# Supplementary material for: Modelling targeted rabies vaccination strategies for a domestic dog population with heterogeneous roaming patterns
Source: PLoS Negl Trop Dis. 2019 Jul 8;13(7):e0007582. doi: 10.1371/journal.pntd.0007582 (PMC6638970; doi:10.1371/journal.pntd.0007582)
Supplement: S1 Zip file folder — The files contain a summary for each simulation for its respective scenario. The files are named first with the population structure (FP, ED, RD, SD) and then the specific vaccination strategy used for that scenario. (ZIP) [file pntd.0007582.s002.zip › Supp_Files/FP_E0.7_R0.9_S0.5_all_measuresReport.txt]

scenario	iteration	duration	tot_deaths	rabid_dogs	moved	mov_DK	movInfect	n_vacc	n_cull	detDogs_cull	contDogs_cull	reactCull	preemptVaccCov_dogLevel	reactVaccCov_dogLevel	mean_Rt	non_rabid_dead	born	nb_in_exp_cat	nb_in_roam_cat	nb_stayhome	nb_exp_vacc	nb_roam_vacc	nb_stayhome_vacc	nb_contacting_explorer	nb_contacting_roamer	nb_contacting_stayhome	contact_per_explorer	contact_per_roamer	contact_per_stayhome
.	19.01.16-02.36.58-1-410478	55	2	2	0	0	0	559	1	1	0	0	NA	NA	NA	15	29	244	242	356	170	213	176	0	4	0	0	0.017	0
.	19.01.16-02.36.58-1-410479	59	2	2	0	0	0	149	1	1	0	0	NA	NA	NA	20	15	245	238	345	44	58	47	0	1	1	0	0.004	0.003
.	19.01.16-02.36.58-1-410480	64	3	3	1	0	1	556	2	2	0	0	NA	NA	NA	21	22	239	244	352	163	216	177	12	0	3	0.05	0	0.009
.	19.01.16-02.36.58-1-410481	30	1	1	0	0	0	0	0	0	0	0	NA	NA	NA	6	6	240	237	342	0	0	0	0	0	1	0	0	0.003
.	19.01.16-02.36.58-1-410482	203	10	10	2	0	2	590	9	9	0	0	NA	NA	NA	47	57	257	253	360	180	227	183	10	13	9	0.039	0.051	0.025
.	19.01.16-02.36.58-1-410483	180	14	14	8	0	6	607	12	12	0	0	NA	NA	NA	54	75	263	258	367	184	232	191	6	8	32	0.023	0.031	0.087
.	19.01.16-02.36.58-1-410484	300	26	26	6	0	6	626	24	24	0	0	NA	NA	NA	98	99	263	271	378	184	241	201	51	15	34	0.194	0.055	0.09
.	19.01.16-02.36.58-1-410485	33	1	1	1	0	1	0	0	0	0	0	NA	NA	NA	9	9	240	236	346	0	0	0	0	0	1	0	0	0.003
.	19.01.16-02.37.00-1-410487	230	14	14	2	0	2	596	12	12	0	0	NA	NA	NA	77	69	252	260	370	178	233	185	39	6	22	0.155	0.023	0.059
.	19.01.16-02.37.00-1-410488	184	8	8	4	0	3	583	6	6	0	0	NA	NA	NA	50	49	249	252	361	174	223	186	1	6	16	0.004	0.024	0.044
.	19.01.16-02.37.07-1-410490	121	11	11	0	0	0	571	9	9	0	0	NA	NA	NA	36	41	251	245	358	175	218	178	12	7	8	0.048	0.029	0.022
.	19.01.16-02.37.12-1-410491	119	19	19	5	0	5	571	17	17	0	0	NA	NA	NA	36	35	243	253	352	167	226	178	9	18	32	0.037	0.071	0.091
.	19.01.16-02.37.13-1-410492	87	5	5	1	0	1	566	2	2	0	0	NA	NA	NA	28	35	248	245	355	170	219	177	0	10	9	0	0.041	0.025
.	19.01.16-02.37.21-1-410498	64	2	2	1	0	1	556	1	1	0	0	NA	NA	NA	20	17	241	240	349	165	217	174	3	2	0	0.012	0.008	0
.	19.01.16-02.37.21-1-410501	120	15	15	5	0	4	568	13	13	0	0	NA	NA	NA	37	43	248	250	358	170	222	176	11	9	19	0.044	0.036	0.053
.	19.01.16-02.37.32-1-410511	212	20	20	5	0	4	586	16	16	0	0	NA	NA	NA	71	61	258	254	362	183	220	183	31	25	28	0.12	0.098	0.077
.	19.01.16-02.37.33-1-410516	65	4	4	0	0	0	553	2	2	0	0	NA	NA	NA	24	24	243	243	351	166	213	174	5	3	0	0.021	0.012	0
.	19.01.16-02.37.37-1-410522	182	18	18	8	0	7	586	14	14	0	0	NA	NA	NA	73	60	244	256	373	167	227	192	19	19	24	0.078	0.074	0.064
.	19.01.16-02.37.37-1-410523	120	7	7	1	0	1	567	6	6	0	0	NA	NA	NA	45	45	252	247	359	174	213	180	27	5	8	0.107	0.02	0.022
.	19.01.16-02.37.38-1-410524	152	14	14	4	0	4	582	10	10	0	0	NA	NA	NA	51	53	256	242	368	177	218	187	15	11	22	0.059	0.045	0.06
.	19.01.16-02.37.48-1-410529	170	17	17	7	0	4	594	16	16	0	0	NA	NA	NA	53	64	254	248	375	177	222	195	37	15	19	0.146	0.06	0.051
.	19.01.16-02.37.48-1-410530	367	19	19	7	0	6	621	18	18	0	0	NA	NA	NA	121	101	267	270	377	187	241	193	32	15	45	0.12	0.056	0.119
.	19.01.16-02.37.51-1-410533	357	44	44	14	0	11	655	40	40	0	0	NA	NA	NA	106	131	279	273	392	198	244	213	69	26	63	0.247	0.095	0.161
.	19.01.16-02.37.52-1-410549	91	3	3	0	0	0	555	2	2	0	0	NA	NA	NA	41	25	244	242	352	165	215	175	0	8	7	0	0.033	0.02
.	19.01.16-02.38.00-1-410554	110	5	5	2	0	2	570	4	4	0	0	NA	NA	NA	44	35	249	242	357	174	216	180	4	0	10	0.016	0	0.028
.	19.01.16-02.38.06-1-410555	272	18	18	5	0	5	609	17	17	0	0	NA	NA	NA	82	80	259	261	373	178	236	195	38	16	21	0.147	0.061	0.056
.	19.01.16-02.38.08-1-410557	60	2	2	1	0	1	546	1	1	0	0	NA	NA	NA	24	20	239	242	352	160	213	173	0	7	0	0	0.029	0
.	19.01.16-02.38.15-1-410560	304	34	34	8	0	6	621	32	32	0	0	NA	NA	NA	101	96	274	259	376	195	230	196	54	22	48	0.197	0.085	0.128
.	19.01.16-02.38.18-1-410564	152	22	22	8	0	6	587	21	21	0	0	NA	NA	NA	43	63	253	257	366	174	227	186	28	14	24	0.111	0.054	0.066
.	19.01.16-02.38.19-1-410566	153	20	20	5	0	3	586	17	17	0	0	NA	NA	NA	47	55	252	255	361	174	226	186	16	13	21	0.063	0.051	0.058
.	19.01.16-02.38.28-1-410581	93	5	5	1	0	1	566	4	4	0	0	NA	NA	NA	23	38	252	245	354	171	219	176	6	11	2	0.024	0.045	0.006
.	19.01.16-02.38.28-1-410582	125	10	10	2	0	1	580	8	8	0	0	NA	NA	NA	42	53	251	251	364	172	224	184	19	14	13	0.076	0.056	0.036
.	19.01.16-02.38.36-1-410594	115	6	6	1	0	1	561	4	4	0	0	NA	NA	NA	39	31	243	245	356	167	216	178	3	6	9	0.012	0.024	0.025
.	19.01.16-02.38.45-1-410598	57	2	2	0	0	0	251	1	1	0	0	NA	NA	NA	18	19	243	239	350	77	98	76	0	0	1	0	0	0.003
.	19.01.16-02.38.46-1-410599	34	1	1	0	0	0	0	0	0	0	0	NA	NA	NA	9	10	238	241	344	0	0	0	0	0	0	0	0	0
.	19.01.16-02.38.48-1-410600	65	4	4	2	0	1	543	3	3	0	0	NA	NA	NA	37	19	243	241	348	164	210	169	3	3	4	0.012	0.012	0.011
.	19.01.16-02.38.48-1-410601	201	19	19	3	0	2	574	17	17	0	0	NA	NA	NA	43	43	248	251	357	172	224	178	27	9	10	0.109	0.036	0.028
.	19.01.16-02.38.50-1-410603	152	9	9	3	0	1	588	8	8	0	0	NA	NA	NA	64	55	249	260	359	175	232	181	37	1	5	0.149	0.004	0.014
.	19.01.16-02.38.52-1-410619	86	7	7	1	0	1	553	6	6	0	0	NA	NA	NA	27	26	245	242	352	166	214	173	3	8	5	0.012	0.033	0.014
.	19.01.16-02.38.54-1-410620	184	10	10	1	0	1	573	9	9	0	0	NA	NA	NA	55	46	250	251	358	175	221	177	26	6	1	0.104	0.024	0.003
.	19.01.16-02.38.56-1-410622	64	2	2	0	0	0	349	1	1	0	0	NA	NA	NA	16	15	243	238	347	94	141	114	1	0	0	0.004	0	0
.	19.01.16-02.39.02-1-410629	92	11	11	0	0	0	549	10	10	0	0	NA	NA	NA	31	18	241	242	348	165	213	171	10	22	6	0.041	0.091	0.017
.	19.01.16-02.39.03-1-410630	57	2	2	1	0	1	553	1	1	0	0	NA	NA	NA	23	23	244	244	348	167	217	169	0	4	0	0	0.016	0
.	19.01.16-02.39.07-1-410632	472	33	33	10	0	7	655	28	28	0	0	NA	NA	NA	132	126	278	268	393	201	241	213	28	30	58	0.101	0.112	0.148
.	19.01.16-02.39.10-1-410633	89	7	7	1	0	1	567	6	6	0	0	NA	NA	NA	25	32	244	245	356	171	219	177	4	4	16	0.016	0.016	0.045
.	19.01.16-02.39.11-1-410635	235	34	34	11	0	9	596	32	32	0	0	NA	NA	NA	63	65	251	258	369	173	229	194	23	39	39	0.092	0.151	0.106
.	19.01.16-02.39.16-1-410638	65	2	2	0	0	0	397	1	1	0	0	NA	NA	NA	12	16	243	240	346	127	145	125	0	3	0	0	0.012	0
.	19.01.16-02.39.20-1-410643	252	29	29	15	0	12	609	27	27	0	0	NA	NA	NA	81	83	252	265	379	175	234	200	46	28	22	0.183	0.106	0.058
.	19.01.16-02.39.21-1-410645	89	11	11	5	0	5	555	8	8	0	0	NA	NA	NA	33	32	244	244	357	166	215	174	5	9	12	0.02	0.037	0.034
.	19.01.16-02.39.24-1-410650	221	21	21	5	0	4	585	20	20	0	0	NA	NA	NA	68	62	256	255	364	176	226	183	48	15	20	0.188	0.059	0.055
.	19.01.16-02.39.27-1-410654	155	27	27	11	0	8	564	23	23	0	0	NA	NA	NA	60	47	248	248	364	167	217	180	39	16	29	0.157	0.065	0.08
.	19.01.16-02.39.27-1-410655	31	1	1	0	0	0	0	0	0	0	0	NA	NA	NA	7	9	240	238	344	0	0	0	0	2	0	0	0.008	0
.	19.01.16-02.39.30-1-410660	254	16	16	3	0	3	602	14	14	0	0	NA	NA	NA	77	71	256	263	365	179	236	187	13	6	22	0.051	0.023	0.06
.	19.01.16-02.39.32-1-410662	174	8	8	4	0	4	590	7	7	0	0	NA	NA	NA	46	57	253	249	368	177	224	189	37	4	0	0.146	0.016	0
.	19.01.16-02.39.43-1-410673	85	5	5	2	0	1	562	4	4	0	0	NA	NA	NA	31	30	246	240	357	170	215	177	6	5	0	0.024	0.021	0
.	19.01.16-02.39.52-1-410690	95	12	12	3	0	3	556	11	11	0	0	NA	NA	NA	28	26	245	242	352	165	215	176	14	19	13	0.057	0.079	0.037
.	19.01.16-02.39.59-1-410697	92	3	3	0	0	0	562	1	1	0	0	NA	NA	NA	27	34	250	239	358	175	208	179	4	2	1	0.016	0.008	0.003
.	19.01.16-02.39.59-1-410698	269	23	23	8	0	6	601	20	20	0	0	NA	NA	NA	86	75	262	254	372	185	224	192	43	20	22	0.164	0.079	0.059
.	19.01.16-02.39.59-1-410699	96	5	5	2	0	1	555	4	4	0	0	NA	NA	NA	36	23	241	244	351	167	216	172	12	0	5	0.05	0	0.014
.	19.01.16-02.40.03-1-410705	143	6	6	2	0	1	564	4	4	0	0	NA	NA	NA	60	38	243	251	357	168	216	180	23	2	1	0.095	0.008	0.003
.	19.01.16-02.40.05-1-410707	60	2	2	1	0	1	299	1	1	0	0	NA	NA	NA	16	18	237	244	350	82	127	90	3	0	1	0.013	0	0.003
.	19.01.16-02.40.06-1-410708	96	7	7	2	0	1	558	6	6	0	0	NA	NA	NA	30	24	243	244	350	166	216	176	3	5	10	0.012	0.02	0.029
.	19.01.16-02.40.11-1-410711	118	11	11	1	0	1	573	9	9	0	0	NA	NA	NA	33	44	251	251	355	173	223	177	11	0	21	0.044	0	0.059
.	19.01.16-02.40.13-1-410712	89	6	6	0	0	0	558	4	4	0	0	NA	NA	NA	24	29	240	245	357	163	218	177	8	5	4	0.033	0.02	0.011
.	19.01.16-02.40.17-1-410714	146	16	16	5	0	4	582	15	15	0	0	NA	NA	NA	42	49	252	254	356	175	224	183	34	2	30	0.135	0.008	0.084
.	19.01.16-02.40.18-1-410716	146	13	13	5	0	3	568	10	10	0	0	NA	NA	NA	39	36	247	242	360	171	214	183	17	21	5	0.069	0.087	0.014
.	19.01.16-02.40.19-1-410721	32	1	1	0	0	0	0	0	0	0	0	NA	NA	NA	6	6	240	237	342	0	0	0	0	0	2	0	0	0.006
.	19.01.16-02.40.22-1-410724	91	3	3	1	0	1	562	2	2	0	0	NA	NA	NA	21	33	245	246	355	168	216	178	4	3	4	0.016	0.012	0.011
.	19.01.16-02.40.22-1-410725	30	1	1	1	0	1	0	0	0	0	0	NA	NA	NA	10	6	239	238	342	0	0	0	0	0	1	0	0	0.003
.	19.01.16-02.40.24-1-410728	261	32	32	8	0	5	601	29	29	0	0	NA	NA	NA	68	68	256	252	373	177	224	200	53	32	44	0.207	0.127	0.118
.	19.01.16-02.40.26-1-410732	60	2	2	0	0	0	395	1	1	0	0	NA	NA	NA	11	20	239	242	352	116	151	128	0	0	6	0	0	0.017
.	19.01.16-02.40.30-1-410741	117	9	9	5	0	3	574	8	8	0	0	NA	NA	NA	29	44	248	246	363	174	215	185	19	9	1	0.077	0.037	0.003
.	19.01.16-02.40.33-1-410745	185	23	23	8	0	4	592	18	18	0	0	NA	NA	NA	63	68	249	261	371	172	234	186	40	16	23	0.161	0.061	0.062
.	19.01.16-02.40.37-1-410750	326	37	37	12	0	9	612	35	35	0	0	NA	NA	NA	84	81	263	268	363	184	243	185	43	22	67	0.163	0.082	0.185
.	19.01.16-02.40.38-1-410752	325	34	34	12	0	11	611	32	32	0	0	NA	NA	NA	88	88	259	259	383	181	231	199	47	16	52	0.181	0.062	0.136
.	19.01.16-02.40.38-1-410754	338	32	32	6	0	3	624	29	29	0	0	NA	NA	NA	91	89	270	260	372	197	232	195	63	19	44	0.233	0.073	0.118
.	19.01.16-02.40.44-1-410756	62	3	3	1	0	1	561	2	2	0	0	NA	NA	NA	20	32	246	249	350	168	221	172	4	0	5	0.016	0	0.014
.	19.01.16-02.40.52-1-410774	151	7	7	2	0	2	575	6	6	0	0	NA	NA	NA	50	49	244	251	367	169	219	187	3	0	9	0.012	0	0.025
.	19.01.16-02.40.55-1-410777	214	19	19	4	0	3	583	16	16	0	0	NA	NA	NA	58	54	252	252	363	176	222	185	33	7	28	0.131	0.028	0.077
.	19.01.16-02.41.00-1-410781	203	17	17	5	0	4	601	15	15	0	0	NA	NA	NA	58	69	253	255	374	180	226	195	32	5	23	0.126	0.02	0.061
.	19.01.16-02.41.12-1-410786	31	1	1	0	0	0	0	0	0	0	0	NA	NA	NA	12	7	237	239	344	0	0	0	0	0	0	0	0	0
.	19.01.16-02.41.12-1-410787	33	1	1	0	0	0	0	0	0	0	0	NA	NA	NA	7	7	237	239	344	0	0	0	0	0	0	0	0	0
.	19.01.16-02.41.13-1-410788	58	2	2	0	0	0	560	1	1	0	0	NA	NA	NA	21	28	247	238	356	171	214	175	10	0	0	0.04	0	0
.	19.01.16-02.41.14-1-410789	228	31	31	12	0	10	581	29	29	0	0	NA	NA	NA	65	51	255	250	359	179	219	183	56	24	24	0.22	0.096	0.067
.	19.01.16-02.41.20-1-410797	181	37	37	11	0	7	578	33	33	0	0	NA	NA	NA	54	51	248	254	362	169	227	182	58	30	50	0.234	0.118	0.138
.	19.01.16-02.41.27-1-410805	172	26	26	4	0	4	582	22	22	0	0	NA	NA	NA	59	56	251	254	364	176	221	185	24	17	33	0.096	0.067	0.091
.	19.01.16-02.41.30-1-410810	96	6	6	1	0	1	546	4	4	0	0	NA	NA	NA	40	29	247	241	354	168	206	172	3	6	2	0.012	0.025	0.006
.	19.01.16-02.41.33-1-410814	92	9	9	3	0	2	564	7	7	0	0	NA	NA	NA	27	34	248	247	352	170	220	174	4	15	5	0.016	0.061	0.014
.	19.01.16-02.41.34-1-410817	63	2	2	0	0	0	555	0	0	0	0	NA	NA	NA	27	21	242	243	349	165	217	173	2	0	4	0.008	0	0.011
.	19.01.16-02.41.35-1-410818	31	1	1	1	0	1	0	0	0	0	0	NA	NA	NA	9	10	237	239	347	0	0	0	0	0	0	0	0	0
.	19.01.16-02.41.36-1-410826	339	26	26	5	0	1	645	24	24	0	0	NA	NA	NA	102	122	271	267	397	194	237	214	55	16	21	0.203	0.06	0.053
.	19.01.16-02.41.37-1-410829	117	7	7	4	0	4	563	5	5	0	0	NA	NA	NA	31	36	244	244	361	169	216	178	2	9	8	0.008	0.037	0.022
.	19.01.16-02.41.46-1-410831	296	32	32	8	0	7	614	29	29	0	0	NA	NA	NA	79	87	261	260	379	185	233	196	32	31	42	0.123	0.119	0.111
.	19.01.16-02.41.47-1-410832	112	11	11	4	0	4	563	8	8	0	0	NA	NA	NA	25	38	246	250	355	169	220	174	0	26	9	0	0.104	0.025
.	19.01.16-02.41.53-1-410852	177	36	36	11	0	10	584	35	35	0	0	NA	NA	NA	45	57	258	251	361	181	221	182	36	19	36	0.14	0.076	0.1
.	19.01.16-02.41.56-1-410855	113	5	5	0	0	0	554	4	4	0	0	NA	NA	NA	31	22	243	241	351	167	213	174	0	0	19	0	0	0.054
.	19.01.16-02.42.04-1-410861	65	3	3	1	0	1	562	2	2	0	0	NA	NA	NA	22	30	243	245	355	168	218	176	2	13	1	0.008	0.053	0.003
.	19.01.16-02.42.09-1-410864	186	30	30	4	0	3	575	29	29	0	0	NA	NA	NA	63	47	250	250	360	178	217	180	57	24	33	0.228	0.096	0.092
.	19.01.16-02.42.12-1-410869	68	3	3	1	0	1	555	2	2	0	0	NA	NA	NA	28	29	242	247	353	165	216	174	6	0	0	0.025	0	0
.	19.01.16-02.42.13-1-410871	121	8	8	2	0	2	564	6	6	0	0	NA	NA	NA	40	38	248	246	357	173	215	176	4	5	3	0.016	0.02	0.008
.	19.01.16-02.42.16-1-410872	263	19	19	4	0	3	613	16	16	0	0	NA	NA	NA	76	86	268	257	374	189	229	195	9	20	26	0.034	0.078	0.07
.	19.01.16-02.42.20-1-410878	352	48	48	15	0	9	631	40	40	0	0	NA	NA	NA	94	105	257	267	394	181	241	209	77	38	63	0.3	0.142	0.16
.	19.01.16-02.42.26-1-410886	149	14	14	2	0	1	572	12	12	0	0	NA	NA	NA	49	44	248	249	360	172	222	178	13	7	13	0.052	0.028	0.036
.	19.01.16-02.42.28-1-410890	88	4	4	0	0	0	565	3	3	0	0	NA	NA	NA	24	32	250	243	352	173	216	176	0	0	14	0	0	0.04
.	19.01.16-02.42.34-1-410903	93	6	6	1	0	0	559	5	5	0	0	NA	NA	NA	37	28	247	243	351	170	217	172	9	6	3	0.036	0.025	0.009
.	19.01.16-02.42.36-1-410907	35	1	1	0	0	0	0	0	0	0	0	NA	NA	NA	11	6	239	238	342	0	0	0	0	0	0	0	0	0
.	19.01.16-02.42.38-1-410910	119	5	5	3	0	3	574	4	4	0	0	NA	NA	NA	47	46	246	253	360	168	225	181	8	7	7	0.033	0.028	0.019
.	19.01.16-02.42.39-1-410911	122	5	5	1	0	1	571	4	4	0	0	NA	NA	NA	40	41	242	245	367	166	220	185	17	0	1	0.07	0	0.003
.	19.01.16-02.42.45-1-410912	89	9	9	3	0	3	553	8	8	0	0	NA	NA	NA	34	29	245	246	351	168	214	171	7	7	5	0.029	0.028	0.014
.	19.01.16-02.42.47-1-410913	98	6	6	1	0	0	567	4	4	0	0	NA	NA	NA	35	42	247	245	363	167	220	180	8	10	1	0.032	0.041	0.003
.	19.01.16-02.42.52-1-410915	62	3	3	2	0	1	554	2	2	0	0	NA	NA	NA	29	22	242	240	353	163	216	175	4	0	4	0.017	0	0.011
.	19.01.16-02.42.52-1-410932	177	11	11	3	0	3	580	9	9	0	0	NA	NA	NA	58	50	252	246	365	175	218	187	14	4	24	0.056	0.016	0.066
.	19.01.16-02.42.55-1-410933	175	16	16	5	0	2	590	15	15	0	0	NA	NA	NA	44	57	252	255	363	177	228	185	43	3	33	0.171	0.012	0.091
.	19.01.16-02.42.57-1-410935	214	12	12	5	0	2	593	10	10	0	0	NA	NA	NA	53	65	254	251	373	178	222	193	10	10	25	0.039	0.04	0.067
.	19.01.16-02.43.01-1-410938	66	2	2	1	0	1	499	1	1	0	0	NA	NA	NA	18	18	241	240	350	147	196	156	0	1	1	0	0.004	0.003
.	19.01.16-02.43.04-1-410939	205	22	22	10	0	10	593	18	18	0	0	NA	NA	NA	50	64	253	256	368	178	230	185	24	15	30	0.095	0.059	0.082
.	19.01.16-02.43.05-1-410940	34	1	1	0	0	0	0	0	0	0	0	NA	NA	NA	11	7	238	237	345	0	0	0	0	1	0	0	0.004	0
.	19.01.16-02.43.06-1-410941	89	3	3	0	0	0	557	2	2	0	0	NA	NA	NA	35	36	242	251	356	162	221	174	0	3	3	0	0.012	0.008
.	19.01.16-02.43.09-1-410943	185	37	37	7	0	6	591	36	36	0	0	NA	NA	NA	56	65	255	250	373	177	221	193	33	27	68	0.129	0.108	0.182
.	19.01.16-02.43.14-1-410947	118	5	5	2	0	2	576	4	4	0	0	NA	NA	NA	31	40	250	247	356	175	221	180	0	6	15	0	0.024	0.042
.	19.01.16-02.43.20-1-410951	112	4	4	2	0	2	565	3	3	0	0	NA	NA	NA	29	34	250	248	349	172	221	172	14	0	7	0.056	0	0.02
.	19.01.16-02.43.22-1-410955	175	17	17	5	0	2	579	15	15	0	0	NA	NA	NA	56	48	250	250	361	175	220	184	27	14	39	0.108	0.056	0.108
.	19.01.16-02.43.25-1-410962	121	9	9	3	0	1	583	8	8	0	0	NA	NA	NA	32	55	256	246	366	179	217	187	3	15	11	0.012	0.061	0.03
.	19.01.16-02.43.28-1-410967	191	44	44	10	0	6	601	40	40	0	0	NA	NA	NA	49	72	258	256	371	181	230	190	51	37	68	0.198	0.145	0.183
.	19.01.16-02.43.31-1-410969	86	4	4	1	0	1	553	3	3	0	0	NA	NA	NA	43	32	249	243	353	172	210	171	6	7	0	0.024	0.029	0
.	19.01.16-02.43.35-1-410972	118	6	6	1	0	1	567	5	5	0	0	NA	NA	NA	32	35	247	243	358	170	216	181	9	0	10	0.036	0	0.028
.	19.01.16-02.43.36-1-410977	150	16	16	5	0	5	582	13	13	0	0	NA	NA	NA	50	47	254	251	355	178	224	180	21	9	30	0.083	0.036	0.085
.	19.01.16-02.43.38-1-410982	116	10	10	2	0	2	571	8	8	0	0	NA	NA	NA	40	46	251	248	360	174	218	179	7	11	4	0.028	0.044	0.011
.	19.01.16-02.43.46-1-410984	61	2	2	1	0	1	298	1	1	0	0	NA	NA	NA	18	17	238	242	350	91	116	91	0	0	2	0	0	0.006
.	19.01.16-02.43.46-1-410985	96	3	3	0	0	0	560	2	2	0	0	NA	NA	NA	32	28	241	252	348	167	225	168	4	0	1	0.017	0	0.003
.	19.01.16-02.43.52-1-411001	152	8	8	1	0	1	584	7	7	0	0	NA	NA	NA	58	56	251	249	369	175	222	187	2	14	15	0.008	0.056	0.041
.	19.01.16-02.43.56-1-411003	86	6	6	2	0	1	555	5	5	0	0	NA	NA	NA	34	32	242	246	357	165	214	176	4	9	6	0.017	0.037	0.017
.	19.01.16-02.43.57-1-411007	241	14	14	4	0	3	583	11	11	0	0	NA	NA	NA	79	61	253	250	371	175	220	188	11	24	9	0.043	0.096	0.024
.	19.01.16-02.44.00-1-411009	168	12	12	3	0	2	586	11	11	0	0	NA	NA	NA	52	58	252	257	362	174	229	183	10	17	9	0.04	0.066	0.025
.	19.01.16-02.44.01-1-411011	109	9	9	1	0	1	551	7	7	0	0	NA	NA	NA	33	24	247	242	348	169	214	168	2	5	10	0.008	0.021	0.029
.	19.01.16-02.44.04-1-411012	37	1	1	0	0	0	0	0	0	0	0	NA	NA	NA	8	8	237	241	343	0	0	0	4	0	0	0.017	0	0
.	19.01.16-02.44.06-1-411013	59	2	2	0	0	0	100	1	1	0	0	NA	NA	NA	17	13	240	242	344	33	35	32	1	0	2	0.004	0	0.006
.	19.01.16-02.44.07-1-411014	184	15	15	9	0	8	593	13	13	0	0	NA	NA	NA	51	62	252	258	365	179	230	184	25	4	36	0.099	0.016	0.099
.	19.01.16-02.44.12-1-411016	248	22	22	6	0	4	604	20	20	0	0	NA	NA	NA	67	75	262	253	373	183	225	196	35	18	23	0.134	0.071	0.062
.	19.01.16-02.44.14-1-411017	148	9	9	1	0	1	563	7	7	0	0	NA	NA	NA	54	45	250	248	360	168	217	178	6	4	16	0.024	0.016	0.044
.	19.01.16-02.44.16-1-411018	90	10	10	2	0	2	567	9	9	0	0	NA	NA	NA	23	33	248	245	353	173	217	177	4	18	9	0.016	0.073	0.025
.	19.01.16-02.44.19-1-411022	120	11	11	3	0	2	571	10	10	0	0	NA	NA	NA	25	38	248	249	354	169	226	176	32	4	7	0.129	0.016	0.02
.	19.01.16-02.44.24-1-411030	286	38	38	11	0	8	622	34	34	0	0	NA	NA	NA	77	88	267	253	381	191	227	204	90	23	41	0.337	0.091	0.108
.	19.01.16-02.44.25-1-411032	60	2	2	0	0	0	548	1	1	0	0	NA	NA	NA	34	29	244	247	351	164	215	169	0	3	3	0	0.012	0.009
.	19.01.16-02.44.33-1-411044	36	1	1	1	0	1	0	0	0	0	0	NA	NA	NA	10	8	240	237	344	0	0	0	1	0	0	0.004	0	0
.	19.01.16-02.44.35-1-411048	32	1	1	0	0	0	0	0	0	0	0	NA	NA	NA	12	15	240	244	344	0	0	0	2	0	0	0.008	0	0
.	19.01.16-02.44.35-1-411049	206	29	29	6	0	4	583	27	27	0	0	NA	NA	NA	68	49	249	254	359	175	226	182	27	33	38	0.108	0.13	0.106
.	19.01.16-02.44.36-1-411050	91	3	3	1	0	1	549	1	1	0	0	NA	NA	NA	30	23	242	243	351	163	214	172	7	0	0	0.029	0	0
.	19.01.16-02.44.37-1-411053	32	1	1	0	0	0	0	0	0	0	0	NA	NA	NA	9	12	240	240	345	0	0	0	0	1	0	0	0.004	0
.	19.01.16-02.44.39-1-411055	91	6	6	2	0	2	569	3	3	0	0	NA	NA	NA	27	38	244	248	359	168	217	184	4	7	11	0.016	0.028	0.031
.	19.01.16-02.44.40-1-411058	61	2	2	0	0	0	551	1	1	0	0	NA	NA	NA	23	23	245	242	349	169	212	170	1	3	0	0.004	0.012	0
.	19.01.16-02.44.40-1-411059	282	47	47	19	0	11	617	42	42	0	0	NA	NA	NA	73	83	252	267	377	176	239	202	75	28	57	0.298	0.105	0.151
.	19.01.16-02.44.44-1-411063	119	17	17	5	0	4	576	16	16	0	0	NA	NA	NA	44	50	245	253	365	165	225	186	26	5	34	0.106	0.02	0.093
.	19.01.16-02.44.50-1-411065	95	3	3	0	0	0	563	2	2	0	0	NA	NA	NA	27	33	246	246	354	167	220	176	4	2	0	0.016	0.008	0
.	19.01.16-02.44.51-1-411066	33	1	1	0	0	0	0	0	0	0	0	NA	NA	NA	5	15	237	239	352	0	0	0	1	0	0	0.004	0	0
.	19.01.16-02.44.52-1-411082	238	18	18	5	0	3	595	14	14	0	0	NA	NA	NA	78	66	251	262	366	172	234	189	32	14	21	0.127	0.053	0.057
.	19.01.16-02.44.53-1-411085	59	2	2	0	0	0	548	1	1	0	0	NA	NA	NA	31	19	244	242	346	166	214	168	8	0	2	0.033	0	0.006
.	19.01.16-02.44.57-1-411091	299	31	31	14	0	12	611	26	26	0	0	NA	NA	NA	88	88	260	260	381	183	230	198	23	30	55	0.088	0.115	0.144
.	19.01.16-02.45.06-1-411097	63	2	2	0	0	0	561	1	1	0	0	NA	NA	NA	25	28	245	246	350	169	220	172	4	0	1	0.016	0	0.003
.	19.01.16-02.45.06-1-411098	92	13	13	3	0	3	554	11	11	0	0	NA	NA	NA	35	26	242	245	352	165	218	171	7	6	25	0.029	0.024	0.071
.	19.01.16-02.45.17-1-411103	122	10	10	1	0	1	570	9	9	0	0	NA	NA	NA	47	39	251	247	354	170	223	177	8	7	17	0.032	0.028	0.048
.	19.01.16-02.45.19-1-411106	241	23	23	8	0	4	596	22	22	0	0	NA	NA	NA	87	69	260	256	366	182	230	184	47	28	25	0.181	0.109	0.068
.	19.01.16-02.45.22-1-411110	87	3	3	0	0	0	552	2	2	0	0	NA	NA	NA	27	22	242	243	350	163	214	175	4	2	0	0.017	0.008	0
.	19.01.16-02.45.22-1-411111	35	1	1	0	0	0	0	0	0	0	0	NA	NA	NA	7	11	241	238	345	0	0	0	0	0	0	0	0	0
.	19.01.16-02.45.25-1-411116	118	6	6	1	0	1	564	4	4	0	0	NA	NA	NA	30	34	243	250	354	167	220	177	0	10	8	0	0.04	0.023
.	19.01.16-02.45.27-1-411119	33	1	1	0	0	0	0	0	0	0	0	NA	NA	NA	5	12	239	240	346	0	0	0	0	0	1	0	0	0.003
.	19.01.16-02.45.28-1-411121	168	15	15	4	0	1	567	13	13	0	0	NA	NA	NA	61	43	253	245	358	174	216	177	24	1	21	0.095	0.004	0.059
.	19.01.16-02.45.29-1-411124	96	6	6	3	0	3	563	4	4	0	0	NA	NA	NA	34	39	249	247	356	172	218	173	0	11	7	0	0.045	0.02
.	19.01.16-02.45.36-1-411130	149	16	16	5	0	2	577	15	15	0	0	NA	NA	NA	56	49	250	249	363	174	219	184	17	28	5	0.068	0.112	0.014
.	19.01.16-02.45.38-1-411137	31	1	1	0	0	0	0	0	0	0	0	NA	NA	NA	9	10	238	242	343	0	0	0	0	2	0	0	0.008	0
.	19.01.16-02.45.40-1-411139	29	1	1	0	0	0	0	0	0	0	0	NA	NA	NA	12	3	238	236	342	0	0	0	0	0	2	0	0	0.006
.	19.01.16-02.45.41-1-411141	33	1	1	0	0	0	0	0	0	0	0	NA	NA	NA	9	12	238	239	348	0	0	0	0	0	1	0	0	0.003
.	19.01.16-02.45.42-1-411142	85	3	3	0	0	0	563	2	2	0	0	NA	NA	NA	38	39	253	247	352	176	214	173	3	0	8	0.012	0	0.023
.	19.01.16-02.45.42-1-411143	304	26	26	10	0	9	619	22	22	0	0	NA	NA	NA	82	97	273	260	377	193	231	195	17	30	60	0.062	0.115	0.159
.	19.01.16-02.45.44-1-411145	178	15	15	5	0	5	579	13	13	0	0	NA	NA	NA	38	39	248	250	354	175	225	179	23	4	18	0.093	0.016	0.051
.	19.01.16-02.45.46-1-411146	150	14	14	9	0	4	580	11	11	0	0	NA	NA	NA	47	53	249	257	360	170	228	182	17	6	31	0.068	0.023	0.086
.	19.01.16-02.45.46-1-411147	64	3	3	1	0	1	553	2	2	0	0	NA	NA	NA	24	22	240	243	352	163	217	173	2	0	4	0.008	0	0.011
.	19.01.16-02.45.57-1-411167	117	5	5	2	0	1	570	4	4	0	0	NA	NA	NA	42	40	247	245	361	169	217	184	17	0	0	0.069	0	0
.	19.01.16-02.46.03-1-411168	88	5	5	1	0	1	556	4	4	0	0	NA	NA	NA	29	29	247	238	357	167	212	177	9	2	1	0.036	0.008	0.003
.	19.01.16-02.46.05-1-411169	185	18	18	7	0	5	581	16	16	0	0	NA	NA	NA	62	53	252	246	368	177	219	185	28	16	17	0.111	0.065	0.046
.	19.01.16-02.46.06-1-411171	128	6	6	2	0	2	562	4	4	0	0	NA	NA	NA	44	34	244	245	358	166	216	180	0	7	9	0	0.029	0.025
.	19.01.16-02.46.09-1-411172	87	3	3	1	0	1	551	2	2	0	0	NA	NA	NA	26	19	243	245	344	163	217	171	3	5	0	0.012	0.02	0
.	19.01.16-02.46.15-1-411176	89	3	3	2	0	2	561	2	2	0	0	NA	NA	NA	33	28	245	249	347	169	221	171	6	0	5	0.024	0	0.014
.	19.01.16-02.46.20-1-411181	34	1	1	0	0	0	0	0	0	0	0	NA	NA	NA	11	13	241	238	347	0	0	0	0	0	2	0	0	0.006
.	19.01.16-02.46.21-1-411184	149	26	26	6	0	4	569	25	25	0	0	NA	NA	NA	49	38	246	248	357	169	221	179	38	17	39	0.154	0.069	0.109
.	19.01.16-02.46.22-1-411187	33	1	1	0	0	0	0	0	0	0	0	NA	NA	NA	17	14	241	242	344	0	0	0	0	0	1	0	0	0.003
.	19.01.16-02.46.23-1-411189	83	6	6	2	0	2	565	5	5	0	0	NA	NA	NA	23	31	242	249	353	167	221	177	7	1	10	0.029	0.004	0.028
.	19.01.16-02.46.29-1-411197	35	1	1	1	0	1	0	0	0	0	0	NA	NA	NA	12	5	238	237	343	0	0	0	2	0	0	0.008	0	0
.	19.01.16-02.46.29-1-411199	119	11	11	3	0	3	561	10	10	0	0	NA	NA	NA	51	43	239	255	362	159	224	178	15	1	35	0.063	0.004	0.097
.	19.01.16-02.46.30-1-411200	90	7	7	0	0	0	548	6	6	0	0	NA	NA	NA	25	16	242	238	349	167	208	173	4	9	4	0.017	0.038	0.011
.	19.01.16-02.46.31-1-411201	36	1	1	0	0	0	0	0	0	0	0	NA	NA	NA	7	16	238	241	350	0	0	0	2	0	0	0.008	0	0
.	19.01.16-02.46.32-1-411202	64	4	4	1	0	1	548	2	2	0	0	NA	NA	NA	28	21	240	246	348	167	214	167	7	14	3	0.029	0.057	0.009
.	19.01.16-02.46.33-1-411208	152	13	13	4	0	3	573	11	11	0	0	NA	NA	NA	45	40	245	245	363	172	215	186	24	10	17	0.098	0.041	0.047
.	19.01.16-02.46.34-1-411210	96	6	6	2	0	1	566	3	3	0	0	NA	NA	NA	33	35	245	249	354	168	220	178	10	9	14	0.041	0.036	0.04
.	19.01.16-02.46.38-1-411221	34	1	1	1	0	1	0	0	0	0	0	NA	NA	NA	11	12	238	239	348	0	0	0	2	0	0	0.008	0	0
.	19.01.16-02.46.41-1-411222	65	2	2	0	0	0	549	1	1	0	0	NA	NA	NA	23	21	240	244	350	165	211	173	0	3	1	0	0.012	0.003
.	19.01.16-02.46.44-1-411224	386	29	29	13	0	10	633	27	27	0	0	NA	NA	NA	104	107	264	271	385	188	239	206	31	12	56	0.117	0.044	0.145
.	19.01.16-02.46.47-1-411226	208	15	15	5	0	4	597	14	14	0	0	NA	NA	NA	84	76	261	261	367	180	231	186	39	5	27	0.149	0.019	0.074
.	19.01.16-02.46.49-1-411227	86	5	5	1	0	0	556	4	4	0	0	NA	NA	NA	37	29	243	244	355	165	219	172	5	2	4	0.021	0.008	0.011
.	19.01.16-02.46.54-1-411246	142	13	13	3	0	2	587	12	12	0	0	NA	NA	NA	43	56	249	257	363	174	231	182	7	12	20	0.028	0.047	0.055
.	19.01.16-02.46.54-1-411247	90	3	3	2	0	1	559	2	2	0	0	NA	NA	NA	30	33	244	242	360	166	211	182	2	3	2	0.008	0.012	0.006
.	19.01.16-02.46.55-1-411248	65	5	5	1	0	1	555	3	3	0	0	NA	NA	NA	22	31	246	242	356	168	211	176	0	12	5	0	0.05	0.014
.	19.01.16-02.47.00-1-411256	155	9	9	4	0	3	558	6	6	0	0	NA	NA	NA	49	35	244	246	358	169	212	177	13	3	8	0.053	0.012	0.022
.	19.01.16-02.47.07-1-411261	234	44	44	13	0	9	597	42	42	0	0	NA	NA	NA	67	64	257	256	364	183	229	185	68	25	42	0.265	0.098	0.115
.	19.01.16-02.47.10-1-411262	180	14	14	2	0	2	596	13	13	0	0	NA	NA	NA	56	73	257	260	369	177	231	188	13	9	14	0.051	0.035	0.038
.	19.01.16-02.47.11-1-411263	117	6	6	0	0	0	564	5	5	0	0	NA	NA	NA	23	30	245	246	352	169	220	175	6	1	8	0.024	0.004	0.023
.	19.01.16-02.47.12-1-411264	119	8	8	2	0	2	569	7	7	0	0	NA	NA	NA	41	44	244	245	368	165	216	188	3	8	14	0.012	0.033	0.038
.	19.01.16-02.47.18-1-411268	202	26	26	5	0	5	584	22	22	0	0	NA	NA	NA	51	51	252	251	361	176	224	184	48	20	20	0.19	0.08	0.055
.	19.01.16-02.47.19-1-411270	35	1	1	0	0	0	0	0	0	0	0	NA	NA	NA	11	9	238	238	346	0	0	0	0	0	4	0	0	0.012
.	19.01.16-02.47.21-1-411274	62	2	2	0	0	0	452	1	1	0	0	NA	NA	NA	18	13	240	241	345	131	182	139	0	0	5	0	0	0.014
.	19.01.16-02.47.22-1-411276	277	40	40	11	0	9	612	36	36	0	0	NA	NA	NA	74	82	260	263	372	181	236	195	79	30	33	0.304	0.114	0.089
.	19.01.16-02.47.28-1-411290	157	17	17	2	0	2	584	16	16	0	0	NA	NA	NA	49	52	242	256	367	168	230	186	25	12	30	0.103	0.047	0.082
.	19.01.16-02.47.30-1-411292	89	5	5	2	0	2	571	4	4	0	0	NA	NA	NA	31	43	242	250	364	166	222	183	4	0	15	0.017	0	0.041
.	19.01.16-02.47.34-1-411295	32	1	1	0	0	0	0	0	0	0	0	NA	NA	NA	14	13	239	240	347	0	0	0	0	3	0	0	0.012	0
.	19.01.16-02.47.34-1-411296	233	16	16	2	0	2	605	15	15	0	0	NA	NA	NA	60	71	261	260	363	180	236	189	17	14	31	0.065	0.054	0.085
.	19.01.16-02.47.35-1-411298	179	22	22	5	0	4	583	19	19	0	0	NA	NA	NA	61	62	258	252	365	175	221	187	41	11	18	0.159	0.044	0.049
.	19.01.16-02.47.37-1-411300	60	2	2	0	0	0	350	1	1	0	0	NA	NA	NA	19	8	240	240	341	104	139	107	1	4	0	0.004	0.017	0
.	19.01.16-02.47.47-1-411310	85	6	6	1	0	1	558	5	5	0	0	NA	NA	NA	23	26	243	246	350	167	217	174	3	8	6	0.012	0.033	0.017
.	19.01.16-02.47.48-1-411311	118	6	6	0	0	0	581	5	5	0	0	NA	NA	NA	33	43	256	246	354	179	221	181	0	12	12	0	0.049	0.034
.	19.01.16-02.48.02-1-411336	114	7	7	3	0	3	573	5	5	0	0	NA	NA	NA	38	45	248	247	363	172	219	182	5	8	3	0.02	0.032	0.008
.	19.01.16-02.48.02-1-411337	35	1	1	0	0	0	0	0	0	0	0	NA	NA	NA	11	8	238	239	344	0	0	0	0	2	0	0	0.008	0
.	19.01.16-02.48.03-1-411338	92	3	3	2	0	2	547	2	2	0	0	NA	NA	NA	30	22	244	243	348	167	212	168	2	0	4	0.008	0	0.011
.	19.01.16-02.48.05-1-411339	207	21	21	8	0	6	593	17	17	0	0	NA	NA	NA	51	61	253	251	370	176	225	192	13	0	55	0.051	0	0.149
.	19.01.16-02.48.07-1-411340	239	55	55	24	0	20	594	52	52	0	0	NA	NA	NA	63	70	259	257	367	180	229	185	91	59	53	0.351	0.23	0.144
.	19.01.16-02.48.08-1-411343	33	1	1	0	0	0	0	0	0	0	0	NA	NA	NA	3	8	239	238	344	0	0	0	3	0	0	0.013	0	0
.	19.01.16-02.48.10-1-411345	87	5	5	0	0	0	556	4	4	0	0	NA	NA	NA	24	28	241	243	357	164	216	176	3	0	7	0.012	0	0.02
.	19.01.16-02.48.13-1-411346	59	2	2	0	0	0	347	1	1	0	0	NA	NA	NA	13	20	238	245	350	103	138	106	0	0	1	0	0	0.003
.	19.01.16-02.48.16-1-411348	120	11	11	3	0	2	567	9	9	0	0	NA	NA	NA	51	47	252	250	358	169	220	178	18	13	12	0.071	0.052	0.034
.	19.01.16-02.48.18-1-411352	33	1	1	0	0	0	0	0	0	0	0	NA	NA	NA	6	10	241	238	344	0	0	0	0	0	1	0	0	0.003
.	19.01.16-02.48.21-1-411356	146	5	5	1	0	1	583	4	4	0	0	NA	NA	NA	43	54	250	252	365	177	221	185	8	2	1	0.032	0.008	0.003
.	19.01.16-02.48.23-1-411358	68	5	5	1	0	0	552	4	4	0	0	NA	NA	NA	21	19	242	241	349	169	211	172	1	12	4	0.004	0.05	0.011
.	19.01.16-02.48.24-1-411361	92	4	4	0	0	0	557	3	3	0	0	NA	NA	NA	34	32	243	248	354	165	216	176	4	4	8	0.016	0.016	0.023
.	19.01.16-02.48.25-1-411364	118	12	12	4	0	3	561	9	9	0	0	NA	NA	NA	30	29	246	243	353	168	216	177	22	9	6	0.089	0.037	0.017
.	19.01.16-02.48.26-1-411367	90	4	4	1	0	0	560	2	2	0	0	NA	NA	NA	36	36	245	249	355	166	221	173	7	5	3	0.029	0.02	0.008
.	19.01.16-02.48.38-1-411389	63	2	2	0	0	0	563	1	1	0	0	NA	NA	NA	26	35	248	246	354	167	221	175	0	0	6	0	0	0.017
.	19.01.16-02.48.38-1-411390	176	8	8	2	0	2	595	7	7	0	0	NA	NA	NA	69	74	257	254	376	178	223	194	5	0	20	0.019	0	0.053
.	19.01.16-02.48.41-1-411391	98	9	9	4	0	4	559	8	8	0	0	NA	NA	NA	40	31	245	246	353	170	214	175	7	6	13	0.029	0.024	0.037
.	19.01.16-02.48.41-1-411392	62	2	2	1	0	1	552	1	1	0	0	NA	NA	NA	22	20	241	242	350	163	216	173	0	3	0	0	0.012	0
.	19.01.16-02.48.41-1-411393	32	1	1	1	0	1	0	0	0	0	0	NA	NA	NA	12	8	239	238	344	0	0	0	0	0	0	0	0	0
.	19.01.16-02.48.42-1-411394	95	4	4	2	0	2	554	3	3	0	0	NA	NA	NA	25	30	242	245	356	162	212	180	4	0	7	0.017	0	0.02
.	19.01.16-02.48.43-1-411396	39	1	1	0	0	0	0	0	0	0	0	NA	NA	NA	9	6	239	237	343	0	0	0	0	0	0	0	0	0
.	19.01.16-02.48.45-1-411397	94	6	6	1	0	0	557	5	5	0	0	NA	NA	NA	22	27	248	243	349	170	214	173	5	9	4	0.02	0.037	0.011
.	19.01.16-02.48.48-1-411398	92	3	3	0	0	0	560	2	2	0	0	NA	NA	NA	23	22	240	247	348	165	222	173	0	2	1	0	0.008	0.003
.	19.01.16-02.48.51-1-411415	154	17	17	3	0	2	569	14	14	0	0	NA	NA	NA	48	35	250	247	351	177	217	175	25	18	3	0.1	0.073	0.009
.	19.01.16-02.48.54-1-411417	119	11	11	4	0	4	575	10	10	0	0	NA	NA	NA	26	38	249	253	349	174	227	174	36	0	10	0.145	0	0.029
.	19.01.16-02.48.57-1-411423	59	2	2	1	0	1	560	1	1	0	0	NA	NA	NA	17	24	251	240	346	175	214	171	0	0	5	0	0	0.014
.	19.01.16-02.49.00-1-411426	149	8	8	1	0	1	595	7	7	0	0	NA	NA	NA	54	69	253	261	368	177	230	188	11	5	11	0.043	0.019	0.03
.	19.01.16-02.49.01-1-411427	93	5	5	3	0	3	569	4	4	0	0	NA	NA	NA	29	30	243	247	353	169	222	178	13	2	3	0.053	0.008	0.008
.	19.01.16-02.49.02-1-411428	32	1	1	0	0	0	0	0	0	0	0	NA	NA	NA	13	14	240	239	348	0	0	0	0	0	2	0	0	0.006
.	19.01.16-02.49.04-1-411429	220	19	19	5	0	5	592	16	16	0	0	NA	NA	NA	76	68	262	257	362	183	227	182	25	12	25	0.095	0.047	0.069
.	19.01.16-02.49.05-1-411430	66	2	2	1	0	1	564	0	0	0	0	NA	NA	NA	18	29	240	247	355	165	222	177	4	0	1	0.017	0	0.003
.	19.01.16-02.49.10-1-411431	153	23	23	7	0	4	565	20	20	0	0	NA	NA	NA	50	46	250	251	358	166	219	180	28	5	31	0.112	0.02	0.087
.	19.01.16-02.49.17-1-411436	65	2	2	0	0	0	548	1	1	0	0	NA	NA	NA	31	24	240	243	354	161	214	173	0	0	5	0	0	0.014
.	19.01.16-02.49.21-1-411442	110	6	6	1	0	1	555	4	4	0	0	NA	NA	NA	31	26	245	242	352	168	211	176	6	10	3	0.024	0.041	0.009
.	19.01.16-02.49.23-1-411446	62	2	2	1	0	1	545	1	1	0	0	NA	NA	NA	26	18	246	238	347	169	206	170	0	0	9	0	0	0.026
.	19.01.16-02.49.24-1-411449	88	5	5	2	0	2	563	4	4	0	0	NA	NA	NA	30	29	242	251	349	166	224	173	9	6	6	0.037	0.024	0.017
.	19.01.16-02.49.26-1-411453	174	26	26	5	0	4	590	25	25	0	0	NA	NA	NA	44	63	250	253	373	172	226	192	50	36	24	0.2	0.142	0.064
.	19.01.16-02.49.28-1-411456	61	2	2	1	0	1	196	1	1	0	0	NA	NA	NA	11	14	242	237	348	56	72	68	0	2	1	0	0.008	0.003
.	19.01.16-02.49.36-1-411468	62	5	5	0	0	0	556	4	4	0	0	NA	NA	NA	25	25	241	248	349	166	219	171	0	8	7	0	0.032	0.02
.	19.01.16-02.49.36-1-411469	212	9	9	3	0	1	593	7	7	0	0	NA	NA	NA	59	64	252	255	370	176	227	190	0	17	15	0	0.067	0.041
.	19.01.16-02.49.37-1-411471	88	6	6	2	0	2	576	3	3	0	0	NA	NA	NA	28	41	246	248	360	172	222	182	17	10	1	0.069	0.04	0.003
.	19.01.16-02.49.39-1-411477	62	2	2	0	0	0	145	1	1	0	0	NA	NA	NA	9	19	241	243	348	37	53	55	3	0	2	0.012	0	0.006
.	19.01.16-02.49.40-1-411479	30	1	1	0	0	0	0	0	0	0	0	NA	NA	NA	10	3	236	238	342	0	0	0	0	0	0	0	0	0
.	19.01.16-02.49.42-1-411480	121	11	11	2	0	2	570	10	10	0	0	NA	NA	NA	35	36	242	249	358	167	222	181	11	19	13	0.045	0.076	0.036
.	19.01.16-02.49.46-1-411483	295	37	37	11	0	6	632	35	35	0	0	NA	NA	NA	94	109	269	269	384	191	240	201	56	34	49	0.208	0.126	0.128
.	19.01.16-02.49.48-1-411484	58	2	2	1	0	1	560	1	1	0	0	NA	NA	NA	21	28	248	246	347	172	217	171	0	2	1	0	0.008	0.003
.	19.01.16-02.49.52-1-411485	37	1	1	0	0	0	0	0	0	0	0	NA	NA	NA	8	10	240	241	342	0	0	0	1	0	0	0.004	0	0
.	19.01.16-02.49.55-1-411503	268	30	30	10	0	6	613	26	26	0	0	NA	NA	NA	88	87	268	257	375	191	226	196	45	18	37	0.168	0.07	0.099
.	19.01.16-02.49.56-1-411504	152	10	10	1	0	1	564	8	8	0	0	NA	NA	NA	50	38	245	246	360	168	216	180	18	4	5	0.073	0.016	0.014
.	19.01.16-02.49.57-1-411508	34	1	1	1	0	1	0	0	0	0	0	NA	NA	NA	7	10	240	237	346	0	0	0	0	0	3	0	0	0.009
.	19.01.16-02.50.01-1-411510	274	27	27	11	0	7	630	25	25	0	0	NA	NA	NA	73	103	277	261	378	200	235	195	22	17	43	0.079	0.065	0.114
.	19.01.16-02.50.02-1-411511	67	3	3	1	0	1	252	2	2	0	0	NA	NA	NA	20	26	244	244	351	84	95	73	4	3	0	0.016	0.012	0
.	19.01.16-02.50.02-1-411512	65	4	4	0	0	0	558	2	2	0	0	NA	NA	NA	15	21	243	243	348	168	218	172	3	0	5	0.012	0	0.014
.	19.01.16-02.50.06-1-411517	114	11	11	2	0	1	577	9	9	0	0	NA	NA	NA	35	45	249	246	363	172	220	185	22	13	2	0.088	0.053	0.006
.	19.01.16-02.50.12-1-411519	85	3	3	0	0	0	558	2	2	0	0	NA	NA	NA	20	23	240	244	352	167	216	175	5	4	0	0.021	0.016	0
.	19.01.16-02.50.13-1-411520	119	12	12	5	0	4	573	11	11	0	0	NA	NA	NA	38	41	249	247	358	175	222	176	39	15	13	0.157	0.061	0.036
.	19.01.16-02.50.19-1-411524	293	39	39	11	0	9	591	37	37	0	0	NA	NA	NA	94	75	255	256	377	176	225	190	35	32	52	0.137	0.125	0.138
.	19.01.16-02.50.23-1-411530	89	7	7	2	0	2	557	6	6	0	0	NA	NA	NA	31	34	244	244	359	170	211	176	3	7	6	0.012	0.029	0.017
.	19.01.16-02.50.25-1-411533	66	3	3	0	0	0	556	1	1	0	0	NA	NA	NA	19	27	244	241	355	167	216	173	0	0	8	0	0	0.023
.	19.01.16-02.50.31-1-411540	97	4	4	2	0	2	566	2	2	0	0	NA	NA	NA	20	30	243	248	352	170	221	175	5	12	0	0.021	0.048	0
.	19.01.16-02.50.39-1-411551	118	7	7	2	0	2	554	6	6	0	0	NA	NA	NA	34	25	241	243	354	165	215	174	3	10	3	0.012	0.041	0.008
.	19.01.16-02.50.39-1-411553	169	8	8	3	0	3	581	7	7	0	0	NA	NA	NA	50	51	250	250	364	173	223	185	3	4	13	0.012	0.016	0.036
.	19.01.16-02.50.41-1-411555	98	5	5	0	0	0	560	4	4	0	0	NA	NA	NA	25	28	240	246	355	165	219	176	0	11	6	0	0.045	0.017
.	19.01.16-02.50.41-1-411556	129	15	15	2	0	1	559	12	12	0	0	NA	NA	NA	51	37	249	248	353	169	213	177	30	5	17	0.12	0.02	0.048
.	19.01.16-02.50.44-1-411559	177	7	7	1	0	1	587	6	6	0	0	NA	NA	NA	44	58	254	252	365	176	225	186	10	5	9	0.039	0.02	0.025
.	19.01.16-02.50.46-1-411560	117	8	8	2	0	2	562	5	5	0	0	NA	NA	NA	25	33	247	241	358	170	214	178	13	8	8	0.053	0.033	0.022
.	19.01.16-02.50.48-1-411561	178	15	15	2	0	2	584	13	13	0	0	NA	NA	NA	66	58	253	258	360	175	225	184	28	10	18	0.111	0.039	0.05
.	19.01.16-02.50.56-1-411580	238	25	25	10	0	8	591	22	22	0	0	NA	NA	NA	80	66	256	256	367	178	229	184	45	2	56	0.176	0.008	0.153
.	19.01.16-02.51.00-1-411585	234	21	21	4	0	2	584	19	19	0	0	NA	NA	NA	79	58	251	251	369	175	219	190	32	10	37	0.127	0.04	0.1
.	19.01.16-02.51.02-1-411586	148	5	5	0	0	0	569	3	3	0	0	NA	NA	NA	43	48	258	250	353	177	217	175	0	3	6	0	0.012	0.017
.	19.01.16-02.51.06-1-411588	145	11	11	5	0	3	574	9	9	0	0	NA	NA	NA	41	47	252	248	360	177	216	181	12	4	24	0.048	0.016	0.067
.	19.01.16-02.51.06-1-411589	92	4	4	1	0	0	559	3	3	0	0	NA	NA	NA	27	27	245	239	356	170	215	174	11	0	6	0.045	0	0.017
.	19.01.16-02.51.08-1-411591	233	29	29	9	0	6	591	26	26	0	0	NA	NA	NA	70	65	256	262	360	178	233	180	30	31	23	0.117	0.118	0.064
.	19.01.16-02.51.18-1-411594	90	4	4	1	0	1	561	3	3	0	0	NA	NA	NA	24	35	246	246	356	168	219	174	1	0	4	0.004	0	0.011
.	19.01.16-02.51.20-1-411598	31	1	1	0	0	0	0	0	0	0	0	NA	NA	NA	3	8	238	240	343	0	0	0	0	1	0	0	0.004	0
.	19.01.16-02.51.20-1-411599	56	2	2	1	0	1	0	1	1	0	0	NA	NA	NA	17	8	236	241	344	0	0	0	5	0	0	0.021	0	0
.	19.01.16-02.51.22-1-411603	60	2	2	0	0	0	564	1	1	0	0	NA	NA	NA	20	34	246	249	352	167	224	173	1	6	0	0.004	0.024	0
.	19.01.16-02.51.23-1-411605	62	5	5	2	0	2	545	4	4	0	0	NA	NA	NA	30	20	238	242	353	159	214	172	0	14	3	0	0.058	0.008
.	19.01.16-02.51.24-1-411608	38	1	1	0	0	0	0	0	0	0	0	NA	NA	NA	6	13	238	236	352	0	0	0	1	0	0	0.004	0	0
.	19.01.16-02.51.30-1-411613	121	14	14	6	0	5	551	12	12	0	0	NA	NA	NA	37	26	248	239	352	169	209	173	15	23	10	0.06	0.096	0.028
.	19.01.16-02.51.32-1-411615	58	2	2	0	0	0	554	1	1	0	0	NA	NA	NA	24	23	241	244	351	164	216	174	0	7	2	0	0.029	0.006
.	19.01.16-02.51.34-1-411617	116	5	5	2	0	1	564	3	3	0	0	NA	NA	NA	30	35	244	248	356	167	218	179	3	9	1	0.012	0.036	0.003
.	19.01.16-02.51.35-1-411619	86	6	6	0	0	0	571	5	5	0	0	NA	NA	NA	20	38	242	254	355	167	226	178	9	5	4	0.037	0.02	0.011
.	19.01.16-02.51.40-1-411626	204	61	61	14	0	11	589	59	59	0	0	NA	NA	NA	63	64	258	253	366	181	222	186	87	33	102	0.337	0.13	0.279
.	19.01.16-02.51.41-1-411628	88	5	5	1	0	1	553	4	4	0	0	NA	NA	NA	31	27	245	245	350	169	214	170	4	6	3	0.016	0.024	0.009
.	19.01.16-02.51.42-1-411629	118	7	7	1	0	0	558	6	6	0	0	NA	NA	NA	47	31	244	243	357	169	212	177	6	11	3	0.025	0.045	0.008
.	19.01.16-02.51.45-1-411630	35	1	1	0	0	0	0	0	0	0	0	NA	NA	NA	10	13	241	238	347	0	0	0	0	0	0	0	0	0
.	19.01.16-02.51.45-1-411631	182	18	18	4	0	4	582	16	16	0	0	NA	NA	NA	55	54	254	253	360	176	226	180	9	6	37	0.035	0.024	0.103
.	19.01.16-02.51.47-1-411632	58	3	3	0	0	0	545	2	2	0	0	NA	NA	NA	31	17	239	244	347	163	213	169	2	5	0	0.008	0.02	0
.	19.01.16-02.51.51-1-411634	148	12	12	4	0	4	585	11	11	0	0	NA	NA	NA	20	50	254	251	358	180	225	180	14	8	12	0.055	0.032	0.034
.	19.01.16-02.51.53-1-411653	61	2	2	1	0	1	252	1	1	0	0	NA	NA	NA	15	16	240	239	350	80	101	71	0	0	2	0	0	0.006
.	19.01.16-02.51.56-1-411654	118	8	8	3	0	3	558	5	5	0	0	NA	NA	NA	40	31	245	246	353	167	218	173	0	8	7	0	0.033	0.02
.	19.01.16-02.51.58-1-411660	63	3	3	0	0	0	545	2	2	0	0	NA	NA	NA	34	23	242	240	354	166	206	173	0	2	2	0	0.008	0.006
.	19.01.16-02.52.02-1-411661	121	9	9	4	0	4	559	7	7	0	0	NA	NA	NA	45	37	249	245	356	169	214	176	21	13	3	0.084	0.053	0.008
.	19.01.16-02.52.02-1-411663	62	2	2	0	0	0	550	1	1	0	0	NA	NA	NA	19	16	243	239	347	166	213	171	0	2	0	0	0.008	0
.	19.01.16-02.52.04-1-411664	35	1	1	1	0	1	0	0	0	0	0	NA	NA	NA	6	9	239	240	343	0	0	0	0	0	2	0	0	0.006
.	19.01.16-02.52.06-1-411667	37	1	1	1	0	1	0	0	0	0	0	NA	NA	NA	10	7	240	236	344	0	0	0	1	0	0	0.004	0	0
.	19.01.16-02.52.10-1-411671	192	19	19	4	0	3	584	16	16	0	0	NA	NA	NA	64	50	253	251	359	179	223	182	46	9	31	0.182	0.036	0.086
.	19.01.16-02.52.27-1-411682	288	30	30	7	0	6	599	26	26	0	0	NA	NA	NA	85	80	258	260	375	177	229	193	10	13	56	0.039	0.05	0.149
.	19.01.16-02.52.27-1-411683	60	2	2	0	0	0	550	1	1	0	0	NA	NA	NA	28	22	246	242	347	167	213	170	9	0	0	0.037	0	0
.	19.01.16-02.52.28-1-411685	85	4	4	0	0	0	557	3	3	0	0	NA	NA	NA	33	30	243	240	360	166	215	176	4	0	4	0.016	0	0.011
.	19.01.16-02.52.29-1-411687	92	10	10	4	0	3	549	9	9	0	0	NA	NA	NA	26	17	239	243	348	161	216	172	5	5	12	0.021	0.021	0.034
.	19.01.16-02.52.33-1-411688	35	1	1	0	0	0	0	0	0	0	0	NA	NA	NA	10	11	241	237	346	0	0	0	0	2	0	0	0.008	0
.	19.01.16-02.52.36-1-411701	260	37	37	9	0	7	585	31	31	0	0	NA	NA	NA	65	61	249	256	369	172	222	191	55	31	44	0.221	0.121	0.119
.	19.01.16-02.52.36-1-411703	62	2	2	0	0	0	558	1	1	0	0	NA	NA	NA	23	26	245	244	350	170	214	174	0	3	2	0	0.012	0.006
.	19.01.16-02.52.39-1-411708	122	7	7	1	0	1	567	6	6	0	0	NA	NA	NA	38	37	244	246	360	168	219	180	7	5	5	0.029	0.02	0.014
.	19.01.16-02.52.42-1-411711	117	11	11	5	0	5	568	10	10	0	0	NA	NA	NA	41	39	251	245	356	175	218	175	12	7	20	0.048	0.029	0.056
.	19.01.16-02.52.50-1-411713	125	10	10	0	0	0	571	7	7	0	0	NA	NA	NA	42	47	250	247	363	171	219	181	14	5	7	0.056	0.02	0.019
.	19.01.16-02.52.56-1-411733	179	8	8	2	0	2	580	7	7	0	0	NA	NA	NA	51	52	251	253	361	176	226	178	7	8	8	0.028	0.032	0.022
.	19.01.16-02.52.57-1-411735	62	3	3	1	0	1	547	2	2	0	0	NA	NA	NA	24	17	239	242	349	161	215	171	8	0	1	0.033	0	0.003
.	19.01.16-02.53.00-1-411739	65	2	2	1	0	1	562	1	1	0	0	NA	NA	NA	22	33	252	244	350	173	215	174	0	16	0	0	0.066	0
.	19.01.16-02.53.07-1-411741	90	3	3	0	0	0	559	2	2	0	0	NA	NA	NA	23	24	245	241	351	169	214	176	3	5	0	0.012	0.021	0
.	19.01.16-02.53.10-1-411744	68	2	2	1	0	1	550	1	1	0	0	NA	NA	NA	22	14	241	244	342	166	216	168	0	0	3	0	0	0.009
.	19.01.16-02.53.15-1-411747	65	4	4	1	0	1	501	3	3	0	0	NA	NA	NA	11	19	241	242	349	149	199	153	0	1	6	0	0.004	0.017
.	19.01.16-02.53.15-1-411748	57	2	2	0	0	0	104	1	1	0	0	NA	NA	NA	19	24	246	241	350	31	47	26	0	3	1	0	0.012	0.003
.	19.01.16-02.53.18-1-411752	65	5	5	2	0	2	551	3	3	0	0	NA	NA	NA	28	24	243	242	352	164	214	173	0	6	14	0	0.025	0.04
.	19.01.16-02.53.20-1-411754	34	1	1	0	0	0	0	0	0	0	0	NA	NA	NA	7	16	241	236	352	0	0	0	0	0	0	0	0	0
.	19.01.16-02.53.22-1-411759	201	34	34	12	0	8	575	32	32	0	0	NA	NA	NA	55	53	248	249	369	168	218	189	62	26	39	0.25	0.104	0.106
.	19.01.16-02.53.22-1-411761	378	41	41	14	0	9	648	35	35	0	0	NA	NA	NA	113	121	267	274	393	190	246	212	46	35	51	0.172	0.128	0.13
.	19.01.16-02.53.22-1-411762	59	3	3	0	0	0	558	2	2	0	0	NA	NA	NA	21	27	246	239	355	168	214	176	11	0	6	0.045	0	0.017
.	19.01.16-02.53.23-1-411763	35	1	1	0	0	0	0	0	0	0	0	NA	NA	NA	8	5	238	236	344	0	0	0	0	0	3	0	0	0.009
.	19.01.16-02.53.24-1-411765	63	2	2	1	0	1	450	0	0	0	0	NA	NA	NA	28	17	243	239	348	138	173	139	2	0	0	0.008	0	0
.	19.01.16-02.53.26-1-411768	124	6	6	0	0	0	561	5	5	0	0	NA	NA	NA	37	35	249	248	351	169	219	173	11	2	6	0.044	0.008	0.017
.	19.01.16-02.53.30-1-411773	88	4	4	2	0	2	560	3	3	0	0	NA	NA	NA	37	33	242	246	358	166	215	179	1	3	5	0.004	0.012	0.014
.	19.01.16-02.53.31-1-411774	122	4	4	0	0	0	561	3	3	0	0	NA	NA	NA	33	28	242	248	351	167	219	175	0	4	6	0	0.016	0.017
.	19.01.16-02.53.34-1-411778	87	5	5	1	0	1	553	4	4	0	0	NA	NA	NA	36	32	249	243	353	170	206	177	2	5	4	0.008	0.021	0.011
.	19.01.16-02.53.35-1-411780	94	4	4	0	0	0	555	2	2	0	0	NA	NA	NA	21	24	245	240	352	166	215	174	0	0	10	0	0	0.028
.	19.01.16-02.53.38-1-411784	34	1	1	1	0	1	0	0	0	0	0	NA	NA	NA	3	12	239	238	348	0	0	0	0	0	0	0	0	0
.	19.01.16-02.53.40-1-411785	93	8	8	2	0	2	565	6	6	0	0	NA	NA	NA	31	32	246	245	354	171	219	175	14	12	4	0.057	0.049	0.011
.	19.01.16-02.53.43-1-411791	94	11	11	4	0	2	563	10	10	0	0	NA	NA	NA	33	34	244	248	355	167	221	175	25	10	5	0.102	0.04	0.014
.	19.01.16-02.53.46-1-411792	64	2	2	0	0	0	450	0	0	0	0	NA	NA	NA	22	12	241	238	346	142	171	137	0	0	5	0	0	0.014
.	19.01.16-02.53.46-1-411793	90	3	3	1	0	1	550	2	2	0	0	NA	NA	NA	39	29	241	247	354	163	215	172	0	2	3	0	0.008	0.008
.	19.01.16-02.53.49-1-411795	99	12	12	1	0	0	553	10	10	0	0	NA	NA	NA	32	30	246	242	355	169	212	172	12	2	22	0.049	0.008	0.062
.	19.01.16-02.53.51-1-411798	147	10	10	2	0	1	575	7	7	0	0	NA	NA	NA	42	48	248	252	361	171	223	181	2	11	20	0.008	0.044	0.055
.	19.01.16-02.53.58-1-411819	130	19	19	6	0	2	572	16	16	0	0	NA	NA	NA	51	46	251	251	357	171	221	180	27	23	17	0.108	0.092	0.048
.	19.01.16-02.53.58-1-411820	117	6	6	1	0	1	556	5	5	0	0	NA	NA	NA	31	40	249	250	354	172	213	171	0	9	13	0	0.036	0.037
.	19.01.16-02.54.00-1-411822	270	11	11	4	0	4	597	9	9	0	0	NA	NA	NA	75	69	253	251	378	176	224	197	12	4	25	0.047	0.016	0.066
.	19.01.16-02.54.04-1-411826	88	5	5	0	0	0	554	3	3	0	0	NA	NA	NA	22	23	243	243	350	167	215	172	6	1	1	0.025	0.004	0.003
.	19.01.16-02.54.11-1-411827	32	1	1	0	0	0	0	0	0	0	0	NA	NA	NA	10	6	238	239	342	0	0	0	0	3	0	0	0.013	0
.	19.01.16-02.54.14-1-411829	93	8	8	2	0	2	555	5	5	0	0	NA	NA	NA	40	27	242	245	353	168	214	173	7	5	4	0.029	0.02	0.011
.	19.01.16-02.54.14-1-411830	59	2	2	1	0	1	102	1	1	0	0	NA	NA	NA	16	11	238	240	346	30	44	28	0	0	1	0	0	0.003
.	19.01.16-02.54.14-1-411831	68	3	3	0	0	0	564	2	2	0	0	NA	NA	NA	21	28	245	246	350	171	217	176	6	0	8	0.024	0	0.023
.	19.01.16-02.54.16-1-411832	58	2	2	0	0	0	98	0	0	0	0	NA	NA	NA	18	13	239	238	349	30	36	32	0	4	0	0	0.017	0
.	19.01.16-02.54.20-1-411837	151	18	18	8	0	7	585	15	15	0	0	NA	NA	NA	44	55	251	258	359	171	233	181	37	3	21	0.147	0.012	0.058
.	19.01.16-02.54.27-1-411847	94	6	6	1	0	0	564	4	4	0	0	NA	NA	NA	42	33	246	245	355	168	216	180	1	4	11	0.004	0.016	0.031
.	19.01.16-02.54.29-1-411853	84	3	3	1	0	1	551	1	1	0	0	NA	NA	NA	25	29	241	249	352	165	214	172	0	1	5	0	0.004	0.014
.	19.01.16-02.54.30-1-411854	87	4	4	3	0	2	561	2	2	0	0	NA	NA	NA	27	31	242	245	357	166	219	176	17	0	7	0.07	0	0.02
.	19.01.16-02.54.31-1-411855	117	6	6	4	0	4	564	5	5	0	0	NA	NA	NA	35	32	245	249	351	169	222	173	0	6	9	0	0.024	0.026
.	19.01.16-02.54.31-1-411856	215	19	19	7	0	4	582	16	16	0	0	NA	NA	NA	73	54	252	246	369	176	215	191	8	15	25	0.032	0.061	0.068
.	19.01.16-02.54.33-1-411857	96	9	9	0	0	0	547	5	5	0	0	NA	NA	NA	39	24	245	241	351	168	210	169	2	11	7	0.008	0.046	0.02
.	19.01.16-02.54.40-1-411867	61	3	3	1	0	1	448	1	1	0	0	NA	NA	NA	15	15	241	240	347	136	171	141	4	0	0	0.017	0	0
.	19.01.16-02.54.44-1-411869	146	8	8	0	0	0	579	7	7	0	0	NA	NA	NA	46	45	246	250	362	170	223	186	3	0	14	0.012	0	0.039
.	19.01.16-02.54.46-1-411870	34	1	1	0	0	0	0	0	0	0	0	NA	NA	NA	6	11	239	240	345	0	0	0	0	2	0	0	0.008	0
.	19.01.16-02.54.47-1-411872	33	1	1	1	0	1	0	0	0	0	0	NA	NA	NA	8	8	241	237	343	0	0	0	0	0	0	0	0	0
.	19.01.16-02.54.48-1-411873	30	1	1	0	0	0	0	0	0	0	0	NA	NA	NA	7	6	238	238	343	0	0	0	0	3	0	0	0.013	0
.	19.01.16-02.54.48-1-411874	65	3	3	0	0	0	501	2	2	0	0	NA	NA	NA	20	13	242	238	346	152	198	151	3	0	4	0.012	0	0.012
.	19.01.16-02.54.49-1-411875	33	1	1	0	0	0	0	0	0	0	0	NA	NA	NA	11	7	238	238	344	0	0	0	0	0	0	0	0	0
.	19.01.16-02.54.50-1-411877	87	9	9	3	0	3	560	7	7	0	0	NA	NA	NA	29	29	244	243	355	169	215	176	3	8	10	0.012	0.033	0.028
.	19.01.16-02.54.52-1-411893	246	36	36	10	0	7	602	30	30	0	0	NA	NA	NA	74	71	259	256	369	181	229	192	54	27	45	0.208	0.105	0.122
.	19.01.16-02.54.52-1-411894	210	49	49	16	0	10	589	42	42	0	0	NA	NA	NA	47	61	249	253	372	175	227	187	76	62	45	0.305	0.245	0.121
.	19.01.16-02.54.52-1-411896	181	13	13	2	0	2	569	12	12	0	0	NA	NA	NA	54	45	251	243	364	171	215	183	14	2	11	0.056	0.008	0.03
.	19.01.16-02.54.53-1-411897	63	2	2	0	0	0	397	1	1	0	0	NA	NA	NA	24	17	239	244	347	121	152	124	1	4	0	0.004	0.016	0
.	19.01.16-02.55.00-1-411901	353	38	38	14	0	10	629	35	35	0	0	NA	NA	NA	104	101	265	260	389	189	232	208	38	67	33	0.143	0.258	0.085
.	19.01.16-02.55.03-1-411903	91	7	7	1	0	0	556	6	6	0	0	NA	NA	NA	29	29	250	245	347	171	214	171	2	2	5	0.008	0.008	0.014
.	19.01.16-02.55.06-1-411905	89	5	5	2	0	2	555	4	4	0	0	NA	NA	NA	24	25	244	247	347	166	216	173	0	4	5	0	0.016	0.014
.	19.01.16-02.55.07-1-411906	66	2	2	0	0	0	550	1	1	0	0	NA	NA	NA	15	19	237	241	354	161	215	174	5	0	0	0.021	0	0
.	19.01.16-02.55.14-1-411909	33	1	1	0	0	0	0	0	0	0	0	NA	NA	NA	10	7	239	239	342	0	0	0	0	2	0	0	0.008	0
.	19.01.16-02.55.17-1-411911	72	3	3	3	0	3	552	2	2	0	0	NA	NA	NA	26	21	239	245	350	161	217	174	5	1	0	0.021	0.004	0
.	19.01.16-02.55.20-1-411915	155	21	21	6	0	3	592	18	18	0	0	NA	NA	NA	42	54	251	253	363	175	228	189	23	14	17	0.092	0.055	0.047
.	19.01.16-02.55.20-1-411916	35	1	1	0	0	0	0	0	0	0	0	NA	NA	NA	8	7	236	238	346	0	0	0	0	0	3	0	0	0.009
.	19.01.16-02.55.20-1-411917	214	25	25	7	0	6	600	21	21	0	0	NA	NA	NA	63	68	255	251	375	178	223	199	45	17	25	0.176	0.068	0.067
.	19.01.16-02.55.21-1-411920	61	5	5	1	0	1	548	4	4	0	0	NA	NA	NA	28	17	241	244	345	166	214	168	4	6	7	0.017	0.025	0.02
.	19.01.16-02.55.23-1-411923	94	4	4	1	0	1	563	3	3	0	0	NA	NA	NA	30	27	245	242	353	170	214	179	14	3	0	0.057	0.012	0
.	19.01.16-02.55.31-1-411932	127	7	7	1	0	1	573	6	6	0	0	NA	NA	NA	47	51	254	256	354	175	223	175	5	1	11	0.02	0.004	0.031
.	19.01.16-02.55.36-1-411937	121	7	7	2	0	2	573	6	6	0	0	NA	NA	NA	39	44	249	246	362	174	218	181	5	6	16	0.02	0.024	0.044
.	19.01.16-02.55.38-1-411940	60	2	2	1	0	1	552	1	1	0	0	NA	NA	NA	38	27	243	247	350	166	215	171	0	1	1	0	0.004	0.003
.	19.01.16-02.55.50-1-411951	200	17	17	5	0	4	591	15	15	0	0	NA	NA	NA	63	68	256	250	375	177	220	194	45	8	18	0.176	0.032	0.048
.	19.01.16-02.55.50-1-411952	108	9	9	2	0	2	565	8	8	0	0	NA	NA	NA	27	33	244	248	354	168	222	175	12	4	6	0.049	0.016	0.017
.	19.01.16-02.55.51-1-411953	58	4	4	1	0	1	554	3	3	0	0	NA	NA	NA	23	27	247	243	350	169	214	171	0	10	2	0	0.041	0.006
.	19.01.16-02.55.52-1-411969	178	13	13	6	0	6	580	10	10	0	0	NA	NA	NA	53	51	256	248	360	179	220	181	14	16	5	0.055	0.065	0.014
.	19.01.16-02.55.55-1-411970	92	7	7	0	0	0	556	5	5	0	0	NA	NA	NA	26	30	243	244	356	165	216	175	2	8	2	0.008	0.033	0.006
.	19.01.16-02.55.57-1-411974	237	14	14	2	0	2	606	13	13	0	0	NA	NA	NA	80	77	259	259	372	183	228	195	35	11	10	0.135	0.042	0.027
.	19.01.16-02.56.03-1-411977	90	5	5	1	0	1	564	4	4	0	0	NA	NA	NA	38	36	250	243	356	171	216	177	7	3	8	0.028	0.012	0.022
.	19.01.16-02.56.04-1-411979	37	1	1	0	0	0	0	0	0	0	0	NA	NA	NA	7	5	237	238	343	0	0	0	0	0	0	0	0	0
.	19.01.16-02.56.07-1-411980	198	22	22	3	0	2	594	21	21	0	0	NA	NA	NA	78	72	257	255	373	181	222	191	23	33	29	0.089	0.129	0.078
.	19.01.16-02.56.08-1-411981	263	35	35	11	0	8	602	32	32	0	0	NA	NA	NA	92	84	255	266	376	178	231	193	35	25	41	0.137	0.094	0.109
.	19.01.16-02.56.11-1-411983	174	11	11	5	0	3	589	10	10	0	0	NA	NA	NA	42	59	258	252	362	181	225	183	7	13	23	0.027	0.052	0.064
.	19.01.16-02.56.15-1-411984	299	26	26	6	0	5	599	24	24	0	0	NA	NA	NA	90	69	249	256	377	173	227	199	31	29	37	0.124	0.113	0.098
.	19.01.16-02.56.17-1-411986	59	2	2	1	0	1	544	1	1	0	0	NA	NA	NA	23	21	244	241	349	165	210	169	0	0	3	0	0	0.009
.	19.01.16-02.56.19-1-411990	91	6	6	2	0	2	561	4	4	0	0	NA	NA	NA	28	35	249	246	353	170	220	171	5	5	6	0.02	0.02	0.017
.	19.01.16-02.56.23-1-411995	208	26	26	14	0	8	588	25	25	0	0	NA	NA	NA	70	62	259	250	366	179	224	185	61	27	23	0.236	0.108	0.063
.	19.01.16-02.56.26-1-411999	89	3	3	2	0	2	558	2	2	0	0	NA	NA	NA	35	24	243	244	350	167	215	176	0	7	4	0	0.029	0.011
.	19.01.16-02.56.30-1-412004	148	5	5	0	0	0	570	4	4	0	0	NA	NA	NA	43	43	251	245	360	172	217	181	5	1	7	0.02	0.004	0.019
.	19.01.16-02.56.36-1-412017	181	10	10	4	0	2	590	9	9	0	0	NA	NA	NA	61	63	251	260	365	171	233	186	8	6	12	0.032	0.023	0.033
.	19.01.16-02.56.37-1-412022	34	1	1	0	0	0	0	0	0	0	0	NA	NA	NA	14	12	240	241	344	0	0	0	2	0	0	0.008	0	0
.	19.01.16-02.56.40-1-412024	119	6	6	2	0	2	565	5	5	0	0	NA	NA	NA	51	33	242	247	357	169	218	178	4	5	11	0.017	0.02	0.031
.	19.01.16-02.56.41-1-412025	97	7	7	2	0	2	560	6	6	0	0	NA	NA	NA	35	31	245	246	353	165	216	179	25	1	1	0.102	0.004	0.003
.	19.01.16-02.56.46-1-412026	91	3	3	1	0	1	557	2	2	0	0	NA	NA	NA	27	28	241	244	356	163	218	176	6	0	2	0.025	0	0.006
.	19.01.16-02.56.50-1-412028	87	3	3	2	0	2	556	2	2	0	0	NA	NA	NA	26	29	247	244	351	171	212	173	0	2	4	0	0.008	0.011
.	19.01.16-02.56.56-1-412048	153	10	10	4	0	4	581	9	9	0	0	NA	NA	NA	48	48	254	246	361	177	221	183	35	11	2	0.138	0.045	0.006
.	19.01.16-02.56.59-1-412056	31	1	1	0	0	0	0	0	0	0	0	NA	NA	NA	4	7	237	239	344	0	0	0	0	0	1	0	0	0.003
.	19.01.16-02.57.00-1-412057	86	3	3	0	0	0	559	2	2	0	0	NA	NA	NA	20	25	247	245	346	168	221	170	0	6	5	0	0.024	0.014
.	19.01.16-02.57.00-1-412058	30	1	1	0	0	0	0	0	0	0	0	NA	NA	NA	6	9	237	239	346	0	0	0	1	0	0	0.004	0	0
.	19.01.16-02.57.01-1-412059	34	1	1	0	0	0	0	0	0	0	0	NA	NA	NA	16	15	241	241	346	0	0	0	4	0	0	0.017	0	0
.	19.01.16-02.57.02-1-412060	145	8	8	2	0	2	590	7	7	0	0	NA	NA	NA	37	56	252	252	365	177	226	187	9	0	13	0.036	0	0.036
.	19.01.16-02.57.03-1-412061	208	48	48	9	0	8	582	46	46	0	0	NA	NA	NA	71	61	254	254	366	170	225	187	38	58	66	0.15	0.228	0.18
.	19.01.16-02.57.03-1-412062	36	1	1	0	0	0	0	0	0	0	0	NA	NA	NA	10	7	238	240	342	0	0	0	0	0	1	0	0	0.003
.	19.01.16-02.57.03-1-412063	147	14	14	3	0	2	585	13	13	0	0	NA	NA	NA	39	54	252	248	367	175	221	189	3	20	20	0.012	0.081	0.054
.	19.01.16-02.57.05-1-412064	88	5	5	0	0	0	551	4	4	0	0	NA	NA	NA	26	23	247	241	348	169	213	169	3	6	3	0.012	0.025	0.009
.	19.01.16-02.57.06-1-412065	33	1	1	0	0	0	0	0	0	0	0	NA	NA	NA	11	2	238	236	341	0	0	0	0	0	0	0	0	0
.	19.01.16-02.57.06-1-412066	95	7	7	3	0	3	567	6	6	0	0	NA	NA	NA	38	36	245	250	354	168	222	177	13	4	6	0.053	0.016	0.017
.	19.01.16-02.57.08-1-412067	185	16	16	2	0	2	573	11	11	0	0	NA	NA	NA	61	48	248	251	362	171	219	183	19	0	25	0.077	0	0.069
.	19.01.16-02.57.14-1-412073	89	11	11	2	0	2	569	10	10	0	0	NA	NA	NA	16	32	246	246	353	170	220	179	11	10	5	0.045	0.041	0.014
.	19.01.16-02.57.19-1-412075	121	9	9	1	0	1	565	8	8	0	0	NA	NA	NA	28	34	242	248	357	166	222	177	13	10	0	0.054	0.04	0
.	19.01.16-02.57.20-1-412078	116	4	4	0	0	0	562	3	3	0	0	NA	NA	NA	38	35	244	247	357	164	221	177	12	0	2	0.049	0	0.006
.	19.01.16-02.57.24-1-412085	60	2	2	0	0	0	551	1	1	0	0	NA	NA	NA	21	21	243	240	351	166	213	172	0	0	4	0	0	0.011
.	19.01.16-02.57.25-1-412088	151	21	21	9	0	7	578	18	18	0	0	NA	NA	NA	41	50	249	255	359	171	225	182	35	17	16	0.141	0.067	0.045
.	19.01.16-02.57.32-1-412094	205	33	33	10	0	6	585	30	30	0	0	NA	NA	NA	60	59	255	251	366	181	224	180	54	36	17	0.212	0.143	0.046
.	19.01.16-02.57.33-1-412095	178	15	15	4	0	3	590	13	13	0	0	NA	NA	NA	56	65	261	252	365	184	220	186	18	23	13	0.069	0.091	0.036
.	19.01.16-02.57.34-1-412099	62	2	2	0	0	0	563	1	1	0	0	NA	NA	NA	20	29	246	245	351	168	219	176	0	4	2	0	0.016	0.006
.	19.01.16-02.57.35-1-412101	361	36	36	12	0	10	636	33	33	0	0	NA	NA	NA	103	110	270	276	377	186	247	203	59	24	44	0.219	0.087	0.117
.	19.01.16-02.57.38-1-412105	117	14	14	5	0	5	553	13	13	0	0	NA	NA	NA	38	30	247	241	355	166	208	179	24	13	13	0.097	0.054	0.037
.	19.01.16-02.57.39-1-412106	124	4	4	0	0	0	566	3	3	0	0	NA	NA	NA	21	34	248	245	354	170	219	177	5	3	3	0.02	0.012	0.008
.	19.01.16-02.57.48-1-412114	120	5	5	3	0	2	573	4	4	0	0	NA	NA	NA	34	36	247	243	359	174	217	182	0	6	12	0	0.025	0.033
.	19.01.16-02.57.56-1-412132	354	91	91	19	0	12	607	86	86	0	0	NA	NA	NA	105	87	261	261	378	178	230	199	143	51	93	0.548	0.195	0.246
.	19.01.16-02.57.59-1-412136	148	9	9	1	0	0	578	8	8	0	0	NA	NA	NA	42	53	253	250	363	175	221	182	9	7	5	0.036	0.028	0.014
.	19.01.16-02.58.05-1-412139	104	15	15	5	0	3	561	14	14	0	0	NA	NA	NA	37	30	247	244	352	169	215	177	26	6	11	0.105	0.025	0.031
.	19.01.16-02.58.07-1-412140	65	3	3	1	0	1	248	2	2	0	0	NA	NA	NA	18	18	243	239	349	61	103	84	5	0	0	0.021	0	0
.	19.01.16-02.58.08-1-412142	34	1	1	0	0	0	0	0	0	0	0	NA	NA	NA	11	5	238	237	343	0	0	0	0	0	3	0	0	0.009
.	19.01.16-02.58.11-1-412143	161	11	11	4	0	1	587	9	9	0	0	NA	NA	NA	45	58	252	252	367	177	227	183	22	3	5	0.087	0.012	0.014
.	19.01.16-02.58.13-1-412145	169	14	14	4	0	4	573	12	12	0	0	NA	NA	NA	47	41	251	245	358	173	217	183	21	4	13	0.084	0.016	0.036
.	19.01.16-02.58.26-1-412156	33	1	1	0	0	0	0	0	0	0	0	NA	NA	NA	10	7	237	240	343	0	0	0	2	0	0	0.008	0	0
.	19.01.16-02.58.29-1-412162	98	9	9	4	0	3	566	7	7	0	0	NA	NA	NA	34	38	248	244	359	172	217	177	0	6	19	0	0.025	0.053
.	19.01.16-02.58.31-1-412164	92	4	4	2	0	1	553	3	3	0	0	NA	NA	NA	27	27	243	241	356	167	213	173	3	2	12	0.012	0.008	0.034
.	19.01.16-02.58.32-1-412166	35	1	1	0	0	0	0	0	0	0	0	NA	NA	NA	9	14	239	239	349	0	0	0	0	0	1	0	0	0.003
.	19.01.16-02.58.35-1-412174	34	1	1	0	0	0	0	0	0	0	0	NA	NA	NA	11	5	237	237	344	0	0	0	0	0	0	0	0	0
.	19.01.16-02.58.37-1-412177	181	21	21	6	0	4	578	17	17	0	0	NA	NA	NA	67	54	248	254	365	170	221	187	49	19	27	0.198	0.075	0.074
.	19.01.16-02.58.38-1-412178	213	19	19	3	0	3	590	18	18	0	0	NA	NA	NA	57	56	251	252	366	176	225	189	18	16	19	0.072	0.063	0.052
.	19.01.16-02.58.40-1-412183	37	1	1	0	0	0	0	0	0	0	0	NA	NA	NA	12	10	240	240	343	0	0	0	4	0	0	0.017	0	0
.	19.01.16-02.58.43-1-412187	35	1	1	0	0	0	0	0	0	0	0	NA	NA	NA	14	8	238	239	344	0	0	0	10	0	0	0.042	0	0
.	19.01.16-02.58.52-1-412203	88	4	4	0	0	0	556	3	3	0	0	NA	NA	NA	33	27	247	243	350	167	215	174	0	7	5	0	0.029	0.014
.	19.01.16-02.59.09-1-412207	413	35	35	13	0	10	653	31	31	0	0	NA	NA	NA	130	131	277	274	393	196	248	209	57	25	56	0.206	0.091	0.142
.	19.01.16-02.59.09-1-412208	115	8	8	1	0	1	568	7	7	0	0	NA	NA	NA	47	41	253	241	360	176	212	180	12	6	7	0.047	0.025	0.019
.	19.01.16-02.59.10-1-412209	95	9	9	3	0	2	568	8	8	0	0	NA	NA	NA	22	37	245	247	358	171	218	179	12	4	6	0.049	0.016	0.017
.	19.01.16-02.59.13-1-412210	35	1	1	0	0	0	0	0	0	0	0	NA	NA	NA	7	12	238	240	347	0	0	0	0	0	3	0	0	0.009
.	19.01.16-02.59.16-1-412213	59	2	2	1	0	0	557	1	1	0	0	NA	NA	NA	21	29	244	243	355	169	217	171	3	0	2	0.012	0	0.006
.	19.01.16-02.59.22-1-412221	270	21	21	3	0	3	609	19	19	0	0	NA	NA	NA	82	85	263	261	374	185	229	195	41	7	41	0.156	0.027	0.11
.	19.01.16-02.59.29-1-412232	151	11	11	2	0	2	576	10	10	0	0	NA	NA	NA	44	47	248	252	360	170	224	182	22	5	23	0.089	0.02	0.064
.	19.01.16-02.59.31-1-412233	146	40	40	6	0	4	591	39	39	0	0	NA	NA	NA	43	65	258	248	372	181	219	191	59	22	31	0.229	0.089	0.083
.	19.01.16-02.59.31-1-412235	151	16	16	5	0	4	583	15	15	0	0	NA	NA	NA	34	55	253	256	359	175	229	179	21	2	23	0.083	0.008	0.064
.	19.01.16-02.59.33-1-412237	38	1	1	0	0	0	0	0	0	0	0	NA	NA	NA	13	10	240	239	344	0	0	0	2	0	0	0.008	0	0
.	19.01.16-02.59.36-1-412241	34	1	1	1	0	1	0	0	0	0	0	NA	NA	NA	9	8	238	239	344	0	0	0	0	1	0	0	0.004	0
.	19.01.16-02.59.39-1-412244	58	2	2	1	0	1	0	1	1	0	0	NA	NA	NA	18	10	241	240	342	0	0	0	0	0	7	0	0	0.02
.	19.01.16-02.59.44-1-412249	90	8	8	1	0	1	573	7	7	0	0	NA	NA	NA	41	48	246	252	363	169	220	184	6	5	11	0.024	0.02	0.03
.	19.01.16-02.59.44-1-412251	261	43	43	10	0	8	602	40	40	0	0	NA	NA	NA	79	81	265	255	374	186	223	193	55	20	56	0.208	0.078	0.15
.	19.01.16-02.59.59-1-412270	167	16	16	7	0	5	583	14	14	0	0	NA	NA	NA	60	56	253	250	366	177	222	184	23	27	12	0.091	0.108	0.033
.	19.01.16-03.00.04-1-412277	89	3	3	1	0	1	562	2	2	0	0	NA	NA	NA	37	30	247	244	352	170	218	174	0	0	8	0	0	0.023
.	19.01.16-03.00.05-1-412278	176	33	33	7	0	5	588	30	30	0	0	NA	NA	NA	59	53	252	253	361	177	227	184	35	24	49	0.139	0.095	0.136
.	19.01.16-03.00.08-1-412282	32	1	1	0	0	0	0	0	0	0	0	NA	NA	NA	11	12	240	241	344	0	0	0	0	0	0	0	0	0
.	19.01.16-03.00.09-1-412284	209	15	15	5	0	5	600	14	14	0	0	NA	NA	NA	51	68	254	258	369	176	232	192	23	11	19	0.091	0.043	0.051
.	19.01.16-03.00.12-1-412285	112	5	5	1	0	1	578	4	4	0	0	NA	NA	NA	26	48	248	254	359	171	228	179	17	3	0	0.069	0.012	0
.	19.01.16-03.00.18-1-412289	127	12	12	2	0	2	558	10	10	0	0	NA	NA	NA	38	31	248	244	352	171	216	171	6	16	7	0.024	0.066	0.02
.	19.01.16-03.00.20-1-412291	205	17	17	2	0	1	594	16	16	0	0	NA	NA	NA	58	60	252	254	367	178	225	191	16	22	30	0.063	0.087	0.082
.	19.01.16-03.00.29-1-412303	94	5	5	0	0	0	566	4	4	0	0	NA	NA	NA	35	38	241	247	363	165	221	180	0	0	16	0	0	0.044
.	19.01.16-03.00.31-1-412304	61	2	2	1	0	0	555	1	1	0	0	NA	NA	NA	29	23	240	244	352	166	217	172	0	0	5	0	0	0.014
.	19.01.16-03.00.35-1-412308	84	4	4	3	0	2	566	2	2	0	0	NA	NA	NA	31	34	245	250	352	168	222	176	4	3	8	0.016	0.012	0.023
.	19.01.16-03.00.41-1-412318	147	15	15	8	0	4	568	14	14	0	0	NA	NA	NA	42	34	246	250	351	170	224	174	33	15	13	0.134	0.06	0.037
.	19.01.16-03.00.43-1-412321	183	17	17	6	0	3	581	15	15	0	0	NA	NA	NA	55	57	259	250	361	178	221	182	20	23	30	0.077	0.092	0.083
.	19.01.16-03.00.47-1-412323	173	23	23	10	0	6	580	21	21	0	0	NA	NA	NA	44	48	250	253	358	176	221	183	27	24	42	0.108	0.095	0.117
.	19.01.16-03.00.48-1-412325	66	3	3	0	0	0	540	1	1	0	0	NA	NA	NA	23	13	239	243	344	162	209	169	6	0	0	0.025	0	0
.	19.01.16-03.00.48-1-412326	156	20	20	8	0	7	577	18	18	0	0	NA	NA	NA	57	46	248	252	359	172	224	181	18	11	37	0.073	0.044	0.103
.	19.01.16-03.00.51-1-412329	89	3	3	2	0	2	560	2	2	0	0	NA	NA	NA	18	26	241	242	356	168	214	178	0	2	3	0	0.008	0.008
.	19.01.16-03.00.56-1-412347	34	1	1	1	0	1	0	0	0	0	0	NA	NA	NA	5	3	237	236	343	0	0	0	0	0	0	0	0	0
.	19.01.16-03.00.59-1-412351	123	9	9	4	0	1	572	7	7	0	0	NA	NA	NA	43	40	245	249	359	166	219	187	14	5	13	0.057	0.02	0.036
.	19.01.16-03.01.00-1-412352	204	14	14	4	0	4	608	13	13	0	0	NA	NA	NA	65	86	262	267	370	183	236	189	1	7	26	0.004	0.026	0.07
.	19.01.16-03.01.01-1-412387	33	1	1	1	0	1	0	0	0	0	0	NA	NA	NA	9	8	238	239	344	0	0	0	0	0	0	0	0	0
.	19.01.16-03.01.04-1-412389	91	6	6	0	0	0	548	5	5	0	0	NA	NA	NA	25	24	242	237	358	162	209	177	12	0	3	0.05	0	0.008
.	19.01.16-03.01.05-1-412392	90	4	4	2	0	2	550	3	3	0	0	NA	NA	NA	36	21	243	241	350	166	210	174	11	4	2	0.045	0.017	0.006
.	19.01.16-03.01.11-1-412434	59	2	2	0	0	0	200	1	1	0	0	NA	NA	NA	10	22	242	241	352	62	75	63	0	0	1	0	0	0.003
.	19.01.16-03.01.17-1-412438	187	40	40	14	0	11	594	38	38	0	0	NA	NA	NA	51	62	251	264	360	176	234	184	54	41	50	0.215	0.155	0.139
.	19.01.16-03.01.20-1-412442	240	15	15	3	0	2	584	13	13	0	0	NA	NA	NA	77	63	256	253	367	174	221	189	21	13	37	0.082	0.051	0.101
.	19.01.16-03.01.22-1-412446	277	33	33	9	0	5	614	30	30	0	0	NA	NA	NA	85	86	255	266	378	178	237	199	11	34	47	0.043	0.128	0.124
.	19.01.16-03.01.23-1-412447	123	9	9	1	0	1	569	8	8	0	0	NA	NA	NA	47	42	244	251	360	167	223	179	1	5	15	0.004	0.02	0.042
.	19.01.16-03.01.24-1-412449	93	7	7	3	0	3	555	5	5	0	0	NA	NA	NA	23	20	245	236	352	168	212	175	15	4	3	0.061	0.017	0.009
.	19.01.16-03.01.24-1-412452	32	1	1	0	0	0	0	0	0	0	0	NA	NA	NA	5	5	238	238	342	0	0	0	0	3	0	0	0.013	0
.	19.01.16-03.01.26-1-412455	147	21	21	8	0	7	572	18	18	0	0	NA	NA	NA	51	45	245	251	362	164	225	183	30	6	42	0.122	0.024	0.116
.	19.01.16-03.01.28-1-412458	211	12	12	4	0	2	583	9	9	0	0	NA	NA	NA	70	56	253	251	365	173	224	186	12	10	10	0.047	0.04	0.027
.	19.01.16-03.01.32-1-412463	30	1	1	0	0	0	0	0	0	0	0	NA	NA	NA	8	12	239	241	345	0	0	0	4	0	0	0.017	0	0
.	19.01.16-03.01.35-1-412467	119	8	8	2	0	2	552	7	7	0	0	NA	NA	NA	55	28	244	247	350	167	213	172	3	10	15	0.012	0.04	0.043
.	19.01.16-03.01.40-1-412471	124	7	7	1	0	1	563	5	5	0	0	NA	NA	NA	41	41	249	244	361	169	217	177	5	0	9	0.02	0	0.025
.	19.01.16-03.01.42-1-412474	36	1	1	0	0	0	0	0	0	0	0	NA	NA	NA	12	11	238	241	345	0	0	0	1	0	0	0.004	0	0
.	19.01.16-03.01.45-1-412480	60	2	2	0	0	0	556	0	0	0	0	NA	NA	NA	22	28	238	244	359	164	217	175	3	0	3	0.013	0	0.008
.	19.01.16-03.01.52-1-412496	117	10	10	3	0	2	560	8	8	0	0	NA	NA	NA	37	36	248	249	352	168	217	175	5	13	5	0.02	0.052	0.014
.	19.01.16-03.01.55-1-412499	188	13	13	4	0	3	584	12	12	0	0	NA	NA	NA	60	59	250	254	368	172	222	190	7	5	28	0.028	0.02	0.076
.	19.01.16-03.01.55-1-412500	147	7	7	1	0	1	582	6	6	0	0	NA	NA	NA	57	49	255	250	357	178	224	180	2	1	13	0.008	0.004	0.036
.	19.01.16-03.02.00-1-412506	128	16	16	2	0	2	564	14	14	0	0	NA	NA	NA	38	38	248	249	354	171	216	177	12	10	13	0.048	0.04	0.037
.	19.01.16-03.02.01-1-412507	200	13	13	2	0	1	597	11	11	0	0	NA	NA	NA	65	64	253	256	368	179	231	187	14	11	26	0.055	0.043	0.071
.	19.01.16-03.02.01-1-412508	126	9	9	2	0	2	572	7	7	0	0	NA	NA	NA	42	49	250	251	361	169	223	180	14	0	9	0.056	0	0.025
.	19.01.16-03.02.05-1-412509	156	17	17	1	0	1	573	15	15	0	0	NA	NA	NA	51	48	255	248	358	176	214	183	15	12	12	0.059	0.048	0.034
.	19.01.16-03.02.13-1-412511	156	18	18	6	0	4	569	17	17	0	0	NA	NA	NA	46	43	253	245	358	173	218	178	15	17	14	0.059	0.069	0.039
.	19.01.16-03.02.16-1-412513	62	2	2	1	0	1	550	1	1	0	0	NA	NA	NA	22	20	240	242	351	166	214	170	0	0	6	0	0	0.017
.	19.01.16-03.02.17-1-412514	148	8	8	0	0	0	562	7	7	0	0	NA	NA	NA	60	34	246	247	354	171	218	173	1	8	10	0.004	0.032	0.028
.	19.01.16-03.02.21-1-412520	56	2	2	0	0	0	98	1	1	0	0	NA	NA	NA	9	20	241	243	349	25	39	34	0	0	3	0	0	0.009
.	19.01.16-03.02.25-1-412527	38	1	1	1	0	1	0	0	0	0	0	NA	NA	NA	6	13	239	239	348	0	0	0	0	0	2	0	0	0.006
.	19.01.16-03.02.28-1-412532	115	6	6	1	0	1	571	5	5	0	0	NA	NA	NA	39	37	248	247	355	172	217	182	12	12	0	0.048	0.049	0
.	19.01.16-03.02.29-1-412534	89	5	5	2	0	1	560	4	4	0	0	NA	NA	NA	32	32	242	248	355	164	221	175	7	9	0	0.029	0.036	0
.	19.01.16-03.02.29-1-412535	33	1	1	0	0	0	0	0	0	0	0	NA	NA	NA	4	9	237	239	346	0	0	0	0	0	3	0	0	0.009
.	19.01.16-03.02.29-1-412536	116	10	10	4	0	3	552	9	9	0	0	NA	NA	NA	40	26	245	238	356	166	211	175	1	10	16	0.004	0.042	0.045
.	19.01.16-03.02.30-1-412537	63	3	3	0	0	0	550	2	2	0	0	NA	NA	NA	9	20	243	244	346	167	215	168	2	0	0	0.008	0	0
.	19.01.16-03.02.32-1-412538	117	9	9	1	0	1	568	8	8	0	0	NA	NA	NA	38	38	250	247	354	171	218	179	3	9	7	0.012	0.036	0.02
.	19.01.16-03.02.32-1-412539	146	15	15	3	0	2	577	12	12	0	0	NA	NA	NA	43	55	255	253	360	176	221	180	24	15	11	0.094	0.059	0.031
.	19.01.16-03.02.36-1-412548	64	2	2	1	0	0	556	1	1	0	0	NA	NA	NA	19	26	240	246	353	166	217	173	2	0	3	0.008	0	0.008
.	19.01.16-03.02.45-1-412557	218	20	20	2	0	2	595	18	18	0	0	NA	NA	NA	84	72	251	261	373	175	230	190	24	22	21	0.096	0.084	0.056
.	19.01.16-03.02.45-1-412558	94	6	6	5	0	5	561	5	5	0	0	NA	NA	NA	24	27	244	245	351	167	222	172	9	5	7	0.037	0.02	0.02
.	19.01.16-03.02.48-1-412560	176	14	14	4	0	3	584	12	12	0	0	NA	NA	NA	59	56	250	247	372	173	223	188	9	12	22	0.036	0.049	0.059
.	19.01.16-03.02.49-1-412561	66	3	3	0	0	0	554	1	1	0	0	NA	NA	NA	19	18	242	240	349	168	214	172	7	8	0	0.029	0.033	0
.	19.01.16-03.02.51-1-412562	114	6	6	2	0	1	562	4	4	0	0	NA	NA	NA	36	31	243	246	355	165	220	177	18	0	9	0.074	0	0.025
.	19.01.16-03.02.53-1-412578	88	3	3	1	0	1	565	2	2	0	0	NA	NA	NA	26	34	245	249	353	169	221	175	0	10	10	0	0.04	0.028
.	19.01.16-03.02.54-1-412579	176	16	16	4	0	2	588	15	15	0	0	NA	NA	NA	50	58	250	247	374	175	221	192	44	0	8	0.176	0	0.021
.	19.01.16-03.03.01-1-412585	154	12	12	2	0	1	585	10	10	0	0	NA	NA	NA	43	53	257	251	358	180	224	181	13	18	13	0.051	0.072	0.036
.	19.01.16-03.03.03-1-412587	35	1	1	0	0	0	0	0	0	0	0	NA	NA	NA	13	8	239	240	342	0	0	0	0	0	4	0	0	0.012
.	19.01.16-03.03.04-1-412588	36	1	1	0	0	0	0	0	0	0	0	NA	NA	NA	7	8	238	241	342	0	0	0	1	0	0	0.004	0	0
.	19.01.16-03.03.06-1-412589	122	5	5	1	0	1	578	2	2	0	0	NA	NA	NA	43	43	248	250	358	175	222	181	9	8	5	0.036	0.032	0.014
.	19.01.16-03.03.06-1-412590	85	6	6	2	0	1	545	4	4	0	0	NA	NA	NA	28	18	243	240	348	164	213	168	19	4	0	0.078	0.017	0
.	19.01.16-03.03.10-1-412593	118	14	14	2	0	2	568	13	13	0	0	NA	NA	NA	41	39	249	247	356	168	220	180	14	11	11	0.056	0.045	0.031
.	19.01.16-03.03.11-1-412594	36	1	1	0	0	0	0	0	0	0	0	NA	NA	NA	11	9	238	238	346	0	0	0	0	0	2	0	0	0.006
.	19.01.16-03.03.14-1-412597	30	1	1	0	0	0	0	0	0	0	0	NA	NA	NA	7	4	237	237	343	0	0	0	0	0	0	0	0	0
.	19.01.16-03.03.16-1-412598	94	4	4	2	0	2	554	2	2	0	0	NA	NA	NA	29	24	244	246	347	169	216	169	2	2	5	0.008	0.008	0.014
.	19.01.16-03.03.19-1-412602	145	15	15	5	0	4	582	13	13	0	0	NA	NA	NA	44	51	255	250	359	177	222	183	23	22	14	0.09	0.088	0.039
.	19.01.16-03.03.23-1-412608	236	9	9	3	0	2	584	8	8	0	0	NA	NA	NA	69	62	254	252	369	176	221	187	20	4	6	0.079	0.016	0.016
.	19.01.16-03.03.24-1-412609	141	27	27	5	0	2	571	24	24	0	0	NA	NA	NA	49	42	244	254	357	170	225	176	15	27	52	0.061	0.106	0.146
.	19.01.16-03.03.25-1-412612	119	8	8	2	0	1	561	7	7	0	0	NA	NA	NA	37	38	249	246	356	172	214	175	19	6	2	0.076	0.024	0.006
.	19.01.16-03.03.27-1-412615	208	30	30	10	0	7	590	27	27	0	0	NA	NA	NA	87	67	256	252	372	175	224	191	50	30	26	0.195	0.119	0.07
.	19.01.16-03.03.32-1-412619	81	6	6	1	0	1	545	4	4	0	0	NA	NA	NA	33	20	240	241	352	164	210	171	0	6	5	0	0.025	0.014
.	19.01.16-03.03.32-1-412620	120	7	7	1	0	1	572	6	6	0	0	NA	NA	NA	34	42	245	252	358	170	224	178	0	18	12	0	0.071	0.034
.	19.01.16-03.03.33-1-412622	88	6	6	4	0	3	557	4	4	0	0	NA	NA	NA	32	28	243	248	350	168	218	171	1	10	1	0.004	0.04	0.003
.	19.01.16-03.03.46-1-412634	37	1	1	0	0	0	0	0	0	0	0	NA	NA	NA	4	5	238	237	343	0	0	0	0	0	0	0	0	0
.	19.01.16-03.03.48-1-412636	120	5	5	2	0	2	567	4	4	0	0	NA	NA	NA	33	40	246	249	358	167	219	181	12	0	2	0.049	0	0.006
.	19.01.16-03.03.48-1-412637	153	16	16	7	0	5	574	13	13	0	0	NA	NA	NA	58	49	251	250	361	173	221	180	10	19	9	0.04	0.076	0.025
.	19.01.16-03.03.49-1-412638	333	51	51	9	0	7	619	47	47	0	0	NA	NA	NA	71	90	258	262	383	179	235	205	74	25	63	0.287	0.095	0.164
.	19.01.16-03.03.51-1-412639	59	5	5	1	0	1	559	4	4	0	0	NA	NA	NA	25	26	245	242	352	167	216	176	21	0	8	0.086	0	0.023
.	19.01.16-03.03.54-1-412656	97	7	7	1	0	1	561	6	6	0	0	NA	NA	NA	36	35	246	245	357	167	219	175	17	3	0	0.069	0.012	0
.	19.01.16-03.03.54-1-412657	125	32	32	10	0	8	581	27	27	0	0	NA	NA	NA	36	50	258	245	360	179	216	186	54	33	31	0.209	0.135	0.086
.	19.01.16-03.04.05-1-412665	34	1	1	0	0	0	0	0	0	0	0	NA	NA	NA	13	9	242	239	341	0	0	0	0	0	2	0	0	0.006
.	19.01.16-03.04.08-1-412666	115	8	8	3	0	3	583	7	7	0	0	NA	NA	NA	37	49	250	254	358	177	225	181	13	1	10	0.052	0.004	0.028
.	19.01.16-03.04.10-1-412668	126	17	17	2	0	2	563	16	16	0	0	NA	NA	NA	50	37	243	247	360	164	215	184	10	37	13	0.041	0.15	0.036
.	19.01.16-03.04.11-1-412670	185	18	18	4	0	4	575	17	17	0	0	NA	NA	NA	54	52	253	250	362	170	226	179	13	16	25	0.051	0.064	0.069
.	19.01.16-03.04.11-1-412671	212	41	41	11	0	9	596	37	37	0	0	NA	NA	NA	53	64	255	252	370	180	227	189	84	37	17	0.329	0.147	0.046
.	19.01.16-03.04.17-1-412675	122	11	11	6	0	4	585	8	8	0	0	NA	NA	NA	33	51	249	251	364	172	226	187	20	8	22	0.08	0.032	0.06
.	19.01.16-03.04.17-1-412676	90	3	3	0	0	0	550	2	2	0	0	NA	NA	NA	20	21	245	238	351	169	210	171	4	3	0	0.016	0.013	0
.	19.01.16-03.04.30-1-412694	64	2	2	0	0	0	555	1	1	0	0	NA	NA	NA	11	15	241	240	347	169	215	171	1	1	0	0.004	0.004	0
.	19.01.16-03.04.34-1-412696	146	8	8	1	0	1	578	7	7	0	0	NA	NA	NA	29	46	249	251	359	174	221	183	13	5	5	0.052	0.02	0.014
.	19.01.16-03.04.38-1-412702	183	43	43	10	0	9	570	39	39	0	0	NA	NA	NA	42	40	247	250	356	170	223	177	87	24	43	0.352	0.096	0.121
.	19.01.16-03.04.41-1-412704	33	1	1	0	0	0	0	0	0	0	0	NA	NA	NA	19	12	242	240	343	0	0	0	0	0	2	0	0	0.006
.	19.01.16-03.04.41-1-412705	96	4	4	1	0	0	555	3	3	0	0	NA	NA	NA	25	26	243	243	353	166	213	176	4	0	9	0.016	0	0.025
.	19.01.16-03.04.42-1-412710	147	25	25	7	0	7	582	21	21	0	0	NA	NA	NA	46	59	263	244	365	181	215	186	50	10	29	0.19	0.041	0.079
.	19.01.16-03.04.43-1-412714	62	2	2	0	0	0	199	1	1	0	0	NA	NA	NA	17	23	243	243	350	62	76	61	5	0	1	0.021	0	0.003
.	19.01.16-03.04.44-1-412715	62	2	2	0	0	0	50	1	1	0	0	NA	NA	NA	17	22	241	242	352	18	18	14	5	2	0	0.021	0.008	0
.	19.01.16-03.04.51-1-412716	175	21	21	5	0	4	587	17	17	0	0	NA	NA	NA	53	63	255	256	365	178	224	185	42	17	13	0.165	0.066	0.036
.	19.01.16-03.04.53-1-412732	239	18	18	10	0	8	607	17	17	0	0	NA	NA	NA	55	74	258	259	370	182	230	195	30	14	24	0.116	0.054	0.065
.	19.01.16-03.04.53-1-412733	69	3	3	1	0	1	551	2	2	0	0	NA	NA	NA	30	24	241	248	348	163	219	169	0	5	1	0	0.02	0.003
.	19.01.16-03.04.59-1-412740	178	20	20	2	0	2	595	19	19	0	0	NA	NA	NA	49	64	253	254	370	180	226	189	33	23	28	0.13	0.091	0.076
.	19.01.16-03.05.06-1-412741	62	3	3	1	0	1	565	2	2	0	0	NA	NA	NA	28	33	240	249	357	164	224	177	1	2	2	0.004	0.008	0.006
.	19.01.16-03.05.12-1-412744	96	4	4	2	0	1	554	2	2	0	0	NA	NA	NA	33	21	242	243	349	168	214	172	10	5	0	0.041	0.021	0
.	19.01.16-03.05.15-1-412748	86	5	5	0	0	0	552	4	4	0	0	NA	NA	NA	21	21	241	242	351	164	214	174	9	0	5	0.037	0	0.014
.	19.01.16-03.05.26-1-412762	94	5	5	0	0	0	562	4	4	0	0	NA	NA	NA	35	36	247	247	355	168	220	174	7	1	5	0.028	0.004	0.014
.	19.01.16-03.05.28-1-412763	67	2	2	2	0	2	552	1	1	0	0	NA	NA	NA	26	20	242	240	351	167	211	174	5	0	3	0.021	0	0.009
.	19.01.16-03.05.28-1-412765	352	63	63	16	0	10	617	59	59	0	0	NA	NA	NA	104	92	269	266	370	190	237	190	58	44	54	0.216	0.165	0.146
.	19.01.16-03.05.30-1-412768	92	6	6	1	0	0	565	5	5	0	0	NA	NA	NA	29	30	243	245	355	168	220	177	15	0	7	0.062	0	0.02
.	19.01.16-03.05.33-1-412770	85	3	3	0	0	0	556	2	2	0	0	NA	NA	NA	20	23	245	241	350	168	214	174	2	3	4	0.008	0.012	0.011
.	19.01.16-03.05.36-1-412774	85	6	6	1	0	1	559	4	4	0	0	NA	NA	NA	24	31	244	244	356	168	215	176	7	1	0	0.029	0.004	0
.	19.01.16-03.05.40-1-412778	62	2	2	1	0	1	352	1	1	0	0	NA	NA	NA	21	24	244	240	353	103	141	108	0	0	2	0	0	0.006
.	19.01.16-03.05.40-1-412779	141	11	11	1	0	0	576	10	10	0	0	NA	NA	NA	43	44	250	249	358	175	221	180	1	9	33	0.004	0.036	0.092
.	19.01.16-03.05.44-1-412784	114	5	5	1	0	1	552	3	3	0	0	NA	NA	NA	47	28	242	246	353	163	219	170	7	2	2	0.029	0.008	0.006
.	19.01.16-03.05.48-1-412791	63	2	2	1	0	1	563	1	1	0	0	NA	NA	NA	19	29	248	240	354	173	212	178	0	4	2	0	0.017	0.006
.	19.01.16-03.05.49-1-412792	61	2	2	0	0	0	544	1	1	0	0	NA	NA	NA	28	15	240	241	347	160	218	166	1	0	2	0.004	0	0.006
.	19.01.16-03.05.51-1-412793	218	44	44	8	0	8	594	38	38	0	0	NA	NA	NA	58	70	251	255	377	173	226	195	59	14	65	0.235	0.055	0.172
.	19.01.16-03.05.51-1-412794	259	28	28	5	0	4	588	23	23	0	0	NA	NA	NA	71	60	251	254	368	176	223	189	36	15	37	0.143	0.059	0.101
.	19.01.16-03.05.51-1-412795	261	12	12	1	0	1	607	10	10	0	0	NA	NA	NA	70	82	258	259	378	185	227	195	26	3	7	0.101	0.012	0.019
.	19.01.16-03.06.00-1-412815	67	3	3	1	0	1	454	2	2	0	0	NA	NA	NA	19	17	237	242	351	133	185	136	0	0	4	0	0	0.011
.	19.01.16-03.06.01-1-412816	264	29	29	10	0	6	609	24	24	0	0	NA	NA	NA	82	79	259	264	369	181	237	191	54	9	49	0.208	0.034	0.133
.	19.01.16-03.06.03-1-412817	183	12	12	4	0	3	588	11	11	0	0	NA	NA	NA	31	53	256	253	357	180	225	183	9	0	30	0.035	0	0.084
.	19.01.16-03.06.06-1-412819	88	3	3	1	0	1	566	2	2	0	0	NA	NA	NA	19	29	241	247	354	167	223	176	4	5	5	0.017	0.02	0.014
.	19.01.16-03.06.16-1-412821	29	1	1	0	0	0	0	0	0	0	0	NA	NA	NA	11	9	239	237	346	0	0	0	0	0	1	0	0	0.003
.	19.01.16-03.06.17-1-412822	153	15	15	3	0	3	571	13	13	0	0	NA	NA	NA	52	41	246	245	363	169	217	185	14	24	20	0.057	0.098	0.055
.	19.01.16-03.06.18-1-412825	118	10	10	1	0	1	562	9	9	0	0	NA	NA	NA	33	37	249	247	354	171	217	174	14	7	7	0.056	0.028	0.02
.	19.01.16-03.06.21-1-412830	58	2	2	1	0	1	550	1	1	0	0	NA	NA	NA	22	20	240	243	350	165	213	172	0	1	1	0	0.004	0.003
.	19.01.16-03.06.35-1-412845	252	19	19	6	0	5	613	18	18	0	0	NA	NA	NA	60	86	259	268	372	183	238	192	33	25	18	0.127	0.093	0.048
.	19.01.16-03.06.41-1-412853	93	5	5	3	0	3	552	2	2	0	0	NA	NA	NA	22	23	243	244	349	166	216	170	0	2	7	0	0.008	0.02
.	19.01.16-03.06.42-1-412854	93	6	6	1	0	1	556	3	3	0	0	NA	NA	NA	33	23	241	244	351	166	216	174	3	2	9	0.012	0.008	0.026
.	19.01.16-03.06.43-1-412855	90	4	4	0	0	0	563	3	3	0	0	NA	NA	NA	43	38	251	243	357	169	213	181	8	0	4	0.032	0	0.011
.	19.01.16-03.06.50-1-412863	116	5	5	2	0	2	564	4	4	0	0	NA	NA	NA	27	43	245	254	357	165	224	175	4	5	10	0.016	0.02	0.028
.	19.01.16-03.06.53-1-412880	64	3	3	2	0	1	562	2	2	0	0	NA	NA	NA	18	25	243	244	351	170	220	172	0	0	5	0	0	0.014
.	19.01.16-03.06.56-1-412885	236	21	21	4	0	3	589	18	18	0	0	NA	NA	NA	81	62	260	250	365	178	222	189	48	13	25	0.185	0.052	0.068
.	19.01.16-03.06.57-1-412886	64	3	3	0	0	0	498	2	2	0	0	NA	NA	NA	25	14	239	242	346	148	196	154	0	0	5	0	0	0.014
.	19.01.16-03.06.58-1-412888	64	3	3	1	0	1	562	2	2	0	0	NA	NA	NA	25	35	251	243	354	170	216	176	0	4	9	0	0.016	0.025
.	19.01.16-03.07.01-1-412891	91	8	8	4	0	1	562	5	5	0	0	NA	NA	NA	41	40	250	245	358	169	217	176	5	10	13	0.02	0.041	0.036
.	19.01.16-03.07.05-1-412892	63	4	4	1	0	1	544	3	3	0	0	NA	NA	NA	29	21	244	239	351	164	206	174	4	5	2	0.016	0.021	0.006
.	19.01.16-03.07.07-1-412893	124	12	12	1	0	1	574	10	10	0	0	NA	NA	NA	37	47	252	246	362	175	218	181	15	5	17	0.06	0.02	0.047
.	19.01.16-03.07.09-1-412894	336	51	51	10	0	9	609	48	48	0	0	NA	NA	NA	95	83	261	256	379	182	230	197	66	27	49	0.253	0.105	0.129
.	19.01.16-03.07.10-1-412895	242	31	31	12	0	8	583	27	27	0	0	NA	NA	NA	74	54	251	256	360	175	223	185	49	14	49	0.195	0.055	0.136
.	19.01.16-03.07.11-1-412896	118	10	10	5	0	5	575	9	9	0	0	NA	NA	NA	44	50	252	253	358	172	224	179	12	10	17	0.048	0.04	0.047
.	19.01.16-03.07.13-1-412899	83	3	3	1	0	1	551	2	2	0	0	NA	NA	NA	19	20	243	243	347	164	218	169	1	0	3	0.004	0	0.009
.	19.01.16-03.07.20-1-412905	68	4	4	0	0	0	560	3	3	0	0	NA	NA	NA	20	23	241	243	352	168	214	178	6	0	2	0.025	0	0.006
.	19.01.16-03.07.21-1-412906	64	2	2	0	0	0	552	1	1	0	0	NA	NA	NA	26	18	241	242	348	163	218	171	0	0	11	0	0	0.032
.	19.01.16-03.07.27-1-412915	97	6	6	0	0	0	576	4	4	0	0	NA	NA	NA	20	35	245	251	352	171	227	178	18	9	3	0.073	0.036	0.009
.	19.01.16-03.07.30-1-412918	204	30	30	10	0	9	596	28	28	0	0	NA	NA	NA	61	67	259	256	365	179	227	190	43	14	42	0.166	0.055	0.115
.	19.01.16-03.07.34-1-412923	62	2	2	0	0	0	563	1	1	0	0	NA	NA	NA	16	31	244	246	354	169	219	175	0	0	4	0	0	0.011
.	19.01.16-03.07.35-1-412924	58	2	2	1	0	1	0	1	1	0	0	NA	NA	NA	15	11	239	240	345	0	0	0	0	5	0	0	0.021	0
.	19.01.16-03.07.35-1-412926	262	20	20	2	0	2	607	16	16	0	0	NA	NA	NA	77	81	263	256	375	186	228	193	33	13	29	0.125	0.051	0.077
.	19.01.16-03.07.36-1-412927	124	7	7	2	0	2	570	6	6	0	0	NA	NA	NA	33	36	248	248	353	174	219	177	12	0	11	0.048	0	0.031
.	19.01.16-03.07.40-1-412929	56	2	2	1	0	1	252	1	1	0	0	NA	NA	NA	15	16	241	241	347	69	107	76	0	0	1	0	0	0.003
.	19.01.16-03.07.47-1-412936	34	1	1	0	0	0	0	0	0	0	0	NA	NA	NA	9	6	238	237	344	0	0	0	0	0	3	0	0	0.009
.	19.01.16-03.07.47-1-412937	63	2	2	0	0	0	100	1	1	0	0	NA	NA	NA	15	21	245	242	347	31	37	32	0	0	2	0	0	0.006
.	19.01.16-03.07.49-1-412939	89	4	4	2	0	2	558	3	3	0	0	NA	NA	NA	32	23	247	245	344	170	218	170	0	6	8	0	0.024	0.023
.	19.01.16-03.07.50-1-412940	239	41	41	12	0	9	600	40	40	0	0	NA	NA	NA	77	79	262	254	376	182	224	194	43	16	73	0.164	0.063	0.194
.	19.01.16-03.07.54-1-412959	124	9	9	3	0	2	569	8	8	0	0	NA	NA	NA	40	40	245	252	356	168	222	179	31	7	7	0.127	0.028	0.02
.	19.01.16-03.07.55-1-412960	33	1	1	0	0	0	0	0	0	0	0	NA	NA	NA	13	7	237	242	341	0	0	0	0	2	0	0	0.008	0
.	19.01.16-03.07.55-1-412961	64	2	2	0	0	0	560	1	1	0	0	NA	NA	NA	25	26	244	242	353	167	216	177	0	0	3	0	0	0.008
.	19.01.16-03.07.57-1-412965	96	5	5	0	0	0	564	3	3	0	0	NA	NA	NA	33	30	244	247	352	168	222	174	8	1	4	0.033	0.004	0.011
.	19.01.16-03.08.06-1-412966	121	15	15	3	0	3	567	14	14	0	0	NA	NA	NA	46	43	252	242	362	173	215	179	9	8	23	0.036	0.033	0.064
.	19.01.16-03.08.09-1-412968	61	2	2	1	0	1	148	1	1	0	0	NA	NA	NA	17	19	241	242	349	46	54	48	1	0	2	0.004	0	0.006
.	19.01.16-03.08.14-1-412973	152	22	22	6	0	4	576	21	21	0	0	NA	NA	NA	54	40	247	248	358	173	223	180	36	8	17	0.146	0.032	0.047
.	19.01.16-03.08.15-1-412975	65	3	3	0	0	0	553	2	2	0	0	NA	NA	NA	13	20	241	241	351	165	214	174	0	3	0	0	0.012	0
.	19.01.16-03.08.17-1-412976	96	5	5	1	0	1	552	4	4	0	0	NA	NA	NA	34	25	241	249	348	165	218	169	0	5	3	0	0.02	0.009
.	19.01.16-03.08.17-1-412977	63	3	3	0	0	0	400	2	2	0	0	NA	NA	NA	15	18	242	240	349	121	152	127	0	2	1	0	0.008	0.003
.	19.01.16-03.08.19-1-412981	122	8	8	2	0	2	571	6	6	0	0	NA	NA	NA	38	38	241	251	359	167	223	181	16	5	11	0.066	0.02	0.031
.	19.01.16-03.08.28-1-412991	94	4	4	1	0	1	563	3	3	0	0	NA	NA	NA	39	31	244	247	353	168	220	175	2	2	10	0.008	0.008	0.028
.	19.01.16-03.08.28-1-412992	35	1	1	0	0	0	0	0	0	0	0	NA	NA	NA	11	11	238	241	345	0	0	0	0	0	0	0	0	0
.	19.01.16-03.08.29-1-412995	91	7	7	2	0	2	554	6	6	0	0	NA	NA	NA	35	22	240	247	348	165	219	170	12	3	9	0.05	0.012	0.026
.	19.01.16-03.08.31-1-412997	65	4	4	0	0	0	551	3	3	0	0	NA	NA	NA	20	19	240	241	351	166	213	172	0	1	9	0	0.004	0.026
.	19.01.16-03.08.32-1-412998	87	3	3	1	0	1	565	2	2	0	0	NA	NA	NA	29	29	246	245	351	171	217	177	4	3	7	0.016	0.012	0.02
.	19.01.16-03.08.33-1-412999	96	6	6	2	0	1	546	3	3	0	0	NA	NA	NA	33	21	241	242	351	165	212	169	9	5	8	0.037	0.021	0.023
.	19.01.16-03.08.38-1-413008	30	1	1	0	0	0	0	0	0	0	0	NA	NA	NA	6	14	242	240	345	0	0	0	0	1	0	0	0.004	0
.	19.01.16-03.08.40-1-413010	92	5	5	1	0	1	555	4	4	0	0	NA	NA	NA	25	23	239	243	354	163	216	176	0	7	16	0	0.029	0.045
.	19.01.16-03.08.44-1-413012	126	5	5	0	0	0	566	4	4	0	0	NA	NA	NA	47	40	249	246	358	175	219	172	4	4	9	0.016	0.016	0.025
.	19.01.16-03.08.45-1-413018	57	3	3	1	0	1	555	2	2	0	0	NA	NA	NA	19	23	241	244	351	164	217	174	0	3	3	0	0.012	0.009
.	19.01.16-03.08.47-1-413019	183	11	11	0	0	0	583	10	10	0	0	NA	NA	NA	53	51	245	251	368	171	221	191	17	1	17	0.069	0.004	0.046
.	19.01.16-03.08.47-1-413020	31	1	1	0	0	0	0	0	0	0	0	NA	NA	NA	8	10	237	239	347	0	0	0	0	0	0	0	0	0
.	19.01.16-03.08.49-1-413022	63	2	2	1	0	1	297	1	1	0	0	NA	NA	NA	12	24	241	247	349	88	115	94	0	4	1	0	0.016	0.003
.	19.01.16-03.08.49-1-413023	119	6	6	1	0	0	573	5	5	0	0	NA	NA	NA	50	43	253	247	356	177	220	176	3	7	7	0.012	0.028	0.02
.	19.01.16-03.08.49-1-413024	32	1	1	0	0	0	0	0	0	0	0	NA	NA	NA	10	12	239	240	346	0	0	0	0	0	0	0	0	0
.	19.01.16-03.08.50-1-413025	89	8	8	2	0	2	555	7	7	0	0	NA	NA	NA	27	26	241	242	356	162	218	175	14	3	0	0.058	0.012	0
.	19.01.16-03.08.52-1-413043	128	12	12	2	0	0	569	10	10	0	0	NA	NA	NA	40	38	245	241	365	170	213	186	33	6	6	0.135	0.025	0.016
.	19.01.16-03.08.57-1-413048	120	17	17	5	0	5	567	16	16	0	0	NA	NA	NA	39	41	252	250	352	176	219	172	6	28	15	0.024	0.112	0.043
.	19.01.16-03.08.59-1-413051	172	20	20	7	0	6	576	18	18	0	0	NA	NA	NA	52	51	244	250	370	168	221	187	16	9	26	0.066	0.036	0.07
.	19.01.16-03.09.00-1-413052	62	2	2	0	0	0	300	1	1	0	0	NA	NA	NA	18	12	238	239	348	90	116	94	2	0	5	0.008	0	0.014
.	19.01.16-03.09.04-1-413054	121	6	6	1	0	1	565	5	5	0	0	NA	NA	NA	35	37	243	245	362	169	213	183	2	10	6	0.008	0.041	0.017
.	19.01.16-03.09.11-1-413055	60	2	2	1	0	1	550	1	1	0	0	NA	NA	NA	29	24	245	242	350	165	212	173	2	3	0	0.008	0.012	0
.	19.01.16-03.09.14-1-413057	94	6	6	2	0	2	563	4	4	0	0	NA	NA	NA	25	29	243	244	355	170	218	175	0	1	15	0	0.004	0.042
.	19.01.16-03.09.16-1-413058	67	3	3	1	0	1	247	2	2	0	0	NA	NA	NA	23	23	242	241	353	71	91	85	1	9	0	0.004	0.037	0
.	19.01.16-03.09.16-1-413059	33	1	1	1	0	1	0	0	0	0	0	NA	NA	NA	9	14	242	236	349	0	0	0	0	3	0	0	0.013	0
.	19.01.16-03.09.19-1-413061	63	3	3	0	0	0	401	2	2	0	0	NA	NA	NA	17	15	239	241	348	122	155	124	0	0	2	0	0	0.006
.	19.01.16-03.09.28-1-413072	85	5	5	2	0	1	559	4	4	0	0	NA	NA	NA	33	31	248	244	352	172	217	170	0	0	12	0	0	0.034
.	19.01.16-03.09.30-1-413078	114	5	5	2	0	2	578	4	4	0	0	NA	NA	NA	31	51	253	254	357	173	226	179	14	3	2	0.055	0.012	0.006
.	19.01.16-03.09.31-1-413079	118	7	7	1	0	1	571	6	6	0	0	NA	NA	NA	34	34	244	246	357	169	223	179	6	7	6	0.025	0.028	0.017
.	19.01.16-03.09.31-1-413080	58	2	2	3	0	1	558	1	1	0	0	NA	NA	NA	30	31	245	243	356	169	215	174	0	0	9	0	0	0.025
.	19.01.16-03.09.33-1-413082	58	3	3	0	0	0	550	2	2	0	0	NA	NA	NA	30	26	244	244	351	165	214	171	4	0	3	0.016	0	0.009
.	19.01.16-03.09.36-1-413088	99	3	3	4	0	2	554	1	1	0	0	NA	NA	NA	36	26	244	242	353	166	211	177	3	9	1	0.012	0.037	0.003
.	19.01.16-03.09.37-1-413091	452	33	33	12	0	9	655	28	28	0	0	NA	NA	NA	131	132	266	279	400	191	248	216	41	36	44	0.154	0.129	0.11
.	19.01.16-03.09.42-1-413094	65	5	5	1	0	1	542	4	4	0	0	NA	NA	NA	31	16	241	244	344	165	211	166	0	10	4	0	0.041	0.012
.	19.01.16-03.09.44-1-413095	62	2	2	1	0	1	556	1	1	0	0	NA	NA	NA	23	26	246	243	350	170	214	172	0	4	2	0	0.016	0.006
.	19.01.16-03.09.45-1-413096	154	13	13	3	0	3	572	12	12	0	0	NA	NA	NA	41	40	249	242	362	172	216	184	17	8	11	0.068	0.033	0.03
.	19.01.16-03.09.47-1-413097	58	2	2	0	0	0	550	1	1	0	0	NA	NA	NA	29	24	241	246	350	164	216	170	0	0	3	0	0	0.009
.	19.01.16-03.09.49-1-413102	87	5	5	0	0	0	552	4	4	0	0	NA	NA	NA	31	27	243	243	354	166	213	173	4	2	6	0.016	0.008	0.017
.	19.01.16-03.09.51-1-413105	32	1	1	0	0	0	0	0	0	0	0	NA	NA	NA	8	7	239	238	343	0	0	0	0	0	0	0	0	0
.	19.01.16-03.09.51-1-413106	155	14	14	3	0	3	576	12	12	0	0	NA	NA	NA	42	48	251	252	358	175	223	178	8	19	20	0.032	0.075	0.056
.	19.01.16-03.09.53-1-413122	118	10	10	1	0	1	564	8	8	0	0	NA	NA	NA	30	34	246	247	354	170	218	176	11	5	15	0.045	0.02	0.042
.	19.01.16-03.09.56-1-413124	93	9	9	0	0	0	562	6	6	0	0	NA	NA	NA	27	31	244	246	354	169	220	173	14	0	12	0.057	0	0.034
.	19.01.16-03.10.00-1-413128	156	17	17	8	0	7	557	14	14	0	0	NA	NA	NA	53	36	243	247	359	165	214	178	28	11	14	0.115	0.045	0.039
.	19.01.16-03.10.01-1-413131	276	17	17	4	0	4	615	13	13	0	0	NA	NA	NA	88	85	269	252	377	193	223	199	27	10	41	0.1	0.04	0.109
.	19.01.16-03.10.06-1-413136	40	1	1	0	0	0	0	0	0	0	0	NA	NA	NA	15	11	239	237	348	0	0	0	0	0	0	0	0	0
.	19.01.16-03.10.09-1-413138	63	4	4	1	0	1	548	3	3	0	0	NA	NA	NA	21	18	244	240	347	167	212	169	0	0	8	0	0	0.023
.	19.01.16-03.10.12-1-413139	65	2	2	1	0	1	550	1	1	0	0	NA	NA	NA	32	21	244	242	348	168	214	168	3	0	6	0.012	0	0.017
.	19.01.16-03.10.13-1-413140	35	1	1	0	0	0	0	0	0	0	0	NA	NA	NA	13	14	242	239	346	0	0	0	2	0	0	0.008	0	0
.	19.01.16-03.10.15-1-413142	64	3	3	0	0	0	562	2	2	0	0	NA	NA	NA	23	32	245	250	350	169	222	171	0	2	4	0	0.008	0.011
.	19.01.16-03.10.16-1-413143	94	3	3	1	0	1	564	2	2	0	0	NA	NA	NA	20	29	244	243	355	171	219	174	0	2	1	0	0.008	0.003
.	19.01.16-03.10.19-1-413147	62	3	3	1	0	0	555	1	1	0	0	NA	NA	NA	28	33	244	243	359	166	212	177	0	4	9	0	0.016	0.025
.	19.01.16-03.10.24-1-413153	95	5	5	1	0	1	552	4	4	0	0	NA	NA	NA	25	22	243	244	348	169	214	169	4	4	8	0.016	0.016	0.023
.	19.01.16-03.10.25-1-413155	91	7	7	1	0	1	564	5	5	0	0	NA	NA	NA	31	29	248	244	350	174	217	173	13	0	8	0.052	0	0.023
.	19.01.16-03.10.30-1-413161	212	23	23	6	0	1	589	21	21	0	0	NA	NA	NA	61	56	249	254	366	174	228	187	37	12	40	0.149	0.047	0.109
.	19.01.16-03.10.31-1-413162	57	2	2	0	0	0	550	1	1	0	0	NA	NA	NA	22	17	242	238	350	165	214	171	0	5	2	0	0.021	0.006
.	19.01.16-03.10.31-1-413163	206	24	24	6	0	5	576	23	23	0	0	NA	NA	NA	54	48	247	252	362	172	221	183	49	7	35	0.198	0.028	0.097
.	19.01.16-03.10.32-1-413165	175	16	16	5	0	5	585	12	12	0	0	NA	NA	NA	40	53	248	253	365	173	225	187	8	24	34	0.032	0.095	0.093
.	19.01.16-03.10.33-1-413167	124	19	19	4	0	3	569	17	17	0	0	NA	NA	NA	59	44	253	250	354	176	222	171	13	21	27	0.051	0.084	0.076
.	19.01.16-03.10.34-1-413168	145	8	8	3	0	2	575	7	7	0	0	NA	NA	NA	27	46	243	254	362	169	226	180	0	10	12	0	0.039	0.033
.	19.01.16-03.10.40-1-413175	152	9	9	1	0	1	563	8	8	0	0	NA	NA	NA	44	34	250	246	351	176	215	172	10	12	4	0.04	0.049	0.011
.	19.01.16-03.10.42-1-413176	149	11	11	4	0	4	571	8	8	0	0	NA	NA	NA	36	39	247	244	361	168	219	184	22	6	6	0.089	0.025	0.017
.	19.01.16-03.10.49-1-413183	173	24	24	9	0	9	580	21	21	0	0	NA	NA	NA	65	63	249	249	378	174	218	188	6	11	73	0.024	0.044	0.193
.	19.01.16-03.11.04-1-413208	119	8	8	2	0	1	557	5	5	0	0	NA	NA	NA	34	39	248	248	356	169	212	176	13	19	7	0.052	0.077	0.02
.	19.01.16-03.11.05-1-413209	345	33	33	6	0	6	636	31	31	0	0	NA	NA	NA	88	107	267	264	389	191	236	209	63	22	29	0.236	0.083	0.075
.	19.01.16-03.11.11-1-413210	65	5	5	2	0	1	552	4	4	0	0	NA	NA	NA	38	26	243	244	352	167	215	170	11	3	4	0.045	0.012	0.011
.	19.01.16-03.11.13-1-413212	35	1	1	0	0	0	0	0	0	0	0	NA	NA	NA	8	9	237	238	347	0	0	0	0	0	0	0	0	0
.	19.01.16-03.11.16-1-413214	64	4	4	2	0	2	552	3	3	0	0	NA	NA	NA	27	21	245	239	350	168	212	172	0	6	8	0	0.025	0.023
.	19.01.16-03.11.17-1-413215	173	16	16	2	0	2	582	14	14	0	0	NA	NA	NA	62	62	249	255	371	169	224	189	13	12	21	0.052	0.047	0.057
.	19.01.16-03.11.20-1-413219	33	1	1	0	0	0	0	0	0	0	0	NA	NA	NA	10	7	239	237	344	0	0	0	0	0	0	0	0	0
.	19.01.16-03.11.21-1-413221	33	1	1	0	0	0	0	0	0	0	0	NA	NA	NA	6	8	238	239	344	0	0	0	0	0	0	0	0	0
.	19.01.16-03.11.24-1-413225	124	11	11	3	0	3	571	10	10	0	0	NA	NA	NA	42	47	244	254	362	170	222	179	7	12	12	0.029	0.047	0.033
.	19.01.16-03.11.25-1-413229	60	3	3	0	0	0	552	2	2	0	0	NA	NA	NA	23	18	244	242	345	168	215	169	0	2	3	0	0.008	0.009
.	19.01.16-03.11.28-1-413232	148	8	8	0	0	0	566	6	6	0	0	NA	NA	NA	46	32	248	244	353	171	216	179	10	8	2	0.04	0.033	0.006
.	19.01.16-03.11.29-1-413235	119	5	5	2	0	2	564	4	4	0	0	NA	NA	NA	36	34	250	243	354	174	213	177	0	8	10	0	0.033	0.028
.	19.01.16-03.11.31-1-413236	92	6	6	4	0	2	549	5	5	0	0	NA	NA	NA	24	17	240	240	350	165	212	172	4	2	7	0.017	0.008	0.02
.	19.01.16-03.11.32-1-413237	65	3	3	1	0	1	552	2	2	0	0	NA	NA	NA	29	24	246	243	348	167	216	169	6	5	0	0.024	0.021	0
.	19.01.16-03.11.38-1-413244	212	22	22	4	0	3	601	20	20	0	0	NA	NA	NA	71	80	256	256	381	179	228	194	33	33	31	0.129	0.129	0.081
.	19.01.16-03.11.45-1-413247	91	8	8	4	0	3	555	7	7	0	0	NA	NA	NA	40	33	249	240	357	168	209	178	9	14	7	0.036	0.058	0.02
.	19.01.16-03.11.47-1-413248	151	9	9	4	0	4	576	7	7	0	0	NA	NA	NA	44	52	251	252	362	172	222	182	10	2	18	0.04	0.008	0.05
.	19.01.16-03.11.48-1-413249	179	24	24	7	0	7	570	22	22	0	0	NA	NA	NA	58	45	249	249	360	170	219	181	35	13	39	0.141	0.052	0.108
.	19.01.16-03.11.48-1-413250	34	1	1	1	0	1	0	0	0	0	0	NA	NA	NA	9	8	238	240	343	0	0	0	0	0	0	0	0	0
.	19.01.16-03.11.49-1-413251	32	1	1	1	0	1	0	0	0	0	0	NA	NA	NA	4	6	236	239	344	0	0	0	0	0	0	0	0	0
.	19.01.16-03.11.49-1-413252	35	1	1	0	0	0	0	0	0	0	0	NA	NA	NA	12	9	237	238	347	0	0	0	0	3	0	0	0.013	0
.	19.01.16-03.11.51-1-413257	117	21	21	4	0	3	575	18	18	0	0	NA	NA	NA	38	44	247	253	357	170	227	178	56	8	24	0.227	0.032	0.067
.	19.01.16-03.11.51-1-413258	64	2	2	2	0	2	549	0	0	0	0	NA	NA	NA	23	16	239	239	351	163	214	172	0	0	9	0	0	0.026
.	19.01.16-03.11.52-1-413274	141	9	9	3	0	3	569	8	8	0	0	NA	NA	NA	38	38	247	245	359	172	216	181	17	9	2	0.069	0.037	0.006
.	19.01.16-03.11.56-1-413276	147	11	11	3	0	3	581	8	8	0	0	NA	NA	NA	41	48	247	251	363	173	224	184	8	7	21	0.032	0.028	0.058
.	19.01.16-03.12.04-1-413285	35	1	1	0	0	0	0	0	0	0	0	NA	NA	NA	10	14	241	238	348	0	0	0	0	0	4	0	0	0.011
.	19.01.16-03.12.07-1-413286	119	10	10	3	0	3	565	9	9	0	0	NA	NA	NA	40	39	244	250	358	167	219	179	1	6	11	0.004	0.024	0.031
.	19.01.16-03.12.08-1-413287	30	1	1	0	0	0	0	0	0	0	0	NA	NA	NA	6	8	237	238	346	0	0	0	0	0	0	0	0	0
.	19.01.16-03.12.11-1-413288	33	1	1	1	0	1	0	0	0	0	0	NA	NA	NA	7	8	239	236	346	0	0	0	0	2	0	0	0.008	0
.	19.01.16-03.12.13-1-413290	145	7	7	0	0	0	567	6	6	0	0	NA	NA	NA	56	41	255	244	355	175	219	173	21	0	0	0.082	0	0
.	19.01.16-03.12.14-1-413292	30	1	1	0	0	0	0	0	0	0	0	NA	NA	NA	9	10	238	239	346	0	0	0	0	0	3	0	0	0.009
.	19.01.16-03.12.16-1-413293	186	8	8	0	0	0	580	5	5	0	0	NA	NA	NA	54	57	259	246	365	180	214	186	7	3	17	0.027	0.012	0.047
.	19.01.16-03.12.17-1-413295	66	5	5	0	0	0	545	4	4	0	0	NA	NA	NA	18	14	240	240	347	164	212	169	0	10	0	0	0.042	0
.	19.01.16-03.12.21-1-413301	197	18	18	5	0	5	584	16	16	0	0	NA	NA	NA	64	60	253	250	370	175	219	190	29	18	13	0.115	0.072	0.035
.	19.01.16-03.12.25-1-413306	32	1	1	0	0	0	0	0	0	0	0	NA	NA	NA	8	7	238	238	344	0	0	0	0	0	1	0	0	0.003
.	19.01.16-03.12.25-1-413307	147	16	16	5	0	5	564	15	15	0	0	NA	NA	NA	47	38	245	248	358	168	222	174	21	3	26	0.086	0.012	0.073
.	19.01.16-03.12.27-1-413311	92	5	5	2	0	1	567	3	3	0	0	NA	NA	NA	31	31	243	242	359	168	215	184	8	6	3	0.033	0.025	0.008
.	19.01.16-03.12.28-1-413312	175	29	29	8	0	6	587	27	27	0	0	NA	NA	NA	59	54	254	243	370	180	216	191	67	10	43	0.264	0.041	0.116
.	19.01.16-03.12.29-1-413316	99	5	5	1	0	1	556	2	2	0	0	NA	NA	NA	35	29	247	244	351	170	217	169	1	11	5	0.004	0.045	0.014
.	19.01.16-03.12.31-1-413318	185	26	26	6	0	5	587	22	22	0	0	NA	NA	NA	65	64	251	263	363	170	235	182	40	16	28	0.159	0.061	0.077
.	19.01.16-03.12.33-1-413320	206	9	9	3	0	3	603	7	7	0	0	NA	NA	NA	62	72	257	259	369	182	233	188	25	3	5	0.097	0.012	0.014
.	19.01.16-03.12.37-1-413331	262	32	32	8	0	7	590	27	27	0	0	NA	NA	NA	75	61	249	258	367	173	231	186	47	22	28	0.189	0.085	0.076
.	19.01.16-03.12.44-1-413333	157	11	11	2	0	1	599	9	9	0	0	NA	NA	NA	45	69	251	260	371	174	234	191	13	16	12	0.052	0.062	0.032
.	19.01.16-03.12.46-1-413335	62	2	2	1	0	1	244	1	1	0	0	NA	NA	NA	19	11	238	239	347	73	85	86	0	0	5	0	0	0.014
.	19.01.16-03.12.52-1-413357	60	2	2	1	0	1	0	0	0	0	0	NA	NA	NA	17	16	237	245	347	0	0	0	1	0	2	0.004	0	0.006
.	19.01.16-03.12.52-1-413358	63	5	5	1	0	1	561	4	4	0	0	NA	NA	NA	23	33	244	248	354	168	222	171	9	6	0	0.037	0.024	0
.	19.01.16-03.12.55-1-413359	98	3	3	2	0	1	557	2	2	0	0	NA	NA	NA	30	35	247	244	357	167	215	175	3	2	1	0.012	0.008	0.003
.	19.01.16-03.12.55-1-413360	221	63	63	17	0	13	584	55	55	0	0	NA	NA	NA	71	64	254	250	373	172	217	195	91	53	78	0.358	0.212	0.209
.	19.01.16-03.12.56-1-413361	88	8	8	1	0	1	540	7	7	0	0	NA	NA	NA	35	18	240	238	353	161	206	173	3	5	10	0.012	0.021	0.028
.	19.01.16-03.13.07-1-413366	152	9	9	3	0	2	582	8	8	0	0	NA	NA	NA	44	53	254	249	363	176	222	184	25	11	9	0.098	0.044	0.025
.	19.01.16-03.13.09-1-413369	35	1	1	1	0	1	0	0	0	0	0	NA	NA	NA	8	14	242	240	345	0	0	0	0	0	3	0	0	0.009
.	19.01.16-03.13.10-1-413370	206	32	32	11	0	9	590	30	30	0	0	NA	NA	NA	52	62	251	258	366	174	229	187	41	10	44	0.163	0.039	0.12
.	19.01.16-03.13.14-1-413372	121	9	9	4	0	3	565	8	8	0	0	NA	NA	NA	40	39	244	251	357	167	221	177	16	5	12	0.066	0.02	0.034
.	19.01.16-03.13.14-1-413373	177	27	27	4	0	4	578	25	25	0	0	NA	NA	NA	51	43	252	244	360	179	217	182	55	12	40	0.218	0.049	0.111
.	19.01.16-03.13.14-1-413374	63	2	2	1	0	1	343	1	1	0	0	NA	NA	NA	22	20	241	240	352	107	123	113	0	0	4	0	0	0.011
.	19.01.16-03.13.15-1-413376	126	5	5	2	0	1	571	4	4	0	0	NA	NA	NA	44	45	250	245	363	173	220	178	9	0	12	0.036	0	0.033
.	19.01.16-03.13.21-1-413381	113	8	8	0	0	0	567	7	7	0	0	NA	NA	NA	27	33	248	242	356	173	216	178	2	12	7	0.008	0.05	0.02
.	19.01.16-03.13.25-1-413387	116	5	5	3	0	3	566	2	2	0	0	NA	NA	NA	28	34	250	245	352	175	217	174	3	9	4	0.012	0.037	0.011
.	19.01.16-03.13.32-1-413395	60	2	2	0	0	0	250	1	1	0	0	NA	NA	NA	19	21	243	240	351	77	101	72	2	0	2	0.008	0	0.006
.	19.01.16-03.13.34-1-413396	63	3	3	2	0	2	557	2	2	0	0	NA	NA	NA	27	27	244	247	349	163	220	174	3	3	3	0.012	0.012	0.009
.	19.01.16-03.13.38-1-413401	87	4	4	2	0	2	546	3	3	0	0	NA	NA	NA	27	22	246	239	350	166	211	169	6	8	3	0.024	0.033	0.009
.	19.01.16-03.13.40-1-413402	235	37	37	5	0	3	584	36	36	0	0	NA	NA	NA	64	57	250	254	366	174	225	185	34	21	55	0.136	0.083	0.15
.	19.01.16-03.13.40-1-413403	155	7	7	2	0	2	566	6	6	0	0	NA	NA	NA	47	35	245	242	361	170	215	181	11	6	5	0.045	0.025	0.014
.	19.01.16-03.13.42-1-413404	115	5	5	2	0	2	574	4	4	0	0	NA	NA	NA	35	40	246	246	361	171	219	184	12	3	0	0.049	0.012	0
.	19.01.16-03.13.49-1-413408	210	21	21	8	0	7	586	18	18	0	0	NA	NA	NA	61	55	249	253	366	175	226	185	25	21	26	0.1	0.083	0.071
.	19.01.16-03.13.52-1-413429	32	1	1	0	0	0	0	0	0	0	0	NA	NA	NA	8	4	238	237	342	0	0	0	0	3	0	0	0.013	0
.	19.01.16-03.13.54-1-413432	86	3	3	0	0	0	553	2	2	0	0	NA	NA	NA	36	27	244	246	350	167	213	173	4	0	6	0.016	0	0.017
.	19.01.16-03.13.55-1-413434	265	37	37	8	0	7	599	31	31	0	0	NA	NA	NA	86	80	258	262	373	179	225	195	41	17	52	0.159	0.065	0.139
.	19.01.16-03.13.58-1-413438	182	16	16	6	0	5	588	13	13	0	0	NA	NA	NA	68	54	251	252	364	177	224	187	27	12	9	0.108	0.048	0.025
.	19.01.16-03.13.59-1-413440	117	8	8	1	0	1	558	7	7	0	0	NA	NA	NA	28	24	250	239	348	174	210	174	1	4	11	0.004	0.017	0.032
.	19.01.16-03.14.00-1-413442	95	7	7	1	0	1	570	5	5	0	0	NA	NA	NA	33	48	256	246	359	176	216	178	0	5	8	0	0.02	0.022
.	19.01.16-03.14.08-1-413445	126	11	11	4	0	3	561	8	8	0	0	NA	NA	NA	38	35	252	242	354	175	209	177	22	6	8	0.087	0.025	0.023
.	19.01.16-03.14.17-1-413450	149	5	5	3	0	2	577	4	4	0	0	NA	NA	NA	35	48	252	254	355	173	225	179	4	0	11	0.016	0	0.031
.	19.01.16-03.14.17-1-413451	348	48	48	13	0	11	626	46	46	0	0	NA	NA	NA	106	102	264	271	380	186	242	198	77	31	63	0.292	0.114	0.166
.	19.01.16-03.14.18-1-413454	32	1	1	0	0	0	0	0	0	0	0	NA	NA	NA	8	7	237	239	344	0	0	0	0	0	1	0	0	0.003
.	19.01.16-03.14.20-1-413457	92	5	5	1	0	1	566	4	4	0	0	NA	NA	NA	34	37	249	244	357	171	217	178	8	2	3	0.032	0.008	0.008
.	19.01.16-03.14.23-1-413463	92	8	8	2	0	2	563	7	7	0	0	NA	NA	NA	34	37	247	247	356	167	218	178	6	1	6	0.024	0.004	0.017
.	19.01.16-03.14.29-1-413472	61	3	3	0	0	0	548	2	2	0	0	NA	NA	NA	29	17	240	241	349	164	213	171	5	3	4	0.021	0.012	0.011
.	19.01.16-03.14.29-1-413473	33	1	1	0	0	0	0	0	0	0	0	NA	NA	NA	4	9	238	239	345	0	0	0	1	0	0	0.004	0	0
.	19.01.16-03.14.32-1-413475	84	4	4	0	0	0	553	3	3	0	0	NA	NA	NA	34	23	246	241	349	170	214	169	2	5	4	0.008	0.021	0.011
.	19.01.16-03.14.36-1-413480	211	53	53	10	0	9	598	49	49	0	0	NA	NA	NA	55	69	256	257	369	181	228	189	53	45	60	0.207	0.175	0.163
.	19.01.16-03.14.36-1-413481	147	33	33	7	0	6	574	29	29	0	0	NA	NA	NA	46	45	250	243	365	175	217	182	57	38	30	0.228	0.156	0.082
.	19.01.16-03.14.37-1-413483	234	24	24	7	0	7	599	23	23	0	0	NA	NA	NA	62	74	261	255	371	178	231	190	18	30	23	0.069	0.118	0.062
.	19.01.16-03.14.42-1-413487	207	27	27	6	0	4	589	26	26	0	0	NA	NA	NA	73	58	255	255	361	179	227	183	72	2	34	0.282	0.008	0.094
.	19.01.16-03.14.43-1-413488	150	8	8	1	0	1	577	7	7	0	0	NA	NA	NA	42	49	258	242	362	180	215	182	1	4	21	0.004	0.017	0.058
.	19.01.16-03.14.45-1-413489	173	12	12	1	0	0	591	10	10	0	0	NA	NA	NA	54	62	251	257	367	178	227	186	8	7	22	0.032	0.027	0.06
.	19.01.16-03.14.47-1-413491	145	5	5	2	0	2	589	4	4	0	0	NA	NA	NA	41	53	250	254	362	176	227	186	10	10	10	0.04	0.039	0.028
.	19.01.16-03.15.08-1-413517	180	10	10	3	0	3	582	8	8	0	0	NA	NA	NA	43	51	250	251	363	175	223	184	12	8	7	0.048	0.032	0.019
.	19.01.16-03.15.08-1-413519	156	10	10	3	0	1	569	7	7	0	0	NA	NA	NA	47	41	248	250	356	174	219	176	0	13	18	0	0.052	0.051
.	19.01.16-03.15.12-1-413520	64	2	2	1	0	1	498	1	1	0	0	NA	NA	NA	21	16	238	243	348	146	196	156	0	1	0	0	0.004	0
.	19.01.16-03.15.22-1-413528	59	2	2	1	0	1	553	1	1	0	0	NA	NA	NA	22	19	241	244	347	167	214	172	1	1	0	0.004	0.004	0
.	19.01.16-03.15.24-1-413533	118	6	6	2	0	2	556	5	5	0	0	NA	NA	NA	33	24	248	244	345	174	215	167	5	6	7	0.02	0.025	0.02
.	19.01.16-03.15.26-1-413537	149	13	13	3	0	3	575	12	12	0	0	NA	NA	NA	53	48	244	252	365	170	223	182	10	13	20	0.041	0.052	0.055
.	19.01.16-03.15.27-1-413539	33	1	1	0	0	0	0	0	0	0	0	NA	NA	NA	14	12	239	241	345	0	0	0	0	2	0	0	0.008	0
.	19.01.16-03.15.28-1-413541	120	9	9	2	0	2	562	8	8	0	0	NA	NA	NA	38	36	248	243	358	173	213	176	0	5	12	0	0.021	0.034
.	19.01.16-03.15.29-1-413543	180	8	8	2	0	2	578	6	6	0	0	NA	NA	NA	56	53	253	254	359	175	222	181	15	1	10	0.059	0.004	0.028
.	19.01.16-03.15.30-1-413545	233	23	23	8	0	4	604	18	18	0	0	NA	NA	NA	61	76	264	254	371	184	228	192	48	11	27	0.182	0.043	0.073
.	19.01.16-03.15.31-1-413547	150	10	10	2	0	1	580	8	8	0	0	NA	NA	NA	48	47	249	252	359	173	224	183	22	8	10	0.088	0.032	0.028
.	19.01.16-03.15.34-1-413549	94	3	3	0	0	0	562	2	2	0	0	NA	NA	NA	25	33	248	244	354	171	217	174	0	0	5	0	0	0.014
.	19.01.16-03.15.41-1-413556	121	6	6	0	0	0	562	4	4	0	0	NA	NA	NA	38	37	241	251	358	165	220	177	1	6	5	0.004	0.024	0.014
.	19.01.16-03.15.48-1-413560	87	5	5	1	0	1	553	4	4	0	0	NA	NA	NA	24	25	244	244	350	165	216	172	9	7	0	0.037	0.029	0
.	19.01.16-03.15.50-1-413561	147	14	14	5	0	4	555	10	10	0	0	NA	NA	NA	40	29	245	244	353	170	211	174	11	9	11	0.045	0.037	0.031
.	19.01.16-03.15.51-1-413562	117	7	7	2	0	1	567	6	6	0	0	NA	NA	NA	36	35	248	241	359	173	216	178	3	0	11	0.012	0	0.031
.	19.01.16-03.15.52-1-413563	59	2	2	2	0	2	396	1	1	0	0	NA	NA	NA	15	19	239	241	352	117	149	130	0	0	2	0	0	0.006
.	19.01.16-03.15.52-1-413579	60	4	4	0	0	0	555	3	3	0	0	NA	NA	NA	23	21	246	243	345	168	216	171	4	4	5	0.016	0.016	0.014
.	19.01.16-03.15.54-1-413584	60	5	5	2	0	2	551	4	4	0	0	NA	NA	NA	23	18	240	241	350	165	214	172	7	0	2	0.029	0	0.006
.	19.01.16-03.16.00-1-413589	34	1	1	0	0	0	0	0	0	0	0	NA	NA	NA	15	12	241	238	346	0	0	0	0	0	1	0	0	0.003
.	19.01.16-03.16.03-1-413591	64	2	2	0	0	0	550	1	1	0	0	NA	NA	NA	25	22	240	246	349	162	215	173	2	1	0	0.008	0.004	0
.	19.01.16-03.16.03-1-413592	37	1	1	0	0	0	0	0	0	0	0	NA	NA	NA	8	13	238	241	347	0	0	0	0	0	3	0	0	0.009
.	19.01.16-03.16.04-1-413593	201	30	30	13	0	9	579	27	27	0	0	NA	NA	NA	54	52	253	249	363	175	219	185	49	13	49	0.194	0.052	0.135
.	19.01.16-03.16.07-1-413595	88	5	5	2	0	1	559	4	4	0	0	NA	NA	NA	38	26	246	243	350	168	217	174	17	5	0	0.069	0.021	0
.	19.01.16-03.16.08-1-413596	114	14	14	6	0	5	572	12	12	0	0	NA	NA	NA	37	51	252	248	364	173	218	181	4	18	26	0.016	0.073	0.071
.	19.01.16-03.16.11-1-413599	114	6	6	1	0	1	555	5	5	0	0	NA	NA	NA	37	33	245	243	358	166	212	177	8	0	3	0.033	0	0.008
.	19.01.16-03.16.11-1-413600	88	3	3	0	0	0	546	2	2	0	0	NA	NA	NA	33	23	241	241	354	163	210	173	7	3	0	0.029	0.012	0
.	19.01.16-03.16.12-1-413601	92	3	3	0	0	0	556	2	2	0	0	NA	NA	NA	33	27	243	247	350	169	214	173	6	7	0	0.025	0.028	0
.	19.01.16-03.16.16-1-413603	32	1	1	0	0	0	0	0	0	0	0	NA	NA	NA	11	7	238	240	342	0	0	0	0	2	0	0	0.008	0
.	19.01.16-03.16.16-1-413604	88	4	4	0	0	0	552	3	3	0	0	NA	NA	NA	29	30	245	247	351	166	213	173	0	5	6	0	0.02	0.017
.	19.01.16-03.16.18-1-413607	37	1	1	0	0	0	0	0	0	0	0	NA	NA	NA	12	7	237	239	344	0	0	0	0	0	0	0	0	0
.	19.01.16-03.16.21-1-413612	60	4	4	0	0	0	562	3	3	0	0	NA	NA	NA	23	32	244	247	354	167	222	173	0	5	3	0	0.02	0.008
.	19.01.16-03.16.24-1-413618	173	14	14	3	0	2	580	12	12	0	0	NA	NA	NA	57	56	254	253	362	175	221	184	22	4	20	0.087	0.016	0.055
.	19.01.16-03.16.25-1-413622	231	52	52	16	0	11	581	48	48	0	0	NA	NA	NA	62	51	247	251	366	172	220	189	71	35	44	0.287	0.139	0.12
.	19.01.16-03.16.26-1-413624	323	53	53	19	0	11	613	50	50	0	0	NA	NA	NA	93	85	260	262	376	179	233	201	78	24	59	0.3	0.092	0.157
.	19.01.16-03.16.29-1-413630	32	1	1	1	0	1	0	0	0	0	0	NA	NA	NA	17	7	238	239	343	0	0	0	0	2	0	0	0.008	0
.	19.01.16-03.16.31-1-413631	63	2	2	0	0	0	503	1	1	0	0	NA	NA	NA	25	15	243	242	343	152	199	152	0	0	6	0	0	0.017
.	19.01.16-03.16.32-1-413632	118	4	4	1	0	1	564	3	3	0	0	NA	NA	NA	41	37	250	249	351	172	219	173	3	10	4	0.012	0.04	0.011
.	19.01.16-03.16.36-1-413643	66	3	3	0	0	0	555	2	2	0	0	NA	NA	NA	29	29	248	244	350	168	212	175	0	2	6	0	0.008	0.017
.	19.01.16-03.16.36-1-413645	36	1	1	1	0	1	0	0	0	0	0	NA	NA	NA	15	7	239	237	344	0	0	0	3	0	0	0.013	0	0
.	19.01.16-03.16.39-1-413646	34	1	1	0	0	0	0	0	0	0	0	NA	NA	NA	7	8	242	237	342	0	0	0	0	0	1	0	0	0.003
.	19.01.16-03.16.42-1-413647	59	2	2	1	0	1	103	1	1	0	0	NA	NA	NA	11	8	239	238	344	28	45	30	0	6	0	0	0.025	0
.	19.01.16-03.16.43-1-413648	180	11	11	5	0	5	577	9	9	0	0	NA	NA	NA	44	44	250	250	357	173	225	179	10	2	15	0.04	0.008	0.042
.	19.01.16-03.16.48-1-413651	116	12	12	1	0	1	558	9	9	0	0	NA	NA	NA	33	31	247	243	354	168	213	177	18	2	4	0.073	0.008	0.011
.	19.01.16-03.16.49-1-413652	152	18	18	5	0	5	569	15	15	0	0	NA	NA	NA	50	42	243	255	357	168	224	177	26	3	23	0.107	0.012	0.064
.	19.01.16-03.16.50-1-413657	85	4	4	2	0	2	573	3	3	0	0	NA	NA	NA	26	38	246	248	357	175	219	179	0	8	6	0	0.032	0.017
.	19.01.16-03.16.52-1-413673	87	4	4	2	0	2	557	3	3	0	0	NA	NA	NA	23	32	251	242	352	172	212	173	0	7	5	0	0.029	0.014
.	19.01.16-03.16.53-1-413675	115	5	5	1	0	0	565	4	4	0	0	NA	NA	NA	36	32	247	242	356	170	217	178	2	0	15	0.008	0	0.042
.	19.01.16-03.17.05-1-413681	129	7	7	3	0	3	574	6	6	0	0	NA	NA	NA	33	47	248	250	362	172	220	182	0	13	13	0	0.052	0.036
.	19.01.16-03.17.07-1-413682	59	2	2	0	0	0	552	1	1	0	0	NA	NA	NA	25	26	240	245	354	164	216	172	0	0	5	0	0	0.014
.	19.01.16-03.17.07-1-413683	60	2	2	1	0	1	100	1	1	0	0	NA	NA	NA	20	23	243	240	353	33	37	30	0	0	1	0	0	0.003
.	19.01.16-03.17.10-1-413685	175	16	16	7	0	5	592	14	14	0	0	NA	NA	NA	62	62	258	255	362	180	230	182	29	5	20	0.112	0.02	0.055
.	19.01.16-03.17.11-1-413686	89	4	4	2	0	2	568	3	3	0	0	NA	NA	NA	37	41	250	249	355	175	220	173	7	10	1	0.028	0.04	0.003
.	19.01.16-03.17.14-1-413690	263	16	16	5	0	2	587	14	14	0	0	NA	NA	NA	74	56	249	248	372	172	221	194	11	2	47	0.044	0.008	0.126
.	19.01.16-03.17.20-1-413694	154	19	19	7	0	6	569	18	18	0	0	NA	NA	NA	59	46	247	256	356	168	226	175	17	30	26	0.069	0.117	0.073
.	19.01.16-03.17.24-1-413702	188	10	10	4	0	4	584	8	8	0	0	NA	NA	NA	61	57	251	255	364	175	225	184	11	13	8	0.044	0.051	0.022
.	19.01.16-03.17.25-1-413704	275	21	21	7	0	6	607	19	19	0	0	NA	NA	NA	86	77	251	259	380	175	231	201	36	13	37	0.143	0.05	0.097
.	19.01.16-03.17.28-1-413709	88	3	3	2	0	1	556	1	1	0	0	NA	NA	NA	40	27	240	244	356	165	216	175	0	0	10	0	0	0.028
.	19.01.16-03.17.38-1-413715	145	5	5	2	0	2	576	4	4	0	0	NA	NA	NA	51	48	250	245	366	174	215	187	11	9	11	0.044	0.037	0.03
.	19.01.16-03.17.44-1-413718	64	2	2	0	0	0	557	1	1	0	0	NA	NA	NA	20	24	244	239	354	171	211	175	0	10	0	0	0.042	0
.	19.01.16-03.17.44-1-413719	325	41	41	5	0	5	609	37	37	0	0	NA	NA	NA	108	84	260	256	381	179	229	201	55	22	45	0.212	0.086	0.118
.	19.01.16-03.17.46-1-413720	127	8	8	1	0	1	563	6	6	0	0	NA	NA	NA	42	32	248	244	353	170	218	175	6	7	7	0.024	0.029	0.02
.	19.01.16-03.17.50-1-413721	145	6	6	1	0	1	574	5	5	0	0	NA	NA	NA	36	45	249	246	363	173	216	185	0	6	6	0	0.024	0.017
.	19.01.16-03.17.51-1-413723	30	1	1	0	0	0	0	0	0	0	0	NA	NA	NA	15	9	239	238	345	0	0	0	0	0	0	0	0	0
.	19.01.16-03.17.52-1-413739	205	23	23	3	0	3	598	20	20	0	0	NA	NA	NA	65	71	259	257	368	181	228	189	45	15	38	0.174	0.058	0.103
.	19.01.16-03.17.57-1-413748	116	12	12	4	0	3	585	11	11	0	0	NA	NA	NA	32	56	254	252	363	177	227	181	43	5	16	0.169	0.02	0.044
.	19.01.16-03.17.58-1-413749	92	7	7	3	0	3	552	4	4	0	0	NA	NA	NA	41	24	242	245	350	163	215	174	3	0	20	0.012	0	0.057
.	19.01.16-03.17.59-1-413750	88	3	3	0	0	0	562	2	2	0	0	NA	NA	NA	29	26	244	245	350	170	220	172	7	3	0	0.029	0.012	0
.	19.01.16-03.18.07-1-413754	92	3	3	1	0	1	558	1	1	0	0	NA	NA	NA	36	34	243	244	360	167	214	177	4	0	6	0.016	0	0.017
.	19.01.16-03.18.09-1-413756	115	5	5	0	0	0	574	4	4	0	0	NA	NA	NA	35	39	249	247	356	173	223	178	13	0	6	0.052	0	0.017
.	19.01.16-03.18.13-1-413760	124	8	8	4	0	2	574	7	7	0	0	NA	NA	NA	48	41	244	251	359	168	224	182	8	9	14	0.033	0.036	0.039
.	19.01.16-03.18.15-1-413761	178	22	22	3	0	2	575	20	20	0	0	NA	NA	NA	52	49	251	255	356	174	220	181	28	14	14	0.112	0.055	0.039
.	19.01.16-03.18.16-1-413763	86	3	3	0	0	0	559	2	2	0	0	NA	NA	NA	28	28	242	249	350	167	220	172	3	2	2	0.012	0.008	0.006
.	19.01.16-03.18.24-1-413772	148	7	7	2	0	2	572	6	6	0	0	NA	NA	NA	37	43	247	251	358	171	221	180	13	9	2	0.053	0.036	0.006
.	19.01.16-03.18.27-1-413778	60	2	2	0	0	0	0	1	1	0	0	NA	NA	NA	16	20	239	238	356	0	0	0	0	0	5	0	0	0.014
.	19.01.16-03.18.29-1-413782	128	7	7	3	0	2	569	6	6	0	0	NA	NA	NA	40	44	250	247	360	169	221	179	16	6	12	0.064	0.024	0.033
.	19.01.16-03.18.37-1-413791	171	10	10	1	0	1	582	8	8	0	0	NA	NA	NA	49	54	253	255	359	175	226	181	5	7	15	0.02	0.027	0.042
.	19.01.16-03.18.37-1-413792	89	3	3	1	0	1	550	2	2	0	0	NA	NA	NA	29	28	241	243	357	167	213	170	2	1	1	0.008	0.004	0.003
.	19.01.16-03.18.39-1-413793	241	20	20	5	0	5	592	15	15	0	0	NA	NA	NA	86	60	260	260	353	181	233	178	62	1	30	0.238	0.004	0.085
.	19.01.16-03.18.41-1-413794	34	1	1	1	0	1	0	0	0	0	0	NA	NA	NA	9	14	240	238	349	0	0	0	0	0	0	0	0	0
.	19.01.16-03.18.44-1-413795	31	1	1	0	0	0	0	0	0	0	0	NA	NA	NA	9	6	238	238	343	0	0	0	0	0	0	0	0	0
.	19.01.16-03.18.46-1-413798	120	10	10	4	0	3	577	9	9	0	0	NA	NA	NA	34	42	244	251	360	168	227	182	18	0	15	0.074	0	0.042
.	19.01.16-03.18.46-1-413799	118	5	5	2	0	2	567	3	3	0	0	NA	NA	NA	38	35	244	249	355	167	222	178	0	7	9	0	0.028	0.025
.	19.01.16-03.18.49-1-413801	63	2	2	1	0	1	560	1	1	0	0	NA	NA	NA	19	26	243	246	350	168	221	171	0	0	3	0	0	0.009
.	19.01.16-03.18.51-1-413806	111	14	14	3	0	3	557	13	13	0	0	NA	NA	NA	43	31	244	247	353	168	218	171	6	11	4	0.025	0.045	0.011
.	19.01.16-03.18.53-1-413822	61	2	2	1	0	1	557	1	1	0	0	NA	NA	NA	13	24	240	243	354	165	218	174	7	4	0	0.029	0.016	0
.	19.01.16-03.18.57-1-413826	117	10	10	3	0	2	572	9	9	0	0	NA	NA	NA	32	35	242	246	360	169	224	179	2	7	16	0.008	0.028	0.044
.	19.01.16-03.19.00-1-413829	34	1	1	0	0	0	0	0	0	0	0	NA	NA	NA	9	16	236	246	347	0	0	0	0	0	0	0	0	0
.	19.01.16-03.19.02-1-413830	34	1	1	0	0	0	0	0	0	0	0	NA	NA	NA	12	12	240	240	345	0	0	0	0	0	0	0	0	0
.	19.01.16-03.19.02-1-413831	122	5	5	2	0	2	571	4	4	0	0	NA	NA	NA	34	43	245	250	361	169	222	180	0	9	10	0	0.036	0.028
.	19.01.16-03.19.03-1-413832	55	2	2	2	0	2	194	0	0	0	0	NA	NA	NA	14	12	237	239	349	64	63	67	3	2	0	0.013	0.008	0
.	19.01.16-03.19.06-1-413833	147	15	15	2	0	2	566	13	13	0	0	NA	NA	NA	54	43	252	246	358	172	216	178	23	16	14	0.091	0.065	0.039
.	19.01.16-03.19.07-1-413834	90	6	6	3	0	2	558	5	5	0	0	NA	NA	NA	36	28	245	241	355	169	215	174	0	2	15	0	0.008	0.042
.	19.01.16-03.19.11-1-413837	31	1	1	0	0	0	0	0	0	0	0	NA	NA	NA	9	12	239	238	348	0	0	0	0	0	0	0	0	0
.	19.01.16-03.19.12-1-413838	174	25	25	4	0	3	564	23	23	0	0	NA	NA	NA	53	47	249	250	361	170	220	174	32	30	20	0.129	0.12	0.055
.	19.01.16-03.19.13-1-413841	93	5	5	0	0	0	559	3	3	0	0	NA	NA	NA	15	28	242	245	354	165	217	177	0	8	1	0	0.033	0.003
.	19.01.16-03.19.17-1-413844	32	1	1	0	0	0	0	0	0	0	0	NA	NA	NA	6	15	242	237	349	0	0	0	0	0	3	0	0	0.009
.	19.01.16-03.19.17-1-413845	63	2	2	0	0	0	548	1	1	0	0	NA	NA	NA	33	19	243	243	346	164	215	169	7	0	0	0.029	0	0
.	19.01.16-03.19.19-1-413847	93	6	6	2	0	2	560	4	4	0	0	NA	NA	NA	30	29	246	245	351	168	215	177	15	5	1	0.061	0.02	0.003
.	19.01.16-03.19.19-1-413850	93	5	5	3	0	2	555	4	4	0	0	NA	NA	NA	37	27	246	244	350	168	214	173	2	0	25	0.008	0	0.071
.	19.01.16-03.19.19-1-413851	123	12	12	4	0	4	572	10	10	0	0	NA	NA	NA	35	46	246	246	367	171	217	184	7	18	5	0.028	0.073	0.014
.	19.01.16-03.19.26-1-413859	35	1	1	0	0	0	0	0	0	0	0	NA	NA	NA	16	5	237	238	343	0	0	0	0	0	3	0	0	0.009
.	19.01.16-03.19.29-1-413864	59	2	2	0	0	0	557	1	1	0	0	NA	NA	NA	22	19	241	243	348	166	218	173	0	0	7	0	0	0.02
.	19.01.16-03.19.29-1-413865	382	32	32	7	0	4	647	29	29	0	0	NA	NA	NA	110	110	269	263	391	194	237	216	27	38	52	0.1	0.144	0.133
.	19.01.16-03.19.29-1-413866	93	5	5	0	0	0	561	4	4	0	0	NA	NA	NA	32	31	244	243	357	170	215	176	4	0	3	0.016	0	0.008
.	19.01.16-03.19.33-1-413871	96	4	4	1	0	1	566	3	3	0	0	NA	NA	NA	37	38	247	251	353	169	224	173	18	0	3	0.073	0	0.008
.	19.01.16-03.19.38-1-413877	90	4	4	1	0	1	565	3	3	0	0	NA	NA	NA	24	31	247	244	353	172	217	176	4	5	6	0.016	0.02	0.017
.	19.01.16-03.19.38-1-413878	124	9	9	1	0	1	573	7	7	0	0	NA	NA	NA	38	44	250	247	360	173	219	181	1	2	17	0.004	0.008	0.047
.	19.01.16-03.19.42-1-413879	123	6	6	2	0	2	576	5	5	0	0	NA	NA	NA	45	43	246	252	358	170	226	180	5	2	10	0.02	0.008	0.028
.	19.01.16-03.19.43-1-413882	234	34	34	11	0	10	593	27	27	0	0	NA	NA	NA	72	65	262	251	365	181	224	188	51	24	48	0.195	0.096	0.132
.	19.01.16-03.19.47-1-413886	37	1	1	0	0	0	0	0	0	0	0	NA	NA	NA	6	6	239	237	343	0	0	0	0	1	0	0	0.004	0
.	19.01.16-03.19.49-1-413887	119	5	5	2	0	2	551	4	4	0	0	NA	NA	NA	35	24	244	241	352	168	211	172	0	10	8	0	0.041	0.023
.	19.01.16-03.19.50-1-413888	113	7	7	4	0	4	570	6	6	0	0	NA	NA	NA	44	38	244	247	360	168	218	184	11	8	11	0.045	0.032	0.031
.	19.01.16-03.19.54-1-413908	30	1	1	0	0	0	0	0	0	0	0	NA	NA	NA	9	10	237	241	345	0	0	0	0	0	0	0	0	0
.	19.01.16-03.19.55-1-413909	323	42	42	12	0	6	620	35	35	0	0	NA	NA	NA	115	95	276	263	369	194	233	193	50	54	55	0.181	0.205	0.149
.	19.01.16-03.19.56-1-413914	56	2	2	2	0	2	0	1	1	0	0	NA	NA	NA	15	13	241	241	344	0	0	0	4	0	0	0.017	0	0
.	19.01.16-03.19.57-1-413915	240	31	31	10	0	6	595	29	29	0	0	NA	NA	NA	75	66	256	256	367	177	230	188	38	27	59	0.148	0.105	0.161
.	19.01.16-03.19.59-1-413917	90	3	3	0	0	0	550	1	1	0	0	NA	NA	NA	22	20	244	242	347	166	212	172	2	1	3	0.008	0.004	0.009
.	19.01.16-03.20.00-1-413918	96	6	6	1	0	1	556	4	4	0	0	NA	NA	NA	19	27	241	243	356	166	212	178	7	4	5	0.029	0.016	0.014
.	19.01.16-03.20.07-1-413925	58	2	2	0	0	0	401	1	1	0	0	NA	NA	NA	27	14	240	239	348	119	160	122	0	4	0	0	0.017	0
.	19.01.16-03.20.10-1-413926	159	19	19	5	0	3	576	17	17	0	0	NA	NA	NA	40	44	251	247	359	175	221	180	13	9	21	0.052	0.036	0.058
.	19.01.16-03.20.13-1-413928	61	3	3	1	0	1	557	1	1	0	0	NA	NA	NA	18	24	241	245	351	167	218	172	0	0	6	0	0	0.017
.	19.01.16-03.20.17-1-413930	206	25	25	6	0	5	591	23	23	0	0	NA	NA	NA	56	57	251	248	371	174	222	195	55	14	33	0.219	0.056	0.089
.	19.01.16-03.20.18-1-413932	209	25	25	12	0	11	589	22	22	0	0	NA	NA	NA	55	61	251	255	368	175	227	187	8	36	37	0.032	0.141	0.101
.	19.01.16-03.20.26-1-413945	35	1	1	0	0	0	0	0	0	0	0	NA	NA	NA	11	14	239	238	350	0	0	0	0	0	1	0	0	0.003
.	19.01.16-03.20.28-1-413947	171	11	11	4	0	3	567	10	10	0	0	NA	NA	NA	55	45	245	247	366	169	212	186	0	10	24	0	0.04	0.066
.	19.01.16-03.20.29-1-413949	65	2	2	0	0	0	355	1	1	0	0	NA	NA	NA	18	16	241	242	346	110	144	101	3	1	0	0.012	0.004	0
.	19.01.16-03.20.36-1-413954	156	11	11	4	0	3	583	9	9	0	0	NA	NA	NA	62	49	253	248	361	178	222	183	6	12	21	0.024	0.048	0.058
.	19.01.16-03.20.39-1-413958	39	1	1	0	0	0	0	0	0	0	0	NA	NA	NA	6	9	238	240	344	0	0	0	0	0	3	0	0	0.009
.	19.01.16-03.20.41-1-413959	180	29	29	5	0	3	588	24	24	0	0	NA	NA	NA	48	57	252	252	366	176	223	189	22	8	80	0.087	0.032	0.219
.	19.01.16-03.20.43-1-413961	114	8	8	2	0	0	554	7	7	0	0	NA	NA	NA	40	28	248	242	351	171	209	174	14	4	3	0.056	0.017	0.009
.	19.01.16-03.20.51-1-413966	93	4	4	0	0	0	556	3	3	0	0	NA	NA	NA	28	29	245	246	351	169	216	171	2	2	4	0.008	0.008	0.011
.	19.01.16-03.20.52-1-413987	87	6	6	1	0	0	551	5	5	0	0	NA	NA	NA	24	17	238	240	352	165	211	175	12	5	11	0.05	0.021	0.031
.	19.01.16-03.20.57-1-413991	64	2	2	0	0	0	553	1	1	0	0	NA	NA	NA	28	27	243	245	352	169	212	172	1	0	3	0.004	0	0.009
.	19.01.16-03.20.58-1-413992	181	8	8	1	0	1	562	7	7	0	0	NA	NA	NA	47	41	249	246	359	171	216	175	14	8	4	0.056	0.033	0.011
.	19.01.16-03.20.58-1-413993	64	4	4	1	0	1	561	3	3	0	0	NA	NA	NA	16	26	243	245	351	167	218	176	8	0	0	0.033	0	0
.	19.01.16-03.21.03-1-413997	268	36	36	12	0	9	600	34	34	0	0	NA	NA	NA	69	81	260	261	373	177	230	193	40	35	70	0.154	0.134	0.188
.	19.01.16-03.21.03-1-413998	209	11	11	7	0	4	579	10	10	0	0	NA	NA	NA	64	51	252	248	364	172	219	188	10	7	24	0.04	0.028	0.066
.	19.01.16-03.21.09-1-414001	151	9	9	4	0	4	579	8	8	0	0	NA	NA	NA	49	45	248	255	355	171	227	181	12	4	8	0.048	0.016	0.023
.	19.01.16-03.21.11-1-414002	66	3	3	0	0	0	559	2	2	0	0	NA	NA	NA	23	26	242	244	353	166	216	177	0	8	1	0	0.033	0.003
.	19.01.16-03.21.12-1-414003	152	35	35	5	0	3	584	30	30	0	0	NA	NA	NA	46	56	253	251	365	173	225	186	73	21	43	0.289	0.084	0.118
.	19.01.16-03.21.14-1-414005	87	11	11	1	0	1	560	6	6	0	0	NA	NA	NA	39	35	250	243	355	170	216	174	13	17	0	0.052	0.07	0
.	19.01.16-03.21.23-1-414015	297	42	42	12	0	11	606	38	38	0	0	NA	NA	NA	80	75	251	255	382	176	227	203	58	24	62	0.231	0.094	0.162
.	19.01.16-03.21.25-1-414019	31	1	1	0	0	0	0	0	0	0	0	NA	NA	NA	9	3	237	236	343	0	0	0	0	0	0	0	0	0
.	19.01.16-03.21.26-1-414020	203	20	20	4	0	4	588	16	16	0	0	NA	NA	NA	62	62	254	252	369	177	224	187	38	0	31	0.15	0	0.084
.	19.01.16-03.21.31-1-414024	97	15	15	1	0	1	558	14	14	0	0	NA	NA	NA	42	34	247	244	356	169	214	175	13	13	7	0.053	0.053	0.02
.	19.01.16-03.21.31-1-414025	58	3	3	0	0	0	562	2	2	0	0	NA	NA	NA	18	35	247	243	358	169	213	180	0	0	5	0	0	0.014
.	19.01.16-03.21.32-1-414026	96	10	10	3	0	3	564	7	7	0	0	NA	NA	NA	44	40	247	250	356	165	222	177	21	1	13	0.085	0.004	0.037
.	19.01.16-03.21.37-1-414034	57	3	3	1	0	1	47	2	2	0	0	NA	NA	NA	12	16	239	240	350	13	14	20	1	2	2	0.004	0.008	0.006
.	19.01.16-03.21.44-1-414039	186	10	10	2	0	1	582	8	8	0	0	NA	NA	NA	60	58	252	252	367	173	223	186	14	17	17	0.056	0.067	0.046
.	19.01.16-03.21.48-1-414042	35	1	1	0	0	0	0	0	0	0	0	NA	NA	NA	8	5	236	238	344	0	0	0	3	0	0	0.013	0	0
.	19.01.16-03.21.51-1-414044	30	1	1	0	0	0	0	0	0	0	0	NA	NA	NA	9	13	240	237	349	0	0	0	0	0	0	0	0	0
.	19.01.16-03.21.53-1-414062	60	2	2	2	0	1	556	1	1	0	0	NA	NA	NA	26	30	242	245	356	164	217	175	6	0	0	0.025	0	0
.	19.01.16-03.21.55-1-414063	152	9	9	2	0	2	584	6	6	0	0	NA	NA	NA	56	61	248	257	369	174	226	184	6	6	17	0.024	0.023	0.046
.	19.01.16-03.21.58-1-414073	150	14	14	0	0	0	569	13	13	0	0	NA	NA	NA	52	46	254	248	357	175	216	178	36	9	13	0.142	0.036	0.036
.	19.01.16-03.21.58-1-414074	153	13	13	5	0	4	571	10	10	0	0	NA	NA	NA	44	48	252	250	359	174	218	179	2	6	24	0.008	0.024	0.067
.	19.01.16-03.22.06-1-414076	37	1	1	0	0	0	0	0	0	0	0	NA	NA	NA	13	12	238	240	347	0	0	0	0	0	0	0	0	0
.	19.01.16-03.22.06-1-414077	63	2	2	1	0	1	549	1	1	0	0	NA	NA	NA	28	26	245	242	352	170	209	170	0	0	4	0	0	0.011
.	19.01.16-03.22.09-1-414079	204	109	109	21	0	18	570	105	105	0	0	NA	NA	NA	49	45	251	244	363	169	216	185	131	52	89	0.522	0.213	0.245
.	19.01.16-03.22.09-1-414080	89	6	6	1	0	1	552	5	5	0	0	NA	NA	NA	29	26	245	243	351	168	212	172	0	10	3	0	0.041	0.009
.	19.01.16-03.22.10-1-414081	292	18	18	6	0	6	622	16	16	0	0	NA	NA	NA	100	101	267	264	383	188	235	199	39	0	34	0.146	0	0.089
.	19.01.16-03.22.18-1-414086	116	7	7	4	0	3	577	6	6	0	0	NA	NA	NA	32	45	248	252	358	172	223	182	0	11	4	0	0.044	0.011
.	19.01.16-03.22.19-1-414089	119	4	4	1	0	1	565	3	3	0	0	NA	NA	NA	42	36	250	242	357	174	211	180	0	0	7	0	0	0.02
.	19.01.16-03.22.24-1-414098	179	32	32	9	0	5	581	29	29	0	0	NA	NA	NA	66	60	250	251	372	174	216	191	56	21	30	0.224	0.084	0.081
.	19.01.16-03.22.25-1-414099	97	15	15	3	0	3	565	14	14	0	0	NA	NA	NA	37	37	246	244	360	171	213	181	11	14	19	0.045	0.057	0.053
.	19.01.16-03.22.26-1-414102	118	6	6	0	0	0	564	5	5	0	0	NA	NA	NA	27	34	244	243	360	167	218	179	14	0	6	0.057	0	0.017
.	19.01.16-03.22.29-1-414108	150	14	14	6	0	5	571	12	12	0	0	NA	NA	NA	40	36	250	245	354	174	217	180	15	13	23	0.06	0.053	0.065
.	19.01.16-03.22.34-1-414110	122	6	6	0	0	0	564	4	4	0	0	NA	NA	NA	47	32	246	245	354	170	217	177	0	19	6	0	0.078	0.017
.	19.01.16-03.22.36-1-414118	91	5	5	1	0	1	556	4	4	0	0	NA	NA	NA	31	31	243	244	357	164	218	174	9	0	7	0.037	0	0.02
.	19.01.16-03.22.48-1-414122	35	1	1	1	0	1	0	0	0	0	0	NA	NA	NA	8	9	241	236	345	0	0	0	2	0	0	0.008	0	0
.	19.01.16-03.22.49-1-414124	39	1	1	0	0	0	0	0	0	0	0	NA	NA	NA	9	16	239	242	348	0	0	0	0	0	0	0	0	0
.	19.01.16-03.22.50-1-414126	38	1	1	0	0	0	0	0	0	0	0	NA	NA	NA	9	10	240	236	347	0	0	0	0	0	0	0	0	0
.	19.01.16-03.22.51-1-414128	128	7	7	1	0	1	565	6	6	0	0	NA	NA	NA	46	37	244	248	358	167	220	178	3	4	6	0.012	0.016	0.017
.	19.01.16-03.22.52-1-414145	65	2	2	0	0	0	565	1	1	0	0	NA	NA	NA	26	34	244	248	355	165	221	179	1	4	0	0.004	0.016	0
.	19.01.16-03.22.53-1-414146	89	5	5	1	0	1	549	4	4	0	0	NA	NA	NA	39	26	247	244	348	167	210	172	6	9	2	0.024	0.037	0.006
.	19.01.16-03.22.53-1-414147	100	11	11	4	0	3	574	10	10	0	0	NA	NA	NA	26	42	251	246	358	173	220	181	8	14	9	0.032	0.057	0.025
.	19.01.16-03.22.53-1-414153	36	1	1	0	0	0	0	0	0	0	0	NA	NA	NA	8	6	239	236	344	0	0	0	0	0	0	0	0	0
.	19.01.16-03.22.56-1-414157	66	4	4	1	0	1	549	3	3	0	0	NA	NA	NA	20	14	239	240	348	167	213	169	0	6	4	0	0.025	0.011
.	19.01.16-03.22.57-1-414158	37	1	1	1	0	1	0	0	0	0	0	NA	NA	NA	12	4	237	236	344	0	0	0	0	0	0	0	0	0
.	19.01.16-03.23.00-1-414160	91	6	6	1	0	1	571	5	5	0	0	NA	NA	NA	30	36	247	251	351	170	225	176	17	0	12	0.069	0	0.034
.	19.01.16-03.23.07-1-414165	58	2	2	1	0	1	551	1	1	0	0	NA	NA	NA	19	18	239	243	349	165	215	171	0	0	4	0	0	0.011
.	19.01.16-03.23.09-1-414167	153	34	34	10	0	7	569	31	31	0	0	NA	NA	NA	35	37	252	244	354	173	218	178	57	27	37	0.226	0.111	0.105
.	19.01.16-03.23.10-1-414168	123	17	17	4	0	3	561	15	15	0	0	NA	NA	NA	33	35	251	239	358	170	215	176	21	14	22	0.084	0.059	0.061
.	19.01.16-03.23.12-1-414169	69	2	2	0	0	0	547	1	1	0	0	NA	NA	NA	18	21	241	239	354	167	208	172	2	0	1	0.008	0	0.003
.	19.01.16-03.23.17-1-414174	204	14	14	2	0	2	581	13	13	0	0	NA	NA	NA	53	47	244	258	358	168	231	182	3	10	24	0.012	0.039	0.067
.	19.01.16-03.23.19-1-414177	128	8	8	4	0	3	570	7	7	0	0	NA	NA	NA	46	49	247	245	370	170	215	185	18	9	1	0.073	0.037	0.003
.	19.01.16-03.23.22-1-414181	235	10	10	4	0	1	602	8	8	0	0	NA	NA	NA	77	67	251	267	362	175	241	186	35	12	10	0.139	0.045	0.028
.	19.01.16-03.23.22-1-414183	30	1	1	0	0	0	0	0	0	0	0	NA	NA	NA	5	7	238	238	344	0	0	0	0	0	0	0	0	0
.	19.01.16-03.23.25-1-414186	208	30	30	4	0	3	590	27	27	0	0	NA	NA	NA	67	64	262	246	369	181	220	189	77	18	28	0.294	0.073	0.076
.	19.01.16-03.23.26-1-414187	92	8	8	1	0	1	570	5	5	0	0	NA	NA	NA	38	38	245	249	357	169	221	180	2	11	10	0.008	0.044	0.028
.	19.01.16-03.23.39-1-414200	35	1	1	1	0	1	0	0	0	0	0	NA	NA	NA	8	10	237	239	347	0	0	0	0	4	0	0	0.017	0
.	19.01.16-03.23.42-1-414201	59	2	2	1	0	0	564	1	1	0	0	NA	NA	NA	23	38	248	245	358	170	217	177	0	0	3	0	0	0.008
.	19.01.16-03.23.44-1-414202	211	14	14	4	0	2	600	13	13	0	0	NA	NA	NA	61	74	259	250	378	182	222	196	19	16	12	0.073	0.064	0.032
.	19.01.16-03.23.44-1-414203	180	11	11	3	0	3	572	10	10	0	0	NA	NA	NA	56	41	245	252	357	172	222	178	10	10	13	0.041	0.04	0.036
.	19.01.16-03.23.47-1-414204	119	13	13	3	0	2	581	12	12	0	0	NA	NA	NA	33	49	257	249	356	180	221	180	5	20	13	0.019	0.08	0.037
.	19.01.16-03.23.49-1-414206	61	2	2	0	0	0	560	1	1	0	0	NA	NA	NA	20	24	239	245	353	167	217	176	2	0	6	0.008	0	0.017
.	19.01.16-03.23.55-1-414222	117	12	12	0	0	0	563	10	10	0	0	NA	NA	NA	35	29	243	247	352	166	220	177	10	3	13	0.041	0.012	0.037
.	19.01.16-03.24.02-1-414233	210	25	25	8	0	8	593	21	21	0	0	NA	NA	NA	47	66	260	248	371	183	222	188	22	26	19	0.085	0.105	0.051
.	19.01.16-03.24.03-1-414234	170	14	14	3	0	2	604	12	12	0	0	NA	NA	NA	51	74	262	256	369	182	230	192	25	11	6	0.095	0.043	0.016
.	19.01.16-03.24.08-1-414236	145	9	9	5	0	4	588	7	7	0	0	NA	NA	NA	45	58	254	255	362	175	229	184	8	10	16	0.031	0.039	0.044
.	19.01.16-03.24.11-1-414239	207	17	17	6	0	6	591	16	16	0	0	NA	NA	NA	63	58	248	254	369	175	230	186	30	8	39	0.121	0.031	0.106
.	19.01.16-03.24.13-1-414241	35	1	1	1	0	1	0	0	0	0	0	NA	NA	NA	7	11	240	239	345	0	0	0	0	0	1	0	0	0.003
.	19.01.16-03.24.13-1-414242	117	4	4	2	0	0	578	3	3	0	0	NA	NA	NA	24	47	253	248	359	175	219	184	6	0	17	0.024	0	0.047
.	19.01.16-03.24.14-1-414245	34	1	1	0	0	0	0	0	0	0	0	NA	NA	NA	8	7	239	239	342	0	0	0	0	0	2	0	0	0.006
.	19.01.16-03.24.15-1-414246	59	2	2	1	0	1	0	1	1	0	0	NA	NA	NA	22	24	244	238	355	0	0	0	0	0	3	0	0	0.008
.	19.01.16-03.24.17-1-414247	34	1	1	0	0	0	0	0	0	0	0	NA	NA	NA	8	12	241	240	344	0	0	0	0	0	0	0	0	0
.	19.01.16-03.24.17-1-414248	177	24	24	10	0	6	581	21	21	0	0	NA	NA	NA	60	54	255	249	363	176	222	183	39	31	21	0.153	0.124	0.058
.	19.01.16-03.24.20-1-414254	34	1	1	0	0	0	0	0	0	0	0	NA	NA	NA	9	8	239	240	342	0	0	0	0	0	0	0	0	0
.	19.01.16-03.24.20-1-414255	151	10	10	3	0	1	572	9	9	0	0	NA	NA	NA	46	39	244	250	358	168	225	179	34	4	4	0.139	0.016	0.011
.	19.01.16-03.24.22-1-414259	251	22	22	5	0	4	610	20	20	0	0	NA	NA	NA	73	81	253	259	382	176	233	201	28	14	37	0.111	0.054	0.097
.	19.01.16-03.24.32-1-414273	150	14	14	2	0	2	574	12	12	0	0	NA	NA	NA	51	52	255	249	361	176	218	180	18	9	11	0.071	0.036	0.03
.	19.01.16-03.24.32-1-414274	61	3	3	1	0	1	546	2	2	0	0	NA	NA	NA	30	20	242	241	350	162	211	173	10	0	0	0.041	0	0
.	19.01.16-03.24.32-1-414275	33	1	1	0	0	0	0	0	0	0	0	NA	NA	NA	7	11	239	241	344	0	0	0	0	0	1	0	0	0.003
.	19.01.16-03.24.35-1-414278	177	17	17	4	0	3	582	16	16	0	0	NA	NA	NA	50	47	251	247	362	176	222	184	12	19	29	0.048	0.077	0.08
.	19.01.16-03.24.39-1-414282	205	25	25	6	0	6	585	22	22	0	0	NA	NA	NA	76	67	264	247	369	184	214	187	41	7	34	0.155	0.028	0.092
.	19.01.16-03.24.42-1-414284	124	10	10	3	0	2	561	6	6	0	0	NA	NA	NA	33	34	246	246	355	168	216	177	1	11	20	0.004	0.045	0.056
.	19.01.16-03.24.46-1-414285	61	2	2	1	0	1	559	1	1	0	0	NA	NA	NA	25	25	242	248	348	167	220	172	0	0	5	0	0	0.014
.	19.01.16-03.24.46-1-414286	147	13	13	5	0	4	574	9	9	0	0	NA	NA	NA	43	54	253	251	363	174	218	182	10	8	26	0.04	0.032	0.072
.	19.01.16-03.25.00-1-414311	62	3	3	1	0	1	558	2	2	0	0	NA	NA	NA	25	26	245	244	350	165	220	173	3	0	6	0.012	0	0.017
.	19.01.16-03.25.00-1-414312	61	3	3	1	0	1	548	2	2	0	0	NA	NA	NA	25	25	243	242	353	163	215	170	0	0	9	0	0	0.025
.	19.01.16-03.25.02-1-414313	205	40	40	16	0	13	575	37	37	0	0	NA	NA	NA	54	49	251	249	362	171	221	183	64	33	52	0.255	0.133	0.144
.	19.01.16-03.25.03-1-414314	181	14	14	5	0	2	585	13	13	0	0	NA	NA	NA	47	59	252	254	366	177	225	183	13	9	22	0.052	0.035	0.06
.	19.01.16-03.25.04-1-414315	65	2	2	0	0	0	349	1	1	0	0	NA	NA	NA	23	15	239	241	348	105	133	111	0	3	0	0	0.012	0
.	19.01.16-03.25.09-1-414316	117	14	14	2	0	2	569	12	12	0	0	NA	NA	NA	33	38	241	252	358	164	224	181	14	5	20	0.058	0.02	0.056
.	19.01.16-03.25.12-1-414317	59	2	2	0	0	0	550	1	1	0	0	NA	NA	NA	28	24	243	247	347	165	215	170	0	9	0	0	0.036	0
.	19.01.16-03.25.16-1-414318	89	4	4	0	0	0	568	3	3	0	0	NA	NA	NA	40	45	245	248	365	165	222	181	5	4	2	0.02	0.016	0.005
.	19.01.16-03.25.17-1-414319	120	7	7	1	0	1	572	6	6	0	0	NA	NA	NA	45	40	250	248	355	173	221	178	6	8	7	0.024	0.032	0.02
.	19.01.16-03.25.17-1-414320	118	6	6	0	0	0	561	5	5	0	0	NA	NA	NA	44	40	250	248	355	171	215	175	15	6	8	0.06	0.024	0.023
.	19.01.16-03.25.22-1-414326	37	1	1	0	0	0	0	0	0	0	0	NA	NA	NA	12	15	244	241	343	0	0	0	0	0	0	0	0	0
.	19.01.16-03.25.25-1-414331	151	22	22	4	0	3	558	20	20	0	0	NA	NA	NA	46	24	239	244	354	165	217	176	31	6	17	0.13	0.025	0.048
.	19.01.16-03.25.26-1-414332	36	1	1	1	0	1	0	0	0	0	0	NA	NA	NA	5	11	241	239	344	0	0	0	0	0	2	0	0	0.006
.	19.01.16-03.25.27-1-414335	149	17	17	5	0	3	581	16	16	0	0	NA	NA	NA	52	62	255	252	368	172	222	187	23	3	9	0.09	0.012	0.024
.	19.01.16-03.25.28-1-414338	121	4	4	2	0	1	574	3	3	0	0	NA	NA	NA	31	44	247	251	359	172	221	181	0	14	5	0	0.056	0.014
.	19.01.16-03.25.32-1-414340	185	23	23	11	0	10	582	19	19	0	0	NA	NA	NA	59	53	251	253	362	174	224	184	20	13	43	0.08	0.051	0.119
.	19.01.16-03.25.38-1-414348	58	2	2	0	0	0	300	0	0	0	0	NA	NA	NA	11	20	241	243	349	89	119	92	0	2	2	0	0.008	0.006
.	19.01.16-03.25.41-1-414349	172	27	27	6	0	4	576	24	24	0	0	NA	NA	NA	46	55	252	251	365	173	223	180	21	18	47	0.083	0.072	0.129
.	19.01.16-03.25.42-1-414352	132	8	8	1	0	1	586	6	6	0	0	NA	NA	NA	44	65	260	251	367	180	222	184	1	7	18	0.004	0.028	0.049
.	19.01.16-03.25.45-1-414354	123	22	22	7	0	6	572	21	21	0	0	NA	NA	NA	34	39	249	247	356	173	220	179	20	10	13	0.08	0.04	0.037
.	19.01.16-03.25.49-1-414356	139	16	16	3	0	2	571	15	15	0	0	NA	NA	NA	54	41	246	243	365	170	216	185	16	6	20	0.065	0.025	0.055
.	19.01.16-03.25.57-1-414381	64	2	2	0	0	0	550	1	1	0	0	NA	NA	NA	19	18	242	240	349	166	211	173	6	0	0	0.025	0	0
.	19.01.16-03.25.58-1-414383	117	7	7	2	0	2	572	6	6	0	0	NA	NA	NA	45	42	253	245	357	175	217	180	19	3	4	0.075	0.012	0.011
.	19.01.16-03.26.02-1-414387	98	6	6	2	0	2	572	5	5	0	0	NA	NA	NA	26	39	248	252	352	172	224	176	16	3	0	0.065	0.012	0
.	19.01.16-03.26.03-1-414388	201	10	10	2	0	2	599	9	9	0	0	NA	NA	NA	42	68	256	255	370	179	230	190	14	10	13	0.055	0.039	0.035
.	19.01.16-03.26.10-1-414392	153	10	10	1	0	0	581	9	9	0	0	NA	NA	NA	42	53	251	250	365	174	223	184	8	12	4	0.032	0.048	0.011
.	19.01.16-03.26.10-1-414394	32	1	1	0	0	0	0	0	0	0	0	NA	NA	NA	7	5	238	238	342	0	0	0	0	1	0	0	0.004	0
.	19.01.16-03.26.13-1-414396	152	13	13	4	0	4	564	11	11	0	0	NA	NA	NA	44	36	250	244	355	174	214	176	18	17	18	0.072	0.07	0.051
.	19.01.16-03.26.16-1-414397	121	8	8	2	0	1	568	7	7	0	0	NA	NA	NA	31	44	249	251	357	171	221	176	8	10	4	0.032	0.04	0.011
.	19.01.16-03.26.17-1-414399	258	13	13	5	0	4	613	12	12	0	0	NA	NA	NA	72	80	254	264	375	178	237	198	25	3	13	0.098	0.011	0.035
.	19.01.16-03.26.17-1-414400	90	5	5	1	0	1	569	4	4	0	0	NA	NA	NA	30	34	243	248	356	167	223	179	8	3	4	0.033	0.012	0.011
.	19.01.16-03.26.21-1-414407	176	8	8	1	0	1	595	7	7	0	0	NA	NA	NA	42	63	256	252	368	180	227	188	8	1	14	0.031	0.004	0.038
.	19.01.16-03.26.22-1-414410	59	2	2	0	0	0	0	1	1	0	0	NA	NA	NA	22	14	241	239	347	0	0	0	0	6	0	0	0.025	0
.	19.01.16-03.26.25-1-414416	86	4	4	1	0	0	578	3	3	0	0	NA	NA	NA	25	41	245	247	362	171	225	182	8	3	0	0.033	0.012	0
.	19.01.16-03.26.30-1-414422	200	25	25	7	0	6	593	24	24	0	0	NA	NA	NA	63	59	255	249	368	180	221	192	56	0	33	0.22	0	0.09
.	19.01.16-03.26.32-1-414424	58	2	2	0	0	0	0	1	1	0	0	NA	NA	NA	11	18	241	239	351	0	0	0	2	0	1	0.008	0	0.003
.	19.01.16-03.26.34-1-414425	122	5	5	1	0	1	568	4	4	0	0	NA	NA	NA	38	38	248	252	351	171	223	174	5	5	8	0.02	0.02	0.023
.	19.01.16-03.26.36-1-414435	456	57	57	25	0	12	655	54	54	0	0	NA	NA	NA	114	129	273	271	398	193	243	219	43	52	105	0.158	0.192	0.264
.	19.01.16-03.26.37-1-414437	123	9	9	5	0	5	570	8	8	0	0	NA	NA	NA	31	35	251	243	354	177	215	178	4	3	24	0.016	0.012	0.068
.	19.01.16-03.26.38-1-414438	88	5	5	1	0	1	547	4	4	0	0	NA	NA	NA	33	23	245	244	347	166	210	171	5	2	3	0.02	0.008	0.009
.	19.01.16-03.26.42-1-414440	92	5	5	1	0	1	557	3	3	0	0	NA	NA	NA	40	28	243	246	352	166	217	174	5	0	8	0.021	0	0.023
.	19.01.16-03.26.43-1-414441	150	20	20	8	0	6	578	18	18	0	0	NA	NA	NA	36	44	249	249	359	175	220	183	23	26	18	0.092	0.104	0.05
.	19.01.16-03.26.50-1-414442	124	15	15	8	0	7	560	12	12	0	0	NA	NA	NA	39	28	243	246	352	168	218	174	18	13	31	0.074	0.053	0.088
.	19.01.16-03.26.51-1-414443	36	1	1	1	0	1	0	0	0	0	0	NA	NA	NA	8	15	239	237	352	0	0	0	0	1	0	0	0.004	0
.	19.01.16-03.26.54-1-414460	64	4	4	0	0	0	558	3	3	0	0	NA	NA	NA	19	25	241	246	351	167	218	173	2	3	6	0.008	0.012	0.017
.	19.01.16-03.26.54-1-414461	61	2	2	1	0	1	300	1	1	0	0	NA	NA	NA	21	14	241	238	348	93	118	89	0	3	1	0	0.013	0.003
.	19.01.16-03.26.58-1-414470	124	6	6	0	0	0	576	5	5	0	0	NA	NA	NA	57	49	252	251	359	173	223	180	13	4	9	0.052	0.016	0.025
.	19.01.16-03.26.58-1-414472	348	46	46	12	0	8	627	43	43	0	0	NA	NA	NA	100	93	264	258	384	190	228	209	71	23	57	0.269	0.089	0.148
.	19.01.16-03.27.05-1-414478	62	2	2	0	0	0	562	1	1	0	0	NA	NA	NA	20	32	245	245	355	170	215	177	3	0	4	0.012	0	0.011
.	19.01.16-03.27.10-1-414480	225	22	22	2	0	2	593	19	19	0	0	NA	NA	NA	73	61	255	253	366	179	222	192	37	16	16	0.145	0.063	0.044
.	19.01.16-03.27.12-1-414482	64	2	2	0	0	0	548	1	1	0	0	NA	NA	NA	21	18	243	238	350	167	211	170	0	0	2	0	0	0.006
.	19.01.16-03.27.15-1-414483	35	1	1	1	0	1	0	0	0	0	0	NA	NA	NA	16	16	242	240	347	0	0	0	0	0	0	0	0	0
.	19.01.16-03.27.16-1-414484	93	6	6	0	0	0	563	3	3	0	0	NA	NA	NA	31	27	247	243	350	172	217	174	17	0	4	0.069	0	0.011
.	19.01.16-03.27.18-1-414488	62	3	3	1	0	1	550	1	1	0	0	NA	NA	NA	14	17	240	243	347	164	215	171	0	0	5	0	0	0.014
.	19.01.16-03.27.19-1-414491	119	10	10	3	0	2	568	8	8	0	0	NA	NA	NA	30	35	246	249	353	171	221	176	19	8	12	0.077	0.032	0.034
.	19.01.16-03.27.19-1-414492	93	10	10	1	0	1	566	9	9	0	0	NA	NA	NA	30	38	245	250	356	165	222	179	14	6	10	0.057	0.024	0.028
.	19.01.16-03.27.26-1-414500	32	1	1	0	0	0	0	0	0	0	0	NA	NA	NA	12	5	236	239	343	0	0	0	0	1	0	0	0.004	0
.	19.01.16-03.27.29-1-414504	85	5	5	0	0	0	564	4	4	0	0	NA	NA	NA	42	33	246	247	353	173	218	173	6	5	0	0.024	0.02	0
.	19.01.16-03.27.34-1-414508	117	5	5	1	0	1	556	4	4	0	0	NA	NA	NA	38	26	242	245	352	166	218	172	3	4	2	0.012	0.016	0.006
.	19.01.16-03.27.36-1-414510	175	28	28	4	0	3	572	25	25	0	0	NA	NA	NA	57	41	246	254	354	171	226	175	22	33	24	0.089	0.13	0.068
.	19.01.16-03.27.42-1-414514	176	20	20	6	0	4	585	18	18	0	0	NA	NA	NA	51	55	252	253	363	174	226	185	25	11	32	0.099	0.043	0.088
.	19.01.16-03.27.44-1-414515	237	11	11	4	0	3	597	10	10	0	0	NA	NA	NA	68	66	250	254	375	174	228	195	18	0	12	0.072	0	0.032
.	19.01.16-03.27.48-1-414519	64	5	5	1	0	1	564	4	4	0	0	NA	NA	NA	23	33	243	246	357	169	221	174	5	6	7	0.021	0.024	0.02
.	19.01.16-03.27.50-1-414520	59	2	2	0	0	0	149	1	1	0	0	NA	NA	NA	20	14	242	239	346	42	60	47	0	0	6	0	0	0.017
.	19.01.16-03.27.50-1-414521	31	1	1	0	0	0	0	0	0	0	0	NA	NA	NA	9	7	238	239	343	0	0	0	0	1	0	0	0.004	0
.	19.01.16-03.27.52-1-414538	60	2	2	0	0	0	547	1	1	0	0	NA	NA	NA	29	25	244	242	352	169	205	173	0	0	5	0	0	0.014
.	19.01.16-03.27.58-1-414543	212	29	29	10	0	7	586	25	25	0	0	NA	NA	NA	60	59	247	256	369	171	227	188	15	17	56	0.061	0.066	0.152
.	19.01.16-03.28.11-1-414550	120	5	5	0	0	0	556	4	4	0	0	NA	NA	NA	31	25	242	243	353	167	215	174	1	4	4	0.004	0.016	0.011
.	19.01.16-03.28.13-1-414553	144	12	12	4	0	2	582	11	11	0	0	NA	NA	NA	43	51	253	252	359	175	226	181	27	5	24	0.107	0.02	0.067
.	19.01.16-03.28.13-1-414554	34	1	1	0	0	0	0	0	0	0	0	NA	NA	NA	7	10	240	239	344	0	0	0	0	0	0	0	0	0
.	19.01.16-03.28.14-1-414555	89	3	3	0	0	0	561	2	2	0	0	NA	NA	NA	23	27	244	245	351	170	219	172	0	8	6	0	0.033	0.017
.	19.01.16-03.28.16-1-414556	174	25	25	9	0	8	573	19	19	0	0	NA	NA	NA	60	57	253	251	366	171	219	183	39	15	26	0.154	0.06	0.071
.	19.01.16-03.28.19-1-414559	155	24	24	6	0	3	573	21	21	0	0	NA	NA	NA	56	43	253	245	358	175	222	176	58	21	31	0.229	0.086	0.087
.	19.01.16-03.28.19-1-414560	62	2	2	1	0	0	560	1	1	0	0	NA	NA	NA	23	30	243	250	350	166	223	171	1	0	4	0.004	0	0.011
.	19.01.16-03.28.28-1-414572	36	1	1	1	0	1	0	0	0	0	0	NA	NA	NA	13	3	236	238	342	0	0	0	0	0	2	0	0	0.006
.	19.01.16-03.28.30-1-414574	225	18	18	8	0	6	588	17	17	0	0	NA	NA	NA	65	69	255	255	372	178	224	186	21	12	19	0.082	0.047	0.051
.	19.01.16-03.28.31-1-414575	168	7	7	0	0	0	588	5	5	0	0	NA	NA	NA	58	58	253	253	365	176	227	185	7	13	11	0.028	0.051	0.03
.	19.01.16-03.28.32-1-414577	150	7	7	1	0	1	573	6	6	0	0	NA	NA	NA	48	39	246	241	365	170	215	188	6	0	11	0.024	0	0.03
.	19.01.16-03.28.32-1-414578	35	1	1	0	0	0	0	0	0	0	0	NA	NA	NA	11	8	239	238	344	0	0	0	1	0	0	0.004	0	0
.	19.01.16-03.28.34-1-414587	214	22	22	6	0	2	585	20	20	0	0	NA	NA	NA	64	56	250	250	369	174	223	188	45	15	22	0.18	0.06	0.06
.	19.01.16-03.28.44-1-414592	86	3	3	2	0	1	544	2	2	0	0	NA	NA	NA	26	18	238	240	353	163	207	174	0	5	1	0	0.021	0.003
.	19.01.16-03.28.50-1-414594	60	3	3	1	0	1	559	2	2	0	0	NA	NA	NA	25	30	245	242	356	169	213	177	0	2	4	0	0.008	0.011
.	19.01.16-03.28.55-1-414610	120	5	5	1	0	1	581	3	3	0	0	NA	NA	NA	41	58	250	252	369	170	224	187	5	9	4	0.02	0.036	0.011
.	19.01.16-03.28.56-1-414614	63	2	2	0	0	0	554	1	1	0	0	NA	NA	NA	30	26	244	243	352	171	211	172	6	0	1	0.025	0	0.003
.	19.01.16-03.28.57-1-414619	87	5	5	1	0	1	568	4	4	0	0	NA	NA	NA	27	36	250	245	354	177	218	173	7	0	4	0.028	0	0.011
.	19.01.16-03.28.59-1-414621	92	12	12	1	0	1	560	10	10	0	0	NA	NA	NA	44	39	247	243	362	168	212	180	21	19	6	0.085	0.078	0.017
.	19.01.16-03.29.04-1-414622	92	10	10	2	0	2	564	9	9	0	0	NA	NA	NA	26	34	243	249	355	167	220	177	1	10	13	0.004	0.04	0.037
.	19.01.16-03.29.06-1-414624	208	8	8	5	0	5	571	6	6	0	0	NA	NA	NA	73	45	248	247	363	170	216	185	22	1	4	0.089	0.004	0.011
.	19.01.16-03.29.06-1-414625	91	10	10	4	0	4	559	9	9	0	0	NA	NA	NA	39	22	243	244	348	167	219	173	4	11	17	0.016	0.045	0.049
.	19.01.16-03.29.10-1-414627	94	11	11	2	0	2	557	10	10	0	0	NA	NA	NA	38	35	244	244	360	165	215	177	11	0	6	0.045	0	0.017
.	19.01.16-03.29.11-1-414628	93	6	6	0	0	0	568	5	5	0	0	NA	NA	NA	39	45	253	243	362	174	214	180	6	7	4	0.024	0.029	0.011
.	19.01.16-03.29.18-1-414631	93	8	8	1	0	1	565	7	7	0	0	NA	NA	NA	31	33	245	244	357	169	214	182	12	9	2	0.049	0.037	0.006
.	19.01.16-03.29.25-1-414641	263	29	29	11	0	9	615	26	26	0	0	NA	NA	NA	80	86	259	262	378	183	237	195	37	25	59	0.143	0.095	0.156
.	19.01.16-03.29.26-1-414644	146	7	7	3	0	3	569	6	6	0	0	NA	NA	NA	42	41	249	251	354	172	221	176	3	5	18	0.012	0.02	0.051
.	19.01.16-03.29.29-1-414659	104	12	12	4	0	2	560	7	7	0	0	NA	NA	NA	34	29	246	244	352	172	217	171	4	12	4	0.016	0.049	0.011
.	19.01.16-03.29.31-1-414667	89	6	6	1	0	1	559	5	5	0	0	NA	NA	NA	28	24	243	242	352	168	216	175	12	0	7	0.049	0	0.02
.	19.01.16-03.29.33-1-414669	90	4	4	3	0	3	545	2	2	0	0	NA	NA	NA	30	24	246	242	349	167	208	170	5	9	0	0.02	0.037	0
.	19.01.16-03.29.33-1-414670	179	36	36	11	0	7	587	33	33	0	0	NA	NA	NA	46	60	255	249	369	180	217	190	57	40	38	0.224	0.161	0.103
.	19.01.16-03.29.33-1-414671	59	2	2	2	0	2	554	1	1	0	0	NA	NA	NA	23	23	245	242	349	168	215	171	0	3	4	0	0.012	0.011
.	19.01.16-03.29.41-1-414876	92	5	5	0	0	0	556	4	4	0	0	NA	NA	NA	20	23	246	240	350	171	212	173	1	7	9	0.004	0.029	0.026
.	19.01.16-03.29.47-1-415161	31	1	1	0	0	0	0	0	0	0	0	NA	NA	NA	9	13	241	239	346	0	0	0	0	0	1	0	0	0.003
.	19.01.16-03.29.47-1-415162	120	11	11	1	0	1	554	10	10	0	0	NA	NA	NA	39	36	251	247	351	167	216	171	8	17	8	0.032	0.069	0.023
.	19.01.16-03.29.48-1-415164	37	1	1	1	0	1	0	0	0	0	0	NA	NA	NA	7	15	239	240	349	0	0	0	0	0	1	0	0	0.003
.	19.01.16-03.29.49-1-415167	179	25	25	4	0	2	587	23	23	0	0	NA	NA	NA	63	55	255	253	360	177	226	184	18	18	39	0.071	0.071	0.108
.	19.01.16-03.29.49-1-415197	36	1	1	0	0	0	0	0	0	0	0	NA	NA	NA	5	10	237	240	346	0	0	0	0	2	0	0	0.008	0
.	19.01.16-03.29.49-1-415198	66	12	12	2	0	2	559	10	10	0	0	NA	NA	NA	17	24	242	241	354	167	215	177	5	4	16	0.021	0.017	0.045
.	19.01.16-03.29.50-1-415201	121	8	8	4	0	2	577	7	7	0	0	NA	NA	NA	43	45	248	250	360	172	225	180	16	4	15	0.065	0.016	0.042
.	19.01.16-03.29.52-1-415221	179	8	8	0	0	0	570	6	6	0	0	NA	NA	NA	65	45	246	251	361	169	224	177	28	7	5	0.114	0.028	0.014
.	19.01.16-03.29.59-1-415256	58	2	2	0	0	0	149	1	1	0	0	NA	NA	NA	19	15	241	240	347	37	60	52	0	0	1	0	0	0.003
.	19.01.16-03.30.07-1-415276	92	7	7	3	0	3	565	4	4	0	0	NA	NA	NA	37	37	246	245	359	165	221	179	15	4	8	0.061	0.016	0.022
.	19.01.16-03.30.10-1-415283	90	5	5	1	0	1	549	4	4	0	0	NA	NA	NA	33	26	243	243	353	164	212	173	9	2	3	0.037	0.008	0.008
.	19.01.16-03.30.11-1-415285	194	14	14	8	0	7	585	12	12	0	0	NA	NA	NA	56	55	256	246	366	176	220	189	19	10	14	0.074	0.041	0.038
.	19.01.16-03.30.13-1-415288	84	6	6	2	0	2	555	5	5	0	0	NA	NA	NA	23	21	240	246	348	165	218	172	14	3	2	0.058	0.012	0.006
.	19.01.16-03.30.15-1-415291	37	1	1	0	0	0	0	0	0	0	0	NA	NA	NA	12	12	240	240	345	0	0	0	0	0	1	0	0	0.003
.	19.01.16-03.30.16-1-415292	67	5	5	3	0	3	560	4	4	0	0	NA	NA	NA	19	35	249	241	358	171	215	174	16	0	1	0.064	0	0.003
.	19.01.16-03.30.25-1-415331	34	1	1	0	0	0	0	0	0	0	0	NA	NA	NA	6	9	239	239	344	0	0	0	0	0	2	0	0	0.006
.	19.01.16-03.30.28-1-415345	33	1	1	0	0	0	0	0	0	0	0	NA	NA	NA	14	13	240	239	347	0	0	0	0	0	0	0	0	0
.	19.01.16-03.30.29-1-415348	112	7	7	1	0	1	566	5	5	0	0	NA	NA	NA	40	39	249	249	354	174	220	172	13	3	4	0.052	0.012	0.011
.	19.01.16-03.30.31-1-415372	126	8	8	1	0	1	565	6	6	0	0	NA	NA	NA	38	40	247	241	365	171	213	181	1	9	9	0.004	0.037	0.025
.	19.01.16-03.30.31-1-415373	36	1	1	0	0	0	0	0	0	0	0	NA	NA	NA	5	10	238	241	344	0	0	0	4	0	0	0.017	0	0
.	19.01.16-03.30.31-1-415374	64	2	2	2	0	2	295	1	1	0	0	NA	NA	NA	10	26	245	242	352	90	106	99	0	0	5	0	0	0.014
.	19.01.16-03.30.32-1-415377	124	10	10	4	0	2	564	8	8	0	0	NA	NA	NA	55	37	249	244	357	171	214	179	16	8	14	0.064	0.033	0.039
.	19.01.16-03.30.34-1-415380	120	14	14	4	0	4	569	12	12	0	0	NA	NA	NA	42	44	251	249	357	173	223	173	17	1	30	0.068	0.004	0.084
.	19.01.16-03.30.39-1-416200	61	2	2	0	0	0	548	1	1	0	0	NA	NA	NA	29	17	242	242	346	162	216	170	0	2	1	0	0.008	0.003
.	19.01.16-03.30.39-1-416202	65	4	4	1	0	1	551	2	2	0	0	NA	NA	NA	28	27	240	243	357	163	214	174	0	8	0	0	0.033	0
.	19.01.16-03.30.42-1-416915	129	17	17	5	0	4	567	15	15	0	0	NA	NA	NA	37	31	241	248	355	166	219	182	18	18	17	0.075	0.073	0.048
.	19.01.16-03.30.42-1-417025	144	10	10	5	0	4	575	8	8	0	0	NA	NA	NA	53	56	247	257	365	167	227	181	16	0	10	0.065	0	0.027
.	19.01.16-03.30.49-1-418109	92	3	3	2	0	2	565	2	2	0	0	NA	NA	NA	27	38	253	248	350	176	218	171	9	0	2	0.036	0	0.006
.	19.01.16-03.30.51-1-418289	33	1	1	0	0	0	0	0	0	0	0	NA	NA	NA	10	13	239	239	348	0	0	0	0	0	1	0	0	0.003
.	19.01.16-03.30.53-1-418560	152	16	16	4	0	3	573	14	14	0	0	NA	NA	NA	44	42	251	249	355	172	221	180	11	11	17	0.044	0.044	0.048
.	19.01.16-03.30.54-1-418572	240	15	15	0	0	0	605	14	14	0	0	NA	NA	NA	58	67	260	257	363	184	234	187	24	15	27	0.092	0.058	0.074
.	19.01.16-03.30.54-1-418574	64	2	2	0	0	0	496	1	1	0	0	NA	NA	NA	19	14	240	239	348	150	189	157	1	0	5	0.004	0	0.014
.	19.01.16-03.30.56-1-419079	60	2	2	0	0	0	556	1	1	0	0	NA	NA	NA	27	24	244	243	350	169	214	173	4	2	0	0.016	0.008	0
.	19.01.16-03.31.03-1-420929	64	2	2	0	0	0	97	1	1	0	0	NA	NA	NA	17	13	239	241	346	24	38	35	0	0	4	0	0	0.012
.	19.01.16-03.31.04-1-420930	123	5	5	0	0	0	567	4	4	0	0	NA	NA	NA	46	45	249	248	361	171	217	179	7	0	7	0.028	0	0.019
.	19.01.16-03.31.05-1-421091	120	6	6	1	0	1	562	4	4	0	0	NA	NA	NA	44	34	246	245	356	169	215	178	3	19	4	0.012	0.078	0.011
.	19.01.16-03.31.07-1-421370	116	5	5	0	0	0	563	4	4	0	0	NA	NA	NA	41	37	250	243	357	171	214	178	0	7	4	0	0.029	0.011
.	19.01.16-03.31.09-1-421513	175	16	16	9	0	6	579	13	13	0	0	NA	NA	NA	43	48	251	250	360	169	226	184	33	22	9	0.131	0.088	0.025
.	19.01.16-03.31.10-1-421783	182	28	28	6	0	5	583	27	27	0	0	NA	NA	NA	46	59	253	249	370	177	218	188	48	26	26	0.19	0.104	0.07
.	19.01.16-03.31.12-1-421890	121	5	5	2	0	2	563	4	4	0	0	NA	NA	NA	35	30	247	245	351	168	217	178	10	0	1	0.04	0	0.003
.	19.01.16-03.31.19-1-421895	90	3	3	0	0	0	564	2	2	0	0	NA	NA	NA	39	34	246	246	355	171	217	176	7	0	2	0.028	0	0.006
.	19.01.16-03.31.23-1-421902	258	27	27	8	0	7	598	24	24	0	0	NA	NA	NA	75	70	256	259	368	178	230	190	62	12	22	0.242	0.046	0.06
.	19.01.16-03.31.24-1-421903	32	1	1	0	0	0	0	0	0	0	0	NA	NA	NA	7	8	238	239	344	0	0	0	0	0	0	0	0	0
.	19.01.16-03.31.25-1-421905	59	3	3	1	0	1	549	2	2	0	0	NA	NA	NA	27	20	240	245	348	165	215	169	2	2	1	0.008	0.008	0.003
.	19.01.16-03.31.26-1-421908	34	1	1	1	0	1	0	0	0	0	0	NA	NA	NA	12	6	238	238	343	0	0	0	0	1	0	0	0.004	0
.	19.01.16-03.31.28-1-421912	149	15	15	5	0	5	564	13	13	0	0	NA	NA	NA	48	40	250	243	360	171	212	181	5	25	13	0.02	0.103	0.036
.	19.01.16-03.31.29-1-421914	144	13	13	2	0	2	576	11	11	0	0	NA	NA	NA	46	47	247	252	361	171	225	180	9	21	18	0.036	0.083	0.05
.	19.01.16-03.31.30-1-421915	123	11	11	3	0	2	559	10	10	0	0	NA	NA	NA	37	32	243	242	360	168	209	182	26	4	15	0.107	0.017	0.042
.	19.01.16-03.31.33-1-421916	113	10	10	1	0	0	574	7	7	0	0	NA	NA	NA	35	52	253	243	369	174	215	185	5	13	7	0.02	0.053	0.019
.	19.01.16-03.31.40-1-421921	120	6	6	1	0	0	568	4	4	0	0	NA	NA	NA	32	40	252	247	354	174	219	175	8	14	2	0.032	0.057	0.006
.	19.01.16-03.31.41-1-421922	160	11	11	3	0	3	584	9	9	0	0	NA	NA	NA	41	55	254	247	367	177	214	193	5	2	15	0.02	0.008	0.041
.	19.01.16-03.31.54-1-421945	94	7	7	1	0	1	550	6	6	0	0	NA	NA	NA	26	22	241	240	354	165	211	174	14	3	7	0.058	0.012	0.02
.	19.01.16-03.31.54-1-421947	179	29	29	9	0	8	571	26	26	0	0	NA	NA	NA	42	43	251	248	357	171	221	179	41	11	22	0.163	0.044	0.062
.	19.01.16-03.31.56-1-421948	58	2	2	0	0	0	555	0	0	0	0	NA	NA	NA	21	25	238	246	354	163	217	175	0	1	2	0	0.004	0.006
.	19.01.16-03.31.57-1-421953	273	17	17	5	0	4	606	16	16	0	0	NA	NA	NA	87	84	261	263	373	182	232	192	39	10	23	0.149	0.038	0.062
.	19.01.16-03.31.57-1-421954	68	3	3	0	0	0	559	1	1	0	0	NA	NA	NA	28	34	249	245	353	171	215	173	2	2	0	0.008	0.008	0
.	19.01.16-03.32.00-1-421958	103	6	6	3	0	3	571	5	5	0	0	NA	NA	NA	39	47	248	252	360	169	225	177	0	7	8	0	0.028	0.022
.	19.01.16-03.32.04-1-421962	144	9	9	3	0	3	576	8	8	0	0	NA	NA	NA	49	45	248	249	361	173	224	179	3	4	21	0.012	0.016	0.058
.	19.01.16-03.32.08-1-421965	186	31	31	6	0	5	580	26	26	0	0	NA	NA	NA	58	51	254	246	364	173	220	187	28	33	24	0.11	0.134	0.066
.	19.01.16-03.32.08-1-421966	38	1	1	1	0	1	0	0	0	0	0	NA	NA	NA	8	9	238	240	344	0	0	0	0	0	7	0	0	0.02
.	19.01.16-03.32.11-1-421968	290	36	36	11	0	8	612	33	33	0	0	NA	NA	NA	101	91	263	260	381	186	230	196	57	37	49	0.217	0.142	0.129
.	19.01.16-03.32.12-1-421970	87	6	6	2	0	2	555	5	5	0	0	NA	NA	NA	31	24	244	243	350	168	214	173	3	2	11	0.012	0.008	0.031
.	19.01.16-03.32.13-1-421971	225	17	17	4	0	4	585	16	16	0	0	NA	NA	NA	64	59	259	248	365	182	215	188	13	19	7	0.05	0.077	0.019
.	19.01.16-03.32.20-1-421977	148	10	10	2	0	1	569	8	8	0	0	NA	NA	NA	39	44	249	249	359	169	221	179	12	5	17	0.048	0.02	0.047
.	19.01.16-03.32.29-1-423867	55	2	2	0	0	0	48	1	1	0	0	NA	NA	NA	17	13	239	240	347	16	15	17	2	3	0	0.008	0.012	0
.	19.01.16-03.32.30-1-423868	112	8	8	2	0	2	560	7	7	0	0	NA	NA	NA	32	32	246	245	354	164	219	177	14	4	2	0.057	0.016	0.006
.	19.01.16-03.32.31-1-423870	114	5	5	1	0	1	565	2	2	0	0	NA	NA	NA	33	36	247	245	357	169	216	180	0	1	16	0	0.004	0.045
.	19.01.16-03.32.31-1-423871	32	1	1	0	0	0	0	0	0	0	0	NA	NA	NA	9	14	240	240	347	0	0	0	6	0	0	0.025	0	0
.	19.01.16-03.32.34-1-423877	147	22	22	8	0	7	582	19	19	0	0	NA	NA	NA	27	52	254	252	359	176	227	179	34	11	14	0.134	0.044	0.039
.	19.01.16-03.32.34-1-423878	118	10	10	5	0	3	558	8	8	0	0	NA	NA	NA	33	31	242	247	355	164	220	174	16	8	2	0.066	0.032	0.006
.	19.01.16-03.32.42-1-423983	240	17	17	5	0	4	597	16	16	0	0	NA	NA	NA	65	70	256	255	372	180	226	191	32	14	30	0.125	0.055	0.081
.	19.01.16-03.32.44-1-423984	94	7	7	2	0	2	557	5	5	0	0	NA	NA	NA	26	27	241	243	356	165	215	177	0	5	11	0	0.021	0.031
.	19.01.16-03.32.47-1-423997	175	8	8	2	0	2	575	7	7	0	0	NA	NA	NA	44	47	246	249	365	168	221	186	19	2	3	0.077	0.008	0.008
.	19.01.16-03.32.48-1-423998	204	19	19	3	0	3	586	18	18	0	0	NA	NA	NA	73	66	256	252	371	176	220	190	23	39	17	0.09	0.155	0.046
.	19.01.16-03.32.50-1-424000	181	12	12	1	0	1	577	9	9	0	0	NA	NA	NA	44	47	252	247	361	175	222	180	30	7	10	0.119	0.028	0.028
.	19.01.16-03.32.56-1-424017	60	2	2	0	0	0	251	1	1	0	0	NA	NA	NA	12	10	241	237	345	78	95	78	1	0	0	0.004	0	0
.	19.01.16-03.33.01-1-424026	118	13	13	3	0	3	561	12	12	0	0	NA	NA	NA	37	30	245	244	354	168	217	176	21	16	6	0.086	0.066	0.017
.	19.01.16-03.33.05-1-424029	355	30	30	6	0	4	634	26	26	0	0	NA	NA	NA	86	106	262	270	387	185	241	208	49	25	44	0.187	0.093	0.114
.	19.01.16-03.33.05-1-424030	91	8	8	0	0	0	554	7	7	0	0	NA	NA	NA	31	23	245	244	347	168	217	169	10	1	2	0.041	0.004	0.006
.	19.01.16-03.33.08-1-424033	136	12	12	0	0	0	557	10	10	0	0	NA	NA	NA	34	24	246	242	349	171	214	172	13	3	12	0.053	0.012	0.034
.	19.01.16-03.33.10-1-424034	148	27	27	7	0	6	584	26	26	0	0	NA	NA	NA	47	52	254	250	361	176	224	184	39	11	29	0.154	0.044	0.08
.	19.01.16-03.33.18-1-424038	318	12	12	2	0	2	616	11	11	0	0	NA	NA	NA	95	92	265	273	367	188	246	182	18	3	23	0.068	0.011	0.063
.	19.01.16-03.33.19-1-424040	95	5	5	2	0	2	560	4	4	0	0	NA	NA	NA	24	28	246	242	353	171	212	177	2	4	7	0.008	0.017	0.02
.	19.01.16-03.33.23-1-424047	90	4	4	1	0	1	559	3	3	0	0	NA	NA	NA	29	27	245	241	354	170	214	175	5	4	9	0.02	0.017	0.025
.	19.01.16-03.33.27-1-424052	66	2	2	1	0	1	564	1	1	0	0	NA	NA	NA	14	27	243	246	351	171	219	174	0	3	3	0	0.012	0.009
.	19.01.16-03.33.28-1-424055	95	5	5	4	0	4	557	3	3	0	0	NA	NA	NA	32	29	241	241	360	166	212	179	0	5	5	0	0.021	0.014
.	19.01.16-03.33.30-1-424058	33	1	1	0	0	0	0	0	0	0	0	NA	NA	NA	9	8	240	238	343	0	0	0	0	0	1	0	0	0.003
.	19.01.16-03.33.32-1-424060	154	13	13	1	0	1	582	11	11	0	0	NA	NA	NA	35	46	254	246	359	177	221	184	9	28	28	0.035	0.114	0.078
.	19.01.16-03.33.36-1-424063	153	17	17	3	0	2	581	16	16	0	0	NA	NA	NA	47	53	246	255	365	169	229	183	33	10	10	0.134	0.039	0.027
.	19.01.16-03.33.39-1-424069	90	6	6	1	0	1	565	4	4	0	0	NA	NA	NA	40	36	246	244	359	171	217	177	12	2	2	0.049	0.008	0.006
.	19.01.16-03.33.41-1-424071	229	47	47	12	0	8	582	46	46	0	0	NA	NA	NA	57	54	252	249	366	176	220	186	51	32	67	0.202	0.129	0.183
.	19.01.16-03.33.44-1-424072	177	19	19	6	0	5	583	18	18	0	0	NA	NA	NA	50	53	251	251	364	173	223	187	12	20	18	0.048	0.08	0.049
.	19.01.16-03.33.47-1-424074	90	9	9	3	0	2	572	8	8	0	0	NA	NA	NA	24	38	243	248	360	168	224	180	29	7	3	0.119	0.028	0.008
.	19.01.16-03.33.55-1-424092	116	8	8	4	0	4	565	7	7	0	0	NA	NA	NA	40	43	247	246	363	171	215	179	5	18	4	0.02	0.073	0.011
.	19.01.16-03.33.57-1-424096	36	1	1	1	0	1	0	0	0	0	0	NA	NA	NA	6	16	239	238	352	0	0	0	0	0	0	0	0	0
.	19.01.16-03.33.58-1-424097	120	18	18	5	0	4	562	16	16	0	0	NA	NA	NA	39	34	244	246	357	168	218	176	29	11	20	0.119	0.045	0.056
.	19.01.16-03.33.59-1-424098	239	17	17	8	0	6	592	14	14	0	0	NA	NA	NA	65	62	253	254	368	177	228	187	41	16	24	0.162	0.063	0.065
.	19.01.16-03.34.00-1-424100	217	53	53	18	0	14	601	47	47	0	0	NA	NA	NA	56	67	252	256	372	177	228	196	95	30	72	0.377	0.117	0.194
.	19.01.16-03.34.11-1-424109	57	2	2	1	0	1	152	1	1	0	0	NA	NA	NA	20	13	240	239	347	44	62	46	4	0	1	0.017	0	0.003
.	19.01.16-03.34.11-1-424110	33	1	1	0	0	0	0	0	0	0	0	NA	NA	NA	12	9	237	242	343	0	0	0	0	0	0	0	0	0
.	19.01.16-03.34.14-1-424112	268	20	20	6	0	6	610	18	18	0	0	NA	NA	NA	79	78	260	255	376	186	226	198	18	38	32	0.069	0.149	0.085
.	19.01.16-03.34.15-1-424113	88	5	5	0	0	0	543	4	4	0	0	NA	NA	NA	30	18	238	240	353	161	213	169	7	0	6	0.029	0	0.017
.	19.01.16-03.34.16-1-424114	179	47	47	16	0	14	588	44	44	0	0	NA	NA	NA	50	56	246	259	364	170	233	185	79	32	51	0.321	0.124	0.14
.	19.01.16-03.34.19-1-424117	34	1	1	0	0	0	0	0	0	0	0	NA	NA	NA	5	8	239	240	342	0	0	0	0	2	0	0	0.008	0
.	19.01.16-03.34.22-1-424120	179	17	17	8	0	7	579	16	16	0	0	NA	NA	NA	56	52	251	248	366	175	218	186	15	10	31	0.06	0.04	0.085
.	19.01.16-03.34.31-1-424134	126	10	10	4	0	3	568	8	8	0	0	NA	NA	NA	44	39	245	247	360	168	220	180	35	0	6	0.143	0	0.017
.	19.01.16-03.34.34-1-424136	179	25	25	7	0	5	578	24	24	0	0	NA	NA	NA	44	43	248	250	358	177	218	183	14	37	27	0.056	0.148	0.075
.	19.01.16-03.34.38-1-424141	208	28	28	8	0	4	592	25	25	0	0	NA	NA	NA	70	62	256	252	367	177	225	190	72	5	30	0.281	0.02	0.082
.	19.01.16-03.34.52-1-424159	175	13	13	1	0	1	590	11	11	0	0	NA	NA	NA	43	57	253	250	367	176	223	191	11	16	17	0.043	0.064	0.046
.	19.01.16-03.35.00-1-424163	33	1	1	0	0	0	0	0	0	0	0	NA	NA	NA	9	9	240	240	342	0	0	0	0	0	0	0	0	0
.	19.01.16-03.35.00-1-424168	262	22	22	8	0	7	597	19	19	0	0	NA	NA	NA	74	61	249	250	375	175	225	197	48	2	18	0.193	0.008	0.048
.	19.01.16-03.35.02-1-424170	178	34	34	6	0	6	582	31	31	0	0	NA	NA	NA	51	57	246	266	358	167	236	179	45	39	32	0.183	0.147	0.089
.	19.01.16-03.35.04-1-424172	138	24	24	2	0	1	568	22	22	0	0	NA	NA	NA	38	36	248	245	356	174	217	177	24	26	28	0.097	0.106	0.079
.	19.01.16-03.35.18-1-424176	92	5	5	0	0	0	566	4	4	0	0	NA	NA	NA	31	34	245	246	356	166	221	179	4	3	3	0.016	0.012	0.008
.	19.01.16-03.35.26-1-424186	177	8	8	4	0	3	584	6	6	0	0	NA	NA	NA	38	51	250	249	365	174	223	187	7	5	19	0.028	0.02	0.052
.	19.01.16-03.35.32-1-424192	154	9	9	2	0	2	572	8	8	0	0	NA	NA	NA	48	49	247	249	366	164	223	185	12	8	3	0.049	0.032	0.008
.	19.01.16-03.35.33-1-424194	161	8	8	5	0	3	570	6	6	0	0	NA	NA	NA	51	46	251	249	359	171	219	180	10	9	5	0.04	0.036	0.014
.	19.01.16-03.35.35-1-424198	32	1	1	0	0	0	0	0	0	0	0	NA	NA	NA	6	8	238	237	346	0	0	0	0	0	0	0	0	0
.	19.01.16-03.35.37-1-424200	60	2	2	0	0	0	0	1	1	0	0	NA	NA	NA	17	12	238	241	346	0	0	0	0	5	0	0	0.021	0
.	19.01.16-03.35.37-1-424201	32	1	1	1	0	1	0	0	0	0	0	NA	NA	NA	2	7	240	237	343	0	0	0	0	0	1	0	0	0.003
.	19.01.16-03.35.40-1-424204	64	2	2	0	0	0	553	1	1	0	0	NA	NA	NA	33	28	245	243	353	167	212	174	6	0	2	0.024	0	0.006
.	19.01.16-03.35.40-1-424205	207	44	44	6	0	4	582	41	41	0	0	NA	NA	NA	58	52	254	251	360	175	224	183	65	19	58	0.256	0.076	0.161
.	19.01.16-03.35.41-1-424206	125	18	18	3	0	2	558	14	14	0	0	NA	NA	NA	53	35	247	245	356	169	213	176	44	6	18	0.178	0.024	0.051
.	19.01.16-03.35.46-1-424209	127	15	15	4	0	4	568	11	11	0	0	NA	NA	NA	35	42	249	244	362	170	217	181	19	8	27	0.076	0.033	0.075
.	19.01.16-03.35.47-1-424210	36	1	1	0	0	0	0	0	0	0	0	NA	NA	NA	16	10	236	243	344	0	0	0	0	1	0	0	0.004	0
.	19.01.16-03.35.52-1-424226	183	14	14	2	0	1	578	12	12	0	0	NA	NA	NA	65	59	253	253	366	171	223	184	21	3	13	0.083	0.012	0.036
.	19.01.16-03.35.53-1-424227	64	3	3	1	0	1	401	2	2	0	0	NA	NA	NA	20	26	246	245	348	112	165	124	3	2	0	0.012	0.008	0
.	19.01.16-03.35.53-1-424228	91	5	5	1	0	0	566	4	4	0	0	NA	NA	NA	16	28	246	247	348	169	224	173	3	6	6	0.012	0.024	0.017
.	19.01.16-03.35.57-1-424234	85	9	9	0	0	0	566	6	6	0	0	NA	NA	NA	22	35	245	247	356	169	219	178	3	2	12	0.012	0.008	0.034
.	19.01.16-03.35.58-1-424235	230	36	36	12	0	7	607	32	32	0	0	NA	NA	NA	76	76	261	256	372	183	229	195	52	32	69	0.199	0.125	0.185
.	19.01.16-03.36.07-1-424241	54	2	2	1	0	1	204	1	1	0	0	NA	NA	NA	12	14	241	240	346	62	87	55	0	0	4	0	0	0.012
.	19.01.16-03.36.09-1-424243	63	2	2	1	0	1	558	1	1	0	0	NA	NA	NA	19	21	246	240	348	169	215	174	0	0	6	0	0	0.017
.	19.01.16-03.36.16-1-424245	118	5	5	2	0	2	561	4	4	0	0	NA	NA	NA	28	30	241	250	352	167	219	175	8	4	4	0.033	0.016	0.011
.	19.01.16-03.36.16-1-424246	240	16	16	5	0	2	597	15	15	0	0	NA	NA	NA	66	70	261	255	367	184	226	187	11	12	39	0.042	0.047	0.106
.	19.01.16-03.36.16-1-424247	267	29	29	4	0	2	606	27	27	0	0	NA	NA	NA	75	76	260	259	370	181	232	193	35	14	51	0.135	0.054	0.138
.	19.01.16-03.36.17-1-424249	175	6	6	2	0	2	589	5	5	0	0	NA	NA	NA	50	56	256	247	366	181	220	188	3	0	19	0.012	0	0.052
.	19.01.16-03.36.23-1-424257	256	35	35	4	0	3	600	32	32	0	0	NA	NA	NA	78	71	255	260	369	177	235	188	76	13	45	0.298	0.05	0.122
.	19.01.16-03.36.23-1-424258	37	1	1	1	0	1	0	0	0	0	0	NA	NA	NA	10	14	238	239	350	0	0	0	2	0	0	0.008	0	0
.	19.01.16-03.36.26-1-424262	31	1	1	0	0	0	0	0	0	0	0	NA	NA	NA	7	12	239	239	347	0	0	0	0	0	0	0	0	0
.	19.01.16-03.36.28-1-424265	121	7	7	0	0	0	583	6	6	0	0	NA	NA	NA	31	55	245	252	371	170	222	191	17	0	6	0.069	0	0.016
.	19.01.16-03.36.32-1-424268	123	10	10	6	0	4	571	9	9	0	0	NA	NA	NA	37	41	247	251	356	174	220	177	13	5	15	0.053	0.02	0.042
.	19.01.16-03.36.36-1-424280	35	1	1	0	0	0	0	0	0	0	0	NA	NA	NA	14	10	238	240	345	0	0	0	0	4	0	0	0.017	0
.	19.01.16-03.36.39-1-424282	91	6	6	2	0	1	563	5	5	0	0	NA	NA	NA	40	37	248	249	353	170	218	175	7	9	7	0.028	0.036	0.02
.	19.01.16-03.36.47-1-424285	95	4	4	1	0	1	553	3	3	0	0	NA	NA	NA	25	22	241	243	351	168	214	171	0	2	1	0	0.008	0.003
.	19.01.16-03.36.49-1-424286	124	12	12	2	0	2	567	9	9	0	0	NA	NA	NA	46	43	245	246	365	167	218	182	7	14	19	0.029	0.057	0.052
.	19.01.16-03.36.50-1-424287	67	4	4	2	0	2	551	3	3	0	0	NA	NA	NA	20	25	244	243	351	165	214	172	0	0	8	0	0	0.023
.	19.01.16-03.36.53-1-424304	120	17	17	4	0	3	577	15	15	0	0	NA	NA	NA	33	47	251	250	359	175	220	182	8	32	13	0.032	0.128	0.036
.	19.01.16-03.36.54-1-424306	115	10	10	1	0	1	566	9	9	0	0	NA	NA	NA	37	38	245	249	357	168	220	178	4	11	5	0.016	0.044	0.014
.	19.01.16-03.36.56-1-424308	296	12	12	7	0	5	605	10	10	0	0	NA	NA	NA	86	81	262	256	376	182	227	196	19	15	41	0.073	0.059	0.109
.	19.01.16-03.37.02-1-424317	115	12	12	3	0	2	558	11	11	0	0	NA	NA	NA	26	22	241	242	352	167	217	174	4	10	18	0.017	0.041	0.051
.	19.01.16-03.37.05-1-424318	155	16	16	3	0	2	592	14	14	0	0	NA	NA	NA	39	56	258	253	358	182	226	184	21	2	16	0.081	0.008	0.045
.	19.01.16-03.37.08-1-424320	94	8	8	0	0	0	553	7	7	0	0	NA	NA	NA	43	26	245	243	351	170	212	171	33	0	6	0.135	0	0.017
.	19.01.16-03.37.15-1-424323	60	2	2	1	0	1	546	1	1	0	0	NA	NA	NA	26	16	240	242	347	162	212	172	3	0	3	0.012	0	0.009
.	19.01.16-03.37.17-1-424325	35	1	1	0	0	0	0	0	0	0	0	NA	NA	NA	8	12	239	237	349	0	0	0	0	3	0	0	0.013	0
.	19.01.16-03.37.19-1-424329	64	2	2	1	0	1	449	1	1	0	0	NA	NA	NA	29	17	240	241	349	133	174	142	4	2	0	0.017	0.008	0
.	19.01.16-03.37.23-1-424335	91	6	6	1	0	1	559	4	4	0	0	NA	NA	NA	35	27	245	245	350	168	218	173	5	9	4	0.02	0.037	0.011
.	19.01.16-03.37.26-1-424340	101	3	3	1	0	1	566	2	2	0	0	NA	NA	NA	40	41	248	246	360	173	216	177	8	0	0	0.032	0	0
.	19.01.16-03.37.29-1-424344	65	4	4	1	0	1	562	3	3	0	0	NA	NA	NA	19	25	241	247	350	168	219	175	0	5	6	0	0.02	0.017
.	19.01.16-03.37.29-1-424345	122	6	6	2	0	2	566	4	4	0	0	NA	NA	NA	44	45	248	244	366	168	215	183	5	15	1	0.02	0.061	0.003
.	19.01.16-03.37.29-1-424346	117	5	5	2	0	2	580	4	4	0	0	NA	NA	NA	42	48	247	253	361	173	221	186	2	2	8	0.008	0.008	0.022
.	19.01.16-03.37.33-1-424347	180	18	18	2	0	1	587	17	17	0	0	NA	NA	NA	44	52	248	255	362	171	228	188	27	8	17	0.109	0.031	0.047
.	19.01.16-03.37.34-1-424349	59	2	2	1	0	1	559	1	1	0	0	NA	NA	NA	21	27	240	250	350	164	221	174	4	0	4	0.017	0	0.011
.	19.01.16-03.37.36-1-424352	61	2	2	1	0	1	553	1	1	0	0	NA	NA	NA	24	23	245	239	352	169	211	173	0	3	2	0	0.013	0.006
.	19.01.16-03.37.41-1-424354	90	4	4	0	0	0	554	3	3	0	0	NA	NA	NA	24	20	241	243	349	162	218	174	9	3	0	0.037	0.012	0
.	19.01.16-03.37.43-1-424355	180	32	32	7	0	5	586	28	28	0	0	NA	NA	NA	54	61	253	253	368	176	223	187	30	23	52	0.119	0.091	0.141
.	19.01.16-03.37.43-1-424356	293	49	49	6	0	6	628	46	46	0	0	NA	NA	NA	89	104	267	263	387	188	233	207	60	31	55	0.225	0.118	0.142
.	19.01.16-03.37.45-1-424357	147	20	20	7	0	5	569	15	15	0	0	NA	NA	NA	41	46	251	250	358	174	215	180	19	17	23	0.076	0.068	0.064
.	19.01.16-03.37.46-1-424358	62	2	2	0	0	0	152	1	1	0	0	NA	NA	NA	14	22	242	247	346	45	63	44	1	0	0	0.004	0	0
.	19.01.16-03.37.47-1-424359	32	1	1	0	0	0	0	0	0	0	0	NA	NA	NA	10	4	238	237	342	0	0	0	0	0	0	0	0	0
.	19.01.16-03.37.49-1-424360	252	36	36	9	0	6	596	32	32	0	0	NA	NA	NA	68	74	258	256	373	178	229	189	66	17	33	0.256	0.066	0.088
.	19.01.16-03.37.49-1-424361	119	12	12	0	0	0	572	11	11	0	0	NA	NA	NA	41	43	249	252	355	173	222	177	18	15	2	0.072	0.06	0.006
.	19.01.16-03.37.53-1-424377	35	1	1	0	0	0	0	0	0	0	0	NA	NA	NA	13	10	238	238	347	0	0	0	0	2	0	0	0.008	0
.	19.01.16-03.37.55-1-424378	236	50	50	13	0	7	570	48	48	0	0	NA	NA	NA	75	48	248	253	360	167	221	182	66	30	61	0.266	0.119	0.169
.	19.01.16-03.37.56-1-424379	144	7	7	0	0	0	579	6	6	0	0	NA	NA	NA	49	51	250	252	362	171	225	183	0	13	12	0	0.052	0.033
.	19.01.16-03.37.58-1-424383	118	7	7	3	0	2	562	6	6	0	0	NA	NA	NA	31	30	249	245	349	169	220	173	13	4	11	0.052	0.016	0.032
.	19.01.16-03.38.12-1-424649	145	9	9	0	0	0	578	8	8	0	0	NA	NA	NA	41	48	252	248	361	175	220	183	1	6	9	0.004	0.024	0.025
.	19.01.16-03.38.14-1-424651	120	9	9	4	0	4	555	7	7	0	0	NA	NA	NA	33	28	241	243	357	165	213	177	0	16	14	0	0.066	0.039
.	19.01.16-03.38.15-1-424652	289	33	33	15	0	7	603	28	28	0	0	NA	NA	NA	74	71	255	264	365	179	235	189	40	34	56	0.157	0.129	0.153
.	19.01.16-03.38.17-1-424653	161	11	11	4	0	4	582	9	9	0	0	NA	NA	NA	46	55	258	250	360	179	220	183	22	10	10	0.085	0.04	0.028
.	19.01.16-03.38.30-1-424666	61	2	2	0	0	0	350	0	0	0	0	NA	NA	NA	18	23	245	243	348	110	135	105	3	0	1	0.012	0	0.003
.	19.01.16-03.38.30-1-424667	32	1	1	1	0	1	0	0	0	0	0	NA	NA	NA	15	10	239	240	344	0	0	0	0	0	0	0	0	0
.	19.01.16-03.38.32-1-424668	151	25	25	3	0	2	568	20	20	0	0	NA	NA	NA	27	38	247	246	358	169	217	182	42	13	31	0.17	0.053	0.087
.	19.01.16-03.38.33-1-424669	58	2	2	1	0	1	546	1	1	0	0	NA	NA	NA	24	17	241	240	349	164	211	171	2	3	0	0.008	0.012	0
.	19.01.16-03.38.38-1-424678	200	11	11	0	0	0	596	10	10	0	0	NA	NA	NA	54	64	254	258	365	177	233	186	5	4	22	0.02	0.016	0.06
.	19.01.16-03.38.40-1-424679	66	2	2	1	0	1	494	1	1	0	0	NA	NA	NA	15	19	242	240	350	153	186	155	4	0	3	0.017	0	0.009
.	19.01.16-03.38.40-1-424680	33	1	1	0	0	0	0	0	0	0	0	NA	NA	NA	8	10	238	240	345	0	0	0	0	0	0	0	0	0
.	19.01.16-03.38.42-1-424681	93	8	8	3	0	3	566	7	7	0	0	NA	NA	NA	30	37	242	244	364	168	216	182	0	19	11	0	0.078	0.03
.	19.01.16-03.38.45-1-424696	36	1	1	0	0	0	0	0	0	0	0	NA	NA	NA	13	9	239	238	345	0	0	0	0	0	0	0	0	0
.	19.01.16-03.38.48-1-424705	174	22	22	7	0	4	591	20	20	0	0	NA	NA	NA	57	64	250	259	368	175	227	189	25	15	42	0.1	0.058	0.114
.	19.01.16-03.38.48-1-424706	89	5	5	1	0	0	551	4	4	0	0	NA	NA	NA	33	29	247	242	353	168	210	173	9	9	2	0.036	0.037	0.006
.	19.01.16-03.38.51-1-424707	100	13	13	0	0	0	552	12	12	0	0	NA	NA	NA	25	24	241	241	355	164	213	175	19	3	4	0.079	0.012	0.011
.	19.01.16-03.38.58-1-424726	36	1	1	1	0	1	0	0	0	0	0	NA	NA	NA	14	13	242	239	345	0	0	0	0	0	0	0	0	0
.	19.01.16-03.38.59-1-424727	157	17	17	4	0	4	571	16	16	0	0	NA	NA	NA	38	41	245	252	357	168	223	180	28	3	30	0.114	0.012	0.084
.	19.01.16-03.39.01-1-424728	91	5	5	1	0	1	550	4	4	0	0	NA	NA	NA	34	21	240	243	351	163	216	171	0	1	7	0	0.004	0.02
.	19.01.16-03.39.01-1-424729	185	25	25	4	0	4	594	23	23	0	0	NA	NA	NA	57	59	254	253	365	180	227	187	52	26	21	0.205	0.103	0.058
.	19.01.16-03.39.03-1-424734	210	25	25	10	0	7	608	19	19	0	0	NA	NA	NA	67	87	256	261	383	181	228	199	42	27	27	0.164	0.103	0.07
.	19.01.16-03.39.05-1-424735	60	4	4	1	0	0	548	3	3	0	0	NA	NA	NA	25	17	238	243	349	162	216	170	2	7	3	0.008	0.029	0.009
.	19.01.16-03.39.10-1-424736	181	19	19	4	0	3	579	18	18	0	0	NA	NA	NA	56	48	249	251	361	171	225	183	62	4	21	0.249	0.016	0.058
.	19.01.16-03.39.15-1-424737	229	31	31	10	0	7	583	26	26	0	0	NA	NA	NA	84	58	248	254	369	173	223	187	63	29	32	0.254	0.114	0.087
.	19.01.16-03.39.16-1-424738	90	5	5	1	0	0	555	4	4	0	0	NA	NA	NA	21	21	241	242	351	164	216	175	9	6	6	0.037	0.025	0.017
.	19.01.16-03.39.18-1-424740	34	1	1	0	0	0	0	0	0	0	0	NA	NA	NA	5	8	238	239	344	0	0	0	0	7	0	0	0.029	0
.	19.01.16-03.39.21-1-424744	35	1	1	1	0	1	0	0	0	0	0	NA	NA	NA	11	7	239	237	344	0	0	0	0	0	0	0	0	0
.	19.01.16-03.39.24-1-424749	175	10	10	4	0	4	596	8	8	0	0	NA	NA	NA	55	62	259	254	362	182	227	187	8	0	31	0.031	0	0.086
.	19.01.16-03.39.24-1-424750	31	1	1	0	0	0	0	0	0	0	0	NA	NA	NA	12	9	239	238	345	0	0	0	0	0	0	0	0	0
.	19.01.16-03.39.24-1-424751	128	16	16	6	0	6	569	13	13	0	0	NA	NA	NA	26	40	250	244	359	173	215	181	27	9	18	0.108	0.037	0.05
.	19.01.16-03.39.26-1-424755	144	9	9	1	0	1	567	7	7	0	0	NA	NA	NA	35	37	243	247	360	168	220	179	11	8	5	0.045	0.032	0.014
.	19.01.16-03.39.29-1-424759	37	1	1	1	0	1	0	0	0	0	0	NA	NA	NA	7	12	240	240	345	0	0	0	0	0	3	0	0	0.009
.	19.01.16-03.39.32-1-424760	156	8	8	2	0	2	581	7	7	0	0	NA	NA	NA	47	58	250	249	372	168	223	190	0	4	29	0	0.016	0.078
.	19.01.16-03.39.37-1-424765	115	16	16	2	0	1	557	14	14	0	0	NA	NA	NA	38	24	243	242	352	168	211	178	9	19	8	0.037	0.079	0.023
.	19.01.16-03.39.41-1-424766	60	2	2	1	0	1	547	1	1	0	0	NA	NA	NA	18	11	239	241	344	163	215	169	0	0	12	0	0	0.035
.	19.01.16-03.39.43-1-424767	297	42	42	7	0	5	613	38	38	0	0	NA	NA	NA	87	95	258	264	386	178	233	202	40	26	62	0.155	0.098	0.161
.	19.01.16-03.39.45-1-424768	182	14	14	4	0	4	586	11	11	0	0	NA	NA	NA	42	61	255	254	365	177	223	186	15	5	21	0.059	0.02	0.058
.	19.01.16-03.39.47-1-424769	125	5	5	2	0	2	575	4	4	0	0	NA	NA	NA	31	49	245	252	365	167	225	183	5	5	2	0.02	0.02	0.005
.	19.01.16-03.39.49-1-424770	58	2	2	0	0	0	557	1	1	0	0	NA	NA	NA	21	25	243	247	348	163	219	175	8	0	0	0.033	0	0
.	19.01.16-03.39.51-1-424771	30	1	1	0	0	0	0	0	0	0	0	NA	NA	NA	7	6	237	238	344	0	0	0	0	0	0	0	0	0
.	19.01.16-03.39.53-1-424787	120	7	7	0	0	0	554	6	6	0	0	NA	NA	NA	31	21	241	244	349	163	217	174	1	8	4	0.004	0.033	0.011
.	19.01.16-03.39.54-1-424788	63	2	2	0	0	0	547	1	1	0	0	NA	NA	NA	21	14	239	242	346	164	211	172	0	3	0	0	0.012	0
.	19.01.16-03.39.58-1-424792	181	15	15	8	0	7	577	13	13	0	0	NA	NA	NA	63	44	246	247	364	171	221	185	19	22	13	0.077	0.089	0.036
.	19.01.16-03.40.01-1-424793	175	14	14	1	0	1	574	13	13	0	0	NA	NA	NA	55	44	249	248	360	170	220	184	19	11	12	0.076	0.044	0.033
.	19.01.16-03.40.01-1-424798	34	1	1	0	0	0	0	0	0	0	0	NA	NA	NA	9	13	241	240	345	0	0	0	0	1	0	0	0.004	0
.	19.01.16-03.40.03-1-424799	33	1	1	0	0	0	0	0	0	0	0	NA	NA	NA	7	10	241	238	344	0	0	0	0	0	5	0	0	0.015
.	19.01.16-03.40.04-1-424800	30	1	1	0	0	0	0	0	0	0	0	NA	NA	NA	8	9	238	240	344	0	0	0	0	0	0	0	0	0
.	19.01.16-03.40.05-1-424804	122	9	9	2	0	1	559	6	6	0	0	NA	NA	NA	43	29	245	243	354	170	216	173	9	4	8	0.037	0.016	0.023
.	19.01.16-03.40.05-1-424805	65	2	2	0	0	0	201	1	1	0	0	NA	NA	NA	19	15	236	243	349	63	74	64	3	0	0	0.013	0	0
.	19.01.16-03.40.06-1-424806	295	33	33	6	0	3	619	25	25	0	0	NA	NA	NA	83	100	260	264	389	181	232	206	63	18	20	0.242	0.068	0.051
.	19.01.16-03.40.11-1-424807	93	7	7	4	0	3	563	6	6	0	0	NA	NA	NA	34	35	241	243	364	165	213	185	12	7	7	0.05	0.029	0.019
.	19.01.16-03.40.14-1-424808	93	4	4	1	0	1	565	3	3	0	0	NA	NA	NA	25	37	246	241	363	169	215	181	13	1	4	0.053	0.004	0.011
.	19.01.16-03.40.14-1-424809	190	32	32	12	0	8	580	28	28	0	0	NA	NA	NA	60	56	252	256	361	171	225	184	22	28	32	0.087	0.109	0.089
.	19.01.16-03.40.24-1-424818	62	3	3	4	0	1	548	2	2	0	0	NA	NA	NA	15	16	242	239	348	162	215	171	8	0	3	0.033	0	0.009
.	19.01.16-03.40.26-1-424821	180	8	8	3	0	3	584	5	5	0	0	NA	NA	NA	51	55	250	253	365	172	227	185	14	12	11	0.056	0.047	0.03
.	19.01.16-03.40.31-1-424825	245	8	8	2	0	2	597	6	6	0	0	NA	NA	NA	69	68	251	260	370	176	229	192	4	12	5	0.016	0.046	0.014
.	19.01.16-03.40.31-1-424826	95	6	6	0	0	0	555	5	5	0	0	NA	NA	NA	21	31	246	243	355	167	209	179	1	5	1	0.004	0.021	0.003
.	19.01.16-03.40.34-1-424827	95	5	5	1	0	1	564	4	4	0	0	NA	NA	NA	29	30	241	246	356	168	219	177	0	9	11	0	0.037	0.031
.	19.01.16-03.40.39-1-424833	154	7	7	3	0	2	580	5	5	0	0	NA	NA	NA	39	51	254	254	356	178	224	178	7	0	9	0.028	0	0.025
.	19.01.16-03.40.45-1-424835	33	1	1	0	0	0	0	0	0	0	0	NA	NA	NA	6	9	238	237	347	0	0	0	2	0	0	0.008	0	0
.	19.01.16-03.40.47-1-424836	63	2	2	0	0	0	561	1	1	0	0	NA	NA	NA	26	29	243	248	351	168	220	173	6	0	7	0.025	0	0.02
.	19.01.16-03.40.49-1-424837	143	8	8	4	0	4	572	7	7	0	0	NA	NA	NA	43	46	249	251	359	170	222	180	18	8	2	0.072	0.032	0.006
.	19.01.16-03.40.49-1-424838	87	9	9	5	0	3	557	8	8	0	0	NA	NA	NA	22	23	242	246	348	165	222	170	12	4	11	0.05	0.016	0.032
.	19.01.16-03.40.50-1-424839	66	3	3	0	0	0	565	2	2	0	0	NA	NA	NA	23	33	248	243	355	170	219	176	6	4	4	0.024	0.016	0.011
.	19.01.16-03.40.52-1-424855	235	59	59	20	0	17	577	56	56	0	0	NA	NA	NA	65	53	257	249	360	174	223	180	75	34	72	0.292	0.137	0.2
.	19.01.16-03.40.53-1-424856	275	37	37	18	0	12	602	29	29	0	0	NA	NA	NA	73	63	253	254	369	179	231	192	49	19	72	0.194	0.075	0.195
.	19.01.16-03.40.55-1-424857	117	5	5	0	0	0	572	4	4	0	0	NA	NA	NA	27	43	246	255	355	169	225	178	3	5	8	0.012	0.02	0.023
.	19.01.16-03.40.57-1-424861	120	6	6	2	0	1	573	5	5	0	0	NA	NA	NA	47	53	251	254	361	175	218	180	0	3	18	0	0.012	0.05
.	19.01.16-03.40.59-1-424862	149	9	9	3	0	3	577	6	6	0	0	NA	NA	NA	59	50	256	248	359	179	217	181	7	7	9	0.027	0.028	0.025
.	19.01.16-03.41.04-1-424863	92	5	5	0	0	0	545	4	4	0	0	NA	NA	NA	35	19	242	239	351	161	212	172	2	6	7	0.008	0.025	0.02
.	19.01.16-03.41.10-1-424873	91	4	4	2	0	2	554	3	3	0	0	NA	NA	NA	20	21	239	246	349	166	218	170	0	4	3	0	0.016	0.009
.	19.01.16-03.41.10-1-424874	123	15	15	3	0	2	566	14	14	0	0	NA	NA	NA	41	32	247	245	353	171	218	177	42	0	16	0.17	0	0.045
.	19.01.16-03.41.10-1-424875	64	4	4	1	0	1	551	3	3	0	0	NA	NA	NA	21	22	240	248	347	164	217	170	4	7	0	0.017	0.028	0
.	19.01.16-03.41.15-1-424876	151	12	12	4	0	2	573	11	11	0	0	NA	NA	NA	48	48	251	252	358	174	221	178	41	7	1	0.163	0.028	0.003
.	19.01.16-03.41.18-1-424879	122	5	5	0	0	0	559	3	3	0	0	NA	NA	NA	46	25	243	249	346	166	221	172	13	4	0	0.053	0.016	0
.	19.01.16-03.41.19-1-424880	174	8	8	2	0	2	584	7	7	0	0	NA	NA	NA	51	55	247	253	368	170	226	188	13	5	7	0.053	0.02	0.019
.	19.01.16-03.41.24-1-424886	120	9	9	1	0	1	571	8	8	0	0	NA	NA	NA	37	34	246	248	353	171	224	176	6	4	19	0.024	0.016	0.054
.	19.01.16-03.41.24-1-424887	58	2	2	3	0	2	556	1	1	0	0	NA	NA	NA	28	27	245	242	353	168	212	176	0	2	2	0	0.008	0.006
.	19.01.16-03.41.38-1-424897	174	13	13	4	0	3	568	12	12	0	0	NA	NA	NA	49	37	250	244	356	172	216	180	6	5	22	0.024	0.02	0.062
.	19.01.16-03.41.39-1-424898	65	2	2	1	0	1	547	1	1	0	0	NA	NA	NA	20	23	244	239	353	167	208	172	8	0	0	0.033	0	0
.	19.01.16-03.41.39-1-424899	157	10	10	4	0	3	579	9	9	0	0	NA	NA	NA	51	51	251	250	363	174	217	188	8	9	5	0.032	0.036	0.014
.	19.01.16-03.41.40-1-424900	60	2	2	0	0	0	553	1	1	0	0	NA	NA	NA	21	18	239	242	350	162	217	174	3	0	2	0.013	0	0.006
.	19.01.16-03.41.43-1-424901	59	2	2	0	0	0	299	1	1	0	0	NA	NA	NA	8	18	241	239	351	93	113	93	0	5	0	0	0.021	0
.	19.01.16-03.41.48-1-424902	208	26	26	5	0	4	597	24	24	0	0	NA	NA	NA	67	68	254	263	364	178	239	180	23	22	42	0.091	0.084	0.115
.	19.01.16-03.41.48-1-424903	177	12	12	4	0	2	585	11	11	0	0	NA	NA	NA	71	59	250	259	363	169	229	187	3	21	20	0.012	0.081	0.055
.	19.01.16-03.41.52-1-424919	149	22	22	2	0	2	574	21	21	0	0	NA	NA	NA	54	45	248	248	362	171	220	183	15	12	14	0.06	0.048	0.039
.	19.01.16-03.41.52-1-424920	120	7	7	5	0	4	577	6	6	0	0	NA	NA	NA	44	51	251	253	360	171	227	179	2	15	5	0.008	0.059	0.014
.	19.01.16-03.41.54-1-424922	124	17	17	5	0	3	581	15	15	0	0	NA	NA	NA	39	52	253	254	358	179	224	178	28	10	19	0.111	0.039	0.053
.	19.01.16-03.42.00-1-424927	94	10	10	4	0	4	557	9	9	0	0	NA	NA	NA	38	33	241	246	359	162	221	174	3	15	11	0.012	0.061	0.031
.	19.01.16-03.42.03-1-424928	119	8	8	4	0	4	575	6	6	0	0	NA	NA	NA	34	47	248	248	364	173	216	186	6	0	13	0.024	0	0.036
.	19.01.16-03.42.05-1-424930	123	4	4	0	0	0	561	2	2	0	0	NA	NA	NA	41	37	247	247	356	167	218	176	4	3	1	0.016	0.012	0.003
.	19.01.16-03.42.10-1-424933	181	18	18	7	0	6	588	17	17	0	0	NA	NA	NA	54	61	248	260	366	172	232	184	15	11	26	0.06	0.042	0.071
.	19.01.16-03.42.10-1-424934	62	2	2	0	0	0	348	1	1	0	0	NA	NA	NA	17	21	242	246	346	103	136	109	1	0	1	0.004	0	0.003
.	19.01.16-03.42.20-1-424938	92	7	7	2	0	2	569	6	6	0	0	NA	NA	NA	28	40	249	248	356	172	220	177	6	10	10	0.024	0.04	0.028
.	19.01.16-03.42.20-1-424939	121	8	8	0	0	0	573	7	7	0	0	NA	NA	NA	30	45	250	249	359	174	220	179	11	6	4	0.044	0.024	0.011
.	19.01.16-03.42.21-1-424941	151	13	13	4	0	2	571	12	12	0	0	NA	NA	NA	46	41	251	246	357	173	219	179	32	1	30	0.127	0.004	0.084
.	19.01.16-03.42.22-1-424943	63	3	3	1	0	1	550	1	1	0	0	NA	NA	NA	29	24	242	243	352	165	212	173	6	0	1	0.025	0	0.003
.	19.01.16-03.42.25-1-424947	151	10	10	3	0	3	570	9	9	0	0	NA	NA	NA	50	45	252	244	362	175	215	180	5	9	14	0.02	0.037	0.039
.	19.01.16-03.42.26-1-424950	143	9	9	3	0	1	568	8	8	0	0	NA	NA	NA	42	36	250	246	353	178	219	171	9	0	11	0.036	0	0.031
.	19.01.16-03.42.35-1-424960	94	7	7	2	0	2	557	6	6	0	0	NA	NA	NA	35	26	243	249	347	168	219	170	4	2	12	0.016	0.008	0.035
.	19.01.16-03.42.36-1-424967	207	9	9	2	0	1	598	6	6	0	0	NA	NA	NA	69	64	263	252	362	186	224	188	12	1	14	0.046	0.004	0.039
.	19.01.16-03.42.38-1-424969	112	5	5	2	0	1	571	3	3	0	0	NA	NA	NA	37	39	244	251	357	166	223	182	0	7	10	0	0.028	0.028
.	19.01.16-03.42.39-1-424970	59	2	2	0	0	0	249	1	1	0	0	NA	NA	NA	19	11	239	242	343	66	98	85	6	0	0	0.025	0	0
.	19.01.16-03.42.41-1-424971	34	1	1	0	0	0	0	0	0	0	0	NA	NA	NA	7	10	240	238	345	0	0	0	0	0	0	0	0	0
.	19.01.16-03.42.43-1-424972	122	6	6	1	0	1	567	5	5	0	0	NA	NA	NA	46	39	250	245	357	176	214	177	10	3	1	0.04	0.012	0.003
.	19.01.16-03.42.47-1-424973	70	2	2	0	0	0	500	1	1	0	0	NA	NA	NA	17	17	243	242	345	158	191	151	1	0	4	0.004	0	0.012
.	19.01.16-03.42.49-1-424974	124	4	4	0	0	0	564	2	2	0	0	NA	NA	NA	27	28	243	246	352	166	220	178	4	5	0	0.016	0.02	0
.	19.01.16-03.42.49-1-424975	91	4	4	1	0	1	559	3	3	0	0	NA	NA	NA	23	27	239	246	355	166	218	175	2	3	0	0.008	0.012	0
.	19.01.16-03.42.51-1-424976	146	12	12	5	0	5	579	9	9	0	0	NA	NA	NA	48	45	250	250	358	176	224	179	12	15	11	0.048	0.06	0.031
.	19.01.16-03.42.52-1-424992	36	1	1	0	0	0	0	0	0	0	0	NA	NA	NA	8	10	238	238	347	0	0	0	0	0	2	0	0	0.006
.	19.01.16-03.42.54-1-424993	125	10	10	2	0	1	570	8	8	0	0	NA	NA	NA	31	38	249	245	357	169	221	180	20	5	3	0.08	0.02	0.008
.	19.01.16-03.42.55-1-424994	208	17	17	1	0	1	590	16	16	0	0	NA	NA	NA	64	59	246	253	373	170	227	193	12	9	15	0.049	0.036	0.04
.	19.01.16-03.43.00-1-424998	239	54	54	13	0	8	590	52	52	0	0	NA	NA	NA	62	64	254	247	376	172	220	198	86	38	48	0.339	0.154	0.128
.	19.01.16-03.43.00-1-424999	35	1	1	1	0	1	0	0	0	0	0	NA	NA	NA	10	4	237	236	344	0	0	0	0	2	0	0	0.008	0
.	19.01.16-03.43.00-1-425000	180	22	22	5	0	4	587	21	21	0	0	NA	NA	NA	56	51	254	249	361	182	221	184	28	17	40	0.11	0.068	0.111
.	19.01.16-03.43.02-1-425001	86	5	5	1	0	0	565	4	4	0	0	NA	NA	NA	28	33	245	245	356	170	218	177	2	2	4	0.008	0.008	0.011
.	19.01.16-03.43.02-1-425002	146	11	11	5	0	2	577	10	10	0	0	NA	NA	NA	43	47	250	249	361	172	224	181	24	5	3	0.096	0.02	0.008
.	19.01.16-03.43.03-1-425003	125	23	23	4	0	4	571	22	22	0	0	NA	NA	NA	41	40	245	248	360	169	222	180	17	39	4	0.069	0.157	0.011
.	19.01.16-03.43.12-1-425009	85	4	4	1	0	1	563	3	3	0	0	NA	NA	NA	29	37	248	248	354	169	219	175	4	4	3	0.016	0.016	0.008
.	19.01.16-03.43.15-1-425011	187	22	22	5	0	5	575	20	20	0	0	NA	NA	NA	64	46	250	248	361	174	222	179	44	12	33	0.176	0.048	0.091
.	19.01.16-03.43.16-1-425012	32	1	1	0	0	0	0	0	0	0	0	NA	NA	NA	9	10	239	239	345	0	0	0	4	0	0	0.017	0	0
.	19.01.16-03.43.19-1-425015	63	3	3	0	0	0	555	2	2	0	0	NA	NA	NA	22	26	241	243	355	164	215	176	7	0	6	0.029	0	0.017
.	19.01.16-03.43.22-1-425018	35	1	1	0	0	0	0	0	0	0	0	NA	NA	NA	9	8	240	237	344	0	0	0	0	0	1	0	0	0.003
.	19.01.16-03.43.24-1-425022	389	44	44	12	0	7	648	38	38	0	0	NA	NA	NA	102	127	274	277	389	193	247	208	57	38	52	0.208	0.137	0.134
.	19.01.16-03.43.24-1-425023	151	16	16	4	0	3	582	15	15	0	0	NA	NA	NA	50	57	254	258	358	172	231	179	12	10	27	0.047	0.039	0.075
.	19.01.16-03.43.26-1-425026	236	21	21	3	0	2	609	18	18	0	0	NA	NA	NA	94	85	265	260	373	186	231	192	24	18	27	0.091	0.069	0.072
.	19.01.16-03.43.32-1-425030	67	3	3	1	0	0	558	2	2	0	0	NA	NA	NA	26	33	242	248	356	162	221	175	3	0	3	0.012	0	0.008
.	19.01.16-03.43.33-1-425031	343	32	32	7	0	6	613	28	28	0	0	NA	NA	NA	88	81	267	261	366	192	232	189	63	25	47	0.236	0.096	0.128
.	19.01.16-03.43.37-1-425036	143	11	11	5	0	4	574	9	9	0	0	NA	NA	NA	48	45	249	248	361	167	222	185	27	7	5	0.108	0.028	0.014
.	19.01.16-03.43.45-1-425037	96	6	6	1	0	1	560	5	5	0	0	NA	NA	NA	34	26	247	239	353	172	212	176	6	4	5	0.024	0.017	0.014
.	19.01.16-03.43.50-1-425038	173	13	13	3	0	3	575	9	9	0	0	NA	NA	NA	62	46	252	248	359	177	216	182	9	17	20	0.036	0.069	0.056
.	19.01.16-03.43.53-1-425054	63	2	2	1	0	0	551	1	1	0	0	NA	NA	NA	25	24	242	242	353	167	212	172	5	2	0	0.021	0.008	0
.	19.01.16-03.43.59-1-425058	147	13	13	2	0	2	558	11	11	0	0	NA	NA	NA	44	30	246	245	352	168	216	174	17	10	13	0.069	0.041	0.037
.	19.01.16-03.44.02-1-425059	96	6	6	2	0	2	550	5	5	0	0	NA	NA	NA	28	22	242	243	350	166	214	170	9	7	1	0.037	0.029	0.003
.	19.01.16-03.44.02-1-425060	92	4	4	5	0	3	570	3	3	0	0	NA	NA	NA	36	42	248	250	357	170	223	177	8	0	3	0.032	0	0.008
.	19.01.16-03.44.04-1-425061	92	6	6	3	0	3	565	5	5	0	0	NA	NA	NA	32	35	245	247	356	169	219	177	3	8	3	0.012	0.032	0.008
.	19.01.16-03.44.07-1-425065	157	13	13	4	0	2	580	10	10	0	0	NA	NA	NA	53	54	249	251	367	173	225	182	29	9	16	0.116	0.036	0.044
.	19.01.16-03.44.14-1-425066	98	13	13	8	0	4	565	11	11	0	0	NA	NA	NA	43	40	247	246	360	170	217	178	16	31	1	0.065	0.126	0.003
.	19.01.16-03.44.17-1-425067	32	1	1	0	0	0	0	0	0	0	0	NA	NA	NA	10	12	237	241	347	0	0	0	0	0	0	0	0	0
.	19.01.16-03.44.17-1-425068	116	10	10	2	0	1	553	8	8	0	0	NA	NA	NA	43	35	244	247	357	163	214	176	9	18	11	0.037	0.073	0.031
.	19.01.16-03.44.19-1-425071	151	10	10	4	0	4	580	9	9	0	0	NA	NA	NA	49	51	252	251	361	176	222	182	8	20	19	0.032	0.08	0.053
.	19.01.16-03.44.19-1-425073	129	14	14	3	0	3	562	13	13	0	0	NA	NA	NA	39	33	247	245	354	169	214	179	31	9	3	0.126	0.037	0.008
.	19.01.16-03.44.19-1-425074	122	14	14	10	0	7	568	11	11	0	0	NA	NA	NA	40	39	248	245	359	171	216	181	2	18	16	0.008	0.073	0.045
.	19.01.16-03.44.20-1-425076	60	3	3	1	0	1	550	2	2	0	0	NA	NA	NA	22	17	239	246	345	163	218	169	4	4	2	0.017	0.016	0.006
.	19.01.16-03.44.27-1-425084	327	24	24	8	0	5	610	20	20	0	0	NA	NA	NA	100	79	258	256	378	183	232	195	26	9	33	0.101	0.035	0.087
.	19.01.16-03.44.31-1-425088	210	36	36	13	0	9	592	32	32	0	0	NA	NA	NA	57	59	250	253	369	175	225	192	31	19	72	0.124	0.075	0.195
.	19.01.16-03.44.33-1-425089	33	1	1	0	0	0	0	0	0	0	0	NA	NA	NA	14	8	238	238	345	0	0	0	0	0	1	0	0	0.003
.	19.01.16-03.44.35-1-425092	61	3	3	0	0	0	557	1	1	0	0	NA	NA	NA	29	30	244	244	355	170	212	175	4	0	6	0.016	0	0.017
.	19.01.16-03.44.38-1-425095	92	11	11	2	0	1	564	10	10	0	0	NA	NA	NA	42	34	245	243	359	168	217	179	6	22	5	0.024	0.091	0.014
.	19.01.16-03.44.40-1-425096	148	18	18	9	0	9	581	15	15	0	0	NA	NA	NA	61	58	253	251	367	175	215	191	13	28	21	0.051	0.112	0.057
.	19.01.16-03.44.40-1-425097	238	34	34	7	0	7	594	31	31	0	0	NA	NA	NA	62	64	257	260	360	180	232	182	33	31	49	0.128	0.119	0.136
.	19.01.16-03.44.40-1-425098	239	32	32	11	0	8	599	30	30	0	0	NA	NA	NA	85	71	256	262	366	177	234	188	44	12	53	0.172	0.046	0.145
.	19.01.16-03.44.42-1-425099	33	1	1	0	0	0	0	0	0	0	0	NA	NA	NA	9	7	238	239	343	0	0	0	0	0	1	0	0	0.003
.	19.01.16-03.44.45-1-425100	63	3	3	2	0	2	400	2	2	0	0	NA	NA	NA	8	14	239	240	348	121	154	125	1	1	5	0.004	0.004	0.014
.	19.01.16-03.44.48-1-425101	89	6	6	0	0	0	555	5	5	0	0	NA	NA	NA	36	27	246	242	352	168	213	174	9	2	9	0.037	0.008	0.026
.	19.01.16-03.44.57-1-425120	64	3	3	1	0	1	504	2	2	0	0	NA	NA	NA	15	18	243	240	348	154	199	151	0	0	7	0	0	0.02
.	19.01.16-03.44.58-1-425121	110	4	4	0	0	0	566	3	3	0	0	NA	NA	NA	39	34	248	245	354	170	220	176	0	5	9	0	0.02	0.025
.	19.01.16-03.45.01-1-425122	182	18	18	5	0	5	585	16	16	0	0	NA	NA	NA	42	55	252	252	364	177	224	184	17	12	28	0.067	0.048	0.077
.	19.01.16-03.45.02-1-425123	37	1	1	1	0	1	0	0	0	0	0	NA	NA	NA	5	11	242	239	343	0	0	0	0	0	3	0	0	0.009
.	19.01.16-03.45.05-1-425124	232	29	29	3	0	2	585	26	26	0	0	NA	NA	NA	82	60	258	253	362	178	223	184	39	14	39	0.151	0.055	0.108
.	19.01.16-03.45.09-1-425129	92	4	4	1	0	0	562	3	3	0	0	NA	NA	NA	32	38	245	246	360	169	213	180	4	1	7	0.016	0.004	0.019
.	19.01.16-03.45.10-1-425130	116	9	9	3	0	1	561	8	8	0	0	NA	NA	NA	37	32	249	242	354	172	215	174	13	13	10	0.052	0.054	0.028
.	19.01.16-03.45.14-1-425131	177	22	22	4	0	2	582	18	18	0	0	NA	NA	NA	64	58	254	252	365	172	224	186	30	23	22	0.118	0.091	0.06
.	19.01.16-03.45.22-1-425137	116	13	13	1	0	1	566	11	11	0	0	NA	NA	NA	42	42	245	248	362	169	219	178	17	5	25	0.069	0.02	0.069
.	19.01.16-03.45.24-1-425140	116	10	10	3	0	3	566	9	9	0	0	NA	NA	NA	23	38	248	246	357	170	220	176	24	0	17	0.097	0	0.048
.	19.01.16-03.45.24-1-425141	209	9	9	2	0	0	604	8	8	0	0	NA	NA	NA	57	72	256	254	375	180	228	196	8	2	23	0.031	0.008	0.061
.	19.01.16-03.45.30-1-425147	89	6	6	1	0	1	559	4	4	0	0	NA	NA	NA	29	28	245	246	350	169	217	173	9	2	1	0.037	0.008	0.003
.	19.01.16-03.45.30-1-425148	176	14	14	4	0	4	570	12	12	0	0	NA	NA	NA	55	47	251	246	363	173	214	183	24	5	15	0.096	0.02	0.041
.	19.01.16-03.45.32-1-425149	34	1	1	1	0	1	0	0	0	0	0	NA	NA	NA	9	12	241	237	347	0	0	0	0	2	0	0	0.008	0
.	19.01.16-03.45.36-1-425153	127	20	20	9	0	8	561	18	18	0	0	NA	NA	NA	44	34	248	244	355	166	218	177	30	13	26	0.121	0.053	0.073
.	19.01.16-03.45.46-1-425157	381	29	29	8	0	8	648	25	25	0	0	NA	NA	NA	112	124	276	273	388	196	246	206	30	53	29	0.109	0.194	0.075
.	19.01.16-03.45.47-1-425158	39	1	1	0	0	0	0	0	0	0	0	NA	NA	NA	10	15	243	240	345	0	0	0	0	0	0	0	0	0
.	19.01.16-03.45.47-1-425159	228	27	27	6	0	6	602	24	24	0	0	NA	NA	NA	57	69	255	256	371	178	232	192	53	27	23	0.208	0.105	0.062
.	19.01.16-03.45.48-1-425160	93	8	8	2	0	2	578	7	7	0	0	NA	NA	NA	31	48	250	251	360	173	222	183	5	8	14	0.02	0.032	0.039
.	19.01.16-03.45.48-1-425161	114	9	9	3	0	3	560	7	7	0	0	NA	NA	NA	26	30	243	244	356	163	216	181	12	2	11	0.049	0.008	0.031
.	19.01.16-03.45.48-1-425162	61	2	2	0	0	0	147	1	1	0	0	NA	NA	NA	16	10	237	240	346	43	54	50	2	0	0	0.008	0	0
.	19.01.16-03.45.51-1-425163	35	1	1	0	0	0	0	0	0	0	0	NA	NA	NA	14	9	237	239	346	0	0	0	0	0	0	0	0	0
.	19.01.16-03.45.54-1-425179	55	2	2	0	0	0	52	1	1	0	0	NA	NA	NA	21	14	241	241	345	17	22	13	0	0	3	0	0	0.009
.	19.01.16-03.45.55-1-425180	92	3	3	0	0	0	566	2	2	0	0	NA	NA	NA	36	32	249	245	351	174	221	171	0	4	4	0	0.016	0.011
.	19.01.16-03.45.55-1-425181	63	2	2	1	0	1	553	1	1	0	0	NA	NA	NA	20	22	239	242	354	166	215	172	0	5	2	0	0.021	0.006
.	19.01.16-03.45.59-1-425185	32	1	1	0	0	0	0	0	0	0	0	NA	NA	NA	7	9	239	237	346	0	0	0	0	0	0	0	0	0
.	19.01.16-03.46.07-1-425189	125	8	8	2	0	2	568	7	7	0	0	NA	NA	NA	19	34	244	247	356	168	221	179	19	3	7	0.078	0.012	0.02
.	19.01.16-03.46.07-1-425190	64	2	2	1	0	1	447	1	1	0	0	NA	NA	NA	21	13	242	237	347	142	166	139	0	3	2	0	0.013	0.006
.	19.01.16-03.46.08-1-425191	112	5	5	2	0	2	579	4	4	0	0	NA	NA	NA	27	47	248	249	363	173	224	182	8	8	9	0.032	0.032	0.025
.	19.01.16-03.46.09-1-425192	234	39	39	12	0	9	586	37	37	0	0	NA	NA	NA	59	55	248	250	370	172	222	192	35	36	71	0.141	0.144	0.192
.	19.01.16-03.46.13-1-425193	37	1	1	1	0	1	0	0	0	0	0	NA	NA	NA	7	10	241	238	344	0	0	0	0	0	1	0	0	0.003
.	19.01.16-03.46.15-1-425194	205	11	11	6	0	3	585	10	10	0	0	NA	NA	NA	61	64	249	256	372	169	225	191	8	10	19	0.032	0.039	0.051
.	19.01.16-03.46.15-1-425195	88	5	5	1	0	1	563	4	4	0	0	NA	NA	NA	43	38	243	255	353	167	222	174	4	0	9	0.016	0	0.025
.	19.01.16-03.46.18-1-425197	121	5	5	2	0	2	569	4	4	0	0	NA	NA	NA	40	42	245	250	360	168	223	178	4	10	4	0.016	0.04	0.011
.	19.01.16-03.46.25-1-425205	117	9	9	3	0	3	566	8	8	0	0	NA	NA	NA	30	29	243	243	356	168	217	181	10	9	4	0.041	0.037	0.011
.	19.01.16-03.46.26-1-425207	189	10	10	4	0	3	583	8	8	0	0	NA	NA	NA	51	52	249	255	361	172	228	183	18	1	15	0.072	0.004	0.042
.	19.01.16-03.46.30-1-425211	148	12	12	4	0	4	578	10	10	0	0	NA	NA	NA	45	44	248	247	362	174	217	187	13	2	17	0.052	0.008	0.047
.	19.01.16-03.46.30-1-425212	176	22	22	3	0	2	575	21	21	0	0	NA	NA	NA	71	55	251	252	365	174	220	181	25	38	14	0.1	0.151	0.038
.	19.01.16-03.46.33-1-425213	178	30	30	9	0	6	570	26	26	0	0	NA	NA	NA	39	40	246	244	363	167	217	186	25	7	59	0.102	0.029	0.163
.	19.01.16-03.46.39-1-425224	120	8	8	2	0	2	565	7	7	0	0	NA	NA	NA	37	30	248	242	353	172	215	178	1	8	5	0.004	0.033	0.014
.	19.01.16-03.46.40-1-425225	122	7	7	1	0	0	564	6	6	0	0	NA	NA	NA	38	29	242	245	355	166	219	179	5	6	8	0.021	0.024	0.023
.	19.01.16-03.46.46-1-425226	150	22	22	3	0	3	581	20	20	0	0	NA	NA	NA	40	47	256	249	355	179	220	182	52	10	20	0.203	0.04	0.056
.	19.01.16-03.46.46-1-425227	182	16	16	4	0	2	578	12	12	0	0	NA	NA	NA	57	51	254	249	361	177	219	182	32	0	17	0.126	0	0.047
.	19.01.16-03.46.52-1-425243	32	1	1	0	0	0	0	0	0	0	0	NA	NA	NA	16	6	237	238	344	0	0	0	0	0	0	0	0	0
.	19.01.16-03.46.53-1-425245	116	11	11	2	0	2	555	9	9	0	0	NA	NA	NA	45	26	243	242	354	162	218	175	4	21	8	0.016	0.087	0.023
.	19.01.16-03.46.56-1-425246	34	1	1	0	0	0	0	0	0	0	0	NA	NA	NA	8	8	237	240	344	0	0	0	0	0	2	0	0	0.006
.	19.01.16-03.46.59-1-425251	151	23	23	7	0	4	582	22	22	0	0	NA	NA	NA	44	52	257	245	363	178	220	184	54	15	27	0.21	0.061	0.074
.	19.01.16-03.46.59-1-425252	33	1	1	0	0	0	0	0	0	0	0	NA	NA	NA	12	5	239	238	341	0	0	0	0	0	0	0	0	0
.	19.01.16-03.47.01-1-425253	88	3	3	0	0	0	554	2	2	0	0	NA	NA	NA	40	28	245	244	352	169	214	171	0	4	2	0	0.016	0.006
.	19.01.16-03.47.04-1-425254	30	1	1	0	0	0	0	0	0	0	0	NA	NA	NA	7	9	238	238	346	0	0	0	0	0	0	0	0	0
.	19.01.16-03.47.06-1-425255	178	23	23	6	0	5	576	21	21	0	0	NA	NA	NA	59	40	243	249	361	168	224	184	34	14	32	0.14	0.056	0.089
.	19.01.16-03.47.06-1-425256	93	13	13	4	0	3	563	10	10	0	0	NA	NA	NA	37	40	251	247	355	171	218	174	12	15	8	0.048	0.061	0.023
.	19.01.16-03.47.11-1-425261	202	18	18	3	0	3	593	16	16	0	0	NA	NA	NA	48	60	258	254	361	178	229	186	25	12	8	0.097	0.047	0.022
.	19.01.16-03.47.12-1-425262	93	8	8	3	0	2	575	7	7	0	0	NA	NA	NA	30	37	248	250	352	172	225	178	0	9	10	0	0.036	0.028
.	19.01.16-03.47.13-1-425263	235	15	15	4	0	2	596	13	13	0	0	NA	NA	NA	68	69	258	254	370	180	224	192	26	3	24	0.101	0.012	0.065
.	19.01.16-03.47.15-1-425264	119	5	5	1	0	1	567	4	4	0	0	NA	NA	NA	39	38	248	246	357	172	219	176	0	0	9	0	0	0.025
.	19.01.16-03.47.19-1-425267	29	1	1	0	0	0	0	0	0	0	0	NA	NA	NA	10	10	237	242	344	0	0	0	0	1	0	0	0.004	0
.	19.01.16-03.47.21-1-425270	92	5	5	1	0	1	557	4	4	0	0	NA	NA	NA	33	26	243	245	351	165	219	173	0	0	19	0	0	0.054
.	19.01.16-03.47.27-1-425277	143	9	9	2	0	2	560	8	8	0	0	NA	NA	NA	38	34	248	244	355	170	215	175	0	11	7	0	0.045	0.02
.	19.01.16-03.47.30-1-425280	97	5	5	1	0	1	567	4	4	0	0	NA	NA	NA	36	35	245	247	356	167	221	179	1	5	5	0.004	0.02	0.014
.	19.01.16-03.47.32-1-425281	34	1	1	0	0	0	0	0	0	0	0	NA	NA	NA	15	12	240	238	347	0	0	0	0	1	0	0	0.004	0
.	19.01.16-03.47.33-1-425282	60	3	3	1	0	0	548	2	2	0	0	NA	NA	NA	26	17	241	239	350	166	211	171	0	0	9	0	0	0.026
.	19.01.16-03.47.35-1-425286	138	11	11	3	0	3	572	10	10	0	0	NA	NA	NA	32	36	249	244	356	176	219	177	8	8	8	0.032	0.033	0.022
.	19.01.16-03.47.36-1-425287	351	49	49	15	0	9	636	47	47	0	0	NA	NA	NA	87	109	262	265	395	187	235	214	57	10	95	0.218	0.038	0.241
.	19.01.16-03.47.38-1-425289	60	4	4	0	0	0	554	3	3	0	0	NA	NA	NA	20	18	239	240	352	165	215	174	9	0	8	0.038	0	0.023
.	19.01.16-03.47.42-1-425290	95	11	11	3	0	3	567	9	9	0	0	NA	NA	NA	27	36	243	248	358	165	223	179	13	8	15	0.053	0.032	0.042
.	19.01.16-03.47.43-1-425291	91	5	5	1	0	0	578	4	4	0	0	NA	NA	NA	26	46	252	251	356	176	225	177	11	3	8	0.044	0.012	0.022
.	19.01.16-03.47.44-1-425292	60	2	2	1	0	1	559	1	1	0	0	NA	NA	NA	15	26	243	242	354	165	218	176	0	0	5	0	0	0.014
.	19.01.16-03.47.46-1-425293	60	2	2	0	0	0	501	1	1	0	0	NA	NA	NA	13	12	241	240	344	155	194	152	0	3	1	0	0.012	0.003
.	19.01.16-03.47.47-1-425294	60	2	2	0	0	0	296	1	1	0	0	NA	NA	NA	24	18	240	239	352	85	116	95	4	2	0	0.017	0.008	0
.	19.01.16-03.47.51-1-425295	127	8	8	3	0	3	577	7	7	0	0	NA	NA	NA	33	40	244	249	360	170	225	182	7	7	13	0.029	0.028	0.036
.	19.01.16-03.47.54-1-425311	203	25	25	9	0	8	587	24	24	0	0	NA	NA	NA	59	59	256	251	365	176	226	185	38	14	18	0.148	0.056	0.049
.	19.01.16-03.47.56-1-425312	145	6	6	2	0	2	579	4	4	0	0	NA	NA	NA	36	47	248	249	363	171	223	185	6	9	9	0.024	0.036	0.025
.	19.01.16-03.47.56-1-425313	145	27	27	7	0	4	574	26	26	0	0	NA	NA	NA	41	53	254	251	361	177	213	184	23	22	37	0.091	0.088	0.102
.	19.01.16-03.47.57-1-425317	32	1	1	0	0	0	0	0	0	0	0	NA	NA	NA	8	24	245	244	348	0	0	0	0	0	2	0	0	0.006
.	19.01.16-03.47.59-1-425318	68	3	3	1	0	1	544	2	2	0	0	NA	NA	NA	19	23	242	241	353	164	211	169	0	0	3	0	0	0.008
.	19.01.16-03.48.02-1-425319	113	10	10	5	0	4	571	9	9	0	0	NA	NA	NA	40	43	253	246	357	173	219	179	20	12	6	0.079	0.049	0.017
.	19.01.16-03.48.02-1-425320	211	21	21	10	0	8	583	19	19	0	0	NA	NA	NA	79	58	259	249	363	178	222	183	21	22	38	0.081	0.088	0.105
.	19.01.16-03.48.08-1-425323	60	2	2	0	0	0	450	1	1	0	0	NA	NA	NA	12	12	237	237	351	127	180	143	2	0	1	0.008	0	0.003
.	19.01.16-03.48.12-1-425326	260	45	45	7	0	6	603	40	40	0	0	NA	NA	NA	77	65	257	258	363	183	230	190	46	42	51	0.179	0.163	0.14
.	19.01.16-03.48.14-1-425328	235	16	16	5	0	4	594	14	14	0	0	NA	NA	NA	49	66	254	253	372	176	223	195	43	11	14	0.169	0.043	0.038
.	19.01.16-03.48.19-1-425331	152	12	12	2	0	1	569	11	11	0	0	NA	NA	NA	62	42	250	249	356	172	221	176	20	0	16	0.08	0	0.045
.	19.01.16-03.48.26-1-425339	65	2	2	0	0	0	561	1	1	0	0	NA	NA	NA	25	24	244	241	352	170	216	175	6	3	0	0.025	0.012	0
.	19.01.16-03.48.26-1-425340	149	21	21	9	0	6	579	19	19	0	0	NA	NA	NA	36	45	250	254	354	175	225	179	19	20	29	0.076	0.079	0.082
.	19.01.16-03.48.34-1-425349	91	4	4	1	0	1	557	2	2	0	0	NA	NA	NA	27	23	243	244	349	168	215	174	0	5	4	0	0.02	0.011
.	19.01.16-03.48.34-1-425351	177	13	13	4	0	4	589	12	12	0	0	NA	NA	NA	54	65	262	253	363	184	223	182	22	1	29	0.084	0.004	0.08
.	19.01.16-03.48.38-1-425354	140	5	5	3	0	3	586	4	4	0	0	NA	NA	NA	65	56	253	254	362	176	227	183	7	12	2	0.028	0.047	0.006
.	19.01.16-03.48.38-1-425355	88	3	3	0	0	0	559	2	2	0	0	NA	NA	NA	42	33	245	247	354	166	220	173	0	5	4	0	0.02	0.011
.	19.01.16-03.48.38-1-425356	124	9	9	0	0	0	574	8	8	0	0	NA	NA	NA	46	48	250	252	359	171	222	181	4	4	15	0.016	0.016	0.042
.	19.01.16-03.48.45-1-425357	86	5	5	2	0	2	560	4	4	0	0	NA	NA	NA	34	31	248	241	355	170	213	177	6	5	9	0.024	0.021	0.025
.	19.01.16-03.48.50-1-425358	88	6	6	1	0	1	557	5	5	0	0	NA	NA	NA	18	22	242	241	352	169	213	175	0	11	11	0	0.046	0.031
.	19.01.16-03.48.51-1-425359	148	14	14	5	0	4	575	12	12	0	0	NA	NA	NA	58	45	254	245	359	178	216	181	24	0	25	0.094	0	0.07
.	19.01.16-03.48.54-1-425375	89	3	3	1	0	1	554	2	2	0	0	NA	NA	NA	33	23	242	242	352	167	212	175	0	2	4	0	0.008	0.011
.	19.01.16-03.48.56-1-425376	65	7	7	1	0	1	555	6	6	0	0	NA	NA	NA	28	25	246	242	350	166	216	173	18	1	1	0.073	0.004	0.003
.	19.01.16-03.48.59-1-425380	35	1	1	0	0	0	0	0	0	0	0	NA	NA	NA	16	13	239	241	346	0	0	0	0	0	3	0	0	0.009
.	19.01.16-03.49.00-1-425381	65	2	2	1	0	1	551	1	1	0	0	NA	NA	NA	22	22	243	243	349	166	212	173	0	2	3	0	0.008	0.009
.	19.01.16-03.49.00-1-425382	191	32	32	5	0	4	582	28	28	0	0	NA	NA	NA	44	54	255	245	367	179	216	187	38	19	56	0.149	0.078	0.153
.	19.01.16-03.49.03-1-425383	296	33	33	7	0	6	617	32	32	0	0	NA	NA	NA	76	85	266	257	375	189	231	197	37	36	32	0.139	0.14	0.085
.	19.01.16-03.49.05-1-425384	156	26	26	6	0	6	568	22	22	0	0	NA	NA	NA	47	47	251	250	359	171	221	176	59	13	27	0.235	0.052	0.075
.	19.01.16-03.49.06-1-425385	124	11	11	1	0	1	569	10	10	0	0	NA	NA	NA	27	36	246	243	360	173	213	183	2	13	7	0.008	0.053	0.019
.	19.01.16-03.49.08-1-425386	62	2	2	1	0	1	403	1	1	0	0	NA	NA	NA	20	14	242	241	344	125	157	121	0	0	3	0	0	0.009
.	19.01.16-03.49.11-1-425391	142	15	15	4	0	4	583	10	10	0	0	NA	NA	NA	43	54	246	250	371	169	221	193	16	18	11	0.065	0.072	0.03
.	19.01.16-03.49.12-1-425392	36	1	1	1	0	1	0	0	0	0	0	NA	NA	NA	12	12	240	238	347	0	0	0	0	0	1	0	0	0.003
.	19.01.16-03.49.15-1-425393	97	10	10	1	0	1	570	8	8	0	0	NA	NA	NA	30	37	251	242	357	173	216	181	16	9	2	0.064	0.037	0.006
.	19.01.16-03.49.15-1-425394	94	7	7	2	0	2	553	5	5	0	0	NA	NA	NA	29	27	242	242	356	165	210	178	3	9	8	0.012	0.037	0.022
.	19.01.16-03.49.19-1-425397	153	9	9	1	0	1	569	8	8	0	0	NA	NA	NA	39	44	251	249	357	174	221	174	2	8	11	0.008	0.032	0.031
.	19.01.16-03.49.26-1-425406	91	8	8	2	0	2	567	7	7	0	0	NA	NA	NA	37	45	248	250	360	165	223	179	15	8	4	0.06	0.032	0.011
.	19.01.16-03.49.31-1-425413	95	7	7	1	0	1	574	6	6	0	0	NA	NA	NA	36	48	252	250	359	176	221	177	1	3	15	0.004	0.012	0.042
.	19.01.16-03.49.33-1-425417	35	1	1	1	0	1	0	0	0	0	0	NA	NA	NA	11	8	238	239	344	0	0	0	3	0	0	0.013	0	0
.	19.01.16-03.49.34-1-425418	91	4	4	2	0	2	551	3	3	0	0	NA	NA	NA	45	31	244	243	357	169	206	176	0	20	3	0	0.082	0.008
.	19.01.16-03.49.36-1-425421	33	1	1	0	0	0	0	0	0	0	0	NA	NA	NA	16	5	238	237	343	0	0	0	1	0	0	0.004	0	0
.	19.01.16-03.49.38-1-425423	96	5	5	1	0	1	558	4	4	0	0	NA	NA	NA	33	30	241	247	355	165	219	174	10	0	4	0.041	0	0.011
.	19.01.16-03.49.38-1-425424	89	3	3	0	0	0	569	2	2	0	0	NA	NA	NA	26	37	242	250	358	166	222	181	0	0	5	0	0	0.014
.	19.01.16-03.49.43-1-425425	152	10	10	3	0	2	563	7	7	0	0	NA	NA	NA	52	35	243	246	359	168	216	179	18	2	11	0.074	0.008	0.031
.	19.01.16-03.49.44-1-425426	146	7	7	2	0	1	578	6	6	0	0	NA	NA	NA	50	51	250	253	361	174	224	180	7	0	14	0.028	0	0.039
.	19.01.16-03.49.45-1-425427	38	1	1	1	0	1	535	0	0	0	0	NA	NA	NA	24	8	239	237	345	159	208	168	0	7	0	0	0.03	0
.	19.01.16-03.49.47-1-425428	89	4	4	1	0	1	556	2	2	0	0	NA	NA	NA	18	23	244	243	349	169	213	174	2	11	0	0.008	0.045	0
.	19.01.16-03.49.48-1-425429	58	3	3	0	0	0	248	1	1	0	0	NA	NA	NA	21	15	237	240	351	70	100	78	0	0	9	0	0	0.026
.	19.01.16-03.49.49-1-425430	32	1	1	1	0	1	0	0	0	0	0	NA	NA	NA	11	4	236	238	343	0	0	0	0	0	0	0	0	0
.	19.01.16-03.49.51-1-425431	35	1	1	0	0	0	0	0	0	0	0	NA	NA	NA	9	5	239	238	341	0	0	0	0	0	0	0	0	0
.	19.01.16-03.49.52-1-425447	210	22	22	9	0	5	590	21	21	0	0	NA	NA	NA	63	66	252	257	370	172	230	188	42	14	18	0.167	0.054	0.049
.	19.01.16-03.49.53-1-425448	211	22	22	4	0	4	584	18	18	0	0	NA	NA	NA	38	47	250	249	361	179	224	181	27	12	42	0.108	0.048	0.116
.	19.01.16-03.49.53-1-425449	271	27	27	8	0	7	603	25	25	0	0	NA	NA	NA	72	75	261	255	372	184	228	191	54	4	54	0.207	0.016	0.145
.	19.01.16-03.49.56-1-425450	35	1	1	1	0	1	0	0	0	0	0	NA	NA	NA	7	14	240	241	346	0	0	0	0	0	0	0	0	0
.	19.01.16-03.49.58-1-425454	87	4	4	0	0	0	562	3	3	0	0	NA	NA	NA	30	29	246	245	351	169	219	174	2	2	2	0.008	0.008	0.006
.	19.01.16-03.49.59-1-425455	31	1	1	0	0	0	0	0	0	0	0	NA	NA	NA	11	7	238	239	343	0	0	0	0	0	0	0	0	0
.	19.01.16-03.50.00-1-425456	57	2	2	0	0	0	249	1	1	0	0	NA	NA	NA	12	15	240	237	351	67	104	78	2	0	5	0.008	0	0.014
.	19.01.16-03.50.01-1-425457	150	18	18	4	0	1	574	16	16	0	0	NA	NA	NA	41	43	246	248	362	173	219	182	26	4	22	0.106	0.016	0.061
.	19.01.16-03.50.01-1-425458	146	17	17	4	0	4	569	15	15	0	0	NA	NA	NA	42	38	245	247	359	168	217	184	31	18	21	0.127	0.073	0.058
.	19.01.16-03.50.02-1-425463	118	10	10	1	0	1	558	9	9	0	0	NA	NA	NA	48	37	247	242	361	172	210	176	6	8	14	0.024	0.033	0.039
.	19.01.16-03.50.11-1-425467	183	19	19	5	0	4	598	18	18	0	0	NA	NA	NA	49	69	257	252	373	179	227	192	25	10	20	0.097	0.04	0.054
.	19.01.16-03.50.13-1-425468	33	1	1	0	0	0	0	0	0	0	0	NA	NA	NA	15	12	242	237	346	0	0	0	0	0	1	0	0	0.003
.	19.01.16-03.50.16-1-425469	144	12	12	3	0	1	573	10	10	0	0	NA	NA	NA	54	40	244	250	359	169	221	183	20	20	11	0.082	0.08	0.031
.	19.01.16-03.50.34-1-425482	65	2	2	0	0	0	561	1	1	0	0	NA	NA	NA	25	30	246	241	356	170	215	176	0	1	3	0	0.004	0.008
.	19.01.16-03.50.35-1-425485	97	4	4	2	0	2	565	3	3	0	0	NA	NA	NA	33	39	247	250	355	168	224	173	2	9	1	0.008	0.036	0.003
.	19.01.16-03.50.35-1-425487	152	14	14	2	0	1	575	13	13	0	0	NA	NA	NA	48	43	244	251	361	166	225	184	7	19	14	0.029	0.076	0.039
.	19.01.16-03.50.41-1-425490	141	20	20	5	0	4	576	19	19	0	0	NA	NA	NA	34	41	244	250	360	170	225	181	20	14	28	0.082	0.056	0.078
.	19.01.16-03.50.43-1-425492	61	2	2	0	0	0	200	1	1	0	0	NA	NA	NA	12	23	242	244	350	59	79	62	3	1	0	0.012	0.004	0
.	19.01.16-03.50.44-1-425493	30	1	1	0	0	0	0	0	0	0	0	NA	NA	NA	8	13	239	238	349	0	0	0	0	0	0	0	0	0
.	19.01.16-03.50.46-1-425494	60	2	2	1	0	0	551	1	1	0	0	NA	NA	NA	23	20	244	240	349	168	211	172	4	0	0	0.016	0	0
.	19.01.16-03.50.46-1-425495	149	8	8	4	0	2	584	6	6	0	0	NA	NA	NA	45	59	250	252	370	172	226	186	7	8	11	0.028	0.032	0.03
.	19.01.16-03.50.46-1-425496	86	5	5	1	0	1	559	3	3	0	0	NA	NA	NA	23	25	243	241	354	168	215	176	12	2	6	0.049	0.008	0.017
.	19.01.16-03.50.48-1-425497	61	3	3	1	0	1	549	2	2	0	0	NA	NA	NA	20	21	245	241	348	165	213	171	1	1	4	0.004	0.004	0.011
.	19.01.16-03.50.50-1-425498	176	8	8	4	0	2	595	6	6	0	0	NA	NA	NA	50	65	251	260	367	174	232	189	8	4	14	0.032	0.015	0.038
.	19.01.16-03.50.53-1-425514	65	3	3	0	0	0	569	1	1	0	0	NA	NA	NA	17	31	243	247	354	169	220	180	3	2	3	0.012	0.008	0.008
.	19.01.16-03.50.57-1-425518	32	1	1	1	0	1	0	0	0	0	0	NA	NA	NA	7	8	238	239	344	0	0	0	0	0	0	0	0	0
.	19.01.16-03.50.58-1-425519	119	4	4	1	0	1	570	3	3	0	0	NA	NA	NA	27	39	249	244	359	171	219	180	0	2	2	0	0.008	0.006
.	19.01.16-03.50.59-1-425520	64	5	5	1	0	1	552	4	4	0	0	NA	NA	NA	20	22	244	240	351	167	211	174	0	9	5	0	0.038	0.014
.	19.01.16-03.51.00-1-425521	150	16	16	5	0	4	577	14	14	0	0	NA	NA	NA	49	49	253	250	359	177	220	180	34	4	22	0.134	0.016	0.061
.	19.01.16-03.51.01-1-425522	89	4	4	0	0	0	558	3	3	0	0	NA	NA	NA	30	29	243	245	354	165	219	174	3	5	4	0.012	0.02	0.011
.	19.01.16-03.51.06-1-425523	244	24	24	5	0	2	604	19	19	0	0	NA	NA	NA	69	72	264	253	368	186	227	191	61	6	41	0.231	0.024	0.111
.	19.01.16-03.51.07-1-425524	270	37	37	13	0	11	610	34	34	0	0	NA	NA	NA	85	80	262	254	377	185	225	200	43	15	36	0.164	0.059	0.095
.	19.01.16-03.51.09-1-425525	139	9	9	3	0	2	580	7	7	0	0	NA	NA	NA	53	52	255	250	360	178	219	183	9	20	7	0.035	0.08	0.019
.	19.01.16-03.51.11-1-425530	36	1	1	0	0	0	0	0	0	0	0	NA	NA	NA	10	7	240	239	341	0	0	0	0	0	1	0	0	0.003
.	19.01.16-03.51.14-1-425531	60	2	2	0	0	0	0	1	1	0	0	NA	NA	NA	16	22	246	240	349	0	0	0	0	0	3	0	0	0.009
.	19.01.16-03.51.14-1-425532	204	19	19	5	0	4	574	15	15	0	0	NA	NA	NA	71	51	255	245	364	176	213	185	55	12	15	0.216	0.049	0.041
.	19.01.16-03.51.15-1-425533	57	2	2	1	0	1	552	1	1	0	0	NA	NA	NA	25	25	242	247	349	165	216	171	0	4	5	0	0.016	0.014
.	19.01.16-03.51.16-1-425534	93	7	7	2	0	1	568	6	6	0	0	NA	NA	NA	28	34	247	248	352	170	222	176	8	5	8	0.032	0.02	0.023
.	19.01.16-03.51.18-1-425536	88	3	3	0	0	0	565	2	2	0	0	NA	NA	NA	23	34	244	247	356	169	221	175	4	1	2	0.016	0.004	0.006
.	19.01.16-03.51.24-1-425543	68	4	4	1	0	1	555	3	3	0	0	NA	NA	NA	33	31	244	246	354	169	210	176	2	4	9	0.008	0.016	0.025
.	19.01.16-03.51.27-1-425547	91	4	4	0	0	0	560	3	3	0	0	NA	NA	NA	35	27	249	240	351	175	209	176	0	0	17	0	0	0.048
.	19.01.16-03.51.27-1-425549	176	16	16	4	0	3	598	13	13	0	0	NA	NA	NA	56	74	256	261	370	178	233	187	14	14	9	0.055	0.054	0.024
.	19.01.16-03.51.30-1-425551	158	7	7	2	0	2	578	5	5	0	0	NA	NA	NA	47	41	253	245	356	178	221	179	4	7	3	0.016	0.029	0.008
.	19.01.16-03.51.35-1-425554	85	4	4	0	0	0	569	2	2	0	0	NA	NA	NA	31	42	248	244	363	169	218	182	0	0	7	0	0	0.019
.	19.01.16-03.51.38-1-425557	113	7	7	1	0	0	565	6	6	0	0	NA	NA	NA	30	32	243	248	354	169	219	177	7	6	5	0.029	0.024	0.014
.	19.01.16-03.51.41-1-425558	87	7	7	1	0	1	553	5	5	0	0	NA	NA	NA	31	22	239	241	355	162	214	177	1	10	7	0.004	0.041	0.02
.	19.01.16-03.51.46-1-425559	34	1	1	1	0	1	0	0	0	0	0	NA	NA	NA	10	11	242	238	344	0	0	0	2	0	0	0.008	0	0
.	19.01.16-03.51.47-1-425560	58	3	3	0	0	0	556	2	2	0	0	NA	NA	NA	23	30	244	244	355	165	216	175	11	0	0	0.045	0	0
.	19.01.16-03.51.48-1-425561	90	4	4	1	0	1	564	3	3	0	0	NA	NA	NA	36	31	252	241	351	173	216	175	0	5	8	0	0.021	0.023
.	19.01.16-03.51.49-1-425562	34	1	1	1	0	1	0	0	0	0	0	NA	NA	NA	14	6	238	236	345	0	0	0	1	0	0	0.004	0	0
.	19.01.16-03.51.50-1-425563	143	12	12	5	0	3	568	11	11	0	0	NA	NA	NA	42	35	249	242	357	172	218	178	30	13	11	0.12	0.054	0.031
.	19.01.16-03.51.50-1-425564	94	3	3	2	0	1	564	2	2	0	0	NA	NA	NA	37	32	244	250	351	167	223	174	4	0	1	0.016	0	0.003
.	19.01.16-03.51.50-1-425565	182	17	17	2	0	2	574	15	15	0	0	NA	NA	NA	59	47	248	244	368	170	216	188	6	22	26	0.024	0.09	0.071
.	19.01.16-03.51.52-1-425581	61	2	2	1	0	1	344	1	1	0	0	NA	NA	NA	23	15	239	242	347	106	123	115	6	0	0	0.025	0	0
.	19.01.16-03.51.57-1-425586	179	8	8	2	0	2	590	6	6	0	0	NA	NA	NA	56	61	264	253	357	183	226	181	15	5	5	0.057	0.02	0.014
.	19.01.16-03.51.58-1-425588	63	2	2	1	0	1	558	1	1	0	0	NA	NA	NA	26	25	242	243	353	169	214	175	4	0	1	0.017	0	0.003
.	19.01.16-03.52.04-1-425589	31	1	1	0	0	0	0	0	0	0	0	NA	NA	NA	10	13	240	238	348	0	0	0	0	0	1	0	0	0.003
.	19.01.16-03.52.06-1-425590	64	3	3	0	0	0	554	2	2	0	0	NA	NA	NA	23	17	240	242	348	165	217	172	0	8	2	0	0.033	0.006
.	19.01.16-03.52.06-1-425591	140	20	20	5	0	4	562	19	19	0	0	NA	NA	NA	42	35	242	248	358	169	219	174	15	21	12	0.062	0.085	0.034
.	19.01.16-03.52.06-1-425592	59	3	3	0	0	0	556	2	2	0	0	NA	NA	NA	22	27	247	245	348	169	216	171	0	3	10	0	0.012	0.029
.	19.01.16-03.52.08-1-425593	239	34	34	11	0	10	602	30	30	0	0	NA	NA	NA	78	77	256	260	374	177	227	198	54	31	40	0.211	0.119	0.107
.	19.01.16-03.52.12-1-425597	150	18	18	6	0	6	580	17	17	0	0	NA	NA	NA	41	47	252	251	357	177	223	180	21	5	19	0.083	0.02	0.053
.	19.01.16-03.52.14-1-425598	124	21	21	1	0	1	557	19	19	0	0	NA	NA	NA	42	33	249	241	356	170	210	177	18	23	16	0.072	0.095	0.045
.	19.01.16-03.52.17-1-425599	65	2	2	1	0	1	150	0	0	0	0	NA	NA	NA	18	11	240	241	343	43	60	47	0	2	0	0	0.008	0
.	19.01.16-03.52.18-1-425601	147	10	10	2	0	2	578	9	9	0	0	NA	NA	NA	47	44	248	246	363	173	221	184	4	9	11	0.016	0.037	0.03
.	19.01.16-03.52.19-1-425603	90	6	6	0	0	0	566	5	5	0	0	NA	NA	NA	30	37	247	247	356	172	215	179	0	4	14	0	0.016	0.039
.	19.01.16-03.52.19-1-425604	85	8	8	2	0	2	557	7	7	0	0	NA	NA	NA	34	31	244	243	357	165	214	178	2	2	15	0.008	0.008	0.042
.	19.01.16-03.52.24-1-425610	35	1	1	1	0	1	0	0	0	0	0	NA	NA	NA	9	7	237	239	344	0	0	0	0	0	1	0	0	0.003
.	19.01.16-03.52.26-1-425613	66	2	2	1	0	1	556	1	1	0	0	NA	NA	NA	27	31	244	244	356	166	213	177	0	5	1	0	0.02	0.003
.	19.01.16-03.52.34-1-425622	202	20	20	8	0	5	592	18	18	0	0	NA	NA	NA	67	64	262	252	363	184	224	184	34	20	26	0.13	0.079	0.072
.	19.01.16-03.52.35-1-425624	95	6	6	2	0	2	552	5	5	0	0	NA	NA	NA	26	21	245	241	348	170	214	168	3	12	1	0.012	0.05	0.003
.	19.01.16-03.52.37-1-425627	94	3	3	1	0	1	561	2	2	0	0	NA	NA	NA	24	25	243	242	353	169	216	176	1	6	1	0.004	0.025	0.003
.	19.01.16-03.52.38-1-425628	148	12	12	3	0	3	580	11	11	0	0	NA	NA	NA	43	55	254	252	362	175	222	183	10	24	12	0.039	0.095	0.033
.	19.01.16-03.52.38-1-425629	131	10	10	3	0	3	562	8	8	0	0	NA	NA	NA	47	36	247	247	355	171	215	176	11	2	8	0.045	0.008	0.023
.	19.01.16-03.52.40-1-425630	30	1	1	0	0	0	0	0	0	0	0	NA	NA	NA	11	4	238	237	342	0	0	0	0	0	0	0	0	0
.	19.01.16-03.52.42-1-425631	32	1	1	0	0	0	0	0	0	0	0	NA	NA	NA	8	9	239	238	345	0	0	0	0	0	1	0	0	0.003
.	19.01.16-03.52.44-1-425632	147	10	10	5	0	3	561	9	9	0	0	NA	NA	NA	49	46	246	246	367	168	213	180	7	20	14	0.028	0.081	0.038
.	19.01.16-03.52.48-1-425633	35	1	1	1	0	1	0	0	0	0	0	NA	NA	NA	5	9	238	239	345	0	0	0	0	0	2	0	0	0.006
.	19.01.16-03.52.51-1-425634	61	2	2	0	0	0	301	1	1	0	0	NA	NA	NA	19	22	239	244	352	87	121	93	0	1	1	0	0.004	0.003
.	19.01.16-03.52.51-1-425635	89	5	5	1	0	1	548	4	4	0	0	NA	NA	NA	36	25	245	243	350	164	214	170	11	0	6	0.045	0	0.017
.	19.01.16-03.52.51-1-425636	63	2	2	0	0	0	553	1	1	0	0	NA	NA	NA	29	26	243	245	351	165	216	172	0	5	2	0	0.02	0.006
.	19.01.16-03.52.56-1-425652	147	17	17	5	0	5	569	14	14	0	0	NA	NA	NA	48	46	246	249	364	166	219	184	6	30	17	0.024	0.12	0.047
.	19.01.16-03.53.00-1-425656	125	10	10	1	0	1	577	9	9	0	0	NA	NA	NA	33	45	246	249	363	169	223	185	9	0	22	0.037	0	0.061
.	19.01.16-03.53.00-1-425657	36	1	1	1	0	1	0	0	0	0	0	NA	NA	NA	10	12	240	239	346	0	0	0	0	0	0	0	0	0
.	19.01.16-03.53.03-1-425658	60	3	3	3	0	2	561	2	2	0	0	NA	NA	NA	18	28	245	243	353	167	219	175	0	2	5	0	0.008	0.014
.	19.01.16-03.53.04-1-425659	36	1	1	0	0	0	0	0	0	0	0	NA	NA	NA	11	11	239	239	346	0	0	0	0	0	2	0	0	0.006
.	19.01.16-03.53.05-1-425660	33	1	1	0	0	0	0	0	0	0	0	NA	NA	NA	6	3	237	237	342	0	0	0	0	0	0	0	0	0
.	19.01.16-03.53.05-1-425661	90	13	13	6	0	3	559	12	12	0	0	NA	NA	NA	38	33	243	245	358	162	218	179	9	19	12	0.037	0.078	0.034
.	19.01.16-03.53.07-1-425662	113	10	10	1	0	1	559	9	9	0	0	NA	NA	NA	26	24	241	245	351	167	218	174	11	8	2	0.046	0.033	0.006
.	19.01.16-03.53.07-1-425663	119	6	6	1	0	1	566	5	5	0	0	NA	NA	NA	37	47	246	246	368	170	215	181	13	0	8	0.053	0	0.022
.	19.01.16-03.53.07-1-425664	92	4	4	2	0	2	557	3	3	0	0	NA	NA	NA	35	31	242	243	359	166	215	176	9	5	0	0.037	0.021	0
.	19.01.16-03.53.08-1-425666	211	18	18	3	0	3	580	16	16	0	0	NA	NA	NA	63	51	251	251	362	174	218	188	15	9	31	0.06	0.036	0.086
.	19.01.16-03.53.18-1-425673	149	10	10	4	0	4	568	9	9	0	0	NA	NA	NA	44	34	243	248	356	168	221	179	0	11	16	0	0.044	0.045
.	19.01.16-03.53.22-1-425678	117	11	11	1	0	1	558	9	9	0	0	NA	NA	NA	33	23	244	243	349	169	216	173	11	5	14	0.045	0.021	0.04
.	19.01.16-03.53.23-1-425679	92	3	3	1	0	1	562	2	2	0	0	NA	NA	NA	26	30	246	244	353	170	217	175	3	12	4	0.012	0.049	0.011
.	19.01.16-03.53.23-1-425681	93	6	6	2	0	2	560	5	5	0	0	NA	NA	NA	30	32	245	244	356	168	213	179	7	5	11	0.029	0.02	0.031
.	19.01.16-03.53.23-1-425682	60	2	2	1	0	0	547	1	1	0	0	NA	NA	NA	27	14	241	240	346	164	212	171	0	0	4	0	0	0.012
.	19.01.16-03.53.25-1-425685	92	4	4	0	0	0	562	3	3	0	0	NA	NA	NA	31	38	245	248	358	166	217	179	2	11	1	0.008	0.044	0.003
.	19.01.16-03.53.27-1-425688	63	3	3	1	0	1	560	2	2	0	0	NA	NA	NA	20	32	244	245	356	168	216	176	2	4	3	0.008	0.016	0.008
.	19.01.16-03.53.34-1-425693	65	2	2	1	0	1	546	1	1	0	0	NA	NA	NA	33	18	240	239	352	164	211	171	0	4	0	0	0.017	0
.	19.01.16-03.53.37-1-425696	89	4	4	1	0	1	567	3	3	0	0	NA	NA	NA	30	30	248	244	351	174	218	175	7	5	6	0.028	0.02	0.017
.	19.01.16-03.53.37-1-425697	67	4	4	3	0	3	548	3	3	0	0	NA	NA	NA	25	23	238	243	355	162	213	173	12	6	0	0.05	0.025	0
.	19.01.16-03.53.38-1-425698	198	20	20	5	0	3	593	19	19	0	0	NA	NA	NA	69	63	250	261	365	175	234	184	22	21	10	0.088	0.08	0.027
.	19.01.16-03.53.39-1-425699	83	6	6	1	0	1	566	5	5	0	0	NA	NA	NA	26	37	245	247	358	169	219	178	10	4	5	0.041	0.016	0.014
.	19.01.16-03.53.39-1-425700	120	11	11	1	0	1	561	10	10	0	0	NA	NA	NA	47	37	246	244	360	168	215	178	15	9	15	0.061	0.037	0.042
.	19.01.16-03.53.40-1-425701	66	6	6	0	0	0	552	5	5	0	0	NA	NA	NA	22	24	243	242	352	167	213	172	1	7	2	0.004	0.029	0.006
.	19.01.16-03.53.44-1-425702	37	1	1	1	0	1	0	0	0	0	0	NA	NA	NA	15	5	237	238	343	0	0	0	4	0	0	0.017	0	0
.	19.01.16-03.53.46-1-425703	167	29	29	6	0	4	577	25	25	0	0	NA	NA	NA	47	44	247	249	361	170	225	182	53	21	39	0.215	0.084	0.108
.	19.01.16-03.53.47-1-425704	118	4	4	1	0	1	574	2	2	0	0	NA	NA	NA	32	40	246	249	358	170	222	182	8	2	1	0.033	0.008	0.003
.	19.01.16-03.53.50-1-425705	88	6	6	4	0	3	561	4	4	0	0	NA	NA	NA	41	33	246	245	355	170	216	175	5	1	10	0.02	0.004	0.028
.	19.01.16-03.53.52-1-425706	59	3	3	0	0	0	551	2	2	0	0	NA	NA	NA	28	22	242	244	349	164	215	172	16	4	2	0.066	0.016	0.006
.	19.01.16-03.53.54-1-425722	92	8	8	5	0	5	565	6	6	0	0	NA	NA	NA	33	34	244	244	359	168	217	180	1	17	12	0.004	0.07	0.033
.	19.01.16-03.53.57-1-425726	61	2	2	0	0	0	350	0	0	0	0	NA	NA	NA	13	14	239	242	346	110	132	108	1	0	0	0.004	0	0
.	19.01.16-03.54.01-1-425727	156	13	13	1	0	1	554	10	10	0	0	NA	NA	NA	51	28	248	241	352	168	211	175	2	28	17	0.008	0.116	0.048
.	19.01.16-03.54.05-1-425728	36	1	1	0	0	0	0	0	0	0	0	NA	NA	NA	11	12	238	239	348	0	0	0	0	3	0	0	0.013	0
.	19.01.16-03.54.05-1-425729	58	2	2	0	0	0	550	1	1	0	0	NA	NA	NA	25	21	242	242	350	167	212	171	0	5	0	0	0.021	0
.	19.01.16-03.54.07-1-425730	61	4	4	1	0	1	558	3	3	0	0	NA	NA	NA	26	32	247	250	348	169	220	169	0	13	4	0	0.052	0.011
.	19.01.16-03.54.08-1-425731	95	5	5	0	0	0	561	4	4	0	0	NA	NA	NA	30	24	244	246	347	170	218	173	7	4	0	0.029	0.016	0
.	19.01.16-03.54.08-1-425732	115	11	11	3	0	3	573	9	9	0	0	NA	NA	NA	38	39	251	243	358	175	219	179	19	7	7	0.076	0.029	0.02
.	19.01.16-03.54.12-1-425733	235	32	32	9	0	6	592	29	29	0	0	NA	NA	NA	56	65	259	252	367	178	225	189	44	33	42	0.17	0.131	0.114
.	19.01.16-03.54.12-1-425737	242	32	32	8	0	4	589	30	30	0	0	NA	NA	NA	72	59	250	255	367	171	228	190	60	4	55	0.24	0.016	0.15
.	19.01.16-03.54.17-1-425739	35	1	1	0	0	0	0	0	0	0	0	NA	NA	NA	6	12	242	239	344	0	0	0	0	0	1	0	0	0.003
.	19.01.16-03.54.20-1-425742	213	12	12	5	0	4	595	11	11	0	0	NA	NA	NA	66	70	250	260	373	171	234	190	9	5	17	0.036	0.019	0.046
.	19.01.16-03.54.21-1-425744	227	15	15	3	0	2	590	13	13	0	0	NA	NA	NA	65	66	254	249	376	175	220	195	15	12	10	0.059	0.048	0.027
.	19.01.16-03.54.23-1-425747	204	21	21	6	0	3	589	19	19	0	0	NA	NA	NA	60	57	254	252	364	177	224	188	9	8	45	0.035	0.032	0.124
.	19.01.16-03.54.25-1-425751	94	6	6	2	0	1	551	5	5	0	0	NA	NA	NA	49	27	246	242	352	167	211	173	1	7	16	0.004	0.029	0.045
.	19.01.16-03.54.28-1-425755	110	4	4	0	0	0	555	2	2	0	0	NA	NA	NA	37	30	244	246	353	166	215	174	0	4	5	0	0.016	0.014
.	19.01.16-03.54.28-1-425757	34	1	1	0	0	0	0	0	0	0	0	NA	NA	NA	7	11	238	240	346	0	0	0	0	0	1	0	0	0.003
.	19.01.16-03.54.30-1-425759	118	13	13	5	0	3	581	10	10	0	0	NA	NA	NA	32	48	254	250	357	178	222	181	6	22	20	0.024	0.088	0.056
.	19.01.16-03.54.41-1-425764	150	14	14	5	0	5	558	13	13	0	0	NA	NA	NA	44	32	249	244	352	169	216	173	14	12	18	0.056	0.049	0.051
.	19.01.16-03.54.43-1-425765	36	1	1	0	0	0	0	0	0	0	0	NA	NA	NA	11	13	241	238	347	0	0	0	0	0	4	0	0	0.012
.	19.01.16-03.54.44-1-425766	160	26	26	6	0	4	588	25	25	0	0	NA	NA	NA	33	53	254	255	357	179	229	180	43	27	15	0.169	0.106	0.042
.	19.01.16-03.54.46-1-425767	116	5	5	1	0	0	566	3	3	0	0	NA	NA	NA	40	40	248	243	362	170	215	181	15	1	6	0.06	0.004	0.017
.	19.01.16-03.54.46-1-425768	110	10	10	2	0	1	561	7	7	0	0	NA	NA	NA	30	28	239	247	355	163	219	179	10	6	8	0.042	0.024	0.023
.	19.01.16-03.54.54-1-425784	158	24	24	12	0	9	582	23	23	0	0	NA	NA	NA	50	56	252	255	362	175	224	183	45	21	24	0.179	0.082	0.066
.	19.01.16-03.54.55-1-425785	342	36	36	11	0	8	613	34	34	0	0	NA	NA	NA	93	86	262	264	373	184	233	196	76	20	43	0.29	0.076	0.115
.	19.01.16-03.54.58-1-425789	186	20	20	10	0	10	587	17	17	0	0	NA	NA	NA	52	53	251	250	365	173	225	189	37	20	22	0.147	0.08	0.06
.	19.01.16-03.55.00-1-425790	33	1	1	0	0	0	0	0	0	0	0	NA	NA	NA	8	12	241	240	344	0	0	0	0	0	0	0	0	0
.	19.01.16-03.55.05-1-425791	113	6	6	2	0	0	554	2	2	0	0	NA	NA	NA	31	23	242	244	350	164	218	172	16	0	5	0.066	0	0.014
.	19.01.16-03.55.05-1-425792	117	9	9	4	0	3	576	8	8	0	0	NA	NA	NA	45	46	252	248	359	177	219	180	14	8	17	0.056	0.032	0.047
.	19.01.16-03.55.06-1-425793	148	6	6	2	0	1	586	5	5	0	0	NA	NA	NA	46	57	253	258	359	176	228	182	2	5	10	0.008	0.019	0.028
.	19.01.16-03.55.06-1-425794	144	13	13	4	0	3	574	11	11	0	0	NA	NA	NA	43	43	250	251	355	175	222	177	13	11	12	0.052	0.044	0.034
.	19.01.16-03.55.21-1-425803	180	20	20	6	0	5	583	17	17	0	0	NA	NA	NA	53	52	256	251	358	178	224	181	34	13	39	0.133	0.052	0.109
.	19.01.16-03.55.23-1-425806	65	4	4	1	0	1	556	3	3	0	0	NA	NA	NA	20	26	241	244	354	163	217	176	4	10	0	0.017	0.041	0
.	19.01.16-03.55.25-1-425810	93	10	10	3	0	3	575	8	8	0	0	NA	NA	NA	29	44	245	252	360	167	225	183	14	3	11	0.057	0.012	0.031
.	19.01.16-03.55.26-1-425811	120	10	10	4	0	3	573	8	8	0	0	NA	NA	NA	44	45	247	249	362	173	216	184	25	0	18	0.101	0	0.05
.	19.01.16-03.55.29-1-425815	164	7	7	2	0	2	569	5	5	0	0	NA	NA	NA	39	37	247	251	352	170	223	176	4	8	9	0.016	0.032	0.026
.	19.01.16-03.55.31-1-425816	149	15	15	3	0	2	575	14	14	0	0	NA	NA	NA	43	47	252	246	362	173	220	182	29	10	27	0.115	0.041	0.075
.	19.01.16-03.55.35-1-425819	125	15	15	3	0	3	558	14	14	0	0	NA	NA	NA	46	32	245	247	353	164	219	175	10	12	18	0.041	0.049	0.051
.	19.01.16-03.55.39-1-425823	88	5	5	0	0	0	551	4	4	0	0	NA	NA	NA	37	26	242	243	354	164	213	174	4	4	0	0.017	0.016	0
.	19.01.16-03.55.45-1-425825	217	20	20	3	0	2	595	17	17	0	0	NA	NA	NA	63	63	253	252	371	174	228	193	9	22	14	0.036	0.087	0.038
.	19.01.16-03.55.46-1-425826	60	3	3	1	0	1	548	2	2	0	0	NA	NA	NA	26	22	242	241	352	165	212	171	3	5	4	0.012	0.021	0.011
.	19.01.16-03.55.52-1-425842	66	2	2	0	0	0	543	1	1	0	0	NA	NA	NA	35	16	240	241	348	162	211	170	0	5	2	0	0.021	0.006
.	19.01.16-03.55.52-1-425843	93	4	4	2	0	1	561	2	2	0	0	NA	NA	NA	26	31	246	248	350	168	221	172	14	12	2	0.057	0.048	0.006
.	19.01.16-03.55.52-1-425844	123	12	12	1	0	1	570	10	10	0	0	NA	NA	NA	29	38	246	248	357	170	221	179	9	11	6	0.037	0.044	0.017
.	19.01.16-03.55.56-1-425845	127	22	22	1	0	0	567	18	18	0	0	NA	NA	NA	39	35	245	247	356	170	218	179	20	27	22	0.082	0.109	0.062
.	19.01.16-03.56.00-1-425849	121	4	4	0	0	0	579	3	3	0	0	NA	NA	NA	45	49	250	249	363	176	224	179	2	2	6	0.008	0.008	0.017
.	19.01.16-03.56.00-1-425850	35	1	1	1	0	1	0	0	0	0	0	NA	NA	NA	14	12	240	239	346	0	0	0	2	0	0	0.008	0	0
.	19.01.16-03.56.00-1-425851	32	1	1	1	0	1	0	0	0	0	0	NA	NA	NA	10	8	239	237	345	0	0	0	0	0	0	0	0	0
.	19.01.16-03.56.02-1-425852	91	5	5	2	0	2	553	4	4	0	0	NA	NA	NA	31	24	242	245	350	167	216	170	8	6	6	0.033	0.024	0.017
.	19.01.16-03.56.02-1-425853	185	8	8	2	0	1	587	7	7	0	0	NA	NA	NA	51	63	254	247	375	176	219	192	10	14	6	0.039	0.057	0.016
.	19.01.16-03.56.03-1-425854	117	7	7	2	0	1	570	5	5	0	0	NA	NA	NA	45	34	245	248	354	172	221	177	4	8	14	0.016	0.032	0.04
.	19.01.16-03.56.08-1-425855	67	2	2	0	0	0	554	1	1	0	0	NA	NA	NA	24	21	243	240	351	167	218	169	0	4	2	0	0.017	0.006
.	19.01.16-03.56.12-1-425856	40	1	1	1	0	1	0	0	0	0	0	NA	NA	NA	10	14	242	239	346	0	0	0	0	0	6	0	0	0.017
.	19.01.16-03.56.15-1-425860	145	14	14	5	0	2	585	12	12	0	0	NA	NA	NA	32	51	250	249	365	174	226	185	27	0	24	0.108	0	0.066
.	19.01.16-03.56.15-1-425861	126	7	7	0	0	0	578	6	6	0	0	NA	NA	NA	29	50	254	252	357	177	221	180	11	9	4	0.043	0.036	0.011
.	19.01.16-03.56.16-1-425862	92	10	10	4	0	2	570	9	9	0	0	NA	NA	NA	29	35	244	244	360	171	217	182	21	4	18	0.086	0.016	0.05
.	19.01.16-03.56.17-1-425863	34	1	1	1	0	1	0	0	0	0	0	NA	NA	NA	8	15	240	242	346	0	0	0	0	0	1	0	0	0.003
.	19.01.16-03.56.20-1-425867	151	16	16	2	0	2	572	14	14	0	0	NA	NA	NA	46	44	254	245	358	176	216	180	17	12	16	0.067	0.049	0.045
.	19.01.16-03.56.20-1-425869	62	2	2	0	0	0	564	0	0	0	0	NA	NA	NA	16	29	250	244	348	174	218	172	0	1	2	0	0.004	0.006
.	19.01.16-03.56.20-1-425870	124	5	5	0	0	0	557	3	3	0	0	NA	NA	NA	43	28	240	247	354	163	220	174	10	0	3	0.042	0	0.008
.	19.01.16-03.56.23-1-425873	122	17	17	2	0	2	561	13	13	0	0	NA	NA	NA	38	39	250	246	356	172	215	174	32	7	13	0.128	0.028	0.037
.	19.01.16-03.56.31-1-425880	178	33	33	8	0	6	589	30	30	0	0	NA	NA	NA	56	62	252	258	365	174	232	183	43	24	60	0.171	0.093	0.164
.	19.01.16-03.56.32-1-425881	34	1	1	1	0	1	0	0	0	0	0	NA	NA	NA	9	20	239	241	353	0	0	0	1	0	0	0.004	0	0
.	19.01.16-03.56.32-1-425882	119	6	6	1	0	1	563	4	4	0	0	NA	NA	NA	47	36	244	251	354	169	218	176	8	4	8	0.033	0.016	0.023
.	19.01.16-03.56.34-1-425886	90	8	8	1	0	1	557	7	7	0	0	NA	NA	NA	31	26	241	245	353	168	216	173	13	8	1	0.054	0.033	0.003
.	19.01.16-03.56.37-1-425894	92	3	3	2	0	2	569	1	1	0	0	NA	NA	NA	27	36	246	252	351	174	223	172	12	2	0	0.049	0.008	0
.	19.01.16-03.56.38-1-425895	219	20	20	12	0	8	592	16	16	0	0	NA	NA	NA	49	59	254	250	368	178	224	190	18	17	47	0.071	0.068	0.128
.	19.01.16-03.56.38-1-425896	174	24	24	6	0	3	573	22	22	0	0	NA	NA	NA	59	42	251	253	351	172	225	176	65	2	21	0.259	0.008	0.06
.	19.01.16-03.56.46-1-425897	57	2	2	0	0	0	102	1	1	0	0	NA	NA	NA	22	15	243	239	346	32	42	28	1	0	1	0.004	0	0.003
.	19.01.16-03.56.48-1-425898	153	16	16	2	0	1	574	15	15	0	0	NA	NA	NA	45	48	246	250	365	169	220	185	17	6	14	0.069	0.024	0.038
.	19.01.16-03.56.49-1-425899	115	8	8	3	0	3	577	7	7	0	0	NA	NA	NA	40	49	249	253	360	172	225	180	0	21	3	0	0.083	0.008
.	19.01.16-03.56.50-1-425900	154	16	16	3	0	3	562	14	14	0	0	NA	NA	NA	48	36	251	243	355	172	213	177	30	5	3	0.12	0.021	0.008
.	19.01.16-03.56.52-1-425916	208	17	17	9	0	6	605	15	15	0	0	NA	NA	NA	50	81	263	256	375	185	228	192	30	5	22	0.114	0.02	0.059
.	19.01.16-03.56.52-1-425917	155	22	22	6	0	6	582	18	18	0	0	NA	NA	NA	47	54	259	249	359	177	220	185	33	9	19	0.127	0.036	0.053
.	19.01.16-03.57.06-1-425923	36	1	1	0	0	0	0	0	0	0	0	NA	NA	NA	6	9	238	236	348	0	0	0	0	0	1	0	0	0.003
.	19.01.16-03.57.09-1-425924	32	1	1	1	0	1	0	0	0	0	0	NA	NA	NA	12	7	239	239	342	0	0	0	2	0	0	0.008	0	0
.	19.01.16-03.57.09-1-425925	177	26	26	6	0	5	583	24	24	0	0	NA	NA	NA	50	55	251	248	369	175	221	187	16	9	52	0.064	0.036	0.141
.	19.01.16-03.57.11-1-425926	92	11	11	1	0	1	567	10	10	0	0	NA	NA	NA	28	41	253	249	352	172	220	175	0	6	12	0	0.024	0.034
.	19.01.16-03.57.12-1-425927	56	2	2	0	0	0	247	1	1	0	0	NA	NA	NA	17	9	239	238	345	70	93	84	0	0	8	0	0	0.023
.	19.01.16-03.57.13-1-425932	92	9	9	2	0	2	559	8	8	0	0	NA	NA	NA	36	31	247	248	349	166	216	177	8	3	9	0.032	0.012	0.026
.	19.01.16-03.57.16-1-425933	89	4	4	1	0	1	564	3	3	0	0	NA	NA	NA	29	29	244	243	355	170	215	179	0	0	7	0	0	0.02
.	19.01.16-03.57.16-1-425934	417	46	46	8	0	5	661	41	41	0	0	NA	NA	NA	120	130	271	271	401	195	243	223	55	15	69	0.203	0.055	0.172
.	19.01.16-03.57.20-1-425938	199	13	13	3	0	3	583	10	10	0	0	NA	NA	NA	65	54	254	246	367	177	217	189	9	9	12	0.035	0.037	0.033
.	19.01.16-03.57.20-1-425939	362	33	33	9	0	6	657	30	30	0	0	NA	NA	NA	100	129	269	268	405	192	241	224	53	19	40	0.197	0.071	0.099
.	19.01.16-03.57.21-1-425941	157	17	17	5	0	5	572	13	13	0	0	NA	NA	NA	38	39	242	251	359	167	222	183	4	36	10	0.017	0.143	0.028
.	19.01.16-03.57.32-1-425950	34	1	1	0	0	0	0	0	0	0	0	NA	NA	NA	6	8	237	239	345	0	0	0	0	0	0	0	0	0
.	19.01.16-03.57.40-1-425955	36	1	1	0	0	0	0	0	0	0	0	NA	NA	NA	10	12	241	241	343	0	0	0	0	0	1	0	0	0.003
.	19.01.16-03.57.40-1-425956	64	3	3	1	0	1	348	2	2	0	0	NA	NA	NA	13	26	244	242	353	105	137	106	3	2	0	0.012	0.008	0
.	19.01.16-03.57.42-1-425957	180	32	32	15	0	11	605	31	31	0	0	NA	NA	NA	55	76	254	256	379	177	228	200	65	31	46	0.256	0.121	0.121
.	19.01.16-03.57.42-1-425958	37	1	1	0	0	0	0	0	0	0	0	NA	NA	NA	13	16	239	239	351	0	0	0	0	5	0	0	0.021	0
.	19.01.16-03.57.45-1-425959	128	7	7	1	0	1	555	5	5	0	0	NA	NA	NA	42	25	245	240	353	172	209	174	14	0	2	0.057	0	0.006
.	19.01.16-03.57.50-1-425960	148	21	21	9	0	8	571	19	19	0	0	NA	NA	NA	57	43	250	247	359	175	216	180	44	13	11	0.176	0.053	0.031
.	19.01.16-03.57.52-1-425976	116	7	7	1	0	1	573	6	6	0	0	NA	NA	NA	50	48	247	247	367	166	219	188	11	3	5	0.045	0.012	0.014
.	19.01.16-03.57.57-1-425980	170	23	23	8	0	7	581	22	22	0	0	NA	NA	NA	37	50	248	249	366	172	222	187	26	13	21	0.105	0.052	0.057
.	19.01.16-03.57.58-1-425981	31	1	1	1	0	1	0	0	0	0	0	NA	NA	NA	10	5	236	239	343	0	0	0	0	3	0	0	0.013	0
.	19.01.16-03.58.00-1-425982	117	4	4	1	0	1	566	3	3	0	0	NA	NA	NA	38	38	248	251	352	171	222	173	0	5	6	0	0.02	0.017
.	19.01.16-03.58.01-1-425983	197	44	44	12	0	8	591	42	42	0	0	NA	NA	NA	60	65	254	255	369	176	227	188	66	37	48	0.26	0.145	0.13
.	19.01.16-03.58.09-1-425985	129	29	29	6	0	5	571	27	27	0	0	NA	NA	NA	52	46	245	248	366	167	219	185	13	43	12	0.053	0.173	0.033
.	19.01.16-03.58.13-1-425987	57	2	2	1	0	1	549	1	1	0	0	NA	NA	NA	25	16	240	242	347	166	213	170	0	0	3	0	0	0.009
.	19.01.16-03.58.15-1-425991	146	6	6	2	0	2	565	4	4	0	0	NA	NA	NA	49	39	248	243	361	174	211	180	2	11	13	0.008	0.045	0.036
.	19.01.16-03.58.19-1-425995	177	12	12	4	0	3	568	10	10	0	0	NA	NA	NA	56	43	244	249	363	169	220	179	19	7	18	0.078	0.028	0.05
.	19.01.16-03.58.24-1-426000	178	26	26	11	0	8	586	23	23	0	0	NA	NA	NA	52	53	251	249	366	177	221	188	28	18	56	0.112	0.072	0.153
.	19.01.16-03.58.24-1-426001	124	6	6	1	0	1	572	5	5	0	0	NA	NA	NA	39	45	252	242	364	175	213	184	2	3	13	0.008	0.012	0.036
.	19.01.16-03.58.31-1-426007	115	7	7	1	0	1	554	6	6	0	0	NA	NA	NA	44	30	246	240	357	169	208	177	4	2	18	0.016	0.008	0.05
.	19.01.16-03.58.32-1-426008	91	11	11	1	0	1	571	10	10	0	0	NA	NA	NA	23	38	250	242	359	175	217	179	22	11	8	0.088	0.045	0.022
.	19.01.16-03.58.34-1-426015	228	31	31	6	0	4	595	30	30	0	0	NA	NA	NA	59	58	257	251	363	183	225	187	35	45	40	0.136	0.179	0.11
.	19.01.16-03.58.40-1-426018	33	1	1	0	0	0	0	0	0	0	0	NA	NA	NA	11	11	239	238	347	0	0	0	0	0	3	0	0	0.009
.	19.01.16-03.58.43-1-426019	210	32	32	10	0	8	589	27	27	0	0	NA	NA	NA	67	60	253	251	369	175	222	192	35	32	64	0.138	0.127	0.173
.	19.01.16-03.58.44-1-426020	32	1	1	0	0	0	0	0	0	0	0	NA	NA	NA	8	13	239	239	348	0	0	0	0	0	1	0	0	0.003
.	19.01.16-03.58.45-1-426021	118	12	12	6	0	5	567	10	10	0	0	NA	NA	NA	18	33	244	249	353	170	221	176	26	13	6	0.107	0.052	0.017
.	19.01.16-03.58.46-1-426022	90	4	4	2	0	2	551	3	3	0	0	NA	NA	NA	32	23	242	243	351	163	216	172	0	0	11	0	0	0.031
.	19.01.16-03.58.48-1-426023	103	12	12	4	0	3	561	8	8	0	0	NA	NA	NA	43	40	246	251	356	165	220	176	14	7	7	0.057	0.028	0.02
.	19.01.16-03.58.55-1-426039	64	2	2	0	0	0	562	1	1	0	0	NA	NA	NA	21	28	244	245	352	167	219	176	5	0	6	0.02	0	0.017
.	19.01.16-03.58.56-1-426043	30	1	1	1	0	1	0	0	0	0	0	NA	NA	NA	12	8	240	238	343	0	0	0	0	0	2	0	0	0.006
.	19.01.16-03.58.57-1-426044	33	1	1	0	0	0	0	0	0	0	0	NA	NA	NA	20	9	239	240	343	0	0	0	0	0	0	0	0	0
.	19.01.16-03.58.58-1-426045	94	10	10	3	0	3	565	9	9	0	0	NA	NA	NA	30	32	241	250	354	163	224	178	20	0	6	0.083	0	0.017
.	19.01.16-03.59.00-1-426046	60	2	2	1	0	1	554	1	1	0	0	NA	NA	NA	28	26	244	247	348	165	218	171	0	0	3	0	0	0.009
.	19.01.16-03.59.00-1-426047	118	7	7	1	0	1	574	5	5	0	0	NA	NA	NA	39	43	241	248	367	166	220	188	6	5	3	0.025	0.02	0.008
.	19.01.16-03.59.06-1-426048	120	18	18	4	0	3	570	15	15	0	0	NA	NA	NA	37	41	250	244	360	175	212	183	33	28	9	0.132	0.115	0.025
.	19.01.16-03.59.07-1-426049	129	7	7	2	0	2	560	6	6	0	0	NA	NA	NA	39	37	248	245	357	168	215	177	21	0	4	0.085	0	0.011
.	19.01.16-03.59.07-1-426050	149	12	12	7	0	5	574	11	11	0	0	NA	NA	NA	35	41	252	246	356	176	217	181	16	2	26	0.063	0.008	0.073
.	19.01.16-03.59.12-1-426051	114	8	8	2	0	2	565	6	6	0	0	NA	NA	NA	44	45	249	245	364	171	215	179	9	10	13	0.036	0.041	0.036
.	19.01.16-03.59.18-1-426057	63	2	2	0	0	0	559	1	1	0	0	NA	NA	NA	27	29	238	246	358	160	220	179	7	0	2	0.029	0	0.006
.	19.01.16-03.59.19-1-426060	178	15	15	9	0	6	576	14	14	0	0	NA	NA	NA	62	53	250	256	360	169	226	181	28	19	17	0.112	0.074	0.047
.	19.01.16-03.59.21-1-426062	224	26	26	7	0	6	601	21	21	0	0	NA	NA	NA	76	72	256	264	365	177	238	186	59	12	48	0.23	0.045	0.132
.	19.01.16-03.59.23-1-426066	119	10	10	4	0	1	570	9	9	0	0	NA	NA	NA	39	41	244	249	361	169	219	182	9	8	10	0.037	0.032	0.028
.	19.01.16-03.59.27-1-426071	38	1	1	1	0	1	0	0	0	0	0	NA	NA	NA	11	16	244	240	345	0	0	0	0	2	0	0	0.008	0
.	19.01.16-03.59.28-1-426075	59	2	2	1	0	1	560	1	1	0	0	NA	NA	NA	23	29	243	245	354	165	219	176	1	0	3	0.004	0	0.008
.	19.01.16-03.59.30-1-426076	91	5	5	2	0	1	552	4	4	0	0	NA	NA	NA	41	27	242	247	351	163	217	172	10	8	0	0.041	0.032	0
.	19.01.16-03.59.30-1-426077	238	28	28	8	0	8	589	25	25	0	0	NA	NA	NA	70	62	256	253	366	178	226	185	50	9	43	0.195	0.036	0.117
.	19.01.16-03.59.32-1-426078	57	2	2	2	0	1	560	1	1	0	0	NA	NA	NA	25	28	247	240	354	170	212	178	6	0	0	0.024	0	0
.	19.01.16-03.59.36-1-426082	61	2	2	0	0	0	151	1	1	0	0	NA	NA	NA	26	20	240	246	347	42	63	46	4	4	0	0.017	0.016	0
.	19.01.16-03.59.40-1-426084	150	17	17	3	0	3	576	16	16	0	0	NA	NA	NA	43	42	248	250	357	174	224	178	10	13	18	0.04	0.052	0.05
.	19.01.16-03.59.41-1-426085	62	2	2	0	0	0	557	1	1	0	0	NA	NA	NA	23	27	242	246	352	167	218	172	14	0	0	0.058	0	0
.	19.01.16-03.59.43-1-426086	33	1	1	0	0	0	0	0	0	0	0	NA	NA	NA	9	5	240	237	341	0	0	0	0	0	0	0	0	0
.	19.01.16-03.59.44-1-426087	91	3	3	1	0	1	558	1	1	0	0	NA	NA	NA	22	22	246	239	350	169	214	175	1	0	5	0.004	0	0.014
.	19.01.16-03.59.45-1-426088	120	9	9	0	0	0	576	8	8	0	0	NA	NA	NA	35	42	247	251	357	169	226	181	16	14	5	0.065	0.056	0.014
.	19.01.16-03.59.46-1-426089	156	46	46	7	0	5	578	41	41	0	0	NA	NA	NA	32	48	252	251	358	175	224	179	75	18	45	0.298	0.072	0.126
.	19.01.16-03.59.47-1-426090	34	1	1	0	0	0	0	0	0	0	0	NA	NA	NA	12	7	237	237	346	0	0	0	0	2	0	0	0.008	0
.	19.01.16-03.59.50-1-426091	62	2	2	0	0	0	558	1	1	0	0	NA	NA	NA	20	26	243	244	352	168	218	172	1	0	2	0.004	0	0.006
.	19.01.16-03.59.53-1-426107	184	12	12	2	0	2	585	11	11	0	0	NA	NA	NA	72	56	251	255	363	174	227	184	8	4	8	0.032	0.016	0.022
.	19.01.16-03.59.58-1-426111	60	2	2	0	0	0	302	1	1	0	0	NA	NA	NA	10	15	237	243	348	91	121	90	0	4	0	0	0.016	0
.	19.01.16-04.00.03-1-426116	88	6	6	3	0	3	567	5	5	0	0	NA	NA	NA	27	38	249	244	358	171	217	179	1	3	17	0.004	0.012	0.047
.	19.01.16-04.00.03-1-426117	62	3	3	2	0	2	550	2	2	0	0	NA	NA	NA	22	26	240	248	351	162	216	172	0	7	4	0	0.028	0.011
.	19.01.16-04.00.03-1-426118	152	6	6	2	0	2	567	3	3	0	0	NA	NA	NA	42	35	246	245	357	170	217	180	0	6	15	0	0.024	0.042
.	19.01.16-04.00.04-1-426119	62	2	2	2	0	2	554	1	1	0	0	NA	NA	NA	14	18	246	240	345	172	212	170	0	0	3	0	0	0.009
.	19.01.16-04.00.07-1-426120	263	32	32	7	0	5	612	28	28	0	0	NA	NA	NA	84	79	259	264	369	182	238	192	58	17	40	0.224	0.064	0.108
.	19.01.16-04.00.11-1-426121	256	38	38	8	0	6	594	35	35	0	0	NA	NA	NA	83	65	255	250	373	178	219	197	65	12	51	0.255	0.048	0.137
.	19.01.16-04.00.15-1-426122	61	2	2	0	0	0	341	1	1	0	0	NA	NA	NA	11	14	239	242	346	103	123	115	4	0	0	0.017	0	0
.	19.01.16-04.00.17-1-426126	181	10	10	4	0	2	591	8	8	0	0	NA	NA	NA	54	57	252	253	365	174	228	189	16	5	19	0.063	0.02	0.052
.	19.01.16-04.00.17-1-426127	145	26	26	9	0	7	571	23	23	0	0	NA	NA	NA	49	49	253	252	357	174	219	178	49	17	21	0.194	0.067	0.059
.	19.01.16-04.00.18-1-426130	95	4	4	1	0	1	561	3	3	0	0	NA	NA	NA	37	33	246	248	352	169	222	170	0	0	10	0	0	0.028
.	19.01.16-04.00.21-1-426133	116	8	8	3	0	3	562	7	7	0	0	NA	NA	NA	28	30	246	240	357	169	215	178	14	0	12	0.057	0	0.034
.	19.01.16-04.00.25-1-426139	94	11	11	3	0	3	556	9	9	0	0	NA	NA	NA	23	25	246	243	349	168	218	170	13	4	6	0.053	0.016	0.017
.	19.01.16-04.00.33-1-426143	63	4	4	0	0	0	556	3	3	0	0	NA	NA	NA	15	28	246	241	354	169	215	172	0	4	2	0	0.017	0.006
.	19.01.16-04.00.39-1-426149	32	1	1	0	0	0	0	0	0	0	0	NA	NA	NA	9	15	241	240	347	0	0	0	2	0	0	0.008	0	0
.	19.01.16-04.00.41-1-426150	172	18	18	4	0	4	572	17	17	0	0	NA	NA	NA	49	48	250	244	367	174	215	183	19	10	27	0.076	0.041	0.074
.	19.01.16-04.00.42-1-426151	203	46	46	13	0	10	585	42	42	0	0	NA	NA	NA	73	59	253	253	366	177	223	185	43	46	64	0.17	0.182	0.175
.	19.01.16-04.00.42-1-426152	150	18	18	7	0	5	563	16	16	0	0	NA	NA	NA	45	42	246	249	360	169	216	178	29	4	31	0.118	0.016	0.086
.	19.01.16-04.00.44-1-426154	60	2	2	0	0	0	548	0	0	0	0	NA	NA	NA	22	21	239	241	354	160	212	176	1	0	3	0.004	0	0.008
.	19.01.16-04.00.47-1-426155	63	2	2	0	0	0	561	1	1	0	0	NA	NA	NA	19	24	244	246	347	170	220	171	0	1	2	0	0.004	0.006
.	19.01.16-04.00.47-1-426156	89	3	3	0	0	0	567	2	2	0	0	NA	NA	NA	28	36	247	246	356	171	217	179	2	2	1	0.008	0.008	0.003
.	19.01.16-04.00.55-1-426172	180	41	41	7	0	7	561	34	34	0	0	NA	NA	NA	66	42	250	245	360	169	215	177	49	35	47	0.196	0.143	0.131
.	19.01.16-04.00.56-1-426173	34	1	1	0	0	0	0	0	0	0	0	NA	NA	NA	9	5	237	238	343	0	0	0	5	0	0	0.021	0	0
.	19.01.16-04.00.58-1-426177	235	27	27	13	0	7	589	26	26	0	0	NA	NA	NA	64	60	253	256	364	173	231	185	54	35	44	0.213	0.137	0.121
.	19.01.16-04.00.59-1-426178	87	3	3	1	0	1	559	2	2	0	0	NA	NA	NA	29	30	243	247	353	166	215	178	3	0	6	0.012	0	0.017
.	19.01.16-04.01.00-1-426179	147	9	9	3	0	3	574	7	7	0	0	NA	NA	NA	46	43	245	246	365	173	220	181	16	4	12	0.065	0.016	0.033
.	19.01.16-04.01.01-1-426180	33	1	1	1	0	1	0	0	0	0	0	NA	NA	NA	10	12	238	241	346	0	0	0	0	0	1	0	0	0.003
.	19.01.16-04.01.03-1-426211	98	7	7	1	0	1	557	6	6	0	0	NA	NA	NA	27	25	241	250	347	164	223	170	4	2	13	0.017	0.008	0.037
.	19.01.16-04.01.11-1-426252	93	4	4	0	0	0	558	3	3	0	0	NA	NA	NA	23	26	248	241	350	170	213	175	0	3	10	0	0.012	0.029
.	19.01.16-04.01.12-1-426253	38	1	1	0	0	0	0	0	0	0	0	NA	NA	NA	9	9	238	239	345	0	0	0	0	0	2	0	0	0.006
.	19.01.16-04.01.13-1-426254	114	8	8	2	0	1	562	6	6	0	0	NA	NA	NA	24	28	244	246	351	171	216	175	1	6	15	0.004	0.024	0.043
.	19.01.16-04.01.15-1-426255	97	5	5	0	0	0	549	3	3	0	0	NA	NA	NA	28	21	242	245	347	166	216	167	6	0	1	0.025	0	0.003
.	19.01.16-04.01.20-1-426263	63	2	2	1	0	1	450	1	1	0	0	NA	NA	NA	28	21	246	242	346	135	175	140	4	0	2	0.016	0	0.006
.	19.01.16-04.01.23-1-426267	119	11	11	4	0	2	561	9	9	0	0	NA	NA	NA	51	38	249	243	359	172	214	175	5	13	12	0.02	0.053	0.033
.	19.01.16-04.01.25-1-426270	121	7	7	1	0	0	566	6	6	0	0	NA	NA	NA	36	40	246	250	357	168	222	176	4	7	5	0.016	0.028	0.014
.	19.01.16-04.01.28-1-426274	61	3	3	1	0	1	398	2	2	0	0	NA	NA	NA	7	24	243	246	348	114	159	125	0	5	1	0	0.02	0.003
.	19.01.16-04.01.30-1-426276	32	1	1	0	0	0	0	0	0	0	0	NA	NA	NA	5	14	240	242	345	0	0	0	1	0	0	0.004	0	0
.	19.01.16-04.01.31-1-426277	174	13	13	2	0	1	597	11	11	0	0	NA	NA	NA	48	70	255	253	375	179	224	194	24	8	4	0.094	0.032	0.011
.	19.01.16-04.01.32-1-426278	60	2	2	0	0	0	554	1	1	0	0	NA	NA	NA	18	19	244	242	346	169	213	172	0	3	7	0	0.012	0.02
.	19.01.16-04.01.36-1-426282	115	9	9	1	0	1	574	8	8	0	0	NA	NA	NA	44	44	249	248	360	168	223	183	7	2	9	0.028	0.008	0.025
.	19.01.16-04.01.38-1-426284	237	16	16	6	0	4	603	14	14	0	0	NA	NA	NA	69	69	259	260	363	184	233	186	37	9	28	0.143	0.035	0.077
.	19.01.16-04.01.41-1-426285	28	1	1	0	0	0	0	0	0	0	0	NA	NA	NA	6	6	240	236	343	0	0	0	0	0	0	0	0	0
.	19.01.16-04.01.41-1-426286	88	10	10	2	0	0	559	9	9	0	0	NA	NA	NA	30	26	244	241	354	168	214	177	10	7	23	0.041	0.029	0.065
.	19.01.16-04.01.42-1-426287	264	25	25	5	0	5	615	24	24	0	0	NA	NA	NA	82	94	258	268	381	181	239	195	20	15	20	0.078	0.056	0.052
.	19.01.16-04.01.44-1-426288	143	12	12	4	0	1	577	11	11	0	0	NA	NA	NA	50	49	247	262	353	168	232	177	19	19	23	0.077	0.073	0.065
.	19.01.16-04.01.45-1-426289	96	3	3	0	0	0	572	2	2	0	0	NA	NA	NA	26	44	248	243	366	171	219	182	0	0	13	0	0	0.036
.	19.01.16-04.01.47-1-426290	121	10	10	2	0	2	574	7	7	0	0	NA	NA	NA	36	41	250	245	359	173	220	181	11	6	15	0.044	0.024	0.042
.	19.01.16-04.01.53-1-426307	36	1	1	1	0	1	0	0	0	0	0	NA	NA	NA	14	12	239	240	346	0	0	0	0	2	0	0	0.008	0
.	19.01.16-04.01.54-1-426308	85	5	5	0	0	0	560	4	4	0	0	NA	NA	NA	38	37	247	252	351	169	218	173	7	8	8	0.028	0.032	0.023
.	19.01.16-04.01.55-1-426309	63	3	3	1	0	1	557	1	1	0	0	NA	NA	NA	17	23	241	242	353	166	218	173	0	9	2	0	0.037	0.006
.	19.01.16-04.02.01-1-426314	123	4	4	2	0	2	563	2	2	0	0	NA	NA	NA	39	36	250	243	356	172	214	177	5	5	1	0.02	0.021	0.003
.	19.01.16-04.02.03-1-426315	122	5	5	3	0	0	572	4	4	0	0	NA	NA	NA	38	42	247	251	357	168	224	180	10	2	1	0.04	0.008	0.003
.	19.01.16-04.02.06-1-426316	88	7	7	3	0	2	568	6	6	0	0	NA	NA	NA	32	38	247	246	358	170	219	179	12	0	12	0.049	0	0.034
.	19.01.16-04.02.08-1-426317	67	3	3	0	0	0	554	2	2	0	0	NA	NA	NA	33	25	244	243	351	166	215	173	6	0	2	0.025	0	0.006
.	19.01.16-04.02.09-1-426318	127	13	13	4	0	2	564	10	10	0	0	NA	NA	NA	46	33	248	246	352	172	218	174	35	3	15	0.141	0.012	0.043
.	19.01.16-04.02.09-1-426319	37	1	1	0	0	0	0	0	0	0	0	NA	NA	NA	12	6	239	237	343	0	0	0	0	0	0	0	0	0
.	19.01.16-04.02.11-1-426320	30	1	1	0	0	0	0	0	0	0	0	NA	NA	NA	12	5	237	237	344	0	0	0	0	0	1	0	0	0.003
.	19.01.16-04.02.11-1-426321	287	35	35	9	0	7	605	32	32	0	0	NA	NA	NA	81	80	269	258	366	188	229	188	46	7	64	0.171	0.027	0.175
.	19.01.16-04.02.13-1-426322	63	2	2	1	0	1	557	1	1	0	0	NA	NA	NA	25	29	240	245	357	165	217	175	3	0	3	0.012	0	0.008
.	19.01.16-04.02.14-1-426323	184	17	17	6	0	4	594	14	14	0	0	NA	NA	NA	73	69	263	257	362	181	229	184	19	14	36	0.072	0.054	0.099
.	19.01.16-04.02.15-1-426324	66	4	4	1	0	1	565	3	3	0	0	NA	NA	NA	18	29	246	243	353	171	218	176	4	3	5	0.016	0.012	0.014
.	19.01.16-04.02.18-1-426329	87	4	4	5	0	3	559	3	3	0	0	NA	NA	NA	28	27	242	243	355	168	214	177	3	0	15	0.012	0	0.042
.	19.01.16-04.02.25-1-426337	87	4	4	0	0	0	554	3	3	0	0	NA	NA	NA	30	29	242	245	355	167	215	172	7	3	1	0.029	0.012	0.003
.	19.01.16-04.02.28-1-426341	142	8	8	2	0	2	566	6	6	0	0	NA	NA	NA	47	36	252	246	351	174	217	175	17	8	7	0.067	0.033	0.02
.	19.01.16-04.02.28-1-426343	31	1	1	0	0	0	0	0	0	0	0	NA	NA	NA	8	5	238	236	344	0	0	0	0	0	1	0	0	0.003
.	19.01.16-04.02.30-1-426344	238	18	18	6	0	4	587	16	16	0	0	NA	NA	NA	67	62	259	251	365	180	221	186	14	30	30	0.054	0.12	0.082
.	19.01.16-04.02.33-1-426345	123	6	6	4	0	4	579	5	5	0	0	NA	NA	NA	39	46	246	255	358	170	228	181	5	0	12	0.02	0	0.034
.	19.01.16-04.02.34-1-426351	89	8	8	1	0	1	554	6	6	0	0	NA	NA	NA	30	28	246	238	357	171	210	173	14	0	1	0.057	0	0.003
.	19.01.16-04.02.40-1-426355	174	22	22	7	0	5	585	21	21	0	0	NA	NA	NA	52	53	251	249	366	177	220	188	43	14	31	0.171	0.056	0.085
.	19.01.16-04.02.46-1-426356	122	4	4	3	0	1	569	2	2	0	0	NA	NA	NA	39	44	248	248	361	168	221	180	6	4	4	0.024	0.016	0.011
.	19.01.16-04.02.51-1-426357	94	3	3	1	0	0	556	2	2	0	0	NA	NA	NA	36	35	248	246	354	169	214	173	0	5	6	0	0.02	0.017
.	19.01.16-04.02.52-1-426373	98	4	4	2	0	2	555	3	3	0	0	NA	NA	NA	19	20	240	242	351	168	215	172	8	4	5	0.033	0.017	0.014
.	19.01.16-04.02.52-1-426374	36	1	1	0	0	0	0	0	0	0	0	NA	NA	NA	12	14	240	240	347	0	0	0	0	0	0	0	0	0
.	19.01.16-04.02.52-1-426375	152	23	23	5	0	5	585	22	22	0	0	NA	NA	NA	52	54	252	256	359	175	228	182	44	5	24	0.175	0.02	0.067
.	19.01.16-04.02.54-1-426376	99	3	3	2	0	2	554	2	2	0	0	NA	NA	NA	32	25	244	245	349	168	213	173	1	2	7	0.004	0.008	0.02
.	19.01.16-04.03.02-1-426381	91	4	4	1	0	1	562	2	2	0	0	NA	NA	NA	27	31	248	244	352	170	217	175	8	0	7	0.032	0	0.02
.	19.01.16-04.03.03-1-426382	35	1	1	0	0	0	0	0	0	0	0	NA	NA	NA	6	5	238	238	342	0	0	0	0	0	1	0	0	0.003
.	19.01.16-04.03.04-1-426383	58	2	2	0	0	0	302	1	1	0	0	NA	NA	NA	17	14	240	240	347	102	110	90	0	0	2	0	0	0.006
.	19.01.16-04.03.05-1-426384	61	2	2	0	0	0	558	1	1	0	0	NA	NA	NA	21	29	247	241	354	169	215	174	9	0	0	0.036	0	0
.	19.01.16-04.03.05-1-426385	234	21	21	9	0	7	587	17	17	0	0	NA	NA	NA	68	56	249	256	364	173	225	189	34	15	24	0.137	0.059	0.066
.	19.01.16-04.03.07-1-426386	203	11	11	2	0	1	595	7	7	0	0	NA	NA	NA	43	72	254	261	370	176	233	186	26	4	13	0.102	0.015	0.035
.	19.01.16-04.03.12-1-426388	261	31	31	7	0	6	589	26	26	0	0	NA	NA	NA	80	61	255	252	367	175	224	190	38	26	40	0.149	0.103	0.109
.	19.01.16-04.03.13-1-426390	150	8	8	3	0	3	578	7	7	0	0	NA	NA	NA	54	48	252	250	359	175	220	183	8	6	11	0.032	0.024	0.031
.	19.01.16-04.03.16-1-426391	210	19	19	8	0	4	598	17	17	0	0	NA	NA	NA	60	71	260	252	372	183	223	192	29	12	30	0.112	0.048	0.081
.	19.01.16-04.03.16-1-426396	176	24	24	4	0	3	574	19	19	0	0	NA	NA	NA	42	38	247	246	358	173	220	181	26	36	17	0.105	0.146	0.047
.	19.01.16-04.03.18-1-426397	55	2	2	1	0	1	560	1	1	0	0	NA	NA	NA	18	25	243	246	349	165	222	173	3	0	1	0.012	0	0.003
.	19.01.16-04.03.30-1-426410	96	6	6	0	0	0	560	5	5	0	0	NA	NA	NA	37	33	241	250	355	167	221	172	2	7	9	0.008	0.028	0.025
.	19.01.16-04.03.30-1-426411	117	9	9	5	0	2	571	8	8	0	0	NA	NA	NA	47	40	245	251	357	168	224	179	19	14	10	0.078	0.056	0.028
.	19.01.16-04.03.30-1-426412	204	13	13	5	0	3	588	10	10	0	0	NA	NA	NA	53	60	253	252	368	178	222	188	13	16	29	0.051	0.063	0.079
.	19.01.16-04.03.33-1-426414	96	3	3	0	0	0	562	2	2	0	0	NA	NA	NA	39	31	245	246	353	167	221	174	8	0	0	0.033	0	0
.	19.01.16-04.03.38-1-426418	31	1	1	0	0	0	0	0	0	0	0	NA	NA	NA	8	12	237	241	347	0	0	0	0	0	0	0	0	0
.	19.01.16-04.03.40-1-426419	89	4	4	1	0	1	567	3	3	0	0	NA	NA	NA	37	41	244	254	356	162	227	178	8	0	10	0.033	0	0.028
.	19.01.16-04.03.46-1-426420	171	16	16	1	0	1	575	15	15	0	0	NA	NA	NA	32	44	249	242	366	172	215	188	30	16	4	0.12	0.066	0.011
.	19.01.16-04.03.47-1-426421	240	26	26	8	0	5	595	23	23	0	0	NA	NA	NA	95	73	260	254	372	182	224	189	16	11	45	0.062	0.043	0.121
.	19.01.16-04.03.49-1-426422	181	14	14	3	0	2	587	13	13	0	0	NA	NA	NA	63	65	260	252	366	179	223	185	23	20	15	0.088	0.079	0.041
.	19.01.16-04.03.51-1-426423	36	1	1	0	0	0	0	0	0	0	0	NA	NA	NA	8	11	238	241	345	0	0	0	0	1	0	0	0.004	0
.	19.01.16-04.03.52-1-426439	152	9	9	2	0	2	576	8	8	0	0	NA	NA	NA	45	47	254	249	357	176	219	181	17	0	10	0.067	0	0.028
.	19.01.16-04.03.53-1-426440	287	32	32	10	0	8	606	31	31	0	0	NA	NA	NA	82	79	259	264	369	183	233	190	68	35	19	0.263	0.133	0.051
.	19.01.16-04.03.53-1-426441	116	24	24	4	0	3	576	21	21	0	0	NA	NA	NA	43	45	249	249	360	175	217	184	43	16	17	0.173	0.064	0.047
.	19.01.16-04.03.54-1-426442	124	12	12	5	0	4	571	10	10	0	0	NA	NA	NA	35	41	249	245	360	173	217	181	27	15	7	0.108	0.061	0.019
.	19.01.16-04.03.56-1-426446	180	19	19	4	0	4	588	18	18	0	0	NA	NA	NA	66	56	248	252	369	171	223	194	42	6	27	0.169	0.024	0.073
.	19.01.16-04.04.10-1-426447	155	6	6	0	0	0	577	3	3	0	0	NA	NA	NA	63	49	254	245	363	176	216	185	4	10	11	0.016	0.041	0.03
.	19.01.16-04.04.12-1-426448	91	7	7	0	0	0	564	6	6	0	0	NA	NA	NA	38	37	249	241	360	174	212	178	8	6	5	0.032	0.025	0.014
.	19.01.16-04.04.12-1-426449	174	17	17	2	0	1	581	13	13	0	0	NA	NA	NA	38	46	251	254	354	175	226	180	18	5	10	0.072	0.02	0.028
.	19.01.16-04.04.19-1-426455	145	17	17	5	0	3	570	16	16	0	0	NA	NA	NA	51	43	247	248	361	171	218	181	5	17	26	0.02	0.069	0.072
.	19.01.16-04.04.21-1-426458	32	1	1	0	0	0	0	0	0	0	0	NA	NA	NA	11	11	239	238	347	0	0	0	0	0	0	0	0	0
.	19.01.16-04.04.23-1-426462	63	2	2	0	0	0	551	1	1	0	0	NA	NA	NA	21	16	239	241	349	166	215	170	3	6	0	0.013	0.025	0
.	19.01.16-04.04.26-1-426466	87	8	8	1	0	1	551	7	7	0	0	NA	NA	NA	38	22	239	244	352	164	215	172	8	9	0	0.033	0.037	0
.	19.01.16-04.04.29-1-426470	88	7	7	1	0	1	545	6	6	0	0	NA	NA	NA	27	21	240	240	354	161	214	170	4	6	9	0.017	0.025	0.025
.	19.01.16-04.04.29-1-426472	61	2	2	1	0	1	541	1	1	0	0	NA	NA	NA	35	19	239	245	348	160	213	168	0	0	5	0	0	0.014
.	19.01.16-04.04.30-1-426473	144	20	20	4	0	3	559	18	18	0	0	NA	NA	NA	44	31	242	249	353	168	216	175	41	6	17	0.169	0.024	0.048
.	19.01.16-04.04.36-1-426477	32	1	1	0	0	0	0	0	0	0	0	NA	NA	NA	8	11	241	237	346	0	0	0	0	0	1	0	0	0.003
.	19.01.16-04.04.36-1-426478	202	41	41	13	0	12	576	40	40	0	0	NA	NA	NA	55	52	253	248	364	176	219	181	89	11	47	0.352	0.044	0.129
.	19.01.16-04.04.36-1-426479	96	8	8	0	0	0	554	7	7	0	0	NA	NA	NA	33	20	241	241	351	166	216	172	13	1	3	0.054	0.004	0.009
.	19.01.16-04.04.38-1-426481	87	7	7	2	0	2	554	5	5	0	0	NA	NA	NA	26	33	250	244	352	169	216	169	10	0	6	0.04	0	0.017
.	19.01.16-04.04.42-1-426482	88	6	6	2	0	1	563	5	5	0	0	NA	NA	NA	25	30	245	245	353	168	218	177	19	4	6	0.078	0.016	0.017
.	19.01.16-04.04.44-1-426483	116	6	6	1	0	0	572	5	5	0	0	NA	NA	NA	41	47	247	248	365	171	220	181	4	8	2	0.016	0.032	0.005
.	19.01.16-04.04.44-1-426484	242	29	29	4	0	3	613	24	24	0	0	NA	NA	NA	71	82	265	259	371	189	230	194	16	15	44	0.06	0.058	0.119
.	19.01.16-04.04.47-1-426485	90	6	6	1	0	1	568	5	5	0	0	NA	NA	NA	25	38	246	247	358	168	222	178	15	1	2	0.061	0.004	0.006
.	19.01.16-04.04.53-1-426501	98	9	9	2	0	2	568	7	7	0	0	NA	NA	NA	24	31	245	244	355	169	219	180	7	10	6	0.029	0.041	0.017
.	19.01.16-04.04.54-1-426502	156	22	22	9	0	6	582	17	17	0	0	NA	NA	NA	54	53	257	247	362	180	221	181	27	24	18	0.105	0.097	0.05
.	19.01.16-04.05.01-1-426506	207	20	20	3	0	3	593	18	18	0	0	NA	NA	NA	70	65	248	260	370	169	233	191	32	9	31	0.129	0.035	0.084
.	19.01.16-04.05.01-1-426507	63	4	4	0	0	0	551	3	3	0	0	NA	NA	NA	27	22	244	241	350	167	211	173	4	8	3	0.016	0.033	0.009
.	19.01.16-04.05.01-1-426508	237	39	39	13	0	7	598	37	37	0	0	NA	NA	NA	77	70	256	261	366	179	232	187	59	45	46	0.23	0.172	0.126
.	19.01.16-04.05.08-1-426509	34	1	1	0	0	0	0	0	0	0	0	NA	NA	NA	7	9	239	239	344	0	0	0	1	0	0	0.004	0	0
.	19.01.16-04.05.10-1-426510	92	10	10	1	0	1	558	8	8	0	0	NA	NA	NA	42	27	243	243	354	166	216	176	11	4	4	0.045	0.016	0.011
.	19.01.16-04.05.11-1-426511	34	1	1	0	0	0	0	0	0	0	0	NA	NA	NA	8	9	237	240	345	0	0	0	0	1	0	0	0.004	0
.	19.01.16-04.05.14-1-426512	65	4	4	0	0	0	557	2	2	0	0	NA	NA	NA	21	25	244	244	350	167	217	173	0	7	5	0	0.029	0.014
.	19.01.16-04.05.16-1-426513	298	16	16	5	0	3	620	14	14	0	0	NA	NA	NA	76	96	266	261	382	186	234	200	25	12	32	0.094	0.046	0.084
.	19.01.16-04.05.26-1-426526	94	6	6	1	0	0	567	5	5	0	0	NA	NA	NA	34	40	247	246	360	171	214	182	7	5	8	0.028	0.02	0.022
.	19.01.16-04.05.29-1-426531	63	2	2	0	0	0	97	0	0	0	0	NA	NA	NA	18	16	240	238	351	31	32	34	5	0	0	0.021	0	0
.	19.01.16-04.05.29-1-426532	184	37	37	10	0	8	588	32	32	0	0	NA	NA	NA	54	63	252	255	369	175	226	187	69	17	31	0.274	0.067	0.084
.	19.01.16-04.05.31-1-426533	35	1	1	0	0	0	0	0	0	0	0	NA	NA	NA	10	14	241	240	346	0	0	0	0	0	3	0	0	0.009
.	19.01.16-04.05.34-1-426534	119	19	19	8	0	7	573	16	16	0	0	NA	NA	NA	39	41	248	248	358	168	222	183	39	0	14	0.157	0	0.039
.	19.01.16-04.05.34-1-426536	124	11	11	1	0	1	574	10	10	0	0	NA	NA	NA	37	47	248	250	362	172	219	183	21	2	2	0.085	0.008	0.006
.	19.01.16-04.05.35-1-426538	151	11	11	3	0	2	570	9	9	0	0	NA	NA	NA	33	37	252	245	353	174	219	177	33	10	9	0.131	0.041	0.025
.	19.01.16-04.05.36-1-426540	32	1	1	0	0	0	0	0	0	0	0	NA	NA	NA	14	15	240	241	347	0	0	0	0	0	0	0	0	0
.	19.01.16-04.05.38-1-426543	67	2	2	0	0	0	549	1	1	0	0	NA	NA	NA	39	28	243	242	356	164	210	175	5	2	0	0.021	0.008	0
.	19.01.16-04.05.43-1-426545	64	2	2	0	0	0	199	1	1	0	0	NA	NA	NA	16	13	240	238	348	58	77	64	2	1	0	0.008	0.004	0
.	19.01.16-04.05.46-1-426546	92	8	8	1	0	1	564	7	7	0	0	NA	NA	NA	25	36	247	246	356	167	218	179	2	12	7	0.008	0.049	0.02
.	19.01.16-04.05.50-1-426547	60	3	3	0	0	0	548	2	2	0	0	NA	NA	NA	26	18	243	242	346	166	213	169	2	2	2	0.008	0.008	0.006
.	19.01.16-04.05.51-1-426548	60	2	2	0	0	0	560	1	1	0	0	NA	NA	NA	28	26	244	245	350	166	219	175	0	4	8	0	0.016	0.023
.	19.01.16-04.05.57-1-426567	36	1	1	1	0	1	0	0	0	0	0	NA	NA	NA	10	6	237	238	344	0	0	0	0	0	2	0	0	0.006
.	19.01.16-04.05.58-1-426568	87	4	4	1	0	1	568	3	3	0	0	NA	NA	NA	24	36	244	246	359	169	218	181	0	7	2	0	0.028	0.006
.	19.01.16-04.05.59-1-426569	232	25	25	5	0	5	595	22	22	0	0	NA	NA	NA	68	59	259	249	364	183	222	190	52	13	28	0.201	0.052	0.077
.	19.01.16-04.06.00-1-426570	93	3	3	0	0	0	558	2	2	0	0	NA	NA	NA	27	28	243	244	354	168	216	174	0	0	2	0	0	0.006
.	19.01.16-04.06.00-1-426571	450	53	53	15	0	14	641	48	48	0	0	NA	NA	NA	118	127	274	271	395	195	238	208	69	13	82	0.252	0.048	0.208
.	19.01.16-04.06.02-1-426572	89	3	3	1	0	1	556	2	2	0	0	NA	NA	NA	40	31	243	247	354	165	216	175	12	4	0	0.049	0.016	0
.	19.01.16-04.06.03-1-426573	118	16	16	6	0	5	566	13	13	0	0	NA	NA	NA	31	36	243	248	358	167	220	179	33	0	13	0.136	0	0.036
.	19.01.16-04.06.06-1-426574	150	14	14	4	0	4	576	13	13	0	0	NA	NA	NA	54	46	247	247	365	173	221	182	16	20	11	0.065	0.081	0.03
.	19.01.16-04.06.12-1-426575	119	4	4	1	0	1	567	3	3	0	0	NA	NA	NA	48	40	247	250	356	170	222	175	3	1	6	0.012	0.004	0.017
.	19.01.16-04.06.13-1-426576	100	5	5	2	0	2	569	3	3	0	0	NA	NA	NA	29	38	244	249	358	169	222	178	8	10	3	0.033	0.04	0.008
.	19.01.16-04.06.16-1-426577	92	8	8	2	0	2	548	7	7	0	0	NA	NA	NA	30	25	247	239	352	168	210	170	0	16	9	0	0.067	0.026
.	19.01.16-04.06.22-1-426586	61	2	2	0	0	0	250	1	1	0	0	NA	NA	NA	22	27	241	246	353	66	104	80	0	0	2	0	0	0.006
.	19.01.16-04.06.26-1-426592	34	1	1	0	0	0	0	0	0	0	0	NA	NA	NA	17	6	239	237	343	0	0	0	0	0	1	0	0	0.003
.	19.01.16-04.06.29-1-426595	96	7	7	1	0	1	568	6	6	0	0	NA	NA	NA	28	42	251	248	356	174	219	175	15	5	2	0.06	0.02	0.006
.	19.01.16-04.06.29-1-426596	61	3	3	2	0	1	560	2	2	0	0	NA	NA	NA	21	26	248	244	347	173	218	169	0	6	4	0	0.025	0.012
.	19.01.16-04.06.31-1-426597	180	10	10	2	0	2	598	9	9	0	0	NA	NA	NA	56	70	258	259	366	181	230	187	10	11	11	0.039	0.042	0.03
.	19.01.16-04.06.31-1-426598	103	3	3	1	0	1	562	1	1	0	0	NA	NA	NA	28	26	244	246	349	170	218	174	0	7	1	0	0.028	0.003
.	19.01.16-04.06.33-1-426599	87	7	7	0	0	0	551	5	5	0	0	NA	NA	NA	23	22	246	241	348	168	212	171	13	0	4	0.053	0	0.011
.	19.01.16-04.06.37-1-426609	145	16	16	4	0	3	583	14	14	0	0	NA	NA	NA	49	55	251	253	364	175	224	184	15	3	23	0.06	0.012	0.063
.	19.01.16-04.06.41-1-426611	35	1	1	0	0	0	0	0	0	0	0	NA	NA	NA	11	6	237	237	345	0	0	0	0	2	0	0	0.008	0
.	19.01.16-04.06.43-1-426612	87	10	10	1	0	1	559	8	8	0	0	NA	NA	NA	28	30	244	246	353	169	218	172	13	6	10	0.053	0.024	0.028
.	19.01.16-04.06.44-1-426613	91	3	3	1	0	1	555	2	2	0	0	NA	NA	NA	23	22	240	246	349	165	219	171	1	10	0	0.004	0.041	0
.	19.01.16-04.06.44-1-426614	234	16	16	5	0	5	590	12	12	0	0	NA	NA	NA	65	60	252	254	367	179	224	187	19	5	17	0.075	0.02	0.046
.	19.01.16-04.06.46-1-426615	61	3	3	1	0	1	556	2	2	0	0	NA	NA	NA	26	29	245	244	353	166	218	172	2	0	6	0.008	0	0.017
.	19.01.16-04.06.50-1-426616	289	33	33	9	0	8	605	30	30	0	0	NA	NA	NA	83	85	261	262	375	187	227	191	37	22	56	0.142	0.084	0.149
.	19.01.16-04.06.53-1-426633	62	2	2	0	0	0	301	1	1	0	0	NA	NA	NA	15	13	242	240	344	94	114	93	0	2	0	0	0.008	0
.	19.01.16-04.06.57-1-426637	143	10	10	0	0	0	580	6	6	0	0	NA	NA	NA	54	55	254	250	364	180	218	182	12	1	20	0.047	0.004	0.055
.	19.01.16-04.06.58-1-426639	38	1	1	1	0	1	0	0	0	0	0	NA	NA	NA	8	8	237	239	345	0	0	0	0	0	1	0	0	0.003
.	19.01.16-04.07.00-1-426640	32	1	1	0	0	0	0	0	0	0	0	NA	NA	NA	7	12	239	241	345	0	0	0	0	0	1	0	0	0.003
.	19.01.16-04.07.01-1-426641	301	44	44	15	0	8	624	35	35	0	0	NA	NA	NA	83	94	265	261	381	188	235	201	36	62	58	0.136	0.238	0.152
.	19.01.16-04.07.02-1-426642	62	2	2	2	0	2	398	1	1	0	0	NA	NA	NA	16	20	241	241	351	120	149	129	2	0	2	0.008	0	0.006
.	19.01.16-04.07.03-1-426643	119	8	8	3	0	3	573	7	7	0	0	NA	NA	NA	41	38	254	241	356	179	215	179	3	14	6	0.012	0.058	0.017
.	19.01.16-04.07.03-1-426644	88	4	4	1	0	1	559	2	2	0	0	NA	NA	NA	22	34	245	249	353	168	221	170	0	3	6	0	0.012	0.017
.	19.01.16-04.07.10-1-426645	152	18	18	5	0	5	576	15	15	0	0	NA	NA	NA	47	46	247	248	364	170	219	187	20	28	20	0.081	0.113	0.055
.	19.01.16-04.07.12-1-426646	31	1	1	0	0	0	0	0	0	0	0	NA	NA	NA	14	5	236	237	345	0	0	0	0	0	0	0	0	0
.	19.01.16-04.07.18-1-426647	34	1	1	0	0	0	0	0	0	0	0	NA	NA	NA	7	6	237	239	343	0	0	0	0	0	0	0	0	0
.	19.01.16-04.07.18-1-426648	62	2	2	1	0	1	550	1	1	0	0	NA	NA	NA	23	16	237	242	350	163	217	170	0	4	2	0	0.017	0.006
.	19.01.16-04.07.20-1-426656	205	21	21	2	0	2	585	20	20	0	0	NA	NA	NA	71	59	255	248	369	177	220	188	26	11	32	0.102	0.044	0.087
.	19.01.16-04.07.20-1-426657	33	1	1	0	0	0	0	0	0	0	0	NA	NA	NA	7	8	238	239	344	0	0	0	0	0	1	0	0	0.003
.	19.01.16-04.07.21-1-426659	122	13	13	3	0	3	570	11	11	0	0	NA	NA	NA	43	41	246	248	360	170	221	179	11	4	14	0.045	0.016	0.039
.	19.01.16-04.07.22-1-426660	154	7	7	4	0	2	568	6	6	0	0	NA	NA	NA	42	38	250	246	355	173	220	175	2	0	24	0.008	0	0.068
[truncated: 1 more rows]
