# Supplementary material for: Modelling targeted rabies vaccination strategies for a domestic dog population with heterogeneous roaming patterns
Source: PLoS Negl Trop Dis. 2019 Jul 8;13(7):e0007582. doi: 10.1371/journal.pntd.0007582 (PMC6638970; doi:10.1371/journal.pntd.0007582)
Supplement: S1 Zip file folder — The files contain a summary for each simulation for its respective scenario. The files are named first with the population structure (FP, ED, RD, SD) and then the specific vaccination strategy used for that scenario. (ZIP) [file pntd.0007582.s002.zip › Supp_Files/FP_E0.7_R0.9_S0.7_all_measuresReport.txt]

scenario	iteration	duration	tot_deaths	rabid_dogs	moved	mov_DK	movInfect	n_vacc	n_cull	detDogs_cull	contDogs_cull	reactCull	preemptVaccCov_dogLevel	reactVaccCov_dogLevel	mean_Rt	non_rabid_dead	born	nb_in_exp_cat	nb_in_roam_cat	nb_stayhome	nb_exp_vacc	nb_roam_vacc	nb_stayhome_vacc	nb_contacting_explorer	nb_contacting_roamer	nb_contacting_stayhome	contact_per_explorer	contact_per_roamer	contact_per_stayhome
.	19.01.16-03.14.04-1-308317	31	1	1	1	0	1	0	0	0	0	0	NA	NA	NA	12	11	239	241	344	0	0	0	4	0	0	0.017	0	0
.	19.01.16-03.14.04-1-308318	119	10	10	1	0	1	626	9	9	0	0	NA	NA	NA	43	37	248	241	361	169	213	244	10	5	10	0.04	0.021	0.028
.	19.01.16-03.14.04-1-308319	35	1	1	0	0	0	0	0	0	0	0	NA	NA	NA	11	8	239	237	345	0	0	0	0	0	0	0	0	0
.	19.01.16-03.14.04-1-308320	69	5	5	3	0	2	623	4	4	0	0	NA	NA	NA	25	30	252	237	354	173	211	239	0	11	11	0	0.046	0.031
.	19.01.16-03.14.04-1-308321	33	1	1	0	0	0	0	0	0	0	0	NA	NA	NA	13	12	241	239	345	0	0	0	0	0	0	0	0	0
.	19.01.16-03.14.04-1-308322	88	5	5	2	0	2	631	4	4	0	0	NA	NA	NA	20	35	245	244	359	169	215	247	0	9	1	0	0.037	0.003
.	19.01.16-03.14.04-1-308323	59	2	2	0	0	0	501	1	1	0	0	NA	NA	NA	16	12	238	239	348	131	174	196	0	0	1	0	0	0.003
.	19.01.16-03.14.04-1-308324	36	1	1	0	0	0	0	0	0	0	0	NA	NA	NA	9	10	236	243	344	0	0	0	4	0	0	0.017	0	0
.	19.01.16-03.14.05-1-308325	87	3	3	1	0	1	624	2	2	0	0	NA	NA	NA	19	27	240	243	357	165	216	243	0	0	6	0	0	0.017
.	19.01.16-03.14.06-1-308326	38	1	1	0	0	0	0	0	0	0	0	NA	NA	NA	15	9	239	240	343	0	0	0	0	0	1	0	0	0.003
.	19.01.16-03.14.06-1-308328	87	4	4	2	0	1	629	3	3	0	0	NA	NA	NA	40	36	249	243	357	171	212	246	12	0	5	0.048	0	0.014
.	19.01.16-03.14.06-1-308330	120	10	10	1	0	1	635	8	8	0	0	NA	NA	NA	37	45	252	252	354	169	222	244	33	0	0	0.131	0	0
.	19.01.16-03.14.09-1-308332	118	12	12	7	0	6	625	11	11	0	0	NA	NA	NA	39	28	245	242	354	169	210	246	35	11	6	0.143	0.045	0.017
.	19.01.16-03.14.16-1-308341	62	2	2	0	0	0	301	1	1	0	0	NA	NA	NA	20	25	240	244	354	79	104	118	0	1	1	0	0.004	0.003
.	19.01.16-03.14.19-1-308343	174	23	23	6	0	4	668	22	22	0	0	NA	NA	NA	50	71	257	266	361	181	239	248	71	6	29	0.276	0.023	0.08
.	19.01.16-03.14.19-1-308344	94	5	5	0	0	0	618	4	4	0	0	NA	NA	NA	38	32	248	245	352	167	215	236	10	0	5	0.04	0	0.014
.	19.01.16-03.14.19-1-308345	37	1	1	1	0	1	0	0	0	0	0	NA	NA	NA	10	10	240	239	344	0	0	0	0	0	0	0	0	0
.	19.01.16-03.14.20-1-308346	89	4	4	3	0	3	630	2	2	0	0	NA	NA	NA	21	32	243	242	360	170	212	248	0	13	4	0	0.054	0.011
.	19.01.16-03.14.21-1-308347	93	11	11	1	0	1	632	9	9	0	0	NA	NA	NA	39	43	250	248	358	171	217	244	11	12	10	0.044	0.048	0.028
.	19.01.16-03.14.22-1-308349	148	12	12	3	0	2	640	10	10	0	0	NA	NA	NA	42	36	249	246	354	175	218	247	26	0	14	0.104	0	0.04
.	19.01.16-03.14.26-1-308353	99	11	11	3	0	2	634	10	10	0	0	NA	NA	NA	22	32	241	245	359	166	221	247	23	20	10	0.095	0.082	0.028
.	19.01.16-03.14.27-1-308354	122	4	4	1	0	1	638	3	3	0	0	NA	NA	NA	41	45	249	245	364	171	217	250	9	8	5	0.036	0.033	0.014
.	19.01.16-03.14.30-1-308355	162	33	33	11	0	10	638	29	29	0	0	NA	NA	NA	40	42	246	249	360	171	222	245	59	18	40	0.24	0.072	0.111
.	19.01.16-03.14.34-1-308356	34	1	1	1	0	1	0	0	0	0	0	NA	NA	NA	13	8	238	237	346	0	0	0	0	0	1	0	0	0.003
.	19.01.16-03.14.35-1-308357	113	11	11	2	0	2	616	10	10	0	0	NA	NA	NA	40	25	240	244	354	166	211	239	9	16	12	0.038	0.066	0.034
.	19.01.16-03.14.35-1-308358	125	20	20	2	0	2	634	18	18	0	0	NA	NA	NA	46	44	244	250	363	165	220	249	30	4	7	0.123	0.016	0.019
.	19.01.16-03.14.40-1-308374	96	16	16	6	0	6	634	15	15	0	0	NA	NA	NA	39	46	251	252	356	170	221	243	9	14	22	0.036	0.056	0.062
.	19.01.16-03.14.43-1-308376	121	14	14	4	0	4	622	10	10	0	0	NA	NA	NA	31	25	240	240	358	164	208	250	29	3	6	0.121	0.012	0.017
.	19.01.16-03.14.44-1-308377	94	4	4	1	0	1	632	3	3	0	0	NA	NA	NA	26	30	245	244	354	169	217	246	14	4	2	0.057	0.016	0.006
.	19.01.16-03.14.49-1-308378	87	6	6	0	0	0	622	5	5	0	0	NA	NA	NA	28	28	243	245	353	166	211	245	2	11	8	0.008	0.045	0.023
.	19.01.16-03.14.57-1-308382	114	5	5	1	0	1	627	4	4	0	0	NA	NA	NA	30	26	245	242	352	170	215	242	6	0	12	0.024	0	0.034
.	19.01.16-03.14.58-1-308383	124	9	9	2	0	2	622	8	8	0	0	NA	NA	NA	37	29	242	243	357	163	212	247	5	10	3	0.021	0.041	0.008
.	19.01.16-03.14.58-1-308384	89	3	3	2	0	2	631	2	2	0	0	NA	NA	NA	21	30	243	243	357	166	217	248	3	3	3	0.012	0.012	0.008
.	19.01.16-03.15.01-1-308389	87	4	4	1	0	1	618	3	3	0	0	NA	NA	NA	33	27	239	246	355	164	217	237	9	0	0	0.038	0	0
.	19.01.16-03.15.03-1-308391	263	30	30	13	0	10	668	28	28	0	0	NA	NA	NA	83	71	260	251	373	185	221	262	47	37	29	0.181	0.147	0.078
.	19.01.16-03.15.04-1-308392	93	4	4	0	0	0	626	3	3	0	0	NA	NA	NA	36	29	247	244	351	171	213	242	3	8	4	0.012	0.033	0.011
.	19.01.16-03.15.06-1-308394	172	12	12	2	0	2	647	11	11	0	0	NA	NA	NA	52	51	253	247	364	178	216	253	16	3	18	0.063	0.012	0.049
.	19.01.16-03.15.11-1-308404	90	3	3	0	0	0	620	2	2	0	0	NA	NA	NA	37	26	241	246	352	163	219	238	3	1	0	0.012	0.004	0
.	19.01.16-03.15.15-1-308408	227	20	20	6	0	5	673	17	17	0	0	NA	NA	NA	61	77	267	256	367	189	230	254	31	26	21	0.116	0.102	0.057
.	19.01.16-03.15.15-1-308409	32	1	1	0	0	0	0	0	0	0	0	NA	NA	NA	12	10	239	241	343	0	0	0	0	0	0	0	0	0
.	19.01.16-03.15.15-1-308410	64	2	2	2	0	2	602	1	1	0	0	NA	NA	NA	19	24	242	243	352	157	211	234	1	0	1	0.004	0	0.003
.	19.01.16-03.15.16-1-308412	116	10	10	2	0	2	625	8	8	0	0	NA	NA	NA	50	33	244	247	355	166	220	239	18	1	11	0.074	0.004	0.031
.	19.01.16-03.15.16-1-308413	243	12	12	5	0	4	672	11	11	0	0	NA	NA	NA	65	78	261	257	373	182	229	261	34	3	20	0.13	0.012	0.054
.	19.01.16-03.15.21-1-308415	185	16	16	8	0	4	648	14	14	0	0	NA	NA	NA	44	50	249	249	365	174	218	256	20	23	16	0.08	0.092	0.044
.	19.01.16-03.15.26-1-308420	144	7	7	3	0	1	633	6	6	0	0	NA	NA	NA	64	46	253	250	356	174	220	239	23	2	6	0.091	0.008	0.017
.	19.01.16-03.15.26-1-308421	114	14	14	3	0	3	639	12	12	0	0	NA	NA	NA	47	43	244	251	361	169	221	249	7	13	20	0.029	0.052	0.055
.	19.01.16-03.15.29-1-308422	31	1	1	0	0	0	0	0	0	0	0	NA	NA	NA	11	10	237	240	346	0	0	0	0	0	3	0	0	0.009
.	19.01.16-03.15.31-1-308423	60	2	2	0	0	0	619	1	1	0	0	NA	NA	NA	25	29	244	245	353	166	208	245	1	1	0	0.004	0.004	0
.	19.01.16-03.15.36-1-308424	36	1	1	1	0	1	0	0	0	0	0	NA	NA	NA	9	20	244	240	349	0	0	0	1	0	0	0.004	0	0
.	19.01.16-03.15.39-1-308440	63	3	3	0	0	0	616	2	2	0	0	NA	NA	NA	20	20	243	242	348	168	212	236	0	0	10	0	0	0.029
.	19.01.16-03.15.41-1-308441	296	22	22	5	0	3	693	21	21	0	0	NA	NA	NA	92	100	264	267	382	185	239	269	34	16	45	0.129	0.06	0.118
.	19.01.16-03.15.42-1-308442	95	12	12	7	0	5	635	11	11	0	0	NA	NA	NA	34	37	246	247	357	170	217	248	19	15	7	0.077	0.061	0.02
.	19.01.16-03.15.43-1-308443	208	17	17	9	0	5	641	15	15	0	0	NA	NA	NA	59	48	254	246	361	176	216	249	35	26	20	0.138	0.106	0.055
.	19.01.16-03.15.46-1-308444	62	2	2	0	0	0	49	1	1	0	0	NA	NA	NA	27	17	241	239	350	13	12	24	0	0	1	0	0	0.003
.	19.01.16-03.15.49-1-308445	118	8	8	2	0	2	635	7	7	0	0	NA	NA	NA	23	38	247	249	355	168	222	245	4	3	9	0.016	0.012	0.025
.	19.01.16-03.15.49-1-308446	63	3	3	0	0	0	616	2	2	0	0	NA	NA	NA	30	22	242	245	348	165	213	238	7	6	0	0.029	0.024	0
.	19.01.16-03.15.50-1-308447	122	7	7	2	0	1	648	6	6	0	0	NA	NA	NA	43	49	247	248	367	170	221	257	8	4	4	0.032	0.016	0.011
.	19.01.16-03.15.51-1-308448	91	5	5	1	0	1	620	4	4	0	0	NA	NA	NA	33	33	247	244	355	169	211	240	4	4	7	0.016	0.016	0.02
.	19.01.16-03.15.52-1-308449	273	24	24	8	0	5	673	22	22	0	0	NA	NA	NA	73	80	255	264	374	177	236	260	61	12	34	0.239	0.045	0.091
.	19.01.16-03.16.04-1-308454	90	11	11	0	0	0	629	8	8	0	0	NA	NA	NA	32	31	244	247	353	166	220	243	9	6	6	0.037	0.024	0.017
.	19.01.16-03.16.04-1-308455	39	1	1	0	0	0	0	0	0	0	0	NA	NA	NA	9	14	242	237	348	0	0	0	3	0	0	0.012	0	0
.	19.01.16-03.16.06-1-308457	123	6	6	2	0	2	637	4	4	0	0	NA	NA	NA	49	45	249	249	360	170	221	246	0	12	11	0	0.048	0.031
.	19.01.16-03.16.06-1-308458	146	10	10	3	0	3	649	9	9	0	0	NA	NA	NA	30	52	254	249	362	178	221	250	8	6	18	0.031	0.024	0.05
.	19.01.16-03.16.07-1-308460	64	2	2	1	0	1	547	1	1	0	0	NA	NA	NA	26	14	240	240	347	149	186	212	3	0	0	0.012	0	0
.	19.01.16-03.16.08-1-308461	92	6	6	1	0	0	630	5	5	0	0	NA	NA	NA	30	28	244	242	355	170	214	246	14	2	0	0.057	0.008	0
.	19.01.16-03.16.17-1-308473	83	4	4	0	0	0	623	3	3	0	0	NA	NA	NA	23	28	244	244	353	167	213	243	0	3	3	0	0.012	0.008
.	19.01.16-03.16.18-1-308474	89	5	5	0	0	0	636	4	4	0	0	NA	NA	NA	26	39	245	252	355	168	224	244	4	14	7	0.016	0.056	0.02
.	19.01.16-03.16.23-1-308476	236	35	35	9	0	7	674	31	31	0	0	NA	NA	NA	82	79	260	263	369	182	234	258	38	37	44	0.146	0.141	0.119
.	19.01.16-03.16.23-1-308478	67	3	3	1	0	1	611	2	2	0	0	NA	NA	NA	20	14	239	241	347	163	209	239	0	0	9	0	0	0.026
.	19.01.16-03.16.24-1-308481	31	1	1	0	0	0	0	0	0	0	0	NA	NA	NA	5	9	239	240	343	0	0	0	0	0	0	0	0	0
.	19.01.16-03.16.26-1-308482	60	2	2	0	0	0	621	1	1	0	0	NA	NA	NA	18	20	238	244	351	164	215	242	6	0	0	0.025	0	0
.	19.01.16-03.16.26-1-308483	34	1	1	0	0	0	0	0	0	0	0	NA	NA	NA	10	10	238	241	344	0	0	0	0	1	0	0	0.004	0
.	19.01.16-03.16.26-1-308486	212	44	44	12	0	10	652	40	40	0	0	NA	NA	NA	67	58	255	255	361	177	225	250	48	80	35	0.188	0.314	0.097
.	19.01.16-03.16.29-1-308491	148	8	8	2	0	2	646	7	7	0	0	NA	NA	NA	36	45	247	247	364	172	219	255	0	10	7	0	0.04	0.019
.	19.01.16-03.16.31-1-308492	94	5	5	1	0	1	627	4	4	0	0	NA	NA	NA	29	31	252	239	353	171	211	245	2	12	1	0.008	0.05	0.003
.	19.01.16-03.16.33-1-308493	119	26	26	8	0	7	635	25	25	0	0	NA	NA	NA	35	32	247	244	354	174	216	245	34	17	19	0.138	0.07	0.054
.	19.01.16-03.16.35-1-308494	216	19	19	5	0	4	658	17	17	0	0	NA	NA	NA	63	64	255	259	363	176	231	251	27	10	33	0.106	0.039	0.091
.	19.01.16-03.16.36-1-308495	265	13	13	7	0	6	662	11	11	0	0	NA	NA	NA	84	78	263	252	376	184	220	258	50	2	21	0.19	0.008	0.056
.	19.01.16-03.16.38-1-308511	91	4	4	1	0	0	613	3	3	0	0	NA	NA	NA	41	21	241	243	350	162	214	237	0	3	11	0	0.012	0.031
.	19.01.16-03.16.46-1-308512	83	3	3	0	0	0	629	2	2	0	0	NA	NA	NA	34	39	244	249	359	167	219	243	4	0	5	0.016	0	0.014
.	19.01.16-03.16.47-1-308513	61	2	2	1	0	0	616	1	1	0	0	NA	NA	NA	23	21	243	239	352	164	209	243	0	6	0	0	0.025	0
.	19.01.16-03.16.54-1-308514	65	4	4	1	0	1	632	3	3	0	0	NA	NA	NA	23	32	246	249	350	168	220	244	12	0	1	0.049	0	0.003
.	19.01.16-03.17.00-1-308518	35	1	1	1	0	1	0	0	0	0	0	NA	NA	NA	10	7	237	238	345	0	0	0	1	0	0	0.004	0	0
.	19.01.16-03.17.01-1-308519	87	6	6	1	0	1	628	4	4	0	0	NA	NA	NA	19	30	244	246	353	167	218	243	0	1	18	0	0.004	0.051
.	19.01.16-03.17.02-1-308524	59	2	2	0	0	0	613	1	1	0	0	NA	NA	NA	31	20	239	242	352	163	209	241	0	0	6	0	0	0.017
.	19.01.16-03.17.03-1-308525	60	5	5	1	0	1	622	4	4	0	0	NA	NA	NA	19	22	243	241	351	165	213	244	0	0	11	0	0	0.031
.	19.01.16-03.17.04-1-308526	122	12	12	4	0	2	622	9	9	0	0	NA	NA	NA	34	32	245	241	359	167	208	247	15	6	9	0.061	0.025	0.025
.	19.01.16-03.17.06-1-308528	156	9	9	2	0	1	643	8	8	0	0	NA	NA	NA	51	45	245	253	360	169	224	250	12	21	13	0.049	0.083	0.036
.	19.01.16-03.17.09-1-308532	148	6	6	3	0	3	636	5	5	0	0	NA	NA	NA	41	35	246	249	353	169	221	246	11	0	9	0.045	0	0.025
.	19.01.16-03.17.12-1-308540	32	1	1	1	0	1	0	0	0	0	0	NA	NA	NA	11	7	237	238	345	0	0	0	4	0	0	0.017	0	0
.	19.01.16-03.17.13-1-308542	68	4	4	1	0	1	631	3	3	0	0	NA	NA	NA	27	31	245	248	351	171	218	242	3	1	8	0.012	0.004	0.023
.	19.01.16-03.17.15-1-308545	60	2	2	0	0	0	624	1	1	0	0	NA	NA	NA	19	27	246	242	352	170	215	239	0	0	3	0	0	0.009
.	19.01.16-03.17.16-1-308547	61	3	3	1	0	1	249	2	2	0	0	NA	NA	NA	15	21	244	241	349	65	84	100	3	0	2	0.012	0	0.006
.	19.01.16-03.17.17-1-308549	143	17	17	6	0	5	644	14	14	0	0	NA	NA	NA	40	44	245	252	360	167	222	255	26	17	23	0.106	0.067	0.064
.	19.01.16-03.17.24-1-308553	95	7	7	1	0	1	632	5	5	0	0	NA	NA	NA	34	38	248	243	360	170	213	249	13	2	11	0.052	0.008	0.031
.	19.01.16-03.17.24-1-308554	90	3	3	1	0	1	626	2	2	0	0	NA	NA	NA	19	27	244	241	355	169	214	243	0	3	2	0	0.012	0.006
.	19.01.16-03.17.24-1-308555	92	5	5	3	0	2	628	4	4	0	0	NA	NA	NA	40	41	249	249	356	169	216	243	0	12	9	0	0.048	0.025
.	19.01.16-03.17.28-1-308557	94	5	5	0	0	0	627	4	4	0	0	NA	NA	NA	45	41	248	255	351	166	222	239	6	0	8	0.024	0	0.023
.	19.01.16-03.17.28-1-308558	116	8	8	3	0	3	646	7	7	0	0	NA	NA	NA	41	50	252	249	362	177	218	251	5	5	8	0.02	0.02	0.022
.	19.01.16-03.17.29-1-308559	60	2	2	0	0	0	346	1	1	0	0	NA	NA	NA	16	19	242	246	344	100	110	136	0	1	1	0	0.004	0.003
.	19.01.16-03.17.30-1-308560	93	4	4	0	0	0	634	3	3	0	0	NA	NA	NA	33	35	244	250	354	170	218	246	0	4	8	0	0.016	0.023
.	19.01.16-03.17.36-1-308562	32	1	1	1	0	1	0	0	0	0	0	NA	NA	NA	9	7	239	238	343	0	0	0	1	0	0	0.004	0	0
.	19.01.16-03.17.38-1-308578	57	2	2	0	0	0	621	1	1	0	0	NA	NA	NA	22	25	243	244	351	165	216	240	2	2	0	0.008	0.008	0
.	19.01.16-03.17.40-1-308579	33	1	1	0	0	0	0	0	0	0	0	NA	NA	NA	12	10	237	239	347	0	0	0	0	1	0	0	0.004	0
.	19.01.16-03.17.41-1-308580	123	6	6	1	0	1	632	4	4	0	0	NA	NA	NA	38	35	248	244	356	174	216	242	13	3	1	0.052	0.012	0.003
.	19.01.16-03.17.41-1-308581	65	2	2	1	0	1	452	0	0	0	0	NA	NA	NA	22	21	242	245	347	117	162	173	5	0	0	0.021	0	0
.	19.01.16-03.17.42-1-308582	115	13	13	2	0	2	638	8	8	0	0	NA	NA	NA	47	53	252	251	363	171	220	247	25	5	5	0.099	0.02	0.014
.	19.01.16-03.17.44-1-308583	91	5	5	0	0	0	629	4	4	0	0	NA	NA	NA	32	37	245	247	358	169	215	245	4	8	1	0.016	0.032	0.003
.	19.01.16-03.17.45-1-308584	88	16	16	3	0	3	630	14	14	0	0	NA	NA	NA	34	38	250	246	355	172	215	243	8	18	23	0.032	0.073	0.065
.	19.01.16-03.17.45-1-308585	34	1	1	1	0	1	0	0	0	0	0	NA	NA	NA	3	19	247	240	345	0	0	0	0	0	0	0	0	0
.	19.01.16-03.17.48-1-308586	124	30	30	11	0	9	627	26	26	0	0	NA	NA	NA	40	35	251	242	355	169	214	244	25	48	15	0.1	0.198	0.042
.	19.01.16-03.17.48-1-308587	174	9	9	2	0	2	647	8	8	0	0	NA	NA	NA	61	55	254	256	358	173	229	245	20	0	11	0.079	0	0.031
.	19.01.16-03.17.52-1-308588	242	15	15	7	0	7	662	13	13	0	0	NA	NA	NA	72	64	256	257	364	181	231	250	20	5	17	0.078	0.019	0.047
.	19.01.16-03.17.52-1-308589	185	6	6	3	0	2	658	3	3	0	0	NA	NA	NA	70	67	251	255	374	173	224	261	25	0	13	0.1	0	0.035
.	19.01.16-03.18.00-1-308593	61	2	2	0	0	0	300	1	1	0	0	NA	NA	NA	13	9	239	238	345	84	98	118	4	0	5	0.017	0	0.014
.	19.01.16-03.18.01-1-308594	58	2	2	0	0	0	620	1	1	0	0	NA	NA	NA	21	22	241	243	351	163	215	242	3	3	0	0.012	0.012	0
.	19.01.16-03.18.06-1-308596	184	10	10	2	0	1	657	9	9	0	0	NA	NA	NA	64	63	252	248	376	177	216	264	11	5	5	0.044	0.02	0.013
.	19.01.16-03.18.10-1-308601	208	12	12	1	0	1	676	9	9	0	0	NA	NA	NA	55	80	255	260	378	179	233	264	19	11	17	0.075	0.042	0.045
.	19.01.16-03.18.10-1-308602	63	3	3	0	0	0	626	2	2	0	0	NA	NA	NA	17	24	241	244	352	166	217	243	2	4	3	0.008	0.016	0.009
.	19.01.16-03.18.11-1-308604	33	1	1	1	0	1	0	0	0	0	0	NA	NA	NA	9	7	239	236	345	0	0	0	0	0	0	0	0	0
.	19.01.16-03.18.13-1-308606	34	1	1	0	0	0	0	0	0	0	0	NA	NA	NA	7	10	237	240	346	0	0	0	0	1	0	0	0.004	0
.	19.01.16-03.18.14-1-308609	35	1	1	0	0	0	0	0	0	0	0	NA	NA	NA	12	4	237	236	344	0	0	0	2	0	0	0.008	0	0
.	19.01.16-03.18.15-1-308610	33	1	1	0	0	0	0	0	0	0	0	NA	NA	NA	4	13	240	239	347	0	0	0	0	3	0	0	0.013	0
.	19.01.16-03.18.15-1-308612	197	22	22	4	0	4	659	21	21	0	0	NA	NA	NA	63	63	255	258	363	179	227	253	48	11	38	0.188	0.043	0.105
.	19.01.16-03.18.16-1-308615	34	1	1	0	0	0	0	0	0	0	0	NA	NA	NA	8	10	238	239	346	0	0	0	0	0	0	0	0	0
.	19.01.16-03.18.17-1-308616	97	3	3	1	0	1	634	2	2	0	0	NA	NA	NA	38	41	248	248	358	167	218	249	7	0	6	0.028	0	0.017
.	19.01.16-03.18.19-1-308618	142	10	10	6	0	2	642	8	8	0	0	NA	NA	NA	47	46	250	248	361	173	220	249	20	2	9	0.08	0.008	0.025
.	19.01.16-03.18.20-1-308621	179	13	13	2	0	1	648	11	11	0	0	NA	NA	NA	49	61	253	253	368	175	220	253	4	16	18	0.016	0.063	0.049
.	19.01.16-03.18.24-1-308625	174	34	34	7	0	7	643	30	30	0	0	NA	NA	NA	51	46	253	248	358	173	221	249	78	27	24	0.308	0.109	0.067
.	19.01.16-03.18.29-1-308637	92	10	10	1	0	1	619	9	9	0	0	NA	NA	NA	34	30	243	248	352	167	215	237	17	20	15	0.07	0.081	0.043
.	19.01.16-03.18.37-1-308638	126	15	15	2	0	2	631	13	13	0	0	NA	NA	NA	41	41	249	250	355	171	219	241	17	10	12	0.068	0.04	0.034
.	19.01.16-03.18.37-1-308639	121	11	11	2	0	2	642	9	9	0	0	NA	NA	NA	37	50	254	246	363	178	215	249	10	15	5	0.039	0.061	0.014
.	19.01.16-03.18.39-1-308655	60	4	4	1	0	0	616	2	2	0	0	NA	NA	NA	23	20	241	246	346	164	215	237	2	10	0	0.008	0.041	0
.	19.01.16-03.18.42-1-308656	64	5	5	1	0	1	618	3	3	0	0	NA	NA	NA	28	25	241	243	354	164	214	240	7	3	1	0.029	0.012	0.003
.	19.01.16-03.18.44-1-308657	119	5	5	4	0	4	630	4	4	0	0	NA	NA	NA	29	38	245	251	355	167	224	239	10	3	5	0.041	0.012	0.014
.	19.01.16-03.18.54-1-308659	189	10	10	2	0	2	663	9	9	0	0	NA	NA	NA	44	69	258	256	368	180	228	255	14	8	12	0.054	0.031	0.033
.	19.01.16-03.18.55-1-308663	92	4	4	0	0	0	622	3	3	0	0	NA	NA	NA	28	26	246	242	351	166	211	245	0	6	9	0	0.025	0.026
.	19.01.16-03.18.56-1-308664	35	1	1	0	0	0	0	0	0	0	0	NA	NA	NA	13	10	239	240	344	0	0	0	0	2	0	0	0.008	0
.	19.01.16-03.18.57-1-308665	60	2	2	1	0	1	0	1	1	0	0	NA	NA	NA	14	20	242	239	352	0	0	0	0	5	0	0	0.021	0
.	19.01.16-03.18.58-1-308666	67	2	2	0	0	0	621	1	1	0	0	NA	NA	NA	25	22	240	245	350	164	215	242	4	2	0	0.017	0.008	0
.	19.01.16-03.18.59-1-308667	147	22	22	3	0	2	639	21	21	0	0	NA	NA	NA	54	42	250	245	360	171	220	248	39	13	23	0.156	0.053	0.064
.	19.01.16-03.19.00-1-308668	33	1	1	1	0	1	0	0	0	0	0	NA	NA	NA	8	12	240	239	346	0	0	0	0	0	1	0	0	0.003
.	19.01.16-03.19.00-1-308669	90	5	5	2	0	2	626	4	4	0	0	NA	NA	NA	36	34	241	247	359	165	216	245	0	9	3	0	0.036	0.008
.	19.01.16-03.19.01-1-308670	36	1	1	0	0	0	0	0	0	0	0	NA	NA	NA	8	15	242	239	347	0	0	0	0	1	0	0	0.004	0
.	19.01.16-03.19.02-1-308671	237	17	17	7	0	7	671	16	16	0	0	NA	NA	NA	82	75	258	253	377	181	228	262	31	11	30	0.12	0.043	0.08
.	19.01.16-03.19.04-1-308676	91	6	6	4	0	3	638	3	3	0	0	NA	NA	NA	38	44	246	253	358	168	220	250	9	3	5	0.037	0.012	0.014
.	19.01.16-03.19.11-1-308685	67	4	4	1	0	1	548	2	2	0	0	NA	NA	NA	22	14	241	241	345	146	190	212	3	9	0	0.012	0.037	0
.	19.01.16-03.19.11-1-308686	59	3	3	0	0	0	620	2	2	0	0	NA	NA	NA	26	27	241	245	354	168	211	241	2	3	1	0.008	0.012	0.003
.	19.01.16-03.19.13-1-308690	92	9	9	4	0	2	633	7	7	0	0	NA	NA	NA	26	34	249	247	351	173	219	241	9	0	10	0.036	0	0.028
.	19.01.16-03.19.15-1-308693	87	7	7	2	0	1	623	6	6	0	0	NA	NA	NA	40	30	246	247	350	166	218	239	15	0	6	0.061	0	0.017
.	19.01.16-03.19.15-1-308694	85	7	7	2	0	1	623	5	5	0	0	NA	NA	NA	33	30	245	243	355	165	213	245	13	0	8	0.053	0	0.023
.	19.01.16-03.19.19-1-308697	62	5	5	3	0	3	618	4	4	0	0	NA	NA	NA	30	29	240	247	355	162	214	242	5	4	5	0.021	0.016	0.014
.	19.01.16-03.19.22-1-308699	100	13	13	3	0	2	623	11	11	0	0	NA	NA	NA	34	27	242	244	354	164	218	241	3	22	9	0.012	0.09	0.025
.	19.01.16-03.19.24-1-308702	182	21	21	5	0	4	648	18	18	0	0	NA	NA	NA	53	51	249	251	364	176	222	250	46	16	18	0.185	0.064	0.049
.	19.01.16-03.19.30-1-308704	123	15	15	4	0	2	633	14	14	0	0	NA	NA	NA	47	38	245	248	358	169	220	244	17	15	22	0.069	0.06	0.061
.	19.01.16-03.19.31-1-308705	212	22	22	9	0	7	656	20	20	0	0	NA	NA	NA	67	59	247	260	365	170	231	255	58	15	35	0.235	0.058	0.096
.	19.01.16-03.19.32-1-308706	35	1	1	0	0	0	0	0	0	0	0	NA	NA	NA	12	7	236	237	347	0	0	0	0	0	0	0	0	0
.	19.01.16-03.19.33-1-308707	95	6	6	2	0	1	628	5	5	0	0	NA	NA	NA	28	29	247	241	354	167	217	244	14	1	8	0.057	0.004	0.023
.	19.01.16-03.19.34-1-308708	125	12	12	4	0	3	661	11	11	0	0	NA	NA	NA	45	63	254	253	369	176	228	257	28	14	11	0.11	0.055	0.03
.	19.01.16-03.19.34-1-308709	34	1	1	1	0	1	0	0	0	0	0	NA	NA	NA	9	12	237	238	350	0	0	0	0	0	0	0	0	0
.	19.01.16-03.19.36-1-308710	34	1	1	0	0	0	0	0	0	0	0	NA	NA	NA	13	16	236	244	349	0	0	0	2	0	0	0.008	0	0
.	19.01.16-03.19.37-1-308711	59	2	2	0	0	0	0	1	1	0	0	NA	NA	NA	16	15	240	239	349	0	0	0	0	4	1	0	0.017	0.003
.	19.01.16-03.19.38-1-308727	91	6	6	6	0	3	627	5	5	0	0	NA	NA	NA	29	26	241	244	354	162	217	248	0	8	12	0	0.033	0.034
.	19.01.16-03.19.41-1-308729	316	41	41	11	0	6	676	37	37	0	0	NA	NA	NA	110	86	262	264	373	183	236	257	50	42	56	0.191	0.159	0.15
.	19.01.16-03.19.44-1-308730	33	1	1	0	0	0	0	0	0	0	0	NA	NA	NA	4	9	237	240	345	0	0	0	2	0	0	0.008	0	0
.	19.01.16-03.19.46-1-308731	34	1	1	0	0	0	0	0	0	0	0	NA	NA	NA	3	11	239	242	343	0	0	0	0	0	0	0	0	0
.	19.01.16-03.19.49-1-308732	34	1	1	0	0	0	0	0	0	0	0	NA	NA	NA	10	14	240	242	345	0	0	0	0	0	1	0	0	0.003
.	19.01.16-03.19.49-1-308733	174	31	31	10	0	7	640	29	29	0	0	NA	NA	NA	59	45	247	252	359	169	225	246	59	35	25	0.239	0.139	0.07
.	19.01.16-03.19.50-1-308734	156	18	18	4	0	4	636	16	16	0	0	NA	NA	NA	41	40	253	244	356	174	215	247	8	16	31	0.032	0.066	0.087
.	19.01.16-03.19.54-1-308735	65	2	2	1	0	1	616	1	1	0	0	NA	NA	NA	32	29	244	241	357	165	208	243	0	4	1	0	0.017	0.003
.	19.01.16-03.19.57-1-308739	59	2	2	0	0	0	623	1	1	0	0	NA	NA	NA	25	32	248	246	351	169	214	240	0	9	0	0	0.037	0
.	19.01.16-03.19.58-1-308740	85	3	3	0	0	0	613	2	2	0	0	NA	NA	NA	23	13	243	239	344	167	209	237	16	0	0	0.066	0	0
.	19.01.16-03.19.58-1-308741	115	9	9	5	0	4	633	7	7	0	0	NA	NA	NA	39	39	246	245	361	169	217	247	10	12	2	0.041	0.049	0.006
.	19.01.16-03.20.06-1-308749	87	5	5	2	0	2	635	3	3	0	0	NA	NA	NA	26	39	245	247	360	170	217	248	9	0	13	0.037	0	0.036
.	19.01.16-03.20.08-1-308751	150	9	9	4	0	2	641	7	7	0	0	NA	NA	NA	44	48	249	250	362	172	221	248	14	18	3	0.056	0.072	0.008
.	19.01.16-03.20.09-1-308753	66	3	3	1	0	1	626	2	2	0	0	NA	NA	NA	24	31	245	244	355	165	219	242	6	3	9	0.024	0.012	0.025
.	19.01.16-03.20.12-1-308756	61	2	2	1	0	1	622	1	1	0	0	NA	NA	NA	22	24	243	241	353	168	213	241	4	0	0	0.016	0	0
.	19.01.16-03.20.15-1-308761	59	2	2	0	0	0	619	1	1	0	0	NA	NA	NA	30	23	243	248	345	165	218	236	0	2	2	0	0.008	0.006
.	19.01.16-03.20.18-1-308764	144	8	8	3	0	2	644	7	7	0	0	NA	NA	NA	30	42	246	254	355	171	224	249	6	15	29	0.024	0.059	0.082
.	19.01.16-03.20.21-1-308765	89	5	5	1	0	0	625	4	4	0	0	NA	NA	NA	39	37	246	252	352	168	221	236	6	8	0	0.024	0.032	0
.	19.01.16-03.20.23-1-308768	170	13	13	3	0	2	657	11	11	0	0	NA	NA	NA	56	61	256	251	367	181	223	253	8	14	19	0.031	0.056	0.052
.	19.01.16-03.20.23-1-308769	150	14	14	4	0	3	643	10	10	0	0	NA	NA	NA	49	45	247	251	360	171	225	247	19	23	13	0.077	0.092	0.036
.	19.01.16-03.20.27-1-308772	117	11	11	2	0	2	640	9	9	0	0	NA	NA	NA	49	46	251	251	357	172	221	247	15	15	3	0.06	0.06	0.008
.	19.01.16-03.20.29-1-308773	87	4	4	1	0	1	626	3	3	0	0	NA	NA	NA	36	30	244	245	354	169	214	243	2	1	8	0.008	0.004	0.023
.	19.01.16-03.20.30-1-308774	122	7	7	6	0	4	636	6	6	0	0	NA	NA	NA	36	41	249	245	360	169	216	251	13	11	4	0.052	0.045	0.011
.	19.01.16-03.20.35-1-308775	69	2	2	1	0	1	627	1	1	0	0	NA	NA	NA	18	20	245	242	346	170	217	240	5	0	3	0.02	0	0.009
.	19.01.16-03.20.37-1-308776	120	29	29	11	0	7	615	28	28	0	0	NA	NA	NA	40	23	244	240	352	167	208	240	66	32	19	0.27	0.133	0.054
.	19.01.16-03.20.38-1-308777	33	1	1	0	0	0	0	0	0	0	0	NA	NA	NA	6	7	236	241	343	0	0	0	0	1	0	0	0.004	0
.	19.01.16-03.20.39-1-308793	62	3	3	0	0	0	621	2	2	0	0	NA	NA	NA	22	17	246	240	344	170	216	235	0	6	3	0	0.025	0.009
.	19.01.16-03.20.43-1-308794	212	22	22	8	0	6	656	19	19	0	0	NA	NA	NA	58	62	261	252	362	183	225	248	44	27	26	0.169	0.107	0.072
.	19.01.16-03.20.46-1-308795	122	7	7	2	0	1	633	6	6	0	0	NA	NA	NA	44	40	244	251	358	167	224	242	18	1	7	0.074	0.004	0.02
.	19.01.16-03.20.47-1-308796	33	1	1	0	0	0	0	0	0	0	0	NA	NA	NA	10	8	239	239	343	0	0	0	0	0	7	0	0	0.02
.	19.01.16-03.20.48-1-308797	33	1	1	0	0	0	0	0	0	0	0	NA	NA	NA	14	10	239	240	344	0	0	0	0	0	1	0	0	0.003
.	19.01.16-03.20.48-1-308798	118	10	10	1	0	1	637	7	7	0	0	NA	NA	NA	34	35	251	240	357	174	215	248	13	5	5	0.052	0.021	0.014
.	19.01.16-03.20.49-1-308799	178	6	6	3	0	1	656	5	5	0	0	NA	NA	NA	59	59	251	255	366	175	224	257	20	0	19	0.08	0	0.052
.	19.01.16-03.20.50-1-308800	61	3	3	1	0	1	629	2	2	0	0	NA	NA	NA	19	29	243	248	351	167	219	243	1	0	3	0.004	0	0.009
.	19.01.16-03.20.52-1-308801	97	5	5	1	0	1	631	4	4	0	0	NA	NA	NA	33	37	247	246	357	172	213	246	2	4	5	0.008	0.016	0.014
.	19.01.16-03.20.52-1-308802	116	4	4	0	0	0	632	3	3	0	0	NA	NA	NA	37	39	250	241	361	167	214	251	6	0	5	0.024	0	0.014
.	19.01.16-03.21.03-1-308807	116	12	12	2	0	0	632	10	10	0	0	NA	NA	NA	30	33	248	246	352	175	214	243	13	0	14	0.052	0	0.04
.	19.01.16-03.21.06-1-308812	170	17	17	6	0	4	644	14	14	0	0	NA	NA	NA	51	53	257	251	358	178	220	246	33	17	15	0.128	0.068	0.042
.	19.01.16-03.21.06-1-308814	59	2	2	1	0	1	0	1	1	0	0	NA	NA	NA	20	20	240	240	353	0	0	0	3	0	2	0.012	0	0.006
.	19.01.16-03.21.09-1-308818	94	6	6	2	0	2	629	5	5	0	0	NA	NA	NA	31	33	246	244	356	171	216	242	7	8	5	0.028	0.033	0.014
.	19.01.16-03.21.09-1-308819	167	28	28	7	0	4	643	27	27	0	0	NA	NA	NA	48	39	244	251	357	168	223	252	58	33	35	0.238	0.131	0.098
.	19.01.16-03.21.09-1-308820	35	1	1	0	0	0	0	0	0	0	0	NA	NA	NA	8	11	238	238	348	0	0	0	1	0	0	0.004	0	0
.	19.01.16-03.21.09-1-308822	148	26	26	11	0	8	643	24	24	0	0	NA	NA	NA	50	42	247	248	360	173	221	249	36	25	20	0.146	0.101	0.056
.	19.01.16-03.21.13-1-308828	85	4	4	0	0	0	625	3	3	0	0	NA	NA	NA	41	33	245	244	357	169	215	241	2	3	8	0.008	0.012	0.022
.	19.01.16-03.21.16-1-308833	61	3	3	1	0	1	620	2	2	0	0	NA	NA	NA	25	26	242	243	354	165	211	244	0	5	2	0	0.021	0.006
.	19.01.16-03.21.18-1-308836	85	5	5	1	0	1	622	4	4	0	0	NA	NA	NA	39	37	250	250	350	170	214	238	12	0	5	0.048	0	0.014
.	19.01.16-03.21.23-1-308839	149	28	28	11	0	9	641	24	24	0	0	NA	NA	NA	44	49	252	249	361	172	220	249	62	40	14	0.246	0.161	0.039
.	19.01.16-03.21.26-1-308842	147	12	12	6	0	5	643	9	9	0	0	NA	NA	NA	44	40	245	249	359	171	223	249	12	14	23	0.049	0.056	0.064
.	19.01.16-03.21.27-1-308843	179	22	22	6	0	6	633	20	20	0	0	NA	NA	NA	44	42	254	247	354	175	216	242	42	35	4	0.165	0.142	0.011
.	19.01.16-03.21.31-1-308844	68	5	5	1	0	1	621	2	2	0	0	NA	NA	NA	23	26	243	241	355	167	208	246	8	4	2	0.033	0.017	0.006
.	19.01.16-03.21.34-1-308845	90	9	9	1	0	1	627	8	8	0	0	NA	NA	NA	28	28	242	244	355	170	216	241	12	3	18	0.05	0.012	0.051
.	19.01.16-03.21.36-1-308846	95	8	8	2	0	2	636	6	6	0	0	NA	NA	NA	31	34	246	248	353	170	220	246	2	11	5	0.008	0.044	0.014
.	19.01.16-03.21.47-1-308862	68	8	8	0	0	0	641	6	6	0	0	NA	NA	NA	18	42	252	248	355	174	221	246	10	6	8	0.04	0.024	0.023
.	19.01.16-03.21.49-1-308863	58	2	2	0	0	0	248	1	1	0	0	NA	NA	NA	10	18	239	241	351	72	81	95	1	0	2	0.004	0	0.006
.	19.01.16-03.21.49-1-308864	62	3	3	1	0	1	449	2	2	0	0	NA	NA	NA	19	15	242	241	345	125	153	171	2	0	4	0.008	0	0.012
.	19.01.16-03.21.53-1-308865	230	15	15	3	0	3	658	14	14	0	0	NA	NA	NA	72	61	258	255	361	180	227	251	25	8	12	0.097	0.031	0.033
.	19.01.16-03.21.53-1-308866	60	3	3	1	0	1	623	1	1	0	0	NA	NA	NA	22	28	248	243	350	168	216	239	0	0	6	0	0	0.017
.	19.01.16-03.21.55-1-308870	55	2	2	0	0	0	0	1	1	0	0	NA	NA	NA	24	15	239	241	348	0	0	0	0	0	2	0	0	0.006
.	19.01.16-03.21.58-1-308871	187	21	21	2	0	1	637	19	19	0	0	NA	NA	NA	47	46	246	251	362	169	219	249	30	18	23	0.122	0.072	0.064
.	19.01.16-03.21.59-1-308872	181	23	23	10	0	7	654	21	21	0	0	NA	NA	NA	47	59	246	260	366	170	234	250	44	25	26	0.179	0.096	0.071
.	19.01.16-03.22.01-1-308873	185	30	30	8	0	8	651	26	26	0	0	NA	NA	NA	68	58	255	255	361	175	228	248	42	23	25	0.165	0.09	0.069
.	19.01.16-03.22.04-1-308874	120	11	11	3	0	2	622	10	10	0	0	NA	NA	NA	48	39	251	244	357	170	212	240	2	22	10	0.008	0.09	0.028
.	19.01.16-03.22.06-1-308876	120	5	5	1	0	1	614	1	1	0	0	NA	NA	NA	47	25	245	241	352	164	211	239	0	6	2	0	0.025	0.006
.	19.01.16-03.22.07-1-308878	32	1	1	0	0	0	0	0	0	0	0	NA	NA	NA	11	10	239	237	347	0	0	0	0	0	0	0	0	0
.	19.01.16-03.22.09-1-308882	87	3	3	1	0	1	618	2	2	0	0	NA	NA	NA	28	26	241	243	355	166	209	243	0	0	6	0	0	0.017
.	19.01.16-03.22.09-1-308883	69	3	3	0	0	0	618	2	2	0	0	NA	NA	NA	28	24	243	245	349	164	214	240	3	8	0	0.012	0.033	0
.	19.01.16-03.22.18-1-308892	124	15	15	3	0	2	636	14	14	0	0	NA	NA	NA	45	50	248	248	367	168	219	249	43	1	16	0.173	0.004	0.044
.	19.01.16-03.22.22-1-308893	91	8	8	2	0	2	617	7	7	0	0	NA	NA	NA	20	20	242	243	348	165	214	238	12	5	4	0.05	0.021	0.011
.	19.01.16-03.22.23-1-308895	204	39	39	13	0	7	652	37	37	0	0	NA	NA	NA	56	55	251	249	368	173	225	254	61	31	60	0.243	0.124	0.163
.	19.01.16-03.22.23-1-308896	89	7	7	1	0	1	636	6	6	0	0	NA	NA	NA	34	34	242	247	358	166	222	248	8	7	9	0.033	0.028	0.025
.	19.01.16-03.22.26-1-308900	152	7	7	3	0	2	642	5	5	0	0	NA	NA	NA	64	47	245	251	364	170	222	250	13	5	6	0.053	0.02	0.016
.	19.01.16-03.22.31-1-308902	117	13	13	6	0	5	639	12	12	0	0	NA	NA	NA	37	43	251	249	356	175	223	241	27	3	14	0.108	0.012	0.039
.	19.01.16-03.22.34-1-308903	234	26	26	7	0	5	674	25	25	0	0	NA	NA	NA	68	82	258	259	378	184	229	261	33	26	46	0.128	0.1	0.122
.	19.01.16-03.22.36-1-308904	157	20	20	7	0	4	650	17	17	0	0	NA	NA	NA	53	55	251	254	363	176	224	250	38	25	10	0.151	0.098	0.028
.	19.01.16-03.22.39-1-308920	85	5	5	1	0	1	626	4	4	0	0	NA	NA	NA	30	35	244	242	362	168	211	247	8	7	12	0.033	0.029	0.033
.	19.01.16-03.22.40-1-308921	236	18	18	8	0	5	678	16	16	0	0	NA	NA	NA	61	86	266	257	376	187	227	264	37	21	22	0.139	0.082	0.059
.	19.01.16-03.22.51-1-308922	29	1	1	0	0	0	0	0	0	0	0	NA	NA	NA	8	7	237	239	344	0	0	0	0	0	0	0	0	0
.	19.01.16-03.22.51-1-308923	88	4	4	4	0	3	627	3	3	0	0	NA	NA	NA	36	38	244	246	361	164	216	247	1	11	8	0.004	0.045	0.022
.	19.01.16-03.22.53-1-308924	154	11	11	6	0	5	643	10	10	0	0	NA	NA	NA	53	53	250	247	369	171	216	256	2	6	26	0.008	0.024	0.07
.	19.01.16-03.22.56-1-308928	63	3	3	0	0	0	626	2	2	0	0	NA	NA	NA	18	28	246	244	351	168	217	241	0	1	6	0	0.004	0.017
.	19.01.16-03.23.00-1-308929	62	2	2	0	0	0	621	1	1	0	0	NA	NA	NA	28	29	248	245	349	167	216	238	3	0	1	0.012	0	0.003
.	19.01.16-03.23.05-1-308934	87	6	6	1	0	0	625	5	5	0	0	NA	NA	NA	30	29	241	245	356	163	218	244	13	0	2	0.054	0	0.006
.	19.01.16-03.23.12-1-308942	61	2	2	0	0	0	298	1	1	0	0	NA	NA	NA	25	15	244	239	345	79	99	120	1	1	0	0.004	0.004	0
.	19.01.16-03.23.12-1-308943	61	2	2	1	0	1	248	1	1	0	0	NA	NA	NA	19	12	239	239	347	68	80	100	0	7	0	0	0.029	0
.	19.01.16-03.23.15-1-308949	119	13	13	3	0	1	631	11	11	0	0	NA	NA	NA	30	37	246	246	358	169	216	246	42	12	6	0.171	0.049	0.017
.	19.01.16-03.23.17-1-308953	123	22	22	10	0	5	632	21	21	0	0	NA	NA	NA	48	42	250	245	360	170	214	248	44	13	16	0.176	0.053	0.044
.	19.01.16-03.23.17-1-308954	64	4	4	2	0	2	616	3	3	0	0	NA	NA	NA	18	19	243	241	348	167	213	236	4	0	8	0.016	0	0.023
.	19.01.16-03.23.18-1-308955	31	1	1	0	0	0	0	0	0	0	0	NA	NA	NA	9	8	240	238	343	0	0	0	0	0	0	0	0	0
.	19.01.16-03.23.20-1-308956	60	4	4	3	0	1	617	2	2	0	0	NA	NA	NA	28	21	241	243	350	163	216	238	1	2	9	0.004	0.008	0.026
.	19.01.16-03.23.21-1-308957	36	1	1	0	0	0	0	0	0	0	0	NA	NA	NA	17	12	240	241	344	0	0	0	0	1	0	0	0.004	0
.	19.01.16-03.23.21-1-308958	30	1	1	0	0	0	0	0	0	0	0	NA	NA	NA	10	3	238	237	341	0	0	0	0	0	2	0	0	0.006
.	19.01.16-03.23.22-1-308960	93	4	4	1	0	1	620	2	2	0	0	NA	NA	NA	34	25	243	241	354	166	211	243	7	3	2	0.029	0.012	0.006
.	19.01.16-03.23.22-1-308962	124	7	7	2	0	2	638	6	6	0	0	NA	NA	NA	37	45	248	248	362	170	220	248	25	14	0	0.101	0.056	0
.	19.01.16-03.23.23-1-308963	98	4	4	1	0	1	623	3	3	0	0	NA	NA	NA	24	26	244	248	347	166	221	236	0	14	0	0	0.056	0
.	19.01.16-03.23.23-1-308964	122	6	6	1	0	1	621	5	5	0	0	NA	NA	NA	33	23	245	241	350	167	214	240	0	0	9	0	0	0.026
.	19.01.16-03.23.31-1-308968	234	33	33	8	0	7	656	28	28	0	0	NA	NA	NA	79	62	256	256	363	180	227	249	56	27	18	0.219	0.105	0.05
.	19.01.16-03.23.33-1-308969	146	11	11	7	0	5	652	9	9	0	0	NA	NA	NA	39	52	251	250	364	176	220	256	22	10	12	0.088	0.04	0.033
.	19.01.16-03.23.35-1-308970	86	3	3	0	0	0	622	2	2	0	0	NA	NA	NA	25	31	244	248	352	165	217	240	0	6	2	0	0.024	0.006
.	19.01.16-03.23.38-1-308971	119	14	14	0	0	0	632	13	13	0	0	NA	NA	NA	40	38	249	252	350	173	221	238	6	14	12	0.024	0.056	0.034
.	19.01.16-03.23.39-1-308987	146	18	18	6	0	4	650	17	17	0	0	NA	NA	NA	45	51	251	251	362	175	225	250	12	32	39	0.048	0.127	0.108
.	19.01.16-03.23.40-1-308988	56	2	2	1	0	0	624	1	1	0	0	NA	NA	NA	21	27	245	245	350	168	216	240	0	1	2	0	0.004	0.006
.	19.01.16-03.23.42-1-308989	120	7	7	2	0	1	628	6	6	0	0	NA	NA	NA	37	38	248	248	355	168	219	241	4	9	9	0.016	0.036	0.025
.	19.01.16-03.23.49-1-308991	90	4	4	0	0	0	638	3	3	0	0	NA	NA	NA	37	41	250	246	358	177	213	248	3	4	4	0.012	0.016	0.011
.	19.01.16-03.23.50-1-308992	117	6	6	1	0	0	640	5	5	0	0	NA	NA	NA	27	37	247	244	359	171	219	250	12	5	0	0.049	0.02	0
.	19.01.16-03.23.52-1-308993	129	8	8	1	0	1	643	7	7	0	0	NA	NA	NA	40	40	247	247	359	172	222	249	35	2	1	0.142	0.008	0.003
.	19.01.16-03.23.56-1-308997	33	1	1	0	0	0	0	0	0	0	0	NA	NA	NA	11	6	238	239	342	0	0	0	0	0	1	0	0	0.003
.	19.01.16-03.23.58-1-308998	86	4	4	0	0	0	624	3	3	0	0	NA	NA	NA	26	26	243	242	354	167	214	243	1	0	5	0.004	0	0.014
.	19.01.16-03.23.59-1-308999	93	8	8	1	0	1	631	6	6	0	0	NA	NA	NA	38	40	254	244	355	171	215	245	12	9	8	0.047	0.037	0.023
.	19.01.16-03.24.00-1-309000	31	1	1	0	0	0	0	0	0	0	0	NA	NA	NA	10	6	238	238	343	0	0	0	0	0	3	0	0	0.009
.	19.01.16-03.24.02-1-309001	140	18	18	6	0	5	638	16	16	0	0	NA	NA	NA	51	45	248	248	362	172	216	250	29	13	20	0.117	0.052	0.055
.	19.01.16-03.24.04-1-309002	93	14	14	3	0	2	631	12	12	0	0	NA	NA	NA	28	36	244	249	356	167	217	247	12	22	5	0.049	0.088	0.014
.	19.01.16-03.24.06-1-309004	89	5	5	2	0	0	634	4	4	0	0	NA	NA	NA	27	27	244	244	352	170	218	246	13	2	1	0.053	0.008	0.003
.	19.01.16-03.24.09-1-309008	33	1	1	0	0	0	0	0	0	0	0	NA	NA	NA	11	9	239	238	345	0	0	0	0	0	1	0	0	0.003
.	19.01.16-03.24.11-1-309012	273	13	13	7	0	4	669	11	11	0	0	NA	NA	NA	98	73	260	261	365	182	231	256	26	9	27	0.1	0.034	0.074
.	19.01.16-03.24.11-1-309013	149	9	9	5	0	4	633	8	8	0	0	NA	NA	NA	48	39	249	242	361	171	209	253	15	12	0	0.06	0.05	0
.	19.01.16-03.24.12-1-309014	68	6	6	1	0	1	621	5	5	0	0	NA	NA	NA	21	22	245	241	349	168	211	242	6	9	2	0.024	0.037	0.006
.	19.01.16-03.24.13-1-309016	120	18	18	8	0	6	629	17	17	0	0	NA	NA	NA	51	38	247	248	356	168	215	246	28	31	10	0.113	0.125	0.028
.	19.01.16-03.24.18-1-309021	146	14	14	5	0	3	644	13	13	0	0	NA	NA	NA	48	46	245	250	364	169	221	254	23	16	23	0.094	0.064	0.063
.	19.01.16-03.24.22-1-309023	90	12	12	1	0	1	620	11	11	0	0	NA	NA	NA	32	24	242	243	352	165	214	241	8	2	28	0.033	0.008	0.08
.	19.01.16-03.24.26-1-309027	60	2	2	0	0	0	613	1	1	0	0	NA	NA	NA	19	17	247	239	344	169	209	235	3	9	0	0.012	0.038	0
.	19.01.16-03.24.31-1-309028	184	18	18	7	0	6	645	17	17	0	0	NA	NA	NA	61	51	246	254	364	169	224	252	38	15	13	0.154	0.059	0.036
.	19.01.16-03.24.31-1-309029	62	2	2	1	0	1	628	1	1	0	0	NA	NA	NA	23	28	240	251	350	166	221	241	8	2	0	0.033	0.008	0
.	19.01.16-03.24.33-1-309030	150	12	12	5	0	3	654	10	10	0	0	NA	NA	NA	37	56	256	252	361	179	223	252	29	20	14	0.113	0.079	0.039
.	19.01.16-03.24.38-1-309046	33	1	1	0	0	0	0	0	0	0	0	NA	NA	NA	6	10	239	239	345	0	0	0	0	0	0	0	0	0
.	19.01.16-03.24.39-1-309047	61	2	2	2	0	2	301	1	1	0	0	NA	NA	NA	16	15	238	238	352	80	115	106	0	3	0	0	0.013	0
.	19.01.16-03.24.40-1-309048	97	6	6	1	0	1	635	5	5	0	0	NA	NA	NA	30	39	249	241	362	169	213	253	13	13	10	0.052	0.054	0.028
.	19.01.16-03.24.43-1-309050	59	2	2	0	0	0	623	1	1	0	0	NA	NA	NA	26	29	243	245	354	167	213	243	2	0	1	0.008	0	0.003
.	19.01.16-03.24.44-1-309051	120	4	4	1	0	1	638	3	3	0	0	NA	NA	NA	33	42	252	249	354	176	221	241	2	1	8	0.008	0.004	0.023
.	19.01.16-03.24.49-1-309052	175	20	20	3	0	3	635	17	17	0	0	NA	NA	NA	52	45	254	246	358	173	215	247	70	7	11	0.276	0.028	0.031
.	19.01.16-03.24.49-1-309053	34	1	1	1	0	1	0	0	0	0	0	NA	NA	NA	9	11	238	241	345	0	0	0	0	3	0	0	0.012	0
.	19.01.16-03.24.51-1-309054	85	5	5	1	0	1	621	3	3	0	0	NA	NA	NA	33	30	246	243	354	168	213	240	0	3	3	0	0.012	0.008
.	19.01.16-03.24.51-1-309055	66	2	2	1	0	1	627	1	1	0	0	NA	NA	NA	21	28	243	246	352	167	215	245	3	1	0	0.012	0.004	0
.	19.01.16-03.24.58-1-309059	88	4	4	2	0	1	623	3	3	0	0	NA	NA	NA	23	28	241	247	353	159	220	244	3	6	9	0.012	0.024	0.025
.	19.01.16-03.24.59-1-309060	65	2	2	0	0	0	628	1	1	0	0	NA	NA	NA	24	29	243	245	354	168	216	244	0	5	0	0	0.02	0
.	19.01.16-03.25.00-1-309061	238	31	31	6	0	3	676	28	28	0	0	NA	NA	NA	78	84	258	265	374	180	236	260	50	27	30	0.194	0.102	0.08
.	19.01.16-03.25.00-1-309062	87	3	3	0	0	0	622	2	2	0	0	NA	NA	NA	20	30	244	241	358	167	209	246	3	0	2	0.012	0	0.006
.	19.01.16-03.25.02-1-309064	91	3	3	1	0	1	620	2	2	0	0	NA	NA	NA	26	29	246	240	356	164	213	243	3	2	0	0.012	0.008	0
.	19.01.16-03.25.03-1-309065	60	4	4	0	0	0	616	2	2	0	0	NA	NA	NA	30	21	241	242	351	163	214	239	12	0	1	0.05	0	0.003
.	19.01.16-03.25.10-1-309075	95	18	18	6	0	6	631	15	15	0	0	NA	NA	NA	26	31	244	244	356	167	216	248	32	18	8	0.131	0.074	0.022
.	19.01.16-03.25.12-1-309078	181	20	20	4	0	4	652	15	15	0	0	NA	NA	NA	46	59	250	257	365	173	226	253	35	26	24	0.14	0.101	0.066
.	19.01.16-03.25.14-1-309085	86	3	3	0	0	0	623	2	2	0	0	NA	NA	NA	18	18	242	242	347	168	215	240	7	0	0	0.029	0	0
.	19.01.16-03.25.16-1-309087	120	17	17	5	0	5	635	15	15	0	0	NA	NA	NA	41	38	246	249	356	167	220	248	30	12	6	0.122	0.048	0.017
.	19.01.16-03.25.16-1-309088	93	3	3	2	0	2	634	2	2	0	0	NA	NA	NA	42	30	244	250	349	172	223	239	0	11	3	0	0.044	0.009
.	19.01.16-03.25.17-1-309090	89	11	11	1	0	1	621	10	10	0	0	NA	NA	NA	31	27	240	246	354	163	217	241	19	4	4	0.079	0.016	0.011
.	19.01.16-03.25.23-1-309094	185	7	7	2	0	2	670	5	5	0	0	NA	NA	NA	52	72	254	259	372	177	233	260	20	7	3	0.079	0.027	0.008
.	19.01.16-03.25.27-1-309096	117	6	6	2	0	2	635	4	4	0	0	NA	NA	NA	51	43	247	249	360	172	222	241	0	4	13	0	0.016	0.036
.	19.01.16-03.25.30-1-309097	122	14	14	4	0	4	628	13	13	0	0	NA	NA	NA	32	33	245	250	351	167	220	241	25	0	17	0.102	0	0.048
.	19.01.16-03.25.34-1-309098	121	9	9	4	0	4	636	8	8	0	0	NA	NA	NA	45	38	243	247	361	168	222	246	9	13	5	0.037	0.053	0.014
.	19.01.16-03.25.40-1-309114	66	4	4	1	0	0	619	2	2	0	0	NA	NA	NA	24	23	241	242	353	166	213	240	0	7	5	0	0.029	0.014
.	19.01.16-03.25.43-1-309115	63	2	2	1	0	0	627	1	1	0	0	NA	NA	NA	21	29	247	245	350	170	219	238	0	5	6	0	0.02	0.017
.	19.01.16-03.25.44-1-309116	125	12	12	7	0	6	632	11	11	0	0	NA	NA	NA	42	38	244	248	359	165	220	247	35	6	15	0.143	0.024	0.042
.	19.01.16-03.25.45-1-309117	149	14	14	5	0	4	652	12	12	0	0	NA	NA	NA	45	52	251	251	363	176	223	253	18	31	8	0.072	0.124	0.022
.	19.01.16-03.25.48-1-309118	90	3	3	1	0	1	631	2	2	0	0	NA	NA	NA	25	35	243	250	355	167	222	242	0	7	6	0	0.028	0.017
.	19.01.16-03.25.49-1-309119	178	21	21	9	0	7	641	20	20	0	0	NA	NA	NA	61	51	250	251	363	172	219	250	31	29	24	0.124	0.116	0.066
.	19.01.16-03.25.53-1-309120	88	5	5	2	0	2	627	3	3	0	0	NA	NA	NA	28	30	243	244	356	168	214	245	0	4	7	0	0.016	0.02
.	19.01.16-03.25.54-1-309121	210	10	10	2	0	1	673	9	9	0	0	NA	NA	NA	57	73	256	259	371	183	229	261	26	0	24	0.102	0	0.065
.	19.01.16-03.25.55-1-309125	122	8	8	4	0	1	653	7	7	0	0	NA	NA	NA	32	60	254	251	368	180	221	252	14	8	8	0.055	0.032	0.022
.	19.01.16-03.25.55-1-309126	118	17	17	3	0	3	619	16	16	0	0	NA	NA	NA	42	25	246	239	353	167	207	245	23	26	14	0.093	0.109	0.04
.	19.01.16-03.26.03-1-309128	69	5	5	1	0	1	617	3	3	0	0	NA	NA	NA	29	20	241	244	348	162	214	241	0	8	4	0	0.033	0.011
.	19.01.16-03.26.07-1-309130	199	21	21	6	0	4	653	19	19	0	0	NA	NA	NA	58	55	256	248	364	181	220	252	52	8	23	0.203	0.032	0.063
.	19.01.16-03.26.08-1-309133	66	2	2	0	0	0	639	1	1	0	0	NA	NA	NA	31	44	248	251	358	169	224	246	2	0	5	0.008	0	0.014
.	19.01.16-03.26.09-1-309135	210	8	8	2	0	2	654	7	7	0	0	NA	NA	NA	53	56	255	252	362	177	224	253	9	5	5	0.035	0.02	0.014
.	19.01.16-03.26.14-1-309141	91	7	7	2	0	2	621	5	5	0	0	NA	NA	NA	28	23	245	240	351	171	210	240	2	6	12	0.008	0.025	0.034
.	19.01.16-03.26.18-1-309146	177	24	24	6	0	5	652	22	22	0	0	NA	NA	NA	57	57	255	251	364	180	222	250	40	41	20	0.157	0.163	0.055
.	19.01.16-03.26.19-1-309147	69	5	5	0	0	0	625	3	3	0	0	NA	NA	NA	22	28	239	246	356	164	218	243	0	5	9	0	0.02	0.025
.	19.01.16-03.26.21-1-309149	36	1	1	0	0	0	0	0	0	0	0	NA	NA	NA	11	10	239	238	346	0	0	0	0	2	0	0	0.008	0
.	19.01.16-03.26.22-1-309151	33	1	1	0	0	0	0	0	0	0	0	NA	NA	NA	7	9	238	239	345	0	0	0	0	0	2	0	0	0.006
.	19.01.16-03.26.24-1-309154	91	4	4	2	0	1	626	2	2	0	0	NA	NA	NA	37	33	247	245	354	172	212	242	7	5	1	0.028	0.02	0.003
.	19.01.16-03.26.25-1-309155	94	3	3	1	0	1	626	2	2	0	0	NA	NA	NA	24	28	243	244	354	165	217	244	0	4	6	0	0.016	0.017
.	19.01.16-03.26.25-1-309156	32	1	1	0	0	0	0	0	0	0	0	NA	NA	NA	12	6	237	239	343	0	0	0	0	0	1	0	0	0.003
.	19.01.16-03.26.27-1-309159	88	4	4	1	0	1	626	3	3	0	0	NA	NA	NA	30	24	241	241	355	166	214	246	0	2	12	0	0.008	0.034
.	19.01.16-03.26.27-1-309160	174	12	12	4	0	3	654	9	9	0	0	NA	NA	NA	51	58	256	256	359	179	226	249	21	12	6	0.082	0.047	0.017
.	19.01.16-03.26.32-1-309165	91	4	4	1	0	0	628	3	3	0	0	NA	NA	NA	31	28	244	244	353	169	217	242	0	7	4	0	0.029	0.011
.	19.01.16-03.26.33-1-309166	95	7	7	2	0	1	635	6	6	0	0	NA	NA	NA	28	31	247	246	351	172	219	244	12	14	3	0.049	0.057	0.009
.	19.01.16-03.26.38-1-309182	113	7	7	3	0	2	638	6	6	0	0	NA	NA	NA	41	45	247	249	362	166	225	247	15	0	9	0.061	0	0.025
.	19.01.16-03.26.38-1-309183	88	4	4	4	0	3	625	3	3	0	0	NA	NA	NA	22	27	246	242	352	169	215	241	0	14	3	0	0.058	0.009
.	19.01.16-03.26.42-1-309184	149	14	14	6	0	3	639	13	13	0	0	NA	NA	NA	46	45	245	249	364	168	219	252	21	10	27	0.086	0.04	0.074
.	19.01.16-03.26.43-1-309185	152	22	22	8	0	5	643	21	21	0	0	NA	NA	NA	35	48	254	246	361	174	217	252	54	11	10	0.213	0.045	0.028
.	19.01.16-03.26.46-1-309186	89	3	3	1	0	1	622	2	2	0	0	NA	NA	NA	27	23	242	245	349	165	219	238	3	0	1	0.012	0	0.003
.	19.01.16-03.26.50-1-309187	113	9	9	3	0	3	630	8	8	0	0	NA	NA	NA	24	34	247	244	356	168	212	250	12	4	5	0.049	0.016	0.014
.	19.01.16-03.26.51-1-309188	57	2	2	0	0	0	250	1	1	0	0	NA	NA	NA	25	17	237	238	355	61	88	101	0	1	1	0	0.004	0.003
.	19.01.16-03.26.51-1-309189	96	5	5	3	0	3	618	4	4	0	0	NA	NA	NA	39	30	250	243	350	168	215	235	5	5	11	0.02	0.021	0.031
.	19.01.16-03.26.55-1-309193	125	7	7	2	0	2	636	6	6	0	0	NA	NA	NA	39	36	246	250	353	168	226	242	12	0	11	0.049	0	0.031
.	19.01.16-03.26.57-1-309194	31	1	1	0	0	0	0	0	0	0	0	NA	NA	NA	8	11	238	242	344	0	0	0	0	0	2	0	0	0.006
.	19.01.16-03.26.58-1-309195	181	11	11	3	0	3	638	10	10	0	0	NA	NA	NA	61	50	247	250	366	167	220	251	10	12	14	0.04	0.048	0.038
.	19.01.16-03.26.59-1-309196	31	1	1	0	0	0	0	0	0	0	0	NA	NA	NA	10	9	240	236	346	0	0	0	0	0	0	0	0	0
.	19.01.16-03.26.59-1-309197	64	2	2	0	0	0	615	1	1	0	0	NA	NA	NA	29	23	242	242	352	161	214	240	0	0	6	0	0	0.017
.	19.01.16-03.27.01-1-309198	32	1	1	0	0	0	0	0	0	0	0	NA	NA	NA	8	2	237	237	341	0	0	0	0	0	0	0	0	0
.	19.01.16-03.27.03-1-309199	90	5	5	2	0	2	633	3	3	0	0	NA	NA	NA	25	37	252	245	353	172	217	244	8	0	5	0.032	0	0.014
.	19.01.16-03.27.08-1-309208	88	4	4	2	0	2	631	2	2	0	0	NA	NA	NA	29	39	248	243	361	169	213	249	6	15	3	0.024	0.062	0.008
.	19.01.16-03.27.09-1-309209	154	6	6	1	0	1	633	5	5	0	0	NA	NA	NA	54	40	247	248	358	169	219	245	8	0	9	0.032	0	0.025
.	19.01.16-03.27.11-1-309212	154	7	7	0	0	0	652	6	6	0	0	NA	NA	NA	41	54	245	256	366	168	231	253	7	0	5	0.029	0	0.014
.	19.01.16-03.27.11-1-309214	122	11	11	5	0	5	640	9	9	0	0	NA	NA	NA	43	44	250	249	358	173	219	248	20	17	2	0.08	0.068	0.006
.	19.01.16-03.27.12-1-309216	30	1	1	1	0	1	0	0	0	0	0	NA	NA	NA	10	8	236	240	345	0	0	0	0	1	0	0	0.004	0
.	19.01.16-03.27.12-1-309218	31	1	1	0	0	0	0	0	0	0	0	NA	NA	NA	7	10	240	239	344	0	0	0	1	0	0	0.004	0	0
.	19.01.16-03.27.13-1-309219	64	4	4	0	0	0	617	3	3	0	0	NA	NA	NA	26	22	241	246	348	163	215	239	5	0	4	0.021	0	0.011
.	19.01.16-03.27.14-1-309221	64	2	2	0	0	0	504	1	1	0	0	NA	NA	NA	19	19	243	241	348	140	177	187	0	0	2	0	0	0.006
.	19.01.16-03.27.19-1-309228	60	2	2	0	0	0	398	1	1	0	0	NA	NA	NA	19	14	239	241	347	112	138	148	0	4	1	0	0.017	0.003
.	19.01.16-03.27.19-1-309229	111	6	6	1	0	0	631	5	5	0	0	NA	NA	NA	34	33	244	246	356	168	217	246	3	0	12	0.012	0	0.034
.	19.01.16-03.27.23-1-309232	235	20	20	10	0	6	682	19	19	0	0	NA	NA	NA	76	92	263	275	367	182	246	254	49	10	26	0.186	0.036	0.071
.	19.01.16-03.27.29-1-309235	179	9	9	2	0	2	645	8	8	0	0	NA	NA	NA	65	51	252	251	361	175	223	247	21	0	20	0.083	0	0.055
.	19.01.16-03.27.32-1-309237	93	5	5	3	0	1	617	4	4	0	0	NA	NA	NA	28	21	243	240	351	164	215	238	11	0	12	0.045	0	0.034
.	19.01.16-03.27.32-1-309238	62	3	3	1	0	1	549	2	2	0	0	NA	NA	NA	11	14	241	242	344	151	187	211	0	3	1	0	0.012	0.003
.	19.01.16-03.27.34-1-309239	65	3	3	1	0	1	617	2	2	0	0	NA	NA	NA	28	23	244	245	347	163	215	239	0	5	3	0	0.02	0.009
.	19.01.16-03.27.34-1-309240	170	24	24	6	0	4	652	21	21	0	0	NA	NA	NA	52	55	248	257	363	173	228	251	74	27	14	0.298	0.105	0.039
.	19.01.16-03.27.40-1-309256	89	9	9	2	0	2	617	8	8	0	0	NA	NA	NA	38	21	241	240	353	163	211	243	17	6	15	0.071	0.025	0.042
.	19.01.16-03.27.40-1-309257	63	4	4	1	0	0	619	3	3	0	0	NA	NA	NA	19	26	241	245	353	163	216	240	7	4	1	0.029	0.016	0.003
.	19.01.16-03.27.48-1-309258	120	13	13	7	0	3	635	10	10	0	0	NA	NA	NA	40	37	247	246	357	169	220	246	31	8	6	0.126	0.033	0.017
.	19.01.16-03.27.48-1-309259	63	2	2	1	0	1	613	1	1	0	0	NA	NA	NA	30	23	241	242	353	165	210	238	0	3	7	0	0.012	0.02
.	19.01.16-03.27.50-1-309260	86	4	4	1	0	1	629	3	3	0	0	NA	NA	NA	33	36	242	246	361	166	217	246	4	8	2	0.017	0.033	0.006
.	19.01.16-03.27.51-1-309261	33	1	1	0	0	0	0	0	0	0	0	NA	NA	NA	6	13	242	239	345	0	0	0	0	3	0	0	0.013	0
.	19.01.16-03.27.53-1-309262	90	5	5	3	0	3	623	4	4	0	0	NA	NA	NA	27	21	243	240	351	170	213	240	1	0	19	0.004	0	0.054
.	19.01.16-03.27.55-1-309263	143	35	35	6	0	6	636	32	32	0	0	NA	NA	NA	48	40	244	250	359	166	222	248	66	25	36	0.27	0.1	0.1
.	19.01.16-03.28.01-1-309267	197	25	25	8	0	6	661	22	22	0	0	NA	NA	NA	55	62	252	256	367	174	229	258	21	43	22	0.083	0.168	0.06
.	19.01.16-03.28.02-1-309268	259	35	35	12	0	9	647	29	29	0	0	NA	NA	NA	66	59	262	248	362	181	219	247	64	24	37	0.244	0.097	0.102
.	19.01.16-03.28.09-1-309273	33	1	1	0	0	0	0	0	0	0	0	NA	NA	NA	13	11	240	238	346	0	0	0	0	1	0	0	0.004	0
.	19.01.16-03.28.09-1-309274	35	1	1	0	0	0	0	0	0	0	0	NA	NA	NA	6	9	239	238	345	0	0	0	0	0	1	0	0	0.003
.	19.01.16-03.28.09-1-309275	206	24	24	5	0	3	652	20	20	0	0	NA	NA	NA	63	53	255	251	360	181	224	247	51	12	35	0.2	0.048	0.097
.	19.01.16-03.28.11-1-309278	152	14	14	3	0	1	641	13	13	0	0	NA	NA	NA	47	46	254	253	352	174	226	241	20	14	9	0.079	0.055	0.026
.	19.01.16-03.28.11-1-309279	60	4	4	1	0	1	618	3	3	0	0	NA	NA	NA	26	23	241	242	353	163	213	242	6	5	0	0.025	0.021	0
.	19.01.16-03.28.12-1-309281	177	22	22	6	0	5	651	21	21	0	0	NA	NA	NA	55	56	249	258	362	171	232	248	56	31	8	0.225	0.12	0.022
.	19.01.16-03.28.18-1-309287	88	6	6	2	0	2	640	5	5	0	0	NA	NA	NA	26	43	250	246	360	176	214	250	1	7	7	0.004	0.028	0.019
.	19.01.16-03.28.26-1-309297	58	2	2	0	0	0	621	1	1	0	0	NA	NA	NA	19	20	242	239	352	167	211	243	0	9	0	0	0.038	0
.	19.01.16-03.28.34-1-309302	177	29	29	9	0	6	636	27	27	0	0	NA	NA	NA	37	39	247	248	357	171	219	246	59	25	25	0.239	0.101	0.07
.	19.01.16-03.28.35-1-309303	173	11	11	3	0	3	640	10	10	0	0	NA	NA	NA	67	47	247	251	362	169	222	249	27	7	4	0.109	0.028	0.011
.	19.01.16-03.28.42-1-309319	35	1	1	1	0	1	0	0	0	0	0	NA	NA	NA	13	8	241	236	344	0	0	0	0	0	0	0	0	0
.	19.01.16-03.28.44-1-309320	93	6	6	3	0	1	619	5	5	0	0	NA	NA	NA	36	25	243	245	350	163	216	240	6	9	20	0.025	0.037	0.057
.	19.01.16-03.28.46-1-309321	37	1	1	0	0	0	0	0	0	0	0	NA	NA	NA	12	5	237	238	343	0	0	0	0	0	1	0	0	0.003
.	19.01.16-03.28.47-1-309323	117	6	6	2	0	1	630	5	5	0	0	NA	NA	NA	43	34	249	242	356	171	215	244	5	21	13	0.02	0.087	0.037
.	19.01.16-03.28.48-1-309324	89	3	3	0	0	0	617	2	2	0	0	NA	NA	NA	24	13	239	241	346	165	214	238	0	9	3	0	0.037	0.009
.	19.01.16-03.28.48-1-309325	154	8	8	1	0	1	637	6	6	0	0	NA	NA	NA	46	34	243	245	359	168	213	256	14	8	5	0.058	0.033	0.014
.	19.01.16-03.28.50-1-309326	61	2	2	0	0	0	621	1	1	0	0	NA	NA	NA	27	25	241	247	350	166	218	237	2	6	0	0.008	0.024	0
.	19.01.16-03.29.02-1-309330	31	1	1	1	0	1	0	0	0	0	0	NA	NA	NA	8	4	237	238	342	0	0	0	1	0	0	0.004	0	0
.	19.01.16-03.29.02-1-309331	89	5	5	2	0	2	623	4	4	0	0	NA	NA	NA	47	33	247	246	353	167	218	238	6	1	6	0.024	0.004	0.017
.	19.01.16-03.29.03-1-309332	91	4	4	3	0	1	635	3	3	0	0	NA	NA	NA	27	39	250	247	355	173	222	240	4	0	6	0.016	0	0.017
.	19.01.16-03.29.03-1-309333	283	48	48	22	0	15	672	44	44	0	0	NA	NA	NA	95	91	266	259	379	181	227	264	59	38	53	0.222	0.147	0.14
.	19.01.16-03.29.04-1-309334	32	1	1	1	0	1	0	0	0	0	0	NA	NA	NA	7	11	241	238	345	0	0	0	0	0	1	0	0	0.003
.	19.01.16-03.29.05-1-309335	170	26	26	5	0	4	659	24	24	0	0	NA	NA	NA	47	63	253	254	369	174	228	257	33	23	23	0.13	0.091	0.062
.	19.01.16-03.29.06-1-309336	117	4	4	1	0	1	642	3	3	0	0	NA	NA	NA	42	46	245	248	366	170	218	254	3	2	3	0.012	0.008	0.008
.	19.01.16-03.29.07-1-309340	152	5	5	0	0	0	634	4	4	0	0	NA	NA	NA	54	43	248	255	353	169	222	243	3	7	5	0.012	0.027	0.014
.	19.01.16-03.29.08-1-309345	119	8	8	0	0	0	627	6	6	0	0	NA	NA	NA	32	28	249	242	350	170	213	244	13	11	1	0.052	0.045	0.003
.	19.01.16-03.29.20-1-309358	65	4	4	3	0	2	623	3	3	0	0	NA	NA	NA	24	24	245	240	352	168	215	240	4	0	7	0.016	0	0.02
.	19.01.16-03.29.21-1-309359	91	6	6	1	0	0	638	5	5	0	0	NA	NA	NA	25	35	247	250	351	170	224	244	12	2	9	0.049	0.008	0.026
.	19.01.16-03.29.21-1-309360	141	26	26	9	0	5	626	23	23	0	0	NA	NA	NA	45	32	244	245	356	166	218	242	14	30	41	0.057	0.122	0.115
.	19.01.16-03.29.22-1-309362	94	4	4	2	0	2	630	3	3	0	0	NA	NA	NA	32	38	246	244	361	168	213	249	2	10	2	0.008	0.041	0.006
.	19.01.16-03.29.25-1-309366	151	13	13	5	0	4	640	12	12	0	0	NA	NA	NA	41	38	246	246	359	171	222	247	24	12	13	0.098	0.049	0.036
.	19.01.16-03.29.27-1-309367	60	2	2	0	0	0	148	0	0	0	0	NA	NA	NA	17	16	240	240	349	41	48	59	0	0	3	0	0	0.009
.	19.01.16-03.29.34-1-309368	65	3	3	0	0	0	626	2	2	0	0	NA	NA	NA	17	25	243	244	351	167	217	242	0	5	5	0	0.02	0.014
.	19.01.16-03.29.35-1-309369	180	14	14	6	0	5	659	12	12	0	0	NA	NA	NA	62	59	249	249	374	174	221	264	25	7	13	0.1	0.028	0.035
.	19.01.16-03.29.36-1-309370	122	7	7	3	0	3	640	6	6	0	0	NA	NA	NA	50	43	246	254	356	169	224	247	14	0	5	0.057	0	0.014
.	19.01.16-03.29.36-1-309371	134	8	8	2	0	2	648	7	7	0	0	NA	NA	NA	53	60	256	250	367	178	220	250	1	20	17	0.004	0.08	0.046
.	19.01.16-03.29.42-1-309388	89	3	3	1	0	0	631	2	2	0	0	NA	NA	NA	25	29	243	247	352	166	218	247	0	9	2	0	0.036	0.006
.	19.01.16-03.29.47-1-309389	119	7	7	3	0	2	630	6	6	0	0	NA	NA	NA	34	30	244	244	355	167	218	245	9	13	1	0.037	0.053	0.003
.	19.01.16-03.29.49-1-309390	58	2	2	0	0	0	100	1	1	0	0	NA	NA	NA	24	13	243	239	344	24	34	42	1	0	0	0.004	0	0
.	19.01.16-03.29.54-1-309394	89	4	4	0	0	0	620	2	2	0	0	NA	NA	NA	28	23	241	242	353	166	212	242	1	7	2	0.004	0.029	0.006
.	19.01.16-03.29.55-1-309395	216	15	15	5	0	4	652	13	13	0	0	NA	NA	NA	73	53	253	256	357	177	228	247	20	14	14	0.079	0.055	0.039
.	19.01.16-03.29.56-1-309396	89	7	7	4	0	3	623	6	6	0	0	NA	NA	NA	29	24	245	244	348	168	214	241	21	15	0	0.086	0.061	0
.	19.01.16-03.29.57-1-309397	36	1	1	1	0	1	0	0	0	0	0	NA	NA	NA	8	12	239	240	346	0	0	0	0	0	0	0	0	0
.	19.01.16-03.29.58-1-309398	203	52	52	14	0	13	661	48	48	0	0	NA	NA	NA	50	73	260	255	371	180	220	261	62	31	50	0.238	0.122	0.135
.	19.01.16-03.29.58-1-309399	350	22	22	7	0	7	702	20	20	0	0	NA	NA	NA	98	112	272	274	379	194	241	267	42	45	17	0.154	0.164	0.045
.	19.01.16-03.30.00-1-309400	64	2	2	1	0	1	453	1	1	0	0	NA	NA	NA	19	18	239	244	348	122	158	173	5	3	0	0.021	0.012	0
.	19.01.16-03.30.05-1-309407	93	4	4	1	0	1	624	3	3	0	0	NA	NA	NA	35	34	248	246	353	172	213	239	9	0	11	0.036	0	0.031
.	19.01.16-03.30.06-1-309408	84	3	3	0	0	0	623	2	2	0	0	NA	NA	NA	31	32	244	249	352	168	218	237	0	4	0	0	0.016	0
.	19.01.16-03.30.08-1-309411	206	18	18	6	0	3	658	17	17	0	0	NA	NA	NA	57	59	244	264	364	170	236	252	24	42	21	0.098	0.159	0.058
.	19.01.16-03.30.11-1-309416	34	1	1	0	0	0	0	0	0	0	0	NA	NA	NA	11	6	236	238	345	0	0	0	0	0	1	0	0	0.003
.	19.01.16-03.30.13-1-309418	114	7	7	4	0	4	636	6	6	0	0	NA	NA	NA	20	36	243	249	357	168	220	248	5	9	3	0.021	0.036	0.008
.	19.01.16-03.30.14-1-309420	181	12	12	5	0	5	654	11	11	0	0	NA	NA	NA	59	57	250	251	369	176	220	258	25	15	9	0.1	0.06	0.024
.	19.01.16-03.30.20-1-309424	242	57	57	20	0	11	663	53	53	0	0	NA	NA	NA	62	71	261	254	369	179	226	258	116	44	34	0.444	0.173	0.092
.	19.01.16-03.30.25-1-309429	88	4	4	0	0	0	620	3	3	0	0	NA	NA	NA	31	27	247	245	348	170	216	234	13	0	1	0.053	0	0.003
.	19.01.16-03.30.26-1-309430	97	5	5	0	0	0	619	2	2	0	0	NA	NA	NA	36	30	247	241	355	167	210	242	3	4	4	0.012	0.017	0.011
.	19.01.16-03.30.36-1-309431	62	2	2	0	0	0	627	1	1	0	0	NA	NA	NA	22	31	241	245	358	164	217	246	2	0	5	0.008	0	0.014
.	19.01.16-03.30.39-1-309447	91	4	4	1	0	1	624	3	3	0	0	NA	NA	NA	28	25	246	244	348	170	216	238	4	4	2	0.016	0.016	0.006
.	19.01.16-03.30.40-1-309448	149	10	10	5	0	3	643	9	9	0	0	NA	NA	NA	51	49	253	249	360	174	220	249	4	10	21	0.016	0.04	0.058
.	19.01.16-03.30.43-1-309449	183	10	10	4	0	4	656	9	9	0	0	NA	NA	NA	67	56	254	251	364	180	225	251	27	9	12	0.106	0.036	0.033
.	19.01.16-03.30.44-1-309450	169	34	34	9	0	6	645	33	33	0	0	NA	NA	NA	53	50	253	247	363	173	222	250	72	15	57	0.285	0.061	0.157
.	19.01.16-03.30.44-1-309451	90	4	4	0	0	0	612	3	3	0	0	NA	NA	NA	32	18	244	240	347	165	211	236	2	11	3	0.008	0.046	0.009
.	19.01.16-03.30.48-1-309452	145	11	11	4	0	3	639	7	7	0	0	NA	NA	NA	53	53	249	253	364	169	220	250	6	14	20	0.024	0.055	0.055
.	19.01.16-03.30.52-1-309453	36	1	1	0	0	0	0	0	0	0	0	NA	NA	NA	13	9	240	238	344	0	0	0	0	0	1	0	0	0.003
.	19.01.16-03.30.55-1-309458	69	6	6	1	0	1	616	2	2	0	0	NA	NA	NA	35	26	246	245	348	169	213	234	11	0	1	0.045	0	0.003
.	19.01.16-03.30.58-1-309459	173	12	12	8	0	6	649	11	11	0	0	NA	NA	NA	54	53	251	257	358	174	226	249	24	15	11	0.096	0.058	0.031
.	19.01.16-03.31.01-1-309460	86	3	3	1	0	1	622	2	2	0	0	NA	NA	NA	36	28	246	241	354	169	215	238	0	2	7	0	0.008	0.02
.	19.01.16-03.31.05-1-309481	179	18	18	5	0	3	634	16	16	0	0	NA	NA	NA	49	43	251	247	358	174	212	248	25	25	20	0.1	0.101	0.056
.	19.01.16-03.31.05-1-309482	117	5	5	3	0	3	643	3	3	0	0	NA	NA	NA	33	47	248	251	361	169	224	250	13	0	5	0.052	0	0.014
.	19.01.16-03.31.09-1-309493	94	8	8	1	0	1	624	4	4	0	0	NA	NA	NA	25	23	245	242	349	167	215	242	7	6	8	0.029	0.025	0.023
.	19.01.16-03.31.11-1-309514	118	8	8	2	0	1	618	7	7	0	0	NA	NA	NA	47	30	246	244	353	167	210	241	11	16	1	0.045	0.066	0.003
.	19.01.16-03.31.14-1-309518	86	5	5	1	0	1	634	4	4	0	0	NA	NA	NA	30	42	246	245	364	171	212	251	4	4	2	0.016	0.016	0.005
.	19.01.16-03.31.21-1-309526	141	11	11	0	0	0	647	10	10	0	0	NA	NA	NA	57	55	250	249	369	174	219	254	7	14	2	0.028	0.056	0.005
.	19.01.16-03.31.22-1-309528	120	8	8	2	0	2	637	7	7	0	0	NA	NA	NA	39	41	249	251	354	174	222	241	0	10	11	0	0.04	0.031
.	19.01.16-03.31.24-1-309531	91	5	5	0	0	0	621	4	4	0	0	NA	NA	NA	26	27	242	244	354	166	216	239	6	8	1	0.025	0.033	0.003
.	19.01.16-03.31.29-1-309533	230	22	22	5	0	4	659	20	20	0	0	NA	NA	NA	67	69	252	252	378	175	224	260	54	20	15	0.214	0.079	0.04
.	19.01.16-03.31.30-1-309534	184	19	19	7	0	7	646	14	14	0	0	NA	NA	NA	56	54	246	256	365	167	226	253	36	13	18	0.146	0.051	0.049
.	19.01.16-03.31.31-1-309535	201	29	29	6	0	6	646	28	28	0	0	NA	NA	NA	70	51	251	247	366	174	218	254	57	16	22	0.227	0.065	0.06
.	19.01.16-03.31.31-1-309536	59	2	2	0	0	0	100	1	1	0	0	NA	NA	NA	24	12	238	241	346	21	34	45	0	0	4	0	0	0.012
.	19.01.16-03.31.36-1-309537	36	1	1	0	0	0	0	0	0	0	0	NA	NA	NA	10	5	237	238	343	0	0	0	3	0	0	0.013	0	0
.	19.01.16-03.31.37-1-309538	63	3	3	1	0	1	629	2	2	0	0	NA	NA	NA	19	29	248	242	352	169	217	243	4	6	4	0.016	0.025	0.011
.	19.01.16-03.31.39-1-309554	92	7	7	3	0	3	621	5	5	0	0	NA	NA	NA	30	27	245	245	350	168	217	236	10	1	18	0.041	0.004	0.051
.	19.01.16-03.31.39-1-309555	65	2	2	0	0	0	500	1	1	0	0	NA	NA	NA	15	23	246	244	346	134	173	193	0	0	1	0	0	0.003
.	19.01.16-03.31.40-1-309556	149	15	15	7	0	5	652	13	13	0	0	NA	NA	NA	45	53	251	257	358	174	227	251	21	9	23	0.084	0.035	0.064
.	19.01.16-03.31.41-1-309557	183	38	38	10	0	8	658	33	33	0	0	NA	NA	NA	61	62	257	250	368	180	221	257	74	29	33	0.288	0.116	0.09
.	19.01.16-03.31.50-1-309558	88	5	5	1	0	1	629	4	4	0	0	NA	NA	NA	32	28	243	242	356	169	213	247	0	20	0	0	0.083	0
.	19.01.16-03.31.51-1-309559	32	1	1	0	0	0	0	0	0	0	0	NA	NA	NA	7	10	237	238	348	0	0	0	1	0	0	0.004	0	0
.	19.01.16-03.31.54-1-309560	35	1	1	0	0	0	0	0	0	0	0	NA	NA	NA	8	8	240	239	342	0	0	0	0	0	0	0	0	0
.	19.01.16-03.31.57-1-309564	214	26	26	10	0	5	647	24	24	0	0	NA	NA	NA	67	56	252	251	366	175	217	255	61	11	30	0.242	0.044	0.082
.	19.01.16-03.31.57-1-309565	89	4	4	2	0	1	624	3	3	0	0	NA	NA	NA	34	31	241	244	359	167	215	242	0	8	2	0	0.033	0.006
.	19.01.16-03.32.00-1-309566	123	21	21	3	0	3	630	20	20	0	0	NA	NA	NA	43	39	249	245	358	171	215	244	15	34	24	0.06	0.139	0.067
.	19.01.16-03.32.06-1-309568	148	19	19	5	0	5	643	17	17	0	0	NA	NA	NA	65	53	249	253	364	170	221	252	54	42	5	0.217	0.166	0.014
.	19.01.16-03.32.08-1-309572	95	4	4	0	0	0	626	3	3	0	0	NA	NA	NA	45	36	247	243	359	172	212	242	0	2	8	0	0.008	0.022
.	19.01.16-03.32.09-1-309573	121	14	14	6	0	2	625	13	13	0	0	NA	NA	NA	48	37	244	248	358	167	217	241	12	30	18	0.049	0.121	0.05
.	19.01.16-03.32.10-1-309575	117	5	5	0	0	0	637	4	4	0	0	NA	NA	NA	38	42	249	244	362	171	213	253	3	12	0	0.012	0.049	0
.	19.01.16-03.32.12-1-309580	329	20	20	7	0	5	723	18	18	0	0	NA	NA	NA	89	125	270	271	397	191	245	287	51	8	33	0.189	0.03	0.083
.	19.01.16-03.32.24-1-309588	67	3	3	1	0	0	627	2	2	0	0	NA	NA	NA	27	32	244	244	357	161	217	249	0	13	2	0	0.053	0.006
.	19.01.16-03.32.27-1-309590	95	11	11	1	0	1	624	10	10	0	0	NA	NA	NA	37	32	247	242	356	168	212	244	3	11	6	0.012	0.045	0.017
.	19.01.16-03.32.32-1-309592	30	1	1	0	0	0	0	0	0	0	0	NA	NA	NA	13	15	240	241	347	0	0	0	0	0	1	0	0	0.003
.	19.01.16-03.32.34-1-309593	153	30	30	9	0	7	613	27	27	0	0	NA	NA	NA	49	19	245	242	345	168	210	235	31	24	29	0.127	0.099	0.084
.	19.01.16-03.32.34-1-309594	129	12	12	1	0	1	651	10	10	0	0	NA	NA	NA	47	53	251	252	363	176	224	251	18	10	15	0.072	0.04	0.041
.	19.01.16-03.32.34-1-309595	127	15	15	5	0	4	629	13	13	0	0	NA	NA	NA	26	26	246	243	350	171	215	243	11	15	11	0.045	0.062	0.031
.	19.01.16-03.32.36-1-309596	207	36	36	13	0	10	649	34	34	0	0	NA	NA	NA	73	59	251	253	368	174	220	255	33	28	39	0.131	0.111	0.106
.	19.01.16-03.32.39-1-309612	34	1	1	1	0	1	0	0	0	0	0	NA	NA	NA	7	11	240	240	344	0	0	0	0	0	2	0	0	0.006
.	19.01.16-03.32.39-1-309613	92	5	5	2	0	1	627	4	4	0	0	NA	NA	NA	19	28	245	245	351	170	215	242	0	6	10	0	0.024	0.028
.	19.01.16-03.32.41-1-309614	91	5	5	0	0	0	617	4	4	0	0	NA	NA	NA	25	22	242	243	350	165	213	239	4	10	2	0.017	0.041	0.006
.	19.01.16-03.32.47-1-309615	146	15	15	2	0	2	631	13	13	0	0	NA	NA	NA	45	35	246	250	352	167	222	242	20	7	13	0.081	0.028	0.037
.	19.01.16-03.32.49-1-309616	97	6	6	1	0	1	621	4	4	0	0	NA	NA	NA	26	21	239	244	351	165	218	238	10	0	11	0.042	0	0.031
.	19.01.16-03.32.55-1-309620	93	7	7	2	0	2	627	6	6	0	0	NA	NA	NA	40	35	246	247	355	168	216	243	4	5	10	0.016	0.02	0.028
.	19.01.16-03.32.57-1-309621	85	4	4	3	0	3	624	3	3	0	0	NA	NA	NA	24	24	241	243	353	166	213	245	0	5	5	0	0.021	0.014
.	19.01.16-03.32.58-1-309622	32	1	1	1	0	1	0	0	0	0	0	NA	NA	NA	7	7	238	239	343	0	0	0	0	0	1	0	0	0.003
.	19.01.16-03.32.58-1-309623	90	4	4	2	0	1	643	2	2	0	0	NA	NA	NA	26	48	252	248	361	175	221	247	3	3	6	0.012	0.012	0.017
.	19.01.16-03.33.00-1-309624	121	7	7	2	0	2	635	6	6	0	0	NA	NA	NA	42	34	245	247	355	171	219	245	6	4	13	0.024	0.016	0.037
.	19.01.16-03.33.05-1-309625	143	10	10	3	0	2	643	9	9	0	0	NA	NA	NA	45	49	251	245	366	172	215	256	15	1	9	0.06	0.004	0.025
.	19.01.16-03.33.09-1-309634	91	4	4	1	0	0	627	3	3	0	0	NA	NA	NA	31	29	246	244	352	170	216	241	10	0	1	0.041	0	0.003
.	19.01.16-03.33.11-1-309636	185	18	18	7	0	3	628	17	17	0	0	NA	NA	NA	49	32	244	242	359	167	215	246	28	13	28	0.115	0.054	0.078
.	19.01.16-03.33.11-1-309638	36	1	1	0	0	0	0	0	0	0	0	NA	NA	NA	9	9	239	239	344	0	0	0	0	1	0	0	0.004	0
.	19.01.16-03.33.13-1-309641	61	3	3	2	0	2	631	2	2	0	0	NA	NA	NA	22	31	248	244	352	168	218	245	6	0	3	0.024	0	0.009
.	19.01.16-03.33.14-1-309643	97	3	3	1	0	1	628	2	2	0	0	NA	NA	NA	26	30	243	244	356	166	216	246	4	4	2	0.016	0.016	0.006
.	19.01.16-03.33.14-1-309644	124	7	7	1	0	1	624	5	5	0	0	NA	NA	NA	39	28	241	246	354	163	219	242	2	7	24	0.008	0.028	0.068
.	19.01.16-03.33.17-1-309648	181	12	12	3	0	2	658	11	11	0	0	NA	NA	NA	54	62	252	257	366	173	230	255	21	11	24	0.083	0.043	0.066
.	19.01.16-03.33.19-1-309652	96	8	8	3	0	3	628	6	6	0	0	NA	NA	NA	37	28	245	244	352	168	218	242	17	5	0	0.069	0.02	0
.	19.01.16-03.33.24-1-309655	210	22	22	9	0	5	643	20	20	0	0	NA	NA	NA	62	50	251	251	361	172	220	251	35	29	20	0.139	0.116	0.055
.	19.01.16-03.33.25-1-309658	121	11	11	1	0	1	640	9	9	0	0	NA	NA	NA	44	44	251	247	359	170	219	251	15	8	8	0.06	0.032	0.022
.	19.01.16-03.33.26-1-309660	32	1	1	0	0	0	0	0	0	0	0	NA	NA	NA	13	7	238	237	345	0	0	0	0	1	0	0	0.004	0
.	19.01.16-03.33.28-1-309661	89	8	8	1	0	0	637	7	7	0	0	NA	NA	NA	41	43	247	246	363	169	219	249	2	10	8	0.008	0.041	0.022
.	19.01.16-03.33.28-1-309662	118	7	7	2	0	2	644	6	6	0	0	NA	NA	NA	35	44	247	247	363	169	220	255	13	7	11	0.053	0.028	0.03
.	19.01.16-03.33.33-1-309663	204	26	26	8	0	7	668	20	20	0	0	NA	NA	NA	53	68	257	256	368	180	230	258	58	16	14	0.226	0.062	0.038
.	19.01.16-03.33.35-1-309664	89	4	4	3	0	1	634	3	3	0	0	NA	NA	NA	23	37	248	240	362	171	212	251	16	3	0	0.065	0.012	0
.	19.01.16-03.33.39-1-309680	35	1	1	0	0	0	0	0	0	0	0	NA	NA	NA	9	7	238	237	345	0	0	0	0	0	0	0	0	0
.	19.01.16-03.33.41-1-309681	118	17	17	5	0	4	638	15	15	0	0	NA	NA	NA	35	37	250	248	352	173	221	244	9	30	14	0.036	0.121	0.04
.	19.01.16-03.33.41-1-309682	88	5	5	2	0	2	636	4	4	0	0	NA	NA	NA	22	38	248	248	355	169	220	247	4	10	4	0.016	0.04	0.011
.	19.01.16-03.33.45-1-309683	115	11	11	3	0	2	624	7	7	0	0	NA	NA	NA	44	40	248	249	356	169	218	237	0	7	21	0	0.028	0.059
.	19.01.16-03.33.46-1-309684	140	18	18	7	0	5	633	15	15	0	0	NA	NA	NA	39	34	246	243	358	167	217	249	10	19	28	0.041	0.078	0.078
.	19.01.16-03.33.47-1-309686	89	4	4	2	0	1	633	3	3	0	0	NA	NA	NA	42	38	247	247	357	173	214	246	0	4	7	0	0.016	0.02
.	19.01.16-03.33.50-1-309687	87	3	3	1	0	1	616	2	2	0	0	NA	NA	NA	26	22	246	240	349	163	214	239	5	0	4	0.02	0	0.011
.	19.01.16-03.33.57-1-309691	92	5	5	1	0	1	626	4	4	0	0	NA	NA	NA	37	31	242	244	358	164	216	246	0	13	6	0	0.053	0.017
.	19.01.16-03.33.58-1-309692	90	8	8	1	0	1	622	6	6	0	0	NA	NA	NA	29	25	242	243	353	165	212	245	8	4	13	0.033	0.016	0.037
.	19.01.16-03.34.02-1-309693	154	9	9	1	0	1	647	7	7	0	0	NA	NA	NA	47	52	247	259	359	168	232	247	17	0	8	0.069	0	0.022
.	19.01.16-03.34.03-1-309694	93	11	11	4	0	4	623	9	9	0	0	NA	NA	NA	29	30	246	245	352	166	215	242	14	15	11	0.057	0.061	0.031
.	19.01.16-03.34.04-1-309695	57	2	2	0	0	0	623	1	1	0	0	NA	NA	NA	29	32	243	243	359	166	214	243	0	0	8	0	0	0.022
.	19.01.16-03.34.07-1-309698	148	6	6	2	0	2	643	4	4	0	0	NA	NA	NA	46	45	249	251	358	172	225	246	5	2	7	0.02	0.008	0.02
.	19.01.16-03.34.10-1-309701	31	1	1	0	0	0	0	0	0	0	0	NA	NA	NA	9	8	240	237	344	0	0	0	0	2	0	0	0.008	0
.	19.01.16-03.34.12-1-309705	182	50	50	17	0	13	639	45	45	0	0	NA	NA	NA	67	54	249	254	364	169	221	249	77	38	47	0.309	0.15	0.129
.	19.01.16-03.34.14-1-309707	197	30	30	11	0	7	649	29	29	0	0	NA	NA	NA	64	58	258	250	363	180	218	251	61	30	42	0.236	0.12	0.116
.	19.01.16-03.34.14-1-309710	64	3	3	0	0	0	625	1	1	0	0	NA	NA	NA	22	27	244	241	355	167	212	246	1	10	0	0.004	0.041	0
.	19.01.16-03.34.18-1-309713	62	2	2	1	0	1	252	1	1	0	0	NA	NA	NA	15	10	239	238	346	60	88	104	0	3	0	0	0.013	0
.	19.01.16-03.34.18-1-309714	116	11	11	3	0	1	629	9	9	0	0	NA	NA	NA	34	29	245	242	355	172	212	245	26	8	11	0.106	0.033	0.031
.	19.01.16-03.34.22-1-309717	118	6	6	1	0	1	625	5	5	0	0	NA	NA	NA	32	30	246	242	355	170	214	241	8	0	3	0.033	0	0.008
.	19.01.16-03.34.26-1-309720	151	24	24	7	0	4	649	22	22	0	0	NA	NA	NA	49	63	257	252	367	176	220	253	53	36	20	0.206	0.143	0.054
.	19.01.16-03.34.27-1-309721	57	3	3	1	0	0	628	2	2	0	0	NA	NA	NA	16	26	240	245	354	166	219	243	0	6	6	0	0.024	0.017
.	19.01.16-03.34.28-1-309722	176	41	41	8	0	5	654	36	36	0	0	NA	NA	NA	42	61	252	247	375	173	217	264	70	58	27	0.278	0.235	0.072
.	19.01.16-03.34.28-1-309723	37	1	1	0	0	0	0	0	0	0	0	NA	NA	NA	10	14	242	239	346	0	0	0	0	0	2	0	0	0.006
.	19.01.16-03.34.31-1-309724	151	20	20	5	0	5	633	19	19	0	0	NA	NA	NA	39	38	246	243	362	167	214	252	10	33	16	0.041	0.136	0.044
.	19.01.16-03.34.40-1-309740	33	1	1	0	0	0	0	0	0	0	0	NA	NA	NA	6	15	242	238	348	0	0	0	0	0	0	0	0	0
.	19.01.16-03.34.41-1-309742	86	4	4	0	0	0	622	3	3	0	0	NA	NA	NA	41	24	248	240	349	171	209	242	0	6	7	0	0.025	0.02
.	19.01.16-03.34.42-1-309743	119	7	7	4	0	3	625	3	3	0	0	NA	NA	NA	45	31	248	243	353	170	213	242	20	19	4	0.081	0.078	0.011
.	19.01.16-03.34.47-1-309744	124	8	8	4	0	3	621	7	7	0	0	NA	NA	NA	31	23	244	241	351	166	218	237	11	0	17	0.045	0	0.048
.	19.01.16-03.35.00-1-309748	118	8	8	0	0	0	624	6	6	0	0	NA	NA	NA	40	32	247	240	358	169	209	246	15	3	10	0.061	0.012	0.028
.	19.01.16-03.35.01-1-309749	127	9	9	2	0	2	638	8	8	0	0	NA	NA	NA	39	47	245	245	370	167	214	257	10	10	12	0.041	0.041	0.032
.	19.01.16-03.35.04-1-309751	94	4	4	0	0	0	632	3	3	0	0	NA	NA	NA	22	31	241	246	357	167	217	248	6	0	7	0.025	0	0.02
.	19.01.16-03.35.12-1-309763	152	33	33	7	0	6	629	27	27	0	0	NA	NA	NA	50	39	245	248	359	169	215	245	70	10	46	0.286	0.04	0.128
.	19.01.16-03.35.13-1-309765	62	3	3	2	0	2	299	2	2	0	0	NA	NA	NA	10	12	240	241	344	82	107	110	0	7	0	0	0.029	0
.	19.01.16-03.35.18-1-309770	91	6	6	3	0	1	622	5	5	0	0	NA	NA	NA	34	29	246	239	357	172	209	241	1	9	17	0.004	0.038	0.048
.	19.01.16-03.35.19-1-309771	174	11	11	2	0	2	638	10	10	0	0	NA	NA	NA	66	49	258	246	358	178	213	247	33	1	7	0.128	0.004	0.02
.	19.01.16-03.35.20-1-309775	33	1	1	0	0	0	0	0	0	0	0	NA	NA	NA	10	15	242	241	345	0	0	0	0	0	2	0	0	0.006
.	19.01.16-03.35.23-1-309778	90	7	7	1	0	1	632	4	4	0	0	NA	NA	NA	38	38	251	245	355	174	219	239	4	11	3	0.016	0.045	0.008
.	19.01.16-03.35.25-1-309780	85	3	3	0	0	0	627	1	1	0	0	NA	NA	NA	38	33	242	249	355	164	218	245	1	0	6	0.004	0	0.017
.	19.01.16-03.35.26-1-309782	99	3	3	1	0	1	623	2	2	0	0	NA	NA	NA	33	24	241	249	347	166	220	237	0	8	1	0	0.032	0.003
.	19.01.16-03.35.26-1-309783	35	1	1	0	0	0	0	0	0	0	0	NA	NA	NA	10	6	239	237	343	0	0	0	0	0	3	0	0	0.009
.	19.01.16-03.35.27-1-309784	171	10	10	2	0	2	645	8	8	0	0	NA	NA	NA	46	46	245	248	366	168	221	256	25	6	16	0.102	0.024	0.044
.	19.01.16-03.35.29-1-309785	175	8	8	6	0	2	653	7	7	0	0	NA	NA	NA	45	56	254	247	368	178	219	256	11	6	15	0.043	0.024	0.041
.	19.01.16-03.35.35-1-309786	151	21	21	5	0	4	633	20	20	0	0	NA	NA	NA	52	45	247	249	362	167	215	251	55	42	5	0.223	0.169	0.014
.	19.01.16-03.35.38-1-309802	122	9	9	3	0	3	628	8	8	0	0	NA	NA	NA	38	39	248	246	358	169	216	243	4	5	17	0.016	0.02	0.047
.	19.01.16-03.35.40-1-309803	204	17	17	5	0	4	686	16	16	0	0	NA	NA	NA	60	86	256	259	384	183	230	273	34	34	6	0.133	0.131	0.016
.	19.01.16-03.35.40-1-309804	66	3	3	1	0	1	632	1	1	0	0	NA	NA	NA	29	35	247	246	355	170	217	245	1	6	3	0.004	0.024	0.008
.	19.01.16-03.35.40-1-309805	228	25	25	6	0	3	671	22	22	0	0	NA	NA	NA	67	79	262	256	374	181	227	263	25	35	32	0.095	0.137	0.086
.	19.01.16-03.35.50-1-309806	61	3	3	1	0	1	622	2	2	0	0	NA	NA	NA	22	21	245	242	347	167	219	236	2	7	0	0.008	0.029	0
.	19.01.16-03.35.50-1-309807	86	3	3	0	0	0	624	2	2	0	0	NA	NA	NA	31	26	244	242	353	167	216	241	9	0	3	0.037	0	0.008
.	19.01.16-03.35.53-1-309808	29	1	1	0	0	0	0	0	0	0	0	NA	NA	NA	12	3	236	237	343	0	0	0	2	0	0	0.008	0	0
.	19.01.16-03.35.54-1-309812	59	3	3	0	0	0	302	2	2	0	0	NA	NA	NA	14	18	246	240	345	77	108	117	0	0	2	0	0	0.006
.	19.01.16-03.35.58-1-309814	186	14	14	0	0	0	640	13	13	0	0	NA	NA	NA	46	39	248	242	362	173	213	254	13	11	27	0.052	0.045	0.075
.	19.01.16-03.36.01-1-309815	142	11	11	5	0	4	630	8	8	0	0	NA	NA	NA	40	36	253	248	348	175	218	237	30	14	1	0.119	0.056	0.003
.	19.01.16-03.36.04-1-309816	64	3	3	2	0	2	622	2	2	0	0	NA	NA	NA	19	23	239	247	350	163	218	241	0	10	2	0	0.04	0.006
.	19.01.16-03.36.04-1-309817	64	5	5	2	0	2	618	4	4	0	0	NA	NA	NA	30	26	243	245	351	162	218	238	8	4	9	0.033	0.016	0.026
.	19.01.16-03.36.06-1-309819	92	4	4	1	0	1	632	3	3	0	0	NA	NA	NA	32	34	247	244	356	172	215	245	11	0	3	0.045	0	0.008
.	19.01.16-03.36.09-1-309823	143	22	22	7	0	6	640	21	21	0	0	NA	NA	NA	41	42	249	246	360	169	222	249	25	38	38	0.1	0.154	0.106
.	19.01.16-03.36.12-1-309827	125	8	8	1	0	1	653	7	7	0	0	NA	NA	NA	45	49	249	252	361	174	227	252	37	0	7	0.149	0	0.019
.	19.01.16-03.36.17-1-309834	32	1	1	0	0	0	0	0	0	0	0	NA	NA	NA	8	12	241	238	346	0	0	0	0	0	0	0	0	0
.	19.01.16-03.36.19-1-309835	63	2	2	0	0	0	500	1	1	0	0	NA	NA	NA	22	19	241	242	349	140	166	194	1	0	0	0.004	0	0
.	19.01.16-03.36.19-1-309836	118	19	19	7	0	4	634	17	17	0	0	NA	NA	NA	27	30	245	247	351	173	219	242	37	11	28	0.151	0.045	0.08
.	19.01.16-03.36.21-1-309837	61	2	2	0	0	0	497	1	1	0	0	NA	NA	NA	13	15	242	241	345	139	168	190	0	2	0	0	0.008	0
.	19.01.16-03.36.24-1-309841	61	2	2	1	0	1	501	0	0	0	0	NA	NA	NA	14	21	243	241	350	134	178	189	1	0	4	0.004	0	0.011
.	19.01.16-03.36.24-1-309842	129	4	4	0	0	0	637	2	2	0	0	NA	NA	NA	52	48	249	246	366	171	218	248	15	1	0	0.06	0.004	0
.	19.01.16-03.36.28-1-309850	208	35	35	10	0	6	671	30	30	0	0	NA	NA	NA	67	80	262	257	374	182	228	261	55	21	52	0.21	0.082	0.139
.	19.01.16-03.36.31-1-309851	127	7	7	2	0	2	635	6	6	0	0	NA	NA	NA	32	39	253	244	355	176	217	242	4	2	9	0.016	0.008	0.025
.	19.01.16-03.36.32-1-309852	148	5	5	1	0	1	640	4	4	0	0	NA	NA	NA	39	45	250	249	359	172	223	245	17	6	7	0.068	0.024	0.019
.	19.01.16-03.36.34-1-309853	62	4	4	1	0	1	626	3	3	0	0	NA	NA	NA	21	32	243	245	357	164	218	244	4	0	6	0.016	0	0.017
.	19.01.16-03.36.35-1-309854	92	4	4	3	0	2	637	3	3	0	0	NA	NA	NA	35	39	248	243	361	170	214	253	10	4	1	0.04	0.016	0.003
.	19.01.16-03.36.39-1-309870	121	7	7	3	0	3	640	6	6	0	0	NA	NA	NA	29	42	249	256	350	171	227	242	11	8	3	0.044	0.031	0.009
.	19.01.16-03.36.41-1-309871	90	9	9	4	0	3	619	8	8	0	0	NA	NA	NA	35	27	245	243	352	169	211	239	6	30	4	0.024	0.123	0.011
.	19.01.16-03.36.47-1-309872	203	16	16	2	0	2	651	13	13	0	0	NA	NA	NA	58	58	255	255	361	177	226	248	31	5	17	0.122	0.02	0.047
.	19.01.16-03.36.48-1-309873	37	1	1	0	0	0	0	0	0	0	0	NA	NA	NA	5	6	238	238	343	0	0	0	0	0	2	0	0	0.006
.	19.01.16-03.36.49-1-309874	117	5	5	1	0	1	627	4	4	0	0	NA	NA	NA	36	36	245	242	362	170	214	243	8	4	8	0.033	0.017	0.022
.	19.01.16-03.36.50-1-309875	62	4	4	2	0	2	624	3	3	0	0	NA	NA	NA	22	25	244	245	349	165	216	243	10	2	5	0.041	0.008	0.014
.	19.01.16-03.36.50-1-309876	174	18	18	2	0	2	667	16	16	0	0	NA	NA	NA	64	68	255	260	366	179	232	256	37	9	22	0.145	0.035	0.06
.	19.01.16-03.36.51-1-309877	267	49	49	18	0	12	689	41	41	0	0	NA	NA	NA	88	93	262	272	372	185	244	260	95	24	54	0.363	0.088	0.145
.	19.01.16-03.36.56-1-309881	97	8	8	1	0	1	624	7	7	0	0	NA	NA	NA	32	28	239	245	357	164	215	245	2	10	4	0.008	0.041	0.011
.	19.01.16-03.36.59-1-309882	157	5	5	1	0	1	639	2	2	0	0	NA	NA	NA	52	47	252	249	359	174	219	246	9	6	3	0.036	0.024	0.008
.	19.01.16-03.37.04-1-309883	89	4	4	0	0	0	619	3	3	0	0	NA	NA	NA	28	25	241	249	348	163	220	236	4	6	0	0.017	0.024	0
.	19.01.16-03.37.08-1-309886	117	5	5	1	0	1	623	4	4	0	0	NA	NA	NA	42	27	247	244	349	171	215	237	5	9	4	0.02	0.037	0.011
.	19.01.16-03.37.13-1-309898	148	9	9	2	0	2	632	8	8	0	0	NA	NA	NA	37	36	247	248	354	171	217	244	7	0	14	0.028	0	0.04
.	19.01.16-03.37.14-1-309900	217	17	17	2	0	2	658	14	14	0	0	NA	NA	NA	64	58	251	250	370	174	224	260	23	19	27	0.092	0.076	0.073
.	19.01.16-03.37.15-1-309902	34	1	1	0	0	0	0	0	0	0	0	NA	NA	NA	10	12	241	238	346	0	0	0	0	0	0	0	0	0
.	19.01.16-03.37.16-1-309905	112	10	10	1	0	1	618	7	7	0	0	NA	NA	NA	48	22	244	244	347	165	214	239	8	5	9	0.033	0.02	0.026
.	19.01.16-03.37.17-1-309906	92	4	4	1	0	1	631	3	3	0	0	NA	NA	NA	27	29	243	249	350	168	220	243	6	5	0	0.025	0.02	0
.	19.01.16-03.37.18-1-309907	146	8	8	3	0	3	636	6	6	0	0	NA	NA	NA	37	41	245	247	362	169	215	252	22	10	3	0.09	0.04	0.008
.	19.01.16-03.37.24-1-309914	35	1	1	0	0	0	0	0	0	0	0	NA	NA	NA	9	4	238	238	341	0	0	0	0	0	0	0	0	0
.	19.01.16-03.37.27-1-309916	145	11	11	5	0	4	655	10	10	0	0	NA	NA	NA	49	56	256	250	363	181	220	254	27	1	14	0.105	0.004	0.039
.	19.01.16-03.37.28-1-309917	86	7	7	1	0	1	620	5	5	0	0	NA	NA	NA	33	27	245	244	351	169	216	235	12	0	8	0.049	0	0.023
.	19.01.16-03.37.31-1-309918	120	6	6	1	0	0	624	5	5	0	0	NA	NA	NA	49	39	250	245	357	168	215	241	2	7	15	0.008	0.029	0.042
.	19.01.16-03.37.33-1-309920	143	11	11	5	0	5	640	9	9	0	0	NA	NA	NA	60	47	244	250	366	169	219	252	18	19	3	0.074	0.076	0.008
.	19.01.16-03.37.40-1-309936	62	5	5	2	0	1	626	4	4	0	0	NA	NA	NA	28	32	247	246	352	166	220	240	0	4	12	0	0.016	0.034
.	19.01.16-03.37.40-1-309937	60	2	2	0	0	0	149	1	1	0	0	NA	NA	NA	14	21	242	241	351	45	46	58	2	0	0	0.008	0	0
.	19.01.16-03.37.44-1-309938	87	3	3	1	0	0	617	2	2	0	0	NA	NA	NA	26	22	245	244	346	165	215	237	0	3	1	0	0.012	0.003
.	19.01.16-03.37.47-1-309939	141	11	11	7	0	3	644	9	9	0	0	NA	NA	NA	47	43	244	254	358	171	227	246	39	12	13	0.16	0.047	0.036
.	19.01.16-03.37.47-1-309940	91	5	5	2	0	1	629	4	4	0	0	NA	NA	NA	33	30	242	249	352	167	224	238	17	6	1	0.07	0.024	0.003
.	19.01.16-03.37.48-1-309941	118	11	11	3	0	2	638	10	10	0	0	NA	NA	NA	42	43	248	247	361	172	215	251	31	18	7	0.125	0.073	0.019
.	19.01.16-03.37.51-1-309942	163	14	14	5	0	3	646	12	12	0	0	NA	NA	NA	51	51	247	253	364	169	224	253	28	6	13	0.113	0.024	0.036
.	19.01.16-03.37.51-1-309943	88	4	4	0	0	0	620	3	3	0	0	NA	NA	NA	29	21	244	242	348	169	217	234	0	12	2	0	0.05	0.006
.	19.01.16-03.37.54-1-309944	64	2	2	0	0	0	623	1	1	0	0	NA	NA	NA	35	29	243	248	351	163	221	239	7	0	0	0.029	0	0
.	19.01.16-03.37.54-1-309945	65	2	2	0	0	0	548	1	1	0	0	NA	NA	NA	19	29	245	242	355	145	186	217	0	0	4	0	0	0.011
.	19.01.16-03.37.56-1-309949	145	13	13	5	0	4	635	9	9	0	0	NA	NA	NA	57	45	244	247	367	168	216	251	24	3	17	0.098	0.012	0.046
.	19.01.16-03.38.03-1-309950	180	18	18	8	0	5	649	15	15	0	0	NA	NA	NA	41	52	251	249	365	174	221	254	57	8	16	0.227	0.032	0.044
.	19.01.16-03.38.04-1-309951	92	3	3	0	0	0	613	1	1	0	0	NA	NA	NA	33	23	246	242	348	165	213	235	2	0	5	0.008	0	0.014
.	19.01.16-03.38.06-1-309953	59	2	2	1	0	1	200	1	1	0	0	NA	NA	NA	23	18	241	240	350	50	73	77	2	2	0	0.008	0.008	0
.	19.01.16-03.38.08-1-309955	37	1	1	0	0	0	0	0	0	0	0	NA	NA	NA	14	16	242	240	347	0	0	0	0	0	1	0	0	0.003
.	19.01.16-03.38.11-1-309960	227	47	47	17	0	12	658	44	44	0	0	NA	NA	NA	79	70	260	254	369	181	220	257	82	60	37	0.315	0.236	0.1
.	19.01.16-03.38.11-1-309961	85	8	8	1	0	1	630	7	7	0	0	NA	NA	NA	30	31	240	245	359	164	220	246	6	23	8	0.025	0.094	0.022
.	19.01.16-03.38.13-1-309964	33	1	1	0	0	0	0	0	0	0	0	NA	NA	NA	8	13	237	243	346	0	0	0	0	0	0	0	0	0
.	19.01.16-03.38.14-1-309966	31	1	1	0	0	0	0	0	0	0	0	NA	NA	NA	6	6	238	237	344	0	0	0	0	0	0	0	0	0
.	19.01.16-03.38.14-1-309967	118	9	9	4	0	1	626	8	8	0	0	NA	NA	NA	34	35	244	247	357	166	216	244	10	14	6	0.041	0.057	0.017
.	19.01.16-03.38.15-1-309969	34	1	1	0	0	0	0	0	0	0	0	NA	NA	NA	6	2	236	237	342	0	0	0	2	0	0	0.008	0	0
.	19.01.16-03.38.15-1-309970	114	5	5	4	0	4	623	3	3	0	0	NA	NA	NA	46	31	245	243	356	164	215	244	7	1	13	0.029	0.004	0.037
.	19.01.16-03.38.17-1-309973	63	3	3	1	0	1	623	2	2	0	0	NA	NA	NA	23	23	243	243	350	169	214	240	0	5	3	0	0.021	0.009
.	19.01.16-03.38.17-1-309974	38	1	1	0	0	0	0	0	0	0	0	NA	NA	NA	10	15	240	240	348	0	0	0	2	0	0	0.008	0	0
.	19.01.16-03.38.19-1-309975	94	10	10	2	0	1	643	8	8	0	0	NA	NA	NA	35	40	245	249	359	171	223	249	34	13	2	0.139	0.052	0.006
.	19.01.16-03.38.20-1-309976	132	8	8	5	0	5	643	7	7	0	0	NA	NA	NA	32	47	254	246	360	175	218	250	18	2	3	0.071	0.008	0.008
.	19.01.16-03.38.30-1-309990	34	1	1	0	0	0	0	0	0	0	0	NA	NA	NA	10	11	236	240	348	0	0	0	0	3	0	0	0.012	0
.	19.01.16-03.38.30-1-309991	66	6	6	2	0	2	616	5	5	0	0	NA	NA	NA	29	19	242	240	350	166	213	237	6	12	5	0.025	0.05	0.014
.	19.01.16-03.38.30-1-309992	34	1	1	0	0	0	0	0	0	0	0	NA	NA	NA	11	10	238	239	346	0	0	0	0	0	0	0	0	0
.	19.01.16-03.38.32-1-309993	33	1	1	0	0	0	0	0	0	0	0	NA	NA	NA	8	7	239	238	343	0	0	0	0	0	1	0	0	0.003
.	19.01.16-03.38.32-1-309994	33	1	1	1	0	1	0	0	0	0	0	NA	NA	NA	9	8	236	241	344	0	0	0	1	0	0	0.004	0	0
.	19.01.16-03.38.33-1-309995	148	9	9	3	0	3	637	8	8	0	0	NA	NA	NA	53	51	250	252	362	170	218	249	19	8	6	0.076	0.032	0.017
.	19.01.16-03.38.33-1-309996	34	1	1	0	0	0	0	0	0	0	0	NA	NA	NA	11	17	240	240	350	0	0	0	0	0	0	0	0	0
.	19.01.16-03.38.34-1-309997	88	8	8	3	0	2	626	7	7	0	0	NA	NA	NA	20	29	247	243	352	167	217	242	5	10	13	0.02	0.041	0.037
.	19.01.16-03.38.35-1-309998	153	7	7	1	0	1	649	5	5	0	0	NA	NA	NA	47	48	249	249	363	176	223	250	9	6	8	0.036	0.024	0.022
.	19.01.16-03.38.36-1-309999	150	5	5	2	0	2	649	4	4	0	0	NA	NA	NA	46	62	257	252	366	176	221	252	3	1	5	0.012	0.004	0.014
.	19.01.16-03.38.38-1-310015	171	16	16	4	0	3	639	12	12	0	0	NA	NA	NA	51	51	251	250	363	174	221	244	31	20	14	0.124	0.08	0.039
.	19.01.16-03.38.39-1-310016	56	2	2	0	0	0	0	1	1	0	0	NA	NA	NA	18	6	238	236	345	0	0	0	4	0	1	0.017	0	0.003
.	19.01.16-03.38.42-1-310017	182	25	25	6	0	4	640	23	23	0	0	NA	NA	NA	48	39	246	248	358	168	224	248	29	7	52	0.118	0.028	0.145
.	19.01.16-03.38.47-1-310019	90	6	6	1	0	1	642	5	5	0	0	NA	NA	NA	29	41	247	248	359	173	221	248	3	8	6	0.012	0.032	0.017
.	19.01.16-03.38.52-1-310020	123	11	11	3	0	1	642	10	10	0	0	NA	NA	NA	37	42	247	246	362	172	220	250	7	13	12	0.028	0.053	0.033
.	19.01.16-03.38.52-1-310021	157	15	15	5	0	5	653	13	13	0	0	NA	NA	NA	44	62	255	255	365	175	225	253	23	6	18	0.09	0.024	0.049
.	19.01.16-03.38.54-1-310022	88	6	6	2	0	1	633	4	4	0	0	NA	NA	NA	32	33	243	246	357	168	217	248	0	13	8	0	0.053	0.022
.	19.01.16-03.38.54-1-310026	122	10	10	2	0	1	640	8	8	0	0	NA	NA	NA	53	43	248	252	356	171	222	247	13	24	2	0.052	0.095	0.006
.	19.01.16-03.39.03-1-310027	177	15	15	5	0	4	657	13	13	0	0	NA	NA	NA	58	59	254	251	367	179	221	257	15	21	18	0.059	0.084	0.049
.	19.01.16-03.39.08-1-310031	33	1	1	0	0	0	0	0	0	0	0	NA	NA	NA	4	10	239	240	344	0	0	0	0	0	0	0	0	0
.	19.01.16-03.39.09-1-310032	185	19	19	4	0	4	655	16	16	0	0	NA	NA	NA	59	59	251	251	370	175	224	256	46	8	25	0.183	0.032	0.068
.	19.01.16-03.39.10-1-310035	295	32	32	8	0	4	686	27	27	0	0	NA	NA	NA	82	88	260	258	383	182	230	274	79	15	31	0.304	0.058	0.081
.	19.01.16-03.39.10-1-310037	153	14	14	6	0	5	646	11	11	0	0	NA	NA	NA	42	49	251	250	361	174	222	250	17	20	14	0.068	0.08	0.039
.	19.01.16-03.39.11-1-310038	148	9	9	2	0	2	646	7	7	0	0	NA	NA	NA	50	44	249	247	361	175	218	253	31	10	2	0.124	0.04	0.006
.	19.01.16-03.39.15-1-310047	118	6	6	3	0	2	628	5	5	0	0	NA	NA	NA	43	38	247	251	353	171	219	238	10	6	4	0.04	0.024	0.011
.	19.01.16-03.39.16-1-310049	153	7	7	0	0	0	633	6	6	0	0	NA	NA	NA	47	31	245	246	353	172	220	241	14	8	14	0.057	0.033	0.04
.	19.01.16-03.39.17-1-310051	96	6	6	1	0	1	611	4	4	0	0	NA	NA	NA	27	17	241	241	348	165	210	236	7	2	12	0.029	0.008	0.034
.	19.01.16-03.39.31-1-310059	177	13	13	4	0	4	659	12	12	0	0	NA	NA	NA	63	70	253	255	375	173	224	262	12	25	9	0.047	0.098	0.024
.	19.01.16-03.39.32-1-310060	88	3	3	0	0	0	625	2	2	0	0	NA	NA	NA	21	28	247	240	354	171	210	244	0	0	7	0	0	0.02
.	19.01.16-03.39.32-1-310061	144	10	10	7	0	6	636	8	8	0	0	NA	NA	NA	60	40	250	245	358	171	216	249	13	15	21	0.052	0.061	0.059
.	19.01.16-03.39.33-1-310062	96	13	13	1	0	1	628	11	11	0	0	NA	NA	NA	43	39	242	249	361	163	221	244	3	8	18	0.012	0.032	0.05
.	19.01.16-03.39.36-1-310063	61	2	2	2	0	2	350	1	1	0	0	NA	NA	NA	16	21	246	244	344	96	121	133	5	0	0	0.02	0	0
.	19.01.16-03.39.38-1-310079	57	2	2	1	0	1	615	1	1	0	0	NA	NA	NA	22	19	242	242	348	167	210	238	0	2	1	0	0.008	0.003
.	19.01.16-03.39.41-1-310081	90	4	4	1	0	1	614	3	3	0	0	NA	NA	NA	35	22	240	247	348	159	218	237	3	5	3	0.012	0.02	0.009
.	19.01.16-03.39.45-1-310082	180	7	7	2	0	2	655	6	6	0	0	NA	NA	NA	54	55	253	251	364	175	223	257	17	3	5	0.067	0.012	0.014
.	19.01.16-03.39.46-1-310083	202	26	26	9	0	7	654	23	23	0	0	NA	NA	NA	57	60	253	252	368	174	223	257	46	28	17	0.182	0.111	0.046
.	19.01.16-03.39.49-1-310084	209	39	39	13	0	13	651	37	37	0	0	NA	NA	NA	68	52	251	252	362	174	226	251	38	27	52	0.151	0.107	0.144
.	19.01.16-03.39.54-1-310085	149	31	31	7	0	6	646	26	26	0	0	NA	NA	NA	39	47	249	251	360	173	222	251	35	34	42	0.141	0.135	0.117
.	19.01.16-03.39.55-1-310086	338	22	22	5	0	4	709	21	21	0	0	NA	NA	NA	95	122	265	270	400	186	242	281	24	23	28	0.091	0.085	0.07
.	19.01.16-03.39.56-1-310090	148	9	9	1	0	1	649	7	7	0	0	NA	NA	NA	45	50	250	249	364	173	222	254	9	9	19	0.036	0.036	0.052
.	19.01.16-03.39.58-1-310091	149	6	6	1	0	1	627	5	5	0	0	NA	NA	NA	64	34	243	248	356	165	219	243	6	5	1	0.025	0.02	0.003
.	19.01.16-03.39.59-1-310092	173	11	11	2	0	2	638	9	9	0	0	NA	NA	NA	43	45	245	248	365	167	219	252	15	0	14	0.061	0	0.038
.	19.01.16-03.40.05-1-310098	91	6	6	4	0	3	636	5	5	0	0	NA	NA	NA	24	38	250	249	352	173	223	240	0	3	12	0	0.012	0.034
.	19.01.16-03.40.15-1-310109	88	5	5	2	0	2	627	4	4	0	0	NA	NA	NA	28	29	242	245	355	169	214	244	0	16	1	0	0.065	0.003
.	19.01.16-03.40.20-1-310112	119	5	5	1	0	0	628	4	4	0	0	NA	NA	NA	53	33	245	241	360	166	216	246	21	0	0	0.086	0	0
.	19.01.16-03.40.20-1-310113	180	19	19	6	0	4	646	17	17	0	0	NA	NA	NA	53	50	250	251	362	171	222	253	43	13	19	0.172	0.052	0.052
.	19.01.16-03.40.21-1-310114	125	7	7	2	0	2	629	5	5	0	0	NA	NA	NA	48	37	247	245	358	168	214	247	13	0	11	0.053	0	0.031
.	19.01.16-03.40.25-1-310119	62	3	3	1	0	1	352	1	1	0	0	NA	NA	NA	16	8	236	240	345	99	122	131	0	3	0	0	0.012	0
.	19.01.16-03.40.31-1-310120	168	15	15	1	0	1	636	14	14	0	0	NA	NA	NA	38	39	245	252	355	172	220	244	22	12	15	0.09	0.048	0.042
.	19.01.16-03.40.36-1-310121	89	3	3	0	0	0	615	2	2	0	0	NA	NA	NA	41	21	248	241	345	167	216	232	6	0	2	0.024	0	0.006
.	19.01.16-03.40.37-1-310122	119	8	8	2	0	2	629	5	5	0	0	NA	NA	NA	38	38	248	244	359	170	214	245	12	7	5	0.048	0.029	0.014
.	19.01.16-03.40.38-1-310138	122	15	15	9	0	5	635	14	14	0	0	NA	NA	NA	35	38	252	249	350	170	224	241	46	8	16	0.183	0.032	0.046
.	19.01.16-03.40.39-1-310139	34	1	1	0	0	0	0	0	0	0	0	NA	NA	NA	15	4	238	237	342	0	0	0	0	0	4	0	0	0.012
.	19.01.16-03.40.41-1-310140	88	6	6	5	0	2	623	5	5	0	0	NA	NA	NA	22	22	239	242	354	163	213	247	12	0	4	0.05	0	0.011
.	19.01.16-03.40.41-1-310141	64	2	2	1	0	1	624	1	1	0	0	NA	NA	NA	25	30	246	241	356	168	210	246	0	2	0	0	0.008	0
.	19.01.16-03.40.41-1-310142	37	1	1	0	0	0	0	0	0	0	0	NA	NA	NA	9	10	238	238	347	0	0	0	0	0	3	0	0	0.009
.	19.01.16-03.40.44-1-310143	148	13	13	4	0	3	628	12	12	0	0	NA	NA	NA	52	34	242	246	359	164	216	248	8	24	12	0.033	0.098	0.033
.	19.01.16-03.40.48-1-310144	97	16	16	3	0	2	617	13	13	0	0	NA	NA	NA	36	24	244	237	356	167	204	246	9	14	9	0.037	0.059	0.025
.	19.01.16-03.40.53-1-310145	200	16	16	3	0	2	655	14	14	0	0	NA	NA	NA	68	68	262	252	367	179	224	252	49	15	14	0.187	0.06	0.038
.	19.01.16-03.40.54-1-310146	121	5	5	1	0	0	646	4	4	0	0	NA	NA	NA	36	47	253	248	359	176	220	250	18	0	6	0.071	0	0.017
.	19.01.16-03.40.55-1-310150	64	2	2	0	0	0	617	1	1	0	0	NA	NA	NA	28	20	240	239	354	164	210	243	0	0	3	0	0	0.008
.	19.01.16-03.40.56-1-310152	33	1	1	0	0	0	0	0	0	0	0	NA	NA	NA	9	10	237	239	347	0	0	0	0	3	0	0	0.013	0
.	19.01.16-03.40.59-1-310153	94	4	4	2	0	2	627	3	3	0	0	NA	NA	NA	37	28	243	249	349	168	219	240	16	4	4	0.066	0.016	0.011
.	19.01.16-03.40.59-1-310154	147	8	8	2	0	2	630	6	6	0	0	NA	NA	NA	39	36	251	245	353	173	217	240	28	2	3	0.112	0.008	0.008
.	19.01.16-03.41.04-1-310155	91	9	9	4	0	2	622	7	7	0	0	NA	NA	NA	25	20	241	243	349	167	213	242	11	21	10	0.046	0.086	0.029
.	19.01.16-03.41.05-1-310156	61	2	2	0	0	0	615	1	1	0	0	NA	NA	NA	25	17	238	240	352	165	213	237	1	0	2	0.004	0	0.006
.	19.01.16-03.41.05-1-310158	62	4	4	0	0	0	621	3	3	0	0	NA	NA	NA	14	23	240	242	354	162	212	247	0	7	1	0	0.029	0.003
.	19.01.16-03.41.10-1-310163	32	1	1	0	0	0	0	0	0	0	0	NA	NA	NA	5	7	238	238	344	0	0	0	0	0	0	0	0	0
.	19.01.16-03.41.11-1-310165	63	4	4	2	0	2	623	2	2	0	0	NA	NA	NA	20	22	241	243	351	164	216	243	14	0	0	0.058	0	0
.	19.01.16-03.41.12-1-310167	33	1	1	0	0	0	0	0	0	0	0	NA	NA	NA	12	9	240	239	343	0	0	0	0	5	0	0	0.021	0
.	19.01.16-03.41.13-1-310169	111	7	7	1	0	1	628	5	5	0	0	NA	NA	NA	30	34	253	243	351	176	214	238	4	6	11	0.016	0.025	0.031
.	19.01.16-03.41.14-1-310172	118	8	8	3	0	3	641	5	5	0	0	NA	NA	NA	32	41	245	245	364	170	218	253	4	4	14	0.016	0.016	0.038
.	19.01.16-03.41.17-1-310179	66	2	2	1	0	1	501	1	1	0	0	NA	NA	NA	20	15	242	239	347	140	171	190	0	4	0	0	0.017	0
.	19.01.16-03.41.17-1-310181	33	1	1	0	0	0	0	0	0	0	0	NA	NA	NA	6	9	239	236	347	0	0	0	2	0	0	0.008	0	0
.	19.01.16-03.41.19-1-310182	92	6	6	2	0	1	631	4	4	0	0	NA	NA	NA	21	27	247	243	350	173	215	243	6	15	3	0.024	0.062	0.009
.	19.01.16-03.41.20-1-310183	89	12	12	3	0	3	631	11	11	0	0	NA	NA	NA	24	32	249	243	353	170	218	243	25	18	6	0.1	0.074	0.017
.	19.01.16-03.41.25-1-310191	89	3	3	0	0	0	623	2	2	0	0	NA	NA	NA	32	27	246	242	352	170	215	238	5	0	1	0.02	0	0.003
.	19.01.16-03.41.25-1-310192	56	3	3	1	0	1	0	2	2	0	0	NA	NA	NA	15	22	240	245	350	0	0	0	3	1	0	0.012	0.004	0
.	19.01.16-03.41.26-1-310193	61	2	2	0	0	0	617	1	1	0	0	NA	NA	NA	25	19	241	244	347	166	215	236	0	3	4	0	0.012	0.012
.	19.01.16-03.41.29-1-310194	93	6	6	0	0	0	631	5	5	0	0	NA	NA	NA	27	32	245	247	353	171	216	244	1	4	11	0.004	0.016	0.031
.	19.01.16-03.41.31-1-310195	120	8	8	1	0	0	629	7	7	0	0	NA	NA	NA	46	34	247	242	358	169	213	247	27	0	3	0.109	0	0.008
.	19.01.16-03.41.34-1-310196	30	1	1	0	0	0	0	0	0	0	0	NA	NA	NA	9	4	237	236	344	0	0	0	0	0	1	0	0	0.003
.	19.01.16-03.41.35-1-310197	60	3	3	0	0	0	50	2	2	0	0	NA	NA	NA	23	14	237	244	346	12	18	20	0	7	0	0	0.029	0
.	19.01.16-03.41.35-1-310198	148	15	15	3	0	3	633	13	13	0	0	NA	NA	NA	60	43	247	249	360	169	217	247	32	11	21	0.13	0.044	0.058
.	19.01.16-03.41.36-1-310199	92	8	8	2	0	1	611	5	5	0	0	NA	NA	NA	38	17	243	242	345	165	211	235	21	6	14	0.086	0.025	0.041
.	19.01.16-03.41.38-1-310215	33	1	1	1	0	1	0	0	0	0	0	NA	NA	NA	11	11	240	240	344	0	0	0	0	0	0	0	0	0
.	19.01.16-03.41.39-1-310216	116	13	13	1	0	1	636	10	10	0	0	NA	NA	NA	28	39	246	247	359	168	218	250	9	15	11	0.037	0.061	0.031
.	19.01.16-03.41.40-1-310217	118	16	16	3	0	3	612	14	14	0	0	NA	NA	NA	56	34	245	247	355	165	209	238	2	9	12	0.008	0.036	0.034
.	19.01.16-03.41.41-1-310218	151	16	16	9	0	7	659	14	14	0	0	NA	NA	NA	43	64	252	254	371	174	225	260	36	5	34	0.143	0.02	0.092
.	19.01.16-03.41.46-1-310219	62	4	4	1	0	1	627	3	3	0	0	NA	NA	NA	29	38	250	244	357	174	212	241	0	0	11	0	0	0.031
.	19.01.16-03.41.46-1-310220	60	2	2	1	0	1	622	1	1	0	0	NA	NA	NA	24	25	243	246	349	169	217	236	0	1	1	0	0.004	0.003
.	19.01.16-03.41.49-1-310221	153	10	10	4	0	3	643	8	8	0	0	NA	NA	NA	43	45	243	256	359	168	227	248	14	9	10	0.058	0.035	0.028
.	19.01.16-03.41.56-1-310225	115	6	6	2	0	2	638	5	5	0	0	NA	NA	NA	42	49	256	244	362	173	215	250	0	0	27	0	0	0.075
.	19.01.16-03.41.59-1-310226	119	7	7	4	0	3	633	6	6	0	0	NA	NA	NA	27	34	249	246	352	172	217	244	8	0	10	0.032	0	0.028
.	19.01.16-03.42.00-1-310227	62	3	3	1	0	1	628	2	2	0	0	NA	NA	NA	20	28	244	245	352	169	216	243	4	8	0	0.016	0.033	0
.	19.01.16-03.42.00-1-310228	89	4	4	1	0	0	620	2	2	0	0	NA	NA	NA	25	27	245	243	352	167	213	240	2	5	10	0.008	0.021	0.028
.	19.01.16-03.42.03-1-310229	95	6	6	0	0	0	635	5	5	0	0	NA	NA	NA	31	41	243	247	364	167	216	252	12	5	1	0.049	0.02	0.003
.	19.01.16-03.42.04-1-310230	90	4	4	0	0	0	626	2	2	0	0	NA	NA	NA	16	28	244	239	358	169	210	247	3	6	1	0.012	0.025	0.003
.	19.01.16-03.42.10-1-310235	204	30	30	11	0	9	654	27	27	0	0	NA	NA	NA	62	61	260	253	361	182	227	245	37	26	28	0.142	0.103	0.078
.	19.01.16-03.42.12-1-310240	415	31	31	10	0	5	721	29	29	0	0	NA	NA	NA	114	127	268	270	402	193	243	285	49	44	28	0.183	0.163	0.07
.	19.01.16-03.42.13-1-310242	233	21	21	7	0	7	666	18	18	0	0	NA	NA	NA	68	67	255	256	369	180	227	259	31	10	30	0.122	0.039	0.081
.	19.01.16-03.42.14-1-310244	62	3	3	2	0	2	251	2	2	0	0	NA	NA	NA	12	10	237	237	349	63	86	102	7	0	1	0.03	0	0.003
.	19.01.16-03.42.15-1-310246	90	5	5	2	0	2	620	4	4	0	0	NA	NA	NA	43	24	244	246	347	167	212	241	13	3	1	0.053	0.012	0.003
.	19.01.16-03.42.17-1-310249	63	3	3	1	0	1	300	2	2	0	0	NA	NA	NA	19	21	240	242	352	81	96	123	1	2	6	0.004	0.008	0.017
.	19.01.16-03.42.19-1-310250	87	4	4	0	0	0	627	3	3	0	0	NA	NA	NA	33	35	252	248	348	172	218	237	2	3	7	0.008	0.012	0.02
.	19.01.16-03.42.19-1-310251	125	22	22	6	0	4	649	20	20	0	0	NA	NA	NA	55	59	256	252	364	177	219	253	19	26	28	0.074	0.103	0.077
.	19.01.16-03.42.26-1-310256	69	4	4	1	0	1	626	2	2	0	0	NA	NA	NA	34	32	248	242	355	169	212	245	7	9	0	0.028	0.037	0
.	19.01.16-03.42.28-1-310257	121	8	8	2	0	1	627	6	6	0	0	NA	NA	NA	40	37	243	246	361	165	217	245	5	4	14	0.021	0.016	0.039
.	19.01.16-03.42.30-1-310258	174	19	19	6	0	4	652	17	17	0	0	NA	NA	NA	42	56	255	255	359	181	227	244	23	50	16	0.09	0.196	0.045
.	19.01.16-03.42.33-1-310260	95	10	10	2	0	2	626	9	9	0	0	NA	NA	NA	35	30	245	245	353	169	217	240	11	1	5	0.045	0.004	0.014
.	19.01.16-03.42.40-1-310276	174	23	23	8	0	6	644	21	21	0	0	NA	NA	NA	39	47	244	256	360	164	230	250	38	21	36	0.156	0.082	0.1
.	19.01.16-03.42.44-1-310277	179	7	7	3	0	2	652	5	5	0	0	NA	NA	NA	59	57	252	249	369	172	222	258	17	3	14	0.067	0.012	0.038
.	19.01.16-03.42.48-1-310278	91	14	14	3	0	3	627	13	13	0	0	NA	NA	NA	42	37	245	250	355	166	215	246	5	20	2	0.02	0.08	0.006
.	19.01.16-03.42.50-1-310279	63	4	4	3	0	2	614	3	3	0	0	NA	NA	NA	25	22	240	244	351	163	213	238	2	0	16	0.008	0	0.046
.	19.01.16-03.42.51-1-310280	60	2	2	2	0	2	51	1	1	0	0	NA	NA	NA	8	16	238	244	347	13	20	18	0	1	6	0	0.004	0.017
.	19.01.16-03.42.57-1-310284	287	27	27	6	0	3	674	25	25	0	0	NA	NA	NA	96	73	260	256	370	183	230	261	82	16	23	0.315	0.062	0.062
.	19.01.16-03.42.58-1-310285	158	10	10	2	0	2	634	8	8	0	0	NA	NA	NA	49	37	246	250	354	170	222	242	33	7	14	0.134	0.028	0.04
.	19.01.16-03.43.01-1-310286	92	4	4	0	0	0	622	2	2	0	0	NA	NA	NA	26	26	243	244	352	163	218	241	6	0	6	0.025	0	0.017
.	19.01.16-03.43.02-1-310287	90	9	9	2	0	1	637	8	8	0	0	NA	NA	NA	31	37	242	250	358	168	223	246	6	4	18	0.025	0.016	0.05
.	19.01.16-03.43.03-1-310288	40	1	1	0	0	0	0	0	0	0	0	NA	NA	NA	15	19	242	241	349	0	0	0	0	0	1	0	0	0.003
.	19.01.16-03.43.04-1-310289	152	8	8	2	0	1	653	6	6	0	0	NA	NA	NA	60	59	250	255	367	174	224	255	22	7	1	0.088	0.027	0.003
.	19.01.16-03.43.06-1-310292	125	14	14	5	0	4	632	12	12	0	0	NA	NA	NA	39	44	250	249	358	170	219	243	6	18	27	0.024	0.072	0.075
.	19.01.16-03.43.10-1-310296	150	22	22	3	0	3	647	20	20	0	0	NA	NA	NA	39	54	255	249	363	177	216	254	30	29	12	0.118	0.116	0.033
.	19.01.16-03.43.16-1-310307	59	2	2	1	0	1	250	1	1	0	0	NA	NA	NA	22	18	243	241	347	64	88	98	0	4	0	0	0.017	0
.	19.01.16-03.43.17-1-310309	92	13	13	1	0	0	627	11	11	0	0	NA	NA	NA	37	35	244	247	357	166	219	242	42	13	9	0.172	0.053	0.025
.	19.01.16-03.43.21-1-310310	108	6	6	3	0	3	619	5	5	0	0	NA	NA	NA	29	29	240	245	357	162	212	245	6	5	7	0.025	0.02	0.02
.	19.01.16-03.43.21-1-310311	33	1	1	0	0	0	0	0	0	0	0	NA	NA	NA	11	8	240	237	344	0	0	0	0	0	0	0	0	0
.	19.01.16-03.43.23-1-310314	33	1	1	0	0	0	0	0	0	0	0	NA	NA	NA	8	13	239	240	347	0	0	0	0	0	0	0	0	0
.	19.01.16-03.43.23-1-310315	117	8	8	2	0	1	634	7	7	0	0	NA	NA	NA	48	36	247	247	355	171	219	244	5	1	11	0.02	0.004	0.031
.	19.01.16-03.43.25-1-310321	117	12	12	1	0	0	639	11	11	0	0	NA	NA	NA	34	53	248	247	371	169	217	253	24	12	16	0.097	0.049	0.043
.	19.01.16-03.43.26-1-310323	299	26	26	7	0	7	682	22	22	0	0	NA	NA	NA	93	86	268	260	371	188	233	261	64	31	18	0.239	0.119	0.049
.	19.01.16-03.43.30-1-310324	34	1	1	0	0	0	0	0	0	0	0	NA	NA	NA	11	10	239	239	345	0	0	0	0	0	0	0	0	0
.	19.01.16-03.43.32-1-310325	91	6	6	2	0	2	630	5	5	0	0	NA	NA	NA	37	36	250	244	355	171	216	243	5	8	4	0.02	0.033	0.011
.	19.01.16-03.43.38-1-310341	34	1	1	0	0	0	0	0	0	0	0	NA	NA	NA	10	10	236	241	346	0	0	0	2	0	0	0.008	0	0
.	19.01.16-03.43.38-1-310342	92	5	5	2	0	2	627	3	3	0	0	NA	NA	NA	38	31	247	245	352	172	215	240	6	15	0	0.024	0.061	0
.	19.01.16-03.43.40-1-310343	35	1	1	0	0	0	0	0	0	0	0	NA	NA	NA	10	10	237	238	348	0	0	0	0	0	0	0	0	0
.	19.01.16-03.43.40-1-310344	127	20	20	7	0	6	636	16	16	0	0	NA	NA	NA	34	38	244	250	357	168	221	247	49	6	14	0.201	0.024	0.039
.	19.01.16-03.43.43-1-310345	68	3	3	1	0	1	613	2	2	0	0	NA	NA	NA	39	26	242	245	352	161	211	241	4	10	0	0.017	0.041	0
.	19.01.16-03.43.43-1-310346	91	12	12	5	0	5	634	9	9	0	0	NA	NA	NA	34	39	248	245	359	171	216	247	6	7	17	0.024	0.029	0.047
.	19.01.16-03.43.44-1-310347	153	5	5	2	0	1	648	4	4	0	0	NA	NA	NA	45	50	253	255	355	176	224	248	18	0	1	0.071	0	0.003
.	19.01.16-03.43.47-1-310349	130	10	10	0	0	0	641	9	9	0	0	NA	NA	NA	40	43	246	252	358	168	223	250	9	10	10	0.037	0.04	0.028
.	19.01.16-03.43.51-1-310350	36	1	1	1	0	1	0	0	0	0	0	NA	NA	NA	13	10	241	237	345	0	0	0	0	0	5	0	0	0.014
.	19.01.16-03.43.54-1-310354	118	12	12	6	0	4	640	11	11	0	0	NA	NA	NA	38	49	248	251	363	170	219	251	24	9	4	0.097	0.036	0.011
.	19.01.16-03.43.54-1-310355	119	4	4	0	0	0	620	3	3	0	0	NA	NA	NA	41	22	242	241	352	163	215	242	6	0	13	0.025	0	0.037
.	19.01.16-03.43.57-1-310356	150	13	13	4	0	2	637	10	10	0	0	NA	NA	NA	41	44	248	251	358	172	217	248	38	18	13	0.153	0.072	0.036
.	19.01.16-03.44.01-1-310357	63	2	2	0	0	0	622	1	1	0	0	NA	NA	NA	16	25	245	241	352	169	213	240	0	7	0	0	0.029	0
.	19.01.16-03.44.02-1-310358	178	10	10	4	0	3	644	9	9	0	0	NA	NA	NA	49	53	246	253	367	170	222	252	4	9	12	0.016	0.036	0.033
.	19.01.16-03.44.06-1-310359	32	1	1	0	0	0	0	0	0	0	0	NA	NA	NA	13	11	238	237	349	0	0	0	0	0	2	0	0	0.006
.	19.01.16-03.44.06-1-310361	93	7	7	2	0	2	632	6	6	0	0	NA	NA	NA	30	34	245	245	357	169	218	245	3	19	6	0.012	0.078	0.017
.	19.01.16-03.44.08-1-310364	88	4	4	0	0	0	621	3	3	0	0	NA	NA	NA	24	19	242	242	348	166	217	238	5	3	16	0.021	0.012	0.046
.	19.01.16-03.44.09-1-310367	30	1	1	0	0	0	0	0	0	0	0	NA	NA	NA	6	8	239	240	342	0	0	0	0	0	1	0	0	0.003
.	19.01.16-03.44.11-1-310369	90	3	3	0	0	0	629	1	1	0	0	NA	NA	NA	31	31	247	246	351	170	218	241	0	10	1	0	0.041	0.003
.	19.01.16-03.44.11-1-310371	91	10	10	3	0	3	631	9	9	0	0	NA	NA	NA	28	27	245	247	348	168	222	241	14	2	10	0.057	0.008	0.029
.	19.01.16-03.44.13-1-310373	145	16	16	6	0	4	650	14	14	0	0	NA	NA	NA	43	50	250	249	364	174	223	253	30	5	30	0.12	0.02	0.082
.	19.01.16-03.44.16-1-310377	187	15	15	3	0	2	652	11	11	0	0	NA	NA	NA	55	53	251	250	365	176	220	256	44	3	19	0.175	0.012	0.052
.	19.01.16-03.44.22-1-310381	285	35	35	9	0	8	686	32	32	0	0	NA	NA	NA	68	88	267	258	376	192	232	262	64	43	26	0.24	0.167	0.069
.	19.01.16-03.44.23-1-310382	116	7	7	2	0	2	630	6	6	0	0	NA	NA	NA	25	34	246	246	355	169	217	244	9	6	3	0.037	0.024	0.008
.	19.01.16-03.44.23-1-310383	143	6	6	1	0	1	633	5	5	0	0	NA	NA	NA	41	34	243	245	359	169	214	250	3	10	2	0.012	0.041	0.006
.	19.01.16-03.44.25-1-310386	205	41	41	14	0	7	661	36	36	0	0	NA	NA	NA	60	69	253	252	377	178	224	259	113	34	40	0.447	0.135	0.106
.	19.01.16-03.44.26-1-310387	62	2	2	0	0	0	633	1	1	0	0	NA	NA	NA	23	28	241	247	353	169	222	242	0	0	3	0	0	0.008
.	19.01.16-03.44.30-1-310388	97	7	7	2	0	1	627	6	6	0	0	NA	NA	NA	38	38	246	248	357	166	217	244	0	14	9	0	0.056	0.025
.	19.01.16-03.44.38-1-310389	59	3	3	1	0	1	610	2	2	0	0	NA	NA	NA	33	19	240	240	352	160	211	239	0	5	4	0	0.021	0.011
.	19.01.16-03.44.40-1-310405	177	17	17	8	0	6	649	16	16	0	0	NA	NA	NA	59	59	259	252	361	180	222	247	19	28	11	0.073	0.111	0.03
.	19.01.16-03.44.40-1-310406	32	1	1	0	0	0	0	0	0	0	0	NA	NA	NA	9	7	237	241	342	0	0	0	0	0	3	0	0	0.009
.	19.01.16-03.44.41-1-310408	62	3	3	1	0	1	625	2	2	0	0	NA	NA	NA	27	26	240	245	354	163	216	246	0	0	13	0	0	0.037
.	19.01.16-03.44.42-1-310409	158	14	14	2	0	2	639	13	13	0	0	NA	NA	NA	33	37	246	244	360	169	217	253	21	14	9	0.085	0.057	0.025
.	19.01.16-03.44.44-1-310410	33	1	1	1	0	1	0	0	0	0	0	NA	NA	NA	7	14	241	237	349	0	0	0	0	1	0	0	0.004	0
.	19.01.16-03.44.47-1-310411	118	10	10	5	0	3	630	8	8	0	0	NA	NA	NA	43	36	249	243	357	171	214	245	12	5	17	0.048	0.021	0.048
.	19.01.16-03.44.49-1-310412	37	1	1	0	0	0	0	0	0	0	0	NA	NA	NA	13	13	242	240	344	0	0	0	0	0	0	0	0	0
.	19.01.16-03.44.52-1-310413	94	3	3	2	0	2	621	2	2	0	0	NA	NA	NA	26	25	241	246	351	165	215	241	6	0	0	0.025	0	0
.	19.01.16-03.44.52-1-310414	149	23	23	6	0	4	644	21	21	0	0	NA	NA	NA	49	49	249	248	365	174	219	251	51	39	18	0.205	0.157	0.049
.	19.01.16-03.44.56-1-310418	91	6	6	2	0	1	627	5	5	0	0	NA	NA	NA	36	29	239	249	354	165	219	243	4	8	10	0.017	0.032	0.028
.	19.01.16-03.45.04-1-310420	32	1	1	1	0	1	0	0	0	0	0	NA	NA	NA	10	12	242	238	345	0	0	0	0	0	0	0	0	0
.	19.01.16-03.45.06-1-310422	86	3	3	1	0	1	621	2	2	0	0	NA	NA	NA	33	27	239	247	354	161	220	240	12	3	11	0.05	0.012	0.031
.	19.01.16-03.45.06-1-310424	209	46	46	12	0	8	649	44	44	0	0	NA	NA	NA	54	50	249	248	366	173	220	256	73	32	38	0.293	0.129	0.104
.	19.01.16-03.45.08-1-310427	153	9	9	2	0	2	640	7	7	0	0	NA	NA	NA	35	42	243	253	359	167	225	248	18	0	7	0.074	0	0.019
.	19.01.16-03.45.09-1-310428	70	4	4	3	0	3	624	2	2	0	0	NA	NA	NA	25	27	246	244	350	170	214	240	0	0	19	0	0	0.054
.	19.01.16-03.45.09-1-310430	123	6	6	1	0	1	637	5	5	0	0	NA	NA	NA	45	51	251	245	368	169	214	254	18	5	5	0.072	0.02	0.014
.	19.01.16-03.45.13-1-310434	59	3	3	2	0	1	634	2	2	0	0	NA	NA	NA	16	29	248	244	350	174	219	241	0	0	16	0	0	0.046
.	19.01.16-03.45.20-1-310443	123	13	13	4	0	3	637	12	12	0	0	NA	NA	NA	38	41	247	244	363	168	217	252	25	2	34	0.101	0.008	0.094
.	19.01.16-03.45.24-1-310447	116	7	7	2	0	2	630	6	6	0	0	NA	NA	NA	42	35	245	248	355	168	218	244	28	0	0	0.114	0	0
.	19.01.16-03.45.25-1-310449	122	6	6	0	0	0	631	4	4	0	0	NA	NA	NA	33	35	244	249	355	165	222	244	12	2	4	0.049	0.008	0.011
.	19.01.16-03.45.26-1-310453	208	38	38	8	0	7	650	36	36	0	0	NA	NA	NA	51	56	259	243	367	182	214	254	41	30	31	0.158	0.123	0.084
.	19.01.16-03.45.26-1-310454	90	6	6	1	0	0	635	4	4	0	0	NA	NA	NA	23	37	250	245	355	173	218	244	3	7	7	0.012	0.029	0.02
.	19.01.16-03.45.28-1-310455	122	5	5	1	0	1	621	4	4	0	0	NA	NA	NA	33	26	245	242	352	169	212	240	2	1	9	0.008	0.004	0.026
.	19.01.16-03.45.28-1-310456	32	1	1	0	0	0	0	0	0	0	0	NA	NA	NA	8	11	238	240	346	0	0	0	0	0	0	0	0	0
.	19.01.16-03.45.30-1-310457	91	5	5	1	0	1	633	4	4	0	0	NA	NA	NA	30	32	245	246	354	170	218	245	7	3	6	0.029	0.012	0.017
.	19.01.16-03.45.41-1-310473	33	1	1	0	0	0	0	0	0	0	0	NA	NA	NA	6	7	237	238	345	0	0	0	2	0	0	0.008	0	0
.	19.01.16-03.45.42-1-310474	246	11	11	3	0	3	668	9	9	0	0	NA	NA	NA	65	68	254	259	368	174	237	257	24	13	7	0.094	0.05	0.019
.	19.01.16-03.45.42-1-310475	123	12	12	1	0	1	636	10	10	0	0	NA	NA	NA	26	39	246	247	359	170	217	249	9	10	9	0.037	0.04	0.025
.	19.01.16-03.45.44-1-310476	151	19	19	8	0	7	641	17	17	0	0	NA	NA	NA	61	53	252	248	366	173	215	253	49	3	40	0.194	0.012	0.109
.	19.01.16-03.45.44-1-310477	35	1	1	0	0	0	0	0	0	0	0	NA	NA	NA	11	11	237	240	347	0	0	0	0	0	0	0	0	0
.	19.01.16-03.45.46-1-310478	115	11	11	0	0	0	636	9	9	0	0	NA	NA	NA	47	44	250	249	358	169	222	245	16	3	8	0.064	0.012	0.022
.	19.01.16-03.45.47-1-310479	117	8	8	0	0	0	626	7	7	0	0	NA	NA	NA	45	37	251	245	354	172	215	239	10	0	12	0.04	0	0.034
.	19.01.16-03.45.49-1-310480	246	24	24	3	0	3	669	22	22	0	0	NA	NA	NA	77	78	264	258	369	183	230	256	31	33	35	0.117	0.128	0.095
.	19.01.16-03.46.04-1-310485	93	4	4	3	0	2	629	3	3	0	0	NA	NA	NA	18	30	244	244	355	168	215	246	2	5	3	0.008	0.02	0.008
.	19.01.16-03.46.06-1-310487	184	8	8	3	0	2	650	7	7	0	0	NA	NA	NA	49	59	245	256	371	168	225	257	9	20	5	0.037	0.078	0.013
.	19.01.16-03.46.10-1-310492	182	21	21	10	0	10	651	17	17	0	0	NA	NA	NA	49	56	248	255	366	173	228	250	39	30	17	0.157	0.118	0.046
.	19.01.16-03.46.11-1-310494	36	1	1	1	0	1	0	0	0	0	0	NA	NA	NA	7	12	240	240	345	0	0	0	0	0	0	0	0	0
.	19.01.16-03.46.12-1-310495	93	3	3	2	0	1	621	2	2	0	0	NA	NA	NA	42	28	242	243	356	165	211	245	0	5	9	0	0.021	0.025
.	19.01.16-03.46.14-1-310499	88	5	5	0	0	0	633	4	4	0	0	NA	NA	NA	36	45	249	246	363	169	214	250	3	10	8	0.012	0.041	0.022
.	19.01.16-03.46.20-1-310504	123	13	13	1	0	1	646	12	12	0	0	NA	NA	NA	43	47	251	251	358	176	224	246	12	26	19	0.048	0.104	0.053
.	19.01.16-03.46.21-1-310505	201	48	48	15	0	8	650	46	46	0	0	NA	NA	NA	61	53	249	257	360	171	230	249	83	34	27	0.333	0.132	0.075
.	19.01.16-03.46.23-1-310507	35	1	1	0	0	0	0	0	0	0	0	NA	NA	NA	10	8	238	237	346	0	0	0	0	0	2	0	0	0.006
.	19.01.16-03.46.26-1-310511	61	6	6	2	0	2	626	5	5	0	0	NA	NA	NA	24	31	240	246	358	166	216	244	3	16	1	0.012	0.065	0.003
.	19.01.16-03.46.26-1-310512	88	6	6	1	0	1	623	5	5	0	0	NA	NA	NA	33	29	244	247	351	167	216	240	9	12	4	0.037	0.049	0.011
.	19.01.16-03.46.29-1-310519	116	6	6	0	0	0	630	5	5	0	0	NA	NA	NA	35	34	250	247	350	172	219	239	4	4	10	0.016	0.016	0.029
.	19.01.16-03.46.32-1-310520	89	7	7	0	0	0	620	5	5	0	0	NA	NA	NA	30	26	248	242	349	168	213	239	4	9	0	0.016	0.037	0
.	19.01.16-03.46.33-1-310521	181	21	21	7	0	5	656	18	18	0	0	NA	NA	NA	49	60	255	254	364	177	226	253	70	15	21	0.275	0.059	0.058
.	19.01.16-03.46.42-1-310537	61	2	2	0	0	0	250	1	1	0	0	NA	NA	NA	15	13	240	239	347	67	84	99	0	4	2	0	0.017	0.006
.	19.01.16-03.46.43-1-310538	31	1	1	0	0	0	0	0	0	0	0	NA	NA	NA	10	5	239	237	342	0	0	0	0	0	2	0	0	0.006
.	19.01.16-03.46.44-1-310539	65	4	4	2	0	2	621	3	3	0	0	NA	NA	NA	17	20	244	242	347	168	213	240	3	1	4	0.012	0.004	0.012
.	19.01.16-03.46.46-1-310540	145	8	8	0	0	0	643	6	6	0	0	NA	NA	NA	55	51	254	248	362	176	219	248	6	11	5	0.024	0.044	0.014
.	19.01.16-03.46.46-1-310541	123	9	9	6	0	4	624	8	8	0	0	NA	NA	NA	33	29	245	246	351	166	217	241	18	6	1	0.073	0.024	0.003
.	19.01.16-03.46.48-1-310542	60	3	3	0	0	0	628	2	2	0	0	NA	NA	NA	28	31	247	246	351	169	218	241	0	8	0	0	0.033	0
.	19.01.16-03.46.51-1-310543	35	1	1	0	0	0	0	0	0	0	0	NA	NA	NA	11	11	238	242	344	0	0	0	0	0	1	0	0	0.003
.	19.01.16-03.46.52-1-310544	57	2	2	1	0	1	99	1	1	0	0	NA	NA	NA	15	20	241	242	350	26	30	43	0	5	0	0	0.021	0
.	19.01.16-03.46.53-1-310545	66	4	4	0	0	0	625	3	3	0	0	NA	NA	NA	23	22	240	245	350	166	219	240	0	5	1	0	0.02	0.003
.	19.01.16-03.46.59-1-310549	153	8	8	3	0	3	643	5	5	0	0	NA	NA	NA	55	51	253	251	360	175	221	247	23	7	4	0.091	0.028	0.011
.	19.01.16-03.46.59-1-310550	63	2	2	1	0	1	151	1	1	0	0	NA	NA	NA	16	17	240	242	348	38	52	61	6	0	2	0.025	0	0.006
.	19.01.16-03.47.01-1-310551	86	7	7	3	0	3	628	5	5	0	0	NA	NA	NA	16	29	245	245	352	168	216	244	4	13	2	0.016	0.053	0.006
.	19.01.16-03.47.05-1-310552	116	11	11	2	0	1	629	9	9	0	0	NA	NA	NA	35	28	245	244	352	170	218	241	5	8	13	0.02	0.033	0.037
.	19.01.16-03.47.06-1-310554	64	3	3	0	0	0	616	1	1	0	0	NA	NA	NA	32	25	243	239	356	168	206	242	6	2	0	0.025	0.008	0
.	19.01.16-03.47.06-1-310555	214	18	18	4	0	1	664	15	15	0	0	NA	NA	NA	68	67	260	256	364	178	229	257	4	21	21	0.015	0.082	0.058
.	19.01.16-03.47.07-1-310557	36	1	1	0	0	0	0	0	0	0	0	NA	NA	NA	8	9	239	238	345	0	0	0	0	0	2	0	0	0.006
.	19.01.16-03.47.07-1-310558	88	3	3	1	0	1	611	1	1	0	0	NA	NA	NA	32	21	240	243	351	163	208	240	4	6	0	0.017	0.025	0
.	19.01.16-03.47.09-1-310562	150	14	14	4	0	3	648	9	9	0	0	NA	NA	NA	38	48	250	248	363	173	221	254	23	8	7	0.092	0.032	0.019
.	19.01.16-03.47.18-1-310575	58	3	3	1	0	1	621	2	2	0	0	NA	NA	NA	28	27	244	246	350	170	212	239	0	2	3	0	0.008	0.009
.	19.01.16-03.47.18-1-310576	90	6	6	2	0	1	631	5	5	0	0	NA	NA	NA	35	31	245	245	354	169	219	243	6	0	9	0.024	0	0.025
.	19.01.16-03.47.19-1-310577	65	2	2	0	0	0	451	1	1	0	0	NA	NA	NA	20	18	240	245	346	116	164	171	5	0	0	0.021	0	0
.	19.01.16-03.47.20-1-310578	120	9	9	4	0	1	620	7	7	0	0	NA	NA	NA	51	26	242	240	357	163	210	247	27	0	11	0.112	0	0.031
.	19.01.16-03.47.22-1-310580	124	11	11	3	0	2	642	9	9	0	0	NA	NA	NA	42	46	248	251	360	169	224	249	15	0	13	0.06	0	0.036
.	19.01.16-03.47.24-1-310583	34	1	1	0	0	0	0	0	0	0	0	NA	NA	NA	13	12	239	242	344	0	0	0	0	0	0	0	0	0
.	19.01.16-03.47.27-1-310585	85	3	3	1	0	1	635	1	1	0	0	NA	NA	NA	23	32	248	246	351	174	219	242	0	7	3	0	0.028	0.009
.	19.01.16-03.47.31-1-310589	122	13	13	5	0	5	636	11	11	0	0	NA	NA	NA	44	40	246	249	358	169	220	247	14	20	16	0.057	0.08	0.045
.	19.01.16-03.47.31-1-310590	152	9	9	5	0	2	642	8	8	0	0	NA	NA	NA	39	39	250	247	355	176	220	246	27	11	11	0.108	0.045	0.031
.	19.01.16-03.47.32-1-310592	191	59	59	15	0	10	655	55	55	0	0	NA	NA	NA	55	67	256	257	367	173	227	255	108	31	46	0.422	0.121	0.125
.	19.01.16-03.47.33-1-310593	150	9	9	1	0	1	630	7	7	0	0	NA	NA	NA	48	38	252	246	353	172	218	240	32	9	4	0.127	0.037	0.011
.	19.01.16-03.47.35-1-310594	66	4	4	1	0	1	620	2	2	0	0	NA	NA	NA	28	24	243	242	352	168	212	240	0	4	10	0	0.017	0.028
.	19.01.16-03.47.41-1-310610	93	10	10	4	0	4	625	9	9	0	0	NA	NA	NA	33	32	243	247	355	165	216	244	4	26	12	0.016	0.105	0.034
.	19.01.16-03.47.42-1-310611	118	5	5	2	0	2	643	4	4	0	0	NA	NA	NA	45	46	248	246	365	171	217	255	13	4	4	0.052	0.016	0.011
.	19.01.16-03.47.43-1-310612	90	6	6	3	0	3	619	5	5	0	0	NA	NA	NA	23	19	242	241	349	166	210	243	10	8	6	0.041	0.033	0.017
.	19.01.16-03.47.50-1-310613	125	5	5	2	0	2	624	4	4	0	0	NA	NA	NA	43	26	246	247	346	168	217	239	3	17	4	0.012	0.069	0.012
.	19.01.16-03.47.52-1-310614	35	1	1	0	0	0	0	0	0	0	0	NA	NA	NA	10	10	240	238	345	0	0	0	0	0	0	0	0	0
.	19.01.16-03.47.54-1-310618	70	2	2	0	0	0	620	1	1	0	0	NA	NA	NA	30	26	242	244	353	167	212	241	0	4	5	0	0.016	0.014
.	19.01.16-03.47.54-1-310619	33	1	1	0	0	0	0	0	0	0	0	NA	NA	NA	11	7	236	241	343	0	0	0	1	0	0	0.004	0	0
.	19.01.16-03.47.56-1-310620	60	5	5	0	0	0	616	3	3	0	0	NA	NA	NA	26	19	241	241	350	167	213	236	2	6	1	0.008	0.025	0.003
.	19.01.16-03.47.56-1-310621	149	20	20	8	0	6	642	18	18	0	0	NA	NA	NA	35	40	244	248	361	169	222	251	15	14	32	0.061	0.056	0.089
.	19.01.16-03.47.57-1-310622	148	10	10	2	0	2	643	9	9	0	0	NA	NA	NA	51	53	258	246	362	179	216	248	12	18	4	0.047	0.073	0.011
.	19.01.16-03.47.58-1-310623	70	5	5	2	0	1	626	4	4	0	0	NA	NA	NA	18	27	241	243	356	168	215	243	1	19	2	0.004	0.078	0.006
.	19.01.16-03.48.02-1-310624	66	3	3	0	0	0	200	2	2	0	0	NA	NA	NA	19	11	238	237	349	48	68	84	0	2	1	0	0.008	0.003
.	19.01.16-03.48.07-1-310627	153	30	30	13	0	8	647	27	27	0	0	NA	NA	NA	31	46	251	248	360	176	220	251	83	7	22	0.331	0.028	0.061
.	19.01.16-03.48.07-1-310629	90	4	4	1	0	1	629	3	3	0	0	NA	NA	NA	43	35	245	248	355	166	220	243	6	0	8	0.024	0	0.023
.	19.01.16-03.48.11-1-310633	37	1	1	0	0	0	0	0	0	0	0	NA	NA	NA	7	13	239	241	346	0	0	0	0	0	1	0	0	0.003
.	19.01.16-03.48.12-1-310635	97	7	7	2	0	1	632	6	6	0	0	NA	NA	NA	26	36	248	242	359	170	212	250	4	18	7	0.016	0.074	0.019
.	19.01.16-03.48.12-1-310636	33	1	1	1	0	1	0	0	0	0	0	NA	NA	NA	6	11	239	238	347	0	0	0	2	0	0	0.008	0	0
.	19.01.16-03.48.13-1-310639	65	9	9	3	0	1	620	7	7	0	0	NA	NA	NA	23	18	242	241	348	164	218	238	22	0	6	0.091	0	0.017
.	19.01.16-03.48.14-1-310640	151	17	17	2	0	2	634	16	16	0	0	NA	NA	NA	42	41	249	244	361	170	215	249	24	16	35	0.096	0.066	0.097
.	19.01.16-03.48.19-1-310644	90	8	8	1	0	1	612	6	6	0	0	NA	NA	NA	28	17	242	237	351	164	213	235	10	4	2	0.041	0.017	0.006
.	19.01.16-03.48.22-1-310646	91	3	3	0	0	0	616	1	1	0	0	NA	NA	NA	31	27	244	239	357	170	201	245	0	4	0	0	0.017	0
.	19.01.16-03.48.27-1-310655	55	2	2	0	0	0	0	1	1	0	0	NA	NA	NA	12	26	243	241	355	0	0	0	0	0	3	0	0	0.008
.	19.01.16-03.48.30-1-310660	143	8	8	1	0	1	644	7	7	0	0	NA	NA	NA	45	50	248	248	367	171	217	256	10	6	1	0.04	0.024	0.003
.	19.01.16-03.48.31-1-310661	169	20	20	7	0	3	659	18	18	0	0	NA	NA	NA	52	61	255	254	365	177	229	253	42	24	27	0.165	0.094	0.074
.	19.01.16-03.48.32-1-310662	176	8	8	1	0	1	649	6	6	0	0	NA	NA	NA	57	55	251	254	363	172	225	252	16	6	1	0.064	0.024	0.003
.	19.01.16-03.48.34-1-310663	71	4	4	2	0	2	629	3	3	0	0	NA	NA	NA	25	32	244	245	356	170	215	244	0	0	9	0	0	0.025
.	19.01.16-03.48.36-1-310664	152	7	7	1	0	1	637	5	5	0	0	NA	NA	NA	50	40	250	245	358	173	215	249	5	3	16	0.02	0.012	0.045
.	19.01.16-03.48.43-1-310680	65	3	3	1	0	1	620	2	2	0	0	NA	NA	NA	25	22	243	243	349	166	215	239	0	0	6	0	0	0.017
.	19.01.16-03.48.43-1-310681	182	12	12	4	0	1	665	10	10	0	0	NA	NA	NA	53	68	260	258	363	179	231	255	47	0	16	0.181	0	0.044
.	19.01.16-03.48.45-1-310682	139	19	19	4	0	4	633	18	18	0	0	NA	NA	NA	34	39	246	249	357	169	216	248	18	22	20	0.073	0.088	0.056
.	19.01.16-03.48.47-1-310684	34	1	1	1	0	1	0	0	0	0	0	NA	NA	NA	11	7	240	236	344	0	0	0	0	0	1	0	0	0.003
.	19.01.16-03.48.49-1-310685	36	1	1	1	0	1	0	0	0	0	0	NA	NA	NA	12	5	238	237	343	0	0	0	0	0	0	0	0	0
.	19.01.16-03.48.49-1-310686	59	2	2	1	0	1	625	1	1	0	0	NA	NA	NA	20	24	239	248	350	165	219	241	0	0	5	0	0	0.014
.	19.01.16-03.48.52-1-310687	65	2	2	1	0	1	201	1	1	0	0	NA	NA	NA	21	16	238	243	348	45	78	78	3	0	0	0.013	0	0
.	19.01.16-03.48.52-1-310688	183	26	26	9	0	6	647	24	24	0	0	NA	NA	NA	67	57	254	252	364	175	223	249	34	43	30	0.134	0.171	0.082
.	19.01.16-03.48.53-1-310689	133	8	8	3	0	3	638	5	5	0	0	NA	NA	NA	34	40	250	247	356	175	219	244	11	9	5	0.044	0.036	0.014
.	19.01.16-03.48.56-1-310693	90	3	3	1	0	1	635	2	2	0	0	NA	NA	NA	27	31	246	244	354	171	215	249	0	0	11	0	0	0.031
.	19.01.16-03.49.01-1-310694	293	23	23	10	0	3	674	21	21	0	0	NA	NA	NA	91	84	261	258	378	184	230	260	52	29	17	0.199	0.112	0.045
.	19.01.16-03.49.01-1-310695	63	2	2	0	0	0	625	1	1	0	0	NA	NA	NA	26	27	244	242	354	169	213	243	0	0	4	0	0	0.011
.	19.01.16-03.49.06-1-310696	205	27	27	9	0	6	657	26	26	0	0	NA	NA	NA	66	66	246	265	368	168	232	257	45	33	30	0.183	0.125	0.082
.	19.01.16-03.49.10-1-310701	120	6	6	2	0	2	628	5	5	0	0	NA	NA	NA	35	28	245	244	352	169	216	243	4	7	4	0.016	0.029	0.011
.	19.01.16-03.49.10-1-310702	149	9	9	2	0	1	640	6	6	0	0	NA	NA	NA	43	38	239	249	363	164	223	253	23	9	11	0.096	0.036	0.03
.	19.01.16-03.49.10-1-310705	122	15	15	7	0	5	642	14	14	0	0	NA	NA	NA	38	48	249	251	361	171	222	249	31	11	11	0.124	0.044	0.03
.	19.01.16-03.49.11-1-310706	32	1	1	0	0	0	0	0	0	0	0	NA	NA	NA	15	9	239	238	345	0	0	0	0	0	0	0	0	0
.	19.01.16-03.49.12-1-310708	33	1	1	1	0	1	0	0	0	0	0	NA	NA	NA	12	11	241	239	344	0	0	0	2	0	0	0.008	0	0
.	19.01.16-03.49.13-1-310710	246	26	26	4	0	4	666	24	24	0	0	NA	NA	NA	68	65	259	253	366	181	224	261	51	15	13	0.197	0.059	0.036
.	19.01.16-03.49.14-1-310713	195	16	16	4	0	3	649	15	15	0	0	NA	NA	NA	50	52	251	258	356	175	231	243	17	15	22	0.068	0.058	0.062
.	19.01.16-03.49.26-1-310724	31	1	1	0	0	0	0	0	0	0	0	NA	NA	NA	7	5	237	239	342	0	0	0	0	0	1	0	0	0.003
.	19.01.16-03.49.28-1-310728	205	34	34	11	0	10	652	30	30	0	0	NA	NA	NA	51	59	253	250	369	172	223	257	47	58	34	0.186	0.232	0.092
.	19.01.16-03.49.33-1-310729	203	33	33	7	0	5	658	29	29	0	0	NA	NA	NA	60	64	252	262	363	175	230	253	43	30	60	0.171	0.115	0.165
.	19.01.16-03.49.33-1-310730	117	9	9	3	0	3	638	7	7	0	0	NA	NA	NA	36	44	252	247	358	170	217	251	12	0	20	0.048	0	0.056
.	19.01.16-03.49.34-1-310731	63	2	2	1	0	1	626	1	1	0	0	NA	NA	NA	21	29	246	242	354	167	214	245	0	4	2	0	0.017	0.006
.	19.01.16-03.49.36-1-310732	293	34	34	10	0	8	693	31	31	0	0	NA	NA	NA	101	98	270	259	382	191	230	272	45	37	60	0.167	0.143	0.157
.	19.01.16-03.49.42-1-310749	122	11	11	5	0	5	639	9	9	0	0	NA	NA	NA	28	38	246	245	360	174	217	248	7	6	28	0.028	0.024	0.078
.	19.01.16-03.49.46-1-310750	120	6	6	1	0	1	644	5	5	0	0	NA	NA	NA	37	45	249	249	360	172	221	251	3	0	11	0.012	0	0.031
.	19.01.16-03.49.47-1-310751	123	9	9	3	0	2	641	8	8	0	0	NA	NA	NA	35	47	243	247	370	167	219	255	10	4	6	0.041	0.016	0.016
.	19.01.16-03.49.47-1-310752	91	9	9	2	0	2	629	8	8	0	0	NA	NA	NA	33	32	249	239	357	172	210	247	9	2	13	0.036	0.008	0.036
.	19.01.16-03.49.52-1-310753	120	9	9	3	0	1	634	8	8	0	0	NA	NA	NA	33	40	248	251	354	169	223	242	11	17	18	0.044	0.068	0.051
.	19.01.16-03.50.07-1-310764	130	6	6	3	0	2	622	5	5	0	0	NA	NA	NA	35	25	241	243	354	166	214	242	7	18	1	0.029	0.074	0.003
.	19.01.16-03.50.08-1-310766	150	14	14	3	0	2	645	12	12	0	0	NA	NA	NA	40	49	250	248	364	173	224	248	13	4	18	0.052	0.016	0.049
.	19.01.16-03.50.08-1-310767	117	13	13	2	0	2	617	11	11	0	0	NA	NA	NA	48	29	245	248	349	168	214	235	11	20	4	0.045	0.081	0.011
.	19.01.16-03.50.09-1-310768	63	6	6	1	0	1	626	5	5	0	0	NA	NA	NA	18	26	245	244	350	169	214	243	7	3	4	0.029	0.012	0.011
.	19.01.16-03.50.15-1-310777	57	2	2	0	0	0	50	1	1	0	0	NA	NA	NA	12	16	238	241	350	12	18	20	0	5	1	0	0.021	0.003
.	19.01.16-03.50.19-1-310779	93	7	7	2	0	2	629	6	6	0	0	NA	NA	NA	25	31	245	241	358	169	212	248	16	0	11	0.065	0	0.031
.	19.01.16-03.50.21-1-310780	126	7	7	5	0	4	633	6	6	0	0	NA	NA	NA	47	39	251	249	352	173	218	242	3	7	10	0.012	0.028	0.028
.	19.01.16-03.50.29-1-310785	155	5	5	1	0	1	640	4	4	0	0	NA	NA	NA	39	46	252	248	359	177	219	244	16	0	1	0.063	0	0.003
.	19.01.16-03.50.32-1-310786	63	5	5	2	0	1	620	4	4	0	0	NA	NA	NA	18	22	242	240	353	164	213	243	4	9	0	0.017	0.038	0
.	19.01.16-03.50.32-1-310787	122	8	8	5	0	4	639	7	7	0	0	NA	NA	NA	49	43	246	246	364	172	218	249	5	3	17	0.02	0.012	0.047
.	19.01.16-03.50.35-1-310788	33	1	1	1	0	1	0	0	0	0	0	NA	NA	NA	12	9	237	240	345	0	0	0	0	0	2	0	0	0.006
.	19.01.16-03.50.35-1-310789	176	18	18	5	0	4	649	17	17	0	0	NA	NA	NA	55	53	256	246	364	176	218	255	14	16	18	0.055	0.065	0.049
.	19.01.16-03.50.36-1-310790	91	10	10	4	0	3	625	9	9	0	0	NA	NA	NA	35	31	245	243	356	167	213	245	18	25	10	0.073	0.103	0.028
.	19.01.16-03.50.37-1-310791	86	5	5	1	0	1	634	4	4	0	0	NA	NA	NA	21	34	247	248	352	172	218	244	8	1	11	0.032	0.004	0.031
.	19.01.16-03.50.44-1-310807	235	16	16	5	0	3	665	15	15	0	0	NA	NA	NA	83	74	259	251	377	178	222	265	36	11	18	0.139	0.044	0.048
.	19.01.16-03.50.46-1-310808	147	13	13	3	0	3	632	12	12	0	0	NA	NA	NA	34	35	245	246	357	168	217	247	54	0	2	0.22	0	0.006
.	19.01.16-03.50.47-1-310809	155	34	34	9	0	6	638	32	32	0	0	NA	NA	NA	38	39	245	249	358	170	222	246	108	30	9	0.441	0.12	0.025
.	19.01.16-03.50.47-1-310810	36	1	1	1	0	1	0	0	0	0	0	NA	NA	NA	8	15	243	239	346	0	0	0	0	5	0	0	0.021	0
.	19.01.16-03.50.49-1-310811	122	22	22	6	0	4	631	20	20	0	0	NA	NA	NA	34	38	251	241	359	172	212	247	43	34	18	0.171	0.141	0.05
.	19.01.16-03.50.51-1-310812	95	9	9	1	0	0	628	5	5	0	0	NA	NA	NA	31	30	243	248	352	165	222	241	2	5	13	0.008	0.02	0.037
.	19.01.16-03.50.53-1-310813	33	1	1	0	0	0	0	0	0	0	0	NA	NA	NA	6	5	239	237	342	0	0	0	0	1	0	0	0.004	0
.	19.01.16-03.50.55-1-310817	342	30	30	8	0	6	698	28	28	0	0	NA	NA	NA	108	102	258	271	386	183	239	276	51	32	45	0.198	0.118	0.117
.	19.01.16-03.50.58-1-310819	99	7	7	3	0	2	625	6	6	0	0	NA	NA	NA	33	30	245	244	354	168	215	242	9	1	11	0.037	0.004	0.031
.	19.01.16-03.51.05-1-311082	33	1	1	1	0	1	0	0	0	0	0	NA	NA	NA	8	12	238	242	345	0	0	0	0	0	2	0	0	0.006
.	19.01.16-03.51.08-1-311085	181	17	17	4	0	2	668	16	16	0	0	NA	NA	NA	53	70	255	264	364	176	240	252	30	28	17	0.118	0.106	0.047
.	19.01.16-03.51.08-1-311086	88	4	4	2	0	2	634	3	3	0	0	NA	NA	NA	27	38	246	247	358	165	220	249	6	0	6	0.024	0	0.017
.	19.01.16-03.51.11-1-311090	90	7	7	0	0	0	625	6	6	0	0	NA	NA	NA	21	27	248	241	351	169	212	244	16	0	13	0.065	0	0.037
.	19.01.16-03.51.15-1-311095	38	1	1	0	0	0	0	0	0	0	0	NA	NA	NA	15	13	238	241	347	0	0	0	0	0	1	0	0	0.003
.	19.01.16-03.51.17-1-311099	154	12	12	4	0	4	642	11	11	0	0	NA	NA	NA	63	53	248	256	362	171	224	247	28	21	2	0.113	0.082	0.006
.	19.01.16-03.51.18-1-311100	131	6	6	2	0	2	635	5	5	0	0	NA	NA	NA	41	37	245	249	356	169	223	243	3	15	2	0.012	0.06	0.006
.	19.01.16-03.51.23-1-311106	61	2	2	0	0	0	611	1	1	0	0	NA	NA	NA	21	17	240	242	348	161	212	238	0	0	4	0	0	0.011
.	19.01.16-03.51.23-1-311108	83	5	5	3	0	1	632	4	4	0	0	NA	NA	NA	32	37	246	244	360	169	217	246	0	20	4	0	0.082	0.011
.	19.01.16-03.51.28-1-311111	190	21	21	6	0	6	631	18	18	0	0	NA	NA	NA	52	42	250	245	360	172	210	249	46	21	14	0.184	0.086	0.039
.	19.01.16-03.51.32-1-311115	56	2	2	1	0	1	620	1	1	0	0	NA	NA	NA	24	24	244	242	351	167	212	241	0	0	4	0	0	0.011
.	19.01.16-03.51.34-1-311116	301	31	31	3	0	3	669	27	27	0	0	NA	NA	NA	85	70	258	251	374	179	226	264	40	18	66	0.155	0.072	0.176
.	19.01.16-03.51.36-1-311117	329	32	32	15	0	12	707	28	28	0	0	NA	NA	NA	101	117	272	269	389	193	241	273	64	24	24	0.235	0.089	0.062
.	19.01.16-03.51.36-1-311118	35	1	1	0	0	0	0	0	0	0	0	NA	NA	NA	16	6	238	238	343	0	0	0	0	0	3	0	0	0.009
.	19.01.16-03.51.38-1-311134	144	9	9	3	0	2	629	8	8	0	0	NA	NA	NA	52	40	244	252	357	165	222	242	16	8	3	0.066	0.032	0.008
.	19.01.16-03.51.39-1-311135	146	10	10	2	0	2	633	9	9	0	0	NA	NA	NA	42	36	245	248	356	169	219	245	22	7	0	0.09	0.028	0
.	19.01.16-03.51.40-1-311136	151	29	29	5	0	3	632	24	24	0	0	NA	NA	NA	54	40	252	242	359	173	214	245	45	41	30	0.179	0.169	0.084
.	19.01.16-03.51.41-1-311137	57	2	2	0	0	0	622	1	1	0	0	NA	NA	NA	15	19	243	242	347	167	216	239	8	0	2	0.033	0	0.006
.	19.01.16-03.51.44-1-311138	96	6	6	3	0	1	637	4	4	0	0	NA	NA	NA	31	39	253	246	353	174	222	241	10	0	15	0.04	0	0.042
.	19.01.16-03.51.53-1-311139	67	5	5	2	0	2	625	2	2	0	0	NA	NA	NA	29	27	244	244	352	166	216	243	0	8	3	0	0.033	0.009
.	19.01.16-03.52.02-1-311143	120	7	7	1	0	1	628	6	6	0	0	NA	NA	NA	40	35	247	247	354	167	218	243	22	0	1	0.089	0	0.003
.	19.01.16-03.52.02-1-311144	121	12	12	3	0	1	628	9	9	0	0	NA	NA	NA	38	30	247	242	354	170	212	246	26	12	11	0.105	0.05	0.031
.	19.01.16-03.52.05-1-311146	33	1	1	0	0	0	0	0	0	0	0	NA	NA	NA	7	9	239	238	345	0	0	0	2	0	0	0.008	0	0
.	19.01.16-03.52.07-1-311148	149	22	22	7	0	5	635	20	20	0	0	NA	NA	NA	58	38	245	248	358	169	217	249	32	31	19	0.131	0.125	0.053
.	19.01.16-03.52.08-1-311149	61	2	2	0	0	0	50	1	1	0	0	NA	NA	NA	16	17	240	242	348	13	18	19	0	1	2	0	0.004	0.006
.	19.01.16-03.52.09-1-311152	67	2	2	1	0	1	600	1	1	0	0	NA	NA	NA	15	12	240	238	347	164	204	232	1	0	1	0.004	0	0.003
.	19.01.16-03.52.13-1-311158	89	5	5	2	0	2	621	3	3	0	0	NA	NA	NA	38	33	243	248	355	163	216	242	10	0	5	0.041	0	0.014
.	19.01.16-03.52.18-1-311163	92	7	7	0	0	0	632	6	6	0	0	NA	NA	NA	40	36	244	249	356	166	222	244	14	7	2	0.057	0.028	0.006
.	19.01.16-03.52.18-1-311164	113	7	7	1	0	1	641	6	6	0	0	NA	NA	NA	35	48	257	249	355	181	217	243	10	3	7	0.039	0.012	0.02
.	19.01.16-03.52.20-1-311165	157	7	7	0	0	0	645	6	6	0	0	NA	NA	NA	35	47	251	245	364	176	218	251	16	4	3	0.064	0.016	0.008
.	19.01.16-03.52.21-1-311166	127	8	8	2	0	2	633	7	7	0	0	NA	NA	NA	34	38	247	250	354	168	222	243	14	7	7	0.057	0.028	0.02
.	19.01.16-03.52.25-1-311171	100	5	5	2	0	2	628	3	3	0	0	NA	NA	NA	44	37	245	244	361	164	214	250	13	0	0	0.053	0	0
.	19.01.16-03.52.25-1-311172	204	11	11	3	0	1	664	8	8	0	0	NA	NA	NA	78	68	254	259	368	176	233	255	27	18	23	0.106	0.069	0.062
.	19.01.16-03.52.29-1-311173	178	13	13	5	0	4	658	12	12	0	0	NA	NA	NA	60	72	254	259	372	174	225	259	22	13	10	0.087	0.05	0.027
.	19.01.16-03.52.36-1-311175	310	20	20	8	0	6	691	18	18	0	0	NA	NA	NA	107	96	259	265	385	184	234	273	49	16	15	0.189	0.06	0.039
.	19.01.16-03.52.36-1-311176	59	2	2	0	0	0	629	1	1	0	0	NA	NA	NA	18	24	242	244	351	167	218	244	2	3	0	0.008	0.012	0
.	19.01.16-03.52.38-1-311192	173	17	17	5	0	4	648	15	15	0	0	NA	NA	NA	45	50	250	245	368	177	217	254	13	40	6	0.052	0.163	0.016
.	19.01.16-03.52.40-1-311193	94	9	9	3	0	2	622	7	7	0	0	NA	NA	NA	31	25	243	245	350	165	215	242	4	16	4	0.016	0.065	0.011
.	19.01.16-03.52.40-1-311194	228	34	34	14	0	10	670	33	33	0	0	NA	NA	NA	61	74	258	254	375	182	226	262	64	21	51	0.248	0.083	0.136
.	19.01.16-03.52.42-1-311195	32	1	1	0	0	0	0	0	0	0	0	NA	NA	NA	8	6	238	238	343	0	0	0	0	0	3	0	0	0.009
.	19.01.16-03.52.44-1-311196	63	3	3	0	0	0	620	2	2	0	0	NA	NA	NA	26	23	241	244	351	165	216	239	3	0	4	0.012	0	0.011
.	19.01.16-03.52.48-1-311197	62	3	3	0	0	0	613	2	2	0	0	NA	NA	NA	29	19	240	243	349	163	214	236	1	4	4	0.004	0.016	0.011
.	19.01.16-03.52.51-1-311198	92	4	4	1	0	1	619	3	3	0	0	NA	NA	NA	36	25	246	242	350	165	213	241	2	5	3	0.008	0.021	0.009
.	19.01.16-03.52.56-1-311202	180	14	14	5	0	3	661	11	11	0	0	NA	NA	NA	49	68	251	261	369	172	236	253	6	22	34	0.024	0.084	0.092
.	19.01.16-03.52.57-1-311203	96	7	7	0	0	0	626	6	6	0	0	NA	NA	NA	37	35	245	243	360	168	212	246	10	2	4	0.041	0.008	0.011
.	19.01.16-03.52.58-1-311204	62	2	2	0	0	0	151	1	1	0	0	NA	NA	NA	17	13	238	240	348	36	57	58	1	0	2	0.004	0	0.006
.	19.01.16-03.53.00-1-311205	30	1	1	0	0	0	0	0	0	0	0	NA	NA	NA	6	13	243	237	346	0	0	0	0	1	0	0	0.004	0
.	19.01.16-03.53.02-1-311206	34	1	1	0	0	0	0	0	0	0	0	NA	NA	NA	11	8	240	238	343	0	0	0	0	1	0	0	0.004	0
.	19.01.16-03.53.04-1-311207	33	1	1	0	0	0	0	0	0	0	0	NA	NA	NA	14	10	239	239	345	0	0	0	0	0	0	0	0	0
.	19.01.16-03.53.05-1-311208	64	4	4	2	0	0	628	3	3	0	0	NA	NA	NA	20	33	248	245	353	169	216	243	0	11	3	0	0.045	0.008
.	19.01.16-03.53.05-1-311210	58	2	2	0	0	0	153	1	1	0	0	NA	NA	NA	16	15	240	240	348	34	61	58	4	0	0	0.017	0	0
.	19.01.16-03.53.07-1-311212	85	3	3	1	0	1	632	2	2	0	0	NA	NA	NA	32	31	243	248	353	169	218	245	0	7	3	0	0.028	0.008
.	19.01.16-03.53.07-1-311213	234	25	25	9	0	6	671	24	24	0	0	NA	NA	NA	73	79	258	257	377	181	228	262	62	11	41	0.24	0.043	0.109
.	19.01.16-03.53.13-1-311220	245	17	17	9	0	7	674	16	16	0	0	NA	NA	NA	90	82	264	258	373	185	229	260	52	18	23	0.197	0.07	0.062
.	19.01.16-03.53.13-1-311222	95	9	9	3	0	2	624	7	7	0	0	NA	NA	NA	35	32	243	245	357	166	213	245	11	12	8	0.045	0.049	0.022
.	19.01.16-03.53.15-1-311224	80	5	5	3	0	2	624	4	4	0	0	NA	NA	NA	27	22	249	240	346	171	214	239	2	2	4	0.008	0.008	0.012
.	19.01.16-03.53.21-1-311227	34	1	1	1	0	1	0	0	0	0	0	NA	NA	NA	6	7	237	239	344	0	0	0	0	4	0	0	0.017	0
.	19.01.16-03.53.23-1-311234	89	4	4	1	0	1	633	2	2	0	0	NA	NA	NA	26	37	250	246	354	172	217	244	0	13	4	0	0.053	0.011
.	19.01.16-03.53.24-1-311236	141	16	16	8	0	6	646	15	15	0	0	NA	NA	NA	53	48	249	248	364	174	220	252	17	11	33	0.068	0.044	0.091
.	19.01.16-03.53.24-1-311237	92	5	5	1	0	1	635	3	3	0	0	NA	NA	NA	24	35	243	244	361	167	217	251	9	0	6	0.037	0	0.017
.	19.01.16-03.53.29-1-311240	87	3	3	1	0	1	622	2	2	0	0	NA	NA	NA	21	20	243	240	350	165	215	242	0	2	7	0	0.008	0.02
.	19.01.16-03.53.31-1-311244	119	9	9	3	0	3	647	8	8	0	0	NA	NA	NA	31	51	247	248	369	172	218	257	8	10	2	0.032	0.04	0.005
.	19.01.16-03.53.33-1-311245	170	10	10	4	0	4	644	9	9	0	0	NA	NA	NA	39	48	252	250	359	176	221	247	18	14	2	0.071	0.056	0.006
.	19.01.16-03.53.37-1-311246	37	1	1	0	0	0	0	0	0	0	0	NA	NA	NA	13	12	238	240	347	0	0	0	0	0	2	0	0	0.006
.	19.01.16-03.53.40-1-311262	60	2	2	1	0	1	628	1	1	0	0	NA	NA	NA	18	28	243	239	359	169	213	246	0	0	11	0	0	0.031
.	19.01.16-03.53.40-1-311263	121	7	7	1	0	0	646	6	6	0	0	NA	NA	NA	44	53	250	252	364	172	224	250	16	15	8	0.064	0.06	0.022
.	19.01.16-03.53.43-1-311264	175	39	39	11	0	8	645	35	35	0	0	NA	NA	NA	52	53	249	255	362	174	224	247	45	45	35	0.181	0.176	0.097
.	19.01.16-03.53.45-1-311265	91	3	3	0	0	0	621	2	2	0	0	NA	NA	NA	32	35	247	245	356	166	212	243	4	0	2	0.016	0	0.006
.	19.01.16-03.53.47-1-311267	182	18	18	4	0	2	648	15	15	0	0	NA	NA	NA	46	50	253	250	360	177	223	248	41	8	28	0.162	0.032	0.078
.	19.01.16-03.53.48-1-311268	31	1	1	0	0	0	0	0	0	0	0	NA	NA	NA	7	16	241	238	350	0	0	0	3	0	0	0.012	0	0
.	19.01.16-03.53.50-1-311269	152	8	8	1	0	1	644	7	7	0	0	NA	NA	NA	44	44	258	247	352	182	217	245	16	1	11	0.062	0.004	0.031
.	19.01.16-03.53.50-1-311270	175	18	18	5	0	3	647	16	16	0	0	NA	NA	NA	57	52	247	254	364	174	222	251	38	18	9	0.154	0.071	0.025
.	19.01.16-03.53.52-1-311271	179	10	10	4	0	2	641	8	8	0	0	NA	NA	NA	65	53	258	248	360	173	218	250	16	27	8	0.062	0.109	0.022
.	19.01.16-03.53.54-1-311272	34	1	1	0	0	0	0	0	0	0	0	NA	NA	NA	12	12	242	239	344	0	0	0	0	0	0	0	0	0
.	19.01.16-03.53.57-1-311276	100	6	6	3	0	2	634	5	5	0	0	NA	NA	NA	35	39	256	243	353	179	220	235	3	12	4	0.012	0.049	0.011
.	19.01.16-03.53.57-1-311277	122	15	15	6	0	6	639	13	13	0	0	NA	NA	NA	40	41	246	252	356	169	224	246	30	14	9	0.122	0.056	0.025
.	19.01.16-03.54.00-1-311278	86	6	6	2	0	2	628	5	5	0	0	NA	NA	NA	30	25	245	245	348	167	218	243	3	13	9	0.012	0.053	0.026
.	19.01.16-03.54.07-1-311281	121	11	11	3	0	2	647	10	10	0	0	NA	NA	NA	47	48	245	254	362	173	223	251	24	4	15	0.098	0.016	0.041
.	19.01.16-03.54.13-1-311288	124	11	11	6	0	2	634	10	10	0	0	NA	NA	NA	29	35	242	249	357	168	219	247	17	13	10	0.07	0.052	0.028
.	19.01.16-03.54.15-1-311291	91	5	5	0	0	0	626	4	4	0	0	NA	NA	NA	32	31	247	244	353	167	215	244	9	5	7	0.036	0.02	0.02
.	19.01.16-03.54.16-1-311293	65	2	2	1	0	1	629	1	1	0	0	NA	NA	NA	30	34	243	248	356	169	216	244	5	2	0	0.021	0.008	0
.	19.01.16-03.54.20-1-311295	121	10	10	5	0	4	629	8	8	0	0	NA	NA	NA	44	37	249	244	357	170	215	244	19	9	1	0.076	0.037	0.003
.	19.01.16-03.54.22-1-311297	89	4	4	0	0	0	633	2	2	0	0	NA	NA	NA	31	38	248	244	359	172	212	249	7	1	2	0.028	0.004	0.006
.	19.01.16-03.54.22-1-311298	90	6	6	1	0	1	633	5	5	0	0	NA	NA	NA	35	43	250	247	359	169	218	246	7	0	8	0.028	0	0.022
.	19.01.16-03.54.27-1-311302	33	1	1	0	0	0	0	0	0	0	0	NA	NA	NA	13	12	238	238	349	0	0	0	0	0	2	0	0	0.006
.	19.01.16-03.54.29-1-311303	178	10	10	4	0	1	646	9	9	0	0	NA	NA	NA	49	47	248	252	360	171	222	253	8	20	22	0.032	0.079	0.061
.	19.01.16-03.54.30-1-311304	35	1	1	0	0	0	0	0	0	0	0	NA	NA	NA	13	14	239	239	349	0	0	0	0	1	0	0	0.004	0
.	19.01.16-03.54.32-1-311305	87	5	5	1	0	0	631	4	4	0	0	NA	NA	NA	26	33	246	248	352	168	221	242	8	0	2	0.033	0	0.006
.	19.01.16-03.54.32-1-311306	114	6	6	3	0	2	630	4	4	0	0	NA	NA	NA	29	35	243	249	356	166	220	244	17	4	0	0.07	0.016	0
.	19.01.16-03.54.34-1-311307	230	15	15	8	0	5	672	14	14	0	0	NA	NA	NA	86	79	260	256	376	183	228	261	35	7	14	0.135	0.027	0.037
.	19.01.16-03.54.36-1-311308	125	4	4	1	0	1	630	1	1	0	0	NA	NA	NA	41	34	247	244	356	169	214	247	12	3	1	0.049	0.012	0.003
.	19.01.16-03.54.38-1-311324	89	4	4	3	0	1	622	3	3	0	0	NA	NA	NA	29	26	243	243	353	168	212	242	2	0	16	0.008	0	0.045
.	19.01.16-03.54.39-1-311325	35	1	1	0	0	0	0	0	0	0	0	NA	NA	NA	14	7	238	238	344	0	0	0	1	0	0	0.004	0	0
.	19.01.16-03.54.40-1-311326	207	24	24	6	0	2	662	22	22	0	0	NA	NA	NA	57	60	256	250	367	180	224	258	61	7	40	0.238	0.028	0.109
.	19.01.16-03.54.41-1-311328	92	4	4	2	0	1	630	3	3	0	0	NA	NA	NA	27	30	248	244	351	174	216	240	8	0	3	0.032	0	0.009
.	19.01.16-03.54.49-1-311329	210	22	22	4	0	3	677	20	20	0	0	NA	NA	NA	59	82	260	264	371	184	236	257	41	14	25	0.158	0.053	0.067
.	19.01.16-03.54.49-1-311330	175	10	10	4	0	3	643	8	8	0	0	NA	NA	NA	60	48	251	246	364	174	217	252	26	0	6	0.104	0	0.016
.	19.01.16-03.54.51-1-311331	62	5	5	0	0	0	628	4	4	0	0	NA	NA	NA	24	32	248	246	351	172	218	238	0	6	12	0	0.024	0.034
.	19.01.16-03.54.53-1-311332	34	1	1	1	0	1	0	0	0	0	0	NA	NA	NA	11	11	240	238	346	0	0	0	0	2	0	0	0.008	0
.	19.01.16-03.54.55-1-311336	150	10	10	2	0	2	643	8	8	0	0	NA	NA	NA	43	45	247	252	359	173	221	249	18	11	12	0.073	0.044	0.033
.	19.01.16-03.54.55-1-311337	117	5	5	2	0	2	624	4	4	0	0	NA	NA	NA	49	29	243	246	353	165	219	240	16	0	3	0.066	0	0.008
.	19.01.16-03.54.56-1-311338	85	3	3	1	0	1	622	2	2	0	0	NA	NA	NA	28	23	243	241	352	166	214	242	6	0	1	0.025	0	0.003
.	19.01.16-03.55.03-1-311340	120	8	8	4	0	3	636	7	7	0	0	NA	NA	NA	42	43	251	252	353	172	223	241	4	7	16	0.016	0.028	0.045
.	19.01.16-03.55.07-1-311344	217	9	9	4	0	3	673	8	8	0	0	NA	NA	NA	64	76	256	258	375	179	232	262	16	15	8	0.062	0.058	0.021
.	19.01.16-03.55.10-1-311346	115	16	16	4	0	4	621	14	14	0	0	NA	NA	NA	36	24	238	246	353	159	220	242	26	6	13	0.109	0.024	0.037
.	19.01.16-03.55.11-1-311349	144	9	9	2	0	2	643	7	7	0	0	NA	NA	NA	46	45	249	251	358	171	224	248	16	6	12	0.064	0.024	0.034
.	19.01.16-03.55.13-1-311352	34	1	1	1	0	1	0	0	0	0	0	NA	NA	NA	7	15	242	238	348	0	0	0	0	2	0	0	0.008	0
.	19.01.16-03.55.15-1-311355	124	12	12	7	0	5	631	11	11	0	0	NA	NA	NA	41	30	242	248	353	167	221	243	17	7	16	0.07	0.028	0.045
.	19.01.16-03.55.16-1-311358	36	1	1	0	0	0	0	0	0	0	0	NA	NA	NA	6	13	239	239	348	0	0	0	0	0	0	0	0	0
.	19.01.16-03.55.17-1-311359	180	8	8	2	0	2	647	7	7	0	0	NA	NA	NA	44	47	245	242	373	169	216	262	15	8	2	0.061	0.033	0.005
.	19.01.16-03.55.19-1-311360	91	4	4	0	0	0	629	3	3	0	0	NA	NA	NA	33	34	248	242	357	172	216	241	6	0	5	0.024	0	0.014
.	19.01.16-03.55.21-1-311362	62	3	3	0	0	0	615	2	2	0	0	NA	NA	NA	27	22	241	240	354	164	209	242	5	4	0	0.021	0.017	0
.	19.01.16-03.55.27-1-311370	140	8	8	2	0	1	632	7	7	0	0	NA	NA	NA	38	35	249	243	356	173	213	246	8	20	11	0.032	0.082	0.031
.	19.01.16-03.55.29-1-311371	59	3	3	1	0	1	620	2	2	0	0	NA	NA	NA	26	24	243	242	352	165	214	241	0	4	5	0	0.017	0.014
.	19.01.16-03.55.31-1-311372	61	4	4	1	0	0	622	3	3	0	0	NA	NA	NA	29	26	246	245	348	168	219	235	6	11	1	0.024	0.045	0.003
.	19.01.16-03.55.35-1-311376	62	2	2	1	0	1	202	1	1	0	0	NA	NA	NA	15	20	239	242	352	51	74	77	2	0	1	0.008	0	0.003
.	19.01.16-03.55.35-1-311377	206	23	23	9	0	5	663	22	22	0	0	NA	NA	NA	65	63	258	254	364	179	227	257	38	22	24	0.147	0.087	0.066
.	19.01.16-03.55.35-1-311378	90	5	5	2	0	2	620	4	4	0	0	NA	NA	NA	36	20	239	243	351	163	217	240	8	0	9	0.033	0	0.026
.	19.01.16-03.55.37-1-311394	67	2	2	1	0	1	624	1	1	0	0	NA	NA	NA	21	25	244	239	355	169	213	242	7	0	4	0.029	0	0.011
.	19.01.16-03.55.40-1-311395	63	4	4	0	0	0	618	3	3	0	0	NA	NA	NA	28	28	244	243	354	165	210	243	8	0	0	0.033	0	0
.	19.01.16-03.55.42-1-311396	92	4	4	0	0	0	637	3	3	0	0	NA	NA	NA	30	35	246	241	361	171	214	252	2	0	6	0.008	0	0.017
.	19.01.16-03.55.44-1-311397	95	6	6	1	0	1	631	4	4	0	0	NA	NA	NA	38	40	247	246	360	167	214	250	7	6	2	0.028	0.024	0.006
.	19.01.16-03.55.47-1-311398	37	1	1	0	0	0	0	0	0	0	0	NA	NA	NA	11	14	242	238	347	0	0	0	0	2	0	0	0.008	0
.	19.01.16-03.55.50-1-311399	148	11	11	5	0	4	636	7	7	0	0	NA	NA	NA	50	45	254	248	356	175	219	242	24	0	16	0.094	0	0.045
.	19.01.16-03.55.50-1-311400	204	12	12	3	0	2	652	9	9	0	0	NA	NA	NA	73	61	252	259	363	173	228	251	23	8	19	0.091	0.031	0.052
.	19.01.16-03.55.50-1-311401	117	10	10	1	0	1	624	8	8	0	0	NA	NA	NA	25	29	247	247	348	168	219	237	1	12	6	0.004	0.049	0.017
.	19.01.16-03.55.51-1-311402	123	4	4	2	0	2	628	3	3	0	0	NA	NA	NA	37	34	248	245	354	171	219	238	3	5	0	0.012	0.02	0
.	19.01.16-03.55.55-1-311406	155	9	9	0	0	0	642	6	6	0	0	NA	NA	NA	48	51	249	252	363	172	220	250	8	5	10	0.032	0.02	0.028
.	19.01.16-03.55.57-1-311408	116	19	19	5	0	4	632	18	18	0	0	NA	NA	NA	50	41	254	245	355	173	217	242	27	33	9	0.106	0.135	0.025
.	19.01.16-03.56.01-1-311409	57	2	2	0	0	0	611	1	1	0	0	NA	NA	NA	32	17	244	239	347	164	208	239	3	2	0	0.012	0.008	0
.	19.01.16-03.56.05-1-311410	34	1	1	0	0	0	0	0	0	0	0	NA	NA	NA	13	4	237	239	341	0	0	0	0	0	0	0	0	0
.	19.01.16-03.56.08-1-311415	178	20	20	7	0	4	652	18	18	0	0	NA	NA	NA	61	58	251	254	366	173	227	252	38	24	20	0.151	0.094	0.055
.	19.01.16-03.56.09-1-311416	178	17	17	3	0	3	633	15	15	0	0	NA	NA	NA	64	46	249	250	360	171	221	241	24	4	21	0.096	0.016	0.058
.	19.01.16-03.56.12-1-311420	210	19	19	6	0	5	672	16	16	0	0	NA	NA	NA	78	79	253	267	372	175	239	258	24	13	29	0.095	0.049	0.078
.	19.01.16-03.56.12-1-311422	180	18	18	11	0	5	641	17	17	0	0	NA	NA	NA	58	52	252	248	365	174	214	253	43	27	14	0.171	0.109	0.038
.	19.01.16-03.56.13-1-311423	187	15	15	7	0	6	636	14	14	0	0	NA	NA	NA	49	44	254	244	359	175	212	249	12	32	8	0.047	0.131	0.022
.	19.01.16-03.56.13-1-311424	122	6	6	2	0	2	633	4	4	0	0	NA	NA	NA	41	33	246	247	353	170	218	245	14	1	10	0.057	0.004	0.028
.	19.01.16-03.56.14-1-311426	119	9	9	2	0	2	629	7	7	0	0	NA	NA	NA	42	35	247	243	358	170	212	247	1	13	9	0.004	0.053	0.025
.	19.01.16-03.56.30-1-311441	59	3	3	0	0	0	607	1	1	0	0	NA	NA	NA	30	14	239	242	346	160	214	233	0	0	8	0	0	0.023
.	19.01.16-03.56.31-1-311442	121	16	16	3	0	2	636	13	13	0	0	NA	NA	NA	32	45	251	242	365	173	212	251	8	20	10	0.032	0.083	0.027
.	19.01.16-03.56.32-1-311443	263	51	51	13	0	10	661	47	47	0	0	NA	NA	NA	63	63	255	255	366	178	228	255	60	54	75	0.235	0.212	0.205
.	19.01.16-03.56.34-1-311444	60	2	2	0	0	0	622	1	1	0	0	NA	NA	NA	26	26	240	249	350	164	216	242	4	1	0	0.017	0.004	0
.	19.01.16-03.56.38-1-311460	64	6	6	2	0	1	612	4	4	0	0	NA	NA	NA	29	15	241	241	346	164	214	234	3	3	8	0.012	0.012	0.023
.	19.01.16-03.56.43-1-311461	232	33	33	10	0	7	661	28	28	0	0	NA	NA	NA	64	69	251	254	377	176	226	259	42	22	47	0.167	0.087	0.125
.	19.01.16-03.56.43-1-311462	155	7	7	1	0	1	650	5	5	0	0	NA	NA	NA	53	56	253	251	365	175	223	252	2	10	12	0.008	0.04	0.033
.	19.01.16-03.56.43-1-311463	33	1	1	0	0	0	0	0	0	0	0	NA	NA	NA	14	8	237	240	344	0	0	0	0	1	0	0	0.004	0
.	19.01.16-03.56.43-1-311464	171	10	10	1	0	1	650	8	8	0	0	NA	NA	NA	59	55	258	253	357	183	226	241	6	10	13	0.023	0.04	0.036
.	19.01.16-03.56.46-1-311465	33	1	1	0	0	0	0	0	0	0	0	NA	NA	NA	7	6	237	237	345	0	0	0	2	0	0	0.008	0	0
.	19.01.16-03.56.47-1-311466	57	3	3	1	0	1	625	1	1	0	0	NA	NA	NA	23	25	240	247	351	163	222	240	6	2	5	0.025	0.008	0.014
.	19.01.16-03.56.48-1-311467	37	1	1	0	0	0	0	0	0	0	0	NA	NA	NA	11	7	239	238	343	0	0	0	0	0	1	0	0	0.003
.	19.01.16-03.56.51-1-311468	88	7	7	2	0	2	624	5	5	0	0	NA	NA	NA	34	32	247	247	351	169	213	242	3	6	9	0.012	0.024	0.026
.	19.01.16-03.56.52-1-311469	61	5	5	3	0	3	623	4	4	0	0	NA	NA	NA	32	30	251	240	352	170	214	239	3	3	11	0.012	0.012	0.031
.	19.01.16-03.56.56-1-311473	121	6	6	2	0	2	646	5	5	0	0	NA	NA	NA	41	49	249	257	356	174	227	245	15	8	4	0.06	0.031	0.011
.	19.01.16-03.56.59-1-311474	66	3	3	1	0	1	634	2	2	0	0	NA	NA	NA	18	31	241	242	361	167	214	253	0	9	2	0	0.037	0.006
.	19.01.16-03.57.03-1-311475	180	12	12	2	0	2	642	9	9	0	0	NA	NA	NA	50	49	248	253	361	174	221	247	3	0	33	0.012	0	0.091
.	19.01.16-03.57.03-1-311476	148	24	24	3	0	2	638	22	22	0	0	NA	NA	NA	49	48	253	247	361	174	215	249	30	36	4	0.119	0.146	0.011
.	19.01.16-03.57.07-1-311479	239	28	28	9	0	7	651	27	27	0	0	NA	NA	NA	86	61	256	254	364	178	226	247	71	33	39	0.277	0.13	0.107
.	19.01.16-03.57.07-1-311480	268	53	53	14	0	11	655	46	46	0	0	NA	NA	NA	78	66	260	257	362	180	226	249	79	42	45	0.304	0.163	0.124
.	19.01.16-03.57.12-1-311487	154	10	10	3	0	3	644	9	9	0	0	NA	NA	NA	46	49	257	250	355	178	221	245	9	4	9	0.035	0.016	0.025
.	19.01.16-03.57.13-1-311489	66	2	2	1	0	1	620	1	1	0	0	NA	NA	NA	33	27	242	243	355	164	218	238	0	0	7	0	0	0.02
.	19.01.16-03.57.25-1-311502	152	23	23	6	0	6	636	21	21	0	0	NA	NA	NA	47	43	253	243	360	176	217	243	37	20	15	0.146	0.082	0.042
.	19.01.16-03.57.27-1-311503	98	4	4	0	0	0	627	3	3	0	0	NA	NA	NA	25	27	242	245	353	165	222	240	0	7	2	0	0.029	0.006
.	19.01.16-03.57.28-1-311504	237	18	18	6	0	4	646	14	14	0	0	NA	NA	NA	71	56	255	246	368	180	214	252	22	25	19	0.086	0.102	0.052
.	19.01.16-03.57.40-1-311524	176	13	13	6	0	4	649	11	11	0	0	NA	NA	NA	52	54	256	249	362	176	223	250	25	5	17	0.098	0.02	0.047
.	19.01.16-03.57.43-1-311525	148	26	26	4	0	4	656	25	25	0	0	NA	NA	NA	48	65	253	251	374	176	219	261	21	29	16	0.083	0.116	0.043
.	19.01.16-03.57.50-1-311526	35	1	1	0	0	0	0	0	0	0	0	NA	NA	NA	6	11	238	240	346	0	0	0	0	0	0	0	0	0
.	19.01.16-03.57.51-1-311527	35	1	1	0	0	0	0	0	0	0	0	NA	NA	NA	13	14	239	242	346	0	0	0	0	2	0	0	0.008	0
.	19.01.16-03.57.52-1-311528	142	12	12	4	0	3	651	11	11	0	0	NA	NA	NA	56	58	250	251	370	171	222	258	3	17	13	0.012	0.068	0.035
.	19.01.16-03.57.54-1-311529	148	16	16	3	0	2	648	14	14	0	0	NA	NA	NA	50	54	252	250	365	176	220	252	15	16	30	0.06	0.064	0.082
.	19.01.16-03.57.57-1-311533	63	3	3	0	0	0	622	2	2	0	0	NA	NA	NA	25	31	243	245	356	165	215	242	1	4	0	0.004	0.016	0
.	19.01.16-03.58.02-1-311534	118	8	8	0	0	0	656	7	7	0	0	NA	NA	NA	28	58	258	254	359	176	228	252	11	3	6	0.043	0.012	0.017
.	19.01.16-03.58.03-1-311535	115	7	7	2	0	2	630	5	5	0	0	NA	NA	NA	29	32	253	242	350	176	216	238	6	6	1	0.024	0.025	0.003
.	19.01.16-03.58.07-1-311538	30	1	1	0	0	0	0	0	0	0	0	NA	NA	NA	8	9	239	239	344	0	0	0	0	0	1	0	0	0.003
.	19.01.16-03.58.09-1-311541	35	1	1	0	0	0	0	0	0	0	0	NA	NA	NA	11	7	238	239	343	0	0	0	0	0	4	0	0	0.012
.	19.01.16-03.58.11-1-311544	201	25	25	8	0	6	660	22	22	0	0	NA	NA	NA	34	55	254	252	362	181	223	256	27	20	49	0.106	0.079	0.135
.	19.01.16-03.58.11-1-311545	35	1	1	0	0	0	0	0	0	0	0	NA	NA	NA	7	11	241	236	347	0	0	0	0	0	0	0	0	0
.	19.01.16-03.58.11-1-311546	62	3	3	1	0	1	613	2	2	0	0	NA	NA	NA	21	19	241	243	348	164	212	237	2	5	1	0.008	0.021	0.003
.	19.01.16-03.58.14-1-311550	86	4	4	1	0	1	620	2	2	0	0	NA	NA	NA	36	24	242	242	353	165	215	240	5	0	6	0.021	0	0.017
.	19.01.16-03.58.14-1-311551	204	37	37	17	0	14	663	33	33	0	0	NA	NA	NA	51	69	257	254	371	180	223	260	66	38	55	0.257	0.15	0.148
.	19.01.16-03.58.15-1-311553	93	7	7	0	0	0	619	5	5	0	0	NA	NA	NA	19	17	240	242	348	167	213	239	4	0	9	0.017	0	0.026
.	19.01.16-03.58.19-1-311556	88	5	5	1	0	1	625	4	4	0	0	NA	NA	NA	23	28	244	247	350	167	220	238	0	2	5	0	0.008	0.014
.	19.01.16-03.58.21-1-311557	179	13	13	6	0	5	657	11	11	0	0	NA	NA	NA	60	69	255	253	374	176	224	257	9	18	21	0.035	0.071	0.056
.	19.01.16-03.58.23-1-311560	87	3	3	0	0	0	613	2	2	0	0	NA	NA	NA	34	23	240	244	352	163	213	237	2	7	1	0.008	0.029	0.003
.	19.01.16-03.58.24-1-311562	200	25	25	8	0	8	659	22	22	0	0	NA	NA	NA	66	72	258	253	374	178	219	262	28	21	32	0.109	0.083	0.086
.	19.01.16-03.58.28-1-311573	62	3	3	1	0	1	633	2	2	0	0	NA	NA	NA	25	38	250	243	358	171	213	249	8	2	0	0.032	0.008	0
.	19.01.16-03.58.31-1-311574	357	21	21	6	0	4	692	17	17	0	0	NA	NA	NA	103	95	260	265	383	183	236	273	61	7	29	0.235	0.026	0.076
.	19.01.16-03.58.34-1-311575	120	8	8	0	0	0	618	7	7	0	0	NA	NA	NA	54	25	244	244	350	167	211	240	19	5	0	0.078	0.02	0
.	19.01.16-03.58.36-1-311576	62	3	3	0	0	0	617	2	2	0	0	NA	NA	NA	25	16	245	240	344	168	214	235	4	0	6	0.016	0	0.017
.	19.01.16-03.58.42-1-311592	61	3	3	0	0	0	622	2	2	0	0	NA	NA	NA	27	26	242	244	353	166	216	240	0	9	3	0	0.037	0.008
.	19.01.16-03.58.47-1-311594	112	8	8	2	0	2	642	6	6	0	0	NA	NA	NA	39	46	247	250	362	171	219	252	4	13	10	0.016	0.052	0.028
.	19.01.16-03.58.48-1-311595	61	3	3	0	0	0	617	2	2	0	0	NA	NA	NA	25	18	243	238	350	164	212	241	7	3	1	0.029	0.013	0.003
.	19.01.16-03.58.48-1-311596	125	11	11	3	0	2	633	10	10	0	0	NA	NA	NA	43	42	251	248	356	173	218	242	8	14	13	0.032	0.056	0.037
.	19.01.16-03.58.52-1-311597	61	3	3	1	0	1	397	2	2	0	0	NA	NA	NA	21	11	244	236	344	107	133	157	5	0	1	0.02	0	0.003
.	19.01.16-03.58.55-1-311601	204	27	27	2	0	2	668	24	24	0	0	NA	NA	NA	55	75	257	253	378	177	225	266	49	30	26	0.191	0.119	0.069
.	19.01.16-03.59.00-1-311602	90	3	3	0	0	0	614	2	2	0	0	NA	NA	NA	31	22	242	240	353	162	213	239	5	0	4	0.021	0	0.011
.	19.01.16-03.59.01-1-311603	92	3	3	1	0	1	629	1	1	0	0	NA	NA	NA	33	33	242	246	358	163	218	248	0	6	3	0	0.024	0.008
.	19.01.16-03.59.03-1-311604	123	6	6	4	0	2	637	5	5	0	0	NA	NA	NA	43	39	245	247	360	169	218	250	6	7	4	0.024	0.028	0.011
.	19.01.16-03.59.04-1-311605	207	12	12	1	0	0	673	10	10	0	0	NA	NA	NA	58	80	256	266	371	177	240	256	19	10	28	0.074	0.038	0.075
.	19.01.16-03.59.06-1-311608	92	5	5	2	0	1	624	4	4	0	0	NA	NA	NA	28	26	246	239	354	171	210	243	2	5	6	0.008	0.021	0.017
.	19.01.16-03.59.10-1-311611	90	4	4	1	0	1	639	3	3	0	0	NA	NA	NA	31	44	248	250	359	170	223	246	2	10	1	0.008	0.04	0.003
.	19.01.16-03.59.12-1-311615	121	7	7	0	0	0	621	6	6	0	0	NA	NA	NA	36	27	244	247	349	169	216	236	4	3	7	0.016	0.012	0.02
.	19.01.16-03.59.13-1-311616	59	2	2	1	0	1	347	1	1	0	0	NA	NA	NA	14	15	238	242	348	95	116	136	0	2	0	0	0.008	0
.	19.01.16-03.59.15-1-311620	94	5	5	2	0	2	633	2	2	0	0	NA	NA	NA	31	38	242	245	364	168	214	251	2	2	7	0.008	0.008	0.019
.	19.01.16-03.59.19-1-311623	60	2	2	1	0	1	198	1	1	0	0	NA	NA	NA	19	15	241	239	348	60	60	78	6	0	0	0.025	0	0
.	19.01.16-03.59.20-1-311624	114	6	6	0	0	0	624	4	4	0	0	NA	NA	NA	37	35	246	242	360	168	210	246	11	12	0	0.045	0.05	0
.	19.01.16-03.59.24-1-311628	31	1	1	0	0	0	0	0	0	0	0	NA	NA	NA	7	12	241	238	346	0	0	0	0	0	0	0	0	0
.	19.01.16-03.59.24-1-311633	35	1	1	0	0	0	0	0	0	0	0	NA	NA	NA	11	18	243	242	346	0	0	0	0	0	0	0	0	0
.	19.01.16-03.59.26-1-311635	147	27	27	4	0	4	655	21	21	0	0	NA	NA	NA	47	59	252	252	368	171	225	259	60	10	30	0.238	0.04	0.082
.	19.01.16-03.59.27-1-311636	87	3	3	0	0	0	638	1	1	0	0	NA	NA	NA	23	36	249	244	356	175	215	248	3	1	2	0.012	0.004	0.006
.	19.01.16-03.59.27-1-311637	114	6	6	2	0	1	620	4	4	0	0	NA	NA	NA	44	29	245	248	349	162	216	242	13	10	0	0.053	0.04	0
.	19.01.16-03.59.28-1-311638	93	6	6	1	0	1	626	5	5	0	0	NA	NA	NA	29	33	246	242	358	171	214	241	2	3	14	0.008	0.012	0.039
.	19.01.16-03.59.29-1-311639	210	9	9	2	0	2	653	8	8	0	0	NA	NA	NA	66	60	255	251	367	178	219	256	18	0	6	0.071	0	0.016
.	19.01.16-03.59.31-1-311640	92	6	6	1	0	0	623	5	5	0	0	NA	NA	NA	39	29	244	242	356	167	212	244	4	0	8	0.016	0	0.022
.	19.01.16-03.59.36-1-311644	59	2	2	0	0	0	0	1	1	0	0	NA	NA	NA	17	18	245	240	346	0	0	0	4	0	2	0.016	0	0.006
.	19.01.16-03.59.40-1-311660	65	3	3	0	0	0	617	2	2	0	0	NA	NA	NA	23	19	244	239	349	166	213	238	0	8	3	0	0.033	0.009
.	19.01.16-03.59.40-1-311661	65	6	6	2	0	2	615	4	4	0	0	NA	NA	NA	20	21	242	242	350	164	212	239	11	4	0	0.045	0.017	0
.	19.01.16-03.59.40-1-311662	61	2	2	1	0	1	616	1	1	0	0	NA	NA	NA	26	19	241	241	350	163	211	242	0	6	0	0	0.025	0
.	19.01.16-03.59.43-1-311664	91	4	4	0	0	0	630	3	3	0	0	NA	NA	NA	19	28	242	244	355	170	216	244	0	9	3	0	0.037	0.008
.	19.01.16-03.59.44-1-311665	153	17	17	1	0	1	637	15	15	0	0	NA	NA	NA	41	43	253	243	360	176	216	245	39	9	9	0.154	0.037	0.025
.	19.01.16-03.59.47-1-311666	118	6	6	2	0	2	631	5	5	0	0	NA	NA	NA	28	34	241	251	355	168	220	243	0	4	19	0	0.016	0.054
.	19.01.16-03.59.50-1-311667	32	1	1	0	0	0	0	0	0	0	0	NA	NA	NA	15	10	238	240	345	0	0	0	0	0	0	0	0	0
.	19.01.16-03.59.52-1-311668	269	17	17	6	0	3	659	16	16	0	0	NA	NA	NA	87	70	248	263	372	170	232	257	28	15	19	0.113	0.057	0.051
.	19.01.16-03.59.52-1-311669	88	5	5	1	0	1	628	3	3	0	0	NA	NA	NA	24	25	246	238	354	171	211	246	1	4	14	0.004	0.017	0.04
.	19.01.16-03.59.53-1-311670	238	29	29	6	0	5	681	27	27	0	0	NA	NA	NA	74	89	260	260	382	183	229	269	27	36	23	0.104	0.138	0.06
.	19.01.16-03.59.55-1-311674	117	13	13	2	0	2	624	12	12	0	0	NA	NA	NA	39	36	245	244	360	166	210	248	15	11	1	0.061	0.045	0.003
.	19.01.16-03.59.56-1-311675	240	20	20	3	0	3	653	18	18	0	0	NA	NA	NA	74	60	254	254	365	176	225	252	29	18	21	0.114	0.071	0.058
.	19.01.16-04.00.04-1-311681	264	19	19	8	0	5	691	18	18	0	0	NA	NA	NA	66	99	264	267	381	188	238	265	41	9	18	0.155	0.034	0.047
.	19.01.16-04.00.07-1-311684	118	12	12	3	0	3	634	9	9	0	0	NA	NA	NA	33	38	247	249	355	171	219	244	0	33	17	0	0.133	0.048
.	19.01.16-04.00.08-1-311686	39	1	1	0	0	0	0	0	0	0	0	NA	NA	NA	9	10	241	237	345	0	0	0	0	0	3	0	0	0.009
.	19.01.16-04.00.10-1-311689	96	3	3	0	0	0	631	2	2	0	0	NA	NA	NA	31	30	241	244	358	166	219	246	0	0	9	0	0	0.025
.	19.01.16-04.00.11-1-311691	121	8	8	7	0	6	635	7	7	0	0	NA	NA	NA	36	40	240	247	366	166	219	250	13	10	7	0.054	0.04	0.019
.	19.01.16-04.00.16-1-311697	65	4	4	1	0	1	629	2	2	0	0	NA	NA	NA	29	35	253	240	355	172	213	244	10	0	5	0.04	0	0.014
.	19.01.16-04.00.23-1-311701	120	14	14	4	0	3	635	12	12	0	0	NA	NA	NA	41	40	249	251	353	172	222	241	29	28	8	0.116	0.112	0.023
.	19.01.16-04.00.25-1-311704	63	2	2	0	0	0	622	1	1	0	0	NA	NA	NA	9	11	238	241	345	166	216	240	0	1	7	0	0.004	0.02
.	19.01.16-04.00.29-1-311705	64	3	3	0	0	0	634	2	2	0	0	NA	NA	NA	22	35	246	248	354	171	221	242	5	0	9	0.02	0	0.025
.	19.01.16-04.00.29-1-311706	33	1	1	1	0	1	0	0	0	0	0	NA	NA	NA	14	7	238	238	344	0	0	0	0	0	2	0	0	0.006
.	19.01.16-04.00.30-1-311707	180	17	17	5	0	3	642	15	15	0	0	NA	NA	NA	54	47	252	251	357	176	223	243	20	14	36	0.079	0.056	0.101
.	19.01.16-04.00.30-1-311708	96	8	8	2	0	2	638	7	7	0	0	NA	NA	NA	27	36	250	243	356	176	216	246	16	8	9	0.064	0.033	0.025
.	19.01.16-04.00.31-1-311709	90	4	4	1	0	1	619	3	3	0	0	NA	NA	NA	40	28	242	243	356	168	210	241	11	5	3	0.045	0.021	0.008
.	19.01.16-04.00.35-1-311710	154	29	29	8	0	6	646	28	28	0	0	NA	NA	NA	44	60	253	255	365	174	225	247	57	18	34	0.225	0.071	0.093
.	19.01.16-04.00.37-1-311711	152	12	12	1	0	0	653	11	11	0	0	NA	NA	NA	50	63	254	253	369	177	222	254	6	3	17	0.024	0.012	0.046
.	19.01.16-04.00.37-1-311712	201	21	21	6	0	6	670	17	17	0	0	NA	NA	NA	65	74	258	252	377	182	225	263	40	9	16	0.155	0.036	0.042
.	19.01.16-04.00.43-1-311728	64	3	3	1	0	0	615	2	2	0	0	NA	NA	NA	30	19	244	240	348	166	211	238	15	0	0	0.061	0	0
.	19.01.16-04.00.46-1-311729	124	5	5	1	0	1	655	4	4	0	0	NA	NA	NA	41	56	254	248	367	176	220	259	5	3	13	0.02	0.012	0.035
.	19.01.16-04.00.48-1-311730	256	27	27	5	0	1	678	25	25	0	0	NA	NA	NA	86	87	260	260	380	182	230	266	53	15	32	0.204	0.058	0.084
.	19.01.16-04.00.48-1-311731	120	5	5	0	0	0	644	4	4	0	0	NA	NA	NA	43	48	254	248	359	175	220	249	3	6	7	0.012	0.024	0.019
.	19.01.16-04.00.56-1-311736	58	2	2	1	0	1	351	1	1	0	0	NA	NA	NA	16	11	237	243	344	91	118	142	0	1	3	0	0.004	0.009
.	19.01.16-04.00.58-1-311737	31	1	1	0	0	0	0	0	0	0	0	NA	NA	NA	7	10	240	238	345	0	0	0	0	0	0	0	0	0
.	19.01.16-04.00.59-1-311738	176	21	21	9	0	8	643	17	17	0	0	NA	NA	NA	55	52	245	252	368	168	219	256	31	31	18	0.127	0.123	0.049
.	19.01.16-04.01.00-1-311739	148	11	11	3	0	3	647	9	9	0	0	NA	NA	NA	44	56	248	252	369	171	222	254	8	12	6	0.032	0.048	0.016
.	19.01.16-04.01.03-1-311770	67	3	3	0	0	0	618	1	1	0	0	NA	NA	NA	28	27	246	243	351	165	214	239	1	5	0	0.004	0.021	0
.	19.01.16-04.01.05-1-311771	96	8	8	0	0	0	632	5	5	0	0	NA	NA	NA	37	36	249	249	351	168	222	242	6	6	6	0.024	0.024	0.017
.	19.01.16-04.01.06-1-311793	116	7	7	3	0	2	628	6	6	0	0	NA	NA	NA	34	29	244	245	353	168	221	239	0	20	19	0	0.082	0.054
.	19.01.16-04.01.10-1-311818	92	6	6	2	0	2	634	5	5	0	0	NA	NA	NA	24	36	250	244	355	174	215	245	1	6	14	0.004	0.025	0.039
.	19.01.16-04.01.15-1-311824	150	9	9	2	0	2	651	8	8	0	0	NA	NA	NA	43	51	253	250	361	178	221	252	21	0	11	0.083	0	0.03
.	19.01.16-04.01.15-1-311825	34	1	1	1	0	1	0	0	0	0	0	NA	NA	NA	9	12	240	239	346	0	0	0	0	0	2	0	0	0.006
.	19.01.16-04.01.17-1-311829	146	9	9	2	0	2	644	8	8	0	0	NA	NA	NA	46	45	247	251	360	172	222	250	6	3	19	0.024	0.012	0.053
.	19.01.16-04.01.20-1-311830	186	20	20	3	0	3	638	18	18	0	0	NA	NA	NA	50	43	245	250	361	167	223	248	7	18	23	0.029	0.072	0.064
.	19.01.16-04.01.22-1-311832	179	22	22	5	0	3	650	18	18	0	0	NA	NA	NA	48	57	248	253	369	173	222	255	75	10	26	0.302	0.04	0.07
.	19.01.16-04.01.24-1-311835	91	10	10	1	0	0	631	9	9	0	0	NA	NA	NA	23	32	250	245	350	175	219	237	6	14	6	0.024	0.057	0.017
.	19.01.16-04.01.26-1-311841	119	10	10	2	0	2	631	9	9	0	0	NA	NA	NA	44	35	242	248	358	164	219	248	8	12	25	0.033	0.048	0.07
.	19.01.16-04.01.31-1-311842	124	16	16	2	0	1	634	14	14	0	0	NA	NA	NA	40	47	248	250	362	168	216	250	9	17	15	0.036	0.068	0.041
.	19.01.16-04.01.32-1-311843	57	2	2	2	0	2	0	1	1	0	0	NA	NA	NA	15	13	240	240	346	0	0	0	1	0	1	0.004	0	0.003
.	19.01.16-04.01.35-1-311844	33	1	1	0	0	0	0	0	0	0	0	NA	NA	NA	5	6	239	236	344	0	0	0	0	1	0	0	0.004	0
.	19.01.16-04.01.35-1-311845	125	5	5	2	0	2	641	4	4	0	0	NA	NA	NA	35	43	249	246	361	172	218	251	16	9	1	0.064	0.037	0.003
.	19.01.16-04.01.36-1-311849	88	7	7	4	0	4	620	6	6	0	0	NA	NA	NA	38	26	242	243	354	164	215	241	2	8	7	0.008	0.033	0.02
.	19.01.16-04.01.36-1-311850	88	4	4	2	0	1	632	3	3	0	0	NA	NA	NA	30	32	242	249	354	167	223	242	8	3	3	0.033	0.012	0.008
.	19.01.16-04.01.43-1-311866	37	1	1	0	0	0	0	0	0	0	0	NA	NA	NA	13	14	242	241	344	0	0	0	0	0	1	0	0	0.003
.	19.01.16-04.01.46-1-311867	97	5	5	0	0	0	628	4	4	0	0	NA	NA	NA	31	25	244	243	351	168	216	244	11	1	2	0.045	0.004	0.006
.	19.01.16-04.01.46-1-311868	66	3	3	1	0	1	621	2	2	0	0	NA	NA	NA	24	25	244	243	351	166	215	240	17	0	0	0.07	0	0
.	19.01.16-04.01.47-1-311869	64	2	2	0	0	0	617	1	1	0	0	NA	NA	NA	33	26	246	241	352	168	212	237	0	5	1	0	0.021	0.003
.	19.01.16-04.01.52-1-311870	97	5	5	1	0	1	632	3	3	0	0	NA	NA	NA	29	31	245	247	352	169	222	241	2	5	1	0.008	0.02	0.003
.	19.01.16-04.01.52-1-311871	205	16	16	5	0	3	678	14	14	0	0	NA	NA	NA	58	90	261	260	382	185	229	264	8	12	27	0.031	0.046	0.071
.	19.01.16-04.01.53-1-311872	60	4	4	1	0	1	625	3	3	0	0	NA	NA	NA	28	30	245	243	355	166	217	242	4	0	6	0.016	0	0.017
.	19.01.16-04.01.56-1-311876	146	14	14	2	0	2	650	12	12	0	0	NA	NA	NA	49	57	256	250	364	174	223	253	17	10	10	0.066	0.04	0.027
.	19.01.16-04.01.57-1-311877	61	2	2	0	0	0	299	1	1	0	0	NA	NA	NA	18	18	241	240	350	76	103	120	4	0	0	0.017	0	0
.	19.01.16-04.01.59-1-311878	31	1	1	0	0	0	0	0	0	0	0	NA	NA	NA	9	7	237	237	346	0	0	0	0	0	0	0	0	0
.	19.01.16-04.02.00-1-311879	87	5	5	1	0	0	627	3	3	0	0	NA	NA	NA	37	32	242	246	357	164	220	243	10	0	9	0.041	0	0.025
.	19.01.16-04.02.01-1-311880	124	9	9	1	0	1	632	8	8	0	0	NA	NA	NA	22	32	244	246	355	168	219	245	9	6	9	0.037	0.024	0.025
.	19.01.16-04.02.01-1-311881	149	14	14	4	0	4	647	13	13	0	0	NA	NA	NA	54	53	250	256	360	173	223	251	29	10	15	0.116	0.039	0.042
.	19.01.16-04.02.06-1-311882	118	8	8	2	0	1	632	7	7	0	0	NA	NA	NA	34	31	242	245	357	166	215	251	9	24	2	0.037	0.098	0.006
.	19.01.16-04.02.06-1-311885	88	6	6	3	0	3	629	5	5	0	0	NA	NA	NA	37	36	247	249	353	169	217	243	3	19	10	0.012	0.076	0.028
.	19.01.16-04.02.07-1-311886	91	5	5	1	0	1	617	4	4	0	0	NA	NA	NA	28	20	240	241	352	163	213	241	0	0	7	0	0	0.02
.	19.01.16-04.02.16-1-311897	117	8	8	1	0	1	635	6	6	0	0	NA	NA	NA	48	44	253	249	355	173	217	245	8	3	11	0.032	0.012	0.031
.	19.01.16-04.02.29-1-311904	154	11	11	3	0	2	657	9	9	0	0	NA	NA	NA	60	68	255	255	371	172	229	256	30	12	11	0.118	0.047	0.03
.	19.01.16-04.02.29-1-311905	178	17	17	4	0	4	654	14	14	0	0	NA	NA	NA	62	58	250	256	365	173	226	255	21	29	9	0.084	0.113	0.025
.	19.01.16-04.02.29-1-311906	123	10	10	4	0	3	637	6	6	0	0	NA	NA	NA	43	44	252	244	361	174	211	252	12	23	5	0.048	0.094	0.014
.	19.01.16-04.02.30-1-311907	61	4	4	1	0	0	622	3	3	0	0	NA	NA	NA	32	23	241	244	351	168	213	241	1	14	0	0.004	0.057	0
.	19.01.16-04.02.30-1-311908	91	9	9	1	0	1	626	8	8	0	0	NA	NA	NA	29	32	243	244	358	169	214	243	6	0	18	0.025	0	0.05
.	19.01.16-04.02.35-1-311910	88	3	3	3	0	3	625	2	2	0	0	NA	NA	NA	39	30	243	248	352	168	219	238	0	0	10	0	0	0.028
.	19.01.16-04.02.35-1-311911	89	5	5	0	0	0	620	4	4	0	0	NA	NA	NA	27	28	245	241	355	169	210	241	1	2	8	0.004	0.008	0.023
.	19.01.16-04.02.48-1-312034	92	6	6	1	0	1	633	5	5	0	0	NA	NA	NA	33	36	244	249	356	166	223	244	6	14	7	0.025	0.056	0.02
.	19.01.16-04.02.49-1-312037	152	14	14	6	0	2	627	13	13	0	0	NA	NA	NA	45	28	244	243	354	170	215	242	33	4	14	0.135	0.016	0.04
.	19.01.16-04.02.49-1-312038	38	1	1	0	0	0	0	0	0	0	0	NA	NA	NA	8	13	240	238	348	0	0	0	0	0	2	0	0	0.006
.	19.01.16-04.02.49-1-312039	90	4	4	0	0	0	618	3	3	0	0	NA	NA	NA	30	23	242	242	352	163	213	242	11	6	0	0.045	0.025	0
.	19.01.16-04.02.50-1-312040	158	13	13	5	0	4	645	11	11	0	0	NA	NA	NA	51	58	246	256	369	169	227	249	37	8	11	0.15	0.031	0.03
.	19.01.16-04.02.50-1-312045	118	10	10	1	0	1	627	8	8	0	0	NA	NA	NA	20	22	242	242	351	168	217	242	11	1	9	0.045	0.004	0.026
.	19.01.16-04.02.53-1-312050	65	3	3	0	0	0	618	2	2	0	0	NA	NA	NA	23	21	239	241	354	159	215	244	5	3	3	0.021	0.012	0.008
.	19.01.16-04.02.55-1-312055	121	14	14	3	0	2	636	12	12	0	0	NA	NA	NA	55	41	255	245	354	178	216	242	23	6	24	0.09	0.024	0.068
.	19.01.16-04.02.57-1-312056	60	2	2	0	0	0	618	1	1	0	0	NA	NA	NA	21	16	240	243	346	165	216	237	0	4	0	0	0.016	0
.	19.01.16-04.03.03-1-312057	121	13	13	0	0	0	634	10	10	0	0	NA	NA	NA	33	33	243	242	361	170	214	250	23	8	18	0.095	0.033	0.05
.	19.01.16-04.03.06-1-312059	207	19	19	6	0	4	667	18	18	0	0	NA	NA	NA	47	74	261	262	364	178	236	253	22	15	33	0.084	0.057	0.091
.	19.01.16-04.03.07-1-312061	146	15	15	6	0	4	629	13	13	0	0	NA	NA	NA	44	35	249	246	353	171	215	243	6	12	28	0.024	0.049	0.079
.	19.01.16-04.03.08-1-312063	59	2	2	0	0	0	628	1	1	0	0	NA	NA	NA	19	33	249	245	352	172	216	240	0	2	10	0	0.008	0.028
.	19.01.16-04.03.09-1-312065	155	21	21	9	0	6	650	18	18	0	0	NA	NA	NA	49	55	251	252	365	174	220	256	37	38	19	0.147	0.151	0.052
.	19.01.16-04.03.14-1-312072	173	14	14	6	0	4	655	11	11	0	0	NA	NA	NA	53	56	253	252	364	173	225	257	28	6	12	0.111	0.024	0.033
.	19.01.16-04.03.17-1-312075	229	28	28	6	0	4	675	25	25	0	0	NA	NA	NA	76	80	260	262	371	183	235	257	54	45	19	0.208	0.172	0.051
.	19.01.16-04.03.22-1-312076	112	8	8	2	0	2	633	7	7	0	0	NA	NA	NA	29	34	249	246	352	173	217	243	4	0	19	0.016	0	0.054
.	19.01.16-04.03.24-1-312080	122	12	12	5	0	4	634	9	9	0	0	NA	NA	NA	38	38	247	246	358	170	216	248	26	6	14	0.105	0.024	0.039
.	19.01.16-04.03.31-1-312087	31	1	1	0	0	0	0	0	0	0	0	NA	NA	NA	13	4	237	237	343	0	0	0	0	0	0	0	0	0
.	19.01.16-04.03.31-1-312088	154	7	7	3	0	3	642	5	5	0	0	NA	NA	NA	37	46	249	250	360	173	219	250	5	0	11	0.02	0	0.031
.	19.01.16-04.03.33-1-312089	214	17	17	6	0	4	663	15	15	0	0	NA	NA	NA	63	62	257	256	362	181	228	254	38	15	11	0.148	0.059	0.03
.	19.01.16-04.03.34-1-312090	60	3	3	1	0	1	619	2	2	0	0	NA	NA	NA	28	30	244	247	352	166	214	239	3	4	0	0.012	0.016	0
.	19.01.16-04.03.39-1-312109	32	1	1	0	0	0	0	0	0	0	0	NA	NA	NA	7	10	240	237	346	0	0	0	0	0	0	0	0	0
.	19.01.16-04.03.40-1-312110	147	11	11	5	0	5	641	10	10	0	0	NA	NA	NA	38	44	246	246	365	171	217	253	8	17	17	0.033	0.069	0.047
.	19.01.16-04.03.40-1-312111	121	4	4	2	0	1	630	3	3	0	0	NA	NA	NA	27	34	247	242	358	170	214	246	5	6	4	0.02	0.025	0.011
.	19.01.16-04.03.41-1-312112	36	1	1	1	0	1	0	0	0	0	0	NA	NA	NA	9	9	240	238	344	0	0	0	0	0	1	0	0	0.003
.	19.01.16-04.03.43-1-312113	88	5	5	2	0	1	624	4	4	0	0	NA	NA	NA	37	29	240	247	355	164	220	240	11	5	7	0.046	0.02	0.02
.	19.01.16-04.03.46-1-312114	90	5	5	0	0	0	630	4	4	0	0	NA	NA	NA	21	35	245	247	356	168	217	245	5	0	5	0.02	0	0.014
.	19.01.16-04.03.48-1-312116	93	5	5	1	0	1	633	4	4	0	0	NA	NA	NA	37	33	247	246	353	175	216	242	1	9	3	0.004	0.037	0.008
.	19.01.16-04.03.48-1-312117	181	8	8	2	0	1	648	7	7	0	0	NA	NA	NA	60	56	248	256	365	172	226	250	22	2	26	0.089	0.008	0.071
.	19.01.16-04.03.55-1-312121	145	15	15	5	0	5	644	14	14	0	0	NA	NA	NA	56	48	246	252	363	172	223	249	4	35	22	0.016	0.139	0.061
.	19.01.16-04.03.59-1-312122	123	19	19	4	0	4	643	17	17	0	0	NA	NA	NA	40	45	247	251	360	170	226	247	34	11	11	0.138	0.044	0.031
.	19.01.16-04.04.00-1-312123	114	7	7	0	0	0	623	6	6	0	0	NA	NA	NA	40	30	244	243	356	168	214	241	8	0	12	0.033	0	0.034
.	19.01.16-04.04.00-1-312124	96	6	6	2	0	2	616	4	4	0	0	NA	NA	NA	36	25	238	244	356	162	211	243	4	0	12	0.017	0	0.034
.	19.01.16-04.04.02-1-312125	34	1	1	0	0	0	0	0	0	0	0	NA	NA	NA	7	9	239	237	346	0	0	0	0	0	3	0	0	0.009
.	19.01.16-04.04.02-1-312126	205	45	45	10	0	9	655	41	41	0	0	NA	NA	NA	57	63	257	248	371	179	221	255	72	33	32	0.28	0.133	0.086
.	19.01.16-04.04.03-1-312127	32	1	1	0	0	0	0	0	0	0	0	NA	NA	NA	6	10	238	239	346	0	0	0	0	0	2	0	0	0.006
.	19.01.16-04.04.05-1-312128	123	15	15	8	0	3	644	12	12	0	0	NA	NA	NA	38	50	250	249	364	174	218	252	43	28	7	0.172	0.112	0.019
.	19.01.16-04.04.05-1-312129	67	7	7	3	0	3	620	6	6	0	0	NA	NA	NA	23	30	250	240	353	168	211	241	13	2	2	0.052	0.008	0.006
.	19.01.16-04.04.10-1-312135	119	12	12	2	0	2	633	10	10	0	0	NA	NA	NA	34	39	246	251	355	170	221	242	14	18	2	0.057	0.072	0.006
.	19.01.16-04.04.16-1-312142	93	5	5	2	0	2	634	4	4	0	0	NA	NA	NA	30	40	249	244	360	174	213	247	2	18	0	0.008	0.074	0
.	19.01.16-04.04.19-1-312144	64	2	2	0	0	0	601	1	1	0	0	NA	NA	NA	16	12	241	240	344	161	208	232	0	0	4	0	0	0.012
.	19.01.16-04.04.19-1-312145	66	2	2	1	0	1	499	1	1	0	0	NA	NA	NA	18	23	246	245	345	133	172	194	0	2	2	0	0.008	0.006
.	19.01.16-04.04.24-1-312149	58	2	2	0	0	0	622	1	1	0	0	NA	NA	NA	27	23	240	245	351	162	220	240	0	1	1	0	0.004	0.003
.	19.01.16-04.04.24-1-312150	97	4	4	2	0	1	624	3	3	0	0	NA	NA	NA	36	30	240	246	357	166	216	242	8	21	5	0.033	0.085	0.014
.	19.01.16-04.04.30-1-312152	144	15	15	5	0	3	642	14	14	0	0	NA	NA	NA	44	42	249	250	356	173	226	243	22	19	31	0.088	0.076	0.087
.	19.01.16-04.04.31-1-312153	151	20	20	6	0	5	644	18	18	0	0	NA	NA	NA	50	55	254	245	369	175	214	255	37	16	16	0.146	0.065	0.043
.	19.01.16-04.04.31-1-312154	143	12	12	0	0	0	631	11	11	0	0	NA	NA	NA	44	32	246	243	356	170	216	245	11	5	13	0.045	0.021	0.037
.	19.01.16-04.04.31-1-312155	234	17	17	6	0	5	657	14	14	0	0	NA	NA	NA	68	69	257	253	372	179	222	256	41	2	12	0.16	0.008	0.032
.	19.01.16-04.04.34-1-312156	89	4	4	2	0	1	621	3	3	0	0	NA	NA	NA	31	27	240	246	354	163	214	244	2	0	7	0.008	0	0.02
.	19.01.16-04.04.36-1-312157	59	4	4	2	0	2	621	3	3	0	0	NA	NA	NA	28	29	246	247	349	164	220	237	0	4	7	0	0.016	0.02
.	19.01.16-04.04.40-1-312174	150	14	14	3	0	1	645	11	11	0	0	NA	NA	NA	53	51	248	251	365	170	222	253	16	19	20	0.065	0.076	0.055
.	19.01.16-04.04.47-1-312175	178	11	11	2	0	2	646	10	10	0	0	NA	NA	NA	54	51	254	249	361	178	220	248	19	18	14	0.075	0.072	0.039
.	19.01.16-04.04.50-1-312176	150	25	25	7	0	5	635	24	24	0	0	NA	NA	NA	38	38	247	245	359	171	215	249	35	27	23	0.142	0.11	0.064
.	19.01.16-04.04.53-1-312177	65	6	6	1	0	1	614	4	4	0	0	NA	NA	NA	22	19	240	244	348	163	215	236	4	11	4	0.017	0.045	0.011
.	19.01.16-04.04.59-1-312181	36	1	1	0	0	0	0	0	0	0	0	NA	NA	NA	13	9	239	238	345	0	0	0	0	0	1	0	0	0.003
.	19.01.16-04.04.59-1-312182	89	14	14	4	0	2	622	13	13	0	0	NA	NA	NA	21	20	241	241	351	165	215	242	3	14	13	0.012	0.058	0.037
.	19.01.16-04.05.01-1-312183	32	1	1	1	0	1	0	0	0	0	0	NA	NA	NA	5	11	239	238	347	0	0	0	0	0	0	0	0	0
.	19.01.16-04.05.03-1-312185	125	6	6	0	0	0	623	4	4	0	0	NA	NA	NA	41	37	251	241	358	172	207	244	6	4	11	0.024	0.017	0.031
.	19.01.16-04.05.03-1-312186	92	3	3	1	0	1	620	2	2	0	0	NA	NA	NA	43	32	246	243	356	167	210	243	12	0	2	0.049	0	0.006
.	19.01.16-04.05.03-1-312187	33	1	1	0	0	0	0	0	0	0	0	NA	NA	NA	12	9	236	238	348	0	0	0	3	0	0	0.013	0	0
.	19.01.16-04.05.06-1-312189	31	1	1	0	0	0	0	0	0	0	0	NA	NA	NA	10	11	239	240	345	0	0	0	3	0	0	0.013	0	0
.	19.01.16-04.05.08-1-312192	181	11	11	5	0	4	661	9	9	0	0	NA	NA	NA	63	72	255	256	374	175	226	260	19	8	15	0.075	0.031	0.04
.	19.01.16-04.05.08-1-312194	31	1	1	0	0	0	0	0	0	0	0	NA	NA	NA	7	7	238	236	346	0	0	0	0	0	0	0	0	0
.	19.01.16-04.05.10-1-312196	115	9	9	1	0	0	641	8	8	0	0	NA	NA	NA	27	40	250	245	358	175	216	250	7	20	5	0.028	0.082	0.014
.	19.01.16-04.05.10-1-312197	56	2	2	0	0	0	615	1	1	0	0	NA	NA	NA	27	20	244	242	347	163	215	237	4	0	0	0.016	0	0
.	19.01.16-04.05.15-1-312203	63	3	3	1	0	0	624	2	2	0	0	NA	NA	NA	18	27	246	243	351	168	214	242	11	0	3	0.045	0	0.009
.	19.01.16-04.05.16-1-312205	72	4	4	0	0	0	624	2	2	0	0	NA	NA	NA	27	29	245	245	352	168	212	244	1	10	1	0.004	0.041	0.003
.	19.01.16-04.05.20-1-312207	60	4	4	0	0	0	620	3	3	0	0	NA	NA	NA	26	27	246	239	355	166	210	244	3	10	0	0.012	0.042	0
.	19.01.16-04.05.21-1-312208	146	11	11	2	0	2	642	7	7	0	0	NA	NA	NA	50	44	251	248	358	172	222	248	12	14	23	0.048	0.056	0.064
.	19.01.16-04.05.23-1-312211	150	5	5	0	0	0	643	4	4	0	0	NA	NA	NA	38	41	248	248	358	171	221	251	5	2	9	0.02	0.008	0.025
.	19.01.16-04.05.30-1-312218	141	9	9	0	0	0	637	7	7	0	0	NA	NA	NA	31	40	246	251	356	171	224	242	16	0	14	0.065	0	0.039
.	19.01.16-04.05.31-1-312219	153	20	20	4	0	4	634	18	18	0	0	NA	NA	NA	43	36	247	249	353	168	220	246	49	10	13	0.198	0.04	0.037
.	19.01.16-04.05.32-1-312220	122	4	4	2	0	2	640	3	3	0	0	NA	NA	NA	39	42	252	246	357	174	218	248	0	17	7	0	0.069	0.02
.	19.01.16-04.05.32-1-312221	91	6	6	2	0	2	634	5	5	0	0	NA	NA	NA	20	39	247	244	361	170	215	249	0	6	6	0	0.025	0.017
.	19.01.16-04.05.33-1-312222	152	20	20	7	0	5	638	17	17	0	0	NA	NA	NA	56	43	251	247	358	172	219	247	56	17	24	0.223	0.069	0.067
.	19.01.16-04.05.34-1-312223	176	12	12	1	0	1	645	10	10	0	0	NA	NA	NA	47	47	252	246	362	177	217	251	2	19	15	0.008	0.077	0.041
.	19.01.16-04.05.43-1-312242	58	2	2	0	0	0	250	1	1	0	0	NA	NA	NA	8	19	241	242	349	70	85	95	0	4	0	0	0.017	0
.	19.01.16-04.05.45-1-312243	61	2	2	2	0	1	623	1	1	0	0	NA	NA	NA	20	24	244	243	350	166	217	240	6	0	4	0.025	0	0.011
.	19.01.16-04.05.47-1-312244	149	14	14	4	0	2	629	13	13	0	0	NA	NA	NA	46	43	249	244	363	170	210	249	22	6	7	0.088	0.025	0.019
.	19.01.16-04.05.48-1-312245	94	8	8	0	0	0	633	7	7	0	0	NA	NA	NA	33	36	248	245	356	170	217	246	11	5	13	0.044	0.02	0.037
.	19.01.16-04.05.51-1-312246	62	2	2	0	0	0	400	1	1	0	0	NA	NA	NA	12	14	242	240	345	113	139	148	1	1	0	0.004	0.004	0
.	19.01.16-04.05.52-1-312247	186	13	13	3	0	3	654	10	10	0	0	NA	NA	NA	54	61	256	258	360	177	229	248	27	8	9	0.105	0.031	0.025
.	19.01.16-04.05.55-1-312251	62	3	3	1	0	1	622	2	2	0	0	NA	NA	NA	27	29	242	248	352	165	218	239	5	5	0	0.021	0.02	0
.	19.01.16-04.05.56-1-312253	124	16	16	4	0	2	630	12	12	0	0	NA	NA	NA	27	33	247	241	358	172	214	244	21	16	3	0.085	0.066	0.008
.	19.01.16-04.05.59-1-312254	182	16	16	3	0	3	661	14	14	0	0	NA	NA	NA	62	67	257	258	365	183	223	255	13	17	27	0.051	0.066	0.074
.	19.01.16-04.06.01-1-312255	34	1	1	0	0	0	0	0	0	0	0	NA	NA	NA	9	13	237	240	349	0	0	0	0	0	0	0	0	0
.	19.01.16-04.06.02-1-312256	63	3	3	1	0	1	610	2	2	0	0	NA	NA	NA	36	13	242	238	346	162	209	239	5	0	7	0.021	0	0.02
.	19.01.16-04.06.04-1-312257	38	1	1	1	0	1	0	0	0	0	0	NA	NA	NA	11	12	237	240	348	0	0	0	0	1	0	0	0.004	0
.	19.01.16-04.06.07-1-312259	65	2	2	0	0	0	400	1	1	0	0	NA	NA	NA	12	23	242	242	352	105	138	157	1	0	2	0.004	0	0.006
.	19.01.16-04.06.07-1-312262	92	4	4	2	0	2	616	3	3	0	0	NA	NA	NA	30	20	241	244	348	164	215	237	5	0	4	0.021	0	0.011
.	19.01.16-04.06.09-1-312264	125	15	15	4	0	2	632	13	13	0	0	NA	NA	NA	36	30	250	240	353	177	213	242	27	4	27	0.108	0.017	0.076
.	19.01.16-04.06.11-1-312266	117	7	7	1	0	1	641	5	5	0	0	NA	NA	NA	41	46	250	247	362	172	218	251	7	2	19	0.028	0.008	0.052
.	19.01.16-04.06.15-1-312272	94	9	9	2	0	2	638	8	8	0	0	NA	NA	NA	27	44	245	248	364	167	220	251	14	5	0	0.057	0.02	0
.	19.01.16-04.06.16-1-312274	62	2	2	2	0	2	396	1	1	0	0	NA	NA	NA	19	17	243	239	348	100	131	165	0	2	2	0	0.008	0.006
.	19.01.16-04.06.19-1-312277	57	2	2	1	0	1	99	1	1	0	0	NA	NA	NA	20	10	239	240	344	19	34	46	0	1	2	0	0.004	0.006
.	19.01.16-04.06.22-1-312279	34	1	1	0	0	0	0	0	0	0	0	NA	NA	NA	10	8	237	240	344	0	0	0	0	2	0	0	0.008	0
.	19.01.16-04.06.23-1-312281	35	1	1	0	0	0	0	0	0	0	0	NA	NA	NA	10	16	239	243	347	0	0	0	0	2	0	0	0.008	0
.	19.01.16-04.06.24-1-312283	186	12	12	6	0	5	652	10	10	0	0	NA	NA	NA	61	57	252	253	365	174	224	254	35	15	3	0.139	0.059	0.008
.	19.01.16-04.06.25-1-312284	95	4	4	2	0	0	628	3	3	0	0	NA	NA	NA	39	38	244	247	360	168	214	246	0	7	8	0	0.028	0.022
.	19.01.16-04.06.26-1-312286	38	1	1	0	0	0	0	0	0	0	0	NA	NA	NA	9	11	240	237	347	0	0	0	0	0	1	0	0	0.003
.	19.01.16-04.06.27-1-312293	92	11	11	3	0	2	636	9	9	0	0	NA	NA	NA	28	37	244	246	360	168	219	249	3	13	14	0.012	0.053	0.039
.	19.01.16-04.06.29-1-312294	151	15	15	5	0	5	644	14	14	0	0	NA	NA	NA	45	53	252	250	364	173	218	253	2	14	26	0.008	0.056	0.071
.	19.01.16-04.06.31-1-312295	206	12	12	4	0	4	669	10	10	0	0	NA	NA	NA	60	65	258	251	369	182	226	261	7	7	18	0.027	0.028	0.049
.	19.01.16-04.06.33-1-312296	173	9	9	5	0	5	651	8	8	0	0	NA	NA	NA	46	52	254	254	357	177	226	248	3	7	18	0.012	0.028	0.05
.	19.01.16-04.06.33-1-312297	33	1	1	1	0	1	0	0	0	0	0	NA	NA	NA	6	12	239	240	346	0	0	0	0	0	0	0	0	0
.	19.01.16-04.06.35-1-312298	63	2	2	0	0	0	498	1	1	0	0	NA	NA	NA	17	18	244	240	347	145	162	191	0	0	2	0	0	0.006
.	19.01.16-04.06.38-1-312314	125	11	11	2	0	1	641	10	10	0	0	NA	NA	NA	44	43	245	250	361	171	224	246	10	0	29	0.041	0	0.08
.	19.01.16-04.06.39-1-312315	32	1	1	1	0	1	0	0	0	0	0	NA	NA	NA	9	4	237	238	342	0	0	0	1	0	0	0.004	0	0
.	19.01.16-04.06.42-1-312316	124	8	8	4	0	4	643	7	7	0	0	NA	NA	NA	35	40	242	251	360	168	225	250	15	8	6	0.062	0.032	0.017
.	19.01.16-04.06.46-1-312317	35	1	1	0	0	0	0	0	0	0	0	NA	NA	NA	9	8	237	237	347	0	0	0	0	0	1	0	0	0.003
.	19.01.16-04.06.47-1-312318	60	2	2	0	0	0	148	1	1	0	0	NA	NA	NA	18	15	240	239	349	40	42	66	0	1	0	0	0.004	0
.	19.01.16-04.06.49-1-312319	89	3	3	1	0	1	623	2	2	0	0	NA	NA	NA	27	27	244	245	351	166	217	240	6	4	0	0.025	0.016	0
.	19.01.16-04.06.50-1-312320	64	2	2	1	0	1	400	0	0	0	0	NA	NA	NA	20	20	241	240	352	101	141	158	1	0	0	0.004	0	0
.	19.01.16-04.06.53-1-312321	62	2	2	1	0	1	351	1	1	0	0	NA	NA	NA	18	19	239	239	354	90	124	137	0	0	3	0	0	0.008
.	19.01.16-04.06.54-1-312322	145	18	18	4	0	3	661	16	16	0	0	NA	NA	NA	41	60	254	255	364	179	228	254	18	23	27	0.071	0.09	0.074
.	19.01.16-04.06.55-1-312326	151	37	37	12	0	8	648	31	31	0	0	NA	NA	NA	54	53	248	253	365	174	220	254	51	45	47	0.206	0.178	0.129
.	19.01.16-04.06.56-1-312327	173	14	14	3	0	3	643	13	13	0	0	NA	NA	NA	58	53	245	250	371	167	223	253	17	9	13	0.069	0.036	0.035
.	19.01.16-04.06.57-1-312328	178	6	6	0	0	0	651	5	5	0	0	NA	NA	NA	50	54	253	250	364	177	223	251	26	5	1	0.103	0.02	0.003
.	19.01.16-04.07.01-1-312329	92	4	4	1	0	1	633	2	2	0	0	NA	NA	NA	32	43	245	247	364	168	218	247	4	3	4	0.016	0.012	0.011
.	19.01.16-04.07.01-1-312330	149	11	11	2	0	1	649	9	9	0	0	NA	NA	NA	46	51	247	252	365	172	224	253	28	3	12	0.113	0.012	0.033
.	19.01.16-04.07.02-1-312331	123	22	22	9	0	6	642	19	19	0	0	NA	NA	NA	34	37	247	248	355	174	220	248	52	26	29	0.211	0.105	0.082
.	19.01.16-04.07.03-1-312332	36	1	1	1	0	1	0	0	0	0	0	NA	NA	NA	13	13	241	241	344	0	0	0	0	0	2	0	0	0.006
.	19.01.16-04.07.05-1-312334	94	7	7	5	0	4	630	5	5	0	0	NA	NA	NA	33	34	243	246	358	166	218	246	23	0	7	0.095	0	0.02
.	19.01.16-04.07.19-1-312347	128	15	15	6	0	4	636	13	13	0	0	NA	NA	NA	38	41	250	247	357	171	215	250	14	20	31	0.056	0.081	0.087
.	19.01.16-04.07.19-1-312348	179	44	44	13	0	9	660	43	43	0	0	NA	NA	NA	42	61	259	251	364	179	225	256	100	21	66	0.386	0.084	0.181
.	19.01.16-04.07.23-1-312351	124	21	21	5	0	2	631	18	18	0	0	NA	NA	NA	38	37	250	246	354	172	214	245	59	13	23	0.236	0.053	0.065
.	19.01.16-04.07.23-1-312352	34	1	1	0	0	0	0	0	0	0	0	NA	NA	NA	11	8	238	239	344	0	0	0	0	0	0	0	0	0
.	19.01.16-04.07.25-1-312354	152	12	12	2	0	2	661	10	10	0	0	NA	NA	NA	52	61	256	251	367	182	224	255	25	20	4	0.098	0.08	0.011
.	19.01.16-04.07.25-1-312356	200	55	55	13	0	10	642	48	48	0	0	NA	NA	NA	63	54	247	251	369	166	220	256	74	40	43	0.3	0.159	0.117
.	19.01.16-04.07.29-1-312361	181	16	16	7	0	4	655	14	14	0	0	NA	NA	NA	48	53	249	249	368	174	223	258	27	25	27	0.108	0.1	0.073
.	19.01.16-04.07.41-1-312381	36	1	1	1	0	1	0	0	0	0	0	NA	NA	NA	15	11	240	239	345	0	0	0	0	0	0	0	0	0
.	19.01.16-04.07.44-1-312382	35	1	1	0	0	0	0	0	0	0	0	NA	NA	NA	12	8	238	240	343	0	0	0	0	1	0	0	0.004	0
.	19.01.16-04.07.46-1-312383	235	13	13	4	0	3	668	11	11	0	0	NA	NA	NA	76	73	253	261	372	177	233	258	12	8	18	0.047	0.031	0.048
.	19.01.16-04.07.46-1-312384	90	3	3	0	0	0	632	2	2	0	0	NA	NA	NA	36	40	244	249	360	169	216	247	8	2	1	0.033	0.008	0.003
.	19.01.16-04.07.46-1-312385	117	7	7	3	0	2	631	4	4	0	0	NA	NA	NA	38	33	250	246	350	174	217	240	4	3	7	0.016	0.012	0.02
.	19.01.16-04.07.47-1-312386	155	12	12	4	0	3	650	10	10	0	0	NA	NA	NA	53	57	251	259	360	173	230	247	16	17	13	0.064	0.066	0.036
.	19.01.16-04.07.57-1-312390	180	34	34	8	0	4	661	32	32	0	0	NA	NA	NA	51	65	248	257	373	170	229	262	75	25	27	0.302	0.097	0.072
.	19.01.16-04.07.58-1-312391	96	9	9	0	0	0	630	7	7	0	0	NA	NA	NA	25	25	247	245	346	173	218	239	9	9	8	0.036	0.037	0.023
.	19.01.16-04.07.59-1-312392	120	5	5	2	0	1	627	4	4	0	0	NA	NA	NA	38	28	247	244	350	172	215	240	0	4	15	0	0.016	0.043
.	19.01.16-04.08.04-1-312393	143	16	16	5	0	5	635	14	14	0	0	NA	NA	NA	49	41	250	247	357	170	217	248	26	32	17	0.104	0.13	0.048
.	19.01.16-04.08.10-1-312398	121	5	5	4	0	3	641	3	3	0	0	NA	NA	NA	41	44	249	248	360	175	217	249	0	2	13	0	0.008	0.036
.	19.01.16-04.08.11-1-312401	126	11	11	1	0	1	631	9	9	0	0	NA	NA	NA	41	40	244	247	362	168	213	250	5	10	18	0.02	0.04	0.05
.	19.01.16-04.08.13-1-312404	207	17	17	6	0	6	660	15	15	0	0	NA	NA	NA	58	70	257	258	368	179	228	253	7	9	17	0.027	0.035	0.046
.	19.01.16-04.08.14-1-312406	60	2	2	1	0	1	616	1	1	0	0	NA	NA	NA	23	19	240	241	351	163	216	237	0	0	5	0	0	0.014
.	19.01.16-04.08.22-1-312411	34	1	1	1	0	1	0	0	0	0	0	NA	NA	NA	4	8	239	239	343	0	0	0	0	0	2	0	0	0.006
.	19.01.16-04.08.25-1-312419	184	12	12	6	0	4	645	11	11	0	0	NA	NA	NA	64	58	248	257	366	170	223	252	15	20	19	0.06	0.078	0.052
.	19.01.16-04.08.30-1-312425	183	32	32	10	0	10	650	30	30	0	0	NA	NA	NA	51	57	246	255	369	168	224	258	83	26	42	0.337	0.102	0.114
.	19.01.16-04.08.32-1-312426	65	2	2	0	0	0	614	1	1	0	0	NA	NA	NA	27	22	241	245	349	161	213	240	0	0	3	0	0	0.009
.	19.01.16-04.08.35-1-312427	94	3	3	1	0	1	641	2	2	0	0	NA	NA	NA	29	42	245	252	358	173	223	245	0	5	6	0	0.02	0.017
.	19.01.16-04.08.36-1-312428	60	2	2	0	0	0	251	1	1	0	0	NA	NA	NA	22	12	241	237	347	72	89	90	1	0	0	0.004	0	0
.	19.01.16-04.08.37-1-312429	33	1	1	1	0	1	0	0	0	0	0	NA	NA	NA	8	12	239	238	348	0	0	0	0	0	3	0	0	0.009
.	19.01.16-04.08.39-1-312445	150	14	14	2	0	1	638	13	13	0	0	NA	NA	NA	46	42	248	250	357	171	225	242	9	15	9	0.036	0.06	0.025
.	19.01.16-04.08.46-1-312446	31	1	1	1	0	1	0	0	0	0	0	NA	NA	NA	10	10	236	239	348	0	0	0	0	0	0	0	0	0
.	19.01.16-04.08.46-1-312447	175	28	28	4	0	3	641	25	25	0	0	NA	NA	NA	52	52	252	248	365	173	217	251	54	11	34	0.214	0.044	0.093
.	19.01.16-04.08.48-1-312449	285	33	33	9	0	5	669	30	30	0	0	NA	NA	NA	88	74	255	263	369	178	234	257	69	39	36	0.271	0.148	0.098
.	19.01.16-04.08.48-1-312450	93	7	7	2	0	2	629	6	6	0	0	NA	NA	NA	23	34	245	245	357	168	217	244	14	5	3	0.057	0.02	0.008
.	19.01.16-04.08.49-1-312451	89	3	3	2	0	2	633	2	2	0	0	NA	NA	NA	26	32	247	247	351	173	218	242	5	7	2	0.02	0.028	0.006
.	19.01.16-04.08.52-1-312452	36	1	1	0	0	0	0	0	0	0	0	NA	NA	NA	9	10	238	240	345	0	0	0	0	0	2	0	0	0.006
.	19.01.16-04.08.53-1-312453	95	7	7	0	0	0	618	5	5	0	0	NA	NA	NA	38	21	242	240	352	165	211	242	9	6	5	0.037	0.025	0.014
.	19.01.16-04.08.54-1-312457	64	2	2	0	0	0	620	1	1	0	0	NA	NA	NA	20	23	245	241	350	167	213	240	0	0	7	0	0	0.02
.	19.01.16-04.09.02-1-312458	122	6	6	3	0	3	641	5	5	0	0	NA	NA	NA	38	50	251	253	359	170	223	248	14	0	4	0.056	0	0.011
.	19.01.16-04.09.03-1-312459	33	1	1	0	0	0	0	0	0	0	0	NA	NA	NA	11	7	237	237	346	0	0	0	1	0	0	0.004	0	0
.	19.01.16-04.09.04-1-312460	118	8	8	4	0	3	634	5	5	0	0	NA	NA	NA	45	37	250	245	355	172	216	246	17	0	10	0.068	0	0.028
.	19.01.16-04.09.06-1-312462	89	4	4	1	0	1	629	2	2	0	0	NA	NA	NA	38	36	246	250	353	169	219	241	4	8	1	0.016	0.032	0.003
.	19.01.16-04.09.06-1-312464	89	3	3	1	0	1	626	1	1	0	0	NA	NA	NA	36	39	248	242	362	169	213	244	2	1	3	0.008	0.004	0.008
.	19.01.16-04.09.09-1-312466	66	2	2	1	0	1	550	1	1	0	0	NA	NA	NA	19	22	246	241	348	147	189	214	7	0	1	0.028	0	0.003
.	19.01.16-04.09.19-1-312476	91	5	5	0	0	0	635	3	3	0	0	NA	NA	NA	21	30	244	242	357	170	215	250	7	10	0	0.029	0.041	0
.	19.01.16-04.09.19-1-312477	62	3	3	0	0	0	621	2	2	0	0	NA	NA	NA	23	25	241	244	353	165	217	239	5	0	3	0.021	0	0.008
.	19.01.16-04.09.20-1-312478	172	9	9	3	0	2	663	7	7	0	0	NA	NA	NA	63	63	255	259	362	179	230	254	11	0	19	0.043	0	0.052
.	19.01.16-04.09.22-1-312480	124	9	9	2	0	2	636	8	8	0	0	NA	NA	NA	37	42	250	248	357	172	221	243	23	1	7	0.092	0.004	0.02
.	19.01.16-04.09.22-1-312481	95	10	10	5	0	5	628	9	9	0	0	NA	NA	NA	32	37	245	250	355	167	220	241	15	24	6	0.061	0.096	0.017
.	19.01.16-04.09.26-1-312485	152	8	8	4	0	2	647	5	5	0	0	NA	NA	NA	61	57	256	251	363	174	224	249	11	9	2	0.043	0.036	0.006
.	19.01.16-04.09.26-1-312486	124	17	17	4	0	4	640	14	14	0	0	NA	NA	NA	28	43	249	242	365	172	216	252	34	12	18	0.137	0.05	0.049
.	19.01.16-04.09.33-1-312491	117	6	6	1	0	1	631	5	5	0	0	NA	NA	NA	28	31	243	242	359	167	213	251	6	5	6	0.025	0.021	0.017
.	19.01.16-04.09.33-1-312492	174	36	36	11	0	9	649	34	34	0	0	NA	NA	NA	68	59	256	246	370	179	216	254	53	49	25	0.207	0.199	0.068
.	19.01.16-04.09.39-1-312508	91	5	5	0	0	0	617	4	4	0	0	NA	NA	NA	27	21	241	242	351	161	216	240	1	8	3	0.004	0.033	0.009
.	19.01.16-04.09.41-1-312513	148	10	10	4	0	3	644	8	8	0	0	NA	NA	NA	39	43	249	246	361	172	220	252	14	0	15	0.056	0	0.042
.	19.01.16-04.09.41-1-312514	60	2	2	0	0	0	147	1	1	0	0	NA	NA	NA	20	8	236	241	344	38	47	62	2	0	1	0.008	0	0.003
.	19.01.16-04.09.43-1-312515	184	9	9	1	0	0	654	8	8	0	0	NA	NA	NA	65	71	254	253	377	174	221	259	19	11	10	0.075	0.043	0.027
.	19.01.16-04.09.46-1-312516	128	14	14	2	0	2	635	13	13	0	0	NA	NA	NA	41	37	248	246	356	171	217	247	40	19	5	0.161	0.077	0.014
.	19.01.16-04.09.48-1-312517	87	3	3	0	0	0	617	2	2	0	0	NA	NA	NA	29	25	243	241	354	166	208	243	0	5	2	0	0.021	0.006
.	19.01.16-04.09.49-1-312518	33	1	1	0	0	0	0	0	0	0	0	NA	NA	NA	7	9	236	239	347	0	0	0	0	0	0	0	0	0
.	19.01.16-04.09.51-1-312519	181	32	32	13	0	10	654	29	29	0	0	NA	NA	NA	59	58	254	251	366	175	224	255	74	38	18	0.291	0.151	0.049
.	19.01.16-04.09.53-1-312520	116	7	7	4	0	3	632	5	5	0	0	NA	NA	NA	37	33	246	244	356	168	217	247	17	5	5	0.069	0.02	0.014
.	19.01.16-04.09.55-1-312524	93	9	9	0	0	0	616	7	7	0	0	NA	NA	NA	29	22	243	246	346	163	215	238	10	1	7	0.041	0.004	0.02
.	19.01.16-04.10.03-1-312596	86	4	4	0	0	0	617	3	3	0	0	NA	NA	NA	29	20	242	240	351	163	213	241	9	0	1	0.037	0	0.003
.	19.01.16-04.10.03-1-312598	32	1	1	0	0	0	0	0	0	0	0	NA	NA	NA	12	4	237	236	344	0	0	0	0	4	0	0	0.017	0
.	19.01.16-04.10.05-1-312631	118	6	6	2	0	2	623	4	4	0	0	NA	NA	NA	32	26	245	243	351	170	213	240	0	5	8	0	0.021	0.023
.	19.01.16-04.10.06-1-312633	115	5	5	1	0	1	644	4	4	0	0	NA	NA	NA	45	48	253	250	358	174	224	246	3	5	7	0.012	0.02	0.02
.	19.01.16-04.10.11-1-312639	61	2	2	1	0	1	297	1	1	0	0	NA	NA	NA	9	14	237	245	345	83	94	120	1	0	2	0.004	0	0.006
.	19.01.16-04.10.11-1-312640	30	1	1	0	0	0	0	0	0	0	0	NA	NA	NA	11	6	239	239	341	0	0	0	3	0	0	0.013	0	0
.	19.01.16-04.10.12-1-312642	35	1	1	0	0	0	0	0	0	0	0	NA	NA	NA	9	3	236	238	342	0	0	0	0	1	0	0	0.004	0
.	19.01.16-04.10.13-1-312644	62	5	5	3	0	3	609	4	4	0	0	NA	NA	NA	25	22	248	238	349	165	209	235	1	12	4	0.004	0.05	0.011
.	19.01.16-04.10.15-1-312647	83	9	9	3	0	3	637	8	8	0	0	NA	NA	NA	29	44	240	255	362	159	228	250	12	10	7	0.05	0.039	0.019
.	19.01.16-04.10.17-1-312650	59	2	2	0	0	0	628	1	1	0	0	NA	NA	NA	18	27	241	251	348	165	221	242	0	2	0	0	0.008	0
.	19.01.16-04.10.21-1-312651	153	11	11	2	0	2	648	10	10	0	0	NA	NA	NA	54	54	249	256	362	171	225	252	59	5	1	0.237	0.02	0.003
.	19.01.16-04.10.22-1-312653	149	10	10	5	0	2	644	9	9	0	0	NA	NA	NA	54	58	258	250	363	178	217	249	19	8	9	0.074	0.032	0.025
.	19.01.16-04.10.23-1-312655	203	19	19	6	0	3	652	17	17	0	0	NA	NA	NA	70	58	257	252	362	177	223	252	40	11	19	0.156	0.044	0.052
.	19.01.16-04.10.25-1-312658	87	6	6	3	0	3	626	5	5	0	0	NA	NA	NA	36	31	245	249	350	166	221	239	16	5	3	0.065	0.02	0.009
.	19.01.16-04.10.29-1-312659	90	4	4	2	0	2	632	1	1	0	0	NA	NA	NA	25	35	246	242	360	170	213	249	0	6	1	0	0.025	0.003
.	19.01.16-04.10.35-1-312660	212	28	28	9	0	5	654	26	26	0	0	NA	NA	NA	65	58	251	256	364	176	226	252	46	26	38	0.183	0.102	0.104
.	19.01.16-04.10.35-1-312661	89	6	6	1	0	1	619	5	5	0	0	NA	NA	NA	25	24	243	245	349	166	217	236	11	4	0	0.045	0.016	0
.	19.01.16-04.10.40-1-312677	58	2	2	0	0	0	629	1	1	0	0	NA	NA	NA	22	29	244	243	355	170	214	245	0	5	1	0	0.021	0.003
.	19.01.16-04.10.46-1-312678	117	5	5	1	0	1	649	4	4	0	0	NA	NA	NA	21	46	250	250	359	177	223	249	3	6	1	0.012	0.024	0.003
.	19.01.16-04.10.46-1-312679	122	10	10	3	0	3	641	9	9	0	0	NA	NA	NA	39	44	251	247	359	171	218	252	20	5	6	0.08	0.02	0.017
.	19.01.16-04.10.49-1-312680	123	10	10	4	0	2	628	9	9	0	0	NA	NA	NA	39	34	243	247	357	167	219	242	16	14	2	0.066	0.057	0.006
.	19.01.16-04.10.50-1-312681	57	2	2	0	0	0	621	1	1	0	0	NA	NA	NA	18	23	242	242	352	167	213	241	5	0	0	0.021	0	0
.	19.01.16-04.10.52-1-312682	61	5	5	0	0	0	615	3	3	0	0	NA	NA	NA	27	21	247	241	346	168	209	238	8	0	3	0.032	0	0.009
.	19.01.16-04.10.52-1-312683	64	3	3	1	0	1	614	2	2	0	0	NA	NA	NA	19	14	241	239	347	165	211	238	0	2	4	0	0.008	0.012
.	19.01.16-04.10.59-1-312688	183	21	21	8	0	6	648	18	18	0	0	NA	NA	NA	50	47	252	247	361	175	220	253	47	19	15	0.187	0.077	0.042
.	19.01.16-04.11.03-1-312689	88	4	4	2	0	2	616	3	3	0	0	NA	NA	NA	24	17	238	244	348	163	217	236	0	8	4	0	0.033	0.011
.	19.01.16-04.11.04-1-312690	91	4	4	2	0	1	620	3	3	0	0	NA	NA	NA	36	26	247	243	349	169	215	236	13	0	3	0.053	0	0.009
.	19.01.16-04.11.08-1-312693	62	3	3	0	0	0	625	2	2	0	0	NA	NA	NA	21	24	241	244	352	168	213	244	0	11	0	0	0.045	0
.	19.01.16-04.11.09-1-312697	88	4	4	1	0	1	637	3	3	0	0	NA	NA	NA	31	39	248	245	359	170	217	250	0	5	8	0	0.02	0.022
.	19.01.16-04.11.10-1-312698	93	6	6	3	0	3	635	5	5	0	0	NA	NA	NA	25	36	244	250	355	167	223	245	12	14	3	0.049	0.056	0.008
.	19.01.16-04.11.13-1-312702	84	3	3	0	0	0	628	2	2	0	0	NA	NA	NA	32	28	245	243	353	169	214	245	2	3	1	0.008	0.012	0.003
.	19.01.16-04.11.19-1-312708	119	10	10	4	0	4	626	9	9	0	0	NA	NA	NA	39	42	252	247	356	173	212	241	6	10	14	0.024	0.04	0.039
.	19.01.16-04.11.22-1-312709	33	1	1	0	0	0	0	0	0	0	0	NA	NA	NA	9	6	238	237	344	0	0	0	0	0	0	0	0	0
.	19.01.16-04.11.24-1-312713	61	5	5	1	0	1	623	4	4	0	0	NA	NA	NA	20	26	239	243	357	165	215	243	3	13	10	0.013	0.053	0.028
.	19.01.16-04.11.26-1-312715	98	7	7	1	0	0	619	4	4	0	0	NA	NA	NA	32	26	241	245	353	162	213	244	15	0	11	0.062	0	0.031
.	19.01.16-04.11.30-1-312716	62	3	3	1	0	1	453	2	2	0	0	NA	NA	NA	23	16	238	244	347	115	161	177	0	4	3	0	0.016	0.009
.	19.01.16-04.11.32-1-312721	173	19	19	6	0	3	652	17	17	0	0	NA	NA	NA	55	56	247	255	367	167	227	258	47	11	25	0.19	0.043	0.068
.	19.01.16-04.11.33-1-312722	61	2	2	0	0	0	616	1	1	0	0	NA	NA	NA	27	20	241	244	348	165	216	235	0	2	2	0	0.008	0.006
.	19.01.16-04.11.35-1-312723	123	11	11	2	0	1	635	10	10	0	0	NA	NA	NA	49	36	245	252	352	169	226	240	10	14	7	0.041	0.056	0.02
.	19.01.16-04.11.43-1-312742	178	14	14	8	0	6	636	13	13	0	0	NA	NA	NA	49	41	246	253	355	168	224	244	25	12	7	0.102	0.047	0.02
.	19.01.16-04.11.43-1-312743	61	2	2	1	0	1	599	0	0	0	0	NA	NA	NA	16	19	244	237	351	166	204	229	0	0	1	0	0	0.003
.	19.01.16-04.11.44-1-312744	38	1	1	0	0	0	0	0	0	0	0	NA	NA	NA	11	8	236	239	346	0	0	0	0	1	0	0	0.004	0
.	19.01.16-04.11.48-1-312745	231	25	25	6	0	5	660	22	22	0	0	NA	NA	NA	77	78	266	257	368	182	230	248	66	5	43	0.248	0.019	0.117
.	19.01.16-04.11.48-1-312746	144	10	10	2	0	2	650	8	8	0	0	NA	NA	NA	39	51	252	252	360	175	226	249	10	10	11	0.04	0.04	0.031
.	19.01.16-04.11.51-1-312747	91	3	3	1	0	1	631	2	2	0	0	NA	NA	NA	34	31	245	242	357	166	214	251	8	1	1	0.033	0.004	0.003
.	19.01.16-04.11.53-1-312748	112	6	6	3	0	3	644	5	5	0	0	NA	NA	NA	35	42	248	252	355	174	226	244	3	6	6	0.012	0.024	0.017
.	19.01.16-04.11.55-1-312752	101	8	8	3	0	3	630	6	6	0	0	NA	NA	NA	27	35	246	244	358	170	212	248	25	7	3	0.102	0.029	0.008
.	19.01.16-04.11.58-1-312753	63	2	2	1	0	1	298	1	1	0	0	NA	NA	NA	11	20	240	242	351	74	100	124	0	1	1	0	0.004	0.003
.	19.01.16-04.12.04-1-312754	118	12	12	2	0	2	630	11	11	0	0	NA	NA	NA	37	37	250	247	353	174	215	241	9	14	13	0.036	0.057	0.037
.	19.01.16-04.12.08-1-312758	118	11	11	3	0	3	625	8	8	0	0	NA	NA	NA	49	31	246	244	354	168	213	244	8	14	11	0.033	0.057	0.031
.	19.01.16-04.12.08-1-312759	231	11	11	2	0	1	676	9	9	0	0	NA	NA	NA	67	77	253	261	376	176	233	267	22	8	7	0.087	0.031	0.019
.	19.01.16-04.12.08-1-312760	35	1	1	0	0	0	0	0	0	0	0	NA	NA	NA	11	13	241	238	347	0	0	0	0	0	2	0	0	0.006
.	19.01.16-04.12.10-1-312763	92	3	3	0	0	0	633	2	2	0	0	NA	NA	NA	27	31	245	244	355	171	214	248	5	0	3	0.02	0	0.008
.	19.01.16-04.12.10-1-312764	58	3	3	0	0	0	619	2	2	0	0	NA	NA	NA	20	24	243	240	354	167	207	245	3	8	0	0.012	0.033	0
.	19.01.16-04.12.13-1-312769	119	6	6	2	0	1	638	5	5	0	0	NA	NA	NA	51	48	256	243	362	177	212	249	15	5	3	0.059	0.021	0.008
.	19.01.16-04.12.16-1-312773	144	12	12	2	0	2	655	7	7	0	0	NA	NA	NA	48	57	248	253	369	172	226	257	22	5	8	0.089	0.02	0.022
.	19.01.16-04.12.25-1-312779	93	5	5	2	0	2	632	4	4	0	0	NA	NA	NA	40	40	246	250	357	170	219	243	0	5	9	0	0.02	0.025
.	19.01.16-04.12.26-1-312780	34	1	1	0	0	0	0	0	0	0	0	NA	NA	NA	8	9	237	237	348	0	0	0	0	0	0	0	0	0
.	19.01.16-04.12.26-1-312781	38	1	1	1	0	1	0	0	0	0	0	NA	NA	NA	14	10	243	237	343	0	0	0	0	0	0	0	0	0
.	19.01.16-04.12.26-1-312782	56	2	2	0	0	0	252	1	1	0	0	NA	NA	NA	19	16	242	238	349	62	96	94	0	0	3	0	0	0.009
.	19.01.16-04.12.27-1-312783	68	4	4	1	0	1	619	2	2	0	0	NA	NA	NA	27	25	245	240	353	167	212	240	3	2	4	0.012	0.008	0.011
.	19.01.16-04.12.28-1-312784	61	3	3	1	0	0	622	1	1	0	0	NA	NA	NA	21	23	242	241	353	168	212	242	2	2	1	0.008	0.008	0.003
.	19.01.16-04.12.29-1-312785	63	4	4	1	0	1	622	3	3	0	0	NA	NA	NA	19	25	242	247	349	167	215	240	0	4	7	0	0.016	0.02
.	19.01.16-04.12.31-1-312786	81	4	4	1	0	1	627	3	3	0	0	NA	NA	NA	19	35	245	243	360	167	211	249	5	0	4	0.02	0	0.011
.	19.01.16-04.12.35-1-312788	65	3	3	1	0	1	625	2	2	0	0	NA	NA	NA	18	22	242	245	348	166	219	240	6	0	6	0.025	0	0.017
.	19.01.16-04.12.37-1-312789	143	6	6	3	0	1	643	4	4	0	0	NA	NA	NA	48	47	249	249	362	173	220	250	15	5	3	0.06	0.02	0.008
.	19.01.16-04.12.39-1-312805	65	3	3	0	0	0	500	2	2	0	0	NA	NA	NA	26	13	239	240	347	133	172	195	0	3	0	0	0.012	0
.	19.01.16-04.12.40-1-312806	120	7	7	1	0	1	626	6	6	0	0	NA	NA	NA	45	29	241	246	355	165	216	245	11	20	6	0.046	0.081	0.017
.	19.01.16-04.12.40-1-312807	120	11	11	2	0	2	626	9	9	0	0	NA	NA	NA	33	32	248	247	350	169	221	236	9	6	13	0.036	0.024	0.037
.	19.01.16-04.12.42-1-312808	86	3	3	1	0	1	627	2	2	0	0	NA	NA	NA	31	30	249	243	351	171	213	243	0	1	3	0	0.004	0.009
.	19.01.16-04.12.43-1-312809	93	9	9	2	0	2	621	8	8	0	0	NA	NA	NA	42	37	246	246	358	167	213	241	4	11	1	0.016	0.045	0.003
.	19.01.16-04.12.47-1-312810	35	1	1	0	0	0	0	0	0	0	0	NA	NA	NA	12	12	242	240	343	0	0	0	0	1	0	0	0.004	0
.	19.01.16-04.12.48-1-312811	270	27	27	9	0	5	681	22	22	0	0	NA	NA	NA	88	90	260	261	382	180	233	268	36	33	35	0.138	0.126	0.092
.	19.01.16-04.12.50-1-312812	150	16	16	3	0	2	646	15	15	0	0	NA	NA	NA	49	44	249	249	359	174	224	248	13	23	21	0.052	0.092	0.058
.	19.01.16-04.12.51-1-312813	58	2	2	2	0	2	623	1	1	0	0	NA	NA	NA	24	26	245	242	352	169	213	241	0	2	6	0	0.008	0.017
.	19.01.16-04.12.54-1-312814	31	1	1	0	0	0	0	0	0	0	0	NA	NA	NA	5	12	239	242	344	0	0	0	0	1	0	0	0.004	0
.	19.01.16-04.12.54-1-312815	131	13	13	2	0	2	631	11	11	0	0	NA	NA	NA	31	37	242	247	361	160	220	251	12	14	8	0.05	0.057	0.022
.	19.01.16-04.12.59-1-312819	65	3	3	1	0	1	619	1	1	0	0	NA	NA	NA	18	19	243	240	349	168	212	239	0	4	5	0	0.017	0.014
.	19.01.16-04.13.00-1-312820	33	1	1	1	0	1	0	0	0	0	0	NA	NA	NA	6	5	238	238	342	0	0	0	0	0	0	0	0	0
.	19.01.16-04.13.03-1-312821	38	1	1	0	0	0	0	0	0	0	0	NA	NA	NA	5	13	240	240	346	0	0	0	3	0	0	0.012	0	0
.	19.01.16-04.13.03-1-312822	31	1	1	0	0	0	0	0	0	0	0	NA	NA	NA	2	9	241	237	344	0	0	0	0	2	0	0	0.008	0
.	19.01.16-04.13.03-1-312823	90	7	7	3	0	3	618	6	6	0	0	NA	NA	NA	36	21	241	244	349	165	212	241	4	6	11	0.017	0.025	0.032
.	19.01.16-04.13.05-1-312824	119	9	9	2	0	2	634	7	7	0	0	NA	NA	NA	50	46	251	250	358	171	218	245	18	2	4	0.072	0.008	0.011
.	19.01.16-04.13.05-1-312825	181	16	16	6	0	4	644	14	14	0	0	NA	NA	NA	56	50	249	255	359	174	223	247	12	6	25	0.048	0.024	0.07
.	19.01.16-04.13.06-1-312827	58	2	2	0	0	0	618	1	1	0	0	NA	NA	NA	24	25	240	239	359	162	208	248	3	0	2	0.012	0	0.006
.	19.01.16-04.13.12-1-312834	88	6	6	3	0	3	646	5	5	0	0	NA	NA	NA	17	41	249	244	361	176	217	253	15	5	4	0.06	0.02	0.011
.	19.01.16-04.13.18-1-312840	151	16	16	2	0	2	654	14	14	0	0	NA	NA	NA	32	55	250	251	367	172	227	255	22	13	11	0.088	0.052	0.03
.	19.01.16-04.13.22-1-312842	33	1	1	0	0	0	0	0	0	0	0	NA	NA	NA	9	10	242	238	343	0	0	0	0	0	1	0	0	0.003
.	19.01.16-04.13.24-1-312846	124	16	16	4	0	3	632	14	14	0	0	NA	NA	NA	58	46	253	248	358	176	215	241	7	18	11	0.028	0.073	0.031
.	19.01.16-04.13.24-1-312847	89	5	5	2	0	2	632	4	4	0	0	NA	NA	NA	28	37	247	247	356	170	220	242	10	3	14	0.04	0.012	0.039
.	19.01.16-04.13.26-1-312849	115	24	24	5	0	5	618	21	21	0	0	NA	NA	NA	38	24	242	243	352	165	212	241	18	38	11	0.074	0.156	0.031
.	19.01.16-04.13.27-1-312850	95	3	3	1	0	1	628	2	2	0	0	NA	NA	NA	40	35	245	244	359	167	214	247	15	0	0	0.061	0	0
.	19.01.16-04.13.32-1-312851	87	4	4	2	0	2	629	3	3	0	0	NA	NA	NA	31	29	249	243	350	172	216	241	0	0	17	0	0	0.049
.	19.01.16-04.13.33-1-312856	94	11	11	3	0	2	622	10	10	0	0	NA	NA	NA	33	25	239	247	352	162	218	242	8	11	16	0.033	0.045	0.045
.	19.01.16-04.13.35-1-312857	115	4	4	1	0	1	623	3	3	0	0	NA	NA	NA	34	25	241	248	349	162	220	241	1	7	2	0.004	0.028	0.006
.	19.01.16-04.13.41-1-312873	64	2	2	1	0	1	620	1	1	0	0	NA	NA	NA	25	22	240	241	354	163	214	243	2	0	2	0.008	0	0.006
.	19.01.16-04.13.42-1-312877	67	4	4	0	0	0	619	2	2	0	0	NA	NA	NA	21	25	251	243	344	169	214	236	9	0	0	0.036	0	0
.	19.01.16-04.13.46-1-312878	37	1	1	0	0	0	0	0	0	0	0	NA	NA	NA	13	13	242	238	346	0	0	0	0	0	0	0	0	0
.	19.01.16-04.13.47-1-312880	96	4	4	2	0	1	614	1	1	0	0	NA	NA	NA	37	28	247	240	354	164	213	237	0	3	6	0	0.012	0.017
.	19.01.16-04.13.48-1-312881	124	13	13	4	0	3	635	10	10	0	0	NA	NA	NA	47	35	245	247	356	167	221	247	16	9	12	0.065	0.036	0.034
.	19.01.16-04.13.49-1-312882	37	1	1	0	0	0	0	0	0	0	0	NA	NA	NA	7	5	239	237	342	0	0	0	0	0	3	0	0	0.009
.	19.01.16-04.13.49-1-312883	155	8	8	1	0	0	641	3	3	0	0	NA	NA	NA	53	56	247	253	369	163	224	254	11	4	18	0.045	0.016	0.049
.	19.01.16-04.13.52-1-312884	151	8	8	2	0	2	627	6	6	0	0	NA	NA	NA	47	35	247	243	358	169	212	246	6	3	12	0.024	0.012	0.034
.	19.01.16-04.13.52-1-312885	61	2	2	0	0	0	349	1	1	0	0	NA	NA	NA	18	21	240	239	355	82	119	148	3	0	1	0.012	0	0.003
.	19.01.16-04.13.55-1-312886	88	5	5	4	0	3	621	3	3	0	0	NA	NA	NA	36	29	248	241	353	169	215	237	9	11	2	0.036	0.046	0.006
.	19.01.16-04.13.56-1-312890	59	2	2	0	0	0	300	1	1	0	0	NA	NA	NA	17	17	241	242	347	79	106	115	0	2	2	0	0.008	0.006
.	19.01.16-04.14.01-1-312891	114	7	7	1	0	1	634	6	6	0	0	NA	NA	NA	31	31	241	244	359	166	217	251	5	12	9	0.021	0.049	0.025
.	19.01.16-04.14.02-1-312892	119	5	5	1	0	1	636	3	3	0	0	NA	NA	NA	44	44	247	249	361	170	219	247	10	4	2	0.04	0.016	0.006
.	19.01.16-04.14.03-1-312893	90	5	5	1	0	1	621	4	4	0	0	NA	NA	NA	28	24	244	242	351	169	213	239	12	3	0	0.049	0.012	0
.	19.01.16-04.14.05-1-312894	177	29	29	5	0	3	643	27	27	0	0	NA	NA	NA	43	47	252	245	363	175	219	249	41	30	44	0.163	0.122	0.121
.	19.01.16-04.14.09-1-312899	144	20	20	2	0	2	639	17	17	0	0	NA	NA	NA	51	45	248	248	362	171	222	246	29	9	27	0.117	0.036	0.075
.	19.01.16-04.14.10-1-312901	126	9	9	1	0	1	648	8	8	0	0	NA	NA	NA	45	49	253	247	362	177	220	251	9	11	18	0.036	0.045	0.05
.	19.01.16-04.14.11-1-312903	56	2	2	1	0	1	200	1	1	0	0	NA	NA	NA	21	17	239	241	350	54	72	74	1	0	0	0.004	0	0
.	19.01.16-04.14.11-1-312904	66	3	3	0	0	0	624	2	2	0	0	NA	NA	NA	23	25	243	243	352	168	217	239	0	5	2	0	0.021	0.006
.	19.01.16-04.14.16-1-312909	91	4	4	0	0	0	617	3	3	0	0	NA	NA	NA	32	27	244	239	357	167	207	243	5	5	0	0.02	0.021	0
.	19.01.16-04.14.17-1-312912	83	4	4	0	0	0	627	3	3	0	0	NA	NA	NA	36	34	249	243	355	171	215	241	4	0	8	0.016	0	0.023
.	19.01.16-04.14.18-1-312913	37	1	1	0	0	0	0	0	0	0	0	NA	NA	NA	11	14	239	240	348	0	0	0	0	0	0	0	0	0
.	19.01.16-04.14.20-1-312914	203	8	8	0	0	0	662	7	7	0	0	NA	NA	NA	61	71	255	260	369	174	234	254	11	6	3	0.043	0.023	0.008
.	19.01.16-04.14.21-1-312915	100	7	7	1	0	1	643	5	5	0	0	NA	NA	NA	30	44	248	248	361	169	223	251	0	5	13	0	0.02	0.036
.	19.01.16-04.14.24-1-312918	156	12	12	1	0	1	646	10	10	0	0	NA	NA	NA	48	50	250	246	367	172	214	260	38	7	17	0.152	0.028	0.046
.	19.01.16-04.14.29-1-312921	268	58	58	19	0	14	668	55	55	0	0	NA	NA	NA	65	67	256	250	374	179	225	264	84	75	46	0.328	0.3	0.123
.	19.01.16-04.14.31-1-312922	116	11	11	2	0	2	626	9	9	0	0	NA	NA	NA	33	29	246	243	353	169	210	247	5	11	3	0.02	0.045	0.008
.	19.01.16-04.14.32-1-312923	60	4	4	1	0	1	616	3	3	0	0	NA	NA	NA	23	16	239	243	347	162	215	239	0	7	6	0	0.029	0.017
.	19.01.16-04.14.36-1-312924	120	12	12	4	0	2	629	10	10	0	0	NA	NA	NA	48	33	242	247	357	168	216	245	15	13	7	0.062	0.053	0.02
.	19.01.16-04.14.39-1-312940	60	2	2	0	0	0	615	1	1	0	0	NA	NA	NA	27	25	244	239	355	166	210	239	0	5	2	0	0.021	0.006
.	19.01.16-04.14.43-1-312942	84	4	4	0	0	0	615	3	3	0	0	NA	NA	NA	24	15	242	240	346	166	210	239	4	0	3	0.017	0	0.009
.	19.01.16-04.14.46-1-312943	63	2	2	1	0	1	447	1	1	0	0	NA	NA	NA	21	20	242	243	348	117	149	181	0	0	2	0	0	0.006
.	19.01.16-04.14.48-1-312944	93	5	5	2	0	1	640	2	2	0	0	NA	NA	NA	28	39	245	254	353	171	227	242	4	1	7	0.016	0.004	0.02
.	19.01.16-04.14.51-1-312945	33	1	1	0	0	0	0	0	0	0	0	NA	NA	NA	8	11	240	240	344	0	0	0	0	0	0	0	0	0
.	19.01.16-04.14.52-1-312946	58	2	2	1	0	1	247	1	1	0	0	NA	NA	NA	25	18	243	241	347	74	81	92	0	2	1	0	0.008	0.003
.	19.01.16-04.14.53-1-312947	232	25	25	5	0	3	643	22	22	0	0	NA	NA	NA	58	54	252	254	361	173	218	252	43	20	35	0.171	0.079	0.097
.	19.01.16-04.14.53-1-312948	94	9	9	1	0	1	636	8	8	0	0	NA	NA	NA	34	43	245	246	365	167	215	254	19	4	2	0.078	0.016	0.005
.	19.01.16-04.14.56-1-312952	122	7	7	2	0	2	622	6	6	0	0	NA	NA	NA	24	25	242	244	352	166	216	240	8	7	11	0.033	0.029	0.031
.	19.01.16-04.14.56-1-312953	175	19	19	5	0	3	641	18	18	0	0	NA	NA	NA	63	45	254	243	361	177	213	251	57	6	18	0.224	0.025	0.05
.	19.01.16-04.14.57-1-312954	90	4	4	1	0	1	617	3	3	0	0	NA	NA	NA	37	29	244	248	350	164	217	236	1	0	11	0.004	0	0.031
.	19.01.16-04.15.00-1-312955	117	6	6	2	0	2	637	5	5	0	0	NA	NA	NA	39	42	248	251	356	170	223	244	10	10	5	0.04	0.04	0.014
.	19.01.16-04.15.03-1-312957	205	11	11	3	0	3	669	9	9	0	0	NA	NA	NA	70	77	263	257	370	182	228	259	19	13	7	0.072	0.051	0.019
.	19.01.16-04.15.11-1-312964	149	10	10	2	0	2	642	8	8	0	0	NA	NA	NA	38	47	243	251	366	165	224	253	9	5	24	0.037	0.02	0.066
.	19.01.16-04.15.13-1-312967	68	3	3	0	0	0	633	2	2	0	0	NA	NA	NA	25	35	246	246	356	169	218	246	7	0	6	0.028	0	0.017
.	19.01.16-04.15.14-1-312969	143	7	7	1	0	1	636	6	6	0	0	NA	NA	NA	42	41	252	241	361	175	211	250	9	12	6	0.036	0.05	0.017
.	19.01.16-04.15.16-1-312972	59	2	2	1	0	1	249	1	1	0	0	NA	NA	NA	16	15	240	242	346	70	88	91	2	1	0	0.008	0.004	0
.	19.01.16-04.15.23-1-312976	121	10	10	4	0	4	623	7	7	0	0	NA	NA	NA	35	32	247	244	354	170	213	240	9	12	2	0.036	0.049	0.006
.	19.01.16-04.15.25-1-312979	121	8	8	4	0	4	636	6	6	0	0	NA	NA	NA	25	33	243	250	353	168	224	244	4	11	8	0.016	0.044	0.023
.	19.01.16-04.15.26-1-312980	92	5	5	1	0	1	633	4	4	0	0	NA	NA	NA	27	39	245	250	357	167	218	248	9	6	6	0.037	0.024	0.017
.	19.01.16-04.15.27-1-312981	62	2	2	0	0	0	299	1	1	0	0	NA	NA	NA	10	12	237	246	342	81	101	117	0	2	2	0	0.008	0.006
.	19.01.16-04.15.30-1-312982	85	5	5	1	0	0	622	4	4	0	0	NA	NA	NA	28	19	242	236	354	167	212	243	16	0	3	0.066	0	0.008
.	19.01.16-04.15.32-1-312983	33	1	1	1	0	1	0	0	0	0	0	NA	NA	NA	8	7	237	238	345	0	0	0	0	0	2	0	0	0.006
.	19.01.16-04.15.33-1-312988	88	3	3	0	0	0	618	2	2	0	0	NA	NA	NA	22	21	242	240	352	165	214	239	5	0	4	0.021	0	0.011
.	19.01.16-04.15.35-1-312989	36	1	1	0	0	0	0	0	0	0	0	NA	NA	NA	11	8	237	240	344	0	0	0	0	0	0	0	0	0
.	19.01.16-04.15.37-1-312990	31	1	1	0	0	0	0	0	0	0	0	NA	NA	NA	10	10	240	238	345	0	0	0	0	4	0	0	0.017	0
.	19.01.16-04.15.37-1-312991	116	10	10	1	0	1	631	9	9	0	0	NA	NA	NA	43	44	247	253	357	167	221	243	10	3	10	0.04	0.012	0.028
.	19.01.16-04.15.38-1-313007	213	32	32	3	0	3	654	28	28	0	0	NA	NA	NA	66	66	262	254	363	181	225	248	37	31	48	0.141	0.122	0.132
.	19.01.16-04.15.39-1-313008	127	4	4	3	0	2	619	3	3	0	0	NA	NA	NA	42	29	247	242	353	165	213	241	2	0	9	0.008	0	0.025
.	19.01.16-04.15.42-1-313009	152	11	11	3	0	2	633	9	9	0	0	NA	NA	NA	51	39	246	252	354	168	221	244	5	8	12	0.02	0.032	0.034
.	19.01.16-04.15.42-1-313010	66	3	3	3	0	2	620	1	1	0	0	NA	NA	NA	24	26	244	238	357	167	211	242	0	4	5	0	0.017	0.014
.	19.01.16-04.15.42-1-313011	120	15	15	4	0	4	633	14	14	0	0	NA	NA	NA	42	42	247	251	357	167	224	242	12	11	13	0.049	0.044	0.036
.	19.01.16-04.15.46-1-313015	264	18	18	7	0	4	671	16	16	0	0	NA	NA	NA	86	79	261	256	375	183	229	259	40	13	19	0.153	0.051	0.051
.	19.01.16-04.15.46-1-313016	115	10	10	2	0	1	635	9	9	0	0	NA	NA	NA	45	43	246	249	361	168	218	249	19	1	4	0.077	0.004	0.011
.	19.01.16-04.15.53-1-313017	120	10	10	5	0	4	629	8	8	0	0	NA	NA	NA	28	28	246	245	350	171	217	241	11	6	13	0.045	0.024	0.037
.	19.01.16-04.15.56-1-313022	91	5	5	1	0	0	631	4	4	0	0	NA	NA	NA	36	38	249	247	355	173	217	241	10	8	12	0.04	0.032	0.034
.	19.01.16-04.15.56-1-313023	201	13	13	5	0	2	662	12	12	0	0	NA	NA	NA	68	61	261	257	356	186	228	248	39	6	12	0.149	0.023	0.034
.	19.01.16-04.16.02-1-313024	32	1	1	0	0	0	0	0	0	0	0	NA	NA	NA	10	10	238	242	343	0	0	0	0	0	2	0	0	0.006
.	19.01.16-04.16.04-1-313025	154	11	11	4	0	2	652	9	9	0	0	NA	NA	NA	39	46	251	249	359	174	222	256	10	11	25	0.04	0.044	0.07
.	19.01.16-04.16.08-1-313029	94	5	5	1	0	0	625	4	4	0	0	NA	NA	NA	28	28	245	242	354	169	212	244	16	8	0	0.065	0.033	0
.	19.01.16-04.16.08-1-313030	142	16	16	2	0	1	638	15	15	0	0	NA	NA	NA	44	42	248	243	364	172	213	253	27	22	6	0.109	0.091	0.016
.	19.01.16-04.16.13-1-313036	122	8	8	2	0	2	628	7	7	0	0	NA	NA	NA	40	35	246	249	353	168	220	240	13	4	8	0.053	0.016	0.023
.	19.01.16-04.16.13-1-313037	180	57	57	15	0	10	658	48	48	0	0	NA	NA	NA	52	66	254	258	367	175	227	256	47	65	48	0.185	0.252	0.131
.	19.01.16-04.16.17-1-313043	32	1	1	0	0	0	0	0	0	0	0	NA	NA	NA	9	11	239	239	346	0	0	0	0	1	0	0	0.004	0
.	19.01.16-04.16.20-1-313044	144	13	13	6	0	5	644	11	11	0	0	NA	NA	NA	35	45	248	248	362	171	219	254	17	11	10	0.069	0.044	0.028
.	19.01.16-04.16.22-1-313045	36	1	1	0	0	0	0	0	0	0	0	NA	NA	NA	9	8	237	240	344	0	0	0	0	0	0	0	0	0
.	19.01.16-04.16.22-1-313048	94	4	4	2	0	1	619	3	3	0	0	NA	NA	NA	32	26	243	245	351	165	215	239	5	6	0	0.021	0.024	0
.	19.01.16-04.16.23-1-313049	122	9	9	2	0	2	648	8	8	0	0	NA	NA	NA	33	51	249	248	367	172	219	257	4	6	21	0.016	0.024	0.057
.	19.01.16-04.16.24-1-313051	93	4	4	0	0	0	619	3	3	0	0	NA	NA	NA	37	25	242	242	354	166	211	242	10	3	0	0.041	0.012	0
.	19.01.16-04.16.25-1-313053	115	8	8	0	0	0	640	7	7	0	0	NA	NA	NA	36	39	244	253	355	168	226	246	8	6	7	0.033	0.024	0.02
.	19.01.16-04.16.32-1-313060	33	1	1	0	0	0	0	0	0	0	0	NA	NA	NA	10	8	240	238	343	0	0	0	0	0	2	0	0	0.006
.	19.01.16-04.16.34-1-313061	126	10	10	4	0	3	626	8	8	0	0	NA	NA	NA	32	27	247	241	352	171	213	242	3	18	16	0.012	0.075	0.045
.	19.01.16-04.16.42-1-313077	124	9	9	3	0	3	634	8	8	0	0	NA	NA	NA	32	35	251	242	355	173	216	245	15	12	5	0.06	0.05	0.014
.	19.01.16-04.16.42-1-313078	123	7	7	0	0	0	628	4	4	0	0	NA	NA	NA	43	32	245	246	354	168	219	241	8	0	4	0.033	0	0.011
.	19.01.16-04.16.42-1-313079	64	3	3	0	0	0	398	2	2	0	0	NA	NA	NA	8	16	241	239	349	106	139	153	3	0	8	0.012	0	0.023
.	19.01.16-04.16.43-1-313080	30	1	1	0	0	0	0	0	0	0	0	NA	NA	NA	5	6	237	236	346	0	0	0	0	2	0	0	0.008	0
.	19.01.16-04.16.44-1-313081	63	2	2	2	0	1	627	1	1	0	0	NA	NA	NA	19	26	241	242	356	167	214	246	5	0	0	0.021	0	0
.	19.01.16-04.16.45-1-313082	33	1	1	0	0	0	0	0	0	0	0	NA	NA	NA	6	5	239	238	341	0	0	0	0	0	0	0	0	0
.	19.01.16-04.16.47-1-313083	88	5	5	0	0	0	633	4	4	0	0	NA	NA	NA	30	33	242	249	355	169	219	245	9	2	4	0.037	0.008	0.011
.	19.01.16-04.16.48-1-313084	90	5	5	1	0	1	617	4	4	0	0	NA	NA	NA	25	21	239	243	352	161	215	241	2	6	6	0.008	0.025	0.017
.	19.01.16-04.16.54-1-313088	61	2	2	0	0	0	623	1	1	0	0	NA	NA	NA	24	22	242	244	349	169	215	239	0	0	4	0	0	0.011
.	19.01.16-04.16.57-1-313089	92	7	7	2	0	2	623	5	5	0	0	NA	NA	NA	32	27	246	240	354	169	211	243	5	1	12	0.02	0.004	0.034
.	19.01.16-04.16.58-1-313090	92	8	8	2	0	2	617	6	6	0	0	NA	NA	NA	38	25	245	244	349	166	211	240	1	19	0	0.004	0.078	0
.	19.01.16-04.17.03-1-313091	201	27	27	5	0	5	661	21	21	0	0	NA	NA	NA	55	68	252	257	372	174	228	259	30	23	33	0.119	0.089	0.089
.	19.01.16-04.17.04-1-313092	90	4	4	1	0	0	624	3	3	0	0	NA	NA	NA	34	30	240	250	353	164	216	244	11	1	0	0.046	0.004	0
.	19.01.16-04.17.05-1-313093	198	16	16	5	0	4	663	15	15	0	0	NA	NA	NA	65	71	253	258	373	175	228	260	11	22	17	0.043	0.085	0.046
.	19.01.16-04.17.07-1-313096	33	1	1	0	0	0	0	0	0	0	0	NA	NA	NA	11	8	238	241	342	0	0	0	0	1	0	0	0.004	0
.	19.01.16-04.17.09-1-313100	193	45	45	12	0	10	628	41	41	0	0	NA	NA	NA	62	47	247	249	364	168	213	247	56	34	45	0.227	0.137	0.124
.	19.01.16-04.17.09-1-313101	121	15	15	2	0	1	617	14	14	0	0	NA	NA	NA	35	24	239	244	354	164	212	241	19	16	1	0.079	0.066	0.003
.	19.01.16-04.17.13-1-313107	93	3	3	0	0	0	624	2	2	0	0	NA	NA	NA	40	30	246	244	353	169	213	242	12	1	0	0.049	0.004	0
.	19.01.16-04.17.14-1-313108	232	24	24	5	0	5	671	21	21	0	0	NA	NA	NA	68	82	266	251	378	186	219	266	10	11	35	0.038	0.044	0.093
.	19.01.16-04.17.18-1-313112	146	15	15	5	0	4	645	13	13	0	0	NA	NA	NA	52	52	254	257	354	175	228	242	42	5	15	0.165	0.019	0.042
.	19.01.16-04.17.28-1-313117	178	11	11	3	0	3	657	10	10	0	0	NA	NA	NA	39	61	247	258	369	170	233	254	19	3	7	0.077	0.012	0.019
.	19.01.16-04.17.32-1-313119	64	3	3	1	0	1	629	2	2	0	0	NA	NA	NA	17	25	247	244	347	172	217	240	4	8	0	0.016	0.033	0
.	19.01.16-04.17.33-1-313120	66	2	2	1	0	1	624	1	1	0	0	NA	NA	NA	30	28	243	246	352	166	217	241	0	3	2	0	0.012	0.006
.	19.01.16-04.17.35-1-313121	69	2	2	1	0	1	499	1	1	0	0	NA	NA	NA	17	22	241	242	352	138	170	191	0	3	0	0	0.012	0
.	19.01.16-04.17.43-1-313141	58	3	3	1	0	1	626	2	2	0	0	NA	NA	NA	12	19	241	246	345	168	217	241	0	3	0	0	0.012	0
.	19.01.16-04.17.45-1-313145	217	12	12	3	0	2	668	10	10	0	0	NA	NA	NA	74	77	260	257	373	185	228	255	37	0	24	0.142	0	0.064
.	19.01.16-04.17.45-1-313146	65	7	7	0	0	0	619	6	6	0	0	NA	NA	NA	27	26	246	241	352	166	211	242	13	0	6	0.053	0	0.017
.	19.01.16-04.17.45-1-313147	89	10	10	3	0	3	618	8	8	0	0	NA	NA	NA	25	23	243	246	347	166	216	236	8	4	1	0.033	0.016	0.003
.	19.01.16-04.17.46-1-313148	60	3	3	0	0	0	250	1	1	0	0	NA	NA	NA	16	23	242	239	355	63	87	100	0	2	1	0	0.008	0.003
.	19.01.16-04.17.46-1-313149	90	3	3	1	0	1	620	2	2	0	0	NA	NA	NA	16	19	247	239	346	169	211	240	2	0	2	0.008	0	0.006
.	19.01.16-04.17.49-1-313150	61	3	3	0	0	0	619	2	2	0	0	NA	NA	NA	23	26	244	240	355	165	211	243	0	4	1	0	0.017	0.003
.	19.01.16-04.17.55-1-313154	115	7	7	3	0	2	640	6	6	0	0	NA	NA	NA	38	47	247	254	359	168	227	245	3	1	17	0.012	0.004	0.047
.	19.01.16-04.17.56-1-313155	182	21	21	4	0	3	641	17	17	0	0	NA	NA	NA	60	54	246	251	370	168	219	254	37	17	28	0.15	0.068	0.076
.	19.01.16-04.17.59-1-313156	150	10	10	2	0	1	638	9	9	0	0	NA	NA	NA	53	39	243	250	359	165	224	249	25	12	11	0.103	0.048	0.031
.	19.01.16-04.18.01-1-313157	67	3	3	0	0	0	623	2	2	0	0	NA	NA	NA	22	24	245	243	349	169	216	238	0	0	6	0	0	0.017
.	19.01.16-04.18.01-1-313158	96	10	10	1	0	0	637	8	8	0	0	NA	NA	NA	35	40	249	247	357	169	220	248	18	4	1	0.072	0.016	0.003
.	19.01.16-04.18.03-1-313159	100	8	8	3	0	3	630	6	6	0	0	NA	NA	NA	29	34	240	245	362	164	215	251	11	3	10	0.046	0.012	0.028
.	19.01.16-04.18.05-1-313160	65	3	3	1	0	1	247	1	1	0	0	NA	NA	NA	20	11	241	236	347	69	73	105	0	0	2	0	0	0.006
.	19.01.16-04.18.11-1-313167	88	4	4	1	0	1	628	2	2	0	0	NA	NA	NA	21	30	243	248	352	164	220	244	2	3	2	0.008	0.012	0.006
.	19.01.16-04.18.12-1-313169	203	17	17	6	0	5	646	15	15	0	0	NA	NA	NA	83	59	251	256	365	172	225	249	31	15	29	0.124	0.059	0.079
.	19.01.16-04.18.14-1-313172	273	31	31	5	0	5	660	28	28	0	0	NA	NA	NA	85	64	259	253	365	180	223	257	65	22	22	0.251	0.087	0.06
.	19.01.16-04.18.14-1-313173	60	2	2	0	0	0	451	1	1	0	0	NA	NA	NA	12	14	240	241	346	121	165	165	2	0	3	0.008	0	0.009
.	19.01.16-04.18.20-1-313181	83	8	8	1	0	0	617	7	7	0	0	NA	NA	NA	26	22	242	244	349	165	213	239	9	4	7	0.037	0.016	0.02
.	19.01.16-04.18.20-1-313182	145	18	18	5	0	4	641	17	17	0	0	NA	NA	NA	47	48	253	248	360	175	217	249	44	27	15	0.174	0.109	0.042
.	19.01.16-04.18.25-1-313191	89	6	6	2	0	2	617	5	5	0	0	NA	NA	NA	27	21	238	242	354	162	214	241	1	4	8	0.004	0.017	0.023
.	19.01.16-04.18.26-1-313193	58	2	2	0	0	0	625	1	1	0	0	NA	NA	NA	29	29	243	247	352	164	218	243	12	0	0	0.049	0	0
.	19.01.16-04.18.27-1-313194	174	17	17	4	0	4	652	14	14	0	0	NA	NA	NA	60	57	255	254	361	175	227	250	19	17	18	0.075	0.067	0.05
.	19.01.16-04.18.30-1-313199	93	6	6	0	0	0	619	5	5	0	0	NA	NA	NA	38	28	241	242	358	161	213	245	4	6	8	0.017	0.025	0.022
.	19.01.16-04.18.37-1-313200	90	4	4	1	0	1	625	3	3	0	0	NA	NA	NA	30	28	242	244	355	168	218	239	4	0	3	0.017	0	0.008
.	19.01.16-04.18.40-1-313216	123	12	12	4	0	4	629	9	9	0	0	NA	NA	NA	39	42	248	253	354	172	218	239	0	23	17	0	0.091	0.048
.	19.01.16-04.18.40-1-313217	149	15	15	4	0	3	659	14	14	0	0	NA	NA	NA	45	64	252	250	375	177	221	261	19	20	8	0.075	0.08	0.021
.	19.01.16-04.18.41-1-313218	60	2	2	0	0	0	622	1	1	0	0	NA	NA	NA	27	26	237	245	357	159	217	246	3	0	2	0.013	0	0.006
.	19.01.16-04.18.45-1-313219	91	3	3	1	0	1	633	2	2	0	0	NA	NA	NA	46	50	252	254	357	166	223	244	7	0	3	0.028	0	0.008
.	19.01.16-04.18.52-1-313221	121	5	5	2	0	1	630	4	4	0	0	NA	NA	NA	52	40	248	244	361	170	214	246	5	2	9	0.02	0.008	0.025
.	19.01.16-04.18.52-1-313222	95	8	8	2	0	1	627	7	7	0	0	NA	NA	NA	28	30	243	245	355	168	215	244	12	7	13	0.049	0.029	0.037
.	19.01.16-04.18.53-1-313223	94	3	3	3	0	1	632	2	2	0	0	NA	NA	NA	31	35	249	245	354	173	217	242	0	0	23	0	0	0.065
.	19.01.16-04.18.53-1-313224	87	4	4	0	0	0	626	3	3	0	0	NA	NA	NA	34	32	248	245	352	170	218	238	5	0	8	0.02	0	0.023
.	19.01.16-04.18.59-1-313228	91	3	3	1	0	1	624	2	2	0	0	NA	NA	NA	29	24	244	241	352	168	213	243	0	6	1	0	0.025	0.003
.	19.01.16-04.19.00-1-313229	124	11	11	4	0	4	630	9	9	0	0	NA	NA	NA	57	40	249	249	355	169	217	244	27	5	2	0.108	0.02	0.006
.	19.01.16-04.19.09-1-313233	59	2	2	1	0	1	152	1	1	0	0	NA	NA	NA	22	18	241	244	346	42	57	53	0	2	6	0	0.008	0.017
.	19.01.16-04.19.09-1-313235	30	1	1	0	0	0	0	0	0	0	0	NA	NA	NA	9	18	241	242	348	0	0	0	0	0	0	0	0	0
.	19.01.16-04.19.09-1-313236	91	7	7	1	0	1	629	6	6	0	0	NA	NA	NA	24	31	246	245	353	171	220	238	6	0	17	0.024	0	0.048
.	19.01.16-04.19.09-1-313237	65	5	5	1	0	1	616	3	3	0	0	NA	NA	NA	30	22	241	243	351	158	217	241	7	2	5	0.029	0.008	0.014
.	19.01.16-04.19.10-1-313239	96	8	8	3	0	3	632	6	6	0	0	NA	NA	NA	34	30	246	245	352	170	217	245	11	3	11	0.045	0.012	0.031
.	19.01.16-04.19.10-1-313241	61	2	2	0	0	0	622	1	1	0	0	NA	NA	NA	16	22	240	244	351	164	215	243	3	0	0	0.012	0	0
.	19.01.16-04.19.13-1-313245	97	5	5	2	0	1	631	4	4	0	0	NA	NA	NA	20	30	246	246	351	170	219	242	8	10	0	0.033	0.041	0
.	19.01.16-04.19.16-1-313248	31	1	1	0	0	0	0	0	0	0	0	NA	NA	NA	10	11	241	236	347	0	0	0	1	0	0	0.004	0	0
.	19.01.16-04.19.17-1-313250	157	20	20	9	0	8	640	18	18	0	0	NA	NA	NA	45	43	246	252	358	167	225	248	26	15	23	0.106	0.06	0.064
.	19.01.16-04.19.18-1-313251	172	31	31	7	0	6	654	28	28	0	0	NA	NA	NA	49	54	258	249	360	180	221	253	48	17	49	0.186	0.068	0.136
.	19.01.16-04.19.18-1-313252	35	1	1	1	0	1	0	0	0	0	0	NA	NA	NA	11	11	243	238	343	0	0	0	0	0	0	0	0	0
.	19.01.16-04.19.20-1-313253	63	3	3	0	0	0	621	2	2	0	0	NA	NA	NA	26	22	244	239	352	168	212	241	12	0	0	0.049	0	0
.	19.01.16-04.19.23-1-313256	84	5	5	1	0	1	622	4	4	0	0	NA	NA	NA	16	18	243	239	349	170	213	239	3	0	8	0.012	0	0.023
.	19.01.16-04.19.24-1-313259	128	7	7	2	0	2	632	4	4	0	0	NA	NA	NA	38	37	248	243	359	174	211	247	13	23	0	0.052	0.095	0
.	19.01.16-04.19.27-1-313260	57	2	2	0	0	0	621	1	1	0	0	NA	NA	NA	16	19	241	244	347	167	218	236	1	0	1	0.004	0	0.003
.	19.01.16-04.19.30-1-313261	178	14	14	3	0	2	646	12	12	0	0	NA	NA	NA	40	45	248	253	357	170	228	248	34	8	18	0.137	0.032	0.05
.	19.01.16-04.19.30-1-313262	70	3	3	0	0	0	635	2	2	0	0	NA	NA	NA	20	33	247	246	353	172	217	246	0	5	2	0	0.02	0.006
.	19.01.16-04.19.34-1-313263	124	13	13	0	0	0	639	10	10	0	0	NA	NA	NA	40	44	243	252	362	165	226	248	13	14	6	0.053	0.056	0.017
.	19.01.16-04.19.38-1-313283	120	7	7	1	0	1	637	6	6	0	0	NA	NA	NA	38	38	247	245	359	171	217	249	2	14	3	0.008	0.057	0.008
.	19.01.16-04.19.39-1-313284	64	2	2	0	0	0	615	1	1	0	0	NA	NA	NA	25	23	246	240	350	166	209	240	0	3	1	0	0.012	0.003
.	19.01.16-04.19.42-1-313286	120	13	13	6	0	5	616	11	11	0	0	NA	NA	NA	39	22	244	241	350	165	213	238	14	28	6	0.057	0.116	0.017
.	19.01.16-04.19.43-1-313287	62	4	4	0	0	0	621	3	3	0	0	NA	NA	NA	29	22	246	242	347	168	211	242	3	7	0	0.012	0.029	0
.	19.01.16-04.19.49-1-313291	36	1	1	1	0	1	0	0	0	0	0	NA	NA	NA	6	13	238	243	345	0	0	0	0	0	1	0	0	0.003
.	19.01.16-04.19.51-1-313292	60	3	3	0	0	0	350	2	2	0	0	NA	NA	NA	15	16	242	241	346	99	123	128	3	0	0	0.012	0	0
.	19.01.16-04.19.51-1-313293	186	9	9	4	0	2	664	8	8	0	0	NA	NA	NA	61	70	255	256	372	177	230	257	0	12	11	0	0.047	0.03
.	19.01.16-04.19.55-1-313297	126	7	7	2	0	1	639	5	5	0	0	NA	NA	NA	40	40	246	246	361	168	221	250	22	8	10	0.089	0.033	0.028
.	19.01.16-04.19.55-1-313298	89	4	4	0	0	0	623	3	3	0	0	NA	NA	NA	18	21	242	242	350	167	214	242	2	0	10	0.008	0	0.029
.	19.01.16-04.19.55-1-313299	143	5	5	3	0	2	642	4	4	0	0	NA	NA	NA	34	47	252	248	360	178	216	248	0	15	4	0	0.06	0.011
.	19.01.16-04.19.58-1-313300	122	9	9	0	0	0	646	7	7	0	0	NA	NA	NA	51	52	249	251	365	175	217	254	2	16	9	0.008	0.064	0.025
.	19.01.16-04.20.01-1-313301	148	19	19	3	0	2	660	18	18	0	0	NA	NA	NA	59	61	253	253	368	175	226	259	25	33	22	0.099	0.13	0.06
.	19.01.16-04.20.01-1-313302	88	5	5	2	0	2	620	3	3	0	0	NA	NA	NA	29	25	243	243	352	165	217	238	1	8	9	0.004	0.033	0.026
.	19.01.16-04.20.08-1-313311	95	8	8	2	0	1	636	7	7	0	0	NA	NA	NA	28	35	246	248	354	170	220	246	22	0	11	0.089	0	0.031
.	19.01.16-04.20.10-1-313314	119	14	14	1	0	1	648	13	13	0	0	NA	NA	NA	42	51	254	249	361	180	218	250	9	12	13	0.035	0.048	0.036
.	19.01.16-04.20.10-1-313315	144	6	6	1	0	0	627	5	5	0	0	NA	NA	NA	37	30	243	249	351	168	215	244	8	2	3	0.033	0.008	0.009
.	19.01.16-04.20.11-1-313316	63	4	4	1	0	0	619	3	3	0	0	NA	NA	NA	25	26	247	244	348	167	216	236	0	17	0	0	0.07	0
.	19.01.16-04.20.16-1-313322	92	3	3	1	0	1	622	2	2	0	0	NA	NA	NA	24	22	245	241	349	169	215	238	0	3	4	0	0.012	0.011
.	19.01.16-04.20.18-1-313325	270	48	48	9	0	8	672	46	46	0	0	NA	NA	NA	73	88	266	260	375	185	226	261	72	39	27	0.271	0.15	0.072
.	19.01.16-04.20.21-1-313327	32	1	1	0	0	0	0	0	0	0	0	NA	NA	NA	8	5	238	237	343	0	0	0	0	1	0	0	0.004	0
.	19.01.16-04.20.23-1-313329	64	2	2	0	0	0	623	1	1	0	0	NA	NA	NA	31	24	245	240	352	167	212	244	0	1	4	0	0.004	0.011
.	19.01.16-04.20.25-1-313332	153	16	16	1	0	0	655	14	14	0	0	NA	NA	NA	57	54	251	256	360	175	230	250	32	6	11	0.127	0.023	0.031
.	19.01.16-04.20.28-1-313333	63	3	3	0	0	0	626	2	2	0	0	NA	NA	NA	21	26	241	245	353	166	217	243	2	0	8	0.008	0	0.023
.	19.01.16-04.20.28-1-313334	61	4	4	1	0	1	629	3	3	0	0	NA	NA	NA	12	26	244	244	351	166	220	243	1	5	8	0.004	0.02	0.023
.	19.01.16-04.20.28-1-313335	296	32	32	12	0	7	689	30	30	0	0	NA	NA	NA	79	87	267	261	372	191	235	263	57	24	42	0.213	0.092	0.113
.	19.01.16-04.20.36-1-313336	122	16	16	3	0	3	619	12	12	0	0	NA	NA	NA	41	33	247	247	352	168	212	239	17	12	6	0.069	0.049	0.017
.	19.01.16-04.20.38-1-313352	351	32	32	7	0	3	706	26	26	0	0	NA	NA	NA	83	113	272	269	385	192	242	272	79	20	29	0.29	0.074	0.075
.	19.01.16-04.20.38-1-313353	123	9	9	2	0	2	629	6	6	0	0	NA	NA	NA	41	34	246	245	356	170	215	244	10	6	6	0.041	0.024	0.017
.	19.01.16-04.20.44-1-313354	63	2	2	0	0	0	627	1	1	0	0	NA	NA	NA	26	38	247	244	360	168	214	245	0	5	0	0	0.02	0
.	19.01.16-04.20.45-1-313355	123	7	7	3	0	0	629	6	6	0	0	NA	NA	NA	47	34	248	247	352	169	220	240	38	0	7	0.153	0	0.02
.	19.01.16-04.20.57-1-313360	116	10	10	1	0	1	628	9	9	0	0	NA	NA	NA	36	36	248	246	355	169	214	245	9	2	5	0.036	0.008	0.014
.	19.01.16-04.20.58-1-313361	144	5	5	0	0	0	637	4	4	0	0	NA	NA	NA	49	39	247	249	356	171	223	243	11	15	3	0.045	0.06	0.008
.	19.01.16-04.20.58-1-313362	145	7	7	1	0	1	641	6	6	0	0	NA	NA	NA	42	42	244	247	364	170	221	250	9	6	10	0.037	0.024	0.027
.	19.01.16-04.21.00-1-313363	178	20	20	3	0	2	655	18	18	0	0	NA	NA	NA	61	63	258	252	366	178	223	254	36	35	11	0.14	0.139	0.03
.	19.01.16-04.21.08-1-313367	60	3	3	0	0	0	620	1	1	0	0	NA	NA	NA	26	23	242	244	350	165	213	242	0	4	4	0	0.016	0.011
.	19.01.16-04.21.15-1-313375	70	2	2	1	0	1	601	1	1	0	0	NA	NA	NA	18	11	239	238	347	161	211	229	4	4	0	0.017	0.017	0
.	19.01.16-04.21.15-1-313376	59	2	2	0	0	0	51	1	1	0	0	NA	NA	NA	21	14	241	237	349	15	19	17	0	0	2	0	0	0.006
.	19.01.16-04.21.16-1-313379	115	12	12	1	0	1	633	10	10	0	0	NA	NA	NA	51	44	247	250	360	168	220	245	9	17	24	0.036	0.068	0.067
.	19.01.16-04.21.17-1-313381	154	5	5	2	0	0	638	4	4	0	0	NA	NA	NA	46	46	246	247	366	169	217	252	15	0	5	0.061	0	0.014
.	19.01.16-04.21.18-1-313382	148	19	19	8	0	7	641	16	16	0	0	NA	NA	NA	41	40	243	244	366	171	217	253	29	29	19	0.119	0.119	0.052
.	19.01.16-04.21.20-1-313383	32	1	1	0	0	0	0	0	0	0	0	NA	NA	NA	5	8	237	238	346	0	0	0	0	2	0	0	0.008	0
.	19.01.16-04.21.20-1-313384	63	4	4	1	0	1	615	3	3	0	0	NA	NA	NA	20	17	239	240	351	166	210	239	13	6	3	0.054	0.025	0.009
.	19.01.16-04.21.22-1-313385	31	1	1	0	0	0	0	0	0	0	0	NA	NA	NA	10	4	237	239	341	0	0	0	0	0	2	0	0	0.006
.	19.01.16-04.21.24-1-313389	146	9	9	2	0	1	634	8	8	0	0	NA	NA	NA	41	36	246	248	355	172	220	242	3	22	21	0.012	0.089	0.059
.	19.01.16-04.21.27-1-313391	291	12	12	1	0	1	685	11	11	0	0	NA	NA	NA	91	89	269	258	375	193	228	264	13	4	21	0.048	0.016	0.056
.	19.01.16-04.21.30-1-313392	87	3	3	1	0	1	640	2	2	0	0	NA	NA	NA	32	42	249	249	357	173	223	244	3	0	5	0.012	0	0.014
.	19.01.16-04.21.32-1-313393	207	27	27	6	0	4	656	21	21	0	0	NA	NA	NA	74	61	252	263	359	177	232	247	56	29	37	0.222	0.11	0.103
.	19.01.16-04.21.33-1-313394	118	15	15	1	0	1	637	14	14	0	0	NA	NA	NA	36	36	244	243	362	170	217	250	11	18	8	0.045	0.074	0.022
.	19.01.16-04.21.37-1-313395	119	9	9	0	0	0	622	8	8	0	0	NA	NA	NA	35	24	241	246	350	167	218	237	14	7	3	0.058	0.028	0.009
.	19.01.16-04.21.42-1-313415	35	1	1	0	0	0	0	0	0	0	0	NA	NA	NA	9	8	240	238	343	0	0	0	0	0	0	0	0	0
.	19.01.16-04.21.44-1-313416	55	2	2	0	0	0	50	1	1	0	0	NA	NA	NA	13	17	237	241	352	13	19	18	0	0	1	0	0	0.003
.	19.01.16-04.21.44-1-313417	62	2	2	2	0	2	448	1	1	0	0	NA	NA	NA	18	18	243	241	347	120	154	174	1	0	0	0.004	0	0
.	19.01.16-04.21.45-1-313418	218	38	38	13	0	10	644	36	36	0	0	NA	NA	NA	62	47	250	251	359	174	218	252	49	35	57	0.196	0.139	0.159
.	19.01.16-04.21.49-1-313422	90	3	3	1	0	1	628	2	2	0	0	NA	NA	NA	34	32	249	243	353	172	213	243	11	0	3	0.044	0	0.008
.	19.01.16-04.21.50-1-313423	58	2	2	0	0	0	622	1	1	0	0	NA	NA	NA	28	28	247	243	351	167	215	240	0	0	4	0	0	0.011
.	19.01.16-04.21.53-1-313424	92	15	15	4	0	3	631	13	13	0	0	NA	NA	NA	32	44	255	246	356	174	215	242	10	30	12	0.039	0.122	0.034
.	19.01.16-04.21.54-1-313428	116	13	13	1	0	1	631	9	9	0	0	NA	NA	NA	35	33	250	243	353	173	215	243	7	9	11	0.028	0.037	0.031
.	19.01.16-04.21.56-1-313429	67	2	2	0	0	0	617	1	1	0	0	NA	NA	NA	22	18	241	242	348	166	214	237	4	2	0	0.017	0.008	0
.	19.01.16-04.21.56-1-313430	60	2	2	0	0	0	98	1	1	0	0	NA	NA	NA	15	16	241	242	346	21	28	49	3	0	0	0.012	0	0
.	19.01.16-04.22.02-1-313431	64	3	3	0	0	0	626	2	2	0	0	NA	NA	NA	24	27	245	243	352	170	215	241	11	3	4	0.045	0.012	0.011
.	19.01.16-04.22.03-1-313432	123	10	10	3	0	2	632	9	9	0	0	NA	NA	NA	47	32	249	242	354	173	212	247	3	18	8	0.012	0.074	0.023
.	19.01.16-04.22.03-1-313433	63	4	4	3	0	2	619	3	3	0	0	NA	NA	NA	17	22	245	242	348	167	213	239	12	0	10	0.049	0	0.029
.	19.01.16-04.22.08-1-313437	119	6	6	1	0	1	624	3	3	0	0	NA	NA	NA	35	31	245	249	350	166	220	238	4	4	10	0.016	0.016	0.029
.	19.01.16-04.22.11-1-313442	113	13	13	3	0	2	636	10	10	0	0	NA	NA	NA	39	39	245	246	361	168	220	248	18	27	19	0.073	0.11	0.053
.	19.01.16-04.22.15-1-313447	228	28	28	7	0	5	666	22	22	0	0	NA	NA	NA	68	68	250	258	373	176	228	262	62	16	35	0.248	0.062	0.094
.	19.01.16-04.22.16-1-313449	60	3	3	0	0	0	626	2	2	0	0	NA	NA	NA	31	34	243	246	358	167	215	244	0	2	11	0	0.008	0.031
.	19.01.16-04.22.17-1-313451	142	9	9	1	0	1	648	7	7	0	0	NA	NA	NA	33	52	255	252	358	173	226	249	4	16	7	0.016	0.063	0.02
.	19.01.16-04.22.18-1-313452	82	3	3	0	0	0	620	2	2	0	0	NA	NA	NA	18	19	241	241	350	163	216	241	2	2	1	0.008	0.008	0.003
.	19.01.16-04.22.22-1-313454	93	3	3	1	0	1	638	1	1	0	0	NA	NA	NA	26	37	244	252	354	169	225	244	0	0	11	0	0	0.031
.	19.01.16-04.22.25-1-313458	61	3	3	3	0	2	610	2	2	0	0	NA	NA	NA	24	12	242	237	346	167	210	233	0	9	3	0	0.038	0.009
.	19.01.16-04.22.29-1-313459	58	3	3	0	0	0	621	2	2	0	0	NA	NA	NA	22	24	247	242	348	167	218	236	3	4	2	0.012	0.017	0.006
.	19.01.16-04.22.31-1-313460	33	1	1	0	0	0	0	0	0	0	0	NA	NA	NA	9	16	239	242	348	0	0	0	0	0	0	0	0	0
.	19.01.16-04.22.32-1-313462	63	3	3	1	0	1	625	2	2	0	0	NA	NA	NA	22	25	244	245	349	170	217	238	1	0	6	0.004	0	0.017
.	19.01.16-04.22.33-1-313463	157	20	20	4	0	3	648	18	18	0	0	NA	NA	NA	46	57	252	248	370	176	219	253	33	16	24	0.131	0.065	0.065
.	19.01.16-04.22.36-1-313464	32	1	1	0	0	0	0	0	0	0	0	NA	NA	NA	9	14	243	239	345	0	0	0	0	0	0	0	0	0
.	19.01.16-04.22.37-1-313480	31	1	1	1	0	1	0	0	0	0	0	NA	NA	NA	1	3	236	238	342	0	0	0	0	0	1	0	0	0.003
.	19.01.16-04.22.37-1-313481	95	4	4	0	0	0	625	3	3	0	0	NA	NA	NA	34	31	244	248	352	165	218	242	4	0	1	0.016	0	0.003
.	19.01.16-04.22.38-1-313482	93	5	5	2	0	2	611	3	3	0	0	NA	NA	NA	29	18	240	241	350	158	213	240	0	3	4	0	0.012	0.011
.	19.01.16-04.22.39-1-313483	30	1	1	0	0	0	0	0	0	0	0	NA	NA	NA	9	10	238	237	348	0	0	0	0	4	0	0	0.017	0
.	19.01.16-04.22.39-1-313484	84	4	4	1	0	0	622	3	3	0	0	NA	NA	NA	41	34	246	241	360	169	210	243	0	0	17	0	0	0.047
.	19.01.16-04.22.41-1-313485	117	16	16	6	0	2	630	15	15	0	0	NA	NA	NA	43	30	241	243	359	162	218	250	43	11	26	0.178	0.045	0.072
.	19.01.16-04.22.42-1-313486	203	22	22	10	0	7	658	20	20	0	0	NA	NA	NA	68	66	257	257	365	178	227	253	49	5	54	0.191	0.019	0.148
.	19.01.16-04.22.45-1-313487	38	1	1	0	0	0	0	0	0	0	0	NA	NA	NA	10	8	238	238	345	0	0	0	0	0	2	0	0	0.006
.	19.01.16-04.22.48-1-313488	154	8	8	3	0	2	635	5	5	0	0	NA	NA	NA	45	41	250	244	360	174	218	243	3	19	12	0.012	0.078	0.033
.	19.01.16-04.22.51-1-313489	98	4	4	1	0	1	633	3	3	0	0	NA	NA	NA	26	34	249	245	353	170	219	244	8	0	6	0.032	0	0.017
.	19.01.16-04.22.53-1-313490	35	1	1	0	0	0	0	0	0	0	0	NA	NA	NA	9	8	239	238	344	0	0	0	1	0	0	0.004	0	0
.	19.01.16-04.22.54-1-313491	126	10	10	2	0	1	638	9	9	0	0	NA	NA	NA	45	38	249	246	356	177	217	244	19	11	11	0.076	0.045	0.031
.	19.01.16-04.22.56-1-313495	32	1	1	0	0	0	0	0	0	0	0	NA	NA	NA	12	12	238	242	345	0	0	0	0	0	1	0	0	0.003
.	19.01.16-04.22.57-1-313496	208	23	23	4	0	3	659	22	22	0	0	NA	NA	NA	65	70	253	255	375	172	228	259	54	15	28	0.213	0.059	0.075
.	19.01.16-04.22.58-1-313497	90	7	7	1	0	1	631	3	3	0	0	NA	NA	NA	31	40	246	244	363	168	215	248	10	0	17	0.041	0	0.047
.	19.01.16-04.23.06-1-313499	124	15	15	2	0	2	636	12	12	0	0	NA	NA	NA	54	44	248	246	363	169	217	250	11	10	27	0.044	0.041	0.074
.	19.01.16-04.23.07-1-313501	191	20	20	7	0	5	646	16	16	0	0	NA	NA	NA	45	43	246	248	362	170	221	255	53	26	13	0.215	0.105	0.036
.	19.01.16-04.23.09-1-313504	150	21	21	9	0	6	655	19	19	0	0	NA	NA	NA	43	63	260	252	364	180	221	254	36	19	38	0.138	0.075	0.104
.	19.01.16-04.23.10-1-313506	59	2	2	0	0	0	0	1	1	0	0	NA	NA	NA	10	15	241	238	349	0	0	0	0	0	2	0	0	0.006
.	19.01.16-04.23.14-1-313511	161	10	10	2	0	1	640	8	8	0	0	NA	NA	NA	45	43	249	252	355	173	223	244	10	5	7	0.04	0.02	0.02
.	19.01.16-04.23.14-1-313512	61	3	3	0	0	0	624	1	1	0	0	NA	NA	NA	26	27	244	244	352	168	217	239	3	0	3	0.012	0	0.009
.	19.01.16-04.23.15-1-313515	183	25	25	5	0	5	648	24	24	0	0	NA	NA	NA	53	52	251	254	360	173	226	249	24	30	15	0.096	0.118	0.042
.	19.01.16-04.23.15-1-313516	88	4	4	1	0	1	613	3	3	0	0	NA	NA	NA	24	16	243	239	347	167	210	236	3	8	0	0.012	0.033	0
.	19.01.16-04.23.26-1-313523	93	4	4	1	0	1	629	3	3	0	0	NA	NA	NA	31	35	244	249	355	165	219	245	0	18	4	0	0.072	0.011
.	19.01.16-04.23.29-1-313524	123	5	5	1	0	1	619	4	4	0	0	NA	NA	NA	38	22	243	243	349	161	217	241	6	0	7	0.025	0	0.02
.	19.01.16-04.23.30-1-313525	124	19	19	4	0	2	632	18	18	0	0	NA	NA	NA	45	36	243	248	358	167	218	247	25	22	25	0.103	0.089	0.07
.	19.01.16-04.23.33-1-313526	58	2	2	1	0	1	621	1	1	0	0	NA	NA	NA	24	23	244	242	350	170	213	238	0	0	5	0	0	0.014
.	19.01.16-04.23.35-1-313527	60	2	2	0	0	0	49	1	1	0	0	NA	NA	NA	17	17	240	241	349	9	15	25	5	0	4	0.021	0	0.011
.	19.01.16-04.23.39-1-313547	154	14	14	3	0	2	635	13	13	0	0	NA	NA	NA	59	43	249	248	359	169	217	249	27	11	17	0.108	0.044	0.047
.	19.01.16-04.23.41-1-313548	92	3	3	1	0	1	633	1	1	0	0	NA	NA	NA	26	35	252	247	349	177	216	240	6	1	11	0.024	0.004	0.032
.	19.01.16-04.23.42-1-313549	87	3	3	0	0	0	627	2	2	0	0	NA	NA	NA	44	38	245	245	361	166	213	248	0	5	5	0	0.02	0.014
.	19.01.16-04.23.44-1-313550	32	1	1	1	0	1	0	0	0	0	0	NA	NA	NA	6	9	239	240	343	0	0	0	0	0	0	0	0	0
.	19.01.16-04.23.44-1-313551	60	3	3	0	0	0	615	2	2	0	0	NA	NA	NA	24	20	244	239	350	166	208	241	3	1	2	0.012	0.004	0.006
.	19.01.16-04.23.45-1-313552	280	22	22	3	0	1	681	21	21	0	0	NA	NA	NA	85	92	270	262	373	192	231	258	24	40	11	0.089	0.153	0.029
.	19.01.16-04.23.46-1-313553	89	5	5	0	0	0	636	4	4	0	0	NA	NA	NA	22	35	242	246	360	165	218	253	0	11	6	0	0.045	0.017
.	19.01.16-04.23.46-1-313554	89	5	5	0	0	0	627	2	2	0	0	NA	NA	NA	39	33	251	245	350	173	214	240	2	5	8	0.008	0.02	0.023
.	19.01.16-04.23.55-1-313562	90	11	11	5	0	4	634	10	10	0	0	NA	NA	NA	32	33	244	246	356	173	221	240	7	5	24	0.029	0.02	0.067
.	19.01.16-04.23.56-1-313563	152	8	8	3	0	2	665	7	7	0	0	NA	NA	NA	43	68	260	259	362	184	230	251	7	5	17	0.027	0.019	0.047
.	19.01.16-04.23.57-1-313564	93	9	9	4	0	3	616	6	6	0	0	NA	NA	NA	27	20	248	242	343	169	215	232	2	9	20	0.008	0.037	0.058
.	19.01.16-04.24.00-1-313565	58	2	2	1	0	1	149	1	1	0	0	NA	NA	NA	20	19	241	241	350	42	49	58	1	5	0	0.004	0.021	0
.	19.01.16-04.24.01-1-313566	91	5	5	2	0	1	639	4	4	0	0	NA	NA	NA	35	45	253	245	360	178	215	246	5	0	10	0.02	0	0.028
.	19.01.16-04.24.04-1-313567	123	5	5	0	0	0	639	4	4	0	0	NA	NA	NA	37	46	248	249	362	171	217	251	0	11	8	0	0.044	0.022
.	19.01.16-04.24.05-1-313568	213	15	15	3	0	1	651	13	13	0	0	NA	NA	NA	59	55	252	254	362	173	225	253	75	2	11	0.298	0.008	0.03
.	19.01.16-04.24.08-1-313572	86	6	6	2	0	2	622	5	5	0	0	NA	NA	NA	29	28	245	244	352	167	216	239	6	2	8	0.024	0.008	0.023
.	19.01.16-04.24.14-1-313578	33	1	1	0	0	0	0	0	0	0	0	NA	NA	NA	10	8	237	239	345	0	0	0	0	0	1	0	0	0.003
.	19.01.16-04.24.15-1-313581	212	28	28	12	0	8	662	25	25	0	0	NA	NA	NA	66	70	259	252	372	183	223	256	33	27	51	0.127	0.107	0.137
.	19.01.16-04.24.16-1-313583	157	17	17	6	0	4	650	16	16	0	0	NA	NA	NA	45	59	256	252	364	175	223	252	48	3	7	0.188	0.012	0.019
.	19.01.16-04.24.17-1-313585	90	7	7	1	0	1	619	6	6	0	0	NA	NA	NA	24	20	240	244	349	162	216	241	15	11	2	0.062	0.045	0.006
.	19.01.16-04.24.18-1-313586	117	8	8	3	0	2	628	7	7	0	0	NA	NA	NA	37	34	245	244	358	168	216	244	11	4	5	0.045	0.016	0.014
.	19.01.16-04.24.21-1-313587	159	18	18	3	0	1	638	14	14	0	0	NA	NA	NA	37	40	248	246	359	169	221	248	27	10	11	0.109	0.041	0.031
.	19.01.16-04.24.24-1-313591	87	4	4	3	0	3	621	3	3	0	0	NA	NA	NA	33	27	240	248	352	163	219	239	10	0	4	0.042	0	0.011
.	19.01.16-04.24.24-1-313592	120	6	6	4	0	1	624	4	4	0	0	NA	NA	NA	41	33	245	247	354	167	217	240	0	2	16	0	0.008	0.045
.	19.01.16-04.24.32-1-313594	42	1	1	1	0	1	0	0	0	0	0	NA	NA	NA	13	16	240	241	348	0	0	0	2	0	0	0.008	0	0
.	19.01.16-04.24.35-1-313595	30	1	1	0	0	0	0	0	0	0	0	NA	NA	NA	8	5	236	238	344	0	0	0	7	0	0	0.03	0	0
.	19.01.16-04.24.35-1-313596	150	11	11	5	0	3	649	10	10	0	0	NA	NA	NA	44	52	246	254	365	169	225	255	20	4	16	0.081	0.016	0.044
.	19.01.16-04.24.36-1-313597	63	3	3	0	0	0	620	2	2	0	0	NA	NA	NA	33	24	242	248	347	167	216	237	0	5	3	0	0.02	0.009
.	19.01.16-04.24.36-1-313598	175	11	11	2	0	2	642	10	10	0	0	NA	NA	NA	63	47	249	251	360	171	219	252	10	5	23	0.04	0.02	0.064
.	19.01.16-04.24.38-1-313614	61	2	2	0	0	0	399	1	1	0	0	NA	NA	NA	18	15	239	242	347	111	136	152	0	2	0	0	0.008	0
.	19.01.16-04.24.40-1-313615	116	4	4	0	0	0	641	3	3	0	0	NA	NA	NA	40	42	251	251	353	177	223	241	1	7	2	0.004	0.028	0.006
.	19.01.16-04.24.44-1-313617	60	2	2	1	0	1	620	0	0	0	0	NA	NA	NA	23	18	243	240	348	167	210	243	1	1	0	0.004	0.004	0
.	19.01.16-04.24.48-1-313618	146	20	20	7	0	5	646	18	18	0	0	NA	NA	NA	40	50	257	248	358	178	220	248	25	9	23	0.097	0.036	0.064
.	19.01.16-04.24.48-1-313619	34	1	1	0	0	0	0	0	0	0	0	NA	NA	NA	9	11	239	238	347	0	0	0	0	2	0	0	0.008	0
.	19.01.16-04.24.49-1-313620	87	7	7	3	0	2	630	6	6	0	0	NA	NA	NA	26	29	244	242	356	169	215	246	0	3	19	0	0.012	0.053
.	19.01.16-04.24.51-1-313621	127	9	9	3	0	3	634	8	8	0	0	NA	NA	NA	48	41	247	249	358	167	223	244	5	0	17	0.02	0	0.047
.	19.01.16-04.24.54-1-313622	97	11	11	3	0	3	634	7	7	0	0	NA	NA	NA	25	34	240	249	358	163	223	248	3	8	23	0.012	0.032	0.064
.	19.01.16-04.24.56-1-313626	119	7	7	2	0	1	632	6	6	0	0	NA	NA	NA	51	38	252	246	353	176	212	244	3	8	10	0.012	0.033	0.028
.	19.01.16-04.24.56-1-313627	122	13	13	3	0	2	631	11	11	0	0	NA	NA	NA	36	34	247	242	358	171	214	246	25	12	5	0.101	0.05	0.014
.	19.01.16-04.24.59-1-313628	62	2	2	0	0	0	297	1	1	0	0	NA	NA	NA	21	20	242	243	348	89	95	113	2	1	0	0.008	0.004	0
.	19.01.16-04.25.01-1-313629	35	1	1	0	0	0	0	0	0	0	0	NA	NA	NA	6	5	237	236	345	0	0	0	0	3	0	0	0.013	0
.	19.01.16-04.25.04-1-313631	91	3	3	0	0	0	623	2	2	0	0	NA	NA	NA	24	29	248	246	348	170	217	236	0	1	2	0	0.004	0.006
.	19.01.16-04.25.06-1-313633	119	11	11	5	0	5	637	10	10	0	0	NA	NA	NA	53	47	242	255	363	162	225	250	19	11	7	0.079	0.043	0.019
.	19.01.16-04.25.08-1-313636	148	14	14	1	0	1	658	13	13	0	0	NA	NA	NA	42	59	256	250	366	179	225	254	19	19	18	0.074	0.076	0.049
.	19.01.16-04.25.12-1-313640	36	1	1	0	0	0	0	0	0	0	0	NA	NA	NA	9	13	238	241	347	0	0	0	0	0	0	0	0	0
.	19.01.16-04.25.13-1-313643	214	40	40	16	0	13	654	36	36	0	0	NA	NA	NA	54	60	252	253	368	174	222	258	74	34	45	0.294	0.134	0.122
.	19.01.16-04.25.13-1-313644	170	18	18	3	0	3	642	16	16	0	0	NA	NA	NA	40	40	250	247	356	173	221	248	22	13	35	0.088	0.053	0.098
.	19.01.16-04.25.15-1-313647	149	8	8	1	0	1	652	6	6	0	0	NA	NA	NA	37	53	253	252	361	177	224	251	27	2	13	0.107	0.008	0.036
.	19.01.16-04.25.15-1-313648	111	9	9	2	0	2	635	8	8	0	0	NA	NA	NA	39	44	246	241	370	170	212	253	7	5	5	0.028	0.021	0.014
.	19.01.16-04.25.18-1-313651	70	2	2	1	0	1	620	1	1	0	0	NA	NA	NA	32	29	246	243	353	167	216	237	0	3	4	0	0.012	0.011
.	19.01.16-04.25.18-1-313652	89	9	9	4	0	4	627	7	7	0	0	NA	NA	NA	29	30	242	246	355	167	215	245	2	17	12	0.008	0.069	0.034
.	19.01.16-04.25.28-1-313657	60	3	3	0	0	0	616	2	2	0	0	NA	NA	NA	22	17	242	242	346	164	215	237	4	0	1	0.017	0	0.003
.	19.01.16-04.25.30-1-313658	68	4	4	0	0	0	617	3	3	0	0	NA	NA	NA	24	19	243	238	351	165	214	238	6	3	5	0.025	0.013	0.014
.	19.01.16-04.25.34-1-313659	206	18	18	6	0	6	665	17	17	0	0	NA	NA	NA	54	69	258	252	372	180	221	264	18	16	21	0.07	0.063	0.056
.	19.01.16-04.25.35-1-313660	94	5	5	1	0	1	623	4	4	0	0	NA	NA	NA	37	32	246	243	356	168	212	243	0	6	7	0	0.025	0.02
.	19.01.16-04.25.36-1-313661	149	8	8	2	0	1	654	5	5	0	0	NA	NA	NA	34	54	251	254	362	172	229	253	30	6	5	0.12	0.024	0.014
.	19.01.16-04.25.38-1-313677	123	8	8	2	0	1	625	6	6	0	0	NA	NA	NA	36	32	244	242	359	166	214	245	11	3	14	0.045	0.012	0.039
.	19.01.16-04.25.41-1-313682	183	12	12	6	0	3	660	10	10	0	0	NA	NA	NA	51	71	257	253	374	177	225	258	31	7	20	0.121	0.028	0.053
.	19.01.16-04.25.45-1-313683	31	1	1	0	0	0	0	0	0	0	0	NA	NA	NA	6	9	238	237	347	0	0	0	0	0	0	0	0	0
.	19.01.16-04.25.46-1-313684	60	3	3	1	0	1	617	2	2	0	0	NA	NA	NA	23	19	243	241	348	167	213	237	0	5	7	0	0.021	0.02
.	19.01.16-04.25.46-1-313685	188	9	9	2	0	2	662	7	7	0	0	NA	NA	NA	53	61	252	253	369	179	227	256	10	6	10	0.04	0.024	0.027
.	19.01.16-04.25.51-1-313689	178	23	23	7	0	3	642	22	22	0	0	NA	NA	NA	67	50	258	247	358	174	220	248	56	12	13	0.217	0.049	0.036
.	19.01.16-04.25.56-1-313694	94	3	3	1	0	1	640	2	2	0	0	NA	NA	NA	29	48	252	247	362	170	221	249	8	0	0	0.032	0	0
.	19.01.16-04.25.57-1-313695	99	4	4	1	0	1	646	3	3	0	0	NA	NA	NA	31	52	252	249	364	174	222	250	7	0	3	0.028	0	0.008
.	19.01.16-04.25.59-1-313696	210	20	20	8	0	8	653	19	19	0	0	NA	NA	NA	57	55	254	253	361	176	223	254	45	27	17	0.177	0.107	0.047
.	19.01.16-04.26.00-1-313697	144	9	9	2	0	2	634	7	7	0	0	NA	NA	NA	47	44	246	250	361	165	220	249	4	16	15	0.016	0.064	0.042
.	19.01.16-04.26.01-1-313698	201	23	23	6	0	5	645	20	20	0	0	NA	NA	NA	65	51	246	252	366	170	224	251	72	6	25	0.293	0.024	0.068
.	19.01.16-04.26.06-1-313700	148	11	11	5	0	4	650	8	8	0	0	NA	NA	NA	52	56	253	252	364	177	224	249	15	5	27	0.059	0.02	0.074
.	19.01.16-04.26.07-1-313702	234	23	23	6	0	4	669	21	21	0	0	NA	NA	NA	63	78	258	259	374	177	230	262	30	23	36	0.116	0.089	0.096
.	19.01.16-04.26.10-1-313707	34	1	1	0	0	0	0	0	0	0	0	NA	NA	NA	14	14	238	239	350	0	0	0	0	0	3	0	0	0.009
.	19.01.16-04.26.12-1-313709	84	3	3	0	0	0	625	2	2	0	0	NA	NA	NA	30	31	247	247	350	168	219	238	2	0	4	0.008	0	0.011
.	19.01.16-04.26.12-1-313711	31	1	1	0	0	0	0	0	0	0	0	NA	NA	NA	12	7	236	238	346	0	0	0	2	0	0	0.008	0	0
.	19.01.16-04.26.15-1-313714	64	4	4	1	0	1	615	3	3	0	0	NA	NA	NA	36	27	246	246	348	163	215	237	8	0	1	0.033	0	0.003
.	19.01.16-04.26.17-1-313718	97	20	20	2	0	1	622	17	17	0	0	NA	NA	NA	40	27	244	243	353	169	214	239	51	14	16	0.209	0.058	0.045
.	19.01.16-04.26.25-1-313723	89	7	7	0	0	0	627	6	6	0	0	NA	NA	NA	29	38	252	249	350	169	219	239	5	4	5	0.02	0.016	0.014
.	19.01.16-04.26.27-1-313726	93	4	4	0	0	0	632	3	3	0	0	NA	NA	NA	38	40	249	252	352	170	221	241	8	8	3	0.032	0.032	0.009
.	19.01.16-04.26.30-1-313731	59	2	2	0	0	0	624	1	1	0	0	NA	NA	NA	25	28	242	244	355	167	217	240	0	2	2	0	0.008	0.006
.	19.01.16-04.26.30-1-313732	88	4	4	0	0	0	618	3	3	0	0	NA	NA	NA	24	22	241	240	354	163	213	242	3	0	4	0.012	0	0.011
.	19.01.16-04.26.33-1-313733	236	25	25	10	0	5	650	22	22	0	0	NA	NA	NA	69	54	252	244	371	176	215	259	55	42	30	0.218	0.172	0.081
.	19.01.16-04.26.34-1-313734	219	11	11	0	0	0	641	10	10	0	0	NA	NA	NA	56	41	246	249	359	169	222	250	17	5	11	0.069	0.02	0.031
.	19.01.16-04.26.42-1-313750	147	18	18	2	0	1	646	16	16	0	0	NA	NA	NA	40	46	252	246	361	176	217	253	65	14	13	0.258	0.057	0.036
.	19.01.16-04.26.43-1-313751	96	5	5	2	0	2	637	4	4	0	0	NA	NA	NA	32	43	245	250	361	167	220	250	7	11	0	0.029	0.044	0
.	19.01.16-04.26.43-1-313752	57	2	2	0	0	0	51	1	1	0	0	NA	NA	NA	14	18	241	242	348	9	23	19	0	0	1	0	0	0.003
.	19.01.16-04.26.44-1-313753	62	3	3	1	0	1	636	2	2	0	0	NA	NA	NA	15	32	246	247	352	175	219	242	0	10	4	0	0.04	0.011
.	19.01.16-04.26.44-1-313754	97	10	10	2	0	1	630	9	9	0	0	NA	NA	NA	37	29	241	249	352	166	217	247	30	13	5	0.124	0.052	0.014
.	19.01.16-04.26.48-1-313755	56	2	2	1	0	1	616	1	1	0	0	NA	NA	NA	22	22	242	240	353	165	210	241	11	0	4	0.045	0	0.011
.	19.01.16-04.26.51-1-313756	67	5	5	0	0	0	628	4	4	0	0	NA	NA	NA	20	28	244	246	351	167	221	240	10	2	7	0.041	0.008	0.02
.	19.01.16-04.26.56-1-313760	148	22	22	5	0	4	637	20	20	0	0	NA	NA	NA	40	45	245	251	362	167	220	250	34	34	32	0.139	0.135	0.088
.	19.01.16-04.26.59-1-313761	149	7	7	4	0	3	644	6	6	0	0	NA	NA	NA	42	50	249	248	366	172	217	255	16	0	1	0.064	0	0.003
.	19.01.16-04.26.59-1-313762	185	9	9	2	0	2	664	7	7	0	0	NA	NA	NA	56	67	262	246	372	188	217	259	15	9	8	0.057	0.037	0.022
.	19.01.16-04.27.01-1-313763	57	2	2	0	0	0	629	1	1	0	0	NA	NA	NA	19	26	242	248	349	168	221	240	0	0	7	0	0	0.02
.	19.01.16-04.27.06-1-313766	65	3	3	2	0	2	621	2	2	0	0	NA	NA	NA	27	22	242	241	352	166	213	242	3	8	0	0.012	0.033	0
.	19.01.16-04.27.08-1-313768	117	5	5	5	0	5	637	2	2	0	0	NA	NA	NA	34	41	249	245	360	173	215	249	0	1	14	0	0.004	0.039
.	19.01.16-04.27.14-1-313775	38	1	1	1	0	1	0	0	0	0	0	NA	NA	NA	9	9	238	240	344	0	0	0	0	2	0	0	0.008	0
.	19.01.16-04.27.14-1-313778	65	7	7	2	0	1	618	6	6	0	0	NA	NA	NA	21	20	240	242	351	164	215	239	14	1	3	0.058	0.004	0.009
.	19.01.16-04.27.16-1-313780	208	32	32	19	0	18	649	30	30	0	0	NA	NA	NA	48	52	247	252	366	172	224	253	39	53	30	0.158	0.21	0.082
.	19.01.16-04.27.17-1-313781	188	14	14	3	0	2	659	13	13	0	0	NA	NA	NA	39	65	251	257	370	175	227	257	21	9	9	0.084	0.035	0.024
.	19.01.16-04.27.17-1-313783	230	59	59	10	0	9	653	58	58	0	0	NA	NA	NA	54	62	254	251	370	178	220	255	88	61	51	0.346	0.243	0.138
.	19.01.16-04.27.19-1-313784	148	16	16	4	0	3	635	13	13	0	0	NA	NA	NA	56	47	249	246	365	172	212	251	36	9	4	0.145	0.037	0.011
.	19.01.16-04.27.19-1-313785	33	1	1	0	0	0	0	0	0	0	0	NA	NA	NA	7	9	237	238	347	0	0	0	0	0	0	0	0	0
.	19.01.16-04.27.21-1-313786	65	2	2	0	0	0	619	1	1	0	0	NA	NA	NA	26	27	246	241	353	167	209	243	7	0	0	0.028	0	0
.	19.01.16-04.27.25-1-313790	182	41	41	15	0	9	642	38	38	0	0	NA	NA	NA	61	49	247	250	365	168	223	251	103	45	34	0.417	0.18	0.093
.	19.01.16-04.27.30-1-313792	151	5	5	2	0	1	636	4	4	0	0	NA	NA	NA	39	38	247	253	351	172	227	237	3	0	9	0.012	0	0.026
.	19.01.16-04.27.32-1-313794	86	7	7	0	0	0	638	5	5	0	0	NA	NA	NA	30	37	243	244	363	168	218	252	4	4	17	0.016	0.016	0.047
.	19.01.16-04.27.33-1-313795	31	1	1	0	0	0	0	0	0	0	0	NA	NA	NA	5	8	236	240	345	0	0	0	0	0	0	0	0	0
.	19.01.16-04.27.35-1-313796	34	1	1	0	0	0	0	0	0	0	0	NA	NA	NA	7	13	240	243	343	0	0	0	0	0	2	0	0	0.006
.	19.01.16-04.27.38-1-313812	117	11	11	2	0	2	633	10	10	0	0	NA	NA	NA	42	42	250	246	359	169	218	246	19	17	2	0.076	0.069	0.006
.	19.01.16-04.27.41-1-313817	119	7	7	0	0	0	638	6	6	0	0	NA	NA	NA	42	44	252	247	358	177	214	247	2	7	9	0.008	0.028	0.025
.	19.01.16-04.27.45-1-313818	148	11	11	4	0	3	641	10	10	0	0	NA	NA	NA	45	45	250	254	354	173	226	242	7	22	10	0.028	0.087	0.028
.	19.01.16-04.27.46-1-313819	34	1	1	0	0	0	0	0	0	0	0	NA	NA	NA	4	8	238	238	345	0	0	0	0	0	0	0	0	0
.	19.01.16-04.27.48-1-313820	120	35	35	10	0	8	643	30	30	0	0	NA	NA	NA	32	39	247	251	354	171	224	248	24	36	42	0.097	0.143	0.119
.	19.01.16-04.27.52-1-313824	115	14	14	3	0	2	644	13	13	0	0	NA	NA	NA	37	54	250	250	367	172	219	253	17	13	6	0.068	0.052	0.016
.	19.01.16-04.27.58-1-313828	96	13	13	4	0	4	636	11	11	0	0	NA	NA	NA	26	36	249	246	354	172	222	242	7	5	19	0.028	0.02	0.054
.	19.01.16-04.27.59-1-313829	66	3	3	2	0	1	618	2	2	0	0	NA	NA	NA	24	19	240	241	351	166	213	239	3	0	4	0.012	0	0.011
.	19.01.16-04.28.00-1-313830	151	6	6	1	0	1	638	5	5	0	0	NA	NA	NA	48	36	244	244	361	167	218	253	14	6	2	0.057	0.025	0.006
.	19.01.16-04.28.06-1-313832	61	2	2	0	0	0	149	1	1	0	0	NA	NA	NA	13	10	238	239	346	48	46	55	0	0	7	0	0	0.02
.	19.01.16-04.28.13-1-313840	31	1	1	0	0	0	0	0	0	0	0	NA	NA	NA	4	2	236	237	342	0	0	0	0	0	0	0	0	0
.	19.01.16-04.28.13-1-313841	36	1	1	1	0	1	0	0	0	0	0	NA	NA	NA	11	12	243	238	344	0	0	0	0	1	0	0	0.004	0
.	19.01.16-04.28.14-1-313844	82	6	6	0	0	0	620	4	4	0	0	NA	NA	NA	36	26	245	243	351	166	215	239	10	0	6	0.041	0	0.017
.	19.01.16-04.28.15-1-313845	242	20	20	7	0	5	659	17	17	0	0	NA	NA	NA	83	74	256	264	367	177	229	253	18	14	59	0.07	0.053	0.161
.	19.01.16-04.28.15-1-313846	177	12	12	5	0	4	649	10	10	0	0	NA	NA	NA	60	51	245	255	364	169	226	254	25	3	23	0.102	0.012	0.063
.	19.01.16-04.28.16-1-313848	60	2	2	0	0	0	629	1	1	0	0	NA	NA	NA	23	29	244	244	354	170	218	241	0	5	1	0	0.02	0.003
.	19.01.16-04.28.16-1-313849	32	1	1	0	0	0	0	0	0	0	0	NA	NA	NA	8	11	241	237	346	0	0	0	0	1	0	0	0.004	0
.	19.01.16-04.28.19-1-313851	88	4	4	1	0	1	624	3	3	0	0	NA	NA	NA	29	26	244	244	351	165	218	241	9	6	3	0.037	0.025	0.009
.	19.01.16-04.28.19-1-313852	175	22	22	5	0	4	657	20	20	0	0	NA	NA	NA	53	61	252	256	366	174	231	252	50	22	44	0.198	0.086	0.12
.	19.01.16-04.28.27-1-313862	66	4	4	0	0	0	614	3	3	0	0	NA	NA	NA	30	17	242	240	348	167	212	235	0	6	9	0	0.025	0.026
.	19.01.16-04.28.28-1-313867	153	8	8	3	0	2	650	6	6	0	0	NA	NA	NA	44	52	250	259	356	172	231	247	1	22	9	0.004	0.085	0.025
.	19.01.16-04.28.31-1-313868	197	29	29	10	0	7	658	27	27	0	0	NA	NA	NA	70	66	249	259	371	170	229	259	76	16	23	0.305	0.062	0.062
.	19.01.16-04.28.34-1-313869	114	11	11	3	0	2	642	10	10	0	0	NA	NA	NA	26	38	247	246	358	174	217	251	15	10	17	0.061	0.041	0.047
.	19.01.16-04.28.34-1-313870	63	2	2	0	0	0	628	1	1	0	0	NA	NA	NA	17	23	244	242	350	170	218	240	0	0	5	0	0	0.014
.	19.01.16-04.28.38-1-313886	65	2	2	0	0	0	449	1	1	0	0	NA	NA	NA	11	15	240	239	349	118	160	171	0	2	0	0	0.008	0
.	19.01.16-04.28.42-1-313887	89	6	6	1	0	1	637	4	4	0	0	NA	NA	NA	29	37	246	245	359	170	221	246	4	4	13	0.016	0.016	0.036
.	19.01.16-04.28.46-1-313888	122	11	11	4	0	4	627	9	9	0	0	NA	NA	NA	42	37	250	247	353	170	214	243	17	13	5	0.068	0.053	0.014
.	19.01.16-04.28.47-1-313890	96	9	9	3	0	2	629	7	7	0	0	NA	NA	NA	30	38	254	241	356	175	210	244	4	19	5	0.016	0.079	0.014
.	19.01.16-04.28.49-1-313891	56	2	2	1	0	1	200	1	1	0	0	NA	NA	NA	12	13	239	242	345	55	72	73	0	0	4	0	0	0.012
.	19.01.16-04.28.49-1-313892	90	5	5	0	0	0	623	3	3	0	0	NA	NA	NA	39	26	241	246	352	165	217	241	9	0	6	0.037	0	0.017
.	19.01.16-04.28.56-1-313896	150	9	9	3	0	2	651	7	7	0	0	NA	NA	NA	41	53	248	251	367	172	218	261	10	10	3	0.04	0.04	0.008
.	19.01.16-04.28.57-1-313897	61	2	2	2	0	1	622	1	1	0	0	NA	NA	NA	24	19	241	246	345	167	217	238	4	0	2	0.017	0	0.006
.	19.01.16-04.28.57-1-313898	85	4	4	1	0	1	630	3	3	0	0	NA	NA	NA	26	24	241	243	353	167	218	245	4	4	2	0.017	0.016	0.006
.	19.01.16-04.28.59-1-313899	57	2	2	0	0	0	626	1	1	0	0	NA	NA	NA	17	25	245	242	351	171	215	240	1	0	3	0.004	0	0.009
.	19.01.16-04.29.04-1-313900	125	4	4	1	0	1	637	2	2	0	0	NA	NA	NA	45	42	247	247	361	170	217	250	6	11	0	0.024	0.045	0
.	19.01.16-04.29.05-1-313902	116	12	12	2	0	1	642	9	9	0	0	NA	NA	NA	34	48	251	249	361	173	220	249	22	13	5	0.088	0.052	0.014
.	19.01.16-04.29.06-1-313903	89	6	6	2	0	2	627	4	4	0	0	NA	NA	NA	32	35	245	247	356	168	215	244	12	3	3	0.049	0.012	0.008
.	19.01.16-04.29.09-1-313907	93	13	13	2	0	2	624	12	12	0	0	NA	NA	NA	29	29	247	246	349	167	215	242	5	18	2	0.02	0.073	0.006
.	19.01.16-04.29.09-1-313908	200	11	11	3	0	1	660	10	10	0	0	NA	NA	NA	58	57	250	259	361	177	229	254	12	2	19	0.048	0.008	0.053
.	19.01.16-04.29.11-1-313911	119	17	17	7	0	6	637	14	14	0	0	NA	NA	NA	42	42	248	250	357	171	222	244	18	7	20	0.073	0.028	0.056
.	19.01.16-04.29.11-1-313912	32	1	1	0	0	0	0	0	0	0	0	NA	NA	NA	7	13	242	238	346	0	0	0	2	0	0	0.008	0	0
.	19.01.16-04.29.13-1-313915	30	1	1	1	0	1	0	0	0	0	0	NA	NA	NA	6	4	238	236	343	0	0	0	0	0	0	0	0	0
.	19.01.16-04.29.14-1-313917	111	16	16	5	0	5	631	15	15	0	0	NA	NA	NA	32	37	247	245	358	166	218	247	52	6	21	0.211	0.024	0.059
.	19.01.16-04.29.14-1-313919	32	1	1	1	0	1	0	0	0	0	0	NA	NA	NA	7	8	240	239	342	0	0	0	0	0	4	0	0	0.012
.	19.01.16-04.29.17-1-313921	90	3	3	1	0	1	627	2	2	0	0	NA	NA	NA	29	34	243	243	361	164	214	249	1	3	3	0.004	0.012	0.008
.	19.01.16-04.29.22-1-313924	33	1	1	0	0	0	0	0	0	0	0	NA	NA	NA	6	11	238	242	344	0	0	0	0	4	0	0	0.017	0
.	19.01.16-04.29.24-1-313928	61	3	3	2	0	2	620	2	2	0	0	NA	NA	NA	25	26	242	245	352	167	215	238	4	0	3	0.017	0	0.009
.	19.01.16-04.29.25-1-313929	120	11	11	3	0	0	639	9	9	0	0	NA	NA	NA	41	37	246	248	356	172	222	245	18	9	3	0.073	0.036	0.008
.	19.01.16-04.29.29-1-313930	181	15	15	4	0	4	650	14	14	0	0	NA	NA	NA	51	54	251	249	367	175	221	254	12	6	17	0.048	0.024	0.046
.	19.01.16-04.29.31-1-313931	147	16	16	2	0	1	637	15	15	0	0	NA	NA	NA	50	47	256	249	355	176	219	242	19	2	18	0.074	0.008	0.051
.	19.01.16-04.29.31-1-313932	146	6	6	1	0	1	654	4	4	0	0	NA	NA	NA	46	54	252	253	362	179	221	254	7	7	7	0.028	0.028	0.019
.	19.01.16-04.29.35-1-313933	93	6	6	1	0	0	631	4	4	0	0	NA	NA	NA	21	32	246	248	351	168	221	242	4	0	10	0.016	0	0.028
.	19.01.16-04.29.36-1-313934	178	25	25	6	0	5	661	22	22	0	0	NA	NA	NA	43	58	255	251	365	180	223	258	29	27	30	0.114	0.108	0.082
.	19.01.16-04.29.38-1-313950	173	40	40	13	0	12	643	36	36	0	0	NA	NA	NA	57	53	253	252	361	174	221	248	37	50	45	0.146	0.198	0.125
.	19.01.16-04.29.42-1-313956	143	14	14	5	0	3	644	13	13	0	0	NA	NA	NA	41	48	247	253	361	170	222	252	17	23	18	0.069	0.091	0.05
.	19.01.16-04.29.44-1-313957	93	4	4	1	0	1	617	2	2	0	0	NA	NA	NA	31	21	241	243	350	164	211	242	0	0	6	0	0	0.017
.	19.01.16-04.29.50-1-313958	129	10	10	6	0	4	632	9	9	0	0	NA	NA	NA	48	42	247	249	359	170	216	246	9	0	28	0.036	0	0.078
.	19.01.16-04.29.50-1-313959	177	25	25	8	0	5	640	23	23	0	0	NA	NA	NA	57	45	250	251	357	172	222	246	42	16	18	0.168	0.064	0.05
.	19.01.16-04.29.52-1-313963	88	5	5	1	0	1	634	4	4	0	0	NA	NA	NA	36	40	245	247	361	167	216	251	9	3	3	0.037	0.012	0.008
.	19.01.16-04.29.54-1-313964	36	1	1	0	0	0	0	0	0	0	0	NA	NA	NA	14	11	239	237	348	0	0	0	1	0	0	0.004	0	0
.	19.01.16-04.29.56-1-313968	93	6	6	1	0	1	617	5	5	0	0	NA	NA	NA	29	23	242	245	349	165	214	238	4	7	1	0.017	0.029	0.003
.	19.01.16-04.29.58-1-313969	64	5	5	3	0	1	627	3	3	0	0	NA	NA	NA	25	33	248	242	356	168	212	247	10	0	7	0.04	0	0.02
.	19.01.16-04.30.07-1-313977	144	9	9	3	0	3	636	7	7	0	0	NA	NA	NA	36	43	248	247	361	173	218	245	10	7	12	0.04	0.028	0.033
.	19.01.16-04.30.08-1-313979	202	31	31	10	0	8	659	27	27	0	0	NA	NA	NA	62	64	254	254	369	176	227	256	60	22	38	0.236	0.087	0.103
.	19.01.16-04.30.11-1-313983	59	2	2	1	0	1	621	1	1	0	0	NA	NA	NA	20	18	242	240	349	168	212	241	0	3	1	0	0.012	0.003
.	19.01.16-04.30.11-1-313984	120	14	14	2	0	2	630	13	13	0	0	NA	NA	NA	35	38	247	249	355	168	216	246	22	10	8	0.089	0.04	0.023
.	19.01.16-04.30.12-1-313986	184	17	17	6	0	4	655	16	16	0	0	NA	NA	NA	54	60	251	257	365	175	227	253	16	12	28	0.064	0.047	0.077
.	19.01.16-04.30.13-1-313988	95	6	6	0	0	0	627	4	4	0	0	NA	NA	NA	37	34	246	242	359	171	212	244	13	0	8	0.053	0	0.022
.	19.01.16-04.30.23-1-313996	183	33	33	10	0	9	654	29	29	0	0	NA	NA	NA	37	63	255	249	372	177	220	257	37	35	35	0.145	0.141	0.094
.	19.01.16-04.30.26-1-313998	173	9	9	2	0	2	652	7	7	0	0	NA	NA	NA	64	59	255	249	368	177	218	257	28	12	5	0.11	0.048	0.014
.	19.01.16-04.30.28-1-313999	115	9	9	2	0	1	623	8	8	0	0	NA	NA	NA	33	34	245	244	358	166	214	243	6	0	21	0.024	0	0.059
.	19.01.16-04.30.31-1-314000	95	7	7	1	0	1	617	6	6	0	0	NA	NA	NA	32	23	241	239	356	166	207	244	4	2	15	0.017	0.008	0.042
.	19.01.16-04.30.32-1-314001	60	3	3	1	0	1	632	2	2	0	0	NA	NA	NA	20	30	246	245	352	169	217	246	5	5	3	0.02	0.02	0.009
.	19.01.16-04.30.36-1-314002	120	5	5	1	0	0	625	4	4	0	0	NA	NA	NA	29	26	242	243	354	165	215	245	14	4	0	0.058	0.016	0
.	19.01.16-04.30.39-1-314018	122	7	7	3	0	3	628	5	5	0	0	NA	NA	NA	48	44	247	245	365	167	213	248	19	2	2	0.077	0.008	0.005
.	19.01.16-04.30.45-1-314019	148	11	11	4	0	4	637	9	9	0	0	NA	NA	NA	45	47	247	249	364	167	218	252	16	6	10	0.065	0.024	0.027
.	19.01.16-04.30.46-1-314020	61	3	3	1	0	1	618	2	2	0	0	NA	NA	NA	24	19	242	240	350	166	212	240	6	0	2	0.025	0	0.006
.	19.01.16-04.30.48-1-314021	296	24	24	10	0	9	691	23	23	0	0	NA	NA	NA	85	98	261	262	388	183	233	275	71	31	31	0.272	0.118	0.08
.	19.01.16-04.30.49-1-314022	88	3	3	0	0	0	626	1	1	0	0	NA	NA	NA	25	28	241	244	356	163	218	245	9	4	1	0.037	0.016	0.003
.	19.01.16-04.30.52-1-314023	94	10	10	2	0	2	633	9	9	0	0	NA	NA	NA	29	37	244	250	356	169	221	243	12	1	17	0.049	0.004	0.048
.	19.01.16-04.30.54-1-314024	62	2	2	2	0	2	48	1	1	0	0	NA	NA	NA	20	16	239	241	349	13	11	24	0	1	1	0	0.004	0.003
.	19.01.16-04.30.56-1-314029	31	1	1	0	0	0	0	0	0	0	0	NA	NA	NA	3	4	236	236	345	0	0	0	0	0	2	0	0	0.006
.	19.01.16-04.30.57-1-314030	33	1	1	0	0	0	0	0	0	0	0	NA	NA	NA	12	8	237	237	347	0	0	0	0	0	4	0	0	0.012
.	19.01.16-04.31.00-1-314031	152	14	14	5	0	4	637	11	11	0	0	NA	NA	NA	47	43	245	253	358	169	224	244	14	22	26	0.057	0.087	0.073
.	19.01.16-04.31.00-1-314032	61	2	2	0	0	0	301	1	1	0	0	NA	NA	NA	18	17	241	240	349	75	110	116	0	0	2	0	0	0.006
.	19.01.16-04.31.00-1-314033	61	2	2	0	0	0	616	1	1	0	0	NA	NA	NA	37	26	243	242	354	165	211	240	10	0	0	0.041	0	0
.	19.01.16-04.31.03-1-314034	57	2	2	0	0	0	51	1	1	0	0	NA	NA	NA	23	15	242	238	348	8	21	22	0	0	1	0	0	0.003
.	19.01.16-04.31.08-1-314058	144	9	9	1	0	0	642	7	7	0	0	NA	NA	NA	37	42	251	251	353	174	223	245	15	3	6	0.06	0.012	0.017
.	19.01.16-04.31.08-1-314059	121	4	4	1	0	1	635	2	2	0	0	NA	NA	NA	45	37	246	246	358	169	220	246	5	0	3	0.02	0	0.008
.	19.01.16-04.31.09-1-314060	34	1	1	1	0	1	0	0	0	0	0	NA	NA	NA	6	5	237	238	343	0	0	0	0	0	0	0	0	0
.	19.01.16-04.31.09-1-314063	60	4	4	1	0	1	627	3	3	0	0	NA	NA	NA	26	29	245	238	359	169	212	246	2	1	5	0.008	0.004	0.014
.	19.01.16-04.31.11-1-314085	125	8	8	1	0	1	628	6	6	0	0	NA	NA	NA	55	42	248	247	360	170	212	246	6	8	8	0.024	0.032	0.022
.	19.01.16-04.31.11-1-314086	97	4	4	1	0	1	614	3	3	0	0	NA	NA	NA	36	21	242	242	350	165	210	239	0	16	2	0	0.066	0.006
.	19.01.16-04.31.13-1-314089	62	3	3	1	0	1	624	2	2	0	0	NA	NA	NA	23	29	245	246	351	169	217	238	0	0	10	0	0	0.028
.	19.01.16-04.31.22-1-314096	61	4	4	2	0	1	624	2	2	0	0	NA	NA	NA	21	33	249	241	356	170	211	243	0	6	1	0	0.025	0.003
.	19.01.16-04.31.23-1-314098	145	23	23	6	0	5	642	18	18	0	0	NA	NA	NA	43	50	248	252	363	169	221	252	25	17	25	0.101	0.067	0.069
.	19.01.16-04.31.23-1-314099	111	7	7	1	0	1	627	5	5	0	0	NA	NA	NA	39	39	245	249	358	166	218	243	5	5	7	0.02	0.02	0.02
.	19.01.16-04.31.25-1-314102	121	6	6	3	0	3	629	5	5	0	0	NA	NA	NA	28	37	250	244	356	173	213	243	4	5	8	0.016	0.02	0.022
.	19.01.16-04.31.26-1-314103	63	2	2	1	0	1	626	1	1	0	0	NA	NA	NA	22	29	241	247	354	167	216	243	3	0	2	0.012	0	0.006
.	19.01.16-04.31.29-1-314104	91	5	5	0	0	0	631	4	4	0	0	NA	NA	NA	33	38	247	244	360	170	213	248	6	6	1	0.024	0.025	0.003
.	19.01.16-04.31.30-1-314105	120	7	7	2	0	2	630	6	6	0	0	NA	NA	NA	40	32	248	244	353	172	215	243	2	2	10	0.008	0.008	0.028
.	19.01.16-04.31.33-1-314106	87	5	5	2	0	1	621	4	4	0	0	NA	NA	NA	38	26	243	244	352	164	215	242	8	5	7	0.033	0.02	0.02
.	19.01.16-04.31.36-1-314107	88	6	6	1	0	1	639	3	3	0	0	NA	NA	NA	34	43	252	241	363	173	214	252	15	0	1	0.06	0	0.003
.	19.01.16-04.31.38-1-314123	151	6	6	1	0	1	646	5	5	0	0	NA	NA	NA	58	51	249	251	364	174	222	250	2	15	4	0.008	0.06	0.011
.	19.01.16-04.31.39-1-314124	184	8	8	4	0	3	635	7	7	0	0	NA	NA	NA	65	43	244	252	360	171	213	251	14	0	17	0.057	0	0.047
.	19.01.16-04.31.40-1-314125	66	2	2	1	0	1	448	1	1	0	0	NA	NA	NA	14	20	240	243	350	122	156	170	0	2	0	0	0.008	0
.	19.01.16-04.31.43-1-314130	64	2	2	2	0	1	619	1	1	0	0	NA	NA	NA	30	19	244	240	348	168	212	239	0	4	7	0	0.017	0.02
.	19.01.16-04.31.46-1-314131	90	11	11	4	0	3	629	8	8	0	0	NA	NA	NA	27	29	240	247	355	164	222	243	20	1	22	0.083	0.004	0.062
.	19.01.16-04.31.48-1-314132	31	1	1	1	0	1	0	0	0	0	0	NA	NA	NA	8	9	238	238	346	0	0	0	0	0	0	0	0	0
.	19.01.16-04.31.50-1-314133	149	9	9	0	0	0	627	8	8	0	0	NA	NA	NA	36	29	246	245	351	169	215	243	10	7	4	0.041	0.029	0.011
.	19.01.16-04.31.51-1-314137	122	10	10	0	0	0	635	9	9	0	0	NA	NA	NA	49	40	247	249	357	170	217	248	18	0	16	0.073	0	0.045
.	19.01.16-04.31.52-1-314138	117	13	13	3	0	3	642	11	11	0	0	NA	NA	NA	31	46	243	253	363	168	224	250	19	18	9	0.078	0.071	0.025
.	19.01.16-04.31.55-1-314142	31	1	1	0	0	0	0	0	0	0	0	NA	NA	NA	3	5	238	238	342	0	0	0	0	0	1	0	0	0.003
.	19.01.16-04.31.56-1-314143	114	9	9	3	0	2	626	8	8	0	0	NA	NA	NA	31	28	246	245	350	166	218	242	0	4	24	0	0.016	0.069
.	19.01.16-04.31.56-1-314144	144	11	11	6	0	5	645	10	10	0	0	NA	NA	NA	44	49	246	257	359	168	230	247	19	10	11	0.077	0.039	0.031
.	19.01.16-04.31.57-1-314145	37	1	1	1	0	1	0	0	0	0	0	NA	NA	NA	11	14	240	238	349	0	0	0	0	0	0	0	0	0
[truncated: 1 more rows]
