# Supplementary material for: Modelling targeted rabies vaccination strategies for a domestic dog population with heterogeneous roaming patterns
Source: PLoS Negl Trop Dis. 2019 Jul 8;13(7):e0007582. doi: 10.1371/journal.pntd.0007582 (PMC6638970; doi:10.1371/journal.pntd.0007582)
Supplement: S1 Zip file folder — The files contain a summary for each simulation for its respective scenario. The files are named first with the population structure (FP, ED, RD, SD) and then the specific vaccination strategy used for that scenario. (ZIP) [file pntd.0007582.s002.zip › Supp_Files/FP_E0.7_R0.9_S0.9_all_measuresReport.txt]

scenario	iteration	duration	tot_deaths	rabid_dogs	moved	mov_DK	movInfect	n_vacc	n_cull	detDogs_cull	contDogs_cull	reactCull	preemptVaccCov_dogLevel	reactVaccCov_dogLevel	mean_Rt	non_rabid_dead	born	nb_in_exp_cat	nb_in_roam_cat	nb_stayhome	nb_exp_vacc	nb_roam_vacc	nb_stayhome_vacc	nb_contacting_explorer	nb_contacting_roamer	nb_contacting_stayhome	contact_per_explorer	contact_per_roamer	contact_per_stayhome
.	19.01.16-03.14.19-1-240164	119	10	10	3	0	3	697	9	9	0	0	NA	NA	NA	38	35	244	241	363	167	209	321	15	1	12	0.061	0.004	0.033
.	19.01.16-03.14.19-1-240165	63	2	2	1	0	1	689	0	0	0	0	NA	NA	NA	35	28	246	244	351	165	214	310	0	0	3	0	0	0.009
.	19.01.16-03.14.19-1-240166	145	11	11	2	0	2	713	10	10	0	0	NA	NA	NA	47	45	252	245	361	176	217	320	16	9	15	0.063	0.037	0.042
.	19.01.16-03.14.19-1-240167	64	2	2	0	0	0	149	1	1	0	0	NA	NA	NA	16	18	244	239	348	34	40	75	2	0	2	0.008	0	0.006
.	19.01.16-03.14.19-1-240168	88	5	5	1	0	1	700	4	4	0	0	NA	NA	NA	39	41	249	246	359	170	217	313	14	0	5	0.056	0	0.014
.	19.01.16-03.14.19-1-240169	61	2	2	0	0	0	150	1	1	0	0	NA	NA	NA	19	16	238	242	349	34	42	74	0	3	0	0	0.012	0
.	19.01.16-03.14.19-1-240170	65	2	2	1	0	0	690	1	1	0	0	NA	NA	NA	27	26	242	244	353	167	213	310	0	7	0	0	0.029	0
.	19.01.16-03.14.19-1-240171	65	3	3	0	0	0	692	2	2	0	0	NA	NA	NA	21	24	241	246	350	168	214	310	0	0	10	0	0	0.029
.	19.01.16-03.14.27-1-240175	116	13	13	3	0	3	697	12	12	0	0	NA	NA	NA	36	30	246	241	356	170	212	315	8	4	15	0.033	0.017	0.042
.	19.01.16-03.14.27-1-240176	126	8	8	0	0	0	718	6	6	0	0	NA	NA	NA	36	52	252	242	371	175	217	326	10	20	6	0.04	0.083	0.016
.	19.01.16-03.14.32-1-240177	63	2	2	0	0	0	694	1	1	0	0	NA	NA	NA	31	28	243	249	349	165	219	310	0	0	4	0	0	0.011
.	19.01.16-03.14.34-1-240178	221	15	15	3	0	3	720	14	14	0	0	NA	NA	NA	86	60	252	256	365	173	224	323	44	16	19	0.175	0.062	0.052
.	19.01.16-03.14.35-1-240179	92	6	6	2	0	2	697	5	5	0	0	NA	NA	NA	41	33	246	248	352	167	218	312	10	0	5	0.041	0	0.014
.	19.01.16-03.14.39-1-240180	62	2	2	0	0	0	248	1	1	0	0	NA	NA	NA	17	14	239	241	347	58	81	109	0	0	5	0	0	0.014
.	19.01.16-03.14.43-1-240184	92	10	10	0	0	0	688	9	9	0	0	NA	NA	NA	27	22	239	245	351	162	216	310	32	6	7	0.134	0.024	0.02
.	19.01.16-03.14.43-1-240185	112	7	7	1	0	1	702	5	5	0	0	NA	NA	NA	37	37	247	247	356	168	218	316	11	11	0	0.045	0.045	0
.	19.01.16-03.14.46-1-240188	154	12	12	2	0	1	718	8	8	0	0	NA	NA	NA	44	48	248	246	367	172	218	328	40	25	0	0.161	0.102	0
.	19.01.16-03.14.49-1-240190	32	1	1	0	0	0	0	0	0	0	0	NA	NA	NA	8	13	239	244	343	0	0	0	0	0	1	0	0	0.003
.	19.01.16-03.14.52-1-240195	63	5	5	1	0	1	694	3	3	0	0	NA	NA	NA	25	24	245	241	351	169	212	313	2	10	1	0.008	0.041	0.003
.	19.01.16-03.14.52-1-240196	89	5	5	1	0	0	685	4	4	0	0	NA	NA	NA	41	24	242	242	353	161	210	314	12	8	0	0.05	0.033	0
.	19.01.16-03.14.53-1-240213	91	10	10	1	0	1	710	8	8	0	0	NA	NA	NA	21	36	247	250	352	173	226	311	1	12	7	0.004	0.048	0.02
.	19.01.16-03.14.53-1-240214	69	3	3	0	0	0	686	2	2	0	0	NA	NA	NA	30	21	239	243	352	158	217	311	0	5	4	0	0.021	0.011
.	19.01.16-03.15.03-1-240221	62	4	4	0	0	0	50	1	1	0	0	NA	NA	NA	13	24	245	242	350	11	16	23	0	0	6	0	0	0.017
.	19.01.16-03.15.09-1-240228	118	6	6	1	0	1	697	5	5	0	0	NA	NA	NA	49	30	245	246	352	169	218	310	3	9	7	0.012	0.037	0.02
.	19.01.16-03.15.09-1-240229	64	2	2	1	0	1	344	0	0	0	0	NA	NA	NA	28	18	241	241	349	88	99	157	2	1	0	0.008	0.004	0
.	19.01.16-03.15.09-1-240230	86	5	5	0	0	0	697	4	4	0	0	NA	NA	NA	27	32	245	243	357	164	215	318	0	9	3	0	0.037	0.008
.	19.01.16-03.15.09-1-240235	121	10	10	2	0	1	691	9	9	0	0	NA	NA	NA	36	33	249	245	352	174	212	305	15	0	8	0.06	0	0.023
.	19.01.16-03.15.11-1-240236	60	3	3	1	0	1	702	2	2	0	0	NA	NA	NA	20	31	240	246	358	165	219	318	0	9	0	0	0.037	0
.	19.01.16-03.15.12-1-240237	93	4	4	3	0	2	711	3	3	0	0	NA	NA	NA	34	38	249	248	354	174	221	316	7	0	5	0.028	0	0.014
.	19.01.16-03.15.14-1-240238	114	8	8	2	0	2	699	7	7	0	0	NA	NA	NA	36	34	248	249	350	172	222	305	7	3	8	0.028	0.012	0.023
.	19.01.16-03.15.15-1-240239	121	6	6	5	0	4	690	5	5	0	0	NA	NA	NA	37	23	246	242	348	171	217	302	12	11	1	0.049	0.045	0.003
.	19.01.16-03.15.20-1-240240	34	1	1	0	0	0	0	0	0	0	0	NA	NA	NA	8	8	239	237	345	0	0	0	0	0	0	0	0	0
.	19.01.16-03.15.23-1-240241	35	1	1	0	0	0	0	0	0	0	0	NA	NA	NA	7	8	238	239	344	0	0	0	0	0	1	0	0	0.003
.	19.01.16-03.15.26-1-240242	117	7	7	1	0	0	698	5	5	0	0	NA	NA	NA	41	33	248	247	351	171	214	313	13	10	6	0.052	0.04	0.017
.	19.01.16-03.15.27-1-240243	154	16	16	5	0	5	707	13	13	0	0	NA	NA	NA	59	38	247	247	357	167	221	319	22	22	34	0.089	0.089	0.095
.	19.01.16-03.15.27-1-240244	121	4	4	1	0	1	704	3	3	0	0	NA	NA	NA	42	42	245	248	362	168	213	323	10	2	5	0.041	0.008	0.014
.	19.01.16-03.15.27-1-240245	70	2	2	0	0	0	692	1	1	0	0	NA	NA	NA	35	30	245	244	354	166	214	312	0	3	1	0	0.012	0.003
.	19.01.16-03.15.30-1-240246	154	6	6	0	0	0	711	5	5	0	0	NA	NA	NA	52	41	248	248	358	173	221	317	17	4	14	0.069	0.016	0.039
.	19.01.16-03.15.33-1-240247	178	11	11	1	0	1	709	10	10	0	0	NA	NA	NA	57	46	254	247	358	179	216	314	18	7	8	0.071	0.028	0.022
.	19.01.16-03.15.33-1-240248	207	29	29	5	0	3	719	26	26	0	0	NA	NA	NA	56	59	248	251	373	170	218	331	48	31	15	0.194	0.124	0.04
.	19.01.16-03.15.35-1-240249	61	2	2	2	0	2	98	1	1	0	0	NA	NA	NA	22	24	243	241	353	29	27	42	3	2	0	0.012	0.008	0
.	19.01.16-03.15.42-1-240254	150	33	33	9	0	8	706	30	30	0	0	NA	NA	NA	49	44	249	248	360	168	218	320	63	33	31	0.253	0.133	0.086
.	19.01.16-03.15.43-1-240255	57	2	2	0	0	0	695	1	1	0	0	NA	NA	NA	30	26	243	241	355	167	216	312	0	8	0	0	0.033	0
.	19.01.16-03.15.46-1-240257	60	5	5	0	0	0	693	3	3	0	0	NA	NA	NA	21	24	243	242	352	168	214	311	7	0	10	0.029	0	0.028
.	19.01.16-03.15.49-1-240261	275	25	25	4	0	3	738	24	24	0	0	NA	NA	NA	95	81	263	258	373	182	227	329	49	28	36	0.186	0.109	0.097
.	19.01.16-03.15.52-1-240280	122	9	9	1	0	1	701	7	7	0	0	NA	NA	NA	34	32	246	246	353	165	221	315	25	6	4	0.102	0.024	0.011
.	19.01.16-03.15.58-1-240286	244	47	47	19	0	14	724	45	45	0	0	NA	NA	NA	75	66	256	255	368	173	228	323	78	51	36	0.305	0.2	0.098
.	19.01.16-03.16.00-1-240287	63	3	3	0	0	0	690	2	2	0	0	NA	NA	NA	22	20	241	242	350	164	215	311	1	0	5	0.004	0	0.014
.	19.01.16-03.16.03-1-240290	61	2	2	0	0	0	693	1	1	0	0	NA	NA	NA	23	27	243	244	353	168	216	309	0	5	0	0	0.02	0
.	19.01.16-03.16.05-1-240293	31	1	1	0	0	0	0	0	0	0	0	NA	NA	NA	8	7	236	237	347	0	0	0	0	0	1	0	0	0.003
.	19.01.16-03.16.07-1-240294	62	2	2	1	0	1	692	1	1	0	0	NA	NA	NA	32	35	254	243	351	175	213	304	0	8	0	0	0.033	0
.	19.01.16-03.16.16-1-240295	152	8	8	1	0	1	712	6	6	0	0	NA	NA	NA	57	51	252	246	366	173	216	323	4	9	14	0.016	0.037	0.038
.	19.01.16-03.16.17-1-240296	89	7	7	2	0	2	702	4	4	0	0	NA	NA	NA	25	30	244	247	352	168	218	316	9	6	1	0.037	0.024	0.003
.	19.01.16-03.16.19-1-240297	95	11	11	6	0	6	699	10	10	0	0	NA	NA	NA	26	31	245	247	352	167	222	310	6	21	1	0.024	0.085	0.003
.	19.01.16-03.16.23-1-240299	115	6	6	1	0	1	697	5	5	0	0	NA	NA	NA	34	29	245	246	351	168	219	310	14	3	0	0.057	0.012	0
.	19.01.16-03.16.25-1-240300	113	10	10	2	0	2	703	9	9	0	0	NA	NA	NA	33	36	246	249	354	169	220	314	49	12	0	0.199	0.048	0
.	19.01.16-03.16.36-1-240307	65	3	3	0	0	0	696	2	2	0	0	NA	NA	NA	22	23	245	241	350	171	215	310	1	0	7	0.004	0	0.02
.	19.01.16-03.16.36-1-240308	149	7	7	5	0	3	701	6	6	0	0	NA	NA	NA	45	40	246	247	360	171	216	314	8	5	7	0.033	0.02	0.019
.	19.01.16-03.16.37-1-240309	33	1	1	0	0	0	0	0	0	0	0	NA	NA	NA	8	11	238	242	344	0	0	0	0	0	1	0	0	0.003
.	19.01.16-03.16.39-1-240310	62	2	2	0	0	0	706	1	1	0	0	NA	NA	NA	25	36	246	245	358	169	219	318	4	0	1	0.016	0	0.003
.	19.01.16-03.16.40-1-240314	180	9	9	2	0	1	731	8	8	0	0	NA	NA	NA	56	61	258	254	362	182	226	323	6	14	1	0.023	0.055	0.003
.	19.01.16-03.16.42-1-240315	112	5	5	1	0	1	698	4	4	0	0	NA	NA	NA	46	33	245	248	353	168	217	313	9	5	6	0.037	0.02	0.017
.	19.01.16-03.16.42-1-240316	36	1	1	0	0	0	0	0	0	0	0	NA	NA	NA	12	11	239	239	346	0	0	0	0	0	1	0	0	0.003
.	19.01.16-03.16.47-1-240318	69	2	2	0	0	0	689	1	1	0	0	NA	NA	NA	34	26	245	244	350	169	215	305	1	2	0	0.004	0.008	0
.	19.01.16-03.16.52-1-240325	92	6	6	3	0	3	702	5	5	0	0	NA	NA	NA	37	30	246	242	355	168	218	316	19	2	4	0.077	0.008	0.011
.	19.01.16-03.16.53-1-240343	61	3	3	2	0	2	694	2	2	0	0	NA	NA	NA	25	23	242	243	351	167	217	310	4	2	7	0.017	0.008	0.02
.	19.01.16-03.16.54-1-240345	37	1	1	0	0	0	0	0	0	0	0	NA	NA	NA	14	14	240	239	348	0	0	0	0	0	1	0	0	0.003
.	19.01.16-03.16.56-1-240348	89	5	5	1	0	1	693	4	4	0	0	NA	NA	NA	31	27	241	247	352	166	216	311	0	15	10	0	0.061	0.028
.	19.01.16-03.16.58-1-240350	35	1	1	1	0	1	0	0	0	0	0	NA	NA	NA	7	18	239	246	346	0	0	0	4	0	0	0.017	0	0
.	19.01.16-03.16.59-1-240351	122	10	10	1	0	1	715	8	8	0	0	NA	NA	NA	34	50	251	253	359	177	224	314	19	15	3	0.076	0.059	0.008
.	19.01.16-03.17.01-1-240352	36	1	1	0	0	0	0	0	0	0	0	NA	NA	NA	7	8	238	238	345	0	0	0	0	0	3	0	0	0.009
.	19.01.16-03.17.01-1-240353	149	19	19	7	0	5	706	18	18	0	0	NA	NA	NA	48	39	246	248	358	171	217	318	37	38	21	0.15	0.153	0.059
.	19.01.16-03.17.03-1-240356	96	3	3	1	0	1	692	2	2	0	0	NA	NA	NA	38	36	252	245	352	173	213	306	0	0	7	0	0	0.02
.	19.01.16-03.17.04-1-240359	110	6	6	1	0	1	701	4	4	0	0	NA	NA	NA	29	35	247	243	358	171	213	317	8	2	5	0.032	0.008	0.014
.	19.01.16-03.17.05-1-240360	152	12	12	4	0	3	707	11	11	0	0	NA	NA	NA	53	38	249	247	355	174	217	316	30	21	7	0.12	0.085	0.02
.	19.01.16-03.17.10-1-240364	123	19	19	6	0	5	699	15	15	0	0	NA	NA	NA	37	32	244	241	360	166	212	321	16	49	4	0.066	0.203	0.011
.	19.01.16-03.17.15-1-240369	127	17	17	2	0	1	694	16	16	0	0	NA	NA	NA	40	33	241	252	353	163	224	307	23	19	10	0.095	0.075	0.028
.	19.01.16-03.17.15-1-240370	126	10	10	5	0	4	703	9	9	0	0	NA	NA	NA	52	42	244	248	363	163	219	321	40	9	2	0.164	0.036	0.006
.	19.01.16-03.17.19-1-240371	169	15	15	6	0	5	719	14	14	0	0	NA	NA	NA	55	54	249	253	365	171	225	323	25	15	12	0.1	0.059	0.033
.	19.01.16-03.17.23-1-240372	59	2	2	1	0	1	689	1	1	0	0	NA	NA	NA	18	22	243	244	348	164	218	307	1	0	1	0.004	0	0.003
.	19.01.16-03.17.27-1-240373	87	4	4	2	0	1	685	3	3	0	0	NA	NA	NA	41	31	245	239	360	164	208	313	0	7	4	0	0.029	0.011
.	19.01.16-03.17.32-1-240374	65	6	6	0	0	0	698	5	5	0	0	NA	NA	NA	22	31	243	245	356	166	214	318	12	2	0	0.049	0.008	0
.	19.01.16-03.17.39-1-240376	35	1	1	0	0	0	0	0	0	0	0	NA	NA	NA	11	7	238	237	345	0	0	0	0	1	0	0	0.004	0
.	19.01.16-03.17.41-1-240380	63	4	4	0	0	0	688	3	3	0	0	NA	NA	NA	19	14	239	241	347	163	212	313	11	6	0	0.046	0.025	0
.	19.01.16-03.17.41-1-240381	33	1	1	0	0	0	0	0	0	0	0	NA	NA	NA	10	7	237	238	345	0	0	0	1	0	0	0.004	0	0
.	19.01.16-03.17.43-1-240382	85	5	5	3	0	3	688	3	3	0	0	NA	NA	NA	40	31	246	244	354	167	214	307	3	12	7	0.012	0.049	0.02
.	19.01.16-03.17.43-1-240383	58	2	2	1	0	1	689	1	1	0	0	NA	NA	NA	17	19	242	242	348	166	213	310	0	1	4	0	0.004	0.011
.	19.01.16-03.17.44-1-240384	28	1	1	0	0	0	0	0	0	0	0	NA	NA	NA	8	7	238	239	343	0	0	0	0	0	0	0	0	0
.	19.01.16-03.17.45-1-240385	61	5	5	0	0	0	688	4	4	0	0	NA	NA	NA	24	18	241	242	348	166	212	310	12	2	0	0.05	0.008	0
.	19.01.16-03.17.46-1-240386	59	2	2	0	0	0	690	1	1	0	0	NA	NA	NA	19	23	240	241	355	164	212	314	1	0	3	0.004	0	0.008
.	19.01.16-03.17.47-1-240389	127	24	24	12	0	6	701	21	21	0	0	NA	NA	NA	37	36	245	247	357	168	217	316	47	28	7	0.192	0.113	0.02
.	19.01.16-03.17.51-1-240393	30	1	1	0	0	0	0	0	0	0	0	NA	NA	NA	6	15	238	242	348	0	0	0	0	4	0	0	0.017	0
.	19.01.16-03.17.53-1-240412	121	8	8	2	0	1	707	7	7	0	0	NA	NA	NA	26	38	244	254	353	167	224	316	27	8	3	0.111	0.031	0.008
.	19.01.16-03.17.53-1-240413	87	12	12	4	0	3	688	11	11	0	0	NA	NA	NA	40	35	244	250	354	164	220	304	2	11	22	0.008	0.044	0.062
.	19.01.16-03.17.58-1-240418	238	26	26	10	0	9	724	22	22	0	0	NA	NA	NA	88	61	250	249	375	172	219	333	38	33	44	0.152	0.133	0.117
.	19.01.16-03.17.58-1-240419	59	4	4	1	0	1	691	3	3	0	0	NA	NA	NA	20	26	247	243	349	172	213	306	2	1	6	0.008	0.004	0.017
.	19.01.16-03.18.00-1-240420	64	3	3	1	0	1	247	1	1	0	0	NA	NA	NA	12	15	245	239	344	67	74	106	0	0	3	0	0	0.009
.	19.01.16-03.18.03-1-240423	60	2	2	0	0	0	248	1	1	0	0	NA	NA	NA	25	19	245	238	349	57	82	109	1	1	0	0.004	0.004	0
.	19.01.16-03.18.03-1-240424	150	6	6	1	0	1	707	4	4	0	0	NA	NA	NA	39	39	246	244	362	168	218	321	3	10	13	0.012	0.041	0.036
.	19.01.16-03.18.10-1-240428	62	2	2	1	0	1	397	1	1	0	0	NA	NA	NA	17	13	239	240	347	99	122	176	1	5	0	0.004	0.021	0
.	19.01.16-03.18.14-1-240429	60	2	2	0	0	0	50	1	1	0	0	NA	NA	NA	16	28	243	245	353	9	17	24	1	0	4	0.004	0	0.011
.	19.01.16-03.18.15-1-240430	67	3	3	0	0	0	695	2	2	0	0	NA	NA	NA	21	23	241	243	352	168	216	311	0	0	9	0	0	0.026
.	19.01.16-03.18.18-1-240431	89	5	5	1	0	1	708	3	3	0	0	NA	NA	NA	22	36	246	252	351	169	226	313	0	4	5	0	0.016	0.014
.	19.01.16-03.18.20-1-240432	115	5	5	1	0	1	698	4	4	0	0	NA	NA	NA	38	35	244	246	358	169	216	313	6	5	2	0.025	0.02	0.006
.	19.01.16-03.18.22-1-240433	67	3	3	0	0	0	698	2	2	0	0	NA	NA	NA	16	27	242	246	352	168	219	311	0	5	3	0	0.02	0.009
.	19.01.16-03.18.25-1-240434	34	1	1	0	0	0	0	0	0	0	0	NA	NA	NA	11	10	238	241	344	0	0	0	0	0	0	0	0	0
.	19.01.16-03.18.26-1-240435	88	5	5	2	0	2	703	4	4	0	0	NA	NA	NA	29	39	246	251	355	166	222	315	16	0	4	0.065	0	0.011
.	19.01.16-03.18.27-1-240436	123	8	8	4	0	3	693	7	7	0	0	NA	NA	NA	44	28	246	246	349	166	218	309	8	18	12	0.033	0.073	0.034
.	19.01.16-03.18.28-1-240437	150	9	9	6	0	5	716	8	8	0	0	NA	NA	NA	41	55	250	257	361	173	221	322	6	14	11	0.024	0.054	0.03
.	19.01.16-03.18.37-1-240442	97	5	5	1	0	1	709	4	4	0	0	NA	NA	NA	35	40	244	249	360	169	224	316	2	14	4	0.008	0.056	0.011
.	19.01.16-03.18.37-1-240443	33	1	1	0	0	0	0	0	0	0	0	NA	NA	NA	6	8	238	237	346	0	0	0	0	1	0	0	0.004	0
.	19.01.16-03.18.39-1-240444	59	2	2	0	0	0	686	1	1	0	0	NA	NA	NA	34	28	242	241	358	166	210	310	0	6	0	0	0.025	0
.	19.01.16-03.18.40-1-240448	34	1	1	0	0	0	0	0	0	0	0	NA	NA	NA	12	10	242	236	345	0	0	0	0	4	0	0	0.017	0
.	19.01.16-03.18.44-1-240449	122	9	9	0	0	0	705	7	7	0	0	NA	NA	NA	30	37	244	242	364	168	210	327	3	6	11	0.012	0.025	0.03
.	19.01.16-03.18.44-1-240450	68	3	3	0	0	0	687	2	2	0	0	NA	NA	NA	26	24	245	240	352	170	211	306	0	4	3	0	0.017	0.009
.	19.01.16-03.18.45-1-240451	126	36	36	12	0	10	706	33	33	0	0	NA	NA	NA	33	44	248	251	358	169	220	317	69	70	7	0.278	0.279	0.02
.	19.01.16-03.18.50-1-240457	87	8	8	2	0	2	699	7	7	0	0	NA	NA	NA	33	32	243	248	354	166	219	314	7	6	7	0.029	0.024	0.02
.	19.01.16-03.18.54-1-240478	61	3	3	0	0	0	697	2	2	0	0	NA	NA	NA	17	31	241	244	359	166	214	317	0	0	16	0	0	0.045
.	19.01.16-03.18.54-1-240479	177	19	19	4	0	4	714	18	18	0	0	NA	NA	NA	56	57	255	249	366	171	217	326	47	15	7	0.184	0.06	0.019
.	19.01.16-03.18.55-1-240481	31	1	1	0	0	0	0	0	0	0	0	NA	NA	NA	6	12	238	242	345	0	0	0	0	0	0	0	0	0
.	19.01.16-03.18.57-1-240484	197	15	15	5	0	3	727	14	14	0	0	NA	NA	NA	61	60	252	256	365	174	227	326	34	25	24	0.135	0.098	0.066
.	19.01.16-03.18.57-1-240485	62	2	2	1	0	0	692	1	1	0	0	NA	NA	NA	19	24	243	245	349	165	217	310	0	0	3	0	0	0.009
.	19.01.16-03.19.00-1-240486	148	22	22	8	0	5	712	20	20	0	0	NA	NA	NA	42	46	246	249	364	167	222	323	20	22	22	0.081	0.088	0.06
.	19.01.16-03.19.06-1-240491	169	13	13	2	0	2	722	10	10	0	0	NA	NA	NA	41	54	249	255	363	174	227	321	36	6	23	0.145	0.024	0.063
.	19.01.16-03.19.11-1-240495	68	4	4	1	0	1	697	3	3	0	0	NA	NA	NA	17	25	247	242	349	169	216	312	2	4	0	0.008	0.017	0
.	19.01.16-03.19.11-1-240496	61	3	3	0	0	0	699	2	2	0	0	NA	NA	NA	21	32	245	246	354	166	218	315	0	4	2	0	0.016	0.006
.	19.01.16-03.19.11-1-240497	64	3	3	1	0	1	683	2	2	0	0	NA	NA	NA	30	23	242	242	352	163	208	312	8	5	3	0.033	0.021	0.009
.	19.01.16-03.19.27-1-240503	93	8	8	2	0	1	697	6	6	0	0	NA	NA	NA	28	31	248	247	349	170	220	307	8	14	11	0.032	0.057	0.032
.	19.01.16-03.19.27-1-240504	65	2	2	0	0	0	690	1	1	0	0	NA	NA	NA	21	18	243	242	346	168	215	307	0	0	6	0	0	0.017
.	19.01.16-03.19.29-1-240505	62	5	5	3	0	3	699	4	4	0	0	NA	NA	NA	23	31	245	244	355	168	211	320	1	8	5	0.004	0.033	0.014
.	19.01.16-03.19.30-1-240506	89	7	7	2	0	2	685	5	5	0	0	NA	NA	NA	23	22	241	242	352	163	211	311	8	2	0	0.033	0.008	0
.	19.01.16-03.19.33-1-240507	122	8	8	3	0	1	727	6	6	0	0	NA	NA	NA	28	56	249	251	369	173	223	331	3	6	17	0.012	0.024	0.046
.	19.01.16-03.19.34-1-240508	32	1	1	0	0	0	0	0	0	0	0	NA	NA	NA	16	14	240	242	345	0	0	0	1	0	0	0.004	0	0
.	19.01.16-03.19.36-1-240509	151	17	17	2	0	1	712	16	16	0	0	NA	NA	NA	57	48	248	250	363	170	221	321	48	18	21	0.194	0.072	0.058
.	19.01.16-03.19.40-1-240513	97	8	8	1	0	1	694	7	7	0	0	NA	NA	NA	36	37	248	250	352	168	222	304	5	10	24	0.02	0.04	0.068
.	19.01.16-03.19.41-1-240514	128	20	20	6	0	5	712	17	17	0	0	NA	NA	NA	34	45	246	247	365	171	218	323	23	26	27	0.093	0.105	0.074
.	19.01.16-03.19.42-1-240515	92	5	5	1	0	0	688	4	4	0	0	NA	NA	NA	23	20	242	245	346	167	220	301	0	6	9	0	0.024	0.026
.	19.01.16-03.19.46-1-240517	151	9	9	2	0	2	704	8	8	0	0	NA	NA	NA	57	44	249	247	361	170	218	316	17	2	9	0.068	0.008	0.025
.	19.01.16-03.19.48-1-240520	60	2	2	0	0	0	694	1	1	0	0	NA	NA	NA	22	31	243	245	356	166	214	314	6	0	3	0.025	0	0.008
.	19.01.16-03.19.51-1-240524	36	1	1	0	0	0	0	0	0	0	0	NA	NA	NA	4	8	239	241	341	0	0	0	0	0	6	0	0	0.018
.	19.01.16-03.19.55-1-240544	117	11	11	2	0	2	696	10	10	0	0	NA	NA	NA	36	31	248	242	354	172	213	311	11	24	11	0.044	0.099	0.031
.	19.01.16-03.19.56-1-240547	34	1	1	0	0	0	0	0	0	0	0	NA	NA	NA	5	8	238	242	341	0	0	0	0	0	1	0	0	0.003
.	19.01.16-03.19.58-1-240548	62	2	2	2	0	2	691	1	1	0	0	NA	NA	NA	27	22	242	241	352	168	213	310	0	2	8	0	0.008	0.023
.	19.01.16-03.19.59-1-240549	64	2	2	0	0	0	681	1	1	0	0	NA	NA	NA	29	14	242	239	346	165	210	306	0	0	6	0	0	0.017
.	19.01.16-03.20.04-1-240556	120	14	14	4	0	4	701	13	13	0	0	NA	NA	NA	33	34	242	248	357	165	219	317	37	10	23	0.153	0.04	0.064
.	19.01.16-03.20.05-1-240559	146	13	13	3	0	3	712	11	11	0	0	NA	NA	NA	54	47	253	253	354	175	223	314	34	16	5	0.134	0.063	0.014
.	19.01.16-03.20.10-1-240561	96	9	9	1	0	1	701	7	7	0	0	NA	NA	NA	32	36	242	246	361	164	217	320	7	14	1	0.029	0.057	0.003
.	19.01.16-03.20.12-1-240562	67	5	5	2	0	2	498	3	3	0	0	NA	NA	NA	18	17	241	242	347	116	152	230	8	0	2	0.033	0	0.006
.	19.01.16-03.20.13-1-240563	154	12	12	4	0	1	706	9	9	0	0	NA	NA	NA	36	39	246	247	359	168	216	322	44	5	3	0.179	0.02	0.008
.	19.01.16-03.20.13-1-240564	117	9	9	2	0	1	718	8	8	0	0	NA	NA	NA	38	52	252	249	364	174	220	324	9	13	13	0.036	0.052	0.036
.	19.01.16-03.20.15-1-240565	93	4	4	1	0	1	691	3	3	0	0	NA	NA	NA	34	33	247	246	353	168	216	307	4	4	2	0.016	0.016	0.006
.	19.01.16-03.20.21-1-240566	34	1	1	0	0	0	0	0	0	0	0	NA	NA	NA	11	4	238	237	342	0	0	0	0	3	0	0	0.013	0
.	19.01.16-03.20.24-1-240567	58	3	3	1	0	1	685	2	2	0	0	NA	NA	NA	24	19	240	242	350	164	212	309	5	0	5	0.021	0	0.014
.	19.01.16-03.20.27-1-240568	174	15	15	3	0	3	719	14	14	0	0	NA	NA	NA	50	57	258	252	360	178	223	318	30	4	10	0.116	0.016	0.028
.	19.01.16-03.20.31-1-240569	61	3	3	0	0	0	681	2	2	0	0	NA	NA	NA	23	15	240	242	346	166	215	300	2	0	8	0.008	0	0.023
.	19.01.16-03.20.32-1-240570	91	4	4	0	0	0	689	3	3	0	0	NA	NA	NA	20	19	241	238	353	167	209	313	0	2	3	0	0.008	0.008
.	19.01.16-03.20.37-1-240576	64	2	2	1	0	1	695	1	1	0	0	NA	NA	NA	25	30	245	245	353	167	215	313	8	0	5	0.033	0	0.014
.	19.01.16-03.20.37-1-240577	96	5	5	1	0	1	709	4	4	0	0	NA	NA	NA	34	44	254	244	359	177	217	315	11	5	1	0.043	0.02	0.003
.	19.01.16-03.20.37-1-240578	61	3	3	0	0	0	688	2	2	0	0	NA	NA	NA	24	24	242	245	350	164	214	310	3	0	1	0.012	0	0.003
.	19.01.16-03.20.40-1-240582	88	3	3	1	0	1	695	2	2	0	0	NA	NA	NA	31	29	242	242	358	166	213	316	4	0	4	0.017	0	0.011
.	19.01.16-03.20.46-1-240583	86	3	3	0	0	0	703	2	2	0	0	NA	NA	NA	20	24	244	243	350	172	219	312	2	8	2	0.008	0.033	0.006
.	19.01.16-03.20.47-1-240587	62	2	2	1	0	1	395	1	1	0	0	NA	NA	NA	16	17	241	242	347	100	121	174	0	4	1	0	0.017	0.003
.	19.01.16-03.20.49-1-240589	65	6	6	0	0	0	689	4	4	0	0	NA	NA	NA	20	23	242	243	351	163	216	310	6	3	10	0.025	0.012	0.028
.	19.01.16-03.20.51-1-240592	90	7	7	2	0	1	703	6	6	0	0	NA	NA	NA	41	39	246	248	358	166	219	318	22	11	5	0.089	0.044	0.014
.	19.01.16-03.20.53-1-240610	150	14	14	6	0	6	710	13	13	0	0	NA	NA	NA	55	46	251	246	362	175	213	322	5	58	10	0.02	0.236	0.028
.	19.01.16-03.20.55-1-240613	182	20	20	6	0	5	718	18	18	0	0	NA	NA	NA	55	49	256	248	358	179	218	321	53	10	40	0.207	0.04	0.112
.	19.01.16-03.20.57-1-240616	152	45	45	7	0	4	713	40	40	0	0	NA	NA	NA	53	56	253	252	364	173	222	318	73	45	24	0.289	0.179	0.066
.	19.01.16-03.21.00-1-240617	184	19	19	7	0	5	707	17	17	0	0	NA	NA	NA	56	39	247	248	357	169	219	319	25	13	9	0.101	0.052	0.025
.	19.01.16-03.21.01-1-240618	86	8	8	5	0	3	708	7	7	0	0	NA	NA	NA	26	43	248	249	359	172	221	315	10	0	10	0.04	0	0.028
.	19.01.16-03.21.02-1-240620	64	2	2	0	0	0	148	1	1	0	0	NA	NA	NA	20	21	243	242	349	39	43	66	0	2	2	0	0.008	0.006
.	19.01.16-03.21.07-1-240624	118	5	5	5	0	3	700	4	4	0	0	NA	NA	NA	32	36	245	250	354	167	222	311	4	8	5	0.016	0.032	0.014
.	19.01.16-03.21.11-1-240625	204	40	40	9	0	6	721	38	38	0	0	NA	NA	NA	59	61	251	252	371	173	224	324	59	33	41	0.235	0.131	0.111
.	19.01.16-03.21.15-1-240633	60	3	3	0	0	0	689	2	2	0	0	NA	NA	NA	27	22	244	241	350	167	215	307	0	7	2	0	0.029	0.006
.	19.01.16-03.21.22-1-240634	63	2	2	0	0	0	299	1	1	0	0	NA	NA	NA	18	11	238	242	344	69	102	128	2	0	0	0.008	0	0
.	19.01.16-03.21.24-1-240636	175	12	12	3	0	2	719	11	11	0	0	NA	NA	NA	42	47	249	254	357	173	228	318	44	0	5	0.177	0	0.014
.	19.01.16-03.21.26-1-240637	32	1	1	0	0	0	0	0	0	0	0	NA	NA	NA	7	8	239	239	343	0	0	0	0	0	1	0	0	0.003
.	19.01.16-03.21.31-1-240638	90	4	4	3	0	3	703	3	3	0	0	NA	NA	NA	32	35	247	248	353	170	220	313	8	8	3	0.032	0.032	0.008
.	19.01.16-03.21.31-1-240639	35	1	1	0	0	0	0	0	0	0	0	NA	NA	NA	3	11	239	239	346	0	0	0	0	0	4	0	0	0.012
.	19.01.16-03.21.32-1-240640	34	1	1	1	0	1	0	0	0	0	0	NA	NA	NA	6	11	239	239	346	0	0	0	0	0	0	0	0	0
.	19.01.16-03.21.36-1-240641	89	5	5	2	0	2	693	3	3	0	0	NA	NA	NA	37	27	246	245	349	166	217	310	12	0	5	0.049	0	0.014
.	19.01.16-03.21.36-1-240642	59	2	2	0	0	0	704	1	1	0	0	NA	NA	NA	27	37	247	247	356	171	215	318	0	3	2	0	0.012	0.006
.	19.01.16-03.21.36-1-240643	148	6	6	2	0	1	715	5	5	0	0	NA	NA	NA	48	50	255	246	362	177	217	321	13	3	7	0.051	0.012	0.019
.	19.01.16-03.21.38-1-240644	91	5	5	3	0	2	695	4	4	0	0	NA	NA	NA	34	32	252	240	353	171	209	315	7	10	4	0.028	0.042	0.011
.	19.01.16-03.21.48-1-240651	92	5	5	1	0	1	696	4	4	0	0	NA	NA	NA	35	34	245	249	353	166	221	309	18	0	7	0.073	0	0.02
.	19.01.16-03.21.51-1-240655	62	4	4	0	0	0	688	3	3	0	0	NA	NA	NA	21	21	241	239	354	165	208	315	0	11	0	0	0.046	0
.	19.01.16-03.21.54-1-240675	86	5	5	3	0	2	702	3	3	0	0	NA	NA	NA	22	34	247	240	360	169	215	318	10	0	9	0.04	0	0.025
.	19.01.16-03.21.56-1-240678	84	4	4	1	0	1	692	3	3	0	0	NA	NA	NA	23	19	244	241	347	169	216	307	6	2	8	0.025	0.008	0.023
.	19.01.16-03.21.58-1-240680	172	11	11	4	0	3	692	9	9	0	0	NA	NA	NA	54	32	242	246	357	167	216	309	27	16	7	0.112	0.065	0.02
.	19.01.16-03.21.58-1-240681	65	2	2	1	0	1	598	1	1	0	0	NA	NA	NA	17	22	240	243	352	139	187	272	5	0	1	0.021	0	0.003
.	19.01.16-03.22.06-1-240686	178	9	9	4	0	1	735	7	7	0	0	NA	NA	NA	44	63	252	251	373	179	226	330	13	21	3	0.052	0.084	0.008
.	19.01.16-03.22.07-1-240687	141	31	31	6	0	2	699	27	27	0	0	NA	NA	NA	32	32	245	246	354	166	218	315	57	35	20	0.233	0.142	0.056
.	19.01.16-03.22.09-1-240688	207	15	15	5	0	4	729	14	14	0	0	NA	NA	NA	75	64	258	252	367	182	222	325	15	47	1	0.058	0.187	0.003
.	19.01.16-03.22.11-1-240689	31	1	1	0	0	0	0	0	0	0	0	NA	NA	NA	6	8	239	237	345	0	0	0	0	0	1	0	0	0.003
.	19.01.16-03.22.12-1-240690	33	1	1	0	0	0	0	0	0	0	0	NA	NA	NA	15	15	239	243	346	0	0	0	0	0	0	0	0	0
.	19.01.16-03.22.13-1-240691	68	5	5	2	0	2	686	4	4	0	0	NA	NA	NA	23	17	241	242	347	162	214	310	6	1	1	0.025	0.004	0.003
.	19.01.16-03.22.14-1-240692	33	1	1	0	0	0	0	0	0	0	0	NA	NA	NA	10	11	240	239	345	0	0	0	0	0	0	0	0	0
.	19.01.16-03.22.14-1-240693	173	21	21	10	0	6	714	19	19	0	0	NA	NA	NA	54	51	251	250	363	171	219	324	31	30	11	0.124	0.12	0.03
.	19.01.16-03.22.14-1-240694	93	10	10	3	0	2	693	9	9	0	0	NA	NA	NA	33	31	246	246	352	165	218	310	20	10	5	0.081	0.041	0.014
.	19.01.16-03.22.16-1-240695	119	14	14	2	0	0	699	12	12	0	0	NA	NA	NA	27	30	247	242	354	170	213	316	32	29	8	0.13	0.12	0.023
.	19.01.16-03.22.24-1-240696	92	9	9	0	0	0	697	8	8	0	0	NA	NA	NA	27	32	244	247	354	163	218	316	9	6	9	0.037	0.024	0.025
.	19.01.16-03.22.31-1-240697	67	3	3	1	0	0	691	1	1	0	0	NA	NA	NA	23	22	241	241	353	166	211	314	4	6	0	0.017	0.025	0
.	19.01.16-03.22.33-1-240698	64	2	2	1	0	1	149	1	1	0	0	NA	NA	NA	16	10	241	239	343	34	45	70	0	0	3	0	0	0.009
.	19.01.16-03.22.39-1-240700	90	4	4	1	0	1	691	3	3	0	0	NA	NA	NA	40	30	244	244	355	164	214	313	4	0	6	0.016	0	0.017
.	19.01.16-03.22.42-1-240704	61	2	2	0	0	0	690	1	1	0	0	NA	NA	NA	23	22	241	245	349	163	219	308	0	4	0	0	0.016	0
.	19.01.16-03.22.42-1-240705	124	8	8	2	0	2	714	7	7	0	0	NA	NA	NA	49	51	254	252	358	178	220	316	11	14	4	0.043	0.056	0.011
.	19.01.16-03.22.48-1-240708	94	7	7	3	0	2	703	6	6	0	0	NA	NA	NA	27	30	242	245	356	167	218	318	12	9	9	0.05	0.037	0.025
.	19.01.16-03.22.48-1-240709	61	2	2	0	0	0	702	1	1	0	0	NA	NA	NA	22	33	247	245	354	171	219	312	0	3	2	0	0.012	0.006
.	19.01.16-03.22.53-1-240731	63	2	2	0	0	0	692	1	1	0	0	NA	NA	NA	17	19	241	240	351	168	213	311	1	2	0	0.004	0.008	0
.	19.01.16-03.22.55-1-240733	149	7	7	3	0	0	719	6	6	0	0	NA	NA	NA	52	50	256	253	354	181	224	314	14	9	2	0.055	0.036	0.006
.	19.01.16-03.22.58-1-240737	275	14	14	4	0	3	761	11	11	0	0	NA	NA	NA	81	90	263	262	378	186	236	339	47	14	7	0.179	0.053	0.019
.	19.01.16-03.22.59-1-240738	97	5	5	2	0	1	698	3	3	0	0	NA	NA	NA	47	37	247	250	353	170	221	307	9	1	5	0.036	0.004	0.014
.	19.01.16-03.23.02-1-240740	63	4	4	2	0	2	695	3	3	0	0	NA	NA	NA	18	24	243	244	350	167	218	310	3	0	9	0.012	0	0.026
.	19.01.16-03.23.04-1-240744	117	8	8	4	0	3	704	7	7	0	0	NA	NA	NA	28	32	245	244	356	169	218	317	9	0	14	0.037	0	0.039
.	19.01.16-03.23.07-1-240746	149	28	28	11	0	6	714	25	25	0	0	NA	NA	NA	45	48	250	251	360	175	221	318	60	24	40	0.24	0.096	0.111
.	19.01.16-03.23.07-1-240747	63	3	3	1	0	1	693	2	2	0	0	NA	NA	NA	23	25	240	242	356	164	213	316	0	6	4	0	0.025	0.011
.	19.01.16-03.23.09-1-240748	35	1	1	0	0	0	0	0	0	0	0	NA	NA	NA	15	8	238	239	344	0	0	0	0	0	0	0	0	0
.	19.01.16-03.23.12-1-240749	65	3	3	0	0	0	688	2	2	0	0	NA	NA	NA	28	24	244	241	352	164	213	311	0	0	6	0	0	0.017
.	19.01.16-03.23.18-1-240757	61	3	3	1	0	1	349	2	2	0	0	NA	NA	NA	14	15	242	238	348	78	105	166	0	4	7	0	0.017	0.02
.	19.01.16-03.23.18-1-240758	173	11	11	4	0	4	726	8	8	0	0	NA	NA	NA	52	58	249	250	372	175	222	329	24	6	13	0.096	0.024	0.035
.	19.01.16-03.23.21-1-240759	123	9	9	2	0	2	708	8	8	0	0	NA	NA	NA	42	42	248	244	363	171	218	319	22	0	18	0.089	0	0.05
.	19.01.16-03.23.25-1-240760	64	2	2	0	0	0	698	1	1	0	0	NA	NA	NA	28	31	246	242	356	170	215	313	0	0	5	0	0	0.014
.	19.01.16-03.23.25-1-240761	93	11	11	5	0	5	695	10	10	0	0	NA	NA	NA	43	36	253	243	353	173	214	308	8	2	42	0.032	0.008	0.119
.	19.01.16-03.23.27-1-240762	65	3	3	0	0	0	690	2	2	0	0	NA	NA	NA	16	23	244	240	352	165	212	313	0	8	2	0	0.033	0.006
.	19.01.16-03.23.31-1-240763	30	1	1	0	0	0	0	0	0	0	0	NA	NA	NA	13	3	237	236	343	0	0	0	0	0	1	0	0	0.003
.	19.01.16-03.23.31-1-240764	127	5	5	3	0	3	690	3	3	0	0	NA	NA	NA	55	28	245	245	351	169	217	304	5	2	5	0.02	0.008	0.014
.	19.01.16-03.23.33-1-240765	65	3	3	0	0	0	685	2	2	0	0	NA	NA	NA	27	16	244	241	344	169	213	303	6	2	2	0.025	0.008	0.006
.	19.01.16-03.23.41-1-240769	88	7	7	2	0	1	698	6	6	0	0	NA	NA	NA	30	37	250	252	348	170	221	307	0	10	6	0	0.04	0.017
.	19.01.16-03.23.43-1-240770	96	3	3	2	0	2	696	2	2	0	0	NA	NA	NA	30	31	246	243	355	171	213	312	0	13	2	0	0.053	0.006
.	19.01.16-03.23.45-1-240771	153	20	20	2	0	1	709	19	19	0	0	NA	NA	NA	54	45	247	252	359	170	224	315	55	12	20	0.223	0.048	0.056
.	19.01.16-03.23.45-1-240772	87	5	5	2	0	2	688	3	3	0	0	NA	NA	NA	39	31	250	239	355	166	212	310	6	3	1	0.024	0.013	0.003
.	19.01.16-03.23.48-1-240776	59	2	2	0	0	0	697	1	1	0	0	NA	NA	NA	25	30	242	247	354	164	219	314	0	0	6	0	0	0.017
.	19.01.16-03.23.49-1-240778	71	2	2	0	0	0	692	1	1	0	0	NA	NA	NA	21	22	242	245	348	165	218	309	4	2	0	0.017	0.008	0
.	19.01.16-03.23.52-1-240783	63	3	3	0	0	0	197	2	2	0	0	NA	NA	NA	19	16	243	241	345	48	62	87	2	0	5	0.008	0	0.014
.	19.01.16-03.23.58-1-240804	34	1	1	1	0	1	0	0	0	0	0	NA	NA	NA	7	11	236	241	347	0	0	0	0	2	0	0	0.008	0
.	19.01.16-03.23.59-1-240805	158	12	12	5	0	5	714	11	11	0	0	NA	NA	NA	52	48	252	258	351	173	231	310	28	15	20	0.111	0.058	0.057
.	19.01.16-03.24.01-1-240806	91	4	4	2	0	1	706	1	1	0	0	NA	NA	NA	30	40	246	249	358	170	220	316	7	10	1	0.028	0.04	0.003
.	19.01.16-03.24.02-1-240808	58	3	3	0	0	0	689	2	2	0	0	NA	NA	NA	19	20	241	243	349	169	216	304	4	5	0	0.017	0.021	0
.	19.01.16-03.24.02-1-240809	85	4	4	0	0	0	688	3	3	0	0	NA	NA	NA	39	31	246	245	353	166	214	308	3	5	5	0.012	0.02	0.014
.	19.01.16-03.24.03-1-240810	92	7	7	1	0	1	688	3	3	0	0	NA	NA	NA	37	29	246	246	350	165	213	310	7	6	5	0.028	0.024	0.014
.	19.01.16-03.24.03-1-240811	61	2	2	1	0	1	688	1	1	0	0	NA	NA	NA	28	25	242	241	355	164	213	311	0	0	5	0	0	0.014
.	19.01.16-03.24.04-1-240814	61	3	3	0	0	0	673	2	2	0	0	NA	NA	NA	29	12	240	240	345	161	207	305	8	2	0	0.033	0.008	0
.	19.01.16-03.24.17-1-240816	89	3	3	1	0	1	709	2	2	0	0	NA	NA	NA	35	43	247	248	361	170	222	317	2	3	2	0.008	0.012	0.006
.	19.01.16-03.24.18-1-240817	95	4	4	1	0	1	694	2	2	0	0	NA	NA	NA	27	30	243	246	354	163	218	313	0	7	5	0	0.028	0.014
.	19.01.16-03.24.19-1-240818	37	1	1	0	0	0	0	0	0	0	0	NA	NA	NA	12	12	240	239	346	0	0	0	2	0	0	0.008	0	0
.	19.01.16-03.24.19-1-240819	63	2	2	1	0	1	696	1	1	0	0	NA	NA	NA	19	23	243	240	353	167	214	315	12	0	0	0.049	0	0
.	19.01.16-03.24.19-1-240820	33	1	1	0	0	0	0	0	0	0	0	NA	NA	NA	6	10	237	238	348	0	0	0	0	0	1	0	0	0.003
.	19.01.16-03.24.22-1-240822	63	4	4	0	0	0	694	3	3	0	0	NA	NA	NA	23	23	240	246	350	166	218	310	2	9	3	0.008	0.037	0.009
.	19.01.16-03.24.23-1-240823	184	19	19	10	0	6	709	16	16	0	0	NA	NA	NA	58	52	253	252	360	171	220	318	39	27	9	0.154	0.107	0.025
.	19.01.16-03.24.25-1-240824	59	2	2	1	0	1	299	1	1	0	0	NA	NA	NA	20	26	245	247	347	72	87	140	0	0	2	0	0	0.006
.	19.01.16-03.24.26-1-240825	57	2	2	0	0	0	679	1	1	0	0	NA	NA	NA	32	24	243	243	351	163	214	302	0	3	3	0	0.012	0.009
.	19.01.16-03.24.28-1-240826	65	3	3	1	0	1	697	2	2	0	0	NA	NA	NA	21	25	244	242	352	167	214	316	0	1	8	0	0.004	0.023
.	19.01.16-03.24.33-1-240827	60	3	3	1	0	0	686	2	2	0	0	NA	NA	NA	33	27	243	243	354	165	215	306	0	0	6	0	0	0.017
.	19.01.16-03.24.35-1-240828	90	5	5	0	0	0	702	4	4	0	0	NA	NA	NA	34	41	247	250	357	169	221	312	3	0	8	0.012	0	0.022
.	19.01.16-03.24.36-1-240829	91	11	11	5	0	5	690	7	7	0	0	NA	NA	NA	30	28	244	243	354	167	216	307	8	6	11	0.033	0.025	0.031
.	19.01.16-03.24.36-1-240830	68	2	2	1	0	1	698	1	1	0	0	NA	NA	NA	20	29	244	243	355	171	214	313	9	2	0	0.037	0.008	0
.	19.01.16-03.24.38-1-240831	60	3	3	1	0	0	688	1	1	0	0	NA	NA	NA	23	23	242	242	352	165	214	309	0	4	6	0	0.017	0.017
.	19.01.16-03.24.43-1-240835	89	10	10	1	0	1	687	6	6	0	0	NA	NA	NA	46	36	249	244	356	164	215	308	13	17	3	0.052	0.07	0.008
.	19.01.16-03.24.44-1-240836	29	1	1	0	0	0	0	0	0	0	0	NA	NA	NA	9	4	237	237	343	0	0	0	0	0	2	0	0	0.006
.	19.01.16-03.24.49-1-240840	93	10	10	1	0	1	690	7	7	0	0	NA	NA	NA	24	20	244	242	347	166	215	309	1	5	11	0.004	0.021	0.032
.	19.01.16-03.24.49-1-240841	124	12	12	4	0	3	706	8	8	0	0	NA	NA	NA	40	47	251	248	361	172	218	316	20	17	15	0.08	0.069	0.042
.	19.01.16-03.24.51-1-240845	65	3	3	1	0	1	695	2	2	0	0	NA	NA	NA	33	35	250	243	355	171	209	315	5	4	4	0.02	0.016	0.011
.	19.01.16-03.24.53-1-240863	120	10	10	1	0	1	698	8	8	0	0	NA	NA	NA	44	35	244	245	359	170	215	313	23	9	18	0.094	0.037	0.05
.	19.01.16-03.24.56-1-240867	117	6	6	0	0	0	709	5	5	0	0	NA	NA	NA	41	45	243	248	367	167	221	321	5	3	7	0.021	0.012	0.019
.	19.01.16-03.25.01-1-240869	63	3	3	0	0	0	691	2	2	0	0	NA	NA	NA	27	20	243	242	348	169	211	311	4	0	2	0.016	0	0.006
.	19.01.16-03.25.02-1-240870	118	12	12	4	0	4	696	11	11	0	0	NA	NA	NA	39	35	251	245	352	170	215	311	34	10	6	0.135	0.041	0.017
.	19.01.16-03.25.08-1-240876	89	5	5	1	0	0	684	4	4	0	0	NA	NA	NA	45	18	240	241	350	162	211	311	6	2	2	0.025	0.008	0.006
.	19.01.16-03.25.09-1-240877	67	6	6	2	0	2	686	4	4	0	0	NA	NA	NA	30	25	242	241	355	161	212	313	9	2	7	0.037	0.008	0.02
.	19.01.16-03.25.11-1-240878	32	1	1	0	0	0	0	0	0	0	0	NA	NA	NA	7	8	239	238	344	0	0	0	1	0	0	0.004	0	0
.	19.01.16-03.25.14-1-240886	95	8	8	2	0	2	690	7	7	0	0	NA	NA	NA	23	25	243	244	351	169	213	308	10	19	8	0.041	0.078	0.023
.	19.01.16-03.25.15-1-240887	64	2	2	0	0	0	685	1	1	0	0	NA	NA	NA	25	18	244	243	344	170	212	303	0	0	4	0	0	0.012
.	19.01.16-03.25.15-1-240888	170	17	17	4	0	3	706	14	14	0	0	NA	NA	NA	49	40	248	242	363	167	216	323	20	11	24	0.081	0.045	0.066
.	19.01.16-03.25.19-1-240889	61	3	3	1	0	1	692	2	2	0	0	NA	NA	NA	25	23	241	246	349	166	219	307	1	3	4	0.004	0.012	0.011
.	19.01.16-03.25.23-1-240890	62	2	2	0	0	0	688	1	1	0	0	NA	NA	NA	23	22	245	240	350	168	212	308	5	0	1	0.02	0	0.003
.	19.01.16-03.25.26-1-240891	115	9	9	2	0	1	693	6	6	0	0	NA	NA	NA	39	36	246	248	355	165	212	316	8	9	9	0.033	0.036	0.025
.	19.01.16-03.25.29-1-240892	63	2	2	0	0	0	396	1	1	0	0	NA	NA	NA	18	13	239	241	346	97	127	172	0	2	0	0	0.008	0
.	19.01.16-03.25.30-1-240893	88	4	4	2	0	1	696	3	3	0	0	NA	NA	NA	24	25	246	240	352	170	212	314	5	4	7	0.02	0.017	0.02
.	19.01.16-03.25.30-1-240894	62	3	3	2	0	2	686	2	2	0	0	NA	NA	NA	22	22	243	240	352	165	212	309	0	5	6	0	0.021	0.017
.	19.01.16-03.25.36-1-240895	144	19	19	6	0	5	694	16	16	0	0	NA	NA	NA	37	30	249	243	351	170	215	309	51	11	4	0.205	0.045	0.011
.	19.01.16-03.25.38-1-240897	62	4	4	1	0	1	692	3	3	0	0	NA	NA	NA	21	25	245	246	347	168	220	304	2	4	3	0.008	0.016	0.009
.	19.01.16-03.25.39-1-240898	90	3	3	0	0	0	692	2	2	0	0	NA	NA	NA	31	24	243	245	349	166	219	307	9	2	0	0.037	0.008	0
.	19.01.16-03.25.43-1-240902	86	8	8	4	0	4	695	7	7	0	0	NA	NA	NA	33	30	246	241	356	168	214	313	16	9	4	0.065	0.037	0.011
.	19.01.16-03.25.46-1-240903	58	2	2	0	0	0	688	1	1	0	0	NA	NA	NA	27	27	249	241	350	167	213	308	0	2	4	0	0.008	0.011
.	19.01.16-03.25.46-1-240906	173	10	10	4	0	4	719	8	8	0	0	NA	NA	NA	51	51	249	248	367	169	221	329	18	6	11	0.072	0.024	0.03
.	19.01.16-03.25.47-1-240907	88	10	10	1	0	1	686	9	9	0	0	NA	NA	NA	21	25	246	243	349	168	212	306	3	23	4	0.012	0.095	0.011
.	19.01.16-03.25.50-1-240911	87	4	4	0	0	0	698	2	2	0	0	NA	NA	NA	17	25	242	243	353	169	213	316	9	5	0	0.037	0.021	0
.	19.01.16-03.25.54-1-240932	56	2	2	1	0	1	197	1	1	0	0	NA	NA	NA	11	15	241	240	347	50	54	93	1	0	1	0.004	0	0.003
.	19.01.16-03.25.58-1-240935	92	3	3	0	0	0	684	2	2	0	0	NA	NA	NA	37	23	247	244	345	168	212	304	1	4	3	0.004	0.016	0.009
.	19.01.16-03.26.00-1-240936	61	6	6	1	0	0	690	5	5	0	0	NA	NA	NA	19	18	241	239	351	168	211	311	5	8	4	0.021	0.033	0.011
.	19.01.16-03.26.04-1-240940	95	4	4	2	0	2	707	3	3	0	0	NA	NA	NA	24	35	240	248	360	169	219	319	7	6	0	0.029	0.024	0
.	19.01.16-03.26.05-1-240942	66	2	2	0	0	0	446	1	1	0	0	NA	NA	NA	10	26	244	240	355	111	139	196	0	4	0	0	0.017	0
.	19.01.16-03.26.05-1-240943	177	21	21	9	0	7	702	18	18	0	0	NA	NA	NA	50	43	252	251	353	173	223	306	42	16	38	0.167	0.064	0.108
.	19.01.16-03.26.07-1-240944	31	1	1	0	0	0	0	0	0	0	0	NA	NA	NA	9	4	239	237	341	0	0	0	0	2	0	0	0.008	0
.	19.01.16-03.26.09-1-240945	33	1	1	0	0	0	0	0	0	0	0	NA	NA	NA	9	7	240	238	342	0	0	0	2	0	0	0.008	0	0
.	19.01.16-03.26.09-1-240946	93	3	3	0	0	0	696	1	1	0	0	NA	NA	NA	21	26	243	239	357	169	214	313	0	0	3	0	0	0.008
.	19.01.16-03.26.11-1-240947	57	2	2	1	0	0	695	1	1	0	0	NA	NA	NA	18	26	242	241	356	165	214	316	5	3	0	0.021	0.012	0
.	19.01.16-03.26.13-1-240948	150	15	15	5	0	5	724	13	13	0	0	NA	NA	NA	54	55	255	249	364	178	221	325	15	32	26	0.059	0.129	0.071
.	19.01.16-03.26.16-1-240949	95	5	5	1	0	1	701	4	4	0	0	NA	NA	NA	33	34	241	244	362	164	217	320	3	6	8	0.012	0.025	0.022
.	19.01.16-03.26.19-1-240950	120	8	8	3	0	2	703	7	7	0	0	NA	NA	NA	31	36	248	244	357	169	217	317	6	10	14	0.024	0.041	0.039
.	19.01.16-03.26.19-1-240951	118	5	5	0	0	0	707	3	3	0	0	NA	NA	NA	33	34	249	242	356	170	217	320	7	3	0	0.028	0.012	0
.	19.01.16-03.26.22-1-240953	62	2	2	0	0	0	697	1	1	0	0	NA	NA	NA	24	32	249	243	353	172	213	312	4	0	1	0.016	0	0.003
.	19.01.16-03.26.25-1-240954	118	16	16	6	0	4	695	13	13	0	0	NA	NA	NA	28	28	238	248	355	161	221	313	31	20	15	0.13	0.081	0.042
.	19.01.16-03.26.25-1-240955	145	11	11	3	0	2	711	9	9	0	0	NA	NA	NA	49	46	252	251	356	175	221	315	28	6	18	0.111	0.024	0.051
.	19.01.16-03.26.37-1-240962	114	7	7	1	0	1	707	6	6	0	0	NA	NA	NA	20	40	248	246	359	168	221	318	7	1	10	0.028	0.004	0.028
.	19.01.16-03.26.37-1-240963	86	9	9	2	0	1	692	7	7	0	0	NA	NA	NA	25	25	239	241	358	163	215	314	8	6	9	0.033	0.025	0.025
.	19.01.16-03.26.38-1-240964	35	1	1	1	0	1	0	0	0	0	0	NA	NA	NA	6	11	241	238	345	0	0	0	0	2	0	0	0.008	0
.	19.01.16-03.26.40-1-240968	113	11	11	2	0	1	695	9	9	0	0	NA	NA	NA	39	27	241	241	358	166	210	319	20	2	7	0.083	0.008	0.02
.	19.01.16-03.26.42-1-240969	94	7	7	3	0	2	710	6	6	0	0	NA	NA	NA	26	38	246	248	357	170	221	319	16	4	8	0.065	0.016	0.022
.	19.01.16-03.26.43-1-240970	89	4	4	0	0	0	691	3	3	0	0	NA	NA	NA	29	25	247	243	348	171	213	307	5	1	4	0.02	0.004	0.011
.	19.01.16-03.26.44-1-240971	62	2	2	0	0	0	690	1	1	0	0	NA	NA	NA	21	23	242	241	353	165	213	312	0	2	2	0	0.008	0.006
.	19.01.16-03.26.51-1-240979	177	9	9	2	0	2	717	8	8	0	0	NA	NA	NA	60	51	250	251	363	171	224	322	28	1	10	0.112	0.004	0.028
.	19.01.16-03.26.56-1-241001	34	1	1	0	0	0	0	0	0	0	0	NA	NA	NA	9	13	237	241	348	0	0	0	0	0	0	0	0	0
.	19.01.16-03.26.58-1-241002	122	15	15	5	0	5	696	11	11	0	0	NA	NA	NA	45	33	246	248	352	171	215	310	31	17	4	0.126	0.069	0.011
.	19.01.16-03.26.59-1-241003	145	11	11	4	0	4	723	9	9	0	0	NA	NA	NA	33	55	252	254	362	176	229	318	19	3	11	0.075	0.012	0.03
.	19.01.16-03.27.01-1-241004	126	8	8	1	0	1	717	6	6	0	0	NA	NA	NA	45	47	243	257	360	166	226	325	10	6	5	0.041	0.023	0.014
.	19.01.16-03.27.01-1-241005	115	13	13	1	0	1	691	9	9	0	0	NA	NA	NA	49	39	247	250	355	168	219	304	40	8	12	0.162	0.032	0.034
.	19.01.16-03.27.02-1-241007	149	6	6	2	0	2	726	5	5	0	0	NA	NA	NA	42	61	252	255	367	177	226	323	8	0	22	0.032	0	0.06
.	19.01.16-03.27.03-1-241009	64	3	3	1	0	1	687	2	2	0	0	NA	NA	NA	24	25	243	246	349	167	214	306	0	8	2	0	0.033	0.006
.	19.01.16-03.27.06-1-241012	61	2	2	0	0	0	692	1	1	0	0	NA	NA	NA	23	26	241	242	356	163	214	315	10	5	0	0.041	0.021	0
.	19.01.16-03.27.20-1-241020	85	4	4	1	0	1	699	3	3	0	0	NA	NA	NA	24	26	243	241	355	168	213	318	1	8	3	0.004	0.033	0.008
.	19.01.16-03.27.20-1-241021	84	5	5	1	0	1	708	4	4	0	0	NA	NA	NA	21	36	248	246	355	172	218	318	10	5	0	0.04	0.02	0
.	19.01.16-03.27.20-1-241022	62	4	4	0	0	0	682	2	2	0	0	NA	NA	NA	29	18	241	239	351	162	209	311	4	6	2	0.017	0.025	0.006
.	19.01.16-03.27.22-1-241023	60	3	3	0	0	0	686	1	1	0	0	NA	NA	NA	31	27	245	245	350	168	215	303	1	4	3	0.004	0.016	0.009
.	19.01.16-03.27.22-1-241024	37	1	1	0	0	0	0	0	0	0	0	NA	NA	NA	7	13	242	237	347	0	0	0	0	0	2	0	0	0.006
.	19.01.16-03.27.26-1-241025	87	3	3	0	0	0	692	2	2	0	0	NA	NA	NA	20	25	241	247	350	167	217	308	5	2	0	0.021	0.008	0
.	19.01.16-03.27.29-1-241026	61	4	4	3	0	2	694	3	3	0	0	NA	NA	NA	29	31	247	246	351	165	217	312	0	3	12	0	0.012	0.034
.	19.01.16-03.27.30-1-241027	34	1	1	1	0	1	0	0	0	0	0	NA	NA	NA	12	9	238	239	345	0	0	0	0	0	3	0	0	0.009
.	19.01.16-03.27.36-1-241028	94	9	9	4	0	2	700	6	6	0	0	NA	NA	NA	25	28	246	240	355	173	214	313	21	14	11	0.085	0.058	0.031
.	19.01.16-03.27.37-1-241030	126	20	20	8	0	4	707	17	17	0	0	NA	NA	NA	42	41	252	252	350	174	226	307	41	13	15	0.163	0.052	0.043
.	19.01.16-03.27.38-1-241031	91	4	4	1	0	1	697	3	3	0	0	NA	NA	NA	20	26	244	246	349	170	221	306	8	0	1	0.033	0	0.003
.	19.01.16-03.27.41-1-241035	89	8	8	1	0	1	690	7	7	0	0	NA	NA	NA	36	28	245	244	352	167	214	309	7	8	5	0.029	0.033	0.014
.	19.01.16-03.27.42-1-241036	91	5	5	2	0	2	698	4	4	0	0	NA	NA	NA	28	31	245	244	355	167	214	317	6	9	5	0.024	0.037	0.014
.	19.01.16-03.27.42-1-241037	33	1	1	1	0	1	0	0	0	0	0	NA	NA	NA	4	9	237	238	347	0	0	0	0	0	1	0	0	0.003
.	19.01.16-03.27.44-1-241038	125	14	14	6	0	3	704	11	11	0	0	NA	NA	NA	45	39	250	247	355	170	221	313	46	14	8	0.184	0.057	0.023
.	19.01.16-03.27.44-1-241039	95	3	3	0	0	0	682	2	2	0	0	NA	NA	NA	32	23	241	244	351	163	213	306	5	8	2	0.021	0.033	0.006
.	19.01.16-03.27.49-1-241044	97	9	9	4	0	3	690	7	7	0	0	NA	NA	NA	37	26	246	244	349	168	218	304	14	18	3	0.057	0.074	0.009
.	19.01.16-03.27.57-1-241068	61	2	2	1	0	1	687	1	1	0	0	NA	NA	NA	27	26	247	243	349	166	218	303	0	1	5	0	0.004	0.014
.	19.01.16-03.27.59-1-241069	33	1	1	0	0	0	0	0	0	0	0	NA	NA	NA	6	9	239	238	345	0	0	0	0	0	2	0	0	0.006
.	19.01.16-03.28.00-1-241070	83	6	6	2	0	2	691	5	5	0	0	NA	NA	NA	26	27	242	247	351	163	218	310	19	1	7	0.079	0.004	0.02
.	19.01.16-03.28.01-1-241071	95	7	7	1	0	1	714	6	6	0	0	NA	NA	NA	23	44	250	248	359	173	220	321	6	18	4	0.024	0.073	0.011
.	19.01.16-03.28.02-1-241072	157	8	8	4	0	3	710	6	6	0	0	NA	NA	NA	42	44	246	248	363	170	218	322	10	2	10	0.041	0.008	0.028
.	19.01.16-03.28.09-1-241078	35	1	1	0	0	0	0	0	0	0	0	NA	NA	NA	13	6	239	236	344	0	0	0	0	0	1	0	0	0.003
.	19.01.16-03.28.12-1-241079	209	13	13	6	0	3	743	11	11	0	0	NA	NA	NA	61	71	250	259	375	175	234	334	26	44	6	0.104	0.17	0.016
.	19.01.16-03.28.12-1-241080	203	9	9	3	0	2	719	8	8	0	0	NA	NA	NA	67	56	253	259	357	174	229	316	15	28	5	0.059	0.108	0.014
.	19.01.16-03.28.14-1-241081	93	9	9	3	0	2	695	7	7	0	0	NA	NA	NA	31	25	239	244	355	164	216	315	11	8	7	0.046	0.033	0.02
.	19.01.16-03.28.18-1-241082	212	16	16	5	0	3	745	13	13	0	0	NA	NA	NA	68	79	262	257	373	187	227	331	31	25	16	0.118	0.097	0.043
.	19.01.16-03.28.21-1-241083	37	1	1	0	0	0	0	0	0	0	0	NA	NA	NA	9	10	237	243	343	0	0	0	0	0	2	0	0	0.006
.	19.01.16-03.28.23-1-241084	89	5	5	0	0	0	696	4	4	0	0	NA	NA	NA	38	29	245	245	352	169	214	313	19	0	4	0.078	0	0.011
.	19.01.16-03.28.24-1-241085	63	2	2	0	0	0	695	0	0	0	0	NA	NA	NA	21	29	246	244	352	169	217	309	0	0	3	0	0	0.009
.	19.01.16-03.28.26-1-241086	125	8	8	0	0	0	719	6	6	0	0	NA	NA	NA	42	50	252	250	361	174	223	322	9	8	11	0.036	0.032	0.03
.	19.01.16-03.28.31-1-241087	94	5	5	1	0	1	702	4	4	0	0	NA	NA	NA	26	32	244	253	348	168	222	312	19	3	0	0.078	0.012	0
.	19.01.16-03.28.33-1-241092	95	11	11	3	0	2	691	9	9	0	0	NA	NA	NA	33	26	242	240	357	167	210	314	8	5	16	0.033	0.021	0.045
.	19.01.16-03.28.39-1-241093	124	15	15	4	0	4	702	12	12	0	0	NA	NA	NA	43	32	246	244	355	172	215	315	56	7	13	0.228	0.029	0.037
.	19.01.16-03.28.40-1-241097	93	8	8	2	0	1	701	6	6	0	0	NA	NA	NA	28	31	246	247	351	171	219	311	17	2	9	0.069	0.008	0.026
.	19.01.16-03.28.47-1-241100	152	11	11	3	0	2	709	10	10	0	0	NA	NA	NA	42	46	247	251	361	168	223	318	13	11	9	0.053	0.044	0.025
.	19.01.16-03.28.48-1-241102	118	13	13	3	0	2	691	11	11	0	0	NA	NA	NA	36	30	247	243	353	166	213	312	7	22	8	0.028	0.091	0.023
.	19.01.16-03.28.50-1-241105	88	3	3	0	0	0	703	2	2	0	0	NA	NA	NA	33	40	248	246	359	170	219	314	0	5	4	0	0.02	0.011
.	19.01.16-03.28.51-1-241107	116	11	11	2	0	2	705	9	9	0	0	NA	NA	NA	34	41	248	250	356	171	221	313	9	17	13	0.036	0.068	0.037
.	19.01.16-03.28.53-1-241126	30	1	1	1	0	1	0	0	0	0	0	NA	NA	NA	7	8	239	238	344	0	0	0	0	0	1	0	0	0.003
.	19.01.16-03.28.55-1-241129	144	7	7	2	0	1	706	6	6	0	0	NA	NA	NA	49	45	247	247	364	173	215	318	10	8	6	0.04	0.032	0.016
.	19.01.16-03.29.01-1-241132	122	10	10	1	0	0	712	9	9	0	0	NA	NA	NA	56	49	246	257	359	169	227	316	8	21	21	0.033	0.082	0.058
.	19.01.16-03.29.03-1-241135	31	1	1	0	0	0	0	0	0	0	0	NA	NA	NA	8	4	238	237	342	0	0	0	0	2	0	0	0.008	0
.	19.01.16-03.29.05-1-241138	173	8	8	3	0	3	713	7	7	0	0	NA	NA	NA	55	52	247	253	365	170	224	319	13	2	7	0.053	0.008	0.019
.	19.01.16-03.29.09-1-241139	94	14	14	3	0	1	689	12	12	0	0	NA	NA	NA	38	24	243	246	348	167	214	308	8	18	3	0.033	0.073	0.009
.	19.01.16-03.29.11-1-241140	90	6	6	2	0	1	690	5	5	0	0	NA	NA	NA	36	21	240	242	352	166	213	311	7	0	10	0.029	0	0.028
.	19.01.16-03.29.11-1-241141	87	6	6	3	0	3	703	5	5	0	0	NA	NA	NA	25	34	249	248	350	171	219	313	16	5	6	0.064	0.02	0.017
.	19.01.16-03.29.21-1-241150	64	2	2	0	0	0	298	0	0	0	0	NA	NA	NA	21	17	245	241	344	75	88	135	0	0	3	0	0	0.009
.	19.01.16-03.29.23-1-241151	66	2	2	1	0	1	684	1	1	0	0	NA	NA	NA	36	22	243	240	352	164	210	310	3	0	3	0.012	0	0.009
.	19.01.16-03.29.24-1-241152	87	5	5	2	0	2	694	4	4	0	0	NA	NA	NA	29	29	243	244	355	168	214	312	4	3	7	0.016	0.012	0.02
.	19.01.16-03.29.32-1-241153	125	4	4	2	0	2	730	3	3	0	0	NA	NA	NA	38	60	250	257	366	171	229	330	11	0	9	0.044	0	0.025
.	19.01.16-03.29.32-1-241154	57	2	2	2	0	1	697	1	1	0	0	NA	NA	NA	22	31	245	242	357	168	212	317	9	0	0	0.037	0	0
.	19.01.16-03.29.33-1-241155	67	2	2	1	0	1	695	1	1	0	0	NA	NA	NA	24	26	245	242	352	165	216	314	0	0	4	0	0	0.011
.	19.01.16-03.29.35-1-241156	35	1	1	0	0	0	0	0	0	0	0	NA	NA	NA	12	12	240	238	347	0	0	0	3	0	0	0.012	0	0
.	19.01.16-03.29.37-1-241157	151	16	16	7	0	6	710	15	15	0	0	NA	NA	NA	43	45	246	252	360	167	226	317	32	11	6	0.13	0.044	0.017
.	19.01.16-03.29.37-1-241158	117	6	6	2	0	2	706	5	5	0	0	NA	NA	NA	32	39	247	248	357	169	220	317	8	3	10	0.032	0.012	0.028
.	19.01.16-03.29.37-1-241159	59	2	2	0	0	0	694	1	1	0	0	NA	NA	NA	21	24	247	244	346	169	217	308	0	3	1	0	0.012	0.003
.	19.01.16-03.29.38-1-241160	59	2	2	1	0	1	297	1	1	0	0	NA	NA	NA	18	20	240	243	350	74	99	124	0	0	2	0	0	0.006
.	19.01.16-03.29.43-1-241164	33	1	1	1	0	1	0	0	0	0	0	NA	NA	NA	15	10	238	239	346	0	0	0	0	0	1	0	0	0.003
.	19.01.16-03.29.45-1-241165	35	1	1	1	0	1	0	0	0	0	0	NA	NA	NA	9	11	240	239	345	0	0	0	0	3	0	0	0.013	0
.	19.01.16-03.29.47-1-241168	64	3	3	0	0	0	696	2	2	0	0	NA	NA	NA	21	25	241	243	354	167	213	316	5	0	1	0.021	0	0.003
.	19.01.16-03.29.48-1-241170	89	5	5	2	0	2	695	4	4	0	0	NA	NA	NA	25	28	241	244	356	165	217	313	0	8	13	0	0.033	0.037
.	19.01.16-03.29.49-1-241172	199	32	32	9	0	5	723	30	30	0	0	NA	NA	NA	70	63	247	257	372	167	227	329	95	24	28	0.385	0.093	0.075
.	19.01.16-03.29.49-1-241173	88	11	11	4	0	3	694	10	10	0	0	NA	NA	NA	48	36	245	246	358	168	212	314	11	25	4	0.045	0.102	0.011
.	19.01.16-03.29.51-1-241176	119	28	28	9	0	7	694	22	22	0	0	NA	NA	NA	42	36	247	245	357	170	212	312	83	32	7	0.336	0.131	0.02
.	19.01.16-03.29.52-1-241178	119	9	9	2	0	2	704	8	8	0	0	NA	NA	NA	37	36	249	242	358	172	215	317	15	9	11	0.06	0.037	0.031
.	19.01.16-03.29.57-1-241198	99	19	19	8	0	6	701	17	17	0	0	NA	NA	NA	26	35	245	243	360	170	214	317	28	18	26	0.114	0.074	0.072
.	19.01.16-03.30.03-1-241206	112	8	8	3	0	3	705	6	6	0	0	NA	NA	NA	43	42	249	250	356	169	220	316	30	1	3	0.12	0.004	0.008
.	19.01.16-03.30.03-1-241208	95	8	8	1	0	1	694	7	7	0	0	NA	NA	NA	23	28	245	246	350	167	218	309	7	15	2	0.029	0.061	0.006
.	19.01.16-03.30.06-1-241210	122	7	7	3	0	3	707	6	6	0	0	NA	NA	NA	29	40	247	249	357	170	217	320	17	5	7	0.069	0.02	0.02
.	19.01.16-03.30.15-1-241212	31	1	1	0	0	0	0	0	0	0	0	NA	NA	NA	10	7	240	237	343	0	0	0	0	0	0	0	0	0
.	19.01.16-03.30.17-1-241213	66	3	3	1	0	1	696	2	2	0	0	NA	NA	NA	29	34	246	244	357	167	212	317	0	3	11	0	0.012	0.031
.	19.01.16-03.30.18-1-241214	64	3	3	0	0	0	690	2	2	0	0	NA	NA	NA	29	22	242	239	354	164	213	313	3	8	0	0.012	0.033	0
.	19.01.16-03.30.27-1-241215	60	2	2	0	0	0	200	1	1	0	0	NA	NA	NA	19	20	241	243	349	50	58	92	0	0	3	0	0	0.009
.	19.01.16-03.30.28-1-241216	34	1	1	1	0	1	0	0	0	0	0	NA	NA	NA	10	11	239	240	345	0	0	0	0	0	1	0	0	0.003
.	19.01.16-03.30.31-1-241217	89	4	4	0	0	0	694	3	3	0	0	NA	NA	NA	40	36	246	246	357	166	214	314	14	0	1	0.057	0	0.003
.	19.01.16-03.30.33-1-241218	91	5	5	0	0	0	698	4	4	0	0	NA	NA	NA	37	33	246	249	351	170	218	310	22	4	0	0.089	0.016	0
.	19.01.16-03.30.33-1-241219	33	1	1	0	0	0	0	0	0	0	0	NA	NA	NA	8	13	239	242	345	0	0	0	0	1	0	0	0.004	0
.	19.01.16-03.30.35-1-241220	88	8	8	6	0	2	708	7	7	0	0	NA	NA	NA	25	36	244	245	360	171	217	320	6	21	21	0.025	0.086	0.058
.	19.01.16-03.30.35-1-241221	146	17	17	2	0	2	700	15	15	0	0	NA	NA	NA	42	41	246	255	353	165	224	311	16	27	8	0.065	0.106	0.023
.	19.01.16-03.30.35-1-241222	32	1	1	1	0	1	0	0	0	0	0	NA	NA	NA	8	8	237	241	343	0	0	0	0	0	1	0	0	0.003
.	19.01.16-03.30.36-1-241223	61	2	2	2	0	1	689	1	1	0	0	NA	NA	NA	23	22	242	244	349	166	215	308	0	3	2	0	0.012	0.006
.	19.01.16-03.30.40-1-241232	89	8	8	2	0	1	697	6	6	0	0	NA	NA	NA	19	25	242	241	355	168	215	314	11	16	7	0.045	0.066	0.02
.	19.01.16-03.30.40-1-241233	94	15	15	5	0	4	697	12	12	0	0	NA	NA	NA	28	30	241	243	359	162	216	319	16	15	10	0.066	0.062	0.028
.	19.01.16-03.30.48-1-241237	58	3	3	0	0	0	695	2	2	0	0	NA	NA	NA	25	29	243	245	354	163	215	317	6	5	0	0.025	0.02	0
.	19.01.16-03.30.49-1-241240	33	1	1	1	0	1	0	0	0	0	0	NA	NA	NA	12	9	242	238	342	0	0	0	1	0	0	0.004	0	0
.	19.01.16-03.30.52-1-241242	116	6	6	0	0	0	707	3	3	0	0	NA	NA	NA	43	48	250	254	357	167	225	315	11	11	3	0.044	0.043	0.008
.	19.01.16-03.30.52-1-241259	63	5	5	0	0	0	451	4	4	0	0	NA	NA	NA	23	28	244	247	350	108	149	194	3	0	8	0.012	0	0.023
.	19.01.16-03.30.52-1-241260	39	1	1	1	0	1	0	0	0	0	0	NA	NA	NA	12	11	237	239	348	0	0	0	2	0	0	0.008	0	0
.	19.01.16-03.30.56-1-241265	95	5	5	2	0	1	705	3	3	0	0	NA	NA	NA	34	38	249	246	356	172	219	314	6	3	9	0.024	0.012	0.025
.	19.01.16-03.30.58-1-241267	35	1	1	0	0	0	0	0	0	0	0	NA	NA	NA	4	10	239	239	345	0	0	0	0	3	0	0	0.013	0
.	19.01.16-03.31.01-1-241268	92	3	3	1	0	1	685	2	2	0	0	NA	NA	NA	22	20	242	243	348	164	216	305	1	2	1	0.004	0.008	0.003
.	19.01.16-03.31.04-1-241271	63	6	6	2	0	2	694	5	5	0	0	NA	NA	NA	22	31	246	248	350	168	217	309	0	5	14	0	0.02	0.04
.	19.01.16-03.31.04-1-241273	32	1	1	0	0	0	0	0	0	0	0	NA	NA	NA	9	11	237	239	348	0	0	0	1	0	0	0.004	0	0
.	19.01.16-03.31.05-1-241295	87	9	9	2	0	2	698	7	7	0	0	NA	NA	NA	38	32	249	246	350	172	217	309	3	4	18	0.012	0.016	0.051
.	19.01.16-03.31.06-1-241296	124	12	12	2	0	2	712	10	10	0	0	NA	NA	NA	37	40	253	247	353	176	220	316	25	10	1	0.099	0.04	0.003
.	19.01.16-03.31.08-1-241297	92	3	3	0	0	0	693	2	2	0	0	NA	NA	NA	33	26	248	243	348	171	215	307	6	0	2	0.024	0	0.006
.	19.01.16-03.31.11-1-241318	90	10	10	2	0	1	686	9	9	0	0	NA	NA	NA	43	30	246	244	353	164	213	309	24	7	10	0.098	0.029	0.028
.	19.01.16-03.31.11-1-241319	64	3	3	1	0	1	693	2	2	0	0	NA	NA	NA	22	24	242	241	354	165	216	312	0	5	6	0	0.021	0.017
.	19.01.16-03.31.16-1-241323	59	4	4	0	0	0	698	3	3	0	0	NA	NA	NA	17	26	242	245	352	167	217	314	10	0	0	0.041	0	0
.	19.01.16-03.31.18-1-241328	144	19	19	4	0	3	706	17	17	0	0	NA	NA	NA	46	43	247	246	363	167	217	322	24	13	25	0.097	0.053	0.069
.	19.01.16-03.31.22-1-241329	61	4	4	0	0	0	690	3	3	0	0	NA	NA	NA	24	23	237	243	356	163	214	313	0	8	2	0	0.033	0.006
.	19.01.16-03.31.24-1-241331	63	3	3	0	0	0	199	2	2	0	0	NA	NA	NA	19	17	239	242	349	46	71	82	2	0	6	0.008	0	0.017
.	19.01.16-03.31.27-1-241332	61	2	2	0	0	0	98	1	1	0	0	NA	NA	NA	12	22	238	242	355	24	34	40	0	0	4	0	0	0.011
.	19.01.16-03.31.28-1-241333	93	6	6	0	0	0	695	5	5	0	0	NA	NA	NA	42	39	250	244	358	167	213	315	10	7	2	0.04	0.029	0.006
.	19.01.16-03.31.31-1-241334	115	7	7	2	0	2	710	6	6	0	0	NA	NA	NA	43	44	248	247	362	174	220	316	11	5	4	0.044	0.02	0.011
.	19.01.16-03.31.34-1-241335	122	10	10	0	0	0	697	9	9	0	0	NA	NA	NA	49	40	243	246	364	161	216	320	40	4	7	0.165	0.016	0.019
.	19.01.16-03.31.35-1-241336	64	2	2	1	0	1	694	1	1	0	0	NA	NA	NA	29	32	247	243	355	170	213	311	0	3	2	0	0.012	0.006
.	19.01.16-03.31.35-1-241337	148	16	16	7	0	6	713	15	15	0	0	NA	NA	NA	50	48	255	248	358	178	216	319	12	48	6	0.047	0.194	0.017
.	19.01.16-03.31.36-1-241338	89	3	3	1	0	1	696	1	1	0	0	NA	NA	NA	32	29	245	244	353	166	217	313	4	0	6	0.016	0	0.017
.	19.01.16-03.31.39-1-241342	172	39	39	12	0	6	722	36	36	0	0	NA	NA	NA	47	64	253	255	369	172	225	325	89	42	22	0.352	0.165	0.06
.	19.01.16-03.31.47-1-241345	65	4	4	1	0	0	693	3	3	0	0	NA	NA	NA	26	22	240	244	351	164	215	314	0	13	6	0	0.053	0.017
.	19.01.16-03.31.49-1-241348	88	7	7	2	0	1	691	5	5	0	0	NA	NA	NA	23	19	242	242	348	165	216	310	6	17	5	0.025	0.07	0.014
.	19.01.16-03.31.51-1-241352	67	3	3	1	0	1	686	2	2	0	0	NA	NA	NA	26	22	241	243	351	162	213	311	2	1	0	0.008	0.004	0
.	19.01.16-03.31.51-1-241354	113	13	13	2	0	1	695	11	11	0	0	NA	NA	NA	41	32	246	245	354	167	216	312	36	6	6	0.146	0.024	0.017
.	19.01.16-03.31.53-1-241371	121	13	13	4	0	2	708	11	11	0	0	NA	NA	NA	49	45	248	249	361	171	216	321	22	26	3	0.089	0.104	0.008
.	19.01.16-03.32.03-1-241378	34	1	1	0	0	0	0	0	0	0	0	NA	NA	NA	12	6	238	238	343	0	0	0	0	0	1	0	0	0.003
.	19.01.16-03.32.05-1-241381	110	4	4	2	0	2	710	3	3	0	0	NA	NA	NA	26	37	243	248	359	169	220	321	0	7	10	0	0.028	0.028
.	19.01.16-03.32.05-1-241382	93	6	6	3	0	1	701	5	5	0	0	NA	NA	NA	23	32	241	244	360	167	216	318	9	12	6	0.037	0.049	0.017
.	19.01.16-03.32.05-1-241383	121	6	6	3	0	2	714	5	5	0	0	NA	NA	NA	27	38	250	243	358	176	219	319	2	13	7	0.008	0.053	0.02
.	19.01.16-03.32.07-1-241384	150	8	8	2	0	2	712	7	7	0	0	NA	NA	NA	52	49	248	253	361	173	219	320	2	14	8	0.008	0.055	0.022
.	19.01.16-03.32.09-1-241385	61	2	2	2	0	2	100	1	1	0	0	NA	NA	NA	13	20	244	238	351	23	28	49	2	0	0	0.008	0	0
.	19.01.16-03.32.16-1-241386	173	11	11	2	0	1	708	9	9	0	0	NA	NA	NA	68	47	251	253	356	170	224	314	22	13	8	0.088	0.051	0.022
.	19.01.16-03.32.21-1-241387	141	22	22	8	0	5	712	18	18	0	0	NA	NA	NA	51	49	248	254	360	170	223	319	17	37	26	0.069	0.146	0.072
.	19.01.16-03.32.22-1-241388	63	3	3	1	0	1	702	2	2	0	0	NA	NA	NA	22	37	246	249	355	170	218	314	5	0	3	0.02	0	0.008
.	19.01.16-03.32.23-1-241389	60	2	2	0	0	0	199	1	1	0	0	NA	NA	NA	16	15	240	241	347	51	63	85	0	2	0	0	0.008	0
.	19.01.16-03.32.26-1-241390	92	7	7	1	0	1	710	5	5	0	0	NA	NA	NA	30	45	252	247	359	172	218	320	8	2	12	0.032	0.008	0.033
.	19.01.16-03.32.26-1-241391	35	1	1	0	0	0	0	0	0	0	0	NA	NA	NA	6	6	239	237	343	0	0	0	0	0	0	0	0	0
.	19.01.16-03.32.27-1-241392	31	1	1	0	0	0	0	0	0	0	0	NA	NA	NA	8	15	243	240	345	0	0	0	0	0	0	0	0	0
.	19.01.16-03.32.29-1-241393	118	10	10	4	0	2	704	9	9	0	0	NA	NA	NA	33	35	248	245	355	171	219	314	37	0	15	0.149	0	0.042
.	19.01.16-03.32.29-1-241394	90	4	4	0	0	0	699	3	3	0	0	NA	NA	NA	39	37	240	252	358	164	222	313	17	6	0	0.071	0.024	0
.	19.01.16-03.32.32-1-241395	90	3	3	1	0	1	691	2	2	0	0	NA	NA	NA	24	23	248	238	350	170	211	310	0	3	4	0	0.013	0.011
.	19.01.16-03.32.38-1-241397	81	3	3	0	0	0	706	2	2	0	0	NA	NA	NA	21	31	242	245	357	165	220	321	5	1	0	0.021	0.004	0
.	19.01.16-03.32.39-1-241398	90	4	4	1	0	1	708	3	3	0	0	NA	NA	NA	26	33	246	241	359	170	215	323	19	4	0	0.077	0.017	0
.	19.01.16-03.32.42-1-241402	114	7	7	2	0	2	704	6	6	0	0	NA	NA	NA	27	33	246	245	355	169	218	317	2	15	6	0.008	0.061	0.017
.	19.01.16-03.32.48-1-241406	118	7	7	1	0	0	689	6	6	0	0	NA	NA	NA	36	26	243	249	347	166	219	304	6	22	2	0.025	0.088	0.006
.	19.01.16-03.32.48-1-241408	121	10	10	3	0	2	702	9	9	0	0	NA	NA	NA	43	32	246	242	357	170	215	317	15	18	14	0.061	0.074	0.039
.	19.01.16-03.32.49-1-241409	63	2	2	1	0	1	549	1	1	0	0	NA	NA	NA	19	18	241	241	349	130	169	250	2	0	3	0.008	0	0.009
.	19.01.16-03.32.54-1-241430	59	2	2	1	0	1	695	1	1	0	0	NA	NA	NA	19	24	243	239	355	167	213	315	0	2	1	0	0.008	0.003
.	19.01.16-03.32.55-1-241432	159	24	24	4	0	3	716	22	22	0	0	NA	NA	NA	56	50	251	246	366	172	218	326	35	37	20	0.139	0.15	0.055
.	19.01.16-03.32.58-1-241435	61	2	2	1	0	1	696	1	1	0	0	NA	NA	NA	25	31	242	244	358	166	214	316	6	0	2	0.025	0	0.006
.	19.01.16-03.33.02-1-241437	145	9	9	2	0	0	704	8	8	0	0	NA	NA	NA	38	39	244	248	360	167	221	316	4	5	30	0.016	0.02	0.083
.	19.01.16-03.33.02-1-241438	36	1	1	0	0	0	0	0	0	0	0	NA	NA	NA	9	11	239	240	345	0	0	0	0	0	5	0	0	0.014
.	19.01.16-03.33.02-1-241439	96	5	5	2	0	1	688	4	4	0	0	NA	NA	NA	40	29	243	244	355	164	214	310	6	6	0	0.025	0.025	0
.	19.01.16-03.33.05-1-241443	145	32	32	8	0	5	718	29	29	0	0	NA	NA	NA	40	56	253	251	365	176	220	322	53	22	42	0.209	0.088	0.115
.	19.01.16-03.33.09-1-241445	261	31	31	9	0	7	732	27	27	0	0	NA	NA	NA	78	62	253	254	368	173	230	329	73	19	23	0.289	0.075	0.062
.	19.01.16-03.33.10-1-241446	63	3	3	0	0	0	544	2	2	0	0	NA	NA	NA	12	20	241	243	349	134	173	237	6	0	0	0.025	0	0
.	19.01.16-03.33.13-1-241447	62	2	2	0	0	0	397	0	0	0	0	NA	NA	NA	14	11	242	237	345	102	120	175	0	1	0	0	0.004	0
.	19.01.16-03.33.13-1-241448	120	7	7	1	0	1	692	6	6	0	0	NA	NA	NA	39	27	240	246	354	160	218	314	9	1	21	0.038	0.004	0.059
.	19.01.16-03.33.22-1-241456	122	18	18	2	0	1	710	15	15	0	0	NA	NA	NA	41	43	246	249	361	169	221	320	39	17	10	0.159	0.068	0.028
.	19.01.16-03.33.24-1-241457	176	23	23	3	0	1	734	20	20	0	0	NA	NA	NA	43	58	252	254	365	179	226	329	42	51	8	0.167	0.201	0.022
.	19.01.16-03.33.25-1-241458	113	8	8	2	0	2	712	7	7	0	0	NA	NA	NA	37	49	251	250	361	172	220	320	24	2	0	0.096	0.008	0
.	19.01.16-03.33.27-1-241459	61	2	2	1	0	1	248	1	1	0	0	NA	NA	NA	16	18	239	240	352	61	80	107	0	4	2	0	0.017	0.006
.	19.01.16-03.33.33-1-241460	94	11	11	2	0	2	692	9	9	0	0	NA	NA	NA	25	20	242	244	347	166	218	308	8	7	23	0.033	0.029	0.066
.	19.01.16-03.33.37-1-241461	120	6	6	2	0	1	708	5	5	0	0	NA	NA	NA	28	39	243	250	359	169	223	316	24	0	1	0.099	0	0.003
.	19.01.16-03.33.41-1-241465	63	2	2	0	0	0	693	1	1	0	0	NA	NA	NA	23	25	247	240	351	171	212	310	3	0	2	0.012	0	0.006
.	19.01.16-03.33.48-1-241469	86	3	3	2	0	2	697	2	2	0	0	NA	NA	NA	37	30	247	247	349	172	220	305	6	0	3	0.024	0	0.009
.	19.01.16-03.33.56-1-241494	99	8	8	2	0	1	703	7	7	0	0	NA	NA	NA	32	37	245	246	359	170	216	317	19	25	3	0.078	0.102	0.008
.	19.01.16-03.33.57-1-241495	61	2	2	1	0	1	99	1	1	0	0	NA	NA	NA	37	19	244	242	346	25	29	45	0	0	6	0	0	0.017
.	19.01.16-03.33.57-1-241497	67	3	3	1	0	1	681	2	2	0	0	NA	NA	NA	24	17	242	242	346	166	209	306	2	0	5	0.008	0	0.014
.	19.01.16-03.33.57-1-241498	151	10	10	1	0	1	714	7	7	0	0	NA	NA	NA	38	51	254	251	359	176	224	314	15	0	20	0.059	0	0.056
.	19.01.16-03.34.01-1-241499	32	1	1	1	0	1	0	0	0	0	0	NA	NA	NA	6	7	238	237	345	0	0	0	3	0	0	0.013	0	0
.	19.01.16-03.34.01-1-241500	130	13	13	4	0	1	715	11	11	0	0	NA	NA	NA	49	58	259	253	359	180	224	311	38	24	31	0.147	0.095	0.086
.	19.01.16-03.34.03-1-241503	220	31	31	9	0	5	736	29	29	0	0	NA	NA	NA	59	71	257	255	372	180	229	327	39	35	55	0.152	0.137	0.148
.	19.01.16-03.34.03-1-241504	65	6	6	0	0	0	685	5	5	0	0	NA	NA	NA	36	25	243	246	349	164	214	307	7	13	3	0.029	0.053	0.009
.	19.01.16-03.34.04-1-241506	63	2	2	0	0	0	198	1	1	0	0	NA	NA	NA	17	15	240	239	349	53	56	89	0	0	3	0	0	0.009
.	19.01.16-03.34.10-1-241508	34	1	1	0	0	0	0	0	0	0	0	NA	NA	NA	10	8	238	238	345	0	0	0	0	0	2	0	0	0.006
.	19.01.16-03.34.12-1-241509	122	10	10	3	0	2	703	9	9	0	0	NA	NA	NA	37	37	245	251	354	166	223	314	31	16	8	0.127	0.064	0.023
.	19.01.16-03.34.13-1-241510	30	1	1	0	0	0	0	0	0	0	0	NA	NA	NA	4	8	238	237	346	0	0	0	0	0	0	0	0	0
.	19.01.16-03.34.13-1-241511	119	22	22	8	0	4	701	20	20	0	0	NA	NA	NA	29	34	252	243	352	176	213	312	26	29	37	0.103	0.119	0.105
.	19.01.16-03.34.15-1-241512	65	3	3	3	0	2	684	2	2	0	0	NA	NA	NA	28	23	240	243	353	163	215	306	8	0	12	0.033	0	0.034
.	19.01.16-03.34.23-1-241514	143	15	15	3	0	3	702	14	14	0	0	NA	NA	NA	56	41	248	251	355	171	218	313	41	20	11	0.165	0.08	0.031
.	19.01.16-03.34.25-1-241515	87	7	7	3	0	3	699	6	6	0	0	NA	NA	NA	26	32	246	247	352	164	221	314	0	16	11	0	0.065	0.031
.	19.01.16-03.34.28-1-241516	177	11	11	1	0	1	721	8	8	0	0	NA	NA	NA	54	61	249	253	372	171	224	326	19	18	6	0.076	0.071	0.016
.	19.01.16-03.34.32-1-241517	145	15	15	7	0	6	709	13	13	0	0	NA	NA	NA	46	48	250	247	364	173	216	320	26	27	17	0.104	0.109	0.047
.	19.01.16-03.34.32-1-241518	110	17	17	3	0	2	701	15	15	0	0	NA	NA	NA	30	29	244	249	349	169	220	312	7	24	14	0.029	0.096	0.04
.	19.01.16-03.34.41-1-241522	60	2	2	0	0	0	687	1	1	0	0	NA	NA	NA	27	23	243	246	347	164	217	306	3	0	2	0.012	0	0.006
.	19.01.16-03.34.45-1-241523	64	3	3	2	0	2	686	1	1	0	0	NA	NA	NA	29	20	242	239	352	164	213	309	8	9	0	0.033	0.038	0
.	19.01.16-03.34.57-1-241551	124	18	18	9	0	7	709	17	17	0	0	NA	NA	NA	33	40	246	253	354	168	225	316	15	34	21	0.061	0.134	0.059
.	19.01.16-03.34.57-1-241552	59	2	2	1	0	1	699	1	1	0	0	NA	NA	NA	19	29	241	247	354	165	219	315	8	0	1	0.033	0	0.003
.	19.01.16-03.35.01-1-241553	92	10	10	1	0	1	711	7	7	0	0	NA	NA	NA	28	40	247	247	359	170	220	321	4	23	5	0.016	0.093	0.014
.	19.01.16-03.35.04-1-241557	124	12	12	3	0	2	705	10	10	0	0	NA	NA	NA	39	40	244	250	359	165	222	318	18	3	26	0.074	0.012	0.072
.	19.01.16-03.35.04-1-241558	122	8	8	2	0	1	718	7	7	0	0	NA	NA	NA	39	52	251	255	359	176	224	318	6	18	0	0.024	0.071	0
.	19.01.16-03.35.04-1-241560	70	4	4	0	0	0	706	2	2	0	0	NA	NA	NA	20	34	248	245	354	171	219	316	0	1	10	0	0.004	0.028
.	19.01.16-03.35.05-1-241561	121	10	10	2	0	0	711	9	9	0	0	NA	NA	NA	45	42	250	247	358	172	219	320	17	26	1	0.068	0.105	0.003
.	19.01.16-03.35.06-1-241562	90	10	10	2	0	2	700	7	7	0	0	NA	NA	NA	27	30	243	246	354	167	217	316	16	15	6	0.066	0.061	0.017
.	19.01.16-03.35.14-1-241564	90	7	7	1	0	1	689	6	6	0	0	NA	NA	NA	38	24	243	240	354	169	210	310	16	0	13	0.066	0	0.037
.	19.01.16-03.35.20-1-241572	146	6	6	2	0	2	704	4	4	0	0	NA	NA	NA	35	38	247	249	355	170	220	314	12	7	3	0.049	0.028	0.008
.	19.01.16-03.35.26-1-241573	64	3	3	1	0	1	684	2	2	0	0	NA	NA	NA	21	13	239	241	346	164	212	308	7	2	2	0.029	0.008	0.006
.	19.01.16-03.35.28-1-241574	113	10	10	3	0	3	709	9	9	0	0	NA	NA	NA	31	45	252	251	355	172	224	313	15	8	6	0.06	0.032	0.017
.	19.01.16-03.35.31-1-241575	58	2	2	2	0	2	0	1	1	0	0	NA	NA	NA	11	16	242	239	348	0	0	0	0	0	7	0	0	0.02
.	19.01.16-03.35.32-1-241576	91	7	7	3	0	3	685	6	6	0	0	NA	NA	NA	28	26	240	244	355	162	215	308	2	13	7	0.008	0.053	0.02
.	19.01.16-03.35.32-1-241577	61	4	4	2	0	2	686	3	3	0	0	NA	NA	NA	29	22	244	243	348	169	214	303	0	1	11	0	0.004	0.032
.	19.01.16-03.35.33-1-241578	65	2	2	0	0	0	679	1	1	0	0	NA	NA	NA	33	20	238	245	350	164	213	302	0	9	0	0	0.037	0
.	19.01.16-03.35.35-1-241579	35	1	1	0	0	0	0	0	0	0	0	NA	NA	NA	10	12	239	239	347	0	0	0	2	0	0	0.008	0	0
.	19.01.16-03.35.38-1-241581	35	1	1	1	0	1	0	0	0	0	0	NA	NA	NA	8	9	239	239	344	0	0	0	4	0	0	0.017	0	0
.	19.01.16-03.35.40-1-241585	58	2	2	0	0	0	693	1	1	0	0	NA	NA	NA	27	26	240	245	354	162	219	312	0	0	9	0	0	0.025
.	19.01.16-03.35.41-1-241586	90	3	3	0	0	0	694	2	2	0	0	NA	NA	NA	30	27	239	246	355	161	217	316	0	4	10	0	0.016	0.028
.	19.01.16-03.35.42-1-241587	146	23	23	7	0	5	708	20	20	0	0	NA	NA	NA	55	43	246	247	363	170	214	324	80	23	9	0.325	0.093	0.025
.	19.01.16-03.35.42-1-241588	57	2	2	0	0	0	0	1	1	0	0	NA	NA	NA	18	10	237	239	347	0	0	0	0	0	2	0	0	0.006
.	19.01.16-03.35.46-1-241590	57	2	2	0	0	0	683	1	1	0	0	NA	NA	NA	21	20	242	239	352	165	211	307	3	0	4	0.012	0	0.011
.	19.01.16-03.35.49-1-241594	32	1	1	0	0	0	0	0	0	0	0	NA	NA	NA	7	10	239	239	345	0	0	0	1	0	0	0.004	0	0
.	19.01.16-03.35.52-1-241598	64	2	2	1	0	1	686	1	1	0	0	NA	NA	NA	33	29	243	244	355	165	210	311	2	0	2	0.008	0	0.006
.	19.01.16-03.35.54-1-241616	33	1	1	0	0	0	0	0	0	0	0	NA	NA	NA	8	9	238	238	346	0	0	0	0	0	1	0	0	0.003
.	19.01.16-03.35.54-1-241618	62	3	3	2	0	1	690	2	2	0	0	NA	NA	NA	26	24	244	236	357	166	209	315	12	0	0	0.049	0	0
.	19.01.16-03.35.55-1-241619	88	4	4	0	0	0	695	3	3	0	0	NA	NA	NA	36	27	242	247	351	167	215	313	3	5	2	0.012	0.02	0.006
.	19.01.16-03.35.56-1-241621	58	2	2	0	0	0	689	1	1	0	0	NA	NA	NA	19	18	240	239	352	166	213	310	3	0	1	0.012	0	0.003
.	19.01.16-03.35.56-1-241622	33	1	1	0	0	0	0	0	0	0	0	NA	NA	NA	8	10	238	239	346	0	0	0	0	1	0	0	0.004	0
.	19.01.16-03.35.58-1-241624	92	5	5	1	0	1	704	4	4	0	0	NA	NA	NA	32	41	243	254	357	164	225	315	3	9	1	0.012	0.035	0.003
.	19.01.16-03.35.59-1-241625	95	5	5	1	0	0	706	4	4	0	0	NA	NA	NA	25	37	248	238	364	171	211	324	0	15	3	0	0.063	0.008
.	19.01.16-03.36.04-1-241629	117	8	8	2	0	1	707	7	7	0	0	NA	NA	NA	41	40	252	245	356	171	219	317	10	13	9	0.04	0.053	0.025
.	19.01.16-03.36.06-1-241631	142	8	8	1	0	1	711	7	7	0	0	NA	NA	NA	67	49	249	252	361	177	222	312	19	5	1	0.076	0.02	0.003
.	19.01.16-03.36.11-1-241632	181	16	16	6	0	4	716	14	14	0	0	NA	NA	NA	57	45	251	245	362	176	214	326	44	36	0	0.175	0.147	0
.	19.01.16-03.36.11-1-241633	35	1	1	0	0	0	0	0	0	0	0	NA	NA	NA	7	9	238	237	347	0	0	0	0	0	1	0	0	0.003
.	19.01.16-03.36.13-1-241634	65	2	2	0	0	0	680	1	1	0	0	NA	NA	NA	36	16	243	241	345	168	211	301	0	0	7	0	0	0.02
.	19.01.16-03.36.14-1-241635	61	3	3	0	0	0	697	2	2	0	0	NA	NA	NA	21	31	243	243	358	166	215	316	5	6	6	0.021	0.025	0.017
.	19.01.16-03.36.19-1-241636	89	7	7	0	0	0	695	5	5	0	0	NA	NA	NA	26	31	244	251	349	167	220	308	12	8	8	0.049	0.032	0.023
.	19.01.16-03.36.19-1-241637	119	11	11	2	0	2	711	9	9	0	0	NA	NA	NA	33	50	253	248	362	172	221	318	16	13	3	0.063	0.052	0.008
.	19.01.16-03.36.25-1-241639	93	5	5	0	0	0	689	3	3	0	0	NA	NA	NA	25	22	244	241	350	166	212	311	11	4	1	0.045	0.017	0.003
.	19.01.16-03.36.26-1-241640	65	2	2	0	0	0	691	1	1	0	0	NA	NA	NA	20	24	244	242	351	170	211	310	0	5	2	0	0.021	0.006
.	19.01.16-03.36.27-1-241641	115	8	8	2	0	2	709	7	7	0	0	NA	NA	NA	36	39	250	248	354	172	220	317	12	6	2	0.048	0.024	0.006
.	19.01.16-03.36.27-1-241642	93	8	8	2	0	2	710	7	7	0	0	NA	NA	NA	23	40	244	249	360	165	223	322	9	18	3	0.037	0.072	0.008
.	19.01.16-03.36.32-1-241643	117	4	4	1	0	0	688	3	3	0	0	NA	NA	NA	47	32	244	244	357	168	212	308	3	9	2	0.012	0.037	0.006
.	19.01.16-03.36.42-1-241653	92	7	7	3	0	2	690	6	6	0	0	NA	NA	NA	25	29	246	245	351	167	214	309	3	9	7	0.012	0.037	0.02
.	19.01.16-03.36.42-1-241654	33	1	1	0	0	0	0	0	0	0	0	NA	NA	NA	10	7	238	236	346	0	0	0	0	0	4	0	0	0.012
.	19.01.16-03.36.43-1-241655	121	4	4	0	0	0	709	2	2	0	0	NA	NA	NA	39	47	251	250	359	173	219	317	7	4	0	0.028	0.016	0
.	19.01.16-03.36.44-1-241656	60	4	4	1	0	1	687	3	3	0	0	NA	NA	NA	29	24	244	241	352	166	212	309	7	0	9	0.029	0	0.026
.	19.01.16-03.36.45-1-241657	90	8	8	2	0	2	693	7	7	0	0	NA	NA	NA	30	27	248	241	351	169	216	308	12	1	13	0.048	0.004	0.037
.	19.01.16-03.36.45-1-241658	34	1	1	1	0	1	0	0	0	0	0	NA	NA	NA	13	7	239	237	344	0	0	0	0	0	1	0	0	0.003
.	19.01.16-03.36.48-1-241662	62	3	3	1	0	1	694	2	2	0	0	NA	NA	NA	19	25	241	240	357	162	215	317	2	0	4	0.008	0	0.011
.	19.01.16-03.36.48-1-241663	211	22	22	9	0	7	732	20	20	0	0	NA	NA	NA	62	65	256	253	369	176	227	329	52	27	23	0.203	0.107	0.062
.	19.01.16-03.36.49-1-241665	96	7	7	0	0	0	697	6	6	0	0	NA	NA	NA	39	31	249	247	348	173	216	308	4	8	4	0.016	0.032	0.011
.	19.01.16-03.36.50-1-241667	89	4	4	3	0	2	697	3	3	0	0	NA	NA	NA	30	29	246	243	353	170	213	314	3	7	8	0.012	0.029	0.023
.	19.01.16-03.37.00-1-241691	271	29	29	6	0	3	734	25	25	0	0	NA	NA	NA	82	73	257	260	369	178	229	327	58	41	20	0.226	0.158	0.054
.	19.01.16-03.37.02-1-241693	59	3	3	0	0	0	691	2	2	0	0	NA	NA	NA	21	24	241	243	353	165	215	311	0	6	6	0	0.025	0.017
.	19.01.16-03.37.02-1-241694	62	2	2	1	0	1	686	1	1	0	0	NA	NA	NA	31	20	243	244	346	164	217	305	6	1	0	0.025	0.004	0
.	19.01.16-03.37.05-1-241698	35	1	1	0	0	0	0	0	0	0	0	NA	NA	NA	16	12	238	241	346	0	0	0	0	0	0	0	0	0
.	19.01.16-03.37.05-1-241699	31	1	1	1	0	1	0	0	0	0	0	NA	NA	NA	16	10	238	238	347	0	0	0	0	1	0	0	0.004	0
.	19.01.16-03.37.08-1-241700	33	1	1	0	0	0	0	0	0	0	0	NA	NA	NA	11	10	242	239	342	0	0	0	2	0	0	0.008	0	0
.	19.01.16-03.37.08-1-241701	93	7	7	1	0	1	693	6	6	0	0	NA	NA	NA	22	24	245	246	346	169	220	304	2	5	3	0.008	0.02	0.009
.	19.01.16-03.37.08-1-241702	91	9	9	2	0	2	686	8	8	0	0	NA	NA	NA	27	22	245	243	347	167	211	308	21	3	15	0.086	0.012	0.043
.	19.01.16-03.37.10-1-241703	120	16	16	8	0	6	714	15	15	0	0	NA	NA	NA	33	49	250	250	362	172	221	321	20	22	11	0.08	0.088	0.03
.	19.01.16-03.37.10-1-241704	93	3	3	1	0	1	689	2	2	0	0	NA	NA	NA	21	19	242	243	347	165	214	310	9	0	0	0.037	0	0
.	19.01.16-03.37.17-1-241705	88	5	5	3	0	1	700	4	4	0	0	NA	NA	NA	31	32	241	244	360	164	214	322	14	4	0	0.058	0.016	0
.	19.01.16-03.37.18-1-241706	33	1	1	0	0	0	0	0	0	0	0	NA	NA	NA	12	7	238	237	345	0	0	0	0	0	0	0	0	0
.	19.01.16-03.37.23-1-241714	150	12	12	0	0	0	713	8	8	0	0	NA	NA	NA	41	44	247	251	359	170	224	319	13	3	8	0.053	0.012	0.022
.	19.01.16-03.37.27-1-241715	61	3	3	1	0	0	681	2	2	0	0	NA	NA	NA	25	16	241	241	347	162	211	308	2	2	4	0.008	0.008	0.012
.	19.01.16-03.37.29-1-241716	57	2	2	0	0	0	691	1	1	0	0	NA	NA	NA	22	21	242	243	349	168	214	309	4	0	0	0.017	0	0
.	19.01.16-03.37.33-1-241717	34	1	1	0	0	0	0	0	0	0	0	NA	NA	NA	7	10	238	238	347	0	0	0	0	1	0	0	0.004	0
.	19.01.16-03.37.34-1-241718	117	5	5	3	0	3	699	4	4	0	0	NA	NA	NA	38	38	243	246	362	166	213	320	7	11	0	0.029	0.045	0
.	19.01.16-03.37.36-1-241719	32	1	1	0	0	0	0	0	0	0	0	NA	NA	NA	11	8	239	237	345	0	0	0	0	1	0	0	0.004	0
.	19.01.16-03.37.36-1-241720	34	1	1	0	0	0	0	0	0	0	0	NA	NA	NA	13	11	239	239	346	0	0	0	0	0	1	0	0	0.003
.	19.01.16-03.37.38-1-241722	60	4	4	1	0	1	698	3	3	0	0	NA	NA	NA	26	31	246	249	349	167	221	310	4	8	5	0.016	0.032	0.014
.	19.01.16-03.37.39-1-241723	63	2	2	0	0	0	687	1	1	0	0	NA	NA	NA	30	25	244	242	352	169	212	306	5	0	3	0.02	0	0.009
.	19.01.16-03.37.42-1-241727	34	1	1	0	0	0	0	0	0	0	0	NA	NA	NA	14	9	238	239	345	0	0	0	0	1	0	0	0.004	0
.	19.01.16-03.37.44-1-241728	59	2	2	1	0	1	148	1	1	0	0	NA	NA	NA	15	14	239	243	345	41	46	61	5	0	0	0.021	0	0
.	19.01.16-03.37.45-1-241729	144	18	18	5	0	5	725	15	15	0	0	NA	NA	NA	59	58	254	250	367	179	224	322	1	25	18	0.004	0.1	0.049
.	19.01.16-03.37.45-1-241730	126	5	5	0	0	0	688	4	4	0	0	NA	NA	NA	58	31	249	244	351	171	212	305	16	0	3	0.064	0	0.009
.	19.01.16-03.37.47-1-241733	116	4	4	1	0	1	701	3	3	0	0	NA	NA	NA	38	39	249	245	358	172	216	313	12	14	0	0.048	0.057	0
.	19.01.16-03.37.53-1-241755	65	3	3	1	0	1	681	2	2	0	0	NA	NA	NA	28	19	241	242	349	162	209	310	0	3	8	0	0.012	0.023
.	19.01.16-03.37.53-1-241757	119	9	9	1	0	0	711	8	8	0	0	NA	NA	NA	36	45	250	251	357	171	226	314	13	14	9	0.052	0.056	0.025
.	19.01.16-03.37.54-1-241758	91	7	7	1	0	1	698	5	5	0	0	NA	NA	NA	33	34	248	248	351	165	220	313	16	7	3	0.065	0.028	0.009
.	19.01.16-03.37.55-1-241759	36	1	1	0	0	0	0	0	0	0	0	NA	NA	NA	5	7	237	239	344	0	0	0	0	0	0	0	0	0
.	19.01.16-03.37.57-1-241763	209	10	10	5	0	3	729	8	8	0	0	NA	NA	NA	65	67	256	253	371	179	219	331	23	18	10	0.09	0.071	0.027
.	19.01.16-03.37.58-1-241764	89	7	7	1	0	1	701	6	6	0	0	NA	NA	NA	26	38	249	246	356	172	214	315	3	9	15	0.012	0.037	0.042
.	19.01.16-03.38.05-1-241769	90	6	6	4	0	2	707	5	5	0	0	NA	NA	NA	25	40	250	249	354	174	219	314	9	4	5	0.036	0.016	0.014
.	19.01.16-03.38.06-1-241771	180	23	23	8	0	5	719	21	21	0	0	NA	NA	NA	51	48	249	246	366	174	218	327	57	40	13	0.229	0.163	0.036
.	19.01.16-03.38.08-1-241772	35	1	1	1	0	1	0	0	0	0	0	NA	NA	NA	11	14	242	238	347	0	0	0	0	2	0	0	0.008	0
.	19.01.16-03.38.10-1-241773	124	4	4	3	0	2	694	3	3	0	0	NA	NA	NA	46	38	242	249	360	162	217	315	8	4	0	0.033	0.016	0
.	19.01.16-03.38.15-1-241774	30	1	1	0	0	0	0	0	0	0	0	NA	NA	NA	3	10	240	237	346	0	0	0	0	1	0	0	0.004	0
.	19.01.16-03.38.16-1-241775	93	6	6	1	0	1	705	5	5	0	0	NA	NA	NA	26	36	247	246	356	170	218	317	16	3	3	0.065	0.012	0.008
.	19.01.16-03.38.17-1-241776	182	15	15	3	0	3	732	13	13	0	0	NA	NA	NA	50	66	251	258	370	176	227	329	23	22	4	0.092	0.085	0.011
.	19.01.16-03.38.18-1-241777	62	3	3	0	0	0	697	2	2	0	0	NA	NA	NA	21	30	245	246	352	169	217	311	9	0	5	0.037	0	0.014
.	19.01.16-03.38.19-1-241778	33	1	1	0	0	0	0	0	0	0	0	NA	NA	NA	8	6	237	239	343	0	0	0	0	0	0	0	0	0
.	19.01.16-03.38.21-1-241779	298	19	19	7	0	4	746	17	17	0	0	NA	NA	NA	95	84	254	265	378	178	234	334	38	21	14	0.15	0.079	0.037
.	19.01.16-03.38.23-1-241780	89	3	3	1	0	1	714	1	1	0	0	NA	NA	NA	33	46	247	253	359	168	226	320	7	6	4	0.028	0.024	0.011
.	19.01.16-03.38.24-1-241781	89	4	4	0	0	0	683	3	3	0	0	NA	NA	NA	33	23	242	243	351	163	211	309	2	4	2	0.008	0.016	0.006
.	19.01.16-03.38.28-1-241782	64	3	3	1	0	1	686	2	2	0	0	NA	NA	NA	26	17	241	242	347	166	213	307	3	0	5	0.012	0	0.014
.	19.01.16-03.38.34-1-241787	100	12	12	5	0	2	685	10	10	0	0	NA	NA	NA	37	21	243	241	350	168	212	305	16	6	14	0.066	0.025	0.04
.	19.01.16-03.38.37-1-241788	152	11	11	1	0	1	702	9	9	0	0	NA	NA	NA	49	38	252	244	355	177	212	313	12	14	3	0.048	0.057	0.008
.	19.01.16-03.38.41-1-241792	94	15	15	2	0	2	703	13	13	0	0	NA	NA	NA	38	44	251	245	361	172	214	317	18	7	16	0.072	0.029	0.044
.	19.01.16-03.38.41-1-241793	60	2	2	1	0	1	199	1	1	0	0	NA	NA	NA	18	13	246	237	343	46	56	97	0	4	3	0	0.017	0.009
.	19.01.16-03.38.43-1-241794	89	7	7	2	0	1	695	5	5	0	0	NA	NA	NA	27	37	248	246	356	170	210	315	2	15	3	0.008	0.061	0.008
.	19.01.16-03.38.46-1-241795	86	3	3	0	0	0	705	2	2	0	0	NA	NA	NA	28	35	251	241	356	173	211	321	2	8	0	0.008	0.033	0
.	19.01.16-03.38.49-1-241800	71	2	2	0	0	0	689	1	1	0	0	NA	NA	NA	36	29	249	239	354	168	210	311	3	0	5	0.012	0	0.014
.	19.01.16-03.38.52-1-241804	34	1	1	0	0	0	0	0	0	0	0	NA	NA	NA	8	13	237	241	348	0	0	0	0	0	0	0	0	0
.	19.01.16-03.38.54-1-241824	92	7	7	1	0	1	709	6	6	0	0	NA	NA	NA	28	39	250	247	355	172	218	319	20	7	3	0.08	0.028	0.008
.	19.01.16-03.38.58-1-241827	114	11	11	3	0	2	709	10	10	0	0	NA	NA	NA	48	42	244	248	363	171	218	320	40	4	5	0.164	0.016	0.014
.	19.01.16-03.38.59-1-241828	96	11	11	2	0	2	698	9	9	0	0	NA	NA	NA	45	38	252	249	350	174	216	308	25	3	13	0.099	0.012	0.037
.	19.01.16-03.39.01-1-241829	128	14	14	4	0	2	704	12	12	0	0	NA	NA	NA	49	40	246	248	359	170	219	315	20	3	17	0.081	0.012	0.047
.	19.01.16-03.39.03-1-241832	176	22	22	7	0	3	724	20	20	0	0	NA	NA	NA	47	59	253	255	364	176	225	323	26	20	22	0.103	0.078	0.06
.	19.01.16-03.39.04-1-241834	88	3	3	0	0	0	684	2	2	0	0	NA	NA	NA	30	20	240	241	352	162	210	312	1	5	0	0.004	0.021	0
.	19.01.16-03.39.06-1-241836	92	5	5	2	0	1	708	4	4	0	0	NA	NA	NA	38	46	246	250	363	170	217	321	0	5	9	0	0.02	0.025
.	19.01.16-03.39.07-1-241837	59	4	4	1	0	1	691	3	3	0	0	NA	NA	NA	17	21	244	239	351	168	212	311	3	0	8	0.012	0	0.023
.	19.01.16-03.39.14-1-241838	62	5	5	1	0	1	689	4	4	0	0	NA	NA	NA	23	15	239	241	348	164	215	310	8	3	7	0.033	0.012	0.02
.	19.01.16-03.39.20-1-241839	117	4	4	1	0	1	700	3	3	0	0	NA	NA	NA	36	35	248	241	359	168	217	315	14	0	0	0.056	0	0
.	19.01.16-03.39.23-1-241848	60	2	2	0	0	0	147	1	1	0	0	NA	NA	NA	9	20	241	245	347	38	39	70	2	0	0	0.008	0	0
.	19.01.16-03.39.24-1-241849	91	9	9	3	0	3	716	7	7	0	0	NA	NA	NA	21	45	253	250	355	176	224	316	14	7	19	0.055	0.028	0.054
.	19.01.16-03.39.25-1-241850	121	18	18	7	0	5	713	16	16	0	0	NA	NA	NA	44	48	253	249	359	176	215	322	11	29	12	0.043	0.116	0.033
.	19.01.16-03.39.25-1-241851	144	12	12	4	0	3	714	9	9	0	0	NA	NA	NA	51	50	248	256	359	172	229	313	18	3	19	0.073	0.012	0.053
.	19.01.16-03.39.28-1-241852	84	3	3	0	0	0	705	2	2	0	0	NA	NA	NA	33	40	250	246	357	172	218	315	1	3	1	0.004	0.012	0.003
.	19.01.16-03.39.31-1-241853	87	4	4	1	0	1	681	3	3	0	0	NA	NA	NA	22	21	246	242	346	166	209	306	6	6	3	0.024	0.025	0.009
.	19.01.16-03.39.31-1-241854	34	1	1	0	0	0	0	0	0	0	0	NA	NA	NA	9	7	238	238	344	0	0	0	0	0	0	0	0	0
.	19.01.16-03.39.34-1-241855	181	19	19	4	0	4	716	17	17	0	0	NA	NA	NA	56	50	249	248	366	172	218	326	39	23	22	0.157	0.093	0.06
.	19.01.16-03.39.38-1-241856	88	3	3	0	0	0	689	2	2	0	0	NA	NA	NA	26	26	243	247	349	165	216	308	0	4	0	0	0.016	0
.	19.01.16-03.39.45-1-241860	62	2	2	1	0	1	397	1	1	0	0	NA	NA	NA	18	24	245	240	352	100	121	176	2	0	0	0.008	0	0
.	19.01.16-03.39.47-1-241863	177	16	16	6	0	4	718	14	14	0	0	NA	NA	NA	49	55	257	253	358	178	226	314	49	36	6	0.191	0.142	0.017
.	19.01.16-03.39.47-1-241864	127	9	9	5	0	3	709	6	6	0	0	NA	NA	NA	43	47	247	252	361	167	225	317	26	2	14	0.105	0.008	0.039
.	19.01.16-03.39.48-1-241866	91	11	11	0	0	0	703	10	10	0	0	NA	NA	NA	42	41	250	250	354	169	221	313	18	13	4	0.072	0.052	0.011
.	19.01.16-03.39.53-1-241887	122	10	10	2	0	2	695	9	9	0	0	NA	NA	NA	43	36	246	245	358	169	215	311	5	18	11	0.02	0.073	0.031
.	19.01.16-03.39.54-1-241889	219	10	10	3	0	2	717	6	6	0	0	NA	NA	NA	77	48	250	247	364	173	221	323	19	8	4	0.076	0.032	0.011
.	19.01.16-03.39.59-1-241893	92	7	7	2	0	2	699	6	6	0	0	NA	NA	NA	31	37	246	246	358	168	214	317	14	7	8	0.057	0.028	0.022
.	19.01.16-03.40.00-1-241894	147	12	12	2	0	1	726	11	11	0	0	NA	NA	NA	40	53	255	253	358	178	228	320	37	10	0	0.145	0.04	0
.	19.01.16-03.40.12-1-241904	117	8	8	3	0	3	709	7	7	0	0	NA	NA	NA	35	47	247	250	363	172	218	319	4	15	6	0.016	0.06	0.017
.	19.01.16-03.40.13-1-241905	92	9	9	3	0	3	690	8	8	0	0	NA	NA	NA	35	21	239	244	351	163	214	313	19	9	10	0.079	0.037	0.028
.	19.01.16-03.40.14-1-241906	91	10	10	1	0	1	706	8	8	0	0	NA	NA	NA	26	41	250	245	359	173	217	316	10	7	7	0.04	0.029	0.019
.	19.01.16-03.40.17-1-241907	119	9	9	2	0	1	693	8	8	0	0	NA	NA	NA	43	37	245	243	362	167	210	316	18	9	5	0.073	0.037	0.014
.	19.01.16-03.40.18-1-241908	37	1	1	0	0	0	0	0	0	0	0	NA	NA	NA	10	2	237	237	341	0	0	0	0	0	1	0	0	0.003
.	19.01.16-03.40.19-1-241909	65	2	2	1	0	1	701	1	1	0	0	NA	NA	NA	22	27	244	243	353	172	214	315	2	0	2	0.008	0	0.006
.	19.01.16-03.40.22-1-241910	208	11	11	1	0	1	717	10	10	0	0	NA	NA	NA	74	56	256	245	368	176	215	326	25	12	17	0.098	0.049	0.046
.	19.01.16-03.40.25-1-241911	90	9	9	3	0	3	705	7	7	0	0	NA	NA	NA	37	36	250	250	349	172	222	311	15	3	2	0.06	0.012	0.006
.	19.01.16-03.40.32-1-241912	183	22	22	8	0	5	730	20	20	0	0	NA	NA	NA	64	62	254	255	366	175	226	329	64	23	7	0.252	0.09	0.019
.	19.01.16-03.40.35-1-241913	88	8	8	5	0	4	702	6	6	0	0	NA	NA	NA	29	40	249	252	352	170	221	311	14	7	8	0.056	0.028	0.023
.	19.01.16-03.40.36-1-241914	91	4	4	1	0	1	698	3	3	0	0	NA	NA	NA	19	29	245	246	351	171	217	310	4	2	2	0.016	0.008	0.006
.	19.01.16-03.40.38-1-241920	153	13	13	4	0	3	727	12	12	0	0	NA	NA	NA	47	58	252	257	362	178	224	325	26	7	22	0.103	0.027	0.061
.	19.01.16-03.40.39-1-241921	34	1	1	0	0	0	0	0	0	0	0	NA	NA	NA	10	10	237	244	342	0	0	0	0	0	3	0	0	0.009
.	19.01.16-03.40.41-1-241925	95	7	7	2	0	1	696	6	6	0	0	NA	NA	NA	26	24	242	244	351	167	218	311	19	2	1	0.079	0.008	0.003
.	19.01.16-03.40.42-1-241926	65	5	5	1	0	1	686	4	4	0	0	NA	NA	NA	21	15	240	239	349	165	212	309	5	6	13	0.021	0.025	0.037
.	19.01.16-03.40.49-1-241931	176	23	23	5	0	4	722	20	20	0	0	NA	NA	NA	40	55	248	253	367	171	222	329	36	32	17	0.145	0.126	0.046
.	19.01.16-03.40.53-1-241951	148	12	12	2	0	2	697	10	10	0	0	NA	NA	NA	46	38	248	247	356	170	217	310	29	6	5	0.117	0.024	0.014
.	19.01.16-03.40.53-1-241952	35	1	1	0	0	0	0	0	0	0	0	NA	NA	NA	13	5	240	236	342	0	0	0	0	0	3	0	0	0.009
.	19.01.16-03.40.56-1-241956	32	1	1	0	0	0	0	0	0	0	0	NA	NA	NA	8	6	238	239	342	0	0	0	0	0	0	0	0	0
.	19.01.16-03.40.56-1-241957	91	5	5	3	0	3	703	4	4	0	0	NA	NA	NA	34	37	249	245	356	173	215	315	10	4	3	0.04	0.016	0.008
.	19.01.16-03.40.58-1-241959	175	33	33	10	0	9	704	32	32	0	0	NA	NA	NA	42	37	244	246	360	166	216	322	38	87	28	0.156	0.354	0.078
.	19.01.16-03.41.01-1-241960	69	4	4	0	0	0	689	3	3	0	0	NA	NA	NA	21	27	248	244	348	166	216	307	7	2	0	0.028	0.008	0
.	19.01.16-03.41.02-1-241962	158	8	8	3	0	2	716	6	6	0	0	NA	NA	NA	42	50	253	249	361	178	219	319	13	18	7	0.051	0.072	0.019
.	19.01.16-03.41.09-1-241966	35	1	1	0	0	0	0	0	0	0	0	NA	NA	NA	9	9	238	238	346	0	0	0	0	2	0	0	0.008	0
.	19.01.16-03.41.12-1-241967	179	9	9	3	0	3	702	8	8	0	0	NA	NA	NA	52	40	246	246	361	168	215	319	12	27	7	0.049	0.11	0.019
.	19.01.16-03.41.14-1-241968	58	3	3	1	0	1	399	2	2	0	0	NA	NA	NA	17	17	240	239	351	92	125	182	1	0	3	0.004	0	0.009
.	19.01.16-03.41.14-1-241969	63	2	2	0	0	0	689	1	1	0	0	NA	NA	NA	21	21	243	241	350	167	210	312	0	0	7	0	0	0.02
.	19.01.16-03.41.17-1-241970	89	8	8	3	0	2	704	7	7	0	0	NA	NA	NA	29	36	247	248	354	171	219	314	13	11	9	0.053	0.044	0.025
.	19.01.16-03.41.18-1-241971	160	10	10	4	0	2	706	7	7	0	0	NA	NA	NA	44	45	252	245	361	170	219	317	24	4	12	0.095	0.016	0.033
.	19.01.16-03.41.24-1-241980	121	12	12	1	0	0	687	11	11	0	0	NA	NA	NA	49	28	244	245	352	165	209	313	6	13	11	0.025	0.053	0.031
.	19.01.16-03.41.26-1-241981	92	8	8	2	0	1	701	7	7	0	0	NA	NA	NA	20	29	244	247	351	170	221	310	9	18	1	0.037	0.073	0.003
.	19.01.16-03.41.31-1-241982	33	1	1	0	0	0	0	0	0	0	0	NA	NA	NA	15	8	237	239	345	0	0	0	0	0	0	0	0	0
.	19.01.16-03.41.31-1-241983	62	5	5	4	0	3	688	4	4	0	0	NA	NA	NA	25	23	241	244	351	165	214	309	8	0	14	0.033	0	0.04
.	19.01.16-03.41.33-1-241984	32	1	1	0	0	0	0	0	0	0	0	NA	NA	NA	12	13	237	240	349	0	0	0	0	0	2	0	0	0.006
.	19.01.16-03.41.35-1-241985	34	1	1	0	0	0	0	0	0	0	0	NA	NA	NA	11	6	240	238	341	0	0	0	1	0	0	0.004	0	0
.	19.01.16-03.41.38-1-241986	115	6	6	0	0	0	694	4	4	0	0	NA	NA	NA	34	32	250	242	353	172	211	311	8	6	2	0.032	0.025	0.006
.	19.01.16-03.41.39-1-241987	60	2	2	1	0	1	150	1	1	0	0	NA	NA	NA	10	10	239	241	343	31	48	71	1	0	1	0.004	0	0.003
.	19.01.16-03.41.39-1-241988	87	6	6	3	0	2	700	4	4	0	0	NA	NA	NA	36	38	244	246	361	165	214	321	8	6	5	0.033	0.024	0.014
.	19.01.16-03.41.41-1-241992	93	10	10	5	0	4	700	8	8	0	0	NA	NA	NA	29	34	240	245	362	163	220	317	15	2	21	0.062	0.008	0.058
.	19.01.16-03.41.48-1-241995	84	3	3	0	0	0	695	2	2	0	0	NA	NA	NA	36	29	243	245	354	167	215	313	0	9	7	0	0.037	0.02
.	19.01.16-03.41.49-1-241999	89	6	6	1	0	1	711	5	5	0	0	NA	NA	NA	28	38	246	247	358	170	219	322	5	12	0	0.02	0.049	0
.	19.01.16-03.41.49-1-242000	85	8	8	0	0	0	691	7	7	0	0	NA	NA	NA	34	30	244	248	351	166	219	306	19	0	6	0.078	0	0.017
.	19.01.16-03.41.51-1-242003	90	3	3	1	0	0	708	2	2	0	0	NA	NA	NA	36	38	250	247	354	173	221	314	0	7	1	0	0.028	0.003
.	19.01.16-03.41.52-1-242005	88	3	3	2	0	1	704	2	2	0	0	NA	NA	NA	27	32	248	246	351	172	217	315	0	6	4	0	0.024	0.011
.	19.01.16-03.41.58-1-242026	149	12	12	2	0	2	708	9	9	0	0	NA	NA	NA	49	43	246	249	361	168	218	322	21	8	14	0.085	0.032	0.039
.	19.01.16-03.41.59-1-242027	32	1	1	1	0	1	0	0	0	0	0	NA	NA	NA	3	10	241	238	344	0	0	0	0	0	0	0	0	0
.	19.01.16-03.42.01-1-242028	115	12	12	3	0	2	681	10	10	0	0	NA	NA	NA	46	22	240	243	352	163	211	307	11	13	22	0.046	0.053	0.062
.	19.01.16-03.42.05-1-242032	236	16	16	2	0	2	728	15	15	0	0	NA	NA	NA	53	60	256	249	368	177	224	327	66	20	4	0.258	0.08	0.011
.	19.01.16-03.42.06-1-242034	85	3	3	2	0	2	696	2	2	0	0	NA	NA	NA	31	37	245	253	352	164	224	308	9	0	2	0.037	0	0.006
.	19.01.16-03.42.08-1-242035	89	9	9	0	0	0	696	8	8	0	0	NA	NA	NA	30	38	247	251	353	163	220	313	12	8	2	0.049	0.032	0.006
.	19.01.16-03.42.08-1-242036	85	5	5	2	0	2	690	4	4	0	0	NA	NA	NA	23	26	244	242	353	167	213	310	4	0	5	0.016	0	0.014
.	19.01.16-03.42.10-1-242037	89	4	4	3	0	2	693	3	3	0	0	NA	NA	NA	29	29	244	248	350	167	215	311	0	16	0	0	0.065	0
.	19.01.16-03.42.12-1-242038	96	11	11	2	0	2	704	9	9	0	0	NA	NA	NA	27	37	245	248	357	170	221	313	23	8	8	0.094	0.032	0.022
.	19.01.16-03.42.25-1-242039	60	2	2	1	0	1	695	1	1	0	0	NA	NA	NA	25	29	242	246	354	164	215	316	0	0	9	0	0	0.025
.	19.01.16-03.42.26-1-242040	31	1	1	0	0	0	0	0	0	0	0	NA	NA	NA	14	4	240	236	341	0	0	0	1	0	0	0.004	0	0
.	19.01.16-03.42.27-1-242041	58	2	2	0	0	0	0	1	1	0	0	NA	NA	NA	18	16	240	241	348	0	0	0	0	1	0	0	0.004	0
.	19.01.16-03.42.27-1-242042	87	10	10	3	0	3	698	9	9	0	0	NA	NA	NA	42	33	244	249	353	164	221	313	11	12	4	0.045	0.048	0.011
.	19.01.16-03.42.28-1-242043	37	1	1	0	0	0	0	0	0	0	0	NA	NA	NA	8	13	238	240	348	0	0	0	0	0	0	0	0	0
.	19.01.16-03.42.31-1-242044	124	15	15	3	0	2	698	14	14	0	0	NA	NA	NA	40	31	251	239	354	176	211	311	26	10	11	0.104	0.042	0.031
.	19.01.16-03.42.31-1-242045	31	1	1	0	0	0	0	0	0	0	0	NA	NA	NA	8	10	240	238	345	0	0	0	0	0	1	0	0	0.003
.	19.01.16-03.42.31-1-242046	36	1	1	1	0	1	0	0	0	0	0	NA	NA	NA	14	14	237	243	347	0	0	0	0	0	0	0	0	0
.	19.01.16-03.42.33-1-242047	89	4	4	0	0	0	690	3	3	0	0	NA	NA	NA	30	20	242	243	348	167	215	308	1	5	4	0.004	0.021	0.011
.	19.01.16-03.42.33-1-242048	97	7	7	0	0	0	694	6	6	0	0	NA	NA	NA	37	30	245	244	354	166	214	314	11	2	4	0.045	0.008	0.011
.	19.01.16-03.42.33-1-242049	60	4	4	0	0	0	688	3	3	0	0	NA	NA	NA	16	20	243	245	345	169	212	307	5	7	0	0.021	0.029	0
.	19.01.16-03.42.39-1-242051	120	10	10	5	0	5	710	9	9	0	0	NA	NA	NA	40	42	246	250	359	169	224	317	17	6	21	0.069	0.024	0.058
.	19.01.16-03.42.40-1-242055	35	1	1	0	0	0	0	0	0	0	0	NA	NA	NA	12	11	239	240	345	0	0	0	0	0	1	0	0	0.003
.	19.01.16-03.42.42-1-242056	89	10	10	3	0	2	694	8	8	0	0	NA	NA	NA	36	28	243	246	352	168	216	310	6	4	25	0.025	0.016	0.071
.	19.01.16-03.42.43-1-242057	154	15	15	5	0	3	728	14	14	0	0	NA	NA	NA	51	58	256	253	362	178	224	326	44	20	10	0.172	0.079	0.028
.	19.01.16-03.42.49-1-242062	89	3	3	0	0	0	699	2	2	0	0	NA	NA	NA	33	29	243	244	355	170	215	314	4	0	5	0.016	0	0.014
.	19.01.16-03.42.50-1-242063	120	5	5	1	0	1	700	4	4	0	0	NA	NA	NA	35	39	247	244	361	168	214	318	4	0	7	0.016	0	0.019
.	19.01.16-03.42.51-1-242066	93	15	15	2	0	2	699	14	14	0	0	NA	NA	NA	35	31	247	247	350	172	216	311	5	20	8	0.02	0.081	0.023
.	19.01.16-03.42.57-1-242088	84	4	4	2	0	2	690	3	3	0	0	NA	NA	NA	34	27	243	245	352	168	213	309	6	6	2	0.025	0.024	0.006
.	19.01.16-03.43.03-1-242091	117	13	13	2	0	1	700	11	11	0	0	NA	NA	NA	42	36	249	246	354	171	218	311	5	23	17	0.02	0.093	0.048
.	19.01.16-03.43.05-1-242094	63	3	3	1	0	1	197	2	2	0	0	NA	NA	NA	12	16	241	241	347	55	68	74	2	0	2	0.008	0	0.006
.	19.01.16-03.43.05-1-242095	34	1	1	0	0	0	0	0	0	0	0	NA	NA	NA	13	8	238	238	345	0	0	0	0	0	0	0	0	0
.	19.01.16-03.43.05-1-242096	34	1	1	0	0	0	0	0	0	0	0	NA	NA	NA	12	16	242	239	348	0	0	0	0	0	0	0	0	0
.	19.01.16-03.43.07-1-242098	142	10	10	4	0	2	709	9	9	0	0	NA	NA	NA	52	40	245	244	364	168	217	324	25	7	3	0.102	0.029	0.008
.	19.01.16-03.43.08-1-242099	92	9	9	2	0	2	704	8	8	0	0	NA	NA	NA	32	34	243	247	357	166	218	320	10	18	5	0.041	0.073	0.014
.	19.01.16-03.43.08-1-242100	154	13	13	3	0	2	726	11	11	0	0	NA	NA	NA	52	59	258	248	366	176	222	328	27	4	29	0.105	0.016	0.079
.	19.01.16-03.43.14-1-242101	118	10	10	1	0	0	710	9	9	0	0	NA	NA	NA	37	38	245	248	358	168	221	321	32	15	0	0.131	0.06	0
.	19.01.16-03.43.15-1-242102	117	9	9	2	0	2	700	7	7	0	0	NA	NA	NA	38	36	244	252	353	169	221	310	4	9	17	0.016	0.036	0.048
.	19.01.16-03.43.16-1-242103	179	10	10	2	0	2	726	8	8	0	0	NA	NA	NA	51	54	256	251	360	179	225	322	28	12	2	0.109	0.048	0.006
.	19.01.16-03.43.16-1-242104	85	5	5	2	0	1	700	4	4	0	0	NA	NA	NA	21	32	245	248	352	170	220	310	0	23	9	0	0.093	0.026
.	19.01.16-03.43.29-1-242112	66	6	6	0	0	0	685	4	4	0	0	NA	NA	NA	32	26	243	245	351	161	214	310	2	12	6	0.008	0.049	0.017
.	19.01.16-03.43.31-1-242113	122	5	5	2	0	1	706	3	3	0	0	NA	NA	NA	31	42	244	249	362	169	219	318	9	7	5	0.037	0.028	0.014
.	19.01.16-03.43.31-1-242114	34	1	1	0	0	0	0	0	0	0	0	NA	NA	NA	8	10	239	240	344	0	0	0	0	0	0	0	0	0
.	19.01.16-03.43.33-1-242115	92	9	9	5	0	4	699	8	8	0	0	NA	NA	NA	36	37	246	245	359	170	213	316	10	4	13	0.041	0.016	0.036
.	19.01.16-03.43.36-1-242116	62	4	4	0	0	0	682	3	3	0	0	NA	NA	NA	30	25	242	246	350	162	211	309	4	6	1	0.017	0.024	0.003
.	19.01.16-03.43.40-1-242120	178	13	13	3	0	3	730	12	12	0	0	NA	NA	NA	47	63	251	262	363	175	230	325	24	10	15	0.096	0.038	0.041
.	19.01.16-03.43.40-1-242121	117	8	8	3	0	2	705	7	7	0	0	NA	NA	NA	43	42	247	251	357	169	220	316	27	25	10	0.109	0.1	0.028
.	19.01.16-03.43.41-1-242122	63	2	2	0	0	0	649	1	1	0	0	NA	NA	NA	17	7	239	237	344	154	202	293	0	0	3	0	0	0.009
.	19.01.16-03.43.43-1-242123	168	11	11	4	0	3	717	9	9	0	0	NA	NA	NA	59	53	254	251	361	176	221	320	17	9	19	0.067	0.036	0.053
.	19.01.16-03.43.49-1-242128	120	6	6	0	0	0	695	5	5	0	0	NA	NA	NA	32	32	247	245	353	165	215	315	9	2	3	0.036	0.008	0.008
.	19.01.16-03.43.50-1-242129	95	6	6	3	0	0	705	4	4	0	0	NA	NA	NA	35	41	248	245	361	173	216	316	10	14	0	0.04	0.057	0
.	19.01.16-03.43.53-1-242150	120	11	11	5	0	4	702	10	10	0	0	NA	NA	NA	37	31	243	247	354	168	219	315	27	23	8	0.111	0.093	0.023
.	19.01.16-03.43.54-1-242152	59	3	3	1	0	1	346	2	2	0	0	NA	NA	NA	14	15	238	241	349	90	119	137	4	1	0	0.017	0.004	0
.	19.01.16-03.43.54-1-242154	172	10	10	4	0	4	710	9	9	0	0	NA	NA	NA	54	38	242	253	356	167	227	316	29	11	14	0.12	0.043	0.039
.	19.01.16-03.44.04-1-242160	92	7	7	4	0	3	697	5	5	0	0	NA	NA	NA	34	27	240	249	351	163	223	311	5	13	8	0.021	0.052	0.023
.	19.01.16-03.44.06-1-242162	61	3	3	0	0	0	690	1	1	0	0	NA	NA	NA	24	25	244	244	350	166	213	311	4	1	3	0.016	0.004	0.009
.	19.01.16-03.44.08-1-242163	66	5	5	1	0	0	695	3	3	0	0	NA	NA	NA	29	30	244	249	350	169	220	306	1	0	11	0.004	0	0.031
.	19.01.16-03.44.09-1-242164	179	7	7	1	0	1	734	5	5	0	0	NA	NA	NA	38	56	255	249	365	183	223	328	3	15	6	0.012	0.06	0.016
.	19.01.16-03.44.09-1-242165	88	7	7	0	0	0	698	6	6	0	0	NA	NA	NA	27	29	246	243	353	171	215	312	0	17	1	0	0.07	0.003
.	19.01.16-03.44.11-1-242166	96	3	3	1	0	1	705	2	2	0	0	NA	NA	NA	31	35	245	247	356	168	219	318	3	0	2	0.012	0	0.006
.	19.01.16-03.44.20-1-242167	33	1	1	0	0	0	0	0	0	0	0	NA	NA	NA	5	4	237	237	343	0	0	0	0	1	0	0	0.004	0
.	19.01.16-03.44.21-1-242169	58	2	2	0	0	0	200	1	1	0	0	NA	NA	NA	14	13	238	242	346	47	61	92	0	0	1	0	0	0.003
.	19.01.16-03.44.22-1-242170	66	3	3	0	0	0	686	2	2	0	0	NA	NA	NA	29	21	244	241	349	163	213	310	0	9	6	0	0.037	0.017
.	19.01.16-03.44.23-1-242171	64	2	2	1	0	0	695	1	1	0	0	NA	NA	NA	27	33	244	248	354	167	217	311	8	0	2	0.033	0	0.006
.	19.01.16-03.44.25-1-242172	90	12	12	2	0	1	685	9	9	0	0	NA	NA	NA	38	25	244	241	353	166	213	306	4	4	21	0.016	0.017	0.059
.	19.01.16-03.44.26-1-242173	175	24	24	10	0	8	721	21	21	0	0	NA	NA	NA	61	60	256	254	363	177	222	322	61	12	24	0.238	0.047	0.066
.	19.01.16-03.44.27-1-242174	229	16	16	8	0	5	731	14	14	0	0	NA	NA	NA	72	68	248	254	379	172	224	335	50	12	17	0.202	0.047	0.045
.	19.01.16-03.44.29-1-242175	64	2	2	0	0	0	301	1	1	0	0	NA	NA	NA	14	20	242	241	350	61	101	139	5	0	0	0.021	0	0
.	19.01.16-03.44.30-1-242176	123	11	11	1	0	1	698	10	10	0	0	NA	NA	NA	39	30	243	241	359	167	215	316	15	11	6	0.062	0.046	0.017
.	19.01.16-03.44.30-1-242177	118	9	9	0	0	0	700	7	7	0	0	NA	NA	NA	49	38	244	245	362	166	216	318	14	31	8	0.057	0.127	0.022
.	19.01.16-03.44.38-1-242178	64	2	2	0	0	0	352	1	1	0	0	NA	NA	NA	10	11	241	239	344	77	110	165	0	0	6	0	0	0.017
.	19.01.16-03.44.39-1-242179	60	2	2	2	0	2	147	1	1	0	0	NA	NA	NA	17	15	241	242	345	41	48	58	0	0	1	0	0	0.003
.	19.01.16-03.44.40-1-242183	114	6	6	1	0	1	700	5	5	0	0	NA	NA	NA	39	36	248	244	357	169	216	315	23	0	9	0.093	0	0.025
.	19.01.16-03.44.47-1-242186	154	13	13	3	0	2	714	11	11	0	0	NA	NA	NA	46	49	253	244	365	171	215	328	18	5	9	0.071	0.02	0.025
.	19.01.16-03.44.47-1-242187	113	5	5	2	0	2	699	3	3	0	0	NA	NA	NA	32	34	252	242	353	171	212	316	10	11	0	0.04	0.045	0
.	19.01.16-03.44.50-1-242191	61	3	3	2	0	2	699	2	2	0	0	NA	NA	NA	23	32	245	247	353	167	221	311	4	6	0	0.016	0.024	0
.	19.01.16-03.44.56-1-242213	62	2	2	2	0	2	686	1	1	0	0	NA	NA	NA	21	23	242	242	352	164	209	313	3	0	4	0.012	0	0.011
.	19.01.16-03.44.58-1-242215	32	1	1	0	0	0	0	0	0	0	0	NA	NA	NA	11	5	239	236	343	0	0	0	0	0	1	0	0	0.003
.	19.01.16-03.45.00-1-242216	86	4	4	1	0	1	701	3	3	0	0	NA	NA	NA	27	33	243	244	359	165	217	319	2	0	4	0.008	0	0.011
.	19.01.16-03.45.03-1-242219	59	2	2	0	0	0	683	1	1	0	0	NA	NA	NA	32	22	240	244	351	161	215	307	0	0	5	0	0	0.014
.	19.01.16-03.45.04-1-242221	31	1	1	1	0	1	0	0	0	0	0	NA	NA	NA	14	13	239	241	346	0	0	0	0	0	0	0	0	0
.	19.01.16-03.45.05-1-242223	122	13	13	1	0	1	691	12	12	0	0	NA	NA	NA	38	29	244	247	351	167	215	309	13	28	11	0.053	0.113	0.031
.	19.01.16-03.45.06-1-242224	235	19	19	8	0	6	718	15	15	0	0	NA	NA	NA	73	54	255	252	360	177	223	318	29	30	7	0.114	0.119	0.019
.	19.01.16-03.45.06-1-242225	36	1	1	1	0	1	0	0	0	0	0	NA	NA	NA	11	4	239	237	341	0	0	0	0	2	0	0	0.008	0
.	19.01.16-03.45.09-1-242227	94	3	3	0	0	0	703	2	2	0	0	NA	NA	NA	34	33	244	248	354	170	221	312	6	8	2	0.025	0.032	0.006
.	19.01.16-03.45.10-1-242228	125	6	6	2	0	1	700	5	5	0	0	NA	NA	NA	38	35	247	245	356	170	214	316	16	9	13	0.065	0.037	0.037
.	19.01.16-03.45.10-1-242229	34	1	1	0	0	0	0	0	0	0	0	NA	NA	NA	9	10	240	238	345	0	0	0	0	0	2	0	0	0.006
.	19.01.16-03.45.13-1-242230	113	9	9	3	0	2	704	8	8	0	0	NA	NA	NA	35	33	248	242	356	171	214	319	4	17	10	0.016	0.07	0.028
.	19.01.16-03.45.13-1-242231	240	13	13	4	0	2	724	11	11	0	0	NA	NA	NA	63	61	255	250	369	177	220	327	27	32	3	0.106	0.128	0.008
.	19.01.16-03.45.17-1-242232	148	14	14	7	0	4	729	11	11	0	0	NA	NA	NA	55	60	246	259	368	169	234	326	21	29	5	0.085	0.112	0.014
.	19.01.16-03.45.18-1-242233	60	3	3	2	0	1	694	2	2	0	0	NA	NA	NA	20	27	246	244	350	167	218	309	0	5	4	0	0.02	0.011
.	19.01.16-03.45.25-1-242237	138	20	20	8	0	4	709	14	14	0	0	NA	NA	NA	38	44	249	247	361	170	220	319	45	22	28	0.181	0.089	0.078
.	19.01.16-03.45.33-1-242242	91	4	4	1	0	1	698	2	2	0	0	NA	NA	NA	32	34	246	242	359	171	214	313	2	0	6	0.008	0	0.017
.	19.01.16-03.45.34-1-242243	180	24	24	4	0	1	723	23	23	0	0	NA	NA	NA	60	55	251	248	369	174	219	330	51	32	30	0.203	0.129	0.081
.	19.01.16-03.45.36-1-242245	92	9	9	3	0	3	712	8	8	0	0	NA	NA	NA	31	41	247	249	358	171	221	320	12	2	12	0.049	0.008	0.034
.	19.01.16-03.45.36-1-242246	61	2	2	1	0	1	677	0	0	0	0	NA	NA	NA	34	19	240	239	353	165	205	307	4	0	7	0.017	0	0.02
.	19.01.16-03.45.42-1-242250	61	3	3	1	0	1	690	0	0	0	0	NA	NA	NA	28	27	243	247	350	164	216	310	3	0	4	0.012	0	0.011
.	19.01.16-03.45.42-1-242251	68	2	2	0	0	0	693	1	1	0	0	NA	NA	NA	23	31	243	250	351	166	219	308	5	2	0	0.021	0.008	0
.	19.01.16-03.45.45-1-242252	127	9	9	2	0	1	707	6	6	0	0	NA	NA	NA	36	39	244	247	361	169	213	325	13	3	13	0.053	0.012	0.036
.	19.01.16-03.45.51-1-242259	91	10	10	4	0	2	700	9	9	0	0	NA	NA	NA	27	34	247	246	354	169	217	314	30	9	3	0.121	0.037	0.008
.	19.01.16-03.45.52-1-242261	145	13	13	3	0	2	700	9	9	0	0	NA	NA	NA	34	36	247	244	358	167	214	319	37	12	8	0.15	0.049	0.022
.	19.01.16-03.45.57-1-242282	144	21	21	9	0	4	705	20	20	0	0	NA	NA	NA	49	42	253	244	358	173	216	316	75	7	21	0.296	0.029	0.059
.	19.01.16-03.45.58-1-242283	65	3	3	0	0	0	690	2	2	0	0	NA	NA	NA	23	25	243	243	352	167	212	311	3	0	4	0.012	0	0.011
.	19.01.16-03.46.07-1-242288	122	10	10	4	0	2	704	8	8	0	0	NA	NA	NA	42	36	249	244	356	172	216	316	20	19	2	0.08	0.078	0.006
.	19.01.16-03.46.09-1-242289	33	1	1	1	0	1	0	0	0	0	0	NA	NA	NA	10	9	239	238	345	0	0	0	0	0	1	0	0	0.003
.	19.01.16-03.46.09-1-242290	96	10	10	4	0	3	693	8	8	0	0	NA	NA	NA	29	31	244	244	356	170	214	309	5	18	10	0.02	0.074	0.028
.	19.01.16-03.46.11-1-242291	92	9	9	4	0	4	700	7	7	0	0	NA	NA	NA	39	38	248	250	353	171	216	313	24	3	17	0.097	0.012	0.048
.	19.01.16-03.46.16-1-242292	179	39	39	13	0	10	735	38	38	0	0	NA	NA	NA	45	64	261	253	363	185	225	325	96	14	48	0.368	0.055	0.132
.	19.01.16-03.46.16-1-242293	67	5	5	1	0	1	703	4	4	0	0	NA	NA	NA	17	33	246	249	351	170	222	311	0	15	8	0	0.06	0.023
.	19.01.16-03.46.21-1-242294	86	3	3	0	0	0	701	2	2	0	0	NA	NA	NA	32	32	242	243	360	167	217	317	1	0	5	0.004	0	0.014
.	19.01.16-03.46.28-1-242296	97	7	7	2	0	2	697	6	6	0	0	NA	NA	NA	40	29	242	243	357	167	216	314	10	8	13	0.041	0.033	0.036
.	19.01.16-03.46.32-1-242297	64	6	6	5	0	4	689	5	5	0	0	NA	NA	NA	27	21	239	242	353	164	213	312	2	3	12	0.008	0.012	0.034
.	19.01.16-03.46.36-1-242304	30	1	1	0	0	0	0	0	0	0	0	NA	NA	NA	5	16	239	241	349	0	0	0	0	0	1	0	0	0.003
.	19.01.16-03.46.36-1-242305	119	11	11	5	0	2	710	10	10	0	0	NA	NA	NA	40	50	249	250	364	170	221	319	28	16	6	0.112	0.064	0.016
.	19.01.16-03.46.36-1-242306	117	12	12	4	0	3	698	10	10	0	0	NA	NA	NA	39	33	244	248	354	168	219	311	29	0	14	0.119	0	0.04
.	19.01.16-03.46.38-1-242307	33	1	1	1	0	1	0	0	0	0	0	NA	NA	NA	12	2	236	236	343	0	0	0	0	0	2	0	0	0.006
.	19.01.16-03.46.38-1-242308	30	1	1	0	0	0	0	0	0	0	0	NA	NA	NA	6	7	237	236	347	0	0	0	0	0	0	0	0	0
.	19.01.16-03.46.40-1-242312	35	1	1	0	0	0	0	0	0	0	0	NA	NA	NA	6	10	239	239	345	0	0	0	0	0	2	0	0	0.006
.	19.01.16-03.46.41-1-242313	88	9	9	3	0	3	697	8	8	0	0	NA	NA	NA	32	29	244	242	356	169	216	312	17	0	17	0.07	0	0.048
.	19.01.16-03.46.43-1-242314	85	6	6	0	0	0	696	5	5	0	0	NA	NA	NA	18	27	246	247	347	167	219	310	1	7	7	0.004	0.028	0.02
.	19.01.16-03.46.44-1-242315	59	3	3	0	0	0	695	2	2	0	0	NA	NA	NA	22	28	249	245	347	170	214	311	0	2	11	0	0.008	0.032
.	19.01.16-03.46.51-1-242322	32	1	1	0	0	0	0	0	0	0	0	NA	NA	NA	8	6	238	238	343	0	0	0	0	0	0	0	0	0
.	19.01.16-03.46.53-1-242340	148	18	18	5	0	5	713	16	16	0	0	NA	NA	NA	33	51	252	250	362	174	219	320	44	14	10	0.175	0.056	0.028
.	19.01.16-03.46.54-1-242343	59	2	2	0	0	0	692	1	1	0	0	NA	NA	NA	20	25	245	241	352	168	214	310	0	0	5	0	0	0.014
.	19.01.16-03.46.59-1-242347	92	10	10	4	0	2	691	8	8	0	0	NA	NA	NA	33	23	244	246	346	162	220	309	12	5	21	0.049	0.02	0.061
.	19.01.16-03.47.02-1-242350	95	7	7	1	0	1	702	5	5	0	0	NA	NA	NA	27	30	242	248	353	166	224	312	6	7	7	0.025	0.028	0.02
.	19.01.16-03.47.04-1-242352	116	8	8	1	0	1	707	7	7	0	0	NA	NA	NA	38	38	247	245	359	172	213	322	25	6	10	0.101	0.024	0.028
.	19.01.16-03.47.04-1-242353	86	6	6	1	0	0	687	4	4	0	0	NA	NA	NA	32	23	239	243	354	163	215	309	0	6	9	0	0.025	0.025
.	19.01.16-03.47.05-1-242354	151	18	18	4	0	1	706	17	17	0	0	NA	NA	NA	46	51	256	248	360	174	216	316	19	34	6	0.074	0.137	0.017
.	19.01.16-03.47.10-1-242356	36	1	1	0	0	0	0	0	0	0	0	NA	NA	NA	9	23	240	246	350	0	0	0	0	0	0	0	0	0
.	19.01.16-03.47.13-1-242357	120	17	17	5	0	2	711	14	14	0	0	NA	NA	NA	34	40	246	248	359	168	223	320	37	17	17	0.15	0.069	0.047
.	19.01.16-03.47.20-1-242358	59	2	2	0	0	0	693	1	1	0	0	NA	NA	NA	25	28	244	248	349	166	222	305	3	0	0	0.012	0	0
.	19.01.16-03.47.22-1-242359	62	3	3	0	0	0	697	2	2	0	0	NA	NA	NA	15	22	246	244	345	170	218	309	6	8	0	0.024	0.033	0
.	19.01.16-03.47.22-1-242360	32	1	1	1	0	1	0	0	0	0	0	NA	NA	NA	9	12	241	239	345	0	0	0	0	0	0	0	0	0
.	19.01.16-03.47.22-1-242361	32	1	1	0	0	0	0	0	0	0	0	NA	NA	NA	11	7	239	237	344	0	0	0	0	1	0	0	0.004	0
.	19.01.16-03.47.24-1-242362	91	4	4	1	0	0	699	2	2	0	0	NA	NA	NA	38	36	243	245	361	166	217	316	1	4	5	0.004	0.016	0.014
.	19.01.16-03.47.25-1-242363	63	2	2	1	0	1	200	1	1	0	0	NA	NA	NA	16	17	239	240	351	43	62	95	0	3	0	0	0.012	0
.	19.01.16-03.47.27-1-242367	175	13	13	4	0	1	725	11	11	0	0	NA	NA	NA	65	54	253	251	363	176	226	323	32	0	20	0.126	0	0.055
.	19.01.16-03.47.28-1-242372	55	2	2	0	0	0	150	1	1	0	0	NA	NA	NA	21	25	243	245	350	30	52	68	0	2	2	0	0.008	0.006
.	19.01.16-03.47.34-1-242373	65	2	2	1	0	1	689	1	1	0	0	NA	NA	NA	35	26	241	250	348	165	219	305	0	5	0	0	0.02	0
.	19.01.16-03.47.34-1-242374	121	6	6	3	0	3	693	5	5	0	0	NA	NA	NA	32	28	239	245	357	159	217	317	8	13	5	0.033	0.053	0.014
.	19.01.16-03.47.36-1-242375	30	1	1	1	0	1	0	0	0	0	0	NA	NA	NA	10	9	239	238	345	0	0	0	0	3	0	0	0.013	0
.	19.01.16-03.47.38-1-242377	93	6	6	3	0	2	706	4	4	0	0	NA	NA	NA	31	36	244	246	359	169	218	319	19	4	3	0.078	0.016	0.008
.	19.01.16-03.47.41-1-242381	32	1	1	0	0	0	0	0	0	0	0	NA	NA	NA	9	13	240	242	344	0	0	0	0	0	0	0	0	0
.	19.01.16-03.47.41-1-242382	91	6	6	1	0	1	689	4	4	0	0	NA	NA	NA	30	25	240	244	354	163	218	308	6	0	15	0.025	0	0.042
.	19.01.16-03.47.41-1-242383	66	5	5	1	0	1	693	4	4	0	0	NA	NA	NA	29	28	241	246	354	166	218	309	1	11	6	0.004	0.045	0.017
.	19.01.16-03.47.43-1-242384	66	3	3	0	0	0	695	1	1	0	0	NA	NA	NA	19	26	244	244	351	170	215	310	0	8	3	0	0.033	0.009
.	19.01.16-03.47.48-1-242388	90	7	7	3	0	3	700	6	6	0	0	NA	NA	NA	16	29	245	244	353	168	217	315	12	0	10	0.049	0	0.028
.	19.01.16-03.47.49-1-242389	169	24	24	4	0	3	710	22	22	0	0	NA	NA	NA	49	44	252	252	353	175	224	311	49	12	32	0.194	0.048	0.091
.	19.01.16-03.47.55-1-242412	97	10	10	6	0	4	708	9	9	0	0	NA	NA	NA	42	49	255	253	354	174	224	310	38	5	3	0.149	0.02	0.008
.	19.01.16-03.47.56-1-242414	62	2	2	1	0	1	198	1	1	0	0	NA	NA	NA	22	10	237	237	349	47	62	89	0	0	4	0	0	0.011
.	19.01.16-03.47.58-1-242416	63	2	2	1	0	1	199	1	1	0	0	NA	NA	NA	14	12	238	238	349	46	68	85	2	0	0	0.008	0	0
.	19.01.16-03.47.59-1-242417	150	24	24	11	0	8	711	22	22	0	0	NA	NA	NA	37	44	250	249	358	172	220	319	60	26	14	0.24	0.104	0.039
.	19.01.16-03.47.59-1-242418	85	7	7	2	0	2	693	6	6	0	0	NA	NA	NA	27	30	242	244	357	166	215	312	10	3	7	0.041	0.012	0.02
.	19.01.16-03.47.59-1-242419	36	1	1	0	0	0	0	0	0	0	0	NA	NA	NA	12	6	241	236	342	0	0	0	0	1	0	0	0.004	0
.	19.01.16-03.48.02-1-242421	54	2	2	1	0	1	97	1	1	0	0	NA	NA	NA	22	16	242	239	348	31	28	38	0	0	3	0	0	0.009
.	19.01.16-03.48.06-1-242426	62	4	4	2	0	1	697	3	3	0	0	NA	NA	NA	34	34	245	243	359	168	211	318	6	7	2	0.024	0.029	0.006
.	19.01.16-03.48.07-1-242427	35	1	1	0	0	0	0	0	0	0	0	NA	NA	NA	11	13	242	239	345	0	0	0	1	0	0	0.004	0	0
.	19.01.16-03.48.09-1-242428	89	4	4	0	0	0	694	3	3	0	0	NA	NA	NA	33	25	241	244	353	163	216	315	3	0	9	0.012	0	0.025
.	19.01.16-03.48.09-1-242429	97	11	11	4	0	3	705	10	10	0	0	NA	NA	NA	38	39	245	246	361	169	215	321	21	4	21	0.086	0.016	0.058
.	19.01.16-03.48.09-1-242430	121	12	12	1	0	1	707	11	11	0	0	NA	NA	NA	51	50	250	252	361	168	222	317	23	8	2	0.092	0.032	0.006
.	19.01.16-03.48.20-1-242431	32	1	1	0	0	0	0	0	0	0	0	NA	NA	NA	13	12	240	239	346	0	0	0	0	3	0	0	0.013	0
.	19.01.16-03.48.21-1-242432	56	3	3	1	0	1	49	2	2	0	0	NA	NA	NA	18	22	242	241	352	15	11	23	2	4	2	0.008	0.017	0.006
.	19.01.16-03.48.23-1-242433	62	4	4	0	0	0	685	3	3	0	0	NA	NA	NA	26	22	243	240	352	166	209	310	9	7	0	0.037	0.029	0
.	19.01.16-03.48.24-1-242434	32	1	1	1	0	1	0	0	0	0	0	NA	NA	NA	10	8	240	237	344	0	0	0	0	0	1	0	0	0.003
.	19.01.16-03.48.25-1-242435	88	10	10	2	0	2	692	9	9	0	0	NA	NA	NA	36	28	246	243	352	166	213	313	9	11	2	0.037	0.045	0.006
.	19.01.16-03.48.26-1-242436	149	42	42	12	0	6	714	39	39	0	0	NA	NA	NA	52	46	247	252	360	167	226	321	77	53	26	0.312	0.21	0.072
.	19.01.16-03.48.27-1-242437	59	2	2	0	0	0	692	1	1	0	0	NA	NA	NA	22	26	248	239	352	169	212	311	1	0	3	0.004	0	0.009
.	19.01.16-03.48.31-1-242438	64	2	2	0	0	0	683	1	1	0	0	NA	NA	NA	34	21	242	240	352	160	211	312	0	0	10	0	0	0.028
.	19.01.16-03.48.35-1-242443	64	3	3	0	0	0	680	2	2	0	0	NA	NA	NA	27	19	244	241	347	167	211	302	1	5	1	0.004	0.021	0.003
.	19.01.16-03.48.38-1-242444	88	4	4	1	0	0	679	3	3	0	0	NA	NA	NA	39	21	241	242	351	163	212	304	0	7	7	0	0.029	0.02
.	19.01.16-03.48.40-1-242448	139	12	12	3	0	2	710	10	10	0	0	NA	NA	NA	41	45	246	252	360	173	220	317	19	13	9	0.077	0.052	0.025
.	19.01.16-03.48.41-1-242449	30	1	1	1	0	1	0	0	0	0	0	NA	NA	NA	8	13	239	240	347	0	0	0	0	0	0	0	0	0
.	19.01.16-03.48.43-1-242450	87	5	5	1	0	1	684	4	4	0	0	NA	NA	NA	33	23	245	240	351	167	210	307	4	6	2	0.016	0.025	0.006
.	19.01.16-03.48.43-1-242451	60	2	2	1	0	1	689	1	1	0	0	NA	NA	NA	24	22	241	241	353	162	213	314	2	0	2	0.008	0	0.006
.	19.01.16-03.48.46-1-242453	83	3	3	0	0	0	700	2	2	0	0	NA	NA	NA	24	35	248	244	356	169	217	314	1	0	4	0.004	0	0.011
.	19.01.16-03.48.48-1-242456	91	7	7	3	0	3	691	5	5	0	0	NA	NA	NA	28	24	243	246	348	166	217	308	9	3	7	0.037	0.012	0.02
.	19.01.16-03.48.50-1-242459	35	1	1	1	0	1	0	0	0	0	0	NA	NA	NA	5	10	240	241	342	0	0	0	0	0	0	0	0	0
.	19.01.16-03.48.52-1-242463	62	3	3	1	0	1	99	2	2	0	0	NA	NA	NA	15	15	241	238	349	25	35	39	3	0	6	0.012	0	0.017
.	19.01.16-03.48.55-1-242482	173	9	9	0	0	0	737	7	7	0	0	NA	NA	NA	52	64	254	260	363	181	231	325	4	8	7	0.016	0.031	0.019
.	19.01.16-03.48.58-1-242485	86	8	8	2	0	1	706	7	7	0	0	NA	NA	NA	29	39	250	245	357	171	217	318	7	19	2	0.028	0.078	0.006
.	19.01.16-03.49.01-1-242486	38	1	1	0	0	0	0	0	0	0	0	NA	NA	NA	6	11	238	240	346	0	0	0	0	0	0	0	0	0
.	19.01.16-03.49.01-1-242487	84	5	5	2	0	1	702	2	2	0	0	NA	NA	NA	23	35	252	243	353	171	217	314	21	2	0	0.083	0.008	0
.	19.01.16-03.49.02-1-242489	177	10	10	6	0	3	728	9	9	0	0	NA	NA	NA	43	57	252	250	368	179	223	326	34	11	9	0.135	0.044	0.024
.	19.01.16-03.49.03-1-242491	121	10	10	1	0	1	711	9	9	0	0	NA	NA	NA	34	35	249	242	357	174	214	323	7	15	4	0.028	0.062	0.011
.	19.01.16-03.49.04-1-242493	120	5	5	1	0	1	696	4	4	0	0	NA	NA	NA	46	33	245	245	356	161	219	316	5	1	6	0.02	0.004	0.017
.	19.01.16-03.49.08-1-242495	36	1	1	0	0	0	0	0	0	0	0	NA	NA	NA	11	13	240	239	347	0	0	0	0	2	0	0	0.008	0
.	19.01.16-03.49.11-1-242496	94	5	5	0	0	0	700	3	3	0	0	NA	NA	NA	40	38	244	251	356	167	218	315	5	10	2	0.02	0.04	0.006
.	19.01.16-03.49.18-1-242497	60	2	2	1	0	1	347	1	1	0	0	NA	NA	NA	13	17	241	242	347	83	96	168	2	0	2	0.008	0	0.006
.	19.01.16-03.49.19-1-242498	111	7	7	2	0	2	702	6	6	0	0	NA	NA	NA	34	39	246	244	362	169	211	322	7	11	2	0.028	0.045	0.006
.	19.01.16-03.49.20-1-242499	174	46	46	7	0	7	717	40	40	0	0	NA	NA	NA	65	54	252	246	369	174	217	326	62	68	20	0.246	0.276	0.054
.	19.01.16-03.49.22-1-242501	57	2	2	0	0	0	694	1	1	0	0	NA	NA	NA	23	26	241	249	349	163	222	309	0	0	8	0	0	0.023
.	19.01.16-03.49.27-1-242502	90	4	4	0	0	0	703	3	3	0	0	NA	NA	NA	32	38	243	248	360	166	219	318	4	0	6	0.016	0	0.017
.	19.01.16-03.49.27-1-242503	117	10	10	5	0	4	700	9	9	0	0	NA	NA	NA	32	35	249	247	352	170	219	311	7	16	21	0.028	0.065	0.06
.	19.01.16-03.49.29-1-242511	71	7	7	1	0	1	694	5	5	0	0	NA	NA	NA	26	24	246	239	352	168	211	315	11	0	0	0.045	0	0
.	19.01.16-03.49.29-1-242512	61	2	2	1	0	1	692	1	1	0	0	NA	NA	NA	18	22	246	241	348	169	214	309	3	0	0	0.012	0	0
.	19.01.16-03.49.31-1-242513	269	33	33	10	0	8	749	28	28	0	0	NA	NA	NA	94	91	268	256	380	190	226	333	89	18	33	0.332	0.07	0.087
.	19.01.16-03.49.37-1-242514	97	8	8	2	0	2	699	6	6	0	0	NA	NA	NA	19	23	239	242	355	164	217	318	6	2	13	0.025	0.008	0.037
.	19.01.16-03.49.40-1-242518	89	9	9	1	0	1	692	7	7	0	0	NA	NA	NA	30	26	247	241	351	169	213	310	5	0	31	0.02	0	0.088
.	19.01.16-03.49.43-1-242519	112	7	7	2	0	1	718	6	6	0	0	NA	NA	NA	42	48	250	250	361	172	224	322	15	0	13	0.06	0	0.036
.	19.01.16-03.49.43-1-242520	59	2	2	1	0	0	688	1	1	0	0	NA	NA	NA	24	24	244	246	347	168	213	307	0	3	7	0	0.012	0.02
.	19.01.16-03.49.49-1-242525	152	9	9	5	0	5	707	8	8	0	0	NA	NA	NA	53	46	253	249	357	178	216	313	25	17	6	0.099	0.068	0.017
.	19.01.16-03.49.53-1-242529	91	6	6	0	0	0	698	5	5	0	0	NA	NA	NA	29	29	248	245	349	173	217	308	0	4	9	0	0.016	0.026
.	19.01.16-03.49.57-1-242550	61	2	2	1	0	1	686	1	1	0	0	NA	NA	NA	30	27	246	245	349	164	216	306	0	6	0	0	0.024	0
.	19.01.16-03.49.58-1-242551	116	7	7	2	0	1	711	6	6	0	0	NA	NA	NA	33	41	248	248	358	174	220	317	17	8	5	0.069	0.032	0.014
.	19.01.16-03.50.08-1-243737	34	1	1	0	0	0	0	0	0	0	0	NA	NA	NA	11	13	238	240	348	0	0	0	0	0	2	0	0	0.006
.	19.01.16-03.50.09-1-243781	62	3	3	1	0	1	694	1	1	0	0	NA	NA	NA	24	29	245	241	356	168	211	315	5	4	0	0.02	0.017	0
.	19.01.16-03.50.11-1-244154	150	8	8	1	0	1	717	7	7	0	0	NA	NA	NA	59	54	251	256	360	174	222	321	10	0	12	0.04	0	0.033
.	19.01.16-03.50.12-1-244217	63	2	2	0	0	0	692	1	1	0	0	NA	NA	NA	32	32	240	248	357	160	217	315	4	0	1	0.017	0	0.003
.	19.01.16-03.50.14-1-244529	149	10	10	0	0	0	709	8	8	0	0	NA	NA	NA	43	40	242	251	360	168	223	318	12	14	1	0.05	0.056	0.003
.	19.01.16-03.50.16-1-244701	128	5	5	4	0	3	716	3	3	0	0	NA	NA	NA	49	54	252	250	365	174	219	323	10	5	4	0.04	0.02	0.011
.	19.01.16-03.50.19-1-244967	60	2	2	0	0	0	248	1	1	0	0	NA	NA	NA	23	18	242	241	348	67	68	113	2	0	0	0.008	0	0
.	19.01.16-03.50.29-1-245141	62	3	3	1	0	0	689	2	2	0	0	NA	NA	NA	32	25	246	238	354	168	210	311	5	0	5	0.02	0	0.014
.	19.01.16-03.50.29-1-245142	30	1	1	0	0	0	0	0	0	0	0	NA	NA	NA	9	8	239	237	345	0	0	0	2	0	0	0.008	0	0
.	19.01.16-03.50.31-1-245143	88	4	4	1	0	1	696	3	3	0	0	NA	NA	NA	31	29	242	240	360	163	215	318	14	0	2	0.058	0	0.006
.	19.01.16-03.50.31-1-245144	32	1	1	0	0	0	0	0	0	0	0	NA	NA	NA	6	10	238	238	347	0	0	0	0	0	1	0	0	0.003
.	19.01.16-03.50.32-1-245145	109	7	7	1	0	1	707	5	5	0	0	NA	NA	NA	37	39	247	251	354	171	224	312	8	9	7	0.032	0.036	0.02
.	19.01.16-03.50.34-1-245146	117	21	21	6	0	4	714	20	20	0	0	NA	NA	NA	27	50	248	251	364	172	220	322	15	23	14	0.06	0.092	0.038
.	19.01.16-03.50.34-1-245147	39	1	1	0	0	0	0	0	0	0	0	NA	NA	NA	10	14	240	239	348	0	0	0	5	0	0	0.021	0	0
.	19.01.16-03.50.38-1-245153	67	3	3	1	0	0	692	2	2	0	0	NA	NA	NA	31	29	248	242	352	169	212	311	0	0	12	0	0	0.034
.	19.01.16-03.50.40-1-245157	176	10	10	3	0	1	714	8	8	0	0	NA	NA	NA	50	44	253	248	356	178	220	316	43	19	3	0.17	0.077	0.008
.	19.01.16-03.50.42-1-245158	62	6	6	0	0	0	681	5	5	0	0	NA	NA	NA	24	19	242	239	351	161	212	308	9	10	3	0.037	0.042	0.009
.	19.01.16-03.50.42-1-245159	84	4	4	0	0	0	684	3	3	0	0	NA	NA	NA	27	22	237	244	354	161	213	310	4	7	0	0.017	0.029	0
.	19.01.16-03.50.44-1-245160	118	12	12	7	0	7	704	10	10	0	0	NA	NA	NA	41	42	245	250	360	168	218	318	21	7	16	0.086	0.028	0.044
.	19.01.16-03.50.48-1-245165	35	1	1	0	0	0	0	0	0	0	0	NA	NA	NA	15	16	241	240	348	0	0	0	0	0	0	0	0	0
.	19.01.16-03.50.51-1-245168	119	8	8	2	0	1	698	7	7	0	0	NA	NA	NA	36	35	246	249	353	169	219	310	13	7	1	0.053	0.028	0.003
.	19.01.16-03.50.52-1-245170	148	12	12	4	0	3	711	10	10	0	0	NA	NA	NA	39	44	246	258	353	168	228	315	6	13	6	0.024	0.05	0.017
.	19.01.16-03.50.56-1-245189	122	9	9	2	0	2	703	5	5	0	0	NA	NA	NA	31	32	244	246	355	168	217	318	10	4	7	0.041	0.016	0.02
.	19.01.16-03.50.59-1-245192	33	1	1	0	0	0	0	0	0	0	0	NA	NA	NA	6	5	240	236	342	0	0	0	0	0	0	0	0	0
.	19.01.16-03.51.01-1-245193	62	2	2	0	0	0	199	1	1	0	0	NA	NA	NA	16	10	241	238	344	39	58	102	0	2	0	0	0.008	0
.	19.01.16-03.51.01-1-245194	61	2	2	0	0	0	199	1	1	0	0	NA	NA	NA	22	20	241	242	350	45	62	92	0	0	3	0	0	0.009
.	19.01.16-03.51.06-1-245199	122	10	10	0	0	0	703	9	9	0	0	NA	NA	NA	40	40	248	248	357	169	216	318	16	10	2	0.065	0.04	0.006
.	19.01.16-03.51.09-1-245200	122	7	7	1	0	1	704	6	6	0	0	NA	NA	NA	40	32	240	245	360	163	221	320	5	4	17	0.021	0.016	0.047
.	19.01.16-03.51.09-1-245201	58	2	2	0	0	0	150	1	1	0	0	NA	NA	NA	13	11	238	240	346	36	46	68	1	0	1	0.004	0	0.003
.	19.01.16-03.51.10-1-245202	122	4	4	0	0	0	706	3	3	0	0	NA	NA	NA	40	40	252	246	355	174	218	314	6	4	0	0.024	0.016	0
.	19.01.16-03.51.11-1-245203	89	6	6	0	0	0	693	4	4	0	0	NA	NA	NA	28	33	247	245	354	167	214	312	7	2	3	0.028	0.008	0.008
.	19.01.16-03.51.13-1-245204	34	1	1	0	0	0	0	0	0	0	0	NA	NA	NA	4	14	238	243	346	0	0	0	0	0	0	0	0	0
.	19.01.16-03.51.16-1-245205	116	13	13	2	0	1	699	9	9	0	0	NA	NA	NA	24	32	245	244	356	166	217	316	6	18	4	0.024	0.074	0.011
.	19.01.16-03.51.16-1-245206	67	5	5	3	0	2	689	4	4	0	0	NA	NA	NA	27	26	247	245	347	167	215	307	13	0	0	0.053	0	0
.	19.01.16-03.51.17-1-245207	30	1	1	1	0	1	0	0	0	0	0	NA	NA	NA	6	4	237	237	343	0	0	0	0	0	0	0	0	0
.	19.01.16-03.51.19-1-245208	64	2	2	0	0	0	499	1	1	0	0	NA	NA	NA	19	18	241	241	349	113	164	222	0	2	3	0	0.008	0.009
.	19.01.16-03.51.19-1-245209	62	2	2	1	0	1	692	1	1	0	0	NA	NA	NA	26	25	244	245	349	166	217	309	1	1	0	0.004	0.004	0
.	19.01.16-03.51.29-1-245218	62	3	3	0	0	0	683	2	2	0	0	NA	NA	NA	32	18	243	242	346	161	217	305	0	9	0	0	0.037	0
.	19.01.16-03.51.29-1-245219	33	1	1	1	0	1	0	0	0	0	0	NA	NA	NA	5	11	241	237	346	0	0	0	0	1	0	0	0.004	0
.	19.01.16-03.51.29-1-245220	61	3	3	0	0	0	696	1	1	0	0	NA	NA	NA	26	30	243	245	355	168	215	313	4	0	4	0.016	0	0.011
.	19.01.16-03.51.32-1-245221	145	19	19	6	0	5	705	18	18	0	0	NA	NA	NA	39	38	250	246	355	173	221	311	30	22	3	0.12	0.089	0.008
.	19.01.16-03.51.32-1-245222	61	4	4	0	0	0	688	3	3	0	0	NA	NA	NA	37	28	246	242	353	166	213	309	1	6	9	0.004	0.025	0.025
.	19.01.16-03.51.32-1-245223	88	4	4	1	0	1	697	2	2	0	0	NA	NA	NA	29	28	244	243	354	166	214	317	7	5	3	0.029	0.021	0.008
.	19.01.16-03.51.34-1-245224	146	9	9	3	0	3	722	8	8	0	0	NA	NA	NA	41	57	249	252	369	171	224	327	12	0	15	0.048	0	0.041
.	19.01.16-03.51.34-1-245225	65	2	2	1	0	1	694	1	1	0	0	NA	NA	NA	22	26	242	244	353	169	217	308	2	5	0	0.008	0.02	0
.	19.01.16-03.51.41-1-245229	208	18	18	9	0	5	727	17	17	0	0	NA	NA	NA	58	65	252	260	366	173	231	323	65	19	12	0.258	0.073	0.033
.	19.01.16-03.51.44-1-245230	90	6	6	2	0	1	699	5	5	0	0	NA	NA	NA	20	26	244	244	351	167	220	312	11	8	6	0.045	0.033	0.017
.	19.01.16-03.51.45-1-245231	145	14	14	6	0	3	713	12	12	0	0	NA	NA	NA	48	49	248	255	359	174	220	319	20	22	14	0.081	0.086	0.039
.	19.01.16-03.51.49-1-245237	118	9	9	4	0	3	703	7	7	0	0	NA	NA	NA	48	43	248	247	361	170	217	316	20	15	11	0.081	0.061	0.03
.	19.01.16-03.51.49-1-245238	114	7	7	2	0	1	699	6	6	0	0	NA	NA	NA	30	30	247	246	350	169	220	310	1	0	8	0.004	0	0.023
.	19.01.16-03.51.50-1-245239	87	8	8	1	0	1	680	7	7	0	0	NA	NA	NA	31	17	246	239	345	169	208	303	4	8	8	0.016	0.033	0.023
.	19.01.16-03.52.02-1-245264	62	3	3	2	0	2	449	2	2	0	0	NA	NA	NA	18	20	242	243	348	103	140	206	0	0	6	0	0	0.017
.	19.01.16-03.52.04-1-245267	94	3	3	1	0	0	683	2	2	0	0	NA	NA	NA	29	18	239	244	348	162	217	304	13	0	2	0.054	0	0.006
.	19.01.16-03.52.08-1-245269	149	15	15	3	0	3	703	12	12	0	0	NA	NA	NA	40	42	247	253	355	169	225	309	26	1	19	0.105	0.004	0.054
.	19.01.16-03.52.12-1-245270	92	3	3	2	0	2	693	2	2	0	0	NA	NA	NA	27	32	250	244	351	170	215	308	4	3	4	0.016	0.012	0.011
.	19.01.16-03.52.13-1-245271	117	4	4	1	0	1	702	3	3	0	0	NA	NA	NA	38	39	245	249	358	167	221	314	4	2	6	0.016	0.008	0.017
.	19.01.16-03.52.13-1-245272	91	3	3	2	0	2	688	2	2	0	0	NA	NA	NA	23	18	241	241	349	166	216	306	4	0	4	0.017	0	0.011
.	19.01.16-03.52.16-1-245273	89	5	5	1	0	1	704	4	4	0	0	NA	NA	NA	27	37	255	241	354	176	213	315	2	8	4	0.008	0.033	0.011
.	19.01.16-03.52.17-1-245274	87	3	3	0	0	0	699	1	1	0	0	NA	NA	NA	26	29	244	252	346	170	224	305	10	0	1	0.041	0	0.003
.	19.01.16-03.52.17-1-245275	67	2	2	0	0	0	649	1	1	0	0	NA	NA	NA	14	26	240	246	353	154	195	300	0	0	2	0	0	0.006
.	19.01.16-03.52.20-1-245276	88	4	4	0	0	0	696	3	3	0	0	NA	NA	NA	22	28	244	247	350	170	218	308	5	3	1	0.02	0.012	0.003
.	19.01.16-03.52.29-1-245277	96	17	17	3	0	2	706	14	14	0	0	NA	NA	NA	28	41	242	254	358	164	224	318	24	5	11	0.099	0.02	0.031
.	19.01.16-03.52.29-1-245278	206	21	21	7	0	7	721	20	20	0	0	NA	NA	NA	79	62	254	251	370	173	221	327	54	30	9	0.213	0.12	0.024
.	19.01.16-03.52.30-1-245279	124	9	9	3	0	3	715	7	7	0	0	NA	NA	NA	37	45	251	244	363	173	217	325	31	5	2	0.124	0.02	0.006
.	19.01.16-03.52.33-1-245280	93	17	17	2	0	1	693	15	15	0	0	NA	NA	NA	23	28	242	246	353	167	217	309	9	21	3	0.037	0.085	0.008
.	19.01.16-03.52.34-1-245281	60	2	2	2	0	0	694	1	1	0	0	NA	NA	NA	21	24	243	243	351	169	215	310	8	0	5	0.033	0	0.014
.	19.01.16-03.52.35-1-245282	91	12	12	5	0	4	700	10	10	0	0	NA	NA	NA	31	34	249	247	351	169	221	310	4	9	22	0.016	0.036	0.063
.	19.01.16-03.52.36-1-245283	164	49	49	14	0	9	727	41	41	0	0	NA	NA	NA	47	60	251	252	370	174	228	325	108	33	28	0.43	0.131	0.076
.	19.01.16-03.52.36-1-245284	37	1	1	1	0	1	0	0	0	0	0	NA	NA	NA	12	6	237	237	345	0	0	0	0	4	0	0	0.017	0
.	19.01.16-03.52.41-1-245289	121	11	11	6	0	6	709	10	10	0	0	NA	NA	NA	41	54	249	250	368	168	219	322	14	12	11	0.056	0.048	0.03
.	19.01.16-03.52.51-1-245296	124	5	5	2	0	0	717	3	3	0	0	NA	NA	NA	35	44	250	249	358	175	222	320	25	2	1	0.1	0.008	0.003
.	19.01.16-03.52.58-1-245318	31	1	1	0	0	0	0	0	0	0	0	NA	NA	NA	7	6	237	237	345	0	0	0	0	0	0	0	0	0
.	19.01.16-03.52.58-1-245319	149	8	8	3	0	3	699	7	7	0	0	NA	NA	NA	47	40	251	245	357	169	215	315	21	1	2	0.084	0.004	0.006
.	19.01.16-03.52.59-1-245320	147	5	5	2	0	1	705	4	4	0	0	NA	NA	NA	34	34	244	250	353	169	222	314	3	8	2	0.012	0.032	0.006
.	19.01.16-03.53.00-1-245321	91	4	4	1	0	1	701	3	3	0	0	NA	NA	NA	30	35	248	246	354	167	221	313	10	2	2	0.04	0.008	0.006
.	19.01.16-03.53.07-1-245327	117	8	8	3	0	2	702	6	6	0	0	NA	NA	NA	48	38	247	246	358	169	220	313	7	4	12	0.028	0.016	0.034
.	19.01.16-03.53.08-1-245328	120	6	6	2	0	1	698	5	5	0	0	NA	NA	NA	44	34	248	244	355	173	214	311	13	16	0	0.052	0.066	0
.	19.01.16-03.53.09-1-245329	37	1	1	0	0	0	0	0	0	0	0	NA	NA	NA	14	4	238	236	343	0	0	0	0	0	2	0	0	0.006
.	19.01.16-03.53.12-1-245330	122	6	6	0	0	0	707	4	4	0	0	NA	NA	NA	29	33	247	244	355	175	216	316	13	0	2	0.053	0	0.006
.	19.01.16-03.53.14-1-245331	173	10	10	8	0	5	726	9	9	0	0	NA	NA	NA	52	60	249	253	371	173	220	333	29	10	0	0.116	0.04	0
.	19.01.16-03.53.19-1-245332	181	10	10	6	0	5	723	9	9	0	0	NA	NA	NA	54	53	242	260	364	167	231	325	18	16	0	0.074	0.062	0
.	19.01.16-03.53.20-1-245333	38	1	1	1	0	1	0	0	0	0	0	NA	NA	NA	9	6	238	238	343	0	0	0	0	0	1	0	0	0.003
.	19.01.16-03.53.20-1-245334	87	3	3	0	0	0	697	1	1	0	0	NA	NA	NA	37	30	246	246	351	171	218	308	2	0	6	0.008	0	0.017
.	19.01.16-03.53.21-1-245335	173	12	12	5	0	3	723	11	11	0	0	NA	NA	NA	57	54	250	258	359	176	233	314	35	31	6	0.14	0.12	0.017
.	19.01.16-03.53.28-1-245336	99	8	8	1	0	1	695	7	7	0	0	NA	NA	NA	26	31	242	252	350	164	224	307	13	13	14	0.054	0.052	0.04
.	19.01.16-03.53.29-1-245337	145	10	10	1	0	1	717	9	9	0	0	NA	NA	NA	39	46	248	252	359	174	227	316	18	0	11	0.073	0	0.031
.	19.01.16-03.53.31-1-245345	89	6	6	0	0	0	703	5	5	0	0	NA	NA	NA	36	36	248	243	358	173	215	315	7	0	9	0.028	0	0.025
.	19.01.16-03.53.35-1-245346	66	3	3	1	0	1	595	2	2	0	0	NA	NA	NA	19	19	240	240	352	136	180	279	0	4	2	0	0.017	0.006
.	19.01.16-03.53.38-1-245347	33	1	1	0	0	0	0	0	0	0	0	NA	NA	NA	9	9	238	239	345	0	0	0	0	1	0	0	0.004	0
.	19.01.16-03.53.41-1-245351	93	7	7	2	0	2	692	6	6	0	0	NA	NA	NA	32	27	243	244	353	168	213	311	13	6	4	0.053	0.025	0.011
.	19.01.16-03.53.46-1-245353	116	9	9	3	0	3	710	7	7	0	0	NA	NA	NA	48	48	254	248	359	176	218	316	9	6	10	0.035	0.024	0.028
.	19.01.16-03.53.47-1-245355	94	9	9	2	0	1	706	8	8	0	0	NA	NA	NA	38	45	250	254	354	168	225	313	28	3	0	0.112	0.012	0
.	19.01.16-03.53.50-1-245359	68	2	2	1	0	1	696	1	1	0	0	NA	NA	NA	22	28	247	240	354	168	214	314	0	1	3	0	0.004	0.008
.	19.01.16-03.53.51-1-245361	34	1	1	0	0	0	0	0	0	0	0	NA	NA	NA	7	9	242	238	342	0	0	0	1	0	0	0.004	0	0
.	19.01.16-03.53.51-1-245362	66	4	4	0	0	0	700	3	3	0	0	NA	NA	NA	11	25	243	242	353	168	217	315	3	4	8	0.012	0.017	0.023
.	19.01.16-03.53.53-1-245381	122	6	6	2	0	2	704	5	5	0	0	NA	NA	NA	39	42	249	251	355	171	223	310	9	15	2	0.036	0.06	0.006
.	19.01.16-03.53.53-1-245382	37	1	1	0	0	0	0	0	0	0	0	NA	NA	NA	7	10	239	239	345	0	0	0	0	0	2	0	0	0.006
.	19.01.16-03.53.54-1-245384	86	3	3	0	0	0	701	2	2	0	0	NA	NA	NA	38	40	249	244	360	170	215	316	2	10	0	0.008	0.041	0
.	19.01.16-03.53.56-1-245387	88	3	3	0	0	0	697	2	2	0	0	NA	NA	NA	24	27	242	243	355	168	211	318	0	6	1	0	0.025	0.003
.	19.01.16-03.54.00-1-245389	87	5	5	2	0	2	700	4	4	0	0	NA	NA	NA	32	29	242	242	358	168	216	316	2	0	15	0.008	0	0.042
.	19.01.16-03.54.07-1-245394	96	6	6	1	0	1	702	4	4	0	0	NA	NA	NA	33	35	243	247	358	168	215	319	7	20	0	0.029	0.081	0
.	19.01.16-03.54.07-1-245395	117	7	7	3	0	2	716	5	5	0	0	NA	NA	NA	39	48	243	255	363	167	227	322	12	6	12	0.049	0.024	0.033
.	19.01.16-03.54.08-1-245396	95	6	6	1	0	1	687	5	5	0	0	NA	NA	NA	34	22	241	241	353	166	212	309	2	2	10	0.008	0.008	0.028
.	19.01.16-03.54.11-1-245397	118	7	7	3	0	2	696	5	5	0	0	NA	NA	NA	47	36	243	251	355	166	219	311	12	7	3	0.049	0.028	0.008
.	19.01.16-03.54.11-1-245398	171	37	37	12	0	9	714	33	33	0	0	NA	NA	NA	43	47	253	250	357	174	222	318	88	42	14	0.348	0.168	0.039
.	19.01.16-03.54.12-1-245399	84	6	6	2	0	2	691	5	5	0	0	NA	NA	NA	34	26	242	246	351	164	216	311	14	0	14	0.058	0	0.04
.	19.01.16-03.54.13-1-245400	178	27	27	5	0	4	707	24	24	0	0	NA	NA	NA	50	47	250	251	359	172	220	315	45	33	20	0.18	0.131	0.056
.	19.01.16-03.54.18-1-245401	69	5	5	0	0	0	705	3	3	0	0	NA	NA	NA	21	35	250	242	356	174	215	316	9	3	6	0.036	0.012	0.017
.	19.01.16-03.54.26-1-245403	236	13	13	4	0	2	731	11	11	0	0	NA	NA	NA	67	67	258	256	366	181	225	325	26	21	14	0.101	0.082	0.038
.	19.01.16-03.54.27-1-245404	152	15	15	5	0	4	720	12	12	0	0	NA	NA	NA	47	53	252	258	356	175	230	315	39	15	8	0.155	0.058	0.022
.	19.01.16-03.54.28-1-245405	91	4	4	0	0	0	709	1	1	0	0	NA	NA	NA	28	41	243	248	363	166	218	325	0	7	4	0	0.028	0.011
.	19.01.16-03.54.32-1-245406	88	4	4	0	0	0	691	3	3	0	0	NA	NA	NA	34	32	250	249	346	169	219	303	9	6	11	0.036	0.024	0.032
.	19.01.16-03.54.38-1-245407	32	1	1	0	0	0	0	0	0	0	0	NA	NA	NA	11	8	239	238	344	0	0	0	0	0	0	0	0	0
.	19.01.16-03.54.38-1-245408	98	14	14	3	0	1	709	13	13	0	0	NA	NA	NA	30	39	248	250	354	174	223	312	39	19	14	0.157	0.076	0.04
.	19.01.16-03.54.40-1-245412	82	3	3	1	0	0	702	2	2	0	0	NA	NA	NA	31	37	248	248	354	169	217	316	0	2	7	0	0.008	0.02
.	19.01.16-03.54.44-1-245413	140	9	9	3	0	2	702	6	6	0	0	NA	NA	NA	47	39	249	244	359	171	215	316	0	17	9	0	0.07	0.025
.	19.01.16-03.54.52-1-245421	114	11	11	2	0	1	704	7	7	0	0	NA	NA	NA	36	38	246	249	356	169	222	313	13	7	11	0.053	0.028	0.031
.	19.01.16-03.54.56-1-245441	61	2	2	1	0	0	690	1	1	0	0	NA	NA	NA	29	26	242	243	354	165	213	312	0	6	3	0	0.025	0.008
.	19.01.16-03.54.57-1-245442	94	7	7	2	0	1	702	6	6	0	0	NA	NA	NA	32	35	244	249	355	166	221	315	14	7	9	0.057	0.028	0.025
.	19.01.16-03.54.59-1-245444	88	4	4	0	0	0	705	3	3	0	0	NA	NA	NA	24	30	243	242	358	167	215	323	10	6	7	0.041	0.025	0.02
.	19.01.16-03.55.04-1-245448	34	1	1	0	0	0	0	0	0	0	0	NA	NA	NA	11	7	239	237	344	0	0	0	0	0	0	0	0	0
.	19.01.16-03.55.06-1-245450	36	1	1	0	0	0	0	0	0	0	0	NA	NA	NA	12	9	238	241	343	0	0	0	5	0	0	0.021	0	0
.	19.01.16-03.55.06-1-245451	86	7	7	1	0	1	691	5	5	0	0	NA	NA	NA	22	26	246	243	350	168	212	311	6	13	3	0.024	0.053	0.009
.	19.01.16-03.55.09-1-245453	90	5	5	1	0	1	686	4	4	0	0	NA	NA	NA	20	16	240	240	349	164	211	311	14	1	3	0.058	0.004	0.009
.	19.01.16-03.55.11-1-245454	66	6	6	2	0	2	697	4	4	0	0	NA	NA	NA	28	30	245	244	354	169	214	314	0	12	2	0	0.049	0.006
.	19.01.16-03.55.13-1-245455	90	6	6	1	0	1	708	5	5	0	0	NA	NA	NA	31	38	247	245	359	173	215	320	6	4	7	0.024	0.016	0.019
.	19.01.16-03.55.13-1-245456	94	9	9	2	0	1	713	8	8	0	0	NA	NA	NA	26	42	252	245	358	174	218	321	36	4	1	0.143	0.016	0.003
.	19.01.16-03.55.18-1-245457	111	7	7	0	0	0	702	4	4	0	0	NA	NA	NA	28	29	251	244	347	176	219	307	0	12	6	0	0.049	0.017
.	19.01.16-03.55.19-1-245458	96	10	10	3	0	3	698	9	9	0	0	NA	NA	NA	30	32	246	246	353	166	219	313	5	12	5	0.02	0.049	0.014
.	19.01.16-03.55.21-1-245459	34	1	1	0	0	0	0	0	0	0	0	NA	NA	NA	17	10	241	237	345	0	0	0	0	0	1	0	0	0.003
.	19.01.16-03.55.23-1-245460	93	6	6	4	0	2	698	5	5	0	0	NA	NA	NA	21	26	244	248	347	168	221	309	11	11	6	0.045	0.044	0.017
.	19.01.16-03.55.28-1-245461	33	1	1	1	0	1	0	0	0	0	0	NA	NA	NA	8	5	236	239	343	0	0	0	0	0	1	0	0	0.003
.	19.01.16-03.55.28-1-245462	199	31	31	8	0	6	729	28	28	0	0	NA	NA	NA	49	60	253	257	363	178	225	326	86	28	20	0.34	0.109	0.055
.	19.01.16-03.55.30-1-245463	151	34	34	7	0	5	711	31	31	0	0	NA	NA	NA	53	53	250	251	365	168	221	322	72	28	18	0.288	0.112	0.049
.	19.01.16-03.55.32-1-245471	32	1	1	0	0	0	0	0	0	0	0	NA	NA	NA	5	11	240	240	344	0	0	0	0	0	5	0	0	0.015
.	19.01.16-03.55.32-1-245472	125	17	17	12	0	9	723	16	16	0	0	NA	NA	NA	42	57	249	253	368	170	225	328	42	17	13	0.169	0.067	0.035
.	19.01.16-03.55.35-1-245473	85	4	4	1	0	1	693	3	3	0	0	NA	NA	NA	25	29	244	248	350	165	217	311	6	5	7	0.025	0.02	0.02
.	19.01.16-03.55.37-1-245475	93	7	7	0	0	0	709	6	6	0	0	NA	NA	NA	29	45	254	247	357	172	220	317	6	13	4	0.024	0.053	0.011
.	19.01.16-03.55.41-1-245479	87	3	3	2	0	2	699	2	2	0	0	NA	NA	NA	28	33	248	244	354	172	212	315	3	5	2	0.012	0.02	0.006
.	19.01.16-03.55.42-1-245480	150	26	26	4	0	3	693	24	24	0	0	NA	NA	NA	62	33	244	244	358	163	216	314	54	39	10	0.221	0.16	0.028
.	19.01.16-03.55.45-1-245481	59	3	3	2	0	2	696	2	2	0	0	NA	NA	NA	20	30	242	243	358	166	213	317	0	0	15	0	0	0.042
.	19.01.16-03.55.53-1-245505	92	7	7	2	0	2	698	6	6	0	0	NA	NA	NA	33	39	248	244	360	167	213	318	15	19	3	0.06	0.078	0.008
.	19.01.16-03.55.59-1-245510	214	16	16	5	0	4	729	15	15	0	0	NA	NA	NA	59	62	255	260	360	177	231	321	32	12	2	0.125	0.046	0.006
.	19.01.16-03.55.59-1-245511	118	5	5	2	0	2	703	4	4	0	0	NA	NA	NA	41	34	243	247	357	164	221	318	3	2	6	0.012	0.008	0.017
.	19.01.16-03.56.01-1-245512	120	9	9	3	0	3	695	8	8	0	0	NA	NA	NA	50	36	244	251	354	162	219	314	14	15	0	0.057	0.06	0
.	19.01.16-03.56.10-1-245517	33	1	1	0	0	0	0	0	0	0	0	NA	NA	NA	12	12	239	240	346	0	0	0	3	0	0	0.013	0	0
.	19.01.16-03.56.13-1-245518	69	3	3	0	0	0	600	0	0	0	0	NA	NA	NA	14	25	241	244	353	143	183	274	0	3	0	0	0.012	0
.	19.01.16-03.56.17-1-245519	91	10	10	4	0	3	694	9	9	0	0	NA	NA	NA	24	27	244	245	351	165	218	311	13	12	5	0.053	0.049	0.014
.	19.01.16-03.56.17-1-245520	87	4	4	0	0	0	691	3	3	0	0	NA	NA	NA	30	29	244	245	353	167	213	311	8	2	0	0.033	0.008	0
.	19.01.16-03.56.21-1-245521	57	2	2	0	0	0	49	1	1	0	0	NA	NA	NA	12	19	240	242	350	15	15	19	0	0	2	0	0	0.006
.	19.01.16-03.56.22-1-245523	149	11	11	3	0	1	702	10	10	0	0	NA	NA	NA	39	41	251	250	353	171	222	309	30	12	9	0.12	0.048	0.025
.	19.01.16-03.56.23-1-245524	62	2	2	0	0	0	686	1	1	0	0	NA	NA	NA	32	25	244	244	350	161	213	312	0	4	1	0	0.016	0.003
.	19.01.16-03.56.26-1-245525	35	1	1	1	0	1	0	0	0	0	0	NA	NA	NA	11	12	236	239	350	0	0	0	0	1	0	0	0.004	0
.	19.01.16-03.56.27-1-245526	62	3	3	1	0	1	687	2	2	0	0	NA	NA	NA	26	20	241	239	353	166	212	309	1	0	3	0.004	0	0.008
.	19.01.16-03.56.27-1-245527	59	2	2	0	0	0	199	0	0	0	0	NA	NA	NA	13	19	245	239	348	48	60	91	1	0	0	0.004	0	0
.	19.01.16-03.56.28-1-245528	70	5	5	1	0	1	648	3	3	0	0	NA	NA	NA	24	12	240	238	347	158	200	290	8	4	2	0.033	0.017	0.006
.	19.01.16-03.56.29-1-245529	34	1	1	0	0	0	0	0	0	0	0	NA	NA	NA	13	9	240	237	345	0	0	0	0	1	0	0	0.004	0
.	19.01.16-03.56.31-1-245530	86	7	7	3	0	1	701	5	5	0	0	NA	NA	NA	34	36	246	249	354	168	217	316	16	3	15	0.065	0.012	0.042
.	19.01.16-03.56.35-1-245531	35	1	1	1	0	1	0	0	0	0	0	NA	NA	NA	12	10	239	240	344	0	0	0	0	0	0	0	0	0
.	19.01.16-03.56.37-1-245538	153	26	26	9	0	7	706	23	23	0	0	NA	NA	NA	48	40	244	245	364	168	216	322	45	30	21	0.184	0.122	0.058
.	19.01.16-03.56.37-1-245539	176	27	27	6	0	6	699	23	23	0	0	NA	NA	NA	42	32	244	251	350	166	224	309	51	32	26	0.209	0.127	0.074
.	19.01.16-03.56.37-1-245540	90	4	4	1	0	1	690	2	2	0	0	NA	NA	NA	24	26	246	244	349	168	214	308	8	4	2	0.033	0.016	0.006
.	19.01.16-03.56.39-1-245541	117	10	10	3	0	1	714	8	8	0	0	NA	NA	NA	33	44	247	247	363	172	220	322	39	6	13	0.158	0.024	0.036
.	19.01.16-03.56.42-1-245545	90	4	4	0	0	0	697	3	3	0	0	NA	NA	NA	29	31	244	248	352	169	221	307	3	0	4	0.012	0	0.011
.	19.01.16-03.56.45-1-245546	61	4	4	0	0	0	677	3	3	0	0	NA	NA	NA	35	21	243	243	348	162	214	301	3	6	1	0.012	0.025	0.003
.	19.01.16-03.56.50-1-245552	115	8	8	3	0	3	708	6	6	0	0	NA	NA	NA	45	45	255	250	353	176	222	310	15	11	2	0.059	0.044	0.006
.	19.01.16-03.56.54-1-245573	61	2	2	2	0	2	682	1	1	0	0	NA	NA	NA	26	18	243	241	347	162	216	304	5	0	1	0.021	0	0.003
.	19.01.16-03.56.56-1-245576	93	5	5	4	0	2	693	4	4	0	0	NA	NA	NA	38	36	245	245	359	165	211	317	14	1	0	0.057	0.004	0
.	19.01.16-03.56.59-1-245578	94	7	7	3	0	3	687	4	4	0	0	NA	NA	NA	31	21	245	240	349	164	211	312	14	14	3	0.057	0.058	0.009
.	19.01.16-03.57.01-1-245579	87	9	9	4	0	3	690	7	7	0	0	NA	NA	NA	16	21	246	241	347	169	214	307	22	3	3	0.089	0.012	0.009
.	19.01.16-03.57.06-1-245584	118	7	7	3	0	2	702	6	6	0	0	NA	NA	NA	40	35	248	248	352	170	218	314	19	3	5	0.077	0.012	0.014
.	19.01.16-03.57.09-1-245585	67	3	3	1	0	1	298	2	2	0	0	NA	NA	NA	14	21	241	245	348	68	99	131	0	4	1	0	0.016	0.003
.	19.01.16-03.57.11-1-245586	150	8	8	2	0	2	713	6	6	0	0	NA	NA	NA	42	46	249	247	363	173	222	318	9	4	14	0.036	0.016	0.039
.	19.01.16-03.57.15-1-245587	114	9	9	4	0	4	690	8	8	0	0	NA	NA	NA	40	27	242	244	354	166	213	311	3	16	7	0.012	0.066	0.02
.	19.01.16-03.57.19-1-245588	97	7	7	2	0	2	688	5	5	0	0	NA	NA	NA	26	28	239	248	354	162	218	308	9	3	4	0.038	0.012	0.011
.	19.01.16-03.57.21-1-245589	59	2	2	0	0	0	693	1	1	0	0	NA	NA	NA	17	20	243	242	348	167	217	309	0	0	6	0	0	0.017
.	19.01.16-03.57.22-1-245590	57	3	3	1	0	1	693	2	2	0	0	NA	NA	NA	21	27	242	244	354	166	214	313	4	2	5	0.017	0.008	0.014
.	19.01.16-03.57.23-1-245591	93	13	13	4	0	3	691	11	11	0	0	NA	NA	NA	29	31	249	245	350	169	215	307	21	10	13	0.084	0.041	0.037
.	19.01.16-03.57.24-1-245592	84	7	7	3	0	3	705	5	5	0	0	NA	NA	NA	35	40	246	250	357	167	219	319	1	14	10	0.004	0.056	0.028
.	19.01.16-03.57.26-1-245593	118	6	6	2	0	2	704	4	4	0	0	NA	NA	NA	48	40	247	248	358	171	220	313	16	0	8	0.065	0	0.022
.	19.01.16-03.57.38-1-245602	31	1	1	1	0	1	0	0	0	0	0	NA	NA	NA	10	9	239	237	346	0	0	0	2	0	0	0.008	0	0
.	19.01.16-03.57.40-1-245606	58	2	2	1	0	1	99	1	1	0	0	NA	NA	NA	17	20	241	243	349	23	29	47	0	0	2	0	0	0.006
.	19.01.16-03.57.40-1-245607	112	7	7	3	0	3	704	6	6	0	0	NA	NA	NA	42	40	246	248	359	169	214	321	9	11	0	0.037	0.044	0
.	19.01.16-03.57.43-1-245608	121	6	6	4	0	2	690	4	4	0	0	NA	NA	NA	51	37	244	249	357	164	217	309	3	10	7	0.012	0.04	0.02
.	19.01.16-03.57.45-1-245609	179	21	21	8	0	4	722	19	19	0	0	NA	NA	NA	56	55	248	252	368	171	222	329	46	25	25	0.185	0.099	0.068
.	19.01.16-03.57.46-1-245612	92	9	9	4	0	3	691	8	8	0	0	NA	NA	NA	34	31	246	244	354	167	213	311	3	9	20	0.012	0.037	0.056
.	19.01.16-03.57.48-1-245614	120	7	7	3	0	2	717	5	5	0	0	NA	NA	NA	35	49	255	247	360	175	221	321	13	2	27	0.051	0.008	0.075
.	19.01.16-03.57.54-1-245636	29	1	1	0	0	0	0	0	0	0	0	NA	NA	NA	5	7	238	238	344	0	0	0	0	2	0	0	0.008	0
.	19.01.16-03.57.54-1-245637	269	36	36	14	0	10	740	34	34	0	0	NA	NA	NA	86	80	262	264	367	185	234	321	92	43	36	0.351	0.163	0.098
.	19.01.16-03.57.55-1-245639	180	9	9	1	0	1	735	8	8	0	0	NA	NA	NA	44	68	258	247	376	181	223	331	12	2	8	0.047	0.008	0.021
.	19.01.16-03.57.58-1-245642	145	10	10	1	0	1	700	9	9	0	0	NA	NA	NA	40	34	248	244	355	171	214	315	8	13	3	0.032	0.053	0.008
.	19.01.16-03.58.00-1-245643	32	1	1	0	0	0	0	0	0	0	0	NA	NA	NA	15	4	236	239	342	0	0	0	0	0	0	0	0	0
.	19.01.16-03.58.02-1-245645	35	1	1	0	0	0	0	0	0	0	0	NA	NA	NA	11	9	239	241	342	0	0	0	0	0	3	0	0	0.009
.	19.01.16-03.58.04-1-245648	146	14	14	7	0	4	709	12	12	0	0	NA	NA	NA	53	48	252	252	357	170	223	316	55	16	6	0.218	0.063	0.017
.	19.01.16-03.58.05-1-245650	173	26	26	10	0	6	741	23	23	0	0	NA	NA	NA	54	71	255	257	372	178	231	332	45	46	22	0.176	0.179	0.059
.	19.01.16-03.58.10-1-245652	88	4	4	2	0	2	697	3	3	0	0	NA	NA	NA	38	31	245	244	355	169	216	312	17	1	3	0.069	0.004	0.008
.	19.01.16-03.58.12-1-245653	60	2	2	1	0	1	701	1	1	0	0	NA	NA	NA	21	27	241	250	349	165	223	313	2	3	0	0.008	0.012	0
.	19.01.16-03.58.20-1-245654	118	6	6	2	0	1	710	5	5	0	0	NA	NA	NA	33	37	249	248	353	172	223	315	20	6	4	0.08	0.024	0.011
.	19.01.16-03.58.22-1-245655	85	5	5	1	0	1	685	4	4	0	0	NA	NA	NA	40	20	243	243	347	165	215	305	1	4	10	0.004	0.016	0.029
.	19.01.16-03.58.26-1-245656	32	1	1	0	0	0	0	0	0	0	0	NA	NA	NA	10	1	236	237	341	0	0	0	2	0	0	0.008	0	0
.	19.01.16-03.58.27-1-245657	33	1	1	0	0	0	0	0	0	0	0	NA	NA	NA	7	16	243	238	348	0	0	0	0	0	0	0	0	0
.	19.01.16-03.58.28-1-245658	152	17	17	5	0	2	722	14	14	0	0	NA	NA	NA	47	56	247	253	369	170	223	329	36	24	12	0.146	0.095	0.033
.	19.01.16-03.58.28-1-245659	97	9	9	3	0	3	685	7	7	0	0	NA	NA	NA	35	28	245	244	352	168	210	307	7	16	5	0.029	0.066	0.014
.	19.01.16-03.58.30-1-245660	61	3	3	0	0	0	349	2	2	0	0	NA	NA	NA	19	6	237	239	343	80	110	159	5	2	1	0.021	0.008	0.003
.	19.01.16-03.58.36-1-245665	32	1	1	1	0	1	0	0	0	0	0	NA	NA	NA	12	7	241	237	342	0	0	0	0	0	1	0	0	0.003
.	19.01.16-03.58.38-1-245666	32	1	1	0	0	0	0	0	0	0	0	NA	NA	NA	8	15	238	247	343	0	0	0	0	0	3	0	0	0.009
.	19.01.16-03.58.39-1-245667	30	1	1	0	0	0	0	0	0	0	0	NA	NA	NA	9	2	237	236	342	0	0	0	0	0	0	0	0	0
.	19.01.16-03.58.40-1-245671	114	4	4	3	0	2	714	3	3	0	0	NA	NA	NA	35	45	245	253	360	172	226	316	11	0	4	0.045	0	0.011
.	19.01.16-03.58.41-1-245672	87	5	5	0	0	0	702	4	4	0	0	NA	NA	NA	27	34	245	249	353	168	221	313	12	5	1	0.049	0.02	0.003
.	19.01.16-03.58.42-1-245673	169	11	11	4	0	3	715	10	10	0	0	NA	NA	NA	47	50	248	251	364	173	223	319	3	17	11	0.012	0.068	0.03
.	19.01.16-03.58.43-1-245674	59	2	2	0	0	0	0	1	1	0	0	NA	NA	NA	16	23	241	246	349	0	0	0	0	1	0	0	0.004	0
.	19.01.16-03.58.47-1-245677	33	1	1	0	0	0	0	0	0	0	0	NA	NA	NA	12	6	238	237	344	0	0	0	0	0	3	0	0	0.009
.	19.01.16-03.58.49-1-245680	145	24	24	3	0	2	710	21	21	0	0	NA	NA	NA	42	46	254	245	360	176	216	318	60	8	23	0.236	0.033	0.064
.	19.01.16-03.58.49-1-245681	272	22	22	8	0	6	739	20	20	0	0	NA	NA	NA	85	74	253	267	367	174	241	324	77	7	26	0.304	0.026	0.071
.	19.01.16-03.58.49-1-245682	85	8	8	1	0	0	690	7	7	0	0	NA	NA	NA	38	30	244	240	359	168	209	313	1	15	4	0.004	0.062	0.011
.	19.01.16-03.58.53-1-245703	179	14	14	8	0	3	712	12	12	0	0	NA	NA	NA	51	54	251	253	363	171	223	318	41	10	21	0.163	0.04	0.058
.	19.01.16-03.58.58-1-245708	151	8	8	1	0	1	719	6	6	0	0	NA	NA	NA	40	50	248	253	362	172	223	324	22	14	8	0.089	0.055	0.022
.	19.01.16-03.59.01-1-245709	37	1	1	1	0	1	0	0	0	0	0	NA	NA	NA	12	11	240	239	345	0	0	0	0	0	4	0	0	0.012
.	19.01.16-03.59.04-1-245713	91	4	4	2	0	2	695	2	2	0	0	NA	NA	NA	35	36	243	255	351	165	222	308	5	10	0	0.021	0.039	0
.	19.01.16-03.59.04-1-245714	60	2	2	1	0	1	100	1	1	0	0	NA	NA	NA	15	14	240	241	346	23	29	48	0	3	3	0	0.012	0.009
.	19.01.16-03.59.10-1-245716	64	2	2	2	0	2	686	1	1	0	0	NA	NA	NA	23	18	237	243	351	160	217	309	4	0	4	0.017	0	0.011
.	19.01.16-03.59.10-1-245717	151	22	22	7	0	6	714	21	21	0	0	NA	NA	NA	55	49	246	254	362	171	222	321	11	28	38	0.045	0.11	0.105
.	19.01.16-03.59.11-1-245718	89	4	4	2	0	2	692	2	2	0	0	NA	NA	NA	18	23	244	240	352	168	214	310	5	1	0	0.02	0.004	0
.	19.01.16-03.59.21-1-245719	120	6	6	3	0	2	693	5	5	0	0	NA	NA	NA	35	30	245	241	357	167	213	313	8	7	5	0.033	0.029	0.014
.	19.01.16-03.59.24-1-245721	84	6	6	3	0	2	678	5	5	0	0	NA	NA	NA	32	20	240	244	349	164	210	304	16	4	4	0.067	0.016	0.011
.	19.01.16-03.59.24-1-245722	30	1	1	0	0	0	0	0	0	0	0	NA	NA	NA	10	6	237	237	345	0	0	0	3	0	0	0.013	0	0
.	19.01.16-03.59.26-1-245723	118	5	5	1	0	0	705	4	4	0	0	NA	NA	NA	38	41	251	248	355	175	215	315	8	5	7	0.032	0.02	0.02
.	19.01.16-03.59.26-1-245724	59	2	2	2	0	2	691	1	1	0	0	NA	NA	NA	27	27	240	243	357	164	213	314	5	0	0	0.021	0	0
.	19.01.16-03.59.27-1-245725	59	2	2	1	0	1	684	1	1	0	0	NA	NA	NA	28	19	240	240	352	165	211	308	0	0	4	0	0	0.011
.	19.01.16-03.59.30-1-245726	60	2	2	0	0	0	698	1	1	0	0	NA	NA	NA	15	23	239	247	350	165	220	313	0	2	7	0	0.008	0.02
.	19.01.16-03.59.34-1-245734	88	4	4	1	0	1	697	3	3	0	0	NA	NA	NA	27	27	244	243	353	166	219	312	14	0	2	0.057	0	0.006
.	19.01.16-03.59.40-1-245738	94	6	6	0	0	0	710	5	5	0	0	NA	NA	NA	26	37	243	249	358	167	223	320	23	0	7	0.095	0	0.02
.	19.01.16-03.59.41-1-245739	205	20	20	7	0	4	743	18	18	0	0	NA	NA	NA	57	74	258	256	373	183	228	332	74	25	8	0.287	0.098	0.021
.	19.01.16-03.59.42-1-245740	60	2	2	0	0	0	695	1	1	0	0	NA	NA	NA	19	22	239	243	353	163	217	315	0	1	5	0	0.004	0.014
.	19.01.16-03.59.42-1-245741	158	11	11	2	0	1	711	10	10	0	0	NA	NA	NA	57	50	252	257	354	174	227	310	19	8	10	0.075	0.031	0.028
.	19.01.16-03.59.44-1-245742	89	4	4	2	0	1	697	3	3	0	0	NA	NA	NA	32	34	247	244	356	167	216	314	2	4	7	0.008	0.016	0.02
.	19.01.16-03.59.45-1-245743	117	6	6	2	0	2	689	5	5	0	0	NA	NA	NA	51	39	249	246	357	166	211	312	2	11	9	0.008	0.045	0.025
.	19.01.16-03.59.51-1-245750	60	3	3	1	0	1	695	1	1	0	0	NA	NA	NA	15	23	246	243	347	171	216	308	0	4	0	0	0.016	0
.	19.01.16-03.59.53-1-245768	62	4	4	2	0	2	695	2	2	0	0	NA	NA	NA	27	26	242	243	354	165	217	313	12	0	1	0.05	0	0.003
.	19.01.16-03.59.56-1-245772	185	12	12	7	0	7	724	9	9	0	0	NA	NA	NA	58	64	249	255	373	173	225	326	18	17	26	0.072	0.067	0.07
.	19.01.16-04.00.01-1-245774	59	4	4	1	0	1	691	3	3	0	0	NA	NA	NA	23	26	244	250	345	165	222	304	7	3	0	0.029	0.012	0
.	19.01.16-04.00.03-1-245781	62	2	2	0	0	0	689	1	1	0	0	NA	NA	NA	22	21	242	239	353	167	212	310	0	10	0	0	0.042	0
.	19.01.16-04.00.05-1-245783	86	3	3	2	0	2	699	2	2	0	0	NA	NA	NA	35	34	243	247	357	163	220	316	3	0	7	0.012	0	0.02
.	19.01.16-04.00.06-1-245785	62	4	4	1	0	0	698	2	2	0	0	NA	NA	NA	20	27	242	244	354	166	217	315	1	0	5	0.004	0	0.014
.	19.01.16-04.00.07-1-245787	65	3	3	1	0	1	694	1	1	0	0	NA	NA	NA	23	28	242	245	354	167	215	312	0	2	6	0	0.008	0.017
.	19.01.16-04.00.12-1-245788	117	13	13	4	0	4	714	11	11	0	0	NA	NA	NA	41	48	247	245	369	168	216	330	11	15	19	0.045	0.061	0.051
.	19.01.16-04.00.17-1-245789	117	19	19	9	0	8	710	18	18	0	0	NA	NA	NA	39	45	250	254	354	173	226	311	27	17	34	0.108	0.067	0.096
.	19.01.16-04.00.17-1-245790	126	9	9	2	0	2	706	8	8	0	0	NA	NA	NA	43	45	255	249	354	174	220	312	2	3	15	0.008	0.012	0.042
.	19.01.16-04.00.18-1-245791	177	14	14	1	0	1	705	13	13	0	0	NA	NA	NA	41	46	249	244	366	172	214	319	8	8	33	0.032	0.033	0.09
.	19.01.16-04.00.23-1-245792	261	18	18	5	0	4	739	15	15	0	0	NA	NA	NA	68	73	260	254	372	183	225	331	40	26	24	0.154	0.102	0.065
.	19.01.16-04.00.24-1-245793	35	1	1	0	0	0	0	0	0	0	0	NA	NA	NA	14	7	238	237	345	0	0	0	0	1	0	0	0.004	0
.	19.01.16-04.00.24-1-245794	59	3	3	0	0	0	200	2	2	0	0	NA	NA	NA	16	23	240	245	351	42	66	92	9	1	0	0.038	0.004	0
.	19.01.16-04.00.24-1-245795	97	8	8	1	0	1	692	6	6	0	0	NA	NA	NA	30	28	243	244	354	167	212	313	0	10	17	0	0.041	0.048
.	19.01.16-04.00.26-1-245796	231	21	21	5	0	3	753	18	18	0	0	NA	NA	NA	66	81	255	263	376	176	240	337	38	28	21	0.149	0.106	0.056
.	19.01.16-04.00.35-1-245797	118	4	4	1	0	0	713	3	3	0	0	NA	NA	NA	47	48	245	251	365	169	220	324	0	7	11	0	0.028	0.03
.	19.01.16-04.00.39-1-245803	63	5	5	0	0	0	683	4	4	0	0	NA	NA	NA	25	20	242	241	350	166	211	306	5	12	1	0.021	0.05	0.003
.	19.01.16-04.00.40-1-245807	88	6	6	1	0	1	693	5	5	0	0	NA	NA	NA	29	32	252	241	352	173	213	307	7	6	5	0.028	0.025	0.014
.	19.01.16-04.00.46-1-245809	212	24	24	8	0	4	710	20	20	0	0	NA	NA	NA	78	46	249	249	361	173	220	317	51	44	22	0.205	0.177	0.061
.	19.01.16-04.00.50-1-245813	32	1	1	1	0	1	0	0	0	0	0	NA	NA	NA	10	9	237	238	347	0	0	0	0	0	0	0	0	0
.	19.01.16-04.00.51-1-245816	92	10	10	3	0	1	696	8	8	0	0	NA	NA	NA	35	32	245	246	354	169	215	312	22	5	4	0.09	0.02	0.011
.	19.01.16-04.00.52-1-245818	67	4	4	1	0	0	692	3	3	0	0	NA	NA	NA	27	27	241	249	350	166	220	306	11	4	0	0.046	0.016	0
.	19.01.16-04.00.53-1-245835	65	4	4	2	0	1	699	2	2	0	0	NA	NA	NA	33	32	243	249	353	163	222	314	9	2	4	0.037	0.008	0.011
.	19.01.16-04.00.57-1-245839	86	3	3	1	0	1	688	2	2	0	0	NA	NA	NA	24	26	244	247	348	162	216	310	3	3	1	0.012	0.012	0.003
.	19.01.16-04.01.00-1-245841	90	11	11	3	0	3	695	9	9	0	0	NA	NA	NA	29	28	242	249	350	165	218	312	31	2	11	0.128	0.008	0.031
.	19.01.16-04.01.04-1-245875	147	14	14	3	0	3	702	13	13	0	0	NA	NA	NA	46	39	247	248	357	170	216	316	30	18	17	0.121	0.073	0.048
.	19.01.16-04.01.05-1-245876	84	3	3	2	0	1	681	2	2	0	0	NA	NA	NA	26	20	240	242	351	164	210	307	0	13	0	0	0.054	0
.	19.01.16-04.01.10-1-245918	90	5	5	1	0	1	697	3	3	0	0	NA	NA	NA	34	35	243	244	361	166	213	318	12	0	9	0.049	0	0.025
.	19.01.16-04.01.10-1-245919	62	2	2	0	0	0	681	1	1	0	0	NA	NA	NA	35	24	247	240	350	164	208	309	5	2	0	0.02	0.008	0
.	19.01.16-04.01.13-1-245920	118	6	6	0	0	0	704	5	5	0	0	NA	NA	NA	29	34	247	245	355	171	218	315	15	7	0	0.061	0.029	0
.	19.01.16-04.01.16-1-245921	183	15	15	7	0	4	723	13	13	0	0	NA	NA	NA	50	58	255	248	368	177	221	325	40	25	12	0.157	0.101	0.033
.	19.01.16-04.01.20-1-245922	117	26	26	3	0	2	703	25	25	0	0	NA	NA	NA	40	36	250	243	356	171	219	313	57	42	20	0.228	0.173	0.056
.	19.01.16-04.01.25-1-245924	31	1	1	0	0	0	0	0	0	0	0	NA	NA	NA	11	7	238	240	342	0	0	0	0	0	0	0	0	0
.	19.01.16-04.01.27-1-245925	93	11	11	2	0	2	706	10	10	0	0	NA	NA	NA	22	38	249	242	360	168	215	323	19	5	7	0.076	0.021	0.019
.	19.01.16-04.01.28-1-245926	60	2	2	0	0	0	689	1	1	0	0	NA	NA	NA	19	18	238	242	351	159	215	315	9	0	0	0.038	0	0
.	19.01.16-04.01.29-1-245927	58	2	2	0	0	0	149	1	1	0	0	NA	NA	NA	20	10	242	236	345	38	43	68	0	3	4	0	0.013	0.012
.	19.01.16-04.01.31-1-245928	150	23	23	5	0	3	715	18	18	0	0	NA	NA	NA	36	46	250	246	363	171	218	326	59	13	30	0.236	0.053	0.083
.	19.01.16-04.01.32-1-245929	95	5	5	2	0	2	698	3	3	0	0	NA	NA	NA	22	26	245	242	352	167	216	315	10	1	10	0.041	0.004	0.028
.	19.01.16-04.01.34-1-245933	118	5	5	2	0	2	696	4	4	0	0	NA	NA	NA	39	31	244	244	356	167	214	315	1	13	1	0.004	0.053	0.003
.	19.01.16-04.01.37-1-245938	61	3	3	0	0	0	250	2	2	0	0	NA	NA	NA	19	22	245	243	347	56	78	116	2	0	2	0.008	0	0.006
.	19.01.16-04.01.44-1-245942	65	3	3	0	0	0	695	2	2	0	0	NA	NA	NA	19	24	244	242	351	167	216	312	7	0	0	0.029	0	0
.	19.01.16-04.01.48-1-245946	36	1	1	0	0	0	0	0	0	0	0	NA	NA	NA	10	16	241	238	350	0	0	0	0	3	0	0	0.013	0
.	19.01.16-04.01.49-1-245949	116	6	6	1	0	1	693	3	3	0	0	NA	NA	NA	38	32	245	245	355	169	213	311	17	0	6	0.069	0	0.017
.	19.01.16-04.01.51-1-245952	141	14	14	5	0	5	695	11	11	0	0	NA	NA	NA	56	33	244	245	357	168	211	316	19	9	18	0.078	0.037	0.05
.	19.01.16-04.01.51-1-245953	61	2	2	1	0	1	692	1	1	0	0	NA	NA	NA	23	24	244	240	353	166	213	313	8	0	2	0.033	0	0.006
.	19.01.16-04.01.51-1-245954	59	2	2	0	0	0	695	1	1	0	0	NA	NA	NA	24	26	242	245	352	165	220	310	0	0	6	0	0	0.017
.	19.01.16-04.01.54-1-245973	66	7	7	2	0	2	690	5	5	0	0	NA	NA	NA	22	23	241	242	353	167	213	310	7	14	8	0.029	0.058	0.023
.	19.01.16-04.02.00-1-245977	65	5	5	2	0	2	693	3	3	0	0	NA	NA	NA	22	28	247	244	350	167	215	311	3	4	10	0.012	0.016	0.029
.	19.01.16-04.02.05-1-245982	140	11	11	4	0	2	708	8	8	0	0	NA	NA	NA	45	45	245	254	359	167	225	316	13	5	16	0.053	0.02	0.045
.	19.01.16-04.02.06-1-245983	89	4	4	1	0	0	695	3	3	0	0	NA	NA	NA	36	31	246	247	351	167	217	311	9	0	7	0.037	0	0.02
.	19.01.16-04.02.07-1-245984	119	12	12	4	0	1	702	10	10	0	0	NA	NA	NA	35	33	242	246	358	165	216	321	52	2	4	0.215	0.008	0.011
.	19.01.16-04.02.07-1-245985	32	1	1	0	0	0	0	0	0	0	0	NA	NA	NA	9	3	236	238	342	0	0	0	0	0	0	0	0	0
.	19.01.16-04.02.09-1-245986	89	5	5	0	0	0	698	4	4	0	0	NA	NA	NA	34	33	247	240	359	170	209	319	0	3	10	0	0.012	0.028
.	19.01.16-04.02.10-1-245987	241	18	18	3	0	2	726	14	14	0	0	NA	NA	NA	91	64	250	259	368	172	226	328	27	14	24	0.108	0.054	0.065
.	19.01.16-04.02.13-1-245988	59	2	2	0	0	0	396	1	1	0	0	NA	NA	NA	17	16	240	240	349	97	125	174	0	1	2	0	0.004	0.006
.	19.01.16-04.02.19-1-245990	31	1	1	0	0	0	0	0	0	0	0	NA	NA	NA	10	6	238	239	342	0	0	0	1	0	0	0.004	0	0
.	19.01.16-04.02.29-1-245991	69	2	2	1	0	1	598	1	1	0	0	NA	NA	NA	16	20	239	245	349	138	187	273	0	0	4	0	0	0.011
.	19.01.16-04.02.30-1-245992	32	1	1	0	0	0	0	0	0	0	0	NA	NA	NA	8	8	242	236	343	0	0	0	0	0	0	0	0	0
.	19.01.16-04.02.30-1-245993	71	3	3	1	0	1	699	2	2	0	0	NA	NA	NA	22	30	242	244	357	166	215	318	0	3	6	0	0.012	0.017
.	19.01.16-04.02.32-1-245994	34	1	1	0	0	0	0	0	0	0	0	NA	NA	NA	12	13	239	237	350	0	0	0	0	2	0	0	0.008	0
.	19.01.16-04.02.32-1-245995	93	13	13	1	0	0	698	11	11	0	0	NA	NA	NA	27	31	243	249	352	166	221	311	11	5	16	0.045	0.02	0.045
.	19.01.16-04.02.35-1-245996	33	1	1	0	0	0	0	0	0	0	0	NA	NA	NA	10	10	237	238	348	0	0	0	0	0	0	0	0	0
.	19.01.16-04.02.36-1-245997	63	2	2	1	0	0	697	1	1	0	0	NA	NA	NA	27	37	246	246	358	169	217	311	3	3	0	0.012	0.012	0
.	19.01.16-04.02.36-1-245998	91	6	6	3	0	2	690	5	5	0	0	NA	NA	NA	36	28	244	244	353	168	216	306	6	0	15	0.025	0	0.042
.	19.01.16-04.02.37-1-245999	66	2	2	0	0	0	681	1	1	0	0	NA	NA	NA	31	17	240	240	350	160	211	310	0	0	5	0	0	0.014
.	19.01.16-04.02.43-1-246004	61	2	2	1	0	1	398	0	0	0	0	NA	NA	NA	17	22	243	241	351	95	110	193	2	0	0	0.008	0	0
.	19.01.16-04.02.47-1-246007	99	10	10	3	0	2	697	9	9	0	0	NA	NA	NA	27	31	248	245	351	174	211	312	24	18	2	0.097	0.073	0.006
.	19.01.16-04.02.51-1-246012	57	2	2	0	0	0	0	1	1	0	0	NA	NA	NA	12	13	238	240	348	0	0	0	1	0	2	0.004	0	0.006
.	19.01.16-04.02.52-1-246014	147	6	6	2	0	2	722	5	5	0	0	NA	NA	NA	46	54	243	255	369	167	230	325	27	1	3	0.111	0.004	0.008
.	19.01.16-04.02.54-1-246031	94	5	5	1	0	1	694	3	3	0	0	NA	NA	NA	34	31	249	244	351	169	216	309	17	0	5	0.068	0	0.014
.	19.01.16-04.02.55-1-246034	95	8	8	1	0	1	702	6	6	0	0	NA	NA	NA	20	30	245	244	354	167	216	319	2	6	12	0.008	0.025	0.034
.	19.01.16-04.02.59-1-246037	122	5	5	3	0	3	702	3	3	0	0	NA	NA	NA	29	35	244	247	357	170	217	315	3	0	7	0.012	0	0.02
.	19.01.16-04.03.00-1-246038	160	16	16	4	0	4	708	14	14	0	0	NA	NA	NA	44	41	250	244	360	171	217	320	33	4	14	0.132	0.016	0.039
.	19.01.16-04.03.00-1-246039	57	2	2	0	0	0	0	1	1	0	0	NA	NA	NA	15	15	242	241	345	0	0	0	0	0	1	0	0	0.003
.	19.01.16-04.03.02-1-246042	86	3	3	1	0	1	702	2	2	0	0	NA	NA	NA	25	36	244	245	360	168	217	317	0	4	4	0	0.016	0.011
.	19.01.16-04.03.04-1-246044	152	9	9	2	0	0	714	7	7	0	0	NA	NA	NA	44	46	248	252	359	172	224	318	11	23	10	0.044	0.091	0.028
.	19.01.16-04.03.10-1-246047	35	1	1	0	0	0	0	0	0	0	0	NA	NA	NA	11	8	239	238	344	0	0	0	4	0	0	0.017	0	0
.	19.01.16-04.03.13-1-246048	125	11	11	2	0	2	708	9	9	0	0	NA	NA	NA	58	48	250	250	361	172	219	317	24	22	5	0.096	0.088	0.014
.	19.01.16-04.03.13-1-246049	112	9	9	3	0	3	695	8	8	0	0	NA	NA	NA	38	31	247	246	351	167	219	309	7	5	8	0.028	0.02	0.023
.	19.01.16-04.03.14-1-246050	145	9	9	1	0	1	705	7	7	0	0	NA	NA	NA	51	44	251	251	355	172	222	311	20	0	24	0.08	0	0.068
.	19.01.16-04.03.17-1-246051	209	15	15	2	0	1	716	11	11	0	0	NA	NA	NA	58	54	250	249	368	176	218	322	41	19	11	0.164	0.076	0.03
.	19.01.16-04.03.17-1-246052	87	4	4	1	0	1	691	2	2	0	0	NA	NA	NA	23	23	241	242	353	164	216	311	4	14	0	0.017	0.058	0
.	19.01.16-04.03.18-1-246053	175	8	8	1	0	1	718	6	6	0	0	NA	NA	NA	51	47	253	250	357	176	223	319	27	0	13	0.107	0	0.036
.	19.01.16-04.03.28-1-246054	97	8	8	2	0	2	700	6	6	0	0	NA	NA	NA	31	33	244	246	356	166	219	315	1	1	17	0.004	0.004	0.048
.	19.01.16-04.03.29-1-246055	122	5	5	2	0	1	689	4	4	0	0	NA	NA	NA	45	32	243	247	355	161	215	313	7	10	3	0.029	0.04	0.008
.	19.01.16-04.03.34-1-246056	82	8	8	1	0	1	692	7	7	0	0	NA	NA	NA	22	20	239	239	355	165	215	312	9	2	6	0.038	0.008	0.017
.	19.01.16-04.03.37-1-246064	181	20	20	6	0	4	711	15	15	0	0	NA	NA	NA	63	44	248	249	360	171	221	319	54	16	20	0.218	0.064	0.056
.	19.01.16-04.03.40-1-246068	151	20	20	5	0	3	714	17	17	0	0	NA	NA	NA	51	50	254	248	361	179	215	320	74	22	8	0.291	0.089	0.022
.	19.01.16-04.03.40-1-246069	66	7	7	1	0	1	692	5	5	0	0	NA	NA	NA	29	31	246	244	354	170	215	307	10	7	4	0.041	0.029	0.011
.	19.01.16-04.03.44-1-246070	119	6	6	0	0	0	703	5	5	0	0	NA	NA	NA	35	39	249	243	360	172	214	317	9	0	5	0.036	0	0.014
.	19.01.16-04.03.49-1-246075	158	9	9	1	0	1	716	8	8	0	0	NA	NA	NA	41	50	247	254	362	169	227	320	29	3	2	0.117	0.012	0.006
.	19.01.16-04.03.50-1-246077	95	6	6	1	0	1	706	5	5	0	0	NA	NA	NA	28	38	248	245	358	172	220	314	7	0	14	0.028	0	0.039
.	19.01.16-04.03.51-1-246079	182	17	17	2	0	2	712	16	16	0	0	NA	NA	NA	57	51	254	248	362	180	217	315	29	14	7	0.114	0.056	0.019
.	19.01.16-04.03.55-1-246100	31	1	1	1	0	1	0	0	0	0	0	NA	NA	NA	9	8	239	237	345	0	0	0	0	0	1	0	0	0.003
.	19.01.16-04.03.57-1-246103	35	1	1	0	0	0	0	0	0	0	0	NA	NA	NA	8	8	238	240	343	0	0	0	0	0	2	0	0	0.006
.	19.01.16-04.04.00-1-246104	183	27	27	9	0	5	726	26	26	0	0	NA	NA	NA	65	68	262	249	370	181	220	325	47	30	30	0.179	0.12	0.081
.	19.01.16-04.04.01-1-246105	62	2	2	2	0	2	687	0	0	0	0	NA	NA	NA	28	19	240	240	352	162	215	310	7	0	0	0.029	0	0
.	19.01.16-04.04.02-1-246108	119	7	7	1	0	1	695	6	6	0	0	NA	NA	NA	41	31	250	242	352	174	213	308	5	10	7	0.02	0.041	0.02
.	19.01.16-04.04.10-1-246111	58	2	2	1	0	1	199	1	1	0	0	NA	NA	NA	10	20	241	240	352	52	65	82	0	0	2	0	0	0.006
.	19.01.16-04.04.12-1-246112	34	1	1	0	0	0	0	0	0	0	0	NA	NA	NA	12	9	237	239	346	0	0	0	0	3	0	0	0.013	0
.	19.01.16-04.04.15-1-246113	205	23	23	5	0	3	726	21	21	0	0	NA	NA	NA	53	54	255	249	363	179	224	323	69	23	15	0.271	0.092	0.041
.	19.01.16-04.04.15-1-246114	62	3	3	0	0	0	679	2	2	0	0	NA	NA	NA	33	22	246	243	346	165	211	303	5	3	3	0.02	0.012	0.009
.	19.01.16-04.04.18-1-246115	89	3	3	0	0	0	694	2	2	0	0	NA	NA	NA	21	25	243	243	352	169	212	313	0	7	3	0	0.029	0.009
.	19.01.16-04.04.20-1-246116	145	7	7	5	0	1	706	5	5	0	0	NA	NA	NA	47	39	244	247	361	167	217	322	23	3	18	0.094	0.012	0.05
.	19.01.16-04.04.21-1-246118	177	27	27	7	0	6	715	25	25	0	0	NA	NA	NA	51	50	256	248	359	180	220	315	41	33	29	0.16	0.133	0.081
.	19.01.16-04.04.22-1-246119	31	1	1	0	0	0	0	0	0	0	0	NA	NA	NA	8	11	240	240	344	0	0	0	3	0	0	0.012	0	0
.	19.01.16-04.04.24-1-246120	93	5	5	0	0	0	688	4	4	0	0	NA	NA	NA	21	21	243	241	350	165	218	305	3	2	4	0.012	0.008	0.011
.	19.01.16-04.04.24-1-246121	31	1	1	0	0	0	0	0	0	0	0	NA	NA	NA	9	13	239	243	344	0	0	0	0	0	2	0	0	0.006
.	19.01.16-04.04.27-1-246122	39	1	1	1	0	1	0	0	0	0	0	NA	NA	NA	7	10	236	240	347	0	0	0	1	0	0	0.004	0	0
.	19.01.16-04.04.29-1-246123	36	1	1	0	0	0	0	0	0	0	0	NA	NA	NA	11	4	237	237	343	0	0	0	0	0	1	0	0	0.003
.	19.01.16-04.04.32-1-246124	62	2	2	0	0	0	695	1	1	0	0	NA	NA	NA	18	21	241	240	353	167	214	314	5	0	0	0.021	0	0
.	19.01.16-04.04.32-1-246125	66	2	2	1	0	0	698	1	1	0	0	NA	NA	NA	29	31	243	244	357	167	216	315	0	6	0	0	0.025	0
.	19.01.16-04.04.33-1-246126	65	4	4	0	0	0	695	3	3	0	0	NA	NA	NA	29	31	246	246	352	168	216	311	17	0	3	0.069	0	0.009
.	19.01.16-04.04.43-1-246130	58	2	2	0	0	0	100	1	1	0	0	NA	NA	NA	19	10	237	241	345	25	35	40	5	0	0	0.021	0	0
.	19.01.16-04.04.44-1-246131	93	3	3	0	0	0	691	1	1	0	0	NA	NA	NA	33	30	246	244	353	168	217	306	0	5	1	0	0.02	0.003
.	19.01.16-04.04.46-1-246132	146	14	14	3	0	3	698	11	11	0	0	NA	NA	NA	37	36	251	248	350	171	217	310	23	25	9	0.092	0.101	0.026
.	19.01.16-04.04.47-1-246135	119	11	11	4	0	3	708	9	9	0	0	NA	NA	NA	35	41	249	242	363	172	215	321	9	13	11	0.036	0.054	0.03
.	19.01.16-04.04.49-1-246138	91	6	6	3	0	3	694	5	5	0	0	NA	NA	NA	38	30	245	243	355	164	216	314	13	9	5	0.053	0.037	0.014
.	19.01.16-04.04.49-1-246139	154	9	9	1	0	1	713	8	8	0	0	NA	NA	NA	46	44	249	248	360	171	221	321	10	3	12	0.04	0.012	0.033
.	19.01.16-04.04.52-1-246143	31	1	1	0	0	0	0	0	0	0	0	NA	NA	NA	8	5	237	238	343	0	0	0	0	0	1	0	0	0.003
.	19.01.16-04.04.54-1-246160	33	1	1	0	0	0	0	0	0	0	0	NA	NA	NA	9	9	242	238	342	0	0	0	0	0	0	0	0	0
.	19.01.16-04.04.56-1-246164	60	2	2	0	0	0	701	0	0	0	0	NA	NA	NA	14	23	244	240	352	172	213	316	0	2	5	0	0.008	0.014
.	19.01.16-04.04.59-1-246166	38	1	1	0	0	0	0	0	0	0	0	NA	NA	NA	9	5	237	238	343	0	0	0	3	0	0	0.013	0	0
.	19.01.16-04.05.01-1-246167	149	12	12	2	0	2	710	11	11	0	0	NA	NA	NA	55	54	254	245	368	174	210	326	25	12	9	0.098	0.049	0.024
.	19.01.16-04.05.03-1-246170	154	7	7	1	0	1	714	6	6	0	0	NA	NA	NA	53	49	250	256	356	171	227	316	7	14	3	0.028	0.055	0.008
.	19.01.16-04.05.09-1-246174	128	8	8	3	0	1	696	7	7	0	0	NA	NA	NA	41	34	244	247	356	165	217	314	20	2	7	0.082	0.008	0.02
.	19.01.16-04.05.10-1-246175	59	2	2	1	0	1	251	1	1	0	0	NA	NA	NA	22	15	238	241	349	57	84	110	0	0	3	0	0	0.009
.	19.01.16-04.05.12-1-246176	191	15	15	6	0	4	724	14	14	0	0	NA	NA	NA	58	57	249	252	369	170	226	328	25	22	18	0.1	0.087	0.049
.	19.01.16-04.05.12-1-246177	86	4	4	1	0	1	703	3	3	0	0	NA	NA	NA	31	38	245	246	360	167	220	316	6	1	4	0.024	0.004	0.011
.	19.01.16-04.05.14-1-246178	183	9	9	1	0	1	708	7	7	0	0	NA	NA	NA	52	46	250	250	359	172	221	315	0	20	23	0	0.08	0.064
.	19.01.16-04.05.18-1-246179	146	12	12	7	0	5	707	9	9	0	0	NA	NA	NA	54	45	247	248	363	170	221	316	24	8	12	0.097	0.032	0.033
.	19.01.16-04.05.20-1-246180	142	6	6	2	0	2	722	5	5	0	0	NA	NA	NA	50	56	251	253	365	174	226	322	15	13	0	0.06	0.051	0
.	19.01.16-04.05.28-1-246181	32	1	1	0	0	0	0	0	0	0	0	NA	NA	NA	7	17	244	239	347	0	0	0	0	0	0	0	0	0
.	19.01.16-04.05.29-1-246182	30	1	1	0	0	0	0	0	0	0	0	NA	NA	NA	8	5	240	236	342	0	0	0	0	0	2	0	0	0.006
.	19.01.16-04.05.30-1-246183	90	8	8	1	0	1	700	7	7	0	0	NA	NA	NA	25	29	244	245	353	167	219	314	18	8	7	0.074	0.033	0.02
.	19.01.16-04.05.31-1-246184	89	6	6	2	0	2	698	4	4	0	0	NA	NA	NA	21	35	249	242	357	171	213	314	0	10	13	0	0.041	0.036
.	19.01.16-04.05.31-1-246185	87	3	3	0	0	0	696	1	1	0	0	NA	NA	NA	20	28	241	244	356	168	215	313	3	0	1	0.012	0	0.003
.	19.01.16-04.05.32-1-246186	180	36	36	12	0	9	719	31	31	0	0	NA	NA	NA	58	56	253	251	365	174	219	326	97	14	18	0.383	0.056	0.049
.	19.01.16-04.05.39-1-246198	33	1	1	0	0	0	0	0	0	0	0	NA	NA	NA	4	10	239	240	344	0	0	0	0	1	0	0	0.004	0
.	19.01.16-04.05.42-1-246199	70	5	5	2	0	2	646	2	2	0	0	NA	NA	NA	20	19	241	241	350	155	199	292	12	0	0	0.05	0	0
.	19.01.16-04.05.43-1-246200	64	2	2	0	0	0	677	1	1	0	0	NA	NA	NA	36	23	247	244	345	169	212	296	0	0	7	0	0	0.02
.	19.01.16-04.05.44-1-246201	63	2	2	0	0	0	199	1	1	0	0	NA	NA	NA	20	10	238	238	347	49	63	87	0	0	2	0	0	0.006
.	19.01.16-04.05.46-1-246203	35	1	1	1	0	1	0	0	0	0	0	NA	NA	NA	9	13	242	238	346	0	0	0	0	2	0	0	0.008	0
.	19.01.16-04.05.47-1-246206	89	9	9	3	0	2	697	8	8	0	0	NA	NA	NA	30	29	241	247	354	166	219	312	22	5	8	0.091	0.02	0.023
.	19.01.16-04.05.48-1-246207	35	1	1	0	0	0	0	0	0	0	0	NA	NA	NA	12	6	237	239	343	0	0	0	0	0	3	0	0	0.009
.	19.01.16-04.05.49-1-246209	60	2	2	0	0	0	681	1	1	0	0	NA	NA	NA	23	16	238	240	351	159	212	310	0	0	5	0	0	0.014
.	19.01.16-04.05.51-1-246212	55	2	2	0	0	0	683	1	1	0	0	NA	NA	NA	31	19	242	241	349	164	212	307	0	2	1	0	0.008	0.003
.	19.01.16-04.05.53-1-246229	33	1	1	1	0	1	0	0	0	0	0	NA	NA	NA	4	6	237	238	344	0	0	0	0	1	0	0	0.004	0
.	19.01.16-04.05.54-1-246231	89	5	5	1	0	1	693	4	4	0	0	NA	NA	NA	45	34	243	246	358	164	218	311	1	1	6	0.004	0.004	0.017
.	19.01.16-04.05.55-1-246235	172	10	10	3	0	1	727	9	9	0	0	NA	NA	NA	42	58	252	256	363	178	229	320	19	16	13	0.075	0.062	0.036
.	19.01.16-04.05.57-1-246237	122	11	11	1	0	1	706	9	9	0	0	NA	NA	NA	42	40	245	249	359	170	218	318	3	22	15	0.012	0.088	0.042
.	19.01.16-04.06.00-1-246238	88	9	9	5	0	3	708	8	8	0	0	NA	NA	NA	40	39	248	245	359	171	219	318	19	21	3	0.077	0.086	0.008
.	19.01.16-04.06.03-1-246241	116	6	6	1	0	1	689	5	5	0	0	NA	NA	NA	34	23	243	242	351	168	214	307	4	0	5	0.016	0	0.014
.	19.01.16-04.06.07-1-246244	81	5	5	0	0	0	705	4	4	0	0	NA	NA	NA	25	34	247	245	355	171	217	317	10	9	4	0.04	0.037	0.011
.	19.01.16-04.06.10-1-246245	61	2	2	1	0	0	698	1	1	0	0	NA	NA	NA	23	32	243	247	355	166	217	315	6	0	0	0.025	0	0
.	19.01.16-04.06.12-1-246246	33	1	1	0	0	0	0	0	0	0	0	NA	NA	NA	6	4	238	238	341	0	0	0	0	0	1	0	0	0.003
.	19.01.16-04.06.14-1-246247	93	6	6	2	0	2	692	5	5	0	0	NA	NA	NA	23	26	245	241	353	168	212	312	14	3	2	0.057	0.012	0.006
.	19.01.16-04.06.22-1-246249	61	2	2	0	0	0	299	1	1	0	0	NA	NA	NA	21	27	246	247	347	70	106	123	0	2	1	0	0.008	0.003
.	19.01.16-04.06.24-1-246250	169	12	12	1	0	0	734	10	10	0	0	NA	NA	NA	56	67	254	253	373	177	225	332	42	20	7	0.165	0.079	0.019
.	19.01.16-04.06.28-1-246251	149	31	31	7	0	6	718	30	30	0	0	NA	NA	NA	43	52	252	250	363	176	219	323	58	22	50	0.23	0.088	0.138
.	19.01.16-04.06.28-1-246252	230	18	18	7	0	5	741	15	15	0	0	NA	NA	NA	70	80	264	255	374	185	224	332	60	14	12	0.227	0.055	0.032
.	19.01.16-04.06.29-1-246253	90	4	4	0	0	0	685	3	3	0	0	NA	NA	NA	38	22	241	243	351	165	212	308	6	4	10	0.025	0.016	0.028
.	19.01.16-04.06.30-1-246254	170	15	15	3	0	3	726	14	14	0	0	NA	NA	NA	52	58	253	252	366	175	223	328	30	12	12	0.119	0.048	0.033
.	19.01.16-04.06.30-1-246255	87	8	8	1	0	1	695	5	5	0	0	NA	NA	NA	35	29	246	245	351	167	219	309	22	0	14	0.089	0	0.04
.	19.01.16-04.06.32-1-246256	145	25	25	3	0	2	703	22	22	0	0	NA	NA	NA	45	47	248	249	363	168	219	316	20	25	10	0.081	0.1	0.028
.	19.01.16-04.06.34-1-246257	84	4	4	1	0	0	712	2	2	0	0	NA	NA	NA	17	37	243	244	363	167	220	325	0	0	12	0	0	0.033
.	19.01.16-04.06.47-1-246270	206	28	28	5	0	5	734	20	20	0	0	NA	NA	NA	60	70	261	257	365	178	232	324	62	31	10	0.238	0.121	0.027
.	19.01.16-04.06.51-1-246276	31	1	1	0	0	0	0	0	0	0	0	NA	NA	NA	8	17	239	241	350	0	0	0	1	0	0	0.004	0	0
.	19.01.16-04.06.53-1-246293	93	4	4	1	0	1	701	3	3	0	0	NA	NA	NA	36	35	248	250	350	170	219	312	8	4	6	0.032	0.016	0.017
.	19.01.16-04.06.53-1-246294	31	1	1	0	0	0	0	0	0	0	0	NA	NA	NA	8	12	239	238	348	0	0	0	0	1	0	0	0.004	0
.	19.01.16-04.06.56-1-246298	154	25	25	8	0	5	706	23	23	0	0	NA	NA	NA	60	50	246	250	367	166	220	320	34	42	22	0.138	0.168	0.06
.	19.01.16-04.06.56-1-246299	125	8	8	1	0	1	689	7	7	0	0	NA	NA	NA	40	24	242	245	350	167	212	310	5	21	1	0.021	0.086	0.003
.	19.01.16-04.06.59-1-246301	154	21	21	8	0	7	711	19	19	0	0	NA	NA	NA	54	49	254	246	362	173	216	322	60	23	24	0.236	0.093	0.066
.	19.01.16-04.07.07-1-246306	30	1	1	0	0	0	0	0	0	0	0	NA	NA	NA	6	9	238	237	347	0	0	0	0	0	0	0	0	0
.	19.01.16-04.07.07-1-246307	63	3	3	1	0	1	550	2	2	0	0	NA	NA	NA	23	11	240	239	345	125	175	250	0	4	0	0	0.017	0
.	19.01.16-04.07.08-1-246308	175	17	17	5	0	4	724	16	16	0	0	NA	NA	NA	49	55	251	250	367	176	220	328	49	29	10	0.195	0.116	0.027
.	19.01.16-04.07.11-1-246309	180	11	11	5	0	4	731	8	8	0	0	NA	NA	NA	49	64	256	257	364	180	229	322	38	8	5	0.148	0.031	0.014
.	19.01.16-04.07.20-1-246310	149	16	16	9	0	6	710	13	13	0	0	NA	NA	NA	36	49	251	255	356	172	227	311	16	12	23	0.064	0.047	0.065
.	19.01.16-04.07.22-1-246311	68	3	3	0	0	0	599	2	2	0	0	NA	NA	NA	17	17	237	244	349	141	191	267	10	1	0	0.042	0.004	0
.	19.01.16-04.07.26-1-246312	58	2	2	0	0	0	701	1	1	0	0	NA	NA	NA	19	27	244	243	353	167	218	316	1	3	0	0.004	0.012	0
.	19.01.16-04.07.35-1-246313	95	8	8	2	0	2	705	6	6	0	0	NA	NA	NA	25	34	249	244	354	171	218	316	11	6	12	0.044	0.025	0.034
.	19.01.16-04.07.38-1-246318	113	8	8	2	0	2	712	7	7	0	0	NA	NA	NA	34	43	246	252	358	168	223	321	9	4	9	0.037	0.016	0.025
.	19.01.16-04.07.40-1-246326	35	1	1	1	0	1	0	0	0	0	0	NA	NA	NA	15	9	237	241	344	0	0	0	0	1	0	0	0.004	0
.	19.01.16-04.07.41-1-246327	150	16	16	5	0	5	700	15	15	0	0	NA	NA	NA	41	39	248	244	360	168	214	318	34	19	22	0.137	0.078	0.061
.	19.01.16-04.07.43-1-246328	32	1	1	0	0	0	0	0	0	0	0	NA	NA	NA	7	10	237	238	348	0	0	0	0	0	3	0	0	0.009
.	19.01.16-04.07.43-1-246329	180	12	12	4	0	4	724	11	11	0	0	NA	NA	NA	48	54	251	254	362	174	226	324	18	5	19	0.072	0.02	0.052
.	19.01.16-04.07.45-1-246330	91	5	5	2	0	1	703	3	3	0	0	NA	NA	NA	20	29	242	248	352	166	220	317	6	8	0	0.025	0.032	0
.	19.01.16-04.07.45-1-246331	82	4	4	2	0	1	691	3	3	0	0	NA	NA	NA	24	18	241	242	348	167	214	310	4	3	1	0.017	0.012	0.003
.	19.01.16-04.07.46-1-246333	177	15	15	2	0	1	718	13	13	0	0	NA	NA	NA	50	57	252	251	367	176	219	323	21	8	12	0.083	0.032	0.033
.	19.01.16-04.07.54-1-246356	93	6	6	3	0	3	693	4	4	0	0	NA	NA	NA	38	29	245	242	355	169	212	312	7	4	8	0.029	0.017	0.023
.	19.01.16-04.07.57-1-246361	62	5	5	1	0	1	702	4	4	0	0	NA	NA	NA	17	35	245	243	360	171	214	317	0	7	7	0	0.029	0.019
.	19.01.16-04.08.01-1-246362	146	15	15	4	0	2	726	14	14	0	0	NA	NA	NA	50	72	256	257	372	177	219	330	34	36	8	0.133	0.14	0.022
.	19.01.16-04.08.03-1-246365	149	31	31	13	0	8	720	26	26	0	0	NA	NA	NA	42	49	251	254	357	174	227	319	62	71	18	0.247	0.28	0.05
.	19.01.16-04.08.03-1-246366	65	3	3	1	0	1	688	2	2	0	0	NA	NA	NA	35	28	243	246	352	165	215	308	6	8	0	0.025	0.033	0
.	19.01.16-04.08.09-1-246370	98	5	5	2	0	2	689	4	4	0	0	NA	NA	NA	28	25	246	240	352	169	208	312	8	5	8	0.033	0.021	0.023
.	19.01.16-04.08.13-1-246371	88	8	8	3	0	2	691	7	7	0	0	NA	NA	NA	33	25	242	243	353	163	215	313	8	8	10	0.033	0.033	0.028
.	19.01.16-04.08.13-1-246372	96	12	12	3	0	3	708	10	10	0	0	NA	NA	NA	45	48	248	247	366	170	219	319	8	19	6	0.032	0.077	0.016
.	19.01.16-04.08.16-1-246373	121	4	4	1	0	1	705	3	3	0	0	NA	NA	NA	37	36	250	243	356	172	217	316	10	4	0	0.04	0.016	0
.	19.01.16-04.08.20-1-246374	93	4	4	0	0	0	709	2	2	0	0	NA	NA	NA	32	42	244	253	358	166	227	316	3	2	8	0.012	0.008	0.022
.	19.01.16-04.08.25-1-246375	93	4	4	1	0	1	688	3	3	0	0	NA	NA	NA	33	19	239	243	350	167	213	308	1	8	4	0.004	0.033	0.011
.	19.01.16-04.08.28-1-246376	94	11	11	4	0	3	705	9	9	0	0	NA	NA	NA	30	43	248	253	355	169	220	316	9	25	5	0.036	0.099	0.014
.	19.01.16-04.08.32-1-246377	236	11	11	8	0	6	738	10	10	0	0	NA	NA	NA	64	67	248	262	370	171	234	333	28	22	17	0.113	0.084	0.046
.	19.01.16-04.08.34-1-246382	66	4	4	2	0	2	681	2	2	0	0	NA	NA	NA	27	17	244	239	347	169	209	303	0	3	8	0	0.013	0.023
.	19.01.16-04.08.36-1-246383	64	3	3	1	0	0	685	2	2	0	0	NA	NA	NA	25	20	241	242	350	164	209	312	0	6	1	0	0.025	0.003
.	19.01.16-04.08.36-1-246384	60	3	3	1	0	0	695	2	2	0	0	NA	NA	NA	35	37	248	244	358	168	213	314	0	8	8	0	0.033	0.022
.	19.01.16-04.08.37-1-246385	96	7	7	4	0	2	691	4	4	0	0	NA	NA	NA	33	28	245	243	353	167	213	311	11	21	0	0.045	0.086	0
.	19.01.16-04.08.41-1-246389	34	1	1	0	0	0	0	0	0	0	0	NA	NA	NA	3	13	239	241	346	0	0	0	0	0	3	0	0	0.009
.	19.01.16-04.08.46-1-246391	32	1	1	0	0	0	0	0	0	0	0	NA	NA	NA	10	7	238	238	344	0	0	0	1	0	0	0.004	0	0
.	19.01.16-04.08.48-1-246395	145	5	5	2	0	1	716	4	4	0	0	NA	NA	NA	33	46	254	246	359	178	220	318	6	3	3	0.024	0.012	0.008
.	19.01.16-04.08.52-1-246400	150	11	11	3	0	3	714	9	9	0	0	NA	NA	NA	39	48	256	246	359	179	219	316	2	10	18	0.008	0.041	0.05
.	19.01.16-04.08.53-1-246417	89	11	11	2	0	2	700	10	10	0	0	NA	NA	NA	24	32	245	241	359	166	212	322	14	20	1	0.057	0.083	0.003
.	19.01.16-04.08.56-1-246421	59	2	2	0	0	0	249	1	1	0	0	NA	NA	NA	19	9	237	236	349	53	78	118	0	0	2	0	0	0.006
.	19.01.16-04.08.56-1-246422	127	15	15	7	0	7	705	13	13	0	0	NA	NA	NA	40	39	249	249	354	169	219	317	27	8	14	0.108	0.032	0.04
.	19.01.16-04.09.00-1-246424	90	3	3	0	0	0	692	2	2	0	0	NA	NA	NA	33	25	241	243	354	165	215	312	10	0	0	0.041	0	0
.	19.01.16-04.09.02-1-246426	96	12	12	4	0	3	703	11	11	0	0	NA	NA	NA	31	35	248	241	359	172	212	319	19	19	10	0.077	0.079	0.028
.	19.01.16-04.09.06-1-246430	36	1	1	1	0	1	0	0	0	0	0	NA	NA	NA	10	7	239	237	344	0	0	0	1	0	0	0.004	0	0
.	19.01.16-04.09.06-1-246431	28	1	1	1	0	1	0	0	0	0	0	NA	NA	NA	6	7	237	240	343	0	0	0	0	0	2	0	0	0.006
.	19.01.16-04.09.08-1-246432	90	5	5	2	0	2	685	4	4	0	0	NA	NA	NA	34	22	243	243	349	165	213	307	7	0	11	0.029	0	0.032
.	19.01.16-04.09.08-1-246433	175	8	8	2	0	2	719	7	7	0	0	NA	NA	NA	55	54	254	250	363	179	221	319	17	17	0	0.067	0.068	0
.	19.01.16-04.09.08-1-246434	86	3	3	2	0	2	690	2	2	0	0	NA	NA	NA	22	26	244	249	346	168	220	302	0	4	3	0	0.016	0.009
.	19.01.16-04.09.16-1-246435	119	6	6	2	0	2	712	5	5	0	0	NA	NA	NA	45	52	250	253	362	174	221	317	0	13	13	0	0.051	0.036
.	19.01.16-04.09.17-1-246436	95	9	9	4	0	3	695	6	6	0	0	NA	NA	NA	27	30	247	244	352	171	214	310	18	6	4	0.073	0.025	0.011
.	19.01.16-04.09.19-1-246437	125	27	27	7	0	5	705	26	26	0	0	NA	NA	NA	44	37	244	250	356	168	220	317	61	50	4	0.25	0.2	0.011
.	19.01.16-04.09.25-1-246439	65	2	2	0	0	0	691	1	1	0	0	NA	NA	NA	19	23	242	245	349	165	218	308	0	3	2	0	0.012	0.006
.	19.01.16-04.09.25-1-246440	154	13	13	2	0	2	724	11	11	0	0	NA	NA	NA	36	54	254	253	360	180	225	319	28	6	11	0.11	0.024	0.031
.	19.01.16-04.09.26-1-246441	117	12	12	2	0	2	702	10	10	0	0	NA	NA	NA	31	29	243	246	353	166	220	316	11	9	10	0.045	0.037	0.028
.	19.01.16-04.09.32-1-246442	91	5	5	3	0	2	683	4	4	0	0	NA	NA	NA	41	25	243	243	352	163	214	306	6	5	7	0.025	0.021	0.02
.	19.01.16-04.09.34-1-246443	151	27	27	8	0	6	701	22	22	0	0	NA	NA	NA	39	34	245	246	356	168	217	316	51	6	25	0.208	0.024	0.07
.	19.01.16-04.09.39-1-246447	64	4	4	1	0	0	698	3	3	0	0	NA	NA	NA	13	24	245	242	350	167	216	315	10	4	0	0.041	0.017	0
.	19.01.16-04.09.39-1-246448	87	3	3	0	0	0	706	2	2	0	0	NA	NA	NA	29	38	244	252	355	169	225	312	10	0	4	0.041	0	0.011
.	19.01.16-04.09.40-1-246456	61	3	3	1	0	1	687	2	2	0	0	NA	NA	NA	22	21	243	242	349	168	210	309	0	5	1	0	0.021	0.003
.	19.01.16-04.09.49-1-246461	122	9	9	2	0	2	705	8	8	0	0	NA	NA	NA	53	44	249	246	362	169	215	321	12	6	9	0.048	0.024	0.025
.	19.01.16-04.09.52-1-246465	101	3	3	0	0	0	703	2	2	0	0	NA	NA	NA	23	36	249	242	358	172	214	317	1	9	0	0.004	0.037	0
.	19.01.16-04.09.55-1-246483	218	14	14	3	0	3	740	13	13	0	0	NA	NA	NA	75	73	257	259	370	181	227	332	33	16	4	0.128	0.062	0.011
.	19.01.16-04.09.55-1-246485	59	2	2	1	0	0	686	1	1	0	0	NA	NA	NA	23	20	246	239	348	170	207	309	7	5	0	0.028	0.021	0
.	19.01.16-04.09.55-1-246486	58	2	2	0	0	0	693	1	1	0	0	NA	NA	NA	25	27	245	239	356	167	211	315	0	3	1	0	0.013	0.003
.	19.01.16-04.09.57-1-246489	125	4	4	1	0	1	709	3	3	0	0	NA	NA	NA	35	49	247	258	357	168	230	311	12	3	0	0.049	0.012	0
.	19.01.16-04.10.08-1-246499	96	4	4	0	0	0	692	3	3	0	0	NA	NA	NA	37	31	246	242	356	170	210	312	0	10	2	0	0.041	0.006
.	19.01.16-04.10.10-1-246500	32	1	1	1	0	1	0	0	0	0	0	NA	NA	NA	13	9	240	237	345	0	0	0	0	0	3	0	0	0.009
.	19.01.16-04.10.10-1-246501	63	2	2	1	0	1	693	1	1	0	0	NA	NA	NA	25	27	244	244	352	168	215	310	3	0	2	0.012	0	0.006
.	19.01.16-04.10.12-1-246502	144	14	14	5	0	2	719	11	11	0	0	NA	NA	NA	46	52	253	254	358	174	225	320	32	19	9	0.126	0.075	0.025
.	19.01.16-04.10.13-1-246503	118	12	12	4	0	4	701	11	11	0	0	NA	NA	NA	33	29	245	241	356	167	215	319	18	19	0	0.073	0.079	0
.	19.01.16-04.10.13-1-246504	137	7	7	3	0	2	709	5	5	0	0	NA	NA	NA	45	37	247	252	351	171	224	314	8	7	10	0.032	0.028	0.028
.	19.01.16-04.10.15-1-246505	141	10	10	3	0	1	725	9	9	0	0	NA	NA	NA	42	61	249	254	371	167	224	334	14	12	9	0.056	0.047	0.024
.	19.01.16-04.10.23-1-246506	85	5	5	1	0	1	680	4	4	0	0	NA	NA	NA	31	12	240	240	345	164	213	303	0	4	4	0	0.017	0.012
.	19.01.16-04.10.26-1-246507	116	8	8	2	0	1	695	6	6	0	0	NA	NA	NA	37	29	239	247	356	166	216	313	2	9	7	0.008	0.036	0.02
.	19.01.16-04.10.26-1-246508	176	18	18	6	0	4	699	16	16	0	0	NA	NA	NA	60	44	249	248	360	169	216	314	40	7	22	0.161	0.028	0.061
.	19.01.16-04.10.26-1-246509	33	1	1	0	0	0	0	0	0	0	0	NA	NA	NA	10	7	237	240	343	0	0	0	0	0	5	0	0	0.015
.	19.01.16-04.10.35-1-246510	30	1	1	1	0	1	0	0	0	0	0	NA	NA	NA	9	5	238	237	343	0	0	0	1	0	0	0.004	0	0
.	19.01.16-04.10.37-1-246516	115	6	6	1	0	1	714	5	5	0	0	NA	NA	NA	44	51	248	251	365	171	221	322	0	21	6	0	0.084	0.016
.	19.01.16-04.10.39-1-246517	270	13	13	6	0	3	751	10	10	0	0	NA	NA	NA	79	85	259	267	372	182	239	330	30	12	5	0.116	0.045	0.013
.	19.01.16-04.10.42-1-246521	126	8	8	1	0	1	719	5	5	0	0	NA	NA	NA	38	47	254	251	355	176	225	318	10	14	0	0.039	0.056	0
.	19.01.16-04.10.43-1-246522	95	7	7	1	0	1	695	6	6	0	0	NA	NA	NA	30	32	249	242	354	171	211	313	2	2	17	0.008	0.008	0.048
.	19.01.16-04.10.45-1-246523	32	1	1	0	0	0	0	0	0	0	0	NA	NA	NA	11	12	242	239	344	0	0	0	0	0	1	0	0	0.003
.	19.01.16-04.10.48-1-246527	174	15	15	5	0	4	742	12	12	0	0	NA	NA	NA	64	75	261	255	372	185	225	332	62	7	3	0.238	0.027	0.008
.	19.01.16-04.10.48-1-246528	112	7	7	2	0	2	704	5	5	0	0	NA	NA	NA	28	33	248	247	351	173	221	310	10	12	13	0.04	0.049	0.037
.	19.01.16-04.10.50-1-246531	69	3	3	1	0	1	678	2	2	0	0	NA	NA	NA	38	29	247	247	348	164	212	302	2	3	0	0.008	0.012	0
.	19.01.16-04.10.59-1-246554	114	13	13	1	0	1	696	12	12	0	0	NA	NA	NA	35	37	246	242	362	164	211	321	20	16	20	0.081	0.066	0.055
.	19.01.16-04.11.04-1-246558	145	6	6	1	0	1	711	5	5	0	0	NA	NA	NA	52	52	251	254	360	172	219	320	8	4	14	0.032	0.016	0.039
.	19.01.16-04.11.05-1-246559	115	6	6	1	0	0	705	5	5	0	0	NA	NA	NA	35	40	250	246	357	175	214	316	15	2	1	0.06	0.008	0.003
.	19.01.16-04.11.06-1-246561	144	33	33	12	0	9	709	28	28	0	0	NA	NA	NA	42	52	251	251	363	171	220	318	40	33	49	0.159	0.131	0.135
.	19.01.16-04.11.08-1-246562	81	9	9	4	0	4	696	8	8	0	0	NA	NA	NA	17	26	247	240	352	170	214	312	5	1	14	0.02	0.004	0.04
.	19.01.16-04.11.11-1-246563	64	6	6	1	0	0	690	5	5	0	0	NA	NA	NA	28	24	242	248	347	167	216	307	7	2	17	0.029	0.008	0.049
.	19.01.16-04.11.13-1-246564	57	2	2	0	0	0	719	1	1	0	0	NA	NA	NA	11	43	245	247	364	171	222	326	0	0	6	0	0	0.016
.	19.01.16-04.11.26-1-246566	182	19	19	9	0	5	717	14	14	0	0	NA	NA	NA	62	57	249	246	375	166	218	333	36	7	25	0.145	0.028	0.067
.	19.01.16-04.11.26-1-246567	87	3	3	0	0	0	695	0	0	0	0	NA	NA	NA	17	23	242	244	350	167	218	310	0	0	6	0	0	0.017
.	19.01.16-04.11.30-1-246568	87	8	8	2	0	2	695	7	7	0	0	NA	NA	NA	30	37	250	244	356	167	213	315	13	7	3	0.052	0.029	0.008
.	19.01.16-04.11.32-1-246569	96	4	4	2	0	1	694	3	3	0	0	NA	NA	NA	34	28	243	246	352	167	217	310	8	0	2	0.033	0	0.006
.	19.01.16-04.11.34-1-246570	65	2	2	1	0	1	685	1	1	0	0	NA	NA	NA	21	21	243	243	348	166	213	306	2	0	1	0.008	0	0.003
.	19.01.16-04.11.34-1-246571	91	11	11	1	0	0	703	8	8	0	0	NA	NA	NA	28	36	250	241	358	172	214	317	13	7	1	0.052	0.029	0.003
.	19.01.16-04.11.42-1-246582	60	2	2	0	0	0	690	1	1	0	0	NA	NA	NA	29	26	240	248	351	161	220	309	2	0	2	0.008	0	0.006
.	19.01.16-04.11.42-1-246583	60	2	2	0	0	0	97	1	1	0	0	NA	NA	NA	12	15	239	240	349	28	24	45	6	0	0	0.025	0	0
.	19.01.16-04.11.49-1-246588	123	8	8	2	0	1	708	6	6	0	0	NA	NA	NA	49	42	247	251	357	171	222	315	19	19	17	0.077	0.076	0.048
.	19.01.16-04.11.50-1-246590	184	28	28	8	0	5	713	24	24	0	0	NA	NA	NA	39	45	249	252	357	170	225	318	50	39	31	0.201	0.155	0.087
.	19.01.16-04.11.50-1-246592	65	4	4	1	0	1	685	3	3	0	0	NA	NA	NA	28	16	238	241	350	164	212	309	8	9	0	0.034	0.037	0
.	19.01.16-04.11.51-1-246594	32	1	1	0	0	0	0	0	0	0	0	NA	NA	NA	8	12	239	239	347	0	0	0	0	0	0	0	0	0
.	19.01.16-04.11.53-1-246612	61	3	3	0	0	0	685	2	2	0	0	NA	NA	NA	25	18	246	238	347	168	210	307	4	0	5	0.016	0	0.014
.	19.01.16-04.11.57-1-246617	60	2	2	0	0	0	694	1	1	0	0	NA	NA	NA	19	24	242	243	352	167	214	313	2	1	0	0.008	0.004	0
.	19.01.16-04.11.57-1-246618	203	24	24	12	0	3	721	22	22	0	0	NA	NA	NA	53	59	248	259	365	171	225	325	70	19	22	0.282	0.073	0.06
.	19.01.16-04.12.03-1-246621	66	4	4	1	0	1	688	3	3	0	0	NA	NA	NA	29	22	250	238	347	171	210	307	0	9	2	0	0.038	0.006
.	19.01.16-04.12.06-1-246624	88	7	7	2	0	0	691	6	6	0	0	NA	NA	NA	41	30	246	244	353	168	210	313	20	3	0	0.081	0.012	0
.	19.01.16-04.12.07-1-246625	62	2	2	1	0	1	443	1	1	0	0	NA	NA	NA	19	11	238	236	350	116	135	192	0	1	5	0	0.004	0.014
.	19.01.16-04.12.11-1-246626	63	2	2	1	0	1	686	1	1	0	0	NA	NA	NA	21	22	241	244	350	163	215	308	0	3	2	0	0.012	0.006
.	19.01.16-04.12.13-1-246627	64	5	5	1	0	1	678	4	4	0	0	NA	NA	NA	27	18	245	239	347	164	210	304	12	15	0	0.049	0.063	0
.	19.01.16-04.12.17-1-246628	94	6	6	2	0	2	694	5	5	0	0	NA	NA	NA	32	28	248	241	352	171	213	310	0	14	9	0	0.058	0.026
.	19.01.16-04.12.20-1-246629	93	11	11	3	0	3	694	8	8	0	0	NA	NA	NA	35	26	238	246	355	164	216	314	18	4	9	0.076	0.016	0.025
.	19.01.16-04.12.21-1-246630	59	3	3	0	0	0	198	2	2	0	0	NA	NA	NA	14	19	242	239	351	47	58	93	2	0	0	0.008	0	0
.	19.01.16-04.12.26-1-246631	64	3	3	1	0	0	693	2	2	0	0	NA	NA	NA	18	21	243	237	354	166	211	316	0	9	6	0	0.038	0.017
.	19.01.16-04.12.28-1-246632	147	14	14	1	0	0	707	12	12	0	0	NA	NA	NA	46	48	251	248	362	171	220	316	13	24	22	0.052	0.097	0.061
.	19.01.16-04.12.31-1-246633	93	5	5	2	0	2	710	4	4	0	0	NA	NA	NA	22	34	249	245	353	172	220	318	7	5	12	0.028	0.02	0.034
.	19.01.16-04.12.32-1-246634	91	8	8	2	0	2	693	7	7	0	0	NA	NA	NA	36	33	244	249	353	164	219	310	1	8	12	0.004	0.032	0.034
.	19.01.16-04.12.36-1-246635	59	2	2	1	0	1	699	1	1	0	0	NA	NA	NA	21	35	246	246	356	164	219	316	5	0	2	0.02	0	0.006
.	19.01.16-04.12.37-1-246636	202	17	17	7	0	5	711	13	13	0	0	NA	NA	NA	61	51	253	251	360	172	222	317	44	27	4	0.174	0.108	0.011
.	19.01.16-04.12.41-1-246641	34	1	1	1	0	1	0	0	0	0	0	NA	NA	NA	9	11	238	241	345	0	0	0	0	0	2	0	0	0.006
.	19.01.16-04.12.43-1-246642	35	1	1	0	0	0	0	0	0	0	0	NA	NA	NA	11	7	238	239	343	0	0	0	0	3	0	0	0.013	0
.	19.01.16-04.12.43-1-246643	30	1	1	0	0	0	0	0	0	0	0	NA	NA	NA	13	6	236	237	346	0	0	0	0	0	1	0	0	0.003
.	19.01.16-04.12.45-1-246644	57	3	3	0	0	0	693	2	2	0	0	NA	NA	NA	26	30	245	242	356	165	215	313	0	0	5	0	0	0.014
.	19.01.16-04.12.46-1-246646	92	4	4	1	0	1	686	2	2	0	0	NA	NA	NA	30	27	242	245	353	161	214	311	0	10	9	0	0.041	0.025
.	19.01.16-04.12.47-1-246648	59	2	2	1	0	1	98	1	1	0	0	NA	NA	NA	20	18	241	241	349	30	25	43	0	2	0	0	0.008	0
.	19.01.16-04.12.49-1-246651	66	4	4	2	0	2	687	3	3	0	0	NA	NA	NA	31	24	242	243	352	165	214	308	0	0	16	0	0	0.045
.	19.01.16-04.12.51-1-246654	119	13	13	7	0	4	694	12	12	0	0	NA	NA	NA	51	34	242	247	358	166	215	313	21	27	8	0.087	0.109	0.022
.	19.01.16-04.12.52-1-246672	35	1	1	0	0	0	0	0	0	0	0	NA	NA	NA	14	13	240	244	342	0	0	0	0	0	0	0	0	0
.	19.01.16-04.12.53-1-246673	61	3	3	0	0	0	691	1	1	0	0	NA	NA	NA	25	21	240	244	350	163	217	311	5	2	0	0.021	0.008	0
.	19.01.16-04.12.58-1-246678	32	1	1	0	0	0	0	0	0	0	0	NA	NA	NA	11	11	241	239	344	0	0	0	0	4	0	0	0.017	0
.	19.01.16-04.13.00-1-246679	97	12	12	4	0	4	691	9	9	0	0	NA	NA	NA	22	25	249	238	351	174	209	308	10	25	7	0.04	0.105	0.02
.	19.01.16-04.13.01-1-246680	64	4	4	1	0	1	701	3	3	0	0	NA	NA	NA	24	32	245	244	356	172	217	312	5	8	3	0.02	0.033	0.008
.	19.01.16-04.13.06-1-246685	59	2	2	0	0	0	246	1	1	0	0	NA	NA	NA	20	23	243	241	352	69	79	98	0	0	3	0	0	0.009
.	19.01.16-04.13.08-1-246687	89	6	6	1	0	1	705	4	4	0	0	NA	NA	NA	31	42	252	243	360	174	216	315	11	5	9	0.044	0.021	0.025
.	19.01.16-04.13.10-1-246688	29	1	1	0	0	0	0	0	0	0	0	NA	NA	NA	8	11	237	239	348	0	0	0	0	0	0	0	0	0
.	19.01.16-04.13.12-1-246689	201	20	20	5	0	2	721	19	19	0	0	NA	NA	NA	68	62	245	256	374	167	223	331	74	18	13	0.302	0.07	0.035
.	19.01.16-04.13.15-1-246690	108	12	12	3	0	2	698	10	10	0	0	NA	NA	NA	33	34	250	243	354	173	215	310	5	6	23	0.02	0.025	0.065
.	19.01.16-04.13.15-1-246691	151	27	27	2	0	2	693	25	25	0	0	NA	NA	NA	73	46	255	248	356	174	212	307	43	33	24	0.169	0.133	0.067
.	19.01.16-04.13.15-1-246692	92	3	3	0	0	0	714	2	2	0	0	NA	NA	NA	27	45	246	248	364	170	220	324	3	7	5	0.012	0.028	0.014
.	19.01.16-04.13.23-1-246693	92	3	3	1	0	1	716	2	2	0	0	NA	NA	NA	27	47	247	249	364	168	222	326	0	3	7	0	0.012	0.019
.	19.01.16-04.13.28-1-246694	149	17	17	9	0	7	702	14	14	0	0	NA	NA	NA	50	44	253	246	358	168	218	316	17	4	28	0.067	0.016	0.078
.	19.01.16-04.13.28-1-246695	117	7	7	0	0	0	698	6	6	0	0	NA	NA	NA	29	28	243	244	354	168	214	316	4	3	7	0.016	0.012	0.02
.	19.01.16-04.13.33-1-246696	151	18	18	4	0	4	697	17	17	0	0	NA	NA	NA	52	33	246	246	354	171	213	313	25	18	15	0.102	0.073	0.042
.	19.01.16-04.13.36-1-246697	85	4	4	1	0	1	686	3	3	0	0	NA	NA	NA	27	23	243	242	351	166	211	309	8	8	5	0.033	0.033	0.014
.	19.01.16-04.13.41-1-246704	34	1	1	0	0	0	0	0	0	0	0	NA	NA	NA	6	8	238	239	344	0	0	0	0	0	0	0	0	0
.	19.01.16-04.13.43-1-246709	146	11	11	3	0	2	722	8	8	0	0	NA	NA	NA	57	52	254	245	366	179	217	326	14	10	9	0.055	0.041	0.025
.	19.01.16-04.13.45-1-246710	60	2	2	0	0	0	681	1	1	0	0	NA	NA	NA	22	15	240	240	348	165	216	300	4	0	2	0.017	0	0.006
.	19.01.16-04.13.48-1-246713	97	7	7	0	0	0	697	5	5	0	0	NA	NA	NA	20	35	248	246	354	168	217	312	5	11	2	0.02	0.045	0.006
.	19.01.16-04.13.55-1-246737	146	51	51	13	0	10	720	49	49	0	0	NA	NA	NA	49	51	252	249	363	172	222	326	71	55	30	0.282	0.221	0.083
.	19.01.16-04.13.59-1-246741	144	7	7	1	0	1	714	6	6	0	0	NA	NA	NA	51	49	251	248	363	173	216	325	26	2	2	0.104	0.008	0.006
.	19.01.16-04.14.00-1-246742	146	9	9	1	0	1	719	7	7	0	0	NA	NA	NA	49	49	252	244	366	177	218	324	13	10	7	0.052	0.041	0.019
.	19.01.16-04.14.00-1-246743	158	16	16	4	0	2	710	15	15	0	0	NA	NA	NA	52	40	246	249	358	170	218	322	25	28	23	0.102	0.112	0.064
.	19.01.16-04.14.07-1-246748	119	14	14	3	0	3	709	12	12	0	0	NA	NA	NA	38	48	246	245	370	171	208	330	18	17	3	0.073	0.069	0.008
.	19.01.16-04.14.08-1-246749	90	7	7	1	0	1	692	6	6	0	0	NA	NA	NA	34	33	247	243	356	167	213	312	7	9	0	0.028	0.037	0
.	19.01.16-04.14.09-1-246750	88	5	5	0	0	0	696	3	3	0	0	NA	NA	NA	26	30	245	241	357	166	214	316	0	7	7	0	0.029	0.02
.	19.01.16-04.14.09-1-246751	66	6	6	1	0	1	683	4	4	0	0	NA	NA	NA	27	24	243	242	352	164	214	305	4	2	5	0.016	0.008	0.014
.	19.01.16-04.14.22-1-246753	121	12	12	3	0	2	691	10	10	0	0	NA	NA	NA	36	27	245	239	356	166	215	310	38	11	13	0.155	0.046	0.037
.	19.01.16-04.14.22-1-246754	181	11	11	3	0	3	722	9	9	0	0	NA	NA	NA	49	53	256	246	364	178	217	327	21	21	3	0.082	0.085	0.008
.	19.01.16-04.14.27-1-246755	182	11	11	1	0	1	715	9	9	0	0	NA	NA	NA	58	51	253	253	358	174	228	313	9	23	4	0.036	0.091	0.011
.	19.01.16-04.14.28-1-246756	29	1	1	1	0	1	0	0	0	0	0	NA	NA	NA	3	6	238	240	341	0	0	0	0	3	0	0	0.012	0
.	19.01.16-04.14.28-1-246757	213	19	19	4	0	3	739	18	18	0	0	NA	NA	NA	60	70	256	253	374	182	221	336	54	32	15	0.211	0.126	0.04
.	19.01.16-04.14.29-1-246758	125	9	9	5	0	3	700	7	7	0	0	NA	NA	NA	39	31	242	240	362	164	215	321	19	24	0	0.079	0.1	0
.	19.01.16-04.14.35-1-246759	123	9	9	1	0	1	708	8	8	0	0	NA	NA	NA	47	40	243	254	356	168	227	313	31	9	10	0.128	0.035	0.028
.	19.01.16-04.14.36-1-246760	89	4	4	2	0	2	692	3	3	0	0	NA	NA	NA	35	26	242	245	352	167	213	312	8	7	6	0.033	0.029	0.017
.	19.01.16-04.14.48-1-246768	60	2	2	1	0	1	683	1	1	0	0	NA	NA	NA	26	22	249	240	346	173	206	304	0	2	0	0	0.008	0
.	19.01.16-04.14.49-1-246769	120	4	4	2	0	1	702	3	3	0	0	NA	NA	NA	42	36	247	246	356	171	221	310	13	3	2	0.053	0.012	0.006
.	19.01.16-04.14.51-1-246772	89	4	4	1	0	1	698	3	3	0	0	NA	NA	NA	27	26	238	244	357	164	215	319	12	0	2	0.05	0	0.006
.	19.01.16-04.14.53-1-246790	126	14	14	2	0	2	709	10	10	0	0	NA	NA	NA	38	37	248	246	356	171	223	315	44	10	4	0.177	0.041	0.011
.	19.01.16-04.14.54-1-246792	179	24	24	9	0	5	724	20	20	0	0	NA	NA	NA	45	54	249	252	366	172	223	329	29	61	17	0.116	0.242	0.046
.	19.01.16-04.15.00-1-246796	31	1	1	0	0	0	0	0	0	0	0	NA	NA	NA	12	10	239	240	344	0	0	0	0	0	0	0	0	0
.	19.01.16-04.15.03-1-246799	30	1	1	0	0	0	0	0	0	0	0	NA	NA	NA	9	8	241	236	344	0	0	0	0	0	0	0	0	0
.	19.01.16-04.15.03-1-246800	57	2	2	0	0	0	0	1	1	0	0	NA	NA	NA	21	19	241	240	351	0	0	0	3	0	0	0.012	0	0
.	19.01.16-04.15.04-1-246803	61	5	5	1	0	1	695	3	3	0	0	NA	NA	NA	22	27	244	243	353	164	217	314	7	0	5	0.029	0	0.014
.	19.01.16-04.15.05-1-246804	62	2	2	1	0	1	300	1	1	0	0	NA	NA	NA	16	15	241	242	345	68	95	137	0	2	1	0	0.008	0.003
.	19.01.16-04.15.07-1-246805	98	3	3	0	0	0	690	2	2	0	0	NA	NA	NA	33	25	246	240	352	167	212	311	0	0	9	0	0	0.026
.	19.01.16-04.15.08-1-246807	62	2	2	0	0	0	346	1	1	0	0	NA	NA	NA	7	18	238	241	352	81	106	159	5	0	0	0.021	0	0
.	19.01.16-04.15.09-1-246808	34	1	1	0	0	0	0	0	0	0	0	NA	NA	NA	5	13	241	240	345	0	0	0	0	0	0	0	0	0
.	19.01.16-04.15.10-1-246809	58	2	2	0	0	0	99	1	1	0	0	NA	NA	NA	16	15	238	241	349	24	29	46	0	5	1	0	0.021	0.003
.	19.01.16-04.15.11-1-246810	121	17	17	2	0	2	704	16	16	0	0	NA	NA	NA	27	42	250	249	356	169	224	311	28	17	19	0.112	0.068	0.053
.	19.01.16-04.15.16-1-246811	56	2	2	1	0	1	688	1	1	0	0	NA	NA	NA	21	19	242	242	348	165	215	308	7	0	0	0.029	0	0
.	19.01.16-04.15.17-1-246812	114	11	11	1	0	1	696	10	10	0	0	NA	NA	NA	34	31	243	250	351	167	221	308	26	18	0	0.107	0.072	0
.	19.01.16-04.15.21-1-246813	119	11	11	6	0	5	691	10	10	0	0	NA	NA	NA	37	32	245	246	354	164	216	311	18	9	9	0.073	0.037	0.025
.	19.01.16-04.15.22-1-246814	65	2	2	2	0	1	692	1	1	0	0	NA	NA	NA	27	29	245	241	356	170	210	312	3	0	1	0.012	0	0.003
.	19.01.16-04.15.23-1-246815	261	17	17	7	0	6	723	15	15	0	0	NA	NA	NA	76	72	260	254	371	178	222	323	32	14	16	0.123	0.055	0.043
.	19.01.16-04.15.25-1-246816	115	6	6	1	0	1	711	4	4	0	0	NA	NA	NA	32	43	244	250	362	168	222	321	25	6	5	0.102	0.024	0.014
.	19.01.16-04.15.31-1-246817	113	9	9	4	0	2	714	7	7	0	0	NA	NA	NA	30	41	248	250	356	172	225	317	11	16	3	0.044	0.064	0.008
.	19.01.16-04.15.37-1-246819	171	34	34	6	0	4	708	32	32	0	0	NA	NA	NA	49	48	251	250	360	169	219	320	41	42	37	0.163	0.168	0.103
.	19.01.16-04.15.41-1-246823	123	10	10	2	0	2	711	8	8	0	0	NA	NA	NA	39	45	252	245	361	173	216	322	7	27	5	0.028	0.11	0.014
.	19.01.16-04.15.45-1-246831	33	1	1	0	0	0	0	0	0	0	0	NA	NA	NA	5	10	239	240	344	0	0	0	0	0	0	0	0	0
.	19.01.16-04.15.45-1-246832	60	2	2	1	0	1	350	1	1	0	0	NA	NA	NA	16	20	241	243	349	84	111	155	0	5	0	0	0.021	0
.	19.01.16-04.15.46-1-246833	59	2	2	0	0	0	695	1	1	0	0	NA	NA	NA	29	28	242	244	355	166	216	313	3	8	0	0.012	0.033	0
.	19.01.16-04.15.48-1-246837	154	18	18	6	0	4	719	17	17	0	0	NA	NA	NA	56	58	251	256	364	172	223	324	28	42	0	0.112	0.164	0
.	19.01.16-04.15.48-1-246838	126	6	6	2	0	0	696	5	5	0	0	NA	NA	NA	36	31	244	245	355	170	214	312	19	6	4	0.078	0.024	0.011
.	19.01.16-04.15.53-1-246859	90	7	7	4	0	3	691	5	5	0	0	NA	NA	NA	30	21	243	242	349	169	214	308	6	8	19	0.025	0.033	0.054
.	19.01.16-04.15.55-1-246862	34	1	1	0	0	0	0	0	0	0	0	NA	NA	NA	9	11	241	237	346	0	0	0	4	0	0	0.017	0	0
.	19.01.16-04.15.56-1-246864	94	5	5	1	0	1	695	4	4	0	0	NA	NA	NA	38	33	243	249	354	165	218	312	8	0	5	0.033	0	0.014
.	19.01.16-04.15.58-1-246866	116	16	16	1	0	0	699	13	13	0	0	NA	NA	NA	44	43	250	250	356	170	216	313	14	17	4	0.056	0.068	0.011
.	19.01.16-04.16.01-1-246867	64	4	4	1	0	1	687	2	2	0	0	NA	NA	NA	26	23	241	247	348	163	217	307	4	3	1	0.017	0.012	0.003
.	19.01.16-04.16.03-1-246870	35	1	1	0	0	0	0	0	0	0	0	NA	NA	NA	8	7	236	240	344	0	0	0	0	0	0	0	0	0
.	19.01.16-04.16.06-1-246873	123	22	22	6	0	4	701	19	19	0	0	NA	NA	NA	41	38	249	245	357	167	216	318	52	23	9	0.209	0.094	0.025
.	19.01.16-04.16.10-1-246874	93	6	6	3	0	3	699	4	4	0	0	NA	NA	NA	24	31	245	245	354	168	217	314	0	7	9	0	0.029	0.025
.	19.01.16-04.16.13-1-246875	108	4	4	1	0	1	694	3	3	0	0	NA	NA	NA	22	27	242	245	353	165	218	311	3	0	9	0.012	0	0.025
.	19.01.16-04.16.14-1-246876	118	15	15	4	0	3	693	13	13	0	0	NA	NA	NA	48	28	241	244	356	164	214	315	28	14	17	0.116	0.057	0.048
.	19.01.16-04.16.17-1-246877	95	4	4	1	0	1	684	3	3	0	0	NA	NA	NA	27	21	244	239	351	167	208	309	1	5	0	0.004	0.021	0
.	19.01.16-04.16.24-1-246879	173	22	22	10	0	8	720	20	20	0	0	NA	NA	NA	54	56	249	256	364	173	224	323	41	30	8	0.165	0.117	0.022
.	19.01.16-04.16.24-1-246880	175	38	38	12	0	7	725	34	34	0	0	NA	NA	NA	41	59	248	256	368	171	227	327	59	38	37	0.238	0.148	0.101
.	19.01.16-04.16.27-1-246881	94	6	6	4	0	3	699	4	4	0	0	NA	NA	NA	30	30	243	243	357	169	217	313	14	0	5	0.058	0	0.014
.	19.01.16-04.16.32-1-246882	129	19	19	11	0	9	709	17	17	0	0	NA	NA	NA	41	46	250	247	362	175	217	317	30	21	28	0.12	0.085	0.077
.	19.01.16-04.16.34-1-246883	132	13	13	4	0	3	708	9	9	0	0	NA	NA	NA	29	40	246	248	359	172	220	316	2	9	23	0.008	0.036	0.064
.	19.01.16-04.16.34-1-246884	120	7	7	0	0	0	700	5	5	0	0	NA	NA	NA	36	30	246	244	353	172	217	311	13	5	1	0.053	0.02	0.003
.	19.01.16-04.16.50-1-246900	63	4	4	0	0	0	695	3	3	0	0	NA	NA	NA	19	29	248	244	350	171	219	305	3	4	9	0.012	0.016	0.026
.	19.01.16-04.16.51-1-246901	151	7	7	3	0	1	710	6	6	0	0	NA	NA	NA	46	45	254	245	359	177	216	317	11	3	14	0.043	0.012	0.039
.	19.01.16-04.16.54-1-246922	124	7	7	1	0	0	692	6	6	0	0	NA	NA	NA	37	30	243	246	354	165	214	313	7	5	11	0.029	0.02	0.031
.	19.01.16-04.17.00-1-246925	84	7	7	3	0	3	693	6	6	0	0	NA	NA	NA	33	29	244	242	356	167	214	312	21	4	0	0.086	0.017	0
.	19.01.16-04.17.01-1-246926	32	1	1	0	0	0	0	0	0	0	0	NA	NA	NA	9	9	238	238	346	0	0	0	2	0	0	0.008	0	0
.	19.01.16-04.17.03-1-246930	61	2	2	0	0	0	687	1	1	0	0	NA	NA	NA	19	16	240	241	348	165	212	310	0	7	0	0	0.029	0
.	19.01.16-04.17.05-1-246932	32	1	1	0	0	0	0	0	0	0	0	NA	NA	NA	14	6	237	236	346	0	0	0	0	0	0	0	0	0
.	19.01.16-04.17.07-1-246933	65	2	2	0	0	0	689	1	1	0	0	NA	NA	NA	25	22	246	243	346	168	220	301	0	0	3	0	0	0.009
.	19.01.16-04.17.07-1-246934	141	18	18	5	0	2	706	17	17	0	0	NA	NA	NA	54	49	250	247	365	171	215	320	36	39	8	0.144	0.158	0.022
.	19.01.16-04.17.08-1-246935	115	12	12	3	0	3	696	11	11	0	0	NA	NA	NA	36	29	242	247	353	162	218	316	20	10	2	0.083	0.04	0.006
.	19.01.16-04.17.12-1-246936	172	23	23	10	0	6	728	19	19	0	0	NA	NA	NA	35	57	248	257	365	172	229	327	74	43	11	0.298	0.167	0.03
.	19.01.16-04.17.15-1-246937	90	6	6	1	0	1	706	4	4	0	0	NA	NA	NA	26	35	248	243	357	172	217	317	0	11	7	0	0.045	0.02
.	19.01.16-04.17.18-1-246938	118	6	6	5	0	1	712	3	3	0	0	NA	NA	NA	36	50	255	244	364	174	212	326	25	9	6	0.098	0.037	0.016
.	19.01.16-04.17.20-1-246939	62	3	3	1	0	1	683	2	2	0	0	NA	NA	NA	30	25	244	244	350	164	213	306	2	2	2	0.008	0.008	0.006
.	19.01.16-04.17.22-1-246940	90	5	5	3	0	3	697	3	3	0	0	NA	NA	NA	29	29	247	248	347	171	219	307	5	17	3	0.02	0.069	0.009
.	19.01.16-04.17.28-1-246941	97	3	3	2	0	2	698	2	2	0	0	NA	NA	NA	36	35	244	245	359	164	214	320	4	1	2	0.016	0.004	0.006
.	19.01.16-04.17.34-1-246942	65	4	4	1	0	1	696	3	3	0	0	NA	NA	NA	19	27	242	243	355	167	217	312	8	0	1	0.033	0	0.003
.	19.01.16-04.17.37-1-246943	120	9	9	5	0	3	703	8	8	0	0	NA	NA	NA	39	39	244	247	361	165	217	321	11	24	9	0.045	0.097	0.025
.	19.01.16-04.17.37-1-246945	65	2	2	1	0	1	691	1	1	0	0	NA	NA	NA	22	23	245	242	349	169	215	307	0	3	3	0	0.012	0.009
.	19.01.16-04.17.42-1-246952	89	5	5	2	0	1	683	4	4	0	0	NA	NA	NA	25	18	243	239	349	167	211	305	7	6	4	0.029	0.025	0.011
.	19.01.16-04.17.42-1-246953	33	1	1	0	0	0	0	0	0	0	0	NA	NA	NA	13	15	241	240	347	0	0	0	0	0	3	0	0	0.009
.	19.01.16-04.17.44-1-246955	62	3	3	1	0	1	710	2	2	0	0	NA	NA	NA	19	42	246	248	361	167	223	320	2	4	1	0.008	0.016	0.003
.	19.01.16-04.17.45-1-246959	96	11	11	5	0	4	700	9	9	0	0	NA	NA	NA	28	32	245	242	358	167	214	319	18	8	11	0.073	0.033	0.031
.	19.01.16-04.17.45-1-246961	123	7	7	2	0	2	700	6	6	0	0	NA	NA	NA	32	32	245	243	357	167	218	315	0	16	1	0	0.066	0.003
.	19.01.16-04.17.51-1-246967	60	2	2	0	0	0	99	1	1	0	0	NA	NA	NA	16	21	241	244	349	24	27	48	3	0	0	0.012	0	0
.	19.01.16-04.17.52-1-246984	151	18	18	5	0	3	705	17	17	0	0	NA	NA	NA	52	39	250	245	357	171	219	315	46	6	11	0.184	0.024	0.031
.	19.01.16-04.17.54-1-246987	148	14	14	3	0	3	716	13	13	0	0	NA	NA	NA	55	56	251	258	360	176	231	309	10	35	14	0.04	0.136	0.039
.	19.01.16-04.17.59-1-246991	88	8	8	2	0	2	701	7	7	0	0	NA	NA	NA	26	29	246	243	353	172	216	313	12	8	5	0.049	0.033	0.014
.	19.01.16-04.17.59-1-246992	33	1	1	0	0	0	0	0	0	0	0	NA	NA	NA	11	7	239	239	342	0	0	0	0	0	2	0	0	0.006
.	19.01.16-04.18.00-1-246993	146	19	19	7	0	6	714	17	17	0	0	NA	NA	NA	35	47	246	250	364	168	219	327	13	34	19	0.053	0.136	0.052
.	19.01.16-04.18.01-1-246994	125	4	4	1	0	1	703	3	3	0	0	NA	NA	NA	48	44	251	246	360	170	216	317	4	4	3	0.016	0.016	0.008
.	19.01.16-04.18.01-1-246995	182	8	8	4	0	4	702	7	7	0	0	NA	NA	NA	60	38	251	246	354	174	216	312	23	6	7	0.092	0.024	0.02
.	19.01.16-04.18.05-1-247000	147	7	7	3	0	3	696	6	6	0	0	NA	NA	NA	64	38	248	249	354	168	217	311	13	3	13	0.052	0.012	0.037
.	19.01.16-04.18.09-1-247002	63	2	2	1	0	1	101	1	1	0	0	NA	NA	NA	20	25	243	244	351	20	32	49	1	0	3	0.004	0	0.009
.	19.01.16-04.18.17-1-247003	89	4	4	2	0	2	679	3	3	0	0	NA	NA	NA	26	17	243	238	349	164	211	304	0	2	3	0	0.008	0.009
.	19.01.16-04.18.19-1-247004	65	3	3	1	0	1	694	2	2	0	0	NA	NA	NA	21	23	242	242	352	166	214	314	0	3	5	0	0.012	0.014
.	19.01.16-04.18.19-1-247005	157	16	16	6	0	5	704	14	14	0	0	NA	NA	NA	42	35	244	246	358	167	219	318	37	18	9	0.152	0.073	0.025
.	19.01.16-04.18.25-1-247006	32	1	1	0	0	0	0	0	0	0	0	NA	NA	NA	9	4	237	236	344	0	0	0	0	0	0	0	0	0
.	19.01.16-04.18.26-1-247007	85	3	3	0	0	0	695	2	2	0	0	NA	NA	NA	23	31	252	246	346	170	220	305	5	0	2	0.02	0	0.006
.	19.01.16-04.18.26-1-247008	35	1	1	1	0	1	0	0	0	0	0	NA	NA	NA	14	10	237	239	347	0	0	0	0	0	2	0	0	0.006
.	19.01.16-04.18.27-1-247009	177	11	11	2	0	2	713	9	9	0	0	NA	NA	NA	72	54	247	258	362	168	229	316	28	5	25	0.113	0.019	0.069
.	19.01.16-04.18.27-1-247010	118	8	8	3	0	1	709	7	7	0	0	NA	NA	NA	46	40	244	246	363	170	217	322	9	20	6	0.037	0.081	0.017
.	19.01.16-04.18.29-1-247011	91	7	7	2	0	1	691	5	5	0	0	NA	NA	NA	18	14	243	240	344	167	214	310	0	11	12	0	0.046	0.035
.	19.01.16-04.18.34-1-247016	91	7	7	0	0	0	694	5	5	0	0	NA	NA	NA	40	35	246	246	356	169	215	310	0	6	10	0	0.024	0.028
.	19.01.16-04.18.35-1-247017	118	16	16	5	0	2	719	15	15	0	0	NA	NA	NA	34	51	243	249	372	167	220	332	48	20	6	0.198	0.08	0.016
.	19.01.16-04.18.36-1-247018	129	13	13	7	0	7	718	11	11	0	0	NA	NA	NA	38	50	244	256	363	168	229	321	31	7	8	0.127	0.027	0.022
.	19.01.16-04.18.42-1-247022	121	6	6	2	0	1	712	4	4	0	0	NA	NA	NA	31	49	252	252	358	174	222	316	14	11	0	0.056	0.044	0
.	19.01.16-04.18.46-1-247024	31	1	1	0	0	0	0	0	0	0	0	NA	NA	NA	7	10	239	239	345	0	0	0	0	0	0	0	0	0
.	19.01.16-04.18.49-1-247028	87	3	3	2	0	0	691	2	2	0	0	NA	NA	NA	30	25	246	245	347	169	217	305	7	2	2	0.028	0.008	0.006
.	19.01.16-04.18.50-1-247030	36	1	1	1	0	1	0	0	0	0	0	NA	NA	NA	7	12	239	237	349	0	0	0	0	0	1	0	0	0.003
.	19.01.16-04.18.51-1-247032	93	3	3	1	0	0	696	2	2	0	0	NA	NA	NA	24	30	244	243	356	167	213	316	2	0	10	0.008	0	0.028
.	19.01.16-04.18.52-1-247039	92	3	3	0	0	0	685	2	2	0	0	NA	NA	NA	37	25	242	249	347	167	216	302	13	0	2	0.054	0	0.006
.	19.01.16-04.18.54-1-247053	34	1	1	0	0	0	0	0	0	0	0	NA	NA	NA	16	10	240	239	344	0	0	0	0	2	0	0	0.008	0
.	19.01.16-04.18.56-1-247056	92	8	8	1	0	0	694	7	7	0	0	NA	NA	NA	43	36	245	251	353	166	219	309	11	1	14	0.045	0.004	0.04
.	19.01.16-04.18.57-1-247058	35	1	1	0	0	0	0	0	0	0	0	NA	NA	NA	8	5	238	236	344	0	0	0	0	0	1	0	0	0.003
.	19.01.16-04.19.01-1-247060	92	3	3	1	0	1	691	2	2	0	0	NA	NA	NA	26	25	239	243	356	162	212	317	1	0	4	0.004	0	0.011
.	19.01.16-04.19.09-1-247064	36	1	1	0	0	0	0	0	0	0	0	NA	NA	NA	17	13	238	241	347	0	0	0	0	0	0	0	0	0
.	19.01.16-04.19.09-1-247065	63	4	4	2	0	1	690	3	3	0	0	NA	NA	NA	21	22	248	241	346	168	213	309	10	5	2	0.04	0.021	0.006
.	19.01.16-04.19.10-1-247066	89	9	9	1	0	1	694	7	7	0	0	NA	NA	NA	24	29	245	241	356	166	215	313	12	8	4	0.049	0.033	0.011
.	19.01.16-04.19.12-1-247067	235	22	22	8	0	4	734	20	20	0	0	NA	NA	NA	71	66	254	258	367	181	228	325	74	35	2	0.291	0.136	0.005
.	19.01.16-04.19.12-1-247069	69	3	3	1	0	0	684	2	2	0	0	NA	NA	NA	30	27	240	243	357	161	209	314	1	0	3	0.004	0	0.008
.	19.01.16-04.19.12-1-247070	152	10	10	5	0	4	717	9	9	0	0	NA	NA	NA	44	49	251	251	360	173	224	320	18	5	12	0.072	0.02	0.033
.	19.01.16-04.19.16-1-247071	90	5	5	0	0	0	696	4	4	0	0	NA	NA	NA	36	31	246	246	352	168	219	309	5	3	8	0.02	0.012	0.023
.	19.01.16-04.19.17-1-247072	93	9	9	4	0	3	708	7	7	0	0	NA	NA	NA	30	41	252	248	354	172	219	317	24	24	1	0.095	0.097	0.003
.	19.01.16-04.19.20-1-247073	90	6	6	2	0	2	700	5	5	0	0	NA	NA	NA	27	31	247	246	351	171	217	312	9	7	0	0.036	0.028	0
.	19.01.16-04.19.26-1-247075	156	14	14	3	0	3	719	12	12	0	0	NA	NA	NA	54	51	248	252	364	170	226	323	56	7	10	0.226	0.028	0.027
.	19.01.16-04.19.28-1-247076	61	3	3	1	0	0	698	2	2	0	0	NA	NA	NA	22	28	244	241	356	168	214	316	7	3	2	0.029	0.012	0.006
.	19.01.16-04.19.32-1-247077	62	3	3	0	0	0	687	2	2	0	0	NA	NA	NA	27	20	241	245	347	164	217	306	0	2	4	0	0.008	0.012
.	19.01.16-04.19.34-1-247078	35	1	1	1	0	1	0	0	0	0	0	NA	NA	NA	13	8	239	238	344	0	0	0	0	0	5	0	0	0.015
.	19.01.16-04.19.36-1-247079	35	1	1	0	0	0	0	0	0	0	0	NA	NA	NA	15	15	241	242	345	0	0	0	1	0	0	0.004	0	0
.	19.01.16-04.19.37-1-247080	65	2	2	1	0	1	347	1	1	0	0	NA	NA	NA	14	12	241	241	343	83	103	161	0	0	6	0	0	0.017
.	19.01.16-04.19.39-1-247081	40	1	1	0	0	0	0	0	0	0	0	NA	NA	NA	11	15	242	241	345	0	0	0	0	2	0	0	0.008	0
.	19.01.16-04.19.39-1-247082	64	2	2	0	0	0	682	1	1	0	0	NA	NA	NA	26	18	247	238	346	171	208	303	0	4	2	0	0.017	0.006
.	19.01.16-04.19.41-1-247086	35	1	1	0	0	0	0	0	0	0	0	NA	NA	NA	5	10	236	238	349	0	0	0	1	0	0	0.004	0	0
.	19.01.16-04.19.43-1-247087	125	9	9	4	0	4	709	6	6	0	0	NA	NA	NA	26	41	255	244	355	174	218	317	27	12	3	0.106	0.049	0.008
.	19.01.16-04.19.44-1-247088	30	1	1	1	0	1	0	0	0	0	0	NA	NA	NA	10	13	240	239	347	0	0	0	0	0	0	0	0	0
.	19.01.16-04.19.45-1-247092	35	1	1	0	0	0	0	0	0	0	0	NA	NA	NA	7	9	237	240	345	0	0	0	0	0	2	0	0	0.006
.	19.01.16-04.19.46-1-247097	93	4	4	1	0	0	697	3	3	0	0	NA	NA	NA	28	28	248	241	352	170	212	315	18	3	0	0.073	0.012	0
.	19.01.16-04.19.46-1-247099	61	2	2	1	0	1	701	1	1	0	0	NA	NA	NA	15	28	243	243	355	167	216	318	5	0	1	0.021	0	0.003
.	19.01.16-04.19.48-1-247102	63	7	7	0	0	0	695	6	6	0	0	NA	NA	NA	28	30	244	240	359	165	214	316	4	5	10	0.016	0.021	0.028
.	19.01.16-04.19.49-1-247104	94	5	5	1	0	1	696	4	4	0	0	NA	NA	NA	33	33	244	247	355	168	217	311	8	0	9	0.033	0	0.025
.	19.01.16-04.19.54-1-247124	39	1	1	0	0	0	0	0	0	0	0	NA	NA	NA	15	12	238	241	346	0	0	0	0	0	1	0	0	0.003
.	19.01.16-04.19.54-1-247127	68	2	2	0	0	0	697	1	1	0	0	NA	NA	NA	23	28	247	243	351	169	216	312	0	1	3	0	0.004	0.009
.	19.01.16-04.19.57-1-247130	65	3	3	2	0	2	698	2	2	0	0	NA	NA	NA	16	22	244	244	347	169	218	311	0	0	7	0	0	0.02
.	19.01.16-04.19.58-1-247131	63	3	3	2	0	2	683	2	2	0	0	NA	NA	NA	24	16	240	241	348	163	215	305	16	2	0	0.067	0.008	0
.	19.01.16-04.20.00-1-247132	210	19	19	5	0	3	740	17	17	0	0	NA	NA	NA	60	77	256	255	379	177	225	338	46	7	26	0.18	0.027	0.069
.	19.01.16-04.20.06-1-247141	150	12	12	4	0	2	711	10	10	0	0	NA	NA	NA	50	51	251	255	358	172	225	314	37	31	9	0.147	0.122	0.025
.	19.01.16-04.20.08-1-247143	210	34	34	14	0	8	727	31	31	0	0	NA	NA	NA	70	63	259	247	370	184	217	326	85	39	21	0.328	0.158	0.057
.	19.01.16-04.20.08-1-247144	97	8	8	1	0	1	697	7	7	0	0	NA	NA	NA	35	34	245	248	354	166	217	314	10	9	9	0.041	0.036	0.025
.	19.01.16-04.20.09-1-247145	30	1	1	0	0	0	0	0	0	0	0	NA	NA	NA	16	10	239	238	346	0	0	0	0	0	0	0	0	0
.	19.01.16-04.20.10-1-247146	34	1	1	0	0	0	0	0	0	0	0	NA	NA	NA	7	12	240	239	346	0	0	0	0	2	0	0	0.008	0
.	19.01.16-04.20.11-1-247147	66	2	2	2	0	2	692	1	1	0	0	NA	NA	NA	34	27	246	243	351	169	215	308	11	0	0	0.045	0	0
.	19.01.16-04.20.13-1-247148	89	6	6	0	0	0	708	5	5	0	0	NA	NA	NA	31	41	249	247	358	170	220	318	11	0	12	0.044	0	0.034
.	19.01.16-04.20.14-1-247149	60	2	2	1	0	1	704	1	1	0	0	NA	NA	NA	14	29	245	241	356	170	216	318	1	2	0	0.004	0.008	0
.	19.01.16-04.20.14-1-247150	122	9	9	3	0	2	709	8	8	0	0	NA	NA	NA	34	41	247	245	362	173	217	319	39	2	6	0.158	0.008	0.017
.	19.01.16-04.20.27-1-247151	60	3	3	1	0	1	680	2	2	0	0	NA	NA	NA	34	23	239	246	351	158	218	304	0	3	4	0	0.012	0.011
.	19.01.16-04.20.32-1-247152	89	8	8	2	0	1	697	7	7	0	0	NA	NA	NA	33	30	245	249	349	164	223	310	21	0	11	0.086	0	0.032
.	19.01.16-04.20.34-1-247153	85	5	5	0	0	0	692	3	3	0	0	NA	NA	NA	31	30	243	245	355	168	210	314	6	7	5	0.025	0.029	0.014
.	19.01.16-04.20.34-1-247154	85	5	5	3	0	2	685	4	4	0	0	NA	NA	NA	36	22	244	243	348	165	214	306	0	4	12	0	0.016	0.034
.	19.01.16-04.20.39-1-247160	152	7	7	1	0	0	718	4	4	0	0	NA	NA	NA	39	52	250	261	354	172	233	313	14	1	5	0.056	0.004	0.014
.	19.01.16-04.20.41-1-247164	36	1	1	0	0	0	0	0	0	0	0	NA	NA	NA	16	10	237	239	347	0	0	0	0	2	0	0	0.008	0
.	19.01.16-04.20.42-1-247165	155	10	10	6	0	5	714	8	8	0	0	NA	NA	NA	49	51	255	253	356	176	222	316	12	12	12	0.047	0.047	0.034
.	19.01.16-04.20.42-1-247166	311	20	20	1	0	1	765	19	19	0	0	NA	NA	NA	93	100	259	275	379	183	246	336	25	43	15	0.097	0.156	0.04
.	19.01.16-04.20.45-1-247167	61	2	2	1	0	1	705	1	1	0	0	NA	NA	NA	20	33	241	250	355	165	223	317	5	0	4	0.021	0	0.011
.	19.01.16-04.20.53-1-247192	64	3	3	0	0	0	694	2	2	0	0	NA	NA	NA	27	26	241	245	353	161	217	316	2	0	5	0.008	0	0.014
.	19.01.16-04.20.54-1-247193	148	10	10	7	0	6	713	9	9	0	0	NA	NA	NA	46	42	241	252	362	163	224	326	37	4	3	0.154	0.016	0.008
.	19.01.16-04.20.57-1-247197	144	22	22	7	0	6	715	18	18	0	0	NA	NA	NA	60	54	248	255	364	171	222	322	37	28	19	0.149	0.11	0.052
.	19.01.16-04.20.58-1-247198	91	5	5	0	0	0	698	3	3	0	0	NA	NA	NA	38	28	241	241	359	167	210	321	7	0	7	0.029	0	0.019
.	19.01.16-04.21.02-1-247200	88	5	5	0	0	0	703	4	4	0	0	NA	NA	NA	30	35	249	243	356	173	217	313	7	0	3	0.028	0	0.008
.	19.01.16-04.21.06-1-247204	92	5	5	3	0	3	704	4	4	0	0	NA	NA	NA	33	35	247	245	356	170	218	316	3	3	13	0.012	0.012	0.037
.	19.01.16-04.21.09-1-247205	122	17	17	3	0	3	705	13	13	0	0	NA	NA	NA	32	42	249	246	360	169	215	321	21	27	10	0.084	0.11	0.028
.	19.01.16-04.21.10-1-247206	343	28	28	9	0	5	766	23	23	0	0	NA	NA	NA	86	98	261	271	379	181	242	343	59	59	21	0.226	0.218	0.055
.	19.01.16-04.21.16-1-247207	157	18	18	6	0	4	723	17	17	0	0	NA	NA	NA	47	54	247	249	371	172	221	330	38	13	13	0.154	0.052	0.035
.	19.01.16-04.21.20-1-247208	37	1	1	1	0	1	0	0	0	0	0	NA	NA	NA	11	11	239	241	344	0	0	0	0	3	0	0	0.012	0
.	19.01.16-04.21.20-1-247209	88	3	3	0	0	0	696	2	2	0	0	NA	NA	NA	23	30	246	248	349	170	217	309	1	4	0	0.004	0.016	0
.	19.01.16-04.21.23-1-247211	95	4	4	2	0	1	693	2	2	0	0	NA	NA	NA	30	29	247	241	354	163	216	314	14	0	0	0.057	0	0
.	19.01.16-04.21.24-1-247212	129	16	16	6	0	4	709	13	13	0	0	NA	NA	NA	43	49	246	250	366	167	219	323	17	16	30	0.069	0.064	0.082
.	19.01.16-04.21.30-1-247213	30	1	1	1	0	1	0	0	0	0	0	NA	NA	NA	5	7	241	236	343	0	0	0	0	0	0	0	0	0
.	19.01.16-04.21.32-1-247214	55	2	2	1	0	1	297	1	1	0	0	NA	NA	NA	9	15	241	240	347	74	94	129	1	3	0	0.004	0.012	0
.	19.01.16-04.21.34-1-247215	122	15	15	7	0	6	713	12	12	0	0	NA	NA	NA	41	44	249	253	355	171	225	317	27	24	11	0.108	0.095	0.031
.	19.01.16-04.21.39-1-247216	32	1	1	0	0	0	0	0	0	0	0	NA	NA	NA	7	7	236	240	344	0	0	0	2	0	0	0.008	0	0
.	19.01.16-04.21.40-1-247220	84	6	6	1	0	1	706	5	5	0	0	NA	NA	NA	33	36	246	241	362	171	215	320	0	12	7	0	0.05	0.019
.	19.01.16-04.21.41-1-247221	94	6	6	2	0	2	698	5	5	0	0	NA	NA	NA	38	39	247	245	360	169	217	312	7	9	3	0.028	0.037	0.008
.	19.01.16-04.21.43-1-247222	66	3	3	0	0	0	683	2	2	0	0	NA	NA	NA	19	15	241	241	346	166	215	302	2	1	2	0.008	0.004	0.006
.	19.01.16-04.21.46-1-247226	96	6	6	3	0	1	700	4	4	0	0	NA	NA	NA	36	33	248	244	354	172	212	316	20	5	7	0.081	0.02	0.02
.	19.01.16-04.21.55-1-247257	32	1	1	0	0	0	0	0	0	0	0	NA	NA	NA	11	14	240	238	349	0	0	0	0	0	0	0	0	0
.	19.01.16-04.21.57-1-247260	68	3	3	1	0	0	697	2	2	0	0	NA	NA	NA	22	29	249	239	354	173	212	312	6	3	0	0.024	0.013	0
.	19.01.16-04.21.57-1-247261	62	2	2	0	0	0	199	1	1	0	0	NA	NA	NA	15	19	240	240	352	45	65	89	0	3	1	0	0.012	0.003
.	19.01.16-04.21.58-1-247262	67	4	4	1	0	1	646	3	3	0	0	NA	NA	NA	16	19	239	243	350	153	202	291	2	10	2	0.008	0.041	0.006
.	19.01.16-04.21.59-1-247263	152	21	21	7	0	6	705	19	19	0	0	NA	NA	NA	44	46	251	247	361	172	213	320	47	41	14	0.187	0.166	0.039
.	19.01.16-04.22.00-1-247264	127	14	14	8	0	5	715	12	12	0	0	NA	NA	NA	40	46	253	249	357	176	222	317	23	12	25	0.091	0.048	0.07
.	19.01.16-04.22.00-1-247265	149	8	8	1	0	0	712	7	7	0	0	NA	NA	NA	45	43	252	249	355	175	222	315	17	4	3	0.067	0.016	0.008
.	19.01.16-04.22.02-1-247266	59	3	3	1	0	1	691	2	2	0	0	NA	NA	NA	26	23	241	242	353	165	213	313	2	5	0	0.008	0.021	0
.	19.01.16-04.22.06-1-247271	67	2	2	0	0	0	450	1	1	0	0	NA	NA	NA	23	18	241	241	349	109	141	200	0	4	5	0	0.017	0.014
.	19.01.16-04.22.08-1-247272	33	1	1	0	0	0	0	0	0	0	0	NA	NA	NA	11	5	238	237	343	0	0	0	2	0	0	0.008	0	0
.	19.01.16-04.22.11-1-247273	59	2	2	0	0	0	684	1	1	0	0	NA	NA	NA	27	24	245	244	348	167	214	303	2	0	1	0.008	0	0.003
.	19.01.16-04.22.14-1-247274	97	13	13	4	0	4	700	11	11	0	0	NA	NA	NA	31	41	248	245	361	167	215	318	13	18	10	0.052	0.073	0.028
.	19.01.16-04.22.15-1-247275	96	9	9	2	0	2	696	7	7	0	0	NA	NA	NA	35	31	243	243	358	164	216	316	0	3	14	0	0.012	0.039
.	19.01.16-04.22.17-1-247276	37	1	1	0	0	0	0	0	0	0	0	NA	NA	NA	7	9	241	239	342	0	0	0	2	0	0	0.008	0	0
.	19.01.16-04.22.18-1-247277	170	24	24	9	0	7	701	21	21	0	0	NA	NA	NA	51	37	251	246	353	175	217	309	33	22	24	0.131	0.089	0.068
.	19.01.16-04.22.20-1-247278	179	19	19	9	0	5	725	14	14	0	0	NA	NA	NA	55	56	247	260	362	170	234	321	42	12	25	0.17	0.046	0.069
.	19.01.16-04.22.22-1-247279	120	8	8	1	0	1	701	7	7	0	0	NA	NA	NA	37	32	243	247	355	168	218	315	7	9	9	0.029	0.036	0.025
.	19.01.16-04.22.25-1-247280	34	1	1	0	0	0	0	0	0	0	0	NA	NA	NA	12	7	238	239	343	0	0	0	0	0	4	0	0	0.012
.	19.01.16-04.22.28-1-247281	58	2	2	0	0	0	686	1	1	0	0	NA	NA	NA	23	17	244	239	347	169	213	304	5	0	3	0.02	0	0.009
.	19.01.16-04.22.30-1-247282	34	1	1	1	0	1	0	0	0	0	0	NA	NA	NA	9	11	238	239	347	0	0	0	0	0	0	0	0	0
.	19.01.16-04.22.33-1-247283	154	17	17	7	0	3	710	15	15	0	0	NA	NA	NA	42	46	261	244	354	178	217	315	59	24	8	0.226	0.098	0.023
.	19.01.16-04.22.36-1-247284	113	15	15	1	0	1	701	14	14	0	0	NA	NA	NA	31	35	248	245	355	169	215	317	16	19	7	0.065	0.078	0.02
.	19.01.16-04.22.42-1-247289	88	10	10	2	0	2	702	9	9	0	0	NA	NA	NA	24	31	244	242	358	169	213	320	18	12	5	0.074	0.05	0.014
.	19.01.16-04.22.42-1-247290	61	2	2	0	0	0	697	1	1	0	0	NA	NA	NA	24	31	244	242	358	167	212	318	1	5	0	0.004	0.021	0
.	19.01.16-04.22.42-1-247291	156	13	13	2	0	2	712	12	12	0	0	NA	NA	NA	35	42	251	250	354	176	220	316	46	16	1	0.183	0.064	0.003
.	19.01.16-04.22.43-1-247292	181	21	21	7	0	7	715	20	20	0	0	NA	NA	NA	46	51	251	255	358	172	225	318	58	7	28	0.231	0.027	0.078
.	19.01.16-04.22.56-1-247319	35	1	1	0	0	0	0	0	0	0	0	NA	NA	NA	11	12	240	238	347	0	0	0	0	0	1	0	0	0.003
.	19.01.16-04.22.57-1-247321	92	17	17	6	0	6	699	14	14	0	0	NA	NA	NA	30	28	240	244	357	165	217	317	12	25	16	0.05	0.102	0.045
.	19.01.16-04.22.59-1-247322	93	6	6	3	0	3	701	5	5	0	0	NA	NA	NA	33	31	245	250	349	167	224	310	4	5	12	0.016	0.02	0.034
.	19.01.16-04.23.00-1-247323	123	9	9	2	0	2	716	7	7	0	0	NA	NA	NA	33	52	255	249	361	175	217	324	8	23	1	0.031	0.092	0.003
.	19.01.16-04.23.03-1-247326	89	8	8	1	0	1	697	7	7	0	0	NA	NA	NA	22	32	247	242	356	169	212	316	15	7	5	0.061	0.029	0.014
.	19.01.16-04.23.05-1-247329	179	23	23	5	0	2	719	21	21	0	0	NA	NA	NA	66	59	252	251	369	174	222	323	75	14	11	0.298	0.056	0.03
.	19.01.16-04.23.10-1-247331	118	8	8	3	0	2	705	6	6	0	0	NA	NA	NA	38	41	249	250	355	170	219	316	22	7	5	0.088	0.028	0.014
.	19.01.16-04.23.12-1-247332	89	6	6	1	0	1	691	5	5	0	0	NA	NA	NA	43	35	246	247	355	166	214	311	6	6	3	0.024	0.024	0.008
.	19.01.16-04.23.19-1-247333	69	3	3	1	0	1	682	2	2	0	0	NA	NA	NA	26	15	243	239	346	167	208	307	0	11	5	0	0.046	0.014
.	19.01.16-04.23.23-1-247334	91	4	4	2	0	1	694	3	3	0	0	NA	NA	NA	42	35	245	249	354	163	221	310	13	0	16	0.053	0	0.045
.	19.01.16-04.23.23-1-247335	122	8	8	2	0	1	720	7	7	0	0	NA	NA	NA	27	48	247	254	360	171	226	323	26	18	6	0.105	0.071	0.017
.	19.01.16-04.23.25-1-247336	63	6	6	1	0	1	693	5	5	0	0	NA	NA	NA	24	24	244	242	351	167	214	312	0	4	10	0	0.017	0.028
.	19.01.16-04.23.25-1-247337	62	4	4	1	0	1	698	3	3	0	0	NA	NA	NA	16	25	242	246	350	167	217	314	6	2	0	0.025	0.008	0
.	19.01.16-04.23.31-1-247338	179	26	26	9	0	6	717	24	24	0	0	NA	NA	NA	59	57	255	255	360	177	222	318	30	21	30	0.118	0.082	0.083
.	19.01.16-04.23.32-1-247339	123	15	15	7	0	5	689	14	14	0	0	NA	NA	NA	47	25	243	243	352	168	213	308	41	14	13	0.169	0.058	0.037
.	19.01.16-04.23.37-1-247340	67	6	6	3	0	3	683	5	5	0	0	NA	NA	NA	24	21	243	244	347	169	213	301	3	1	13	0.012	0.004	0.037
.	19.01.16-04.23.42-1-247344	33	1	1	0	0	0	0	0	0	0	0	NA	NA	NA	9	17	241	243	346	0	0	0	0	0	1	0	0	0.003
.	19.01.16-04.23.43-1-247345	188	28	28	9	0	9	718	24	24	0	0	NA	NA	NA	58	59	250	255	367	173	222	323	35	42	18	0.14	0.165	0.049
.	19.01.16-04.23.43-1-247346	116	4	4	1	0	1	708	2	2	0	0	NA	NA	NA	42	40	247	248	358	171	220	317	7	0	4	0.028	0	0.011
.	19.01.16-04.23.44-1-247347	139	7	7	1	0	0	718	6	6	0	0	NA	NA	NA	39	47	253	249	358	175	224	319	10	1	12	0.04	0.004	0.034
.	19.01.16-04.23.47-1-247354	117	7	7	2	0	1	711	6	6	0	0	NA	NA	NA	41	47	251	249	360	174	222	315	21	13	10	0.084	0.052	0.028
.	19.01.16-04.23.49-1-247360	89	4	4	0	0	0	693	3	3	0	0	NA	NA	NA	19	25	242	245	351	166	217	310	1	0	5	0.004	0	0.014
.	19.01.16-04.23.56-1-247384	60	3	3	1	0	1	690	2	2	0	0	NA	NA	NA	28	22	240	244	351	163	215	312	2	4	0	0.008	0.016	0
.	19.01.16-04.24.00-1-247386	87	3	3	1	0	1	701	2	2	0	0	NA	NA	NA	25	34	246	247	354	168	219	314	5	0	0	0.02	0	0
.	19.01.16-04.24.03-1-247390	165	18	18	4	0	4	725	16	16	0	0	NA	NA	NA	48	56	253	252	364	174	225	326	30	3	26	0.119	0.012	0.071
.	19.01.16-04.24.04-1-247391	91	4	4	2	0	1	702	3	3	0	0	NA	NA	NA	34	36	244	250	355	167	220	315	4	5	5	0.016	0.02	0.014
.	19.01.16-04.24.06-1-247393	59	2	2	0	0	0	685	1	1	0	0	NA	NA	NA	21	19	240	243	349	164	212	309	0	2	0	0	0.008	0
.	19.01.16-04.24.10-1-247394	87	8	8	3	0	2	694	7	7	0	0	NA	NA	NA	31	27	242	244	354	162	219	313	6	9	12	0.025	0.037	0.034
.	19.01.16-04.24.12-1-247395	139	7	7	0	0	0	706	5	5	0	0	NA	NA	NA	49	42	244	248	363	167	220	319	16	9	0	0.066	0.036	0
.	19.01.16-04.24.13-1-247396	147	9	9	2	0	2	706	8	8	0	0	NA	NA	NA	37	35	250	248	350	173	221	312	12	16	4	0.048	0.065	0.011
.	19.01.16-04.24.16-1-247397	36	1	1	1	0	1	0	0	0	0	0	NA	NA	NA	13	7	236	238	346	0	0	0	2	0	0	0.008	0	0
.	19.01.16-04.24.19-1-247398	123	10	10	6	0	4	708	9	9	0	0	NA	NA	NA	35	41	249	249	356	172	222	314	1	10	18	0.004	0.04	0.051
.	19.01.16-04.24.21-1-247400	86	4	4	0	0	0	683	3	3	0	0	NA	NA	NA	23	20	245	241	347	165	212	306	2	3	6	0.008	0.012	0.017
.	19.01.16-04.24.22-1-247401	118	6	6	4	0	3	704	3	3	0	0	NA	NA	NA	31	38	244	248	359	167	221	316	7	0	9	0.029	0	0.025
.	19.01.16-04.24.30-1-247402	66	2	2	1	0	1	690	1	1	0	0	NA	NA	NA	21	22	243	246	346	168	219	303	0	0	3	0	0	0.009
.	19.01.16-04.24.33-1-247403	94	6	6	1	0	1	711	5	5	0	0	NA	NA	NA	36	43	249	246	361	171	218	322	26	0	4	0.104	0	0.011
.	19.01.16-04.24.33-1-247404	94	4	4	1	0	1	689	3	3	0	0	NA	NA	NA	33	27	243	247	350	165	215	309	4	21	0	0.016	0.085	0
.	19.01.16-04.24.36-1-247405	115	10	10	3	0	3	699	9	9	0	0	NA	NA	NA	35	36	246	247	356	168	218	313	4	11	15	0.016	0.045	0.042
.	19.01.16-04.24.36-1-247406	59	3	3	1	0	1	700	2	2	0	0	NA	NA	NA	19	35	248	248	352	170	219	311	0	10	0	0	0.04	0
.	19.01.16-04.24.40-1-247410	31	1	1	0	0	0	0	0	0	0	0	NA	NA	NA	10	9	238	238	346	0	0	0	0	0	0	0	0	0
.	19.01.16-04.24.40-1-247411	92	4	4	1	0	1	697	3	3	0	0	NA	NA	NA	26	26	246	243	350	171	217	309	11	0	6	0.045	0	0.017
.	19.01.16-04.24.43-1-247412	89	8	8	2	0	2	701	7	7	0	0	NA	NA	NA	37	36	250	243	356	172	216	313	18	19	12	0.072	0.078	0.034
.	19.01.16-04.24.44-1-247413	123	12	12	4	0	3	715	11	11	0	0	NA	NA	NA	31	44	247	249	361	173	222	320	24	9	17	0.097	0.036	0.047
.	19.01.16-04.24.45-1-247415	124	19	19	6	0	5	704	17	17	0	0	NA	NA	NA	45	41	245	246	363	166	215	323	54	14	15	0.22	0.057	0.041
.	19.01.16-04.24.50-1-247420	95	7	7	4	0	4	703	6	6	0	0	NA	NA	NA	37	31	244	246	354	169	220	314	11	6	17	0.045	0.024	0.048
.	19.01.16-04.24.52-1-247423	198	11	11	4	0	3	717	9	9	0	0	NA	NA	NA	64	65	250	253	375	171	220	326	13	6	14	0.052	0.024	0.037
.	19.01.16-04.24.55-1-247442	119	9	9	5	0	5	708	6	6	0	0	NA	NA	NA	32	40	247	247	359	171	222	315	0	5	20	0	0.02	0.056
.	19.01.16-04.24.57-1-247445	91	3	3	0	0	0	698	2	2	0	0	NA	NA	NA	31	28	250	241	350	176	211	311	3	4	4	0.012	0.017	0.011
.	19.01.16-04.24.59-1-247446	35	1	1	0	0	0	0	0	0	0	0	NA	NA	NA	13	9	240	239	343	0	0	0	0	1	0	0	0.004	0
.	19.01.16-04.25.02-1-247449	116	11	11	2	0	2	696	8	8	0	0	NA	NA	NA	51	30	244	246	353	166	221	309	21	5	10	0.086	0.02	0.028
.	19.01.16-04.25.08-1-247453	155	5	5	1	0	1	713	3	3	0	0	NA	NA	NA	43	43	243	249	364	169	222	322	3	6	8	0.012	0.024	0.022
.	19.01.16-04.25.14-1-247454	115	18	18	4	0	1	699	16	16	0	0	NA	NA	NA	35	32	244	250	351	167	221	311	34	13	17	0.139	0.052	0.048
.	19.01.16-04.25.14-1-247455	65	2	2	0	0	0	682	1	1	0	0	NA	NA	NA	27	19	240	242	350	164	213	305	0	4	1	0	0.017	0.003
.	19.01.16-04.25.15-1-247456	216	22	22	4	0	2	739	19	19	0	0	NA	NA	NA	72	68	258	254	369	179	229	331	52	32	19	0.202	0.126	0.051
.	19.01.16-04.25.16-1-247457	34	1	1	1	0	1	0	0	0	0	0	NA	NA	NA	11	16	246	239	344	0	0	0	0	0	0	0	0	0
.	19.01.16-04.25.19-1-247458	157	15	15	7	0	5	716	13	13	0	0	NA	NA	NA	62	54	256	255	356	177	224	315	40	20	10	0.156	0.078	0.028
.	19.01.16-04.25.19-1-247459	85	5	5	4	0	3	699	4	4	0	0	NA	NA	NA	22	30	246	244	353	172	216	311	4	8	2	0.016	0.033	0.006
.	19.01.16-04.25.21-1-247460	84	3	3	1	0	1	707	2	2	0	0	NA	NA	NA	28	37	247	247	356	171	220	316	6	1	1	0.024	0.004	0.003
.	19.01.16-04.25.25-1-247461	65	2	2	0	0	0	499	1	1	0	0	NA	NA	NA	22	23	244	242	350	115	158	226	3	3	0	0.012	0.012	0
.	19.01.16-04.25.27-1-247462	60	3	3	0	0	0	687	2	2	0	0	NA	NA	NA	20	20	241	239	353	165	214	308	4	5	3	0.017	0.021	0.008
.	19.01.16-04.25.30-1-247463	192	15	15	5	0	1	720	13	13	0	0	NA	NA	NA	63	57	255	249	366	176	221	323	36	17	13	0.141	0.068	0.036
.	19.01.16-04.25.39-1-247465	148	24	24	9	0	5	708	22	22	0	0	NA	NA	NA	39	38	249	247	355	176	218	314	56	34	11	0.225	0.138	0.031
.	19.01.16-04.25.39-1-247466	88	8	8	4	0	2	698	7	7	0	0	NA	NA	NA	37	35	245	246	357	168	216	314	5	13	11	0.02	0.053	0.031
.	19.01.16-04.25.39-1-247470	61	2	2	0	0	0	297	1	1	0	0	NA	NA	NA	18	18	241	241	349	84	82	131	2	4	0	0.008	0.017	0
.	19.01.16-04.25.44-1-247471	152	10	10	2	0	1	722	9	9	0	0	NA	NA	NA	54	58	250	257	364	171	230	321	37	1	12	0.148	0.004	0.033
.	19.01.16-04.25.50-1-247484	152	16	16	7	0	4	705	13	13	0	0	NA	NA	NA	45	35	248	244	356	170	216	319	31	24	8	0.125	0.098	0.022
.	19.01.16-04.25.52-1-247487	117	13	13	3	0	3	718	10	10	0	0	NA	NA	NA	37	48	249	252	360	175	228	315	38	0	10	0.153	0	0.028
.	19.01.16-04.25.52-1-247488	63	2	2	0	0	0	149	1	1	0	0	NA	NA	NA	22	16	242	238	349	40	42	67	0	1	2	0	0.004	0.006
.	19.01.16-04.25.58-1-247509	64	3	3	1	0	0	685	2	2	0	0	NA	NA	NA	27	22	240	244	351	160	215	310	9	0	5	0.038	0	0.014
.	19.01.16-04.25.59-1-247510	39	1	1	1	0	1	0	0	0	0	0	NA	NA	NA	14	14	240	240	347	0	0	0	0	0	0	0	0	0
.	19.01.16-04.26.00-1-247511	174	10	10	1	0	1	728	8	8	0	0	NA	NA	NA	57	62	251	256	368	171	231	326	18	5	15	0.072	0.02	0.041
.	19.01.16-04.26.02-1-247514	62	2	2	0	0	0	693	1	1	0	0	NA	NA	NA	17	16	242	241	346	167	215	311	1	3	0	0.004	0.012	0
.	19.01.16-04.26.03-1-247515	120	16	16	6	0	4	708	14	14	0	0	NA	NA	NA	35	39	246	250	356	169	223	316	17	24	21	0.069	0.096	0.059
.	19.01.16-04.26.12-1-247518	57	2	2	0	0	0	247	1	1	0	0	NA	NA	NA	10	23	241	243	352	60	79	108	1	0	1	0.004	0	0.003
.	19.01.16-04.26.14-1-247519	63	3	3	0	0	0	0	2	2	0	0	NA	NA	NA	18	19	239	242	351	0	0	0	6	0	0	0.025	0	0
.	19.01.16-04.26.17-1-247520	146	29	29	7	0	4	712	25	25	0	0	NA	NA	NA	51	54	253	255	359	172	226	314	54	36	26	0.213	0.141	0.072
.	19.01.16-04.26.18-1-247521	183	25	25	6	0	5	713	21	21	0	0	NA	NA	NA	52	49	249	248	365	172	220	321	75	10	28	0.301	0.04	0.077
.	19.01.16-04.26.19-1-247522	33	1	1	0	0	0	0	0	0	0	0	NA	NA	NA	10	13	239	238	349	0	0	0	0	0	0	0	0	0
.	19.01.16-04.26.19-1-247523	96	6	6	2	0	1	693	4	4	0	0	NA	NA	NA	29	22	249	239	347	170	215	308	15	0	5	0.06	0	0.014
.	19.01.16-04.26.22-1-247524	64	3	3	0	0	0	699	2	2	0	0	NA	NA	NA	24	30	243	247	353	167	220	312	3	0	4	0.012	0	0.011
.	19.01.16-04.26.22-1-247526	120	31	31	12	0	10	702	29	29	0	0	NA	NA	NA	42	36	246	249	354	165	221	316	79	19	28	0.321	0.076	0.079
.	19.01.16-04.26.24-1-247527	91	9	9	2	0	2	706	8	8	0	0	NA	NA	NA	31	41	250	247	357	170	222	314	6	0	28	0.024	0	0.078
.	19.01.16-04.26.24-1-247528	118	10	10	2	0	1	718	8	8	0	0	NA	NA	NA	26	42	255	247	353	178	222	318	14	38	2	0.055	0.154	0.006
.	19.01.16-04.26.36-1-247535	35	1	1	0	0	0	0	0	0	0	0	NA	NA	NA	5	19	243	239	350	0	0	0	3	0	0	0.012	0	0
.	19.01.16-04.26.39-1-247536	114	11	11	4	0	2	706	10	10	0	0	NA	NA	NA	54	40	250	251	352	174	223	309	29	10	16	0.116	0.04	0.045
.	19.01.16-04.26.39-1-247537	81	4	4	1	0	1	692	3	3	0	0	NA	NA	NA	24	24	244	242	351	168	212	312	3	0	5	0.012	0	0.014
.	19.01.16-04.26.41-1-247541	149	12	12	1	0	1	720	10	10	0	0	NA	NA	NA	52	55	251	250	367	174	223	323	45	4	10	0.179	0.016	0.027
.	19.01.16-04.26.47-1-247544	128	13	13	5	0	3	711	11	11	0	0	NA	NA	NA	36	41	250	245	359	174	215	322	36	5	12	0.144	0.02	0.033
.	19.01.16-04.26.52-1-247551	119	7	7	4	0	3	711	6	6	0	0	NA	NA	NA	42	46	251	251	357	172	219	320	27	0	7	0.108	0	0.02
.	19.01.16-04.26.58-1-247572	63	2	2	0	0	0	693	1	1	0	0	NA	NA	NA	28	25	245	246	347	166	220	307	0	0	6	0	0	0.017
.	19.01.16-04.27.01-1-247573	230	37	37	10	0	7	721	33	33	0	0	NA	NA	NA	70	67	259	255	366	176	218	327	71	36	33	0.274	0.141	0.09
.	19.01.16-04.27.07-1-247578	176	11	11	3	0	3	707	10	10	0	0	NA	NA	NA	53	43	247	250	359	169	221	317	18	20	5	0.073	0.08	0.014
.	19.01.16-04.27.07-1-247579	61	3	3	0	0	0	401	1	1	0	0	NA	NA	NA	10	16	238	246	345	97	128	176	0	5	3	0	0.02	0.009
.	19.01.16-04.27.08-1-247580	116	12	12	0	0	0	690	11	11	0	0	NA	NA	NA	35	25	237	243	358	159	215	316	40	0	10	0.169	0	0.028
.	19.01.16-04.27.10-1-247581	117	4	4	2	0	2	705	3	3	0	0	NA	NA	NA	40	40	249	244	360	169	217	319	10	5	3	0.04	0.02	0.008
.	19.01.16-04.27.14-1-247582	65	2	2	0	0	0	496	1	1	0	0	NA	NA	NA	16	15	240	237	351	119	149	228	0	0	5	0	0	0.014
.	19.01.16-04.27.14-1-247583	150	19	19	7	0	6	719	18	18	0	0	NA	NA	NA	51	56	248	251	370	174	223	322	29	33	17	0.117	0.131	0.046
.	19.01.16-04.27.14-1-247584	94	5	5	1	0	1	694	4	4	0	0	NA	NA	NA	22	29	245	246	351	165	216	313	10	4	5	0.041	0.016	0.014
.	19.01.16-04.27.20-1-247585	95	6	6	1	0	1	699	5	5	0	0	NA	NA	NA	34	28	244	243	354	170	217	312	15	3	15	0.061	0.012	0.042
.	19.01.16-04.27.26-1-247586	32	1	1	0	0	0	0	0	0	0	0	NA	NA	NA	7	9	241	239	342	0	0	0	0	0	2	0	0	0.006
.	19.01.16-04.27.29-1-247587	59	4	4	1	0	1	698	3	3	0	0	NA	NA	NA	19	32	247	243	355	169	215	314	0	4	7	0	0.016	0.02
.	19.01.16-04.27.29-1-247588	33	1	1	0	0	0	0	0	0	0	0	NA	NA	NA	7	6	238	239	342	0	0	0	0	0	0	0	0	0
.	19.01.16-04.27.31-1-247589	120	12	12	3	0	3	709	11	11	0	0	NA	NA	NA	34	41	246	251	357	169	226	314	17	10	19	0.069	0.04	0.053
.	19.01.16-04.27.31-1-247590	59	2	2	0	0	0	148	1	1	0	0	NA	NA	NA	12	20	242	243	348	39	43	66	2	3	0	0.008	0.012	0
.	19.01.16-04.27.31-1-247591	32	1	1	0	0	0	0	0	0	0	0	NA	NA	NA	12	15	243	238	347	0	0	0	0	0	0	0	0	0
.	19.01.16-04.27.33-1-247592	146	7	7	1	0	1	709	6	6	0	0	NA	NA	NA	45	39	247	248	357	172	220	317	7	19	5	0.028	0.077	0.014
.	19.01.16-04.27.38-1-247594	155	23	23	8	0	7	702	19	19	0	0	NA	NA	NA	50	48	253	250	358	170	215	317	50	26	22	0.198	0.104	0.061
.	19.01.16-04.27.39-1-247595	66	3	3	0	0	0	692	2	2	0	0	NA	NA	NA	22	23	245	244	347	170	215	307	0	1	7	0	0.004	0.02
.	19.01.16-04.27.40-1-247599	87	4	4	1	0	1	704	3	3	0	0	NA	NA	NA	21	34	242	242	363	166	215	323	0	0	12	0	0	0.033
.	19.01.16-04.27.47-1-247602	58	2	2	0	0	0	697	1	1	0	0	NA	NA	NA	16	26	245	243	351	167	214	316	0	6	2	0	0.025	0.006
.	19.01.16-04.27.53-1-247632	121	7	7	0	0	0	701	6	6	0	0	NA	NA	NA	38	36	243	243	363	167	216	318	7	16	7	0.029	0.066	0.019
.	19.01.16-04.27.56-1-247635	33	1	1	1	0	1	0	0	0	0	0	NA	NA	NA	9	7	237	239	344	0	0	0	0	1	0	0	0.004	0
.	19.01.16-04.27.56-1-247637	296	20	20	6	0	3	734	17	17	0	0	NA	NA	NA	95	71	255	255	374	178	225	331	42	10	21	0.165	0.039	0.056
.	19.01.16-04.27.57-1-247638	125	12	12	7	0	5	715	11	11	0	0	NA	NA	NA	45	50	251	249	363	174	219	322	14	9	21	0.056	0.036	0.058
.	19.01.16-04.27.58-1-247639	80	5	5	1	0	1	696	3	3	0	0	NA	NA	NA	18	25	245	244	349	170	217	309	0	0	14	0	0	0.04
.	19.01.16-04.28.00-1-247640	144	10	10	3	0	3	714	9	9	0	0	NA	NA	NA	35	49	248	254	360	174	228	312	13	5	6	0.052	0.02	0.017
.	19.01.16-04.28.02-1-247642	61	3	3	1	0	0	698	2	2	0	0	NA	NA	NA	20	27	246	243	351	170	218	310	0	0	7	0	0	0.02
.	19.01.16-04.28.02-1-247643	94	6	6	1	0	0	701	4	4	0	0	NA	NA	NA	26	30	244	245	354	168	220	313	2	3	9	0.008	0.012	0.025
.	19.01.16-04.28.13-1-247648	57	2	2	0	0	0	0	1	1	0	0	NA	NA	NA	10	16	239	241	349	0	0	0	0	0	4	0	0	0.011
.	19.01.16-04.28.17-1-247649	92	6	6	2	0	2	697	5	5	0	0	NA	NA	NA	24	30	241	244	358	163	217	317	17	0	5	0.071	0	0.014
.	19.01.16-04.28.18-1-247650	64	2	2	1	0	1	692	1	1	0	0	NA	NA	NA	26	26	244	243	352	160	216	316	0	2	2	0	0.008	0.006
.	19.01.16-04.28.19-1-247651	60	2	2	0	0	0	395	1	1	0	0	NA	NA	NA	14	14	242	241	344	89	135	171	0	0	1	0	0	0.003
.	19.01.16-04.28.19-1-247652	92	8	8	4	0	3	688	6	6	0	0	NA	NA	NA	35	29	245	240	357	164	209	315	22	8	8	0.09	0.033	0.022
.	19.01.16-04.28.21-1-247653	59	2	2	0	0	0	683	1	1	0	0	NA	NA	NA	26	21	244	241	349	165	212	306	0	0	5	0	0	0.014
.	19.01.16-04.28.26-1-247654	62	2	2	1	0	1	495	1	1	0	0	NA	NA	NA	16	14	238	244	345	122	151	222	0	0	1	0	0	0.003
.	19.01.16-04.28.26-1-247655	207	10	10	3	0	1	741	8	8	0	0	NA	NA	NA	67	76	255	257	377	179	226	336	36	35	3	0.141	0.136	0.008
.	19.01.16-04.28.31-1-247656	89	4	4	1	0	0	699	3	3	0	0	NA	NA	NA	18	32	248	244	353	170	215	314	3	7	0	0.012	0.029	0
.	19.01.16-04.28.33-1-247661	101	6	6	2	0	2	696	4	4	0	0	NA	NA	NA	35	28	246	242	353	171	210	315	12	1	8	0.049	0.004	0.023
.	19.01.16-04.28.34-1-247662	61	4	4	0	0	0	687	2	2	0	0	NA	NA	NA	30	23	247	239	350	167	211	309	5	4	5	0.02	0.017	0.014
.	19.01.16-04.28.34-1-247663	61	2	2	1	0	1	693	1	1	0	0	NA	NA	NA	23	29	246	243	353	169	216	308	2	0	3	0.008	0	0.008
.	19.01.16-04.28.38-1-247664	56	2	2	0	0	0	0	0	0	0	0	NA	NA	NA	7	19	244	242	346	0	0	0	0	0	2	0	0	0.006
.	19.01.16-04.28.41-1-247668	34	1	1	0	0	0	0	0	0	0	0	NA	NA	NA	6	8	241	236	344	0	0	0	0	2	0	0	0.008	0
.	19.01.16-04.28.41-1-247669	61	2	2	0	0	0	693	1	1	0	0	NA	NA	NA	20	23	241	247	348	164	221	308	3	0	1	0.012	0	0.003
.	19.01.16-04.28.42-1-247670	60	4	4	1	0	1	686	3	3	0	0	NA	NA	NA	20	19	240	243	349	165	213	308	6	4	0	0.025	0.016	0
.	19.01.16-04.28.43-1-247671	68	3	3	1	0	1	689	1	1	0	0	NA	NA	NA	24	24	242	244	351	163	216	310	3	1	0	0.012	0.004	0
.	19.01.16-04.28.48-1-247675	62	6	6	1	0	0	695	5	5	0	0	NA	NA	NA	22	31	244	241	359	167	212	316	1	2	12	0.004	0.008	0.033
.	19.01.16-04.28.49-1-247678	144	15	15	4	0	1	724	12	12	0	0	NA	NA	NA	49	53	249	249	368	173	222	329	21	13	28	0.084	0.052	0.076
.	19.01.16-04.28.50-1-247680	68	3	3	1	0	1	707	2	2	0	0	NA	NA	NA	21	33	244	248	354	166	224	317	10	0	0	0.041	0	0
.	19.01.16-04.28.51-1-247681	33	1	1	1	0	1	0	0	0	0	0	NA	NA	NA	9	12	239	244	342	0	0	0	0	0	0	0	0	0
.	19.01.16-04.28.54-1-247700	70	6	6	1	0	1	690	4	4	0	0	NA	NA	NA	32	26	242	238	359	164	206	320	0	6	11	0	0.025	0.031
.	19.01.16-04.28.55-1-247703	69	6	6	2	0	2	697	5	5	0	0	NA	NA	NA	20	30	247	243	353	169	212	316	10	11	3	0.04	0.045	0.008
.	19.01.16-04.28.57-1-247706	148	11	11	3	0	2	723	8	8	0	0	NA	NA	NA	46	60	255	254	364	174	225	324	34	30	1	0.133	0.118	0.003
.	19.01.16-04.28.59-1-247707	93	7	7	2	0	2	687	6	6	0	0	NA	NA	NA	33	27	245	246	349	167	216	304	7	6	8	0.029	0.024	0.023
.	19.01.16-04.28.59-1-247708	210	23	23	8	0	5	731	20	20	0	0	NA	NA	NA	49	59	255	253	364	180	227	324	75	20	17	0.294	0.079	0.047
.	19.01.16-04.29.07-1-247713	127	5	5	4	0	3	699	4	4	0	0	NA	NA	NA	33	30	245	245	353	169	218	312	8	0	9	0.033	0	0.025
.	19.01.16-04.29.10-1-247714	117	14	14	3	0	3	693	12	12	0	0	NA	NA	NA	36	33	253	241	352	172	214	307	13	8	19	0.051	0.033	0.054
.	19.01.16-04.29.12-1-247715	92	4	4	1	0	1	693	2	2	0	0	NA	NA	NA	25	28	245	244	352	166	216	311	16	0	2	0.065	0	0.006
.	19.01.16-04.29.15-1-247716	89	5	5	0	0	0	695	4	4	0	0	NA	NA	NA	24	26	245	242	352	167	217	311	0	0	13	0	0	0.037
.	19.01.16-04.29.22-1-247718	101	8	8	5	0	3	705	6	6	0	0	NA	NA	NA	30	37	245	249	356	166	223	316	14	23	0	0.057	0.092	0
.	19.01.16-04.29.25-1-247719	57	6	6	0	0	0	694	5	5	0	0	NA	NA	NA	25	25	241	245	352	166	218	310	2	0	7	0.008	0	0.02
.	19.01.16-04.29.27-1-247720	119	12	12	4	0	4	704	11	11	0	0	NA	NA	NA	42	48	249	250	362	169	221	314	3	0	36	0.012	0	0.099
.	19.01.16-04.29.29-1-247721	142	13	13	4	0	3	715	11	11	0	0	NA	NA	NA	43	58	257	252	362	177	222	316	2	16	12	0.008	0.063	0.033
.	19.01.16-04.29.30-1-247722	36	1	1	1	0	1	0	0	0	0	0	NA	NA	NA	5	13	242	239	345	0	0	0	0	0	1	0	0	0.003
.	19.01.16-04.29.32-1-247723	152	23	23	6	0	3	722	21	21	0	0	NA	NA	NA	62	53	249	252	365	173	223	326	46	21	13	0.185	0.083	0.036
.	19.01.16-04.29.33-1-247724	33	1	1	0	0	0	0	0	0	0	0	NA	NA	NA	10	14	238	241	348	0	0	0	0	2	0	0	0.008	0
.	19.01.16-04.29.35-1-247725	30	1	1	0	0	0	0	0	0	0	0	NA	NA	NA	13	9	238	240	344	0	0	0	0	0	1	0	0	0.003
.	19.01.16-04.29.36-1-247726	32	1	1	0	0	0	0	0	0	0	0	NA	NA	NA	5	11	240	239	345	0	0	0	0	2	0	0	0.008	0
.	19.01.16-04.29.37-1-247727	95	6	6	2	0	1	693	4	4	0	0	NA	NA	NA	31	25	243	246	349	170	214	309	11	13	2	0.045	0.053	0.006
.	19.01.16-04.29.39-1-247728	92	5	5	0	0	0	686	4	4	0	0	NA	NA	NA	26	22	243	239	353	167	209	310	1	9	0	0.004	0.038	0
.	19.01.16-04.29.41-1-247732	58	2	2	2	0	2	149	1	1	0	0	NA	NA	NA	20	18	240	241	350	38	48	63	0	0	3	0	0	0.009
.	19.01.16-04.29.42-1-247733	34	1	1	0	0	0	0	0	0	0	0	NA	NA	NA	8	10	236	243	344	0	0	0	0	0	3	0	0	0.009
.	19.01.16-04.29.45-1-247734	63	2	2	0	0	0	686	1	1	0	0	NA	NA	NA	20	17	240	244	346	164	217	305	0	0	2	0	0	0.006
.	19.01.16-04.29.45-1-247735	60	3	3	1	0	1	695	2	2	0	0	NA	NA	NA	20	24	241	240	356	166	212	317	1	3	0	0.004	0.012	0
.	19.01.16-04.29.49-1-247740	61	2	2	0	0	0	50	1	1	0	0	NA	NA	NA	14	8	238	237	346	9	15	26	0	0	2	0	0	0.006
.	19.01.16-04.29.54-1-247768	125	13	13	3	0	3	706	9	9	0	0	NA	NA	NA	35	36	245	243	361	169	214	323	10	13	4	0.041	0.053	0.011
.	19.01.16-04.29.55-1-247770	154	11	11	2	0	1	703	10	10	0	0	NA	NA	NA	44	40	250	250	353	172	220	311	20	27	7	0.08	0.108	0.02
.	19.01.16-04.29.55-1-247771	93	14	14	2	0	2	689	12	12	0	0	NA	NA	NA	33	28	244	244	353	167	211	311	14	12	21	0.057	0.049	0.059
.	19.01.16-04.29.57-1-247774	91	6	6	1	0	1	702	4	4	0	0	NA	NA	NA	26	35	242	247	359	165	220	317	3	2	12	0.012	0.008	0.033
.	19.01.16-04.29.57-1-247775	64	2	2	0	0	0	698	0	0	0	0	NA	NA	NA	19	33	245	247	354	167	217	314	4	0	0	0.016	0	0
.	19.01.16-04.29.59-1-247776	65	2	2	1	0	1	698	1	1	0	0	NA	NA	NA	27	25	240	245	353	164	217	317	1	6	0	0.004	0.024	0
.	19.01.16-04.30.01-1-247777	64	4	4	2	0	2	682	3	3	0	0	NA	NA	NA	29	22	244	239	352	165	207	310	9	0	4	0.037	0	0.011
.	19.01.16-04.30.11-1-247787	65	3	3	1	0	0	709	2	2	0	0	NA	NA	NA	33	45	249	256	353	170	226	313	4	4	3	0.016	0.016	0.008
.	19.01.16-04.30.12-1-247788	34	1	1	0	0	0	0	0	0	0	0	NA	NA	NA	8	13	238	242	346	0	0	0	0	0	0	0	0	0
.	19.01.16-04.30.14-1-247789	179	27	27	7	0	5	739	24	24	0	0	NA	NA	NA	61	71	260	252	372	180	226	333	80	32	14	0.308	0.127	0.038
.	19.01.16-04.30.15-1-247790	90	5	5	3	0	2	712	3	3	0	0	NA	NA	NA	24	39	247	252	353	172	226	314	0	10	3	0	0.04	0.008
.	19.01.16-04.30.16-1-247791	63	4	4	2	0	2	702	3	3	0	0	NA	NA	NA	26	33	248	242	356	175	213	314	2	7	3	0.008	0.029	0.008
.	19.01.16-04.30.17-1-247792	57	2	2	0	0	0	0	1	1	0	0	NA	NA	NA	12	26	243	246	350	0	0	0	2	0	0	0.008	0	0
.	19.01.16-04.30.19-1-247793	59	3	3	1	0	1	684	2	2	0	0	NA	NA	NA	28	23	240	243	353	164	207	313	0	6	2	0	0.025	0.006
.	19.01.16-04.30.21-1-247794	169	13	13	5	0	2	711	12	12	0	0	NA	NA	NA	34	45	246	253	359	172	225	314	5	25	29	0.02	0.099	0.081
.	19.01.16-04.30.22-1-247795	61	3	3	1	0	1	681	2	2	0	0	NA	NA	NA	30	20	238	240	355	163	209	309	2	0	1	0.008	0	0.003
.	19.01.16-04.30.27-1-247796	59	2	2	1	0	1	695	1	1	0	0	NA	NA	NA	20	22	244	241	350	168	216	311	0	3	0	0	0.012	0
.	19.01.16-04.30.28-1-247797	284	18	18	9	0	8	741	14	14	0	0	NA	NA	NA	66	76	255	258	376	175	230	336	25	38	20	0.098	0.147	0.053
.	19.01.16-04.30.32-1-247798	111	20	20	5	0	5	695	16	16	0	0	NA	NA	NA	32	28	242	243	356	164	215	316	25	9	23	0.103	0.037	0.065
.	19.01.16-04.30.34-1-247799	59	2	2	0	0	0	98	1	1	0	0	NA	NA	NA	17	17	241	241	348	28	31	39	0	3	0	0	0.012	0
.	19.01.16-04.30.35-1-247800	96	6	6	1	0	1	694	4	4	0	0	NA	NA	NA	29	33	245	245	356	168	215	311	0	3	8	0	0.012	0.022
.	19.01.16-04.30.39-1-247806	116	14	14	5	0	3	714	11	11	0	0	NA	NA	NA	34	50	253	251	359	174	219	321	39	26	9	0.154	0.104	0.025
.	19.01.16-04.30.42-1-247810	99	9	9	2	0	1	691	8	8	0	0	NA	NA	NA	39	24	243	246	348	165	214	312	10	23	11	0.041	0.093	0.032
.	19.01.16-04.30.42-1-247811	117	7	7	1	0	0	724	6	6	0	0	NA	NA	NA	28	49	246	246	370	172	219	333	10	4	8	0.041	0.016	0.022
.	19.01.16-04.30.54-1-247836	90	3	3	1	0	1	680	2	2	0	0	NA	NA	NA	37	20	240	245	348	162	214	304	0	7	3	0	0.029	0.009
.	19.01.16-04.30.55-1-247839	33	1	1	0	0	0	0	0	0	0	0	NA	NA	NA	14	6	238	237	344	0	0	0	0	0	1	0	0	0.003
.	19.01.16-04.30.57-1-247841	35	1	1	0	0	0	0	0	0	0	0	NA	NA	NA	12	13	237	240	349	0	0	0	0	0	0	0	0	0
.	19.01.16-04.31.01-1-247842	149	14	14	6	0	5	712	12	12	0	0	NA	NA	NA	47	46	245	252	362	170	224	318	3	19	24	0.012	0.075	0.066
.	19.01.16-04.31.01-1-247843	147	7	7	1	0	1	715	5	5	0	0	NA	NA	NA	45	43	250	246	360	173	218	324	10	9	9	0.04	0.037	0.025
.	19.01.16-04.31.04-1-247847	118	16	16	4	0	3	687	14	14	0	0	NA	NA	NA	38	27	245	245	350	168	212	307	21	16	17	0.086	0.065	0.049
.	19.01.16-04.31.07-1-247869	86	4	4	1	0	0	693	3	3	0	0	NA	NA	NA	28	25	248	243	347	171	215	307	8	10	0	0.032	0.041	0
.	19.01.16-04.31.08-1-247870	33	1	1	0	0	0	0	0	0	0	0	NA	NA	NA	9	13	240	239	347	0	0	0	0	0	2	0	0	0.006
.	19.01.16-04.31.10-1-247891	58	2	2	0	0	0	0	1	1	0	0	NA	NA	NA	17	24	244	242	351	0	0	0	0	0	4	0	0	0.011
.	19.01.16-04.31.10-1-247892	62	2	2	0	0	0	447	1	1	0	0	NA	NA	NA	19	9	236	241	345	108	144	195	2	0	1	0.008	0	0.003
.	19.01.16-04.31.11-1-247893	210	24	24	5	0	2	720	19	19	0	0	NA	NA	NA	86	61	255	255	364	179	225	316	33	33	19	0.129	0.129	0.052
.	19.01.16-04.31.14-1-247894	86	4	4	2	0	2	687	3	3	0	0	NA	NA	NA	29	27	244	248	348	162	220	305	9	2	2	0.037	0.008	0.006
.	19.01.16-04.31.14-1-247895	143	13	13	3	0	3	706	9	9	0	0	NA	NA	NA	58	40	247	251	355	172	224	310	40	23	5	0.162	0.092	0.014
.	19.01.16-04.31.22-1-247897	32	1	1	0	0	0	0	0	0	0	0	NA	NA	NA	14	10	239	238	346	0	0	0	0	0	0	0	0	0
.	19.01.16-04.31.23-1-247898	89	5	5	2	0	2	682	4	4	0	0	NA	NA	NA	21	20	242	240	351	163	211	308	0	3	12	0	0.012	0.034
.	19.01.16-04.31.24-1-247899	123	19	19	5	0	3	721	17	17	0	0	NA	NA	NA	39	50	247	248	368	175	223	323	34	21	26	0.138	0.085	0.071
.	19.01.16-04.31.26-1-247900	36	1	1	1	0	1	0	0	0	0	0	NA	NA	NA	16	10	239	240	344	0	0	0	0	1	0	0	0.004	0
.	19.01.16-04.31.29-1-247901	113	5	5	3	0	2	691	4	4	0	0	NA	NA	NA	29	25	246	243	349	170	216	305	0	12	1	0	0.049	0.003
.	19.01.16-04.31.31-1-247902	152	28	28	9	0	7	719	25	25	0	0	NA	NA	NA	53	54	253	251	363	176	225	318	51	6	20	0.202	0.024	0.055
.	19.01.16-04.31.31-1-247903	175	31	31	10	0	6	725	28	28	0	0	NA	NA	NA	47	59	253	250	369	177	221	327	104	24	25	0.411	0.096	0.068
.	19.01.16-04.31.32-1-247904	89	10	10	5	0	4	697	8	8	0	0	NA	NA	NA	37	33	245	243	358	167	213	317	9	1	18	0.037	0.004	0.05
.	19.01.16-04.31.42-1-247908	181	21	21	5	0	3	743	19	19	0	0	NA	NA	NA	54	75	253	262	373	177	235	331	39	60	8	0.154	0.229	0.021
.	19.01.16-04.31.44-1-247909	119	6	6	1	0	0	708	5	5	0	0	NA	NA	NA	36	36	245	245	359	171	219	318	10	6	8	0.041	0.024	0.022
.	19.01.16-04.31.48-1-247912	66	3	3	0	0	0	693	1	1	0	0	NA	NA	NA	30	27	244	247	349	166	218	309	3	0	6	0.012	0	0.017
.	19.01.16-04.31.51-1-247921	94	10	10	5	0	3	692	9	9	0	0	NA	NA	NA	38	26	243	242	354	168	215	309	11	28	17	0.045	0.116	0.048
.	19.01.16-04.31.54-1-247944	89	14	14	5	0	3	702	12	12	0	0	NA	NA	NA	46	40	246	251	356	168	221	313	39	26	8	0.159	0.104	0.022
.	19.01.16-04.32.02-1-247950	171	9	9	3	0	2	718	8	8	0	0	NA	NA	NA	52	55	248	254	366	174	220	324	42	1	10	0.169	0.004	0.027
.	19.01.16-04.32.04-1-247952	122	11	11	4	0	1	722	10	10	0	0	NA	NA	NA	38	50	252	247	364	177	220	325	21	24	11	0.083	0.097	0.03
.	19.01.16-04.32.05-1-247954	202	8	8	5	0	4	714	7	7	0	0	NA	NA	NA	67	45	250	247	361	175	220	319	5	24	6	0.02	0.097	0.017
.	19.01.16-04.32.10-1-247955	65	4	4	1	0	1	695	3	3	0	0	NA	NA	NA	25	26	241	243	355	163	219	313	6	3	1	0.025	0.012	0.003
.	19.01.16-04.32.17-1-247956	31	1	1	1	0	1	0	0	0	0	0	NA	NA	NA	13	7	239	240	341	0	0	0	0	0	2	0	0	0.006
.	19.01.16-04.32.19-1-247957	33	1	1	0	0	0	0	0	0	0	0	NA	NA	NA	7	12	237	241	347	0	0	0	0	0	4	0	0	0.012
.	19.01.16-04.32.21-1-247958	64	3	3	1	0	1	700	2	2	0	0	NA	NA	NA	22	35	246	245	357	167	218	315	10	2	0	0.041	0.008	0
.	19.01.16-04.32.21-1-247959	66	4	4	1	0	0	684	2	2	0	0	NA	NA	NA	25	16	243	236	350	167	209	308	1	7	3	0.004	0.03	0.009
.	19.01.16-04.32.22-1-247960	63	3	3	1	0	0	689	2	2	0	0	NA	NA	NA	26	22	243	239	353	167	212	310	0	3	7	0	0.013	0.02
.	19.01.16-04.32.26-1-247961	136	12	12	4	0	3	715	10	10	0	0	NA	NA	NA	40	48	247	255	359	170	229	316	28	7	26	0.113	0.027	0.072
.	19.01.16-04.32.27-1-247962	94	8	8	0	0	0	695	6	6	0	0	NA	NA	NA	16	24	247	242	348	169	216	310	15	12	7	0.061	0.05	0.02
.	19.01.16-04.32.27-1-247963	66	2	2	1	0	0	692	1	1	0	0	NA	NA	NA	25	26	240	244	355	165	212	315	2	5	0	0.008	0.02	0
.	19.01.16-04.32.29-1-247964	38	1	1	0	0	0	0	0	0	0	0	NA	NA	NA	8	17	243	241	346	0	0	0	0	1	0	0	0.004	0
.	19.01.16-04.32.32-1-247965	36	1	1	1	0	1	0	0	0	0	0	NA	NA	NA	10	11	241	240	343	0	0	0	0	0	1	0	0	0.003
.	19.01.16-04.32.35-1-247966	122	15	15	5	0	3	700	13	13	0	0	NA	NA	NA	44	37	244	256	350	168	224	308	39	20	14	0.16	0.078	0.04
.	19.01.16-04.32.35-1-247967	62	2	2	1	0	1	400	1	1	0	0	NA	NA	NA	22	17	241	241	348	90	131	179	4	0	0	0.017	0	0
.	19.01.16-04.32.37-1-247969	63	2	2	0	0	0	599	0	0	0	0	NA	NA	NA	9	22	242	241	352	139	183	277	1	0	0	0.004	0	0
.	19.01.16-04.32.39-1-247970	61	3	3	1	0	1	714	2	2	0	0	NA	NA	NA	14	38	243	249	359	167	222	325	3	1	1	0.012	0.004	0.003
.	19.01.16-04.32.40-1-247971	143	35	35	9	0	8	704	31	31	0	0	NA	NA	NA	50	46	249	250	360	173	220	311	70	40	31	0.281	0.16	0.086
.	19.01.16-04.32.42-1-247975	118	17	17	3	0	2	696	13	13	0	0	NA	NA	NA	42	34	246	245	356	168	214	314	45	4	14	0.183	0.016	0.039
.	19.01.16-04.32.47-1-247978	66	2	2	1	0	1	688	1	1	0	0	NA	NA	NA	18	15	239	239	350	163	212	313	1	0	3	0.004	0	0.009
.	19.01.16-04.32.51-1-247983	118	6	6	4	0	2	697	5	5	0	0	NA	NA	NA	37	25	244	243	351	169	215	313	6	10	6	0.025	0.041	0.017
.	19.01.16-04.32.51-1-247984	92	5	5	2	0	2	708	4	4	0	0	NA	NA	NA	27	41	248	245	361	171	217	320	0	10	3	0	0.041	0.008
.	19.01.16-04.32.55-1-248004	143	15	15	2	0	2	711	13	13	0	0	NA	NA	NA	55	46	251	245	363	171	216	324	21	40	7	0.084	0.163	0.019
.	19.01.16-04.32.56-1-248006	125	6	6	2	0	2	694	5	5	0	0	NA	NA	NA	40	38	248	247	356	167	216	311	14	6	3	0.056	0.024	0.008
.	19.01.16-04.33.01-1-248008	90	4	4	1	0	0	686	3	3	0	0	NA	NA	NA	15	20	242	243	348	165	215	306	2	6	5	0.008	0.025	0.014
.	19.01.16-04.33.06-1-248013	89	4	4	0	0	0	695	3	3	0	0	NA	NA	NA	28	28	241	245	355	164	217	314	6	4	4	0.025	0.016	0.011
.	19.01.16-04.33.10-1-248015	115	13	13	6	0	4	709	11	11	0	0	NA	NA	NA	42	46	249	248	362	168	221	320	33	15	14	0.133	0.06	0.039
.	19.01.16-04.33.10-1-248016	115	18	18	3	0	3	712	17	17	0	0	NA	NA	NA	23	41	251	245	358	171	219	322	48	0	15	0.191	0	0.042
.	19.01.16-04.33.15-1-248017	64	2	2	1	0	1	694	1	1	0	0	NA	NA	NA	25	31	242	246	356	164	218	312	8	0	7	0.033	0	0.02
.	19.01.16-04.33.19-1-248018	86	6	6	0	0	0	700	5	5	0	0	NA	NA	NA	29	32	242	246	357	163	218	319	8	13	4	0.033	0.053	0.011
.	19.01.16-04.33.19-1-248019	30	1	1	0	0	0	0	0	0	0	0	NA	NA	NA	7	13	239	241	346	0	0	0	0	0	0	0	0	0
.	19.01.16-04.33.21-1-248020	119	16	16	4	0	3	697	14	14	0	0	NA	NA	NA	42	42	244	251	360	163	219	315	9	18	10	0.037	0.072	0.028
.	19.01.16-04.33.23-1-248021	131	23	23	9	0	5	696	19	19	0	0	NA	NA	NA	36	34	247	247	353	170	217	309	42	31	24	0.17	0.126	0.068
.	19.01.16-04.33.27-1-248022	89	5	5	1	0	0	702	4	4	0	0	NA	NA	NA	33	33	247	244	355	174	214	314	9	5	1	0.036	0.02	0.003
.	19.01.16-04.33.31-1-248023	118	6	6	2	0	1	696	5	5	0	0	NA	NA	NA	42	33	246	245	355	167	215	314	6	7	5	0.024	0.029	0.014
.	19.01.16-04.33.36-1-248024	30	1	1	1	0	1	0	0	0	0	0	NA	NA	NA	11	6	237	240	342	0	0	0	0	0	0	0	0	0
.	19.01.16-04.33.38-1-248025	68	2	2	1	0	1	685	1	1	0	0	NA	NA	NA	21	18	240	245	346	165	215	305	9	8	0	0.038	0.033	0
.	19.01.16-04.33.38-1-248026	186	10	10	2	0	2	714	9	9	0	0	NA	NA	NA	55	50	252	247	364	173	218	323	13	15	5	0.052	0.061	0.014
.	19.01.16-04.33.41-1-248030	151	13	13	5	0	4	709	12	12	0	0	NA	NA	NA	37	39	244	250	358	169	223	317	18	21	11	0.074	0.084	0.031
.	19.01.16-04.33.41-1-248031	124	6	6	4	0	3	703	4	4	0	0	NA	NA	NA	30	38	246	242	363	172	209	322	2	10	9	0.008	0.041	0.025
.	19.01.16-04.33.47-1-248033	63	3	3	1	0	1	694	2	2	0	0	NA	NA	NA	23	27	242	244	354	166	213	315	0	4	4	0	0.016	0.011
.	19.01.16-04.33.50-1-248038	128	4	4	1	0	1	687	2	2	0	0	NA	NA	NA	41	22	238	243	354	161	216	310	6	0	11	0.025	0	0.031
.	19.01.16-04.33.51-1-248039	146	26	26	9	0	8	710	24	24	0	0	NA	NA	NA	47	49	252	250	360	176	221	313	46	20	37	0.183	0.08	0.103
.	19.01.16-04.33.54-1-248068	56	2	2	0	0	0	0	1	1	0	0	NA	NA	NA	14	13	238	239	349	0	0	0	3	1	0	0.013	0.004	0
.	19.01.16-04.33.57-1-248071	110	14	14	4	0	4	701	13	13	0	0	NA	NA	NA	33	35	247	243	358	171	212	318	38	8	0	0.154	0.033	0
.	19.01.16-04.34.00-1-248072	181	7	7	0	0	0	712	5	5	0	0	NA	NA	NA	51	46	246	247	366	170	220	322	7	6	0	0.028	0.024	0
.	19.01.16-04.34.02-1-248073	206	16	16	5	0	3	738	14	14	0	0	NA	NA	NA	71	82	261	258	376	181	227	330	23	31	9	0.088	0.12	0.024
.	19.01.16-04.34.02-1-248076	177	19	19	3	0	3	718	16	16	0	0	NA	NA	NA	65	54	246	253	368	172	220	326	17	21	20	0.069	0.083	0.054
.	19.01.16-04.34.04-1-248078	144	25	25	7	0	3	711	22	22	0	0	NA	NA	NA	52	47	256	247	357	178	221	312	30	32	26	0.117	0.13	0.073
.	19.01.16-04.34.07-1-248080	148	8	8	4	0	3	713	5	5	0	0	NA	NA	NA	55	53	259	247	360	177	220	316	11	7	2	0.042	0.028	0.006
.	19.01.16-04.34.10-1-248081	32	1	1	0	0	0	0	0	0	0	0	NA	NA	NA	9	16	240	241	348	0	0	0	0	0	0	0	0	0
.	19.01.16-04.34.12-1-248082	33	1	1	0	0	0	0	0	0	0	0	NA	NA	NA	7	10	242	238	343	0	0	0	0	0	2	0	0	0.006
.	19.01.16-04.34.14-1-248083	115	9	9	2	0	2	697	8	8	0	0	NA	NA	NA	35	32	243	249	353	170	213	314	4	27	15	0.016	0.108	0.042
.	19.01.16-04.34.21-1-248085	92	3	3	1	0	1	694	2	2	0	0	NA	NA	NA	24	29	241	243	358	163	214	317	0	0	4	0	0	0.011
.	19.01.16-04.34.23-1-248086	110	6	6	3	0	2	716	5	5	0	0	NA	NA	NA	40	49	253	247	362	175	222	319	19	0	8	0.075	0	0.022
.	19.01.16-04.34.30-1-248087	156	12	12	4	0	3	724	10	10	0	0	NA	NA	NA	50	61	257	254	363	177	223	324	3	8	14	0.012	0.031	0.039
.	19.01.16-04.34.35-1-248088	120	9	9	3	0	3	713	8	8	0	0	NA	NA	NA	33	42	248	246	361	173	220	320	10	3	18	0.04	0.012	0.05
.	19.01.16-04.34.36-1-248089	34	1	1	0	0	0	0	0	0	0	0	NA	NA	NA	10	14	242	240	345	0	0	0	1	0	0	0.004	0	0
.	19.01.16-04.34.36-1-248090	64	2	2	0	0	0	695	1	1	0	0	NA	NA	NA	24	28	242	242	357	166	218	311	0	0	12	0	0	0.034
.	19.01.16-04.34.37-1-248091	118	7	7	5	0	3	707	5	5	0	0	NA	NA	NA	54	45	246	249	363	168	216	323	0	23	11	0	0.092	0.03
.	19.01.16-04.34.39-1-248092	33	1	1	0	0	0	0	0	0	0	0	NA	NA	NA	11	9	240	238	344	0	0	0	0	0	2	0	0	0.006
.	19.01.16-04.34.39-1-248093	33	1	1	0	0	0	0	0	0	0	0	NA	NA	NA	9	6	237	238	344	0	0	0	0	0	2	0	0	0.006
.	19.01.16-04.34.41-1-248097	181	35	35	10	0	6	733	32	32	0	0	NA	NA	NA	48	59	255	254	363	179	230	324	91	33	24	0.357	0.13	0.066
.	19.01.16-04.34.42-1-248098	93	5	5	1	0	1	705	4	4	0	0	NA	NA	NA	25	42	245	249	361	169	215	321	0	5	4	0	0.02	0.011
.	19.01.16-04.34.44-1-248099	117	8	8	2	0	2	709	5	5	0	0	NA	NA	NA	34	36	247	247	355	169	222	318	15	8	3	0.061	0.032	0.008
.	19.01.16-04.34.51-1-248106	94	5	5	2	0	1	701	4	4	0	0	NA	NA	NA	28	31	244	239	361	167	214	320	12	6	6	0.049	0.025	0.017
.	19.01.16-04.34.52-1-248124	33	1	1	0	0	0	0	0	0	0	0	NA	NA	NA	12	10	238	242	343	0	0	0	0	0	6	0	0	0.017
.	19.01.16-04.34.55-1-248127	35	1	1	1	0	1	0	0	0	0	0	NA	NA	NA	8	13	239	240	347	0	0	0	0	0	4	0	0	0.012
.	19.01.16-04.34.57-1-248130	84	6	6	2	0	2	691	5	5	0	0	NA	NA	NA	34	28	242	247	352	162	221	308	11	0	12	0.045	0	0.034
.	19.01.16-04.34.58-1-248131	216	9	9	5	0	4	734	7	7	0	0	NA	NA	NA	40	70	254	255	374	174	226	334	17	8	5	0.067	0.031	0.013
.	19.01.16-04.34.59-1-248132	85	3	3	0	0	0	686	2	2	0	0	NA	NA	NA	26	25	242	246	350	166	215	305	0	3	2	0	0.012	0.006
.	19.01.16-04.34.59-1-248133	89	3	3	1	0	1	711	2	2	0	0	NA	NA	NA	28	37	247	243	360	169	217	325	3	0	5	0.012	0	0.014
.	19.01.16-04.35.01-1-248134	185	20	20	7	0	6	717	18	18	0	0	NA	NA	NA	54	49	247	248	367	170	218	329	28	32	16	0.113	0.129	0.044
.	19.01.16-04.35.05-1-248139	35	1	1	0	0	0	0	0	0	0	0	NA	NA	NA	5	13	242	241	343	0	0	0	0	0	0	0	0	0
.	19.01.16-04.35.08-1-248141	57	2	2	1	0	0	693	1	1	0	0	NA	NA	NA	23	27	245	245	350	166	216	311	6	0	3	0.024	0	0.009
.	19.01.16-04.35.11-1-248142	61	2	2	1	0	0	692	1	1	0	0	NA	NA	NA	30	26	240	244	355	163	213	316	0	8	0	0	0.033	0
.	19.01.16-04.35.15-1-248143	32	1	1	0	0	0	0	0	0	0	0	NA	NA	NA	9	9	238	239	345	0	0	0	0	1	0	0	0.004	0
.	19.01.16-04.35.17-1-248144	58	2	2	0	0	0	681	1	1	0	0	NA	NA	NA	26	17	241	239	350	163	209	309	3	2	0	0.012	0.008	0
.	19.01.16-04.35.17-1-248145	94	6	6	1	0	1	708	5	5	0	0	NA	NA	NA	25	33	251	244	351	173	221	314	24	3	1	0.096	0.012	0.003
.	19.01.16-04.35.17-1-248146	119	7	7	1	0	1	708	5	5	0	0	NA	NA	NA	40	36	240	250	359	166	222	320	14	8	3	0.058	0.032	0.008
.	19.01.16-04.35.22-1-248147	34	1	1	1	0	1	0	0	0	0	0	NA	NA	NA	7	8	239	239	343	0	0	0	0	3	0	0	0.013	0
.	19.01.16-04.35.23-1-248148	122	5	5	3	0	2	714	4	4	0	0	NA	NA	NA	45	45	246	247	365	172	219	323	0	11	6	0	0.045	0.016
.	19.01.16-04.35.25-1-248149	116	13	13	2	0	2	702	12	12	0	0	NA	NA	NA	40	34	249	244	354	171	216	315	13	15	6	0.052	0.061	0.017
.	19.01.16-04.35.26-1-248150	163	7	7	2	0	2	713	6	6	0	0	NA	NA	NA	48	51	248	254	362	174	223	316	19	0	6	0.077	0	0.017
.	19.01.16-04.35.30-1-248151	59	2	2	0	0	0	398	1	1	0	0	NA	NA	NA	20	13	240	240	346	104	121	173	1	0	1	0.004	0	0.003
.	19.01.16-04.35.35-1-248152	58	2	2	0	0	0	682	1	1	0	0	NA	NA	NA	22	14	241	241	345	166	210	306	2	0	5	0.008	0	0.014
.	19.01.16-04.35.37-1-248154	91	8	8	2	0	2	686	5	5	0	0	NA	NA	NA	29	33	248	247	351	164	215	307	5	7	3	0.02	0.028	0.009
.	19.01.16-04.35.38-1-248155	33	1	1	0	0	0	0	0	0	0	0	NA	NA	NA	12	8	239	238	344	0	0	0	0	1	0	0	0.004	0
.	19.01.16-04.35.38-1-248156	88	4	4	0	0	0	708	3	3	0	0	NA	NA	NA	30	41	244	255	355	167	225	316	22	3	0	0.09	0.012	0
.	19.01.16-04.35.41-1-248160	57	2	2	0	0	0	250	1	1	0	0	NA	NA	NA	9	13	240	241	345	55	77	118	1	0	4	0.004	0	0.012
.	19.01.16-04.35.43-1-248161	92	3	3	2	0	2	698	2	2	0	0	NA	NA	NA	30	28	242	246	353	167	217	314	6	2	0	0.025	0.008	0
.	19.01.16-04.35.43-1-248162	61	3	3	1	0	1	689	2	2	0	0	NA	NA	NA	17	18	242	240	349	162	215	312	9	0	0	0.037	0	0
.	19.01.16-04.35.49-1-248167	90	6	6	0	0	0	696	5	5	0	0	NA	NA	NA	33	25	243	241	354	170	211	315	7	2	8	0.029	0.008	0.023
.	19.01.16-04.35.50-1-248169	146	18	18	6	0	3	711	16	16	0	0	NA	NA	NA	39	41	247	249	358	171	222	318	20	24	28	0.081	0.096	0.078
.	19.01.16-04.35.50-1-248170	177	26	26	6	0	4	725	22	22	0	0	NA	NA	NA	54	62	255	255	365	176	223	326	34	41	19	0.133	0.161	0.052
.	19.01.16-04.35.51-1-248172	173	27	27	13	0	6	712	24	24	0	0	NA	NA	NA	45	45	251	247	360	173	218	321	36	73	20	0.143	0.296	0.056
.	19.01.16-04.35.57-1-248201	58	2	2	1	0	0	687	1	1	0	0	NA	NA	NA	29	20	240	243	350	164	213	310	5	5	0	0.021	0.021	0
.	19.01.16-04.35.59-1-248202	33	1	1	0	0	0	0	0	0	0	0	NA	NA	NA	7	8	241	237	343	0	0	0	0	2	0	0	0.008	0
.	19.01.16-04.35.59-1-248203	59	2	2	0	0	0	299	1	1	0	0	NA	NA	NA	19	18	243	240	348	67	106	126	0	3	0	0	0.012	0
.	19.01.16-04.36.00-1-248204	153	20	20	9	0	5	699	18	18	0	0	NA	NA	NA	41	34	245	247	355	170	216	313	53	15	13	0.216	0.061	0.037
.	19.01.16-04.36.01-1-248205	145	8	8	2	0	2	715	6	6	0	0	NA	NA	NA	48	48	245	254	362	169	221	325	13	3	10	0.053	0.012	0.028
.	19.01.16-04.36.07-1-248210	62	4	4	1	0	0	684	3	3	0	0	NA	NA	NA	30	20	241	239	353	165	213	306	1	14	0	0.004	0.059	0
.	19.01.16-04.36.13-1-248211	115	5	5	1	0	1	698	4	4	0	0	NA	NA	NA	24	26	242	244	353	167	217	314	7	7	1	0.029	0.029	0.003
.	19.01.16-04.36.15-1-248212	60	2	2	0	0	0	693	1	1	0	0	NA	NA	NA	22	24	242	247	348	167	219	307	0	4	3	0	0.016	0.009
.	19.01.16-04.36.24-1-248214	64	3	3	1	0	1	692	2	2	0	0	NA	NA	NA	30	29	242	247	353	163	219	310	7	0	0	0.029	0	0
.	19.01.16-04.36.26-1-248215	31	1	1	0	0	0	0	0	0	0	0	NA	NA	NA	10	9	239	238	345	0	0	0	0	2	0	0	0.008	0
.	19.01.16-04.36.29-1-248216	58	2	2	1	0	1	48	1	1	0	0	NA	NA	NA	17	20	242	242	349	17	14	17	0	4	0	0	0.017	0
.	19.01.16-04.36.29-1-248217	122	6	6	3	0	2	717	4	4	0	0	NA	NA	NA	45	46	245	250	364	168	226	323	3	12	5	0.012	0.048	0.014
.	19.01.16-04.36.30-1-248218	210	20	20	5	0	3	730	19	19	0	0	NA	NA	NA	53	62	256	248	371	176	222	332	55	23	10	0.215	0.093	0.027
.	19.01.16-04.36.39-1-248225	68	4	4	1	0	0	697	3	3	0	0	NA	NA	NA	22	33	246	249	351	171	218	308	1	6	1	0.004	0.024	0.003
.	19.01.16-04.36.39-1-248226	179	16	16	7	0	6	723	15	15	0	0	NA	NA	NA	45	55	246	244	378	169	218	336	21	28	19	0.085	0.115	0.05
.	19.01.16-04.36.43-1-248230	96	8	8	2	0	1	700	6	6	0	0	NA	NA	NA	46	39	250	248	354	169	220	311	7	15	1	0.028	0.06	0.003
.	19.01.16-04.36.47-1-248234	175	16	16	6	0	6	717	14	14	0	0	NA	NA	NA	57	52	253	252	360	175	224	318	21	11	20	0.083	0.044	0.056
.	19.01.16-04.36.48-1-248235	65	3	3	0	0	0	443	1	1	0	0	NA	NA	NA	18	12	242	239	344	117	134	192	3	4	0	0.012	0.017	0
.	19.01.16-04.36.49-1-248237	57	2	2	1	0	1	692	1	1	0	0	NA	NA	NA	19	21	242	241	351	166	213	313	0	4	0	0	0.017	0
.	19.01.16-04.36.56-1-248261	177	10	10	4	0	3	705	8	8	0	0	NA	NA	NA	46	42	245	250	360	166	220	319	28	8	13	0.114	0.032	0.036
.	19.01.16-04.36.57-1-248263	86	5	5	2	0	1	708	4	4	0	0	NA	NA	NA	29	36	246	248	355	169	223	316	4	6	8	0.016	0.024	0.023
.	19.01.16-04.37.06-1-248268	123	23	23	6	0	5	714	21	21	0	0	NA	NA	NA	39	45	246	247	365	167	220	327	43	44	18	0.175	0.178	0.049
.	19.01.16-04.37.11-1-248269	67	4	4	3	0	3	690	2	2	0	0	NA	NA	NA	22	23	246	243	347	167	215	308	2	0	5	0.008	0	0.014
.	19.01.16-04.37.12-1-248270	175	23	23	4	0	4	734	20	20	0	0	NA	NA	NA	62	65	247	259	372	169	231	334	73	13	1	0.296	0.05	0.003
.	19.01.16-04.37.21-1-248271	175	39	39	9	0	5	706	35	35	0	0	NA	NA	NA	37	44	248	247	362	168	216	322	77	33	17	0.31	0.134	0.047
.	19.01.16-04.37.26-1-248272	120	8	8	3	0	3	692	6	6	0	0	NA	NA	NA	31	27	242	246	352	163	220	309	21	0	10	0.087	0	0.028
.	19.01.16-04.37.28-1-248273	62	2	2	0	0	0	686	1	1	0	0	NA	NA	NA	26	25	242	242	354	162	209	315	4	0	0	0.017	0	0
.	19.01.16-04.37.28-1-248274	126	11	11	3	0	2	714	10	10	0	0	NA	NA	NA	33	45	247	249	362	170	221	323	18	13	6	0.073	0.052	0.017
.	19.01.16-04.37.28-1-248275	64	2	2	0	0	0	699	1	1	0	0	NA	NA	NA	26	40	246	249	358	170	219	310	0	0	8	0	0	0.022
.	19.01.16-04.37.29-1-248276	38	1	1	1	0	1	0	0	0	0	0	NA	NA	NA	12	7	239	238	343	0	0	0	0	3	0	0	0.013	0
.	19.01.16-04.37.32-1-248277	94	3	3	0	0	0	695	2	2	0	0	NA	NA	NA	22	26	244	244	351	167	216	312	4	5	2	0.016	0.02	0.006
.	19.01.16-04.37.42-1-248282	96	10	10	1	0	0	709	8	8	0	0	NA	NA	NA	32	34	245	248	354	168	224	317	5	8	6	0.02	0.032	0.017
.	19.01.16-04.37.44-1-248283	32	1	1	0	0	0	0	0	0	0	0	NA	NA	NA	6	8	238	240	343	0	0	0	0	0	0	0	0	0
.	19.01.16-04.37.46-1-248285	92	5	5	2	0	1	702	4	4	0	0	NA	NA	NA	27	34	246	245	356	170	218	314	7	10	2	0.028	0.041	0.006
.	19.01.16-04.37.49-1-248289	93	5	5	1	0	1	701	3	3	0	0	NA	NA	NA	30	33	246	243	357	172	212	317	0	15	0	0	0.062	0
[truncated: 1 more rows]
