# Supplementary material for: Modelling targeted rabies vaccination strategies for a domestic dog population with heterogeneous roaming patterns
Source: PLoS Negl Trop Dis. 2019 Jul 8;13(7):e0007582. doi: 10.1371/journal.pntd.0007582 (PMC6638970; doi:10.1371/journal.pntd.0007582)
Supplement: S1 Zip file folder — The files contain a summary for each simulation for its respective scenario. The files are named first with the population structure (FP, ED, RD, SD) and then the specific vaccination strategy used for that scenario. (ZIP) [file pntd.0007582.s002.zip › Supp_Files/FP_E0.9_R0.5_S0.5_all_measuresReport.txt]

scenario	iteration	duration	tot_deaths	rabid_dogs	moved	mov_DK	movInfect	n_vacc	n_cull	detDogs_cull	contDogs_cull	reactCull	preemptVaccCov_dogLevel	reactVaccCov_dogLevel	mean_Rt	non_rabid_dead	born	nb_in_exp_cat	nb_in_roam_cat	nb_stayhome	nb_exp_vacc	nb_roam_vacc	nb_stayhome_vacc	nb_contacting_explorer	nb_contacting_roamer	nb_contacting_stayhome	contact_per_explorer	contact_per_roamer	contact_per_stayhome
.	19.01.16-03.22.32-1-367713	219	10	10	3	0	3	553	9	9	0	0	NA	NA	NA	62	70	256	258	369	232	135	186	5	7	8	0.02	0.027	0.022
.	19.01.16-03.22.32-1-367714	202	14	14	4	0	3	567	13	13	0	0	NA	NA	NA	56	75	266	256	366	240	134	193	11	8	22	0.041	0.031	0.06
.	19.01.16-03.22.32-1-367715	99	3	3	0	0	0	512	2	2	0	0	NA	NA	NA	21	28	245	242	354	216	120	176	1	0	2	0.004	0	0.006
.	19.01.16-03.22.32-1-367716	292	66	66	19	0	18	566	64	64	0	0	NA	NA	NA	63	86	253	267	379	230	138	198	34	87	79	0.134	0.326	0.208
.	19.01.16-03.22.32-1-367717	143	13	13	6	0	6	513	11	11	0	0	NA	NA	NA	55	33	246	247	353	216	121	176	13	9	14	0.053	0.036	0.04
.	19.01.16-03.22.32-1-367718	38	1	1	0	0	0	0	0	0	0	0	NA	NA	NA	21	15	240	242	346	0	0	0	0	2	0	0	0.008	0
.	19.01.16-03.22.32-1-367719	57	2	2	0	0	0	0	1	1	0	0	NA	NA	NA	21	20	242	245	346	0	0	0	0	6	4	0	0.024	0.012
.	19.01.16-03.22.32-1-367720	88	6	6	1	0	1	508	5	5	0	0	NA	NA	NA	27	17	242	239	349	215	120	173	3	0	16	0.012	0	0.046
.	19.01.16-03.22.35-1-367722	129	15	15	5	0	4	527	12	12	0	0	NA	NA	NA	30	45	245	255	358	217	128	182	4	31	8	0.016	0.122	0.022
.	19.01.16-03.22.36-1-367730	31	1	1	0	0	0	0	0	0	0	0	NA	NA	NA	6	8	237	240	344	0	0	0	0	0	1	0	0	0.003
.	19.01.16-03.22.39-1-367741	61	3	3	1	0	1	498	2	2	0	0	NA	NA	NA	30	19	241	240	351	214	116	168	1	6	0	0.004	0.025	0
.	19.01.16-03.22.48-1-367749	124	4	4	1	0	1	519	3	3	0	0	NA	NA	NA	37	31	246	241	357	221	118	180	0	13	3	0	0.054	0.008
.	19.01.16-03.22.48-1-367750	150	11	11	3	0	2	534	10	10	0	0	NA	NA	NA	45	46	248	248	363	222	129	183	0	13	11	0	0.052	0.03
.	19.01.16-03.22.55-1-367762	143	9	9	2	0	1	533	7	7	0	0	NA	NA	NA	50	47	252	251	357	227	128	178	7	15	8	0.028	0.06	0.022
.	19.01.16-03.22.56-1-367765	148	10	10	0	0	0	540	9	9	0	0	NA	NA	NA	49	55	252	255	361	223	133	184	10	5	8	0.04	0.02	0.022
.	19.01.16-03.22.57-1-367768	90	7	7	2	0	2	511	6	6	0	0	NA	NA	NA	24	22	245	242	348	217	119	175	10	12	2	0.041	0.05	0.006
.	19.01.16-03.22.57-1-367769	160	15	15	5	0	5	531	12	12	0	0	NA	NA	NA	48	48	250	248	363	223	124	184	14	33	11	0.056	0.133	0.03
.	19.01.16-03.23.02-1-367776	203	18	18	4	0	4	541	15	15	0	0	NA	NA	NA	64	52	257	244	364	230	123	188	16	27	20	0.062	0.111	0.055
.	19.01.16-03.23.07-1-367780	61	2	2	0	0	0	297	1	1	0	0	NA	NA	NA	12	19	241	243	348	121	73	103	5	0	0	0.021	0	0
.	19.01.16-03.23.08-1-367781	68	3	3	2	0	1	505	1	1	0	0	NA	NA	NA	31	25	242	244	352	212	119	174	5	1	0	0.021	0.004	0
.	19.01.16-03.23.15-1-367783	92	8	8	1	0	1	513	6	6	0	0	NA	NA	NA	32	34	248	242	357	219	116	178	11	9	4	0.044	0.037	0.011
.	19.01.16-03.23.17-1-367800	88	3	3	1	0	1	518	2	2	0	0	NA	NA	NA	32	34	249	241	357	220	120	178	0	11	2	0	0.046	0.006
.	19.01.16-03.23.18-1-367833	93	4	4	1	0	1	510	3	3	0	0	NA	NA	NA	25	31	240	246	358	211	120	179	0	6	2	0	0.024	0.006
.	19.01.16-03.23.20-1-367835	34	1	1	0	0	0	0	0	0	0	0	NA	NA	NA	10	12	239	241	345	0	0	0	0	0	2	0	0	0.006
.	19.01.16-03.23.20-1-367836	66	3	3	1	0	1	298	2	2	0	0	NA	NA	NA	11	17	242	242	346	128	70	100	0	0	3	0	0	0.009
.	19.01.16-03.23.22-1-367838	60	3	3	0	0	0	253	2	2	0	0	NA	NA	NA	13	17	243	241	346	110	59	84	1	0	3	0.004	0	0.009
.	19.01.16-03.23.22-1-367839	204	36	36	7	0	4	543	33	33	0	0	NA	NA	NA	68	61	258	254	362	230	131	182	23	45	27	0.089	0.177	0.075
.	19.01.16-03.23.30-1-367875	94	4	4	0	0	0	529	2	2	0	0	NA	NA	NA	27	40	248	248	357	222	126	181	4	4	0	0.016	0.016	0
.	19.01.16-03.23.31-1-367879	205	31	31	6	0	6	532	26	26	0	0	NA	NA	NA	50	46	248	246	365	219	124	189	5	42	40	0.02	0.171	0.11
.	19.01.16-03.23.32-1-367881	151	11	11	3	0	1	533	8	8	0	0	NA	NA	NA	54	59	253	258	361	224	130	179	14	19	6	0.055	0.074	0.017
.	19.01.16-03.23.32-1-367882	234	12	12	1	0	1	556	9	9	0	0	NA	NA	NA	74	77	259	255	376	231	133	192	9	13	17	0.035	0.051	0.045
.	19.01.16-03.23.34-1-367896	155	7	7	2	0	2	525	6	6	0	0	NA	NA	NA	60	48	248	248	365	221	121	183	2	13	7	0.008	0.052	0.019
.	19.01.16-03.23.37-1-368044	174	19	19	4	0	3	527	18	18	0	0	NA	NA	NA	62	48	252	248	361	221	124	182	21	24	32	0.083	0.097	0.089
.	19.01.16-03.23.46-1-369540	212	8	8	1	0	1	542	6	6	0	0	NA	NA	NA	63	58	253	259	359	228	136	178	0	14	6	0	0.054	0.017
.	19.01.16-03.23.52-1-370196	401	70	70	17	0	13	598	63	63	0	0	NA	NA	NA	106	114	268	267	392	244	145	209	30	105	76	0.112	0.393	0.194
.	19.01.16-03.23.53-1-370315	56	2	2	0	0	0	203	1	1	0	0	NA	NA	NA	15	19	243	241	348	91	41	71	4	0	0	0.016	0	0
.	19.01.16-03.23.55-1-370499	33	1	1	0	0	0	0	0	0	0	0	NA	NA	NA	7	12	242	237	346	0	0	0	2	0	0	0.008	0	0
.	19.01.16-03.23.56-1-370565	91	4	4	0	0	0	513	3	3	0	0	NA	NA	NA	40	30	245	244	354	217	121	175	0	1	6	0	0.004	0.017
.	19.01.16-03.23.58-1-370725	34	1	1	0	0	0	0	0	0	0	0	NA	NA	NA	13	7	240	237	343	0	0	0	0	0	1	0	0	0.003
.	19.01.16-03.24.00-1-370906	265	26	26	6	0	3	552	25	25	0	0	NA	NA	NA	88	74	261	251	375	229	128	195	36	30	31	0.138	0.12	0.083
.	19.01.16-03.24.01-1-371021	89	6	6	5	0	3	503	3	3	0	0	NA	NA	NA	27	27	243	244	353	211	120	172	6	4	10	0.025	0.016	0.028
.	19.01.16-03.24.08-1-371738	96	9	9	3	0	3	523	7	7	0	0	NA	NA	NA	35	33	244	246	356	220	125	178	18	5	6	0.074	0.02	0.017
.	19.01.16-03.24.10-1-372037	92	5	5	3	0	2	516	4	4	0	0	NA	NA	NA	26	31	241	242	361	215	121	180	10	0	4	0.041	0	0.011
.	19.01.16-03.24.11-1-372215	64	2	2	1	0	1	251	1	1	0	0	NA	NA	NA	18	21	240	244	350	109	59	83	3	0	0	0.012	0	0
.	19.01.16-03.24.15-1-372799	115	6	6	1	0	0	509	5	5	0	0	NA	NA	NA	32	28	247	245	349	216	121	172	12	0	5	0.049	0	0.014
.	19.01.16-03.24.18-1-373310	150	5	5	0	0	0	528	4	4	0	0	NA	NA	NA	52	47	254	250	356	222	125	181	4	0	9	0.016	0	0.025
.	19.01.16-03.24.20-1-373444	90	11	11	2	0	2	493	9	9	0	0	NA	NA	NA	33	15	243	239	346	210	115	168	0	7	19	0	0.029	0.055
.	19.01.16-03.24.22-1-373639	37	1	1	0	0	0	0	0	0	0	0	NA	NA	NA	12	14	240	240	347	0	0	0	1	0	0	0.004	0	0
.	19.01.16-03.24.25-1-373940	213	15	15	2	0	1	538	13	13	0	0	NA	NA	NA	61	58	250	260	361	216	136	186	19	30	25	0.076	0.115	0.069
.	19.01.16-03.24.26-1-373993	241	50	50	10	0	9	546	47	47	0	0	NA	NA	NA	73	70	252	260	371	222	132	192	22	67	58	0.087	0.258	0.156
.	19.01.16-03.24.27-1-373994	91	5	5	0	0	0	519	2	2	0	0	NA	NA	NA	29	35	248	248	352	220	125	174	12	5	1	0.048	0.02	0.003
.	19.01.16-03.24.33-1-374360	87	3	3	0	0	0	516	2	2	0	0	NA	NA	NA	26	32	243	250	352	220	124	172	3	0	3	0.012	0	0.009
.	19.01.16-03.24.34-1-374362	95	8	8	3	0	3	514	6	6	0	0	NA	NA	NA	30	27	248	237	355	221	117	176	8	7	3	0.032	0.03	0.008
.	19.01.16-03.24.40-1-374367	121	11	11	3	0	3	511	9	9	0	0	NA	NA	NA	35	31	244	247	353	211	125	175	22	2	5	0.09	0.008	0.014
.	19.01.16-03.24.43-1-374373	64	2	2	0	0	0	508	1	1	0	0	NA	NA	NA	24	25	245	244	349	221	121	166	0	0	3	0	0	0.009
.	19.01.16-03.24.46-1-374377	148	16	16	6	0	4	530	15	15	0	0	NA	NA	NA	46	51	247	247	370	220	123	187	7	21	17	0.028	0.085	0.046
.	19.01.16-03.24.46-1-374378	65	2	2	1	0	1	251	1	1	0	0	NA	NA	NA	23	21	243	240	351	108	61	82	0	0	6	0	0	0.017
.	19.01.16-03.24.52-1-374392	152	12	12	4	0	3	530	11	11	0	0	NA	NA	NA	43	43	252	248	356	225	126	179	9	24	11	0.036	0.097	0.031
.	19.01.16-03.24.55-1-374393	90	5	5	2	0	2	515	4	4	0	0	NA	NA	NA	28	30	246	244	353	219	122	174	4	0	7	0.016	0	0.02
.	19.01.16-03.24.56-1-374395	32	1	1	0	0	0	0	0	0	0	0	NA	NA	NA	12	7	238	236	346	0	0	0	0	0	1	0	0	0.003
.	19.01.16-03.24.58-1-374397	36	1	1	0	0	0	0	0	0	0	0	NA	NA	NA	10	7	239	239	342	0	0	0	0	0	1	0	0	0.003
.	19.01.16-03.24.58-1-374400	64	3	3	1	0	0	514	2	2	0	0	NA	NA	NA	25	30	245	249	349	219	123	172	2	3	9	0.008	0.012	0.026
.	19.01.16-03.25.01-1-374405	55	2	2	0	0	0	510	1	1	0	0	NA	NA	NA	24	27	240	243	357	213	121	176	1	0	2	0.004	0	0.006
.	19.01.16-03.25.03-1-374406	233	73	73	16	0	12	546	71	71	0	0	NA	NA	NA	63	61	254	254	366	226	131	189	47	85	77	0.185	0.335	0.21
.	19.01.16-03.25.13-1-374409	59	2	2	1	0	1	508	1	1	0	0	NA	NA	NA	23	25	242	242	354	215	120	173	1	5	0	0.004	0.021	0
.	19.01.16-03.25.13-1-374410	64	4	4	0	0	0	253	2	2	0	0	NA	NA	NA	15	19	242	240	350	109	57	87	2	0	5	0.008	0	0.014
.	19.01.16-03.25.14-1-374411	89	6	6	1	0	1	509	5	5	0	0	NA	NA	NA	30	28	243	245	353	215	122	172	10	3	8	0.041	0.012	0.023
.	19.01.16-03.25.15-1-374412	58	2	2	0	0	0	505	1	1	0	0	NA	NA	NA	25	23	241	242	353	213	119	173	0	2	1	0	0.008	0.003
.	19.01.16-03.25.16-1-374413	117	15	15	3	0	3	525	14	14	0	0	NA	NA	NA	47	42	248	245	362	219	122	184	18	20	8	0.073	0.082	0.022
.	19.01.16-03.25.22-1-374434	293	56	56	10	0	8	564	46	46	0	0	NA	NA	NA	89	85	257	261	380	230	135	199	41	92	39	0.16	0.352	0.103
.	19.01.16-03.25.25-1-374436	180	16	16	7	0	6	523	14	14	0	0	NA	NA	NA	56	48	249	249	363	218	122	183	9	22	8	0.036	0.088	0.022
.	19.01.16-03.25.25-1-374438	327	49	49	16	0	13	577	42	42	0	0	NA	NA	NA	92	100	262	271	380	234	145	198	66	69	47	0.252	0.255	0.124
.	19.01.16-03.25.26-1-374441	115	10	10	3	0	3	512	9	9	0	0	NA	NA	NA	30	32	245	245	355	218	120	174	0	16	15	0	0.065	0.042
.	19.01.16-03.25.29-1-374443	119	7	7	1	0	1	515	6	6	0	0	NA	NA	NA	43	36	247	250	352	218	126	171	18	17	2	0.073	0.068	0.006
.	19.01.16-03.25.34-1-374445	63	3	3	0	0	0	493	2	2	0	0	NA	NA	NA	31	13	239	240	347	207	116	170	3	0	0	0.013	0	0
.	19.01.16-03.25.40-1-374447	88	5	5	0	0	0	519	3	3	0	0	NA	NA	NA	26	36	247	243	359	221	118	180	1	2	6	0.004	0.008	0.017
.	19.01.16-03.25.45-1-374452	185	56	56	12	0	9	544	50	50	0	0	NA	NA	NA	55	59	259	251	362	232	128	184	36	73	47	0.139	0.291	0.13
.	19.01.16-03.25.46-1-374454	93	4	4	2	0	1	513	3	3	0	0	NA	NA	NA	38	33	243	247	356	215	123	175	1	5	1	0.004	0.02	0.003
.	19.01.16-03.25.48-1-374457	66	2	2	0	0	0	301	1	1	0	0	NA	NA	NA	22	15	239	240	349	128	70	103	0	2	4	0	0.008	0.011
.	19.01.16-03.25.49-1-374459	117	9	9	3	0	2	512	8	8	0	0	NA	NA	NA	34	28	246	242	353	219	119	174	18	5	13	0.073	0.021	0.037
.	19.01.16-03.25.58-1-374471	34	1	1	0	0	0	0	0	0	0	0	NA	NA	NA	8	11	241	240	343	0	0	0	0	3	0	0	0.012	0
.	19.01.16-03.25.58-1-374474	91	4	4	2	0	2	506	3	3	0	0	NA	NA	NA	31	23	242	245	349	214	121	171	3	4	4	0.012	0.016	0.011
.	19.01.16-03.26.00-1-374482	33	1	1	0	0	0	0	0	0	0	0	NA	NA	NA	9	5	238	236	344	0	0	0	0	0	0	0	0	0
.	19.01.16-03.26.01-1-374484	63	2	2	0	0	0	514	1	1	0	0	NA	NA	NA	20	32	243	244	358	215	122	177	10	0	2	0.041	0	0.006
.	19.01.16-03.26.02-1-374485	187	11	11	4	0	3	534	10	10	0	0	NA	NA	NA	63	56	249	259	361	220	132	182	23	11	7	0.092	0.042	0.019
.	19.01.16-03.26.10-1-374490	122	5	5	0	0	0	517	3	3	0	0	NA	NA	NA	43	36	249	246	354	219	122	176	7	6	0	0.028	0.024	0
.	19.01.16-03.26.11-1-374494	176	23	23	3	0	3	527	21	21	0	0	NA	NA	NA	44	45	250	247	361	223	121	183	10	48	11	0.04	0.194	0.03
.	19.01.16-03.26.13-1-374495	63	2	2	1	0	1	148	1	1	0	0	NA	NA	NA	9	13	240	239	347	58	34	56	0	0	2	0	0	0.006
.	19.01.16-03.26.21-1-374514	215	35	35	8	0	5	540	34	34	0	0	NA	NA	NA	65	66	256	260	363	227	133	180	18	52	37	0.07	0.2	0.102
.	19.01.16-03.26.24-1-374516	64	4	4	0	0	0	509	1	1	0	0	NA	NA	NA	28	24	243	241	353	216	119	174	1	0	9	0.004	0	0.025
.	19.01.16-03.26.26-1-374517	117	10	10	1	0	1	520	9	9	0	0	NA	NA	NA	34	31	245	241	358	221	118	181	6	3	25	0.024	0.012	0.07
.	19.01.16-03.26.29-1-374519	239	36	36	6	0	5	551	34	34	0	0	NA	NA	NA	66	67	263	255	362	234	131	186	34	52	23	0.129	0.204	0.064
.	19.01.16-03.26.33-1-374521	297	54	54	23	0	19	575	51	51	0	0	NA	NA	NA	74	97	263	260	387	234	136	205	40	86	49	0.152	0.331	0.127
.	19.01.16-03.26.36-1-374522	92	5	5	2	0	1	510	4	4	0	0	NA	NA	NA	41	41	246	247	361	214	119	177	5	6	2	0.02	0.024	0.006
.	19.01.16-03.26.37-1-374523	116	5	5	1	0	1	509	3	3	0	0	NA	NA	NA	33	28	246	243	352	218	120	171	0	6	9	0	0.025	0.026
.	19.01.16-03.26.49-1-374542	147	11	11	3	0	3	514	9	9	0	0	NA	NA	NA	41	36	244	250	355	214	124	176	15	8	5	0.061	0.032	0.014
.	19.01.16-03.26.49-1-374543	174	10	10	0	0	0	556	9	9	0	0	NA	NA	NA	57	71	255	260	369	229	135	192	3	22	15	0.012	0.085	0.041
.	19.01.16-03.26.50-1-374545	88	6	6	0	0	0	506	4	4	0	0	NA	NA	NA	33	24	242	240	355	212	118	176	0	6	13	0	0.025	0.037
.	19.01.16-03.26.54-1-374552	57	2	2	0	0	0	0	0	0	0	0	NA	NA	NA	18	19	245	240	347	0	0	0	3	0	0	0.012	0	0
.	19.01.16-03.26.55-1-374553	123	13	13	3	0	3	518	12	12	0	0	NA	NA	NA	41	35	244	246	358	218	124	176	10	11	14	0.041	0.045	0.039
.	19.01.16-03.26.58-1-374556	67	2	2	0	0	0	508	1	1	0	0	NA	NA	NA	21	26	246	242	351	215	119	174	0	0	3	0	0	0.009
.	19.01.16-03.27.09-1-374566	143	10	10	0	0	0	525	9	9	0	0	NA	NA	NA	46	48	253	246	362	221	123	181	12	5	3	0.047	0.02	0.008
.	19.01.16-03.27.09-1-374568	56	2	2	1	0	1	51	1	1	0	0	NA	NA	NA	15	17	240	240	350	21	11	19	4	0	0	0.017	0	0
.	19.01.16-03.27.11-1-374572	123	9	9	3	0	3	519	8	8	0	0	NA	NA	NA	52	40	247	250	356	217	124	178	6	18	4	0.024	0.072	0.011
.	19.01.16-03.27.13-1-374574	34	1	1	1	0	1	0	0	0	0	0	NA	NA	NA	5	11	239	240	345	0	0	0	0	0	4	0	0	0.012
.	19.01.16-03.27.14-1-374575	57	2	2	0	0	0	300	0	0	0	0	NA	NA	NA	13	17	243	240	347	127	70	103	2	0	2	0.008	0	0.006
.	19.01.16-03.27.15-1-374576	124	7	7	0	0	0	511	5	5	0	0	NA	NA	NA	37	35	247	246	355	217	121	173	0	6	12	0	0.024	0.034
.	19.01.16-03.27.16-1-374578	183	29	29	4	0	3	535	25	25	0	0	NA	NA	NA	64	53	246	249	371	219	125	191	39	29	39	0.159	0.116	0.105
.	19.01.16-03.27.16-1-374579	151	13	13	2	0	2	531	10	10	0	0	NA	NA	NA	43	51	247	254	363	217	130	184	2	11	14	0.008	0.043	0.039
.	19.01.16-03.27.22-1-374601	144	10	10	2	0	1	531	9	9	0	0	NA	NA	NA	46	48	243	258	360	212	136	183	38	12	2	0.156	0.047	0.006
.	19.01.16-03.27.28-1-374602	139	6	6	1	0	1	528	5	5	0	0	NA	NA	NA	50	40	252	245	356	224	121	183	1	3	13	0.004	0.012	0.037
.	19.01.16-03.27.28-1-374603	62	2	2	1	0	1	399	0	0	0	0	NA	NA	NA	18	15	242	239	347	170	93	136	3	0	0	0.012	0	0
.	19.01.16-03.27.34-1-374604	120	14	14	4	0	2	519	12	12	0	0	NA	NA	NA	37	37	247	248	355	219	123	177	3	17	23	0.012	0.069	0.065
.	19.01.16-03.27.35-1-374605	34	1	1	0	0	0	0	0	0	0	0	NA	NA	NA	6	7	238	236	346	0	0	0	0	0	1	0	0	0.003
.	19.01.16-03.27.37-1-374606	64	2	2	1	0	1	510	1	1	0	0	NA	NA	NA	25	28	248	239	354	219	118	173	0	3	3	0	0.013	0.008
.	19.01.16-03.27.39-1-374607	64	3	3	1	0	1	513	2	2	0	0	NA	NA	NA	29	34	245	243	359	216	119	178	0	0	9	0	0	0.025
.	19.01.16-03.27.43-1-374611	324	22	22	7	0	2	587	21	21	0	0	NA	NA	NA	77	107	261	266	393	235	140	212	12	24	40	0.046	0.09	0.102
.	19.01.16-03.27.47-1-374616	84	5	5	0	0	0	512	4	4	0	0	NA	NA	NA	24	29	243	244	355	217	120	175	5	4	8	0.021	0.016	0.023
.	19.01.16-03.27.47-1-374618	122	10	10	5	0	4	518	9	9	0	0	NA	NA	NA	40	33	241	251	354	215	125	178	9	21	7	0.037	0.084	0.02
.	19.01.16-03.27.49-1-374622	126	4	4	1	0	1	514	3	3	0	0	NA	NA	NA	35	30	246	239	358	217	118	179	7	1	5	0.028	0.004	0.014
.	19.01.16-03.27.50-1-374625	34	1	1	0	0	0	0	0	0	0	0	NA	NA	NA	10	10	239	237	347	0	0	0	0	1	0	0	0.004	0
.	19.01.16-03.27.52-1-374635	92	7	7	1	0	1	513	6	6	0	0	NA	NA	NA	38	34	244	247	356	216	122	175	3	1	14	0.012	0.004	0.039
.	19.01.16-03.27.52-1-374636	66	2	2	0	0	0	499	1	1	0	0	NA	NA	NA	17	23	240	248	348	209	121	169	0	0	1	0	0	0.003
.	19.01.16-03.27.56-1-374639	33	1	1	0	0	0	0	0	0	0	0	NA	NA	NA	12	11	240	239	345	0	0	0	0	1	0	0	0.004	0
.	19.01.16-03.27.59-1-374642	322	32	32	2	0	1	589	28	28	0	0	NA	NA	NA	103	106	263	266	390	232	142	215	2	64	32	0.008	0.241	0.082
.	19.01.16-03.28.01-1-374650	87	5	5	1	0	1	495	4	4	0	0	NA	NA	NA	37	26	243	246	350	207	120	168	15	1	0	0.062	0.004	0
.	19.01.16-03.28.04-1-374651	33	1	1	1	0	1	0	0	0	0	0	NA	NA	NA	8	8	239	239	343	0	0	0	0	3	0	0	0.013	0
.	19.01.16-03.28.09-1-374652	176	22	22	4	0	4	512	19	19	0	0	NA	NA	NA	50	37	244	247	359	214	122	176	38	17	15	0.156	0.069	0.042
.	19.01.16-03.28.09-1-374653	93	12	12	5	0	5	523	10	10	0	0	NA	NA	NA	32	36	244	247	358	216	123	184	9	13	10	0.037	0.053	0.028
.	19.01.16-03.28.11-1-374655	92	7	7	0	0	0	504	6	6	0	0	NA	NA	NA	30	20	241	240	352	211	119	174	0	6	11	0	0.025	0.031
.	19.01.16-03.28.12-1-374656	149	7	7	1	0	1	528	6	6	0	0	NA	NA	NA	29	38	248	247	356	224	127	177	6	6	8	0.024	0.024	0.022
.	19.01.16-03.28.13-1-374657	356	63	63	20	0	16	553	54	54	0	0	NA	NA	NA	105	76	257	262	370	227	136	190	40	74	74	0.156	0.282	0.2
.	19.01.16-03.28.23-1-374677	32	1	1	0	0	0	0	0	0	0	0	NA	NA	NA	7	3	237	237	342	0	0	0	0	0	1	0	0	0.003
.	19.01.16-03.28.26-1-374679	31	1	1	0	0	0	0	0	0	0	0	NA	NA	NA	9	5	238	238	342	0	0	0	0	1	0	0	0.004	0
.	19.01.16-03.28.26-1-374681	151	7	7	2	0	1	519	6	6	0	0	NA	NA	NA	55	37	248	244	358	215	123	181	4	18	4	0.016	0.074	0.011
.	19.01.16-03.28.28-1-374683	292	63	63	22	0	18	549	57	57	0	0	NA	NA	NA	79	61	250	257	367	224	135	190	36	102	60	0.144	0.397	0.163
.	19.01.16-03.28.28-1-374685	32	1	1	0	0	0	0	0	0	0	0	NA	NA	NA	11	9	239	238	345	0	0	0	0	0	1	0	0	0.003
.	19.01.16-03.28.29-1-374686	67	4	4	1	0	1	496	2	2	0	0	NA	NA	NA	21	22	241	246	348	209	117	170	0	4	2	0	0.016	0.006
.	19.01.16-03.28.30-1-374689	30	1	1	0	0	0	0	0	0	0	0	NA	NA	NA	11	7	238	238	344	0	0	0	3	0	0	0.013	0	0
.	19.01.16-03.28.31-1-374690	58	2	2	1	0	1	514	1	1	0	0	NA	NA	NA	23	31	246	244	354	220	117	177	0	2	4	0	0.008	0.011
.	19.01.16-03.28.32-1-374691	147	14	14	2	0	2	529	13	13	0	0	NA	NA	NA	43	42	249	250	356	222	127	180	6	17	18	0.024	0.068	0.051
.	19.01.16-03.28.46-1-374700	140	6	6	1	0	0	536	5	5	0	0	NA	NA	NA	42	54	247	252	368	220	126	190	5	7	2	0.02	0.028	0.005
.	19.01.16-03.28.46-1-374702	270	24	24	5	0	5	565	21	21	0	0	NA	NA	NA	64	78	253	262	376	228	138	199	0	21	35	0	0.08	0.093
.	19.01.16-03.28.48-1-374703	127	5	5	0	0	0	508	3	3	0	0	NA	NA	NA	47	33	243	244	359	211	121	176	2	1	8	0.008	0.004	0.022
.	19.01.16-03.28.48-1-374704	263	45	45	10	0	8	555	43	43	0	0	NA	NA	NA	91	80	262	261	370	230	133	192	42	47	43	0.16	0.18	0.116
.	19.01.16-03.28.55-1-374717	35	1	1	1	0	1	0	0	0	0	0	NA	NA	NA	11	9	237	238	347	0	0	0	0	0	2	0	0	0.006
.	19.01.16-03.28.57-1-374718	339	62	62	18	0	15	561	57	57	0	0	NA	NA	NA	91	84	258	264	375	227	139	195	36	66	81	0.14	0.25	0.216
.	19.01.16-03.28.58-1-374721	323	30	30	9	0	7	585	26	26	0	0	NA	NA	NA	97	108	269	262	390	241	139	205	27	47	20	0.1	0.179	0.051
.	19.01.16-03.29.03-1-374725	146	11	11	4	0	2	536	9	9	0	0	NA	NA	NA	34	49	249	250	363	222	129	185	6	7	15	0.024	0.028	0.041
.	19.01.16-03.29.04-1-374727	32	1	1	0	0	0	0	0	0	0	0	NA	NA	NA	10	8	238	238	345	0	0	0	1	0	0	0.004	0	0
.	19.01.16-03.29.06-1-374728	87	7	7	1	0	1	505	6	6	0	0	NA	NA	NA	42	27	244	240	356	215	116	174	7	1	7	0.029	0.004	0.02
.	19.01.16-03.29.24-1-374754	61	6	6	1	0	1	508	5	5	0	0	NA	NA	NA	27	20	242	241	350	217	118	173	1	4	11	0.004	0.017	0.031
.	19.01.16-03.29.26-1-374755	153	18	18	2	0	1	539	14	14	0	0	NA	NA	NA	49	62	252	258	365	220	133	186	15	26	12	0.06	0.101	0.033
.	19.01.16-03.29.27-1-374757	145	9	9	3	0	3	538	7	7	0	0	NA	NA	NA	40	59	254	252	366	228	126	184	2	4	12	0.008	0.016	0.033
.	19.01.16-03.29.34-1-374762	259	36	36	9	0	5	552	32	32	0	0	NA	NA	NA	83	80	260	260	373	227	138	187	35	47	39	0.135	0.181	0.105
.	19.01.16-03.29.39-1-374764	350	62	62	14	0	11	584	56	56	0	0	NA	NA	NA	96	99	273	259	380	245	136	203	28	97	71	0.103	0.375	0.187
.	19.01.16-03.29.45-1-374771	226	22	22	7	0	6	563	21	21	0	0	NA	NA	NA	68	78	255	268	368	229	145	189	20	26	26	0.078	0.097	0.071
.	19.01.16-03.29.47-1-374774	169	20	20	4	0	3	522	19	19	0	0	NA	NA	NA	46	38	248	250	353	218	127	177	36	11	19	0.145	0.044	0.054
.	19.01.16-03.29.47-1-374775	142	13	13	3	0	2	519	12	12	0	0	NA	NA	NA	50	32	242	248	355	214	126	179	7	13	13	0.029	0.052	0.037
.	19.01.16-03.29.51-1-374783	92	7	7	2	0	2	514	6	6	0	0	NA	NA	NA	26	36	245	245	359	216	120	178	0	11	11	0	0.045	0.031
.	19.01.16-03.29.53-1-374789	126	13	13	0	0	0	519	10	10	0	0	NA	NA	NA	41	32	245	247	353	220	122	177	13	17	3	0.053	0.069	0.008
.	19.01.16-03.30.09-1-374810	175	16	16	2	0	2	532	15	15	0	0	NA	NA	NA	46	47	254	246	360	225	123	184	2	37	11	0.008	0.15	0.031
.	19.01.16-03.30.09-1-374812	34	1	1	0	0	0	0	0	0	0	0	NA	NA	NA	10	10	238	243	342	0	0	0	0	0	0	0	0	0
.	19.01.16-03.30.11-1-374815	129	20	20	3	0	3	524	19	19	0	0	NA	NA	NA	39	38	245	250	356	217	129	178	29	26	9	0.118	0.104	0.025
.	19.01.16-03.30.12-1-374817	169	14	14	6	0	5	519	13	13	0	0	NA	NA	NA	66	37	245	247	358	214	125	180	10	24	9	0.041	0.097	0.025
.	19.01.16-03.30.14-1-374818	116	9	9	1	0	1	526	8	8	0	0	NA	NA	NA	46	42	248	253	354	219	131	176	0	13	15	0	0.051	0.042
.	19.01.16-03.30.15-1-374820	300	38	38	12	0	8	575	34	34	0	0	NA	NA	NA	99	95	262	263	383	235	138	202	37	82	22	0.141	0.312	0.057
.	19.01.16-03.30.25-1-374849	33	1	1	0	0	0	0	0	0	0	0	NA	NA	NA	8	8	239	237	345	0	0	0	0	5	0	0	0.021	0
.	19.01.16-03.30.27-1-374851	175	18	18	4	0	3	546	14	14	0	0	NA	NA	NA	46	62	255	253	367	226	130	190	6	47	5	0.024	0.186	0.014
.	19.01.16-03.30.28-1-374852	91	3	3	1	0	1	518	2	2	0	0	NA	NA	NA	20	28	242	246	353	218	124	176	4	0	4	0.017	0	0.011
.	19.01.16-03.30.32-1-374855	35	1	1	1	0	1	0	0	0	0	0	NA	NA	NA	5	14	239	240	348	0	0	0	0	0	0	0	0	0
.	19.01.16-03.30.35-1-374857	34	1	1	1	0	1	0	0	0	0	0	NA	NA	NA	10	8	239	239	343	0	0	0	0	2	0	0	0.008	0
.	19.01.16-03.30.36-1-374859	61	2	2	1	0	1	514	1	1	0	0	NA	NA	NA	21	29	248	244	350	222	118	174	0	4	2	0	0.016	0.006
.	19.01.16-03.30.38-1-374860	215	12	12	4	0	4	542	9	9	0	0	NA	NA	NA	71	54	248	248	371	221	126	195	11	18	15	0.044	0.073	0.04
.	19.01.16-03.30.38-1-374861	55	2	2	1	0	1	49	1	1	0	0	NA	NA	NA	17	19	239	246	347	19	13	17	0	0	2	0	0	0.006
.	19.01.16-03.30.42-1-374864	33	1	1	0	0	0	0	0	0	0	0	NA	NA	NA	9	6	238	237	344	0	0	0	0	0	3	0	0	0.009
.	19.01.16-03.30.44-1-374868	98	4	4	1	0	1	505	3	3	0	0	NA	NA	NA	26	26	242	243	354	215	117	173	6	0	1	0.025	0	0.003
.	19.01.16-03.30.45-1-374871	39	1	1	0	0	0	0	0	0	0	0	NA	NA	NA	11	12	238	240	347	0	0	0	0	0	2	0	0	0.006
.	19.01.16-03.30.47-1-374875	92	4	4	0	0	0	519	3	3	0	0	NA	NA	NA	32	36	250	246	353	222	125	172	2	3	2	0.008	0.012	0.006
.	19.01.16-03.30.48-1-374876	63	2	2	0	0	0	401	1	1	0	0	NA	NA	NA	16	19	242	241	349	170	93	138	2	0	1	0.008	0	0.003
.	19.01.16-03.30.50-1-374881	121	6	6	1	0	1	528	5	5	0	0	NA	NA	NA	34	40	248	247	358	224	123	181	3	8	2	0.012	0.032	0.006
.	19.01.16-03.30.55-1-374888	31	1	1	0	0	0	0	0	0	0	0	NA	NA	NA	10	6	238	239	342	0	0	0	1	0	0	0.004	0	0
.	19.01.16-03.30.56-1-374889	93	4	4	0	0	0	511	2	2	0	0	NA	NA	NA	21	29	245	249	348	218	123	170	0	7	4	0	0.028	0.011
.	19.01.16-03.30.56-1-374891	33	1	1	0	0	0	0	0	0	0	0	NA	NA	NA	11	14	242	240	345	0	0	0	0	0	0	0	0	0
.	19.01.16-03.30.58-1-374894	91	3	3	1	0	1	510	2	2	0	0	NA	NA	NA	23	27	244	244	352	217	121	172	0	4	8	0	0.016	0.023
.	19.01.16-03.30.59-1-374896	368	31	31	9	0	9	555	29	29	0	0	NA	NA	NA	100	74	253	264	370	226	137	192	41	40	48	0.162	0.152	0.13
.	19.01.16-03.31.00-1-374898	157	12	12	1	0	1	533	11	11	0	0	NA	NA	NA	45	51	249	249	366	220	126	187	0	14	13	0	0.056	0.036
.	19.01.16-03.31.01-1-374901	33	1	1	0	0	0	0	0	0	0	0	NA	NA	NA	9	10	239	239	345	0	0	0	0	0	0	0	0	0
.	19.01.16-03.31.03-1-374902	152	9	9	1	0	1	520	7	7	0	0	NA	NA	NA	60	41	248	249	357	220	122	178	6	4	11	0.024	0.016	0.031
.	19.01.16-03.31.03-1-374903	348	23	23	7	0	5	591	21	21	0	0	NA	NA	NA	89	110	261	269	393	232	145	214	9	22	41	0.034	0.082	0.104
.	19.01.16-03.31.06-1-374925	180	24	24	8	0	8	538	22	22	0	0	NA	NA	NA	45	57	249	258	363	220	131	187	15	38	18	0.06	0.147	0.05
.	19.01.16-03.31.10-1-374947	86	4	4	1	0	1	516	3	3	0	0	NA	NA	NA	16	28	242	245	354	216	123	177	4	3	1	0.017	0.012	0.003
.	19.01.16-03.31.11-1-374950	38	1	1	1	0	1	0	0	0	0	0	NA	NA	NA	11	9	238	240	344	0	0	0	0	0	0	0	0	0
.	19.01.16-03.31.14-1-374953	146	7	7	0	0	0	527	5	5	0	0	NA	NA	NA	50	49	253	251	358	221	125	181	9	25	3	0.036	0.1	0.008
.	19.01.16-03.31.15-1-374954	245	29	29	2	0	2	566	26	26	0	0	NA	NA	NA	55	85	264	262	372	235	137	194	23	43	59	0.087	0.164	0.159
.	19.01.16-03.31.21-1-374970	122	5	5	0	0	0	529	3	3	0	0	NA	NA	NA	51	51	252	250	362	223	123	183	0	13	4	0	0.052	0.011
.	19.01.16-03.31.22-1-374971	124	4	4	0	0	0	531	3	3	0	0	NA	NA	NA	48	48	244	253	364	217	128	186	0	7	10	0	0.028	0.027
.	19.01.16-03.31.26-1-374979	88	5	5	0	0	0	519	3	3	0	0	NA	NA	NA	30	31	244	245	355	217	123	179	3	1	6	0.012	0.004	0.017
.	19.01.16-03.31.33-1-374981	93	5	5	0	0	0	510	3	3	0	0	NA	NA	NA	22	24	244	242	351	217	119	174	6	3	7	0.025	0.012	0.02
.	19.01.16-03.31.36-1-374983	64	2	2	0	0	0	513	1	1	0	0	NA	NA	NA	22	35	244	249	355	214	122	177	3	0	2	0.012	0	0.006
.	19.01.16-03.31.37-1-374984	110	9	9	3	0	3	507	8	8	0	0	NA	NA	NA	43	28	249	244	348	219	118	170	9	10	8	0.036	0.041	0.023
.	19.01.16-03.31.39-1-374985	234	14	14	5	0	4	553	11	11	0	0	NA	NA	NA	88	73	259	258	369	232	134	187	2	18	14	0.008	0.07	0.038
.	19.01.16-03.31.41-1-374988	147	15	15	3	0	3	529	12	12	0	0	NA	NA	NA	30	39	253	244	355	228	121	180	13	17	13	0.051	0.07	0.037
.	19.01.16-03.31.41-1-374990	109	6	6	1	0	1	517	5	5	0	0	NA	NA	NA	28	35	247	250	351	220	123	174	7	5	3	0.028	0.02	0.009
.	19.01.16-03.31.48-1-375000	201	11	11	1	0	1	540	10	10	0	0	NA	NA	NA	57	63	251	254	371	222	129	189	0	11	13	0	0.043	0.035
.	19.01.16-03.31.49-1-375002	89	9	9	1	0	1	513	8	8	0	0	NA	NA	NA	28	32	247	242	356	219	120	174	0	14	4	0	0.058	0.011
.	19.01.16-03.31.49-1-375003	176	30	30	6	0	5	528	28	28	0	0	NA	NA	NA	74	59	253	255	364	222	127	179	18	38	32	0.071	0.149	0.088
.	19.01.16-03.31.56-1-375013	125	7	7	1	0	1	518	6	6	0	0	NA	NA	NA	52	35	253	247	348	224	123	171	20	19	3	0.079	0.077	0.009
.	19.01.16-03.31.56-1-375014	96	8	8	5	0	4	518	6	6	0	0	NA	NA	NA	40	40	252	245	356	219	122	177	14	10	19	0.056	0.041	0.053
.	19.01.16-03.32.03-1-375025	266	14	14	2	0	1	574	13	13	0	0	NA	NA	NA	75	85	258	260	380	233	139	202	10	41	10	0.039	0.158	0.026
.	19.01.16-03.32.04-1-375026	121	8	8	4	0	4	519	6	6	0	0	NA	NA	NA	38	44	250	250	357	219	123	177	9	11	5	0.036	0.044	0.014
.	19.01.16-03.32.08-1-375028	148	7	7	0	0	0	519	5	5	0	0	NA	NA	NA	46	35	242	253	353	212	129	178	7	7	7	0.029	0.028	0.02
.	19.01.16-03.32.09-1-375029	152	9	9	2	0	2	532	8	8	0	0	NA	NA	NA	38	47	249	249	362	221	129	182	9	9	6	0.036	0.036	0.017
.	19.01.16-03.32.10-1-375031	119	11	11	5	0	5	523	10	10	0	0	NA	NA	NA	45	48	250	250	361	221	125	177	13	15	9	0.052	0.06	0.025
.	19.01.16-03.32.15-1-375033	147	10	10	2	0	1	511	8	8	0	0	NA	NA	NA	46	26	245	244	350	215	120	176	1	11	11	0.004	0.045	0.031
.	19.01.16-03.32.16-1-375034	122	10	10	6	0	4	515	8	8	0	0	NA	NA	NA	33	29	241	245	356	213	122	180	12	29	5	0.05	0.118	0.014
.	19.01.16-03.32.23-1-375059	65	2	2	2	0	1	505	1	1	0	0	NA	NA	NA	29	28	243	247	351	215	121	169	0	6	0	0	0.024	0
.	19.01.16-03.32.26-1-375063	63	2	2	1	0	1	513	1	1	0	0	NA	NA	NA	24	27	246	242	352	218	119	176	0	2	6	0	0.008	0.017
.	19.01.16-03.32.30-1-375064	86	6	6	3	0	3	515	4	4	0	0	NA	NA	NA	29	37	244	248	358	214	122	179	2	1	8	0.008	0.004	0.022
.	19.01.16-03.32.31-1-375065	94	8	8	0	0	0	523	7	7	0	0	NA	NA	NA	32	38	251	245	355	226	120	177	7	9	3	0.028	0.037	0.008
.	19.01.16-03.32.32-1-375067	261	21	21	5	0	4	564	19	19	0	0	NA	NA	NA	83	84	257	261	379	231	135	198	12	33	41	0.047	0.126	0.108
.	19.01.16-03.32.33-1-375068	65	4	4	1	0	0	506	3	3	0	0	NA	NA	NA	27	23	238	242	356	212	118	176	11	0	0	0.046	0	0
.	19.01.16-03.32.36-1-375069	237	27	27	4	0	2	559	23	23	0	0	NA	NA	NA	76	78	257	259	375	231	133	195	15	30	37	0.058	0.116	0.099
.	19.01.16-03.32.36-1-375070	120	6	6	2	0	1	533	4	4	0	0	NA	NA	NA	45	53	254	253	359	226	129	178	17	7	0	0.067	0.028	0
.	19.01.16-03.32.38-1-375071	118	10	10	5	0	3	525	9	9	0	0	NA	NA	NA	40	36	249	244	356	223	124	178	1	17	10	0.004	0.07	0.028
.	19.01.16-03.32.38-1-375072	66	3	3	1	0	1	502	1	1	0	0	NA	NA	NA	17	15	241	239	348	214	117	171	0	4	3	0	0.017	0.009
.	19.01.16-03.32.46-1-375080	60	2	2	1	0	1	506	1	1	0	0	NA	NA	NA	28	23	243	243	350	215	119	172	1	0	2	0.004	0	0.006
.	19.01.16-03.32.48-1-375083	59	2	2	0	0	0	256	1	1	0	0	NA	NA	NA	18	20	243	239	351	119	53	84	6	0	0	0.025	0	0
.	19.01.16-03.32.50-1-375086	208	27	27	4	0	4	559	23	23	0	0	NA	NA	NA	63	78	262	256	373	235	130	194	28	41	8	0.107	0.16	0.021
.	19.01.16-03.32.51-1-375088	229	28	28	11	0	8	566	25	25	0	0	NA	NA	NA	63	94	259	267	381	232	137	197	16	37	29	0.062	0.139	0.076
.	19.01.16-03.32.56-1-375096	176	11	11	4	0	4	537	10	10	0	0	NA	NA	NA	58	54	247	260	360	219	135	183	3	21	11	0.012	0.081	0.031
.	19.01.16-03.32.57-1-375099	152	20	20	6	0	5	533	18	18	0	0	NA	NA	NA	49	55	249	248	371	217	126	190	13	14	34	0.052	0.056	0.092
.	19.01.16-03.32.57-1-375101	173	22	22	4	0	4	520	19	19	0	0	NA	NA	NA	60	43	253	246	357	219	124	177	29	16	31	0.115	0.065	0.087
.	19.01.16-03.32.57-1-375102	114	6	6	0	0	0	526	5	5	0	0	NA	NA	NA	53	49	253	245	364	224	119	183	4	11	2	0.016	0.045	0.005
.	19.01.16-03.33.11-1-375111	35	1	1	1	0	1	0	0	0	0	0	NA	NA	NA	5	15	241	241	346	0	0	0	0	0	1	0	0	0.003
.	19.01.16-03.33.14-1-375113	260	46	46	15	0	10	557	38	38	0	0	NA	NA	NA	72	72	252	257	376	226	133	198	36	63	52	0.143	0.245	0.138
.	19.01.16-03.33.15-1-375114	118	6	6	2	0	1	513	5	5	0	0	NA	NA	NA	27	31	243	249	352	213	126	174	14	3	9	0.058	0.012	0.026
.	19.01.16-03.33.17-1-375130	114	6	6	2	0	2	527	5	5	0	0	NA	NA	NA	32	49	250	255	357	223	128	176	5	6	7	0.02	0.024	0.02
.	19.01.16-03.33.19-1-375132	90	6	6	2	0	2	515	5	5	0	0	NA	NA	NA	33	34	248	243	356	218	120	177	6	2	5	0.024	0.008	0.014
.	19.01.16-03.33.26-1-375140	121	7	7	1	0	1	523	6	6	0	0	NA	NA	NA	27	35	246	246	356	220	124	179	0	10	7	0	0.041	0.02
.	19.01.16-03.33.28-1-375142	94	7	7	2	0	2	500	6	6	0	0	NA	NA	NA	32	23	240	244	352	210	119	171	10	5	4	0.042	0.02	0.011
.	19.01.16-03.33.32-1-375144	63	3	3	0	0	0	505	2	2	0	0	NA	NA	NA	24	25	245	239	354	218	115	172	5	4	4	0.02	0.017	0.011
.	19.01.16-03.33.34-1-375145	113	6	6	3	0	2	506	4	4	0	0	NA	NA	NA	42	30	242	244	357	212	120	174	0	10	13	0	0.041	0.036
.	19.01.16-03.33.34-1-375146	119	11	11	3	0	3	537	9	9	0	0	NA	NA	NA	34	54	253	250	364	228	125	184	12	17	3	0.047	0.068	0.008
.	19.01.16-03.33.35-1-375147	58	2	2	1	0	1	502	0	0	0	0	NA	NA	NA	27	22	241	243	351	209	120	173	1	3	0	0.004	0.012	0
.	19.01.16-03.33.35-1-375148	57	2	2	0	0	0	0	0	0	0	0	NA	NA	NA	10	20	243	241	349	0	0	0	0	0	3	0	0	0.009
.	19.01.16-03.33.39-1-375152	31	1	1	1	0	1	0	0	0	0	0	NA	NA	NA	6	7	236	240	344	0	0	0	1	0	0	0.004	0	0
.	19.01.16-03.33.41-1-375153	90	4	4	2	0	2	516	3	3	0	0	NA	NA	NA	30	31	243	244	357	215	122	179	11	1	2	0.045	0.004	0.006
.	19.01.16-03.33.45-1-375159	175	7	7	1	0	1	530	6	6	0	0	NA	NA	NA	51	54	247	254	366	219	128	183	0	22	8	0	0.087	0.022
.	19.01.16-03.33.45-1-375160	60	2	2	0	0	0	508	1	1	0	0	NA	NA	NA	23	24	244	245	348	218	120	170	0	1	3	0	0.004	0.009
.	19.01.16-03.33.46-1-375162	166	8	8	3	0	2	531	7	7	0	0	NA	NA	NA	42	57	249	261	360	221	131	179	9	10	13	0.036	0.038	0.036
.	19.01.16-03.33.46-1-375163	128	9	9	3	0	3	532	8	8	0	0	NA	NA	NA	37	56	251	252	366	222	127	183	24	0	15	0.096	0	0.041
.	19.01.16-03.33.50-1-375169	236	22	22	2	0	2	539	19	19	0	0	NA	NA	NA	71	58	251	250	370	220	127	192	20	27	17	0.08	0.108	0.046
.	19.01.16-03.33.54-1-375176	32	1	1	0	0	0	0	0	0	0	0	NA	NA	NA	10	8	241	237	343	0	0	0	0	0	0	0	0	0
.	19.01.16-03.33.56-1-375178	203	35	35	7	0	5	541	34	34	0	0	NA	NA	NA	52	58	254	256	361	226	132	183	44	37	23	0.173	0.145	0.064
.	19.01.16-03.33.57-1-375179	65	2	2	1	0	1	505	0	0	0	0	NA	NA	NA	13	16	241	240	348	214	119	172	0	0	6	0	0	0.017
.	19.01.16-03.33.58-1-375181	149	33	33	16	0	11	531	30	30	0	0	NA	NA	NA	44	44	252	244	361	227	120	184	13	60	40	0.052	0.246	0.111
.	19.01.16-03.34.04-1-375192	33	1	1	0	0	0	0	0	0	0	0	NA	NA	NA	6	5	236	238	344	0	0	0	0	0	0	0	0	0
.	19.01.16-03.34.05-1-375193	58	3	3	0	0	0	0	2	2	0	0	NA	NA	NA	17	12	239	240	346	0	0	0	4	0	6	0.017	0	0.017
.	19.01.16-03.34.07-1-375196	121	6	6	3	0	3	524	5	5	0	0	NA	NA	NA	27	38	244	244	363	217	122	185	9	9	7	0.037	0.037	0.019
.	19.01.16-03.34.08-1-375197	33	1	1	1	0	1	0	0	0	0	0	NA	NA	NA	8	6	238	236	345	0	0	0	0	0	3	0	0	0.009
.	19.01.16-03.34.09-1-375200	120	11	11	4	0	4	532	8	8	0	0	NA	NA	NA	32	46	253	254	352	228	129	175	4	15	6	0.016	0.059	0.017
.	19.01.16-03.34.10-1-375201	152	13	13	2	0	2	538	12	12	0	0	NA	NA	NA	32	56	252	250	367	225	125	188	13	17	14	0.052	0.068	0.038
.	19.01.16-03.34.10-1-375202	212	44	44	13	0	10	548	43	43	0	0	NA	NA	NA	67	61	257	254	363	230	131	187	12	89	36	0.047	0.35	0.099
.	19.01.16-03.34.14-1-375206	116	7	7	3	0	2	526	6	6	0	0	NA	NA	NA	28	44	244	246	367	216	124	186	6	3	9	0.025	0.012	0.025
.	19.01.16-03.34.22-1-375224	239	28	28	9	0	7	544	26	26	0	0	NA	NA	NA	75	61	251	253	370	219	133	192	27	39	21	0.108	0.154	0.057
.	19.01.16-03.34.30-1-375227	292	31	31	10	0	8	585	28	28	0	0	NA	NA	NA	66	104	272	268	377	244	142	199	12	60	52	0.044	0.224	0.138
.	19.01.16-03.34.31-1-375229	147	20	20	6	0	3	539	16	16	0	0	NA	NA	NA	38	55	253	248	367	224	129	186	22	35	7	0.087	0.141	0.019
.	19.01.16-03.34.33-1-375230	61	2	2	0	0	0	507	1	1	0	0	NA	NA	NA	22	20	245	238	350	220	116	171	1	0	3	0.004	0	0.009
.	19.01.16-03.34.37-1-375232	36	1	1	0	0	0	0	0	0	0	0	NA	NA	NA	8	7	237	238	345	0	0	0	5	0	0	0.021	0	0
.	19.01.16-03.34.40-1-375233	268	52	52	15	0	13	552	47	47	0	0	NA	NA	NA	104	79	257	254	381	226	130	196	18	94	50	0.07	0.37	0.131
.	19.01.16-03.34.43-1-375237	183	11	11	3	0	3	545	10	10	0	0	NA	NA	NA	42	63	253	252	371	225	130	190	13	7	13	0.051	0.028	0.035
.	19.01.16-03.34.44-1-375240	33	1	1	0	0	0	0	0	0	0	0	NA	NA	NA	10	10	238	237	348	0	0	0	0	0	0	0	0	0
.	19.01.16-03.34.46-1-375243	32	1	1	0	0	0	0	0	0	0	0	NA	NA	NA	6	5	236	238	344	0	0	0	0	0	0	0	0	0
.	19.01.16-03.34.48-1-375246	259	26	26	10	0	7	536	19	19	0	0	NA	NA	NA	74	61	253	260	361	227	132	177	20	23	35	0.079	0.088	0.097
.	19.01.16-03.34.50-1-375248	146	22	22	3	0	3	525	19	19	0	0	NA	NA	NA	49	44	250	249	358	219	126	180	15	21	22	0.06	0.084	0.061
.	19.01.16-03.34.57-1-375260	34	1	1	0	0	0	0	0	0	0	0	NA	NA	NA	13	11	238	237	349	0	0	0	1	0	0	0.004	0	0
.	19.01.16-03.35.00-1-375263	97	10	10	1	0	1	516	8	8	0	0	NA	NA	NA	34	31	245	242	357	215	121	180	6	19	7	0.024	0.079	0.02
.	19.01.16-03.35.01-1-375266	32	1	1	1	0	1	0	0	0	0	0	NA	NA	NA	12	10	238	239	346	0	0	0	0	0	2	0	0	0.006
.	19.01.16-03.35.03-1-375267	66	2	2	0	0	0	508	1	1	0	0	NA	NA	NA	24	22	243	246	346	214	122	172	3	0	2	0.012	0	0.006
.	19.01.16-03.35.05-1-375269	300	37	37	10	0	10	563	32	32	0	0	NA	NA	NA	78	84	257	260	380	225	141	197	25	80	35	0.097	0.308	0.092
.	19.01.16-03.35.15-1-375274	231	14	14	1	0	1	551	13	13	0	0	NA	NA	NA	65	59	255	252	365	229	131	191	7	11	21	0.027	0.044	0.058
.	19.01.16-03.35.20-1-375297	208	24	24	6	0	6	542	22	22	0	0	NA	NA	NA	43	57	254	249	367	228	126	188	34	21	25	0.134	0.084	0.068
.	19.01.16-03.35.22-1-375299	121	11	11	4	0	2	522	10	10	0	0	NA	NA	NA	35	34	241	249	357	213	127	182	15	19	8	0.062	0.076	0.022
.	19.01.16-03.35.23-1-375301	31	1	1	0	0	0	0	0	0	0	0	NA	NA	NA	6	10	236	240	347	0	0	0	0	0	0	0	0	0
.	19.01.16-03.35.26-1-375305	32	1	1	1	0	1	0	0	0	0	0	NA	NA	NA	10	9	238	239	345	0	0	0	0	0	0	0	0	0
.	19.01.16-03.35.26-1-375306	296	66	66	13	0	12	553	62	62	0	0	NA	NA	NA	93	71	259	255	370	234	132	187	28	95	53	0.108	0.373	0.143
.	19.01.16-03.35.28-1-375308	361	20	20	5	0	3	589	17	17	0	0	NA	NA	NA	100	110	264	275	384	237	149	203	17	27	29	0.064	0.098	0.076
.	19.01.16-03.35.39-1-375315	86	3	3	2	0	2	502	2	2	0	0	NA	NA	NA	24	21	241	243	350	210	120	172	10	2	0	0.041	0.008	0
.	19.01.16-03.35.41-1-375317	198	13	13	1	0	1	541	12	12	0	0	NA	NA	NA	61	62	251	253	371	220	132	189	6	13	14	0.024	0.051	0.038
.	19.01.16-03.35.44-1-375321	176	23	23	8	0	6	538	22	22	0	0	NA	NA	NA	64	59	252	251	369	222	128	188	20	19	34	0.079	0.076	0.092
.	19.01.16-03.35.46-1-375325	96	4	4	1	0	1	512	2	2	0	0	NA	NA	NA	27	33	244	248	354	218	123	171	2	4	0	0.008	0.016	0
.	19.01.16-03.35.53-1-375338	271	79	79	30	0	24	566	75	75	0	0	NA	NA	NA	94	90	269	269	365	239	139	188	48	119	66	0.178	0.442	0.181
.	19.01.16-03.36.01-1-375346	117	10	10	4	0	3	518	9	9	0	0	NA	NA	NA	40	43	244	253	359	216	124	178	6	12	20	0.025	0.047	0.056
.	19.01.16-03.36.03-1-375347	259	19	19	8	0	6	555	16	16	0	0	NA	NA	NA	77	66	258	256	365	229	137	189	10	24	29	0.039	0.094	0.079
.	19.01.16-03.36.04-1-375352	174	20	20	7	0	6	532	17	17	0	0	NA	NA	NA	47	54	253	245	369	224	124	184	27	25	34	0.107	0.102	0.092
.	19.01.16-03.36.10-1-375357	91	8	8	1	0	1	523	6	6	0	0	NA	NA	NA	21	41	246	245	363	218	122	183	3	14	2	0.012	0.057	0.006
.	19.01.16-03.36.12-1-375359	85	3	3	2	0	1	517	2	2	0	0	NA	NA	NA	39	38	246	245	360	215	120	182	1	2	1	0.004	0.008	0.003
.	19.01.16-03.36.23-1-375385	327	42	42	15	0	12	576	34	34	0	0	NA	NA	NA	84	98	270	263	378	238	140	198	17	77	46	0.063	0.293	0.122
.	19.01.16-03.36.25-1-375386	149	11	11	2	0	0	519	10	10	0	0	NA	NA	NA	39	32	246	245	354	217	124	178	14	2	6	0.057	0.008	0.017
.	19.01.16-03.36.26-1-375387	120	6	6	1	0	1	522	5	5	0	0	NA	NA	NA	51	46	255	241	363	226	120	176	4	8	6	0.016	0.033	0.017
.	19.01.16-03.36.27-1-375390	417	42	42	13	0	10	601	37	37	0	0	NA	NA	NA	91	114	272	263	392	246	142	213	16	81	37	0.059	0.308	0.094
.	19.01.16-03.36.37-1-375394	182	27	27	8	0	4	540	24	24	0	0	NA	NA	NA	59	56	249	249	371	222	126	192	38	26	20	0.153	0.104	0.054
.	19.01.16-03.36.40-1-375396	34	1	1	0	0	0	0	0	0	0	0	NA	NA	NA	6	7	239	238	343	0	0	0	0	0	0	0	0	0
.	19.01.16-03.36.42-1-375400	174	29	29	7	0	5	516	27	27	0	0	NA	NA	NA	72	46	246	256	357	211	127	178	49	30	23	0.199	0.117	0.064
.	19.01.16-03.36.43-1-375402	64	2	2	0	0	0	508	1	1	0	0	NA	NA	NA	30	32	246	245	354	215	118	175	4	3	0	0.016	0.012	0
.	19.01.16-03.36.46-1-375406	60	5	5	0	0	0	509	4	4	0	0	NA	NA	NA	24	22	244	244	347	216	118	175	6	0	4	0.025	0	0.012
.	19.01.16-03.36.47-1-375408	88	3	3	1	0	0	534	2	2	0	0	NA	NA	NA	33	50	249	251	363	223	126	185	0	5	3	0	0.02	0.008
.	19.01.16-03.36.57-1-375423	89	4	4	1	0	1	514	2	2	0	0	NA	NA	NA	34	31	246	243	355	218	120	176	7	0	2	0.028	0	0.006
.	19.01.16-03.37.02-1-375428	61	2	2	0	0	0	297	1	1	0	0	NA	NA	NA	16	20	241	242	350	124	67	106	7	0	0	0.029	0	0
.	19.01.16-03.37.03-1-375429	33	1	1	0	0	0	0	0	0	0	0	NA	NA	NA	4	12	241	238	346	0	0	0	0	0	0	0	0	0
.	19.01.16-03.37.07-1-375431	114	6	6	1	0	1	530	5	5	0	0	NA	NA	NA	27	48	252	250	359	225	125	180	4	2	21	0.016	0.008	0.058
.	19.01.16-03.37.11-1-375434	181	10	10	0	0	0	528	8	8	0	0	NA	NA	NA	51	49	250	247	365	223	121	184	0	12	8	0	0.049	0.022
.	19.01.16-03.37.13-1-375435	33	1	1	0	0	0	0	0	0	0	0	NA	NA	NA	8	7	240	236	344	0	0	0	0	0	2	0	0	0.006
.	19.01.16-03.37.15-1-375436	98	10	10	1	0	0	525	8	8	0	0	NA	NA	NA	23	36	249	240	360	225	119	181	9	14	7	0.036	0.058	0.019
.	19.01.16-03.37.23-1-375455	56	2	2	0	0	0	508	1	1	0	0	NA	NA	NA	21	16	242	240	347	215	121	172	0	2	1	0	0.008	0.003
.	19.01.16-03.37.29-1-375460	178	11	11	3	0	3	530	9	9	0	0	NA	NA	NA	55	50	246	251	366	216	128	186	7	2	17	0.028	0.008	0.046
.	19.01.16-03.37.30-1-375461	149	9	9	2	0	2	524	7	7	0	0	NA	NA	NA	55	42	247	251	357	217	126	181	0	2	13	0	0.008	0.036
.	19.01.16-03.37.30-1-375462	61	2	2	0	0	0	253	1	1	0	0	NA	NA	NA	16	20	243	244	346	111	64	78	4	0	0	0.016	0	0
.	19.01.16-03.37.31-1-375463	145	7	7	1	0	1	524	6	6	0	0	NA	NA	NA	42	42	249	254	352	220	127	177	0	10	4	0	0.039	0.011
.	19.01.16-03.37.34-1-375464	67	4	4	2	0	1	505	3	3	0	0	NA	NA	NA	27	19	242	246	344	214	122	169	0	1	9	0	0.004	0.026
.	19.01.16-03.37.34-1-375465	32	1	1	0	0	0	0	0	0	0	0	NA	NA	NA	11	6	236	237	346	0	0	0	0	1	0	0	0.004	0
.	19.01.16-03.37.35-1-375466	35	1	1	0	0	0	0	0	0	0	0	NA	NA	NA	8	13	241	240	345	0	0	0	0	0	1	0	0	0.003
.	19.01.16-03.37.37-1-375467	35	1	1	0	0	0	0	0	0	0	0	NA	NA	NA	16	7	238	238	344	0	0	0	0	0	1	0	0	0.003
.	19.01.16-03.37.37-1-375469	177	11	11	2	0	2	525	8	8	0	0	NA	NA	NA	71	45	249	248	361	217	123	185	4	10	10	0.016	0.04	0.028
.	19.01.16-03.37.38-1-375470	233	17	17	7	0	6	551	15	15	0	0	NA	NA	NA	66	70	261	260	362	230	135	186	3	22	24	0.011	0.085	0.066
.	19.01.16-03.37.39-1-375471	61	2	2	0	0	0	498	1	1	0	0	NA	NA	NA	28	17	239	244	347	211	116	171	0	6	0	0	0.025	0
.	19.01.16-03.37.40-1-375472	267	40	40	9	0	7	528	35	35	0	0	NA	NA	NA	69	42	246	246	363	219	124	185	37	38	45	0.15	0.154	0.124
.	19.01.16-03.37.47-1-375481	91	4	4	0	0	0	519	3	3	0	0	NA	NA	NA	28	39	247	245	360	219	122	178	0	4	6	0	0.016	0.017
.	19.01.16-03.37.51-1-375487	123	8	8	2	0	2	523	7	7	0	0	NA	NA	NA	52	45	254	247	357	222	123	178	0	27	1	0	0.109	0.003
.	19.01.16-03.37.52-1-375488	182	11	11	2	0	1	541	10	10	0	0	NA	NA	NA	60	62	252	254	369	225	127	189	11	10	11	0.044	0.039	0.03
.	19.01.16-03.37.52-1-375490	140	6	6	2	0	2	511	5	5	0	0	NA	NA	NA	46	31	246	243	355	215	120	176	10	3	6	0.041	0.012	0.017
.	19.01.16-03.37.52-1-375496	119	8	8	1	0	1	527	7	7	0	0	NA	NA	NA	39	48	251	248	362	222	125	180	18	11	4	0.072	0.044	0.011
.	19.01.16-03.37.59-1-375504	319	54	54	10	0	8	572	52	52	0	0	NA	NA	NA	100	96	259	270	380	229	143	200	52	66	41	0.201	0.244	0.108
.	19.01.16-03.38.03-1-375507	125	11	11	5	0	4	520	10	10	0	0	NA	NA	NA	39	31	253	240	351	224	122	174	22	9	6	0.087	0.038	0.017
.	19.01.16-03.38.08-1-375513	89	5	5	3	0	3	516	4	4	0	0	NA	NA	NA	38	36	243	248	358	214	123	179	7	2	6	0.029	0.008	0.017
.	19.01.16-03.38.09-1-375514	64	12	12	4	0	4	499	11	11	0	0	NA	NA	NA	27	24	240	242	355	208	120	171	7	5	13	0.029	0.021	0.037
.	19.01.16-03.38.11-1-375516	393	52	52	15	0	13	595	46	46	0	0	NA	NA	NA	110	109	266	271	385	242	143	210	37	61	84	0.139	0.225	0.218
.	19.01.16-03.38.12-1-375517	92	3	3	0	0	0	512	2	2	0	0	NA	NA	NA	37	25	246	244	348	217	123	172	6	0	10	0.024	0	0.029
.	19.01.16-03.38.15-1-375518	122	15	15	4	0	4	528	13	13	0	0	NA	NA	NA	40	47	254	247	359	225	123	180	13	22	7	0.051	0.089	0.019
.	19.01.16-03.38.24-1-375537	122	26	26	8	0	6	525	23	23	0	0	NA	NA	NA	36	42	246	250	359	218	127	180	20	24	21	0.081	0.096	0.058
.	19.01.16-03.38.24-1-375538	293	36	36	7	0	6	580	34	34	0	0	NA	NA	NA	91	100	266	269	378	235	146	199	20	45	50	0.075	0.167	0.132
.	19.01.16-03.38.26-1-375539	119	9	9	1	0	1	518	6	6	0	0	NA	NA	NA	34	33	249	244	353	220	122	176	17	12	6	0.068	0.049	0.017
.	19.01.16-03.38.30-1-375540	147	15	15	1	0	1	513	13	13	0	0	NA	NA	NA	38	38	248	244	359	214	122	177	18	21	7	0.073	0.086	0.019
.	19.01.16-03.38.34-1-375544	161	16	16	5	0	5	519	15	15	0	0	NA	NA	NA	47	31	246	242	356	216	123	180	6	30	14	0.024	0.124	0.039
.	19.01.16-03.38.41-1-375547	38	1	1	1	0	1	0	0	0	0	0	NA	NA	NA	7	10	239	238	346	0	0	0	3	0	0	0.013	0	0
.	19.01.16-03.38.45-1-375552	89	3	3	1	0	1	517	1	1	0	0	NA	NA	NA	18	36	242	247	360	216	124	177	0	4	5	0	0.016	0.014
.	19.01.16-03.38.46-1-375556	116	7	7	2	0	2	515	6	6	0	0	NA	NA	NA	34	33	246	246	354	220	121	174	2	1	18	0.008	0.004	0.051
.	19.01.16-03.38.54-1-375568	87	3	3	0	0	0	503	2	2	0	0	NA	NA	NA	41	21	242	241	351	215	116	172	6	2	0	0.025	0.008	0
.	19.01.16-03.38.55-1-375570	30	1	1	0	0	0	0	0	0	0	0	NA	NA	NA	8	4	236	238	343	0	0	0	0	0	1	0	0	0.003
.	19.01.16-03.38.57-1-375572	58	2	2	1	0	1	0	0	0	0	0	NA	NA	NA	20	15	240	241	347	0	0	0	6	0	0	0.025	0	0
.	19.01.16-03.38.58-1-375574	155	10	10	3	0	2	529	9	9	0	0	NA	NA	NA	49	49	247	252	363	217	126	186	10	17	2	0.04	0.067	0.006
.	19.01.16-03.38.59-1-375577	37	1	1	0	0	0	0	0	0	0	0	NA	NA	NA	12	8	239	239	343	0	0	0	0	5	0	0	0.021	0
.	19.01.16-03.39.01-1-375580	34	1	1	0	0	0	0	0	0	0	0	NA	NA	NA	10	5	237	236	345	0	0	0	0	0	0	0	0	0
.	19.01.16-03.39.03-1-375581	30	1	1	1	0	1	0	0	0	0	0	NA	NA	NA	10	10	237	242	344	0	0	0	0	0	1	0	0	0.003
.	19.01.16-03.39.04-1-375582	185	18	18	3	0	3	531	17	17	0	0	NA	NA	NA	60	45	250	258	350	222	135	174	1	24	26	0.004	0.093	0.074
.	19.01.16-03.39.04-1-375583	206	39	39	10	0	7	539	33	33	0	0	NA	NA	NA	63	56	253	252	364	222	128	189	47	45	28	0.186	0.179	0.077
.	19.01.16-03.39.05-1-375584	85	4	4	3	0	3	516	2	2	0	0	NA	NA	NA	25	35	246	249	353	218	124	174	1	8	1	0.004	0.032	0.003
.	19.01.16-03.39.07-1-375587	36	1	1	0	0	0	0	0	0	0	0	NA	NA	NA	9	11	238	240	346	0	0	0	0	0	0	0	0	0
.	19.01.16-03.39.10-1-375589	149	13	13	6	0	5	515	12	12	0	0	NA	NA	NA	61	36	243	247	359	212	122	181	6	25	8	0.025	0.101	0.022
.	19.01.16-03.39.10-1-375590	33	1	1	0	0	0	0	0	0	0	0	NA	NA	NA	6	6	239	238	342	0	0	0	0	0	1	0	0	0.003
.	19.01.16-03.39.13-1-375592	96	15	15	4	0	4	521	14	14	0	0	NA	NA	NA	34	38	243	247	361	215	125	181	3	8	15	0.012	0.032	0.042
.	19.01.16-03.39.16-1-375594	36	1	1	0	0	0	0	0	0	0	0	NA	NA	NA	11	11	242	238	344	0	0	0	0	0	1	0	0	0.003
.	19.01.16-03.39.19-1-375612	90	7	7	0	0	0	508	5	5	0	0	NA	NA	NA	22	22	246	240	349	215	119	174	5	1	2	0.02	0.004	0.006
.	19.01.16-03.39.20-1-375613	296	24	24	6	0	4	565	20	20	0	0	NA	NA	NA	91	89	260	262	380	229	136	200	20	49	17	0.077	0.187	0.045
.	19.01.16-03.39.21-1-375614	144	9	9	2	0	1	524	6	6	0	0	NA	NA	NA	44	43	250	248	358	221	125	178	0	18	9	0	0.073	0.025
.	19.01.16-03.39.23-1-375615	172	13	13	7	0	6	549	11	11	0	0	NA	NA	NA	42	65	255	254	369	230	133	186	5	18	12	0.02	0.071	0.033
.	19.01.16-03.39.32-1-375620	248	21	21	7	0	6	572	18	18	0	0	NA	NA	NA	74	86	261	257	381	234	134	204	21	28	14	0.08	0.109	0.037
.	19.01.16-03.39.33-1-375621	69	6	6	1	0	1	512	5	5	0	0	NA	NA	NA	32	36	246	246	357	213	124	175	10	12	3	0.041	0.049	0.008
.	19.01.16-03.39.36-1-375623	153	9	9	5	0	4	536	7	7	0	0	NA	NA	NA	44	59	251	246	375	223	122	191	13	3	9	0.052	0.012	0.024
.	19.01.16-03.39.36-1-375624	92	3	3	0	0	0	509	2	2	0	0	NA	NA	NA	19	22	240	245	350	214	122	173	0	2	7	0	0.008	0.02
.	19.01.16-03.39.44-1-375628	199	31	31	6	0	6	549	29	29	0	0	NA	NA	NA	49	68	255	256	370	226	132	191	7	47	47	0.027	0.184	0.127
.	19.01.16-03.39.49-1-375638	205	17	17	2	0	2	541	14	14	0	0	NA	NA	NA	53	60	257	249	367	229	127	185	18	13	14	0.07	0.052	0.038
.	19.01.16-03.39.49-1-375639	36	1	1	0	0	0	0	0	0	0	0	NA	NA	NA	9	8	238	237	346	0	0	0	0	0	0	0	0	0
.	19.01.16-03.39.52-1-375642	63	3	3	1	0	1	516	2	2	0	0	NA	NA	NA	27	30	248	240	355	219	120	177	0	0	5	0	0	0.014
.	19.01.16-03.39.52-1-375644	152	21	21	3	0	2	514	18	18	0	0	NA	NA	NA	46	30	246	245	352	216	122	176	8	31	20	0.033	0.127	0.057
.	19.01.16-03.39.57-1-375650	124	18	18	2	0	2	525	16	16	0	0	NA	NA	NA	48	35	254	246	348	227	124	174	49	8	11	0.193	0.033	0.032
.	19.01.16-03.39.58-1-375651	208	16	16	4	0	2	544	14	14	0	0	NA	NA	NA	56	60	259	249	365	231	127	186	5	11	27	0.019	0.044	0.074
.	19.01.16-03.40.01-1-375661	292	35	35	14	0	11	576	32	32	0	0	NA	NA	NA	100	93	264	272	370	239	149	188	18	47	47	0.068	0.173	0.127
.	19.01.16-03.40.06-1-375668	84	3	3	0	0	0	498	2	2	0	0	NA	NA	NA	29	15	241	242	345	213	118	167	6	0	0	0.025	0	0
.	19.01.16-03.40.07-1-375669	64	2	2	0	0	0	502	1	1	0	0	NA	NA	NA	27	25	243	242	353	211	118	173	0	5	1	0	0.021	0.003
.	19.01.16-03.40.20-1-375701	118	11	11	5	0	4	529	10	10	0	0	NA	NA	NA	41	48	248	256	357	221	129	179	6	10	17	0.024	0.039	0.048
.	19.01.16-03.40.20-1-375702	57	2	2	0	0	0	0	1	1	0	0	NA	NA	NA	12	21	244	241	349	0	0	0	0	0	1	0	0	0.003
.	19.01.16-03.40.21-1-375703	238	27	27	6	0	5	550	23	23	0	0	NA	NA	NA	68	74	254	263	370	224	136	190	20	58	24	0.079	0.221	0.065
.	19.01.16-03.40.24-1-375705	66	4	4	1	0	1	497	3	3	0	0	NA	NA	NA	32	17	243	241	346	211	118	168	0	3	6	0	0.012	0.017
.	19.01.16-03.40.25-1-375707	350	86	86	30	0	24	560	82	82	0	0	NA	NA	NA	96	77	254	257	379	224	134	202	77	129	80	0.303	0.502	0.211
.	19.01.16-03.40.26-1-375708	206	10	10	3	0	2	541	9	9	0	0	NA	NA	NA	62	57	259	248	363	232	125	184	11	12	8	0.042	0.048	0.022
.	19.01.16-03.40.34-1-375712	125	7	7	0	0	0	513	5	5	0	0	NA	NA	NA	38	32	247	243	355	217	119	177	2	5	9	0.008	0.021	0.025
.	19.01.16-03.40.35-1-375713	92	4	4	2	0	2	519	3	3	0	0	NA	NA	NA	26	35	252	245	351	224	122	173	4	8	5	0.016	0.033	0.014
.	19.01.16-03.40.39-1-375717	122	7	7	1	0	1	518	6	6	0	0	NA	NA	NA	32	40	244	251	358	211	128	179	15	6	4	0.061	0.024	0.011
.	19.01.16-03.40.43-1-375721	236	32	32	10	0	6	556	30	30	0	0	NA	NA	NA	75	78	265	260	366	236	133	187	22	74	37	0.083	0.285	0.101
.	19.01.16-03.40.51-1-375736	206	10	10	3	0	2	551	9	9	0	0	NA	NA	NA	66	70	257	254	372	226	130	195	12	6	9	0.047	0.024	0.024
.	19.01.16-03.40.52-1-375737	64	2	2	1	0	1	513	1	1	0	0	NA	NA	NA	31	33	247	241	358	216	120	177	0	3	0	0	0.012	0
.	19.01.16-03.40.52-1-375738	33	1	1	0	0	0	0	0	0	0	0	NA	NA	NA	9	11	240	238	346	0	0	0	0	1	0	0	0.004	0
.	19.01.16-03.40.54-1-375741	60	2	2	0	0	0	348	1	1	0	0	NA	NA	NA	14	22	243	243	349	146	84	118	0	3	0	0	0.012	0
.	19.01.16-03.40.54-1-375742	96	7	7	2	0	2	510	6	6	0	0	NA	NA	NA	27	26	247	242	350	218	121	171	10	6	3	0.04	0.025	0.009
.	19.01.16-03.40.58-1-375746	195	27	27	7	0	4	537	24	24	0	0	NA	NA	NA	75	55	257	247	364	230	120	187	8	31	48	0.031	0.126	0.132
.	19.01.16-03.41.04-1-375751	240	21	21	7	0	6	537	19	19	0	0	NA	NA	NA	78	62	251	248	376	223	123	191	4	11	34	0.016	0.044	0.09
.	19.01.16-03.41.05-1-375752	94	3	3	0	0	0	506	2	2	0	0	NA	NA	NA	27	27	246	240	354	218	116	172	0	3	0	0	0.012	0
.	19.01.16-03.41.07-1-375754	267	30	30	10	0	9	566	29	29	0	0	NA	NA	NA	88	88	265	258	378	235	135	196	25	47	41	0.094	0.182	0.108
.	19.01.16-03.41.12-1-375758	291	30	30	12	0	8	572	27	27	0	0	NA	NA	NA	82	86	265	262	372	239	139	194	32	52	46	0.121	0.198	0.124
.	19.01.16-03.41.16-1-375759	92	4	4	1	0	1	519	2	2	0	0	NA	NA	NA	36	37	248	252	350	218	126	175	9	0	1	0.036	0	0.003
.	19.01.16-03.41.19-1-375775	33	1	1	0	0	0	0	0	0	0	0	NA	NA	NA	13	5	239	236	343	0	0	0	1	0	0	0.004	0	0
.	19.01.16-03.41.21-1-375776	357	32	32	7	0	4	591	28	28	0	0	NA	NA	NA	105	118	266	280	385	236	151	204	20	39	36	0.075	0.139	0.094
.	19.01.16-03.41.31-1-375783	92	9	9	2	0	2	517	8	8	0	0	NA	NA	NA	26	33	244	245	357	217	123	177	16	11	5	0.066	0.045	0.014
.	19.01.16-03.41.32-1-375784	60	2	2	2	0	2	508	1	1	0	0	NA	NA	NA	24	20	242	239	352	215	115	178	2	3	0	0.008	0.013	0
.	19.01.16-03.41.37-1-375785	179	11	11	6	0	2	550	10	10	0	0	NA	NA	NA	56	65	253	257	368	227	133	190	9	14	13	0.036	0.054	0.035
.	19.01.16-03.41.39-1-375787	238	19	19	6	0	5	546	17	17	0	0	NA	NA	NA	77	68	259	255	367	229	130	187	9	9	33	0.035	0.035	0.09
.	19.01.16-03.41.44-1-375796	64	3	3	1	0	1	507	1	1	0	0	NA	NA	NA	40	32	245	243	357	214	120	173	15	0	0	0.061	0	0
.	19.01.16-03.41.53-1-375811	255	22	22	11	0	8	571	21	21	0	0	NA	NA	NA	88	88	261	266	374	232	140	199	11	36	28	0.042	0.135	0.075
.	19.01.16-03.41.54-1-375814	201	26	26	4	0	3	548	23	23	0	0	NA	NA	NA	61	69	255	257	370	223	133	192	21	38	27	0.082	0.148	0.073
.	19.01.16-03.41.58-1-375816	165	12	12	1	0	1	526	10	10	0	0	NA	NA	NA	43	45	248	249	361	220	127	179	14	5	9	0.056	0.02	0.025
.	19.01.16-03.41.58-1-375817	430	26	26	4	0	3	604	21	21	0	0	NA	NA	NA	115	122	262	279	394	232	154	218	8	47	37	0.031	0.168	0.094
.	19.01.16-03.42.01-1-375821	63	3	3	0	0	0	504	2	2	0	0	NA	NA	NA	32	22	241	245	349	214	118	172	1	0	5	0.004	0	0.014
.	19.01.16-03.42.02-1-375822	31	1	1	1	0	1	0	0	0	0	0	NA	NA	NA	12	5	238	237	343	0	0	0	0	0	1	0	0	0.003
.	19.01.16-03.42.04-1-375825	148	8	8	3	0	2	525	6	6	0	0	NA	NA	NA	42	38	247	244	360	220	124	181	14	12	5	0.057	0.049	0.014
.	19.01.16-03.42.08-1-375833	64	2	2	0	0	0	503	1	1	0	0	NA	NA	NA	22	21	243	243	348	212	120	171	1	0	2	0.004	0	0.006
.	19.01.16-03.42.10-1-375835	181	22	22	3	0	2	534	20	20	0	0	NA	NA	NA	52	47	250	254	356	227	130	177	22	38	27	0.088	0.15	0.076
.	19.01.16-03.42.14-1-375837	264	22	22	5	0	2	558	19	19	0	0	NA	NA	NA	69	77	264	258	368	235	134	189	20	30	17	0.076	0.116	0.046
.	19.01.16-03.42.19-1-375856	32	1	1	0	0	0	0	0	0	0	0	NA	NA	NA	9	7	239	237	344	0	0	0	0	0	0	0	0	0
.	19.01.16-03.42.20-1-375862	115	4	4	2	0	1	522	3	3	0	0	NA	NA	NA	45	36	250	242	357	223	119	180	4	7	1	0.016	0.029	0.003
.	19.01.16-03.42.20-1-375863	185	38	38	6	0	4	536	34	34	0	0	NA	NA	NA	51	62	256	257	362	226	129	181	33	34	26	0.129	0.132	0.072
.	19.01.16-03.42.21-1-375865	93	5	5	2	0	2	516	4	4	0	0	NA	NA	NA	29	33	245	242	359	219	120	177	2	2	8	0.008	0.008	0.022
.	19.01.16-03.42.36-1-375872	182	26	26	5	0	3	539	24	24	0	0	NA	NA	NA	40	55	252	253	363	228	127	184	27	23	8	0.107	0.091	0.022
.	19.01.16-03.42.38-1-375873	92	4	4	1	0	1	504	2	2	0	0	NA	NA	NA	17	21	240	241	353	211	119	174	0	2	7	0	0.008	0.02
.	19.01.16-03.42.39-1-375874	241	33	33	1	0	1	575	32	32	0	0	NA	NA	NA	68	90	264	259	380	238	135	202	21	31	14	0.08	0.12	0.037
.	19.01.16-03.42.40-1-375875	63	4	4	1	0	1	501	3	3	0	0	NA	NA	NA	13	10	239	239	345	214	119	168	10	0	0	0.042	0	0
.	19.01.16-03.42.45-1-375881	120	10	10	4	0	2	521	7	7	0	0	NA	NA	NA	36	38	250	248	353	221	124	176	15	10	2	0.06	0.04	0.006
.	19.01.16-03.42.52-1-375894	56	2	2	0	0	0	0	1	1	0	0	NA	NA	NA	18	18	241	246	344	0	0	0	3	0	0	0.012	0	0
.	19.01.16-03.42.53-1-375898	256	40	40	8	0	7	560	37	37	0	0	NA	NA	NA	78	76	262	251	376	235	128	197	23	56	67	0.088	0.223	0.178
.	19.01.16-03.42.54-1-375899	96	4	4	2	0	1	528	3	3	0	0	NA	NA	NA	34	48	248	252	361	223	127	178	3	0	9	0.012	0	0.025
.	19.01.16-03.42.55-1-375900	90	5	5	1	0	1	510	4	4	0	0	NA	NA	NA	34	31	241	250	353	210	126	174	8	0	7	0.033	0	0.02
.	19.01.16-03.42.56-1-375903	122	23	23	4	0	3	513	19	19	0	0	NA	NA	NA	42	29	247	243	352	215	122	176	26	34	24	0.105	0.14	0.068
.	19.01.16-03.43.08-1-375913	65	2	2	1	0	1	509	1	1	0	0	NA	NA	NA	16	19	243	242	347	218	121	170	0	0	1	0	0	0.003
.	19.01.16-03.43.10-1-375914	271	37	37	14	0	13	561	35	35	0	0	NA	NA	NA	78	76	259	258	372	232	135	194	3	57	47	0.012	0.221	0.126
.	19.01.16-03.43.12-1-375916	207	11	11	3	0	3	538	9	9	0	0	NA	NA	NA	48	58	249	259	363	219	135	184	5	9	13	0.02	0.035	0.036
.	19.01.16-03.43.12-1-375917	62	5	5	0	0	0	393	4	4	0	0	NA	NA	NA	26	13	240	240	346	158	95	140	3	10	1	0.012	0.042	0.003
.	19.01.16-03.43.14-1-375918	223	30	30	11	0	10	551	28	28	0	0	NA	NA	NA	61	71	259	258	367	228	136	187	12	26	54	0.046	0.101	0.147
.	19.01.16-03.43.22-1-375936	139	16	16	1	0	1	523	15	15	0	0	NA	NA	NA	38	46	249	253	357	220	127	176	22	22	20	0.088	0.087	0.056
.	19.01.16-03.43.26-1-375940	89	4	4	0	0	0	513	3	3	0	0	NA	NA	NA	40	40	245	245	363	212	120	181	13	1	0	0.053	0.004	0
.	19.01.16-03.43.32-1-375946	94	3	3	0	0	0	504	1	1	0	0	NA	NA	NA	28	17	240	242	348	212	121	171	0	2	3	0	0.008	0.009
.	19.01.16-03.43.32-1-375947	354	44	44	15	0	15	587	38	38	0	0	NA	NA	NA	90	108	272	265	384	242	142	203	43	55	62	0.158	0.208	0.161
.	19.01.16-03.43.35-1-375949	143	9	9	0	0	0	528	8	8	0	0	NA	NA	NA	40	43	246	248	362	221	123	184	9	6	7	0.037	0.024	0.019
.	19.01.16-03.43.41-1-375951	66	2	2	0	0	0	513	1	1	0	0	NA	NA	NA	22	28	246	246	349	219	121	173	5	0	2	0.02	0	0.006
.	19.01.16-03.43.44-1-375955	177	19	19	3	0	2	528	17	17	0	0	NA	NA	NA	65	45	251	245	362	222	121	185	9	37	23	0.036	0.151	0.064
.	19.01.16-03.43.51-1-375969	116	5	5	4	0	4	524	4	4	0	0	NA	NA	NA	27	35	245	242	361	222	121	181	4	18	0	0.016	0.074	0
.	19.01.16-03.43.53-1-375973	32	1	1	0	0	0	0	0	0	0	0	NA	NA	NA	7	7	237	240	343	0	0	0	0	0	2	0	0	0.006
.	19.01.16-03.43.54-1-375974	86	3	3	0	0	0	507	2	2	0	0	NA	NA	NA	30	22	242	243	350	215	121	171	5	1	0	0.021	0.004	0
.	19.01.16-03.43.55-1-375975	63	2	2	1	0	1	513	1	1	0	0	NA	NA	NA	19	27	245	247	348	217	123	173	6	0	2	0.024	0	0.006
.	19.01.16-03.43.56-1-375976	33	1	1	0	0	0	0	0	0	0	0	NA	NA	NA	12	7	238	238	344	0	0	0	0	0	0	0	0	0
.	19.01.16-03.43.57-1-375977	117	5	5	1	0	1	515	4	4	0	0	NA	NA	NA	38	38	251	243	357	217	120	178	8	6	0	0.032	0.025	0
.	19.01.16-03.43.57-1-375978	234	42	42	12	0	11	564	38	38	0	0	NA	NA	NA	69	80	259	264	370	232	138	194	8	70	42	0.031	0.265	0.114
.	19.01.16-03.43.58-1-375981	36	1	1	0	0	0	0	0	0	0	0	NA	NA	NA	10	15	241	238	349	0	0	0	3	0	0	0.012	0	0
.	19.01.16-03.44.01-1-375985	88	4	4	1	0	1	513	3	3	0	0	NA	NA	NA	29	27	245	238	357	219	118	176	0	7	7	0	0.029	0.02
.	19.01.16-03.44.07-1-375987	177	20	20	7	0	6	539	16	16	0	0	NA	NA	NA	32	52	255	255	355	224	133	182	24	12	30	0.094	0.047	0.085
.	19.01.16-03.44.07-1-375988	36	1	1	1	0	1	0	0	0	0	0	NA	NA	NA	16	12	243	237	345	0	0	0	0	3	0	0	0.013	0
.	19.01.16-03.44.08-1-375995	151	8	8	3	0	2	519	5	5	0	0	NA	NA	NA	52	45	250	252	356	220	126	173	6	8	3	0.024	0.032	0.008
.	19.01.16-03.44.10-1-375996	95	8	8	1	0	1	513	7	7	0	0	NA	NA	NA	35	31	245	245	354	217	120	176	3	3	16	0.012	0.012	0.045
.	19.01.16-03.44.12-1-375999	119	11	11	3	0	2	525	9	9	0	0	NA	NA	NA	41	43	248	249	359	219	125	181	14	12	6	0.056	0.048	0.017
.	19.01.16-03.44.15-1-376001	152	26	26	14	0	11	528	24	24	0	0	NA	NA	NA	47	44	252	256	349	222	130	176	20	42	24	0.079	0.164	0.069
.	19.01.16-03.44.18-1-376017	114	5	5	2	0	2	510	3	3	0	0	NA	NA	NA	28	28	242	241	358	212	120	178	0	9	9	0	0.037	0.025
.	19.01.16-03.44.26-1-376020	258	24	24	8	0	7	565	22	22	0	0	NA	NA	NA	87	79	259	259	374	230	138	197	17	24	21	0.066	0.093	0.056
.	19.01.16-03.44.28-1-376021	35	1	1	0	0	0	0	0	0	0	0	NA	NA	NA	9	15	245	238	345	0	0	0	2	0	0	0.008	0	0
.	19.01.16-03.44.31-1-376023	98	8	8	3	0	3	526	7	7	0	0	NA	NA	NA	33	40	254	239	360	228	118	180	4	6	15	0.016	0.025	0.042
.	19.01.16-03.44.33-1-376025	59	2	2	1	0	1	502	1	1	0	0	NA	NA	NA	26	15	241	242	345	215	117	170	0	4	4	0	0.017	0.012
.	19.01.16-03.44.34-1-376026	181	11	11	1	0	1	532	9	9	0	0	NA	NA	NA	64	59	255	250	367	220	126	186	5	27	19	0.02	0.108	0.052
.	19.01.16-03.44.35-1-376027	235	25	25	6	0	5	555	20	20	0	0	NA	NA	NA	70	73	255	257	374	229	131	195	26	30	20	0.102	0.117	0.053
.	19.01.16-03.44.35-1-376029	93	8	8	1	0	1	518	7	7	0	0	NA	NA	NA	15	31	245	248	351	220	124	174	0	10	5	0	0.04	0.014
.	19.01.16-03.44.46-1-376037	124	17	17	4	0	3	521	16	16	0	0	NA	NA	NA	37	34	249	245	353	224	122	175	10	16	14	0.04	0.065	0.04
.	19.01.16-03.44.50-1-376044	115	12	12	1	0	1	522	11	11	0	0	NA	NA	NA	38	41	250	250	354	220	127	175	2	8	18	0.008	0.032	0.051
.	19.01.16-03.44.52-1-376051	237	14	14	3	0	3	550	13	13	0	0	NA	NA	NA	67	67	257	257	366	232	136	182	3	10	27	0.012	0.039	0.074
.	19.01.16-03.44.55-1-376053	60	3	3	0	0	0	509	2	2	0	0	NA	NA	NA	26	26	242	245	352	215	120	174	5	0	2	0.021	0	0.006
.	19.01.16-03.44.58-1-376057	199	17	17	2	0	2	539	12	12	0	0	NA	NA	NA	66	59	256	245	371	227	124	188	22	9	19	0.086	0.037	0.051
.	19.01.16-03.45.02-1-376060	35	1	1	0	0	0	0	0	0	0	0	NA	NA	NA	11	10	240	239	344	0	0	0	4	0	0	0.017	0	0
.	19.01.16-03.45.04-1-376062	153	43	43	8	0	6	518	37	37	0	0	NA	NA	NA	55	38	244	251	356	213	128	177	48	50	37	0.197	0.199	0.104
.	19.01.16-03.45.04-1-376063	64	3	3	0	0	0	504	2	2	0	0	NA	NA	NA	23	19	239	242	351	211	118	175	1	0	12	0.004	0	0.034
.	19.01.16-03.45.08-1-376065	206	14	14	2	0	2	555	11	11	0	0	NA	NA	NA	46	68	264	255	362	238	133	184	9	32	8	0.034	0.125	0.022
.	19.01.16-03.45.11-1-376067	61	3	3	0	0	0	513	2	2	0	0	NA	NA	NA	23	30	245	245	353	218	119	176	3	5	0	0.012	0.02	0
.	19.01.16-03.45.13-1-376069	91	4	4	0	0	0	519	3	3	0	0	NA	NA	NA	31	32	250	241	354	224	119	176	0	11	0	0	0.046	0
.	19.01.16-03.45.16-1-376072	118	10	10	2	0	2	524	9	9	0	0	NA	NA	NA	30	40	249	247	357	221	123	180	5	8	8	0.02	0.032	0.022
.	19.01.16-03.45.17-1-376088	174	13	13	4	0	3	529	12	12	0	0	NA	NA	NA	45	45	245	253	360	220	129	180	10	20	6	0.041	0.079	0.017
.	19.01.16-03.45.18-1-376089	34	1	1	0	0	0	0	0	0	0	0	NA	NA	NA	7	8	239	238	344	0	0	0	0	0	0	0	0	0
.	19.01.16-03.45.21-1-376092	178	18	18	4	0	4	520	16	16	0	0	NA	NA	NA	48	38	249	248	354	218	126	176	14	8	25	0.056	0.032	0.071
.	19.01.16-03.45.25-1-376094	360	56	56	14	0	10	578	52	52	0	0	NA	NA	NA	100	109	261	271	390	235	143	200	22	76	98	0.084	0.28	0.251
.	19.01.16-03.45.27-1-376096	88	4	4	2	0	2	505	2	2	0	0	NA	NA	NA	30	20	241	243	349	213	122	170	8	3	0	0.033	0.012	0
.	19.01.16-03.45.27-1-376097	31	1	1	0	0	0	0	0	0	0	0	NA	NA	NA	14	7	239	237	344	0	0	0	0	4	0	0	0.017	0
.	19.01.16-03.45.30-1-376099	36	1	1	0	0	0	0	0	0	0	0	NA	NA	NA	10	10	240	240	343	0	0	0	0	0	0	0	0	0
.	19.01.16-03.45.31-1-376104	64	5	5	3	0	2	512	4	4	0	0	NA	NA	NA	32	32	242	249	354	214	124	174	7	10	0	0.029	0.04	0
.	19.01.16-03.45.34-1-376106	302	32	32	9	0	8	567	29	29	0	0	NA	NA	NA	91	84	260	259	378	234	136	197	23	54	49	0.088	0.208	0.13
.	19.01.16-03.45.38-1-376107	118	6	6	1	0	1	518	5	5	0	0	NA	NA	NA	40	33	250	244	352	222	123	173	10	13	7	0.04	0.053	0.02
.	19.01.16-03.45.44-1-376111	34	1	1	0	0	0	0	0	0	0	0	NA	NA	NA	13	5	237	239	342	0	0	0	0	0	1	0	0	0.003
.	19.01.16-03.45.44-1-376114	62	3	3	1	0	1	499	2	2	0	0	NA	NA	NA	29	18	240	245	346	209	122	168	5	0	5	0.021	0	0.014
.	19.01.16-03.45.46-1-376117	295	39	39	7	0	7	550	36	36	0	0	NA	NA	NA	88	69	258	261	363	227	136	187	20	48	58	0.078	0.184	0.16
.	19.01.16-03.45.46-1-376121	66	8	8	1	0	1	509	7	7	0	0	NA	NA	NA	19	21	242	241	351	214	119	176	16	0	2	0.066	0	0.006
.	19.01.16-03.45.48-1-376124	127	11	11	4	0	4	530	9	9	0	0	NA	NA	NA	28	38	250	240	361	227	120	183	7	30	2	0.028	0.125	0.006
.	19.01.16-03.45.56-1-376133	62	4	4	1	0	1	517	3	3	0	0	NA	NA	NA	12	30	245	245	353	219	124	174	0	6	4	0	0.024	0.011
.	19.01.16-03.45.58-1-376136	206	34	34	6	0	4	544	32	32	0	0	NA	NA	NA	48	60	257	250	366	233	123	188	21	61	36	0.082	0.244	0.098
.	19.01.16-03.46.09-1-376143	66	2	2	1	0	1	511	1	1	0	0	NA	NA	NA	23	21	242	243	349	216	123	172	0	3	5	0	0.012	0.014
.	19.01.16-03.46.11-1-376148	63	4	4	2	0	2	511	3	3	0	0	NA	NA	NA	15	28	243	246	352	217	118	176	3	3	0	0.012	0.012	0
.	19.01.16-03.46.14-1-376152	33	1	1	0	0	0	0	0	0	0	0	NA	NA	NA	8	10	239	238	346	0	0	0	0	0	0	0	0	0
.	19.01.16-03.46.16-1-376154	59	2	2	1	0	1	246	1	1	0	0	NA	NA	NA	15	26	245	243	351	98	62	86	3	0	0	0.012	0	0
.	19.01.16-03.46.16-1-376170	61	2	2	0	0	0	0	1	1	0	0	NA	NA	NA	15	21	245	243	346	0	0	0	0	4	0	0	0.016	0
.	19.01.16-03.46.20-1-376173	63	3	3	1	0	1	513	1	1	0	0	NA	NA	NA	24	29	243	246	353	216	122	175	3	5	0	0.012	0.02	0
.	19.01.16-03.46.21-1-376174	207	17	17	7	0	3	530	15	15	0	0	NA	NA	NA	56	50	250	247	366	220	125	185	23	35	29	0.092	0.142	0.079
.	19.01.16-03.46.25-1-376175	131	8	8	1	0	1	527	7	7	0	0	NA	NA	NA	43	53	245	251	370	214	126	187	0	21	7	0	0.084	0.019
.	19.01.16-03.46.27-1-376177	199	41	41	14	0	11	541	37	37	0	0	NA	NA	NA	64	59	259	253	360	230	129	182	14	41	46	0.054	0.162	0.128
.	19.01.16-03.46.29-1-376180	30	1	1	0	0	0	0	0	0	0	0	NA	NA	NA	11	6	239	237	343	0	0	0	0	0	0	0	0	0
.	19.01.16-03.46.30-1-376182	152	46	46	13	0	9	525	44	44	0	0	NA	NA	NA	45	38	248	244	359	222	122	181	43	51	55	0.173	0.209	0.153
.	19.01.16-03.46.33-1-376186	91	10	10	1	0	1	526	8	8	0	0	NA	NA	NA	31	43	247	246	363	221	121	184	21	5	2	0.085	0.02	0.006
.	19.01.16-03.46.47-1-376197	237	65	65	12	0	10	533	62	62	0	0	NA	NA	NA	70	58	248	258	365	214	134	185	60	81	63	0.242	0.314	0.173
.	19.01.16-03.46.49-1-376201	86	6	6	1	0	1	503	5	5	0	0	NA	NA	NA	28	25	242	241	355	212	117	174	9	2	5	0.037	0.008	0.014
.	19.01.16-03.46.51-1-376206	65	5	5	0	0	0	250	3	3	0	0	NA	NA	NA	25	17	242	239	349	109	61	80	2	2	4	0.008	0.008	0.011
.	19.01.16-03.46.51-1-376207	119	9	9	5	0	5	531	8	8	0	0	NA	NA	NA	40	46	255	243	361	227	122	182	16	4	6	0.063	0.016	0.017
.	19.01.16-03.46.54-1-376213	57	2	2	1	0	1	503	1	1	0	0	NA	NA	NA	19	21	244	241	349	215	117	171	8	0	4	0.033	0	0.011
.	19.01.16-03.46.56-1-376215	173	14	14	4	0	3	526	12	12	0	0	NA	NA	NA	67	47	247	252	361	218	126	182	9	21	6	0.036	0.083	0.017
.	19.01.16-03.47.04-1-376223	121	12	12	2	0	1	510	11	11	0	0	NA	NA	NA	31	28	244	244	353	214	120	176	6	22	14	0.025	0.09	0.04
.	19.01.16-03.47.07-1-376226	32	1	1	0	0	0	0	0	0	0	0	NA	NA	NA	5	7	237	239	344	0	0	0	0	0	3	0	0	0.009
.	19.01.16-03.47.08-1-376228	162	8	8	3	0	3	534	6	6	0	0	NA	NA	NA	47	51	247	255	362	220	131	183	14	6	7	0.057	0.024	0.019
.	19.01.16-03.47.10-1-376230	33	1	1	0	0	0	0	0	0	0	0	NA	NA	NA	7	10	240	239	344	0	0	0	0	0	1	0	0	0.003
.	19.01.16-03.47.13-1-376231	178	33	33	5	0	4	540	27	27	0	0	NA	NA	NA	57	56	257	256	356	230	133	177	64	30	12	0.249	0.117	0.034
.	19.01.16-03.47.13-1-376232	33	1	1	0	0	0	0	0	0	0	0	NA	NA	NA	6	9	239	239	344	0	0	0	0	0	1	0	0	0.003
.	19.01.16-03.47.15-1-376233	119	12	12	1	0	1	526	9	9	0	0	NA	NA	NA	43	49	251	248	363	222	122	182	0	13	15	0	0.052	0.041
.	19.01.16-03.47.16-1-376250	88	5	5	2	0	1	511	4	4	0	0	NA	NA	NA	29	28	240	246	355	215	121	175	2	3	3	0.008	0.012	0.008
.	19.01.16-03.47.20-1-376251	34	1	1	0	0	0	0	0	0	0	0	NA	NA	NA	13	9	240	238	344	0	0	0	0	0	1	0	0	0.003
.	19.01.16-03.47.23-1-376254	62	3	3	1	0	0	509	1	1	0	0	NA	NA	NA	29	25	244	244	350	216	119	174	0	5	8	0	0.02	0.023
.	19.01.16-03.47.29-1-376260	96	6	6	4	0	2	503	5	5	0	0	NA	NA	NA	46	20	244	241	348	214	117	172	20	4	7	0.082	0.017	0.02
.	19.01.16-03.47.32-1-376264	142	23	23	7	0	6	524	21	21	0	0	NA	NA	NA	31	39	250	243	359	220	124	180	18	17	18	0.072	0.07	0.05
.	19.01.16-03.47.32-1-376265	95	6	6	2	0	2	518	5	5	0	0	NA	NA	NA	31	31	247	245	352	219	125	174	2	0	13	0.008	0	0.037
.	19.01.16-03.47.35-1-376266	37	1	1	1	0	1	0	0	0	0	0	NA	NA	NA	16	6	239	237	343	0	0	0	0	3	0	0	0.013	0
.	19.01.16-03.47.36-1-376267	59	2	2	0	0	0	507	1	1	0	0	NA	NA	NA	27	22	241	242	352	213	117	177	1	0	2	0.004	0	0.006
.	19.01.16-03.47.37-1-376269	147	9	9	3	0	3	534	7	7	0	0	NA	NA	NA	39	48	248	250	363	220	130	184	7	11	5	0.028	0.044	0.014
.	19.01.16-03.47.37-1-376270	146	16	16	3	0	2	531	14	14	0	0	NA	NA	NA	45	47	246	246	368	222	123	186	28	24	11	0.114	0.098	0.03
.	19.01.16-03.47.47-1-376284	184	17	17	3	0	2	532	15	15	0	0	NA	NA	NA	54	41	249	247	358	226	128	178	4	21	22	0.016	0.085	0.061
.	19.01.16-03.47.49-1-376287	118	7	7	0	0	0	532	6	6	0	0	NA	NA	NA	40	52	251	247	367	225	124	183	6	3	5	0.024	0.012	0.014
.	19.01.16-03.47.49-1-376288	297	51	51	11	0	9	554	47	47	0	0	NA	NA	NA	86	72	256	264	365	228	138	188	22	46	82	0.086	0.174	0.225
.	19.01.16-03.47.56-1-376297	206	21	21	5	0	4	548	20	20	0	0	NA	NA	NA	65	66	252	258	369	223	135	190	38	38	18	0.151	0.147	0.049
.	19.01.16-03.48.02-1-376304	32	1	1	0	0	0	0	0	0	0	0	NA	NA	NA	9	10	240	240	343	0	0	0	0	0	0	0	0	0
.	19.01.16-03.48.03-1-376306	64	3	3	2	0	2	510	2	2	0	0	NA	NA	NA	25	26	244	242	353	217	120	173	15	0	0	0.061	0	0
.	19.01.16-03.48.04-1-376308	185	45	45	10	0	8	537	41	41	0	0	NA	NA	NA	66	56	252	249	368	223	126	188	38	46	53	0.151	0.185	0.144
.	19.01.16-03.48.06-1-376310	33	1	1	0	0	0	0	0	0	0	0	NA	NA	NA	4	11	241	240	343	0	0	0	2	0	0	0.008	0	0
.	19.01.16-03.48.08-1-376311	253	32	32	12	0	10	544	30	30	0	0	NA	NA	NA	66	66	257	259	363	228	132	184	22	51	30	0.086	0.197	0.083
.	19.01.16-03.48.08-1-376312	125	23	23	4	0	4	523	22	22	0	0	NA	NA	NA	47	43	247	250	359	215	126	182	20	10	39	0.081	0.04	0.109
.	19.01.16-03.48.08-1-376313	153	17	17	3	0	2	534	16	16	0	0	NA	NA	NA	35	47	252	248	360	225	125	184	13	16	11	0.052	0.065	0.031
.	19.01.16-03.48.17-1-376338	117	10	10	1	0	1	522	8	8	0	0	NA	NA	NA	36	36	248	245	356	220	124	178	4	4	17	0.016	0.016	0.048
.	19.01.16-03.48.19-1-376341	120	14	14	2	0	2	516	12	12	0	0	NA	NA	NA	54	37	245	247	358	219	121	176	6	19	8	0.024	0.077	0.022
.	19.01.16-03.48.35-1-376349	66	2	2	1	0	1	501	1	1	0	0	NA	NA	NA	18	18	242	241	348	214	118	169	0	3	1	0	0.012	0.003
.	19.01.16-03.48.36-1-376351	119	8	8	3	0	3	521	6	6	0	0	NA	NA	NA	46	40	246	247	360	216	125	180	0	22	6	0	0.089	0.017
.	19.01.16-03.48.39-1-376354	59	2	2	0	0	0	351	1	1	0	0	NA	NA	NA	22	21	245	243	346	152	82	117	0	0	2	0	0	0.006
.	19.01.16-03.48.40-1-376355	153	11	11	3	0	3	533	8	8	0	0	NA	NA	NA	45	53	253	248	365	221	126	186	17	14	4	0.067	0.056	0.011
.	19.01.16-03.48.46-1-376366	175	43	43	11	0	10	541	40	40	0	0	NA	NA	NA	50	59	252	253	367	226	131	184	26	76	52	0.103	0.3	0.142
.	19.01.16-03.48.47-1-376367	232	46	46	15	0	13	563	41	41	0	0	NA	NA	NA	72	77	259	253	378	232	132	199	38	58	69	0.147	0.229	0.183
.	19.01.16-03.48.50-1-376371	96	5	5	2	0	2	510	4	4	0	0	NA	NA	NA	34	30	241	246	356	210	123	177	7	3	11	0.029	0.012	0.031
.	19.01.16-03.48.54-1-376380	147	17	17	5	0	4	524	14	14	0	0	NA	NA	NA	32	37	248	243	359	221	121	182	8	19	14	0.032	0.078	0.039
.	19.01.16-03.48.56-1-376382	183	9	9	0	0	0	538	8	8	0	0	NA	NA	NA	51	58	255	251	365	227	130	181	7	15	12	0.027	0.06	0.033
.	19.01.16-03.48.58-1-376384	205	17	17	4	0	2	559	15	15	0	0	NA	NA	NA	61	76	262	249	378	233	124	202	14	29	24	0.053	0.116	0.063
.	19.01.16-03.49.04-1-376390	120	6	6	1	0	1	513	5	5	0	0	NA	NA	NA	41	27	247	244	349	218	121	174	7	5	10	0.028	0.02	0.029
.	19.01.16-03.49.05-1-376391	124	12	12	5	0	4	534	11	11	0	0	NA	NA	NA	38	51	257	250	357	233	124	177	12	3	22	0.047	0.012	0.062
.	19.01.16-03.49.06-1-376392	63	4	4	0	0	0	514	3	3	0	0	NA	NA	NA	23	23	246	242	348	218	124	172	0	0	10	0	0	0.029
.	19.01.16-03.49.16-1-376398	302	22	22	7	0	6	560	21	21	0	0	NA	NA	NA	93	83	259	268	369	229	140	191	12	33	39	0.046	0.123	0.106
.	19.01.16-03.49.20-1-376415	176	8	8	0	0	0	536	7	7	0	0	NA	NA	NA	67	59	253	252	367	226	125	185	2	7	8	0.008	0.028	0.022
.	19.01.16-03.49.21-1-376416	119	13	13	1	0	1	525	11	11	0	0	NA	NA	NA	41	48	250	250	361	222	121	182	14	5	26	0.056	0.02	0.072
.	19.01.16-03.49.23-1-376418	147	10	10	1	0	0	524	9	9	0	0	NA	NA	NA	43	41	246	249	359	218	123	183	3	1	16	0.012	0.004	0.045
.	19.01.16-03.49.27-1-376420	92	7	7	1	0	1	525	5	5	0	0	NA	NA	NA	30	35	250	242	356	224	121	180	6	24	6	0.024	0.099	0.017
.	19.01.16-03.49.32-1-376421	144	12	12	6	0	4	521	11	11	0	0	NA	NA	NA	38	33	247	245	354	222	120	179	6	22	12	0.024	0.09	0.034
.	19.01.16-03.49.39-1-376425	198	24	24	4	0	3	530	20	20	0	0	NA	NA	NA	53	49	250	255	357	223	129	178	28	21	5	0.112	0.082	0.014
.	19.01.16-03.49.42-1-376429	60	2	2	0	0	0	501	1	1	0	0	NA	NA	NA	28	21	240	243	351	211	119	171	5	4	0	0.021	0.016	0
.	19.01.16-03.49.44-1-376433	91	6	6	1	0	1	508	4	4	0	0	NA	NA	NA	19	26	244	243	352	216	118	174	4	6	12	0.016	0.025	0.034
.	19.01.16-03.49.45-1-376434	208	21	21	4	0	4	546	17	17	0	0	NA	NA	NA	74	73	254	256	376	220	132	194	0	27	40	0	0.105	0.106
.	19.01.16-03.49.45-1-376436	320	35	35	13	0	11	586	28	28	0	0	NA	NA	NA	69	98	273	256	382	248	136	202	21	66	43	0.077	0.258	0.113
.	19.01.16-03.49.48-1-376442	90	5	5	3	0	3	503	4	4	0	0	NA	NA	NA	52	26	245	241	353	212	117	174	7	6	10	0.029	0.025	0.028
.	19.01.16-03.49.54-1-376454	236	46	46	13	0	11	552	42	42	0	0	NA	NA	NA	72	78	250	256	385	218	129	205	27	57	64	0.108	0.223	0.166
.	19.01.16-03.49.54-1-376455	90	3	3	1	0	1	515	2	2	0	0	NA	NA	NA	19	30	245	242	356	217	121	177	0	0	9	0	0	0.025
.	19.01.16-03.49.59-1-376460	126	5	5	3	0	2	521	3	3	0	0	NA	NA	NA	32	30	245	246	352	221	126	174	2	8	0	0.008	0.033	0
.	19.01.16-03.50.09-1-376471	116	13	13	4	0	4	529	12	12	0	0	NA	NA	NA	42	45	254	243	361	227	121	181	8	3	24	0.031	0.012	0.066
.	19.01.16-03.50.09-1-376472	34	1	1	0	0	0	0	0	0	0	0	NA	NA	NA	9	5	238	236	344	0	0	0	0	0	0	0	0	0
.	19.01.16-03.50.10-1-376473	39	1	1	1	0	1	0	0	0	0	0	NA	NA	NA	11	8	241	236	344	0	0	0	0	0	2	0	0	0.006
.	19.01.16-03.50.12-1-376474	132	12	12	4	0	4	518	11	11	0	0	NA	NA	NA	40	40	245	250	358	217	126	175	2	15	9	0.008	0.06	0.025
.	19.01.16-03.50.14-1-376479	66	4	4	2	0	1	505	3	3	0	0	NA	NA	NA	25	20	242	241	350	215	118	172	8	0	2	0.033	0	0.006
.	19.01.16-03.50.17-1-376505	33	1	1	1	0	1	0	0	0	0	0	NA	NA	NA	12	13	236	239	351	0	0	0	0	1	0	0	0.004	0
.	19.01.16-03.50.19-1-376507	61	2	2	1	0	1	499	1	1	0	0	NA	NA	NA	27	22	240	245	350	213	118	168	0	4	1	0	0.016	0.003
.	19.01.16-03.50.19-1-376508	129	13	13	2	0	1	522	10	10	0	0	NA	NA	NA	45	42	251	254	350	224	128	170	15	8	6	0.06	0.031	0.017
.	19.01.16-03.50.30-1-376512	34	1	1	0	0	0	0	0	0	0	0	NA	NA	NA	6	7	238	236	346	0	0	0	0	0	0	0	0	0
.	19.01.16-03.50.32-1-376514	172	9	9	5	0	5	526	8	8	0	0	NA	NA	NA	56	44	243	249	365	210	127	189	12	11	8	0.049	0.044	0.022
.	19.01.16-03.50.34-1-376517	38	1	1	0	0	0	0	0	0	0	0	NA	NA	NA	12	9	240	240	342	0	0	0	4	0	0	0.017	0	0
.	19.01.16-03.50.34-1-376518	118	9	9	2	0	2	519	8	8	0	0	NA	NA	NA	25	40	252	247	354	223	120	176	5	17	6	0.02	0.069	0.017
.	19.01.16-03.50.38-1-376521	62	3	3	1	0	1	505	2	2	0	0	NA	NA	NA	31	24	244	243	350	215	118	172	3	3	0	0.012	0.012	0
.	19.01.16-03.50.38-1-376522	172	19	19	2	0	1	533	16	16	0	0	NA	NA	NA	54	52	248	257	360	217	132	184	15	31	9	0.06	0.121	0.025
.	19.01.16-03.50.42-1-376527	146	15	15	3	0	2	542	13	13	0	0	NA	NA	NA	48	58	255	254	362	225	132	185	6	18	19	0.024	0.071	0.052
.	19.01.16-03.50.44-1-376529	122	5	5	0	0	0	519	4	4	0	0	NA	NA	NA	42	43	250	253	353	218	127	174	1	11	6	0.004	0.043	0.017
.	19.01.16-03.50.49-1-376537	153	21	21	7	0	5	536	19	19	0	0	NA	NA	NA	44	51	251	246	367	223	126	187	6	16	21	0.024	0.065	0.057
.	19.01.16-03.50.51-1-376542	32	1	1	0	0	0	0	0	0	0	0	NA	NA	NA	5	15	239	239	350	0	0	0	0	0	1	0	0	0.003
.	19.01.16-03.50.53-1-376548	87	9	9	1	0	1	518	8	8	0	0	NA	NA	NA	37	43	248	251	357	219	119	180	2	18	0	0.008	0.072	0
.	19.01.16-03.50.54-1-376549	35	1	1	1	0	1	0	0	0	0	0	NA	NA	NA	6	4	236	237	344	0	0	0	2	0	0	0.008	0	0
.	19.01.16-03.50.57-1-376550	154	9	9	3	0	2	538	8	8	0	0	NA	NA	NA	44	53	247	252	367	216	133	189	10	14	17	0.04	0.056	0.046
.	19.01.16-03.50.57-1-376551	151	9	9	5	0	4	543	7	7	0	0	NA	NA	NA	39	61	257	250	367	227	126	190	9	1	19	0.035	0.004	0.052
.	19.01.16-03.51.00-1-376560	151	12	12	4	0	3	530	11	11	0	0	NA	NA	NA	52	53	252	254	360	219	129	182	13	11	18	0.052	0.043	0.05
.	19.01.16-03.51.06-1-376561	116	6	6	1	0	1	513	5	5	0	0	NA	NA	NA	48	32	250	243	352	219	122	172	0	6	13	0	0.025	0.037
.	19.01.16-03.51.08-1-376562	34	1	1	0	0	0	0	0	0	0	0	NA	NA	NA	10	7	237	237	346	0	0	0	0	1	0	0	0.004	0
.	19.01.16-03.51.10-1-376563	120	9	9	2	0	2	511	8	8	0	0	NA	NA	NA	27	29	246	246	350	217	124	170	13	4	5	0.053	0.016	0.014
.	19.01.16-03.51.11-1-376564	92	6	6	1	0	1	515	4	4	0	0	NA	NA	NA	16	28	246	245	350	217	123	175	6	1	2	0.024	0.004	0.006
.	19.01.16-03.51.12-1-376565	37	1	1	0	0	0	0	0	0	0	0	NA	NA	NA	10	8	237	241	343	0	0	0	0	0	2	0	0	0.006
.	19.01.16-03.51.15-1-376569	31	1	1	1	0	1	0	0	0	0	0	NA	NA	NA	12	11	238	241	345	0	0	0	0	0	2	0	0	0.006
.	19.01.16-03.51.17-1-376586	120	6	6	0	0	0	519	4	4	0	0	NA	NA	NA	36	39	247	248	357	217	124	178	7	0	9	0.028	0	0.025
.	19.01.16-03.51.18-1-376587	62	3	3	0	0	0	500	2	2	0	0	NA	NA	NA	23	21	239	245	350	209	118	173	4	0	1	0.017	0	0.003
.	19.01.16-03.51.20-1-376588	114	8	8	2	0	2	519	7	7	0	0	NA	NA	NA	42	35	246	247	355	218	122	179	7	2	14	0.028	0.008	0.039
.	19.01.16-03.51.21-1-376589	35	1	1	0	0	0	0	0	0	0	0	NA	NA	NA	12	11	241	239	344	0	0	0	0	0	0	0	0	0
.	19.01.16-03.51.22-1-376590	209	20	20	4	0	3	531	16	16	0	0	NA	NA	NA	61	51	245	252	367	217	133	181	14	18	23	0.057	0.071	0.063
.	19.01.16-03.51.24-1-376591	232	62	62	21	0	18	556	53	53	0	0	NA	NA	NA	70	80	259	260	374	229	135	192	50	72	68	0.193	0.277	0.182
.	19.01.16-03.51.25-1-376592	91	5	5	2	0	1	523	4	4	0	0	NA	NA	NA	32	44	244	250	363	218	125	180	8	3	7	0.033	0.012	0.019
.	19.01.16-03.51.27-1-376594	179	14	14	2	0	2	535	12	12	0	0	NA	NA	NA	47	50	250	250	363	221	129	185	24	9	17	0.096	0.036	0.047
.	19.01.16-03.51.29-1-376596	93	5	5	2	0	1	507	4	4	0	0	NA	NA	NA	32	28	243	247	351	213	122	172	11	2	5	0.045	0.008	0.014
.	19.01.16-03.51.32-1-376597	159	8	8	3	0	3	517	6	6	0	0	NA	NA	NA	48	38	244	253	354	214	127	176	1	13	10	0.004	0.051	0.028
.	19.01.16-03.51.35-1-376602	63	4	4	0	0	0	520	3	3	0	0	NA	NA	NA	25	34	242	248	357	214	126	180	0	2	11	0	0.008	0.031
.	19.01.16-03.51.38-1-376604	177	10	10	1	0	1	534	7	7	0	0	NA	NA	NA	49	61	250	262	362	218	135	181	0	10	8	0	0.038	0.022
.	19.01.16-03.51.40-1-376607	119	11	11	3	0	2	523	10	10	0	0	NA	NA	NA	48	40	247	247	359	221	124	178	7	28	13	0.028	0.113	0.036
.	19.01.16-03.51.45-1-376614	206	15	15	6	0	6	537	13	13	0	0	NA	NA	NA	65	54	245	262	360	217	137	183	9	12	19	0.037	0.046	0.053
.	19.01.16-03.51.50-1-376620	172	50	50	12	0	10	522	44	44	0	0	NA	NA	NA	60	43	249	253	354	216	129	177	62	47	51	0.249	0.186	0.144
.	19.01.16-03.51.51-1-376622	36	1	1	0	0	0	0	0	0	0	0	NA	NA	NA	9	13	243	237	346	0	0	0	0	0	0	0	0	0
.	19.01.16-03.51.51-1-376624	85	4	4	1	0	1	494	2	2	0	0	NA	NA	NA	34	21	242	241	351	207	118	169	4	0	3	0.017	0	0.009
.	19.01.16-03.51.55-1-376631	57	2	2	0	0	0	199	1	1	0	0	NA	NA	NA	16	18	239	239	353	85	46	68	4	1	0	0.017	0.004	0
.	19.01.16-03.51.57-1-376633	61	2	2	0	0	0	300	1	1	0	0	NA	NA	NA	19	19	236	247	349	126	74	100	0	0	4	0	0	0.011
.	19.01.16-03.52.01-1-376639	152	6	6	1	0	1	536	4	4	0	0	NA	NA	NA	49	59	252	253	367	225	125	186	0	18	15	0	0.071	0.041
.	19.01.16-03.52.04-1-376640	212	48	48	10	0	7	538	42	42	0	0	NA	NA	NA	68	55	250	249	369	218	129	191	52	70	54	0.208	0.281	0.146
.	19.01.16-03.52.05-1-376641	156	8	8	1	0	0	531	6	6	0	0	NA	NA	NA	36	49	253	252	357	227	127	177	3	4	13	0.012	0.016	0.036
.	19.01.16-03.52.07-1-376642	165	12	12	3	0	2	534	11	11	0	0	NA	NA	NA	51	52	252	249	364	226	125	183	4	12	6	0.016	0.048	0.016
.	19.01.16-03.52.07-1-376644	238	27	27	9	0	8	549	23	23	0	0	NA	NA	NA	75	65	254	252	372	226	131	192	32	47	27	0.126	0.187	0.073
.	19.01.16-03.52.16-1-376655	34	1	1	1	0	1	0	0	0	0	0	NA	NA	NA	9	12	238	239	348	0	0	0	0	1	0	0	0.004	0
.	19.01.16-03.52.18-1-376671	388	58	58	14	0	13	578	48	48	0	0	NA	NA	NA	99	102	266	261	388	236	136	206	45	66	59	0.169	0.253	0.152
.	19.01.16-03.52.20-1-376673	118	11	11	5	0	5	513	9	9	0	0	NA	NA	NA	32	28	243	245	353	216	122	175	0	4	16	0	0.016	0.045
.	19.01.16-03.52.24-1-376678	90	4	4	1	0	1	509	3	3	0	0	NA	NA	NA	40	28	245	246	350	216	120	173	3	2	7	0.012	0.008	0.02
.	19.01.16-03.52.32-1-376684	204	27	27	6	0	5	545	23	23	0	0	NA	NA	NA	72	66	256	257	366	227	131	187	4	28	21	0.016	0.109	0.057
.	19.01.16-03.52.40-1-376686	151	8	8	5	0	4	520	7	7	0	0	NA	NA	NA	50	46	253	254	352	221	128	171	6	7	12	0.024	0.028	0.034
.	19.01.16-03.52.40-1-376687	150	8	8	2	0	1	521	7	7	0	0	NA	NA	NA	60	44	250	248	359	220	122	179	2	16	2	0.008	0.065	0.006
.	19.01.16-03.52.49-1-376700	255	37	37	13	0	10	559	34	34	0	0	NA	NA	NA	79	75	263	247	378	234	125	200	30	50	43	0.114	0.202	0.114
.	19.01.16-03.52.52-1-376708	146	5	5	1	0	1	539	3	3	0	0	NA	NA	NA	49	54	253	257	357	222	134	183	7	6	6	0.028	0.023	0.017
.	19.01.16-03.52.59-1-376719	152	10	10	5	0	5	522	9	9	0	0	NA	NA	NA	42	38	250	242	359	222	121	179	23	0	9	0.092	0	0.025
.	19.01.16-03.52.59-1-376720	96	9	9	4	0	3	519	8	8	0	0	NA	NA	NA	37	40	250	249	354	220	126	173	12	2	3	0.048	0.008	0.008
.	19.01.16-03.53.00-1-376722	66	3	3	1	0	1	504	2	2	0	0	NA	NA	NA	33	25	242	245	351	213	119	172	0	9	3	0	0.037	0.009
.	19.01.16-03.53.07-1-376725	121	12	12	3	0	2	514	11	11	0	0	NA	NA	NA	44	37	245	247	358	211	124	179	11	14	20	0.045	0.057	0.056
.	19.01.16-03.53.11-1-376728	33	1	1	1	0	1	0	0	0	0	0	NA	NA	NA	9	9	241	238	343	0	0	0	0	0	1	0	0	0.003
.	19.01.16-03.53.11-1-376729	208	10	10	4	0	4	535	9	9	0	0	NA	NA	NA	55	55	251	256	361	221	132	182	7	12	25	0.028	0.047	0.069
.	19.01.16-03.53.14-1-376733	122	11	11	3	0	3	515	10	10	0	0	NA	NA	NA	48	32	241	245	359	212	122	181	34	22	8	0.141	0.09	0.022
.	19.01.16-03.53.15-1-376735	148	9	9	1	0	1	535	8	8	0	0	NA	NA	NA	44	51	253	245	366	224	124	187	1	16	2	0.004	0.065	0.005
.	19.01.16-03.53.19-1-376753	297	33	33	11	0	8	556	29	29	0	0	NA	NA	NA	79	77	256	253	381	230	129	197	15	52	49	0.059	0.206	0.129
.	19.01.16-03.53.20-1-376754	154	17	17	2	0	2	534	15	15	0	0	NA	NA	NA	57	60	250	258	365	222	128	184	9	14	20	0.036	0.054	0.055
.	19.01.16-03.53.30-1-376763	154	20	20	2	0	2	522	17	17	0	0	NA	NA	NA	41	36	246	243	360	217	125	180	21	18	22	0.085	0.074	0.061
.	19.01.16-03.53.33-1-376767	237	38	38	11	0	9	524	37	37	0	0	NA	NA	NA	77	43	254	249	353	224	125	175	16	56	29	0.063	0.225	0.082
.	19.01.16-03.53.36-1-376769	38	1	1	0	0	0	0	0	0	0	0	NA	NA	NA	13	8	239	238	344	0	0	0	5	0	0	0.021	0	0
.	19.01.16-03.53.38-1-376773	232	26	26	7	0	6	543	22	22	0	0	NA	NA	NA	64	63	256	254	366	228	129	186	23	47	35	0.09	0.185	0.096
.	19.01.16-03.53.39-1-376774	97	7	7	2	0	2	504	5	5	0	0	NA	NA	NA	22	25	241	246	351	212	122	170	11	2	2	0.046	0.008	0.006
.	19.01.16-03.53.39-1-376775	154	7	7	4	0	4	538	5	5	0	0	NA	NA	NA	60	59	257	251	364	228	127	183	3	22	10	0.012	0.088	0.027
.	19.01.16-03.53.42-1-376777	98	6	6	0	0	0	507	4	4	0	0	NA	NA	NA	48	32	242	248	355	208	121	178	11	6	4	0.045	0.024	0.011
.	19.01.16-03.53.50-1-376788	409	47	47	16	0	11	618	39	39	0	0	NA	NA	NA	108	138	281	271	399	253	148	217	45	70	58	0.16	0.258	0.145
.	19.01.16-03.53.54-1-376798	91	6	6	2	0	2	509	5	5	0	0	NA	NA	NA	16	21	240	241	353	213	119	177	0	15	8	0	0.062	0.023
.	19.01.16-03.53.58-1-376801	90	4	4	2	0	1	511	3	3	0	0	NA	NA	NA	40	26	243	247	349	215	125	171	7	2	5	0.029	0.008	0.014
.	19.01.16-03.54.02-1-376807	29	1	1	0	0	0	0	0	0	0	0	NA	NA	NA	10	4	238	236	343	0	0	0	0	1	0	0	0.004	0
.	19.01.16-03.54.04-1-376808	185	15	15	3	0	3	547	13	13	0	0	NA	NA	NA	41	59	254	252	366	230	129	188	19	16	4	0.075	0.063	0.011
.	19.01.16-03.54.05-1-376809	92	5	5	1	0	1	523	4	4	0	0	NA	NA	NA	35	37	252	243	355	225	122	176	4	7	10	0.016	0.029	0.028
.	19.01.16-03.54.11-1-376812	182	18	18	4	0	4	533	16	16	0	0	NA	NA	NA	36	54	251	250	366	223	125	185	12	32	22	0.048	0.128	0.06
.	19.01.16-03.54.12-1-376815	61	2	2	0	0	0	302	1	1	0	0	NA	NA	NA	16	30	244	247	352	133	72	97	2	0	0	0.008	0	0
.	19.01.16-03.54.15-1-376821	274	21	21	5	0	4	542	19	19	0	0	NA	NA	NA	95	65	256	255	367	227	126	189	14	27	10	0.055	0.106	0.027
.	19.01.16-03.54.19-1-376839	210	27	27	8	0	4	541	26	26	0	0	NA	NA	NA	87	63	253	254	369	221	129	191	24	33	41	0.095	0.13	0.111
.	19.01.16-03.54.21-1-376840	122	13	13	2	0	1	515	12	12	0	0	NA	NA	NA	32	25	243	245	350	218	124	173	15	23	14	0.062	0.094	0.04
.	19.01.16-03.54.22-1-376841	355	29	29	10	0	8	576	26	26	0	0	NA	NA	NA	92	93	264	270	372	235	147	194	11	50	36	0.042	0.185	0.097
.	19.01.16-03.54.23-1-376842	125	7	7	5	0	5	539	5	5	0	0	NA	NA	NA	35	52	247	255	363	222	132	185	7	9	8	0.028	0.035	0.022
.	19.01.16-03.54.30-1-376847	36	1	1	0	0	0	0	0	0	0	0	NA	NA	NA	15	11	242	238	344	0	0	0	0	0	0	0	0	0
.	19.01.16-03.54.31-1-376848	95	8	8	2	0	1	513	7	7	0	0	NA	NA	NA	34	32	245	244	356	218	119	176	4	13	2	0.016	0.053	0.006
.	19.01.16-03.54.45-1-376856	205	11	11	2	0	1	549	10	10	0	0	NA	NA	NA	55	61	254	252	368	227	132	190	8	12	8	0.031	0.048	0.022
.	19.01.16-03.54.46-1-376860	206	11	11	2	0	2	541	9	9	0	0	NA	NA	NA	55	59	246	257	369	218	131	192	6	12	5	0.024	0.047	0.014
.	19.01.16-03.54.47-1-376861	63	3	3	1	0	1	510	2	2	0	0	NA	NA	NA	35	27	244	243	353	217	119	174	0	3	2	0	0.012	0.006
.	19.01.16-03.54.47-1-376862	234	34	34	9	0	7	563	30	30	0	0	NA	NA	NA	56	86	256	263	380	227	136	200	15	48	34	0.059	0.183	0.089
.	19.01.16-03.54.51-1-376869	234	41	41	11	0	11	545	36	36	0	0	NA	NA	NA	66	57	251	253	366	226	129	190	32	56	53	0.127	0.221	0.145
.	19.01.16-03.54.54-1-376874	234	21	21	8	0	5	551	18	18	0	0	NA	NA	NA	70	65	252	254	372	225	132	194	15	37	36	0.06	0.146	0.097
.	19.01.16-03.55.00-1-376879	144	25	25	9	0	7	514	23	23	0	0	NA	NA	NA	52	33	245	245	356	213	120	181	27	29	20	0.11	0.118	0.056
.	19.01.16-03.55.07-1-376883	65	3	3	2	0	2	500	1	1	0	0	NA	NA	NA	26	18	241	239	351	211	116	173	4	0	7	0.017	0	0.02
.	19.01.16-03.55.08-1-376884	59	3	3	0	0	0	515	2	2	0	0	NA	NA	NA	23	24	244	239	354	219	120	176	2	0	4	0.008	0	0.011
.	19.01.16-03.55.09-1-376885	58	2	2	1	0	1	508	1	1	0	0	NA	NA	NA	27	28	245	246	350	217	122	169	2	0	1	0.008	0	0.003
.	19.01.16-03.55.13-1-376888	231	13	13	4	0	3	548	12	12	0	0	NA	NA	NA	62	71	252	253	379	224	126	198	10	22	10	0.04	0.087	0.026
.	19.01.16-03.55.21-1-376906	199	13	13	5	0	4	540	11	11	0	0	NA	NA	NA	52	55	250	253	365	224	130	186	8	17	16	0.032	0.067	0.044
.	19.01.16-03.55.22-1-376907	63	2	2	2	0	2	401	1	1	0	0	NA	NA	NA	11	12	238	239	348	178	88	135	6	0	0	0.025	0	0
.	19.01.16-03.55.23-1-376908	212	29	29	6	0	5	541	26	26	0	0	NA	NA	NA	67	56	250	254	365	225	129	187	0	35	49	0	0.138	0.134
.	19.01.16-03.55.33-1-376914	257	22	22	6	0	5	547	20	20	0	0	NA	NA	NA	82	72	258	254	373	230	128	189	8	24	25	0.031	0.094	0.067
.	19.01.16-03.55.34-1-376915	142	14	14	5	0	5	526	13	13	0	0	NA	NA	NA	38	52	249	254	362	221	127	178	10	33	17	0.04	0.13	0.047
.	19.01.16-03.55.35-1-376917	148	9	9	1	0	1	516	8	8	0	0	NA	NA	NA	43	39	245	242	365	216	119	181	6	13	3	0.024	0.054	0.008
.	19.01.16-03.55.42-1-376923	31	1	1	0	0	0	0	0	0	0	0	NA	NA	NA	10	10	239	239	345	0	0	0	0	0	1	0	0	0.003
.	19.01.16-03.55.45-1-376928	122	8	8	4	0	4	518	7	7	0	0	NA	NA	NA	41	32	244	244	357	217	124	177	0	15	8	0	0.061	0.022
.	19.01.16-03.55.45-1-376929	88	6	6	0	0	0	515	5	5	0	0	NA	NA	NA	24	27	250	242	348	220	121	174	8	5	11	0.032	0.021	0.032
.	19.01.16-03.55.49-1-376935	287	63	63	23	0	17	572	57	57	0	0	NA	NA	NA	84	94	268	262	377	237	140	195	61	80	64	0.228	0.305	0.17
.	19.01.16-03.55.49-1-376936	177	20	20	6	0	6	548	17	17	0	0	NA	NA	NA	45	65	260	255	363	233	132	183	16	21	24	0.062	0.082	0.066
.	19.01.16-03.55.55-1-376948	203	15	15	8	0	6	530	14	14	0	0	NA	NA	NA	70	55	254	255	359	228	126	176	6	29	13	0.024	0.114	0.036
.	19.01.16-03.56.03-1-376959	92	5	5	3	0	3	510	4	4	0	0	NA	NA	NA	26	22	240	245	350	213	125	172	1	4	6	0.004	0.016	0.017
.	19.01.16-03.56.04-1-376960	114	10	10	2	0	2	516	9	9	0	0	NA	NA	NA	38	34	243	247	357	212	122	182	7	9	18	0.029	0.036	0.05
.	19.01.16-03.56.04-1-376961	202	34	34	10	0	9	533	30	30	0	0	NA	NA	NA	64	63	253	257	366	222	126	185	33	30	37	0.13	0.117	0.101
.	19.01.16-03.56.09-1-376962	118	8	8	4	0	3	520	7	7	0	0	NA	NA	NA	45	39	246	250	356	217	125	178	20	11	6	0.081	0.044	0.017
.	19.01.16-03.56.13-1-376963	214	16	16	4	0	3	547	15	15	0	0	NA	NA	NA	59	64	254	253	370	224	132	191	10	21	13	0.039	0.083	0.035
.	19.01.16-03.56.19-1-376985	89	7	7	4	0	3	506	6	6	0	0	NA	NA	NA	25	21	244	241	349	217	117	172	1	6	16	0.004	0.025	0.046
.	19.01.16-03.56.24-1-376988	65	2	2	0	0	0	511	1	1	0	0	NA	NA	NA	24	26	244	244	351	220	118	173	0	2	3	0	0.008	0.009
.	19.01.16-03.56.26-1-376990	476	63	63	21	0	16	618	59	59	0	0	NA	NA	NA	136	133	283	277	386	257	154	207	27	121	55	0.095	0.437	0.142
.	19.01.16-03.56.26-1-376991	98	13	13	3	0	2	514	10	10	0	0	NA	NA	NA	40	26	243	244	352	216	122	176	3	14	8	0.012	0.057	0.023
.	19.01.16-03.56.28-1-376995	66	2	2	2	0	1	512	1	1	0	0	NA	NA	NA	29	29	242	250	350	213	126	173	3	3	0	0.012	0.012	0
.	19.01.16-03.56.36-1-376998	458	34	34	3	0	2	617	32	32	0	0	NA	NA	NA	125	131	283	268	393	259	144	214	9	52	45	0.032	0.194	0.115
.	19.01.16-03.56.37-1-376999	155	12	12	3	0	3	520	9	9	0	0	NA	NA	NA	39	36	256	246	347	227	122	171	16	4	9	0.062	0.016	0.026
.	19.01.16-03.56.39-1-377000	208	11	11	4	0	4	547	9	9	0	0	NA	NA	NA	46	59	250	255	367	226	131	190	1	29	9	0.004	0.114	0.025
.	19.01.16-03.56.41-1-377002	32	1	1	0	0	0	0	0	0	0	0	NA	NA	NA	5	8	238	237	346	0	0	0	0	2	0	0	0.008	0
.	19.01.16-03.56.44-1-377007	235	24	24	8	0	6	536	20	20	0	0	NA	NA	NA	69	54	252	251	364	224	127	185	18	37	31	0.071	0.147	0.085
.	19.01.16-03.56.49-1-377017	60	2	2	2	0	2	510	1	1	0	0	NA	NA	NA	28	22	242	243	350	216	122	172	1	0	5	0.004	0	0.014
.	19.01.16-03.56.51-1-377020	31	1	1	0	0	0	0	0	0	0	0	NA	NA	NA	9	10	239	240	344	0	0	0	0	3	0	0	0.012	0
.	19.01.16-03.56.53-1-377026	57	2	2	1	0	1	0	1	1	0	0	NA	NA	NA	18	19	241	242	349	0	0	0	1	0	3	0.004	0	0.009
.	19.01.16-03.56.56-1-377028	60	2	2	0	0	0	503	1	1	0	0	NA	NA	NA	29	25	245	242	351	210	122	171	2	0	2	0.008	0	0.006
.	19.01.16-03.57.01-1-377037	92	13	13	4	0	4	523	12	12	0	0	NA	NA	NA	35	40	242	252	359	216	124	183	8	19	9	0.033	0.075	0.025
.	19.01.16-03.57.02-1-377038	178	17	17	5	0	4	549	16	16	0	0	NA	NA	NA	60	75	259	257	372	230	130	189	17	32	20	0.066	0.125	0.054
.	19.01.16-03.57.03-1-377039	124	6	6	3	0	3	512	5	5	0	0	NA	NA	NA	27	29	244	244	354	218	119	175	11	14	2	0.045	0.057	0.006
.	19.01.16-03.57.09-1-377045	63	2	2	1	0	1	51	1	1	0	0	NA	NA	NA	13	23	243	244	349	22	12	17	0	2	0	0	0.008	0
.	19.01.16-03.57.09-1-377046	113	9	9	4	0	2	514	7	7	0	0	NA	NA	NA	47	32	250	243	352	220	120	174	15	21	8	0.06	0.086	0.023
.	19.01.16-03.57.15-1-377051	62	2	2	1	0	1	501	1	1	0	0	NA	NA	NA	23	23	241	243	352	208	118	175	0	4	1	0	0.016	0.003
.	19.01.16-03.57.22-1-377071	64	3	3	0	0	0	250	2	2	0	0	NA	NA	NA	17	16	241	241	347	110	53	87	1	4	0	0.004	0.017	0
.	19.01.16-03.57.23-1-377072	209	49	49	13	0	9	553	47	47	0	0	NA	NA	NA	70	66	260	253	366	235	131	187	39	53	42	0.15	0.209	0.115
.	19.01.16-03.57.25-1-377073	179	25	25	8	0	8	536	23	23	0	0	NA	NA	NA	48	63	249	260	367	222	130	184	12	52	29	0.048	0.2	0.079
.	19.01.16-03.57.28-1-377075	87	4	4	0	0	0	518	3	3	0	0	NA	NA	NA	19	31	245	242	357	221	121	176	0	7	1	0	0.029	0.003
.	19.01.16-03.57.34-1-377077	150	11	11	2	0	1	524	9	9	0	0	NA	NA	NA	40	41	249	252	353	220	130	174	8	6	9	0.032	0.024	0.025
.	19.01.16-03.57.40-1-377081	115	5	5	0	0	0	508	4	4	0	0	NA	NA	NA	32	27	243	246	351	214	120	174	4	10	4	0.016	0.041	0.011
.	19.01.16-03.57.40-1-377082	32	1	1	0	0	0	0	0	0	0	0	NA	NA	NA	8	10	240	238	345	0	0	0	0	0	0	0	0	0
.	19.01.16-03.57.40-1-377083	33	1	1	0	0	0	0	0	0	0	0	NA	NA	NA	6	9	237	238	347	0	0	0	0	0	0	0	0	0
.	19.01.16-03.57.42-1-377086	30	1	1	0	0	0	0	0	0	0	0	NA	NA	NA	8	4	239	237	341	0	0	0	0	0	0	0	0	0
.	19.01.16-03.57.43-1-377089	91	3	3	0	0	0	502	2	2	0	0	NA	NA	NA	39	26	241	247	351	212	123	167	0	1	3	0	0.004	0.009
.	19.01.16-03.57.44-1-377091	178	10	10	2	0	2	548	8	8	0	0	NA	NA	NA	51	68	259	252	370	231	127	190	11	16	17	0.042	0.063	0.046
.	19.01.16-03.57.52-1-377107	375	72	72	22	0	17	597	62	62	0	0	NA	NA	NA	94	119	262	273	397	231	152	214	41	85	86	0.156	0.311	0.217
.	19.01.16-03.57.52-1-377109	35	1	1	0	0	0	0	0	0	0	0	NA	NA	NA	7	5	237	237	344	0	0	0	0	0	0	0	0	0
.	19.01.16-03.57.54-1-377112	199	11	11	0	0	0	538	8	8	0	0	NA	NA	NA	47	49	252	246	364	226	126	186	16	9	5	0.063	0.037	0.014
.	19.01.16-03.57.55-1-377113	90	7	7	1	0	1	510	6	6	0	0	NA	NA	NA	23	24	245	243	349	219	120	171	7	0	11	0.029	0	0.032
.	19.01.16-03.57.55-1-377114	65	3	3	0	0	0	510	2	2	0	0	NA	NA	NA	21	19	245	242	345	216	121	173	4	0	3	0.016	0	0.009
.	19.01.16-03.57.57-1-377117	268	44	44	15	0	11	554	42	42	0	0	NA	NA	NA	89	74	249	253	385	223	127	204	30	50	55	0.12	0.198	0.143
.	19.01.16-03.58.08-1-377124	61	3	3	0	0	0	504	1	1	0	0	NA	NA	NA	18	13	240	239	347	211	120	173	0	5	3	0	0.021	0.009
.	19.01.16-03.58.09-1-377125	33	1	1	0	0	0	0	0	0	0	0	NA	NA	NA	7	9	240	238	344	0	0	0	0	1	0	0	0.004	0
.	19.01.16-03.58.11-1-377126	91	3	3	1	0	1	509	2	2	0	0	NA	NA	NA	23	25	245	241	352	220	115	174	3	0	9	0.012	0	0.026
.	19.01.16-03.58.12-1-377127	118	11	11	4	0	4	519	9	9	0	0	NA	NA	NA	46	46	253	248	358	220	123	176	15	21	3	0.059	0.085	0.008
.	19.01.16-03.58.16-1-377130	178	8	8	1	0	1	530	6	6	0	0	NA	NA	NA	58	53	256	251	359	227	124	179	7	8	7	0.027	0.032	0.019
.	19.01.16-03.58.17-1-377146	262	89	89	26	0	20	559	83	83	0	0	NA	NA	NA	83	81	261	253	380	231	128	200	60	104	84	0.23	0.411	0.221
.	19.01.16-03.58.22-1-377152	32	1	1	0	0	0	0	0	0	0	0	NA	NA	NA	16	6	238	238	343	0	0	0	0	3	0	0	0.013	0
.	19.01.16-03.58.24-1-377153	263	24	24	8	0	6	545	20	20	0	0	NA	NA	NA	77	66	256	253	370	227	130	188	8	54	29	0.031	0.213	0.078
.	19.01.16-03.58.25-1-377154	122	10	10	3	0	3	524	9	9	0	0	NA	NA	NA	36	39	247	247	358	220	125	179	0	20	6	0	0.081	0.017
.	19.01.16-03.58.34-1-377159	117	10	10	4	0	3	523	7	7	0	0	NA	NA	NA	35	37	244	253	353	219	127	177	15	5	10	0.061	0.02	0.028
.	19.01.16-03.58.35-1-377161	239	63	63	14	0	12	555	56	56	0	0	NA	NA	NA	69	78	261	250	380	230	127	198	53	47	68	0.203	0.188	0.179
.	19.01.16-03.58.36-1-377162	32	1	1	1	0	1	0	0	0	0	0	NA	NA	NA	4	6	238	237	344	0	0	0	0	0	0	0	0	0
.	19.01.16-03.58.38-1-377164	155	7	7	3	0	3	534	5	5	0	0	NA	NA	NA	55	49	249	250	363	220	128	186	7	12	5	0.028	0.048	0.014
.	19.01.16-03.58.49-1-377177	60	3	3	1	0	1	512	2	2	0	0	NA	NA	NA	21	28	245	248	348	216	124	172	4	0	2	0.016	0	0.006
.	19.01.16-03.58.55-1-377192	150	10	10	2	0	2	520	9	9	0	0	NA	NA	NA	40	35	251	242	355	221	121	178	9	0	26	0.036	0	0.073
.	19.01.16-03.58.56-1-377194	212	9	9	1	0	0	546	6	6	0	0	NA	NA	NA	56	62	252	246	377	229	124	193	4	22	5	0.016	0.089	0.013
.	19.01.16-03.58.57-1-377195	323	26	26	8	0	7	589	23	23	0	0	NA	NA	NA	82	112	266	279	380	236	155	198	32	16	31	0.12	0.057	0.082
.	19.01.16-03.59.02-1-377201	245	44	44	12	0	9	545	39	39	0	0	NA	NA	NA	72	64	257	253	367	227	130	188	38	67	56	0.148	0.265	0.153
.	19.01.16-03.59.02-1-377202	61	3	3	0	0	0	47	2	2	0	0	NA	NA	NA	19	11	240	239	345	16	13	18	0	2	0	0	0.008	0
.	19.01.16-03.59.09-1-377205	336	75	75	22	0	18	561	67	67	0	0	NA	NA	NA	92	86	261	261	377	231	135	195	47	89	60	0.18	0.341	0.159
.	19.01.16-03.59.15-1-377210	147	17	17	4	0	3	520	15	15	0	0	NA	NA	NA	41	35	246	243	359	218	120	182	9	20	12	0.037	0.082	0.033
.	19.01.16-03.59.19-1-377229	96	3	3	1	0	1	511	2	2	0	0	NA	NA	NA	25	24	242	244	351	217	123	171	0	0	4	0	0	0.011
.	19.01.16-03.59.23-1-377231	60	2	2	1	0	1	351	1	1	0	0	NA	NA	NA	16	17	239	245	346	154	79	118	5	0	3	0.021	0	0.009
.	19.01.16-03.59.33-1-377233	31	1	1	1	0	1	0	0	0	0	0	NA	NA	NA	14	9	237	238	347	0	0	0	0	0	0	0	0	0
.	19.01.16-03.59.34-1-377234	83	5	5	1	0	1	504	4	4	0	0	NA	NA	NA	27	21	240	243	351	213	117	174	10	4	0	0.042	0.016	0
.	19.01.16-03.59.35-1-377235	271	18	18	5	0	4	555	16	16	0	0	NA	NA	NA	85	75	257	254	377	229	129	197	0	33	33	0	0.13	0.088
.	19.01.16-03.59.42-1-377239	148	14	14	2	0	2	533	13	13	0	0	NA	NA	NA	37	47	250	244	366	225	122	186	13	18	1	0.052	0.074	0.003
.	19.01.16-03.59.45-1-377245	117	5	5	2	0	1	521	3	3	0	0	NA	NA	NA	38	42	248	248	359	220	122	179	8	10	0	0.032	0.04	0
.	19.01.16-03.59.49-1-377250	294	16	16	4	0	2	557	13	13	0	0	NA	NA	NA	102	85	256	263	379	224	135	198	14	11	21	0.055	0.042	0.055
.	19.01.16-03.59.54-1-377261	227	35	35	4	0	4	561	31	31	0	0	NA	NA	NA	58	82	266	257	372	238	131	192	9	29	34	0.034	0.113	0.091
.	19.01.16-04.00.02-1-377274	305	35	35	6	0	6	552	32	32	0	0	NA	NA	NA	87	75	253	259	376	227	133	192	13	60	39	0.051	0.232	0.104
.	19.01.16-04.00.03-1-377275	35	1	1	0	0	0	0	0	0	0	0	NA	NA	NA	20	15	239	240	349	0	0	0	2	0	0	0.008	0	0
.	19.01.16-04.00.05-1-377276	33	1	1	0	0	0	0	0	0	0	0	NA	NA	NA	14	7	239	238	343	0	0	0	0	2	0	0	0.008	0
.	19.01.16-04.00.06-1-377277	57	2	2	0	0	0	506	1	1	0	0	NA	NA	NA	29	25	243	244	351	215	119	172	3	0	2	0.012	0	0.006
.	19.01.16-04.00.07-1-377278	32	1	1	0	0	0	0	0	0	0	0	NA	NA	NA	14	14	237	242	348	0	0	0	0	0	0	0	0	0
.	19.01.16-04.00.07-1-377279	177	26	26	8	0	8	524	24	24	0	0	NA	NA	NA	51	46	252	251	356	222	125	177	17	48	24	0.067	0.191	0.067
.	19.01.16-04.00.09-1-377281	152	15	15	5	0	3	532	14	14	0	0	NA	NA	NA	55	51	251	248	365	219	126	187	13	20	20	0.052	0.081	0.055
.	19.01.16-04.00.09-1-377283	242	65	65	14	0	10	540	60	60	0	0	NA	NA	NA	87	60	253	256	364	223	131	186	38	74	55	0.15	0.289	0.151
.	19.01.16-04.00.16-1-377291	236	40	40	13	0	8	540	35	35	0	0	NA	NA	NA	62	60	251	249	373	223	126	191	23	65	41	0.092	0.261	0.11
.	19.01.16-04.00.17-1-377311	155	10	10	5	0	3	536	9	9	0	0	NA	NA	NA	55	51	250	256	358	223	131	182	0	16	15	0	0.062	0.042
.	19.01.16-04.00.37-1-377322	123	8	8	3	0	2	521	6	6	0	0	NA	NA	NA	41	37	243	254	353	215	130	176	4	3	20	0.016	0.012	0.057
.	19.01.16-04.00.39-1-377323	147	23	23	2	0	1	537	21	21	0	0	NA	NA	NA	42	54	260	249	358	228	128	181	22	23	12	0.085	0.092	0.034
.	19.01.16-04.00.39-1-377325	91	5	5	4	0	3	513	4	4	0	0	NA	NA	NA	20	26	244	240	355	219	118	176	0	6	13	0	0.025	0.037
.	19.01.16-04.00.41-1-377327	177	10	10	3	0	2	527	8	8	0	0	NA	NA	NA	53	47	247	245	368	219	122	186	0	13	32	0	0.053	0.087
.	19.01.16-04.00.50-1-377339	90	5	5	2	0	1	505	3	3	0	0	NA	NA	NA	41	25	242	241	355	214	117	174	0	10	4	0	0.041	0.011
.	19.01.16-04.00.53-1-377346	31	1	1	1	0	1	0	0	0	0	0	NA	NA	NA	7	12	240	238	347	0	0	0	0	1	0	0	0.004	0
.	19.01.16-04.00.54-1-377347	59	2	2	1	0	1	49	1	1	0	0	NA	NA	NA	18	15	243	241	344	19	12	18	0	0	2	0	0	0.006
.	19.01.16-04.00.55-1-377348	484	55	55	14	0	13	596	49	49	0	0	NA	NA	NA	132	124	274	267	396	244	141	211	52	99	60	0.19	0.371	0.152
.	19.01.16-04.00.55-1-377350	35	1	1	0	0	0	0	0	0	0	0	NA	NA	NA	10	11	241	239	344	0	0	0	0	1	0	0	0.004	0
.	19.01.16-04.00.58-1-377353	154	18	18	2	0	2	523	15	15	0	0	NA	NA	NA	49	39	244	253	355	219	126	178	1	18	19	0.004	0.071	0.054
.	19.01.16-04.00.59-1-377356	154	14	14	2	0	1	530	13	13	0	0	NA	NA	NA	48	51	250	251	363	223	125	182	23	12	17	0.092	0.048	0.047
.	19.01.16-04.01.05-1-377412	276	37	37	9	0	5	559	34	34	0	0	NA	NA	NA	88	75	255	263	370	227	141	191	53	48	44	0.208	0.183	0.119
.	19.01.16-04.01.06-1-377413	146	7	7	3	0	3	522	6	6	0	0	NA	NA	NA	34	40	245	249	359	216	123	183	0	7	13	0	0.028	0.036
.	19.01.16-04.01.11-1-377436	268	28	28	12	0	9	554	25	25	0	0	NA	NA	NA	93	75	262	250	376	236	127	191	14	44	39	0.053	0.176	0.104
.	19.01.16-04.01.12-1-377437	33	1	1	0	0	0	0	0	0	0	0	NA	NA	NA	11	8	236	237	348	0	0	0	0	0	0	0	0	0
.	19.01.16-04.01.14-1-377440	244	17	17	4	0	3	570	16	16	0	0	NA	NA	NA	75	80	253	263	377	225	141	204	25	15	38	0.099	0.057	0.101
.	19.01.16-04.01.23-1-377458	92	12	12	3	0	3	518	10	10	0	0	NA	NA	NA	30	30	241	249	353	216	126	176	17	7	22	0.071	0.028	0.062
.	19.01.16-04.01.23-1-377459	299	35	35	11	0	10	543	33	33	0	0	NA	NA	NA	82	60	253	254	366	221	132	190	31	51	61	0.123	0.201	0.167
.	19.01.16-04.01.30-1-377462	148	10	10	2	0	2	529	8	8	0	0	NA	NA	NA	42	42	247	246	362	220	123	186	1	28	16	0.004	0.114	0.044
.	19.01.16-04.01.32-1-377463	209	25	25	5	0	3	537	23	23	0	0	NA	NA	NA	69	53	249	252	365	221	127	189	28	40	35	0.112	0.159	0.096
.	19.01.16-04.01.48-1-377483	208	72	72	21	0	20	534	66	66	0	0	NA	NA	NA	56	54	250	251	366	220	126	188	61	90	53	0.244	0.359	0.145
.	19.01.16-04.01.49-1-377486	32	1	1	1	0	1	0	0	0	0	0	NA	NA	NA	12	14	240	242	345	0	0	0	0	0	3	0	0	0.009
.	19.01.16-04.01.51-1-377489	120	8	8	0	0	0	531	6	6	0	0	NA	NA	NA	40	47	247	257	356	218	134	179	2	19	6	0.008	0.074	0.017
.	19.01.16-04.01.51-1-377490	149	8	8	1	0	1	531	6	6	0	0	NA	NA	NA	49	50	248	251	364	219	128	184	6	18	5	0.024	0.072	0.014
.	19.01.16-04.01.51-1-377491	110	6	6	0	0	0	516	5	5	0	0	NA	NA	NA	36	34	250	241	356	223	118	175	0	5	10	0	0.021	0.028
.	19.01.16-04.02.01-1-377502	212	48	48	12	0	10	545	47	47	0	0	NA	NA	NA	54	67	256	249	375	227	124	194	21	68	39	0.082	0.273	0.104
.	19.01.16-04.02.03-1-377503	239	22	22	6	0	5	557	18	18	0	0	NA	NA	NA	62	74	257	258	372	230	137	190	9	35	19	0.035	0.136	0.051
.	19.01.16-04.02.09-1-377506	59	2	2	0	0	0	251	1	1	0	0	NA	NA	NA	17	21	240	244	350	108	57	86	1	1	0	0.004	0.004	0
.	19.01.16-04.02.10-1-377508	96	12	12	7	0	6	509	9	9	0	0	NA	NA	NA	46	29	247	245	350	213	122	174	5	17	10	0.02	0.069	0.029
.	19.01.16-04.02.11-1-377510	34	1	1	0	0	0	0	0	0	0	0	NA	NA	NA	10	10	238	237	348	0	0	0	0	0	2	0	0	0.006
.	19.01.16-04.02.12-1-377511	176	42	42	12	0	10	531	40	40	0	0	NA	NA	NA	51	48	254	252	355	224	128	179	44	26	54	0.173	0.103	0.152
.	19.01.16-04.02.15-1-377512	112	5	5	3	0	2	527	4	4	0	0	NA	NA	NA	43	41	254	242	358	227	123	177	2	11	3	0.008	0.045	0.008
.	19.01.16-04.02.15-1-377513	272	73	73	23	0	18	552	69	69	0	0	NA	NA	NA	66	79	259	264	369	226	135	191	57	78	69	0.22	0.295	0.187
.	19.01.16-04.02.30-1-377542	31	1	1	0	0	0	0	0	0	0	0	NA	NA	NA	9	8	238	238	345	0	0	0	0	6	0	0	0.025	0
.	19.01.16-04.02.30-1-377543	34	1	1	1	0	1	0	0	0	0	0	NA	NA	NA	11	11	239	240	345	0	0	0	0	0	5	0	0	0.014
.	19.01.16-04.02.32-1-377545	89	5	5	0	0	0	512	4	4	0	0	NA	NA	NA	46	27	247	244	349	214	122	176	0	13	4	0	0.053	0.011
.	19.01.16-04.02.33-1-377546	290	44	44	12	0	9	576	40	40	0	0	NA	NA	NA	89	103	270	255	391	241	131	204	24	71	57	0.089	0.278	0.146
.	19.01.16-04.02.45-1-377555	387	43	43	14	0	10	569	41	41	0	0	NA	NA	NA	99	87	258	263	379	233	138	198	11	70	60	0.043	0.266	0.158
.	19.01.16-04.02.50-1-377563	245	28	28	8	0	5	555	26	26	0	0	NA	NA	NA	55	70	257	258	368	232	133	190	19	36	39	0.074	0.14	0.106
.	19.01.16-04.02.54-1-377571	154	12	12	3	0	1	535	9	9	0	0	NA	NA	NA	47	49	258	248	356	228	125	182	8	7	20	0.031	0.028	0.056
.	19.01.16-04.03.17-1-377597	63	2	2	1	0	1	507	1	1	0	0	NA	NA	NA	24	28	243	242	356	211	121	175	7	0	0	0.029	0	0
.	19.01.16-04.03.18-1-377598	59	3	3	0	0	0	509	2	2	0	0	NA	NA	NA	24	23	241	245	350	214	122	173	6	0	6	0.025	0	0.017
.	19.01.16-04.03.19-1-377599	34	1	1	1	0	1	0	0	0	0	0	NA	NA	NA	15	12	241	239	345	0	0	0	0	0	1	0	0	0.003
.	19.01.16-04.03.21-1-377600	244	83	83	19	0	15	536	75	75	0	0	NA	NA	NA	58	63	253	254	369	220	129	187	64	94	80	0.253	0.37	0.217
.	19.01.16-04.03.21-1-377601	146	17	17	7	0	5	531	14	14	0	0	NA	NA	NA	49	57	256	248	366	220	125	186	18	29	11	0.07	0.117	0.03
.	19.01.16-04.03.31-1-377606	119	9	9	1	0	1	529	6	6	0	0	NA	NA	NA	40	45	250	248	360	225	121	183	5	13	13	0.02	0.052	0.036
.	19.01.16-04.03.33-1-377607	160	14	14	2	0	2	523	12	12	0	0	NA	NA	NA	51	51	251	247	366	218	122	183	7	12	13	0.028	0.049	0.036
.	19.01.16-04.03.37-1-377610	114	11	11	2	0	1	521	10	10	0	0	NA	NA	NA	36	36	254	244	351	225	119	177	32	9	2	0.126	0.037	0.006
.	19.01.16-04.03.42-1-377618	118	5	5	0	0	0	517	4	4	0	0	NA	NA	NA	39	36	247	248	354	218	125	174	4	3	6	0.016	0.012	0.017
.	19.01.16-04.03.52-1-377633	205	16	16	6	0	5	537	13	13	0	0	NA	NA	NA	79	57	254	251	365	226	126	185	6	20	34	0.024	0.08	0.093
.	19.01.16-04.03.52-1-377634	117	9	9	5	0	5	516	8	8	0	0	NA	NA	NA	44	31	243	244	357	217	119	180	0	17	11	0	0.07	0.031
.	19.01.16-04.03.53-1-377636	89	4	4	0	0	0	518	3	3	0	0	NA	NA	NA	28	33	243	244	359	216	122	180	0	7	7	0	0.029	0.019
.	19.01.16-04.03.54-1-377637	98	11	11	5	0	3	520	10	10	0	0	NA	NA	NA	34	34	244	248	355	219	122	179	4	8	11	0.016	0.032	0.031
.	19.01.16-04.03.57-1-377638	177	28	28	6	0	6	534	27	27	0	0	NA	NA	NA	54	60	250	254	369	222	125	187	9	47	28	0.036	0.185	0.076
.	19.01.16-04.03.58-1-377640	149	14	14	2	0	2	527	12	12	0	0	NA	NA	NA	44	42	246	251	358	217	128	182	4	33	1	0.016	0.131	0.003
.	19.01.16-04.04.03-1-377646	211	7	7	2	0	2	534	5	5	0	0	NA	NA	NA	68	53	251	257	358	222	133	179	0	17	4	0	0.066	0.011
.	19.01.16-04.04.10-1-377650	66	2	2	0	0	0	512	1	1	0	0	NA	NA	NA	17	25	243	247	348	218	122	172	0	7	0	0	0.028	0
.	19.01.16-04.04.14-1-377653	31	1	1	1	0	1	0	0	0	0	0	NA	NA	NA	7	8	240	236	345	0	0	0	0	0	1	0	0	0.003
.	19.01.16-04.04.16-1-377656	90	9	9	2	0	1	509	8	8	0	0	NA	NA	NA	31	32	247	246	352	216	120	173	10	5	5	0.04	0.02	0.014
.	19.01.16-04.04.16-1-377657	175	24	24	4	0	3	534	21	21	0	0	NA	NA	NA	56	53	252	244	370	225	123	186	18	20	27	0.071	0.082	0.073
.	19.01.16-04.04.22-1-377680	216	23	23	3	0	3	549	21	21	0	0	NA	NA	NA	53	62	253	253	369	227	132	190	22	11	27	0.087	0.043	0.073
.	19.01.16-04.04.22-1-377681	260	45	45	14	0	13	555	42	42	0	0	NA	NA	NA	70	68	260	257	364	234	135	186	27	107	29	0.104	0.416	0.08
.	19.01.16-04.04.24-1-377684	231	27	27	7	0	7	548	22	22	0	0	NA	NA	NA	65	65	252	256	370	222	133	193	9	32	43	0.036	0.125	0.116
.	19.01.16-04.04.24-1-377685	93	8	8	2	0	2	510	7	7	0	0	NA	NA	NA	41	36	243	248	358	213	119	178	8	14	3	0.033	0.056	0.008
.	19.01.16-04.04.35-1-377688	248	45	45	10	0	6	560	38	38	0	0	NA	NA	NA	65	77	263	253	374	236	128	196	27	70	47	0.103	0.277	0.126
.	19.01.16-04.04.43-1-377695	61	2	2	0	0	0	508	1	1	0	0	NA	NA	NA	26	28	243	244	354	215	121	172	0	6	0	0	0.025	0
.	19.01.16-04.04.46-1-377702	209	20	20	9	0	7	539	18	18	0	0	NA	NA	NA	68	60	258	255	360	227	130	182	26	23	24	0.101	0.09	0.067
.	19.01.16-04.04.56-1-377715	175	16	16	4	0	3	542	13	13	0	0	NA	NA	NA	57	57	248	253	369	218	131	193	20	19	14	0.081	0.075	0.038
.	19.01.16-04.04.56-1-377716	35	1	1	0	0	0	0	0	0	0	0	NA	NA	NA	10	11	242	237	345	0	0	0	1	0	0	0.004	0	0
.	19.01.16-04.04.59-1-377719	86	4	4	0	0	0	514	3	3	0	0	NA	NA	NA	23	34	243	245	359	214	121	179	2	0	4	0.008	0	0.011
.	19.01.16-04.05.02-1-377724	325	38	38	13	0	9	584	34	34	0	0	NA	NA	NA	73	99	269	267	376	242	142	200	31	73	38	0.115	0.273	0.101
.	19.01.16-04.05.02-1-377725	127	7	7	2	0	1	521	4	4	0	0	NA	NA	NA	34	39	248	250	354	220	124	177	3	16	6	0.012	0.064	0.017
.	19.01.16-04.05.04-1-377726	116	13	13	4	0	3	519	11	11	0	0	NA	NA	NA	36	35	243	249	356	217	126	176	4	19	11	0.016	0.076	0.031
.	19.01.16-04.05.15-1-377728	112	10	10	3	0	2	528	8	8	0	0	NA	NA	NA	37	41	250	254	350	225	128	175	8	9	15	0.032	0.035	0.043
.	19.01.16-04.05.20-1-377747	211	25	25	5	0	4	546	20	20	0	0	NA	NA	NA	61	64	253	259	365	229	130	187	15	27	30	0.059	0.104	0.082
.	19.01.16-04.05.22-1-377749	152	11	11	2	0	2	526	10	10	0	0	NA	NA	NA	45	43	249	247	360	218	124	184	8	10	12	0.032	0.04	0.033
.	19.01.16-04.05.25-1-377750	33	1	1	0	0	0	0	0	0	0	0	NA	NA	NA	11	7	238	237	345	0	0	0	0	6	0	0	0.025	0
.	19.01.16-04.05.25-1-377751	58	2	2	0	0	0	148	1	1	0	0	NA	NA	NA	8	14	239	241	347	60	36	52	2	2	0	0.008	0.008	0
.	19.01.16-04.05.28-1-377755	88	3	3	1	0	1	523	2	2	0	0	NA	NA	NA	38	44	248	253	356	221	122	180	4	1	1	0.016	0.004	0.003
.	19.01.16-04.05.29-1-377757	119	7	7	4	0	3	525	6	6	0	0	NA	NA	NA	47	44	253	249	355	223	126	176	2	7	11	0.008	0.028	0.031
.	19.01.16-04.05.36-1-377760	96	5	5	2	0	1	531	4	4	0	0	NA	NA	NA	31	43	247	248	361	221	127	183	14	1	7	0.057	0.004	0.019
.	19.01.16-04.05.39-1-377762	94	5	5	1	0	1	519	4	4	0	0	NA	NA	NA	44	39	246	251	355	217	124	178	0	7	17	0	0.028	0.048
.	19.01.16-04.05.42-1-377765	448	46	46	12	0	6	624	44	44	0	0	NA	NA	NA	119	139	280	280	392	255	157	212	23	93	39	0.082	0.332	0.099
.	19.01.16-04.05.43-1-377769	36	1	1	1	0	1	0	0	0	0	0	NA	NA	NA	10	13	239	239	348	0	0	0	0	3	0	0	0.013	0
.	19.01.16-04.05.45-1-377772	33	1	1	0	0	0	0	0	0	0	0	NA	NA	NA	9	11	238	243	343	0	0	0	0	0	0	0	0	0
.	19.01.16-04.05.45-1-377773	156	30	30	11	0	9	526	27	27	0	0	NA	NA	NA	51	39	250	247	355	223	124	179	76	42	6	0.304	0.17	0.017
.	19.01.16-04.05.47-1-377776	92	4	4	0	0	0	516	3	3	0	0	NA	NA	NA	37	38	249	244	358	221	120	175	4	5	5	0.016	0.02	0.014
.	19.01.16-04.05.47-1-377777	389	45	45	15	0	10	586	42	42	0	0	NA	NA	NA	110	102	265	274	376	236	152	198	39	69	38	0.147	0.252	0.101
.	19.01.16-04.05.53-1-377786	115	9	9	2	0	2	521	8	8	0	0	NA	NA	NA	34	32	247	244	354	220	124	177	2	21	12	0.008	0.086	0.034
.	19.01.16-04.05.55-1-377788	31	1	1	0	0	0	0	0	0	0	0	NA	NA	NA	9	8	239	237	345	0	0	0	0	0	0	0	0	0
.	19.01.16-04.05.55-1-377789	212	12	12	2	0	1	550	11	11	0	0	NA	NA	NA	66	62	256	251	368	230	131	189	2	12	22	0.008	0.048	0.06
.	19.01.16-04.05.57-1-377790	276	24	24	6	0	4	581	18	18	0	0	NA	NA	NA	90	97	266	260	384	241	136	204	20	32	29	0.075	0.123	0.076
.	19.01.16-04.06.02-1-377796	142	7	7	0	0	0	527	6	6	0	0	NA	NA	NA	43	43	247	250	359	220	123	184	0	7	4	0	0.028	0.011
.	19.01.16-04.06.05-1-377797	143	9	9	2	0	0	515	7	7	0	0	NA	NA	NA	33	33	247	244	355	215	122	178	17	7	2	0.069	0.029	0.006
.	19.01.16-04.06.12-1-377798	118	6	6	2	0	2	536	5	5	0	0	NA	NA	NA	35	51	251	248	365	224	125	187	11	6	2	0.044	0.024	0.005
.	19.01.16-04.06.22-1-377814	276	46	46	9	0	9	571	42	42	0	0	NA	NA	NA	78	87	269	255	376	242	131	198	38	52	50	0.141	0.204	0.133
.	19.01.16-04.06.23-1-377819	196	7	7	1	0	1	539	5	5	0	0	NA	NA	NA	57	55	249	254	365	220	129	190	3	10	5	0.012	0.039	0.014
.	19.01.16-04.06.24-1-377820	59	2	2	0	0	0	306	1	1	0	0	NA	NA	NA	16	13	241	240	345	135	71	100	0	0	2	0	0	0.006
.	19.01.16-04.06.27-1-377821	57	2	2	0	0	0	505	1	1	0	0	NA	NA	NA	23	21	240	243	351	212	121	172	2	7	0	0.008	0.029	0
.	19.01.16-04.06.28-1-377822	38	1	1	0	0	0	0	0	0	0	0	NA	NA	NA	12	7	239	238	343	0	0	0	1	0	0	0.004	0	0
.	19.01.16-04.06.29-1-377823	64	2	2	1	0	1	510	1	1	0	0	NA	NA	NA	23	24	240	245	352	212	124	174	0	0	3	0	0	0.009
.	19.01.16-04.06.33-1-377824	94	5	5	1	0	1	508	4	4	0	0	NA	NA	NA	22	25	242	245	351	214	122	172	0	7	2	0	0.029	0.006
.	19.01.16-04.06.38-1-377825	149	14	14	0	0	0	546	13	13	0	0	NA	NA	NA	44	56	258	251	360	232	127	187	10	11	8	0.039	0.044	0.022
.	19.01.16-04.06.39-1-377826	91	4	4	2	0	2	515	2	2	0	0	NA	NA	NA	36	38	246	244	361	215	116	184	9	0	7	0.037	0	0.019
.	19.01.16-04.06.40-1-377827	246	37	37	11	0	9	551	32	32	0	0	NA	NA	NA	56	68	256	260	365	232	133	186	4	57	48	0.016	0.219	0.132
.	19.01.16-04.06.41-1-377830	144	11	11	3	0	3	517	9	9	0	0	NA	NA	NA	40	36	247	245	357	217	124	176	8	9	10	0.032	0.037	0.028
.	19.01.16-04.06.48-1-377837	35	1	1	0	0	0	0	0	0	0	0	NA	NA	NA	11	8	238	240	343	0	0	0	0	0	3	0	0	0.009
.	19.01.16-04.06.50-1-377840	123	13	13	2	0	2	529	11	11	0	0	NA	NA	NA	38	46	243	252	364	219	126	184	32	12	3	0.132	0.048	0.008
.	19.01.16-04.06.50-1-377841	88	4	4	0	0	0	514	2	2	0	0	NA	NA	NA	12	24	244	243	350	221	121	172	0	3	2	0	0.012	0.006
.	19.01.16-04.06.52-1-377847	65	3	3	0	0	0	509	2	2	0	0	NA	NA	NA	20	21	240	243	351	215	120	174	0	0	9	0	0	0.026
.	19.01.16-04.06.54-1-377849	59	2	2	1	0	0	503	1	1	0	0	NA	NA	NA	24	20	238	244	351	213	119	171	1	7	0	0.004	0.029	0
.	19.01.16-04.07.00-1-377853	121	24	24	5	0	5	531	22	22	0	0	NA	NA	NA	34	52	246	252	367	219	128	184	31	27	16	0.126	0.107	0.044
.	19.01.16-04.07.02-1-377856	30	1	1	0	0	0	0	0	0	0	0	NA	NA	NA	6	12	237	240	348	0	0	0	0	0	0	0	0	0
.	19.01.16-04.07.04-1-377857	121	10	10	5	0	3	515	9	9	0	0	NA	NA	NA	41	34	250	242	355	223	120	172	12	13	5	0.048	0.054	0.014
.	19.01.16-04.07.04-1-377858	34	1	1	0	0	0	0	0	0	0	0	NA	NA	NA	12	9	240	236	346	0	0	0	0	0	4	0	0	0.012
.	19.01.16-04.07.05-1-377859	174	13	13	2	0	2	539	12	12	0	0	NA	NA	NA	57	59	255	248	369	228	120	191	5	18	11	0.02	0.073	0.03
.	19.01.16-04.07.06-1-377861	59	2	2	0	0	0	154	1	1	0	0	NA	NA	NA	26	22	245	242	348	71	37	46	0	2	3	0	0.008	0.009
.	19.01.16-04.07.06-1-377862	65	3	3	0	0	0	500	2	2	0	0	NA	NA	NA	18	14	239	242	346	212	116	172	3	3	1	0.013	0.012	0.003
.	19.01.16-04.07.18-1-377900	34	1	1	0	0	0	0	0	0	0	0	NA	NA	NA	10	8	237	239	345	0	0	0	0	0	1	0	0	0.003
.	19.01.16-04.07.18-1-377901	61	2	2	0	0	0	352	1	1	0	0	NA	NA	NA	18	14	240	241	346	154	81	117	1	0	2	0.004	0	0.006
.	19.01.16-04.07.18-1-377902	267	58	58	12	0	11	550	52	52	0	0	NA	NA	NA	67	71	253	259	372	226	135	189	24	77	64	0.095	0.297	0.172
.	19.01.16-04.07.20-1-377903	139	6	6	2	0	2	519	5	5	0	0	NA	NA	NA	34	38	247	248	356	220	121	178	5	8	0	0.02	0.032	0
.	19.01.16-04.07.27-1-377904	199	42	42	10	0	6	534	34	34	0	0	NA	NA	NA	60	62	248	255	372	217	132	185	25	40	35	0.101	0.157	0.094
.	19.01.16-04.07.28-1-377905	234	16	16	5	0	4	526	14	14	0	0	NA	NA	NA	60	46	249	249	361	218	124	184	2	33	29	0.008	0.133	0.08
.	19.01.16-04.07.28-1-377906	65	4	4	2	0	2	505	2	2	0	0	NA	NA	NA	20	17	238	238	354	212	119	174	5	2	8	0.021	0.008	0.023
.	19.01.16-04.07.32-1-377907	32	1	1	1	0	1	0	0	0	0	0	NA	NA	NA	10	7	239	237	344	0	0	0	0	0	0	0	0	0
.	19.01.16-04.07.33-1-377908	156	8	8	3	0	2	527	7	7	0	0	NA	NA	NA	31	40	249	245	359	225	123	179	8	3	19	0.032	0.012	0.053
.	19.01.16-04.07.34-1-377909	65	5	5	0	0	0	497	4	4	0	0	NA	NA	NA	27	23	242	248	346	207	124	166	18	0	6	0.074	0	0.017
.	19.01.16-04.07.38-1-377910	63	3	3	1	0	1	511	1	1	0	0	NA	NA	NA	18	27	245	245	350	216	122	173	0	4	3	0	0.016	0.009
.	19.01.16-04.07.42-1-377912	128	22	22	3	0	2	532	19	19	0	0	NA	NA	NA	27	48	252	248	361	224	125	183	10	12	33	0.04	0.048	0.091
.	19.01.16-04.07.42-1-377913	59	2	2	1	0	0	508	1	1	0	0	NA	NA	NA	23	23	239	240	357	213	119	176	0	5	0	0	0.021	0
.	19.01.16-04.07.51-1-377930	35	1	1	1	0	1	0	0	0	0	0	NA	NA	NA	11	11	239	241	344	0	0	0	0	3	0	0	0.012	0
.	19.01.16-04.07.52-1-377931	33	1	1	1	0	1	0	0	0	0	0	NA	NA	NA	13	8	241	238	342	0	0	0	0	1	0	0	0.004	0
.	19.01.16-04.07.52-1-377932	358	50	50	18	0	15	584	47	47	0	0	NA	NA	NA	101	107	262	266	392	233	142	209	31	105	51	0.118	0.395	0.13
.	19.01.16-04.07.54-1-377934	301	52	52	15	0	10	566	46	46	0	0	NA	NA	NA	93	90	259	258	386	226	132	208	25	61	91	0.097	0.236	0.236
.	19.01.16-04.07.54-1-377935	149	14	14	2	0	2	525	12	12	0	0	NA	NA	NA	44	43	246	247	363	220	120	185	26	14	5	0.106	0.057	0.014
.	19.01.16-04.07.54-1-377936	33	1	1	0	0	0	0	0	0	0	0	NA	NA	NA	11	12	239	239	347	0	0	0	0	0	1	0	0	0.003
.	19.01.16-04.07.55-1-377937	213	27	27	7	0	7	546	24	24	0	0	NA	NA	NA	58	65	253	253	372	227	126	193	28	32	16	0.111	0.126	0.043
.	19.01.16-04.07.57-1-377939	58	2	2	0	0	0	99	0	0	0	0	NA	NA	NA	17	18	241	242	348	43	20	36	2	0	4	0.008	0	0.011
.	19.01.16-04.08.05-1-377944	125	9	9	2	0	1	515	7	7	0	0	NA	NA	NA	33	36	246	248	355	217	122	176	7	13	5	0.028	0.052	0.014
.	19.01.16-04.08.11-1-377945	397	34	34	12	0	11	576	31	31	0	0	NA	NA	NA	113	95	254	270	384	223	147	206	25	34	45	0.098	0.126	0.117
.	19.01.16-04.08.19-1-377961	241	38	38	9	0	4	554	34	34	0	0	NA	NA	NA	74	72	251	264	370	224	141	189	31	59	39	0.124	0.223	0.105
.	19.01.16-04.08.21-1-377962	113	9	9	3	0	3	525	5	5	0	0	NA	NA	NA	44	49	245	249	368	215	127	183	25	3	18	0.102	0.012	0.049
.	19.01.16-04.08.27-1-377967	94	5	5	1	0	1	509	2	2	0	0	NA	NA	NA	27	28	245	244	352	214	121	174	1	4	3	0.004	0.016	0.009
.	19.01.16-04.08.28-1-377968	62	3	3	1	0	1	347	2	2	0	0	NA	NA	NA	20	19	240	247	345	145	78	124	0	4	0	0	0.016	0
.	19.01.16-04.08.33-1-377970	32	1	1	0	0	0	0	0	0	0	0	NA	NA	NA	13	10	238	240	345	0	0	0	0	0	0	0	0	0
.	19.01.16-04.08.35-1-377971	123	7	7	4	0	4	529	5	5	0	0	NA	NA	NA	36	49	249	256	357	221	128	180	3	3	20	0.012	0.012	0.056
.	19.01.16-04.08.38-1-377972	57	2	2	0	0	0	151	1	1	0	0	NA	NA	NA	15	23	242	241	353	64	37	50	0	0	2	0	0	0.006
.	19.01.16-04.08.40-1-377973	178	42	42	10	0	9	533	39	39	0	0	NA	NA	NA	45	51	249	250	365	222	128	183	18	66	34	0.072	0.264	0.093
.	19.01.16-04.08.41-1-377975	351	40	40	12	0	9	589	35	35	0	0	NA	NA	NA	109	111	264	270	390	234	145	210	38	53	38	0.144	0.196	0.097
.	19.01.16-04.08.46-1-377980	209	19	19	3	0	2	550	17	17	0	0	NA	NA	NA	62	70	252	257	374	222	134	194	11	8	24	0.044	0.031	0.064
.	19.01.16-04.08.52-1-377990	127	4	4	0	0	0	523	2	2	0	0	NA	NA	NA	40	41	255	243	356	226	121	176	9	3	0	0.035	0.012	0
.	19.01.16-04.09.03-1-378000	33	1	1	0	0	0	0	0	0	0	0	NA	NA	NA	9	9	242	237	343	0	0	0	0	0	4	0	0	0.012
.	19.01.16-04.09.05-1-378001	35	1	1	1	0	1	0	0	0	0	0	NA	NA	NA	8	8	237	238	346	0	0	0	5	0	0	0.021	0	0
.	19.01.16-04.09.05-1-378002	242	20	20	7	0	6	552	19	19	0	0	NA	NA	NA	73	68	252	257	372	223	134	195	11	50	24	0.044	0.195	0.065
.	19.01.16-04.09.05-1-378003	189	18	18	3	0	3	520	16	16	0	0	NA	NA	NA	56	41	248	247	359	217	120	183	11	25	8	0.044	0.101	0.022
.	19.01.16-04.09.06-1-378004	56	2	2	1	0	1	0	1	1	0	0	NA	NA	NA	17	15	245	236	347	0	0	0	1	0	0	0.004	0	0
.	19.01.16-04.09.07-1-378005	94	10	10	3	0	3	530	9	9	0	0	NA	NA	NA	30	47	249	248	363	221	125	184	3	12	13	0.012	0.048	0.036
.	19.01.16-04.09.10-1-378006	243	19	19	4	0	3	545	17	17	0	0	NA	NA	NA	86	63	256	251	369	229	128	188	2	31	41	0.008	0.124	0.111
.	19.01.16-04.09.12-1-378008	408	58	58	20	0	13	594	54	54	0	0	NA	NA	NA	103	111	282	262	380	255	138	201	44	69	80	0.156	0.263	0.211
.	19.01.16-04.09.14-1-378009	120	16	16	1	0	1	516	15	15	0	0	NA	NA	NA	46	44	246	253	358	211	127	178	13	21	7	0.053	0.083	0.02
.	19.01.16-04.09.30-1-378025	242	20	20	7	0	5	559	18	18	0	0	NA	NA	NA	63	75	262	250	376	234	130	195	24	29	10	0.092	0.116	0.027
.	19.01.16-04.09.31-1-378026	33	1	1	0	0	0	0	0	0	0	0	NA	NA	NA	12	11	238	242	344	0	0	0	0	0	1	0	0	0.003
.	19.01.16-04.09.31-1-378027	67	5	5	1	0	1	509	4	4	0	0	NA	NA	NA	22	24	246	246	345	221	121	167	11	0	5	0.045	0	0.014
.	19.01.16-04.09.34-1-378028	31	1	1	0	0	0	0	0	0	0	0	NA	NA	NA	6	9	239	240	343	0	0	0	0	0	1	0	0	0.003
.	19.01.16-04.09.35-1-378029	174	23	23	5	0	3	532	21	21	0	0	NA	NA	NA	43	43	249	248	359	222	127	183	18	38	19	0.072	0.153	0.053
.	19.01.16-04.09.39-1-378030	90	4	4	1	0	0	516	2	2	0	0	NA	NA	NA	31	29	245	242	355	220	117	179	1	3	3	0.004	0.012	0.008
.	19.01.16-04.09.39-1-378031	151	16	16	4	0	3	518	14	14	0	0	NA	NA	NA	63	45	249	249	360	216	123	179	16	15	26	0.064	0.06	0.072
.	19.01.16-04.09.43-1-378033	234	36	36	11	0	9	540	34	34	0	0	NA	NA	NA	65	56	251	253	365	225	130	185	18	47	44	0.072	0.186	0.121
.	19.01.16-04.09.43-1-378036	145	14	14	6	0	4	512	12	12	0	0	NA	NA	NA	33	35	245	249	354	213	121	178	14	41	10	0.057	0.165	0.028
.	19.01.16-04.09.46-1-378042	65	4	4	2	0	2	507	3	3	0	0	NA	NA	NA	27	31	242	248	354	216	121	170	2	3	2	0.008	0.012	0.006
.	19.01.16-04.09.54-1-378054	90	7	7	1	0	1	515	6	6	0	0	NA	NA	NA	20	33	244	249	353	216	125	174	8	4	13	0.033	0.016	0.037
.	19.01.16-04.09.59-1-378056	35	1	1	0	0	0	0	0	0	0	0	NA	NA	NA	13	7	237	238	345	0	0	0	0	0	1	0	0	0.003
.	19.01.16-04.10.02-1-378064	215	21	21	5	0	4	556	18	18	0	0	NA	NA	NA	50	66	259	249	371	233	126	197	31	18	20	0.12	0.072	0.054
.	19.01.16-04.10.02-1-378065	60	2	2	1	0	1	512	1	1	0	0	NA	NA	NA	18	24	244	243	350	218	121	173	2	3	0	0.008	0.012	0
.	19.01.16-04.10.03-1-378066	61	3	3	0	0	0	304	1	1	0	0	NA	NA	NA	20	20	242	241	350	133	72	99	3	3	0	0.012	0.012	0
.	19.01.16-04.10.08-1-378067	176	20	20	6	0	5	532	19	19	0	0	NA	NA	NA	53	50	252	246	365	223	124	185	13	36	14	0.052	0.146	0.038
.	19.01.16-04.10.10-1-378068	382	49	49	19	0	16	584	45	45	0	0	NA	NA	NA	114	106	264	268	387	234	144	206	42	68	63	0.159	0.254	0.163
.	19.01.16-04.10.12-1-378069	32	1	1	0	0	0	0	0	0	0	0	NA	NA	NA	7	12	239	240	346	0	0	0	0	0	1	0	0	0.003
.	19.01.16-04.10.13-1-378070	36	1	1	0	0	0	0	0	0	0	0	NA	NA	NA	13	10	239	239	345	0	0	0	1	0	0	0.004	0	0
.	19.01.16-04.10.14-1-378071	93	6	6	3	0	3	511	4	4	0	0	NA	NA	NA	29	27	247	243	350	221	121	169	0	5	9	0	0.021	0.026
.	19.01.16-04.10.14-1-378072	85	7	7	2	0	2	510	6	6	0	0	NA	NA	NA	19	27	242	242	356	214	117	179	8	4	3	0.033	0.017	0.008
.	19.01.16-04.10.15-1-378073	229	29	29	4	0	4	558	27	27	0	0	NA	NA	NA	58	78	258	252	381	233	127	198	11	47	25	0.043	0.187	0.066
.	19.01.16-04.10.24-1-378099	217	26	26	4	0	3	549	24	24	0	0	NA	NA	NA	55	66	255	253	371	224	130	195	20	56	14	0.078	0.221	0.038
.	19.01.16-04.10.26-1-378104	176	24	24	8	0	5	543	22	22	0	0	NA	NA	NA	49	67	255	259	366	226	130	187	34	38	20	0.133	0.147	0.055
.	19.01.16-04.10.30-1-378106	63	3	3	1	0	1	516	2	2	0	0	NA	NA	NA	20	26	247	244	348	222	122	172	0	1	3	0	0.004	0.009
.	19.01.16-04.10.35-1-378107	96	3	3	1	0	1	507	2	2	0	0	NA	NA	NA	27	27	246	240	354	215	118	174	4	0	0	0.016	0	0
.	19.01.16-04.10.37-1-378108	211	16	16	2	0	1	546	12	12	0	0	NA	NA	NA	67	68	257	254	370	224	130	192	26	23	15	0.101	0.091	0.041
.	19.01.16-04.10.42-1-378110	57	2	2	1	0	0	505	1	1	0	0	NA	NA	NA	25	22	243	242	350	215	119	171	0	0	6	0	0	0.017
.	19.01.16-04.10.46-1-378114	150	20	20	5	0	5	537	18	18	0	0	NA	NA	NA	49	60	251	251	371	219	125	193	14	29	25	0.056	0.116	0.067
.	19.01.16-04.10.48-1-378118	30	1	1	0	0	0	0	0	0	0	0	NA	NA	NA	11	7	238	238	344	0	0	0	0	0	0	0	0	0
.	19.01.16-04.10.50-1-378121	59	3	3	0	0	0	513	2	2	0	0	NA	NA	NA	23	30	243	240	360	216	121	176	5	0	0	0.021	0	0
.	19.01.16-04.10.53-1-378128	391	38	38	10	0	10	587	34	34	0	0	NA	NA	NA	102	105	272	260	386	243	136	208	17	47	62	0.062	0.181	0.161
.	19.01.16-04.11.02-1-378134	65	3	3	0	0	0	507	2	2	0	0	NA	NA	NA	26	24	247	242	348	220	118	169	0	5	0	0	0.021	0
.	19.01.16-04.11.04-1-378135	35	1	1	0	0	0	0	0	0	0	0	NA	NA	NA	16	8	237	239	345	0	0	0	0	0	0	0	0	0
.	19.01.16-04.11.06-1-378136	31	1	1	0	0	0	0	0	0	0	0	NA	NA	NA	12	11	238	241	345	0	0	0	1	0	0	0.004	0	0
.	19.01.16-04.11.06-1-378137	67	2	2	0	0	0	353	1	1	0	0	NA	NA	NA	27	22	241	245	349	157	81	115	4	0	0	0.017	0	0
.	19.01.16-04.11.08-1-378138	37	1	1	1	0	1	0	0	0	0	0	NA	NA	NA	10	7	239	238	343	0	0	0	0	3	0	0	0.013	0
.	19.01.16-04.11.11-1-378139	60	2	2	1	0	0	507	1	1	0	0	NA	NA	NA	26	26	241	246	352	213	121	173	5	2	0	0.021	0.008	0
.	19.01.16-04.11.13-1-378140	209	29	29	5	0	5	536	22	22	0	0	NA	NA	NA	57	50	248	251	364	217	130	189	43	13	19	0.173	0.052	0.052
.	19.01.16-04.11.14-1-378141	154	16	16	4	0	2	533	14	14	0	0	NA	NA	NA	51	49	255	253	354	229	127	177	22	15	31	0.086	0.059	0.088
.	19.01.16-04.11.17-1-378157	93	5	5	1	0	0	511	3	3	0	0	NA	NA	NA	40	28	244	246	351	215	122	174	5	12	3	0.02	0.049	0.009
.	19.01.16-04.11.18-1-378158	204	40	40	11	0	9	545	38	38	0	0	NA	NA	NA	60	69	259	253	370	232	129	184	39	24	42	0.151	0.095	0.114
.	19.01.16-04.11.19-1-378159	92	6	6	2	0	2	511	5	5	0	0	NA	NA	NA	27	28	248	241	352	221	116	174	2	10	0	0.008	0.041	0
.	19.01.16-04.11.22-1-378160	88	3	3	0	0	0	517	2	2	0	0	NA	NA	NA	24	30	245	243	355	217	122	178	0	3	11	0	0.012	0.031
.	19.01.16-04.11.24-1-378161	262	47	47	11	0	8	559	44	44	0	0	NA	NA	NA	80	76	261	248	380	234	128	197	22	78	47	0.084	0.315	0.124
.	19.01.16-04.11.35-1-378162	95	5	5	1	0	1	507	3	3	0	0	NA	NA	NA	34	22	241	245	349	211	123	173	0	4	3	0	0.016	0.009
.	19.01.16-04.11.35-1-378163	59	2	2	0	0	0	0	1	1	0	0	NA	NA	NA	14	23	244	244	348	0	0	0	0	0	1	0	0	0.003
.	19.01.16-04.11.36-1-378164	63	2	2	0	0	0	515	1	1	0	0	NA	NA	NA	24	28	248	241	352	221	118	176	5	0	2	0.02	0	0.006
.	19.01.16-04.11.39-1-378165	88	7	7	3	0	2	519	6	6	0	0	NA	NA	NA	37	36	247	243	359	220	120	179	12	1	9	0.049	0.004	0.025
.	19.01.16-04.11.48-1-378177	262	18	18	4	0	3	556	16	16	0	0	NA	NA	NA	71	79	257	264	371	231	136	189	7	19	29	0.027	0.072	0.078
.	19.01.16-04.11.49-1-378179	30	1	1	0	0	0	0	0	0	0	0	NA	NA	NA	6	9	239	239	344	0	0	0	0	2	0	0	0.008	0
.	19.01.16-04.11.49-1-378180	153	17	17	1	0	1	524	14	14	0	0	NA	NA	NA	47	41	244	245	365	219	121	184	20	18	13	0.082	0.073	0.036
.	19.01.16-04.11.49-1-378181	119	5	5	2	0	2	515	4	4	0	0	NA	NA	NA	38	38	247	246	358	215	122	178	0	0	9	0	0	0.025
.	19.01.16-04.11.51-1-378184	90	5	5	0	0	0	513	3	3	0	0	NA	NA	NA	29	26	245	242	352	220	120	173	0	0	16	0	0	0.045
.	19.01.16-04.11.54-1-378190	60	3	3	0	0	0	514	2	2	0	0	NA	NA	NA	21	28	246	241	354	221	120	173	2	4	3	0.008	0.017	0.008
.	19.01.16-04.11.57-1-378191	34	1	1	0	0	0	0	0	0	0	0	NA	NA	NA	9	15	242	241	345	0	0	0	0	0	0	0	0	0
.	19.01.16-04.11.59-1-378195	153	20	20	9	0	6	522	17	17	0	0	NA	NA	NA	49	35	252	246	350	225	123	174	27	16	19	0.107	0.065	0.054
.	19.01.16-04.12.04-1-378197	203	19	19	6	0	3	542	17	17	0	0	NA	NA	NA	51	63	254	252	370	224	127	191	10	33	36	0.039	0.131	0.097
.	19.01.16-04.12.05-1-378198	89	3	3	1	0	1	507	2	2	0	0	NA	NA	NA	28	26	242	245	352	213	121	173	0	0	10	0	0	0.028
.	19.01.16-04.12.06-1-378199	332	17	17	4	0	2	569	15	15	0	0	NA	NA	NA	100	84	262	255	380	233	136	200	12	33	15	0.046	0.129	0.039
.	19.01.16-04.12.11-1-378200	62	2	2	0	0	0	402	1	1	0	0	NA	NA	NA	22	15	245	241	342	175	93	134	0	4	2	0	0.017	0.006
.	19.01.16-04.12.17-1-378217	123	12	12	8	0	4	519	11	11	0	0	NA	NA	NA	30	37	248	249	353	217	125	177	12	5	30	0.048	0.02	0.085
.	19.01.16-04.12.19-1-378218	37	1	1	1	0	1	0	0	0	0	0	NA	NA	NA	11	14	243	239	345	0	0	0	0	0	1	0	0	0.003
.	19.01.16-04.12.20-1-378223	269	28	28	10	0	7	561	26	26	0	0	NA	NA	NA	82	78	257	266	368	231	142	188	8	60	31	0.031	0.226	0.084
.	19.01.16-04.12.21-1-378224	121	6	6	1	0	1	525	5	5	0	0	NA	NA	NA	30	36	243	244	362	218	122	185	4	10	5	0.016	0.041	0.014
.	19.01.16-04.12.22-1-378225	121	6	6	1	0	1	523	5	5	0	0	NA	NA	NA	32	37	246	247	357	219	123	181	0	17	4	0	0.069	0.011
.	19.01.16-04.12.24-1-378226	121	8	8	4	0	4	523	7	7	0	0	NA	NA	NA	35	36	250	243	356	222	123	178	7	13	9	0.028	0.053	0.025
.	19.01.16-04.12.32-1-378231	65	3	3	2	0	1	497	2	2	0	0	NA	NA	NA	29	17	239	242	349	208	118	171	7	0	3	0.029	0	0.009
.	19.01.16-04.12.37-1-378232	36	1	1	0	0	0	0	0	0	0	0	NA	NA	NA	5	16	242	239	348	0	0	0	0	2	0	0	0.008	0
.	19.01.16-04.12.39-1-378233	29	1	1	0	0	0	0	0	0	0	0	NA	NA	NA	5	9	237	240	345	0	0	0	0	0	1	0	0	0.003
.	19.01.16-04.12.39-1-378234	56	2	2	0	0	0	47	1	1	0	0	NA	NA	NA	17	19	241	240	351	16	13	18	0	0	2	0	0	0.006
.	19.01.16-04.12.39-1-378235	208	10	10	1	0	1	541	9	9	0	0	NA	NA	NA	74	60	249	252	372	220	129	192	2	20	6	0.008	0.079	0.016
.	19.01.16-04.12.39-1-378236	121	6	6	3	0	3	524	5	5	0	0	NA	NA	NA	40	39	248	248	356	221	126	177	9	21	4	0.036	0.085	0.011
.	19.01.16-04.12.40-1-378237	62	2	2	2	0	1	505	1	1	0	0	NA	NA	NA	25	26	249	243	347	217	117	171	0	0	6	0	0	0.017
.	19.01.16-04.12.41-1-378238	144	7	7	2	0	2	540	6	6	0	0	NA	NA	NA	38	60	253	254	366	222	132	186	4	12	13	0.016	0.047	0.036
.	19.01.16-04.12.42-1-378240	89	4	4	1	0	1	513	3	3	0	0	NA	NA	NA	27	28	246	244	351	220	120	173	0	2	10	0	0.008	0.028
.	19.01.16-04.12.44-1-378242	30	1	1	0	0	0	0	0	0	0	0	NA	NA	NA	17	5	238	237	343	0	0	0	0	0	0	0	0	0
.	19.01.16-04.12.45-1-378245	63	4	4	0	0	0	500	3	3	0	0	NA	NA	NA	20	18	242	244	345	210	120	170	0	0	4	0	0	0.012
.	19.01.16-04.12.45-1-378247	122	9	9	3	0	2	520	8	8	0	0	NA	NA	NA	31	31	247	243	354	222	121	177	5	9	20	0.02	0.037	0.056
.	19.01.16-04.12.52-1-378253	206	26	26	6	0	6	551	22	22	0	0	NA	NA	NA	59	61	255	257	362	230	135	186	16	23	44	0.063	0.089	0.122
.	19.01.16-04.12.56-1-378260	122	5	5	1	0	1	520	4	4	0	0	NA	NA	NA	38	39	246	256	350	218	129	173	5	7	0	0.02	0.027	0
.	19.01.16-04.12.58-1-378262	63	2	2	0	0	0	101	1	1	0	0	NA	NA	NA	16	17	240	239	351	43	25	33	1	0	0	0.004	0	0
.	19.01.16-04.12.59-1-378264	235	25	25	8	0	5	573	21	21	0	0	NA	NA	NA	79	93	266	268	372	237	144	192	28	40	32	0.105	0.149	0.086
.	19.01.16-04.13.00-1-378266	296	51	51	15	0	11	551	48	48	0	0	NA	NA	NA	74	74	249	264	374	219	138	194	18	116	67	0.072	0.439	0.179
.	19.01.16-04.13.02-1-378268	98	13	13	5	0	2	507	11	11	0	0	NA	NA	NA	29	22	243	241	351	215	119	173	3	33	15	0.012	0.137	0.043
.	19.01.16-04.13.03-1-378269	93	5	5	3	0	3	521	3	3	0	0	NA	NA	NA	33	36	246	247	356	221	121	179	3	7	2	0.012	0.028	0.006
.	19.01.16-04.13.05-1-378270	57	2	2	2	0	2	99	1	1	0	0	NA	NA	NA	18	15	243	239	346	40	25	34	3	0	2	0.012	0	0.006
.	19.01.16-04.13.08-1-378271	155	8	8	3	0	3	518	7	7	0	0	NA	NA	NA	35	40	249	245	359	214	123	181	13	10	0	0.052	0.041	0
.	19.01.16-04.13.11-1-378272	61	3	3	1	0	1	510	2	2	0	0	NA	NA	NA	19	24	239	241	357	216	116	178	0	5	0	0	0.021	0
.	19.01.16-04.13.12-1-378273	121	6	6	0	0	0	519	5	5	0	0	NA	NA	NA	32	33	246	247	353	222	122	175	4	16	0	0.016	0.065	0
.	19.01.16-04.13.24-1-378289	173	23	23	5	0	4	532	21	21	0	0	NA	NA	NA	43	55	254	251	363	224	127	181	15	27	24	0.059	0.108	0.066
.	19.01.16-04.13.24-1-378290	33	1	1	0	0	0	0	0	0	0	0	NA	NA	NA	12	12	237	239	349	0	0	0	0	0	0	0	0	0
.	19.01.16-04.13.26-1-378292	31	1	1	0	0	0	0	0	0	0	0	NA	NA	NA	12	16	240	242	347	0	0	0	0	0	2	0	0	0.006
.	19.01.16-04.13.27-1-378293	412	25	25	8	0	4	596	23	23	0	0	NA	NA	NA	127	120	275	276	382	243	151	202	21	41	42	0.076	0.149	0.11
.	19.01.16-04.13.28-1-378294	122	17	17	2	0	1	530	16	16	0	0	NA	NA	NA	41	53	252	247	367	223	124	183	8	26	11	0.032	0.105	0.03
.	19.01.16-04.13.31-1-378296	152	7	7	1	0	1	522	5	5	0	0	NA	NA	NA	38	40	248	251	354	219	126	177	11	6	14	0.044	0.024	0.04
.	19.01.16-04.13.32-1-378297	142	7	7	3	0	3	527	5	5	0	0	NA	NA	NA	51	44	252	246	359	222	125	180	12	5	5	0.048	0.02	0.014
.	19.01.16-04.13.34-1-378298	62	3	3	2	0	1	500	2	2	0	0	NA	NA	NA	23	17	240	241	349	212	118	170	4	0	2	0.017	0	0.006
.	19.01.16-04.13.40-1-378299	184	9	9	2	0	2	527	7	7	0	0	NA	NA	NA	50	42	249	249	357	222	126	179	14	6	12	0.056	0.024	0.034
.	19.01.16-04.13.46-1-378305	67	2	2	1	0	1	499	1	1	0	0	NA	NA	NA	22	14	239	240	348	210	120	169	0	0	5	0	0	0.014
.	19.01.16-04.13.46-1-378309	86	4	4	0	0	0	513	2	2	0	0	NA	NA	NA	29	27	243	249	348	217	126	170	6	2	5	0.025	0.008	0.014
.	19.01.16-04.13.49-1-378314	332	48	48	15	0	10	570	44	44	0	0	NA	NA	NA	101	93	252	259	395	224	131	215	23	95	35	0.091	0.367	0.089
.	19.01.16-04.13.56-1-378321	124	16	16	3	0	2	531	14	14	0	0	NA	NA	NA	36	50	253	250	360	225	126	180	4	26	9	0.016	0.104	0.025
.	19.01.16-04.13.57-1-378322	226	54	54	12	0	7	527	49	49	0	0	NA	NA	NA	78	55	250	256	362	212	133	182	45	89	44	0.18	0.348	0.122
.	19.01.16-04.13.58-1-378324	58	2	2	1	0	1	510	1	1	0	0	NA	NA	NA	26	30	243	248	352	219	121	170	4	0	4	0.016	0	0.011
.	19.01.16-04.13.59-1-378326	173	26	26	3	0	2	540	24	24	0	0	NA	NA	NA	53	61	242	259	373	217	132	191	12	24	22	0.05	0.093	0.059
.	19.01.16-04.14.00-1-378328	32	1	1	1	0	1	0	0	0	0	0	NA	NA	NA	12	9	240	237	345	0	0	0	0	0	0	0	0	0
.	19.01.16-04.14.02-1-378330	34	1	1	1	0	1	0	0	0	0	0	NA	NA	NA	9	17	242	240	348	0	0	0	7	0	0	0.029	0	0
.	19.01.16-04.14.05-1-378331	211	11	11	4	0	4	544	9	9	0	0	NA	NA	NA	54	63	250	259	367	223	136	185	6	4	13	0.024	0.015	0.035
.	19.01.16-04.14.06-1-378332	91	7	7	1	0	1	517	6	6	0	0	NA	NA	NA	23	31	246	242	356	219	119	179	6	6	4	0.024	0.025	0.011
.	19.01.16-04.14.08-1-378333	120	8	8	1	0	1	527	7	7	0	0	NA	NA	NA	40	46	256	247	356	228	122	177	8	13	12	0.031	0.053	0.034
.	19.01.16-04.14.09-1-378334	117	5	5	0	0	0	511	4	4	0	0	NA	NA	NA	37	29	245	243	354	215	118	178	3	9	0	0.012	0.037	0
.	19.01.16-04.14.19-1-378351	120	10	10	3	0	3	509	8	8	0	0	NA	NA	NA	42	30	246	244	353	215	121	173	9	9	7	0.037	0.037	0.02
.	19.01.16-04.14.22-1-378352	234	53	53	20	0	16	557	47	47	0	0	NA	NA	NA	70	76	258	254	377	230	131	196	24	92	56	0.093	0.362	0.149
.	19.01.16-04.14.23-1-378353	64	3	3	0	0	0	399	2	2	0	0	NA	NA	NA	18	17	240	243	347	168	91	140	6	4	4	0.025	0.016	0.012
.	19.01.16-04.14.25-1-378354	87	6	6	4	0	2	511	4	4	0	0	NA	NA	NA	31	30	246	246	351	220	121	170	2	5	8	0.008	0.02	0.023
.	19.01.16-04.14.28-1-378359	115	6	6	2	0	2	524	4	4	0	0	NA	NA	NA	30	41	249	248	357	221	126	177	4	0	5	0.016	0	0.014
.	19.01.16-04.14.30-1-378360	177	25	25	11	0	9	533	23	23	0	0	NA	NA	NA	64	49	253	251	358	219	129	185	37	21	33	0.146	0.084	0.092
.	19.01.16-04.14.35-1-378361	62	3	3	0	0	0	509	2	2	0	0	NA	NA	NA	25	23	243	240	353	218	117	174	2	0	3	0.008	0	0.008
.	19.01.16-04.14.37-1-378362	87	9	9	1	0	1	516	7	7	0	0	NA	NA	NA	16	28	243	244	354	217	121	178	11	6	7	0.045	0.025	0.02
.	19.01.16-04.14.42-1-378364	33	1	1	1	0	1	0	0	0	0	0	NA	NA	NA	10	13	240	238	348	0	0	0	0	0	5	0	0	0.014
.	19.01.16-04.14.43-1-378366	90	3	3	1	0	1	505	1	1	0	0	NA	NA	NA	29	19	240	242	350	213	117	175	1	4	2	0.004	0.017	0.006
.	19.01.16-04.14.44-1-378368	95	7	7	3	0	2	518	6	6	0	0	NA	NA	NA	32	29	250	244	348	224	122	172	15	6	1	0.06	0.025	0.003
.	19.01.16-04.14.48-1-378374	61	2	2	1	0	1	510	1	1	0	0	NA	NA	NA	15	22	238	241	356	212	121	177	4	0	3	0.017	0	0.008
.	19.01.16-04.14.51-1-378381	33	1	1	1	0	1	0	0	0	0	0	NA	NA	NA	10	8	238	239	344	0	0	0	0	2	0	0	0.008	0
.	19.01.16-04.14.53-1-378384	33	1	1	0	0	0	0	0	0	0	0	NA	NA	NA	7	14	239	242	346	0	0	0	0	0	1	0	0	0.003
.	19.01.16-04.14.54-1-378385	91	8	8	1	0	1	515	6	6	0	0	NA	NA	NA	27	28	241	245	355	213	124	178	0	2	15	0	0.008	0.042
.	19.01.16-04.14.55-1-378386	33	1	1	1	0	1	0	0	0	0	0	NA	NA	NA	8	8	239	238	344	0	0	0	0	0	3	0	0	0.009
.	19.01.16-04.14.56-1-378387	288	54	54	16	0	12	565	47	47	0	0	NA	NA	NA	77	79	254	263	375	228	139	198	54	65	44	0.213	0.247	0.117
.	19.01.16-04.14.57-1-378388	151	12	12	0	0	0	520	10	10	0	0	NA	NA	NA	53	35	245	243	360	219	119	182	6	17	4	0.024	0.07	0.011
.	19.01.16-04.14.57-1-378389	205	59	59	17	0	11	530	55	55	0	0	NA	NA	NA	48	49	249	254	359	218	132	180	41	83	58	0.165	0.327	0.162
.	19.01.16-04.14.59-1-378392	182	46	46	11	0	10	538	43	43	0	0	NA	NA	NA	54	57	255	255	360	226	129	183	30	61	51	0.118	0.239	0.142
.	19.01.16-04.15.02-1-378395	64	3	3	0	0	0	449	2	2	0	0	NA	NA	NA	22	20	239	244	350	184	107	158	3	0	2	0.013	0	0.006
.	19.01.16-04.15.06-1-378396	92	7	7	0	0	0	517	5	5	0	0	NA	NA	NA	29	33	252	241	353	224	118	175	2	4	9	0.008	0.017	0.025
.	19.01.16-04.15.11-1-378397	176	7	7	5	0	4	540	5	5	0	0	NA	NA	NA	56	67	255	252	373	221	129	190	4	9	10	0.016	0.036	0.027
.	19.01.16-04.15.14-1-378398	148	26	26	7	0	6	522	24	24	0	0	NA	NA	NA	47	37	244	248	358	214	125	183	37	5	21	0.152	0.02	0.059
.	19.01.16-04.15.17-1-378414	416	43	43	14	0	11	593	38	38	0	0	NA	NA	NA	121	109	271	269	382	245	143	205	39	66	47	0.144	0.245	0.123
.	19.01.16-04.15.21-1-378415	91	3	3	2	0	1	511	2	2	0	0	NA	NA	NA	28	24	242	242	353	217	119	175	1	15	3	0.004	0.062	0.008
.	19.01.16-04.15.24-1-378416	90	6	6	0	0	0	515	5	5	0	0	NA	NA	NA	25	28	245	241	355	221	120	174	5	4	4	0.02	0.017	0.011
.	19.01.16-04.15.29-1-378418	270	42	42	10	0	8	556	36	36	0	0	NA	NA	NA	81	68	257	260	364	230	137	189	26	64	46	0.101	0.246	0.126
.	19.01.16-04.15.34-1-378419	242	24	24	2	0	2	561	21	21	0	0	NA	NA	NA	75	73	262	251	373	234	129	198	5	21	54	0.019	0.084	0.145
.	19.01.16-04.15.38-1-378420	176	21	21	4	0	3	539	18	18	0	0	NA	NA	NA	63	61	254	255	365	227	131	181	10	44	22	0.039	0.173	0.06
.	19.01.16-04.15.46-1-378426	33	1	1	0	0	0	0	0	0	0	0	NA	NA	NA	8	12	241	239	345	0	0	0	0	0	1	0	0	0.003
.	19.01.16-04.15.50-1-378433	147	7	7	2	0	2	529	6	6	0	0	NA	NA	NA	28	43	247	252	357	221	127	181	11	2	7	0.045	0.008	0.02
.	19.01.16-04.15.50-1-378436	88	8	8	2	0	2	509	6	6	0	0	NA	NA	NA	28	31	247	247	350	214	123	172	8	16	6	0.032	0.065	0.017
.	19.01.16-04.16.01-1-378447	143	31	31	14	0	10	529	26	26	0	0	NA	NA	NA	51	51	251	254	359	222	126	181	33	67	21	0.131	0.264	0.058
.	19.01.16-04.16.06-1-378448	90	3	3	1	0	1	515	2	2	0	0	NA	NA	NA	29	30	247	242	354	219	119	177	3	4	3	0.012	0.017	0.008
.	19.01.16-04.16.07-1-378449	156	14	14	7	0	5	521	12	12	0	0	NA	NA	NA	36	34	244	250	353	215	126	180	3	24	14	0.012	0.096	0.04
.	19.01.16-04.16.08-1-378450	120	13	13	4	0	4	519	11	11	0	0	NA	NA	NA	38	39	248	245	359	217	122	180	14	10	13	0.056	0.041	0.036
.	19.01.16-04.16.09-1-378451	319	33	33	6	0	4	579	29	29	0	0	NA	NA	NA	95	104	269	257	391	238	132	209	20	50	51	0.074	0.195	0.13
.	19.01.16-04.16.11-1-378452	60	2	2	0	0	0	509	0	0	0	0	NA	NA	NA	23	21	245	240	349	219	117	173	0	6	0	0	0.025	0
.	19.01.16-04.16.14-1-378453	144	10	10	6	0	4	522	9	9	0	0	NA	NA	NA	33	36	245	246	358	216	122	184	8	7	23	0.033	0.028	0.064
.	19.01.16-04.16.20-1-378469	58	2	2	0	0	0	47	1	1	0	0	NA	NA	NA	13	19	242	245	345	15	13	19	0	2	0	0	0.008	0
.	19.01.16-04.16.22-1-378470	36	1	1	1	0	1	0	0	0	0	0	NA	NA	NA	13	9	239	240	343	0	0	0	0	4	0	0	0.017	0
.	19.01.16-04.16.25-1-378471	145	17	17	4	0	4	520	15	15	0	0	NA	NA	NA	38	43	248	251	357	215	126	179	11	21	23	0.044	0.084	0.064
.	19.01.16-04.16.25-1-378472	62	3	3	2	0	1	510	2	2	0	0	NA	NA	NA	27	23	241	244	351	213	123	174	3	1	5	0.012	0.004	0.014
.	19.01.16-04.16.27-1-378473	150	9	9	2	0	2	525	8	8	0	0	NA	NA	NA	41	43	243	251	362	219	125	181	4	22	5	0.016	0.088	0.014
.	19.01.16-04.16.33-1-378478	58	2	2	1	0	1	0	1	1	0	0	NA	NA	NA	23	9	237	239	346	0	0	0	0	0	3	0	0	0.009
.	19.01.16-04.16.34-1-378479	33	1	1	0	0	0	0	0	0	0	0	NA	NA	NA	14	12	238	241	346	0	0	0	0	0	0	0	0	0
.	19.01.16-04.16.34-1-378480	96	5	5	0	0	0	507	4	4	0	0	NA	NA	NA	29	22	244	240	351	214	118	175	2	4	3	0.008	0.017	0.009
.	19.01.16-04.16.36-1-378481	120	10	10	2	0	2	525	9	9	0	0	NA	NA	NA	27	39	248	243	361	222	122	181	13	12	3	0.052	0.049	0.008
.	19.01.16-04.16.37-1-378482	182	21	21	6	0	4	526	19	19	0	0	NA	NA	NA	64	46	254	246	359	222	124	180	22	22	17	0.087	0.089	0.047
.	19.01.16-04.16.37-1-378483	156	17	17	3	0	3	531	15	15	0	0	NA	NA	NA	48	57	255	247	368	227	122	182	15	11	8	0.059	0.045	0.022
.	19.01.16-04.16.46-1-378490	64	2	2	2	0	2	508	1	1	0	0	NA	NA	NA	27	27	242	244	354	210	122	176	1	4	0	0.004	0.016	0
.	19.01.16-04.16.49-1-378494	144	15	15	3	0	2	521	13	13	0	0	NA	NA	NA	53	35	246	247	355	215	128	178	8	6	37	0.033	0.024	0.104
.	19.01.16-04.16.52-1-378501	58	2	2	0	0	0	506	1	1	0	0	NA	NA	NA	27	18	240	244	347	214	121	171	1	0	2	0.004	0	0.006
.	19.01.16-04.16.54-1-378503	184	15	15	6	0	5	549	13	13	0	0	NA	NA	NA	56	63	254	258	364	229	132	188	8	20	14	0.031	0.078	0.038
.	19.01.16-04.16.57-1-378504	234	40	40	9	0	6	562	39	39	0	0	NA	NA	NA	67	80	267	256	370	240	131	191	26	57	45	0.097	0.223	0.122
.	19.01.16-04.17.02-1-378509	158	15	15	2	0	0	532	13	13	0	0	NA	NA	NA	49	50	253	248	362	225	125	182	10	27	15	0.04	0.109	0.041
.	19.01.16-04.17.03-1-378510	120	9	9	2	0	1	526	7	7	0	0	NA	NA	NA	38	45	248	248	362	216	125	185	15	11	10	0.06	0.044	0.028
.	19.01.16-04.17.09-1-378511	89	3	3	0	0	0	503	2	2	0	0	NA	NA	NA	23	22	243	243	349	214	120	169	0	0	2	0	0	0.006
.	19.01.16-04.17.10-1-378512	31	1	1	0	0	0	0	0	0	0	0	NA	NA	NA	10	6	239	237	343	0	0	0	1	0	0	0.004	0	0
.	19.01.16-04.17.11-1-378513	155	13	13	4	0	4	526	11	11	0	0	NA	NA	NA	43	42	246	254	355	223	129	174	15	17	14	0.061	0.067	0.039
.	19.01.16-04.17.12-1-378514	89	4	4	2	0	1	510	3	3	0	0	NA	NA	NA	21	24	244	240	353	220	117	173	0	8	6	0	0.033	0.017
.	19.01.16-04.17.18-1-378531	263	52	52	9	0	8	548	46	46	0	0	NA	NA	NA	77	63	258	253	365	228	130	190	29	47	67	0.112	0.186	0.184
.	19.01.16-04.17.20-1-378532	92	3	3	1	0	1	520	2	2	0	0	NA	NA	NA	29	39	252	245	355	224	120	176	7	0	8	0.028	0	0.023
.	19.01.16-04.17.20-1-378533	61	2	2	1	0	1	201	1	1	0	0	NA	NA	NA	16	13	238	241	347	87	49	65	0	0	4	0	0	0.012
.	19.01.16-04.17.21-1-378534	123	10	10	2	0	2	515	9	9	0	0	NA	NA	NA	23	31	246	241	357	221	118	176	0	7	12	0	0.029	0.034
.	19.01.16-04.17.24-1-378535	117	6	6	1	0	1	512	4	4	0	0	NA	NA	NA	35	28	242	240	359	214	119	179	4	11	2	0.017	0.046	0.006
.	19.01.16-04.17.28-1-378536	272	27	27	10	0	6	551	24	24	0	0	NA	NA	NA	69	74	256	253	378	225	130	196	7	66	25	0.027	0.261	0.066
.	19.01.16-04.17.32-1-378537	124	6	6	3	0	2	518	4	4	0	0	NA	NA	NA	36	32	247	243	355	219	122	177	2	10	8	0.008	0.041	0.023
.	19.01.16-04.17.32-1-378538	227	16	16	2	0	2	527	15	15	0	0	NA	NA	NA	55	49	245	254	363	212	129	186	10	19	17	0.041	0.075	0.047
.	19.01.16-04.17.33-1-378539	258	71	71	25	0	18	575	65	65	0	0	NA	NA	NA	70	102	263	262	390	234	137	204	41	91	90	0.156	0.347	0.231
.	19.01.16-04.17.40-1-378540	196	43	43	12	0	9	547	39	39	0	0	NA	NA	NA	56	73	257	257	372	225	131	191	34	73	35	0.132	0.284	0.094
.	19.01.16-04.17.40-1-378541	123	22	22	10	0	8	515	18	18	0	0	NA	NA	NA	37	36	245	249	355	214	124	177	25	31	12	0.102	0.124	0.034
.	19.01.16-04.17.46-1-378547	115	9	9	3	0	3	512	7	7	0	0	NA	NA	NA	35	35	246	247	355	218	121	173	4	8	8	0.016	0.032	0.023
.	19.01.16-04.17.52-1-378556	32	1	1	0	0	0	0	0	0	0	0	NA	NA	NA	9	8	241	238	342	0	0	0	0	1	0	0	0.004	0
.	19.01.16-04.17.54-1-378562	61	2	2	0	0	0	150	1	1	0	0	NA	NA	NA	7	20	239	241	353	64	36	50	2	1	0	0.008	0.004	0
.	19.01.16-04.17.57-1-378564	169	9	9	6	0	6	550	6	6	0	0	NA	NA	NA	53	66	257	254	368	228	133	189	9	5	7	0.035	0.02	0.019
.	19.01.16-04.18.01-1-378569	157	27	27	7	0	6	529	24	24	0	0	NA	NA	NA	55	49	253	250	359	226	125	178	11	22	27	0.043	0.088	0.075
.	19.01.16-04.18.02-1-378570	151	14	14	4	0	1	524	11	11	0	0	NA	NA	NA	48	48	246	253	362	218	127	179	12	16	5	0.049	0.063	0.014
.	19.01.16-04.18.09-1-378571	316	56	56	14	0	12	565	47	47	0	0	NA	NA	NA	75	87	261	264	375	230	139	196	49	87	43	0.188	0.33	0.115
.	19.01.16-04.18.09-1-378572	302	52	52	14	0	10	570	48	48	0	0	NA	NA	NA	82	82	260	263	372	237	138	195	22	60	75	0.085	0.228	0.202
.	19.01.16-04.18.18-1-378588	96	6	6	3	0	2	519	5	5	0	0	NA	NA	NA	25	31	242	248	354	215	126	178	11	8	12	0.045	0.032	0.034
.	19.01.16-04.18.22-1-378589	152	14	14	2	0	2	522	12	12	0	0	NA	NA	NA	47	37	246	249	355	217	127	178	8	13	6	0.033	0.052	0.017
.	19.01.16-04.18.25-1-378590	96	5	5	3	0	3	509	4	4	0	0	NA	NA	NA	26	28	243	245	353	215	120	174	0	14	6	0	0.057	0.017
.	19.01.16-04.18.32-1-378596	288	50	50	18	0	13	560	46	46	0	0	NA	NA	NA	77	82	269	254	372	239	129	192	40	57	62	0.149	0.224	0.167
.	19.01.16-04.18.34-1-378597	90	3	3	0	0	0	516	2	2	0	0	NA	NA	NA	35	33	241	250	355	214	126	176	0	8	4	0	0.032	0.011
.	19.01.16-04.18.38-1-378598	147	8	8	2	0	1	526	6	6	0	0	NA	NA	NA	48	47	246	252	362	217	126	183	18	4	11	0.073	0.016	0.03
.	19.01.16-04.18.39-1-378599	238	42	42	9	0	8	558	40	40	0	0	NA	NA	NA	64	77	252	261	377	224	140	194	26	46	69	0.103	0.176	0.183
.	19.01.16-04.18.45-1-378605	61	2	2	0	0	0	511	1	1	0	0	NA	NA	NA	26	29	248	247	347	221	121	169	4	0	4	0.016	0	0.012
.	19.01.16-04.18.47-1-378607	121	11	11	1	0	1	528	9	9	0	0	NA	NA	NA	38	42	249	248	358	224	125	179	9	7	11	0.036	0.028	0.031
.	19.01.16-04.18.53-1-378617	177	27	27	7	0	6	532	25	25	0	0	NA	NA	NA	48	52	251	250	364	221	127	184	21	30	44	0.084	0.12	0.121
.	19.01.16-04.18.57-1-378618	117	9	9	3	0	2	512	7	7	0	0	NA	NA	NA	35	31	243	246	355	213	120	179	8	8	9	0.033	0.033	0.025
.	19.01.16-04.18.57-1-378619	181	19	19	8	0	5	524	15	15	0	0	NA	NA	NA	51	39	245	249	358	217	125	182	20	27	29	0.082	0.108	0.081
.	19.01.16-04.19.12-1-378625	328	46	46	10	0	7	569	43	43	0	0	NA	NA	NA	133	95	264	261	383	235	134	200	7	41	66	0.027	0.157	0.172
.	19.01.16-04.19.18-1-378642	93	9	9	2	0	1	527	7	7	0	0	NA	NA	NA	27	36	248	246	355	226	122	179	6	13	2	0.024	0.053	0.006
.	19.01.16-04.19.19-1-378643	217	15	15	5	0	1	543	14	14	0	0	NA	NA	NA	68	67	258	259	363	228	133	182	22	18	22	0.085	0.069	0.061
.	19.01.16-04.19.23-1-378644	33	1	1	0	0	0	0	0	0	0	0	NA	NA	NA	10	4	237	238	342	0	0	0	0	0	3	0	0	0.009
.	19.01.16-04.19.25-1-378645	91	4	4	3	0	3	510	3	3	0	0	NA	NA	NA	27	34	239	248	360	210	122	178	11	5	2	0.046	0.02	0.006
.	19.01.16-04.19.31-1-378646	117	7	7	1	0	1	514	4	4	0	0	NA	NA	NA	29	22	246	242	347	219	122	173	0	14	0	0	0.058	0
.	19.01.16-04.19.35-1-378647	37	1	1	0	0	0	0	0	0	0	0	NA	NA	NA	13	14	241	239	347	0	0	0	0	0	0	0	0	0
.	19.01.16-04.19.36-1-378648	92	8	8	1	0	1	510	7	7	0	0	NA	NA	NA	33	33	248	245	353	216	119	175	2	6	18	0.008	0.024	0.051
.	19.01.16-04.19.38-1-378649	150	10	10	4	0	4	543	8	8	0	0	NA	NA	NA	41	57	252	254	364	226	132	185	6	8	14	0.024	0.031	0.038
.	19.01.16-04.19.38-1-378650	170	11	11	3	0	2	529	10	10	0	0	NA	NA	NA	54	44	249	246	362	221	125	183	1	7	17	0.004	0.028	0.047
.	19.01.16-04.19.39-1-378651	265	53	53	14	0	12	544	48	48	0	0	NA	NA	NA	79	68	254	253	374	226	127	191	51	48	55	0.201	0.19	0.147
.	19.01.16-04.19.40-1-378652	159	19	19	6	0	6	531	15	15	0	0	NA	NA	NA	49	48	249	252	360	223	127	181	15	34	25	0.06	0.135	0.069
.	19.01.16-04.19.48-1-378661	204	26	26	5	0	4	542	21	21	0	0	NA	NA	NA	61	60	250	259	364	224	131	187	11	32	27	0.044	0.124	0.074
.	19.01.16-04.19.50-1-378663	95	3	3	2	0	2	508	2	2	0	0	NA	NA	NA	31	28	241	248	352	213	122	173	3	1	5	0.012	0.004	0.014
.	19.01.16-04.19.54-1-378674	33	1	1	0	0	0	0	0	0	0	0	NA	NA	NA	11	10	240	237	346	0	0	0	5	0	0	0.021	0	0
.	19.01.16-04.19.56-1-378675	144	10	10	3	0	3	528	8	8	0	0	NA	NA	NA	41	47	248	243	369	219	122	187	15	11	4	0.06	0.045	0.011
.	19.01.16-04.19.57-1-378676	35	1	1	0	0	0	0	0	0	0	0	NA	NA	NA	5	8	237	238	346	0	0	0	0	6	0	0	0.025	0
.	19.01.16-04.19.58-1-378678	63	3	3	0	0	0	502	2	2	0	0	NA	NA	NA	25	17	240	239	351	213	116	173	6	2	0	0.025	0.008	0
.	19.01.16-04.19.59-1-378680	117	6	6	1	0	1	514	5	5	0	0	NA	NA	NA	29	32	246	246	353	218	122	174	4	2	5	0.016	0.008	0.014
.	19.01.16-04.20.02-1-378687	92	4	4	2	0	2	508	3	3	0	0	NA	NA	NA	37	29	244	241	357	212	120	176	2	4	7	0.008	0.017	0.02
.	19.01.16-04.20.10-1-378688	34	1	1	0	0	0	0	0	0	0	0	NA	NA	NA	5	4	237	236	344	0	0	0	4	0	0	0.017	0	0
.	19.01.16-04.20.10-1-378689	32	1	1	0	0	0	0	0	0	0	0	NA	NA	NA	8	5	237	237	344	0	0	0	1	0	0	0.004	0	0
.	19.01.16-04.20.12-1-378690	89	7	7	2	0	1	511	6	6	0	0	NA	NA	NA	22	31	247	244	353	219	119	173	10	3	4	0.04	0.012	0.011
.	19.01.16-04.20.12-1-378691	61	2	2	1	0	1	506	1	1	0	0	NA	NA	NA	19	23	241	242	353	214	117	175	6	0	0	0.025	0	0
.	19.01.16-04.20.15-1-378692	32	1	1	0	0	0	0	0	0	0	0	NA	NA	NA	12	5	237	239	342	0	0	0	0	0	1	0	0	0.003
.	19.01.16-04.20.15-1-378693	65	3	3	0	0	0	514	2	2	0	0	NA	NA	NA	25	29	247	244	351	221	122	171	0	0	6	0	0	0.017
.	19.01.16-04.20.15-1-378694	148	9	9	3	0	2	523	6	6	0	0	NA	NA	NA	33	34	245	250	352	219	129	175	2	10	20	0.008	0.04	0.057
.	19.01.16-04.20.17-1-378716	234	14	14	3	0	3	557	13	13	0	0	NA	NA	NA	65	72	252	264	369	224	141	192	0	16	27	0	0.061	0.073
.	19.01.16-04.20.18-1-378721	321	17	17	3	0	2	580	14	14	0	0	NA	NA	NA	112	94	263	262	382	236	140	204	6	40	21	0.023	0.153	0.055
.	19.01.16-04.20.21-1-378722	117	11	11	1	0	1	515	8	8	0	0	NA	NA	NA	37	29	248	241	353	220	121	174	12	11	5	0.048	0.046	0.014
.	19.01.16-04.20.23-1-378723	173	14	14	3	0	3	535	13	13	0	0	NA	NA	NA	72	58	255	253	363	224	129	182	4	18	21	0.016	0.071	0.058
.	19.01.16-04.20.27-1-378725	87	3	3	0	0	0	499	2	2	0	0	NA	NA	NA	20	15	239	240	349	208	118	173	0	10	3	0	0.042	0.009
.	19.01.16-04.20.28-1-378726	122	6	6	2	0	1	529	5	5	0	0	NA	NA	NA	41	48	248	248	365	220	126	183	1	13	5	0.004	0.052	0.014
.	19.01.16-04.20.36-1-378731	84	4	4	0	0	0	506	2	2	0	0	NA	NA	NA	29	25	246	242	350	219	119	168	0	1	9	0	0.004	0.026
.	19.01.16-04.20.42-1-378733	91	3	3	0	0	0	506	2	2	0	0	NA	NA	NA	30	24	241	244	352	211	120	175	0	5	7	0	0.02	0.02
.	19.01.16-04.20.42-1-378734	123	4	4	2	0	2	526	3	3	0	0	NA	NA	NA	32	44	250	252	355	223	127	176	17	0	2	0.068	0	0.006
.	19.01.16-04.20.43-1-378736	119	6	6	2	0	2	521	4	4	0	0	NA	NA	NA	35	37	245	249	356	218	125	178	14	8	0	0.057	0.032	0
.	19.01.16-04.20.48-1-378743	87	4	4	0	0	0	517	3	3	0	0	NA	NA	NA	36	33	244	251	351	217	125	175	9	0	4	0.037	0	0.011
.	19.01.16-04.20.48-1-378744	267	37	37	12	0	7	555	32	32	0	0	NA	NA	NA	77	73	257	254	375	228	130	197	30	53	34	0.117	0.209	0.091
.	19.01.16-04.20.51-1-378747	144	8	8	1	0	1	528	6	6	0	0	NA	NA	NA	57	45	245	246	367	216	124	188	0	5	14	0	0.02	0.038
.	19.01.16-04.20.52-1-378752	60	2	2	1	0	1	504	1	1	0	0	NA	NA	NA	16	18	238	244	349	212	119	173	0	0	2	0	0	0.006
.	19.01.16-04.20.54-1-378754	61	2	2	1	0	1	510	1	1	0	0	NA	NA	NA	20	25	244	244	350	216	121	173	0	3	3	0	0.012	0.009
.	19.01.16-04.20.56-1-378755	302	60	60	9	0	7	544	55	55	0	0	NA	NA	NA	82	71	258	260	366	227	131	186	44	60	48	0.171	0.231	0.131
.	19.01.16-04.21.00-1-378761	32	1	1	0	0	0	0	0	0	0	0	NA	NA	NA	6	13	241	241	344	0	0	0	0	0	0	0	0	0
.	19.01.16-04.21.02-1-378762	93	8	8	4	0	4	516	6	6	0	0	NA	NA	NA	37	36	252	241	356	219	119	178	1	6	15	0.004	0.025	0.042
.	19.01.16-04.21.02-1-378763	119	5	5	2	0	2	513	4	4	0	0	NA	NA	NA	39	36	248	246	355	218	121	174	5	2	5	0.02	0.008	0.014
.	19.01.16-04.21.03-1-378764	63	2	2	1	0	0	514	1	1	0	0	NA	NA	NA	23	25	242	241	355	217	121	176	0	0	8	0	0	0.023
.	19.01.16-04.21.03-1-378765	94	9	9	3	0	3	507	8	8	0	0	NA	NA	NA	45	27	251	240	349	220	117	170	6	9	18	0.024	0.038	0.052
.	19.01.16-04.21.04-1-378766	57	2	2	0	0	0	495	1	1	0	0	NA	NA	NA	33	17	241	239	350	210	114	171	6	1	0	0.025	0.004	0
.	19.01.16-04.21.09-1-378767	33	1	1	0	0	0	0	0	0	0	0	NA	NA	NA	8	10	238	240	345	0	0	0	0	0	1	0	0	0.003
.	19.01.16-04.21.11-1-378768	66	2	2	1	0	1	494	0	0	0	0	NA	NA	NA	20	13	239	240	347	207	117	170	0	0	4	0	0	0.012
.	19.01.16-04.21.15-1-378769	201	20	20	5	0	5	563	19	19	0	0	NA	NA	NA	54	80	259	260	374	232	138	193	9	16	20	0.035	0.062	0.053
.	19.01.16-04.21.15-1-378770	179	14	14	5	0	4	520	12	12	0	0	NA	NA	NA	48	39	251	245	356	222	120	178	3	13	31	0.012	0.053	0.087
.	19.01.16-04.21.17-1-378786	126	19	19	4	0	3	526	17	17	0	0	NA	NA	NA	44	38	245	246	360	219	125	182	36	8	9	0.147	0.033	0.025
.	19.01.16-04.21.17-1-378787	126	10	10	3	0	2	524	8	8	0	0	NA	NA	NA	51	40	248	249	356	222	128	174	12	10	16	0.048	0.04	0.045
.	19.01.16-04.21.22-1-378788	305	31	31	9	0	5	580	25	25	0	0	NA	NA	NA	83	98	270	264	377	243	141	196	5	50	38	0.019	0.189	0.101
.	19.01.16-04.21.22-1-378789	116	7	7	1	0	1	522	6	6	0	0	NA	NA	NA	40	43	247	250	359	219	125	178	0	15	9	0	0.06	0.025
.	19.01.16-04.21.37-1-378790	202	21	21	8	0	5	530	20	20	0	0	NA	NA	NA	55	47	250	244	366	220	119	191	22	35	20	0.088	0.143	0.055
.	19.01.16-04.21.39-1-378791	35	1	1	0	0	0	0	0	0	0	0	NA	NA	NA	13	12	237	245	343	0	0	0	0	0	0	0	0	0
.	19.01.16-04.21.41-1-378792	175	11	11	3	0	2	540	8	8	0	0	NA	NA	NA	54	58	253	254	364	224	131	185	19	14	19	0.075	0.055	0.052
.	19.01.16-04.21.41-1-378794	58	2	2	1	0	1	506	1	1	0	0	NA	NA	NA	18	19	243	240	349	218	116	172	0	0	8	0	0	0.023
.	19.01.16-04.21.42-1-378795	124	6	6	0	0	0	519	5	5	0	0	NA	NA	NA	36	30	244	242	357	216	123	180	0	6	7	0	0.025	0.02
.	19.01.16-04.21.42-1-378796	92	6	6	0	0	0	508	5	5	0	0	NA	NA	NA	15	20	242	239	352	219	115	174	1	17	0	0.004	0.071	0
.	19.01.16-04.21.45-1-378801	206	30	30	13	0	12	539	26	26	0	0	NA	NA	NA	62	67	254	258	368	221	129	189	18	41	36	0.071	0.159	0.098
.	19.01.16-04.21.52-1-378815	145	13	13	1	0	1	523	12	12	0	0	NA	NA	NA	48	40	248	248	357	218	126	179	7	7	18	0.028	0.028	0.05
.	19.01.16-04.21.57-1-378817	124	5	5	4	0	4	522	4	4	0	0	NA	NA	NA	26	39	246	248	358	219	125	178	3	6	4	0.012	0.024	0.011
.	19.01.16-04.21.57-1-378818	172	8	8	1	0	1	536	7	7	0	0	NA	NA	NA	55	57	253	248	369	222	127	187	6	5	15	0.024	0.02	0.041
.	19.01.16-04.22.05-1-378823	117	4	4	0	0	0	518	3	3	0	0	NA	NA	NA	54	44	253	246	358	220	120	178	0	4	7	0	0.016	0.02
.	19.01.16-04.22.06-1-378824	206	13	13	3	0	2	557	12	12	0	0	NA	NA	NA	72	75	256	266	366	228	141	188	0	23	16	0	0.086	0.044
.	19.01.16-04.22.08-1-378825	61	2	2	1	0	1	503	1	1	0	0	NA	NA	NA	30	24	240	243	354	211	119	173	0	0	2	0	0	0.006
.	19.01.16-04.22.10-1-378826	152	8	8	5	0	4	529	7	7	0	0	NA	NA	NA	54	52	247	256	362	219	132	178	10	10	11	0.04	0.039	0.03
.	19.01.16-04.22.13-1-378827	90	3	3	2	0	2	515	2	2	0	0	NA	NA	NA	35	34	245	247	355	217	122	176	0	7	2	0	0.028	0.006
.	19.01.16-04.22.13-1-378828	123	11	11	3	0	2	528	10	10	0	0	NA	NA	NA	49	46	254	248	357	226	123	179	9	8	10	0.035	0.032	0.028
.	19.01.16-04.22.15-1-378830	121	6	6	0	0	0	516	5	5	0	0	NA	NA	NA	35	38	248	248	355	219	121	176	2	6	2	0.008	0.024	0.006
.	19.01.16-04.22.19-1-378846	120	15	15	3	0	2	526	14	14	0	0	NA	NA	NA	44	45	247	249	362	219	124	183	11	7	23	0.045	0.028	0.064
.	19.01.16-04.22.20-1-378851	151	5	5	2	0	1	524	4	4	0	0	NA	NA	NA	42	37	246	247	357	219	126	179	5	5	1	0.02	0.02	0.003
.	19.01.16-04.22.21-1-378852	184	16	16	3	0	3	547	13	13	0	0	NA	NA	NA	43	63	250	260	366	222	138	187	7	27	10	0.028	0.104	0.027
.	19.01.16-04.22.25-1-378853	254	31	31	4	0	4	551	29	29	0	0	NA	NA	NA	65	71	252	260	372	223	134	194	3	67	37	0.012	0.258	0.099
.	19.01.16-04.22.30-1-378854	87	4	4	0	0	0	506	3	3	0	0	NA	NA	NA	20	21	246	241	347	215	118	173	5	4	2	0.02	0.017	0.006
.	19.01.16-04.22.32-1-378855	154	33	33	6	0	6	525	29	29	0	0	NA	NA	NA	48	44	247	249	361	215	126	184	14	18	55	0.057	0.072	0.152
.	19.01.16-04.22.32-1-378860	34	1	1	1	0	1	0	0	0	0	0	NA	NA	NA	3	10	238	239	346	0	0	0	0	3	0	0	0.013	0
.	19.01.16-04.22.34-1-378861	222	30	30	9	0	7	543	27	27	0	0	NA	NA	NA	62	64	260	255	362	231	132	180	22	51	24	0.085	0.2	0.066
.	19.01.16-04.22.35-1-378862	123	8	8	2	0	2	515	7	7	0	0	NA	NA	NA	41	32	245	243	357	221	119	175	0	20	4	0	0.082	0.011
.	19.01.16-04.22.36-1-378863	35	1	1	1	0	1	0	0	0	0	0	NA	NA	NA	11	14	239	243	345	0	0	0	3	0	0	0.013	0	0
.	19.01.16-04.22.38-1-378864	122	9	9	5	0	2	520	8	8	0	0	NA	NA	NA	39	36	241	248	360	216	125	179	0	33	11	0	0.133	0.031
.	19.01.16-04.22.42-1-378866	180	29	29	8	0	7	533	26	26	0	0	NA	NA	NA	60	52	254	251	360	224	129	180	27	31	28	0.106	0.124	0.078
.	19.01.16-04.22.44-1-378869	92	3	3	2	0	2	511	2	2	0	0	NA	NA	NA	33	34	244	245	358	211	123	177	7	2	2	0.029	0.008	0.006
.	19.01.16-04.22.47-1-378873	384	51	51	14	0	11	595	46	46	0	0	NA	NA	NA	115	109	263	270	389	237	146	212	48	89	22	0.183	0.33	0.057
.	19.01.16-04.22.56-1-378883	33	1	1	0	0	0	0	0	0	0	0	NA	NA	NA	8	3	236	238	342	0	0	0	0	0	2	0	0	0.006
.	19.01.16-04.22.56-1-378885	142	15	15	3	0	2	526	13	13	0	0	NA	NA	NA	43	50	252	250	361	220	125	181	4	19	13	0.016	0.076	0.036
.	19.01.16-04.22.57-1-378886	65	6	6	0	0	0	514	4	4	0	0	NA	NA	NA	15	24	244	241	352	220	121	173	12	1	2	0.049	0.004	0.006
.	19.01.16-04.22.59-1-378888	89	4	4	0	0	0	515	3	3	0	0	NA	NA	NA	30	35	251	248	349	222	122	171	4	2	3	0.016	0.008	0.009
.	19.01.16-04.23.11-1-378892	365	20	20	10	0	5	584	19	19	0	0	NA	NA	NA	99	98	271	259	381	244	138	202	9	33	18	0.033	0.127	0.047
.	19.01.16-04.23.12-1-378893	60	2	2	0	0	0	498	1	1	0	0	NA	NA	NA	33	23	246	241	349	212	116	170	5	0	3	0.02	0	0.009
.	19.01.16-04.23.12-1-378894	68	5	5	1	0	1	511	4	4	0	0	NA	NA	NA	25	28	247	242	352	218	121	172	0	0	17	0	0	0.048
.	19.01.16-04.23.14-1-378895	33	1	1	0	0	0	0	0	0	0	0	NA	NA	NA	10	6	236	240	343	0	0	0	0	0	1	0	0	0.003
.	19.01.16-04.23.15-1-378896	121	8	8	4	0	3	529	7	7	0	0	NA	NA	NA	41	45	246	248	364	219	125	185	13	6	2	0.053	0.024	0.005
.	19.01.16-04.23.16-1-378897	90	6	6	2	0	2	514	5	5	0	0	NA	NA	NA	28	29	245	240	357	215	122	177	7	5	7	0.029	0.021	0.02
.	19.01.16-04.23.17-1-378913	60	2	2	1	0	1	152	1	1	0	0	NA	NA	NA	16	25	246	240	352	68	36	48	0	4	2	0	0.017	0.006
.	19.01.16-04.23.19-1-378914	101	5	5	1	0	1	511	4	4	0	0	NA	NA	NA	32	30	245	246	352	216	120	175	2	4	4	0.008	0.016	0.011
.	19.01.16-04.23.24-1-378915	290	78	78	25	0	21	545	72	72	0	0	NA	NA	NA	78	72	250	258	377	213	134	198	74	90	63	0.296	0.349	0.167
.	19.01.16-04.23.25-1-378916	206	27	27	10	0	10	541	23	23	0	0	NA	NA	NA	71	63	249	254	373	222	132	187	28	43	16	0.112	0.169	0.043
.	19.01.16-04.23.28-1-378917	329	39	39	12	0	8	573	36	36	0	0	NA	NA	NA	88	87	256	272	372	229	148	196	38	57	36	0.148	0.21	0.097
.	19.01.16-04.23.31-1-378919	178	54	54	11	0	10	541	51	51	0	0	NA	NA	NA	48	59	256	250	366	227	128	186	52	68	39	0.203	0.272	0.107
.	19.01.16-04.23.33-1-378920	219	24	24	5	0	4	541	22	22	0	0	NA	NA	NA	75	62	252	260	363	225	135	181	15	34	28	0.06	0.131	0.077
.	19.01.16-04.23.35-1-378921	208	16	16	7	0	5	540	14	14	0	0	NA	NA	NA	65	60	260	253	360	233	126	181	12	27	14	0.046	0.107	0.039
.	19.01.16-04.23.41-1-378922	123	6	6	1	0	1	528	5	5	0	0	NA	NA	NA	47	48	249	251	361	219	129	180	12	0	5	0.048	0	0.014
.	19.01.16-04.23.44-1-378926	121	5	5	2	0	2	517	4	4	0	0	NA	NA	NA	26	30	246	245	352	218	121	178	2	13	5	0.008	0.053	0.014
.	19.01.16-04.23.57-1-378942	92	7	7	2	0	1	511	6	6	0	0	NA	NA	NA	32	27	243	242	355	215	121	175	1	7	17	0.004	0.029	0.048
.	19.01.16-04.23.59-1-378944	147	6	6	2	0	2	537	3	3	0	0	NA	NA	NA	37	54	248	249	370	224	124	189	2	4	8	0.008	0.016	0.022
.	19.01.16-04.24.00-1-378946	120	7	7	2	0	1	526	5	5	0	0	NA	NA	NA	39	42	250	243	362	218	124	184	6	20	0	0.024	0.082	0
.	19.01.16-04.24.03-1-378949	34	1	1	1	0	1	0	0	0	0	0	NA	NA	NA	12	10	240	237	346	0	0	0	0	0	1	0	0	0.003
.	19.01.16-04.24.05-1-378950	212	16	16	5	0	5	539	15	15	0	0	NA	NA	NA	66	56	249	259	361	219	134	186	21	14	5	0.084	0.054	0.014
.	19.01.16-04.24.06-1-378951	96	12	12	4	0	3	515	10	10	0	0	NA	NA	NA	33	29	245	243	354	217	121	177	18	14	2	0.073	0.058	0.006
.	19.01.16-04.24.14-1-378953	59	3	3	1	0	1	506	2	2	0	0	NA	NA	NA	21	20	243	244	346	215	120	171	8	5	0	0.033	0.02	0
.	19.01.16-04.24.15-1-378954	109	6	6	1	0	1	522	5	5	0	0	NA	NA	NA	32	41	247	250	357	220	123	179	0	13	10	0	0.052	0.028
.	19.01.16-04.24.16-1-378955	442	37	37	10	0	7	606	33	33	0	0	NA	NA	NA	135	134	278	269	400	248	144	214	21	38	33	0.076	0.141	0.082
.	19.01.16-04.24.25-1-378971	33	1	1	0	0	0	0	0	0	0	0	NA	NA	NA	16	6	239	237	343	0	0	0	1	0	0	0.004	0	0
.	19.01.16-04.24.26-1-378972	156	19	19	4	0	3	533	16	16	0	0	NA	NA	NA	46	52	257	248	360	227	125	181	0	22	28	0	0.089	0.078
.	19.01.16-04.24.26-1-378973	230	26	26	7	0	3	549	24	24	0	0	NA	NA	NA	50	65	257	254	367	230	134	185	38	30	28	0.148	0.118	0.076
.	19.01.16-04.24.28-1-378974	119	13	13	3	0	3	517	8	8	0	0	NA	NA	NA	42	39	246	250	356	220	125	172	1	14	12	0.004	0.056	0.034
.	19.01.16-04.24.31-1-378975	91	4	4	1	0	1	511	3	3	0	0	NA	NA	NA	27	24	242	246	349	215	124	172	0	5	7	0	0.02	0.02
.	19.01.16-04.24.32-1-378976	154	16	16	3	0	2	527	12	12	0	0	NA	NA	NA	55	41	249	249	356	219	126	182	17	20	11	0.068	0.08	0.031
.	19.01.16-04.24.34-1-378981	289	41	41	10	0	8	564	39	39	0	0	NA	NA	NA	93	82	267	251	377	238	128	198	44	45	50	0.165	0.179	0.133
.	19.01.16-04.24.45-1-378987	180	50	50	11	0	10	528	48	48	0	0	NA	NA	NA	45	49	248	250	364	218	128	182	28	59	45	0.113	0.236	0.124
.	19.01.16-04.24.48-1-378991	30	1	1	0	0	0	0	0	0	0	0	NA	NA	NA	5	8	239	238	344	0	0	0	0	0	0	0	0	0
.	19.01.16-04.24.48-1-378992	180	10	10	3	0	3	546	8	8	0	0	NA	NA	NA	45	66	260	256	363	232	130	184	7	17	8	0.027	0.066	0.022
.	19.01.16-04.24.49-1-378994	113	8	8	1	0	1	503	7	7	0	0	NA	NA	NA	31	23	245	241	350	214	118	171	6	11	2	0.024	0.046	0.006
.	19.01.16-04.24.55-1-379002	94	5	5	0	0	0	514	3	3	0	0	NA	NA	NA	24	31	245	248	351	215	126	173	7	12	0	0.029	0.048	0
.	19.01.16-04.24.59-1-379006	175	20	20	6	0	4	545	18	18	0	0	NA	NA	NA	58	61	254	252	368	224	129	192	22	24	12	0.087	0.095	0.033
.	19.01.16-04.25.04-1-379008	121	6	6	2	0	2	532	4	4	0	0	NA	NA	NA	44	49	251	251	360	224	123	185	7	4	18	0.028	0.016	0.05
.	19.01.16-04.25.05-1-379009	94	3	3	1	0	1	519	1	1	0	0	NA	NA	NA	23	34	246	248	353	217	125	177	5	4	0	0.02	0.016	0
.	19.01.16-04.25.05-1-379010	146	5	5	4	0	2	528	4	4	0	0	NA	NA	NA	33	40	248	248	357	222	125	181	6	9	5	0.024	0.036	0.014
.	19.01.16-04.25.09-1-379011	59	2	2	0	0	0	245	1	1	0	0	NA	NA	NA	14	15	241	241	346	100	58	87	0	0	2	0	0	0.006
.	19.01.16-04.25.12-1-379012	294	29	29	7	0	6	594	24	24	0	0	NA	NA	NA	95	111	268	267	389	241	145	208	6	49	50	0.022	0.184	0.129
.	19.01.16-04.25.17-1-379028	63	5	5	1	0	1	510	4	4	0	0	NA	NA	NA	23	27	243	247	350	216	123	171	1	3	5	0.004	0.012	0.014
.	19.01.16-04.25.18-1-379029	121	12	12	2	0	1	525	11	11	0	0	NA	NA	NA	42	35	248	243	357	221	123	181	4	19	4	0.016	0.078	0.011
.	19.01.16-04.25.20-1-379030	252	19	19	6	0	4	560	18	18	0	0	NA	NA	NA	68	78	253	256	382	227	132	201	4	25	30	0.016	0.098	0.079
.	19.01.16-04.25.22-1-379031	31	1	1	0	0	0	0	0	0	0	0	NA	NA	NA	5	11	240	240	344	0	0	0	0	0	1	0	0	0.003
.	19.01.16-04.25.24-1-379032	149	16	16	3	0	2	529	14	14	0	0	NA	NA	NA	60	53	248	252	366	220	126	183	28	15	16	0.113	0.06	0.044
.	19.01.16-04.25.31-1-379034	98	6	6	0	0	0	509	4	4	0	0	NA	NA	NA	29	26	242	244	353	219	118	172	3	0	5	0.012	0	0.014
.	19.01.16-04.25.31-1-379035	149	16	16	6	0	4	539	14	14	0	0	NA	NA	NA	51	60	250	257	366	223	128	188	13	39	16	0.052	0.152	0.044
.	19.01.16-04.25.32-1-379036	145	10	10	1	0	1	527	9	9	0	0	NA	NA	NA	35	36	251	248	350	224	126	177	7	10	6	0.028	0.04	0.017
.	19.01.16-04.25.40-1-379037	207	20	20	4	0	3	556	19	19	0	0	NA	NA	NA	60	70	258	254	371	229	134	193	11	51	13	0.043	0.201	0.035
.	19.01.16-04.25.46-1-379043	128	15	15	3	0	2	518	14	14	0	0	NA	NA	NA	49	37	249	247	354	221	123	174	1	16	17	0.004	0.065	0.048
.	19.01.16-04.25.49-1-379046	89	4	4	0	0	0	515	3	3	0	0	NA	NA	NA	30	35	245	245	358	217	121	177	4	7	0	0.016	0.029	0
.	19.01.16-04.25.49-1-379049	94	4	4	0	0	0	500	3	3	0	0	NA	NA	NA	22	15	240	239	349	211	118	171	9	1	3	0.038	0.004	0.009
.	19.01.16-04.25.53-1-379055	208	38	38	13	0	10	550	34	34	0	0	NA	NA	NA	66	68	248	254	379	224	130	196	10	50	50	0.04	0.197	0.132
.	19.01.16-04.25.54-1-379057	90	7	7	1	0	1	519	5	5	0	0	NA	NA	NA	30	32	247	244	354	220	123	176	6	8	3	0.024	0.033	0.008
.	19.01.16-04.25.59-1-379064	32	1	1	0	0	0	0	0	0	0	0	NA	NA	NA	12	5	236	238	344	0	0	0	1	0	0	0.004	0	0
.	19.01.16-04.26.00-1-379066	245	16	16	4	0	4	563	11	11	0	0	NA	NA	NA	62	76	258	267	364	235	141	187	8	29	8	0.031	0.109	0.022
.	19.01.16-04.26.01-1-379068	60	2	2	0	0	0	452	1	1	0	0	NA	NA	NA	17	12	237	239	349	194	106	152	0	1	0	0	0.004	0
.	19.01.16-04.26.02-1-379070	30	1	1	1	0	1	0	0	0	0	0	NA	NA	NA	11	6	237	238	344	0	0	0	0	0	0	0	0	0
.	19.01.16-04.26.03-1-379071	118	12	12	2	0	2	518	10	10	0	0	NA	NA	NA	33	35	250	245	353	223	120	175	5	21	8	0.02	0.086	0.023
.	19.01.16-04.26.04-1-379072	173	15	15	6	0	6	532	14	14	0	0	NA	NA	NA	57	50	244	251	368	213	129	190	9	17	15	0.037	0.068	0.041
.	19.01.16-04.26.10-1-379073	182	25	25	6	0	6	536	22	22	0	0	NA	NA	NA	50	57	250	257	363	220	132	184	12	28	37	0.048	0.109	0.102
.	19.01.16-04.26.11-1-379074	182	19	19	7	0	7	543	17	17	0	0	NA	NA	NA	41	59	256	256	360	228	133	182	15	27	15	0.059	0.105	0.042
.	19.01.16-04.26.12-1-379075	246	49	49	15	0	9	553	46	46	0	0	NA	NA	NA	68	69	261	253	368	234	131	188	26	62	88	0.1	0.245	0.239
.	19.01.16-04.26.15-1-379076	36	1	1	0	0	0	0	0	0	0	0	NA	NA	NA	12	12	240	239	346	0	0	0	0	0	0	0	0	0
.	19.01.16-04.26.18-1-379092	211	26	26	2	0	2	562	24	24	0	0	NA	NA	NA	48	77	255	257	378	230	134	198	1	50	33	0.004	0.195	0.087
.	19.01.16-04.26.24-1-379093	122	4	4	1	0	1	523	3	3	0	0	NA	NA	NA	45	37	242	248	360	218	126	179	6	5	13	0.025	0.02	0.036
.	19.01.16-04.26.26-1-379094	113	5	5	0	0	0	522	4	4	0	0	NA	NA	NA	39	40	244	246	363	219	123	180	5	9	4	0.02	0.037	0.011
.	19.01.16-04.26.27-1-379095	178	18	18	4	0	4	543	15	15	0	0	NA	NA	NA	52	62	253	262	360	225	133	185	15	24	9	0.059	0.092	0.025
.	19.01.16-04.26.32-1-379096	32	1	1	0	0	0	0	0	0	0	0	NA	NA	NA	10	8	239	237	345	0	0	0	0	0	0	0	0	0
.	19.01.16-04.26.35-1-379097	58	2	2	0	0	0	502	1	1	0	0	NA	NA	NA	25	16	240	240	349	212	119	171	4	2	0	0.017	0.008	0
.	19.01.16-04.26.39-1-379102	359	39	39	12	0	7	575	36	36	0	0	NA	NA	NA	86	94	262	260	385	230	136	209	26	62	53	0.099	0.238	0.138
.	19.01.16-04.26.39-1-379103	181	14	14	6	0	3	541	11	11	0	0	NA	NA	NA	55	58	251	254	366	226	127	188	2	3	33	0.008	0.012	0.09
.	19.01.16-04.26.41-1-379104	147	12	12	5	0	5	521	9	9	0	0	NA	NA	NA	51	37	247	247	356	217	124	180	6	11	16	0.024	0.045	0.045
.	19.01.16-04.26.46-1-379110	33	1	1	0	0	0	0	0	0	0	0	NA	NA	NA	10	12	238	239	348	0	0	0	0	0	0	0	0	0
.	19.01.16-04.26.47-1-379113	33	1	1	0	0	0	0	0	0	0	0	NA	NA	NA	9	15	239	241	348	0	0	0	3	0	0	0.013	0	0
.	19.01.16-04.26.48-1-379115	299	42	42	8	0	7	558	36	36	0	0	NA	NA	NA	91	75	263	257	368	233	136	189	29	71	48	0.11	0.276	0.13
.	19.01.16-04.26.49-1-379117	93	12	12	2	0	1	531	11	11	0	0	NA	NA	NA	30	42	250	246	359	225	126	180	2	12	6	0.008	0.049	0.017
.	19.01.16-04.26.52-1-379124	146	8	8	3	0	3	513	7	7	0	0	NA	NA	NA	52	38	249	249	353	217	125	171	0	15	8	0	0.06	0.023
.	19.01.16-04.27.02-1-379130	177	27	27	8	0	5	532	24	24	0	0	NA	NA	NA	64	54	250	253	364	218	128	186	16	19	41	0.064	0.075	0.113
.	19.01.16-04.27.02-1-379131	205	19	19	5	0	4	544	18	18	0	0	NA	NA	NA	58	56	251	252	366	223	132	189	25	36	7	0.1	0.143	0.019
.	19.01.16-04.27.04-1-379132	119	6	6	3	0	3	522	4	4	0	0	NA	NA	NA	40	33	242	251	353	214	131	177	0	2	18	0	0.008	0.051
.	19.01.16-04.27.09-1-379133	87	3	3	1	0	1	512	2	2	0	0	NA	NA	NA	30	25	244	242	352	217	122	173	1	5	0	0.004	0.021	0
.	19.01.16-04.27.11-1-379134	32	1	1	0	0	0	0	0	0	0	0	NA	NA	NA	4	4	236	237	344	0	0	0	0	0	0	0	0	0
.	19.01.16-04.27.13-1-379135	210	24	24	5	0	3	534	20	20	0	0	NA	NA	NA	57	58	255	251	365	226	124	184	13	28	21	0.051	0.112	0.058
.	19.01.16-04.27.15-1-379137	62	2	2	1	0	1	100	1	1	0	0	NA	NA	NA	13	18	239	241	351	44	20	36	3	3	0	0.013	0.012	0
.	19.01.16-04.27.20-1-379153	31	1	1	1	0	1	0	0	0	0	0	NA	NA	NA	11	12	242	239	344	0	0	0	0	0	0	0	0	0
.	19.01.16-04.27.21-1-379154	92	12	12	3	0	3	524	10	10	0	0	NA	NA	NA	25	35	248	245	355	223	123	178	8	6	21	0.032	0.024	0.059
.	19.01.16-04.27.22-1-379155	288	27	27	11	0	8	573	24	24	0	0	NA	NA	NA	93	97	261	267	382	230	140	203	20	37	26	0.077	0.139	0.068
.	19.01.16-04.27.22-1-379156	177	16	16	7	0	5	540	15	15	0	0	NA	NA	NA	56	51	254	249	361	229	126	185	2	18	27	0.008	0.072	0.075
.	19.01.16-04.27.33-1-379157	57	2	2	0	0	0	509	1	1	0	0	NA	NA	NA	21	29	245	247	350	216	122	171	0	2	3	0	0.008	0.009
.	19.01.16-04.27.35-1-379158	122	11	11	3	0	3	513	10	10	0	0	NA	NA	NA	41	39	248	248	356	219	121	173	7	10	9	0.028	0.04	0.025
.	19.01.16-04.27.40-1-379159	149	24	24	8	0	5	519	22	22	0	0	NA	NA	NA	48	47	249	251	360	212	129	178	19	32	33	0.076	0.127	0.092
.	19.01.16-04.27.42-1-379161	122	5	5	0	0	0	518	4	4	0	0	NA	NA	NA	30	35	244	248	356	214	125	179	4	2	3	0.016	0.008	0.008
.	19.01.16-04.27.43-1-379163	89	4	4	1	0	1	512	3	3	0	0	NA	NA	NA	27	29	241	242	359	212	118	182	7	7	7	0.029	0.029	0.019
.	19.01.16-04.27.43-1-379164	179	16	16	1	0	1	529	13	13	0	0	NA	NA	NA	56	47	250	251	359	221	126	182	9	10	12	0.036	0.04	0.033
.	19.01.16-04.27.44-1-379166	66	5	5	2	0	2	504	4	4	0	0	NA	NA	NA	27	20	238	242	353	211	118	175	0	14	6	0	0.058	0.017
.	19.01.16-04.27.51-1-379174	90	5	5	0	0	0	517	4	4	0	0	NA	NA	NA	29	32	244	247	354	221	119	177	7	2	2	0.029	0.008	0.006
.	19.01.16-04.27.54-1-379180	34	1	1	0	0	0	0	0	0	0	0	NA	NA	NA	9	8	239	240	342	0	0	0	0	0	0	0	0	0
.	19.01.16-04.27.56-1-379184	98	3	3	1	0	0	513	2	2	0	0	NA	NA	NA	34	39	245	248	359	212	122	179	14	0	0	0.057	0	0
.	19.01.16-04.27.58-1-379186	180	16	16	6	0	5	543	13	13	0	0	NA	NA	NA	57	58	253	255	363	224	132	187	20	14	10	0.079	0.055	0.028
.	19.01.16-04.27.58-1-379188	87	6	6	0	0	0	513	5	5	0	0	NA	NA	NA	23	29	245	241	356	219	118	176	1	9	0	0.004	0.037	0
.	19.01.16-04.27.59-1-379190	183	25	25	5	0	5	544	21	21	0	0	NA	NA	NA	61	66	250	255	374	222	130	192	12	32	25	0.048	0.125	0.067
.	19.01.16-04.28.00-1-379191	91	5	5	0	0	0	499	4	4	0	0	NA	NA	NA	32	20	245	241	347	214	117	168	0	10	3	0	0.041	0.009
.	19.01.16-04.28.06-1-379194	121	5	5	1	0	1	528	4	4	0	0	NA	NA	NA	40	45	245	246	367	218	124	186	19	3	4	0.078	0.012	0.011
.	19.01.16-04.28.08-1-379195	152	11	11	2	0	2	530	9	9	0	0	NA	NA	NA	36	44	250	251	356	224	129	177	7	0	19	0.028	0	0.053
.	19.01.16-04.28.10-1-379196	35	1	1	0	0	0	0	0	0	0	0	NA	NA	NA	6	12	243	238	344	0	0	0	0	2	0	0	0.008	0
.	19.01.16-04.28.12-1-379197	215	37	37	14	0	8	543	33	33	0	0	NA	NA	NA	65	64	258	250	369	229	129	185	18	63	45	0.07	0.252	0.122
.	19.01.16-04.28.13-1-379198	90	6	6	0	0	0	520	5	5	0	0	NA	NA	NA	28	33	243	244	359	217	122	181	5	9	4	0.021	0.037	0.011
.	19.01.16-04.28.13-1-379199	116	8	8	2	0	1	527	6	6	0	0	NA	NA	NA	39	48	251	245	365	224	122	181	1	8	14	0.004	0.033	0.038
.	19.01.16-04.28.19-1-379215	59	3	3	0	0	0	353	2	2	0	0	NA	NA	NA	15	22	242	243	350	159	76	118	1	4	0	0.004	0.016	0
.	19.01.16-04.28.23-1-379216	57	3	3	2	0	2	508	2	2	0	0	NA	NA	NA	29	36	253	245	351	217	119	172	8	0	5	0.032	0	0.014
.	19.01.16-04.28.24-1-379217	240	36	36	16	0	11	558	33	33	0	0	NA	NA	NA	85	63	257	251	368	233	132	193	16	63	38	0.062	0.251	0.103
.	19.01.16-04.28.27-1-379218	174	9	9	4	0	2	536	7	7	0	0	NA	NA	NA	53	54	257	253	357	229	129	178	6	16	6	0.023	0.063	0.017
.	19.01.16-04.28.29-1-379219	64	2	2	0	0	0	498	1	1	0	0	NA	NA	NA	19	21	239	244	351	209	119	170	0	0	3	0	0	0.009
.	19.01.16-04.28.30-1-379220	59	3	3	0	0	0	202	2	2	0	0	NA	NA	NA	17	14	242	238	347	91	41	70	4	3	0	0.017	0.013	0
.	19.01.16-04.28.31-1-379222	116	7	7	1	0	1	523	4	4	0	0	NA	NA	NA	39	48	248	245	368	216	121	186	8	6	4	0.032	0.024	0.011
.	19.01.16-04.28.32-1-379223	294	44	44	7	0	7	564	40	40	0	0	NA	NA	NA	92	87	259	253	388	228	128	208	36	50	41	0.139	0.198	0.106
.	19.01.16-04.28.35-1-379224	65	2	2	1	0	1	510	1	1	0	0	NA	NA	NA	26	30	246	243	354	218	118	174	7	2	0	0.028	0.008	0
.	19.01.16-04.28.39-1-379229	300	46	46	12	0	8	570	42	42	0	0	NA	NA	NA	87	85	265	257	376	238	133	199	31	82	58	0.117	0.319	0.154
.	19.01.16-04.28.40-1-379230	199	12	12	4	0	3	541	11	11	0	0	NA	NA	NA	45	58	256	259	356	227	135	179	16	6	21	0.062	0.023	0.059
.	19.01.16-04.28.45-1-379235	177	9	9	5	0	3	538	8	8	0	0	NA	NA	NA	59	59	262	247	363	233	124	181	11	20	5	0.042	0.081	0.014
.	19.01.16-04.28.46-1-379237	89	5	5	0	0	0	521	4	4	0	0	NA	NA	NA	30	39	245	251	356	220	126	175	0	7	9	0	0.028	0.025
.	19.01.16-04.28.49-1-379242	125	6	6	1	0	1	529	5	5	0	0	NA	NA	NA	50	50	249	256	358	221	131	177	3	1	16	0.012	0.004	0.045
.	19.01.16-04.29.00-1-379252	121	9	9	4	0	3	525	6	6	0	0	NA	NA	NA	39	42	247	251	357	219	128	178	9	13	9	0.036	0.052	0.025
.	19.01.16-04.29.04-1-379254	86	4	4	0	0	0	508	3	3	0	0	NA	NA	NA	23	27	241	244	355	215	120	173	1	4	4	0.004	0.016	0.011
.	19.01.16-04.29.05-1-379255	147	16	16	1	0	1	540	14	14	0	0	NA	NA	NA	45	58	249	256	366	224	130	186	16	26	15	0.064	0.102	0.041
.	19.01.16-04.29.05-1-379256	183	16	16	5	0	5	529	15	15	0	0	NA	NA	NA	50	42	248	249	358	221	127	181	2	8	21	0.008	0.032	0.059
.	19.01.16-04.29.07-1-379257	123	4	4	1	0	1	514	3	3	0	0	NA	NA	NA	30	31	247	244	353	218	120	176	6	7	0	0.024	0.029	0
.	19.01.16-04.29.10-1-379258	35	1	1	0	0	0	0	0	0	0	0	NA	NA	NA	10	8	239	237	345	0	0	0	0	0	0	0	0	0
.	19.01.16-04.29.13-1-379260	37	1	1	0	0	0	0	0	0	0	0	NA	NA	NA	12	4	237	236	344	0	0	0	0	0	4	0	0	0.012
.	19.01.16-04.29.16-1-379261	128	7	7	2	0	2	520	6	6	0	0	NA	NA	NA	43	39	250	249	353	219	125	176	4	0	11	0.016	0	0.031
.	19.01.16-04.29.17-1-379277	303	62	62	15	0	15	578	61	61	0	0	NA	NA	NA	86	103	271	262	383	240	139	199	52	62	80	0.192	0.237	0.209
.	19.01.16-04.29.20-1-379278	91	6	6	3	0	2	514	5	5	0	0	NA	NA	NA	36	27	248	239	353	219	120	175	4	5	8	0.016	0.021	0.023
.	19.01.16-04.29.22-1-379279	37	1	1	0	0	0	0	0	0	0	0	NA	NA	NA	13	7	237	238	345	0	0	0	0	0	0	0	0	0
.	19.01.16-04.29.25-1-379280	171	9	9	3	0	2	546	7	7	0	0	NA	NA	NA	55	63	253	259	364	228	131	187	2	4	18	0.008	0.015	0.049
.	19.01.16-04.29.30-1-379281	220	34	34	6	0	4	550	32	32	0	0	NA	NA	NA	72	75	262	256	370	233	131	186	23	41	29	0.088	0.16	0.078
.	19.01.16-04.29.32-1-379282	31	1	1	0	0	0	0	0	0	0	0	NA	NA	NA	9	10	243	237	343	0	0	0	0	1	0	0	0.004	0
.	19.01.16-04.29.34-1-379283	86	8	8	3	0	3	510	6	6	0	0	NA	NA	NA	40	32	245	245	355	214	121	175	12	5	6	0.049	0.02	0.017
.	19.01.16-04.29.34-1-379284	35	1	1	0	0	0	0	0	0	0	0	NA	NA	NA	11	7	237	239	344	0	0	0	0	0	1	0	0	0.003
.	19.01.16-04.29.34-1-379285	373	37	37	14	0	13	586	33	33	0	0	NA	NA	NA	94	109	272	270	380	242	146	198	24	37	45	0.088	0.137	0.118
.	19.01.16-04.29.35-1-379286	92	4	4	2	0	1	521	3	3	0	0	NA	NA	NA	35	39	251	247	354	223	122	176	8	1	0	0.032	0.004	0
.	19.01.16-04.29.36-1-379287	65	4	4	4	0	3	505	2	2	0	0	NA	NA	NA	24	23	241	246	349	212	119	174	0	6	8	0	0.024	0.023
.	19.01.16-04.29.38-1-379288	147	18	18	9	0	6	542	17	17	0	0	NA	NA	NA	40	57	256	248	366	230	124	188	28	27	11	0.109	0.109	0.03
.	19.01.16-04.29.43-1-379291	59	2	2	0	0	0	48	1	1	0	0	NA	NA	NA	23	20	241	242	350	16	13	19	2	4	0	0.008	0.017	0
.	19.01.16-04.29.48-1-379298	147	6	6	2	0	1	515	5	5	0	0	NA	NA	NA	39	32	246	244	355	218	119	178	8	5	7	0.033	0.02	0.02
.	19.01.16-04.29.49-1-379300	412	67	67	21	0	16	591	60	60	0	0	NA	NA	NA	123	116	273	272	384	241	145	205	61	85	79	0.223	0.312	0.206
.	19.01.16-04.29.49-1-379301	122	7	7	4	0	4	517	5	5	0	0	NA	NA	NA	34	35	245	247	356	216	122	179	12	10	0	0.049	0.04	0
.	19.01.16-04.29.51-1-379304	451	27	27	8	0	7	606	24	24	0	0	NA	NA	NA	125	128	265	277	399	239	149	218	12	36	44	0.045	0.13	0.11
.	19.01.16-04.30.05-1-379321	151	7	7	1	0	1	544	6	6	0	0	NA	NA	NA	56	64	260	259	358	232	134	178	8	8	2	0.031	0.031	0.006
.	19.01.16-04.30.05-1-379322	63	3	3	1	0	1	516	2	2	0	0	NA	NA	NA	21	29	249	246	347	221	123	172	2	0	12	0.008	0	0.035
.	19.01.16-04.30.09-1-379323	299	37	37	10	0	7	557	30	30	0	0	NA	NA	NA	79	74	257	262	368	232	138	187	73	29	32	0.284	0.111	0.087
.	19.01.16-04.30.18-1-379349	92	7	7	2	0	1	517	6	6	0	0	NA	NA	NA	35	33	243	248	355	215	125	177	7	1	15	0.029	0.004	0.042
.	19.01.16-04.30.22-1-379350	63	2	2	0	0	0	245	1	1	0	0	NA	NA	NA	22	14	237	242	348	93	66	86	2	1	0	0.008	0.004	0
.	19.01.16-04.30.22-1-379351	176	16	16	0	0	0	533	14	14	0	0	NA	NA	NA	54	60	253	250	370	224	122	187	12	26	26	0.047	0.104	0.07
.	19.01.16-04.30.23-1-379352	87	5	5	1	0	1	515	3	3	0	0	NA	NA	NA	37	30	244	244	355	214	124	177	12	12	3	0.049	0.049	0.008
.	19.01.16-04.30.31-1-379354	153	32	32	7	0	6	539	29	29	0	0	NA	NA	NA	57	55	256	249	363	228	126	185	19	46	20	0.074	0.185	0.055
.	19.01.16-04.30.31-1-379355	33	1	1	1	0	1	0	0	0	0	0	NA	NA	NA	8	12	242	238	345	0	0	0	0	1	0	0	0.004	0
.	19.01.16-04.30.32-1-379356	62	3	3	1	0	1	301	2	2	0	0	NA	NA	NA	14	17	241	242	347	132	75	94	0	0	5	0	0	0.014
.	19.01.16-04.30.33-1-379357	120	5	5	0	0	0	513	4	4	0	0	NA	NA	NA	34	21	243	241	350	217	120	176	0	2	9	0	0.008	0.026
.	19.01.16-04.30.34-1-379358	203	29	29	3	0	1	544	25	25	0	0	NA	NA	NA	61	63	257	252	367	230	130	184	12	63	36	0.047	0.25	0.098
.	19.01.16-04.30.38-1-379363	155	19	19	6	0	5	525	17	17	0	0	NA	NA	NA	50	53	254	257	355	221	129	175	6	45	16	0.024	0.175	0.045
.	19.01.16-04.30.43-1-379365	215	23	23	6	0	5	533	19	19	0	0	NA	NA	NA	73	57	254	245	371	222	120	191	17	22	21	0.067	0.09	0.057
.	19.01.16-04.30.50-1-379374	224	53	53	15	0	8	547	51	51	0	0	NA	NA	NA	67	60	258	254	361	232	129	186	29	88	48	0.112	0.346	0.133
.	19.01.16-04.30.52-1-379380	323	27	27	8	0	7	561	26	26	0	0	NA	NA	NA	81	77	257	262	371	230	138	193	31	48	31	0.121	0.183	0.084
.	19.01.16-04.31.01-1-379387	153	17	17	3	0	2	527	15	15	0	0	NA	NA	NA	56	45	244	248	366	217	124	186	7	24	22	0.029	0.097	0.06
.	19.01.16-04.31.07-1-379408	236	40	40	9	0	9	544	38	38	0	0	NA	NA	NA	74	60	254	251	368	224	126	194	20	73	37	0.079	0.291	0.101
.	19.01.16-04.31.08-1-379409	435	50	50	13	0	10	600	46	46	0	0	NA	NA	NA	117	122	276	269	390	245	145	210	56	49	71	0.203	0.182	0.182
.	19.01.16-04.31.12-1-379430	177	11	11	3	0	3	517	9	9	0	0	NA	NA	NA	43	32	243	248	354	214	126	177	21	7	7	0.086	0.028	0.02
.	19.01.16-04.31.15-1-379431	118	8	8	0	0	0	506	6	6	0	0	NA	NA	NA	36	26	244	239	356	215	118	173	9	9	5	0.037	0.038	0.014
.	19.01.16-04.31.17-1-379447	271	75	75	28	0	22	551	71	71	0	0	NA	NA	NA	82	68	258	251	372	228	130	193	62	75	79	0.24	0.299	0.212
.	19.01.16-04.31.29-1-379448	202	29	29	10	0	7	535	26	26	0	0	NA	NA	NA	78	55	256	251	361	225	127	183	48	20	43	0.188	0.08	0.119
.	19.01.16-04.31.31-1-379449	36	1	1	1	0	1	0	0	0	0	0	NA	NA	NA	7	10	237	239	347	0	0	0	0	0	0	0	0	0
.	19.01.16-04.31.31-1-379450	34	1	1	0	0	0	0	0	0	0	0	NA	NA	NA	6	7	237	238	345	0	0	0	0	0	1	0	0	0.003
.	19.01.16-04.31.33-1-379451	145	10	10	3	0	2	526	9	9	0	0	NA	NA	NA	29	38	250	245	356	223	124	179	4	8	18	0.016	0.033	0.051
.	19.01.16-04.31.34-1-379452	34	1	1	0	0	0	0	0	0	0	0	NA	NA	NA	12	11	237	238	349	0	0	0	0	0	1	0	0	0.003
.	19.01.16-04.31.35-1-379453	99	3	3	0	0	0	509	1	1	0	0	NA	NA	NA	33	29	246	246	350	213	122	174	0	2	4	0	0.008	0.011
.	19.01.16-04.31.36-1-379454	96	7	7	2	0	2	514	5	5	0	0	NA	NA	NA	36	34	248	244	355	219	119	176	9	9	8	0.036	0.037	0.023
.	19.01.16-04.31.47-1-379462	265	29	29	6	0	4	565	28	28	0	0	NA	NA	NA	81	84	256	261	380	227	136	202	17	40	36	0.066	0.153	0.095
.	19.01.16-04.31.53-1-379472	67	3	3	0	0	0	511	2	2	0	0	NA	NA	NA	26	26	246	242	351	221	121	169	0	1	5	0	0.004	0.014
.	19.01.16-04.31.54-1-379473	121	10	10	1	0	1	522	9	9	0	0	NA	NA	NA	39	47	250	250	360	219	125	178	12	1	8	0.048	0.004	0.022
.	19.01.16-04.31.58-1-379476	56	2	2	1	0	1	0	1	1	0	0	NA	NA	NA	15	17	239	240	351	0	0	0	0	0	1	0	0	0.003
.	19.01.16-04.31.59-1-379481	63	3	3	2	0	2	510	2	2	0	0	NA	NA	NA	28	28	241	243	357	212	124	174	6	1	3	0.025	0.004	0.008
.	19.01.16-04.32.01-1-379483	177	11	11	2	0	2	534	10	10	0	0	NA	NA	NA	58	59	248	257	367	218	131	185	7	4	29	0.028	0.016	0.079
.	19.01.16-04.32.05-1-379484	36	1	1	0	0	0	0	0	0	0	0	NA	NA	NA	14	8	239	238	344	0	0	0	0	0	1	0	0	0.003
.	19.01.16-04.32.07-1-379485	34	1	1	0	0	0	0	0	0	0	0	NA	NA	NA	13	7	236	239	345	0	0	0	0	0	1	0	0	0.003
.	19.01.16-04.32.08-1-379486	206	12	12	4	0	4	539	10	10	0	0	NA	NA	NA	75	64	253	258	366	224	129	186	8	16	7	0.032	0.062	0.019
.	19.01.16-04.32.09-1-379487	61	2	2	0	0	0	501	1	1	0	0	NA	NA	NA	27	20	239	245	349	211	119	171	0	7	4	0	0.029	0.011
.	19.01.16-04.32.11-1-379488	183	17	17	4	0	3	552	15	15	0	0	NA	NA	NA	50	63	254	260	362	227	136	189	20	23	13	0.079	0.088	0.036
.	19.01.16-04.32.13-1-379489	184	46	46	17	0	13	538	41	41	0	0	NA	NA	NA	55	60	245	255	373	217	127	194	49	59	45	0.2	0.231	0.121
.	19.01.16-04.32.13-1-379490	143	10	10	2	0	1	524	8	8	0	0	NA	NA	NA	37	43	250	250	356	219	127	178	10	7	9	0.04	0.028	0.025
.	19.01.16-04.32.21-1-379512	35	1	1	0	0	0	0	0	0	0	0	NA	NA	NA	14	7	238	238	344	0	0	0	0	0	0	0	0	0
.	19.01.16-04.32.23-1-379513	158	14	14	3	0	2	537	12	12	0	0	NA	NA	NA	41	56	251	251	367	223	130	184	13	27	16	0.052	0.108	0.044
.	19.01.16-04.32.24-1-379514	58	3	3	1	0	1	251	2	2	0	0	NA	NA	NA	12	17	243	237	350	110	63	78	2	2	2	0.008	0.008	0.006
.	19.01.16-04.32.30-1-379515	283	54	54	13	0	11	570	49	49	0	0	NA	NA	NA	82	84	267	259	371	241	133	196	43	70	47	0.161	0.27	0.127
.	19.01.16-04.32.33-1-379516	33	1	1	1	0	1	0	0	0	0	0	NA	NA	NA	13	5	237	237	344	0	0	0	0	0	3	0	0	0.009
.	19.01.16-04.32.34-1-379517	33	1	1	0	0	0	0	0	0	0	0	NA	NA	NA	7	7	239	237	344	0	0	0	3	0	0	0.013	0	0
.	19.01.16-04.32.34-1-379518	177	45	45	9	0	7	540	43	43	0	0	NA	NA	NA	42	53	254	250	362	226	127	187	29	45	51	0.114	0.18	0.141
.	19.01.16-04.32.35-1-379519	147	12	12	2	0	2	542	11	11	0	0	NA	NA	NA	36	54	249	256	362	226	131	185	0	26	23	0	0.102	0.064
.	19.01.16-04.32.36-1-379520	182	12	12	6	0	3	545	11	11	0	0	NA	NA	NA	43	58	253	251	367	228	126	191	2	20	5	0.008	0.08	0.014
.	19.01.16-04.32.37-1-379521	504	57	57	14	0	13	614	54	54	0	0	NA	NA	NA	150	137	270	285	395	243	159	212	63	81	60	0.233	0.284	0.152
.	19.01.16-04.32.38-1-379522	176	17	17	5	0	4	540	15	15	0	0	NA	NA	NA	47	52	256	256	353	231	131	178	22	24	11	0.086	0.094	0.031
.	19.01.16-04.32.50-1-379536	125	11	11	0	0	0	516	8	8	0	0	NA	NA	NA	35	29	243	246	353	214	122	180	17	12	0	0.07	0.049	0
.	19.01.16-04.32.57-1-379544	89	3	3	0	0	0	513	1	1	0	0	NA	NA	NA	32	28	247	239	355	216	116	181	4	5	0	0.016	0.021	0
.	19.01.16-04.32.59-1-379547	121	6	6	1	0	1	517	5	5	0	0	NA	NA	NA	48	41	252	244	358	219	120	178	5	11	1	0.02	0.045	0.003
.	19.01.16-04.33.07-1-379550	123	15	15	3	0	2	507	13	13	0	0	NA	NA	NA	39	24	244	241	352	216	117	174	22	10	10	0.09	0.041	0.028
.	19.01.16-04.33.09-1-379551	212	17	17	3	0	2	540	15	15	0	0	NA	NA	NA	63	57	246	254	370	218	132	190	24	21	14	0.098	0.083	0.038
.	19.01.16-04.33.10-1-379552	199	24	24	8	0	2	544	21	21	0	0	NA	NA	NA	50	61	252	252	370	223	131	190	21	17	38	0.083	0.067	0.103
.	19.01.16-04.33.13-1-379553	266	40	40	7	0	6	551	38	38	0	0	NA	NA	NA	69	61	248	256	370	224	133	194	22	53	54	0.089	0.207	0.146
.	19.01.16-04.33.15-1-379554	65	2	2	0	0	0	508	1	1	0	0	NA	NA	NA	33	26	248	243	348	219	120	169	0	4	3	0	0.016	0.009
.	19.01.16-04.33.27-1-379570	95	7	7	1	0	1	510	5	5	0	0	NA	NA	NA	27	27	245	242	353	214	122	174	0	11	5	0	0.045	0.014
.	19.01.16-04.33.32-1-379572	194	16	16	6	0	4	533	14	14	0	0	NA	NA	NA	68	50	248	251	364	222	129	182	13	38	15	0.052	0.151	0.041
.	19.01.16-04.33.33-1-379573	69	3	3	0	0	0	506	2	2	0	0	NA	NA	NA	32	25	242	246	350	212	120	174	6	3	1	0.025	0.012	0.003
.	19.01.16-04.33.35-1-379574	149	12	12	6	0	5	526	11	11	0	0	NA	NA	NA	50	46	246	249	364	221	124	181	10	15	12	0.041	0.06	0.033
.	19.01.16-04.33.40-1-379575	32	1	1	0	0	0	0	0	0	0	0	NA	NA	NA	5	5	238	236	344	0	0	0	0	1	0	0	0.004	0
.	19.01.16-04.33.42-1-379577	57	2	2	0	0	0	203	1	1	0	0	NA	NA	NA	12	11	241	239	344	89	48	66	0	3	1	0	0.013	0.003
.	19.01.16-04.33.43-1-379578	177	9	9	2	0	2	548	8	8	0	0	NA	NA	NA	53	61	254	258	362	230	133	185	8	13	2	0.031	0.05	0.006
.	19.01.16-04.33.44-1-379582	181	20	20	4	0	4	530	18	18	0	0	NA	NA	NA	66	46	245	250	364	218	129	183	26	28	25	0.106	0.112	0.069
.	19.01.16-04.33.45-1-379583	61	3	3	2	0	2	497	2	2	0	0	NA	NA	NA	20	11	238	238	348	208	120	169	5	0	0	0.021	0	0
.	19.01.16-04.33.46-1-379585	63	2	2	2	0	2	512	1	1	0	0	NA	NA	NA	24	25	239	243	356	213	120	179	6	0	5	0.025	0	0.014
.	19.01.16-04.33.50-1-379590	242	64	64	17	0	12	535	59	59	0	0	NA	NA	NA	77	59	248	254	370	215	127	193	20	92	72	0.081	0.362	0.195
.	19.01.16-04.33.56-1-379597	179	8	8	2	0	2	537	7	7	0	0	NA	NA	NA	55	58	258	250	363	227	127	183	6	14	2	0.023	0.056	0.006
.	19.01.16-04.33.57-1-379598	146	12	12	7	0	5	532	10	10	0	0	NA	NA	NA	37	47	248	250	362	224	126	182	2	5	36	0.008	0.02	0.099
.	19.01.16-04.33.58-1-379599	154	9	9	2	0	1	526	7	7	0	0	NA	NA	NA	50	39	247	243	362	221	121	184	5	12	7	0.02	0.049	0.019
.	19.01.16-04.34.02-1-379607	201	31	31	10	0	8	546	24	24	0	0	NA	NA	NA	65	64	258	253	366	232	128	186	28	24	42	0.109	0.095	0.115
.	19.01.16-04.34.03-1-379608	61	2	2	0	0	0	510	1	1	0	0	NA	NA	NA	23	24	243	242	352	218	118	174	1	0	4	0.004	0	0.011
.	19.01.16-04.34.06-1-379609	92	7	7	0	0	0	508	6	6	0	0	NA	NA	NA	37	24	244	244	349	216	122	170	3	8	9	0.012	0.033	0.026
.	19.01.16-04.34.15-1-379611	182	8	8	2	0	2	547	7	7	0	0	NA	NA	NA	50	62	259	254	362	232	131	184	12	15	8	0.046	0.059	0.022
.	19.01.16-04.34.15-1-379612	118	6	6	2	0	2	527	5	5	0	0	NA	NA	NA	31	35	246	249	353	221	129	177	1	1	19	0.004	0.004	0.054
.	19.01.16-04.34.16-1-379613	90	3	3	0	0	0	522	2	2	0	0	NA	NA	NA	22	36	251	244	354	225	122	175	10	0	0	0.04	0	0
.	19.01.16-04.34.18-1-379629	61	3	3	2	0	2	497	2	2	0	0	NA	NA	NA	15	19	240	241	351	212	116	169	4	1	0	0.017	0.004	0
.	19.01.16-04.34.19-1-379630	60	2	2	0	0	0	503	1	1	0	0	NA	NA	NA	26	20	237	243	353	208	120	175	0	4	1	0	0.016	0.003
.	19.01.16-04.34.22-1-379631	210	36	36	10	0	7	528	32	32	0	0	NA	NA	NA	75	54	248	252	367	217	124	187	11	65	52	0.044	0.258	0.142
.	19.01.16-04.34.29-1-379632	177	17	17	3	0	3	519	15	15	0	0	NA	NA	NA	73	38	248	246	357	218	122	179	15	19	11	0.06	0.077	0.031
.	19.01.16-04.34.30-1-379633	119	11	11	1	0	1	513	10	10	0	0	NA	NA	NA	32	31	244	242	358	215	119	179	11	5	3	0.045	0.021	0.008
.	19.01.16-04.34.30-1-379634	89	6	6	1	0	1	508	5	5	0	0	NA	NA	NA	24	30	248	243	352	217	120	171	7	1	14	0.028	0.004	0.04
.	19.01.16-04.34.30-1-379635	34	1	1	0	0	0	0	0	0	0	0	NA	NA	NA	14	6	236	240	343	0	0	0	0	0	0	0	0	0
.	19.01.16-04.34.31-1-379636	231	15	15	3	0	2	558	14	14	0	0	NA	NA	NA	62	73	257	260	369	230	135	193	11	6	25	0.043	0.023	0.068
.	19.01.16-04.34.34-1-379637	34	1	1	1	0	1	0	0	0	0	0	NA	NA	NA	15	6	237	240	342	0	0	0	0	0	0	0	0	0
.	19.01.16-04.34.36-1-379638	125	7	7	2	0	2	517	6	6	0	0	NA	NA	NA	27	35	245	249	354	216	124	177	0	9	9	0	0.036	0.025
.	19.01.16-04.34.39-1-379639	125	10	10	3	0	2	525	9	9	0	0	NA	NA	NA	32	39	247	249	356	222	126	177	0	28	4	0	0.112	0.011
.	19.01.16-04.34.45-1-379650	535	49	49	16	0	12	637	46	46	0	0	NA	NA	NA	139	156	288	276	405	260	152	225	34	94	45	0.118	0.341	0.111
.	19.01.16-04.34.48-1-379654	60	2	2	0	0	0	512	1	1	0	0	NA	NA	NA	21	25	244	244	350	218	120	174	0	4	1	0	0.016	0.003
.	19.01.16-04.34.55-1-379662	203	35	35	11	0	11	531	31	31	0	0	NA	NA	NA	74	53	252	252	362	221	127	183	29	44	45	0.115	0.175	0.124
.	19.01.16-04.34.55-1-379663	60	4	4	0	0	0	515	3	3	0	0	NA	NA	NA	21	25	242	241	355	215	119	181	8	0	2	0.033	0	0.006
.	19.01.16-04.34.59-1-379666	36	1	1	0	0	0	0	0	0	0	0	NA	NA	NA	10	13	240	239	347	0	0	0	3	0	0	0.012	0	0
.	19.01.16-04.34.59-1-379667	147	20	20	6	0	4	536	19	19	0	0	NA	NA	NA	45	47	251	244	365	226	123	187	19	20	17	0.076	0.082	0.047
.	19.01.16-04.35.01-1-379670	84	3	3	0	0	0	512	2	2	0	0	NA	NA	NA	22	33	246	247	353	214	123	175	4	4	1	0.016	0.016	0.003
.	19.01.16-04.35.02-1-379671	57	2	2	0	0	0	0	1	1	0	0	NA	NA	NA	23	23	241	242	353	0	0	0	3	0	0	0.012	0	0
.	19.01.16-04.35.05-1-379672	36	1	1	1	0	1	0	0	0	0	0	NA	NA	NA	7	7	240	239	341	0	0	0	0	0	5	0	0	0.015
.	19.01.16-04.35.05-1-379673	123	17	17	2	0	2	520	16	16	0	0	NA	NA	NA	51	42	245	249	361	215	121	184	15	33	8	0.061	0.133	0.022
.	19.01.16-04.35.07-1-379674	271	22	22	6	0	6	550	20	20	0	0	NA	NA	NA	73	67	252	256	372	226	130	194	9	39	22	0.036	0.152	0.059
.	19.01.16-04.35.08-1-379675	32	1	1	0	0	0	0	0	0	0	0	NA	NA	NA	9	12	242	239	344	0	0	0	0	0	1	0	0	0.003
.	19.01.16-04.35.10-1-379676	60	2	2	0	0	0	145	1	1	0	0	NA	NA	NA	22	15	238	241	349	55	39	51	0	1	1	0	0.004	0.003
.	19.01.16-04.35.11-1-379677	124	7	7	1	0	1	511	6	6	0	0	NA	NA	NA	34	28	246	243	352	219	119	173	7	2	5	0.028	0.008	0.014
.	19.01.16-04.35.15-1-379678	31	1	1	0	0	0	0	0	0	0	0	NA	NA	NA	14	10	238	240	345	0	0	0	0	0	0	0	0	0
.	19.01.16-04.35.17-1-379679	32	1	1	0	0	0	0	0	0	0	0	NA	NA	NA	7	6	239	237	343	0	0	0	0	1	0	0	0.004	0
.	19.01.16-04.35.17-1-379695	177	7	7	2	0	2	522	6	6	0	0	NA	NA	NA	55	49	248	245	369	219	117	186	14	3	3	0.056	0.012	0.008
.	19.01.16-04.35.19-1-379696	39	1	1	0	0	0	0	0	0	0	0	NA	NA	NA	14	13	243	239	344	0	0	0	0	0	3	0	0	0.009
.	19.01.16-04.35.22-1-379697	36	1	1	1	0	1	0	0	0	0	0	NA	NA	NA	11	12	241	239	345	0	0	0	0	3	0	0	0.013	0
.	19.01.16-04.35.25-1-379698	408	34	34	5	0	3	593	31	31	0	0	NA	NA	NA	117	113	269	270	387	243	144	206	14	54	45	0.052	0.2	0.116
.	19.01.16-04.35.25-1-379699	60	3	3	0	0	0	152	2	2	0	0	NA	NA	NA	24	18	239	239	353	68	32	52	0	5	4	0	0.021	0.011
.	19.01.16-04.35.27-1-379701	206	14	14	3	0	3	539	11	11	0	0	NA	NA	NA	49	56	253	250	366	226	127	186	13	10	10	0.051	0.04	0.027
.	19.01.16-04.35.34-1-379702	62	2	2	1	0	0	514	1	1	0	0	NA	NA	NA	17	28	243	245	353	218	122	174	1	0	1	0.004	0	0.003
.	19.01.16-04.35.35-1-379703	33	1	1	0	0	0	0	0	0	0	0	NA	NA	NA	7	11	240	239	345	0	0	0	1	0	0	0.004	0	0
.	19.01.16-04.35.36-1-379704	66	3	3	0	0	0	497	2	2	0	0	NA	NA	NA	30	18	241	240	350	209	117	171	0	5	9	0	0.021	0.026
.	19.01.16-04.35.37-1-379705	33	1	1	0	0	0	0	0	0	0	0	NA	NA	NA	11	4	236	238	343	0	0	0	0	0	0	0	0	0
.	19.01.16-04.35.38-1-379706	268	26	26	6	0	5	573	25	25	0	0	NA	NA	NA	80	94	265	257	385	236	132	205	34	31	37	0.128	0.121	0.096
.	19.01.16-04.35.40-1-379707	56	2	2	1	0	1	511	1	1	0	0	NA	NA	NA	21	28	244	244	353	213	123	175	0	0	5	0	0	0.014
.	19.01.16-04.35.45-1-379712	35	1	1	0	0	0	0	0	0	0	0	NA	NA	NA	13	6	237	237	345	0	0	0	0	0	2	0	0	0.006
.	19.01.16-04.35.46-1-379713	153	6	6	0	0	0	525	3	3	0	0	NA	NA	NA	45	40	248	245	360	220	121	184	2	14	1	0.008	0.057	0.003
.	19.01.16-04.35.48-1-379717	90	7	7	1	0	1	507	6	6	0	0	NA	NA	NA	28	27	246	246	348	215	121	171	10	1	3	0.041	0.004	0.009
.	19.01.16-04.35.48-1-379718	116	13	13	7	0	6	514	12	12	0	0	NA	NA	NA	43	38	246	249	356	215	123	176	6	10	19	0.024	0.04	0.053
.	19.01.16-04.35.51-1-379722	36	1	1	0	0	0	0	0	0	0	0	NA	NA	NA	4	11	240	243	341	0	0	0	2	0	0	0.008	0	0
.	19.01.16-04.35.52-1-379727	30	1	1	0	0	0	0	0	0	0	0	NA	NA	NA	8	13	239	240	347	0	0	0	0	0	0	0	0	0
.	19.01.16-04.35.53-1-379729	210	19	19	5	0	5	534	18	18	0	0	NA	NA	NA	43	48	248	248	365	222	126	186	4	30	17	0.016	0.121	0.047
.	19.01.16-04.35.54-1-379730	118	7	7	2	0	2	518	6	6	0	0	NA	NA	NA	42	41	247	248	359	217	124	177	9	10	3	0.036	0.04	0.008
.	19.01.16-04.35.54-1-379731	153	16	16	4	0	3	532	14	14	0	0	NA	NA	NA	42	51	251	250	363	223	125	184	3	30	16	0.012	0.12	0.044
.	19.01.16-04.36.02-1-379740	85	4	4	1	0	1	515	3	3	0	0	NA	NA	NA	30	28	246	247	348	219	122	174	0	0	10	0	0	0.029
.	19.01.16-04.36.05-1-379741	92	3	3	1	0	1	511	2	2	0	0	NA	NA	NA	23	29	243	247	352	212	122	177	1	1	0	0.004	0.004	0
.	19.01.16-04.36.12-1-379742	58	2	2	0	0	0	446	1	1	0	0	NA	NA	NA	16	14	236	242	349	188	104	154	0	4	0	0	0.017	0
.	19.01.16-04.36.16-1-379743	35	1	1	0	0	0	0	0	0	0	0	NA	NA	NA	10	8	240	238	343	0	0	0	0	0	3	0	0	0.009
.	19.01.16-04.36.16-1-379759	151	7	7	3	0	3	525	6	6	0	0	NA	NA	NA	55	43	249	247	360	218	126	181	1	14	9	0.004	0.057	0.025
.	19.01.16-04.36.16-1-379760	61	3	3	1	0	1	298	2	2	0	0	NA	NA	NA	14	14	241	240	346	126	65	107	1	5	0	0.004	0.021	0
.	19.01.16-04.36.17-1-379761	233	28	28	6	0	6	539	26	26	0	0	NA	NA	NA	67	58	256	255	360	225	133	181	37	29	28	0.145	0.114	0.078
.	19.01.16-04.36.18-1-379762	88	8	8	3	0	2	524	7	7	0	0	NA	NA	NA	28	37	244	249	357	218	126	180	8	8	2	0.033	0.032	0.006
.	19.01.16-04.36.18-1-379763	30	1	1	0	0	0	0	0	0	0	0	NA	NA	NA	9	11	238	236	350	0	0	0	0	0	2	0	0	0.006
.	19.01.16-04.36.21-1-379764	124	5	5	1	0	1	529	4	4	0	0	NA	NA	NA	44	45	255	245	358	229	122	178	0	14	2	0	0.057	0.006
.	19.01.16-04.36.21-1-379765	291	19	19	7	0	6	571	18	18	0	0	NA	NA	NA	89	87	261	262	377	234	138	199	20	19	20	0.077	0.073	0.053
.	19.01.16-04.36.22-1-379766	227	12	12	2	0	2	546	11	11	0	0	NA	NA	NA	75	72	249	267	369	217	140	189	9	18	10	0.036	0.067	0.027
.	19.01.16-04.36.27-1-379767	91	4	4	1	0	1	531	3	3	0	0	NA	NA	NA	24	43	250	248	358	227	126	178	0	7	2	0	0.028	0.006
.	19.01.16-04.36.28-1-379768	152	9	9	2	0	2	536	8	8	0	0	NA	NA	NA	55	59	251	262	359	220	136	180	2	13	21	0.008	0.05	0.058
.	19.01.16-04.36.35-1-379769	33	1	1	0	0	0	0	0	0	0	0	NA	NA	NA	13	10	239	239	345	0	0	0	0	0	2	0	0	0.006
.	19.01.16-04.36.40-1-379774	34	1	1	0	0	0	0	0	0	0	0	NA	NA	NA	10	11	238	238	348	0	0	0	0	0	1	0	0	0.003
.	19.01.16-04.36.41-1-379775	128	9	9	0	0	0	524	6	6	0	0	NA	NA	NA	30	35	249	244	355	225	120	179	2	6	17	0.008	0.025	0.048
.	19.01.16-04.36.42-1-379778	34	1	1	1	0	1	0	0	0	0	0	NA	NA	NA	18	7	238	238	344	0	0	0	0	0	1	0	0	0.003
.	19.01.16-04.36.43-1-379780	203	34	34	11	0	9	537	33	33	0	0	NA	NA	NA	55	51	258	244	362	234	122	181	22	46	47	0.085	0.189	0.13
.	19.01.16-04.36.43-1-379781	37	1	1	1	0	1	0	0	0	0	0	NA	NA	NA	9	16	239	244	346	0	0	0	4	0	0	0.017	0	0
.	19.01.16-04.36.45-1-379784	206	23	23	7	0	3	557	19	19	0	0	NA	NA	NA	58	73	257	256	373	229	134	194	23	32	12	0.089	0.125	0.032
.	19.01.16-04.36.46-1-379786	120	11	11	3	0	2	517	10	10	0	0	NA	NA	NA	20	35	243	249	356	216	123	178	0	12	6	0	0.048	0.017
.	19.01.16-04.36.51-1-379792	121	7	7	1	0	0	512	6	6	0	0	NA	NA	NA	34	25	242	247	349	215	122	175	5	4	12	0.021	0.016	0.034
.	19.01.16-04.36.55-1-379798	126	12	12	4	0	3	518	11	11	0	0	NA	NA	NA	48	38	243	247	361	213	122	183	11	6	17	0.045	0.024	0.047
.	19.01.16-04.36.56-1-379799	87	4	4	3	0	3	513	3	3	0	0	NA	NA	NA	21	25	242	247	349	218	125	170	0	3	2	0	0.012	0.006
.	19.01.16-04.36.58-1-379800	155	25	25	7	0	7	525	24	24	0	0	NA	NA	NA	63	51	251	249	364	217	125	183	22	24	19	0.088	0.096	0.052
.	19.01.16-04.36.59-1-379803	290	18	18	5	0	5	553	15	15	0	0	NA	NA	NA	97	70	259	261	363	231	135	187	26	16	8	0.1	0.061	0.022
.	19.01.16-04.37.13-1-379806	118	9	9	3	0	3	512	6	6	0	0	NA	NA	NA	32	29	248	239	355	213	120	179	10	14	6	0.04	0.059	0.017
.	19.01.16-04.37.13-1-379807	97	5	5	0	0	0	524	4	4	0	0	NA	NA	NA	32	43	250	251	355	223	125	176	6	1	10	0.024	0.004	0.028
.	19.01.16-04.37.19-1-379824	32	1	1	0	0	0	0	0	0	0	0	NA	NA	NA	17	8	237	236	348	0	0	0	1	0	0	0.004	0	0
.	19.01.16-04.37.19-1-379825	125	10	10	1	0	1	516	9	9	0	0	NA	NA	NA	39	33	245	245	356	219	120	177	13	2	14	0.053	0.008	0.039
.	19.01.16-04.37.21-1-379826	150	27	27	7	0	7	519	23	23	0	0	NA	NA	NA	57	43	251	247	358	217	124	178	34	35	39	0.135	0.142	0.109
.	19.01.16-04.37.25-1-379827	35	1	1	0	0	0	0	0	0	0	0	NA	NA	NA	13	5	237	238	343	0	0	0	2	0	0	0.008	0	0
.	19.01.16-04.37.27-1-379828	179	8	8	2	0	2	533	7	7	0	0	NA	NA	NA	65	58	253	251	367	221	125	187	5	9	15	0.02	0.036	0.041
.	19.01.16-04.37.29-1-379829	59	3	3	1	0	1	506	2	2	0	0	NA	NA	NA	17	16	240	240	349	215	119	172	0	2	4	0	0.008	0.011
.	19.01.16-04.37.33-1-379830	147	16	16	3	0	2	530	13	13	0	0	NA	NA	NA	45	50	248	256	359	221	131	178	9	17	15	0.036	0.066	0.042
.	19.01.16-04.37.33-1-379831	33	1	1	0	0	0	0	0	0	0	0	NA	NA	NA	12	5	237	238	343	0	0	0	0	0	0	0	0	0
.	19.01.16-04.37.35-1-379832	58	2	2	0	0	0	510	1	1	0	0	NA	NA	NA	20	23	245	243	348	219	120	171	5	0	4	0.02	0	0.011
.	19.01.16-04.37.40-1-379833	57	2	2	0	0	0	198	1	1	0	0	NA	NA	NA	14	14	239	239	349	83	44	71	5	0	0	0.021	0	0
.	19.01.16-04.37.41-1-379834	114	9	9	3	0	3	513	8	8	0	0	NA	NA	NA	41	33	248	248	350	214	124	175	16	8	2	0.065	0.032	0.006
.	19.01.16-04.37.42-1-379836	59	2	2	0	0	0	507	1	1	0	0	NA	NA	NA	22	26	246	242	351	218	118	171	2	2	0	0.008	0.008	0
.	19.01.16-04.37.42-1-379837	205	12	12	1	0	1	541	11	11	0	0	NA	NA	NA	64	59	249	257	366	221	132	188	27	10	9	0.108	0.039	0.025
.	19.01.16-04.37.46-1-379842	178	28	28	13	0	9	528	24	24	0	0	NA	NA	NA	48	42	251	251	353	223	127	178	33	35	12	0.131	0.139	0.034
.	19.01.16-04.37.46-1-379843	89	4	4	1	0	1	510	3	3	0	0	NA	NA	NA	29	23	243	242	351	216	120	174	0	2	6	0	0.008	0.017
.	19.01.16-04.37.49-1-379847	117	8	8	0	0	0	519	7	7	0	0	NA	NA	NA	35	33	245	243	358	215	123	181	10	2	8	0.041	0.008	0.022
.	19.01.16-04.37.53-1-379855	143	16	16	2	0	2	515	15	15	0	0	NA	NA	NA	56	36	249	243	357	215	120	180	20	10	23	0.08	0.041	0.064
.	19.01.16-04.37.56-1-379856	142	7	7	2	0	2	522	5	5	0	0	NA	NA	NA	41	44	253	247	357	224	123	175	7	5	0	0.028	0.02	0
.	19.01.16-04.37.58-1-379860	33	1	1	0	0	0	0	0	0	0	0	NA	NA	NA	10	13	239	239	348	0	0	0	0	0	0	0	0	0
.	19.01.16-04.37.59-1-379861	68	5	5	1	0	1	508	4	4	0	0	NA	NA	NA	15	17	239	243	348	213	122	173	0	7	3	0	0.029	0.009
.	19.01.16-04.38.00-1-379863	64	2	2	0	0	0	398	1	1	0	0	NA	NA	NA	15	11	238	240	346	168	90	140	0	2	2	0	0.008	0.006
.	19.01.16-04.38.03-1-379868	33	1	1	1	0	1	0	0	0	0	0	NA	NA	NA	6	13	241	239	346	0	0	0	4	0	0	0.017	0	0
.	19.01.16-04.38.05-1-379869	63	3	3	0	0	0	349	2	2	0	0	NA	NA	NA	19	16	242	240	347	147	82	120	4	2	0	0.017	0.008	0
.	19.01.16-04.38.05-1-379870	122	4	4	2	0	2	519	3	3	0	0	NA	NA	NA	48	38	248	246	357	219	124	176	4	0	9	0.016	0	0.025
.	19.01.16-04.38.08-1-379871	57	3	3	1	0	1	199	2	2	0	0	NA	NA	NA	8	18	242	241	348	83	44	72	2	2	1	0.008	0.008	0.003
.	19.01.16-04.38.10-1-379872	34	1	1	0	0	0	0	0	0	0	0	NA	NA	NA	11	16	239	245	345	0	0	0	0	0	1	0	0	0.003
.	19.01.16-04.38.13-1-379873	60	2	2	1	0	1	504	1	1	0	0	NA	NA	NA	17	16	241	237	351	214	119	171	6	0	2	0.025	0	0.006
.	19.01.16-04.38.13-1-379874	33	1	1	0	0	0	0	0	0	0	0	NA	NA	NA	6	8	238	241	342	0	0	0	0	0	0	0	0	0
.	19.01.16-04.38.13-1-379875	90	7	7	1	0	1	505	5	5	0	0	NA	NA	NA	43	29	246	242	354	214	117	174	20	4	4	0.081	0.017	0.011
.	19.01.16-04.38.15-1-379876	91	4	4	2	0	1	518	3	3	0	0	NA	NA	NA	36	34	243	241	363	216	121	181	0	3	8	0	0.012	0.022
.	19.01.16-04.38.16-1-379877	65	2	2	1	0	1	510	1	1	0	0	NA	NA	NA	27	31	245	245	354	217	118	175	8	0	1	0.033	0	0.003
.	19.01.16-04.38.17-1-379893	126	8	8	2	0	1	526	7	7	0	0	NA	NA	NA	28	38	248	246	357	224	121	181	0	22	15	0	0.089	0.042
.	19.01.16-04.38.20-1-379894	86	3	3	1	0	1	511	2	2	0	0	NA	NA	NA	18	24	249	244	344	222	120	169	0	0	3	0	0	0.009
.	19.01.16-04.38.20-1-379895	244	28	28	6	0	5	567	26	26	0	0	NA	NA	NA	61	77	265	254	371	237	135	195	6	54	49	0.023	0.213	0.132
.	19.01.16-04.38.24-1-379896	258	43	43	9	0	5	570	38	38	0	0	NA	NA	NA	74	83	260	262	374	234	136	200	28	67	58	0.108	0.256	0.155
.	19.01.16-04.38.25-1-379897	96	5	5	1	0	1	503	4	4	0	0	NA	NA	NA	23	25	241	250	347	210	122	171	11	3	0	0.046	0.012	0
.	19.01.16-04.38.27-1-379899	445	79	79	29	0	27	595	75	75	0	0	NA	NA	NA	125	120	270	279	384	240	153	202	45	81	96	0.167	0.29	0.25
.	19.01.16-04.38.29-1-379900	65	2	2	0	0	0	394	1	1	0	0	NA	NA	NA	19	25	244	244	350	164	95	135	0	0	3	0	0	0.009
.	19.01.16-04.38.30-1-379902	65	2	2	2	0	2	512	1	1	0	0	NA	NA	NA	27	31	240	252	352	215	125	172	0	3	6	0	0.012	0.017
.	19.01.16-04.38.32-1-379903	35	1	1	0	0	0	0	0	0	0	0	NA	NA	NA	8	8	238	237	346	0	0	0	0	0	1	0	0	0.003
.	19.01.16-04.38.34-1-379904	264	60	60	11	0	6	557	54	54	0	0	NA	NA	NA	77	70	256	258	369	229	135	193	21	87	67	0.082	0.337	0.182
.	19.01.16-04.38.37-1-379905	61	2	2	1	0	1	401	1	1	0	0	NA	NA	NA	13	23	245	239	352	173	94	134	6	0	0	0.024	0	0
.	19.01.16-04.38.39-1-379906	86	7	7	1	0	0	505	6	6	0	0	NA	NA	NA	28	17	237	242	351	212	120	173	2	1	12	0.008	0.004	0.034
.	19.01.16-04.38.40-1-379907	123	4	4	0	0	0	522	3	3	0	0	NA	NA	NA	31	37	248	249	353	224	122	176	0	3	2	0	0.012	0.006
.	19.01.16-04.38.42-1-379913	154	15	15	3	0	3	525	12	12	0	0	NA	NA	NA	43	40	251	247	355	228	121	176	10	13	15	0.04	0.053	0.042
.	19.01.16-04.38.47-1-379920	90	4	4	0	0	0	517	3	3	0	0	NA	NA	NA	24	36	243	246	360	220	119	178	4	4	2	0.016	0.016	0.006
.	19.01.16-04.38.54-1-379929	66	2	2	0	0	0	503	0	0	0	0	NA	NA	NA	29	24	239	241	357	212	118	173	0	6	3	0	0.025	0.008
.	19.01.16-04.38.54-1-379930	260	47	47	11	0	8	551	44	44	0	0	NA	NA	NA	73	70	257	258	368	229	135	187	29	68	56	0.113	0.264	0.152
.	19.01.16-04.39.01-1-379935	30	1	1	0	0	0	0	0	0	0	0	NA	NA	NA	8	5	236	237	345	0	0	0	0	0	1	0	0	0.003
.	19.01.16-04.39.04-1-379936	66	7	7	2	0	1	513	6	6	0	0	NA	NA	NA	26	31	251	245	348	220	122	171	24	2	7	0.096	0.008	0.02
.	19.01.16-04.39.07-1-379937	207	12	12	3	0	2	548	10	10	0	0	NA	NA	NA	69	65	256	258	364	226	135	187	0	29	4	0	0.112	0.011
.	19.01.16-04.39.08-1-379938	151	32	32	5	0	5	519	27	27	0	0	NA	NA	NA	51	40	248	245	360	217	124	178	20	53	34	0.081	0.216	0.094
.	19.01.16-04.39.08-1-379939	36	1	1	0	0	0	0	0	0	0	0	NA	NA	NA	8	8	240	238	343	0	0	0	0	1	0	0	0.004	0
.	19.01.16-04.39.11-1-379940	90	5	5	2	0	1	506	4	4	0	0	NA	NA	NA	41	23	245	242	349	213	118	175	4	3	6	0.016	0.012	0.017
.	19.01.16-04.39.21-1-379957	209	51	51	14	0	13	553	45	45	0	0	NA	NA	NA	48	66	256	254	369	233	129	191	32	84	58	0.125	0.331	0.157
.	19.01.16-04.39.25-1-379958	36	1	1	0	0	0	0	0	0	0	0	NA	NA	NA	13	12	240	242	343	0	0	0	0	0	0	0	0	0
.	19.01.16-04.39.27-1-379959	120	17	17	2	0	2	507	16	16	0	0	NA	NA	NA	46	32	245	247	353	213	122	172	17	15	15	0.069	0.061	0.042
.	19.01.16-04.39.28-1-379960	211	31	31	8	0	7	560	28	28	0	0	NA	NA	NA	55	77	263	256	371	235	135	190	33	53	36	0.125	0.207	0.097
.	19.01.16-04.39.28-1-379961	179	9	9	6	0	5	541	8	8	0	0	NA	NA	NA	47	59	256	247	369	230	123	188	2	16	15	0.008	0.065	0.041
.	19.01.16-04.39.46-1-379969	150	7	7	2	0	2	530	6	6	0	0	NA	NA	NA	51	38	251	243	357	224	125	181	5	9	1	0.02	0.037	0.003
.	19.01.16-04.39.49-1-379972	153	19	19	3	0	2	532	16	16	0	0	NA	NA	NA	49	56	253	249	367	225	125	182	22	23	8	0.087	0.092	0.022
.	19.01.16-04.39.49-1-379973	58	2	2	0	0	0	506	1	1	0	0	NA	NA	NA	24	20	242	239	352	218	114	174	0	2	1	0	0.008	0.003
.	19.01.16-04.39.55-1-379981	95	6	6	1	0	1	514	5	5	0	0	NA	NA	NA	28	32	245	245	355	215	121	178	1	12	7	0.004	0.049	0.02
.	19.01.16-04.39.56-1-379982	90	5	5	1	0	0	513	4	4	0	0	NA	NA	NA	34	23	241	244	351	215	121	177	2	9	3	0.008	0.037	0.009
.	19.01.16-04.39.56-1-379983	176	20	20	5	0	3	532	17	17	0	0	NA	NA	NA	57	48	250	244	367	224	123	185	22	4	26	0.088	0.016	0.071
.	19.01.16-04.40.00-1-379987	35	1	1	0	0	0	0	0	0	0	0	NA	NA	NA	10	8	238	239	344	0	0	0	0	0	0	0	0	0
.	19.01.16-04.40.02-1-379993	268	74	74	21	0	17	544	71	71	0	0	NA	NA	NA	63	74	255	259	373	222	132	190	70	85	80	0.275	0.328	0.214
.	19.01.16-04.40.03-1-379994	177	25	25	9	0	7	537	23	23	0	0	NA	NA	NA	49	53	253	251	362	226	127	184	35	34	20	0.138	0.135	0.055
.	19.01.16-04.40.11-1-379998	179	12	12	2	0	2	545	10	10	0	0	NA	NA	NA	40	64	252	250	375	226	126	193	8	15	9	0.032	0.06	0.024
.	19.01.16-04.40.11-1-379999	84	5	5	3	0	3	512	3	3	0	0	NA	NA	NA	21	28	243	246	352	219	120	173	1	16	0	0.004	0.065	0
.	19.01.16-04.40.13-1-380000	155	12	12	1	0	1	519	10	10	0	0	NA	NA	NA	40	34	245	245	357	219	122	178	11	17	7	0.045	0.069	0.02
.	19.01.16-04.40.17-1-380026	62	3	3	3	0	2	498	2	2	0	0	NA	NA	NA	28	19	239	243	350	211	119	168	0	7	1	0	0.029	0.003
.	19.01.16-04.40.23-1-380027	145	12	12	4	0	4	529	11	11	0	0	NA	NA	NA	40	45	250	243	365	220	121	188	3	11	22	0.012	0.045	0.06
.	19.01.16-04.40.25-1-380028	97	7	7	1	0	1	511	6	6	0	0	NA	NA	NA	31	27	242	245	353	214	120	177	11	10	0	0.045	0.041	0
.	19.01.16-04.40.29-1-380030	61	4	4	4	0	2	518	3	3	0	0	NA	NA	NA	16	35	245	247	356	220	122	176	17	4	0	0.069	0.016	0
.	19.01.16-04.40.32-1-380031	94	7	7	2	0	1	535	6	6	0	0	NA	NA	NA	20	47	253	247	360	229	124	182	5	12	1	0.02	0.049	0.003
.	19.01.16-04.40.32-1-380032	177	14	14	3	0	2	533	11	11	0	0	NA	NA	NA	45	52	254	251	360	227	127	179	7	5	27	0.028	0.02	0.075
.	19.01.16-04.40.39-1-380033	123	6	6	2	0	2	520	4	4	0	0	NA	NA	NA	36	37	248	244	358	218	122	180	7	11	8	0.028	0.045	0.022
.	19.01.16-04.40.41-1-380034	126	9	9	0	0	0	519	8	8	0	0	NA	NA	NA	46	35	241	252	355	213	126	180	17	9	8	0.071	0.036	0.023
.	19.01.16-04.40.42-1-380036	93	4	4	1	0	1	515	3	3	0	0	NA	NA	NA	27	33	244	248	354	216	124	175	3	5	5	0.012	0.02	0.014
.	19.01.16-04.40.45-1-380044	257	30	30	3	0	2	559	26	26	0	0	NA	NA	NA	71	78	260	257	374	235	132	192	13	46	41	0.05	0.179	0.11
.	19.01.16-04.40.46-1-380046	60	2	2	1	0	1	155	1	1	0	0	NA	NA	NA	21	18	241	241	349	75	35	45	0	0	7	0	0	0.02
.	19.01.16-04.40.49-1-380050	86	4	4	0	0	0	518	3	3	0	0	NA	NA	NA	32	38	245	246	360	219	120	179	5	7	0	0.02	0.028	0
.	19.01.16-04.40.53-1-380058	93	5	5	2	0	2	518	4	4	0	0	NA	NA	NA	29	32	246	245	354	218	126	174	0	12	3	0	0.049	0.008
.	19.01.16-04.40.53-1-380059	208	10	10	1	0	0	534	8	8	0	0	NA	NA	NA	74	53	252	247	367	223	126	185	1	16	11	0.004	0.065	0.03
.	19.01.16-04.40.55-1-380060	123	6	6	2	0	2	533	5	5	0	0	NA	NA	NA	35	45	249	251	358	223	131	179	0	8	11	0	0.032	0.031
.	19.01.16-04.40.56-1-380061	57	2	2	0	0	0	302	1	1	0	0	NA	NA	NA	25	13	238	240	348	136	67	99	2	0	1	0.008	0	0.003
.	19.01.16-04.41.02-1-380067	146	6	6	0	0	0	522	5	5	0	0	NA	NA	NA	41	37	246	247	357	221	123	178	0	0	10	0	0	0.028
.	19.01.16-04.41.03-1-380068	219	28	28	11	0	9	550	26	26	0	0	NA	NA	NA	60	67	257	258	365	231	130	189	23	44	43	0.089	0.171	0.118
.	19.01.16-04.41.04-1-380069	119	9	9	1	0	1	520	8	8	0	0	NA	NA	NA	44	39	245	252	355	217	127	176	8	13	13	0.033	0.052	0.037
.	19.01.16-04.41.12-1-380070	92	4	4	2	0	2	514	3	3	0	0	NA	NA	NA	30	35	246	247	355	218	120	176	8	2	0	0.033	0.008	0
.	19.01.16-04.41.16-1-380071	120	14	14	1	0	1	526	11	11	0	0	NA	NA	NA	25	41	250	244	360	222	123	181	2	4	17	0.008	0.016	0.047
.	19.01.16-04.41.16-1-380072	205	33	33	5	0	4	549	29	29	0	0	NA	NA	NA	52	68	260	253	368	228	130	191	16	63	49	0.062	0.249	0.133
.	19.01.16-04.41.25-1-380088	150	20	20	7	0	7	532	14	14	0	0	NA	NA	NA	51	51	255	249	360	224	123	185	30	17	15	0.118	0.068	0.042
.	19.01.16-04.41.26-1-380089	31	1	1	0	0	0	0	0	0	0	0	NA	NA	NA	7	13	242	239	345	0	0	0	0	0	1	0	0	0.003
.	19.01.16-04.41.26-1-380090	153	13	13	2	0	2	526	12	12	0	0	NA	NA	NA	51	44	247	246	364	221	119	186	5	23	15	0.02	0.093	0.041
.	19.01.16-04.41.27-1-380091	94	4	4	3	0	3	508	3	3	0	0	NA	NA	NA	30	26	242	244	353	213	120	175	0	4	4	0	0.016	0.011
.	19.01.16-04.41.28-1-380092	214	10	10	5	0	5	549	9	9	0	0	NA	NA	NA	70	75	265	261	362	234	134	181	2	21	2	0.008	0.08	0.006
.	19.01.16-04.41.33-1-380093	119	10	10	4	0	2	525	8	8	0	0	NA	NA	NA	29	34	252	240	355	225	122	178	7	8	10	0.028	0.033	0.028
.	19.01.16-04.41.38-1-380094	148	11	11	4	0	3	529	9	9	0	0	NA	NA	NA	41	38	248	246	357	222	126	181	13	19	1	0.052	0.077	0.003
.	19.01.16-04.41.41-1-380096	35	1	1	0	0	0	0	0	0	0	0	NA	NA	NA	13	5	237	238	343	0	0	0	0	4	0	0	0.017	0
.	19.01.16-04.41.44-1-380100	34	1	1	0	0	0	0	0	0	0	0	NA	NA	NA	8	9	237	239	346	0	0	0	2	0	0	0.008	0	0
.	19.01.16-04.41.46-1-380102	37	1	1	0	0	0	0	0	0	0	0	NA	NA	NA	11	7	239	236	345	0	0	0	0	0	1	0	0	0.003
.	19.01.16-04.41.46-1-380104	207	14	14	5	0	5	548	11	11	0	0	NA	NA	NA	55	67	258	257	365	230	133	185	14	12	11	0.054	0.047	0.03
.	19.01.16-04.41.47-1-380106	194	23	23	6	0	6	535	21	21	0	0	NA	NA	NA	50	63	258	252	366	226	126	183	27	20	25	0.105	0.079	0.068
.	19.01.16-04.41.49-1-380109	31	1	1	1	0	1	0	0	0	0	0	NA	NA	NA	4	13	240	239	347	0	0	0	0	0	0	0	0	0
.	19.01.16-04.41.49-1-380110	125	5	5	2	0	2	514	4	4	0	0	NA	NA	NA	37	29	241	247	354	211	124	179	0	1	16	0	0.004	0.045
.	19.01.16-04.41.50-1-380111	93	11	11	4	0	3	516	10	10	0	0	NA	NA	NA	32	37	249	245	356	219	119	178	23	8	4	0.092	0.033	0.011
.	19.01.16-04.41.51-1-380114	360	34	34	10	0	9	581	32	32	0	0	NA	NA	NA	107	101	262	264	388	239	137	205	26	38	37	0.099	0.144	0.095
.	19.01.16-04.41.52-1-380119	34	1	1	0	0	0	0	0	0	0	0	NA	NA	NA	10	7	236	239	345	0	0	0	1	0	0	0.004	0	0
.	19.01.16-04.41.54-1-380121	408	42	42	8	0	8	600	41	41	0	0	NA	NA	NA	104	125	273	273	392	244	146	210	39	49	49	0.143	0.179	0.125
.	19.01.16-04.41.57-1-380122	63	3	3	0	0	0	517	2	2	0	0	NA	NA	NA	17	28	248	244	349	222	121	174	0	1	9	0	0.004	0.026
.	19.01.16-04.42.01-1-380127	288	43	43	11	0	10	566	37	37	0	0	NA	NA	NA	71	84	264	254	379	237	129	200	29	61	37	0.11	0.24	0.098
.	19.01.16-04.42.04-1-380128	127	8	8	2	0	2	533	6	6	0	0	NA	NA	NA	44	47	251	252	357	224	129	180	10	15	5	0.04	0.06	0.014
.	19.01.16-04.42.09-1-380132	140	16	16	7	0	7	528	14	14	0	0	NA	NA	NA	38	47	252	246	362	222	122	184	20	27	3	0.079	0.11	0.008
.	19.01.16-04.42.10-1-380133	33	1	1	0	0	0	0	0	0	0	0	NA	NA	NA	11	8	238	239	344	0	0	0	0	4	0	0	0.017	0
.	19.01.16-04.42.10-1-380134	99	4	4	1	0	1	519	3	3	0	0	NA	NA	NA	27	36	245	251	353	217	124	178	0	8	7	0	0.032	0.02
.	19.01.16-04.42.15-1-380136	211	23	23	5	0	5	547	19	19	0	0	NA	NA	NA	56	59	254	256	362	228	131	188	6	26	32	0.024	0.102	0.088
.	19.01.16-04.42.19-1-380152	33	1	1	0	0	0	0	0	0	0	0	NA	NA	NA	12	14	240	242	345	0	0	0	0	0	0	0	0	0
.	19.01.16-04.42.21-1-380157	98	6	6	1	0	0	520	5	5	0	0	NA	NA	NA	40	34	247	241	359	219	121	180	7	7	2	0.028	0.029	0.006
.	19.01.16-04.42.24-1-380158	179	53	53	17	0	12	525	49	49	0	0	NA	NA	NA	48	45	249	245	364	218	123	184	56	31	74	0.225	0.127	0.203
.	19.01.16-04.42.25-1-380159	35	1	1	0	0	0	0	0	0	0	0	NA	NA	NA	8	16	238	239	352	0	0	0	0	2	0	0	0.008	0
.	19.01.16-04.42.28-1-380160	354	38	38	15	0	10	604	34	34	0	0	NA	NA	NA	126	123	271	269	396	243	149	212	14	52	62	0.052	0.193	0.157
.	19.01.16-04.42.35-1-380161	247	10	10	4	0	3	536	9	9	0	0	NA	NA	NA	82	58	255	252	364	223	131	182	1	18	13	0.004	0.071	0.036
.	19.01.16-04.42.36-1-380162	93	5	5	2	0	2	520	3	3	0	0	NA	NA	NA	33	37	244	247	359	219	120	181	3	9	2	0.012	0.036	0.006
.	19.01.16-04.42.38-1-380163	214	39	39	8	0	8	565	37	37	0	0	NA	NA	NA	62	87	260	270	370	234	142	189	24	22	63	0.092	0.081	0.17
.	19.01.16-04.42.43-1-380170	85	4	4	3	0	2	517	3	3	0	0	NA	NA	NA	24	27	243	246	351	216	124	177	0	9	1	0	0.037	0.003
.	19.01.16-04.42.51-1-380179	126	10	10	4	0	4	526	9	9	0	0	NA	NA	NA	38	45	248	249	361	220	124	182	0	16	18	0	0.064	0.05
.	19.01.16-04.42.54-1-380185	62	2	2	0	0	0	501	1	1	0	0	NA	NA	NA	24	16	242	238	349	215	116	170	5	0	2	0.021	0	0.006
.	19.01.16-04.42.56-1-380187	33	1	1	0	0	0	0	0	0	0	0	NA	NA	NA	12	13	238	242	346	0	0	0	0	0	0	0	0	0
.	19.01.16-04.42.56-1-380188	370	36	36	11	0	8	570	32	32	0	0	NA	NA	NA	114	86	262	260	377	235	139	196	24	68	33	0.092	0.262	0.088
.	19.01.16-04.42.58-1-380189	87	4	4	1	0	0	517	3	3	0	0	NA	NA	NA	25	35	249	248	351	220	121	176	4	2	0	0.016	0.008	0
.	19.01.16-04.42.59-1-380192	37	1	1	0	0	0	0	0	0	0	0	NA	NA	NA	10	10	240	237	346	0	0	0	0	0	3	0	0	0.009
.	19.01.16-04.43.01-1-380195	244	24	24	10	0	5	537	20	20	0	0	NA	NA	NA	62	59	249	260	363	221	135	181	3	40	42	0.012	0.154	0.116
.	19.01.16-04.43.05-1-380196	39	1	1	0	0	0	0	0	0	0	0	NA	NA	NA	9	8	239	237	345	0	0	0	0	0	2	0	0	0.006
.	19.01.16-04.43.07-1-380197	59	2	2	1	0	1	0	1	1	0	0	NA	NA	NA	17	13	243	237	346	0	0	0	6	0	0	0.025	0	0
.	19.01.16-04.43.11-1-380198	60	2	2	0	0	0	509	1	1	0	0	NA	NA	NA	22	20	242	243	348	215	121	173	6	2	0	0.025	0.008	0
.	19.01.16-04.43.11-1-380199	237	37	37	9	0	7	557	34	34	0	0	NA	NA	NA	83	78	270	253	368	237	130	190	43	40	50	0.159	0.158	0.136
.	19.01.16-04.43.14-1-380200	151	11	11	5	0	4	522	9	9	0	0	NA	NA	NA	46	43	252	245	359	219	122	181	14	8	18	0.056	0.033	0.05
.	19.01.16-04.43.17-1-380216	94	6	6	2	0	1	506	5	5	0	0	NA	NA	NA	31	23	241	242	353	212	118	176	12	0	4	0.05	0	0.011
.	19.01.16-04.43.21-1-380217	212	10	10	4	0	3	545	8	8	0	0	NA	NA	NA	58	65	254	258	366	222	136	187	10	11	16	0.039	0.043	0.044
.	19.01.16-04.43.23-1-380218	68	2	2	1	0	1	498	1	1	0	0	NA	NA	NA	24	16	242	243	344	211	118	169	0	3	1	0	0.012	0.003
.	19.01.16-04.43.31-1-380220	112	6	6	0	0	0	518	4	4	0	0	NA	NA	NA	41	35	246	245	357	221	120	177	6	10	3	0.024	0.041	0.008
.	19.01.16-04.43.32-1-380221	66	2	2	0	0	0	506	1	1	0	0	NA	NA	NA	15	17	241	240	349	214	116	176	0	0	1	0	0	0.003
.	19.01.16-04.43.34-1-380222	65	2	2	0	0	0	496	1	1	0	0	NA	NA	NA	17	13	240	239	347	212	115	169	1	5	0	0.004	0.021	0
.	19.01.16-04.43.34-1-380223	36	1	1	1	0	1	0	0	0	0	0	NA	NA	NA	9	11	241	240	343	0	0	0	0	0	1	0	0	0.003
.	19.01.16-04.43.36-1-380224	212	17	17	7	0	4	551	16	16	0	0	NA	NA	NA	55	75	249	267	372	217	142	192	31	12	18	0.124	0.045	0.048
.	19.01.16-04.43.39-1-380225	61	4	4	1	0	1	508	3	3	0	0	NA	NA	NA	26	29	241	246	355	213	120	175	11	9	0	0.046	0.037	0
.	19.01.16-04.43.44-1-380229	90	5	5	0	0	0	518	3	3	0	0	NA	NA	NA	22	27	245	240	355	221	120	177	3	0	4	0.012	0	0.011
.	19.01.16-04.43.45-1-380231	35	1	1	0	0	0	0	0	0	0	0	NA	NA	NA	9	6	238	238	343	0	0	0	0	0	0	0	0	0
.	19.01.16-04.43.45-1-380232	61	2	2	0	0	0	505	1	1	0	0	NA	NA	NA	24	23	241	242	353	214	119	172	0	0	4	0	0	0.011
.	19.01.16-04.43.46-1-380234	363	43	43	10	0	6	593	40	40	0	0	NA	NA	NA	92	113	270	266	390	241	138	214	32	67	23	0.119	0.252	0.059
.	19.01.16-04.43.47-1-380236	64	2	2	0	0	0	520	1	1	0	0	NA	NA	NA	26	32	246	245	354	220	124	176	0	0	4	0	0	0.011
.	19.01.16-04.43.48-1-380238	61	2	2	1	0	1	498	1	1	0	0	NA	NA	NA	26	16	244	241	344	212	119	167	0	5	0	0	0.021	0
.	19.01.16-04.43.52-1-380246	96	8	8	1	0	1	510	7	7	0	0	NA	NA	NA	31	30	242	245	356	213	120	177	8	10	4	0.033	0.041	0.011
.	19.01.16-04.43.57-1-380248	63	2	2	0	0	0	507	1	1	0	0	NA	NA	NA	23	20	240	242	351	212	120	175	0	0	2	0	0	0.006
.	19.01.16-04.43.58-1-380250	150	12	12	2	0	2	534	11	11	0	0	NA	NA	NA	65	58	253	249	369	223	127	184	26	7	23	0.103	0.028	0.062
.	19.01.16-04.43.58-1-380251	122	14	14	4	0	2	527	12	12	0	0	NA	NA	NA	47	40	253	242	358	225	122	180	1	15	11	0.004	0.062	0.031
.	19.01.16-04.43.59-1-380253	143	5	5	0	0	0	522	4	4	0	0	NA	NA	NA	30	39	243	251	358	216	126	180	0	9	7	0	0.036	0.02
.	19.01.16-04.44.03-1-380256	61	3	3	0	0	0	510	2	2	0	0	NA	NA	NA	23	33	247	244	355	221	118	171	6	6	0	0.024	0.025	0
.	19.01.16-04.44.04-1-380257	148	7	7	1	0	1	522	5	5	0	0	NA	NA	NA	38	34	244	244	359	217	122	183	6	1	12	0.025	0.004	0.033
.	19.01.16-04.44.08-1-380261	179	8	8	2	0	2	529	7	7	0	0	NA	NA	NA	55	48	248	253	360	220	128	181	4	3	11	0.016	0.012	0.031
.	19.01.16-04.44.09-1-380262	110	6	6	0	0	0	527	5	5	0	0	NA	NA	NA	33	45	246	247	365	221	125	181	0	0	18	0	0	0.049
.	19.01.16-04.44.14-1-380264	114	7	7	3	0	2	516	6	6	0	0	NA	NA	NA	41	31	248	250	346	220	130	166	0	7	11	0	0.028	0.032
.	19.01.16-04.44.16-1-380265	87	3	3	1	0	1	518	2	2	0	0	NA	NA	NA	29	37	248	244	358	221	119	178	3	3	1	0.012	0.012	0.003
.	19.01.16-04.44.18-1-380281	86	6	6	1	0	1	522	4	4	0	0	NA	NA	NA	42	38	250	244	357	223	122	177	5	3	3	0.02	0.012	0.008
.	19.01.16-04.44.19-1-380282	380	49	49	12	0	9	585	42	42	0	0	NA	NA	NA	101	110	265	269	389	238	139	208	28	96	56	0.106	0.357	0.144
.	19.01.16-04.44.23-1-380283	91	7	7	2	0	1	519	6	6	0	0	NA	NA	NA	23	35	247	246	355	216	123	180	12	1	4	0.049	0.004	0.011
.	19.01.16-04.44.25-1-380284	114	6	6	3	0	1	524	5	5	0	0	NA	NA	NA	31	45	246	250	362	218	125	181	5	2	18	0.02	0.008	0.05
.	19.01.16-04.44.27-1-380285	257	36	36	12	0	11	550	33	33	0	0	NA	NA	NA	75	66	253	255	371	227	130	193	0	51	67	0	0.2	0.181
.	19.01.16-04.44.31-1-380286	142	13	13	6	0	6	529	12	12	0	0	NA	NA	NA	43	44	247	249	361	220	126	183	12	24	20	0.049	0.096	0.055
.	19.01.16-04.44.31-1-380287	229	25	25	4	0	3	545	20	20	0	0	NA	NA	NA	53	59	253	255	364	228	130	187	8	46	23	0.032	0.18	0.063
.	19.01.16-04.44.32-1-380288	64	3	3	2	0	2	508	2	2	0	0	NA	NA	NA	21	21	242	243	349	213	120	175	6	4	0	0.025	0.016	0
.	19.01.16-04.44.40-1-380290	178	25	25	6	0	6	531	24	24	0	0	NA	NA	NA	55	52	251	248	366	224	124	183	27	27	46	0.108	0.109	0.126
.	19.01.16-04.44.43-1-380293	62	3	3	0	0	0	502	2	2	0	0	NA	NA	NA	32	23	240	241	355	211	118	173	10	0	3	0.042	0	0.008
.	19.01.16-04.44.45-1-380299	95	5	5	0	0	0	519	4	4	0	0	NA	NA	NA	30	31	242	243	359	217	121	181	9	5	4	0.037	0.021	0.011
.	19.01.16-04.44.46-1-380302	158	9	9	3	0	2	528	8	8	0	0	NA	NA	NA	48	40	247	246	360	219	126	183	12	28	1	0.049	0.114	0.003
.	19.01.16-04.44.55-1-380314	147	13	13	5	0	4	527	12	12	0	0	NA	NA	NA	33	41	246	248	360	220	123	184	6	9	24	0.024	0.036	0.067
.	19.01.16-04.44.56-1-380315	150	24	24	6	0	6	521	20	20	0	0	NA	NA	NA	53	42	252	246	357	222	122	177	22	24	15	0.087	0.098	0.042
.	19.01.16-04.45.10-1-380320	232	31	31	10	0	10	542	30	30	0	0	NA	NA	NA	69	57	252	257	361	226	132	184	14	42	29	0.056	0.163	0.08
.	19.01.16-04.45.13-1-380321	62	4	4	2	0	2	295	3	3	0	0	NA	NA	NA	23	16	239	244	346	113	77	105	6	1	0	0.025	0.004	0
.	19.01.16-04.45.16-1-380337	121	11	11	6	0	6	513	10	10	0	0	NA	NA	NA	40	36	243	247	359	212	123	178	25	12	4	0.103	0.049	0.011
.	19.01.16-04.45.21-1-380338	401	30	30	5	0	3	579	26	26	0	0	NA	NA	NA	115	101	267	264	383	237	140	202	13	44	32	0.049	0.167	0.084
.	19.01.16-04.45.24-1-380339	333	46	46	10	0	7	550	41	41	0	0	NA	NA	NA	98	70	254	256	373	223	132	195	15	78	52	0.059	0.305	0.139
.	19.01.16-04.45.25-1-380340	118	7	7	3	0	1	520	5	5	0	0	NA	NA	NA	52	39	249	245	358	221	121	178	4	19	5	0.016	0.078	0.014
.	19.01.16-04.45.28-1-380342	152	16	16	2	0	2	526	14	14	0	0	NA	NA	NA	53	51	246	244	374	218	119	189	0	37	18	0	0.152	0.048
.	19.01.16-04.45.28-1-380343	60	2	2	0	0	0	494	1	1	0	0	NA	NA	NA	26	18	243	237	351	211	116	167	0	0	2	0	0	0.006
.	19.01.16-04.45.37-1-380344	36	1	1	0	0	0	0	0	0	0	0	NA	NA	NA	8	15	240	240	348	0	0	0	0	0	3	0	0	0.009
.	19.01.16-04.45.39-1-380345	95	12	12	3	0	3	514	11	11	0	0	NA	NA	NA	37	37	246	245	359	217	121	176	22	13	22	0.089	0.053	0.061
.	19.01.16-04.45.40-1-380346	119	14	14	2	0	2	511	13	13	0	0	NA	NA	NA	27	26	244	242	353	214	119	178	14	10	12	0.057	0.041	0.034
.	19.01.16-04.45.40-1-380347	112	7	7	2	0	2	522	4	4	0	0	NA	NA	NA	36	46	252	249	358	221	122	179	4	6	1	0.016	0.024	0.003
.	19.01.16-04.45.40-1-380348	119	7	7	3	0	3	513	5	5	0	0	NA	NA	NA	25	33	241	245	360	212	121	180	0	1	15	0	0.004	0.042
.	19.01.16-04.45.52-1-380364	35	1	1	0	0	0	0	0	0	0	0	NA	NA	NA	16	8	241	238	342	0	0	0	0	0	3	0	0	0.009
.	19.01.16-04.45.55-1-380365	146	11	11	1	0	1	538	7	7	0	0	NA	NA	NA	44	55	251	253	364	224	129	185	6	15	13	0.024	0.059	0.036
.	19.01.16-04.45.56-1-380366	32	1	1	0	0	0	0	0	0	0	0	NA	NA	NA	7	12	237	242	346	0	0	0	0	0	0	0	0	0
.	19.01.16-04.45.57-1-380367	186	18	18	5	0	2	545	15	15	0	0	NA	NA	NA	47	58	252	255	364	228	132	185	9	21	30	0.036	0.082	0.082
.	19.01.16-04.45.57-1-380368	176	22	22	5	0	5	509	19	19	0	0	NA	NA	NA	60	34	247	247	353	215	122	172	10	38	7	0.04	0.154	0.02
.	19.01.16-04.45.59-1-380371	146	14	14	3	0	3	525	11	11	0	0	NA	NA	NA	58	51	247	254	363	220	128	177	12	29	19	0.049	0.114	0.052
.	19.01.16-04.46.02-1-380375	31	1	1	0	0	0	0	0	0	0	0	NA	NA	NA	6	11	240	240	344	0	0	0	0	0	0	0	0	0
.	19.01.16-04.46.04-1-380376	128	10	10	3	0	3	510	9	9	0	0	NA	NA	NA	52	35	245	243	360	216	118	176	2	21	12	0.008	0.086	0.033
.	19.01.16-04.46.04-1-380377	39	1	1	0	0	0	0	0	0	0	0	NA	NA	NA	12	11	240	239	345	0	0	0	0	0	0	0	0	0
.	19.01.16-04.46.05-1-380378	93	3	3	0	0	0	515	2	2	0	0	NA	NA	NA	24	24	243	243	351	218	122	175	0	6	2	0	0.025	0.006
.	19.01.16-04.46.09-1-380382	150	10	10	3	0	3	523	9	9	0	0	NA	NA	NA	36	39	247	244	361	221	119	183	19	5	24	0.077	0.02	0.066
.	19.01.16-04.46.15-1-380383	151	13	13	4	0	2	544	11	11	0	0	NA	NA	NA	44	58	257	249	365	231	126	187	13	21	8	0.051	0.084	0.022
.	19.01.16-04.46.17-1-380399	150	20	20	11	0	9	534	18	18	0	0	NA	NA	NA	37	47	254	247	359	229	126	179	24	37	25	0.094	0.15	0.07
.	19.01.16-04.46.22-1-380400	88	4	4	0	0	0	514	3	3	0	0	NA	NA	NA	28	35	248	248	352	217	122	175	5	3	6	0.02	0.012	0.017
.	19.01.16-04.46.25-1-380401	117	13	13	3	0	2	512	11	11	0	0	NA	NA	NA	35	38	243	245	363	213	121	178	13	20	15	0.053	0.082	0.041
.	19.01.16-04.46.25-1-380402	34	1	1	0	0	0	0	0	0	0	0	NA	NA	NA	10	10	238	240	345	0	0	0	0	0	0	0	0	0
.	19.01.16-04.46.26-1-380403	178	21	21	5	0	5	529	17	17	0	0	NA	NA	NA	51	43	249	250	357	221	131	177	20	16	14	0.08	0.064	0.039
.	19.01.16-04.46.28-1-380404	121	12	12	3	0	3	511	11	11	0	0	NA	NA	NA	36	27	242	245	353	220	120	171	5	16	4	0.021	0.065	0.011
.	19.01.16-04.46.29-1-380405	203	25	25	9	0	5	536	21	21	0	0	NA	NA	NA	59	60	253	250	370	223	126	187	34	39	26	0.134	0.156	0.07
.	19.01.16-04.46.30-1-380406	120	9	9	3	0	3	515	7	7	0	0	NA	NA	NA	39	31	241	249	354	215	126	174	8	1	8	0.033	0.004	0.023
.	19.01.16-04.46.38-1-380407	384	38	38	6	0	6	591	34	34	0	0	NA	NA	NA	104	119	262	271	399	234	144	213	22	65	48	0.084	0.24	0.12
.	19.01.16-04.46.38-1-380408	116	15	15	3	0	3	523	14	14	0	0	NA	NA	NA	28	38	245	248	358	216	125	182	10	16	6	0.041	0.065	0.017
.	19.01.16-04.46.45-1-380418	35	1	1	0	0	0	0	0	0	0	0	NA	NA	NA	8	9	238	240	344	0	0	0	0	0	0	0	0	0
.	19.01.16-04.46.47-1-380421	60	3	3	2	0	2	147	2	2	0	0	NA	NA	NA	15	19	243	241	348	59	36	52	0	0	3	0	0	0.009
.	19.01.16-04.46.48-1-380423	171	41	41	8	0	8	533	37	37	0	0	NA	NA	NA	56	46	249	245	365	224	123	186	36	45	45	0.145	0.184	0.123
.	19.01.16-04.46.48-1-380424	32	1	1	0	0	0	0	0	0	0	0	NA	NA	NA	11	12	239	237	349	0	0	0	0	0	1	0	0	0.003
.	19.01.16-04.46.49-1-380426	59	3	3	0	0	0	506	2	2	0	0	NA	NA	NA	28	22	244	239	352	216	115	175	1	3	0	0.004	0.013	0
.	19.01.16-04.46.50-1-380427	63	2	2	1	0	1	517	1	1	0	0	NA	NA	NA	18	29	244	241	357	216	122	179	3	0	0	0.012	0	0
.	19.01.16-04.46.53-1-380435	206	28	28	10	0	9	549	24	24	0	0	NA	NA	NA	60	65	259	255	364	233	132	184	31	56	12	0.12	0.22	0.033
.	19.01.16-04.46.55-1-380436	206	21	21	5	0	5	551	18	18	0	0	NA	NA	NA	74	67	260	250	370	233	128	190	5	17	35	0.019	0.068	0.095
.	19.01.16-04.47.01-1-380440	174	9	9	5	0	5	541	8	8	0	0	NA	NA	NA	61	55	250	250	368	223	128	190	3	11	14	0.012	0.044	0.038
.	19.01.16-04.47.01-1-380442	57	2	2	0	0	0	201	0	0	0	0	NA	NA	NA	14	16	239	243	347	86	46	69	4	0	2	0.017	0	0.006
.	19.01.16-04.47.01-1-380443	220	12	12	3	0	3	569	9	9	0	0	NA	NA	NA	51	86	258	264	377	234	139	196	10	13	14	0.039	0.049	0.037
.	19.01.16-04.47.08-1-380444	119	8	8	2	0	2	522	6	6	0	0	NA	NA	NA	44	43	243	246	367	213	123	186	1	15	15	0.004	0.061	0.041
.	19.01.16-04.47.09-1-380445	119	8	8	1	0	1	509	6	6	0	0	NA	NA	NA	33	26	245	246	348	217	122	170	0	14	7	0	0.057	0.02
.	19.01.16-04.47.19-1-380462	85	4	4	0	0	0	514	3	3	0	0	NA	NA	NA	34	31	247	246	351	216	122	176	10	0	2	0.04	0	0.006
.	19.01.16-04.47.25-1-380463	60	2	2	1	0	1	50	1	1	0	0	NA	NA	NA	14	15	240	239	349	22	11	17	0	1	0	0	0.004	0
.	19.01.16-04.47.26-1-380464	64	2	2	0	0	0	352	1	1	0	0	NA	NA	NA	15	21	241	241	352	153	80	119	1	3	0	0.004	0.012	0
.	19.01.16-04.47.26-1-380465	159	17	17	4	0	2	533	16	16	0	0	NA	NA	NA	47	54	247	254	366	220	128	185	5	47	4	0.02	0.185	0.011
.	19.01.16-04.47.28-1-380466	154	6	6	1	0	0	531	5	5	0	0	NA	NA	NA	57	45	256	246	356	231	121	179	9	28	2	0.035	0.114	0.006
.	19.01.16-04.47.28-1-380467	118	14	14	5	0	5	522	12	12	0	0	NA	NA	NA	35	41	246	249	359	216	124	182	2	35	11	0.008	0.141	0.031
.	19.01.16-04.47.30-1-380468	124	4	4	0	0	0	527	2	2	0	0	NA	NA	NA	31	39	245	248	359	218	126	183	5	2	4	0.02	0.008	0.011
.	19.01.16-04.47.32-1-380469	61	2	2	1	0	1	0	1	1	0	0	NA	NA	NA	28	9	238	239	345	0	0	0	1	0	2	0.004	0	0.006
.	19.01.16-04.47.33-1-380470	61	2	2	0	0	0	505	1	1	0	0	NA	NA	NA	23	22	243	243	349	214	120	171	0	0	3	0	0	0.009
.	19.01.16-04.47.36-1-380471	184	11	11	3	0	2	549	10	10	0	0	NA	NA	NA	56	67	258	254	368	231	129	189	0	31	6	0	0.122	0.016
.	19.01.16-04.47.38-1-380472	244	18	18	3	0	2	554	16	16	0	0	NA	NA	NA	63	85	257	264	377	227	135	192	2	41	12	0.008	0.155	0.032
.	19.01.16-04.47.42-1-380474	183	10	10	3	0	3	539	8	8	0	0	NA	NA	NA	53	55	251	245	372	225	121	193	5	12	12	0.02	0.049	0.032
.	19.01.16-04.47.44-1-380477	90	4	4	1	0	1	497	2	2	0	0	NA	NA	NA	28	19	240	240	352	211	117	169	7	0	2	0.029	0	0.006
.	19.01.16-04.47.44-1-380478	92	7	7	4	0	3	513	6	6	0	0	NA	NA	NA	34	35	244	244	360	211	121	181	22	0	12	0.09	0	0.033
.	19.01.16-04.47.47-1-380482	185	33	33	9	0	5	539	31	31	0	0	NA	NA	NA	48	54	253	256	358	225	133	181	27	31	44	0.107	0.121	0.123
.	19.01.16-04.47.52-1-380491	60	3	3	0	0	0	504	2	2	0	0	NA	NA	NA	24	23	245	242	349	216	118	170	0	0	5	0	0	0.014
.	19.01.16-04.47.54-1-380493	229	27	27	8	0	4	583	24	24	0	0	NA	NA	NA	73	103	258	269	389	229	144	210	14	45	47	0.054	0.167	0.121
.	19.01.16-04.47.57-1-380495	93	6	6	3	0	3	515	5	5	0	0	NA	NA	NA	25	29	246	242	354	218	121	176	6	3	13	0.024	0.012	0.037
.	19.01.16-04.48.00-1-380499	207	21	21	5	0	3	546	17	17	0	0	NA	NA	NA	77	63	253	250	373	227	129	190	4	30	24	0.016	0.12	0.064
.	19.01.16-04.48.00-1-380500	112	5	5	2	0	1	519	4	4	0	0	NA	NA	NA	21	30	249	245	349	223	123	173	7	10	2	0.028	0.041	0.006
.	19.01.16-04.48.02-1-380502	234	24	24	8	0	5	553	22	22	0	0	NA	NA	NA	70	76	257	258	374	229	133	191	17	20	47	0.066	0.078	0.126
.	19.01.16-04.48.05-1-380503	62	3	3	1	0	1	507	2	2	0	0	NA	NA	NA	19	24	246	240	351	219	117	171	2	4	0	0.008	0.017	0
.	19.01.16-04.48.09-1-380507	55	2	2	1	0	1	504	1	1	0	0	NA	NA	NA	21	20	240	244	349	211	121	172	4	4	0	0.017	0.016	0
.	19.01.16-04.48.12-1-380508	37	1	1	0	0	0	0	0	0	0	0	NA	NA	NA	5	9	239	239	344	0	0	0	0	0	0	0	0	0
.	19.01.16-04.48.13-1-380509	96	9	9	1	0	1	516	7	7	0	0	NA	NA	NA	24	31	248	243	353	220	120	176	3	8	12	0.012	0.033	0.034
.	19.01.16-04.48.13-1-380510	35	1	1	0	0	0	0	0	0	0	0	NA	NA	NA	14	11	239	241	344	0	0	0	0	1	0	0	0.004	0
.	19.01.16-04.48.16-1-380511	173	21	21	5	0	5	547	19	19	0	0	NA	NA	NA	49	64	255	256	366	230	133	184	7	17	26	0.027	0.066	0.071
.	19.01.16-04.48.16-1-380527	32	1	1	0	0	0	0	0	0	0	0	NA	NA	NA	2	7	238	239	343	0	0	0	0	0	3	0	0	0.009
.	19.01.16-04.48.18-1-380528	31	1	1	0	0	0	0	0	0	0	0	NA	NA	NA	7	8	237	239	345	0	0	0	0	0	0	0	0	0
.	19.01.16-04.48.20-1-380529	87	6	6	4	0	2	516	5	5	0	0	NA	NA	NA	25	32	247	246	352	220	123	173	8	1	6	0.032	0.004	0.017
.	19.01.16-04.48.20-1-380530	59	3	3	0	0	0	510	2	2	0	0	NA	NA	NA	27	33	245	244	357	213	124	173	10	0	0	0.041	0	0
.	19.01.16-04.48.30-1-380531	66	2	2	0	0	0	508	1	1	0	0	NA	NA	NA	26	27	240	243	357	215	119	174	0	4	2	0	0.016	0.006
.	19.01.16-04.48.33-1-380533	150	17	17	4	0	4	520	13	13	0	0	NA	NA	NA	39	44	248	250	359	217	123	180	21	12	15	0.085	0.048	0.042
.	19.01.16-04.48.34-1-380534	119	5	5	1	0	1	511	4	4	0	0	NA	NA	NA	40	32	243	245	357	213	123	175	0	5	8	0	0.02	0.022
.	19.01.16-04.48.34-1-380535	155	5	5	0	0	0	537	4	4	0	0	NA	NA	NA	46	47	248	254	358	223	132	182	0	3	11	0	0.012	0.031
.	19.01.16-04.48.35-1-380536	204	22	22	9	0	7	533	19	19	0	0	NA	NA	NA	65	50	251	242	370	221	119	193	18	22	18	0.072	0.091	0.049
.	19.01.16-04.48.39-1-380537	66	3	3	1	0	1	514	2	2	0	0	NA	NA	NA	27	32	244	242	359	217	120	177	3	2	0	0.012	0.008	0
.	19.01.16-04.48.41-1-380538	128	13	13	3	0	3	526	9	9	0	0	NA	NA	NA	51	48	251	244	366	224	120	182	12	21	0	0.048	0.086	0
.	19.01.16-04.48.43-1-380541	60	2	2	1	0	1	519	1	1	0	0	NA	NA	NA	13	31	241	241	362	218	120	181	0	6	0	0	0.025	0
.	19.01.16-04.48.46-1-380545	265	38	38	14	0	10	557	35	35	0	0	NA	NA	NA	90	83	255	268	373	224	141	192	10	38	69	0.039	0.142	0.185
.	19.01.16-04.48.48-1-380553	266	71	71	15	0	9	553	66	66	0	0	NA	NA	NA	78	75	261	256	371	230	133	190	49	77	55	0.188	0.301	0.148
.	19.01.16-04.48.49-1-380554	238	49	49	17	0	10	556	48	48	0	0	NA	NA	NA	68	68	253	254	374	227	133	196	56	48	78	0.221	0.189	0.209
.	19.01.16-04.48.52-1-380557	249	64	64	14	0	10	551	58	58	0	0	NA	NA	NA	88	85	258	263	377	222	138	191	77	53	52	0.298	0.202	0.138
.	19.01.16-04.48.55-1-380563	171	26	26	5	0	4	531	22	22	0	0	NA	NA	NA	42	51	247	250	367	221	124	186	5	22	16	0.02	0.088	0.044
.	19.01.16-04.48.58-1-380565	303	22	22	3	0	3	563	20	20	0	0	NA	NA	NA	97	77	259	256	375	232	132	199	29	12	52	0.112	0.047	0.139
.	19.01.16-04.49.03-1-380569	239	33	33	10	0	6	551	30	30	0	0	NA	NA	NA	75	74	250	258	379	219	132	200	21	56	19	0.084	0.217	0.05
.	19.01.16-04.49.05-1-380570	248	39	39	11	0	8	548	36	36	0	0	NA	NA	NA	68	67	249	263	368	223	136	189	44	66	30	0.177	0.251	0.082
.	19.01.16-04.49.24-1-380587	289	41	41	7	0	4	562	40	40	0	0	NA	NA	NA	87	86	265	261	373	233	136	193	26	77	40	0.098	0.295	0.107
.	19.01.16-04.49.30-1-380588	40	1	1	0	0	0	0	0	0	0	0	NA	NA	NA	7	18	240	242	349	0	0	0	2	0	0	0.008	0	0
.	19.01.16-04.49.33-1-380589	229	15	15	7	0	4	555	14	14	0	0	NA	NA	NA	66	71	253	260	371	227	134	194	41	11	16	0.162	0.042	0.043
.	19.01.16-04.49.35-1-380590	90	7	7	4	0	3	517	6	6	0	0	NA	NA	NA	40	36	247	245	357	218	120	179	4	21	5	0.016	0.086	0.014
.	19.01.16-04.49.43-1-380593	237	26	26	10	0	9	542	24	24	0	0	NA	NA	NA	65	54	257	250	360	230	127	185	35	34	37	0.136	0.136	0.103
.	19.01.16-04.49.50-1-380602	92	7	7	2	0	2	518	5	5	0	0	NA	NA	NA	28	29	248	242	352	223	119	176	9	8	9	0.036	0.033	0.026
.	19.01.16-04.49.52-1-380607	215	11	11	3	0	3	552	8	8	0	0	NA	NA	NA	82	68	261	250	370	234	129	189	6	8	15	0.023	0.032	0.041
.	19.01.16-04.49.56-1-380610	145	19	19	4	0	3	538	18	18	0	0	NA	NA	NA	42	57	248	253	369	220	127	191	35	7	26	0.141	0.028	0.07
.	19.01.16-04.49.59-1-380613	176	18	18	3	0	3	534	17	17	0	0	NA	NA	NA	49	55	249	254	365	223	129	182	0	24	31	0	0.094	0.085
.	19.01.16-04.50.02-1-380620	65	2	2	0	0	0	197	1	1	0	0	NA	NA	NA	17	18	243	240	348	79	42	76	0	1	0	0	0.004	0
.	19.01.16-04.50.04-1-380621	122	12	12	3	0	2	531	11	11	0	0	NA	NA	NA	37	42	252	246	357	227	124	180	9	1	32	0.036	0.004	0.09
.	19.01.16-04.50.09-1-380622	120	14	14	5	0	4	515	13	13	0	0	NA	NA	NA	36	32	244	246	355	218	120	177	6	13	18	0.025	0.053	0.051
.	19.01.16-04.50.10-1-380626	260	25	25	7	0	5	551	22	22	0	0	NA	NA	NA	66	65	256	252	370	229	131	191	7	49	25	0.027	0.194	0.068
.	19.01.16-04.50.11-1-380627	143	7	7	0	0	0	514	5	5	0	0	NA	NA	NA	42	33	243	248	355	216	123	175	2	5	11	0.008	0.02	0.031
.	19.01.16-04.50.20-1-380653	63	3	3	0	0	0	515	2	2	0	0	NA	NA	NA	20	24	241	243	353	217	122	176	0	5	1	0	0.021	0.003
.	19.01.16-04.50.20-1-380654	65	2	2	0	0	0	402	1	1	0	0	NA	NA	NA	19	17	239	243	348	175	94	133	5	1	0	0.021	0.004	0
.	19.01.16-04.50.26-1-380655	66	3	3	1	0	1	497	2	2	0	0	NA	NA	NA	20	20	241	242	350	213	118	166	0	0	12	0	0	0.034
.	19.01.16-04.50.28-1-380657	180	22	22	7	0	5	541	19	19	0	0	NA	NA	NA	44	52	254	251	360	227	128	186	17	34	14	0.067	0.135	0.039
.	19.01.16-04.50.28-1-380658	148	13	13	5	0	3	536	11	11	0	0	NA	NA	NA	49	47	252	248	360	227	126	183	11	21	19	0.044	0.085	0.053
.	19.01.16-04.50.29-1-380659	114	11	11	1	0	1	521	10	10	0	0	NA	NA	NA	49	35	250	247	351	222	123	176	14	9	5	0.056	0.036	0.014
.	19.01.16-04.50.31-1-380660	86	3	3	0	0	0	508	2	2	0	0	NA	NA	NA	28	29	249	242	351	220	117	171	0	2	4	0	0.008	0.011
.	19.01.16-04.50.31-1-380661	150	13	13	2	0	2	522	12	12	0	0	NA	NA	NA	43	41	245	250	359	215	127	180	21	11	5	0.086	0.044	0.014
.	19.01.16-04.50.32-1-380662	65	5	5	3	0	3	498	3	3	0	0	NA	NA	NA	31	19	238	245	349	206	120	172	3	2	6	0.013	0.008	0.017
.	19.01.16-04.50.39-1-380663	86	5	5	2	0	2	507	4	4	0	0	NA	NA	NA	24	21	240	244	350	214	122	171	4	4	3	0.017	0.016	0.009
.	19.01.16-04.50.42-1-380666	83	6	6	1	0	1	508	5	5	0	0	NA	NA	NA	24	27	243	247	350	211	123	174	1	7	1	0.004	0.028	0.003
.	19.01.16-04.50.45-1-380669	32	1	1	0	0	0	0	0	0	0	0	NA	NA	NA	12	10	239	239	345	0	0	0	0	0	0	0	0	0
.	19.01.16-04.50.50-1-380678	118	4	4	1	0	0	510	3	3	0	0	NA	NA	NA	28	25	242	247	349	215	124	171	0	7	5	0	0.028	0.014
.	19.01.16-04.50.51-1-380684	62	2	2	0	0	0	0	1	1	0	0	NA	NA	NA	16	11	236	239	349	0	0	0	3	0	0	0.013	0	0
.	19.01.16-04.50.52-1-380686	236	31	31	9	0	6	560	27	27	0	0	NA	NA	NA	60	76	252	261	376	228	138	194	14	59	44	0.056	0.226	0.117
.	19.01.16-04.50.53-1-380688	267	28	28	6	0	5	559	24	24	0	0	NA	NA	NA	77	80	259	261	373	230	136	193	7	85	16	0.027	0.326	0.043
.	19.01.16-04.50.53-1-380689	151	11	11	2	0	2	522	9	9	0	0	NA	NA	NA	45	45	248	252	358	219	124	179	2	15	13	0.008	0.06	0.036
.	19.01.16-04.50.56-1-380690	33	1	1	0	0	0	0	0	0	0	0	NA	NA	NA	18	6	236	237	346	0	0	0	3	0	0	0.013	0	0
.	19.01.16-04.50.56-1-380691	179	18	18	3	0	2	539	16	16	0	0	NA	NA	NA	60	52	249	251	365	221	130	188	12	16	34	0.048	0.064	0.093
.	19.01.16-04.50.56-1-380692	144	13	13	3	0	2	530	12	12	0	0	NA	NA	NA	59	47	251	248	361	225	125	180	9	14	9	0.036	0.056	0.025
.	19.01.16-04.50.58-1-380693	176	33	33	7	0	6	534	30	30	0	0	NA	NA	NA	53	49	250	253	359	224	129	181	10	52	47	0.04	0.206	0.131
.	19.01.16-04.51.01-1-380699	34	1	1	0	0	0	0	0	0	0	0	NA	NA	NA	7	13	241	241	344	0	0	0	3	0	0	0.012	0	0
.	19.01.16-04.51.03-1-380700	160	18	18	6	0	4	533	16	16	0	0	NA	NA	NA	59	53	251	251	364	219	128	186	15	39	12	0.06	0.155	0.033
.	19.01.16-04.51.04-1-380701	35	1	1	0	0	0	0	0	0	0	0	NA	NA	NA	9	9	238	238	346	0	0	0	3	0	0	0.013	0	0
.	19.01.16-04.51.07-1-380702	57	2	2	0	0	0	148	1	1	0	0	NA	NA	NA	22	10	237	241	345	59	35	54	0	0	5	0	0	0.014
.	19.01.16-04.51.12-1-380703	91	6	6	2	0	2	517	5	5	0	0	NA	NA	NA	27	38	248	247	356	220	118	179	13	0	13	0.052	0	0.037
.	19.01.16-04.51.14-1-380704	177	17	17	2	0	2	530	15	15	0	0	NA	NA	NA	49	47	250	248	362	220	126	184	16	11	9	0.064	0.044	0.025
.	19.01.16-04.51.17-1-380720	63	2	2	0	0	0	509	0	0	0	0	NA	NA	NA	23	26	242	243	354	215	120	174	2	0	3	0.008	0	0.008
.	19.01.16-04.51.26-1-380721	87	3	3	1	0	1	521	2	2	0	0	NA	NA	NA	29	44	247	249	361	219	124	178	4	4	0	0.016	0.016	0
.	19.01.16-04.51.27-1-380723	65	2	2	0	0	0	502	1	1	0	0	NA	NA	NA	13	19	246	242	344	218	118	166	0	2	6	0	0.008	0.017
.	19.01.16-04.51.29-1-380724	31	1	1	0	0	0	0	0	0	0	0	NA	NA	NA	8	4	238	237	342	0	0	0	0	1	0	0	0.004	0
.	19.01.16-04.51.31-1-380725	116	4	4	1	0	1	516	3	3	0	0	NA	NA	NA	25	34	244	248	355	216	125	175	0	10	7	0	0.04	0.02
.	19.01.16-04.51.34-1-380726	124	9	9	3	0	3	511	8	8	0	0	NA	NA	NA	39	28	245	244	352	215	122	174	6	8	5	0.024	0.033	0.014
.	19.01.16-04.51.36-1-380727	284	25	25	7	0	6	562	22	22	0	0	NA	NA	NA	80	79	263	263	366	233	139	190	0	55	30	0	0.209	0.082
.	19.01.16-04.51.37-1-380728	97	3	3	0	0	0	511	2	2	0	0	NA	NA	NA	31	29	245	242	355	217	119	175	1	0	1	0.004	0	0.003
.	19.01.16-04.51.38-1-380729	264	29	29	11	0	8	556	24	24	0	0	NA	NA	NA	74	73	259	256	371	227	133	196	1	35	64	0.004	0.137	0.173
.	19.01.16-04.51.38-1-380730	90	4	4	1	0	1	510	2	2	0	0	NA	NA	NA	28	25	245	243	350	217	120	173	0	0	7	0	0	0.02
.	19.01.16-04.51.39-1-380731	57	2	2	1	0	1	401	1	1	0	0	NA	NA	NA	17	22	240	244	351	172	95	134	1	0	2	0.004	0	0.006
.	19.01.16-04.51.43-1-380735	89	8	8	1	0	1	506	7	7	0	0	NA	NA	NA	38	24	241	244	352	210	119	177	18	4	2	0.075	0.016	0.006
.	19.01.16-04.51.46-1-380739	61	3	3	2	0	2	499	2	2	0	0	NA	NA	NA	19	19	237	244	351	212	118	169	4	0	0	0.017	0	0
.	19.01.16-04.51.49-1-380743	32	1	1	0	0	0	0	0	0	0	0	NA	NA	NA	11	8	239	238	344	0	0	0	0	0	0	0	0	0
.	19.01.16-04.51.49-1-380744	183	18	18	4	0	3	532	16	16	0	0	NA	NA	NA	49	48	248	247	366	222	124	186	4	18	35	0.016	0.073	0.096
.	19.01.16-04.51.51-1-380747	35	1	1	0	0	0	0	0	0	0	0	NA	NA	NA	9	9	240	237	345	0	0	0	0	1	0	0	0.004	0
.	19.01.16-04.51.52-1-380752	35	1	1	0	0	0	0	0	0	0	0	NA	NA	NA	10	4	239	236	342	0	0	0	0	0	4	0	0	0.012
.	19.01.16-04.51.53-1-380754	238	16	16	9	0	8	556	14	14	0	0	NA	NA	NA	64	70	258	252	373	231	131	194	0	37	26	0	0.147	0.07
.	19.01.16-04.51.54-1-380755	239	19	19	6	0	5	543	18	18	0	0	NA	NA	NA	66	64	256	254	367	227	130	186	20	37	19	0.078	0.146	0.052
.	19.01.16-04.51.55-1-380756	57	2	2	0	0	0	0	0	0	0	0	NA	NA	NA	15	17	239	242	349	0	0	0	0	0	5	0	0	0.014
.	19.01.16-04.51.58-1-380758	116	9	9	3	0	3	519	6	6	0	0	NA	NA	NA	35	35	246	248	354	219	125	175	6	3	11	0.024	0.012	0.031
.	19.01.16-04.51.59-1-380759	276	20	20	5	0	2	574	18	18	0	0	NA	NA	NA	89	89	267	257	378	242	134	198	17	33	22	0.064	0.128	0.058
.	19.01.16-04.52.02-1-380763	121	12	12	2	0	0	521	7	7	0	0	NA	NA	NA	36	42	248	251	356	220	124	177	0	7	17	0	0.028	0.048
.	19.01.16-04.52.12-1-380767	90	6	6	1	0	0	512	4	4	0	0	NA	NA	NA	30	30	245	245	353	216	123	173	8	7	4	0.033	0.029	0.011
.	19.01.16-04.52.16-1-380769	184	49	49	11	0	10	531	44	44	0	0	NA	NA	NA	56	60	246	256	371	213	130	188	49	38	51	0.199	0.148	0.137
.	19.01.16-04.52.16-1-380770	207	17	17	2	0	1	545	14	14	0	0	NA	NA	NA	76	66	254	252	373	224	130	191	16	25	20	0.063	0.099	0.054
.	19.01.16-04.52.20-1-380786	95	8	8	1	0	0	508	7	7	0	0	NA	NA	NA	27	26	242	243	354	212	121	175	10	8	1	0.041	0.033	0.003
.	19.01.16-04.52.20-1-380791	33	1	1	0	0	0	0	0	0	0	0	NA	NA	NA	10	14	240	243	344	0	0	0	0	0	0	0	0	0
.	19.01.16-04.52.21-1-380792	36	1	1	1	0	1	0	0	0	0	0	NA	NA	NA	12	8	237	238	346	0	0	0	0	1	0	0	0.004	0
.	19.01.16-04.52.22-1-380793	234	24	24	4	0	3	542	22	22	0	0	NA	NA	NA	73	65	252	256	370	217	132	193	28	30	16	0.111	0.117	0.043
.	19.01.16-04.52.23-1-380794	89	11	11	4	0	4	500	9	9	0	0	NA	NA	NA	28	26	241	246	352	211	117	172	6	10	13	0.025	0.041	0.037
.	19.01.16-04.52.26-1-380795	267	62	62	14	0	11	555	59	59	0	0	NA	NA	NA	100	82	260	252	383	228	128	199	55	77	37	0.212	0.306	0.097
.	19.01.16-04.52.26-1-380796	62	4	4	0	0	0	511	3	3	0	0	NA	NA	NA	21	26	243	243	353	216	122	173	9	2	0	0.037	0.008	0
.	19.01.16-04.52.28-1-380797	562	37	37	6	0	4	631	33	33	0	0	NA	NA	NA	142	149	283	272	407	255	151	225	24	54	53	0.085	0.199	0.13
.	19.01.16-04.52.40-1-380798	238	47	47	15	0	12	573	44	44	0	0	NA	NA	NA	64	100	265	265	383	234	137	202	27	77	51	0.102	0.291	0.133
.	19.01.16-04.52.41-1-380799	85	3	3	1	0	1	514	2	2	0	0	NA	NA	NA	27	31	245	244	355	215	124	175	8	0	9	0.033	0	0.025
.	19.01.16-04.52.42-1-380800	31	1	1	1	0	1	0	0	0	0	0	NA	NA	NA	14	9	238	238	346	0	0	0	0	0	6	0	0	0.017
.	19.01.16-04.52.44-1-380804	62	3	3	2	0	2	99	2	2	0	0	NA	NA	NA	21	22	242	244	349	40	26	33	0	3	0	0	0.012	0
.	19.01.16-04.52.47-1-380808	152	9	9	2	0	2	531	7	7	0	0	NA	NA	NA	55	51	251	255	358	225	126	180	11	6	10	0.044	0.024	0.028
.	19.01.16-04.52.51-1-380817	149	12	12	0	0	0	529	10	10	0	0	NA	NA	NA	50	46	251	250	358	222	126	181	2	15	6	0.008	0.06	0.017
.	19.01.16-04.52.54-1-380823	126	4	4	1	0	1	521	3	3	0	0	NA	NA	NA	39	36	251	242	356	224	120	177	0	0	11	0	0	0.031
.	19.01.16-04.52.55-1-380824	238	25	25	11	0	10	558	23	23	0	0	NA	NA	NA	61	74	257	257	373	230	134	194	4	46	30	0.016	0.179	0.08
.	19.01.16-04.53.06-1-380830	209	24	24	6	0	3	532	21	21	0	0	NA	NA	NA	67	47	250	253	357	222	129	181	18	42	14	0.072	0.166	0.039
.	19.01.16-04.53.07-1-380831	91	5	5	1	0	1	520	4	4	0	0	NA	NA	NA	41	47	248	253	359	217	127	176	4	7	0	0.016	0.028	0
.	19.01.16-04.53.10-1-380832	90	4	4	0	0	0	510	3	3	0	0	NA	NA	NA	25	23	247	238	351	219	118	173	6	0	4	0.024	0	0.011
.	19.01.16-04.53.18-1-380848	39	1	1	1	0	1	0	0	0	0	0	NA	NA	NA	11	8	239	239	343	0	0	0	0	0	0	0	0	0
.	19.01.16-04.53.20-1-380849	124	4	4	2	0	2	521	3	3	0	0	NA	NA	NA	31	46	239	257	363	212	131	178	1	0	2	0.004	0	0.006
.	19.01.16-04.53.21-1-380850	235	76	76	15	0	11	554	67	67	0	0	NA	NA	NA	69	68	251	254	376	223	135	196	34	68	124	0.135	0.268	0.33
.	19.01.16-04.53.23-1-380851	118	5	5	3	0	2	522	4	4	0	0	NA	NA	NA	32	33	247	245	354	221	122	179	2	11	0	0.008	0.045	0
.	19.01.16-04.53.29-1-380852	33	1	1	0	0	0	0	0	0	0	0	NA	NA	NA	9	8	240	238	343	0	0	0	0	0	1	0	0	0.003
.	19.01.16-04.53.30-1-380854	209	12	12	6	0	4	546	11	11	0	0	NA	NA	NA	57	61	254	256	364	225	131	190	3	8	32	0.012	0.031	0.088
.	19.01.16-04.53.31-1-380855	90	5	5	2	0	2	518	4	4	0	0	NA	NA	NA	32	32	244	244	357	216	122	180	6	1	3	0.025	0.004	0.008
.	19.01.16-04.53.31-1-380856	307	13	13	3	0	3	576	10	10	0	0	NA	NA	NA	79	92	265	262	378	240	137	199	3	18	19	0.011	0.069	0.05
.	19.01.16-04.53.35-1-380857	61	2	2	1	0	1	501	0	0	0	0	NA	NA	NA	25	16	240	242	347	216	116	169	2	2	0	0.008	0.008	0
.	19.01.16-04.53.37-1-380858	119	6	6	3	0	2	521	5	5	0	0	NA	NA	NA	46	41	250	248	356	217	125	179	7	0	10	0.028	0	0.028
.	19.01.16-04.53.41-1-380860	34	1	1	1	0	1	0	0	0	0	0	NA	NA	NA	8	8	239	238	344	0	0	0	2	0	0	0.008	0	0
.	19.01.16-04.53.42-1-380861	67	3	3	0	0	0	500	2	2	0	0	NA	NA	NA	16	14	241	241	345	213	117	170	3	0	0	0.012	0	0
.	19.01.16-04.53.44-1-380863	89	7	7	2	0	2	514	6	6	0	0	NA	NA	NA	29	29	246	247	349	217	124	173	6	3	3	0.024	0.012	0.009
.	19.01.16-04.53.44-1-380866	60	2	2	0	0	0	148	1	1	0	0	NA	NA	NA	15	22	244	242	349	60	32	56	0	2	0	0	0.008	0
.	19.01.16-04.53.45-1-380867	59	3	3	1	0	1	507	2	2	0	0	NA	NA	NA	22	25	246	241	351	218	116	173	0	7	2	0	0.029	0.006
.	19.01.16-04.53.52-1-380878	87	4	4	1	0	1	519	2	2	0	0	NA	NA	NA	34	38	246	242	363	216	121	182	2	12	7	0.008	0.05	0.019
.	19.01.16-04.53.53-1-380880	297	67	67	15	0	13	558	60	60	0	0	NA	NA	NA	80	71	257	257	370	233	134	191	57	78	57	0.222	0.304	0.154
.	19.01.16-04.53.54-1-380881	61	4	4	1	0	1	497	3	3	0	0	NA	NA	NA	26	17	238	244	348	208	121	168	1	1	4	0.004	0.004	0.011
.	19.01.16-04.53.55-1-380882	113	9	9	3	0	3	519	8	8	0	0	NA	NA	NA	39	37	247	242	361	216	122	181	11	4	15	0.045	0.017	0.042
.	19.01.16-04.53.56-1-380883	35	1	1	0	0	0	0	0	0	0	0	NA	NA	NA	8	7	238	238	344	0	0	0	0	0	3	0	0	0.009
.	19.01.16-04.53.58-1-380886	177	14	14	5	0	4	540	12	12	0	0	NA	NA	NA	63	60	252	257	364	226	134	180	14	13	29	0.056	0.051	0.08
.	19.01.16-04.53.58-1-380887	61	3	3	1	0	1	506	2	2	0	0	NA	NA	NA	30	28	241	243	357	212	119	175	0	4	3	0	0.016	0.008
.	19.01.16-04.53.59-1-380888	353	19	19	7	0	3	590	18	18	0	0	NA	NA	NA	112	115	266	264	398	238	138	214	38	30	8	0.143	0.114	0.02
.	19.01.16-04.54.05-1-380891	123	6	6	2	0	2	525	5	5	0	0	NA	NA	NA	49	47	247	252	361	219	127	179	3	4	8	0.012	0.016	0.022
.	19.01.16-04.54.06-1-380892	89	6	6	2	0	2	512	5	5	0	0	NA	NA	NA	43	32	247	242	356	220	116	176	2	6	8	0.008	0.025	0.022
.	19.01.16-04.54.12-1-380897	67	2	2	0	0	0	512	1	1	0	0	NA	NA	NA	27	29	243	242	357	214	120	178	2	0	2	0.008	0	0.006
.	19.01.16-04.54.13-1-380898	29	1	1	0	0	0	0	0	0	0	0	NA	NA	NA	5	11	239	240	345	0	0	0	0	0	0	0	0	0
.	19.01.16-04.54.15-1-380899	149	7	7	1	0	1	542	5	5	0	0	NA	NA	NA	50	56	250	251	368	224	127	191	3	8	7	0.012	0.032	0.019
.	19.01.16-04.54.21-1-380915	301	41	41	16	0	12	560	39	39	0	0	NA	NA	NA	108	78	259	265	367	229	141	190	38	40	63	0.147	0.151	0.172
.	19.01.16-04.54.21-1-380916	36	1	1	0	0	0	0	0	0	0	0	NA	NA	NA	10	10	237	239	347	0	0	0	0	0	2	0	0	0.006
.	19.01.16-04.54.22-1-380917	96	4	4	1	0	1	510	2	2	0	0	NA	NA	NA	26	30	241	244	358	214	121	175	0	6	4	0	0.025	0.011
.	19.01.16-04.54.24-1-380918	55	2	2	0	0	0	504	1	1	0	0	NA	NA	NA	21	23	242	243	351	214	121	169	0	0	4	0	0	0.011
.	19.01.16-04.54.24-1-380919	96	3	3	0	0	0	520	2	2	0	0	NA	NA	NA	36	32	248	245	352	220	123	177	0	8	5	0	0.033	0.014
.	19.01.16-04.54.30-1-380920	174	20	20	2	0	2	536	16	16	0	0	NA	NA	NA	66	61	262	251	361	234	123	179	36	37	6	0.137	0.147	0.017
.	19.01.16-04.54.34-1-380921	117	9	9	2	0	2	518	8	8	0	0	NA	NA	NA	43	40	250	243	360	224	116	178	0	15	11	0	0.062	0.031
.	19.01.16-04.54.35-1-380922	119	4	4	0	0	0	522	3	3	0	0	NA	NA	NA	42	40	248	247	358	222	123	177	1	0	7	0.004	0	0.02
.	19.01.16-04.54.35-1-380923	64	6	6	1	0	0	507	5	5	0	0	NA	NA	NA	35	28	244	246	351	212	120	175	10	0	0	0.041	0	0
.	19.01.16-04.54.38-1-380924	123	6	6	3	0	2	523	5	5	0	0	NA	NA	NA	38	44	248	244	365	218	121	184	6	0	20	0.024	0	0.055
.	19.01.16-04.54.44-1-380927	362	37	37	12	0	9	578	32	32	0	0	NA	NA	NA	110	102	260	266	389	231	142	205	33	32	46	0.127	0.12	0.118
.	19.01.16-04.54.48-1-380933	31	1	1	0	0	0	0	0	0	0	0	NA	NA	NA	11	10	240	237	346	0	0	0	0	2	0	0	0.008	0
.	19.01.16-04.54.49-1-380941	57	2	2	1	0	1	49	1	1	0	0	NA	NA	NA	17	16	241	241	347	20	9	20	5	0	0	0.021	0	0
.	19.01.16-04.54.50-1-380942	176	13	13	3	0	2	544	12	12	0	0	NA	NA	NA	48	55	252	254	362	226	133	185	13	5	11	0.052	0.02	0.03
.	19.01.16-04.54.52-1-380948	216	34	34	6	0	3	534	32	32	0	0	NA	NA	NA	56	53	251	252	363	222	128	184	15	74	39	0.06	0.294	0.107
.	19.01.16-04.54.54-1-380950	117	6	6	2	0	2	511	5	5	0	0	NA	NA	NA	38	29	241	249	352	209	126	176	2	0	17	0.008	0	0.048
.	19.01.16-04.54.56-1-380951	29	1	1	0	0	0	0	0	0	0	0	NA	NA	NA	8	11	240	241	343	0	0	0	3	0	0	0.012	0	0
.	19.01.16-04.54.57-1-380952	32	1	1	1	0	1	0	0	0	0	0	NA	NA	NA	10	8	237	236	348	0	0	0	1	0	0	0.004	0	0
.	19.01.16-04.54.59-1-380955	119	20	20	7	0	6	538	19	19	0	0	NA	NA	NA	29	48	250	250	361	223	128	187	39	10	9	0.156	0.04	0.025
.	19.01.16-04.55.02-1-380958	236	41	41	11	0	11	534	36	36	0	0	NA	NA	NA	84	56	256	253	360	223	128	183	22	47	46	0.086	0.186	0.128
.	19.01.16-04.55.10-1-380959	32	1	1	1	0	1	0	0	0	0	0	NA	NA	NA	8	6	238	239	342	0	0	0	0	0	0	0	0	0
.	19.01.16-04.55.10-1-380960	33	1	1	0	0	0	0	0	0	0	0	NA	NA	NA	8	8	239	239	343	0	0	0	0	0	1	0	0	0.003
.	19.01.16-04.55.12-1-380961	119	5	5	2	0	2	512	2	2	0	0	NA	NA	NA	41	33	248	238	360	220	114	178	0	7	5	0	0.029	0.014
.	19.01.16-04.55.13-1-380962	33	1	1	0	0	0	0	0	0	0	0	NA	NA	NA	15	10	236	240	347	0	0	0	3	0	0	0.013	0	0
.	19.01.16-04.55.13-1-380963	117	12	12	2	0	2	527	9	9	0	0	NA	NA	NA	33	45	243	251	364	220	127	180	2	9	16	0.008	0.036	0.044
.	19.01.16-04.55.15-1-380964	61	2	2	0	0	0	497	1	1	0	0	NA	NA	NA	16	17	238	246	346	210	120	167	0	0	2	0	0	0.006
.	19.01.16-04.55.15-1-380965	101	3	3	1	0	1	512	1	1	0	0	NA	NA	NA	33	34	247	243	357	219	117	176	3	0	1	0.012	0	0.003
.	19.01.16-04.55.25-1-380981	236	35	35	5	0	5	538	30	30	0	0	NA	NA	NA	75	57	255	251	364	227	126	185	8	36	37	0.031	0.143	0.102
.	19.01.16-04.55.25-1-380982	202	41	41	15	0	10	533	40	40	0	0	NA	NA	NA	60	55	252	248	368	221	126	186	39	47	49	0.155	0.19	0.133
.	19.01.16-04.55.27-1-380984	145	6	6	1	0	0	538	4	4	0	0	NA	NA	NA	47	47	251	253	356	225	131	182	5	3	12	0.02	0.012	0.034
.	19.01.16-04.55.29-1-380985	62	2	2	2	0	2	508	1	1	0	0	NA	NA	NA	25	22	245	243	347	218	118	172	0	10	0	0	0.041	0
.	19.01.16-04.55.34-1-380986	96	8	8	1	0	1	513	6	6	0	0	NA	NA	NA	37	33	245	248	353	217	119	177	14	5	5	0.057	0.02	0.014
.	19.01.16-04.55.36-1-380987	114	7	7	3	0	3	517	5	5	0	0	NA	NA	NA	32	31	250	241	353	224	119	174	10	8	5	0.04	0.033	0.014
.	19.01.16-04.55.36-1-380988	63	2	2	0	0	0	351	1	1	0	0	NA	NA	NA	22	27	245	245	350	152	80	119	0	2	1	0	0.008	0.003
.	19.01.16-04.55.40-1-380989	290	25	25	6	0	5	543	23	23	0	0	NA	NA	NA	93	67	256	258	366	225	134	184	13	24	43	0.051	0.093	0.117
.	19.01.16-04.55.44-1-380993	242	41	41	7	0	5	555	35	35	0	0	NA	NA	NA	67	74	254	262	371	227	135	193	14	57	53	0.055	0.218	0.143
.	19.01.16-04.55.49-1-380999	60	3	3	0	0	0	99	2	2	0	0	NA	NA	NA	20	19	243	244	345	40	27	32	5	0	7	0.021	0	0.02
.	19.01.16-04.55.49-1-381000	92	13	13	1	0	1	516	10	10	0	0	NA	NA	NA	27	33	246	245	355	219	123	174	0	12	25	0	0.049	0.07
.	19.01.16-04.55.54-1-381008	178	7	7	2	0	2	537	6	6	0	0	NA	NA	NA	51	55	254	250	364	220	128	189	3	14	7	0.012	0.056	0.019
.	19.01.16-04.55.54-1-381009	122	9	9	2	0	2	522	8	8	0	0	NA	NA	NA	28	36	245	248	356	221	123	178	13	9	7	0.053	0.036	0.02
.	19.01.16-04.55.55-1-381010	176	13	13	1	0	1	534	12	12	0	0	NA	NA	NA	50	49	248	249	365	221	125	188	1	21	9	0.004	0.084	0.025
.	19.01.16-04.56.08-1-381016	123	7	7	5	0	3	530	6	6	0	0	NA	NA	NA	36	37	250	245	355	225	125	180	11	7	12	0.044	0.029	0.034
.	19.01.16-04.56.09-1-381017	412	81	81	29	0	23	591	76	76	0	0	NA	NA	NA	117	110	274	259	390	247	134	210	41	124	78	0.15	0.479	0.2
.	19.01.16-04.56.11-1-381018	34	1	1	0	0	0	0	0	0	0	0	NA	NA	NA	5	13	241	238	347	0	0	0	0	0	1	0	0	0.003
.	19.01.16-04.56.12-1-381019	93	6	6	2	0	2	512	5	5	0	0	NA	NA	NA	37	28	246	243	352	219	120	173	2	3	19	0.008	0.012	0.054
.	19.01.16-04.56.13-1-381023	94	3	3	1	0	1	507	2	2	0	0	NA	NA	NA	29	18	240	240	351	215	118	174	5	1	0	0.021	0.004	0
.	19.01.16-04.56.15-1-381024	173	10	10	3	0	1	524	9	9	0	0	NA	NA	NA	44	43	249	250	357	219	128	177	1	22	4	0.004	0.088	0.011
.	19.01.16-04.56.15-1-381025	121	15	15	3	0	3	523	13	13	0	0	NA	NA	NA	37	41	250	246	358	224	121	178	4	5	23	0.016	0.02	0.064
.	19.01.16-04.56.16-1-381026	64	7	7	1	0	1	511	5	5	0	0	NA	NA	NA	30	33	244	243	359	216	119	176	9	1	16	0.037	0.004	0.045
.	19.01.16-04.56.25-1-381042	58	5	5	0	0	0	507	4	4	0	0	NA	NA	NA	17	22	245	243	347	217	120	170	5	2	7	0.02	0.008	0.02
.	19.01.16-04.56.26-1-381043	92	4	4	1	0	0	504	3	3	0	0	NA	NA	NA	32	23	244	243	349	214	120	170	0	0	11	0	0	0.032
.	19.01.16-04.56.28-1-381044	34	1	1	0	0	0	0	0	0	0	0	NA	NA	NA	11	8	237	238	346	0	0	0	0	0	2	0	0	0.006
.	19.01.16-04.56.30-1-381045	92	6	6	2	0	2	512	5	5	0	0	NA	NA	NA	32	30	249	240	354	222	116	174	0	19	2	0	0.079	0.006
.	19.01.16-04.56.32-1-381046	211	42	42	12	0	8	548	37	37	0	0	NA	NA	NA	66	69	254	257	371	226	133	189	37	46	33	0.146	0.179	0.089
.	19.01.16-04.56.33-1-381047	60	2	2	1	0	1	252	1	1	0	0	NA	NA	NA	21	21	239	243	352	109	62	81	0	0	1	0	0	0.003
.	19.01.16-04.56.37-1-381048	57	2	2	0	0	0	0	1	1	0	0	NA	NA	NA	11	12	237	239	349	0	0	0	1	0	2	0.004	0	0.006
.	19.01.16-04.56.39-1-381049	142	22	22	5	0	4	507	21	21	0	0	NA	NA	NA	52	27	242	241	357	209	121	177	13	14	18	0.054	0.058	0.05
.	19.01.16-04.56.39-1-381050	66	4	4	1	0	1	506	3	3	0	0	NA	NA	NA	30	24	244	243	350	213	121	172	5	7	0	0.02	0.029	0
.	19.01.16-04.56.39-1-381051	64	3	3	0	0	0	506	2	2	0	0	NA	NA	NA	23	23	243	241	352	213	119	174	4	3	0	0.016	0.012	0
.	19.01.16-04.56.40-1-381052	32	1	1	0	0	0	0	0	0	0	0	NA	NA	NA	11	6	239	238	342	0	0	0	0	0	0	0	0	0
.	19.01.16-04.56.42-1-381055	238	26	26	8	0	8	558	22	22	0	0	NA	NA	NA	62	77	251	267	372	226	140	192	7	52	43	0.028	0.195	0.116
.	19.01.16-04.56.42-1-381056	182	11	11	4	0	4	557	8	8	0	0	NA	NA	NA	52	70	260	261	362	232	139	186	11	2	21	0.042	0.008	0.058
.	19.01.16-04.56.45-1-381060	121	5	5	1	0	1	516	4	4	0	0	NA	NA	NA	35	33	244	244	358	216	122	178	6	7	6	0.025	0.029	0.017
.	19.01.16-04.56.51-1-381071	705	54	54	11	0	10	683	49	49	0	0	NA	NA	NA	190	207	295	295	430	266	169	248	35	75	60	0.119	0.254	0.14
.	19.01.16-04.56.53-1-381077	64	2	2	1	0	1	502	1	1	0	0	NA	NA	NA	28	18	242	241	348	215	115	172	0	7	5	0	0.029	0.014
.	19.01.16-04.56.59-1-381080	92	15	15	4	0	3	516	12	12	0	0	NA	NA	NA	32	37	249	245	356	219	123	174	28	7	11	0.112	0.029	0.031
.	19.01.16-04.57.03-1-381083	217	41	41	14	0	12	558	36	36	0	0	NA	NA	NA	60	74	256	256	375	230	134	194	38	47	59	0.148	0.184	0.157
.	19.01.16-04.57.04-1-381084	93	13	13	4	0	3	506	11	11	0	0	NA	NA	NA	28	21	240	243	351	212	116	178	11	10	4	0.046	0.041	0.011
.	19.01.16-04.57.06-1-381085	35	1	1	1	0	1	0	0	0	0	0	NA	NA	NA	5	13	240	241	345	0	0	0	0	3	0	0	0.012	0
.	19.01.16-04.57.09-1-381086	57	2	2	2	0	2	507	1	1	0	0	NA	NA	NA	24	21	242	242	350	216	119	172	0	5	0	0	0.021	0
.	19.01.16-04.57.15-1-381088	90	5	5	0	0	0	510	4	4	0	0	NA	NA	NA	38	29	243	242	357	215	120	175	0	2	7	0	0.008	0.02
.	19.01.16-04.57.20-1-381104	329	23	23	6	0	6	597	21	21	0	0	NA	NA	NA	94	113	274	261	391	248	141	208	18	43	31	0.066	0.165	0.079
[truncated: 1 more rows]
