# Supplementary material for: Modelling targeted rabies vaccination strategies for a domestic dog population with heterogeneous roaming patterns
Source: PLoS Negl Trop Dis. 2019 Jul 8;13(7):e0007582. doi: 10.1371/journal.pntd.0007582 (PMC6638970; doi:10.1371/journal.pntd.0007582)
Supplement: S1 Zip file folder — The files contain a summary for each simulation for its respective scenario. The files are named first with the population structure (FP, ED, RD, SD) and then the specific vaccination strategy used for that scenario. (ZIP) [file pntd.0007582.s002.zip › Supp_Files/FP_E0.9_R0.5_S0.7_all_measuresReport.txt]

scenario	iteration	duration	tot_deaths	rabid_dogs	moved	mov_DK	movInfect	n_vacc	n_cull	detDogs_cull	contDogs_cull	reactCull	preemptVaccCov_dogLevel	reactVaccCov_dogLevel	mean_Rt	non_rabid_dead	born	nb_in_exp_cat	nb_in_roam_cat	nb_stayhome	nb_exp_vacc	nb_roam_vacc	nb_stayhome_vacc	nb_contacting_explorer	nb_contacting_roamer	nb_contacting_stayhome	contact_per_explorer	contact_per_roamer	contact_per_stayhome
.	19.01.16-03.25.34-1-307187	116	4	4	2	0	1	596	3	3	0	0	NA	NA	NA	35	39	248	245	359	224	121	251	0	4	6	0	0.016	0.017
.	19.01.16-03.25.34-1-307188	93	7	7	6	0	4	577	6	6	0	0	NA	NA	NA	34	31	248	245	351	215	123	239	2	20	16	0.008	0.082	0.046
.	19.01.16-03.25.34-1-307189	223	24	24	4	0	4	616	23	23	0	0	NA	NA	NA	65	68	257	258	366	228	135	253	23	64	6	0.089	0.248	0.016
.	19.01.16-03.25.34-1-307190	98	4	4	1	0	1	580	3	3	0	0	NA	NA	NA	26	30	247	244	352	219	122	239	1	0	8	0.004	0	0.023
.	19.01.16-03.25.34-1-307191	177	15	15	5	0	3	600	12	12	0	0	NA	NA	NA	71	56	248	251	370	217	126	257	16	14	17	0.065	0.056	0.046
.	19.01.16-03.25.34-1-307192	150	12	12	5	0	4	599	11	11	0	0	NA	NA	NA	64	58	250	251	370	219	125	255	2	25	7	0.008	0.1	0.019
.	19.01.16-03.25.34-1-307193	33	1	1	1	0	1	0	0	0	0	0	NA	NA	NA	9	9	238	237	347	0	0	0	0	0	0	0	0	0
.	19.01.16-03.25.34-1-307194	207	19	19	4	0	4	602	17	17	0	0	NA	NA	NA	53	49	250	254	358	224	128	250	10	18	10	0.04	0.071	0.028
.	19.01.16-03.25.36-1-307197	174	35	35	9	0	8	611	34	34	0	0	NA	NA	NA	55	58	255	250	366	228	129	254	42	55	29	0.165	0.22	0.079
.	19.01.16-03.25.49-1-307221	181	19	19	4	0	4	594	18	18	0	0	NA	NA	NA	65	54	248	253	366	215	127	252	35	25	4	0.141	0.099	0.011
.	19.01.16-03.25.51-1-307223	233	16	16	3	0	3	612	15	15	0	0	NA	NA	NA	75	72	256	260	369	223	132	257	22	22	12	0.086	0.085	0.033
.	19.01.16-03.25.55-1-307226	63	3	3	0	0	0	578	2	2	0	0	NA	NA	NA	21	28	243	244	354	218	117	243	0	1	3	0	0.004	0.008
.	19.01.16-03.25.57-1-307229	92	4	4	2	0	2	589	3	3	0	0	NA	NA	NA	36	37	247	245	358	217	123	249	9	0	2	0.036	0	0.006
.	19.01.16-03.26.03-1-307230	92	6	6	0	0	0	571	5	5	0	0	NA	NA	NA	26	20	241	246	346	211	122	238	9	4	2	0.037	0.016	0.006
.	19.01.16-03.26.04-1-307232	179	10	10	5	0	2	603	8	8	0	0	NA	NA	NA	54	50	252	245	366	224	121	258	3	5	22	0.012	0.02	0.06
.	19.01.16-03.26.10-1-307233	226	18	18	2	0	2	609	16	16	0	0	NA	NA	NA	76	61	260	253	361	232	129	248	27	21	17	0.104	0.083	0.047
.	19.01.16-03.26.12-1-307234	64	3	3	0	0	0	571	2	2	0	0	NA	NA	NA	26	26	240	244	355	211	119	241	6	5	1	0.025	0.02	0.003
.	19.01.16-03.26.16-1-307239	175	24	24	9	0	5	600	23	23	0	0	NA	NA	NA	54	45	250	253	355	222	131	247	28	51	18	0.112	0.202	0.051
.	19.01.16-03.26.20-1-307266	33	1	1	0	0	0	0	0	0	0	0	NA	NA	NA	8	16	242	242	345	0	0	0	0	1	0	0	0.004	0
.	19.01.16-03.26.20-1-307267	115	11	11	2	0	2	584	10	10	0	0	NA	NA	NA	27	32	246	243	356	219	121	244	18	19	11	0.073	0.078	0.031
.	19.01.16-03.26.23-1-307268	115	6	6	2	0	1	581	5	5	0	0	NA	NA	NA	49	31	244	247	353	216	122	243	0	10	4	0	0.04	0.011
.	19.01.16-03.26.25-1-307269	33	1	1	0	0	0	0	0	0	0	0	NA	NA	NA	12	10	239	239	345	0	0	0	0	2	0	0	0.008	0
.	19.01.16-03.26.25-1-307270	34	1	1	0	0	0	0	0	0	0	0	NA	NA	NA	6	10	238	238	347	0	0	0	0	0	0	0	0	0
.	19.01.16-03.26.28-1-307271	90	6	6	1	0	1	589	5	5	0	0	NA	NA	NA	28	36	247	246	356	219	120	250	7	2	4	0.028	0.008	0.011
.	19.01.16-03.26.28-1-307272	145	8	8	4	0	2	609	7	7	0	0	NA	NA	NA	36	57	251	257	362	225	131	253	5	6	12	0.02	0.023	0.033
.	19.01.16-03.26.28-1-307273	214	52	52	10	0	6	609	47	47	0	0	NA	NA	NA	65	64	253	256	368	227	129	253	27	73	48	0.107	0.285	0.13
.	19.01.16-03.26.33-1-307278	124	10	10	2	0	0	591	8	8	0	0	NA	NA	NA	34	35	248	247	353	223	125	243	3	20	6	0.012	0.081	0.017
.	19.01.16-03.26.42-1-307291	209	12	12	4	0	2	598	10	10	0	0	NA	NA	NA	71	54	251	248	368	221	126	251	11	21	8	0.044	0.085	0.022
.	19.01.16-03.26.43-1-307293	121	5	5	1	0	1	576	4	4	0	0	NA	NA	NA	42	30	243	248	352	210	127	239	2	6	0	0.008	0.024	0
.	19.01.16-03.26.45-1-307296	59	3	3	1	0	1	572	1	1	0	0	NA	NA	NA	24	26	243	245	351	211	120	241	5	0	9	0.021	0	0.026
.	19.01.16-03.26.48-1-307300	209	17	17	3	0	3	619	14	14	0	0	NA	NA	NA	58	74	258	257	372	230	130	259	11	53	10	0.043	0.206	0.027
.	19.01.16-03.26.52-1-307303	63	2	2	0	0	0	575	1	1	0	0	NA	NA	NA	20	25	243	243	352	217	120	238	2	0	1	0.008	0	0.003
.	19.01.16-03.26.56-1-307307	213	36	36	9	0	6	614	34	34	0	0	NA	NA	NA	64	64	257	258	362	230	133	251	26	41	44	0.101	0.159	0.122
.	19.01.16-03.26.59-1-307310	156	13	13	5	0	3	581	10	10	0	0	NA	NA	NA	64	42	245	251	359	214	124	243	23	21	8	0.094	0.084	0.022
.	19.01.16-03.26.59-1-307311	149	19	19	9	0	8	598	16	16	0	0	NA	NA	NA	46	44	246	253	358	221	130	247	2	40	17	0.008	0.158	0.047
.	19.01.16-03.27.01-1-307312	147	6	6	1	0	1	596	5	5	0	0	NA	NA	NA	44	47	252	249	359	224	125	247	11	12	0	0.044	0.048	0
.	19.01.16-03.27.05-1-307314	31	1	1	0	0	0	0	0	0	0	0	NA	NA	NA	8	13	239	242	345	0	0	0	0	0	0	0	0	0
.	19.01.16-03.27.06-1-307315	114	12	12	4	0	3	590	11	11	0	0	NA	NA	NA	28	38	249	249	353	219	125	246	6	21	4	0.024	0.084	0.011
.	19.01.16-03.27.08-1-307317	124	4	4	1	0	1	590	3	3	0	0	NA	NA	NA	51	47	250	256	354	221	129	240	0	17	4	0	0.066	0.011
.	19.01.16-03.27.19-1-307337	118	8	8	0	0	0	579	7	7	0	0	NA	NA	NA	30	27	239	244	357	212	121	246	5	8	12	0.021	0.033	0.034
.	19.01.16-03.27.22-1-307338	182	16	16	6	0	3	612	14	14	0	0	NA	NA	NA	60	56	257	253	359	233	131	248	7	37	18	0.027	0.146	0.05
.	19.01.16-03.27.29-1-307339	85	3	3	2	0	2	571	2	2	0	0	NA	NA	NA	22	20	237	241	355	210	116	245	6	0	4	0.025	0	0.011
.	19.01.16-03.27.31-1-307340	118	5	5	1	0	0	589	4	4	0	0	NA	NA	NA	41	39	245	248	359	213	126	250	19	3	0	0.078	0.012	0
.	19.01.16-03.27.32-1-307341	146	18	18	3	0	3	595	17	17	0	0	NA	NA	NA	39	40	246	250	357	219	125	251	19	20	19	0.077	0.08	0.053
.	19.01.16-03.27.33-1-307343	143	18	18	8	0	5	578	16	16	0	0	NA	NA	NA	52	39	244	247	361	210	121	247	32	28	8	0.131	0.113	0.022
.	19.01.16-03.27.43-1-307349	151	16	16	5	0	3	609	14	14	0	0	NA	NA	NA	53	55	254	248	366	225	128	256	14	16	13	0.055	0.065	0.036
.	19.01.16-03.27.47-1-307355	145	7	7	0	0	0	600	6	6	0	0	NA	NA	NA	36	51	249	249	366	223	125	252	4	9	6	0.016	0.036	0.016
.	19.01.16-03.27.50-1-307365	95	11	11	3	0	3	594	9	9	0	0	NA	NA	NA	17	37	247	245	358	221	123	250	16	17	2	0.065	0.069	0.006
.	19.01.16-03.27.51-1-307366	60	3	3	1	0	1	584	2	2	0	0	NA	NA	NA	22	32	249	242	354	221	120	243	3	0	4	0.012	0	0.011
.	19.01.16-03.27.58-1-307374	94	4	4	1	0	0	582	2	2	0	0	NA	NA	NA	37	33	244	243	359	215	122	245	10	2	6	0.041	0.008	0.017
.	19.01.16-03.28.10-1-307376	354	37	37	9	0	4	659	35	35	0	0	NA	NA	NA	118	106	269	272	378	241	150	268	27	63	31	0.1	0.232	0.082
.	19.01.16-03.28.11-1-307378	63	2	2	1	0	1	583	1	1	0	0	NA	NA	NA	26	34	246	250	351	218	125	240	0	6	0	0	0.024	0
.	19.01.16-03.28.16-1-307381	61	2	2	0	0	0	297	1	1	0	0	NA	NA	NA	20	22	242	242	351	105	57	135	0	0	1	0	0	0.003
.	19.01.16-03.28.16-1-307382	38	1	1	1	0	1	0	0	0	0	0	NA	NA	NA	8	16	240	238	351	0	0	0	0	0	0	0	0	0
.	19.01.16-03.28.17-1-307384	185	20	20	3	0	0	602	16	16	0	0	NA	NA	NA	62	51	250	250	364	223	131	248	5	45	17	0.02	0.18	0.047
.	19.01.16-03.28.17-1-307385	30	1	1	0	0	0	0	0	0	0	0	NA	NA	NA	9	4	236	238	343	0	0	0	0	0	3	0	0	0.009
.	19.01.16-03.28.19-1-307405	178	11	11	2	0	1	592	9	9	0	0	NA	NA	NA	48	39	245	248	359	218	123	251	0	30	2	0	0.121	0.006
.	19.01.16-03.28.19-1-307406	62	2	2	2	0	2	572	1	1	0	0	NA	NA	NA	30	26	247	239	353	213	117	242	0	0	3	0	0	0.008
.	19.01.16-03.28.19-1-307407	32	1	1	0	0	0	0	0	0	0	0	NA	NA	NA	7	10	238	241	344	0	0	0	0	0	2	0	0	0.006
.	19.01.16-03.28.20-1-307408	91	5	5	3	0	1	589	4	4	0	0	NA	NA	NA	36	37	249	246	355	219	125	245	11	0	3	0.044	0	0.008
.	19.01.16-03.28.22-1-307409	117	10	10	3	0	3	602	9	9	0	0	NA	NA	NA	27	43	250	249	357	225	129	248	8	14	4	0.032	0.056	0.011
.	19.01.16-03.28.25-1-307411	150	7	7	1	0	1	598	6	6	0	0	NA	NA	NA	47	52	251	252	362	221	125	252	1	7	12	0.004	0.028	0.033
.	19.01.16-03.28.26-1-307412	89	6	6	1	0	1	587	5	5	0	0	NA	NA	NA	31	36	243	250	356	216	126	245	3	10	8	0.012	0.04	0.022
.	19.01.16-03.28.34-1-307414	61	2	2	1	0	1	575	1	1	0	0	NA	NA	NA	24	19	241	243	348	214	122	239	3	5	0	0.012	0.021	0
.	19.01.16-03.28.37-1-307416	204	33	33	14	0	11	612	31	31	0	0	NA	NA	NA	53	61	251	255	368	222	133	257	24	59	26	0.096	0.231	0.071
.	19.01.16-03.28.44-1-307429	94	5	5	1	0	0	595	4	4	0	0	NA	NA	NA	32	44	251	251	355	223	126	246	2	12	0	0.008	0.048	0
.	19.01.16-03.28.45-1-307432	116	8	8	4	0	3	577	7	7	0	0	NA	NA	NA	43	36	245	246	358	212	122	243	10	14	6	0.041	0.057	0.017
.	19.01.16-03.28.46-1-307435	32	1	1	0	0	0	0	0	0	0	0	NA	NA	NA	10	13	240	244	342	0	0	0	0	0	2	0	0	0.006
.	19.01.16-03.28.48-1-307439	209	30	30	6	0	4	597	27	27	0	0	NA	NA	NA	67	49	249	250	363	221	125	251	29	62	23	0.116	0.248	0.063
.	19.01.16-03.28.49-1-307440	117	9	9	3	0	1	588	7	7	0	0	NA	NA	NA	39	41	243	250	361	214	125	249	17	7	11	0.07	0.028	0.03
.	19.01.16-03.28.52-1-307444	33	1	1	1	0	1	0	0	0	0	0	NA	NA	NA	9	8	239	237	345	0	0	0	0	0	2	0	0	0.006
.	19.01.16-03.28.55-1-307448	121	11	11	2	0	2	583	10	10	0	0	NA	NA	NA	42	39	245	253	354	213	127	243	16	21	3	0.065	0.083	0.008
.	19.01.16-03.28.58-1-307451	152	5	5	2	0	2	588	4	4	0	0	NA	NA	NA	49	48	249	252	360	219	125	244	3	2	10	0.012	0.008	0.028
.	19.01.16-03.29.02-1-307454	121	17	17	6	0	6	586	15	15	0	0	NA	NA	NA	51	47	246	252	362	218	122	246	23	22	18	0.093	0.087	0.05
.	19.01.16-03.29.09-1-307455	65	5	5	1	0	1	565	4	4	0	0	NA	NA	NA	32	21	242	242	350	212	119	234	15	5	0	0.062	0.021	0
.	19.01.16-03.29.11-1-307457	246	8	8	2	0	2	626	7	7	0	0	NA	NA	NA	66	71	256	254	374	228	135	263	13	2	19	0.051	0.008	0.051
.	19.01.16-03.29.20-1-307477	62	3	3	1	0	1	584	2	2	0	0	NA	NA	NA	23	30	247	246	350	217	124	243	0	4	3	0	0.016	0.009
.	19.01.16-03.29.23-1-307478	30	1	1	0	0	0	0	0	0	0	0	NA	NA	NA	13	7	237	239	344	0	0	0	4	0	0	0.017	0	0
.	19.01.16-03.29.23-1-307479	201	15	15	5	0	2	604	14	14	0	0	NA	NA	NA	81	55	259	248	361	227	128	249	13	48	6	0.05	0.194	0.017
.	19.01.16-03.29.25-1-307480	94	16	16	4	0	3	587	14	14	0	0	NA	NA	NA	36	47	255	247	358	226	119	242	12	24	15	0.047	0.097	0.042
.	19.01.16-03.29.32-1-307482	175	19	19	4	0	3	593	18	18	0	0	NA	NA	NA	52	46	249	246	364	218	123	252	35	25	21	0.141	0.102	0.058
.	19.01.16-03.29.33-1-307485	207	30	30	5	0	3	612	27	27	0	0	NA	NA	NA	58	65	255	258	365	224	132	256	43	44	25	0.169	0.171	0.068
.	19.01.16-03.29.35-1-307487	32	1	1	1	0	1	0	0	0	0	0	NA	NA	NA	7	5	240	237	341	0	0	0	0	0	2	0	0	0.006
.	19.01.16-03.29.38-1-307488	117	7	7	2	0	1	575	6	6	0	0	NA	NA	NA	39	31	239	249	356	208	125	242	0	10	8	0	0.04	0.022
.	19.01.16-03.29.38-1-307490	57	2	2	0	0	0	570	1	1	0	0	NA	NA	NA	19	14	239	238	350	213	118	239	2	0	1	0.008	0	0.003
.	19.01.16-03.29.38-1-307493	96	12	12	6	0	3	585	11	11	0	0	NA	NA	NA	24	35	252	246	350	220	122	243	13	23	4	0.052	0.093	0.011
.	19.01.16-03.29.43-1-307501	121	14	14	4	0	3	584	12	12	0	0	NA	NA	NA	43	32	245	245	355	219	121	244	4	18	36	0.016	0.073	0.101
.	19.01.16-03.29.52-1-307515	38	1	1	1	0	1	0	0	0	0	0	NA	NA	NA	10	7	238	238	344	0	0	0	0	0	0	0	0	0
.	19.01.16-03.29.52-1-307516	61	2	2	1	0	1	567	1	1	0	0	NA	NA	NA	31	23	243	248	345	213	120	234	1	3	0	0.004	0.012	0
.	19.01.16-03.29.53-1-307517	61	2	2	2	0	2	575	1	1	0	0	NA	NA	NA	20	29	243	244	355	216	117	242	0	4	2	0	0.016	0.006
.	19.01.16-03.29.55-1-307520	59	3	3	0	0	0	578	2	2	0	0	NA	NA	NA	26	27	244	242	354	217	120	241	4	0	3	0.016	0	0.008
.	19.01.16-03.29.56-1-307522	63	4	4	0	0	0	573	3	3	0	0	NA	NA	NA	24	26	241	248	350	211	121	241	7	2	1	0.029	0.008	0.003
.	19.01.16-03.30.04-1-307529	69	4	4	3	0	3	572	3	3	0	0	NA	NA	NA	16	20	240	244	349	212	120	240	3	0	6	0.012	0	0.017
.	19.01.16-03.30.05-1-307530	90	11	11	2	0	2	580	9	9	0	0	NA	NA	NA	34	26	244	247	348	216	125	239	12	5	19	0.049	0.02	0.055
.	19.01.16-03.30.06-1-307531	377	31	31	6	0	2	663	30	30	0	0	NA	NA	NA	113	115	275	267	386	244	142	277	34	46	25	0.124	0.172	0.065
.	19.01.16-03.30.09-1-307532	60	2	2	1	0	1	574	1	1	0	0	NA	NA	NA	23	18	244	239	348	219	116	239	0	2	2	0	0.008	0.006
.	19.01.16-03.30.10-1-307533	30	1	1	0	0	0	0	0	0	0	0	NA	NA	NA	11	8	238	239	344	0	0	0	0	0	0	0	0	0
.	19.01.16-03.30.11-1-307534	66	6	6	3	0	2	582	4	4	0	0	NA	NA	NA	15	29	247	246	349	220	121	241	19	0	2	0.077	0	0.006
.	19.01.16-03.30.11-1-307536	61	2	2	0	0	0	576	1	1	0	0	NA	NA	NA	21	19	240	244	348	216	122	238	0	1	3	0	0.004	0.009
.	19.01.16-03.30.12-1-307537	33	1	1	1	0	1	0	0	0	0	0	NA	NA	NA	11	11	239	239	346	0	0	0	3	0	0	0.013	0	0
.	19.01.16-03.30.14-1-307539	32	1	1	0	0	0	0	0	0	0	0	NA	NA	NA	5	8	239	236	346	0	0	0	0	1	0	0	0.004	0
.	19.01.16-03.30.17-1-307540	177	34	34	16	0	12	605	30	30	0	0	NA	NA	NA	51	53	251	245	370	224	125	256	24	57	30	0.096	0.233	0.081
.	19.01.16-03.30.21-1-307559	141	7	7	2	0	1	591	5	5	0	0	NA	NA	NA	52	40	243	254	356	214	130	247	6	4	11	0.025	0.016	0.031
.	19.01.16-03.30.22-1-307560	118	9	9	2	0	1	577	8	8	0	0	NA	NA	NA	43	29	243	250	349	211	127	239	6	13	12	0.025	0.052	0.034
.	19.01.16-03.30.25-1-307561	144	29	29	8	0	8	603	28	28	0	0	NA	NA	NA	43	56	253	253	363	223	131	249	39	39	21	0.154	0.154	0.058
.	19.01.16-03.30.26-1-307563	30	1	1	0	0	0	0	0	0	0	0	NA	NA	NA	7	7	238	239	343	0	0	0	2	0	0	0.008	0	0
.	19.01.16-03.30.28-1-307564	109	7	7	1	0	1	578	6	6	0	0	NA	NA	NA	37	43	248	246	362	215	121	242	3	5	14	0.012	0.02	0.039
.	19.01.16-03.30.35-1-307565	125	11	11	3	0	2	601	10	10	0	0	NA	NA	NA	39	50	248	253	362	218	130	253	13	11	3	0.052	0.043	0.008
.	19.01.16-03.30.35-1-307566	208	13	13	2	0	2	615	12	12	0	0	NA	NA	NA	56	56	250	255	364	226	133	256	7	34	18	0.028	0.133	0.049
.	19.01.16-03.30.39-1-307572	203	22	22	8	0	5	612	19	19	0	0	NA	NA	NA	63	71	261	250	373	229	125	258	13	36	23	0.05	0.144	0.062
.	19.01.16-03.30.45-1-307585	114	11	11	5	0	3	587	10	10	0	0	NA	NA	NA	41	38	253	245	353	224	121	242	10	22	13	0.04	0.09	0.037
.	19.01.16-03.30.48-1-307590	94	5	5	3	0	2	589	4	4	0	0	NA	NA	NA	32	35	247	246	355	222	119	248	0	12	3	0	0.049	0.008
.	19.01.16-03.30.59-1-307596	147	9	9	2	0	2	596	8	8	0	0	NA	NA	NA	52	41	249	246	359	218	127	251	6	19	1	0.024	0.077	0.003
.	19.01.16-03.31.01-1-307598	316	28	28	8	0	6	649	25	25	0	0	NA	NA	NA	100	105	271	255	392	243	130	276	30	58	31	0.111	0.227	0.079
.	19.01.16-03.31.02-1-307599	33	1	1	0	0	0	0	0	0	0	0	NA	NA	NA	12	6	241	237	341	0	0	0	0	0	1	0	0	0.003
.	19.01.16-03.31.04-1-307610	155	22	22	2	0	2	580	18	18	0	0	NA	NA	NA	49	33	248	243	355	216	118	246	21	17	32	0.085	0.07	0.09
.	19.01.16-03.31.05-1-307622	91	3	3	0	0	0	579	1	1	0	0	NA	NA	NA	30	26	244	244	351	218	120	241	4	5	0	0.016	0.02	0
.	19.01.16-03.31.07-1-307624	143	5	5	0	0	0	584	4	4	0	0	NA	NA	NA	60	44	241	251	365	210	126	248	4	10	0	0.017	0.04	0
.	19.01.16-03.31.09-1-307646	261	29	29	4	0	3	637	26	26	0	0	NA	NA	NA	71	88	267	255	379	239	129	269	40	30	42	0.15	0.118	0.111
.	19.01.16-03.31.11-1-307647	86	4	4	0	0	0	578	3	3	0	0	NA	NA	NA	21	22	240	244	351	215	122	241	0	5	5	0	0.02	0.014
.	19.01.16-03.31.19-1-307667	33	1	1	1	0	1	0	0	0	0	0	NA	NA	NA	8	13	240	240	346	0	0	0	0	0	0	0	0	0
.	19.01.16-03.31.20-1-307668	32	1	1	0	0	0	0	0	0	0	0	NA	NA	NA	9	5	238	237	343	0	0	0	0	0	0	0	0	0
.	19.01.16-03.31.21-1-307669	210	14	14	6	0	3	622	12	12	0	0	NA	NA	NA	56	68	255	253	373	229	132	261	14	26	30	0.055	0.103	0.08
.	19.01.16-03.31.21-1-307670	63	2	2	0	0	0	569	1	1	0	0	NA	NA	NA	26	21	242	241	351	211	119	239	4	0	2	0.017	0	0.006
.	19.01.16-03.31.22-1-307671	60	2	2	2	0	2	0	1	1	0	0	NA	NA	NA	21	18	239	244	348	0	0	0	3	2	0	0.013	0.008	0
.	19.01.16-03.31.26-1-307672	119	13	13	7	0	5	580	11	11	0	0	NA	NA	NA	33	35	246	244	358	214	119	247	25	14	6	0.102	0.057	0.017
.	19.01.16-03.31.26-1-307673	93	6	6	3	0	3	583	5	5	0	0	NA	NA	NA	26	30	244	248	351	218	123	242	8	19	2	0.033	0.077	0.006
.	19.01.16-03.31.26-1-307674	154	16	16	3	0	3	611	14	14	0	0	NA	NA	NA	53	60	251	254	368	225	130	256	2	24	14	0.008	0.094	0.038
.	19.01.16-03.31.35-1-307675	93	4	4	0	0	0	584	2	2	0	0	NA	NA	NA	19	29	244	248	350	218	124	242	2	9	0	0.008	0.036	0
.	19.01.16-03.31.45-1-307691	91	5	5	0	0	0	575	4	4	0	0	NA	NA	NA	39	30	246	245	352	217	119	239	1	7	1	0.004	0.029	0.003
.	19.01.16-03.31.45-1-307692	62	3	3	1	0	1	575	2	2	0	0	NA	NA	NA	26	26	242	242	355	213	121	241	0	8	4	0	0.033	0.011
.	19.01.16-03.31.52-1-307704	151	15	15	4	0	2	600	13	13	0	0	NA	NA	NA	43	57	248	255	367	216	130	254	8	21	18	0.032	0.082	0.049
.	19.01.16-03.31.53-1-307705	65	2	2	0	0	0	497	0	0	0	0	NA	NA	NA	17	21	243	245	346	182	108	207	0	6	0	0	0.024	0
.	19.01.16-03.31.53-1-307706	61	2	2	1	0	1	568	1	1	0	0	NA	NA	NA	19	15	238	239	351	211	115	242	4	3	0	0.017	0.013	0
.	19.01.16-03.31.54-1-307709	91	9	9	5	0	4	588	7	7	0	0	NA	NA	NA	35	42	246	250	359	221	125	242	6	10	5	0.024	0.04	0.014
.	19.01.16-03.31.55-1-307711	179	14	14	1	0	1	610	13	13	0	0	NA	NA	NA	41	60	258	252	363	229	127	254	4	17	28	0.016	0.067	0.077
.	19.01.16-03.31.57-1-307714	56	2	2	0	0	0	573	1	1	0	0	NA	NA	NA	29	20	241	246	346	214	122	237	0	0	8	0	0	0.023
.	19.01.16-03.32.00-1-307717	62	3	3	0	0	0	451	2	2	0	0	NA	NA	NA	16	15	238	239	351	176	92	183	7	0	1	0.029	0	0.003
.	19.01.16-03.32.01-1-307718	210	12	12	2	0	1	601	10	10	0	0	NA	NA	NA	52	58	252	255	364	221	130	250	14	4	18	0.056	0.016	0.049
.	19.01.16-03.32.06-1-307721	203	18	18	3	0	2	616	16	16	0	0	NA	NA	NA	66	71	258	249	377	227	126	263	22	25	17	0.085	0.1	0.045
.	19.01.16-03.32.06-1-307722	66	3	3	1	0	1	570	0	0	0	0	NA	NA	NA	27	23	243	243	350	214	115	241	5	0	2	0.021	0	0.006
.	19.01.16-03.32.12-1-307725	288	21	21	9	0	7	623	19	19	0	0	NA	NA	NA	82	80	256	258	379	225	133	265	23	27	22	0.09	0.105	0.058
.	19.01.16-03.32.14-1-307726	64	5	5	1	0	1	572	3	3	0	0	NA	NA	NA	19	22	241	241	353	213	118	241	2	6	3	0.008	0.025	0.008
.	19.01.16-03.32.15-1-307727	342	52	52	19	0	12	623	48	48	0	0	NA	NA	NA	85	79	263	252	377	232	125	266	45	106	47	0.171	0.421	0.125
.	19.01.16-03.32.20-1-307752	34	1	1	1	0	1	0	0	0	0	0	NA	NA	NA	11	13	240	239	347	0	0	0	0	1	0	0	0.004	0
.	19.01.16-03.32.23-1-307754	58	2	2	0	0	0	571	1	1	0	0	NA	NA	NA	30	25	244	246	348	212	121	238	1	0	2	0.004	0	0.006
.	19.01.16-03.32.24-1-307755	62	2	2	0	0	0	203	1	1	0	0	NA	NA	NA	21	20	245	239	349	79	38	86	0	3	2	0	0.013	0.006
.	19.01.16-03.32.25-1-307756	154	19	19	6	0	5	595	18	18	0	0	NA	NA	NA	47	49	245	253	364	216	127	252	13	26	15	0.053	0.103	0.041
.	19.01.16-03.32.29-1-307759	144	21	21	6	0	4	595	19	19	0	0	NA	NA	NA	41	52	244	259	362	217	132	246	37	24	25	0.152	0.093	0.069
.	19.01.16-03.32.29-1-307760	94	5	5	2	0	2	570	3	3	0	0	NA	NA	NA	31	19	243	242	347	212	119	239	10	3	0	0.041	0.012	0
.	19.01.16-03.32.34-1-307761	62	3	3	2	0	1	577	2	2	0	0	NA	NA	NA	22	22	245	241	349	218	119	240	5	0	0	0.02	0	0
.	19.01.16-03.32.37-1-307762	88	12	12	5	0	4	579	10	10	0	0	NA	NA	NA	41	27	244	241	355	219	121	239	9	20	17	0.037	0.083	0.048
.	19.01.16-03.32.42-1-307773	187	25	25	6	0	5	597	22	22	0	0	NA	NA	NA	52	46	248	248	363	220	126	251	22	18	25	0.089	0.073	0.069
.	19.01.16-03.32.46-1-307778	100	3	3	0	0	0	582	1	1	0	0	NA	NA	NA	36	35	248	243	357	215	120	247	0	4	3	0	0.016	0.008
.	19.01.16-03.32.48-1-307780	176	7	7	0	0	0	587	6	6	0	0	NA	NA	NA	55	38	250	244	357	218	123	246	0	4	8	0	0.016	0.022
.	19.01.16-03.32.48-1-307782	89	4	4	1	0	1	578	3	3	0	0	NA	NA	NA	31	24	246	241	350	220	119	239	0	21	0	0	0.087	0
.	19.01.16-03.32.54-1-307786	118	7	7	2	0	2	581	6	6	0	0	NA	NA	NA	36	34	242	252	353	214	124	243	1	9	2	0.004	0.036	0.006
.	19.01.16-03.33.00-1-307792	177	7	7	2	0	1	601	6	6	0	0	NA	NA	NA	52	58	256	253	362	219	129	253	4	5	3	0.016	0.02	0.008
.	19.01.16-03.33.02-1-307793	36	1	1	0	0	0	0	0	0	0	0	NA	NA	NA	11	10	238	239	346	0	0	0	0	3	0	0	0.013	0
.	19.01.16-03.33.05-1-307794	214	20	20	3	0	3	599	19	19	0	0	NA	NA	NA	59	55	253	257	358	221	129	249	1	55	12	0.004	0.214	0.034
.	19.01.16-03.33.06-1-307795	90	4	4	0	0	0	576	3	3	0	0	NA	NA	NA	21	28	241	250	350	213	123	240	9	3	0	0.037	0.012	0
.	19.01.16-03.33.09-1-307796	35	1	1	1	0	1	0	0	0	0	0	NA	NA	NA	14	9	239	237	346	0	0	0	2	0	0	0.008	0	0
.	19.01.16-03.33.09-1-307797	92	7	7	2	0	1	582	6	6	0	0	NA	NA	NA	36	29	253	238	351	223	115	244	14	8	8	0.055	0.034	0.023
.	19.01.16-03.33.11-1-307798	328	34	34	9	0	5	666	29	29	0	0	NA	NA	NA	100	121	274	266	394	248	141	277	27	48	41	0.099	0.18	0.104
.	19.01.16-03.33.12-1-307799	65	3	3	0	0	0	569	2	2	0	0	NA	NA	NA	28	19	242	240	350	212	118	239	3	7	0	0.012	0.029	0
.	19.01.16-03.33.18-1-307801	176	22	22	5	0	3	592	19	19	0	0	NA	NA	NA	51	44	249	249	359	219	126	247	19	46	25	0.076	0.185	0.07
.	19.01.16-03.33.20-1-307822	122	11	11	1	0	1	594	10	10	0	0	NA	NA	NA	35	41	251	248	355	224	123	247	12	9	4	0.048	0.036	0.011
.	19.01.16-03.33.22-1-307824	211	16	16	4	0	3	596	13	13	0	0	NA	NA	NA	64	53	249	251	366	218	125	253	16	17	22	0.064	0.068	0.06
.	19.01.16-03.33.22-1-307825	122	17	17	4	0	3	589	12	12	0	0	NA	NA	NA	47	37	250	247	353	224	124	241	5	41	19	0.02	0.166	0.054
.	19.01.16-03.33.26-1-307827	63	3	3	0	0	0	578	2	2	0	0	NA	NA	NA	20	22	243	240	352	215	118	245	8	0	0	0.033	0	0
.	19.01.16-03.33.30-1-307828	60	2	2	1	0	1	579	1	1	0	0	NA	NA	NA	29	29	243	244	355	215	121	243	3	0	2	0.012	0	0.006
.	19.01.16-03.33.38-1-307830	144	12	12	4	0	4	583	10	10	0	0	NA	NA	NA	34	31	246	249	349	215	124	244	7	17	13	0.028	0.068	0.037
.	19.01.16-03.33.41-1-307835	36	1	1	0	0	0	0	0	0	0	0	NA	NA	NA	7	10	239	237	347	0	0	0	0	0	0	0	0	0
.	19.01.16-03.33.43-1-307838	117	11	11	2	0	2	586	10	10	0	0	NA	NA	NA	46	47	247	250	363	215	125	246	10	4	20	0.04	0.016	0.055
.	19.01.16-03.33.43-1-307839	115	6	6	0	0	0	599	5	5	0	0	NA	NA	NA	31	39	252	242	358	225	122	252	1	5	6	0.004	0.021	0.017
.	19.01.16-03.33.46-1-307843	38	1	1	1	0	1	0	0	0	0	0	NA	NA	NA	7	16	242	242	345	0	0	0	0	0	1	0	0	0.003
.	19.01.16-03.33.49-1-307847	147	12	12	7	0	5	589	10	10	0	0	NA	NA	NA	65	53	252	255	359	220	126	243	0	31	23	0	0.122	0.064
.	19.01.16-03.33.51-1-307848	59	2	2	2	0	2	567	1	1	0	0	NA	NA	NA	28	21	241	245	348	215	119	233	2	0	2	0.008	0	0.006
.	19.01.16-03.33.52-1-307849	57	2	2	0	0	0	574	1	1	0	0	NA	NA	NA	22	23	241	246	349	212	123	239	0	0	5	0	0	0.014
.	19.01.16-03.34.00-1-307860	86	5	5	1	0	1	571	4	4	0	0	NA	NA	NA	19	15	239	240	349	212	121	238	11	0	4	0.046	0	0.011
.	19.01.16-03.34.01-1-307861	147	6	6	1	0	0	599	5	5	0	0	NA	NA	NA	44	48	251	250	360	225	130	244	6	10	5	0.024	0.04	0.014
.	19.01.16-03.34.04-1-307862	151	12	12	5	0	4	590	11	11	0	0	NA	NA	NA	45	39	249	247	356	218	125	247	6	18	15	0.024	0.073	0.042
.	19.01.16-03.34.06-1-307863	231	42	42	9	0	5	619	39	39	0	0	NA	NA	NA	52	73	255	261	370	226	132	261	57	68	20	0.224	0.261	0.054
.	19.01.16-03.34.06-1-307864	153	5	5	2	0	1	614	4	4	0	0	NA	NA	NA	48	57	255	247	368	227	128	259	12	3	7	0.047	0.012	0.019
.	19.01.16-03.34.06-1-307865	119	12	12	4	0	3	598	11	11	0	0	NA	NA	NA	48	42	250	249	356	222	126	250	13	20	8	0.052	0.08	0.022
.	19.01.16-03.34.09-1-307867	121	5	5	0	0	0	577	4	4	0	0	NA	NA	NA	40	30	241	248	354	214	123	240	9	2	2	0.037	0.008	0.006
.	19.01.16-03.34.16-1-307870	113	5	5	1	0	1	584	4	4	0	0	NA	NA	NA	32	33	247	242	357	218	118	248	11	10	1	0.045	0.041	0.003
.	19.01.16-03.34.18-1-307871	181	23	23	9	0	5	613	20	20	0	0	NA	NA	NA	64	64	253	255	369	225	130	258	17	47	28	0.067	0.184	0.076
.	19.01.16-03.34.19-1-307890	119	8	8	4	0	3	586	6	6	0	0	NA	NA	NA	40	36	242	251	356	217	125	244	13	9	10	0.054	0.036	0.028
.	19.01.16-03.34.25-1-307892	56	2	2	0	0	0	102	1	1	0	0	NA	NA	NA	20	19	239	246	347	45	23	34	0	1	0	0	0.004	0
.	19.01.16-03.34.26-1-307893	118	9	9	4	0	3	594	8	8	0	0	NA	NA	NA	38	40	251	245	357	225	123	246	0	15	7	0	0.061	0.02
.	19.01.16-03.34.30-1-307895	87	7	7	4	0	4	587	6	6	0	0	NA	NA	NA	25	29	248	241	353	223	118	246	9	11	16	0.036	0.046	0.045
.	19.01.16-03.34.32-1-307897	65	7	7	0	0	0	395	5	5	0	0	NA	NA	NA	20	15	239	239	350	146	86	163	0	11	0	0	0.046	0
.	19.01.16-03.34.34-1-307899	92	6	6	3	0	2	571	4	4	0	0	NA	NA	NA	28	19	240	245	347	211	121	239	6	9	1	0.025	0.037	0.003
.	19.01.16-03.34.35-1-307900	116	20	20	5	0	4	581	17	17	0	0	NA	NA	NA	46	34	246	245	356	211	122	248	27	17	13	0.11	0.069	0.037
.	19.01.16-03.34.43-1-307909	92	5	5	2	0	2	580	4	4	0	0	NA	NA	NA	24	22	241	245	349	217	124	239	0	4	5	0	0.016	0.014
.	19.01.16-03.34.47-1-307921	63	2	2	0	0	0	574	1	1	0	0	NA	NA	NA	24	20	244	240	349	219	115	240	0	5	0	0	0.021	0
.	19.01.16-03.34.51-1-307923	98	14	14	3	0	3	583	9	9	0	0	NA	NA	NA	35	33	244	245	357	217	119	247	16	11	6	0.066	0.045	0.017
.	19.01.16-03.34.54-1-307927	93	4	4	1	0	1	561	3	3	0	0	NA	NA	NA	35	16	243	240	346	211	114	236	0	2	5	0	0.008	0.014
.	19.01.16-03.35.00-1-307930	177	20	20	7	0	5	619	19	19	0	0	NA	NA	NA	56	69	254	258	370	225	134	260	9	32	12	0.035	0.124	0.032
.	19.01.16-03.35.00-1-307931	149	9	9	3	0	2	593	8	8	0	0	NA	NA	NA	34	42	249	248	358	219	123	251	2	21	8	0.008	0.085	0.022
.	19.01.16-03.35.02-1-307932	176	23	23	5	0	5	612	21	21	0	0	NA	NA	NA	46	57	251	255	364	226	135	251	19	24	26	0.076	0.094	0.071
.	19.01.16-03.35.06-1-307934	97	4	4	1	0	1	579	3	3	0	0	NA	NA	NA	40	31	245	246	353	218	122	239	0	6	6	0	0.024	0.017
.	19.01.16-03.35.13-1-307938	317	35	35	10	0	9	619	32	32	0	0	NA	NA	NA	86	70	257	259	367	227	134	258	28	63	34	0.109	0.243	0.093
.	19.01.16-03.35.13-1-307939	30	1	1	0	0	0	0	0	0	0	0	NA	NA	NA	12	11	240	240	344	0	0	0	0	0	0	0	0	0
.	19.01.16-03.35.15-1-307940	97	7	7	3	0	3	591	6	6	0	0	NA	NA	NA	42	40	252	247	354	222	125	244	29	4	2	0.115	0.016	0.006
.	19.01.16-03.35.18-1-307941	202	37	37	14	0	11	594	35	35	0	0	NA	NA	NA	74	54	254	252	361	218	127	249	27	59	49	0.106	0.234	0.136
.	19.01.16-03.35.20-1-307960	60	2	2	1	0	1	569	1	1	0	0	NA	NA	NA	25	19	241	242	349	212	120	237	3	0	3	0.012	0	0.009
.	19.01.16-03.35.21-1-307961	31	1	1	1	0	1	0	0	0	0	0	NA	NA	NA	13	6	238	238	343	0	0	0	1	0	0	0.004	0	0
.	19.01.16-03.35.23-1-307962	239	19	19	7	0	6	628	18	18	0	0	NA	NA	NA	72	76	260	257	372	232	136	260	13	40	23	0.05	0.156	0.062
.	19.01.16-03.35.24-1-307965	143	20	20	5	0	5	606	18	18	0	0	NA	NA	NA	35	53	252	253	361	226	128	252	4	49	16	0.016	0.194	0.044
.	19.01.16-03.35.30-1-307968	109	11	11	2	0	2	583	9	9	0	0	NA	NA	NA	34	26	243	246	350	216	127	240	5	11	17	0.021	0.045	0.049
.	19.01.16-03.35.33-1-307969	128	12	12	4	0	4	584	10	10	0	0	NA	NA	NA	29	29	244	247	351	218	126	240	0	8	32	0	0.032	0.091
.	19.01.16-03.35.36-1-307970	268	17	17	8	0	5	623	16	16	0	0	NA	NA	NA	74	75	258	260	370	232	138	253	30	34	0	0.116	0.131	0
.	19.01.16-03.35.39-1-307973	61	3	3	1	0	1	400	2	2	0	0	NA	NA	NA	20	26	240	245	354	138	90	172	0	0	7	0	0	0.02
.	19.01.16-03.35.52-1-307987	156	12	12	4	0	3	611	11	11	0	0	NA	NA	NA	55	60	255	251	367	230	128	253	0	35	8	0	0.139	0.022
.	19.01.16-03.35.58-1-307998	181	21	21	7	0	6	606	17	17	0	0	NA	NA	NA	48	61	257	256	361	227	130	249	18	28	13	0.07	0.109	0.036
.	19.01.16-03.36.00-1-307999	90	4	4	0	0	0	571	3	3	0	0	NA	NA	NA	33	23	247	242	347	220	115	236	7	2	0	0.028	0.008	0
.	19.01.16-03.36.05-1-308001	62	2	2	0	0	0	582	1	1	0	0	NA	NA	NA	26	37	241	249	360	212	122	248	2	0	5	0.008	0	0.014
.	19.01.16-03.36.06-1-308002	226	39	39	11	0	7	609	37	37	0	0	NA	NA	NA	84	65	256	260	362	227	135	247	25	79	30	0.098	0.304	0.083
.	19.01.16-03.36.11-1-308005	172	12	12	2	0	2	596	11	11	0	0	NA	NA	NA	56	49	254	247	361	224	122	250	27	12	4	0.106	0.049	0.011
.	19.01.16-03.36.13-1-308006	208	13	13	3	0	3	612	12	12	0	0	NA	NA	NA	57	59	257	252	363	231	128	253	10	17	12	0.039	0.067	0.033
.	19.01.16-03.36.15-1-308007	31	1	1	0	0	0	0	0	0	0	0	NA	NA	NA	15	2	236	237	342	0	0	0	0	0	0	0	0	0
.	19.01.16-03.36.17-1-308011	114	9	9	2	0	2	578	7	7	0	0	NA	NA	NA	41	28	241	245	355	210	123	245	9	3	9	0.037	0.012	0.025
.	19.01.16-03.36.18-1-308012	207	26	26	6	0	4	602	23	23	0	0	NA	NA	NA	57	57	258	245	367	227	120	255	37	40	31	0.143	0.163	0.084
.	19.01.16-03.36.18-1-308035	174	13	13	3	0	3	595	11	11	0	0	NA	NA	NA	58	47	250	253	357	218	129	248	16	12	13	0.064	0.047	0.036
.	19.01.16-03.36.20-1-308037	89	5	5	2	0	2	590	4	4	0	0	NA	NA	NA	24	34	249	247	351	226	122	242	0	14	2	0	0.057	0.006
.	19.01.16-03.36.31-1-308043	151	11	11	4	0	4	590	10	10	0	0	NA	NA	NA	45	41	253	246	355	227	122	241	6	20	2	0.024	0.081	0.006
.	19.01.16-03.36.35-1-308047	171	10	10	4	0	2	606	8	8	0	0	NA	NA	NA	55	61	251	255	368	220	129	257	25	4	24	0.1	0.016	0.065
.	19.01.16-03.36.36-1-308048	66	3	3	0	0	0	346	2	2	0	0	NA	NA	NA	14	19	242	243	347	125	73	148	3	0	3	0.012	0	0.009
.	19.01.16-03.36.38-1-308051	64	4	4	1	0	1	583	3	3	0	0	NA	NA	NA	26	34	245	247	355	218	122	243	9	0	1	0.037	0	0.003
.	19.01.16-03.36.40-1-308054	151	14	14	5	0	3	604	13	13	0	0	NA	NA	NA	51	49	248	250	364	223	127	254	2	33	11	0.008	0.132	0.03
.	19.01.16-03.36.45-1-308066	232	16	16	9	0	6	626	15	15	0	0	NA	NA	NA	79	76	252	263	374	224	140	262	3	20	24	0.012	0.076	0.064
.	19.01.16-03.36.49-1-308073	204	32	32	8	0	5	616	30	30	0	0	NA	NA	NA	65	71	258	260	366	229	134	253	17	81	26	0.066	0.312	0.071
.	19.01.16-03.36.53-1-308075	63	3	3	1	0	1	572	2	2	0	0	NA	NA	NA	32	26	240	243	356	208	118	246	5	1	0	0.021	0.004	0
.	19.01.16-03.36.55-1-308078	85	4	4	1	0	1	577	3	3	0	0	NA	NA	NA	17	20	242	241	350	217	117	243	0	7	1	0	0.029	0.003
.	19.01.16-03.37.00-1-308081	36	1	1	0	0	0	0	0	0	0	0	NA	NA	NA	8	7	238	237	345	0	0	0	0	0	0	0	0	0
.	19.01.16-03.37.04-1-308083	31	1	1	0	0	0	0	0	0	0	0	NA	NA	NA	7	7	238	239	343	0	0	0	2	0	0	0.008	0	0
.	19.01.16-03.37.06-1-308084	90	4	4	2	0	2	577	3	3	0	0	NA	NA	NA	24	30	244	245	354	218	119	240	0	20	0	0	0.082	0
.	19.01.16-03.37.06-1-308085	181	19	19	8	0	6	600	17	17	0	0	NA	NA	NA	57	57	251	257	362	224	127	249	17	37	19	0.068	0.144	0.052
.	19.01.16-03.37.06-1-308086	59	3	3	0	0	0	570	2	2	0	0	NA	NA	NA	26	17	240	240	350	211	119	240	3	4	0	0.012	0.017	0
.	19.01.16-03.37.07-1-308087	91	6	6	2	0	2	580	5	5	0	0	NA	NA	NA	27	31	241	244	359	209	122	249	6	19	3	0.025	0.078	0.008
.	19.01.16-03.37.09-1-308090	64	3	3	0	0	0	570	2	2	0	0	NA	NA	NA	25	20	241	241	351	214	120	236	3	0	2	0.012	0	0.006
.	19.01.16-03.37.11-1-308092	144	11	11	1	0	1	585	9	9	0	0	NA	NA	NA	52	40	246	249	358	216	125	244	9	3	11	0.037	0.012	0.031
.	19.01.16-03.37.18-1-308097	176	13	13	5	0	3	610	11	11	0	0	NA	NA	NA	62	63	253	254	369	225	129	256	27	11	19	0.107	0.043	0.051
.	19.01.16-03.37.23-1-308114	118	13	13	3	0	2	580	12	12	0	0	NA	NA	NA	42	30	244	247	352	214	122	244	15	13	9	0.061	0.053	0.026
.	19.01.16-03.37.24-1-308115	217	38	38	13	0	10	609	31	31	0	0	NA	NA	NA	57	68	251	258	372	220	130	259	41	58	32	0.163	0.225	0.086
.	19.01.16-03.37.26-1-308116	87	3	3	1	0	1	579	2	2	0	0	NA	NA	NA	14	20	240	238	355	217	118	244	0	1	5	0	0.004	0.014
.	19.01.16-03.37.26-1-308117	267	21	21	6	0	5	630	18	18	0	0	NA	NA	NA	67	82	260	261	374	232	135	263	15	36	34	0.058	0.138	0.091
.	19.01.16-03.37.35-1-308118	37	1	1	0	0	0	0	0	0	0	0	NA	NA	NA	8	10	238	239	346	0	0	0	0	0	2	0	0	0.006
.	19.01.16-03.37.39-1-308122	177	28	28	6	0	5	607	26	26	0	0	NA	NA	NA	52	57	258	251	361	231	127	249	9	57	35	0.035	0.227	0.097
.	19.01.16-03.37.40-1-308125	35	1	1	0	0	0	0	0	0	0	0	NA	NA	NA	5	7	239	237	344	0	0	0	0	0	7	0	0	0.02
.	19.01.16-03.37.42-1-308128	96	6	6	1	0	1	574	5	5	0	0	NA	NA	NA	29	19	248	237	347	221	113	240	8	0	5	0.032	0	0.014
.	19.01.16-03.37.43-1-308131	94	4	4	2	0	2	578	3	3	0	0	NA	NA	NA	34	29	240	244	358	214	123	241	9	0	4	0.038	0	0.011
.	19.01.16-03.37.44-1-308133	143	6	6	2	0	2	584	5	5	0	0	NA	NA	NA	50	38	246	251	354	217	123	244	0	15	3	0	0.06	0.008
.	19.01.16-03.37.46-1-308136	146	6	6	1	0	1	598	5	5	0	0	NA	NA	NA	50	52	248	257	360	221	127	250	1	3	13	0.004	0.012	0.036
.	19.01.16-03.37.48-1-308140	33	1	1	0	0	0	0	0	0	0	0	NA	NA	NA	10	9	238	238	346	0	0	0	0	0	1	0	0	0.003
.	19.01.16-03.37.51-1-308142	172	11	11	4	0	3	600	9	9	0	0	NA	NA	NA	57	47	255	247	358	227	125	248	8	18	17	0.031	0.073	0.047
.	19.01.16-03.37.58-1-308154	96	5	5	3	0	3	579	4	4	0	0	NA	NA	NA	29	30	242	244	357	212	122	245	2	7	12	0.008	0.029	0.034
.	19.01.16-03.37.59-1-308155	38	1	1	0	0	0	0	0	0	0	0	NA	NA	NA	11	8	238	241	342	0	0	0	0	0	1	0	0	0.003
.	19.01.16-03.38.02-1-308156	261	17	17	4	0	4	639	12	12	0	0	NA	NA	NA	85	98	265	265	381	231	141	267	11	15	10	0.042	0.057	0.026
.	19.01.16-03.38.04-1-308158	88	4	4	1	0	1	579	3	3	0	0	NA	NA	NA	26	26	245	246	348	218	123	238	4	0	6	0.016	0	0.017
.	19.01.16-03.38.05-1-308159	89	8	8	3	0	3	583	7	7	0	0	NA	NA	NA	35	34	247	246	354	217	121	245	5	15	3	0.02	0.061	0.008
.	19.01.16-03.38.07-1-308160	68	6	6	2	0	2	566	4	4	0	0	NA	NA	NA	34	20	239	241	353	210	116	240	0	12	8	0	0.05	0.023
.	19.01.16-03.38.16-1-308162	170	10	10	1	0	1	604	9	9	0	0	NA	NA	NA	40	55	250	255	363	223	130	251	7	31	1	0.028	0.122	0.003
.	19.01.16-03.38.16-1-308163	35	1	1	0	0	0	0	0	0	0	0	NA	NA	NA	12	8	239	237	345	0	0	0	0	0	0	0	0	0
.	19.01.16-03.38.17-1-308164	177	15	15	2	0	2	602	12	12	0	0	NA	NA	NA	43	50	250	250	363	223	128	251	19	10	13	0.076	0.04	0.036
.	19.01.16-03.38.20-1-308184	34	1	1	0	0	0	0	0	0	0	0	NA	NA	NA	10	9	239	241	342	0	0	0	0	0	4	0	0	0.012
.	19.01.16-03.38.22-1-308185	61	2	2	1	0	1	494	1	1	0	0	NA	NA	NA	14	20	247	238	348	182	106	206	0	4	0	0	0.017	0
.	19.01.16-03.38.22-1-308186	127	8	8	4	0	4	591	6	6	0	0	NA	NA	NA	50	38	248	244	359	223	123	245	5	4	13	0.02	0.016	0.036
.	19.01.16-03.38.24-1-308187	279	32	32	7	0	4	627	30	30	0	0	NA	NA	NA	75	74	258	265	364	230	142	255	21	67	26	0.081	0.253	0.071
.	19.01.16-03.38.24-1-308188	63	2	2	0	0	0	297	1	1	0	0	NA	NA	NA	17	13	240	239	347	105	61	131	0	0	4	0	0	0.012
.	19.01.16-03.38.27-1-308189	193	46	46	12	0	11	596	41	41	0	0	NA	NA	NA	63	60	250	258	365	220	127	249	44	67	35	0.176	0.26	0.096
.	19.01.16-03.38.32-1-308191	118	8	8	1	0	1	582	6	6	0	0	NA	NA	NA	36	35	246	245	357	217	122	243	5	19	5	0.02	0.078	0.014
.	19.01.16-03.38.34-1-308192	118	11	11	2	0	2	577	8	8	0	0	NA	NA	NA	33	32	248	242	355	217	115	245	9	14	10	0.036	0.058	0.028
.	19.01.16-03.38.35-1-308193	203	37	37	10	0	8	601	35	35	0	0	NA	NA	NA	67	61	253	252	369	220	126	255	28	55	28	0.111	0.218	0.076
.	19.01.16-03.38.38-1-308196	91	6	6	2	0	2	576	5	5	0	0	NA	NA	NA	33	24	245	241	351	214	120	242	6	2	4	0.024	0.008	0.011
.	19.01.16-03.38.42-1-308201	36	1	1	0	0	0	0	0	0	0	0	NA	NA	NA	12	2	237	236	342	0	0	0	0	0	3	0	0	0.009
.	19.01.16-03.38.43-1-308203	87	3	3	1	0	1	575	2	2	0	0	NA	NA	NA	22	20	240	242	351	213	119	243	0	4	1	0	0.017	0.003
.	19.01.16-03.38.46-1-308211	377	33	33	11	0	9	673	32	32	0	0	NA	NA	NA	109	121	278	266	390	249	145	279	27	60	40	0.097	0.226	0.103
.	19.01.16-03.38.52-1-308218	87	5	5	1	0	1	584	3	3	0	0	NA	NA	NA	45	30	240	245	358	215	124	245	0	0	15	0	0	0.042
.	19.01.16-03.38.57-1-308223	245	41	41	9	0	8	604	37	37	0	0	NA	NA	NA	64	63	254	251	371	222	126	256	45	45	40	0.177	0.179	0.108
.	19.01.16-03.38.57-1-308224	61	3	3	1	0	1	556	2	2	0	0	NA	NA	NA	12	18	239	243	349	207	115	234	1	5	1	0.004	0.021	0.003
.	19.01.16-03.39.00-1-308225	144	12	12	4	0	2	598	10	10	0	0	NA	NA	NA	33	44	253	245	359	224	126	248	8	12	5	0.032	0.049	0.014
.	19.01.16-03.39.10-1-308227	181	13	13	6	0	5	594	12	12	0	0	NA	NA	NA	58	42	246	245	364	216	122	256	11	20	16	0.045	0.082	0.044
.	19.01.16-03.39.10-1-308228	122	10	10	2	0	2	578	7	7	0	0	NA	NA	NA	41	37	242	250	358	214	123	241	22	5	19	0.091	0.02	0.053
.	19.01.16-03.39.17-1-308231	32	1	1	0	0	0	0	0	0	0	0	NA	NA	NA	11	8	237	240	344	0	0	0	0	0	1	0	0	0.003
.	19.01.16-03.39.19-1-308250	117	9	9	2	0	0	587	8	8	0	0	NA	NA	NA	42	43	251	242	363	217	118	252	10	14	4	0.04	0.058	0.011
.	19.01.16-03.39.23-1-308251	62	2	2	0	0	0	201	1	1	0	0	NA	NA	NA	16	13	238	242	346	68	41	92	0	2	2	0	0.008	0.006
.	19.01.16-03.39.27-1-308253	92	8	8	2	0	1	576	6	6	0	0	NA	NA	NA	35	28	240	244	357	212	119	245	1	9	8	0.004	0.037	0.022
.	19.01.16-03.39.31-1-308254	35	1	1	0	0	0	0	0	0	0	0	NA	NA	NA	10	13	240	241	345	0	0	0	2	0	0	0.008	0	0
.	19.01.16-03.39.33-1-308256	90	4	4	2	0	1	570	3	3	0	0	NA	NA	NA	36	20	245	241	347	217	117	236	7	5	0	0.029	0.021	0
.	19.01.16-03.39.34-1-308257	89	3	3	0	0	0	586	2	2	0	0	NA	NA	NA	18	28	246	241	354	220	122	244	6	1	6	0.024	0.004	0.017
.	19.01.16-03.39.36-1-308258	32	1	1	0	0	0	0	0	0	0	0	NA	NA	NA	11	12	243	239	343	0	0	0	0	0	0	0	0	0
.	19.01.16-03.39.36-1-308259	38	1	1	1	0	1	0	0	0	0	0	NA	NA	NA	16	8	238	239	344	0	0	0	0	0	1	0	0	0.003
.	19.01.16-03.39.37-1-308260	84	3	3	2	0	2	580	2	2	0	0	NA	NA	NA	28	30	244	247	352	213	126	241	1	3	3	0.004	0.012	0.009
.	19.01.16-03.39.39-1-308263	38	1	1	0	0	0	0	0	0	0	0	NA	NA	NA	11	11	241	240	343	0	0	0	0	0	0	0	0	0
.	19.01.16-03.39.40-1-308265	111	16	16	3	0	3	580	12	12	0	0	NA	NA	NA	32	28	243	243	355	215	120	245	6	15	10	0.025	0.062	0.028
.	19.01.16-03.39.40-1-308266	61	4	4	1	0	1	572	2	2	0	0	NA	NA	NA	35	26	245	240	354	214	118	240	9	0	5	0.037	0	0.014
.	19.01.16-03.39.42-1-308270	213	17	17	2	0	2	616	16	16	0	0	NA	NA	NA	77	72	262	250	373	229	129	258	6	27	18	0.023	0.108	0.048
.	19.01.16-03.39.47-1-308275	214	12	12	3	0	3	604	10	10	0	0	NA	NA	NA	65	51	252	254	358	225	130	249	3	19	19	0.012	0.075	0.053
.	19.01.16-03.39.47-1-308277	128	7	7	3	0	2	586	5	5	0	0	NA	NA	NA	48	40	248	248	357	216	124	246	10	32	3	0.04	0.129	0.008
.	19.01.16-03.39.49-1-308279	92	3	3	0	0	0	575	1	1	0	0	NA	NA	NA	27	25	245	243	350	214	121	240	0	1	3	0	0.004	0.009
.	19.01.16-03.39.51-1-308281	62	3	3	0	0	0	568	2	2	0	0	NA	NA	NA	27	20	238	242	353	205	121	242	1	0	6	0.004	0	0.017
.	19.01.16-03.39.56-1-308285	181	13	13	4	0	4	614	9	9	0	0	NA	NA	NA	63	67	259	250	371	230	127	257	14	18	14	0.054	0.072	0.038
.	19.01.16-03.39.57-1-308292	30	1	1	0	0	0	0	0	0	0	0	NA	NA	NA	7	12	238	240	347	0	0	0	0	0	0	0	0	0
.	19.01.16-03.39.58-1-308293	66	5	5	3	0	3	573	4	4	0	0	NA	NA	NA	20	21	240	242	352	212	119	242	4	11	11	0.017	0.045	0.031
.	19.01.16-03.40.04-1-308299	296	39	39	13	0	6	621	33	33	0	0	NA	NA	NA	91	78	255	267	369	224	143	254	65	47	27	0.255	0.176	0.073
.	19.01.16-03.40.07-1-308300	264	42	42	9	0	6	628	40	40	0	0	NA	NA	NA	79	77	257	253	380	229	129	270	24	84	37	0.093	0.332	0.097
.	19.01.16-03.40.09-1-308303	62	2	2	1	0	1	151	0	0	0	0	NA	NA	NA	24	16	239	240	350	57	29	65	6	0	0	0.025	0	0
.	19.01.16-03.40.12-1-308304	87	4	4	0	0	0	580	3	3	0	0	NA	NA	NA	26	30	243	244	356	217	122	241	5	3	2	0.021	0.012	0.006
.	19.01.16-03.40.16-1-308306	68	3	3	1	0	0	573	1	1	0	0	NA	NA	NA	25	20	243	240	350	216	119	238	2	0	4	0.008	0	0.011
.	19.01.16-03.40.17-1-308307	179	14	14	1	0	1	607	12	12	0	0	NA	NA	NA	55	59	254	252	366	225	128	254	12	29	6	0.047	0.115	0.016
.	19.01.16-03.40.17-1-308308	204	25	25	9	0	5	586	24	24	0	0	NA	NA	NA	58	38	251	244	356	221	123	242	43	30	36	0.171	0.123	0.101
.	19.01.16-03.40.18-1-308309	234	16	16	6	0	4	629	15	15	0	0	NA	NA	NA	59	76	256	259	374	229	133	267	18	39	10	0.07	0.151	0.027
.	19.01.16-03.40.25-1-308329	99	14	14	1	0	1	580	11	11	0	0	NA	NA	NA	28	31	247	246	351	219	119	242	14	10	11	0.057	0.041	0.031
.	19.01.16-03.40.30-1-308332	30	1	1	1	0	1	0	0	0	0	0	NA	NA	NA	7	8	240	237	344	0	0	0	0	0	1	0	0	0.003
.	19.01.16-03.40.31-1-308333	220	17	17	6	0	4	610	14	14	0	0	NA	NA	NA	65	66	251	261	367	222	134	254	41	27	6	0.163	0.103	0.016
.	19.01.16-03.40.33-1-308334	38	1	1	0	0	0	0	0	0	0	0	NA	NA	NA	11	7	239	236	345	0	0	0	2	0	0	0.008	0	0
.	19.01.16-03.40.36-1-308336	122	4	4	1	0	1	593	3	3	0	0	NA	NA	NA	33	36	248	242	359	223	120	250	12	0	7	0.048	0	0.019
.	19.01.16-03.40.49-1-308356	121	11	11	5	0	4	578	9	9	0	0	NA	NA	NA	34	28	244	242	355	216	118	244	23	20	0	0.094	0.083	0
.	19.01.16-03.40.50-1-308357	96	5	5	0	0	0	586	4	4	0	0	NA	NA	NA	31	30	242	245	356	217	124	245	1	6	5	0.004	0.024	0.014
.	19.01.16-03.40.52-1-308358	83	4	4	0	0	0	579	3	3	0	0	NA	NA	NA	18	27	244	241	355	216	117	246	0	4	1	0	0.017	0.003
.	19.01.16-03.40.52-1-308359	65	3	3	0	0	0	572	2	2	0	0	NA	NA	NA	22	23	238	243	355	211	117	244	2	0	2	0.008	0	0.006
.	19.01.16-03.41.01-1-308366	67	4	4	0	0	0	573	3	3	0	0	NA	NA	NA	16	20	238	246	349	216	123	234	0	4	8	0	0.016	0.023
.	19.01.16-03.41.01-1-308367	61	2	2	1	0	0	586	0	0	0	0	NA	NA	NA	17	30	242	249	352	216	127	243	0	5	4	0	0.02	0.011
.	19.01.16-03.41.06-1-308370	36	1	1	0	0	0	0	0	0	0	0	NA	NA	NA	11	8	238	241	342	0	0	0	0	0	3	0	0	0.009
.	19.01.16-03.41.07-1-308371	152	12	12	6	0	5	605	11	11	0	0	NA	NA	NA	39	48	249	247	365	224	127	254	28	12	16	0.112	0.049	0.044
.	19.01.16-03.41.07-1-308372	119	4	4	3	0	3	597	2	2	0	0	NA	NA	NA	43	50	252	250	361	222	125	250	3	0	7	0.012	0	0.019
.	19.01.16-03.41.07-1-308373	233	15	15	3	0	2	641	13	13	0	0	NA	NA	NA	65	97	268	261	381	237	135	269	6	8	34	0.022	0.031	0.089
.	19.01.16-03.41.08-1-308374	59	4	4	0	0	0	572	3	3	0	0	NA	NA	NA	25	17	241	241	348	210	120	242	0	5	5	0	0.021	0.014
.	19.01.16-03.41.13-1-308376	95	8	8	2	0	2	583	6	6	0	0	NA	NA	NA	42	39	247	246	359	218	121	244	18	8	0	0.073	0.033	0
.	19.01.16-03.41.14-1-308377	120	7	7	1	0	1	596	6	6	0	0	NA	NA	NA	45	49	248	250	364	221	127	248	2	6	10	0.008	0.024	0.027
.	19.01.16-03.41.15-1-308378	461	40	40	12	0	9	668	39	39	0	0	NA	NA	NA	130	114	275	270	382	245	148	275	54	65	33	0.196	0.241	0.086
.	19.01.16-03.41.17-1-308379	118	7	7	4	0	4	589	6	6	0	0	NA	NA	NA	37	36	248	250	351	221	128	240	4	21	6	0.016	0.084	0.017
.	19.01.16-03.41.24-1-308401	202	28	28	14	0	8	601	26	26	0	0	NA	NA	NA	45	48	250	248	363	223	127	251	28	67	14	0.112	0.27	0.039
.	19.01.16-03.41.24-1-308402	208	18	18	4	0	3	630	15	15	0	0	NA	NA	NA	68	81	264	255	375	236	130	264	23	23	22	0.087	0.09	0.059
.	19.01.16-03.41.32-1-308403	235	27	27	11	0	9	629	24	24	0	0	NA	NA	NA	82	85	263	263	372	235	135	259	24	52	37	0.091	0.198	0.099
.	19.01.16-03.41.33-1-308404	90	4	4	1	0	1	565	3	3	0	0	NA	NA	NA	26	22	245	242	348	214	115	236	7	0	0	0.029	0	0
.	19.01.16-03.41.36-1-308405	109	6	6	0	0	0	581	5	5	0	0	NA	NA	NA	28	30	241	241	361	215	120	246	4	0	7	0.017	0	0.019
.	19.01.16-03.41.39-1-308408	115	11	11	1	0	1	598	10	10	0	0	NA	NA	NA	40	49	254	252	356	227	124	247	15	12	7	0.059	0.048	0.02
.	19.01.16-03.41.40-1-308410	94	5	5	1	0	0	583	4	4	0	0	NA	NA	NA	29	32	245	245	355	220	120	243	15	10	1	0.061	0.041	0.003
.	19.01.16-03.41.49-1-308422	31	1	1	0	0	0	0	0	0	0	0	NA	NA	NA	10	8	238	238	345	0	0	0	0	0	0	0	0	0
.	19.01.16-03.41.53-1-308424	172	16	16	2	0	2	593	15	15	0	0	NA	NA	NA	55	45	246	251	361	221	126	246	14	23	3	0.057	0.092	0.008
.	19.01.16-03.41.53-1-308425	37	1	1	1	0	1	0	0	0	0	0	NA	NA	NA	9	8	239	239	343	0	0	0	0	0	2	0	0	0.006
.	19.01.16-03.41.56-1-308429	33	1	1	1	0	1	0	0	0	0	0	NA	NA	NA	14	8	240	236	345	0	0	0	1	0	0	0.004	0	0
.	19.01.16-03.41.58-1-308437	68	3	3	0	0	0	573	2	2	0	0	NA	NA	NA	25	22	242	239	354	213	118	242	5	0	4	0.021	0	0.011
.	19.01.16-03.42.01-1-308440	31	1	1	0	0	0	0	0	0	0	0	NA	NA	NA	8	8	237	239	345	0	0	0	0	0	0	0	0	0
.	19.01.16-03.42.03-1-308442	93	8	8	0	0	0	581	7	7	0	0	NA	NA	NA	25	30	242	249	352	213	125	243	0	14	3	0	0.056	0.009
.	19.01.16-03.42.06-1-308445	154	17	17	2	0	2	591	14	14	0	0	NA	NA	NA	47	42	249	251	355	218	130	243	20	16	12	0.08	0.064	0.034
.	19.01.16-03.42.06-1-308446	31	1	1	0	0	0	0	0	0	0	0	NA	NA	NA	7	8	239	240	342	0	0	0	0	0	2	0	0	0.006
.	19.01.16-03.42.09-1-308448	180	9	9	4	0	3	609	8	8	0	0	NA	NA	NA	71	66	256	254	369	228	126	255	8	11	10	0.031	0.043	0.027
.	19.01.16-03.42.12-1-308451	203	39	39	5	0	5	607	32	32	0	0	NA	NA	NA	68	61	260	251	363	228	130	249	33	65	27	0.127	0.259	0.074
.	19.01.16-03.42.14-1-308452	150	13	13	1	0	1	589	11	11	0	0	NA	NA	NA	56	41	254	244	356	221	122	246	7	16	11	0.028	0.066	0.031
.	19.01.16-03.42.16-1-308453	325	44	44	12	0	9	629	42	42	0	0	NA	NA	NA	84	77	257	259	374	228	137	264	22	67	53	0.086	0.259	0.142
.	19.01.16-03.42.19-1-308476	59	2	2	0	0	0	572	1	1	0	0	NA	NA	NA	31	25	244	241	353	216	118	238	5	0	2	0.02	0	0.006
.	19.01.16-03.42.21-1-308477	98	5	5	1	0	1	578	4	4	0	0	NA	NA	NA	39	29	244	246	352	212	124	242	8	9	0	0.033	0.037	0
.	19.01.16-03.42.26-1-308479	63	2	2	0	0	0	574	1	1	0	0	NA	NA	NA	23	24	243	244	350	215	117	242	0	5	0	0	0.02	0
.	19.01.16-03.42.31-1-308482	99	4	4	1	0	1	593	3	3	0	0	NA	NA	NA	34	49	248	251	363	219	125	249	6	3	0	0.024	0.012	0
.	19.01.16-03.42.34-1-308483	88	3	3	0	0	0	579	2	2	0	0	NA	NA	NA	26	24	249	239	349	224	119	236	3	1	3	0.012	0.004	0.009
.	19.01.16-03.42.34-1-308484	263	41	41	6	0	6	615	36	36	0	0	NA	NA	NA	71	74	259	260	368	229	135	251	7	75	29	0.027	0.288	0.079
.	19.01.16-03.42.39-1-308487	121	11	11	7	0	7	567	10	10	0	0	NA	NA	NA	38	24	242	241	354	208	119	240	15	4	13	0.062	0.017	0.037
.	19.01.16-03.42.41-1-308489	33	1	1	0	0	0	0	0	0	0	0	NA	NA	NA	5	5	237	237	344	0	0	0	1	0	0	0.004	0	0
.	19.01.16-03.42.44-1-308495	94	10	10	3	0	3	585	7	7	0	0	NA	NA	NA	36	39	249	249	354	221	120	244	12	2	6	0.048	0.008	0.017
.	19.01.16-03.42.45-1-308496	95	5	5	1	0	1	573	4	4	0	0	NA	NA	NA	29	22	244	242	349	219	117	237	4	4	2	0.016	0.017	0.006
.	19.01.16-03.42.48-1-308506	215	20	20	9	0	7	610	18	18	0	0	NA	NA	NA	64	64	252	256	369	227	127	256	22	38	6	0.087	0.148	0.016
.	19.01.16-03.42.49-1-308507	94	6	6	2	0	2	584	5	5	0	0	NA	NA	NA	24	31	241	253	350	215	129	240	5	0	14	0.021	0	0.04
.	19.01.16-03.43.00-1-308516	181	12	12	2	0	1	612	10	10	0	0	NA	NA	NA	55	63	252	256	368	222	133	257	8	16	23	0.032	0.062	0.062
.	19.01.16-03.43.02-1-308517	31	1	1	1	0	1	0	0	0	0	0	NA	NA	NA	9	10	239	240	344	0	0	0	0	0	1	0	0	0.003
.	19.01.16-03.43.05-1-308518	131	18	18	6	0	4	602	13	13	0	0	NA	NA	NA	37	47	253	250	357	227	125	250	18	22	12	0.071	0.088	0.034
.	19.01.16-03.43.05-1-308520	87	6	6	3	0	2	577	5	5	0	0	NA	NA	NA	38	30	248	242	353	219	118	240	16	5	4	0.065	0.021	0.011
.	19.01.16-03.43.06-1-308521	258	21	21	5	0	2	635	19	19	0	0	NA	NA	NA	68	86	264	256	379	238	134	263	32	15	13	0.121	0.059	0.034
.	19.01.16-03.43.15-1-308524	32	1	1	0	0	0	0	0	0	0	0	NA	NA	NA	16	12	239	239	347	0	0	0	0	0	1	0	0	0.003
.	19.01.16-03.43.18-1-308527	128	4	4	0	0	0	582	2	2	0	0	NA	NA	NA	39	31	245	246	353	217	123	242	0	3	3	0	0.012	0.008
.	19.01.16-03.43.19-1-308546	90	3	3	0	0	0	567	2	2	0	0	NA	NA	NA	38	25	240	248	350	212	121	234	1	0	4	0.004	0	0.011
.	19.01.16-03.43.24-1-308547	123	14	14	4	0	3	579	12	12	0	0	NA	NA	NA	30	25	243	242	353	211	123	245	20	3	16	0.082	0.012	0.045
.	19.01.16-03.43.27-1-308550	175	7	7	2	0	2	612	5	5	0	0	NA	NA	NA	62	65	257	252	369	228	128	256	8	11	13	0.031	0.044	0.035
.	19.01.16-03.43.30-1-308551	89	6	6	2	0	2	580	5	5	0	0	NA	NA	NA	29	30	245	247	351	215	123	242	1	5	9	0.004	0.02	0.026
.	19.01.16-03.43.33-1-308552	93	6	6	1	0	1	573	5	5	0	0	NA	NA	NA	27	24	249	241	347	216	117	240	13	4	3	0.052	0.017	0.009
.	19.01.16-03.43.33-1-308553	172	12	12	2	0	1	598	11	11	0	0	NA	NA	NA	52	52	253	252	360	224	127	247	22	17	4	0.087	0.067	0.011
.	19.01.16-03.43.34-1-308554	66	3	3	2	0	2	578	2	2	0	0	NA	NA	NA	24	32	246	247	352	218	121	239	8	3	0	0.033	0.012	0
.	19.01.16-03.43.37-1-308555	61	2	2	0	0	0	253	1	1	0	0	NA	NA	NA	14	15	241	238	349	97	43	113	3	0	0	0.012	0	0
.	19.01.16-03.43.47-1-308568	151	19	19	8	0	7	589	17	17	0	0	NA	NA	NA	37	36	247	242	360	220	118	251	10	35	13	0.04	0.145	0.036
.	19.01.16-03.43.47-1-308570	143	20	20	6	0	6	597	18	18	0	0	NA	NA	NA	54	52	247	249	369	215	126	256	18	33	15	0.073	0.133	0.041
.	19.01.16-03.43.49-1-308571	206	13	13	1	0	1	617	12	12	0	0	NA	NA	NA	63	62	252	253	370	228	132	257	6	18	8	0.024	0.071	0.022
.	19.01.16-03.43.49-1-308573	149	15	15	3	0	3	583	14	14	0	0	NA	NA	NA	31	31	245	245	354	215	124	244	31	5	3	0.127	0.02	0.008
.	19.01.16-03.43.49-1-308574	122	27	27	9	0	6	600	25	25	0	0	NA	NA	NA	42	52	250	254	361	223	130	247	25	45	13	0.1	0.177	0.036
.	19.01.16-03.43.50-1-308576	119	7	7	2	0	2	593	6	6	0	0	NA	NA	NA	30	40	250	246	357	223	124	246	5	19	4	0.02	0.077	0.011
.	19.01.16-03.43.51-1-308577	125	6	6	2	0	1	601	5	5	0	0	NA	NA	NA	25	44	245	246	366	219	126	256	0	7	10	0	0.028	0.027
.	19.01.16-03.44.00-1-308591	87	4	4	0	0	0	579	3	3	0	0	NA	NA	NA	29	24	244	241	352	217	121	241	7	5	5	0.029	0.021	0.014
.	19.01.16-03.44.08-1-308592	206	31	31	11	0	5	609	28	28	0	0	NA	NA	NA	62	54	248	254	365	222	133	254	42	73	25	0.169	0.287	0.068
.	19.01.16-03.44.09-1-308593	114	7	7	1	0	0	591	6	6	0	0	NA	NA	NA	36	37	244	248	358	218	124	249	0	35	2	0	0.141	0.006
.	19.01.16-03.44.14-1-308595	126	21	21	5	0	3	586	19	19	0	0	NA	NA	NA	41	38	247	251	353	218	126	242	17	31	18	0.069	0.124	0.051
.	19.01.16-03.44.17-1-308597	266	13	13	6	0	6	624	12	12	0	0	NA	NA	NA	74	77	261	253	376	228	131	265	12	12	12	0.046	0.047	0.032
.	19.01.16-03.44.17-1-308598	36	1	1	1	0	1	0	0	0	0	0	NA	NA	NA	8	2	237	237	341	0	0	0	0	0	4	0	0	0.012
.	19.01.16-03.44.17-1-308599	283	35	35	9	0	8	623	32	32	0	0	NA	NA	NA	85	74	265	262	360	237	137	249	25	61	21	0.094	0.233	0.058
.	19.01.16-03.44.17-1-308600	169	9	9	5	0	5	602	8	8	0	0	NA	NA	NA	58	53	254	248	364	227	123	252	14	21	2	0.055	0.085	0.005
.	19.01.16-03.44.20-1-308620	35	1	1	1	0	1	0	0	0	0	0	NA	NA	NA	11	9	238	236	348	0	0	0	1	0	0	0.004	0	0
.	19.01.16-03.44.23-1-308621	408	48	48	12	0	10	672	45	45	0	0	NA	NA	NA	109	122	276	268	391	246	143	283	58	68	46	0.21	0.254	0.118
.	19.01.16-03.44.27-1-308622	208	16	16	5	0	2	608	14	14	0	0	NA	NA	NA	65	64	261	249	367	231	124	253	23	21	16	0.088	0.084	0.044
.	19.01.16-03.44.31-1-308624	119	8	8	0	0	0	594	6	6	0	0	NA	NA	NA	29	48	251	254	356	219	129	246	19	2	8	0.076	0.008	0.022
.	19.01.16-03.44.41-1-308630	115	6	6	0	0	0	585	5	5	0	0	NA	NA	NA	32	31	242	243	359	214	120	251	1	8	10	0.004	0.033	0.028
.	19.01.16-03.44.46-1-308637	59	3	3	0	0	0	52	1	1	0	0	NA	NA	NA	19	23	241	242	353	23	7	22	1	0	7	0.004	0	0.02
.	19.01.16-03.44.52-1-308647	147	8	8	2	0	2	589	6	6	0	0	NA	NA	NA	35	36	241	247	361	213	125	251	6	5	14	0.025	0.02	0.039
.	19.01.16-03.44.53-1-308648	122	11	11	5	0	3	603	9	9	0	0	NA	NA	NA	37	50	252	246	365	225	123	255	23	20	7	0.091	0.081	0.019
.	19.01.16-03.44.54-1-308650	234	25	25	11	0	6	610	24	24	0	0	NA	NA	NA	91	68	257	258	366	226	132	252	17	47	24	0.066	0.182	0.066
.	19.01.16-03.44.56-1-308653	154	27	27	8	0	5	588	25	25	0	0	NA	NA	NA	39	39	245	245	362	218	120	250	30	45	10	0.122	0.184	0.028
.	19.01.16-03.44.59-1-308656	95	3	3	0	0	0	581	2	2	0	0	NA	NA	NA	34	34	245	247	355	213	124	244	13	0	2	0.053	0	0.006
.	19.01.16-03.44.59-1-308657	177	10	10	4	0	2	602	7	7	0	0	NA	NA	NA	45	55	251	257	360	222	132	248	0	14	10	0	0.054	0.028
.	19.01.16-03.45.09-1-308662	114	5	5	2	0	2	579	4	4	0	0	NA	NA	NA	42	26	246	239	354	216	119	244	9	6	2	0.037	0.025	0.006
.	19.01.16-03.45.12-1-308663	272	22	22	8	0	6	635	19	19	0	0	NA	NA	NA	82	92	270	259	376	240	132	263	11	49	20	0.041	0.189	0.053
.	19.01.16-03.45.14-1-308665	94	3	3	1	0	1	580	2	2	0	0	NA	NA	NA	25	30	244	246	353	215	123	242	0	6	2	0	0.024	0.006
.	19.01.16-03.45.20-1-308684	155	12	12	4	0	4	591	11	11	0	0	NA	NA	NA	25	34	247	246	354	221	124	246	11	16	12	0.045	0.065	0.034
.	19.01.16-03.45.20-1-308685	91	3	3	2	0	1	587	2	2	0	0	NA	NA	NA	32	36	244	244	361	218	122	247	11	0	6	0.045	0	0.017
.	19.01.16-03.45.27-1-308713	176	8	8	1	0	1	595	7	7	0	0	NA	NA	NA	42	43	245	247	364	216	127	252	0	10	7	0	0.04	0.019
.	19.01.16-03.45.30-1-308715	116	7	7	1	0	1	578	5	5	0	0	NA	NA	NA	32	30	246	245	352	220	122	236	1	4	10	0.004	0.016	0.028
.	19.01.16-03.45.36-1-308716	33	1	1	0	0	0	0	0	0	0	0	NA	NA	NA	12	8	237	238	346	0	0	0	0	0	0	0	0	0
.	19.01.16-03.45.37-1-308717	178	16	16	6	0	4	596	13	13	0	0	NA	NA	NA	59	51	255	247	362	224	120	252	14	11	17	0.055	0.045	0.047
.	19.01.16-03.45.38-1-308719	60	2	2	1	0	1	203	0	0	0	0	NA	NA	NA	10	18	240	241	350	87	34	82	0	0	2	0	0	0.006
.	19.01.16-03.45.38-1-308720	33	1	1	0	0	0	0	0	0	0	0	NA	NA	NA	11	5	238	238	342	0	0	0	0	0	0	0	0	0
.	19.01.16-03.45.39-1-308721	149	13	13	5	0	4	597	12	12	0	0	NA	NA	NA	48	41	252	249	353	223	127	247	25	33	1	0.099	0.133	0.003
.	19.01.16-03.45.39-1-308724	148	19	19	8	0	7	593	17	17	0	0	NA	NA	NA	50	43	242	245	369	213	123	257	4	35	20	0.017	0.143	0.054
.	19.01.16-03.45.46-1-308733	122	13	13	3	0	3	590	12	12	0	0	NA	NA	NA	35	40	244	247	362	214	123	253	15	15	16	0.061	0.061	0.044
.	19.01.16-03.45.48-1-308739	236	30	30	13	0	11	620	26	26	0	0	NA	NA	NA	60	71	257	258	369	228	134	258	26	38	50	0.101	0.147	0.136
.	19.01.16-03.45.48-1-308741	63	2	2	0	0	0	567	1	1	0	0	NA	NA	NA	28	14	239	242	346	208	121	238	4	3	0	0.017	0.012	0
.	19.01.16-03.45.49-1-308744	61	2	2	0	0	0	254	1	1	0	0	NA	NA	NA	13	16	243	237	349	97	49	108	0	0	2	0	0	0.006
.	19.01.16-03.45.50-1-308746	60	2	2	1	0	0	570	1	1	0	0	NA	NA	NA	23	19	239	244	349	212	121	237	6	0	1	0.025	0	0.003
.	19.01.16-03.46.02-1-308758	62	3	3	1	0	1	579	2	2	0	0	NA	NA	NA	25	38	251	244	356	220	118	241	3	0	6	0.012	0	0.017
.	19.01.16-03.46.06-1-308760	211	9	9	3	0	2	621	7	7	0	0	NA	NA	NA	60	68	256	258	367	229	133	259	0	18	15	0	0.07	0.041
.	19.01.16-03.46.06-1-308761	278	20	20	7	0	6	632	19	19	0	0	NA	NA	NA	83	85	259	263	376	228	140	264	17	35	18	0.066	0.133	0.048
.	19.01.16-03.46.07-1-308762	59	2	2	1	0	1	578	1	1	0	0	NA	NA	NA	20	26	245	241	353	214	121	243	0	3	4	0	0.012	0.011
.	19.01.16-03.46.13-1-308765	61	2	2	0	0	0	302	1	1	0	0	NA	NA	NA	16	14	237	240	350	110	67	125	0	4	0	0	0.017	0
.	19.01.16-03.46.14-1-308766	35	1	1	0	0	0	0	0	0	0	0	NA	NA	NA	8	9	238	239	345	0	0	0	0	0	4	0	0	0.012
.	19.01.16-03.46.18-1-308772	64	6	6	0	0	0	571	4	4	0	0	NA	NA	NA	36	27	243	245	352	211	121	239	15	0	0	0.062	0	0
.	19.01.16-03.46.20-1-308796	113	6	6	1	0	0	584	5	5	0	0	NA	NA	NA	43	33	245	248	353	214	128	242	8	0	9	0.033	0	0.025
.	19.01.16-03.46.21-1-308797	33	1	1	1	0	1	0	0	0	0	0	NA	NA	NA	10	12	238	240	347	0	0	0	0	0	3	0	0	0.009
.	19.01.16-03.46.21-1-308798	188	37	37	9	0	5	596	36	36	0	0	NA	NA	NA	52	47	248	253	359	219	128	249	64	48	20	0.258	0.19	0.056
.	19.01.16-03.46.24-1-308800	214	54	54	15	0	14	605	47	47	0	0	NA	NA	NA	53	58	251	251	369	219	127	259	57	68	35	0.227	0.271	0.095
.	19.01.16-03.46.25-1-308801	121	19	19	3	0	3	584	16	16	0	0	NA	NA	NA	41	39	250	244	358	222	121	241	7	8	31	0.028	0.033	0.087
.	19.01.16-03.46.30-1-308803	61	3	3	0	0	0	49	2	2	0	0	NA	NA	NA	15	11	240	238	346	16	11	22	2	0	3	0.008	0	0.009
.	19.01.16-03.46.34-1-308804	37	1	1	0	0	0	0	0	0	0	0	NA	NA	NA	7	7	238	237	345	0	0	0	0	0	2	0	0	0.006
.	19.01.16-03.46.36-1-308805	322	51	51	23	0	15	632	45	45	0	0	NA	NA	NA	108	82	258	255	382	227	132	273	64	70	43	0.248	0.275	0.113
.	19.01.16-03.46.39-1-308807	66	8	8	3	0	2	569	7	7	0	0	NA	NA	NA	27	21	240	242	352	206	121	242	16	1	7	0.067	0.004	0.02
.	19.01.16-03.46.39-1-308808	61	4	4	0	0	0	576	2	2	0	0	NA	NA	NA	24	28	241	241	359	213	117	246	5	6	0	0.021	0.025	0
.	19.01.16-03.46.39-1-308809	86	3	3	0	0	0	567	2	2	0	0	NA	NA	NA	41	23	244	241	351	211	120	236	4	5	0	0.016	0.021	0
.	19.01.16-03.46.43-1-308816	196	26	26	8	0	7	593	25	25	0	0	NA	NA	NA	55	46	248	251	360	218	127	248	12	16	30	0.048	0.064	0.083
.	19.01.16-03.46.53-1-308831	97	10	10	5	0	4	578	9	9	0	0	NA	NA	NA	30	25	239	243	356	211	121	246	8	22	2	0.033	0.091	0.006
.	19.01.16-03.46.54-1-308834	120	5	5	0	0	0	591	4	4	0	0	NA	NA	NA	33	45	251	247	360	220	122	249	8	7	5	0.032	0.028	0.014
.	19.01.16-03.46.55-1-308835	147	8	8	2	0	0	593	7	7	0	0	NA	NA	NA	59	48	253	248	360	224	121	248	2	32	9	0.008	0.129	0.025
.	19.01.16-03.47.00-1-308839	88	7	7	2	0	2	576	6	6	0	0	NA	NA	NA	37	25	244	240	354	215	120	241	3	12	3	0.012	0.05	0.008
.	19.01.16-03.47.13-1-308844	204	10	10	3	0	3	604	9	9	0	0	NA	NA	NA	55	59	250	250	372	225	123	256	5	11	14	0.02	0.044	0.038
.	19.01.16-03.47.15-1-308846	92	4	4	3	0	2	580	3	3	0	0	NA	NA	NA	34	31	245	245	354	216	122	242	4	2	5	0.016	0.008	0.014
.	19.01.16-03.47.18-1-308850	86	8	8	1	0	1	585	6	6	0	0	NA	NA	NA	40	40	248	244	361	220	120	245	0	5	11	0	0.02	0.03
.	19.01.16-03.47.20-1-308866	275	31	31	10	0	8	629	28	28	0	0	NA	NA	NA	67	81	262	257	375	236	130	263	32	39	49	0.122	0.152	0.131
.	19.01.16-03.47.21-1-308867	65	3	3	0	0	0	576	2	2	0	0	NA	NA	NA	24	24	241	242	354	214	121	241	1	0	2	0.004	0	0.006
.	19.01.16-03.47.22-1-308870	321	65	65	23	0	13	647	56	56	0	0	NA	NA	NA	91	102	262	265	388	235	140	272	37	102	87	0.141	0.385	0.224
.	19.01.16-03.47.32-1-308871	175	20	20	3	0	1	594	18	18	0	0	NA	NA	NA	51	45	252	248	358	221	128	245	23	20	38	0.091	0.081	0.106
.	19.01.16-03.47.36-1-308872	148	11	11	10	0	8	596	9	9	0	0	NA	NA	NA	42	51	255	248	361	229	122	245	7	8	17	0.027	0.032	0.047
.	19.01.16-03.47.39-1-308877	88	4	4	1	0	0	568	3	3	0	0	NA	NA	NA	24	17	237	243	350	207	120	241	4	0	8	0.017	0	0.023
.	19.01.16-03.47.39-1-308878	93	4	4	0	0	0	590	3	3	0	0	NA	NA	NA	31	37	243	249	358	218	126	246	2	3	5	0.008	0.012	0.014
.	19.01.16-03.47.40-1-308879	127	23	23	5	0	4	570	21	21	0	0	NA	NA	NA	42	28	242	244	355	208	121	241	29	28	7	0.12	0.115	0.02
.	19.01.16-03.47.46-1-308887	83	8	8	1	0	1	571	6	6	0	0	NA	NA	NA	24	19	241	242	349	215	117	239	19	8	1	0.079	0.033	0.003
.	19.01.16-03.47.55-1-308897	88	9	9	1	0	1	584	7	7	0	0	NA	NA	NA	29	39	245	249	358	214	126	244	7	5	9	0.029	0.02	0.025
.	19.01.16-03.47.56-1-308900	32	1	1	0	0	0	0	0	0	0	0	NA	NA	NA	13	7	238	239	343	0	0	0	0	0	1	0	0	0.003
.	19.01.16-03.47.58-1-308902	169	35	35	8	0	8	597	33	33	0	0	NA	NA	NA	60	59	253	258	361	222	130	245	57	40	12	0.225	0.155	0.033
.	19.01.16-03.48.00-1-308903	34	1	1	0	0	0	0	0	0	0	0	NA	NA	NA	9	12	237	241	347	0	0	0	0	0	0	0	0	0
.	19.01.16-03.48.02-1-309089	96	6	6	1	0	1	579	4	4	0	0	NA	NA	NA	35	30	247	245	351	221	120	238	13	13	3	0.053	0.053	0.009
.	19.01.16-03.48.04-1-309194	212	13	13	3	0	1	603	11	11	0	0	NA	NA	NA	54	49	247	251	364	219	129	255	7	21	29	0.028	0.084	0.08
.	19.01.16-03.48.12-1-309271	85	3	3	2	0	2	569	2	2	0	0	NA	NA	NA	37	27	239	243	358	209	115	245	7	3	0	0.029	0.012	0
.	19.01.16-03.48.13-1-309272	119	6	6	3	0	1	588	4	4	0	0	NA	NA	NA	34	35	246	244	358	218	123	247	2	16	5	0.008	0.066	0.014
.	19.01.16-03.48.16-1-309274	238	19	19	7	0	4	616	17	17	0	0	NA	NA	NA	65	69	254	253	375	225	128	263	18	44	19	0.071	0.174	0.051
.	19.01.16-03.48.19-1-309294	179	28	28	8	0	4	601	26	26	0	0	NA	NA	NA	57	55	248	252	368	219	127	255	21	66	30	0.085	0.262	0.082
.	19.01.16-03.48.20-1-309296	124	10	10	7	0	6	588	7	7	0	0	NA	NA	NA	41	37	248	248	354	217	125	246	14	4	14	0.056	0.016	0.04
.	19.01.16-03.48.26-1-309298	100	17	17	5	0	4	599	16	16	0	0	NA	NA	NA	29	45	248	254	356	221	131	247	13	32	17	0.052	0.126	0.048
.	19.01.16-03.48.32-1-309300	33	1	1	0	0	0	0	0	0	0	0	NA	NA	NA	10	5	236	238	344	0	0	0	2	0	0	0.008	0	0
.	19.01.16-03.48.32-1-309301	33	1	1	0	0	0	0	0	0	0	0	NA	NA	NA	4	8	238	238	345	0	0	0	0	0	0	0	0	0
.	19.01.16-03.48.34-1-309304	34	1	1	1	0	1	0	0	0	0	0	NA	NA	NA	9	7	238	237	345	0	0	0	2	0	0	0.008	0	0
.	19.01.16-03.48.35-1-309305	235	14	14	5	0	5	631	12	12	0	0	NA	NA	NA	72	86	263	257	379	235	132	264	16	24	7	0.061	0.093	0.018
.	19.01.16-03.48.36-1-309307	205	19	19	4	0	4	620	16	16	0	0	NA	NA	NA	55	74	256	255	376	225	131	264	22	9	22	0.086	0.035	0.059
.	19.01.16-03.48.42-1-309314	130	13	13	3	0	3	575	9	9	0	0	NA	NA	NA	47	32	240	251	354	209	125	241	10	11	7	0.042	0.044	0.02
.	19.01.16-03.48.43-1-309317	95	8	8	4	0	4	580	7	7	0	0	NA	NA	NA	39	29	244	244	354	214	122	244	7	3	9	0.029	0.012	0.025
.	19.01.16-03.48.54-1-309329	87	6	6	1	0	0	574	5	5	0	0	NA	NA	NA	28	26	245	244	350	214	123	237	3	6	6	0.012	0.025	0.017
.	19.01.16-03.48.54-1-309330	30	1	1	0	0	0	0	0	0	0	0	NA	NA	NA	12	13	237	244	345	0	0	0	2	0	0	0.008	0	0
.	19.01.16-03.48.56-1-309334	33	1	1	0	0	0	0	0	0	0	0	NA	NA	NA	14	6	238	238	343	0	0	0	0	0	1	0	0	0.003
.	19.01.16-03.48.56-1-309335	86	7	7	4	0	4	575	5	5	0	0	NA	NA	NA	21	22	242	239	354	213	120	242	11	3	7	0.045	0.013	0.02
.	19.01.16-03.48.59-1-309338	122	8	8	0	0	0	588	7	7	0	0	NA	NA	NA	32	39	249	241	362	222	119	247	8	1	7	0.032	0.004	0.019
.	19.01.16-03.49.03-1-309340	86	5	5	1	0	1	581	4	4	0	0	NA	NA	NA	33	33	242	250	354	213	126	242	0	5	4	0	0.02	0.011
.	19.01.16-03.49.04-1-309341	145	5	5	2	0	2	583	4	4	0	0	NA	NA	NA	53	35	249	246	353	218	125	240	0	10	8	0	0.041	0.023
.	19.01.16-03.49.06-1-309342	65	4	4	1	0	1	582	3	3	0	0	NA	NA	NA	22	26	239	247	353	214	125	243	0	5	11	0	0.02	0.031
.	19.01.16-03.49.06-1-309343	60	2	2	0	0	0	581	1	1	0	0	NA	NA	NA	26	33	248	245	353	218	122	241	5	0	3	0.02	0	0.008
.	19.01.16-03.49.09-1-309344	33	1	1	0	0	0	0	0	0	0	0	NA	NA	NA	11	6	238	236	345	0	0	0	2	0	0	0.008	0	0
.	19.01.16-03.49.10-1-309345	35	1	1	0	0	0	0	0	0	0	0	NA	NA	NA	9	12	238	241	346	0	0	0	0	5	0	0	0.021	0
.	19.01.16-03.49.12-1-309347	123	7	7	4	0	4	588	6	6	0	0	NA	NA	NA	27	37	240	252	358	213	127	248	3	26	4	0.012	0.103	0.011
.	19.01.16-03.49.13-1-309348	98	5	5	1	0	1	583	4	4	0	0	NA	NA	NA	36	33	242	247	357	216	122	245	12	0	9	0.05	0	0.025
.	19.01.16-03.49.14-1-309349	64	3	3	0	0	0	446	2	2	0	0	NA	NA	NA	24	25	245	239	354	160	102	184	0	0	3	0	0	0.008
.	19.01.16-03.49.18-1-309355	62	2	2	0	0	0	579	1	1	0	0	NA	NA	NA	22	31	248	249	347	218	122	239	4	0	6	0.016	0	0.017
.	19.01.16-03.49.20-1-309371	147	10	10	1	0	1	575	8	8	0	0	NA	NA	NA	47	35	243	249	356	212	119	244	0	13	7	0	0.052	0.02
.	19.01.16-03.49.21-1-309372	59	2	2	0	0	0	254	1	1	0	0	NA	NA	NA	27	25	245	242	351	100	52	102	1	1	0	0.004	0.004	0
.	19.01.16-03.49.22-1-309373	66	3	3	0	0	0	403	1	1	0	0	NA	NA	NA	16	18	238	245	348	148	88	167	0	0	6	0	0	0.017
.	19.01.16-03.49.22-1-309374	58	2	2	0	0	0	576	1	1	0	0	NA	NA	NA	25	25	242	244	352	217	120	239	5	0	2	0.021	0	0.006
.	19.01.16-03.49.28-1-309378	117	7	7	3	0	2	584	6	6	0	0	NA	NA	NA	40	31	243	244	357	214	123	247	6	4	20	0.025	0.016	0.056
.	19.01.16-03.49.31-1-309379	144	10	10	3	0	3	611	8	8	0	0	NA	NA	NA	36	63	253	253	370	224	128	259	6	14	5	0.024	0.055	0.014
.	19.01.16-03.49.31-1-309380	354	41	41	8	0	8	637	38	38	0	0	NA	NA	NA	113	91	264	259	381	235	134	268	33	102	35	0.125	0.394	0.092
.	19.01.16-03.49.32-1-309382	32	1	1	1	0	1	0	0	0	0	0	NA	NA	NA	9	4	237	236	344	0	0	0	2	0	0	0.008	0	0
.	19.01.16-03.49.33-1-309384	84	3	3	1	0	0	583	1	1	0	0	NA	NA	NA	30	28	246	243	352	222	122	239	0	3	6	0	0.012	0.017
.	19.01.16-03.49.34-1-309385	241	14	14	4	0	3	612	12	12	0	0	NA	NA	NA	62	61	256	248	370	224	126	262	10	17	13	0.039	0.069	0.035
.	19.01.16-03.49.35-1-309386	62	2	2	0	0	0	579	1	1	0	0	NA	NA	NA	25	30	244	242	357	214	118	247	6	0	2	0.025	0	0.006
.	19.01.16-03.49.36-1-309387	66	4	4	1	0	1	579	3	3	0	0	NA	NA	NA	22	31	246	244	354	216	120	243	11	2	0	0.045	0.008	0
.	19.01.16-03.49.42-1-309394	148	9	9	3	0	3	587	8	8	0	0	NA	NA	NA	55	39	249	243	360	222	117	248	6	10	10	0.024	0.041	0.028
.	19.01.16-03.49.48-1-309401	94	6	6	0	0	0	594	5	5	0	0	NA	NA	NA	25	41	249	247	358	226	122	246	11	8	0	0.044	0.032	0
.	19.01.16-03.49.48-1-309402	179	37	37	11	0	8	590	34	34	0	0	NA	NA	NA	50	44	255	243	359	227	121	242	26	49	39	0.102	0.202	0.109
.	19.01.16-03.49.49-1-309404	109	4	4	0	0	0	598	3	3	0	0	NA	NA	NA	31	46	249	251	359	223	127	248	0	7	5	0	0.028	0.014
.	19.01.16-03.49.54-1-309407	95	5	5	2	0	2	589	4	4	0	0	NA	NA	NA	27	40	246	247	360	219	122	248	0	2	12	0	0.008	0.033
.	19.01.16-03.49.54-1-309410	31	1	1	0	0	0	0	0	0	0	0	NA	NA	NA	12	10	239	240	344	0	0	0	0	0	0	0	0	0
.	19.01.16-03.49.57-1-309413	36	1	1	0	0	0	0	0	0	0	0	NA	NA	NA	12	13	239	242	345	0	0	0	1	0	0	0.004	0	0
.	19.01.16-03.50.00-1-309414	119	17	17	4	0	3	589	11	11	0	0	NA	NA	NA	38	35	243	249	356	214	124	251	8	33	8	0.033	0.133	0.022
.	19.01.16-03.50.02-1-309419	66	4	4	0	0	0	574	3	3	0	0	NA	NA	NA	25	20	241	243	349	214	120	240	0	0	7	0	0	0.02
.	19.01.16-03.50.05-1-309425	64	3	3	1	0	1	573	2	2	0	0	NA	NA	NA	27	23	241	241	354	211	118	244	0	4	4	0	0.017	0.011
.	19.01.16-03.50.09-1-309428	36	1	1	0	0	0	0	0	0	0	0	NA	NA	NA	11	8	243	237	341	0	0	0	0	0	2	0	0	0.006
.	19.01.16-03.50.09-1-309429	61	4	4	0	0	0	574	3	3	0	0	NA	NA	NA	20	21	242	239	353	215	118	241	0	2	4	0	0.008	0.011
.	19.01.16-03.50.13-1-309432	182	19	19	7	0	6	598	17	17	0	0	NA	NA	NA	52	46	251	246	362	223	124	251	11	31	21	0.044	0.126	0.058
.	19.01.16-03.50.17-1-309434	34	1	1	0	0	0	0	0	0	0	0	NA	NA	NA	5	13	238	238	350	0	0	0	0	0	0	0	0	0
.	19.01.16-03.50.19-1-309453	58	2	2	0	0	0	99	1	1	0	0	NA	NA	NA	11	10	239	240	344	37	21	41	9	0	0	0.038	0	0
.	19.01.16-03.50.20-1-309454	87	11	11	2	0	1	579	10	10	0	0	NA	NA	NA	37	29	245	245	352	213	124	242	21	9	7	0.086	0.037	0.02
.	19.01.16-03.50.29-1-309457	63	2	2	0	0	0	576	1	1	0	0	NA	NA	NA	26	27	245	241	354	214	116	246	3	3	0	0.012	0.012	0
.	19.01.16-03.50.29-1-309458	61	2	2	0	0	0	248	1	1	0	0	NA	NA	NA	17	15	239	238	351	85	51	112	4	0	0	0.017	0	0
.	19.01.16-03.50.30-1-309459	118	7	7	1	0	1	582	6	6	0	0	NA	NA	NA	28	30	241	247	355	215	122	245	5	5	8	0.021	0.02	0.023
.	19.01.16-03.50.31-1-309460	34	1	1	0	0	0	0	0	0	0	0	NA	NA	NA	7	14	242	238	347	0	0	0	0	0	2	0	0	0.006
.	19.01.16-03.50.35-1-309462	173	25	25	8	0	5	601	20	20	0	0	NA	NA	NA	60	50	244	255	364	216	133	252	31	49	18	0.127	0.192	0.049
.	19.01.16-03.50.39-1-309466	65	3	3	0	0	0	573	2	2	0	0	NA	NA	NA	19	20	239	243	351	212	119	242	0	7	2	0	0.029	0.006
.	19.01.16-03.50.42-1-309473	176	53	53	11	0	8	602	48	48	0	0	NA	NA	NA	54	55	254	253	361	223	129	250	55	72	30	0.217	0.285	0.083
.	19.01.16-03.50.45-1-309475	89	7	7	2	0	1	581	5	5	0	0	NA	NA	NA	31	35	243	246	359	217	121	243	0	27	15	0	0.11	0.042
.	19.01.16-03.50.50-1-309482	243	18	18	6	0	4	629	15	15	0	0	NA	NA	NA	77	81	266	263	365	238	133	258	4	28	24	0.015	0.106	0.066
.	19.01.16-03.50.51-1-309483	95	6	6	1	0	0	574	4	4	0	0	NA	NA	NA	19	18	242	240	349	215	119	240	0	18	3	0	0.075	0.009
.	19.01.16-03.50.53-1-309484	62	2	2	1	0	1	199	1	1	0	0	NA	NA	NA	20	18	239	246	346	75	46	78	0	0	3	0	0	0.009
.	19.01.16-03.50.54-1-309490	36	1	1	1	0	1	0	0	0	0	0	NA	NA	NA	10	9	240	238	344	0	0	0	0	0	1	0	0	0.003
.	19.01.16-03.50.56-1-309492	85	5	5	1	0	1	577	4	4	0	0	NA	NA	NA	29	29	244	249	349	213	125	239	3	9	2	0.012	0.036	0.006
.	19.01.16-03.50.58-1-309495	62	3	3	0	0	0	572	2	2	0	0	NA	NA	NA	32	21	242	245	347	211	119	242	0	0	10	0	0	0.029
.	19.01.16-03.51.01-1-309497	34	1	1	1	0	1	0	0	0	0	0	NA	NA	NA	10	10	238	237	348	0	0	0	0	0	0	0	0	0
.	19.01.16-03.51.04-1-309498	60	3	3	2	0	2	199	2	2	0	0	NA	NA	NA	28	16	238	244	347	67	43	89	2	8	1	0.008	0.033	0.003
.	19.01.16-03.51.07-1-309500	60	2	2	1	0	1	574	1	1	0	0	NA	NA	NA	23	24	242	241	354	213	118	243	2	2	0	0.008	0.008	0
.	19.01.16-03.51.08-1-309502	91	6	6	1	0	1	579	5	5	0	0	NA	NA	NA	23	26	247	242	350	216	124	239	10	0	14	0.04	0	0.04
.	19.01.16-03.51.11-1-309504	119	7	7	2	0	2	573	6	6	0	0	NA	NA	NA	40	24	243	244	350	212	123	238	3	6	6	0.012	0.025	0.017
.	19.01.16-03.51.12-1-309505	92	4	4	2	0	2	578	3	3	0	0	NA	NA	NA	30	30	245	245	353	217	121	240	0	0	10	0	0	0.028
.	19.01.16-03.51.14-1-309506	151	28	28	8	0	7	597	27	27	0	0	NA	NA	NA	45	48	252	245	364	222	123	252	51	34	19	0.202	0.139	0.052
.	19.01.16-03.51.18-1-309511	92	10	10	3	0	3	580	9	9	0	0	NA	NA	NA	34	27	245	242	353	219	119	242	14	6	7	0.057	0.025	0.02
.	19.01.16-03.51.21-1-309528	90	5	5	2	0	2	579	4	4	0	0	NA	NA	NA	28	31	247	248	349	217	123	239	0	13	2	0	0.052	0.006
.	19.01.16-03.51.26-1-309529	210	21	21	10	0	6	617	18	18	0	0	NA	NA	NA	64	66	246	259	374	220	136	261	50	19	10	0.203	0.073	0.027
.	19.01.16-03.51.28-1-309530	61	3	3	1	0	1	567	2	2	0	0	NA	NA	NA	21	20	241	243	349	213	114	240	5	1	0	0.021	0.004	0
.	19.01.16-03.51.29-1-309531	180	17	17	3	0	3	602	13	13	0	0	NA	NA	NA	61	53	251	248	367	223	126	253	17	23	32	0.068	0.093	0.087
.	19.01.16-03.51.31-1-309532	90	5	5	1	0	1	575	3	3	0	0	NA	NA	NA	27	25	245	243	350	216	117	242	4	9	3	0.016	0.037	0.009
.	19.01.16-03.51.38-1-309535	65	3	3	0	0	0	570	2	2	0	0	NA	NA	NA	21	18	243	239	349	213	119	238	2	1	3	0.008	0.004	0.009
.	19.01.16-03.51.39-1-309536	120	28	28	9	0	9	576	26	26	0	0	NA	NA	NA	45	30	240	247	356	213	122	241	39	23	38	0.162	0.093	0.107
.	19.01.16-03.51.42-1-309541	88	3	3	1	0	1	580	2	2	0	0	NA	NA	NA	26	25	246	244	348	219	120	241	5	0	1	0.02	0	0.003
.	19.01.16-03.51.49-1-309550	116	10	10	2	0	2	579	8	8	0	0	NA	NA	NA	33	28	242	246	353	214	123	242	15	9	5	0.062	0.037	0.014
.	19.01.16-03.51.57-1-309555	209	18	18	3	0	2	616	15	15	0	0	NA	NA	NA	63	68	251	254	376	224	129	263	17	38	7	0.068	0.15	0.019
.	19.01.16-03.51.57-1-309556	61	2	2	0	0	0	0	1	1	0	0	NA	NA	NA	15	16	237	241	351	0	0	0	0	5	0	0	0.021	0
.	19.01.16-03.51.57-1-309557	60	3	3	2	0	2	578	2	2	0	0	NA	NA	NA	18	26	244	244	351	216	119	243	0	5	0	0	0.02	0
.	19.01.16-03.52.01-1-309559	36	1	1	0	0	0	0	0	0	0	0	NA	NA	NA	11	11	242	239	343	0	0	0	0	0	1	0	0	0.003
.	19.01.16-03.52.03-1-309563	37	1	1	0	0	0	0	0	0	0	0	NA	NA	NA	9	13	240	238	348	0	0	0	0	4	0	0	0.017	0
.	19.01.16-03.52.03-1-309564	66	4	4	0	0	0	580	3	3	0	0	NA	NA	NA	22	26	244	243	352	215	120	245	9	5	1	0.037	0.021	0.003
.	19.01.16-03.52.03-1-309565	86	4	4	2	0	2	578	3	3	0	0	NA	NA	NA	39	35	249	248	351	214	120	244	8	4	0	0.032	0.016	0
.	19.01.16-03.52.07-1-309571	84	6	6	2	0	2	580	5	5	0	0	NA	NA	NA	33	30	247	244	352	216	122	242	7	7	4	0.028	0.029	0.011
.	19.01.16-03.52.08-1-309572	60	3	3	0	0	0	571	2	2	0	0	NA	NA	NA	25	17	240	240	350	213	118	240	4	9	0	0.017	0.038	0
.	19.01.16-03.52.10-1-309574	33	1	1	0	0	0	0	0	0	0	0	NA	NA	NA	6	8	240	237	344	0	0	0	0	0	0	0	0	0
.	19.01.16-03.52.12-1-309576	123	9	9	2	0	2	583	8	8	0	0	NA	NA	NA	33	32	240	252	353	212	125	246	2	22	4	0.008	0.087	0.011
.	19.01.16-03.52.12-1-309577	37	1	1	0	0	0	0	0	0	0	0	NA	NA	NA	14	8	237	240	344	0	0	0	0	0	0	0	0	0
.	19.01.16-03.52.16-1-309579	124	5	5	0	0	0	593	4	4	0	0	NA	NA	NA	37	39	246	246	360	221	122	250	5	7	9	0.02	0.028	0.025
.	19.01.16-03.52.19-1-309604	184	9	9	1	0	1	608	6	6	0	0	NA	NA	NA	59	56	255	252	362	226	127	255	10	7	8	0.039	0.028	0.022
.	19.01.16-03.52.21-1-309605	98	10	10	2	0	2	579	9	9	0	0	NA	NA	NA	28	32	244	247	354	217	121	241	7	5	12	0.029	0.02	0.034
.	19.01.16-03.52.21-1-309606	30	1	1	0	0	0	0	0	0	0	0	NA	NA	NA	5	8	237	238	346	0	0	0	0	1	0	0	0.004	0
.	19.01.16-03.52.23-1-309609	84	6	6	1	0	0	579	5	5	0	0	NA	NA	NA	32	30	242	241	360	213	118	248	4	2	5	0.017	0.008	0.014
.	19.01.16-03.52.24-1-309610	293	50	50	17	0	12	633	46	46	0	0	NA	NA	NA	76	86	263	263	373	236	137	260	38	60	51	0.144	0.228	0.137
.	19.01.16-03.52.25-1-309611	35	1	1	0	0	0	0	0	0	0	0	NA	NA	NA	13	13	238	241	347	0	0	0	0	0	1	0	0	0.003
.	19.01.16-03.52.27-1-309612	62	3	3	1	0	1	566	2	2	0	0	NA	NA	NA	21	15	238	240	350	213	116	237	0	0	11	0	0	0.031
.	19.01.16-03.52.28-1-309613	114	12	12	4	0	4	583	11	11	0	0	NA	NA	NA	38	36	248	246	355	217	121	245	9	9	15	0.036	0.037	0.042
.	19.01.16-03.52.32-1-309614	149	47	47	14	0	11	609	45	45	0	0	NA	NA	NA	42	55	259	247	362	234	122	253	54	52	42	0.208	0.211	0.116
.	19.01.16-03.52.33-1-309615	208	21	21	7	0	6	601	17	17	0	0	NA	NA	NA	62	55	250	252	366	222	129	250	38	45	19	0.152	0.179	0.052
.	19.01.16-03.52.40-1-309618	85	4	4	2	0	2	574	3	3	0	0	NA	NA	NA	41	31	244	245	355	216	121	237	7	0	0	0.029	0	0
.	19.01.16-03.52.41-1-309622	87	4	4	0	0	0	588	3	3	0	0	NA	NA	NA	32	33	246	246	354	219	124	245	0	6	3	0	0.024	0.008
.	19.01.16-03.52.42-1-309623	176	9	9	2	0	2	596	7	7	0	0	NA	NA	NA	56	48	258	248	355	226	124	246	0	9	21	0	0.036	0.059
.	19.01.16-03.52.44-1-309627	33	1	1	1	0	1	0	0	0	0	0	NA	NA	NA	8	7	237	237	346	0	0	0	0	0	0	0	0	0
.	19.01.16-03.52.46-1-309629	34	1	1	0	0	0	0	0	0	0	0	NA	NA	NA	12	10	237	241	345	0	0	0	1	0	0	0.004	0	0
.	19.01.16-03.52.50-1-309633	95	3	3	1	0	1	573	2	2	0	0	NA	NA	NA	30	26	244	244	351	213	121	239	0	3	1	0	0.012	0.003
.	19.01.16-03.52.55-1-309644	95	4	4	2	0	2	583	3	3	0	0	NA	NA	NA	23	37	241	252	357	213	126	244	2	2	4	0.008	0.008	0.011
.	19.01.16-03.52.56-1-309646	151	11	11	4	0	3	595	10	10	0	0	NA	NA	NA	52	56	248	254	367	217	127	251	10	19	17	0.04	0.075	0.046
.	19.01.16-03.52.57-1-309648	176	11	11	1	0	1	614	9	9	0	0	NA	NA	NA	61	63	253	250	373	227	124	263	10	19	0	0.04	0.076	0
.	19.01.16-03.53.03-1-309651	92	4	4	2	0	2	577	3	3	0	0	NA	NA	NA	33	30	244	244	355	212	122	243	18	0	0	0.074	0	0
.	19.01.16-03.53.07-1-309652	34	1	1	1	0	1	0	0	0	0	0	NA	NA	NA	10	14	239	242	346	0	0	0	0	0	4	0	0	0.012
.	19.01.16-03.53.10-1-309654	85	5	5	1	0	0	584	4	4	0	0	NA	NA	NA	28	33	250	243	353	223	119	242	9	1	4	0.036	0.004	0.011
.	19.01.16-03.53.12-1-309655	94	8	8	6	0	4	585	7	7	0	0	NA	NA	NA	20	31	243	246	355	215	124	246	17	2	15	0.07	0.008	0.042
.	19.01.16-03.53.12-1-309656	58	2	2	0	0	0	572	1	1	0	0	NA	NA	NA	28	19	238	244	350	211	120	241	0	4	0	0	0.016	0
.	19.01.16-03.53.21-1-309678	91	6	6	1	0	1	577	4	4	0	0	NA	NA	NA	28	27	243	244	353	215	120	242	6	4	8	0.025	0.016	0.023
.	19.01.16-03.53.21-1-309679	155	21	21	7	0	6	598	18	18	0	0	NA	NA	NA	52	59	251	248	373	219	122	257	27	12	29	0.108	0.048	0.078
.	19.01.16-03.53.23-1-309681	35	1	1	0	0	0	0	0	0	0	0	NA	NA	NA	9	10	238	239	346	0	0	0	0	1	0	0	0.004	0
.	19.01.16-03.53.25-1-309682	115	5	5	2	0	2	584	4	4	0	0	NA	NA	NA	41	34	253	244	350	222	122	240	3	11	3	0.012	0.045	0.009
.	19.01.16-03.53.26-1-309683	95	5	5	2	0	2	590	4	4	0	0	NA	NA	NA	20	36	242	245	362	214	124	252	0	16	7	0	0.065	0.019
.	19.01.16-03.53.27-1-309684	211	17	17	5	0	2	618	15	15	0	0	NA	NA	NA	51	60	253	258	362	226	138	254	30	39	22	0.119	0.151	0.061
.	19.01.16-03.53.32-1-309686	151	10	10	4	0	4	588	9	9	0	0	NA	NA	NA	44	44	240	249	368	214	123	251	1	22	17	0.004	0.088	0.046
.	19.01.16-03.53.39-1-309689	59	2	2	1	0	1	571	1	1	0	0	NA	NA	NA	24	23	242	240	354	214	113	244	0	0	5	0	0	0.014
.	19.01.16-03.53.39-1-309690	121	13	13	2	0	2	591	11	11	0	0	NA	NA	NA	27	35	245	244	359	217	124	250	14	13	16	0.057	0.053	0.045
.	19.01.16-03.53.41-1-309694	59	2	2	0	0	0	298	1	1	0	0	NA	NA	NA	24	14	242	241	344	114	65	119	0	0	1	0	0	0.003
.	19.01.16-03.53.43-1-309695	152	16	16	7	0	6	600	14	14	0	0	NA	NA	NA	67	58	251	254	366	221	130	249	10	26	10	0.04	0.102	0.027
.	19.01.16-03.53.45-1-309700	55	2	2	0	0	0	101	1	1	0	0	NA	NA	NA	18	20	241	241	351	41	19	41	1	0	3	0.004	0	0.009
.	19.01.16-03.53.51-1-309706	173	44	44	14	0	12	597	41	41	0	0	NA	NA	NA	37	47	251	248	361	221	126	250	68	52	29	0.271	0.21	0.08
.	19.01.16-03.53.53-1-309707	153	8	8	1	0	1	592	7	7	0	0	NA	NA	NA	42	35	245	245	358	218	128	246	2	5	11	0.008	0.02	0.031
.	19.01.16-03.53.54-1-309709	93	5	5	2	0	1	584	4	4	0	0	NA	NA	NA	16	26	244	240	355	220	117	247	9	1	1	0.037	0.004	0.003
.	19.01.16-03.53.56-1-309711	175	13	13	4	0	4	616	12	12	0	0	NA	NA	NA	56	64	255	253	369	228	129	259	13	25	11	0.051	0.099	0.03
.	19.01.16-03.54.00-1-309714	117	6	6	1	0	1	587	3	3	0	0	NA	NA	NA	29	37	247	245	358	217	123	247	0	9	4	0	0.037	0.011
.	19.01.16-03.54.05-1-309721	183	14	14	5	0	5	614	12	12	0	0	NA	NA	NA	48	68	261	257	363	232	131	251	0	39	25	0	0.152	0.069
.	19.01.16-03.54.09-1-309723	120	10	10	4	0	4	581	8	8	0	0	NA	NA	NA	43	38	247	252	352	217	123	241	17	7	15	0.069	0.028	0.043
.	19.01.16-03.54.09-1-309724	62	2	2	1	0	1	574	1	1	0	0	NA	NA	NA	23	21	239	244	351	210	120	244	1	0	2	0.004	0	0.006
.	19.01.16-03.54.10-1-309725	64	4	4	1	0	1	568	3	3	0	0	NA	NA	NA	32	26	243	246	350	211	120	237	6	3	5	0.025	0.012	0.014
.	19.01.16-03.54.12-1-309727	125	8	8	3	0	3	587	6	6	0	0	NA	NA	NA	34	36	246	245	358	218	122	247	14	6	13	0.057	0.024	0.036
.	19.01.16-03.54.18-1-309731	59	2	2	0	0	0	0	1	1	0	0	NA	NA	NA	15	18	240	240	351	0	0	0	1	0	4	0.004	0	0.011
.	19.01.16-03.54.22-1-309748	93	4	4	2	0	1	575	3	3	0	0	NA	NA	NA	33	31	242	249	353	211	124	240	7	0	5	0.029	0	0.014
.	19.01.16-03.54.22-1-309749	39	1	1	0	0	0	0	0	0	0	0	NA	NA	NA	15	10	239	238	346	0	0	0	0	0	0	0	0	0
.	19.01.16-03.54.24-1-309750	85	3	3	1	0	0	575	2	2	0	0	NA	NA	NA	32	20	240	241	352	213	119	243	0	14	2	0	0.058	0.006
.	19.01.16-03.54.25-1-309751	121	11	11	1	0	1	586	10	10	0	0	NA	NA	NA	32	41	248	247	359	217	125	244	18	3	8	0.073	0.012	0.022
.	19.01.16-03.54.27-1-309752	238	19	19	6	0	4	617	16	16	0	0	NA	NA	NA	81	73	256	257	373	225	132	260	12	52	9	0.047	0.202	0.024
.	19.01.16-03.54.30-1-309753	60	2	2	1	0	1	208	1	1	0	0	NA	NA	NA	21	20	248	239	346	97	36	75	3	0	2	0.012	0	0.006
.	19.01.16-03.54.31-1-309754	176	10	10	2	0	2	597	9	9	0	0	NA	NA	NA	52	53	249	250	367	224	123	250	2	20	17	0.008	0.08	0.046
.	19.01.16-03.54.38-1-309757	123	8	8	2	0	2	591	7	7	0	0	NA	NA	NA	48	43	256	244	356	228	116	247	0	10	8	0	0.041	0.022
.	19.01.16-03.54.40-1-309761	92	5	5	2	0	2	582	4	4	0	0	NA	NA	NA	41	36	243	251	355	215	125	242	0	12	3	0	0.048	0.008
.	19.01.16-03.54.40-1-309762	64	3	3	1	0	1	588	2	2	0	0	NA	NA	NA	21	32	251	241	353	225	119	244	3	4	3	0.012	0.017	0.008
.	19.01.16-03.54.41-1-309764	237	22	22	9	0	6	627	19	19	0	0	NA	NA	NA	84	73	259	261	366	232	141	254	26	40	21	0.1	0.153	0.057
.	19.01.16-03.54.51-1-309773	154	19	19	7	0	6	606	16	16	0	0	NA	NA	NA	48	54	247	253	367	219	130	257	36	19	28	0.146	0.075	0.076
.	19.01.16-03.54.53-1-309774	153	21	21	6	0	3	600	19	19	0	0	NA	NA	NA	54	55	251	252	365	222	126	252	27	17	11	0.108	0.067	0.03
.	19.01.16-03.54.54-1-309777	87	7	7	1	0	1	577	6	6	0	0	NA	NA	NA	19	20	244	240	349	218	119	240	14	3	6	0.057	0.012	0.017
.	19.01.16-03.54.56-1-309784	32	1	1	0	0	0	0	0	0	0	0	NA	NA	NA	4	7	237	239	344	0	0	0	2	0	0	0.008	0	0
.	19.01.16-03.54.58-1-309787	232	30	30	8	0	4	635	28	28	0	0	NA	NA	NA	65	85	265	259	374	236	135	264	46	29	35	0.174	0.112	0.094
.	19.01.16-03.54.59-1-309788	154	10	10	7	0	5	594	8	8	0	0	NA	NA	NA	54	43	251	250	355	221	125	248	23	14	9	0.092	0.056	0.025
.	19.01.16-03.54.59-1-309790	33	1	1	0	0	0	0	0	0	0	0	NA	NA	NA	5	4	238	237	342	0	0	0	1	0	0	0.004	0	0
.	19.01.16-03.55.05-1-309791	66	4	4	1	0	1	571	3	3	0	0	NA	NA	NA	32	27	240	248	352	207	123	241	5	5	4	0.021	0.02	0.011
.	19.01.16-03.55.05-1-309792	94	11	11	2	0	2	580	9	9	0	0	NA	NA	NA	34	37	246	248	356	212	125	243	18	5	17	0.073	0.02	0.048
.	19.01.16-03.55.13-1-309796	92	4	4	0	0	0	582	2	2	0	0	NA	NA	NA	36	41	245	252	357	210	125	247	6	2	0	0.024	0.008	0
.	19.01.16-03.55.19-1-309816	155	10	10	2	0	2	598	9	9	0	0	NA	NA	NA	56	52	248	249	368	215	125	258	8	26	29	0.032	0.104	0.079
.	19.01.16-03.55.23-1-309818	34	1	1	0	0	0	0	0	0	0	0	NA	NA	NA	4	13	237	243	346	0	0	0	0	0	1	0	0	0.003
.	19.01.16-03.55.24-1-309820	120	5	5	1	0	1	604	4	4	0	0	NA	NA	NA	42	56	249	257	363	223	131	250	0	7	7	0	0.027	0.019
.	19.01.16-03.55.25-1-309821	320	35	35	13	0	10	660	33	33	0	0	NA	NA	NA	78	113	270	261	395	240	136	284	25	92	27	0.093	0.352	0.068
.	19.01.16-03.55.26-1-309823	122	6	6	1	0	1	584	5	5	0	0	NA	NA	NA	35	38	247	249	355	219	122	243	5	5	3	0.02	0.02	0.008
.	19.01.16-03.55.28-1-309824	116	6	6	0	0	0	598	5	5	0	0	NA	NA	NA	32	43	250	249	357	225	126	247	0	10	15	0	0.04	0.042
.	19.01.16-03.55.28-1-309826	146	11	11	3	0	2	608	10	10	0	0	NA	NA	NA	51	65	255	248	375	225	121	262	9	26	2	0.035	0.105	0.005
.	19.01.16-03.55.29-1-309827	89	4	4	2	0	0	579	3	3	0	0	NA	NA	NA	26	25	247	244	347	221	122	236	10	7	0	0.04	0.029	0
.	19.01.16-03.55.43-1-309837	29	1	1	0	0	0	0	0	0	0	0	NA	NA	NA	5	8	238	239	344	0	0	0	1	0	0	0.004	0	0
.	19.01.16-03.55.45-1-309842	121	11	11	4	0	2	577	9	9	0	0	NA	NA	NA	31	28	246	246	349	218	122	237	7	26	11	0.028	0.106	0.032
.	19.01.16-03.55.46-1-309844	235	16	16	7	0	6	620	14	14	0	0	NA	NA	NA	80	70	250	255	378	223	133	264	20	11	18	0.08	0.043	0.048
.	19.01.16-03.55.48-1-309847	89	5	5	4	0	2	587	4	4	0	0	NA	NA	NA	29	34	249	242	356	217	122	248	6	9	5	0.024	0.037	0.014
.	19.01.16-03.55.48-1-309849	93	6	6	3	0	3	576	4	4	0	0	NA	NA	NA	17	16	242	237	350	216	119	241	3	3	9	0.012	0.013	0.026
.	19.01.16-03.55.48-1-309850	31	1	1	0	0	0	0	0	0	0	0	NA	NA	NA	13	11	241	240	343	0	0	0	0	0	1	0	0	0.003
.	19.01.16-03.55.51-1-309852	87	3	3	1	0	1	578	1	1	0	0	NA	NA	NA	30	21	240	241	353	211	121	246	3	2	2	0.012	0.008	0.006
.	19.01.16-03.55.52-1-309853	118	4	4	3	0	3	594	2	2	0	0	NA	NA	NA	50	54	254	253	360	220	126	248	1	8	1	0.004	0.032	0.003
.	19.01.16-03.55.53-1-309854	63	2	2	0	0	0	550	1	1	0	0	NA	NA	NA	18	23	242	245	349	206	117	227	4	0	0	0.017	0	0
.	19.01.16-03.56.04-1-309860	201	8	8	3	0	3	616	6	6	0	0	NA	NA	NA	59	70	250	258	375	218	135	263	14	13	4	0.056	0.05	0.011
.	19.01.16-03.56.04-1-309861	34	1	1	0	0	0	0	0	0	0	0	NA	NA	NA	12	14	240	239	348	0	0	0	0	0	1	0	0	0.003
.	19.01.16-03.56.06-1-309863	120	9	9	7	0	5	586	8	8	0	0	NA	NA	NA	35	41	249	246	359	218	121	247	14	14	9	0.056	0.057	0.025
.	19.01.16-03.56.06-1-309864	117	6	6	0	0	0	587	5	5	0	0	NA	NA	NA	36	35	245	246	357	220	122	245	0	36	2	0	0.146	0.006
.	19.01.16-03.56.07-1-309870	224	16	16	7	0	3	605	15	15	0	0	NA	NA	NA	67	57	259	250	361	227	128	250	29	24	20	0.112	0.096	0.055
.	19.01.16-03.56.08-1-309871	33	1	1	0	0	0	0	0	0	0	0	NA	NA	NA	8	7	237	239	344	0	0	0	0	2	0	0	0.008	0
.	19.01.16-03.56.11-1-309872	153	15	15	3	0	2	598	13	13	0	0	NA	NA	NA	43	42	245	249	361	217	129	252	7	22	14	0.029	0.088	0.039
.	19.01.16-03.56.11-1-309873	34	1	1	0	0	0	0	0	0	0	0	NA	NA	NA	14	8	237	241	343	0	0	0	1	0	0	0.004	0	0
.	19.01.16-03.56.13-1-309875	88	5	5	1	0	1	576	4	4	0	0	NA	NA	NA	28	29	244	247	351	212	123	241	6	7	5	0.025	0.028	0.014
.	19.01.16-03.56.22-1-309905	34	1	1	0	0	0	0	0	0	0	0	NA	NA	NA	10	11	238	241	345	0	0	0	0	0	2	0	0	0.006
.	19.01.16-03.56.24-1-309906	130	9	9	3	0	2	597	7	7	0	0	NA	NA	NA	34	40	246	250	357	218	130	249	9	12	6	0.037	0.048	0.017
.	19.01.16-03.56.25-1-309907	60	3	3	1	0	1	581	2	2	0	0	NA	NA	NA	22	28	246	244	351	221	119	241	0	5	4	0	0.02	0.011
.	19.01.16-03.56.27-1-309908	91	5	5	2	0	2	586	4	4	0	0	NA	NA	NA	37	39	249	243	360	219	119	248	3	5	10	0.012	0.021	0.028
.	19.01.16-03.56.27-1-309909	118	9	9	3	0	2	590	7	7	0	0	NA	NA	NA	44	42	246	247	362	219	124	247	13	15	5	0.053	0.061	0.014
.	19.01.16-03.56.29-1-309910	176	13	13	3	0	1	619	11	11	0	0	NA	NA	NA	52	66	260	257	362	231	133	255	16	10	29	0.062	0.039	0.08
.	19.01.16-03.56.30-1-309911	60	2	2	0	0	0	251	1	1	0	0	NA	NA	NA	21	22	241	245	349	94	53	104	0	0	4	0	0	0.011
.	19.01.16-03.56.40-1-309917	185	19	19	1	0	1	589	17	17	0	0	NA	NA	NA	56	38	247	247	357	219	125	245	10	29	16	0.04	0.117	0.045
.	19.01.16-03.56.40-1-309919	92	6	6	2	0	2	590	4	4	0	0	NA	NA	NA	38	38	246	245	360	221	122	247	6	21	0	0.024	0.086	0
.	19.01.16-03.56.40-1-309921	36	1	1	0	0	0	0	0	0	0	0	NA	NA	NA	13	10	239	238	346	0	0	0	2	0	0	0.008	0	0
.	19.01.16-03.56.41-1-309923	91	4	4	1	0	1	576	3	3	0	0	NA	NA	NA	23	23	241	241	354	215	119	242	2	0	5	0.008	0	0.014
.	19.01.16-03.56.43-1-309926	35	1	1	0	0	0	0	0	0	0	0	NA	NA	NA	8	8	238	238	345	0	0	0	0	0	0	0	0	0
.	19.01.16-03.56.44-1-309928	34	1	1	0	0	0	0	0	0	0	0	NA	NA	NA	13	12	240	240	345	0	0	0	1	0	0	0.004	0	0
.	19.01.16-03.56.46-1-309932	91	6	6	2	0	2	593	5	5	0	0	NA	NA	NA	42	42	243	250	362	217	126	250	3	0	17	0.012	0	0.047
.	19.01.16-03.56.46-1-309933	63	2	2	0	0	0	579	1	1	0	0	NA	NA	NA	22	30	245	246	352	216	119	244	5	0	2	0.02	0	0.006
.	19.01.16-03.56.46-1-309934	90	3	3	1	0	1	585	2	2	0	0	NA	NA	NA	26	33	242	248	356	218	123	244	7	4	1	0.029	0.016	0.003
.	19.01.16-03.56.47-1-309936	207	40	40	4	0	2	606	34	34	0	0	NA	NA	NA	74	58	249	254	368	220	130	256	25	58	46	0.1	0.228	0.125
.	19.01.16-03.56.57-1-309946	64	3	3	0	0	0	581	2	2	0	0	NA	NA	NA	28	29	247	242	353	220	120	241	0	0	8	0	0	0.023
.	19.01.16-03.56.57-1-309947	34	1	1	0	0	0	0	0	0	0	0	NA	NA	NA	10	14	243	240	344	0	0	0	0	0	0	0	0	0
.	19.01.16-03.56.58-1-309952	117	10	10	3	0	2	593	8	8	0	0	NA	NA	NA	41	46	250	250	359	220	126	247	10	10	12	0.04	0.04	0.033
.	19.01.16-03.57.01-1-309955	94	3	3	0	0	0	582	1	1	0	0	NA	NA	NA	22	30	241	245	357	214	121	247	0	3	4	0	0.012	0.011
.	19.01.16-03.57.01-1-309956	97	3	3	0	0	0	578	1	1	0	0	NA	NA	NA	22	24	241	242	354	216	121	241	0	8	8	0	0.033	0.023
.	19.01.16-03.57.03-1-309958	59	3	3	1	0	1	578	2	2	0	0	NA	NA	NA	33	33	245	244	357	217	118	243	0	7	2	0	0.029	0.006
.	19.01.16-03.57.03-1-309959	121	13	13	3	0	2	597	10	10	0	0	NA	NA	NA	44	47	251	250	359	223	125	249	5	28	13	0.02	0.112	0.036
.	19.01.16-03.57.12-1-309962	64	3	3	1	0	1	575	2	2	0	0	NA	NA	NA	26	23	244	241	351	215	120	240	16	0	0	0.066	0	0
.	19.01.16-03.57.12-1-309964	141	15	15	1	0	1	592	13	13	0	0	NA	NA	NA	47	42	250	251	354	222	126	244	5	20	14	0.02	0.08	0.04
.	19.01.16-03.57.15-1-309965	115	6	6	2	0	2	583	5	5	0	0	NA	NA	NA	34	37	245	251	354	216	124	243	7	7	1	0.029	0.028	0.003
.	19.01.16-03.57.17-1-309966	128	4	4	0	0	0	582	3	3	0	0	NA	NA	NA	36	34	243	249	355	212	126	244	2	1	0	0.008	0.004	0
.	19.01.16-03.57.17-1-309967	67	4	4	0	0	0	572	3	3	0	0	NA	NA	NA	23	24	240	241	356	212	118	242	10	4	0	0.042	0.017	0
.	19.01.16-03.57.20-1-309986	119	19	19	6	0	6	585	17	17	0	0	NA	NA	NA	38	33	245	242	359	215	124	246	34	13	2	0.139	0.054	0.006
.	19.01.16-03.57.28-1-309987	209	22	22	5	0	3	604	19	19	0	0	NA	NA	NA	64	56	253	257	359	222	133	249	12	40	30	0.047	0.156	0.084
.	19.01.16-03.57.28-1-309988	251	14	14	2	0	1	633	11	11	0	0	NA	NA	NA	77	77	262	263	365	236	140	257	17	15	18	0.065	0.057	0.049
.	19.01.16-03.57.32-1-309989	33	1	1	1	0	1	0	0	0	0	0	NA	NA	NA	16	4	239	236	342	0	0	0	0	0	2	0	0	0.006
.	19.01.16-03.57.32-1-309990	116	9	9	2	0	2	599	7	7	0	0	NA	NA	NA	43	49	251	250	361	222	127	250	6	7	12	0.024	0.028	0.033
.	19.01.16-03.57.40-1-309994	151	29	29	7	0	5	584	26	26	0	0	NA	NA	NA	57	39	248	247	357	215	123	246	29	56	18	0.117	0.227	0.05
.	19.01.16-03.57.43-1-309999	61	3	3	1	0	1	251	2	2	0	0	NA	NA	NA	17	21	241	245	348	93	53	105	0	1	3	0	0.004	0.009
.	19.01.16-03.57.50-1-310006	34	1	1	0	0	0	0	0	0	0	0	NA	NA	NA	10	6	237	240	342	0	0	0	3	0	0	0.013	0	0
.	19.01.16-03.57.52-1-310008	148	8	8	2	0	2	589	7	7	0	0	NA	NA	NA	54	43	250	252	354	218	131	240	4	20	0	0.016	0.079	0
.	19.01.16-03.57.54-1-310010	71	3	3	1	0	1	586	1	1	0	0	NA	NA	NA	20	39	249	249	354	223	121	242	0	10	0	0	0.04	0
.	19.01.16-03.57.58-1-310015	64	2	2	0	0	0	568	1	1	0	0	NA	NA	NA	33	22	241	243	351	209	119	240	0	1	2	0	0.004	0.006
.	19.01.16-03.58.00-1-310016	35	1	1	0	0	0	0	0	0	0	0	NA	NA	NA	6	8	240	236	345	0	0	0	0	1	0	0	0.004	0
.	19.01.16-03.58.01-1-310017	34	1	1	0	0	0	0	0	0	0	0	NA	NA	NA	13	9	239	238	345	0	0	0	0	0	1	0	0	0.003
.	19.01.16-03.58.03-1-310018	151	10	10	2	0	1	591	7	7	0	0	NA	NA	NA	46	43	247	249	360	216	125	250	3	15	13	0.012	0.06	0.036
.	19.01.16-03.58.04-1-310020	96	4	4	2	0	2	594	3	3	0	0	NA	NA	NA	33	42	246	247	362	219	125	250	5	6	4	0.02	0.024	0.011
.	19.01.16-03.58.09-1-310026	60	2	2	0	0	0	571	1	1	0	0	NA	NA	NA	30	26	244	245	350	217	119	235	0	1	1	0	0.004	0.003
.	19.01.16-03.58.11-1-310027	36	1	1	0	0	0	0	0	0	0	0	NA	NA	NA	5	7	237	238	345	0	0	0	0	2	0	0	0.008	0
.	19.01.16-03.58.13-1-310030	32	1	1	1	0	1	0	0	0	0	0	NA	NA	NA	7	10	238	239	346	0	0	0	0	0	4	0	0	0.012
.	19.01.16-03.58.14-1-310031	126	13	13	2	0	2	607	12	12	0	0	NA	NA	NA	37	52	256	247	362	232	123	252	3	13	15	0.012	0.053	0.041
.	19.01.16-03.58.14-1-310032	112	15	15	4	0	4	580	12	12	0	0	NA	NA	NA	41	32	244	244	357	215	119	246	5	22	31	0.02	0.09	0.087
.	19.01.16-03.58.15-1-310033	33	1	1	1	0	1	0	0	0	0	0	NA	NA	NA	6	10	239	239	345	0	0	0	0	0	0	0	0	0
.	19.01.16-03.58.16-1-310034	184	25	25	9	0	7	608	21	21	0	0	NA	NA	NA	54	57	245	256	369	217	132	259	19	50	30	0.078	0.195	0.081
.	19.01.16-03.58.17-1-310035	143	18	18	4	0	4	600	14	14	0	0	NA	NA	NA	43	48	246	250	365	218	127	255	42	4	23	0.171	0.016	0.063
.	19.01.16-03.58.20-1-310055	32	1	1	0	0	0	0	0	0	0	0	NA	NA	NA	11	4	236	238	343	0	0	0	0	0	0	0	0	0
.	19.01.16-03.58.23-1-310056	90	8	8	0	0	0	588	7	7	0	0	NA	NA	NA	30	39	249	247	356	218	124	246	14	3	11	0.056	0.012	0.031
.	19.01.16-03.58.24-1-310057	68	3	3	1	0	1	581	2	2	0	0	NA	NA	NA	23	33	242	249	355	211	125	245	0	13	0	0	0.052	0
.	19.01.16-03.58.25-1-310058	35	1	1	1	0	1	0	0	0	0	0	NA	NA	NA	8	12	237	241	347	0	0	0	0	0	1	0	0	0.003
.	19.01.16-03.58.28-1-310060	85	5	5	1	0	1	580	4	4	0	0	NA	NA	NA	25	29	242	247	353	215	123	242	4	5	0	0.017	0.02	0
.	19.01.16-03.58.28-1-310061	61	3	3	1	0	0	577	2	2	0	0	NA	NA	NA	23	28	242	245	354	213	123	241	0	4	2	0	0.016	0.006
.	19.01.16-03.58.38-1-310066	63	3	3	0	0	0	578	2	2	0	0	NA	NA	NA	25	25	247	237	354	218	117	243	0	4	8	0	0.017	0.023
.	19.01.16-03.58.40-1-310069	90	4	4	2	0	2	584	3	3	0	0	NA	NA	NA	29	39	245	251	356	218	123	243	10	11	0	0.041	0.044	0
.	19.01.16-03.58.43-1-310074	65	7	7	3	0	2	578	6	6	0	0	NA	NA	NA	18	21	243	242	349	216	119	243	3	5	8	0.012	0.021	0.023
.	19.01.16-03.58.44-1-310076	121	10	10	2	0	2	587	9	9	0	0	NA	NA	NA	32	34	245	246	356	219	122	246	36	13	12	0.147	0.053	0.034
.	19.01.16-03.58.44-1-310077	62	3	3	0	0	0	399	2	2	0	0	NA	NA	NA	25	16	244	244	341	155	82	162	3	0	4	0.012	0	0.012
.	19.01.16-03.58.46-1-310080	202	41	41	9	0	7	599	36	36	0	0	NA	NA	NA	61	54	253	247	367	221	124	254	37	61	41	0.146	0.247	0.112
.	19.01.16-03.58.48-1-310083	95	6	6	1	0	1	573	4	4	0	0	NA	NA	NA	40	27	243	243	354	209	122	242	6	7	0	0.025	0.029	0
.	19.01.16-03.58.53-1-310085	88	6	6	1	0	1	568	5	5	0	0	NA	NA	NA	40	27	245	246	349	216	121	231	0	2	10	0	0.008	0.029
.	19.01.16-03.58.56-1-310089	157	9	9	2	0	1	612	8	8	0	0	NA	NA	NA	41	58	256	249	366	229	126	257	10	8	10	0.039	0.032	0.027
.	19.01.16-03.58.57-1-310092	295	25	25	10	0	9	640	23	23	0	0	NA	NA	NA	94	103	263	266	387	234	136	270	31	33	13	0.118	0.124	0.034
.	19.01.16-03.58.58-1-310093	207	15	15	5	0	3	632	13	13	0	0	NA	NA	NA	70	89	263	262	377	235	137	260	17	17	6	0.065	0.065	0.016
.	19.01.16-03.59.01-1-310098	96	6	6	1	0	1	581	4	4	0	0	NA	NA	NA	43	35	244	249	355	215	123	243	11	4	4	0.045	0.016	0.011
.	19.01.16-03.59.05-1-310100	64	2	2	0	0	0	497	0	0	0	0	NA	NA	NA	12	18	240	242	349	183	101	213	0	0	1	0	0	0.003
.	19.01.16-03.59.10-1-310101	68	4	4	2	0	1	574	3	3	0	0	NA	NA	NA	31	27	243	245	352	212	120	242	0	2	6	0	0.008	0.017
.	19.01.16-03.59.11-1-310103	67	3	3	2	0	2	571	2	2	0	0	NA	NA	NA	25	25	242	248	348	212	121	238	9	0	4	0.037	0	0.011
.	19.01.16-03.59.17-1-310105	64	3	3	1	0	1	570	2	2	0	0	NA	NA	NA	27	20	242	241	350	213	117	240	5	2	0	0.021	0.008	0
.	19.01.16-03.59.19-1-310125	34	1	1	0	0	0	0	0	0	0	0	NA	NA	NA	12	11	240	241	343	0	0	0	0	2	0	0	0.008	0
.	19.01.16-03.59.22-1-310127	29	1	1	0	0	0	0	0	0	0	0	NA	NA	NA	9	5	239	236	343	0	0	0	0	0	0	0	0	0
.	19.01.16-03.59.22-1-310128	179	8	8	4	0	2	605	7	7	0	0	NA	NA	NA	67	59	253	250	369	220	127	258	0	22	12	0	0.088	0.033
.	19.01.16-03.59.23-1-310129	152	16	16	4	0	2	588	14	14	0	0	NA	NA	NA	50	39	248	247	357	219	123	246	14	27	10	0.056	0.109	0.028
.	19.01.16-03.59.25-1-310131	62	4	4	0	0	0	572	2	2	0	0	NA	NA	NA	21	17	239	242	349	212	120	240	11	6	6	0.046	0.025	0.017
.	19.01.16-03.59.26-1-310132	36	1	1	0	0	0	0	0	0	0	0	NA	NA	NA	7	9	239	237	346	0	0	0	0	2	0	0	0.008	0
.	19.01.16-03.59.27-1-310133	87	3	3	1	0	1	576	2	2	0	0	NA	NA	NA	19	20	243	239	351	215	117	244	4	3	0	0.016	0.013	0
.	19.01.16-03.59.30-1-310134	187	25	25	12	0	7	591	23	23	0	0	NA	NA	NA	56	38	251	246	354	228	122	241	8	43	40	0.032	0.175	0.113
.	19.01.16-03.59.32-1-310135	183	10	10	2	0	2	592	8	8	0	0	NA	NA	NA	51	40	248	248	357	221	125	246	3	11	13	0.012	0.044	0.036
.	19.01.16-03.59.40-1-310140	240	31	31	7	0	6	614	29	29	0	0	NA	NA	NA	63	62	260	248	367	232	126	256	30	58	21	0.115	0.234	0.057
.	19.01.16-03.59.40-1-310141	94	4	4	1	0	1	588	3	3	0	0	NA	NA	NA	19	32	247	244	354	219	123	246	0	4	2	0	0.016	0.006
.	19.01.16-03.59.41-1-310145	152	13	13	2	0	2	583	11	11	0	0	NA	NA	NA	51	33	245	244	357	215	121	247	12	14	8	0.049	0.057	0.022
.	19.01.16-03.59.45-1-310149	95	7	7	3	0	3	576	6	6	0	0	NA	NA	NA	38	30	241	246	356	214	118	244	6	4	8	0.025	0.016	0.022
.	19.01.16-03.59.45-1-310151	183	11	11	3	0	2	601	8	8	0	0	NA	NA	NA	65	58	258	253	360	228	128	245	7	23	2	0.027	0.091	0.006
.	19.01.16-03.59.55-1-310159	145	9	9	4	0	3	581	7	7	0	0	NA	NA	NA	42	31	245	246	353	215	124	242	10	12	7	0.041	0.049	0.02
.	19.01.16-03.59.55-1-310161	34	1	1	0	0	0	0	0	0	0	0	NA	NA	NA	7	6	237	241	341	0	0	0	0	1	0	0	0.004	0
.	19.01.16-03.59.58-1-310163	121	15	15	4	0	3	581	13	13	0	0	NA	NA	NA	33	35	249	243	356	220	120	241	12	25	17	0.048	0.103	0.048
.	19.01.16-03.59.58-1-310164	122	25	25	7	0	5	581	23	23	0	0	NA	NA	NA	42	38	246	247	358	213	119	249	20	16	38	0.081	0.065	0.106
.	19.01.16-04.00.04-1-310171	148	17	17	4	0	3	587	16	16	0	0	NA	NA	NA	48	34	244	245	358	216	124	247	16	26	9	0.066	0.106	0.025
.	19.01.16-04.00.06-1-310172	62	3	3	0	0	0	578	2	2	0	0	NA	NA	NA	20	25	246	243	349	218	118	242	2	1	1	0.008	0.004	0.003
.	19.01.16-04.00.08-1-310173	170	9	9	0	0	0	587	8	8	0	0	NA	NA	NA	50	43	253	252	351	223	122	242	0	13	11	0	0.052	0.031
.	19.01.16-04.00.10-1-310180	65	3	3	1	0	1	576	1	1	0	0	NA	NA	NA	31	29	242	243	357	212	120	244	1	1	2	0.004	0.004	0.006
.	19.01.16-04.00.17-1-310182	62	3	3	2	0	1	573	2	2	0	0	NA	NA	NA	28	21	239	242	353	212	120	241	0	4	6	0	0.017	0.017
.	19.01.16-04.00.22-1-310203	181	39	39	9	0	7	607	36	36	0	0	NA	NA	NA	62	56	252	249	368	224	128	255	44	68	20	0.175	0.273	0.054
.	19.01.16-04.00.25-1-310205	61	5	5	1	0	0	578	4	4	0	0	NA	NA	NA	27	28	245	243	353	216	120	242	0	6	11	0	0.025	0.031
.	19.01.16-04.00.26-1-310207	149	15	15	5	0	2	583	13	13	0	0	NA	NA	NA	47	31	243	244	357	220	120	243	19	39	2	0.078	0.16	0.006
.	19.01.16-04.00.30-1-310209	62	2	2	0	0	0	351	1	1	0	0	NA	NA	NA	6	7	240	237	343	131	71	149	2	0	0	0.008	0	0
.	19.01.16-04.00.31-1-310210	203	24	24	3	0	2	606	23	23	0	0	NA	NA	NA	63	53	252	253	361	224	130	252	10	55	26	0.04	0.217	0.072
.	19.01.16-04.00.31-1-310211	41	1	1	0	0	0	0	0	0	0	0	NA	NA	NA	14	9	240	240	342	0	0	0	0	1	0	0	0.004	0
.	19.01.16-04.00.33-1-310213	66	4	4	0	0	0	577	3	3	0	0	NA	NA	NA	27	27	239	245	356	211	124	242	3	0	9	0.013	0	0.025
.	19.01.16-04.00.35-1-310214	286	27	27	7	0	3	630	26	26	0	0	NA	NA	NA	85	84	264	257	376	237	130	263	35	25	37	0.133	0.097	0.098
.	19.01.16-04.00.38-1-310216	214	19	19	8	0	5	616	17	17	0	0	NA	NA	NA	66	61	254	254	366	229	131	256	22	46	23	0.087	0.181	0.063
.	19.01.16-04.00.41-1-310220	40	1	1	0	0	0	0	0	0	0	0	NA	NA	NA	15	10	240	239	344	0	0	0	0	3	0	0	0.013	0
.	19.01.16-04.00.41-1-310221	33	1	1	0	0	0	0	0	0	0	0	NA	NA	NA	8	10	239	239	345	0	0	0	0	0	0	0	0	0
.	19.01.16-04.00.43-1-310224	360	31	31	14	0	8	638	29	29	0	0	NA	NA	NA	105	97	259	277	374	229	147	262	11	68	26	0.042	0.245	0.07
.	19.01.16-04.00.45-1-310227	36	1	1	0	0	0	0	0	0	0	0	NA	NA	NA	9	12	240	239	346	0	0	0	0	0	0	0	0	0
.	19.01.16-04.00.48-1-310232	118	5	5	1	0	1	587	4	4	0	0	NA	NA	NA	35	35	249	246	353	221	123	243	7	8	3	0.028	0.033	0.008
.	19.01.16-04.00.48-1-310233	32	1	1	0	0	0	0	0	0	0	0	NA	NA	NA	4	7	238	237	345	0	0	0	0	0	4	0	0	0.012
.	19.01.16-04.00.51-1-310235	62	3	3	1	0	1	446	2	2	0	0	NA	NA	NA	12	22	242	242	351	170	95	181	4	0	0	0.017	0	0
.	19.01.16-04.00.56-1-310239	88	6	6	2	0	1	572	5	5	0	0	NA	NA	NA	35	25	246	244	348	214	118	240	12	3	2	0.049	0.012	0.006
.	19.01.16-04.01.04-1-310279	65	6	6	2	0	2	580	5	5	0	0	NA	NA	NA	16	22	241	244	350	216	121	243	0	6	3	0	0.025	0.009
.	19.01.16-04.01.05-1-310298	147	14	14	8	0	5	603	12	12	0	0	NA	NA	NA	61	61	252	253	369	220	127	256	35	17	12	0.139	0.067	0.033
.	19.01.16-04.01.15-1-310320	147	18	18	5	0	4	577	17	17	0	0	NA	NA	NA	50	30	247	244	352	218	121	238	7	22	39	0.028	0.09	0.111
.	19.01.16-04.01.16-1-310321	62	2	2	0	0	0	296	1	1	0	0	NA	NA	NA	14	11	239	241	344	108	65	123	2	0	0	0.008	0	0
.	19.01.16-04.01.17-1-310322	151	14	14	3	0	3	604	13	13	0	0	NA	NA	NA	54	59	253	250	369	223	126	255	26	19	14	0.103	0.076	0.038
.	19.01.16-04.01.18-1-310342	177	33	33	6	0	5	598	31	31	0	0	NA	NA	NA	61	58	249	251	371	221	125	252	40	52	22	0.161	0.207	0.059
.	19.01.16-04.01.20-1-310343	144	15	15	6	0	6	614	13	13	0	0	NA	NA	NA	34	55	257	247	364	231	127	256	27	13	19	0.105	0.053	0.052
.	19.01.16-04.01.22-1-310344	34	1	1	1	0	1	0	0	0	0	0	NA	NA	NA	9	12	241	239	345	0	0	0	0	0	5	0	0	0.014
.	19.01.16-04.01.25-1-310346	92	3	3	0	0	0	583	1	1	0	0	NA	NA	NA	18	26	248	242	349	219	121	243	0	1	1	0	0.004	0.003
.	19.01.16-04.01.27-1-310348	60	2	2	1	0	1	151	1	1	0	0	NA	NA	NA	15	26	245	242	352	56	27	68	4	0	0	0.016	0	0
.	19.01.16-04.01.31-1-310349	60	3	3	1	0	1	576	2	2	0	0	NA	NA	NA	23	27	243	245	352	214	123	239	0	10	2	0	0.041	0.006
.	19.01.16-04.01.33-1-310351	35	1	1	0	0	0	0	0	0	0	0	NA	NA	NA	10	10	238	241	344	0	0	0	0	0	3	0	0	0.009
.	19.01.16-04.01.35-1-310352	254	46	46	13	0	11	614	43	43	0	0	NA	NA	NA	87	75	252	263	373	218	140	256	53	94	43	0.21	0.357	0.115
.	19.01.16-04.01.37-1-310353	91	5	5	1	0	1	588	3	3	0	0	NA	NA	NA	18	31	244	247	353	216	126	246	6	3	7	0.025	0.012	0.02
.	19.01.16-04.01.39-1-310356	117	4	4	1	0	1	585	3	3	0	0	NA	NA	NA	34	33	246	243	357	218	123	244	6	0	13	0.024	0	0.036
.	19.01.16-04.01.46-1-310366	116	8	8	1	0	1	575	7	7	0	0	NA	NA	NA	39	25	246	239	353	216	119	240	9	1	5	0.037	0.004	0.014
.	19.01.16-04.01.48-1-310369	58	2	2	0	0	0	0	1	1	0	0	NA	NA	NA	9	17	239	240	351	0	0	0	0	1	0	0	0.004	0
.	19.01.16-04.01.48-1-310371	61	3	3	0	0	0	567	2	2	0	0	NA	NA	NA	24	17	238	239	353	206	118	243	5	0	1	0.021	0	0.003
.	19.01.16-04.01.52-1-310374	205	12	12	3	0	2	612	10	10	0	0	NA	NA	NA	59	63	252	266	358	223	141	248	13	33	6	0.052	0.124	0.017
.	19.01.16-04.01.52-1-310376	178	11	11	0	0	0	614	10	10	0	0	NA	NA	NA	45	62	256	258	361	229	132	253	21	24	0	0.082	0.093	0
.	19.01.16-04.01.53-1-310377	64	2	2	1	0	1	568	1	1	0	0	NA	NA	NA	23	22	243	244	348	214	118	236	0	2	0	0	0.008	0
.	19.01.16-04.01.56-1-310383	90	4	4	1	0	1	567	3	3	0	0	NA	NA	NA	31	17	239	241	350	212	116	239	0	8	1	0	0.033	0.003
.	19.01.16-04.02.02-1-310387	30	1	1	0	0	0	0	0	0	0	0	NA	NA	NA	6	7	238	239	343	0	0	0	1	0	0	0.004	0	0
.	19.01.16-04.02.03-1-310390	91	7	7	3	0	1	580	6	6	0	0	NA	NA	NA	28	24	242	239	356	217	119	244	2	16	3	0.008	0.067	0.008
.	19.01.16-04.02.04-1-310391	116	8	8	5	0	3	600	7	7	0	0	NA	NA	NA	38	52	246	253	366	218	128	254	14	6	5	0.057	0.024	0.014
.	19.01.16-04.02.06-1-310393	87	10	10	0	0	0	580	8	8	0	0	NA	NA	NA	30	30	244	243	356	217	121	242	17	0	4	0.07	0	0.011
.	19.01.16-04.02.10-1-310394	122	9	9	2	0	2	583	8	8	0	0	NA	NA	NA	36	29	243	245	354	218	122	243	0	10	15	0	0.041	0.042
.	19.01.16-04.02.15-1-310402	89	3	3	0	0	0	597	2	2	0	0	NA	NA	NA	24	45	250	249	359	224	126	247	2	0	4	0.008	0	0.011
.	19.01.16-04.02.30-1-310425	33	1	1	1	0	1	0	0	0	0	0	NA	NA	NA	9	13	238	241	347	0	0	0	0	0	0	0	0	0
.	19.01.16-04.02.30-1-310426	237	24	24	4	0	0	617	20	20	0	0	NA	NA	NA	67	70	257	253	373	227	129	261	15	74	18	0.058	0.292	0.048
.	19.01.16-04.02.32-1-310427	88	5	5	0	0	0	579	4	4	0	0	NA	NA	NA	20	27	244	245	351	216	121	242	1	0	5	0.004	0	0.014
.	19.01.16-04.02.32-1-310428	236	22	22	3	0	3	616	20	20	0	0	NA	NA	NA	78	64	253	257	367	229	130	257	16	24	37	0.063	0.093	0.101
.	19.01.16-04.02.32-1-310429	63	2	2	0	0	0	447	1	1	0	0	NA	NA	NA	22	21	241	237	356	163	89	195	2	5	0	0.008	0.021	0
.	19.01.16-04.02.33-1-310430	95	7	7	7	0	4	591	5	5	0	0	NA	NA	NA	27	33	243	242	361	218	121	252	6	9	7	0.025	0.037	0.019
.	19.01.16-04.02.34-1-310431	96	4	4	1	0	1	586	3	3	0	0	NA	NA	NA	23	33	246	244	356	217	123	246	2	3	3	0.008	0.012	0.008
.	19.01.16-04.02.42-1-310439	35	1	1	1	0	1	0	0	0	0	0	NA	NA	NA	13	12	238	243	344	0	0	0	1	0	0	0.004	0	0
.	19.01.16-04.02.45-1-310443	33	1	1	0	0	0	0	0	0	0	0	NA	NA	NA	7	9	240	240	342	0	0	0	0	2	0	0	0.008	0
.	19.01.16-04.02.47-1-310446	34	1	1	0	0	0	0	0	0	0	0	NA	NA	NA	8	12	240	240	345	0	0	0	0	0	2	0	0	0.006
.	19.01.16-04.02.49-1-310449	357	28	28	9	0	8	630	26	26	0	0	NA	NA	NA	82	83	257	254	385	230	128	272	25	40	32	0.097	0.157	0.083
.	19.01.16-04.02.50-1-310450	37	1	1	0	0	0	0	0	0	0	0	NA	NA	NA	13	7	238	237	345	0	0	0	0	0	0	0	0	0
.	19.01.16-04.02.50-1-310451	122	4	4	3	0	2	580	3	3	0	0	NA	NA	NA	38	32	247	246	352	218	124	238	11	3	0	0.045	0.012	0
.	19.01.16-04.02.51-1-310452	88	5	5	2	0	2	574	3	3	0	0	NA	NA	NA	30	27	241	245	354	210	119	245	0	0	13	0	0	0.037
.	19.01.16-04.02.52-1-310453	145	17	17	9	0	8	607	15	15	0	0	NA	NA	NA	51	64	257	256	364	227	129	251	39	8	15	0.152	0.031	0.041
.	19.01.16-04.02.53-1-310454	81	5	5	0	0	0	585	2	2	0	0	NA	NA	NA	24	27	243	246	351	217	124	244	7	0	6	0.029	0	0.017
.	19.01.16-04.02.54-1-310456	29	1	1	0	0	0	0	0	0	0	0	NA	NA	NA	10	9	238	242	342	0	0	0	1	0	0	0.004	0	0
.	19.01.16-04.02.56-1-310463	84	3	3	0	0	0	591	2	2	0	0	NA	NA	NA	37	40	250	244	359	221	121	249	11	0	3	0.044	0	0.008
.	19.01.16-04.03.06-1-310472	33	1	1	0	0	0	0	0	0	0	0	NA	NA	NA	14	10	240	239	344	0	0	0	4	0	0	0.017	0	0
.	19.01.16-04.03.08-1-310474	94	5	5	1	0	1	592	3	3	0	0	NA	NA	NA	32	45	245	255	358	217	128	247	12	8	0	0.049	0.031	0
.	19.01.16-04.03.09-1-310475	123	22	22	7	0	7	590	20	20	0	0	NA	NA	NA	36	40	250	248	355	222	123	245	34	36	13	0.136	0.145	0.037
.	19.01.16-04.03.10-1-310477	197	8	8	1	0	1	601	7	7	0	0	NA	NA	NA	72	54	253	249	365	224	126	251	10	3	23	0.04	0.012	0.063
.	19.01.16-04.03.10-1-310478	90	4	4	1	0	1	578	3	3	0	0	NA	NA	NA	34	28	245	243	353	215	120	243	2	6	3	0.008	0.025	0.008
.	19.01.16-04.03.14-1-310480	155	7	7	1	0	1	585	6	6	0	0	NA	NA	NA	66	49	251	248	363	218	120	247	11	3	6	0.044	0.012	0.017
.	19.01.16-04.03.17-1-310481	60	2	2	0	0	0	580	1	1	0	0	NA	NA	NA	23	29	239	245	358	213	122	245	7	0	0	0.029	0	0
.	19.01.16-04.03.24-1-310502	31	1	1	0	0	0	0	0	0	0	0	NA	NA	NA	6	11	238	240	346	0	0	0	2	0	0	0.008	0	0
.	19.01.16-04.03.25-1-310503	228	28	28	5	0	3	613	26	26	0	0	NA	NA	NA	68	58	253	250	368	228	128	257	14	37	37	0.055	0.148	0.101
.	19.01.16-04.03.26-1-310504	141	10	10	1	0	1	607	9	9	0	0	NA	NA	NA	48	57	254	252	364	226	130	251	12	6	20	0.047	0.024	0.055
.	19.01.16-04.03.27-1-310505	92	5	5	1	0	1	571	3	3	0	0	NA	NA	NA	27	24	242	245	350	212	120	239	3	0	6	0.012	0	0.017
.	19.01.16-04.03.32-1-310506	95	9	9	1	0	1	572	8	8	0	0	NA	NA	NA	26	23	241	244	351	211	119	242	8	6	13	0.033	0.025	0.037
.	19.01.16-04.03.34-1-310507	58	2	2	1	0	1	245	1	1	0	0	NA	NA	NA	19	22	244	240	351	88	58	99	1	0	0	0.004	0	0
.	19.01.16-04.03.34-1-310508	204	27	27	5	0	5	603	25	25	0	0	NA	NA	NA	63	55	251	255	362	220	131	252	5	34	34	0.02	0.133	0.094
.	19.01.16-04.03.35-1-310510	93	5	5	2	0	2	582	4	4	0	0	NA	NA	NA	38	30	247	244	352	219	122	241	2	2	16	0.008	0.008	0.045
.	19.01.16-04.03.44-1-310520	120	8	8	2	0	1	590	5	5	0	0	NA	NA	NA	33	33	244	249	353	220	125	245	3	10	9	0.012	0.04	0.025
.	19.01.16-04.03.44-1-310521	66	2	2	0	0	0	450	1	1	0	0	NA	NA	NA	13	10	239	240	344	171	96	183	6	0	0	0.025	0	0
.	19.01.16-04.03.49-1-310526	264	26	26	6	0	6	617	24	24	0	0	NA	NA	NA	77	71	257	254	373	229	131	257	24	31	38	0.093	0.122	0.102
.	19.01.16-04.03.52-1-310528	181	11	11	5	0	4	597	9	9	0	0	NA	NA	NA	51	42	250	250	355	227	126	244	6	19	15	0.024	0.076	0.042
.	19.01.16-04.03.52-1-310529	229	14	14	3	0	2	620	12	12	0	0	NA	NA	NA	75	71	263	255	366	235	128	257	17	34	18	0.065	0.133	0.049
.	19.01.16-04.03.53-1-310530	97	3	3	2	0	1	589	2	2	0	0	NA	NA	NA	26	37	245	246	359	216	122	251	4	5	3	0.016	0.02	0.008
.	19.01.16-04.03.58-1-310535	35	1	1	0	0	0	0	0	0	0	0	NA	NA	NA	10	9	238	236	348	0	0	0	0	0	4	0	0	0.011
.	19.01.16-04.04.00-1-310536	35	1	1	1	0	1	0	0	0	0	0	NA	NA	NA	7	6	237	239	343	0	0	0	1	0	0	0.004	0	0
.	19.01.16-04.04.03-1-310537	237	31	31	10	0	7	614	29	29	0	0	NA	NA	NA	73	67	266	251	363	234	130	250	13	55	21	0.049	0.219	0.058
.	19.01.16-04.04.06-1-310538	115	4	4	1	0	1	594	2	2	0	0	NA	NA	NA	49	45	253	248	357	224	125	245	0	4	9	0	0.016	0.025
.	19.01.16-04.04.11-1-310540	181	19	19	4	0	3	599	16	16	0	0	NA	NA	NA	49	46	251	248	360	225	123	251	16	23	18	0.064	0.093	0.05
.	19.01.16-04.04.14-1-310547	94	4	4	2	0	1	577	3	3	0	0	NA	NA	NA	30	27	245	243	352	214	122	241	6	0	7	0.024	0	0.02
.	19.01.16-04.04.15-1-310548	92	3	3	0	0	0	583	2	2	0	0	NA	NA	NA	38	42	243	252	360	213	123	247	0	4	4	0	0.016	0.011
.	19.01.16-04.04.17-1-310552	125	6	6	2	0	2	602	5	5	0	0	NA	NA	NA	43	47	252	246	362	224	125	253	11	11	4	0.044	0.045	0.011
.	19.01.16-04.04.22-1-310568	121	9	9	4	0	4	589	8	8	0	0	NA	NA	NA	43	44	249	247	361	220	123	246	1	26	5	0.004	0.105	0.014
.	19.01.16-04.04.26-1-310569	275	63	63	13	0	10	615	57	57	0	0	NA	NA	NA	72	76	255	257	377	221	132	262	59	70	41	0.231	0.272	0.109
.	19.01.16-04.04.29-1-310571	138	10	10	2	0	2	582	7	7	0	0	NA	NA	NA	49	35	245	246	357	214	124	244	0	11	14	0	0.045	0.039
.	19.01.16-04.04.31-1-310573	118	7	7	1	0	1	587	5	5	0	0	NA	NA	NA	48	42	245	247	363	218	122	247	0	11	11	0	0.045	0.03
.	19.01.16-04.04.33-1-310576	61	2	2	0	0	0	51	1	1	0	0	NA	NA	NA	7	16	240	242	347	22	9	20	3	0	0	0.012	0	0
.	19.01.16-04.04.38-1-310578	93	6	6	0	0	0	575	4	4	0	0	NA	NA	NA	25	25	246	242	350	218	119	238	3	4	8	0.012	0.017	0.023
.	19.01.16-04.04.40-1-310581	35	1	1	0	0	0	0	0	0	0	0	NA	NA	NA	10	10	238	240	345	0	0	0	0	0	0	0	0	0
.	19.01.16-04.04.42-1-310583	121	9	9	0	0	0	580	8	8	0	0	NA	NA	NA	49	36	245	245	359	217	122	241	5	6	12	0.02	0.024	0.033
.	19.01.16-04.04.43-1-310586	173	13	13	4	0	3	597	12	12	0	0	NA	NA	NA	48	51	249	251	364	221	126	250	16	16	17	0.064	0.064	0.047
.	19.01.16-04.04.48-1-310594	35	1	1	0	0	0	0	0	0	0	0	NA	NA	NA	13	14	240	240	347	0	0	0	4	0	0	0.017	0	0
.	19.01.16-04.04.50-1-310596	55	2	2	0	0	0	568	1	1	0	0	NA	NA	NA	28	21	244	242	348	214	118	236	0	0	3	0	0	0.009
.	19.01.16-04.04.51-1-310597	271	39	39	11	0	7	618	35	35	0	0	NA	NA	NA	94	78	258	258	375	229	129	260	16	77	40	0.062	0.298	0.107
.	19.01.16-04.04.52-1-310599	119	6	6	1	0	1	583	5	5	0	0	NA	NA	NA	36	35	247	244	357	216	122	245	6	4	5	0.024	0.016	0.014
.	19.01.16-04.04.56-1-310603	92	5	5	1	0	0	579	4	4	0	0	NA	NA	NA	29	32	243	251	351	212	126	241	3	13	4	0.012	0.052	0.011
.	19.01.16-04.04.57-1-310605	86	5	5	1	0	1	596	3	3	0	0	NA	NA	NA	21	41	247	245	362	220	123	253	17	8	0	0.069	0.033	0
.	19.01.16-04.05.04-1-310611	180	20	20	5	0	4	607	15	15	0	0	NA	NA	NA	50	64	255	258	364	222	134	251	35	14	22	0.137	0.054	0.06
.	19.01.16-04.05.04-1-310612	88	5	5	2	0	2	572	4	4	0	0	NA	NA	NA	28	21	243	242	349	218	118	236	0	2	8	0	0.008	0.023
.	19.01.16-04.05.10-1-310613	90	8	8	2	0	2	580	7	7	0	0	NA	NA	NA	25	27	244	244	352	217	121	242	8	27	9	0.033	0.111	0.026
.	19.01.16-04.05.15-1-310616	59	2	2	0	0	0	576	1	1	0	0	NA	NA	NA	18	22	241	241	353	215	118	243	2	0	2	0.008	0	0.006
.	19.01.16-04.05.15-1-310617	34	1	1	0	0	0	0	0	0	0	0	NA	NA	NA	14	17	240	241	349	0	0	0	6	0	0	0.025	0	0
.	19.01.16-04.05.18-1-310620	60	4	4	1	0	1	574	2	2	0	0	NA	NA	NA	27	30	243	244	356	208	119	247	4	0	3	0.016	0	0.008
.	19.01.16-04.05.18-1-310624	177	21	21	5	0	5	605	18	18	0	0	NA	NA	NA	49	50	248	254	361	224	132	249	1	31	24	0.004	0.122	0.066
.	19.01.16-04.05.22-1-310640	36	1	1	0	0	0	0	0	0	0	0	NA	NA	NA	14	8	239	239	343	0	0	0	0	0	1	0	0	0.003
.	19.01.16-04.05.25-1-310641	119	13	13	3	0	1	595	11	11	0	0	NA	NA	NA	34	39	246	256	350	219	134	242	4	16	21	0.016	0.062	0.06
.	19.01.16-04.05.28-1-310643	58	3	3	1	0	1	578	2	2	0	0	NA	NA	NA	17	28	245	243	353	216	118	244	8	2	0	0.033	0.008	0
.	19.01.16-04.05.32-1-310645	92	11	11	0	0	0	574	10	10	0	0	NA	NA	NA	32	28	246	244	351	212	123	239	9	25	0	0.037	0.102	0
.	19.01.16-04.05.33-1-310646	150	15	15	5	0	2	596	13	13	0	0	NA	NA	NA	57	48	253	255	353	225	130	241	21	26	14	0.083	0.102	0.04
.	19.01.16-04.05.41-1-310651	30	1	1	1	0	1	0	0	0	0	0	NA	NA	NA	6	16	243	239	347	0	0	0	0	0	0	0	0	0
.	19.01.16-04.05.42-1-310654	64	4	4	1	0	1	584	3	3	0	0	NA	NA	NA	28	36	242	252	355	215	126	243	0	3	9	0	0.012	0.025
.	19.01.16-04.05.43-1-310655	230	36	36	13	0	7	628	33	33	0	0	NA	NA	NA	70	77	253	257	380	224	134	270	41	76	34	0.162	0.296	0.089
.	19.01.16-04.05.49-1-310664	62	3	3	0	0	0	576	2	2	0	0	NA	NA	NA	17	22	242	243	350	213	121	242	3	4	3	0.012	0.016	0.009
.	19.01.16-04.05.52-1-310665	65	7	7	2	0	2	576	5	5	0	0	NA	NA	NA	20	27	241	243	356	213	119	244	1	15	3	0.004	0.062	0.008
.	19.01.16-04.05.54-1-310667	36	1	1	0	0	0	0	0	0	0	0	NA	NA	NA	16	15	242	239	347	0	0	0	0	0	3	0	0	0.009
.	19.01.16-04.05.55-1-310670	115	9	9	3	0	2	570	6	6	0	0	NA	NA	NA	40	21	245	241	348	213	117	240	15	2	7	0.061	0.008	0.02
.	19.01.16-04.05.56-1-310672	173	28	28	4	0	4	610	25	25	0	0	NA	NA	NA	57	64	254	253	370	221	129	260	13	33	36	0.051	0.13	0.097
.	19.01.16-04.05.58-1-310675	187	16	16	7	0	6	613	15	15	0	0	NA	NA	NA	50	66	255	257	367	227	130	256	3	27	23	0.012	0.105	0.063
.	19.01.16-04.05.59-1-310676	32	1	1	0	0	0	0	0	0	0	0	NA	NA	NA	8	6	238	237	344	0	0	0	0	2	0	0	0.008	0
.	19.01.16-04.06.01-1-310678	145	8	8	4	0	3	585	5	5	0	0	NA	NA	NA	41	35	247	243	358	221	121	243	3	6	30	0.012	0.025	0.084
.	19.01.16-04.06.04-1-310680	93	7	7	3	0	2	585	6	6	0	0	NA	NA	NA	27	37	248	248	354	217	123	245	15	5	4	0.06	0.02	0.011
.	19.01.16-04.06.06-1-310681	173	11	11	0	0	0	598	10	10	0	0	NA	NA	NA	59	55	254	250	364	225	124	249	6	16	9	0.024	0.064	0.025
.	19.01.16-04.06.12-1-310685	414	29	29	7	0	6	663	27	27	0	0	NA	NA	NA	108	119	270	273	389	242	146	275	36	43	26	0.133	0.158	0.067
.	19.01.16-04.06.19-1-310716	60	3	3	0	0	0	256	2	2	0	0	NA	NA	NA	12	11	237	241	346	103	46	107	0	0	2	0	0	0.006
.	19.01.16-04.06.25-1-310722	91	7	7	2	0	1	570	5	5	0	0	NA	NA	NA	38	19	243	240	349	214	120	236	20	7	4	0.082	0.029	0.011
.	19.01.16-04.06.26-1-310724	66	3	3	0	0	0	581	2	2	0	0	NA	NA	NA	21	28	246	242	353	220	116	245	2	0	7	0.008	0	0.02
.	19.01.16-04.06.28-1-310725	149	5	5	1	0	0	600	4	4	0	0	NA	NA	NA	35	50	249	251	363	220	127	253	0	9	7	0	0.036	0.019
.	19.01.16-04.06.29-1-310727	123	12	12	3	0	3	590	10	10	0	0	NA	NA	NA	51	39	249	246	357	222	119	249	20	11	18	0.08	0.045	0.05
.	19.01.16-04.06.31-1-310730	200	33	33	10	0	7	612	30	30	0	0	NA	NA	NA	61	61	254	258	362	225	134	253	19	66	31	0.075	0.256	0.086
.	19.01.16-04.06.38-1-310733	148	6	6	2	0	2	590	4	4	0	0	NA	NA	NA	38	38	246	249	356	224	122	244	11	10	3	0.045	0.04	0.008
.	19.01.16-04.06.39-1-310735	88	6	6	0	0	0	580	5	5	0	0	NA	NA	NA	31	28	249	242	350	224	116	240	14	13	0	0.056	0.054	0
.	19.01.16-04.06.41-1-310739	33	1	1	1	0	1	0	0	0	0	0	NA	NA	NA	9	9	241	238	343	0	0	0	2	0	0	0.008	0	0
.	19.01.16-04.06.44-1-310742	37	1	1	0	0	0	0	0	0	0	0	NA	NA	NA	12	12	241	240	344	0	0	0	0	0	3	0	0	0.009
.	19.01.16-04.06.46-1-310746	37	1	1	0	0	0	0	0	0	0	0	NA	NA	NA	12	7	239	238	343	0	0	0	0	0	0	0	0	0
.	19.01.16-04.06.46-1-310747	151	15	15	1	0	0	597	11	11	0	0	NA	NA	NA	40	52	251	249	365	219	124	254	53	7	13	0.211	0.028	0.036
.	19.01.16-04.06.47-1-310750	36	1	1	0	0	0	0	0	0	0	0	NA	NA	NA	16	8	239	238	344	0	0	0	0	0	0	0	0	0
.	19.01.16-04.06.47-1-310751	33	1	1	0	0	0	0	0	0	0	0	NA	NA	NA	8	13	242	239	345	0	0	0	0	0	1	0	0	0.003
.	19.01.16-04.06.50-1-310753	93	8	8	2	0	1	588	7	7	0	0	NA	NA	NA	35	33	249	246	351	220	124	244	4	9	12	0.016	0.037	0.034
.	19.01.16-04.06.50-1-310754	91	3	3	0	0	0	574	2	2	0	0	NA	NA	NA	28	27	243	245	352	212	123	239	2	0	2	0.008	0	0.006
.	19.01.16-04.06.52-1-310755	30	1	1	1	0	1	0	0	0	0	0	NA	NA	NA	8	7	240	238	342	0	0	0	0	0	3	0	0	0.009
.	19.01.16-04.06.55-1-310760	35	1	1	0	0	0	0	0	0	0	0	NA	NA	NA	14	9	240	237	345	0	0	0	0	0	2	0	0	0.006
.	19.01.16-04.06.57-1-310765	122	7	7	2	0	2	592	5	5	0	0	NA	NA	NA	47	45	248	246	364	218	123	251	23	12	1	0.093	0.049	0.003
.	19.01.16-04.06.59-1-310766	233	26	26	9	0	6	619	24	24	0	0	NA	NA	NA	61	70	253	259	371	225	132	262	12	28	22	0.047	0.108	0.059
.	19.01.16-04.06.59-1-310767	118	9	9	0	0	0	581	8	8	0	0	NA	NA	NA	34	30	243	246	354	216	121	244	7	14	9	0.029	0.057	0.025
.	19.01.16-04.07.05-1-310774	122	16	16	3	0	2	577	15	15	0	0	NA	NA	NA	40	32	244	245	356	210	122	245	13	22	9	0.053	0.09	0.025
.	19.01.16-04.07.08-1-310776	252	33	33	8	0	7	604	28	28	0	0	NA	NA	NA	87	61	252	254	368	218	130	256	44	47	30	0.175	0.185	0.082
.	19.01.16-04.07.09-1-310778	38	1	1	1	0	1	0	0	0	0	0	NA	NA	NA	5	7	237	239	344	0	0	0	0	0	1	0	0	0.003
.	19.01.16-04.07.13-1-310780	151	11	11	1	0	1	597	10	10	0	0	NA	NA	NA	42	54	253	250	364	222	127	248	9	3	9	0.036	0.012	0.025
.	19.01.16-04.07.20-1-310799	177	13	13	3	0	2	583	10	10	0	0	NA	NA	NA	54	35	249	248	351	217	125	241	20	22	4	0.08	0.089	0.011
.	19.01.16-04.07.21-1-310800	329	39	39	14	0	10	645	36	36	0	0	NA	NA	NA	108	105	264	269	385	235	143	267	21	76	26	0.08	0.283	0.068
.	19.01.16-04.07.23-1-310801	62	2	2	1	0	1	50	0	0	0	0	NA	NA	NA	21	17	245	239	346	19	9	22	3	0	0	0.012	0	0
.	19.01.16-04.07.23-1-310802	60	4	4	0	0	0	578	3	3	0	0	NA	NA	NA	23	28	245	245	351	215	123	240	2	0	8	0.008	0	0.023
.	19.01.16-04.07.29-1-310805	32	1	1	0	0	0	0	0	0	0	0	NA	NA	NA	4	5	237	237	344	0	0	0	0	0	0	0	0	0
.	19.01.16-04.07.31-1-310806	116	5	5	2	0	2	580	4	4	0	0	NA	NA	NA	41	33	244	245	357	216	121	243	3	13	0	0.012	0.053	0
.	19.01.16-04.07.33-1-310808	94	3	3	1	0	0	584	2	2	0	0	NA	NA	NA	20	32	244	244	357	218	121	245	8	4	10	0.033	0.016	0.028
.	19.01.16-04.07.35-1-310809	34	1	1	0	0	0	0	0	0	0	0	NA	NA	NA	9	3	237	237	342	0	0	0	0	0	0	0	0	0
.	19.01.16-04.07.38-1-310811	59	2	2	0	0	0	0	1	1	0	0	NA	NA	NA	18	19	243	241	348	0	0	0	0	0	1	0	0	0.003
.	19.01.16-04.07.39-1-310812	118	13	13	1	0	1	588	11	11	0	0	NA	NA	NA	33	38	250	244	357	221	121	246	12	6	12	0.048	0.025	0.034
.	19.01.16-04.07.39-1-310814	35	1	1	0	0	0	0	0	0	0	0	NA	NA	NA	9	7	237	238	345	0	0	0	0	0	0	0	0	0
.	19.01.16-04.07.41-1-310817	114	7	7	3	0	1	591	5	5	0	0	NA	NA	NA	41	46	250	245	364	217	127	247	7	9	11	0.028	0.037	0.03
.	19.01.16-04.07.42-1-310819	62	3	3	0	0	0	571	2	2	0	0	NA	NA	NA	18	19	242	240	350	214	117	240	5	0	6	0.021	0	0.017
.	19.01.16-04.07.48-1-310829	238	12	12	3	0	1	620	10	10	0	0	NA	NA	NA	59	74	252	262	373	222	136	262	21	28	9	0.083	0.107	0.024
.	19.01.16-04.07.48-1-310830	124	7	7	2	0	2	588	6	6	0	0	NA	NA	NA	33	43	248	251	357	216	125	247	2	19	7	0.008	0.076	0.02
.	19.01.16-04.07.49-1-310832	145	10	10	1	0	1	592	8	8	0	0	NA	NA	NA	36	44	248	251	358	218	126	248	9	12	8	0.036	0.048	0.022
.	19.01.16-04.07.56-1-310838	123	8	8	1	0	1	599	7	7	0	0	NA	NA	NA	37	50	256	249	358	228	125	246	5	16	2	0.02	0.064	0.006
.	19.01.16-04.08.00-1-310840	38	1	1	0	0	0	0	0	0	0	0	NA	NA	NA	9	8	240	238	343	0	0	0	0	1	0	0	0.004	0
.	19.01.16-04.08.03-1-310841	64	3	3	0	0	0	576	2	2	0	0	NA	NA	NA	25	26	241	242	356	211	121	244	0	0	5	0	0	0.014
.	19.01.16-04.08.05-1-310843	111	8	8	2	0	2	587	6	6	0	0	NA	NA	NA	38	39	246	249	357	217	125	245	8	11	4	0.033	0.044	0.011
.	19.01.16-04.08.05-1-310845	62	3	3	1	0	1	572	2	2	0	0	NA	NA	NA	19	17	244	241	345	220	116	236	0	4	1	0	0.017	0.003
.	19.01.16-04.08.07-1-310846	156	15	15	6	0	4	603	13	13	0	0	NA	NA	NA	45	54	253	254	360	227	126	250	6	12	24	0.024	0.047	0.067
.	19.01.16-04.08.14-1-310848	156	13	13	1	0	1	605	12	12	0	0	NA	NA	NA	54	58	248	255	368	218	128	259	9	14	14	0.036	0.055	0.038
.	19.01.16-04.08.20-1-310874	30	1	1	0	0	0	0	0	0	0	0	NA	NA	NA	8	7	238	239	343	0	0	0	0	3	0	0	0.013	0
.	19.01.16-04.08.22-1-310876	60	2	2	1	0	1	298	1	1	0	0	NA	NA	NA	15	18	242	241	348	110	61	127	0	1	0	0	0.004	0
.	19.01.16-04.08.22-1-310877	344	27	27	5	0	4	648	24	24	0	0	NA	NA	NA	111	109	268	273	381	235	143	270	7	24	41	0.026	0.088	0.108
.	19.01.16-04.08.22-1-310878	93	6	6	2	0	2	577	5	5	0	0	NA	NA	NA	31	27	245	245	350	217	119	241	12	3	2	0.049	0.012	0.006
.	19.01.16-04.08.24-1-310880	151	20	20	3	0	1	592	17	17	0	0	NA	NA	NA	50	43	246	250	360	220	128	244	10	21	11	0.041	0.084	0.031
.	19.01.16-04.08.25-1-310881	149	16	16	6	0	6	595	14	14	0	0	NA	NA	NA	55	41	247	249	358	219	125	251	21	34	3	0.085	0.137	0.008
.	19.01.16-04.08.27-1-310882	88	3	3	0	0	0	579	2	2	0	0	NA	NA	NA	40	31	247	243	354	216	120	243	0	3	8	0	0.012	0.023
.	19.01.16-04.08.33-1-310885	96	6	6	3	0	2	581	5	5	0	0	NA	NA	NA	33	30	246	241	356	218	121	242	9	19	3	0.037	0.079	0.008
.	19.01.16-04.08.39-1-310888	203	16	16	4	0	3	605	13	13	0	0	NA	NA	NA	66	53	254	253	359	226	130	249	29	41	10	0.114	0.162	0.028
.	19.01.16-04.08.39-1-310889	113	9	9	4	0	2	579	6	6	0	0	NA	NA	NA	36	31	246	245	353	217	121	241	9	19	3	0.037	0.078	0.008
.	19.01.16-04.08.42-1-310894	171	12	12	6	0	4	602	10	10	0	0	NA	NA	NA	48	47	251	246	363	222	125	255	0	17	20	0	0.069	0.055
.	19.01.16-04.08.46-1-310899	35	1	1	0	0	0	0	0	0	0	0	NA	NA	NA	11	7	239	239	342	0	0	0	0	0	1	0	0	0.003
.	19.01.16-04.08.50-1-310904	89	6	6	4	0	2	580	5	5	0	0	NA	NA	NA	18	29	247	247	348	219	121	240	6	0	11	0.024	0	0.032
.	19.01.16-04.08.53-1-310905	144	12	12	2	0	2	605	10	10	0	0	NA	NA	NA	43	51	253	252	359	226	129	250	16	4	6	0.063	0.016	0.017
.	19.01.16-04.08.57-1-310910	96	14	14	4	0	4	576	13	13	0	0	NA	NA	NA	25	24	244	242	351	218	118	240	13	6	13	0.053	0.025	0.037
.	19.01.16-04.08.57-1-310911	120	12	12	3	0	2	582	10	10	0	0	NA	NA	NA	24	27	243	242	355	216	120	246	6	16	7	0.025	0.066	0.02
.	19.01.16-04.09.04-1-310913	201	35	35	15	0	13	596	32	32	0	0	NA	NA	NA	68	50	253	256	354	224	130	242	42	52	28	0.166	0.203	0.079
.	19.01.16-04.09.05-1-310919	37	1	1	0	0	0	0	0	0	0	0	NA	NA	NA	10	11	241	238	345	0	0	0	0	0	2	0	0	0.006
.	19.01.16-04.09.08-1-310920	94	5	5	2	0	1	574	3	3	0	0	NA	NA	NA	31	29	242	248	352	211	126	237	0	6	5	0	0.024	0.014
.	19.01.16-04.09.09-1-310921	58	2	2	1	0	1	100	1	1	0	0	NA	NA	NA	21	30	246	247	350	38	23	39	0	0	3	0	0	0.009
.	19.01.16-04.09.10-1-310923	123	12	12	6	0	6	587	7	7	0	0	NA	NA	NA	39	33	247	247	352	221	126	240	6	6	23	0.024	0.024	0.065
.	19.01.16-04.09.15-1-310927	67	4	4	2	0	2	501	2	2	0	0	NA	NA	NA	23	29	244	247	351	187	106	208	1	4	0	0.004	0.016	0
.	19.01.16-04.09.16-1-310928	126	4	4	2	0	1	600	3	3	0	0	NA	NA	NA	46	52	250	247	368	219	127	254	0	3	4	0	0.012	0.011
.	19.01.16-04.09.16-1-310929	212	36	36	13	0	9	620	32	32	0	0	NA	NA	NA	56	69	255	256	371	228	131	261	27	73	30	0.106	0.285	0.081
.	19.01.16-04.09.19-1-310949	62	2	2	2	0	2	396	1	1	0	0	NA	NA	NA	20	16	242	239	348	151	80	165	2	2	0	0.008	0.008	0
.	19.01.16-04.09.23-1-310951	189	11	11	4	0	2	607	9	9	0	0	NA	NA	NA	68	62	251	254	370	220	130	257	35	11	7	0.139	0.043	0.019
.	19.01.16-04.09.25-1-310952	126	14	14	5	0	4	589	12	12	0	0	NA	NA	NA	39	39	246	250	356	222	122	245	5	27	12	0.02	0.108	0.034
.	19.01.16-04.09.31-1-310955	89	3	3	0	0	0	575	2	2	0	0	NA	NA	NA	30	29	246	242	354	217	119	239	0	0	5	0	0	0.014
.	19.01.16-04.09.34-1-310958	67	2	2	0	0	0	296	1	1	0	0	NA	NA	NA	17	16	238	242	349	96	72	128	2	0	0	0.008	0	0
.	19.01.16-04.09.35-1-310959	178	10	10	2	0	2	610	8	8	0	0	NA	NA	NA	56	62	254	254	367	227	131	252	9	16	8	0.035	0.063	0.022
.	19.01.16-04.09.36-1-310960	379	32	32	8	0	5	643	26	26	0	0	NA	NA	NA	104	101	265	267	382	236	139	268	15	54	48	0.057	0.202	0.126
.	19.01.16-04.09.45-1-310971	171	9	9	4	0	4	598	7	7	0	0	NA	NA	NA	59	52	245	252	368	217	128	253	4	22	3	0.016	0.087	0.008
.	19.01.16-04.09.45-1-310972	31	1	1	0	0	0	0	0	0	0	0	NA	NA	NA	7	7	239	239	342	0	0	0	4	0	0	0.017	0	0
.	19.01.16-04.09.48-1-310976	71	3	3	0	0	0	579	1	1	0	0	NA	NA	NA	26	25	244	245	349	217	122	240	3	0	7	0.012	0	0.02
.	19.01.16-04.09.51-1-310980	114	6	6	1	0	1	581	5	5	0	0	NA	NA	NA	40	31	242	243	359	213	121	247	5	12	6	0.021	0.049	0.017
.	19.01.16-04.09.52-1-310981	152	23	23	4	0	3	609	22	22	0	0	NA	NA	NA	42	55	256	249	363	228	127	254	40	48	8	0.156	0.193	0.022
.	19.01.16-04.09.56-1-310987	32	1	1	0	0	0	0	0	0	0	0	NA	NA	NA	10	5	236	238	344	0	0	0	0	0	1	0	0	0.003
.	19.01.16-04.09.58-1-310989	237	12	12	2	0	1	613	11	11	0	0	NA	NA	NA	64	56	250	249	370	224	127	262	3	43	12	0.012	0.173	0.032
.	19.01.16-04.09.58-1-310990	118	4	4	2	0	2	591	3	3	0	0	NA	NA	NA	40	40	243	245	365	217	121	253	7	4	6	0.029	0.016	0.016
.	19.01.16-04.10.05-1-310997	125	13	13	4	0	2	605	12	12	0	0	NA	NA	NA	41	57	251	249	370	223	125	257	18	9	23	0.072	0.036	0.062
.	19.01.16-04.10.09-1-310999	90	3	3	1	0	1	579	2	2	0	0	NA	NA	NA	36	31	242	245	357	214	122	243	0	0	10	0	0	0.028
.	19.01.16-04.10.09-1-311000	144	15	15	6	0	5	595	13	13	0	0	NA	NA	NA	47	47	245	253	362	217	129	249	6	30	29	0.024	0.119	0.08
.	19.01.16-04.10.10-1-311001	61	2	2	1	0	1	574	1	1	0	0	NA	NA	NA	24	27	242	245	353	214	120	240	6	0	1	0.025	0	0.003
.	19.01.16-04.10.15-1-311002	94	5	5	2	0	2	592	4	4	0	0	NA	NA	NA	35	35	247	243	358	220	121	251	16	8	2	0.065	0.033	0.006
.	19.01.16-04.10.24-1-311027	121	6	6	1	0	1	583	5	5	0	0	NA	NA	NA	31	32	244	247	354	216	124	243	3	3	8	0.012	0.012	0.023
.	19.01.16-04.10.24-1-311028	173	27	27	9	0	8	606	25	25	0	0	NA	NA	NA	64	53	253	253	360	226	132	248	25	59	19	0.099	0.233	0.053
.	19.01.16-04.10.28-1-311030	94	5	5	1	0	1	581	3	3	0	0	NA	NA	NA	44	36	248	246	355	217	122	242	0	13	0	0	0.053	0
.	19.01.16-04.10.34-1-311033	85	6	6	1	0	1	566	5	5	0	0	NA	NA	NA	33	23	245	241	350	214	118	234	0	13	2	0	0.054	0.006
.	19.01.16-04.10.35-1-311034	59	2	2	1	0	1	580	1	1	0	0	NA	NA	NA	18	30	245	242	356	217	119	244	2	0	5	0.008	0	0.014
.	19.01.16-04.10.35-1-311036	32	1	1	1	0	1	0	0	0	0	0	NA	NA	NA	7	11	238	240	346	0	0	0	0	0	5	0	0	0.014
.	19.01.16-04.10.35-1-311037	32	1	1	0	0	0	0	0	0	0	0	NA	NA	NA	12	8	240	237	344	0	0	0	3	0	0	0.012	0	0
.	19.01.16-04.10.38-1-311039	39	1	1	1	0	1	0	0	0	0	0	NA	NA	NA	14	12	238	240	347	0	0	0	0	0	2	0	0	0.006
.	19.01.16-04.10.38-1-311040	119	6	6	2	0	2	579	5	5	0	0	NA	NA	NA	35	28	248	242	351	217	119	243	10	4	4	0.04	0.017	0.011
.	19.01.16-04.10.41-1-311045	143	10	10	3	0	2	602	8	8	0	0	NA	NA	NA	46	46	248	250	361	224	128	250	3	23	8	0.012	0.092	0.022
.	19.01.16-04.10.43-1-311049	31	1	1	0	0	0	0	0	0	0	0	NA	NA	NA	8	13	240	242	344	0	0	0	0	1	0	0	0.004	0
.	19.01.16-04.10.45-1-311050	31	1	1	0	0	0	0	0	0	0	0	NA	NA	NA	5	4	237	238	342	0	0	0	0	1	0	0	0.004	0
.	19.01.16-04.10.46-1-311055	155	12	12	5	0	3	602	8	8	0	0	NA	NA	NA	50	48	256	245	360	229	123	250	5	18	11	0.02	0.073	0.031
.	19.01.16-04.10.47-1-311057	62	2	2	2	0	1	563	1	1	0	0	NA	NA	NA	27	14	241	242	344	213	117	233	7	2	0	0.029	0.008	0
.	19.01.16-04.10.47-1-311058	63	3	3	2	0	1	575	2	2	0	0	NA	NA	NA	29	29	241	249	352	214	122	239	9	0	5	0.037	0	0.014
.	19.01.16-04.10.49-1-311062	59	2	2	2	0	1	574	1	1	0	0	NA	NA	NA	29	24	247	245	345	217	120	237	1	7	0	0.004	0.029	0
.	19.01.16-04.10.51-1-311064	178	15	15	3	0	2	594	10	10	0	0	NA	NA	NA	64	47	248	250	362	217	127	250	24	19	19	0.097	0.076	0.052
.	19.01.16-04.10.57-1-311070	320	41	41	8	0	7	663	38	38	0	0	NA	NA	NA	97	117	273	267	390	243	142	278	42	52	39	0.154	0.195	0.1
.	19.01.16-04.11.00-1-311073	228	37	37	8	0	6	615	32	32	0	0	NA	NA	NA	60	67	259	257	364	233	131	251	18	41	44	0.069	0.16	0.121
.	19.01.16-04.11.02-1-311075	65	4	4	2	0	2	569	2	2	0	0	NA	NA	NA	26	13	242	240	344	214	117	238	0	1	8	0	0.004	0.023
.	19.01.16-04.11.03-1-311076	162	6	6	0	0	0	607	4	4	0	0	NA	NA	NA	39	56	253	258	358	223	134	250	0	8	11	0	0.031	0.031
.	19.01.16-04.11.05-1-311078	33	1	1	0	0	0	0	0	0	0	0	NA	NA	NA	9	10	239	241	343	0	0	0	2	0	0	0.008	0	0
.	19.01.16-04.11.08-1-311083	32	1	1	0	0	0	0	0	0	0	0	NA	NA	NA	16	8	240	239	342	0	0	0	5	0	0	0.021	0	0
.	19.01.16-04.11.12-1-311084	318	53	53	15	0	10	652	48	48	0	0	NA	NA	NA	89	104	262	274	381	233	150	269	43	83	62	0.164	0.303	0.163
.	19.01.16-04.11.13-1-311085	35	1	1	0	0	0	0	0	0	0	0	NA	NA	NA	9	16	241	242	346	0	0	0	0	0	2	0	0	0.006
.	19.01.16-04.11.15-1-311086	113	6	6	1	0	1	610	5	5	0	0	NA	NA	NA	39	55	254	247	367	230	127	253	0	5	12	0	0.02	0.033
.	19.01.16-04.11.17-1-311087	32	1	1	1	0	1	0	0	0	0	0	NA	NA	NA	13	10	241	238	344	0	0	0	0	0	0	0	0	0
.	19.01.16-04.11.19-1-311106	29	1	1	0	0	0	0	0	0	0	0	NA	NA	NA	9	10	238	239	346	0	0	0	0	0	0	0	0	0
.	19.01.16-04.11.20-1-311107	119	10	10	4	0	2	583	9	9	0	0	NA	NA	NA	39	29	244	244	354	218	122	243	7	15	15	0.029	0.061	0.042
.	19.01.16-04.11.21-1-311108	36	1	1	0	0	0	0	0	0	0	0	NA	NA	NA	4	9	239	239	344	0	0	0	0	1	0	0	0.004	0
.	19.01.16-04.11.22-1-311109	123	8	8	1	0	1	586	7	7	0	0	NA	NA	NA	42	38	245	249	357	217	125	244	2	11	16	0.008	0.044	0.045
.	19.01.16-04.11.24-1-311110	32	1	1	1	0	1	0	0	0	0	0	NA	NA	NA	9	13	237	240	349	0	0	0	0	0	0	0	0	0
.	19.01.16-04.11.26-1-311111	91	4	4	0	0	0	577	2	2	0	0	NA	NA	NA	28	29	247	242	353	217	117	243	4	1	7	0.016	0.004	0.02
.	19.01.16-04.11.26-1-311112	38	1	1	0	0	0	0	0	0	0	0	NA	NA	NA	12	15	242	240	346	0	0	0	0	0	4	0	0	0.012
.	19.01.16-04.11.32-1-311113	60	2	2	0	0	0	296	1	1	0	0	NA	NA	NA	10	19	239	239	354	105	68	123	0	3	2	0	0.013	0.006
.	19.01.16-04.11.36-1-311115	65	2	2	0	0	0	354	1	1	0	0	NA	NA	NA	22	16	237	242	350	127	74	153	2	1	0	0.008	0.004	0
.	19.01.16-04.11.41-1-311122	182	22	22	10	0	9	607	19	19	0	0	NA	NA	NA	78	65	253	258	367	221	133	253	25	42	14	0.099	0.163	0.038
.	19.01.16-04.11.42-1-311125	85	3	3	0	0	0	577	2	2	0	0	NA	NA	NA	17	22	244	245	346	218	123	236	10	3	1	0.041	0.012	0.003
.	19.01.16-04.11.44-1-311127	178	7	7	1	0	1	606	5	5	0	0	NA	NA	NA	51	55	253	254	361	220	134	252	8	4	1	0.032	0.016	0.003
.	19.01.16-04.11.47-1-311131	103	11	11	0	0	0	581	9	9	0	0	NA	NA	NA	39	35	251	248	349	216	126	239	16	8	7	0.064	0.032	0.02
.	19.01.16-04.11.48-1-311133	133	11	11	3	0	3	600	10	10	0	0	NA	NA	NA	50	50	252	252	359	226	130	244	7	30	7	0.028	0.119	0.019
.	19.01.16-04.11.56-1-311141	210	16	16	3	0	3	626	15	15	0	0	NA	NA	NA	76	77	260	254	376	233	131	262	19	21	4	0.073	0.083	0.011
.	19.01.16-04.12.02-1-311142	61	3	3	0	0	0	246	2	2	0	0	NA	NA	NA	13	19	240	241	351	92	53	101	0	1	3	0	0.004	0.009
.	19.01.16-04.12.05-1-311146	236	28	28	9	0	5	626	25	25	0	0	NA	NA	NA	69	80	258	265	370	228	139	259	25	52	31	0.097	0.196	0.084
.	19.01.16-04.12.07-1-311147	61	2	2	0	0	0	569	1	1	0	0	NA	NA	NA	24	23	244	245	347	212	119	238	3	1	0	0.012	0.004	0
.	19.01.16-04.12.08-1-311148	207	40	40	12	0	10	607	36	36	0	0	NA	NA	NA	54	59	252	247	373	221	122	264	38	56	36	0.151	0.227	0.097
.	19.01.16-04.12.15-1-311151	241	23	23	7	0	3	621	20	20	0	0	NA	NA	NA	74	71	255	261	368	227	137	257	22	59	19	0.086	0.226	0.052
.	19.01.16-04.12.17-1-311152	123	11	11	4	0	3	576	9	9	0	0	NA	NA	NA	41	30	242	247	354	213	121	242	14	16	18	0.058	0.065	0.051
.	19.01.16-04.12.21-1-311180	93	7	7	2	0	2	590	5	5	0	0	NA	NA	NA	34	40	248	252	353	223	127	240	0	6	13	0	0.024	0.037
.	19.01.16-04.12.22-1-311181	264	36	36	8	0	7	607	34	34	0	0	NA	NA	NA	61	53	256	254	356	230	129	248	43	45	28	0.168	0.177	0.079
.	19.01.16-04.12.26-1-311183	86	6	6	0	0	0	588	4	4	0	0	NA	NA	NA	27	35	250	245	353	222	122	244	0	9	6	0	0.037	0.017
.	19.01.16-04.12.34-1-311185	35	1	1	1	0	1	0	0	0	0	0	NA	NA	NA	9	11	241	239	344	0	0	0	0	5	0	0	0.021	0
.	19.01.16-04.12.37-1-311187	170	24	24	8	0	7	584	20	20	0	0	NA	NA	NA	54	41	248	245	361	214	123	247	35	39	22	0.141	0.159	0.061
.	19.01.16-04.12.39-1-311191	88	4	4	2	0	1	591	3	3	0	0	NA	NA	NA	29	42	249	246	360	220	121	250	8	9	1	0.032	0.037	0.003
.	19.01.16-04.12.43-1-311198	92	6	6	1	0	1	580	5	5	0	0	NA	NA	NA	34	26	246	240	353	219	121	240	4	1	14	0.016	0.004	0.04
.	19.01.16-04.12.45-1-311201	61	2	2	0	0	0	247	1	1	0	0	NA	NA	NA	13	16	239	240	350	93	52	102	0	0	3	0	0	0.009
.	19.01.16-04.12.52-1-311207	91	3	3	1	0	1	585	2	2	0	0	NA	NA	NA	37	41	249	248	357	218	122	245	0	8	2	0	0.032	0.006
.	19.01.16-04.12.57-1-311213	32	1	1	1	0	1	0	0	0	0	0	NA	NA	NA	11	12	238	241	346	0	0	0	0	1	0	0	0.004	0
.	19.01.16-04.12.58-1-311214	64	2	2	0	0	0	297	1	1	0	0	NA	NA	NA	18	21	245	241	348	106	60	131	0	0	2	0	0	0.006
.	19.01.16-04.13.00-1-311215	94	6	6	2	0	2	575	5	5	0	0	NA	NA	NA	33	28	246	243	352	215	122	238	10	6	14	0.041	0.025	0.04
.	19.01.16-04.13.01-1-311216	118	9	9	2	0	2	580	6	6	0	0	NA	NA	NA	31	32	246	246	353	217	120	243	1	7	12	0.004	0.028	0.034
.	19.01.16-04.13.04-1-311218	34	1	1	0	0	0	0	0	0	0	0	NA	NA	NA	17	13	240	239	347	0	0	0	0	0	1	0	0	0.003
.	19.01.16-04.13.05-1-311219	91	12	12	7	0	6	575	10	10	0	0	NA	NA	NA	28	25	243	241	354	215	119	241	24	9	7	0.099	0.037	0.02
.	19.01.16-04.13.06-1-311220	30	1	1	0	0	0	0	0	0	0	0	NA	NA	NA	7	4	237	237	343	0	0	0	0	0	0	0	0	0
.	19.01.16-04.13.06-1-311221	142	9	9	4	0	4	590	7	7	0	0	NA	NA	NA	44	32	246	247	352	218	126	246	8	6	11	0.033	0.024	0.031
.	19.01.16-04.13.08-1-311227	84	4	4	1	0	1	567	2	2	0	0	NA	NA	NA	25	16	241	240	348	212	118	237	2	3	4	0.008	0.012	0.011
.	19.01.16-04.13.09-1-311229	61	2	2	0	0	0	396	1	1	0	0	NA	NA	NA	22	22	242	240	353	141	82	173	3	1	0	0.012	0.004	0
.	19.01.16-04.13.17-1-311234	270	35	35	11	0	7	629	34	34	0	0	NA	NA	NA	90	77	259	261	370	227	141	261	36	55	42	0.139	0.211	0.114
.	19.01.16-04.13.21-1-311251	152	6	6	1	0	1	581	5	5	0	0	NA	NA	NA	56	39	245	256	351	213	128	240	4	2	6	0.016	0.008	0.017
.	19.01.16-04.13.23-1-311252	35	1	1	0	0	0	0	0	0	0	0	NA	NA	NA	12	12	239	242	344	0	0	0	0	0	3	0	0	0.009
.	19.01.16-04.13.24-1-311253	148	12	12	6	0	5	598	10	10	0	0	NA	NA	NA	62	53	251	256	359	224	130	244	16	13	17	0.064	0.051	0.047
.	19.01.16-04.13.26-1-311255	123	11	11	7	0	6	590	8	8	0	0	NA	NA	NA	49	42	246	251	358	217	126	247	0	13	17	0	0.052	0.047
.	19.01.16-04.13.28-1-311257	86	8	8	3	0	2	585	7	7	0	0	NA	NA	NA	29	31	244	242	358	220	120	245	13	19	3	0.053	0.079	0.008
.	19.01.16-04.13.31-1-311258	234	13	13	6	0	6	618	11	11	0	0	NA	NA	NA	64	67	256	251	373	229	127	262	17	32	11	0.066	0.127	0.029
.	19.01.16-04.13.32-1-311259	31	1	1	1	0	1	0	0	0	0	0	NA	NA	NA	10	9	238	237	347	0	0	0	0	0	0	0	0	0
.	19.01.16-04.13.33-1-311260	174	18	18	6	0	5	598	16	16	0	0	NA	NA	NA	57	46	252	248	359	225	125	248	9	8	38	0.036	0.032	0.106
.	19.01.16-04.13.34-1-311261	210	11	11	3	0	3	612	9	9	0	0	NA	NA	NA	60	66	257	249	373	225	126	261	0	17	12	0	0.068	0.032
.	19.01.16-04.13.38-1-311264	201	23	23	6	0	2	592	22	22	0	0	NA	NA	NA	70	50	252	250	361	219	124	249	40	41	18	0.159	0.164	0.05
.	19.01.16-04.13.49-1-311278	93	6	6	4	0	3	587	5	5	0	0	NA	NA	NA	30	31	247	242	355	221	120	246	3	5	12	0.012	0.021	0.034
.	19.01.16-04.13.50-1-311279	35	1	1	0	0	0	0	0	0	0	0	NA	NA	NA	11	11	238	240	346	0	0	0	0	0	0	0	0	0
.	19.01.16-04.13.51-1-311280	120	4	4	1	0	0	594	3	3	0	0	NA	NA	NA	41	46	254	250	355	226	126	242	0	1	6	0	0.004	0.017
.	19.01.16-04.13.53-1-311281	175	25	25	6	0	5	596	21	21	0	0	NA	NA	NA	57	40	251	248	354	223	128	245	43	30	27	0.171	0.121	0.076
.	19.01.16-04.13.59-1-311288	113	7	7	2	0	1	593	5	5	0	0	NA	NA	NA	20	35	249	247	352	222	124	247	4	10	3	0.016	0.04	0.009
.	19.01.16-04.14.02-1-311289	203	9	9	2	0	2	621	6	6	0	0	NA	NA	NA	54	76	251	268	370	223	141	257	0	20	5	0	0.075	0.014
.	19.01.16-04.14.03-1-311290	329	26	26	6	0	4	655	24	24	0	0	NA	NA	NA	93	98	271	261	379	242	139	274	8	45	37	0.03	0.172	0.098
.	19.01.16-04.14.07-1-311291	31	1	1	1	0	1	0	0	0	0	0	NA	NA	NA	6	7	237	238	345	0	0	0	0	0	2	0	0	0.006
.	19.01.16-04.14.08-1-311292	280	45	45	8	0	7	628	40	40	0	0	NA	NA	NA	74	76	257	260	372	227	140	261	45	61	43	0.175	0.235	0.116
.	19.01.16-04.14.10-1-311293	178	22	22	5	0	3	601	18	18	0	0	NA	NA	NA	38	53	253	254	359	224	128	249	11	36	24	0.043	0.142	0.067
.	19.01.16-04.14.17-1-311298	121	5	5	1	0	1	593	3	3	0	0	NA	NA	NA	40	43	250	249	357	222	125	246	6	8	3	0.024	0.032	0.008
.	19.01.16-04.14.20-1-311322	90	9	9	1	0	1	570	5	5	0	0	NA	NA	NA	34	24	242	244	351	211	120	239	8	2	14	0.033	0.008	0.04
.	19.01.16-04.14.21-1-311323	32	1	1	0	0	0	0	0	0	0	0	NA	NA	NA	7	11	240	237	347	0	0	0	0	0	0	0	0	0
.	19.01.16-04.14.23-1-311324	61	2	2	0	0	0	146	1	1	0	0	NA	NA	NA	19	18	239	242	350	47	35	64	0	0	1	0	0	0.003
.	19.01.16-04.14.27-1-311326	33	1	1	0	0	0	0	0	0	0	0	NA	NA	NA	15	3	237	238	341	0	0	0	0	0	2	0	0	0.006
.	19.01.16-04.14.30-1-311327	115	8	8	3	0	2	592	6	6	0	0	NA	NA	NA	25	38	243	249	359	216	125	251	12	6	11	0.049	0.024	0.031
.	19.01.16-04.14.32-1-311329	62	2	2	0	0	0	581	1	1	0	0	NA	NA	NA	25	25	243	243	352	218	120	243	0	0	2	0	0	0.006
.	19.01.16-04.14.36-1-311333	178	18	18	3	0	2	601	17	17	0	0	NA	NA	NA	45	56	249	253	367	222	127	252	14	20	8	0.056	0.079	0.022
.	19.01.16-04.14.38-1-311335	95	8	8	2	0	2	577	7	7	0	0	NA	NA	NA	34	25	244	245	349	217	123	237	14	2	9	0.057	0.008	0.026
.	19.01.16-04.14.41-1-311341	89	5	5	1	0	1	576	3	3	0	0	NA	NA	NA	34	19	240	242	350	214	120	242	7	10	0	0.029	0.041	0
.	19.01.16-04.14.45-1-311346	143	7	7	4	0	3	579	5	5	0	0	NA	NA	NA	33	27	244	242	354	215	118	246	8	18	2	0.033	0.074	0.006
.	19.01.16-04.14.47-1-311350	92	7	7	4	0	2	589	6	6	0	0	NA	NA	NA	28	33	243	248	355	214	127	248	19	16	3	0.078	0.065	0.008
.	19.01.16-04.14.49-1-311353	62	2	2	0	0	0	578	1	1	0	0	NA	NA	NA	33	29	244	245	353	215	122	241	0	2	4	0	0.008	0.011
.	19.01.16-04.14.50-1-311354	33	1	1	0	0	0	0	0	0	0	0	NA	NA	NA	10	13	238	242	346	0	0	0	0	1	0	0	0.004	0
.	19.01.16-04.14.53-1-311356	33	1	1	0	0	0	0	0	0	0	0	NA	NA	NA	6	10	239	238	346	0	0	0	0	0	1	0	0	0.003
.	19.01.16-04.14.55-1-311360	270	28	28	11	0	9	629	25	25	0	0	NA	NA	NA	80	76	256	255	378	229	133	267	38	26	33	0.148	0.102	0.087
.	19.01.16-04.14.56-1-311362	38	1	1	0	0	0	0	0	0	0	0	NA	NA	NA	10	18	245	240	346	0	0	0	0	0	2	0	0	0.006
.	19.01.16-04.14.59-1-311364	60	3	3	0	0	0	577	2	2	0	0	NA	NA	NA	24	27	244	244	352	213	120	244	6	0	0	0.025	0	0
.	19.01.16-04.15.00-1-311365	348	44	44	10	0	6	640	39	39	0	0	NA	NA	NA	103	90	259	268	376	231	144	265	34	72	34	0.131	0.269	0.09
.	19.01.16-04.15.02-1-311367	239	26	26	8	0	6	608	25	25	0	0	NA	NA	NA	59	58	248	254	369	221	128	259	23	19	46	0.093	0.075	0.125
.	19.01.16-04.15.04-1-311368	115	5	5	2	0	1	581	3	3	0	0	NA	NA	NA	29	32	245	249	351	218	124	239	6	3	5	0.024	0.012	0.014
.	19.01.16-04.15.06-1-311369	114	7	7	0	0	0	600	6	6	0	0	NA	NA	NA	34	45	256	247	355	228	126	246	16	6	0	0.062	0.024	0
.	19.01.16-04.15.07-1-311370	156	22	22	4	0	2	600	20	20	0	0	NA	NA	NA	53	55	255	248	365	223	123	254	17	34	20	0.067	0.137	0.055
.	19.01.16-04.15.08-1-311371	120	6	6	2	0	2	588	4	4	0	0	NA	NA	NA	42	37	250	246	354	224	123	241	3	14	4	0.012	0.057	0.011
.	19.01.16-04.15.14-1-311376	31	1	1	1	0	1	0	0	0	0	0	NA	NA	NA	9	7	240	236	344	0	0	0	0	2	0	0	0.008	0
.	19.01.16-04.15.17-1-311377	263	30	30	3	0	2	630	28	28	0	0	NA	NA	NA	92	87	259	258	383	231	131	268	26	67	22	0.1	0.26	0.057
.	19.01.16-04.15.21-1-311398	268	21	21	4	0	2	629	19	19	0	0	NA	NA	NA	86	79	256	265	371	227	142	260	1	40	31	0.004	0.151	0.084
.	19.01.16-04.15.24-1-311399	149	7	7	1	0	0	598	6	6	0	0	NA	NA	NA	42	50	252	251	360	224	128	246	12	8	3	0.048	0.032	0.008
.	19.01.16-04.15.26-1-311401	67	6	6	1	0	0	583	5	5	0	0	NA	NA	NA	26	32	242	246	357	216	123	244	7	0	3	0.029	0	0.008
.	19.01.16-04.15.36-1-311402	185	24	24	7	0	4	590	21	21	0	0	NA	NA	NA	58	42	250	247	358	220	125	245	30	52	14	0.12	0.211	0.039
.	19.01.16-04.15.44-1-311411	61	2	2	1	0	1	248	1	1	0	0	NA	NA	NA	14	16	241	242	346	89	55	104	0	1	4	0	0.004	0.012
.	19.01.16-04.15.45-1-311414	61	5	5	0	0	0	573	4	4	0	0	NA	NA	NA	29	26	245	242	352	216	116	241	0	8	1	0	0.033	0.003
.	19.01.16-04.15.46-1-311417	113	17	17	1	0	1	591	15	15	0	0	NA	NA	NA	45	42	251	247	357	223	125	243	7	17	19	0.028	0.069	0.053
.	19.01.16-04.15.48-1-311420	127	7	7	2	0	0	597	6	6	0	0	NA	NA	NA	41	48	248	247	366	222	121	254	9	6	6	0.036	0.024	0.016
.	19.01.16-04.15.55-1-311425	232	21	21	3	0	2	625	17	17	0	0	NA	NA	NA	65	72	254	258	373	229	135	261	12	45	20	0.047	0.174	0.054
.	19.01.16-04.16.00-1-311429	269	43	43	12	0	9	620	41	41	0	0	NA	NA	NA	86	73	254	260	372	224	134	262	30	117	26	0.118	0.45	0.07
.	19.01.16-04.16.01-1-311430	176	12	12	6	0	3	594	11	11	0	0	NA	NA	NA	51	37	249	244	357	222	121	251	17	27	9	0.068	0.111	0.025
.	19.01.16-04.16.03-1-311431	65	2	2	2	0	1	572	1	1	0	0	NA	NA	NA	32	25	244	242	352	215	121	236	0	10	0	0	0.041	0
.	19.01.16-04.16.08-1-311433	90	6	6	0	0	0	590	5	5	0	0	NA	NA	NA	38	42	252	247	356	220	125	245	1	7	9	0.004	0.028	0.025
.	19.01.16-04.16.08-1-311434	154	10	10	5	0	4	596	9	9	0	0	NA	NA	NA	48	41	246	242	366	218	122	256	27	1	6	0.11	0.004	0.016
.	19.01.16-04.16.14-1-311435	63	2	2	0	0	0	574	1	1	0	0	NA	NA	NA	24	24	241	240	356	214	115	245	0	0	2	0	0	0.006
.	19.01.16-04.16.15-1-311436	159	14	14	4	0	3	599	11	11	0	0	NA	NA	NA	44	47	253	249	358	226	126	247	31	12	8	0.123	0.048	0.022
.	19.01.16-04.16.17-1-311439	93	10	10	2	0	0	583	9	9	0	0	NA	NA	NA	26	31	247	244	353	219	121	243	6	8	13	0.024	0.033	0.037
.	19.01.16-04.16.27-1-311474	64	3	3	2	0	2	571	2	2	0	0	NA	NA	NA	17	22	241	245	349	211	120	240	11	0	0	0.046	0	0
.	19.01.16-04.16.28-1-311475	264	46	46	18	0	11	616	42	42	0	0	NA	NA	NA	72	64	256	256	365	225	132	259	46	84	42	0.18	0.328	0.115
.	19.01.16-04.16.31-1-311476	61	2	2	1	0	1	574	1	1	0	0	NA	NA	NA	17	19	241	243	348	212	119	243	10	0	0	0.041	0	0
.	19.01.16-04.16.32-1-311478	149	21	21	3	0	2	592	19	19	0	0	NA	NA	NA	50	36	249	244	356	225	123	244	6	34	36	0.024	0.139	0.101
.	19.01.16-04.16.36-1-311479	91	6	6	1	0	1	577	5	5	0	0	NA	NA	NA	33	26	243	241	355	216	119	242	8	3	12	0.033	0.012	0.034
.	19.01.16-04.16.39-1-311483	64	2	2	1	0	1	582	1	1	0	0	NA	NA	NA	28	29	245	244	353	214	123	245	3	0	2	0.012	0	0.006
.	19.01.16-04.16.43-1-311491	111	5	5	2	0	2	580	4	4	0	0	NA	NA	NA	50	36	246	247	356	217	120	243	8	5	2	0.033	0.02	0.006
.	19.01.16-04.16.45-1-311495	147	15	15	7	0	5	601	13	13	0	0	NA	NA	NA	55	60	252	249	372	220	126	255	13	9	21	0.052	0.036	0.056
.	19.01.16-04.16.48-1-311500	120	12	12	5	0	3	600	11	11	0	0	NA	NA	NA	50	48	254	245	362	227	124	249	14	24	26	0.055	0.098	0.072
.	19.01.16-04.16.54-1-311503	91	3	3	0	0	0	581	1	1	0	0	NA	NA	NA	32	30	245	243	355	219	119	243	0	8	0	0	0.033	0
.	19.01.16-04.16.57-1-311506	96	5	5	1	0	1	586	4	4	0	0	NA	NA	NA	42	38	250	246	355	224	119	243	0	1	11	0	0.004	0.031
.	19.01.16-04.17.05-1-311509	64	6	6	0	0	0	578	5	5	0	0	NA	NA	NA	25	22	241	245	349	218	122	238	1	8	4	0.004	0.033	0.011
.	19.01.16-04.17.09-1-311511	181	13	13	2	0	2	604	12	12	0	0	NA	NA	NA	54	54	252	248	367	221	126	257	8	17	18	0.032	0.069	0.049
.	19.01.16-04.17.09-1-311512	55	2	2	0	0	0	199	1	1	0	0	NA	NA	NA	14	14	240	238	349	76	40	83	3	0	1	0.012	0	0.003
.	19.01.16-04.17.12-1-311517	182	10	10	5	0	4	616	9	9	0	0	NA	NA	NA	55	70	261	253	369	231	127	258	0	23	20	0	0.091	0.054
.	19.01.16-04.17.13-1-311518	64	2	2	1	0	0	576	1	1	0	0	NA	NA	NA	37	31	243	244	357	211	121	244	0	10	0	0	0.041	0
.	19.01.16-04.17.15-1-311519	32	1	1	0	0	0	0	0	0	0	0	NA	NA	NA	6	6	237	237	345	0	0	0	0	0	3	0	0	0.009
.	19.01.16-04.17.17-1-311520	152	13	13	2	0	2	588	9	9	0	0	NA	NA	NA	43	45	244	256	358	209	131	248	23	8	20	0.094	0.031	0.056
.	19.01.16-04.17.17-1-311521	179	14	14	3	0	3	616	11	11	0	0	NA	NA	NA	53	68	256	254	371	228	127	261	8	16	11	0.031	0.063	0.03
.	19.01.16-04.17.19-1-311540	62	3	3	1	0	1	577	1	1	0	0	NA	NA	NA	34	24	244	244	349	216	119	242	4	2	4	0.016	0.008	0.011
.	19.01.16-04.17.22-1-311541	58	2	2	0	0	0	575	1	1	0	0	NA	NA	NA	29	25	246	244	348	218	121	236	0	0	3	0	0	0.009
.	19.01.16-04.17.27-1-311542	31	1	1	0	0	0	0	0	0	0	0	NA	NA	NA	7	15	240	240	348	0	0	0	0	0	0	0	0	0
.	19.01.16-04.17.29-1-311543	36	1	1	1	0	1	0	0	0	0	0	NA	NA	NA	10	12	237	240	348	0	0	0	0	0	1	0	0	0.003
.	19.01.16-04.17.32-1-311544	200	12	12	3	0	3	590	10	10	0	0	NA	NA	NA	45	40	248	250	355	218	128	244	14	10	14	0.056	0.04	0.039
.	19.01.16-04.17.33-1-311545	153	22	22	7	0	6	603	17	17	0	0	NA	NA	NA	59	62	257	254	364	223	127	253	20	21	25	0.078	0.083	0.069
.	19.01.16-04.17.35-1-311546	179	38	38	13	0	10	602	32	32	0	0	NA	NA	NA	49	50	250	251	362	221	128	253	40	46	53	0.16	0.183	0.146
.	19.01.16-04.17.37-1-311547	122	8	8	4	0	2	596	7	7	0	0	NA	NA	NA	46	46	251	248	360	224	124	248	21	11	1	0.084	0.044	0.003
.	19.01.16-04.17.38-1-311549	142	7	7	1	0	1	594	6	6	0	0	NA	NA	NA	29	37	245	242	363	221	118	255	2	20	5	0.008	0.083	0.014
.	19.01.16-04.17.38-1-311550	94	10	10	4	0	3	572	7	7	0	0	NA	NA	NA	30	26	241	244	354	210	118	244	11	11	7	0.046	0.045	0.02
.	19.01.16-04.17.43-1-311556	323	33	33	13	0	9	649	29	29	0	0	NA	NA	NA	90	106	262	265	392	231	139	279	18	61	28	0.069	0.23	0.071
.	19.01.16-04.17.48-1-311561	183	18	18	10	0	8	612	16	16	0	0	NA	NA	NA	47	56	247	255	367	223	133	256	9	38	29	0.036	0.149	0.079
.	19.01.16-04.17.56-1-311569	179	11	11	3	0	3	615	10	10	0	0	NA	NA	NA	61	63	253	260	363	226	139	250	3	26	6	0.012	0.1	0.017
.	19.01.16-04.17.57-1-311570	87	6	6	5	0	3	572	5	5	0	0	NA	NA	NA	23	19	242	243	347	215	120	237	0	5	12	0	0.021	0.035
.	19.01.16-04.17.59-1-311571	59	2	2	0	0	0	51	1	1	0	0	NA	NA	NA	13	16	240	241	348	22	10	19	0	3	0	0	0.012	0
.	19.01.16-04.17.59-1-311572	119	11	11	4	0	2	585	10	10	0	0	NA	NA	NA	34	46	246	254	359	212	124	249	18	15	0	0.073	0.059	0
.	19.01.16-04.18.04-1-311573	71	4	4	1	0	1	578	2	2	0	0	NA	NA	NA	29	30	244	245	354	217	120	241	0	12	6	0	0.049	0.017
.	19.01.16-04.18.08-1-311574	118	15	15	2	0	2	584	14	14	0	0	NA	NA	NA	38	34	245	246	356	215	124	245	6	12	4	0.024	0.049	0.011
.	19.01.16-04.18.14-1-311575	117	5	5	0	0	0	579	3	3	0	0	NA	NA	NA	34	36	247	246	356	216	121	242	9	1	7	0.036	0.004	0.02
.	19.01.16-04.18.19-1-311595	134	9	9	2	0	1	593	6	6	0	0	NA	NA	NA	37	46	243	257	359	211	130	252	10	6	9	0.041	0.023	0.025
.	19.01.16-04.18.21-1-311601	143	9	9	4	0	3	599	8	8	0	0	NA	NA	NA	41	49	244	254	364	218	130	251	9	16	2	0.037	0.063	0.005
.	19.01.16-04.18.21-1-311602	88	3	3	2	0	2	575	2	2	0	0	NA	NA	NA	23	25	244	242	352	212	118	245	7	0	4	0.029	0	0.011
.	19.01.16-04.18.22-1-311603	238	29	29	13	0	6	622	25	25	0	0	NA	NA	NA	70	66	259	254	366	233	132	257	31	62	32	0.12	0.244	0.087
.	19.01.16-04.18.29-1-311604	146	24	24	6	0	5	585	20	20	0	0	NA	NA	NA	40	34	242	247	358	214	122	249	39	26	22	0.161	0.105	0.061
.	19.01.16-04.18.30-1-311605	63	3	3	0	0	0	565	2	2	0	0	NA	NA	NA	24	11	238	242	344	212	117	236	3	2	2	0.013	0.008	0.006
.	19.01.16-04.18.31-1-311606	116	6	6	2	0	2	598	4	4	0	0	NA	NA	NA	39	43	249	250	357	221	129	248	0	11	8	0	0.044	0.022
.	19.01.16-04.18.32-1-311607	37	1	1	1	0	1	0	0	0	0	0	NA	NA	NA	5	9	241	238	343	0	0	0	0	0	0	0	0	0
.	19.01.16-04.18.35-1-311622	150	22	22	5	0	5	594	19	19	0	0	NA	NA	NA	45	46	248	247	364	218	125	251	20	37	12	0.081	0.15	0.033
.	19.01.16-04.18.36-1-311623	120	6	6	3	0	2	587	5	5	0	0	NA	NA	NA	29	34	245	245	357	218	124	245	3	7	4	0.012	0.029	0.011
.	19.01.16-04.18.39-1-311634	116	14	14	5	0	4	594	12	12	0	0	NA	NA	NA	38	45	241	253	364	213	130	251	15	10	14	0.062	0.04	0.038
.	19.01.16-04.18.42-1-311638	30	1	1	0	0	0	0	0	0	0	0	NA	NA	NA	2	15	242	239	347	0	0	0	0	0	1	0	0	0.003
.	19.01.16-04.18.43-1-311640	65	3	3	2	0	2	294	2	2	0	0	NA	NA	NA	13	27	244	244	352	103	71	120	1	5	0	0.004	0.02	0
.	19.01.16-04.18.44-1-311642	149	8	8	1	0	1	590	7	7	0	0	NA	NA	NA	53	46	254	248	357	222	122	246	5	16	0	0.02	0.065	0
.	19.01.16-04.18.48-1-311646	173	13	13	1	0	0	614	11	11	0	0	NA	NA	NA	55	67	259	257	364	229	132	253	8	15	14	0.031	0.058	0.038
.	19.01.16-04.18.53-1-311649	61	3	3	1	0	1	578	1	1	0	0	NA	NA	NA	22	23	247	241	348	220	119	239	2	1	4	0.008	0.004	0.011
.	19.01.16-04.18.56-1-311653	216	46	46	12	0	11	608	41	41	0	0	NA	NA	NA	57	58	254	259	358	224	135	249	48	68	24	0.189	0.263	0.067
.	19.01.16-04.19.04-1-311655	175	17	17	3	0	3	582	14	14	0	0	NA	NA	NA	54	36	246	248	355	211	125	246	25	18	24	0.102	0.073	0.068
.	19.01.16-04.19.07-1-311656	32	1	1	0	0	0	0	0	0	0	0	NA	NA	NA	10	11	241	237	346	0	0	0	0	0	0	0	0	0
.	19.01.16-04.19.09-1-311657	33	1	1	0	0	0	0	0	0	0	0	NA	NA	NA	6	15	242	238	348	0	0	0	0	0	1	0	0	0.003
.	19.01.16-04.19.09-1-311658	118	9	9	2	0	2	582	7	7	0	0	NA	NA	NA	31	31	245	247	352	217	122	243	7	1	16	0.029	0.004	0.045
.	19.01.16-04.19.11-1-311664	141	7	7	2	0	1	604	5	5	0	0	NA	NA	NA	38	47	249	251	360	222	131	251	16	11	1	0.064	0.044	0.003
.	19.01.16-04.19.13-1-311665	94	8	8	0	0	0	591	5	5	0	0	NA	NA	NA	39	48	253	251	357	220	127	244	2	15	5	0.008	0.06	0.014
.	19.01.16-04.19.13-1-311666	95	10	10	1	0	1	573	8	8	0	0	NA	NA	NA	36	28	241	249	351	213	124	236	10	6	10	0.041	0.024	0.028
.	19.01.16-04.19.14-1-311667	32	1	1	1	0	1	0	0	0	0	0	NA	NA	NA	3	6	237	237	345	0	0	0	0	3	0	0	0.013	0
.	19.01.16-04.19.17-1-311668	124	20	20	6	0	4	587	18	18	0	0	NA	NA	NA	62	40	249	244	360	220	122	245	32	46	3	0.129	0.189	0.008
.	19.01.16-04.19.23-1-311687	66	2	2	0	0	0	572	1	1	0	0	NA	NA	NA	25	21	242	244	348	215	118	239	0	5	0	0	0.02	0
.	19.01.16-04.19.27-1-311688	62	5	5	0	0	0	578	3	3	0	0	NA	NA	NA	20	22	244	240	351	218	120	240	1	9	1	0.004	0.038	0.003
.	19.01.16-04.19.30-1-311689	178	9	9	4	0	3	596	8	8	0	0	NA	NA	NA	57	49	251	253	358	221	130	245	9	17	0	0.036	0.067	0
.	19.01.16-04.19.30-1-311690	117	4	4	0	0	0	593	3	3	0	0	NA	NA	NA	46	43	250	246	360	222	123	248	3	8	2	0.012	0.033	0.006
.	19.01.16-04.19.31-1-311691	118	7	7	4	0	2	586	6	6	0	0	NA	NA	NA	26	36	246	247	356	216	126	244	13	6	6	0.053	0.024	0.017
.	19.01.16-04.19.35-1-311693	160	26	26	1	0	1	600	22	22	0	0	NA	NA	NA	55	57	256	253	361	224	125	251	11	47	12	0.043	0.186	0.033
.	19.01.16-04.19.38-1-311694	61	2	2	0	0	0	571	1	1	0	0	NA	NA	NA	31	22	242	240	353	213	117	241	3	1	0	0.012	0.004	0
.	19.01.16-04.19.43-1-311701	150	8	8	0	0	0	604	6	6	0	0	NA	NA	NA	36	47	254	242	364	226	124	254	5	30	5	0.02	0.124	0.014
.	19.01.16-04.19.46-1-311704	154	22	22	6	0	5	596	19	19	0	0	NA	NA	NA	38	44	246	247	364	219	126	251	3	32	29	0.012	0.13	0.08
.	19.01.16-04.19.49-1-311709	120	8	8	5	0	4	582	7	7	0	0	NA	NA	NA	38	37	241	248	361	212	123	247	2	8	11	0.008	0.032	0.03
.	19.01.16-04.19.50-1-311710	141	12	12	3	0	1	594	11	11	0	0	NA	NA	NA	30	45	244	245	369	215	122	257	13	4	16	0.053	0.016	0.043
.	19.01.16-04.19.50-1-311711	129	7	7	1	0	1	585	5	5	0	0	NA	NA	NA	30	31	240	245	359	215	122	248	0	22	3	0	0.09	0.008
.	19.01.16-04.19.51-1-311712	120	6	6	0	0	0	586	5	5	0	0	NA	NA	NA	49	41	245	251	358	217	124	245	9	6	7	0.037	0.024	0.02
.	19.01.16-04.19.58-1-311717	39	1	1	0	0	0	0	0	0	0	0	NA	NA	NA	6	11	239	239	346	0	0	0	0	0	2	0	0	0.006
.	19.01.16-04.20.01-1-311718	91	3	3	3	0	3	576	2	2	0	0	NA	NA	NA	24	23	244	243	349	215	120	241	4	3	0	0.016	0.012	0
.	19.01.16-04.20.06-1-311723	65	3	3	0	0	0	199	2	2	0	0	NA	NA	NA	14	17	241	237	352	76	44	79	0	0	3	0	0	0.009
.	19.01.16-04.20.09-1-311724	61	3	3	3	0	2	570	2	2	0	0	NA	NA	NA	28	24	244	245	348	215	121	234	7	7	0	0.029	0.029	0
.	19.01.16-04.20.09-1-311725	91	4	4	0	0	0	591	3	3	0	0	NA	NA	NA	32	41	248	247	359	219	123	249	2	4	6	0.008	0.016	0.017
.	19.01.16-04.20.11-1-311726	96	4	4	3	0	2	582	3	3	0	0	NA	NA	NA	33	30	249	240	354	220	120	242	0	8	7	0	0.033	0.02
.	19.01.16-04.20.13-1-311727	36	1	1	0	0	0	0	0	0	0	0	NA	NA	NA	14	10	239	240	344	0	0	0	0	0	3	0	0	0.009
.	19.01.16-04.20.15-1-311728	35	1	1	0	0	0	0	0	0	0	0	NA	NA	NA	13	7	238	237	345	0	0	0	0	3	0	0	0.013	0
.	19.01.16-04.20.15-1-311729	35	1	1	0	0	0	0	0	0	0	0	NA	NA	NA	6	10	239	237	347	0	0	0	0	0	0	0	0	0
.	19.01.16-04.20.15-1-311730	233	14	14	2	0	2	624	11	11	0	0	NA	NA	NA	60	75	254	257	377	222	135	267	9	22	20	0.035	0.086	0.053
.	19.01.16-04.20.17-1-311731	85	3	3	0	0	0	591	2	2	0	0	NA	NA	NA	32	37	244	249	357	215	125	251	6	1	0	0.025	0.004	0
.	19.01.16-04.20.17-1-311732	150	16	16	7	0	3	605	13	13	0	0	NA	NA	NA	41	49	248	251	363	222	129	254	22	34	6	0.089	0.135	0.017
.	19.01.16-04.20.18-1-311736	91	15	15	4	0	2	573	14	14	0	0	NA	NA	NA	32	32	242	247	356	211	119	243	26	13	3	0.107	0.053	0.008
.	19.01.16-04.20.18-1-311737	159	16	16	2	0	2	594	13	13	0	0	NA	NA	NA	59	52	246	251	368	214	123	257	15	11	30	0.061	0.044	0.082
.	19.01.16-04.20.23-1-311758	91	3	3	1	0	1	589	2	2	0	0	NA	NA	NA	27	31	246	245	353	221	123	245	4	0	4	0.016	0	0.011
.	19.01.16-04.20.24-1-311759	61	3	3	0	0	0	572	2	2	0	0	NA	NA	NA	24	21	240	244	350	214	118	240	0	4	4	0	0.016	0.011
.	19.01.16-04.20.28-1-311762	208	7	7	1	0	0	607	5	5	0	0	NA	NA	NA	55	61	244	264	366	217	134	256	3	17	6	0.012	0.064	0.016
.	19.01.16-04.20.33-1-311763	60	3	3	0	0	0	563	2	2	0	0	NA	NA	NA	26	11	242	239	343	210	119	234	4	2	4	0.017	0.008	0.012
.	19.01.16-04.20.38-1-311765	228	26	26	10	0	8	609	24	24	0	0	NA	NA	NA	61	56	248	256	365	222	133	254	43	57	22	0.173	0.223	0.06
.	19.01.16-04.20.40-1-311767	147	7	7	2	0	2	592	6	6	0	0	NA	NA	NA	49	40	252	244	357	224	121	247	5	8	10	0.02	0.033	0.028
.	19.01.16-04.20.42-1-311771	63	2	2	0	0	0	568	1	1	0	0	NA	NA	NA	32	23	244	242	350	213	118	237	2	1	0	0.008	0.004	0
.	19.01.16-04.20.43-1-311773	282	28	28	8	0	6	628	23	23	0	0	NA	NA	NA	85	81	263	258	373	234	131	263	30	29	34	0.114	0.112	0.091
.	19.01.16-04.20.48-1-311781	210	20	20	7	0	5	634	19	19	0	0	NA	NA	NA	47	84	259	259	379	231	134	269	12	35	22	0.046	0.135	0.058
.	19.01.16-04.20.49-1-311782	30	1	1	0	0	0	0	0	0	0	0	NA	NA	NA	4	10	240	239	344	0	0	0	0	0	1	0	0	0.003
.	19.01.16-04.20.51-1-311783	122	12	12	2	0	2	584	11	11	0	0	NA	NA	NA	34	34	242	248	357	217	124	243	14	6	8	0.058	0.024	0.022
.	19.01.16-04.20.51-1-311784	153	8	8	3	0	2	612	6	6	0	0	NA	NA	NA	52	60	255	252	366	229	127	256	7	3	17	0.027	0.012	0.046
.	19.01.16-04.20.51-1-311785	60	2	2	1	0	1	303	1	1	0	0	NA	NA	NA	11	15	243	238	347	121	57	125	3	0	0	0.012	0	0
.	19.01.16-04.20.55-1-311788	149	9	9	1	0	1	588	6	6	0	0	NA	NA	NA	42	42	250	247	358	221	121	246	7	7	12	0.028	0.028	0.034
.	19.01.16-04.20.58-1-311791	113	9	9	2	0	2	586	7	7	0	0	NA	NA	NA	41	35	247	248	353	216	126	244	9	7	9	0.036	0.028	0.025
.	19.01.16-04.21.01-1-311792	136	6	6	2	0	1	598	5	5	0	0	NA	NA	NA	46	48	253	248	360	224	123	251	11	5	1	0.043	0.02	0.003
.	19.01.16-04.21.10-1-311793	61	2	2	1	0	1	573	1	1	0	0	NA	NA	NA	30	29	245	243	354	213	119	241	0	0	4	0	0	0.011
.	19.01.16-04.21.15-1-311798	60	2	2	1	0	1	553	1	1	0	0	NA	NA	NA	18	19	238	244	350	201	117	235	0	0	2	0	0	0.006
.	19.01.16-04.21.15-1-311799	88	6	6	0	0	0	581	5	5	0	0	NA	NA	NA	30	38	245	248	358	217	121	243	4	0	2	0.016	0	0.006
.	19.01.16-04.21.18-1-311803	119	12	12	5	0	3	578	10	10	0	0	NA	NA	NA	51	30	244	248	351	218	122	238	18	23	11	0.074	0.093	0.031
.	19.01.16-04.21.19-1-311819	30	1	1	0	0	0	0	0	0	0	0	NA	NA	NA	11	10	239	238	346	0	0	0	1	0	0	0.004	0	0
.	19.01.16-04.21.20-1-311820	59	2	2	0	0	0	151	1	1	0	0	NA	NA	NA	16	18	238	240	353	54	28	69	2	0	0	0.008	0	0
.	19.01.16-04.21.21-1-311821	32	1	1	0	0	0	0	0	0	0	0	NA	NA	NA	9	7	238	239	343	0	0	0	0	0	0	0	0	0
.	19.01.16-04.21.22-1-311822	233	28	28	5	0	2	612	25	25	0	0	NA	NA	NA	62	59	257	256	359	229	133	250	24	33	53	0.093	0.129	0.148
.	19.01.16-04.21.23-1-311823	144	8	8	1	0	1	587	7	7	0	0	NA	NA	NA	51	41	247	253	354	219	126	242	9	5	8	0.036	0.02	0.023
.	19.01.16-04.21.25-1-311824	208	16	16	7	0	5	609	15	15	0	0	NA	NA	NA	68	59	253	261	358	225	134	250	10	43	20	0.04	0.165	0.056
.	19.01.16-04.21.28-1-311825	36	1	1	0	0	0	0	0	0	0	0	NA	NA	NA	10	14	238	243	346	0	0	0	0	0	0	0	0	0
.	19.01.16-04.21.28-1-311826	94	4	4	1	0	1	571	3	3	0	0	NA	NA	NA	25	19	242	239	351	211	118	242	6	0	5	0.025	0	0.014
.	19.01.16-04.21.28-1-311827	29	1	1	1	0	1	0	0	0	0	0	NA	NA	NA	5	11	240	240	344	0	0	0	3	0	0	0.012	0	0
.	19.01.16-04.21.30-1-311828	61	2	2	0	0	0	568	0	0	0	0	NA	NA	NA	27	16	239	239	351	210	116	242	4	0	1	0.017	0	0.003
.	19.01.16-04.21.30-1-311829	91	5	5	1	0	1	576	4	4	0	0	NA	NA	NA	25	26	243	245	351	212	122	242	4	3	6	0.016	0.012	0.017
.	19.01.16-04.21.32-1-311830	150	5	5	1	0	1	600	3	3	0	0	NA	NA	NA	47	53	249	249	368	220	128	252	3	0	8	0.012	0	0.022
.	19.01.16-04.21.42-1-311836	209	16	16	5	0	4	606	15	15	0	0	NA	NA	NA	79	62	251	253	371	219	131	256	4	23	34	0.016	0.091	0.092
.	19.01.16-04.21.43-1-311839	29	1	1	0	0	0	0	0	0	0	0	NA	NA	NA	8	3	236	238	342	0	0	0	0	0	0	0	0	0
.	19.01.16-04.21.44-1-311841	34	1	1	0	0	0	0	0	0	0	0	NA	NA	NA	11	9	238	238	346	0	0	0	0	0	2	0	0	0.006
.	19.01.16-04.21.44-1-311842	142	17	17	3	0	2	590	15	15	0	0	NA	NA	NA	39	35	247	242	359	221	121	248	6	17	12	0.024	0.07	0.033
.	19.01.16-04.21.45-1-311844	61	3	3	0	0	0	577	2	2	0	0	NA	NA	NA	19	28	244	245	352	213	121	243	1	7	3	0.004	0.029	0.009
.	19.01.16-04.21.46-1-311847	152	8	8	3	0	3	592	7	7	0	0	NA	NA	NA	50	42	247	244	364	220	122	250	9	13	5	0.036	0.053	0.014
.	19.01.16-04.21.47-1-311848	89	4	4	2	0	2	576	3	3	0	0	NA	NA	NA	26	28	241	245	355	214	119	243	1	3	8	0.004	0.012	0.023
.	19.01.16-04.21.50-1-311851	66	6	6	3	0	2	574	5	5	0	0	NA	NA	NA	25	25	243	245	350	216	121	237	21	0	1	0.086	0	0.003
.	19.01.16-04.21.57-1-311855	62	4	4	3	0	3	100	3	3	0	0	NA	NA	NA	20	26	244	243	352	39	21	40	0	8	0	0	0.033	0
.	19.01.16-04.22.00-1-311857	179	20	20	8	0	4	612	18	18	0	0	NA	NA	NA	63	67	258	254	368	229	129	254	18	59	22	0.07	0.232	0.06
.	19.01.16-04.22.03-1-311859	90	4	4	2	0	2	573	3	3	0	0	NA	NA	NA	26	23	243	242	351	214	119	240	2	0	4	0.008	0	0.011
.	19.01.16-04.22.06-1-311860	64	3	3	1	0	1	579	2	2	0	0	NA	NA	NA	22	26	240	242	357	214	118	247	4	4	0	0.017	0.017	0
.	19.01.16-04.22.06-1-311861	122	15	15	3	0	2	584	14	14	0	0	NA	NA	NA	50	37	245	244	361	217	122	245	12	10	23	0.049	0.041	0.064
.	19.01.16-04.22.07-1-311862	62	2	2	0	0	0	570	1	1	0	0	NA	NA	NA	28	22	245	239	351	212	118	240	4	0	2	0.016	0	0.006
.	19.01.16-04.22.10-1-311863	61	2	2	0	0	0	97	1	1	0	0	NA	NA	NA	18	18	243	240	348	34	23	40	0	3	0	0	0.012	0
.	19.01.16-04.22.10-1-311864	176	43	43	8	0	7	609	38	38	0	0	NA	NA	NA	52	62	250	260	365	221	134	254	45	91	23	0.18	0.35	0.063
.	19.01.16-04.22.11-1-311865	192	31	31	10	0	8	602	29	29	0	0	NA	NA	NA	54	57	249	258	363	220	132	250	13	59	31	0.052	0.229	0.085
.	19.01.16-04.22.17-1-311866	181	31	31	7	0	3	609	27	27	0	0	NA	NA	NA	57	64	252	256	369	222	130	257	24	82	19	0.095	0.32	0.051
.	19.01.16-04.22.19-1-311889	32	1	1	0	0	0	0	0	0	0	0	NA	NA	NA	12	6	236	238	345	0	0	0	0	0	0	0	0	0
.	19.01.16-04.22.19-1-311890	60	3	3	1	0	1	566	2	2	0	0	NA	NA	NA	34	20	242	239	352	213	114	239	0	4	3	0	0.017	0.009
.	19.01.16-04.22.20-1-311891	118	13	13	5	0	3	580	12	12	0	0	NA	NA	NA	38	29	246	241	355	218	117	245	16	36	3	0.065	0.149	0.008
.	19.01.16-04.22.21-1-311892	114	9	9	1	0	1	588	6	6	0	0	NA	NA	NA	24	37	242	249	359	216	126	246	7	21	2	0.029	0.084	0.006
.	19.01.16-04.22.33-1-311898	86	7	7	1	0	1	566	6	6	0	0	NA	NA	NA	45	20	244	241	348	213	116	237	18	8	2	0.074	0.033	0.006
.	19.01.16-04.22.33-1-311899	89	4	4	1	0	1	588	3	3	0	0	NA	NA	NA	32	36	250	246	353	221	122	245	2	0	8	0.008	0	0.023
.	19.01.16-04.22.36-1-311900	120	4	4	1	0	1	580	3	3	0	0	NA	NA	NA	36	26	240	249	350	213	126	241	0	0	13	0	0	0.037
.	19.01.16-04.22.40-1-311903	117	4	4	0	0	0	589	3	3	0	0	NA	NA	NA	36	37	241	244	365	213	123	253	8	1	1	0.033	0.004	0.003
.	19.01.16-04.22.48-1-311913	122	8	8	3	0	2	583	6	6	0	0	NA	NA	NA	43	43	246	245	365	215	121	247	5	10	3	0.02	0.041	0.008
.	19.01.16-04.22.49-1-311915	66	3	3	0	0	0	574	2	2	0	0	NA	NA	NA	30	27	240	245	355	210	124	240	10	0	3	0.042	0	0.008
.	19.01.16-04.22.50-1-311916	206	29	29	7	0	5	611	26	26	0	0	NA	NA	NA	50	63	253	250	373	224	126	261	53	41	29	0.209	0.164	0.078
.	19.01.16-04.22.52-1-311917	32	1	1	0	0	0	0	0	0	0	0	NA	NA	NA	5	8	240	238	343	0	0	0	0	0	2	0	0	0.006
.	19.01.16-04.22.55-1-311920	264	15	15	6	0	2	619	13	13	0	0	NA	NA	NA	81	72	250	258	377	221	132	266	25	29	8	0.1	0.112	0.021
.	19.01.16-04.22.56-1-311924	122	9	9	3	0	3	597	8	8	0	0	NA	NA	NA	43	41	250	246	358	224	125	248	17	3	18	0.068	0.012	0.05
.	19.01.16-04.23.00-1-311925	59	2	2	1	0	1	572	1	1	0	0	NA	NA	NA	20	19	245	239	348	218	116	238	0	3	4	0	0.013	0.011
.	19.01.16-04.23.03-1-311926	86	3	3	1	0	1	581	2	2	0	0	NA	NA	NA	31	27	243	243	354	213	122	246	2	1	1	0.008	0.004	0.003
.	19.01.16-04.23.05-1-311927	123	4	4	3	0	3	578	2	2	0	0	NA	NA	NA	33	27	242	244	354	214	121	243	0	1	5	0	0.004	0.014
.	19.01.16-04.23.07-1-311928	91	5	5	3	0	2	585	4	4	0	0	NA	NA	NA	34	31	246	245	353	219	122	244	6	11	2	0.024	0.045	0.006
.	19.01.16-04.23.13-1-311929	206	8	8	2	0	2	632	7	7	0	0	NA	NA	NA	61	81	260	256	378	231	136	265	7	12	13	0.027	0.047	0.034
.	19.01.16-04.23.14-1-311934	176	47	47	9	0	7	587	42	42	0	0	NA	NA	NA	61	43	249	255	352	220	129	238	62	58	35	0.249	0.227	0.099
.	19.01.16-04.23.16-1-311935	150	6	6	1	0	0	594	5	5	0	0	NA	NA	NA	43	49	245	250	367	217	124	253	11	4	8	0.045	0.016	0.022
.	19.01.16-04.23.18-1-311940	33	1	1	1	0	1	0	0	0	0	0	NA	NA	NA	17	5	237	237	344	0	0	0	0	0	1	0	0	0.003
.	19.01.16-04.23.19-1-311956	62	3	3	0	0	0	573	1	1	0	0	NA	NA	NA	28	25	244	245	349	216	120	237	8	0	0	0.033	0	0
.	19.01.16-04.23.20-1-311957	197	7	7	2	0	2	610	6	6	0	0	NA	NA	NA	59	61	253	255	366	225	132	253	4	18	6	0.016	0.071	0.016
.	19.01.16-04.23.24-1-311958	126	9	9	7	0	5	585	7	7	0	0	NA	NA	NA	50	37	242	246	362	214	123	248	3	13	9	0.012	0.053	0.025
.	19.01.16-04.23.29-1-311959	33	1	1	1	0	1	0	0	0	0	0	NA	NA	NA	8	5	237	238	343	0	0	0	1	0	0	0.004	0	0
.	19.01.16-04.23.31-1-311960	179	16	16	5	0	4	600	15	15	0	0	NA	NA	NA	60	49	254	249	359	227	126	247	12	17	25	0.047	0.068	0.07
.	19.01.16-04.23.33-1-311961	183	20	20	7	0	6	591	18	18	0	0	NA	NA	NA	52	45	245	254	359	218	127	246	11	27	21	0.045	0.106	0.058
.	19.01.16-04.23.34-1-311962	150	14	14	6	0	6	588	12	12	0	0	NA	NA	NA	29	32	245	243	357	219	120	249	0	23	14	0	0.095	0.039
.	19.01.16-04.23.36-1-311963	325	28	28	9	0	8	663	26	26	0	0	NA	NA	NA	107	115	265	268	395	242	142	279	43	34	37	0.162	0.127	0.094
.	19.01.16-04.23.39-1-311966	125	19	19	7	0	5	591	16	16	0	0	NA	NA	NA	39	40	243	248	362	219	123	249	4	26	16	0.016	0.105	0.044
.	19.01.16-04.23.41-1-311969	270	10	10	2	0	1	610	8	8	0	0	NA	NA	NA	82	70	257	257	369	225	132	253	1	10	10	0.004	0.039	0.027
.	19.01.16-04.23.43-1-311972	169	27	27	8	0	7	603	25	25	0	0	NA	NA	NA	46	49	257	250	355	228	128	247	30	32	21	0.117	0.128	0.059
.	19.01.16-04.23.57-1-311983	35	1	1	1	0	1	0	0	0	0	0	NA	NA	NA	5	10	241	239	343	0	0	0	1	0	0	0.004	0	0
.	19.01.16-04.24.00-1-311984	34	1	1	0	0	0	0	0	0	0	0	NA	NA	NA	15	13	240	241	345	0	0	0	0	0	2	0	0	0.006
.	19.01.16-04.24.02-1-311985	34	1	1	0	0	0	0	0	0	0	0	NA	NA	NA	14	7	237	237	346	0	0	0	0	1	0	0	0.004	0
.	19.01.16-04.24.03-1-311986	88	6	6	2	0	1	591	4	4	0	0	NA	NA	NA	27	33	250	239	357	227	117	247	7	5	4	0.028	0.021	0.011
.	19.01.16-04.24.03-1-311987	94	8	8	3	0	3	580	6	6	0	0	NA	NA	NA	34	33	247	244	355	220	118	242	16	3	7	0.065	0.012	0.02
.	19.01.16-04.24.04-1-311988	118	8	8	2	0	1	588	6	6	0	0	NA	NA	NA	40	37	242	250	358	211	130	247	0	1	21	0	0.004	0.059
.	19.01.16-04.24.05-1-311989	117	8	8	3	0	2	585	7	7	0	0	NA	NA	NA	29	40	247	250	356	219	122	244	0	19	7	0	0.076	0.02
.	19.01.16-04.24.06-1-311990	125	4	4	0	0	0	586	3	3	0	0	NA	NA	NA	34	38	248	251	352	221	124	241	2	9	1	0.008	0.036	0.003
.	19.01.16-04.24.14-1-311992	67	3	3	1	0	1	577	2	2	0	0	NA	NA	NA	31	23	244	243	349	216	120	241	0	4	3	0	0.016	0.009
.	19.01.16-04.24.16-1-311993	262	64	64	24	0	20	619	59	59	0	0	NA	NA	NA	66	79	254	262	376	222	137	260	38	96	43	0.15	0.366	0.114
.	19.01.16-04.24.20-1-312012	120	8	8	2	0	1	602	6	6	0	0	NA	NA	NA	44	57	256	254	360	226	128	248	7	0	12	0.027	0	0.033
.	19.01.16-04.24.20-1-312013	209	21	21	5	0	4	623	20	20	0	0	NA	NA	NA	60	73	264	255	367	239	128	256	26	27	13	0.098	0.106	0.035
.	19.01.16-04.24.22-1-312014	266	57	57	18	0	14	629	53	53	0	0	NA	NA	NA	91	77	258	261	371	227	139	263	37	90	66	0.143	0.345	0.178
.	19.01.16-04.24.22-1-312015	150	12	12	3	0	3	595	9	9	0	0	NA	NA	NA	42	40	247	247	359	219	127	249	6	16	5	0.024	0.065	0.014
.	19.01.16-04.24.23-1-312016	58	2	2	1	0	1	151	1	1	0	0	NA	NA	NA	11	14	242	239	346	61	29	61	0	2	0	0	0.008	0
.	19.01.16-04.24.23-1-312017	123	8	8	3	0	3	594	7	7	0	0	NA	NA	NA	48	46	251	251	357	222	124	248	5	12	5	0.02	0.048	0.014
.	19.01.16-04.24.28-1-312023	59	2	2	1	0	1	0	0	0	0	0	NA	NA	NA	13	13	239	239	348	0	0	0	0	0	5	0	0	0.014
.	19.01.16-04.24.31-1-312024	60	2	2	1	0	1	576	1	1	0	0	NA	NA	NA	19	17	240	239	351	214	118	244	4	0	1	0.017	0	0.003
.	19.01.16-04.24.31-1-312025	32	1	1	0	0	0	0	0	0	0	0	NA	NA	NA	6	11	238	239	347	0	0	0	0	2	0	0	0.008	0
.	19.01.16-04.24.34-1-312027	231	21	21	6	0	3	612	19	19	0	0	NA	NA	NA	89	68	253	254	374	221	130	261	11	45	29	0.043	0.177	0.078
.	19.01.16-04.24.39-1-312030	129	6	6	2	0	2	580	4	4	0	0	NA	NA	NA	42	34	246	245	356	215	122	243	4	6	0	0.016	0.024	0
.	19.01.16-04.24.44-1-312035	211	46	46	12	0	9	618	43	43	0	0	NA	NA	NA	66	67	249	262	369	220	139	259	47	74	36	0.189	0.282	0.098
.	19.01.16-04.24.44-1-312037	61	3	3	0	0	0	576	2	2	0	0	NA	NA	NA	20	25	242	242	354	215	119	242	5	5	2	0.021	0.021	0.006
.	19.01.16-04.24.46-1-312039	62	2	2	1	0	1	455	1	1	0	0	NA	NA	NA	13	18	239	242	350	165	91	199	3	0	0	0.013	0	0
.	19.01.16-04.24.55-1-312046	34	1	1	0	0	0	0	0	0	0	0	NA	NA	NA	4	13	240	241	345	0	0	0	0	0	0	0	0	0
.	19.01.16-04.24.57-1-312049	263	23	23	9	0	5	625	22	22	0	0	NA	NA	NA	78	81	258	266	370	227	137	261	30	32	26	0.116	0.12	0.07
.	19.01.16-04.24.57-1-312050	85	4	4	0	0	0	575	2	2	0	0	NA	NA	NA	28	29	244	242	356	211	120	244	14	2	0	0.057	0.008	0
.	19.01.16-04.24.57-1-312051	215	35	35	10	0	9	624	33	33	0	0	NA	NA	NA	61	75	257	263	368	225	139	260	46	54	11	0.179	0.205	0.03
.	19.01.16-04.24.57-1-312052	61	2	2	0	0	0	400	0	0	0	0	NA	NA	NA	10	18	244	240	347	157	76	167	2	0	0	0.008	0	0
.	19.01.16-04.25.08-1-312053	184	27	27	2	0	2	595	25	25	0	0	NA	NA	NA	51	51	253	250	361	221	123	251	19	38	21	0.075	0.152	0.058
.	19.01.16-04.25.13-1-312054	36	1	1	0	0	0	0	0	0	0	0	NA	NA	NA	6	13	240	240	346	0	0	0	0	0	3	0	0	0.009
.	19.01.16-04.25.14-1-312055	149	19	19	6	0	4	607	18	18	0	0	NA	NA	NA	46	59	257	254	361	229	125	253	18	43	17	0.07	0.169	0.047
.	19.01.16-04.25.16-1-312060	59	2	2	2	0	1	577	1	1	0	0	NA	NA	NA	22	29	247	248	347	218	120	239	5	5	0	0.02	0.02	0
.	19.01.16-04.25.30-1-312080	146	18	18	7	0	6	585	16	16	0	0	NA	NA	NA	46	34	251	244	352	222	122	241	28	5	13	0.112	0.02	0.037
.	19.01.16-04.25.34-1-312081	90	3	3	1	0	1	582	2	2	0	0	NA	NA	NA	17	33	244	242	360	216	119	247	2	6	1	0.008	0.025	0.003
.	19.01.16-04.25.37-1-312082	181	13	13	6	0	4	598	12	12	0	0	NA	NA	NA	50	52	246	250	369	216	126	256	8	30	21	0.033	0.12	0.057
.	19.01.16-04.25.39-1-312086	147	18	18	4	0	3	583	16	16	0	0	NA	NA	NA	37	31	246	245	353	216	121	246	16	40	6	0.065	0.163	0.017
.	19.01.16-04.25.42-1-312089	34	1	1	1	0	1	0	0	0	0	0	NA	NA	NA	4	13	238	238	350	0	0	0	1	0	0	0.004	0	0
.	19.01.16-04.25.44-1-312093	120	11	11	3	0	3	593	10	10	0	0	NA	NA	NA	42	45	254	245	359	226	122	245	8	10	12	0.031	0.041	0.033
.	19.01.16-04.25.47-1-312097	399	30	30	9	0	8	649	27	27	0	0	NA	NA	NA	115	93	272	259	375	246	136	267	36	53	29	0.132	0.205	0.077
.	19.01.16-04.25.48-1-312099	116	7	7	3	0	2	596	5	5	0	0	NA	NA	NA	34	47	244	252	364	216	127	253	7	6	10	0.029	0.024	0.027
.	19.01.16-04.25.49-1-312101	112	10	10	4	0	4	584	7	7	0	0	NA	NA	NA	47	41	249	253	352	221	125	238	6	15	2	0.024	0.059	0.006
.	19.01.16-04.25.50-1-312102	207	24	24	6	0	4	609	22	22	0	0	NA	NA	NA	57	55	256	248	364	231	125	253	17	43	22	0.066	0.173	0.06
.	19.01.16-04.25.58-1-312107	149	12	12	3	0	1	587	11	11	0	0	NA	NA	NA	39	36	246	245	358	217	123	247	21	11	3	0.085	0.045	0.008
.	19.01.16-04.26.03-1-312108	60	2	2	0	0	0	575	1	1	0	0	NA	NA	NA	29	22	244	241	350	219	118	238	0	0	8	0	0	0.023
.	19.01.16-04.26.07-1-312109	88	5	5	2	0	1	579	4	4	0	0	NA	NA	NA	29	31	244	249	351	215	125	239	2	13	2	0.008	0.052	0.006
.	19.01.16-04.26.07-1-312110	90	9	9	1	0	1	575	8	8	0	0	NA	NA	NA	26	24	240	245	352	213	120	242	12	2	14	0.05	0.008	0.04
.	19.01.16-04.26.09-1-312111	63	2	2	2	0	2	574	1	1	0	0	NA	NA	NA	26	22	241	245	349	214	121	239	0	0	6	0	0	0.017
.	19.01.16-04.26.09-1-312112	179	33	33	13	0	10	599	29	29	0	0	NA	NA	NA	54	54	253	249	365	223	124	252	17	69	28	0.067	0.277	0.077
.	19.01.16-04.26.16-1-312115	88	7	7	4	0	4	578	5	5	0	0	NA	NA	NA	39	29	245	248	349	216	121	241	2	14	10	0.008	0.056	0.029
.	19.01.16-04.26.20-1-312138	147	6	6	2	0	1	598	5	5	0	0	NA	NA	NA	36	44	259	244	354	232	124	242	7	20	0	0.027	0.082	0
.	19.01.16-04.26.21-1-312143	31	1	1	0	0	0	0	0	0	0	0	NA	NA	NA	9	8	236	238	347	0	0	0	0	1	0	0	0.004	0
.	19.01.16-04.26.23-1-312144	116	7	7	1	0	0	581	5	5	0	0	NA	NA	NA	25	37	250	250	350	219	122	240	32	6	1	0.128	0.024	0.003
.	19.01.16-04.26.24-1-312145	32	1	1	0	0	0	0	0	0	0	0	NA	NA	NA	12	8	237	236	348	0	0	0	0	0	1	0	0	0.003
.	19.01.16-04.26.25-1-312146	37	1	1	1	0	1	0	0	0	0	0	NA	NA	NA	8	13	240	239	347	0	0	0	0	0	2	0	0	0.006
.	19.01.16-04.26.26-1-312148	181	11	11	5	0	2	609	10	10	0	0	NA	NA	NA	52	56	253	254	362	226	133	250	24	14	11	0.095	0.055	0.03
.	19.01.16-04.26.28-1-312153	298	25	25	10	0	5	640	22	22	0	0	NA	NA	NA	86	93	263	268	375	232	145	263	13	28	30	0.049	0.104	0.08
.	19.01.16-04.26.31-1-312154	35	1	1	0	0	0	0	0	0	0	0	NA	NA	NA	9	18	239	244	348	0	0	0	0	0	2	0	0	0.006
.	19.01.16-04.26.34-1-312155	262	14	14	3	0	1	621	12	12	0	0	NA	NA	NA	89	71	254	264	366	223	142	256	4	35	7	0.016	0.133	0.019
.	19.01.16-04.26.36-1-312156	89	3	3	1	0	1	568	2	2	0	0	NA	NA	NA	35	19	241	246	345	214	121	233	5	2	0	0.021	0.008	0
.	19.01.16-04.26.37-1-312157	143	29	29	8	0	6	597	25	25	0	0	NA	NA	NA	35	43	247	250	359	222	126	249	20	32	29	0.081	0.128	0.081
.	19.01.16-04.26.40-1-312161	62	4	4	0	0	0	572	3	3	0	0	NA	NA	NA	30	29	247	243	352	215	121	236	2	4	10	0.008	0.016	0.028
.	19.01.16-04.26.41-1-312165	119	20	20	2	0	2	574	18	18	0	0	NA	NA	NA	38	28	247	241	353	215	118	241	16	25	6	0.065	0.104	0.017
.	19.01.16-04.26.48-1-312172	123	18	18	4	0	3	597	17	17	0	0	NA	NA	NA	37	45	246	250	362	218	127	252	22	18	19	0.089	0.072	0.052
.	19.01.16-04.26.50-1-312174	243	24	24	5	0	5	609	22	22	0	0	NA	NA	NA	72	68	256	258	367	226	130	253	23	29	13	0.09	0.112	0.035
.	19.01.16-04.26.57-1-312178	61	2	2	0	0	0	446	1	1	0	0	NA	NA	NA	20	13	239	240	347	165	91	190	5	0	1	0.021	0	0.003
.	19.01.16-04.26.58-1-312180	93	4	4	0	0	0	587	3	3	0	0	NA	NA	NA	39	39	251	244	357	225	119	243	0	7	1	0	0.029	0.003
.	19.01.16-04.26.58-1-312181	175	17	17	2	0	2	603	16	16	0	0	NA	NA	NA	68	55	249	251	368	222	123	258	7	25	25	0.028	0.1	0.068
.	19.01.16-04.27.04-1-312183	117	13	13	3	0	3	589	12	12	0	0	NA	NA	NA	29	35	247	242	359	220	122	247	23	15	0	0.093	0.062	0
.	19.01.16-04.27.08-1-312184	62	7	7	2	0	1	582	6	6	0	0	NA	NA	NA	24	36	245	248	356	218	124	240	3	5	9	0.012	0.02	0.025
.	19.01.16-04.27.10-1-312185	63	2	2	0	0	0	504	1	1	0	0	NA	NA	NA	9	13	238	242	346	194	107	203	0	0	2	0	0	0.006
.	19.01.16-04.27.12-1-312186	91	8	8	1	0	1	585	7	7	0	0	NA	NA	NA	34	37	247	248	355	217	124	244	12	6	11	0.049	0.024	0.031
.	19.01.16-04.27.20-1-312209	150	13	13	0	0	0	604	12	12	0	0	NA	NA	NA	40	54	252	256	359	223	130	251	19	18	5	0.075	0.07	0.014
.	19.01.16-04.27.21-1-312210	208	12	12	3	0	2	609	10	10	0	0	NA	NA	NA	58	64	252	255	370	221	129	259	4	23	10	0.016	0.09	0.027
.	19.01.16-04.27.22-1-312211	384	39	39	9	0	5	638	35	35	0	0	NA	NA	NA	105	100	272	268	373	240	141	257	18	43	44	0.066	0.16	0.118
.	19.01.16-04.27.23-1-312212	87	5	5	0	0	0	590	3	3	0	0	NA	NA	NA	27	40	245	247	361	217	126	247	3	20	0	0.012	0.081	0
.	19.01.16-04.27.25-1-312213	37	1	1	0	0	0	0	0	0	0	0	NA	NA	NA	7	8	239	238	344	0	0	0	0	4	0	0	0.017	0
.	19.01.16-04.27.25-1-312214	34	1	1	0	0	0	0	0	0	0	0	NA	NA	NA	8	5	239	236	343	0	0	0	3	0	0	0.013	0	0
.	19.01.16-04.27.26-1-312215	147	10	10	6	0	4	588	9	9	0	0	NA	NA	NA	36	38	251	245	355	220	121	247	5	14	10	0.02	0.057	0.028
.	19.01.16-04.27.27-1-312216	113	4	4	2	0	2	594	3	3	0	0	NA	NA	NA	35	40	253	247	353	225	123	246	4	0	14	0.016	0	0.04
.	19.01.16-04.27.29-1-312217	63	2	2	1	0	0	578	1	1	0	0	NA	NA	NA	19	24	242	243	352	217	119	242	5	0	1	0.021	0	0.003
.	19.01.16-04.27.31-1-312218	140	15	15	5	0	5	607	14	14	0	0	NA	NA	NA	51	57	258	250	362	227	128	252	9	14	19	0.035	0.056	0.052
.	19.01.16-04.27.42-1-312224	233	18	18	6	0	2	638	15	15	0	0	NA	NA	NA	71	85	262	267	369	233	146	259	14	46	24	0.053	0.172	0.065
.	19.01.16-04.27.42-1-312226	109	18	18	10	0	8	580	14	14	0	0	NA	NA	NA	46	36	244	249	356	213	125	242	20	5	23	0.082	0.02	0.065
.	19.01.16-04.27.43-1-312227	92	5	5	2	0	2	579	4	4	0	0	NA	NA	NA	30	27	241	247	352	214	123	242	0	4	8	0	0.016	0.023
.	19.01.16-04.27.45-1-312230	109	5	5	1	0	1	584	4	4	0	0	NA	NA	NA	22	32	244	247	354	216	123	245	5	4	3	0.02	0.016	0.008
.	19.01.16-04.27.47-1-312233	179	11	11	1	0	1	601	10	10	0	0	NA	NA	NA	53	51	248	248	368	221	125	255	9	6	15	0.036	0.024	0.041
.	19.01.16-04.27.51-1-312236	125	7	7	3	0	1	594	5	5	0	0	NA	NA	NA	34	44	250	250	357	223	124	247	6	1	10	0.024	0.004	0.028
.	19.01.16-04.27.59-1-312242	211	36	36	12	0	10	622	32	32	0	0	NA	NA	NA	58	74	260	261	366	234	134	254	46	55	32	0.177	0.211	0.087
.	19.01.16-04.27.59-1-312243	32	1	1	0	0	0	0	0	0	0	0	NA	NA	NA	10	9	238	238	346	0	0	0	0	0	1	0	0	0.003
.	19.01.16-04.28.01-1-312244	142	10	10	0	0	0	594	9	9	0	0	NA	NA	NA	48	40	249	244	360	221	125	248	7	10	8	0.028	0.041	0.022
.	19.01.16-04.28.01-1-312245	33	1	1	0	0	0	0	0	0	0	0	NA	NA	NA	13	4	237	238	342	0	0	0	0	0	1	0	0	0.003
.	19.01.16-04.28.04-1-312246	146	9	9	1	0	1	581	7	7	0	0	NA	NA	NA	40	36	247	246	356	216	121	244	5	9	6	0.02	0.037	0.017
.	19.01.16-04.28.09-1-312247	118	7	7	2	0	2	584	5	5	0	0	NA	NA	NA	32	34	250	243	354	221	120	243	16	10	7	0.064	0.041	0.02
.	19.01.16-04.28.09-1-312248	93	3	3	0	0	0	579	2	2	0	0	NA	NA	NA	29	30	251	239	353	221	116	242	4	5	0	0.016	0.021	0
.	19.01.16-04.28.09-1-312249	299	25	25	2	0	2	638	21	21	0	0	NA	NA	NA	89	92	267	261	377	239	136	263	22	33	15	0.082	0.126	0.04
.	19.01.16-04.28.15-1-312250	358	19	19	2	0	2	653	18	18	0	0	NA	NA	NA	100	109	265	277	380	234	150	269	11	25	13	0.042	0.09	0.034
.	19.01.16-04.28.16-1-312251	92	4	4	0	0	0	590	3	3	0	0	NA	NA	NA	31	38	251	251	349	221	128	241	5	3	3	0.02	0.012	0.009
.	19.01.16-04.28.23-1-312271	119	14	14	5	0	5	584	12	12	0	0	NA	NA	NA	39	40	249	245	359	213	123	248	28	0	14	0.112	0	0.039
.	19.01.16-04.28.23-1-312272	34	1	1	0	0	0	0	0	0	0	0	NA	NA	NA	8	8	238	237	346	0	0	0	0	2	0	0	0.008	0
.	19.01.16-04.28.24-1-312273	32	1	1	1	0	1	0	0	0	0	0	NA	NA	NA	8	11	238	241	345	0	0	0	0	0	2	0	0	0.006
.	19.01.16-04.28.26-1-312274	58	2	2	0	0	0	573	1	1	0	0	NA	NA	NA	21	15	239	241	348	213	120	240	2	0	2	0.008	0	0.006
.	19.01.16-04.28.27-1-312275	89	3	3	1	0	1	573	2	2	0	0	NA	NA	NA	22	23	244	243	349	212	120	241	4	1	3	0.016	0.004	0.009
.	19.01.16-04.28.29-1-312281	205	20	20	4	0	3	612	19	19	0	0	NA	NA	NA	66	67	256	259	365	225	136	251	22	17	16	0.086	0.066	0.044
.	19.01.16-04.28.31-1-312282	33	1	1	0	0	0	0	0	0	0	0	NA	NA	NA	10	11	240	237	347	0	0	0	0	0	0	0	0	0
.	19.01.16-04.28.34-1-312283	87	9	9	0	0	0	583	8	8	0	0	NA	NA	NA	22	31	246	244	354	219	120	244	12	12	0	0.049	0.049	0
.	19.01.16-04.28.38-1-312285	58	2	2	0	0	0	579	1	1	0	0	NA	NA	NA	19	30	242	248	353	214	124	241	0	5	2	0	0.02	0.006
.	19.01.16-04.28.41-1-312289	117	4	4	1	0	1	581	3	3	0	0	NA	NA	NA	37	31	243	245	356	215	121	245	0	5	6	0	0.02	0.017
.	19.01.16-04.28.48-1-312297	144	10	10	2	0	2	601	9	9	0	0	NA	NA	NA	41	50	253	249	361	224	126	251	23	17	4	0.091	0.068	0.011
.	19.01.16-04.28.48-1-312298	61	2	2	0	0	0	564	1	1	0	0	NA	NA	NA	30	14	239	243	345	211	117	236	0	0	5	0	0	0.014
.	19.01.16-04.28.49-1-312300	99	5	5	1	0	1	577	3	3	0	0	NA	NA	NA	39	27	244	245	351	212	122	243	3	7	4	0.012	0.029	0.011
.	19.01.16-04.28.51-1-312301	235	49	49	13	0	6	611	46	46	0	0	NA	NA	NA	73	64	255	254	368	227	126	258	67	67	23	0.263	0.264	0.062
.	19.01.16-04.28.52-1-312302	36	1	1	1	0	1	0	0	0	0	0	NA	NA	NA	10	7	240	236	344	0	0	0	3	0	0	0.012	0	0
.	19.01.16-04.28.53-1-312303	88	5	5	2	0	1	582	3	3	0	0	NA	NA	NA	34	37	244	244	362	215	119	248	4	7	2	0.016	0.029	0.006
.	19.01.16-04.28.55-1-312306	94	3	3	1	0	1	581	2	2	0	0	NA	NA	NA	31	28	244	242	355	216	121	244	3	1	2	0.012	0.004	0.006
.	19.01.16-04.28.56-1-312308	86	5	5	1	0	1	579	2	2	0	0	NA	NA	NA	21	22	241	242	352	215	123	241	0	3	9	0	0.012	0.026
.	19.01.16-04.28.58-1-312310	107	11	11	5	0	5	589	10	10	0	0	NA	NA	NA	38	39	243	252	357	213	129	247	4	11	16	0.016	0.044	0.045
.	19.01.16-04.29.00-1-312311	89	3	3	0	0	0	578	2	2	0	0	NA	NA	NA	37	32	244	246	355	218	121	239	4	0	7	0.016	0	0.02
.	19.01.16-04.29.05-1-312312	348	18	18	6	0	2	661	15	15	0	0	NA	NA	NA	97	114	270	274	383	242	147	272	21	36	13	0.078	0.131	0.034
.	19.01.16-04.29.09-1-312313	322	27	27	11	0	3	657	24	24	0	0	NA	NA	NA	84	113	263	268	395	235	142	280	21	46	23	0.08	0.172	0.058
.	19.01.16-04.29.09-1-312314	33	1	1	0	0	0	0	0	0	0	0	NA	NA	NA	10	9	238	238	346	0	0	0	0	0	0	0	0	0
.	19.01.16-04.29.10-1-312315	61	2	2	0	0	0	101	1	1	0	0	NA	NA	NA	18	16	241	240	348	44	23	34	6	0	0	0.025	0	0
.	19.01.16-04.29.11-1-312317	159	7	7	3	0	2	604	5	5	0	0	NA	NA	NA	42	52	248	257	360	225	129	250	12	4	12	0.048	0.016	0.033
.	19.01.16-04.29.12-1-312318	63	3	3	2	0	2	569	2	2	0	0	NA	NA	NA	20	17	239	241	350	213	118	238	0	6	4	0	0.025	0.011
.	19.01.16-04.29.15-1-312319	153	8	8	0	0	0	594	7	7	0	0	NA	NA	NA	49	48	253	248	360	220	128	246	20	4	1	0.079	0.016	0.003
.	19.01.16-04.29.17-1-312327	64	2	2	0	0	0	348	0	0	0	0	NA	NA	NA	16	15	241	240	347	129	72	147	0	4	0	0	0.017	0
.	19.01.16-04.29.21-1-312343	63	4	4	0	0	0	574	3	3	0	0	NA	NA	NA	20	23	242	240	354	215	117	242	4	6	0	0.017	0.025	0
.	19.01.16-04.29.27-1-312344	37	1	1	1	0	1	0	0	0	0	0	NA	NA	NA	10	10	237	241	345	0	0	0	0	0	3	0	0	0.009
.	19.01.16-04.29.30-1-312345	287	41	41	12	0	10	629	38	38	0	0	NA	NA	NA	85	79	254	267	371	224	144	261	41	61	32	0.161	0.228	0.086
.	19.01.16-04.29.30-1-312346	153	12	12	4	0	4	598	11	11	0	0	NA	NA	NA	40	44	249	249	359	223	128	247	3	12	17	0.012	0.048	0.047
.	19.01.16-04.29.30-1-312347	205	46	46	21	0	17	620	43	43	0	0	NA	NA	NA	69	63	251	257	368	225	134	261	66	86	27	0.263	0.335	0.073
.	19.01.16-04.29.34-1-312349	266	34	34	13	0	11	615	31	31	0	0	NA	NA	NA	72	72	258	251	376	226	125	264	14	64	54	0.054	0.255	0.144
.	19.01.16-04.29.37-1-312350	87	6	6	2	0	2	591	5	5	0	0	NA	NA	NA	27	46	248	248	363	218	123	250	4	4	6	0.016	0.016	0.017
.	19.01.16-04.29.43-1-312357	186	44	44	12	0	10	591	41	41	0	0	NA	NA	NA	73	47	252	248	360	221	123	247	18	72	41	0.071	0.29	0.114
.	19.01.16-04.29.53-1-312364	87	5	5	0	0	0	578	4	4	0	0	NA	NA	NA	26	22	242	241	352	213	119	246	0	6	6	0	0.025	0.017
.	19.01.16-04.29.54-1-312366	61	3	3	1	0	1	296	2	2	0	0	NA	NA	NA	14	17	240	239	351	99	68	129	0	10	0	0	0.042	0
.	19.01.16-04.29.55-1-312368	92	7	7	1	0	1	582	6	6	0	0	NA	NA	NA	28	33	245	246	355	217	123	242	4	3	10	0.016	0.012	0.028
.	19.01.16-04.29.58-1-312371	61	3	3	0	0	0	580	2	2	0	0	NA	NA	NA	18	28	244	246	351	214	123	243	0	6	2	0	0.024	0.006
.	19.01.16-04.30.05-1-312376	59	2	2	0	0	0	584	1	1	0	0	NA	NA	NA	22	31	246	242	356	219	121	244	3	2	0	0.012	0.008	0
.	19.01.16-04.30.07-1-312377	153	11	11	0	0	0	593	9	9	0	0	NA	NA	NA	35	36	246	245	358	219	126	248	0	12	8	0	0.049	0.022
.	19.01.16-04.30.11-1-312378	95	5	5	0	0	0	593	4	4	0	0	NA	NA	NA	40	41	248	250	356	221	127	245	0	3	13	0	0.012	0.037
.	19.01.16-04.30.13-1-312379	62	2	2	0	0	0	571	1	1	0	0	NA	NA	NA	26	23	244	240	352	211	118	242	11	0	0	0.045	0	0
.	19.01.16-04.30.18-1-312380	92	4	4	0	0	0	579	2	2	0	0	NA	NA	NA	26	24	242	243	352	216	120	243	0	0	9	0	0	0.026
.	19.01.16-04.30.25-1-312399	146	31	31	9	0	8	584	28	28	0	0	NA	NA	NA	41	35	247	247	354	221	120	243	10	61	24	0.04	0.247	0.068
.	19.01.16-04.30.26-1-312401	88	9	9	2	0	1	583	7	7	0	0	NA	NA	NA	29	33	244	243	359	214	121	248	10	3	10	0.041	0.012	0.028
.	19.01.16-04.30.26-1-312402	30	1	1	0	0	0	0	0	0	0	0	NA	NA	NA	11	14	240	241	346	0	0	0	0	0	0	0	0	0
.	19.01.16-04.30.27-1-312403	35	1	1	0	0	0	0	0	0	0	0	NA	NA	NA	3	13	238	242	346	0	0	0	0	5	0	0	0.021	0
.	19.01.16-04.30.28-1-312409	61	2	2	0	0	0	581	1	1	0	0	NA	NA	NA	20	26	241	242	356	218	120	243	0	4	0	0	0.017	0
.	19.01.16-04.30.29-1-312410	95	11	11	3	0	3	593	10	10	0	0	NA	NA	NA	24	41	253	248	353	226	125	242	9	17	7	0.036	0.069	0.02
.	19.01.16-04.30.29-1-312411	180	30	30	7	0	4	595	27	27	0	0	NA	NA	NA	48	51	245	252	367	218	124	253	32	31	31	0.131	0.123	0.084
.	19.01.16-04.30.30-1-312412	34	1	1	1	0	1	0	0	0	0	0	NA	NA	NA	10	12	241	239	345	0	0	0	2	0	0	0.008	0	0
.	19.01.16-04.30.33-1-312413	153	14	14	4	0	4	598	12	12	0	0	NA	NA	NA	47	47	252	254	354	226	129	243	6	18	15	0.024	0.071	0.042
.	19.01.16-04.30.33-1-312414	59	2	2	0	0	0	575	1	1	0	0	NA	NA	NA	24	25	242	244	352	215	120	240	0	0	4	0	0	0.011
.	19.01.16-04.30.41-1-312419	57	2	2	1	0	1	244	1	1	0	0	NA	NA	NA	21	18	242	241	348	85	53	106	0	0	2	0	0	0.006
.	19.01.16-04.30.43-1-312422	109	10	10	1	0	1	574	9	9	0	0	NA	NA	NA	31	28	245	247	349	210	124	240	4	4	18	0.016	0.016	0.052
.	19.01.16-04.30.45-1-312425	39	1	1	0	0	0	0	0	0	0	0	NA	NA	NA	8	15	239	240	349	0	0	0	0	0	2	0	0	0.006
.	19.01.16-04.30.46-1-312427	66	3	3	0	0	0	583	2	2	0	0	NA	NA	NA	21	26	244	243	352	217	123	243	3	1	5	0.012	0.004	0.014
.	19.01.16-04.30.49-1-312432	61	2	2	0	0	0	246	1	1	0	0	NA	NA	NA	22	15	241	241	346	83	48	115	5	0	0	0.021	0	0
.	19.01.16-04.30.50-1-312433	148	10	10	3	0	3	586	9	9	0	0	NA	NA	NA	40	35	247	249	352	219	124	243	2	11	15	0.008	0.044	0.043
.	19.01.16-04.30.51-1-312434	148	13	13	1	0	0	592	12	12	0	0	NA	NA	NA	44	48	251	253	357	220	127	245	10	10	18	0.04	0.04	0.05
.	19.01.16-04.31.00-1-312439	34	1	1	0	0	0	0	0	0	0	0	NA	NA	NA	5	10	240	239	344	0	0	0	0	0	1	0	0	0.003
.	19.01.16-04.31.01-1-312440	94	7	7	1	0	1	580	6	6	0	0	NA	NA	NA	40	32	244	246	355	217	123	240	5	7	6	0.02	0.028	0.017
.	19.01.16-04.31.01-1-312441	124	5	5	0	0	0	587	3	3	0	0	NA	NA	NA	37	34	243	247	357	217	126	244	3	3	8	0.012	0.012	0.022
.	19.01.16-04.31.02-1-312442	94	3	3	0	0	0	589	1	1	0	0	NA	NA	NA	34	38	244	249	358	216	128	245	2	3	4	0.008	0.012	0.011
.	19.01.16-04.31.03-1-312443	121	16	16	5	0	3	595	15	15	0	0	NA	NA	NA	28	42	252	250	353	224	125	246	19	17	15	0.075	0.068	0.042
.	19.01.16-04.31.05-1-312464	142	33	33	10	0	4	600	28	28	0	0	NA	NA	NA	44	56	244	258	367	212	132	256	36	43	32	0.148	0.167	0.087
.	19.01.16-04.31.10-1-312485	56	2	2	0	0	0	0	1	1	0	0	NA	NA	NA	10	10	239	239	345	0	0	0	3	0	0	0.013	0	0
.	19.01.16-04.31.14-1-312486	61	3	3	0	0	0	568	1	1	0	0	NA	NA	NA	31	17	242	240	348	209	119	240	4	3	0	0.017	0.012	0
.	19.01.16-04.31.17-1-312487	35	1	1	1	0	1	0	0	0	0	0	NA	NA	NA	12	9	240	238	344	0	0	0	0	0	2	0	0	0.006
.	19.01.16-04.31.17-1-312488	88	4	4	1	0	1	576	3	3	0	0	NA	NA	NA	36	28	245	243	353	216	119	241	6	13	0	0.024	0.053	0
.	19.01.16-04.31.19-1-312507	97	9	9	5	0	4	575	8	8	0	0	NA	NA	NA	49	27	248	242	350	218	120	237	6	18	22	0.024	0.074	0.063
.	19.01.16-04.31.19-1-312512	66	4	4	1	0	1	574	3	3	0	0	NA	NA	NA	24	27	244	246	350	218	121	235	0	2	7	0	0.008	0.02
.	19.01.16-04.31.20-1-312513	123	15	15	5	0	4	586	12	12	0	0	NA	NA	NA	40	32	245	244	356	218	122	246	14	20	15	0.057	0.082	0.042
.	19.01.16-04.31.20-1-312514	56	2	2	0	0	0	101	1	1	0	0	NA	NA	NA	18	19	239	243	350	35	21	45	0	3	0	0	0.012	0
.	19.01.16-04.31.26-1-312515	201	43	43	13	0	10	589	40	40	0	0	NA	NA	NA	64	42	250	245	360	220	121	248	66	57	46	0.264	0.233	0.128
.	19.01.16-04.31.28-1-312516	162	19	19	3	0	2	605	16	16	0	0	NA	NA	NA	42	56	254	247	368	223	124	258	29	16	25	0.114	0.065	0.068
.	19.01.16-04.31.34-1-312517	232	36	36	11	0	8	606	34	34	0	0	NA	NA	NA	70	55	256	250	362	229	125	252	16	95	15	0.062	0.38	0.041
.	19.01.16-04.31.34-1-312518	32	1	1	0	0	0	0	0	0	0	0	NA	NA	NA	6	10	238	239	346	0	0	0	0	0	1	0	0	0.003
.	19.01.16-04.31.34-1-312519	63	4	4	0	0	0	569	3	3	0	0	NA	NA	NA	20	16	238	244	347	212	119	238	7	1	5	0.029	0.004	0.014
.	19.01.16-04.31.36-1-312520	117	8	8	1	0	1	594	6	6	0	0	NA	NA	NA	32	43	245	255	356	219	128	247	11	10	6	0.045	0.039	0.017
.	19.01.16-04.31.39-1-312523	225	29	29	7	0	7	634	27	27	0	0	NA	NA	NA	70	84	261	253	383	235	130	269	29	64	26	0.111	0.253	0.068
.	19.01.16-04.31.44-1-312530	147	10	10	5	0	2	595	9	9	0	0	NA	NA	NA	53	54	256	251	360	226	122	247	3	31	8	0.012	0.124	0.022
.	19.01.16-04.31.49-1-312536	122	15	15	0	0	0	592	11	11	0	0	NA	NA	NA	28	37	249	248	353	223	125	244	11	19	8	0.044	0.077	0.023
.	19.01.16-04.31.54-1-312537	195	19	19	9	0	5	609	18	18	0	0	NA	NA	NA	60	59	258	252	362	232	125	252	21	43	12	0.081	0.171	0.033
.	19.01.16-04.31.55-1-312540	171	10	10	3	0	2	604	9	9	0	0	NA	NA	NA	60	59	252	256	364	222	131	251	3	17	7	0.012	0.066	0.019
.	19.01.16-04.31.59-1-312543	92	3	3	1	0	1	584	2	2	0	0	NA	NA	NA	30	36	248	243	358	217	123	244	6	3	0	0.024	0.012	0
.	19.01.16-04.32.08-1-312545	121	9	9	2	0	2	579	8	8	0	0	NA	NA	NA	53	39	246	242	364	215	117	247	5	14	8	0.02	0.058	0.022
.	19.01.16-04.32.11-1-312546	115	8	8	5	0	4	594	7	7	0	0	NA	NA	NA	42	44	248	252	357	223	127	244	3	17	9	0.012	0.067	0.025
.	19.01.16-04.32.14-1-312547	100	8	8	2	0	1	578	6	6	0	0	NA	NA	NA	42	31	248	242	354	220	117	241	4	13	6	0.016	0.054	0.017
.	19.01.16-04.32.16-1-312548	65	3	3	0	0	0	576	2	2	0	0	NA	NA	NA	32	25	242	244	352	212	121	243	0	2	1	0	0.008	0.003
.	19.01.16-04.32.20-1-312571	96	5	5	2	0	2	564	3	3	0	0	NA	NA	NA	46	21	244	239	351	214	116	234	16	8	0	0.066	0.033	0
.	19.01.16-04.32.25-1-312572	240	18	18	6	0	4	594	15	15	0	0	NA	NA	NA	66	44	244	250	363	215	127	252	14	34	17	0.057	0.136	0.047
.	19.01.16-04.32.28-1-312573	117	5	5	1	0	0	600	4	4	0	0	NA	NA	NA	33	52	248	255	362	221	130	249	0	1	13	0	0.004	0.036
.	19.01.16-04.32.29-1-312574	196	9	9	3	0	3	605	6	6	0	0	NA	NA	NA	52	49	254	246	362	227	125	253	4	5	14	0.016	0.02	0.039
.	19.01.16-04.32.30-1-312576	84	3	3	0	0	0	565	1	1	0	0	NA	NA	NA	24	16	242	242	345	211	119	235	6	0	3	0.025	0	0.009
.	19.01.16-04.32.30-1-312581	91	4	4	1	0	1	580	3	3	0	0	NA	NA	NA	29	32	245	245	355	216	121	243	0	11	3	0	0.045	0.008
.	19.01.16-04.32.31-1-312582	32	1	1	0	0	0	0	0	0	0	0	NA	NA	NA	6	9	239	239	344	0	0	0	0	0	0	0	0	0
.	19.01.16-04.32.31-1-312583	94	11	11	1	0	1	566	8	8	0	0	NA	NA	NA	34	17	237	241	352	208	120	238	0	9	16	0	0.037	0.045
.	19.01.16-04.32.33-1-312584	34	1	1	0	0	0	0	0	0	0	0	NA	NA	NA	8	10	242	237	344	0	0	0	0	0	0	0	0	0
.	19.01.16-04.32.35-1-312585	208	31	31	10	0	9	613	28	28	0	0	NA	NA	NA	79	69	260	257	365	233	131	249	36	50	18	0.138	0.195	0.049
.	19.01.16-04.32.36-1-312586	182	16	16	3	0	0	616	14	14	0	0	NA	NA	NA	51	60	260	249	364	235	129	252	16	9	23	0.062	0.036	0.063
.	19.01.16-04.32.43-1-312593	84	4	4	1	0	1	578	3	3	0	0	NA	NA	NA	21	23	240	243	353	214	123	241	0	2	6	0	0.008	0.017
.	19.01.16-04.32.45-1-312596	87	4	4	0	0	0	568	2	2	0	0	NA	NA	NA	24	21	240	243	351	211	118	239	2	3	4	0.008	0.012	0.011
.	19.01.16-04.32.45-1-312597	113	7	7	2	0	1	585	6	6	0	0	NA	NA	NA	37	36	245	248	356	219	122	244	23	5	9	0.094	0.02	0.025
.	19.01.16-04.32.51-1-312602	37	1	1	0	0	0	0	0	0	0	0	NA	NA	NA	15	12	238	240	347	0	0	0	0	0	4	0	0	0.012
.	19.01.16-04.32.51-1-312603	115	20	20	5	0	5	580	18	18	0	0	NA	NA	NA	27	33	246	246	354	215	123	242	7	29	12	0.028	0.118	0.034
.	19.01.16-04.32.55-1-312606	149	17	17	6	0	6	599	16	16	0	0	NA	NA	NA	35	48	251	247	363	224	123	252	40	29	12	0.159	0.117	0.033
.	19.01.16-04.32.57-1-312610	87	7	7	1	0	0	588	6	6	0	0	NA	NA	NA	26	31	246	240	358	219	122	247	7	2	14	0.028	0.008	0.039
.	19.01.16-04.32.57-1-312611	85	3	3	0	0	0	577	2	2	0	0	NA	NA	NA	28	26	243	246	350	213	125	239	0	0	6	0	0	0.017
.	19.01.16-04.33.01-1-312612	98	3	3	2	0	1	574	2	2	0	0	NA	NA	NA	21	22	245	241	349	214	122	238	6	0	2	0.024	0	0.006
.	19.01.16-04.33.05-1-312613	94	12	12	2	0	2	574	10	10	0	0	NA	NA	NA	31	26	248	245	346	220	120	234	1	15	9	0.004	0.061	0.026
.	19.01.16-04.33.05-1-312614	240	43	43	12	0	12	620	41	41	0	0	NA	NA	NA	75	82	264	257	374	230	132	258	55	82	13	0.208	0.319	0.035
.	19.01.16-04.33.10-1-312615	32	1	1	0	0	0	0	0	0	0	0	NA	NA	NA	8	12	239	239	347	0	0	0	0	0	1	0	0	0.003
.	19.01.16-04.33.13-1-312616	250	65	65	17	0	14	628	62	62	0	0	NA	NA	NA	66	74	264	261	362	237	138	253	55	90	42	0.208	0.345	0.116
.	19.01.16-04.33.15-1-312617	89	5	5	2	0	1	595	4	4	0	0	NA	NA	NA	37	44	252	243	362	224	122	249	3	8	6	0.012	0.033	0.017
.	19.01.16-04.33.15-1-312618	120	22	22	6	0	5	582	20	20	0	0	NA	NA	NA	43	34	243	249	355	212	126	244	22	21	13	0.091	0.084	0.037
.	19.01.16-04.33.16-1-312619	65	4	4	1	0	1	573	2	2	0	0	NA	NA	NA	22	23	240	241	355	214	117	242	0	5	0	0	0.021	0
.	19.01.16-04.33.19-1-312639	99	7	7	3	0	3	577	6	6	0	0	NA	NA	NA	43	29	248	241	353	216	122	239	15	18	5	0.06	0.075	0.014
.	19.01.16-04.33.25-1-312644	122	5	5	2	0	2	601	4	4	0	0	NA	NA	NA	48	53	249	256	361	221	128	252	17	0	4	0.068	0	0.011
.	19.01.16-04.33.25-1-312645	92	9	9	4	0	4	575	6	6	0	0	NA	NA	NA	26	26	247	240	352	218	115	242	4	12	1	0.016	0.05	0.003
.	19.01.16-04.33.33-1-312646	63	2	2	1	0	1	572	1	1	0	0	NA	NA	NA	27	23	241	246	349	213	122	237	0	0	3	0	0	0.009
.	19.01.16-04.33.33-1-312647	93	9	9	3	0	3	581	7	7	0	0	NA	NA	NA	36	30	244	244	355	216	120	245	6	12	18	0.025	0.049	0.051
.	19.01.16-04.33.38-1-312649	153	10	10	4	0	2	598	8	8	0	0	NA	NA	NA	54	47	246	254	360	219	130	249	5	19	20	0.02	0.075	0.056
.	19.01.16-04.33.42-1-312654	127	9	9	3	0	2	589	7	7	0	0	NA	NA	NA	33	38	250	245	356	224	120	245	0	21	10	0	0.086	0.028
.	19.01.16-04.33.43-1-312657	119	7	7	1	0	1	586	6	6	0	0	NA	NA	NA	43	39	249	247	356	222	120	244	0	12	8	0	0.049	0.022
.	19.01.16-04.33.45-1-312659	150	22	22	6	0	6	606	21	21	0	0	NA	NA	NA	37	47	253	246	361	228	126	252	14	52	18	0.055	0.211	0.05
.	19.01.16-04.33.45-1-312660	115	9	9	3	0	3	588	8	8	0	0	NA	NA	NA	42	42	248	248	359	220	123	245	1	26	3	0.004	0.105	0.008
.	19.01.16-04.33.53-1-312665	127	7	7	0	0	0	579	5	5	0	0	NA	NA	NA	43	35	248	244	356	219	118	242	4	4	6	0.016	0.016	0.017
.	19.01.16-04.34.01-1-312670	113	9	9	1	0	1	584	8	8	0	0	NA	NA	NA	34	34	247	248	352	219	125	240	11	8	4	0.045	0.032	0.011
.	19.01.16-04.34.03-1-312671	116	7	7	2	0	2	595	6	6	0	0	NA	NA	NA	32	42	249	250	356	222	129	244	4	3	15	0.016	0.012	0.042
.	19.01.16-04.34.04-1-312672	58	2	2	0	0	0	202	1	1	0	0	NA	NA	NA	15	13	240	240	346	79	41	82	1	0	4	0.004	0	0.012
.	19.01.16-04.34.06-1-312673	89	7	7	1	0	1	576	5	5	0	0	NA	NA	NA	24	25	244	242	352	215	120	241	8	4	14	0.033	0.017	0.04
.	19.01.16-04.34.10-1-312674	36	1	1	1	0	1	0	0	0	0	0	NA	NA	NA	11	9	237	239	346	0	0	0	0	0	5	0	0	0.014
.	19.01.16-04.34.11-1-312676	61	3	3	2	0	2	576	2	2	0	0	NA	NA	NA	19	22	243	242	350	216	119	241	4	9	4	0.016	0.037	0.011
.	19.01.16-04.34.13-1-312677	63	2	2	0	0	0	447	1	1	0	0	NA	NA	NA	18	17	242	241	347	163	96	188	2	0	0	0.008	0	0
.	19.01.16-04.34.14-1-312678	61	2	2	0	0	0	151	1	1	0	0	NA	NA	NA	21	15	239	239	350	58	29	64	0	1	0	0	0.004	0
.	19.01.16-04.34.19-1-312697	118	7	7	1	0	1	582	6	6	0	0	NA	NA	NA	39	33	242	249	355	215	123	244	18	11	0	0.074	0.044	0
.	19.01.16-04.34.20-1-312698	93	4	4	1	0	1	573	3	3	0	0	NA	NA	NA	29	23	238	248	350	212	121	240	1	14	4	0.004	0.056	0.011
.	19.01.16-04.34.20-1-312699	214	29	29	11	0	7	603	26	26	0	0	NA	NA	NA	68	54	256	255	356	228	130	245	21	76	20	0.082	0.298	0.056
.	19.01.16-04.34.21-1-312700	36	1	1	0	0	0	0	0	0	0	0	NA	NA	NA	9	10	239	238	346	0	0	0	0	0	3	0	0	0.009
.	19.01.16-04.34.24-1-312701	57	3	3	0	0	0	581	2	2	0	0	NA	NA	NA	19	25	245	241	352	219	120	242	0	5	1	0	0.021	0.003
.	19.01.16-04.34.24-1-312702	122	7	7	1	0	1	593	5	5	0	0	NA	NA	NA	45	46	250	249	360	219	124	250	8	3	7	0.032	0.012	0.019
.	19.01.16-04.34.25-1-312703	140	13	13	4	0	4	598	11	11	0	0	NA	NA	NA	42	47	250	252	358	224	125	249	7	12	11	0.028	0.048	0.031
.	19.01.16-04.34.25-1-312704	184	12	12	2	0	1	599	11	11	0	0	NA	NA	NA	50	43	252	248	356	227	127	245	7	18	17	0.028	0.073	0.048
.	19.01.16-04.34.29-1-312705	116	11	11	2	0	0	583	9	9	0	0	NA	NA	NA	37	34	248	248	351	219	123	241	7	4	21	0.028	0.016	0.06
.	19.01.16-04.34.35-1-312712	110	9	9	4	0	4	581	7	7	0	0	NA	NA	NA	30	35	246	243	359	218	118	245	9	0	11	0.037	0	0.031
.	19.01.16-04.34.38-1-312714	97	10	10	0	0	0	577	9	9	0	0	NA	NA	NA	20	24	244	242	351	217	120	240	11	2	6	0.045	0.008	0.017
.	19.01.16-04.34.38-1-312715	115	9	9	4	0	3	596	7	7	0	0	NA	NA	NA	43	48	252	246	363	222	120	254	13	5	8	0.052	0.02	0.022
.	19.01.16-04.34.42-1-312720	118	6	6	0	0	0	584	5	5	0	0	NA	NA	NA	40	33	245	244	357	219	120	245	11	13	0	0.045	0.053	0
.	19.01.16-04.34.49-1-312728	120	5	5	1	0	1	593	4	4	0	0	NA	NA	NA	46	40	245	246	362	220	123	250	0	19	1	0	0.077	0.003
.	19.01.16-04.34.52-1-312729	154	19	19	3	0	3	603	17	17	0	0	NA	NA	NA	50	55	250	253	365	219	129	255	12	26	8	0.048	0.103	0.022
.	19.01.16-04.34.54-1-312731	32	1	1	1	0	1	0	0	0	0	0	NA	NA	NA	9	6	237	239	343	0	0	0	0	0	1	0	0	0.003
.	19.01.16-04.34.54-1-312732	93	4	4	1	0	1	580	3	3	0	0	NA	NA	NA	30	31	246	242	356	214	119	247	0	5	2	0	0.021	0.006
.	19.01.16-04.34.57-1-312736	63	2	2	0	0	0	571	1	1	0	0	NA	NA	NA	24	20	243	242	348	216	117	238	1	3	0	0.004	0.012	0
.	19.01.16-04.34.58-1-312737	59	2	2	1	0	1	446	1	1	0	0	NA	NA	NA	15	19	240	242	350	168	93	185	0	0	3	0	0	0.009
.	19.01.16-04.34.59-1-312738	153	12	12	3	0	1	581	11	11	0	0	NA	NA	NA	36	32	249	245	351	223	122	236	4	10	10	0.016	0.041	0.028
.	19.01.16-04.34.59-1-312739	125	7	7	2	0	1	587	5	5	0	0	NA	NA	NA	48	39	247	243	362	215	119	253	10	9	1	0.04	0.037	0.003
.	19.01.16-04.35.01-1-312740	147	18	18	7	0	6	588	16	16	0	0	NA	NA	NA	50	43	242	255	359	212	130	246	31	19	5	0.128	0.075	0.014
.	19.01.16-04.35.05-1-312741	187	26	26	5	0	5	611	23	23	0	0	NA	NA	NA	45	58	258	252	361	228	131	252	22	65	17	0.085	0.258	0.047
.	19.01.16-04.35.09-1-312742	89	3	3	2	0	1	579	2	2	0	0	NA	NA	NA	32	23	240	243	353	214	119	246	0	6	4	0	0.025	0.011
.	19.01.16-04.35.10-1-312743	61	2	2	0	0	0	577	1	1	0	0	NA	NA	NA	19	27	244	242	354	217	118	242	2	0	1	0.008	0	0.003
.	19.01.16-04.35.10-1-312744	64	3	3	0	0	0	574	2	2	0	0	NA	NA	NA	29	24	241	244	352	211	120	243	0	0	8	0	0	0.023
.	19.01.16-04.35.18-1-312748	62	2	2	1	0	1	100	1	1	0	0	NA	NA	NA	22	13	240	240	346	37	22	41	3	0	0	0.012	0	0
.	19.01.16-04.35.19-1-312764	33	1	1	0	0	0	0	0	0	0	0	NA	NA	NA	16	5	239	236	343	0	0	0	0	0	3	0	0	0.009
.	19.01.16-04.35.21-1-312766	61	3	3	0	0	0	581	2	2	0	0	NA	NA	NA	24	28	243	244	354	215	122	244	3	0	8	0.012	0	0.023
.	19.01.16-04.35.21-1-312767	184	10	10	5	0	4	607	7	7	0	0	NA	NA	NA	69	54	251	250	366	227	126	254	13	26	11	0.052	0.104	0.03
.	19.01.16-04.35.23-1-312771	83	7	7	0	0	0	573	6	6	0	0	NA	NA	NA	34	29	243	244	355	214	117	242	8	15	1	0.033	0.061	0.003
.	19.01.16-04.35.23-1-312772	57	2	2	0	0	0	204	1	1	0	0	NA	NA	NA	12	16	240	241	348	81	37	86	0	1	0	0	0.004	0
.	19.01.16-04.35.23-1-312773	172	11	11	1	0	0	591	10	10	0	0	NA	NA	NA	47	43	249	249	358	220	126	245	7	13	7	0.028	0.052	0.02
.	19.01.16-04.35.25-1-312774	235	23	23	9	0	5	618	21	21	0	0	NA	NA	NA	60	60	253	250	370	226	129	263	44	23	30	0.174	0.092	0.081
.	19.01.16-04.35.29-1-312776	35	1	1	1	0	1	0	0	0	0	0	NA	NA	NA	12	8	239	237	345	0	0	0	0	0	1	0	0	0.003
.	19.01.16-04.35.31-1-312777	62	3	3	0	0	0	577	2	2	0	0	NA	NA	NA	14	20	247	239	347	218	120	239	0	0	3	0	0	0.009
.	19.01.16-04.35.32-1-312778	123	9	9	0	0	0	596	7	7	0	0	NA	NA	NA	38	48	250	251	360	222	123	251	0	19	6	0	0.076	0.017
.	19.01.16-04.35.36-1-312779	94	4	4	1	0	1	587	3	3	0	0	NA	NA	NA	20	26	243	240	356	218	121	248	0	10	8	0	0.042	0.022
.	19.01.16-04.35.44-1-312787	35	1	1	1	0	1	0	0	0	0	0	NA	NA	NA	6	7	239	239	342	0	0	0	0	0	2	0	0	0.006
.	19.01.16-04.35.45-1-312789	33	1	1	0	0	0	0	0	0	0	0	NA	NA	NA	10	8	238	240	343	0	0	0	0	1	0	0	0.004	0
.	19.01.16-04.35.46-1-312790	117	10	10	1	0	1	591	8	8	0	0	NA	NA	NA	48	48	248	255	358	216	132	243	0	6	13	0	0.024	0.036
.	19.01.16-04.35.47-1-312793	115	11	11	3	0	2	578	9	9	0	0	NA	NA	NA	51	40	243	252	358	207	126	245	14	5	15	0.058	0.02	0.042
.	19.01.16-04.35.48-1-312796	126	5	5	2	0	2	589	3	3	0	0	NA	NA	NA	31	38	245	245	361	217	123	249	0	1	9	0	0.004	0.025
.	19.01.16-04.35.48-1-312797	94	6	6	1	0	1	583	3	3	0	0	NA	NA	NA	38	38	248	247	356	220	122	241	4	8	0	0.016	0.032	0
.	19.01.16-04.35.49-1-312798	87	12	12	2	0	2	593	11	11	0	0	NA	NA	NA	30	40	245	246	362	219	123	251	11	8	9	0.045	0.033	0.025
.	19.01.16-04.35.52-1-312800	180	41	41	10	0	7	589	38	38	0	0	NA	NA	NA	72	46	248	251	360	217	128	244	44	47	30	0.177	0.187	0.083
.	19.01.16-04.35.54-1-312802	124	9	9	4	0	3	581	7	7	0	0	NA	NA	NA	45	35	250	242	356	222	118	241	12	3	28	0.048	0.012	0.079
.	19.01.16-04.36.03-1-312806	61	2	2	1	0	1	585	1	1	0	0	NA	NA	NA	26	34	248	248	351	221	124	240	0	2	3	0	0.008	0.009
.	19.01.16-04.36.09-1-312807	207	17	17	10	0	5	624	15	15	0	0	NA	NA	NA	63	70	263	257	363	237	132	255	11	46	24	0.042	0.179	0.066
.	19.01.16-04.36.09-1-312808	245	30	30	12	0	10	618	29	29	0	0	NA	NA	NA	69	65	255	256	367	228	130	260	10	46	51	0.039	0.18	0.139
.	19.01.16-04.36.10-1-312809	36	1	1	1	0	1	0	0	0	0	0	NA	NA	NA	11	4	237	237	343	0	0	0	0	1	0	0	0.004	0
.	19.01.16-04.36.11-1-312810	35	1	1	1	0	1	0	0	0	0	0	NA	NA	NA	2	10	238	241	344	0	0	0	0	0	2	0	0	0.006
.	19.01.16-04.36.12-1-312811	151	14	14	6	0	5	606	13	13	0	0	NA	NA	NA	42	56	257	253	359	230	127	249	14	13	13	0.054	0.051	0.036
.	19.01.16-04.36.13-1-312812	33	1	1	0	0	0	0	0	0	0	0	NA	NA	NA	8	10	241	237	345	0	0	0	3	0	0	0.012	0	0
.	19.01.16-04.36.14-1-312813	85	4	4	2	0	2	582	3	3	0	0	NA	NA	NA	27	29	244	245	353	216	122	244	6	3	8	0.025	0.012	0.023
.	19.01.16-04.36.16-1-312814	258	33	33	4	0	3	625	29	29	0	0	NA	NA	NA	74	79	257	264	371	229	138	258	27	57	37	0.105	0.216	0.1
.	19.01.16-04.36.19-1-312839	146	12	12	4	0	4	601	11	11	0	0	NA	NA	NA	43	51	250	252	362	223	128	250	2	17	12	0.008	0.067	0.033
.	19.01.16-04.36.20-1-312840	94	7	7	3	0	2	582	5	5	0	0	NA	NA	NA	39	35	248	243	357	217	120	245	10	7	9	0.04	0.029	0.025
.	19.01.16-04.36.39-1-312852	188	9	9	3	0	3	602	7	7	0	0	NA	NA	NA	54	56	252	250	367	223	126	253	12	21	10	0.048	0.084	0.027
.	19.01.16-04.36.46-1-312861	87	9	9	4	0	3	576	7	7	0	0	NA	NA	NA	34	30	242	248	353	212	124	240	16	14	9	0.066	0.056	0.025
.	19.01.16-04.36.46-1-312862	69	2	2	1	0	1	570	1	1	0	0	NA	NA	NA	22	18	245	237	349	217	116	237	0	5	2	0	0.021	0.006
.	19.01.16-04.36.47-1-312864	32	1	1	0	0	0	0	0	0	0	0	NA	NA	NA	7	14	240	239	348	0	0	0	0	0	1	0	0	0.003
.	19.01.16-04.36.48-1-312866	245	75	75	19	0	16	600	69	69	0	0	NA	NA	NA	85	63	256	252	368	220	128	252	57	121	72	0.223	0.48	0.196
.	19.01.16-04.36.49-1-312868	34	1	1	0	0	0	0	0	0	0	0	NA	NA	NA	9	17	244	238	348	0	0	0	4	0	0	0.016	0	0
.	19.01.16-04.36.53-1-312869	180	50	50	11	0	7	594	47	47	0	0	NA	NA	NA	58	49	248	248	366	218	121	255	38	79	28	0.153	0.319	0.077
.	19.01.16-04.36.57-1-312874	62	4	4	0	0	0	576	3	3	0	0	NA	NA	NA	18	24	248	240	349	219	119	238	3	0	3	0.012	0	0.009
.	19.01.16-04.37.08-1-312876	119	8	8	3	0	3	589	7	7	0	0	NA	NA	NA	37	39	251	248	353	222	124	243	2	9	9	0.008	0.036	0.025
.	19.01.16-04.37.11-1-312877	59	2	2	1	0	1	197	1	1	0	0	NA	NA	NA	14	14	240	240	347	71	40	86	0	0	8	0	0	0.023
.	19.01.16-04.37.14-1-312878	68	2	2	2	0	1	582	1	1	0	0	NA	NA	NA	19	26	237	247	355	211	127	244	1	0	3	0.004	0	0.008
.	19.01.16-04.37.14-1-312879	292	37	37	13	0	11	621	35	35	0	0	NA	NA	NA	74	76	255	257	377	223	134	264	38	51	24	0.149	0.198	0.064
.	19.01.16-04.37.19-1-312898	84	6	6	2	0	2	590	5	5	0	0	NA	NA	NA	42	38	249	249	353	223	126	241	2	1	7	0.008	0.004	0.02
.	19.01.16-04.37.20-1-312899	95	5	5	2	0	2	582	4	4	0	0	NA	NA	NA	37	36	247	254	348	217	127	238	0	23	0	0	0.091	0
.	19.01.16-04.37.23-1-312904	35	1	1	0	0	0	0	0	0	0	0	NA	NA	NA	12	8	238	238	345	0	0	0	0	0	1	0	0	0.003
.	19.01.16-04.37.26-1-312905	122	15	15	2	0	2	592	13	13	0	0	NA	NA	NA	46	48	250	254	357	220	129	243	0	32	15	0	0.126	0.042
.	19.01.16-04.37.28-1-312906	83	4	4	0	0	0	575	3	3	0	0	NA	NA	NA	26	19	240	245	347	213	121	241	0	11	2	0	0.045	0.006
.	19.01.16-04.37.29-1-312907	147	6	6	2	0	2	603	5	5	0	0	NA	NA	NA	45	49	245	248	369	217	127	259	9	12	0	0.037	0.048	0
.	19.01.16-04.37.38-1-312909	148	12	12	2	0	1	589	8	8	0	0	NA	NA	NA	51	38	247	251	353	216	125	248	9	19	10	0.036	0.076	0.028
.	19.01.16-04.37.41-1-312913	96	4	4	1	0	1	587	3	3	0	0	NA	NA	NA	36	37	244	248	358	216	123	248	8	4	3	0.033	0.016	0.008
.	19.01.16-04.37.42-1-312915	149	6	6	2	0	2	590	5	5	0	0	NA	NA	NA	55	46	245	246	368	214	124	252	19	8	2	0.078	0.033	0.005
.	19.01.16-04.37.47-1-312921	120	5	5	1	0	1	590	3	3	0	0	NA	NA	NA	35	43	249	248	359	220	124	246	0	6	4	0	0.024	0.011
.	19.01.16-04.37.50-1-312924	86	8	8	1	0	1	582	6	6	0	0	NA	NA	NA	28	26	243	245	351	217	122	243	14	8	5	0.058	0.033	0.014
.	19.01.16-04.37.56-1-312929	156	17	17	3	0	2	588	13	13	0	0	NA	NA	NA	49	40	252	243	358	222	119	247	9	20	22	0.036	0.082	0.061
.	19.01.16-04.38.00-1-312931	124	6	6	2	0	2	601	2	2	0	0	NA	NA	NA	30	47	248	250	362	219	129	253	5	0	9	0.02	0	0.025
.	19.01.16-04.38.01-1-312932	64	2	2	1	0	0	574	1	1	0	0	NA	NA	NA	28	26	241	244	354	210	120	244	12	5	0	0.05	0.02	0
.	19.01.16-04.38.03-1-312933	121	8	8	2	0	2	592	7	7	0	0	NA	NA	NA	32	36	248	247	354	221	125	246	13	5	5	0.052	0.02	0.014
.	19.01.16-04.38.05-1-312934	93	7	7	1	0	1	572	6	6	0	0	NA	NA	NA	32	25	241	244	353	209	123	240	4	6	5	0.017	0.025	0.014
.	19.01.16-04.38.09-1-312935	148	15	15	3	0	2	593	14	14	0	0	NA	NA	NA	60	48	252	246	363	223	120	250	13	20	20	0.052	0.081	0.055
.	19.01.16-04.38.12-1-312936	149	8	8	5	0	3	597	7	7	0	0	NA	NA	NA	56	52	252	252	361	221	127	249	4	20	9	0.016	0.079	0.025
.	19.01.16-04.38.15-1-312937	124	7	7	1	0	1	599	5	5	0	0	NA	NA	NA	40	46	249	250	360	223	126	250	8	10	10	0.032	0.04	0.028
.	19.01.16-04.38.19-1-312957	141	8	8	1	0	1	599	6	6	0	0	NA	NA	NA	60	53	256	252	358	226	129	244	10	13	6	0.039	0.052	0.017
.	19.01.16-04.38.22-1-312958	34	1	1	0	0	0	0	0	0	0	0	NA	NA	NA	17	10	238	239	346	0	0	0	0	0	4	0	0	0.012
.	19.01.16-04.38.22-1-312959	35	1	1	0	0	0	0	0	0	0	0	NA	NA	NA	7	7	238	238	344	0	0	0	2	0	0	0.008	0	0
.	19.01.16-04.38.23-1-312960	34	1	1	0	0	0	0	0	0	0	0	NA	NA	NA	10	13	240	237	349	0	0	0	0	0	0	0	0	0
.	19.01.16-04.38.24-1-312961	300	36	36	11	0	10	629	31	31	0	0	NA	NA	NA	79	80	265	254	374	235	130	264	51	58	18	0.192	0.228	0.048
.	19.01.16-04.38.24-1-312962	115	4	4	2	0	2	582	3	3	0	0	NA	NA	NA	30	33	244	247	355	215	123	244	7	0	10	0.029	0	0.028
.	19.01.16-04.38.25-1-312963	118	14	14	6	0	5	581	11	11	0	0	NA	NA	NA	45	41	247	246	361	216	122	243	12	28	6	0.049	0.114	0.017
.	19.01.16-04.38.27-1-312964	331	21	21	10	0	9	657	19	19	0	0	NA	NA	NA	88	112	267	260	398	241	138	278	13	40	23	0.049	0.154	0.058
.	19.01.16-04.38.32-1-312965	36	1	1	0	0	0	0	0	0	0	0	NA	NA	NA	15	7	239	237	344	0	0	0	6	0	0	0.025	0	0
.	19.01.16-04.38.36-1-312971	143	10	10	2	0	2	587	8	8	0	0	NA	NA	NA	36	37	242	255	353	213	132	242	6	11	8	0.025	0.043	0.023
.	19.01.16-04.38.36-1-312972	90	3	3	0	0	0	579	1	1	0	0	NA	NA	NA	29	33	246	244	356	213	119	247	4	3	4	0.016	0.012	0.011
.	19.01.16-04.38.37-1-312973	114	4	4	1	0	1	596	2	2	0	0	NA	NA	NA	37	35	244	250	354	218	130	248	0	7	1	0	0.028	0.003
.	19.01.16-04.38.39-1-312975	87	4	4	2	0	0	572	3	3	0	0	NA	NA	NA	36	24	242	243	352	213	116	243	0	13	8	0	0.053	0.023
.	19.01.16-04.38.39-1-312976	127	11	11	3	0	3	583	9	9	0	0	NA	NA	NA	56	34	244	249	354	216	126	241	9	22	6	0.037	0.088	0.017
.	19.01.16-04.38.50-1-312988	147	5	5	1	0	1	603	4	4	0	0	NA	NA	NA	39	50	249	257	357	223	134	246	7	0	10	0.028	0	0.028
.	19.01.16-04.38.51-1-312989	86	3	3	2	0	1	589	2	2	0	0	NA	NA	NA	31	39	254	252	346	229	124	236	2	6	0	0.008	0.024	0
.	19.01.16-04.38.54-1-312990	317	25	25	8	0	7	634	23	23	0	0	NA	NA	NA	100	93	264	261	381	236	134	264	6	58	22	0.023	0.222	0.058
.	19.01.16-04.38.54-1-312992	92	5	5	1	0	1	580	4	4	0	0	NA	NA	NA	34	32	243	245	357	209	123	248	0	10	2	0	0.041	0.006
.	19.01.16-04.38.57-1-312996	118	13	13	2	0	2	588	11	11	0	0	NA	NA	NA	47	39	249	252	351	221	126	241	21	9	14	0.084	0.036	0.04
.	19.01.16-04.39.00-1-312997	235	16	16	2	0	2	634	15	15	0	0	NA	NA	NA	63	77	264	253	373	236	131	267	19	41	17	0.072	0.162	0.046
.	19.01.16-04.39.02-1-312998	61	2	2	1	0	1	254	1	1	0	0	NA	NA	NA	13	20	238	241	354	97	49	108	0	1	5	0	0.004	0.014
.	19.01.16-04.39.08-1-312999	321	48	48	16	0	13	627	41	41	0	0	NA	NA	NA	90	85	259	261	378	227	136	264	22	100	49	0.085	0.383	0.13
.	19.01.16-04.39.08-1-313000	60	4	4	1	0	1	402	3	3	0	0	NA	NA	NA	20	15	240	240	348	154	77	171	3	2	0	0.012	0.008	0
.	19.01.16-04.39.12-1-313002	60	2	2	1	0	1	245	1	1	0	0	NA	NA	NA	19	21	245	242	347	93	51	101	3	0	0	0.012	0	0
.	19.01.16-04.39.12-1-313003	231	18	18	5	0	4	620	17	17	0	0	NA	NA	NA	74	73	254	253	379	225	130	265	23	34	21	0.091	0.134	0.055
.	19.01.16-04.39.16-1-313004	64	2	2	0	0	0	575	1	1	0	0	NA	NA	NA	24	21	239	242	353	215	116	244	2	0	1	0.008	0	0.003
.	19.01.16-04.39.20-1-313023	56	2	2	1	0	1	580	1	1	0	0	NA	NA	NA	19	25	246	242	350	220	117	243	0	3	1	0	0.012	0.003
.	19.01.16-04.39.22-1-313024	155	21	21	4	0	3	597	17	17	0	0	NA	NA	NA	52	48	254	248	359	226	126	245	24	27	14	0.094	0.109	0.039
.	19.01.16-04.39.26-1-313029	94	7	7	1	0	1	579	6	6	0	0	NA	NA	NA	20	30	242	249	352	216	122	241	8	0	7	0.033	0	0.02
.	19.01.16-04.39.30-1-313030	67	2	2	0	0	0	579	1	1	0	0	NA	NA	NA	29	30	242	246	355	215	124	240	0	6	2	0	0.024	0.006
.	19.01.16-04.39.35-1-313032	92	8	8	2	0	1	576	7	7	0	0	NA	NA	NA	36	23	242	243	351	213	124	239	9	17	12	0.037	0.07	0.034
.	19.01.16-04.39.36-1-313033	149	9	9	4	0	2	594	8	8	0	0	NA	NA	NA	42	50	255	249	359	226	124	244	2	23	14	0.008	0.092	0.039
.	19.01.16-04.39.37-1-313034	91	6	6	4	0	4	587	5	5	0	0	NA	NA	NA	34	31	244	244	356	218	121	248	12	9	1	0.049	0.037	0.003
.	19.01.16-04.39.42-1-313041	125	15	15	5	0	3	593	14	14	0	0	NA	NA	NA	37	41	248	246	360	221	122	250	31	28	6	0.125	0.114	0.017
.	19.01.16-04.39.45-1-313044	63	2	2	0	0	0	502	1	1	0	0	NA	NA	NA	25	17	240	243	347	183	105	214	0	0	4	0	0	0.012
.	19.01.16-04.39.51-1-313049	95	7	7	1	0	1	601	6	6	0	0	NA	NA	NA	30	46	249	243	367	224	123	254	7	5	16	0.028	0.021	0.044
.	19.01.16-04.39.53-1-313050	298	56	56	23	0	12	634	48	48	0	0	NA	NA	NA	101	86	264	264	371	238	138	258	49	122	41	0.186	0.462	0.111
.	19.01.16-04.39.56-1-313055	126	20	20	4	0	4	583	18	18	0	0	NA	NA	NA	49	34	248	248	351	223	124	236	25	34	5	0.101	0.137	0.014
.	19.01.16-04.39.58-1-313056	31	1	1	0	0	0	0	0	0	0	0	NA	NA	NA	6	9	238	238	346	0	0	0	0	0	1	0	0	0.003
.	19.01.16-04.39.58-1-313057	34	1	1	0	0	0	0	0	0	0	0	NA	NA	NA	9	10	236	240	347	0	0	0	0	0	3	0	0	0.009
.	19.01.16-04.40.00-1-313058	92	11	11	4	0	4	572	10	10	0	0	NA	NA	NA	33	28	243	243	355	211	120	241	7	21	8	0.029	0.086	0.023
.	19.01.16-04.40.01-1-313059	93	6	6	2	0	2	579	4	4	0	0	NA	NA	NA	37	44	248	257	352	217	126	236	0	0	15	0	0	0.043
.	19.01.16-04.40.01-1-313060	63	3	3	1	0	1	573	2	2	0	0	NA	NA	NA	20	25	241	245	352	213	118	242	2	3	4	0.008	0.012	0.011
.	19.01.16-04.40.11-1-313065	127	16	16	3	0	3	592	14	14	0	0	NA	NA	NA	27	34	242	247	358	217	127	248	23	23	14	0.095	0.093	0.039
.	19.01.16-04.40.12-1-313066	234	16	16	5	0	3	609	13	13	0	0	NA	NA	NA	76	63	252	259	365	219	137	253	14	42	16	0.056	0.162	0.044
.	19.01.16-04.40.13-1-313067	87	4	4	1	0	1	577	2	2	0	0	NA	NA	NA	38	27	246	241	353	216	122	239	7	11	5	0.028	0.046	0.014
.	19.01.16-04.40.15-1-313068	153	18	18	4	0	4	604	16	16	0	0	NA	NA	NA	45	54	253	250	364	224	127	253	4	24	15	0.016	0.096	0.041
.	19.01.16-04.40.18-1-313072	94	9	9	1	0	1	593	7	7	0	0	NA	NA	NA	20	41	251	247	356	224	122	247	13	3	10	0.052	0.012	0.028
.	19.01.16-04.40.21-1-313088	110	9	9	2	0	2	585	8	8	0	0	NA	NA	NA	37	29	242	243	357	216	122	247	4	14	10	0.017	0.058	0.028
.	19.01.16-04.40.27-1-313090	383	58	58	19	0	13	656	52	52	0	0	NA	NA	NA	101	103	264	262	390	237	143	276	15	106	68	0.057	0.405	0.174
.	19.01.16-04.40.30-1-313091	233	32	32	11	0	7	621	30	30	0	0	NA	NA	NA	66	71	252	257	375	226	135	260	21	44	34	0.083	0.171	0.091
.	19.01.16-04.40.37-1-313097	84	3	3	0	0	0	567	2	2	0	0	NA	NA	NA	24	16	243	240	346	213	120	234	0	0	10	0	0	0.029
.	19.01.16-04.40.41-1-313102	180	49	49	12	0	9	601	45	45	0	0	NA	NA	NA	57	57	255	250	365	223	126	252	33	84	40	0.129	0.336	0.11
.	19.01.16-04.40.42-1-313105	60	6	6	2	0	2	573	5	5	0	0	NA	NA	NA	24	23	244	240	352	216	118	239	0	6	17	0	0.025	0.048
.	19.01.16-04.40.43-1-313106	181	35	35	10	0	10	608	32	32	0	0	NA	NA	NA	58	62	251	256	368	223	130	255	12	73	45	0.048	0.285	0.122
.	19.01.16-04.40.44-1-313107	73	2	2	2	0	2	567	1	1	0	0	NA	NA	NA	22	15	242	239	347	210	117	240	2	0	2	0.008	0	0.006
.	19.01.16-04.40.52-1-313115	94	3	3	1	0	0	584	1	1	0	0	NA	NA	NA	43	36	249	245	355	222	120	242	6	0	3	0.024	0	0.008
.	19.01.16-04.40.57-1-313119	229	17	17	6	0	4	629	16	16	0	0	NA	NA	NA	69	86	251	265	383	222	139	268	15	22	23	0.06	0.083	0.06
.	19.01.16-04.41.00-1-313121	238	21	21	4	0	3	630	19	19	0	0	NA	NA	NA	59	78	263	260	368	233	139	258	14	40	20	0.053	0.154	0.054
.	19.01.16-04.41.06-1-313122	61	2	2	0	0	0	350	1	1	0	0	NA	NA	NA	16	15	239	241	348	134	66	150	4	1	0	0.017	0.004	0
.	19.01.16-04.41.12-1-313123	120	11	11	3	0	3	579	9	9	0	0	NA	NA	NA	43	32	247	244	354	214	121	244	8	6	22	0.032	0.025	0.062
.	19.01.16-04.41.17-1-313124	57	2	2	1	0	1	574	1	1	0	0	NA	NA	NA	24	19	243	243	346	215	118	241	0	0	4	0	0	0.012
.	19.01.16-04.41.21-1-313143	59	4	4	0	0	0	583	3	3	0	0	NA	NA	NA	16	35	245	253	350	217	126	240	4	1	0	0.016	0.004	0
.	19.01.16-04.41.30-1-313148	62	2	2	0	0	0	574	1	1	0	0	NA	NA	NA	16	17	243	242	345	217	119	238	0	4	6	0	0.017	0.017
.	19.01.16-04.41.34-1-313149	92	5	5	0	0	0	575	4	4	0	0	NA	NA	NA	33	31	245	246	353	211	122	242	14	2	3	0.057	0.008	0.008
.	19.01.16-04.41.34-1-313150	91	4	4	0	0	0	581	2	2	0	0	NA	NA	NA	36	37	245	243	362	212	119	250	0	5	9	0	0.021	0.025
.	19.01.16-04.41.35-1-313151	128	7	7	2	0	2	595	6	6	0	0	NA	NA	NA	36	45	249	253	356	220	131	244	0	11	10	0	0.043	0.028
.	19.01.16-04.41.36-1-313152	123	11	11	2	0	2	583	10	10	0	0	NA	NA	NA	44	32	246	245	354	217	123	243	12	12	4	0.049	0.049	0.011
.	19.01.16-04.41.43-1-313160	62	2	2	0	0	0	294	1	1	0	0	NA	NA	NA	24	12	241	239	345	108	67	119	2	0	1	0.008	0	0.003
.	19.01.16-04.41.44-1-313162	178	20	20	4	0	2	596	18	18	0	0	NA	NA	NA	35	48	245	254	362	217	129	250	14	26	29	0.057	0.102	0.08
.	19.01.16-04.41.45-1-313164	31	1	1	0	0	0	0	0	0	0	0	NA	NA	NA	10	9	238	240	344	0	0	0	1	0	0	0.004	0	0
.	19.01.16-04.41.47-1-313167	32	1	1	1	0	1	0	0	0	0	0	NA	NA	NA	4	15	238	240	350	0	0	0	0	2	0	0	0.008	0
.	19.01.16-04.41.47-1-313168	33	1	1	0	0	0	0	0	0	0	0	NA	NA	NA	11	7	237	237	346	0	0	0	0	0	0	0	0	0
.	19.01.16-04.41.49-1-313171	122	4	4	1	0	0	587	2	2	0	0	NA	NA	NA	43	31	242	249	353	217	127	243	0	13	0	0	0.052	0
.	19.01.16-04.41.49-1-313172	120	10	10	4	0	4	596	9	9	0	0	NA	NA	NA	30	39	248	246	358	221	126	249	6	8	14	0.024	0.033	0.039
.	19.01.16-04.41.49-1-313173	62	3	3	0	0	0	572	2	2	0	0	NA	NA	NA	39	28	244	242	355	212	118	242	4	0	4	0.016	0	0.011
.	19.01.16-04.41.51-1-313174	88	3	3	0	0	0	585	1	1	0	0	NA	NA	NA	36	35	243	243	362	215	121	249	0	4	2	0	0.016	0.006
.	19.01.16-04.41.53-1-313175	88	4	4	0	0	0	582	3	3	0	0	NA	NA	NA	32	31	245	245	354	214	122	246	2	1	6	0.008	0.004	0.017
.	19.01.16-04.41.54-1-313177	95	15	15	7	0	6	574	13	13	0	0	NA	NA	NA	41	23	248	240	348	218	119	237	26	3	10	0.105	0.012	0.029
.	19.01.16-04.41.57-1-313181	123	8	8	0	0	0	588	7	7	0	0	NA	NA	NA	57	42	249	246	360	217	122	249	2	12	5	0.008	0.049	0.014
.	19.01.16-04.42.04-1-313183	123	6	6	2	0	2	582	4	4	0	0	NA	NA	NA	33	34	246	251	350	219	123	240	9	5	2	0.037	0.02	0.006
.	19.01.16-04.42.05-1-313184	177	23	23	2	0	1	591	22	22	0	0	NA	NA	NA	55	50	254	249	360	217	126	248	17	36	22	0.067	0.145	0.061
.	19.01.16-04.42.06-1-313185	36	1	1	0	0	0	0	0	0	0	0	NA	NA	NA	4	11	240	240	344	0	0	0	0	0	1	0	0	0.003
.	19.01.16-04.42.09-1-313186	59	2	2	2	0	2	567	1	1	0	0	NA	NA	NA	25	23	243	243	350	211	118	238	0	3	5	0	0.012	0.014
.	19.01.16-04.42.13-1-313187	114	10	10	4	0	4	584	8	8	0	0	NA	NA	NA	37	31	245	246	353	221	122	241	10	4	23	0.041	0.016	0.065
.	19.01.16-04.42.13-1-313188	96	13	13	4	0	3	578	12	12	0	0	NA	NA	NA	36	33	248	245	353	212	123	243	22	31	3	0.089	0.127	0.008
.	19.01.16-04.42.16-1-313189	183	19	19	7	0	4	598	17	17	0	0	NA	NA	NA	44	44	252	247	358	224	126	248	16	18	20	0.063	0.073	0.056
.	19.01.16-04.42.16-1-313190	92	3	3	1	0	1	571	2	2	0	0	NA	NA	NA	24	24	242	245	350	215	120	236	0	0	5	0	0	0.014
.	19.01.16-04.42.20-1-313213	150	10	10	1	0	1	591	8	8	0	0	NA	NA	NA	43	42	249	245	361	221	122	248	4	13	11	0.016	0.053	0.03
.	19.01.16-04.42.23-1-313214	231	46	46	12	0	9	615	39	39	0	0	NA	NA	NA	59	63	254	252	370	230	128	257	50	61	42	0.197	0.242	0.114
.	19.01.16-04.42.25-1-313215	169	15	15	3	0	2	619	13	13	0	0	NA	NA	NA	52	75	259	254	375	229	130	260	25	6	23	0.097	0.024	0.061
.	19.01.16-04.42.30-1-313216	185	14	14	4	0	4	613	13	13	0	0	NA	NA	NA	67	62	253	258	364	227	129	257	14	32	11	0.055	0.124	0.03
.	19.01.16-04.42.35-1-313217	116	4	4	0	0	0	580	3	3	0	0	NA	NA	NA	31	31	244	247	353	218	120	242	4	3	4	0.016	0.012	0.011
.	19.01.16-04.42.37-1-313223	112	9	9	2	0	2	586	8	8	0	0	NA	NA	NA	31	36	251	245	353	224	119	243	7	13	2	0.028	0.053	0.006
.	19.01.16-04.42.39-1-313226	59	2	2	3	0	2	573	1	1	0	0	NA	NA	NA	23	21	238	242	354	212	119	242	0	3	0	0	0.012	0
.	19.01.16-04.42.46-1-313234	113	5	5	3	0	1	594	3	3	0	0	NA	NA	NA	29	38	243	245	363	218	122	254	0	5	10	0	0.02	0.028
.	19.01.16-04.42.46-1-313235	124	6	6	1	0	1	582	5	5	0	0	NA	NA	NA	37	29	246	243	353	216	124	242	3	13	0	0.012	0.053	0
.	19.01.16-04.42.51-1-313239	180	34	34	11	0	9	599	32	32	0	0	NA	NA	NA	58	50	247	252	364	218	128	253	12	68	29	0.049	0.27	0.08
.	19.01.16-04.42.52-1-313240	377	26	26	11	0	10	670	22	22	0	0	NA	NA	NA	97	128	264	273	404	234	150	286	24	66	26	0.091	0.242	0.064
.	19.01.16-04.42.53-1-313241	60	2	2	1	0	1	573	1	1	0	0	NA	NA	NA	29	20	242	244	347	213	122	238	3	8	0	0.012	0.033	0
.	19.01.16-04.42.56-1-313246	149	8	8	3	0	3	604	7	7	0	0	NA	NA	NA	46	49	253	249	360	227	128	249	4	8	11	0.016	0.032	0.031
.	19.01.16-04.42.56-1-313247	295	27	27	9	0	6	631	25	25	0	0	NA	NA	NA	74	85	257	261	380	232	138	261	30	43	26	0.117	0.165	0.068
.	19.01.16-04.43.01-1-313249	94	9	9	2	0	2	585	4	4	0	0	NA	NA	NA	41	41	244	252	358	215	124	246	6	26	7	0.025	0.103	0.02
.	19.01.16-04.43.03-1-313250	179	12	12	2	0	1	622	11	11	0	0	NA	NA	NA	44	72	260	257	368	232	134	256	20	6	11	0.077	0.023	0.03
.	19.01.16-04.43.06-1-313251	87	3	3	1	0	1	578	2	2	0	0	NA	NA	NA	16	29	244	243	355	214	119	245	0	0	10	0	0	0.028
.	19.01.16-04.43.16-1-313252	117	12	12	2	0	2	593	11	11	0	0	NA	NA	NA	41	43	246	249	361	220	125	248	14	3	15	0.057	0.012	0.042
.	19.01.16-04.43.21-1-313272	144	10	10	4	0	3	594	9	9	0	0	NA	NA	NA	53	46	251	248	360	224	123	247	14	6	6	0.056	0.024	0.017
.	19.01.16-04.43.22-1-313273	36	1	1	0	0	0	0	0	0	0	0	NA	NA	NA	5	15	239	238	351	0	0	0	0	0	0	0	0	0
.	19.01.16-04.43.23-1-313274	120	15	15	3	0	3	578	13	13	0	0	NA	NA	NA	38	28	244	246	351	215	120	243	4	27	10	0.016	0.11	0.028
.	19.01.16-04.43.26-1-313275	122	14	14	1	0	1	594	12	12	0	0	NA	NA	NA	36	38	247	249	355	223	126	245	8	17	8	0.032	0.068	0.023
.	19.01.16-04.43.26-1-313276	61	3	3	0	0	0	579	2	2	0	0	NA	NA	NA	25	31	242	245	357	212	120	247	0	4	4	0	0.016	0.011
.	19.01.16-04.43.31-1-313281	185	28	28	8	0	7	622	23	23	0	0	NA	NA	NA	57	72	260	256	369	235	131	256	10	55	23	0.038	0.215	0.062
.	19.01.16-04.43.34-1-313282	31	1	1	0	0	0	0	0	0	0	0	NA	NA	NA	8	15	243	239	346	0	0	0	0	0	0	0	0	0
.	19.01.16-04.43.36-1-313283	202	10	10	3	0	3	600	7	7	0	0	NA	NA	NA	58	57	250	257	363	219	132	249	6	28	8	0.024	0.109	0.022
.	19.01.16-04.43.39-1-313286	67	2	2	0	0	0	397	0	0	0	0	NA	NA	NA	14	14	243	239	345	154	81	162	0	1	1	0	0.004	0.003
.	19.01.16-04.43.39-1-313287	63	3	3	1	0	1	568	2	2	0	0	NA	NA	NA	22	23	243	244	349	216	118	234	0	0	3	0	0	0.009
.	19.01.16-04.43.39-1-313288	32	1	1	0	0	0	0	0	0	0	0	NA	NA	NA	8	13	237	241	348	0	0	0	0	2	0	0	0.008	0
.	19.01.16-04.43.42-1-313292	59	2	2	2	0	2	103	1	1	0	0	NA	NA	NA	17	18	243	240	348	46	15	42	0	0	1	0	0	0.003
.	19.01.16-04.43.43-1-313294	31	1	1	0	0	0	0	0	0	0	0	NA	NA	NA	9	6	238	238	343	0	0	0	0	1	0	0	0.004	0
.	19.01.16-04.43.45-1-313297	114	6	6	1	0	1	592	5	5	0	0	NA	NA	NA	37	40	244	246	363	217	122	253	3	13	5	0.012	0.053	0.014
.	19.01.16-04.43.46-1-313299	66	2	2	1	0	1	589	0	0	0	0	NA	NA	NA	21	33	244	244	358	219	122	248	4	7	0	0.016	0.029	0
.	19.01.16-04.43.49-1-313303	82	5	5	1	0	1	572	3	3	0	0	NA	NA	NA	30	25	243	242	353	213	120	239	6	6	2	0.025	0.025	0.006
.	19.01.16-04.43.49-1-313304	156	12	12	4	0	1	603	10	10	0	0	NA	NA	NA	59	53	249	252	365	220	126	257	19	7	16	0.076	0.028	0.044
.	19.01.16-04.43.53-1-313305	95	10	10	0	0	0	580	8	8	0	0	NA	NA	NA	33	35	247	251	350	217	126	237	4	17	5	0.016	0.068	0.014
.	19.01.16-04.43.55-1-313307	29	1	1	0	0	0	0	0	0	0	0	NA	NA	NA	5	12	240	238	347	0	0	0	0	0	0	0	0	0
.	19.01.16-04.43.56-1-313311	143	21	21	3	0	2	586	20	20	0	0	NA	NA	NA	50	36	243	247	359	216	125	245	10	11	24	0.041	0.045	0.067
.	19.01.16-04.44.00-1-313312	61	2	2	0	0	0	348	1	1	0	0	NA	NA	NA	17	16	241	241	347	136	70	142	0	0	1	0	0	0.003
.	19.01.16-04.44.00-1-313313	62	2	2	1	0	1	298	1	1	0	0	NA	NA	NA	13	15	242	240	346	119	64	115	0	0	9	0	0	0.026
.	19.01.16-04.44.03-1-313314	181	9	9	2	0	2	609	7	7	0	0	NA	NA	NA	57	70	246	255	382	216	128	265	8	11	4	0.033	0.043	0.01
.	19.01.16-04.44.05-1-313315	60	2	2	0	0	0	576	1	1	0	0	NA	NA	NA	22	27	247	244	349	219	119	238	0	9	0	0	0.037	0
.	19.01.16-04.44.10-1-313316	174	15	15	4	0	3	589	13	13	0	0	NA	NA	NA	49	40	250	244	359	224	120	245	8	15	21	0.032	0.061	0.058
.	19.01.16-04.44.11-1-313318	237	34	34	8	0	7	610	33	33	0	0	NA	NA	NA	83	65	258	251	369	226	123	261	25	98	19	0.097	0.39	0.051
.	19.01.16-04.44.13-1-313319	62	3	3	1	0	0	575	1	1	0	0	NA	NA	NA	18	25	241	246	351	214	124	237	1	0	3	0.004	0	0.009
.	19.01.16-04.44.13-1-313320	235	13	13	4	0	3	617	11	11	0	0	NA	NA	NA	67	76	256	256	377	227	128	262	12	35	7	0.047	0.137	0.019
.	19.01.16-04.44.19-1-313339	150	16	16	6	0	6	588	13	13	0	0	NA	NA	NA	61	50	251	247	365	214	123	251	22	23	15	0.088	0.093	0.041
.	19.01.16-04.44.19-1-313340	90	4	4	0	0	0	571	3	3	0	0	NA	NA	NA	30	27	244	243	353	209	121	241	6	0	2	0.025	0	0.006
.	19.01.16-04.44.23-1-313341	185	21	21	3	0	3	598	18	18	0	0	NA	NA	NA	54	45	249	248	361	220	127	251	23	32	12	0.092	0.129	0.033
.	19.01.16-04.44.25-1-313342	227	22	22	8	0	7	627	19	19	0	0	NA	NA	NA	55	76	256	261	372	228	138	261	0	19	41	0	0.073	0.11
.	19.01.16-04.44.27-1-313343	141	22	22	6	0	4	592	20	20	0	0	NA	NA	NA	48	44	253	244	360	221	122	249	36	14	22	0.142	0.057	0.061
.	19.01.16-04.44.33-1-313345	200	28	28	9	0	8	597	25	25	0	0	NA	NA	NA	74	53	252	252	362	220	128	249	24	53	23	0.095	0.21	0.064
.	19.01.16-04.44.35-1-313346	178	14	14	5	0	3	609	11	11	0	0	NA	NA	NA	51	61	255	256	363	227	132	250	6	19	28	0.024	0.074	0.077
.	19.01.16-04.44.43-1-313358	152	11	11	4	0	3	604	9	9	0	0	NA	NA	NA	43	51	254	253	357	226	131	247	7	16	21	0.028	0.063	0.059
.	19.01.16-04.44.46-1-313363	92	15	15	4	0	2	578	14	14	0	0	NA	NA	NA	20	24	243	244	350	217	123	238	20	5	16	0.082	0.02	0.046
.	19.01.16-04.44.57-1-313369	233	12	12	3	0	3	627	10	10	0	0	NA	NA	NA	57	75	258	255	375	230	132	265	6	10	19	0.023	0.039	0.051
.	19.01.16-04.44.58-1-313371	120	9	9	2	0	2	596	8	8	0	0	NA	NA	NA	25	41	250	247	357	222	126	248	3	12	9	0.012	0.049	0.025
.	19.01.16-04.45.10-1-313372	269	40	40	11	0	6	618	35	35	0	0	NA	NA	NA	67	69	263	252	367	234	127	257	31	68	35	0.118	0.27	0.095
.	19.01.16-04.45.11-1-313373	62	2	2	0	0	0	575	1	1	0	0	NA	NA	NA	29	23	241	245	350	214	123	238	10	0	0	0.041	0	0
.	19.01.16-04.45.17-1-313374	209	24	24	13	0	6	604	22	22	0	0	NA	NA	NA	56	59	252	244	376	217	123	264	49	26	22	0.194	0.107	0.059
.	19.01.16-04.45.17-1-313378	64	2	2	0	0	0	396	1	1	0	0	NA	NA	NA	13	13	238	240	348	145	79	172	1	0	0	0.004	0	0
.	19.01.16-04.45.20-1-313394	152	25	25	12	0	10	596	23	23	0	0	NA	NA	NA	54	57	256	255	359	225	127	244	32	34	13	0.125	0.133	0.036
.	19.01.16-04.45.23-1-313395	96	3	3	0	0	0	581	1	1	0	0	NA	NA	NA	33	29	242	245	355	214	123	244	4	0	4	0.017	0	0.011
.	19.01.16-04.45.24-1-313396	68	2	2	0	0	0	297	1	1	0	0	NA	NA	NA	14	25	244	242	352	118	65	114	0	0	3	0	0	0.009
.	19.01.16-04.45.28-1-313402	35	1	1	1	0	1	0	0	0	0	0	NA	NA	NA	11	10	237	239	347	0	0	0	0	0	2	0	0	0.006
.	19.01.16-04.45.29-1-313403	259	28	28	5	0	3	605	25	25	0	0	NA	NA	NA	90	60	250	255	368	219	132	254	26	58	22	0.104	0.227	0.06
.	19.01.16-04.45.31-1-313404	64	2	2	0	0	0	549	1	1	0	0	NA	NA	NA	15	14	240	240	347	208	113	228	0	2	0	0	0.008	0
.	19.01.16-04.45.32-1-313405	173	16	16	3	0	3	616	15	15	0	0	NA	NA	NA	57	64	258	249	370	230	125	261	9	43	24	0.035	0.173	0.065
.	19.01.16-04.45.35-1-313406	112	9	9	2	0	2	592	7	7	0	0	NA	NA	NA	39	35	249	249	350	224	126	242	6	24	0	0.024	0.096	0
.	19.01.16-04.45.37-1-313407	145	9	9	1	0	0	594	8	8	0	0	NA	NA	NA	34	45	245	253	360	216	128	250	9	22	7	0.037	0.087	0.019
.	19.01.16-04.45.42-1-313413	94	6	6	2	0	2	584	5	5	0	0	NA	NA	NA	40	35	240	247	361	213	123	248	0	7	5	0	0.028	0.014
.	19.01.16-04.45.55-1-313423	94	8	8	3	0	3	585	4	4	0	0	NA	NA	NA	26	35	246	248	354	217	125	243	12	2	8	0.049	0.008	0.023
.	19.01.16-04.45.57-1-313427	89	7	7	0	0	0	579	4	4	0	0	NA	NA	NA	22	31	247	245	352	217	122	240	9	0	6	0.036	0	0.017
.	19.01.16-04.45.58-1-313428	205	40	40	13	0	12	614	38	38	0	0	NA	NA	NA	47	69	253	255	374	225	129	260	34	53	31	0.134	0.208	0.083
.	19.01.16-04.45.59-1-313429	93	8	8	2	0	1	585	6	6	0	0	NA	NA	NA	35	38	248	247	356	216	122	247	9	7	2	0.036	0.028	0.006
.	19.01.16-04.46.01-1-313430	175	26	26	4	0	4	588	25	25	0	0	NA	NA	NA	41	44	247	248	362	215	121	252	31	32	32	0.126	0.129	0.088
.	19.01.16-04.46.03-1-313431	64	3	3	1	0	1	581	2	2	0	0	NA	NA	NA	32	29	245	245	352	217	125	239	0	0	12	0	0	0.034
.	19.01.16-04.46.07-1-313432	33	1	1	0	0	0	0	0	0	0	0	NA	NA	NA	6	4	237	239	341	0	0	0	0	0	2	0	0	0.006
.	19.01.16-04.46.10-1-313433	57	2	2	0	0	0	0	1	1	0	0	NA	NA	NA	16	22	244	242	349	0	0	0	0	1	0	0	0.004	0
.	19.01.16-04.46.11-1-313434	154	15	15	5	0	3	612	14	14	0	0	NA	NA	NA	52	65	255	254	369	228	129	255	5	21	19	0.02	0.083	0.051
.	19.01.16-04.46.13-1-313435	290	38	38	10	0	6	640	33	33	0	0	NA	NA	NA	93	99	264	266	382	232	142	266	49	50	39	0.186	0.188	0.102
.	19.01.16-04.46.14-1-313436	63	2	2	0	0	0	500	1	1	0	0	NA	NA	NA	17	14	239	243	345	188	109	203	0	4	2	0	0.016	0.006
.	19.01.16-04.46.15-1-313437	66	11	11	3	0	3	577	9	9	0	0	NA	NA	NA	25	22	244	240	351	214	121	242	6	3	20	0.025	0.012	0.057
.	19.01.16-04.46.18-1-313447	72	3	3	1	0	1	583	1	1	0	0	NA	NA	NA	19	30	246	245	352	220	121	242	4	0	5	0.016	0	0.014
.	19.01.16-04.46.18-1-313463	56	2	2	1	0	1	571	1	1	0	0	NA	NA	NA	18	17	239	243	348	210	120	241	0	1	2	0	0.004	0.006
.	19.01.16-04.46.25-1-313468	122	17	17	6	0	5	582	13	13	0	0	NA	NA	NA	36	36	244	249	356	214	123	245	18	4	14	0.074	0.016	0.039
.	19.01.16-04.46.32-1-313469	152	18	18	3	0	3	594	17	17	0	0	NA	NA	NA	52	50	245	257	361	213	132	249	4	24	21	0.016	0.093	0.058
.	19.01.16-04.46.34-1-313470	63	3	3	1	0	1	574	2	2	0	0	NA	NA	NA	30	24	243	241	353	217	116	241	9	0	7	0.037	0	0.02
.	19.01.16-04.46.37-1-313472	54	2	2	0	0	0	568	1	1	0	0	NA	NA	NA	25	16	241	241	347	214	118	236	0	2	5	0	0.008	0.014
.	19.01.16-04.46.37-1-313477	203	27	27	8	0	5	616	25	25	0	0	NA	NA	NA	51	58	256	250	365	231	128	257	24	36	31	0.094	0.144	0.085
.	19.01.16-04.46.43-1-313485	125	10	10	3	0	3	581	8	8	0	0	NA	NA	NA	65	39	247	249	356	217	124	240	5	2	30	0.02	0.008	0.084
.	19.01.16-04.46.47-1-313490	111	8	8	5	0	4	579	7	7	0	0	NA	NA	NA	33	31	243	246	355	215	121	243	16	19	5	0.066	0.077	0.014
.	19.01.16-04.46.50-1-313493	69	2	2	1	0	1	567	0	0	0	0	NA	NA	NA	27	16	241	240	348	214	116	237	0	0	1	0	0	0.003
.	19.01.16-04.46.50-1-313494	58	2	2	0	0	0	248	1	1	0	0	NA	NA	NA	24	19	244	243	345	94	52	102	2	0	1	0.008	0	0.003
.	19.01.16-04.46.54-1-313496	35	1	1	0	0	0	0	0	0	0	0	NA	NA	NA	10	9	237	238	347	0	0	0	0	0	2	0	0	0.006
.	19.01.16-04.46.57-1-313500	84	3	3	2	0	1	569	1	1	0	0	NA	NA	NA	32	15	238	240	350	212	118	239	0	6	2	0	0.025	0.006
.	19.01.16-04.46.58-1-313501	37	1	1	0	0	0	0	0	0	0	0	NA	NA	NA	10	18	243	240	348	0	0	0	1	0	0	0.004	0	0
.	19.01.16-04.47.00-1-313502	35	1	1	0	0	0	0	0	0	0	0	NA	NA	NA	8	8	240	237	344	0	0	0	0	1	0	0	0.004	0
.	19.01.16-04.47.01-1-313503	57	2	2	0	0	0	0	1	1	0	0	NA	NA	NA	18	16	242	241	346	0	0	0	3	0	0	0.012	0	0
.	19.01.16-04.47.01-1-313504	146	6	6	0	0	0	598	5	5	0	0	NA	NA	NA	38	51	252	247	365	222	123	253	0	14	3	0	0.057	0.008
.	19.01.16-04.47.03-1-313506	176	16	16	3	0	1	594	15	15	0	0	NA	NA	NA	62	48	249	253	359	219	129	246	5	37	22	0.02	0.146	0.061
.	19.01.16-04.47.04-1-313507	183	19	19	2	0	0	609	17	17	0	0	NA	NA	NA	57	64	254	257	366	226	132	251	4	22	26	0.016	0.086	0.071
.	19.01.16-04.47.05-1-313508	92	7	7	2	0	1	581	5	5	0	0	NA	NA	NA	31	30	249	242	352	219	120	242	7	5	5	0.028	0.021	0.014
.	19.01.16-04.47.08-1-313509	149	11	11	1	0	1	596	7	7	0	0	NA	NA	NA	44	45	249	251	358	221	128	247	0	6	20	0	0.024	0.056
.	19.01.16-04.47.09-1-313510	88	4	4	0	0	0	580	3	3	0	0	NA	NA	NA	38	35	243	253	352	212	127	241	15	0	0	0.062	0	0
.	19.01.16-04.47.10-1-313511	63	3	3	0	0	0	568	2	2	0	0	NA	NA	NA	27	22	239	245	351	209	121	238	0	2	2	0	0.008	0.006
.	19.01.16-04.47.16-1-313512	158	9	9	1	0	1	591	8	8	0	0	NA	NA	NA	48	45	248	248	362	217	123	251	12	5	17	0.048	0.02	0.047
.	19.01.16-04.47.20-1-313531	32	1	1	0	0	0	0	0	0	0	0	NA	NA	NA	10	7	237	239	344	0	0	0	0	0	2	0	0	0.006
.	19.01.16-04.47.22-1-313532	145	11	11	3	0	2	589	9	9	0	0	NA	NA	NA	52	43	252	247	357	223	120	246	9	7	14	0.036	0.028	0.039
.	19.01.16-04.47.23-1-313533	176	16	16	5	0	5	600	15	15	0	0	NA	NA	NA	55	55	248	258	362	219	133	248	16	26	15	0.065	0.101	0.041
.	19.01.16-04.47.24-1-313534	150	8	8	2	0	1	594	7	7	0	0	NA	NA	NA	49	54	254	251	362	221	123	250	10	10	13	0.039	0.04	0.036
.	19.01.16-04.47.24-1-313535	86	5	5	1	0	1	576	4	4	0	0	NA	NA	NA	41	32	240	245	360	209	122	245	10	9	5	0.042	0.037	0.014
.	19.01.16-04.47.29-1-313540	60	2	2	0	0	0	254	1	1	0	0	NA	NA	NA	13	23	242	245	349	103	52	99	0	0	2	0	0	0.006
.	19.01.16-04.47.32-1-313541	202	19	19	10	0	4	609	16	16	0	0	NA	NA	NA	67	66	253	263	363	223	134	252	33	34	26	0.13	0.129	0.072
.	19.01.16-04.47.38-1-313544	147	52	52	6	0	4	601	49	49	0	0	NA	NA	NA	34	49	249	248	365	221	127	253	28	66	50	0.112	0.266	0.137
.	19.01.16-04.47.38-1-313545	66	2	2	0	0	0	576	1	1	0	0	NA	NA	NA	27	26	246	241	352	217	119	240	1	2	0	0.004	0.008	0
.	19.01.16-04.47.39-1-313546	67	5	5	0	0	0	570	4	4	0	0	NA	NA	NA	30	22	244	242	349	209	120	241	2	10	3	0.008	0.041	0.009
.	19.01.16-04.47.42-1-313550	61	3	3	1	0	1	571	2	2	0	0	NA	NA	NA	24	19	239	241	352	212	118	241	0	1	10	0	0.004	0.028
.	19.01.16-04.47.44-1-313553	119	4	4	2	0	2	587	3	3	0	0	NA	NA	NA	33	37	246	247	357	219	123	245	6	3	1	0.024	0.012	0.003
.	19.01.16-04.47.46-1-313556	117	6	6	1	0	1	573	5	5	0	0	NA	NA	NA	41	26	239	245	355	210	121	242	3	10	3	0.013	0.041	0.008
.	19.01.16-04.47.48-1-313558	31	1	1	0	0	0	0	0	0	0	0	NA	NA	NA	4	11	237	240	347	0	0	0	4	0	0	0.017	0	0
.	19.01.16-04.47.50-1-313561	148	9	9	5	0	4	596	7	7	0	0	NA	NA	NA	28	42	250	244	361	223	125	248	10	4	14	0.04	0.016	0.039
.	19.01.16-04.47.53-1-313562	125	4	4	0	0	0	581	2	2	0	0	NA	NA	NA	63	35	246	244	358	217	117	247	0	10	3	0	0.041	0.008
.	19.01.16-04.47.56-1-313567	123	8	8	4	0	3	581	7	7	0	0	NA	NA	NA	29	28	246	245	350	217	123	241	0	23	9	0	0.094	0.026
.	19.01.16-04.47.57-1-313568	147	10	10	3	0	3	602	8	8	0	0	NA	NA	NA	57	52	252	252	361	226	128	248	5	17	4	0.02	0.067	0.011
.	19.01.16-04.48.01-1-313570	146	23	23	6	0	4	601	22	22	0	0	NA	NA	NA	46	48	253	247	361	222	127	252	25	35	41	0.099	0.142	0.114
.	19.01.16-04.48.02-1-313571	397	20	20	9	0	8	666	16	16	0	0	NA	NA	NA	119	114	268	266	393	241	144	281	14	30	17	0.052	0.113	0.043
.	19.01.16-04.48.07-1-313572	114	5	5	1	0	1	591	4	4	0	0	NA	NA	NA	28	39	243	248	361	215	125	251	7	5	2	0.029	0.02	0.006
.	19.01.16-04.48.08-1-313573	121	11	11	3	0	2	596	8	8	0	0	NA	NA	NA	47	45	243	246	369	215	122	259	8	20	3	0.033	0.081	0.008
.	19.01.16-04.48.09-1-313574	103	9	9	4	0	3	579	7	7	0	0	NA	NA	NA	42	35	246	245	357	217	118	244	13	4	22	0.053	0.016	0.062
.	19.01.16-04.48.18-1-313579	182	27	27	10	0	6	605	23	23	0	0	NA	NA	NA	68	58	258	254	359	229	131	245	8	64	36	0.031	0.252	0.1
.	19.01.16-04.48.21-1-313595	64	2	2	2	0	1	580	1	1	0	0	NA	NA	NA	25	26	246	244	349	221	119	240	0	2	1	0	0.008	0.003
.	19.01.16-04.48.24-1-313596	35	1	1	0	0	0	0	0	0	0	0	NA	NA	NA	3	12	240	239	346	0	0	0	0	0	1	0	0	0.003
.	19.01.16-04.48.26-1-313597	175	16	16	8	0	6	604	15	15	0	0	NA	NA	NA	54	60	259	252	362	231	123	250	27	19	22	0.104	0.075	0.061
.	19.01.16-04.48.30-1-313598	59	2	2	0	0	0	568	1	1	0	0	NA	NA	NA	25	18	239	243	349	212	119	237	1	1	0	0.004	0.004	0
.	19.01.16-04.48.32-1-313599	59	3	3	1	0	1	573	2	2	0	0	NA	NA	NA	21	25	242	243	353	214	119	240	6	0	0	0.025	0	0
.	19.01.16-04.48.34-1-313600	34	1	1	0	0	0	0	0	0	0	0	NA	NA	NA	6	13	239	238	349	0	0	0	0	0	2	0	0	0.006
.	19.01.16-04.48.37-1-313602	34	1	1	0	0	0	0	0	0	0	0	NA	NA	NA	6	8	238	238	345	0	0	0	0	0	0	0	0	0
.	19.01.16-04.48.37-1-313603	149	9	9	1	0	1	604	8	8	0	0	NA	NA	NA	44	56	255	249	365	228	121	255	0	12	12	0	0.048	0.033
.	19.01.16-04.48.39-1-313610	89	7	7	0	0	0	568	6	6	0	0	NA	NA	NA	26	16	240	240	349	213	119	236	0	16	3	0	0.067	0.009
.	19.01.16-04.48.41-1-313613	90	10	10	3	0	3	576	9	9	0	0	NA	NA	NA	30	29	243	244	355	208	123	245	15	19	4	0.062	0.078	0.011
.	19.01.16-04.48.42-1-313615	64	3	3	0	0	0	578	2	2	0	0	NA	NA	NA	30	31	247	244	353	216	121	241	3	0	2	0.012	0	0.006
.	19.01.16-04.48.46-1-313620	116	7	7	2	0	1	570	5	5	0	0	NA	NA	NA	35	26	243	243	353	211	116	243	4	11	2	0.016	0.045	0.006
.	19.01.16-04.48.47-1-313623	88	6	6	0	0	0	574	5	5	0	0	NA	NA	NA	27	21	244	242	348	214	122	238	0	3	12	0	0.012	0.034
.	19.01.16-04.48.54-1-313626	206	20	20	4	0	4	608	18	18	0	0	NA	NA	NA	65	64	250	264	363	221	140	247	9	50	11	0.036	0.189	0.03
.	19.01.16-04.48.57-1-313630	155	12	12	3	0	3	599	10	10	0	0	NA	NA	NA	56	45	253	248	357	225	126	248	4	25	2	0.016	0.101	0.006
.	19.01.16-04.48.57-1-313631	100	9	9	1	0	1	586	7	7	0	0	NA	NA	NA	35	43	242	255	359	210	127	249	9	9	9	0.037	0.035	0.025
.	19.01.16-04.48.57-1-313632	66	4	4	0	0	0	578	2	2	0	0	NA	NA	NA	19	30	245	249	349	215	122	241	6	0	2	0.024	0	0.006
.	19.01.16-04.48.58-1-313633	240	20	20	6	0	5	615	17	17	0	0	NA	NA	NA	70	67	254	256	370	225	132	258	13	8	48	0.051	0.031	0.13
.	19.01.16-04.49.03-1-313634	273	28	28	11	0	8	613	27	27	0	0	NA	NA	NA	80	65	254	259	365	222	136	255	18	69	26	0.071	0.266	0.071
.	19.01.16-04.49.03-1-313635	202	17	17	4	0	4	600	16	16	0	0	NA	NA	NA	72	52	252	253	360	224	127	249	19	18	16	0.075	0.071	0.044
.	19.01.16-04.49.06-1-313636	177	12	12	3	0	3	602	11	11	0	0	NA	NA	NA	43	50	255	251	357	226	125	251	35	18	3	0.137	0.072	0.008
.	19.01.16-04.49.11-1-313638	87	6	6	1	0	1	573	5	5	0	0	NA	NA	NA	35	27	245	245	350	214	120	239	3	14	1	0.012	0.057	0.003
.	19.01.16-04.49.17-1-313639	155	8	8	3	0	3	607	7	7	0	0	NA	NA	NA	62	53	251	249	366	227	126	254	5	5	18	0.02	0.02	0.049
.	19.01.16-04.49.21-1-313658	66	4	4	2	0	2	575	3	3	0	0	NA	NA	NA	19	23	242	240	354	213	118	244	13	0	0	0.054	0	0
.	19.01.16-04.49.28-1-313659	207	23	23	9	0	7	604	18	18	0	0	NA	NA	NA	65	58	261	252	358	230	125	249	35	19	34	0.134	0.075	0.095
.	19.01.16-04.49.28-1-313660	120	4	4	1	0	1	587	2	2	0	0	NA	NA	NA	28	31	250	246	348	222	125	240	10	0	7	0.04	0	0.02
.	19.01.16-04.49.30-1-313665	153	13	13	2	0	1	607	12	12	0	0	NA	NA	NA	53	57	255	256	359	224	134	249	0	27	14	0	0.105	0.039
.	19.01.16-04.49.30-1-313666	33	1	1	0	0	0	0	0	0	0	0	NA	NA	NA	3	12	243	237	345	0	0	0	0	0	1	0	0	0.003
.	19.01.16-04.49.33-1-313668	63	2	2	1	0	1	448	1	1	0	0	NA	NA	NA	12	18	244	237	350	168	94	186	2	0	0	0.008	0	0
.	19.01.16-04.49.33-1-313669	59	3	3	1	0	1	567	2	2	0	0	NA	NA	NA	23	21	244	244	346	211	119	237	2	1	2	0.008	0.004	0.006
.	19.01.16-04.49.36-1-313670	34	1	1	0	0	0	0	0	0	0	0	NA	NA	NA	12	11	241	240	343	0	0	0	0	0	1	0	0	0.003
.	19.01.16-04.49.37-1-313671	141	8	8	2	0	2	602	7	7	0	0	NA	NA	NA	42	53	251	250	365	225	125	252	0	11	11	0	0.044	0.03
.	19.01.16-04.49.39-1-313673	31	1	1	0	0	0	0	0	0	0	0	NA	NA	NA	9	9	237	238	347	0	0	0	0	0	1	0	0	0.003
.	19.01.16-04.49.41-1-313677	179	36	36	14	0	9	592	32	32	0	0	NA	NA	NA	47	41	246	248	360	220	121	251	24	43	62	0.098	0.173	0.172
.	19.01.16-04.49.44-1-313681	90	9	9	1	0	1	587	7	7	0	0	NA	NA	NA	36	32	242	245	358	217	124	246	8	5	7	0.033	0.02	0.02
.	19.01.16-04.49.45-1-313683	154	25	25	10	0	5	613	22	22	0	0	NA	NA	NA	52	61	260	248	366	233	123	257	23	46	22	0.088	0.185	0.06
.	19.01.16-04.49.47-1-313685	32	1	1	1	0	1	0	0	0	0	0	NA	NA	NA	8	4	237	237	343	0	0	0	0	0	2	0	0	0.006
.	19.01.16-04.49.49-1-313689	87	3	3	0	0	0	582	2	2	0	0	NA	NA	NA	16	31	243	246	355	216	120	246	0	2	0	0	0.008	0
.	19.01.16-04.49.49-1-313690	64	2	2	1	0	1	568	1	1	0	0	NA	NA	NA	34	21	246	239	349	215	114	239	0	1	3	0	0.004	0.009
.	19.01.16-04.49.52-1-313691	32	1	1	0	0	0	0	0	0	0	0	NA	NA	NA	15	14	237	238	352	0	0	0	0	0	1	0	0	0.003
.	19.01.16-04.49.55-1-313694	144	26	26	6	0	5	594	24	24	0	0	NA	NA	NA	49	44	255	248	354	225	125	244	22	21	37	0.086	0.085	0.105
.	19.01.16-04.49.56-1-313696	119	10	10	0	0	0	586	8	8	0	0	NA	NA	NA	34	34	240	248	359	213	126	247	4	5	6	0.017	0.02	0.017
.	19.01.16-04.50.01-1-313702	150	6	6	1	0	1	588	5	5	0	0	NA	NA	NA	41	40	248	244	361	215	122	251	8	14	6	0.032	0.057	0.017
.	19.01.16-04.50.01-1-313703	61	5	5	2	0	1	570	4	4	0	0	NA	NA	NA	22	13	243	239	344	215	118	237	6	6	0	0.025	0.025	0
.	19.01.16-04.50.02-1-313704	33	1	1	0	0	0	0	0	0	0	0	NA	NA	NA	5	6	236	239	344	0	0	0	0	2	0	0	0.008	0
.	19.01.16-04.50.03-1-313705	59	2	2	0	0	0	579	1	1	0	0	NA	NA	NA	22	29	240	245	357	212	122	245	4	3	0	0.017	0.012	0
.	19.01.16-04.50.04-1-313706	122	11	11	3	0	1	592	9	9	0	0	NA	NA	NA	46	47	247	252	361	220	127	245	10	16	6	0.04	0.063	0.017
.	19.01.16-04.50.16-1-313707	119	18	18	6	0	3	585	15	15	0	0	NA	NA	NA	40	31	247	243	354	219	122	244	6	35	9	0.024	0.144	0.025
.	19.01.16-04.50.16-1-313708	151	13	13	4	0	4	591	10	10	0	0	NA	NA	NA	61	35	246	246	356	219	125	247	11	16	7	0.045	0.065	0.02
.	19.01.16-04.50.16-1-313709	129	6	6	1	0	1	603	4	4	0	0	NA	NA	NA	37	48	251	246	364	226	123	254	0	35	0	0	0.142	0
.	19.01.16-04.50.20-1-313728	68	2	2	0	0	0	588	1	1	0	0	NA	NA	NA	31	40	249	250	354	222	123	243	0	4	1	0	0.016	0.003
.	19.01.16-04.50.26-1-313730	32	1	1	0	0	0	0	0	0	0	0	NA	NA	NA	4	10	238	239	346	0	0	0	3	0	0	0.013	0	0
.	19.01.16-04.50.27-1-313731	87	8	8	0	0	0	577	6	6	0	0	NA	NA	NA	31	28	248	241	352	217	120	240	9	3	2	0.036	0.012	0.006
.	19.01.16-04.50.28-1-313732	92	3	3	1	0	1	570	2	2	0	0	NA	NA	NA	27	20	242	243	348	215	122	233	0	0	5	0	0	0.014
.	19.01.16-04.50.34-1-313733	213	16	16	5	0	3	608	12	12	0	0	NA	NA	NA	58	57	255	252	363	226	128	254	12	29	18	0.047	0.115	0.05
.	19.01.16-04.50.34-1-313734	204	18	18	7	0	4	602	16	16	0	0	NA	NA	NA	66	55	254	250	364	226	130	246	19	52	17	0.075	0.208	0.047
.	19.01.16-04.50.34-1-313735	145	7	7	2	0	2	600	6	6	0	0	NA	NA	NA	47	45	252	247	359	227	125	248	11	8	8	0.044	0.032	0.022
.	19.01.16-04.50.36-1-313736	58	4	4	0	0	0	579	3	3	0	0	NA	NA	NA	22	25	244	244	350	216	119	244	2	9	2	0.008	0.037	0.006
.	19.01.16-04.50.39-1-313739	63	2	2	0	0	0	573	1	1	0	0	NA	NA	NA	27	21	243	238	353	217	117	239	0	2	2	0	0.008	0.006
.	19.01.16-04.50.42-1-313747	89	5	5	0	0	0	572	4	4	0	0	NA	NA	NA	37	29	243	246	353	210	120	242	3	4	3	0.012	0.016	0.008
.	19.01.16-04.50.44-1-313751	179	11	11	3	0	3	597	10	10	0	0	NA	NA	NA	56	48	248	251	362	222	124	251	15	13	8	0.06	0.052	0.022
.	19.01.16-04.50.51-1-313758	180	10	10	3	0	2	600	7	7	0	0	NA	NA	NA	62	52	254	250	361	222	128	250	4	15	14	0.016	0.06	0.039
.	19.01.16-04.50.52-1-313759	118	5	5	1	0	0	599	4	4	0	0	NA	NA	NA	41	50	249	253	361	220	129	250	2	3	5	0.008	0.012	0.014
.	19.01.16-04.50.54-1-313760	149	8	8	1	0	1	613	7	7	0	0	NA	NA	NA	41	57	255	248	367	229	127	257	7	10	0	0.027	0.04	0
.	19.01.16-04.50.56-1-313764	31	1	1	0	0	0	0	0	0	0	0	NA	NA	NA	9	7	238	238	344	0	0	0	0	0	3	0	0	0.009
.	19.01.16-04.50.58-1-313766	59	2	2	0	0	0	586	1	1	0	0	NA	NA	NA	13	29	240	245	357	215	124	247	4	0	1	0.017	0	0.003
.	19.01.16-04.51.01-1-313767	119	4	4	3	0	3	582	2	2	0	0	NA	NA	NA	37	33	251	244	351	224	117	241	3	1	4	0.012	0.004	0.011
.	19.01.16-04.51.06-1-313768	59	2	2	1	0	1	573	0	0	0	0	NA	NA	NA	22	17	241	241	348	215	116	242	0	0	4	0	0	0.011
.	19.01.16-04.51.06-1-313769	141	17	17	4	0	4	592	15	15	0	0	NA	NA	NA	39	45	249	251	358	221	126	245	16	15	14	0.064	0.06	0.039
.	19.01.16-04.51.08-1-313770	111	7	7	3	0	2	594	6	6	0	0	NA	NA	NA	41	44	248	244	365	217	123	254	12	1	4	0.048	0.004	0.011
.	19.01.16-04.51.10-1-313771	59	2	2	0	0	0	0	1	1	0	0	NA	NA	NA	18	15	239	239	350	0	0	0	0	1	1	0	0.004	0.003
.	19.01.16-04.51.11-1-313772	61	3	3	1	0	1	581	2	2	0	0	NA	NA	NA	25	33	249	244	353	221	119	241	6	4	0	0.024	0.016	0
.	19.01.16-04.51.11-1-313773	155	8	8	3	0	2	605	7	7	0	0	NA	NA	NA	55	57	247	260	363	219	132	254	5	10	5	0.02	0.038	0.014
.	19.01.16-04.51.13-1-313774	175	17	17	5	0	5	606	15	15	0	0	NA	NA	NA	57	57	248	256	366	221	131	254	19	31	15	0.077	0.121	0.041
.	19.01.16-04.51.16-1-313775	147	14	14	3	0	2	594	13	13	0	0	NA	NA	NA	56	43	250	246	360	223	121	250	29	18	3	0.116	0.073	0.008
.	19.01.16-04.51.18-1-313779	120	5	5	0	0	0	586	4	4	0	0	NA	NA	NA	40	39	250	248	354	221	124	241	2	7	2	0.008	0.028	0.006
.	19.01.16-04.51.19-1-313795	151	11	11	2	0	2	585	7	7	0	0	NA	NA	NA	53	40	244	245	364	215	119	251	10	9	7	0.041	0.037	0.019
.	19.01.16-04.51.24-1-313796	86	3	3	0	0	0	586	2	2	0	0	NA	NA	NA	19	31	243	245	356	218	120	248	0	3	0	0	0.012	0
.	19.01.16-04.51.28-1-313797	36	1	1	0	0	0	0	0	0	0	0	NA	NA	NA	7	11	238	241	345	0	0	0	0	0	2	0	0	0.006
.	19.01.16-04.51.30-1-313799	85	5	5	1	0	1	582	4	4	0	0	NA	NA	NA	33	28	248	246	347	221	124	237	7	8	1	0.028	0.033	0.003
.	19.01.16-04.51.30-1-313803	88	4	4	3	0	3	565	3	3	0	0	NA	NA	NA	25	17	239	241	350	209	119	237	6	5	2	0.025	0.021	0.006
.	19.01.16-04.51.31-1-313804	36	1	1	0	0	0	0	0	0	0	0	NA	NA	NA	13	12	240	237	348	0	0	0	0	0	1	0	0	0.003
.	19.01.16-04.51.34-1-313805	83	3	3	2	0	1	576	2	2	0	0	NA	NA	NA	31	25	241	244	353	213	120	243	2	5	3	0.008	0.02	0.008
.	19.01.16-04.51.34-1-313806	61	2	2	0	0	0	567	1	1	0	0	NA	NA	NA	24	16	241	241	347	212	116	239	0	9	0	0	0.037	0
.	19.01.16-04.51.38-1-313809	211	45	45	13	0	13	622	43	43	0	0	NA	NA	NA	67	79	256	268	368	230	143	249	50	43	36	0.195	0.16	0.098
.	19.01.16-04.51.39-1-313810	298	34	34	6	0	6	628	32	32	0	0	NA	NA	NA	89	83	258	262	376	231	136	261	36	43	54	0.14	0.164	0.144
.	19.01.16-04.51.43-1-313816	151	9	9	1	0	0	623	8	8	0	0	NA	NA	NA	51	73	260	258	368	232	133	258	14	4	12	0.054	0.016	0.033
.	19.01.16-04.51.44-1-313818	89	4	4	0	0	0	580	3	3	0	0	NA	NA	NA	43	27	244	244	352	216	122	242	5	3	1	0.02	0.012	0.003
.	19.01.16-04.51.45-1-313820	265	26	26	7	0	3	630	22	22	0	0	NA	NA	NA	93	89	271	260	371	239	136	255	18	30	28	0.066	0.115	0.075
.	19.01.16-04.51.46-1-313821	117	6	6	1	0	1	588	5	5	0	0	NA	NA	NA	25	34	246	245	356	219	122	247	5	10	4	0.02	0.041	0.011
.	19.01.16-04.51.47-1-313824	34	1	1	0	0	0	0	0	0	0	0	NA	NA	NA	5	10	239	236	348	0	0	0	0	0	0	0	0	0
.	19.01.16-04.51.48-1-313826	34	1	1	0	0	0	0	0	0	0	0	NA	NA	NA	5	16	244	239	346	0	0	0	0	0	0	0	0	0
.	19.01.16-04.51.48-1-313827	116	8	8	5	0	4	587	5	5	0	0	NA	NA	NA	40	37	245	249	356	219	128	240	0	23	13	0	0.092	0.037
.	19.01.16-04.51.52-1-313829	62	3	3	0	0	0	575	2	2	0	0	NA	NA	NA	28	27	243	243	354	217	118	240	0	2	2	0	0.008	0.006
.	19.01.16-04.51.58-1-313834	198	15	15	0	0	0	597	11	11	0	0	NA	NA	NA	53	54	252	256	359	221	131	245	16	12	4	0.063	0.047	0.011
.	19.01.16-04.52.01-1-313835	118	5	5	2	0	2	584	4	4	0	0	NA	NA	NA	33	30	249	241	353	220	121	243	0	12	6	0	0.05	0.017
.	19.01.16-04.52.04-1-313837	62	3	3	0	0	0	568	2	2	0	0	NA	NA	NA	25	17	237	242	351	207	120	241	2	9	0	0.008	0.037	0
.	19.01.16-04.52.06-1-313838	90	3	3	1	0	1	583	2	2	0	0	NA	NA	NA	27	30	248	246	349	220	123	240	10	0	0	0.04	0	0
.	19.01.16-04.52.07-1-313839	167	13	13	3	0	2	603	10	10	0	0	NA	NA	NA	52	53	251	245	370	222	123	258	35	7	5	0.139	0.029	0.014
.	19.01.16-04.52.17-1-313844	149	7	7	3	0	3	601	4	4	0	0	NA	NA	NA	51	58	250	256	365	219	130	252	0	21	0	0	0.082	0
.	19.01.16-04.52.17-1-313845	94	3	3	2	0	2	576	2	2	0	0	NA	NA	NA	29	23	246	245	345	217	122	237	0	6	4	0	0.024	0.012
.	19.01.16-04.52.20-1-313864	264	21	21	6	0	4	632	18	18	0	0	NA	NA	NA	82	86	260	263	376	232	137	263	0	30	32	0	0.114	0.085
.	19.01.16-04.52.28-1-313865	145	20	20	9	0	7	595	18	18	0	0	NA	NA	NA	41	46	248	243	368	219	120	256	54	19	19	0.218	0.078	0.052
.	19.01.16-04.52.28-1-313866	175	29	29	6	0	6	610	28	28	0	0	NA	NA	NA	45	57	258	254	358	230	131	249	39	43	22	0.151	0.169	0.061
.	19.01.16-04.52.32-1-313867	124	13	13	2	0	2	584	12	12	0	0	NA	NA	NA	46	36	243	244	362	217	121	246	10	14	8	0.041	0.057	0.022
.	19.01.16-04.52.32-1-313868	144	10	10	3	0	3	593	8	8	0	0	NA	NA	NA	36	45	251	247	360	221	124	248	5	11	8	0.02	0.045	0.022
.	19.01.16-04.52.35-1-313869	93	10	10	0	0	0	589	8	8	0	0	NA	NA	NA	33	41	247	246	361	218	123	248	10	33	3	0.04	0.134	0.008
.	19.01.16-04.52.35-1-313870	261	48	48	14	0	9	638	44	44	0	0	NA	NA	NA	74	86	270	254	375	241	133	264	19	95	47	0.07	0.374	0.125
.	19.01.16-04.52.36-1-313871	35	1	1	0	0	0	0	0	0	0	0	NA	NA	NA	13	14	240	241	346	0	0	0	0	0	0	0	0	0
.	19.01.16-04.52.39-1-313874	121	12	12	1	0	1	597	9	9	0	0	NA	NA	NA	34	45	245	255	358	216	132	249	9	2	13	0.037	0.008	0.036
.	19.01.16-04.52.52-1-313890	60	2	2	0	0	0	568	1	1	0	0	NA	NA	NA	25	15	239	238	351	210	117	241	0	5	0	0	0.021	0
.	19.01.16-04.52.56-1-313895	58	2	2	0	0	0	0	1	1	0	0	NA	NA	NA	16	22	245	241	349	0	0	0	1	2	0	0.004	0.008	0
.	19.01.16-04.52.57-1-313897	89	5	5	0	0	0	580	4	4	0	0	NA	NA	NA	36	30	241	242	360	212	120	248	14	1	2	0.058	0.004	0.006
.	19.01.16-04.53.00-1-313898	61	2	2	0	0	0	398	0	0	0	0	NA	NA	NA	14	23	243	245	348	143	83	172	0	0	6	0	0	0.017
.	19.01.16-04.53.00-1-313899	57	2	2	1	0	1	149	1	1	0	0	NA	NA	NA	24	12	239	240	346	56	30	63	2	2	0	0.008	0.008	0
.	19.01.16-04.53.04-1-313900	33	1	1	0	0	0	0	0	0	0	0	NA	NA	NA	6	10	241	236	346	0	0	0	0	0	1	0	0	0.003
.	19.01.16-04.53.04-1-313901	64	2	2	0	0	0	556	1	1	0	0	NA	NA	NA	18	12	237	240	348	201	120	235	0	2	0	0	0.008	0
.	19.01.16-04.53.04-1-313902	35	1	1	1	0	1	0	0	0	0	0	NA	NA	NA	9	17	242	240	348	0	0	0	0	0	4	0	0	0.011
.	19.01.16-04.53.06-1-313903	243	20	20	4	0	3	632	18	18	0	0	NA	NA	NA	61	77	253	260	377	229	134	269	13	27	49	0.051	0.104	0.13
.	19.01.16-04.53.07-1-313904	232	14	14	4	0	2	623	12	12	0	0	NA	NA	NA	79	78	258	259	374	226	135	262	15	14	22	0.058	0.054	0.059
.	19.01.16-04.53.08-1-313905	125	5	5	2	0	2	583	4	4	0	0	NA	NA	NA	36	35	253	244	351	224	122	237	0	11	2	0	0.045	0.006
.	19.01.16-04.53.11-1-313906	200	20	20	6	0	4	607	19	19	0	0	NA	NA	NA	58	58	255	249	367	225	128	254	8	61	15	0.031	0.245	0.041
.	19.01.16-04.53.12-1-313907	98	7	7	2	0	2	590	5	5	0	0	NA	NA	NA	32	38	243	249	359	215	126	249	9	3	11	0.037	0.012	0.031
.	19.01.16-04.53.13-1-313908	151	12	12	1	0	1	589	10	10	0	0	NA	NA	NA	45	40	249	246	358	222	122	245	3	18	10	0.012	0.073	0.028
.	19.01.16-04.53.16-1-313909	115	13	13	4	0	4	580	10	10	0	0	NA	NA	NA	37	35	245	243	360	215	118	247	9	12	24	0.037	0.049	0.067
.	19.01.16-04.53.23-1-313929	36	1	1	0	0	0	0	0	0	0	0	NA	NA	NA	12	8	240	238	343	0	0	0	0	0	2	0	0	0.006
.	19.01.16-04.53.26-1-313930	124	14	14	2	0	1	590	13	13	0	0	NA	NA	NA	47	45	251	249	358	222	125	243	6	24	18	0.024	0.096	0.05
.	19.01.16-04.53.29-1-313931	123	7	7	3	0	2	586	6	6	0	0	NA	NA	NA	46	42	245	249	361	215	123	248	6	13	13	0.024	0.052	0.036
.	19.01.16-04.53.35-1-313936	61	3	3	1	0	1	556	2	2	0	0	NA	NA	NA	13	11	238	241	345	207	116	233	0	10	0	0	0.041	0
.	19.01.16-04.53.36-1-313937	33	1	1	0	0	0	0	0	0	0	0	NA	NA	NA	6	5	239	236	343	0	0	0	0	0	3	0	0	0.009
.	19.01.16-04.53.38-1-313939	88	4	4	1	0	1	590	3	3	0	0	NA	NA	NA	35	45	244	254	360	213	126	251	11	7	0	0.045	0.028	0
.	19.01.16-04.53.38-1-313940	219	22	22	8	0	4	612	21	21	0	0	NA	NA	NA	63	63	255	251	370	226	127	259	21	41	36	0.082	0.163	0.097
.	19.01.16-04.53.40-1-313944	175	18	18	6	0	3	599	12	12	0	0	NA	NA	NA	54	52	248	254	363	218	130	251	30	37	9	0.121	0.146	0.025
.	19.01.16-04.53.43-1-313947	118	10	10	1	0	1	596	8	8	0	0	NA	NA	NA	29	39	246	251	355	220	129	247	14	19	3	0.057	0.076	0.008
.	19.01.16-04.53.45-1-313950	33	1	1	0	0	0	0	0	0	0	0	NA	NA	NA	11	8	240	238	343	0	0	0	0	0	0	0	0	0
.	19.01.16-04.53.46-1-313952	60	2	2	0	0	0	580	1	1	0	0	NA	NA	NA	23	24	242	243	352	218	118	244	0	3	0	0	0.012	0
.	19.01.16-04.53.48-1-313955	60	2	2	0	0	0	346	0	0	0	0	NA	NA	NA	20	17	242	237	351	126	73	147	1	1	0	0.004	0.004	0
.	19.01.16-04.53.48-1-313956	231	23	23	2	0	2	629	22	22	0	0	NA	NA	NA	58	81	259	264	371	231	137	261	9	26	24	0.035	0.098	0.065
.	19.01.16-04.53.54-1-313959	59	3	3	0	0	0	576	2	2	0	0	NA	NA	NA	27	23	242	245	349	217	121	238	0	7	0	0	0.029	0
.	19.01.16-04.53.56-1-313962	93	6	6	1	0	1	572	4	4	0	0	NA	NA	NA	28	23	243	244	349	213	120	239	3	2	10	0.012	0.008	0.029
.	19.01.16-04.53.58-1-313964	65	2	2	1	0	1	565	1	1	0	0	NA	NA	NA	36	23	243	241	352	211	119	235	3	2	0	0.012	0.008	0
.	19.01.16-04.53.59-1-313965	94	5	5	0	0	0	581	4	4	0	0	NA	NA	NA	33	33	244	248	354	214	125	242	4	1	3	0.016	0.004	0.008
.	19.01.16-04.54.06-1-313966	128	7	7	1	0	1	576	6	6	0	0	NA	NA	NA	41	33	245	245	356	217	117	242	3	10	2	0.012	0.041	0.006
.	19.01.16-04.54.08-1-313967	321	14	14	6	0	6	643	13	13	0	0	NA	NA	NA	77	86	262	261	376	238	138	267	10	23	17	0.038	0.088	0.045
.	19.01.16-04.54.09-1-313968	150	12	12	2	0	2	599	7	7	0	0	NA	NA	NA	56	48	253	251	357	224	128	247	8	41	5	0.032	0.163	0.014
.	19.01.16-04.54.13-1-313970	127	10	10	5	0	5	585	6	6	0	0	NA	NA	NA	43	38	245	247	359	217	124	244	11	17	8	0.045	0.069	0.022
.	19.01.16-04.54.15-1-313971	64	4	4	0	0	0	576	3	3	0	0	NA	NA	NA	25	26	242	248	349	216	123	237	0	0	16	0	0	0.046
.	19.01.16-04.54.17-1-313975	37	1	1	0	0	0	0	0	0	0	0	NA	NA	NA	9	9	240	237	345	0	0	0	0	0	1	0	0	0.003
.	19.01.16-04.54.17-1-313976	62	2	2	0	0	0	569	1	1	0	0	NA	NA	NA	29	23	242	244	350	209	121	239	2	0	4	0.008	0	0.011
.	19.01.16-04.54.20-1-313992	180	9	9	1	0	1	616	7	7	0	0	NA	NA	NA	62	67	258	253	369	232	130	254	0	10	20	0	0.04	0.054
.	19.01.16-04.54.21-1-313993	146	18	18	3	0	3	585	15	15	0	0	NA	NA	NA	41	32	244	245	356	217	124	244	13	7	22	0.053	0.029	0.062
.	19.01.16-04.54.25-1-313994	147	26	26	8	0	5	597	24	24	0	0	NA	NA	NA	50	51	249	252	363	220	128	249	21	27	34	0.084	0.107	0.094
.	19.01.16-04.54.31-1-313995	119	8	8	0	0	0	579	7	7	0	0	NA	NA	NA	37	28	242	247	352	213	126	240	15	9	5	0.062	0.036	0.014
.	19.01.16-04.54.32-1-313996	151	7	7	1	0	1	602	6	6	0	0	NA	NA	NA	53	48	248	249	364	221	129	252	2	10	11	0.008	0.04	0.03
.	19.01.16-04.54.33-1-313998	124	7	7	3	0	3	579	6	6	0	0	NA	NA	NA	44	33	245	246	355	217	120	242	10	5	1	0.041	0.02	0.003
.	19.01.16-04.54.35-1-313999	121	11	11	2	0	2	592	8	8	0	0	NA	NA	NA	32	40	253	249	351	227	124	241	7	1	13	0.028	0.004	0.037
.	19.01.16-04.54.37-1-314000	207	12	12	3	0	3	608	11	11	0	0	NA	NA	NA	60	54	248	251	368	224	129	255	17	21	8	0.069	0.084	0.022
.	19.01.16-04.54.42-1-314011	172	7	7	4	0	3	596	6	6	0	0	NA	NA	NA	56	49	250	245	367	220	120	256	12	10	7	0.048	0.041	0.019
.	19.01.16-04.54.47-1-314017	179	15	15	3	0	3	594	13	13	0	0	NA	NA	NA	51	45	246	250	362	216	126	252	5	44	16	0.02	0.176	0.044
.	19.01.16-04.54.50-1-314020	127	6	6	2	0	2	588	4	4	0	0	NA	NA	NA	41	37	246	250	354	220	127	241	0	9	5	0	0.036	0.014
.	19.01.16-04.54.50-1-314021	150	21	21	8	0	5	597	18	18	0	0	NA	NA	NA	46	41	244	247	363	220	125	252	14	29	26	0.057	0.117	0.072
.	19.01.16-04.54.53-1-314022	147	9	9	0	0	0	605	8	8	0	0	NA	NA	NA	44	55	247	249	372	220	124	261	4	10	17	0.016	0.04	0.046
.	19.01.16-04.54.57-1-314027	92	3	3	0	0	0	590	2	2	0	0	NA	NA	NA	18	41	250	247	357	224	121	245	1	8	0	0.004	0.032	0
.	19.01.16-04.55.03-1-314028	87	3	3	1	0	1	583	2	2	0	0	NA	NA	NA	18	32	244	249	352	217	122	244	0	2	6	0	0.008	0.017
.	19.01.16-04.55.04-1-314029	129	5	5	0	0	0	579	3	3	0	0	NA	NA	NA	41	26	243	242	354	216	120	243	1	8	2	0.004	0.033	0.006
.	19.01.16-04.55.06-1-314030	235	31	31	7	0	6	615	29	29	0	0	NA	NA	NA	78	69	253	252	377	224	126	265	16	69	22	0.063	0.274	0.058
[truncated: 1 more rows]
