# Supplementary material for: Modelling targeted rabies vaccination strategies for a domestic dog population with heterogeneous roaming patterns
Source: PLoS Negl Trop Dis. 2019 Jul 8;13(7):e0007582. doi: 10.1371/journal.pntd.0007582 (PMC6638970; doi:10.1371/journal.pntd.0007582)
Supplement: S1 Zip file folder — The files contain a summary for each simulation for its respective scenario. The files are named first with the population structure (FP, ED, RD, SD) and then the specific vaccination strategy used for that scenario. (ZIP) [file pntd.0007582.s002.zip › Supp_Files/FP_E0.9_R0.5_S0.9_all_measuresReport.txt]

scenario	iteration	duration	tot_deaths	rabid_dogs	moved	mov_DK	movInfect	n_vacc	n_cull	detDogs_cull	contDogs_cull	reactCull	preemptVaccCov_dogLevel	reactVaccCov_dogLevel	mean_Rt	non_rabid_dead	born	nb_in_exp_cat	nb_in_roam_cat	nb_stayhome	nb_exp_vacc	nb_roam_vacc	nb_stayhome_vacc	nb_contacting_explorer	nb_contacting_roamer	nb_contacting_stayhome	contact_per_explorer	contact_per_roamer	contact_per_stayhome
.	19.01.16-03.26.55-1-424869	89	12	12	1	0	1	659	8	8	0	0	NA	NA	NA	23	35	242	247	359	217	121	321	10	11	11	0.041	0.045	0.031
.	19.01.16-03.26.55-1-424870	63	3	3	2	0	1	645	2	2	0	0	NA	NA	NA	24	24	246	241	350	214	120	311	0	12	2	0	0.05	0.006
.	19.01.16-03.26.55-1-424871	119	7	7	0	0	0	665	6	6	0	0	NA	NA	NA	39	39	245	248	359	221	125	319	8	12	6	0.033	0.048	0.017
.	19.01.16-03.26.55-1-424872	174	10	10	5	0	4	680	9	9	0	0	NA	NA	NA	69	63	260	252	364	232	128	320	2	34	4	0.008	0.135	0.011
.	19.01.16-03.26.55-1-424873	115	10	10	3	0	3	660	8	8	0	0	NA	NA	NA	43	42	244	260	351	220	132	308	9	21	0	0.037	0.081	0
.	19.01.16-03.26.55-1-424874	36	1	1	0	0	0	0	0	0	0	0	NA	NA	NA	11	9	240	237	345	0	0	0	0	1	0	0	0.004	0
.	19.01.16-03.26.55-1-424875	128	9	9	3	0	2	664	7	7	0	0	NA	NA	NA	48	54	252	251	364	221	126	317	10	7	9	0.04	0.028	0.025
.	19.01.16-03.26.55-1-424876	90	4	4	1	0	0	645	2	2	0	0	NA	NA	NA	40	34	245	244	358	214	117	314	7	4	0	0.029	0.016	0
.	19.01.16-03.26.58-1-424877	31	1	1	1	0	1	0	0	0	0	0	NA	NA	NA	6	12	237	241	347	0	0	0	0	0	0	0	0	0
.	19.01.16-03.27.00-1-424878	32	1	1	1	0	1	0	0	0	0	0	NA	NA	NA	10	7	239	238	343	0	0	0	4	0	0	0.017	0	0
.	19.01.16-03.27.03-1-424879	115	12	12	2	0	2	661	10	10	0	0	NA	NA	NA	48	40	248	247	358	226	122	313	9	16	9	0.036	0.065	0.025
.	19.01.16-03.27.12-1-424883	36	1	1	0	0	0	0	0	0	0	0	NA	NA	NA	11	7	237	239	344	0	0	0	0	0	0	0	0	0
.	19.01.16-03.27.14-1-424884	238	16	16	7	0	5	692	14	14	0	0	NA	NA	NA	70	79	261	261	370	233	136	323	6	41	16	0.023	0.157	0.043
.	19.01.16-03.27.15-1-424889	94	3	3	1	0	1	657	2	2	0	0	NA	NA	NA	33	38	247	242	362	217	120	320	0	0	4	0	0	0.011
.	19.01.16-03.27.17-1-424890	57	2	2	0	0	0	150	1	1	0	0	NA	NA	NA	10	17	241	243	346	40	31	79	0	1	2	0	0.004	0.006
.	19.01.16-03.27.19-1-424891	121	4	4	3	0	0	645	3	3	0	0	NA	NA	NA	27	27	241	247	352	211	124	310	6	6	3	0.025	0.024	0.009
.	19.01.16-03.27.20-1-424892	178	11	11	4	0	3	667	9	9	0	0	NA	NA	NA	49	45	254	246	358	224	126	317	6	29	21	0.024	0.118	0.059
.	19.01.16-03.27.21-1-424896	34	1	1	1	0	1	0	0	0	0	0	NA	NA	NA	8	12	241	237	347	0	0	0	0	2	0	0	0.008	0
.	19.01.16-03.27.21-1-424897	114	6	6	4	0	4	653	5	5	0	0	NA	NA	NA	24	27	240	248	352	212	127	314	4	23	0	0.017	0.093	0
.	19.01.16-03.27.28-1-424913	65	2	2	0	0	0	636	1	1	0	0	NA	NA	NA	23	20	241	241	351	211	116	309	0	2	2	0	0.008	0.006
.	19.01.16-03.27.30-1-424915	86	4	4	2	0	2	648	2	2	0	0	NA	NA	NA	30	30	241	247	355	211	124	313	2	5	3	0.008	0.02	0.008
.	19.01.16-03.27.30-1-424916	90	4	4	0	0	0	646	3	3	0	0	NA	NA	NA	38	26	243	245	351	215	122	309	0	3	3	0	0.012	0.009
.	19.01.16-03.27.34-1-424921	81	4	4	0	0	0	644	3	3	0	0	NA	NA	NA	28	24	242	245	350	213	122	309	6	0	3	0.025	0	0.009
.	19.01.16-03.27.40-1-424928	83	5	5	0	0	0	643	4	4	0	0	NA	NA	NA	32	22	240	243	352	214	119	310	13	1	3	0.054	0.004	0.009
.	19.01.16-03.27.41-1-424931	153	8	8	2	0	1	653	7	7	0	0	NA	NA	NA	42	36	246	248	355	217	124	312	10	4	5	0.041	0.016	0.014
.	19.01.16-03.27.42-1-424932	66	6	6	3	0	3	649	5	5	0	0	NA	NA	NA	22	28	244	241	356	216	118	315	9	8	0	0.037	0.033	0
.	19.01.16-03.27.46-1-424934	66	3	3	1	0	1	645	2	2	0	0	NA	NA	NA	30	23	245	243	348	217	121	307	6	0	8	0.024	0	0.023
.	19.01.16-03.27.47-1-424936	33	1	1	0	0	0	0	0	0	0	0	NA	NA	NA	15	6	239	237	343	0	0	0	0	0	0	0	0	0
.	19.01.16-03.27.48-1-424938	66	3	3	0	0	0	642	2	2	0	0	NA	NA	NA	35	27	243	241	356	215	117	310	1	1	4	0.004	0.004	0.011
.	19.01.16-03.27.49-1-424940	93	5	5	0	0	0	658	4	4	0	0	NA	NA	NA	28	40	243	253	357	217	127	314	4	10	0	0.016	0.04	0
.	19.01.16-03.27.51-1-424941	181	12	12	4	0	4	687	10	10	0	0	NA	NA	NA	60	66	251	253	375	220	131	336	13	22	14	0.052	0.087	0.037
.	19.01.16-03.27.51-1-424942	215	23	23	4	0	3	686	21	21	0	0	NA	NA	NA	69	63	254	258	364	221	140	325	48	37	16	0.189	0.143	0.044
.	19.01.16-03.27.58-1-424943	36	1	1	0	0	0	0	0	0	0	0	NA	NA	NA	10	7	239	237	344	0	0	0	6	0	0	0.025	0	0
.	19.01.16-03.27.59-1-424944	62	2	2	1	0	1	302	1	1	0	0	NA	NA	NA	16	15	239	238	351	91	57	154	0	0	3	0	0	0.009
.	19.01.16-03.28.01-1-424945	90	6	6	0	0	0	646	4	4	0	0	NA	NA	NA	23	26	242	242	355	213	119	314	5	8	5	0.021	0.033	0.014
.	19.01.16-03.28.02-1-424946	116	12	12	2	0	2	659	11	11	0	0	NA	NA	NA	42	43	246	249	361	217	126	316	5	15	5	0.02	0.06	0.014
.	19.01.16-03.28.03-1-424947	61	3	3	0	0	0	642	2	2	0	0	NA	NA	NA	25	20	242	240	351	215	119	308	6	0	5	0.025	0	0.014
.	19.01.16-03.28.09-1-424949	117	4	4	0	0	0	648	3	3	0	0	NA	NA	NA	38	32	246	247	352	219	123	306	0	1	5	0	0.004	0.014
.	19.01.16-03.28.11-1-424953	62	2	2	0	0	0	644	1	1	0	0	NA	NA	NA	19	22	238	244	353	211	122	311	4	0	2	0.017	0	0.006
.	19.01.16-03.28.20-1-424956	145	9	9	1	0	1	666	8	8	0	0	NA	NA	NA	39	42	245	253	357	217	130	319	13	17	9	0.053	0.067	0.025
.	19.01.16-03.28.25-1-424972	118	7	7	1	0	0	674	6	6	0	0	NA	NA	NA	30	50	255	248	360	231	126	317	13	30	10	0.051	0.121	0.028
.	19.01.16-03.28.25-1-424973	63	6	6	3	0	3	642	5	5	0	0	NA	NA	NA	24	22	244	244	347	216	120	306	2	1	9	0.008	0.004	0.026
.	19.01.16-03.28.25-1-424974	35	1	1	1	0	1	0	0	0	0	0	NA	NA	NA	11	10	239	238	346	0	0	0	0	0	2	0	0	0.006
.	19.01.16-03.28.26-1-424975	60	4	4	1	0	1	641	3	3	0	0	NA	NA	NA	18	16	244	238	347	216	118	307	4	2	5	0.016	0.008	0.014
.	19.01.16-03.28.26-1-424976	34	1	1	0	0	0	0	0	0	0	0	NA	NA	NA	12	13	240	238	348	0	0	0	0	0	0	0	0	0
.	19.01.16-03.28.27-1-424977	30	1	1	0	0	0	0	0	0	0	0	NA	NA	NA	11	3	236	238	342	0	0	0	0	0	0	0	0	0
.	19.01.16-03.28.28-1-424978	155	25	25	11	0	4	681	21	21	0	0	NA	NA	NA	47	66	258	258	363	229	132	320	23	41	31	0.089	0.159	0.085
.	19.01.16-03.28.28-1-424979	150	10	10	1	0	0	659	9	9	0	0	NA	NA	NA	48	46	250	250	359	219	123	317	6	9	14	0.024	0.036	0.039
.	19.01.16-03.28.29-1-424980	150	15	15	6	0	5	653	13	13	0	0	NA	NA	NA	46	44	253	244	360	223	116	314	8	35	6	0.032	0.143	0.017
.	19.01.16-03.28.41-1-424993	67	3	3	1	0	1	651	2	2	0	0	NA	NA	NA	18	25	248	241	349	222	119	310	9	2	0	0.036	0.008	0
.	19.01.16-03.28.42-1-424994	117	7	7	3	0	3	657	6	6	0	0	NA	NA	NA	37	38	248	251	352	219	127	311	5	6	16	0.02	0.024	0.045
.	19.01.16-03.28.45-1-424995	59	2	2	0	0	0	0	1	1	0	0	NA	NA	NA	17	23	242	241	353	0	0	0	0	6	2	0	0.025	0.006
.	19.01.16-03.28.46-1-424996	178	30	30	11	0	10	666	27	27	0	0	NA	NA	NA	42	49	250	245	367	219	120	327	15	57	28	0.06	0.233	0.076
.	19.01.16-03.28.49-1-425001	36	1	1	1	0	1	0	0	0	0	0	NA	NA	NA	8	4	237	236	344	0	0	0	3	0	0	0.013	0	0
.	19.01.16-03.28.50-1-425002	88	6	6	3	0	2	641	4	4	0	0	NA	NA	NA	26	24	246	247	344	215	124	302	6	7	4	0.024	0.028	0.012
.	19.01.16-03.28.52-1-425003	259	38	38	13	0	10	709	37	37	0	0	NA	NA	NA	63	93	260	258	388	228	134	347	42	105	14	0.162	0.407	0.036
.	19.01.16-03.28.57-1-425005	208	9	9	5	0	3	679	7	7	0	0	NA	NA	NA	53	62	254	251	370	226	126	327	10	7	18	0.039	0.028	0.049
.	19.01.16-03.28.57-1-425006	39	1	1	0	0	0	0	0	0	0	0	NA	NA	NA	6	8	238	239	344	0	0	0	0	0	1	0	0	0.003
.	19.01.16-03.28.58-1-425007	93	4	4	1	0	0	659	2	2	0	0	NA	NA	NA	31	39	246	246	360	221	120	318	7	4	5	0.028	0.016	0.014
.	19.01.16-03.29.01-1-425008	96	8	8	2	0	1	653	6	6	0	0	NA	NA	NA	52	40	245	251	357	216	125	312	8	5	13	0.033	0.02	0.036
.	19.01.16-03.29.04-1-425009	91	6	6	3	0	3	660	5	5	0	0	NA	NA	NA	28	34	250	243	354	224	120	316	11	0	12	0.044	0	0.034
.	19.01.16-03.29.09-1-425010	173	26	26	9	0	8	683	24	24	0	0	NA	NA	NA	55	64	250	257	370	221	133	329	65	38	13	0.26	0.148	0.035
.	19.01.16-03.29.18-1-425018	91	8	8	1	0	0	656	7	7	0	0	NA	NA	NA	32	33	246	248	352	219	126	311	8	12	0	0.033	0.048	0
.	19.01.16-03.29.19-1-425019	92	4	4	0	0	0	645	2	2	0	0	NA	NA	NA	28	27	247	244	349	219	121	305	0	0	8	0	0	0.023
.	19.01.16-03.29.24-1-425039	64	3	3	0	0	0	640	2	2	0	0	NA	NA	NA	23	28	240	245	356	208	121	311	5	1	3	0.021	0.004	0.008
.	19.01.16-03.29.25-1-425040	65	5	5	1	0	0	655	3	3	0	0	NA	NA	NA	21	36	240	249	360	210	124	321	13	0	3	0.054	0	0.008
.	19.01.16-03.29.25-1-425041	32	1	1	0	0	0	0	0	0	0	0	NA	NA	NA	9	6	238	238	343	0	0	0	0	0	0	0	0	0
.	19.01.16-03.29.28-1-425042	183	27	27	7	0	2	688	26	26	0	0	NA	NA	NA	51	66	255	250	374	229	127	332	42	55	12	0.165	0.22	0.032
.	19.01.16-03.29.32-1-425045	122	6	6	3	0	1	659	4	4	0	0	NA	NA	NA	52	39	253	246	353	224	125	310	14	13	2	0.055	0.053	0.006
.	19.01.16-03.29.35-1-425049	68	6	6	0	0	0	633	4	4	0	0	NA	NA	NA	39	24	240	245	352	204	121	308	6	2	10	0.025	0.008	0.028
.	19.01.16-03.29.37-1-425053	92	4	4	0	0	0	650	1	1	0	0	NA	NA	NA	26	24	245	241	351	218	121	311	4	2	0	0.016	0.008	0
.	19.01.16-03.29.42-1-425058	179	17	17	3	0	3	691	14	14	0	0	NA	NA	NA	52	62	256	249	370	229	129	333	6	27	17	0.023	0.108	0.046
.	19.01.16-03.29.45-1-425059	272	30	30	7	0	6	670	28	28	0	0	NA	NA	NA	70	55	250	253	365	218	128	324	34	49	24	0.136	0.194	0.066
.	19.01.16-03.29.52-1-425064	114	11	11	2	0	2	645	10	10	0	0	NA	NA	NA	51	33	249	245	352	218	117	310	19	18	0	0.076	0.073	0
.	19.01.16-03.29.53-1-425065	89	3	3	2	0	2	642	2	2	0	0	NA	NA	NA	36	24	244	243	350	215	119	308	1	3	3	0.004	0.012	0.009
.	19.01.16-03.29.53-1-425066	33	1	1	0	0	0	0	0	0	0	0	NA	NA	NA	8	9	241	239	342	0	0	0	0	0	0	0	0	0
.	19.01.16-03.29.55-1-425067	125	6	6	3	0	3	666	5	5	0	0	NA	NA	NA	44	38	250	245	356	222	125	319	11	7	2	0.044	0.029	0.006
.	19.01.16-03.29.56-1-425068	34	1	1	0	0	0	0	0	0	0	0	NA	NA	NA	14	9	238	239	345	0	0	0	0	0	4	0	0	0.012
.	19.01.16-03.29.56-1-425069	88	5	5	2	0	2	662	4	4	0	0	NA	NA	NA	22	40	247	246	360	221	122	319	1	9	3	0.004	0.037	0.008
.	19.01.16-03.29.58-1-425070	64	2	2	2	0	1	635	0	0	0	0	NA	NA	NA	31	22	246	241	348	210	118	307	9	0	0	0.037	0	0
.	19.01.16-03.30.09-1-425075	87	8	8	4	0	4	644	7	7	0	0	NA	NA	NA	36	27	242	246	352	214	118	312	22	14	0	0.091	0.057	0
.	19.01.16-03.30.12-1-425080	86	4	4	2	0	1	649	3	3	0	0	NA	NA	NA	37	31	247	244	353	218	120	311	0	7	13	0	0.029	0.037
.	19.01.16-03.30.14-1-425081	119	8	8	1	0	1	651	7	7	0	0	NA	NA	NA	43	37	247	246	357	216	120	315	19	5	11	0.077	0.02	0.031
.	19.01.16-03.30.14-1-425082	64	4	4	1	0	1	641	3	3	0	0	NA	NA	NA	28	23	243	246	347	215	122	304	3	3	2	0.012	0.012	0.006
.	19.01.16-03.30.15-1-425083	94	7	7	3	0	2	658	5	5	0	0	NA	NA	NA	33	34	249	244	354	222	124	312	19	2	3	0.076	0.008	0.008
.	19.01.16-03.30.15-1-425084	93	4	4	2	0	2	655	3	3	0	0	NA	NA	NA	21	29	244	243	355	218	122	315	3	12	0	0.012	0.049	0
.	19.01.16-03.30.16-1-425085	141	10	10	3	0	3	659	9	9	0	0	NA	NA	NA	46	36	248	245	356	220	124	315	4	18	9	0.016	0.073	0.025
.	19.01.16-03.30.29-1-425105	66	4	4	2	0	2	646	3	3	0	0	NA	NA	NA	27	28	242	246	353	215	119	312	14	4	0	0.058	0.016	0
.	19.01.16-03.30.31-1-425108	176	29	29	8	0	7	659	27	27	0	0	NA	NA	NA	42	43	251	250	355	224	125	310	27	52	19	0.108	0.208	0.054
.	19.01.16-03.30.32-1-425111	65	3	3	1	0	1	644	2	2	0	0	NA	NA	NA	29	28	243	244	354	214	118	312	11	0	0	0.045	0	0
.	19.01.16-03.30.34-1-425113	85	8	8	1	0	0	651	6	6	0	0	NA	NA	NA	35	25	241	242	355	212	123	316	15	3	2	0.062	0.012	0.006
.	19.01.16-03.30.37-1-425118	86	6	6	3	0	2	650	5	5	0	0	NA	NA	NA	44	32	245	243	357	218	122	310	0	14	12	0	0.058	0.034
.	19.01.16-03.30.39-1-425121	119	8	8	2	0	1	667	7	7	0	0	NA	NA	NA	29	42	250	250	355	226	127	314	3	13	12	0.012	0.052	0.034
.	19.01.16-03.30.40-1-425123	32	1	1	0	0	0	0	0	0	0	0	NA	NA	NA	12	9	239	238	345	0	0	0	0	0	0	0	0	0
.	19.01.16-03.30.42-1-425125	33	1	1	0	0	0	0	0	0	0	0	NA	NA	NA	10	9	240	237	345	0	0	0	0	1	0	0	0.004	0
.	19.01.16-03.30.45-1-425126	147	7	7	1	0	1	664	6	6	0	0	NA	NA	NA	44	44	248	252	357	220	126	318	7	14	10	0.028	0.056	0.028
.	19.01.16-03.30.45-1-425127	179	12	12	2	0	2	665	8	8	0	0	NA	NA	NA	70	50	252	254	357	222	127	316	12	13	11	0.048	0.051	0.031
.	19.01.16-03.30.45-1-425128	34	1	1	0	0	0	0	0	0	0	0	NA	NA	NA	7	11	237	242	345	0	0	0	0	0	0	0	0	0
.	19.01.16-03.30.48-1-425132	93	8	8	2	0	2	643	6	6	0	0	NA	NA	NA	35	22	240	246	349	213	121	309	9	0	5	0.038	0	0.014
.	19.01.16-03.30.50-1-425134	33	1	1	0	0	0	0	0	0	0	0	NA	NA	NA	8	11	240	238	346	0	0	0	0	1	0	0	0.004	0
.	19.01.16-03.30.53-1-425135	60	2	2	0	0	0	148	1	1	0	0	NA	NA	NA	16	9	238	237	347	44	31	73	0	2	0	0	0.008	0
.	19.01.16-03.30.55-1-425136	90	4	4	1	0	1	653	2	2	0	0	NA	NA	NA	27	31	248	244	352	220	120	313	4	9	4	0.016	0.037	0.011
.	19.01.16-03.30.55-1-425137	176	9	9	5	0	3	682	7	7	0	0	NA	NA	NA	53	60	257	248	368	232	124	326	0	12	21	0	0.048	0.057
.	19.01.16-03.31.01-1-425138	240	26	26	7	0	5	692	21	21	0	0	NA	NA	NA	66	72	255	255	375	226	132	334	32	46	11	0.125	0.18	0.029
.	19.01.16-03.31.03-1-425497	64	4	4	2	0	2	642	2	2	0	0	NA	NA	NA	34	31	243	248	353	212	123	307	5	4	0	0.021	0.016	0
.	19.01.16-03.31.07-1-425518	124	9	9	4	0	3	666	8	8	0	0	NA	NA	NA	39	45	249	243	366	222	119	325	4	25	7	0.016	0.103	0.019
.	19.01.16-03.31.07-1-425519	123	9	9	4	0	4	659	8	8	0	0	NA	NA	NA	43	41	252	244	358	224	118	317	0	19	10	0	0.078	0.028
.	19.01.16-03.31.09-1-425540	145	10	10	3	0	3	646	7	7	0	0	NA	NA	NA	50	32	246	241	358	215	119	312	6	14	5	0.024	0.058	0.014
.	19.01.16-03.31.12-1-425544	56	2	2	1	0	1	0	1	1	0	0	NA	NA	NA	12	15	239	243	346	0	0	0	0	0	3	0	0	0.009
.	19.01.16-03.31.16-1-425549	91	6	6	0	0	0	662	5	5	0	0	NA	NA	NA	27	39	246	251	355	221	122	319	13	10	1	0.053	0.04	0.003
.	19.01.16-03.31.18-1-425550	296	46	46	17	0	11	700	40	40	0	0	NA	NA	NA	88	90	258	263	382	219	140	341	86	88	18	0.333	0.335	0.047
.	19.01.16-03.31.20-1-425551	33	1	1	0	0	0	0	0	0	0	0	NA	NA	NA	8	10	239	238	346	0	0	0	0	0	1	0	0	0.003
.	19.01.16-03.31.21-1-425552	95	13	13	2	0	2	648	11	11	0	0	NA	NA	NA	33	26	243	244	352	209	124	315	16	5	10	0.066	0.02	0.028
.	19.01.16-03.31.22-1-425553	95	7	7	1	0	1	657	6	6	0	0	NA	NA	NA	28	33	250	243	353	219	123	315	3	16	4	0.012	0.066	0.011
.	19.01.16-03.31.29-1-425573	29	1	1	0	0	0	0	0	0	0	0	NA	NA	NA	7	8	236	239	346	0	0	0	0	0	1	0	0	0.003
.	19.01.16-03.31.30-1-425574	66	2	2	0	0	0	638	1	1	0	0	NA	NA	NA	17	17	244	236	350	214	117	307	0	0	5	0	0	0.014
.	19.01.16-03.31.31-1-425577	121	7	7	3	0	3	650	6	6	0	0	NA	NA	NA	41	37	246	245	359	217	117	316	2	7	5	0.008	0.029	0.014
.	19.01.16-03.31.34-1-425580	92	6	6	1	0	1	642	4	4	0	0	NA	NA	NA	26	31	244	246	354	216	120	306	9	9	0	0.037	0.037	0
.	19.01.16-03.31.38-1-425585	93	5	5	1	0	1	660	3	3	0	0	NA	NA	NA	39	41	249	249	356	221	127	312	9	0	8	0.036	0	0.022
.	19.01.16-03.31.42-1-425590	35	1	1	0	0	0	0	0	0	0	0	NA	NA	NA	7	9	236	241	345	0	0	0	0	0	1	0	0	0.003
.	19.01.16-03.31.44-1-425591	163	28	28	10	0	6	653	24	24	0	0	NA	NA	NA	45	42	248	243	364	213	120	320	41	46	14	0.165	0.189	0.038
.	19.01.16-03.31.45-1-425592	89	4	4	0	0	0	653	3	3	0	0	NA	NA	NA	24	30	242	243	358	214	122	317	0	11	8	0	0.045	0.022
.	19.01.16-03.31.46-1-425593	85	3	3	1	0	1	643	2	2	0	0	NA	NA	NA	29	26	240	243	356	209	122	312	1	1	4	0.004	0.004	0.011
.	19.01.16-03.31.49-1-425597	210	21	21	4	0	4	695	20	20	0	0	NA	NA	NA	56	75	253	249	386	227	126	342	12	41	19	0.047	0.165	0.049
.	19.01.16-03.31.51-1-425600	30	1	1	1	0	1	0	0	0	0	0	NA	NA	NA	8	10	240	240	343	0	0	0	0	0	0	0	0	0
.	19.01.16-03.31.53-1-425601	38	1	1	0	0	0	0	0	0	0	0	NA	NA	NA	10	12	241	240	344	0	0	0	0	0	1	0	0	0.003
.	19.01.16-03.31.53-1-425602	98	7	7	1	0	1	636	5	5	0	0	NA	NA	NA	40	24	243	242	352	212	117	307	4	0	16	0.016	0	0.045
.	19.01.16-03.31.55-1-425603	66	3	3	2	0	2	206	2	2	0	0	NA	NA	NA	24	12	240	238	347	81	32	93	0	2	1	0	0.008	0.003
.	19.01.16-03.31.56-1-425604	96	4	4	1	0	1	652	3	3	0	0	NA	NA	NA	40	45	249	257	352	215	131	306	3	8	1	0.012	0.031	0.003
.	19.01.16-03.32.00-1-425605	122	11	11	3	0	3	657	10	10	0	0	NA	NA	NA	37	37	252	246	352	223	121	313	9	27	13	0.036	0.11	0.037
.	19.01.16-03.32.02-1-425606	64	4	4	2	0	1	644	3	3	0	0	NA	NA	NA	24	25	244	243	351	215	120	309	0	15	2	0	0.062	0.006
.	19.01.16-03.32.05-1-425607	93	5	5	2	0	2	657	4	4	0	0	NA	NA	NA	19	32	246	245	354	219	122	316	17	7	0	0.069	0.029	0
.	19.01.16-03.32.11-1-425611	62	2	2	2	0	2	649	1	1	0	0	NA	NA	NA	20	29	245	245	352	217	122	310	2	0	2	0.008	0	0.006
.	19.01.16-03.32.14-1-425612	56	2	2	2	0	2	647	1	1	0	0	NA	NA	NA	24	21	241	246	347	216	122	309	2	0	3	0.008	0	0.009
.	19.01.16-03.32.20-1-425613	66	4	4	1	0	1	634	3	3	0	0	NA	NA	NA	33	23	241	246	349	207	120	307	0	4	0	0	0.016	0
.	19.01.16-03.32.21-1-425618	120	7	7	1	0	1	646	5	5	0	0	NA	NA	NA	43	31	248	245	351	217	122	307	0	19	4	0	0.078	0.011
.	19.01.16-03.32.24-1-425634	88	4	4	3	0	3	646	3	3	0	0	NA	NA	NA	24	28	252	245	344	223	120	303	8	6	2	0.032	0.024	0.006
.	19.01.16-03.32.26-1-425635	147	15	15	1	0	1	666	13	13	0	0	NA	NA	NA	43	45	251	246	361	222	122	322	21	8	6	0.084	0.033	0.017
.	19.01.16-03.32.27-1-425636	149	9	9	2	0	0	664	6	6	0	0	NA	NA	NA	54	44	248	253	356	222	126	316	5	16	6	0.02	0.063	0.017
.	19.01.16-03.32.29-1-425637	128	14	14	4	0	3	662	12	12	0	0	NA	NA	NA	43	48	250	252	359	224	128	310	21	16	8	0.084	0.063	0.022
.	19.01.16-03.32.29-1-425638	62	3	3	0	0	0	646	2	2	0	0	NA	NA	NA	21	23	244	238	354	214	118	314	3	5	0	0.012	0.021	0
.	19.01.16-03.32.31-1-425640	67	2	2	0	0	0	401	1	1	0	0	NA	NA	NA	18	17	239	240	351	125	73	203	2	0	2	0.008	0	0.006
.	19.01.16-03.32.36-1-425646	93	4	4	2	0	1	646	3	3	0	0	NA	NA	NA	32	26	240	242	357	213	120	313	4	0	8	0.017	0	0.022
.	19.01.16-03.32.40-1-425652	145	8	8	1	0	1	666	7	7	0	0	NA	NA	NA	40	48	257	244	360	227	119	320	2	19	7	0.008	0.078	0.019
.	19.01.16-03.32.41-1-425654	33	1	1	0	0	0	0	0	0	0	0	NA	NA	NA	8	8	237	239	345	0	0	0	0	0	1	0	0	0.003
.	19.01.16-03.32.43-1-425656	32	1	1	0	0	0	0	0	0	0	0	NA	NA	NA	12	11	240	238	346	0	0	0	0	0	0	0	0	0
.	19.01.16-03.32.44-1-425657	90	9	9	2	0	2	653	7	7	0	0	NA	NA	NA	28	29	242	245	355	213	123	317	2	7	12	0.008	0.029	0.034
.	19.01.16-03.32.45-1-425658	34	1	1	1	0	1	0	0	0	0	0	NA	NA	NA	6	10	240	238	345	0	0	0	0	0	1	0	0	0.003
.	19.01.16-03.32.46-1-425660	116	4	4	2	0	2	657	3	3	0	0	NA	NA	NA	43	44	247	248	362	219	121	317	1	4	8	0.004	0.016	0.022
.	19.01.16-03.32.47-1-425662	60	3	3	1	0	1	638	2	2	0	0	NA	NA	NA	24	21	242	242	350	213	117	308	2	0	6	0.008	0	0.017
.	19.01.16-03.32.50-1-425665	152	25	25	5	0	4	662	20	20	0	0	NA	NA	NA	46	45	246	250	362	215	127	320	51	37	11	0.207	0.148	0.03
.	19.01.16-03.32.53-1-425666	32	1	1	0	0	0	0	0	0	0	0	NA	NA	NA	5	12	239	238	348	0	0	0	0	0	0	0	0	0
.	19.01.16-03.32.53-1-425667	120	4	4	1	0	0	670	3	3	0	0	NA	NA	NA	36	52	251	250	364	221	129	320	5	11	0	0.02	0.044	0
.	19.01.16-03.32.55-1-425668	31	1	1	0	0	0	0	0	0	0	0	NA	NA	NA	15	10	240	238	345	0	0	0	0	0	0	0	0	0
.	19.01.16-03.32.57-1-425669	85	3	3	0	0	0	640	2	2	0	0	NA	NA	NA	25	17	240	239	351	214	114	312	2	0	2	0.008	0	0.006
.	19.01.16-03.32.57-1-425670	65	4	4	1	0	1	650	3	3	0	0	NA	NA	NA	19	28	243	243	355	218	120	312	0	10	1	0	0.041	0.003
.	19.01.16-03.33.03-1-425671	114	9	9	3	0	3	648	8	8	0	0	NA	NA	NA	40	30	246	247	350	217	120	311	3	14	18	0.012	0.057	0.051
.	19.01.16-03.33.04-1-425672	63	2	2	0	0	0	651	1	1	0	0	NA	NA	NA	27	36	248	244	357	220	116	315	0	7	2	0	0.029	0.006
.	19.01.16-03.33.04-1-425673	87	7	7	1	0	1	652	6	6	0	0	NA	NA	NA	36	36	244	249	356	214	125	313	15	9	0	0.061	0.036	0
.	19.01.16-03.33.04-1-425674	175	26	26	9	0	8	676	23	23	0	0	NA	NA	NA	46	56	253	250	366	222	125	329	36	38	17	0.142	0.152	0.046
.	19.01.16-03.33.11-1-425679	120	7	7	1	0	0	654	6	6	0	0	NA	NA	NA	35	37	244	247	359	212	123	319	14	6	2	0.057	0.024	0.006
.	19.01.16-03.33.13-1-425680	150	21	21	6	0	4	660	20	20	0	0	NA	NA	NA	38	45	251	248	359	217	127	316	35	30	9	0.139	0.121	0.025
.	19.01.16-03.33.13-1-425681	127	8	8	2	0	1	666	7	7	0	0	NA	NA	NA	49	50	251	251	361	224	127	315	5	14	6	0.02	0.056	0.017
.	19.01.16-03.33.19-1-425686	32	1	1	0	0	0	0	0	0	0	0	NA	NA	NA	11	11	238	239	347	0	0	0	0	0	1	0	0	0.003
.	19.01.16-03.33.22-1-425687	33	1	1	0	0	0	0	0	0	0	0	NA	NA	NA	11	8	238	237	346	0	0	0	1	0	0	0.004	0	0
.	19.01.16-03.33.24-1-425703	182	19	19	5	0	5	672	18	18	0	0	NA	NA	NA	59	52	251	249	365	218	128	326	53	19	4	0.211	0.076	0.011
.	19.01.16-03.33.25-1-425707	96	3	3	0	0	0	648	2	2	0	0	NA	NA	NA	28	30	245	245	353	215	120	313	3	5	0	0.012	0.02	0
.	19.01.16-03.33.29-1-425708	151	18	18	9	0	7	647	17	17	0	0	NA	NA	NA	49	27	246	242	352	218	122	307	23	43	27	0.093	0.178	0.077
.	19.01.16-03.33.35-1-425714	93	10	10	4	0	3	646	7	7	0	0	NA	NA	NA	33	28	240	249	352	212	124	310	0	16	7	0	0.064	0.02
.	19.01.16-03.33.35-1-425716	173	30	30	10	0	4	678	28	28	0	0	NA	NA	NA	63	57	251	256	363	225	132	321	34	70	27	0.135	0.273	0.074
.	19.01.16-03.33.35-1-425717	151	9	9	2	0	2	647	8	8	0	0	NA	NA	NA	37	28	241	245	355	212	124	311	6	16	9	0.025	0.065	0.025
.	19.01.16-03.33.41-1-425723	29	1	1	0	0	0	0	0	0	0	0	NA	NA	NA	7	10	240	238	345	0	0	0	0	0	0	0	0	0
.	19.01.16-03.33.42-1-425725	118	10	10	1	0	1	678	8	8	0	0	NA	NA	NA	37	54	253	247	367	221	126	331	18	12	8	0.071	0.049	0.022
.	19.01.16-03.33.45-1-425726	92	9	9	1	0	1	640	7	7	0	0	NA	NA	NA	32	24	241	245	351	210	121	309	9	7	11	0.037	0.029	0.031
.	19.01.16-03.33.51-1-425731	126	7	7	7	0	5	666	6	6	0	0	NA	NA	NA	49	44	256	245	356	227	121	318	0	11	12	0	0.045	0.034
.	19.01.16-03.33.55-1-425732	36	1	1	0	0	0	0	0	0	0	0	NA	NA	NA	9	11	239	240	345	0	0	0	0	0	0	0	0	0
.	19.01.16-03.33.57-1-425734	88	4	4	0	0	0	638	3	3	0	0	NA	NA	NA	24	16	240	241	348	213	118	307	3	0	6	0.012	0	0.017
.	19.01.16-03.33.58-1-425735	127	15	15	3	0	3	671	13	13	0	0	NA	NA	NA	35	49	250	250	362	222	124	325	9	19	10	0.036	0.076	0.028
.	19.01.16-03.34.02-1-425736	60	3	3	0	0	0	635	2	2	0	0	NA	NA	NA	25	22	243	243	349	211	118	306	4	0	2	0.016	0	0.006
.	19.01.16-03.34.03-1-425737	211	38	38	9	0	8	683	36	36	0	0	NA	NA	NA	73	72	257	248	380	224	124	335	50	63	24	0.195	0.254	0.063
.	19.01.16-03.34.05-1-425738	115	7	7	0	0	0	653	5	5	0	0	NA	NA	NA	28	33	247	245	354	221	119	313	8	10	0	0.032	0.041	0
.	19.01.16-03.34.09-1-425739	93	7	7	3	0	3	650	4	4	0	0	NA	NA	NA	37	33	242	249	355	218	124	308	1	7	27	0.004	0.028	0.076
.	19.01.16-03.34.11-1-425743	185	20	20	4	0	3	686	16	16	0	0	NA	NA	NA	65	63	254	257	365	226	134	326	34	45	9	0.134	0.175	0.025
.	19.01.16-03.34.15-1-425744	96	12	12	4	0	3	648	11	11	0	0	NA	NA	NA	32	25	242	245	351	217	121	310	1	22	0	0.004	0.09	0
.	19.01.16-03.34.18-1-425745	141	16	16	2	0	2	648	11	11	0	0	NA	NA	NA	51	29	249	241	352	219	120	309	27	12	8	0.108	0.05	0.023
.	19.01.16-03.34.24-1-425762	176	11	11	3	0	2	679	8	8	0	0	NA	NA	NA	39	52	251	252	362	224	130	325	19	28	6	0.076	0.111	0.017
.	19.01.16-03.34.28-1-425763	123	18	18	9	0	8	659	15	15	0	0	NA	NA	NA	36	41	249	247	358	218	125	316	53	24	0	0.213	0.097	0
.	19.01.16-03.34.29-1-425764	68	3	3	2	0	2	645	1	1	0	0	NA	NA	NA	20	22	239	245	351	211	120	314	0	4	5	0	0.016	0.014
.	19.01.16-03.34.34-1-425770	184	19	19	3	0	2	670	16	16	0	0	NA	NA	NA	55	53	248	255	363	220	131	319	38	29	13	0.153	0.114	0.036
.	19.01.16-03.34.42-1-425778	94	6	6	1	0	0	658	5	5	0	0	NA	NA	NA	30	35	247	250	351	219	127	312	18	5	3	0.073	0.02	0.009
.	19.01.16-03.34.46-1-425780	115	7	7	1	0	1	649	6	6	0	0	NA	NA	NA	38	30	245	243	355	217	120	312	11	17	2	0.045	0.07	0.006
.	19.01.16-03.34.48-1-425783	97	5	5	1	0	1	651	4	4	0	0	NA	NA	NA	35	31	246	245	353	215	123	313	2	8	7	0.008	0.033	0.02
.	19.01.16-03.34.53-1-425785	272	24	24	6	0	4	693	21	21	0	0	NA	NA	NA	102	84	262	261	374	232	136	325	26	23	30	0.099	0.088	0.08
.	19.01.16-03.35.00-1-425786	98	9	9	3	0	2	655	8	8	0	0	NA	NA	NA	24	40	247	251	355	218	123	314	11	6	11	0.045	0.024	0.031
.	19.01.16-03.35.03-1-425787	31	1	1	0	0	0	0	0	0	0	0	NA	NA	NA	16	4	239	236	342	0	0	0	0	0	2	0	0	0.006
.	19.01.16-03.35.06-1-425788	149	23	23	4	0	2	665	22	22	0	0	NA	NA	NA	57	50	245	256	362	215	130	320	20	35	21	0.082	0.137	0.058
.	19.01.16-03.35.06-1-425789	63	3	3	0	0	0	649	2	2	0	0	NA	NA	NA	24	29	248	243	351	220	121	308	0	0	5	0	0	0.014
.	19.01.16-03.35.12-1-425794	63	3	3	3	0	2	644	2	2	0	0	NA	NA	NA	22	26	246	243	350	214	119	311	7	0	2	0.028	0	0.006
.	19.01.16-03.35.12-1-425795	64	4	4	1	0	1	642	3	3	0	0	NA	NA	NA	28	19	241	244	347	209	123	310	0	3	14	0	0.012	0.04
.	19.01.16-03.35.17-1-425796	34	1	1	0	0	0	0	0	0	0	0	NA	NA	NA	10	10	239	238	346	0	0	0	1	0	0	0.004	0	0
.	19.01.16-03.35.19-1-425801	151	10	10	1	0	1	660	9	9	0	0	NA	NA	NA	44	41	253	247	354	228	123	309	4	16	13	0.016	0.065	0.037
.	19.01.16-03.35.20-1-425802	58	2	2	0	0	0	150	1	1	0	0	NA	NA	NA	22	11	238	239	347	47	27	76	0	0	7	0	0	0.02
.	19.01.16-03.35.21-1-425803	120	12	12	1	0	1	655	11	11	0	0	NA	NA	NA	27	31	247	244	353	219	121	315	0	11	20	0	0.045	0.057
.	19.01.16-03.35.22-1-425804	91	5	5	4	0	4	644	4	4	0	0	NA	NA	NA	29	25	244	244	350	218	121	305	6	4	0	0.025	0.016	0
.	19.01.16-03.35.27-1-425823	91	4	4	1	0	1	654	3	3	0	0	NA	NA	NA	36	34	250	243	354	219	120	315	0	6	2	0	0.025	0.006
.	19.01.16-03.35.29-1-425824	60	3	3	0	0	0	353	2	2	0	0	NA	NA	NA	19	15	241	239	348	111	64	178	0	2	4	0	0.008	0.011
.	19.01.16-03.35.34-1-425829	64	2	2	0	0	0	643	1	1	0	0	NA	NA	NA	28	25	243	240	355	215	113	315	0	0	4	0	0	0.011
.	19.01.16-03.35.38-1-425835	91	3	3	0	0	0	645	2	2	0	0	NA	NA	NA	33	35	246	249	353	213	122	310	4	5	0	0.016	0.02	0
.	19.01.16-03.35.41-1-425840	87	3	3	0	0	0	655	2	2	0	0	NA	NA	NA	36	39	249	249	354	218	124	313	2	4	0	0.008	0.016	0
.	19.01.16-03.35.44-1-425841	117	5	5	0	0	0	645	4	4	0	0	NA	NA	NA	45	26	247	241	351	217	117	311	0	17	2	0	0.071	0.006
.	19.01.16-03.35.44-1-425842	115	12	12	2	0	1	653	10	10	0	0	NA	NA	NA	48	41	250	246	358	218	119	316	10	6	12	0.04	0.024	0.034
.	19.01.16-03.35.44-1-425843	34	1	1	1	0	1	0	0	0	0	0	NA	NA	NA	14	9	239	239	344	0	0	0	1	0	0	0.004	0	0
.	19.01.16-03.35.47-1-425846	66	3	3	0	0	0	651	1	1	0	0	NA	NA	NA	30	36	246	246	357	214	121	316	0	6	1	0	0.024	0.003
.	19.01.16-03.35.49-1-425848	205	40	40	16	0	13	672	36	36	0	0	NA	NA	NA	62	60	254	252	367	223	127	322	57	55	41	0.224	0.218	0.112
.	19.01.16-03.35.50-1-425850	124	10	10	2	0	0	654	8	8	0	0	NA	NA	NA	57	42	248	249	358	214	124	316	7	14	7	0.028	0.056	0.02
.	19.01.16-03.35.55-1-425851	94	8	8	2	0	2	647	6	6	0	0	NA	NA	NA	37	27	243	241	356	218	119	310	1	13	9	0.004	0.054	0.025
.	19.01.16-03.35.58-1-425852	91	7	7	2	0	2	658	6	6	0	0	NA	NA	NA	26	38	250	248	353	221	123	314	8	17	6	0.032	0.069	0.017
.	19.01.16-03.35.59-1-425853	60	3	3	0	0	0	49	2	2	0	0	NA	NA	NA	12	14	239	241	347	15	11	23	0	0	4	0	0	0.012
.	19.01.16-03.36.05-1-425854	90	4	4	1	0	0	660	3	3	0	0	NA	NA	NA	34	45	252	248	358	220	122	318	4	4	7	0.016	0.016	0.02
.	19.01.16-03.36.05-1-425855	125	8	8	4	0	1	659	7	7	0	0	NA	NA	NA	37	38	253	243	355	226	121	312	9	18	3	0.036	0.074	0.008
.	19.01.16-03.36.07-1-425856	115	15	15	4	0	2	654	14	14	0	0	NA	NA	NA	41	36	245	250	354	220	125	309	21	24	4	0.086	0.096	0.011
.	19.01.16-03.36.10-1-425857	116	10	10	4	0	4	650	8	8	0	0	NA	NA	NA	34	28	244	242	355	218	121	311	11	12	12	0.045	0.05	0.034
.	19.01.16-03.36.14-1-425861	194	15	15	5	0	2	681	10	10	0	0	NA	NA	NA	67	61	261	250	363	234	127	320	4	37	15	0.015	0.148	0.041
.	19.01.16-03.36.15-1-425862	37	1	1	0	0	0	0	0	0	0	0	NA	NA	NA	10	2	237	236	342	0	0	0	4	0	0	0.017	0	0
.	19.01.16-03.36.20-1-425863	65	4	4	2	0	2	637	3	3	0	0	NA	NA	NA	25	21	240	239	355	211	114	312	0	15	2	0	0.063	0.006
.	19.01.16-03.36.23-1-425883	88	9	9	3	0	2	649	7	7	0	0	NA	NA	NA	30	29	242	243	357	211	119	319	2	20	2	0.008	0.082	0.006
.	19.01.16-03.36.24-1-425884	57	2	2	1	0	1	251	1	1	0	0	NA	NA	NA	21	19	240	243	349	75	50	126	1	1	0	0.004	0.004	0
.	19.01.16-03.36.26-1-425885	90	5	5	0	0	0	653	4	4	0	0	NA	NA	NA	33	33	245	241	360	216	117	320	13	2	1	0.053	0.008	0.003
.	19.01.16-03.36.32-1-425890	31	1	1	0	0	0	0	0	0	0	0	NA	NA	NA	5	11	240	238	346	0	0	0	0	0	0	0	0	0
.	19.01.16-03.36.33-1-425892	69	6	6	1	0	1	643	5	5	0	0	NA	NA	NA	29	27	242	248	350	219	120	304	2	5	14	0.008	0.02	0.04
.	19.01.16-03.36.35-1-425895	62	3	3	0	0	0	452	1	1	0	0	NA	NA	NA	21	17	239	241	350	152	82	218	3	0	3	0.013	0	0.009
.	19.01.16-03.36.37-1-425898	91	7	7	0	0	0	662	4	4	0	0	NA	NA	NA	43	40	242	250	361	212	128	322	5	10	6	0.021	0.04	0.017
.	19.01.16-03.36.37-1-425899	63	5	5	0	0	0	639	4	4	0	0	NA	NA	NA	29	22	239	244	352	211	121	307	2	10	5	0.008	0.041	0.014
.	19.01.16-03.36.40-1-425903	36	1	1	1	0	1	0	0	0	0	0	NA	NA	NA	11	12	239	238	348	0	0	0	0	0	1	0	0	0.003
.	19.01.16-03.36.43-1-425905	89	6	6	2	0	2	651	4	4	0	0	NA	NA	NA	25	27	243	243	354	212	123	316	7	6	3	0.029	0.025	0.008
.	19.01.16-03.36.44-1-425906	180	19	19	7	0	6	680	17	17	0	0	NA	NA	NA	61	69	255	261	366	224	135	321	14	31	18	0.055	0.119	0.049
.	19.01.16-03.36.46-1-425908	150	12	12	5	0	3	678	10	10	0	0	NA	NA	NA	43	53	250	258	358	225	134	319	3	4	30	0.012	0.016	0.084
.	19.01.16-03.36.47-1-425910	59	2	2	1	0	1	405	1	1	0	0	NA	NA	NA	26	18	243	239	349	134	72	199	0	3	2	0	0.013	0.006
.	19.01.16-03.36.49-1-425913	63	4	4	2	0	2	636	3	3	0	0	NA	NA	NA	32	21	244	240	350	214	117	305	2	1	3	0.008	0.004	0.009
.	19.01.16-03.36.50-1-425915	89	6	6	1	0	1	644	5	5	0	0	NA	NA	NA	29	26	246	244	349	218	118	308	0	11	8	0	0.045	0.023
.	19.01.16-03.36.56-1-425916	32	1	1	0	0	0	0	0	0	0	0	NA	NA	NA	6	10	238	240	345	0	0	0	0	0	0	0	0	0
.	19.01.16-03.36.56-1-425917	67	2	2	1	0	1	645	1	1	0	0	NA	NA	NA	30	25	244	244	350	215	122	308	0	0	5	0	0	0.014
.	19.01.16-03.36.58-1-425918	59	3	3	0	0	0	648	2	2	0	0	NA	NA	NA	18	26	242	242	355	213	121	314	0	0	14	0	0	0.039
.	19.01.16-03.37.00-1-425919	235	18	18	5	0	3	687	16	16	0	0	NA	NA	NA	66	62	252	252	371	225	131	331	14	42	26	0.056	0.167	0.07
.	19.01.16-03.37.05-1-425920	61	2	2	0	0	0	201	1	1	0	0	NA	NA	NA	15	13	241	239	346	57	38	106	0	1	0	0	0.004	0
.	19.01.16-03.37.07-1-425921	88	7	7	1	0	1	658	4	4	0	0	NA	NA	NA	35	42	247	249	359	217	125	316	8	10	8	0.032	0.04	0.022
.	19.01.16-03.37.10-1-425925	30	1	1	0	0	0	0	0	0	0	0	NA	NA	NA	7	13	240	242	344	0	0	0	4	0	0	0.017	0	0
.	19.01.16-03.37.12-1-425926	63	2	2	1	0	1	645	1	1	0	0	NA	NA	NA	19	19	240	241	351	214	120	311	1	0	3	0.004	0	0.009
.	19.01.16-03.37.12-1-425927	90	6	6	1	0	1	662	5	5	0	0	NA	NA	NA	26	37	247	247	356	222	123	317	15	7	4	0.061	0.028	0.011
.	19.01.16-03.37.14-1-425928	175	8	8	3	0	2	690	7	7	0	0	NA	NA	NA	48	65	256	255	367	230	133	327	0	18	6	0	0.071	0.016
.	19.01.16-03.37.15-1-425930	118	11	11	1	0	1	656	9	9	0	0	NA	NA	NA	40	38	246	247	358	215	125	316	17	21	10	0.069	0.085	0.028
.	19.01.16-03.37.17-1-425931	146	9	9	0	0	0	659	8	8	0	0	NA	NA	NA	42	44	246	253	358	219	127	313	6	8	13	0.024	0.032	0.036
.	19.01.16-03.37.17-1-425932	123	7	7	1	0	1	650	5	5	0	0	NA	NA	NA	36	30	246	249	348	217	126	307	6	8	2	0.024	0.032	0.006
.	19.01.16-03.37.28-1-425955	144	8	8	1	0	1	658	7	7	0	0	NA	NA	NA	37	42	251	249	355	219	125	314	17	12	0	0.068	0.048	0
.	19.01.16-03.37.28-1-425956	96	9	9	5	0	5	646	7	7	0	0	NA	NA	NA	33	27	242	241	357	212	118	316	2	13	12	0.008	0.054	0.034
.	19.01.16-03.37.36-1-425963	64	3	3	0	0	0	642	2	2	0	0	NA	NA	NA	26	26	242	247	350	212	120	310	4	9	1	0.017	0.036	0.003
.	19.01.16-03.37.36-1-425965	114	10	10	3	0	3	650	7	7	0	0	NA	NA	NA	39	29	250	241	351	218	118	314	5	23	4	0.02	0.095	0.011
.	19.01.16-03.37.38-1-425968	87	3	3	1	0	1	659	2	2	0	0	NA	NA	NA	30	39	245	246	361	216	124	319	4	5	0	0.016	0.02	0
.	19.01.16-03.37.39-1-425970	177	16	16	5	0	5	691	15	15	0	0	NA	NA	NA	55	67	257	258	365	229	133	329	19	22	9	0.074	0.085	0.025
.	19.01.16-03.37.44-1-425974	59	2	2	0	0	0	50	1	1	0	0	NA	NA	NA	23	12	237	243	345	17	10	23	0	2	0	0	0.008	0
.	19.01.16-03.37.46-1-425976	60	2	2	0	0	0	640	1	1	0	0	NA	NA	NA	25	24	240	246	351	211	119	310	1	3	0	0.004	0.012	0
.	19.01.16-03.37.48-1-425980	91	3	3	1	0	0	656	2	2	0	0	NA	NA	NA	30	35	246	245	357	221	119	316	4	3	3	0.016	0.012	0.008
.	19.01.16-03.37.50-1-425981	62	5	5	1	0	1	653	4	4	0	0	NA	NA	NA	23	32	246	245	354	222	122	309	1	6	8	0.004	0.024	0.023
.	19.01.16-03.37.50-1-425982	120	13	13	0	0	0	637	11	11	0	0	NA	NA	NA	44	19	241	242	349	213	121	303	23	19	7	0.095	0.079	0.02
.	19.01.16-03.37.52-1-425983	91	6	6	2	0	1	640	4	4	0	0	NA	NA	NA	33	22	242	239	354	212	116	312	0	10	10	0	0.042	0.028
.	19.01.16-03.37.55-1-425984	61	3	3	0	0	0	644	2	2	0	0	NA	NA	NA	24	26	244	247	348	216	122	306	2	3	2	0.008	0.012	0.006
.	19.01.16-03.37.59-1-425985	62	4	4	2	0	1	646	2	2	0	0	NA	NA	NA	21	26	247	242	350	218	119	309	0	13	0	0	0.054	0
.	19.01.16-03.38.01-1-425986	120	8	8	1	0	1	660	7	7	0	0	NA	NA	NA	38	44	245	251	361	213	128	319	9	13	11	0.037	0.052	0.03
.	19.01.16-03.38.04-1-425987	65	3	3	0	0	0	643	2	2	0	0	NA	NA	NA	24	25	242	244	352	211	120	312	2	5	0	0.008	0.02	0
.	19.01.16-03.38.08-1-425989	216	18	18	2	0	1	693	16	16	0	0	NA	NA	NA	54	77	264	247	379	236	125	332	18	34	17	0.068	0.138	0.045
.	19.01.16-03.38.11-1-425993	64	4	4	1	0	1	645	3	3	0	0	NA	NA	NA	25	25	244	244	350	216	120	309	0	2	7	0	0.008	0.02
.	19.01.16-03.38.11-1-425994	36	1	1	0	0	0	0	0	0	0	0	NA	NA	NA	15	4	237	236	344	0	0	0	0	0	0	0	0	0
.	19.01.16-03.38.13-1-425995	62	2	2	2	0	1	642	1	1	0	0	NA	NA	NA	28	28	248	248	345	218	122	302	0	0	9	0	0	0.026
.	19.01.16-03.38.15-1-425996	38	1	1	0	0	0	0	0	0	0	0	NA	NA	NA	3	13	239	245	342	0	0	0	0	0	0	0	0	0
.	19.01.16-03.38.16-1-425997	61	3	3	1	0	1	349	2	2	0	0	NA	NA	NA	33	13	239	239	348	117	67	165	2	1	0	0.008	0.004	0
.	19.01.16-03.38.18-1-426000	33	1	1	0	0	0	0	0	0	0	0	NA	NA	NA	5	12	239	239	347	0	0	0	3	0	0	0.013	0	0
.	19.01.16-03.38.18-1-426001	88	6	6	3	0	2	652	5	5	0	0	NA	NA	NA	30	36	246	249	354	217	125	310	12	13	0	0.049	0.052	0
.	19.01.16-03.38.20-1-426002	155	22	22	4	0	4	660	20	20	0	0	NA	NA	NA	39	42	250	243	362	219	121	320	12	32	18	0.048	0.132	0.05
.	19.01.16-03.38.21-1-426003	36	1	1	0	0	0	0	0	0	0	0	NA	NA	NA	5	10	238	239	346	0	0	0	0	0	3	0	0	0.009
.	19.01.16-03.38.24-1-426019	38	1	1	0	0	0	0	0	0	0	0	NA	NA	NA	9	11	241	238	345	0	0	0	0	0	1	0	0	0.003
.	19.01.16-03.38.25-1-426020	213	14	14	3	0	2	671	10	10	0	0	NA	NA	NA	61	62	252	260	363	219	133	319	20	44	4	0.079	0.169	0.011
.	19.01.16-03.38.27-1-426021	35	1	1	0	0	0	0	0	0	0	0	NA	NA	NA	3	11	237	240	347	0	0	0	0	0	1	0	0	0.003
.	19.01.16-03.38.27-1-426022	67	5	5	0	0	0	654	3	3	0	0	NA	NA	NA	17	28	244	245	352	220	121	313	4	9	0	0.016	0.037	0
.	19.01.16-03.38.27-1-426023	148	17	17	5	0	4	662	15	15	0	0	NA	NA	NA	46	45	248	251	359	217	126	319	5	30	13	0.02	0.12	0.036
.	19.01.16-03.38.28-1-426024	155	13	13	4	0	4	662	10	10	0	0	NA	NA	NA	41	43	250	248	358	223	124	315	8	25	17	0.032	0.101	0.047
.	19.01.16-03.38.30-1-426025	35	1	1	1	0	1	0	0	0	0	0	NA	NA	NA	8	13	242	238	346	0	0	0	0	0	0	0	0	0
.	19.01.16-03.38.31-1-426028	115	13	13	3	0	2	639	10	10	0	0	NA	NA	NA	34	24	244	240	353	214	114	311	1	18	3	0.004	0.075	0.008
.	19.01.16-03.38.37-1-426035	177	8	8	5	0	3	685	7	7	0	0	NA	NA	NA	50	66	256	257	366	231	133	321	0	13	9	0	0.051	0.025
.	19.01.16-03.38.44-1-426040	60	3	3	0	0	0	647	2	2	0	0	NA	NA	NA	17	25	246	244	348	221	122	304	2	0	2	0.008	0	0.006
.	19.01.16-03.38.46-1-426041	88	3	3	0	0	0	653	2	2	0	0	NA	NA	NA	17	29	244	245	353	217	123	313	3	0	3	0.012	0	0.008
.	19.01.16-03.38.54-1-426046	119	10	10	2	0	1	663	9	9	0	0	NA	NA	NA	37	37	245	245	360	218	125	320	6	13	17	0.024	0.053	0.047
.	19.01.16-03.38.56-1-426047	123	17	17	5	0	4	649	14	14	0	0	NA	NA	NA	49	37	251	247	352	219	124	306	29	25	13	0.116	0.101	0.037
.	19.01.16-03.38.56-1-426048	91	5	5	3	0	2	646	4	4	0	0	NA	NA	NA	26	28	240	247	354	211	125	310	7	4	3	0.029	0.016	0.008
.	19.01.16-03.38.58-1-426050	65	4	4	2	0	1	636	2	2	0	0	NA	NA	NA	27	20	241	244	348	210	121	305	2	0	8	0.008	0	0.023
.	19.01.16-03.39.00-1-426051	116	7	7	0	0	0	657	6	6	0	0	NA	NA	NA	24	37	248	247	355	220	123	314	4	11	13	0.016	0.045	0.037
.	19.01.16-03.39.00-1-426052	30	1	1	1	0	1	0	0	0	0	0	NA	NA	NA	9	9	240	238	344	0	0	0	0	0	0	0	0	0
.	19.01.16-03.39.00-1-426053	100	4	4	3	0	2	644	2	2	0	0	NA	NA	NA	36	33	245	246	355	216	120	308	12	0	2	0.049	0	0.006
.	19.01.16-03.39.01-1-426054	71	6	6	1	0	1	642	4	4	0	0	NA	NA	NA	29	22	244	244	347	219	122	301	1	11	4	0.004	0.045	0.012
.	19.01.16-03.39.02-1-426055	98	6	6	1	0	1	655	5	5	0	0	NA	NA	NA	38	33	243	243	360	217	123	315	5	12	10	0.021	0.049	0.028
.	19.01.16-03.39.13-1-426059	117	9	9	2	0	2	653	8	8	0	0	NA	NA	NA	37	28	244	244	353	214	126	313	4	21	13	0.016	0.086	0.037
.	19.01.16-03.39.14-1-426060	89	6	6	4	0	4	651	5	5	0	0	NA	NA	NA	37	34	246	246	355	214	120	317	6	3	5	0.024	0.012	0.014
.	19.01.16-03.39.17-1-426061	102	11	11	6	0	4	651	9	9	0	0	NA	NA	NA	39	30	243	248	352	217	123	311	7	17	11	0.029	0.069	0.031
.	19.01.16-03.39.20-1-426062	154	28	28	10	0	6	674	23	23	0	0	NA	NA	NA	47	52	251	249	365	224	129	321	28	81	12	0.112	0.325	0.033
.	19.01.16-03.39.21-1-426064	115	7	7	1	0	1	656	6	6	0	0	NA	NA	NA	32	31	246	243	355	217	121	318	10	13	0	0.041	0.053	0
.	19.01.16-03.39.21-1-426065	36	1	1	1	0	1	0	0	0	0	0	NA	NA	NA	7	5	238	237	343	0	0	0	0	0	1	0	0	0.003
.	19.01.16-03.39.22-1-426067	36	1	1	1	0	1	0	0	0	0	0	NA	NA	NA	10	10	238	240	345	0	0	0	0	0	0	0	0	0
.	19.01.16-03.39.24-1-426086	113	4	4	1	0	1	662	3	3	0	0	NA	NA	NA	41	44	254	247	356	223	124	315	3	5	3	0.012	0.02	0.008
.	19.01.16-03.39.24-1-426087	86	4	4	3	0	3	644	3	3	0	0	NA	NA	NA	37	25	244	244	350	215	121	308	0	6	7	0	0.025	0.02
.	19.01.16-03.39.27-1-426088	63	4	4	1	0	1	638	3	3	0	0	NA	NA	NA	22	19	246	239	347	218	118	302	0	7	3	0	0.029	0.009
.	19.01.16-03.39.33-1-426096	95	6	6	1	0	1	654	5	5	0	0	NA	NA	NA	39	35	246	247	355	220	122	312	1	11	3	0.004	0.045	0.008
.	19.01.16-03.39.36-1-426100	147	21	21	7	0	5	658	19	19	0	0	NA	NA	NA	54	46	255	248	356	224	124	310	27	30	27	0.106	0.121	0.076
.	19.01.16-03.39.38-1-426103	151	14	14	3	0	3	672	13	13	0	0	NA	NA	NA	44	46	253	248	358	226	128	318	10	9	17	0.04	0.036	0.047
.	19.01.16-03.39.41-1-426107	66	3	3	1	0	1	653	2	2	0	0	NA	NA	NA	16	35	246	246	356	219	122	312	0	0	14	0	0	0.039
.	19.01.16-03.39.41-1-426108	151	12	12	2	0	1	672	9	9	0	0	NA	NA	NA	41	50	251	249	363	225	128	319	3	25	8	0.012	0.1	0.022
.	19.01.16-03.39.41-1-426109	97	8	8	1	0	0	668	7	7	0	0	NA	NA	NA	28	48	253	246	362	223	125	320	16	4	13	0.063	0.016	0.036
.	19.01.16-03.39.45-1-426110	37	1	1	0	0	0	0	0	0	0	0	NA	NA	NA	9	11	238	237	349	0	0	0	0	0	0	0	0	0
.	19.01.16-03.39.48-1-426114	121	16	16	3	0	2	657	15	15	0	0	NA	NA	NA	39	40	243	251	359	217	125	315	21	23	8	0.086	0.092	0.022
.	19.01.16-03.39.52-1-426116	173	14	14	3	0	2	657	12	12	0	0	NA	NA	NA	53	49	246	252	364	211	126	320	9	29	9	0.037	0.115	0.025
.	19.01.16-03.39.59-1-426117	62	3	3	0	0	0	639	2	2	0	0	NA	NA	NA	16	13	237	242	347	211	121	307	3	2	2	0.013	0.008	0.006
.	19.01.16-03.40.06-1-426122	114	13	13	4	0	3	657	11	11	0	0	NA	NA	NA	42	32	245	245	355	216	122	319	20	10	10	0.082	0.041	0.028
.	19.01.16-03.40.07-1-426123	205	26	26	8	0	7	683	23	23	0	0	NA	NA	NA	59	66	251	254	374	223	129	331	10	65	39	0.04	0.256	0.104
.	19.01.16-03.40.09-1-426124	64	2	2	1	0	1	641	1	1	0	0	NA	NA	NA	21	21	245	245	344	215	120	306	7	0	0	0.029	0	0
.	19.01.16-03.40.11-1-426128	61	2	2	0	0	0	648	1	1	0	0	NA	NA	NA	24	30	244	246	353	213	120	315	3	0	3	0.012	0	0.008
.	19.01.16-03.40.13-1-426130	178	21	21	2	0	1	669	17	17	0	0	NA	NA	NA	62	48	249	249	363	219	125	325	1	46	29	0.004	0.185	0.08
.	19.01.16-03.40.14-1-426131	170	22	22	6	0	4	659	20	20	0	0	NA	NA	NA	42	43	253	246	357	223	122	314	30	44	6	0.119	0.179	0.017
.	19.01.16-03.40.18-1-426132	34	1	1	0	0	0	0	0	0	0	0	NA	NA	NA	10	5	238	236	344	0	0	0	0	0	3	0	0	0.009
.	19.01.16-03.40.21-1-426137	33	1	1	0	0	0	0	0	0	0	0	NA	NA	NA	12	10	239	238	346	0	0	0	0	0	1	0	0	0.003
.	19.01.16-03.40.22-1-426153	126	10	10	3	0	2	660	9	9	0	0	NA	NA	NA	42	42	247	254	354	221	126	313	3	20	3	0.012	0.079	0.008
.	19.01.16-03.40.23-1-426154	96	16	16	1	0	1	655	13	13	0	0	NA	NA	NA	22	34	246	246	355	220	122	313	7	6	18	0.028	0.024	0.051
.	19.01.16-03.40.23-1-426155	122	8	8	2	0	2	654	5	5	0	0	NA	NA	NA	42	32	245	245	355	216	120	318	17	20	5	0.069	0.082	0.014
.	19.01.16-03.40.26-1-426156	92	13	13	0	0	0	657	12	12	0	0	NA	NA	NA	34	37	251	245	354	223	120	314	28	20	4	0.112	0.082	0.011
.	19.01.16-03.40.36-1-426165	31	1	1	1	0	1	0	0	0	0	0	NA	NA	NA	8	8	239	238	344	0	0	0	0	0	0	0	0	0
.	19.01.16-03.40.38-1-426168	36	1	1	1	0	1	0	0	0	0	0	NA	NA	NA	12	12	242	237	346	0	0	0	0	0	1	0	0	0.003
.	19.01.16-03.40.41-1-426172	155	8	8	2	0	2	674	6	6	0	0	NA	NA	NA	43	55	253	253	362	220	127	327	8	10	9	0.032	0.04	0.025
.	19.01.16-03.40.46-1-426174	125	10	10	3	0	2	655	9	9	0	0	NA	NA	NA	37	43	248	253	355	214	126	315	26	6	2	0.105	0.024	0.006
.	19.01.16-03.40.47-1-426176	175	18	18	10	0	6	652	16	16	0	0	NA	NA	NA	55	35	247	246	355	215	125	312	9	39	24	0.036	0.159	0.068
.	19.01.16-03.40.52-1-426179	225	30	30	6	0	5	689	28	28	0	0	NA	NA	NA	80	72	256	260	369	230	131	328	40	66	21	0.156	0.254	0.057
.	19.01.16-03.40.52-1-426180	63	3	3	0	0	0	638	2	2	0	0	NA	NA	NA	28	18	240	240	351	212	117	309	0	2	3	0	0.008	0.009
.	19.01.16-03.40.54-1-426181	89	5	5	1	0	0	647	4	4	0	0	NA	NA	NA	31	29	244	241	357	214	118	315	5	0	4	0.02	0	0.011
.	19.01.16-03.40.54-1-426182	123	12	12	5	0	3	651	10	10	0	0	NA	NA	NA	39	34	242	249	356	214	124	313	0	16	21	0	0.064	0.059
.	19.01.16-03.40.59-1-426183	168	21	21	10	0	7	660	17	17	0	0	NA	NA	NA	48	42	250	251	354	219	127	314	28	34	22	0.112	0.135	0.062
.	19.01.16-03.41.02-1-426184	89	9	9	1	0	0	648	7	7	0	0	NA	NA	NA	34	33	248	242	356	218	117	313	18	10	0	0.073	0.041	0
.	19.01.16-03.41.07-1-426185	31	1	1	0	0	0	0	0	0	0	0	NA	NA	NA	9	7	238	238	344	0	0	0	0	1	0	0	0.004	0
.	19.01.16-03.41.08-1-426186	61	4	4	0	0	0	634	3	3	0	0	NA	NA	NA	34	24	240	244	353	208	119	307	2	1	5	0.008	0.004	0.014
.	19.01.16-03.41.10-1-426190	33	1	1	0	0	0	0	0	0	0	0	NA	NA	NA	8	8	239	238	344	0	0	0	0	0	0	0	0	0
.	19.01.16-03.41.11-1-426191	57	2	2	1	0	1	0	1	1	0	0	NA	NA	NA	19	14	241	242	344	0	0	0	0	2	0	0	0.008	0
.	19.01.16-03.41.12-1-426192	123	7	7	2	0	1	664	6	6	0	0	NA	NA	NA	36	42	249	246	360	220	127	317	20	11	7	0.08	0.045	0.019
.	19.01.16-03.41.15-1-426193	170	17	17	6	0	3	658	15	15	0	0	NA	NA	NA	62	44	252	247	358	223	124	311	11	36	10	0.044	0.146	0.028
.	19.01.16-03.41.20-1-426194	63	2	2	0	0	0	305	0	0	0	0	NA	NA	NA	20	20	242	240	351	101	49	155	0	0	1	0	0	0.003
.	19.01.16-03.41.21-1-426195	140	21	21	8	0	3	649	18	18	0	0	NA	NA	NA	58	37	252	248	350	218	122	309	51	50	10	0.202	0.202	0.029
.	19.01.16-03.41.23-1-426215	117	4	4	0	0	0	657	3	3	0	0	NA	NA	NA	35	37	243	252	355	214	128	315	3	2	6	0.012	0.008	0.017
.	19.01.16-03.41.24-1-426216	34	1	1	0	0	0	0	0	0	0	0	NA	NA	NA	7	11	240	241	343	0	0	0	0	2	0	0	0.008	0
.	19.01.16-03.41.27-1-426218	121	6	6	1	0	1	660	4	4	0	0	NA	NA	NA	46	44	250	251	356	219	125	316	8	6	5	0.032	0.024	0.014
.	19.01.16-03.41.31-1-426224	37	1	1	0	0	0	0	0	0	0	0	NA	NA	NA	6	17	241	240	349	0	0	0	0	0	0	0	0	0
.	19.01.16-03.41.34-1-426229	173	38	38	11	0	9	655	35	35	0	0	NA	NA	NA	48	50	251	249	363	217	124	314	48	36	24	0.191	0.145	0.066
.	19.01.16-03.41.37-1-426231	66	3	3	0	0	0	647	2	2	0	0	NA	NA	NA	18	19	241	243	348	216	120	311	0	3	4	0	0.012	0.011
.	19.01.16-03.41.40-1-426236	64	2	2	1	0	1	252	1	1	0	0	NA	NA	NA	16	14	242	240	345	86	48	118	0	0	5	0	0	0.014
.	19.01.16-03.41.42-1-426238	60	2	2	1	0	1	642	1	1	0	0	NA	NA	NA	22	24	241	242	354	213	117	312	0	0	7	0	0	0.02
.	19.01.16-03.41.48-1-426242	33	1	1	0	0	0	0	0	0	0	0	NA	NA	NA	6	9	237	236	349	0	0	0	0	0	1	0	0	0.003
.	19.01.16-03.41.49-1-426244	35	1	1	1	0	1	0	0	0	0	0	NA	NA	NA	8	18	241	243	347	0	0	0	0	2	0	0	0.008	0
.	19.01.16-03.41.51-1-426246	268	24	24	5	0	1	714	22	22	0	0	NA	NA	NA	84	91	255	261	388	230	134	350	39	52	14	0.153	0.199	0.036
.	19.01.16-03.41.51-1-426247	177	13	13	3	0	2	676	11	11	0	0	NA	NA	NA	57	51	251	246	367	224	125	327	7	17	14	0.028	0.069	0.038
.	19.01.16-03.41.52-1-426248	32	1	1	0	0	0	0	0	0	0	0	NA	NA	NA	6	10	240	237	346	0	0	0	0	0	0	0	0	0
.	19.01.16-03.41.52-1-426249	35	1	1	0	0	0	0	0	0	0	0	NA	NA	NA	9	8	240	237	344	0	0	0	0	3	0	0	0.013	0
.	19.01.16-03.41.52-1-426250	97	7	7	3	0	3	660	6	6	0	0	NA	NA	NA	20	36	249	250	350	221	125	314	0	3	8	0	0.012	0.023
.	19.01.16-03.41.55-1-426251	122	5	5	1	0	1	653	4	4	0	0	NA	NA	NA	49	40	249	244	360	219	121	313	1	5	7	0.004	0.02	0.019
.	19.01.16-03.41.55-1-426252	91	12	12	4	0	2	648	11	11	0	0	NA	NA	NA	39	36	246	246	357	216	119	313	22	12	10	0.089	0.049	0.028
.	19.01.16-03.41.57-1-426253	122	22	22	3	0	3	655	20	20	0	0	NA	NA	NA	44	35	248	246	354	218	124	313	14	42	7	0.056	0.171	0.02
.	19.01.16-03.42.00-1-426254	119	10	10	5	0	2	661	9	9	0	0	NA	NA	NA	39	41	248	247	359	221	122	318	16	11	22	0.065	0.045	0.061
.	19.01.16-03.42.11-1-426258	63	3	3	1	0	1	629	2	2	0	0	NA	NA	NA	35	22	242	246	347	208	120	301	3	4	3	0.012	0.016	0.009
.	19.01.16-03.42.12-1-426259	142	21	21	6	0	3	649	18	18	0	0	NA	NA	NA	36	33	242	250	354	211	128	310	30	25	16	0.124	0.1	0.045
.	19.01.16-03.42.16-1-426260	154	27	27	9	0	8	654	26	26	0	0	NA	NA	NA	54	40	247	247	359	217	120	317	17	54	11	0.069	0.219	0.031
.	19.01.16-03.42.18-1-426261	86	4	4	1	0	1	642	3	3	0	0	NA	NA	NA	28	23	241	245	350	214	122	306	4	0	9	0.017	0	0.026
.	19.01.16-03.42.27-1-426281	141	12	12	3	0	3	662	10	10	0	0	NA	NA	NA	54	41	245	249	360	221	125	316	19	29	7	0.078	0.116	0.019
.	19.01.16-03.42.31-1-426284	65	2	2	1	0	1	650	1	1	0	0	NA	NA	NA	29	36	247	246	356	218	120	312	0	8	3	0	0.033	0.008
.	19.01.16-03.42.33-1-426287	64	2	2	0	0	0	648	1	1	0	0	NA	NA	NA	27	25	244	242	352	216	121	311	0	13	0	0	0.054	0
.	19.01.16-03.42.35-1-426290	34	1	1	0	0	0	0	0	0	0	0	NA	NA	NA	6	6	237	237	345	0	0	0	2	0	0	0.008	0	0
.	19.01.16-03.42.36-1-426292	36	1	1	0	0	0	0	0	0	0	0	NA	NA	NA	6	12	238	242	345	0	0	0	2	0	0	0.008	0	0
.	19.01.16-03.42.38-1-426295	120	5	5	1	0	0	649	4	4	0	0	NA	NA	NA	26	26	243	247	349	218	121	310	2	4	5	0.008	0.016	0.014
.	19.01.16-03.42.38-1-426296	59	2	2	0	0	0	198	1	1	0	0	NA	NA	NA	25	12	242	239	344	65	43	90	2	0	0	0.008	0	0
.	19.01.16-03.42.39-1-426298	89	4	4	1	0	1	650	2	2	0	0	NA	NA	NA	33	32	245	249	351	214	126	310	0	2	9	0	0.008	0.026
.	19.01.16-03.42.47-1-426304	56	2	2	0	0	0	638	1	1	0	0	NA	NA	NA	23	19	244	242	346	216	118	304	2	0	1	0.008	0	0.003
.	19.01.16-03.42.48-1-426306	67	5	5	1	0	1	640	4	4	0	0	NA	NA	NA	29	23	244	245	347	217	121	302	9	0	7	0.037	0	0.02
.	19.01.16-03.42.48-1-426307	114	4	4	2	0	2	653	3	3	0	0	NA	NA	NA	35	38	251	248	352	222	124	307	6	3	1	0.024	0.012	0.003
.	19.01.16-03.42.51-1-426309	123	6	6	0	0	0	651	5	5	0	0	NA	NA	NA	32	34	245	246	356	215	122	314	0	6	8	0	0.024	0.022
.	19.01.16-03.42.54-1-426310	97	6	6	0	0	0	655	4	4	0	0	NA	NA	NA	27	43	251	251	354	222	120	313	1	7	8	0.004	0.028	0.023
.	19.01.16-03.42.57-1-426311	34	1	1	0	0	0	0	0	0	0	0	NA	NA	NA	9	6	236	240	343	0	0	0	0	0	3	0	0	0.009
.	19.01.16-03.42.57-1-426312	147	5	5	3	0	2	656	3	3	0	0	NA	NA	NA	37	36	246	244	359	214	121	321	4	11	0	0.016	0.045	0
.	19.01.16-03.42.57-1-426313	180	18	18	2	0	2	667	17	17	0	0	NA	NA	NA	64	49	251	248	363	220	125	322	23	18	24	0.092	0.073	0.066
.	19.01.16-03.43.00-1-426314	63	2	2	0	0	0	641	1	1	0	0	NA	NA	NA	27	24	241	245	351	211	120	310	3	2	0	0.012	0.008	0
.	19.01.16-03.43.01-1-426315	33	1	1	0	0	0	0	0	0	0	0	NA	NA	NA	13	13	239	244	343	0	0	0	0	0	3	0	0	0.009
.	19.01.16-03.43.04-1-426316	36	1	1	1	0	1	0	0	0	0	0	NA	NA	NA	10	18	239	241	351	0	0	0	0	3	0	0	0.012	0
.	19.01.16-03.43.05-1-426317	35	1	1	1	0	1	0	0	0	0	0	NA	NA	NA	9	5	237	238	343	0	0	0	1	0	0	0.004	0	0
.	19.01.16-03.43.06-1-426319	61	3	3	1	0	1	644	2	2	0	0	NA	NA	NA	21	25	245	244	349	216	119	309	0	4	9	0	0.016	0.026
.	19.01.16-03.43.06-1-426320	114	4	4	0	0	0	646	3	3	0	0	NA	NA	NA	36	30	247	243	353	218	119	309	0	15	0	0	0.062	0
.	19.01.16-03.43.07-1-426321	94	6	6	1	0	1	653	4	4	0	0	NA	NA	NA	43	35	252	251	345	224	126	303	7	11	3	0.028	0.044	0.009
.	19.01.16-03.43.10-1-426325	115	7	7	3	0	3	667	6	6	0	0	NA	NA	NA	33	52	252	252	361	222	132	313	1	14	9	0.004	0.056	0.025
.	19.01.16-03.43.14-1-426326	114	7	7	2	0	2	653	6	6	0	0	NA	NA	NA	52	35	242	247	359	213	123	317	0	15	7	0	0.061	0.019
.	19.01.16-03.43.15-1-426327	182	12	12	4	0	3	683	11	11	0	0	NA	NA	NA	52	60	258	251	364	228	127	328	12	16	10	0.047	0.064	0.027
.	19.01.16-03.43.15-1-426328	64	4	4	0	0	0	645	3	3	0	0	NA	NA	NA	29	21	241	244	349	213	119	313	10	0	4	0.041	0	0.011
.	19.01.16-03.43.21-1-426329	59	4	4	0	0	0	656	2	2	0	0	NA	NA	NA	22	33	247	245	354	222	121	313	2	11	0	0.008	0.045	0
.	19.01.16-03.43.23-1-426349	63	5	5	0	0	0	644	4	4	0	0	NA	NA	NA	20	21	241	245	348	212	122	310	7	2	5	0.029	0.008	0.014
.	19.01.16-03.43.27-1-426350	58	2	2	3	0	2	644	1	1	0	0	NA	NA	NA	26	23	241	240	355	214	118	312	0	4	2	0	0.017	0.006
.	19.01.16-03.43.33-1-426358	119	7	7	1	0	0	665	4	4	0	0	NA	NA	NA	41	41	249	249	356	221	127	317	1	11	5	0.004	0.044	0.014
.	19.01.16-03.43.34-1-426360	114	7	7	2	0	1	658	5	5	0	0	NA	NA	NA	51	41	253	245	356	223	121	314	0	16	5	0	0.065	0.014
.	19.01.16-03.43.35-1-426363	35	1	1	0	0	0	0	0	0	0	0	NA	NA	NA	14	14	239	240	348	0	0	0	0	0	2	0	0	0.006
.	19.01.16-03.43.36-1-426364	59	4	4	2	0	2	651	3	3	0	0	NA	NA	NA	14	24	244	241	352	219	119	313	8	4	1	0.033	0.017	0.003
.	19.01.16-03.43.39-1-426367	62	5	5	1	0	0	642	4	4	0	0	NA	NA	NA	26	24	241	242	354	211	118	313	9	6	0	0.037	0.025	0
.	19.01.16-03.43.39-1-426368	96	5	5	1	0	1	650	4	4	0	0	NA	NA	NA	41	35	241	254	353	212	126	312	8	5	5	0.033	0.02	0.014
.	19.01.16-03.43.42-1-426372	35	1	1	0	0	0	0	0	0	0	0	NA	NA	NA	4	15	239	240	349	0	0	0	0	0	4	0	0	0.011
.	19.01.16-03.43.42-1-426373	62	2	2	1	0	1	649	1	1	0	0	NA	NA	NA	23	30	250	243	350	225	119	305	0	3	3	0	0.012	0.009
.	19.01.16-03.43.42-1-426374	61	2	2	1	0	1	639	1	1	0	0	NA	NA	NA	32	24	244	243	350	213	117	309	1	9	0	0.004	0.037	0
.	19.01.16-03.43.44-1-426375	117	4	4	2	0	2	664	3	3	0	0	NA	NA	NA	39	49	247	251	364	219	123	322	6	7	5	0.024	0.028	0.014
.	19.01.16-03.43.52-1-426380	69	2	2	0	0	0	642	0	0	0	0	NA	NA	NA	27	26	246	243	350	211	121	310	6	0	0	0.024	0	0
.	19.01.16-03.43.53-1-426381	90	7	7	1	0	1	653	6	6	0	0	NA	NA	NA	41	34	247	243	357	215	122	316	4	5	8	0.016	0.021	0.022
.	19.01.16-03.43.55-1-426382	66	3	3	2	0	1	644	2	2	0	0	NA	NA	NA	20	21	242	241	351	216	119	309	8	0	4	0.033	0	0.011
.	19.01.16-03.43.56-1-426384	86	4	4	0	0	0	643	3	3	0	0	NA	NA	NA	31	23	240	246	350	210	124	309	6	0	10	0.025	0	0.029
.	19.01.16-03.43.57-1-426385	88	3	3	0	0	0	640	2	2	0	0	NA	NA	NA	33	23	240	241	355	212	119	309	0	4	5	0	0.017	0.014
.	19.01.16-03.43.57-1-426386	178	7	7	5	0	3	682	6	6	0	0	NA	NA	NA	52	64	250	258	369	220	131	331	11	20	2	0.044	0.078	0.005
.	19.01.16-03.43.57-1-426387	90	3	3	1	0	0	649	2	2	0	0	NA	NA	NA	31	29	243	242	357	215	119	315	2	5	0	0.008	0.021	0
.	19.01.16-03.44.02-1-426388	60	2	2	0	0	0	648	1	1	0	0	NA	NA	NA	24	28	242	245	354	213	123	312	2	0	8	0.008	0	0.023
.	19.01.16-03.44.05-1-426389	114	7	7	1	0	0	644	6	6	0	0	NA	NA	NA	35	28	241	247	353	212	121	311	6	6	4	0.025	0.024	0.011
.	19.01.16-03.44.11-1-426393	62	3	3	1	0	1	640	2	2	0	0	NA	NA	NA	26	22	243	244	348	214	121	305	10	2	0	0.041	0.008	0
.	19.01.16-03.44.11-1-426394	94	4	4	3	0	3	652	3	3	0	0	NA	NA	NA	32	31	246	245	353	218	120	314	23	0	8	0.093	0	0.023
.	19.01.16-03.44.13-1-426395	148	9	9	3	0	1	657	6	6	0	0	NA	NA	NA	48	38	245	250	356	216	130	311	2	17	25	0.008	0.068	0.07
.	19.01.16-03.44.13-1-426396	33	1	1	0	0	0	0	0	0	0	0	NA	NA	NA	7	6	237	240	342	0	0	0	1	0	0	0.004	0	0
.	19.01.16-03.44.13-1-426397	98	8	8	2	0	2	652	7	7	0	0	NA	NA	NA	33	36	248	248	353	217	123	312	16	17	9	0.065	0.069	0.025
.	19.01.16-03.44.15-1-426398	64	3	3	2	0	2	652	2	2	0	0	NA	NA	NA	34	26	246	243	350	216	123	313	7	0	2	0.028	0	0.006
.	19.01.16-03.44.17-1-426399	120	11	11	4	0	4	662	9	9	0	0	NA	NA	NA	40	44	244	251	362	216	123	323	20	15	15	0.082	0.06	0.041
.	19.01.16-03.44.21-1-426401	87	5	5	1	0	1	654	2	2	0	0	NA	NA	NA	40	43	249	245	362	217	122	315	4	6	3	0.016	0.024	0.008
.	19.01.16-03.44.25-1-426417	181	22	22	8	0	4	689	20	20	0	0	NA	NA	NA	61	78	260	257	374	230	130	329	29	32	27	0.112	0.125	0.072
.	19.01.16-03.44.27-1-426418	97	5	5	2	0	2	658	4	4	0	0	NA	NA	NA	32	35	242	247	359	215	125	318	1	5	5	0.004	0.02	0.014
.	19.01.16-03.44.30-1-426420	116	8	8	2	0	2	652	6	6	0	0	NA	NA	NA	30	38	248	246	357	217	123	312	4	13	8	0.016	0.053	0.022
.	19.01.16-03.44.30-1-426421	144	25	25	4	0	3	657	22	22	0	0	NA	NA	NA	50	43	253	250	353	223	123	311	45	39	5	0.178	0.156	0.014
.	19.01.16-03.44.35-1-426427	122	13	13	5	0	4	666	12	12	0	0	NA	NA	NA	46	44	249	245	363	221	124	321	0	31	11	0	0.127	0.03
.	19.01.16-03.44.38-1-426430	37	1	1	0	0	0	0	0	0	0	0	NA	NA	NA	10	11	238	240	346	0	0	0	2	0	0	0.008	0	0
.	19.01.16-03.44.38-1-426432	58	2	2	0	0	0	642	1	1	0	0	NA	NA	NA	23	28	242	249	350	214	124	304	0	3	1	0	0.012	0.003
.	19.01.16-03.44.40-1-426436	59	2	2	1	0	1	249	1	1	0	0	NA	NA	NA	9	19	239	241	352	79	47	123	1	0	0	0.004	0	0
.	19.01.16-03.44.46-1-426438	184	34	34	13	0	9	666	28	28	0	0	NA	NA	NA	67	51	246	251	367	215	126	325	35	71	22	0.142	0.283	0.06
.	19.01.16-03.44.47-1-426440	63	2	2	0	0	0	646	0	0	0	0	NA	NA	NA	24	29	244	243	355	212	118	316	0	0	3	0	0	0.008
.	19.01.16-03.44.52-1-426443	64	3	3	1	0	1	630	2	2	0	0	NA	NA	NA	29	18	241	243	347	212	118	300	6	3	3	0.025	0.012	0.009
.	19.01.16-03.44.52-1-426444	88	4	4	0	0	0	656	2	2	0	0	NA	NA	NA	26	35	244	243	361	214	123	319	5	4	6	0.02	0.016	0.017
.	19.01.16-03.44.53-1-426445	67	5	5	3	0	2	648	4	4	0	0	NA	NA	NA	21	24	243	244	350	213	122	313	8	9	2	0.033	0.037	0.006
.	19.01.16-03.45.01-1-426446	31	1	1	0	0	0	0	0	0	0	0	NA	NA	NA	5	8	238	238	345	0	0	0	0	0	2	0	0	0.006
.	19.01.16-03.45.02-1-426447	121	8	8	2	0	2	663	7	7	0	0	NA	NA	NA	41	40	248	250	355	220	126	317	20	2	0	0.081	0.008	0
.	19.01.16-03.45.04-1-426448	90	5	5	0	0	0	651	4	4	0	0	NA	NA	NA	25	30	241	243	359	212	122	317	2	2	6	0.008	0.008	0.017
.	19.01.16-03.45.04-1-426449	94	8	8	1	0	0	641	6	6	0	0	NA	NA	NA	29	25	245	243	350	217	117	307	9	15	7	0.037	0.062	0.02
.	19.01.16-03.45.06-1-426450	67	4	4	1	0	1	648	3	3	0	0	NA	NA	NA	25	33	244	248	354	213	120	315	5	3	7	0.02	0.012	0.02
.	19.01.16-03.45.08-1-426451	92	4	4	1	0	1	640	3	3	0	0	NA	NA	NA	25	22	243	242	350	212	119	309	2	3	4	0.008	0.012	0.011
.	19.01.16-03.45.11-1-426455	67	7	7	1	0	0	641	6	6	0	0	NA	NA	NA	26	19	239	241	352	213	120	308	11	2	11	0.046	0.008	0.031
.	19.01.16-03.45.15-1-426457	97	6	6	1	0	1	652	5	5	0	0	NA	NA	NA	36	32	250	243	352	220	121	311	4	6	11	0.016	0.025	0.031
.	19.01.16-03.45.22-1-426458	64	3	3	0	0	0	646	2	2	0	0	NA	NA	NA	24	29	247	244	351	216	117	313	6	0	12	0.024	0	0.034
.	19.01.16-03.45.24-1-426474	122	12	12	1	0	0	661	10	10	0	0	NA	NA	NA	35	38	245	250	356	218	127	316	10	12	8	0.041	0.048	0.022
.	19.01.16-03.45.24-1-426475	120	8	8	3	0	2	674	7	7	0	0	NA	NA	NA	41	43	249	243	364	226	121	327	21	5	10	0.084	0.021	0.027
.	19.01.16-03.45.26-1-426480	38	1	1	1	0	1	0	0	0	0	0	NA	NA	NA	10	9	240	239	343	0	0	0	0	0	3	0	0	0.009
.	19.01.16-03.45.26-1-426481	146	11	11	2	0	1	657	9	9	0	0	NA	NA	NA	50	38	248	248	355	221	126	310	7	17	11	0.028	0.069	0.031
.	19.01.16-03.45.29-1-426483	116	13	13	5	0	3	654	12	12	0	0	NA	NA	NA	33	37	245	246	359	214	121	319	3	33	10	0.012	0.134	0.028
.	19.01.16-03.45.30-1-426488	115	4	4	0	0	0	653	3	3	0	0	NA	NA	NA	40	34	247	247	353	218	122	313	5	8	6	0.02	0.032	0.017
.	19.01.16-03.45.34-1-426492	315	28	28	4	0	4	701	25	25	0	0	NA	NA	NA	105	88	262	269	370	231	145	325	50	41	23	0.191	0.152	0.062
.	19.01.16-03.45.38-1-426498	88	6	6	1	0	1	661	5	5	0	0	NA	NA	NA	29	39	251	242	359	222	119	320	7	4	2	0.028	0.017	0.006
.	19.01.16-03.45.42-1-426502	64	3	3	1	0	1	642	2	2	0	0	NA	NA	NA	30	27	246	242	352	212	120	310	0	0	8	0	0	0.023
.	19.01.16-03.45.47-1-426505	117	4	4	1	0	1	650	3	3	0	0	NA	NA	NA	44	32	247	241	357	216	119	315	1	10	2	0.004	0.041	0.006
.	19.01.16-03.45.49-1-426508	119	5	5	3	0	1	664	4	4	0	0	NA	NA	NA	49	47	250	252	358	223	124	317	5	12	0	0.02	0.048	0
.	19.01.16-03.45.51-1-426509	57	2	2	0	0	0	149	1	1	0	0	NA	NA	NA	18	14	240	240	347	57	31	61	0	0	3	0	0	0.009
.	19.01.16-03.45.52-1-426510	34	1	1	1	0	1	0	0	0	0	0	NA	NA	NA	13	21	239	242	353	0	0	0	0	0	0	0	0	0
.	19.01.16-03.45.53-1-426511	148	13	13	4	0	3	664	11	11	0	0	NA	NA	NA	44	50	255	251	357	226	124	314	22	18	10	0.086	0.072	0.028
.	19.01.16-03.45.56-1-426512	86	3	3	2	0	2	651	2	2	0	0	NA	NA	NA	32	28	244	244	353	214	122	315	1	3	1	0.004	0.012	0.003
.	19.01.16-03.45.57-1-426513	154	7	7	4	0	3	675	6	6	0	0	NA	NA	NA	42	53	254	251	361	226	128	321	19	12	8	0.075	0.048	0.022
.	19.01.16-03.45.58-1-426514	30	1	1	1	0	1	0	0	0	0	0	NA	NA	NA	9	6	238	238	343	0	0	0	0	0	0	0	0	0
.	19.01.16-03.45.58-1-426515	86	4	4	0	0	0	652	3	3	0	0	NA	NA	NA	31	31	242	244	358	213	123	316	13	0	3	0.054	0	0.008
.	19.01.16-03.46.06-1-426516	116	7	7	2	0	2	662	5	5	0	0	NA	NA	NA	34	40	249	249	355	222	124	316	10	7	11	0.04	0.028	0.031
.	19.01.16-03.46.08-1-426517	53	2	2	0	0	0	202	1	1	0	0	NA	NA	NA	12	13	238	243	345	59	36	107	0	0	4	0	0	0.012
.	19.01.16-03.46.09-1-426518	92	5	5	2	0	2	650	3	3	0	0	NA	NA	NA	28	33	245	247	354	217	122	311	12	1	0	0.049	0.004	0
.	19.01.16-03.46.15-1-426522	65	2	2	0	0	0	453	1	1	0	0	NA	NA	NA	19	15	241	242	345	151	80	222	1	0	3	0.004	0	0.009
.	19.01.16-03.46.16-1-426523	87	6	6	3	0	3	655	5	5	0	0	NA	NA	NA	23	32	246	244	355	220	121	314	16	5	3	0.065	0.02	0.008
.	19.01.16-03.46.18-1-426524	95	9	9	2	0	1	654	7	7	0	0	NA	NA	NA	26	33	244	246	356	218	121	315	20	6	2	0.082	0.024	0.006
.	19.01.16-03.46.22-1-426525	89	8	8	1	0	1	650	7	7	0	0	NA	NA	NA	36	29	240	244	358	214	123	313	3	7	14	0.012	0.029	0.039
.	19.01.16-03.46.28-1-426546	33	1	1	0	0	0	0	0	0	0	0	NA	NA	NA	7	11	238	237	349	0	0	0	0	0	2	0	0	0.006
.	19.01.16-03.46.28-1-426547	35	1	1	0	0	0	0	0	0	0	0	NA	NA	NA	12	4	237	237	343	0	0	0	0	0	0	0	0	0
.	19.01.16-03.46.28-1-426548	149	11	11	1	0	1	676	7	7	0	0	NA	NA	NA	46	58	259	249	363	231	126	319	8	20	17	0.031	0.08	0.047
.	19.01.16-03.46.29-1-426549	88	5	5	2	0	1	649	3	3	0	0	NA	NA	NA	19	25	242	245	351	215	121	313	10	0	11	0.041	0	0.031
.	19.01.16-03.46.29-1-426550	175	63	63	17	0	11	672	53	53	0	0	NA	NA	NA	70	53	253	257	356	225	131	316	17	114	40	0.067	0.444	0.112
.	19.01.16-03.46.30-1-426552	146	15	15	4	0	4	671	14	14	0	0	NA	NA	NA	38	52	253	245	367	224	125	322	19	36	4	0.075	0.147	0.011
.	19.01.16-03.46.31-1-426553	90	4	4	1	0	1	648	2	2	0	0	NA	NA	NA	37	31	245	245	354	212	123	313	11	13	0	0.045	0.053	0
.	19.01.16-03.46.36-1-426561	95	5	5	2	0	2	650	4	4	0	0	NA	NA	NA	27	33	246	249	351	219	121	310	7	9	1	0.028	0.036	0.003
.	19.01.16-03.46.42-1-426566	89	5	5	0	0	0	643	3	3	0	0	NA	NA	NA	17	22	240	243	352	213	120	310	7	6	6	0.029	0.025	0.017
.	19.01.16-03.46.43-1-426567	211	30	30	4	0	4	680	26	26	0	0	NA	NA	NA	57	61	254	250	370	226	126	328	56	76	5	0.22	0.304	0.014
.	19.01.16-03.46.47-1-426571	210	22	22	4	0	2	677	18	18	0	0	NA	NA	NA	64	53	252	253	361	226	130	321	16	77	11	0.063	0.304	0.03
.	19.01.16-03.46.49-1-426572	64	4	4	1	0	1	641	3	3	0	0	NA	NA	NA	32	24	241	242	354	213	120	308	0	3	5	0	0.012	0.014
.	19.01.16-03.46.56-1-426575	199	19	19	6	0	4	690	17	17	0	0	NA	NA	NA	65	71	259	252	373	227	131	332	37	26	19	0.143	0.103	0.051
.	19.01.16-03.46.57-1-426576	87	11	11	1	0	1	651	10	10	0	0	NA	NA	NA	18	30	241	248	354	215	122	314	3	0	16	0.012	0	0.045
.	19.01.16-03.46.58-1-426577	62	2	2	0	0	0	650	1	1	0	0	NA	NA	NA	24	31	244	247	353	212	125	313	7	0	0	0.029	0	0
.	19.01.16-03.47.00-1-426578	174	20	20	4	0	4	675	18	18	0	0	NA	NA	NA	51	59	251	256	365	216	133	326	20	36	0	0.08	0.141	0
.	19.01.16-03.47.06-1-426579	89	8	8	0	0	0	641	7	7	0	0	NA	NA	NA	28	28	242	247	352	213	122	306	17	1	2	0.07	0.004	0.006
.	19.01.16-03.47.12-1-426583	199	16	16	2	0	2	672	13	13	0	0	NA	NA	NA	64	60	251	248	374	221	124	327	17	29	16	0.068	0.117	0.043
.	19.01.16-03.47.20-1-426584	84	5	5	2	0	2	655	4	4	0	0	NA	NA	NA	28	34	246	244	357	219	120	316	2	3	6	0.008	0.012	0.017
.	19.01.16-03.47.26-1-426600	84	6	6	2	0	1	657	5	5	0	0	NA	NA	NA	35	37	245	248	357	217	124	316	13	7	9	0.053	0.028	0.025
.	19.01.16-03.47.27-1-426605	146	15	15	6	0	4	675	13	13	0	0	NA	NA	NA	49	54	255	245	367	226	122	327	15	29	11	0.059	0.118	0.03
.	19.01.16-03.47.33-1-426613	179	18	18	5	0	2	683	16	16	0	0	NA	NA	NA	58	61	260	250	364	232	129	322	55	40	9	0.212	0.16	0.025
.	19.01.16-03.47.34-1-426615	34	1	1	0	0	0	0	0	0	0	0	NA	NA	NA	6	11	239	239	346	0	0	0	0	0	1	0	0	0.003
.	19.01.16-03.47.37-1-426619	112	9	9	3	0	2	666	8	8	0	0	NA	NA	NA	36	47	248	247	365	221	121	324	7	19	4	0.028	0.077	0.011
.	19.01.16-03.47.38-1-426620	124	14	14	6	0	4	644	11	11	0	0	NA	NA	NA	40	25	242	239	357	216	114	314	15	39	6	0.062	0.163	0.017
.	19.01.16-03.47.38-1-426623	61	5	5	1	0	1	641	4	4	0	0	NA	NA	NA	30	19	243	240	349	213	117	311	2	17	2	0.008	0.071	0.006
.	19.01.16-03.47.46-1-426628	207	33	33	5	0	4	675	31	31	0	0	NA	NA	NA	49	54	251	249	367	226	124	325	32	50	21	0.127	0.201	0.057
.	19.01.16-03.47.48-1-426631	173	9	9	4	0	3	653	7	7	0	0	NA	NA	NA	52	41	252	249	353	220	124	309	18	5	6	0.071	0.02	0.017
.	19.01.16-03.47.51-1-426633	221	11	11	3	0	2	688	10	10	0	0	NA	NA	NA	65	77	250	261	379	218	137	333	26	16	6	0.104	0.061	0.016
.	19.01.16-03.47.55-1-426634	34	1	1	0	0	0	0	0	0	0	0	NA	NA	NA	9	11	239	240	345	0	0	0	0	3	0	0	0.012	0
.	19.01.16-03.47.56-1-426635	32	1	1	0	0	0	0	0	0	0	0	NA	NA	NA	13	11	241	241	342	0	0	0	0	0	0	0	0	0
.	19.01.16-03.47.58-1-426636	35	1	1	0	0	0	0	0	0	0	0	NA	NA	NA	12	18	243	240	348	0	0	0	0	0	2	0	0	0.006
.	19.01.16-03.47.58-1-426637	154	14	14	3	0	3	671	12	12	0	0	NA	NA	NA	49	52	248	252	365	219	130	322	28	8	8	0.113	0.032	0.022
.	19.01.16-03.47.58-1-426638	89	14	14	5	0	4	637	13	13	0	0	NA	NA	NA	40	26	243	242	354	211	120	306	8	6	17	0.033	0.025	0.048
.	19.01.16-03.48.01-1-426639	147	14	14	2	0	2	673	12	12	0	0	NA	NA	NA	52	54	253	247	367	222	126	325	17	26	20	0.067	0.105	0.054
.	19.01.16-03.48.08-1-426641	175	16	16	3	0	3	678	14	14	0	0	NA	NA	NA	49	53	255	252	359	225	132	321	15	19	5	0.059	0.075	0.014
.	19.01.16-03.48.10-1-426645	261	30	30	8	0	5	705	28	28	0	0	NA	NA	NA	82	87	266	257	377	239	131	335	10	58	45	0.038	0.226	0.119
.	19.01.16-03.48.10-1-426646	59	2	2	2	0	2	253	1	1	0	0	NA	NA	NA	14	13	238	240	348	83	39	131	0	4	1	0	0.017	0.003
.	19.01.16-03.48.17-1-426647	205	28	28	11	0	10	686	26	26	0	0	NA	NA	NA	62	62	256	251	368	229	129	328	31	18	57	0.121	0.072	0.155
.	19.01.16-03.48.20-1-426650	178	17	17	4	0	2	670	15	15	0	0	NA	NA	NA	65	54	255	250	362	223	127	320	16	40	20	0.063	0.16	0.055
.	19.01.16-03.48.23-1-426651	117	7	7	2	0	1	648	6	6	0	0	NA	NA	NA	36	28	240	247	354	211	124	313	9	6	8	0.038	0.024	0.023
.	19.01.16-03.48.25-1-426667	61	2	2	2	0	2	646	1	1	0	0	NA	NA	NA	20	23	240	242	354	210	122	314	3	0	2	0.012	0	0.006
.	19.01.16-03.48.33-1-426672	63	2	2	1	0	1	655	1	1	0	0	NA	NA	NA	27	38	249	246	356	224	123	308	3	0	3	0.012	0	0.008
.	19.01.16-03.48.36-1-426676	35	1	1	0	0	0	0	0	0	0	0	NA	NA	NA	6	15	239	242	347	0	0	0	0	0	2	0	0	0.006
.	19.01.16-03.48.39-1-426680	55	2	2	1	0	1	648	1	1	0	0	NA	NA	NA	23	25	241	248	349	213	124	311	0	2	1	0	0.008	0.003
.	19.01.16-03.48.40-1-426682	147	9	9	4	0	2	659	8	8	0	0	NA	NA	NA	48	37	246	251	353	221	125	313	12	19	19	0.049	0.076	0.054
.	19.01.16-03.48.40-1-426684	58	2	2	0	0	0	0	1	1	0	0	NA	NA	NA	17	14	239	237	351	0	0	0	0	4	0	0	0.017	0
.	19.01.16-03.48.43-1-426685	149	6	6	2	0	2	670	5	5	0	0	NA	NA	NA	43	51	250	250	364	222	130	318	2	19	11	0.008	0.076	0.03
.	19.01.16-03.48.44-1-426686	126	12	12	2	0	1	667	10	10	0	0	NA	NA	NA	39	48	246	255	360	220	130	317	14	27	7	0.057	0.106	0.019
.	19.01.16-03.48.47-1-426689	70	4	4	1	0	1	644	3	3	0	0	NA	NA	NA	21	23	242	243	351	216	120	308	1	0	8	0.004	0	0.023
.	19.01.16-03.48.53-1-426692	146	14	14	5	0	4	661	10	10	0	0	NA	NA	NA	50	39	249	246	357	220	124	317	4	9	16	0.016	0.037	0.045
.	19.01.16-03.48.58-1-426694	149	8	8	1	0	1	660	7	7	0	0	NA	NA	NA	49	47	250	254	356	218	128	314	9	11	4	0.036	0.043	0.011
.	19.01.16-03.49.01-1-426695	98	10	10	3	0	3	640	6	6	0	0	NA	NA	NA	34	28	244	246	351	214	123	303	8	16	5	0.033	0.065	0.014
.	19.01.16-03.49.02-1-426696	146	12	12	6	0	4	665	11	11	0	0	NA	NA	NA	49	47	254	249	357	223	124	318	25	21	5	0.098	0.084	0.014
.	19.01.16-03.49.02-1-426697	86	7	7	3	0	3	652	5	5	0	0	NA	NA	NA	12	26	241	244	354	214	122	316	10	2	8	0.041	0.008	0.023
.	19.01.16-03.49.05-1-426698	186	20	20	8	0	7	652	19	19	0	0	NA	NA	NA	71	43	251	254	351	216	131	305	41	24	4	0.163	0.094	0.011
.	19.01.16-03.49.07-1-426699	174	16	16	5	0	2	679	15	15	0	0	NA	NA	NA	46	61	255	255	364	227	128	324	38	22	13	0.149	0.086	0.036
.	19.01.16-03.49.13-1-426703	91	8	8	1	0	1	639	7	7	0	0	NA	NA	NA	25	17	243	240	347	216	116	307	1	22	6	0.004	0.092	0.017
.	19.01.16-03.49.19-1-426704	152	25	25	8	0	5	669	21	21	0	0	NA	NA	NA	36	44	249	247	361	221	123	325	35	41	15	0.141	0.166	0.042
.	19.01.16-03.49.21-1-426706	36	1	1	0	0	0	0	0	0	0	0	NA	NA	NA	9	7	239	238	343	0	0	0	0	0	0	0	0	0
.	19.01.16-03.49.22-1-426707	148	17	17	5	0	4	669	14	14	0	0	NA	NA	NA	48	49	255	246	361	227	119	323	15	30	1	0.059	0.122	0.003
.	19.01.16-03.49.22-1-426708	89	6	6	2	0	2	637	5	5	0	0	NA	NA	NA	29	23	241	246	349	211	121	305	14	1	10	0.058	0.004	0.029
.	19.01.16-03.49.24-1-426724	31	1	1	0	0	0	0	0	0	0	0	NA	NA	NA	7	10	239	242	342	0	0	0	1	0	0	0.004	0	0
.	19.01.16-03.49.26-1-426725	61	2	2	0	0	0	148	1	1	0	0	NA	NA	NA	18	21	242	243	349	42	30	76	0	0	3	0	0	0.009
.	19.01.16-03.49.30-1-426731	32	1	1	0	0	0	0	0	0	0	0	NA	NA	NA	13	11	239	239	346	0	0	0	0	1	0	0	0.004	0
.	19.01.16-03.49.33-1-426737	62	2	2	1	0	1	403	1	1	0	0	NA	NA	NA	15	23	245	243	348	130	75	198	2	1	0	0.008	0.004	0
.	19.01.16-03.49.33-1-426738	65	6	6	0	0	0	652	5	5	0	0	NA	NA	NA	18	31	248	244	352	219	123	310	7	4	6	0.028	0.016	0.017
.	19.01.16-03.49.36-1-426743	120	8	8	2	0	2	663	7	7	0	0	NA	NA	NA	44	43	253	243	360	224	121	318	4	12	7	0.016	0.049	0.019
.	19.01.16-03.49.39-1-426747	173	18	18	4	0	3	677	15	15	0	0	NA	NA	NA	39	50	248	252	363	222	129	326	7	58	9	0.028	0.23	0.025
.	19.01.16-03.49.40-1-426750	121	8	8	2	0	2	655	6	6	0	0	NA	NA	NA	34	35	250	244	354	223	114	318	3	17	14	0.012	0.07	0.04
.	19.01.16-03.49.42-1-426751	60	3	3	2	0	2	650	2	2	0	0	NA	NA	NA	23	30	243	248	352	215	122	313	0	4	5	0	0.016	0.014
.	19.01.16-03.49.45-1-426752	36	1	1	1	0	1	0	0	0	0	0	NA	NA	NA	13	4	236	236	345	0	0	0	0	0	0	0	0	0
.	19.01.16-03.49.48-1-426756	91	3	3	0	0	0	653	2	2	0	0	NA	NA	NA	22	25	253	240	345	227	119	307	2	3	0	0.008	0.012	0
.	19.01.16-03.49.49-1-426758	179	30	30	3	0	1	668	28	28	0	0	NA	NA	NA	49	48	252	248	361	225	122	321	15	49	17	0.06	0.198	0.047
.	19.01.16-03.49.51-1-426759	87	5	5	0	0	0	646	4	4	0	0	NA	NA	NA	25	26	241	244	354	212	121	313	6	0	3	0.025	0	0.008
.	19.01.16-03.49.56-1-426760	68	2	2	0	0	0	650	1	1	0	0	NA	NA	NA	30	28	245	245	351	219	120	311	3	0	2	0.012	0	0.006
.	19.01.16-03.49.59-1-426761	34	1	1	0	0	0	0	0	0	0	0	NA	NA	NA	13	7	237	240	343	0	0	0	0	5	0	0	0.021	0
.	19.01.16-03.50.01-1-426762	62	3	3	1	0	1	641	2	2	0	0	NA	NA	NA	28	22	241	244	350	215	116	310	0	10	2	0	0.041	0.006
.	19.01.16-03.50.02-1-426767	244	34	34	10	0	8	687	32	32	0	0	NA	NA	NA	81	62	256	251	368	227	131	329	33	52	24	0.129	0.207	0.065
.	19.01.16-03.50.03-1-426768	150	11	11	5	0	1	665	10	10	0	0	NA	NA	NA	43	41	246	248	360	222	122	321	17	17	24	0.069	0.069	0.067
.	19.01.16-03.50.12-1-426773	211	30	30	6	0	4	697	28	28	0	0	NA	NA	NA	56	77	262	254	374	233	132	332	32	49	39	0.122	0.193	0.104
.	19.01.16-03.50.12-1-426774	148	17	17	3	0	3	676	15	15	0	0	NA	NA	NA	53	56	258	247	364	227	124	325	1	29	10	0.004	0.117	0.027
.	19.01.16-03.50.15-1-426775	90	3	3	0	0	0	655	2	2	0	0	NA	NA	NA	34	37	242	250	358	213	126	316	4	9	2	0.017	0.036	0.006
.	19.01.16-03.50.16-1-426776	88	3	3	0	0	0	654	2	2	0	0	NA	NA	NA	40	38	245	246	360	215	124	315	1	3	2	0.004	0.012	0.006
.	19.01.16-03.50.21-1-426781	61	2	2	1	0	1	642	1	1	0	0	NA	NA	NA	27	23	240	244	352	213	119	310	5	0	0	0.021	0	0
.	19.01.16-03.50.32-1-426800	120	9	9	4	0	4	648	7	7	0	0	NA	NA	NA	35	28	245	244	352	220	117	311	9	3	14	0.037	0.012	0.04
.	19.01.16-03.50.33-1-426802	132	16	16	3	0	3	669	15	15	0	0	NA	NA	NA	49	51	253	254	357	223	130	316	10	26	6	0.04	0.102	0.017
.	19.01.16-03.50.37-1-426808	34	1	1	0	0	0	0	0	0	0	0	NA	NA	NA	9	8	239	239	343	0	0	0	0	0	0	0	0	0
.	19.01.16-03.50.39-1-426811	210	39	39	7	0	3	667	37	37	0	0	NA	NA	NA	74	59	254	261	357	221	134	312	42	71	24	0.165	0.272	0.067
.	19.01.16-03.50.40-1-426812	88	19	19	5	0	4	646	17	17	0	0	NA	NA	NA	42	28	244	245	352	217	122	307	7	35	10	0.029	0.143	0.028
.	19.01.16-03.50.40-1-426814	92	7	7	1	0	0	662	6	6	0	0	NA	NA	NA	33	37	244	250	356	220	123	319	0	10	14	0	0.04	0.039
.	19.01.16-03.50.44-1-426816	64	2	2	1	0	1	638	1	1	0	0	NA	NA	NA	37	25	247	241	350	213	119	306	0	1	1	0	0.004	0.003
.	19.01.16-03.50.53-1-426821	150	9	9	2	0	2	652	8	8	0	0	NA	NA	NA	48	37	249	244	357	218	122	312	9	14	6	0.036	0.057	0.017
.	19.01.16-03.50.58-1-426822	203	22	22	9	0	6	690	20	20	0	0	NA	NA	NA	67	74	262	250	375	229	127	334	60	37	7	0.229	0.148	0.019
.	19.01.16-03.50.58-1-426823	62	3	3	0	0	0	639	2	2	0	0	NA	NA	NA	23	14	237	239	351	210	121	308	5	0	4	0.021	0	0.011
.	19.01.16-03.51.01-1-426824	37	1	1	0	0	0	0	0	0	0	0	NA	NA	NA	11	11	236	241	347	0	0	0	0	0	0	0	0	0
.	19.01.16-03.51.03-1-426825	120	4	4	1	0	1	662	3	3	0	0	NA	NA	NA	34	42	252	244	359	221	121	320	10	4	4	0.04	0.016	0.011
.	19.01.16-03.51.07-1-426826	35	1	1	1	0	1	0	0	0	0	0	NA	NA	NA	10	11	240	238	346	0	0	0	0	0	3	0	0	0.009
.	19.01.16-03.51.08-1-426827	120	5	5	1	0	1	656	4	4	0	0	NA	NA	NA	33	39	250	251	351	219	123	314	0	8	10	0	0.032	0.028
.	19.01.16-03.51.10-1-426831	142	10	10	3	0	2	663	9	9	0	0	NA	NA	NA	51	46	249	250	360	216	126	321	11	20	6	0.044	0.08	0.017
.	19.01.16-03.51.13-1-426832	229	25	25	10	0	10	679	24	24	0	0	NA	NA	NA	75	58	251	256	364	224	131	324	30	82	2	0.12	0.32	0.005
.	19.01.16-03.51.13-1-426833	36	1	1	0	0	0	0	0	0	0	0	NA	NA	NA	7	8	238	239	344	0	0	0	0	0	2	0	0	0.006
.	19.01.16-03.51.15-1-426834	89	3	3	1	0	1	646	2	2	0	0	NA	NA	NA	22	28	243	249	349	216	123	307	0	3	2	0	0.012	0.006
.	19.01.16-03.51.16-1-426835	118	6	6	4	0	3	668	5	5	0	0	NA	NA	NA	29	43	246	245	365	222	122	324	3	13	6	0.012	0.053	0.016
.	19.01.16-03.51.24-1-426851	121	6	6	3	0	2	675	4	4	0	0	NA	NA	NA	42	55	252	252	364	222	126	327	6	12	3	0.024	0.048	0.008
.	19.01.16-03.51.27-1-426853	93	6	6	2	0	1	652	5	5	0	0	NA	NA	NA	35	32	243	246	356	215	122	315	8	1	8	0.033	0.004	0.022
.	19.01.16-03.51.30-1-426859	62	4	4	2	0	2	250	3	3	0	0	NA	NA	NA	16	22	243	244	348	89	43	118	2	0	5	0.008	0	0.014
.	19.01.16-03.51.36-1-426869	36	1	1	0	0	0	0	0	0	0	0	NA	NA	NA	13	16	237	245	347	0	0	0	0	0	1	0	0	0.003
.	19.01.16-03.51.36-1-426870	148	20	20	4	0	2	663	18	18	0	0	NA	NA	NA	41	41	244	247	363	215	122	326	34	55	9	0.139	0.223	0.025
.	19.01.16-03.51.37-1-426872	62	2	2	2	0	2	650	1	1	0	0	NA	NA	NA	23	29	245	243	354	218	118	314	0	3	2	0	0.012	0.006
.	19.01.16-03.51.38-1-426875	32	1	1	1	0	1	0	0	0	0	0	NA	NA	NA	9	7	237	236	347	0	0	0	1	0	0	0.004	0	0
.	19.01.16-03.51.39-1-426876	143	9	9	4	0	1	674	8	8	0	0	NA	NA	NA	32	54	246	249	372	217	125	332	12	10	6	0.049	0.04	0.016
.	19.01.16-03.51.41-1-426879	90	5	5	0	0	0	656	3	3	0	0	NA	NA	NA	24	35	244	245	359	215	122	319	0	2	9	0	0.008	0.025
.	19.01.16-03.51.42-1-426880	120	5	5	3	0	3	670	4	4	0	0	NA	NA	NA	38	38	248	247	356	222	126	322	6	4	9	0.024	0.016	0.025
.	19.01.16-03.51.43-1-426881	119	4	4	1	0	1	669	2	2	0	0	NA	NA	NA	33	45	249	252	357	224	128	317	3	4	0	0.012	0.016	0
.	19.01.16-03.51.48-1-426885	92	5	5	0	0	0	651	4	4	0	0	NA	NA	NA	38	35	245	245	358	216	119	316	0	14	0	0	0.057	0
.	19.01.16-03.51.52-1-426888	263	17	17	8	0	7	708	16	16	0	0	NA	NA	NA	91	97	268	258	384	235	133	340	3	46	18	0.011	0.178	0.047
.	19.01.16-03.51.58-1-426889	347	26	26	6	0	5	710	23	23	0	0	NA	NA	NA	87	95	266	260	382	238	136	336	25	60	22	0.094	0.231	0.058
.	19.01.16-03.52.00-1-426890	32	1	1	0	0	0	0	0	0	0	0	NA	NA	NA	5	13	244	237	345	0	0	0	0	0	0	0	0	0
.	19.01.16-03.52.00-1-426891	61	4	4	2	0	2	643	3	3	0	0	NA	NA	NA	29	22	242	243	350	214	122	307	13	0	1	0.054	0	0.003
.	19.01.16-03.52.02-1-426892	114	6	6	2	0	2	668	5	5	0	0	NA	NA	NA	36	51	254	245	365	223	123	322	12	5	8	0.047	0.02	0.022
.	19.01.16-03.52.02-1-426893	90	5	5	2	0	2	652	4	4	0	0	NA	NA	NA	34	32	242	244	359	212	121	319	14	0	3	0.058	0	0.008
.	19.01.16-03.52.06-1-426894	141	7	7	1	0	1	683	6	6	0	0	NA	NA	NA	50	61	256	256	362	227	132	324	13	16	0	0.051	0.062	0
.	19.01.16-03.52.09-1-426895	118	12	12	3	0	2	665	10	10	0	0	NA	NA	NA	44	51	250	255	359	221	129	315	13	30	1	0.052	0.118	0.003
.	19.01.16-03.52.16-1-426899	97	13	13	1	0	0	646	12	12	0	0	NA	NA	NA	29	27	243	246	351	214	123	309	35	23	3	0.144	0.093	0.009
.	19.01.16-03.52.16-1-426900	84	3	3	0	0	0	652	1	1	0	0	NA	NA	NA	25	31	245	244	355	219	121	312	6	2	0	0.024	0.008	0
.	19.01.16-03.52.19-1-426901	96	9	9	4	0	3	658	8	8	0	0	NA	NA	NA	33	39	249	247	356	221	122	315	2	12	25	0.008	0.049	0.07
.	19.01.16-03.52.22-1-426906	90	10	10	1	0	1	658	8	8	0	0	NA	NA	NA	21	34	250	243	354	224	119	315	0	45	13	0	0.185	0.037
.	19.01.16-03.52.24-1-426922	207	24	24	3	0	3	673	21	21	0	0	NA	NA	NA	57	57	253	252	365	220	128	325	26	38	8	0.103	0.151	0.022
.	19.01.16-03.52.27-1-426923	148	7	7	2	0	2	659	4	4	0	0	NA	NA	NA	28	35	252	243	353	226	121	312	8	17	8	0.032	0.07	0.023
.	19.01.16-03.52.32-1-426927	33	1	1	1	0	1	0	0	0	0	0	NA	NA	NA	11	9	238	240	344	0	0	0	0	1	0	0	0.004	0
.	19.01.16-03.52.34-1-426930	120	7	7	1	0	1	663	6	6	0	0	NA	NA	NA	33	39	248	244	360	221	122	320	9	12	1	0.036	0.049	0.003
.	19.01.16-03.52.35-1-426931	33	1	1	0	0	0	0	0	0	0	0	NA	NA	NA	15	12	239	242	344	0	0	0	0	0	1	0	0	0.003
.	19.01.16-03.52.37-1-426935	63	2	2	1	0	1	631	1	1	0	0	NA	NA	NA	33	14	237	239	351	208	118	305	6	0	0	0.025	0	0
.	19.01.16-03.52.42-1-426941	31	1	1	0	0	0	0	0	0	0	0	NA	NA	NA	10	11	238	240	346	0	0	0	0	0	0	0	0	0
.	19.01.16-03.52.45-1-426942	55	2	2	0	0	0	645	1	1	0	0	NA	NA	NA	18	26	243	245	351	213	122	310	5	0	3	0.021	0	0.009
.	19.01.16-03.52.46-1-426944	93	7	7	2	0	2	652	6	6	0	0	NA	NA	NA	33	35	242	244	362	213	120	319	17	0	5	0.07	0	0.014
.	19.01.16-03.52.49-1-426948	122	12	12	2	0	1	668	10	10	0	0	NA	NA	NA	44	50	257	250	356	227	126	315	23	25	18	0.089	0.1	0.051
.	19.01.16-03.52.50-1-426949	92	3	3	1	0	1	646	1	1	0	0	NA	NA	NA	36	32	246	244	355	215	120	311	1	1	4	0.004	0.004	0.011
.	19.01.16-03.52.50-1-426950	93	13	13	3	0	3	639	11	11	0	0	NA	NA	NA	28	19	242	243	347	216	117	306	11	17	8	0.045	0.07	0.023
.	19.01.16-03.52.52-1-426951	93	4	4	0	0	0	651	3	3	0	0	NA	NA	NA	25	30	246	244	353	214	122	315	13	2	1	0.053	0.008	0.003
.	19.01.16-03.52.55-1-426952	31	1	1	0	0	0	0	0	0	0	0	NA	NA	NA	9	17	240	240	350	0	0	0	2	0	0	0.008	0	0
.	19.01.16-03.52.57-1-426953	35	1	1	0	0	0	0	0	0	0	0	NA	NA	NA	14	10	238	240	345	0	0	0	0	0	3	0	0	0.009
.	19.01.16-03.53.00-1-426954	237	25	25	6	0	4	685	24	24	0	0	NA	NA	NA	57	62	258	250	367	227	128	330	39	57	20	0.151	0.228	0.054
.	19.01.16-03.53.00-1-426955	92	10	10	2	0	2	651	8	8	0	0	NA	NA	NA	29	25	245	239	354	216	120	315	10	17	8	0.041	0.071	0.023
.	19.01.16-03.53.04-1-426956	90	4	4	3	0	2	651	3	3	0	0	NA	NA	NA	34	37	243	249	358	210	123	318	0	11	12	0	0.044	0.034
.	19.01.16-03.53.06-1-426958	147	23	23	6	0	3	662	22	22	0	0	NA	NA	NA	61	51	253	249	362	218	126	318	19	46	23	0.075	0.185	0.064
.	19.01.16-03.53.09-1-426959	60	2	2	0	0	0	639	1	1	0	0	NA	NA	NA	22	26	241	250	348	215	123	301	7	0	3	0.029	0	0.009
.	19.01.16-03.53.10-1-426963	145	6	6	0	0	0	654	5	5	0	0	NA	NA	NA	46	36	247	242	360	216	120	318	2	8	5	0.008	0.033	0.014
.	19.01.16-03.53.14-1-426964	36	1	1	0	0	0	0	0	0	0	0	NA	NA	NA	17	7	239	237	344	0	0	0	0	3	0	0	0.013	0
.	19.01.16-03.53.18-1-426965	33	1	1	0	0	0	0	0	0	0	0	NA	NA	NA	8	8	238	239	344	0	0	0	0	0	1	0	0	0.003
.	19.01.16-03.53.18-1-426966	238	12	12	3	0	2	688	11	11	0	0	NA	NA	NA	80	63	257	248	371	228	129	331	26	10	11	0.101	0.04	0.03
.	19.01.16-03.53.20-1-426967	88	4	4	0	0	0	648	3	3	0	0	NA	NA	NA	35	32	243	249	353	217	121	310	4	6	0	0.016	0.024	0
.	19.01.16-03.53.22-1-426968	150	10	10	0	0	0	664	9	9	0	0	NA	NA	NA	40	43	248	252	356	219	130	315	17	25	5	0.069	0.099	0.014
.	19.01.16-03.53.25-1-426984	231	14	14	2	0	1	690	12	12	0	0	NA	NA	NA	71	67	260	251	369	230	133	327	16	30	12	0.062	0.12	0.033
.	19.01.16-03.53.27-1-426985	86	5	5	2	0	2	658	4	4	0	0	NA	NA	NA	30	38	246	249	356	217	125	316	5	6	2	0.02	0.024	0.006
.	19.01.16-03.53.31-1-426991	94	9	9	3	0	3	657	8	8	0	0	NA	NA	NA	37	40	248	244	361	217	122	318	4	8	7	0.016	0.033	0.019
.	19.01.16-03.53.39-1-427004	62	2	2	0	0	0	501	1	1	0	0	NA	NA	NA	11	17	243	240	347	177	89	235	0	2	1	0	0.008	0.003
.	19.01.16-03.53.45-1-427007	88	3	3	0	0	0	658	2	2	0	0	NA	NA	NA	25	32	248	247	350	222	126	310	3	4	2	0.012	0.016	0.006
.	19.01.16-03.53.45-1-427008	61	2	2	1	0	1	635	1	1	0	0	NA	NA	NA	35	22	240	247	348	206	121	308	0	4	2	0	0.016	0.006
.	19.01.16-03.53.48-1-427012	84	3	3	0	0	0	647	2	2	0	0	NA	NA	NA	31	29	245	243	354	216	118	313	8	1	0	0.033	0.004	0
.	19.01.16-03.53.48-1-427014	115	6	6	2	0	2	661	4	4	0	0	NA	NA	NA	43	45	250	249	359	220	126	315	4	13	12	0.016	0.052	0.033
.	19.01.16-03.53.49-1-427015	93	11	11	2	0	1	652	9	9	0	0	NA	NA	NA	30	30	246	244	353	217	122	313	15	2	8	0.061	0.008	0.023
.	19.01.16-03.53.50-1-427016	90	5	5	1	0	1	652	3	3	0	0	NA	NA	NA	34	33	246	244	356	215	121	316	5	6	1	0.02	0.025	0.003
.	19.01.16-03.53.52-1-427017	108	4	4	2	0	2	642	3	3	0	0	NA	NA	NA	34	29	242	241	359	213	112	317	3	6	0	0.012	0.025	0
.	19.01.16-03.53.58-1-427019	59	2	2	0	0	0	646	0	0	0	0	NA	NA	NA	21	25	243	245	350	216	120	310	0	4	2	0	0.016	0.006
.	19.01.16-03.53.59-1-427020	144	13	13	5	0	3	672	12	12	0	0	NA	NA	NA	51	56	254	253	362	224	128	320	13	21	11	0.051	0.083	0.03
.	19.01.16-03.54.01-1-427021	178	27	27	5	0	3	678	24	24	0	0	NA	NA	NA	51	65	252	257	369	218	131	329	7	64	15	0.028	0.249	0.041
.	19.01.16-03.54.04-1-427022	66	5	5	0	0	0	653	4	4	0	0	NA	NA	NA	20	30	244	246	353	218	121	314	0	1	15	0	0.004	0.042
.	19.01.16-03.54.07-1-427023	37	1	1	0	0	0	0	0	0	0	0	NA	NA	NA	13	17	245	239	346	0	0	0	0	0	0	0	0	0
.	19.01.16-03.54.08-1-427024	144	23	23	4	0	3	678	22	22	0	0	NA	NA	NA	42	53	254	251	361	226	131	321	16	50	22	0.063	0.199	0.061
.	19.01.16-03.54.10-1-427025	116	8	8	3	0	2	653	7	7	0	0	NA	NA	NA	47	38	246	246	359	218	121	314	18	10	0	0.073	0.041	0
.	19.01.16-03.54.10-1-427029	30	1	1	0	0	0	0	0	0	0	0	NA	NA	NA	5	8	237	237	347	0	0	0	1	0	0	0.004	0	0
.	19.01.16-03.54.11-1-427030	146	22	22	7	0	5	676	19	19	0	0	NA	NA	NA	46	60	253	255	365	222	131	323	23	28	16	0.091	0.11	0.044
.	19.01.16-03.54.12-1-427031	31	1	1	0	0	0	0	0	0	0	0	NA	NA	NA	2	7	237	237	346	0	0	0	0	0	0	0	0	0
.	19.01.16-03.54.13-1-427032	36	1	1	1	0	1	0	0	0	0	0	NA	NA	NA	10	14	238	241	348	0	0	0	0	0	0	0	0	0
.	19.01.16-03.54.14-1-427033	153	14	14	7	0	5	659	12	12	0	0	NA	NA	NA	39	33	247	243	356	222	124	313	3	27	11	0.012	0.111	0.031
.	19.01.16-03.54.16-1-427034	58	2	2	0	0	0	652	1	1	0	0	NA	NA	NA	18	30	248	243	352	218	122	312	0	2	0	0	0.008	0
.	19.01.16-03.54.21-1-427036	118	15	15	5	0	5	651	12	12	0	0	NA	NA	NA	51	38	247	252	352	217	125	309	27	19	9	0.109	0.075	0.026
.	19.01.16-03.54.25-1-427052	61	3	3	0	0	0	643	1	1	0	0	NA	NA	NA	23	22	241	243	351	211	119	313	7	5	2	0.029	0.021	0.006
.	19.01.16-03.54.30-1-427053	202	21	21	7	0	6	695	18	18	0	0	NA	NA	NA	56	72	259	260	366	231	140	324	0	38	36	0	0.146	0.098
.	19.01.16-03.54.31-1-427056	96	7	7	2	0	2	661	6	6	0	0	NA	NA	NA	38	44	248	250	359	216	125	320	6	14	12	0.024	0.056	0.033
.	19.01.16-03.54.43-1-427067	301	22	22	4	0	4	717	21	21	0	0	NA	NA	NA	79	100	263	258	392	234	135	348	71	17	29	0.27	0.066	0.074
.	19.01.16-03.54.44-1-427068	147	11	11	6	0	6	650	10	10	0	0	NA	NA	NA	37	30	243	245	355	215	122	313	17	20	13	0.07	0.082	0.037
.	19.01.16-03.54.46-1-427071	87	5	5	1	0	1	635	3	3	0	0	NA	NA	NA	34	23	244	241	351	207	120	308	5	2	0	0.02	0.008	0
.	19.01.16-03.54.47-1-427072	68	5	5	2	0	2	645	3	3	0	0	NA	NA	NA	30	36	244	250	355	212	126	307	5	0	9	0.02	0	0.025
.	19.01.16-03.54.49-1-427075	62	4	4	0	0	0	641	2	2	0	0	NA	NA	NA	24	19	239	243	350	209	122	310	12	0	0	0.05	0	0
.	19.01.16-03.54.51-1-427076	97	6	6	1	0	1	634	4	4	0	0	NA	NA	NA	43	24	246	242	349	214	119	301	0	12	3	0	0.05	0.009
.	19.01.16-03.54.55-1-427077	156	21	21	10	0	5	671	20	20	0	0	NA	NA	NA	49	51	254	246	364	223	123	325	17	51	14	0.067	0.207	0.038
.	19.01.16-03.55.03-1-427078	133	19	19	7	0	5	658	18	18	0	0	NA	NA	NA	46	43	244	250	362	214	126	318	28	24	8	0.115	0.096	0.022
.	19.01.16-03.55.04-1-427079	33	1	1	1	0	1	0	0	0	0	0	NA	NA	NA	5	6	237	236	346	0	0	0	0	1	0	0	0.004	0
.	19.01.16-03.55.05-1-427080	117	12	12	4	0	4	666	10	10	0	0	NA	NA	NA	38	44	248	257	352	220	132	314	11	17	11	0.044	0.066	0.031
.	19.01.16-03.55.06-1-427081	183	61	61	17	0	12	657	57	57	0	0	NA	NA	NA	46	49	250	252	360	215	125	317	92	77	36	0.368	0.306	0.1
.	19.01.16-03.55.08-1-427082	89	7	7	1	0	1	660	6	6	0	0	NA	NA	NA	27	40	248	248	357	218	125	317	2	3	15	0.008	0.012	0.042
.	19.01.16-03.55.09-1-427083	92	9	9	2	0	1	642	6	6	0	0	NA	NA	NA	38	30	242	250	351	215	126	301	9	22	7	0.037	0.088	0.02
.	19.01.16-03.55.10-1-427087	30	1	1	0	0	0	0	0	0	0	0	NA	NA	NA	8	5	236	238	344	0	0	0	0	0	0	0	0	0
.	19.01.16-03.55.12-1-427089	89	7	7	2	0	1	656	6	6	0	0	NA	NA	NA	33	34	244	248	355	219	123	314	6	2	17	0.025	0.008	0.048
.	19.01.16-03.55.27-1-427105	139	7	7	2	0	2	681	6	6	0	0	NA	NA	NA	32	56	255	251	363	228	129	324	8	6	3	0.031	0.024	0.008
.	19.01.16-03.55.29-1-427106	214	35	35	7	0	4	685	32	32	0	0	NA	NA	NA	60	67	250	250	380	223	124	338	35	51	17	0.14	0.204	0.045
.	19.01.16-03.55.29-1-427107	67	5	5	2	0	1	647	4	4	0	0	NA	NA	NA	25	29	243	245	354	214	120	313	1	7	2	0.004	0.029	0.006
.	19.01.16-03.55.33-1-427116	177	26	26	8	0	5	676	23	23	0	0	NA	NA	NA	53	61	253	255	366	223	131	322	24	45	20	0.095	0.176	0.055
.	19.01.16-03.55.37-1-427125	168	41	41	11	0	9	666	38	38	0	0	NA	NA	NA	47	46	250	248	361	217	128	321	69	44	17	0.276	0.177	0.047
.	19.01.16-03.55.37-1-427126	183	12	12	2	0	2	679	10	10	0	0	NA	NA	NA	63	65	259	257	362	230	133	316	4	11	12	0.015	0.043	0.033
.	19.01.16-03.55.39-1-427129	30	1	1	0	0	0	0	0	0	0	0	NA	NA	NA	15	12	240	239	346	0	0	0	2	0	0	0.008	0	0
.	19.01.16-03.55.41-1-427132	61	2	2	0	0	0	650	1	1	0	0	NA	NA	NA	23	25	246	242	350	221	118	311	4	0	2	0.016	0	0.006
.	19.01.16-03.55.47-1-427135	92	7	7	2	0	2	657	5	5	0	0	NA	NA	NA	22	34	244	245	358	217	122	318	13	8	8	0.053	0.033	0.022
.	19.01.16-03.55.50-1-427138	61	2	2	0	0	0	252	1	1	0	0	NA	NA	NA	28	9	238	240	344	84	47	121	3	0	0	0.013	0	0
.	19.01.16-03.55.56-1-427139	183	12	12	7	0	2	689	10	10	0	0	NA	NA	NA	60	66	254	251	374	227	125	337	43	24	10	0.169	0.096	0.027
.	19.01.16-03.56.01-1-427140	225	32	32	10	0	7	685	30	30	0	0	NA	NA	NA	75	74	258	255	374	226	127	332	46	62	20	0.178	0.243	0.053
.	19.01.16-03.56.02-1-427141	29	1	1	0	0	0	0	0	0	0	0	NA	NA	NA	10	9	236	238	348	0	0	0	0	0	1	0	0	0.003
.	19.01.16-03.56.05-1-427142	32	1	1	0	0	0	0	0	0	0	0	NA	NA	NA	11	9	238	241	343	0	0	0	1	0	0	0.004	0	0
.	19.01.16-03.56.07-1-427143	62	2	2	0	0	0	455	1	1	0	0	NA	NA	NA	13	12	237	241	347	150	85	220	0	2	0	0	0.008	0
.	19.01.16-03.56.09-1-427144	147	14	14	3	0	1	675	11	11	0	0	NA	NA	NA	47	58	255	249	367	224	129	322	21	8	13	0.082	0.032	0.035
.	19.01.16-03.56.21-1-427148	33	1	1	0	0	0	0	0	0	0	0	NA	NA	NA	14	10	242	239	342	0	0	0	0	0	3	0	0	0.009
.	19.01.16-03.56.23-1-427153	176	38	38	6	0	5	659	34	34	0	0	NA	NA	NA	61	49	245	255	362	216	125	318	35	56	30	0.143	0.22	0.083
.	19.01.16-03.56.23-1-427169	125	10	10	2	0	1	667	9	9	0	0	NA	NA	NA	34	43	247	250	359	222	127	318	0	30	11	0	0.12	0.031
.	19.01.16-03.56.25-1-427170	300	41	41	16	0	14	711	36	36	0	0	NA	NA	NA	112	96	259	259	391	229	135	347	35	108	20	0.135	0.417	0.051
.	19.01.16-03.56.27-1-427172	185	10	10	1	0	1	664	9	9	0	0	NA	NA	NA	60	53	250	255	361	217	131	316	10	19	5	0.04	0.075	0.014
.	19.01.16-03.56.27-1-427173	294	38	38	11	0	8	694	35	35	0	0	NA	NA	NA	89	80	260	260	373	230	132	332	24	87	35	0.092	0.335	0.094
.	19.01.16-03.56.36-1-427182	320	40	40	15	0	13	711	37	37	0	0	NA	NA	NA	101	99	261	270	381	229	144	338	14	82	29	0.054	0.304	0.076
.	19.01.16-03.56.42-1-427187	62	3	3	1	0	1	645	1	1	0	0	NA	NA	NA	25	25	242	244	352	215	120	310	0	11	0	0	0.045	0
.	19.01.16-03.56.47-1-427190	88	5	5	0	0	0	646	4	4	0	0	NA	NA	NA	27	27	245	246	349	218	121	307	2	0	9	0.008	0	0.026
.	19.01.16-03.56.49-1-427193	117	8	8	0	0	0	646	6	6	0	0	NA	NA	NA	36	34	247	243	357	213	120	313	12	0	5	0.049	0	0.014
.	19.01.16-03.56.53-1-427195	149	27	27	4	0	2	667	24	24	0	0	NA	NA	NA	51	47	250	248	362	219	125	323	65	39	2	0.26	0.157	0.006
.	19.01.16-03.56.57-1-427196	160	9	9	3	0	2	671	7	7	0	0	NA	NA	NA	61	59	256	251	365	226	123	322	25	7	15	0.098	0.028	0.041
.	19.01.16-03.57.04-1-427197	187	13	13	4	0	4	664	12	12	0	0	NA	NA	NA	55	45	251	248	359	221	124	319	11	30	12	0.044	0.121	0.033
.	19.01.16-03.57.09-1-427198	92	4	4	1	0	1	658	2	2	0	0	NA	NA	NA	31	38	245	249	357	219	125	314	4	0	3	0.016	0	0.008
.	19.01.16-03.57.23-1-427217	229	22	22	7	0	6	680	21	21	0	0	NA	NA	NA	77	61	254	257	363	223	134	323	22	48	22	0.087	0.187	0.061
.	19.01.16-03.57.24-1-427218	34	1	1	0	0	0	0	0	0	0	0	NA	NA	NA	12	11	238	238	348	0	0	0	3	0	0	0.013	0	0
.	19.01.16-03.57.27-1-427219	90	7	7	3	0	3	656	5	5	0	0	NA	NA	NA	20	31	245	243	356	217	122	317	4	7	2	0.016	0.029	0.006
.	19.01.16-03.57.27-1-427220	119	5	5	2	0	2	657	4	4	0	0	NA	NA	NA	49	36	250	248	351	221	124	312	0	4	10	0	0.016	0.028
.	19.01.16-03.57.27-1-427221	34	1	1	0	0	0	0	0	0	0	0	NA	NA	NA	10	12	237	239	349	0	0	0	0	0	2	0	0	0.006
.	19.01.16-03.57.29-1-427222	125	11	11	2	0	1	654	8	8	0	0	NA	NA	NA	40	36	246	245	358	220	120	314	22	26	5	0.089	0.106	0.014
.	19.01.16-03.57.40-1-427241	58	3	3	0	0	0	644	2	2	0	0	NA	NA	NA	20	23	241	243	352	215	121	308	1	1	3	0.004	0.004	0.009
.	19.01.16-03.57.40-1-427242	94	10	10	3	0	2	656	8	8	0	0	NA	NA	NA	39	38	244	248	359	214	124	318	9	10	14	0.037	0.04	0.039
.	19.01.16-03.57.44-1-427245	94	5	5	1	0	1	657	3	3	0	0	NA	NA	NA	35	40	248	247	358	219	123	315	7	5	4	0.028	0.02	0.011
.	19.01.16-03.57.44-1-427246	207	13	13	4	0	3	677	11	11	0	0	NA	NA	NA	58	62	250	248	377	218	126	333	22	40	6	0.088	0.161	0.016
.	19.01.16-03.57.45-1-427247	209	24	24	8	0	6	689	22	22	0	0	NA	NA	NA	52	67	258	256	366	229	132	328	21	71	20	0.081	0.277	0.055
.	19.01.16-03.57.51-1-427252	144	16	16	4	0	4	671	15	15	0	0	NA	NA	NA	38	55	249	258	361	220	132	319	19	44	3	0.076	0.171	0.008
.	19.01.16-03.57.56-1-427253	91	6	6	3	0	3	659	5	5	0	0	NA	NA	NA	36	40	244	252	357	214	128	317	0	5	10	0	0.02	0.028
.	19.01.16-03.58.02-1-427254	229	15	15	3	0	2	679	13	13	0	0	NA	NA	NA	76	63	256	259	361	228	135	316	20	33	8	0.078	0.127	0.022
.	19.01.16-03.58.02-1-427255	182	14	14	9	0	5	667	13	13	0	0	NA	NA	NA	62	43	247	252	357	222	129	316	8	47	12	0.032	0.187	0.034
.	19.01.16-03.58.08-1-427257	122	6	6	3	0	2	650	5	5	0	0	NA	NA	NA	44	35	243	250	355	213	126	311	0	16	5	0	0.064	0.014
.	19.01.16-03.58.11-1-427261	239	17	17	5	0	5	684	16	16	0	0	NA	NA	NA	79	69	256	253	373	225	128	331	23	38	11	0.09	0.15	0.029
.	19.01.16-03.58.13-1-427262	120	9	9	5	0	4	648	8	8	0	0	NA	NA	NA	33	25	244	244	350	217	120	311	12	6	10	0.049	0.025	0.029
.	19.01.16-03.58.14-1-427263	212	20	20	4	0	2	695	17	17	0	0	NA	NA	NA	63	77	256	259	375	225	135	335	20	42	23	0.078	0.162	0.061
.	19.01.16-03.58.24-1-427281	32	1	1	0	0	0	0	0	0	0	0	NA	NA	NA	10	12	238	240	347	0	0	0	1	0	0	0.004	0	0
.	19.01.16-03.58.27-1-427282	121	12	12	5	0	5	653	11	11	0	0	NA	NA	NA	35	40	249	248	356	221	121	311	3	16	26	0.012	0.065	0.073
.	19.01.16-03.58.30-1-427284	64	2	2	0	0	0	147	1	1	0	0	NA	NA	NA	12	20	245	237	351	42	32	73	5	0	0	0.02	0	0
.	19.01.16-03.58.31-1-427286	90	5	5	5	0	4	654	4	4	0	0	NA	NA	NA	25	30	244	241	358	217	121	316	0	14	3	0	0.058	0.008
.	19.01.16-03.58.35-1-427291	59	2	2	2	0	2	298	1	1	0	0	NA	NA	NA	14	16	243	242	344	110	61	127	0	0	3	0	0	0.009
.	19.01.16-03.58.35-1-427293	64	2	2	0	0	0	503	1	1	0	0	NA	NA	NA	21	21	241	242	351	170	92	241	0	0	1	0	0	0.003
.	19.01.16-03.58.35-1-427294	93	3	3	0	0	0	648	2	2	0	0	NA	NA	NA	35	26	247	240	352	219	117	312	0	5	5	0	0.021	0.014
.	19.01.16-03.58.39-1-427299	62	8	8	3	0	2	640	7	7	0	0	NA	NA	NA	28	21	245	241	348	213	119	308	22	3	3	0.09	0.012	0.009
.	19.01.16-03.58.45-1-427303	31	1	1	1	0	1	0	0	0	0	0	NA	NA	NA	9	10	239	240	344	0	0	0	0	0	1	0	0	0.003
.	19.01.16-03.58.47-1-427305	87	5	5	2	0	2	653	3	3	0	0	NA	NA	NA	19	25	244	244	350	219	124	310	3	0	5	0.012	0	0.014
.	19.01.16-03.58.48-1-427306	120	9	9	3	0	1	664	8	8	0	0	NA	NA	NA	38	40	250	248	355	223	125	316	7	18	6	0.028	0.073	0.017
.	19.01.16-03.58.48-1-427309	121	5	5	0	0	0	666	4	4	0	0	NA	NA	NA	38	41	248	252	354	223	128	315	10	5	4	0.04	0.02	0.011
.	19.01.16-03.58.49-1-427310	57	2	2	0	0	0	640	1	1	0	0	NA	NA	NA	28	25	241	246	351	208	121	311	2	0	5	0.008	0	0.014
.	19.01.16-03.58.51-1-427311	62	5	5	1	0	1	652	3	3	0	0	NA	NA	NA	25	30	244	243	356	215	119	318	12	0	2	0.049	0	0.006
.	19.01.16-03.58.52-1-427312	91	6	6	1	0	1	652	5	5	0	0	NA	NA	NA	38	31	245	245	354	215	125	312	2	7	11	0.008	0.029	0.031
.	19.01.16-03.58.53-1-427313	94	6	6	0	0	0	655	5	5	0	0	NA	NA	NA	25	34	246	244	357	219	121	315	4	4	8	0.016	0.016	0.022
.	19.01.16-03.58.58-1-427315	33	1	1	1	0	1	0	0	0	0	0	NA	NA	NA	14	9	238	238	346	0	0	0	5	0	0	0.021	0	0
.	19.01.16-03.59.01-1-427316	38	1	1	1	0	1	0	0	0	0	0	NA	NA	NA	10	8	237	238	346	0	0	0	0	0	4	0	0	0.012
.	19.01.16-03.59.03-1-427317	116	7	7	2	0	2	652	5	5	0	0	NA	NA	NA	34	34	249	242	356	214	121	317	5	11	3	0.02	0.045	0.008
.	19.01.16-03.59.04-1-427318	35	1	1	0	0	0	0	0	0	0	0	NA	NA	NA	7	7	237	238	345	0	0	0	0	0	1	0	0	0.003
.	19.01.16-03.59.04-1-427319	30	1	1	0	0	0	0	0	0	0	0	NA	NA	NA	8	6	239	239	341	0	0	0	0	0	1	0	0	0.003
.	19.01.16-03.59.07-1-427320	92	4	4	0	0	0	649	2	2	0	0	NA	NA	NA	25	26	243	245	351	215	118	316	4	1	0	0.016	0.004	0
.	19.01.16-03.59.07-1-427321	63	3	3	1	0	1	646	2	2	0	0	NA	NA	NA	25	25	246	240	352	217	117	312	9	0	3	0.037	0	0.009
.	19.01.16-03.59.07-1-427322	120	7	7	1	0	0	656	5	5	0	0	NA	NA	NA	40	34	245	241	361	219	117	320	5	20	5	0.02	0.083	0.014
.	19.01.16-03.59.08-1-427323	63	2	2	1	0	1	642	1	1	0	0	NA	NA	NA	28	26	239	247	353	210	122	310	0	0	4	0	0	0.011
.	19.01.16-03.59.09-1-427324	71	4	4	0	0	0	646	3	3	0	0	NA	NA	NA	23	27	245	241	354	217	115	314	1	2	12	0.004	0.008	0.034
.	19.01.16-03.59.10-1-427328	185	15	15	4	0	2	670	13	13	0	0	NA	NA	NA	51	48	248	251	362	222	129	319	11	21	14	0.044	0.084	0.039
.	19.01.16-03.59.13-1-427329	32	1	1	0	0	0	0	0	0	0	0	NA	NA	NA	7	13	239	239	348	0	0	0	0	0	0	0	0	0
.	19.01.16-03.59.15-1-427330	60	2	2	1	0	1	300	1	1	0	0	NA	NA	NA	22	22	239	243	353	106	58	136	0	0	2	0	0	0.006
.	19.01.16-03.59.22-1-427332	145	27	27	9	0	6	648	26	26	0	0	NA	NA	NA	40	28	245	244	352	215	123	310	40	41	12	0.163	0.168	0.034
.	19.01.16-03.59.24-1-427348	38	1	1	1	0	1	0	0	0	0	0	NA	NA	NA	10	7	239	237	344	0	0	0	0	0	3	0	0	0.009
.	19.01.16-03.59.24-1-427349	94	4	4	1	0	1	652	2	2	0	0	NA	NA	NA	30	32	246	245	354	217	118	317	13	3	0	0.053	0.012	0
.	19.01.16-03.59.24-1-427350	152	12	12	5	0	4	672	10	10	0	0	NA	NA	NA	46	54	250	256	361	220	132	320	6	18	6	0.024	0.07	0.017
.	19.01.16-03.59.26-1-427351	95	7	7	3	0	2	651	6	6	0	0	NA	NA	NA	29	26	245	241	353	218	119	314	15	24	6	0.061	0.1	0.017
.	19.01.16-03.59.26-1-427352	59	2	2	0	0	0	303	1	1	0	0	NA	NA	NA	15	8	239	238	344	102	52	149	0	2	2	0	0.008	0.006
.	19.01.16-03.59.27-1-427353	67	3	3	1	0	1	647	2	2	0	0	NA	NA	NA	22	23	242	244	350	218	120	309	0	5	2	0	0.02	0.006
.	19.01.16-03.59.27-1-427354	119	12	12	6	0	4	663	10	10	0	0	NA	NA	NA	34	42	246	243	366	216	123	324	6	32	12	0.024	0.132	0.033
.	19.01.16-03.59.37-1-427367	66	14	14	5	0	5	649	13	13	0	0	NA	NA	NA	20	23	247	238	351	220	118	311	2	5	24	0.008	0.021	0.068
.	19.01.16-03.59.39-1-427370	91	6	6	4	0	3	651	5	5	0	0	NA	NA	NA	40	31	240	245	359	212	124	315	1	8	14	0.004	0.033	0.039
.	19.01.16-03.59.41-1-427376	62	3	3	3	0	2	648	2	2	0	0	NA	NA	NA	26	29	244	245	353	217	121	310	7	0	8	0.029	0	0.023
.	19.01.16-03.59.43-1-427377	93	8	8	1	0	1	642	7	7	0	0	NA	NA	NA	35	31	247	246	351	215	120	307	10	8	7	0.04	0.033	0.02
.	19.01.16-03.59.49-1-427382	63	2	2	1	0	1	648	1	1	0	0	NA	NA	NA	19	26	245	243	351	214	122	312	7	0	1	0.029	0	0.003
.	19.01.16-03.59.50-1-427383	60	4	4	1	0	1	652	3	3	0	0	NA	NA	NA	35	32	246	246	353	216	124	312	0	0	10	0	0	0.028
.	19.01.16-03.59.55-1-427384	117	6	6	0	0	0	663	5	5	0	0	NA	NA	NA	37	47	250	246	364	223	121	319	3	18	6	0.012	0.073	0.016
.	19.01.16-03.59.57-1-427385	177	23	23	6	0	4	667	22	22	0	0	NA	NA	NA	62	50	249	251	363	218	127	322	15	58	6	0.06	0.231	0.017
.	19.01.16-03.59.59-1-427386	117	7	7	2	0	2	667	6	6	0	0	NA	NA	NA	34	40	250	250	353	225	126	316	21	8	0	0.084	0.032	0
.	19.01.16-04.00.02-1-427391	131	20	20	7	0	4	666	18	18	0	0	NA	NA	NA	38	45	250	248	360	222	123	321	14	31	23	0.056	0.125	0.064
.	19.01.16-04.00.03-1-427392	55	2	2	0	0	0	637	1	1	0	0	NA	NA	NA	26	23	243	243	350	214	116	307	1	5	0	0.004	0.021	0
.	19.01.16-04.00.04-1-427393	94	5	5	1	0	1	655	4	4	0	0	NA	NA	NA	31	37	250	243	357	223	118	314	0	18	2	0	0.074	0.006
.	19.01.16-04.00.05-1-427394	31	1	1	0	0	0	0	0	0	0	0	NA	NA	NA	6	10	240	238	345	0	0	0	0	0	0	0	0	0
.	19.01.16-04.00.07-1-427395	120	4	4	1	0	1	654	3	3	0	0	NA	NA	NA	42	41	251	245	358	219	119	316	7	6	3	0.028	0.024	0.008
.	19.01.16-04.00.07-1-427396	89	4	4	2	0	2	650	3	3	0	0	NA	NA	NA	34	26	242	242	355	216	121	313	6	0	11	0.025	0	0.031
.	19.01.16-04.00.17-1-427401	118	9	9	2	0	1	660	8	8	0	0	NA	NA	NA	53	51	253	251	360	218	123	319	20	4	3	0.079	0.016	0.008
.	19.01.16-04.00.17-1-427402	62	3	3	0	0	0	636	1	1	0	0	NA	NA	NA	38	26	243	246	350	212	121	303	0	5	8	0	0.02	0.023
.	19.01.16-04.00.19-1-427407	172	9	9	2	0	1	653	8	8	0	0	NA	NA	NA	47	34	247	243	357	219	121	313	10	0	23	0.04	0	0.064
.	19.01.16-04.00.20-1-427408	151	6	6	2	0	2	658	5	5	0	0	NA	NA	NA	47	43	248	244	364	216	119	323	0	15	8	0	0.061	0.022
.	19.01.16-04.00.24-1-427424	90	6	6	2	0	2	648	5	5	0	0	NA	NA	NA	28	31	243	247	354	211	122	315	13	0	2	0.053	0	0.006
.	19.01.16-04.00.26-1-427425	87	4	4	1	0	1	661	3	3	0	0	NA	NA	NA	22	36	246	245	358	219	123	319	0	8	8	0	0.033	0.022
.	19.01.16-04.00.32-1-427429	56	2	2	0	0	0	49	1	1	0	0	NA	NA	NA	21	10	238	239	346	14	9	26	3	2	0	0.013	0.008	0
.	19.01.16-04.00.36-1-427436	116	5	5	1	0	0	667	3	3	0	0	NA	NA	NA	47	51	249	250	365	218	126	323	1	13	2	0.004	0.052	0.005
.	19.01.16-04.00.38-1-427438	36	1	1	0	0	0	0	0	0	0	0	NA	NA	NA	11	9	239	238	345	0	0	0	1	0	0	0.004	0	0
.	19.01.16-04.00.39-1-427440	117	5	5	0	0	0	665	3	3	0	0	NA	NA	NA	38	47	255	248	357	229	121	315	4	9	4	0.016	0.036	0.011
.	19.01.16-04.00.39-1-427441	39	1	1	1	0	1	0	0	0	0	0	NA	NA	NA	7	15	243	239	346	0	0	0	0	0	2	0	0	0.006
.	19.01.16-04.00.41-1-427444	62	2	2	0	0	0	640	1	1	0	0	NA	NA	NA	29	20	241	241	351	212	120	308	0	3	0	0	0.012	0
.	19.01.16-04.00.41-1-427445	151	8	8	2	0	2	678	7	7	0	0	NA	NA	NA	37	61	253	253	368	224	125	329	10	21	11	0.04	0.083	0.03
.	19.01.16-04.00.42-1-427446	34	1	1	0	0	0	0	0	0	0	0	NA	NA	NA	3	10	241	239	343	0	0	0	8	0	0	0.033	0	0
.	19.01.16-04.00.43-1-427447	151	18	18	6	0	4	660	16	16	0	0	NA	NA	NA	46	42	251	243	361	221	120	319	12	62	8	0.048	0.255	0.022
.	19.01.16-04.00.44-1-427448	59	2	2	0	0	0	350	1	1	0	0	NA	NA	NA	13	17	242	240	348	121	66	163	0	0	2	0	0	0.006
.	19.01.16-04.00.45-1-427449	206	22	22	1	0	1	689	19	19	0	0	NA	NA	NA	52	59	248	251	373	225	130	334	24	55	13	0.097	0.219	0.035
.	19.01.16-04.00.45-1-427450	62	2	2	2	0	2	200	1	1	0	0	NA	NA	NA	22	24	245	242	350	65	39	96	2	3	0	0.008	0.012	0
.	19.01.16-04.00.54-1-427455	86	4	4	0	0	0	649	2	2	0	0	NA	NA	NA	36	25	241	244	353	217	119	313	3	9	0	0.012	0.037	0
.	19.01.16-04.00.55-1-427456	32	1	1	0	0	0	0	0	0	0	0	NA	NA	NA	9	8	238	236	347	0	0	0	0	0	0	0	0	0
.	19.01.16-04.00.56-1-427457	83	6	6	1	0	1	651	5	5	0	0	NA	NA	NA	22	29	245	245	352	216	122	313	6	2	9	0.024	0.008	0.026
.	19.01.16-04.00.57-1-427458	115	7	7	4	0	2	648	5	5	0	0	NA	NA	NA	29	25	243	248	347	214	125	309	3	13	6	0.012	0.052	0.017
.	19.01.16-04.00.58-1-427459	90	4	4	0	0	0	642	2	2	0	0	NA	NA	NA	46	27	242	244	354	215	118	309	7	0	4	0.029	0	0.011
.	19.01.16-04.00.58-1-427460	144	14	14	4	0	4	659	13	13	0	0	NA	NA	NA	29	39	250	248	354	221	123	315	9	27	26	0.036	0.109	0.073
.	19.01.16-04.01.03-1-427491	178	15	15	4	0	2	686	12	12	0	0	NA	NA	NA	47	70	248	251	384	219	126	341	14	12	19	0.056	0.048	0.049
.	19.01.16-04.01.11-1-427535	58	2	2	0	0	0	644	1	1	0	0	NA	NA	NA	18	24	244	241	352	214	118	312	3	0	1	0.012	0	0.003
.	19.01.16-04.01.13-1-427536	85	3	3	0	0	0	646	2	2	0	0	NA	NA	NA	18	20	243	243	347	216	121	309	4	1	3	0.016	0.004	0.009
.	19.01.16-04.01.14-1-427537	61	2	2	2	0	2	644	1	1	0	0	NA	NA	NA	31	26	242	245	352	213	120	311	0	4	3	0	0.016	0.009
.	19.01.16-04.01.15-1-427538	89	4	4	4	0	2	650	3	3	0	0	NA	NA	NA	23	29	247	240	355	218	118	314	3	0	9	0.012	0	0.025
.	19.01.16-04.01.16-1-427539	31	1	1	0	0	0	0	0	0	0	0	NA	NA	NA	13	12	241	238	346	0	0	0	0	0	0	0	0	0
.	19.01.16-04.01.18-1-427540	95	6	6	3	0	2	647	5	5	0	0	NA	NA	NA	31	32	250	244	351	217	118	312	6	4	2	0.024	0.016	0.006
.	19.01.16-04.01.26-1-427557	62	5	5	2	0	2	201	4	4	0	0	NA	NA	NA	20	21	242	242	350	59	36	106	0	5	2	0	0.021	0.006
.	19.01.16-04.01.28-1-427558	36	1	1	0	0	0	0	0	0	0	0	NA	NA	NA	9	8	239	239	343	0	0	0	0	0	0	0	0	0
.	19.01.16-04.01.29-1-427559	93	16	16	3	0	2	656	15	15	0	0	NA	NA	NA	46	38	246	249	356	221	123	312	15	13	23	0.061	0.052	0.065
.	19.01.16-04.01.29-1-427560	61	2	2	0	0	0	403	0	0	0	0	NA	NA	NA	15	21	246	239	349	126	77	200	0	4	0	0	0.017	0
.	19.01.16-04.01.30-1-427562	33	1	1	0	0	0	0	0	0	0	0	NA	NA	NA	11	9	240	238	344	0	0	0	0	0	4	0	0	0.012
.	19.01.16-04.01.31-1-427564	143	21	21	9	0	4	674	18	18	0	0	NA	NA	NA	56	59	251	249	372	224	126	324	42	22	12	0.167	0.088	0.032
.	19.01.16-04.01.32-1-427566	64	2	2	2	0	2	653	1	1	0	0	NA	NA	NA	19	31	241	245	358	213	121	319	0	3	6	0	0.012	0.017
.	19.01.16-04.01.33-1-427568	151	19	19	6	0	4	679	17	17	0	0	NA	NA	NA	39	52	248	258	359	226	133	320	24	26	17	0.097	0.101	0.047
.	19.01.16-04.01.36-1-427575	66	3	3	1	0	1	499	2	2	0	0	NA	NA	NA	29	21	240	245	349	157	99	243	0	2	3	0	0.008	0.009
.	19.01.16-04.01.37-1-427578	152	12	12	3	0	3	659	10	10	0	0	NA	NA	NA	48	43	249	247	360	223	124	312	21	12	24	0.084	0.049	0.067
.	19.01.16-04.01.39-1-427581	65	4	4	0	0	0	639	3	3	0	0	NA	NA	NA	29	20	242	239	352	212	117	310	5	0	8	0.021	0	0.023
.	19.01.16-04.01.41-1-427587	148	22	22	8	0	6	664	19	19	0	0	NA	NA	NA	37	39	244	247	361	214	128	322	34	17	22	0.139	0.069	0.061
.	19.01.16-04.01.48-1-427590	172	11	11	1	0	1	668	10	10	0	0	NA	NA	NA	46	48	248	250	363	221	129	318	6	6	11	0.024	0.024	0.03
.	19.01.16-04.01.50-1-427593	94	20	20	2	0	1	668	19	19	0	0	NA	NA	NA	29	47	250	243	367	222	120	326	12	30	20	0.048	0.123	0.054
.	19.01.16-04.01.55-1-427595	58	2	2	0	0	0	0	1	1	0	0	NA	NA	NA	11	13	243	237	346	0	0	0	1	0	0	0.004	0	0
.	19.01.16-04.01.59-1-427596	89	4	4	3	0	2	654	3	3	0	0	NA	NA	NA	23	31	249	242	353	223	121	310	8	7	2	0.032	0.029	0.006
.	19.01.16-04.01.59-1-427597	36	1	1	0	0	0	0	0	0	0	0	NA	NA	NA	11	13	243	237	346	0	0	0	1	0	0	0.004	0	0
.	19.01.16-04.02.02-1-427598	151	21	21	5	0	4	672	18	18	0	0	NA	NA	NA	48	56	251	252	366	221	127	324	9	48	7	0.036	0.19	0.019
.	19.01.16-04.02.07-1-427599	65	3	3	1	0	1	644	2	2	0	0	NA	NA	NA	27	21	243	240	351	216	118	310	5	1	3	0.021	0.004	0.009
.	19.01.16-04.02.12-1-427603	85	4	4	1	0	1	648	2	2	0	0	NA	NA	NA	24	29	250	245	347	224	120	304	1	0	7	0.004	0	0.02
.	19.01.16-04.02.12-1-427604	181	13	13	4	0	4	682	11	11	0	0	NA	NA	NA	64	57	251	258	361	223	134	325	18	24	6	0.072	0.093	0.017
.	19.01.16-04.02.16-1-427605	63	3	3	2	0	2	402	2	2	0	0	NA	NA	NA	14	16	241	241	347	139	73	190	6	0	0	0.025	0	0
.	19.01.16-04.02.17-1-427606	35	1	1	0	0	0	0	0	0	0	0	NA	NA	NA	5	7	239	239	342	0	0	0	0	0	0	0	0	0
.	19.01.16-04.02.19-1-427607	148	13	13	0	0	0	663	10	10	0	0	NA	NA	NA	48	48	247	253	361	219	126	318	5	18	8	0.02	0.071	0.022
.	19.01.16-04.02.22-1-427612	95	4	4	1	0	1	661	3	3	0	0	NA	NA	NA	29	43	253	250	353	222	127	312	8	3	5	0.032	0.012	0.014
.	19.01.16-04.02.29-1-427628	95	14	14	2	0	2	652	11	11	0	0	NA	NA	NA	35	32	244	243	358	217	120	315	9	30	11	0.037	0.123	0.031
.	19.01.16-04.02.29-1-427629	208	15	15	6	0	4	713	12	12	0	0	NA	NA	NA	59	88	262	260	379	237	136	340	20	32	16	0.076	0.123	0.042
.	19.01.16-04.02.38-1-427639	35	1	1	1	0	1	0	0	0	0	0	NA	NA	NA	5	16	241	241	347	0	0	0	0	0	2	0	0	0.006
.	19.01.16-04.02.39-1-427641	90	9	9	5	0	2	649	8	8	0	0	NA	NA	NA	34	32	248	241	356	220	115	314	25	6	12	0.101	0.025	0.034
.	19.01.16-04.02.39-1-427642	120	9	9	1	0	1	658	8	8	0	0	NA	NA	NA	39	48	249	253	359	216	127	315	7	22	11	0.028	0.087	0.031
.	19.01.16-04.02.43-1-427646	96	15	15	0	0	0	657	13	13	0	0	NA	NA	NA	35	36	249	247	353	221	125	311	7	26	6	0.028	0.105	0.017
.	19.01.16-04.02.43-1-427647	34	1	1	0	0	0	0	0	0	0	0	NA	NA	NA	9	6	242	236	341	0	0	0	0	0	1	0	0	0.003
.	19.01.16-04.02.44-1-427648	149	9	9	1	0	1	653	8	8	0	0	NA	NA	NA	62	34	248	247	352	221	123	309	0	15	8	0	0.061	0.023
.	19.01.16-04.02.47-1-427651	91	7	7	1	0	1	647	6	6	0	0	NA	NA	NA	30	30	240	246	357	212	120	315	3	4	11	0.012	0.016	0.031
.	19.01.16-04.02.54-1-427654	173	9	9	2	0	2	678	7	7	0	0	NA	NA	NA	40	54	251	255	361	225	131	322	9	17	9	0.036	0.067	0.025
.	19.01.16-04.02.58-1-427655	32	1	1	0	0	0	0	0	0	0	0	NA	NA	NA	15	12	240	241	344	0	0	0	0	3	0	0	0.012	0
.	19.01.16-04.03.00-1-427656	62	3	3	2	0	2	641	2	2	0	0	NA	NA	NA	28	22	244	239	352	214	120	307	8	0	6	0.033	0	0.017
.	19.01.16-04.03.05-1-427657	35	1	1	0	0	0	0	0	0	0	0	NA	NA	NA	13	9	239	238	345	0	0	0	1	0	0	0.004	0	0
.	19.01.16-04.03.05-1-427659	38	1	1	0	0	0	0	0	0	0	0	NA	NA	NA	13	15	239	239	350	0	0	0	0	0	0	0	0	0
.	19.01.16-04.03.06-1-427660	99	4	4	2	0	1	648	3	3	0	0	NA	NA	NA	25	27	244	247	349	212	125	311	11	0	3	0.045	0	0.009
.	19.01.16-04.03.06-1-427661	31	1	1	0	0	0	0	0	0	0	0	NA	NA	NA	11	12	239	239	347	0	0	0	0	0	1	0	0	0.003
.	19.01.16-04.03.07-1-427662	157	11	11	0	0	0	654	10	10	0	0	NA	NA	NA	48	36	249	245	355	217	125	312	12	19	2	0.048	0.078	0.006
.	19.01.16-04.03.08-1-427663	90	3	3	2	0	2	651	2	2	0	0	NA	NA	NA	33	28	248	241	352	218	120	313	1	2	5	0.004	0.008	0.014
.	19.01.16-04.03.08-1-427664	146	10	10	4	0	2	681	9	9	0	0	NA	NA	NA	48	64	254	252	371	227	127	327	5	23	3	0.02	0.091	0.008
.	19.01.16-04.03.09-1-427665	180	21	21	5	0	5	676	17	17	0	0	NA	NA	NA	56	57	256	253	361	227	127	322	17	32	15	0.066	0.126	0.042
.	19.01.16-04.03.15-1-427669	91	7	7	3	0	1	652	6	6	0	0	NA	NA	NA	33	33	248	244	354	219	120	313	4	9	6	0.016	0.037	0.017
.	19.01.16-04.03.16-1-427670	91	6	6	1	0	1	661	4	4	0	0	NA	NA	NA	32	40	254	247	352	223	124	314	15	6	4	0.059	0.024	0.011
.	19.01.16-04.03.18-1-427671	189	20	20	5	0	4	674	17	17	0	0	NA	NA	NA	42	55	256	247	365	222	126	326	22	35	24	0.086	0.142	0.066
.	19.01.16-04.03.24-1-427687	33	1	1	0	0	0	0	0	0	0	0	NA	NA	NA	12	8	240	238	343	0	0	0	0	0	3	0	0	0.009
.	19.01.16-04.03.26-1-427688	30	1	1	0	0	0	0	0	0	0	0	NA	NA	NA	7	9	239	239	344	0	0	0	0	2	0	0	0.008	0
.	19.01.16-04.03.27-1-427689	202	17	17	8	0	4	683	15	15	0	0	NA	NA	NA	65	64	248	253	376	220	127	336	32	25	26	0.129	0.099	0.069
.	19.01.16-04.03.28-1-427690	32	1	1	0	0	0	0	0	0	0	0	NA	NA	NA	11	12	240	240	345	0	0	0	0	0	0	0	0	0
.	19.01.16-04.03.30-1-427693	147	7	7	3	0	3	660	6	6	0	0	NA	NA	NA	53	42	248	249	358	218	124	318	0	10	6	0	0.04	0.017
.	19.01.16-04.03.31-1-427694	34	1	1	0	0	0	0	0	0	0	0	NA	NA	NA	9	7	238	240	342	0	0	0	0	0	1	0	0	0.003
.	19.01.16-04.03.31-1-427696	33	1	1	0	0	0	0	0	0	0	0	NA	NA	NA	9	7	237	238	345	0	0	0	0	1	0	0	0.004	0
.	19.01.16-04.03.33-1-427699	235	30	30	7	0	5	691	27	27	0	0	NA	NA	NA	79	72	260	265	360	230	142	319	42	47	28	0.162	0.177	0.078
.	19.01.16-04.03.34-1-427701	61	2	2	0	0	0	0	1	1	0	0	NA	NA	NA	15	15	241	240	347	0	0	0	3	0	0	0.012	0	0
.	19.01.16-04.03.34-1-427702	91	4	4	0	0	0	663	3	3	0	0	NA	NA	NA	25	36	252	245	352	229	122	312	9	0	5	0.036	0	0.014
.	19.01.16-04.03.37-1-427710	89	4	4	1	0	1	645	2	2	0	0	NA	NA	NA	21	21	244	241	349	216	117	312	1	13	5	0.004	0.054	0.014
.	19.01.16-04.03.39-1-427712	96	7	7	0	0	0	654	6	6	0	0	NA	NA	NA	35	39	246	246	360	217	122	315	1	9	7	0.004	0.037	0.019
.	19.01.16-04.03.49-1-427722	93	17	17	6	0	3	662	15	15	0	0	NA	NA	NA	34	40	253	247	353	225	123	314	27	35	20	0.107	0.142	0.057
.	19.01.16-04.03.50-1-427723	93	10	10	1	0	1	655	9	9	0	0	NA	NA	NA	38	40	246	249	358	217	121	317	3	11	12	0.012	0.044	0.034
.	19.01.16-04.03.52-1-427724	86	4	4	2	0	2	648	3	3	0	0	NA	NA	NA	40	31	241	250	353	214	124	310	3	0	4	0.012	0	0.011
.	19.01.16-04.03.54-1-427725	40	1	1	0	0	0	0	0	0	0	0	NA	NA	NA	17	9	238	236	348	0	0	0	0	0	0	0	0	0
.	19.01.16-04.03.56-1-427726	86	4	4	2	0	1	652	3	3	0	0	NA	NA	NA	39	38	250	250	351	217	125	310	19	0	0	0.076	0	0
.	19.01.16-04.03.56-1-427728	93	5	5	2	0	2	653	4	4	0	0	NA	NA	NA	33	37	247	252	351	216	126	311	17	0	2	0.069	0	0.006
.	19.01.16-04.03.58-1-427729	30	1	1	1	0	1	0	0	0	0	0	NA	NA	NA	13	18	243	241	347	0	0	0	1	0	0	0.004	0	0
.	19.01.16-04.04.00-1-427730	92	3	3	0	0	0	647	2	2	0	0	NA	NA	NA	20	32	241	245	359	210	121	316	9	3	0	0.037	0.012	0
.	19.01.16-04.04.03-1-427731	117	13	13	2	0	2	659	12	12	0	0	NA	NA	NA	49	43	251	250	355	218	128	313	16	20	9	0.064	0.08	0.025
.	19.01.16-04.04.08-1-427732	60	3	3	1	0	1	647	2	2	0	0	NA	NA	NA	22	25	247	241	350	216	119	312	0	1	8	0	0.004	0.023
.	19.01.16-04.04.12-1-427736	147	11	11	6	0	4	664	8	8	0	0	NA	NA	NA	47	47	247	250	363	218	124	322	7	15	6	0.028	0.06	0.017
.	19.01.16-04.04.13-1-427737	61	7	7	0	0	0	635	6	6	0	0	NA	NA	NA	26	17	238	241	351	207	118	310	8	3	14	0.034	0.012	0.04
.	19.01.16-04.04.14-1-427738	124	12	12	4	0	1	656	11	11	0	0	NA	NA	NA	57	43	256	248	352	227	123	306	12	15	14	0.047	0.06	0.04
.	19.01.16-04.04.17-1-427739	117	11	11	2	0	2	660	7	7	0	0	NA	NA	NA	49	41	246	247	361	219	125	316	10	7	18	0.041	0.028	0.05
.	19.01.16-04.04.24-1-427756	160	19	19	4	0	4	672	16	16	0	0	NA	NA	NA	59	58	258	249	364	226	122	324	23	29	8	0.089	0.116	0.022
.	19.01.16-04.04.25-1-427757	244	31	31	7	0	7	690	28	28	0	0	NA	NA	NA	67	75	256	262	370	223	138	329	19	49	36	0.074	0.187	0.097
.	19.01.16-04.04.27-1-427758	148	10	10	1	0	1	670	8	8	0	0	NA	NA	NA	42	54	254	250	363	226	124	320	1	18	5	0.004	0.072	0.014
.	19.01.16-04.04.29-1-427759	147	13	13	2	0	2	662	10	10	0	0	NA	NA	NA	29	41	246	250	358	219	127	316	14	21	9	0.057	0.084	0.025
.	19.01.16-04.04.31-1-427762	34	1	1	1	0	1	0	0	0	0	0	NA	NA	NA	10	12	241	238	346	0	0	0	0	0	0	0	0	0
.	19.01.16-04.04.34-1-427765	58	2	2	1	0	1	640	1	1	0	0	NA	NA	NA	26	23	244	245	347	214	121	305	0	0	7	0	0	0.02
.	19.01.16-04.04.38-1-427772	34	1	1	0	0	0	0	0	0	0	0	NA	NA	NA	8	13	239	240	347	0	0	0	0	0	0	0	0	0
.	19.01.16-04.04.41-1-427775	120	8	8	4	0	4	662	7	7	0	0	NA	NA	NA	48	45	254	254	350	222	129	311	7	14	3	0.028	0.055	0.009
.	19.01.16-04.04.41-1-427776	32	1	1	0	0	0	0	0	0	0	0	NA	NA	NA	8	11	240	240	344	0	0	0	0	0	0	0	0	0
.	19.01.16-04.04.42-1-427777	58	3	3	0	0	0	644	2	2	0	0	NA	NA	NA	21	22	245	241	349	219	119	306	0	5	7	0	0.021	0.02
.	19.01.16-04.04.43-1-427778	123	11	11	1	0	1	648	10	10	0	0	NA	NA	NA	28	25	245	241	352	216	119	313	20	3	6	0.082	0.012	0.017
.	19.01.16-04.04.48-1-427782	122	10	10	3	0	1	655	9	9	0	0	NA	NA	NA	35	37	243	247	360	213	125	317	4	22	8	0.016	0.089	0.022
.	19.01.16-04.04.50-1-427784	148	11	11	6	0	3	672	8	8	0	0	NA	NA	NA	36	57	257	254	359	228	129	315	9	32	14	0.035	0.126	0.039
.	19.01.16-04.04.55-1-427785	87	8	8	1	0	1	637	6	6	0	0	NA	NA	NA	20	17	242	240	348	212	115	310	9	4	8	0.037	0.017	0.023
.	19.01.16-04.04.56-1-427786	58	3	3	0	0	0	639	2	2	0	0	NA	NA	NA	25	21	241	244	349	212	122	305	3	6	3	0.012	0.025	0.009
.	19.01.16-04.04.57-1-427787	128	4	4	3	0	2	664	2	2	0	0	NA	NA	NA	32	40	248	250	355	217	128	319	7	3	2	0.028	0.012	0.006
.	19.01.16-04.05.02-1-427788	62	2	2	0	0	0	100	1	1	0	0	NA	NA	NA	18	19	244	241	347	30	20	50	0	2	0	0	0.008	0
.	19.01.16-04.05.05-1-427789	32	1	1	0	0	0	0	0	0	0	0	NA	NA	NA	11	10	238	238	347	0	0	0	0	0	1	0	0	0.003
.	19.01.16-04.05.08-1-427790	184	21	21	3	0	2	668	20	20	0	0	NA	NA	NA	57	53	248	250	368	218	129	321	28	23	17	0.113	0.092	0.046
.	19.01.16-04.05.10-1-427794	147	12	12	6	0	5	653	9	9	0	0	NA	NA	NA	47	37	242	247	361	208	127	318	30	13	10	0.124	0.053	0.028
.	19.01.16-04.05.11-1-427796	96	4	4	2	0	2	643	3	3	0	0	NA	NA	NA	24	24	243	239	355	214	118	311	4	5	0	0.016	0.021	0
.	19.01.16-04.05.13-1-427797	243	11	11	1	0	1	702	10	10	0	0	NA	NA	NA	72	92	271	262	372	239	135	328	0	28	8	0	0.107	0.022
.	19.01.16-04.05.15-1-427798	29	1	1	0	0	0	0	0	0	0	0	NA	NA	NA	10	9	238	238	346	0	0	0	0	0	3	0	0	0.009
.	19.01.16-04.05.15-1-427799	214	27	27	5	0	3	697	26	26	0	0	NA	NA	NA	68	80	254	254	385	226	129	342	30	65	22	0.118	0.256	0.057
.	19.01.16-04.05.17-1-427800	92	3	3	0	0	0	646	2	2	0	0	NA	NA	NA	24	22	240	246	349	210	125	311	1	0	3	0.004	0	0.009
.	19.01.16-04.05.17-1-427801	34	1	1	0	0	0	0	0	0	0	0	NA	NA	NA	13	9	238	239	345	0	0	0	0	0	2	0	0	0.006
.	19.01.16-04.05.19-1-427802	92	9	9	3	0	1	646	8	8	0	0	NA	NA	NA	37	33	246	245	355	215	117	314	9	23	8	0.037	0.094	0.023
.	19.01.16-04.05.20-1-427803	36	1	1	1	0	1	0	0	0	0	0	NA	NA	NA	12	7	237	237	346	0	0	0	3	0	0	0.013	0	0
.	19.01.16-04.05.23-1-427819	96	9	9	4	0	4	665	6	6	0	0	NA	NA	NA	33	46	253	253	353	225	126	314	0	22	4	0	0.087	0.011
.	19.01.16-04.05.28-1-427820	89	12	12	0	0	0	651	10	10	0	0	NA	NA	NA	24	28	245	244	352	217	125	309	1	25	32	0.004	0.102	0.091
.	19.01.16-04.05.33-1-427825	121	9	9	1	0	1	669	8	8	0	0	NA	NA	NA	37	44	255	247	355	230	125	314	9	10	10	0.035	0.04	0.028
.	19.01.16-04.05.37-1-427831	148	11	11	2	0	1	663	9	9	0	0	NA	NA	NA	41	42	249	247	359	221	121	321	16	10	9	0.064	0.04	0.025
.	19.01.16-04.05.40-1-427839	121	10	10	0	0	0	670	9	9	0	0	NA	NA	NA	37	52	252	252	361	223	128	319	9	9	7	0.036	0.036	0.019
.	19.01.16-04.05.45-1-427844	127	14	14	3	0	3	665	13	13	0	0	NA	NA	NA	50	45	247	252	359	218	128	319	20	33	3	0.081	0.131	0.008
.	19.01.16-04.05.46-1-427847	96	9	9	0	0	0	657	8	8	0	0	NA	NA	NA	30	32	242	243	360	218	121	318	3	11	11	0.012	0.045	0.031
.	19.01.16-04.05.50-1-427850	177	20	20	4	0	2	666	17	17	0	0	NA	NA	NA	59	53	249	251	366	216	126	324	21	27	12	0.084	0.108	0.033
.	19.01.16-04.05.55-1-427851	87	7	7	1	0	0	644	6	6	0	0	NA	NA	NA	41	31	244	242	358	215	116	313	18	2	0	0.074	0.008	0
.	19.01.16-04.05.56-1-427852	121	9	9	0	0	0	669	8	8	0	0	NA	NA	NA	38	47	251	252	357	224	127	318	2	13	5	0.008	0.052	0.014
.	19.01.16-04.06.02-1-427853	31	1	1	0	0	0	0	0	0	0	0	NA	NA	NA	10	7	237	237	346	0	0	0	0	0	0	0	0	0
.	19.01.16-04.06.03-1-427854	115	8	8	1	0	0	654	7	7	0	0	NA	NA	NA	51	38	246	254	351	214	129	311	13	10	18	0.053	0.039	0.051
.	19.01.16-04.06.04-1-427855	123	15	15	4	0	3	660	12	12	0	0	NA	NA	NA	42	51	245	251	368	216	125	319	11	30	4	0.045	0.12	0.011
.	19.01.16-04.06.04-1-427856	154	16	16	5	0	4	669	14	14	0	0	NA	NA	NA	43	54	248	251	368	219	124	326	25	35	5	0.101	0.139	0.014
.	19.01.16-04.06.07-1-427857	118	8	8	1	0	1	643	5	5	0	0	NA	NA	NA	57	31	246	245	353	213	120	310	2	20	6	0.008	0.082	0.017
.	19.01.16-04.06.16-1-427861	32	1	1	1	0	1	0	0	0	0	0	NA	NA	NA	12	11	239	237	348	0	0	0	0	2	0	0	0.008	0
.	19.01.16-04.06.22-1-427862	33	1	1	0	0	0	0	0	0	0	0	NA	NA	NA	7	11	237	240	347	0	0	0	0	0	0	0	0	0
.	19.01.16-04.06.22-1-427867	35	1	1	1	0	1	0	0	0	0	0	NA	NA	NA	5	6	238	238	343	0	0	0	2	0	0	0.008	0	0
.	19.01.16-04.06.22-1-427883	81	5	5	2	0	1	657	4	4	0	0	NA	NA	NA	23	38	248	249	354	220	123	314	11	2	2	0.044	0.008	0.006
.	19.01.16-04.06.24-1-427884	150	10	10	2	0	2	662	9	9	0	0	NA	NA	NA	48	44	254	248	355	222	124	316	6	24	4	0.024	0.097	0.011
.	19.01.16-04.06.25-1-427885	156	19	19	3	0	3	662	15	15	0	0	NA	NA	NA	45	46	252	252	355	223	127	312	7	24	9	0.028	0.095	0.025
.	19.01.16-04.06.27-1-427887	93	4	4	0	0	0	645	2	2	0	0	NA	NA	NA	28	23	241	244	351	211	123	311	5	14	0	0.021	0.057	0
.	19.01.16-04.06.28-1-427888	61	2	2	0	0	0	644	1	1	0	0	NA	NA	NA	19	23	242	246	348	215	123	306	3	3	0	0.012	0.012	0
.	19.01.16-04.06.28-1-427889	152	18	18	4	0	3	663	15	15	0	0	NA	NA	NA	40	46	255	248	356	224	125	314	24	10	22	0.094	0.04	0.062
.	19.01.16-04.06.37-1-427897	149	20	20	6	0	4	663	18	18	0	0	NA	NA	NA	51	54	252	251	364	221	125	317	19	43	22	0.075	0.171	0.06
.	19.01.16-04.06.40-1-427901	92	10	10	4	0	3	656	8	8	0	0	NA	NA	NA	38	42	250	248	357	219	125	312	21	15	6	0.084	0.06	0.017
.	19.01.16-04.06.40-1-427904	111	12	12	2	0	2	660	11	11	0	0	NA	NA	NA	37	33	247	245	354	220	125	315	14	15	19	0.057	0.061	0.054
.	19.01.16-04.06.42-1-427905	117	11	11	2	0	0	667	9	9	0	0	NA	NA	NA	32	47	254	244	362	227	117	323	13	18	3	0.051	0.074	0.008
.	19.01.16-04.06.45-1-427906	91	6	6	1	0	1	651	4	4	0	0	NA	NA	NA	17	26	244	240	355	218	118	315	4	10	6	0.016	0.042	0.017
.	19.01.16-04.06.48-1-427910	63	4	4	0	0	0	554	3	3	0	0	NA	NA	NA	20	19	238	241	353	182	99	273	1	0	4	0.004	0	0.011
.	19.01.16-04.06.54-1-427913	35	1	1	1	0	1	0	0	0	0	0	NA	NA	NA	9	15	240	242	346	0	0	0	0	0	3	0	0	0.009
.	19.01.16-04.06.57-1-427914	62	4	4	0	0	0	645	2	2	0	0	NA	NA	NA	17	19	242	243	347	214	119	312	0	4	14	0	0.016	0.04
.	19.01.16-04.07.01-1-427915	153	11	11	1	0	1	665	8	8	0	0	NA	NA	NA	54	46	247	249	363	218	126	321	13	14	12	0.053	0.056	0.033
.	19.01.16-04.07.02-1-427916	37	1	1	0	0	0	0	0	0	0	0	NA	NA	NA	12	9	238	238	346	0	0	0	0	0	1	0	0	0.003
.	19.01.16-04.07.02-1-427917	115	7	7	2	0	2	657	5	5	0	0	NA	NA	NA	27	36	247	245	357	219	122	316	3	5	6	0.012	0.02	0.017
.	19.01.16-04.07.04-1-427918	65	3	3	1	0	1	655	1	1	0	0	NA	NA	NA	17	31	247	244	353	221	120	314	0	4	7	0	0.016	0.02
.	19.01.16-04.07.06-1-427919	59	3	3	1	0	1	652	2	2	0	0	NA	NA	NA	18	23	243	240	353	217	119	316	0	1	2	0	0.004	0.006
.	19.01.16-04.07.06-1-427920	148	9	9	0	0	0	671	6	6	0	0	NA	NA	NA	33	43	250	244	362	222	125	324	11	17	0	0.044	0.07	0
.	19.01.16-04.07.08-1-427921	93	6	6	2	0	2	653	3	3	0	0	NA	NA	NA	28	33	247	242	357	221	117	315	8	2	8	0.032	0.008	0.022
.	19.01.16-04.07.17-1-427925	125	21	21	9	0	8	664	20	20	0	0	NA	NA	NA	25	38	247	245	359	219	126	319	9	26	12	0.036	0.106	0.033
.	19.01.16-04.07.21-1-427926	67	4	4	0	0	0	645	3	3	0	0	NA	NA	NA	35	28	241	249	351	212	125	308	6	0	1	0.025	0	0.003
.	19.01.16-04.07.21-1-427927	33	1	1	0	0	0	0	0	0	0	0	NA	NA	NA	6	9	240	238	344	0	0	0	0	0	0	0	0	0
.	19.01.16-04.07.22-1-427928	60	2	2	1	0	1	402	1	1	0	0	NA	NA	NA	19	15	239	237	352	136	71	195	0	1	2	0	0.004	0.006
.	19.01.16-04.07.23-1-427944	33	1	1	0	0	0	0	0	0	0	0	NA	NA	NA	8	10	240	237	346	0	0	0	0	0	0	0	0	0
.	19.01.16-04.07.24-1-427945	92	5	5	0	0	0	663	4	4	0	0	NA	NA	NA	39	43	251	246	359	219	122	322	8	10	3	0.032	0.041	0.008
.	19.01.16-04.07.26-1-427946	35	1	1	0	0	0	0	0	0	0	0	NA	NA	NA	8	12	241	239	345	0	0	0	0	0	0	0	0	0
.	19.01.16-04.07.27-1-427947	95	10	10	3	0	3	635	8	8	0	0	NA	NA	NA	38	26	241	243	355	207	118	310	8	33	10	0.033	0.136	0.028
.	19.01.16-04.07.28-1-427948	93	3	3	1	0	1	650	2	2	0	0	NA	NA	NA	32	30	244	250	349	214	128	308	0	11	2	0	0.044	0.006
.	19.01.16-04.07.30-1-427949	150	7	7	3	0	3	665	5	5	0	0	NA	NA	NA	43	52	254	252	359	226	126	313	9	4	7	0.035	0.016	0.019
.	19.01.16-04.07.35-1-427956	152	5	5	1	0	1	671	4	4	0	0	NA	NA	NA	39	48	251	253	357	221	130	320	10	2	2	0.04	0.008	0.006
.	19.01.16-04.07.35-1-427957	58	2	2	2	0	0	640	1	1	0	0	NA	NA	NA	27	22	238	242	355	211	115	314	0	4	1	0	0.017	0.003
.	19.01.16-04.07.38-1-427961	123	13	13	0	0	0	653	12	12	0	0	NA	NA	NA	33	39	247	246	359	216	122	315	14	39	7	0.057	0.159	0.019
.	19.01.16-04.07.44-1-427973	118	4	4	1	0	1	659	3	3	0	0	NA	NA	NA	39	41	249	245	360	223	122	314	1	4	1	0.004	0.016	0.003
.	19.01.16-04.07.44-1-427974	60	2	2	0	0	0	297	1	1	0	0	NA	NA	NA	20	20	238	243	352	102	58	137	0	2	0	0	0.008	0
.	19.01.16-04.07.49-1-427979	65	3	3	0	0	0	553	1	1	0	0	NA	NA	NA	18	17	241	243	346	182	104	267	4	3	0	0.017	0.012	0
.	19.01.16-04.07.49-1-427980	86	6	6	1	0	1	647	5	5	0	0	NA	NA	NA	36	37	250	249	351	221	121	305	1	13	9	0.004	0.052	0.026
.	19.01.16-04.07.49-1-427981	207	20	20	4	0	3	687	16	16	0	0	NA	NA	NA	72	72	255	255	375	225	133	329	14	49	9	0.055	0.192	0.024
.	19.01.16-04.07.52-1-427982	125	7	7	5	0	4	679	6	6	0	0	NA	NA	NA	39	58	251	251	369	221	128	330	12	21	7	0.048	0.084	0.019
.	19.01.16-04.07.54-1-427983	118	6	6	1	0	1	666	5	5	0	0	NA	NA	NA	45	47	251	250	359	223	125	318	5	9	10	0.02	0.036	0.028
.	19.01.16-04.07.56-1-427984	61	2	2	0	0	0	650	1	1	0	0	NA	NA	NA	14	22	241	244	350	215	125	310	0	0	7	0	0	0.02
.	19.01.16-04.08.02-1-427985	119	6	6	3	0	2	663	5	5	0	0	NA	NA	NA	37	45	252	244	362	221	122	320	6	22	3	0.024	0.09	0.008
.	19.01.16-04.08.05-1-427986	240	37	37	12	0	8	694	34	34	0	0	NA	NA	NA	67	78	260	260	371	229	136	329	70	68	29	0.269	0.262	0.078
.	19.01.16-04.08.07-1-427988	95	6	6	1	0	1	657	5	5	0	0	NA	NA	NA	22	27	244	244	352	217	122	318	8	15	8	0.033	0.061	0.023
.	19.01.16-04.08.10-1-427992	233	14	14	3	0	3	693	13	13	0	0	NA	NA	NA	61	66	255	256	368	228	136	329	19	21	4	0.075	0.082	0.011
.	19.01.16-04.08.11-1-427993	87	4	4	1	0	1	637	3	3	0	0	NA	NA	NA	45	20	240	243	350	204	122	311	24	0	0	0.1	0	0
.	19.01.16-04.08.13-1-427994	62	2	2	1	0	1	633	1	1	0	0	NA	NA	NA	24	16	240	243	346	212	119	302	0	4	1	0	0.016	0.003
.	19.01.16-04.08.16-1-427995	174	19	19	4	0	3	678	18	18	0	0	NA	NA	NA	64	52	249	248	368	223	125	330	7	32	8	0.028	0.129	0.022
.	19.01.16-04.08.24-1-428013	118	10	10	2	0	2	648	9	9	0	0	NA	NA	NA	29	28	240	242	359	212	120	316	4	14	13	0.017	0.058	0.036
.	19.01.16-04.08.28-1-428014	64	5	5	1	0	1	641	4	4	0	0	NA	NA	NA	27	24	241	246	350	213	122	306	10	7	2	0.041	0.028	0.006
.	19.01.16-04.08.30-1-428016	180	15	15	5	0	4	682	13	13	0	0	NA	NA	NA	59	63	246	259	371	219	134	329	25	24	1	0.102	0.093	0.003
.	19.01.16-04.08.31-1-428018	116	4	4	0	0	0	666	3	3	0	0	NA	NA	NA	31	42	249	247	359	222	127	317	0	14	3	0	0.057	0.008
.	19.01.16-04.08.33-1-428021	92	9	9	3	0	2	655	8	8	0	0	NA	NA	NA	33	35	248	247	353	222	124	309	20	8	14	0.081	0.032	0.04
.	19.01.16-04.08.46-1-428031	35	1	1	1	0	1	0	0	0	0	0	NA	NA	NA	14	6	236	238	345	0	0	0	2	0	0	0.008	0	0
.	19.01.16-04.08.49-1-428035	118	4	4	2	0	2	661	3	3	0	0	NA	NA	NA	30	39	250	246	356	222	123	316	14	3	0	0.056	0.012	0
.	19.01.16-04.08.49-1-428036	177	7	7	2	0	2	658	5	5	0	0	NA	NA	NA	42	39	251	245	356	221	122	315	9	23	9	0.036	0.094	0.025
.	19.01.16-04.08.49-1-428037	63	6	6	0	0	0	644	5	5	0	0	NA	NA	NA	29	28	242	247	352	212	121	311	16	3	0	0.066	0.012	0
.	19.01.16-04.08.49-1-428038	61	2	2	0	0	0	640	1	1	0	0	NA	NA	NA	29	24	247	242	348	217	120	303	3	1	0	0.012	0.004	0
.	19.01.16-04.08.49-1-428039	31	1	1	1	0	1	0	0	0	0	0	NA	NA	NA	15	10	237	242	344	0	0	0	0	0	0	0	0	0
.	19.01.16-04.08.51-1-428040	35	1	1	0	0	0	0	0	0	0	0	NA	NA	NA	9	15	238	241	349	0	0	0	3	0	0	0.013	0	0
.	19.01.16-04.08.54-1-428041	58	2	2	0	0	0	250	1	1	0	0	NA	NA	NA	16	18	241	240	350	86	47	117	0	2	2	0	0.008	0.006
.	19.01.16-04.08.54-1-428042	33	1	1	1	0	1	0	0	0	0	0	NA	NA	NA	11	11	239	241	344	0	0	0	0	0	0	0	0	0
.	19.01.16-04.08.57-1-428044	61	2	2	0	0	0	642	1	1	0	0	NA	NA	NA	23	23	244	240	352	214	117	311	0	0	5	0	0	0.014
.	19.01.16-04.09.01-1-428045	121	5	5	1	0	1	669	3	3	0	0	NA	NA	NA	26	45	245	251	362	217	130	322	15	1	0	0.061	0.004	0
.	19.01.16-04.09.03-1-428046	119	9	9	1	0	0	652	8	8	0	0	NA	NA	NA	26	26	243	243	353	218	122	312	8	8	8	0.033	0.033	0.023
.	19.01.16-04.09.05-1-428047	181	26	26	9	0	8	677	23	23	0	0	NA	NA	NA	65	66	260	250	369	227	124	326	23	67	16	0.088	0.268	0.043
.	19.01.16-04.09.08-1-428048	68	6	6	0	0	0	639	4	4	0	0	NA	NA	NA	18	19	240	241	351	210	117	312	2	7	0	0.008	0.029	0
.	19.01.16-04.09.09-1-428049	31	1	1	0	0	0	0	0	0	0	0	NA	NA	NA	14	10	237	241	345	0	0	0	0	0	0	0	0	0
.	19.01.16-04.09.10-1-428053	87	3	3	1	0	1	654	2	2	0	0	NA	NA	NA	19	28	243	242	356	216	121	317	2	5	0	0.008	0.021	0
.	19.01.16-04.09.11-1-428054	90	4	4	1	0	1	652	3	3	0	0	NA	NA	NA	26	35	247	246	355	219	124	309	0	1	5	0	0.004	0.014
.	19.01.16-04.09.11-1-428055	92	8	8	3	0	2	655	6	6	0	0	NA	NA	NA	32	32	245	247	353	221	125	309	9	7	8	0.037	0.028	0.023
.	19.01.16-04.09.13-1-428056	90	3	3	0	0	0	649	2	2	0	0	NA	NA	NA	17	22	246	240	349	219	119	311	1	1	0	0.004	0.004	0
.	19.01.16-04.09.25-1-428073	147	11	11	5	0	3	660	10	10	0	0	NA	NA	NA	52	31	245	244	355	221	124	315	5	26	8	0.02	0.107	0.023
.	19.01.16-04.09.25-1-428074	256	23	23	10	0	8	695	21	21	0	0	NA	NA	NA	71	72	253	261	371	225	137	333	29	57	11	0.115	0.218	0.03
.	19.01.16-04.09.26-1-428075	111	13	13	5	0	2	665	12	12	0	0	NA	NA	NA	25	41	254	244	356	225	121	319	17	33	4	0.067	0.135	0.011
.	19.01.16-04.09.27-1-428076	60	4	4	0	0	0	642	3	3	0	0	NA	NA	NA	26	20	246	239	348	220	114	308	0	9	1	0	0.038	0.003
.	19.01.16-04.09.27-1-428077	184	23	23	6	0	5	662	19	19	0	0	NA	NA	NA	64	47	249	240	371	219	114	329	34	67	10	0.137	0.279	0.027
.	19.01.16-04.09.33-1-428082	91	4	4	1	0	1	653	3	3	0	0	NA	NA	NA	30	35	245	245	358	216	123	314	3	2	5	0.012	0.008	0.014
.	19.01.16-04.09.33-1-428083	84	5	5	1	0	1	652	4	4	0	0	NA	NA	NA	35	33	242	247	357	214	123	315	3	2	5	0.012	0.008	0.014
.	19.01.16-04.09.46-1-428100	88	3	3	0	0	0	652	2	2	0	0	NA	NA	NA	25	29	247	242	353	220	120	312	4	7	1	0.016	0.029	0.003
.	19.01.16-04.09.50-1-428104	33	1	1	0	0	0	0	0	0	0	0	NA	NA	NA	11	13	242	237	347	0	0	0	2	0	0	0.008	0	0
.	19.01.16-04.09.51-1-428105	115	5	5	1	0	1	657	4	4	0	0	NA	NA	NA	36	37	248	246	356	219	125	313	5	10	0	0.02	0.041	0
.	19.01.16-04.09.51-1-428106	157	9	9	1	0	1	660	7	7	0	0	NA	NA	NA	46	45	252	246	360	224	119	317	13	11	9	0.052	0.045	0.025
.	19.01.16-04.09.52-1-428107	58	2	2	1	0	1	304	1	1	0	0	NA	NA	NA	18	20	245	240	348	107	51	146	5	0	0	0.02	0	0
.	19.01.16-04.09.57-1-428108	88	3	3	0	0	0	647	2	2	0	0	NA	NA	NA	33	29	241	242	359	209	118	320	4	3	2	0.017	0.012	0.006
.	19.01.16-04.09.58-1-428109	155	8	8	1	0	1	657	7	7	0	0	NA	NA	NA	34	38	246	252	353	221	124	312	9	10	2	0.037	0.04	0.006
.	19.01.16-04.10.02-1-428114	89	4	4	1	0	0	656	3	3	0	0	NA	NA	NA	30	36	242	253	354	215	129	312	4	0	5	0.017	0	0.014
.	19.01.16-04.10.04-1-428115	61	2	2	1	0	1	636	1	1	0	0	NA	NA	NA	24	18	241	242	348	209	117	310	0	2	2	0	0.008	0.006
.	19.01.16-04.10.09-1-428116	204	30	30	7	0	7	662	27	27	0	0	NA	NA	NA	66	51	252	254	358	224	123	315	30	52	34	0.119	0.205	0.095
.	19.01.16-04.10.10-1-428120	89	10	10	4	0	2	671	9	9	0	0	NA	NA	NA	33	47	250	251	359	219	128	324	16	21	3	0.064	0.084	0.008
.	19.01.16-04.10.11-1-428122	60	2	2	0	0	0	650	1	1	0	0	NA	NA	NA	22	29	245	244	353	217	123	310	0	3	2	0	0.012	0.006
.	19.01.16-04.10.13-1-428123	211	22	22	7	0	3	691	19	19	0	0	NA	NA	NA	70	70	259	253	371	235	126	330	31	60	21	0.12	0.237	0.057
.	19.01.16-04.10.15-1-428124	157	21	21	5	0	3	675	18	18	0	0	NA	NA	NA	53	56	252	247	370	224	122	329	43	22	31	0.171	0.089	0.084
.	19.01.16-04.10.18-1-428125	95	4	4	2	0	1	645	2	2	0	0	NA	NA	NA	45	29	242	246	354	210	126	309	4	4	10	0.017	0.016	0.028
.	19.01.16-04.10.19-1-428130	175	19	19	4	0	4	677	18	18	0	0	NA	NA	NA	79	57	245	252	373	211	131	335	14	34	13	0.057	0.135	0.035
.	19.01.16-04.10.19-1-428131	95	3	3	1	0	1	638	2	2	0	0	NA	NA	NA	23	21	240	242	352	210	116	312	9	3	0	0.038	0.012	0
.	19.01.16-04.10.26-1-428147	299	33	33	9	0	6	708	28	28	0	0	NA	NA	NA	80	100	261	272	380	230	145	333	51	57	12	0.195	0.21	0.032
.	19.01.16-04.10.39-1-428159	297	42	42	14	0	7	678	40	40	0	0	NA	NA	NA	78	63	255	249	372	222	129	327	51	87	37	0.2	0.349	0.099
.	19.01.16-04.10.40-1-428162	145	15	15	6	0	5	663	13	13	0	0	NA	NA	NA	42	47	246	252	362	216	125	322	13	26	7	0.053	0.103	0.019
.	19.01.16-04.10.42-1-428163	120	25	25	3	0	2	644	22	22	0	0	NA	NA	NA	38	31	246	245	353	213	123	308	47	25	4	0.191	0.102	0.011
.	19.01.16-04.11.00-1-428168	142	18	18	4	0	2	667	16	16	0	0	NA	NA	NA	42	49	247	251	364	221	126	320	6	18	14	0.024	0.072	0.038
.	19.01.16-04.11.02-1-428169	116	5	5	2	0	2	656	4	4	0	0	NA	NA	NA	51	40	253	250	350	223	124	309	1	15	2	0.004	0.06	0.006
.	19.01.16-04.11.02-1-428170	91	3	3	1	0	1	658	2	2	0	0	NA	NA	NA	22	37	242	246	362	215	123	320	0	4	5	0	0.016	0.014
.	19.01.16-04.11.03-1-428171	36	1	1	0	0	0	0	0	0	0	0	NA	NA	NA	11	14	241	240	346	0	0	0	0	0	1	0	0	0.003
.	19.01.16-04.11.08-1-428172	150	9	9	4	0	2	656	8	8	0	0	NA	NA	NA	50	36	251	243	355	220	123	313	7	14	13	0.028	0.058	0.037
.	19.01.16-04.11.13-1-428176	63	4	4	1	0	1	643	2	2	0	0	NA	NA	NA	30	22	240	246	349	213	124	306	5	2	4	0.021	0.008	0.011
.	19.01.16-04.11.19-1-428177	88	6	6	3	0	2	651	5	5	0	0	NA	NA	NA	31	33	242	249	355	217	124	310	13	0	11	0.054	0	0.031
.	19.01.16-04.11.21-1-428178	173	19	19	7	0	6	670	18	18	0	0	NA	NA	NA	51	47	254	245	361	226	126	318	21	37	27	0.083	0.151	0.075
.	19.01.16-04.11.30-1-428197	60	2	2	0	0	0	648	1	1	0	0	NA	NA	NA	21	29	245	247	350	217	123	308	6	0	0	0.024	0	0
.	19.01.16-04.11.31-1-428198	123	11	11	2	0	0	650	9	9	0	0	NA	NA	NA	30	32	245	244	356	214	122	314	20	18	0	0.082	0.074	0
.	19.01.16-04.11.32-1-428200	117	6	6	2	0	1	644	5	5	0	0	NA	NA	NA	38	27	244	242	354	215	118	311	8	8	1	0.033	0.033	0.003
.	19.01.16-04.11.35-1-428205	182	25	25	6	0	6	680	24	24	0	0	NA	NA	NA	47	58	256	254	361	231	129	320	18	32	34	0.07	0.126	0.094
.	19.01.16-04.11.36-1-428206	88	4	4	1	0	0	663	3	3	0	0	NA	NA	NA	28	37	252	245	353	225	122	316	11	5	0	0.044	0.02	0
.	19.01.16-04.11.40-1-428215	88	5	5	0	0	0	649	4	4	0	0	NA	NA	NA	19	27	245	241	354	216	120	313	5	8	2	0.02	0.033	0.006
.	19.01.16-04.11.44-1-428220	35	1	1	1	0	1	0	0	0	0	0	NA	NA	NA	5	8	238	239	344	0	0	0	0	1	0	0	0.004	0
.	19.01.16-04.11.48-1-428228	92	15	15	6	0	6	647	11	11	0	0	NA	NA	NA	31	31	244	247	353	212	124	311	13	40	9	0.053	0.162	0.025
.	19.01.16-04.11.50-1-428231	57	2	2	0	0	0	0	1	1	0	0	NA	NA	NA	19	10	241	238	344	0	0	0	0	0	5	0	0	0.015
.	19.01.16-04.11.51-1-428232	91	3	3	1	0	1	653	1	1	0	0	NA	NA	NA	31	36	247	248	354	218	123	312	0	13	1	0	0.052	0.003
.	19.01.16-04.11.53-1-428233	31	1	1	0	0	0	0	0	0	0	0	NA	NA	NA	7	8	237	236	348	0	0	0	0	0	0	0	0	0
.	19.01.16-04.11.54-1-428234	176	30	30	12	0	9	670	27	27	0	0	NA	NA	NA	58	53	252	253	361	222	131	317	45	49	15	0.179	0.194	0.042
.	19.01.16-04.11.56-1-428235	121	12	12	3	0	2	648	11	11	0	0	NA	NA	NA	40	35	245	248	355	215	122	311	22	30	9	0.09	0.121	0.025
.	19.01.16-04.11.59-1-428236	232	11	11	2	0	2	685	10	10	0	0	NA	NA	NA	71	64	257	254	366	231	130	324	13	30	4	0.051	0.118	0.011
.	19.01.16-04.12.01-1-428237	173	20	20	5	0	4	675	18	18	0	0	NA	NA	NA	50	56	256	247	366	228	123	324	22	34	17	0.086	0.138	0.046
.	19.01.16-04.12.02-1-428238	159	20	20	4	0	3	666	18	18	0	0	NA	NA	NA	57	51	248	251	365	219	126	321	26	42	24	0.105	0.167	0.066
.	19.01.16-04.12.06-1-428239	123	7	7	2	0	1	674	5	5	0	0	NA	NA	NA	40	54	242	255	370	214	131	329	3	8	13	0.012	0.031	0.035
.	19.01.16-04.12.17-1-428243	119	12	12	5	0	5	647	10	10	0	0	NA	NA	NA	55	36	249	245	355	218	120	309	16	8	19	0.064	0.033	0.054
.	19.01.16-04.12.19-1-428244	87	5	5	0	0	0	652	4	4	0	0	NA	NA	NA	23	31	246	244	354	214	121	317	12	2	0	0.049	0.008	0
.	19.01.16-04.12.26-1-428264	59	2	2	0	0	0	651	1	1	0	0	NA	NA	NA	20	31	249	246	349	221	121	309	2	0	1	0.008	0	0.003
.	19.01.16-04.12.28-1-428265	118	6	6	1	0	1	659	4	4	0	0	NA	NA	NA	24	39	244	254	354	217	127	315	2	6	12	0.008	0.024	0.034
.	19.01.16-04.12.29-1-428266	61	3	3	1	0	1	642	2	2	0	0	NA	NA	NA	28	22	239	243	353	209	120	313	2	0	6	0.008	0	0.017
.	19.01.16-04.12.39-1-428277	30	1	1	0	0	0	0	0	0	0	0	NA	NA	NA	10	4	238	238	341	0	0	0	0	0	0	0	0	0
.	19.01.16-04.12.40-1-428279	69	8	8	2	0	2	648	7	7	0	0	NA	NA	NA	31	32	249	246	350	216	122	310	8	6	6	0.032	0.024	0.017
.	19.01.16-04.12.40-1-428281	91	4	4	2	0	2	636	2	2	0	0	NA	NA	NA	30	22	241	247	347	212	121	303	0	4	3	0	0.016	0.009
.	19.01.16-04.12.40-1-428282	67	10	10	0	0	0	654	9	9	0	0	NA	NA	NA	26	32	248	246	351	222	122	310	1	14	10	0.004	0.057	0.028
.	19.01.16-04.12.41-1-428284	36	1	1	0	0	0	0	0	0	0	0	NA	NA	NA	11	14	239	239	349	0	0	0	0	3	0	0	0.013	0
.	19.01.16-04.12.42-1-428285	66	3	3	1	0	1	642	2	2	0	0	NA	NA	NA	34	26	240	242	357	209	120	313	1	2	0	0.004	0.008	0
.	19.01.16-04.12.44-1-428286	256	14	14	3	0	3	704	12	12	0	0	NA	NA	NA	65	84	261	259	377	231	138	335	3	39	2	0.011	0.151	0.005
.	19.01.16-04.12.44-1-428287	60	3	3	1	0	1	639	2	2	0	0	NA	NA	NA	25	22	240	241	354	212	119	308	0	4	5	0	0.017	0.014
.	19.01.16-04.12.44-1-428288	32	1	1	0	0	0	0	0	0	0	0	NA	NA	NA	8	9	240	239	343	0	0	0	0	1	0	0	0.004	0
.	19.01.16-04.12.46-1-428290	95	8	8	5	0	2	649	7	7	0	0	NA	NA	NA	33	34	245	250	352	217	124	308	10	13	4	0.041	0.052	0.011
.	19.01.16-04.12.46-1-428291	63	2	2	1	0	1	403	1	1	0	0	NA	NA	NA	15	22	244	243	348	145	70	188	0	2	1	0	0.008	0.003
.	19.01.16-04.12.55-1-428295	186	21	21	4	0	3	669	19	19	0	0	NA	NA	NA	49	50	249	251	363	220	125	324	37	17	12	0.149	0.068	0.033
.	19.01.16-04.12.59-1-428296	34	1	1	0	0	0	0	0	0	0	0	NA	NA	NA	7	8	238	238	345	0	0	0	0	0	2	0	0	0.006
.	19.01.16-04.12.59-1-428297	33	1	1	1	0	1	0	0	0	0	0	NA	NA	NA	12	7	237	238	345	0	0	0	0	3	0	0	0.013	0
.	19.01.16-04.12.59-1-428298	66	5	5	0	0	0	655	4	4	0	0	NA	NA	NA	34	41	244	250	360	212	125	318	5	0	14	0.02	0	0.039
.	19.01.16-04.13.02-1-428299	32	1	1	1	0	1	0	0	0	0	0	NA	NA	NA	9	7	240	236	344	0	0	0	0	3	0	0	0.013	0
.	19.01.16-04.13.02-1-428300	95	8	8	1	0	1	651	7	7	0	0	NA	NA	NA	39	37	247	245	358	219	119	313	14	5	11	0.057	0.02	0.031
.	19.01.16-04.13.03-1-428301	37	1	1	0	0	0	0	0	0	0	0	NA	NA	NA	11	10	239	240	344	0	0	0	0	0	3	0	0	0.009
.	19.01.16-04.13.05-1-428303	93	5	5	2	0	1	649	4	4	0	0	NA	NA	NA	33	23	242	241	353	215	120	314	6	10	3	0.025	0.041	0.008
.	19.01.16-04.13.06-1-428304	56	3	3	1	0	1	643	2	2	0	0	NA	NA	NA	15	23	243	243	350	216	117	310	3	0	5	0.012	0	0.014
.	19.01.16-04.13.07-1-428305	255	35	35	12	0	10	677	31	31	0	0	NA	NA	NA	85	64	254	252	371	222	127	328	41	69	32	0.161	0.274	0.086
.	19.01.16-04.13.11-1-428309	36	1	1	0	0	0	0	0	0	0	0	NA	NA	NA	11	10	238	238	347	0	0	0	6	0	0	0.025	0	0
.	19.01.16-04.13.14-1-428310	30	1	1	0	0	0	0	0	0	0	0	NA	NA	NA	9	5	236	237	345	0	0	0	0	1	0	0	0.004	0
.	19.01.16-04.13.15-1-428311	65	2	2	0	0	0	648	0	0	0	0	NA	NA	NA	19	30	247	244	352	218	119	311	3	0	4	0.012	0	0.011
.	19.01.16-04.13.23-1-428327	61	2	2	0	0	0	303	1	1	0	0	NA	NA	NA	16	17	240	242	348	100	55	148	1	0	2	0.004	0	0.006
.	19.01.16-04.13.23-1-428328	62	2	2	0	0	0	407	1	1	0	0	NA	NA	NA	16	21	241	241	352	139	71	197	2	0	0	0.008	0	0
.	19.01.16-04.13.25-1-428329	55	2	2	0	0	0	645	1	1	0	0	NA	NA	NA	23	22	244	243	348	218	120	307	3	0	2	0.012	0	0.006
.	19.01.16-04.13.29-1-428330	92	3	3	1	0	1	649	2	2	0	0	NA	NA	NA	20	28	244	248	349	219	126	304	0	2	4	0	0.008	0.011
.	19.01.16-04.13.29-1-428331	34	1	1	0	0	0	0	0	0	0	0	NA	NA	NA	11	7	239	237	344	0	0	0	1	0	0	0.004	0	0
.	19.01.16-04.13.31-1-428333	63	2	2	1	0	1	635	1	1	0	0	NA	NA	NA	28	20	241	242	350	209	117	309	1	2	0	0.004	0.008	0
.	19.01.16-04.13.31-1-428335	269	21	21	6	0	4	701	17	17	0	0	NA	NA	NA	79	78	251	261	379	225	138	338	6	58	8	0.024	0.222	0.021
.	19.01.16-04.13.33-1-428338	60	3	3	0	0	0	643	2	2	0	0	NA	NA	NA	26	28	244	244	353	217	119	307	0	4	6	0	0.016	0.017
.	19.01.16-04.13.36-1-428341	93	6	6	0	0	0	653	5	5	0	0	NA	NA	NA	31	36	244	249	356	217	123	313	4	10	3	0.016	0.04	0.008
.	19.01.16-04.13.40-1-428346	32	1	1	0	0	0	0	0	0	0	0	NA	NA	NA	11	10	241	238	344	0	0	0	0	0	0	0	0	0
.	19.01.16-04.13.43-1-428353	85	6	6	3	0	3	636	5	5	0	0	NA	NA	NA	23	16	238	241	350	211	118	307	3	12	6	0.013	0.05	0.017
.	19.01.16-04.13.43-1-428354	92	5	5	2	0	1	662	4	4	0	0	NA	NA	NA	28	45	244	251	363	218	124	320	2	5	5	0.008	0.02	0.014
.	19.01.16-04.13.44-1-428355	58	3	3	1	0	1	633	2	2	0	0	NA	NA	NA	28	14	239	239	349	210	119	304	5	0	12	0.021	0	0.034
.	19.01.16-04.13.46-1-428357	176	10	10	4	0	3	659	8	8	0	0	NA	NA	NA	72	46	249	251	359	219	125	315	0	22	12	0	0.088	0.033
.	19.01.16-04.13.48-1-428364	146	14	14	6	0	2	657	13	13	0	0	NA	NA	NA	45	37	252	240	358	223	118	316	26	27	13	0.103	0.112	0.036
.	19.01.16-04.13.54-1-428365	33	1	1	0	0	0	0	0	0	0	0	NA	NA	NA	14	5	238	237	343	0	0	0	0	0	1	0	0	0.003
.	19.01.16-04.13.57-1-428367	62	3	3	0	0	0	644	2	2	0	0	NA	NA	NA	21	20	239	242	352	211	121	312	2	5	0	0.008	0.021	0
.	19.01.16-04.14.00-1-428368	59	3	3	0	0	0	648	2	2	0	0	NA	NA	NA	24	27	242	246	352	215	122	311	7	4	1	0.029	0.016	0.003
.	19.01.16-04.14.02-1-428369	186	22	22	7	0	5	687	20	20	0	0	NA	NA	NA	48	64	255	258	364	227	135	325	35	27	28	0.137	0.105	0.077
.	19.01.16-04.14.03-1-428370	116	10	10	3	0	2	658	9	9	0	0	NA	NA	NA	40	43	247	249	360	217	124	317	18	14	10	0.073	0.056	0.028
.	19.01.16-04.14.03-1-428371	66	4	4	0	0	0	632	3	3	0	0	NA	NA	NA	36	16	238	241	350	208	118	306	1	0	3	0.004	0	0.009
.	19.01.16-04.14.04-1-428372	205	16	16	6	0	4	682	14	14	0	0	NA	NA	NA	59	58	253	248	370	225	125	332	39	34	17	0.154	0.137	0.046
.	19.01.16-04.14.11-1-428376	62	3	3	1	0	1	649	2	2	0	0	NA	NA	NA	23	30	245	245	353	218	118	313	0	15	0	0	0.061	0
.	19.01.16-04.14.12-1-428377	181	12	12	4	0	3	673	10	10	0	0	NA	NA	NA	55	51	244	252	368	216	130	327	4	26	28	0.016	0.103	0.076
.	19.01.16-04.14.16-1-428378	122	9	9	4	0	3	660	8	8	0	0	NA	NA	NA	43	43	253	244	359	218	120	322	20	22	7	0.079	0.09	0.019
.	19.01.16-04.14.19-1-428379	34	1	1	1	0	1	0	0	0	0	0	NA	NA	NA	8	11	240	238	346	0	0	0	0	0	1	0	0	0.003
.	19.01.16-04.14.20-1-428381	119	6	6	5	0	3	653	5	5	0	0	NA	NA	NA	38	36	246	247	356	217	122	314	9	10	4	0.037	0.04	0.011
.	19.01.16-04.14.22-1-428382	64	2	2	0	0	0	628	1	1	0	0	NA	NA	NA	34	21	242	245	347	207	122	299	2	3	0	0.008	0.012	0
.	19.01.16-04.14.26-1-428398	87	7	7	3	0	2	646	5	5	0	0	NA	NA	NA	18	25	245	245	348	216	118	312	12	0	2	0.049	0	0.006
.	19.01.16-04.14.30-1-428400	63	4	4	0	0	0	646	3	3	0	0	NA	NA	NA	28	29	240	246	356	212	121	313	3	1	3	0.012	0.004	0.008
.	19.01.16-04.14.36-1-428406	178	9	9	3	0	3	672	8	8	0	0	NA	NA	NA	50	48	251	254	356	222	130	320	22	5	7	0.088	0.02	0.02
.	19.01.16-04.14.38-1-428410	91	6	6	2	0	2	648	5	5	0	0	NA	NA	NA	31	28	240	246	355	214	124	310	12	11	0	0.05	0.045	0
.	19.01.16-04.14.39-1-428412	64	2	2	0	0	0	643	1	1	0	0	NA	NA	NA	23	17	241	242	347	211	120	312	4	0	0	0.017	0	0
.	19.01.16-04.14.40-1-428413	155	17	17	7	0	5	663	14	14	0	0	NA	NA	NA	60	47	245	256	359	217	129	317	22	34	19	0.09	0.133	0.053
.	19.01.16-04.14.40-1-428414	65	4	4	1	0	1	640	3	3	0	0	NA	NA	NA	26	27	242	245	353	211	119	310	9	2	2	0.037	0.008	0.006
.	19.01.16-04.14.43-1-428417	119	8	8	2	0	1	670	7	7	0	0	NA	NA	NA	37	48	252	245	364	222	124	324	10	5	4	0.04	0.02	0.011
.	19.01.16-04.14.45-1-428418	96	7	7	0	0	0	655	6	6	0	0	NA	NA	NA	37	36	247	243	359	218	120	317	1	4	12	0.004	0.016	0.033
.	19.01.16-04.14.47-1-428421	33	1	1	0	0	0	0	0	0	0	0	NA	NA	NA	11	9	239	239	344	0	0	0	0	0	1	0	0	0.003
.	19.01.16-04.14.50-1-428424	57	2	2	0	0	0	638	1	1	0	0	NA	NA	NA	22	23	242	246	348	213	118	307	0	0	6	0	0	0.017
.	19.01.16-04.14.53-1-428425	120	12	12	3	0	3	648	8	8	0	0	NA	NA	NA	46	33	247	248	351	217	124	307	6	29	2	0.024	0.117	0.006
.	19.01.16-04.14.56-1-428426	33	1	1	0	0	0	0	0	0	0	0	NA	NA	NA	8	7	238	237	345	0	0	0	2	0	0	0.008	0	0
.	19.01.16-04.14.57-1-428427	58	2	2	1	0	1	0	1	1	0	0	NA	NA	NA	12	15	241	241	346	0	0	0	1	0	4	0.004	0	0.012
.	19.01.16-04.14.58-1-428428	64	3	3	1	0	1	104	2	2	0	0	NA	NA	NA	21	19	242	240	350	45	12	47	2	0	4	0.008	0	0.011
.	19.01.16-04.15.00-1-428429	114	6	6	4	0	3	662	4	4	0	0	NA	NA	NA	39	44	252	244	361	222	118	322	13	15	0	0.052	0.061	0
.	19.01.16-04.15.01-1-428430	127	8	8	0	0	0	664	7	7	0	0	NA	NA	NA	36	39	251	247	354	225	124	315	9	5	7	0.036	0.02	0.02
.	19.01.16-04.15.04-1-428431	87	6	6	1	0	1	638	5	5	0	0	NA	NA	NA	31	21	241	245	348	211	121	306	3	8	3	0.012	0.033	0.009
.	19.01.16-04.15.04-1-428432	140	11	11	3	0	2	672	10	10	0	0	NA	NA	NA	50	51	250	249	365	222	127	323	5	11	13	0.02	0.044	0.036
.	19.01.16-04.15.04-1-428433	125	9	9	1	0	0	658	6	6	0	0	NA	NA	NA	39	43	248	249	359	217	125	316	19	8	11	0.077	0.032	0.031
.	19.01.16-04.15.06-1-428434	57	2	2	0	0	0	645	1	1	0	0	NA	NA	NA	28	27	244	244	352	213	120	312	6	1	0	0.025	0.004	0
.	19.01.16-04.15.14-1-428439	122	6	6	0	0	0	661	5	5	0	0	NA	NA	NA	42	43	242	249	365	212	126	323	14	9	1	0.058	0.036	0.003
.	19.01.16-04.15.17-1-428440	121	16	16	6	0	6	653	14	14	0	0	NA	NA	NA	51	42	247	251	357	220	123	310	13	30	21	0.053	0.12	0.059
.	19.01.16-04.15.21-1-428441	61	2	2	0	0	0	657	1	1	0	0	NA	NA	NA	14	29	241	247	354	214	126	317	3	0	0	0.012	0	0
.	19.01.16-04.15.21-1-428442	122	21	21	9	0	6	662	18	18	0	0	NA	NA	NA	37	52	250	257	358	218	125	319	37	18	13	0.148	0.07	0.036
.	19.01.16-04.15.22-1-428443	178	10	10	2	0	1	664	9	9	0	0	NA	NA	NA	53	48	258	249	354	229	124	311	6	10	15	0.023	0.04	0.042
.	19.01.16-04.15.23-1-428459	125	7	7	0	0	0	666	6	6	0	0	NA	NA	NA	39	42	245	249	361	217	128	321	6	4	9	0.024	0.016	0.025
.	19.01.16-04.15.27-1-428460	150	9	9	4	0	2	678	6	6	0	0	NA	NA	NA	43	57	248	257	365	217	134	327	2	23	6	0.008	0.089	0.016
.	19.01.16-04.15.28-1-428461	269	35	35	9	0	7	702	32	32	0	0	NA	NA	NA	87	85	261	260	377	234	136	332	38	57	31	0.146	0.219	0.082
.	19.01.16-04.15.34-1-428467	92	3	3	1	0	1	644	2	2	0	0	NA	NA	NA	36	31	242	245	357	215	119	310	6	10	0	0.025	0.041	0
.	19.01.16-04.15.36-1-428471	32	1	1	0	0	0	0	0	0	0	0	NA	NA	NA	10	12	241	238	346	0	0	0	0	2	0	0	0.008	0
.	19.01.16-04.15.38-1-428475	155	9	9	2	0	2	670	8	8	0	0	NA	NA	NA	54	54	251	253	363	221	125	324	3	9	14	0.012	0.036	0.039
.	19.01.16-04.15.48-1-428485	90	4	4	1	0	1	648	3	3	0	0	NA	NA	NA	26	30	246	244	353	215	121	312	6	3	0	0.024	0.012	0
.	19.01.16-04.15.49-1-428487	95	4	4	0	0	0	641	3	3	0	0	NA	NA	NA	23	17	240	243	347	213	120	308	7	0	0	0.029	0	0
.	19.01.16-04.15.51-1-428491	116	7	7	0	0	0	661	6	6	0	0	NA	NA	NA	45	43	246	249	361	217	123	321	1	12	4	0.004	0.048	0.011
.	19.01.16-04.15.51-1-428492	236	29	29	10	0	5	701	25	25	0	0	NA	NA	NA	67	77	254	256	380	223	136	342	16	62	30	0.063	0.242	0.079
.	19.01.16-04.15.52-1-428493	58	2	2	1	0	1	151	1	1	0	0	NA	NA	NA	14	23	249	239	348	50	27	74	0	0	1	0	0	0.003
.	19.01.16-04.16.00-1-428494	206	29	29	5	0	5	676	27	27	0	0	NA	NA	NA	55	56	255	250	364	226	128	322	29	48	16	0.114	0.192	0.044
.	19.01.16-04.16.00-1-428495	118	5	5	2	0	2	666	4	4	0	0	NA	NA	NA	49	50	249	259	355	221	131	314	6	11	9	0.024	0.042	0.025
.	19.01.16-04.16.02-1-428496	123	15	15	4	0	3	668	12	12	0	0	NA	NA	NA	39	51	247	254	363	218	128	322	19	21	7	0.077	0.083	0.019
.	19.01.16-04.16.04-1-428497	147	11	11	1	0	0	664	9	9	0	0	NA	NA	NA	38	44	251	246	360	223	119	322	8	16	8	0.032	0.065	0.022
.	19.01.16-04.16.05-1-428498	61	3	3	0	0	0	149	2	2	0	0	NA	NA	NA	17	16	241	239	349	47	31	71	3	0	4	0.012	0	0.011
.	19.01.16-04.16.12-1-428502	90	6	6	4	0	4	649	5	5	0	0	NA	NA	NA	26	34	249	245	353	220	121	308	10	6	6	0.04	0.024	0.017
.	19.01.16-04.16.15-1-428503	35	1	1	0	0	0	0	0	0	0	0	NA	NA	NA	16	9	237	237	348	0	0	0	0	0	0	0	0	0
.	19.01.16-04.16.18-1-428504	248	10	10	3	0	2	700	6	6	0	0	NA	NA	NA	77	84	256	259	382	225	132	343	9	38	0	0.035	0.147	0
.	19.01.16-04.16.18-1-428505	61	2	2	0	0	0	504	1	1	0	0	NA	NA	NA	19	17	243	237	350	172	94	238	0	0	6	0	0	0.017
.	19.01.16-04.16.26-1-428526	90	4	4	2	0	1	655	3	3	0	0	NA	NA	NA	34	32	246	243	356	215	123	317	15	9	0	0.061	0.037	0
.	19.01.16-04.16.27-1-428527	36	1	1	0	0	0	0	0	0	0	0	NA	NA	NA	4	9	240	238	344	0	0	0	0	0	3	0	0	0.009
.	19.01.16-04.16.30-1-428529	152	26	26	5	0	3	674	24	24	0	0	NA	NA	NA	47	55	253	252	363	225	129	320	28	47	23	0.111	0.187	0.063
.	19.01.16-04.16.31-1-428531	36	1	1	0	0	0	0	0	0	0	0	NA	NA	NA	5	16	244	242	343	0	0	0	0	0	2	0	0	0.006
.	19.01.16-04.16.32-1-428532	86	4	4	2	0	2	646	2	2	0	0	NA	NA	NA	35	27	246	242	352	216	119	311	4	2	5	0.016	0.008	0.014
.	19.01.16-04.16.32-1-428533	145	10	10	1	0	1	654	9	9	0	0	NA	NA	NA	38	34	250	242	355	224	118	312	7	13	5	0.028	0.054	0.014
.	19.01.16-04.16.35-1-428539	212	27	27	10	0	8	690	25	25	0	0	NA	NA	NA	68	78	262	261	368	230	134	326	20	43	25	0.076	0.165	0.068
.	19.01.16-04.16.48-1-428548	245	41	41	17	0	13	679	37	37	0	0	NA	NA	NA	70	64	257	250	370	229	129	321	80	46	45	0.311	0.184	0.122
.	19.01.16-04.16.50-1-428551	143	16	16	1	0	1	662	15	15	0	0	NA	NA	NA	40	40	245	248	360	216	126	320	20	20	3	0.082	0.081	0.008
.	19.01.16-04.16.51-1-428552	92	5	5	3	0	1	659	4	4	0	0	NA	NA	NA	29	36	251	245	353	222	122	315	8	14	7	0.032	0.057	0.02
.	19.01.16-04.16.53-1-428553	128	7	7	3	0	2	665	6	6	0	0	NA	NA	NA	41	46	250	253	356	221	128	316	0	35	5	0	0.138	0.014
.	19.01.16-04.16.57-1-428554	29	1	1	0	0	0	0	0	0	0	0	NA	NA	NA	10	3	238	237	341	0	0	0	0	0	4	0	0	0.012
.	19.01.16-04.16.58-1-428555	31	1	1	0	0	0	0	0	0	0	0	NA	NA	NA	6	12	240	238	347	0	0	0	0	1	0	0	0.004	0
.	19.01.16-04.16.59-1-428556	169	12	12	3	0	2	674	10	10	0	0	NA	NA	NA	40	56	254	255	360	225	129	320	6	39	3	0.024	0.153	0.008
.	19.01.16-04.17.00-1-428557	59	2	2	1	0	1	357	1	1	0	0	NA	NA	NA	25	11	242	236	346	128	60	169	0	3	0	0	0.013	0
.	19.01.16-04.17.12-1-428561	87	9	9	1	0	1	653	8	8	0	0	NA	NA	NA	22	35	243	248	357	213	126	314	0	10	21	0	0.04	0.059
.	19.01.16-04.17.13-1-428562	145	7	7	2	0	1	666	6	6	0	0	NA	NA	NA	46	43	250	249	357	222	126	318	3	12	8	0.012	0.048	0.022
.	19.01.16-04.17.17-1-428563	62	3	3	2	0	2	454	1	1	0	0	NA	NA	NA	20	14	239	240	348	160	80	214	3	2	0	0.013	0.008	0
.	19.01.16-04.17.18-1-428564	36	1	1	0	0	0	0	0	0	0	0	NA	NA	NA	12	12	242	238	345	0	0	0	1	0	0	0.004	0	0
.	19.01.16-04.17.19-1-428565	57	3	3	2	0	2	51	2	2	0	0	NA	NA	NA	20	19	245	240	347	20	8	23	0	7	4	0	0.029	0.012
.	19.01.16-04.17.20-1-428566	59	2	2	1	0	0	646	1	1	0	0	NA	NA	NA	15	21	242	245	347	216	120	310	0	8	0	0	0.033	0
.	19.01.16-04.17.25-1-428582	32	1	1	0	0	0	0	0	0	0	0	NA	NA	NA	9	5	236	237	345	0	0	0	0	0	0	0	0	0
.	19.01.16-04.17.27-1-428583	95	8	8	2	0	2	648	7	7	0	0	NA	NA	NA	38	32	243	246	356	215	122	311	4	7	14	0.016	0.028	0.039
.	19.01.16-04.17.28-1-428584	177	22	22	9	0	4	661	20	20	0	0	NA	NA	NA	70	44	254	248	355	222	127	312	15	46	27	0.059	0.185	0.076
.	19.01.16-04.17.30-1-428587	183	8	8	0	0	0	662	5	5	0	0	NA	NA	NA	60	50	254	249	360	226	121	315	2	11	1	0.008	0.044	0.003
.	19.01.16-04.17.33-1-428589	147	7	7	2	0	1	658	6	6	0	0	NA	NA	NA	46	46	250	249	360	220	122	316	12	29	0	0.048	0.116	0
.	19.01.16-04.17.34-1-428592	92	7	7	2	0	2	643	6	6	0	0	NA	NA	NA	37	25	242	244	352	213	119	311	3	16	14	0.012	0.066	0.04
.	19.01.16-04.17.36-1-428595	61	2	2	0	0	0	654	1	1	0	0	NA	NA	NA	28	34	249	244	354	222	119	313	0	0	4	0	0	0.011
.	19.01.16-04.17.38-1-428598	62	2	2	0	0	0	303	1	1	0	0	NA	NA	NA	20	14	237	240	350	95	55	153	0	0	4	0	0	0.011
.	19.01.16-04.17.48-1-428610	32	1	1	1	0	1	0	0	0	0	0	NA	NA	NA	5	7	239	238	343	0	0	0	4	0	0	0.017	0	0
.	19.01.16-04.17.50-1-428612	140	10	10	2	0	2	657	9	9	0	0	NA	NA	NA	55	41	252	242	360	223	121	313	7	30	13	0.028	0.124	0.036
.	19.01.16-04.17.50-1-428616	91	9	9	3	0	3	644	8	8	0	0	NA	NA	NA	28	31	245	244	355	216	118	310	14	9	17	0.057	0.037	0.048
.	19.01.16-04.17.51-1-428617	116	7	7	2	0	2	656	6	6	0	0	NA	NA	NA	39	37	248	251	351	218	125	313	0	14	9	0	0.056	0.026
.	19.01.16-04.17.52-1-428618	91	4	4	2	0	2	664	3	3	0	0	NA	NA	NA	26	39	250	251	351	223	127	314	8	6	0	0.032	0.024	0
.	19.01.16-04.17.52-1-428619	58	2	2	2	0	2	303	1	1	0	0	NA	NA	NA	15	13	242	240	344	112	53	138	0	0	4	0	0	0.012
.	19.01.16-04.17.56-1-428620	35	1	1	0	0	0	0	0	0	0	0	NA	NA	NA	11	5	239	236	343	0	0	0	0	0	1	0	0	0.003
.	19.01.16-04.17.57-1-428621	64	4	4	1	0	1	640	1	1	0	0	NA	NA	NA	26	23	240	247	349	214	120	306	0	2	8	0	0.008	0.023
.	19.01.16-04.17.58-1-428622	31	1	1	0	0	0	0	0	0	0	0	NA	NA	NA	9	6	237	238	344	0	0	0	0	4	0	0	0.017	0
.	19.01.16-04.18.01-1-428623	120	4	4	0	0	0	661	3	3	0	0	NA	NA	NA	29	39	246	249	357	217	125	319	0	3	2	0	0.012	0.006
.	19.01.16-04.18.04-1-428624	120	12	12	1	0	1	655	11	11	0	0	NA	NA	NA	41	34	243	248	356	215	123	317	26	6	18	0.107	0.024	0.051
.	19.01.16-04.18.07-1-428626	151	12	12	4	0	4	664	9	9	0	0	NA	NA	NA	42	48	244	251	366	217	125	322	7	38	10	0.029	0.151	0.027
.	19.01.16-04.18.08-1-428627	174	9	9	3	0	3	668	6	6	0	0	NA	NA	NA	37	46	253	247	359	223	123	322	4	10	1	0.016	0.04	0.003
.	19.01.16-04.18.11-1-428631	61	3	3	0	0	0	645	2	2	0	0	NA	NA	NA	27	28	246	247	348	218	122	305	7	0	6	0.028	0	0.017
.	19.01.16-04.18.14-1-428632	181	15	15	8	0	7	681	13	13	0	0	NA	NA	NA	50	64	252	254	371	226	130	325	16	22	23	0.063	0.087	0.062
.	19.01.16-04.18.14-1-428633	242	18	18	6	0	2	681	16	16	0	0	NA	NA	NA	76	65	255	253	370	228	127	326	16	32	24	0.063	0.126	0.065
.	19.01.16-04.18.17-1-428634	35	1	1	0	0	0	0	0	0	0	0	NA	NA	NA	7	18	242	242	347	0	0	0	2	0	0	0.008	0	0
.	19.01.16-04.18.20-1-428637	149	16	16	9	0	7	668	13	13	0	0	NA	NA	NA	49	49	249	249	364	219	125	324	23	15	24	0.092	0.06	0.066
.	19.01.16-04.18.20-1-428638	95	5	5	0	0	0	658	4	4	0	0	NA	NA	NA	31	37	244	251	355	220	126	312	4	3	5	0.016	0.012	0.014
.	19.01.16-04.18.28-1-428654	32	1	1	0	0	0	0	0	0	0	0	NA	NA	NA	12	9	237	239	346	0	0	0	3	0	0	0.013	0	0
.	19.01.16-04.18.31-1-428657	119	4	4	0	0	0	637	3	3	0	0	NA	NA	NA	56	34	247	251	349	214	123	300	0	1	12	0	0.004	0.034
.	19.01.16-04.18.31-1-428658	173	9	9	3	0	1	676	8	8	0	0	NA	NA	NA	32	59	256	260	356	227	133	316	18	13	2	0.07	0.05	0.006
.	19.01.16-04.18.33-1-428662	97	12	12	3	0	2	651	10	10	0	0	NA	NA	NA	29	34	248	246	353	218	124	309	0	8	20	0	0.033	0.057
.	19.01.16-04.18.34-1-428663	67	2	2	0	0	0	642	1	1	0	0	NA	NA	NA	22	24	243	242	352	213	120	309	7	2	0	0.029	0.008	0
.	19.01.16-04.18.38-1-428668	30	1	1	0	0	0	0	0	0	0	0	NA	NA	NA	15	8	238	237	346	0	0	0	0	5	0	0	0.021	0
.	19.01.16-04.18.40-1-428670	148	11	11	3	0	3	659	9	9	0	0	NA	NA	NA	37	41	245	252	357	217	124	318	21	16	12	0.086	0.063	0.034
.	19.01.16-04.18.44-1-428673	118	9	9	1	0	1	652	8	8	0	0	NA	NA	NA	29	31	248	242	354	219	118	315	10	11	15	0.04	0.045	0.042
.	19.01.16-04.18.48-1-428676	92	5	5	0	0	0	651	4	4	0	0	NA	NA	NA	20	23	248	239	349	222	118	311	5	7	0	0.02	0.029	0
.	19.01.16-04.18.49-1-428679	120	16	16	7	0	5	677	15	15	0	0	NA	NA	NA	24	49	256	251	355	230	128	319	18	32	12	0.07	0.127	0.034
.	19.01.16-04.18.52-1-428680	114	7	7	1	0	1	661	6	6	0	0	NA	NA	NA	48	40	251	242	360	228	115	318	15	6	4	0.06	0.025	0.011
.	19.01.16-04.18.53-1-428681	113	6	6	1	0	1	659	5	5	0	0	NA	NA	NA	35	37	248	246	356	220	122	317	1	2	6	0.004	0.008	0.017
.	19.01.16-04.18.57-1-428683	160	16	16	5	0	3	667	13	13	0	0	NA	NA	NA	57	53	246	253	367	217	127	323	14	65	8	0.057	0.257	0.022
.	19.01.16-04.19.00-1-428684	117	6	6	1	0	1	661	4	4	0	0	NA	NA	NA	27	39	251	244	357	221	120	320	5	7	5	0.02	0.029	0.014
.	19.01.16-04.19.11-1-428688	35	1	1	0	0	0	0	0	0	0	0	NA	NA	NA	12	11	240	238	346	0	0	0	0	0	0	0	0	0
.	19.01.16-04.19.12-1-428689	35	1	1	0	0	0	0	0	0	0	0	NA	NA	NA	9	13	241	241	344	0	0	0	0	0	0	0	0	0
.	19.01.16-04.19.12-1-428690	154	7	7	1	0	1	677	5	5	0	0	NA	NA	NA	50	55	255	253	360	228	127	322	5	15	7	0.02	0.059	0.019
.	19.01.16-04.19.13-1-428691	61	2	2	1	0	1	404	1	1	0	0	NA	NA	NA	17	16	242	240	347	138	74	192	0	3	0	0	0.012	0
.	19.01.16-04.19.14-1-428692	144	11	11	4	0	3	671	10	10	0	0	NA	NA	NA	54	52	249	248	368	219	124	328	24	13	5	0.096	0.052	0.014
.	19.01.16-04.19.14-1-428693	181	26	26	6	0	6	683	23	23	0	0	NA	NA	NA	57	65	253	254	371	225	131	327	33	34	22	0.13	0.134	0.059
.	19.01.16-04.19.15-1-428694	34	1	1	0	0	0	0	0	0	0	0	NA	NA	NA	5	3	236	237	343	0	0	0	0	0	1	0	0	0.003
.	19.01.16-04.19.18-1-428695	174	22	22	1	0	1	676	20	20	0	0	NA	NA	NA	53	57	257	248	365	226	125	325	9	43	17	0.035	0.173	0.047
.	19.01.16-04.19.18-1-428696	33	1	1	0	0	0	0	0	0	0	0	NA	NA	NA	8	11	237	238	349	0	0	0	0	0	0	0	0	0
.	19.01.16-04.19.21-1-428698	59	2	2	1	0	1	0	1	1	0	0	NA	NA	NA	22	15	242	241	345	0	0	0	0	0	3	0	0	0.009
.	19.01.16-04.19.25-1-428714	99	8	8	2	0	2	654	7	7	0	0	NA	NA	NA	34	35	250	240	358	222	115	317	6	16	6	0.024	0.067	0.017
.	19.01.16-04.19.25-1-428715	95	11	11	1	0	1	653	10	10	0	0	NA	NA	NA	38	35	250	241	357	222	117	314	4	18	7	0.016	0.075	0.02
.	19.01.16-04.19.29-1-428716	33	1	1	0	0	0	0	0	0	0	0	NA	NA	NA	9	7	236	240	344	0	0	0	0	0	3	0	0	0.009
.	19.01.16-04.19.32-1-428719	114	9	9	1	0	1	659	8	8	0	0	NA	NA	NA	28	33	242	248	356	217	127	315	11	18	1	0.045	0.073	0.003
.	19.01.16-04.19.32-1-428721	145	18	18	7	0	6	661	17	17	0	0	NA	NA	NA	54	48	249	249	363	220	127	314	7	23	19	0.028	0.092	0.052
.	19.01.16-04.19.35-1-428725	65	3	3	0	0	0	637	2	2	0	0	NA	NA	NA	33	23	241	245	350	213	118	306	4	0	3	0.017	0	0.009
.	19.01.16-04.19.38-1-428728	177	24	24	7	0	5	675	22	22	0	0	NA	NA	NA	51	53	248	254	364	220	129	326	32	31	7	0.129	0.122	0.019
.	19.01.16-04.19.45-1-428737	93	6	6	2	0	2	637	5	5	0	0	NA	NA	NA	33	27	247	243	350	216	118	303	9	2	3	0.036	0.008	0.009
.	19.01.16-04.19.47-1-428740	111	6	6	1	0	1	650	4	4	0	0	NA	NA	NA	29	32	243	250	352	209	127	314	8	3	5	0.033	0.012	0.014
.	19.01.16-04.19.50-1-428743	94	3	3	0	0	0	654	2	2	0	0	NA	NA	NA	33	29	248	246	348	222	120	312	0	9	2	0	0.037	0.006
.	19.01.16-04.19.54-1-428747	57	2	2	0	0	0	0	0	0	0	0	NA	NA	NA	16	13	238	240	348	0	0	0	0	0	3	0	0	0.009
.	19.01.16-04.19.57-1-428748	226	42	42	14	0	8	696	39	39	0	0	NA	NA	NA	71	71	254	255	375	227	132	337	41	88	23	0.161	0.345	0.061
.	19.01.16-04.19.58-1-428749	150	21	21	5	0	2	645	18	18	0	0	NA	NA	NA	39	37	244	255	351	212	128	305	55	24	5	0.225	0.094	0.014
.	19.01.16-04.19.59-1-428750	57	2	2	1	0	1	648	1	1	0	0	NA	NA	NA	18	28	241	246	354	216	121	311	4	0	2	0.017	0	0.006
.	19.01.16-04.20.03-1-428755	92	6	6	0	0	0	651	5	5	0	0	NA	NA	NA	34	33	245	245	356	216	121	314	1	6	14	0.004	0.024	0.039
.	19.01.16-04.20.03-1-428756	33	1	1	1	0	1	0	0	0	0	0	NA	NA	NA	11	9	240	238	344	0	0	0	0	0	1	0	0	0.003
.	19.01.16-04.20.06-1-428757	150	12	12	4	0	3	648	10	10	0	0	NA	NA	NA	43	40	249	245	359	213	119	316	16	12	9	0.064	0.049	0.025
.	19.01.16-04.20.07-1-428758	90	5	5	1	0	1	632	3	3	0	0	NA	NA	NA	28	18	238	238	355	205	114	313	0	2	5	0	0.008	0.014
.	19.01.16-04.20.07-1-428759	92	6	6	0	0	0	660	4	4	0	0	NA	NA	NA	30	41	252	243	359	224	118	318	8	2	8	0.032	0.008	0.022
.	19.01.16-04.20.14-1-428764	146	16	16	2	0	2	650	14	14	0	0	NA	NA	NA	56	38	246	248	357	213	124	313	13	37	3	0.053	0.149	0.008
.	19.01.16-04.20.18-1-428765	151	14	14	4	0	3	666	11	11	0	0	NA	NA	NA	43	47	247	247	366	218	125	323	9	13	19	0.036	0.053	0.052
.	19.01.16-04.20.23-1-428785	63	3	3	0	0	0	300	2	2	0	0	NA	NA	NA	15	16	242	240	347	95	56	149	0	1	6	0	0.004	0.017
.	19.01.16-04.20.23-1-428786	326	17	17	5	0	3	706	16	16	0	0	NA	NA	NA	111	88	258	263	380	228	140	338	44	36	3	0.171	0.137	0.008
.	19.01.16-04.20.25-1-428787	62	3	3	0	0	0	646	2	2	0	0	NA	NA	NA	18	24	241	248	348	211	123	312	4	0	0	0.017	0	0
.	19.01.16-04.20.29-1-428788	207	28	28	10	0	4	690	25	25	0	0	NA	NA	NA	53	73	262	256	368	228	133	329	54	31	12	0.206	0.121	0.033
.	19.01.16-04.20.37-1-428798	124	14	14	2	0	2	657	13	13	0	0	NA	NA	NA	48	40	257	245	351	230	124	303	11	18	13	0.043	0.073	0.037
.	19.01.16-04.20.40-1-428802	38	1	1	0	0	0	0	0	0	0	0	NA	NA	NA	11	8	239	239	343	0	0	0	0	0	1	0	0	0.003
.	19.01.16-04.20.40-1-428804	86	4	4	2	0	1	645	3	3	0	0	NA	NA	NA	18	28	242	244	355	213	119	313	0	0	7	0	0	0.02
.	19.01.16-04.20.48-1-428808	113	11	11	5	0	4	654	9	9	0	0	NA	NA	NA	36	29	244	246	352	215	126	313	9	13	11	0.037	0.053	0.031
.	19.01.16-04.20.50-1-428810	95	4	4	0	0	0	650	2	2	0	0	NA	NA	NA	34	35	245	248	355	217	121	312	0	8	5	0	0.032	0.014
.	19.01.16-04.20.51-1-428811	30	1	1	0	0	0	0	0	0	0	0	NA	NA	NA	13	9	240	238	344	0	0	0	1	0	0	0.004	0	0
.	19.01.16-04.20.53-1-428812	122	6	6	3	0	3	669	5	5	0	0	NA	NA	NA	33	42	249	245	361	222	124	323	10	22	3	0.04	0.09	0.008
.	19.01.16-04.21.02-1-428813	149	25	25	8	0	7	666	23	23	0	0	NA	NA	NA	25	45	252	246	360	223	123	320	39	55	15	0.155	0.224	0.042
.	19.01.16-04.21.05-1-428814	187	54	54	13	0	12	664	49	49	0	0	NA	NA	NA	73	50	250	254	359	216	129	319	79	64	39	0.316	0.252	0.109
.	19.01.16-04.21.06-1-428815	126	7	7	4	0	3	658	3	3	0	0	NA	NA	NA	43	34	249	246	352	218	126	314	5	14	6	0.02	0.057	0.017
.	19.01.16-04.21.06-1-428816	89	3	3	1	0	1	641	2	2	0	0	NA	NA	NA	28	23	245	241	350	216	115	310	2	1	1	0.008	0.004	0.003
.	19.01.16-04.21.10-1-428820	150	8	8	3	0	1	661	7	7	0	0	NA	NA	NA	56	40	248	247	358	218	123	320	4	17	4	0.016	0.069	0.011
.	19.01.16-04.21.10-1-428821	86	5	5	2	0	2	654	4	4	0	0	NA	NA	NA	35	37	246	249	355	218	123	313	8	7	1	0.033	0.028	0.003
.	19.01.16-04.21.13-1-428822	55	2	2	1	0	0	639	1	1	0	0	NA	NA	NA	20	15	239	240	349	210	119	310	0	1	5	0	0.004	0.014
.	19.01.16-04.21.21-1-428823	148	7	7	2	0	2	653	6	6	0	0	NA	NA	NA	53	40	244	250	359	211	127	315	9	6	4	0.037	0.024	0.011
.	19.01.16-04.21.26-1-428840	62	3	3	1	0	1	642	2	2	0	0	NA	NA	NA	26	26	242	242	355	213	116	313	0	6	0	0	0.025	0
.	19.01.16-04.21.28-1-428841	65	3	3	1	0	1	643	2	2	0	0	NA	NA	NA	27	22	244	241	350	214	120	309	7	0	3	0.029	0	0.009
.	19.01.16-04.21.29-1-428842	34	1	1	1	0	1	0	0	0	0	0	NA	NA	NA	11	7	239	239	342	0	0	0	0	0	2	0	0	0.006
.	19.01.16-04.21.30-1-428843	197	27	27	9	0	7	696	23	23	0	0	NA	NA	NA	58	77	257	264	369	231	136	329	35	45	25	0.136	0.17	0.068
.	19.01.16-04.21.31-1-428846	66	2	2	1	0	1	637	1	1	0	0	NA	NA	NA	25	21	241	240	353	212	118	307	5	0	1	0.021	0	0.003
.	19.01.16-04.21.33-1-428849	146	15	15	7	0	6	662	14	14	0	0	NA	NA	NA	42	38	243	251	357	214	130	318	19	21	11	0.078	0.084	0.031
.	19.01.16-04.21.41-1-428858	92	4	4	1	0	1	639	2	2	0	0	NA	NA	NA	25	19	238	245	349	207	120	312	10	0	0	0.042	0	0
.	19.01.16-04.21.43-1-428859	92	9	9	2	0	2	654	8	8	0	0	NA	NA	NA	36	40	247	249	357	217	125	312	2	9	8	0.008	0.036	0.022
.	19.01.16-04.21.44-1-428860	148	13	13	2	0	1	649	12	12	0	0	NA	NA	NA	48	38	244	247	360	208	125	316	17	34	2	0.07	0.138	0.006
.	19.01.16-04.21.45-1-428861	92	8	8	1	0	1	639	7	7	0	0	NA	NA	NA	35	26	241	242	356	211	115	313	0	18	6	0	0.074	0.017
.	19.01.16-04.21.46-1-428867	64	4	4	2	0	2	647	3	3	0	0	NA	NA	NA	26	33	250	246	350	219	121	307	0	16	6	0	0.065	0.017
.	19.01.16-04.21.57-1-428875	84	4	4	1	0	1	645	3	3	0	0	NA	NA	NA	27	21	241	243	350	215	118	312	9	2	6	0.037	0.008	0.017
.	19.01.16-04.22.03-1-428876	90	3	3	2	0	0	643	2	2	0	0	NA	NA	NA	40	27	244	240	356	215	119	309	0	0	12	0	0	0.034
.	19.01.16-04.22.04-1-428877	34	1	1	0	0	0	0	0	0	0	0	NA	NA	NA	9	7	237	238	345	0	0	0	0	0	0	0	0	0
.	19.01.16-04.22.05-1-428878	87	4	4	4	0	4	653	3	3	0	0	NA	NA	NA	22	30	242	244	357	213	120	320	2	5	6	0.008	0.02	0.017
.	19.01.16-04.22.06-1-428879	30	1	1	0	0	0	0	0	0	0	0	NA	NA	NA	6	7	238	238	344	0	0	0	2	0	0	0.008	0	0
.	19.01.16-04.22.07-1-428880	116	21	21	5	0	4	659	18	18	0	0	NA	NA	NA	34	35	246	245	357	219	123	317	21	31	10	0.085	0.127	0.028
.	19.01.16-04.22.08-1-428881	31	1	1	0	0	0	0	0	0	0	0	NA	NA	NA	6	14	239	240	348	0	0	0	0	0	0	0	0	0
.	19.01.16-04.22.10-1-428885	112	6	6	1	0	0	648	4	4	0	0	NA	NA	NA	42	28	248	244	349	217	120	311	5	2	9	0.02	0.008	0.026
.	19.01.16-04.22.12-1-428886	181	23	23	5	0	4	683	20	20	0	0	NA	NA	NA	62	68	263	254	364	234	127	322	34	33	9	0.129	0.13	0.025
.	19.01.16-04.22.13-1-428887	182	32	32	8	0	4	686	30	30	0	0	NA	NA	NA	56	60	258	254	361	231	134	321	43	64	15	0.167	0.252	0.042
.	19.01.16-04.22.15-1-428888	119	11	11	1	0	1	656	9	9	0	0	NA	NA	NA	34	40	247	247	359	217	123	316	6	12	9	0.024	0.049	0.025
.	19.01.16-04.22.20-1-428889	117	7	7	1	0	0	646	6	6	0	0	NA	NA	NA	48	30	244	243	356	208	124	314	5	7	6	0.02	0.029	0.017
.	19.01.16-04.22.20-1-428890	120	8	8	3	0	2	658	7	7	0	0	NA	NA	NA	35	39	245	247	360	218	123	317	10	19	8	0.041	0.077	0.022
.	19.01.16-04.22.22-1-428895	64	8	8	2	0	1	647	7	7	0	0	NA	NA	NA	20	25	244	242	352	214	121	312	16	2	0	0.066	0.008	0
.	19.01.16-04.22.28-1-428911	63	3	3	0	0	0	200	2	2	0	0	NA	NA	NA	18	21	243	240	351	64	36	100	0	1	2	0	0.004	0.006
.	19.01.16-04.22.37-1-428921	65	3	3	1	0	1	644	1	1	0	0	NA	NA	NA	22	24	238	246	353	212	123	309	3	0	4	0.013	0	0.011
.	19.01.16-04.22.40-1-428923	96	7	7	2	0	1	655	6	6	0	0	NA	NA	NA	22	35	245	241	362	216	119	320	2	6	7	0.008	0.025	0.019
.	19.01.16-04.22.40-1-428924	37	1	1	1	0	1	0	0	0	0	0	NA	NA	NA	9	7	241	236	343	0	0	0	0	3	0	0	0.013	0
.	19.01.16-04.22.41-1-428928	33	1	1	0	0	0	0	0	0	0	0	NA	NA	NA	7	8	240	238	343	0	0	0	0	0	0	0	0	0
.	19.01.16-04.22.44-1-428929	54	2	2	0	0	0	642	1	1	0	0	NA	NA	NA	23	19	245	239	348	217	115	310	8	0	0	0.033	0	0
.	19.01.16-04.22.44-1-428930	120	17	17	8	0	5	662	15	15	0	0	NA	NA	NA	39	43	251	244	361	220	118	324	39	32	15	0.155	0.131	0.042
.	19.01.16-04.22.45-1-428931	31	1	1	1	0	1	0	0	0	0	0	NA	NA	NA	7	12	242	238	345	0	0	0	0	1	0	0	0.004	0
.	19.01.16-04.22.45-1-428932	150	11	11	3	0	2	661	10	10	0	0	NA	NA	NA	58	45	250	248	360	215	124	322	17	4	21	0.068	0.016	0.058
.	19.01.16-04.22.48-1-428936	91	8	8	1	0	0	639	6	6	0	0	NA	NA	NA	30	22	242	243	350	214	117	308	1	9	6	0.004	0.037	0.017
.	19.01.16-04.22.54-1-428938	90	7	7	2	0	2	664	6	6	0	0	NA	NA	NA	32	41	251	243	360	223	125	316	7	20	2	0.028	0.082	0.006
.	19.01.16-04.22.56-1-428939	117	5	5	2	0	1	664	4	4	0	0	NA	NA	NA	39	43	256	247	353	225	123	316	13	8	5	0.051	0.032	0.014
.	19.01.16-04.22.58-1-428940	60	2	2	1	0	1	356	1	1	0	0	NA	NA	NA	19	13	240	240	346	118	62	176	0	0	5	0	0	0.014
.	19.01.16-04.22.58-1-428941	63	2	2	1	0	1	304	1	1	0	0	NA	NA	NA	25	19	247	239	346	112	53	139	0	0	4	0	0	0.012
.	19.01.16-04.23.05-1-428942	35	1	1	1	0	1	0	0	0	0	0	NA	NA	NA	4	8	240	238	343	0	0	0	0	0	5	0	0	0.015
.	19.01.16-04.23.07-1-428944	95	6	6	2	0	2	657	4	4	0	0	NA	NA	NA	22	36	246	245	358	215	123	319	10	0	8	0.041	0	0.022
.	19.01.16-04.23.08-1-428945	95	5	5	2	0	2	649	4	4	0	0	NA	NA	NA	27	33	242	245	359	213	120	316	0	17	1	0	0.069	0.003
.	19.01.16-04.23.09-1-428946	35	1	1	0	0	0	0	0	0	0	0	NA	NA	NA	18	8	238	239	344	0	0	0	0	0	1	0	0	0.003
.	19.01.16-04.23.09-1-428947	88	6	6	1	0	1	641	5	5	0	0	NA	NA	NA	18	25	242	241	355	212	119	310	2	4	6	0.008	0.017	0.017
.	19.01.16-04.23.11-1-428951	91	3	3	1	0	1	649	2	2	0	0	NA	NA	NA	31	25	245	242	351	215	121	313	0	5	5	0	0.021	0.014
.	19.01.16-04.23.12-1-428952	36	1	1	0	0	0	0	0	0	0	0	NA	NA	NA	4	11	238	239	347	0	0	0	0	0	0	0	0	0
.	19.01.16-04.23.14-1-428953	119	6	6	4	0	2	666	5	5	0	0	NA	NA	NA	40	47	248	250	362	216	126	324	14	5	11	0.056	0.02	0.03
.	19.01.16-04.23.15-1-428954	119	5	5	0	0	0	658	4	4	0	0	NA	NA	NA	54	48	255	243	363	227	118	313	0	8	11	0	0.033	0.03
.	19.01.16-04.23.15-1-428955	121	7	7	2	0	2	672	6	6	0	0	NA	NA	NA	34	45	249	250	359	225	127	320	4	10	7	0.016	0.04	0.019
.	19.01.16-04.23.19-1-428956	68	3	3	0	0	0	657	1	1	0	0	NA	NA	NA	17	38	246	249	356	217	121	319	0	9	0	0	0.036	0
.	19.01.16-04.23.26-1-428972	147	16	16	3	0	2	658	14	14	0	0	NA	NA	NA	41	45	244	252	362	213	126	319	11	32	14	0.045	0.127	0.039
.	19.01.16-04.23.26-1-428973	119	5	5	1	0	1	660	4	4	0	0	NA	NA	NA	28	38	244	254	353	215	129	316	17	0	5	0.07	0	0.014
.	19.01.16-04.23.28-1-428974	34	1	1	0	0	0	0	0	0	0	0	NA	NA	NA	8	15	241	240	347	0	0	0	0	0	0	0	0	0
.	19.01.16-04.23.29-1-428975	182	26	26	9	0	5	677	23	23	0	0	NA	NA	NA	57	62	258	252	365	232	124	321	12	76	15	0.047	0.302	0.041
.	19.01.16-04.23.31-1-428978	231	11	11	2	0	2	693	9	9	0	0	NA	NA	NA	77	76	256	260	373	225	135	333	0	13	19	0	0.05	0.051
.	19.01.16-04.23.35-1-428983	88	4	4	1	0	1	650	3	3	0	0	NA	NA	NA	33	29	243	243	356	212	121	317	0	7	1	0	0.029	0.003
.	19.01.16-04.23.35-1-428985	149	11	11	3	0	3	679	8	8	0	0	NA	NA	NA	58	65	256	255	367	228	133	318	7	24	13	0.027	0.094	0.035
.	19.01.16-04.23.36-1-428986	115	8	8	0	0	0	660	7	7	0	0	NA	NA	NA	35	39	245	253	354	219	126	315	4	21	6	0.016	0.083	0.017
.	19.01.16-04.23.36-1-428987	175	27	27	7	0	6	664	25	25	0	0	NA	NA	NA	59	50	244	253	366	216	125	323	28	39	24	0.115	0.154	0.066
.	19.01.16-04.23.44-1-428993	61	2	2	1	0	1	148	1	1	0	0	NA	NA	NA	17	20	238	242	353	53	30	65	2	0	0	0.008	0	0
.	19.01.16-04.23.51-1-429002	35	1	1	0	0	0	0	0	0	0	0	NA	NA	NA	7	7	238	236	346	0	0	0	0	0	0	0	0	0
.	19.01.16-04.23.52-1-429003	236	15	15	1	0	1	689	13	13	0	0	NA	NA	NA	65	76	259	266	364	228	141	320	12	6	13	0.046	0.023	0.036
.	19.01.16-04.23.54-1-429007	116	13	13	4	0	1	662	12	12	0	0	NA	NA	NA	36	41	247	252	355	219	128	315	18	22	9	0.073	0.087	0.025
.	19.01.16-04.23.56-1-429009	31	1	1	0	0	0	0	0	0	0	0	NA	NA	NA	5	15	239	240	349	0	0	0	0	2	0	0	0.008	0
.	19.01.16-04.23.58-1-429010	123	23	23	5	0	4	660	21	21	0	0	NA	NA	NA	41	36	242	249	358	213	125	322	28	48	14	0.116	0.193	0.039
.	19.01.16-04.23.59-1-429011	146	10	10	2	0	1	663	8	8	0	0	NA	NA	NA	34	42	245	252	358	217	128	318	31	14	3	0.127	0.056	0.008
.	19.01.16-04.24.00-1-429012	59	2	2	1	0	1	635	1	1	0	0	NA	NA	NA	29	18	240	241	350	211	116	308	0	1	1	0	0.004	0.003
.	19.01.16-04.24.03-1-429013	93	9	9	1	0	0	649	8	8	0	0	NA	NA	NA	34	31	247	247	350	217	124	308	20	4	15	0.081	0.016	0.043
.	19.01.16-04.24.14-1-429017	153	14	14	5	0	4	659	12	12	0	0	NA	NA	NA	54	40	248	247	358	219	122	318	6	12	10	0.024	0.049	0.028
.	19.01.16-04.24.15-1-429018	63	3	3	1	0	1	649	2	2	0	0	NA	NA	NA	27	26	245	242	352	215	122	312	5	4	1	0.02	0.017	0.003
.	19.01.16-04.24.20-1-429020	175	10	10	1	0	1	671	9	9	0	0	NA	NA	NA	74	60	251	255	367	220	130	321	10	24	0	0.04	0.094	0
.	19.01.16-04.24.22-1-429021	189	9	9	5	0	3	679	6	6	0	0	NA	NA	NA	75	63	256	254	366	225	131	323	14	16	11	0.055	0.063	0.03
.	19.01.16-04.24.25-1-429037	32	1	1	0	0	0	0	0	0	0	0	NA	NA	NA	11	12	238	239	348	0	0	0	0	2	0	0	0.008	0
.	19.01.16-04.24.25-1-429038	64	3	3	2	0	2	651	2	2	0	0	NA	NA	NA	14	26	246	242	351	220	120	311	0	4	2	0	0.017	0.006
.	19.01.16-04.24.27-1-429039	124	5	5	2	0	2	657	4	4	0	0	NA	NA	NA	25	35	246	245	357	219	121	317	1	5	7	0.004	0.02	0.02
.	19.01.16-04.24.28-1-429040	211	19	19	8	0	6	688	16	16	0	0	NA	NA	NA	77	67	257	253	370	230	126	332	34	33	22	0.132	0.13	0.059
.	19.01.16-04.24.30-1-429041	148	17	17	6	0	1	670	15	15	0	0	NA	NA	NA	49	46	248	247	364	221	125	324	9	37	15	0.036	0.15	0.041
.	19.01.16-04.24.35-1-429049	62	3	3	3	0	1	638	2	2	0	0	NA	NA	NA	26	21	239	244	351	212	119	307	0	4	9	0	0.016	0.026
.	19.01.16-04.24.40-1-429054	134	13	13	6	0	2	663	11	11	0	0	NA	NA	NA	42	38	242	252	357	214	130	319	16	26	12	0.066	0.103	0.034
.	19.01.16-04.24.41-1-429056	177	13	13	5	0	2	666	12	12	0	0	NA	NA	NA	55	47	251	249	360	222	125	319	42	21	7	0.167	0.084	0.019
.	19.01.16-04.24.45-1-429057	91	8	8	4	0	4	656	7	7	0	0	NA	NA	NA	33	34	248	245	354	219	124	313	20	12	2	0.081	0.049	0.006
.	19.01.16-04.24.47-1-429060	64	2	2	0	0	0	632	0	0	0	0	NA	NA	NA	27	20	244	240	349	212	116	304	0	0	4	0	0	0.011
.	19.01.16-04.24.49-1-429063	33	1	1	1	0	1	0	0	0	0	0	NA	NA	NA	14	11	238	239	347	0	0	0	0	3	0	0	0.013	0
.	19.01.16-04.24.50-1-429064	118	10	10	2	0	1	653	7	7	0	0	NA	NA	NA	28	32	245	245	355	216	121	316	7	7	34	0.029	0.029	0.096
.	19.01.16-04.24.52-1-429065	86	3	3	1	0	0	649	2	2	0	0	NA	NA	NA	34	30	245	246	352	218	122	309	6	9	0	0.024	0.037	0
.	19.01.16-04.25.02-1-429066	65	2	2	0	0	0	642	0	0	0	0	NA	NA	NA	21	19	240	241	351	211	120	311	5	0	5	0.021	0	0.014
.	19.01.16-04.25.04-1-429067	236	35	35	10	0	7	688	32	32	0	0	NA	NA	NA	55	68	250	256	375	224	134	330	53	62	24	0.212	0.242	0.064
.	19.01.16-04.25.05-1-429068	81	5	5	2	0	2	640	4	4	0	0	NA	NA	NA	32	22	241	244	350	212	117	311	12	1	5	0.05	0.004	0.014
.	19.01.16-04.25.09-1-429069	91	4	4	2	0	2	649	3	3	0	0	NA	NA	NA	29	33	243	245	358	215	120	314	0	3	7	0	0.012	0.02
.	19.01.16-04.25.09-1-429070	219	11	11	6	0	4	687	9	9	0	0	NA	NA	NA	64	71	256	252	376	224	127	336	57	8	2	0.223	0.032	0.005
.	19.01.16-04.25.12-1-429075	96	18	18	6	0	6	671	17	17	0	0	NA	NA	NA	31	50	253	243	367	224	121	326	4	19	44	0.016	0.078	0.12
.	19.01.16-04.25.12-1-429076	88	6	6	2	0	2	652	5	5	0	0	NA	NA	NA	19	30	247	247	349	222	121	309	7	13	3	0.028	0.053	0.009
.	19.01.16-04.25.17-1-429077	88	4	4	1	0	1	644	3	3	0	0	NA	NA	NA	19	28	246	245	350	218	117	309	2	2	4	0.008	0.008	0.011
.	19.01.16-04.25.18-1-429078	97	10	10	0	0	0	650	9	9	0	0	NA	NA	NA	30	28	245	246	350	216	122	312	12	9	14	0.049	0.037	0.04
.	19.01.16-04.25.23-1-429094	209	13	13	3	0	2	679	12	12	0	0	NA	NA	NA	66	61	256	252	366	228	126	325	5	51	5	0.02	0.202	0.014
.	19.01.16-04.25.26-1-429095	65	3	3	0	0	0	641	2	2	0	0	NA	NA	NA	32	25	242	242	354	208	121	312	6	0	5	0.025	0	0.014
.	19.01.16-04.25.30-1-429096	86	6	6	1	0	1	650	5	5	0	0	NA	NA	NA	34	24	243	243	351	215	120	315	6	8	5	0.025	0.033	0.014
.	19.01.16-04.25.34-1-429102	93	3	3	1	0	1	650	2	2	0	0	NA	NA	NA	26	36	247	250	352	217	122	311	0	7	1	0	0.028	0.003
.	19.01.16-04.25.38-1-429108	124	9	9	0	0	0	656	8	8	0	0	NA	NA	NA	35	34	244	244	359	217	118	321	5	10	5	0.02	0.041	0.014
.	19.01.16-04.25.42-1-429112	89	3	3	1	0	1	659	2	2	0	0	NA	NA	NA	36	35	248	246	354	220	124	315	0	7	8	0	0.028	0.023
.	19.01.16-04.25.44-1-429113	121	12	12	1	0	0	660	10	10	0	0	NA	NA	NA	41	44	254	248	355	226	122	312	23	19	2	0.091	0.077	0.006
.	19.01.16-04.25.48-1-429117	92	6	6	1	0	1	659	5	5	0	0	NA	NA	NA	27	39	249	247	356	221	123	315	20	0	6	0.08	0	0.017
.	19.01.16-04.25.48-1-429118	146	8	8	4	0	2	677	6	6	0	0	NA	NA	NA	39	51	248	246	370	222	124	331	0	23	10	0	0.093	0.027
.	19.01.16-04.25.50-1-429124	66	3	3	0	0	0	634	2	2	0	0	NA	NA	NA	27	19	244	241	347	214	118	302	0	0	3	0	0	0.009
.	19.01.16-04.25.51-1-429125	64	2	2	0	0	0	643	1	1	0	0	NA	NA	NA	26	26	244	244	351	217	119	307	0	0	5	0	0	0.014
.	19.01.16-04.25.58-1-429129	35	1	1	1	0	1	0	0	0	0	0	NA	NA	NA	6	7	240	238	342	0	0	0	0	0	3	0	0	0.009
.	19.01.16-04.26.01-1-429130	32	1	1	0	0	0	0	0	0	0	0	NA	NA	NA	9	13	239	242	345	0	0	0	0	0	0	0	0	0
.	19.01.16-04.26.01-1-429131	62	2	2	1	0	1	645	1	1	0	0	NA	NA	NA	23	25	243	244	351	216	121	308	0	0	4	0	0	0.011
.	19.01.16-04.26.03-1-429132	64	2	2	1	0	1	453	1	1	0	0	NA	NA	NA	11	15	241	243	344	155	87	211	1	0	3	0.004	0	0.009
.	19.01.16-04.26.03-1-429133	118	5	5	1	0	1	666	3	3	0	0	NA	NA	NA	35	41	259	243	352	232	121	313	7	2	10	0.027	0.008	0.028
.	19.01.16-04.26.05-1-429134	235	23	23	5	0	2	690	22	22	0	0	NA	NA	NA	63	69	265	252	365	236	131	323	45	28	13	0.17	0.111	0.036
.	19.01.16-04.26.06-1-429135	262	32	32	7	0	5	719	30	30	0	0	NA	NA	NA	68	98	262	265	384	236	139	344	35	94	15	0.134	0.355	0.039
.	19.01.16-04.26.09-1-429136	59	2	2	1	0	1	642	1	1	0	0	NA	NA	NA	32	24	243	242	352	209	120	313	1	3	0	0.004	0.012	0
.	19.01.16-04.26.11-1-429140	59	3	3	1	0	1	638	2	2	0	0	NA	NA	NA	25	16	241	239	349	210	119	309	11	3	0	0.046	0.013	0
.	19.01.16-04.26.13-1-429141	153	6	6	3	0	1	666	5	5	0	0	NA	NA	NA	57	45	245	249	364	215	124	327	0	21	4	0	0.084	0.011
.	19.01.16-04.26.15-1-429142	64	3	3	0	0	0	651	2	2	0	0	NA	NA	NA	17	23	238	245	353	211	124	316	5	0	3	0.021	0	0.008
.	19.01.16-04.26.15-1-429143	33	1	1	0	0	0	0	0	0	0	0	NA	NA	NA	11	7	240	236	344	0	0	0	0	0	0	0	0	0
.	19.01.16-04.26.18-1-429144	151	13	13	3	0	3	671	11	11	0	0	NA	NA	NA	54	52	250	246	369	214	123	334	6	26	11	0.024	0.106	0.03
.	19.01.16-04.26.22-1-429145	135	7	7	1	0	1	659	5	5	0	0	NA	NA	NA	46	42	245	255	355	219	131	309	0	8	10	0	0.031	0.028
.	19.01.16-04.26.22-1-429165	173	12	12	4	0	1	671	11	11	0	0	NA	NA	NA	48	59	251	255	366	217	128	326	2	31	16	0.008	0.122	0.044
.	19.01.16-04.26.27-1-429167	58	2	2	0	0	0	640	1	1	0	0	NA	NA	NA	25	26	241	247	351	211	121	308	2	0	3	0.008	0	0.009
.	19.01.16-04.26.31-1-429170	69	11	11	1	0	1	644	9	9	0	0	NA	NA	NA	24	22	244	240	351	217	116	311	1	11	20	0.004	0.046	0.057
.	19.01.16-04.26.33-1-429173	120	8	8	3	0	3	659	6	6	0	0	NA	NA	NA	48	43	249	250	357	221	126	312	6	11	7	0.024	0.044	0.02
.	19.01.16-04.26.42-1-429182	62	2	2	1	0	0	650	1	1	0	0	NA	NA	NA	23	32	245	246	354	214	120	316	1	2	0	0.004	0.008	0
.	19.01.16-04.26.43-1-429183	127	11	11	2	0	1	664	10	10	0	0	NA	NA	NA	41	45	251	245	362	225	122	317	19	16	0	0.076	0.065	0
.	19.01.16-04.26.48-1-429187	147	7	7	1	0	1	660	4	4	0	0	NA	NA	NA	33	43	253	246	357	223	124	313	6	2	13	0.024	0.008	0.036
.	19.01.16-04.26.49-1-429189	146	29	29	11	0	7	672	27	27	0	0	NA	NA	NA	52	59	249	250	373	216	125	331	48	47	21	0.193	0.188	0.056
.	19.01.16-04.26.53-1-429191	238	24	24	14	0	7	687	21	21	0	0	NA	NA	NA	88	71	254	256	374	223	132	332	21	53	21	0.083	0.207	0.056
.	19.01.16-04.26.53-1-429192	88	6	6	1	0	1	648	5	5	0	0	NA	NA	NA	35	28	241	246	354	214	120	314	5	6	7	0.021	0.024	0.02
.	19.01.16-04.26.55-1-429193	55	2	2	0	0	0	650	1	1	0	0	NA	NA	NA	20	27	244	245	351	219	122	309	8	2	0	0.033	0.008	0
.	19.01.16-04.26.57-1-429194	155	13	13	2	0	1	656	11	11	0	0	NA	NA	NA	51	37	246	244	360	214	120	322	8	30	16	0.033	0.123	0.044
.	19.01.16-04.27.06-1-429195	146	15	15	6	0	5	674	14	14	0	0	NA	NA	NA	42	55	252	252	364	224	128	322	19	36	1	0.075	0.143	0.003
.	19.01.16-04.27.08-1-429196	66	2	2	1	0	1	299	1	1	0	0	NA	NA	NA	19	21	238	243	353	94	58	147	0	0	2	0	0	0.006
.	19.01.16-04.27.08-1-429197	62	3	3	1	0	1	638	2	2	0	0	NA	NA	NA	26	20	244	243	346	214	120	304	0	3	5	0	0.012	0.014
.	19.01.16-04.27.09-1-429198	66	4	4	0	0	0	649	3	3	0	0	NA	NA	NA	19	24	243	243	351	219	119	311	0	15	0	0	0.062	0
.	19.01.16-04.27.14-1-429202	180	14	14	3	0	3	676	12	12	0	0	NA	NA	NA	53	61	252	256	366	220	132	324	7	25	16	0.028	0.098	0.044
.	19.01.16-04.27.20-1-429203	92	8	8	1	0	1	657	7	7	0	0	NA	NA	NA	31	37	248	246	356	220	123	314	8	14	4	0.032	0.057	0.011
.	19.01.16-04.27.24-1-429219	89	5	5	3	0	3	648	2	2	0	0	NA	NA	NA	34	26	244	241	354	216	116	316	13	2	0	0.053	0.008	0
.	19.01.16-04.27.26-1-429220	59	2	2	1	0	1	301	1	1	0	0	NA	NA	NA	18	20	242	244	347	107	54	140	0	0	1	0	0	0.003
.	19.01.16-04.27.29-1-429222	116	10	10	4	0	4	638	9	9	0	0	NA	NA	NA	44	26	242	245	352	210	121	307	1	5	13	0.004	0.02	0.037
.	19.01.16-04.27.32-1-429225	36	1	1	0	0	0	0	0	0	0	0	NA	NA	NA	13	13	240	242	344	0	0	0	0	2	0	0	0.008	0
.	19.01.16-04.27.35-1-429229	89	4	4	2	0	1	650	3	3	0	0	NA	NA	NA	34	28	248	242	351	222	121	307	7	5	3	0.028	0.021	0.009
.	19.01.16-04.27.36-1-429232	37	1	1	0	0	0	0	0	0	0	0	NA	NA	NA	12	11	238	241	345	0	0	0	2	0	0	0.008	0	0
.	19.01.16-04.27.36-1-429233	170	18	18	3	0	3	670	15	15	0	0	NA	NA	NA	50	51	252	250	362	221	127	322	11	49	8	0.044	0.196	0.022
.	19.01.16-04.27.37-1-429234	124	8	8	1	0	1	664	6	6	0	0	NA	NA	NA	42	41	260	243	351	228	124	312	3	4	11	0.012	0.016	0.031
.	19.01.16-04.27.40-1-429238	87	6	6	1	0	1	654	5	5	0	0	NA	NA	NA	30	35	243	253	352	212	129	313	5	5	2	0.021	0.02	0.006
.	19.01.16-04.27.41-1-429241	31	1	1	1	0	1	0	0	0	0	0	NA	NA	NA	7	10	239	239	345	0	0	0	0	0	3	0	0	0.009
.	19.01.16-04.27.43-1-429242	207	14	14	3	0	3	678	13	13	0	0	NA	NA	NA	78	61	254	246	374	228	122	328	33	27	18	0.13	0.11	0.048
.	19.01.16-04.27.43-1-429243	94	8	8	2	0	2	657	7	7	0	0	NA	NA	NA	29	37	249	246	355	222	123	312	9	13	6	0.036	0.053	0.017
.	19.01.16-04.27.44-1-429244	96	7	7	1	0	0	662	6	6	0	0	NA	NA	NA	26	37	247	244	359	219	122	321	2	29	0	0.008	0.119	0
.	19.01.16-04.27.51-1-429253	67	3	3	1	0	0	647	2	2	0	0	NA	NA	NA	25	28	251	243	347	219	119	309	19	0	0	0.076	0	0
.	19.01.16-04.27.52-1-429254	34	1	1	0	0	0	0	0	0	0	0	NA	NA	NA	10	9	238	241	343	0	0	0	0	0	0	0	0	0
.	19.01.16-04.27.54-1-429255	95	5	5	3	0	2	658	4	4	0	0	NA	NA	NA	25	34	244	248	355	218	124	316	6	18	0	0.025	0.073	0
.	19.01.16-04.27.58-1-429259	137	11	11	2	0	2	678	9	9	0	0	NA	NA	NA	39	56	256	256	357	228	129	321	15	9	8	0.059	0.035	0.022
.	19.01.16-04.27.59-1-429260	116	5	5	0	0	0	663	4	4	0	0	NA	NA	NA	33	39	250	245	357	222	122	319	1	4	3	0.004	0.016	0.008
.	19.01.16-04.28.03-1-429261	116	9	9	1	0	0	664	7	7	0	0	NA	NA	NA	39	43	250	242	364	219	121	324	13	14	2	0.052	0.058	0.005
.	19.01.16-04.28.08-1-429263	93	4	4	1	0	1	656	2	2	0	0	NA	NA	NA	28	37	252	244	354	222	119	315	9	17	0	0.036	0.07	0
.	19.01.16-04.28.09-1-429264	61	2	2	0	0	0	643	1	1	0	0	NA	NA	NA	19	19	242	241	349	217	117	309	0	0	3	0	0	0.009
.	19.01.16-04.28.13-1-429268	61	2	2	0	0	0	638	1	1	0	0	NA	NA	NA	27	17	244	239	347	214	118	306	5	2	0	0.02	0.008	0
.	19.01.16-04.28.15-1-429269	60	2	2	1	0	1	299	1	1	0	0	NA	NA	NA	23	14	241	238	348	97	57	145	0	0	2	0	0	0.006
.	19.01.16-04.28.16-1-429270	148	8	8	2	0	0	657	7	7	0	0	NA	NA	NA	51	39	249	244	359	220	121	316	9	5	3	0.036	0.02	0.008
.	19.01.16-04.28.17-1-429271	118	8	8	3	0	3	640	6	6	0	0	NA	NA	NA	34	26	242	244	353	212	119	309	5	9	5	0.021	0.037	0.014
.	19.01.16-04.28.22-1-429274	154	8	8	3	0	2	676	5	5	0	0	NA	NA	NA	49	53	252	248	366	225	127	324	4	18	4	0.016	0.073	0.011
.	19.01.16-04.28.24-1-429290	58	2	2	0	0	0	0	0	0	0	0	NA	NA	NA	11	22	239	245	351	0	0	0	0	0	4	0	0	0.011
.	19.01.16-04.28.25-1-429291	89	3	3	1	0	1	645	2	2	0	0	NA	NA	NA	19	21	244	240	350	214	119	312	1	0	2	0.004	0	0.006
.	19.01.16-04.28.25-1-429292	94	5	5	2	0	2	643	3	3	0	0	NA	NA	NA	25	19	244	242	346	213	123	307	0	4	9	0	0.017	0.026
.	19.01.16-04.28.26-1-429293	30	1	1	0	0	0	0	0	0	0	0	NA	NA	NA	7	13	240	242	344	0	0	0	0	0	1	0	0	0.003
.	19.01.16-04.28.26-1-429294	31	1	1	1	0	1	0	0	0	0	0	NA	NA	NA	11	6	236	237	346	0	0	0	0	4	0	0	0.017	0
.	19.01.16-04.28.28-1-429295	35	1	1	0	0	0	0	0	0	0	0	NA	NA	NA	8	7	239	238	343	0	0	0	0	1	0	0	0.004	0
.	19.01.16-04.28.28-1-429296	82	3	3	0	0	0	649	2	2	0	0	NA	NA	NA	24	30	245	249	349	218	124	307	0	6	4	0	0.024	0.011
.	19.01.16-04.28.29-1-429297	127	16	16	2	0	1	648	13	13	0	0	NA	NA	NA	49	34	246	243	358	215	121	312	25	23	11	0.102	0.095	0.031
.	19.01.16-04.28.30-1-429300	124	18	18	5	0	3	654	13	13	0	0	NA	NA	NA	32	32	244	242	359	215	119	320	39	11	9	0.16	0.045	0.025
.	19.01.16-04.28.37-1-429307	32	1	1	1	0	1	0	0	0	0	0	NA	NA	NA	6	8	237	237	347	0	0	0	0	0	1	0	0	0.003
.	19.01.16-04.28.38-1-429309	61	2	2	0	0	0	646	1	1	0	0	NA	NA	NA	28	24	241	243	353	213	120	313	0	9	0	0	0.037	0
.	19.01.16-04.28.39-1-429311	153	6	6	4	0	3	657	5	5	0	0	NA	NA	NA	49	37	245	242	363	213	118	326	0	8	9	0	0.033	0.025
.	19.01.16-04.28.41-1-429314	94	4	4	2	0	2	644	3	3	0	0	NA	NA	NA	46	26	245	243	351	215	120	309	0	9	7	0	0.037	0.02
.	19.01.16-04.28.44-1-429315	118	6	6	0	0	0	654	5	5	0	0	NA	NA	NA	36	39	247	247	358	219	122	313	0	7	13	0	0.028	0.036
.	19.01.16-04.28.45-1-429316	202	13	13	4	0	3	688	12	12	0	0	NA	NA	NA	67	66	255	250	374	227	124	337	8	16	20	0.031	0.064	0.053
.	19.01.16-04.28.48-1-429320	116	11	11	2	0	2	657	10	10	0	0	NA	NA	NA	34	36	253	244	352	227	120	310	3	15	6	0.012	0.061	0.017
.	19.01.16-04.28.54-1-429322	175	12	12	4	0	4	662	10	10	0	0	NA	NA	NA	65	51	243	255	366	213	127	322	13	28	11	0.053	0.11	0.03
.	19.01.16-04.28.58-1-429324	213	10	10	2	0	2	702	9	9	0	0	NA	NA	NA	59	77	260	254	376	234	131	337	8	28	3	0.031	0.11	0.008
.	19.01.16-04.29.01-1-429325	64	2	2	1	0	1	401	1	1	0	0	NA	NA	NA	11	22	242	239	354	133	75	193	0	0	1	0	0	0.003
.	19.01.16-04.29.02-1-429326	91	4	4	1	0	1	660	3	3	0	0	NA	NA	NA	27	37	250	245	355	223	124	313	9	9	1	0.036	0.037	0.003
.	19.01.16-04.29.02-1-429327	175	9	9	3	0	3	676	8	8	0	0	NA	NA	NA	63	56	252	256	361	220	134	322	3	29	6	0.012	0.113	0.017
.	19.01.16-04.29.03-1-429328	143	7	7	2	0	1	671	6	6	0	0	NA	NA	NA	60	55	249	248	371	217	125	329	11	16	0	0.044	0.065	0
.	19.01.16-04.29.12-1-429332	208	15	15	4	0	4	671	13	13	0	0	NA	NA	NA	53	45	252	242	364	225	122	324	10	25	12	0.04	0.103	0.033
.	19.01.16-04.29.14-1-429333	99	17	17	3	0	3	665	14	14	0	0	NA	NA	NA	33	47	248	252	360	220	125	320	16	22	5	0.065	0.087	0.014
.	19.01.16-04.29.14-1-429334	89	3	3	0	0	0	651	2	2	0	0	NA	NA	NA	31	34	245	247	355	216	123	312	2	2	2	0.008	0.008	0.006
.	19.01.16-04.29.21-1-429336	61	2	2	0	0	0	646	1	1	0	0	NA	NA	NA	22	23	245	242	349	217	118	311	2	2	0	0.008	0.008	0
.	19.01.16-04.29.25-1-429352	116	8	8	3	0	3	659	7	7	0	0	NA	NA	NA	35	39	244	249	359	215	124	320	2	12	5	0.008	0.048	0.014
.	19.01.16-04.29.25-1-429353	56	2	2	0	0	0	50	1	1	0	0	NA	NA	NA	20	14	238	240	349	16	9	25	1	3	0	0.004	0.012	0
.	19.01.16-04.29.27-1-429354	147	8	8	3	0	2	665	7	7	0	0	NA	NA	NA	37	47	249	248	363	218	126	321	14	15	5	0.056	0.06	0.014
.	19.01.16-04.29.29-1-429355	210	14	14	5	0	2	671	12	12	0	0	NA	NA	NA	58	56	251	249	369	219	123	329	13	35	14	0.052	0.141	0.038
.	19.01.16-04.29.30-1-429357	148	15	15	2	0	1	657	14	14	0	0	NA	NA	NA	44	41	249	246	359	219	123	315	14	20	10	0.056	0.081	0.028
.	19.01.16-04.29.31-1-429359	123	8	8	1	0	1	649	5	5	0	0	NA	NA	NA	35	33	242	250	354	213	124	312	7	10	7	0.029	0.04	0.02
.	19.01.16-04.29.35-1-429364	36	1	1	1	0	1	0	0	0	0	0	NA	NA	NA	10	13	238	239	349	0	0	0	0	0	1	0	0	0.003
.	19.01.16-04.29.39-1-429368	209	11	11	4	0	4	668	10	10	0	0	NA	NA	NA	61	50	248	252	363	220	126	322	9	16	10	0.036	0.063	0.028
.	19.01.16-04.29.42-1-429372	31	1	1	0	0	0	0	0	0	0	0	NA	NA	NA	11	11	239	242	343	0	0	0	0	0	0	0	0	0
.	19.01.16-04.29.42-1-429373	94	5	5	2	0	1	667	4	4	0	0	NA	NA	NA	22	35	246	246	356	222	123	322	7	7	10	0.028	0.028	0.028
.	19.01.16-04.29.44-1-429374	59	2	2	1	0	0	641	1	1	0	0	NA	NA	NA	26	23	245	243	348	216	119	306	1	3	0	0.004	0.012	0
.	19.01.16-04.29.48-1-429378	87	3	3	3	0	3	646	2	2	0	0	NA	NA	NA	23	29	245	247	350	218	123	305	5	2	3	0.02	0.008	0.009
.	19.01.16-04.29.48-1-429380	214	16	16	4	0	3	675	15	15	0	0	NA	NA	NA	76	65	253	255	370	223	128	324	6	48	8	0.024	0.188	0.022
.	19.01.16-04.29.51-1-429381	63	2	2	1	0	1	644	1	1	0	0	NA	NA	NA	21	25	242	245	351	213	123	308	4	0	2	0.017	0	0.006
.	19.01.16-04.29.58-1-429389	34	1	1	1	0	1	0	0	0	0	0	NA	NA	NA	8	7	240	237	343	0	0	0	0	2	0	0	0.008	0
.	19.01.16-04.29.58-1-429390	33	1	1	1	0	1	0	0	0	0	0	NA	NA	NA	4	9	238	241	343	0	0	0	0	0	0	0	0	0
.	19.01.16-04.29.59-1-429391	36	1	1	1	0	1	0	0	0	0	0	NA	NA	NA	13	12	239	241	345	0	0	0	0	0	1	0	0	0.003
.	19.01.16-04.30.00-1-429392	146	8	8	4	0	3	678	6	6	0	0	NA	NA	NA	43	57	260	246	364	232	124	322	6	17	8	0.023	0.069	0.022
.	19.01.16-04.30.00-1-429393	95	7	7	2	0	2	656	5	5	0	0	NA	NA	NA	33	39	247	252	353	215	129	312	7	25	6	0.028	0.099	0.017
.	19.01.16-04.30.00-1-429394	204	18	18	7	0	6	696	17	17	0	0	NA	NA	NA	61	80	258	257	378	226	130	340	11	53	11	0.043	0.206	0.029
.	19.01.16-04.30.02-1-429399	185	31	31	5	0	5	665	28	28	0	0	NA	NA	NA	56	49	248	250	364	220	126	319	29	54	30	0.117	0.216	0.082
.	19.01.16-04.30.04-1-429400	61	2	2	0	0	0	648	0	0	0	0	NA	NA	NA	21	27	241	246	353	215	119	314	4	2	0	0.017	0.008	0
.	19.01.16-04.30.05-1-429401	238	21	21	8	0	6	682	20	20	0	0	NA	NA	NA	69	64	256	254	367	227	132	323	31	31	28	0.121	0.122	0.076
.	19.01.16-04.30.05-1-429402	33	1	1	0	0	0	0	0	0	0	0	NA	NA	NA	7	10	240	239	344	0	0	0	3	0	0	0.012	0	0
.	19.01.16-04.30.08-1-429403	34	1	1	0	0	0	0	0	0	0	0	NA	NA	NA	6	8	236	240	345	0	0	0	0	0	3	0	0	0.009
.	19.01.16-04.30.11-1-429408	86	3	3	1	0	1	653	2	2	0	0	NA	NA	NA	31	28	241	246	354	213	123	317	4	0	6	0.017	0	0.017
.	19.01.16-04.30.17-1-429409	32	1	1	0	0	0	0	0	0	0	0	NA	NA	NA	10	7	238	239	343	0	0	0	0	0	0	0	0	0
.	19.01.16-04.30.20-1-429414	63	4	4	0	0	0	647	3	3	0	0	NA	NA	NA	30	38	248	249	354	217	119	311	0	5	1	0	0.02	0.003
.	19.01.16-04.30.20-1-429415	86	3	3	0	0	0	649	2	2	0	0	NA	NA	NA	29	29	243	247	352	215	122	312	3	0	4	0.012	0	0.011
.	19.01.16-04.30.20-1-429416	112	7	7	1	0	1	641	6	6	0	0	NA	NA	NA	30	22	240	247	348	214	121	306	4	5	7	0.017	0.02	0.02
.	19.01.16-04.30.22-1-429432	176	16	16	1	0	1	663	14	14	0	0	NA	NA	NA	53	54	252	257	358	217	130	316	11	20	20	0.044	0.078	0.056
.	19.01.16-04.30.26-1-429433	92	14	14	3	0	2	645	11	11	0	0	NA	NA	NA	35	31	246	242	356	215	119	311	20	28	0	0.081	0.116	0
.	19.01.16-04.30.36-1-429442	59	2	2	0	0	0	643	1	1	0	0	NA	NA	NA	15	23	244	242	350	217	119	307	0	0	4	0	0	0.011
.	19.01.16-04.30.36-1-429443	97	6	6	1	0	1	668	5	5	0	0	NA	NA	NA	31	42	247	247	361	220	124	324	12	7	10	0.049	0.028	0.028
.	19.01.16-04.30.37-1-429445	64	2	2	1	0	1	292	0	0	0	0	NA	NA	NA	23	15	243	239	346	94	66	132	1	0	2	0.004	0	0.006
.	19.01.16-04.30.43-1-429450	116	9	9	4	0	4	670	7	7	0	0	NA	NA	NA	36	46	255	244	360	225	124	321	11	12	2	0.043	0.049	0.006
.	19.01.16-04.30.47-1-429454	38	1	1	1	0	1	0	0	0	0	0	NA	NA	NA	11	17	240	241	349	0	0	0	0	1	0	0	0.004	0
.	19.01.16-04.30.49-1-429456	59	3	3	0	0	0	640	2	2	0	0	NA	NA	NA	22	16	242	241	346	216	119	305	11	3	0	0.045	0.012	0
.	19.01.16-04.30.49-1-429457	95	4	4	2	0	2	638	3	3	0	0	NA	NA	NA	27	23	238	241	357	208	119	311	17	2	0	0.071	0.008	0
.	19.01.16-04.30.52-1-429458	66	3	3	0	0	0	639	1	1	0	0	NA	NA	NA	36	26	240	245	354	207	121	311	10	0	0	0.042	0	0
.	19.01.16-04.30.55-1-429459	211	26	26	8	0	8	686	22	22	0	0	NA	NA	NA	54	69	255	258	369	226	133	327	36	57	14	0.141	0.221	0.038
.	19.01.16-04.30.55-1-429460	151	9	9	2	0	2	656	7	7	0	0	NA	NA	NA	37	35	243	248	357	217	126	313	2	16	11	0.008	0.065	0.031
.	19.01.16-04.30.57-1-429461	205	18	18	5	0	5	686	17	17	0	0	NA	NA	NA	61	70	254	251	378	225	125	336	18	38	8	0.071	0.151	0.021
.	19.01.16-04.30.57-1-429462	33	1	1	1	0	1	0	0	0	0	0	NA	NA	NA	7	8	240	238	343	0	0	0	0	0	0	0	0	0
.	19.01.16-04.30.59-1-429463	115	7	7	1	0	1	663	6	6	0	0	NA	NA	NA	35	41	244	248	362	216	126	321	14	7	5	0.057	0.028	0.014
.	19.01.16-04.31.05-1-429484	207	25	25	8	0	5	674	21	21	0	0	NA	NA	NA	62	55	251	257	360	220	134	320	34	57	23	0.135	0.222	0.064
.	19.01.16-04.31.07-1-429485	87	9	9	6	0	5	646	7	7	0	0	NA	NA	NA	23	24	242	241	354	216	119	311	8	10	13	0.033	0.041	0.037
.	19.01.16-04.31.07-1-429486	89	4	4	0	0	0	640	2	2	0	0	NA	NA	NA	19	13	239	239	348	214	116	310	0	10	6	0	0.042	0.017
.	19.01.16-04.31.07-1-429487	378	29	29	7	0	4	728	28	28	0	0	NA	NA	NA	96	104	258	267	392	228	143	357	57	70	5	0.221	0.262	0.013
.	19.01.16-04.31.15-1-429511	90	3	3	0	0	0	658	2	2	0	0	NA	NA	NA	34	37	249	247	354	222	122	314	0	8	0	0	0.032	0
.	19.01.16-04.31.19-1-429512	33	1	1	0	0	0	0	0	0	0	0	NA	NA	NA	8	14	240	240	347	0	0	0	0	3	0	0	0.012	0
.	19.01.16-04.31.22-1-429528	98	4	4	1	0	1	648	3	3	0	0	NA	NA	NA	33	35	246	247	355	215	122	311	3	12	0	0.012	0.049	0
.	19.01.16-04.31.24-1-429529	35	1	1	0	0	0	0	0	0	0	0	NA	NA	NA	12	11	240	238	346	0	0	0	2	0	0	0.008	0	0
.	19.01.16-04.31.27-1-429531	35	1	1	0	0	0	0	0	0	0	0	NA	NA	NA	9	12	241	237	347	0	0	0	0	1	0	0	0.004	0
.	19.01.16-04.31.27-1-429532	33	1	1	0	0	0	0	0	0	0	0	NA	NA	NA	8	8	237	237	347	0	0	0	0	0	0	0	0	0
.	19.01.16-04.31.29-1-429533	37	1	1	0	0	0	0	0	0	0	0	NA	NA	NA	10	7	238	238	344	0	0	0	0	0	0	0	0	0
.	19.01.16-04.31.30-1-429535	121	13	13	4	0	3	664	10	10	0	0	NA	NA	NA	31	40	250	248	355	223	123	318	12	19	1	0.048	0.077	0.003
.	19.01.16-04.31.30-1-429537	59	2	2	0	0	0	644	1	1	0	0	NA	NA	NA	20	21	243	242	349	214	120	310	3	0	2	0.012	0	0.006
.	19.01.16-04.31.31-1-429538	61	2	2	0	0	0	642	1	1	0	0	NA	NA	NA	30	27	246	242	352	217	117	308	0	4	1	0	0.017	0.003
.	19.01.16-04.31.32-1-429540	204	16	16	4	0	3	698	14	14	0	0	NA	NA	NA	53	84	263	259	375	231	134	333	54	28	0	0.205	0.108	0
.	19.01.16-04.31.39-1-429548	88	6	6	1	0	1	648	5	5	0	0	NA	NA	NA	27	25	247	242	349	219	117	312	2	9	2	0.008	0.037	0.006
.	19.01.16-04.31.41-1-429551	32	1	1	0	0	0	0	0	0	0	0	NA	NA	NA	9	5	239	237	342	0	0	0	0	0	0	0	0	0
.	19.01.16-04.31.44-1-429552	68	8	8	3	0	3	639	6	6	0	0	NA	NA	NA	29	25	243	237	358	212	111	316	4	17	4	0.016	0.072	0.011
.	19.01.16-04.31.44-1-429553	124	28	28	6	0	5	657	22	22	0	0	NA	NA	NA	49	42	254	251	350	224	122	311	40	35	10	0.157	0.139	0.029
.	19.01.16-04.31.45-1-429554	93	9	9	2	0	2	652	8	8	0	0	NA	NA	NA	32	36	245	241	363	213	118	321	12	5	0	0.049	0.021	0
.	19.01.16-04.31.51-1-429560	119	12	12	1	0	1	650	10	10	0	0	NA	NA	NA	44	37	248	250	352	218	122	310	7	14	12	0.028	0.056	0.034
.	19.01.16-04.31.58-1-429565	153	10	10	2	0	2	671	8	8	0	0	NA	NA	NA	43	48	252	251	358	227	126	318	21	22	6	0.083	0.088	0.017
.	19.01.16-04.32.00-1-429569	176	13	13	2	0	2	667	12	12	0	0	NA	NA	NA	55	50	253	244	366	226	122	319	18	23	9	0.071	0.094	0.025
.	19.01.16-04.32.03-1-429570	118	12	12	2	0	2	652	9	9	0	0	NA	NA	NA	39	35	247	248	353	217	124	311	13	22	5	0.053	0.089	0.014
.	19.01.16-04.32.04-1-429571	149	21	21	5	0	4	667	18	18	0	0	NA	NA	NA	43	44	251	247	359	220	123	324	34	44	17	0.135	0.178	0.047
.	19.01.16-04.32.05-1-429572	97	4	4	0	0	0	644	2	2	0	0	NA	NA	NA	24	25	246	244	348	214	124	306	0	19	14	0	0.078	0.04
.	19.01.16-04.32.08-1-429573	120	10	10	3	0	3	653	9	9	0	0	NA	NA	NA	48	41	248	250	356	220	124	309	11	16	11	0.044	0.064	0.031
.	19.01.16-04.32.14-1-429577	89	5	5	3	0	2	664	4	4	0	0	NA	NA	NA	26	39	245	248	359	218	125	321	2	5	4	0.008	0.02	0.011
.	19.01.16-04.32.23-1-429597	91	9	9	2	0	1	650	6	6	0	0	NA	NA	NA	32	32	247	247	351	219	119	312	5	20	11	0.02	0.081	0.031
.	19.01.16-04.32.24-1-429598	87	8	8	3	0	1	639	7	7	0	0	NA	NA	NA	28	21	242	241	351	213	119	307	7	12	11	0.029	0.05	0.031
.	19.01.16-04.32.27-1-429599	232	15	15	2	0	2	673	14	14	0	0	NA	NA	NA	71	62	260	251	364	230	124	319	12	16	6	0.046	0.064	0.016
.	19.01.16-04.32.28-1-429600	124	8	8	2	0	2	664	7	7	0	0	NA	NA	NA	34	42	252	245	358	223	124	317	0	19	6	0	0.078	0.017
.	19.01.16-04.32.31-1-429603	94	8	8	2	0	1	648	7	7	0	0	NA	NA	NA	36	26	243	244	352	216	121	311	0	10	14	0	0.041	0.04
.	19.01.16-04.32.32-1-429605	94	9	9	4	0	3	656	7	7	0	0	NA	NA	NA	39	37	250	243	357	220	122	314	0	14	11	0	0.058	0.031
.	19.01.16-04.32.34-1-429608	116	7	7	1	0	1	647	6	6	0	0	NA	NA	NA	36	26	242	244	353	214	120	313	13	5	4	0.054	0.02	0.011
.	19.01.16-04.32.42-1-429617	56	2	2	0	0	0	648	1	1	0	0	NA	NA	NA	19	25	252	242	344	223	121	304	0	3	4	0	0.012	0.012
.	19.01.16-04.32.44-1-429618	86	6	6	5	0	4	650	4	4	0	0	NA	NA	NA	33	32	247	244	354	218	123	309	6	4	9	0.024	0.016	0.025
.	19.01.16-04.32.45-1-429619	172	15	15	2	0	0	663	12	12	0	0	NA	NA	NA	52	49	249	257	356	220	131	312	27	32	9	0.108	0.125	0.025
.	19.01.16-04.32.49-1-429624	152	19	19	3	0	3	672	16	16	0	0	NA	NA	NA	51	55	257	253	358	229	128	315	28	19	21	0.109	0.075	0.059
.	19.01.16-04.32.51-1-429625	149	20	20	4	0	3	660	18	18	0	0	NA	NA	NA	46	41	244	253	357	215	129	316	33	30	6	0.135	0.119	0.017
.	19.01.16-04.32.54-1-429626	137	11	11	5	0	5	651	8	8	0	0	NA	NA	NA	54	34	245	246	356	214	124	313	12	31	2	0.049	0.126	0.006
.	19.01.16-04.32.56-1-429627	308	29	29	13	0	6	696	26	26	0	0	NA	NA	NA	89	80	258	259	376	227	136	333	32	75	23	0.124	0.29	0.061
.	19.01.16-04.32.57-1-429628	115	8	8	3	0	3	668	7	7	0	0	NA	NA	NA	35	49	251	251	360	222	126	320	14	12	2	0.056	0.048	0.006
.	19.01.16-04.32.57-1-429629	147	10	10	3	0	3	679	9	9	0	0	NA	NA	NA	48	57	251	251	368	225	128	326	20	14	13	0.08	0.056	0.035
.	19.01.16-04.33.05-1-429630	64	2	2	1	0	1	648	1	1	0	0	NA	NA	NA	31	34	250	240	357	222	114	312	0	8	8	0	0.033	0.022
.	19.01.16-04.33.16-1-429635	60	2	2	1	0	1	253	1	1	0	0	NA	NA	NA	11	19	243	242	347	83	42	128	0	0	2	0	0	0.006
.	19.01.16-04.33.17-1-429636	156	38	38	11	0	10	655	37	37	0	0	NA	NA	NA	49	38	249	249	353	221	128	306	14	85	22	0.056	0.341	0.062
.	19.01.16-04.33.21-1-429637	148	15	15	4	0	4	654	13	13	0	0	NA	NA	NA	40	38	249	241	361	220	121	313	11	17	16	0.044	0.071	0.044
.	19.01.16-04.33.21-1-429638	33	1	1	0	0	0	0	0	0	0	0	NA	NA	NA	10	7	238	237	345	0	0	0	0	0	0	0	0	0
.	19.01.16-04.33.23-1-429654	33	1	1	0	0	0	0	0	0	0	0	NA	NA	NA	8	8	239	238	344	0	0	0	0	0	0	0	0	0
.	19.01.16-04.33.24-1-429655	88	3	3	0	0	0	659	2	2	0	0	NA	NA	NA	34	49	256	250	356	223	124	312	0	5	2	0	0.02	0.006
.	19.01.16-04.33.26-1-429656	112	4	4	2	0	2	641	2	2	0	0	NA	NA	NA	34	27	244	240	356	211	118	312	0	12	1	0	0.05	0.003
.	19.01.16-04.33.27-1-429657	115	5	5	3	0	3	647	4	4	0	0	NA	NA	NA	48	27	246	243	351	216	122	309	1	0	16	0.004	0	0.046
.	19.01.16-04.33.28-1-429658	93	3	3	1	0	1	646	2	2	0	0	NA	NA	NA	23	24	242	241	354	218	117	311	0	2	3	0	0.008	0.008
.	19.01.16-04.33.31-1-429661	296	21	21	3	0	2	702	18	18	0	0	NA	NA	NA	92	79	261	251	380	230	130	342	20	54	32	0.077	0.215	0.084
.	19.01.16-04.33.40-1-429670	63	2	2	1	0	0	655	1	1	0	0	NA	NA	NA	20	29	247	243	352	221	122	312	0	0	5	0	0	0.014
.	19.01.16-04.33.43-1-429673	91	6	6	1	0	0	638	4	4	0	0	NA	NA	NA	35	15	239	238	351	210	117	311	8	5	3	0.033	0.021	0.009
.	19.01.16-04.33.44-1-429674	150	11	11	4	0	4	668	9	9	0	0	NA	NA	NA	49	47	247	250	363	221	126	321	15	28	9	0.061	0.112	0.025
.	19.01.16-04.33.45-1-429675	122	16	16	6	0	3	656	15	15	0	0	NA	NA	NA	33	32	247	240	358	218	120	318	35	25	13	0.142	0.104	0.036
.	19.01.16-04.33.45-1-429676	156	7	7	4	0	3	668	6	6	0	0	NA	NA	NA	45	42	250	245	360	224	124	320	7	21	6	0.028	0.086	0.017
.	19.01.16-04.33.48-1-429680	65	3	3	1	0	1	645	2	2	0	0	NA	NA	NA	22	24	242	243	352	213	120	312	7	0	4	0.029	0	0.011
.	19.01.16-04.33.54-1-429686	118	5	5	2	0	2	655	4	4	0	0	NA	NA	NA	31	34	251	244	352	225	121	309	5	2	8	0.02	0.008	0.023
.	19.01.16-04.34.00-1-429691	91	3	3	2	0	1	649	2	2	0	0	NA	NA	NA	17	32	246	246	353	216	121	312	0	0	10	0	0	0.028
.	19.01.16-04.34.03-1-429692	131	6	6	4	0	3	658	5	5	0	0	NA	NA	NA	46	40	249	251	353	224	124	310	0	8	7	0	0.032	0.02
.	19.01.16-04.34.07-1-429693	113	11	11	7	0	5	666	8	8	0	0	NA	NA	NA	45	51	247	254	363	220	126	320	5	21	13	0.02	0.083	0.036
.	19.01.16-04.34.12-1-429697	88	3	3	2	0	2	649	2	2	0	0	NA	NA	NA	19	27	243	248	349	218	124	307	0	0	7	0	0	0.02
.	19.01.16-04.34.13-1-429698	113	9	9	4	0	3	650	8	8	0	0	NA	NA	NA	33	29	247	240	355	214	120	316	16	17	12	0.065	0.071	0.034
.	19.01.16-04.34.15-1-429699	66	2	2	1	0	1	552	1	1	0	0	NA	NA	NA	20	14	242	237	348	186	100	266	1	2	0	0.004	0.008	0
.	19.01.16-04.34.15-1-429700	116	8	8	3	0	3	651	6	6	0	0	NA	NA	NA	27	28	243	247	351	218	122	311	0	23	6	0	0.093	0.017
.	19.01.16-04.34.17-1-429701	31	1	1	1	0	1	0	0	0	0	0	NA	NA	NA	7	8	237	239	345	0	0	0	0	0	0	0	0	0
.	19.01.16-04.34.17-1-429702	177	8	8	7	0	3	675	7	7	0	0	NA	NA	NA	56	53	255	250	361	230	129	316	4	25	6	0.016	0.1	0.017
.	19.01.16-04.34.19-1-429703	35	1	1	0	0	0	0	0	0	0	0	NA	NA	NA	13	10	238	239	346	0	0	0	0	0	1	0	0	0.003
.	19.01.16-04.34.22-1-429705	121	10	10	3	0	2	664	8	8	0	0	NA	NA	NA	31	47	254	244	362	222	122	320	4	8	13	0.016	0.033	0.036
.	19.01.16-04.34.22-1-429721	96	3	3	2	0	2	664	2	2	0	0	NA	NA	NA	23	38	247	245	359	222	124	318	14	0	3	0.057	0	0.008
.	19.01.16-04.34.27-1-429722	95	4	4	3	0	1	666	3	3	0	0	NA	NA	NA	31	47	254	248	358	225	126	315	4	4	3	0.016	0.016	0.008
.	19.01.16-04.34.28-1-429723	84	5	5	2	0	2	644	4	4	0	0	NA	NA	NA	30	24	248	241	348	221	117	306	11	12	4	0.044	0.05	0.011
.	19.01.16-04.34.31-1-429726	64	2	2	0	0	0	645	1	1	0	0	NA	NA	NA	23	26	243	240	356	215	118	312	2	0	2	0.008	0	0.006
.	19.01.16-04.34.35-1-429731	98	5	5	1	0	0	642	3	3	0	0	NA	NA	NA	29	23	245	239	352	219	115	308	0	7	7	0	0.029	0.02
.	19.01.16-04.34.39-1-429737	60	2	2	1	0	1	153	1	1	0	0	NA	NA	NA	17	19	245	243	344	58	27	68	0	3	0	0	0.012	0
.	19.01.16-04.34.40-1-429738	32	1	1	0	0	0	0	0	0	0	0	NA	NA	NA	10	7	237	239	344	0	0	0	2	0	0	0.008	0	0
.	19.01.16-04.34.42-1-429740	67	6	6	3	0	3	652	5	5	0	0	NA	NA	NA	29	35	247	248	353	218	121	313	2	3	10	0.008	0.012	0.028
.	19.01.16-04.34.42-1-429741	146	11	11	6	0	4	665	9	9	0	0	NA	NA	NA	44	50	255	252	356	228	124	313	0	25	12	0	0.099	0.034
.	19.01.16-04.34.45-1-429742	149	8	8	1	0	1	666	7	7	0	0	NA	NA	NA	39	45	248	248	362	219	126	321	7	13	3	0.028	0.052	0.008
.	19.01.16-04.34.45-1-429743	202	22	22	7	0	3	681	19	19	0	0	NA	NA	NA	81	72	259	260	366	226	132	323	13	57	19	0.05	0.219	0.052
.	19.01.16-04.34.46-1-429745	174	13	13	4	0	2	665	11	11	0	0	NA	NA	NA	59	51	255	247	362	229	123	313	12	14	6	0.047	0.057	0.017
.	19.01.16-04.34.47-1-429746	122	5	5	1	0	0	665	4	4	0	0	NA	NA	NA	50	46	253	247	359	223	125	317	5	3	10	0.02	0.012	0.028
.	19.01.16-04.34.48-1-429749	170	13	13	1	0	1	682	12	12	0	0	NA	NA	NA	53	60	258	251	364	230	124	328	17	15	3	0.066	0.06	0.008
.	19.01.16-04.34.52-1-429751	62	2	2	0	0	0	651	1	1	0	0	NA	NA	NA	27	35	248	246	354	220	120	311	4	0	1	0.016	0	0.003
.	19.01.16-04.35.02-1-429752	32	1	1	1	0	1	0	0	0	0	0	NA	NA	NA	8	13	240	240	346	0	0	0	2	0	0	0.008	0	0
.	19.01.16-04.35.05-1-429753	124	12	12	4	0	4	655	10	10	0	0	NA	NA	NA	42	38	240	250	361	214	127	314	9	21	12	0.038	0.084	0.033
.	19.01.16-04.35.05-1-429754	118	12	12	3	0	3	666	10	10	0	0	NA	NA	NA	35	51	249	253	362	219	126	321	8	27	4	0.032	0.107	0.011
.	19.01.16-04.35.07-1-429755	124	8	8	3	0	2	653	7	7	0	0	NA	NA	NA	33	33	247	246	353	218	123	312	4	10	9	0.016	0.041	0.025
.	19.01.16-04.35.08-1-429756	57	2	2	0	0	0	642	1	1	0	0	NA	NA	NA	21	20	239	243	351	211	120	311	5	0	0	0.021	0	0
.	19.01.16-04.35.10-1-429760	32	1	1	0	0	0	0	0	0	0	0	NA	NA	NA	8	7	238	238	344	0	0	0	0	0	1	0	0	0.003
.	19.01.16-04.35.11-1-429762	97	4	4	0	0	0	658	2	2	0	0	NA	NA	NA	36	38	251	246	354	222	123	313	3	0	11	0.012	0	0.031
.	19.01.16-04.35.12-1-429763	145	18	18	4	0	2	663	15	15	0	0	NA	NA	NA	54	46	245	245	369	217	119	327	15	34	4	0.061	0.139	0.011
.	19.01.16-04.35.15-1-429764	144	31	31	11	0	6	672	30	30	0	0	NA	NA	NA	51	57	252	249	369	219	125	328	39	43	34	0.155	0.173	0.092
.	19.01.16-04.35.24-1-429780	185	34	34	10	0	7	684	33	33	0	0	NA	NA	NA	65	66	255	257	367	227	131	326	35	62	22	0.137	0.241	0.06
.	19.01.16-04.35.28-1-429781	60	2	2	2	0	2	643	1	1	0	0	NA	NA	NA	22	23	241	244	351	213	123	307	0	0	5	0	0	0.014
.	19.01.16-04.35.28-1-429782	35	1	1	1	0	1	0	0	0	0	0	NA	NA	NA	7	12	239	239	347	0	0	0	2	0	0	0.008	0	0
.	19.01.16-04.35.29-1-429783	144	32	32	4	0	4	658	27	27	0	0	NA	NA	NA	35	46	245	254	360	212	130	316	44	25	25	0.18	0.098	0.069
.	19.01.16-04.35.29-1-429784	61	2	2	1	0	1	632	1	1	0	0	NA	NA	NA	32	15	241	239	348	209	116	307	8	0	0	0.033	0	0
.	19.01.16-04.35.29-1-429785	62	3	3	0	0	0	254	1	1	0	0	NA	NA	NA	11	20	242	244	347	76	44	134	0	0	3	0	0	0.009
.	19.01.16-04.35.31-1-429788	123	8	8	2	0	2	650	7	7	0	0	NA	NA	NA	39	33	247	245	354	216	120	314	7	11	6	0.028	0.045	0.017
.	19.01.16-04.35.40-1-429799	120	9	9	3	0	2	665	7	7	0	0	NA	NA	NA	37	40	246	249	358	216	129	320	8	17	3	0.033	0.068	0.008
.	19.01.16-04.35.44-1-429801	118	5	5	2	0	1	663	4	4	0	0	NA	NA	NA	23	43	247	249	360	219	126	318	0	1	22	0	0.004	0.061
.	19.01.16-04.35.44-1-429802	237	31	31	5	0	2	690	30	30	0	0	NA	NA	NA	69	71	265	252	367	235	129	326	28	72	24	0.106	0.286	0.065
.	19.01.16-04.35.45-1-429803	175	21	21	8	0	6	667	19	19	0	0	NA	NA	NA	54	51	249	253	362	217	129	321	27	36	28	0.108	0.142	0.077
.	19.01.16-04.35.56-1-429812	141	9	9	2	0	2	667	8	8	0	0	NA	NA	NA	41	46	252	251	356	227	126	314	3	15	11	0.012	0.06	0.031
.	19.01.16-04.36.02-1-429816	93	4	4	0	0	0	642	3	3	0	0	NA	NA	NA	29	24	243	245	349	212	120	310	3	5	2	0.012	0.02	0.006
.	19.01.16-04.36.04-1-429817	93	9	9	3	0	3	656	7	7	0	0	NA	NA	NA	34	39	250	249	353	219	124	313	14	8	6	0.056	0.032	0.017
.	19.01.16-04.36.10-1-429818	123	13	13	3	0	3	660	12	12	0	0	NA	NA	NA	42	43	244	254	358	216	128	316	25	18	4	0.102	0.071	0.011
.	19.01.16-04.36.19-1-429822	92	6	6	4	0	3	656	5	5	0	0	NA	NA	NA	32	32	246	247	352	217	123	316	13	5	0	0.053	0.02	0
.	19.01.16-04.36.20-1-429823	39	1	1	1	0	1	0	0	0	0	0	NA	NA	NA	11	9	237	237	348	0	0	0	0	0	0	0	0	0
.	19.01.16-04.36.22-1-429824	242	27	27	2	0	2	690	26	26	0	0	NA	NA	NA	72	71	258	254	372	230	130	330	11	72	18	0.043	0.283	0.048
.	19.01.16-04.36.22-1-429825	147	11	11	3	0	0	665	9	9	0	0	NA	NA	NA	39	41	248	246	360	223	121	321	15	10	15	0.06	0.041	0.042
.	19.01.16-04.36.26-1-429845	94	3	3	1	0	1	652	2	2	0	0	NA	NA	NA	31	35	251	246	351	221	122	309	6	4	0	0.024	0.016	0
.	19.01.16-04.36.26-1-429847	354	24	24	11	0	9	707	22	22	0	0	NA	NA	NA	99	94	263	263	381	236	134	337	37	54	27	0.141	0.205	0.071
.	19.01.16-04.36.29-1-429848	117	8	8	3	0	2	651	7	7	0	0	NA	NA	NA	42	43	247	249	360	215	125	311	8	17	20	0.032	0.068	0.056
.	19.01.16-04.36.40-1-429860	118	26	26	9	0	6	647	23	23	0	0	NA	NA	NA	42	30	245	244	354	214	119	314	30	38	22	0.122	0.156	0.062
.	19.01.16-04.36.45-1-429862	33	1	1	0	0	0	0	0	0	0	0	NA	NA	NA	17	12	242	238	345	0	0	0	0	0	0	0	0	0
.	19.01.16-04.36.45-1-429863	61	3	3	1	0	1	652	2	2	0	0	NA	NA	NA	26	33	244	246	356	216	122	314	10	4	5	0.041	0.016	0.014
.	19.01.16-04.36.46-1-429865	90	6	6	2	0	2	658	5	5	0	0	NA	NA	NA	32	33	245	246	355	218	121	319	5	11	4	0.02	0.045	0.011
.	19.01.16-04.36.47-1-429867	116	9	9	1	0	1	658	8	8	0	0	NA	NA	NA	33	39	246	249	357	219	125	314	6	16	9	0.024	0.064	0.025
.	19.01.16-04.36.48-1-429869	122	16	16	5	0	4	649	14	14	0	0	NA	NA	NA	41	38	249	243	359	215	117	317	9	10	8	0.036	0.041	0.022
.	19.01.16-04.36.52-1-429872	92	3	3	1	0	1	644	2	2	0	0	NA	NA	NA	28	28	243	246	352	213	121	310	7	0	3	0.029	0	0.009
.	19.01.16-04.37.13-1-429876	93	9	9	4	0	3	646	6	6	0	0	NA	NA	NA	31	32	246	245	354	216	119	311	12	9	0	0.049	0.037	0
.	19.01.16-04.37.14-1-429877	146	8	8	2	0	2	672	7	7	0	0	NA	NA	NA	57	53	251	244	371	222	123	327	7	16	0	0.028	0.066	0
.	19.01.16-04.37.15-1-429878	57	2	2	2	0	2	49	0	0	0	0	NA	NA	NA	11	14	239	240	348	15	11	23	2	1	0	0.008	0.004	0
.	19.01.16-04.37.21-1-429879	152	5	5	2	0	2	660	4	4	0	0	NA	NA	NA	61	48	251	248	362	223	123	314	0	19	2	0	0.077	0.006
.	19.01.16-04.37.23-1-429895	88	3	3	1	0	1	653	1	1	0	0	NA	NA	NA	44	47	254	247	359	224	119	310	2	0	4	0.008	0	0.011
.	19.01.16-04.37.24-1-429896	62	3	3	2	0	2	636	2	2	0	0	NA	NA	NA	28	21	244	241	349	217	119	300	1	0	3	0.004	0	0.009
.	19.01.16-04.37.28-1-429897	67	2	2	1	0	1	629	1	1	0	0	NA	NA	NA	33	14	238	242	347	209	114	306	2	6	0	0.008	0.025	0
.	19.01.16-04.37.32-1-429901	92	8	8	1	0	1	641	7	7	0	0	NA	NA	NA	33	29	245	240	357	216	115	310	8	3	10	0.033	0.012	0.028
.	19.01.16-04.37.36-1-429906	145	13	13	7	0	6	668	10	10	0	0	NA	NA	NA	41	53	246	249	371	214	126	328	14	21	17	0.057	0.084	0.046
.	19.01.16-04.37.36-1-429907	119	12	12	3	0	2	660	9	9	0	0	NA	NA	NA	24	40	249	247	357	220	124	316	2	10	20	0.008	0.04	0.056
.	19.01.16-04.37.38-1-429910	62	2	2	0	0	0	252	1	1	0	0	NA	NA	NA	17	24	246	240	351	92	47	113	0	0	2	0	0	0.006
.	19.01.16-04.37.39-1-429912	63	2	2	0	0	0	304	1	1	0	0	NA	NA	NA	12	14	242	241	344	101	54	149	0	1	2	0	0.004	0.006
.	19.01.16-04.37.40-1-429915	124	9	9	1	0	1	661	8	8	0	0	NA	NA	NA	53	47	251	251	358	224	124	313	9	27	7	0.036	0.108	0.02
.	19.01.16-04.37.40-1-429916	142	11	11	2	0	1	646	10	10	0	0	NA	NA	NA	40	25	243	245	350	216	121	309	20	10	7	0.082	0.041	0.02
.	19.01.16-04.37.43-1-429918	61	5	5	0	0	0	633	4	4	0	0	NA	NA	NA	33	23	244	245	347	212	120	301	0	14	4	0	0.057	0.012
.	19.01.16-04.37.49-1-429923	175	9	9	2	0	2	667	6	6	0	0	NA	NA	NA	67	54	249	249	369	221	123	323	6	21	1	0.024	0.084	0.003
.	19.01.16-04.37.50-1-429924	92	4	4	2	0	2	639	2	2	0	0	NA	NA	NA	41	33	244	244	358	208	120	311	0	4	6	0	0.016	0.017
.	19.01.16-04.37.51-1-429925	125	6	6	2	0	1	662	4	4	0	0	NA	NA	NA	36	49	250	252	360	224	127	311	7	1	11	0.028	0.004	0.031
.	19.01.16-04.38.00-1-429930	89	4	4	2	0	2	647	3	3	0	0	NA	NA	NA	20	33	245	248	353	218	121	308	0	5	9	0	0.02	0.025
.	19.01.16-04.38.00-1-429931	146	16	16	9	0	7	657	13	13	0	0	NA	NA	NA	42	42	247	248	360	214	125	318	28	34	5	0.113	0.137	0.014
.	19.01.16-04.38.04-1-429935	117	13	13	3	0	3	668	10	10	0	0	NA	NA	NA	33	43	250	243	363	223	121	324	18	20	3	0.072	0.082	0.008
.	19.01.16-04.38.06-1-429937	177	9	9	4	0	4	659	8	8	0	0	NA	NA	NA	59	48	247	254	360	215	126	318	8	17	20	0.032	0.067	0.056
.	19.01.16-04.38.06-1-429938	119	8	8	2	0	1	638	7	7	0	0	NA	NA	NA	37	21	245	240	349	213	117	308	12	13	0	0.049	0.054	0
.	19.01.16-04.38.07-1-429939	63	3	3	0	0	0	650	2	2	0	0	NA	NA	NA	23	30	241	246	356	213	123	314	0	0	9	0	0	0.025
.	19.01.16-04.38.12-1-429943	114	5	5	1	0	1	650	4	4	0	0	NA	NA	NA	32	28	244	246	351	215	123	312	2	22	0	0.008	0.089	0
.	19.01.16-04.38.13-1-429944	88	5	5	2	0	2	646	4	4	0	0	NA	NA	NA	35	33	245	247	354	218	122	306	6	4	1	0.024	0.016	0.003
.	19.01.16-04.38.18-1-429947	37	1	1	0	0	0	0	0	0	0	0	NA	NA	NA	13	6	237	238	344	0	0	0	0	2	0	0	0.008	0
.	19.01.16-04.38.22-1-429948	212	16	16	3	0	2	698	13	13	0	0	NA	NA	NA	61	77	255	261	374	230	134	334	10	47	15	0.039	0.18	0.04
.	19.01.16-04.38.24-1-429964	119	5	5	2	0	2	656	4	4	0	0	NA	NA	NA	30	29	244	243	355	218	120	318	0	7	9	0	0.029	0.025
.	19.01.16-04.38.27-1-429965	62	2	2	0	0	0	300	1	1	0	0	NA	NA	NA	14	18	242	239	350	103	59	138	0	3	2	0	0.013	0.006
.	19.01.16-04.38.30-1-429966	145	20	20	6	0	1	672	17	17	0	0	NA	NA	NA	51	59	262	251	359	228	127	317	43	31	24	0.164	0.124	0.067
.	19.01.16-04.38.30-1-429968	123	10	10	2	0	2	644	8	8	0	0	NA	NA	NA	51	38	247	247	357	208	124	312	10	20	6	0.04	0.081	0.017
.	19.01.16-04.38.30-1-429970	60	5	5	2	0	2	636	4	4	0	0	NA	NA	NA	30	17	240	243	347	212	118	306	10	6	0	0.042	0.025	0
.	19.01.16-04.38.30-1-429971	234	23	23	7	0	5	683	21	21	0	0	NA	NA	NA	61	68	260	255	366	230	132	321	23	44	30	0.088	0.173	0.082
.	19.01.16-04.38.32-1-429972	64	3	3	1	0	1	498	2	2	0	0	NA	NA	NA	17	17	241	240	349	162	94	242	4	6	0	0.017	0.025	0
.	19.01.16-04.38.39-1-429981	120	6	6	3	0	3	656	5	5	0	0	NA	NA	NA	50	38	248	247	356	219	121	316	17	6	3	0.069	0.024	0.008
.	19.01.16-04.38.42-1-429984	33	1	1	0	0	0	0	0	0	0	0	NA	NA	NA	10	9	238	240	344	0	0	0	0	0	0	0	0	0
.	19.01.16-04.38.44-1-429985	82	4	4	0	0	0	651	3	3	0	0	NA	NA	NA	27	29	250	243	349	221	121	309	0	6	5	0	0.025	0.014
.	19.01.16-04.38.46-1-429987	37	1	1	0	0	0	0	0	0	0	0	NA	NA	NA	10	15	243	240	345	0	0	0	0	0	0	0	0	0
.	19.01.16-04.38.47-1-429990	63	3	3	1	0	1	461	1	1	0	0	NA	NA	NA	18	11	238	240	346	159	78	224	5	5	0	0.021	0.021	0
.	19.01.16-04.38.48-1-429991	63	4	4	2	0	2	639	3	3	0	0	NA	NA	NA	30	16	243	241	345	213	118	308	7	0	9	0.029	0	0.026
.	19.01.16-04.38.53-1-429993	124	4	4	1	0	1	667	1	1	0	0	NA	NA	NA	41	47	247	249	364	218	126	323	0	6	4	0	0.024	0.011
.	19.01.16-04.38.57-1-429995	87	4	4	3	0	2	650	3	3	0	0	NA	NA	NA	24	27	243	244	353	218	123	309	3	7	8	0.012	0.029	0.023
.	19.01.16-04.38.58-1-429996	118	27	27	13	0	9	662	23	23	0	0	NA	NA	NA	30	36	246	245	358	219	123	320	39	82	19	0.159	0.335	0.053
.	19.01.16-04.38.59-1-429997	96	4	4	2	0	1	654	3	3	0	0	NA	NA	NA	39	41	251	248	355	219	124	311	6	0	8	0.024	0	0.023
.	19.01.16-04.39.01-1-429998	169	24	24	6	0	5	671	21	21	0	0	NA	NA	NA	57	59	254	251	367	220	129	322	55	17	23	0.217	0.068	0.063
.	19.01.16-04.39.08-1-429999	35	1	1	0	0	0	0	0	0	0	0	NA	NA	NA	12	13	237	240	349	0	0	0	0	0	2	0	0	0.006
.	19.01.16-04.39.09-1-430000	64	2	2	2	0	2	639	1	1	0	0	NA	NA	NA	18	16	242	240	347	215	121	303	0	2	0	0	0.008	0
.	19.01.16-04.39.11-1-430004	61	4	4	0	0	0	643	3	3	0	0	NA	NA	NA	21	18	241	239	351	210	121	312	5	4	5	0.021	0.017	0.014
.	19.01.16-04.39.14-1-430005	67	2	2	0	0	0	653	1	1	0	0	NA	NA	NA	24	27	245	244	351	217	120	316	4	0	7	0.016	0	0.02
.	19.01.16-04.39.16-1-430006	156	17	17	8	0	5	666	13	13	0	0	NA	NA	NA	52	44	245	250	362	215	128	323	40	26	22	0.163	0.104	0.061
.	19.01.16-04.39.19-1-430007	98	4	4	2	0	2	657	3	3	0	0	NA	NA	NA	37	39	246	247	359	216	123	318	6	7	2	0.024	0.028	0.006
.	19.01.16-04.39.20-1-430008	61	2	2	1	0	1	256	1	1	0	0	NA	NA	NA	16	17	241	241	348	82	42	132	3	0	0	0.012	0	0
.	19.01.16-04.39.22-1-430010	209	35	35	11	0	9	671	33	33	0	0	NA	NA	NA	65	61	253	257	364	220	131	320	59	72	23	0.233	0.28	0.063
.	19.01.16-04.39.30-1-430027	95	6	6	2	0	2	652	2	2	0	0	NA	NA	NA	32	32	242	247	356	215	122	315	4	14	12	0.017	0.057	0.034
.	19.01.16-04.39.30-1-430028	68	8	8	5	0	3	656	7	7	0	0	NA	NA	NA	25	37	248	242	360	221	116	319	12	7	16	0.048	0.029	0.044
.	19.01.16-04.39.32-1-430030	126	15	15	5	0	4	654	14	14	0	0	NA	NA	NA	47	38	247	247	357	211	124	319	16	18	5	0.065	0.073	0.014
.	19.01.16-04.39.36-1-430036	207	9	9	4	0	4	677	8	8	0	0	NA	NA	NA	79	61	245	257	372	220	135	322	7	19	6	0.029	0.074	0.016
.	19.01.16-04.39.44-1-430042	90	3	3	1	0	1	653	2	2	0	0	NA	NA	NA	33	37	245	248	357	218	121	314	3	3	5	0.012	0.012	0.014
.	19.01.16-04.39.46-1-430044	35	1	1	0	0	0	0	0	0	0	0	NA	NA	NA	7	9	239	237	346	0	0	0	0	0	6	0	0	0.017
.	19.01.16-04.39.49-1-430048	117	8	8	1	0	0	650	6	6	0	0	NA	NA	NA	41	33	245	246	355	213	123	314	0	13	15	0	0.053	0.042
.	19.01.16-04.39.50-1-430049	142	17	17	4	0	3	666	14	14	0	0	NA	NA	NA	35	49	252	251	359	222	126	318	18	25	2	0.071	0.1	0.006
.	19.01.16-04.39.52-1-430050	87	8	8	4	0	2	652	7	7	0	0	NA	NA	NA	33	26	243	242	354	217	120	315	5	6	16	0.021	0.025	0.045
.	19.01.16-04.39.55-1-430051	32	1	1	0	0	0	0	0	0	0	0	NA	NA	NA	7	12	237	239	349	0	0	0	0	0	0	0	0	0
.	19.01.16-04.39.57-1-430052	124	5	5	2	0	1	670	4	4	0	0	NA	NA	NA	49	51	252	248	364	222	127	321	5	5	8	0.02	0.02	0.022
.	19.01.16-04.40.00-1-430057	97	12	12	2	0	2	644	10	10	0	0	NA	NA	NA	32	31	247	241	356	213	118	313	14	23	3	0.057	0.095	0.008
.	19.01.16-04.40.00-1-430058	34	1	1	1	0	1	0	0	0	0	0	NA	NA	NA	6	8	237	239	345	0	0	0	0	0	0	0	0	0
.	19.01.16-04.40.00-1-430059	180	14	14	3	0	2	684	12	12	0	0	NA	NA	NA	61	67	258	256	366	226	134	324	9	28	12	0.035	0.109	0.033
.	19.01.16-04.40.03-1-430067	96	7	7	3	0	3	661	6	6	0	0	NA	NA	NA	33	45	248	251	359	218	126	317	3	4	5	0.012	0.016	0.014
.	19.01.16-04.40.13-1-430072	62	2	2	0	0	0	644	1	1	0	0	NA	NA	NA	16	24	244	244	349	215	120	309	1	0	1	0.004	0	0.003
.	19.01.16-04.40.15-1-430073	116	7	7	3	0	1	661	6	6	0	0	NA	NA	NA	31	40	250	247	356	223	123	315	4	11	10	0.016	0.045	0.028
.	19.01.16-04.40.17-1-430074	65	3	3	1	0	1	650	2	2	0	0	NA	NA	NA	14	23	241	241	354	215	119	316	0	3	7	0	0.012	0.02
.	19.01.16-04.40.17-1-430075	155	13	13	5	0	5	662	11	11	0	0	NA	NA	NA	45	41	248	242	364	222	116	324	12	34	10	0.048	0.14	0.027
.	19.01.16-04.40.20-1-430080	119	5	5	1	0	0	660	3	3	0	0	NA	NA	NA	43	42	246	251	358	218	126	316	3	5	4	0.012	0.02	0.011
.	19.01.16-04.40.23-1-430081	172	23	23	9	0	7	664	20	20	0	0	NA	NA	NA	52	48	248	248	365	224	125	315	22	46	33	0.089	0.185	0.09
.	19.01.16-04.40.27-1-430097	92	4	4	0	0	0	643	2	2	0	0	NA	NA	NA	27	22	240	243	352	214	118	311	7	3	1	0.029	0.012	0.003
.	19.01.16-04.40.27-1-430098	35	1	1	1	0	1	0	0	0	0	0	NA	NA	NA	5	6	238	236	345	0	0	0	0	0	1	0	0	0.003
.	19.01.16-04.40.31-1-430100	64	4	4	1	0	1	650	3	3	0	0	NA	NA	NA	23	34	246	248	353	216	124	310	0	0	14	0	0	0.04
.	19.01.16-04.40.33-1-430104	65	9	9	3	0	3	643	8	8	0	0	NA	NA	NA	28	19	244	238	350	218	120	305	11	12	3	0.045	0.05	0.009
.	19.01.16-04.40.33-1-430105	177	19	19	7	0	5	670	18	18	0	0	NA	NA	NA	67	53	247	254	365	217	131	322	17	53	14	0.069	0.209	0.038
.	19.01.16-04.40.36-1-430110	56	2	2	1	0	1	646	1	1	0	0	NA	NA	NA	21	22	244	241	350	215	121	310	3	0	3	0.012	0	0.009
.	19.01.16-04.40.40-1-430115	93	5	5	0	0	0	647	4	4	0	0	NA	NA	NA	28	30	242	247	354	212	121	314	10	0	5	0.041	0	0.014
.	19.01.16-04.40.44-1-430117	67	6	6	2	0	2	643	4	4	0	0	NA	NA	NA	30	21	241	239	354	210	116	317	0	2	24	0	0.008	0.068
.	19.01.16-04.40.47-1-430120	115	13	13	4	0	2	656	12	12	0	0	NA	NA	NA	36	41	243	257	354	211	132	313	11	24	10	0.045	0.093	0.028
.	19.01.16-04.40.48-1-430122	123	19	19	7	0	5	669	17	17	0	0	NA	NA	NA	26	49	250	251	361	221	127	321	10	35	20	0.04	0.139	0.055
.	19.01.16-04.40.51-1-430124	186	13	13	4	0	4	674	11	11	0	0	NA	NA	NA	46	49	248	248	366	220	127	327	13	42	4	0.052	0.169	0.011
.	19.01.16-04.40.52-1-430125	37	1	1	0	0	0	0	0	0	0	0	NA	NA	NA	7	13	237	240	349	0	0	0	0	0	0	0	0	0
.	19.01.16-04.40.56-1-430126	33	1	1	0	0	0	0	0	0	0	0	NA	NA	NA	14	14	242	238	347	0	0	0	0	0	1	0	0	0.003
.	19.01.16-04.40.58-1-430127	35	1	1	0	0	0	0	0	0	0	0	NA	NA	NA	11	7	238	236	346	0	0	0	0	0	0	0	0	0
.	19.01.16-04.40.58-1-430128	65	3	3	0	0	0	635	1	1	0	0	NA	NA	NA	29	23	244	245	347	214	119	302	0	2	5	0	0.008	0.014
.	19.01.16-04.41.01-1-430129	86	3	3	1	0	1	641	2	2	0	0	NA	NA	NA	25	23	246	242	348	217	120	304	3	0	4	0.012	0	0.011
.	19.01.16-04.41.04-1-430130	178	17	17	4	0	2	669	15	15	0	0	NA	NA	NA	43	51	249	254	361	219	132	318	21	25	20	0.084	0.098	0.055
.	19.01.16-04.41.04-1-430131	94	3	3	0	0	0	649	2	2	0	0	NA	NA	NA	43	30	250	240	353	222	117	310	4	3	2	0.016	0.012	0.006
.	19.01.16-04.41.12-1-430135	57	2	2	2	0	2	353	1	1	0	0	NA	NA	NA	16	13	241	241	344	126	64	163	1	1	0	0.004	0.004	0
.	19.01.16-04.41.19-1-430136	125	9	9	3	0	2	661	6	6	0	0	NA	NA	NA	49	43	254	246	356	224	119	318	14	21	0	0.055	0.085	0
.	19.01.16-04.41.19-1-430137	62	3	3	0	0	0	643	2	2	0	0	NA	NA	NA	23	24	242	241	354	212	119	312	11	4	0	0.045	0.017	0
.	19.01.16-04.41.19-1-430138	120	11	11	7	0	6	656	10	10	0	0	NA	NA	NA	35	37	241	250	359	212	127	317	15	35	7	0.062	0.14	0.019
.	19.01.16-04.41.20-1-430139	113	8	8	0	0	0	664	6	6	0	0	NA	NA	NA	41	43	253	248	355	226	123	315	6	6	8	0.024	0.024	0.023
.	19.01.16-04.41.24-1-430155	211	15	15	6	0	5	687	14	14	0	0	NA	NA	NA	65	67	254	255	371	224	132	331	12	39	11	0.047	0.153	0.03
.	19.01.16-04.41.24-1-430156	59	2	2	0	0	0	633	1	1	0	0	NA	NA	NA	28	18	240	244	347	209	121	303	3	0	3	0.012	0	0.009
.	19.01.16-04.41.26-1-430158	93	6	6	1	0	0	653	5	5	0	0	NA	NA	NA	31	32	243	246	356	212	125	316	6	9	3	0.025	0.037	0.008
.	19.01.16-04.41.35-1-430165	148	8	8	3	0	2	672	7	7	0	0	NA	NA	NA	43	45	252	245	361	223	123	326	12	21	14	0.048	0.086	0.039
.	19.01.16-04.41.36-1-430167	60	2	2	0	0	0	304	0	0	0	0	NA	NA	NA	14	23	242	242	352	106	54	144	0	2	0	0	0.008	0
.	19.01.16-04.41.38-1-430170	34	1	1	0	0	0	0	0	0	0	0	NA	NA	NA	12	10	242	237	344	0	0	0	0	0	2	0	0	0.006
.	19.01.16-04.41.40-1-430173	184	23	23	9	0	8	681	18	18	0	0	NA	NA	NA	47	58	254	252	365	224	131	326	39	27	20	0.154	0.107	0.055
.	19.01.16-04.41.41-1-430175	116	11	11	3	0	3	663	9	9	0	0	NA	NA	NA	40	45	247	248	363	217	123	323	14	19	4	0.057	0.077	0.011
.	19.01.16-04.41.41-1-430176	33	1	1	0	0	0	0	0	0	0	0	NA	NA	NA	13	15	238	241	349	0	0	0	0	0	2	0	0	0.006
.	19.01.16-04.41.43-1-430177	113	11	11	3	0	3	654	9	9	0	0	NA	NA	NA	29	32	249	244	352	221	120	313	28	18	8	0.112	0.074	0.023
.	19.01.16-04.41.45-1-430178	118	9	9	2	0	1	660	7	7	0	0	NA	NA	NA	44	37	242	251	357	216	125	319	10	22	1	0.041	0.088	0.003
.	19.01.16-04.41.45-1-430179	152	19	19	5	0	5	650	18	18	0	0	NA	NA	NA	45	34	244	246	357	215	122	313	22	17	21	0.09	0.069	0.059
.	19.01.16-04.41.46-1-430181	57	2	2	0	0	0	51	1	1	0	0	NA	NA	NA	23	16	240	242	347	19	7	25	0	2	1	0	0.008	0.003
.	19.01.16-04.41.52-1-430186	178	19	19	5	0	4	672	17	17	0	0	NA	NA	NA	59	51	252	250	362	224	125	323	28	28	2	0.111	0.112	0.006
.	19.01.16-04.41.57-1-430187	214	23	23	6	0	2	675	22	22	0	0	NA	NA	NA	48	56	258	247	364	231	124	320	47	36	13	0.182	0.146	0.036
.	19.01.16-04.42.01-1-430192	33	1	1	1	0	1	0	0	0	0	0	NA	NA	NA	11	8	238	239	344	0	0	0	3	0	0	0.013	0	0
.	19.01.16-04.42.03-1-430193	93	9	9	2	0	1	650	8	8	0	0	NA	NA	NA	34	34	245	246	356	213	122	315	9	6	11	0.037	0.024	0.031
.	19.01.16-04.42.04-1-430197	118	6	6	0	0	0	660	5	5	0	0	NA	NA	NA	42	37	248	245	357	220	122	318	0	15	7	0	0.061	0.02
.	19.01.16-04.42.11-1-430201	176	16	16	7	0	5	660	15	15	0	0	NA	NA	NA	54	43	245	253	358	214	129	317	21	13	17	0.086	0.051	0.047
.	19.01.16-04.42.14-1-430202	32	1	1	0	0	0	0	0	0	0	0	NA	NA	NA	9	12	239	241	345	0	0	0	1	0	0	0.004	0	0
.	19.01.16-04.42.16-1-430203	152	16	16	7	0	4	662	12	12	0	0	NA	NA	NA	61	47	252	251	357	219	127	316	17	32	7	0.067	0.127	0.02
.	19.01.16-04.42.16-1-430204	93	5	5	2	0	2	648	4	4	0	0	NA	NA	NA	29	26	244	242	353	216	118	314	5	7	1	0.02	0.029	0.003
.	19.01.16-04.42.22-1-430209	35	1	1	1	0	1	0	0	0	0	0	NA	NA	NA	11	11	239	239	346	0	0	0	0	1	0	0	0.004	0
.	19.01.16-04.42.25-1-430225	65	3	3	0	0	0	655	2	2	0	0	NA	NA	NA	14	28	245	246	350	219	125	311	9	2	0	0.037	0.008	0
.	19.01.16-04.42.27-1-430226	34	1	1	1	0	1	0	0	0	0	0	NA	NA	NA	12	17	239	240	351	0	0	0	0	3	0	0	0.012	0
.	19.01.16-04.42.27-1-430227	85	4	4	2	0	1	655	3	3	0	0	NA	NA	NA	24	33	245	247	354	218	124	313	0	4	12	0	0.016	0.034
.	19.01.16-04.42.28-1-430228	242	18	18	4	0	3	686	15	15	0	0	NA	NA	NA	72	61	256	250	368	229	129	328	38	35	9	0.148	0.14	0.024
.	19.01.16-04.42.29-1-430229	117	12	12	4	0	4	652	10	10	0	0	NA	NA	NA	44	44	249	250	358	220	121	311	9	8	26	0.036	0.032	0.073
.	19.01.16-04.42.34-1-430235	145	27	27	5	0	4	673	20	20	0	0	NA	NA	NA	38	53	255	248	363	228	125	320	30	52	27	0.118	0.21	0.074
.	19.01.16-04.42.40-1-430242	148	9	9	2	0	1	654	8	8	0	0	NA	NA	NA	40	37	246	243	361	218	122	314	8	22	9	0.033	0.091	0.025
.	19.01.16-04.42.40-1-430243	66	4	4	0	0	0	655	3	3	0	0	NA	NA	NA	19	25	245	241	352	220	120	315	0	8	2	0	0.033	0.006
.	19.01.16-04.42.43-1-430246	91	5	5	0	0	0	638	3	3	0	0	NA	NA	NA	36	20	240	242	351	211	118	309	7	0	7	0.029	0	0.02
.	19.01.16-04.42.45-1-430247	35	1	1	1	0	1	0	0	0	0	0	NA	NA	NA	11	8	239	237	345	0	0	0	0	0	2	0	0	0.006
.	19.01.16-04.42.47-1-430249	149	28	28	8	0	6	668	25	25	0	0	NA	NA	NA	53	50	251	248	364	224	124	320	28	53	22	0.112	0.214	0.06
.	19.01.16-04.42.48-1-430252	59	2	2	1	0	1	643	1	1	0	0	NA	NA	NA	21	19	242	243	347	209	122	312	8	0	0	0.033	0	0
.	19.01.16-04.42.55-1-430254	91	10	10	2	0	1	648	9	9	0	0	NA	NA	NA	33	32	242	248	355	212	122	314	24	13	2	0.099	0.052	0.006
.	19.01.16-04.42.56-1-430255	94	6	6	0	0	0	643	5	5	0	0	NA	NA	NA	33	31	242	245	357	210	121	312	4	1	1	0.017	0.004	0.003
.	19.01.16-04.43.00-1-430256	59	4	4	0	0	0	651	3	3	0	0	NA	NA	NA	18	33	242	246	358	212	122	317	0	7	2	0	0.028	0.006
.	19.01.16-04.43.03-1-430257	200	24	24	7	0	6	686	23	23	0	0	NA	NA	NA	43	63	255	251	370	227	130	329	26	31	26	0.102	0.124	0.07
.	19.01.16-04.43.03-1-430258	64	3	3	1	0	1	641	1	1	0	0	NA	NA	NA	29	22	243	241	351	214	119	308	0	0	15	0	0	0.043
.	19.01.16-04.43.06-1-430260	89	5	5	1	0	0	638	4	4	0	0	NA	NA	NA	27	23	242	245	349	214	122	302	0	18	0	0	0.073	0
.	19.01.16-04.43.14-1-430264	210	38	38	7	0	5	685	37	37	0	0	NA	NA	NA	57	64	259	251	367	232	127	326	65	52	29	0.251	0.207	0.079
.	19.01.16-04.43.17-1-430265	92	4	4	0	0	0	654	2	2	0	0	NA	NA	NA	39	29	244	240	358	216	119	319	7	3	2	0.029	0.012	0.006
.	19.01.16-04.43.18-1-430266	35	1	1	0	0	0	0	0	0	0	0	NA	NA	NA	9	7	240	239	341	0	0	0	0	0	1	0	0	0.003
.	19.01.16-04.43.18-1-430267	90	3	3	2	0	2	652	2	2	0	0	NA	NA	NA	30	30	248	243	352	222	117	313	0	3	2	0	0.012	0.006
.	19.01.16-04.43.21-1-430268	236	12	12	4	0	3	695	10	10	0	0	NA	NA	NA	74	77	256	260	374	229	135	331	20	30	3	0.078	0.115	0.008
.	19.01.16-04.43.21-1-430269	62	2	2	1	0	1	408	1	1	0	0	NA	NA	NA	14	18	242	238	351	141	68	199	0	0	5	0	0	0.014
.	19.01.16-04.43.23-1-430285	63	3	3	0	0	0	504	2	2	0	0	NA	NA	NA	17	18	243	242	346	169	92	243	2	0	0	0.008	0	0
.	19.01.16-04.43.33-1-430290	92	8	8	3	0	3	640	7	7	0	0	NA	NA	NA	38	22	240	242	353	211	119	310	2	20	10	0.008	0.083	0.028
.	19.01.16-04.43.33-1-430291	127	15	15	7	0	6	669	14	14	0	0	NA	NA	NA	29	53	249	255	362	217	130	322	26	23	5	0.104	0.09	0.014
.	19.01.16-04.43.34-1-430293	55	2	2	1	0	1	649	1	1	0	0	NA	NA	NA	21	25	243	242	353	215	120	314	0	0	4	0	0	0.011
.	19.01.16-04.43.34-1-430294	87	5	5	0	0	0	635	4	4	0	0	NA	NA	NA	34	19	243	243	346	212	120	303	7	3	2	0.029	0.012	0.006
.	19.01.16-04.43.39-1-430299	33	1	1	0	0	0	0	0	0	0	0	NA	NA	NA	7	14	242	237	348	0	0	0	0	0	0	0	0	0
.	19.01.16-04.43.41-1-430303	114	10	10	2	0	2	648	9	9	0	0	NA	NA	NA	32	32	246	247	352	217	121	310	7	20	0	0.028	0.081	0
.	19.01.16-04.43.46-1-430305	65	3	3	0	0	0	649	2	2	0	0	NA	NA	NA	29	30	242	248	353	214	123	312	1	0	5	0.004	0	0.014
.	19.01.16-04.43.48-1-430308	136	10	10	1	0	1	653	7	7	0	0	NA	NA	NA	38	35	246	247	355	217	125	311	12	4	13	0.049	0.016	0.037
.	19.01.16-04.43.51-1-430310	120	13	13	6	0	5	651	9	9	0	0	NA	NA	NA	34	40	249	243	361	214	119	318	12	15	15	0.048	0.062	0.042
.	19.01.16-04.43.51-1-430311	127	15	15	5	0	4	660	14	14	0	0	NA	NA	NA	33	38	250	243	358	224	121	315	14	47	0	0.056	0.193	0
.	19.01.16-04.43.56-1-430312	230	15	15	10	0	8	688	14	14	0	0	NA	NA	NA	64	67	254	255	371	231	129	328	29	47	11	0.114	0.184	0.03
.	19.01.16-04.44.02-1-430318	31	1	1	0	0	0	0	0	0	0	0	NA	NA	NA	8	11	239	240	345	0	0	0	3	0	0	0.013	0	0
.	19.01.16-04.44.04-1-430319	115	9	9	4	0	3	649	8	8	0	0	NA	NA	NA	38	34	243	251	353	211	125	313	11	12	15	0.045	0.048	0.042
.	19.01.16-04.44.05-1-430323	100	9	9	3	0	3	676	7	7	0	0	NA	NA	NA	31	53	249	245	372	220	121	335	7	27	10	0.028	0.11	0.027
.	19.01.16-04.44.07-1-430324	60	2	2	1	0	1	643	1	1	0	0	NA	NA	NA	29	25	243	243	352	217	119	307	3	1	0	0.012	0.004	0
.	19.01.16-04.44.13-1-430328	33	1	1	0	0	0	0	0	0	0	0	NA	NA	NA	7	6	239	238	342	0	0	0	0	0	0	0	0	0
.	19.01.16-04.44.14-1-430329	33	1	1	0	0	0	0	0	0	0	0	NA	NA	NA	8	9	237	242	343	0	0	0	2	0	0	0.008	0	0
.	19.01.16-04.44.15-1-430330	60	2	2	1	0	1	100	1	1	0	0	NA	NA	NA	26	14	241	241	345	28	20	52	0	0	2	0	0	0.006
.	19.01.16-04.44.16-1-430331	124	4	4	1	0	1	658	2	2	0	0	NA	NA	NA	47	46	255	246	358	225	118	315	0	6	1	0	0.024	0.003
.	19.01.16-04.44.18-1-430332	94	8	8	1	0	1	653	7	7	0	0	NA	NA	NA	28	29	240	246	356	216	122	315	2	15	9	0.008	0.061	0.025
.	19.01.16-04.44.21-1-430334	213	12	12	3	0	3	672	11	11	0	0	NA	NA	NA	91	61	253	256	365	221	130	321	8	21	14	0.032	0.082	0.038
.	19.01.16-04.44.24-1-430350	66	3	3	0	0	0	639	2	2	0	0	NA	NA	NA	19	17	242	241	347	215	116	308	0	5	2	0	0.021	0.006
.	19.01.16-04.44.26-1-430351	62	2	2	2	0	2	653	1	1	0	0	NA	NA	NA	25	32	248	246	351	217	123	313	7	0	0	0.028	0	0
.	19.01.16-04.44.26-1-430352	90	6	6	2	0	1	654	5	5	0	0	NA	NA	NA	25	37	253	244	353	223	121	310	0	2	10	0	0.008	0.028
.	19.01.16-04.44.27-1-430353	61	3	3	0	0	0	638	2	2	0	0	NA	NA	NA	26	21	241	240	353	215	113	310	7	0	0	0.029	0	0
.	19.01.16-04.44.30-1-430355	58	2	2	2	0	2	101	0	0	0	0	NA	NA	NA	14	15	238	242	348	29	18	54	3	2	0	0.013	0.008	0
.	19.01.16-04.44.34-1-430360	91	4	4	1	0	1	665	3	3	0	0	NA	NA	NA	30	40	246	250	357	220	126	319	8	6	3	0.033	0.024	0.008
.	19.01.16-04.44.37-1-430364	95	4	4	0	0	0	648	3	3	0	0	NA	NA	NA	33	36	247	249	353	215	126	307	7	10	0	0.028	0.04	0
.	19.01.16-04.44.38-1-430366	63	2	2	2	0	2	299	1	1	0	0	NA	NA	NA	16	21	244	240	350	99	59	141	0	3	0	0	0.012	0
.	19.01.16-04.44.40-1-430369	31	1	1	0	0	0	0	0	0	0	0	NA	NA	NA	6	9	242	238	342	0	0	0	1	0	0	0.004	0	0
.	19.01.16-04.44.41-1-430371	89	3	3	0	0	0	650	2	2	0	0	NA	NA	NA	29	35	242	245	361	214	120	316	0	4	5	0	0.016	0.014
.	19.01.16-04.44.42-1-430372	202	39	39	6	0	4	684	33	33	0	0	NA	NA	NA	65	57	254	256	360	227	134	323	30	66	32	0.118	0.258	0.089
.	19.01.16-04.44.42-1-430373	32	1	1	1	0	1	0	0	0	0	0	NA	NA	NA	9	8	236	238	347	0	0	0	0	0	1	0	0	0.003
.	19.01.16-04.44.44-1-430374	34	1	1	0	0	0	0	0	0	0	0	NA	NA	NA	8	12	239	242	344	0	0	0	4	0	0	0.017	0	0
.	19.01.16-04.44.45-1-430375	120	10	10	1	0	1	660	9	9	0	0	NA	NA	NA	34	37	250	244	356	224	121	315	4	12	5	0.016	0.049	0.014
.	19.01.16-04.44.46-1-430377	142	19	19	6	0	5	662	17	17	0	0	NA	NA	NA	37	39	250	246	356	221	124	317	21	18	15	0.084	0.073	0.042
.	19.01.16-04.44.46-1-430379	121	7	7	1	0	1	663	6	6	0	0	NA	NA	NA	36	42	246	246	363	214	124	325	4	13	0	0.016	0.053	0
.	19.01.16-04.44.49-1-430382	33	1	1	0	0	0	0	0	0	0	0	NA	NA	NA	7	8	238	238	345	0	0	0	0	0	0	0	0	0
.	19.01.16-04.44.52-1-430383	167	22	22	8	0	6	653	19	19	0	0	NA	NA	NA	47	40	244	250	359	214	123	316	19	40	24	0.078	0.16	0.067
.	19.01.16-04.44.52-1-430384	128	14	14	5	0	4	668	11	11	0	0	NA	NA	NA	32	50	253	252	358	225	124	319	0	10	50	0	0.04	0.14
.	19.01.16-04.44.54-1-430385	88	5	5	1	0	1	659	4	4	0	0	NA	NA	NA	34	38	248	249	354	222	125	312	2	9	3	0.008	0.036	0.008
.	19.01.16-04.44.56-1-430386	62	3	3	1	0	1	653	1	1	0	0	NA	NA	NA	16	27	245	244	351	220	120	313	4	0	1	0.016	0	0.003
.	19.01.16-04.45.13-1-430391	127	9	9	2	0	2	674	7	7	0	0	NA	NA	NA	33	53	249	252	365	219	128	327	11	6	4	0.044	0.024	0.011
.	19.01.16-04.45.14-1-430392	31	1	1	0	0	0	0	0	0	0	0	NA	NA	NA	4	16	240	242	347	0	0	0	0	0	0	0	0	0
.	19.01.16-04.45.15-1-430393	155	11	11	3	0	3	668	10	10	0	0	NA	NA	NA	33	44	248	251	358	221	130	317	6	26	9	0.024	0.104	0.025
.	19.01.16-04.45.18-1-430394	61	3	3	0	0	0	639	2	2	0	0	NA	NA	NA	20	14	238	241	348	214	120	305	0	3	6	0	0.012	0.017
.	19.01.16-04.45.20-1-430395	111	9	9	1	0	1	670	8	8	0	0	NA	NA	NA	33	42	242	247	366	218	126	326	5	7	11	0.021	0.028	0.03
.	19.01.16-04.45.21-1-430396	123	7	7	0	0	0	658	6	6	0	0	NA	NA	NA	42	38	249	247	355	222	124	312	14	11	5	0.056	0.045	0.014
.	19.01.16-04.45.25-1-430412	182	41	41	8	0	5	677	35	35	0	0	NA	NA	NA	65	55	251	247	370	224	126	327	46	99	13	0.183	0.401	0.035
.	19.01.16-04.45.29-1-430413	178	14	14	3	0	3	675	12	12	0	0	NA	NA	NA	53	56	248	253	368	221	128	326	25	21	7	0.101	0.083	0.019
.	19.01.16-04.45.33-1-430419	91	5	5	0	0	0	640	4	4	0	0	NA	NA	NA	36	20	242	238	353	216	116	308	8	4	3	0.033	0.017	0.008
.	19.01.16-04.45.36-1-430423	59	2	2	0	0	0	197	1	1	0	0	NA	NA	NA	10	11	239	239	346	56	41	100	0	0	3	0	0	0.009
.	19.01.16-04.45.40-1-430429	305	15	15	2	0	1	721	13	13	0	0	NA	NA	NA	99	108	260	272	389	228	147	346	10	43	4	0.038	0.158	0.01
.	19.01.16-04.45.41-1-430430	155	16	16	7	0	6	663	15	15	0	0	NA	NA	NA	28	45	253	247	358	226	120	317	17	31	16	0.067	0.126	0.045
.	19.01.16-04.45.42-1-430431	119	9	9	1	0	0	663	8	8	0	0	NA	NA	NA	42	48	251	251	359	224	125	314	9	16	0	0.036	0.064	0
.	19.01.16-04.45.44-1-430432	32	1	1	1	0	1	0	0	0	0	0	NA	NA	NA	9	12	238	242	345	0	0	0	0	0	0	0	0	0
.	19.01.16-04.45.46-1-430434	62	2	2	0	0	0	403	1	1	0	0	NA	NA	NA	16	22	241	242	352	138	71	194	3	0	0	0.012	0	0
.	19.01.16-04.45.47-1-430435	66	6	6	0	0	0	633	5	5	0	0	NA	NA	NA	34	19	242	240	350	212	117	304	9	4	4	0.037	0.017	0.011
.	19.01.16-04.45.51-1-430439	31	1	1	0	0	0	0	0	0	0	0	NA	NA	NA	12	7	239	236	345	0	0	0	0	1	0	0	0.004	0
.	19.01.16-04.45.55-1-430440	168	12	12	4	0	4	679	9	9	0	0	NA	NA	NA	50	50	250	251	362	227	129	323	17	11	9	0.068	0.044	0.025
.	19.01.16-04.45.58-1-430441	117	13	13	4	0	3	672	11	11	0	0	NA	NA	NA	26	43	251	251	354	226	129	317	16	21	10	0.064	0.084	0.028
.	19.01.16-04.45.58-1-430442	146	11	11	3	0	3	650	10	10	0	0	NA	NA	NA	53	35	247	241	360	213	120	317	19	19	9	0.077	0.079	0.025
.	19.01.16-04.46.04-1-430447	61	2	2	1	0	1	400	1	1	0	0	NA	NA	NA	12	17	243	240	347	131	74	195	2	0	8	0.008	0	0.023
.	19.01.16-04.46.04-1-430448	148	14	14	3	0	3	664	10	10	0	0	NA	NA	NA	58	51	261	248	355	229	122	313	5	25	6	0.019	0.101	0.017
.	19.01.16-04.46.15-1-430455	178	24	24	10	0	6	663	20	20	0	0	NA	NA	NA	54	46	249	251	359	218	127	318	25	55	16	0.1	0.219	0.045
.	19.01.16-04.46.15-1-430456	34	1	1	1	0	1	0	0	0	0	0	NA	NA	NA	11	17	242	239	349	0	0	0	0	0	1	0	0	0.003
.	19.01.16-04.46.17-1-430457	83	4	4	1	0	1	643	3	3	0	0	NA	NA	NA	27	22	244	241	350	213	119	311	2	5	2	0.008	0.021	0.006
.	19.01.16-04.46.18-1-430458	123	5	5	2	0	1	658	3	3	0	0	NA	NA	NA	44	43	245	249	362	216	121	321	4	4	7	0.016	0.016	0.019
.	19.01.16-04.46.22-1-430459	34	1	1	0	0	0	0	0	0	0	0	NA	NA	NA	5	5	236	237	345	0	0	0	0	0	1	0	0	0.003
.	19.01.16-04.46.23-1-430479	113	12	12	5	0	3	652	11	11	0	0	NA	NA	NA	26	30	242	243	358	215	119	318	11	3	15	0.045	0.012	0.042
.	19.01.16-04.46.24-1-430480	35	1	1	0	0	0	0	0	0	0	0	NA	NA	NA	11	5	237	236	345	0	0	0	0	0	1	0	0	0.003
.	19.01.16-04.46.24-1-430481	151	9	9	2	0	2	666	7	7	0	0	NA	NA	NA	47	51	246	254	364	217	128	321	8	16	15	0.033	0.063	0.041
.	19.01.16-04.46.26-1-430483	141	9	9	0	0	0	664	8	8	0	0	NA	NA	NA	48	41	249	247	358	223	122	319	10	14	6	0.04	0.057	0.017
.	19.01.16-04.46.27-1-430484	33	1	1	1	0	1	0	0	0	0	0	NA	NA	NA	10	18	241	240	350	0	0	0	2	0	0	0.008	0	0
.	19.01.16-04.46.30-1-430486	91	3	3	2	0	2	650	2	2	0	0	NA	NA	NA	39	35	246	250	352	216	121	313	8	3	3	0.033	0.012	0.009
.	19.01.16-04.46.30-1-430487	114	10	10	4	0	2	667	7	7	0	0	NA	NA	NA	37	42	255	243	357	225	122	320	8	46	7	0.031	0.189	0.02
.	19.01.16-04.46.33-1-430491	116	12	12	1	0	1	654	10	10	0	0	NA	NA	NA	30	33	246	251	349	221	123	310	16	25	8	0.065	0.1	0.023
.	19.01.16-04.46.37-1-430496	118	8	8	3	0	3	654	6	6	0	0	NA	NA	NA	39	45	245	248	365	214	118	322	7	8	10	0.029	0.032	0.027
.	19.01.16-04.46.46-1-430501	91	3	3	0	0	0	648	2	2	0	0	NA	NA	NA	30	27	247	242	351	218	119	311	7	0	7	0.028	0	0.02
.	19.01.16-04.46.46-1-430503	187	17	17	0	0	0	673	13	13	0	0	NA	NA	NA	50	53	249	243	374	218	121	334	15	16	22	0.06	0.066	0.059
.	19.01.16-04.46.48-1-430506	268	37	37	6	0	4	693	34	34	0	0	NA	NA	NA	73	74	263	256	368	233	132	328	57	49	24	0.217	0.191	0.065
.	19.01.16-04.46.48-1-430507	60	3	3	0	0	0	640	2	2	0	0	NA	NA	NA	20	20	239	242	352	207	120	313	5	3	5	0.021	0.012	0.014
.	19.01.16-04.46.55-1-430510	60	3	3	1	0	1	640	2	2	0	0	NA	NA	NA	20	21	239	243	352	211	120	309	1	0	8	0.004	0	0.023
.	19.01.16-04.46.57-1-430511	59	2	2	1	0	1	647	1	1	0	0	NA	NA	NA	28	32	244	249	352	216	123	308	7	0	0	0.029	0	0
.	19.01.16-04.46.58-1-430512	88	6	6	0	0	0	647	5	5	0	0	NA	NA	NA	23	27	240	247	353	212	122	313	0	8	5	0	0.032	0.014
.	19.01.16-04.47.01-1-430513	119	6	6	3	0	2	644	5	5	0	0	NA	NA	NA	36	28	245	241	355	218	118	308	7	6	1	0.029	0.025	0.003
.	19.01.16-04.47.02-1-430514	117	10	10	2	0	1	660	9	9	0	0	NA	NA	NA	33	43	252	246	358	222	121	317	14	12	7	0.056	0.049	0.02
.	19.01.16-04.47.05-1-430515	145	13	13	1	0	1	663	12	12	0	0	NA	NA	NA	49	49	249	250	363	220	126	317	17	22	23	0.068	0.088	0.063
.	19.01.16-04.47.11-1-430519	148	21	21	8	0	7	667	19	19	0	0	NA	NA	NA	48	49	249	247	366	219	122	326	17	31	35	0.068	0.126	0.096
.	19.01.16-04.47.12-1-430520	33	1	1	0	0	0	0	0	0	0	0	NA	NA	NA	7	10	239	237	347	0	0	0	0	1	0	0	0.004	0
.	19.01.16-04.47.14-1-430521	33	1	1	1	0	1	0	0	0	0	0	NA	NA	NA	6	14	244	240	343	0	0	0	0	0	1	0	0	0.003
.	19.01.16-04.47.16-1-430522	60	2	2	0	0	0	0	1	1	0	0	NA	NA	NA	12	17	241	240	349	0	0	0	0	2	2	0	0.008	0.006
.	19.01.16-04.47.17-1-430523	61	5	5	0	0	0	646	3	3	0	0	NA	NA	NA	26	27	241	247	352	214	123	309	0	7	9	0	0.028	0.026
.	19.01.16-04.47.20-1-430524	147	10	10	1	0	1	650	9	9	0	0	NA	NA	NA	38	31	242	245	357	211	122	317	22	3	4	0.091	0.012	0.011
.	19.01.16-04.47.21-1-430525	146	5	5	1	0	1	660	3	3	0	0	NA	NA	NA	45	40	247	250	356	219	124	317	9	3	4	0.036	0.012	0.011
.	19.01.16-04.47.22-1-430526	64	3	3	0	0	0	638	2	2	0	0	NA	NA	NA	20	21	245	241	348	212	116	310	1	0	4	0.004	0	0.011
.	19.01.16-04.47.26-1-430542	153	6	6	3	0	2	666	5	5	0	0	NA	NA	NA	37	42	247	248	360	217	125	324	0	16	12	0	0.065	0.033
.	19.01.16-04.47.36-1-430550	30	1	1	0	0	0	0	0	0	0	0	NA	NA	NA	7	9	237	237	348	0	0	0	0	0	1	0	0	0.003
.	19.01.16-04.47.36-1-430551	86	5	5	0	0	0	654	3	3	0	0	NA	NA	NA	34	33	246	245	355	216	124	314	20	0	8	0.081	0	0.023
.	19.01.16-04.47.38-1-430553	33	1	1	1	0	1	0	0	0	0	0	NA	NA	NA	8	7	238	240	342	0	0	0	0	0	0	0	0	0
.	19.01.16-04.47.38-1-430555	99	6	6	3	0	2	645	5	5	0	0	NA	NA	NA	24	24	241	246	350	212	124	309	3	9	7	0.012	0.037	0.02
.	19.01.16-04.47.39-1-430557	63	5	5	1	0	1	645	4	4	0	0	NA	NA	NA	26	25	245	243	350	214	118	313	0	9	0	0	0.037	0
.	19.01.16-04.47.40-1-430559	146	15	15	3	0	3	649	13	13	0	0	NA	NA	NA	46	32	247	240	358	217	116	316	18	11	4	0.073	0.046	0.011
.	19.01.16-04.47.42-1-430562	33	1	1	0	0	0	0	0	0	0	0	NA	NA	NA	9	10	239	239	345	0	0	0	0	0	1	0	0	0.003
.	19.01.16-04.47.44-1-430563	60	2	2	0	0	0	304	1	1	0	0	NA	NA	NA	10	11	239	238	347	110	52	142	2	1	0	0.008	0.004	0
.	19.01.16-04.47.44-1-430564	180	8	8	1	0	1	657	7	7	0	0	NA	NA	NA	60	40	251	244	358	219	119	319	11	4	4	0.044	0.016	0.011
.	19.01.16-04.47.45-1-430566	59	3	3	0	0	0	643	2	2	0	0	NA	NA	NA	20	21	242	239	353	217	116	310	6	0	6	0.025	0	0.017
.	19.01.16-04.47.46-1-430567	34	1	1	1	0	1	0	0	0	0	0	NA	NA	NA	15	10	238	238	347	0	0	0	0	0	3	0	0	0.009
.	19.01.16-04.47.49-1-430571	88	3	3	1	0	1	653	2	2	0	0	NA	NA	NA	25	28	244	246	351	218	123	312	6	4	0	0.025	0.016	0
.	19.01.16-04.47.55-1-430572	60	2	2	0	0	0	641	1	1	0	0	NA	NA	NA	39	28	247	240	354	213	116	312	6	3	0	0.024	0.012	0
.	19.01.16-04.47.56-1-430573	96	16	16	2	0	1	644	13	13	0	0	NA	NA	NA	39	29	244	244	354	212	120	312	14	21	10	0.057	0.086	0.028
.	19.01.16-04.47.57-1-430574	59	2	2	1	0	1	647	1	1	0	0	NA	NA	NA	20	26	247	242	350	218	118	311	2	0	1	0.008	0	0.003
.	19.01.16-04.47.57-1-430575	180	17	17	5	0	4	674	16	16	0	0	NA	NA	NA	46	52	250	249	366	220	129	325	14	28	20	0.056	0.112	0.055
.	19.01.16-04.48.01-1-430576	66	6	6	0	0	0	643	5	5	0	0	NA	NA	NA	23	22	242	244	349	215	119	309	4	10	1	0.017	0.041	0.003
.	19.01.16-04.48.05-1-430581	31	1	1	0	0	0	0	0	0	0	0	NA	NA	NA	9	8	238	238	345	0	0	0	0	3	0	0	0.013	0
.	19.01.16-04.48.06-1-430583	86	5	5	4	0	2	661	4	4	0	0	NA	NA	NA	33	41	249	246	359	221	122	318	4	7	18	0.016	0.028	0.05
.	19.01.16-04.48.06-1-430584	155	16	16	5	0	3	678	13	13	0	0	NA	NA	NA	37	58	255	251	365	224	127	327	31	18	9	0.122	0.072	0.025
.	19.01.16-04.48.07-1-430588	32	1	1	1	0	1	0	0	0	0	0	NA	NA	NA	6	6	238	238	343	0	0	0	0	0	1	0	0	0.003
.	19.01.16-04.48.09-1-430589	98	15	15	5	0	3	644	13	13	0	0	NA	NA	NA	37	30	248	248	347	220	120	304	4	21	6	0.016	0.085	0.017
.	19.01.16-04.48.10-1-430590	91	4	4	1	0	1	661	3	3	0	0	NA	NA	NA	27	34	250	243	354	222	124	315	7	0	14	0.028	0	0.04
.	19.01.16-04.48.10-1-430594	119	13	13	3	0	2	659	11	11	0	0	NA	NA	NA	33	38	243	253	355	216	127	316	5	20	7	0.021	0.079	0.02
.	19.01.16-04.48.19-1-430597	209	11	11	3	0	1	688	10	10	0	0	NA	NA	NA	71	61	257	251	366	231	131	326	0	24	21	0	0.096	0.057
.	19.01.16-04.48.25-1-430613	207	21	21	8	0	6	679	17	17	0	0	NA	NA	NA	61	59	249	252	371	222	126	331	11	46	10	0.044	0.183	0.027
.	19.01.16-04.48.25-1-430614	60	2	2	0	0	0	636	1	1	0	0	NA	NA	NA	31	23	242	244	350	208	121	307	5	0	5	0.021	0	0.014
.	19.01.16-04.48.27-1-430615	62	3	3	0	0	0	640	2	2	0	0	NA	NA	NA	18	15	240	241	347	216	120	304	6	0	4	0.025	0	0.012
.	19.01.16-04.48.28-1-430616	33	1	1	0	0	0	0	0	0	0	0	NA	NA	NA	10	12	241	239	345	0	0	0	0	2	0	0	0.008	0
.	19.01.16-04.48.30-1-430619	67	2	2	1	0	0	650	1	1	0	0	NA	NA	NA	15	27	242	242	356	215	119	316	0	0	7	0	0	0.02
.	19.01.16-04.48.35-1-430624	243	25	25	10	0	7	668	22	22	0	0	NA	NA	NA	68	60	254	257	362	220	130	318	24	75	18	0.094	0.292	0.05
.	19.01.16-04.48.36-1-430626	269	13	13	6	0	4	714	11	11	0	0	NA	NA	NA	71	97	272	265	373	243	138	333	5	24	14	0.018	0.091	0.038
.	19.01.16-04.48.39-1-430630	116	12	12	5	0	3	655	11	11	0	0	NA	NA	NA	33	31	242	244	358	215	123	317	21	4	11	0.087	0.016	0.031
.	19.01.16-04.48.40-1-430632	87	8	8	3	0	3	640	6	6	0	0	NA	NA	NA	32	27	248	240	352	220	118	302	10	2	8	0.04	0.008	0.023
.	19.01.16-04.48.43-1-430634	207	31	31	8	0	7	676	28	28	0	0	NA	NA	NA	60	55	257	254	357	232	128	316	18	46	35	0.07	0.181	0.098
.	19.01.16-04.48.46-1-430636	86	4	4	0	0	0	647	3	3	0	0	NA	NA	NA	19	26	245	242	352	218	120	309	3	3	1	0.012	0.012	0.003
.	19.01.16-04.48.50-1-430640	127	9	9	3	0	2	650	6	6	0	0	NA	NA	NA	27	31	247	243	354	215	121	314	0	10	13	0	0.041	0.037
.	19.01.16-04.48.59-1-430642	124	6	6	0	0	0	659	5	5	0	0	NA	NA	NA	33	46	247	257	355	213	127	319	2	11	1	0.008	0.043	0.003
.	19.01.16-04.49.00-1-430643	37	1	1	0	0	0	0	0	0	0	0	NA	NA	NA	12	8	236	238	347	0	0	0	0	1	0	0	0.004	0
.	19.01.16-04.49.02-1-430644	150	14	14	5	0	5	668	13	13	0	0	NA	NA	NA	46	54	250	256	361	223	128	317	17	17	22	0.068	0.066	0.061
.	19.01.16-04.49.04-1-430645	87	3	3	1	0	1	639	2	2	0	0	NA	NA	NA	28	21	245	245	344	213	121	305	0	2	3	0	0.008	0.009
.	19.01.16-04.49.04-1-430646	68	3	3	2	0	1	639	2	2	0	0	NA	NA	NA	23	23	241	245	350	213	118	308	0	5	1	0	0.02	0.003
.	19.01.16-04.49.06-1-430647	91	5	5	2	0	1	648	4	4	0	0	NA	NA	NA	38	33	247	244	355	216	121	311	10	7	0	0.04	0.029	0
.	19.01.16-04.49.12-1-430651	177	13	13	4	0	3	671	9	9	0	0	NA	NA	NA	40	48	249	249	363	221	125	325	8	24	12	0.032	0.096	0.033
.	19.01.16-04.49.17-1-430652	181	27	27	9	0	6	676	26	26	0	0	NA	NA	NA	57	58	254	250	367	226	125	325	32	62	25	0.126	0.248	0.068
.	19.01.16-04.49.18-1-430653	88	6	6	0	0	0	656	4	4	0	0	NA	NA	NA	17	33	246	245	355	218	123	315	9	5	2	0.037	0.02	0.006
.	19.01.16-04.49.19-1-430654	148	15	15	5	0	4	666	14	14	0	0	NA	NA	NA	43	47	250	256	354	220	133	313	29	34	0	0.116	0.133	0
.	19.01.16-04.49.20-1-430656	65	5	5	1	0	1	641	4	4	0	0	NA	NA	NA	25	20	243	242	348	219	119	303	1	1	4	0.004	0.004	0.011
.	19.01.16-04.49.25-1-430672	184	15	15	5	0	4	666	14	14	0	0	NA	NA	NA	57	48	251	248	362	222	123	321	9	30	8	0.036	0.121	0.022
.	19.01.16-04.49.32-1-430675	179	38	38	12	0	9	666	35	35	0	0	NA	NA	NA	54	55	255	253	360	225	129	312	41	74	25	0.161	0.292	0.069
.	19.01.16-04.49.33-1-430678	199	12	12	5	0	4	698	11	11	0	0	NA	NA	NA	47	74	264	252	371	237	133	328	21	13	11	0.08	0.052	0.03
.	19.01.16-04.49.36-1-430682	63	3	3	0	0	0	201	2	2	0	0	NA	NA	NA	19	19	243	243	346	68	33	100	5	0	2	0.021	0	0.006
.	19.01.16-04.49.38-1-430685	32	1	1	0	0	0	0	0	0	0	0	NA	NA	NA	9	7	238	238	344	0	0	0	2	0	0	0.008	0	0
.	19.01.16-04.49.41-1-430689	147	14	14	1	0	1	660	13	13	0	0	NA	NA	NA	49	40	250	247	356	222	124	314	13	34	8	0.052	0.138	0.022
.	19.01.16-04.49.41-1-430690	154	24	24	7	0	4	663	21	21	0	0	NA	NA	NA	37	42	249	249	357	223	122	318	20	56	3	0.08	0.225	0.008
.	19.01.16-04.49.46-1-430692	173	22	22	5	0	4	678	19	19	0	0	NA	NA	NA	68	61	253	250	371	223	127	328	28	39	14	0.111	0.156	0.038
.	19.01.16-04.49.52-1-430696	93	7	7	4	0	4	655	5	5	0	0	NA	NA	NA	39	35	245	245	358	216	120	319	17	0	10	0.069	0	0.028
.	19.01.16-04.49.53-1-430697	116	12	12	4	0	4	650	11	11	0	0	NA	NA	NA	37	37	242	250	358	212	125	313	35	0	12	0.145	0	0.034
.	19.01.16-04.50.03-1-430703	65	2	2	1	0	1	636	1	1	0	0	NA	NA	NA	23	19	241	242	349	213	119	304	1	1	0	0.004	0.004	0
.	19.01.16-04.50.03-1-430704	152	18	18	6	0	5	661	17	17	0	0	NA	NA	NA	42	45	252	247	359	217	124	320	31	28	6	0.123	0.113	0.017
.	19.01.16-04.50.11-1-430715	62	2	2	0	0	0	101	1	1	0	0	NA	NA	NA	17	16	237	246	346	42	17	42	0	1	0	0	0.004	0
.	19.01.16-04.50.13-1-430716	59	2	2	2	0	2	51	1	1	0	0	NA	NA	NA	23	19	244	238	350	20	7	24	0	7	0	0	0.029	0
.	19.01.16-04.50.15-1-430717	65	3	3	1	0	1	645	2	2	0	0	NA	NA	NA	32	31	245	244	355	215	118	312	5	0	4	0.02	0	0.011
.	19.01.16-04.50.16-1-430718	30	1	1	0	0	0	0	0	0	0	0	NA	NA	NA	12	9	239	239	344	0	0	0	3	0	0	0.013	0	0
.	19.01.16-04.50.18-1-430719	92	14	14	4	0	3	648	13	13	0	0	NA	NA	NA	41	30	246	245	352	217	122	309	27	12	14	0.11	0.049	0.04
.	19.01.16-04.50.18-1-430720	94	6	6	2	0	2	651	5	5	0	0	NA	NA	NA	34	34	245	242	360	216	117	318	6	11	1	0.024	0.045	0.003
.	19.01.16-04.50.19-1-430721	58	2	2	0	0	0	100	1	1	0	0	NA	NA	NA	21	22	241	242	352	33	21	46	0	2	2	0	0.008	0.006
.	19.01.16-04.50.19-1-430726	34	1	1	1	0	1	0	0	0	0	0	NA	NA	NA	11	6	239	238	342	0	0	0	4	0	0	0.017	0	0
.	19.01.16-04.50.22-1-430727	153	34	34	13	0	11	665	29	29	0	0	NA	NA	NA	57	44	245	254	358	217	131	317	58	26	21	0.237	0.102	0.059
.	19.01.16-04.50.25-1-430749	33	1	1	1	0	1	0	0	0	0	0	NA	NA	NA	12	6	236	238	345	0	0	0	0	4	0	0	0.017	0
.	19.01.16-04.50.26-1-430750	89	7	7	2	0	2	659	5	5	0	0	NA	NA	NA	27	40	246	247	360	215	124	320	2	7	3	0.008	0.028	0.008
.	19.01.16-04.50.27-1-430751	32	1	1	0	0	0	0	0	0	0	0	NA	NA	NA	7	10	236	240	347	0	0	0	1	0	0	0.004	0	0
.	19.01.16-04.50.30-1-430753	237	10	10	5	0	2	696	7	7	0	0	NA	NA	NA	68	75	256	253	379	228	132	336	7	29	6	0.027	0.115	0.016
.	19.01.16-04.50.30-1-430754	89	4	4	0	0	0	638	3	3	0	0	NA	NA	NA	26	28	245	243	353	210	119	309	1	0	7	0.004	0	0.02
.	19.01.16-04.50.36-1-430762	203	34	34	9	0	5	684	29	29	0	0	NA	NA	NA	59	70	257	262	364	226	135	323	63	38	25	0.245	0.145	0.069
.	19.01.16-04.50.36-1-430763	86	3	3	0	0	0	659	1	1	0	0	NA	NA	NA	17	30	247	240	356	223	118	318	3	4	3	0.012	0.017	0.008
.	19.01.16-04.50.37-1-430765	92	3	3	1	0	1	638	2	2	0	0	NA	NA	NA	36	29	244	249	349	209	122	307	0	2	7	0	0.008	0.02
.	19.01.16-04.50.48-1-430773	86	3	3	1	0	1	650	2	2	0	0	NA	NA	NA	33	34	249	249	349	218	125	307	12	7	0	0.048	0.028	0
.	19.01.16-04.50.48-1-430774	262	18	18	3	0	1	692	16	16	0	0	NA	NA	NA	81	74	259	259	369	231	137	324	12	46	12	0.046	0.178	0.033
.	19.01.16-04.50.52-1-430776	62	2	2	0	0	0	652	1	1	0	0	NA	NA	NA	18	22	251	239	345	227	118	307	0	0	10	0	0	0.029
.	19.01.16-04.50.53-1-430777	58	2	2	0	0	0	636	1	1	0	0	NA	NA	NA	26	21	240	243	351	206	121	309	0	4	3	0	0.016	0.009
.	19.01.16-04.50.53-1-430778	146	15	15	4	0	3	654	12	12	0	0	NA	NA	NA	49	44	248	246	363	218	122	314	25	12	22	0.101	0.049	0.061
.	19.01.16-04.50.59-1-430779	37	1	1	0	0	0	0	0	0	0	0	NA	NA	NA	12	9	237	238	347	0	0	0	0	0	0	0	0	0
.	19.01.16-04.51.03-1-430780	61	2	2	0	0	0	50	1	1	0	0	NA	NA	NA	14	13	243	238	345	15	9	26	7	0	0	0.029	0	0
.	19.01.16-04.51.05-1-430781	59	2	2	1	0	1	641	1	1	0	0	NA	NA	NA	30	21	241	243	350	210	121	310	6	0	0	0.025	0	0
.	19.01.16-04.51.07-1-430782	63	2	2	0	0	0	200	1	1	0	0	NA	NA	NA	21	18	243	239	349	62	37	101	0	0	3	0	0	0.009
.	19.01.16-04.51.07-1-430783	60	3	3	1	0	1	636	2	2	0	0	NA	NA	NA	26	17	240	238	352	208	117	311	14	0	0	0.058	0	0
.	19.01.16-04.51.09-1-430784	86	4	4	0	0	0	640	3	3	0	0	NA	NA	NA	21	17	237	240	353	211	118	311	0	5	2	0	0.021	0.006
.	19.01.16-04.51.15-1-430788	118	20	20	6	0	3	660	18	18	0	0	NA	NA	NA	36	41	248	247	359	219	124	317	35	48	12	0.141	0.194	0.033
.	19.01.16-04.51.17-1-430789	92	10	10	4	0	3	647	8	8	0	0	NA	NA	NA	30	31	243	245	356	213	120	314	17	21	2	0.07	0.086	0.006
.	19.01.16-04.51.19-1-430790	204	9	9	2	0	2	693	7	7	0	0	NA	NA	NA	69	68	254	256	371	228	134	331	8	20	9	0.031	0.078	0.024
.	19.01.16-04.51.23-1-430806	125	8	8	4	0	3	661	7	7	0	0	NA	NA	NA	36	45	248	255	355	219	129	313	18	15	4	0.073	0.059	0.011
.	19.01.16-04.51.23-1-430807	91	6	6	0	0	0	638	4	4	0	0	NA	NA	NA	42	29	244	245	353	209	121	308	15	2	1	0.061	0.008	0.003
.	19.01.16-04.51.23-1-430808	121	8	8	1	0	1	660	4	4	0	0	NA	NA	NA	36	41	246	250	358	218	128	314	14	3	2	0.057	0.012	0.006
.	19.01.16-04.51.27-1-430810	62	2	2	1	0	1	646	1	1	0	0	NA	NA	NA	13	26	241	245	353	214	120	312	0	0	7	0	0	0.02
.	19.01.16-04.51.31-1-430814	123	20	20	3	0	1	656	18	18	0	0	NA	NA	NA	57	36	246	246	357	218	121	317	14	36	21	0.057	0.146	0.059
.	19.01.16-04.51.42-1-430824	33	1	1	0	0	0	0	0	0	0	0	NA	NA	NA	13	6	239	237	343	0	0	0	0	0	0	0	0	0
.	19.01.16-04.51.42-1-430825	37	1	1	0	0	0	0	0	0	0	0	NA	NA	NA	16	14	240	239	348	0	0	0	0	0	0	0	0	0
.	19.01.16-04.51.43-1-430826	142	15	15	4	0	3	670	12	12	0	0	NA	NA	NA	44	50	249	250	364	222	128	320	9	13	16	0.036	0.052	0.044
.	19.01.16-04.51.44-1-430827	93	8	8	1	0	0	643	7	7	0	0	NA	NA	NA	34	29	246	241	355	214	119	310	20	21	0	0.081	0.087	0
.	19.01.16-04.51.45-1-430828	122	13	13	4	0	3	653	12	12	0	0	NA	NA	NA	45	35	248	243	357	219	121	313	19	24	11	0.077	0.099	0.031
.	19.01.16-04.51.46-1-430829	112	6	6	1	0	1	655	5	5	0	0	NA	NA	NA	24	29	244	244	354	218	121	316	11	9	0	0.045	0.037	0
.	19.01.16-04.51.46-1-430830	125	7	7	1	0	1	659	5	5	0	0	NA	NA	NA	37	40	242	250	361	211	126	322	8	14	1	0.033	0.056	0.003
.	19.01.16-04.51.46-1-430831	88	6	6	1	0	1	649	4	4	0	0	NA	NA	NA	31	39	244	247	361	214	119	316	0	9	9	0	0.036	0.025
.	19.01.16-04.51.54-1-430837	177	21	21	7	0	6	679	19	19	0	0	NA	NA	NA	56	55	252	247	369	224	128	327	40	53	3	0.159	0.215	0.008
.	19.01.16-04.52.04-1-430838	123	17	17	6	0	2	657	15	15	0	0	NA	NA	NA	49	44	247	254	356	214	127	316	26	23	5	0.105	0.091	0.014
.	19.01.16-04.52.06-1-430843	98	8	8	1	0	1	654	6	6	0	0	NA	NA	NA	33	34	245	245	357	219	123	312	0	12	9	0	0.049	0.025
.	19.01.16-04.52.07-1-430844	211	14	14	2	0	1	680	13	13	0	0	NA	NA	NA	59	64	250	259	368	222	134	324	13	14	21	0.052	0.054	0.057
.	19.01.16-04.52.07-1-430845	203	23	23	4	0	3	686	21	21	0	0	NA	NA	NA	67	73	251	253	382	221	130	335	27	40	20	0.108	0.158	0.052
.	19.01.16-04.52.08-1-430849	89	7	7	1	0	1	648	5	5	0	0	NA	NA	NA	22	24	244	244	349	217	120	311	17	1	4	0.07	0.004	0.011
.	19.01.16-04.52.11-1-430853	66	3	3	1	0	1	549	1	1	0	0	NA	NA	NA	18	7	236	240	344	178	108	263	3	0	0	0.013	0	0
.	19.01.16-04.52.14-1-430854	60	3	3	0	0	0	642	2	2	0	0	NA	NA	NA	26	25	244	244	350	216	120	306	6	0	1	0.025	0	0.003
.	19.01.16-04.52.25-1-430874	63	5	5	1	0	0	652	3	3	0	0	NA	NA	NA	31	31	247	241	356	220	116	316	3	13	1	0.012	0.054	0.003
.	19.01.16-04.52.26-1-430875	35	1	1	1	0	1	0	0	0	0	0	NA	NA	NA	5	12	241	239	345	0	0	0	1	0	0	0.004	0	0
.	19.01.16-04.52.26-1-430876	34	1	1	0	0	0	0	0	0	0	0	NA	NA	NA	15	11	244	237	343	0	0	0	0	1	0	0	0.004	0
.	19.01.16-04.52.29-1-430877	95	6	6	2	0	1	671	5	5	0	0	NA	NA	NA	31	52	250	249	366	221	123	327	8	11	0	0.032	0.044	0
.	19.01.16-04.52.29-1-430878	148	30	30	12	0	9	660	27	27	0	0	NA	NA	NA	41	43	252	247	357	222	123	315	32	45	34	0.127	0.182	0.095
.	19.01.16-04.52.29-1-430879	235	25	25	5	0	4	700	22	22	0	0	NA	NA	NA	75	82	261	263	371	232	140	328	22	53	27	0.084	0.202	0.073
.	19.01.16-04.52.35-1-430886	120	7	7	1	0	1	659	6	6	0	0	NA	NA	NA	42	36	244	247	358	214	128	317	6	19	1	0.025	0.077	0.003
.	19.01.16-04.52.37-1-430889	122	16	16	2	0	0	648	14	14	0	0	NA	NA	NA	28	31	239	245	360	212	118	318	13	25	11	0.054	0.102	0.031
.	19.01.16-04.52.41-1-430895	87	10	10	3	0	2	656	8	8	0	0	NA	NA	NA	34	35	248	242	358	217	120	319	20	12	13	0.081	0.05	0.036
.	19.01.16-04.52.45-1-430896	152	7	7	1	0	1	657	6	6	0	0	NA	NA	NA	65	45	253	249	356	227	123	307	0	22	5	0	0.088	0.014
.	19.01.16-04.52.47-1-430899	34	1	1	1	0	1	0	0	0	0	0	NA	NA	NA	6	10	238	239	346	0	0	0	0	2	0	0	0.008	0
.	19.01.16-04.52.49-1-430902	64	2	2	0	0	0	650	1	1	0	0	NA	NA	NA	24	28	243	242	356	216	122	312	0	3	2	0	0.012	0.006
.	19.01.16-04.52.50-1-430903	238	25	25	5	0	5	685	23	23	0	0	NA	NA	NA	63	72	258	257	370	228	130	327	24	53	14	0.093	0.206	0.038
.	19.01.16-04.52.54-1-430904	84	5	5	0	0	0	648	2	2	0	0	NA	NA	NA	25	25	247	244	347	223	117	308	4	6	6	0.016	0.025	0.017
.	19.01.16-04.53.03-1-430905	87	8	8	0	0	0	652	7	7	0	0	NA	NA	NA	32	34	248	250	349	221	126	305	10	8	5	0.04	0.032	0.014
.	19.01.16-04.53.03-1-430906	59	2	2	1	0	1	642	1	1	0	0	NA	NA	NA	28	23	241	245	350	213	120	309	2	1	0	0.008	0.004	0
.	19.01.16-04.53.06-1-430908	65	8	8	2	0	2	646	7	7	0	0	NA	NA	NA	23	21	239	243	352	213	122	311	13	14	0	0.054	0.058	0
[truncated: 1 more rows]
