# Supplementary material for: Modelling targeted rabies vaccination strategies for a domestic dog population with heterogeneous roaming patterns
Source: PLoS Negl Trop Dis. 2019 Jul 8;13(7):e0007582. doi: 10.1371/journal.pntd.0007582 (PMC6638970; doi:10.1371/journal.pntd.0007582)
Supplement: S1 Zip file folder — The files contain a summary for each simulation for its respective scenario. The files are named first with the population structure (FP, ED, RD, SD) and then the specific vaccination strategy used for that scenario. (ZIP) [file pntd.0007582.s002.zip › Supp_Files/FP_E0.9_R0.7_S0.5_all_measuresReport.txt]

scenario	iteration	duration	tot_deaths	rabid_dogs	moved	mov_DK	movInfect	n_vacc	n_cull	detDogs_cull	contDogs_cull	reactCull	preemptVaccCov_dogLevel	reactVaccCov_dogLevel	mean_Rt	non_rabid_dead	born	nb_in_exp_cat	nb_in_roam_cat	nb_stayhome	nb_exp_vacc	nb_roam_vacc	nb_stayhome_vacc	nb_contacting_explorer	nb_contacting_roamer	nb_contacting_stayhome	contact_per_explorer	contact_per_roamer	contact_per_stayhome
.	19.01.16-03.27.08-1-219647	242	14	14	5	0	4	603	13	13	0	0	NA	NA	NA	61	71	255	258	371	227	181	195	4	13	21	0.016	0.05	0.057
.	19.01.16-03.27.08-1-219648	92	3	3	0	0	0	546	2	2	0	0	NA	NA	NA	41	20	244	242	347	209	166	171	11	0	0	0.045	0	0
.	19.01.16-03.27.08-1-219649	63	2	2	2	0	2	353	1	1	0	0	NA	NA	NA	16	19	239	241	352	144	101	108	0	1	1	0	0.004	0.003
.	19.01.16-03.27.08-1-219650	140	9	9	1	0	0	579	8	8	0	0	NA	NA	NA	34	45	252	249	357	225	174	180	15	14	18	0.06	0.056	0.05
.	19.01.16-03.27.08-1-219651	114	6	6	2	0	2	569	5	5	0	0	NA	NA	NA	49	46	249	251	359	217	175	177	2	0	11	0.008	0	0.031
.	19.01.16-03.27.08-1-219652	203	15	15	2	0	2	589	13	13	0	0	NA	NA	NA	55	60	258	251	364	230	174	185	15	12	11	0.058	0.048	0.03
.	19.01.16-03.27.08-1-219653	97	3	3	1	0	1	559	2	2	0	0	NA	NA	NA	37	33	245	242	359	215	165	179	0	0	7	0	0	0.019
.	19.01.16-03.27.08-1-219654	66	3	3	0	0	0	556	2	2	0	0	NA	NA	NA	28	28	241	245	355	214	169	173	5	8	3	0.021	0.033	0.008
.	19.01.16-03.27.19-1-219685	93	3	3	2	0	2	551	2	2	0	0	NA	NA	NA	23	22	248	237	350	215	163	173	1	0	3	0.004	0	0.009
.	19.01.16-03.27.22-1-219687	34	1	1	1	0	1	0	0	0	0	0	NA	NA	NA	14	4	236	238	343	0	0	0	0	1	0	0	0.004	0
.	19.01.16-03.27.28-1-219691	148	11	11	2	0	2	578	10	10	0	0	NA	NA	NA	48	51	253	258	353	225	180	173	20	5	8	0.079	0.019	0.023
.	19.01.16-03.27.29-1-219692	115	9	9	0	0	0	573	8	8	0	0	NA	NA	NA	34	47	248	254	358	222	174	177	3	4	8	0.012	0.016	0.022
.	19.01.16-03.27.29-1-219694	120	12	12	5	0	4	577	11	11	0	0	NA	NA	NA	26	46	246	247	366	220	171	186	29	20	8	0.118	0.081	0.022
.	19.01.16-03.27.30-1-219695	177	31	31	7	0	5	571	29	29	0	0	NA	NA	NA	63	50	251	259	353	218	179	174	38	50	27	0.151	0.193	0.076
.	19.01.16-03.27.35-1-219699	59	4	4	0	0	0	562	3	3	0	0	NA	NA	NA	19	30	242	249	352	217	172	173	6	4	0	0.025	0.016	0
.	19.01.16-03.27.37-1-219700	300	34	34	5	0	4	607	31	31	0	0	NA	NA	NA	87	83	259	266	371	229	187	191	17	29	70	0.066	0.109	0.189
.	19.01.16-03.27.39-1-219701	62	5	5	0	0	0	553	3	3	0	0	NA	NA	NA	31	32	250	243	352	217	167	169	12	1	0	0.048	0.004	0
.	19.01.16-03.27.42-1-219702	146	11	11	5	0	5	572	10	10	0	0	NA	NA	NA	41	40	247	249	357	220	171	181	22	10	9	0.089	0.04	0.025
.	19.01.16-03.27.51-1-219703	182	34	34	6	0	5	587	31	31	0	0	NA	NA	NA	46	56	255	247	367	227	173	187	25	16	42	0.098	0.065	0.114
.	19.01.16-03.27.53-1-219704	151	22	22	4	0	4	581	19	19	0	0	NA	NA	NA	48	45	250	248	360	224	172	185	8	32	35	0.032	0.129	0.097
.	19.01.16-03.27.54-1-219705	152	7	7	4	0	2	568	6	6	0	0	NA	NA	NA	48	34	245	244	358	218	168	182	10	9	7	0.041	0.037	0.02
.	19.01.16-03.27.55-1-219706	62	2	2	0	0	0	300	1	1	0	0	NA	NA	NA	20	19	242	244	346	115	97	88	1	2	0	0.004	0.008	0
.	19.01.16-03.27.56-1-219707	33	1	1	0	0	0	0	0	0	0	0	NA	NA	NA	12	9	239	240	343	0	0	0	0	2	0	0	0.008	0
.	19.01.16-03.27.59-1-219708	205	15	15	5	0	3	596	13	13	0	0	NA	NA	NA	63	72	255	257	373	230	175	191	31	21	10	0.122	0.082	0.027
.	19.01.16-03.28.13-1-219720	201	31	31	7	0	6	580	30	30	0	0	NA	NA	NA	60	57	251	252	367	218	174	188	18	34	47	0.072	0.135	0.128
.	19.01.16-03.28.16-1-219724	119	6	6	3	0	1	560	3	3	0	0	NA	NA	NA	46	39	248	243	361	216	163	181	0	13	9	0	0.053	0.025
.	19.01.16-03.28.18-1-219741	304	27	27	7	0	5	614	25	25	0	0	NA	NA	NA	83	83	265	257	374	237	179	198	37	27	34	0.14	0.105	0.091
.	19.01.16-03.28.31-1-219749	34	1	1	0	0	0	0	0	0	0	0	NA	NA	NA	10	9	239	238	345	0	0	0	0	2	0	0	0.008	0
.	19.01.16-03.28.32-1-219750	66	2	2	1	0	1	552	1	1	0	0	NA	NA	NA	25	24	243	243	351	213	167	172	0	1	2	0	0.004	0.006
.	19.01.16-03.28.34-1-219751	35	1	1	0	0	0	0	0	0	0	0	NA	NA	NA	4	7	240	237	343	0	0	0	0	0	3	0	0	0.009
.	19.01.16-03.28.35-1-219755	60	5	5	1	0	1	545	4	4	0	0	NA	NA	NA	25	14	239	239	349	213	163	169	0	2	9	0	0.008	0.026
.	19.01.16-03.28.41-1-219756	176	16	16	4	0	4	589	13	13	0	0	NA	NA	NA	56	66	253	259	367	223	181	185	13	8	25	0.051	0.031	0.068
.	19.01.16-03.28.41-1-219757	147	8	8	4	0	3	572	5	5	0	0	NA	NA	NA	52	43	246	247	363	220	169	183	4	12	12	0.016	0.049	0.033
.	19.01.16-03.28.44-1-219758	32	1	1	0	0	0	0	0	0	0	0	NA	NA	NA	4	14	241	242	344	0	0	0	0	0	0	0	0	0
.	19.01.16-03.28.46-1-219759	123	15	15	1	0	1	558	13	13	0	0	NA	NA	NA	44	32	244	247	354	212	168	178	24	15	4	0.098	0.061	0.011
.	19.01.16-03.28.51-1-219760	90	4	4	0	0	0	560	3	3	0	0	NA	NA	NA	31	32	241	248	356	214	170	176	0	3	11	0	0.012	0.031
.	19.01.16-03.28.55-1-219761	85	3	3	1	0	0	552	2	2	0	0	NA	NA	NA	36	29	246	243	353	211	168	173	1	4	4	0.004	0.016	0.011
.	19.01.16-03.28.55-1-219762	142	15	15	4	0	4	573	11	11	0	0	NA	NA	NA	38	39	248	244	360	222	167	184	7	4	25	0.028	0.016	0.069
.	19.01.16-03.29.06-1-219763	94	12	12	4	0	3	560	10	10	0	0	NA	NA	NA	39	36	247	250	352	216	174	170	11	12	30	0.045	0.048	0.085
.	19.01.16-03.29.06-1-219764	35	1	1	0	0	0	0	0	0	0	0	NA	NA	NA	9	13	241	241	344	0	0	0	0	0	3	0	0	0.009
.	19.01.16-03.29.07-1-219765	34	1	1	1	0	1	0	0	0	0	0	NA	NA	NA	11	7	240	236	344	0	0	0	0	0	0	0	0	0
.	19.01.16-03.29.07-1-219766	37	1	1	0	0	0	0	0	0	0	0	NA	NA	NA	7	15	237	244	347	0	0	0	0	0	3	0	0	0.009
.	19.01.16-03.29.09-1-219767	200	20	20	8	0	6	589	17	17	0	0	NA	NA	NA	57	69	253	258	371	222	181	186	11	21	34	0.043	0.081	0.092
.	19.01.16-03.29.09-1-219768	115	5	5	1	0	1	570	4	4	0	0	NA	NA	NA	37	40	249	243	361	220	167	183	4	8	3	0.016	0.033	0.008
.	19.01.16-03.29.10-1-219770	33	1	1	0	0	0	0	0	0	0	0	NA	NA	NA	9	13	242	239	345	0	0	0	0	0	4	0	0	0.012
.	19.01.16-03.29.11-1-219772	92	3	3	1	0	1	569	2	2	0	0	NA	NA	NA	31	39	255	244	353	229	167	173	14	1	0	0.055	0.004	0
.	19.01.16-03.29.11-1-219773	204	25	25	6	0	5	584	24	24	0	0	NA	NA	NA	60	56	252	252	365	227	173	184	12	8	54	0.048	0.032	0.148
.	19.01.16-03.29.12-1-219775	35	1	1	0	0	0	0	0	0	0	0	NA	NA	NA	13	17	240	238	352	0	0	0	0	2	0	0	0.008	0
.	19.01.16-03.29.13-1-219777	180	15	15	4	0	4	595	13	13	0	0	NA	NA	NA	54	70	255	260	368	227	180	188	15	13	14	0.059	0.05	0.038
.	19.01.16-03.29.22-1-219807	183	21	21	7	0	5	601	18	18	0	0	NA	NA	NA	48	67	254	256	370	229	181	191	8	35	30	0.031	0.137	0.081
.	19.01.16-03.29.26-1-219812	32	1	1	0	0	0	0	0	0	0	0	NA	NA	NA	9	8	239	238	344	0	0	0	0	0	0	0	0	0
.	19.01.16-03.29.28-1-219815	62	2	2	1	0	1	299	1	1	0	0	NA	NA	NA	14	19	240	242	350	116	89	94	8	0	0	0.033	0	0
.	19.01.16-03.29.32-1-219839	178	13	13	4	0	3	592	12	12	0	0	NA	NA	NA	70	60	252	259	362	222	183	187	26	6	29	0.103	0.023	0.08
.	19.01.16-03.29.33-1-219840	145	15	15	6	0	5	586	12	12	0	0	NA	NA	NA	57	60	250	249	374	224	170	192	12	10	22	0.048	0.04	0.059
.	19.01.16-03.29.38-1-219969	81	3	3	0	0	0	550	2	2	0	0	NA	NA	NA	36	26	243	247	349	212	172	166	1	1	2	0.004	0.004	0.006
.	19.01.16-03.29.38-1-219970	64	2	2	0	0	0	550	1	1	0	0	NA	NA	NA	35	31	244	247	353	212	167	171	0	6	4	0	0.024	0.011
.	19.01.16-03.29.44-1-219971	87	3	3	0	0	0	557	2	2	0	0	NA	NA	NA	29	28	240	249	352	211	172	174	0	4	4	0	0.016	0.011
.	19.01.16-03.29.50-1-220260	95	17	17	3	0	2	554	13	13	0	0	NA	NA	NA	29	27	240	244	356	210	166	178	10	12	8	0.042	0.049	0.022
.	19.01.16-03.29.53-1-220261	61	3	3	1	0	1	546	2	2	0	0	NA	NA	NA	25	21	244	240	350	212	162	172	3	2	1	0.012	0.008	0.003
.	19.01.16-03.29.53-1-220262	63	8	8	3	0	2	553	6	6	0	0	NA	NA	NA	27	21	244	242	348	217	166	170	8	12	6	0.033	0.05	0.017
.	19.01.16-03.29.55-1-220263	268	44	44	18	0	13	603	42	42	0	0	NA	NA	NA	84	79	255	262	375	226	185	192	7	33	95	0.027	0.126	0.253
.	19.01.16-03.29.58-1-220275	34	1	1	0	0	0	0	0	0	0	0	NA	NA	NA	9	8	239	239	343	0	0	0	0	0	0	0	0	0
.	19.01.16-03.30.00-1-220282	244	35	35	9	0	5	593	31	31	0	0	NA	NA	NA	67	66	257	253	369	224	177	192	47	25	49	0.183	0.099	0.133
.	19.01.16-03.30.02-1-220287	64	3	3	1	0	1	449	2	2	0	0	NA	NA	NA	30	15	241	241	346	178	131	140	0	1	4	0	0.004	0.012
.	19.01.16-03.30.03-1-220288	178	25	25	10	0	9	571	22	22	0	0	NA	NA	NA	56	37	252	248	350	223	173	175	26	26	52	0.103	0.105	0.149
.	19.01.16-03.30.04-1-220289	144	12	12	2	0	2	561	10	10	0	0	NA	NA	NA	36	30	249	242	352	219	168	174	7	1	19	0.028	0.004	0.054
.	19.01.16-03.30.08-1-220290	92	4	4	0	0	0	553	3	3	0	0	NA	NA	NA	33	30	247	243	353	217	162	174	2	7	2	0.008	0.029	0.006
.	19.01.16-03.30.10-1-220296	240	29	29	6	0	3	603	22	22	0	0	NA	NA	NA	71	86	257	265	377	227	181	195	47	39	24	0.183	0.147	0.064
.	19.01.16-03.30.16-1-220311	61	3	3	0	0	0	554	2	2	0	0	NA	NA	NA	24	25	241	247	350	213	169	172	0	6	0	0	0.024	0
.	19.01.16-03.30.27-1-220366	127	8	8	3	0	3	572	6	6	0	0	NA	NA	NA	36	46	251	252	356	215	176	181	6	8	6	0.024	0.032	0.017
.	19.01.16-03.30.27-1-220367	60	2	2	1	0	1	98	1	1	0	0	NA	NA	NA	14	17	238	240	352	36	28	34	2	0	0	0.008	0	0
.	19.01.16-03.30.29-1-220382	94	3	3	0	0	0	560	2	2	0	0	NA	NA	NA	46	34	246	247	354	218	165	177	9	0	1	0.037	0	0.003
.	19.01.16-03.30.31-1-220401	62	2	2	1	0	1	552	0	0	0	0	NA	NA	NA	21	20	240	241	352	211	166	175	0	0	3	0	0	0.009
.	19.01.16-03.30.34-1-220404	65	3	3	1	0	1	558	2	2	0	0	NA	NA	NA	30	36	246	246	357	214	168	176	5	4	0	0.02	0.016	0
.	19.01.16-03.30.44-1-222350	119	22	22	5	0	4	568	18	18	0	0	NA	NA	NA	43	43	250	249	357	220	169	179	23	14	28	0.092	0.056	0.078
.	19.01.16-03.30.44-1-222482	64	2	2	0	0	0	349	1	1	0	0	NA	NA	NA	15	12	236	241	348	137	98	114	0	2	2	0	0.008	0.006
.	19.01.16-03.30.48-1-222964	143	10	10	3	0	2	585	8	8	0	0	NA	NA	NA	28	45	251	245	362	225	173	187	5	23	12	0.02	0.094	0.033
.	19.01.16-03.30.48-1-222965	96	7	7	0	0	0	564	6	6	0	0	NA	NA	NA	39	38	249	244	358	215	168	181	7	7	12	0.028	0.029	0.034
.	19.01.16-03.30.48-1-222966	122	4	4	1	0	1	560	2	2	0	0	NA	NA	NA	31	26	244	243	352	217	168	175	4	0	3	0.016	0	0.009
.	19.01.16-03.30.56-1-223979	127	23	23	8	0	7	574	21	21	0	0	NA	NA	NA	40	41	249	246	359	222	170	182	39	8	33	0.157	0.033	0.092
.	19.01.16-03.30.56-1-224051	203	36	36	11	0	8	604	34	34	0	0	NA	NA	NA	73	77	257	259	374	226	181	197	36	46	21	0.14	0.178	0.056
.	19.01.16-03.30.56-1-224157	122	11	11	4	0	4	568	6	6	0	0	NA	NA	NA	42	38	244	245	362	220	168	180	14	11	5	0.057	0.045	0.014
.	19.01.16-03.31.02-1-225865	62	2	2	0	0	0	49	1	1	0	0	NA	NA	NA	18	15	242	239	347	16	17	16	0	3	0	0	0.013	0
.	19.01.16-03.31.04-1-226041	34	1	1	1	0	1	0	0	0	0	0	NA	NA	NA	10	10	240	238	345	0	0	0	0	0	0	0	0	0
.	19.01.16-03.31.06-1-226294	97	11	11	0	0	0	555	10	10	0	0	NA	NA	NA	47	35	245	251	352	214	168	173	6	12	3	0.024	0.048	0.009
.	19.01.16-03.31.07-1-226414	141	10	10	3	0	3	560	9	9	0	0	NA	NA	NA	34	31	251	240	353	222	164	174	10	2	19	0.04	0.008	0.054
.	19.01.16-03.31.09-1-226576	157	8	8	4	0	3	584	7	7	0	0	NA	NA	NA	58	52	253	252	360	224	177	183	5	13	6	0.02	0.052	0.017
.	19.01.16-03.31.09-1-226577	39	1	1	0	0	0	0	0	0	0	0	NA	NA	NA	12	9	237	239	346	0	0	0	0	0	2	0	0	0.006
.	19.01.16-03.31.13-1-226868	197	26	26	5	0	5	585	22	22	0	0	NA	NA	NA	64	58	254	250	367	224	172	189	20	49	28	0.079	0.196	0.076
.	19.01.16-03.31.19-1-226891	35	1	1	0	0	0	0	0	0	0	0	NA	NA	NA	9	19	240	240	352	0	0	0	0	3	0	0	0.012	0
.	19.01.16-03.31.22-1-226894	33	1	1	0	0	0	0	0	0	0	0	NA	NA	NA	14	17	237	242	351	0	0	0	0	0	0	0	0	0
.	19.01.16-03.31.22-1-226895	58	2	2	0	0	0	0	1	1	0	0	NA	NA	NA	16	12	241	239	345	0	0	0	0	0	4	0	0	0.012
.	19.01.16-03.31.25-1-226899	231	39	39	11	0	10	584	36	36	0	0	NA	NA	NA	57	55	256	251	361	227	173	184	45	59	42	0.176	0.235	0.116
.	19.01.16-03.31.26-1-226901	142	12	12	1	0	1	572	9	9	0	0	NA	NA	NA	32	36	248	243	358	223	168	181	30	13	5	0.121	0.053	0.014
.	19.01.16-03.31.30-1-226905	379	28	28	9	0	4	640	27	27	0	0	NA	NA	NA	100	114	268	279	380	238	203	199	13	53	33	0.049	0.19	0.087
.	19.01.16-03.31.32-1-226906	61	3	3	0	0	0	555	2	2	0	0	NA	NA	NA	27	29	246	242	354	218	163	174	0	0	7	0	0	0.02
.	19.01.16-03.31.32-1-226907	35	1	1	0	0	0	0	0	0	0	0	NA	NA	NA	4	14	240	239	348	0	0	0	1	0	0	0.004	0	0
.	19.01.16-03.31.33-1-226908	32	1	1	1	0	1	0	0	0	0	0	NA	NA	NA	9	10	240	240	343	0	0	0	0	0	0	0	0	0
.	19.01.16-03.31.35-1-226912	119	6	6	1	0	0	560	5	5	0	0	NA	NA	NA	39	29	244	245	353	217	170	173	7	0	10	0.029	0	0.028
.	19.01.16-03.31.35-1-226913	119	5	5	2	0	2	571	3	3	0	0	NA	NA	NA	35	45	248	252	358	221	171	179	6	3	1	0.024	0.012	0.003
.	19.01.16-03.31.46-1-226914	94	10	10	1	0	1	559	8	8	0	0	NA	NA	NA	27	25	242	247	349	213	174	172	15	1	11	0.062	0.004	0.032
.	19.01.16-03.31.50-1-226915	151	14	14	1	0	1	583	13	13	0	0	NA	NA	NA	43	53	250	246	370	222	170	191	27	4	12	0.108	0.016	0.032
.	19.01.16-03.31.51-1-226916	115	11	11	1	0	1	556	10	10	0	0	NA	NA	NA	46	33	244	246	356	212	165	179	10	35	6	0.041	0.142	0.017
.	19.01.16-03.31.52-1-226919	97	4	4	1	0	0	557	2	2	0	0	NA	NA	NA	28	29	242	247	353	211	167	179	5	2	0	0.021	0.008	0
.	19.01.16-03.31.55-1-226920	127	21	21	6	0	5	568	17	17	0	0	NA	NA	NA	25	35	245	248	355	218	173	177	33	15	25	0.135	0.06	0.07
.	19.01.16-03.31.57-1-226921	33	1	1	1	0	1	0	0	0	0	0	NA	NA	NA	9	6	237	238	344	0	0	0	0	0	2	0	0	0.006
.	19.01.16-03.32.00-1-226922	116	7	7	3	0	2	571	5	5	0	0	NA	NA	NA	41	43	241	249	366	215	172	184	5	9	4	0.021	0.036	0.011
.	19.01.16-03.32.07-1-226923	94	9	9	1	0	1	572	8	8	0	0	NA	NA	NA	27	38	246	248	357	221	175	176	8	2	10	0.033	0.008	0.028
.	19.01.16-03.32.08-1-226924	89	4	4	2	0	2	558	3	3	0	0	NA	NA	NA	27	28	243	247	351	212	172	174	1	7	3	0.004	0.028	0.009
.	19.01.16-03.32.17-1-226937	208	8	8	5	0	1	582	7	7	0	0	NA	NA	NA	77	60	256	247	370	223	169	190	9	19	3	0.035	0.077	0.008
.	19.01.16-03.32.18-1-226954	171	12	12	3	0	3	585	11	11	0	0	NA	NA	NA	63	61	255	256	363	227	173	185	14	18	12	0.055	0.07	0.033
.	19.01.16-03.32.20-1-226956	123	13	13	2	0	2	581	11	11	0	0	NA	NA	NA	38	51	254	246	364	228	170	183	11	19	17	0.043	0.077	0.047
.	19.01.16-03.32.20-1-226963	89	3	3	1	0	1	550	2	2	0	0	NA	NA	NA	30	23	240	245	351	211	166	173	2	4	4	0.008	0.016	0.011
.	19.01.16-03.32.20-1-226964	32	1	1	0	0	0	0	0	0	0	0	NA	NA	NA	9	12	239	239	347	0	0	0	0	0	0	0	0	0
.	19.01.16-03.32.24-1-226965	265	42	42	15	0	12	611	39	39	0	0	NA	NA	NA	79	88	267	263	371	239	181	191	29	31	74	0.109	0.118	0.199
.	19.01.16-03.32.26-1-226967	34	1	1	0	0	0	0	0	0	0	0	NA	NA	NA	3	12	241	239	345	0	0	0	0	0	1	0	0	0.003
.	19.01.16-03.32.27-1-226969	33	1	1	1	0	1	0	0	0	0	0	NA	NA	NA	8	8	236	238	347	0	0	0	0	0	0	0	0	0
.	19.01.16-03.32.29-1-226972	84	5	5	4	0	2	559	3	3	0	0	NA	NA	NA	31	31	244	245	355	216	166	177	0	19	7	0	0.078	0.02
.	19.01.16-03.32.30-1-226973	60	2	2	0	0	0	349	1	1	0	0	NA	NA	NA	12	20	239	242	352	134	103	112	0	3	0	0	0.012	0
.	19.01.16-03.32.30-1-226974	314	20	20	7	0	7	618	18	18	0	0	NA	NA	NA	91	91	252	264	388	226	188	204	8	34	19	0.032	0.129	0.049
.	19.01.16-03.32.35-1-226978	93	3	3	1	0	1	565	2	2	0	0	NA	NA	NA	20	31	249	241	354	221	168	176	7	0	1	0.028	0	0.003
.	19.01.16-03.32.40-1-226979	151	18	18	5	0	4	583	16	16	0	0	NA	NA	NA	45	50	257	247	359	229	173	181	16	40	16	0.062	0.162	0.045
.	19.01.16-03.32.42-1-226980	270	42	42	11	0	9	602	36	36	0	0	NA	NA	NA	75	79	256	260	376	225	183	194	31	42	49	0.121	0.162	0.13
.	19.01.16-03.32.42-1-226981	89	3	3	1	0	1	552	2	2	0	0	NA	NA	NA	30	21	241	244	349	216	169	167	0	1	3	0	0.004	0.009
.	19.01.16-03.32.46-1-226982	248	36	36	10	0	6	586	32	32	0	0	NA	NA	NA	72	65	251	256	371	217	178	191	44	49	37	0.175	0.191	0.1
.	19.01.16-03.32.49-1-226983	151	27	27	7	0	6	567	25	25	0	0	NA	NA	NA	45	37	249	249	352	215	174	178	9	57	19	0.036	0.229	0.054
.	19.01.16-03.32.51-1-226984	34	1	1	0	0	0	0	0	0	0	0	NA	NA	NA	13	7	237	240	343	0	0	0	0	0	2	0	0	0.006
.	19.01.16-03.32.54-1-226985	119	9	9	3	0	3	569	8	8	0	0	NA	NA	NA	35	43	246	250	360	212	170	187	8	4	18	0.033	0.016	0.05
.	19.01.16-03.32.56-1-226986	61	3	3	0	0	0	556	1	1	0	0	NA	NA	NA	30	31	242	245	357	211	169	176	1	3	2	0.004	0.012	0.006
.	19.01.16-03.33.04-1-226987	65	3	3	1	0	1	546	2	2	0	0	NA	NA	NA	22	18	238	243	350	210	166	170	0	0	5	0	0	0.014
.	19.01.16-03.33.10-1-226991	234	44	44	12	0	10	594	40	40	0	0	NA	NA	NA	71	72	254	255	376	222	176	196	36	38	75	0.142	0.149	0.199
.	19.01.16-03.33.16-1-226998	206	15	15	4	0	4	603	14	14	0	0	NA	NA	NA	52	76	261	253	375	230	177	196	26	21	16	0.1	0.083	0.043
.	19.01.16-03.33.17-1-227000	86	5	5	2	0	1	562	3	3	0	0	NA	NA	NA	40	39	246	251	355	216	171	175	3	0	13	0.012	0	0.037
.	19.01.16-03.33.18-1-227016	148	13	13	4	0	4	579	11	11	0	0	NA	NA	NA	39	51	253	250	361	223	173	183	6	23	8	0.024	0.092	0.022
.	19.01.16-03.33.24-1-227021	159	9	9	3	0	3	581	6	6	0	0	NA	NA	NA	52	55	248	252	368	219	175	187	0	11	25	0	0.044	0.068
.	19.01.16-03.33.30-1-227029	64	2	2	1	0	1	153	1	1	0	0	NA	NA	NA	16	13	240	242	344	59	49	45	0	0	6	0	0	0.017
.	19.01.16-03.33.34-1-227030	204	21	21	5	0	3	592	18	18	0	0	NA	NA	NA	64	68	255	256	370	224	178	190	32	30	34	0.125	0.117	0.092
.	19.01.16-03.33.38-1-227034	93	8	8	0	0	0	564	7	7	0	0	NA	NA	NA	29	36	251	245	353	223	167	174	8	8	11	0.032	0.033	0.031
.	19.01.16-03.33.42-1-227035	152	5	5	1	0	1	566	3	3	0	0	NA	NA	NA	55	41	245	249	360	215	170	181	0	10	3	0	0.04	0.008
.	19.01.16-03.33.44-1-227036	119	9	9	1	0	1	574	7	7	0	0	NA	NA	NA	28	40	248	250	355	225	174	175	9	4	9	0.036	0.016	0.025
.	19.01.16-03.33.46-1-227037	34	1	1	0	0	0	0	0	0	0	0	NA	NA	NA	8	7	237	237	346	0	0	0	0	0	1	0	0	0.003
.	19.01.16-03.33.46-1-227038	36	1	1	1	0	1	0	0	0	0	0	NA	NA	NA	9	11	239	239	346	0	0	0	0	0	1	0	0	0.003
.	19.01.16-03.33.48-1-227039	33	1	1	0	0	0	0	0	0	0	0	NA	NA	NA	9	9	238	238	346	0	0	0	1	0	0	0.004	0	0
.	19.01.16-03.33.48-1-227040	61	2	2	1	0	1	247	1	1	0	0	NA	NA	NA	15	16	240	242	347	93	72	82	0	0	3	0	0	0.009
.	19.01.16-03.33.50-1-227041	302	39	39	6	0	4	612	38	38	0	0	NA	NA	NA	96	87	265	255	380	236	175	201	27	52	52	0.102	0.204	0.137
.	19.01.16-03.33.50-1-227042	57	2	2	2	0	2	98	1	1	0	0	NA	NA	NA	11	14	243	239	345	39	27	32	4	0	0	0.016	0	0
.	19.01.16-03.33.58-1-227043	173	24	24	7	0	4	586	23	23	0	0	NA	NA	NA	45	53	253	254	359	225	177	184	30	14	43	0.119	0.055	0.12
.	19.01.16-03.33.58-1-227044	286	58	58	16	0	11	620	55	55	0	0	NA	NA	NA	87	95	252	262	394	225	185	210	42	46	101	0.167	0.176	0.256
.	19.01.16-03.33.58-1-227045	178	52	52	12	0	10	582	47	47	0	0	NA	NA	NA	53	52	249	248	368	219	171	192	68	57	56	0.273	0.23	0.152
.	19.01.16-03.33.59-1-227046	294	34	34	12	0	8	618	31	31	0	0	NA	NA	NA	88	86	262	261	376	236	184	198	35	40	48	0.134	0.153	0.128
.	19.01.16-03.34.05-1-227047	89	3	3	0	0	0	556	2	2	0	0	NA	NA	NA	28	29	244	244	354	212	167	177	3	3	0	0.012	0.012	0
.	19.01.16-03.34.16-1-227059	119	10	10	1	0	1	568	8	8	0	0	NA	NA	NA	30	35	248	243	357	220	169	179	2	6	9	0.008	0.025	0.025
.	19.01.16-03.34.16-1-227060	85	3	3	1	0	0	556	2	2	0	0	NA	NA	NA	26	25	242	243	353	219	166	171	6	2	1	0.025	0.008	0.003
.	19.01.16-03.34.19-1-227079	101	12	12	2	0	1	557	10	10	0	0	NA	NA	NA	32	27	243	246	351	212	168	177	13	13	10	0.053	0.053	0.028
.	19.01.16-03.34.33-1-227088	130	9	9	3	0	2	575	7	7	0	0	NA	NA	NA	38	51	249	253	362	220	175	180	19	15	6	0.076	0.059	0.017
.	19.01.16-03.34.38-1-227092	31	1	1	1	0	1	0	0	0	0	0	NA	NA	NA	8	7	236	240	344	0	0	0	0	0	0	0	0	0
.	19.01.16-03.34.40-1-227093	182	11	11	2	0	2	565	9	9	0	0	NA	NA	NA	46	36	243	247	359	213	172	180	6	14	8	0.025	0.057	0.022
.	19.01.16-03.34.43-1-227094	149	10	10	2	0	1	584	9	9	0	0	NA	NA	NA	47	50	254	252	357	225	178	181	14	11	6	0.055	0.044	0.017
.	19.01.16-03.34.45-1-227095	121	9	9	2	0	2	554	8	8	0	0	NA	NA	NA	30	24	241	240	356	210	165	179	9	2	11	0.037	0.008	0.031
.	19.01.16-03.35.01-1-227096	184	22	22	3	0	3	583	18	18	0	0	NA	NA	NA	76	64	263	251	363	234	169	180	8	6	43	0.03	0.024	0.118
.	19.01.16-03.35.05-1-227097	201	15	15	6	0	3	579	14	14	0	0	NA	NA	NA	55	58	252	255	364	221	178	180	11	14	12	0.044	0.055	0.033
.	19.01.16-03.35.07-1-227098	112	10	10	3	0	3	576	8	8	0	0	NA	NA	NA	47	47	250	252	358	222	174	180	7	11	11	0.028	0.044	0.031
.	19.01.16-03.35.08-1-227099	64	2	2	0	0	0	501	1	1	0	0	NA	NA	NA	22	17	244	241	345	194	152	155	1	0	0	0.004	0	0
.	19.01.16-03.35.08-1-227100	121	7	7	1	0	1	561	6	6	0	0	NA	NA	NA	38	32	243	245	357	217	165	179	0	21	17	0	0.086	0.048
.	19.01.16-03.35.08-1-227102	240	45	45	13	0	13	587	40	40	0	0	NA	NA	NA	61	62	255	254	366	227	176	184	45	44	66	0.176	0.173	0.18
.	19.01.16-03.35.12-1-227106	89	3	3	1	0	1	559	2	2	0	0	NA	NA	NA	41	32	248	243	354	218	167	174	4	3	7	0.016	0.012	0.02
.	19.01.16-03.35.19-1-227129	115	8	8	5	0	3	566	6	6	0	0	NA	NA	NA	27	35	246	244	358	221	167	178	40	2	9	0.163	0.008	0.025
.	19.01.16-03.35.27-1-227137	97	6	6	4	0	3	567	5	5	0	0	NA	NA	NA	37	38	250	246	355	221	169	177	12	7	4	0.048	0.028	0.011
.	19.01.16-03.35.29-1-227140	150	32	32	9	0	8	582	31	31	0	0	NA	NA	NA	50	55	249	252	367	223	174	185	25	34	24	0.1	0.135	0.065
.	19.01.16-03.35.30-1-227141	32	1	1	0	0	0	0	0	0	0	0	NA	NA	NA	10	7	239	238	343	0	0	0	0	0	1	0	0	0.003
.	19.01.16-03.35.30-1-227142	139	10	10	3	0	3	574	9	9	0	0	NA	NA	NA	52	39	246	247	359	218	172	184	9	4	33	0.037	0.016	0.092
.	19.01.16-03.35.33-1-227143	179	11	11	1	0	0	586	10	10	0	0	NA	NA	NA	48	62	254	256	365	224	179	183	2	8	23	0.008	0.031	0.063
.	19.01.16-03.35.34-1-227147	33	1	1	0	0	0	0	0	0	0	0	NA	NA	NA	6	10	238	240	345	0	0	0	0	2	0	0	0.008	0
.	19.01.16-03.35.37-1-227150	202	28	28	11	0	9	587	24	24	0	0	NA	NA	NA	60	55	253	254	361	224	179	184	3	41	49	0.012	0.161	0.136
.	19.01.16-03.35.42-1-227151	91	6	6	0	0	0	551	4	4	0	0	NA	NA	NA	38	24	241	240	356	212	160	179	1	10	4	0.004	0.042	0.011
.	19.01.16-03.35.42-1-227152	119	20	20	4	0	3	569	17	17	0	0	NA	NA	NA	42	40	248	249	356	220	170	179	9	17	35	0.036	0.068	0.098
.	19.01.16-03.35.45-1-227153	151	8	8	4	0	4	578	6	6	0	0	NA	NA	NA	44	47	253	246	361	225	168	185	6	7	8	0.024	0.028	0.022
.	19.01.16-03.35.58-1-227154	55	2	2	0	0	0	551	1	1	0	0	NA	NA	NA	23	20	244	241	348	216	168	167	2	0	1	0.008	0	0.003
.	19.01.16-03.35.59-1-227155	88	4	4	0	0	0	561	3	3	0	0	NA	NA	NA	20	28	243	251	347	218	172	171	0	4	4	0	0.016	0.012
.	19.01.16-03.35.59-1-227156	55	2	2	0	0	0	152	1	1	0	0	NA	NA	NA	13	10	237	237	349	60	51	41	0	2	1	0	0.008	0.003
.	19.01.16-03.36.06-1-227157	151	22	22	9	0	8	591	21	21	0	0	NA	NA	NA	41	61	254	253	367	227	177	187	23	36	13	0.091	0.142	0.035
.	19.01.16-03.36.09-1-227158	38	1	1	0	0	0	0	0	0	0	0	NA	NA	NA	14	7	237	239	344	0	0	0	0	0	0	0	0	0
.	19.01.16-03.36.10-1-227161	32	1	1	0	0	0	0	0	0	0	0	NA	NA	NA	13	6	238	238	343	0	0	0	0	0	0	0	0	0
.	19.01.16-03.36.12-1-227163	148	9	9	1	0	1	569	6	6	0	0	NA	NA	NA	60	46	249	247	363	222	168	179	7	3	16	0.028	0.012	0.044
.	19.01.16-03.36.12-1-227164	95	7	7	1	0	1	563	6	6	0	0	NA	NA	NA	21	33	248	245	353	222	165	176	4	5	10	0.016	0.02	0.028
.	19.01.16-03.36.14-1-227170	90	3	3	0	0	0	555	2	2	0	0	NA	NA	NA	35	35	248	244	356	218	167	170	4	0	2	0.016	0	0.006
.	19.01.16-03.36.17-1-227176	62	4	4	1	0	1	556	3	3	0	0	NA	NA	NA	22	29	242	244	356	213	169	174	1	13	3	0.004	0.053	0.008
.	19.01.16-03.36.20-1-227196	96	8	8	4	0	4	559	6	6	0	0	NA	NA	NA	36	32	245	245	355	217	169	173	3	14	1	0.012	0.057	0.003
.	19.01.16-03.36.20-1-227197	151	15	15	3	0	3	573	14	14	0	0	NA	NA	NA	58	43	243	255	358	218	177	178	21	12	18	0.086	0.047	0.05
.	19.01.16-03.36.22-1-227199	121	9	9	0	0	0	560	7	7	0	0	NA	NA	NA	23	28	244	248	349	218	169	173	8	11	2	0.033	0.044	0.006
.	19.01.16-03.36.28-1-227203	178	14	14	6	0	5	590	12	12	0	0	NA	NA	NA	43	66	256	259	364	226	181	183	20	13	23	0.078	0.05	0.063
.	19.01.16-03.36.31-1-227205	90	6	6	1	0	1	558	4	4	0	0	NA	NA	NA	30	28	242	246	353	216	167	175	0	7	6	0	0.028	0.017
.	19.01.16-03.36.33-1-227206	241	36	36	8	0	6	595	34	34	0	0	NA	NA	NA	63	63	257	256	363	230	178	187	27	19	61	0.105	0.074	0.168
.	19.01.16-03.36.34-1-227210	63	3	3	1	0	1	344	2	2	0	0	NA	NA	NA	16	12	238	241	346	125	105	114	2	4	0	0.008	0.017	0
.	19.01.16-03.36.39-1-227211	32	1	1	0	0	0	0	0	0	0	0	NA	NA	NA	9	12	239	240	346	0	0	0	0	2	0	0	0.008	0
.	19.01.16-03.36.40-1-227212	94	18	18	9	0	5	566	15	15	0	0	NA	NA	NA	28	35	245	245	358	218	169	179	16	16	31	0.065	0.065	0.087
.	19.01.16-03.36.41-1-227213	92	5	5	1	0	1	564	4	4	0	0	NA	NA	NA	31	36	248	246	355	219	170	175	13	8	0	0.052	0.033	0
.	19.01.16-03.36.42-1-227214	173	12	12	1	0	1	586	11	11	0	0	NA	NA	NA	50	57	253	255	362	226	174	186	2	20	14	0.008	0.078	0.039
.	19.01.16-03.36.48-1-227215	32	1	1	1	0	1	0	0	0	0	0	NA	NA	NA	6	9	240	239	343	0	0	0	4	0	0	0.017	0	0
.	19.01.16-03.36.49-1-227216	126	6	6	1	0	1	573	5	5	0	0	NA	NA	NA	32	39	248	250	354	223	171	179	7	5	7	0.028	0.02	0.02
.	19.01.16-03.36.50-1-227217	239	37	37	10	0	7	605	36	36	0	0	NA	NA	NA	69	83	256	259	381	227	182	196	45	48	45	0.176	0.185	0.118
.	19.01.16-03.36.51-1-227218	320	28	28	13	0	11	621	26	26	0	0	NA	NA	NA	80	88	264	257	380	237	183	201	14	36	45	0.053	0.14	0.118
.	19.01.16-03.36.56-1-227221	36	1	1	1	0	1	0	0	0	0	0	NA	NA	NA	9	4	237	237	343	0	0	0	0	0	0	0	0	0
.	19.01.16-03.36.58-1-227222	89	4	4	0	0	0	555	3	3	0	0	NA	NA	NA	24	24	239	244	354	213	168	174	3	2	0	0.013	0.008	0
.	19.01.16-03.36.59-1-227223	34	1	1	0	0	0	0	0	0	0	0	NA	NA	NA	15	13	238	241	347	0	0	0	2	0	0	0.008	0	0
.	19.01.16-03.37.03-1-227224	33	1	1	0	0	0	0	0	0	0	0	NA	NA	NA	11	12	239	239	347	0	0	0	0	0	0	0	0	0
.	19.01.16-03.37.05-1-227225	180	15	15	3	0	2	569	14	14	0	0	NA	NA	NA	71	48	248	250	363	216	172	181	9	48	8	0.036	0.192	0.022
.	19.01.16-03.37.07-1-227226	178	25	25	5	0	5	591	24	24	0	0	NA	NA	NA	59	64	248	256	373	219	179	193	22	18	36	0.089	0.07	0.097
.	19.01.16-03.37.10-1-227228	33	1	1	1	0	1	0	0	0	0	0	NA	NA	NA	6	9	241	237	344	0	0	0	2	0	0	0.008	0	0
.	19.01.16-03.37.13-1-227232	33	1	1	0	0	0	0	0	0	0	0	NA	NA	NA	9	7	236	239	345	0	0	0	0	0	2	0	0	0.006
.	19.01.16-03.37.13-1-227233	416	32	32	5	0	4	655	31	31	0	0	NA	NA	NA	104	129	270	281	391	245	200	210	33	29	60	0.122	0.103	0.153
.	19.01.16-03.37.14-1-227235	150	13	13	3	0	3	579	12	12	0	0	NA	NA	NA	44	50	252	249	362	227	171	181	19	12	22	0.075	0.048	0.061
.	19.01.16-03.37.15-1-227237	183	34	34	14	0	11	582	31	31	0	0	NA	NA	NA	64	67	247	262	371	214	182	186	36	43	30	0.146	0.164	0.081
.	19.01.16-03.37.31-1-227266	84	5	5	1	0	1	554	3	3	0	0	NA	NA	NA	25	28	244	241	356	212	165	177	11	0	3	0.045	0	0.008
.	19.01.16-03.37.40-1-227270	115	8	8	3	0	3	560	6	6	0	0	NA	NA	NA	34	32	247	248	350	217	168	175	7	0	9	0.028	0	0.026
.	19.01.16-03.37.41-1-227271	36	1	1	0	0	0	0	0	0	0	0	NA	NA	NA	9	9	236	239	347	0	0	0	0	0	1	0	0	0.003
.	19.01.16-03.37.43-1-227272	32	1	1	0	0	0	0	0	0	0	0	NA	NA	NA	7	5	237	236	345	0	0	0	0	0	0	0	0	0
.	19.01.16-03.37.44-1-227273	129	15	15	3	0	1	562	14	14	0	0	NA	NA	NA	34	34	249	245	353	217	169	176	21	8	6	0.084	0.033	0.017
.	19.01.16-03.37.45-1-227274	90	7	7	3	0	3	568	6	6	0	0	NA	NA	NA	31	34	245	247	355	221	169	178	1	1	10	0.004	0.004	0.028
.	19.01.16-03.37.47-1-227275	96	4	4	0	0	0	556	2	2	0	0	NA	NA	NA	24	25	248	238	352	220	164	172	3	5	0	0.012	0.021	0
.	19.01.16-03.37.49-1-227276	34	1	1	0	0	0	0	0	0	0	0	NA	NA	NA	10	13	241	239	346	0	0	0	4	0	0	0.017	0	0
.	19.01.16-03.37.49-1-227277	31	1	1	0	0	0	0	0	0	0	0	NA	NA	NA	5	9	239	237	346	0	0	0	0	0	0	0	0	0
.	19.01.16-03.37.52-1-227278	29	1	1	0	0	0	0	0	0	0	0	NA	NA	NA	10	7	238	239	343	0	0	0	1	0	0	0.004	0	0
.	19.01.16-03.37.52-1-227279	239	30	30	10	0	7	599	24	24	0	0	NA	NA	NA	59	69	254	258	370	228	181	190	47	37	17	0.185	0.143	0.046
.	19.01.16-03.37.54-1-227280	123	5	5	2	0	2	581	4	4	0	0	NA	NA	NA	37	44	245	253	359	218	181	182	12	0	7	0.049	0	0.019
.	19.01.16-03.38.02-1-227281	122	12	12	2	0	2	567	10	10	0	0	NA	NA	NA	47	37	248	247	355	217	171	179	18	10	21	0.073	0.04	0.059
.	19.01.16-03.38.02-1-227282	148	29	29	11	0	8	577	27	27	0	0	NA	NA	NA	36	47	245	250	365	215	173	189	52	21	44	0.212	0.084	0.121
.	19.01.16-03.38.03-1-227283	263	24	24	5	0	4	609	21	21	0	0	NA	NA	NA	88	80	247	263	383	219	187	203	21	14	25	0.085	0.053	0.065
.	19.01.16-03.38.10-1-227287	123	6	6	1	0	1	573	5	5	0	0	NA	NA	NA	42	46	250	248	361	222	171	180	6	13	3	0.024	0.052	0.008
.	19.01.16-03.38.10-1-227288	39	1	1	0	0	0	0	0	0	0	0	NA	NA	NA	9	5	238	238	342	0	0	0	0	0	4	0	0	0.012
.	19.01.16-03.38.11-1-227290	123	5	5	1	0	0	565	3	3	0	0	NA	NA	NA	41	40	246	248	359	218	169	178	0	13	1	0	0.052	0.003
.	19.01.16-03.38.12-1-227293	177	30	30	8	0	4	569	28	28	0	0	NA	NA	NA	65	44	246	255	356	216	175	178	21	32	47	0.085	0.125	0.132
.	19.01.16-03.38.14-1-227295	117	9	9	5	0	3	567	8	8	0	0	NA	NA	NA	47	39	246	245	361	213	171	183	15	4	22	0.061	0.016	0.061
.	19.01.16-03.38.28-1-227325	296	19	19	2	0	1	612	17	17	0	0	NA	NA	NA	80	74	266	257	364	238	182	192	18	34	38	0.068	0.132	0.104
.	19.01.16-03.38.28-1-227326	32	1	1	0	0	0	0	0	0	0	0	NA	NA	NA	12	2	236	236	343	0	0	0	0	1	0	0	0.004	0
.	19.01.16-03.38.29-1-227328	144	23	23	4	0	3	579	21	21	0	0	NA	NA	NA	49	47	251	250	359	223	177	179	24	28	27	0.096	0.112	0.075
.	19.01.16-03.38.30-1-227329	30	1	1	0	0	0	0	0	0	0	0	NA	NA	NA	11	13	242	239	345	0	0	0	0	0	3	0	0	0.009
.	19.01.16-03.38.32-1-227330	123	6	6	0	0	0	582	5	5	0	0	NA	NA	NA	41	52	250	250	365	222	173	187	11	6	5	0.044	0.024	0.014
.	19.01.16-03.38.37-1-227334	56	2	2	0	0	0	557	1	1	0	0	NA	NA	NA	23	31	243	249	352	213	173	171	2	0	1	0.008	0	0.003
.	19.01.16-03.38.38-1-227335	267	51	51	11	0	8	584	45	45	0	0	NA	NA	NA	80	67	249	256	375	219	177	188	42	39	67	0.169	0.152	0.179
.	19.01.16-03.38.39-1-227336	66	3	3	0	0	0	557	2	2	0	0	NA	NA	NA	25	30	241	244	358	213	168	176	4	0	4	0.017	0	0.011
.	19.01.16-03.38.50-1-227337	93	4	4	1	0	1	553	3	3	0	0	NA	NA	NA	20	26	246	245	348	215	169	169	7	2	3	0.028	0.008	0.009
.	19.01.16-03.38.52-1-227338	203	48	48	12	0	9	582	45	45	0	0	NA	NA	NA	59	57	250	251	369	221	171	190	52	55	63	0.208	0.219	0.171
.	19.01.16-03.38.52-1-227339	92	6	6	2	0	2	556	3	3	0	0	NA	NA	NA	34	31	243	248	353	216	167	173	16	0	0	0.066	0	0
.	19.01.16-03.38.53-1-227340	60	2	2	1	0	1	555	1	1	0	0	NA	NA	NA	27	24	244	241	352	214	166	175	2	1	0	0.008	0.004	0
.	19.01.16-03.39.01-1-227341	221	40	40	9	0	9	591	38	38	0	0	NA	NA	NA	64	60	252	256	365	225	180	186	41	39	59	0.163	0.152	0.162
.	19.01.16-03.39.06-1-227342	63	2	2	0	0	0	201	0	0	0	0	NA	NA	NA	16	14	243	240	344	84	58	59	2	0	0	0.008	0	0
.	19.01.16-03.39.06-1-227343	119	6	6	2	0	2	570	5	5	0	0	NA	NA	NA	35	36	249	246	354	221	172	177	3	11	6	0.012	0.045	0.017
.	19.01.16-03.39.08-1-227344	31	1	1	0	0	0	0	0	0	0	0	NA	NA	NA	11	7	237	238	345	0	0	0	0	0	1	0	0	0.003
.	19.01.16-03.39.08-1-227345	63	3	3	0	0	0	553	2	2	0	0	NA	NA	NA	21	24	237	245	355	211	167	175	2	3	2	0.008	0.012	0.006
.	19.01.16-03.39.10-1-227347	34	1	1	0	0	0	0	0	0	0	0	NA	NA	NA	7	10	240	239	344	0	0	0	2	0	0	0.008	0	0
.	19.01.16-03.39.10-1-227348	61	2	2	2	0	2	553	1	1	0	0	NA	NA	NA	25	28	239	246	356	210	165	178	5	3	0	0.021	0.012	0
.	19.01.16-03.39.13-1-227352	117	4	4	2	0	1	567	1	1	0	0	NA	NA	NA	47	39	245	242	365	217	164	186	4	3	2	0.016	0.012	0.005
.	19.01.16-03.39.14-1-227355	205	49	49	14	0	11	594	43	43	0	0	NA	NA	NA	60	63	256	255	365	227	179	188	56	36	49	0.219	0.141	0.134
.	19.01.16-03.39.23-1-227379	144	9	9	4	0	2	574	8	8	0	0	NA	NA	NA	53	42	247	251	357	221	174	179	16	1	13	0.065	0.004	0.036
.	19.01.16-03.39.24-1-227380	124	5	5	2	0	2	563	3	3	0	0	NA	NA	NA	41	34	246	250	351	214	175	174	2	6	7	0.008	0.024	0.02
.	19.01.16-03.39.25-1-227381	122	10	10	3	0	2	559	8	8	0	0	NA	NA	NA	43	34	248	244	355	218	165	176	27	15	3	0.109	0.061	0.008
.	19.01.16-03.39.29-1-227388	267	36	36	9	0	8	622	34	34	0	0	NA	NA	NA	79	100	263	265	385	237	185	200	19	54	56	0.072	0.204	0.145
.	19.01.16-03.39.40-1-227393	91	4	4	1	0	1	565	3	3	0	0	NA	NA	NA	26	29	247	244	351	220	169	176	4	2	4	0.016	0.008	0.011
.	19.01.16-03.39.44-1-227394	33	1	1	0	0	0	0	0	0	0	0	NA	NA	NA	13	9	239	238	345	0	0	0	2	0	0	0.008	0	0
.	19.01.16-03.39.47-1-227395	120	6	6	0	0	0	570	5	5	0	0	NA	NA	NA	46	46	250	248	361	222	169	179	4	8	4	0.016	0.032	0.011
.	19.01.16-03.39.47-1-227396	32	1	1	0	0	0	0	0	0	0	0	NA	NA	NA	7	7	239	240	341	0	0	0	0	0	1	0	0	0.003
.	19.01.16-03.39.48-1-227397	153	19	19	8	0	6	575	15	15	0	0	NA	NA	NA	44	49	253	251	358	223	174	178	11	29	37	0.043	0.116	0.103
.	19.01.16-03.39.49-1-227398	35	1	1	0	0	0	0	0	0	0	0	NA	NA	NA	11	4	237	237	343	0	0	0	0	0	1	0	0	0.003
.	19.01.16-03.39.51-1-227399	64	3	3	2	0	1	553	2	2	0	0	NA	NA	NA	22	24	243	240	354	214	168	171	2	0	4	0.008	0	0.011
.	19.01.16-03.39.56-1-227400	34	1	1	0	0	0	0	0	0	0	0	NA	NA	NA	19	9	238	239	345	0	0	0	1	0	0	0.004	0	0
.	19.01.16-03.39.58-1-227401	65	2	2	0	0	0	400	1	1	0	0	NA	NA	NA	25	19	244	245	343	154	122	124	0	0	4	0	0	0.012
.	19.01.16-03.39.58-1-227402	86	6	6	3	0	2	558	5	5	0	0	NA	NA	NA	31	24	240	243	354	212	166	180	0	8	9	0	0.033	0.025
.	19.01.16-03.40.00-1-227403	116	7	7	1	0	1	558	6	6	0	0	NA	NA	NA	41	32	245	243	357	216	167	175	2	1	8	0.008	0.004	0.022
.	19.01.16-03.40.04-1-227408	93	6	6	0	0	0	566	5	5	0	0	NA	NA	NA	28	38	252	244	355	225	164	177	5	0	19	0.02	0	0.054
.	19.01.16-03.40.05-1-227409	183	11	11	1	0	1	595	10	10	0	0	NA	NA	NA	68	67	259	253	368	231	179	185	11	7	30	0.042	0.028	0.082
.	19.01.16-03.40.09-1-227410	127	13	13	7	0	7	578	12	12	0	0	NA	NA	NA	48	47	251	249	360	219	175	184	0	14	24	0	0.056	0.067
.	19.01.16-03.40.16-1-227421	86	4	4	1	0	1	561	3	3	0	0	NA	NA	NA	30	30	245	243	355	218	170	173	8	1	4	0.033	0.004	0.011
.	19.01.16-03.40.18-1-227428	152	16	16	6	0	6	575	14	14	0	0	NA	NA	NA	49	49	250	253	359	218	178	179	28	17	21	0.112	0.067	0.058
.	19.01.16-03.40.24-1-227452	71	2	2	1	0	1	552	0	0	0	0	NA	NA	NA	12	13	238	240	348	213	165	174	0	0	5	0	0	0.014
.	19.01.16-03.40.24-1-227453	95	8	8	0	0	0	579	7	7	0	0	NA	NA	NA	32	49	247	251	364	220	173	186	5	8	8	0.02	0.032	0.022
.	19.01.16-03.40.25-1-227454	89	3	3	0	0	0	559	2	2	0	0	NA	NA	NA	31	32	245	249	351	218	169	172	0	3	6	0	0.012	0.017
.	19.01.16-03.40.28-1-227458	121	9	9	1	0	1	553	8	8	0	0	NA	NA	NA	42	25	241	244	353	217	165	171	0	10	35	0	0.041	0.099
.	19.01.16-03.40.33-1-227460	116	4	4	0	0	0	578	3	3	0	0	NA	NA	NA	42	49	258	253	351	230	175	173	0	4	4	0	0.016	0.011
.	19.01.16-03.40.36-1-227464	58	3	3	0	0	0	555	2	2	0	0	NA	NA	NA	27	23	242	242	352	216	166	173	3	3	2	0.012	0.012	0.006
.	19.01.16-03.40.36-1-227467	61	2	2	0	0	0	149	1	1	0	0	NA	NA	NA	20	19	242	244	346	58	41	50	0	0	1	0	0	0.003
.	19.01.16-03.40.38-1-227468	118	12	12	0	0	0	565	10	10	0	0	NA	NA	NA	42	39	246	247	359	217	172	176	14	16	13	0.057	0.065	0.036
.	19.01.16-03.40.43-1-227469	234	59	59	12	0	11	576	54	54	0	0	NA	NA	NA	71	55	247	258	363	217	175	184	36	69	55	0.146	0.267	0.152
.	19.01.16-03.40.45-1-227470	118	19	19	3	0	3	569	18	18	0	0	NA	NA	NA	43	43	249	246	361	219	169	181	13	25	9	0.052	0.102	0.025
.	19.01.16-03.40.46-1-227471	62	5	5	1	0	1	556	3	3	0	0	NA	NA	NA	19	18	240	242	349	213	168	175	1	11	5	0.004	0.045	0.014
.	19.01.16-03.40.49-1-227472	83	5	5	0	0	0	560	4	4	0	0	NA	NA	NA	35	35	248	241	359	218	165	177	8	5	0	0.032	0.021	0
.	19.01.16-03.40.50-1-227473	91	3	3	1	0	1	570	2	2	0	0	NA	NA	NA	33	39	250	247	355	222	171	177	3	3	1	0.012	0.012	0.003
.	19.01.16-03.40.50-1-227474	57	2	2	2	0	2	398	1	1	0	0	NA	NA	NA	21	10	239	239	345	155	117	126	3	0	0	0.013	0	0
.	19.01.16-03.40.51-1-227475	150	8	8	2	0	2	568	5	5	0	0	NA	NA	NA	42	36	240	246	363	213	167	188	16	0	12	0.067	0	0.033
.	19.01.16-03.41.02-1-227476	122	24	24	8	0	5	580	22	22	0	0	NA	NA	NA	32	47	252	247	361	230	171	179	26	11	41	0.103	0.045	0.114
.	19.01.16-03.41.02-1-227477	98	9	9	1	0	1	560	7	7	0	0	NA	NA	NA	31	33	242	245	359	215	167	178	1	14	12	0.004	0.057	0.033
.	19.01.16-03.41.05-1-227483	36	1	1	0	0	0	0	0	0	0	0	NA	NA	NA	10	5	236	236	346	0	0	0	0	0	1	0	0	0.003
.	19.01.16-03.41.05-1-227484	122	6	6	1	0	1	561	5	5	0	0	NA	NA	NA	50	38	249	246	356	219	168	174	8	8	6	0.032	0.033	0.017
.	19.01.16-03.41.06-1-227485	119	7	7	2	0	2	560	5	5	0	0	NA	NA	NA	41	34	246	246	355	217	166	177	7	2	8	0.028	0.008	0.023
.	19.01.16-03.41.07-1-227486	88	5	5	1	0	1	544	4	4	0	0	NA	NA	NA	34	17	237	242	351	206	167	171	4	12	3	0.017	0.05	0.009
.	19.01.16-03.41.12-1-227490	87	7	7	2	0	2	561	6	6	0	0	NA	NA	NA	40	29	242	249	351	215	171	175	5	2	14	0.021	0.008	0.04
.	19.01.16-03.41.16-1-227495	126	6	6	1	0	1	577	4	4	0	0	NA	NA	NA	38	53	251	247	368	219	170	188	6	11	11	0.024	0.045	0.03
.	19.01.16-03.41.22-1-227516	178	11	11	4	0	4	592	8	8	0	0	NA	NA	NA	55	63	258	253	365	228	177	187	14	12	7	0.054	0.047	0.019
.	19.01.16-03.41.22-1-227517	89	3	3	0	0	0	548	2	2	0	0	NA	NA	NA	24	21	239	246	349	210	170	168	3	1	3	0.013	0.004	0.009
.	19.01.16-03.41.24-1-227518	160	23	23	3	0	2	580	18	18	0	0	NA	NA	NA	41	49	252	250	360	225	172	183	5	17	27	0.02	0.068	0.075
.	19.01.16-03.41.26-1-227520	91	4	4	1	0	1	564	3	3	0	0	NA	NA	NA	37	32	243	246	356	216	173	175	12	0	9	0.049	0	0.025
.	19.01.16-03.41.31-1-227528	29	1	1	0	0	0	0	0	0	0	0	NA	NA	NA	8	11	238	240	346	0	0	0	0	0	1	0	0	0.003
.	19.01.16-03.41.33-1-227529	89	4	4	2	0	1	556	3	3	0	0	NA	NA	NA	30	33	245	246	355	213	166	177	9	2	2	0.037	0.008	0.006
.	19.01.16-03.41.39-1-227533	58	3	3	1	0	1	555	2	2	0	0	NA	NA	NA	17	26	238	244	357	212	166	177	0	4	4	0	0.016	0.011
.	19.01.16-03.41.39-1-227534	58	2	2	0	0	0	561	1	1	0	0	NA	NA	NA	29	40	254	240	359	224	165	172	4	0	5	0.016	0	0.014
.	19.01.16-03.41.40-1-227535	203	39	39	11	0	9	590	37	37	0	0	NA	NA	NA	59	58	259	251	361	233	172	185	22	39	52	0.085	0.155	0.144
.	19.01.16-03.41.47-1-227536	87	4	4	1	0	1	559	3	3	0	0	NA	NA	NA	38	27	240	248	352	209	173	177	4	9	0	0.017	0.036	0
.	19.01.16-03.41.49-1-227537	160	9	9	5	0	5	579	7	7	0	0	NA	NA	NA	55	53	247	253	366	220	177	182	1	23	5	0.004	0.091	0.014
.	19.01.16-03.41.50-1-227538	153	8	8	1	0	1	573	6	6	0	0	NA	NA	NA	51	45	247	251	360	216	174	183	17	11	2	0.069	0.044	0.006
.	19.01.16-03.41.52-1-227541	120	10	10	3	0	2	564	9	9	0	0	NA	NA	NA	48	37	245	249	356	215	171	178	7	11	11	0.029	0.044	0.031
.	19.01.16-03.41.54-1-227548	64	3	3	0	0	0	553	2	2	0	0	NA	NA	NA	29	24	244	243	350	216	165	172	0	8	5	0	0.033	0.014
.	19.01.16-03.41.54-1-227549	67	7	7	1	0	0	555	5	5	0	0	NA	NA	NA	25	28	248	246	347	219	167	169	9	4	7	0.036	0.016	0.02
.	19.01.16-03.42.00-1-227550	68	2	2	0	0	0	496	0	0	0	0	NA	NA	NA	16	19	239	242	351	194	145	157	0	0	3	0	0	0.009
.	19.01.16-03.42.03-1-227551	61	2	2	1	0	1	100	1	1	0	0	NA	NA	NA	19	13	240	239	347	40	26	34	0	2	0	0	0.008	0
.	19.01.16-03.42.09-1-227552	34	1	1	0	0	0	0	0	0	0	0	NA	NA	NA	11	10	240	240	343	0	0	0	0	1	0	0	0.004	0
.	19.01.16-03.42.10-1-227555	172	26	26	8	0	8	591	21	21	0	0	NA	NA	NA	44	62	260	253	362	234	174	183	3	27	45	0.012	0.107	0.124
.	19.01.16-03.42.11-1-227556	176	23	23	6	0	5	588	20	20	0	0	NA	NA	NA	45	61	255	248	371	224	172	192	68	27	7	0.267	0.109	0.019
.	19.01.16-03.42.11-1-227557	186	51	51	16	0	14	576	48	48	0	0	NA	NA	NA	54	51	247	254	363	217	175	184	64	64	59	0.259	0.252	0.163
.	19.01.16-03.42.11-1-227558	62	3	3	1	0	1	553	2	2	0	0	NA	NA	NA	32	30	242	247	354	213	166	174	3	4	1	0.012	0.016	0.003
.	19.01.16-03.42.13-1-227560	233	13	13	4	0	4	589	12	12	0	0	NA	NA	NA	76	66	257	254	368	224	176	189	16	10	21	0.062	0.039	0.057
.	19.01.16-03.42.14-1-227563	91	6	6	1	0	1	567	5	5	0	0	NA	NA	NA	26	33	244	250	352	219	172	176	1	6	12	0.004	0.024	0.034
.	19.01.16-03.42.14-1-227564	90	14	14	2	0	2	568	13	13	0	0	NA	NA	NA	37	38	251	246	354	224	169	175	15	6	13	0.06	0.024	0.037
.	19.01.16-03.42.30-1-227599	124	6	6	1	0	1	563	4	4	0	0	NA	NA	NA	61	35	246	248	354	217	171	175	6	1	10	0.024	0.004	0.028
.	19.01.16-03.42.35-1-227603	95	17	17	6	0	4	573	15	15	0	0	NA	NA	NA	20	41	247	255	352	221	177	175	4	20	17	0.016	0.078	0.048
.	19.01.16-03.42.39-1-227604	89	6	6	1	0	1	563	5	5	0	0	NA	NA	NA	29	30	244	247	352	217	170	176	4	6	7	0.016	0.024	0.02
.	19.01.16-03.42.39-1-227605	99	10	10	4	0	4	554	9	9	0	0	NA	NA	NA	36	27	242	243	355	214	164	176	11	23	4	0.045	0.095	0.011
.	19.01.16-03.42.46-1-227606	124	12	12	3	0	3	569	11	11	0	0	NA	NA	NA	35	41	248	246	360	217	170	182	21	3	10	0.085	0.012	0.028
.	19.01.16-03.42.47-1-227607	63	2	2	0	0	0	550	1	1	0	0	NA	NA	NA	14	18	240	241	350	213	164	173	7	0	1	0.029	0	0.003
.	19.01.16-03.42.51-1-227608	115	7	7	1	0	1	568	6	6	0	0	NA	NA	NA	37	43	246	253	357	216	173	179	4	8	3	0.016	0.032	0.008
.	19.01.16-03.42.53-1-227609	349	49	49	15	0	11	633	46	46	0	0	NA	NA	NA	87	107	263	264	393	239	186	208	24	80	71	0.091	0.303	0.181
.	19.01.16-03.42.56-1-227610	145	18	18	5	0	5	575	16	16	0	0	NA	NA	NA	30	43	253	245	358	226	169	180	17	22	13	0.067	0.09	0.036
.	19.01.16-03.43.02-1-227611	34	1	1	1	0	1	0	0	0	0	0	NA	NA	NA	6	7	237	240	343	0	0	0	0	0	0	0	0	0
.	19.01.16-03.43.02-1-227612	67	3	3	4	0	3	546	1	1	0	0	NA	NA	NA	37	24	239	244	354	205	169	172	1	2	4	0.004	0.008	0.011
.	19.01.16-03.43.04-1-227613	116	11	11	1	0	1	564	10	10	0	0	NA	NA	NA	39	32	244	245	356	218	171	175	7	16	12	0.029	0.065	0.034
.	19.01.16-03.43.04-1-227614	216	15	15	4	0	4	594	13	13	0	0	NA	NA	NA	70	67	253	261	366	225	180	189	0	39	17	0	0.149	0.046
.	19.01.16-03.43.10-1-227619	85	4	4	2	0	1	572	3	3	0	0	NA	NA	NA	22	40	249	247	357	222	173	177	4	6	3	0.016	0.024	0.008
.	19.01.16-03.43.11-1-227620	117	9	9	3	0	3	569	8	8	0	0	NA	NA	NA	40	36	244	247	358	218	168	183	2	6	25	0.008	0.024	0.07
.	19.01.16-03.43.16-1-227626	148	9	9	3	0	3	573	8	8	0	0	NA	NA	NA	48	44	252	247	358	226	169	178	9	13	12	0.036	0.053	0.034
.	19.01.16-03.43.22-1-227647	59	2	2	1	0	1	552	1	1	0	0	NA	NA	NA	21	23	245	244	347	215	167	170	0	7	0	0	0.029	0
.	19.01.16-03.43.26-1-227649	60	2	2	1	0	1	102	0	0	0	0	NA	NA	NA	20	25	239	245	354	37	39	26	0	0	1	0	0	0.003
.	19.01.16-03.43.28-1-227652	64	3	3	1	0	1	547	1	1	0	0	NA	NA	NA	26	20	242	243	348	213	166	168	0	7	5	0	0.029	0.014
.	19.01.16-03.43.30-1-227654	35	1	1	0	0	0	0	0	0	0	0	NA	NA	NA	10	11	239	239	346	0	0	0	0	0	1	0	0	0.003
.	19.01.16-03.43.32-1-227659	264	24	24	6	0	4	603	22	22	0	0	NA	NA	NA	80	77	259	261	370	233	181	189	31	42	22	0.12	0.161	0.059
.	19.01.16-03.43.33-1-227660	418	83	83	19	0	14	630	75	75	0	0	NA	NA	NA	106	106	259	263	397	233	185	212	63	73	94	0.243	0.278	0.237
.	19.01.16-03.43.33-1-227661	32	1	1	0	0	0	0	0	0	0	0	NA	NA	NA	4	10	240	237	346	0	0	0	0	0	1	0	0	0.003
.	19.01.16-03.43.36-1-227665	208	23	23	4	0	2	597	22	22	0	0	NA	NA	NA	64	62	254	253	368	228	176	193	16	36	34	0.063	0.142	0.092
.	19.01.16-03.43.36-1-227666	34	1	1	0	0	0	0	0	0	0	0	NA	NA	NA	12	10	239	238	346	0	0	0	0	0	3	0	0	0.009
.	19.01.16-03.43.37-1-227667	61	2	2	1	0	1	349	1	1	0	0	NA	NA	NA	28	15	240	241	347	141	102	106	0	0	3	0	0	0.009
.	19.01.16-03.43.39-1-227668	60	3	3	0	0	0	550	2	2	0	0	NA	NA	NA	23	17	239	242	349	209	168	173	6	4	0	0.025	0.017	0
.	19.01.16-03.43.39-1-227669	66	3	3	1	0	1	558	2	2	0	0	NA	NA	NA	28	28	248	248	345	222	168	168	0	5	4	0	0.02	0.012
.	19.01.16-03.43.43-1-227670	88	4	4	1	0	1	570	1	1	0	0	NA	NA	NA	36	42	250	246	359	223	170	177	5	0	6	0.02	0	0.017
.	19.01.16-03.43.48-1-227671	34	1	1	0	0	0	0	0	0	0	0	NA	NA	NA	13	11	239	238	347	0	0	0	0	3	0	0	0.013	0
.	19.01.16-03.43.51-1-227672	63	3	3	0	0	0	150	1	1	0	0	NA	NA	NA	22	17	243	241	346	64	37	49	5	0	2	0.021	0	0.006
.	19.01.16-03.43.53-1-227673	117	5	5	3	0	2	561	4	4	0	0	NA	NA	NA	31	30	244	250	349	214	172	175	12	6	1	0.049	0.024	0.003
.	19.01.16-03.43.54-1-227674	61	2	2	0	0	0	0	1	1	0	0	NA	NA	NA	21	22	244	241	350	0	0	0	0	1	0	0	0.004	0
.	19.01.16-03.43.58-1-227675	88	3	3	0	0	0	558	2	2	0	0	NA	NA	NA	25	31	243	244	357	215	166	177	1	4	2	0.004	0.016	0.006
.	19.01.16-03.43.59-1-227676	114	7	7	2	0	1	577	5	5	0	0	NA	NA	NA	31	45	248	253	357	222	174	181	10	15	4	0.04	0.059	0.011
.	19.01.16-03.44.00-1-227677	63	4	4	2	0	2	547	3	3	0	0	NA	NA	NA	31	21	240	242	352	214	162	171	0	15	2	0	0.062	0.006
.	19.01.16-03.44.02-1-227678	87	3	3	1	0	1	551	2	2	0	0	NA	NA	NA	17	19	242	241	349	215	162	174	8	0	2	0.033	0	0.006
.	19.01.16-03.44.10-1-227679	91	4	4	0	0	0	561	3	3	0	0	NA	NA	NA	38	37	247	245	358	216	167	178	0	13	0	0	0.053	0
.	19.01.16-03.44.13-1-227684	90	9	9	1	0	1	568	8	8	0	0	NA	NA	NA	32	36	247	248	354	220	171	177	4	13	9	0.016	0.052	0.025
.	19.01.16-03.44.14-1-227686	147	10	10	3	0	3	568	9	9	0	0	NA	NA	NA	56	41	249	243	362	219	168	181	15	3	11	0.06	0.012	0.03
.	19.01.16-03.44.14-1-227688	96	4	4	0	0	0	560	1	1	0	0	NA	NA	NA	22	28	241	249	351	214	174	172	0	4	8	0	0.016	0.023
.	19.01.16-03.44.16-1-227690	146	5	5	2	0	1	562	4	4	0	0	NA	NA	NA	44	37	243	254	353	212	174	176	1	8	11	0.004	0.031	0.031
.	19.01.16-03.44.19-1-227713	32	1	1	1	0	1	0	0	0	0	0	NA	NA	NA	11	8	237	238	346	0	0	0	0	0	3	0	0	0.009
.	19.01.16-03.44.21-1-227716	86	6	6	2	0	1	565	5	5	0	0	NA	NA	NA	33	36	250	243	356	223	167	175	23	5	6	0.092	0.021	0.017
.	19.01.16-03.44.22-1-227719	90	6	6	2	0	2	555	5	5	0	0	NA	NA	NA	41	37	244	249	357	211	171	173	4	5	10	0.016	0.02	0.028
.	19.01.16-03.44.27-1-227721	59	2	2	1	0	1	549	1	1	0	0	NA	NA	NA	29	18	243	243	345	217	164	168	0	3	2	0	0.012	0.006
.	19.01.16-03.44.30-1-227725	94	9	9	1	0	1	572	7	7	0	0	NA	NA	NA	27	41	247	243	364	221	169	182	11	4	5	0.045	0.016	0.014
.	19.01.16-03.44.32-1-227726	179	19	19	4	0	4	580	16	16	0	0	NA	NA	NA	56	55	250	256	362	223	177	180	28	11	23	0.112	0.043	0.064
.	19.01.16-03.44.34-1-227727	96	3	3	0	0	0	565	2	2	0	0	NA	NA	NA	39	43	244	251	361	216	171	178	0	0	10	0	0	0.028
.	19.01.16-03.44.37-1-227731	155	8	8	3	0	3	594	6	6	0	0	NA	NA	NA	46	63	255	255	366	228	180	186	0	4	19	0	0.016	0.052
.	19.01.16-03.44.39-1-227732	171	9	9	2	0	2	592	8	8	0	0	NA	NA	NA	44	62	256	250	369	229	174	189	12	6	15	0.047	0.024	0.041
.	19.01.16-03.44.40-1-227733	128	9	9	4	0	4	565	6	6	0	0	NA	NA	NA	33	35	247	249	352	216	173	176	12	2	3	0.049	0.008	0.009
.	19.01.16-03.44.42-1-227734	33	1	1	0	0	0	0	0	0	0	0	NA	NA	NA	10	12	244	238	343	0	0	0	0	0	0	0	0	0
.	19.01.16-03.44.46-1-227735	209	10	10	2	0	2	588	6	6	0	0	NA	NA	NA	65	59	249	257	366	221	177	190	7	5	11	0.028	0.019	0.03
.	19.01.16-03.44.50-1-227736	121	11	11	1	0	0	569	10	10	0	0	NA	NA	NA	40	41	243	254	357	213	178	178	19	19	11	0.078	0.075	0.031
.	19.01.16-03.44.52-1-227737	118	5	5	1	0	1	584	4	4	0	0	NA	NA	NA	40	57	258	253	359	229	174	181	13	4	3	0.05	0.016	0.008
.	19.01.16-03.44.59-1-227738	61	2	2	0	0	0	548	1	1	0	0	NA	NA	NA	20	15	242	240	346	212	165	171	0	3	2	0	0.012	0.006
.	19.01.16-03.45.02-1-227739	67	7	7	2	0	2	557	6	6	0	0	NA	NA	NA	20	32	244	246	355	214	168	175	4	6	9	0.016	0.024	0.025
.	19.01.16-03.45.05-1-227740	173	15	15	0	0	0	574	12	12	0	0	NA	NA	NA	40	47	251	251	358	224	173	177	12	20	3	0.048	0.08	0.008
.	19.01.16-03.45.05-1-227741	30	1	1	0	0	0	0	0	0	0	0	NA	NA	NA	9	5	239	237	342	0	0	0	0	1	0	0	0.004	0
.	19.01.16-03.45.07-1-227742	90	3	3	3	0	3	553	2	2	0	0	NA	NA	NA	39	27	243	242	355	214	162	177	4	4	1	0.016	0.017	0.003
.	19.01.16-03.45.09-1-227744	93	4	4	1	0	1	577	3	3	0	0	NA	NA	NA	35	53	253	250	363	227	167	183	0	12	2	0	0.048	0.006
.	19.01.16-03.45.13-1-227748	93	3	3	1	0	1	564	2	2	0	0	NA	NA	NA	29	32	248	240	357	218	167	179	0	0	12	0	0	0.034
.	19.01.16-03.45.13-1-227749	154	8	8	0	0	0	555	7	7	0	0	NA	NA	NA	41	27	247	241	352	213	166	176	2	15	12	0.008	0.062	0.034
.	19.01.16-03.45.19-1-227772	90	7	7	2	0	2	560	6	6	0	0	NA	NA	NA	35	32	245	245	355	215	168	177	7	1	16	0.029	0.004	0.045
.	19.01.16-03.45.22-1-227774	92	7	7	2	0	2	568	4	4	0	0	NA	NA	NA	19	33	246	243	357	220	169	179	3	16	7	0.012	0.066	0.02
.	19.01.16-03.45.22-1-227775	279	24	24	8	0	6	599	21	21	0	0	NA	NA	NA	87	74	254	261	372	225	181	193	25	15	43	0.098	0.057	0.116
.	19.01.16-03.45.22-1-227776	60	2	2	1	0	1	546	1	1	0	0	NA	NA	NA	27	23	243	243	350	211	165	170	2	5	0	0.008	0.021	0
.	19.01.16-03.45.27-1-227779	88	4	4	0	0	0	575	3	3	0	0	NA	NA	NA	28	40	249	244	360	224	169	182	0	4	10	0	0.016	0.028
.	19.01.16-03.45.29-1-227781	145	8	8	1	0	0	567	7	7	0	0	NA	NA	NA	45	39	246	247	359	216	169	182	7	3	16	0.028	0.012	0.045
.	19.01.16-03.45.32-1-227783	61	3	3	1	0	1	51	2	2	0	0	NA	NA	NA	12	20	243	241	349	19	20	12	3	3	0	0.012	0.012	0
.	19.01.16-03.45.34-1-227788	92	3	3	1	0	1	552	2	2	0	0	NA	NA	NA	48	22	244	242	349	216	167	169	0	0	7	0	0	0.02
.	19.01.16-03.45.36-1-227794	85	3	3	2	0	2	555	2	2	0	0	NA	NA	NA	33	30	246	246	351	215	167	173	3	4	0	0.012	0.016	0
.	19.01.16-03.45.40-1-227795	58	2	2	0	0	0	195	1	1	0	0	NA	NA	NA	18	13	240	239	347	76	51	68	4	0	1	0.017	0	0.003
.	19.01.16-03.45.43-1-227796	92	3	3	1	0	1	550	2	2	0	0	NA	NA	NA	23	23	242	242	352	214	163	173	4	2	1	0.017	0.008	0.003
.	19.01.16-03.45.43-1-227797	180	13	13	5	0	3	591	12	12	0	0	NA	NA	NA	66	63	252	257	367	224	180	187	2	8	24	0.008	0.031	0.065
.	19.01.16-03.45.46-1-227798	147	9	9	4	0	3	569	8	8	0	0	NA	NA	NA	41	47	250	248	362	222	171	176	0	18	7	0	0.073	0.019
.	19.01.16-03.45.49-1-227799	264	17	17	2	0	2	616	15	15	0	0	NA	NA	NA	71	87	257	262	381	225	187	204	17	22	19	0.066	0.084	0.05
.	19.01.16-03.45.50-1-227800	32	1	1	0	0	0	0	0	0	0	0	NA	NA	NA	13	9	237	238	347	0	0	0	1	0	0	0.004	0	0
.	19.01.16-03.45.50-1-227801	64	8	8	0	0	0	549	7	7	0	0	NA	NA	NA	22	18	244	241	346	214	164	171	1	11	5	0.004	0.046	0.014
.	19.01.16-03.45.52-1-227802	171	32	32	4	0	3	575	30	30	0	0	NA	NA	NA	48	39	244	249	359	219	173	183	38	45	14	0.156	0.181	0.039
.	19.01.16-03.45.53-1-227803	177	17	17	4	0	4	569	15	15	0	0	NA	NA	NA	64	42	244	250	361	215	173	181	38	14	19	0.156	0.056	0.053
.	19.01.16-03.45.56-1-227804	37	1	1	0	0	0	0	0	0	0	0	NA	NA	NA	13	10	236	241	346	0	0	0	0	0	0	0	0	0
.	19.01.16-03.46.00-1-227805	69	2	2	2	0	2	565	1	1	0	0	NA	NA	NA	24	36	245	248	356	216	169	180	0	5	1	0	0.02	0.003
.	19.01.16-03.46.07-1-227806	265	37	37	11	0	10	579	30	30	0	0	NA	NA	NA	68	50	245	252	366	216	176	187	53	45	44	0.216	0.179	0.12
.	19.01.16-03.46.11-1-227809	151	15	15	5	0	4	575	13	13	0	0	NA	NA	NA	57	50	251	246	366	220	170	185	3	21	15	0.012	0.085	0.041
.	19.01.16-03.46.11-1-227810	143	9	9	0	0	0	561	7	7	0	0	NA	NA	NA	35	29	240	247	355	212	169	180	4	5	5	0.017	0.02	0.014
.	19.01.16-03.46.17-1-227819	60	2	2	0	0	0	564	1	1	0	0	NA	NA	NA	26	31	244	249	351	217	174	173	1	0	3	0.004	0	0.009
.	19.01.16-03.46.19-1-227841	125	11	11	6	0	5	564	8	8	0	0	NA	NA	NA	43	34	244	250	353	215	174	175	4	18	23	0.016	0.072	0.065
.	19.01.16-03.46.25-1-227844	238	18	18	7	0	6	598	14	14	0	0	NA	NA	NA	74	72	259	262	364	228	186	184	6	24	28	0.023	0.092	0.077
.	19.01.16-03.46.29-1-227849	214	17	17	6	0	5	590	15	15	0	0	NA	NA	NA	56	57	256	254	360	232	178	180	15	27	25	0.059	0.106	0.069
.	19.01.16-03.46.30-1-227850	152	20	20	2	0	2	574	17	17	0	0	NA	NA	NA	51	47	252	250	358	220	173	181	18	10	11	0.071	0.04	0.031
.	19.01.16-03.46.33-1-227851	92	3	3	1	0	1	558	2	2	0	0	NA	NA	NA	22	26	245	242	352	218	165	175	5	0	1	0.02	0	0.003
.	19.01.16-03.46.36-1-227855	121	11	11	5	0	4	559	9	9	0	0	NA	NA	NA	41	31	244	244	356	214	166	179	19	17	3	0.078	0.07	0.008
.	19.01.16-03.46.44-1-227856	155	7	7	0	0	0	584	6	6	0	0	NA	NA	NA	44	53	253	250	363	225	173	186	8	0	21	0.032	0	0.058
.	19.01.16-03.46.47-1-227857	88	3	3	0	0	0	545	2	2	0	0	NA	NA	NA	36	18	242	244	345	211	165	169	5	1	0	0.021	0.004	0
.	19.01.16-03.46.48-1-227858	142	11	11	5	0	5	567	10	10	0	0	NA	NA	NA	45	40	247	248	358	217	172	178	10	19	13	0.04	0.077	0.036
.	19.01.16-03.46.55-1-227861	119	8	8	0	0	0	574	6	6	0	0	NA	NA	NA	45	42	252	248	355	226	171	177	5	15	9	0.02	0.06	0.025
.	19.01.16-03.46.59-1-227862	59	2	2	1	0	1	558	1	1	0	0	NA	NA	NA	16	26	242	245	352	217	169	172	2	3	0	0.008	0.012	0
.	19.01.16-03.47.00-1-227863	61	3	3	1	0	1	398	2	2	0	0	NA	NA	NA	21	13	240	240	346	154	116	128	0	4	0	0	0.017	0
.	19.01.16-03.47.02-1-227864	65	3	3	2	0	1	558	2	2	0	0	NA	NA	NA	27	30	247	245	351	220	168	170	0	0	11	0	0	0.031
.	19.01.16-03.47.02-1-227865	62	2	2	0	0	0	299	1	1	0	0	NA	NA	NA	15	13	238	241	347	116	84	99	0	0	4	0	0	0.012
.	19.01.16-03.47.06-1-227866	121	24	24	5	0	3	560	23	23	0	0	NA	NA	NA	38	28	244	243	354	216	167	177	30	18	26	0.123	0.074	0.073
.	19.01.16-03.47.07-1-227867	65	3	3	1	0	1	353	1	1	0	0	NA	NA	NA	17	18	241	239	351	148	97	108	3	0	2	0.012	0	0.006
.	19.01.16-03.47.12-1-227871	125	9	9	2	0	2	579	8	8	0	0	NA	NA	NA	42	48	249	252	360	222	175	182	8	27	1	0.032	0.107	0.003
.	19.01.16-03.47.12-1-227872	122	13	13	3	0	2	572	11	11	0	0	NA	NA	NA	33	36	245	247	357	220	172	180	16	20	7	0.065	0.081	0.02
.	19.01.16-03.47.13-1-227873	179	9	9	2	0	1	597	8	8	0	0	NA	NA	NA	52	63	259	254	363	230	179	188	23	16	3	0.089	0.063	0.008
.	19.01.16-03.47.14-1-227876	210	22	22	7	0	4	585	18	18	0	0	NA	NA	NA	55	61	253	254	367	226	174	185	26	27	21	0.103	0.106	0.057
.	19.01.16-03.47.15-1-227878	123	12	12	6	0	5	566	11	11	0	0	NA	NA	NA	33	37	249	242	359	223	163	180	3	6	16	0.012	0.025	0.045
.	19.01.16-03.47.16-1-227881	123	7	7	1	0	1	567	5	5	0	0	NA	NA	NA	33	35	242	253	353	214	175	178	3	0	14	0.012	0	0.04
.	19.01.16-03.47.19-1-227898	35	1	1	0	0	0	0	0	0	0	0	NA	NA	NA	8	10	239	238	346	0	0	0	0	2	0	0	0.008	0
.	19.01.16-03.47.22-1-227902	66	6	6	0	0	0	566	3	3	0	0	NA	NA	NA	26	29	254	241	347	225	167	174	2	6	1	0.008	0.025	0.003
.	19.01.16-03.47.34-1-227911	110	8	8	2	0	2	565	6	6	0	0	NA	NA	NA	30	37	245	249	356	219	170	176	4	18	3	0.016	0.072	0.008
.	19.01.16-03.47.35-1-227915	91	10	10	1	0	1	557	7	7	0	0	NA	NA	NA	46	39	243	250	359	211	170	176	26	1	5	0.107	0.004	0.014
.	19.01.16-03.47.37-1-227916	403	40	40	11	0	7	648	35	35	0	0	NA	NA	NA	112	127	272	272	396	244	193	211	46	52	54	0.169	0.191	0.136
.	19.01.16-03.47.38-1-227917	35	1	1	1	0	1	0	0	0	0	0	NA	NA	NA	10	21	244	240	350	0	0	0	0	1	0	0	0.004	0
.	19.01.16-03.47.39-1-227918	33	1	1	0	0	0	0	0	0	0	0	NA	NA	NA	12	4	238	237	342	0	0	0	0	0	1	0	0	0.003
.	19.01.16-03.47.40-1-227919	212	17	17	4	0	4	595	14	14	0	0	NA	NA	NA	70	67	256	258	366	226	181	188	18	21	18	0.07	0.081	0.049
.	19.01.16-03.47.41-1-227920	126	6	6	5	0	4	574	5	5	0	0	NA	NA	NA	40	50	254	247	362	222	171	181	4	5	6	0.016	0.02	0.017
.	19.01.16-03.47.42-1-227921	62	2	2	0	0	0	550	1	1	0	0	NA	NA	NA	27	20	242	241	350	213	165	172	12	3	0	0.05	0.012	0
.	19.01.16-03.47.47-1-227922	30	1	1	1	0	1	0	0	0	0	0	NA	NA	NA	13	6	238	238	343	0	0	0	0	0	0	0	0	0
.	19.01.16-03.47.49-1-227923	85	4	4	1	0	1	562	3	3	0	0	NA	NA	NA	43	37	250	248	352	219	168	175	12	0	1	0.048	0	0.003
.	19.01.16-03.47.53-1-227924	60	2	2	0	0	0	349	1	1	0	0	NA	NA	NA	13	21	244	241	349	136	105	108	0	0	1	0	0	0.003
.	19.01.16-03.47.54-1-227925	86	4	4	0	0	0	565	3	3	0	0	NA	NA	NA	41	35	250	241	357	224	165	176	4	0	8	0.016	0	0.022
.	19.01.16-03.47.56-1-227926	125	12	12	1	0	0	571	10	10	0	0	NA	NA	NA	32	38	248	244	359	222	169	180	17	12	9	0.069	0.049	0.025
.	19.01.16-03.47.57-1-227928	66	3	3	0	0	0	547	2	2	0	0	NA	NA	NA	35	23	243	242	351	213	163	171	3	4	3	0.012	0.017	0.009
.	19.01.16-03.48.00-1-227929	322	38	38	10	0	8	604	35	35	0	0	NA	NA	NA	101	80	254	264	375	226	187	191	20	38	67	0.079	0.144	0.179
.	19.01.16-03.48.04-1-227930	186	14	14	5	0	4	589	10	10	0	0	NA	NA	NA	49	60	252	256	365	224	178	187	9	17	32	0.036	0.066	0.088
.	19.01.16-03.48.04-1-227931	115	6	6	2	0	1	574	5	5	0	0	NA	NA	NA	46	47	248	253	359	217	176	181	2	11	2	0.008	0.043	0.006
.	19.01.16-03.48.09-1-227935	211	50	50	14	0	10	586	45	45	0	0	NA	NA	NA	56	57	255	253	362	226	178	182	34	56	34	0.133	0.221	0.094
.	19.01.16-03.48.09-1-227936	126	9	9	1	0	1	574	8	8	0	0	NA	NA	NA	39	37	250	247	353	225	173	176	3	4	14	0.012	0.016	0.04
.	19.01.16-03.48.13-1-227940	32	1	1	0	0	0	0	0	0	0	0	NA	NA	NA	9	8	239	240	342	0	0	0	2	0	0	0.008	0	0
.	19.01.16-03.48.15-1-227943	66	3	3	2	0	1	549	2	2	0	0	NA	NA	NA	25	23	239	244	353	211	168	170	1	0	3	0.004	0	0.008
.	19.01.16-03.48.19-1-227963	92	8	8	1	0	1	562	7	7	0	0	NA	NA	NA	25	29	241	246	355	214	168	180	4	18	10	0.017	0.073	0.028
.	19.01.16-03.48.21-1-227970	268	37	37	15	0	7	604	34	34	0	0	NA	NA	NA	63	67	261	256	363	234	185	185	16	59	59	0.061	0.23	0.163
.	19.01.16-03.48.29-1-227975	31	1	1	0	0	0	0	0	0	0	0	NA	NA	NA	7	7	237	239	344	0	0	0	0	0	0	0	0	0
.	19.01.16-03.48.30-1-227976	60	4	4	0	0	0	546	3	3	0	0	NA	NA	NA	24	19	242	240	350	213	161	172	6	0	2	0.025	0	0.006
.	19.01.16-03.48.31-1-227977	56	2	2	1	0	1	0	1	1	0	0	NA	NA	NA	13	12	238	239	348	0	0	0	11	0	0	0.046	0	0
.	19.01.16-03.48.31-1-227978	155	7	7	2	0	2	569	6	6	0	0	NA	NA	NA	37	44	251	248	358	222	170	177	1	16	9	0.004	0.065	0.025
.	19.01.16-03.48.35-1-227982	115	5	5	0	0	0	562	4	4	0	0	NA	NA	NA	34	29	243	246	353	217	169	176	4	3	5	0.016	0.012	0.014
.	19.01.16-03.48.38-1-227983	182	56	56	18	0	16	571	51	51	0	0	NA	NA	NA	56	46	253	242	364	221	164	186	61	50	72	0.241	0.207	0.198
.	19.01.16-03.48.45-1-227984	231	20	20	5	0	4	596	19	19	0	0	NA	NA	NA	75	71	253	253	378	224	175	197	13	24	26	0.051	0.095	0.069
.	19.01.16-03.48.45-1-227985	115	7	7	1	0	1	574	6	6	0	0	NA	NA	NA	31	41	252	243	359	226	167	181	9	14	2	0.036	0.058	0.006
.	19.01.16-03.48.50-1-227986	91	3	3	0	0	0	553	2	2	0	0	NA	NA	NA	17	18	241	239	351	215	164	174	2	0	9	0.008	0	0.026
.	19.01.16-03.48.52-1-227987	113	10	10	3	0	3	556	9	9	0	0	NA	NA	NA	34	26	245	240	354	217	165	174	12	6	8	0.049	0.025	0.023
.	19.01.16-03.48.57-1-227988	98	5	5	1	0	1	567	4	4	0	0	NA	NA	NA	43	40	253	251	349	224	169	174	0	9	4	0	0.036	0.011
.	19.01.16-03.49.04-1-227989	229	52	52	11	0	8	603	48	48	0	0	NA	NA	NA	56	82	252	269	374	226	186	191	31	54	75	0.123	0.201	0.201
.	19.01.16-03.49.06-1-227990	92	3	3	1	0	1	555	2	2	0	0	NA	NA	NA	31	25	244	243	351	214	168	173	0	0	8	0	0	0.023
.	19.01.16-03.49.10-1-227991	61	2	2	0	0	0	562	1	1	0	0	NA	NA	NA	26	29	245	244	353	221	167	174	0	10	0	0	0.041	0
.	19.01.16-03.49.15-1-227998	179	16	16	5	0	4	595	15	15	0	0	NA	NA	NA	47	58	249	266	356	226	190	179	33	12	11	0.133	0.045	0.031
.	19.01.16-03.49.15-1-227999	34	1	1	0	0	0	0	0	0	0	0	NA	NA	NA	13	8	237	236	348	0	0	0	0	2	0	0	0.008	0
.	19.01.16-03.49.16-1-228001	64	2	2	0	0	0	556	1	1	0	0	NA	NA	NA	21	27	246	240	354	216	164	176	7	4	0	0.028	0.017	0
.	19.01.16-03.49.18-1-228003	94	7	7	2	0	2	556	6	6	0	0	NA	NA	NA	32	30	248	247	348	217	170	169	0	8	15	0	0.032	0.043
.	19.01.16-03.49.18-1-228020	123	12	12	3	0	3	559	8	8	0	0	NA	NA	NA	32	26	244	243	352	221	166	172	8	14	8	0.033	0.058	0.023
.	19.01.16-03.49.19-1-228023	148	18	18	2	0	1	559	17	17	0	0	NA	NA	NA	35	31	247	243	354	218	166	175	8	26	8	0.032	0.107	0.023
.	19.01.16-03.49.23-1-228027	66	2	2	1	0	1	299	1	1	0	0	NA	NA	NA	18	17	241	243	346	109	99	91	0	2	1	0	0.008	0.003
.	19.01.16-03.49.31-1-228032	32	1	1	0	0	0	0	0	0	0	0	NA	NA	NA	5	1	236	236	342	0	0	0	1	0	0	0.004	0	0
.	19.01.16-03.49.33-1-228033	89	4	4	0	0	0	558	3	3	0	0	NA	NA	NA	26	28	246	244	351	219	167	172	5	2	4	0.02	0.008	0.011
.	19.01.16-03.49.34-1-228034	236	20	20	4	0	3	595	18	18	0	0	NA	NA	NA	58	60	254	250	369	227	173	195	37	36	26	0.146	0.144	0.07
.	19.01.16-03.49.35-1-228042	113	5	5	1	0	1	565	4	4	0	0	NA	NA	NA	26	40	244	244	365	216	165	184	2	0	11	0.008	0	0.03
.	19.01.16-03.49.43-1-228043	83	3	3	1	0	0	548	2	2	0	0	NA	NA	NA	29	20	243	241	349	213	167	168	9	0	1	0.037	0	0.003
.	19.01.16-03.49.45-1-228044	67	4	4	2	0	2	570	3	3	0	0	NA	NA	NA	27	43	251	249	356	221	172	177	7	10	2	0.028	0.04	0.006
.	19.01.16-03.49.48-1-228045	62	2	2	0	0	0	0	1	1	0	0	NA	NA	NA	20	14	240	241	346	0	0	0	0	6	0	0	0.025	0
.	19.01.16-03.49.50-1-228046	120	5	5	2	0	1	573	4	4	0	0	NA	NA	NA	47	46	253	247	359	226	164	183	3	22	0	0.012	0.089	0
.	19.01.16-03.49.51-1-228047	122	6	6	1	0	0	570	5	5	0	0	NA	NA	NA	36	37	246	248	356	222	171	177	2	13	2	0.008	0.052	0.006
.	19.01.16-03.49.51-1-228048	32	1	1	1	0	1	0	0	0	0	0	NA	NA	NA	7	11	239	239	346	0	0	0	0	0	0	0	0	0
.	19.01.16-03.49.53-1-228049	147	15	15	3	0	2	573	13	13	0	0	NA	NA	NA	40	49	251	255	356	222	175	176	21	22	20	0.084	0.086	0.056
.	19.01.16-03.49.54-1-228050	249	22	22	6	0	5	601	19	19	0	0	NA	NA	NA	85	80	257	262	374	225	186	190	5	29	18	0.019	0.111	0.048
.	19.01.16-03.49.58-1-228051	117	11	11	3	0	3	584	10	10	0	0	NA	NA	NA	29	52	254	247	364	225	172	187	15	2	16	0.059	0.008	0.044
.	19.01.16-03.50.01-1-228052	116	8	8	3	0	3	552	6	6	0	0	NA	NA	NA	34	28	240	245	356	209	168	175	19	9	1	0.079	0.037	0.003
.	19.01.16-03.50.11-1-228059	184	12	12	5	0	4	587	10	10	0	0	NA	NA	NA	49	56	245	254	370	218	176	193	3	17	10	0.012	0.067	0.027
.	19.01.16-03.50.14-1-228063	151	18	18	6	0	3	586	15	15	0	0	NA	NA	NA	49	60	257	254	362	225	175	186	34	15	10	0.132	0.059	0.028
.	19.01.16-03.50.18-1-228087	154	5	5	2	0	2	579	4	4	0	0	NA	NA	NA	60	48	250	252	359	224	178	177	0	4	21	0	0.016	0.058
.	19.01.16-03.50.19-1-228094	193	23	23	4	0	4	583	19	19	0	0	NA	NA	NA	45	52	247	254	364	218	180	185	19	31	29	0.077	0.122	0.08
.	19.01.16-03.50.20-1-228095	33	1	1	1	0	1	0	0	0	0	0	NA	NA	NA	16	7	240	237	343	0	0	0	0	0	0	0	0	0
.	19.01.16-03.50.28-1-228104	32	1	1	1	0	1	0	0	0	0	0	NA	NA	NA	10	11	238	241	345	0	0	0	0	0	1	0	0	0.003
.	19.01.16-03.50.30-1-228106	85	3	3	0	0	0	569	1	1	0	0	NA	NA	NA	24	39	251	245	356	224	168	177	0	1	3	0	0.004	0.008
.	19.01.16-03.50.31-1-228107	169	17	17	3	0	2	590	15	15	0	0	NA	NA	NA	63	66	253	257	369	223	181	186	6	28	18	0.024	0.109	0.049
.	19.01.16-03.50.36-1-228111	31	1	1	0	0	0	0	0	0	0	0	NA	NA	NA	11	6	236	239	344	0	0	0	0	0	0	0	0	0
.	19.01.16-03.50.36-1-228112	32	1	1	0	0	0	0	0	0	0	0	NA	NA	NA	4	7	238	240	342	0	0	0	2	0	0	0.008	0	0
.	19.01.16-03.50.37-1-228115	147	7	7	0	0	0	575	6	6	0	0	NA	NA	NA	45	43	249	249	358	223	175	177	0	5	9	0	0.02	0.025
.	19.01.16-03.50.38-1-228116	113	5	5	3	0	2	573	4	4	0	0	NA	NA	NA	40	46	249	251	359	223	170	180	2	11	0	0.008	0.044	0
.	19.01.16-03.50.38-1-228117	32	1	1	0	0	0	0	0	0	0	0	NA	NA	NA	10	8	239	239	343	0	0	0	0	0	1	0	0	0.003
.	19.01.16-03.50.38-1-228118	29	1	1	0	0	0	0	0	0	0	0	NA	NA	NA	5	9	238	239	345	0	0	0	0	0	0	0	0	0
.	19.01.16-03.50.40-1-228119	91	3	3	2	0	1	577	2	2	0	0	NA	NA	NA	32	44	250	248	359	223	173	181	3	3	1	0.012	0.012	0.003
.	19.01.16-03.50.41-1-228120	118	6	6	2	0	1	568	5	5	0	0	NA	NA	NA	37	40	252	243	358	223	167	178	9	6	10	0.036	0.025	0.028
.	19.01.16-03.50.46-1-228121	34	1	1	0	0	0	0	0	0	0	0	NA	NA	NA	8	9	240	238	344	0	0	0	0	0	5	0	0	0.015
.	19.01.16-03.50.49-1-228122	122	16	16	2	0	2	573	15	15	0	0	NA	NA	NA	44	44	252	244	361	224	167	182	6	18	12	0.024	0.074	0.033
.	19.01.16-03.50.53-1-228123	59	2	2	0	0	0	554	1	1	0	0	NA	NA	NA	23	23	242	241	353	212	166	176	0	4	3	0	0.017	0.008
.	19.01.16-03.50.56-1-228124	144	7	7	1	0	1	566	5	5	0	0	NA	NA	NA	46	40	245	249	359	216	173	177	6	3	15	0.024	0.012	0.042
.	19.01.16-03.50.58-1-228125	33	1	1	1	0	1	0	0	0	0	0	NA	NA	NA	9	5	239	237	342	0	0	0	0	0	1	0	0	0.003
.	19.01.16-03.50.58-1-228126	178	26	26	9	0	6	580	24	24	0	0	NA	NA	NA	59	56	249	255	365	219	176	185	33	36	49	0.133	0.141	0.134
.	19.01.16-03.51.00-1-228127	113	8	8	3	0	3	560	6	6	0	0	NA	NA	NA	34	33	243	248	355	215	169	176	7	7	5	0.029	0.028	0.014
.	19.01.16-03.51.02-1-228128	117	4	4	1	0	1	570	3	3	0	0	NA	NA	NA	39	46	250	245	364	220	168	182	4	7	4	0.016	0.029	0.011
.	19.01.16-03.51.03-1-228129	66	5	5	2	0	2	554	3	3	0	0	NA	NA	NA	25	25	240	242	356	213	166	175	7	2	0	0.029	0.008	0
.	19.01.16-03.51.05-1-228130	148	15	15	7	0	4	566	13	13	0	0	NA	NA	NA	37	33	248	250	348	219	173	174	13	5	19	0.052	0.02	0.055
.	19.01.16-03.51.06-1-228131	113	6	6	4	0	3	563	5	5	0	0	NA	NA	NA	37	37	244	248	358	215	172	176	7	4	15	0.029	0.016	0.042
.	19.01.16-03.51.14-1-228137	259	62	62	17	0	12	610	58	58	0	0	NA	NA	NA	81	83	265	255	376	234	177	199	50	85	72	0.189	0.333	0.191
.	19.01.16-03.51.15-1-228139	64	3	3	2	0	2	554	2	2	0	0	NA	NA	NA	28	23	244	241	351	214	165	175	8	0	2	0.033	0	0.006
.	19.01.16-03.51.18-1-228159	35	1	1	0	0	0	0	0	0	0	0	NA	NA	NA	7	12	242	237	346	0	0	0	0	0	0	0	0	0
.	19.01.16-03.51.20-1-228161	35	1	1	1	0	1	0	0	0	0	0	NA	NA	NA	11	10	237	241	345	0	0	0	0	0	0	0	0	0
.	19.01.16-03.51.21-1-228163	65	2	2	0	0	0	558	1	1	0	0	NA	NA	NA	31	28	244	242	355	216	164	178	0	0	6	0	0	0.017
.	19.01.16-03.51.22-1-228164	125	6	6	2	0	2	569	5	5	0	0	NA	NA	NA	43	42	254	242	359	222	166	181	7	6	5	0.028	0.025	0.014
.	19.01.16-03.51.22-1-228165	59	2	2	0	0	0	294	0	0	0	0	NA	NA	NA	16	18	242	240	349	102	95	97	3	0	1	0.012	0	0.003
.	19.01.16-03.51.25-1-228166	63	3	3	0	0	0	562	2	2	0	0	NA	NA	NA	17	26	246	241	352	222	168	172	0	8	2	0	0.033	0.006
.	19.01.16-03.51.29-1-228171	208	49	49	17	0	14	581	47	47	0	0	NA	NA	NA	51	55	253	251	364	223	173	185	40	57	68	0.158	0.227	0.187
.	19.01.16-03.51.31-1-228172	144	6	6	3	0	3	566	5	5	0	0	NA	NA	NA	38	39	247	249	356	221	171	174	0	0	13	0	0	0.037
.	19.01.16-03.51.34-1-228173	62	2	2	1	0	1	557	1	1	0	0	NA	NA	NA	23	25	242	247	349	213	172	172	3	2	0	0.012	0.008	0
.	19.01.16-03.51.34-1-228174	87	4	4	0	0	0	560	3	3	0	0	NA	NA	NA	27	28	246	243	352	216	169	175	5	4	2	0.02	0.016	0.006
.	19.01.16-03.51.41-1-228182	147	6	6	1	0	1	581	5	5	0	0	NA	NA	NA	56	57	249	252	369	220	174	187	13	6	2	0.052	0.024	0.005
.	19.01.16-03.51.42-1-228183	33	1	1	1	0	1	0	0	0	0	0	NA	NA	NA	6	8	238	238	345	0	0	0	0	2	0	0	0.008	0
.	19.01.16-03.51.44-1-228184	180	10	10	4	0	4	584	9	9	0	0	NA	NA	NA	49	58	250	260	361	223	182	179	0	27	16	0	0.104	0.044
.	19.01.16-03.51.45-1-228185	238	18	18	6	0	4	588	15	15	0	0	NA	NA	NA	72	59	252	248	372	224	171	193	5	16	27	0.02	0.065	0.073
.	19.01.16-03.51.47-1-228186	91	8	8	2	0	2	563	7	7	0	0	NA	NA	NA	32	32	244	246	355	216	169	178	1	17	5	0.004	0.069	0.014
.	19.01.16-03.51.49-1-228187	210	21	21	8	0	7	589	20	20	0	0	NA	NA	NA	71	59	256	253	363	226	176	187	8	36	23	0.031	0.142	0.063
.	19.01.16-03.51.50-1-228188	231	31	31	11	0	8	575	27	27	0	0	NA	NA	NA	62	48	252	249	360	222	171	182	16	57	51	0.063	0.229	0.142
.	19.01.16-03.52.00-1-228191	90	3	3	0	0	0	557	2	2	0	0	NA	NA	NA	30	30	247	245	351	221	167	169	4	2	3	0.016	0.008	0.009
.	19.01.16-03.52.09-1-228193	84	4	4	2	0	1	562	3	3	0	0	NA	NA	NA	26	27	245	246	349	220	170	172	0	10	0	0	0.041	0
.	19.01.16-03.52.13-1-228197	119	10	10	1	0	1	564	9	9	0	0	NA	NA	NA	25	32	246	242	357	219	166	179	14	8	11	0.057	0.033	0.031
.	19.01.16-03.52.14-1-228198	96	6	6	1	0	1	561	5	5	0	0	NA	NA	NA	40	38	245	247	359	215	168	178	7	6	5	0.029	0.024	0.014
.	19.01.16-03.52.14-1-228200	144	13	13	6	0	4	576	11	11	0	0	NA	NA	NA	55	52	256	247	362	230	168	178	0	15	24	0	0.061	0.066
.	19.01.16-03.52.22-1-228227	144	25	25	11	0	9	571	23	23	0	0	NA	NA	NA	45	41	243	251	360	214	175	182	14	37	21	0.058	0.147	0.058
.	19.01.16-03.52.25-1-228232	62	3	3	1	0	1	557	2	2	0	0	NA	NA	NA	24	29	244	244	354	217	168	172	0	6	0	0	0.025	0
.	19.01.16-03.52.32-1-228237	59	2	2	0	0	0	200	0	0	0	0	NA	NA	NA	20	19	242	243	347	79	62	59	0	0	1	0	0	0.003
.	19.01.16-03.52.38-1-228241	114	7	7	2	0	1	568	6	6	0	0	NA	NA	NA	45	38	248	249	354	220	172	176	5	3	14	0.02	0.012	0.04
.	19.01.16-03.52.38-1-228242	121	9	9	3	0	3	554	7	7	0	0	NA	NA	NA	28	21	241	241	352	215	162	177	9	9	9	0.037	0.037	0.026
.	19.01.16-03.52.40-1-228243	122	5	5	0	0	0	556	4	4	0	0	NA	NA	NA	27	24	246	242	349	218	168	170	0	6	7	0	0.025	0.02
.	19.01.16-03.52.40-1-228244	86	4	4	0	0	0	556	2	2	0	0	NA	NA	NA	42	34	246	246	355	215	168	173	6	4	3	0.024	0.016	0.008
.	19.01.16-03.52.40-1-228245	40	1	1	0	0	0	0	0	0	0	0	NA	NA	NA	8	11	240	239	345	0	0	0	0	0	0	0	0	0
.	19.01.16-03.52.43-1-228246	119	8	8	2	0	2	568	6	6	0	0	NA	NA	NA	37	39	248	247	357	220	170	178	14	4	3	0.056	0.016	0.008
.	19.01.16-03.52.44-1-228247	88	4	4	1	0	1	557	3	3	0	0	NA	NA	NA	28	29	242	245	355	214	167	176	0	4	3	0	0.016	0.008
.	19.01.16-03.52.45-1-228248	127	11	11	4	0	4	571	10	10	0	0	NA	NA	NA	47	51	254	252	358	221	172	178	1	6	15	0.004	0.024	0.042
.	19.01.16-03.52.55-1-228249	61	2	2	0	0	0	52	1	1	0	0	NA	NA	NA	20	16	241	240	348	23	16	13	7	0	0	0.029	0	0
.	19.01.16-03.52.57-1-228250	93	4	4	2	0	2	566	3	3	0	0	NA	NA	NA	37	30	246	248	349	217	174	175	16	0	3	0.065	0	0.009
.	19.01.16-03.52.58-1-228251	63	2	2	0	0	0	197	0	0	0	0	NA	NA	NA	16	20	237	244	352	73	59	65	0	2	1	0	0.008	0.003
.	19.01.16-03.52.58-1-228252	34	1	1	0	0	0	0	0	0	0	0	NA	NA	NA	7	12	238	241	346	0	0	0	0	1	0	0	0.004	0
.	19.01.16-03.52.59-1-228253	62	2	2	0	0	0	449	0	0	0	0	NA	NA	NA	19	13	240	238	348	178	130	141	0	0	3	0	0	0.009
.	19.01.16-03.53.00-1-228254	117	9	9	3	0	2	579	8	8	0	0	NA	NA	NA	39	44	251	253	353	224	177	178	4	12	10	0.016	0.047	0.028
.	19.01.16-03.53.01-1-228255	88	3	3	1	0	1	564	2	2	0	0	NA	NA	NA	29	34	246	249	352	219	168	177	4	0	8	0.016	0	0.023
.	19.01.16-03.53.03-1-228256	270	31	31	5	0	5	599	29	29	0	0	NA	NA	NA	76	72	261	253	371	228	179	192	26	12	63	0.1	0.047	0.17
.	19.01.16-03.53.03-1-228257	58	2	2	0	0	0	559	1	1	0	0	NA	NA	NA	17	27	244	244	352	218	168	173	3	1	0	0.012	0.004	0
.	19.01.16-03.53.06-1-228260	64	2	2	1	0	1	550	1	1	0	0	NA	NA	NA	22	16	245	238	346	219	161	170	0	0	10	0	0	0.029
.	19.01.16-03.53.08-1-228261	84	5	5	1	0	1	561	4	4	0	0	NA	NA	NA	24	33	244	252	350	214	175	172	10	6	3	0.041	0.024	0.009
.	19.01.16-03.53.10-1-228264	209	19	19	6	0	6	585	16	16	0	0	NA	NA	NA	56	55	257	248	363	228	171	186	9	57	18	0.035	0.23	0.05
.	19.01.16-03.53.15-1-228269	293	23	23	4	0	3	636	19	19	0	0	NA	NA	NA	95	104	269	262	386	240	188	208	10	28	31	0.037	0.107	0.08
.	19.01.16-03.53.16-1-228271	59	2	2	0	0	0	545	1	1	0	0	NA	NA	NA	30	18	240	241	350	209	164	172	3	0	0	0.012	0	0
.	19.01.16-03.53.17-1-228273	63	2	2	0	0	0	548	1	1	0	0	NA	NA	NA	16	20	240	244	349	214	165	169	0	4	0	0	0.016	0
.	19.01.16-03.53.20-1-228292	66	5	5	0	0	0	561	3	3	0	0	NA	NA	NA	16	25	242	245	351	219	168	174	13	2	0	0.054	0.008	0
.	19.01.16-03.53.20-1-228293	36	1	1	0	0	0	0	0	0	0	0	NA	NA	NA	15	9	239	239	344	0	0	0	0	0	0	0	0	0
.	19.01.16-03.53.23-1-228295	229	25	25	11	0	10	611	21	21	0	0	NA	NA	NA	68	85	257	269	372	229	188	194	5	50	31	0.019	0.186	0.083
.	19.01.16-03.53.27-1-228298	154	20	20	6	0	4	575	17	17	0	0	NA	NA	NA	46	45	244	251	363	214	176	185	12	39	0	0.049	0.155	0
.	19.01.16-03.53.28-1-228301	116	8	8	3	0	3	566	7	7	0	0	NA	NA	NA	42	34	246	250	351	218	175	173	3	4	15	0.012	0.016	0.043
.	19.01.16-03.53.31-1-228302	32	1	1	1	0	1	0	0	0	0	0	NA	NA	NA	3	9	239	238	345	0	0	0	2	0	0	0.008	0	0
.	19.01.16-03.53.34-1-228303	84	5	5	3	0	3	548	4	4	0	0	NA	NA	NA	36	28	244	245	352	212	167	169	10	7	0	0.041	0.029	0
.	19.01.16-03.53.35-1-228307	117	6	6	2	0	1	572	4	4	0	0	NA	NA	NA	34	41	250	248	356	224	169	179	3	13	15	0.012	0.052	0.042
.	19.01.16-03.53.46-1-228312	37	1	1	1	0	1	0	0	0	0	0	NA	NA	NA	13	9	238	237	347	0	0	0	0	0	2	0	0	0.006
.	19.01.16-03.53.49-1-228313	178	8	8	1	0	1	585	6	6	0	0	NA	NA	NA	41	51	250	252	362	224	177	184	6	10	19	0.024	0.04	0.052
.	19.01.16-03.53.49-1-228314	64	2	2	1	0	1	557	1	1	0	0	NA	NA	NA	19	27	249	244	347	222	165	170	0	5	0	0	0.02	0
.	19.01.16-03.53.50-1-228315	209	26	26	6	0	6	579	23	23	0	0	NA	NA	NA	61	54	248	254	365	219	176	184	17	34	24	0.069	0.134	0.066
.	19.01.16-03.53.53-1-228316	117	4	4	0	0	0	575	3	3	0	0	NA	NA	NA	36	44	243	253	361	216	177	182	3	7	2	0.012	0.028	0.006
.	19.01.16-03.53.54-1-228317	148	25	25	6	0	3	561	22	22	0	0	NA	NA	NA	43	39	246	246	360	214	168	179	35	22	19	0.142	0.089	0.053
.	19.01.16-03.53.56-1-228318	62	3	3	0	0	0	551	2	2	0	0	NA	NA	NA	24	20	242	242	349	214	165	172	0	2	3	0	0.008	0.009
.	19.01.16-03.53.59-1-228319	234	16	16	8	0	5	613	14	14	0	0	NA	NA	NA	61	77	265	255	370	239	176	198	7	18	27	0.026	0.071	0.073
.	19.01.16-03.54.02-1-228320	119	9	9	2	0	2	572	7	7	0	0	NA	NA	NA	41	42	247	250	358	223	172	177	5	28	7	0.02	0.112	0.02
.	19.01.16-03.54.07-1-228321	142	20	20	2	0	2	578	16	16	0	0	NA	NA	NA	48	49	248	259	355	220	182	176	26	12	20	0.105	0.046	0.056
.	19.01.16-03.54.09-1-228322	185	23	23	5	0	5	575	20	20	0	0	NA	NA	NA	59	49	251	247	364	223	170	182	21	36	15	0.084	0.146	0.041
.	19.01.16-03.54.11-1-228325	236	32	32	6	0	5	600	31	31	0	0	NA	NA	NA	61	68	254	258	369	230	178	192	35	50	32	0.138	0.194	0.087
.	19.01.16-03.54.11-1-228326	31	1	1	1	0	1	0	0	0	0	0	NA	NA	NA	10	12	239	237	349	0	0	0	2	0	0	0.008	0	0
.	19.01.16-03.54.14-1-228330	35	1	1	0	0	0	0	0	0	0	0	NA	NA	NA	7	10	239	239	345	0	0	0	0	0	2	0	0	0.006
.	19.01.16-03.54.17-1-228333	31	1	1	0	0	0	0	0	0	0	0	NA	NA	NA	13	9	239	237	346	0	0	0	0	0	2	0	0	0.006
.	19.01.16-03.54.19-1-228352	121	9	9	2	0	1	555	8	8	0	0	NA	NA	NA	35	29	247	241	354	216	167	172	20	18	5	0.081	0.075	0.014
.	19.01.16-03.54.27-1-228363	57	2	2	1	0	1	548	1	1	0	0	NA	NA	NA	28	24	243	240	354	216	158	174	2	0	0	0.008	0	0
.	19.01.16-03.54.31-1-228366	123	7	7	2	0	2	562	6	6	0	0	NA	NA	NA	32	31	244	245	355	214	171	177	3	0	11	0.012	0	0.031
.	19.01.16-03.54.31-1-228367	206	15	15	4	0	1	582	14	14	0	0	NA	NA	NA	71	55	252	254	362	224	177	181	37	20	9	0.147	0.079	0.025
.	19.01.16-03.54.38-1-228371	59	2	2	1	0	0	546	1	1	0	0	NA	NA	NA	30	24	243	242	352	212	166	168	0	0	5	0	0	0.014
.	19.01.16-03.54.40-1-228372	176	22	22	6	0	5	571	20	20	0	0	NA	NA	NA	44	45	253	247	358	222	171	178	30	25	24	0.119	0.101	0.067
.	19.01.16-03.54.46-1-228373	62	3	3	2	0	1	560	2	2	0	0	NA	NA	NA	26	29	247	243	352	219	167	174	10	0	0	0.04	0	0
.	19.01.16-03.54.47-1-228374	115	6	6	1	0	1	564	3	3	0	0	NA	NA	NA	38	38	250	247	354	223	169	172	7	0	6	0.028	0	0.017
.	19.01.16-03.54.48-1-228375	32	1	1	0	0	0	0	0	0	0	0	NA	NA	NA	14	7	239	237	344	0	0	0	0	0	0	0	0	0
.	19.01.16-03.54.50-1-228376	118	8	8	4	0	2	557	7	7	0	0	NA	NA	NA	41	31	245	243	356	213	166	178	17	5	20	0.069	0.021	0.056
.	19.01.16-03.54.51-1-228377	122	11	11	5	0	4	570	10	10	0	0	NA	NA	NA	48	45	251	244	363	220	168	182	12	6	16	0.048	0.025	0.044
.	19.01.16-03.54.52-1-228378	124	24	24	5	0	5	566	22	22	0	0	NA	NA	NA	42	37	244	248	358	214	172	180	17	8	55	0.07	0.032	0.154
.	19.01.16-03.55.03-1-228379	139	10	10	4	0	4	568	7	7	0	0	NA	NA	NA	47	48	249	248	364	217	169	182	6	10	10	0.024	0.04	0.027
.	19.01.16-03.55.04-1-228380	32	1	1	0	0	0	0	0	0	0	0	NA	NA	NA	9	11	237	240	347	0	0	0	0	0	0	0	0	0
.	19.01.16-03.55.04-1-228381	97	7	7	4	0	2	557	5	5	0	0	NA	NA	NA	25	29	248	241	353	219	166	172	3	14	11	0.012	0.058	0.031
.	19.01.16-03.55.05-1-228382	147	14	14	3	0	1	574	12	12	0	0	NA	NA	NA	57	46	251	247	361	224	169	181	8	8	30	0.032	0.032	0.083
.	19.01.16-03.55.08-1-228383	33	1	1	0	0	0	0	0	0	0	0	NA	NA	NA	12	11	240	237	347	0	0	0	3	0	0	0.012	0	0
.	19.01.16-03.55.10-1-228385	62	2	2	1	0	1	551	1	1	0	0	NA	NA	NA	23	21	242	243	349	215	164	172	0	9	0	0	0.037	0
.	19.01.16-03.55.12-1-228388	89	5	5	1	0	1	552	4	4	0	0	NA	NA	NA	38	31	245	244	355	211	165	176	3	9	2	0.012	0.037	0.006
.	19.01.16-03.55.17-1-228394	59	2	2	1	0	1	552	1	1	0	0	NA	NA	NA	28	24	244	245	348	216	167	169	0	3	2	0	0.012	0.006
.	19.01.16-03.55.18-1-228411	120	29	29	9	0	8	570	26	26	0	0	NA	NA	NA	38	43	246	249	361	217	172	181	16	34	18	0.065	0.137	0.05
.	19.01.16-03.55.25-1-228416	113	13	13	1	0	1	552	9	9	0	0	NA	NA	NA	34	23	239	242	355	211	164	177	10	16	2	0.042	0.066	0.006
.	19.01.16-03.55.26-1-228417	88	4	4	0	0	0	561	2	2	0	0	NA	NA	NA	32	27	239	242	359	215	168	178	0	8	0	0	0.033	0
.	19.01.16-03.55.26-1-228418	92	11	11	4	0	2	562	10	10	0	0	NA	NA	NA	34	36	251	246	352	219	168	175	7	13	8	0.028	0.053	0.023
.	19.01.16-03.55.31-1-228422	152	30	30	4	0	2	572	27	27	0	0	NA	NA	NA	40	43	250	250	356	220	173	179	30	44	24	0.12	0.176	0.067
.	19.01.16-03.55.31-1-228423	178	14	14	5	0	4	599	12	12	0	0	NA	NA	NA	59	69	253	260	369	224	186	189	15	22	13	0.059	0.085	0.035
.	19.01.16-03.55.39-1-228433	35	1	1	1	0	1	0	0	0	0	0	NA	NA	NA	7	10	238	240	345	0	0	0	0	0	3	0	0	0.009
.	19.01.16-03.55.39-1-228434	181	29	29	7	0	3	585	27	27	0	0	NA	NA	NA	57	49	248	256	358	223	179	183	31	32	44	0.125	0.125	0.123
.	19.01.16-03.55.42-1-228435	64	2	2	0	0	0	450	0	0	0	0	NA	NA	NA	17	16	244	240	345	174	140	136	2	0	1	0.008	0	0.003
.	19.01.16-03.55.43-1-228436	148	10	10	2	0	2	577	8	8	0	0	NA	NA	NA	33	49	252	250	360	225	172	180	5	13	13	0.02	0.052	0.036
.	19.01.16-03.55.52-1-228437	64	5	5	2	0	1	551	4	4	0	0	NA	NA	NA	25	23	242	243	351	212	166	173	16	0	7	0.066	0	0.02
.	19.01.16-03.55.52-1-228438	58	2	2	0	0	0	250	1	1	0	0	NA	NA	NA	28	18	238	243	350	97	71	82	1	1	0	0.004	0.004	0
.	19.01.16-03.55.55-1-228439	62	3	3	2	0	1	552	2	2	0	0	NA	NA	NA	21	16	239	243	347	214	167	171	0	11	1	0	0.045	0.003
.	19.01.16-03.55.57-1-228440	34	1	1	0	0	0	0	0	0	0	0	NA	NA	NA	9	6	238	239	342	0	0	0	0	0	0	0	0	0
.	19.01.16-03.56.00-1-228441	178	29	29	12	0	10	584	25	25	0	0	NA	NA	NA	60	57	249	250	371	222	174	188	35	43	34	0.141	0.172	0.092
.	19.01.16-03.56.02-1-228442	91	3	3	0	0	0	560	2	2	0	0	NA	NA	NA	27	28	246	245	350	214	171	175	7	2	1	0.028	0.008	0.003
.	19.01.16-03.56.05-1-228443	125	13	13	3	0	3	569	11	11	0	0	NA	NA	NA	43	33	248	247	351	222	172	175	19	6	18	0.077	0.024	0.051
.	19.01.16-03.56.05-1-228444	211	18	18	4	0	3	585	15	15	0	0	NA	NA	NA	72	56	253	245	371	226	170	189	18	21	17	0.071	0.086	0.046
.	19.01.16-03.56.09-1-228446	210	21	21	5	0	4	591	18	18	0	0	NA	NA	NA	58	66	258	258	363	227	181	183	20	24	31	0.078	0.093	0.085
.	19.01.16-03.56.09-1-228447	64	2	2	0	0	0	558	1	1	0	0	NA	NA	NA	29	25	248	246	344	221	167	170	0	0	5	0	0	0.015
.	19.01.16-03.56.16-1-228454	31	1	1	0	0	0	0	0	0	0	0	NA	NA	NA	7	7	240	237	343	0	0	0	0	3	0	0	0.013	0
.	19.01.16-03.56.18-1-228474	206	17	17	3	0	2	601	15	15	0	0	NA	NA	NA	68	67	264	250	366	234	176	191	26	7	21	0.098	0.028	0.057
.	19.01.16-03.56.23-1-228478	57	2	2	0	0	0	197	1	1	0	0	NA	NA	NA	12	13	241	239	346	73	61	63	1	0	0	0.004	0	0
.	19.01.16-03.56.23-1-228479	83	4	4	1	0	1	554	2	2	0	0	NA	NA	NA	30	30	245	245	353	215	169	170	6	0	1	0.024	0	0.003
.	19.01.16-03.56.28-1-228486	174	34	34	13	0	9	583	32	32	0	0	NA	NA	NA	48	55	248	254	366	217	177	189	67	30	17	0.27	0.118	0.046
.	19.01.16-03.56.31-1-228489	94	9	9	0	0	0	558	5	5	0	0	NA	NA	NA	39	29	242	247	353	215	168	175	1	12	6	0.004	0.049	0.017
.	19.01.16-03.56.33-1-228490	34	1	1	0	0	0	0	0	0	0	0	NA	NA	NA	10	3	237	237	342	0	0	0	0	0	0	0	0	0
.	19.01.16-03.56.34-1-228491	201	14	14	4	0	4	587	12	12	0	0	NA	NA	NA	51	57	253	252	365	223	176	188	14	21	7	0.055	0.083	0.019
.	19.01.16-03.56.35-1-228495	140	15	15	3	0	3	582	14	14	0	0	NA	NA	NA	35	49	256	249	357	228	173	181	14	20	2	0.055	0.08	0.006
.	19.01.16-03.56.37-1-228496	100	7	7	0	0	0	557	6	6	0	0	NA	NA	NA	32	27	243	242	355	216	164	177	6	4	14	0.025	0.017	0.039
.	19.01.16-03.56.45-1-228497	146	11	11	5	0	3	581	10	10	0	0	NA	NA	NA	65	57	249	255	366	217	177	187	8	25	5	0.032	0.098	0.014
.	19.01.16-03.56.47-1-228498	148	22	22	4	0	4	564	21	21	0	0	NA	NA	NA	44	37	249	247	354	217	168	179	5	21	50	0.02	0.085	0.141
.	19.01.16-03.56.49-1-228499	210	14	14	4	0	4	603	12	12	0	0	NA	NA	NA	72	83	257	266	373	226	187	190	12	33	13	0.047	0.124	0.035
.	19.01.16-03.56.51-1-228500	37	1	1	0	0	0	0	0	0	0	0	NA	NA	NA	6	6	236	238	345	0	0	0	2	0	0	0.008	0	0
.	19.01.16-03.56.54-1-228503	91	3	3	0	0	0	564	2	2	0	0	NA	NA	NA	24	36	245	247	357	214	171	179	9	0	3	0.037	0	0.008
.	19.01.16-03.56.58-1-228504	32	1	1	0	0	0	0	0	0	0	0	NA	NA	NA	8	14	241	240	346	0	0	0	0	0	2	0	0	0.006
.	19.01.16-03.57.00-1-228505	176	22	22	7	0	4	577	21	21	0	0	NA	NA	NA	46	55	246	256	366	217	178	182	9	23	48	0.037	0.09	0.131
.	19.01.16-03.57.04-1-228506	118	12	12	3	0	3	563	11	11	0	0	NA	NA	NA	29	36	248	248	353	219	171	173	4	9	18	0.016	0.036	0.051
.	19.01.16-03.57.05-1-228507	87	5	5	2	0	2	561	4	4	0	0	NA	NA	NA	23	29	246	242	354	220	165	176	0	13	3	0	0.054	0.008
.	19.01.16-03.57.07-1-228508	88	3	3	0	0	0	551	2	2	0	0	NA	NA	NA	29	28	240	248	353	209	168	174	0	3	13	0	0.012	0.037
.	19.01.16-03.57.09-1-228509	64	2	2	1	0	1	555	1	1	0	0	NA	NA	NA	24	25	242	246	350	213	171	171	2	0	4	0.008	0	0.011
.	19.01.16-03.57.16-1-228517	179	12	12	5	0	5	605	10	10	0	0	NA	NA	NA	45	71	262	252	370	235	177	193	15	4	22	0.057	0.016	0.059
.	19.01.16-03.57.22-1-228538	120	7	7	1	0	1	561	6	6	0	0	NA	NA	NA	29	34	241	246	360	209	170	182	13	10	14	0.054	0.041	0.039
.	19.01.16-03.57.22-1-228539	118	7	7	2	0	2	561	6	6	0	0	NA	NA	NA	39	35	245	248	355	213	173	175	4	16	6	0.016	0.065	0.017
.	19.01.16-03.57.22-1-228540	121	6	6	0	0	0	570	4	4	0	0	NA	NA	NA	36	38	250	249	352	221	174	175	14	1	0	0.056	0.004	0
.	19.01.16-03.57.22-1-228541	86	3	3	0	0	0	550	2	2	0	0	NA	NA	NA	37	28	241	241	359	210	162	178	7	0	1	0.029	0	0.003
.	19.01.16-03.57.23-1-228542	241	29	29	11	0	7	621	27	27	0	0	NA	NA	NA	76	92	261	265	379	232	188	201	29	33	55	0.111	0.125	0.145
.	19.01.16-03.57.26-1-228544	35	1	1	0	0	0	0	0	0	0	0	NA	NA	NA	12	11	240	239	345	0	0	0	0	0	1	0	0	0.003
.	19.01.16-03.57.40-1-228555	34	1	1	1	0	1	0	0	0	0	0	NA	NA	NA	13	11	240	237	347	0	0	0	0	0	1	0	0	0.003
.	19.01.16-03.57.41-1-228556	60	2	2	0	0	0	555	1	1	0	0	NA	NA	NA	26	33	245	242	359	213	166	176	5	0	0	0.02	0	0
.	19.01.16-03.57.42-1-228557	153	6	6	3	0	3	564	5	5	0	0	NA	NA	NA	35	34	246	244	357	219	168	177	0	6	9	0	0.025	0.025
.	19.01.16-03.57.44-1-228558	65	3	3	0	0	0	562	2	2	0	0	NA	NA	NA	24	34	243	245	359	214	169	179	0	5	1	0	0.02	0.003
.	19.01.16-03.57.49-1-228559	122	9	9	2	0	1	565	7	7	0	0	NA	NA	NA	29	29	243	243	356	217	170	178	0	16	19	0	0.066	0.053
.	19.01.16-03.57.49-1-228560	91	7	7	2	0	2	572	6	6	0	0	NA	NA	NA	31	40	249	250	354	223	174	175	0	0	18	0	0	0.051
.	19.01.16-03.57.51-1-228561	175	35	35	9	0	7	573	31	31	0	0	NA	NA	NA	57	38	248	246	357	222	172	179	41	40	36	0.165	0.163	0.101
.	19.01.16-03.57.52-1-228562	178	51	51	15	0	12	575	46	46	0	0	NA	NA	NA	56	48	248	255	358	220	175	180	48	52	72	0.194	0.204	0.201
.	19.01.16-03.57.55-1-228563	152	17	17	7	0	5	568	15	15	0	0	NA	NA	NA	37	36	244	247	358	220	172	176	17	43	11	0.07	0.174	0.031
.	19.01.16-03.58.00-1-228564	87	5	5	3	0	2	560	4	4	0	0	NA	NA	NA	37	26	244	239	356	219	164	177	0	8	9	0	0.033	0.025
.	19.01.16-03.58.00-1-228565	154	20	20	6	0	6	566	16	16	0	0	NA	NA	NA	43	38	242	253	356	214	175	177	4	12	38	0.017	0.047	0.107
.	19.01.16-03.58.08-1-228568	140	9	9	3	0	3	573	8	8	0	0	NA	NA	NA	49	45	250	249	359	222	172	179	6	9	27	0.024	0.036	0.075
.	19.01.16-03.58.11-1-228571	71	3	3	2	0	2	552	2	2	0	0	NA	NA	NA	24	25	245	244	349	213	167	172	0	5	0	0	0.02	0
.	19.01.16-03.58.17-1-228578	174	12	12	2	0	1	572	10	10	0	0	NA	NA	NA	53	44	251	252	354	221	174	177	7	4	20	0.028	0.016	0.056
.	19.01.16-03.58.20-1-228597	215	31	31	7	0	6	591	28	28	0	0	NA	NA	NA	64	59	261	255	356	232	177	182	35	27	34	0.134	0.106	0.096
.	19.01.16-03.58.26-1-228600	65	4	4	4	0	2	569	3	3	0	0	NA	NA	NA	25	38	254	245	352	226	170	173	0	0	10	0	0	0.028
.	19.01.16-03.58.27-1-228606	242	27	27	9	0	6	607	26	26	0	0	NA	NA	NA	84	77	253	257	380	224	182	201	33	30	41	0.13	0.117	0.108
.	19.01.16-03.58.29-1-228609	88	11	11	3	0	3	557	9	9	0	0	NA	NA	NA	33	32	244	244	357	212	167	178	15	8	10	0.061	0.033	0.028
.	19.01.16-03.58.31-1-228610	147	14	14	6	0	4	565	11	11	0	0	NA	NA	NA	46	39	249	245	358	220	167	178	9	5	18	0.036	0.02	0.05
.	19.01.16-03.58.41-1-228614	156	7	7	1	0	0	572	5	5	0	0	NA	NA	NA	49	44	246	253	358	217	175	180	16	5	8	0.065	0.02	0.022
.	19.01.16-03.58.43-1-228615	120	6	6	1	0	1	567	4	4	0	0	NA	NA	NA	49	40	250	251	352	222	174	171	8	4	7	0.032	0.016	0.02
.	19.01.16-03.58.45-1-228616	113	7	7	2	0	2	577	6	6	0	0	NA	NA	NA	35	46	254	246	359	227	170	180	2	2	22	0.008	0.008	0.061
.	19.01.16-03.58.49-1-228617	146	11	11	3	0	2	576	9	9	0	0	NA	NA	NA	52	48	258	244	359	231	167	178	13	6	20	0.05	0.025	0.056
.	19.01.16-03.58.55-1-228618	202	10	10	2	0	2	607	9	9	0	0	NA	NA	NA	47	70	264	252	367	240	176	191	6	6	12	0.023	0.024	0.033
.	19.01.16-03.58.58-1-228619	181	21	21	7	0	6	590	17	17	0	0	NA	NA	NA	55	63	256	253	367	229	175	186	1	19	45	0.004	0.075	0.123
.	19.01.16-03.59.01-1-228620	58	2	2	0	0	0	548	1	1	0	0	NA	NA	NA	22	17	241	240	349	213	162	173	0	3	3	0	0.012	0.009
.	19.01.16-03.59.02-1-228621	147	22	22	4	0	2	573	19	19	0	0	NA	NA	NA	37	43	249	251	356	221	176	176	4	28	41	0.016	0.112	0.115
.	19.01.16-03.59.03-1-228622	32	1	1	1	0	1	0	0	0	0	0	NA	NA	NA	15	2	236	236	343	0	0	0	2	0	0	0.008	0	0
.	19.01.16-03.59.06-1-228623	90	4	4	1	0	1	558	2	2	0	0	NA	NA	NA	39	32	244	243	358	214	167	177	13	0	6	0.053	0	0.017
.	19.01.16-03.59.07-1-228624	86	4	4	0	0	0	542	3	3	0	0	NA	NA	NA	36	19	241	241	350	208	165	169	1	2	4	0.004	0.008	0.011
.	19.01.16-03.59.15-1-228631	62	4	4	1	0	1	557	3	3	0	0	NA	NA	NA	20	23	247	242	347	222	163	172	8	3	0	0.032	0.012	0
.	19.01.16-03.59.16-1-228633	139	22	22	6	0	5	564	20	20	0	0	NA	NA	NA	39	32	247	246	352	219	173	172	38	18	19	0.154	0.073	0.054
.	19.01.16-03.59.17-1-228635	80	4	4	3	0	2	553	3	3	0	0	NA	NA	NA	21	21	240	239	355	212	166	175	2	12	0	0.008	0.05	0
.	19.01.16-03.59.17-1-228636	34	1	1	1	0	1	0	0	0	0	0	NA	NA	NA	9	9	239	237	346	0	0	0	0	0	1	0	0	0.003
.	19.01.16-03.59.20-1-228655	89	5	5	2	0	1	560	3	3	0	0	NA	NA	NA	33	33	243	245	358	212	170	178	4	6	5	0.016	0.024	0.014
.	19.01.16-03.59.21-1-228657	174	32	32	6	0	5	579	29	29	0	0	NA	NA	NA	55	54	245	251	371	218	173	188	37	31	32	0.151	0.124	0.086
.	19.01.16-03.59.21-1-228658	66	3	3	1	0	1	553	2	2	0	0	NA	NA	NA	32	26	244	242	353	216	165	172	0	0	7	0	0	0.02
.	19.01.16-03.59.32-1-228665	86	6	6	1	0	0	563	5	5	0	0	NA	NA	NA	19	27	245	244	351	221	171	171	12	3	6	0.049	0.012	0.017
.	19.01.16-03.59.32-1-228666	87	4	4	0	0	0	555	3	3	0	0	NA	NA	NA	24	23	245	242	349	217	167	171	8	0	1	0.033	0	0.003
.	19.01.16-03.59.36-1-228670	61	2	2	0	0	0	351	1	1	0	0	NA	NA	NA	19	7	239	236	345	135	104	112	0	0	1	0	0	0.003
.	19.01.16-03.59.36-1-228671	93	5	5	1	0	1	572	4	4	0	0	NA	NA	NA	29	42	246	245	364	218	171	183	11	4	1	0.045	0.016	0.003
.	19.01.16-03.59.37-1-228672	61	2	2	1	0	1	448	0	0	0	0	NA	NA	NA	21	9	237	241	344	170	139	139	7	0	0	0.03	0	0
.	19.01.16-03.59.40-1-228677	31	1	1	0	0	0	0	0	0	0	0	NA	NA	NA	11	4	237	236	344	0	0	0	0	0	3	0	0	0.009
.	19.01.16-03.59.43-1-228678	142	9	9	3	0	2	576	7	7	0	0	NA	NA	NA	39	51	246	253	365	216	174	186	19	18	4	0.077	0.071	0.011
.	19.01.16-03.59.47-1-228679	115	8	8	2	0	2	563	7	7	0	0	NA	NA	NA	50	37	246	250	354	217	171	175	11	11	4	0.045	0.044	0.011
.	19.01.16-03.59.49-1-228680	174	6	6	2	0	2	584	5	5	0	0	NA	NA	NA	55	49	250	249	363	226	174	184	0	5	7	0	0.02	0.019
.	19.01.16-03.59.49-1-228681	30	1	1	0	0	0	0	0	0	0	0	NA	NA	NA	9	11	237	238	349	0	0	0	2	0	0	0.008	0	0
.	19.01.16-03.59.51-1-228682	68	6	6	3	0	3	559	4	4	0	0	NA	NA	NA	24	25	241	245	352	215	172	172	6	7	5	0.025	0.029	0.014
.	19.01.16-03.59.51-1-228683	120	4	4	0	0	0	568	3	3	0	0	NA	NA	NA	46	43	252	246	358	222	170	176	0	9	5	0	0.037	0.014
.	19.01.16-03.59.52-1-228684	117	10	10	3	0	3	569	6	6	0	0	NA	NA	NA	54	45	251	248	359	223	168	178	0	15	19	0	0.06	0.053
.	19.01.16-03.59.55-1-228685	36	1	1	0	0	0	0	0	0	0	0	NA	NA	NA	9	11	239	241	344	0	0	0	0	0	0	0	0	0
.	19.01.16-03.59.58-1-228686	37	1	1	1	0	1	0	0	0	0	0	NA	NA	NA	16	12	237	240	348	0	0	0	0	0	3	0	0	0.009
.	19.01.16-04.00.01-1-228687	118	4	4	2	0	1	562	3	3	0	0	NA	NA	NA	45	37	248	245	357	218	170	174	0	14	3	0	0.057	0.008
.	19.01.16-04.00.05-1-228692	60	2	2	1	0	1	447	1	1	0	0	NA	NA	NA	15	22	241	247	347	166	142	139	0	6	0	0	0.024	0
.	19.01.16-04.00.07-1-228693	34	1	1	0	0	0	0	0	0	0	0	NA	NA	NA	8	14	236	240	351	0	0	0	0	1	0	0	0.004	0
.	19.01.16-04.00.07-1-228694	151	8	8	8	0	4	578	7	7	0	0	NA	NA	NA	42	47	252	248	360	225	170	183	3	20	18	0.012	0.081	0.05
.	19.01.16-04.00.08-1-228695	87	8	8	2	0	1	563	7	7	0	0	NA	NA	NA	31	37	241	253	356	215	174	174	21	6	5	0.087	0.024	0.014
.	19.01.16-04.00.08-1-228696	35	1	1	0	0	0	0	0	0	0	0	NA	NA	NA	11	7	238	237	345	0	0	0	0	0	0	0	0	0
.	19.01.16-04.00.10-1-228698	117	9	9	1	0	1	569	8	8	0	0	NA	NA	NA	41	35	250	243	355	223	168	178	8	6	14	0.032	0.025	0.039
.	19.01.16-04.00.10-1-228699	168	6	6	1	0	1	590	4	4	0	0	NA	NA	NA	57	62	254	254	367	226	178	186	0	8	17	0	0.031	0.046
.	19.01.16-04.00.10-1-228701	66	3	3	0	0	0	556	2	2	0	0	NA	NA	NA	21	25	247	238	353	218	164	174	4	2	1	0.016	0.008	0.003
.	19.01.16-04.00.16-1-228711	58	2	2	0	0	0	197	1	1	0	0	NA	NA	NA	16	10	238	241	344	68	67	62	0	3	0	0	0.012	0
.	19.01.16-04.00.17-1-228713	147	10	10	2	0	2	573	8	8	0	0	NA	NA	NA	36	48	249	247	365	218	169	186	4	29	1	0.016	0.117	0.003
.	19.01.16-04.00.18-1-228730	93	6	6	1	0	1	549	3	3	0	0	NA	NA	NA	35	21	244	242	348	214	165	170	3	0	8	0.012	0	0.023
.	19.01.16-04.00.25-1-228739	32	1	1	1	0	1	0	0	0	0	0	NA	NA	NA	14	7	239	237	344	0	0	0	0	1	0	0	0.004	0
.	19.01.16-04.00.26-1-228740	97	9	9	1	0	1	564	8	8	0	0	NA	NA	NA	39	42	247	250	358	217	171	176	6	6	8	0.024	0.024	0.022
.	19.01.16-04.00.28-1-228743	245	21	21	3	0	1	601	19	19	0	0	NA	NA	NA	68	78	262	259	370	232	179	190	15	34	25	0.057	0.131	0.068
.	19.01.16-04.00.29-1-228749	86	5	5	2	0	2	562	4	4	0	0	NA	NA	NA	28	29	240	251	351	215	173	174	0	1	7	0	0.004	0.02
.	19.01.16-04.00.29-1-228750	33	1	1	0	0	0	0	0	0	0	0	NA	NA	NA	9	8	238	239	344	0	0	0	0	0	2	0	0	0.006
.	19.01.16-04.00.30-1-228751	61	2	2	0	0	0	556	1	1	0	0	NA	NA	NA	30	27	251	241	348	220	166	170	3	5	0	0.012	0.021	0
.	19.01.16-04.00.32-1-228752	112	10	10	7	0	4	553	7	7	0	0	NA	NA	NA	44	27	241	251	348	210	171	172	6	22	21	0.025	0.088	0.06
.	19.01.16-04.00.32-1-228753	66	2	2	1	0	1	400	0	0	0	0	NA	NA	NA	15	18	241	240	350	155	126	119	0	0	4	0	0	0.011
.	19.01.16-04.00.33-1-228754	84	7	7	0	0	0	558	6	6	0	0	NA	NA	NA	24	22	242	242	351	216	168	174	15	1	2	0.062	0.004	0.006
.	19.01.16-04.00.39-1-228760	266	20	20	4	0	2	603	15	15	0	0	NA	NA	NA	47	79	263	251	378	231	175	197	7	31	16	0.027	0.124	0.042
.	19.01.16-04.00.43-1-228761	204	21	21	5	0	4	587	19	19	0	0	NA	NA	NA	63	60	253	254	366	224	178	185	13	31	36	0.051	0.122	0.098
.	19.01.16-04.00.43-1-228762	31	1	1	0	0	0	0	0	0	0	0	NA	NA	NA	4	7	238	239	343	0	0	0	0	0	0	0	0	0
.	19.01.16-04.00.45-1-228763	123	9	9	3	0	2	564	6	6	0	0	NA	NA	NA	36	34	244	245	358	216	169	179	12	8	7	0.049	0.033	0.02
.	19.01.16-04.00.46-1-228764	64	2	2	1	0	1	294	0	0	0	0	NA	NA	NA	14	12	242	238	345	107	96	91	0	5	0	0	0.021	0
.	19.01.16-04.00.48-1-228765	31	1	1	0	0	0	0	0	0	0	0	NA	NA	NA	4	6	236	240	343	0	0	0	0	1	0	0	0.004	0
.	19.01.16-04.00.49-1-228766	150	11	11	3	0	3	574	7	7	0	0	NA	NA	NA	46	51	247	255	362	218	176	180	28	6	4	0.113	0.024	0.011
.	19.01.16-04.00.50-1-228767	289	44	44	13	0	13	613	41	41	0	0	NA	NA	NA	91	85	256	260	382	226	185	202	36	83	56	0.141	0.319	0.147
.	19.01.16-04.00.55-1-228768	151	9	9	4	0	4	573	7	7	0	0	NA	NA	NA	39	39	249	247	356	223	172	178	7	4	7	0.028	0.016	0.02
.	19.01.16-04.00.56-1-228769	63	2	2	0	0	0	551	1	1	0	0	NA	NA	NA	26	26	244	243	352	212	168	171	5	0	6	0.02	0	0.017
.	19.01.16-04.01.08-1-228820	146	19	19	6	0	6	579	17	17	0	0	NA	NA	NA	43	52	249	253	363	223	173	183	15	27	27	0.06	0.107	0.074
.	19.01.16-04.01.08-1-228821	64	2	2	0	0	0	558	1	1	0	0	NA	NA	NA	26	33	247	243	356	218	167	173	0	5	5	0	0.021	0.014
.	19.01.16-04.01.10-1-228843	64	3	3	2	0	1	546	2	2	0	0	NA	NA	NA	36	25	241	239	358	210	163	173	7	0	4	0.029	0	0.011
.	19.01.16-04.01.10-1-228844	36	1	1	1	0	1	0	0	0	0	0	NA	NA	NA	8	4	238	236	343	0	0	0	0	0	2	0	0	0.006
.	19.01.16-04.01.12-1-228847	63	2	2	0	0	0	552	0	0	0	0	NA	NA	NA	25	20	245	239	349	213	164	175	6	0	0	0.024	0	0
.	19.01.16-04.01.14-1-228849	206	23	23	10	0	8	590	22	22	0	0	NA	NA	NA	65	65	252	259	367	220	182	188	17	33	32	0.067	0.127	0.087
.	19.01.16-04.01.16-1-228853	33	1	1	0	0	0	0	0	0	0	0	NA	NA	NA	6	7	239	238	343	0	0	0	3	0	0	0.013	0	0
.	19.01.16-04.01.19-1-228872	141	9	9	3	0	3	564	8	8	0	0	NA	NA	NA	38	33	246	248	352	218	172	174	19	1	12	0.077	0.004	0.034
.	19.01.16-04.01.20-1-228874	181	25	25	3	0	3	571	22	22	0	0	NA	NA	NA	48	47	251	248	361	220	171	180	39	15	33	0.155	0.06	0.091
.	19.01.16-04.01.23-1-228876	152	15	15	2	0	1	591	13	13	0	0	NA	NA	NA	42	67	256	252	372	228	173	190	9	20	14	0.035	0.079	0.038
.	19.01.16-04.01.24-1-228877	158	9	9	1	0	1	582	7	7	0	0	NA	NA	NA	41	48	251	247	363	224	172	186	1	16	8	0.004	0.065	0.022
.	19.01.16-04.01.24-1-228878	68	2	2	1	0	1	500	1	1	0	0	NA	NA	NA	24	22	244	239	352	193	150	157	0	0	8	0	0	0.023
.	19.01.16-04.01.37-1-228886	89	4	4	0	0	0	553	3	3	0	0	NA	NA	NA	45	36	245	243	361	214	161	178	6	0	4	0.024	0	0.011
.	19.01.16-04.01.41-1-228891	34	1	1	0	0	0	0	0	0	0	0	NA	NA	NA	9	10	238	238	347	0	0	0	0	0	1	0	0	0.003
.	19.01.16-04.01.42-1-228892	60	2	2	0	0	0	151	1	1	0	0	NA	NA	NA	12	19	244	243	345	60	47	44	1	0	0	0.004	0	0
.	19.01.16-04.01.45-1-228893	119	9	9	1	0	1	577	8	8	0	0	NA	NA	NA	45	44	253	247	357	227	170	180	18	5	7	0.071	0.02	0.02
.	19.01.16-04.01.45-1-228894	31	1	1	0	0	0	0	0	0	0	0	NA	NA	NA	10	9	239	240	343	0	0	0	0	0	1	0	0	0.003
.	19.01.16-04.01.47-1-228895	65	4	4	2	0	2	551	3	3	0	0	NA	NA	NA	27	20	241	241	351	211	167	173	6	4	6	0.025	0.017	0.017
.	19.01.16-04.01.48-1-228896	59	3	3	0	0	0	561	2	2	0	0	NA	NA	NA	21	34	242	247	358	216	167	178	0	4	1	0	0.016	0.003
.	19.01.16-04.01.48-1-228897	184	17	17	4	0	4	591	14	14	0	0	NA	NA	NA	54	60	256	250	367	230	171	190	0	15	24	0	0.06	0.065
.	19.01.16-04.01.51-1-228898	38	1	1	0	0	0	0	0	0	0	0	NA	NA	NA	14	7	241	237	342	0	0	0	0	0	1	0	0	0.003
.	19.01.16-04.01.54-1-228901	35	1	1	0	0	0	0	0	0	0	0	NA	NA	NA	12	10	239	240	344	0	0	0	0	2	0	0	0.008	0
.	19.01.16-04.01.54-1-228902	60	2	2	1	0	1	544	1	1	0	0	NA	NA	NA	32	12	237	241	347	209	164	171	7	0	0	0.03	0	0
.	19.01.16-04.01.55-1-228903	186	13	13	1	0	1	588	11	11	0	0	NA	NA	NA	47	62	252	255	368	222	175	191	15	8	11	0.06	0.031	0.03
.	19.01.16-04.01.56-1-228904	33	1	1	0	0	0	0	0	0	0	0	NA	NA	NA	6	10	237	239	347	0	0	0	0	0	0	0	0	0
.	19.01.16-04.01.59-1-228905	91	6	6	1	0	1	565	5	5	0	0	NA	NA	NA	30	38	248	248	355	219	170	176	0	11	6	0	0.044	0.017
.	19.01.16-04.02.02-1-228906	182	19	19	6	0	5	575	17	17	0	0	NA	NA	NA	55	53	252	258	356	220	178	177	20	10	25	0.079	0.039	0.07
.	19.01.16-04.02.03-1-228907	240	37	37	14	0	11	588	34	34	0	0	NA	NA	NA	64	65	256	250	372	227	174	187	49	55	25	0.191	0.22	0.067
.	19.01.16-04.02.05-1-228908	34	1	1	0	0	0	0	0	0	0	0	NA	NA	NA	8	10	239	240	344	0	0	0	0	1	0	0	0.004	0
.	19.01.16-04.02.06-1-228909	64	2	2	0	0	0	550	1	1	0	0	NA	NA	NA	32	23	246	240	350	215	163	172	4	2	0	0.016	0.008	0
.	19.01.16-04.02.07-1-228910	162	13	13	7	0	7	583	11	11	0	0	NA	NA	NA	54	54	252	247	368	226	172	185	11	14	8	0.044	0.057	0.022
.	19.01.16-04.02.07-1-228911	56	2	2	0	0	0	0	1	1	0	0	NA	NA	NA	18	9	241	237	344	0	0	0	0	0	1	0	0	0.003
.	19.01.16-04.02.11-1-228915	62	3	3	0	0	0	553	2	2	0	0	NA	NA	NA	21	21	241	240	353	214	167	172	0	0	5	0	0	0.014
.	19.01.16-04.02.16-1-228920	121	6	6	1	0	1	561	5	5	0	0	NA	NA	NA	50	33	247	249	350	217	169	175	0	5	7	0	0.02	0.02
.	19.01.16-04.02.16-1-228921	118	9	9	1	0	1	570	8	8	0	0	NA	NA	NA	34	39	245	250	357	220	171	179	7	6	16	0.029	0.024	0.045
.	19.01.16-04.02.29-1-228954	231	39	39	12	0	7	596	38	38	0	0	NA	NA	NA	76	68	255	255	371	224	180	192	36	48	44	0.141	0.188	0.119
.	19.01.16-04.02.32-1-228955	224	19	19	9	0	5	581	17	17	0	0	NA	NA	NA	63	53	254	250	362	226	174	181	18	23	38	0.071	0.092	0.105
.	19.01.16-04.02.34-1-228959	36	1	1	0	0	0	0	0	0	0	0	NA	NA	NA	11	16	240	238	351	0	0	0	1	0	0	0.004	0	0
.	19.01.16-04.02.36-1-228960	93	6	6	2	0	1	559	5	5	0	0	NA	NA	NA	34	25	245	245	348	219	167	173	0	7	7	0	0.029	0.02
.	19.01.16-04.02.37-1-228961	90	5	5	1	0	1	555	3	3	0	0	NA	NA	NA	21	21	244	241	349	218	166	171	5	0	5	0.02	0	0.014
.	19.01.16-04.02.38-1-228962	35	1	1	0	0	0	0	0	0	0	0	NA	NA	NA	11	9	237	240	345	0	0	0	0	2	0	0	0.008	0
.	19.01.16-04.02.39-1-228963	63	6	6	0	0	0	563	5	5	0	0	NA	NA	NA	23	26	245	243	351	219	169	175	13	2	0	0.053	0.008	0
.	19.01.16-04.02.40-1-228964	115	6	6	3	0	3	567	5	5	0	0	NA	NA	NA	36	41	247	250	357	215	172	180	11	0	5	0.045	0	0.014
.	19.01.16-04.02.47-1-228965	95	4	4	2	0	1	571	3	3	0	0	NA	NA	NA	20	34	246	250	351	221	175	175	12	0	6	0.049	0	0.017
.	19.01.16-04.02.55-1-228966	208	15	15	3	0	3	595	11	11	0	0	NA	NA	NA	70	74	257	253	377	227	176	192	7	7	30	0.027	0.028	0.08
.	19.01.16-04.02.58-1-228967	125	9	9	3	0	2	574	8	8	0	0	NA	NA	NA	39	41	249	251	354	221	176	177	14	11	13	0.056	0.044	0.037
.	19.01.16-04.02.59-1-228968	68	2	2	1	0	1	564	1	1	0	0	NA	NA	NA	32	36	250	244	355	220	169	175	0	0	8	0	0	0.023
.	19.01.16-04.03.05-1-228969	63	4	4	0	0	0	567	2	2	0	0	NA	NA	NA	13	34	247	245	355	220	169	178	0	10	2	0	0.041	0.006
.	19.01.16-04.03.05-1-228970	118	5	5	2	0	2	564	4	4	0	0	NA	NA	NA	30	34	244	247	356	216	170	178	1	4	6	0.004	0.016	0.017
.	19.01.16-04.03.07-1-228973	31	1	1	0	0	0	0	0	0	0	0	NA	NA	NA	11	10	237	239	347	0	0	0	0	1	0	0	0.004	0
.	19.01.16-04.03.09-1-228974	124	4	4	2	0	2	581	2	2	0	0	NA	NA	NA	37	56	251	253	365	222	178	181	4	2	2	0.016	0.008	0.005
.	19.01.16-04.03.09-1-228975	91	9	9	2	0	2	557	8	8	0	0	NA	NA	NA	32	28	243	248	350	217	169	171	12	4	11	0.049	0.016	0.031
.	19.01.16-04.03.14-1-228980	89	5	5	1	0	1	559	4	4	0	0	NA	NA	NA	28	36	246	245	358	215	167	177	4	2	4	0.016	0.008	0.011
.	19.01.16-04.03.22-1-229004	97	7	7	1	0	0	552	6	6	0	0	NA	NA	NA	44	31	243	249	352	213	167	172	5	12	17	0.021	0.048	0.048
.	19.01.16-04.03.22-1-229005	89	3	3	0	0	0	566	2	2	0	0	NA	NA	NA	30	42	247	247	361	218	171	177	9	5	4	0.036	0.02	0.011
.	19.01.16-04.03.22-1-229006	207	41	41	13	0	10	606	38	38	0	0	NA	NA	NA	51	77	251	258	381	226	181	199	30	64	47	0.12	0.248	0.123
.	19.01.16-04.03.23-1-229007	125	7	7	4	0	4	562	5	5	0	0	NA	NA	NA	41	31	245	246	353	218	169	175	9	0	14	0.037	0	0.04
.	19.01.16-04.03.26-1-229009	37	1	1	1	0	1	0	0	0	0	0	NA	NA	NA	12	13	239	239	348	0	0	0	0	0	0	0	0	0
.	19.01.16-04.03.29-1-229013	151	13	13	4	0	4	581	12	12	0	0	NA	NA	NA	52	53	254	250	362	226	173	182	17	12	23	0.067	0.048	0.064
.	19.01.16-04.03.31-1-229014	60	2	2	1	0	1	555	1	1	0	0	NA	NA	NA	26	25	248	241	349	220	164	171	0	0	5	0	0	0.014
.	19.01.16-04.03.31-1-229015	91	5	5	1	0	1	563	4	4	0	0	NA	NA	NA	26	30	244	244	355	219	168	176	0	9	5	0	0.037	0.014
.	19.01.16-04.03.37-1-229019	32	1	1	0	0	0	0	0	0	0	0	NA	NA	NA	6	8	237	237	347	0	0	0	0	0	0	0	0	0
.	19.01.16-04.03.38-1-229020	117	6	6	1	0	1	559	4	4	0	0	NA	NA	NA	44	35	244	247	357	212	169	178	6	10	2	0.025	0.04	0.006
.	19.01.16-04.03.38-1-229021	180	21	21	6	0	3	582	16	16	0	0	NA	NA	NA	49	53	250	255	361	223	174	185	13	46	14	0.052	0.18	0.039
.	19.01.16-04.03.41-1-229022	176	26	26	4	0	3	569	23	23	0	0	NA	NA	NA	65	42	246	247	362	218	169	182	13	29	38	0.053	0.117	0.105
.	19.01.16-04.03.43-1-229027	118	5	5	0	0	0	568	4	4	0	0	NA	NA	NA	34	38	243	246	362	217	171	180	0	6	7	0	0.024	0.019
.	19.01.16-04.03.44-1-229028	148	12	12	2	0	1	566	10	10	0	0	NA	NA	NA	49	35	242	250	356	215	172	179	10	16	19	0.041	0.064	0.053
.	19.01.16-04.03.49-1-229029	184	19	19	3	0	3	572	16	16	0	0	NA	NA	NA	56	44	252	248	357	221	173	178	1	54	19	0.004	0.218	0.053
.	19.01.16-04.03.55-1-229030	30	1	1	0	0	0	0	0	0	0	0	NA	NA	NA	7	12	240	240	345	0	0	0	0	0	0	0	0	0
.	19.01.16-04.03.57-1-229031	122	9	9	3	0	2	571	7	7	0	0	NA	NA	NA	39	49	248	253	361	214	174	183	5	8	5	0.02	0.032	0.014
.	19.01.16-04.03.58-1-229032	34	1	1	0	0	0	0	0	0	0	0	NA	NA	NA	8	9	237	239	346	0	0	0	0	0	0	0	0	0
.	19.01.16-04.04.00-1-229033	86	3	3	0	0	0	558	2	2	0	0	NA	NA	NA	41	37	247	247	356	214	169	175	2	1	3	0.008	0.004	0.008
.	19.01.16-04.04.00-1-229034	58	2	2	0	0	0	98	1	1	0	0	NA	NA	NA	9	15	238	243	347	34	30	34	0	4	0	0	0.016	0
.	19.01.16-04.04.07-1-229035	211	33	33	6	0	4	582	31	31	0	0	NA	NA	NA	66	61	255	250	369	224	173	185	16	55	19	0.063	0.22	0.051
.	19.01.16-04.04.14-1-229041	144	25	25	4	0	4	567	22	22	0	0	NA	NA	NA	41	40	252	247	354	222	170	175	51	10	24	0.202	0.04	0.068
.	19.01.16-04.04.14-1-229042	181	23	23	8	0	8	568	22	22	0	0	NA	NA	NA	48	45	254	252	352	222	173	173	45	27	9	0.177	0.107	0.026
.	19.01.16-04.04.16-1-229045	94	3	3	0	0	0	557	2	2	0	0	NA	NA	NA	27	28	245	245	351	218	169	170	0	4	5	0	0.016	0.014
.	19.01.16-04.04.20-1-229065	118	7	7	3	0	3	561	6	6	0	0	NA	NA	NA	23	29	241	247	354	212	172	177	8	8	2	0.033	0.032	0.006
.	19.01.16-04.04.23-1-229069	145	15	15	6	0	2	576	12	12	0	0	NA	NA	NA	47	53	246	254	366	214	176	186	15	15	26	0.061	0.059	0.071
.	19.01.16-04.04.24-1-229070	112	7	7	3	0	3	560	5	5	0	0	NA	NA	NA	29	30	240	253	350	214	173	173	3	3	10	0.012	0.012	0.029
.	19.01.16-04.04.25-1-229071	32	1	1	0	0	0	0	0	0	0	0	NA	NA	NA	11	11	240	237	347	0	0	0	0	0	0	0	0	0
.	19.01.16-04.04.27-1-229074	116	7	7	2	0	1	580	6	6	0	0	NA	NA	NA	44	52	248	257	360	217	179	184	9	4	4	0.036	0.016	0.011
.	19.01.16-04.04.31-1-229081	207	51	51	15	0	12	581	46	46	0	0	NA	NA	NA	50	54	259	249	359	228	173	180	64	51	55	0.247	0.205	0.153
.	19.01.16-04.04.43-1-229085	35	1	1	0	0	0	0	0	0	0	0	NA	NA	NA	6	13	239	240	347	0	0	0	0	1	0	0	0.004	0
.	19.01.16-04.04.43-1-229086	58	2	2	0	0	0	200	1	1	0	0	NA	NA	NA	15	20	241	246	346	77	58	65	0	2	0	0	0.008	0
.	19.01.16-04.04.45-1-229087	263	60	60	24	0	20	592	58	58	0	0	NA	NA	NA	67	62	255	254	366	225	179	188	38	91	69	0.149	0.358	0.189
.	19.01.16-04.04.46-1-229088	33	1	1	0	0	0	0	0	0	0	0	NA	NA	NA	8	9	239	238	345	0	0	0	0	0	1	0	0	0.003
.	19.01.16-04.04.48-1-229089	206	31	31	11	0	9	590	28	28	0	0	NA	NA	NA	57	60	256	253	364	228	176	186	28	27	30	0.109	0.107	0.082
.	19.01.16-04.04.52-1-229090	59	2	2	0	0	0	547	1	1	0	0	NA	NA	NA	33	21	240	244	350	213	165	169	0	2	2	0	0.008	0.006
.	19.01.16-04.04.54-1-229091	116	4	4	0	0	0	587	3	3	0	0	NA	NA	NA	44	55	256	257	355	230	178	179	1	3	4	0.004	0.012	0.011
.	19.01.16-04.04.56-1-229092	117	11	11	1	0	1	557	8	8	0	0	NA	NA	NA	24	29	245	241	356	214	165	178	10	6	11	0.041	0.025	0.031
.	19.01.16-04.04.56-1-229093	63	3	3	1	0	1	555	1	1	0	0	NA	NA	NA	18	23	243	246	347	214	168	173	4	2	1	0.016	0.008	0.003
.	19.01.16-04.05.03-1-229094	118	7	7	2	0	2	566	4	4	0	0	NA	NA	NA	46	41	249	249	356	215	172	179	13	2	3	0.052	0.008	0.008
.	19.01.16-04.05.06-1-229095	125	10	10	3	0	2	564	7	7	0	0	NA	NA	NA	42	42	250	245	360	220	166	178	12	2	16	0.048	0.008	0.044
.	19.01.16-04.05.10-1-229097	35	1	1	1	0	1	0	0	0	0	0	NA	NA	NA	9	8	240	238	343	0	0	0	0	0	2	0	0	0.006
.	19.01.16-04.05.12-1-229100	115	10	10	0	0	0	560	9	9	0	0	NA	NA	NA	38	32	248	241	356	218	164	178	2	17	3	0.008	0.071	0.008
.	19.01.16-04.05.13-1-229102	168	25	25	8	0	6	568	23	23	0	0	NA	NA	NA	51	42	250	251	354	224	172	172	27	34	24	0.108	0.135	0.068
.	19.01.16-04.05.17-1-229107	91	7	7	0	0	0	560	6	6	0	0	NA	NA	NA	32	26	247	241	351	221	168	171	0	8	7	0	0.033	0.02
.	19.01.16-04.05.24-1-229127	213	14	14	3	0	3	584	12	12	0	0	NA	NA	NA	59	55	253	251	364	226	173	185	3	15	25	0.012	0.06	0.069
.	19.01.16-04.05.30-1-229132	65	4	4	0	0	0	555	3	3	0	0	NA	NA	NA	18	17	240	243	347	213	168	174	7	0	3	0.029	0	0.009
.	19.01.16-04.05.32-1-229133	121	5	5	1	0	1	573	4	4	0	0	NA	NA	NA	41	45	248	247	363	220	170	183	3	11	1	0.012	0.045	0.003
.	19.01.16-04.05.36-1-229137	35	1	1	1	0	1	0	0	0	0	0	NA	NA	NA	8	11	238	239	347	0	0	0	0	2	0	0	0.008	0
.	19.01.16-04.05.36-1-229140	36	1	1	0	0	0	0	0	0	0	0	NA	NA	NA	10	11	239	238	347	0	0	0	4	0	0	0.017	0	0
.	19.01.16-04.05.39-1-229141	33	1	1	0	0	0	0	0	0	0	0	NA	NA	NA	13	10	237	238	348	0	0	0	0	0	1	0	0	0.003
.	19.01.16-04.05.40-1-229142	95	5	5	0	0	0	560	4	4	0	0	NA	NA	NA	35	32	242	243	360	213	166	181	4	0	8	0.017	0	0.022
.	19.01.16-04.05.40-1-229143	90	5	5	2	0	2	554	4	4	0	0	NA	NA	NA	25	24	244	242	351	216	164	174	0	2	6	0	0.008	0.017
.	19.01.16-04.05.41-1-229144	65	4	4	0	0	0	561	3	3	0	0	NA	NA	NA	22	34	246	244	357	216	166	179	0	0	5	0	0	0.014
.	19.01.16-04.05.45-1-229149	181	27	27	7	0	6	579	24	24	0	0	NA	NA	NA	65	62	253	253	369	221	170	188	17	31	41	0.067	0.123	0.111
.	19.01.16-04.05.49-1-229150	92	7	7	2	0	2	554	6	6	0	0	NA	NA	NA	30	20	244	241	348	218	164	172	12	6	11	0.049	0.025	0.032
.	19.01.16-04.05.51-1-229151	95	5	5	0	0	0	562	4	4	0	0	NA	NA	NA	30	32	246	245	354	217	171	174	0	1	12	0	0.004	0.034
.	19.01.16-04.05.56-1-229152	60	3	3	1	0	1	560	2	2	0	0	NA	NA	NA	17	23	243	241	352	216	166	178	9	1	0	0.037	0.004	0
.	19.01.16-04.05.56-1-229153	89	4	4	1	0	1	548	3	3	0	0	NA	NA	NA	35	22	245	244	346	211	168	169	4	2	4	0.016	0.008	0.012
.	19.01.16-04.05.56-1-229154	31	1	1	0	0	0	0	0	0	0	0	NA	NA	NA	5	7	238	237	345	0	0	0	0	0	1	0	0	0.003
.	19.01.16-04.05.57-1-229155	94	6	6	1	0	1	561	4	4	0	0	NA	NA	NA	41	34	246	247	354	216	169	176	24	0	3	0.098	0	0.008
.	19.01.16-04.05.58-1-229156	32	1	1	0	0	0	0	0	0	0	0	NA	NA	NA	10	7	238	239	343	0	0	0	1	0	0	0.004	0	0
.	19.01.16-04.06.01-1-229157	62	2	2	0	0	0	402	0	0	0	0	NA	NA	NA	17	17	239	240	351	161	116	125	0	0	2	0	0	0.006
.	19.01.16-04.06.06-1-229158	148	10	10	3	0	1	582	7	7	0	0	NA	NA	NA	49	53	252	250	364	222	171	189	0	20	33	0	0.08	0.091
.	19.01.16-04.06.09-1-229159	63	2	2	0	0	0	556	1	1	0	0	NA	NA	NA	17	21	242	243	349	212	170	174	0	0	7	0	0	0.02
.	19.01.16-04.06.10-1-229161	244	30	30	7	0	6	599	28	28	0	0	NA	NA	NA	76	78	257	254	380	227	173	199	14	38	61	0.054	0.15	0.161
.	19.01.16-04.06.11-1-229163	61	4	4	2	0	1	554	2	2	0	0	NA	NA	NA	35	32	250	242	353	218	165	171	12	4	0	0.048	0.017	0
.	19.01.16-04.06.13-1-229166	94	5	5	2	0	1	554	4	4	0	0	NA	NA	NA	35	28	242	243	356	213	163	178	12	7	2	0.05	0.029	0.006
.	19.01.16-04.06.13-1-229167	174	16	16	4	0	2	582	12	12	0	0	NA	NA	NA	59	55	246	249	373	218	171	193	4	24	13	0.016	0.096	0.035
.	19.01.16-04.06.17-1-229173	64	3	3	1	0	1	553	2	2	0	0	NA	NA	NA	24	17	240	241	349	211	167	175	4	0	2	0.017	0	0.006
.	19.01.16-04.06.22-1-229194	154	12	12	4	0	3	573	10	10	0	0	NA	NA	NA	58	40	247	248	358	219	173	181	8	8	22	0.032	0.032	0.061
.	19.01.16-04.06.26-1-229196	297	37	37	4	0	3	594	35	35	0	0	NA	NA	NA	84	68	250	260	371	219	181	194	33	35	36	0.132	0.135	0.097
.	19.01.16-04.06.27-1-229198	37	1	1	0	0	0	0	0	0	0	0	NA	NA	NA	12	7	240	238	342	0	0	0	0	2	0	0	0.008	0
.	19.01.16-04.06.29-1-229200	93	6	6	2	0	0	576	2	2	0	0	NA	NA	NA	31	43	247	249	360	224	168	184	2	10	8	0.008	0.04	0.022
.	19.01.16-04.06.31-1-229206	62	2	2	0	0	0	153	1	1	0	0	NA	NA	NA	10	18	242	242	347	63	46	44	0	0	3	0	0	0.009
.	19.01.16-04.06.31-1-229207	210	26	26	9	0	6	593	24	24	0	0	NA	NA	NA	64	64	258	249	370	232	171	190	5	31	65	0.019	0.124	0.176
.	19.01.16-04.06.37-1-229211	87	3	3	0	0	0	545	2	2	0	0	NA	NA	NA	36	22	242	242	351	210	165	170	0	1	2	0	0.004	0.006
.	19.01.16-04.06.40-1-229212	291	32	32	13	0	9	612	29	29	0	0	NA	NA	NA	82	82	264	258	373	235	182	195	34	28	47	0.129	0.109	0.126
.	19.01.16-04.06.45-1-229213	84	3	3	1	0	1	556	2	2	0	0	NA	NA	NA	24	24	244	246	347	216	168	172	1	3	3	0.004	0.012	0.009
.	19.01.16-04.06.45-1-229214	34	1	1	0	0	0	0	0	0	0	0	NA	NA	NA	9	10	240	242	341	0	0	0	1	0	0	0.004	0	0
.	19.01.16-04.06.47-1-229215	117	13	13	5	0	4	564	11	11	0	0	NA	NA	NA	48	37	248	246	356	219	172	173	6	9	32	0.024	0.037	0.09
.	19.01.16-04.06.48-1-229216	64	4	4	1	0	1	546	2	2	0	0	NA	NA	NA	30	25	242	245	351	210	166	170	4	8	3	0.017	0.033	0.009
.	19.01.16-04.06.50-1-229217	176	12	12	3	0	3	578	9	9	0	0	NA	NA	NA	54	59	249	253	370	218	176	184	6	10	12	0.024	0.04	0.032
.	19.01.16-04.07.00-1-229220	32	1	1	0	0	0	0	0	0	0	0	NA	NA	NA	8	13	237	241	348	0	0	0	0	0	3	0	0	0.009
.	19.01.16-04.07.03-1-229221	95	10	10	1	0	0	561	9	9	0	0	NA	NA	NA	27	31	244	246	354	217	168	176	11	5	1	0.045	0.02	0.003
.	19.01.16-04.07.04-1-229222	239	14	14	4	0	3	612	12	12	0	0	NA	NA	NA	69	80	264	257	372	237	182	193	18	12	18	0.068	0.047	0.048
.	19.01.16-04.07.06-1-229223	33	1	1	0	0	0	0	0	0	0	0	NA	NA	NA	11	8	239	239	343	0	0	0	0	0	2	0	0	0.006
.	19.01.16-04.07.09-1-229224	124	8	8	3	0	2	564	7	7	0	0	NA	NA	NA	48	34	246	247	354	217	171	176	5	6	17	0.02	0.024	0.048
.	19.01.16-04.07.14-1-229230	32	1	1	0	0	0	0	0	0	0	0	NA	NA	NA	6	11	238	240	346	0	0	0	3	0	0	0.013	0	0
.	19.01.16-04.07.18-1-229251	210	21	21	3	0	2	594	19	19	0	0	NA	NA	NA	62	61	255	252	367	229	175	190	19	18	40	0.075	0.071	0.109
.	19.01.16-04.07.18-1-229252	65	2	2	0	0	0	553	1	1	0	0	NA	NA	NA	29	22	239	248	348	214	170	169	0	4	1	0	0.016	0.003
.	19.01.16-04.07.20-1-229254	150	10	10	1	0	0	591	8	8	0	0	NA	NA	NA	44	61	256	253	365	231	176	184	4	12	7	0.016	0.047	0.019
.	19.01.16-04.07.27-1-229258	96	12	12	1	0	1	559	9	9	0	0	NA	NA	NA	21	29	242	245	355	213	169	177	10	13	6	0.041	0.053	0.017
.	19.01.16-04.07.31-1-229261	61	4	4	1	0	1	556	3	3	0	0	NA	NA	NA	21	23	244	240	352	217	163	176	6	0	3	0.025	0	0.009
.	19.01.16-04.07.31-1-229262	65	2	2	1	0	1	551	1	1	0	0	NA	NA	NA	19	21	242	242	350	215	165	171	0	0	4	0	0	0.011
.	19.01.16-04.07.31-1-229263	89	10	10	2	0	1	561	9	9	0	0	NA	NA	NA	39	27	250	241	349	223	166	172	10	4	13	0.04	0.017	0.037
.	19.01.16-04.07.32-1-229264	171	8	8	0	0	0	576	7	7	0	0	NA	NA	NA	51	56	246	257	366	219	176	181	0	15	9	0	0.058	0.025
.	19.01.16-04.07.34-1-229265	63	2	2	1	0	1	299	1	1	0	0	NA	NA	NA	21	12	238	242	345	114	92	93	0	1	0	0	0.004	0
.	19.01.16-04.07.43-1-229269	94	7	7	2	0	2	563	6	6	0	0	NA	NA	NA	39	40	242	244	367	213	166	184	1	10	4	0.004	0.041	0.011
.	19.01.16-04.07.44-1-229274	114	11	11	2	0	2	559	7	7	0	0	NA	NA	NA	37	32	245	244	356	216	169	174	3	10	17	0.012	0.041	0.048
.	19.01.16-04.07.44-1-229275	152	16	16	6	0	4	569	14	14	0	0	NA	NA	NA	59	41	247	250	357	216	171	182	50	15	21	0.202	0.06	0.059
.	19.01.16-04.07.45-1-229276	58	2	2	1	0	1	0	1	1	0	0	NA	NA	NA	16	16	241	241	347	0	0	0	5	0	1	0.021	0	0.003
.	19.01.16-04.07.50-1-229277	56	2	2	0	0	0	196	1	1	0	0	NA	NA	NA	21	18	243	240	348	76	53	67	0	2	3	0	0.008	0.009
.	19.01.16-04.07.51-1-229278	215	43	43	13	0	9	585	34	34	0	0	NA	NA	NA	63	60	256	253	364	224	175	186	34	61	45	0.133	0.241	0.124
.	19.01.16-04.07.51-1-229279	263	47	47	15	0	10	582	43	43	0	0	NA	NA	NA	78	67	257	254	369	222	172	188	20	59	55	0.078	0.232	0.149
.	19.01.16-04.07.53-1-229280	91	5	5	2	0	2	558	4	4	0	0	NA	NA	NA	33	28	244	245	352	214	169	175	4	0	14	0.016	0	0.04
.	19.01.16-04.08.00-1-229281	152	16	16	7	0	6	580	15	15	0	0	NA	NA	NA	48	43	246	248	362	221	175	184	4	4	31	0.016	0.016	0.086
.	19.01.16-04.08.01-1-229282	395	28	28	8	0	6	641	22	22	0	0	NA	NA	NA	115	114	274	270	383	245	194	202	19	24	47	0.069	0.089	0.123
.	19.01.16-04.08.02-1-229283	32	1	1	0	0	0	0	0	0	0	0	NA	NA	NA	11	7	238	238	344	0	0	0	0	0	1	0	0	0.003
.	19.01.16-04.08.05-1-229284	95	3	3	1	0	1	561	2	2	0	0	NA	NA	NA	26	27	240	247	353	213	171	177	3	5	5	0.012	0.02	0.014
.	19.01.16-04.08.06-1-229287	150	10	10	3	0	3	590	8	8	0	0	NA	NA	NA	40	58	255	248	368	230	171	189	0	13	15	0	0.052	0.041
.	19.01.16-04.08.13-1-229292	33	1	1	1	0	1	0	0	0	0	0	NA	NA	NA	9	5	238	238	342	0	0	0	0	4	0	0	0.017	0
.	19.01.16-04.08.20-1-229315	144	16	16	5	0	5	575	14	14	0	0	NA	NA	NA	53	47	254	247	359	220	171	184	21	27	10	0.083	0.109	0.028
.	19.01.16-04.08.22-1-229317	64	3	3	0	0	0	398	1	1	0	0	NA	NA	NA	18	18	243	241	347	154	121	123	3	2	3	0.012	0.008	0.009
.	19.01.16-04.08.22-1-229318	175	35	35	7	0	4	592	33	33	0	0	NA	NA	NA	50	66	259	251	369	230	174	188	34	35	52	0.131	0.139	0.141
.	19.01.16-04.08.30-1-229323	152	6	6	0	0	0	568	4	4	0	0	NA	NA	NA	48	43	250	250	356	219	173	176	11	2	9	0.044	0.008	0.025
.	19.01.16-04.08.32-1-229328	264	27	27	6	0	4	607	24	24	0	0	NA	NA	NA	77	77	257	254	379	224	179	204	34	22	28	0.132	0.087	0.074
.	19.01.16-04.08.36-1-229332	62	3	3	1	0	1	348	2	2	0	0	NA	NA	NA	16	18	243	241	347	135	103	110	0	2	1	0	0.008	0.003
.	19.01.16-04.08.48-1-229333	264	31	31	8	0	5	603	29	29	0	0	NA	NA	NA	78	73	258	254	374	229	181	193	62	38	26	0.24	0.15	0.07
.	19.01.16-04.08.49-1-229334	60	3	3	0	0	0	556	2	2	0	0	NA	NA	NA	22	24	243	244	350	214	166	176	4	4	3	0.016	0.016	0.009
.	19.01.16-04.08.53-1-229335	91	3	3	0	0	0	567	2	2	0	0	NA	NA	NA	28	38	249	244	358	222	169	176	0	7	5	0	0.029	0.014
.	19.01.16-04.08.53-1-229336	227	30	30	6	0	6	586	25	25	0	0	NA	NA	NA	60	61	251	253	370	219	176	191	24	30	54	0.096	0.119	0.146
.	19.01.16-04.09.00-1-229337	66	2	2	0	0	0	561	1	1	0	0	NA	NA	NA	29	37	245	247	358	218	167	176	0	7	0	0	0.028	0
.	19.01.16-04.09.01-1-229338	63	3	3	0	0	0	553	2	2	0	0	NA	NA	NA	24	23	239	244	353	214	165	174	2	0	1	0.008	0	0.003
.	19.01.16-04.09.04-1-229339	315	44	44	10	0	8	609	42	42	0	0	NA	NA	NA	88	84	253	255	389	224	176	209	39	48	45	0.154	0.188	0.116
.	19.01.16-04.09.07-1-229340	146	13	13	6	0	5	573	12	12	0	0	NA	NA	NA	54	47	247	256	357	216	178	179	27	18	7	0.109	0.07	0.02
.	19.01.16-04.09.13-1-229346	91	10	10	3	0	3	559	8	8	0	0	NA	NA	NA	36	26	242	248	349	212	175	172	14	1	11	0.058	0.004	0.032
.	19.01.16-04.09.15-1-229347	94	3	3	3	0	2	555	2	2	0	0	NA	NA	NA	37	29	246	245	351	217	168	170	5	2	0	0.02	0.008	0
.	19.01.16-04.09.22-1-229373	34	1	1	1	0	1	0	0	0	0	0	NA	NA	NA	8	9	238	237	347	0	0	0	0	0	0	0	0	0
.	19.01.16-04.09.22-1-229374	98	5	5	0	0	0	560	2	2	0	0	NA	NA	NA	23	29	244	239	359	217	165	178	2	12	0	0.008	0.05	0
.	19.01.16-04.09.24-1-229378	186	35	35	8	0	7	571	32	32	0	0	NA	NA	NA	55	49	245	255	362	212	177	182	21	27	48	0.086	0.106	0.133
.	19.01.16-04.09.29-1-229383	34	1	1	0	0	0	0	0	0	0	0	NA	NA	NA	17	7	239	237	344	0	0	0	0	0	0	0	0	0
.	19.01.16-04.09.32-1-229384	202	39	39	8	0	5	583	37	37	0	0	NA	NA	NA	60	56	251	251	367	222	174	187	44	45	45	0.175	0.179	0.123
.	19.01.16-04.09.34-1-229385	119	6	6	2	0	2	564	4	4	0	0	NA	NA	NA	45	33	248	247	351	221	170	173	4	7	10	0.016	0.028	0.028
.	19.01.16-04.09.37-1-229389	65	2	2	1	0	1	498	1	1	0	0	NA	NA	NA	17	15	241	241	346	194	150	154	0	0	4	0	0	0.012
.	19.01.16-04.09.38-1-229390	186	14	14	4	0	4	583	12	12	0	0	NA	NA	NA	56	67	248	261	371	216	179	188	4	21	22	0.016	0.08	0.059
.	19.01.16-04.09.39-1-229391	59	2	2	0	0	0	557	1	1	0	0	NA	NA	NA	19	21	244	244	346	219	165	173	4	3	0	0.016	0.012	0
.	19.01.16-04.09.42-1-229392	115	8	8	2	0	2	559	7	7	0	0	NA	NA	NA	38	38	243	248	360	212	169	178	11	14	6	0.045	0.056	0.017
.	19.01.16-04.09.49-1-229397	37	1	1	0	0	0	0	0	0	0	0	NA	NA	NA	13	15	239	241	348	0	0	0	0	3	0	0	0.012	0
.	19.01.16-04.09.51-1-229398	60	3	3	0	0	0	563	2	2	0	0	NA	NA	NA	16	24	242	242	353	220	168	175	3	0	6	0.012	0	0.017
.	19.01.16-04.09.53-1-229399	86	5	5	2	0	2	557	3	3	0	0	NA	NA	NA	22	21	242	241	351	216	167	174	10	0	9	0.041	0	0.026
.	19.01.16-04.09.55-1-229400	122	6	6	2	0	2	573	5	5	0	0	NA	NA	NA	54	40	248	245	360	220	169	184	0	3	23	0	0.012	0.064
.	19.01.16-04.10.01-1-229401	88	5	5	2	0	1	561	4	4	0	0	NA	NA	NA	30	31	246	243	355	216	168	177	6	11	3	0.024	0.045	0.008
.	19.01.16-04.10.05-1-229406	173	16	16	2	0	1	577	14	14	0	0	NA	NA	NA	42	49	250	250	362	221	175	181	16	6	24	0.064	0.024	0.066
.	19.01.16-04.10.07-1-229407	59	3	3	2	0	2	0	2	2	0	0	NA	NA	NA	20	18	241	239	351	0	0	0	3	0	6	0.012	0	0.017
.	19.01.16-04.10.11-1-229410	89	5	5	1	0	1	558	4	4	0	0	NA	NA	NA	42	31	246	244	354	218	167	173	1	8	2	0.004	0.033	0.006
.	19.01.16-04.10.12-1-229412	61	2	2	0	0	0	556	1	1	0	0	NA	NA	NA	28	28	245	248	348	217	171	168	1	0	4	0.004	0	0.011
.	19.01.16-04.10.12-1-229413	124	9	9	2	0	1	565	7	7	0	0	NA	NA	NA	47	38	246	248	357	220	169	176	0	6	9	0	0.024	0.025
.	19.01.16-04.10.14-1-229416	145	10	10	2	0	2	561	9	9	0	0	NA	NA	NA	37	38	245	254	352	215	172	174	3	9	14	0.012	0.035	0.04
.	19.01.16-04.10.15-1-229417	185	13	13	5	0	4	600	12	12	0	0	NA	NA	NA	67	73	262	248	376	234	172	194	8	9	14	0.031	0.036	0.037
.	19.01.16-04.10.19-1-229442	91	6	6	3	0	2	553	5	5	0	0	NA	NA	NA	40	30	242	245	356	210	169	174	6	1	16	0.025	0.004	0.045
.	19.01.16-04.10.26-1-229451	94	19	19	5	0	3	565	16	16	0	0	NA	NA	NA	31	32	241	248	356	213	174	178	25	11	27	0.104	0.044	0.076
.	19.01.16-04.10.27-1-229452	116	14	14	3	0	3	565	13	13	0	0	NA	NA	NA	42	37	246	247	357	217	172	176	29	26	5	0.118	0.105	0.014
.	19.01.16-04.10.34-1-229462	121	6	6	1	0	1	576	5	5	0	0	NA	NA	NA	42	42	253	243	359	225	168	183	0	8	11	0	0.033	0.031
.	19.01.16-04.10.36-1-229463	36	1	1	0	0	0	0	0	0	0	0	NA	NA	NA	8	9	240	237	345	0	0	0	0	0	2	0	0	0.006
.	19.01.16-04.10.39-1-229466	150	10	10	2	0	2	580	9	9	0	0	NA	NA	NA	38	52	248	256	361	221	177	182	25	3	8	0.101	0.012	0.022
.	19.01.16-04.10.39-1-229467	149	9	9	5	0	4	580	8	8	0	0	NA	NA	NA	42	49	248	250	364	220	174	186	12	20	6	0.048	0.08	0.016
.	19.01.16-04.10.40-1-229468	64	2	2	0	0	0	451	1	1	0	0	NA	NA	NA	16	12	239	239	347	178	133	140	5	0	0	0.021	0	0
.	19.01.16-04.10.42-1-229469	32	1	1	0	0	0	0	0	0	0	0	NA	NA	NA	8	9	238	238	346	0	0	0	0	0	0	0	0	0
.	19.01.16-04.10.44-1-229470	37	1	1	0	0	0	0	0	0	0	0	NA	NA	NA	8	10	239	237	347	0	0	0	3	0	0	0.013	0	0
.	19.01.16-04.10.47-1-229471	32	1	1	0	0	0	0	0	0	0	0	NA	NA	NA	11	5	237	238	343	0	0	0	0	3	0	0	0.013	0
.	19.01.16-04.10.50-1-229472	89	3	3	0	0	0	567	2	2	0	0	NA	NA	NA	32	34	244	247	356	219	170	178	0	8	3	0	0.032	0.008
.	19.01.16-04.10.50-1-229473	182	11	11	6	0	3	575	9	9	0	0	NA	NA	NA	46	54	246	253	368	218	170	187	16	23	11	0.065	0.091	0.03
.	19.01.16-04.10.51-1-229474	96	8	8	1	0	1	558	7	7	0	0	NA	NA	NA	37	33	247	242	357	219	165	174	1	11	3	0.004	0.045	0.008
.	19.01.16-04.10.53-1-229475	62	3	3	1	0	0	562	2	2	0	0	NA	NA	NA	27	29	248	244	350	220	170	172	3	0	3	0.012	0	0.009
.	19.01.16-04.10.58-1-229476	119	5	5	1	0	1	572	4	4	0	0	NA	NA	NA	31	46	251	247	361	224	169	179	4	4	3	0.016	0.016	0.008
.	19.01.16-04.11.02-1-229477	115	6	6	0	0	0	579	5	5	0	0	NA	NA	NA	26	45	246	248	364	221	173	185	8	2	4	0.033	0.008	0.011
.	19.01.16-04.11.04-1-229478	59	2	2	0	0	0	97	1	1	0	0	NA	NA	NA	18	23	242	242	352	33	33	31	3	0	0	0.012	0	0
.	19.01.16-04.11.04-1-229479	90	6	6	1	0	1	565	5	5	0	0	NA	NA	NA	35	32	246	242	357	219	168	178	9	8	2	0.037	0.033	0.006
.	19.01.16-04.11.07-1-229480	88	4	4	1	0	0	558	3	3	0	0	NA	NA	NA	33	28	244	244	353	216	167	175	3	2	2	0.012	0.008	0.006
.	19.01.16-04.11.09-1-229482	148	16	16	4	0	3	585	13	13	0	0	NA	NA	NA	48	51	248	254	362	223	178	184	2	27	25	0.008	0.106	0.069
.	19.01.16-04.11.15-1-229488	118	9	9	3	0	2	574	6	6	0	0	NA	NA	NA	43	47	250	255	355	224	176	174	0	5	22	0	0.02	0.062
.	19.01.16-04.11.16-1-229490	175	16	16	6	0	5	589	15	15	0	0	NA	NA	NA	54	57	253	252	365	225	176	188	20	21	28	0.079	0.083	0.077
.	19.01.16-04.11.16-1-229491	40	1	1	1	0	1	0	0	0	0	0	NA	NA	NA	22	10	238	239	346	0	0	0	0	0	5	0	0	0.014
.	19.01.16-04.11.19-1-229510	289	21	21	3	0	3	614	20	20	0	0	NA	NA	NA	77	83	262	260	374	235	184	195	16	16	24	0.061	0.062	0.064
.	19.01.16-04.11.20-1-229512	92	4	4	2	0	2	569	3	3	0	0	NA	NA	NA	29	38	250	247	354	222	167	180	16	0	0	0.064	0	0
.	19.01.16-04.11.21-1-229514	34	1	1	1	0	1	0	0	0	0	0	NA	NA	NA	4	7	237	238	345	0	0	0	0	4	0	0	0.017	0
.	19.01.16-04.11.23-1-229515	82	6	6	0	0	0	566	5	5	0	0	NA	NA	NA	32	39	246	246	360	216	167	183	1	9	10	0.004	0.037	0.028
.	19.01.16-04.11.23-1-229516	183	10	10	2	0	2	592	7	7	0	0	NA	NA	NA	52	66	253	252	374	226	176	190	2	21	14	0.008	0.083	0.037
.	19.01.16-04.11.26-1-229518	206	11	11	4	0	3	580	9	9	0	0	NA	NA	NA	54	58	253	249	369	222	170	188	3	16	19	0.012	0.064	0.051
.	19.01.16-04.11.38-1-229525	118	5	5	2	0	1	563	3	3	0	0	NA	NA	NA	27	28	242	243	356	216	168	179	7	4	5	0.029	0.016	0.014
.	19.01.16-04.11.41-1-229526	147	22	22	6	0	5	564	20	20	0	0	NA	NA	NA	41	35	248	241	359	221	165	178	13	26	17	0.052	0.108	0.047
.	19.01.16-04.11.41-1-229527	61	2	2	0	0	0	200	1	1	0	0	NA	NA	NA	12	21	241	242	351	77	63	60	0	3	1	0	0.012	0.003
.	19.01.16-04.11.43-1-229528	90	7	7	4	0	4	556	6	6	0	0	NA	NA	NA	41	33	246	246	354	218	165	173	8	7	5	0.033	0.028	0.014
.	19.01.16-04.11.47-1-229533	34	1	1	0	0	0	0	0	0	0	0	NA	NA	NA	11	6	236	236	347	0	0	0	0	2	0	0	0.008	0
.	19.01.16-04.11.48-1-229534	56	2	2	1	0	1	538	1	1	0	0	NA	NA	NA	27	18	242	239	350	205	163	170	0	4	1	0	0.017	0.003
.	19.01.16-04.11.50-1-229535	86	4	4	0	0	0	555	3	3	0	0	NA	NA	NA	51	33	250	243	353	219	164	172	2	2	3	0.008	0.008	0.008
.	19.01.16-04.11.50-1-229536	32	1	1	1	0	1	0	0	0	0	0	NA	NA	NA	8	6	238	239	342	0	0	0	0	0	3	0	0	0.009
.	19.01.16-04.11.52-1-229539	91	7	7	4	0	3	559	6	6	0	0	NA	NA	NA	26	30	244	247	352	218	169	172	7	4	9	0.029	0.016	0.026
.	19.01.16-04.11.53-1-229540	305	41	41	14	0	11	602	36	36	0	0	NA	NA	NA	87	72	254	255	376	225	180	197	44	63	66	0.173	0.247	0.176
.	19.01.16-04.11.56-1-229541	60	3	3	1	0	1	97	2	2	0	0	NA	NA	NA	14	14	242	240	345	36	27	34	0	3	4	0	0.012	0.012
.	19.01.16-04.12.01-1-229542	32	1	1	0	0	0	0	0	0	0	0	NA	NA	NA	12	7	237	240	343	0	0	0	0	0	1	0	0	0.003
.	19.01.16-04.12.02-1-229543	141	19	19	1	0	1	562	18	18	0	0	NA	NA	NA	54	36	249	251	349	220	168	174	31	15	25	0.124	0.06	0.072
.	19.01.16-04.12.03-1-229544	206	20	20	8	0	5	588	18	18	0	0	NA	NA	NA	36	57	258	252	360	229	176	183	19	25	31	0.074	0.099	0.086
.	19.01.16-04.12.04-1-229545	111	6	6	3	0	1	580	5	5	0	0	NA	NA	NA	45	50	256	249	358	228	170	182	1	7	8	0.004	0.028	0.022
.	19.01.16-04.12.06-1-229546	32	1	1	0	0	0	0	0	0	0	0	NA	NA	NA	11	9	237	240	345	0	0	0	0	0	0	0	0	0
.	19.01.16-04.12.06-1-229547	33	1	1	0	0	0	0	0	0	0	0	NA	NA	NA	8	6	238	238	343	0	0	0	3	0	0	0.013	0	0
.	19.01.16-04.12.08-1-229548	33	1	1	0	0	0	0	0	0	0	0	NA	NA	NA	8	10	239	239	345	0	0	0	1	0	0	0.004	0	0
.	19.01.16-04.12.09-1-229549	205	17	17	4	0	4	591	15	15	0	0	NA	NA	NA	55	67	255	255	370	223	176	192	8	20	27	0.031	0.078	0.073
.	19.01.16-04.12.10-1-229551	142	7	7	1	0	1	583	6	6	0	0	NA	NA	NA	39	57	259	251	360	230	172	181	0	6	11	0	0.024	0.031
.	19.01.16-04.12.13-1-229555	271	13	13	2	0	2	613	9	9	0	0	NA	NA	NA	83	83	259	259	378	231	183	199	9	3	32	0.035	0.012	0.085
.	19.01.16-04.12.16-1-229559	62	3	3	2	0	2	551	2	2	0	0	NA	NA	NA	18	17	240	242	348	212	167	172	8	0	0	0.033	0	0
.	19.01.16-04.12.25-1-229584	67	7	7	0	0	0	563	6	6	0	0	NA	NA	NA	31	33	244	251	351	217	174	172	9	1	9	0.037	0.004	0.026
.	19.01.16-04.12.30-1-229589	129	17	17	6	0	5	566	16	16	0	0	NA	NA	NA	51	43	245	249	362	215	170	181	47	16	10	0.192	0.064	0.028
.	19.01.16-04.12.30-1-229590	63	3	3	1	0	1	549	2	2	0	0	NA	NA	NA	26	24	239	247	351	209	167	173	0	5	3	0	0.02	0.009
.	19.01.16-04.12.37-1-229598	91	3	3	1	0	1	563	2	2	0	0	NA	NA	NA	31	37	243	255	352	213	175	175	6	3	3	0.025	0.012	0.009
.	19.01.16-04.12.40-1-229599	60	2	2	0	0	0	549	1	1	0	0	NA	NA	NA	33	21	244	245	345	216	166	167	7	0	0	0.029	0	0
.	19.01.16-04.12.41-1-229600	87	12	12	1	0	1	569	11	11	0	0	NA	NA	NA	31	38	248	247	356	220	170	179	16	8	2	0.065	0.032	0.006
.	19.01.16-04.12.43-1-229601	87	5	5	1	0	1	555	4	4	0	0	NA	NA	NA	40	29	246	243	353	213	171	171	1	6	7	0.004	0.025	0.02
.	19.01.16-04.12.43-1-229602	82	4	4	1	0	1	552	3	3	0	0	NA	NA	NA	19	23	241	245	350	216	167	169	2	3	7	0.008	0.012	0.02
.	19.01.16-04.12.45-1-229603	29	1	1	0	0	0	0	0	0	0	0	NA	NA	NA	7	12	240	240	345	0	0	0	0	1	0	0	0.004	0
.	19.01.16-04.12.48-1-229604	59	2	2	2	0	2	561	1	1	0	0	NA	NA	NA	22	28	245	243	353	219	168	174	3	0	3	0.012	0	0.008
.	19.01.16-04.12.52-1-229605	204	16	16	5	0	5	584	15	15	0	0	NA	NA	NA	47	54	248	256	363	221	177	186	29	3	30	0.117	0.012	0.083
.	19.01.16-04.12.53-1-229606	122	6	6	3	0	2	560	5	5	0	0	NA	NA	NA	43	28	250	242	349	223	162	175	6	4	4	0.024	0.017	0.011
.	19.01.16-04.12.57-1-229607	208	26	26	6	0	5	585	23	23	0	0	NA	NA	NA	58	61	252	252	370	226	171	188	11	23	38	0.044	0.091	0.103
.	19.01.16-04.12.59-1-229608	170	22	22	7	0	5	581	20	20	0	0	NA	NA	NA	54	53	253	253	360	226	175	180	11	22	44	0.043	0.087	0.122
.	19.01.16-04.13.00-1-229609	122	5	5	3	0	3	566	4	4	0	0	NA	NA	NA	38	35	248	245	355	221	165	180	3	5	16	0.012	0.02	0.045
.	19.01.16-04.13.01-1-229610	177	33	33	7	0	5	584	27	27	0	0	NA	NA	NA	59	60	254	256	363	223	181	180	27	23	63	0.106	0.09	0.174
.	19.01.16-04.13.07-1-229613	121	18	18	6	0	3	584	16	16	0	0	NA	NA	NA	46	53	252	247	367	226	170	188	37	27	20	0.147	0.109	0.054
.	19.01.16-04.13.10-1-229615	65	2	2	1	0	1	348	1	1	0	0	NA	NA	NA	22	16	239	242	348	135	104	109	1	0	0	0.004	0	0
.	19.01.16-04.13.21-1-229642	124	17	17	3	0	2	573	15	15	0	0	NA	NA	NA	47	46	252	248	359	221	173	179	32	18	22	0.127	0.073	0.061
.	19.01.16-04.13.22-1-229643	201	25	25	4	0	4	579	23	23	0	0	NA	NA	NA	66	54	248	255	364	212	180	187	13	30	27	0.052	0.118	0.074
.	19.01.16-04.13.23-1-229644	151	9	9	0	0	0	577	8	8	0	0	NA	NA	NA	32	43	252	248	356	227	169	181	0	10	5	0	0.04	0.014
.	19.01.16-04.13.31-1-229649	211	25	25	7	0	6	581	21	21	0	0	NA	NA	NA	66	54	247	252	368	218	173	190	5	35	31	0.02	0.139	0.084
.	19.01.16-04.13.38-1-229653	307	34	34	7	0	6	619	32	32	0	0	NA	NA	NA	92	86	266	261	372	238	185	196	37	26	41	0.139	0.1	0.11
.	19.01.16-04.13.43-1-229654	93	5	5	0	0	0	553	4	4	0	0	NA	NA	NA	48	25	245	241	352	215	161	177	11	3	1	0.045	0.012	0.003
.	19.01.16-04.13.43-1-229655	65	4	4	0	0	0	549	3	3	0	0	NA	NA	NA	24	21	243	241	350	213	164	172	8	0	0	0.033	0	0
.	19.01.16-04.13.43-1-229656	58	2	2	1	0	1	550	1	1	0	0	NA	NA	NA	24	19	244	243	345	216	164	170	0	0	4	0	0	0.012
.	19.01.16-04.13.56-1-229661	187	31	31	7	0	3	595	30	30	0	0	NA	NA	NA	51	64	255	256	366	231	179	185	40	37	33	0.157	0.145	0.09
.	19.01.16-04.13.56-1-229662	32	1	1	0	0	0	0	0	0	0	0	NA	NA	NA	13	8	238	238	345	0	0	0	0	0	0	0	0	0
.	19.01.16-04.13.57-1-229663	253	19	19	5	0	5	605	16	16	0	0	NA	NA	NA	81	83	263	257	376	234	178	193	21	28	39	0.08	0.109	0.104
.	19.01.16-04.13.58-1-229664	34	1	1	1	0	1	0	0	0	0	0	NA	NA	NA	16	9	239	238	345	0	0	0	0	1	0	0	0.004	0
.	19.01.16-04.13.58-1-229665	175	11	11	2	0	1	580	9	9	0	0	NA	NA	NA	61	55	251	255	362	224	173	183	11	13	13	0.044	0.051	0.036
.	19.01.16-04.14.00-1-229666	91	3	3	2	0	1	559	2	2	0	0	NA	NA	NA	35	31	249	240	355	218	164	177	0	10	2	0	0.042	0.006
.	19.01.16-04.14.01-1-229667	146	22	22	3	0	3	562	21	21	0	0	NA	NA	NA	48	34	244	247	356	214	171	177	13	14	16	0.053	0.057	0.045
.	19.01.16-04.14.10-1-229669	199	11	11	1	0	0	582	10	10	0	0	NA	NA	NA	62	61	248	260	366	218	179	185	4	9	12	0.016	0.035	0.033
.	19.01.16-04.14.15-1-229675	88	5	5	1	0	1	558	4	4	0	0	NA	NA	NA	29	27	245	245	350	216	168	174	16	5	5	0.065	0.02	0.014
.	19.01.16-04.14.15-1-229676	31	1	1	0	0	0	0	0	0	0	0	NA	NA	NA	13	9	238	239	345	0	0	0	2	0	0	0.008	0	0
.	19.01.16-04.14.18-1-229694	59	3	3	1	0	1	252	2	2	0	0	NA	NA	NA	27	15	239	243	346	103	75	74	0	2	5	0	0.008	0.014
.	19.01.16-04.14.23-1-229701	35	1	1	0	0	0	0	0	0	0	0	NA	NA	NA	17	11	236	239	349	0	0	0	0	0	2	0	0	0.006
.	19.01.16-04.14.25-1-229702	31	1	1	0	0	0	0	0	0	0	0	NA	NA	NA	10	6	237	239	343	0	0	0	1	0	0	0.004	0	0
.	19.01.16-04.14.28-1-229705	30	1	1	0	0	0	0	0	0	0	0	NA	NA	NA	10	13	239	242	345	0	0	0	2	0	0	0.008	0	0
.	19.01.16-04.14.29-1-229708	62	2	2	0	0	0	551	1	1	0	0	NA	NA	NA	23	22	242	242	351	214	163	174	4	6	0	0.017	0.025	0
.	19.01.16-04.14.29-1-229709	174	15	15	9	0	7	574	14	14	0	0	NA	NA	NA	61	49	254	252	356	225	173	176	16	17	18	0.063	0.067	0.051
.	19.01.16-04.14.32-1-229710	33	1	1	0	0	0	0	0	0	0	0	NA	NA	NA	11	8	237	240	344	0	0	0	2	0	0	0.008	0	0
.	19.01.16-04.14.33-1-229711	182	9	9	0	0	0	587	8	8	0	0	NA	NA	NA	45	56	256	251	362	231	175	181	7	3	26	0.027	0.012	0.072
.	19.01.16-04.14.33-1-229712	124	7	7	0	0	0	570	6	6	0	0	NA	NA	NA	27	39	249	247	356	221	173	176	3	3	9	0.012	0.012	0.025
.	19.01.16-04.14.34-1-229713	121	12	12	2	0	2	573	11	11	0	0	NA	NA	NA	34	40	247	251	355	221	174	178	4	18	7	0.016	0.072	0.02
.	19.01.16-04.14.34-1-229714	201	9	9	4	0	2	588	8	8	0	0	NA	NA	NA	55	56	252	257	360	224	182	182	13	6	14	0.052	0.023	0.039
.	19.01.16-04.14.36-1-229722	60	2	2	1	0	1	305	1	1	0	0	NA	NA	NA	15	19	245	241	346	130	83	92	0	0	3	0	0	0.009
.	19.01.16-04.14.43-1-229723	96	9	9	7	0	5	556	6	6	0	0	NA	NA	NA	36	25	240	245	353	213	167	176	13	15	6	0.054	0.061	0.017
.	19.01.16-04.14.45-1-229724	61	3	3	1	0	1	97	2	2	0	0	NA	NA	NA	16	21	241	243	350	34	29	34	2	3	0	0.008	0.012	0
.	19.01.16-04.14.46-1-229725	122	10	10	3	0	3	561	9	9	0	0	NA	NA	NA	30	25	242	245	351	210	172	179	7	10	12	0.029	0.041	0.034
.	19.01.16-04.14.51-1-229726	119	6	6	2	0	2	567	5	5	0	0	NA	NA	NA	37	43	245	248	363	218	171	178	6	5	9	0.024	0.02	0.025
.	19.01.16-04.14.54-1-229727	179	15	15	7	0	3	575	14	14	0	0	NA	NA	NA	67	49	247	250	365	218	174	183	22	24	14	0.089	0.096	0.038
.	19.01.16-04.14.58-1-229728	120	4	4	0	0	0	573	3	3	0	0	NA	NA	NA	35	41	246	251	357	218	171	184	0	8	4	0	0.032	0.011
.	19.01.16-04.14.58-1-229729	174	10	10	2	0	1	579	8	8	0	0	NA	NA	NA	68	62	255	256	364	219	178	182	4	6	15	0.016	0.023	0.041
.	19.01.16-04.14.59-1-229730	61	2	2	0	0	0	551	1	1	0	0	NA	NA	NA	21	16	242	240	347	213	165	173	6	0	0	0.025	0	0
.	19.01.16-04.15.01-1-229731	66	5	5	4	0	3	553	4	4	0	0	NA	NA	NA	27	17	238	241	351	212	167	174	1	0	18	0.004	0	0.051
.	19.01.16-04.15.06-1-229732	31	1	1	0	0	0	0	0	0	0	0	NA	NA	NA	6	6	238	239	342	0	0	0	0	1	0	0	0.004	0
.	19.01.16-04.15.06-1-229733	35	1	1	0	0	0	0	0	0	0	0	NA	NA	NA	7	13	244	238	344	0	0	0	0	0	3	0	0	0.009
.	19.01.16-04.15.08-1-229734	33	1	1	0	0	0	0	0	0	0	0	NA	NA	NA	9	9	240	236	346	0	0	0	0	0	2	0	0	0.006
.	19.01.16-04.15.09-1-229736	145	16	16	3	0	2	573	14	14	0	0	NA	NA	NA	50	48	250	247	364	222	169	182	16	3	25	0.064	0.012	0.069
.	19.01.16-04.15.09-1-229737	63	2	2	1	0	1	562	1	1	0	0	NA	NA	NA	26	27	245	248	347	219	172	171	5	2	0	0.02	0.008	0
.	19.01.16-04.15.10-1-229738	141	7	7	1	0	1	574	6	6	0	0	NA	NA	NA	42	43	246	251	359	217	174	183	2	7	6	0.008	0.028	0.017
.	19.01.16-04.15.13-1-229742	125	7	7	4	0	3	566	6	6	0	0	NA	NA	NA	47	42	248	248	359	219	170	177	0	12	10	0	0.048	0.028
.	19.01.16-04.15.13-1-229744	145	9	9	1	0	0	577	8	8	0	0	NA	NA	NA	59	54	249	258	360	219	177	181	6	16	13	0.024	0.062	0.036
.	19.01.16-04.15.17-1-229748	154	10	10	1	0	1	572	9	9	0	0	NA	NA	NA	45	42	247	248	360	221	172	179	13	9	1	0.053	0.036	0.003
.	19.01.16-04.15.19-1-229767	152	10	10	0	0	0	566	8	8	0	0	NA	NA	NA	36	33	241	247	358	215	171	180	7	8	9	0.029	0.032	0.025
.	19.01.16-04.15.23-1-229769	95	6	6	3	0	3	565	5	5	0	0	NA	NA	NA	32	35	244	251	353	219	174	172	5	2	14	0.02	0.008	0.04
.	19.01.16-04.15.26-1-229772	87	5	5	1	0	1	551	4	4	0	0	NA	NA	NA	34	22	243	241	351	213	163	175	5	5	3	0.021	0.021	0.009
.	19.01.16-04.15.28-1-229774	303	23	23	8	0	7	616	21	21	0	0	NA	NA	NA	111	88	260	266	375	230	190	196	38	29	13	0.146	0.109	0.035
.	19.01.16-04.15.33-1-229776	92	4	4	1	0	0	549	2	2	0	0	NA	NA	NA	40	23	243	242	351	216	161	172	5	6	6	0.021	0.025	0.017
.	19.01.16-04.15.36-1-229782	66	4	4	3	0	3	545	3	3	0	0	NA	NA	NA	37	20	242	243	348	212	165	168	1	0	9	0.004	0	0.026
.	19.01.16-04.15.38-1-229783	154	12	12	3	0	3	577	11	11	0	0	NA	NA	NA	47	47	251	247	362	226	171	180	6	10	17	0.024	0.04	0.047
.	19.01.16-04.15.38-1-229784	123	20	20	5	0	3	562	17	17	0	0	NA	NA	NA	38	41	250	249	355	217	171	174	14	16	14	0.056	0.064	0.039
.	19.01.16-04.15.41-1-229785	232	40	40	9	0	7	598	35	35	0	0	NA	NA	NA	65	70	256	254	373	227	178	193	61	5	55	0.238	0.02	0.147
.	19.01.16-04.15.42-1-229786	65	2	2	0	0	0	560	1	1	0	0	NA	NA	NA	23	21	243	239	352	216	168	176	3	6	0	0.012	0.025	0
.	19.01.16-04.15.43-1-229787	180	9	9	4	0	2	584	8	8	0	0	NA	NA	NA	50	54	251	255	361	222	178	184	11	12	8	0.044	0.047	0.022
.	19.01.16-04.15.52-1-229792	121	5	5	0	0	0	558	4	4	0	0	NA	NA	NA	55	25	240	245	353	213	167	178	5	7	5	0.021	0.029	0.014
.	19.01.16-04.15.52-1-229793	115	14	14	3	0	3	571	13	13	0	0	NA	NA	NA	39	43	247	256	353	219	181	171	19	5	19	0.077	0.02	0.054
.	19.01.16-04.15.56-1-229794	36	1	1	1	0	1	0	0	0	0	0	NA	NA	NA	14	13	239	241	346	0	0	0	1	0	0	0.004	0	0
.	19.01.16-04.15.59-1-229795	34	1	1	0	0	0	0	0	0	0	0	NA	NA	NA	17	8	239	238	344	0	0	0	0	0	0	0	0	0
.	19.01.16-04.16.02-1-229796	117	4	4	0	0	0	558	3	3	0	0	NA	NA	NA	35	34	244	246	357	213	167	178	7	2	0	0.029	0.008	0
.	19.01.16-04.16.02-1-229797	178	13	13	3	0	2	577	11	11	0	0	NA	NA	NA	48	53	249	256	361	218	175	184	2	7	23	0.008	0.027	0.064
.	19.01.16-04.16.08-1-229798	93	4	4	2	0	0	556	3	3	0	0	NA	NA	NA	33	30	246	245	352	218	168	170	0	7	6	0	0.029	0.017
.	19.01.16-04.16.09-1-229799	122	18	18	1	0	1	570	14	14	0	0	NA	NA	NA	40	39	243	246	363	218	168	184	6	36	13	0.025	0.146	0.036
.	19.01.16-04.16.11-1-229802	67	2	2	2	0	2	558	0	0	0	0	NA	NA	NA	30	34	242	245	360	215	165	178	3	0	3	0.012	0	0.008
.	19.01.16-04.16.13-1-229805	308	35	35	9	0	3	627	33	33	0	0	NA	NA	NA	93	98	264	269	378	235	192	200	27	49	47	0.102	0.182	0.124
.	19.01.16-04.16.18-1-229829	93	3	3	0	0	0	565	2	2	0	0	NA	NA	NA	31	38	249	248	354	219	168	178	0	5	0	0	0.02	0
.	19.01.16-04.16.19-1-229830	263	33	33	8	0	5	596	28	28	0	0	NA	NA	NA	74	69	259	255	368	234	174	188	40	22	67	0.154	0.086	0.182
.	19.01.16-04.16.23-1-229833	122	8	8	1	0	0	574	7	7	0	0	NA	NA	NA	42	46	247	252	360	220	173	181	19	3	5	0.077	0.012	0.014
.	19.01.16-04.16.24-1-229834	146	11	11	4	0	2	584	9	9	0	0	NA	NA	NA	44	57	259	250	361	228	171	185	19	21	19	0.073	0.084	0.053
.	19.01.16-04.16.26-1-229836	60	2	2	0	0	0	99	1	1	0	0	NA	NA	NA	11	18	240	246	345	36	27	36	0	3	1	0	0.012	0.003
.	19.01.16-04.16.33-1-229840	97	12	12	2	0	2	564	9	9	0	0	NA	NA	NA	31	37	244	246	360	215	167	182	5	22	12	0.02	0.089	0.033
.	19.01.16-04.16.34-1-229841	95	10	10	5	0	4	557	9	9	0	0	NA	NA	NA	32	31	243	246	355	212	168	177	7	17	12	0.029	0.069	0.034
.	19.01.16-04.16.38-1-229849	178	11	11	4	0	3	587	10	10	0	0	NA	NA	NA	51	66	250	253	376	222	175	190	6	6	22	0.024	0.024	0.059
.	19.01.16-04.16.43-1-229850	261	28	28	7	0	4	609	26	26	0	0	NA	NA	NA	84	84	259	269	369	233	188	188	25	28	47	0.097	0.104	0.127
.	19.01.16-04.16.53-1-229853	150	19	19	6	0	3	585	18	18	0	0	NA	NA	NA	48	55	253	254	361	224	175	186	16	49	17	0.063	0.193	0.047
.	19.01.16-04.16.57-1-229854	34	1	1	0	0	0	0	0	0	0	0	NA	NA	NA	8	7	237	237	346	0	0	0	0	0	0	0	0	0
.	19.01.16-04.16.59-1-229855	40	1	1	0	0	0	0	0	0	0	0	NA	NA	NA	13	8	238	237	346	0	0	0	0	5	0	0	0.021	0
.	19.01.16-04.16.59-1-229856	31	1	1	0	0	0	0	0	0	0	0	NA	NA	NA	15	10	238	239	346	0	0	0	2	0	0	0.008	0	0
.	19.01.16-04.17.00-1-229857	88	5	5	0	0	0	549	3	3	0	0	NA	NA	NA	29	25	243	242	353	213	163	173	9	2	0	0.037	0.008	0
.	19.01.16-04.17.02-1-229858	65	2	2	1	0	1	556	1	1	0	0	NA	NA	NA	19	27	245	243	352	216	165	175	3	5	0	0.012	0.021	0
.	19.01.16-04.17.03-1-229859	123	7	7	1	0	1	582	5	5	0	0	NA	NA	NA	43	58	251	255	365	222	177	183	0	6	18	0	0.024	0.049
.	19.01.16-04.17.04-1-229860	241	43	43	11	0	8	604	40	40	0	0	NA	NA	NA	80	73	261	259	366	238	177	189	84	41	28	0.322	0.158	0.077
.	19.01.16-04.17.09-1-229862	165	12	12	3	0	2	564	10	10	0	0	NA	NA	NA	47	36	248	244	357	217	171	176	10	0	21	0.04	0	0.059
.	19.01.16-04.17.15-1-229867	64	2	2	0	0	0	556	1	1	0	0	NA	NA	NA	14	19	245	240	347	219	166	171	2	4	0	0.008	0.017	0
.	19.01.16-04.17.16-1-229870	58	2	2	0	0	0	543	1	1	0	0	NA	NA	NA	33	17	241	244	345	211	165	167	3	0	2	0.012	0	0.006
.	19.01.16-04.17.19-1-229890	33	1	1	1	0	1	0	0	0	0	0	NA	NA	NA	10	12	241	238	346	0	0	0	0	0	0	0	0	0
.	19.01.16-04.17.22-1-229892	91	5	5	4	0	4	565	4	4	0	0	NA	NA	NA	33	33	245	247	354	220	170	175	10	4	7	0.041	0.016	0.02
.	19.01.16-04.17.24-1-229893	147	9	9	5	0	3	579	6	6	0	0	NA	NA	NA	52	44	252	250	355	227	175	177	24	13	7	0.095	0.052	0.02
.	19.01.16-04.17.28-1-229897	97	5	5	2	0	2	559	4	4	0	0	NA	NA	NA	36	32	241	244	360	213	167	179	9	5	9	0.037	0.02	0.025
.	19.01.16-04.17.29-1-229899	313	39	39	13	0	9	619	36	36	0	0	NA	NA	NA	92	93	265	265	376	235	185	199	56	32	56	0.211	0.121	0.149
.	19.01.16-04.17.31-1-229900	99	7	7	1	0	1	561	5	5	0	0	NA	NA	NA	27	32	246	250	349	219	172	170	16	6	7	0.065	0.024	0.02
.	19.01.16-04.17.35-1-229904	148	12	12	3	0	3	573	10	10	0	0	NA	NA	NA	48	45	250	249	359	224	171	178	12	10	18	0.048	0.04	0.05
.	19.01.16-04.17.38-1-229905	89	5	5	0	0	0	556	3	3	0	0	NA	NA	NA	24	30	243	247	353	211	171	174	1	0	6	0.004	0	0.017
.	19.01.16-04.17.40-1-229906	151	7	7	2	0	2	578	5	5	0	0	NA	NA	NA	53	49	255	243	364	225	168	185	12	8	2	0.047	0.033	0.005
.	19.01.16-04.17.47-1-229907	115	11	11	5	0	5	568	8	8	0	0	NA	NA	NA	25	32	242	248	355	215	173	180	19	9	10	0.079	0.036	0.028
.	19.01.16-04.17.49-1-229908	122	11	11	4	0	2	571	10	10	0	0	NA	NA	NA	35	34	243	246	358	219	170	182	16	5	28	0.066	0.02	0.078
.	19.01.16-04.17.50-1-229913	37	1	1	0	0	0	0	0	0	0	0	NA	NA	NA	13	14	241	241	345	0	0	0	0	0	0	0	0	0
.	19.01.16-04.17.53-1-229914	62	2	2	0	0	0	297	1	1	0	0	NA	NA	NA	19	15	241	241	346	110	92	95	4	2	0	0.017	0.008	0
.	19.01.16-04.17.56-1-229915	114	8	8	4	0	4	565	7	7	0	0	NA	NA	NA	34	37	247	250	353	216	173	176	5	6	10	0.02	0.024	0.028
.	19.01.16-04.17.59-1-229916	62	3	3	0	0	0	552	2	2	0	0	NA	NA	NA	22	24	245	241	351	216	163	173	0	8	1	0	0.033	0.003
.	19.01.16-04.17.59-1-229917	143	10	10	5	0	4	572	9	9	0	0	NA	NA	NA	48	44	248	249	360	221	172	179	0	10	20	0	0.04	0.056
.	19.01.16-04.18.04-1-229918	86	4	4	0	0	0	571	3	3	0	0	NA	NA	NA	38	42	253	246	356	227	168	176	3	4	3	0.012	0.016	0.008
.	19.01.16-04.18.09-1-229922	65	3	3	0	0	0	249	2	2	0	0	NA	NA	NA	16	20	244	241	348	99	69	81	0	0	3	0	0	0.009
.	19.01.16-04.18.10-1-229923	33	1	1	0	0	0	0	0	0	0	0	NA	NA	NA	8	8	239	236	346	0	0	0	3	0	0	0.013	0	0
.	19.01.16-04.18.13-1-229927	38	1	1	1	0	1	0	0	0	0	0	NA	NA	NA	9	13	239	241	346	0	0	0	5	0	0	0.021	0	0
.	19.01.16-04.18.13-1-229928	95	7	7	2	0	1	580	6	6	0	0	NA	NA	NA	28	51	250	253	361	221	175	184	19	0	7	0.076	0	0.019
.	19.01.16-04.18.15-1-229931	63	3	3	3	0	3	557	2	2	0	0	NA	NA	NA	26	25	240	245	353	216	167	174	0	13	2	0	0.053	0.006
.	19.01.16-04.18.17-1-229934	151	38	38	7	0	5	574	36	36	0	0	NA	NA	NA	45	43	244	246	366	217	171	186	36	27	68	0.148	0.11	0.186
.	19.01.16-04.18.17-1-229935	94	9	9	3	0	2	563	8	8	0	0	NA	NA	NA	44	37	244	251	355	217	172	174	8	17	7	0.033	0.068	0.02
.	19.01.16-04.18.21-1-229955	113	6	6	2	0	1	559	5	5	0	0	NA	NA	NA	24	26	245	241	353	218	166	175	4	9	5	0.016	0.037	0.014
.	19.01.16-04.18.22-1-229956	119	16	16	3	0	3	569	14	14	0	0	NA	NA	NA	41	47	251	248	361	219	171	179	3	4	21	0.012	0.016	0.058
.	19.01.16-04.18.25-1-229957	61	2	2	2	0	2	353	1	1	0	0	NA	NA	NA	12	22	240	239	356	140	102	111	0	2	5	0	0.008	0.014
.	19.01.16-04.18.28-1-229961	35	1	1	0	0	0	0	0	0	0	0	NA	NA	NA	11	7	238	238	344	0	0	0	0	0	0	0	0	0
.	19.01.16-04.18.29-1-229963	123	6	6	2	0	2	570	5	5	0	0	NA	NA	NA	37	40	254	246	353	226	169	175	3	9	2	0.012	0.037	0.006
.	19.01.16-04.18.30-1-229964	31	1	1	1	0	1	0	0	0	0	0	NA	NA	NA	8	8	239	239	343	0	0	0	1	0	0	0.004	0	0
.	19.01.16-04.18.33-1-229965	31	1	1	0	0	0	0	0	0	0	0	NA	NA	NA	3	6	240	238	341	0	0	0	0	0	0	0	0	0
.	19.01.16-04.18.34-1-229966	90	3	3	0	0	0	570	2	2	0	0	NA	NA	NA	39	46	253	251	355	220	172	178	0	0	10	0	0	0.028
.	19.01.16-04.18.35-1-229970	94	4	4	1	0	0	569	3	3	0	0	NA	NA	NA	27	35	247	246	355	221	170	178	0	10	4	0	0.041	0.011
.	19.01.16-04.18.37-1-229971	92	8	8	3	0	2	558	7	7	0	0	NA	NA	NA	33	32	245	247	353	215	169	174	7	26	6	0.029	0.105	0.017
.	19.01.16-04.18.38-1-229976	202	41	41	15	0	10	576	37	37	0	0	NA	NA	NA	59	48	244	255	362	214	178	184	22	57	59	0.09	0.224	0.163
.	19.01.16-04.18.41-1-229977	91	4	4	1	0	1	563	3	3	0	0	NA	NA	NA	27	28	245	247	349	220	170	173	0	5	12	0	0.02	0.034
.	19.01.16-04.18.49-1-229978	158	13	13	2	0	1	578	10	10	0	0	NA	NA	NA	45	45	254	249	355	230	169	179	6	12	21	0.024	0.048	0.059
.	19.01.16-04.18.49-1-229979	146	9	9	1	0	1	568	7	7	0	0	NA	NA	NA	45	43	251	246	359	220	169	179	0	10	14	0	0.041	0.039
.	19.01.16-04.18.49-1-229980	64	3	3	2	0	2	552	1	1	0	0	NA	NA	NA	21	25	243	243	352	210	166	176	2	5	0	0.008	0.021	0
.	19.01.16-04.18.50-1-229981	62	2	2	1	0	1	449	1	1	0	0	NA	NA	NA	14	25	239	247	352	169	143	137	0	0	5	0	0	0.014
.	19.01.16-04.18.56-1-229982	57	2	2	1	0	1	0	1	1	0	0	NA	NA	NA	20	17	240	239	351	0	0	0	2	0	0	0.008	0	0
.	19.01.16-04.18.57-1-229983	95	6	6	1	0	1	556	5	5	0	0	NA	NA	NA	33	25	244	244	350	217	169	170	6	2	8	0.025	0.008	0.023
.	19.01.16-04.19.00-1-229984	88	4	4	0	0	0	563	3	3	0	0	NA	NA	NA	21	28	247	241	353	221	167	175	3	4	4	0.012	0.017	0.011
.	19.01.16-04.19.04-1-229985	199	12	12	2	0	1	596	9	9	0	0	NA	NA	NA	60	68	259	252	370	229	176	191	4	11	16	0.015	0.044	0.043
.	19.01.16-04.19.09-1-229986	301	29	29	10	0	8	606	26	26	0	0	NA	NA	NA	76	78	255	261	375	228	183	195	20	27	46	0.078	0.103	0.123
.	19.01.16-04.19.11-1-229989	60	2	2	0	0	0	563	0	0	0	0	NA	NA	NA	21	27	245	244	351	220	167	176	1	1	0	0.004	0.004	0
.	19.01.16-04.19.16-1-229994	88	4	4	0	0	0	566	3	3	0	0	NA	NA	NA	31	36	245	248	356	218	169	179	1	6	8	0.004	0.024	0.022
.	19.01.16-04.19.18-1-230013	94	3	3	0	0	0	547	1	1	0	0	NA	NA	NA	26	15	244	238	346	218	162	167	1	3	4	0.004	0.013	0.012
.	19.01.16-04.19.18-1-230014	126	16	16	3	0	3	582	12	12	0	0	NA	NA	NA	41	50	249	249	365	222	174	186	22	8	7	0.088	0.032	0.019
.	19.01.16-04.19.20-1-230016	33	1	1	1	0	1	0	0	0	0	0	NA	NA	NA	8	13	240	240	346	0	0	0	3	0	0	0.012	0	0
.	19.01.16-04.19.23-1-230021	153	12	12	4	0	3	580	11	11	0	0	NA	NA	NA	51	54	251	257	359	224	176	180	3	30	7	0.012	0.117	0.019
.	19.01.16-04.19.24-1-230022	119	7	7	1	0	1	564	6	6	0	0	NA	NA	NA	31	33	240	247	359	213	171	180	1	7	7	0.004	0.028	0.019
.	19.01.16-04.19.30-1-230027	200	48	48	16	0	12	603	47	47	0	0	NA	NA	NA	52	74	254	262	371	226	184	193	23	68	73	0.091	0.26	0.197
.	19.01.16-04.19.31-1-230028	88	5	5	0	0	0	561	4	4	0	0	NA	NA	NA	26	27	247	241	352	222	166	173	7	8	0	0.028	0.033	0
.	19.01.16-04.19.32-1-230029	96	9	9	1	0	0	562	8	8	0	0	NA	NA	NA	31	30	242	245	356	216	169	177	19	3	5	0.079	0.012	0.014
.	19.01.16-04.19.43-1-230033	37	1	1	0	0	0	0	0	0	0	0	NA	NA	NA	11	11	240	242	342	0	0	0	0	0	2	0	0	0.006
.	19.01.16-04.19.43-1-230034	148	7	7	0	0	0	583	6	6	0	0	NA	NA	NA	56	62	254	253	368	225	173	185	6	2	21	0.024	0.008	0.057
.	19.01.16-04.19.45-1-230035	119	12	12	1	0	1	564	11	11	0	0	NA	NA	NA	29	36	245	247	357	219	167	178	4	17	8	0.016	0.069	0.022
.	19.01.16-04.19.47-1-230036	116	8	8	3	0	3	561	7	7	0	0	NA	NA	NA	29	34	244	243	360	215	164	182	1	9	6	0.004	0.037	0.017
.	19.01.16-04.19.47-1-230037	209	22	22	6	0	4	608	19	19	0	0	NA	NA	NA	72	77	254	259	377	227	185	196	13	16	49	0.051	0.062	0.13
.	19.01.16-04.19.50-1-230038	63	2	2	0	0	0	256	1	1	0	0	NA	NA	NA	21	17	241	242	347	107	79	70	1	0	0	0.004	0	0
.	19.01.16-04.19.56-1-230043	60	2	2	0	0	0	555	1	1	0	0	NA	NA	NA	23	24	241	242	354	215	166	174	2	1	0	0.008	0.004	0
.	19.01.16-04.19.59-1-230044	182	25	25	5	0	4	606	22	22	0	0	NA	NA	NA	61	76	254	260	375	226	186	194	44	21	20	0.173	0.081	0.053
.	19.01.16-04.20.00-1-230045	36	1	1	0	0	0	0	0	0	0	0	NA	NA	NA	10	6	238	239	342	0	0	0	0	0	2	0	0	0.006
.	19.01.16-04.20.03-1-230050	85	4	4	2	0	2	565	3	3	0	0	NA	NA	NA	31	32	246	243	356	219	167	179	4	5	0	0.016	0.021	0
.	19.01.16-04.20.07-1-230051	201	17	17	7	0	6	590	14	14	0	0	NA	NA	NA	69	62	263	242	370	232	167	191	21	17	22	0.08	0.07	0.059
.	19.01.16-04.20.08-1-230052	88	4	4	0	0	0	566	3	3	0	0	NA	NA	NA	38	40	244	252	357	216	173	177	6	0	4	0.025	0	0.011
.	19.01.16-04.20.10-1-230054	66	4	4	0	0	0	560	3	3	0	0	NA	NA	NA	26	38	247	242	362	219	167	174	1	3	4	0.004	0.012	0.011
.	19.01.16-04.20.10-1-230055	124	7	7	3	0	2	578	5	5	0	0	NA	NA	NA	45	47	250	253	357	224	174	180	9	6	8	0.036	0.024	0.022
.	19.01.16-04.20.19-1-230084	35	1	1	1	0	1	0	0	0	0	0	NA	NA	NA	9	9	238	238	346	0	0	0	0	0	0	0	0	0
.	19.01.16-04.20.21-1-230091	122	15	15	1	0	1	563	14	14	0	0	NA	NA	NA	37	37	249	248	353	218	172	173	12	8	27	0.048	0.032	0.076
.	19.01.16-04.20.25-1-230093	113	12	12	3	0	3	564	10	10	0	0	NA	NA	NA	31	29	248	244	350	221	171	172	24	8	4	0.097	0.033	0.011
.	19.01.16-04.20.26-1-230094	31	1	1	0	0	0	0	0	0	0	0	NA	NA	NA	8	7	237	239	344	0	0	0	0	0	0	0	0	0
.	19.01.16-04.20.26-1-230095	172	11	11	5	0	4	573	9	9	0	0	NA	NA	NA	53	48	250	254	357	219	174	180	16	11	10	0.064	0.043	0.028
.	19.01.16-04.20.29-1-230099	61	2	2	1	0	1	150	1	1	0	0	NA	NA	NA	12	17	240	244	346	58	49	43	0	5	0	0	0.02	0
.	19.01.16-04.20.33-1-230100	119	10	10	3	0	2	560	9	9	0	0	NA	NA	NA	39	41	247	245	362	217	167	176	10	5	11	0.04	0.02	0.03
.	19.01.16-04.20.39-1-230106	87	3	3	1	0	1	550	2	2	0	0	NA	NA	NA	24	24	241	239	357	212	161	177	3	4	0	0.012	0.017	0
.	19.01.16-04.20.40-1-230111	89	3	3	3	0	3	559	2	2	0	0	NA	NA	NA	35	27	244	249	347	216	174	169	6	6	0	0.025	0.024	0
.	19.01.16-04.20.42-1-230112	60	4	4	1	0	1	556	3	3	0	0	NA	NA	NA	28	22	241	245	349	211	170	175	3	0	7	0.012	0	0.02
.	19.01.16-04.20.47-1-230113	37	1	1	1	0	1	0	0	0	0	0	NA	NA	NA	13	8	240	240	341	0	0	0	0	0	0	0	0	0
.	19.01.16-04.20.51-1-230114	169	7	7	2	0	2	587	5	5	0	0	NA	NA	NA	44	52	249	251	365	224	176	187	3	10	9	0.012	0.04	0.025
.	19.01.16-04.20.51-1-230115	172	10	10	4	0	3	581	7	7	0	0	NA	NA	NA	43	52	248	253	364	217	179	185	21	12	3	0.085	0.047	0.008
.	19.01.16-04.20.51-1-230116	116	11	11	3	0	3	559	10	10	0	0	NA	NA	NA	50	34	246	246	355	215	169	175	3	3	23	0.012	0.012	0.065
.	19.01.16-04.20.54-1-230117	58	2	2	0	0	0	200	1	1	0	0	NA	NA	NA	19	14	239	237	351	82	54	64	1	0	4	0.004	0	0.011
.	19.01.16-04.20.57-1-230118	238	22	22	5	0	4	601	19	19	0	0	NA	NA	NA	79	81	264	255	375	235	172	194	25	29	25	0.095	0.114	0.067
.	19.01.16-04.20.57-1-230119	65	2	2	0	0	0	551	1	1	0	0	NA	NA	NA	25	23	243	246	347	217	165	169	1	0	1	0.004	0	0.003
.	19.01.16-04.20.57-1-230120	230	13	13	5	0	4	586	12	12	0	0	NA	NA	NA	76	60	249	257	367	219	179	188	8	23	20	0.032	0.089	0.054
.	19.01.16-04.21.00-1-230121	64	9	9	3	0	3	555	6	6	0	0	NA	NA	NA	22	25	251	237	350	224	162	169	24	6	2	0.096	0.025	0.006
.	19.01.16-04.21.04-1-230122	176	11	11	4	0	3	578	9	9	0	0	NA	NA	NA	50	48	246	250	365	218	172	188	36	0	13	0.146	0	0.036
.	19.01.16-04.21.10-1-230125	67	4	4	0	0	0	555	2	2	0	0	NA	NA	NA	36	27	241	248	351	212	168	175	7	0	5	0.029	0	0.014
.	19.01.16-04.21.11-1-230126	33	1	1	0	0	0	0	0	0	0	0	NA	NA	NA	8	7	239	236	345	0	0	0	0	1	0	0	0.004	0
.	19.01.16-04.21.13-1-230130	66	3	3	1	0	1	550	2	2	0	0	NA	NA	NA	31	21	242	242	350	214	164	172	0	3	8	0	0.012	0.023
.	19.01.16-04.21.16-1-230132	233	14	14	5	0	5	609	13	13	0	0	NA	NA	NA	93	84	256	262	379	226	184	199	1	20	26	0.004	0.076	0.069
.	19.01.16-04.21.17-1-230135	33	1	1	0	0	0	0	0	0	0	0	NA	NA	NA	12	11	240	240	344	0	0	0	2	0	0	0.008	0	0
.	19.01.16-04.21.19-1-230153	58	3	3	0	0	0	454	2	2	0	0	NA	NA	NA	11	11	242	239	343	188	135	131	0	1	2	0	0.004	0.006
.	19.01.16-04.21.19-1-230155	208	24	24	10	0	9	586	23	23	0	0	NA	NA	NA	56	56	253	248	368	227	170	189	25	23	37	0.099	0.093	0.101
.	19.01.16-04.21.24-1-230157	67	6	6	2	0	2	562	5	5	0	0	NA	NA	NA	29	34	249	249	349	218	172	172	12	0	9	0.048	0	0.026
.	19.01.16-04.21.25-1-230158	91	6	6	0	0	0	560	5	5	0	0	NA	NA	NA	41	36	246	247	356	219	164	177	3	13	3	0.012	0.053	0.008
.	19.01.16-04.21.28-1-230162	93	9	9	2	0	2	558	7	7	0	0	NA	NA	NA	18	23	245	245	346	217	169	172	12	12	2	0.049	0.049	0.006
.	19.01.16-04.21.31-1-230164	176	12	12	3	0	3	599	9	9	0	0	NA	NA	NA	47	69	250	259	373	224	181	194	0	16	24	0	0.062	0.064
.	19.01.16-04.21.31-1-230165	149	24	24	5	0	4	579	22	22	0	0	NA	NA	NA	40	48	251	247	363	224	172	183	15	19	38	0.06	0.077	0.105
.	19.01.16-04.21.40-1-230169	155	19	19	5	0	3	570	16	16	0	0	NA	NA	NA	32	41	251	250	353	225	173	172	10	11	28	0.04	0.044	0.079
.	19.01.16-04.21.45-1-230170	56	3	3	1	0	1	558	2	2	0	0	NA	NA	NA	24	25	242	243	353	215	166	177	8	1	0	0.033	0.004	0
.	19.01.16-04.21.45-1-230171	237	39	39	12	0	9	593	33	33	0	0	NA	NA	NA	72	72	255	255	375	225	176	192	44	59	53	0.173	0.231	0.141
.	19.01.16-04.21.47-1-230172	152	15	15	5	0	5	570	14	14	0	0	NA	NA	NA	43	45	246	251	361	217	171	182	23	6	12	0.093	0.024	0.033
.	19.01.16-04.21.50-1-230173	174	7	7	0	0	0	595	6	6	0	0	NA	NA	NA	50	71	253	259	372	227	177	191	3	7	4	0.012	0.027	0.011
.	19.01.16-04.21.55-1-230180	125	10	10	4	0	4	560	9	9	0	0	NA	NA	NA	42	30	247	244	352	218	170	172	6	5	16	0.024	0.02	0.045
.	19.01.16-04.21.58-1-230181	63	7	7	1	0	1	564	4	4	0	0	NA	NA	NA	27	35	253	242	353	221	167	176	14	5	6	0.055	0.021	0.017
.	19.01.16-04.21.58-1-230182	94	3	3	1	0	1	566	2	2	0	0	NA	NA	NA	15	29	241	247	354	216	172	178	6	0	5	0.025	0	0.014
.	19.01.16-04.22.09-1-230183	145	28	28	8	0	7	572	25	25	0	0	NA	NA	NA	50	48	252	249	360	224	170	178	27	40	22	0.107	0.161	0.061
.	19.01.16-04.22.12-1-230187	175	8	8	4	0	2	577	7	7	0	0	NA	NA	NA	56	48	251	248	362	223	169	185	4	13	14	0.016	0.052	0.039
.	19.01.16-04.22.13-1-230189	31	1	1	0	0	0	0	0	0	0	0	NA	NA	NA	2	7	237	237	346	0	0	0	0	0	1	0	0	0.003
.	19.01.16-04.22.14-1-230190	137	11	11	2	0	2	579	10	10	0	0	NA	NA	NA	51	51	253	248	363	223	171	185	20	8	13	0.079	0.032	0.036
.	19.01.16-04.22.14-1-230191	64	4	4	1	0	1	556	2	2	0	0	NA	NA	NA	24	25	242	243	353	212	168	176	4	3	4	0.017	0.012	0.011
.	19.01.16-04.22.16-1-230195	91	13	13	3	0	3	557	10	10	0	0	NA	NA	NA	19	26	243	242	354	219	164	174	8	15	10	0.033	0.062	0.028
.	19.01.16-04.22.16-1-230196	86	7	7	2	0	2	564	6	6	0	0	NA	NA	NA	31	36	245	248	356	214	170	180	12	11	3	0.049	0.044	0.008
.	19.01.16-04.22.17-1-230198	121	18	18	3	0	3	568	15	15	0	0	NA	NA	NA	54	42	247	244	364	219	165	184	4	11	25	0.016	0.045	0.069
.	19.01.16-04.22.28-1-230225	208	30	30	10	0	8	594	27	27	0	0	NA	NA	NA	53	64	250	253	374	227	177	190	20	36	31	0.08	0.142	0.083
.	19.01.16-04.22.32-1-230227	143	35	35	11	0	8	560	31	31	0	0	NA	NA	NA	40	31	247	243	354	219	167	174	44	18	46	0.178	0.074	0.13
.	19.01.16-04.22.37-1-230231	200	37	37	13	0	11	590	34	34	0	0	NA	NA	NA	64	64	255	258	364	228	178	184	43	29	51	0.169	0.112	0.14
.	19.01.16-04.22.39-1-230232	33	1	1	0	0	0	0	0	0	0	0	NA	NA	NA	7	5	237	237	344	0	0	0	0	0	0	0	0	0
.	19.01.16-04.22.40-1-230233	155	13	13	6	0	3	579	12	12	0	0	NA	NA	NA	44	51	251	249	364	224	168	187	3	12	33	0.012	0.048	0.091
.	19.01.16-04.22.40-1-230238	61	2	2	0	0	0	251	1	1	0	0	NA	NA	NA	22	19	242	240	350	91	85	75	0	6	0	0	0.025	0
.	19.01.16-04.22.41-1-230239	249	23	23	8	0	3	607	22	22	0	0	NA	NA	NA	82	86	260	254	385	230	177	200	33	29	34	0.127	0.114	0.088
.	19.01.16-04.22.43-1-230240	61	2	2	1	0	1	301	1	1	0	0	NA	NA	NA	22	19	240	241	351	119	94	88	5	0	6	0.021	0	0.017
.	19.01.16-04.22.51-1-230241	62	3	3	0	0	0	554	2	2	0	0	NA	NA	NA	24	21	238	244	352	211	167	176	3	0	3	0.013	0	0.009
.	19.01.16-04.22.54-1-230242	179	24	24	8	0	4	582	21	21	0	0	NA	NA	NA	52	57	253	250	367	224	169	189	33	34	32	0.13	0.136	0.087
.	19.01.16-04.22.55-1-230243	97	4	4	0	0	0	568	3	3	0	0	NA	NA	NA	30	40	251	244	358	218	170	180	11	0	1	0.044	0	0.003
.	19.01.16-04.23.06-1-230244	58	3	3	0	0	0	552	2	2	0	0	NA	NA	NA	19	19	240	243	349	213	166	173	9	0	3	0.038	0	0.009
.	19.01.16-04.23.07-1-230247	31	1	1	0	0	0	0	0	0	0	0	NA	NA	NA	10	10	239	239	345	0	0	0	2	0	0	0.008	0	0
.	19.01.16-04.23.09-1-230248	55	2	2	0	0	0	247	1	1	0	0	NA	NA	NA	13	14	244	239	344	94	76	77	0	0	3	0	0	0.009
.	19.01.16-04.23.09-1-230249	95	5	5	2	0	2	561	3	3	0	0	NA	NA	NA	28	35	243	246	359	214	171	176	5	6	4	0.021	0.024	0.011
.	19.01.16-04.23.11-1-230252	92	5	5	0	0	0	564	4	4	0	0	NA	NA	NA	33	33	244	245	357	218	167	179	2	1	8	0.008	0.004	0.022
.	19.01.16-04.23.19-1-230276	35	1	1	1	0	1	0	0	0	0	0	NA	NA	NA	6	12	240	238	347	0	0	0	0	2	0	0	0.008	0
.	19.01.16-04.23.20-1-230278	127	14	14	5	0	4	566	10	10	0	0	NA	NA	NA	39	37	242	249	359	213	171	182	29	25	7	0.12	0.1	0.019
.	19.01.16-04.23.21-1-230280	183	19	19	5	0	5	589	17	17	0	0	NA	NA	NA	48	62	253	253	369	225	176	188	12	10	30	0.047	0.04	0.081
.	19.01.16-04.23.22-1-230281	37	1	1	0	0	0	0	0	0	0	0	NA	NA	NA	10	6	237	239	343	0	0	0	0	0	4	0	0	0.012
.	19.01.16-04.23.23-1-230282	82	4	4	1	0	1	550	3	3	0	0	NA	NA	NA	26	20	243	237	353	215	162	173	3	3	9	0.012	0.013	0.025
.	19.01.16-04.23.26-1-230284	116	6	6	2	0	1	576	5	5	0	0	NA	NA	NA	39	48	253	247	361	223	169	184	17	9	4	0.067	0.036	0.011
.	19.01.16-04.23.28-1-230287	62	2	2	2	0	2	155	1	1	0	0	NA	NA	NA	22	18	241	242	348	67	47	41	2	0	4	0.008	0	0.011
.	19.01.16-04.23.28-1-230288	142	13	13	4	0	3	573	8	8	0	0	NA	NA	NA	54	47	247	255	358	218	174	181	14	17	19	0.057	0.067	0.053
.	19.01.16-04.23.33-1-230290	112	7	7	1	0	1	561	6	6	0	0	NA	NA	NA	36	28	247	243	351	220	167	174	0	9	10	0	0.037	0.028
.	19.01.16-04.23.36-1-230294	234	19	19	3	0	1	601	17	17	0	0	NA	NA	NA	69	74	256	254	377	230	178	193	22	19	20	0.086	0.075	0.053
.	19.01.16-04.23.39-1-230295	214	34	34	4	0	4	591	29	29	0	0	NA	NA	NA	78	72	256	260	369	224	180	187	34	31	50	0.133	0.119	0.136
.	19.01.16-04.23.40-1-230296	34	1	1	0	0	0	0	0	0	0	0	NA	NA	NA	8	7	238	236	346	0	0	0	0	0	2	0	0	0.006
.	19.01.16-04.23.42-1-230297	152	11	11	4	0	3	586	9	9	0	0	NA	NA	NA	50	50	244	252	367	220	177	189	9	34	8	0.037	0.135	0.022
.	19.01.16-04.23.45-1-230298	60	2	2	1	0	1	552	1	1	0	0	NA	NA	NA	26	29	242	246	354	213	167	172	0	4	2	0	0.016	0.006
.	19.01.16-04.23.46-1-230299	182	30	30	6	0	2	588	26	26	0	0	NA	NA	NA	57	61	250	257	367	222	179	187	38	44	40	0.152	0.171	0.109
.	19.01.16-04.23.51-1-230300	33	1	1	0	0	0	0	0	0	0	0	NA	NA	NA	9	10	239	239	345	0	0	0	0	0	0	0	0	0
.	19.01.16-04.23.53-1-230301	184	20	20	5	0	5	577	16	16	0	0	NA	NA	NA	61	51	248	254	362	220	174	183	23	10	34	0.093	0.039	0.094
.	19.01.16-04.23.54-1-230302	86	5	5	3	0	3	563	4	4	0	0	NA	NA	NA	24	31	245	247	352	218	168	177	11	6	1	0.045	0.024	0.003
.	19.01.16-04.23.54-1-230307	35	1	1	0	0	0	0	0	0	0	0	NA	NA	NA	7	3	237	236	343	0	0	0	0	0	0	0	0	0
.	19.01.16-04.23.56-1-230308	91	7	7	3	0	1	552	5	5	0	0	NA	NA	NA	43	30	241	250	352	212	170	170	6	0	18	0.025	0	0.051
.	19.01.16-04.24.00-1-230309	117	7	7	3	0	3	565	5	5	0	0	NA	NA	NA	39	41	250	249	355	218	170	177	6	4	8	0.024	0.016	0.023
.	19.01.16-04.24.10-1-230310	94	6	6	2	0	2	568	4	4	0	0	NA	NA	NA	33	33	253	244	349	226	170	172	4	3	6	0.016	0.012	0.017
.	19.01.16-04.24.10-1-230311	150	40	40	14	0	9	567	36	36	0	0	NA	NA	NA	44	42	247	252	356	216	174	177	29	40	68	0.117	0.159	0.191
.	19.01.16-04.24.13-1-230316	209	30	30	6	0	6	590	26	26	0	0	NA	NA	NA	74	68	253	258	370	225	175	190	13	24	42	0.051	0.093	0.114
.	19.01.16-04.24.17-1-230321	275	46	46	10	0	10	618	43	43	0	0	NA	NA	NA	86	93	256	267	383	224	190	204	35	33	76	0.137	0.124	0.198
.	19.01.16-04.24.20-1-230340	205	9	9	3	0	3	575	6	6	0	0	NA	NA	NA	50	44	249	252	356	225	176	174	0	11	9	0	0.044	0.025
.	19.01.16-04.24.26-1-230344	113	6	6	0	0	0	564	4	4	0	0	NA	NA	NA	41	34	247	249	351	219	171	174	8	4	6	0.032	0.016	0.017
.	19.01.16-04.24.27-1-230347	62	2	2	0	0	0	399	0	0	0	0	NA	NA	NA	15	22	242	244	349	150	130	119	3	0	0	0.012	0	0
.	19.01.16-04.24.34-1-230350	96	8	8	1	0	1	564	7	7	0	0	NA	NA	NA	43	36	249	244	356	222	167	175	17	16	0	0.068	0.066	0
.	19.01.16-04.24.37-1-230354	36	1	1	0	0	0	0	0	0	0	0	NA	NA	NA	14	12	242	236	347	0	0	0	0	3	0	0	0.013	0
.	19.01.16-04.24.39-1-230355	36	1	1	0	0	0	0	0	0	0	0	NA	NA	NA	13	10	242	239	342	0	0	0	0	0	0	0	0	0
.	19.01.16-04.24.40-1-230356	33	1	1	1	0	1	0	0	0	0	0	NA	NA	NA	8	9	239	239	344	0	0	0	0	3	0	0	0.013	0
.	19.01.16-04.24.42-1-230361	88	3	3	0	0	0	551	2	2	0	0	NA	NA	NA	29	25	243	242	353	214	164	173	0	4	0	0	0.017	0
.	19.01.16-04.24.43-1-230362	112	4	4	2	0	2	564	2	2	0	0	NA	NA	NA	41	37	247	249	354	219	168	177	0	2	11	0	0.008	0.031
.	19.01.16-04.24.44-1-230363	33	1	1	1	0	1	0	0	0	0	0	NA	NA	NA	12	12	241	238	346	0	0	0	0	0	1	0	0	0.003
.	19.01.16-04.24.44-1-230364	295	42	42	9	0	7	615	40	40	0	0	NA	NA	NA	75	95	258	267	383	229	188	198	33	54	40	0.128	0.202	0.104
.	19.01.16-04.24.46-1-230365	147	6	6	1	0	1	566	5	5	0	0	NA	NA	NA	49	35	248	249	351	218	171	177	0	2	22	0	0.008	0.063
.	19.01.16-04.24.56-1-230366	62	3	3	0	0	0	559	2	2	0	0	NA	NA	NA	19	23	244	244	348	218	170	171	2	5	0	0.008	0.02	0
.	19.01.16-04.24.59-1-230367	64	4	4	1	0	1	554	3	3	0	0	NA	NA	NA	24	24	242	243	352	216	164	174	7	0	5	0.029	0	0.014
.	19.01.16-04.24.59-1-230368	263	26	26	9	0	7	586	23	23	0	0	NA	NA	NA	87	55	252	257	359	224	181	181	22	34	36	0.087	0.132	0.1
.	19.01.16-04.25.00-1-230369	65	5	5	0	0	0	447	3	3	0	0	NA	NA	NA	18	26	241	247	351	166	143	138	1	0	6	0.004	0	0.017
.	19.01.16-04.25.04-1-230370	140	6	6	1	0	1	562	4	4	0	0	NA	NA	NA	66	39	250	246	356	218	170	174	2	2	12	0.008	0.008	0.034
.	19.01.16-04.25.06-1-230371	61	2	2	2	0	1	552	1	1	0	0	NA	NA	NA	21	25	245	240	353	217	162	173	0	0	2	0	0	0.006
.	19.01.16-04.25.11-1-230374	214	14	14	7	0	5	588	12	12	0	0	NA	NA	NA	52	62	250	253	372	222	176	190	5	12	20	0.02	0.047	0.054
.	19.01.16-04.25.15-1-230380	152	15	15	3	0	2	565	14	14	0	0	NA	NA	NA	40	38	242	247	362	213	170	182	14	26	8	0.058	0.105	0.022
.	19.01.16-04.25.16-1-230382	88	4	4	0	0	0	556	3	3	0	0	NA	NA	NA	21	27	246	242	352	220	162	174	1	3	2	0.004	0.012	0.006
.	19.01.16-04.25.20-1-230401	60	3	3	1	0	0	545	2	2	0	0	NA	NA	NA	24	15	240	239	349	209	163	173	7	0	0	0.029	0	0
.	19.01.16-04.25.20-1-230402	34	1	1	0	0	0	0	0	0	0	0	NA	NA	NA	6	5	237	238	343	0	0	0	0	0	1	0	0	0.003
.	19.01.16-04.25.23-1-230404	143	8	8	2	0	2	564	5	5	0	0	NA	NA	NA	42	29	244	248	350	218	173	173	8	1	13	0.033	0.004	0.037
.	19.01.16-04.25.25-1-230405	34	1	1	0	0	0	0	0	0	0	0	NA	NA	NA	10	10	237	241	345	0	0	0	1	0	0	0.004	0	0
.	19.01.16-04.25.28-1-230409	93	4	4	3	0	1	562	3	3	0	0	NA	NA	NA	32	29	244	248	350	216	174	172	3	11	0	0.012	0.044	0
.	19.01.16-04.25.32-1-230411	208	17	17	3	0	3	591	15	15	0	0	NA	NA	NA	60	68	262	249	370	232	170	189	13	9	22	0.05	0.036	0.059
.	19.01.16-04.25.34-1-230412	170	10	10	1	0	1	573	9	9	0	0	NA	NA	NA	47	44	252	246	359	223	170	180	0	9	16	0	0.037	0.045
.	19.01.16-04.25.37-1-230418	176	14	14	4	0	4	574	12	12	0	0	NA	NA	NA	62	56	256	253	360	224	172	178	1	13	16	0.004	0.051	0.044
.	19.01.16-04.25.42-1-230419	67	2	2	1	0	1	547	1	1	0	0	NA	NA	NA	25	16	240	243	346	210	169	168	7	0	0	0.029	0	0
.	19.01.16-04.25.43-1-230420	89	5	5	1	0	0	577	4	4	0	0	NA	NA	NA	30	46	247	251	361	219	175	183	9	6	0	0.036	0.024	0
.	19.01.16-04.25.43-1-230421	127	5	5	0	0	0	570	3	3	0	0	NA	NA	NA	47	42	251	248	356	221	169	180	1	5	8	0.004	0.02	0.022
.	19.01.16-04.25.43-1-230422	112	6	6	2	0	2	561	5	5	0	0	NA	NA	NA	45	29	245	247	350	217	171	173	4	9	9	0.016	0.036	0.026
.	19.01.16-04.25.48-1-230423	34	1	1	0	0	0	0	0	0	0	0	NA	NA	NA	3	7	238	238	344	0	0	0	0	2	0	0	0.008	0
.	19.01.16-04.25.51-1-230424	149	7	7	0	0	0	569	6	6	0	0	NA	NA	NA	47	48	249	246	366	219	166	184	0	8	9	0	0.033	0.025
.	19.01.16-04.25.55-1-230429	214	17	17	7	0	6	595	14	14	0	0	NA	NA	NA	66	64	257	257	363	231	182	182	13	20	33	0.051	0.078	0.091
.	19.01.16-04.25.57-1-230430	86	4	4	1	0	1	562	3	3	0	0	NA	NA	NA	19	25	245	242	351	222	167	173	2	3	6	0.008	0.012	0.017
.	19.01.16-04.26.00-1-230431	94	9	9	1	0	1	556	7	7	0	0	NA	NA	NA	23	22	243	244	348	215	168	173	4	15	0	0.016	0.061	0
.	19.01.16-04.26.01-1-230432	152	15	15	2	0	2	572	14	14	0	0	NA	NA	NA	52	53	249	254	363	220	170	182	8	13	19	0.032	0.051	0.052
.	19.01.16-04.26.02-1-230433	122	4	4	0	0	0	560	3	3	0	0	NA	NA	NA	43	28	244	245	352	217	168	175	10	2	5	0.041	0.008	0.014
.	19.01.16-04.26.03-1-230434	147	11	11	3	0	2	567	9	9	0	0	NA	NA	NA	39	37	244	250	356	217	173	177	3	7	15	0.012	0.028	0.042
.	19.01.16-04.26.05-1-230435	178	12	12	5	0	4	572	10	10	0	0	NA	NA	NA	50	40	247	249	357	216	175	181	13	11	12	0.053	0.044	0.034
.	19.01.16-04.26.11-1-230438	67	3	3	2	0	2	554	2	2	0	0	NA	NA	NA	17	22	240	242	353	213	164	177	0	7	6	0	0.029	0.017
.	19.01.16-04.26.13-1-230441	160	6	6	1	0	1	583	5	5	0	0	NA	NA	NA	50	56	252	250	367	224	174	185	0	9	11	0	0.036	0.03
.	19.01.16-04.26.18-1-230463	60	3	3	0	0	0	552	2	2	0	0	NA	NA	NA	31	31	246	247	351	212	168	172	5	0	8	0.02	0	0.023
.	19.01.16-04.26.21-1-230468	92	5	5	1	0	1	559	3	3	0	0	NA	NA	NA	19	30	244	247	352	217	170	172	0	11	0	0	0.045	0
.	19.01.16-04.26.25-1-230469	147	18	18	2	0	1	589	15	15	0	0	NA	NA	NA	54	61	253	250	371	225	174	190	26	10	29	0.103	0.04	0.078
.	19.01.16-04.26.26-1-230471	120	16	16	4	0	3	564	13	13	0	0	NA	NA	NA	45	38	245	250	356	215	173	176	13	23	12	0.053	0.092	0.034
.	19.01.16-04.26.26-1-230472	121	13	13	3	0	3	569	12	12	0	0	NA	NA	NA	42	39	245	253	354	215	175	179	17	2	17	0.069	0.008	0.048
.	19.01.16-04.26.28-1-230474	57	2	2	2	0	2	548	1	1	0	0	NA	NA	NA	27	20	240	244	349	210	166	172	0	2	3	0	0.008	0.009
.	19.01.16-04.26.29-1-230477	119	8	8	3	0	3	577	7	7	0	0	NA	NA	NA	42	48	250	248	363	224	171	182	15	8	13	0.06	0.032	0.036
.	19.01.16-04.26.32-1-230478	64	2	2	0	0	0	554	1	1	0	0	NA	NA	NA	24	27	242	245	353	209	170	175	2	2	0	0.008	0.008	0
.	19.01.16-04.26.33-1-230479	172	15	15	5	0	4	599	14	14	0	0	NA	NA	NA	36	70	255	262	366	228	184	187	7	13	16	0.027	0.05	0.044
.	19.01.16-04.26.37-1-230483	63	3	3	1	0	1	550	2	2	0	0	NA	NA	NA	30	24	239	244	354	210	168	172	0	0	7	0	0	0.02
.	19.01.16-04.26.41-1-230484	95	3	3	0	0	0	565	2	2	0	0	NA	NA	NA	24	33	249	244	353	222	168	175	4	0	5	0.016	0	0.014
.	19.01.16-04.26.45-1-230489	211	37	37	14	0	10	585	36	36	0	0	NA	NA	NA	68	61	250	260	364	223	180	182	29	45	42	0.116	0.173	0.115
.	19.01.16-04.26.50-1-230490	239	65	65	20	0	13	595	58	58	0	0	NA	NA	NA	64	74	254	261	372	220	183	192	54	51	73	0.213	0.195	0.196
.	19.01.16-04.26.51-1-230491	32	1	1	1	0	1	0	0	0	0	0	NA	NA	NA	5	9	239	238	345	0	0	0	0	0	1	0	0	0.003
.	19.01.16-04.26.51-1-230492	63	4	4	0	0	0	554	3	3	0	0	NA	NA	NA	23	21	243	244	347	216	168	170	6	0	4	0.025	0	0.012
.	19.01.16-04.26.53-1-230495	125	7	7	3	0	3	575	5	5	0	0	NA	NA	NA	36	42	251	249	355	225	171	179	12	10	3	0.048	0.04	0.008
.	19.01.16-04.26.53-1-230496	120	9	9	1	0	1	578	8	8	0	0	NA	NA	NA	39	48	250	257	354	226	173	179	16	4	9	0.064	0.016	0.025
.	19.01.16-04.26.56-1-230497	119	14	14	5	0	5	562	12	12	0	0	NA	NA	NA	38	35	249	247	352	222	170	170	6	36	4	0.024	0.146	0.011
.	19.01.16-04.27.00-1-230498	35	1	1	1	0	1	0	0	0	0	0	NA	NA	NA	8	10	239	239	345	0	0	0	0	3	0	0	0.013	0
.	19.01.16-04.27.01-1-230499	60	2	2	0	0	0	202	1	1	0	0	NA	NA	NA	14	11	239	239	346	84	61	57	4	0	0	0.017	0	0
.	19.01.16-04.27.03-1-230500	33	1	1	1	0	1	0	0	0	0	0	NA	NA	NA	13	9	237	240	345	0	0	0	5	0	0	0.021	0	0
.	19.01.16-04.27.06-1-230501	65	5	5	4	0	2	551	4	4	0	0	NA	NA	NA	18	19	239	244	349	211	169	171	9	14	0	0.038	0.057	0
.	19.01.16-04.27.07-1-230502	258	32	32	8	0	6	601	28	28	0	0	NA	NA	NA	83	69	251	262	369	220	186	195	12	48	45	0.048	0.183	0.122
.	19.01.16-04.27.11-1-230505	178	15	15	4	0	3	590	13	13	0	0	NA	NA	NA	54	57	248	252	370	223	173	194	5	10	25	0.02	0.04	0.068
.	19.01.16-04.27.15-1-230510	95	3	3	1	0	1	560	1	1	0	0	NA	NA	NA	38	30	246	244	353	216	169	175	6	4	0	0.024	0.016	0
.	19.01.16-04.27.17-1-230513	29	1	1	0	0	0	0	0	0	0	0	NA	NA	NA	9	6	240	237	342	0	0	0	0	0	0	0	0	0
.	19.01.16-04.27.19-1-230531	96	5	5	1	0	1	559	4	4	0	0	NA	NA	NA	34	28	249	243	349	220	167	172	17	0	3	0.068	0	0.009
.	19.01.16-04.27.23-1-230534	64	2	2	1	0	1	546	0	0	0	0	NA	NA	NA	29	17	242	241	347	211	165	170	5	0	0	0.021	0	0
.	19.01.16-04.27.24-1-230535	62	2	2	1	0	1	555	1	1	0	0	NA	NA	NA	14	21	240	239	355	213	167	175	8	0	0	0.033	0	0
.	19.01.16-04.27.29-1-230539	151	9	9	3	0	1	587	8	8	0	0	NA	NA	NA	49	57	257	247	366	225	174	188	14	2	11	0.054	0.008	0.03
.	19.01.16-04.27.36-1-230544	60	2	2	1	0	1	551	1	1	0	0	NA	NA	NA	31	24	242	244	351	211	170	170	7	0	0	0.029	0	0
.	19.01.16-04.27.36-1-230545	150	11	11	5	0	3	568	10	10	0	0	NA	NA	NA	59	44	250	250	357	216	177	175	3	16	8	0.012	0.064	0.022
.	19.01.16-04.27.37-1-230546	117	5	5	2	0	2	577	4	4	0	0	NA	NA	NA	34	45	250	245	363	223	169	185	3	5	4	0.012	0.02	0.011
.	19.01.16-04.27.38-1-230547	61	2	2	0	0	0	548	1	1	0	0	NA	NA	NA	25	21	242	243	349	214	165	169	2	1	0	0.008	0.004	0
.	19.01.16-04.27.46-1-230548	89	3	3	1	0	1	558	2	2	0	0	NA	NA	NA	26	24	244	241	352	219	164	175	0	3	5	0	0.012	0.014
.	19.01.16-04.27.50-1-230549	94	3	3	1	0	1	552	2	2	0	0	NA	NA	NA	26	22	242	239	354	214	164	174	0	3	2	0	0.013	0.006
.	19.01.16-04.27.51-1-230550	58	3	3	1	0	1	253	2	2	0	0	NA	NA	NA	18	15	241	241	346	107	73	73	7	0	1	0.029	0	0.003
.	19.01.16-04.27.51-1-230551	86	3	3	0	0	0	563	2	2	0	0	NA	NA	NA	35	38	244	246	361	216	169	178	0	2	3	0	0.008	0.008
.	19.01.16-04.27.54-1-230552	88	4	4	1	0	1	566	3	3	0	0	NA	NA	NA	21	30	248	244	351	222	169	175	10	0	3	0.04	0	0.009
.	19.01.16-04.27.59-1-230557	144	12	12	1	0	1	570	11	11	0	0	NA	NA	NA	49	43	243	249	364	215	174	181	13	7	13	0.053	0.028	0.036
.	19.01.16-04.28.00-1-230558	65	2	2	0	0	0	555	1	1	0	0	NA	NA	NA	31	28	242	251	348	210	174	171	5	0	0	0.021	0	0
.	19.01.16-04.28.01-1-230559	66	4	4	1	0	1	558	3	3	0	0	NA	NA	NA	18	24	241	244	352	214	168	176	0	7	9	0	0.029	0.026
.	19.01.16-04.28.02-1-230560	86	6	6	2	0	1	546	5	5	0	0	NA	NA	NA	41	24	243	243	351	211	165	170	2	8	7	0.008	0.033	0.02
.	19.01.16-04.28.04-1-230561	98	7	7	2	0	2	559	6	6	0	0	NA	NA	NA	37	32	250	242	353	219	166	174	11	8	5	0.044	0.033	0.014
.	19.01.16-04.28.07-1-230564	122	4	4	1	0	1	586	3	3	0	0	NA	NA	NA	34	53	250	254	362	222	179	185	4	9	1	0.016	0.035	0.003
.	19.01.16-04.28.11-1-230567	232	21	21	5	0	4	610	19	19	0	0	NA	NA	NA	52	75	261	260	367	235	182	193	7	49	21	0.027	0.188	0.057
.	19.01.16-04.28.11-1-230568	117	9	9	1	0	1	564	8	8	0	0	NA	NA	NA	28	33	248	243	355	222	167	175	8	7	3	0.032	0.029	0.008
.	19.01.16-04.28.14-1-230571	144	8	8	4	0	3	571	7	7	0	0	NA	NA	NA	53	41	248	248	358	220	173	178	0	7	28	0	0.028	0.078
.	19.01.16-04.28.16-1-230575	145	8	8	4	0	4	564	6	6	0	0	NA	NA	NA	51	31	245	244	355	219	165	180	12	10	11	0.049	0.041	0.031
.	19.01.16-04.28.21-1-230596	90	4	4	1	0	1	555	3	3	0	0	NA	NA	NA	28	27	240	244	356	211	165	179	0	5	7	0	0.02	0.02
.	19.01.16-04.28.23-1-230597	235	18	18	7	0	6	605	16	16	0	0	NA	NA	NA	58	75	259	253	376	232	177	196	15	10	27	0.058	0.04	0.072
.	19.01.16-04.28.24-1-230598	176	17	17	4	0	2	588	15	15	0	0	NA	NA	NA	48	57	247	256	367	221	177	190	13	19	22	0.053	0.074	0.06
.	19.01.16-04.28.24-1-230599	93	3	3	2	0	2	568	2	2	0	0	NA	NA	NA	28	30	252	240	351	229	163	176	5	2	4	0.02	0.008	0.011
.	19.01.16-04.28.32-1-230604	207	52	52	11	0	8	605	51	51	0	0	NA	NA	NA	66	79	265	262	365	232	185	188	55	44	69	0.208	0.168	0.189
.	19.01.16-04.28.34-1-230608	58	2	2	0	0	0	0	1	1	0	0	NA	NA	NA	13	18	238	242	351	0	0	0	1	3	0	0.004	0.012	0
.	19.01.16-04.28.36-1-230609	178	12	12	2	0	1	581	10	10	0	0	NA	NA	NA	61	53	250	249	367	223	171	187	17	19	11	0.068	0.076	0.03
.	19.01.16-04.28.38-1-230610	121	7	7	4	0	2	566	6	6	0	0	NA	NA	NA	41	39	250	244	358	218	166	182	0	2	15	0	0.008	0.042
.	19.01.16-04.28.39-1-230611	149	11	11	3	0	3	579	9	9	0	0	NA	NA	NA	41	48	251	247	363	225	171	183	0	26	14	0	0.105	0.039
.	19.01.16-04.28.39-1-230612	175	13	13	1	0	1	581	12	12	0	0	NA	NA	NA	52	58	252	251	368	225	171	185	25	17	17	0.099	0.068	0.046
.	19.01.16-04.28.53-1-230617	122	23	23	7	0	6	575	20	20	0	0	NA	NA	NA	25	44	246	249	362	220	171	184	32	17	36	0.13	0.068	0.099
.	19.01.16-04.28.54-1-230618	119	5	5	2	0	1	568	4	4	0	0	NA	NA	NA	48	39	248	247	357	218	172	178	0	6	11	0	0.024	0.031
.	19.01.16-04.28.55-1-230619	59	2	2	1	0	1	556	1	1	0	0	NA	NA	NA	23	22	248	242	345	222	166	168	2	1	0	0.008	0.004	0
.	19.01.16-04.28.57-1-230620	152	10	10	1	0	1	580	9	9	0	0	NA	NA	NA	50	56	251	254	364	220	176	184	7	12	14	0.028	0.047	0.038
.	19.01.16-04.29.02-1-230621	213	21	21	10	0	9	581	20	20	0	0	NA	NA	NA	58	56	250	251	368	216	176	189	26	28	15	0.104	0.112	0.041
.	19.01.16-04.29.05-1-230622	96	17	17	2	0	1	569	14	14	0	0	NA	NA	NA	31	35	247	246	355	221	172	176	9	13	13	0.036	0.053	0.037
.	19.01.16-04.29.08-1-230623	118	11	11	0	0	0	557	10	10	0	0	NA	NA	NA	28	29	248	242	352	216	167	174	7	19	5	0.028	0.079	0.014
.	19.01.16-04.29.11-1-230626	88	5	5	1	0	1	562	4	4	0	0	NA	NA	NA	28	31	243	248	353	218	170	174	6	5	7	0.025	0.02	0.02
.	19.01.16-04.29.14-1-230629	116	18	18	6	0	3	563	17	17	0	0	NA	NA	NA	49	28	243	244	354	217	169	177	17	4	28	0.07	0.016	0.079
.	19.01.16-04.29.21-1-230653	97	9	9	1	0	0	561	7	7	0	0	NA	NA	NA	36	34	247	245	355	217	166	178	12	12	5	0.049	0.049	0.014
.	19.01.16-04.29.30-1-230660	123	20	20	3	0	2	569	17	17	0	0	NA	NA	NA	43	42	243	248	364	213	172	184	33	19	19	0.136	0.077	0.052
.	19.01.16-04.29.31-1-230661	150	10	10	4	0	4	569	9	9	0	0	NA	NA	NA	46	37	249	245	356	225	168	176	15	5	17	0.06	0.02	0.048
.	19.01.16-04.29.31-1-230662	31	1	1	0	0	0	0	0	0	0	0	NA	NA	NA	13	5	240	237	341	0	0	0	0	0	1	0	0	0.003
.	19.01.16-04.29.33-1-230663	180	20	20	5	0	4	579	19	19	0	0	NA	NA	NA	41	50	253	244	366	221	169	189	22	13	22	0.087	0.053	0.06
.	19.01.16-04.29.33-1-230664	155	8	8	1	0	1	564	7	7	0	0	NA	NA	NA	42	34	246	246	355	219	168	177	18	6	8	0.073	0.024	0.023
.	19.01.16-04.29.42-1-230668	373	36	36	14	0	12	620	33	33	0	0	NA	NA	NA	90	94	262	266	379	230	189	201	35	38	59	0.134	0.143	0.156
.	19.01.16-04.29.42-1-230669	58	2	2	0	0	0	48	1	1	0	0	NA	NA	NA	11	17	241	241	348	16	15	17	3	2	0	0.012	0.008	0
.	19.01.16-04.29.43-1-230670	140	10	10	4	0	4	557	8	8	0	0	NA	NA	NA	45	31	247	242	355	216	165	176	1	4	21	0.004	0.017	0.059
.	19.01.16-04.29.43-1-230671	32	1	1	0	0	0	0	0	0	0	0	NA	NA	NA	8	4	237	237	343	0	0	0	0	0	0	0	0	0
.	19.01.16-04.29.46-1-230672	88	3	3	2	0	2	554	2	2	0	0	NA	NA	NA	24	26	245	247	347	216	168	170	8	0	2	0.033	0	0.006
.	19.01.16-04.29.48-1-230673	118	13	13	4	0	3	574	12	12	0	0	NA	NA	NA	23	38	245	245	361	221	170	183	17	12	14	0.069	0.049	0.039
.	19.01.16-04.29.54-1-230674	230	32	32	13	0	10	596	27	27	0	0	NA	NA	NA	64	68	256	256	369	227	179	190	11	32	52	0.043	0.125	0.141
.	19.01.16-04.29.55-1-230675	126	8	8	2	0	2	581	7	7	0	0	NA	NA	NA	36	53	248	251	367	218	174	189	2	6	17	0.008	0.024	0.046
.	19.01.16-04.30.01-1-230680	118	17	17	7	0	7	568	15	15	0	0	NA	NA	NA	39	39	249	247	356	219	171	178	34	6	13	0.137	0.024	0.037
.	19.01.16-04.30.03-1-230685	151	10	10	5	0	3	563	8	8	0	0	NA	NA	NA	42	30	244	246	353	218	169	176	1	10	12	0.004	0.041	0.034
.	19.01.16-04.30.05-1-230686	327	26	26	9	0	8	629	24	24	0	0	NA	NA	NA	102	103	265	268	383	236	190	203	17	29	36	0.064	0.108	0.094
.	19.01.16-04.30.08-1-230687	153	17	17	4	0	3	577	16	16	0	0	NA	NA	NA	54	49	250	255	357	223	175	179	13	9	18	0.052	0.035	0.05
.	19.01.16-04.30.12-1-230690	269	21	21	5	0	4	611	18	18	0	0	NA	NA	NA	96	83	257	269	370	228	190	193	15	50	21	0.058	0.186	0.057
.	19.01.16-04.30.14-1-230694	59	2	2	0	0	0	48	1	1	0	0	NA	NA	NA	16	18	238	242	351	14	18	16	5	0	0	0.021	0	0
.	19.01.16-04.30.20-1-230724	229	35	35	13	0	9	579	29	29	0	0	NA	NA	NA	75	55	249	260	359	221	178	180	27	42	47	0.108	0.162	0.131
.	19.01.16-04.30.24-1-230726	261	30	30	8	0	7	596	27	27	0	0	NA	NA	NA	78	71	255	248	381	227	171	198	37	41	26	0.145	0.165	0.068
.	19.01.16-04.30.28-1-230730	117	11	11	0	0	0	570	9	9	0	0	NA	NA	NA	38	44	249	248	360	217	171	182	14	5	9	0.056	0.02	0.025
.	19.01.16-04.30.35-1-230735	64	2	2	1	0	1	547	1	1	0	0	NA	NA	NA	27	16	239	240	350	211	164	172	0	0	5	0	0	0.014
.	19.01.16-04.30.35-1-230736	83	6	6	3	0	3	555	5	5	0	0	NA	NA	NA	25	27	245	243	352	214	167	174	7	7	1	0.029	0.029	0.003
.	19.01.16-04.30.40-1-230739	201	22	22	4	0	2	598	21	21	0	0	NA	NA	NA	60	72	255	260	370	228	180	190	23	40	23	0.09	0.154	0.062
.	19.01.16-04.30.45-1-230744	55	2	2	0	0	0	298	1	1	0	0	NA	NA	NA	16	11	239	242	343	110	95	93	2	0	3	0.008	0	0.009
.	19.01.16-04.30.48-1-230745	31	1	1	1	0	1	0	0	0	0	0	NA	NA	NA	13	5	236	238	344	0	0	0	3	0	0	0.013	0	0
.	19.01.16-04.30.51-1-230746	64	2	2	1	0	1	563	0	0	0	0	NA	NA	NA	16	32	246	242	357	220	167	176	6	0	0	0.024	0	0
.	19.01.16-04.30.52-1-230747	83	3	3	1	0	1	548	2	2	0	0	NA	NA	NA	25	18	238	245	348	210	168	170	0	4	4	0	0.016	0.011
.	19.01.16-04.30.53-1-230748	209	17	17	4	0	2	607	16	16	0	0	NA	NA	NA	67	76	253	259	377	228	183	196	9	22	16	0.036	0.085	0.042
.	19.01.16-04.30.53-1-230749	269	41	41	9	0	8	606	36	36	0	0	NA	NA	NA	80	77	257	261	372	231	183	192	29	54	52	0.113	0.207	0.14
.	19.01.16-04.30.56-1-230750	123	9	9	2	0	2	562	8	8	0	0	NA	NA	NA	37	36	246	246	357	213	170	179	1	12	11	0.004	0.049	0.031
.	19.01.16-04.31.05-1-230771	267	43	43	9	0	7	594	38	38	0	0	NA	NA	NA	76	73	256	259	371	230	176	188	49	52	49	0.191	0.201	0.132
.	19.01.16-04.31.06-1-230772	94	5	5	2	0	1	572	4	4	0	0	NA	NA	NA	27	36	244	251	354	217	177	178	5	9	5	0.02	0.036	0.014
.	19.01.16-04.31.13-1-230797	63	2	2	2	0	2	558	1	1	0	0	NA	NA	NA	28	27	245	246	349	220	167	171	0	2	1	0	0.008	0.003
.	19.01.16-04.31.15-1-230801	94	3	3	1	0	0	562	2	2	0	0	NA	NA	NA	26	29	245	242	355	220	165	177	2	3	2	0.008	0.012	0.006
.	19.01.16-04.31.17-1-230803	89	11	11	0	0	0	554	10	10	0	0	NA	NA	NA	28	24	240	245	352	212	168	174	8	25	1	0.033	0.102	0.003
.	19.01.16-04.31.21-1-230823	64	3	3	0	0	0	560	2	2	0	0	NA	NA	NA	19	26	245	244	350	218	168	174	7	0	2	0.029	0	0.006
.	19.01.16-04.31.23-1-230824	35	1	1	1	0	1	0	0	0	0	0	NA	NA	NA	12	10	238	240	345	0	0	0	0	0	1	0	0	0.003
.	19.01.16-04.31.24-1-230825	155	11	11	4	0	2	571	10	10	0	0	NA	NA	NA	44	41	246	251	357	220	175	176	4	16	11	0.016	0.064	0.031
.	19.01.16-04.31.26-1-230828	65	6	6	1	0	1	546	5	5	0	0	NA	NA	NA	22	17	239	242	349	208	165	173	9	2	6	0.038	0.008	0.017
.	19.01.16-04.31.27-1-230829	269	25	25	4	0	3	616	24	24	0	0	NA	NA	NA	76	97	264	264	382	235	182	199	6	45	23	0.023	0.17	0.06
.	19.01.16-04.31.30-1-230832	123	22	22	9	0	5	571	20	20	0	0	NA	NA	NA	41	47	251	251	358	217	175	179	47	17	20	0.187	0.068	0.056
.	19.01.16-04.31.35-1-230836	64	4	4	1	0	1	562	3	3	0	0	NA	NA	NA	23	29	245	245	352	217	172	173	4	8	3	0.016	0.033	0.009
.	19.01.16-04.31.38-1-230837	206	18	18	8	0	7	602	14	14	0	0	NA	NA	NA	65	75	254	262	372	227	183	192	5	29	24	0.02	0.111	0.065
.	19.01.16-04.31.44-1-230838	35	1	1	0	0	0	0	0	0	0	0	NA	NA	NA	7	11	238	238	348	0	0	0	0	0	0	0	0	0
.	19.01.16-04.31.47-1-230839	60	2	2	0	0	0	558	1	1	0	0	NA	NA	NA	34	28	247	242	352	221	165	172	0	1	3	0	0.004	0.009
.	19.01.16-04.31.51-1-230840	30	1	1	0	0	0	0	0	0	0	0	NA	NA	NA	5	7	237	237	346	0	0	0	0	0	0	0	0	0
.	19.01.16-04.31.51-1-230843	119	6	6	2	0	0	557	5	5	0	0	NA	NA	NA	36	26	245	245	349	217	166	174	11	0	5	0.045	0	0.014
.	19.01.16-04.31.53-1-230844	34	1	1	0	0	0	0	0	0	0	0	NA	NA	NA	3	10	238	237	348	0	0	0	0	1	0	0	0.004	0
.	19.01.16-04.31.53-1-230845	202	48	48	9	0	5	584	42	42	0	0	NA	NA	NA	50	59	252	252	368	224	174	186	23	50	54	0.091	0.198	0.147
.	19.01.16-04.31.55-1-230846	173	11	11	4	0	3	580	10	10	0	0	NA	NA	NA	47	50	250	250	363	222	171	187	9	19	21	0.036	0.076	0.058
.	19.01.16-04.32.01-1-230851	174	66	66	20	0	14	590	62	62	0	0	NA	NA	NA	48	56	257	252	360	230	174	186	48	89	58	0.187	0.353	0.161
.	19.01.16-04.32.06-1-230852	85	4	4	2	0	2	560	3	3	0	0	NA	NA	NA	27	26	246	243	350	219	170	171	9	0	7	0.037	0	0.02
.	19.01.16-04.32.08-1-230853	205	17	17	6	0	4	591	15	15	0	0	NA	NA	NA	62	60	255	252	366	228	175	188	24	21	23	0.094	0.083	0.063
.	19.01.16-04.32.09-1-230854	120	5	5	3	0	3	572	4	4	0	0	NA	NA	NA	41	44	246	247	364	220	171	181	0	10	10	0	0.04	0.027
.	19.01.16-04.32.10-1-230855	123	4	4	1	0	1	560	3	3	0	0	NA	NA	NA	35	30	244	246	353	215	171	174	0	6	4	0	0.024	0.011
.	19.01.16-04.32.11-1-230858	37	1	1	1	0	1	0	0	0	0	0	NA	NA	NA	13	11	241	239	344	0	0	0	0	0	2	0	0	0.006
.	19.01.16-04.32.14-1-230861	59	2	2	0	0	0	151	1	1	0	0	NA	NA	NA	16	13	238	240	348	63	45	43	0	2	0	0	0.008	0
.	19.01.16-04.32.22-1-230889	93	6	6	3	0	1	554	4	4	0	0	NA	NA	NA	19	16	245	239	345	219	163	172	9	6	7	0.037	0.025	0.02
.	19.01.16-04.32.22-1-230890	89	6	6	2	0	2	571	5	5	0	0	NA	NA	NA	28	40	252	247	354	223	170	178	6	2	11	0.024	0.008	0.031
.	19.01.16-04.32.23-1-230891	264	22	22	7	0	7	610	21	21	0	0	NA	NA	NA	90	85	257	268	373	230	186	194	10	15	50	0.039	0.056	0.134
.	19.01.16-04.32.25-1-230892	61	3	3	0	0	0	565	2	2	0	0	NA	NA	NA	18	33	247	241	358	218	165	182	1	7	0	0.004	0.029	0
.	19.01.16-04.32.26-1-230894	92	5	5	1	0	1	551	2	2	0	0	NA	NA	NA	39	31	245	241	358	210	163	178	6	0	14	0.024	0	0.039
.	19.01.16-04.32.40-1-230901	84	3	3	1	0	1	559	2	2	0	0	NA	NA	NA	30	27	246	245	349	219	169	171	0	4	6	0	0.016	0.017
.	19.01.16-04.32.40-1-230902	83	4	4	1	0	1	556	3	3	0	0	NA	NA	NA	30	28	243	242	356	214	164	178	3	0	4	0.012	0	0.011
.	19.01.16-04.32.40-1-230903	174	23	23	5	0	3	574	20	20	0	0	NA	NA	NA	39	39	250	250	352	221	174	179	15	44	22	0.06	0.176	0.062
.	19.01.16-04.32.40-1-230904	62	3	3	1	0	1	554	2	2	0	0	NA	NA	NA	18	24	240	243	354	212	167	175	3	1	0	0.012	0.004	0
.	19.01.16-04.32.42-1-230905	95	6	6	1	0	1	556	5	5	0	0	NA	NA	NA	26	27	242	243	355	215	166	175	2	1	11	0.008	0.004	0.031
.	19.01.16-04.32.54-1-230910	80	3	3	0	0	0	556	2	2	0	0	NA	NA	NA	22	24	241	246	350	217	167	172	4	2	3	0.017	0.008	0.009
.	19.01.16-04.32.54-1-230911	64	2	2	0	0	0	247	1	1	0	0	NA	NA	NA	15	20	247	241	345	93	72	82	0	3	0	0	0.012	0
.	19.01.16-04.32.54-1-230912	213	26	26	6	0	4	589	23	23	0	0	NA	NA	NA	69	63	256	251	369	227	172	190	27	34	39	0.105	0.135	0.106
.	19.01.16-04.32.56-1-230913	121	12	12	1	0	0	566	11	11	0	0	NA	NA	NA	52	43	244	250	362	217	172	177	16	10	5	0.066	0.04	0.014
.	19.01.16-04.32.59-1-230914	219	16	16	4	0	4	586	14	14	0	0	NA	NA	NA	67	55	251	258	359	224	182	180	10	9	35	0.04	0.035	0.097
.	19.01.16-04.33.03-1-230915	90	6	6	1	0	1	561	5	5	0	0	NA	NA	NA	29	31	247	244	353	217	168	176	12	11	0	0.049	0.045	0
.	19.01.16-04.33.05-1-230916	177	7	7	3	0	3	579	5	5	0	0	NA	NA	NA	60	55	252	252	364	224	173	182	3	11	6	0.012	0.044	0.016
.	19.01.16-04.33.08-1-230919	58	2	2	0	0	0	563	1	1	0	0	NA	NA	NA	21	34	249	245	353	221	167	175	0	3	2	0	0.012	0.006
.	19.01.16-04.33.18-1-230944	171	21	21	3	0	1	579	18	18	0	0	NA	NA	NA	63	54	252	248	367	225	169	185	31	16	16	0.123	0.065	0.044
.	19.01.16-04.33.22-1-230948	95	11	11	4	0	3	556	10	10	0	0	NA	NA	NA	25	28	245	240	356	215	164	177	8	0	20	0.033	0	0.056
.	19.01.16-04.33.22-1-230949	87	6	6	1	0	1	567	5	5	0	0	NA	NA	NA	24	31	244	243	357	220	168	179	0	8	8	0	0.033	0.022
.	19.01.16-04.33.23-1-230950	116	5	5	1	0	0	584	4	4	0	0	NA	NA	NA	33	61	251	257	366	221	178	185	4	2	4	0.016	0.008	0.011
.	19.01.16-04.33.23-1-230951	60	2	2	1	0	1	98	1	1	0	0	NA	NA	NA	13	19	241	241	350	37	26	35	3	0	3	0.012	0	0.009
.	19.01.16-04.33.25-1-230952	153	37	37	12	0	9	565	33	33	0	0	NA	NA	NA	44	36	246	240	363	217	165	183	50	35	55	0.203	0.146	0.152
.	19.01.16-04.33.28-1-230955	93	6	6	0	0	0	560	5	5	0	0	NA	NA	NA	12	28	244	245	352	221	168	171	3	13	0	0.012	0.053	0
.	19.01.16-04.33.32-1-230958	118	13	13	3	0	2	576	11	11	0	0	NA	NA	NA	43	41	253	247	354	224	173	179	21	9	9	0.083	0.036	0.025
.	19.01.16-04.33.39-1-230962	90	4	4	1	0	1	545	3	3	0	0	NA	NA	NA	33	13	240	242	344	210	164	171	5	5	1	0.021	0.021	0.003
.	19.01.16-04.33.39-1-230963	96	5	5	2	0	2	561	2	2	0	0	NA	NA	NA	34	28	244	244	353	214	171	176	1	3	18	0.004	0.012	0.051
.	19.01.16-04.33.40-1-230964	95	3	3	0	0	0	564	2	2	0	0	NA	NA	NA	40	34	247	244	356	215	169	180	3	0	8	0.012	0	0.022
.	19.01.16-04.33.44-1-230965	144	7	7	1	0	1	568	6	6	0	0	NA	NA	NA	45	41	250	248	356	221	170	177	12	12	6	0.048	0.048	0.017
.	19.01.16-04.33.45-1-230966	167	23	23	7	0	5	593	22	22	0	0	NA	NA	NA	58	69	253	253	376	225	176	192	24	41	30	0.095	0.162	0.08
.	19.01.16-04.33.54-1-230967	124	8	8	1	0	1	583	6	6	0	0	NA	NA	NA	33	53	256	250	360	230	174	179	17	4	5	0.066	0.016	0.014
.	19.01.16-04.33.56-1-230968	90	5	5	2	0	1	567	4	4	0	0	NA	NA	NA	30	32	246	248	351	221	174	172	0	9	9	0	0.036	0.026
.	19.01.16-04.33.56-1-230969	61	2	2	1	0	0	553	1	1	0	0	NA	NA	NA	23	28	241	242	358	216	161	176	0	5	2	0	0.021	0.006
.	19.01.16-04.33.56-1-230970	88	4	4	1	0	1	563	3	3	0	0	NA	NA	NA	26	33	246	243	357	221	165	177	4	1	6	0.016	0.004	0.017
.	19.01.16-04.33.58-1-230971	91	8	8	3	0	2	570	6	6	0	0	NA	NA	NA	29	35	248	248	352	224	171	175	9	5	6	0.036	0.02	0.017
.	19.01.16-04.34.04-1-230976	183	13	13	3	0	2	583	11	11	0	0	NA	NA	NA	60	54	251	257	359	225	180	178	6	27	21	0.024	0.105	0.058
.	19.01.16-04.34.10-1-230978	60	2	2	1	0	1	553	1	1	0	0	NA	NA	NA	24	25	244	244	350	217	165	171	1	2	0	0.004	0.008	0
.	19.01.16-04.34.11-1-230980	128	14	14	3	0	1	559	12	12	0	0	NA	NA	NA	36	32	243	246	356	213	167	179	10	13	10	0.041	0.053	0.028
.	19.01.16-04.34.13-1-230984	154	13	13	4	0	4	579	10	10	0	0	NA	NA	NA	55	53	249	251	366	220	172	187	0	34	18	0	0.135	0.049
.	19.01.16-04.34.14-1-230985	34	1	1	0	0	0	0	0	0	0	0	NA	NA	NA	9	12	239	239	347	0	0	0	0	0	0	0	0	0
.	19.01.16-04.34.15-1-230987	210	27	27	6	0	4	578	23	23	0	0	NA	NA	NA	69	48	249	245	367	223	167	188	1	35	33	0.004	0.143	0.09
.	19.01.16-04.34.17-1-230989	147	18	18	4	0	2	578	15	15	0	0	NA	NA	NA	50	49	253	246	363	230	166	182	28	29	21	0.111	0.118	0.058
.	19.01.16-04.34.18-1-231007	122	13	13	3	0	2	564	12	12	0	0	NA	NA	NA	40	35	247	242	359	219	166	179	4	11	11	0.016	0.045	0.031
.	19.01.16-04.34.24-1-231013	174	15	15	5	0	4	586	11	11	0	0	NA	NA	NA	59	53	251	255	360	222	180	184	23	10	15	0.092	0.039	0.042
.	19.01.16-04.34.29-1-231018	94	4	4	3	0	3	559	3	3	0	0	NA	NA	NA	31	31	245	242	357	217	166	176	0	11	4	0	0.045	0.011
.	19.01.16-04.34.31-1-231019	114	7	7	0	0	0	557	5	5	0	0	NA	NA	NA	30	32	248	241	356	219	164	174	0	2	11	0	0.008	0.031
.	19.01.16-04.34.35-1-231023	264	23	23	4	0	3	601	20	20	0	0	NA	NA	NA	72	75	253	261	374	225	186	190	11	34	20	0.043	0.13	0.053
.	19.01.16-04.34.39-1-231024	245	16	16	1	0	1	605	13	13	0	0	NA	NA	NA	87	83	258	258	380	228	181	196	16	49	9	0.062	0.19	0.024
.	19.01.16-04.34.42-1-231025	151	9	9	3	0	2	566	8	8	0	0	NA	NA	NA	51	35	251	243	354	223	167	176	8	25	7	0.032	0.103	0.02
.	19.01.16-04.34.45-1-231026	89	14	14	3	0	2	569	13	13	0	0	NA	NA	NA	31	37	249	245	356	224	171	174	19	0	32	0.076	0	0.09
.	19.01.16-04.34.49-1-231031	56	2	2	1	0	1	297	1	1	0	0	NA	NA	NA	13	17	241	239	350	113	88	96	1	0	1	0.004	0	0.003
.	19.01.16-04.34.51-1-231032	204	15	15	4	0	4	599	14	14	0	0	NA	NA	NA	63	67	253	254	373	226	178	195	2	25	19	0.008	0.098	0.051
.	19.01.16-04.34.52-1-231033	123	15	15	4	0	4	565	14	14	0	0	NA	NA	NA	34	33	248	246	352	221	168	176	19	6	15	0.077	0.024	0.043
.	19.01.16-04.34.56-1-231034	94	8	8	1	0	1	573	7	7	0	0	NA	NA	NA	28	37	254	243	353	227	168	178	0	15	12	0	0.062	0.034
.	19.01.16-04.34.59-1-231035	122	8	8	3	0	3	575	7	7	0	0	NA	NA	NA	29	40	252	248	353	225	173	177	2	8	8	0.008	0.032	0.023
.	19.01.16-04.35.04-1-231036	185	11	11	4	0	4	581	10	10	0	0	NA	NA	NA	58	58	250	250	371	222	173	186	2	20	16	0.008	0.08	0.043
.	19.01.16-04.35.15-1-231042	92	6	6	2	0	2	562	5	5	0	0	NA	NA	NA	37	36	246	250	353	218	168	176	0	9	9	0	0.036	0.025
.	19.01.16-04.35.15-1-231045	119	7	7	0	0	0	580	5	5	0	0	NA	NA	NA	37	52	252	249	364	226	170	184	3	4	12	0.012	0.016	0.033
.	19.01.16-04.35.16-1-231046	143	7	7	3	0	3	570	6	6	0	0	NA	NA	NA	47	49	256	250	356	226	169	175	9	13	4	0.035	0.052	0.011
.	19.01.16-04.35.17-1-231048	91	5	5	2	0	2	566	2	2	0	0	NA	NA	NA	35	35	245	245	358	218	171	177	6	0	10	0.024	0	0.028
.	19.01.16-04.35.19-1-231066	150	12	12	4	0	4	575	10	10	0	0	NA	NA	NA	48	52	250	247	368	221	170	184	2	13	15	0.008	0.053	0.041
.	19.01.16-04.35.20-1-231068	62	3	3	1	0	0	556	2	2	0	0	NA	NA	NA	26	29	245	243	354	217	167	172	2	0	7	0.008	0	0.02
.	19.01.16-04.35.22-1-231070	153	13	13	5	0	4	582	11	11	0	0	NA	NA	NA	52	49	255	253	354	227	176	179	0	18	14	0	0.071	0.04
.	19.01.16-04.35.29-1-231075	91	5	5	3	0	2	548	3	3	0	0	NA	NA	NA	42	20	242	245	346	212	166	170	4	1	10	0.017	0.004	0.029
.	19.01.16-04.35.32-1-231076	34	1	1	0	0	0	0	0	0	0	0	NA	NA	NA	9	14	240	240	347	0	0	0	0	0	0	0	0	0
.	19.01.16-04.35.35-1-231080	34	1	1	0	0	0	0	0	0	0	0	NA	NA	NA	10	8	239	239	343	0	0	0	2	0	0	0.008	0	0
.	19.01.16-04.35.36-1-231081	126	13	13	5	0	4	571	12	12	0	0	NA	NA	NA	46	46	250	249	360	219	171	181	2	18	35	0.008	0.072	0.097
.	19.01.16-04.35.36-1-231084	36	1	1	1	0	1	0	0	0	0	0	NA	NA	NA	12	8	239	239	343	0	0	0	0	0	2	0	0	0.006
.	19.01.16-04.35.37-1-231085	98	6	6	2	0	2	556	4	4	0	0	NA	NA	NA	51	33	243	248	355	214	170	172	0	7	9	0	0.028	0.025
.	19.01.16-04.35.37-1-231086	121	10	10	2	0	1	568	9	9	0	0	NA	NA	NA	35	39	244	254	354	219	175	174	2	10	21	0.008	0.039	0.059
.	19.01.16-04.35.39-1-231087	65	3	3	2	0	2	557	2	2	0	0	NA	NA	NA	19	23	240	242	354	214	168	175	2	3	0	0.008	0.012	0
.	19.01.16-04.35.40-1-231088	122	11	11	2	0	2	571	10	10	0	0	NA	NA	NA	29	31	243	241	360	219	166	186	5	11	9	0.021	0.046	0.025
.	19.01.16-04.35.46-1-231089	137	27	27	5	0	5	566	25	25	0	0	NA	NA	NA	52	45	251	248	359	216	170	180	7	44	34	0.028	0.177	0.095
.	19.01.16-04.35.47-1-231090	33	1	1	1	0	1	0	0	0	0	0	NA	NA	NA	4	10	237	241	345	0	0	0	0	0	0	0	0	0
.	19.01.16-04.35.48-1-231091	208	20	20	7	0	7	585	19	19	0	0	NA	NA	NA	61	53	249	248	369	222	174	189	12	40	30	0.048	0.161	0.081
.	19.01.16-04.35.50-1-231092	141	11	11	2	0	2	577	10	10	0	0	NA	NA	NA	51	55	252	251	365	222	176	179	9	0	20	0.036	0	0.055
.	19.01.16-04.35.53-1-231093	62	6	6	3	0	2	550	5	5	0	0	NA	NA	NA	26	23	243	243	350	214	164	172	1	13	2	0.004	0.053	0.006
.	19.01.16-04.35.57-1-231094	211	26	26	8	0	8	586	24	24	0	0	NA	NA	NA	53	53	256	249	361	228	174	184	45	18	28	0.176	0.072	0.078
.	19.01.16-04.35.59-1-231095	63	2	2	0	0	0	150	1	1	0	0	NA	NA	NA	18	16	239	239	351	62	41	47	0	0	3	0	0	0.009
.	19.01.16-04.36.01-1-231100	144	21	21	5	0	4	582	19	19	0	0	NA	NA	NA	48	52	255	249	361	229	170	183	15	23	29	0.059	0.092	0.08
.	19.01.16-04.36.05-1-231101	88	7	7	2	0	1	564	6	6	0	0	NA	NA	NA	25	38	247	249	355	216	170	178	5	0	11	0.02	0	0.031
.	19.01.16-04.36.10-1-231102	125	9	9	4	0	4	565	7	7	0	0	NA	NA	NA	38	31	247	240	357	218	166	181	9	15	8	0.036	0.062	0.022
.	19.01.16-04.36.14-1-231108	94	3	3	0	0	0	564	2	2	0	0	NA	NA	NA	36	33	244	247	355	217	170	177	2	0	8	0.008	0	0.023
.	19.01.16-04.36.15-1-231110	69	4	4	1	0	1	549	3	3	0	0	NA	NA	NA	25	19	238	242	352	212	164	173	8	10	2	0.034	0.041	0.006
.	19.01.16-04.36.25-1-231134	208	45	45	12	0	9	600	43	43	0	0	NA	NA	NA	66	69	257	252	373	228	177	195	46	50	65	0.179	0.198	0.174
.	19.01.16-04.36.28-1-231137	118	7	7	0	0	0	570	6	6	0	0	NA	NA	NA	39	41	249	247	358	220	170	180	9	7	0	0.036	0.028	0
.	19.01.16-04.36.30-1-231140	153	8	8	0	0	0	580	7	7	0	0	NA	NA	NA	49	43	246	252	358	219	178	183	6	9	5	0.024	0.036	0.014
.	19.01.16-04.36.31-1-231141	93	5	5	0	0	0	562	3	3	0	0	NA	NA	NA	33	33	251	244	351	221	166	175	0	10	9	0	0.041	0.026
.	19.01.16-04.36.39-1-231145	126	9	9	4	0	3	588	7	7	0	0	NA	NA	NA	37	64	260	251	366	231	169	188	12	3	15	0.046	0.012	0.041
.	19.01.16-04.36.39-1-231146	92	5	5	3	0	3	558	4	4	0	0	NA	NA	NA	29	33	248	244	354	220	166	172	6	0	5	0.024	0	0.014
.	19.01.16-04.36.40-1-231147	34	1	1	0	0	0	0	0	0	0	0	NA	NA	NA	13	8	237	240	344	0	0	0	0	1	0	0	0.004	0
.	19.01.16-04.36.42-1-231148	179	15	15	2	0	2	580	11	11	0	0	NA	NA	NA	59	55	249	249	370	222	171	187	1	22	13	0.004	0.088	0.035
.	19.01.16-04.36.49-1-231153	33	1	1	0	0	0	0	0	0	0	0	NA	NA	NA	5	10	238	239	346	0	0	0	0	0	4	0	0	0.012
.	19.01.16-04.36.52-1-231156	121	6	6	1	0	1	574	5	5	0	0	NA	NA	NA	34	43	250	251	355	222	176	176	8	0	6	0.032	0	0.017
.	19.01.16-04.36.55-1-231157	83	5	5	1	0	1	551	4	4	0	0	NA	NA	NA	39	22	242	243	350	214	170	167	0	12	9	0	0.049	0.026
.	19.01.16-04.36.56-1-231158	146	12	12	5	0	5	573	11	11	0	0	NA	NA	NA	49	47	248	251	361	221	174	178	17	11	12	0.069	0.044	0.033
.	19.01.16-04.36.57-1-231159	62	2	2	0	0	0	558	1	1	0	0	NA	NA	NA	12	25	243	240	355	218	164	176	4	0	5	0.016	0	0.014
.	19.01.16-04.37.01-1-231160	148	31	31	13	0	10	574	29	29	0	0	NA	NA	NA	41	40	249	247	357	223	173	178	35	34	24	0.141	0.138	0.067
.	19.01.16-04.37.12-1-231164	95	11	11	4	0	4	569	10	10	0	0	NA	NA	NA	36	45	248	256	354	216	175	178	5	12	4	0.02	0.047	0.011
.	19.01.16-04.37.14-1-231167	98	9	9	3	0	2	567	8	8	0	0	NA	NA	NA	31	37	245	246	359	218	167	182	15	8	1	0.061	0.033	0.003
.	19.01.16-04.37.17-1-231171	67	4	4	1	0	1	557	3	3	0	0	NA	NA	NA	16	22	240	242	353	214	165	178	0	0	4	0	0	0.011
.	19.01.16-04.37.19-1-231189	150	14	14	4	0	3	574	13	13	0	0	NA	NA	NA	43	47	250	250	360	222	170	182	1	19	18	0.004	0.076	0.05
.	19.01.16-04.37.25-1-231192	89	5	5	3	0	3	550	4	4	0	0	NA	NA	NA	27	15	245	240	343	218	166	166	5	4	3	0.02	0.017	0.009
.	19.01.16-04.37.30-1-231197	181	17	17	8	0	6	585	14	14	0	0	NA	NA	NA	53	53	253	248	365	225	176	184	12	29	19	0.047	0.117	0.052
.	19.01.16-04.37.32-1-231198	249	17	17	5	0	4	588	16	16	0	0	NA	NA	NA	84	67	255	255	370	223	178	187	20	16	17	0.078	0.063	0.046
.	19.01.16-04.37.35-1-231202	58	2	2	2	0	2	550	1	1	0	0	NA	NA	NA	18	28	242	240	359	208	165	177	2	0	2	0.008	0	0.006
.	19.01.16-04.37.38-1-231203	64	4	4	1	0	1	552	3	3	0	0	NA	NA	NA	23	20	243	246	344	216	169	167	3	0	6	0.012	0	0.017
.	19.01.16-04.37.42-1-231204	166	13	13	5	0	5	558	12	12	0	0	NA	NA	NA	56	38	246	248	357	216	165	177	7	32	12	0.028	0.129	0.034
.	19.01.16-04.37.47-1-231205	63	4	4	2	0	2	553	3	3	0	0	NA	NA	NA	19	23	244	240	352	215	164	174	7	0	3	0.029	0	0.009
.	19.01.16-04.37.49-1-231206	116	4	4	2	0	0	567	3	3	0	0	NA	NA	NA	50	41	251	250	353	225	169	173	4	6	0	0.016	0.024	0
.	19.01.16-04.37.52-1-231207	36	1	1	0	0	0	0	0	0	0	0	NA	NA	NA	5	20	244	236	353	0	0	0	0	2	0	0	0.008	0
.	19.01.16-04.37.53-1-231208	94	8	8	4	0	4	550	6	6	0	0	NA	NA	NA	39	30	242	250	351	212	171	167	5	1	7	0.021	0.004	0.02
.	19.01.16-04.37.54-1-231209	153	14	14	5	0	5	575	11	11	0	0	NA	NA	NA	52	45	252	249	357	227	170	178	25	14	5	0.099	0.056	0.014
.	19.01.16-04.38.00-1-231214	121	13	13	2	0	1	570	12	12	0	0	NA	NA	NA	51	44	248	250	359	222	170	178	7	28	15	0.028	0.112	0.042
.	19.01.16-04.38.02-1-231215	115	10	10	3	0	2	564	9	9	0	0	NA	NA	NA	38	42	247	246	362	216	168	180	9	11	11	0.036	0.045	0.03
.	19.01.16-04.38.03-1-231216	156	13	13	4	0	3	571	12	12	0	0	NA	NA	NA	47	49	247	253	362	213	174	184	11	2	19	0.045	0.008	0.052
.	19.01.16-04.38.05-1-231217	29	1	1	0	0	0	0	0	0	0	0	NA	NA	NA	9	15	240	242	346	0	0	0	0	0	2	0	0	0.006
.	19.01.16-04.38.07-1-231220	35	1	1	1	0	1	0	0	0	0	0	NA	NA	NA	14	6	238	236	345	0	0	0	0	0	2	0	0	0.006
.	19.01.16-04.38.07-1-231221	59	4	4	1	0	1	556	3	3	0	0	NA	NA	NA	36	30	246	248	349	216	170	170	0	7	5	0	0.028	0.014
.	19.01.16-04.38.08-1-231222	31	1	1	0	0	0	0	0	0	0	0	NA	NA	NA	10	9	238	242	342	0	0	0	3	0	0	0.013	0	0
.	19.01.16-04.38.09-1-231223	57	3	3	1	0	1	551	2	2	0	0	NA	NA	NA	17	22	241	242	352	214	163	174	10	0	0	0.041	0	0
.	19.01.16-04.38.10-1-231226	115	6	6	3	0	3	585	4	4	0	0	NA	NA	NA	38	52	249	257	359	223	182	180	8	2	6	0.032	0.008	0.017
.	19.01.16-04.38.11-1-231227	122	4	4	1	0	1	568	3	3	0	0	NA	NA	NA	43	42	249	247	359	222	169	177	6	0	9	0.024	0	0.025
.	19.01.16-04.38.22-1-231253	93	11	11	2	0	2	552	9	9	0	0	NA	NA	NA	32	26	245	244	350	214	165	173	6	14	2	0.024	0.057	0.006
.	19.01.16-04.38.22-1-231254	33	1	1	0	0	0	0	0	0	0	0	NA	NA	NA	11	14	240	240	347	0	0	0	1	0	0	0.004	0	0
.	19.01.16-04.38.23-1-231255	98	13	13	7	0	6	564	11	11	0	0	NA	NA	NA	31	31	242	243	359	215	167	182	13	14	25	0.054	0.058	0.07
.	19.01.16-04.38.24-1-231256	59	2	2	2	0	2	545	1	1	0	0	NA	NA	NA	34	21	241	243	350	211	166	168	4	0	1	0.017	0	0.003
.	19.01.16-04.38.26-1-231258	91	5	5	1	0	1	545	4	4	0	0	NA	NA	NA	29	20	244	238	351	210	160	175	4	8	2	0.016	0.034	0.006
.	19.01.16-04.38.28-1-231261	120	8	8	3	0	3	564	7	7	0	0	NA	NA	NA	34	36	249	248	352	220	167	177	0	12	16	0	0.048	0.045
.	19.01.16-04.38.28-1-231262	117	6	6	1	0	1	569	5	5	0	0	NA	NA	NA	41	39	248	249	355	219	172	178	8	10	2	0.032	0.04	0.006
.	19.01.16-04.38.29-1-231264	175	23	23	10	0	7	579	20	20	0	0	NA	NA	NA	52	53	248	250	368	220	172	187	5	31	38	0.02	0.124	0.103
.	19.01.16-04.38.29-1-231265	90	8	8	3	0	3	561	7	7	0	0	NA	NA	NA	31	32	241	249	355	215	171	175	6	2	19	0.025	0.008	0.054
.	19.01.16-04.38.37-1-231269	56	2	2	0	0	0	551	1	1	0	0	NA	NA	NA	20	24	242	245	350	213	167	171	0	0	5	0	0	0.014
.	19.01.16-04.38.42-1-231270	176	12	12	2	0	2	587	9	9	0	0	NA	NA	NA	66	55	258	256	354	230	180	177	12	28	9	0.047	0.109	0.025
.	19.01.16-04.38.46-1-231271	33	1	1	0	0	0	0	0	0	0	0	NA	NA	NA	4	13	239	242	345	0	0	0	0	0	2	0	0	0.006
.	19.01.16-04.38.46-1-231272	91	6	6	2	0	2	561	4	4	0	0	NA	NA	NA	33	27	244	243	353	215	168	178	7	7	4	0.029	0.029	0.011
.	19.01.16-04.38.48-1-231273	36	1	1	0	0	0	0	0	0	0	0	NA	NA	NA	8	6	240	238	341	0	0	0	0	2	0	0	0.008	0
.	19.01.16-04.38.48-1-231274	92	5	5	1	0	1	559	4	4	0	0	NA	NA	NA	40	39	243	245	364	210	167	182	4	5	4	0.016	0.02	0.011
.	19.01.16-04.38.48-1-231275	118	4	4	1	0	0	569	3	3	0	0	NA	NA	NA	47	44	248	246	363	220	170	179	1	6	0	0.004	0.024	0
.	19.01.16-04.38.50-1-231280	92	4	4	1	0	1	547	2	2	0	0	NA	NA	NA	36	24	241	243	353	207	167	173	1	0	10	0.004	0	0.028
.	19.01.16-04.38.51-1-231281	149	10	10	2	0	1	580	9	9	0	0	NA	NA	NA	37	47	246	249	365	221	174	185	4	20	5	0.016	0.08	0.014
.	19.01.16-04.38.51-1-231282	94	5	5	2	0	1	558	4	4	0	0	NA	NA	NA	35	32	244	245	356	213	166	179	4	11	5	0.016	0.045	0.014
.	19.01.16-04.39.05-1-231283	158	14	14	2	0	1	570	11	11	0	0	NA	NA	NA	39	35	247	242	359	221	167	182	11	9	22	0.045	0.037	0.061
.	19.01.16-04.39.05-1-231284	158	5	5	2	0	2	570	2	2	0	0	NA	NA	NA	38	48	251	255	355	220	174	176	4	5	3	0.016	0.02	0.008
.	19.01.16-04.39.08-1-231285	31	1	1	1	0	1	0	0	0	0	0	NA	NA	NA	9	14	239	242	346	0	0	0	0	0	1	0	0	0.003
.	19.01.16-04.39.08-1-231286	124	15	15	3	0	2	573	14	14	0	0	NA	NA	NA	37	42	249	245	361	219	171	183	22	20	3	0.088	0.082	0.008
.	19.01.16-04.39.09-1-231287	119	5	5	1	0	1	562	4	4	0	0	NA	NA	NA	43	34	245	243	359	212	168	182	0	16	7	0	0.066	0.019
.	19.01.16-04.39.09-1-231288	62	3	3	0	0	0	562	2	2	0	0	NA	NA	NA	21	32	247	247	351	220	170	172	0	7	4	0	0.028	0.011
.	19.01.16-04.39.10-1-231290	58	2	2	1	0	1	548	1	1	0	0	NA	NA	NA	28	18	242	241	348	215	162	171	0	2	8	0	0.008	0.023
.	19.01.16-04.39.10-1-231291	205	29	29	10	0	9	589	26	26	0	0	NA	NA	NA	71	69	258	250	374	227	174	188	25	27	30	0.097	0.108	0.08
.	19.01.16-04.39.19-1-231316	31	1	1	0	0	0	0	0	0	0	0	NA	NA	NA	6	12	237	240	348	0	0	0	0	0	1	0	0	0.003
.	19.01.16-04.39.22-1-231321	98	11	11	2	0	2	551	9	9	0	0	NA	NA	NA	33	21	241	245	348	213	169	169	5	12	3	0.021	0.049	0.009
.	19.01.16-04.39.25-1-231322	64	2	2	2	0	2	558	1	1	0	0	NA	NA	NA	30	28	247	245	349	220	163	175	0	0	5	0	0	0.014
.	19.01.16-04.39.25-1-231323	177	20	20	9	0	8	585	17	17	0	0	NA	NA	NA	37	58	251	253	367	222	174	189	32	39	15	0.127	0.154	0.041
.	19.01.16-04.39.25-1-231325	148	6	6	1	0	0	573	4	4	0	0	NA	NA	NA	49	52	246	252	367	212	176	185	3	7	11	0.012	0.028	0.03
.	19.01.16-04.39.26-1-231327	89	4	4	0	0	0	555	3	3	0	0	NA	NA	NA	25	26	244	242	353	210	168	177	0	6	0	0	0.025	0
.	19.01.16-04.39.36-1-231333	121	6	6	2	0	2	553	5	5	0	0	NA	NA	NA	28	22	248	240	347	219	163	171	6	4	5	0.024	0.017	0.014
.	19.01.16-04.39.39-1-231334	150	7	7	4	0	4	555	5	5	0	0	NA	NA	NA	36	33	247	242	357	214	163	178	6	19	2	0.024	0.079	0.006
.	19.01.16-04.39.39-1-231335	176	12	12	2	0	2	589	11	11	0	0	NA	NA	NA	57	61	251	253	370	224	177	188	4	26	13	0.016	0.103	0.035
.	19.01.16-04.39.43-1-231336	94	5	5	2	0	2	557	4	4	0	0	NA	NA	NA	25	30	241	248	354	213	169	175	2	6	12	0.008	0.024	0.034
.	19.01.16-04.39.46-1-231337	90	6	6	0	0	0	566	5	5	0	0	NA	NA	NA	28	33	241	247	358	215	170	181	0	9	3	0	0.036	0.008
.	19.01.16-04.39.46-1-231338	60	5	5	1	0	1	559	4	4	0	0	NA	NA	NA	25	30	245	245	353	218	166	175	0	5	7	0	0.02	0.02
.	19.01.16-04.39.54-1-231339	31	1	1	0	0	0	0	0	0	0	0	NA	NA	NA	10	13	239	240	347	0	0	0	0	0	0	0	0	0
.	19.01.16-04.39.56-1-231340	151	10	10	1	0	1	561	7	7	0	0	NA	NA	NA	41	31	248	245	351	221	167	173	8	6	11	0.032	0.024	0.031
.	19.01.16-04.39.57-1-231341	63	3	3	0	0	0	298	2	2	0	0	NA	NA	NA	25	21	242	243	349	122	79	97	0	0	5	0	0	0.014
.	19.01.16-04.39.58-1-231342	171	22	22	6	0	4	584	19	19	0	0	NA	NA	NA	50	55	252	251	365	224	174	186	22	6	15	0.087	0.024	0.041
.	19.01.16-04.39.59-1-231343	35	1	1	0	0	0	0	0	0	0	0	NA	NA	NA	10	9	237	237	348	0	0	0	0	0	1	0	0	0.003
.	19.01.16-04.40.00-1-231344	64	3	3	3	0	1	551	2	2	0	0	NA	NA	NA	27	27	241	248	351	205	170	176	8	0	1	0.033	0	0.003
.	19.01.16-04.40.02-1-231349	58	2	2	0	0	0	566	1	1	0	0	NA	NA	NA	16	33	247	250	349	218	175	173	2	0	2	0.008	0	0.006
.	19.01.16-04.40.02-1-231354	32	1	1	1	0	1	0	0	0	0	0	NA	NA	NA	12	8	238	237	346	0	0	0	1	0	0	0.004	0	0
.	19.01.16-04.40.02-1-231355	38	1	1	0	0	0	0	0	0	0	0	NA	NA	NA	11	5	239	236	343	0	0	0	0	0	3	0	0	0.009
.	19.01.16-04.40.04-1-231356	94	6	6	0	0	0	551	5	5	0	0	NA	NA	NA	28	22	242	244	349	214	166	171	2	6	2	0.008	0.025	0.006
.	19.01.16-04.40.04-1-231357	116	20	20	5	0	4	562	17	17	0	0	NA	NA	NA	44	41	246	252	356	216	171	175	31	33	20	0.126	0.131	0.056
.	19.01.16-04.40.05-1-231358	151	16	16	5	0	5	579	14	14	0	0	NA	NA	NA	43	47	252	245	363	225	168	186	13	28	39	0.052	0.114	0.107
.	19.01.16-04.40.10-1-231360	71	3	3	0	0	0	557	1	1	0	0	NA	NA	NA	21	28	244	243	354	216	167	174	5	0	4	0.02	0	0.011
.	19.01.16-04.40.14-1-231365	151	37	37	9	0	9	572	34	34	0	0	NA	NA	NA	45	49	254	245	363	225	165	182	26	37	64	0.102	0.151	0.176
.	19.01.16-04.40.15-1-231367	122	6	6	2	0	1	554	4	4	0	0	NA	NA	NA	45	29	243	243	356	210	168	176	3	0	19	0.012	0	0.053
.	19.01.16-04.40.20-1-231396	145	10	10	4	0	3	577	9	9	0	0	NA	NA	NA	51	53	256	249	361	225	172	180	3	16	13	0.012	0.064	0.036
.	19.01.16-04.40.22-1-231398	63	3	3	0	0	0	552	2	2	0	0	NA	NA	NA	26	20	240	241	352	211	169	172	6	2	3	0.025	0.008	0.009
.	19.01.16-04.40.25-1-231399	63	4	4	2	0	2	552	2	2	0	0	NA	NA	NA	29	21	240	239	355	214	161	177	0	8	8	0	0.033	0.023
.	19.01.16-04.40.32-1-231404	64	4	4	0	0	0	546	3	3	0	0	NA	NA	NA	34	21	242	241	351	210	164	172	8	0	5	0.033	0	0.014
.	19.01.16-04.40.34-1-231405	123	5	5	1	0	1	565	4	4	0	0	NA	NA	NA	41	32	245	244	356	218	167	180	3	13	3	0.012	0.053	0.008
.	19.01.16-04.40.38-1-231411	154	30	30	12	0	8	574	24	24	0	0	NA	NA	NA	50	51	247	249	368	215	169	190	32	59	15	0.13	0.237	0.041
.	19.01.16-04.40.39-1-231412	90	8	8	1	0	1	572	6	6	0	0	NA	NA	NA	35	41	247	247	360	221	169	182	2	12	8	0.008	0.049	0.022
.	19.01.16-04.40.39-1-231413	146	9	9	3	0	3	564	7	7	0	0	NA	NA	NA	46	34	247	246	354	219	170	175	4	12	14	0.016	0.049	0.04
.	19.01.16-04.40.40-1-231414	275	29	29	11	0	10	607	26	26	0	0	NA	NA	NA	93	83	256	262	378	227	183	197	20	20	45	0.078	0.076	0.119
.	19.01.16-04.40.42-1-231415	178	7	7	2	0	1	590	5	5	0	0	NA	NA	NA	55	62	249	252	374	221	172	197	2	6	13	0.008	0.024	0.035
.	19.01.16-04.40.47-1-231416	123	11	11	3	0	2	566	8	8	0	0	NA	NA	NA	40	37	249	245	356	220	167	179	9	13	15	0.036	0.053	0.042
.	19.01.16-04.40.51-1-231421	87	5	5	4	0	3	560	4	4	0	0	NA	NA	NA	39	29	243	246	353	216	168	176	0	11	11	0	0.045	0.031
.	19.01.16-04.40.59-1-231422	61	2	2	1	0	1	550	1	1	0	0	NA	NA	NA	20	17	239	243	348	209	168	173	4	0	0	0.017	0	0
.	19.01.16-04.40.59-1-231423	87	6	6	2	0	2	561	4	4	0	0	NA	NA	NA	24	28	242	249	350	219	173	169	5	2	12	0.021	0.008	0.034
.	19.01.16-04.41.03-1-231424	84	6	6	2	0	1	553	5	5	0	0	NA	NA	NA	32	24	243	244	350	216	164	173	0	21	16	0	0.086	0.046
.	19.01.16-04.41.06-1-231425	241	24	24	3	0	3	584	21	21	0	0	NA	NA	NA	67	58	251	255	365	221	176	187	26	42	32	0.104	0.165	0.088
.	19.01.16-04.41.13-1-231430	123	6	6	4	0	3	577	4	4	0	0	NA	NA	NA	32	49	247	254	361	219	177	181	5	11	4	0.02	0.043	0.011
.	19.01.16-04.41.13-1-231431	94	7	7	1	0	1	555	5	5	0	0	NA	NA	NA	28	20	239	244	350	213	167	175	0	1	16	0	0.004	0.046
.	19.01.16-04.41.16-1-231435	147	5	5	0	0	0	568	3	3	0	0	NA	NA	NA	48	35	250	241	357	224	169	175	0	2	8	0	0.008	0.022
.	19.01.16-04.41.18-1-231453	65	3	3	0	0	0	554	2	2	0	0	NA	NA	NA	29	30	247	245	351	217	165	172	0	1	3	0	0.004	0.009
.	19.01.16-04.41.24-1-231457	36	1	1	1	0	1	0	0	0	0	0	NA	NA	NA	15	11	240	237	347	0	0	0	0	0	1	0	0	0.003
.	19.01.16-04.41.25-1-231458	124	16	16	5	0	3	566	15	15	0	0	NA	NA	NA	38	35	248	245	355	219	170	177	35	8	11	0.141	0.033	0.031
.	19.01.16-04.41.27-1-231461	139	18	18	5	0	4	572	15	15	0	0	NA	NA	NA	39	50	244	254	365	212	176	184	27	11	24	0.111	0.043	0.066
.	19.01.16-04.41.28-1-231462	119	8	8	3	0	2	567	6	6	0	0	NA	NA	NA	40	40	247	254	352	217	175	175	15	3	11	0.061	0.012	0.031
.	19.01.16-04.41.32-1-231465	70	4	4	2	0	2	558	3	3	0	0	NA	NA	NA	25	31	245	240	359	217	166	175	14	0	3	0.057	0	0.008
.	19.01.16-04.41.33-1-231466	57	2	2	0	0	0	554	1	1	0	0	NA	NA	NA	21	19	246	240	346	220	164	170	3	0	3	0.012	0	0.009
.	19.01.16-04.41.33-1-231467	228	10	10	1	0	1	597	8	8	0	0	NA	NA	NA	80	66	250	252	377	221	179	197	6	17	10	0.024	0.067	0.027
.	19.01.16-04.41.36-1-231471	32	1	1	1	0	1	0	0	0	0	0	NA	NA	NA	10	13	238	239	349	0	0	0	0	0	3	0	0	0.009
.	19.01.16-04.41.38-1-231472	119	8	8	2	0	1	566	7	7	0	0	NA	NA	NA	38	43	244	252	360	211	175	180	12	12	5	0.049	0.048	0.014
.	19.01.16-04.41.47-1-231473	149	14	14	8	0	8	560	13	13	0	0	NA	NA	NA	44	36	246	246	357	214	167	179	26	20	10	0.106	0.081	0.028
.	19.01.16-04.41.47-1-231474	92	5	5	2	0	2	556	4	4	0	0	NA	NA	NA	36	27	240	246	354	212	169	175	0	0	7	0	0	0.02
.	19.01.16-04.41.48-1-231475	63	3	3	0	0	0	560	2	2	0	0	NA	NA	NA	29	33	246	243	357	220	163	177	0	6	0	0	0.025	0
.	19.01.16-04.41.52-1-231478	31	1	1	0	0	0	0	0	0	0	0	NA	NA	NA	8	7	237	237	346	0	0	0	0	0	0	0	0	0
.	19.01.16-04.41.52-1-231479	33	1	1	0	0	0	0	0	0	0	0	NA	NA	NA	14	13	240	240	346	0	0	0	0	0	0	0	0	0
.	19.01.16-04.41.54-1-231480	93	8	8	1	0	1	558	6	6	0	0	NA	NA	NA	22	30	244	243	356	218	167	173	3	8	3	0.012	0.033	0.008
.	19.01.16-04.41.54-1-231481	33	1	1	0	0	0	0	0	0	0	0	NA	NA	NA	6	11	237	239	348	0	0	0	0	0	0	0	0	0
.	19.01.16-04.41.57-1-231482	117	6	6	1	0	1	560	4	4	0	0	NA	NA	NA	42	27	243	242	355	214	169	177	7	5	8	0.029	0.021	0.023
.	19.01.16-04.42.00-1-231483	91	3	3	1	0	1	565	2	2	0	0	NA	NA	NA	18	26	242	244	353	217	170	178	8	0	3	0.033	0	0.008
.	19.01.16-04.42.02-1-231484	33	1	1	0	0	0	0	0	0	0	0	NA	NA	NA	11	7	240	237	343	0	0	0	0	2	0	0	0.008	0
.	19.01.16-04.42.02-1-231485	91	9	9	3	0	3	544	8	8	0	0	NA	NA	NA	36	19	237	244	351	207	165	172	7	7	10	0.03	0.029	0.028
.	19.01.16-04.42.03-1-231490	232	18	18	9	0	6	574	17	17	0	0	NA	NA	NA	70	59	247	251	374	207	175	192	18	20	29	0.073	0.08	0.078
.	19.01.16-04.42.04-1-231491	92	6	6	3	0	3	550	4	4	0	0	NA	NA	NA	48	28	245	246	350	212	169	169	15	0	5	0.061	0	0.014
.	19.01.16-04.42.07-1-231492	201	52	52	16	0	12	576	45	45	0	0	NA	NA	NA	63	58	244	258	369	207	181	188	49	34	57	0.201	0.132	0.154
.	19.01.16-04.42.13-1-231498	152	13	13	2	0	2	579	12	12	0	0	NA	NA	NA	49	55	252	249	367	221	171	187	13	16	14	0.052	0.064	0.038
.	19.01.16-04.42.15-1-231500	97	9	9	2	0	2	560	6	6	0	0	NA	NA	NA	37	38	242	248	361	214	166	180	9	19	9	0.037	0.077	0.025
.	19.01.16-04.42.17-1-231503	120	9	9	2	0	2	573	7	7	0	0	NA	NA	NA	28	39	241	250	361	215	172	186	7	12	10	0.029	0.048	0.028
.	19.01.16-04.42.17-1-231520	153	5	5	1	0	1	573	4	4	0	0	NA	NA	NA	43	51	250	250	364	220	168	185	1	3	7	0.004	0.012	0.019
.	19.01.16-04.42.22-1-231528	118	7	7	2	0	2	572	6	6	0	0	NA	NA	NA	33	35	245	247	356	222	171	179	0	3	17	0	0.012	0.048
.	19.01.16-04.42.25-1-231529	63	4	4	0	0	0	553	3	3	0	0	NA	NA	NA	26	20	240	245	348	212	168	173	5	0	4	0.021	0	0.011
.	19.01.16-04.42.35-1-231537	63	2	2	2	0	2	147	1	1	0	0	NA	NA	NA	15	16	240	242	347	53	44	50	2	0	2	0.008	0	0.006
.	19.01.16-04.42.35-1-231538	63	3	3	0	0	0	565	2	2	0	0	NA	NA	NA	19	32	248	242	355	222	168	175	0	9	3	0	0.037	0.008
.	19.01.16-04.42.38-1-231539	93	5	5	1	0	1	564	4	4	0	0	NA	NA	NA	43	32	245	247	353	215	173	176	13	7	1	0.053	0.028	0.003
.	19.01.16-04.42.39-1-231540	209	29	29	5	0	5	584	26	26	0	0	NA	NA	NA	64	61	256	251	367	224	172	188	33	27	39	0.129	0.108	0.106
.	19.01.16-04.42.39-1-231541	97	10	10	2	0	2	556	9	9	0	0	NA	NA	NA	23	25	247	240	351	219	164	173	0	13	7	0	0.054	0.02
.	19.01.16-04.42.40-1-231542	92	5	5	2	0	2	558	4	4	0	0	NA	NA	NA	31	31	248	247	349	218	168	172	0	8	6	0	0.032	0.017
.	19.01.16-04.42.41-1-231543	182	11	11	3	0	2	594	10	10	0	0	NA	NA	NA	56	60	257	248	368	231	172	191	15	14	22	0.058	0.056	0.06
.	19.01.16-04.42.44-1-231544	171	16	16	6	0	2	590	14	14	0	0	NA	NA	NA	43	56	248	255	366	221	180	189	28	5	35	0.113	0.02	0.096
.	19.01.16-04.42.51-1-231545	93	4	4	2	0	2	573	2	2	0	0	NA	NA	NA	34	46	257	248	354	228	168	177	2	4	6	0.008	0.016	0.017
.	19.01.16-04.42.56-1-231550	37	1	1	0	0	0	0	0	0	0	0	NA	NA	NA	16	10	238	240	345	0	0	0	0	0	0	0	0	0
.	19.01.16-04.42.58-1-231551	204	12	12	2	0	2	587	9	9	0	0	NA	NA	NA	65	62	247	259	369	218	180	189	0	13	18	0	0.05	0.049
.	19.01.16-04.42.59-1-231552	63	3	3	1	0	1	498	2	2	0	0	NA	NA	NA	10	18	238	245	348	194	149	155	0	0	3	0	0	0.009
.	19.01.16-04.43.00-1-231553	61	3	3	3	0	2	559	2	2	0	0	NA	NA	NA	25	22	243	241	351	217	166	176	0	0	10	0	0	0.028
.	19.01.16-04.43.08-1-231556	33	1	1	0	0	0	0	0	0	0	0	NA	NA	NA	9	14	242	243	342	0	0	0	0	0	2	0	0	0.006
.	19.01.16-04.43.09-1-231557	182	42	42	14	0	10	586	41	41	0	0	NA	NA	NA	37	59	258	241	373	231	166	189	64	36	42	0.248	0.149	0.113
.	19.01.16-04.43.11-1-231560	112	9	9	1	0	1	563	7	7	0	0	NA	NA	NA	37	27	242	241	357	218	167	178	11	8	12	0.045	0.033	0.034
.	19.01.16-04.43.13-1-231562	64	2	2	0	0	0	557	1	1	0	0	NA	NA	NA	23	28	245	244	352	215	170	172	0	1	2	0	0.004	0.006
.	19.01.16-04.43.15-1-231565	92	3	3	0	0	0	559	2	2	0	0	NA	NA	NA	15	27	244	245	351	218	168	173	0	0	11	0	0	0.031
.	19.01.16-04.43.17-1-231569	33	1	1	0	0	0	0	0	0	0	0	NA	NA	NA	17	14	241	239	347	0	0	0	0	0	1	0	0	0.003
.	19.01.16-04.43.18-1-231586	36	1	1	1	0	1	0	0	0	0	0	NA	NA	NA	14	10	240	240	343	0	0	0	0	0	4	0	0	0.012
.	19.01.16-04.43.19-1-231589	33	1	1	0	0	0	0	0	0	0	0	NA	NA	NA	7	8	238	241	342	0	0	0	0	0	0	0	0	0
.	19.01.16-04.43.21-1-231591	268	29	29	9	0	7	616	25	25	0	0	NA	NA	NA	76	88	263	257	381	235	183	198	14	36	47	0.053	0.14	0.123
.	19.01.16-04.43.21-1-231592	64	3	3	0	0	0	452	1	1	0	0	NA	NA	NA	19	15	241	239	348	180	138	134	2	0	3	0.008	0	0.009
.	19.01.16-04.43.22-1-231593	90	3	3	3	0	2	568	2	2	0	0	NA	NA	NA	26	35	246	244	358	219	168	181	0	8	6	0	0.033	0.017
.	19.01.16-04.43.23-1-231594	125	6	6	1	0	1	575	5	5	0	0	NA	NA	NA	53	50	255	249	359	223	173	179	15	5	1	0.059	0.02	0.003
.	19.01.16-04.43.26-1-231596	32	1	1	0	0	0	0	0	0	0	0	NA	NA	NA	9	13	237	240	349	0	0	0	0	0	0	0	0	0
.	19.01.16-04.43.28-1-231598	236	25	25	9	0	8	594	23	23	0	0	NA	NA	NA	67	66	255	259	365	226	184	184	36	22	25	0.141	0.085	0.068
.	19.01.16-04.43.29-1-231601	93	5	5	1	0	0	557	4	4	0	0	NA	NA	NA	23	23	243	243	350	216	165	176	4	13	3	0.016	0.053	0.009
.	19.01.16-04.43.31-1-231602	36	1	1	1	0	1	0	0	0	0	0	NA	NA	NA	11	11	237	242	345	0	0	0	0	0	2	0	0	0.006
.	19.01.16-04.43.34-1-231603	203	8	8	1	0	1	571	7	7	0	0	NA	NA	NA	65	46	251	245	363	218	168	185	6	19	5	0.024	0.078	0.014
.	19.01.16-04.43.35-1-231604	140	6	6	2	0	2	568	3	3	0	0	NA	NA	NA	43	39	249	244	359	220	168	180	1	2	11	0.004	0.008	0.031
.	19.01.16-04.43.37-1-231608	120	10	10	0	0	0	561	8	8	0	0	NA	NA	NA	39	29	244	243	355	217	165	179	24	3	5	0.098	0.012	0.014
.	19.01.16-04.43.43-1-231609	179	35	35	13	0	10	572	34	34	0	0	NA	NA	NA	52	43	252	249	355	222	170	180	50	42	22	0.198	0.169	0.062
.	19.01.16-04.43.48-1-231610	92	4	4	1	0	1	551	3	3	0	0	NA	NA	NA	33	22	240	242	353	212	165	174	5	6	1	0.021	0.025	0.003
.	19.01.16-04.43.54-1-231611	92	7	7	3	0	3	571	6	6	0	0	NA	NA	NA	35	41	254	246	354	224	171	176	4	12	2	0.016	0.049	0.006
.	19.01.16-04.43.55-1-231612	147	12	12	1	0	1	575	10	10	0	0	NA	NA	NA	54	51	245	254	365	216	174	185	15	12	31	0.061	0.047	0.085
.	19.01.16-04.43.58-1-231613	66	3	3	1	0	1	550	2	2	0	0	NA	NA	NA	21	18	238	241	352	208	168	174	0	2	4	0	0.008	0.011
.	19.01.16-04.44.03-1-231614	63	3	3	0	0	0	543	2	2	0	0	NA	NA	NA	37	24	241	242	354	205	165	173	0	5	6	0	0.021	0.017
.	19.01.16-04.44.05-1-231619	119	5	5	2	0	1	564	4	4	0	0	NA	NA	NA	37	31	245	245	354	218	167	179	3	0	13	0.012	0	0.037
.	19.01.16-04.44.09-1-231620	33	1	1	1	0	1	0	0	0	0	0	NA	NA	NA	11	14	239	241	347	0	0	0	0	2	0	0	0.008	0
.	19.01.16-04.44.11-1-231623	94	6	6	1	0	1	560	5	5	0	0	NA	NA	NA	29	31	246	245	353	219	166	175	5	4	7	0.02	0.016	0.02
.	19.01.16-04.44.12-1-231624	148	12	12	2	0	2	578	10	10	0	0	NA	NA	NA	53	58	252	252	367	222	171	185	16	11	7	0.063	0.044	0.019
.	19.01.16-04.44.12-1-231627	176	38	38	7	0	6	575	35	35	0	0	NA	NA	NA	36	44	250	245	362	223	170	182	25	48	46	0.1	0.196	0.127
.	19.01.16-04.44.14-1-231629	145	6	6	2	0	2	578	5	5	0	0	NA	NA	NA	43	41	246	248	360	220	175	183	4	14	4	0.016	0.056	0.011
.	19.01.16-04.44.19-1-231649	254	52	52	9	0	3	568	49	49	0	0	NA	NA	NA	68	43	251	244	361	219	167	182	50	57	57	0.199	0.234	0.158
.	19.01.16-04.44.23-1-231655	89	4	4	2	0	1	562	3	3	0	0	NA	NA	NA	35	31	242	249	353	214	176	172	0	6	6	0	0.024	0.017
.	19.01.16-04.44.23-1-231656	64	2	2	1	0	0	554	1	1	0	0	NA	NA	NA	31	29	243	244	355	215	166	173	12	0	0	0.049	0	0
.	19.01.16-04.44.31-1-231661	60	2	2	0	0	0	560	1	1	0	0	NA	NA	NA	16	21	241	242	351	219	166	175	0	2	2	0	0.008	0.006
.	19.01.16-04.44.31-1-231662	175	12	12	3	0	1	585	11	11	0	0	NA	NA	NA	45	55	251	254	363	225	177	183	28	22	8	0.112	0.087	0.022
.	19.01.16-04.44.36-1-231666	117	5	5	1	0	1	571	4	4	0	0	NA	NA	NA	35	39	247	248	357	219	170	182	3	8	10	0.012	0.032	0.028
.	19.01.16-04.44.36-1-231667	32	1	1	1	0	1	0	0	0	0	0	NA	NA	NA	11	10	237	239	347	0	0	0	0	0	0	0	0	0
.	19.01.16-04.44.38-1-231668	31	1	1	0	0	0	0	0	0	0	0	NA	NA	NA	9	11	236	240	348	0	0	0	0	0	0	0	0	0
.	19.01.16-04.44.38-1-231669	94	5	5	0	0	0	554	3	3	0	0	NA	NA	NA	34	30	243	242	358	216	164	174	8	3	0	0.033	0.012	0
.	19.01.16-04.44.39-1-231670	87	5	5	1	0	1	555	3	3	0	0	NA	NA	NA	28	23	243	246	347	216	168	171	13	4	0	0.053	0.016	0
.	19.01.16-04.44.39-1-231671	61	2	2	0	0	0	549	1	1	0	0	NA	NA	NA	22	21	241	242	351	211	167	171	3	3	0	0.012	0.012	0
.	19.01.16-04.44.45-1-231672	62	2	2	0	0	0	50	1	1	0	0	NA	NA	NA	17	14	240	241	346	20	15	15	0	0	4	0	0	0.012
.	19.01.16-04.44.51-1-231673	63	3	3	1	0	1	555	2	2	0	0	NA	NA	NA	26	26	245	242	352	215	165	175	5	7	0	0.02	0.029	0
.	19.01.16-04.44.54-1-231678	126	7	7	2	0	2	566	5	5	0	0	NA	NA	NA	35	39	247	244	361	220	166	180	3	10	1	0.012	0.041	0.003
.	19.01.16-04.44.54-1-231679	130	16	16	2	0	1	569	15	15	0	0	NA	NA	NA	45	42	246	253	356	220	174	175	3	6	30	0.012	0.024	0.084
.	19.01.16-04.44.55-1-231680	35	1	1	0	0	0	0	0	0	0	0	NA	NA	NA	10	12	239	240	346	0	0	0	0	0	0	0	0	0
.	19.01.16-04.44.56-1-231681	64	3	3	2	0	2	554	2	2	0	0	NA	NA	NA	26	24	247	240	350	220	163	171	0	7	2	0	0.029	0.006
.	19.01.16-04.45.08-1-231682	113	9	9	1	0	1	565	7	7	0	0	NA	NA	NA	28	34	246	246	355	219	169	177	12	2	7	0.049	0.008	0.02
.	19.01.16-04.45.11-1-231685	33	1	1	0	0	0	0	0	0	0	0	NA	NA	NA	9	5	238	237	343	0	0	0	0	0	2	0	0	0.006
.	19.01.16-04.45.12-1-231687	36	1	1	0	0	0	0	0	0	0	0	NA	NA	NA	18	9	237	241	344	0	0	0	4	0	0	0.017	0	0
.	19.01.16-04.45.12-1-231688	121	7	7	4	0	3	564	6	6	0	0	NA	NA	NA	40	33	248	245	353	219	168	177	9	9	5	0.036	0.037	0.014
.	19.01.16-04.45.12-1-231689	151	22	22	9	0	7	577	18	18	0	0	NA	NA	NA	48	47	251	250	359	222	173	182	20	14	11	0.08	0.056	0.031
.	19.01.16-04.45.13-1-231691	91	5	5	2	0	2	568	4	4	0	0	NA	NA	NA	34	39	243	250	359	213	174	181	3	5	3	0.012	0.02	0.008
.	19.01.16-04.45.15-1-231694	176	18	18	6	0	5	593	15	15	0	0	NA	NA	NA	46	66	256	254	369	231	176	186	15	25	32	0.059	0.098	0.087
.	19.01.16-04.45.22-1-231716	33	1	1	0	0	0	0	0	0	0	0	NA	NA	NA	10	8	238	238	345	0	0	0	2	0	0	0.008	0	0
.	19.01.16-04.45.25-1-231717	180	21	21	7	0	7	596	20	20	0	0	NA	NA	NA	50	66	257	251	371	231	173	192	31	44	19	0.121	0.175	0.051
.	19.01.16-04.45.28-1-231720	269	25	25	11	0	8	614	22	22	0	0	NA	NA	NA	85	89	268	263	371	241	184	189	35	45	10	0.131	0.171	0.027
.	19.01.16-04.45.30-1-231723	57	2	2	0	0	0	51	1	1	0	0	NA	NA	NA	16	13	242	238	346	24	10	17	0	0	5	0	0	0.014
.	19.01.16-04.45.31-1-231724	154	12	12	3	0	3	579	11	11	0	0	NA	NA	NA	49	55	251	254	363	220	177	182	20	2	25	0.08	0.008	0.069
.	19.01.16-04.45.36-1-231728	177	14	14	5	0	4	595	12	12	0	0	NA	NA	NA	56	72	258	259	368	230	178	187	12	14	15	0.047	0.054	0.041
.	19.01.16-04.45.38-1-231731	96	3	3	0	0	0	565	2	2	0	0	NA	NA	NA	35	35	247	245	356	216	169	180	6	0	5	0.024	0	0.014
.	19.01.16-04.45.41-1-231732	33	1	1	0	0	0	0	0	0	0	0	NA	NA	NA	9	11	240	239	345	0	0	0	0	0	0	0	0	0
.	19.01.16-04.45.43-1-231733	185	18	18	8	0	7	590	16	16	0	0	NA	NA	NA	38	54	249	254	364	225	180	185	3	39	19	0.012	0.154	0.052
.	19.01.16-04.45.44-1-231734	141	14	14	1	0	1	568	12	12	0	0	NA	NA	NA	40	37	244	249	357	217	172	179	4	5	21	0.016	0.02	0.059
.	19.01.16-04.45.51-1-231735	127	12	12	7	0	3	564	8	8	0	0	NA	NA	NA	44	42	249	241	365	214	165	185	8	5	10	0.032	0.021	0.027
.	19.01.16-04.45.54-1-231736	118	6	6	1	0	1	574	5	5	0	0	NA	NA	NA	35	41	248	252	354	222	174	178	7	6	11	0.028	0.024	0.031
.	19.01.16-04.45.57-1-231737	315	37	37	12	0	9	638	36	36	0	0	NA	NA	NA	103	116	270	270	389	244	190	204	48	46	48	0.178	0.17	0.123
.	19.01.16-04.46.02-1-231738	91	4	4	3	0	3	556	2	2	0	0	NA	NA	NA	32	33	243	246	357	214	167	175	1	5	3	0.004	0.02	0.008
.	19.01.16-04.46.04-1-231739	181	29	29	13	0	11	575	25	25	0	0	NA	NA	NA	56	47	251	248	361	220	175	180	14	37	44	0.056	0.149	0.122
.	19.01.16-04.46.08-1-231744	66	2	2	0	0	0	556	1	1	0	0	NA	NA	NA	26	22	246	243	346	219	166	171	8	4	0	0.033	0.016	0
.	19.01.16-04.46.11-1-231747	86	6	6	1	0	1	561	5	5	0	0	NA	NA	NA	28	32	244	243	358	214	165	182	6	6	1	0.025	0.025	0.003
.	19.01.16-04.46.13-1-231750	149	18	18	3	0	3	582	17	17	0	0	NA	NA	NA	45	52	253	245	367	226	169	187	20	20	21	0.079	0.082	0.057
.	19.01.16-04.46.13-1-231751	152	7	7	1	0	0	574	6	6	0	0	NA	NA	NA	66	46	247	248	364	219	174	181	0	8	14	0	0.032	0.038
.	19.01.16-04.46.13-1-231752	147	9	9	4	0	2	579	8	8	0	0	NA	NA	NA	43	51	249	249	366	222	174	183	20	7	2	0.08	0.028	0.005
.	19.01.16-04.46.18-1-231759	144	10	10	5	0	5	579	9	9	0	0	NA	NA	NA	59	56	251	254	364	222	172	185	3	15	24	0.012	0.059	0.066
.	19.01.16-04.46.21-1-231779	237	34	34	7	0	4	606	31	31	0	0	NA	NA	NA	71	76	259	254	376	232	178	196	27	52	39	0.104	0.205	0.104
.	19.01.16-04.46.28-1-231784	97	6	6	3	0	3	574	5	5	0	0	NA	NA	NA	33	44	254	251	352	225	174	175	0	11	18	0	0.044	0.051
.	19.01.16-04.46.32-1-231785	32	1	1	0	0	0	0	0	0	0	0	NA	NA	NA	7	12	239	241	345	0	0	0	0	0	0	0	0	0
.	19.01.16-04.46.34-1-231786	62	3	3	1	0	1	299	2	2	0	0	NA	NA	NA	22	24	243	241	353	116	87	96	0	1	4	0	0.004	0.011
.	19.01.16-04.46.36-1-231790	114	8	8	1	0	1	569	6	6	0	0	NA	NA	NA	27	34	249	247	351	223	171	175	2	7	10	0.008	0.028	0.028
.	19.01.16-04.46.45-1-231791	90	3	3	0	0	0	560	1	1	0	0	NA	NA	NA	28	32	249	245	351	220	166	174	0	4	7	0	0.016	0.02
.	19.01.16-04.46.45-1-231792	59	4	4	0	0	0	554	3	3	0	0	NA	NA	NA	16	19	241	242	349	214	168	172	6	4	2	0.025	0.017	0.006
.	19.01.16-04.46.47-1-231793	59	2	2	0	0	0	556	1	1	0	0	NA	NA	NA	29	27	249	241	350	222	166	168	4	0	2	0.016	0	0.006
.	19.01.16-04.46.47-1-231794	175	18	18	5	0	4	595	16	16	0	0	NA	NA	NA	56	59	256	252	364	228	179	188	9	7	44	0.035	0.028	0.121
.	19.01.16-04.46.48-1-231795	62	2	2	0	0	0	148	1	1	0	0	NA	NA	NA	11	11	238	239	347	51	48	49	3	0	2	0.013	0	0.006
.	19.01.16-04.46.57-1-231802	177	23	23	7	0	3	569	22	22	0	0	NA	NA	NA	60	44	249	246	362	221	168	180	29	34	31	0.116	0.138	0.086
.	19.01.16-04.46.57-1-231803	65	2	2	0	0	0	549	1	1	0	0	NA	NA	NA	17	18	242	241	348	214	166	169	1	0	1	0.004	0	0.003
.	19.01.16-04.46.57-1-231804	85	4	4	1	0	1	552	3	3	0	0	NA	NA	NA	33	27	242	243	355	212	164	176	9	6	0	0.037	0.025	0
.	19.01.16-04.46.59-1-231805	339	45	45	12	0	9	632	39	39	0	0	NA	NA	NA	90	112	266	267	392	240	182	210	9	82	52	0.034	0.307	0.133
.	19.01.16-04.47.00-1-231806	90	5	5	1	0	1	557	4	4	0	0	NA	NA	NA	23	29	251	244	347	220	166	171	5	7	0	0.02	0.029	0
.	19.01.16-04.47.01-1-231807	34	1	1	0	0	0	0	0	0	0	0	NA	NA	NA	13	9	237	240	345	0	0	0	0	0	0	0	0	0
.	19.01.16-04.47.04-1-231808	119	4	4	3	0	3	551	3	3	0	0	NA	NA	NA	43	28	245	244	352	217	166	168	0	5	11	0	0.02	0.031
.	19.01.16-04.47.10-1-231810	33	1	1	0	0	0	0	0	0	0	0	NA	NA	NA	9	9	238	240	344	0	0	0	0	0	0	0	0	0
.	19.01.16-04.47.12-1-231814	61	2	2	0	0	0	100	1	1	0	0	NA	NA	NA	17	20	240	246	347	38	36	26	0	0	4	0	0	0.012
.	19.01.16-04.47.13-1-231815	57	2	2	1	0	1	105	1	1	0	0	NA	NA	NA	21	18	239	245	347	44	38	23	4	1	0	0.017	0.004	0
.	19.01.16-04.47.16-1-231820	117	5	5	1	0	1	572	4	4	0	0	NA	NA	NA	34	44	248	249	360	218	171	183	5	3	2	0.02	0.012	0.006
.	19.01.16-04.47.17-1-231821	178	17	17	6	0	4	605	15	15	0	0	NA	NA	NA	49	71	250	256	378	227	178	200	0	41	21	0	0.16	0.056
.	19.01.16-04.47.20-1-231839	88	3	3	0	0	0	558	2	2	0	0	NA	NA	NA	44	26	246	246	347	218	169	171	6	3	2	0.024	0.012	0.006
.	19.01.16-04.47.20-1-231842	87	3	3	1	0	1	553	2	2	0	0	NA	NA	NA	39	29	240	242	360	210	167	176	2	1	1	0.008	0.004	0.003
.	19.01.16-04.47.20-1-231843	184	21	21	5	0	5	582	19	19	0	0	NA	NA	NA	62	62	258	248	369	224	173	185	27	20	24	0.105	0.081	0.065
.	19.01.16-04.47.20-1-231844	116	5	5	0	0	0	582	4	4	0	0	NA	NA	NA	36	50	251	252	360	222	178	182	0	9	5	0	0.036	0.014
.	19.01.16-04.47.34-1-231849	94	8	8	1	0	1	568	7	7	0	0	NA	NA	NA	31	39	251	248	353	222	171	175	1	13	7	0.004	0.052	0.02
.	19.01.16-04.47.35-1-231850	185	44	44	11	0	9	599	41	41	0	0	NA	NA	NA	50	75	258	256	374	229	178	192	29	35	57	0.112	0.137	0.152
.	19.01.16-04.47.36-1-231854	95	6	6	1	0	1	564	5	5	0	0	NA	NA	NA	30	34	241	251	355	215	172	177	0	3	16	0	0.012	0.045
.	19.01.16-04.47.37-1-231855	91	4	4	1	0	1	552	3	3	0	0	NA	NA	NA	35	27	242	243	355	212	165	175	13	2	3	0.054	0.008	0.008
.	19.01.16-04.47.38-1-231856	95	4	4	0	0	0	564	3	3	0	0	NA	NA	NA	29	32	243	246	356	215	170	179	8	0	2	0.033	0	0.006
.	19.01.16-04.47.52-1-231857	33	1	1	0	0	0	0	0	0	0	0	NA	NA	NA	6	7	241	238	341	0	0	0	1	0	0	0.004	0	0
.	19.01.16-04.47.53-1-231858	257	47	47	18	0	15	601	43	43	0	0	NA	NA	NA	78	82	258	264	373	223	186	192	28	62	62	0.109	0.235	0.166
.	19.01.16-04.47.53-1-231859	146	7	7	1	0	1	568	6	6	0	0	NA	NA	NA	42	35	250	246	352	222	169	177	16	4	4	0.064	0.016	0.011
.	19.01.16-04.47.54-1-231860	94	10	10	2	0	2	566	7	7	0	0	NA	NA	NA	31	38	248	247	356	220	168	178	4	8	12	0.016	0.032	0.034
.	19.01.16-04.47.54-1-231861	122	8	8	1	0	0	559	5	5	0	0	NA	NA	NA	40	32	242	246	357	210	171	178	2	8	8	0.008	0.033	0.022
.	19.01.16-04.47.57-1-231862	60	3	3	1	0	1	556	2	2	0	0	NA	NA	NA	25	20	240	244	349	212	171	173	0	5	5	0	0.02	0.014
.	19.01.16-04.47.57-1-231863	239	38	38	15	0	11	600	34	34	0	0	NA	NA	NA	75	73	258	261	367	227	185	188	49	35	43	0.19	0.134	0.117
.	19.01.16-04.48.07-1-231870	140	11	11	2	0	2	575	10	10	0	0	NA	NA	NA	36	38	251	244	356	225	171	179	11	3	18	0.044	0.012	0.051
.	19.01.16-04.48.12-1-231874	121	8	8	1	0	1	560	7	7	0	0	NA	NA	NA	36	29	245	245	352	220	167	173	24	2	10	0.098	0.008	0.028
.	19.01.16-04.48.13-1-231876	87	6	6	0	0	0	548	5	5	0	0	NA	NA	NA	28	15	242	241	345	215	164	169	0	11	4	0	0.046	0.012
.	19.01.16-04.48.15-1-231879	57	2	2	0	0	0	0	1	1	0	0	NA	NA	NA	9	15	240	239	349	0	0	0	0	1	1	0	0.004	0.003
.	19.01.16-04.48.15-1-231880	96	7	7	2	0	2	567	6	6	0	0	NA	NA	NA	31	31	242	250	352	218	173	176	3	9	2	0.012	0.036	0.006
.	19.01.16-04.48.19-1-231899	93	11	11	3	0	3	564	10	10	0	0	NA	NA	NA	25	43	240	249	367	214	165	185	1	14	6	0.004	0.056	0.016
.	19.01.16-04.48.30-1-231907	94	7	7	1	0	0	563	5	5	0	0	NA	NA	NA	31	39	247	247	358	216	171	176	13	2	7	0.053	0.008	0.02
.	19.01.16-04.48.32-1-231908	261	45	45	14	0	10	595	39	39	0	0	NA	NA	NA	73	69	257	254	371	228	176	191	51	36	61	0.198	0.142	0.164
.	19.01.16-04.48.33-1-231909	118	11	11	3	0	2	568	10	10	0	0	NA	NA	NA	32	39	247	243	362	220	166	182	11	7	12	0.045	0.029	0.033
.	19.01.16-04.48.34-1-231910	240	32	32	10	0	5	619	30	30	0	0	NA	NA	NA	68	90	263	260	380	238	183	198	22	37	42	0.084	0.142	0.111
.	19.01.16-04.48.35-1-231914	145	16	16	2	0	2	558	14	14	0	0	NA	NA	NA	49	33	247	247	352	217	168	173	10	22	22	0.04	0.089	0.062
.	19.01.16-04.48.43-1-231915	65	3	3	2	0	2	555	2	2	0	0	NA	NA	NA	18	21	241	243	350	214	169	172	0	3	3	0	0.012	0.009
.	19.01.16-04.48.49-1-231916	35	1	1	0	0	0	0	0	0	0	0	NA	NA	NA	13	18	241	239	351	0	0	0	0	0	0	0	0	0
.	19.01.16-04.48.51-1-231917	56	2	2	1	0	1	102	1	1	0	0	NA	NA	NA	13	13	239	240	347	42	34	26	2	4	0	0.008	0.017	0
.	19.01.16-04.48.54-1-231918	59	2	2	1	0	1	548	1	1	0	0	NA	NA	NA	20	14	241	238	348	214	162	172	6	0	0	0.025	0	0
.	19.01.16-04.48.55-1-231919	34	1	1	0	0	0	0	0	0	0	0	NA	NA	NA	6	14	240	241	346	0	0	0	0	0	5	0	0	0.014
.	19.01.16-04.48.56-1-231924	151	7	7	0	0	0	564	4	4	0	0	NA	NA	NA	46	33	242	248	356	212	174	178	3	7	10	0.012	0.028	0.028
.	19.01.16-04.48.58-1-231925	35	1	1	0	0	0	0	0	0	0	0	NA	NA	NA	10	9	241	237	344	0	0	0	0	0	1	0	0	0.003
.	19.01.16-04.48.58-1-231926	151	25	25	9	0	6	578	24	24	0	0	NA	NA	NA	63	55	251	249	368	221	171	186	40	23	30	0.159	0.092	0.082
.	19.01.16-04.48.59-1-231927	32	1	1	1	0	1	0	0	0	0	0	NA	NA	NA	11	13	238	240	348	0	0	0	0	2	0	0	0.008	0
.	19.01.16-04.49.00-1-231928	158	23	23	5	0	4	582	21	21	0	0	NA	NA	NA	52	54	255	256	356	230	176	176	24	25	26	0.094	0.098	0.073
.	19.01.16-04.49.02-1-231929	201	17	17	3	0	3	596	15	15	0	0	NA	NA	NA	71	61	253	253	368	229	173	194	6	20	17	0.024	0.079	0.046
.	19.01.16-04.49.07-1-231930	67	3	3	0	0	0	552	2	2	0	0	NA	NA	NA	31	27	244	243	353	215	163	174	5	0	5	0.02	0	0.014
.	19.01.16-04.49.08-1-231931	124	7	7	1	0	1	571	6	6	0	0	NA	NA	NA	43	42	248	246	361	219	170	182	6	13	8	0.024	0.053	0.022
.	19.01.16-04.49.16-1-231939	32	1	1	0	0	0	0	0	0	0	0	NA	NA	NA	9	7	236	240	344	0	0	0	0	0	1	0	0	0.003
.	19.01.16-04.49.19-1-231957	209	24	24	9	0	5	588	20	20	0	0	NA	NA	NA	57	59	254	254	364	228	177	183	26	44	31	0.102	0.173	0.085
.	19.01.16-04.49.21-1-231961	34	1	1	0	0	0	0	0	0	0	0	NA	NA	NA	11	11	242	238	344	0	0	0	0	0	1	0	0	0.003
.	19.01.16-04.49.22-1-231964	240	14	14	2	0	1	600	13	13	0	0	NA	NA	NA	65	78	258	256	377	227	178	195	15	10	22	0.058	0.039	0.058
.	19.01.16-04.49.24-1-231965	213	12	12	4	0	3	581	11	11	0	0	NA	NA	NA	75	53	254	250	362	227	169	185	5	14	11	0.02	0.056	0.03
.	19.01.16-04.49.27-1-231968	61	2	2	0	0	0	558	1	1	0	0	NA	NA	NA	18	30	242	248	353	214	170	174	10	6	0	0.041	0.024	0
.	19.01.16-04.49.35-1-231974	35	1	1	0	0	0	0	0	0	0	0	NA	NA	NA	10	8	238	241	342	0	0	0	0	0	3	0	0	0.009
.	19.01.16-04.49.38-1-231975	229	46	46	13	0	10	610	40	40	0	0	NA	NA	NA	73	79	260	266	366	235	188	187	28	78	41	0.108	0.293	0.112
.	19.01.16-04.49.38-1-231976	92	3	3	0	0	0	555	2	2	0	0	NA	NA	NA	29	26	246	243	350	219	167	169	0	0	6	0	0	0.017
.	19.01.16-04.49.40-1-231977	37	1	1	0	0	0	0	0	0	0	0	NA	NA	NA	6	13	240	239	347	0	0	0	0	0	0	0	0	0
.	19.01.16-04.49.41-1-231978	184	16	16	5	0	4	566	13	13	0	0	NA	NA	NA	68	37	246	251	353	216	174	176	14	12	23	0.057	0.048	0.065
.	19.01.16-04.49.42-1-231979	147	14	14	3	0	2	577	12	12	0	0	NA	NA	NA	49	51	246	252	366	217	174	186	8	6	15	0.033	0.024	0.041
.	19.01.16-04.49.42-1-231980	87	6	6	0	0	0	557	4	4	0	0	NA	NA	NA	20	24	241	246	350	216	168	173	5	6	6	0.021	0.024	0.017
.	19.01.16-04.49.49-1-231981	67	2	2	0	0	0	563	1	1	0	0	NA	NA	NA	25	34	247	245	355	220	169	174	0	3	0	0	0.012	0
.	19.01.16-04.49.50-1-231982	118	6	6	2	0	2	563	4	4	0	0	NA	NA	NA	47	35	248	244	356	217	168	178	8	1	8	0.032	0.004	0.022
.	19.01.16-04.49.53-1-231983	122	6	6	3	0	3	568	4	4	0	0	NA	NA	NA	42	38	244	255	352	215	176	177	1	3	10	0.004	0.012	0.028
.	19.01.16-04.49.59-1-231984	117	16	16	3	0	2	563	15	15	0	0	NA	NA	NA	35	35	249	246	353	221	168	174	31	4	12	0.124	0.016	0.034
.	19.01.16-04.50.01-1-231985	182	8	8	0	0	0	590	7	7	0	0	NA	NA	NA	62	69	257	251	374	226	171	193	7	3	6	0.027	0.012	0.016
.	19.01.16-04.50.02-1-231990	63	3	3	1	0	1	548	2	2	0	0	NA	NA	NA	26	22	243	240	352	215	163	170	0	7	11	0	0.029	0.031
.	19.01.16-04.50.09-1-231995	33	1	1	0	0	0	0	0	0	0	0	NA	NA	NA	5	11	240	240	344	0	0	0	0	0	1	0	0	0.003
.	19.01.16-04.50.10-1-231997	121	9	9	2	0	2	592	8	8	0	0	NA	NA	NA	22	54	258	255	354	232	178	182	10	4	5	0.039	0.016	0.014
.	19.01.16-04.50.10-1-231999	61	3	3	0	0	0	549	2	2	0	0	NA	NA	NA	24	18	242	243	346	214	165	170	0	2	6	0	0.008	0.017
.	19.01.16-04.50.11-1-232000	62	2	2	1	0	1	551	1	1	0	0	NA	NA	NA	23	19	242	241	349	213	164	174	0	2	4	0	0.008	0.011
.	19.01.16-04.50.11-1-232001	36	1	1	0	0	0	0	0	0	0	0	NA	NA	NA	9	8	237	239	345	0	0	0	0	0	0	0	0	0
.	19.01.16-04.50.14-1-232005	219	10	10	1	0	1	613	8	8	0	0	NA	NA	NA	56	78	259	255	377	233	180	200	5	3	36	0.019	0.012	0.095
.	19.01.16-04.50.17-1-232013	91	4	4	0	0	0	566	3	3	0	0	NA	NA	NA	31	32	245	246	354	221	170	175	2	0	4	0.008	0	0.011
.	19.01.16-04.50.21-1-232037	352	43	43	14	0	13	640	41	41	0	0	NA	NA	NA	102	104	273	263	381	248	187	205	31	46	56	0.114	0.175	0.147
.	19.01.16-04.50.24-1-232038	62	2	2	0	0	0	557	1	1	0	0	NA	NA	NA	20	30	243	241	359	216	164	177	0	2	2	0	0.008	0.006
.	19.01.16-04.50.25-1-232039	35	1	1	0	0	0	0	0	0	0	0	NA	NA	NA	7	10	240	239	344	0	0	0	2	0	0	0.008	0	0
.	19.01.16-04.50.27-1-232042	230	21	21	6	0	5	582	19	19	0	0	NA	NA	NA	67	51	247	253	364	219	178	185	17	25	32	0.069	0.099	0.088
.	19.01.16-04.50.31-1-232045	36	1	1	0	0	0	0	0	0	0	0	NA	NA	NA	14	4	236	238	343	0	0	0	0	0	0	0	0	0
.	19.01.16-04.50.31-1-232046	91	9	9	4	0	3	566	8	8	0	0	NA	NA	NA	35	39	247	248	357	221	168	177	2	12	11	0.008	0.048	0.031
.	19.01.16-04.50.34-1-232047	113	16	16	11	0	5	560	13	13	0	0	NA	NA	NA	33	32	243	251	351	213	175	172	22	21	23	0.091	0.084	0.066
.	19.01.16-04.50.34-1-232048	90	4	4	0	0	0	575	3	3	0	0	NA	NA	NA	36	42	252	246	357	226	170	179	4	8	3	0.016	0.033	0.008
.	19.01.16-04.50.38-1-232054	95	4	4	1	0	1	568	3	3	0	0	NA	NA	NA	27	36	246	249	354	223	170	175	0	5	3	0	0.02	0.008
.	19.01.16-04.50.43-1-232055	61	5	5	0	0	0	558	3	3	0	0	NA	NA	NA	18	23	243	241	352	219	163	176	2	4	4	0.008	0.017	0.011
.	19.01.16-04.50.48-1-232056	354	31	31	8	0	8	638	29	29	0	0	NA	NA	NA	92	111	270	266	388	240	190	208	30	24	62	0.111	0.09	0.16
.	19.01.16-04.50.49-1-232057	60	3	3	0	0	0	555	2	2	0	0	NA	NA	NA	20	17	239	244	347	215	168	172	0	16	7	0	0.066	0.02
.	19.01.16-04.50.50-1-232058	175	26	26	10	0	9	584	23	23	0	0	NA	NA	NA	55	49	251	250	361	224	176	184	5	19	57	0.02	0.076	0.158
.	19.01.16-04.50.53-1-232059	153	12	12	3	0	3	570	11	11	0	0	NA	NA	NA	48	42	248	251	356	218	175	177	36	17	4	0.145	0.068	0.011
.	19.01.16-04.50.58-1-232064	62	3	3	2	0	1	557	2	2	0	0	NA	NA	NA	19	24	244	242	351	217	167	173	10	2	0	0.041	0.008	0
.	19.01.16-04.51.05-1-232065	90	4	4	1	0	1	555	3	3	0	0	NA	NA	NA	39	32	247	241	357	217	161	177	0	8	4	0	0.033	0.011
.	19.01.16-04.51.05-1-232066	145	10	10	3	0	2	577	7	7	0	0	NA	NA	NA	35	44	251	245	361	221	171	185	9	1	10	0.036	0.004	0.028
.	19.01.16-04.51.07-1-232067	121	5	5	0	0	0	569	4	4	0	0	NA	NA	NA	40	42	243	247	365	216	172	181	5	0	5	0.021	0	0.014
.	19.01.16-04.51.12-1-232072	32	1	1	1	0	1	0	0	0	0	0	NA	NA	NA	7	6	237	237	345	0	0	0	0	0	1	0	0	0.003
.	19.01.16-04.51.14-1-232074	54	2	2	0	0	0	50	1	1	0	0	NA	NA	NA	18	20	242	243	348	23	10	17	4	2	0	0.017	0.008	0
.	19.01.16-04.51.21-1-232097	89	6	6	0	0	0	544	5	5	0	0	NA	NA	NA	34	20	242	239	352	212	161	171	3	6	6	0.012	0.025	0.017
.	19.01.16-04.51.21-1-232098	143	10	10	5	0	5	564	8	8	0	0	NA	NA	NA	50	39	246	247	359	218	169	177	1	13	15	0.004	0.053	0.042
.	19.01.16-04.51.22-1-232099	63	3	3	1	0	1	445	1	1	0	0	NA	NA	NA	16	16	242	238	349	170	132	143	0	4	10	0	0.017	0.029
.	19.01.16-04.51.26-1-232101	66	3	3	1	0	1	397	2	2	0	0	NA	NA	NA	17	21	243	241	350	150	120	127	1	4	0	0.004	0.017	0
.	19.01.16-04.51.27-1-232103	61	3	3	1	0	0	556	2	2	0	0	NA	NA	NA	24	24	240	244	353	211	169	176	0	4	6	0	0.016	0.017
.	19.01.16-04.51.28-1-232106	91	7	7	3	0	2	571	6	6	0	0	NA	NA	NA	34	43	243	249	364	217	174	180	7	2	15	0.029	0.008	0.041
.	19.01.16-04.51.32-1-232107	89	7	7	2	0	2	567	5	5	0	0	NA	NA	NA	29	40	249	249	355	222	170	175	5	1	11	0.02	0.004	0.031
.	19.01.16-04.51.35-1-232111	153	13	13	6	0	5	572	11	11	0	0	NA	NA	NA	34	42	245	248	362	220	170	182	9	9	27	0.037	0.036	0.075
.	19.01.16-04.51.37-1-232112	117	10	10	1	0	1	583	7	7	0	0	NA	NA	NA	37	43	249	247	360	226	173	184	11	18	6	0.044	0.073	0.017
.	19.01.16-04.51.39-1-232113	246	11	11	4	0	2	616	10	10	0	0	NA	NA	NA	76	86	256	264	379	226	189	201	4	9	16	0.016	0.034	0.042
.	19.01.16-04.51.40-1-232114	34	1	1	1	0	1	0	0	0	0	0	NA	NA	NA	9	10	239	239	345	0	0	0	0	1	0	0	0.004	0
.	19.01.16-04.51.42-1-232115	182	10	10	5	0	4	581	8	8	0	0	NA	NA	NA	59	50	247	250	366	218	176	187	13	15	9	0.053	0.06	0.025
.	19.01.16-04.51.42-1-232116	157	13	13	1	0	0	574	11	11	0	0	NA	NA	NA	40	42	251	246	358	223	169	182	12	6	16	0.048	0.024	0.045
.	19.01.16-04.51.46-1-232117	34	1	1	0	0	0	0	0	0	0	0	NA	NA	NA	10	9	239	240	343	0	0	0	0	0	2	0	0	0.006
.	19.01.16-04.51.48-1-232118	239	12	12	4	0	4	589	9	9	0	0	NA	NA	NA	62	55	248	256	364	223	179	187	14	14	9	0.056	0.055	0.025
.	19.01.16-04.51.49-1-232119	35	1	1	0	0	0	0	0	0	0	0	NA	NA	NA	12	14	239	238	350	0	0	0	0	1	0	0	0.004	0
.	19.01.16-04.51.51-1-232120	87	11	11	1	0	1	562	10	10	0	0	NA	NA	NA	25	34	246	243	358	216	168	178	15	6	5	0.061	0.025	0.014
.	19.01.16-04.51.52-1-232123	93	6	6	4	0	4	558	5	5	0	0	NA	NA	NA	19	28	243	246	352	214	170	174	7	5	6	0.029	0.02	0.017
.	19.01.16-04.52.01-1-232124	126	6	6	0	0	0	568	3	3	0	0	NA	NA	NA	46	41	247	248	359	217	169	182	10	10	5	0.04	0.04	0.014
.	19.01.16-04.52.01-1-232125	58	2	2	0	0	0	50	1	1	0	0	NA	NA	NA	18	17	239	242	349	20	15	15	2	0	3	0.008	0	0.009
.	19.01.16-04.52.05-1-232126	172	26	26	7	0	3	581	23	23	0	0	NA	NA	NA	50	59	252	255	365	218	177	186	45	31	29	0.179	0.122	0.079
.	19.01.16-04.52.06-1-232127	177	15	15	2	0	2	577	14	14	0	0	NA	NA	NA	57	49	254	253	355	226	175	176	17	15	18	0.067	0.059	0.051
.	19.01.16-04.52.07-1-232128	95	6	6	2	0	2	567	5	5	0	0	NA	NA	NA	37	40	246	249	358	216	173	178	2	9	7	0.008	0.036	0.02
.	19.01.16-04.52.07-1-232129	116	9	9	3	0	2	570	7	7	0	0	NA	NA	NA	37	41	250	250	354	223	173	174	27	7	6	0.108	0.028	0.017
.	19.01.16-04.52.10-1-232135	120	24	24	12	0	7	574	23	23	0	0	NA	NA	NA	31	45	248	249	361	222	171	181	11	52	36	0.044	0.209	0.1
.	19.01.16-04.52.13-1-232138	60	3	3	0	0	0	0	2	2	0	0	NA	NA	NA	10	22	242	239	354	0	0	0	4	0	0	0.017	0	0
.	19.01.16-04.52.14-1-232141	36	1	1	0	0	0	0	0	0	0	0	NA	NA	NA	16	11	242	237	345	0	0	0	0	0	2	0	0	0.006
.	19.01.16-04.52.17-1-232145	123	14	14	3	0	3	574	10	10	0	0	NA	NA	NA	41	47	250	250	360	222	174	178	21	13	10	0.084	0.052	0.028
.	19.01.16-04.52.18-1-232147	93	9	9	2	0	2	553	7	7	0	0	NA	NA	NA	25	24	243	243	351	212	166	175	17	6	5	0.07	0.025	0.014
.	19.01.16-04.52.21-1-232170	31	1	1	0	0	0	0	0	0	0	0	NA	NA	NA	9	8	239	238	344	0	0	0	0	0	0	0	0	0
.	19.01.16-04.52.24-1-232171	58	2	2	1	0	0	562	1	1	0	0	NA	NA	NA	16	28	243	243	355	217	168	177	3	0	2	0.012	0	0.006
.	19.01.16-04.52.25-1-232173	83	7	7	0	0	0	549	6	6	0	0	NA	NA	NA	21	16	239	239	351	212	164	173	0	14	18	0	0.059	0.051
.	19.01.16-04.52.30-1-232177	30	1	1	1	0	1	0	0	0	0	0	NA	NA	NA	9	7	238	238	344	0	0	0	0	1	0	0	0.004	0
.	19.01.16-04.52.32-1-232178	231	12	12	7	0	4	603	10	10	0	0	NA	NA	NA	57	73	261	256	369	232	179	192	2	15	31	0.008	0.059	0.084
.	19.01.16-04.52.40-1-232182	92	3	3	2	0	2	552	2	2	0	0	NA	NA	NA	30	23	242	245	349	214	168	170	3	0	3	0.012	0	0.009
.	19.01.16-04.52.41-1-232183	33	1	1	0	0	0	0	0	0	0	0	NA	NA	NA	11	13	238	239	349	0	0	0	0	2	0	0	0.008	0
.	19.01.16-04.52.42-1-232184	58	3	3	3	0	1	547	2	2	0	0	NA	NA	NA	24	22	242	244	349	216	160	171	5	5	4	0.021	0.02	0.011
.	19.01.16-04.52.44-1-232185	62	3	3	1	0	1	555	2	2	0	0	NA	NA	NA	25	27	244	245	351	217	168	170	0	3	8	0	0.012	0.023
.	19.01.16-04.52.46-1-232186	59	2	2	0	0	0	553	1	1	0	0	NA	NA	NA	19	19	241	244	347	211	167	175	0	5	0	0	0.02	0
.	19.01.16-04.52.46-1-232187	136	10	10	4	0	3	578	7	7	0	0	NA	NA	NA	49	52	256	250	359	228	171	179	0	19	26	0	0.076	0.072
.	19.01.16-04.52.50-1-232188	116	12	12	5	0	4	567	11	11	0	0	NA	NA	NA	30	35	245	248	355	215	172	180	9	20	29	0.037	0.081	0.082
.	19.01.16-04.52.51-1-232189	185	27	27	6	0	5	606	21	21	0	0	NA	NA	NA	60	79	258	262	372	227	187	192	14	25	58	0.054	0.095	0.156
.	19.01.16-04.52.54-1-232190	29	1	1	0	0	0	0	0	0	0	0	NA	NA	NA	11	3	236	237	343	0	0	0	4	0	0	0.017	0	0
.	19.01.16-04.52.56-1-232191	145	17	17	4	0	4	577	16	16	0	0	NA	NA	NA	45	50	248	253	362	218	175	184	13	12	14	0.052	0.047	0.039
.	19.01.16-04.52.56-1-232192	61	2	2	1	0	1	560	1	1	0	0	NA	NA	NA	18	29	243	245	354	215	168	177	0	0	7	0	0	0.02
.	19.01.16-04.52.59-1-232197	90	5	5	1	0	1	558	3	3	0	0	NA	NA	NA	33	30	242	244	357	213	169	176	0	4	11	0	0.016	0.031
.	19.01.16-04.53.00-1-232198	121	9	9	2	0	1	563	7	7	0	0	NA	NA	NA	34	39	247	249	356	217	171	175	24	2	10	0.097	0.008	0.028
.	19.01.16-04.53.00-1-232199	125	6	6	5	0	5	568	5	5	0	0	NA	NA	NA	38	34	249	243	355	225	169	174	5	14	6	0.02	0.058	0.017
.	19.01.16-04.53.10-1-232204	234	15	15	2	0	2	575	12	12	0	0	NA	NA	NA	80	52	256	251	358	223	173	179	19	13	22	0.074	0.052	0.061
.	19.01.16-04.53.10-1-232205	37	1	1	0	0	0	0	0	0	0	0	NA	NA	NA	14	11	240	236	348	0	0	0	0	0	1	0	0	0.003
.	19.01.16-04.53.13-1-232208	116	5	5	2	0	2	562	4	4	0	0	NA	NA	NA	48	36	246	243	360	216	165	181	0	4	8	0	0.016	0.022
.	19.01.16-04.53.16-1-232212	37	1	1	0	0	0	0	0	0	0	0	NA	NA	NA	10	10	239	240	344	0	0	0	0	1	0	0	0.004	0
.	19.01.16-04.53.18-1-232229	186	32	32	8	0	7	585	29	29	0	0	NA	NA	NA	58	67	253	260	367	220	182	183	27	8	53	0.107	0.031	0.144
.	19.01.16-04.53.19-1-232231	33	1	1	1	0	1	0	0	0	0	0	NA	NA	NA	11	8	236	242	343	0	0	0	3	0	0	0.013	0	0
.	19.01.16-04.53.20-1-232234	205	18	18	5	0	4	594	15	15	0	0	NA	NA	NA	72	65	254	253	371	227	175	192	14	39	10	0.055	0.154	0.027
.	19.01.16-04.53.21-1-232236	35	1	1	0	0	0	0	0	0	0	0	NA	NA	NA	9	6	238	238	343	0	0	0	0	0	2	0	0	0.006
.	19.01.16-04.53.23-1-232237	31	1	1	0	0	0	0	0	0	0	0	NA	NA	NA	15	8	237	238	346	0	0	0	0	0	0	0	0	0
.	19.01.16-04.53.24-1-232238	56	2	2	0	0	0	553	1	1	0	0	NA	NA	NA	20	19	245	240	347	217	166	170	0	4	1	0	0.017	0.003
.	19.01.16-04.53.24-1-232239	99	6	6	0	0	0	567	5	5	0	0	NA	NA	NA	40	38	247	248	356	219	172	176	5	4	5	0.02	0.016	0.014
.	19.01.16-04.53.26-1-232241	93	8	8	3	0	2	563	6	6	0	0	NA	NA	NA	32	33	246	249	351	215	174	174	15	8	10	0.061	0.032	0.028
.	19.01.16-04.53.31-1-232245	183	8	8	2	0	2	591	7	7	0	0	NA	NA	NA	57	69	257	254	371	224	175	192	10	7	8	0.039	0.028	0.022
.	19.01.16-04.53.33-1-232246	34	1	1	0	0	0	0	0	0	0	0	NA	NA	NA	8	12	238	239	348	0	0	0	0	0	0	0	0	0
.	19.01.16-04.53.34-1-232247	31	1	1	0	0	0	0	0	0	0	0	NA	NA	NA	7	5	237	238	343	0	0	0	0	0	1	0	0	0.003
.	19.01.16-04.53.37-1-232251	83	7	7	2	0	1	557	6	6	0	0	NA	NA	NA	36	35	241	247	360	212	170	175	4	15	8	0.017	0.061	0.022
.	19.01.16-04.53.37-1-232252	144	10	10	1	0	1	575	9	9	0	0	NA	NA	NA	33	41	247	249	358	219	175	181	4	7	8	0.016	0.028	0.022
.	19.01.16-04.53.39-1-232253	54	2	2	1	0	1	0	1	1	0	0	NA	NA	NA	15	9	242	239	341	0	0	0	0	0	4	0	0	0.012
.	19.01.16-04.53.42-1-232254	274	40	40	13	0	8	608	37	37	0	0	NA	NA	NA	87	87	262	257	381	229	181	198	47	36	41	0.179	0.14	0.108
.	19.01.16-04.53.43-1-232255	85	6	6	1	0	1	564	5	5	0	0	NA	NA	NA	26	27	243	244	353	219	169	176	1	4	9	0.004	0.016	0.025
.	19.01.16-04.53.45-1-232256	181	26	26	8	0	6	573	23	23	0	0	NA	NA	NA	49	42	252	249	354	225	171	177	34	15	32	0.135	0.06	0.09
.	19.01.16-04.53.49-1-232257	143	8	8	0	0	0	578	7	7	0	0	NA	NA	NA	31	46	249	245	365	220	171	187	8	20	7	0.032	0.082	0.019
.	19.01.16-04.53.51-1-232258	95	6	6	1	0	1	557	5	5	0	0	NA	NA	NA	39	30	243	245	355	219	166	172	16	0	10	0.066	0	0.028
.	19.01.16-04.53.59-1-232259	32	1	1	0	0	0	0	0	0	0	0	NA	NA	NA	6	10	240	238	345	0	0	0	0	0	1	0	0	0.003
.	19.01.16-04.53.59-1-232260	144	13	13	3	0	1	561	11	11	0	0	NA	NA	NA	55	39	250	251	351	216	172	173	21	6	8	0.084	0.024	0.023
.	19.01.16-04.54.01-1-232261	243	40	40	6	0	6	605	36	36	0	0	NA	NA	NA	59	75	252	263	373	224	188	193	57	51	40	0.226	0.194	0.107
.	19.01.16-04.54.01-1-232262	147	7	7	2	0	2	576	5	5	0	0	NA	NA	NA	34	45	250	247	361	222	171	183	0	10	11	0	0.04	0.03
.	19.01.16-04.54.09-1-232263	120	9	9	1	0	1	563	8	8	0	0	NA	NA	NA	39	33	246	249	351	221	173	169	3	16	15	0.012	0.064	0.043
.	19.01.16-04.54.11-1-232270	64	2	2	0	0	0	304	1	1	0	0	NA	NA	NA	16	19	244	240	348	126	91	87	0	4	0	0	0.017	0
.	19.01.16-04.54.12-1-232272	229	47	47	14	0	8	614	43	43	0	0	NA	NA	NA	75	88	264	257	380	236	181	197	27	53	73	0.102	0.206	0.192
.	19.01.16-04.54.19-1-232295	89	9	9	1	0	1	562	7	7	0	0	NA	NA	NA	27	35	246	251	351	218	170	174	28	2	6	0.114	0.008	0.017
.	19.01.16-04.54.21-1-232300	33	1	1	0	0	0	0	0	0	0	0	NA	NA	NA	11	10	240	238	345	0	0	0	0	0	0	0	0	0
.	19.01.16-04.54.22-1-232301	144	15	15	2	0	2	582	13	13	0	0	NA	NA	NA	48	54	247	258	362	219	180	183	39	16	13	0.158	0.062	0.036
.	19.01.16-04.54.23-1-232302	93	8	8	2	0	2	547	6	6	0	0	NA	NA	NA	26	18	242	239	350	208	168	171	20	0	10	0.083	0	0.029
.	19.01.16-04.54.27-1-232305	65	4	4	2	0	1	553	2	2	0	0	NA	NA	NA	29	31	245	241	358	216	160	177	0	5	9	0	0.021	0.025
.	19.01.16-04.54.30-1-232308	231	21	21	7	0	5	582	17	17	0	0	NA	NA	NA	54	55	254	251	363	225	173	184	48	21	7	0.189	0.084	0.019
.	19.01.16-04.54.41-1-232312	321	44	44	8	0	4	615	41	41	0	0	NA	NA	NA	109	90	259	270	374	232	191	192	58	63	29	0.224	0.233	0.078
.	19.01.16-04.54.43-1-232313	66	3	3	1	0	0	558	2	2	0	0	NA	NA	NA	23	24	243	242	352	217	167	174	2	3	4	0.008	0.012	0.011
.	19.01.16-04.54.44-1-232314	125	10	10	1	0	0	568	8	8	0	0	NA	NA	NA	40	33	244	245	357	220	170	178	4	10	39	0.016	0.041	0.109
.	19.01.16-04.54.45-1-232315	206	32	32	14	0	7	589	29	29	0	0	NA	NA	NA	57	62	254	256	365	226	176	187	31	54	36	0.122	0.211	0.099
.	19.01.16-04.54.57-1-232316	93	3	3	1	0	1	551	2	2	0	0	NA	NA	NA	27	19	244	239	349	216	164	171	0	0	10	0	0	0.029
.	19.01.16-04.54.58-1-232317	230	20	20	5	0	2	589	19	19	0	0	NA	NA	NA	56	62	257	255	363	228	176	185	3	21	36	0.012	0.082	0.099
.	19.01.16-04.54.58-1-232322	122	7	7	1	0	1	572	6	6	0	0	NA	NA	NA	32	45	250	246	362	227	165	180	0	2	16	0	0.008	0.044
.	19.01.16-04.55.06-1-232323	122	8	8	0	0	0	565	7	7	0	0	NA	NA	NA	39	35	247	246	355	220	167	178	6	5	5	0.024	0.02	0.014
.	19.01.16-04.55.10-1-232324	117	15	15	7	0	5	562	12	12	0	0	NA	NA	NA	40	37	246	246	358	218	169	175	3	25	6	0.012	0.102	0.017
.	19.01.16-04.55.13-1-232328	179	20	20	4	0	2	587	18	18	0	0	NA	NA	NA	43	50	250	244	369	225	170	192	35	8	13	0.14	0.033	0.035
.	19.01.16-04.55.15-1-232332	147	8	8	2	0	1	571	7	7	0	0	NA	NA	NA	51	50	249	254	360	220	175	176	4	8	5	0.016	0.031	0.014
.	19.01.16-04.55.17-1-232334	84	12	12	5	0	5	556	8	8	0	0	NA	NA	NA	23	30	239	248	356	210	170	176	7	13	7	0.029	0.052	0.02
.	19.01.16-04.55.26-1-232356	85	3	3	1	0	1	546	2	2	0	0	NA	NA	NA	35	18	240	244	347	209	167	170	2	3	3	0.008	0.012	0.009
.	19.01.16-04.55.36-1-232363	205	29	29	11	0	9	592	23	23	0	0	NA	NA	NA	71	66	256	258	365	225	178	189	21	24	37	0.082	0.093	0.101
.	19.01.16-04.55.37-1-232366	65	2	2	1	0	1	500	1	1	0	0	NA	NA	NA	15	13	239	241	346	197	150	153	0	2	0	0	0.008	0
.	19.01.16-04.55.38-1-232367	116	14	14	6	0	4	560	13	13	0	0	NA	NA	NA	33	38	244	250	357	211	172	177	9	7	22	0.037	0.028	0.062
.	19.01.16-04.55.39-1-232368	230	22	22	4	0	3	603	21	21	0	0	NA	NA	NA	75	70	258	258	367	232	181	190	23	36	32	0.089	0.14	0.087
.	19.01.16-04.55.39-1-232369	89	7	7	3	0	2	549	6	6	0	0	NA	NA	NA	43	24	240	241	356	210	162	177	0	20	4	0	0.083	0.011
.	19.01.16-04.55.40-1-232370	151	10	10	2	0	2	593	9	9	0	0	NA	NA	NA	33	56	254	257	358	229	182	182	0	1	24	0	0.004	0.067
.	19.01.16-04.55.43-1-232371	119	8	8	4	0	3	565	7	7	0	0	NA	NA	NA	32	36	245	247	357	218	168	179	5	11	6	0.02	0.045	0.017
.	19.01.16-04.55.49-1-232372	237	25	25	6	0	4	596	23	23	0	0	NA	NA	NA	62	71	260	257	367	229	178	189	43	15	41	0.165	0.058	0.112
.	19.01.16-04.55.51-1-232373	120	5	5	0	0	0	566	4	4	0	0	NA	NA	NA	42	43	249	250	357	216	173	177	4	4	7	0.016	0.016	0.02
.	19.01.16-04.55.58-1-232374	92	4	4	2	0	2	558	3	3	0	0	NA	NA	NA	31	33	239	253	354	209	174	175	5	7	4	0.021	0.028	0.011
.	19.01.16-04.56.03-1-232375	32	1	1	0	0	0	0	0	0	0	0	NA	NA	NA	11	9	237	242	343	0	0	0	0	0	0	0	0	0
.	19.01.16-04.56.03-1-232376	231	20	20	3	0	3	581	16	16	0	0	NA	NA	NA	71	55	249	257	362	218	177	186	22	22	28	0.088	0.086	0.077
.	19.01.16-04.56.05-1-232377	148	8	8	2	0	2	568	7	7	0	0	NA	NA	NA	59	40	247	247	359	218	169	181	5	7	11	0.02	0.028	0.031
.	19.01.16-04.56.06-1-232378	119	8	8	2	0	2	566	5	5	0	0	NA	NA	NA	45	37	242	250	358	216	172	178	0	12	8	0	0.048	0.022
.	19.01.16-04.56.10-1-232379	148	11	11	4	0	3	571	8	8	0	0	NA	NA	NA	44	40	248	245	360	223	168	180	12	14	21	0.048	0.057	0.058
.	19.01.16-04.56.15-1-232390	126	11	11	4	0	3	562	9	9	0	0	NA	NA	NA	34	30	242	245	356	215	170	177	8	25	14	0.033	0.102	0.039
.	19.01.16-04.56.20-1-232413	209	25	25	2	0	1	587	21	21	0	0	NA	NA	NA	52	54	258	245	364	230	169	188	19	27	43	0.074	0.11	0.118
.	19.01.16-04.56.22-1-232415	60	2	2	0	0	0	100	1	1	0	0	NA	NA	NA	20	9	241	239	342	37	33	30	1	0	0	0.004	0	0
.	19.01.16-04.56.29-1-232420	115	5	5	2	0	1	565	4	4	0	0	NA	NA	NA	32	37	247	248	355	215	171	179	5	13	0	0.02	0.052	0
.	19.01.16-04.56.29-1-232421	36	1	1	0	0	0	0	0	0	0	0	NA	NA	NA	14	7	240	237	343	0	0	0	0	0	0	0	0	0
.	19.01.16-04.56.30-1-232422	150	15	15	4	0	3	567	12	12	0	0	NA	NA	NA	50	41	249	248	357	220	171	176	3	18	13	0.012	0.073	0.036
.	19.01.16-04.56.31-1-232423	93	3	3	2	0	2	563	2	2	0	0	NA	NA	NA	23	28	245	241	355	217	168	178	0	4	1	0	0.017	0.003
.	19.01.16-04.56.36-1-232427	141	16	16	2	0	2	573	14	14	0	0	NA	NA	NA	36	41	249	245	360	224	170	179	7	30	14	0.028	0.122	0.039
.	19.01.16-04.56.37-1-232428	125	16	16	4	0	3	560	14	14	0	0	NA	NA	NA	46	31	243	249	352	211	172	177	4	12	23	0.016	0.048	0.065
.	19.01.16-04.56.38-1-232429	181	9	9	1	0	1	592	8	8	0	0	NA	NA	NA	60	66	253	254	372	226	174	192	7	6	9	0.028	0.024	0.024
.	19.01.16-04.56.42-1-232430	56	2	2	1	0	1	0	1	1	0	0	NA	NA	NA	21	16	243	241	345	0	0	0	1	0	1	0.004	0	0.003
.	19.01.16-04.56.46-1-232431	93	4	4	0	0	0	558	2	2	0	0	NA	NA	NA	33	24	243	240	354	216	166	176	6	4	6	0.025	0.017	0.017
.	19.01.16-04.56.46-1-232432	93	8	8	3	0	3	566	6	6	0	0	NA	NA	NA	28	39	244	251	357	215	171	180	0	4	15	0	0.016	0.042
.	19.01.16-04.56.46-1-232433	31	1	1	0	0	0	0	0	0	0	0	NA	NA	NA	13	7	240	237	343	0	0	0	0	0	0	0	0	0
.	19.01.16-04.56.48-1-232434	95	8	8	3	0	2	569	6	6	0	0	NA	NA	NA	34	40	249	249	355	220	172	177	15	10	3	0.06	0.04	0.008
.	19.01.16-04.57.00-1-232441	153	17	17	3	0	1	576	15	15	0	0	NA	NA	NA	66	56	249	258	362	222	175	179	10	10	20	0.04	0.039	0.055
.	19.01.16-04.57.01-1-232442	62	3	3	0	0	0	554	2	2	0	0	NA	NA	NA	25	24	245	242	350	219	164	171	4	0	9	0.016	0	0.026
.	19.01.16-04.57.02-1-232443	30	1	1	1	0	1	0	0	0	0	0	NA	NA	NA	5	7	237	239	344	0	0	0	2	0	0	0.008	0	0
.	19.01.16-04.57.03-1-232444	200	15	15	8	0	7	592	12	12	0	0	NA	NA	NA	63	65	252	253	373	224	174	194	13	18	26	0.052	0.071	0.07
.	19.01.16-04.57.04-1-232445	92	3	3	0	0	0	551	1	1	0	0	NA	NA	NA	25	18	241	240	350	210	164	177	6	0	1	0.025	0	0.003
.	19.01.16-04.57.05-1-232446	61	3	3	1	0	1	546	2	2	0	0	NA	NA	NA	29	17	237	242	351	210	165	171	0	0	7	0	0	0.02
.	19.01.16-04.57.05-1-232447	113	6	6	1	0	1	561	5	5	0	0	NA	NA	NA	41	33	243	246	357	213	170	178	8	0	13	0.033	0	0.036
.	19.01.16-04.57.07-1-232448	115	4	4	1	0	1	560	3	3	0	0	NA	NA	NA	32	31	241	248	355	211	169	180	3	9	2	0.012	0.036	0.006
.	19.01.16-04.57.07-1-232449	328	51	51	11	0	9	611	49	49	0	0	NA	NA	NA	109	82	260	258	377	232	181	198	33	53	71	0.127	0.205	0.188
.	19.01.16-04.57.16-1-232457	114	6	6	1	0	1	557	3	3	0	0	NA	NA	NA	35	22	244	244	347	218	166	173	12	0	2	0.049	0	0.006
.	19.01.16-04.57.19-1-232476	70	5	5	1	0	1	560	4	4	0	0	NA	NA	NA	27	31	249	243	352	220	167	173	7	2	4	0.028	0.008	0.011
.	19.01.16-04.57.19-1-232477	152	22	22	1	0	0	572	18	18	0	0	NA	NA	NA	52	54	248	261	358	217	177	178	25	18	17	0.101	0.069	0.047
.	19.01.16-04.57.24-1-232480	63	3	3	1	0	1	545	1	1	0	0	NA	NA	NA	26	19	241	241	350	210	164	171	5	0	0	0.021	0	0
[truncated: 1 more rows]
