# Supplementary material for: Modelling targeted rabies vaccination strategies for a domestic dog population with heterogeneous roaming patterns
Source: PLoS Negl Trop Dis. 2019 Jul 8;13(7):e0007582. doi: 10.1371/journal.pntd.0007582 (PMC6638970; doi:10.1371/journal.pntd.0007582)
Supplement: S1 Zip file folder — The files contain a summary for each simulation for its respective scenario. The files are named first with the population structure (FP, ED, RD, SD) and then the specific vaccination strategy used for that scenario. (ZIP) [file pntd.0007582.s002.zip › Supp_Files/FP_E0.9_R0.7_S0.7_all_measuresReport.txt]

scenario	iteration	duration	tot_deaths	rabid_dogs	moved	mov_DK	movInfect	n_vacc	n_cull	detDogs_cull	contDogs_cull	reactCull	preemptVaccCov_dogLevel	reactVaccCov_dogLevel	mean_Rt	non_rabid_dead	born	nb_in_exp_cat	nb_in_roam_cat	nb_stayhome	nb_exp_vacc	nb_roam_vacc	nb_stayhome_vacc	nb_contacting_explorer	nb_contacting_roamer	nb_contacting_stayhome	contact_per_explorer	contact_per_roamer	contact_per_stayhome
.	19.01.16-03.34.47-1-136729	177	16	16	4	0	3	671	14	14	0	0	NA	NA	NA	52	78	255	256	380	227	178	266	13	29	31	0.051	0.113	0.082
.	19.01.16-03.34.47-1-136730	66	3	3	1	0	1	617	2	2	0	0	NA	NA	NA	22	18	243	242	346	217	166	234	0	9	4	0	0.037	0.012
.	19.01.16-03.34.47-1-136731	174	19	19	4	0	4	657	16	16	0	0	NA	NA	NA	50	63	255	256	365	227	176	254	21	22	14	0.082	0.086	0.038
.	19.01.16-03.34.47-1-136732	149	23	23	6	0	4	638	21	21	0	0	NA	NA	NA	45	40	251	244	358	225	168	245	25	54	14	0.1	0.221	0.039
.	19.01.16-03.34.47-1-136733	127	9	9	1	0	1	630	8	8	0	0	NA	NA	NA	33	35	247	247	354	216	170	244	8	5	9	0.032	0.02	0.025
.	19.01.16-03.34.47-1-136734	62	2	2	0	0	0	618	1	1	0	0	NA	NA	NA	28	26	244	244	351	211	167	240	0	3	2	0	0.012	0.006
.	19.01.16-03.34.47-1-136735	58	3	3	2	0	2	0	2	2	0	0	NA	NA	NA	17	12	237	240	348	0	0	0	3	2	1	0.013	0.008	0.003
.	19.01.16-03.34.47-1-136736	151	26	26	8	0	5	649	23	23	0	0	NA	NA	NA	48	59	250	254	368	222	173	254	20	38	37	0.08	0.15	0.101
.	19.01.16-03.35.01-1-136764	84	9	9	4	0	4	625	6	6	0	0	NA	NA	NA	33	32	247	244	354	216	170	239	6	13	2	0.024	0.053	0.006
.	19.01.16-03.35.02-1-136765	147	13	13	3	0	1	650	11	11	0	0	NA	NA	NA	45	50	245	251	367	218	174	258	0	24	12	0	0.096	0.033
.	19.01.16-03.35.12-1-136770	118	10	10	2	0	2	644	9	9	0	0	NA	NA	NA	40	43	255	246	355	228	169	247	11	13	19	0.043	0.053	0.054
.	19.01.16-03.35.18-1-136778	143	9	9	1	0	1	648	8	8	0	0	NA	NA	NA	46	52	251	251	363	224	174	250	10	10	14	0.04	0.04	0.039
.	19.01.16-03.35.21-1-136783	114	22	22	4	0	4	620	21	21	0	0	NA	NA	NA	37	29	244	245	353	218	163	239	17	34	6	0.07	0.139	0.017
.	19.01.16-03.35.27-1-136784	84	4	4	0	0	0	619	3	3	0	0	NA	NA	NA	27	25	244	241	353	216	162	241	0	0	7	0	0	0.02
.	19.01.16-03.35.29-1-136785	96	7	7	1	0	1	633	3	3	0	0	NA	NA	NA	24	40	246	250	357	214	170	249	8	20	3	0.033	0.08	0.008
.	19.01.16-03.35.30-1-136787	58	3	3	0	0	0	626	2	2	0	0	NA	NA	NA	18	26	245	244	350	219	166	241	1	5	0	0.004	0.02	0
.	19.01.16-03.35.39-1-136788	89	3	3	0	0	0	631	2	2	0	0	NA	NA	NA	38	32	245	243	357	217	168	246	7	0	2	0.029	0	0.006
.	19.01.16-03.35.39-1-136789	153	6	6	2	0	1	658	4	4	0	0	NA	NA	NA	45	56	253	251	365	224	179	255	0	15	8	0	0.06	0.022
.	19.01.16-03.35.42-1-136790	117	10	10	3	0	2	642	8	8	0	0	NA	NA	NA	47	45	254	243	361	230	167	245	10	11	19	0.039	0.045	0.053
.	19.01.16-03.35.43-1-136791	61	3	3	0	0	0	618	1	1	0	0	NA	NA	NA	21	25	242	244	352	210	166	242	3	1	0	0.012	0.004	0
.	19.01.16-03.35.44-1-136792	63	3	3	0	0	0	200	2	2	0	0	NA	NA	NA	18	21	242	240	352	65	52	83	0	3	2	0	0.012	0.006
.	19.01.16-03.35.46-1-136793	33	1	1	0	0	0	0	0	0	0	0	NA	NA	NA	8	6	237	238	344	0	0	0	0	3	0	0	0.013	0
.	19.01.16-03.35.50-1-136794	93	4	4	0	0	0	628	3	3	0	0	NA	NA	NA	33	37	245	249	356	214	169	245	3	5	5	0.012	0.02	0.014
.	19.01.16-03.35.50-1-136796	126	30	30	6	0	4	623	29	29	0	0	NA	NA	NA	37	31	242	247	355	211	170	242	50	32	21	0.207	0.13	0.059
.	19.01.16-03.35.54-1-136817	85	4	4	1	0	0	625	3	3	0	0	NA	NA	NA	24	24	242	239	356	216	164	245	3	10	1	0.012	0.042	0.003
.	19.01.16-03.35.55-1-136819	68	4	4	0	0	0	622	2	2	0	0	NA	NA	NA	29	30	243	250	350	209	171	242	7	1	1	0.029	0.004	0.003
.	19.01.16-03.36.00-1-136824	31	1	1	0	0	0	0	0	0	0	0	NA	NA	NA	10	11	238	239	347	0	0	0	0	0	2	0	0	0.006
.	19.01.16-03.36.02-1-136827	34	1	1	0	0	0	0	0	0	0	0	NA	NA	NA	10	8	238	238	345	0	0	0	3	0	0	0.013	0	0
.	19.01.16-03.36.03-1-136828	181	25	25	5	0	4	650	23	23	0	0	NA	NA	NA	45	56	251	254	364	222	175	253	25	24	37	0.1	0.094	0.102
.	19.01.16-03.36.04-1-136829	87	4	4	0	0	0	621	3	3	0	0	NA	NA	NA	22	24	242	244	351	218	168	235	3	9	0	0.012	0.037	0
.	19.01.16-03.36.05-1-136830	92	11	11	2	0	1	629	10	10	0	0	NA	NA	NA	19	29	244	241	357	217	166	246	11	7	12	0.045	0.029	0.034
.	19.01.16-03.36.06-1-136832	94	6	6	3	0	2	629	4	4	0	0	NA	NA	NA	31	34	242	249	356	213	170	246	0	6	9	0	0.024	0.025
.	19.01.16-03.36.10-1-136836	203	13	13	4	0	3	651	11	11	0	0	NA	NA	NA	66	60	247	256	370	217	178	256	28	24	16	0.113	0.094	0.043
.	19.01.16-03.36.12-1-136837	35	1	1	0	0	0	0	0	0	0	0	NA	NA	NA	14	9	238	239	345	0	0	0	0	0	0	0	0	0
.	19.01.16-03.36.13-1-136838	90	4	4	0	0	0	623	3	3	0	0	NA	NA	NA	29	28	244	243	354	212	167	244	4	0	2	0.016	0	0.006
.	19.01.16-03.36.14-1-136842	67	6	6	4	0	3	629	4	4	0	0	NA	NA	NA	21	31	246	245	353	219	167	243	13	4	5	0.053	0.016	0.014
.	19.01.16-03.36.24-1-136843	31	1	1	0	0	0	0	0	0	0	0	NA	NA	NA	5	7	238	239	343	0	0	0	3	0	0	0.013	0	0
.	19.01.16-03.36.25-1-136844	100	13	13	3	0	2	633	10	10	0	0	NA	NA	NA	27	31	247	246	351	222	171	240	12	10	21	0.049	0.041	0.06
.	19.01.16-03.36.26-1-136845	93	6	6	1	0	1	635	5	5	0	0	NA	NA	NA	26	40	245	247	361	218	168	249	13	0	14	0.053	0	0.039
.	19.01.16-03.36.27-1-136846	181	13	13	3	0	2	651	12	12	0	0	NA	NA	NA	45	55	251	247	370	222	172	257	24	20	4	0.096	0.081	0.011
.	19.01.16-03.36.28-1-136847	91	4	4	3	0	3	630	3	3	0	0	NA	NA	NA	25	34	247	246	354	221	168	241	6	4	4	0.024	0.016	0.011
.	19.01.16-03.36.34-1-136848	84	5	5	2	0	2	619	4	4	0	0	NA	NA	NA	18	21	242	244	348	214	168	237	0	8	6	0	0.033	0.017
.	19.01.16-03.36.39-1-136851	92	7	7	1	0	1	626	5	5	0	0	NA	NA	NA	34	31	247	244	353	216	168	242	12	8	1	0.049	0.033	0.003
.	19.01.16-03.36.44-1-136852	151	11	11	4	0	2	647	9	9	0	0	NA	NA	NA	48	50	253	242	368	223	167	257	13	22	21	0.051	0.091	0.057
.	19.01.16-03.36.45-1-136853	60	4	4	1	0	0	625	3	3	0	0	NA	NA	NA	27	28	242	246	353	212	171	242	4	11	3	0.017	0.045	0.008
.	19.01.16-03.36.46-1-136855	34	1	1	0	0	0	0	0	0	0	0	NA	NA	NA	8	7	238	237	345	0	0	0	4	0	0	0.017	0	0
.	19.01.16-03.36.48-1-136856	63	4	4	0	0	0	616	3	3	0	0	NA	NA	NA	35	28	250	241	350	216	164	236	1	0	8	0.004	0	0.023
.	19.01.16-03.36.50-1-136857	92	9	9	4	0	4	622	8	8	0	0	NA	NA	NA	36	33	244	246	356	212	169	241	3	12	7	0.012	0.049	0.02
.	19.01.16-03.36.50-1-136874	36	1	1	0	0	0	0	0	0	0	0	NA	NA	NA	13	13	241	238	347	0	0	0	0	0	3	0	0	0.009
.	19.01.16-03.36.53-1-136878	150	11	11	4	0	2	659	10	10	0	0	NA	NA	NA	52	55	254	248	366	228	171	260	6	9	26	0.024	0.036	0.071
.	19.01.16-03.36.53-1-136879	183	10	10	1	0	1	636	7	7	0	0	NA	NA	NA	72	48	250	253	358	217	174	245	9	11	10	0.036	0.043	0.028
.	19.01.16-03.36.54-1-136880	63	2	2	1	0	1	398	1	1	0	0	NA	NA	NA	16	22	242	244	349	139	115	144	2	0	2	0.008	0	0.006
.	19.01.16-03.36.58-1-136886	94	6	6	1	0	0	637	4	4	0	0	NA	NA	NA	32	42	248	248	359	218	172	247	9	3	7	0.036	0.012	0.019
.	19.01.16-03.37.04-1-136890	33	1	1	1	0	1	0	0	0	0	0	NA	NA	NA	13	7	239	236	345	0	0	0	0	0	2	0	0	0.006
.	19.01.16-03.37.06-1-136892	92	3	3	1	0	1	619	2	2	0	0	NA	NA	NA	32	28	243	245	353	213	165	241	2	4	2	0.008	0.016	0.006
.	19.01.16-03.37.06-1-136893	155	10	10	3	0	3	635	6	6	0	0	NA	NA	NA	41	39	248	246	358	222	170	243	0	4	19	0	0.016	0.053
.	19.01.16-03.37.07-1-136894	65	2	2	2	0	1	623	1	1	0	0	NA	NA	NA	26	28	246	241	354	215	166	242	0	0	7	0	0	0.02
.	19.01.16-03.37.13-1-136903	88	7	7	0	0	0	639	6	6	0	0	NA	NA	NA	25	42	249	250	356	220	174	245	18	1	1	0.072	0.004	0.003
.	19.01.16-03.37.16-1-136907	149	7	7	3	0	2	643	6	6	0	0	NA	NA	NA	48	51	247	250	367	219	172	252	7	13	15	0.028	0.052	0.041
.	19.01.16-03.37.16-1-136908	31	1	1	0	0	0	0	0	0	0	0	NA	NA	NA	8	10	238	240	345	0	0	0	0	0	1	0	0	0.003
.	19.01.16-03.37.19-1-136909	88	5	5	2	0	2	632	4	4	0	0	NA	NA	NA	33	35	248	243	357	221	166	245	0	1	9	0	0.004	0.025
.	19.01.16-03.37.20-1-136914	91	4	4	2	0	2	639	3	3	0	0	NA	NA	NA	21	36	248	248	353	220	174	245	0	10	10	0	0.04	0.028
.	19.01.16-03.37.24-1-136915	92	7	7	2	0	1	621	6	6	0	0	NA	NA	NA	29	22	243	242	350	216	165	240	2	11	4	0.008	0.045	0.011
.	19.01.16-03.37.24-1-136916	62	2	2	2	0	2	618	1	1	0	0	NA	NA	NA	20	19	241	244	347	214	165	239	0	0	7	0	0	0.02
.	19.01.16-03.37.24-1-136917	212	12	12	6	0	4	662	11	11	0	0	NA	NA	NA	61	63	255	257	364	223	182	257	12	25	9	0.047	0.097	0.025
.	19.01.16-03.37.31-1-136918	238	22	22	6	0	5	662	21	21	0	0	NA	NA	NA	75	67	253	261	366	223	183	256	27	16	47	0.107	0.061	0.128
.	19.01.16-03.37.33-1-136919	127	13	13	5	0	4	643	10	10	0	0	NA	NA	NA	36	51	248	246	370	217	170	256	17	18	23	0.069	0.073	0.062
.	19.01.16-03.37.37-1-136920	95	12	12	4	0	3	628	11	11	0	0	NA	NA	NA	30	27	246	243	351	219	169	240	7	7	21	0.028	0.029	0.06
.	19.01.16-03.37.38-1-136921	177	22	22	3	0	1	655	19	19	0	0	NA	NA	NA	48	59	256	254	362	228	175	252	46	20	35	0.18	0.079	0.097
.	19.01.16-03.37.41-1-136922	93	4	4	3	0	2	634	3	3	0	0	NA	NA	NA	26	32	245	243	357	219	168	247	3	7	0	0.012	0.029	0
.	19.01.16-03.37.42-1-136923	59	3	3	1	0	1	626	2	2	0	0	NA	NA	NA	25	30	246	243	354	220	168	238	14	0	0	0.057	0	0
.	19.01.16-03.37.44-1-136924	198	11	11	2	0	2	666	10	10	0	0	NA	NA	NA	63	67	255	251	374	230	175	261	2	14	6	0.008	0.056	0.016
.	19.01.16-03.37.55-1-136945	151	11	11	3	0	3	636	10	10	0	0	NA	NA	NA	51	41	248	246	360	220	168	248	16	11	3	0.065	0.045	0.008
.	19.01.16-03.37.57-1-136949	120	13	13	2	0	2	623	12	12	0	0	NA	NA	NA	35	26	243	240	356	215	163	245	34	16	3	0.14	0.067	0.008
.	19.01.16-03.37.57-1-136950	65	4	4	3	0	3	616	3	3	0	0	NA	NA	NA	24	18	242	241	348	215	165	236	3	6	1	0.012	0.025	0.003
.	19.01.16-03.38.00-1-136954	88	4	4	1	0	1	625	2	2	0	0	NA	NA	NA	36	32	242	244	359	213	167	245	0	10	0	0	0.041	0
.	19.01.16-03.38.02-1-136957	121	10	10	2	0	2	635	9	9	0	0	NA	NA	NA	25	32	240	246	359	214	171	250	3	17	3	0.012	0.069	0.008
.	19.01.16-03.38.09-1-136962	110	4	4	3	0	3	617	3	3	0	0	NA	NA	NA	42	25	239	241	358	213	164	240	0	5	6	0	0.021	0.017
.	19.01.16-03.38.12-1-136963	36	1	1	1	0	1	0	0	0	0	0	NA	NA	NA	7	9	239	237	346	0	0	0	0	0	1	0	0	0.003
.	19.01.16-03.38.13-1-136964	36	1	1	1	0	1	0	0	0	0	0	NA	NA	NA	10	6	237	237	345	0	0	0	0	0	0	0	0	0
.	19.01.16-03.38.15-1-136968	64	3	3	2	0	2	610	2	2	0	0	NA	NA	NA	34	21	243	244	347	212	166	232	0	0	10	0	0	0.029
.	19.01.16-03.38.16-1-136969	65	4	4	0	0	0	620	3	3	0	0	NA	NA	NA	24	21	242	244	348	214	169	237	0	4	6	0	0.016	0.017
.	19.01.16-03.38.18-1-136970	35	1	1	0	0	0	0	0	0	0	0	NA	NA	NA	12	4	238	237	342	0	0	0	0	2	0	0	0.008	0
.	19.01.16-03.38.19-1-136971	80	7	7	3	0	3	624	6	6	0	0	NA	NA	NA	29	30	245	246	352	213	170	241	15	4	2	0.061	0.016	0.006
.	19.01.16-03.38.20-1-136972	183	13	13	4	0	3	646	11	11	0	0	NA	NA	NA	58	53	248	250	368	217	176	253	30	4	11	0.121	0.016	0.03
.	19.01.16-03.38.21-1-136973	63	4	4	0	0	0	618	3	3	0	0	NA	NA	NA	28	22	241	246	348	213	170	235	3	4	6	0.012	0.016	0.017
.	19.01.16-03.38.24-1-136975	170	11	11	1	0	0	649	10	10	0	0	NA	NA	NA	42	53	246	252	368	217	175	257	12	7	13	0.049	0.028	0.035
.	19.01.16-03.38.24-1-136976	58	2	2	0	0	0	619	1	1	0	0	NA	NA	NA	21	22	245	240	350	217	164	238	0	5	0	0	0.021	0
.	19.01.16-03.38.25-1-136977	89	7	7	2	0	2	627	6	6	0	0	NA	NA	NA	35	31	243	246	355	213	170	244	0	31	7	0	0.126	0.02
.	19.01.16-03.38.30-1-136978	121	4	4	3	0	3	633	2	2	0	0	NA	NA	NA	44	38	248	245	358	219	167	247	0	15	0	0	0.061	0
.	19.01.16-03.38.31-1-136979	96	4	4	1	0	1	623	1	1	0	0	NA	NA	NA	35	28	243	245	353	215	168	240	4	4	3	0.016	0.016	0.008
.	19.01.16-03.38.37-1-136980	63	3	3	1	0	1	624	2	2	0	0	NA	NA	NA	28	27	241	245	354	212	168	244	5	3	2	0.021	0.012	0.006
.	19.01.16-03.38.38-1-136981	202	33	33	11	0	9	665	28	28	0	0	NA	NA	NA	61	67	248	266	366	221	189	255	56	59	33	0.226	0.222	0.09
.	19.01.16-03.38.39-1-136982	87	6	6	1	0	1	619	5	5	0	0	NA	NA	NA	25	20	243	243	347	215	167	237	9	1	8	0.037	0.004	0.023
.	19.01.16-03.38.46-1-136983	65	4	4	1	0	0	626	3	3	0	0	NA	NA	NA	17	23	243	241	352	219	163	244	3	5	6	0.012	0.021	0.017
.	19.01.16-03.38.47-1-136984	97	3	3	1	0	1	631	2	2	0	0	NA	NA	NA	37	36	249	242	358	219	166	246	4	7	1	0.016	0.029	0.003
.	19.01.16-03.38.48-1-136985	92	3	3	2	0	0	638	2	2	0	0	NA	NA	NA	22	32	245	246	354	220	172	246	0	4	9	0	0.016	0.025
.	19.01.16-03.38.48-1-136986	31	1	1	0	0	0	0	0	0	0	0	NA	NA	NA	9	5	238	239	341	0	0	0	0	0	0	0	0	0
.	19.01.16-03.38.50-1-136988	35	1	1	0	0	0	0	0	0	0	0	NA	NA	NA	9	9	242	237	343	0	0	0	0	2	0	0	0.008	0
.	19.01.16-03.38.50-1-136996	92	11	11	2	0	2	629	10	10	0	0	NA	NA	NA	23	31	247	245	352	220	170	239	17	23	8	0.069	0.094	0.023
.	19.01.16-03.38.50-1-137006	93	4	4	1	0	1	626	2	2	0	0	NA	NA	NA	25	27	240	245	355	213	170	243	0	3	12	0	0.012	0.034
.	19.01.16-03.38.53-1-137009	186	17	17	5	0	2	652	15	15	0	0	NA	NA	NA	59	52	251	251	363	227	173	252	17	28	15	0.068	0.112	0.041
.	19.01.16-03.38.57-1-137013	92	8	8	1	0	1	632	7	7	0	0	NA	NA	NA	26	35	248	241	359	220	166	246	12	9	3	0.048	0.037	0.008
.	19.01.16-03.39.03-1-137019	59	2	2	0	0	0	301	1	1	0	0	NA	NA	NA	22	17	239	239	352	101	76	124	3	0	0	0.013	0	0
.	19.01.16-03.39.03-1-137020	35	1	1	0	0	0	0	0	0	0	0	NA	NA	NA	11	7	238	239	343	0	0	0	0	1	0	0	0.004	0
.	19.01.16-03.39.04-1-137021	60	4	4	2	0	2	626	3	3	0	0	NA	NA	NA	24	24	246	247	344	216	171	239	0	2	11	0	0.008	0.032
.	19.01.16-03.39.06-1-137023	121	10	10	4	0	4	642	7	7	0	0	NA	NA	NA	47	46	245	247	367	218	169	255	4	23	18	0.016	0.093	0.049
.	19.01.16-03.39.08-1-137026	128	6	6	2	0	2	626	5	5	0	0	NA	NA	NA	47	37	249	245	356	216	166	244	8	6	1	0.032	0.024	0.003
.	19.01.16-03.39.14-1-137031	64	3	3	1	0	1	629	2	2	0	0	NA	NA	NA	23	32	246	244	355	215	170	244	2	2	0	0.008	0.008	0
.	19.01.16-03.39.17-1-137037	144	6	6	2	0	2	654	5	5	0	0	NA	NA	NA	37	54	256	252	359	229	173	252	3	6	11	0.012	0.024	0.031
.	19.01.16-03.39.17-1-137038	93	3	3	1	0	1	628	2	2	0	0	NA	NA	NA	37	34	247	244	356	218	165	245	0	5	6	0	0.02	0.017
.	19.01.16-03.39.20-1-137039	61	5	5	0	0	0	615	3	3	0	0	NA	NA	NA	34	25	241	245	352	211	163	241	0	0	14	0	0	0.04
.	19.01.16-03.39.26-1-137044	62	2	2	0	0	0	352	0	0	0	0	NA	NA	NA	26	14	239	241	347	121	97	134	1	2	0	0.004	0.008	0
.	19.01.16-03.39.27-1-137045	84	7	7	4	0	4	628	6	6	0	0	NA	NA	NA	11	22	239	244	352	213	169	246	8	4	6	0.033	0.016	0.017
.	19.01.16-03.39.30-1-137046	95	11	11	4	0	2	635	10	10	0	0	NA	NA	NA	29	37	248	246	356	219	171	245	34	9	7	0.137	0.037	0.02
.	19.01.16-03.39.30-1-137047	91	4	4	0	0	0	624	3	3	0	0	NA	NA	NA	38	28	241	248	352	214	165	245	3	6	6	0.012	0.024	0.017
.	19.01.16-03.39.30-1-137048	91	3	3	2	0	2	630	2	2	0	0	NA	NA	NA	32	28	249	242	350	221	166	243	0	19	0	0	0.079	0
.	19.01.16-03.39.32-1-137049	113	6	6	1	0	1	630	5	5	0	0	NA	NA	NA	44	46	247	252	360	214	171	245	7	7	1	0.028	0.028	0.003
.	19.01.16-03.39.38-1-137050	263	17	17	2	0	2	672	16	16	0	0	NA	NA	NA	77	75	262	253	373	232	180	260	19	11	36	0.073	0.043	0.097
.	19.01.16-03.39.38-1-137051	61	2	2	0	0	0	616	1	1	0	0	NA	NA	NA	22	21	241	244	349	211	166	239	8	2	0	0.033	0.008	0
.	19.01.16-03.39.40-1-137053	116	4	4	0	0	0	625	3	3	0	0	NA	NA	NA	34	28	244	241	356	217	163	245	0	6	8	0	0.025	0.022
.	19.01.16-03.39.46-1-137054	146	5	5	1	0	1	647	4	4	0	0	NA	NA	NA	39	48	251	249	361	220	174	253	4	1	9	0.016	0.004	0.025
.	19.01.16-03.39.47-1-137055	237	22	22	6	0	3	671	20	20	0	0	NA	NA	NA	70	68	260	256	365	233	181	257	31	27	19	0.119	0.105	0.052
.	19.01.16-03.39.47-1-137056	62	2	2	1	0	1	627	1	1	0	0	NA	NA	NA	18	25	240	245	353	213	170	244	3	4	0	0.012	0.016	0
.	19.01.16-03.39.52-1-137075	64	2	2	0	0	0	628	1	1	0	0	NA	NA	NA	25	27	247	242	351	218	166	244	0	8	0	0	0.033	0
.	19.01.16-03.39.54-1-137078	63	2	2	1	0	1	250	1	1	0	0	NA	NA	NA	21	23	243	246	347	86	66	98	4	0	0	0.016	0	0
.	19.01.16-03.39.57-1-137081	150	21	21	4	0	3	646	18	18	0	0	NA	NA	NA	42	49	252	249	361	226	172	248	10	16	16	0.04	0.064	0.044
.	19.01.16-03.40.02-1-137087	123	9	9	2	0	1	636	7	7	0	0	NA	NA	NA	34	38	246	249	356	219	171	246	2	10	4	0.008	0.04	0.011
.	19.01.16-03.40.04-1-137092	143	14	14	4	0	4	643	13	13	0	0	NA	NA	NA	32	48	250	252	359	222	173	248	18	15	2	0.072	0.06	0.006
.	19.01.16-03.40.06-1-137093	83	7	7	0	0	0	635	6	6	0	0	NA	NA	NA	30	37	250	244	356	221	166	248	0	10	9	0	0.041	0.025
.	19.01.16-03.40.06-1-137095	91	7	7	2	0	1	633	6	6	0	0	NA	NA	NA	38	46	246	250	363	214	171	248	3	1	15	0.012	0.004	0.041
.	19.01.16-03.40.08-1-137097	146	18	18	3	0	3	641	14	14	0	0	NA	NA	NA	50	55	253	255	360	220	173	248	17	30	24	0.067	0.118	0.067
.	19.01.16-03.40.13-1-137100	138	17	17	5	0	3	646	12	12	0	0	NA	NA	NA	49	47	253	249	358	225	170	251	15	31	18	0.059	0.124	0.05
.	19.01.16-03.40.21-1-137104	112	7	7	3	0	3	625	5	5	0	0	NA	NA	NA	41	38	243	245	363	210	166	249	1	0	12	0.004	0	0.033
.	19.01.16-03.40.24-1-137105	60	4	4	3	0	3	611	2	2	0	0	NA	NA	NA	27	18	238	245	348	209	165	237	0	8	8	0	0.033	0.023
.	19.01.16-03.40.24-1-137106	176	16	16	4	0	3	642	13	13	0	0	NA	NA	NA	57	46	250	249	360	224	172	246	15	21	37	0.06	0.084	0.103
.	19.01.16-03.40.30-1-137108	65	2	2	2	0	1	619	1	1	0	0	NA	NA	NA	27	22	241	243	351	213	166	240	5	0	3	0.021	0	0.009
.	19.01.16-03.40.33-1-137113	119	12	12	2	0	2	624	9	9	0	0	NA	NA	NA	34	26	242	245	352	215	169	240	9	9	18	0.037	0.037	0.051
.	19.01.16-03.40.34-1-137114	117	5	5	0	0	0	621	4	4	0	0	NA	NA	NA	38	28	244	242	355	214	166	241	9	19	5	0.037	0.079	0.014
.	19.01.16-03.40.39-1-137119	148	32	32	11	0	7	650	29	29	0	0	NA	NA	NA	43	53	254	249	363	224	175	251	54	36	32	0.213	0.145	0.088
.	19.01.16-03.40.42-1-137120	63	2	2	0	0	0	352	1	1	0	0	NA	NA	NA	20	23	242	245	349	134	92	126	0	4	0	0	0.016	0
.	19.01.16-03.40.42-1-137121	62	3	3	1	0	1	607	2	2	0	0	NA	NA	NA	27	12	239	238	348	207	162	238	3	0	2	0.013	0	0.006
.	19.01.16-03.40.45-1-137122	126	8	8	2	0	2	630	7	7	0	0	NA	NA	NA	37	35	246	244	358	216	168	246	8	7	5	0.033	0.029	0.014
.	19.01.16-03.40.46-1-137123	174	18	18	4	0	3	640	17	17	0	0	NA	NA	NA	58	47	247	253	360	220	174	246	47	25	23	0.19	0.099	0.064
.	19.01.16-03.40.53-1-137143	57	2	2	0	0	0	608	1	1	0	0	NA	NA	NA	29	16	238	244	347	206	166	236	1	0	5	0.004	0	0.014
.	19.01.16-03.40.53-1-137144	89	3	3	0	0	0	619	2	2	0	0	NA	NA	NA	24	20	240	244	349	213	165	241	0	0	8	0	0	0.023
.	19.01.16-03.40.56-1-137149	86	6	6	2	0	1	612	5	5	0	0	NA	NA	NA	18	11	239	239	346	212	165	235	9	0	7	0.038	0	0.02
.	19.01.16-03.41.03-1-137155	31	1	1	0	0	0	0	0	0	0	0	NA	NA	NA	9	8	238	238	345	0	0	0	0	0	0	0	0	0
.	19.01.16-03.41.05-1-137156	176	10	10	2	0	2	647	9	9	0	0	NA	NA	NA	44	49	247	248	367	221	172	254	5	21	6	0.02	0.085	0.016
.	19.01.16-03.41.06-1-137158	98	10	10	1	0	1	624	9	9	0	0	NA	NA	NA	32	26	243	243	353	217	166	241	14	10	9	0.058	0.041	0.025
.	19.01.16-03.41.07-1-137159	174	22	22	8	0	6	640	21	21	0	0	NA	NA	NA	42	47	246	253	361	216	174	250	27	11	33	0.11	0.043	0.091
.	19.01.16-03.41.09-1-137163	145	13	13	3	0	2	643	12	12	0	0	NA	NA	NA	42	44	251	245	361	223	170	250	17	13	5	0.068	0.053	0.014
.	19.01.16-03.41.12-1-137164	92	4	4	1	0	1	622	3	3	0	0	NA	NA	NA	33	27	250	241	349	221	161	240	7	2	4	0.028	0.008	0.011
.	19.01.16-03.41.12-1-137165	33	1	1	0	0	0	0	0	0	0	0	NA	NA	NA	8	10	239	241	343	0	0	0	0	0	0	0	0	0
.	19.01.16-03.41.14-1-137169	67	4	4	3	0	3	624	3	3	0	0	NA	NA	NA	19	25	243	245	350	214	170	240	0	0	10	0	0	0.029
.	19.01.16-03.41.25-1-137178	91	5	5	2	0	2	633	3	3	0	0	NA	NA	NA	29	35	246	245	357	217	170	246	0	3	8	0	0.012	0.022
.	19.01.16-03.41.31-1-137179	115	12	12	2	0	2	630	10	10	0	0	NA	NA	NA	29	34	244	244	359	215	166	249	24	6	1	0.098	0.025	0.003
.	19.01.16-03.41.33-1-137180	130	8	8	3	0	2	638	6	6	0	0	NA	NA	NA	51	45	247	252	359	218	172	248	17	7	3	0.069	0.028	0.008
.	19.01.16-03.41.34-1-137181	206	25	25	8	0	7	653	23	23	0	0	NA	NA	NA	73	71	255	256	373	221	177	255	9	62	11	0.035	0.242	0.029
.	19.01.16-03.41.35-1-137182	97	7	7	0	0	0	637	6	6	0	0	NA	NA	NA	40	35	246	245	357	218	167	252	10	13	1	0.041	0.053	0.003
.	19.01.16-03.41.36-1-137183	94	5	5	3	0	2	621	3	3	0	0	NA	NA	NA	39	33	247	246	353	218	167	236	2	1	20	0.008	0.004	0.057
.	19.01.16-03.41.37-1-137184	202	15	15	1	0	1	665	12	12	0	0	NA	NA	NA	82	80	258	260	375	226	181	258	11	24	6	0.043	0.092	0.016
.	19.01.16-03.41.40-1-137185	60	2	2	0	0	0	0	1	1	0	0	NA	NA	NA	15	16	241	243	345	0	0	0	0	0	1	0	0	0.003
.	19.01.16-03.41.43-1-137186	61	2	2	0	0	0	618	1	1	0	0	NA	NA	NA	24	24	242	242	353	210	165	243	0	4	0	0	0.017	0
.	19.01.16-03.41.44-1-137187	119	11	11	3	0	2	631	9	9	0	0	NA	NA	NA	39	42	246	245	364	215	167	249	5	22	13	0.02	0.09	0.036
.	19.01.16-03.41.53-1-137207	87	4	4	1	0	1	632	3	3	0	0	NA	NA	NA	32	36	248	242	359	221	166	245	0	0	17	0	0	0.047
.	19.01.16-03.41.54-1-137210	31	1	1	0	0	0	0	0	0	0	0	NA	NA	NA	13	13	239	240	347	0	0	0	0	0	0	0	0	0
.	19.01.16-03.41.55-1-137212	120	8	8	6	0	3	635	6	6	0	0	NA	NA	NA	36	35	246	246	356	218	170	247	18	15	0	0.073	0.061	0
.	19.01.16-03.41.56-1-137214	34	1	1	1	0	1	0	0	0	0	0	NA	NA	NA	12	7	238	238	344	0	0	0	0	1	0	0	0.004	0
.	19.01.16-03.41.56-1-137215	64	3	3	0	0	0	623	2	2	0	0	NA	NA	NA	22	23	244	242	350	218	165	240	4	0	1	0.016	0	0.003
.	19.01.16-03.41.57-1-137217	147	13	13	4	0	3	640	11	11	0	0	NA	NA	NA	45	47	252	250	358	222	174	244	9	24	16	0.036	0.096	0.045
.	19.01.16-03.41.58-1-137219	66	3	3	0	0	0	622	2	2	0	0	NA	NA	NA	24	22	239	245	351	212	169	241	0	0	9	0	0	0.026
.	19.01.16-03.42.05-1-137223	151	28	28	7	0	3	637	25	25	0	0	NA	NA	NA	46	43	246	245	365	218	169	250	33	33	33	0.134	0.135	0.09
.	19.01.16-03.42.10-1-137229	65	4	4	1	0	1	621	3	3	0	0	NA	NA	NA	25	24	243	245	349	212	169	240	0	3	4	0	0.012	0.011
.	19.01.16-03.42.11-1-137230	33	1	1	0	0	0	0	0	0	0	0	NA	NA	NA	5	8	237	238	346	0	0	0	1	0	0	0.004	0	0
.	19.01.16-03.42.11-1-137231	63	4	4	0	0	0	622	3	3	0	0	NA	NA	NA	25	23	241	245	350	214	169	239	5	10	0	0.021	0.041	0
.	19.01.16-03.42.13-1-137232	34	1	1	0	0	0	0	0	0	0	0	NA	NA	NA	9	4	237	237	343	0	0	0	0	0	2	0	0	0.006
.	19.01.16-03.42.15-1-137236	36	1	1	0	0	0	0	0	0	0	0	NA	NA	NA	13	10	238	236	349	0	0	0	0	0	0	0	0	0
.	19.01.16-03.42.16-1-137237	127	18	18	4	0	3	624	13	13	0	0	NA	NA	NA	43	36	248	249	352	214	170	240	33	10	13	0.133	0.04	0.037
.	19.01.16-03.42.17-1-137238	159	13	13	2	0	1	635	12	12	0	0	NA	NA	NA	40	37	248	245	357	218	170	247	9	20	9	0.036	0.082	0.025
.	19.01.16-03.42.17-1-137239	173	10	10	4	0	4	644	9	9	0	0	NA	NA	NA	62	55	252	248	368	216	171	257	9	18	9	0.036	0.073	0.024
.	19.01.16-03.42.17-1-137240	294	18	18	6	0	2	675	16	16	0	0	NA	NA	NA	81	84	259	264	374	229	183	263	18	26	22	0.069	0.098	0.059
.	19.01.16-03.42.29-1-137241	60	2	2	1	0	1	400	1	1	0	0	NA	NA	NA	21	16	243	239	347	140	108	152	0	0	6	0	0	0.017
.	19.01.16-03.42.30-1-137242	62	2	2	0	0	0	629	1	1	0	0	NA	NA	NA	23	30	244	246	353	215	170	244	3	3	0	0.012	0.012	0
.	19.01.16-03.42.30-1-137243	65	3	3	0	0	0	351	2	2	0	0	NA	NA	NA	27	17	238	243	349	118	94	139	0	0	4	0	0	0.011
.	19.01.16-03.42.42-1-137248	119	13	13	5	0	5	627	11	11	0	0	NA	NA	NA	43	39	253	246	353	218	166	243	5	40	12	0.02	0.163	0.034
.	19.01.16-03.42.42-1-137249	90	8	8	2	0	2	614	5	5	0	0	NA	NA	NA	27	16	242	240	347	213	163	238	6	8	13	0.025	0.033	0.037
.	19.01.16-03.42.43-1-137250	34	1	1	1	0	1	0	0	0	0	0	NA	NA	NA	11	7	239	237	344	0	0	0	0	0	0	0	0	0
.	19.01.16-03.42.44-1-137251	88	3	3	1	0	1	616	2	2	0	0	NA	NA	NA	26	21	239	244	351	212	163	241	3	1	0	0.013	0.004	0
.	19.01.16-03.42.46-1-137252	116	5	5	2	0	2	636	3	3	0	0	NA	NA	NA	26	38	251	244	356	225	164	247	6	3	9	0.024	0.012	0.025
.	19.01.16-03.42.48-1-137253	154	17	17	5	0	4	647	14	14	0	0	NA	NA	NA	39	52	246	256	363	214	177	256	8	10	18	0.033	0.039	0.05
.	19.01.16-03.42.54-1-137273	33	1	1	0	0	0	0	0	0	0	0	NA	NA	NA	13	11	238	237	349	0	0	0	0	0	0	0	0	0
.	19.01.16-03.42.54-1-137276	88	5	5	2	0	2	638	4	4	0	0	NA	NA	NA	32	40	247	248	358	220	171	247	0	20	1	0	0.081	0.003
.	19.01.16-03.42.56-1-137278	146	17	17	4	0	4	628	16	16	0	0	NA	NA	NA	32	24	240	244	353	213	171	244	27	19	5	0.112	0.078	0.014
.	19.01.16-03.42.59-1-137282	32	1	1	0	0	0	0	0	0	0	0	NA	NA	NA	12	8	240	236	345	0	0	0	0	0	2	0	0	0.006
.	19.01.16-03.43.00-1-137284	66	4	4	3	0	3	628	2	2	0	0	NA	NA	NA	17	31	243	242	359	217	162	249	0	7	4	0	0.029	0.011
.	19.01.16-03.43.01-1-137286	65	2	2	0	0	0	551	1	1	0	0	NA	NA	NA	26	23	243	243	350	193	147	211	3	0	0	0.012	0	0
.	19.01.16-03.43.02-1-137288	91	6	6	1	0	1	634	5	5	0	0	NA	NA	NA	35	41	252	243	359	218	165	251	7	4	4	0.028	0.016	0.011
.	19.01.16-03.43.02-1-137289	116	18	18	4	0	4	631	17	17	0	0	NA	NA	NA	32	37	246	247	357	217	167	247	24	18	11	0.098	0.073	0.031
.	19.01.16-03.43.06-1-137292	188	28	28	12	0	8	646	25	25	0	0	NA	NA	NA	59	51	256	246	362	226	169	251	24	61	30	0.094	0.248	0.083
.	19.01.16-03.43.13-1-137295	88	4	4	0	0	0	646	3	3	0	0	NA	NA	NA	30	50	259	245	359	229	170	247	0	1	13	0	0.004	0.036
.	19.01.16-03.43.14-1-137296	114	10	10	3	0	3	624	9	9	0	0	NA	NA	NA	45	30	243	247	353	211	171	242	9	17	14	0.037	0.069	0.04
.	19.01.16-03.43.15-1-137300	152	7	7	2	0	1	639	5	5	0	0	NA	NA	NA	39	40	248	246	359	221	170	248	7	8	10	0.028	0.033	0.028
.	19.01.16-03.43.21-1-137305	67	3	3	1	0	1	620	1	1	0	0	NA	NA	NA	24	23	245	245	346	216	167	237	0	2	6	0	0.008	0.017
.	19.01.16-03.43.21-1-137306	91	9	9	1	0	1	624	7	7	0	0	NA	NA	NA	31	28	242	244	355	212	165	247	37	7	0	0.153	0.029	0
.	19.01.16-03.43.25-1-137312	114	4	4	0	0	0	627	3	3	0	0	NA	NA	NA	42	39	249	251	352	218	170	239	0	7	6	0	0.028	0.017
.	19.01.16-03.43.32-1-137313	158	20	20	7	0	5	639	18	18	0	0	NA	NA	NA	55	48	252	252	357	219	173	247	15	18	30	0.06	0.071	0.084
.	19.01.16-03.43.35-1-137314	59	2	2	0	0	0	620	1	1	0	0	NA	NA	NA	22	20	241	239	353	214	163	243	8	0	1	0.033	0	0.003
.	19.01.16-03.43.36-1-137315	148	19	19	4	0	2	635	16	16	0	0	NA	NA	NA	54	45	244	251	363	212	172	251	16	40	23	0.066	0.159	0.063
.	19.01.16-03.43.40-1-137316	36	1	1	0	0	0	0	0	0	0	0	NA	NA	NA	11	13	240	239	347	0	0	0	1	0	0	0.004	0	0
.	19.01.16-03.43.40-1-137317	264	20	20	11	0	8	663	17	17	0	0	NA	NA	NA	74	62	253	260	362	225	186	252	4	40	34	0.016	0.154	0.094
.	19.01.16-03.43.43-1-137318	62	2	2	2	0	2	552	1	1	0	0	NA	NA	NA	17	16	245	239	345	200	148	204	0	4	0	0	0.017	0
.	19.01.16-03.43.43-1-137319	115	10	10	1	0	1	638	9	9	0	0	NA	NA	NA	49	48	252	256	353	220	176	242	23	6	0	0.091	0.023	0
.	19.01.16-03.43.45-1-137320	183	8	8	4	0	2	656	7	7	0	0	NA	NA	NA	48	61	257	255	362	226	178	252	12	6	6	0.047	0.024	0.017
.	19.01.16-03.43.48-1-137321	97	9	9	2	0	2	623	5	5	0	0	NA	NA	NA	38	29	247	241	354	216	164	243	11	6	7	0.045	0.025	0.02
.	19.01.16-03.43.54-1-137342	204	11	11	2	0	2	666	9	9	0	0	NA	NA	NA	51	67	255	258	367	230	179	257	2	28	5	0.008	0.109	0.014
.	19.01.16-03.43.56-1-137345	91	6	6	1	0	1	633	5	5	0	0	NA	NA	NA	24	35	246	248	354	219	171	243	13	2	3	0.053	0.008	0.008
.	19.01.16-03.44.07-1-137353	121	8	8	4	0	4	638	6	6	0	0	NA	NA	NA	41	44	242	252	363	212	177	249	10	16	12	0.041	0.063	0.033
.	19.01.16-03.44.07-1-137355	115	7	7	1	0	1	630	5	5	0	0	NA	NA	NA	44	35	248	241	359	219	163	248	5	10	12	0.02	0.041	0.033
.	19.01.16-03.44.10-1-137357	94	7	7	2	0	2	617	6	6	0	0	NA	NA	NA	34	22	239	244	352	207	168	242	6	3	8	0.025	0.012	0.023
.	19.01.16-03.44.10-1-137358	64	2	2	0	0	0	152	1	1	0	0	NA	NA	NA	14	24	242	242	353	56	45	51	0	1	4	0	0.004	0.011
.	19.01.16-03.44.15-1-137362	86	4	4	1	0	1	623	3	3	0	0	NA	NA	NA	21	27	247	247	346	216	170	237	6	0	9	0.024	0	0.026
.	19.01.16-03.44.17-1-137364	119	11	11	8	0	6	636	10	10	0	0	NA	NA	NA	41	36	248	246	355	217	171	248	10	14	18	0.04	0.057	0.051
.	19.01.16-03.44.18-1-137365	38	1	1	0	0	0	0	0	0	0	0	NA	NA	NA	16	8	239	239	343	0	0	0	3	0	0	0.013	0	0
.	19.01.16-03.44.19-1-137366	85	4	4	0	0	0	627	3	3	0	0	NA	NA	NA	36	39	248	246	358	219	167	241	4	0	11	0.016	0	0.031
.	19.01.16-03.44.20-1-137367	203	30	30	9	0	6	643	28	28	0	0	NA	NA	NA	61	50	250	251	362	222	173	248	54	36	36	0.216	0.143	0.099
.	19.01.16-03.44.21-1-137368	238	19	19	7	0	5	655	17	17	0	0	NA	NA	NA	71	63	247	252	377	221	175	259	29	33	13	0.117	0.131	0.034
.	19.01.16-03.44.27-1-137369	244	10	10	2	0	2	667	8	8	0	0	NA	NA	NA	88	75	259	257	372	231	176	260	8	15	7	0.031	0.058	0.019
.	19.01.16-03.44.29-1-137370	122	8	8	2	0	2	631	4	4	0	0	NA	NA	NA	38	33	244	250	352	216	172	243	7	17	3	0.029	0.068	0.009
.	19.01.16-03.44.30-1-137371	57	2	2	1	0	1	0	1	1	0	0	NA	NA	NA	17	11	242	238	344	0	0	0	0	0	2	0	0	0.006
.	19.01.16-03.44.31-1-137372	138	13	13	2	0	2	640	11	11	0	0	NA	NA	NA	37	39	252	244	356	225	169	246	14	10	22	0.056	0.041	0.062
.	19.01.16-03.44.34-1-137373	119	17	17	6	0	1	636	16	16	0	0	NA	NA	NA	41	38	247	245	359	220	172	244	48	13	17	0.194	0.053	0.047
.	19.01.16-03.44.37-1-137374	36	1	1	0	0	0	0	0	0	0	0	NA	NA	NA	11	7	239	238	343	0	0	0	2	0	0	0.008	0	0
.	19.01.16-03.44.39-1-137376	116	7	7	0	0	0	642	6	6	0	0	NA	NA	NA	24	47	243	248	369	215	170	257	1	4	16	0.004	0.016	0.043
.	19.01.16-03.44.43-1-137377	35	1	1	1	0	1	0	0	0	0	0	NA	NA	NA	15	13	240	237	349	0	0	0	0	0	0	0	0	0
.	19.01.16-03.44.46-1-137378	59	2	2	2	0	2	201	1	1	0	0	NA	NA	NA	21	14	239	242	346	67	52	82	0	0	2	0	0	0.006
.	19.01.16-03.44.47-1-137379	152	18	18	6	0	5	639	16	16	0	0	NA	NA	NA	47	52	249	254	362	217	171	251	16	22	23	0.064	0.087	0.064
.	19.01.16-03.44.54-1-137400	65	2	2	0	0	0	250	1	1	0	0	NA	NA	NA	20	23	244	239	353	86	71	93	0	1	0	0	0.004	0
.	19.01.16-03.44.56-1-137403	150	11	11	2	0	0	638	8	8	0	0	NA	NA	NA	71	41	249	247	358	218	173	247	3	15	18	0.012	0.061	0.05
.	19.01.16-03.44.56-1-137404	182	16	16	6	0	4	651	14	14	0	0	NA	NA	NA	49	55	252	255	361	220	180	251	9	17	41	0.036	0.067	0.114
.	19.01.16-03.44.59-1-137408	63	4	4	1	0	0	615	3	3	0	0	NA	NA	NA	32	24	243	243	351	214	162	239	7	4	0	0.029	0.016	0
.	19.01.16-03.45.02-1-137411	36	1	1	0	0	0	0	0	0	0	0	NA	NA	NA	13	9	237	241	344	0	0	0	4	0	0	0.017	0	0
.	19.01.16-03.45.05-1-137412	36	1	1	0	0	0	0	0	0	0	0	NA	NA	NA	14	10	240	238	345	0	0	0	1	0	0	0.004	0	0
.	19.01.16-03.45.05-1-137414	59	2	2	0	0	0	346	1	1	0	0	NA	NA	NA	14	15	239	241	348	112	94	140	0	2	0	0	0.008	0
.	19.01.16-03.45.08-1-137416	120	7	7	4	0	3	644	6	6	0	0	NA	NA	NA	53	45	248	250	360	221	173	250	3	9	5	0.012	0.036	0.014
.	19.01.16-03.45.08-1-137419	186	13	13	6	0	4	655	12	12	0	0	NA	NA	NA	55	58	252	252	367	227	172	256	11	22	14	0.044	0.087	0.038
.	19.01.16-03.45.09-1-137420	90	4	4	0	0	0	625	1	1	0	0	NA	NA	NA	25	29	246	248	348	218	169	238	5	8	0	0.02	0.032	0
.	19.01.16-03.45.13-1-137421	151	16	16	6	0	3	639	15	15	0	0	NA	NA	NA	45	49	245	253	364	214	177	248	23	16	16	0.094	0.063	0.044
.	19.01.16-03.45.16-1-137425	209	14	14	4	0	3	649	12	12	0	0	NA	NA	NA	64	52	256	248	361	228	170	251	22	25	14	0.086	0.101	0.039
.	19.01.16-03.45.18-1-137430	60	2	2	1	0	1	620	1	1	0	0	NA	NA	NA	30	26	244	245	350	214	169	237	0	6	3	0	0.024	0.009
.	19.01.16-03.45.24-1-137435	59	2	2	1	0	1	401	1	1	0	0	NA	NA	NA	19	18	240	245	346	145	112	144	0	2	2	0	0.008	0.006
.	19.01.16-03.45.25-1-137436	184	18	18	3	0	1	655	16	16	0	0	NA	NA	NA	57	55	257	251	360	232	174	249	4	35	14	0.016	0.139	0.039
.	19.01.16-03.45.27-1-137437	35	1	1	0	0	0	0	0	0	0	0	NA	NA	NA	6	12	241	239	345	0	0	0	0	0	2	0	0	0.006
.	19.01.16-03.45.29-1-137438	156	14	14	6	0	5	634	12	12	0	0	NA	NA	NA	48	41	244	249	361	217	167	250	9	13	21	0.037	0.052	0.058
.	19.01.16-03.45.32-1-137440	31	1	1	0	0	0	0	0	0	0	0	NA	NA	NA	12	12	240	239	346	0	0	0	0	0	3	0	0	0.009
.	19.01.16-03.45.33-1-137441	144	9	9	4	0	4	634	8	8	0	0	NA	NA	NA	53	42	252	252	351	221	175	238	12	5	14	0.048	0.02	0.04
.	19.01.16-03.45.35-1-137442	88	7	7	1	0	1	637	6	6	0	0	NA	NA	NA	30	36	246	244	359	219	170	248	0	11	29	0	0.045	0.081
.	19.01.16-03.45.37-1-137443	58	2	2	0	0	0	351	1	1	0	0	NA	NA	NA	17	19	242	238	352	123	88	140	0	0	4	0	0	0.011
.	19.01.16-03.45.39-1-137444	124	12	12	1	0	1	637	10	10	0	0	NA	NA	NA	33	35	245	248	355	219	170	248	20	5	9	0.082	0.02	0.025
.	19.01.16-03.45.45-1-137445	91	8	8	1	0	1	624	7	7	0	0	NA	NA	NA	25	26	244	242	353	219	165	240	11	2	18	0.045	0.008	0.051
.	19.01.16-03.45.48-1-137446	124	14	14	4	0	3	639	13	13	0	0	NA	NA	NA	35	45	245	251	362	217	173	249	28	10	5	0.114	0.04	0.014
.	19.01.16-03.45.50-1-137448	59	2	2	1	0	1	624	1	1	0	0	NA	NA	NA	20	27	243	247	350	215	170	239	1	0	6	0.004	0	0.017
.	19.01.16-03.45.56-1-137471	152	23	23	8	0	5	640	20	20	0	0	NA	NA	NA	55	49	253	241	368	224	164	252	33	35	21	0.13	0.145	0.057
.	19.01.16-03.45.57-1-137473	172	8	8	2	0	2	643	7	7	0	0	NA	NA	NA	49	43	256	245	355	230	169	244	4	10	7	0.016	0.041	0.02
.	19.01.16-03.45.58-1-137475	153	13	13	2	0	0	658	11	11	0	0	NA	NA	NA	48	62	255	254	366	223	177	258	15	25	9	0.059	0.098	0.025
.	19.01.16-03.46.06-1-137480	38	1	1	0	0	0	0	0	0	0	0	NA	NA	NA	14	12	238	238	349	0	0	0	0	0	1	0	0	0.003
.	19.01.16-03.46.08-1-137483	58	2	2	0	0	0	622	1	1	0	0	NA	NA	NA	31	29	243	245	354	211	169	242	6	0	7	0.025	0	0.02
.	19.01.16-03.46.09-1-137485	172	12	12	3	0	3	636	9	9	0	0	NA	NA	NA	56	46	250	250	359	220	172	244	4	14	15	0.016	0.056	0.042
.	19.01.16-03.46.10-1-137486	175	15	15	2	0	1	641	14	14	0	0	NA	NA	NA	49	47	252	248	360	226	169	246	31	38	4	0.123	0.153	0.011
.	19.01.16-03.46.11-1-137487	36	1	1	0	0	0	0	0	0	0	0	NA	NA	NA	9	13	240	240	346	0	0	0	0	0	0	0	0	0
.	19.01.16-03.46.14-1-137491	92	11	11	4	0	3	637	9	9	0	0	NA	NA	NA	25	39	247	247	358	222	167	248	15	12	10	0.061	0.049	0.028
.	19.01.16-03.46.14-1-137492	145	11	11	3	0	2	634	9	9	0	0	NA	NA	NA	43	36	242	245	362	214	170	250	13	6	15	0.054	0.024	0.041
.	19.01.16-03.46.24-1-137493	124	10	10	2	0	2	639	9	9	0	0	NA	NA	NA	35	43	242	253	361	216	172	251	7	11	8	0.029	0.043	0.022
.	19.01.16-03.46.25-1-137494	212	32	32	11	0	7	654	28	28	0	0	NA	NA	NA	71	65	257	256	365	228	175	251	33	50	41	0.128	0.195	0.112
.	19.01.16-03.46.37-1-137497	117	7	7	0	0	0	645	6	6	0	0	NA	NA	NA	33	52	249	251	365	219	174	252	5	7	8	0.02	0.028	0.022
.	19.01.16-03.46.38-1-137498	118	7	7	0	0	0	631	6	6	0	0	NA	NA	NA	39	34	243	248	356	215	173	243	6	4	11	0.025	0.016	0.031
.	19.01.16-03.46.38-1-137499	94	10	10	1	0	1	628	9	9	0	0	NA	NA	NA	41	38	248	245	358	218	165	245	1	33	3	0.004	0.135	0.008
.	19.01.16-03.46.38-1-137500	115	7	7	0	0	0	629	5	5	0	0	NA	NA	NA	48	38	248	244	359	217	163	249	14	15	6	0.056	0.061	0.017
.	19.01.16-03.46.45-1-137501	34	1	1	0	0	0	0	0	0	0	0	NA	NA	NA	9	4	237	237	343	0	0	0	0	0	0	0	0	0
.	19.01.16-03.46.46-1-137503	58	2	2	1	0	1	612	1	1	0	0	NA	NA	NA	26	23	245	241	350	213	161	238	0	2	1	0	0.008	0.003
.	19.01.16-03.46.46-1-137504	31	1	1	0	0	0	0	0	0	0	0	NA	NA	NA	10	4	237	237	343	0	0	0	0	0	0	0	0	0
.	19.01.16-03.46.48-1-137505	82	4	4	0	0	0	623	3	3	0	0	NA	NA	NA	30	21	240	240	354	212	164	247	17	0	0	0.071	0	0
.	19.01.16-03.46.50-1-137507	91	3	3	1	0	1	631	2	2	0	0	NA	NA	NA	22	29	247	243	352	218	170	243	1	0	5	0.004	0	0.014
.	19.01.16-03.46.59-1-137531	119	5	5	2	0	1	644	4	4	0	0	NA	NA	NA	43	46	250	254	355	221	175	248	10	8	3	0.04	0.031	0.008
.	19.01.16-03.47.01-1-137535	169	11	11	10	0	6	639	10	10	0	0	NA	NA	NA	55	44	243	251	363	218	173	248	19	9	22	0.078	0.036	0.061
.	19.01.16-03.47.01-1-137536	116	11	11	3	0	3	631	8	8	0	0	NA	NA	NA	41	38	247	251	353	217	171	243	21	19	8	0.085	0.076	0.023
.	19.01.16-03.47.02-1-137537	60	2	2	0	0	0	619	1	1	0	0	NA	NA	NA	21	21	241	244	349	216	164	239	0	5	0	0	0.02	0
.	19.01.16-03.47.02-1-137538	91	7	7	1	0	0	632	5	5	0	0	NA	NA	NA	32	34	246	246	355	219	168	245	5	5	7	0.02	0.02	0.02
.	19.01.16-03.47.06-1-137540	88	3	3	0	0	0	627	2	2	0	0	NA	NA	NA	19	30	244	240	359	219	162	246	1	5	2	0.004	0.021	0.006
.	19.01.16-03.47.08-1-137543	208	11	11	3	0	3	674	9	9	0	0	NA	NA	NA	63	82	259	259	377	229	178	267	12	18	4	0.046	0.069	0.011
.	19.01.16-03.47.14-1-137549	62	3	3	1	0	0	619	2	2	0	0	NA	NA	NA	27	22	241	244	350	216	167	236	0	4	3	0	0.016	0.009
.	19.01.16-03.47.16-1-137550	61	3	3	0	0	0	202	2	2	0	0	NA	NA	NA	23	19	244	243	345	77	49	76	3	0	1	0.012	0	0.003
.	19.01.16-03.47.16-1-137551	94	13	13	6	0	4	646	11	11	0	0	NA	NA	NA	32	45	251	247	360	224	173	249	20	15	10	0.08	0.061	0.028
.	19.01.16-03.47.22-1-137556	122	7	7	3	0	2	649	6	6	0	0	NA	NA	NA	33	48	251	251	359	227	174	248	12	1	6	0.048	0.004	0.017
.	19.01.16-03.47.25-1-137561	120	6	6	0	0	0	652	3	3	0	0	NA	NA	NA	35	52	253	254	358	227	177	248	0	18	3	0	0.071	0.008
.	19.01.16-03.47.26-1-137562	300	28	28	6	0	3	704	25	25	0	0	NA	NA	NA	94	115	274	268	386	244	192	268	22	36	50	0.08	0.134	0.13
.	19.01.16-03.47.28-1-137563	85	3	3	2	0	2	624	2	2	0	0	NA	NA	NA	25	21	239	244	351	214	167	243	8	3	0	0.033	0.012	0
.	19.01.16-03.47.29-1-137564	112	4	4	2	0	1	644	3	3	0	0	NA	NA	NA	30	46	249	255	355	222	177	245	3	6	10	0.012	0.024	0.028
.	19.01.16-03.47.32-1-137565	148	10	10	8	0	5	634	8	8	0	0	NA	NA	NA	43	37	252	248	350	222	173	239	25	5	18	0.099	0.02	0.051
.	19.01.16-03.47.35-1-137566	60	3	3	0	0	0	611	2	2	0	0	NA	NA	NA	31	22	242	241	352	209	162	240	4	0	7	0.017	0	0.02
.	19.01.16-03.47.44-1-137567	62	3	3	1	0	1	0	1	1	0	0	NA	NA	NA	16	17	241	240	349	0	0	0	0	5	0	0	0.021	0
.	19.01.16-03.47.46-1-137568	145	16	16	7	0	6	634	13	13	0	0	NA	NA	NA	52	45	246	250	362	217	172	245	16	18	12	0.065	0.072	0.033
.	19.01.16-03.47.49-1-137569	67	4	4	1	0	1	619	3	3	0	0	NA	NA	NA	27	25	244	240	354	216	160	243	3	7	0	0.012	0.029	0
.	19.01.16-03.47.49-1-137570	62	2	2	0	0	0	623	1	1	0	0	NA	NA	NA	23	22	239	246	350	211	169	243	4	4	0	0.017	0.016	0
.	19.01.16-03.47.50-1-137571	63	2	2	0	0	0	621	1	1	0	0	NA	NA	NA	20	21	244	242	348	219	165	237	0	1	2	0	0.004	0.006
.	19.01.16-03.47.51-1-137589	224	33	33	7	0	5	662	30	30	0	0	NA	NA	NA	62	72	258	257	370	229	177	256	47	52	23	0.182	0.202	0.062
.	19.01.16-03.47.53-1-137591	31	1	1	0	0	0	0	0	0	0	0	NA	NA	NA	7	5	237	239	342	0	0	0	2	0	0	0.008	0	0
.	19.01.16-03.47.57-1-137597	35	1	1	0	0	0	0	0	0	0	0	NA	NA	NA	9	9	238	239	345	0	0	0	2	0	0	0.008	0	0
.	19.01.16-03.48.01-1-137602	31	1	1	0	0	0	0	0	0	0	0	NA	NA	NA	4	8	237	239	345	0	0	0	0	0	0	0	0	0
.	19.01.16-03.48.01-1-137604	117	7	7	2	0	2	640	6	6	0	0	NA	NA	NA	30	39	250	252	350	221	176	243	14	1	6	0.056	0.004	0.017
.	19.01.16-03.48.03-1-137605	69	4	4	2	0	2	622	3	3	0	0	NA	NA	NA	24	25	243	243	352	212	165	245	9	6	4	0.037	0.025	0.011
.	19.01.16-03.48.05-1-137609	59	2	2	1	0	1	617	1	1	0	0	NA	NA	NA	26	18	243	240	348	215	166	236	4	0	4	0.016	0	0.011
.	19.01.16-03.48.06-1-137613	178	11	11	3	0	2	639	10	10	0	0	NA	NA	NA	57	44	249	245	363	217	169	253	26	13	3	0.104	0.053	0.008
.	19.01.16-03.48.07-1-137614	62	2	2	1	0	1	624	1	1	0	0	NA	NA	NA	22	23	244	239	353	216	163	245	5	6	0	0.02	0.025	0
.	19.01.16-03.48.20-1-137643	183	20	20	6	0	2	656	18	18	0	0	NA	NA	NA	60	61	258	255	361	228	180	248	28	39	8	0.109	0.153	0.022
.	19.01.16-03.48.21-1-137644	190	17	17	8	0	6	643	15	15	0	0	NA	NA	NA	78	55	248	253	367	218	174	251	27	41	4	0.109	0.162	0.011
.	19.01.16-03.48.22-1-137645	121	12	12	2	0	1	628	11	11	0	0	NA	NA	NA	38	38	248	247	356	217	167	244	4	19	11	0.016	0.077	0.031
.	19.01.16-03.48.22-1-137646	64	3	3	1	0	1	614	1	1	0	0	NA	NA	NA	23	18	242	243	346	212	167	235	9	4	0	0.037	0.016	0
.	19.01.16-03.48.25-1-137751	61	2	2	0	0	0	0	1	1	0	0	NA	NA	NA	23	8	236	240	345	0	0	0	0	2	2	0	0.008	0.006
.	19.01.16-03.48.27-1-138012	118	13	13	3	0	3	630	12	12	0	0	NA	NA	NA	27	29	246	243	353	217	169	244	17	4	8	0.069	0.016	0.023
.	19.01.16-03.48.31-1-138043	36	1	1	0	0	0	0	0	0	0	0	NA	NA	NA	10	8	238	238	345	0	0	0	0	3	0	0	0.013	0
.	19.01.16-03.48.35-1-138060	91	9	9	3	0	2	625	7	7	0	0	NA	NA	NA	25	25	240	242	356	212	169	244	1	8	12	0.004	0.033	0.034
.	19.01.16-03.48.39-1-138065	69	2	2	1	0	1	616	1	1	0	0	NA	NA	NA	28	20	243	245	345	214	166	236	1	4	0	0.004	0.016	0
.	19.01.16-03.48.40-1-138066	124	9	9	2	0	1	630	8	8	0	0	NA	NA	NA	46	34	247	248	352	216	171	243	11	16	4	0.045	0.065	0.011
.	19.01.16-03.48.50-1-138127	146	11	11	2	0	2	634	10	10	0	0	NA	NA	NA	46	48	242	254	365	212	171	251	9	4	12	0.037	0.016	0.033
.	19.01.16-03.48.54-1-138241	117	9	9	2	0	2	633	6	6	0	0	NA	NA	NA	43	37	241	253	356	211	177	245	17	8	8	0.071	0.032	0.022
.	19.01.16-03.48.55-1-138465	127	4	4	0	0	0	636	3	3	0	0	NA	NA	NA	43	45	249	244	365	219	167	250	7	0	8	0.028	0	0.022
.	19.01.16-03.48.57-1-138795	89	4	4	2	0	2	629	3	3	0	0	NA	NA	NA	26	33	247	245	354	217	166	246	4	5	10	0.016	0.02	0.028
.	19.01.16-03.48.57-1-138860	31	1	1	1	0	1	0	0	0	0	0	NA	NA	NA	5	10	240	237	346	0	0	0	0	0	0	0	0	0
.	19.01.16-03.48.58-1-138941	100	6	6	1	0	1	632	5	5	0	0	NA	NA	NA	40	40	248	250	355	218	172	242	0	2	13	0	0.008	0.037
.	19.01.16-03.49.00-1-139261	147	10	10	2	0	2	627	9	9	0	0	NA	NA	NA	56	38	250	245	356	217	167	243	30	16	4	0.12	0.065	0.011
.	19.01.16-03.49.06-1-140120	175	31	31	13	0	8	642	28	28	0	0	NA	NA	NA	57	47	248	248	364	215	171	256	27	66	28	0.109	0.266	0.077
.	19.01.16-03.49.09-1-140462	166	14	14	5	0	5	639	12	12	0	0	NA	NA	NA	57	46	253	252	354	220	175	244	12	26	10	0.047	0.103	0.028
.	19.01.16-03.49.14-1-140879	93	6	6	1	0	1	625	5	5	0	0	NA	NA	NA	29	29	245	244	353	214	170	241	11	8	2	0.045	0.033	0.006
.	19.01.16-03.49.15-1-141009	150	10	10	6	0	5	626	9	9	0	0	NA	NA	NA	58	31	241	247	356	215	169	242	14	6	13	0.058	0.024	0.037
.	19.01.16-03.49.16-1-141015	98	4	4	1	0	1	632	3	3	0	0	NA	NA	NA	25	34	250	243	354	222	167	243	0	8	0	0	0.033	0
.	19.01.16-03.49.17-1-141132	118	4	4	1	0	1	624	3	3	0	0	NA	NA	NA	29	21	241	242	351	215	167	242	0	0	9	0	0	0.026
.	19.01.16-03.49.23-1-141532	60	2	2	1	0	1	0	1	1	0	0	NA	NA	NA	20	16	238	245	346	0	0	0	2	3	0	0.008	0.012	0
.	19.01.16-03.49.29-1-142539	97	5	5	1	0	1	629	4	4	0	0	NA	NA	NA	35	30	245	244	354	220	165	244	0	17	11	0	0.07	0.031
.	19.01.16-03.49.30-1-142764	118	11	11	5	0	3	631	7	7	0	0	NA	NA	NA	46	40	246	246	361	216	169	246	10	13	9	0.041	0.053	0.025
.	19.01.16-03.49.37-1-143679	121	7	7	1	0	1	627	5	5	0	0	NA	NA	NA	41	32	246	247	352	217	170	240	5	11	10	0.02	0.045	0.028
.	19.01.16-03.49.38-1-143680	154	7	7	4	0	2	653	5	5	0	0	NA	NA	NA	52	59	249	253	370	220	177	256	3	26	2	0.012	0.103	0.005
.	19.01.16-03.49.38-1-143681	195	14	14	2	0	2	647	13	13	0	0	NA	NA	NA	59	52	255	246	364	225	168	254	3	19	18	0.012	0.077	0.049
.	19.01.16-03.49.39-1-143809	65	4	4	0	0	0	630	3	3	0	0	NA	NA	NA	21	34	245	246	356	217	169	244	0	5	5	0	0.02	0.014
.	19.01.16-03.49.44-1-144204	239	26	26	11	0	7	666	24	24	0	0	NA	NA	NA	77	67	259	248	373	230	172	264	41	41	33	0.158	0.165	0.088
.	19.01.16-03.49.50-1-144612	59	2	2	2	0	2	0	1	1	0	0	NA	NA	NA	12	14	241	242	344	0	0	0	0	5	0	0	0.021	0
.	19.01.16-03.49.56-1-144618	119	12	12	5	0	3	642	11	11	0	0	NA	NA	NA	41	48	243	251	367	213	172	257	27	20	9	0.111	0.08	0.025
.	19.01.16-03.49.56-1-144620	34	1	1	0	0	0	0	0	0	0	0	NA	NA	NA	11	13	240	240	346	0	0	0	0	0	0	0	0	0
.	19.01.16-03.49.57-1-144621	35	1	1	0	0	0	0	0	0	0	0	NA	NA	NA	14	13	239	241	346	0	0	0	0	3	0	0	0.012	0
.	19.01.16-03.49.59-1-144625	65	2	2	0	0	0	631	1	1	0	0	NA	NA	NA	17	28	246	247	348	222	170	239	0	7	2	0	0.028	0.006
.	19.01.16-03.50.00-1-144627	165	23	23	7	0	6	636	22	22	0	0	NA	NA	NA	42	42	248	252	355	219	173	244	9	47	24	0.036	0.187	0.068
.	19.01.16-03.50.00-1-144628	125	4	4	2	0	1	644	3	3	0	0	NA	NA	NA	49	48	251	254	356	223	175	246	0	7	8	0	0.028	0.022
.	19.01.16-03.50.03-1-144634	116	7	7	3	0	1	630	5	5	0	0	NA	NA	NA	32	35	246	246	356	219	167	244	10	6	9	0.041	0.024	0.025
.	19.01.16-03.50.05-1-144635	34	1	1	1	0	1	0	0	0	0	0	NA	NA	NA	12	13	242	238	346	0	0	0	0	1	0	0	0.004	0
.	19.01.16-03.50.09-1-144639	120	6	6	1	0	1	629	5	5	0	0	NA	NA	NA	33	29	245	244	353	217	169	243	0	0	20	0	0	0.057
.	19.01.16-03.50.17-1-144644	110	7	7	1	0	1	633	6	6	0	0	NA	NA	NA	43	36	240	252	357	216	172	245	8	3	12	0.033	0.012	0.034
.	19.01.16-03.50.17-1-144645	117	6	6	2	0	1	644	5	5	0	0	NA	NA	NA	45	45	251	250	357	223	173	248	9	10	2	0.036	0.04	0.006
.	19.01.16-03.50.20-1-144646	179	14	14	2	0	1	655	12	12	0	0	NA	NA	NA	54	54	252	252	363	227	175	253	11	35	9	0.044	0.139	0.025
.	19.01.16-03.50.32-1-144648	92	7	7	1	0	1	621	5	5	0	0	NA	NA	NA	28	23	242	247	347	211	171	239	8	7	12	0.033	0.028	0.035
.	19.01.16-03.50.34-1-144653	32	1	1	0	0	0	0	0	0	0	0	NA	NA	NA	6	4	237	236	344	0	0	0	0	0	1	0	0	0.003
.	19.01.16-03.50.37-1-144658	294	33	33	6	0	5	669	31	31	0	0	NA	NA	NA	84	80	258	268	367	228	188	253	23	57	34	0.089	0.213	0.093
.	19.01.16-03.50.38-1-144659	66	6	6	3	0	3	625	5	5	0	0	NA	NA	NA	21	26	242	244	353	216	169	240	2	0	7	0.008	0	0.02
.	19.01.16-03.50.39-1-144660	94	19	19	5	0	3	641	17	17	0	0	NA	NA	NA	34	44	245	254	358	219	176	246	21	14	28	0.086	0.055	0.078
.	19.01.16-03.50.45-1-144661	141	9	9	4	0	3	638	7	7	0	0	NA	NA	NA	47	46	251	252	356	221	173	244	10	6	4	0.04	0.024	0.011
.	19.01.16-03.50.50-1-144662	146	5	5	0	0	0	647	4	4	0	0	NA	NA	NA	42	51	249	248	367	219	171	257	3	4	5	0.012	0.016	0.014
.	19.01.16-03.50.53-1-144684	95	7	7	1	0	1	634	6	6	0	0	NA	NA	NA	25	44	246	253	358	216	174	244	6	12	2	0.024	0.047	0.006
.	19.01.16-03.50.54-1-144685	126	19	19	6	0	6	638	16	16	0	0	NA	NA	NA	41	51	255	254	355	221	173	244	4	29	33	0.016	0.114	0.093
.	19.01.16-03.50.57-1-144689	176	17	17	6	0	5	629	15	15	0	0	NA	NA	NA	57	37	243	248	359	211	171	247	28	12	22	0.115	0.048	0.061
.	19.01.16-03.51.01-1-144694	146	8	8	3	0	2	650	7	7	0	0	NA	NA	NA	38	56	250	256	363	219	176	255	12	23	0	0.048	0.09	0
.	19.01.16-03.51.10-1-144699	122	4	4	1	0	0	641	3	3	0	0	NA	NA	NA	46	44	244	252	361	217	173	251	0	17	0	0	0.067	0
.	19.01.16-03.51.14-1-144700	125	10	10	5	0	5	625	8	8	0	0	NA	NA	NA	41	34	248	246	353	213	168	244	20	5	14	0.081	0.02	0.04
.	19.01.16-03.51.15-1-144704	204	20	20	4	0	4	643	18	18	0	0	NA	NA	NA	62	54	246	256	365	215	175	253	11	28	20	0.045	0.109	0.055
.	19.01.16-03.51.18-1-144705	94	3	3	0	0	0	617	2	2	0	0	NA	NA	NA	35	24	243	244	350	212	168	237	1	1	3	0.004	0.004	0.009
.	19.01.16-03.51.28-1-144713	34	1	1	0	0	0	0	0	0	0	0	NA	NA	NA	14	11	239	240	345	0	0	0	0	1	0	0	0.004	0
.	19.01.16-03.51.30-1-144714	84	6	6	2	0	2	637	5	5	0	0	NA	NA	NA	36	47	250	249	361	222	171	244	8	14	3	0.032	0.056	0.008
.	19.01.16-03.51.33-1-144715	172	20	20	3	0	2	646	18	18	0	0	NA	NA	NA	41	50	246	250	367	214	175	257	13	19	8	0.053	0.076	0.022
.	19.01.16-03.51.33-1-144716	59	3	3	1	0	1	153	2	2	0	0	NA	NA	NA	13	25	247	240	351	63	38	52	0	2	2	0	0.008	0.006
.	19.01.16-03.51.34-1-144717	98	9	9	0	0	0	634	7	7	0	0	NA	NA	NA	37	34	249	242	356	223	165	246	2	14	15	0.008	0.058	0.042
.	19.01.16-03.51.35-1-144718	31	1	1	0	0	0	0	0	0	0	0	NA	NA	NA	4	6	238	239	342	0	0	0	0	0	4	0	0	0.012
.	19.01.16-03.51.35-1-144719	33	1	1	0	0	0	0	0	0	0	0	NA	NA	NA	6	13	240	238	348	0	0	0	0	0	0	0	0	0
.	19.01.16-03.51.38-1-144720	202	33	33	14	0	8	670	30	30	0	0	NA	NA	NA	54	72	265	253	367	238	174	258	20	57	54	0.075	0.225	0.147
.	19.01.16-03.51.39-1-144721	37	1	1	0	0	0	0	0	0	0	0	NA	NA	NA	11	9	240	238	344	0	0	0	0	0	3	0	0	0.009
.	19.01.16-03.51.40-1-144722	54	2	2	0	0	0	615	1	1	0	0	NA	NA	NA	20	15	241	239	348	212	162	241	3	4	0	0.012	0.017	0
.	19.01.16-03.51.44-1-144723	122	21	21	3	0	1	655	20	20	0	0	NA	NA	NA	41	51	253	246	365	227	171	257	24	20	35	0.095	0.081	0.096
.	19.01.16-03.51.45-1-144724	91	5	5	0	0	0	619	3	3	0	0	NA	NA	NA	31	30	243	241	359	215	164	240	5	0	6	0.021	0	0.017
.	19.01.16-03.51.51-1-144727	210	17	17	4	0	3	662	15	15	0	0	NA	NA	NA	56	61	257	250	367	229	174	259	27	4	10	0.105	0.016	0.027
.	19.01.16-03.51.52-1-144745	40	1	1	0	0	0	0	0	0	0	0	NA	NA	NA	14	15	240	239	349	0	0	0	0	0	2	0	0	0.006
.	19.01.16-03.51.56-1-144749	238	30	30	9	0	6	682	29	29	0	0	NA	NA	NA	56	79	259	263	370	231	189	262	54	37	43	0.208	0.141	0.116
.	19.01.16-03.51.58-1-144753	67	5	5	2	0	2	614	4	4	0	0	NA	NA	NA	26	17	245	239	346	216	164	234	0	9	10	0	0.038	0.029
.	19.01.16-03.52.03-1-144757	37	1	1	0	0	0	0	0	0	0	0	NA	NA	NA	11	12	241	238	346	0	0	0	0	0	0	0	0	0
.	19.01.16-03.52.05-1-144758	66	3	3	0	0	0	615	2	2	0	0	NA	NA	NA	25	19	243	241	348	214	163	238	0	4	6	0	0.017	0.017
.	19.01.16-03.52.06-1-144760	87	4	4	1	0	1	633	3	3	0	0	NA	NA	NA	34	36	245	249	355	216	172	245	3	2	7	0.012	0.008	0.02
.	19.01.16-03.52.14-1-144768	85	4	4	1	0	1	626	3	3	0	0	NA	NA	NA	31	30	239	252	352	209	175	242	7	4	0	0.029	0.016	0
.	19.01.16-03.52.19-1-144769	35	1	1	1	0	1	0	0	0	0	0	NA	NA	NA	8	15	242	241	345	0	0	0	0	0	0	0	0	0
.	19.01.16-03.52.20-1-144770	60	2	2	0	0	0	626	1	1	0	0	NA	NA	NA	26	27	243	243	354	214	170	242	4	1	0	0.016	0.004	0
.	19.01.16-03.52.23-1-144771	115	7	7	2	0	1	635	5	5	0	0	NA	NA	NA	40	43	246	256	354	220	173	242	1	7	3	0.004	0.027	0.008
.	19.01.16-03.52.26-1-144772	137	10	10	2	0	1	644	9	9	0	0	NA	NA	NA	43	48	247	246	368	219	172	253	14	12	9	0.057	0.049	0.024
.	19.01.16-03.52.29-1-144773	143	7	7	0	0	0	639	6	6	0	0	NA	NA	NA	37	43	247	251	358	219	171	249	0	4	14	0	0.016	0.039
.	19.01.16-03.52.31-1-144774	66	2	2	2	0	2	501	1	1	0	0	NA	NA	NA	24	13	241	238	347	181	135	185	0	0	5	0	0	0.014
.	19.01.16-03.52.32-1-144775	91	3	3	0	0	0	626	2	2	0	0	NA	NA	NA	19	23	242	243	351	214	171	241	4	0	11	0.017	0	0.031
.	19.01.16-03.52.37-1-144780	97	9	9	3	0	3	626	7	7	0	0	NA	NA	NA	33	30	243	244	356	216	166	244	21	5	17	0.086	0.02	0.048
.	19.01.16-03.52.44-1-144781	116	15	15	5	0	5	641	11	11	0	0	NA	NA	NA	23	43	249	245	362	218	172	251	25	10	4	0.1	0.041	0.011
.	19.01.16-03.52.45-1-144782	120	8	8	1	0	1	640	7	7	0	0	NA	NA	NA	49	49	255	251	356	227	171	242	3	11	9	0.012	0.044	0.025
.	19.01.16-03.52.45-1-144783	149	23	23	8	0	4	644	19	19	0	0	NA	NA	NA	49	50	247	255	361	220	177	247	38	16	17	0.154	0.063	0.047
.	19.01.16-03.52.49-1-144784	87	4	4	1	0	1	643	3	3	0	0	NA	NA	NA	31	43	245	250	361	222	171	250	3	13	0	0.012	0.052	0
.	19.01.16-03.52.51-1-144802	33	1	1	0	0	0	0	0	0	0	0	NA	NA	NA	10	8	238	239	344	0	0	0	0	0	0	0	0	0
.	19.01.16-03.52.54-1-144806	121	7	7	2	0	2	628	5	5	0	0	NA	NA	NA	22	28	245	244	352	218	167	243	13	9	0	0.053	0.037	0
.	19.01.16-03.52.57-1-144809	67	4	4	1	0	1	631	2	2	0	0	NA	NA	NA	29	37	244	244	362	218	167	246	1	7	5	0.004	0.029	0.014
.	19.01.16-03.53.01-1-144815	63	2	2	1	0	1	618	1	1	0	0	NA	NA	NA	27	21	242	240	352	216	163	239	0	3	3	0	0.012	0.009
.	19.01.16-03.53.06-1-144818	113	4	4	2	0	2	639	2	2	0	0	NA	NA	NA	45	41	249	245	360	219	171	249	0	9	2	0	0.037	0.006
.	19.01.16-03.53.08-1-144821	84	5	5	0	0	0	619	4	4	0	0	NA	NA	NA	30	23	249	242	345	221	167	231	0	3	4	0	0.012	0.012
.	19.01.16-03.53.13-1-144823	65	5	5	1	0	1	621	4	4	0	0	NA	NA	NA	25	25	243	243	352	217	162	242	10	6	2	0.041	0.025	0.006
.	19.01.16-03.53.14-1-144827	94	13	13	4	0	3	622	12	12	0	0	NA	NA	NA	33	26	247	242	350	218	162	242	22	8	7	0.089	0.033	0.02
.	19.01.16-03.53.17-1-144828	38	1	1	0	0	0	0	0	0	0	0	NA	NA	NA	7	14	242	240	345	0	0	0	0	0	2	0	0	0.006
.	19.01.16-03.53.18-1-144829	89	7	7	2	0	2	623	6	6	0	0	NA	NA	NA	24	21	244	243	347	219	167	237	4	0	14	0.016	0	0.04
.	19.01.16-03.53.19-1-144830	58	2	2	0	0	0	620	1	1	0	0	NA	NA	NA	19	17	241	240	349	215	166	239	0	4	1	0	0.017	0.003
.	19.01.16-03.53.21-1-144831	150	18	18	3	0	3	629	16	16	0	0	NA	NA	NA	55	37	253	244	353	221	165	243	29	14	24	0.115	0.057	0.068
.	19.01.16-03.53.26-1-144837	150	11	11	6	0	3	637	9	9	0	0	NA	NA	NA	50	42	248	244	363	218	169	250	15	7	21	0.06	0.029	0.058
.	19.01.16-03.53.27-1-144838	171	12	12	0	0	0	652	11	11	0	0	NA	NA	NA	39	52	253	251	361	226	174	252	18	9	5	0.071	0.036	0.014
.	19.01.16-03.53.28-1-144842	115	4	4	0	0	0	641	3	3	0	0	NA	NA	NA	28	44	248	252	357	220	175	246	17	3	4	0.069	0.012	0.011
.	19.01.16-03.53.33-1-144843	63	5	5	1	0	1	622	4	4	0	0	NA	NA	NA	31	28	243	244	354	213	167	242	11	1	2	0.045	0.004	0.006
.	19.01.16-03.53.37-1-144844	39	1	1	0	0	0	0	0	0	0	0	NA	NA	NA	12	14	239	240	348	0	0	0	0	0	0	0	0	0
.	19.01.16-03.53.38-1-144845	125	6	6	1	0	0	628	3	3	0	0	NA	NA	NA	54	41	251	245	358	221	162	245	6	6	12	0.024	0.024	0.034
.	19.01.16-03.53.41-1-144846	181	19	19	10	0	4	648	17	17	0	0	NA	NA	NA	50	52	251	256	358	218	180	250	29	33	22	0.116	0.129	0.061
.	19.01.16-03.53.42-1-144847	66	3	3	0	0	0	345	2	2	0	0	NA	NA	NA	19	16	242	241	346	103	101	141	0	0	3	0	0	0.009
.	19.01.16-03.53.47-1-144848	142	11	11	4	0	2	640	9	9	0	0	NA	NA	NA	51	43	251	249	356	222	171	247	24	0	16	0.096	0	0.045
.	19.01.16-03.53.50-1-144850	116	9	9	3	0	3	624	8	8	0	0	NA	NA	NA	36	28	243	242	356	215	165	244	34	0	10	0.14	0	0.028
.	19.01.16-03.53.54-1-144869	37	1	1	0	0	0	0	0	0	0	0	NA	NA	NA	11	11	238	241	345	0	0	0	0	0	0	0	0	0
.	19.01.16-03.53.56-1-144873	91	4	4	0	0	0	632	3	3	0	0	NA	NA	NA	28	38	242	247	362	213	168	251	10	1	0	0.041	0.004	0
.	19.01.16-03.53.58-1-144875	119	17	17	6	0	6	638	14	14	0	0	NA	NA	NA	40	46	242	254	363	215	173	250	8	23	13	0.033	0.091	0.036
.	19.01.16-03.54.01-1-144880	57	2	2	1	0	0	636	1	1	0	0	NA	NA	NA	24	34	247	243	357	221	169	246	2	0	1	0.008	0	0.003
.	19.01.16-03.54.03-1-144881	32	1	1	1	0	1	0	0	0	0	0	NA	NA	NA	6	7	237	237	346	0	0	0	0	0	1	0	0	0.003
.	19.01.16-03.54.04-1-144882	62	4	4	2	0	2	627	2	2	0	0	NA	NA	NA	26	33	246	248	352	220	167	240	2	0	13	0.008	0	0.037
.	19.01.16-03.54.07-1-144885	62	4	4	1	0	1	399	3	3	0	0	NA	NA	NA	20	16	240	239	350	133	106	160	0	0	10	0	0	0.029
.	19.01.16-03.54.13-1-144888	40	1	1	1	0	1	0	0	0	0	0	NA	NA	NA	11	7	236	237	347	0	0	0	0	0	1	0	0	0.003
.	19.01.16-03.54.14-1-144892	91	8	8	1	0	0	631	7	7	0	0	NA	NA	NA	36	38	247	250	354	221	173	237	4	4	12	0.016	0.016	0.034
.	19.01.16-03.54.18-1-144894	121	6	6	1	0	1	630	5	5	0	0	NA	NA	NA	25	27	247	244	349	219	169	242	7	12	3	0.028	0.049	0.009
.	19.01.16-03.54.18-1-144895	68	3	3	0	0	0	623	2	2	0	0	NA	NA	NA	15	21	245	241	348	218	167	238	3	0	7	0.012	0	0.02
.	19.01.16-03.54.18-1-144896	59	2	2	0	0	0	616	1	1	0	0	NA	NA	NA	21	19	239	244	349	210	166	240	0	1	1	0	0.004	0.003
.	19.01.16-03.54.21-1-144897	154	22	22	3	0	1	640	19	19	0	0	NA	NA	NA	51	49	252	255	355	222	174	244	24	38	24	0.095	0.149	0.068
.	19.01.16-03.54.24-1-144898	176	25	25	7	0	5	645	24	24	0	0	NA	NA	NA	65	53	253	245	368	228	166	251	33	46	17	0.13	0.188	0.046
.	19.01.16-03.54.25-1-144899	123	15	15	2	0	1	634	12	12	0	0	NA	NA	NA	34	39	248	243	361	220	167	247	17	9	14	0.069	0.037	0.039
.	19.01.16-03.54.33-1-144900	116	4	4	1	0	1	638	3	3	0	0	NA	NA	NA	50	50	248	254	361	216	176	246	7	1	5	0.028	0.004	0.014
.	19.01.16-03.54.33-1-144901	154	10	10	3	0	3	655	8	8	0	0	NA	NA	NA	46	51	260	251	353	234	174	247	20	25	1	0.077	0.1	0.003
.	19.01.16-03.54.34-1-144902	67	2	2	1	0	1	617	1	1	0	0	NA	NA	NA	25	20	236	244	353	205	168	244	1	0	2	0.004	0	0.006
.	19.01.16-03.54.38-1-144903	89	6	6	0	0	0	625	5	5	0	0	NA	NA	NA	37	27	245	243	352	217	165	243	14	7	4	0.057	0.029	0.011
.	19.01.16-03.54.39-1-144904	88	4	4	1	0	1	634	3	3	0	0	NA	NA	NA	29	42	246	245	364	217	168	249	7	0	4	0.028	0	0.011
.	19.01.16-03.54.52-1-144924	115	10	10	3	0	3	625	9	9	0	0	NA	NA	NA	31	33	246	241	359	217	165	243	8	16	9	0.033	0.066	0.025
.	19.01.16-03.54.52-1-144926	32	1	1	0	0	0	0	0	0	0	0	NA	NA	NA	17	4	237	238	342	0	0	0	0	0	2	0	0	0.006
.	19.01.16-03.54.56-1-144930	62	2	2	0	0	0	624	1	1	0	0	NA	NA	NA	24	28	246	239	356	218	164	242	3	0	2	0.012	0	0.006
.	19.01.16-03.55.00-1-144935	66	2	2	1	0	1	449	1	1	0	0	NA	NA	NA	20	23	241	246	349	155	122	172	2	0	0	0.008	0	0
.	19.01.16-03.55.03-1-144937	234	31	31	7	0	4	669	28	28	0	0	NA	NA	NA	81	75	259	257	372	230	180	259	54	40	44	0.208	0.156	0.118
.	19.01.16-03.55.04-1-144938	176	13	13	2	0	1	653	12	12	0	0	NA	NA	NA	39	56	249	254	366	219	178	256	14	14	12	0.056	0.055	0.033
.	19.01.16-03.55.10-1-144943	181	15	15	3	0	2	649	14	14	0	0	NA	NA	NA	51	48	247	252	362	219	175	255	31	5	18	0.126	0.02	0.05
.	19.01.16-03.55.11-1-144944	91	8	8	1	0	1	650	6	6	0	0	NA	NA	NA	32	54	255	250	362	226	173	251	6	7	1	0.024	0.028	0.003
.	19.01.16-03.55.12-1-144945	123	17	17	6	0	5	630	12	12	0	0	NA	NA	NA	41	34	248	243	356	218	166	246	18	26	9	0.073	0.107	0.025
.	19.01.16-03.55.13-1-144946	119	6	6	0	0	0	644	5	5	0	0	NA	NA	NA	33	45	247	250	361	221	173	250	0	7	10	0	0.028	0.028
.	19.01.16-03.55.17-1-144950	159	13	13	4	0	2	642	11	11	0	0	NA	NA	NA	45	44	248	252	357	220	176	246	2	16	17	0.008	0.063	0.048
.	19.01.16-03.55.17-1-144951	60	2	2	0	0	0	148	1	1	0	0	NA	NA	NA	9	22	247	240	348	46	47	55	0	3	0	0	0.012	0
.	19.01.16-03.55.26-1-144956	88	4	4	0	0	0	619	3	3	0	0	NA	NA	NA	23	23	244	242	350	214	166	239	3	0	14	0.012	0	0.04
.	19.01.16-03.55.30-1-144960	62	2	2	0	0	0	617	0	0	0	0	NA	NA	NA	21	19	243	243	346	215	164	238	2	0	1	0.008	0	0.003
.	19.01.16-03.55.34-1-144962	119	7	7	5	0	5	653	6	6	0	0	NA	NA	NA	38	54	254	248	365	227	170	256	15	5	6	0.059	0.02	0.016
.	19.01.16-03.55.36-1-144963	34	1	1	0	0	0	0	0	0	0	0	NA	NA	NA	12	9	238	237	347	0	0	0	0	0	1	0	0	0.003
.	19.01.16-03.55.40-1-144964	32	1	1	0	0	0	0	0	0	0	0	NA	NA	NA	7	12	239	242	344	0	0	0	2	0	0	0.008	0	0
.	19.01.16-03.55.41-1-144965	58	2	2	1	0	1	300	1	1	0	0	NA	NA	NA	23	18	240	243	348	98	79	123	1	0	1	0.004	0	0.003
.	19.01.16-03.55.44-1-144966	97	12	12	2	0	2	631	8	8	0	0	NA	NA	NA	41	41	253	245	356	222	168	241	14	1	7	0.055	0.004	0.02
.	19.01.16-03.55.45-1-144967	85	4	4	0	0	0	621	3	3	0	0	NA	NA	NA	33	23	238	248	350	211	172	238	0	6	7	0	0.024	0.02
.	19.01.16-03.55.48-1-144968	63	2	2	0	0	0	147	1	1	0	0	NA	NA	NA	14	15	242	238	348	44	35	68	0	0	1	0	0	0.003
.	19.01.16-03.55.51-1-144986	268	15	15	5	0	5	673	12	12	0	0	NA	NA	NA	98	77	265	249	376	234	173	266	14	11	35	0.053	0.044	0.093
.	19.01.16-03.55.53-1-144989	86	3	3	3	0	2	627	2	2	0	0	NA	NA	NA	25	24	242	244	351	217	168	242	6	2	2	0.025	0.008	0.006
.	19.01.16-03.55.54-1-144992	289	19	19	4	0	4	681	18	18	0	0	NA	NA	NA	78	82	260	256	379	231	181	269	11	41	22	0.042	0.16	0.058
.	19.01.16-03.55.59-1-144998	126	10	10	1	0	0	638	8	8	0	0	NA	NA	NA	48	44	245	250	362	221	167	250	15	25	5	0.061	0.1	0.014
.	19.01.16-03.56.01-1-145001	67	5	5	2	0	2	617	4	4	0	0	NA	NA	NA	30	22	241	247	347	215	168	234	1	12	2	0.004	0.049	0.006
.	19.01.16-03.56.05-1-145002	179	8	8	2	0	2	637	6	6	0	0	NA	NA	NA	48	42	245	251	359	222	173	242	0	9	6	0	0.036	0.017
.	19.01.16-03.56.07-1-145005	96	8	8	1	0	1	633	7	7	0	0	NA	NA	NA	36	41	245	248	361	217	167	249	0	33	3	0	0.133	0.008
.	19.01.16-03.56.10-1-145008	65	2	2	0	0	0	628	0	0	0	0	NA	NA	NA	26	35	247	245	356	217	167	244	1	0	5	0.004	0	0.014
.	19.01.16-03.56.13-1-145009	101	6	6	3	0	2	631	5	5	0	0	NA	NA	NA	37	35	248	246	354	217	169	245	14	14	3	0.056	0.057	0.008
.	19.01.16-03.56.23-1-145013	154	11	11	3	0	1	632	8	8	0	0	NA	NA	NA	49	39	246	247	359	215	169	248	13	5	12	0.053	0.02	0.033
.	19.01.16-03.56.28-1-145014	64	2	2	0	0	0	602	1	1	0	0	NA	NA	NA	20	17	239	243	348	208	163	231	0	0	5	0	0	0.014
.	19.01.16-03.56.30-1-145015	33	1	1	0	0	0	0	0	0	0	0	NA	NA	NA	5	16	240	239	350	0	0	0	0	0	1	0	0	0.003
.	19.01.16-03.56.32-1-145016	118	11	11	4	0	3	631	9	9	0	0	NA	NA	NA	40	40	249	248	356	216	173	242	12	15	15	0.048	0.06	0.042
.	19.01.16-03.56.33-1-145017	153	14	14	7	0	5	643	12	12	0	0	NA	NA	NA	42	46	252	252	355	220	177	246	21	8	18	0.083	0.032	0.051
.	19.01.16-03.56.33-1-145019	160	6	6	1	0	1	647	5	5	0	0	NA	NA	NA	52	56	248	255	366	222	174	251	0	4	23	0	0.016	0.063
.	19.01.16-03.56.34-1-145018	144	47	47	9	0	7	650	43	43	0	0	NA	NA	NA	41	56	254	251	364	227	171	252	37	54	45	0.146	0.215	0.124
.	19.01.16-03.56.36-1-145022	64	2	2	1	0	1	617	1	1	0	0	NA	NA	NA	28	23	239	244	353	210	164	243	0	0	7	0	0	0.02
.	19.01.16-03.56.38-1-145023	93	7	7	4	0	2	623	6	6	0	0	NA	NA	NA	33	28	244	243	354	217	166	240	10	8	8	0.041	0.033	0.023
.	19.01.16-03.56.43-1-145024	35	1	1	0	0	0	0	0	0	0	0	NA	NA	NA	15	17	239	238	353	0	0	0	0	0	0	0	0	0
.	19.01.16-03.56.47-1-145026	178	13	13	3	0	3	642	11	11	0	0	NA	NA	NA	58	51	248	251	365	218	172	252	15	8	16	0.06	0.032	0.044
.	19.01.16-03.56.51-1-145044	126	6	6	1	0	1	641	5	5	0	0	NA	NA	NA	39	45	249	245	364	223	167	251	6	14	0	0.024	0.057	0
.	19.01.16-03.56.56-1-145050	91	9	9	1	0	1	619	8	8	0	0	NA	NA	NA	24	21	242	243	349	213	167	239	11	16	4	0.045	0.066	0.011
.	19.01.16-03.56.57-1-145052	394	34	34	9	0	7	697	31	31	0	0	NA	NA	NA	124	103	270	267	379	238	192	267	53	54	40	0.196	0.202	0.106
.	19.01.16-03.56.58-1-145054	177	27	27	7	0	4	666	24	24	0	0	NA	NA	NA	54	69	263	257	362	232	182	252	13	46	33	0.049	0.179	0.091
.	19.01.16-03.57.03-1-145058	153	36	36	8	0	4	643	33	33	0	0	NA	NA	NA	35	49	249	257	356	216	177	250	29	68	26	0.116	0.265	0.073
.	19.01.16-03.57.07-1-145061	146	27	27	2	0	2	625	24	24	0	0	NA	NA	NA	55	35	245	245	358	216	164	245	8	21	32	0.033	0.086	0.089
.	19.01.16-03.57.15-1-145068	120	11	11	2	0	2	626	8	8	0	0	NA	NA	NA	53	37	244	244	362	213	163	250	12	10	9	0.049	0.041	0.025
.	19.01.16-03.57.18-1-145069	271	25	25	9	0	6	676	20	20	0	0	NA	NA	NA	62	80	257	255	381	230	177	269	9	77	28	0.035	0.302	0.073
.	19.01.16-03.57.20-1-145070	58	2	2	1	0	1	101	0	0	0	0	NA	NA	NA	20	12	242	240	343	41	20	40	0	0	6	0	0	0.017
.	19.01.16-03.57.28-1-145075	124	9	9	2	0	2	627	7	7	0	0	NA	NA	NA	41	34	247	244	356	218	168	241	16	6	5	0.065	0.025	0.014
.	19.01.16-03.57.40-1-145079	63	2	2	1	0	0	622	1	1	0	0	NA	NA	NA	31	32	241	246	358	211	169	242	6	0	1	0.025	0	0.003
.	19.01.16-03.57.57-1-145103	268	36	36	10	0	8	671	33	33	0	0	NA	NA	NA	101	86	256	266	377	227	184	260	25	45	64	0.098	0.169	0.17
.	19.01.16-03.57.57-1-145104	93	10	10	1	0	1	625	9	9	0	0	NA	NA	NA	28	27	244	244	352	216	166	243	5	16	4	0.02	0.066	0.011
.	19.01.16-03.57.59-1-145106	87	4	4	0	0	0	628	3	3	0	0	NA	NA	NA	13	23	242	243	351	215	169	244	0	12	0	0	0.049	0
.	19.01.16-03.58.04-1-145111	65	3	3	0	0	0	349	2	2	0	0	NA	NA	NA	22	19	242	240	350	111	99	139	4	0	0	0.017	0	0
.	19.01.16-03.58.05-1-145112	85	3	3	1	0	0	614	2	2	0	0	NA	NA	NA	32	17	245	238	347	216	163	235	10	3	0	0.041	0.013	0
.	19.01.16-03.58.12-1-145117	175	21	21	7	0	5	638	18	18	0	0	NA	NA	NA	64	43	243	249	364	211	173	254	33	39	16	0.136	0.157	0.044
.	19.01.16-03.58.14-1-145121	91	9	9	4	0	4	627	8	8	0	0	NA	NA	NA	23	24	241	243	353	214	167	246	0	4	26	0	0.016	0.074
.	19.01.16-03.58.15-1-145122	93	4	4	0	0	0	628	3	3	0	0	NA	NA	NA	19	26	243	243	353	219	166	243	1	6	5	0.004	0.025	0.014
.	19.01.16-03.58.17-1-145123	62	2	2	2	0	2	451	1	1	0	0	NA	NA	NA	18	13	239	240	347	156	122	173	2	2	0	0.008	0.008	0
.	19.01.16-03.58.19-1-145124	184	44	44	15	0	14	642	41	41	0	0	NA	NA	NA	48	42	248	249	358	219	173	250	83	44	40	0.335	0.177	0.112
.	19.01.16-03.58.21-1-145125	89	3	3	1	0	1	629	2	2	0	0	NA	NA	NA	29	28	248	246	347	223	168	238	0	3	4	0	0.012	0.012
.	19.01.16-03.58.24-1-145127	34	1	1	0	0	0	0	0	0	0	0	NA	NA	NA	8	7	238	240	342	0	0	0	0	2	0	0	0.008	0
.	19.01.16-03.58.28-1-145128	149	29	29	7	0	6	652	26	26	0	0	NA	NA	NA	40	54	249	254	364	224	175	253	28	33	31	0.112	0.13	0.085
.	19.01.16-03.58.32-1-145129	35	1	1	0	0	0	0	0	0	0	0	NA	NA	NA	10	8	236	239	346	0	0	0	0	0	0	0	0	0
.	19.01.16-03.58.35-1-145130	121	13	13	6	0	5	625	12	12	0	0	NA	NA	NA	44	31	243	248	353	213	170	242	18	8	7	0.074	0.032	0.02
.	19.01.16-03.58.35-1-145131	149	29	29	12	0	9	640	26	26	0	0	NA	NA	NA	51	43	248	250	358	221	169	250	27	36	25	0.109	0.144	0.07
.	19.01.16-03.58.38-1-145132	150	13	13	3	0	3	646	11	11	0	0	NA	NA	NA	49	48	249	251	361	224	173	249	28	18	10	0.112	0.072	0.028
.	19.01.16-03.58.39-1-145133	90	5	5	0	0	0	626	4	4	0	0	NA	NA	NA	39	34	245	249	353	216	170	240	2	0	8	0.008	0	0.023
.	19.01.16-03.58.55-1-145154	112	10	10	5	0	4	630	8	8	0	0	NA	NA	NA	40	35	243	244	361	215	164	251	16	15	6	0.066	0.061	0.017
.	19.01.16-03.58.56-1-145156	61	2	2	0	0	0	618	1	1	0	0	NA	NA	NA	28	21	243	246	345	214	170	234	0	0	4	0	0	0.012
.	19.01.16-03.58.57-1-145159	35	1	1	0	0	0	0	0	0	0	0	NA	NA	NA	13	8	237	238	346	0	0	0	0	0	4	0	0	0.012
.	19.01.16-03.59.02-1-145164	154	21	21	1	0	0	648	18	18	0	0	NA	NA	NA	49	54	245	255	367	218	176	254	20	32	22	0.082	0.125	0.06
.	19.01.16-03.59.04-1-145165	66	4	4	0	0	0	615	3	3	0	0	NA	NA	NA	26	17	242	239	349	215	163	237	16	17	0	0.066	0.071	0
.	19.01.16-03.59.11-1-145170	151	5	5	1	0	1	650	4	4	0	0	NA	NA	NA	57	54	250	255	362	222	176	252	3	6	9	0.012	0.024	0.025
.	19.01.16-03.59.15-1-145174	125	9	9	3	0	2	627	7	7	0	0	NA	NA	NA	48	40	249	250	354	219	170	238	3	11	13	0.012	0.044	0.037
.	19.01.16-03.59.22-1-145176	148	12	12	5	0	4	628	10	10	0	0	NA	NA	NA	44	39	249	249	354	217	170	241	29	5	17	0.116	0.02	0.048
.	19.01.16-03.59.23-1-145177	62	4	4	2	0	1	622	3	3	0	0	NA	NA	NA	26	26	240	242	357	207	167	248	4	0	9	0.017	0	0.025
.	19.01.16-03.59.25-1-145178	61	2	2	0	0	0	547	1	1	0	0	NA	NA	NA	20	8	237	238	346	188	148	211	0	2	2	0	0.008	0.006
.	19.01.16-03.59.32-1-145186	142	15	15	5	0	4	631	11	11	0	0	NA	NA	NA	43	35	247	244	357	219	168	244	19	18	12	0.077	0.074	0.034
.	19.01.16-03.59.32-1-145187	84	5	5	2	0	1	633	4	4	0	0	NA	NA	NA	36	39	249	247	356	212	172	249	8	4	0	0.032	0.016	0
.	19.01.16-03.59.34-1-145188	37	1	1	0	0	0	0	0	0	0	0	NA	NA	NA	10	5	237	238	343	0	0	0	0	0	2	0	0	0.006
.	19.01.16-03.59.38-1-145189	149	9	9	3	0	3	640	6	6	0	0	NA	NA	NA	46	44	247	252	358	217	174	249	8	21	12	0.032	0.083	0.034
.	19.01.16-03.59.39-1-145191	150	9	9	0	0	0	632	8	8	0	0	NA	NA	NA	34	35	246	246	356	220	169	243	5	15	5	0.02	0.061	0.014
.	19.01.16-03.59.39-1-145192	120	9	9	3	0	2	629	8	8	0	0	NA	NA	NA	40	35	249	244	355	220	168	241	42	0	7	0.169	0	0.02
.	19.01.16-03.59.41-1-145193	63	2	2	2	0	2	98	1	1	0	0	NA	NA	NA	22	9	236	241	345	31	30	37	0	4	1	0	0.017	0.003
.	19.01.16-03.59.49-1-145194	212	17	17	10	0	7	680	15	15	0	0	NA	NA	NA	65	86	259	256	384	231	179	270	12	40	14	0.046	0.156	0.036
.	19.01.16-03.59.52-1-145212	68	2	2	0	0	0	621	1	1	0	0	NA	NA	NA	30	25	247	239	352	212	166	243	2	0	2	0.008	0	0.006
.	19.01.16-03.59.52-1-145214	175	24	24	8	0	6	654	22	22	0	0	NA	NA	NA	43	57	255	249	366	227	174	253	14	18	35	0.055	0.072	0.096
.	19.01.16-03.59.55-1-145218	154	11	11	2	0	2	644	9	9	0	0	NA	NA	NA	51	48	250	244	367	221	169	254	2	28	4	0.008	0.115	0.011
.	19.01.16-04.00.05-1-145229	124	9	9	1	0	1	627	7	7	0	0	NA	NA	NA	38	30	244	248	351	217	174	236	0	3	11	0	0.012	0.031
.	19.01.16-04.00.05-1-145231	118	17	17	6	0	4	633	15	15	0	0	NA	NA	NA	47	39	247	248	357	218	171	244	25	8	26	0.101	0.032	0.073
.	19.01.16-04.00.08-1-145235	38	1	1	1	0	1	0	0	0	0	0	NA	NA	NA	13	12	237	238	350	0	0	0	0	0	1	0	0	0.003
.	19.01.16-04.00.09-1-145236	66	4	4	0	0	0	623	3	3	0	0	NA	NA	NA	15	20	239	243	351	212	168	243	5	6	4	0.021	0.025	0.011
.	19.01.16-04.00.10-1-145237	124	11	11	1	0	1	647	9	9	0	0	NA	NA	NA	37	54	257	249	361	228	174	245	2	5	21	0.008	0.02	0.058
.	19.01.16-04.00.12-1-145238	63	2	2	0	0	0	596	1	1	0	0	NA	NA	NA	26	28	242	246	353	204	162	230	0	3	2	0	0.012	0.006
.	19.01.16-04.00.23-1-145242	57	2	2	0	0	0	247	1	1	0	0	NA	NA	NA	17	12	240	239	346	81	76	90	1	1	0	0.004	0.004	0
.	19.01.16-04.00.27-1-145243	66	4	4	2	0	2	625	3	3	0	0	NA	NA	NA	29	32	242	247	356	211	170	244	9	5	0	0.037	0.02	0
.	19.01.16-04.00.27-1-145244	59	3	3	0	0	0	0	2	2	0	0	NA	NA	NA	18	17	240	241	349	0	0	0	1	5	2	0.004	0.021	0.006
.	19.01.16-04.00.29-1-145245	88	5	5	1	0	1	624	4	4	0	0	NA	NA	NA	35	29	242	248	352	215	169	240	0	9	1	0	0.036	0.003
.	19.01.16-04.00.31-1-145247	91	3	3	0	0	0	609	2	2	0	0	NA	NA	NA	49	28	247	247	347	212	165	232	10	4	2	0.04	0.016	0.006
.	19.01.16-04.00.32-1-145248	38	1	1	1	0	1	0	0	0	0	0	NA	NA	NA	8	9	238	238	346	0	0	0	0	0	0	0	0	0
.	19.01.16-04.00.33-1-145253	147	15	15	3	0	3	639	13	13	0	0	NA	NA	NA	43	47	246	250	364	219	168	252	0	22	11	0	0.088	0.03
.	19.01.16-04.00.34-1-145254	62	4	4	2	0	1	621	3	3	0	0	NA	NA	NA	28	23	239	247	350	209	170	242	9	0	11	0.038	0	0.031
.	19.01.16-04.00.36-1-145259	60	2	2	0	0	0	150	1	1	0	0	NA	NA	NA	20	18	239	240	352	53	39	58	4	0	0	0.017	0	0
.	19.01.16-04.00.37-1-145260	126	10	10	5	0	4	634	9	9	0	0	NA	NA	NA	42	38	248	244	359	220	166	248	7	18	12	0.028	0.074	0.033
.	19.01.16-04.00.38-1-145261	129	5	5	1	0	1	644	3	3	0	0	NA	NA	NA	41	49	254	248	360	227	169	248	0	0	12	0	0	0.033
.	19.01.16-04.00.45-1-145262	210	17	17	4	0	1	669	16	16	0	0	NA	NA	NA	51	66	256	253	370	228	181	260	45	20	10	0.176	0.079	0.027
.	19.01.16-04.00.45-1-145263	113	6	6	1	0	1	625	4	4	0	0	NA	NA	NA	28	19	245	242	345	219	167	239	7	8	10	0.029	0.033	0.029
.	19.01.16-04.00.48-1-145264	182	37	37	15	0	10	652	34	34	0	0	NA	NA	NA	56	54	259	252	356	230	175	247	44	66	40	0.17	0.262	0.112
.	19.01.16-04.00.49-1-145265	185	38	38	9	0	7	646	34	34	0	0	NA	NA	NA	57	56	248	252	369	218	173	255	51	55	41	0.206	0.218	0.111
.	19.01.16-04.00.55-1-145288	91	5	5	1	0	0	630	4	4	0	0	NA	NA	NA	35	35	248	245	355	218	171	241	9	0	6	0.036	0	0.017
.	19.01.16-04.01.00-1-145294	64	5	5	0	0	0	620	4	4	0	0	NA	NA	NA	24	25	245	245	348	215	166	239	7	5	4	0.029	0.02	0.011
.	19.01.16-04.01.04-1-145326	148	13	13	5	0	3	632	12	12	0	0	NA	NA	NA	38	41	248	248	358	215	169	248	11	20	20	0.044	0.081	0.056
.	19.01.16-04.01.05-1-145327	82	6	6	1	0	1	622	5	5	0	0	NA	NA	NA	33	33	247	245	354	212	166	244	6	4	15	0.024	0.016	0.042
.	19.01.16-04.01.06-1-145349	152	17	17	5	0	4	645	14	14	0	0	NA	NA	NA	36	45	247	252	359	220	176	249	20	35	19	0.081	0.139	0.053
.	19.01.16-04.01.15-1-145376	118	21	21	6	0	2	623	19	19	0	0	NA	NA	NA	33	25	243	245	350	213	168	242	55	5	18	0.226	0.02	0.051
.	19.01.16-04.01.20-1-145377	84	3	3	1	0	1	625	2	2	0	0	NA	NA	NA	15	20	244	241	348	220	164	241	0	10	0	0	0.041	0
.	19.01.16-04.01.26-1-145378	123	12	12	2	0	2	636	9	9	0	0	NA	NA	NA	22	36	248	245	356	222	168	246	11	6	10	0.044	0.024	0.028
.	19.01.16-04.01.28-1-145383	116	7	7	1	0	1	638	6	6	0	0	NA	NA	NA	34	44	247	246	364	219	167	252	6	5	7	0.024	0.02	0.019
.	19.01.16-04.01.39-1-145392	150	17	17	4	0	2	642	16	16	0	0	NA	NA	NA	44	50	246	255	362	216	179	247	4	28	17	0.016	0.11	0.047
.	19.01.16-04.01.41-1-145393	188	24	24	9	0	6	651	21	21	0	0	NA	NA	NA	60	65	257	250	371	226	172	253	38	28	46	0.148	0.112	0.124
.	19.01.16-04.01.42-1-145394	139	20	20	4	0	3	646	18	18	0	0	NA	NA	NA	42	46	248	252	359	219	177	250	32	22	35	0.129	0.087	0.097
.	19.01.16-04.01.47-1-145396	203	16	16	8	0	5	639	15	15	0	0	NA	NA	NA	55	46	251	247	361	223	169	247	5	15	26	0.02	0.061	0.072
.	19.01.16-04.01.49-1-145397	89	10	10	3	0	2	639	9	9	0	0	NA	NA	NA	29	40	249	245	359	220	171	248	15	15	6	0.06	0.061	0.017
.	19.01.16-04.01.56-1-145420	236	26	26	5	0	3	667	24	24	0	0	NA	NA	NA	68	70	257	253	373	229	173	265	37	50	25	0.144	0.198	0.067
.	19.01.16-04.01.56-1-145421	117	9	9	5	0	4	626	7	7	0	0	NA	NA	NA	44	29	245	243	354	217	166	243	0	20	17	0	0.082	0.048
.	19.01.16-04.02.00-1-145426	128	22	22	6	0	5	625	20	20	0	0	NA	NA	NA	39	27	241	242	357	214	168	243	28	28	27	0.116	0.116	0.076
.	19.01.16-04.02.13-1-145433	146	9	9	3	0	3	636	7	7	0	0	NA	NA	NA	42	42	252	243	360	222	166	248	6	9	5	0.024	0.037	0.014
.	19.01.16-04.02.13-1-145434	117	15	15	3	0	2	639	14	14	0	0	NA	NA	NA	34	42	247	253	355	221	172	246	15	43	11	0.061	0.17	0.031
.	19.01.16-04.02.16-1-145444	67	4	4	0	0	0	623	3	3	0	0	NA	NA	NA	20	20	244	242	347	217	168	238	0	3	5	0	0.012	0.014
.	19.01.16-04.02.28-1-145445	124	8	8	2	0	2	632	7	7	0	0	NA	NA	NA	28	33	246	248	352	219	171	242	28	1	11	0.114	0.004	0.031
.	19.01.16-04.02.31-1-145446	209	15	15	6	0	5	653	13	13	0	0	NA	NA	NA	77	60	250	249	374	219	174	260	20	16	21	0.08	0.064	0.056
.	19.01.16-04.02.31-1-145447	34	1	1	0	0	0	0	0	0	0	0	NA	NA	NA	5	13	238	243	345	0	0	0	0	0	2	0	0	0.006
.	19.01.16-04.02.34-1-145448	33	1	1	1	0	1	0	0	0	0	0	NA	NA	NA	12	11	237	241	346	0	0	0	0	0	2	0	0	0.006
.	19.01.16-04.02.39-1-145453	114	8	8	1	0	1	633	6	6	0	0	NA	NA	NA	28	29	244	242	356	218	168	247	16	2	10	0.066	0.008	0.028
.	19.01.16-04.02.39-1-145454	95	7	7	3	0	2	631	6	6	0	0	NA	NA	NA	30	35	246	243	359	214	167	250	11	11	1	0.045	0.045	0.003
.	19.01.16-04.02.46-1-145455	119	7	7	2	0	2	634	5	5	0	0	NA	NA	NA	36	44	251	249	357	221	168	245	6	9	7	0.024	0.036	0.02
.	19.01.16-04.02.50-1-145473	155	10	10	3	0	2	635	9	9	0	0	NA	NA	NA	38	36	246	249	354	218	173	244	23	6	8	0.093	0.024	0.023
.	19.01.16-04.02.55-1-145478	89	3	3	0	0	0	636	2	2	0	0	NA	NA	NA	36	39	248	250	354	221	171	244	0	13	3	0	0.052	0.008
.	19.01.16-04.02.57-1-145480	32	1	1	0	0	0	0	0	0	0	0	NA	NA	NA	7	9	237	240	345	0	0	0	0	0	0	0	0	0
.	19.01.16-04.02.57-1-145482	34	1	1	0	0	0	0	0	0	0	0	NA	NA	NA	8	7	240	237	343	0	0	0	0	0	4	0	0	0.012
.	19.01.16-04.02.59-1-145485	177	19	19	6	0	3	644	18	18	0	0	NA	NA	NA	50	46	248	245	366	217	171	256	10	29	43	0.04	0.118	0.117
.	19.01.16-04.02.59-1-145487	33	1	1	0	0	0	0	0	0	0	0	NA	NA	NA	7	5	236	237	345	0	0	0	0	0	0	0	0	0
.	19.01.16-04.03.01-1-145489	96	4	4	2	0	1	637	3	3	0	0	NA	NA	NA	26	34	246	250	351	217	176	244	0	8	9	0	0.032	0.026
.	19.01.16-04.03.01-1-145491	261	16	16	7	0	6	652	15	15	0	0	NA	NA	NA	63	59	248	263	361	218	183	251	21	37	19	0.085	0.141	0.053
.	19.01.16-04.03.04-1-145492	31	1	1	0	0	0	0	0	0	0	0	NA	NA	NA	4	8	241	238	342	0	0	0	4	0	0	0.017	0	0
.	19.01.16-04.03.06-1-145493	157	25	25	8	0	7	647	23	23	0	0	NA	NA	NA	57	55	254	250	364	226	171	250	12	29	32	0.047	0.116	0.088
.	19.01.16-04.03.06-1-145496	146	9	9	2	0	2	634	8	8	0	0	NA	NA	NA	42	39	249	245	358	217	169	248	6	10	13	0.024	0.041	0.036
.	19.01.16-04.03.08-1-145499	116	9	9	2	0	2	624	7	7	0	0	NA	NA	NA	41	29	243	248	351	214	170	240	8	6	23	0.033	0.024	0.066
.	19.01.16-04.03.13-1-145501	151	17	17	3	0	3	649	15	15	0	0	NA	NA	NA	36	53	253	245	368	226	165	258	25	11	25	0.099	0.045	0.068
.	19.01.16-04.03.13-1-145502	97	7	7	3	0	2	625	6	6	0	0	NA	NA	NA	32	29	243	247	352	213	171	241	0	20	9	0	0.081	0.026
.	19.01.16-04.03.18-1-145506	143	13	13	3	0	3	640	9	9	0	0	NA	NA	NA	43	48	251	245	365	224	166	250	7	16	31	0.028	0.065	0.085
.	19.01.16-04.03.31-1-145512	120	11	11	1	0	1	629	10	10	0	0	NA	NA	NA	39	35	243	255	350	217	169	243	16	17	1	0.066	0.067	0.003
.	19.01.16-04.03.32-1-145513	32	1	1	0	0	0	0	0	0	0	0	NA	NA	NA	10	14	241	241	345	0	0	0	0	0	0	0	0	0
.	19.01.16-04.03.35-1-145517	93	6	6	1	0	1	649	5	5	0	0	NA	NA	NA	33	51	250	251	363	219	176	254	4	18	1	0.016	0.072	0.003
.	19.01.16-04.03.35-1-145518	204	15	15	3	0	2	662	13	13	0	0	NA	NA	NA	65	69	257	259	366	228	182	252	34	13	18	0.132	0.05	0.049
.	19.01.16-04.03.35-1-145519	90	9	9	2	0	2	630	7	7	0	0	NA	NA	NA	27	37	246	247	357	217	168	245	7	5	9	0.028	0.02	0.025
.	19.01.16-04.03.36-1-145520	91	6	6	4	0	1	631	5	5	0	0	NA	NA	NA	23	26	246	243	350	220	169	242	10	27	0	0.041	0.111	0
.	19.01.16-04.03.44-1-145521	29	1	1	0	0	0	0	0	0	0	0	NA	NA	NA	11	7	237	239	344	0	0	0	0	0	1	0	0	0.003
.	19.01.16-04.03.46-1-145522	62	4	4	0	0	0	617	2	2	0	0	NA	NA	NA	24	16	240	245	344	215	167	235	1	9	2	0.004	0.037	0.006
.	19.01.16-04.03.46-1-145523	63	2	2	0	0	0	302	1	1	0	0	NA	NA	NA	14	16	240	243	346	115	78	109	0	0	3	0	0	0.009
.	19.01.16-04.03.50-1-145524	125	20	20	1	0	1	643	17	17	0	0	NA	NA	NA	40	50	252	252	359	222	173	248	23	6	13	0.091	0.024	0.036
.	19.01.16-04.03.53-1-145545	145	21	21	7	0	5	641	19	19	0	0	NA	NA	NA	60	50	257	250	356	228	173	240	24	38	22	0.093	0.152	0.062
.	19.01.16-04.03.54-1-145546	86	4	4	0	0	0	620	3	3	0	0	NA	NA	NA	29	21	243	241	350	216	166	238	2	4	1	0.008	0.017	0.003
.	19.01.16-04.03.56-1-145548	57	2	2	1	0	1	620	1	1	0	0	NA	NA	NA	17	20	245	241	347	217	165	238	0	0	3	0	0	0.009
.	19.01.16-04.03.56-1-145550	62	3	3	0	0	0	621	2	2	0	0	NA	NA	NA	23	20	242	242	349	216	169	236	0	0	5	0	0	0.014
.	19.01.16-04.03.57-1-145552	216	16	16	7	0	3	664	15	15	0	0	NA	NA	NA	83	71	256	253	375	224	179	261	25	20	34	0.098	0.079	0.091
.	19.01.16-04.04.00-1-145556	63	3	3	0	0	0	628	2	2	0	0	NA	NA	NA	20	25	242	245	351	214	171	243	0	0	11	0	0	0.031
.	19.01.16-04.04.05-1-145558	174	27	27	10	0	7	650	23	23	0	0	NA	NA	NA	45	60	254	252	367	226	170	254	39	38	26	0.154	0.151	0.071
.	19.01.16-04.04.09-1-145563	87	4	4	0	0	0	619	3	3	0	0	NA	NA	NA	31	20	243	241	349	216	166	237	9	4	1	0.037	0.017	0.003
.	19.01.16-04.04.11-1-145564	319	33	33	13	0	7	687	31	31	0	0	NA	NA	NA	89	92	268	255	382	239	177	271	38	41	41	0.142	0.161	0.107
.	19.01.16-04.04.11-1-145565	97	12	12	0	0	0	634	11	11	0	0	NA	NA	NA	27	32	247	247	351	217	172	245	16	4	12	0.065	0.016	0.034
.	19.01.16-04.04.17-1-145570	59	2	2	0	0	0	346	1	1	0	0	NA	NA	NA	14	22	241	248	346	112	96	138	1	1	0	0.004	0.004	0
.	19.01.16-04.04.21-1-145571	155	17	17	7	0	6	644	14	14	0	0	NA	NA	NA	47	45	251	250	357	225	174	245	14	20	16	0.056	0.08	0.045
.	19.01.16-04.04.29-1-145572	155	11	11	3	0	2	646	9	9	0	0	NA	NA	NA	49	51	249	251	364	224	174	248	2	35	3	0.008	0.139	0.008
.	19.01.16-04.04.30-1-145573	118	11	11	5	0	4	639	10	10	0	0	NA	NA	NA	44	43	253	247	356	223	171	245	12	13	14	0.047	0.053	0.039
.	19.01.16-04.04.32-1-145574	30	1	1	1	0	1	0	0	0	0	0	NA	NA	NA	7	19	240	238	354	0	0	0	0	0	1	0	0	0.003
.	19.01.16-04.04.32-1-145575	60	2	2	0	0	0	353	1	1	0	0	NA	NA	NA	14	14	245	241	341	135	94	124	0	2	2	0	0.008	0.006
.	19.01.16-04.04.34-1-145576	87	5	5	1	0	1	629	4	4	0	0	NA	NA	NA	29	32	244	243	358	217	166	246	4	7	4	0.016	0.029	0.011
.	19.01.16-04.04.38-1-145577	61	2	2	1	0	1	620	1	1	0	0	NA	NA	NA	29	31	241	251	352	212	168	240	3	1	0	0.012	0.004	0
.	19.01.16-04.04.43-1-145579	125	11	11	1	0	1	639	10	10	0	0	NA	NA	NA	48	44	251	250	356	219	173	247	6	22	13	0.024	0.088	0.037
.	19.01.16-04.04.50-1-145580	34	1	1	1	0	1	0	0	0	0	0	NA	NA	NA	8	13	240	237	349	0	0	0	0	0	0	0	0	0
.	19.01.16-04.04.52-1-145599	93	9	9	5	0	5	624	8	8	0	0	NA	NA	NA	26	31	244	243	357	216	167	241	7	13	6	0.029	0.053	0.017
.	19.01.16-04.04.52-1-145600	98	4	4	5	0	4	638	2	2	0	0	NA	NA	NA	38	41	248	247	359	221	171	246	9	3	0	0.036	0.012	0
.	19.01.16-04.04.52-1-145601	147	10	10	3	0	3	638	9	9	0	0	NA	NA	NA	44	43	250	247	359	216	170	252	7	14	9	0.028	0.057	0.025
.	19.01.16-04.04.52-1-145602	91	12	12	4	0	3	627	9	9	0	0	NA	NA	NA	42	39	248	249	355	220	167	240	19	11	16	0.077	0.044	0.045
.	19.01.16-04.04.55-1-145606	67	2	2	2	0	2	253	1	1	0	0	NA	NA	NA	22	18	240	241	350	97	64	92	0	6	2	0	0.025	0.006
.	19.01.16-04.04.57-1-145608	33	1	1	0	0	0	0	0	0	0	0	NA	NA	NA	7	9	240	239	343	0	0	0	0	0	1	0	0	0.003
.	19.01.16-04.05.01-1-145614	92	7	7	3	0	3	616	6	6	0	0	NA	NA	NA	30	21	245	240	349	218	162	236	16	0	5	0.065	0	0.014
.	19.01.16-04.05.04-1-145615	93	11	11	5	0	4	614	10	10	0	0	NA	NA	NA	33	21	240	242	352	213	163	238	7	29	4	0.029	0.12	0.011
.	19.01.16-04.05.06-1-145617	115	9	9	6	0	2	638	8	8	0	0	NA	NA	NA	34	36	247	244	358	223	169	246	27	10	24	0.109	0.041	0.067
.	19.01.16-04.05.09-1-145621	92	7	7	1	0	1	634	6	6	0	0	NA	NA	NA	25	39	250	246	356	221	168	245	16	3	1	0.064	0.012	0.003
.	19.01.16-04.05.13-1-145622	32	1	1	0	0	0	0	0	0	0	0	NA	NA	NA	13	6	238	239	342	0	0	0	0	0	1	0	0	0.003
.	19.01.16-04.05.16-1-145626	33	1	1	0	0	0	0	0	0	0	0	NA	NA	NA	5	12	238	239	348	0	0	0	1	0	0	0.004	0	0
.	19.01.16-04.05.16-1-145627	67	2	2	1	0	1	453	1	1	0	0	NA	NA	NA	25	14	240	240	347	163	122	168	0	0	1	0	0	0.003
.	19.01.16-04.05.16-1-145628	97	13	13	4	0	3	633	11	11	0	0	NA	NA	NA	28	32	249	244	352	222	170	241	9	16	11	0.036	0.066	0.031
.	19.01.16-04.05.18-1-145629	88	4	4	1	0	1	633	3	3	0	0	NA	NA	NA	25	32	245	247	353	219	171	243	3	0	7	0.012	0	0.02
.	19.01.16-04.05.19-1-145630	120	24	24	5	0	3	634	21	21	0	0	NA	NA	NA	42	37	244	250	356	219	173	242	33	24	7	0.135	0.096	0.02
.	19.01.16-04.05.21-1-145631	89	6	6	2	0	1	628	5	5	0	0	NA	NA	NA	35	35	249	245	354	219	170	239	8	0	10	0.032	0	0.028
.	19.01.16-04.05.27-1-145632	87	3	3	1	0	1	619	2	2	0	0	NA	NA	NA	31	24	241	242	354	212	165	242	0	10	3	0	0.041	0.008
.	19.01.16-04.05.28-1-145633	326	27	27	7	0	6	675	24	24	0	0	NA	NA	NA	87	85	257	259	382	222	181	272	10	34	47	0.039	0.131	0.123
.	19.01.16-04.05.28-1-145634	206	44	44	15	0	14	657	38	38	0	0	NA	NA	NA	54	59	250	259	363	221	181	255	65	84	45	0.26	0.324	0.124
.	19.01.16-04.05.32-1-145640	97	8	8	1	0	1	633	7	7	0	0	NA	NA	NA	57	43	247	244	365	219	162	252	4	25	3	0.016	0.102	0.008
.	19.01.16-04.05.35-1-145641	117	13	13	3	0	3	629	12	12	0	0	NA	NA	NA	35	37	250	247	353	221	166	242	17	9	11	0.068	0.036	0.031
.	19.01.16-04.05.41-1-145645	64	3	3	2	0	2	617	2	2	0	0	NA	NA	NA	29	21	239	242	353	203	169	245	6	2	0	0.025	0.008	0
.	19.01.16-04.05.42-1-145646	121	11	11	3	0	3	640	9	9	0	0	NA	NA	NA	29	38	246	250	355	220	173	247	23	4	10	0.093	0.016	0.028
.	19.01.16-04.05.42-1-145647	145	15	15	5	0	4	635	14	14	0	0	NA	NA	NA	60	45	248	243	367	220	166	249	12	25	17	0.048	0.103	0.046
.	19.01.16-04.05.52-1-145666	89	7	7	2	0	2	627	6	6	0	0	NA	NA	NA	29	29	243	245	354	212	169	246	12	6	0	0.049	0.024	0
.	19.01.16-04.05.56-1-145672	179	13	13	3	0	2	643	12	12	0	0	NA	NA	NA	49	50	249	250	364	219	175	249	4	28	11	0.016	0.112	0.03
.	19.01.16-04.05.59-1-145676	87	13	13	1	0	1	622	12	12	0	0	NA	NA	NA	26	24	244	237	356	215	163	244	1	20	4	0.004	0.084	0.011
.	19.01.16-04.06.03-1-145679	153	39	39	11	0	6	651	37	37	0	0	NA	NA	NA	43	55	255	253	360	230	176	245	20	52	55	0.078	0.206	0.153
.	19.01.16-04.06.04-1-145680	172	37	37	11	0	11	657	33	33	0	0	NA	NA	NA	50	62	255	251	369	228	169	260	42	55	21	0.165	0.219	0.057
.	19.01.16-04.06.11-1-145685	59	4	4	1	0	1	626	3	3	0	0	NA	NA	NA	28	31	243	246	355	213	170	243	0	16	0	0	0.065	0
.	19.01.16-04.06.15-1-145689	173	37	37	13	0	10	647	34	34	0	0	NA	NA	NA	55	64	256	253	368	227	171	249	71	34	31	0.277	0.134	0.084
.	19.01.16-04.06.15-1-145690	95	4	4	1	0	1	632	3	3	0	0	NA	NA	NA	34	41	241	253	360	211	174	247	1	0	10	0.004	0	0.028
.	19.01.16-04.06.28-1-145691	170	11	11	3	0	1	652	9	9	0	0	NA	NA	NA	65	51	252	252	360	224	177	251	16	7	21	0.063	0.028	0.058
.	19.01.16-04.06.29-1-145692	64	2	2	1	0	1	451	1	1	0	0	NA	NA	NA	15	16	241	239	349	157	119	175	0	0	1	0	0	0.003
.	19.01.16-04.06.30-1-145693	37	1	1	1	0	1	0	0	0	0	0	NA	NA	NA	10	10	237	241	345	0	0	0	2	0	0	0.008	0	0
.	19.01.16-04.06.33-1-145694	34	1	1	0	0	0	0	0	0	0	0	NA	NA	NA	14	9	237	242	343	0	0	0	0	0	0	0	0	0
.	19.01.16-04.06.33-1-145695	32	1	1	1	0	1	0	0	0	0	0	NA	NA	NA	7	9	238	237	347	0	0	0	0	0	4	0	0	0.012
.	19.01.16-04.06.35-1-145698	61	7	7	2	0	1	624	6	6	0	0	NA	NA	NA	26	27	242	243	355	214	166	244	7	10	2	0.029	0.041	0.006
.	19.01.16-04.06.36-1-145699	236	16	16	4	0	4	665	14	14	0	0	NA	NA	NA	53	66	248	250	381	219	178	268	22	20	19	0.089	0.08	0.05
.	19.01.16-04.06.36-1-145700	89	3	3	0	0	0	633	2	2	0	0	NA	NA	NA	31	33	248	248	350	218	173	242	4	0	1	0.016	0	0.003
.	19.01.16-04.06.42-1-145701	89	4	4	0	0	0	620	3	3	0	0	NA	NA	NA	30	23	241	246	349	214	169	237	1	6	1	0.004	0.024	0.003
.	19.01.16-04.06.52-1-145722	184	24	24	11	0	10	663	23	23	0	0	NA	NA	NA	49	67	261	248	371	232	171	260	49	15	37	0.188	0.06	0.1
.	19.01.16-04.06.55-1-145726	150	17	17	2	0	2	637	15	15	0	0	NA	NA	NA	35	42	247	248	360	216	171	250	18	23	4	0.073	0.093	0.011
.	19.01.16-04.06.56-1-145727	122	11	11	1	0	1	638	9	9	0	0	NA	NA	NA	43	41	246	249	359	220	171	247	0	20	9	0	0.08	0.025
.	19.01.16-04.06.59-1-145731	128	10	10	3	0	3	639	7	7	0	0	NA	NA	NA	43	40	246	250	357	217	170	252	17	22	6	0.069	0.088	0.017
.	19.01.16-04.07.03-1-145734	32	1	1	0	0	0	0	0	0	0	0	NA	NA	NA	14	9	239	237	346	0	0	0	0	0	0	0	0	0
.	19.01.16-04.07.06-1-145736	118	8	8	3	0	2	626	7	7	0	0	NA	NA	NA	27	30	240	245	358	211	166	249	2	8	17	0.008	0.033	0.047
.	19.01.16-04.07.11-1-145741	128	11	11	1	0	1	642	8	8	0	0	NA	NA	NA	37	41	255	245	354	227	171	244	18	7	11	0.071	0.029	0.031
.	19.01.16-04.07.11-1-145742	85	3	3	0	0	0	617	1	1	0	0	NA	NA	NA	31	24	242	246	349	213	167	237	2	2	0	0.008	0.008	0
.	19.01.16-04.07.18-1-145746	231	21	21	9	0	7	660	17	17	0	0	NA	NA	NA	68	70	260	255	368	231	179	250	20	21	44	0.077	0.082	0.12
.	19.01.16-04.07.23-1-145747	232	18	18	7	0	6	664	17	17	0	0	NA	NA	NA	53	59	255	252	365	229	180	255	17	27	20	0.067	0.107	0.055
.	19.01.16-04.07.27-1-145748	146	9	9	2	0	2	642	8	8	0	0	NA	NA	NA	41	37	244	250	356	217	174	251	4	14	10	0.016	0.056	0.028
.	19.01.16-04.07.29-1-145753	58	2	2	0	0	0	100	1	1	0	0	NA	NA	NA	16	15	239	242	347	33	26	41	0	1	2	0	0.004	0.006
.	19.01.16-04.07.29-1-145754	96	3	3	1	0	1	617	2	2	0	0	NA	NA	NA	37	30	248	242	353	216	163	238	7	0	2	0.028	0	0.006
.	19.01.16-04.07.30-1-145755	39	1	1	0	0	0	0	0	0	0	0	NA	NA	NA	10	9	237	240	345	0	0	0	2	0	0	0.008	0	0
.	19.01.16-04.07.33-1-145756	122	6	6	2	0	2	633	5	5	0	0	NA	NA	NA	54	44	250	246	361	221	168	244	0	9	10	0	0.037	0.028
.	19.01.16-04.07.34-1-145757	32	1	1	1	0	1	0	0	0	0	0	NA	NA	NA	8	6	239	238	342	0	0	0	1	0	0	0.004	0	0
.	19.01.16-04.07.37-1-145761	68	2	2	1	0	1	551	1	1	0	0	NA	NA	NA	16	13	244	239	343	196	146	209	0	0	2	0	0	0.006
.	19.01.16-04.07.37-1-145762	205	41	41	13	0	9	671	38	38	0	0	NA	NA	NA	54	76	253	260	376	226	182	263	26	81	38	0.103	0.312	0.101
.	19.01.16-04.07.43-1-145763	97	4	4	0	0	0	612	2	2	0	0	NA	NA	NA	32	20	243	243	347	213	165	234	3	5	3	0.012	0.021	0.009
.	19.01.16-04.07.44-1-145764	210	44	44	11	0	9	644	38	38	0	0	NA	NA	NA	63	52	252	252	361	223	174	247	66	51	42	0.262	0.202	0.116
.	19.01.16-04.07.50-1-145765	60	2	2	2	0	2	399	1	1	0	0	NA	NA	NA	15	26	243	243	353	134	109	156	0	1	1	0	0.004	0.003
.	19.01.16-04.07.51-1-145784	91	3	3	2	0	2	628	2	2	0	0	NA	NA	NA	29	31	248	244	352	221	167	240	0	0	9	0	0	0.026
.	19.01.16-04.07.53-1-145786	122	8	8	3	0	3	642	7	7	0	0	NA	NA	NA	40	46	248	249	362	221	170	251	0	4	16	0	0.016	0.044
.	19.01.16-04.07.57-1-145791	90	5	5	1	0	1	639	4	4	0	0	NA	NA	NA	29	40	251	245	357	222	170	247	3	4	10	0.012	0.016	0.028
.	19.01.16-04.07.58-1-145792	62	2	2	1	0	1	618	0	0	0	0	NA	NA	NA	31	23	246	240	350	214	161	243	0	1	7	0	0.004	0.02
.	19.01.16-04.08.02-1-145798	179	29	29	12	0	5	665	25	25	0	0	NA	NA	NA	46	61	260	249	365	232	175	258	47	48	18	0.181	0.193	0.049
.	19.01.16-04.08.03-1-145799	208	26	26	7	0	5	661	24	24	0	0	NA	NA	NA	68	60	254	253	366	228	178	255	2	71	29	0.008	0.281	0.079
.	19.01.16-04.08.09-1-145804	155	5	5	0	0	0	641	3	3	0	0	NA	NA	NA	49	48	246	253	362	219	175	247	2	4	8	0.008	0.016	0.022
.	19.01.16-04.08.11-1-145805	37	1	1	1	0	1	0	0	0	0	0	NA	NA	NA	10	6	238	237	344	0	0	0	0	0	0	0	0	0
.	19.01.16-04.08.18-1-145809	178	11	11	0	0	0	640	8	8	0	0	NA	NA	NA	54	50	248	258	357	217	178	245	11	13	28	0.044	0.05	0.078
.	19.01.16-04.08.20-1-145810	92	7	7	1	0	1	630	6	6	0	0	NA	NA	NA	24	27	244	244	352	219	168	243	11	2	7	0.045	0.008	0.02
.	19.01.16-04.08.22-1-145811	146	17	17	5	0	3	638	15	15	0	0	NA	NA	NA	48	43	252	242	362	224	167	247	8	18	14	0.032	0.074	0.039
.	19.01.16-04.08.28-1-145813	119	12	12	3	0	2	626	11	11	0	0	NA	NA	NA	30	31	245	247	352	214	169	243	17	13	10	0.069	0.053	0.028
.	19.01.16-04.08.44-1-145814	33	1	1	0	0	0	0	0	0	0	0	NA	NA	NA	13	12	238	241	346	0	0	0	1	0	0	0.004	0	0
.	19.01.16-04.08.46-1-145815	30	1	1	0	0	0	0	0	0	0	0	NA	NA	NA	10	6	237	240	342	0	0	0	0	0	0	0	0	0
.	19.01.16-04.08.48-1-145816	244	17	17	2	0	2	664	14	14	0	0	NA	NA	NA	74	68	261	257	363	229	181	254	18	9	20	0.069	0.035	0.055
.	19.01.16-04.08.48-1-145817	34	1	1	0	0	0	0	0	0	0	0	NA	NA	NA	8	6	237	239	343	0	0	0	1	0	0	0.004	0	0
.	19.01.16-04.08.49-1-145818	60	3	3	1	0	1	248	2	2	0	0	NA	NA	NA	18	14	238	244	345	76	68	104	1	0	6	0.004	0	0.017
.	19.01.16-04.08.51-1-145836	117	5	5	4	0	4	630	4	4	0	0	NA	NA	NA	50	40	243	251	359	214	172	244	0	2	15	0	0.008	0.042
.	19.01.16-04.08.52-1-145838	59	2	2	0	0	0	618	1	1	0	0	NA	NA	NA	26	22	242	242	351	217	163	238	0	3	3	0	0.012	0.009
.	19.01.16-04.08.52-1-145839	92	6	6	2	0	2	626	5	5	0	0	NA	NA	NA	39	34	244	249	354	214	174	238	1	0	10	0.004	0	0.028
.	19.01.16-04.08.52-1-145840	91	7	7	7	0	3	637	5	5	0	0	NA	NA	NA	33	42	251	244	360	218	167	252	23	2	5	0.092	0.008	0.014
.	19.01.16-04.08.52-1-145841	62	2	2	1	0	1	619	1	1	0	0	NA	NA	NA	28	27	243	246	351	213	166	240	1	3	0	0.004	0.012	0
.	19.01.16-04.08.56-1-145846	149	14	14	2	0	2	637	12	12	0	0	NA	NA	NA	32	32	247	247	351	223	172	242	10	24	22	0.04	0.097	0.063
.	19.01.16-04.09.00-1-145850	91	5	5	0	0	0	639	4	4	0	0	NA	NA	NA	23	36	246	246	357	219	170	250	2	1	10	0.008	0.004	0.028
.	19.01.16-04.09.05-1-145853	180	15	15	4	0	4	662	11	11	0	0	NA	NA	NA	46	62	252	252	371	225	173	264	14	14	10	0.056	0.056	0.027
.	19.01.16-04.09.07-1-145856	150	8	8	0	0	0	647	7	7	0	0	NA	NA	NA	56	55	253	247	368	225	170	252	20	7	8	0.079	0.028	0.022
.	19.01.16-04.09.11-1-145859	114	11	11	5	0	4	631	8	8	0	0	NA	NA	NA	27	40	246	250	357	216	169	246	6	3	11	0.024	0.012	0.031
.	19.01.16-04.09.14-1-145863	139	19	19	4	0	3	635	16	16	0	0	NA	NA	NA	38	42	247	248	360	217	171	247	50	23	15	0.202	0.093	0.042
.	19.01.16-04.09.17-1-145865	60	2	2	0	0	0	200	1	1	0	0	NA	NA	NA	17	10	238	240	345	73	56	71	0	8	0	0	0.033	0
.	19.01.16-04.09.18-1-145866	31	1	1	0	0	0	0	0	0	0	0	NA	NA	NA	14	7	238	237	345	0	0	0	3	0	0	0.013	0	0
.	19.01.16-04.09.21-1-145867	150	22	22	4	0	3	649	17	17	0	0	NA	NA	NA	55	56	253	254	362	224	174	251	26	30	17	0.103	0.118	0.047
.	19.01.16-04.09.23-1-145868	129	18	18	2	0	2	639	13	13	0	0	NA	NA	NA	48	42	250	245	360	222	167	250	29	26	5	0.116	0.106	0.014
.	19.01.16-04.09.27-1-145869	127	13	13	5	0	3	651	12	12	0	0	NA	NA	NA	36	54	249	254	364	222	178	251	17	4	16	0.068	0.016	0.044
.	19.01.16-04.09.28-1-145870	119	25	25	5	0	4	629	23	23	0	0	NA	NA	NA	40	39	246	249	357	219	169	241	45	26	18	0.183	0.104	0.05
.	19.01.16-04.09.31-1-145875	32	1	1	0	0	0	0	0	0	0	0	NA	NA	NA	10	7	239	237	344	0	0	0	0	0	0	0	0	0
.	19.01.16-04.09.34-1-145876	93	4	4	3	0	2	619	3	3	0	0	NA	NA	NA	30	22	244	240	351	213	163	243	8	1	7	0.033	0.004	0.02
.	19.01.16-04.09.36-1-145877	68	4	4	0	0	0	627	3	3	0	0	NA	NA	NA	25	33	242	243	361	211	168	248	3	0	4	0.012	0	0.011
.	19.01.16-04.09.39-1-145882	34	1	1	0	0	0	0	0	0	0	0	NA	NA	NA	9	10	237	241	345	0	0	0	0	0	0	0	0	0
.	19.01.16-04.09.42-1-145883	154	10	10	2	0	2	628	7	7	0	0	NA	NA	NA	49	37	246	249	355	215	170	243	10	11	5	0.041	0.044	0.014
.	19.01.16-04.09.51-1-145901	120	11	11	3	0	2	641	9	9	0	0	NA	NA	NA	44	46	251	252	356	223	173	245	22	6	13	0.088	0.024	0.037
.	19.01.16-04.09.54-1-145905	86	3	3	0	0	0	620	2	2	0	0	NA	NA	NA	25	24	243	241	353	212	165	243	11	0	0	0.045	0	0
.	19.01.16-04.09.54-1-145906	121	11	11	1	0	1	633	8	8	0	0	NA	NA	NA	43	38	243	243	365	217	165	251	15	11	15	0.062	0.045	0.041
.	19.01.16-04.09.54-1-145907	61	4	4	1	0	1	0	2	2	0	0	NA	NA	NA	19	8	239	236	346	0	0	0	3	0	3	0.013	0	0.009
.	19.01.16-04.09.58-1-145912	119	18	18	2	0	1	620	17	17	0	0	NA	NA	NA	40	29	245	244	353	212	168	240	26	17	9	0.106	0.07	0.025
.	19.01.16-04.09.59-1-145915	67	2	2	0	0	0	620	1	1	0	0	NA	NA	NA	27	23	245	238	353	214	165	241	0	3	2	0	0.013	0.006
.	19.01.16-04.10.03-1-145921	149	18	18	2	0	1	626	16	16	0	0	NA	NA	NA	48	34	247	248	352	218	167	241	9	13	10	0.036	0.052	0.028
.	19.01.16-04.10.04-1-145922	92	6	6	3	0	1	615	4	4	0	0	NA	NA	NA	32	18	239	241	351	210	164	241	5	9	13	0.021	0.037	0.037
.	19.01.16-04.10.10-1-145927	61	2	2	0	0	0	616	1	1	0	0	NA	NA	NA	37	22	242	239	354	214	164	238	0	6	0	0	0.025	0
.	19.01.16-04.10.13-1-145931	87	3	3	0	0	0	631	2	2	0	0	NA	NA	NA	26	28	245	245	351	219	169	243	0	7	3	0	0.029	0.009
.	19.01.16-04.10.16-1-145932	145	6	6	1	0	1	645	5	5	0	0	NA	NA	NA	38	41	246	250	358	222	176	247	2	2	8	0.008	0.008	0.022
.	19.01.16-04.10.17-1-145933	93	12	12	5	0	4	622	11	11	0	0	NA	NA	NA	27	25	247	243	348	218	168	236	3	16	17	0.012	0.066	0.049
.	19.01.16-04.10.19-1-145934	239	24	24	9	0	7	672	22	22	0	0	NA	NA	NA	66	80	267	253	373	235	177	260	33	37	7	0.124	0.146	0.019
.	19.01.16-04.10.23-1-145935	159	25	25	13	0	11	647	21	21	0	0	NA	NA	NA	35	43	240	253	363	217	179	251	10	48	37	0.042	0.19	0.102
.	19.01.16-04.10.25-1-145936	66	3	3	0	0	0	630	2	2	0	0	NA	NA	NA	20	26	245	244	350	219	170	241	3	4	0	0.012	0.016	0
.	19.01.16-04.10.28-1-145937	206	35	35	10	0	7	645	34	34	0	0	NA	NA	NA	50	53	250	257	359	221	177	247	48	47	37	0.192	0.183	0.103
.	19.01.16-04.10.34-1-145943	112	6	6	2	0	2	635	5	5	0	0	NA	NA	NA	27	33	242	248	356	215	175	245	6	11	7	0.025	0.044	0.02
.	19.01.16-04.10.35-1-145944	153	9	9	4	0	4	652	8	8	0	0	NA	NA	NA	56	63	253	258	365	223	180	249	6	25	4	0.024	0.097	0.011
.	19.01.16-04.10.36-1-145949	34	1	1	0	0	0	0	0	0	0	0	NA	NA	NA	13	16	241	238	350	0	0	0	0	0	0	0	0	0
.	19.01.16-04.10.39-1-145950	61	3	3	1	0	1	613	2	2	0	0	NA	NA	NA	23	19	240	244	348	208	164	241	8	6	0	0.033	0.025	0
.	19.01.16-04.10.40-1-145951	205	45	45	12	0	10	656	43	43	0	0	NA	NA	NA	62	65	249	250	379	219	170	267	40	59	31	0.161	0.236	0.082
.	19.01.16-04.10.49-1-145952	124	6	6	1	0	1	638	5	5	0	0	NA	NA	NA	23	35	246	247	355	220	170	248	0	19	5	0	0.077	0.014
.	19.01.16-04.10.57-1-145977	151	15	15	2	0	2	624	13	13	0	0	NA	NA	NA	47	29	242	244	356	214	168	242	12	9	14	0.05	0.037	0.039
.	19.01.16-04.10.58-1-145979	64	2	2	0	0	0	622	1	1	0	0	NA	NA	NA	30	33	244	248	354	217	168	237	7	0	2	0.029	0	0.006
.	19.01.16-04.11.04-1-145983	172	12	12	7	0	5	651	10	10	0	0	NA	NA	NA	53	56	249	259	361	221	182	248	33	14	5	0.133	0.054	0.014
.	19.01.16-04.11.08-1-145987	118	6	6	3	0	2	641	5	5	0	0	NA	NA	NA	41	43	247	253	356	217	175	249	11	3	8	0.045	0.012	0.022
.	19.01.16-04.11.08-1-145988	186	21	21	4	0	2	646	19	19	0	0	NA	NA	NA	57	59	255	245	372	223	168	255	29	25	26	0.114	0.102	0.07
.	19.01.16-04.11.13-1-145990	34	1	1	0	0	0	0	0	0	0	0	NA	NA	NA	10	9	238	240	344	0	0	0	0	0	1	0	0	0.003
.	19.01.16-04.11.13-1-145991	182	12	12	2	0	2	647	10	10	0	0	NA	NA	NA	65	51	251	253	360	223	173	251	10	12	18	0.04	0.047	0.05
.	19.01.16-04.11.16-1-145995	100	3	3	3	0	1	631	2	2	0	0	NA	NA	NA	37	41	251	246	357	218	170	243	7	1	7	0.028	0.004	0.02
.	19.01.16-04.11.28-1-145996	92	5	5	2	0	1	632	4	4	0	0	NA	NA	NA	37	32	246	245	354	220	167	245	3	10	7	0.012	0.041	0.02
.	19.01.16-04.11.30-1-145997	88	3	3	2	0	1	625	1	1	0	0	NA	NA	NA	32	32	246	245	354	218	164	243	2	4	7	0.008	0.016	0.02
.	19.01.16-04.11.34-1-146002	33	1	1	1	0	1	0	0	0	0	0	NA	NA	NA	10	20	243	242	348	0	0	0	0	0	2	0	0	0.006
.	19.01.16-04.11.34-1-146003	150	18	18	9	0	7	648	16	16	0	0	NA	NA	NA	49	53	250	251	365	221	177	250	14	26	31	0.056	0.104	0.085
.	19.01.16-04.11.37-1-146004	89	4	4	1	0	1	616	3	3	0	0	NA	NA	NA	27	24	242	243	352	207	166	243	8	1	10	0.033	0.004	0.028
.	19.01.16-04.11.39-1-146008	97	7	7	2	0	1	629	6	6	0	0	NA	NA	NA	38	31	242	248	354	214	170	245	4	10	4	0.017	0.04	0.011
.	19.01.16-04.11.44-1-146009	147	6	6	0	0	0	635	4	4	0	0	NA	NA	NA	61	40	247	250	356	218	171	246	0	9	10	0	0.036	0.028
.	19.01.16-04.11.48-1-146011	58	2	2	1	0	1	627	1	1	0	0	NA	NA	NA	23	25	245	241	352	219	165	243	2	7	0	0.008	0.029	0
.	19.01.16-04.11.51-1-146029	205	21	21	5	0	4	642	20	20	0	0	NA	NA	NA	52	43	245	250	361	218	172	252	30	30	30	0.122	0.12	0.083
.	19.01.16-04.11.54-1-146032	89	10	10	5	0	3	622	9	9	0	0	NA	NA	NA	26	24	243	245	349	213	170	239	20	0	18	0.082	0	0.052
.	19.01.16-04.11.54-1-146034	65	3	3	0	0	0	625	2	2	0	0	NA	NA	NA	23	22	243	243	349	217	165	243	0	6	0	0	0.025	0
.	19.01.16-04.11.59-1-146041	38	1	1	0	0	0	0	0	0	0	0	NA	NA	NA	21	10	238	238	347	0	0	0	0	0	4	0	0	0.012
.	19.01.16-04.12.02-1-146043	62	3	3	0	0	0	624	2	2	0	0	NA	NA	NA	18	20	246	242	345	217	166	241	0	3	8	0	0.012	0.023
.	19.01.16-04.12.03-1-146044	96	10	10	1	0	0	634	9	9	0	0	NA	NA	NA	34	33	247	244	355	220	168	246	12	6	15	0.049	0.025	0.042
.	19.01.16-04.12.03-1-146045	120	8	8	2	0	2	631	7	7	0	0	NA	NA	NA	54	42	254	249	352	226	171	234	8	2	9	0.031	0.008	0.026
.	19.01.16-04.12.06-1-146047	149	45	45	15	0	13	632	41	41	0	0	NA	NA	NA	46	38	251	242	358	224	161	247	47	35	56	0.187	0.145	0.156
.	19.01.16-04.12.09-1-146051	118	5	5	2	0	2	633	4	4	0	0	NA	NA	NA	45	41	242	248	364	213	168	252	0	12	4	0	0.048	0.011
.	19.01.16-04.12.16-1-146056	124	5	5	1	0	1	638	4	4	0	0	NA	NA	NA	49	46	251	251	357	218	173	247	0	14	3	0	0.056	0.008
.	19.01.16-04.12.17-1-146057	233	15	15	6	0	6	649	13	13	0	0	NA	NA	NA	75	61	257	253	364	229	175	245	9	9	26	0.035	0.036	0.071
.	19.01.16-04.12.20-1-146058	87	4	4	0	0	0	617	3	3	0	0	NA	NA	NA	27	17	237	242	351	210	166	241	8	3	2	0.034	0.012	0.006
.	19.01.16-04.12.25-1-146059	58	2	2	1	0	1	632	0	0	0	0	NA	NA	NA	20	34	245	249	353	216	173	243	0	0	7	0	0	0.02
.	19.01.16-04.12.26-1-146060	90	3	3	0	0	0	621	2	2	0	0	NA	NA	NA	26	27	245	240	355	216	161	244	7	0	5	0.029	0	0.014
.	19.01.16-04.12.29-1-146061	66	2	2	0	0	0	200	1	1	0	0	NA	NA	NA	21	14	240	238	349	67	52	81	4	0	0	0.017	0	0
.	19.01.16-04.12.31-1-146062	229	15	15	3	0	1	663	11	11	0	0	NA	NA	NA	61	64	253	255	369	230	175	258	27	21	14	0.107	0.082	0.038
.	19.01.16-04.12.34-1-146063	120	5	5	1	0	1	625	4	4	0	0	NA	NA	NA	47	36	246	245	358	215	166	244	2	23	0	0.008	0.094	0
.	19.01.16-04.12.36-1-146068	64	4	4	1	0	0	619	2	2	0	0	NA	NA	NA	27	24	242	243	352	216	164	239	6	1	8	0.025	0.004	0.023
.	19.01.16-04.12.38-1-146069	89	3	3	1	0	1	626	2	2	0	0	NA	NA	NA	28	26	243	240	356	214	166	246	10	0	7	0.041	0	0.02
.	19.01.16-04.12.39-1-146070	60	3	3	0	0	0	0	2	2	0	0	NA	NA	NA	17	22	242	242	351	0	0	0	0	3	3	0	0.012	0.009
.	19.01.16-04.12.42-1-146071	119	18	18	7	0	4	631	16	16	0	0	NA	NA	NA	36	37	246	246	358	221	169	241	26	21	29	0.106	0.085	0.081
.	19.01.16-04.12.45-1-146072	238	26	26	5	0	3	669	24	24	0	0	NA	NA	NA	68	70	254	259	370	228	181	260	15	30	52	0.059	0.116	0.141
.	19.01.16-04.12.46-1-146073	96	8	8	1	0	1	627	5	5	0	0	NA	NA	NA	29	29	245	243	354	218	168	241	16	31	4	0.065	0.128	0.011
.	19.01.16-04.12.52-1-146092	151	9	9	3	0	3	642	6	6	0	0	NA	NA	NA	49	42	243	252	360	216	175	251	10	13	15	0.041	0.052	0.042
.	19.01.16-04.12.53-1-146094	32	1	1	0	0	0	0	0	0	0	0	NA	NA	NA	10	6	237	239	343	0	0	0	0	0	0	0	0	0
.	19.01.16-04.12.58-1-146101	191	8	8	3	0	3	638	6	6	0	0	NA	NA	NA	69	45	248	254	356	218	173	247	10	12	18	0.04	0.047	0.051
.	19.01.16-04.12.59-1-146102	165	43	43	9	0	7	631	40	40	0	0	NA	NA	NA	48	40	250	250	353	219	168	244	28	69	31	0.112	0.276	0.088
.	19.01.16-04.13.06-1-146107	88	4	4	2	0	2	633	2	2	0	0	NA	NA	NA	22	38	248	246	357	220	170	243	3	1	8	0.012	0.004	0.022
.	19.01.16-04.13.16-1-146114	35	1	1	0	0	0	0	0	0	0	0	NA	NA	NA	9	11	240	240	344	0	0	0	0	0	3	0	0	0.009
.	19.01.16-04.13.16-1-146115	173	9	9	5	0	4	645	8	8	0	0	NA	NA	NA	45	54	253	254	360	221	177	247	18	8	10	0.071	0.031	0.028
.	19.01.16-04.13.17-1-146116	68	4	4	1	0	0	621	2	2	0	0	NA	NA	NA	19	23	245	240	351	216	165	240	3	2	4	0.012	0.008	0.011
.	19.01.16-04.13.23-1-146117	91	7	7	5	0	5	632	5	5	0	0	NA	NA	NA	23	28	245	242	354	217	169	246	19	5	1	0.078	0.021	0.003
.	19.01.16-04.13.24-1-146119	149	13	13	2	0	0	643	12	12	0	0	NA	NA	NA	51	42	247	246	362	220	171	252	30	19	13	0.121	0.077	0.036
.	19.01.16-04.13.28-1-146120	35	1	1	0	0	0	0	0	0	0	0	NA	NA	NA	10	11	239	239	346	0	0	0	0	0	1	0	0	0.003
.	19.01.16-04.13.29-1-146121	206	22	22	6	0	4	665	20	20	0	0	NA	NA	NA	54	63	254	252	370	229	177	259	16	48	33	0.063	0.19	0.089
.	19.01.16-04.13.30-1-146122	249	30	30	8	0	7	669	27	27	0	0	NA	NA	NA	69	77	259	261	370	230	182	257	27	27	39	0.104	0.103	0.105
.	19.01.16-04.13.38-1-146127	89	11	11	1	0	1	622	9	9	0	0	NA	NA	NA	42	32	246	244	355	216	163	243	5	13	2	0.02	0.053	0.006
.	19.01.16-04.13.41-1-146131	87	3	3	0	0	0	628	2	2	0	0	NA	NA	NA	22	31	247	243	354	217	165	246	0	6	2	0	0.025	0.006
.	19.01.16-04.13.42-1-146132	123	6	6	2	0	2	622	4	4	0	0	NA	NA	NA	39	34	244	247	356	211	168	243	4	16	1	0.016	0.065	0.003
.	19.01.16-04.13.46-1-146133	149	13	13	4	0	4	640	12	12	0	0	NA	NA	NA	47	40	248	248	357	221	171	248	9	23	19	0.036	0.093	0.053
.	19.01.16-04.13.55-1-146154	33	1	1	0	0	0	0	0	0	0	0	NA	NA	NA	5	8	238	237	346	0	0	0	2	0	0	0.008	0	0
.	19.01.16-04.13.56-1-146157	58	3	3	0	0	0	198	2	2	0	0	NA	NA	NA	19	15	241	241	346	61	56	81	5	0	0	0.021	0	0
.	19.01.16-04.13.57-1-146159	119	7	7	2	0	2	623	4	4	0	0	NA	NA	NA	44	31	251	243	350	221	165	237	1	12	11	0.004	0.049	0.031
.	19.01.16-04.14.00-1-146163	63	3	3	1	0	1	614	2	2	0	0	NA	NA	NA	22	19	241	242	349	210	166	238	0	0	10	0	0	0.029
.	19.01.16-04.14.02-1-146165	153	14	14	5	0	2	648	13	13	0	0	NA	NA	NA	51	55	252	255	361	222	177	249	5	27	19	0.02	0.106	0.053
.	19.01.16-04.14.05-1-146166	37	1	1	0	0	0	0	0	0	0	0	NA	NA	NA	18	17	242	239	349	0	0	0	0	0	0	0	0	0
.	19.01.16-04.14.06-1-146168	142	19	19	9	0	7	643	17	17	0	0	NA	NA	NA	47	49	251	249	362	222	169	252	28	40	29	0.112	0.161	0.08
.	19.01.16-04.14.08-1-146171	62	2	2	0	0	0	452	1	1	0	0	NA	NA	NA	15	24	243	243	351	160	125	167	6	0	0	0.025	0	0
.	19.01.16-04.14.09-1-146173	153	13	13	5	0	3	634	12	12	0	0	NA	NA	NA	45	41	245	250	359	212	177	245	6	28	0	0.024	0.112	0
.	19.01.16-04.14.13-1-146174	91	5	5	1	0	1	625	4	4	0	0	NA	NA	NA	32	28	246	239	356	215	164	246	1	11	2	0.004	0.046	0.006
.	19.01.16-04.14.16-1-146179	62	2	2	0	0	0	0	1	1	0	0	NA	NA	NA	14	15	238	241	349	0	0	0	0	4	1	0	0.017	0.003
.	19.01.16-04.14.18-1-146180	149	9	9	2	0	2	654	5	5	0	0	NA	NA	NA	53	62	254	259	362	224	179	251	2	8	18	0.008	0.031	0.05
.	19.01.16-04.14.20-1-146181	37	1	1	0	0	0	0	0	0	0	0	NA	NA	NA	10	11	238	238	348	0	0	0	0	0	0	0	0	0
.	19.01.16-04.14.20-1-146182	87	3	3	0	0	0	629	2	2	0	0	NA	NA	NA	23	30	248	243	352	220	166	243	3	3	0	0.012	0.012	0
.	19.01.16-04.14.21-1-146183	211	19	19	6	0	4	665	15	15	0	0	NA	NA	NA	64	71	259	256	369	229	180	256	11	38	24	0.042	0.148	0.065
.	19.01.16-04.14.23-1-146184	64	3	3	0	0	0	634	2	2	0	0	NA	NA	NA	17	32	245	247	353	221	172	241	0	3	6	0	0.012	0.017
.	19.01.16-04.14.30-1-146185	33	1	1	0	0	0	0	0	0	0	0	NA	NA	NA	8	9	238	241	343	0	0	0	0	0	2	0	0	0.006
.	19.01.16-04.14.32-1-146186	31	1	1	0	0	0	0	0	0	0	0	NA	NA	NA	6	8	237	239	345	0	0	0	0	0	2	0	0	0.006
.	19.01.16-04.14.33-1-146187	91	5	5	3	0	3	648	4	4	0	0	NA	NA	NA	32	49	254	251	357	224	177	247	12	4	1	0.047	0.016	0.003
.	19.01.16-04.14.34-1-146188	93	5	5	4	0	3	630	3	3	0	0	NA	NA	NA	34	33	242	247	357	213	170	247	11	1	3	0.045	0.004	0.008
.	19.01.16-04.14.35-1-146189	124	14	14	3	0	3	646	12	12	0	0	NA	NA	NA	36	52	250	255	360	221	177	248	22	12	15	0.088	0.047	0.042
.	19.01.16-04.14.36-1-146190	116	8	8	2	0	2	635	7	7	0	0	NA	NA	NA	47	50	251	251	361	217	170	248	7	5	19	0.028	0.02	0.053
.	19.01.16-04.14.39-1-146192	147	14	14	3	0	2	643	13	13	0	0	NA	NA	NA	43	46	247	252	360	218	175	250	19	9	5	0.077	0.036	0.014
.	19.01.16-04.14.40-1-146193	123	6	6	2	0	1	631	5	5	0	0	NA	NA	NA	39	33	248	243	355	221	168	242	3	4	20	0.012	0.016	0.056
.	19.01.16-04.14.42-1-146194	33	1	1	0	0	0	0	0	0	0	0	NA	NA	NA	14	12	241	241	343	0	0	0	0	0	4	0	0	0.012
.	19.01.16-04.14.45-1-146195	149	22	22	8	0	6	660	20	20	0	0	NA	NA	NA	50	67	253	257	370	223	178	259	15	40	20	0.059	0.156	0.054
.	19.01.16-04.14.52-1-146213	62	3	3	1	0	1	618	2	2	0	0	NA	NA	NA	26	25	239	246	353	207	169	242	0	0	7	0	0	0.02
.	19.01.16-04.14.52-1-146215	99	4	4	0	0	0	624	3	3	0	0	NA	NA	NA	22	25	242	243	353	213	167	244	0	2	4	0	0.008	0.011
.	19.01.16-04.14.55-1-146219	62	3	3	1	0	1	597	2	2	0	0	NA	NA	NA	13	16	240	240	349	208	157	232	0	2	0	0	0.008	0
.	19.01.16-04.14.57-1-146222	65	3	3	0	0	0	622	2	2	0	0	NA	NA	NA	24	28	241	248	352	212	166	244	0	3	5	0	0.012	0.014
.	19.01.16-04.14.59-1-146225	34	1	1	0	0	0	0	0	0	0	0	NA	NA	NA	10	11	240	240	344	0	0	0	0	0	1	0	0	0.003
.	19.01.16-04.15.03-1-146228	94	4	4	1	0	1	634	3	3	0	0	NA	NA	NA	21	31	249	241	354	223	169	242	2	15	2	0.008	0.062	0.006
.	19.01.16-04.15.05-1-146229	90	3	3	0	0	0	631	1	1	0	0	NA	NA	NA	25	30	239	246	358	213	169	249	0	5	3	0	0.02	0.008
.	19.01.16-04.15.07-1-146232	93	9	9	4	0	3	621	7	7	0	0	NA	NA	NA	32	22	241	242	352	212	169	240	6	14	11	0.025	0.058	0.031
.	19.01.16-04.15.07-1-146233	38	1	1	0	0	0	0	0	0	0	0	NA	NA	NA	10	8	239	238	344	0	0	0	4	0	0	0.017	0	0
.	19.01.16-04.15.10-1-146236	127	11	11	4	0	4	635	10	10	0	0	NA	NA	NA	33	41	243	250	361	213	172	250	8	25	4	0.033	0.1	0.011
.	19.01.16-04.15.10-1-146237	115	6	6	1	0	0	631	5	5	0	0	NA	NA	NA	39	36	243	246	360	214	166	251	6	0	9	0.025	0	0.025
.	19.01.16-04.15.10-1-146238	147	14	14	5	0	1	639	12	12	0	0	NA	NA	NA	55	50	246	251	366	211	175	253	17	18	21	0.069	0.072	0.057
.	19.01.16-04.15.12-1-146239	122	12	12	5	0	3	633	10	10	0	0	NA	NA	NA	37	40	248	254	351	215	178	240	16	24	7	0.065	0.094	0.02
.	19.01.16-04.15.17-1-146243	147	23	23	6	0	6	627	22	22	0	0	NA	NA	NA	43	30	244	246	353	215	170	242	18	32	23	0.074	0.13	0.065
.	19.01.16-04.15.19-1-146244	115	10	10	4	0	3	628	7	7	0	0	NA	NA	NA	38	37	243	248	359	211	170	247	23	6	9	0.095	0.024	0.025
.	19.01.16-04.15.20-1-146245	230	36	36	13	0	9	657	34	34	0	0	NA	NA	NA	54	65	255	254	369	226	178	253	33	42	45	0.129	0.165	0.122
.	19.01.16-04.15.27-1-146246	35	1	1	0	0	0	0	0	0	0	0	NA	NA	NA	9	7	240	237	343	0	0	0	0	5	0	0	0.021	0
.	19.01.16-04.15.30-1-146247	150	10	10	4	0	2	639	9	9	0	0	NA	NA	NA	61	50	251	252	360	220	176	243	9	26	24	0.036	0.103	0.067
.	19.01.16-04.15.30-1-146249	173	15	15	5	0	4	645	12	12	0	0	NA	NA	NA	50	46	247	251	361	221	175	249	20	5	24	0.081	0.02	0.066
.	19.01.16-04.15.32-1-146250	127	13	13	3	0	1	634	12	12	0	0	NA	NA	NA	37	46	246	251	362	216	172	246	9	13	9	0.037	0.052	0.025
.	19.01.16-04.15.39-1-146255	60	2	2	0	0	0	616	1	1	0	0	NA	NA	NA	30	24	243	241	353	216	160	240	0	0	9	0	0	0.025
.	19.01.16-04.15.41-1-146259	64	3	3	1	0	1	624	1	1	0	0	NA	NA	NA	20	27	244	244	352	216	168	240	0	6	2	0	0.025	0.006
.	19.01.16-04.15.42-1-146260	87	5	5	1	0	1	626	4	4	0	0	NA	NA	NA	32	34	244	241	362	214	165	247	3	12	2	0.012	0.05	0.006
.	19.01.16-04.15.52-1-146279	62	3	3	0	0	0	627	2	2	0	0	NA	NA	NA	23	32	244	247	354	216	169	242	6	9	0	0.025	0.036	0
.	19.01.16-04.15.56-1-146285	123	12	12	2	0	2	630	10	10	0	0	NA	NA	NA	29	36	240	253	356	212	176	242	24	7	6	0.1	0.028	0.017
.	19.01.16-04.15.57-1-146286	127	8	8	2	0	1	635	7	7	0	0	NA	NA	NA	47	38	245	252	354	217	176	242	9	8	2	0.037	0.032	0.006
.	19.01.16-04.15.57-1-146288	90	4	4	1	0	1	629	3	3	0	0	NA	NA	NA	29	30	242	249	352	215	171	243	13	0	7	0.054	0	0.02
.	19.01.16-04.15.57-1-146289	126	9	9	0	0	0	630	8	8	0	0	NA	NA	NA	44	38	248	249	354	219	168	243	3	15	5	0.012	0.06	0.014
.	19.01.16-04.16.00-1-146293	182	9	9	3	0	1	641	8	8	0	0	NA	NA	NA	65	48	248	252	361	218	174	249	24	23	1	0.097	0.091	0.003
.	19.01.16-04.16.03-1-146295	205	30	30	6	0	3	666	23	23	0	0	NA	NA	NA	62	67	252	259	369	224	183	259	12	87	22	0.048	0.336	0.06
.	19.01.16-04.16.08-1-146299	154	24	24	4	0	4	645	20	20	0	0	NA	NA	NA	56	48	246	249	366	220	172	253	3	42	30	0.012	0.169	0.082
.	19.01.16-04.16.15-1-146304	64	3	3	1	0	1	628	2	2	0	0	NA	NA	NA	24	27	241	248	351	215	171	242	7	0	0	0.029	0	0
.	19.01.16-04.16.19-1-146305	61	2	2	1	0	1	251	0	0	0	0	NA	NA	NA	12	16	240	240	349	87	63	101	0	4	1	0	0.017	0.003
.	19.01.16-04.16.20-1-146306	92	3	3	1	0	1	621	2	2	0	0	NA	NA	NA	28	27	241	247	352	212	169	240	0	5	5	0	0.02	0.014
.	19.01.16-04.16.20-1-146307	36	1	1	1	0	1	0	0	0	0	0	NA	NA	NA	10	12	240	241	344	0	0	0	0	0	1	0	0	0.003
.	19.01.16-04.16.21-1-146308	95	6	6	2	0	2	625	5	5	0	0	NA	NA	NA	22	29	244	246	352	216	167	242	2	5	9	0.008	0.02	0.026
.	19.01.16-04.16.23-1-146309	36	1	1	1	0	1	0	0	0	0	0	NA	NA	NA	12	8	238	239	344	0	0	0	0	6	0	0	0.025	0
.	19.01.16-04.16.25-1-146310	120	8	8	1	0	1	635	7	7	0	0	NA	NA	NA	33	37	244	248	358	220	169	246	5	1	18	0.02	0.004	0.05
.	19.01.16-04.16.27-1-146311	87	6	6	2	0	2	625	5	5	0	0	NA	NA	NA	18	24	243	244	350	215	168	242	4	8	5	0.016	0.033	0.014
.	19.01.16-04.16.30-1-146312	123	10	10	5	0	4	623	8	8	0	0	NA	NA	NA	43	30	244	247	352	216	167	240	13	22	9	0.053	0.089	0.026
.	19.01.16-04.16.32-1-146313	58	2	2	0	0	0	198	1	1	0	0	NA	NA	NA	16	17	240	243	347	61	55	82	3	0	2	0.012	0	0.006
.	19.01.16-04.16.37-1-146316	171	20	20	5	0	3	638	17	17	0	0	NA	NA	NA	44	42	246	251	358	215	174	249	20	30	15	0.081	0.12	0.042
.	19.01.16-04.16.41-1-146317	94	6	6	0	0	0	625	5	5	0	0	NA	NA	NA	27	29	245	243	354	219	165	241	4	8	2	0.016	0.033	0.006
.	19.01.16-04.16.46-1-146319	145	7	7	4	0	3	643	5	5	0	0	NA	NA	NA	39	49	243	254	365	216	178	249	8	24	7	0.033	0.094	0.019
.	19.01.16-04.16.49-1-146320	58	2	2	2	0	2	628	1	1	0	0	NA	NA	NA	21	24	243	240	354	217	166	245	3	0	1	0.012	0	0.003
.	19.01.16-04.16.51-1-146338	125	10	10	2	0	1	638	8	8	0	0	NA	NA	NA	42	43	248	251	357	217	175	246	7	14	10	0.028	0.056	0.028
.	19.01.16-04.16.57-1-146344	175	42	42	8	0	8	650	40	40	0	0	NA	NA	NA	55	62	255	254	366	220	175	255	43	52	44	0.169	0.205	0.12
.	19.01.16-04.17.01-1-146350	120	14	14	4	0	3	627	13	13	0	0	NA	NA	NA	40	33	244	247	355	218	167	242	13	31	10	0.053	0.126	0.028
.	19.01.16-04.17.04-1-146351	88	4	4	1	0	1	625	3	3	0	0	NA	NA	NA	22	28	243	245	353	212	170	243	9	2	0	0.037	0.008	0
.	19.01.16-04.17.04-1-146352	85	4	4	0	0	0	625	2	2	0	0	NA	NA	NA	19	25	242	244	352	213	171	241	1	0	2	0.004	0	0.006
.	19.01.16-04.17.06-1-146354	87	6	6	2	0	2	612	5	5	0	0	NA	NA	NA	34	20	242	246	345	211	168	233	13	5	0	0.054	0.02	0
.	19.01.16-04.17.09-1-146359	89	3	3	1	0	1	621	2	2	0	0	NA	NA	NA	40	31	246	246	352	217	166	238	6	1	2	0.024	0.004	0.006
.	19.01.16-04.17.15-1-146363	61	4	4	2	0	2	619	3	3	0	0	NA	NA	NA	18	19	243	240	349	215	164	240	5	0	5	0.021	0	0.014
.	19.01.16-04.17.17-1-146364	33	1	1	0	0	0	0	0	0	0	0	NA	NA	NA	7	10	239	239	345	0	0	0	0	4	0	0	0.017	0
.	19.01.16-04.17.20-1-146365	329	25	25	12	0	10	701	21	21	0	0	NA	NA	NA	103	111	275	265	384	243	186	272	41	49	19	0.149	0.185	0.049
.	19.01.16-04.17.20-1-146366	272	24	24	4	0	4	664	23	23	0	0	NA	NA	NA	77	69	253	258	371	227	178	259	14	54	23	0.055	0.209	0.062
.	19.01.16-04.17.20-1-146367	69	4	4	0	0	0	628	3	3	0	0	NA	NA	NA	29	33	249	244	353	218	169	241	8	6	0	0.032	0.025	0
.	19.01.16-04.17.23-1-146368	151	25	25	4	0	4	635	20	20	0	0	NA	NA	NA	48	40	253	242	358	223	168	244	46	17	23	0.182	0.07	0.064
.	19.01.16-04.17.25-1-146369	92	11	11	3	0	2	615	10	10	0	0	NA	NA	NA	28	21	240	243	351	208	168	239	2	15	8	0.008	0.062	0.023
.	19.01.16-04.17.33-1-146370	63	2	2	1	0	1	302	1	1	0	0	NA	NA	NA	16	18	242	241	348	108	82	112	0	1	5	0	0.004	0.014
.	19.01.16-04.17.34-1-146371	183	13	13	3	0	2	649	12	12	0	0	NA	NA	NA	46	53	251	248	367	226	170	253	15	27	10	0.06	0.109	0.027
.	19.01.16-04.17.40-1-146376	86	7	7	2	0	2	619	6	6	0	0	NA	NA	NA	34	29	243	244	355	214	166	239	4	13	0	0.016	0.053	0
.	19.01.16-04.17.45-1-146380	58	3	3	1	0	1	624	2	2	0	0	NA	NA	NA	21	30	246	244	353	219	164	241	0	2	9	0	0.008	0.025
.	19.01.16-04.17.47-1-146381	176	12	12	6	0	4	654	11	11	0	0	NA	NA	NA	54	65	252	256	370	222	178	254	22	7	12	0.087	0.027	0.032
.	19.01.16-04.18.00-1-146409	182	17	17	5	0	4	637	14	14	0	0	NA	NA	NA	67	48	248	253	360	215	177	245	28	9	6	0.113	0.036	0.017
.	19.01.16-04.18.00-1-146410	345	23	23	6	0	4	677	20	20	0	0	NA	NA	NA	108	90	263	260	380	231	181	265	50	32	20	0.19	0.123	0.053
.	19.01.16-04.18.01-1-146412	88	6	6	1	0	1	623	5	5	0	0	NA	NA	NA	32	27	238	241	361	211	164	248	7	3	20	0.029	0.012	0.055
.	19.01.16-04.18.06-1-146414	121	6	6	2	0	2	625	5	5	0	0	NA	NA	NA	47	37	242	245	363	210	168	247	8	12	2	0.033	0.049	0.006
.	19.01.16-04.18.07-1-146416	121	17	17	8	0	6	632	16	16	0	0	NA	NA	NA	51	44	248	253	356	216	172	244	36	22	11	0.145	0.087	0.031
.	19.01.16-04.18.08-1-146419	85	3	3	1	0	1	631	1	1	0	0	NA	NA	NA	34	30	245	247	351	220	170	241	0	5	2	0	0.02	0.006
.	19.01.16-04.18.10-1-146420	321	22	22	9	0	5	690	20	20	0	0	NA	NA	NA	107	94	267	260	380	241	184	265	31	14	45	0.116	0.054	0.118
.	19.01.16-04.18.12-1-146421	115	6	6	2	0	2	622	5	5	0	0	NA	NA	NA	39	30	242	247	354	211	171	240	0	0	15	0	0	0.042
.	19.01.16-04.18.21-1-146425	113	10	10	3	0	3	638	9	9	0	0	NA	NA	NA	39	44	249	243	365	220	167	251	7	13	41	0.028	0.053	0.112
.	19.01.16-04.18.24-1-146427	34	1	1	1	0	1	0	0	0	0	0	NA	NA	NA	7	9	236	239	347	0	0	0	0	0	0	0	0	0
.	19.01.16-04.18.27-1-146428	36	1	1	0	0	0	0	0	0	0	0	NA	NA	NA	6	9	239	238	345	0	0	0	0	0	1	0	0	0.003
.	19.01.16-04.18.27-1-146429	93	3	3	0	0	0	634	1	1	0	0	NA	NA	NA	26	26	241	244	354	216	172	246	0	0	8	0	0	0.023
.	19.01.16-04.18.31-1-146430	32	1	1	0	0	0	0	0	0	0	0	NA	NA	NA	8	12	239	242	344	0	0	0	0	0	4	0	0	0.012
.	19.01.16-04.18.31-1-146431	37	1	1	1	0	1	0	0	0	0	0	NA	NA	NA	6	12	238	240	347	0	0	0	2	0	0	0.008	0	0
.	19.01.16-04.18.33-1-146432	33	1	1	0	0	0	0	0	0	0	0	NA	NA	NA	11	6	238	238	343	0	0	0	1	0	0	0.004	0	0
.	19.01.16-04.18.34-1-146433	118	8	8	0	0	0	633	7	7	0	0	NA	NA	NA	30	38	244	244	363	217	168	248	0	4	15	0	0.016	0.041
.	19.01.16-04.18.35-1-146435	153	6	6	2	0	1	639	4	4	0	0	NA	NA	NA	58	45	249	250	359	220	171	248	0	19	3	0	0.076	0.008
.	19.01.16-04.18.36-1-146434	178	9	9	2	0	2	641	8	8	0	0	NA	NA	NA	49	46	251	247	361	221	169	251	4	15	14	0.016	0.061	0.039
.	19.01.16-04.18.42-1-146436	88	3	3	0	0	0	621	2	2	0	0	NA	NA	NA	33	28	241	248	352	214	171	236	7	0	0	0.029	0	0
.	19.01.16-04.18.45-1-146437	35	1	1	1	0	1	0	0	0	0	0	NA	NA	NA	8	10	240	241	342	0	0	0	0	4	0	0	0.017	0
.	19.01.16-04.18.48-1-146438	149	25	25	4	0	1	653	23	23	0	0	NA	NA	NA	44	59	259	253	360	227	176	250	38	25	27	0.147	0.099	0.075
.	19.01.16-04.18.48-1-146439	183	9	9	1	0	0	661	8	8	0	0	NA	NA	NA	62	66	243	257	379	216	179	266	9	29	4	0.037	0.113	0.011
.	19.01.16-04.18.49-1-146440	119	5	5	2	0	2	629	4	4	0	0	NA	NA	NA	45	37	250	240	360	221	162	246	4	10	0	0.016	0.042	0
.	19.01.16-04.18.55-1-146461	90	4	4	1	0	1	621	3	3	0	0	NA	NA	NA	20	24	242	247	348	212	169	240	1	3	5	0.004	0.012	0.014
.	19.01.16-04.18.58-1-146466	65	7	7	1	0	0	623	6	6	0	0	NA	NA	NA	32	27	242	244	354	213	168	242	10	0	12	0.041	0	0.034
.	19.01.16-04.19.01-1-146469	112	15	15	2	0	2	634	13	13	0	0	NA	NA	NA	38	39	250	244	358	220	167	247	17	13	9	0.068	0.053	0.025
.	19.01.16-04.19.01-1-146471	91	5	5	2	0	2	629	4	4	0	0	NA	NA	NA	33	29	243	245	354	214	169	246	8	3	8	0.033	0.012	0.023
.	19.01.16-04.19.01-1-146472	96	6	6	2	0	2	624	5	5	0	0	NA	NA	NA	28	26	245	242	352	215	167	242	4	5	19	0.016	0.021	0.054
.	19.01.16-04.19.09-1-146477	147	23	23	7	0	3	635	22	22	0	0	NA	NA	NA	42	39	244	248	360	218	169	248	27	16	53	0.111	0.065	0.147
.	19.01.16-04.19.12-1-146478	33	1	1	0	0	0	0	0	0	0	0	NA	NA	NA	5	10	238	240	345	0	0	0	0	0	0	0	0	0
.	19.01.16-04.19.15-1-146482	89	5	5	0	0	0	626	3	3	0	0	NA	NA	NA	39	30	244	243	356	217	164	245	3	10	9	0.012	0.041	0.025
.	19.01.16-04.19.16-1-146484	119	8	8	0	0	0	630	7	7	0	0	NA	NA	NA	39	41	246	253	355	211	173	246	17	14	10	0.069	0.055	0.028
.	19.01.16-04.19.21-1-146485	145	12	12	3	0	3	641	10	10	0	0	NA	NA	NA	45	51	249	254	361	217	176	248	8	17	6	0.032	0.067	0.017
.	19.01.16-04.19.24-1-146486	152	10	10	3	0	1	645	9	9	0	0	NA	NA	NA	32	53	248	253	365	218	174	253	8	6	12	0.032	0.024	0.033
.	19.01.16-04.19.26-1-146487	174	20	20	5	0	4	673	19	19	0	0	NA	NA	NA	61	75	263	253	372	233	176	264	19	32	13	0.072	0.126	0.035
.	19.01.16-04.19.32-1-146488	94	8	8	3	0	2	635	6	6	0	0	NA	NA	NA	37	40	249	250	354	221	175	239	3	2	14	0.012	0.008	0.04
.	19.01.16-04.19.33-1-146489	64	6	6	2	0	2	621	4	4	0	0	NA	NA	NA	22	28	243	243	355	213	169	239	5	7	1	0.021	0.029	0.003
.	19.01.16-04.19.39-1-146495	62	2	2	1	0	1	452	1	1	0	0	NA	NA	NA	18	20	244	242	347	159	119	174	2	0	1	0.008	0	0.003
.	19.01.16-04.19.40-1-146496	90	7	7	1	0	1	620	6	6	0	0	NA	NA	NA	23	26	242	245	352	210	167	243	16	0	0	0.066	0	0
.	19.01.16-04.19.48-1-146500	89	5	5	0	0	0	613	4	4	0	0	NA	NA	NA	31	20	240	242	351	213	161	239	1	12	0	0.004	0.05	0
.	19.01.16-04.19.49-1-146501	31	1	1	1	0	1	0	0	0	0	0	NA	NA	NA	9	9	237	241	344	0	0	0	2	0	0	0.008	0	0
.	19.01.16-04.19.51-1-146519	152	17	17	5	0	2	649	15	15	0	0	NA	NA	NA	57	52	252	252	361	221	178	250	18	48	13	0.071	0.19	0.036
.	19.01.16-04.19.51-1-146520	89	7	7	3	0	2	634	5	5	0	0	NA	NA	NA	27	29	249	241	352	222	168	244	11	22	4	0.044	0.091	0.011
.	19.01.16-04.19.52-1-146522	115	9	9	5	0	4	634	8	8	0	0	NA	NA	NA	36	32	247	243	355	222	165	247	8	2	19	0.032	0.008	0.054
.	19.01.16-04.19.52-1-146523	36	1	1	1	0	1	0	0	0	0	0	NA	NA	NA	10	7	238	237	345	0	0	0	0	0	0	0	0	0
.	19.01.16-04.19.52-1-146524	300	20	20	9	0	3	699	18	18	0	0	NA	NA	NA	93	104	266	264	387	238	187	274	8	51	25	0.03	0.193	0.065
.	19.01.16-04.19.55-1-146528	124	6	6	2	0	2	651	5	5	0	0	NA	NA	NA	50	55	252	250	366	224	173	254	3	19	0	0.012	0.076	0
.	19.01.16-04.20.00-1-146535	36	1	1	1	0	1	0	0	0	0	0	NA	NA	NA	14	11	239	241	344	0	0	0	0	2	0	0	0.008	0
.	19.01.16-04.20.01-1-146536	66	4	4	0	0	0	614	3	3	0	0	NA	NA	NA	19	15	238	240	350	211	163	240	2	0	9	0.008	0	0.026
.	19.01.16-04.20.05-1-146541	116	8	8	3	0	3	626	7	7	0	0	NA	NA	NA	30	27	239	248	353	209	170	247	8	23	7	0.033	0.093	0.02
.	19.01.16-04.20.08-1-146545	151	5	5	1	0	1	639	4	4	0	0	NA	NA	NA	43	42	247	245	363	221	168	250	0	7	10	0	0.029	0.028
.	19.01.16-04.20.13-1-146547	93	6	6	1	0	0	629	4	4	0	0	NA	NA	NA	45	38	244	246	361	217	163	249	10	7	6	0.041	0.028	0.017
.	19.01.16-04.20.15-1-146551	98	13	13	4	0	3	615	12	12	0	0	NA	NA	NA	41	27	245	243	352	214	161	240	5	26	0	0.02	0.107	0
.	19.01.16-04.20.16-1-146552	208	11	11	4	0	3	645	7	7	0	0	NA	NA	NA	60	55	256	251	361	221	176	248	37	1	15	0.145	0.004	0.042
.	19.01.16-04.20.20-1-146553	181	8	8	1	0	1	644	7	7	0	0	NA	NA	NA	61	53	254	249	363	223	172	249	0	5	20	0	0.02	0.055
.	19.01.16-04.20.23-1-146554	116	6	6	0	0	0	640	5	5	0	0	NA	NA	NA	19	39	246	245	361	219	171	250	0	16	6	0	0.065	0.017
.	19.01.16-04.20.27-1-146555	64	5	5	1	0	0	623	4	4	0	0	NA	NA	NA	26	28	243	246	352	214	167	242	0	13	0	0	0.053	0
.	19.01.16-04.20.28-1-146556	36	1	1	0	0	0	0	0	0	0	0	NA	NA	NA	10	12	239	239	347	0	0	0	0	1	0	0	0.004	0
.	19.01.16-04.20.33-1-146562	154	24	24	6	0	4	646	20	20	0	0	NA	NA	NA	57	43	246	250	360	221	174	251	37	43	22	0.15	0.172	0.061
.	19.01.16-04.20.35-1-146567	95	5	5	0	0	0	637	4	4	0	0	NA	NA	NA	25	40	243	246	364	214	170	253	14	2	0	0.058	0.008	0
.	19.01.16-04.20.37-1-146568	88	9	9	1	0	1	627	8	8	0	0	NA	NA	NA	22	32	246	243	356	215	169	243	12	4	1	0.049	0.016	0.003
.	19.01.16-04.20.42-1-146569	89	6	6	0	0	0	635	5	5	0	0	NA	NA	NA	43	45	252	245	361	218	170	247	0	3	8	0	0.012	0.022
.	19.01.16-04.20.43-1-146570	159	13	13	3	0	2	642	12	12	0	0	NA	NA	NA	56	51	256	245	363	225	168	249	7	12	19	0.027	0.049	0.052
.	19.01.16-04.20.48-1-146571	107	4	4	1	0	1	632	3	3	0	0	NA	NA	NA	31	32	247	246	352	219	169	244	1	3	5	0.004	0.012	0.014
.	19.01.16-04.20.48-1-146572	59	2	2	0	0	0	627	1	1	0	0	NA	NA	NA	14	23	241	244	351	214	169	244	4	3	0	0.017	0.012	0
.	19.01.16-04.20.49-1-146573	38	1	1	0	0	0	0	0	0	0	0	NA	NA	NA	11	9	239	237	346	0	0	0	1	0	0	0.004	0	0
.	19.01.16-04.20.52-1-146593	63	2	2	0	0	0	626	1	1	0	0	NA	NA	NA	22	28	243	242	356	217	166	243	0	2	5	0	0.008	0.014
.	19.01.16-04.20.54-1-146596	61	2	2	1	0	1	627	1	1	0	0	NA	NA	NA	21	25	246	240	352	218	165	244	2	0	3	0.008	0	0.009
.	19.01.16-04.20.57-1-146601	95	5	5	1	0	1	628	3	3	0	0	NA	NA	NA	29	28	243	245	353	214	170	244	8	0	3	0.033	0	0.008
.	19.01.16-04.21.02-1-146605	60	2	2	0	0	0	619	1	1	0	0	NA	NA	NA	27	24	242	246	349	212	167	240	0	0	5	0	0	0.014
.	19.01.16-04.21.03-1-146606	172	30	30	8	0	8	651	26	26	0	0	NA	NA	NA	64	63	258	256	362	223	177	251	21	51	29	0.081	0.199	0.08
.	19.01.16-04.21.04-1-146607	151	10	10	3	0	2	628	8	8	0	0	NA	NA	NA	49	35	242	246	360	210	168	250	27	11	17	0.112	0.045	0.047
.	19.01.16-04.21.06-1-146609	181	36	36	12	0	8	628	34	34	0	0	NA	NA	NA	51	37	244	248	358	210	171	247	51	31	35	0.209	0.125	0.098
.	19.01.16-04.21.08-1-146612	86	4	4	0	0	0	633	3	3	0	0	NA	NA	NA	32	39	250	249	353	221	168	244	4	6	0	0.016	0.024	0
.	19.01.16-04.21.12-1-146614	152	10	10	4	0	3	651	8	8	0	0	NA	NA	NA	41	52	252	251	362	224	175	252	9	34	0	0.036	0.135	0
.	19.01.16-04.21.15-1-146618	57	2	2	1	0	1	620	1	1	0	0	NA	NA	NA	22	25	246	243	349	217	167	236	0	0	3	0	0	0.009
.	19.01.16-04.21.16-1-146619	152	8	8	4	0	3	648	4	4	0	0	NA	NA	NA	38	48	249	250	362	222	174	252	0	11	12	0	0.044	0.033
.	19.01.16-04.21.16-1-146620	150	14	14	7	0	6	642	13	13	0	0	NA	NA	NA	44	44	249	246	362	220	173	249	13	5	29	0.052	0.02	0.08
.	19.01.16-04.21.25-1-146621	95	14	14	5	0	5	632	12	12	0	0	NA	NA	NA	33	36	251	243	355	220	167	245	24	6	15	0.096	0.025	0.042
.	19.01.16-04.21.29-1-146622	68	3	3	0	0	0	607	2	2	0	0	NA	NA	NA	33	16	239	239	351	206	161	240	0	4	0	0	0.017	0
.	19.01.16-04.21.33-1-146623	113	6	6	1	0	1	627	4	4	0	0	NA	NA	NA	32	32	245	249	351	215	174	238	1	2	8	0.004	0.008	0.023
.	19.01.16-04.21.37-1-146624	115	5	5	2	0	2	635	4	4	0	0	NA	NA	NA	44	42	252	243	360	220	164	251	7	5	2	0.028	0.021	0.006
.	19.01.16-04.21.37-1-146625	179	10	10	2	0	1	660	9	9	0	0	NA	NA	NA	53	63	258	248	370	228	174	258	10	13	11	0.039	0.052	0.03
.	19.01.16-04.21.43-1-146630	60	4	4	1	0	1	101	3	3	0	0	NA	NA	NA	23	13	244	240	342	42	31	28	0	6	0	0	0.025	0
.	19.01.16-04.21.45-1-146631	88	4	4	2	0	2	616	3	3	0	0	NA	NA	NA	40	23	239	241	356	209	164	243	11	4	3	0.046	0.017	0.008
.	19.01.16-04.21.51-1-146653	87	3	3	1	0	1	622	2	2	0	0	NA	NA	NA	22	25	245	243	350	216	168	238	6	0	0	0.024	0	0
.	19.01.16-04.21.52-1-146655	269	19	19	7	0	6	678	16	16	0	0	NA	NA	NA	75	82	261	252	382	229	178	271	23	26	30	0.088	0.103	0.079
.	19.01.16-04.21.53-1-146657	62	4	4	1	0	0	625	3	3	0	0	NA	NA	NA	23	31	243	246	355	211	170	244	14	0	5	0.058	0	0.014
.	19.01.16-04.21.54-1-146658	98	14	14	3	0	3	635	10	10	0	0	NA	NA	NA	22	32	243	250	352	216	173	246	3	4	31	0.012	0.016	0.088
.	19.01.16-04.21.55-1-146661	177	13	13	3	0	1	656	12	12	0	0	NA	NA	NA	55	65	251	256	371	216	177	263	13	10	16	0.052	0.039	0.043
.	19.01.16-04.21.58-1-146665	33	1	1	0	0	0	0	0	0	0	0	NA	NA	NA	15	11	237	238	349	0	0	0	0	0	3	0	0	0.009
.	19.01.16-04.22.01-1-146669	150	10	10	3	0	2	649	9	9	0	0	NA	NA	NA	45	52	250	247	368	225	169	255	15	9	19	0.06	0.036	0.052
.	19.01.16-04.22.01-1-146670	62	3	3	1	0	1	613	1	1	0	0	NA	NA	NA	22	15	240	238	350	212	164	237	0	0	3	0	0	0.009
.	19.01.16-04.22.01-1-146671	155	7	7	1	0	1	643	6	6	0	0	NA	NA	NA	45	50	247	252	364	215	176	252	4	12	7	0.016	0.048	0.019
.	19.01.16-04.22.06-1-146674	34	1	1	0	0	0	0	0	0	0	0	NA	NA	NA	14	11	240	237	347	0	0	0	0	3	0	0	0.013	0
.	19.01.16-04.22.09-1-146678	181	15	15	4	0	3	649	13	13	0	0	NA	NA	NA	44	58	252	248	371	222	170	257	25	35	18	0.099	0.141	0.049
.	19.01.16-04.22.12-1-146679	59	2	2	0	0	0	201	1	1	0	0	NA	NA	NA	19	12	240	239	346	73	51	77	0	1	0	0	0.004	0
.	19.01.16-04.22.16-1-146683	148	17	17	6	0	4	639	14	14	0	0	NA	NA	NA	56	51	248	258	358	218	176	245	17	19	11	0.069	0.074	0.031
.	19.01.16-04.22.21-1-146684	155	13	13	3	0	3	649	10	10	0	0	NA	NA	NA	52	52	248	258	359	222	178	249	9	21	14	0.036	0.081	0.039
.	19.01.16-04.22.22-1-146685	85	5	5	3	0	3	618	4	4	0	0	NA	NA	NA	32	24	241	244	352	214	166	238	0	2	16	0	0.008	0.045
.	19.01.16-04.22.23-1-146686	63	2	2	0	0	0	399	1	1	0	0	NA	NA	NA	17	19	238	243	351	134	110	155	1	0	0	0.004	0	0
.	19.01.16-04.22.23-1-146687	112	6	6	1	0	0	621	5	5	0	0	NA	NA	NA	30	21	244	238	352	215	163	243	0	5	11	0	0.021	0.031
.	19.01.16-04.22.28-1-146688	33	1	1	0	0	0	0	0	0	0	0	NA	NA	NA	13	5	238	237	343	0	0	0	0	0	1	0	0	0.003
.	19.01.16-04.22.30-1-146689	156	6	6	3	0	1	654	5	5	0	0	NA	NA	NA	45	60	261	249	363	229	176	249	3	8	11	0.011	0.032	0.03
.	19.01.16-04.22.30-1-146690	95	3	3	2	0	2	615	2	2	0	0	NA	NA	NA	35	27	245	246	349	209	168	238	7	2	0	0.029	0.008	0
.	19.01.16-04.22.36-1-146695	59	2	2	0	0	0	621	1	1	0	0	NA	NA	NA	23	28	246	247	348	217	164	240	4	1	0	0.016	0.004	0
.	19.01.16-04.22.39-1-146696	152	15	15	4	0	2	642	14	14	0	0	NA	NA	NA	40	45	249	248	361	220	171	251	2	22	21	0.008	0.089	0.058
.	19.01.16-04.22.42-1-146697	68	3	3	1	0	1	620	2	2	0	0	NA	NA	NA	24	25	242	244	352	216	167	237	14	0	0	0.058	0	0
.	19.01.16-04.22.42-1-146698	138	10	10	6	0	4	640	6	6	0	0	NA	NA	NA	31	43	249	250	357	224	173	243	8	17	10	0.032	0.068	0.028
.	19.01.16-04.22.47-1-146699	230	18	18	7	0	6	657	16	16	0	0	NA	NA	NA	74	63	256	249	371	226	172	259	38	20	24	0.148	0.08	0.065
.	19.01.16-04.22.50-1-146716	152	25	25	5	0	5	654	21	21	0	0	NA	NA	NA	50	58	253	250	368	223	174	257	17	40	40	0.067	0.16	0.109
.	19.01.16-04.22.51-1-146719	120	8	8	2	0	1	634	6	6	0	0	NA	NA	NA	33	34	243	250	354	216	173	245	8	4	9	0.033	0.016	0.025
.	19.01.16-04.22.52-1-146720	90	3	3	1	0	1	615	1	1	0	0	NA	NA	NA	37	23	244	241	351	215	161	239	11	0	0	0.045	0	0
.	19.01.16-04.22.54-1-146723	145	12	12	4	0	2	649	10	10	0	0	NA	NA	NA	49	55	258	250	360	228	176	245	8	11	31	0.031	0.044	0.086
.	19.01.16-04.23.01-1-146732	100	6	6	1	0	1	632	5	5	0	0	NA	NA	NA	31	34	248	248	351	217	171	244	10	3	6	0.04	0.012	0.017
.	19.01.16-04.23.07-1-146735	35	1	1	1	0	1	0	0	0	0	0	NA	NA	NA	8	6	238	237	344	0	0	0	0	0	2	0	0	0.006
.	19.01.16-04.23.07-1-146736	32	1	1	0	0	0	0	0	0	0	0	NA	NA	NA	9	9	239	241	342	0	0	0	3	0	0	0.013	0	0
.	19.01.16-04.23.09-1-146739	116	7	7	4	0	3	633	5	5	0	0	NA	NA	NA	38	40	248	245	360	217	171	245	9	1	10	0.036	0.004	0.028
.	19.01.16-04.23.10-1-146740	150	26	26	8	0	5	647	24	24	0	0	NA	NA	NA	44	57	249	250	371	220	172	255	23	51	20	0.092	0.204	0.054
.	19.01.16-04.23.10-1-146741	35	1	1	1	0	1	0	0	0	0	0	NA	NA	NA	16	10	237	239	347	0	0	0	0	0	2	0	0	0.006
.	19.01.16-04.23.13-1-146742	66	4	4	0	0	0	616	3	3	0	0	NA	NA	NA	36	24	245	243	349	213	164	239	4	11	0	0.016	0.045	0
.	19.01.16-04.23.13-1-146743	147	6	6	0	0	0	631	4	4	0	0	NA	NA	NA	47	36	246	249	354	215	172	244	0	8	9	0	0.032	0.025
.	19.01.16-04.23.20-1-146747	124	7	7	2	0	2	638	6	6	0	0	NA	NA	NA	46	45	249	247	362	220	170	248	2	5	13	0.008	0.02	0.036
.	19.01.16-04.23.21-1-146748	89	10	10	3	0	3	626	8	8	0	0	NA	NA	NA	21	28	246	243	352	219	166	241	3	22	4	0.012	0.091	0.011
.	19.01.16-04.23.22-1-146749	36	1	1	0	0	0	0	0	0	0	0	NA	NA	NA	7	6	238	237	344	0	0	0	0	0	0	0	0	0
.	19.01.16-04.23.24-1-146751	92	5	5	2	0	1	629	4	4	0	0	NA	NA	NA	19	27	248	239	353	220	164	245	4	0	12	0.016	0	0.034
.	19.01.16-04.23.27-1-146752	203	15	15	4	0	4	652	14	14	0	0	NA	NA	NA	66	53	256	247	363	230	171	251	30	18	21	0.117	0.073	0.058
.	19.01.16-04.23.28-1-146753	34	1	1	0	0	0	0	0	0	0	0	NA	NA	NA	7	11	238	243	343	0	0	0	0	0	1	0	0	0.003
.	19.01.16-04.23.30-1-146754	61	3	3	0	0	0	618	2	2	0	0	NA	NA	NA	21	18	241	244	346	215	166	237	1	0	4	0.004	0	0.012
.	19.01.16-04.23.32-1-146755	87	7	7	1	0	0	636	6	6	0	0	NA	NA	NA	27	39	245	244	363	216	167	253	4	2	8	0.016	0.008	0.022
.	19.01.16-04.23.37-1-146756	88	7	7	6	0	6	624	6	6	0	0	NA	NA	NA	36	34	243	245	359	213	166	245	17	3	10	0.07	0.012	0.028
.	19.01.16-04.23.41-1-146761	64	6	6	1	0	1	630	5	5	0	0	NA	NA	NA	26	28	248	244	349	221	171	238	0	0	18	0	0	0.052
.	19.01.16-04.23.42-1-146762	177	16	16	4	0	2	660	15	15	0	0	NA	NA	NA	47	64	255	260	362	225	183	252	12	22	17	0.047	0.085	0.047
.	19.01.16-04.23.44-1-146763	33	1	1	0	0	0	0	0	0	0	0	NA	NA	NA	6	6	239	237	343	0	0	0	0	0	0	0	0	0
.	19.01.16-04.23.45-1-146767	148	20	20	7	0	3	630	18	18	0	0	NA	NA	NA	37	34	251	244	352	224	165	241	41	24	28	0.163	0.098	0.08
.	19.01.16-04.23.46-1-146768	146	7	7	3	0	2	642	6	6	0	0	NA	NA	NA	46	52	250	255	360	219	174	249	10	4	5	0.04	0.016	0.014
.	19.01.16-04.23.53-1-146788	65	6	6	1	0	1	615	4	4	0	0	NA	NA	NA	31	24	247	241	349	212	167	236	18	0	0	0.073	0	0
.	19.01.16-04.23.53-1-146789	90	5	5	1	0	1	627	4	4	0	0	NA	NA	NA	31	27	242	245	353	216	169	242	0	0	8	0	0	0.023
.	19.01.16-04.23.59-1-146795	140	31	31	5	0	3	640	27	27	0	0	NA	NA	NA	44	46	255	244	360	226	167	247	19	25	44	0.075	0.102	0.122
.	19.01.16-04.23.59-1-146797	33	1	1	0	0	0	0	0	0	0	0	NA	NA	NA	9	12	240	237	348	0	0	0	0	0	3	0	0	0.009
.	19.01.16-04.24.01-1-146800	59	2	2	0	0	0	617	1	1	0	0	NA	NA	NA	26	18	241	241	349	212	164	241	3	5	0	0.012	0.021	0
.	19.01.16-04.24.01-1-146801	141	7	7	4	0	2	645	6	6	0	0	NA	NA	NA	44	42	249	249	357	226	171	248	7	6	8	0.028	0.024	0.022
.	19.01.16-04.24.06-1-146804	68	2	2	0	0	0	504	1	1	0	0	NA	NA	NA	16	21	243	243	348	182	135	187	0	4	0	0	0.016	0
.	19.01.16-04.24.10-1-146807	86	3	3	1	0	1	631	2	2	0	0	NA	NA	NA	31	36	250	244	355	218	170	243	0	3	6	0	0.012	0.017
.	19.01.16-04.24.12-1-146808	124	24	24	6	0	6	638	20	20	0	0	NA	NA	NA	47	45	251	255	352	223	175	240	30	28	14	0.12	0.11	0.04
.	19.01.16-04.24.12-1-146809	59	4	4	2	0	1	621	3	3	0	0	NA	NA	NA	10	18	239	242	350	213	166	242	0	3	5	0	0.012	0.014
.	19.01.16-04.24.15-1-146813	86	6	6	2	0	1	621	5	5	0	0	NA	NA	NA	41	28	242	246	353	212	168	241	6	12	0	0.025	0.049	0
.	19.01.16-04.24.20-1-146815	176	12	12	3	0	3	654	11	11	0	0	NA	NA	NA	69	67	262	253	365	229	175	250	33	16	17	0.126	0.063	0.047
.	19.01.16-04.24.21-1-146816	116	13	13	4	0	4	629	12	12	0	0	NA	NA	NA	40	33	244	252	350	216	172	241	1	22	12	0.004	0.087	0.034
.	19.01.16-04.24.23-1-146817	33	1	1	0	0	0	0	0	0	0	0	NA	NA	NA	13	11	241	238	345	0	0	0	0	0	0	0	0	0
.	19.01.16-04.24.25-1-146818	182	35	35	8	0	6	647	33	33	0	0	NA	NA	NA	61	57	248	257	365	218	177	252	71	32	42	0.286	0.125	0.115
.	19.01.16-04.24.26-1-146819	122	9	9	5	0	2	629	6	6	0	0	NA	NA	NA	54	36	251	250	348	221	170	238	16	24	0	0.064	0.096	0
.	19.01.16-04.24.28-1-146820	33	1	1	0	0	0	0	0	0	0	0	NA	NA	NA	10	6	237	237	345	0	0	0	0	0	0	0	0	0
.	19.01.16-04.24.31-1-146821	66	5	5	1	0	1	620	4	4	0	0	NA	NA	NA	26	27	242	239	359	209	164	247	11	3	2	0.045	0.013	0.006
.	19.01.16-04.24.32-1-146822	120	13	13	3	0	3	638	11	11	0	0	NA	NA	NA	42	45	251	248	359	220	168	250	13	10	9	0.052	0.04	0.025
.	19.01.16-04.24.45-1-146824	128	9	9	1	0	1	624	8	8	0	0	NA	NA	NA	35	30	243	246	354	212	167	245	20	10	4	0.082	0.041	0.011
.	19.01.16-04.24.46-1-146825	35	1	1	0	0	0	0	0	0	0	0	NA	NA	NA	17	10	240	239	344	0	0	0	1	0	0	0.004	0	0
.	19.01.16-04.24.46-1-146826	155	6	6	1	0	0	633	4	4	0	0	NA	NA	NA	42	36	250	243	356	224	167	242	7	4	9	0.028	0.016	0.025
.	19.01.16-04.24.49-1-146827	208	27	27	13	0	6	646	25	25	0	0	NA	NA	NA	63	52	250	250	365	220	172	254	46	41	35	0.184	0.164	0.096
.	19.01.16-04.24.49-1-146828	143	8	8	3	0	3	659	7	7	0	0	NA	NA	NA	38	63	255	254	367	229	175	255	12	6	7	0.047	0.024	0.019
.	19.01.16-04.24.51-1-146831	87	7	7	3	0	2	636	5	5	0	0	NA	NA	NA	32	39	242	245	365	216	168	252	5	14	8	0.021	0.057	0.022
.	19.01.16-04.24.53-1-146849	36	1	1	1	0	1	0	0	0	0	0	NA	NA	NA	10	9	240	237	345	0	0	0	0	0	0	0	0	0
.	19.01.16-04.24.56-1-146853	117	8	8	2	0	2	645	7	7	0	0	NA	NA	NA	43	45	253	249	356	226	172	247	5	9	10	0.02	0.036	0.028
.	19.01.16-04.25.02-1-146859	36	1	1	0	0	0	0	0	0	0	0	NA	NA	NA	13	5	237	237	344	0	0	0	0	0	1	0	0	0.003
.	19.01.16-04.25.05-1-146860	35	1	1	0	0	0	0	0	0	0	0	NA	NA	NA	8	6	237	239	343	0	0	0	0	0	0	0	0	0
.	19.01.16-04.25.05-1-146861	34	1	1	0	0	0	0	0	0	0	0	NA	NA	NA	10	11	239	238	347	0	0	0	0	2	0	0	0.008	0
.	19.01.16-04.25.07-1-146864	207	40	40	12	0	9	663	36	36	0	0	NA	NA	NA	58	63	254	255	367	229	182	252	44	67	38	0.173	0.263	0.104
.	19.01.16-04.25.08-1-146866	68	7	7	3	0	2	625	6	6	0	0	NA	NA	NA	22	29	242	245	355	213	167	245	12	4	8	0.05	0.016	0.023
.	19.01.16-04.25.08-1-146868	125	11	11	0	0	0	635	10	10	0	0	NA	NA	NA	48	45	244	256	358	215	177	243	6	13	6	0.025	0.051	0.017
.	19.01.16-04.25.11-1-146869	67	2	2	1	0	0	626	1	1	0	0	NA	NA	NA	27	24	245	242	350	222	164	240	2	1	0	0.008	0.004	0
.	19.01.16-04.25.11-1-146870	126	13	13	3	0	3	637	10	10	0	0	NA	NA	NA	42	42	247	247	361	219	172	246	7	11	17	0.028	0.045	0.047
.	19.01.16-04.25.19-1-146874	238	15	15	4	0	4	668	13	13	0	0	NA	NA	NA	79	72	256	261	368	229	183	256	0	29	15	0	0.111	0.041
.	19.01.16-04.25.22-1-146875	91	5	5	1	0	1	622	4	4	0	0	NA	NA	NA	28	28	241	251	349	211	172	239	9	2	3	0.037	0.008	0.009
.	19.01.16-04.25.25-1-146876	91	7	7	2	0	2	644	6	6	0	0	NA	NA	NA	22	45	252	247	359	223	169	252	6	8	6	0.024	0.032	0.017
.	19.01.16-04.25.30-1-146877	180	18	18	8	0	4	631	16	16	0	0	NA	NA	NA	61	49	254	245	363	216	169	246	30	27	17	0.118	0.11	0.047
.	19.01.16-04.25.31-1-146879	64	3	3	0	0	0	450	2	2	0	0	NA	NA	NA	18	15	241	242	345	145	132	173	3	1	0	0.012	0.004	0
.	19.01.16-04.25.34-1-146880	85	7	7	2	0	1	629	6	6	0	0	NA	NA	NA	33	35	252	243	353	220	168	241	11	7	9	0.044	0.029	0.025
.	19.01.16-04.25.39-1-146881	181	43	43	12	0	9	630	40	40	0	0	NA	NA	NA	69	39	244	255	353	212	175	243	64	53	39	0.262	0.208	0.11
.	19.01.16-04.25.40-1-146886	119	8	8	3	0	2	637	6	6	0	0	NA	NA	NA	37	39	244	248	360	214	172	251	19	8	8	0.078	0.032	0.022
.	19.01.16-04.25.45-1-146887	99	13	13	2	0	2	639	12	12	0	0	NA	NA	NA	31	33	251	242	353	224	171	244	16	17	25	0.064	0.07	0.071
.	19.01.16-04.25.46-1-146888	181	20	20	9	0	7	653	18	18	0	0	NA	NA	NA	42	59	251	248	373	224	170	259	20	15	29	0.08	0.06	0.078
.	19.01.16-04.25.48-1-146892	96	7	7	2	0	1	622	6	6	0	0	NA	NA	NA	25	23	244	244	348	215	166	241	11	1	7	0.045	0.004	0.02
.	19.01.16-04.25.53-1-146911	35	1	1	0	0	0	0	0	0	0	0	NA	NA	NA	6	11	239	240	345	0	0	0	0	0	0	0	0	0
.	19.01.16-04.25.55-1-146916	210	18	18	6	0	6	665	16	16	0	0	NA	NA	NA	73	67	257	260	363	229	187	249	18	31	9	0.07	0.119	0.025
.	19.01.16-04.26.05-1-146923	86	3	3	0	0	0	636	2	2	0	0	NA	NA	NA	28	41	244	251	359	215	175	246	6	3	2	0.025	0.012	0.006
.	19.01.16-04.26.07-1-146926	63	4	4	1	0	1	623	2	2	0	0	NA	NA	NA	23	29	244	246	352	212	169	242	11	0	0	0.045	0	0
.	19.01.16-04.26.11-1-146929	86	7	7	4	0	3	630	6	6	0	0	NA	NA	NA	30	30	245	245	353	221	165	244	0	9	10	0	0.037	0.028
.	19.01.16-04.26.14-1-146933	96	10	10	2	0	1	629	7	7	0	0	NA	NA	NA	29	40	247	251	355	217	172	240	0	18	23	0	0.072	0.065
.	19.01.16-04.26.15-1-146934	33	1	1	0	0	0	0	0	0	0	0	NA	NA	NA	7	8	241	237	343	0	0	0	0	0	0	0	0	0
.	19.01.16-04.26.18-1-146935	149	11	11	4	0	4	654	9	9	0	0	NA	NA	NA	41	60	259	253	361	230	174	250	7	10	17	0.027	0.04	0.047
.	19.01.16-04.26.20-1-146936	298	22	22	8	0	5	682	20	20	0	0	NA	NA	NA	94	99	259	272	381	226	194	262	20	18	49	0.077	0.066	0.129
.	19.01.16-04.26.25-1-146937	32	1	1	0	0	0	0	0	0	0	0	NA	NA	NA	9	6	236	237	346	0	0	0	0	1	0	0	0.004	0
.	19.01.16-04.26.25-1-146938	34	1	1	1	0	1	0	0	0	0	0	NA	NA	NA	15	10	240	237	346	0	0	0	0	0	3	0	0	0.009
.	19.01.16-04.26.28-1-146939	33	1	1	0	0	0	0	0	0	0	0	NA	NA	NA	9	12	237	241	347	0	0	0	0	2	0	0	0.008	0
.	19.01.16-04.26.28-1-146940	92	11	11	3	0	3	626	9	9	0	0	NA	NA	NA	29	30	241	246	356	214	168	244	7	14	8	0.029	0.057	0.022
.	19.01.16-04.26.28-1-146941	60	2	2	0	0	0	344	1	1	0	0	NA	NA	NA	14	23	243	243	350	106	102	136	0	2	0	0	0.008	0
.	19.01.16-04.26.30-1-146942	61	2	2	0	0	0	198	1	1	0	0	NA	NA	NA	17	14	238	244	345	62	56	80	0	2	0	0	0.008	0
.	19.01.16-04.26.31-1-146943	261	22	22	7	0	5	687	17	17	0	0	NA	NA	NA	85	85	260	261	377	236	182	269	11	33	34	0.042	0.126	0.09
.	19.01.16-04.26.37-1-146946	118	12	12	4	0	4	636	9	9	0	0	NA	NA	NA	36	44	255	246	356	225	166	245	8	20	10	0.031	0.081	0.028
.	19.01.16-04.26.40-1-146947	169	10	10	2	0	2	657	9	9	0	0	NA	NA	NA	47	58	252	253	366	223	176	258	25	16	10	0.099	0.063	0.027
.	19.01.16-04.26.40-1-146948	95	5	5	4	0	3	624	4	4	0	0	NA	NA	NA	35	31	242	246	356	212	166	246	10	7	2	0.041	0.028	0.006
.	19.01.16-04.26.42-1-146949	58	2	2	1	0	1	345	1	1	0	0	NA	NA	NA	16	22	243	241	351	109	98	138	7	0	0	0.029	0	0
.	19.01.16-04.26.44-1-146950	34	1	1	0	0	0	0	0	0	0	0	NA	NA	NA	10	10	243	238	342	0	0	0	0	0	1	0	0	0.003
.	19.01.16-04.26.47-1-146952	124	10	10	3	0	2	632	8	8	0	0	NA	NA	NA	39	38	248	243	360	218	166	248	5	13	12	0.02	0.053	0.033
.	19.01.16-04.26.51-1-146970	62	3	3	0	0	0	626	1	1	0	0	NA	NA	NA	18	30	244	244	355	215	167	244	0	8	0	0	0.033	0
.	19.01.16-04.26.53-1-146973	151	20	20	4	0	4	647	19	19	0	0	NA	NA	NA	57	50	249	248	366	221	170	256	10	35	23	0.04	0.141	0.063
.	19.01.16-04.26.58-1-146980	147	5	5	1	0	1	629	4	4	0	0	NA	NA	NA	43	37	243	253	354	212	174	243	0	3	15	0	0.012	0.042
.	19.01.16-04.27.01-1-146983	95	10	10	1	0	1	622	7	7	0	0	NA	NA	NA	48	30	243	244	356	213	166	243	5	21	3	0.021	0.086	0.008
.	19.01.16-04.27.01-1-146984	236	38	38	10	0	8	656	34	34	0	0	NA	NA	NA	81	64	258	253	366	225	176	255	6	45	50	0.023	0.178	0.137
.	19.01.16-04.27.06-1-146986	125	6	6	0	0	0	628	5	5	0	0	NA	NA	NA	29	28	244	242	355	216	167	245	0	0	15	0	0	0.042
.	19.01.16-04.27.07-1-146988	111	11	11	2	0	1	628	8	8	0	0	NA	NA	NA	45	32	246	246	353	217	167	244	17	17	2	0.069	0.069	0.006
.	19.01.16-04.27.11-1-146992	152	8	8	2	0	2	645	7	7	0	0	NA	NA	NA	49	62	252	258	365	222	174	249	9	0	13	0.036	0	0.036
.	19.01.16-04.27.11-1-146993	59	2	2	2	0	2	349	1	1	0	0	NA	NA	NA	26	18	238	242	351	113	100	136	0	3	1	0	0.012	0.003
.	19.01.16-04.27.16-1-146997	93	5	5	3	0	1	627	4	4	0	0	NA	NA	NA	30	34	243	246	358	211	169	247	0	4	10	0	0.016	0.028
.	19.01.16-04.27.22-1-146998	117	5	5	0	0	0	628	2	2	0	0	NA	NA	NA	30	29	250	242	350	223	166	239	9	0	4	0.036	0	0.011
.	19.01.16-04.27.23-1-146999	33	1	1	0	0	0	0	0	0	0	0	NA	NA	NA	6	13	237	240	349	0	0	0	0	0	0	0	0	0
.	19.01.16-04.27.25-1-147000	95	5	5	1	0	1	617	4	4	0	0	NA	NA	NA	33	28	241	244	356	209	168	240	8	0	4	0.033	0	0.011
.	19.01.16-04.27.26-1-147001	34	1	1	0	0	0	0	0	0	0	0	NA	NA	NA	10	13	237	239	350	0	0	0	0	1	0	0	0.004	0
.	19.01.16-04.27.29-1-147002	60	4	4	1	0	0	617	3	3	0	0	NA	NA	NA	30	20	244	240	349	216	165	236	9	0	6	0.037	0	0.017
.	19.01.16-04.27.30-1-147003	62	2	2	0	0	0	248	0	0	0	0	NA	NA	NA	13	14	240	236	351	82	60	106	4	0	0	0.017	0	0
.	19.01.16-04.27.33-1-147004	207	10	10	4	0	4	667	9	9	0	0	NA	NA	NA	58	61	251	257	366	224	183	260	4	27	18	0.016	0.105	0.049
.	19.01.16-04.27.33-1-147005	173	22	22	4	0	2	645	19	19	0	0	NA	NA	NA	50	49	247	252	363	220	177	248	13	26	32	0.053	0.103	0.088
.	19.01.16-04.27.33-1-147006	211	22	22	5	0	4	655	21	21	0	0	NA	NA	NA	51	61	250	252	372	220	175	260	23	59	15	0.092	0.234	0.04
.	19.01.16-04.27.40-1-147007	153	15	15	5	0	4	652	13	13	0	0	NA	NA	NA	68	62	256	250	369	224	169	259	2	22	24	0.008	0.088	0.065
.	19.01.16-04.27.40-1-147008	239	15	15	3	0	3	658	13	13	0	0	NA	NA	NA	68	66	255	253	371	223	177	258	10	31	15	0.039	0.123	0.04
.	19.01.16-04.27.41-1-147013	60	3	3	2	0	2	623	2	2	0	0	NA	NA	NA	32	27	243	243	354	215	167	241	0	8	10	0	0.033	0.028
.	19.01.16-04.27.45-1-147014	93	3	3	0	0	0	632	2	2	0	0	NA	NA	NA	35	31	243	247	354	218	172	242	5	4	0	0.021	0.016	0
.	19.01.16-04.27.56-1-147041	217	9	9	2	0	2	652	8	8	0	0	NA	NA	NA	78	60	250	252	371	221	174	257	0	11	13	0	0.044	0.035
.	19.01.16-04.28.01-1-147047	153	12	12	6	0	4	646	11	11	0	0	NA	NA	NA	45	47	251	251	358	223	176	247	19	4	24	0.076	0.016	0.067
.	19.01.16-04.28.01-1-147048	89	5	5	2	0	0	627	4	4	0	0	NA	NA	NA	37	32	250	249	346	220	168	239	15	0	5	0.06	0	0.014
.	19.01.16-04.28.05-1-147049	62	7	7	3	0	2	619	5	5	0	0	NA	NA	NA	19	23	241	241	354	212	164	243	21	4	0	0.087	0.017	0
.	19.01.16-04.28.07-1-147052	88	3	3	2	0	1	634	2	2	0	0	NA	NA	NA	33	35	249	243	356	221	167	246	4	1	0	0.016	0.004	0
.	19.01.16-04.28.10-1-147055	34	1	1	1	0	1	0	0	0	0	0	NA	NA	NA	13	7	238	237	345	0	0	0	0	0	0	0	0	0
.	19.01.16-04.28.13-1-147056	129	19	19	6	0	5	632	17	17	0	0	NA	NA	NA	52	44	253	247	357	220	170	242	20	25	17	0.079	0.101	0.048
.	19.01.16-04.28.14-1-147060	217	18	18	2	0	1	664	16	16	0	0	NA	NA	NA	46	70	257	258	368	227	181	256	10	22	22	0.039	0.085	0.06
.	19.01.16-04.28.15-1-147061	84	5	5	2	0	2	624	4	4	0	0	NA	NA	NA	26	27	242	246	352	213	171	240	4	4	9	0.017	0.016	0.026
.	19.01.16-04.28.18-1-147062	237	27	27	10	0	8	661	25	25	0	0	NA	NA	NA	73	66	258	260	361	228	183	250	43	34	41	0.167	0.131	0.114
.	19.01.16-04.28.20-1-147063	139	11	11	1	0	1	639	10	10	0	0	NA	NA	NA	35	37	247	245	358	219	173	247	5	6	16	0.02	0.024	0.045
.	19.01.16-04.28.23-1-147065	177	42	42	16	0	11	643	40	40	0	0	NA	NA	NA	47	50	250	253	360	220	176	247	63	43	37	0.252	0.17	0.103
.	19.01.16-04.28.24-1-147066	115	13	13	2	0	2	632	11	11	0	0	NA	NA	NA	36	39	247	251	354	218	172	242	12	29	5	0.049	0.116	0.014
.	19.01.16-04.28.29-1-147067	87	5	5	1	0	1	638	4	4	0	0	NA	NA	NA	25	37	251	250	349	225	174	239	5	17	0	0.02	0.068	0
.	19.01.16-04.28.36-1-147068	92	7	7	3	0	3	625	6	6	0	0	NA	NA	NA	33	32	242	252	351	209	172	244	8	7	4	0.033	0.028	0.011
.	19.01.16-04.28.44-1-147069	197	16	16	4	0	3	655	14	14	0	0	NA	NA	NA	48	54	252	251	364	223	175	257	12	19	21	0.048	0.076	0.058
.	19.01.16-04.28.45-1-147070	132	9	9	5	0	3	617	7	7	0	0	NA	NA	NA	53	31	243	246	355	209	165	243	5	16	18	0.021	0.065	0.051
.	19.01.16-04.28.47-1-147071	114	8	8	4	0	3	632	4	4	0	0	NA	NA	NA	37	43	251	247	358	217	169	246	8	12	5	0.032	0.049	0.014
.	19.01.16-04.28.49-1-147072	123	6	6	2	0	2	632	4	4	0	0	NA	NA	NA	33	32	247	245	353	219	169	244	3	6	7	0.012	0.024	0.02
.	19.01.16-04.28.53-1-147092	120	7	7	1	0	0	638	5	5	0	0	NA	NA	NA	34	35	246	246	356	221	169	248	6	8	12	0.024	0.033	0.034
.	19.01.16-04.28.56-1-147096	93	11	11	1	0	1	631	10	10	0	0	NA	NA	NA	34	38	248	246	357	216	168	247	29	11	5	0.117	0.045	0.014
.	19.01.16-04.29.02-1-147102	90	5	5	0	0	0	617	2	2	0	0	NA	NA	NA	21	19	239	241	352	215	160	242	1	3	6	0.004	0.012	0.017
.	19.01.16-04.29.05-1-147103	94	3	3	0	0	0	616	2	2	0	0	NA	NA	NA	24	18	240	242	349	213	165	238	2	0	1	0.008	0	0.003
.	19.01.16-04.29.07-1-147106	59	3	3	0	0	0	626	2	2	0	0	NA	NA	NA	22	28	244	245	352	215	168	243	0	0	16	0	0	0.045
.	19.01.16-04.29.08-1-147108	97	10	10	3	0	2	630	9	9	0	0	NA	NA	NA	32	34	242	247	358	217	170	243	9	18	11	0.037	0.073	0.031
.	19.01.16-04.29.13-1-147110	113	9	9	1	0	1	636	7	7	0	0	NA	NA	NA	45	42	249	246	360	219	170	247	14	16	8	0.056	0.065	0.022
.	19.01.16-04.29.13-1-147111	60	2	2	2	0	1	620	1	1	0	0	NA	NA	NA	22	19	241	239	352	216	163	241	0	6	5	0	0.025	0.014
.	19.01.16-04.29.20-1-147116	147	17	17	5	0	4	639	15	15	0	0	NA	NA	NA	52	46	249	248	362	220	170	249	7	55	12	0.028	0.222	0.033
.	19.01.16-04.29.24-1-147117	121	10	10	1	0	1	633	9	9	0	0	NA	NA	NA	42	38	245	250	356	217	171	245	15	10	12	0.061	0.04	0.034
.	19.01.16-04.29.25-1-147118	178	18	18	4	0	4	639	16	16	0	0	NA	NA	NA	48	50	245	256	362	217	176	246	5	36	10	0.02	0.141	0.028
.	19.01.16-04.29.26-1-147119	89	9	9	2	0	2	624	8	8	0	0	NA	NA	NA	35	25	245	242	351	217	167	240	0	20	8	0	0.083	0.023
.	19.01.16-04.29.28-1-147120	119	6	6	2	0	2	637	5	5	0	0	NA	NA	NA	39	41	248	249	357	217	174	246	18	5	10	0.073	0.02	0.028
.	19.01.16-04.29.29-1-147121	34	1	1	1	0	1	0	0	0	0	0	NA	NA	NA	17	6	237	237	345	0	0	0	2	0	0	0.008	0	0
.	19.01.16-04.29.32-1-147122	66	4	4	1	0	1	620	2	2	0	0	NA	NA	NA	19	18	243	239	349	216	166	238	0	7	1	0	0.029	0.003
.	19.01.16-04.29.33-1-147123	131	12	12	3	0	3	623	9	9	0	0	NA	NA	NA	43	28	244	243	354	215	168	240	0	6	27	0	0.025	0.076
.	19.01.16-04.29.36-1-147124	178	31	31	10	0	7	653	28	28	0	0	NA	NA	NA	43	56	250	254	365	220	174	259	33	51	31	0.132	0.201	0.085
.	19.01.16-04.29.45-1-147130	69	4	4	0	0	0	620	3	3	0	0	NA	NA	NA	28	23	242	243	351	214	166	240	6	3	6	0.025	0.012	0.017
.	19.01.16-04.29.48-1-147134	62	2	2	0	0	0	615	1	1	0	0	NA	NA	NA	28	19	243	242	347	212	166	237	0	0	8	0	0	0.023
.	19.01.16-04.29.48-1-147135	62	2	2	0	0	0	303	1	1	0	0	NA	NA	NA	23	14	240	239	348	109	79	115	0	0	5	0	0	0.014
.	19.01.16-04.29.50-1-147137	116	7	7	3	0	2	627	6	6	0	0	NA	NA	NA	41	38	252	245	354	217	166	244	5	12	4	0.02	0.049	0.011
.	19.01.16-04.29.54-1-147157	94	15	15	5	0	4	641	14	14	0	0	NA	NA	NA	29	41	248	248	358	220	173	248	19	12	10	0.077	0.048	0.028
.	19.01.16-04.29.55-1-147159	208	23	23	7	0	4	662	20	20	0	0	NA	NA	NA	63	66	252	257	370	225	178	259	41	30	9	0.163	0.117	0.024
.	19.01.16-04.29.56-1-147160	148	12	12	5	0	3	627	10	10	0	0	NA	NA	NA	51	33	250	241	355	218	162	247	18	8	14	0.072	0.033	0.039
.	19.01.16-04.29.59-1-147165	98	6	6	3	0	2	616	5	5	0	0	NA	NA	NA	34	21	241	243	350	211	165	240	13	7	2	0.054	0.029	0.006
.	19.01.16-04.30.01-1-147168	140	11	11	4	0	3	647	10	10	0	0	NA	NA	NA	49	49	252	249	361	224	172	251	15	16	12	0.06	0.064	0.033
.	19.01.16-04.30.03-1-147173	91	5	5	1	0	0	641	4	4	0	0	NA	NA	NA	32	44	250	246	361	222	171	248	0	6	14	0	0.024	0.039
.	19.01.16-04.30.11-1-147178	152	24	24	7	0	5	644	21	21	0	0	NA	NA	NA	37	51	248	249	367	220	173	251	15	33	35	0.06	0.133	0.095
.	19.01.16-04.30.19-1-147182	92	7	7	4	0	3	634	5	5	0	0	NA	NA	NA	26	34	248	248	351	220	172	242	4	4	7	0.016	0.016	0.02
.	19.01.16-04.30.19-1-147183	30	1	1	1	0	1	0	0	0	0	0	NA	NA	NA	4	17	238	245	347	0	0	0	2	0	0	0.008	0	0
.	19.01.16-04.30.20-1-147184	185	13	13	2	0	2	648	12	12	0	0	NA	NA	NA	46	47	252	255	353	226	179	243	9	8	33	0.036	0.031	0.093
.	19.01.16-04.30.21-1-147185	89	3	3	1	0	1	616	2	2	0	0	NA	NA	NA	30	19	241	239	352	210	166	240	13	0	1	0.054	0	0.003
.	19.01.16-04.30.22-1-147186	33	1	1	1	0	1	0	0	0	0	0	NA	NA	NA	11	9	240	238	344	0	0	0	2	0	0	0.008	0	0
.	19.01.16-04.30.25-1-147187	178	14	14	8	0	3	637	13	13	0	0	NA	NA	NA	59	50	250	253	360	219	172	246	43	22	14	0.172	0.087	0.039
.	19.01.16-04.30.25-1-147188	161	10	10	2	0	2	648	8	8	0	0	NA	NA	NA	53	48	250	249	362	223	172	253	7	29	14	0.028	0.116	0.039
.	19.01.16-04.30.26-1-147189	61	2	2	0	0	0	200	1	1	0	0	NA	NA	NA	11	22	241	245	349	72	46	82	3	0	0	0.012	0	0
.	19.01.16-04.30.33-1-147195	60	2	2	0	0	0	149	1	1	0	0	NA	NA	NA	25	23	241	243	352	50	42	57	2	0	0	0.008	0	0
.	19.01.16-04.30.36-1-147200	232	39	39	11	0	9	664	35	35	0	0	NA	NA	NA	79	75	258	257	373	227	178	259	41	55	60	0.159	0.214	0.161
.	19.01.16-04.30.37-1-147201	122	9	9	0	0	0	643	8	8	0	0	NA	NA	NA	42	43	248	247	361	220	173	250	8	9	2	0.032	0.036	0.006
.	19.01.16-04.30.38-1-147202	32	1	1	0	0	0	0	0	0	0	0	NA	NA	NA	7	8	239	238	344	0	0	0	0	0	1	0	0	0.003
.	19.01.16-04.30.41-1-147203	150	15	15	2	0	1	642	13	13	0	0	NA	NA	NA	48	42	252	246	357	225	173	244	29	20	15	0.115	0.081	0.042
.	19.01.16-04.30.41-1-147204	114	10	10	2	0	2	613	7	7	0	0	NA	NA	NA	38	22	243	245	347	210	165	238	13	21	5	0.053	0.086	0.014
.	19.01.16-04.30.50-1-147221	92	4	4	0	0	0	637	2	2	0	0	NA	NA	NA	23	35	250	244	354	223	169	245	0	13	0	0	0.053	0
.	19.01.16-04.30.54-1-147227	92	4	4	1	0	1	628	3	3	0	0	NA	NA	NA	41	35	244	245	359	214	168	246	18	3	0	0.074	0.012	0
.	19.01.16-04.30.57-1-147231	174	38	38	15	0	12	643	35	35	0	0	NA	NA	NA	55	54	251	250	366	216	171	256	61	62	41	0.243	0.248	0.112
.	19.01.16-04.30.58-1-147233	157	26	26	6	0	5	644	20	20	0	0	NA	NA	NA	41	48	242	255	364	213	176	255	36	28	24	0.149	0.11	0.066
.	19.01.16-04.30.59-1-147236	145	16	16	6	0	4	637	13	13	0	0	NA	NA	NA	45	41	252	246	356	222	172	243	5	28	28	0.02	0.114	0.079
.	19.01.16-04.31.07-1-147260	93	3	3	2	0	2	624	2	2	0	0	NA	NA	NA	39	37	252	249	349	221	164	239	0	9	8	0	0.036	0.023
.	19.01.16-04.31.10-1-147283	64	5	5	0	0	0	617	4	4	0	0	NA	NA	NA	31	19	244	243	345	216	165	236	16	4	2	0.066	0.016	0.006
.	19.01.16-04.31.15-1-147287	62	2	2	1	0	1	633	1	1	0	0	NA	NA	NA	17	29	246	243	353	221	169	243	0	1	3	0	0.004	0.008
.	19.01.16-04.31.17-1-147288	61	2	2	1	0	1	100	1	1	0	0	NA	NA	NA	23	22	244	240	351	40	26	34	1	0	0	0.004	0	0
.	19.01.16-04.31.23-1-147289	115	6	6	1	0	1	621	5	5	0	0	NA	NA	NA	36	29	244	243	355	211	167	243	10	4	4	0.041	0.016	0.011
.	19.01.16-04.31.24-1-147290	56	2	2	0	0	0	100	1	1	0	0	NA	NA	NA	14	14	241	240	346	34	24	42	4	0	0	0.017	0	0
.	19.01.16-04.31.27-1-147291	117	11	11	3	0	2	630	9	9	0	0	NA	NA	NA	34	32	246	247	352	218	168	244	16	6	9	0.065	0.024	0.026
.	19.01.16-04.31.29-1-147292	93	5	5	0	0	0	627	4	4	0	0	NA	NA	NA	30	33	244	248	354	216	169	242	7	3	15	0.029	0.012	0.042
.	19.01.16-04.31.30-1-147293	59	2	2	0	0	0	618	1	1	0	0	NA	NA	NA	27	21	247	242	345	217	165	236	0	5	5	0	0.021	0.014
.	19.01.16-04.31.31-1-147294	123	11	11	2	0	2	631	9	9	0	0	NA	NA	NA	35	35	246	246	356	217	170	244	13	11	5	0.053	0.045	0.014
.	19.01.16-04.31.37-1-147295	87	3	3	2	0	2	623	2	2	0	0	NA	NA	NA	32	28	243	248	350	212	172	239	5	7	0	0.021	0.028	0
.	19.01.16-04.31.42-1-147296	93	6	6	0	0	0	620	5	5	0	0	NA	NA	NA	21	20	247	240	346	216	165	239	22	6	0	0.089	0.025	0
.	19.01.16-04.31.44-1-147301	89	4	4	0	0	0	616	3	3	0	0	NA	NA	NA	41	29	248	240	354	217	161	238	0	2	4	0	0.008	0.011
.	19.01.16-04.31.44-1-147302	66	2	2	0	0	0	625	1	1	0	0	NA	NA	NA	23	32	242	250	353	213	173	239	3	2	0	0.012	0.008	0
.	19.01.16-04.31.49-1-147304	31	1	1	1	0	1	0	0	0	0	0	NA	NA	NA	6	8	240	236	345	0	0	0	0	0	0	0	0	0
.	19.01.16-04.31.50-1-147305	60	2	2	0	0	0	631	0	0	0	0	NA	NA	NA	26	35	248	244	356	219	168	244	6	1	0	0.024	0.004	0
.	19.01.16-04.31.52-1-147327	58	2	2	1	0	1	0	1	1	0	0	NA	NA	NA	17	22	243	243	349	0	0	0	0	1	0	0	0.004	0
.	19.01.16-04.31.52-1-147328	145	11	11	7	0	4	635	8	8	0	0	NA	NA	NA	28	36	250	244	355	222	168	245	0	25	15	0	0.102	0.042
.	19.01.16-04.31.54-1-147330	63	4	4	0	0	0	623	3	3	0	0	NA	NA	NA	29	32	248	247	350	216	168	239	9	1	0	0.036	0.004	0
.	19.01.16-04.31.54-1-147331	29	1	1	0	0	0	0	0	0	0	0	NA	NA	NA	5	10	240	238	345	0	0	0	0	1	0	0	0.004	0
.	19.01.16-04.31.56-1-147335	178	51	51	8	0	7	643	47	47	0	0	NA	NA	NA	66	59	256	255	361	223	177	243	83	30	40	0.324	0.118	0.111
.	19.01.16-04.31.56-1-147336	64	5	5	0	0	0	629	4	4	0	0	NA	NA	NA	22	27	245	246	349	218	169	242	3	17	0	0.012	0.069	0
.	19.01.16-04.31.59-1-147340	65	2	2	1	0	1	622	1	1	0	0	NA	NA	NA	22	24	239	243	355	212	167	243	0	0	3	0	0	0.008
.	19.01.16-04.32.00-1-147342	178	19	19	5	0	4	657	17	17	0	0	NA	NA	NA	41	61	252	249	373	225	175	257	32	9	9	0.127	0.036	0.024
.	19.01.16-04.32.00-1-147343	64	5	5	2	0	1	615	4	4	0	0	NA	NA	NA	32	21	244	239	351	212	165	238	9	4	6	0.037	0.017	0.017
.	19.01.16-04.32.06-1-147347	88	4	4	2	0	2	626	3	3	0	0	NA	NA	NA	26	24	243	244	350	215	169	242	0	10	3	0	0.041	0.009
.	19.01.16-04.32.10-1-147351	192	15	15	4	0	2	644	13	13	0	0	NA	NA	NA	62	47	241	253	366	212	178	254	7	19	19	0.029	0.075	0.052
.	19.01.16-04.32.14-1-147352	60	2	2	0	0	0	496	1	1	0	0	NA	NA	NA	18	18	240	241	350	171	127	198	0	1	0	0	0.004	0
.	19.01.16-04.32.16-1-147356	64	4	4	1	0	1	626	3	3	0	0	NA	NA	NA	28	36	247	246	356	217	168	241	12	0	3	0.049	0	0.008
.	19.01.16-04.32.17-1-147357	36	1	1	1	0	1	0	0	0	0	0	NA	NA	NA	9	11	238	240	346	0	0	0	2	0	0	0.008	0	0
.	19.01.16-04.32.18-1-147358	88	6	6	2	0	0	628	4	4	0	0	NA	NA	NA	35	32	246	248	351	218	168	242	9	14	10	0.037	0.056	0.028
.	19.01.16-04.32.21-1-147359	122	9	9	0	0	0	619	7	7	0	0	NA	NA	NA	52	33	247	244	355	215	165	239	2	13	5	0.008	0.053	0.014
.	19.01.16-04.32.22-1-147360	121	7	7	2	0	1	632	6	6	0	0	NA	NA	NA	29	33	246	245	355	221	168	243	6	8	4	0.024	0.033	0.011
.	19.01.16-04.32.26-1-147361	61	2	2	1	0	1	625	1	1	0	0	NA	NA	NA	22	25	241	239	358	211	165	249	0	2	10	0	0.008	0.028
.	19.01.16-04.32.28-1-147362	116	8	8	4	0	4	635	7	7	0	0	NA	NA	NA	30	34	247	247	353	219	172	244	3	6	20	0.012	0.024	0.057
.	19.01.16-04.32.32-1-147363	295	31	31	16	0	9	689	28	28	0	0	NA	NA	NA	80	91	264	264	376	239	186	264	48	36	50	0.182	0.136	0.133
.	19.01.16-04.32.36-1-147368	37	1	1	1	0	1	0	0	0	0	0	NA	NA	NA	2	9	238	240	344	0	0	0	0	0	0	0	0	0
.	19.01.16-04.32.39-1-147369	148	42	42	14	0	11	645	39	39	0	0	NA	NA	NA	54	52	251	252	362	219	173	253	36	44	46	0.143	0.175	0.127
.	19.01.16-04.32.39-1-147370	149	11	11	3	0	3	645	9	9	0	0	NA	NA	NA	48	51	256	249	359	229	173	243	7	11	29	0.027	0.044	0.081
.	19.01.16-04.32.40-1-147371	95	7	7	6	0	5	630	6	6	0	0	NA	NA	NA	32	36	247	245	357	217	168	245	0	27	6	0	0.11	0.017
.	19.01.16-04.32.44-1-147372	91	4	4	1	0	1	638	3	3	0	0	NA	NA	NA	31	42	249	248	358	223	171	244	1	2	10	0.004	0.008	0.028
.	19.01.16-04.32.44-1-147373	61	2	2	0	0	0	615	1	1	0	0	NA	NA	NA	21	16	239	239	351	210	164	241	5	0	3	0.021	0	0.009
.	19.01.16-04.32.49-1-147375	62	4	4	1	0	1	616	3	3	0	0	NA	NA	NA	36	24	243	246	348	216	167	233	7	0	0	0.029	0	0
.	19.01.16-04.32.57-1-147398	154	15	15	2	0	2	645	13	13	0	0	NA	NA	NA	41	47	251	249	360	225	171	249	20	13	21	0.08	0.052	0.058
.	19.01.16-04.33.02-1-147404	33	1	1	0	0	0	0	0	0	0	0	NA	NA	NA	11	3	236	238	342	0	0	0	0	0	0	0	0	0
.	19.01.16-04.33.02-1-147405	143	30	30	9	0	7	636	28	28	0	0	NA	NA	NA	40	46	249	249	361	221	170	245	4	38	40	0.016	0.153	0.111
.	19.01.16-04.33.03-1-147406	88	10	10	2	0	2	621	9	9	0	0	NA	NA	NA	36	30	247	245	351	215	167	239	19	4	1	0.077	0.016	0.003
.	19.01.16-04.33.05-1-147408	205	11	11	6	0	4	650	9	9	0	0	NA	NA	NA	56	56	252	254	363	222	178	250	6	26	9	0.024	0.102	0.025
.	19.01.16-04.33.07-1-147410	63	2	2	0	0	0	622	1	1	0	0	NA	NA	NA	22	23	238	248	350	210	171	241	0	0	6	0	0	0.017
.	19.01.16-04.33.10-1-147413	64	2	2	1	0	1	248	1	1	0	0	NA	NA	NA	13	6	238	238	343	80	66	102	0	0	3	0	0	0.009
.	19.01.16-04.33.21-1-147417	59	2	2	0	0	0	401	1	1	0	0	NA	NA	NA	20	15	239	242	347	141	106	154	0	1	1	0	0.004	0.003
.	19.01.16-04.33.21-1-147418	114	18	18	4	0	2	632	16	16	0	0	NA	NA	NA	36	43	250	248	358	215	171	246	24	7	6	0.096	0.028	0.017
.	19.01.16-04.33.28-1-147420	242	13	13	4	0	3	680	11	11	0	0	NA	NA	NA	70	77	260	259	371	237	182	261	6	29	15	0.023	0.112	0.04
.	19.01.16-04.33.33-1-147421	62	2	2	2	0	2	632	1	1	0	0	NA	NA	NA	18	25	247	242	349	221	168	243	2	0	1	0.008	0	0.003
.	19.01.16-04.33.35-1-147422	143	14	14	6	0	4	632	12	12	0	0	NA	NA	NA	50	41	246	246	362	212	170	250	6	39	15	0.024	0.159	0.041
.	19.01.16-04.33.38-1-147423	57	2	2	0	0	0	249	1	1	0	0	NA	NA	NA	13	12	242	239	344	82	73	94	3	1	0	0.012	0.004	0
.	19.01.16-04.33.38-1-147424	93	12	12	5	0	5	629	11	11	0	0	NA	NA	NA	30	28	243	243	355	214	167	248	10	8	20	0.041	0.033	0.056
.	19.01.16-04.33.42-1-147425	88	4	4	1	0	1	623	3	3	0	0	NA	NA	NA	33	23	245	243	348	218	166	239	0	7	8	0	0.029	0.023
.	19.01.16-04.33.47-1-147430	63	2	2	1	0	1	615	1	1	0	0	NA	NA	NA	25	18	242	239	350	215	162	238	0	1	1	0	0.004	0.003
.	19.01.16-04.33.49-1-147431	120	12	12	2	0	2	630	11	11	0	0	NA	NA	NA	47	40	250	245	358	221	162	247	19	8	7	0.076	0.033	0.02
.	19.01.16-04.33.50-1-147434	33	1	1	0	0	0	0	0	0	0	0	NA	NA	NA	11	10	240	238	345	0	0	0	1	0	0	0.004	0	0
.	19.01.16-04.33.53-1-147455	37	1	1	1	0	1	0	0	0	0	0	NA	NA	NA	7	5	236	239	343	0	0	0	0	0	2	0	0	0.006
.	19.01.16-04.33.56-1-147459	61	2	2	0	0	0	201	1	1	0	0	NA	NA	NA	15	14	240	240	347	75	55	71	0	1	0	0	0.004	0
.	19.01.16-04.33.59-1-147463	180	11	11	2	0	2	641	9	9	0	0	NA	NA	NA	64	48	248	248	365	220	170	251	7	9	22	0.028	0.036	0.06
.	19.01.16-04.34.01-1-147466	63	2	2	0	0	0	619	1	1	0	0	NA	NA	NA	25	18	241	240	350	214	163	242	0	3	3	0	0.012	0.009
.	19.01.16-04.34.02-1-147467	59	2	2	0	0	0	621	1	1	0	0	NA	NA	NA	25	23	242	242	352	213	167	241	0	0	6	0	0	0.017
.	19.01.16-04.34.03-1-147468	208	10	10	2	0	1	663	9	9	0	0	NA	NA	NA	53	65	256	254	368	228	178	257	8	20	9	0.031	0.079	0.024
.	19.01.16-04.34.06-1-147471	118	7	7	0	0	0	641	5	5	0	0	NA	NA	NA	31	36	254	240	355	229	166	246	3	1	12	0.012	0.004	0.034
.	19.01.16-04.34.07-1-147472	62	5	5	0	0	0	620	3	3	0	0	NA	NA	NA	21	19	240	239	353	211	166	243	2	8	3	0.008	0.033	0.008
.	19.01.16-04.34.09-1-147474	93	7	7	1	0	1	629	5	5	0	0	NA	NA	NA	29	33	245	243	358	214	170	245	7	9	6	0.029	0.037	0.017
.	19.01.16-04.34.15-1-147479	127	4	4	2	0	2	628	2	2	0	0	NA	NA	NA	46	41	248	247	359	217	166	245	1	6	5	0.004	0.024	0.014
.	19.01.16-04.34.16-1-147481	182	12	12	2	0	2	652	11	11	0	0	NA	NA	NA	53	56	253	251	365	226	175	251	5	1	28	0.02	0.004	0.077
.	19.01.16-04.34.17-1-147482	157	10	10	2	0	1	646	8	8	0	0	NA	NA	NA	36	50	246	252	365	216	173	257	7	3	13	0.028	0.012	0.036
.	19.01.16-04.34.22-1-147483	35	1	1	0	0	0	0	0	0	0	0	NA	NA	NA	11	13	241	240	345	0	0	0	0	1	0	0	0.004	0
.	19.01.16-04.34.24-1-147484	33	1	1	0	0	0	0	0	0	0	0	NA	NA	NA	9	6	238	238	343	0	0	0	0	0	0	0	0	0
.	19.01.16-04.34.25-1-147485	33	1	1	1	0	1	0	0	0	0	0	NA	NA	NA	10	9	238	239	345	0	0	0	0	4	0	0	0.017	0
.	19.01.16-04.34.26-1-147486	94	6	6	2	0	1	622	4	4	0	0	NA	NA	NA	44	27	246	245	349	217	166	239	13	1	5	0.053	0.004	0.014
.	19.01.16-04.34.26-1-147487	58	2	2	1	0	1	613	1	1	0	0	NA	NA	NA	33	23	246	239	351	214	160	239	1	0	2	0.004	0	0.006
.	19.01.16-04.34.28-1-147488	150	19	19	7	0	6	659	18	18	0	0	NA	NA	NA	59	65	254	253	371	223	174	262	18	18	54	0.071	0.071	0.146
.	19.01.16-04.34.28-1-147489	65	3	3	0	0	0	625	1	1	0	0	NA	NA	NA	31	33	245	246	355	214	170	241	0	8	1	0	0.033	0.003
.	19.01.16-04.34.31-1-147490	84	6	6	2	0	1	630	5	5	0	0	NA	NA	NA	21	32	242	241	362	211	166	253	10	8	5	0.041	0.033	0.014
.	19.01.16-04.34.32-1-147491	90	4	4	1	0	1	631	3	3	0	0	NA	NA	NA	31	31	255	241	348	225	166	240	4	5	2	0.016	0.021	0.006
.	19.01.16-04.34.40-1-147493	39	1	1	0	0	0	0	0	0	0	0	NA	NA	NA	11	16	244	240	345	0	0	0	0	2	0	0	0.008	0
.	19.01.16-04.34.40-1-147494	147	17	17	5	0	3	630	16	16	0	0	NA	NA	NA	42	32	245	244	356	218	166	246	26	5	28	0.106	0.02	0.079
.	19.01.16-04.34.41-1-147495	182	27	27	5	0	5	650	26	26	0	0	NA	NA	NA	56	54	253	251	363	227	175	248	15	31	58	0.059	0.124	0.16
.	19.01.16-04.34.43-1-147496	91	7	7	2	0	0	621	6	6	0	0	NA	NA	NA	24	29	246	244	352	218	167	236	0	1	15	0	0.004	0.043
.	19.01.16-04.34.44-1-147497	87	5	5	0	0	0	618	4	4	0	0	NA	NA	NA	27	21	241	240	353	215	164	239	5	5	0	0.021	0.021	0
.	19.01.16-04.34.47-1-147498	118	12	12	2	0	1	628	9	9	0	0	NA	NA	NA	42	41	246	251	357	213	171	244	10	13	6	0.041	0.052	0.017
.	19.01.16-04.34.49-1-147500	63	2	2	0	0	0	625	1	1	0	0	NA	NA	NA	24	24	241	245	351	215	166	244	3	1	0	0.012	0.004	0
.	19.01.16-04.34.53-1-147519	123	8	8	4	0	3	644	6	6	0	0	NA	NA	NA	35	47	251	251	358	221	175	248	15	6	19	0.06	0.024	0.053
.	19.01.16-04.35.00-1-147527	57	2	2	1	0	1	0	1	1	0	0	NA	NA	NA	17	19	243	244	345	0	0	0	2	0	0	0.008	0	0
.	19.01.16-04.35.02-1-147529	67	2	2	0	0	0	399	1	1	0	0	NA	NA	NA	27	19	240	242	350	135	111	153	2	0	1	0.008	0	0.003
.	19.01.16-04.35.04-1-147530	70	2	2	0	0	0	622	1	1	0	0	NA	NA	NA	27	23	242	243	351	214	164	244	0	2	5	0	0.008	0.014
.	19.01.16-04.35.05-1-147531	66	2	2	2	0	1	626	1	1	0	0	NA	NA	NA	25	22	243	242	350	217	168	241	0	0	13	0	0	0.037
.	19.01.16-04.35.08-1-147534	87	5	5	1	0	1	622	4	4	0	0	NA	NA	NA	29	25	246	243	349	215	167	240	5	3	8	0.02	0.012	0.023
.	19.01.16-04.35.12-1-147537	184	24	24	5	0	2	653	20	20	0	0	NA	NA	NA	44	51	249	250	365	225	174	254	40	61	16	0.161	0.244	0.044
.	19.01.16-04.35.13-1-147538	121	7	7	2	0	1	637	6	6	0	0	NA	NA	NA	42	44	252	246	359	222	168	247	10	10	11	0.04	0.041	0.031
.	19.01.16-04.35.13-1-147542	153	27	27	4	0	3	631	24	24	0	0	NA	NA	NA	39	38	247	246	358	218	169	244	27	29	27	0.109	0.118	0.075
.	19.01.16-04.35.18-1-147543	174	22	22	5	0	3	649	21	21	0	0	NA	NA	NA	61	62	256	253	366	224	171	254	15	39	11	0.059	0.154	0.03
.	19.01.16-04.35.19-1-147544	84	5	5	1	0	1	620	4	4	0	0	NA	NA	NA	25	18	237	247	347	208	171	241	0	8	4	0	0.032	0.012
.	19.01.16-04.35.19-1-147545	95	7	7	2	0	2	637	5	5	0	0	NA	NA	NA	32	44	249	249	359	221	171	245	4	11	9	0.016	0.044	0.025
.	19.01.16-04.35.27-1-147546	66	3	3	1	0	0	617	2	2	0	0	NA	NA	NA	28	18	242	242	347	215	166	236	7	1	0	0.029	0.004	0
.	19.01.16-04.35.30-1-147547	94	5	5	1	0	1	620	4	4	0	0	NA	NA	NA	30	23	245	241	350	218	165	237	0	13	5	0	0.054	0.014
.	19.01.16-04.35.36-1-147549	172	8	8	1	0	1	642	7	7	0	0	NA	NA	NA	45	41	247	251	356	217	174	251	20	24	1	0.081	0.096	0.003
.	19.01.16-04.35.36-1-147550	88	3	3	0	0	0	634	2	2	0	0	NA	NA	NA	34	41	245	251	358	217	170	247	0	0	9	0	0	0.025
.	19.01.16-04.35.40-1-147551	96	14	14	5	0	5	633	13	13	0	0	NA	NA	NA	29	40	246	247	360	217	169	247	13	14	19	0.053	0.057	0.053
.	19.01.16-04.35.44-1-147552	36	1	1	0	0	0	0	0	0	0	0	NA	NA	NA	7	10	239	238	346	0	0	0	0	0	1	0	0	0.003
.	19.01.16-04.35.47-1-147557	36	1	1	0	0	0	0	0	0	0	0	NA	NA	NA	9	9	237	236	349	0	0	0	0	0	2	0	0	0.006
.	19.01.16-04.35.51-1-147575	91	5	5	0	0	0	641	4	4	0	0	NA	NA	NA	37	43	246	250	360	216	174	251	4	8	11	0.016	0.032	0.031
.	19.01.16-04.35.51-1-147576	34	1	1	0	0	0	0	0	0	0	0	NA	NA	NA	8	10	240	239	344	0	0	0	0	0	1	0	0	0.003
.	19.01.16-04.35.51-1-147577	32	1	1	0	0	0	0	0	0	0	0	NA	NA	NA	6	5	238	238	342	0	0	0	0	0	0	0	0	0
.	19.01.16-04.35.54-1-147584	86	6	6	0	0	0	628	5	5	0	0	NA	NA	NA	25	27	249	242	349	223	164	241	5	5	0	0.02	0.021	0
.	19.01.16-04.35.54-1-147585	82	4	4	2	0	1	622	3	3	0	0	NA	NA	NA	25	26	242	248	349	214	171	237	0	8	5	0	0.032	0.014
.	19.01.16-04.35.59-1-147592	93	10	10	3	0	3	620	8	8	0	0	NA	NA	NA	24	22	241	242	352	213	168	239	7	6	1	0.029	0.025	0.003
.	19.01.16-04.35.59-1-147593	121	11	11	1	0	1	632	9	9	0	0	NA	NA	NA	45	40	250	247	356	222	164	246	9	5	9	0.036	0.02	0.025
.	19.01.16-04.36.00-1-147595	89	3	3	0	0	0	644	2	2	0	0	NA	NA	NA	34	48	251	247	363	223	171	250	3	3	2	0.012	0.012	0.006
.	19.01.16-04.36.01-1-147597	175	9	9	4	0	4	631	8	8	0	0	NA	NA	NA	43	38	248	250	353	221	170	240	0	16	23	0	0.064	0.065
.	19.01.16-04.36.09-1-147602	115	10	10	3	0	3	637	8	8	0	0	NA	NA	NA	46	45	248	244	366	219	168	250	9	12	11	0.036	0.049	0.03
.	19.01.16-04.36.10-1-147603	176	11	11	3	0	3	642	9	9	0	0	NA	NA	NA	50	45	247	254	357	218	178	246	14	3	11	0.057	0.012	0.031
.	19.01.16-04.36.10-1-147604	210	51	51	17	0	11	659	49	49	0	0	NA	NA	NA	64	66	253	260	366	222	182	255	64	32	70	0.253	0.123	0.191
.	19.01.16-04.36.12-1-147605	35	1	1	0	0	0	0	0	0	0	0	NA	NA	NA	10	18	242	241	348	0	0	0	0	1	0	0	0.004	0
.	19.01.16-04.36.15-1-147609	110	7	7	3	0	2	630	5	5	0	0	NA	NA	NA	53	41	249	249	356	221	169	240	14	9	16	0.056	0.036	0.045
.	19.01.16-04.36.21-1-147610	120	11	11	5	0	2	640	10	10	0	0	NA	NA	NA	34	43	252	244	360	222	169	249	19	11	12	0.075	0.045	0.033
.	19.01.16-04.36.22-1-147611	62	5	5	1	0	1	618	4	4	0	0	NA	NA	NA	22	20	239	242	352	211	164	243	8	7	1	0.033	0.029	0.003
.	19.01.16-04.36.22-1-147612	62	2	2	0	0	0	148	1	1	0	0	NA	NA	NA	15	13	241	239	346	49	37	62	0	0	2	0	0	0.006
.	19.01.16-04.36.29-1-147613	120	4	4	0	0	0	631	3	3	0	0	NA	NA	NA	32	37	244	249	357	217	169	245	0	7	1	0	0.028	0.003
.	19.01.16-04.36.30-1-147614	62	5	5	2	0	1	621	4	4	0	0	NA	NA	NA	26	30	242	242	359	211	164	246	0	6	1	0	0.025	0.003
.	19.01.16-04.36.34-1-147617	122	5	5	1	0	1	647	4	4	0	0	NA	NA	NA	42	53	255	251	360	225	172	250	4	6	5	0.016	0.024	0.014
.	19.01.16-04.36.39-1-147618	185	21	21	10	0	7	649	20	20	0	0	NA	NA	NA	66	64	259	250	368	226	172	251	21	39	32	0.081	0.156	0.087
.	19.01.16-04.36.42-1-147619	63	2	2	1	0	1	619	1	1	0	0	NA	NA	NA	24	23	241	242	353	216	165	238	0	0	9	0	0	0.025
.	19.01.16-04.36.43-1-147620	68	2	2	1	0	1	624	1	1	0	0	NA	NA	NA	15	20	241	240	352	215	166	243	0	1	0	0	0.004	0
.	19.01.16-04.36.47-1-147622	88	4	4	2	0	1	629	2	2	0	0	NA	NA	NA	36	32	247	241	357	219	167	243	3	3	5	0.012	0.012	0.014
.	19.01.16-04.36.53-1-147642	85	5	5	1	0	1	625	4	4	0	0	NA	NA	NA	22	26	239	243	357	211	166	248	0	3	8	0	0.012	0.022
.	19.01.16-04.36.54-1-147643	91	7	7	1	0	1	623	6	6	0	0	NA	NA	NA	37	27	246	243	351	217	167	239	4	7	13	0.016	0.029	0.037
.	19.01.16-04.36.57-1-147647	63	3	3	1	0	0	630	2	2	0	0	NA	NA	NA	22	32	246	242	357	217	167	246	9	0	3	0.037	0	0.008
.	19.01.16-04.36.57-1-147649	66	2	2	1	0	1	448	1	1	0	0	NA	NA	NA	18	20	242	239	352	152	116	180	0	0	2	0	0	0.006
.	19.01.16-04.36.57-1-147650	33	1	1	1	0	1	0	0	0	0	0	NA	NA	NA	6	11	239	241	344	0	0	0	0	2	0	0	0.008	0
.	19.01.16-04.37.08-1-147658	207	13	13	3	0	1	656	12	12	0	0	NA	NA	NA	63	64	255	256	366	226	177	253	10	56	4	0.039	0.219	0.011
.	19.01.16-04.37.11-1-147661	89	4	4	0	0	0	621	3	3	0	0	NA	NA	NA	30	22	243	244	348	214	170	237	4	4	4	0.016	0.016	0.011
.	19.01.16-04.37.11-1-147662	68	4	4	1	0	0	610	3	3	0	0	NA	NA	NA	35	17	239	241	350	208	165	237	0	9	8	0	0.037	0.023
.	19.01.16-04.37.15-1-147666	64	3	3	1	0	1	550	2	2	0	0	NA	NA	NA	20	14	240	242	345	191	149	210	7	0	5	0.029	0	0.014
.	19.01.16-04.37.23-1-147667	89	4	4	1	0	0	614	3	3	0	0	NA	NA	NA	38	23	246	241	349	215	163	236	0	13	5	0	0.054	0.014
.	19.01.16-04.37.29-1-147668	116	7	7	5	0	4	627	5	5	0	0	NA	NA	NA	34	38	247	243	361	215	163	249	6	8	16	0.024	0.033	0.044
.	19.01.16-04.37.29-1-147669	57	2	2	0	0	0	0	1	1	0	0	NA	NA	NA	11	23	244	245	347	0	0	0	0	0	3	0	0	0.009
.	19.01.16-04.37.30-1-147670	88	10	10	4	0	2	628	9	9	0	0	NA	NA	NA	33	36	244	251	354	214	171	243	13	11	3	0.053	0.044	0.008
.	19.01.16-04.37.30-1-147671	161	5	5	1	0	1	650	4	4	0	0	NA	NA	NA	55	56	251	254	364	223	174	253	14	4	3	0.056	0.016	0.008
.	19.01.16-04.37.33-1-147672	184	15	15	3	0	3	667	14	14	0	0	NA	NA	NA	55	68	253	257	371	226	179	262	20	15	6	0.079	0.058	0.016
.	19.01.16-04.37.33-1-147673	32	1	1	1	0	1	0	0	0	0	0	NA	NA	NA	8	5	239	238	341	0	0	0	0	0	0	0	0	0
.	19.01.16-04.37.34-1-147674	193	39	39	11	0	8	655	35	35	0	0	NA	NA	NA	56	57	248	254	368	221	178	256	42	51	56	0.169	0.201	0.152
.	19.01.16-04.37.36-1-147675	92	11	11	1	0	1	619	10	10	0	0	NA	NA	NA	36	31	246	249	349	212	170	237	9	16	9	0.037	0.064	0.026
.	19.01.16-04.37.39-1-147676	96	3	3	1	0	1	637	1	1	0	0	NA	NA	NA	31	36	245	246	358	213	172	252	0	8	7	0	0.033	0.02
.	19.01.16-04.37.44-1-147677	32	1	1	0	0	0	0	0	0	0	0	NA	NA	NA	6	9	238	239	345	0	0	0	0	0	0	0	0	0
.	19.01.16-04.37.46-1-147678	61	3	3	1	0	1	617	1	1	0	0	NA	NA	NA	24	22	241	245	349	214	165	238	6	0	1	0.025	0	0.003
.	19.01.16-04.37.49-1-147683	38	1	1	1	0	1	0	0	0	0	0	NA	NA	NA	13	6	237	237	345	0	0	0	0	0	0	0	0	0
.	19.01.16-04.37.49-1-147684	119	15	15	5	0	4	639	13	13	0	0	NA	NA	NA	47	46	253	241	365	224	165	250	2	27	16	0.008	0.112	0.044
.	19.01.16-04.37.52-1-147703	115	12	12	5	0	3	629	11	11	0	0	NA	NA	NA	27	27	244	245	351	219	169	241	14	15	26	0.057	0.061	0.074
.	19.01.16-04.37.52-1-147704	121	8	8	3	0	2	628	6	6	0	0	NA	NA	NA	27	33	251	245	350	221	167	240	3	10	18	0.012	0.041	0.051
.	19.01.16-04.37.55-1-147712	181	14	14	3	0	2	650	13	13	0	0	NA	NA	NA	49	54	254	252	361	226	174	250	9	20	17	0.035	0.079	0.047
.	19.01.16-04.37.57-1-147713	32	1	1	1	0	1	0	0	0	0	0	NA	NA	NA	11	12	239	240	346	0	0	0	0	0	3	0	0	0.009
.	19.01.16-04.38.01-1-147720	70	5	5	1	0	1	623	3	3	0	0	NA	NA	NA	30	33	242	248	356	210	170	243	11	0	1	0.045	0	0.003
.	19.01.16-04.38.01-1-147721	205	7	7	1	0	0	675	6	6	0	0	NA	NA	NA	68	81	249	261	384	224	185	266	0	16	3	0	0.061	0.008
.	19.01.16-04.38.02-1-147722	62	2	2	1	0	0	626	1	1	0	0	NA	NA	NA	15	22	241	242	352	215	166	245	0	6	0	0	0.025	0
.	19.01.16-04.38.15-1-147730	88	3	3	0	0	0	623	2	2	0	0	NA	NA	NA	36	32	246	250	349	220	170	233	9	0	4	0.037	0	0.011
.	19.01.16-04.38.17-1-147731	92	4	4	2	0	1	643	3	3	0	0	NA	NA	NA	28	40	250	248	355	223	173	247	2	0	15	0.008	0	0.042
.	19.01.16-04.38.17-1-147732	87	3	3	1	0	1	630	2	2	0	0	NA	NA	NA	31	39	251	246	355	220	169	241	1	2	1	0.004	0.008	0.003
.	19.01.16-04.38.17-1-147733	95	8	8	1	0	1	636	7	7	0	0	NA	NA	NA	26	37	249	246	355	223	167	246	0	19	10	0	0.077	0.028
.	19.01.16-04.38.20-1-147734	91	3	3	0	0	0	615	2	2	0	0	NA	NA	NA	32	19	241	244	347	216	166	233	0	5	8	0	0.02	0.023
.	19.01.16-04.38.22-1-147735	31	1	1	0	0	0	0	0	0	0	0	NA	NA	NA	4	6	240	236	343	0	0	0	0	0	2	0	0	0.006
.	19.01.16-04.38.23-1-147737	68	3	3	1	0	1	633	2	2	0	0	NA	NA	NA	21	35	246	248	354	219	172	242	9	3	0	0.037	0.012	0
.	19.01.16-04.38.25-1-147738	147	8	8	2	0	1	654	6	6	0	0	NA	NA	NA	41	56	250	248	371	224	174	256	15	7	16	0.06	0.028	0.043
.	19.01.16-04.38.32-1-147739	112	5	5	1	0	1	635	4	4	0	0	NA	NA	NA	42	39	246	250	356	217	172	246	7	5	2	0.028	0.02	0.006
.	19.01.16-04.38.32-1-147740	150	7	7	1	0	1	633	6	6	0	0	NA	NA	NA	48	39	244	250	358	214	173	246	4	4	9	0.016	0.016	0.025
.	19.01.16-04.38.32-1-147741	95	7	7	1	0	1	627	6	6	0	0	NA	NA	NA	27	27	241	246	353	215	170	242	6	12	9	0.025	0.049	0.025
.	19.01.16-04.38.34-1-147742	179	16	16	3	0	3	653	12	12	0	0	NA	NA	NA	63	66	257	255	367	225	177	251	16	16	19	0.062	0.063	0.052
.	19.01.16-04.38.34-1-147743	58	2	2	2	0	1	627	1	1	0	0	NA	NA	NA	21	26	247	240	352	222	163	242	5	3	0	0.02	0.012	0
.	19.01.16-04.38.37-1-147744	239	34	34	14	0	9	661	30	30	0	0	NA	NA	NA	56	68	260	262	359	228	186	247	71	40	38	0.273	0.153	0.106
.	19.01.16-04.38.40-1-147745	64	3	3	1	0	1	200	2	2	0	0	NA	NA	NA	15	21	240	247	347	70	56	74	0	3	4	0	0.012	0.012
.	19.01.16-04.38.46-1-147746	112	6	6	6	0	5	639	5	5	0	0	NA	NA	NA	37	39	247	248	357	221	171	247	22	10	7	0.089	0.04	0.02
.	19.01.16-04.38.49-1-147747	61	2	2	2	0	2	617	1	1	0	0	NA	NA	NA	30	24	244	246	347	213	166	238	0	0	6	0	0	0.017
.	19.01.16-04.38.50-1-147749	33	1	1	0	0	0	0	0	0	0	0	NA	NA	NA	8	7	238	239	343	0	0	0	0	0	3	0	0	0.009
.	19.01.16-04.38.51-1-147765	63	2	2	2	0	2	627	1	1	0	0	NA	NA	NA	26	30	242	246	355	214	170	243	0	6	0	0	0.024	0
.	19.01.16-04.38.53-1-147769	146	18	18	5	0	5	639	15	15	0	0	NA	NA	NA	48	43	248	248	360	220	173	246	13	29	16	0.052	0.117	0.044
.	19.01.16-04.38.53-1-147770	91	8	8	1	0	1	630	6	6	0	0	NA	NA	NA	47	43	250	245	361	220	167	243	1	2	13	0.004	0.008	0.036
.	19.01.16-04.38.54-1-147772	92	11	11	2	0	2	632	10	10	0	0	NA	NA	NA	35	36	242	247	360	215	169	248	5	17	7	0.021	0.069	0.019
.	19.01.16-04.39.01-1-147780	120	12	12	3	0	3	644	10	10	0	0	NA	NA	NA	19	46	249	247	363	221	169	254	3	16	14	0.012	0.065	0.039
.	19.01.16-04.39.02-1-147781	61	2	2	0	0	0	247	0	0	0	0	NA	NA	NA	12	8	239	239	343	83	74	90	0	0	2	0	0	0.006
.	19.01.16-04.39.05-1-147783	110	7	7	2	0	2	624	6	6	0	0	NA	NA	NA	25	27	242	236	362	212	165	247	1	2	12	0.004	0.008	0.033
.	19.01.16-04.39.09-1-147787	58	2	2	0	0	0	621	1	1	0	0	NA	NA	NA	38	32	242	249	354	208	170	243	0	6	3	0	0.024	0.008
.	19.01.16-04.39.12-1-147788	85	4	4	2	0	2	622	3	3	0	0	NA	NA	NA	26	30	243	245	355	212	169	241	4	0	9	0.016	0	0.025
.	19.01.16-04.39.17-1-147793	37	1	1	0	0	0	0	0	0	0	0	NA	NA	NA	5	18	242	244	345	0	0	0	2	0	0	0.008	0	0
.	19.01.16-04.39.21-1-147794	141	21	21	3	0	1	640	14	14	0	0	NA	NA	NA	42	45	253	245	360	220	168	252	32	7	7	0.126	0.029	0.019
.	19.01.16-04.39.21-1-147795	118	5	5	0	0	0	631	3	3	0	0	NA	NA	NA	43	37	247	242	361	217	165	249	0	9	8	0	0.037	0.022
.	19.01.16-04.39.25-1-147796	89	5	5	0	0	0	623	4	4	0	0	NA	NA	NA	22	26	245	239	355	217	164	242	4	4	5	0.016	0.017	0.014
.	19.01.16-04.39.27-1-147797	39	1	1	0	0	0	0	0	0	0	0	NA	NA	NA	14	9	238	241	343	0	0	0	0	0	2	0	0	0.006
.	19.01.16-04.39.27-1-147798	65	4	4	2	0	1	625	3	3	0	0	NA	NA	NA	28	34	247	248	352	216	169	240	4	5	8	0.016	0.02	0.023
.	19.01.16-04.39.28-1-147799	90	3	3	1	0	1	623	1	1	0	0	NA	NA	NA	36	28	243	244	354	214	167	242	8	0	7	0.033	0	0.02
.	19.01.16-04.39.29-1-147800	85	6	6	1	0	1	623	5	5	0	0	NA	NA	NA	34	26	244	245	350	215	168	240	6	0	16	0.025	0	0.046
.	19.01.16-04.39.30-1-147801	151	11	11	6	0	5	650	9	9	0	0	NA	NA	NA	49	55	247	257	364	222	178	250	7	12	12	0.028	0.047	0.033
.	19.01.16-04.39.33-1-147802	178	14	14	6	0	4	629	12	12	0	0	NA	NA	NA	54	38	247	253	351	217	174	238	25	5	18	0.101	0.02	0.051
.	19.01.16-04.39.41-1-147804	58	3	3	0	0	0	623	1	1	0	0	NA	NA	NA	28	24	245	245	347	216	169	238	0	0	4	0	0	0.012
.	19.01.16-04.39.43-1-147805	186	11	11	1	0	1	653	10	10	0	0	NA	NA	NA	53	57	252	252	366	222	174	257	12	15	2	0.048	0.06	0.005
.	19.01.16-04.39.44-1-147806	211	26	26	8	0	7	665	21	21	0	0	NA	NA	NA	63	73	255	265	366	228	182	255	9	48	34	0.035	0.181	0.093
.	19.01.16-04.39.44-1-147807	35	1	1	0	0	0	0	0	0	0	0	NA	NA	NA	14	9	239	238	345	0	0	0	6	0	0	0.025	0	0
.	19.01.16-04.39.47-1-147808	115	15	15	3	0	3	633	14	14	0	0	NA	NA	NA	45	42	246	247	362	218	169	246	10	28	21	0.041	0.113	0.058
.	19.01.16-04.39.48-1-147809	178	15	15	5	0	3	659	13	13	0	0	NA	NA	NA	53	57	254	254	362	228	180	251	22	21	20	0.087	0.083	0.055
.	19.01.16-04.39.52-1-147832	93	5	5	1	0	0	629	3	3	0	0	NA	NA	NA	45	37	250	244	356	221	164	244	1	4	9	0.004	0.016	0.025
.	19.01.16-04.39.56-1-147840	63	3	3	0	0	0	621	2	2	0	0	NA	NA	NA	29	25	244	245	349	217	165	239	2	0	4	0.008	0	0.011
.	19.01.16-04.39.56-1-147842	36	1	1	0	0	0	0	0	0	0	0	NA	NA	NA	10	12	240	242	343	0	0	0	0	0	0	0	0	0
.	19.01.16-04.40.00-1-147846	93	6	6	1	0	0	623	4	4	0	0	NA	NA	NA	29	21	240	240	354	215	166	242	7	8	4	0.029	0.033	0.011
.	19.01.16-04.40.02-1-147852	57	2	2	0	0	0	400	1	1	0	0	NA	NA	NA	15	17	241	239	350	143	105	152	0	1	1	0	0.004	0.003
.	19.01.16-04.40.08-1-147856	126	17	17	2	0	2	639	14	14	0	0	NA	NA	NA	44	53	251	248	367	216	172	251	12	20	32	0.048	0.081	0.087
.	19.01.16-04.40.09-1-147858	129	14	14	3	0	3	623	11	11	0	0	NA	NA	NA	39	29	245	241	356	219	163	241	13	12	23	0.053	0.05	0.065
.	19.01.16-04.40.10-1-147859	148	10	10	3	0	3	639	8	8	0	0	NA	NA	NA	61	48	248	252	361	220	175	244	3	11	21	0.012	0.044	0.058
.	19.01.16-04.40.14-1-147860	119	6	6	2	0	2	631	5	5	0	0	NA	NA	NA	26	33	245	247	354	215	173	243	0	4	13	0	0.016	0.037
.	19.01.16-04.40.18-1-147864	89	8	8	1	0	1	641	6	6	0	0	NA	NA	NA	25	44	249	249	359	220	174	247	12	5	14	0.048	0.02	0.039
.	19.01.16-04.40.20-1-147865	36	1	1	0	0	0	0	0	0	0	0	NA	NA	NA	7	3	236	236	344	0	0	0	2	0	0	0.008	0	0
.	19.01.16-04.40.21-1-147866	66	5	5	2	0	1	627	4	4	0	0	NA	NA	NA	22	32	244	247	354	215	171	241	0	3	7	0	0.012	0.02
.	19.01.16-04.40.22-1-147867	61	3	3	1	0	0	616	2	2	0	0	NA	NA	NA	28	20	238	245	350	208	168	240	9	4	0	0.038	0.016	0
.	19.01.16-04.40.26-1-147868	93	4	4	0	0	0	635	2	2	0	0	NA	NA	NA	34	35	247	243	358	220	169	246	0	7	7	0	0.029	0.02
.	19.01.16-04.40.32-1-147874	89	10	10	3	0	2	614	7	7	0	0	NA	NA	NA	40	25	245	238	355	215	158	241	10	12	4	0.041	0.05	0.011
.	19.01.16-04.40.33-1-147875	146	10	10	5	0	3	639	9	9	0	0	NA	NA	NA	55	40	244	246	363	217	171	251	5	4	29	0.02	0.016	0.08
.	19.01.16-04.40.36-1-147880	125	6	6	2	0	1	645	4	4	0	0	NA	NA	NA	41	46	248	249	362	217	175	253	14	0	9	0.056	0	0.025
.	19.01.16-04.40.37-1-147881	89	3	3	0	0	0	615	2	2	0	0	NA	NA	NA	16	16	239	238	352	209	163	243	2	0	3	0.008	0	0.009
.	19.01.16-04.40.39-1-147882	35	1	1	0	0	0	0	0	0	0	0	NA	NA	NA	8	9	239	240	343	0	0	0	1	0	0	0.004	0	0
.	19.01.16-04.40.41-1-147883	85	4	4	0	0	0	622	3	3	0	0	NA	NA	NA	27	29	246	245	351	217	165	240	0	4	3	0	0.016	0.009
.	19.01.16-04.40.42-1-147884	31	1	1	0	0	0	0	0	0	0	0	NA	NA	NA	7	7	238	237	345	0	0	0	0	0	1	0	0	0.003
.	19.01.16-04.40.43-1-147885	57	2	2	0	0	0	148	1	1	0	0	NA	NA	NA	15	16	242	241	346	47	42	59	0	1	1	0	0.004	0.003
.	19.01.16-04.40.43-1-147886	89	4	4	2	0	2	636	3	3	0	0	NA	NA	NA	26	40	244	252	357	216	172	248	0	0	14	0	0	0.039
.	19.01.16-04.40.45-1-147887	88	4	4	2	0	1	629	3	3	0	0	NA	NA	NA	36	33	246	246	354	218	167	244	0	5	6	0	0.02	0.017
.	19.01.16-04.40.51-1-147906	65	3	3	0	0	0	624	2	2	0	0	NA	NA	NA	13	19	240	241	351	214	167	243	2	0	3	0.008	0	0.009
.	19.01.16-04.40.52-1-147907	61	3	3	1	0	1	630	2	2	0	0	NA	NA	NA	21	32	247	248	350	218	173	239	0	6	2	0	0.024	0.006
.	19.01.16-04.40.53-1-147908	64	3	3	1	0	1	49	2	2	0	0	NA	NA	NA	16	25	245	241	352	16	13	20	0	2	1	0	0.008	0.003
.	19.01.16-04.40.57-1-147916	183	9	9	2	0	2	641	8	8	0	0	NA	NA	NA	53	47	251	251	358	221	171	249	0	16	25	0	0.064	0.07
.	19.01.16-04.40.58-1-147917	203	23	23	5	0	4	668	22	22	0	0	NA	NA	NA	44	66	258	250	371	232	175	261	12	39	25	0.047	0.156	0.067
.	19.01.16-04.41.00-1-147920	119	5	5	2	0	2	627	4	4	0	0	NA	NA	NA	46	33	243	248	355	212	172	243	12	0	3	0.049	0	0.008
.	19.01.16-04.41.01-1-147921	274	46	46	8	0	3	680	42	42	0	0	NA	NA	NA	90	91	261	260	383	234	177	269	44	61	72	0.169	0.235	0.188
.	19.01.16-04.41.01-1-147923	118	6	6	1	0	1	639	4	4	0	0	NA	NA	NA	29	41	245	247	362	219	168	252	5	2	13	0.02	0.008	0.036
.	19.01.16-04.41.02-1-147924	143	11	11	1	0	0	650	9	9	0	0	NA	NA	NA	41	51	251	247	366	224	173	253	11	16	6	0.044	0.065	0.016
.	19.01.16-04.41.06-1-147926	87	3	3	2	0	2	632	2	2	0	0	NA	NA	NA	22	29	242	246	354	216	168	248	6	0	0	0.025	0	0
.	19.01.16-04.41.06-1-147927	60	3	3	0	0	0	623	2	2	0	0	NA	NA	NA	23	25	243	243	352	215	167	241	10	0	0	0.041	0	0
.	19.01.16-04.41.19-1-147934	32	1	1	0	0	0	0	0	0	0	0	NA	NA	NA	10	10	238	238	347	0	0	0	0	1	0	0	0.004	0
.	19.01.16-04.41.19-1-147935	239	10	10	5	0	4	665	9	9	0	0	NA	NA	NA	76	70	253	256	374	223	179	263	12	20	5	0.047	0.078	0.013
.	19.01.16-04.41.21-1-147936	61	2	2	0	0	0	49	1	1	0	0	NA	NA	NA	19	12	242	237	346	16	16	17	1	0	4	0.004	0	0.012
.	19.01.16-04.41.23-1-147937	180	27	27	9	0	9	643	23	23	0	0	NA	NA	NA	52	48	251	246	364	223	172	248	47	11	42	0.187	0.045	0.115
.	19.01.16-04.41.24-1-147938	116	13	13	1	0	1	632	10	10	0	0	NA	NA	NA	25	33	247	241	358	220	165	247	11	13	3	0.045	0.054	0.008
.	19.01.16-04.41.25-1-147939	88	7	7	2	0	2	631	6	6	0	0	NA	NA	NA	25	32	245	250	350	217	172	242	7	7	6	0.029	0.028	0.017
.	19.01.16-04.41.29-1-147940	144	9	9	3	0	3	645	8	8	0	0	NA	NA	NA	45	46	254	248	357	225	172	248	20	32	2	0.079	0.129	0.006
.	19.01.16-04.41.29-1-147941	178	11	11	3	0	3	637	10	10	0	0	NA	NA	NA	39	41	250	246	358	224	165	248	5	13	8	0.02	0.053	0.022
.	19.01.16-04.41.43-1-147942	154	15	15	8	0	4	639	13	13	0	0	NA	NA	NA	51	38	249	246	356	225	167	247	22	56	22	0.088	0.228	0.062
.	19.01.16-04.41.46-1-147944	144	12	12	4	0	3	647	10	10	0	0	NA	NA	NA	40	48	252	251	358	226	171	250	10	11	7	0.04	0.044	0.02
.	19.01.16-04.41.46-1-147945	37	1	1	0	0	0	0	0	0	0	0	NA	NA	NA	14	7	237	238	345	0	0	0	0	0	0	0	0	0
.	19.01.16-04.41.48-1-147946	178	22	22	9	0	6	658	18	18	0	0	NA	NA	NA	40	58	251	251	369	226	174	258	16	23	29	0.064	0.092	0.079
.	19.01.16-04.41.49-1-147951	88	3	3	0	0	0	627	2	2	0	0	NA	NA	NA	23	28	244	247	350	215	170	242	3	0	4	0.012	0	0.011
.	19.01.16-04.41.53-1-147971	35	1	1	0	0	0	0	0	0	0	0	NA	NA	NA	8	7	241	237	342	0	0	0	0	0	3	0	0	0.009
.	19.01.16-04.41.53-1-147972	38	1	1	0	0	0	0	0	0	0	0	NA	NA	NA	15	14	239	243	345	0	0	0	0	1	0	0	0.004	0
.	19.01.16-04.41.55-1-147976	62	3	3	1	0	1	498	2	2	0	0	NA	NA	NA	20	23	245	241	350	166	130	202	8	0	3	0.033	0	0.009
.	19.01.16-04.41.56-1-147981	35	1	1	1	0	1	0	0	0	0	0	NA	NA	NA	13	12	238	239	348	0	0	0	1	0	0	0.004	0	0
.	19.01.16-04.41.58-1-147985	179	19	19	2	0	2	648	17	17	0	0	NA	NA	NA	62	52	255	251	359	228	175	245	27	24	27	0.106	0.096	0.075
.	19.01.16-04.42.04-1-147988	123	10	10	1	0	1	636	9	9	0	0	NA	NA	NA	31	40	253	245	355	225	170	241	0	12	21	0	0.049	0.059
.	19.01.16-04.42.08-1-147992	33	1	1	0	0	0	0	0	0	0	0	NA	NA	NA	5	4	237	236	344	0	0	0	3	0	0	0.013	0	0
.	19.01.16-04.42.09-1-147995	90	4	4	0	0	0	622	3	3	0	0	NA	NA	NA	28	28	244	245	352	212	167	243	5	0	4	0.02	0	0.011
.	19.01.16-04.42.13-1-147996	145	9	9	2	0	0	661	8	8	0	0	NA	NA	NA	51	60	260	251	362	234	177	250	2	34	11	0.008	0.135	0.03
.	19.01.16-04.42.14-1-147998	67	2	2	0	0	0	621	1	1	0	0	NA	NA	NA	29	26	240	242	357	208	167	246	0	2	8	0	0.008	0.022
.	19.01.16-04.42.17-1-148001	113	8	8	3	0	1	639	5	5	0	0	NA	NA	NA	30	36	246	246	357	219	171	249	11	5	6	0.045	0.02	0.017
.	19.01.16-04.42.18-1-148002	152	30	30	14	0	12	643	26	26	0	0	NA	NA	NA	47	44	255	247	355	227	169	247	18	60	48	0.071	0.243	0.135
.	19.01.16-04.42.24-1-148003	33	1	1	0	0	0	0	0	0	0	0	NA	NA	NA	9	9	236	238	348	0	0	0	0	0	1	0	0	0.003
.	19.01.16-04.42.27-1-148004	88	5	5	2	0	2	636	4	4	0	0	NA	NA	NA	21	31	245	246	353	220	172	244	1	4	3	0.004	0.016	0.008
.	19.01.16-04.42.27-1-148005	206	17	17	5	0	5	666	14	14	0	0	NA	NA	NA	62	75	262	256	370	233	175	258	13	25	19	0.05	0.098	0.051
.	19.01.16-04.42.28-1-148006	59	2	2	1	0	1	405	1	1	0	0	NA	NA	NA	20	15	241	242	345	153	100	152	0	0	2	0	0	0.006
.	19.01.16-04.42.33-1-148007	119	26	26	8	0	6	635	23	23	0	0	NA	NA	NA	44	38	246	246	359	215	171	249	34	18	27	0.138	0.073	0.075
.	19.01.16-04.42.40-1-148012	70	3	3	1	0	1	607	1	1	0	0	NA	NA	NA	35	18	240	240	351	211	160	236	0	1	6	0	0.004	0.017
.	19.01.16-04.42.41-1-148013	92	3	3	0	0	0	636	2	2	0	0	NA	NA	NA	33	41	251	248	355	222	171	243	0	9	1	0	0.036	0.003
.	19.01.16-04.42.41-1-148014	145	7	7	2	0	2	633	6	6	0	0	NA	NA	NA	37	35	249	242	357	221	166	246	9	0	14	0.036	0	0.039
.	19.01.16-04.42.42-1-148015	89	4	4	1	0	1	637	2	2	0	0	NA	NA	NA	27	38	244	249	358	217	171	249	5	11	0	0.02	0.044	0
.	19.01.16-04.42.47-1-148016	93	9	9	3	0	1	620	8	8	0	0	NA	NA	NA	39	29	252	239	351	221	165	234	18	11	8	0.071	0.046	0.023
.	19.01.16-04.42.55-1-148037	65	3	3	1	0	1	626	2	2	0	0	NA	NA	NA	19	22	243	240	352	215	164	247	0	11	0	0	0.046	0
.	19.01.16-04.42.56-1-148040	92	6	6	1	0	1	624	5	5	0	0	NA	NA	NA	44	34	250	243	354	220	165	239	2	19	3	0.008	0.078	0.008
.	19.01.16-04.42.57-1-148042	35	1	1	0	0	0	0	0	0	0	0	NA	NA	NA	5	6	238	237	344	0	0	0	0	0	0	0	0	0
.	19.01.16-04.43.00-1-148046	118	5	5	2	0	2	623	4	4	0	0	NA	NA	NA	30	28	244	247	350	215	167	241	5	14	0	0.02	0.057	0
.	19.01.16-04.43.00-1-148047	122	9	9	2	0	2	645	8	8	0	0	NA	NA	NA	42	41	246	244	364	222	170	253	15	17	11	0.061	0.07	0.03
.	19.01.16-04.43.02-1-148050	180	13	13	3	0	2	655	11	11	0	0	NA	NA	NA	67	60	256	252	365	228	174	253	7	14	29	0.027	0.056	0.079
.	19.01.16-04.43.07-1-148052	94	11	11	1	0	1	623	9	9	0	0	NA	NA	NA	23	29	245	248	349	214	170	239	10	7	1	0.041	0.028	0.003
.	19.01.16-04.43.10-1-148056	109	16	16	5	0	3	647	13	13	0	0	NA	NA	NA	21	47	250	248	362	222	173	252	12	27	8	0.048	0.109	0.022
.	19.01.16-04.43.11-1-148057	182	8	8	2	0	2	652	7	7	0	0	NA	NA	NA	65	56	248	254	367	219	178	255	4	8	12	0.016	0.031	0.033
.	19.01.16-04.43.16-1-148061	62	3	3	0	0	0	298	2	2	0	0	NA	NA	NA	18	13	239	241	346	102	83	113	0	3	4	0	0.012	0.012
.	19.01.16-04.43.17-1-148062	35	1	1	0	0	0	0	0	0	0	0	NA	NA	NA	13	7	237	238	345	0	0	0	0	0	3	0	0	0.009
.	19.01.16-04.43.19-1-148063	142	10	10	4	0	4	630	8	8	0	0	NA	NA	NA	32	33	245	245	356	218	167	245	5	12	5	0.02	0.049	0.014
.	19.01.16-04.43.20-1-148064	62	2	2	0	0	0	623	1	1	0	0	NA	NA	NA	25	28	241	249	351	211	171	241	0	7	3	0	0.028	0.009
.	19.01.16-04.43.22-1-148065	126	6	6	2	0	2	627	5	5	0	0	NA	NA	NA	38	33	250	243	353	220	166	241	3	13	2	0.012	0.053	0.006
.	19.01.16-04.43.27-1-148067	146	24	24	7	0	5	639	21	21	0	0	NA	NA	NA	59	45	251	247	360	224	166	249	20	51	20	0.08	0.206	0.056
.	19.01.16-04.43.28-1-148068	36	1	1	0	0	0	0	0	0	0	0	NA	NA	NA	7	11	239	241	344	0	0	0	0	0	3	0	0	0.009
.	19.01.16-04.43.30-1-148069	94	11	11	2	0	2	634	10	10	0	0	NA	NA	NA	34	37	247	243	360	220	167	247	14	31	9	0.057	0.128	0.025
.	19.01.16-04.43.31-1-148070	149	13	13	3	0	3	630	12	12	0	0	NA	NA	NA	52	35	246	247	355	212	172	246	20	15	4	0.081	0.061	0.011
.	19.01.16-04.43.33-1-148071	66	3	3	1	0	1	618	2	2	0	0	NA	NA	NA	19	21	241	243	350	213	162	243	0	9	2	0	0.037	0.006
.	19.01.16-04.43.35-1-148072	87	4	4	0	0	0	632	3	3	0	0	NA	NA	NA	28	28	242	246	353	216	170	246	1	10	0	0.004	0.041	0
.	19.01.16-04.43.39-1-148073	151	17	17	4	0	3	640	16	16	0	0	NA	NA	NA	57	52	252	253	360	222	174	244	7	32	12	0.028	0.126	0.033
.	19.01.16-04.43.41-1-148074	88	5	5	0	0	0	633	3	3	0	0	NA	NA	NA	41	35	254	244	350	225	168	240	12	3	5	0.047	0.012	0.014
.	19.01.16-04.43.42-1-148075	30	1	1	0	0	0	0	0	0	0	0	NA	NA	NA	12	13	242	240	344	0	0	0	0	0	1	0	0	0.003
.	19.01.16-04.43.44-1-148076	60	2	2	1	0	1	620	1	1	0	0	NA	NA	NA	30	29	243	242	357	210	166	244	0	5	2	0	0.021	0.006
.	19.01.16-04.43.48-1-148077	170	13	13	2	0	2	641	11	11	0	0	NA	NA	NA	44	44	247	247	363	220	171	250	4	27	15	0.016	0.109	0.041
.	19.01.16-04.43.53-1-148101	206	14	14	3	0	1	647	12	12	0	0	NA	NA	NA	72	51	254	249	361	224	174	249	11	17	37	0.043	0.068	0.102
.	19.01.16-04.43.57-1-148109	199	12	12	3	0	3	648	11	11	0	0	NA	NA	NA	57	52	250	246	369	222	170	256	14	13	10	0.056	0.053	0.027
.	19.01.16-04.43.58-1-148111	213	12	12	1	0	1	651	8	8	0	0	NA	NA	NA	73	59	249	256	367	223	180	248	17	7	17	0.068	0.027	0.046
.	19.01.16-04.43.58-1-148112	64	2	2	0	0	0	627	1	1	0	0	NA	NA	NA	23	28	242	246	353	217	169	241	0	1	1	0	0.004	0.003
.	19.01.16-04.43.58-1-148113	33	1	1	0	0	0	0	0	0	0	0	NA	NA	NA	11	12	237	240	348	0	0	0	0	0	0	0	0	0
.	19.01.16-04.44.01-1-148117	141	11	11	4	0	2	632	10	10	0	0	NA	NA	NA	36	32	248	246	351	221	171	240	24	11	3	0.097	0.045	0.009
.	19.01.16-04.44.05-1-148118	92	4	4	1	0	1	627	2	2	0	0	NA	NA	NA	30	31	244	246	354	216	166	245	10	4	0	0.041	0.016	0
.	19.01.16-04.44.07-1-148121	93	6	6	0	0	0	634	5	5	0	0	NA	NA	NA	21	33	244	242	360	216	169	249	2	14	6	0.008	0.058	0.017
.	19.01.16-04.44.13-1-148124	128	20	20	7	0	6	623	19	19	0	0	NA	NA	NA	36	29	244	245	353	212	169	242	21	39	8	0.086	0.159	0.023
.	19.01.16-04.44.16-1-148129	60	4	4	1	0	1	610	3	3	0	0	NA	NA	NA	25	15	241	239	348	212	161	237	0	13	0	0	0.054	0
.	19.01.16-04.44.22-1-148130	113	5	5	2	0	2	640	4	4	0	0	NA	NA	NA	38	48	247	252	362	218	171	251	1	9	4	0.004	0.036	0.011
.	19.01.16-04.44.24-1-148131	91	4	4	1	0	1	638	3	3	0	0	NA	NA	NA	35	41	248	246	360	220	170	248	0	2	5	0	0.008	0.014
.	19.01.16-04.44.26-1-148132	58	2	2	1	0	1	0	1	1	0	0	NA	NA	NA	24	25	244	242	352	0	0	0	4	0	0	0.016	0	0
.	19.01.16-04.44.27-1-148133	169	11	11	5	0	3	643	10	10	0	0	NA	NA	NA	56	42	248	247	360	222	170	251	8	22	12	0.032	0.089	0.033
.	19.01.16-04.44.28-1-148134	34	1	1	0	0	0	0	0	0	0	0	NA	NA	NA	7	9	239	240	343	0	0	0	3	0	0	0.013	0	0
.	19.01.16-04.44.29-1-148135	93	6	6	0	0	0	631	4	4	0	0	NA	NA	NA	34	30	245	245	353	218	169	244	10	3	3	0.041	0.012	0.008
.	19.01.16-04.44.31-1-148136	62	2	2	0	0	0	401	1	1	0	0	NA	NA	NA	22	9	240	237	345	146	103	152	0	0	1	0	0	0.003
.	19.01.16-04.44.31-1-148137	233	31	31	9	0	8	656	29	29	0	0	NA	NA	NA	55	62	257	250	368	227	173	256	49	32	30	0.191	0.128	0.082
.	19.01.16-04.44.33-1-148138	285	14	14	4	0	3	673	12	12	0	0	NA	NA	NA	61	78	258	261	372	226	183	264	24	24	5	0.093	0.092	0.013
.	19.01.16-04.44.40-1-148140	243	28	28	6	0	3	663	25	25	0	0	NA	NA	NA	69	66	255	254	370	227	177	259	46	55	17	0.18	0.217	0.046
.	19.01.16-04.44.42-1-148141	148	19	19	3	0	2	632	18	18	0	0	NA	NA	NA	54	41	251	244	359	222	167	243	21	22	22	0.084	0.09	0.061
.	19.01.16-04.44.44-1-148142	56	2	2	0	0	0	251	1	1	0	0	NA	NA	NA	16	17	241	241	348	88	68	95	1	0	3	0.004	0	0.009
.	19.01.16-04.44.46-1-148143	203	14	14	5	0	3	664	13	13	0	0	NA	NA	NA	70	66	256	253	370	229	176	259	20	35	7	0.078	0.138	0.019
.	19.01.16-04.44.51-1-148161	182	10	10	2	0	1	649	9	9	0	0	NA	NA	NA	50	50	252	247	364	224	170	255	21	0	13	0.083	0	0.036
.	19.01.16-04.44.51-1-148162	91	6	6	3	0	3	617	5	5	0	0	NA	NA	NA	25	19	241	242	349	215	166	236	3	8	5	0.012	0.033	0.014
.	19.01.16-04.44.54-1-148165	69	2	2	0	0	0	614	0	0	0	0	NA	NA	NA	20	17	242	242	346	212	165	237	4	0	0	0.017	0	0
.	19.01.16-04.45.13-1-148178	87	4	4	0	0	0	618	3	3	0	0	NA	NA	NA	26	21	246	241	347	216	167	235	5	3	0	0.02	0.012	0
.	19.01.16-04.45.14-1-148182	91	12	12	3	0	3	623	10	10	0	0	NA	NA	NA	41	27	245	243	352	212	169	242	8	15	10	0.033	0.062	0.028
.	19.01.16-04.45.17-1-148183	32	1	1	0	0	0	0	0	0	0	0	NA	NA	NA	4	16	244	242	343	0	0	0	0	0	0	0	0	0
.	19.01.16-04.45.20-1-148184	148	11	11	5	0	5	638	10	10	0	0	NA	NA	NA	54	49	252	244	366	220	165	253	19	10	8	0.075	0.041	0.022
.	19.01.16-04.45.20-1-148185	32	1	1	0	0	0	0	0	0	0	0	NA	NA	NA	5	7	239	237	344	0	0	0	1	0	0	0.004	0	0
.	19.01.16-04.45.22-1-148186	242	17	17	5	0	4	664	16	16	0	0	NA	NA	NA	68	65	257	254	367	232	173	259	44	18	19	0.171	0.071	0.052
.	19.01.16-04.45.22-1-148187	61	2	2	1	0	1	622	1	1	0	0	NA	NA	NA	25	27	242	246	352	217	169	236	4	3	0	0.017	0.012	0
.	19.01.16-04.45.26-1-148188	180	21	21	6	0	4	645	18	18	0	0	NA	NA	NA	46	42	249	247	359	224	173	248	25	25	32	0.1	0.101	0.089
.	19.01.16-04.45.27-1-148189	176	9	9	2	0	2	651	8	8	0	0	NA	NA	NA	42	55	250	254	364	220	176	255	5	16	17	0.02	0.063	0.047
.	19.01.16-04.45.28-1-148190	61	2	2	0	0	0	453	1	1	0	0	NA	NA	NA	18	17	242	238	350	170	112	171	0	0	7	0	0	0.02
.	19.01.16-04.45.37-1-148192	153	34	34	9	0	7	640	32	32	0	0	NA	NA	NA	48	44	248	248	361	219	173	248	48	39	23	0.194	0.157	0.064
.	19.01.16-04.45.38-1-148193	175	8	8	3	0	3	645	6	6	0	0	NA	NA	NA	55	54	252	246	369	219	169	257	10	9	6	0.04	0.037	0.016
.	19.01.16-04.45.39-1-148194	60	2	2	1	0	1	0	1	1	0	0	NA	NA	NA	21	13	238	243	345	0	0	0	0	2	6	0	0.008	0.017
.	19.01.16-04.45.41-1-148195	63	3	3	0	0	0	626	1	1	0	0	NA	NA	NA	19	26	244	244	351	219	166	241	0	2	9	0	0.008	0.026
.	19.01.16-04.45.42-1-148196	181	16	16	7	0	5	670	14	14	0	0	NA	NA	NA	51	74	255	259	373	226	182	262	14	32	5	0.055	0.124	0.013
.	19.01.16-04.45.44-1-148197	97	14	14	3	0	3	625	13	13	0	0	NA	NA	NA	40	37	245	249	356	217	169	239	18	25	15	0.073	0.1	0.042
.	19.01.16-04.45.55-1-148223	63	3	3	0	0	0	625	2	2	0	0	NA	NA	NA	21	27	239	248	353	211	172	242	0	7	3	0	0.028	0.008
.	19.01.16-04.45.57-1-148227	119	9	9	4	0	3	642	8	8	0	0	NA	NA	NA	36	49	251	247	364	220	169	253	5	0	22	0.02	0	0.06
.	19.01.16-04.45.58-1-148232	88	8	8	2	0	1	633	7	7	0	0	NA	NA	NA	33	33	243	249	354	218	172	243	7	12	12	0.029	0.048	0.034
.	19.01.16-04.46.01-1-148236	57	2	2	0	0	0	0	1	1	0	0	NA	NA	NA	18	16	239	245	345	0	0	0	0	0	2	0	0	0.006
.	19.01.16-04.46.05-1-148237	124	6	6	3	0	2	638	4	4	0	0	NA	NA	NA	46	41	250	246	358	223	170	245	0	19	1	0	0.077	0.003
.	19.01.16-04.46.08-1-148241	152	11	11	3	0	3	640	9	9	0	0	NA	NA	NA	47	41	249	250	355	219	176	245	21	0	20	0.084	0	0.056
.	19.01.16-04.46.11-1-148243	32	1	1	0	0	0	0	0	0	0	0	NA	NA	NA	10	9	240	238	344	0	0	0	0	0	0	0	0	0
.	19.01.16-04.46.13-1-148244	153	12	12	4	0	3	644	11	11	0	0	NA	NA	NA	45	48	251	248	362	223	173	248	19	14	8	0.076	0.056	0.022
.	19.01.16-04.46.16-1-148248	119	8	8	1	0	1	637	7	7	0	0	NA	NA	NA	28	33	249	247	350	222	172	243	13	4	2	0.052	0.016	0.006
.	19.01.16-04.46.18-1-148249	62	3	3	1	0	1	620	2	2	0	0	NA	NA	NA	20	21	241	242	351	213	167	240	3	2	3	0.012	0.008	0.009
.	19.01.16-04.46.19-1-148250	94	7	7	1	0	0	625	6	6	0	0	NA	NA	NA	25	24	243	245	349	214	168	243	11	3	2	0.045	0.012	0.006
.	19.01.16-04.46.21-1-148251	71	6	6	3	0	3	611	5	5	0	0	NA	NA	NA	29	18	244	239	348	213	162	236	1	13	1	0.004	0.054	0.003
.	19.01.16-04.46.24-1-148252	171	41	41	11	0	9	640	37	37	0	0	NA	NA	NA	53	49	253	250	359	221	172	247	44	50	37	0.174	0.2	0.103
.	19.01.16-04.46.32-1-148253	35	1	1	0	0	0	0	0	0	0	0	NA	NA	NA	12	12	238	236	351	0	0	0	0	0	0	0	0	0
.	19.01.16-04.46.33-1-148254	175	14	14	1	0	0	653	12	12	0	0	NA	NA	NA	54	58	254	251	366	223	176	254	31	15	7	0.122	0.06	0.019
.	19.01.16-04.46.34-1-148257	66	2	2	1	0	1	616	1	1	0	0	NA	NA	NA	26	18	241	238	352	214	163	239	0	0	7	0	0	0.02
.	19.01.16-04.46.36-1-148258	31	1	1	0	0	0	0	0	0	0	0	NA	NA	NA	9	10	239	237	347	0	0	0	3	0	0	0.013	0	0
.	19.01.16-04.46.37-1-148259	187	39	39	7	0	7	648	33	33	0	0	NA	NA	NA	57	53	249	249	368	221	172	255	40	37	48	0.161	0.149	0.13
.	19.01.16-04.46.38-1-148260	96	9	9	0	0	0	621	8	8	0	0	NA	NA	NA	33	23	243	244	349	216	167	238	17	6	13	0.07	0.025	0.037
.	19.01.16-04.46.38-1-148261	235	26	26	9	0	4	674	25	25	0	0	NA	NA	NA	64	76	256	260	373	226	183	265	11	77	26	0.043	0.296	0.07
.	19.01.16-04.46.39-1-148262	117	4	4	1	0	1	632	3	3	0	0	NA	NA	NA	43	31	244	245	355	215	174	243	3	3	2	0.012	0.012	0.006
.	19.01.16-04.46.41-1-148263	94	8	8	0	0	0	643	6	6	0	0	NA	NA	NA	24	50	245	252	366	217	174	252	15	6	2	0.061	0.024	0.005
.	19.01.16-04.46.48-1-148265	33	1	1	0	0	0	0	0	0	0	0	NA	NA	NA	5	8	239	237	345	0	0	0	0	0	0	0	0	0
.	19.01.16-04.46.50-1-148282	62	3	3	1	0	1	296	2	2	0	0	NA	NA	NA	14	19	238	243	351	93	81	122	0	4	2	0	0.016	0.006
.	19.01.16-04.46.56-1-148289	118	13	13	6	0	4	629	11	11	0	0	NA	NA	NA	47	36	249	249	351	217	170	242	9	13	14	0.036	0.052	0.04
.	19.01.16-04.47.01-1-148295	181	15	15	6	0	3	650	13	13	0	0	NA	NA	NA	49	55	252	250	366	222	174	254	25	36	16	0.099	0.144	0.044
.	19.01.16-04.47.03-1-148296	37	1	1	0	0	0	0	0	0	0	0	NA	NA	NA	6	8	239	238	344	0	0	0	3	0	0	0.013	0	0
.	19.01.16-04.47.04-1-148297	34	1	1	1	0	1	0	0	0	0	0	NA	NA	NA	5	9	240	239	343	0	0	0	2	0	0	0.008	0	0
.	19.01.16-04.47.06-1-148299	209	27	27	10	0	8	645	23	23	0	0	NA	NA	NA	49	47	249	249	362	220	171	254	21	27	47	0.084	0.108	0.13
.	19.01.16-04.47.07-1-148301	87	4	4	1	0	1	626	2	2	0	0	NA	NA	NA	26	30	246	248	349	219	170	237	4	0	2	0.016	0	0.006
.	19.01.16-04.47.07-1-148302	114	4	4	1	0	0	601	3	3	0	0	NA	NA	NA	54	21	244	243	347	210	161	230	0	9	0	0	0.037	0
.	19.01.16-04.47.24-1-148309	175	29	29	7	0	7	653	26	26	0	0	NA	NA	NA	62	54	249	253	365	221	174	258	47	62	17	0.189	0.245	0.047
.	19.01.16-04.47.24-1-148310	90	8	8	1	0	1	637	6	6	0	0	NA	NA	NA	17	39	250	243	359	220	167	250	10	2	13	0.04	0.008	0.036
.	19.01.16-04.47.24-1-148311	92	6	6	0	0	0	634	5	5	0	0	NA	NA	NA	35	37	245	246	359	219	167	248	5	5	2	0.02	0.02	0.006
.	19.01.16-04.47.30-1-148312	180	31	31	10	0	7	644	29	29	0	0	NA	NA	NA	71	52	256	249	360	227	172	245	20	34	52	0.078	0.137	0.144
.	19.01.16-04.47.32-1-148313	85	4	4	1	0	1	623	3	3	0	0	NA	NA	NA	22	31	243	245	356	210	169	244	8	0	4	0.033	0	0.011
.	19.01.16-04.47.34-1-148314	91	9	9	1	0	1	622	7	7	0	0	NA	NA	NA	28	23	241	242	353	212	167	243	10	6	15	0.041	0.025	0.042
.	19.01.16-04.47.39-1-148315	174	35	35	7	0	4	650	32	32	0	0	NA	NA	NA	54	58	249	259	363	220	180	250	39	32	41	0.157	0.124	0.113
.	19.01.16-04.47.43-1-148316	58	2	2	1	0	1	614	1	1	0	0	NA	NA	NA	26	22	242	239	354	211	164	239	0	3	2	0	0.013	0.006
.	19.01.16-04.47.46-1-148317	65	3	3	0	0	0	610	1	1	0	0	NA	NA	NA	31	21	240	241	353	208	163	239	1	3	3	0.004	0.012	0.008
.	19.01.16-04.47.49-1-148319	66	3	3	0	0	0	628	1	1	0	0	NA	NA	NA	25	31	247	244	353	218	167	243	4	5	2	0.016	0.02	0.006
.	19.01.16-04.47.52-1-148337	62	4	4	3	0	2	626	3	3	0	0	NA	NA	NA	18	29	245	246	351	214	169	243	11	0	0	0.045	0	0
.	19.01.16-04.47.53-1-148344	212	28	28	7	0	5	649	26	26	0	0	NA	NA	NA	64	57	253	254	363	222	175	252	48	15	26	0.19	0.059	0.072
.	19.01.16-04.47.58-1-148349	123	6	6	2	0	1	638	5	5	0	0	NA	NA	NA	46	48	249	251	361	218	174	246	13	0	20	0.052	0	0.055
.	19.01.16-04.48.00-1-148355	123	6	6	1	0	0	630	5	5	0	0	NA	NA	NA	39	37	248	244	358	218	165	247	1	4	16	0.004	0.016	0.045
.	19.01.16-04.48.04-1-148358	126	5	5	2	0	2	650	4	4	0	0	NA	NA	NA	29	54	258	247	362	227	169	254	9	4	9	0.035	0.016	0.025
.	19.01.16-04.48.08-1-148363	61	2	2	0	0	0	0	0	0	0	0	NA	NA	NA	14	20	240	245	348	0	0	0	0	0	3	0	0	0.009
.	19.01.16-04.48.13-1-148364	64	3	3	0	0	0	149	0	0	0	0	NA	NA	NA	18	18	244	240	347	54	44	51	0	0	2	0	0	0.006
.	19.01.16-04.48.15-1-148368	87	8	8	1	0	1	618	6	6	0	0	NA	NA	NA	27	25	244	243	351	215	165	238	1	10	3	0.004	0.041	0.009
.	19.01.16-04.48.19-1-148369	182	20	20	7	0	6	662	15	15	0	0	NA	NA	NA	41	65	252	254	372	226	179	257	5	23	31	0.02	0.091	0.083
.	19.01.16-04.48.20-1-148370	60	2	2	1	0	1	623	1	1	0	0	NA	NA	NA	26	30	244	246	353	215	166	242	0	4	0	0	0.016	0
.	19.01.16-04.48.21-1-148371	85	8	8	2	0	2	639	7	7	0	0	NA	NA	NA	31	38	249	246	356	219	172	248	3	8	13	0.012	0.033	0.037
.	19.01.16-04.48.22-1-148372	128	21	21	9	0	8	640	19	19	0	0	NA	NA	NA	41	45	255	246	357	227	167	246	25	10	25	0.098	0.041	0.07
.	19.01.16-04.48.24-1-148374	173	30	30	8	0	4	640	25	25	0	0	NA	NA	NA	50	48	247	251	363	221	173	246	22	42	36	0.089	0.167	0.099
.	19.01.16-04.48.33-1-148375	122	11	11	3	0	3	637	10	10	0	0	NA	NA	NA	41	35	243	247	358	214	170	253	14	7	6	0.058	0.028	0.017
.	19.01.16-04.48.33-1-148376	61	2	2	0	0	0	617	1	1	0	0	NA	NA	NA	24	22	244	243	348	215	164	238	0	5	0	0	0.021	0
.	19.01.16-04.48.34-1-148377	92	3	3	1	0	1	632	2	2	0	0	NA	NA	NA	30	37	243	250	357	217	169	246	2	1	1	0.008	0.004	0.003
.	19.01.16-04.48.35-1-148378	143	23	23	5	0	5	642	21	21	0	0	NA	NA	NA	45	45	254	246	358	227	167	248	3	4	66	0.012	0.016	0.184
.	19.01.16-04.48.44-1-148379	35	1	1	0	0	0	0	0	0	0	0	NA	NA	NA	8	10	242	237	344	0	0	0	0	0	0	0	0	0
.	19.01.16-04.48.46-1-148380	178	11	11	2	0	1	655	10	10	0	0	NA	NA	NA	52	57	246	259	365	219	182	254	24	18	7	0.098	0.069	0.019
.	19.01.16-04.48.48-1-148381	93	7	7	1	0	1	632	6	6	0	0	NA	NA	NA	33	36	247	247	355	215	173	244	6	4	7	0.024	0.016	0.02
.	19.01.16-04.48.51-1-148399	178	10	10	3	0	2	648	9	9	0	0	NA	NA	NA	51	54	253	253	361	225	175	248	11	6	17	0.043	0.024	0.047
.	19.01.16-04.48.57-1-148406	36	1	1	1	0	1	0	0	0	0	0	NA	NA	NA	10	9	239	237	346	0	0	0	6	0	0	0.025	0	0
.	19.01.16-04.48.58-1-148408	148	16	16	3	0	3	646	14	14	0	0	NA	NA	NA	53	53	254	248	364	226	170	250	20	14	8	0.079	0.056	0.022
.	19.01.16-04.49.01-1-148412	148	23	23	3	0	2	619	21	21	0	0	NA	NA	NA	39	21	240	244	350	213	168	238	25	41	12	0.104	0.168	0.034
.	19.01.16-04.49.02-1-148414	29	1	1	1	0	1	0	0	0	0	0	NA	NA	NA	11	9	239	240	343	0	0	0	0	0	6	0	0	0.017
.	19.01.16-04.49.05-1-148418	119	17	17	11	0	7	640	15	15	0	0	NA	NA	NA	42	49	252	250	360	222	172	246	6	34	22	0.024	0.136	0.061
.	19.01.16-04.49.06-1-148420	154	10	10	2	0	2	654	8	8	0	0	NA	NA	NA	56	53	253	251	362	225	173	256	8	13	11	0.032	0.052	0.03
.	19.01.16-04.49.12-1-148424	96	3	3	1	0	1	627	2	2	0	0	NA	NA	NA	36	34	245	241	361	215	165	247	1	1	2	0.004	0.004	0.006
.	19.01.16-04.49.14-1-148428	90	4	4	0	0	0	630	3	3	0	0	NA	NA	NA	40	36	245	244	360	214	169	247	0	4	4	0	0.016	0.011
.	19.01.16-04.49.14-1-148429	57	3	3	1	0	1	623	2	2	0	0	NA	NA	NA	26	29	249	242	351	219	165	239	8	5	6	0.032	0.021	0.017
.	19.01.16-04.49.20-1-148431	237	41	41	9	0	7	655	36	36	0	0	NA	NA	NA	75	61	250	251	373	223	173	259	25	63	40	0.1	0.251	0.107
.	19.01.16-04.49.27-1-148432	143	10	10	0	0	0	631	8	8	0	0	NA	NA	NA	38	35	243	248	357	216	168	247	5	5	10	0.021	0.02	0.028
.	19.01.16-04.49.28-1-148433	159	12	12	3	0	3	634	10	10	0	0	NA	NA	NA	42	36	245	251	353	220	170	244	17	26	5	0.069	0.104	0.014
.	19.01.16-04.49.28-1-148434	120	7	7	2	0	2	639	6	6	0	0	NA	NA	NA	35	42	248	249	358	220	175	244	3	3	15	0.012	0.012	0.042
.	19.01.16-04.49.30-1-148435	33	1	1	1	0	1	0	0	0	0	0	NA	NA	NA	4	13	242	238	346	0	0	0	4	0	0	0.017	0	0
.	19.01.16-04.49.30-1-148436	215	11	11	5	0	4	646	9	9	0	0	NA	NA	NA	41	49	249	249	364	220	172	254	3	16	14	0.012	0.064	0.038
.	19.01.16-04.49.32-1-148437	167	13	13	2	0	2	639	11	11	0	0	NA	NA	NA	46	36	245	247	357	219	170	250	2	9	11	0.008	0.036	0.031
.	19.01.16-04.49.33-1-148438	123	8	8	2	0	2	639	7	7	0	0	NA	NA	NA	23	39	251	244	357	222	168	249	22	15	0	0.088	0.061	0
.	19.01.16-04.49.37-1-148439	32	1	1	0	0	0	0	0	0	0	0	NA	NA	NA	12	10	243	238	342	0	0	0	0	0	0	0	0	0
.	19.01.16-04.49.40-1-148441	60	2	2	0	0	0	0	1	1	0	0	NA	NA	NA	17	20	237	244	352	0	0	0	0	1	0	0	0.004	0
.	19.01.16-04.49.44-1-148442	297	20	20	6	0	2	691	18	18	0	0	NA	NA	NA	75	93	266	260	380	238	183	270	37	20	28	0.139	0.077	0.074
.	19.01.16-04.49.51-1-148460	172	17	17	5	0	4	649	15	15	0	0	NA	NA	NA	50	60	254	251	368	222	173	254	36	21	4	0.142	0.084	0.011
.	19.01.16-04.49.51-1-148461	93	6	6	1	0	1	628	5	5	0	0	NA	NA	NA	29	25	244	242	352	218	168	242	6	0	15	0.025	0	0.043
.	19.01.16-04.49.54-1-148465	64	6	6	2	0	2	620	4	4	0	0	NA	NA	NA	20	25	245	242	351	212	167	241	0	8	7	0	0.033	0.02
.	19.01.16-04.49.55-1-148471	124	21	21	7	0	6	630	20	20	0	0	NA	NA	NA	42	31	249	245	350	217	170	243	10	24	12	0.04	0.098	0.034
.	19.01.16-04.49.56-1-148473	61	2	2	1	0	1	629	1	1	0	0	NA	NA	NA	21	30	248	246	349	222	169	238	0	2	4	0	0.008	0.011
.	19.01.16-04.49.57-1-148475	122	7	7	4	0	3	617	6	6	0	0	NA	NA	NA	44	28	247	240	354	214	162	241	4	22	9	0.016	0.092	0.025
.	19.01.16-04.50.10-1-148491	122	4	4	2	0	2	633	3	3	0	0	NA	NA	NA	43	34	244	246	357	215	169	249	0	0	12	0	0	0.034
.	19.01.16-04.50.11-1-148492	31	1	1	0	0	0	0	0	0	0	0	NA	NA	NA	12	12	240	238	347	0	0	0	0	1	0	0	0.004	0
.	19.01.16-04.50.12-1-148493	88	6	6	1	0	0	625	5	5	0	0	NA	NA	NA	23	25	240	247	351	214	169	242	0	3	10	0	0.012	0.028
.	19.01.16-04.50.13-1-148494	125	4	4	2	0	0	649	3	3	0	0	NA	NA	NA	35	52	257	251	357	230	175	244	6	0	11	0.023	0	0.031
.	19.01.16-04.50.17-1-148498	180	9	9	2	0	1	649	7	7	0	0	NA	NA	NA	48	44	248	252	357	224	175	250	12	22	16	0.048	0.087	0.045
.	19.01.16-04.50.22-1-148499	92	5	5	1	0	1	616	4	4	0	0	NA	NA	NA	24	20	239	243	351	212	163	241	0	12	7	0	0.049	0.02
.	19.01.16-04.50.24-1-148500	152	18	18	3	0	3	628	14	14	0	0	NA	NA	NA	45	40	248	254	351	217	172	239	31	32	4	0.125	0.126	0.011
.	19.01.16-04.50.25-1-148501	205	15	15	8	0	6	660	12	12	0	0	NA	NA	NA	70	66	257	253	369	228	175	257	7	4	36	0.027	0.016	0.098
.	19.01.16-04.50.26-1-148502	117	4	4	1	0	1	635	3	3	0	0	NA	NA	NA	44	39	250	245	357	221	169	245	18	4	0	0.072	0.016	0
.	19.01.16-04.50.27-1-148503	122	7	7	0	0	0	634	6	6	0	0	NA	NA	NA	21	31	245	240	359	220	164	250	6	3	11	0.024	0.012	0.031
.	19.01.16-04.50.28-1-148504	153	7	7	3	0	3	641	6	6	0	0	NA	NA	NA	40	40	249	248	356	220	175	246	7	5	10	0.028	0.02	0.028
.	19.01.16-04.50.30-1-148505	208	25	25	8	0	7	665	24	24	0	0	NA	NA	NA	66	75	259	267	362	226	184	255	45	35	18	0.174	0.131	0.05
.	19.01.16-04.50.38-1-148515	183	10	10	2	0	2	651	8	8	0	0	NA	NA	NA	65	58	252	257	362	224	177	250	13	11	7	0.052	0.043	0.019
.	19.01.16-04.50.42-1-148516	93	5	5	0	0	0	626	4	4	0	0	NA	NA	NA	42	36	245	244	360	212	165	249	13	0	5	0.053	0	0.014
.	19.01.16-04.50.45-1-148517	128	6	6	1	0	1	641	5	5	0	0	NA	NA	NA	48	43	245	248	363	215	172	254	2	7	6	0.008	0.028	0.017
.	19.01.16-04.50.48-1-148518	36	1	1	0	0	0	0	0	0	0	0	NA	NA	NA	12	9	240	239	343	0	0	0	0	0	0	0	0	0
.	19.01.16-04.50.50-1-148521	98	5	5	1	0	1	615	4	4	0	0	NA	NA	NA	31	16	242	238	349	213	163	239	0	1	11	0	0.004	0.032
.	19.01.16-04.50.53-1-148540	89	3	3	0	0	0	624	2	2	0	0	NA	NA	NA	21	20	239	242	352	213	167	244	4	0	2	0.017	0	0.006
.	19.01.16-04.51.01-1-148549	62	4	4	2	0	1	621	2	2	0	0	NA	NA	NA	24	22	245	245	345	216	168	237	0	0	9	0	0	0.026
.	19.01.16-04.51.02-1-148550	36	1	1	0	0	0	0	0	0	0	0	NA	NA	NA	10	7	239	238	343	0	0	0	0	0	1	0	0	0.003
.	19.01.16-04.51.03-1-148551	151	27	27	11	0	7	643	25	25	0	0	NA	NA	NA	41	49	251	256	355	222	174	247	40	41	27	0.159	0.16	0.076
.	19.01.16-04.51.04-1-148552	93	4	4	1	0	1	622	2	2	0	0	NA	NA	NA	25	27	243	245	352	214	167	241	2	8	7	0.008	0.033	0.02
.	19.01.16-04.51.04-1-148553	87	4	4	1	0	1	621	3	3	0	0	NA	NA	NA	36	29	247	240	355	216	164	241	0	5	11	0	0.021	0.031
.	19.01.16-04.51.09-1-148558	120	5	5	2	0	2	626	4	4	0	0	NA	NA	NA	33	29	246	245	351	217	167	242	18	1	4	0.073	0.004	0.011
.	19.01.16-04.51.09-1-148559	87	4	4	1	0	1	623	3	3	0	0	NA	NA	NA	31	22	245	243	347	219	165	239	0	0	11	0	0	0.032
.	19.01.16-04.51.10-1-148560	91	5	5	2	0	2	630	4	4	0	0	NA	NA	NA	39	34	244	249	354	217	172	241	2	6	6	0.008	0.024	0.017
.	19.01.16-04.51.12-1-148561	203	16	16	4	0	1	647	15	15	0	0	NA	NA	NA	76	51	246	255	363	219	176	252	40	9	25	0.163	0.035	0.069
.	19.01.16-04.51.16-1-148565	93	3	3	2	0	1	631	2	2	0	0	NA	NA	NA	31	34	245	249	353	215	173	243	1	0	8	0.004	0	0.023
.	19.01.16-04.51.21-1-148566	144	11	11	3	0	3	627	10	10	0	0	NA	NA	NA	46	33	247	246	353	215	167	245	12	9	10	0.049	0.037	0.028
.	19.01.16-04.51.21-1-148567	88	3	3	1	0	1	637	1	1	0	0	NA	NA	NA	24	34	242	243	362	214	169	254	4	1	2	0.017	0.004	0.006
.	19.01.16-04.51.26-1-148568	118	11	11	3	0	3	635	10	10	0	0	NA	NA	NA	45	49	253	247	362	218	169	248	12	11	11	0.047	0.045	0.03
.	19.01.16-04.51.27-1-148569	92	5	5	1	0	1	645	4	4	0	0	NA	NA	NA	27	46	250	250	359	223	172	250	2	6	4	0.008	0.024	0.011
.	19.01.16-04.51.28-1-148570	59	2	2	0	0	0	151	1	1	0	0	NA	NA	NA	13	19	239	244	349	51	43	57	0	0	1	0	0	0.003
.	19.01.16-04.51.31-1-148571	121	10	10	2	0	1	638	8	8	0	0	NA	NA	NA	42	49	251	252	359	217	175	246	21	3	12	0.084	0.012	0.033
.	19.01.16-04.51.36-1-148572	217	28	28	8	0	4	663	27	27	0	0	NA	NA	NA	68	67	265	252	363	239	173	251	19	41	34	0.072	0.163	0.094
.	19.01.16-04.51.37-1-148573	60	2	2	1	0	0	610	1	1	0	0	NA	NA	NA	41	26	242	246	351	209	162	239	3	5	0	0.012	0.02	0
.	19.01.16-04.51.44-1-148574	64	3	3	1	0	1	625	2	2	0	0	NA	NA	NA	18	29	242	241	359	215	165	245	2	5	0	0.008	0.021	0
.	19.01.16-04.51.44-1-148575	34	1	1	0	0	0	0	0	0	0	0	NA	NA	NA	4	11	242	239	343	0	0	0	0	0	1	0	0	0.003
.	19.01.16-04.51.47-1-148577	115	9	9	4	0	3	630	7	7	0	0	NA	NA	NA	45	41	244	246	364	214	169	247	34	6	0	0.139	0.024	0
.	19.01.16-04.51.47-1-148578	65	4	4	1	0	1	614	3	3	0	0	NA	NA	NA	34	23	243	243	350	214	164	236	2	10	7	0.008	0.041	0.02
.	19.01.16-04.51.49-1-148579	60	2	2	1	0	1	348	1	1	0	0	NA	NA	NA	17	13	241	239	346	115	104	129	0	1	0	0	0.004	0
.	19.01.16-04.51.53-1-148598	144	11	11	2	0	0	647	9	9	0	0	NA	NA	NA	45	46	250	253	356	221	176	250	18	5	8	0.072	0.02	0.022
.	19.01.16-04.51.54-1-148602	34	1	1	0	0	0	0	0	0	0	0	NA	NA	NA	11	7	239	238	343	0	0	0	1	0	0	0.004	0	0
.	19.01.16-04.51.55-1-148603	93	4	4	2	0	2	618	2	2	0	0	NA	NA	NA	25	22	239	240	356	212	165	241	1	2	4	0.004	0.008	0.011
.	19.01.16-04.51.57-1-148611	33	1	1	0	0	0	0	0	0	0	0	NA	NA	NA	6	9	237	236	349	0	0	0	0	0	0	0	0	0
.	19.01.16-04.51.59-1-148614	87	3	3	2	0	1	622	2	2	0	0	NA	NA	NA	34	23	242	242	352	214	165	243	3	6	4	0.012	0.025	0.011
.	19.01.16-04.52.00-1-148615	251	19	19	7	0	6	665	17	17	0	0	NA	NA	NA	83	73	259	255	372	232	179	254	20	31	25	0.077	0.122	0.067
.	19.01.16-04.52.00-1-148616	88	4	4	1	0	1	621	3	3	0	0	NA	NA	NA	29	29	246	237	359	214	161	246	0	10	0	0	0.042	0
.	19.01.16-04.52.02-1-148621	118	13	13	6	0	3	636	12	12	0	0	NA	NA	NA	30	38	248	248	355	220	171	245	32	11	16	0.129	0.044	0.045
.	19.01.16-04.52.12-1-148627	118	21	21	8	0	8	625	18	18	0	0	NA	NA	NA	45	33	248	242	356	217	165	243	25	34	39	0.101	0.14	0.11
.	19.01.16-04.52.14-1-148631	64	9	9	1	0	1	626	7	7	0	0	NA	NA	NA	22	27	241	244	355	215	166	245	21	3	1	0.087	0.012	0.003
.	19.01.16-04.52.15-1-148632	169	9	9	3	0	2	662	8	8	0	0	NA	NA	NA	51	61	252	262	360	223	184	255	21	12	10	0.083	0.046	0.028
.	19.01.16-04.52.18-1-148633	67	6	6	0	0	0	622	5	5	0	0	NA	NA	NA	34	32	247	249	349	213	169	240	3	1	9	0.012	0.004	0.026
.	19.01.16-04.52.19-1-148634	87	3	3	1	0	1	618	2	2	0	0	NA	NA	NA	30	22	244	243	348	215	166	237	3	0	1	0.012	0	0.003
.	19.01.16-04.52.23-1-148635	146	10	10	1	0	1	639	9	9	0	0	NA	NA	NA	45	38	246	248	357	218	175	246	12	18	12	0.049	0.073	0.034
.	19.01.16-04.52.33-1-148636	67	3	3	2	0	1	614	2	2	0	0	NA	NA	NA	28	19	241	242	349	211	166	237	0	6	3	0	0.025	0.009
.	19.01.16-04.52.34-1-148639	124	12	12	3	0	3	642	11	11	0	0	NA	NA	NA	41	38	248	249	354	222	173	247	17	11	6	0.069	0.044	0.017
.	19.01.16-04.52.34-1-148642	112	10	10	3	0	3	642	8	8	0	0	NA	NA	NA	48	46	254	248	357	224	174	244	0	29	22	0	0.117	0.062
.	19.01.16-04.52.35-1-148643	60	2	2	1	0	1	148	1	1	0	0	NA	NA	NA	18	25	246	243	349	44	40	64	1	0	0	0.004	0	0
.	19.01.16-04.52.41-1-148644	60	2	2	0	0	0	99	1	1	0	0	NA	NA	NA	17	13	238	241	347	30	30	39	0	5	0	0	0.021	0
.	19.01.16-04.52.42-1-148645	96	5	5	1	0	1	627	4	4	0	0	NA	NA	NA	27	29	243	245	354	217	168	242	13	3	2	0.053	0.012	0.006
.	19.01.16-04.52.44-1-148646	158	11	11	2	0	1	636	10	10	0	0	NA	NA	NA	49	39	244	248	360	217	171	248	15	19	4	0.061	0.077	0.011
.	19.01.16-04.52.45-1-148647	113	6	6	1	0	1	624	5	5	0	0	NA	NA	NA	39	28	247	246	348	215	168	241	14	5	1	0.057	0.02	0.003
.	19.01.16-04.52.48-1-148648	65	2	2	0	0	0	618	1	1	0	0	NA	NA	NA	23	24	243	243	351	214	165	239	1	0	1	0.004	0	0.003
.	19.01.16-04.52.49-1-148649	62	3	3	1	0	1	613	2	2	0	0	NA	NA	NA	23	17	239	243	348	210	168	235	1	3	2	0.004	0.012	0.006
.	19.01.16-04.52.50-1-148650	142	16	16	3	0	3	646	14	14	0	0	NA	NA	NA	47	47	252	249	359	226	171	249	14	38	10	0.056	0.153	0.028
.	19.01.16-04.52.58-1-148674	267	48	48	15	0	11	668	42	42	0	0	NA	NA	NA	79	72	260	254	371	229	177	262	56	50	49	0.215	0.197	0.132
.	19.01.16-04.52.59-1-148678	152	11	11	1	0	1	634	8	8	0	0	NA	NA	NA	58	43	246	247	363	216	169	249	0	16	20	0	0.065	0.055
.	19.01.16-04.53.00-1-148680	157	17	17	2	0	2	638	15	15	0	0	NA	NA	NA	38	42	247	245	363	219	168	251	11	18	17	0.045	0.073	0.047
.	19.01.16-04.53.02-1-148682	31	1	1	0	0	0	0	0	0	0	0	NA	NA	NA	9	6	238	238	343	0	0	0	0	0	1	0	0	0.003
.	19.01.16-04.53.04-1-148683	95	7	7	5	0	2	621	5	5	0	0	NA	NA	NA	37	24	243	244	350	211	169	241	24	6	4	0.099	0.025	0.011
.	19.01.16-04.53.04-1-148684	63	4	4	1	0	0	623	3	3	0	0	NA	NA	NA	26	28	246	245	350	214	168	241	0	4	3	0	0.016	0.009
.	19.01.16-04.53.05-1-148685	123	10	10	2	0	2	629	8	8	0	0	NA	NA	NA	50	35	252	245	351	221	164	244	22	10	9	0.087	0.041	0.026
.	19.01.16-04.53.07-1-148688	111	9	9	1	0	1	624	7	7	0	0	NA	NA	NA	32	29	244	246	352	212	168	244	6	13	1	0.025	0.053	0.003
.	19.01.16-04.53.19-1-148694	57	2	2	0	0	0	150	1	1	0	0	NA	NA	NA	16	16	240	243	346	51	43	56	0	0	4	0	0	0.012
.	19.01.16-04.53.20-1-148695	64	2	2	0	0	0	626	1	1	0	0	NA	NA	NA	24	25	248	243	347	219	167	240	1	3	0	0.004	0.012	0
.	19.01.16-04.53.24-1-148697	89	5	5	1	0	1	624	3	3	0	0	NA	NA	NA	32	30	242	243	358	210	168	246	8	0	6	0.033	0	0.017
.	19.01.16-04.53.26-1-148698	176	15	15	4	0	4	643	13	13	0	0	NA	NA	NA	49	51	251	251	362	218	172	253	8	35	17	0.032	0.139	0.047
.	19.01.16-04.53.26-1-148699	245	16	16	3	0	1	666	13	13	0	0	NA	NA	NA	65	70	256	251	376	229	173	264	26	19	24	0.102	0.076	0.064
.	19.01.16-04.53.28-1-148700	323	20	20	4	0	4	687	15	15	0	0	NA	NA	NA	107	93	256	269	381	226	189	272	18	35	14	0.07	0.13	0.037
.	19.01.16-04.53.28-1-148701	66	4	4	1	0	1	502	1	1	0	0	NA	NA	NA	20	14	241	242	344	176	135	191	0	0	9	0	0	0.026
.	19.01.16-04.53.31-1-148702	121	8	8	2	0	2	637	7	7	0	0	NA	NA	NA	51	44	247	247	363	220	168	249	3	9	14	0.012	0.036	0.039
.	19.01.16-04.53.34-1-148703	91	9	9	3	0	2	631	7	7	0	0	NA	NA	NA	12	27	244	243	353	215	169	247	11	3	2	0.045	0.012	0.006
.	19.01.16-04.53.41-1-148704	35	1	1	0	0	0	0	0	0	0	0	NA	NA	NA	15	4	236	238	343	0	0	0	0	0	3	0	0	0.009
.	19.01.16-04.53.41-1-148705	119	13	13	3	0	3	632	12	12	0	0	NA	NA	NA	33	38	248	251	352	217	173	242	7	12	12	0.028	0.048	0.034
.	19.01.16-04.53.44-1-148706	209	10	10	3	0	2	661	8	8	0	0	NA	NA	NA	63	66	256	258	365	228	181	252	1	7	12	0.004	0.027	0.033
.	19.01.16-04.53.52-1-148725	153	14	14	6	0	4	648	13	13	0	0	NA	NA	NA	51	55	247	249	372	220	175	253	5	15	24	0.02	0.06	0.065
.	19.01.16-04.53.57-1-148735	55	2	2	0	0	0	614	1	1	0	0	NA	NA	NA	23	18	241	238	352	211	163	240	3	3	0	0.012	0.013	0
.	19.01.16-04.53.58-1-148736	87	3	3	0	0	0	624	1	1	0	0	NA	NA	NA	20	25	240	248	350	212	173	239	0	3	3	0	0.012	0.009
.	19.01.16-04.54.02-1-148741	143	13	13	5	0	3	646	11	11	0	0	NA	NA	NA	53	49	257	245	360	225	170	251	13	30	3	0.051	0.122	0.008
.	19.01.16-04.54.02-1-148742	99	8	8	5	0	4	640	7	7	0	0	NA	NA	NA	34	44	252	247	358	223	173	244	26	12	7	0.103	0.049	0.02
.	19.01.16-04.54.04-1-148746	60	2	2	0	0	0	300	1	1	0	0	NA	NA	NA	13	19	243	238	351	105	76	119	0	2	0	0	0.008	0
.	19.01.16-04.54.07-1-148749	66	6	6	1	0	1	621	5	5	0	0	NA	NA	NA	24	22	247	239	349	219	163	239	2	24	2	0.008	0.1	0.006
.	19.01.16-04.54.11-1-148752	33	1	1	0	0	0	0	0	0	0	0	NA	NA	NA	17	13	242	236	348	0	0	0	0	2	0	0	0.008	0
.	19.01.16-04.54.11-1-148753	86	6	6	1	0	1	622	5	5	0	0	NA	NA	NA	32	31	246	240	358	214	163	245	10	9	5	0.041	0.038	0.014
.	19.01.16-04.54.12-1-148754	125	29	29	5	0	5	633	24	24	0	0	NA	NA	NA	44	42	250	246	359	220	167	246	55	31	23	0.22	0.126	0.064
.	19.01.16-04.54.13-1-148755	94	7	7	1	0	1	627	6	6	0	0	NA	NA	NA	22	24	247	246	344	220	168	239	13	8	0	0.053	0.033	0
.	19.01.16-04.54.15-1-148759	61	2	2	0	0	0	612	1	1	0	0	NA	NA	NA	26	20	240	241	352	209	165	238	0	8	2	0	0.033	0.006
.	19.01.16-04.54.22-1-148761	65	3	3	2	0	2	619	2	2	0	0	NA	NA	NA	28	26	244	242	353	214	165	240	0	2	6	0	0.008	0.017
.	19.01.16-04.54.25-1-148762	124	27	27	7	0	4	639	25	25	0	0	NA	NA	NA	34	44	248	246	363	221	169	249	77	22	16	0.31	0.089	0.044
.	19.01.16-04.54.28-1-148763	147	7	7	1	0	1	643	6	6	0	0	NA	NA	NA	53	50	252	252	359	223	172	248	5	11	7	0.02	0.044	0.019
.	19.01.16-04.54.29-1-148764	86	5	5	0	0	0	618	4	4	0	0	NA	NA	NA	19	18	240	241	350	211	165	242	7	1	3	0.029	0.004	0.009
.	19.01.16-04.54.29-1-148765	88	16	16	5	0	3	621	13	13	0	0	NA	NA	NA	30	23	243	240	353	216	165	240	15	9	18	0.062	0.038	0.051
.	19.01.16-04.54.31-1-148766	88	7	7	4	0	4	637	5	5	0	0	NA	NA	NA	24	40	245	250	358	218	172	247	6	10	11	0.024	0.04	0.031
.	19.01.16-04.54.36-1-148767	150	11	11	1	0	0	642	10	10	0	0	NA	NA	NA	53	43	246	249	361	219	171	252	8	8	14	0.033	0.032	0.039
.	19.01.16-04.54.38-1-148768	93	5	5	0	0	0	639	4	4	0	0	NA	NA	NA	21	37	247	247	356	220	172	247	4	15	9	0.016	0.061	0.025
.	19.01.16-04.54.45-1-148770	66	3	3	0	0	0	622	2	2	0	0	NA	NA	NA	23	23	246	240	350	216	166	240	8	3	0	0.033	0.012	0
.	19.01.16-04.54.48-1-148771	142	10	10	0	0	0	635	8	8	0	0	NA	NA	NA	51	36	247	247	355	215	171	249	8	30	6	0.032	0.121	0.017
.	19.01.16-04.54.54-1-148792	154	31	31	9	0	7	645	29	29	0	0	NA	NA	NA	54	48	252	249	360	224	176	245	46	31	38	0.183	0.124	0.106
.	19.01.16-04.54.56-1-148795	59	2	2	2	0	2	251	1	1	0	0	NA	NA	NA	15	19	241	244	347	94	67	90	0	0	3	0	0	0.009
.	19.01.16-04.54.59-1-148799	65	6	6	0	0	0	621	4	4	0	0	NA	NA	NA	24	23	246	237	353	216	162	243	11	3	0	0.045	0.013	0
.	19.01.16-04.55.00-1-148801	67	3	3	0	0	0	630	2	2	0	0	NA	NA	NA	15	29	245	244	353	217	167	246	0	3	3	0	0.012	0.008
.	19.01.16-04.55.00-1-148802	97	6	6	1	0	0	626	4	4	0	0	NA	NA	NA	26	27	241	244	355	214	169	243	12	0	6	0.05	0	0.017
.	19.01.16-04.55.01-1-148804	63	4	4	0	0	0	551	2	2	0	0	NA	NA	NA	18	17	241	242	347	193	152	206	4	2	0	0.017	0.008	0
.	19.01.16-04.55.06-1-148806	61	2	2	0	0	0	50	1	1	0	0	NA	NA	NA	14	25	243	243	352	14	12	24	0	0	2	0	0	0.006
.	19.01.16-04.55.12-1-148810	90	5	5	1	0	1	630	4	4	0	0	NA	NA	NA	31	31	243	246	355	214	171	245	4	2	8	0.016	0.008	0.023
.	19.01.16-04.55.12-1-148811	62	3	3	0	0	0	632	2	2	0	0	NA	NA	NA	12	27	245	244	351	218	171	243	1	1	2	0.004	0.004	0.006
.	19.01.16-04.55.14-1-148815	137	18	18	6	0	5	652	14	14	0	0	NA	NA	NA	48	59	253	251	368	223	174	255	31	34	10	0.123	0.135	0.027
.	19.01.16-04.55.15-1-148816	92	4	4	3	0	3	627	3	3	0	0	NA	NA	NA	32	31	243	244	357	213	167	247	2	6	6	0.008	0.025	0.017
.	19.01.16-04.55.16-1-148817	123	11	11	5	0	3	629	9	9	0	0	NA	NA	NA	48	36	248	245	356	215	167	247	25	18	7	0.101	0.073	0.02
.	19.01.16-04.55.17-1-148818	147	8	8	3	0	3	651	7	7	0	0	NA	NA	NA	42	56	254	254	361	221	180	250	0	29	16	0	0.114	0.044
.	19.01.16-04.55.18-1-148819	151	20	20	9	0	9	638	18	18	0	0	NA	NA	NA	43	51	247	256	361	219	172	247	17	28	33	0.069	0.109	0.091
.	19.01.16-04.55.28-1-148820	98	8	8	0	0	0	631	7	7	0	0	NA	NA	NA	35	39	245	251	356	215	175	241	9	10	5	0.037	0.04	0.014
.	19.01.16-04.55.29-1-148821	86	5	5	1	0	1	634	3	3	0	0	NA	NA	NA	29	33	243	246	357	214	168	252	0	2	17	0	0.008	0.048
.	19.01.16-04.55.32-1-148823	62	4	4	1	0	1	637	3	3	0	0	NA	NA	NA	17	28	246	244	351	225	169	243	3	8	0	0.012	0.033	0
.	19.01.16-04.55.41-1-148824	35	1	1	0	0	0	0	0	0	0	0	NA	NA	NA	5	5	238	238	342	0	0	0	0	0	1	0	0	0.003
.	19.01.16-04.55.41-1-148825	33	1	1	1	0	1	0	0	0	0	0	NA	NA	NA	10	7	239	237	344	0	0	0	0	4	0	0	0.017	0
.	19.01.16-04.55.43-1-148826	87	4	4	0	0	0	631	3	3	0	0	NA	NA	NA	38	41	247	250	357	213	175	243	4	0	13	0.016	0	0.036
.	19.01.16-04.55.43-1-148827	91	5	5	0	0	0	630	3	3	0	0	NA	NA	NA	31	35	249	247	352	219	170	241	2	4	10	0.008	0.016	0.028
.	19.01.16-04.55.43-1-148828	113	6	6	2	0	1	630	5	5	0	0	NA	NA	NA	38	28	248	240	353	221	167	242	18	0	13	0.073	0	0.037
.	19.01.16-04.55.48-1-148829	148	24	24	12	0	10	651	23	23	0	0	NA	NA	NA	48	53	253	253	360	228	172	251	33	38	17	0.13	0.15	0.047
.	19.01.16-04.55.50-1-148831	63	3	3	0	0	0	624	1	1	0	0	NA	NA	NA	21	26	244	244	351	216	168	240	0	1	3	0	0.004	0.009
.	19.01.16-04.55.50-1-148847	82	4	4	1	0	1	617	3	3	0	0	NA	NA	NA	27	30	242	248	353	209	167	241	1	0	6	0.004	0	0.017
.	19.01.16-04.55.51-1-148849	59	2	2	1	0	1	0	1	1	0	0	NA	NA	NA	11	15	240	241	347	0	0	0	0	0	2	0	0	0.006
.	19.01.16-04.55.54-1-148854	94	7	7	3	0	3	621	6	6	0	0	NA	NA	NA	30	21	241	243	350	214	167	240	2	15	3	0.008	0.062	0.009
.	19.01.16-04.55.56-1-148857	93	5	5	0	0	0	619	3	3	0	0	NA	NA	NA	33	30	246	244	353	214	165	240	1	6	4	0.004	0.025	0.011
.	19.01.16-04.56.00-1-148866	90	5	5	0	0	0	622	4	4	0	0	NA	NA	NA	23	22	241	244	350	212	168	242	7	7	0	0.029	0.029	0
.	19.01.16-04.56.03-1-148871	116	15	15	3	0	3	642	12	12	0	0	NA	NA	NA	31	42	255	245	355	226	167	249	14	34	10	0.055	0.139	0.028
.	19.01.16-04.56.04-1-148872	34	1	1	1	0	1	0	0	0	0	0	NA	NA	NA	13	9	237	239	346	0	0	0	0	2	0	0	0.008	0
.	19.01.16-04.56.06-1-148875	89	5	5	1	0	1	620	4	4	0	0	NA	NA	NA	34	29	244	244	354	213	163	244	4	11	0	0.016	0.045	0
.	19.01.16-04.56.09-1-148876	145	9	9	2	0	2	646	8	8	0	0	NA	NA	NA	42	43	250	250	356	224	174	248	8	11	15	0.032	0.044	0.042
.	19.01.16-04.56.10-1-148879	67	6	6	0	0	0	630	4	4	0	0	NA	NA	NA	23	29	244	244	354	219	170	241	7	0	12	0.029	0	0.034
.	19.01.16-04.56.16-1-148883	88	3	3	1	0	1	626	2	2	0	0	NA	NA	NA	43	33	245	245	356	216	167	243	1	0	8	0.004	0	0.022
.	19.01.16-04.56.16-1-148884	123	13	13	2	0	2	643	11	11	0	0	NA	NA	NA	36	44	250	243	364	222	169	252	0	10	18	0	0.041	0.049
.	19.01.16-04.56.18-1-148885	188	24	24	7	0	5	648	20	20	0	0	NA	NA	NA	60	55	253	253	362	224	175	249	16	25	21	0.063	0.099	0.058
.	19.01.16-04.56.26-1-148886	39	1	1	1	0	1	0	0	0	0	0	NA	NA	NA	10	14	243	238	346	0	0	0	0	0	0	0	0	0
.	19.01.16-04.56.29-1-148887	36	1	1	0	0	0	0	0	0	0	0	NA	NA	NA	17	6	238	238	343	0	0	0	0	0	0	0	0	0
.	19.01.16-04.56.30-1-148888	60	3	3	1	0	1	349	2	2	0	0	NA	NA	NA	14	13	241	241	344	121	90	138	4	0	1	0.017	0	0.003
.	19.01.16-04.56.30-1-148889	31	1	1	0	0	0	0	0	0	0	0	NA	NA	NA	9	15	241	239	348	0	0	0	4	0	0	0.017	0	0
.	19.01.16-04.56.31-1-148890	32	1	1	0	0	0	0	0	0	0	0	NA	NA	NA	10	11	240	239	345	0	0	0	1	0	0	0.004	0	0
.	19.01.16-04.56.33-1-148891	140	8	8	1	0	1	647	7	7	0	0	NA	NA	NA	45	53	255	256	355	225	177	245	18	4	4	0.071	0.016	0.011
.	19.01.16-04.56.34-1-148892	123	16	16	4	0	4	632	13	13	0	0	NA	NA	NA	41	42	249	248	358	216	169	247	19	11	11	0.076	0.044	0.031
.	19.01.16-04.56.34-1-148893	211	13	13	2	0	2	646	10	10	0	0	NA	NA	NA	62	56	252	252	365	221	175	250	5	9	26	0.02	0.036	0.071
.	19.01.16-04.56.35-1-148896	60	2	2	0	0	0	0	1	1	0	0	NA	NA	NA	17	17	242	239	349	0	0	0	3	0	5	0.012	0	0.014
.	19.01.16-04.56.37-1-148897	65	5	5	1	0	1	619	4	4	0	0	NA	NA	NA	23	22	240	240	355	213	162	244	17	4	0	0.071	0.017	0
.	19.01.16-04.56.40-1-148898	93	5	5	0	0	0	630	4	4	0	0	NA	NA	NA	32	35	247	251	350	219	171	240	2	15	6	0.008	0.06	0.017
.	19.01.16-04.56.41-1-148899	37	1	1	1	0	1	0	0	0	0	0	NA	NA	NA	14	6	237	238	344	0	0	0	0	0	2	0	0	0.006
.	19.01.16-04.56.43-1-148900	40	1	1	0	0	0	0	0	0	0	0	NA	NA	NA	14	11	240	240	344	0	0	0	0	0	3	0	0	0.009
.	19.01.16-04.56.44-1-148901	87	3	3	1	0	0	637	1	1	0	0	NA	NA	NA	32	43	248	251	357	219	171	247	0	2	2	0	0.008	0.006
.	19.01.16-04.56.46-1-148903	59	2	2	1	0	1	622	1	1	0	0	NA	NA	NA	15	13	236	244	346	211	170	241	0	0	4	0	0	0.012
.	19.01.16-04.56.54-1-148924	33	1	1	0	0	0	0	0	0	0	0	NA	NA	NA	9	8	237	242	342	0	0	0	1	0	0	0.004	0	0
.	19.01.16-04.56.54-1-148925	31	1	1	1	0	1	0	0	0	0	0	NA	NA	NA	9	13	238	240	348	0	0	0	1	0	0	0.004	0	0
.	19.01.16-04.56.54-1-148926	89	6	6	2	0	2	626	5	5	0	0	NA	NA	NA	22	33	244	244	358	214	170	242	4	5	6	0.016	0.02	0.017
.	19.01.16-04.56.56-1-148929	34	1	1	1	0	1	0	0	0	0	0	NA	NA	NA	9	9	240	239	343	0	0	0	0	0	2	0	0	0.006
.	19.01.16-04.56.56-1-148930	58	2	2	1	0	1	151	1	1	0	0	NA	NA	NA	17	22	241	246	348	56	43	52	9	0	0	0.037	0	0
.	19.01.16-04.56.57-1-148932	211	30	30	5	0	4	661	26	26	0	0	NA	NA	NA	71	61	257	256	361	228	181	252	42	35	30	0.163	0.137	0.083
.	19.01.16-04.56.59-1-148934	210	23	23	13	0	10	658	21	21	0	0	NA	NA	NA	62	57	249	256	365	222	179	257	48	21	49	0.193	0.082	0.134
.	19.01.16-04.56.59-1-148937	62	4	4	1	0	0	626	2	2	0	0	NA	NA	NA	18	24	241	243	353	216	168	242	0	4	8	0	0.016	0.023
.	19.01.16-04.56.59-1-148938	31	1	1	0	0	0	0	0	0	0	0	NA	NA	NA	9	8	239	238	344	0	0	0	0	0	4	0	0	0.012
.	19.01.16-04.57.01-1-148940	89	3	3	0	0	0	626	2	2	0	0	NA	NA	NA	20	26	243	243	353	216	167	243	0	0	4	0	0	0.011
.	19.01.16-04.57.02-1-148941	95	8	8	3	0	3	628	7	7	0	0	NA	NA	NA	16	23	243	244	349	219	168	241	3	13	3	0.012	0.053	0.009
.	19.01.16-04.57.05-1-148942	148	17	17	4	0	3	635	16	16	0	0	NA	NA	NA	51	45	247	249	362	214	171	250	10	22	10	0.04	0.088	0.028
.	19.01.16-04.57.05-1-148943	35	1	1	0	0	0	0	0	0	0	0	NA	NA	NA	8	6	238	240	341	0	0	0	0	1	0	0	0.004	0
.	19.01.16-04.57.08-1-148947	60	2	2	1	0	1	620	1	1	0	0	NA	NA	NA	17	21	240	241	353	211	167	242	4	0	0	0.017	0	0
.	19.01.16-04.57.13-1-148950	59	2	2	0	0	0	615	1	1	0	0	NA	NA	NA	23	17	241	239	350	213	165	237	0	6	2	0	0.025	0.006
.	19.01.16-04.57.15-1-148954	123	10	10	1	0	1	628	8	8	0	0	NA	NA	NA	49	35	246	245	357	217	165	246	6	17	14	0.024	0.069	0.039
.	19.01.16-04.57.17-1-148955	176	21	21	9	0	7	650	17	17	0	0	NA	NA	NA	65	56	247	250	372	218	171	261	17	38	14	0.069	0.152	0.038
.	19.01.16-04.57.21-1-148956	65	4	4	0	0	0	635	3	3	0	0	NA	NA	NA	16	36	250	245	354	222	169	244	4	0	4	0.016	0	0.011
.	19.01.16-04.57.22-1-148957	59	2	2	0	0	0	200	1	1	0	0	NA	NA	NA	16	25	243	242	353	64	58	78	0	0	1	0	0	0.003
.	19.01.16-04.57.27-1-148958	65	3	3	1	0	1	615	2	2	0	0	NA	NA	NA	24	16	240	241	348	215	162	238	1	0	6	0.004	0	0.017
.	19.01.16-04.57.33-1-148959	263	27	27	13	0	9	664	22	22	0	0	NA	NA	NA	81	75	255	259	374	223	180	261	13	47	48	0.051	0.181	0.128
.	19.01.16-04.57.39-1-148960	96	5	5	1	0	1	623	2	2	0	0	NA	NA	NA	20	26	246	244	349	220	165	238	0	0	9	0	0	0.026
.	19.01.16-04.57.39-1-148961	116	21	21	3	0	3	632	18	18	0	0	NA	NA	NA	38	41	248	248	358	217	172	243	27	11	17	0.109	0.044	0.047
.	19.01.16-04.57.40-1-148962	182	38	38	9	0	6	640	37	37	0	0	NA	NA	NA	54	52	248	255	362	221	174	245	44	56	49	0.177	0.22	0.135
.	19.01.16-04.57.42-1-148963	182	12	12	3	0	3	644	9	9	0	0	NA	NA	NA	65	43	244	248	364	217	173	254	11	4	21	0.045	0.016	0.058
.	19.01.16-04.57.43-1-148964	36	1	1	0	0	0	0	0	0	0	0	NA	NA	NA	4	11	241	240	343	0	0	0	0	0	1	0	0	0.003
.	19.01.16-04.57.46-1-148965	207	38	38	12	0	8	657	35	35	0	0	NA	NA	NA	79	63	254	252	370	226	174	257	32	43	43	0.126	0.171	0.116
.	19.01.16-04.57.52-1-148984	115	4	4	1	0	1	641	3	3	0	0	NA	NA	NA	39	48	247	252	362	217	173	251	8	2	2	0.032	0.008	0.006
.	19.01.16-04.57.55-1-148988	151	12	12	1	0	1	642	11	11	0	0	NA	NA	NA	50	49	249	249	364	220	171	251	1	20	10	0.004	0.08	0.027
.	19.01.16-04.57.57-1-148990	148	10	10	3	0	3	652	8	8	0	0	NA	NA	NA	44	53	249	250	367	224	173	255	25	14	8	0.1	0.056	0.022
.	19.01.16-04.58.13-1-149008	121	10	10	4	0	3	620	8	8	0	0	NA	NA	NA	32	26	247	239	353	214	161	245	15	10	6	0.061	0.042	0.017
.	19.01.16-04.58.16-1-149012	150	18	18	6	0	4	647	16	16	0	0	NA	NA	NA	31	45	253	251	354	223	175	249	8	28	29	0.032	0.112	0.082
.	19.01.16-04.58.17-1-149013	89	3	3	0	0	0	625	2	2	0	0	NA	NA	NA	24	31	246	245	353	215	168	242	3	0	0	0.012	0	0
.	19.01.16-04.58.17-1-149014	71	2	2	1	0	1	624	0	0	0	0	NA	NA	NA	23	27	242	245	353	213	170	241	4	0	3	0.017	0	0.008
.	19.01.16-04.58.23-1-149015	33	1	1	0	0	0	0	0	0	0	0	NA	NA	NA	7	9	237	238	347	0	0	0	0	0	2	0	0	0.006
.	19.01.16-04.58.25-1-149017	147	13	13	7	0	3	637	11	11	0	0	NA	NA	NA	42	44	245	251	361	212	174	251	19	7	24	0.078	0.028	0.066
.	19.01.16-04.58.26-1-149018	61	2	2	1	0	0	625	1	1	0	0	NA	NA	NA	20	26	248	242	349	219	166	240	4	4	0	0.016	0.017	0
.	19.01.16-04.58.30-1-149019	177	23	23	7	0	6	648	20	20	0	0	NA	NA	NA	53	50	251	244	368	222	169	257	33	49	16	0.131	0.201	0.043
.	19.01.16-04.58.31-1-149020	35	1	1	1	0	1	0	0	0	0	0	NA	NA	NA	12	11	237	242	345	0	0	0	1	0	0	0.004	0	0
.	19.01.16-04.58.33-1-149021	93	7	7	3	0	3	622	6	6	0	0	NA	NA	NA	28	27	242	242	356	215	166	241	0	7	15	0	0.029	0.042
.	19.01.16-04.58.34-1-149022	81	4	4	1	0	1	629	2	2	0	0	NA	NA	NA	24	32	245	243	357	217	166	246	1	2	6	0.004	0.008	0.017
.	19.01.16-04.58.39-1-149023	35	1	1	0	0	0	0	0	0	0	0	NA	NA	NA	11	13	240	241	345	0	0	0	0	0	0	0	0	0
.	19.01.16-04.58.43-1-149024	95	6	6	0	0	0	633	5	5	0	0	NA	NA	NA	37	37	245	251	354	220	171	242	11	8	0	0.045	0.032	0
.	19.01.16-04.58.44-1-149025	61	2	2	1	0	1	624	1	1	0	0	NA	NA	NA	20	27	241	244	355	214	170	240	0	0	8	0	0	0.023
.	19.01.16-04.58.50-1-149026	57	2	2	1	0	1	0	1	1	0	0	NA	NA	NA	18	17	241	241	348	0	0	0	3	0	0	0.012	0	0
.	19.01.16-04.58.51-1-149044	96	13	13	3	0	2	630	11	11	0	0	NA	NA	NA	34	33	246	249	351	218	170	242	3	22	16	0.012	0.088	0.046
.	19.01.16-04.58.52-1-149047	87	3	3	1	0	1	620	2	2	0	0	NA	NA	NA	27	28	241	244	356	215	164	241	1	2	0	0.004	0.008	0
.	19.01.16-04.58.53-1-149048	37	1	1	1	0	1	0	0	0	0	0	NA	NA	NA	9	11	238	240	346	0	0	0	0	0	0	0	0	0
.	19.01.16-04.58.54-1-149050	88	4	4	2	0	2	614	2	2	0	0	NA	NA	NA	40	22	242	244	349	212	167	235	4	6	2	0.017	0.025	0.006
.	19.01.16-04.58.55-1-149052	121	12	12	2	0	2	636	11	11	0	0	NA	NA	NA	38	49	251	251	360	218	173	245	4	7	18	0.016	0.028	0.05
.	19.01.16-04.58.56-1-149055	215	11	11	4	0	3	662	8	8	0	0	NA	NA	NA	66	73	256	255	375	225	176	261	11	10	9	0.043	0.039	0.024
.	19.01.16-04.59.00-1-149058	88	5	5	1	0	1	638	4	4	0	0	NA	NA	NA	32	41	249	246	359	224	171	243	3	0	2	0.012	0	0.006
.	19.01.16-04.59.01-1-149061	84	4	4	1	0	1	610	3	3	0	0	NA	NA	NA	31	19	239	246	347	211	169	230	0	5	0	0	0.02	0
.	19.01.16-04.59.07-1-149064	150	13	13	5	0	1	636	12	12	0	0	NA	NA	NA	68	46	248	249	362	217	169	250	13	21	25	0.052	0.084	0.069
.	19.01.16-04.59.09-1-149067	62	2	2	1	0	1	198	1	1	0	0	NA	NA	NA	16	18	244	238	349	66	52	80	0	0	5	0	0	0.014
.	19.01.16-04.59.12-1-149068	89	8	8	1	0	1	626	6	6	0	0	NA	NA	NA	31	29	247	241	354	220	166	240	12	6	23	0.049	0.025	0.065
.	19.01.16-04.59.14-1-149072	95	6	6	3	0	3	633	4	4	0	0	NA	NA	NA	31	31	243	243	358	217	169	247	11	2	6	0.045	0.008	0.017
.	19.01.16-04.59.17-1-149074	57	2	2	0	0	0	148	1	1	0	0	NA	NA	NA	18	17	244	240	346	48	35	65	0	2	0	0	0.008	0
.	19.01.16-04.59.18-1-149075	57	2	2	0	0	0	618	1	1	0	0	NA	NA	NA	34	25	245	241	352	214	165	239	0	10	3	0	0.041	0.009
.	19.01.16-04.59.19-1-149076	34	1	1	0	0	0	0	0	0	0	0	NA	NA	NA	14	8	236	241	344	0	0	0	0	0	0	0	0	0
.	19.01.16-04.59.20-1-149077	66	2	2	1	0	1	616	1	1	0	0	NA	NA	NA	31	22	239	241	355	212	161	243	4	1	0	0.017	0.004	0
.	19.01.16-04.59.20-1-149078	123	7	7	2	0	2	632	6	6	0	0	NA	NA	NA	26	37	249	241	360	218	167	247	4	4	12	0.016	0.017	0.033
.	19.01.16-04.59.22-1-149079	34	1	1	0	0	0	0	0	0	0	0	NA	NA	NA	11	9	236	238	348	0	0	0	0	0	0	0	0	0
.	19.01.16-04.59.24-1-149080	153	7	7	2	0	0	642	6	6	0	0	NA	NA	NA	53	40	250	251	352	225	174	243	14	17	6	0.056	0.068	0.017
.	19.01.16-04.59.24-1-149081	31	1	1	0	0	0	0	0	0	0	0	NA	NA	NA	5	12	238	239	348	0	0	0	0	0	0	0	0	0
.	19.01.16-04.59.28-1-149082	171	14	14	4	0	3	655	12	12	0	0	NA	NA	NA	43	53	257	246	363	227	170	258	17	11	15	0.066	0.045	0.041
.	19.01.16-04.59.32-1-149083	89	6	6	1	0	0	635	5	5	0	0	NA	NA	NA	35	41	251	248	355	222	171	242	7	3	8	0.028	0.012	0.023
.	19.01.16-04.59.33-1-149084	122	6	6	2	0	1	630	5	5	0	0	NA	NA	NA	41	36	250	244	355	223	166	241	1	3	10	0.004	0.012	0.028
.	19.01.16-04.59.35-1-149085	118	6	6	0	0	0	633	5	5	0	0	NA	NA	NA	42	33	245	244	357	213	168	252	6	4	4	0.024	0.016	0.011
.	19.01.16-04.59.36-1-149086	65	2	2	0	0	0	349	1	1	0	0	NA	NA	NA	23	16	241	239	349	121	91	137	4	0	3	0.017	0	0.009
.	19.01.16-04.59.37-1-149087	91	7	7	2	0	2	621	5	5	0	0	NA	NA	NA	38	24	243	245	349	216	166	239	10	9	4	0.041	0.037	0.011
.	19.01.16-04.59.40-1-149089	149	7	7	4	0	3	653	5	5	0	0	NA	NA	NA	31	61	254	251	369	221	174	258	13	0	8	0.051	0	0.022
.	19.01.16-04.59.47-1-149090	90	6	6	1	0	1	628	5	5	0	0	NA	NA	NA	31	32	246	244	355	219	165	244	8	1	14	0.033	0.004	0.039
.	19.01.16-04.59.48-1-149091	34	1	1	1	0	1	0	0	0	0	0	NA	NA	NA	14	4	238	237	342	0	0	0	0	0	1	0	0	0.003
.	19.01.16-04.59.51-1-149109	180	16	16	3	0	2	655	15	15	0	0	NA	NA	NA	54	57	249	251	370	221	176	258	37	7	12	0.149	0.028	0.032
.	19.01.16-04.59.51-1-149110	156	9	9	2	0	1	632	8	8	0	0	NA	NA	NA	54	44	250	252	355	215	175	242	10	5	6	0.04	0.02	0.017
.	19.01.16-04.59.53-1-149113	117	7	7	0	0	0	636	5	5	0	0	NA	NA	NA	37	44	247	251	359	218	170	248	4	5	12	0.016	0.02	0.033
.	19.01.16-04.59.54-1-149115	37	1	1	1	0	1	0	0	0	0	0	NA	NA	NA	10	9	239	238	345	0	0	0	0	0	2	0	0	0.006
.	19.01.16-04.59.54-1-149116	145	14	14	1	0	1	636	12	12	0	0	NA	NA	NA	40	38	242	251	358	214	177	245	29	14	9	0.12	0.056	0.025
.	19.01.16-04.59.56-1-149119	90	3	3	0	0	0	631	1	1	0	0	NA	NA	NA	34	37	243	245	362	213	169	249	1	3	1	0.004	0.012	0.003
.	19.01.16-04.59.58-1-149121	88	7	7	2	0	2	637	5	5	0	0	NA	NA	NA	28	36	252	243	354	224	170	243	13	2	9	0.052	0.008	0.025
.	19.01.16-04.59.59-1-149125	34	1	1	1	0	1	0	0	0	0	0	NA	NA	NA	6	9	237	239	346	0	0	0	0	0	0	0	0	0
.	19.01.16-05.00.02-1-149135	92	5	5	3	0	2	628	4	4	0	0	NA	NA	NA	34	30	248	242	353	222	166	240	3	1	12	0.012	0.004	0.034
.	19.01.16-05.00.08-1-149142	67	2	2	1	0	1	619	1	1	0	0	NA	NA	NA	28	26	238	243	358	209	167	243	0	0	7	0	0	0.02
.	19.01.16-05.00.13-1-149144	120	11	11	4	0	2	634	10	10	0	0	NA	NA	NA	35	38	248	249	354	221	172	241	5	7	16	0.02	0.028	0.045
.	19.01.16-05.00.15-1-149148	152	24	24	4	0	4	644	21	21	0	0	NA	NA	NA	43	42	251	252	352	223	180	241	45	19	22	0.179	0.075	0.062
.	19.01.16-05.00.16-1-149149	87	3	3	2	0	2	621	2	2	0	0	NA	NA	NA	28	20	241	239	353	211	165	245	5	0	11	0.021	0	0.031
.	19.01.16-05.00.19-1-149150	89	7	7	0	0	0	622	6	6	0	0	NA	NA	NA	29	24	244	240	353	216	161	245	9	12	2	0.037	0.05	0.006
.	19.01.16-05.00.19-1-149151	267	30	30	13	0	11	666	29	29	0	0	NA	NA	NA	72	73	264	253	369	235	175	256	33	34	58	0.125	0.134	0.157
.	19.01.16-05.00.24-1-149152	95	6	6	0	0	0	640	5	5	0	0	NA	NA	NA	44	47	251	249	360	222	169	249	3	6	8	0.012	0.024	0.022
.	19.01.16-05.00.26-1-149153	121	10	10	3	0	1	633	9	9	0	0	NA	NA	NA	28	34	245	247	355	217	170	246	8	8	15	0.033	0.032	0.042
.	19.01.16-05.00.28-1-149154	85	3	3	1	0	1	630	0	0	0	0	NA	NA	NA	22	32	241	242	362	214	166	250	0	12	1	0	0.05	0.003
.	19.01.16-05.00.37-1-149164	32	1	1	0	0	0	0	0	0	0	0	NA	NA	NA	9	8	236	239	346	0	0	0	0	0	0	0	0	0
.	19.01.16-05.00.39-1-149165	154	20	20	3	0	2	643	18	18	0	0	NA	NA	NA	53	51	255	248	361	224	172	247	47	37	15	0.184	0.149	0.042
.	19.01.16-05.00.40-1-149166	41	1	1	0	0	0	0	0	0	0	0	NA	NA	NA	16	7	240	238	342	0	0	0	0	0	1	0	0	0.003
.	19.01.16-05.00.40-1-149167	118	7	7	4	0	3	629	6	6	0	0	NA	NA	NA	43	35	247	249	352	220	171	238	7	11	6	0.028	0.044	0.017
.	19.01.16-05.00.43-1-149168	173	9	9	4	0	3	660	8	8	0	0	NA	NA	NA	54	66	251	257	371	225	179	256	0	18	17	0	0.07	0.046
.	19.01.16-05.00.44-1-149169	61	4	4	2	0	1	624	2	2	0	0	NA	NA	NA	19	28	244	246	351	215	169	240	0	0	13	0	0	0.037
.	19.01.16-05.00.44-1-149170	92	4	4	1	0	1	633	3	3	0	0	NA	NA	NA	21	34	247	251	349	218	174	241	4	6	3	0.016	0.024	0.009
.	19.01.16-05.00.48-1-149171	121	18	18	2	0	2	639	15	15	0	0	NA	NA	NA	42	43	254	245	357	228	167	244	26	8	12	0.102	0.033	0.034
.	19.01.16-05.00.58-1-149197	65	3	3	0	0	0	249	2	2	0	0	NA	NA	NA	20	11	239	238	347	81	68	100	0	3	6	0	0.013	0.017
.	19.01.16-05.00.59-1-149199	65	2	2	2	0	1	627	1	1	0	0	NA	NA	NA	27	31	245	246	353	220	167	240	2	0	2	0.008	0	0.006
.	19.01.16-05.01.00-1-149202	33	1	1	1	0	1	0	0	0	0	0	NA	NA	NA	7	10	239	241	343	0	0	0	0	0	0	0	0	0
.	19.01.16-05.01.02-1-149233	91	5	5	0	0	0	627	4	4	0	0	NA	NA	NA	23	27	243	245	352	220	167	240	2	3	5	0.008	0.012	0.014
.	19.01.16-05.01.03-1-149234	36	1	1	1	0	1	0	0	0	0	0	NA	NA	NA	15	12	237	240	348	0	0	0	1	0	0	0.004	0	0
.	19.01.16-05.01.06-1-149256	235	26	26	7	0	3	660	24	24	0	0	NA	NA	NA	54	60	252	250	371	224	176	260	16	46	31	0.063	0.184	0.084
.	19.01.16-05.01.11-1-149280	59	2	2	0	0	0	611	1	1	0	0	NA	NA	NA	31	21	243	245	346	212	164	235	0	0	4	0	0	0.012
.	19.01.16-05.01.13-1-149281	94	8	8	3	0	3	634	7	7	0	0	NA	NA	NA	31	38	251	245	355	220	171	243	7	2	13	0.028	0.008	0.037
.	19.01.16-05.01.14-1-149285	147	9	9	2	0	1	643	8	8	0	0	NA	NA	NA	46	46	244	255	360	214	178	251	11	12	9	0.045	0.047	0.025
.	19.01.16-05.01.16-1-149286	35	1	1	0	0	0	0	0	0	0	0	NA	NA	NA	10	10	237	240	346	0	0	0	0	0	1	0	0	0.003
.	19.01.16-05.01.16-1-149287	87	6	6	3	0	3	627	5	5	0	0	NA	NA	NA	30	32	250	244	351	219	168	240	13	0	9	0.052	0	0.026
.	19.01.16-05.01.19-1-149288	57	2	2	1	0	1	626	1	1	0	0	NA	NA	NA	29	31	242	250	352	216	167	243	0	6	0	0	0.024	0
.	19.01.16-05.01.19-1-149289	183	17	17	6	0	6	636	14	14	0	0	NA	NA	NA	55	35	245	244	359	215	172	249	24	9	19	0.098	0.037	0.053
.	19.01.16-05.01.22-1-149290	36	1	1	0	0	0	0	0	0	0	0	NA	NA	NA	5	20	244	239	350	0	0	0	1	0	0	0.004	0	0
.	19.01.16-05.01.25-1-149291	91	4	4	1	0	1	621	3	3	0	0	NA	NA	NA	38	29	242	241	359	213	166	242	2	0	6	0.008	0	0.017
.	19.01.16-05.01.27-1-149292	95	9	9	2	0	2	622	8	8	0	0	NA	NA	NA	35	27	245	243	352	216	165	241	11	7	18	0.045	0.029	0.051
.	19.01.16-05.01.34-1-149293	122	6	6	0	0	0	630	4	4	0	0	NA	NA	NA	35	38	249	245	357	217	167	246	5	0	10	0.02	0	0.028
.	19.01.16-05.01.34-1-149294	146	6	6	4	0	3	640	5	5	0	0	NA	NA	NA	36	47	253	245	362	225	169	246	4	8	6	0.016	0.033	0.017
.	19.01.16-05.01.35-1-149295	182	20	20	7	0	6	658	18	18	0	0	NA	NA	NA	52	65	253	258	367	224	181	253	27	31	33	0.107	0.12	0.09
.	19.01.16-05.01.35-1-149296	212	13	13	3	0	3	672	11	11	0	0	NA	NA	NA	66	72	251	258	376	226	182	264	6	5	25	0.024	0.019	0.066
.	19.01.16-05.01.47-1-149298	266	24	24	7	0	7	672	21	21	0	0	NA	NA	NA	75	85	253	263	382	225	186	261	18	44	26	0.071	0.167	0.068
.	19.01.16-05.01.49-1-149299	120	6	6	2	0	2	621	4	4	0	0	NA	NA	NA	35	28	242	245	354	215	165	241	3	3	5	0.012	0.012	0.014
.	19.01.16-05.01.51-1-149317	95	6	6	0	0	0	627	4	4	0	0	NA	NA	NA	30	36	247	242	360	216	168	243	3	17	3	0.012	0.07	0.008
.	19.01.16-05.01.51-1-149318	125	10	10	0	0	0	630	8	8	0	0	NA	NA	NA	30	33	248	245	353	218	170	242	10	0	15	0.04	0	0.042
.	19.01.16-05.01.55-1-149323	144	9	9	3	0	3	641	8	8	0	0	NA	NA	NA	29	36	250	242	357	223	169	249	22	11	4	0.088	0.045	0.011
.	19.01.16-05.01.59-1-149328	36	1	1	0	0	0	0	0	0	0	0	NA	NA	NA	10	9	238	237	347	0	0	0	0	0	0	0	0	0
.	19.01.16-05.02.02-1-149335	119	11	11	1	0	1	617	10	10	0	0	NA	NA	NA	42	26	244	240	355	213	163	241	11	21	4	0.045	0.088	0.011
.	19.01.16-05.02.04-1-149336	59	3	3	1	0	1	99	2	2	0	0	NA	NA	NA	14	15	239	238	351	31	28	40	3	0	0	0.013	0	0
.	19.01.16-05.02.09-1-149345	87	6	6	2	0	1	622	5	5	0	0	NA	NA	NA	25	25	243	242	353	216	163	243	1	9	8	0.004	0.037	0.023
.	19.01.16-05.02.10-1-149346	140	11	11	2	0	2	643	9	9	0	0	NA	NA	NA	37	44	246	254	357	219	175	249	22	13	3	0.089	0.051	0.008
.	19.01.16-05.02.12-1-149347	88	3	3	0	0	0	624	2	2	0	0	NA	NA	NA	35	29	248	246	348	220	169	235	2	4	1	0.008	0.016	0.003
.	19.01.16-05.02.12-1-149348	91	8	8	1	0	0	624	6	6	0	0	NA	NA	NA	37	32	246	243	356	215	167	242	23	9	2	0.093	0.037	0.006
.	19.01.16-05.02.19-1-149352	33	1	1	0	0	0	0	0	0	0	0	NA	NA	NA	9	11	242	240	342	0	0	0	0	0	3	0	0	0.009
.	19.01.16-05.02.20-1-149353	69	4	4	1	0	1	624	3	3	0	0	NA	NA	NA	21	27	244	243	353	216	167	241	7	0	5	0.029	0	0.014
.	19.01.16-05.02.22-1-149354	210	29	29	9	0	7	651	26	26	0	0	NA	NA	NA	56	59	254	253	365	220	177	254	59	27	32	0.232	0.107	0.088
.	19.01.16-05.02.27-1-149355	57	3	3	0	0	0	615	2	2	0	0	NA	NA	NA	24	19	244	242	346	213	164	238	0	0	6	0	0	0.017
.	19.01.16-05.02.28-1-149356	63	5	5	3	0	3	608	4	4	0	0	NA	NA	NA	27	12	239	240	346	207	164	237	10	5	0	0.042	0.021	0
.	19.01.16-05.02.30-1-149357	92	9	9	3	0	2	625	7	7	0	0	NA	NA	NA	41	30	250	242	351	219	162	244	10	9	5	0.04	0.037	0.014
.	19.01.16-05.02.30-1-149358	34	1	1	0	0	0	0	0	0	0	0	NA	NA	NA	11	12	239	241	345	0	0	0	0	1	0	0	0.004	0
.	19.01.16-05.02.34-1-149359	125	16	16	5	0	3	633	15	15	0	0	NA	NA	NA	31	32	249	246	350	224	171	238	34	16	20	0.137	0.065	0.057
.	19.01.16-05.02.35-1-149364	236	18	18	6	0	5	662	17	17	0	0	NA	NA	NA	71	64	258	255	364	232	176	254	4	17	33	0.016	0.067	0.091
.	19.01.16-05.02.36-1-149365	172	19	19	7	0	6	647	18	18	0	0	NA	NA	NA	39	50	249	251	363	222	173	252	34	18	20	0.137	0.072	0.055
.	19.01.16-05.02.37-1-149366	152	16	16	7	0	5	647	14	14	0	0	NA	NA	NA	44	47	253	248	359	225	173	249	12	44	15	0.047	0.177	0.042
.	19.01.16-05.02.43-1-149367	61	2	2	2	0	2	613	1	1	0	0	NA	NA	NA	22	14	240	239	348	212	162	239	8	7	0	0.033	0.029	0
.	19.01.16-05.02.44-1-149368	148	6	6	3	0	1	639	4	4	0	0	NA	NA	NA	50	49	254	254	354	219	175	245	15	8	10	0.059	0.031	0.028
.	19.01.16-05.02.56-1-149390	178	26	26	12	0	11	653	24	24	0	0	NA	NA	NA	48	57	257	252	361	229	177	247	46	36	18	0.179	0.143	0.05
.	19.01.16-05.02.59-1-149395	65	3	3	2	0	1	619	2	2	0	0	NA	NA	NA	31	26	244	245	350	217	165	237	3	2	3	0.012	0.008	0.009
.	19.01.16-05.03.06-1-149400	277	41	41	12	0	10	685	34	34	0	0	NA	NA	NA	77	89	268	256	378	239	179	267	32	55	67	0.119	0.215	0.177
.	19.01.16-05.03.09-1-149404	60	2	2	0	0	0	619	1	1	0	0	NA	NA	NA	17	17	242	240	348	216	165	238	2	0	3	0.008	0	0.009
.	19.01.16-05.03.11-1-149405	85	5	5	1	0	1	629	4	4	0	0	NA	NA	NA	31	37	243	247	360	211	168	250	8	4	2	0.033	0.016	0.006
.	19.01.16-05.03.13-1-149406	206	23	23	4	0	4	650	21	21	0	0	NA	NA	NA	64	57	255	249	366	225	173	252	18	24	46	0.071	0.096	0.126
.	19.01.16-05.03.15-1-149410	59	2	2	1	0	1	621	1	1	0	0	NA	NA	NA	26	22	244	239	352	217	162	242	0	4	5	0	0.017	0.014
.	19.01.16-05.03.16-1-149411	62	2	2	1	0	1	249	1	1	0	0	NA	NA	NA	11	25	242	242	354	86	64	99	0	2	0	0	0.008	0
.	19.01.16-05.03.17-1-149412	33	1	1	1	0	1	0	0	0	0	0	NA	NA	NA	9	13	240	242	344	0	0	0	0	0	0	0	0	0
.	19.01.16-05.03.20-1-149413	90	4	4	2	0	2	621	3	3	0	0	NA	NA	NA	35	30	244	245	354	212	168	241	3	4	4	0.012	0.016	0.011
.	19.01.16-05.03.23-1-149414	127	8	8	2	0	1	646	7	7	0	0	NA	NA	NA	38	42	252	246	357	223	172	251	10	20	13	0.04	0.081	0.036
.	19.01.16-05.03.31-1-149416	122	17	17	3	0	0	629	15	15	0	0	NA	NA	NA	44	30	245	240	358	216	167	246	26	11	17	0.106	0.046	0.047
.	19.01.16-05.03.31-1-149417	117	11	11	1	0	1	619	8	8	0	0	NA	NA	NA	35	32	245	248	352	215	172	232	26	0	24	0.106	0	0.068
.	19.01.16-05.03.35-1-149418	124	6	6	1	0	1	635	5	5	0	0	NA	NA	NA	46	39	247	247	358	222	169	244	0	10	14	0	0.04	0.039
.	19.01.16-05.03.39-1-149419	100	3	3	0	0	0	619	2	2	0	0	NA	NA	NA	33	25	242	243	353	211	164	244	1	3	2	0.004	0.012	0.006
.	19.01.16-05.03.45-1-149420	65	2	2	1	0	1	350	1	1	0	0	NA	NA	NA	16	14	237	239	351	113	92	145	0	0	5	0	0	0.014
.	19.01.16-05.03.54-1-149440	63	4	4	0	0	0	619	3	3	0	0	NA	NA	NA	19	21	239	242	353	212	166	241	4	2	7	0.017	0.008	0.02
.	19.01.16-05.04.01-1-149449	92	5	5	1	0	1	624	4	4	0	0	NA	NA	NA	30	31	244	245	355	213	164	247	5	4	4	0.02	0.016	0.011
.	19.01.16-05.04.01-1-149450	35	1	1	1	0	1	0	0	0	0	0	NA	NA	NA	13	8	239	237	345	0	0	0	0	2	0	0	0.008	0
.	19.01.16-05.04.02-1-149451	31	1	1	0	0	0	0	0	0	0	0	NA	NA	NA	5	10	238	242	343	0	0	0	0	0	2	0	0	0.006
.	19.01.16-05.04.02-1-149452	178	6	6	1	0	1	644	5	5	0	0	NA	NA	NA	57	51	246	252	366	216	175	253	6	13	6	0.024	0.052	0.016
.	19.01.16-05.04.04-1-149457	131	15	15	7	0	4	632	13	13	0	0	NA	NA	NA	44	42	247	251	357	215	171	246	14	8	31	0.057	0.032	0.087
.	19.01.16-05.04.04-1-149458	179	13	13	4	0	4	649	11	11	0	0	NA	NA	NA	47	48	245	253	363	220	178	251	12	7	29	0.049	0.028	0.08
.	19.01.16-05.04.11-1-149466	210	21	21	5	0	4	672	19	19	0	0	NA	NA	NA	60	68	252	259	370	227	184	261	23	46	19	0.091	0.178	0.051
.	19.01.16-05.04.13-1-149467	117	7	7	3	0	1	630	5	5	0	0	NA	NA	NA	52	42	246	247	362	218	163	249	7	15	9	0.028	0.061	0.025
.	19.01.16-05.04.15-1-149471	35	1	1	1	0	1	0	0	0	0	0	NA	NA	NA	16	8	238	240	343	0	0	0	0	0	2	0	0	0.006
.	19.01.16-05.04.17-1-149473	40	1	1	0	0	0	0	0	0	0	0	NA	NA	NA	9	6	240	237	342	0	0	0	0	0	1	0	0	0.003
.	19.01.16-05.04.17-1-149474	94	6	6	1	0	1	644	5	5	0	0	NA	NA	NA	24	37	249	250	351	222	178	244	28	2	0	0.112	0.008	0
.	19.01.16-05.04.20-1-149475	85	6	6	3	0	2	623	5	5	0	0	NA	NA	NA	24	26	246	242	351	217	164	242	4	16	1	0.016	0.066	0.003
.	19.01.16-05.04.21-1-149476	61	4	4	2	0	1	614	3	3	0	0	NA	NA	NA	26	21	241	241	352	213	164	237	0	14	7	0	0.058	0.02
.	19.01.16-05.04.27-1-149477	142	36	36	10	0	8	652	34	34	0	0	NA	NA	NA	55	57	257	253	360	231	174	247	19	70	23	0.074	0.277	0.064
.	19.01.16-05.04.32-1-149478	88	3	3	0	0	0	616	2	2	0	0	NA	NA	NA	26	24	241	240	356	208	165	243	0	1	2	0	0.004	0.006
.	19.01.16-05.04.32-1-149479	151	22	22	7	0	5	643	17	17	0	0	NA	NA	NA	37	46	248	249	362	217	175	251	36	20	22	0.145	0.08	0.061
.	19.01.16-05.04.35-1-149480	59	3	3	0	0	0	347	2	2	0	0	NA	NA	NA	18	20	240	245	348	109	105	133	0	0	9	0	0	0.026
.	19.01.16-05.04.37-1-149481	64	3	3	0	0	0	400	2	2	0	0	NA	NA	NA	17	16	240	239	350	138	102	160	6	0	1	0.025	0	0.003
.	19.01.16-05.04.40-1-149483	173	11	11	5	0	3	661	10	10	0	0	NA	NA	NA	59	67	254	254	372	225	175	261	7	31	17	0.028	0.122	0.046
.	19.01.16-05.04.42-1-149484	176	30	30	9	0	8	643	29	29	0	0	NA	NA	NA	40	50	250	254	359	221	173	249	40	34	25	0.16	0.134	0.07
.	19.01.16-05.04.47-1-149485	36	1	1	0	0	0	0	0	0	0	0	NA	NA	NA	13	18	242	242	347	0	0	0	0	0	0	0	0	0
.	19.01.16-05.04.49-1-149486	89	3	3	0	0	0	618	1	1	0	0	NA	NA	NA	27	20	240	243	350	210	167	241	0	5	5	0	0.021	0.014
.	19.01.16-05.04.50-1-149503	61	2	2	0	0	0	150	1	1	0	0	NA	NA	NA	16	24	241	248	348	59	36	55	0	0	2	0	0	0.006
.	19.01.16-05.04.51-1-149505	145	11	11	3	0	2	634	9	9	0	0	NA	NA	NA	47	39	252	246	354	223	168	243	5	17	7	0.02	0.069	0.02
.	19.01.16-05.04.52-1-149507	116	5	5	2	0	1	622	2	2	0	0	NA	NA	NA	38	27	248	243	349	216	167	239	1	4	9	0.004	0.016	0.026
.	19.01.16-05.04.59-1-149515	67	3	3	3	0	3	618	1	1	0	0	NA	NA	NA	14	16	242	240	347	215	165	238	4	0	6	0.017	0	0.017
.	19.01.16-05.05.04-1-149518	90	3	3	2	0	1	644	2	2	0	0	NA	NA	NA	24	45	247	250	361	218	175	251	0	9	0	0	0.036	0
.	19.01.16-05.05.09-1-149523	91	4	4	1	0	0	622	3	3	0	0	NA	NA	NA	24	26	242	246	351	212	171	239	4	2	7	0.017	0.008	0.02
.	19.01.16-05.05.09-1-149524	180	17	17	6	0	5	633	14	14	0	0	NA	NA	NA	54	42	244	248	363	212	171	250	12	20	17	0.049	0.081	0.047
.	19.01.16-05.05.12-1-149525	86	4	4	0	0	0	619	3	3	0	0	NA	NA	NA	25	23	244	244	348	214	169	236	4	3	0	0.016	0.012	0
.	19.01.16-05.05.14-1-149526	62	5	5	0	0	0	615	4	4	0	0	NA	NA	NA	31	24	241	241	355	210	166	239	6	0	5	0.025	0	0.014
.	19.01.16-05.05.14-1-149530	34	1	1	1	0	1	0	0	0	0	0	NA	NA	NA	6	8	240	240	341	0	0	0	0	1	0	0	0.004	0
.	19.01.16-05.05.17-1-149531	31	1	1	0	0	0	0	0	0	0	0	NA	NA	NA	6	7	238	240	342	0	0	0	0	0	0	0	0	0
.	19.01.16-05.05.19-1-149532	88	5	5	2	0	2	627	4	4	0	0	NA	NA	NA	30	30	245	248	350	217	169	241	9	0	9	0.037	0	0.026
.	19.01.16-05.05.19-1-149533	94	5	5	2	0	2	619	3	3	0	0	NA	NA	NA	37	27	243	247	350	213	171	235	2	5	11	0.008	0.02	0.031
.	19.01.16-05.05.20-1-149534	74	3	3	2	0	2	619	1	1	0	0	NA	NA	NA	15	20	243	243	347	213	166	240	7	0	0	0.029	0	0
.	19.01.16-05.05.25-1-149535	65	2	2	1	0	0	622	1	1	0	0	NA	NA	NA	27	27	243	243	354	214	164	244	2	6	0	0.008	0.025	0
.	19.01.16-05.05.29-1-149536	64	2	2	0	0	0	632	1	1	0	0	NA	NA	NA	15	30	247	241	355	221	167	244	2	0	7	0.008	0	0.02
.	19.01.16-05.05.30-1-149537	91	4	4	2	0	2	634	3	3	0	0	NA	NA	NA	33	35	246	243	359	219	165	250	5	5	5	0.02	0.021	0.014
.	19.01.16-05.05.33-1-149539	37	1	1	1	0	1	0	0	0	0	0	NA	NA	NA	7	9	239	237	346	0	0	0	0	0	1	0	0	0.003
.	19.01.16-05.05.35-1-149540	151	13	13	4	0	3	647	12	12	0	0	NA	NA	NA	50	61	252	248	374	220	168	259	12	18	8	0.048	0.073	0.021
.	19.01.16-05.05.36-1-149541	149	17	17	4	0	3	654	16	16	0	0	NA	NA	NA	46	55	250	251	367	224	175	255	35	27	9	0.14	0.108	0.025
.	19.01.16-05.05.36-1-149542	150	17	17	4	0	2	640	14	14	0	0	NA	NA	NA	50	40	249	248	356	222	173	245	24	25	10	0.096	0.101	0.028
.	19.01.16-05.05.37-1-149543	119	4	4	0	0	0	642	3	3	0	0	NA	NA	NA	56	48	253	249	359	220	175	247	7	6	10	0.028	0.024	0.028
.	19.01.16-05.05.38-1-149544	61	2	2	1	0	1	610	1	1	0	0	NA	NA	NA	26	17	240	238	352	210	161	239	2	3	0	0.008	0.013	0
.	19.01.16-05.05.40-1-149545	34	1	1	0	0	0	0	0	0	0	0	NA	NA	NA	6	6	237	237	345	0	0	0	0	0	0	0	0	0
.	19.01.16-05.05.43-1-149546	61	2	2	0	0	0	620	0	0	0	0	NA	NA	NA	27	25	241	242	355	215	167	238	4	0	3	0.017	0	0.008
.	19.01.16-05.05.43-1-149547	62	2	2	0	0	0	621	1	1	0	0	NA	NA	NA	28	28	243	245	353	216	165	240	0	0	8	0	0	0.023
.	19.01.16-05.05.47-1-149548	116	7	7	4	0	3	624	6	6	0	0	NA	NA	NA	45	32	246	247	352	216	169	239	17	4	7	0.069	0.016	0.02
.	19.01.16-05.05.52-1-149567	121	6	6	3	0	1	631	4	4	0	0	NA	NA	NA	30	38	246	247	358	214	171	246	7	25	1	0.028	0.101	0.003
.	19.01.16-05.05.56-1-149573	33	1	1	0	0	0	0	0	0	0	0	NA	NA	NA	13	12	238	238	349	0	0	0	0	1	0	0	0.004	0
.	19.01.16-05.05.56-1-149574	122	6	6	4	0	3	638	5	5	0	0	NA	NA	NA	38	43	248	247	361	217	172	249	6	0	13	0.024	0	0.036
.	19.01.16-05.05.58-1-149577	91	7	7	0	0	0	613	5	5	0	0	NA	NA	NA	29	18	240	246	345	210	165	238	0	9	2	0	0.037	0.006
[truncated: 1 more rows]
