# Supplementary material for: Modelling targeted rabies vaccination strategies for a domestic dog population with heterogeneous roaming patterns
Source: PLoS Negl Trop Dis. 2019 Jul 8;13(7):e0007582. doi: 10.1371/journal.pntd.0007582 (PMC6638970; doi:10.1371/journal.pntd.0007582)
Supplement: S1 Zip file folder — The files contain a summary for each simulation for its respective scenario. The files are named first with the population structure (FP, ED, RD, SD) and then the specific vaccination strategy used for that scenario. (ZIP) [file pntd.0007582.s002.zip › Supp_Files/FP_E0.9_R0.7_S0.9_all_measuresReport.txt]

scenario	iteration	duration	tot_deaths	rabid_dogs	moved	mov_DK	movInfect	n_vacc	n_cull	detDogs_cull	contDogs_cull	reactCull	preemptVaccCov_dogLevel	reactVaccCov_dogLevel	mean_Rt	non_rabid_dead	born	nb_in_exp_cat	nb_in_roam_cat	nb_stayhome	nb_exp_vacc	nb_roam_vacc	nb_stayhome_vacc	nb_contacting_explorer	nb_contacting_roamer	nb_contacting_stayhome	contact_per_explorer	contact_per_roamer	contact_per_stayhome
.	19.01.16-03.38.52-1-120490	90	12	12	2	0	0	711	11	11	0	0	NA	NA	NA	36	45	248	247	363	223	168	320	18	24	3	0.073	0.097	0.008
.	19.01.16-03.38.52-1-120491	61	3	3	2	0	1	691	2	2	0	0	NA	NA	NA	28	27	243	241	356	210	163	318	7	7	0	0.029	0.029	0
.	19.01.16-03.38.52-1-120492	62	3	3	1	0	1	694	2	2	0	0	NA	NA	NA	27	22	245	238	352	221	162	311	0	2	8	0	0.008	0.023
.	19.01.16-03.38.52-1-120493	118	7	7	3	0	3	714	5	5	0	0	NA	NA	NA	34	47	248	246	366	222	169	323	6	7	13	0.024	0.028	0.036
.	19.01.16-03.38.52-1-120494	64	2	2	0	0	0	544	1	1	0	0	NA	NA	NA	19	22	242	245	348	171	134	239	0	2	0	0	0.008	0
.	19.01.16-03.38.52-1-120495	92	6	6	2	0	2	697	5	5	0	0	NA	NA	NA	35	33	245	248	353	217	171	309	13	7	7	0.053	0.028	0.02
.	19.01.16-03.38.52-1-120496	128	12	12	4	0	3	706	10	10	0	0	NA	NA	NA	42	35	248	243	357	222	165	319	12	6	22	0.048	0.025	0.062
.	19.01.16-03.38.52-1-120497	87	3	3	3	0	2	690	2	2	0	0	NA	NA	NA	38	27	243	244	353	216	165	309	0	13	0	0	0.053	0
.	19.01.16-03.39.07-1-120516	98	5	5	1	0	0	714	4	4	0	0	NA	NA	NA	22	40	249	248	356	224	173	317	0	4	7	0	0.016	0.02
.	19.01.16-03.39.09-1-120518	121	11	11	2	0	1	702	8	8	0	0	NA	NA	NA	38	32	247	247	351	218	174	310	18	12	0	0.073	0.049	0
.	19.01.16-03.39.09-1-120520	33	1	1	1	0	1	0	0	0	0	0	NA	NA	NA	8	9	238	239	345	0	0	0	0	0	1	0	0	0.003
.	19.01.16-03.39.09-1-120522	120	12	12	3	0	3	700	10	10	0	0	NA	NA	NA	43	32	245	247	353	216	172	312	9	20	13	0.037	0.081	0.037
.	19.01.16-03.39.12-1-120524	146	10	10	3	0	3	716	7	7	0	0	NA	NA	NA	55	52	245	253	367	215	180	321	10	5	16	0.041	0.02	0.044
.	19.01.16-03.39.12-1-120526	89	3	3	1	0	1	706	1	1	0	0	NA	NA	NA	33	48	250	250	361	220	170	316	7	0	0	0.028	0	0
.	19.01.16-03.39.14-1-120532	86	5	5	2	0	1	704	4	4	0	0	NA	NA	NA	30	37	244	249	357	216	172	316	4	3	11	0.016	0.012	0.031
.	19.01.16-03.39.16-1-120535	179	44	44	13	0	8	720	36	36	0	0	NA	NA	NA	61	60	256	252	365	227	172	321	45	85	24	0.176	0.337	0.066
.	19.01.16-03.39.21-1-120538	94	7	7	1	0	1	689	5	5	0	0	NA	NA	NA	34	25	244	245	349	214	166	309	11	10	2	0.045	0.041	0.006
.	19.01.16-03.39.28-1-120542	88	3	3	0	0	0	679	2	2	0	0	NA	NA	NA	30	25	244	244	350	211	163	305	0	5	1	0	0.02	0.003
.	19.01.16-03.39.29-1-120543	67	2	2	1	0	1	694	1	1	0	0	NA	NA	NA	27	24	242	245	350	214	169	311	3	0	3	0.012	0	0.009
.	19.01.16-03.39.31-1-120544	91	3	3	0	0	0	700	2	2	0	0	NA	NA	NA	25	30	249	242	352	219	167	314	1	1	2	0.004	0.004	0.006
.	19.01.16-03.39.33-1-120545	62	3	3	2	0	1	692	2	2	0	0	NA	NA	NA	19	21	241	243	350	215	168	309	7	4	1	0.029	0.016	0.003
.	19.01.16-03.39.37-1-120546	63	2	2	1	0	1	680	1	1	0	0	NA	NA	NA	34	14	237	240	350	210	163	307	0	0	6	0	0	0.017
.	19.01.16-03.39.37-1-120547	60	2	2	1	0	1	346	1	1	0	0	NA	NA	NA	20	13	241	241	344	112	87	147	0	1	1	0	0.004	0.003
.	19.01.16-03.39.44-1-120548	124	16	16	4	0	4	702	13	13	0	0	NA	NA	NA	44	42	243	253	359	214	176	312	9	26	22	0.037	0.103	0.061
.	19.01.16-03.39.44-1-120549	86	5	5	2	0	2	694	4	4	0	0	NA	NA	NA	29	29	247	245	350	218	167	309	16	4	0	0.065	0.016	0
.	19.01.16-03.39.44-1-120550	147	14	14	3	0	3	702	13	13	0	0	NA	NA	NA	53	44	249	246	362	215	170	317	24	10	29	0.096	0.041	0.08
.	19.01.16-03.39.47-1-120551	117	9	9	5	0	5	691	7	7	0	0	NA	NA	NA	53	37	244	244	362	211	164	316	16	5	14	0.066	0.02	0.039
.	19.01.16-03.39.48-1-120552	31	1	1	0	0	0	0	0	0	0	0	NA	NA	NA	3	5	237	239	342	0	0	0	0	1	0	0	0.004	0
.	19.01.16-03.39.50-1-120553	83	5	5	2	0	1	690	4	4	0	0	NA	NA	NA	27	26	244	244	351	215	168	307	4	6	12	0.016	0.025	0.034
.	19.01.16-03.39.51-1-120554	202	20	20	2	0	2	728	18	18	0	0	NA	NA	NA	71	63	257	251	368	227	173	328	28	27	26	0.109	0.108	0.071
.	19.01.16-03.39.52-1-120555	116	8	8	2	0	2	697	7	7	0	0	NA	NA	NA	47	36	250	244	355	220	164	313	10	7	8	0.04	0.029	0.023
.	19.01.16-03.40.04-1-120577	36	1	1	1	0	1	0	0	0	0	0	NA	NA	NA	7	5	238	237	343	0	0	0	0	0	8	0	0	0.023
.	19.01.16-03.40.09-1-120582	124	8	8	3	0	2	709	7	7	0	0	NA	NA	NA	34	37	251	246	353	225	170	314	2	5	13	0.008	0.02	0.037
.	19.01.16-03.40.11-1-120584	237	16	16	2	0	1	734	14	14	0	0	NA	NA	NA	64	66	250	254	375	223	176	335	26	26	21	0.104	0.102	0.056
.	19.01.16-03.40.11-1-120586	116	6	6	2	0	2	703	5	5	0	0	NA	NA	NA	45	33	247	246	353	220	172	311	1	6	8	0.004	0.024	0.023
.	19.01.16-03.40.16-1-120595	117	7	7	1	0	1	703	6	6	0	0	NA	NA	NA	41	36	247	246	356	221	168	314	6	14	5	0.024	0.057	0.014
.	19.01.16-03.40.17-1-120597	150	12	12	7	0	6	718	11	11	0	0	NA	NA	NA	35	47	248	248	364	223	171	324	1	22	13	0.004	0.089	0.036
.	19.01.16-03.40.19-1-120598	62	2	2	0	0	0	449	1	1	0	0	NA	NA	NA	19	18	239	243	349	131	113	205	0	2	4	0	0.008	0.011
.	19.01.16-03.40.25-1-120603	31	1	1	0	0	0	0	0	0	0	0	NA	NA	NA	10	5	237	237	344	0	0	0	0	0	0	0	0	0
.	19.01.16-03.40.29-1-120604	65	7	7	2	0	1	685	6	6	0	0	NA	NA	NA	25	23	243	246	347	215	168	302	10	12	0	0.041	0.049	0
.	19.01.16-03.40.33-1-120605	92	6	6	0	0	0	700	4	4	0	0	NA	NA	NA	29	31	243	248	353	216	172	312	5	13	12	0.021	0.052	0.034
.	19.01.16-03.40.33-1-120606	91	6	6	0	0	0	701	4	4	0	0	NA	NA	NA	21	33	245	244	357	216	169	316	7	6	17	0.029	0.025	0.048
.	19.01.16-03.40.34-1-120607	97	6	6	1	0	1	692	5	5	0	0	NA	NA	NA	27	23	242	244	350	216	163	313	6	0	0	0.025	0	0
.	19.01.16-03.40.37-1-120608	31	1	1	0	0	0	0	0	0	0	0	NA	NA	NA	12	10	238	238	347	0	0	0	0	0	1	0	0	0.003
.	19.01.16-03.40.39-1-120613	177	9	9	4	0	2	723	6	6	0	0	NA	NA	NA	56	56	249	254	366	222	179	322	6	31	14	0.024	0.122	0.038
.	19.01.16-03.40.43-1-120614	94	6	6	0	0	0	690	4	4	0	0	NA	NA	NA	27	22	246	245	344	217	171	302	13	1	4	0.053	0.004	0.012
.	19.01.16-03.40.47-1-120618	90	6	6	1	0	1	683	5	5	0	0	NA	NA	NA	37	23	242	247	347	211	170	302	7	3	7	0.029	0.012	0.02
.	19.01.16-03.40.48-1-120623	33	1	1	1	0	1	0	0	0	0	0	NA	NA	NA	6	15	238	240	350	0	0	0	1	0	0	0.004	0	0
.	19.01.16-03.40.51-1-120624	65	3	3	2	0	2	692	2	2	0	0	NA	NA	NA	27	31	247	246	351	219	168	305	6	0	0	0.024	0	0
.	19.01.16-03.40.53-1-120625	92	11	11	0	0	0	699	8	8	0	0	NA	NA	NA	32	29	243	242	357	214	168	317	6	20	24	0.025	0.083	0.067
.	19.01.16-03.40.55-1-120626	85	6	6	3	0	3	699	5	5	0	0	NA	NA	NA	36	30	244	241	358	215	166	318	1	11	10	0.004	0.046	0.028
.	19.01.16-03.40.56-1-120627	63	3	3	1	0	1	685	2	2	0	0	NA	NA	NA	25	17	240	241	349	212	163	310	9	3	0	0.038	0.012	0
.	19.01.16-03.40.57-1-120628	32	1	1	0	0	0	0	0	0	0	0	NA	NA	NA	11	6	236	237	346	0	0	0	1	0	0	0.004	0	0
.	19.01.16-03.41.00-1-120644	91	6	6	2	0	1	707	5	5	0	0	NA	NA	NA	34	43	245	246	365	216	167	324	0	16	15	0	0.065	0.041
.	19.01.16-03.41.04-1-120645	115	8	8	2	0	2	697	6	6	0	0	NA	NA	NA	40	37	246	250	354	219	170	308	24	18	0	0.098	0.072	0
.	19.01.16-03.41.07-1-120648	32	1	1	0	0	0	0	0	0	0	0	NA	NA	NA	7	8	238	239	344	0	0	0	0	0	0	0	0	0
.	19.01.16-03.41.07-1-120649	33	1	1	0	0	0	0	0	0	0	0	NA	NA	NA	4	9	237	239	346	0	0	0	0	0	1	0	0	0.003
.	19.01.16-03.41.08-1-120650	171	13	13	3	0	1	720	12	12	0	0	NA	NA	NA	58	59	249	254	369	217	176	327	28	32	6	0.112	0.126	0.016
.	19.01.16-03.41.09-1-120653	121	8	8	0	0	0	699	6	6	0	0	NA	NA	NA	41	34	246	246	355	217	171	311	0	13	24	0	0.053	0.068
.	19.01.16-03.41.10-1-120655	97	6	6	1	0	0	693	5	5	0	0	NA	NA	NA	26	22	240	244	351	216	169	308	3	19	9	0.012	0.078	0.026
.	19.01.16-03.41.13-1-120658	62	4	4	2	0	0	676	3	3	0	0	NA	NA	NA	29	18	239	244	348	209	161	306	12	0	0	0.05	0	0
.	19.01.16-03.41.16-1-120668	60	4	4	0	0	0	682	3	3	0	0	NA	NA	NA	30	23	244	242	350	212	164	306	1	3	4	0.004	0.012	0.011
.	19.01.16-03.41.21-1-120670	115	8	8	3	0	3	697	7	7	0	0	NA	NA	NA	28	28	241	244	356	214	168	315	0	7	17	0	0.029	0.048
.	19.01.16-03.41.23-1-120673	147	8	8	2	0	1	707	7	7	0	0	NA	NA	NA	55	47	246	254	360	216	178	313	19	11	5	0.077	0.043	0.014
.	19.01.16-03.41.31-1-120676	36	1	1	1	0	1	0	0	0	0	0	NA	NA	NA	4	5	236	238	344	0	0	0	0	0	0	0	0	0
.	19.01.16-03.41.31-1-120677	61	2	2	1	0	1	681	1	1	0	0	NA	NA	NA	23	17	239	247	344	211	169	301	2	0	0	0.008	0	0
.	19.01.16-03.41.33-1-120678	152	14	14	1	0	0	711	13	13	0	0	NA	NA	NA	49	42	247	247	361	220	170	321	21	12	5	0.085	0.049	0.014
.	19.01.16-03.41.35-1-120679	141	12	12	4	0	3	714	9	9	0	0	NA	NA	NA	49	46	250	247	362	221	168	325	20	31	0	0.08	0.126	0
.	19.01.16-03.41.36-1-120680	87	6	6	3	0	3	694	5	5	0	0	NA	NA	NA	30	30	240	249	354	213	170	311	6	10	7	0.025	0.04	0.02
.	19.01.16-03.41.39-1-120681	63	2	2	0	0	0	692	1	1	0	0	NA	NA	NA	21	24	239	241	357	212	164	316	1	0	3	0.004	0	0.008
.	19.01.16-03.41.42-1-120682	70	4	4	1	0	1	698	2	2	0	0	NA	NA	NA	19	32	245	244	356	216	166	316	4	5	7	0.016	0.02	0.02
.	19.01.16-03.41.44-1-120683	119	5	5	1	0	1	713	4	4	0	0	NA	NA	NA	44	46	247	248	364	219	173	321	0	4	15	0	0.016	0.041
.	19.01.16-03.41.46-1-120684	87	3	3	0	0	0	686	2	2	0	0	NA	NA	NA	30	25	241	242	355	215	162	309	0	2	4	0	0.008	0.011
.	19.01.16-03.41.50-1-120685	63	5	5	1	0	1	698	4	4	0	0	NA	NA	NA	14	26	239	244	356	211	168	319	0	15	2	0	0.061	0.006
.	19.01.16-03.41.55-1-120686	145	9	9	1	0	1	711	8	8	0	0	NA	NA	NA	44	40	250	246	357	222	171	318	9	18	3	0.036	0.073	0.008
.	19.01.16-03.41.56-1-120687	183	24	24	7	0	2	710	23	23	0	0	NA	NA	NA	57	45	249	245	364	216	170	324	57	30	21	0.229	0.122	0.058
.	19.01.16-03.42.01-1-120703	139	12	12	5	0	2	710	11	11	0	0	NA	NA	NA	43	41	247	251	356	217	176	317	10	13	26	0.04	0.052	0.073
.	19.01.16-03.42.02-1-120704	92	5	5	0	0	0	704	3	3	0	0	NA	NA	NA	31	32	246	246	353	218	171	315	0	5	10	0	0.02	0.028
.	19.01.16-03.42.02-1-120705	31	1	1	0	0	0	0	0	0	0	0	NA	NA	NA	12	5	236	237	345	0	0	0	0	0	0	0	0	0
.	19.01.16-03.42.05-1-120706	35	1	1	0	0	0	0	0	0	0	0	NA	NA	NA	13	13	240	239	347	0	0	0	0	0	0	0	0	0
.	19.01.16-03.42.07-1-120709	95	12	12	4	0	4	711	11	11	0	0	NA	NA	NA	38	45	248	249	361	218	171	322	16	27	6	0.065	0.108	0.017
.	19.01.16-03.42.08-1-120711	38	1	1	0	0	0	0	0	0	0	0	NA	NA	NA	10	7	236	236	348	0	0	0	1	0	0	0.004	0	0
.	19.01.16-03.42.09-1-120712	32	1	1	0	0	0	0	0	0	0	0	NA	NA	NA	4	14	240	238	349	0	0	0	2	0	0	0.008	0	0
.	19.01.16-03.42.09-1-120714	30	1	1	0	0	0	0	0	0	0	0	NA	NA	NA	11	5	240	236	342	0	0	0	0	0	1	0	0	0.003
.	19.01.16-03.42.11-1-120717	204	19	19	7	0	7	737	15	15	0	0	NA	NA	NA	65	81	256	260	378	227	178	332	21	28	39	0.082	0.108	0.103
.	19.01.16-03.42.12-1-120718	145	6	6	2	0	2	707	5	5	0	0	NA	NA	NA	41	45	251	252	355	217	171	319	13	2	7	0.052	0.008	0.02
.	19.01.16-03.42.12-1-120719	32	1	1	0	0	0	0	0	0	0	0	NA	NA	NA	10	7	238	238	344	0	0	0	0	0	1	0	0	0.003
.	19.01.16-03.42.15-1-120727	91	8	8	1	0	1	697	6	6	0	0	NA	NA	NA	27	26	247	241	351	218	167	312	14	22	3	0.057	0.091	0.009
.	19.01.16-03.42.17-1-120729	38	1	1	0	0	0	0	0	0	0	0	NA	NA	NA	11	5	236	238	344	0	0	0	0	0	2	0	0	0.006
.	19.01.16-03.42.21-1-120731	61	3	3	1	0	1	689	2	2	0	0	NA	NA	NA	32	24	244	240	353	216	163	310	0	3	7	0	0.012	0.02
.	19.01.16-03.42.21-1-120732	115	8	8	0	0	0	696	6	6	0	0	NA	NA	NA	37	32	242	243	360	212	166	318	7	8	0	0.029	0.033	0
.	19.01.16-03.42.34-1-120739	119	9	9	3	0	2	720	8	8	0	0	NA	NA	NA	39	46	247	249	363	221	175	324	29	8	11	0.117	0.032	0.03
.	19.01.16-03.42.34-1-120740	65	3	3	0	0	0	690	1	1	0	0	NA	NA	NA	27	28	248	241	352	213	165	312	3	2	0	0.012	0.008	0
.	19.01.16-03.42.36-1-120741	118	11	11	8	0	5	699	10	10	0	0	NA	NA	NA	32	34	248	244	355	219	168	312	18	25	9	0.073	0.102	0.025
.	19.01.16-03.42.37-1-120742	87	4	4	1	0	1	682	3	3	0	0	NA	NA	NA	24	19	239	247	346	207	166	309	2	7	2	0.008	0.028	0.006
.	19.01.16-03.42.42-1-120747	119	5	5	0	0	0	701	4	4	0	0	NA	NA	NA	34	32	249	245	351	223	165	313	7	4	1	0.028	0.016	0.003
.	19.01.16-03.42.45-1-120748	114	5	5	3	0	2	692	4	4	0	0	NA	NA	NA	40	31	244	247	353	210	169	313	17	3	5	0.07	0.012	0.014
.	19.01.16-03.42.47-1-120752	60	3	3	1	0	1	0	2	2	0	0	NA	NA	NA	15	14	243	239	345	0	0	0	0	4	7	0	0.017	0.02
.	19.01.16-03.42.51-1-120757	180	22	22	9	0	6	711	19	19	0	0	NA	NA	NA	57	46	249	243	367	218	170	323	28	30	49	0.112	0.123	0.134
.	19.01.16-03.42.51-1-120758	56	2	2	0	0	0	695	1	1	0	0	NA	NA	NA	23	25	241	244	353	212	166	317	6	2	0	0.025	0.008	0
.	19.01.16-03.42.54-1-120759	58	2	2	0	0	0	147	1	1	0	0	NA	NA	NA	16	16	241	241	347	43	44	60	0	0	1	0	0	0.003
.	19.01.16-03.42.54-1-120760	62	3	3	2	0	2	684	2	2	0	0	NA	NA	NA	27	20	240	246	347	209	166	309	0	0	13	0	0	0.037
.	19.01.16-03.43.01-1-120776	90	10	10	4	0	4	701	9	9	0	0	NA	NA	NA	27	32	246	247	352	216	170	315	5	12	18	0.02	0.049	0.051
.	19.01.16-03.43.01-1-120777	61	3	3	0	0	0	99	1	1	0	0	NA	NA	NA	16	23	238	240	358	25	25	49	6	2	0	0.025	0.008	0
.	19.01.16-03.43.03-1-120778	93	10	10	2	0	2	707	6	6	0	0	NA	NA	NA	32	36	243	250	356	213	177	317	6	8	10	0.025	0.032	0.028
.	19.01.16-03.43.03-1-120779	87	3	3	1	0	0	700	2	2	0	0	NA	NA	NA	31	33	248	244	354	219	167	314	8	0	2	0.032	0	0.006
.	19.01.16-03.43.05-1-120780	62	2	2	0	0	0	699	1	1	0	0	NA	NA	NA	24	30	246	242	355	212	167	320	3	0	0	0.012	0	0
.	19.01.16-03.43.06-1-120781	96	5	5	1	0	1	697	4	4	0	0	NA	NA	NA	38	35	246	244	358	214	166	317	2	2	7	0.008	0.008	0.02
.	19.01.16-03.43.11-1-120788	35	1	1	0	0	0	0	0	0	0	0	NA	NA	NA	7	15	241	241	346	0	0	0	0	2	0	0	0.008	0
.	19.01.16-03.43.11-1-120789	95	7	7	2	0	1	705	5	5	0	0	NA	NA	NA	22	33	245	245	356	218	170	317	23	4	4	0.094	0.016	0.011
.	19.01.16-03.43.13-1-120792	119	20	20	7	0	5	692	17	17	0	0	NA	NA	NA	40	27	245	244	351	214	167	311	60	28	3	0.245	0.115	0.009
.	19.01.16-03.43.22-1-120800	125	4	4	0	0	0	708	2	2	0	0	NA	NA	NA	35	44	250	252	355	220	173	315	3	7	1	0.012	0.028	0.003
.	19.01.16-03.43.22-1-120801	35	1	1	0	0	0	0	0	0	0	0	NA	NA	NA	8	15	238	242	348	0	0	0	2	0	0	0.008	0	0
.	19.01.16-03.43.23-1-120804	64	3	3	0	0	0	547	2	2	0	0	NA	NA	NA	14	19	240	243	349	163	133	251	5	0	0	0.021	0	0
.	19.01.16-03.43.25-1-120806	33	1	1	0	0	0	0	0	0	0	0	NA	NA	NA	8	6	239	236	344	0	0	0	0	0	0	0	0	0
.	19.01.16-03.43.26-1-120808	61	3	3	0	0	0	691	1	1	0	0	NA	NA	NA	27	28	242	242	357	214	166	311	1	3	3	0.004	0.012	0.008
.	19.01.16-03.43.27-1-120809	117	4	4	0	0	0	703	3	3	0	0	NA	NA	NA	30	36	242	247	360	217	168	318	7	6	1	0.029	0.024	0.003
.	19.01.16-03.43.28-1-120810	118	16	16	3	0	2	698	15	15	0	0	NA	NA	NA	47	36	243	253	353	212	173	313	31	7	18	0.128	0.028	0.051
.	19.01.16-03.43.34-1-120811	58	2	2	1	0	1	147	1	1	0	0	NA	NA	NA	13	15	238	238	352	46	35	66	0	0	3	0	0	0.009
.	19.01.16-03.43.37-1-120812	90	3	3	0	0	0	690	2	2	0	0	NA	NA	NA	15	22	241	240	354	212	165	313	0	6	1	0	0.025	0.003
.	19.01.16-03.43.39-1-120813	101	22	22	4	0	4	699	21	21	0	0	NA	NA	NA	36	32	241	253	351	212	175	312	41	13	10	0.17	0.051	0.028
.	19.01.16-03.43.40-1-120814	90	8	8	0	0	0	699	6	6	0	0	NA	NA	NA	36	35	247	246	355	219	171	309	3	6	16	0.012	0.024	0.045
.	19.01.16-03.43.42-1-120815	59	2	2	0	0	0	499	1	1	0	0	NA	NA	NA	9	15	241	238	349	158	123	218	0	0	2	0	0	0.006
.	19.01.16-03.43.42-1-120816	94	3	3	2	0	1	699	2	2	0	0	NA	NA	NA	28	33	249	245	352	217	169	313	1	0	6	0.004	0	0.017
.	19.01.16-03.43.45-1-120819	121	7	7	0	0	0	709	5	5	0	0	NA	NA	NA	30	45	251	250	357	223	173	313	14	15	5	0.056	0.06	0.014
.	19.01.16-03.43.52-1-120820	60	4	4	2	0	2	100	3	3	0	0	NA	NA	NA	11	20	245	244	344	30	23	47	0	4	1	0	0.016	0.003
.	19.01.16-03.43.54-1-120821	32	1	1	0	0	0	0	0	0	0	0	NA	NA	NA	10	10	240	239	344	0	0	0	0	2	0	0	0.008	0
.	19.01.16-03.43.56-1-120822	36	1	1	0	0	0	0	0	0	0	0	NA	NA	NA	13	10	241	237	345	0	0	0	2	0	0	0.008	0	0
.	19.01.16-03.43.56-1-120823	122	5	5	0	0	0	712	3	3	0	0	NA	NA	NA	41	48	250	248	363	221	169	322	2	19	0	0.008	0.077	0
.	19.01.16-03.43.58-1-120839	121	5	5	0	0	0	724	4	4	0	0	NA	NA	NA	36	48	248	249	364	223	174	327	0	10	4	0	0.04	0.011
.	19.01.16-03.43.59-1-120840	142	21	21	1	0	1	711	20	20	0	0	NA	NA	NA	38	43	250	247	359	225	170	316	17	29	13	0.068	0.117	0.036
.	19.01.16-03.44.00-1-120841	60	3	3	0	0	0	300	2	2	0	0	NA	NA	NA	17	20	245	241	347	103	66	131	3	0	2	0.012	0	0.006
.	19.01.16-03.44.02-1-120842	86	5	5	1	0	0	683	4	4	0	0	NA	NA	NA	27	21	242	242	350	215	165	303	0	4	8	0	0.017	0.023
.	19.01.16-03.44.02-1-120843	61	2	2	1	0	1	693	1	1	0	0	NA	NA	NA	18	24	241	243	353	213	170	310	4	0	2	0.017	0	0.006
.	19.01.16-03.44.09-1-120848	94	6	6	4	0	3	704	5	5	0	0	NA	NA	NA	33	44	249	246	362	216	168	320	3	12	10	0.012	0.049	0.028
.	19.01.16-03.44.12-1-120852	66	5	5	0	0	0	687	3	3	0	0	NA	NA	NA	24	27	248	240	352	215	161	311	5	9	0	0.02	0.038	0
.	19.01.16-03.44.13-1-120854	115	8	8	0	0	0	696	5	5	0	0	NA	NA	NA	39	32	245	243	357	215	167	314	4	18	1	0.016	0.074	0.003
.	19.01.16-03.44.14-1-120860	93	6	6	2	0	2	713	4	4	0	0	NA	NA	NA	37	46	250	252	357	220	173	320	9	24	9	0.036	0.095	0.025
.	19.01.16-03.44.18-1-120863	65	2	2	0	0	0	600	1	1	0	0	NA	NA	NA	24	21	241	239	354	190	141	269	0	0	1	0	0	0.003
.	19.01.16-03.44.18-1-120864	122	11	11	3	0	2	707	9	9	0	0	NA	NA	NA	38	42	249	250	356	218	173	316	16	12	9	0.064	0.048	0.025
.	19.01.16-03.44.19-1-120865	62	4	4	0	0	0	349	2	2	0	0	NA	NA	NA	17	16	242	237	350	106	84	159	0	0	5	0	0	0.014
.	19.01.16-03.44.28-1-120870	92	4	4	2	0	2	695	3	3	0	0	NA	NA	NA	18	32	242	247	356	213	166	316	11	1	0	0.045	0.004	0
.	19.01.16-03.44.29-1-120871	36	1	1	0	0	0	0	0	0	0	0	NA	NA	NA	9	11	238	239	347	0	0	0	3	0	0	0.013	0	0
.	19.01.16-03.44.33-1-120872	208	16	16	1	0	1	722	13	13	0	0	NA	NA	NA	70	58	251	257	363	221	182	319	14	31	10	0.056	0.121	0.028
.	19.01.16-03.44.33-1-120873	201	29	29	8	0	6	708	25	25	0	0	NA	NA	NA	47	47	246	253	361	216	173	319	51	27	41	0.207	0.107	0.114
.	19.01.16-03.44.33-1-120874	29	1	1	0	0	0	0	0	0	0	0	NA	NA	NA	6	2	237	237	341	0	0	0	0	0	1	0	0	0.003
.	19.01.16-03.44.33-1-120875	89	3	3	1	0	1	698	2	2	0	0	NA	NA	NA	45	38	248	244	359	215	166	317	5	1	1	0.02	0.004	0.003
.	19.01.16-03.44.35-1-120876	33	1	1	0	0	0	0	0	0	0	0	NA	NA	NA	10	10	237	240	346	0	0	0	0	0	1	0	0	0.003
.	19.01.16-03.44.36-1-120877	91	5	5	1	0	1	694	3	3	0	0	NA	NA	NA	26	22	242	240	353	217	161	316	5	5	2	0.021	0.021	0.006
.	19.01.16-03.44.38-1-120878	149	11	11	4	0	3	704	9	9	0	0	NA	NA	NA	48	51	254	252	358	218	170	316	12	11	19	0.047	0.044	0.053
.	19.01.16-03.44.40-1-120879	64	3	3	2	0	2	693	2	2	0	0	NA	NA	NA	25	26	243	243	353	216	164	313	2	3	0	0.008	0.012	0
.	19.01.16-03.44.44-1-120880	59	2	2	0	0	0	686	1	1	0	0	NA	NA	NA	20	21	245	244	345	215	167	304	0	0	9	0	0	0.026
.	19.01.16-03.44.46-1-120881	93	9	9	2	0	1	699	7	7	0	0	NA	NA	NA	26	33	248	246	352	218	171	310	9	18	5	0.036	0.073	0.014
.	19.01.16-03.44.49-1-120885	153	18	18	3	0	2	731	17	17	0	0	NA	NA	NA	48	68	255	256	370	230	176	325	24	23	22	0.094	0.09	0.059
.	19.01.16-03.44.56-1-120890	120	4	4	2	0	2	705	3	3	0	0	NA	NA	NA	35	41	251	249	354	220	170	315	2	5	10	0.008	0.02	0.028
.	19.01.16-03.44.56-1-120891	119	7	7	4	0	4	706	6	6	0	0	NA	NA	NA	33	45	254	245	359	225	167	314	6	2	16	0.024	0.008	0.045
.	19.01.16-03.44.58-1-120907	121	15	15	5	0	3	703	13	13	0	0	NA	NA	NA	36	33	243	246	357	213	171	319	27	21	14	0.111	0.085	0.039
.	19.01.16-03.45.03-1-120910	149	7	7	1	0	0	719	6	6	0	0	NA	NA	NA	43	47	256	248	356	227	175	317	17	5	0	0.066	0.02	0
.	19.01.16-03.45.06-1-120912	93	12	12	3	0	2	697	9	9	0	0	NA	NA	NA	37	32	245	246	354	215	170	312	18	15	3	0.073	0.061	0.008
.	19.01.16-03.45.07-1-120915	55	2	2	0	0	0	0	1	1	0	0	NA	NA	NA	19	12	241	239	345	0	0	0	1	6	0	0.004	0.025	0
.	19.01.16-03.45.12-1-120920	32	1	1	0	0	0	0	0	0	0	0	NA	NA	NA	5	10	243	238	342	0	0	0	0	0	2	0	0	0.006
.	19.01.16-03.45.14-1-120923	89	4	4	0	0	0	709	0	0	0	0	NA	NA	NA	37	40	247	246	360	219	170	320	7	3	0	0.028	0.012	0
.	19.01.16-03.45.15-1-120927	67	3	3	2	0	2	691	2	2	0	0	NA	NA	NA	27	31	241	248	355	211	170	310	0	0	9	0	0	0.025
.	19.01.16-03.45.18-1-120931	64	2	2	0	0	0	349	1	1	0	0	NA	NA	NA	15	25	244	241	353	117	78	154	2	4	0	0.008	0.017	0
.	19.01.16-03.45.23-1-120934	35	1	1	0	0	0	0	0	0	0	0	NA	NA	NA	5	11	241	240	343	0	0	0	0	0	1	0	0	0.003
.	19.01.16-03.45.26-1-120937	62	2	2	0	0	0	694	1	1	0	0	NA	NA	NA	22	25	242	239	357	214	165	315	0	3	2	0	0.013	0.006
.	19.01.16-03.45.28-1-120938	61	4	4	1	0	1	245	3	3	0	0	NA	NA	NA	24	9	239	239	344	74	66	105	0	8	0	0	0.033	0
.	19.01.16-03.45.30-1-120939	116	11	11	4	0	4	698	10	10	0	0	NA	NA	NA	35	33	244	245	357	212	168	318	19	19	1	0.078	0.078	0.003
.	19.01.16-03.45.30-1-120940	37	1	1	1	0	1	0	0	0	0	0	NA	NA	NA	9	10	240	242	341	0	0	0	0	0	1	0	0	0.003
.	19.01.16-03.45.31-1-120941	88	7	7	1	0	1	701	5	5	0	0	NA	NA	NA	29	35	247	247	354	217	172	312	13	7	1	0.053	0.028	0.003
.	19.01.16-03.45.31-1-120942	68	4	4	2	0	2	694	3	3	0	0	NA	NA	NA	23	30	242	239	362	211	163	320	10	8	1	0.041	0.033	0.003
.	19.01.16-03.45.32-1-120943	37	1	1	0	0	0	0	0	0	0	0	NA	NA	NA	11	13	237	241	348	0	0	0	0	0	1	0	0	0.003
.	19.01.16-03.45.32-1-120944	116	11	11	4	0	3	698	10	10	0	0	NA	NA	NA	33	30	244	241	358	216	167	315	22	12	5	0.09	0.05	0.014
.	19.01.16-03.45.32-1-120945	123	8	8	2	0	2	705	6	6	0	0	NA	NA	NA	42	40	252	244	357	222	170	313	16	7	6	0.063	0.029	0.017
.	19.01.16-03.45.35-1-120946	120	11	11	2	0	1	698	10	10	0	0	NA	NA	NA	34	32	243	246	356	216	168	314	28	10	2	0.115	0.041	0.006
.	19.01.16-03.45.42-1-120947	84	6	6	1	0	1	708	4	4	0	0	NA	NA	NA	35	37	249	246	355	224	170	314	1	6	4	0.004	0.024	0.011
.	19.01.16-03.45.44-1-120948	60	2	2	0	0	0	197	1	1	0	0	NA	NA	NA	23	19	244	241	347	59	49	89	2	0	0	0.008	0	0
.	19.01.16-03.45.51-1-120949	61	3	3	1	0	1	689	1	1	0	0	NA	NA	NA	28	21	243	241	350	213	164	312	0	4	8	0	0.017	0.023
.	19.01.16-03.45.53-1-120950	114	6	6	5	0	3	696	5	5	0	0	NA	NA	NA	33	29	249	243	350	223	167	306	2	7	7	0.008	0.029	0.02
.	19.01.16-03.45.54-1-120951	125	18	18	7	0	7	694	16	16	0	0	NA	NA	NA	44	36	247	246	356	215	166	313	11	36	15	0.045	0.146	0.042
.	19.01.16-03.45.57-1-120952	90	10	10	2	0	2	704	9	9	0	0	NA	NA	NA	31	38	250	247	354	220	170	314	18	12	21	0.072	0.049	0.059
.	19.01.16-03.45.59-1-120968	37	1	1	0	0	0	0	0	0	0	0	NA	NA	NA	14	12	239	243	343	0	0	0	0	0	1	0	0	0.003
.	19.01.16-03.46.01-1-120969	88	9	9	2	0	2	679	8	8	0	0	NA	NA	NA	25	16	241	239	349	214	161	304	12	3	9	0.05	0.013	0.026
.	19.01.16-03.46.04-1-120970	88	6	6	5	0	5	686	4	4	0	0	NA	NA	NA	38	28	241	246	354	209	167	310	0	0	28	0	0	0.079
.	19.01.16-03.46.06-1-120972	32	1	1	0	0	0	0	0	0	0	0	NA	NA	NA	10	6	238	236	345	0	0	0	0	1	0	0	0.004	0
.	19.01.16-03.46.08-1-120975	120	6	6	1	0	0	700	5	5	0	0	NA	NA	NA	42	39	249	244	359	220	167	313	23	4	12	0.092	0.016	0.033
.	19.01.16-03.46.09-1-120977	110	9	9	2	0	2	697	8	8	0	0	NA	NA	NA	26	37	243	247	360	212	168	317	7	10	4	0.029	0.04	0.011
.	19.01.16-03.46.12-1-120980	32	1	1	1	0	1	0	0	0	0	0	NA	NA	NA	7	3	237	237	342	0	0	0	2	0	0	0.008	0	0
.	19.01.16-03.46.13-1-120983	34	1	1	0	0	0	0	0	0	0	0	NA	NA	NA	10	3	237	237	342	0	0	0	0	0	1	0	0	0.003
.	19.01.16-03.46.15-1-120987	99	10	10	5	0	4	711	9	9	0	0	NA	NA	NA	35	43	246	252	358	217	178	316	3	19	17	0.012	0.075	0.047
.	19.01.16-03.46.16-1-120992	95	5	5	2	0	2	705	4	4	0	0	NA	NA	NA	21	37	247	244	359	215	169	321	13	2	2	0.053	0.008	0.006
.	19.01.16-03.46.28-1-120999	88	3	3	1	0	1	691	2	2	0	0	NA	NA	NA	27	24	240	246	351	214	168	309	3	4	3	0.012	0.016	0.009
.	19.01.16-03.46.29-1-121000	62	4	4	1	0	1	675	3	3	0	0	NA	NA	NA	32	17	239	238	353	209	160	306	4	0	2	0.017	0	0.006
.	19.01.16-03.46.30-1-121001	65	2	2	1	0	1	698	1	1	0	0	NA	NA	NA	20	23	243	247	346	217	170	311	0	3	2	0	0.012	0.006
.	19.01.16-03.46.30-1-121002	60	2	2	1	0	1	151	1	1	0	0	NA	NA	NA	20	15	242	243	343	53	35	63	0	2	0	0	0.008	0
.	19.01.16-03.46.31-1-121003	96	4	4	1	0	1	688	2	2	0	0	NA	NA	NA	27	22	243	243	349	212	167	309	4	0	7	0.016	0	0.02
.	19.01.16-03.46.33-1-121004	232	20	20	7	0	5	730	18	18	0	0	NA	NA	NA	71	64	254	254	369	226	174	330	28	56	12	0.11	0.22	0.033
.	19.01.16-03.46.39-1-121006	34	1	1	0	0	0	0	0	0	0	0	NA	NA	NA	9	2	236	237	342	0	0	0	3	0	0	0.013	0	0
.	19.01.16-03.46.39-1-121007	118	5	5	1	0	1	705	4	4	0	0	NA	NA	NA	34	37	247	245	358	217	173	315	0	2	9	0	0.008	0.025
.	19.01.16-03.46.40-1-121008	57	2	2	1	0	0	697	1	1	0	0	NA	NA	NA	23	25	247	242	349	218	165	314	0	5	4	0	0.021	0.011
.	19.01.16-03.46.41-1-121009	114	6	6	0	0	0	717	5	5	0	0	NA	NA	NA	29	43	243	246	367	219	169	329	0	10	15	0	0.041	0.041
.	19.01.16-03.46.46-1-121010	63	3	3	0	0	0	683	2	2	0	0	NA	NA	NA	27	18	241	236	354	211	161	311	2	2	6	0.008	0.008	0.017
.	19.01.16-03.46.47-1-121014	35	1	1	1	0	1	0	0	0	0	0	NA	NA	NA	11	11	238	242	344	0	0	0	0	0	2	0	0	0.006
.	19.01.16-03.46.47-1-121015	148	11	11	3	0	2	708	10	10	0	0	NA	NA	NA	41	49	247	253	362	216	171	321	19	20	3	0.077	0.079	0.008
.	19.01.16-03.46.49-1-121016	65	5	5	2	0	2	708	4	4	0	0	NA	NA	NA	19	39	246	249	357	216	172	320	11	7	0	0.045	0.028	0
.	19.01.16-03.46.50-1-121017	88	5	5	0	0	0	699	4	4	0	0	NA	NA	NA	23	26	240	242	357	214	166	319	0	9	3	0	0.037	0.008
.	19.01.16-03.46.57-1-121022	95	5	5	2	0	1	707	4	4	0	0	NA	NA	NA	32	45	247	248	363	219	171	317	0	5	5	0	0.02	0.014
.	19.01.16-03.47.00-1-121038	91	9	9	4	0	3	700	8	8	0	0	NA	NA	NA	36	34	249	247	351	223	169	308	18	6	12	0.072	0.024	0.034
.	19.01.16-03.47.04-1-121039	34	1	1	0	0	0	0	0	0	0	0	NA	NA	NA	7	12	239	239	347	0	0	0	0	0	0	0	0	0
.	19.01.16-03.47.05-1-121040	119	12	12	6	0	3	698	10	10	0	0	NA	NA	NA	42	30	243	245	355	215	167	316	26	14	7	0.107	0.057	0.02
.	19.01.16-03.47.07-1-121043	148	7	7	2	0	1	703	6	6	0	0	NA	NA	NA	51	38	245	248	358	217	170	316	10	32	8	0.041	0.129	0.022
.	19.01.16-03.47.09-1-121045	174	19	19	5	0	4	701	18	18	0	0	NA	NA	NA	54	32	246	246	353	219	166	316	30	36	18	0.122	0.146	0.051
.	19.01.16-03.47.10-1-121048	87	5	5	1	0	1	703	3	3	0	0	NA	NA	NA	24	33	250	246	350	221	170	312	13	3	3	0.052	0.012	0.009
.	19.01.16-03.47.15-1-121057	155	15	15	7	0	3	722	13	13	0	0	NA	NA	NA	35	51	253	250	361	224	177	321	31	52	5	0.123	0.208	0.014
.	19.01.16-03.47.16-1-121060	34	1	1	0	0	0	0	0	0	0	0	NA	NA	NA	9	9	239	239	344	0	0	0	0	0	0	0	0	0
.	19.01.16-03.47.17-1-121061	60	2	2	1	0	0	689	1	1	0	0	NA	NA	NA	25	22	244	240	351	217	163	309	0	0	6	0	0	0.017
.	19.01.16-03.47.19-1-121062	92	8	8	2	0	1	710	6	6	0	0	NA	NA	NA	32	44	253	249	355	227	168	315	1	17	8	0.004	0.068	0.023
.	19.01.16-03.47.25-1-121066	66	7	7	0	0	0	693	6	6	0	0	NA	NA	NA	21	29	245	246	351	215	167	311	13	4	1	0.053	0.016	0.003
.	19.01.16-03.47.28-1-121068	91	4	4	1	0	1	693	3	3	0	0	NA	NA	NA	32	30	244	245	354	214	169	310	6	7	0	0.025	0.029	0
.	19.01.16-03.47.31-1-121071	121	4	4	1	0	0	701	3	3	0	0	NA	NA	NA	47	37	245	251	354	214	173	314	7	2	0	0.029	0.008	0
.	19.01.16-03.47.32-1-121072	269	23	23	8	0	5	746	21	21	0	0	NA	NA	NA	75	74	257	257	373	229	182	335	36	42	21	0.14	0.163	0.056
.	19.01.16-03.47.34-1-121073	30	1	1	0	0	0	0	0	0	0	0	NA	NA	NA	7	2	237	237	341	0	0	0	0	1	0	0	0.004	0
.	19.01.16-03.47.36-1-121074	89	4	4	0	0	0	701	3	3	0	0	NA	NA	NA	35	34	248	245	354	222	164	315	5	4	0	0.02	0.016	0
.	19.01.16-03.47.43-1-121075	113	6	6	0	0	0	705	5	5	0	0	NA	NA	NA	28	39	247	248	357	217	170	318	23	5	3	0.093	0.02	0.008
.	19.01.16-03.47.44-1-121076	65	3	3	0	0	0	686	1	1	0	0	NA	NA	NA	26	21	243	240	351	214	165	307	0	8	4	0	0.033	0.011
.	19.01.16-03.47.45-1-121077	148	10	10	3	0	2	718	9	9	0	0	NA	NA	NA	49	47	252	247	361	224	173	321	16	21	8	0.063	0.085	0.022
.	19.01.16-03.47.47-1-121078	146	13	13	3	0	3	709	11	11	0	0	NA	NA	NA	52	49	251	252	359	218	174	317	17	11	10	0.068	0.044	0.028
.	19.01.16-03.47.49-1-121079	208	21	21	5	0	5	708	18	18	0	0	NA	NA	NA	58	48	253	249	359	218	173	317	40	21	25	0.158	0.084	0.07
.	19.01.16-03.47.50-1-121080	65	3	3	0	0	0	493	2	2	0	0	NA	NA	NA	17	23	241	246	349	154	127	212	6	0	1	0.025	0	0.003
.	19.01.16-03.47.54-1-121081	155	23	23	6	0	6	713	21	21	0	0	NA	NA	NA	57	47	251	251	358	225	171	317	17	30	10	0.068	0.12	0.028
.	19.01.16-03.48.01-1-121097	146	17	17	6	0	4	702	16	16	0	0	NA	NA	NA	49	37	247	243	360	218	164	320	21	35	4	0.085	0.144	0.011
.	19.01.16-03.48.05-1-121098	30	1	1	1	0	1	0	0	0	0	0	NA	NA	NA	3	12	240	241	344	0	0	0	0	0	0	0	0	0
.	19.01.16-03.48.06-1-121099	88	4	4	0	0	0	704	3	3	0	0	NA	NA	NA	31	36	253	247	349	225	172	307	7	0	8	0.028	0	0.023
.	19.01.16-03.48.07-1-121102	151	13	13	4	0	3	717	12	12	0	0	NA	NA	NA	43	56	247	258	364	219	177	321	12	24	19	0.049	0.093	0.052
.	19.01.16-03.48.10-1-121106	94	10	10	4	0	3	692	6	6	0	0	NA	NA	NA	33	23	241	245	350	213	166	313	10	38	15	0.041	0.155	0.043
.	19.01.16-03.48.14-1-121111	32	1	1	0	0	0	0	0	0	0	0	NA	NA	NA	12	11	240	240	344	0	0	0	0	0	0	0	0	0
.	19.01.16-03.48.14-1-121112	63	3	3	0	0	0	397	2	2	0	0	NA	NA	NA	22	14	241	241	345	116	95	186	4	1	0	0.017	0.004	0
.	19.01.16-03.48.16-1-121118	120	6	6	1	0	1	705	5	5	0	0	NA	NA	NA	39	43	252	247	357	219	168	318	9	17	1	0.036	0.069	0.003
.	19.01.16-03.48.24-1-121123	35	1	1	0	0	0	0	0	0	0	0	NA	NA	NA	18	12	240	239	346	0	0	0	0	0	0	0	0	0
.	19.01.16-03.48.26-1-121125	90	4	4	0	0	0	698	3	3	0	0	NA	NA	NA	27	34	244	248	355	218	169	311	6	5	7	0.025	0.02	0.02
.	19.01.16-03.48.27-1-121126	84	6	6	1	0	1	697	4	4	0	0	NA	NA	NA	21	29	247	241	354	218	164	315	1	0	5	0.004	0	0.014
.	19.01.16-03.48.27-1-121127	124	34	34	6	0	3	704	30	30	0	0	NA	NA	NA	44	36	247	243	359	216	169	319	21	61	20	0.085	0.251	0.056
.	19.01.16-03.48.29-1-121128	61	2	2	0	0	0	682	1	1	0	0	NA	NA	NA	27	21	243	240	351	215	161	306	2	1	0	0.008	0.004	0
.	19.01.16-03.48.31-1-121129	89	4	4	2	0	2	675	3	3	0	0	NA	NA	NA	32	14	239	241	347	211	163	301	0	0	11	0	0	0.032
.	19.01.16-03.48.36-1-121130	33	1	1	0	0	0	0	0	0	0	0	NA	NA	NA	6	12	239	241	345	0	0	0	0	0	0	0	0	0
.	19.01.16-03.48.37-1-121131	36	1	1	0	0	0	0	0	0	0	0	NA	NA	NA	6	5	239	236	343	0	0	0	0	0	1	0	0	0.003
.	19.01.16-03.48.39-1-121138	93	10	10	0	0	0	691	9	9	0	0	NA	NA	NA	35	24	242	243	352	216	166	309	8	15	10	0.033	0.062	0.028
.	19.01.16-03.48.40-1-121139	61	3	3	2	0	1	703	2	2	0	0	NA	NA	NA	27	39	252	248	352	222	172	309	3	7	0	0.012	0.028	0
.	19.01.16-03.48.40-1-121140	175	23	23	8	0	6	737	18	18	0	0	NA	NA	NA	48	73	257	255	374	231	173	333	11	30	43	0.043	0.118	0.115
.	19.01.16-03.48.42-1-121141	126	17	17	8	0	6	696	14	14	0	0	NA	NA	NA	45	38	247	241	363	214	163	319	23	25	16	0.093	0.104	0.044
.	19.01.16-03.48.44-1-121142	62	2	2	0	0	0	694	0	0	0	0	NA	NA	NA	18	29	241	247	354	210	171	313	0	0	7	0	0	0.02
.	19.01.16-03.48.46-1-121145	33	1	1	1	0	1	0	0	0	0	0	NA	NA	NA	17	9	237	239	346	0	0	0	0	0	0	0	0	0
.	19.01.16-03.48.47-1-121146	97	8	8	2	0	1	712	6	6	0	0	NA	NA	NA	34	46	249	251	359	217	175	320	13	13	0	0.052	0.052	0
.	19.01.16-03.48.50-1-121150	34	1	1	1	0	1	0	0	0	0	0	NA	NA	NA	10	11	239	239	346	0	0	0	0	0	0	0	0	0
.	19.01.16-03.48.52-1-121151	150	13	13	3	0	2	704	11	11	0	0	NA	NA	NA	52	42	249	249	357	218	172	314	1	4	34	0.004	0.016	0.095
.	19.01.16-03.48.57-1-121156	89	15	15	2	0	2	685	13	13	0	0	NA	NA	NA	38	24	241	243	353	212	168	305	5	31	7	0.021	0.128	0.02
.	19.01.16-03.49.01-1-121172	91	8	8	2	0	1	692	7	7	0	0	NA	NA	NA	38	28	245	244	352	217	164	311	3	20	17	0.012	0.082	0.048
.	19.01.16-03.49.05-1-121173	88	4	4	1	0	1	689	3	3	0	0	NA	NA	NA	38	26	243	247	349	216	168	305	15	0	2	0.062	0	0.006
.	19.01.16-03.49.09-1-121178	154	13	13	1	0	1	712	11	11	0	0	NA	NA	NA	42	43	251	250	355	224	177	311	14	13	7	0.056	0.052	0.02
.	19.01.16-03.49.16-1-121189	94	7	7	1	0	1	702	6	6	0	0	NA	NA	NA	35	37	254	243	353	222	168	312	17	0	8	0.067	0	0.023
.	19.01.16-03.49.20-1-121191	33	1	1	1	0	1	0	0	0	0	0	NA	NA	NA	8	7	237	238	345	0	0	0	0	0	0	0	0	0
.	19.01.16-03.49.21-1-121192	89	9	9	1	0	1	701	6	6	0	0	NA	NA	NA	34	38	245	247	359	217	171	313	7	11	9	0.029	0.045	0.025
.	19.01.16-03.49.21-1-121193	56	2	2	0	0	0	49	1	1	0	0	NA	NA	NA	14	14	240	241	346	12	16	21	0	0	4	0	0	0.012
.	19.01.16-03.49.22-1-121194	118	10	10	3	0	3	716	8	8	0	0	NA	NA	NA	45	50	263	243	357	231	168	317	5	25	3	0.019	0.103	0.008
.	19.01.16-03.49.22-1-121197	96	6	6	1	0	1	699	4	4	0	0	NA	NA	NA	23	31	239	247	358	211	169	319	7	5	6	0.029	0.02	0.017
.	19.01.16-03.49.23-1-121198	235	13	13	4	0	3	748	12	12	0	0	NA	NA	NA	76	84	265	268	364	236	187	325	26	17	14	0.098	0.063	0.038
.	19.01.16-03.49.24-1-121199	131	12	12	4	0	4	705	10	10	0	0	NA	NA	NA	47	35	243	247	358	212	173	320	22	9	19	0.091	0.036	0.053
.	19.01.16-03.49.28-1-121202	63	2	2	0	0	0	697	1	1	0	0	NA	NA	NA	21	29	245	250	347	219	174	304	11	3	0	0.045	0.012	0
.	19.01.16-03.49.36-1-121203	35	1	1	0	0	0	0	0	0	0	0	NA	NA	NA	10	9	238	237	347	0	0	0	0	0	1	0	0	0.003
.	19.01.16-03.49.38-1-121204	118	14	14	4	0	3	704	12	12	0	0	NA	NA	NA	41	41	245	245	364	214	170	320	19	12	7	0.078	0.049	0.019
.	19.01.16-03.49.39-1-121205	85	4	4	0	0	0	691	3	3	0	0	NA	NA	NA	19	24	246	240	351	218	163	310	1	7	0	0.004	0.029	0
.	19.01.16-03.49.41-1-121206	123	7	7	1	0	0	695	5	5	0	0	NA	NA	NA	52	34	245	248	354	215	171	309	6	11	6	0.024	0.044	0.017
.	19.01.16-03.49.43-1-121207	61	4	4	0	0	0	247	3	3	0	0	NA	NA	NA	12	18	246	239	346	65	62	120	3	0	9	0.012	0	0.026
.	19.01.16-03.49.44-1-121208	175	7	7	3	0	3	734	5	5	0	0	NA	NA	NA	53	69	257	254	371	231	171	332	2	16	8	0.008	0.063	0.022
.	19.01.16-03.49.49-1-121209	87	7	7	2	0	2	704	6	6	0	0	NA	NA	NA	30	32	246	245	354	218	172	314	26	0	3	0.106	0	0.008
.	19.01.16-03.49.50-1-121210	30	1	1	0	0	0	0	0	0	0	0	NA	NA	NA	13	5	239	236	343	0	0	0	0	0	0	0	0	0
.	19.01.16-03.49.52-1-121211	94	7	7	0	0	0	694	6	6	0	0	NA	NA	NA	30	31	246	245	353	216	162	316	2	15	2	0.008	0.061	0.006
.	19.01.16-03.49.55-1-121212	35	1	1	0	0	0	0	0	0	0	0	NA	NA	NA	12	11	239	241	344	0	0	0	0	0	0	0	0	0
.	19.01.16-03.49.56-1-121213	63	2	2	0	0	0	701	1	1	0	0	NA	NA	NA	29	28	246	242	353	219	168	314	4	0	2	0.016	0	0.006
.	19.01.16-03.49.56-1-121214	33	1	1	0	0	0	0	0	0	0	0	NA	NA	NA	6	10	241	238	344	0	0	0	0	0	2	0	0	0.006
.	19.01.16-03.49.58-1-121215	93	3	3	4	0	3	710	2	2	0	0	NA	NA	NA	32	44	253	253	351	225	178	307	0	0	8	0	0	0.023
.	19.01.16-03.49.59-1-121231	63	2	2	1	0	1	198	1	1	0	0	NA	NA	NA	11	18	243	241	347	54	53	91	1	0	4	0.004	0	0.012
.	19.01.16-03.50.05-1-121238	121	7	7	1	0	1	712	5	5	0	0	NA	NA	NA	32	49	246	254	362	212	177	323	10	0	7	0.041	0	0.019
.	19.01.16-03.50.05-1-121239	121	6	6	4	0	1	711	5	5	0	0	NA	NA	NA	31	45	249	257	352	220	179	312	8	3	24	0.032	0.012	0.068
.	19.01.16-03.50.11-1-121246	84	8	8	2	0	2	700	6	6	0	0	NA	NA	NA	45	37	252	242	356	222	163	315	17	7	6	0.067	0.029	0.017
.	19.01.16-03.50.13-1-121249	129	11	11	2	0	2	711	9	9	0	0	NA	NA	NA	52	42	246	248	361	219	168	324	10	26	6	0.041	0.105	0.017
.	19.01.16-03.50.13-1-121251	119	10	10	3	0	3	705	8	8	0	0	NA	NA	NA	48	38	248	244	359	220	167	318	11	15	10	0.044	0.061	0.028
.	19.01.16-03.50.14-1-121252	145	6	6	1	0	1	715	5	5	0	0	NA	NA	NA	43	44	251	245	361	222	171	322	24	12	0	0.096	0.049	0
.	19.01.16-03.50.19-1-121259	110	12	12	3	0	2	694	10	10	0	0	NA	NA	NA	34	28	248	240	353	221	163	310	39	13	2	0.157	0.054	0.006
.	19.01.16-03.50.22-1-121260	95	6	6	1	0	1	695	5	5	0	0	NA	NA	NA	40	31	245	244	355	216	164	315	2	8	9	0.008	0.033	0.025
.	19.01.16-03.50.32-1-121265	92	6	6	1	0	1	701	5	5	0	0	NA	NA	NA	20	30	244	244	355	218	167	316	0	15	12	0	0.061	0.034
.	19.01.16-03.50.35-1-121266	144	12	12	4	0	1	715	11	11	0	0	NA	NA	NA	43	49	252	249	361	224	174	317	46	15	14	0.183	0.06	0.039
.	19.01.16-03.50.39-1-121271	183	12	12	8	0	4	719	11	11	0	0	NA	NA	NA	49	53	253	258	355	224	181	314	17	36	0	0.067	0.14	0
.	19.01.16-03.50.42-1-121272	290	29	29	13	0	7	750	28	28	0	0	NA	NA	NA	71	84	260	255	382	234	174	342	26	54	58	0.1	0.212	0.152
.	19.01.16-03.50.43-1-121273	95	3	3	0	0	0	696	2	2	0	0	NA	NA	NA	31	24	241	242	354	214	167	315	4	4	3	0.017	0.017	0.008
.	19.01.16-03.50.43-1-121274	67	2	2	0	0	0	690	1	1	0	0	NA	NA	NA	20	22	241	239	355	214	164	312	0	7	0	0	0.029	0
.	19.01.16-03.50.46-1-121275	119	11	11	5	0	2	709	9	9	0	0	NA	NA	NA	49	52	252	255	358	218	175	316	7	27	18	0.028	0.106	0.05
.	19.01.16-03.50.52-1-121279	67	6	6	1	0	1	701	5	5	0	0	NA	NA	NA	28	37	248	246	356	222	167	312	0	0	10	0	0	0.028
.	19.01.16-03.50.56-1-121284	151	6	6	3	0	1	721	5	5	0	0	NA	NA	NA	51	60	251	257	365	220	177	324	25	0	1	0.1	0	0.003
.	19.01.16-03.50.59-1-121300	32	1	1	0	0	0	0	0	0	0	0	NA	NA	NA	8	11	241	240	343	0	0	0	0	0	1	0	0	0.003
.	19.01.16-03.50.59-1-121301	93	7	7	2	0	2	692	4	4	0	0	NA	NA	NA	32	26	242	243	354	214	164	314	0	11	15	0	0.045	0.042
.	19.01.16-03.51.02-1-121302	36	1	1	0	0	0	0	0	0	0	0	NA	NA	NA	9	11	238	240	346	0	0	0	0	0	1	0	0	0.003
.	19.01.16-03.51.05-1-121303	64	3	3	2	0	2	691	2	2	0	0	NA	NA	NA	25	21	242	243	349	212	164	315	0	10	4	0	0.041	0.011
.	19.01.16-03.51.05-1-121304	95	5	5	2	0	2	697	4	4	0	0	NA	NA	NA	31	31	249	244	351	219	168	310	0	17	3	0	0.07	0.009
.	19.01.16-03.51.07-1-121307	90	6	6	3	0	2	693	5	5	0	0	NA	NA	NA	29	25	238	243	357	211	166	316	3	5	6	0.013	0.021	0.017
.	19.01.16-03.51.14-1-121314	183	8	8	2	0	2	717	6	6	0	0	NA	NA	NA	46	52	256	249	360	225	173	319	4	10	9	0.016	0.04	0.025
.	19.01.16-03.51.17-1-121324	89	11	11	2	0	2	699	9	9	0	0	NA	NA	NA	30	30	249	240	354	222	163	314	6	5	12	0.024	0.021	0.034
.	19.01.16-03.51.19-1-121325	175	6	6	3	0	3	713	4	4	0	0	NA	NA	NA	61	49	253	245	364	225	166	322	0	28	2	0	0.114	0.005
.	19.01.16-03.51.21-1-121326	91	9	9	3	0	2	696	8	8	0	0	NA	NA	NA	33	27	242	243	355	217	169	310	2	13	19	0.008	0.053	0.054
.	19.01.16-03.51.21-1-121327	89	5	5	0	0	0	703	4	4	0	0	NA	NA	NA	31	38	248	247	356	216	169	318	7	6	2	0.028	0.024	0.006
.	19.01.16-03.51.25-1-121332	90	3	3	0	0	0	699	2	2	0	0	NA	NA	NA	30	36	249	245	355	216	172	311	0	2	6	0	0.008	0.017
.	19.01.16-03.51.25-1-121333	91	6	6	3	0	2	693	5	5	0	0	NA	NA	NA	36	28	246	241	354	216	166	311	8	15	9	0.033	0.062	0.025
.	19.01.16-03.51.34-1-121334	33	1	1	0	0	0	0	0	0	0	0	NA	NA	NA	6	8	239	238	344	0	0	0	0	0	0	0	0	0
.	19.01.16-03.51.37-1-121335	59	2	2	1	0	1	694	1	1	0	0	NA	NA	NA	25	27	245	245	350	218	168	308	0	2	3	0	0.008	0.009
.	19.01.16-03.51.37-1-121336	96	4	4	1	0	1	700	3	3	0	0	NA	NA	NA	32	35	246	247	355	221	166	313	7	11	0	0.028	0.045	0
.	19.01.16-03.51.39-1-121337	65	2	2	1	0	1	449	1	1	0	0	NA	NA	NA	33	27	246	243	351	147	99	203	3	0	0	0.012	0	0
.	19.01.16-03.51.40-1-121338	89	7	7	2	0	2	703	5	5	0	0	NA	NA	NA	28	37	248	246	356	216	171	316	6	0	8	0.024	0	0.022
.	19.01.16-03.51.41-1-121339	120	12	12	5	0	2	695	10	10	0	0	NA	NA	NA	41	34	249	246	352	219	162	314	17	44	3	0.068	0.179	0.009
.	19.01.16-03.51.42-1-121340	87	4	4	2	0	2	690	3	3	0	0	NA	NA	NA	16	22	240	242	353	212	166	312	0	5	9	0	0.021	0.025
.	19.01.16-03.51.47-1-121341	61	3	3	0	0	0	685	2	2	0	0	NA	NA	NA	34	28	242	248	351	213	165	307	5	0	0	0.021	0	0
.	19.01.16-03.51.48-1-121342	33	1	1	0	0	0	0	0	0	0	0	NA	NA	NA	7	10	239	240	344	0	0	0	0	0	0	0	0	0
.	19.01.16-03.51.50-1-121343	63	2	2	0	0	0	692	1	1	0	0	NA	NA	NA	25	23	244	240	352	214	165	313	0	3	3	0	0.012	0.009
.	19.01.16-03.51.51-1-121344	69	4	4	1	0	1	688	3	3	0	0	NA	NA	NA	25	22	241	241	353	210	164	314	3	9	1	0.012	0.037	0.003
.	19.01.16-03.51.51-1-121345	143	20	20	5	0	5	704	18	18	0	0	NA	NA	NA	46	43	250	249	357	221	170	313	28	36	19	0.112	0.145	0.053
.	19.01.16-03.51.59-1-121361	67	2	2	1	0	1	691	1	1	0	0	NA	NA	NA	28	27	245	244	351	217	167	307	0	6	1	0	0.025	0.003
.	19.01.16-03.52.04-1-121362	87	5	5	1	0	1	691	3	3	0	0	NA	NA	NA	23	24	242	244	351	215	167	309	0	8	1	0	0.033	0.003
.	19.01.16-03.52.05-1-121363	149	14	14	3	0	3	705	11	11	0	0	NA	NA	NA	52	41	247	250	357	218	169	318	18	26	3	0.073	0.104	0.008
.	19.01.16-03.52.07-1-121366	32	1	1	0	0	0	0	0	0	0	0	NA	NA	NA	9	13	239	238	349	0	0	0	0	0	3	0	0	0.009
.	19.01.16-03.52.08-1-121367	144	6	6	1	0	1	714	5	5	0	0	NA	NA	NA	39	41	248	251	355	220	175	319	7	6	4	0.028	0.024	0.011
.	19.01.16-03.52.10-1-121371	175	9	9	3	0	3	711	7	7	0	0	NA	NA	NA	51	47	248	253	359	219	175	317	13	9	2	0.052	0.036	0.006
.	19.01.16-03.52.11-1-121372	158	9	9	3	0	3	722	7	7	0	0	NA	NA	NA	55	58	256	253	362	231	172	319	9	11	9	0.035	0.043	0.025
.	19.01.16-03.52.12-1-121376	35	1	1	0	0	0	0	0	0	0	0	NA	NA	NA	8	9	240	240	342	0	0	0	0	0	0	0	0	0
.	19.01.16-03.52.15-1-121382	89	4	4	1	0	1	703	3	3	0	0	NA	NA	NA	32	40	249	250	354	216	171	316	9	0	2	0.036	0	0.006
.	19.01.16-03.52.15-1-121383	111	5	5	2	0	1	687	4	4	0	0	NA	NA	NA	34	23	247	239	350	220	162	305	0	10	3	0	0.042	0.009
.	19.01.16-03.52.21-1-121390	94	5	5	3	0	2	698	4	4	0	0	NA	NA	NA	33	31	243	247	354	216	168	314	0	10	14	0	0.04	0.04
.	19.01.16-03.52.30-1-121397	88	5	5	2	0	0	711	4	4	0	0	NA	NA	NA	25	42	248	251	356	221	174	316	4	9	3	0.016	0.036	0.008
.	19.01.16-03.52.32-1-121398	71	3	3	0	0	0	697	2	2	0	0	NA	NA	NA	24	28	247	244	350	221	167	309	0	3	8	0	0.012	0.023
.	19.01.16-03.52.32-1-121399	61	2	2	0	0	0	693	1	1	0	0	NA	NA	NA	25	27	241	248	351	212	170	311	0	0	6	0	0	0.017
.	19.01.16-03.52.32-1-121400	32	1	1	0	0	0	0	0	0	0	0	NA	NA	NA	8	12	239	240	346	0	0	0	0	1	0	0	0.004	0
.	19.01.16-03.52.33-1-121401	33	1	1	0	0	0	0	0	0	0	0	NA	NA	NA	11	9	240	238	344	0	0	0	0	0	0	0	0	0
.	19.01.16-03.52.34-1-121402	143	9	9	3	0	2	704	8	8	0	0	NA	NA	NA	45	45	250	253	355	220	174	310	0	21	22	0	0.083	0.062
.	19.01.16-03.52.35-1-121403	98	9	9	1	0	1	694	5	5	0	0	NA	NA	NA	39	29	243	243	356	216	163	315	13	5	8	0.053	0.021	0.022
.	19.01.16-03.52.35-1-121404	117	10	10	2	0	2	704	9	9	0	0	NA	NA	NA	32	35	246	247	355	219	167	318	18	9	4	0.073	0.036	0.011
.	19.01.16-03.52.37-1-121405	97	15	15	4	0	4	688	13	13	0	0	NA	NA	NA	33	28	246	243	352	214	164	310	32	3	0	0.13	0.012	0
.	19.01.16-03.52.41-1-121410	116	6	6	0	0	0	709	5	5	0	0	NA	NA	NA	45	35	244	247	357	217	173	319	0	0	18	0	0	0.05
.	19.01.16-03.52.47-1-121411	185	27	27	8	0	5	724	25	25	0	0	NA	NA	NA	65	66	248	257	374	222	174	328	23	26	49	0.093	0.101	0.131
.	19.01.16-03.52.49-1-121412	32	1	1	1	0	1	0	0	0	0	0	NA	NA	NA	16	11	241	238	345	0	0	0	0	0	5	0	0	0.014
.	19.01.16-03.52.49-1-121414	152	15	15	6	0	5	708	13	13	0	0	NA	NA	NA	54	56	251	246	372	216	165	327	14	16	17	0.056	0.065	0.046
.	19.01.16-03.52.51-1-121417	92	5	5	2	0	2	686	4	4	0	0	NA	NA	NA	32	27	245	241	354	213	161	312	1	12	3	0.004	0.05	0.008
.	19.01.16-03.52.57-1-121422	32	1	1	0	0	0	0	0	0	0	0	NA	NA	NA	5	9	238	237	347	0	0	0	0	0	3	0	0	0.009
.	19.01.16-03.52.58-1-121423	150	24	24	4	0	2	712	23	23	0	0	NA	NA	NA	42	45	249	247	362	220	170	322	49	54	6	0.197	0.219	0.017
.	19.01.16-03.53.00-1-121439	149	18	18	6	0	4	719	16	16	0	0	NA	NA	NA	47	49	251	247	364	223	172	324	24	39	15	0.096	0.158	0.041
.	19.01.16-03.53.04-1-121440	178	12	12	2	0	1	702	11	11	0	0	NA	NA	NA	54	44	248	253	356	216	176	310	19	19	5	0.077	0.075	0.014
.	19.01.16-03.53.04-1-121441	86	4	4	1	0	1	687	3	3	0	0	NA	NA	NA	22	18	243	242	346	216	167	304	0	7	5	0	0.029	0.014
.	19.01.16-03.53.05-1-121442	34	1	1	0	0	0	0	0	0	0	0	NA	NA	NA	7	8	240	238	343	0	0	0	0	0	1	0	0	0.003
.	19.01.16-03.53.09-1-121447	88	7	7	3	0	3	694	6	6	0	0	NA	NA	NA	36	28	244	245	352	219	167	308	2	13	7	0.008	0.053	0.02
.	19.01.16-03.53.10-1-121450	57	2	2	0	0	0	0	1	1	0	0	NA	NA	NA	17	16	242	242	345	0	0	0	2	0	2	0.008	0	0.006
.	19.01.16-03.53.15-1-121455	95	9	9	3	0	2	697	7	7	0	0	NA	NA	NA	24	28	243	248	350	213	171	313	5	20	6	0.021	0.081	0.017
.	19.01.16-03.53.23-1-121462	62	4	4	0	0	0	684	3	3	0	0	NA	NA	NA	25	21	242	243	349	215	165	304	13	4	5	0.054	0.016	0.014
.	19.01.16-03.53.23-1-121465	144	22	22	14	0	11	710	21	21	0	0	NA	NA	NA	43	41	248	247	359	221	169	320	9	53	21	0.036	0.215	0.058
.	19.01.16-03.53.29-1-121467	58	2	2	1	0	1	50	1	1	0	0	NA	NA	NA	19	26	246	243	350	15	13	22	0	0	5	0	0	0.014
.	19.01.16-03.53.31-1-121468	175	7	7	1	0	1	708	6	6	0	0	NA	NA	NA	70	47	249	256	355	220	177	311	17	9	4	0.068	0.035	0.011
.	19.01.16-03.53.37-1-121469	61	2	2	1	0	1	496	1	1	0	0	NA	NA	NA	25	21	243	240	351	154	116	226	1	2	0	0.004	0.008	0
.	19.01.16-03.53.38-1-121470	63	2	2	0	0	0	686	1	1	0	0	NA	NA	NA	23	21	241	242	351	213	165	308	0	0	3	0	0	0.009
.	19.01.16-03.53.39-1-121471	148	10	10	1	0	0	699	8	8	0	0	NA	NA	NA	58	41	251	247	356	217	167	315	10	22	3	0.04	0.089	0.008
.	19.01.16-03.53.41-1-121472	116	12	12	2	0	1	704	10	10	0	0	NA	NA	NA	39	39	251	242	359	219	166	319	24	13	11	0.096	0.054	0.031
.	19.01.16-03.53.41-1-121473	87	6	6	1	0	1	702	5	5	0	0	NA	NA	NA	32	32	245	249	351	219	175	308	6	1	6	0.024	0.004	0.017
.	19.01.16-03.53.47-1-121476	178	14	14	3	0	3	722	13	13	0	0	NA	NA	NA	41	58	254	253	364	224	176	322	13	17	4	0.051	0.067	0.011
.	19.01.16-03.53.51-1-121477	62	3	3	1	0	1	687	2	2	0	0	NA	NA	NA	27	21	241	241	352	210	163	314	0	6	4	0	0.025	0.011
.	19.01.16-03.53.53-1-121478	122	6	6	1	0	0	696	5	5	0	0	NA	NA	NA	42	37	248	243	359	218	165	313	7	10	0	0.028	0.041	0
.	19.01.16-03.53.55-1-121479	90	8	8	1	0	1	701	6	6	0	0	NA	NA	NA	29	26	246	245	348	222	167	312	7	17	4	0.028	0.069	0.011
.	19.01.16-03.54.00-1-121495	66	2	2	1	0	1	690	1	1	0	0	NA	NA	NA	23	22	240	245	350	211	167	312	0	5	0	0	0.02	0
.	19.01.16-03.54.02-1-121496	85	3	3	1	0	1	694	2	2	0	0	NA	NA	NA	27	28	248	246	347	221	170	303	0	5	2	0	0.02	0.006
.	19.01.16-03.54.04-1-121497	61	3	3	1	0	0	689	2	2	0	0	NA	NA	NA	23	19	241	240	351	211	163	315	0	2	1	0	0.008	0.003
.	19.01.16-03.54.08-1-121500	191	25	25	10	0	8	712	20	20	0	0	NA	NA	NA	62	52	255	250	360	224	169	319	40	50	21	0.157	0.2	0.058
.	19.01.16-03.54.08-1-121503	90	11	11	2	0	1	700	10	10	0	0	NA	NA	NA	26	28	244	249	348	217	172	311	13	11	12	0.053	0.044	0.034
.	19.01.16-03.54.13-1-121508	208	32	32	14	0	9	726	29	29	0	0	NA	NA	NA	69	63	255	250	371	227	169	330	39	57	30	0.153	0.228	0.081
.	19.01.16-03.54.16-1-121514	40	1	1	1	0	1	0	0	0	0	0	NA	NA	NA	7	14	237	244	346	0	0	0	0	1	0	0	0.004	0
.	19.01.16-03.54.16-1-121516	36	1	1	0	0	0	0	0	0	0	0	NA	NA	NA	12	6	236	238	345	0	0	0	0	0	0	0	0	0
.	19.01.16-03.54.17-1-121518	88	3	3	0	0	0	714	1	1	0	0	NA	NA	NA	21	42	251	243	361	223	168	323	1	3	0	0.004	0.012	0
.	19.01.16-03.54.18-1-121519	94	6	6	2	0	1	699	5	5	0	0	NA	NA	NA	26	31	249	247	348	223	169	307	2	3	12	0.008	0.012	0.034
.	19.01.16-03.54.19-1-121520	94	3	3	0	0	0	702	2	2	0	0	NA	NA	NA	31	37	244	254	352	216	175	311	1	0	4	0.004	0	0.011
.	19.01.16-03.54.19-1-121521	116	6	6	1	0	1	698	5	5	0	0	NA	NA	NA	49	35	243	252	353	211	173	314	9	10	3	0.037	0.04	0.008
.	19.01.16-03.54.20-1-121522	93	5	5	2	0	1	695	1	1	0	0	NA	NA	NA	24	30	244	246	353	217	167	311	5	8	4	0.02	0.033	0.011
.	19.01.16-03.54.33-1-121527	70	7	7	3	0	1	693	6	6	0	0	NA	NA	NA	25	28	241	246	354	214	169	310	16	8	6	0.066	0.033	0.017
.	19.01.16-03.54.34-1-121528	147	8	8	1	0	0	718	6	6	0	0	NA	NA	NA	33	50	252	248	363	223	170	325	24	12	2	0.095	0.048	0.006
.	19.01.16-03.54.36-1-121529	95	5	5	3	0	1	699	4	4	0	0	NA	NA	NA	32	30	250	240	353	218	167	314	6	5	3	0.024	0.021	0.008
.	19.01.16-03.54.38-1-121530	84	4	4	0	0	0	700	3	3	0	0	NA	NA	NA	32	33	247	244	355	221	164	315	1	9	6	0.004	0.037	0.017
.	19.01.16-03.54.38-1-121531	146	10	10	1	0	1	710	7	7	0	0	NA	NA	NA	40	44	245	249	363	216	173	321	8	25	4	0.033	0.1	0.011
.	19.01.16-03.54.40-1-121532	122	12	12	1	0	1	715	10	10	0	0	NA	NA	NA	42	48	248	254	359	221	177	317	21	19	7	0.085	0.075	0.019
.	19.01.16-03.54.50-1-121533	126	13	13	2	0	1	721	12	12	0	0	NA	NA	NA	40	54	253	249	365	226	174	321	8	13	12	0.032	0.052	0.033
.	19.01.16-03.54.54-1-121537	71	4	4	0	0	0	698	2	2	0	0	NA	NA	NA	14	20	240	244	349	216	171	311	1	0	6	0.004	0	0.017
.	19.01.16-03.54.57-1-121538	150	13	13	6	0	4	711	10	10	0	0	NA	NA	NA	45	44	248	247	362	218	168	325	14	39	16	0.056	0.158	0.044
.	19.01.16-03.54.58-1-121558	57	4	4	3	0	2	685	3	3	0	0	NA	NA	NA	34	21	242	240	352	213	162	310	9	4	0	0.037	0.017	0
.	19.01.16-03.55.00-1-121561	62	4	4	0	0	0	687	3	3	0	0	NA	NA	NA	22	21	239	237	358	209	162	316	0	0	14	0	0	0.039
.	19.01.16-03.55.06-1-121564	32	1	1	1	0	1	0	0	0	0	0	NA	NA	NA	8	5	240	237	341	0	0	0	0	0	2	0	0	0.006
.	19.01.16-03.55.09-1-121567	39	1	1	0	0	0	0	0	0	0	0	NA	NA	NA	12	9	238	239	345	0	0	0	0	0	4	0	0	0.012
.	19.01.16-03.55.09-1-121568	100	7	7	2	0	1	700	6	6	0	0	NA	NA	NA	32	30	243	248	352	213	169	318	3	7	8	0.012	0.028	0.023
.	19.01.16-03.55.11-1-121571	33	1	1	0	0	0	0	0	0	0	0	NA	NA	NA	9	12	242	240	343	0	0	0	0	0	0	0	0	0
.	19.01.16-03.55.12-1-121572	92	15	15	6	0	5	699	14	14	0	0	NA	NA	NA	36	29	245	244	353	214	170	315	8	31	17	0.033	0.127	0.048
.	19.01.16-03.55.12-1-121574	31	1	1	0	0	0	0	0	0	0	0	NA	NA	NA	10	10	239	238	346	0	0	0	0	0	1	0	0	0.003
.	19.01.16-03.55.14-1-121577	63	2	2	0	0	0	698	1	1	0	0	NA	NA	NA	28	32	249	246	350	219	168	311	3	0	8	0.012	0	0.023
.	19.01.16-03.55.14-1-121578	124	16	16	7	0	4	707	15	15	0	0	NA	NA	NA	48	42	245	252	358	215	172	320	21	17	28	0.086	0.067	0.078
.	19.01.16-03.55.14-1-121582	87	4	4	0	0	0	674	3	3	0	0	NA	NA	NA	36	16	238	242	349	207	162	305	3	0	6	0.013	0	0.017
.	19.01.16-03.55.15-1-121584	180	38	38	10	0	6	717	35	35	0	0	NA	NA	NA	59	52	247	256	362	221	176	320	68	69	32	0.275	0.27	0.088
.	19.01.16-03.55.20-1-121587	33	1	1	0	0	0	0	0	0	0	0	NA	NA	NA	7	6	237	237	345	0	0	0	0	4	0	0	0.017	0
.	19.01.16-03.55.23-1-121590	118	5	5	1	0	1	703	4	4	0	0	NA	NA	NA	37	41	249	247	358	222	167	314	9	4	11	0.036	0.016	0.031
.	19.01.16-03.55.30-1-121593	150	15	15	4	0	3	696	14	14	0	0	NA	NA	NA	50	37	246	245	359	215	168	313	3	37	30	0.012	0.151	0.084
.	19.01.16-03.55.31-1-121594	88	7	7	1	0	1	696	5	5	0	0	NA	NA	NA	40	28	244	240	357	217	166	313	6	13	13	0.025	0.054	0.036
.	19.01.16-03.55.31-1-121595	91	6	6	3	0	3	703	5	5	0	0	NA	NA	NA	29	33	250	245	351	225	166	312	1	10	11	0.004	0.041	0.031
.	19.01.16-03.55.32-1-121596	117	7	7	1	0	1	717	6	6	0	0	NA	NA	NA	40	49	253	254	355	225	175	317	8	14	3	0.032	0.055	0.008
.	19.01.16-03.55.45-1-121597	97	4	4	3	0	2	702	3	3	0	0	NA	NA	NA	38	37	248	244	358	220	167	315	0	16	1	0	0.066	0.003
.	19.01.16-03.55.46-1-121598	97	3	3	1	0	0	699	2	2	0	0	NA	NA	NA	31	35	252	244	352	223	167	309	5	3	2	0.02	0.012	0.006
.	19.01.16-03.55.48-1-121599	146	24	24	8	0	4	703	21	21	0	0	NA	NA	NA	49	46	250	255	354	220	176	307	39	29	38	0.156	0.114	0.107
.	19.01.16-03.55.52-1-121600	174	8	8	2	0	2	722	6	6	0	0	NA	NA	NA	42	57	249	250	371	220	173	329	6	16	4	0.024	0.064	0.011
.	19.01.16-03.55.53-1-121601	61	4	4	1	0	0	693	3	3	0	0	NA	NA	NA	23	31	245	243	356	217	162	314	4	0	7	0.016	0	0.02
.	19.01.16-03.55.54-1-121602	149	13	13	3	0	3	717	10	10	0	0	NA	NA	NA	46	51	245	249	370	218	168	331	14	30	10	0.057	0.12	0.027
.	19.01.16-03.56.02-1-121618	36	1	1	1	0	1	0	0	0	0	0	NA	NA	NA	9	10	237	241	345	0	0	0	0	2	0	0	0.008	0
.	19.01.16-03.56.03-1-121619	121	8	8	1	0	1	710	7	7	0	0	NA	NA	NA	46	50	248	251	364	219	170	321	6	8	12	0.024	0.032	0.033
.	19.01.16-03.56.06-1-121620	206	12	12	6	0	3	742	9	9	0	0	NA	NA	NA	50	76	261	253	375	231	175	336	30	19	14	0.115	0.075	0.037
.	19.01.16-03.56.06-1-121623	34	1	1	0	0	0	0	0	0	0	0	NA	NA	NA	11	10	238	240	345	0	0	0	0	1	0	0	0.004	0
.	19.01.16-03.56.09-1-121626	87	8	8	2	0	2	693	6	6	0	0	NA	NA	NA	27	27	244	247	349	217	168	308	1	5	11	0.004	0.02	0.032
.	19.01.16-03.56.11-1-121629	60	2	2	1	0	1	349	1	1	0	0	NA	NA	NA	24	13	239	238	349	102	83	164	3	0	1	0.013	0	0.003
.	19.01.16-03.56.15-1-121639	62	2	2	0	0	0	687	1	1	0	0	NA	NA	NA	24	20	242	245	346	215	166	306	0	3	0	0	0.012	0
.	19.01.16-03.56.22-1-121643	65	2	2	0	0	0	694	0	0	0	0	NA	NA	NA	32	32	243	249	353	212	168	314	0	2	5	0	0.008	0.014
.	19.01.16-03.56.23-1-121645	91	4	4	1	0	0	691	3	3	0	0	NA	NA	NA	34	31	243	243	358	212	165	314	2	2	4	0.008	0.008	0.011
.	19.01.16-03.56.24-1-121647	68	4	4	0	0	0	686	2	2	0	0	NA	NA	NA	29	26	240	244	355	210	167	309	3	9	0	0.012	0.037	0
.	19.01.16-03.56.25-1-121649	96	5	5	0	0	0	695	4	4	0	0	NA	NA	NA	39	33	244	246	356	213	172	310	11	0	9	0.045	0	0.025
.	19.01.16-03.56.30-1-121650	57	2	2	0	0	0	396	1	1	0	0	NA	NA	NA	14	10	241	239	343	118	99	179	0	0	1	0	0	0.003
.	19.01.16-03.56.31-1-121651	122	14	14	0	0	0	705	13	13	0	0	NA	NA	NA	36	39	250	246	356	221	171	313	31	10	0	0.124	0.041	0
.	19.01.16-03.56.33-1-121652	120	11	11	2	0	2	689	10	10	0	0	NA	NA	NA	41	30	248	243	352	216	166	307	14	20	2	0.056	0.082	0.006
.	19.01.16-03.56.37-1-121653	120	4	4	1	0	1	702	3	3	0	0	NA	NA	NA	48	43	251	247	358	224	170	308	0	0	12	0	0	0.034
.	19.01.16-03.56.37-1-121654	64	5	5	0	0	0	696	4	4	0	0	NA	NA	NA	16	28	241	246	354	214	167	315	8	0	7	0.033	0	0.02
.	19.01.16-03.56.41-1-121655	31	1	1	0	0	0	0	0	0	0	0	NA	NA	NA	10	10	240	237	346	0	0	0	1	0	0	0.004	0	0
.	19.01.16-03.56.42-1-121656	90	16	16	2	0	1	693	14	14	0	0	NA	NA	NA	34	29	244	246	352	220	162	311	31	28	5	0.127	0.114	0.014
.	19.01.16-03.56.42-1-121657	89	4	4	1	0	1	686	3	3	0	0	NA	NA	NA	35	23	245	242	349	215	166	305	4	3	0	0.016	0.012	0
.	19.01.16-03.56.43-1-121658	174	9	9	3	0	3	725	6	6	0	0	NA	NA	NA	50	60	260	255	358	231	180	314	9	19	12	0.035	0.075	0.034
.	19.01.16-03.56.46-1-121659	94	3	3	2	0	1	691	2	2	0	0	NA	NA	NA	27	23	242	242	352	215	166	310	13	5	0	0.054	0.021	0
.	19.01.16-03.56.55-1-121663	62	4	4	1	0	1	350	2	2	0	0	NA	NA	NA	24	16	242	240	347	110	81	159	12	0	0	0.05	0	0
.	19.01.16-03.56.56-1-121664	61	2	2	0	0	0	396	1	1	0	0	NA	NA	NA	20	11	239	241	344	130	89	177	4	0	1	0.017	0	0.003
.	19.01.16-03.56.58-1-121680	92	9	9	5	0	5	693	8	8	0	0	NA	NA	NA	29	25	248	241	349	216	165	312	12	16	9	0.048	0.066	0.026
.	19.01.16-03.56.58-1-121681	97	7	7	2	0	2	697	6	6	0	0	NA	NA	NA	26	27	245	245	350	216	170	311	12	3	1	0.049	0.012	0.003
.	19.01.16-03.57.01-1-121686	165	10	10	3	0	2	721	8	8	0	0	NA	NA	NA	52	56	254	249	366	225	174	322	14	27	11	0.055	0.108	0.03
.	19.01.16-03.57.02-1-121687	117	5	5	0	0	0	709	4	4	0	0	NA	NA	NA	48	38	247	249	355	222	174	313	5	12	6	0.02	0.048	0.017
.	19.01.16-03.57.07-1-121690	87	5	5	3	0	3	691	3	3	0	0	NA	NA	NA	28	26	241	249	349	211	172	308	8	7	3	0.033	0.028	0.009
.	19.01.16-03.57.08-1-121692	122	6	6	3	0	3	703	5	5	0	0	NA	NA	NA	48	40	250	249	354	221	169	313	5	10	7	0.02	0.04	0.02
.	19.01.16-03.57.10-1-121695	33	1	1	0	0	0	0	0	0	0	0	NA	NA	NA	12	5	237	238	343	0	0	0	1	0	0	0.004	0	0
.	19.01.16-03.57.12-1-121698	110	9	9	1	0	1	701	7	7	0	0	NA	NA	NA	33	35	244	248	356	215	171	315	14	12	4	0.057	0.048	0.011
.	19.01.16-03.57.15-1-121701	63	3	3	0	0	0	693	2	2	0	0	NA	NA	NA	21	23	243	241	352	214	164	315	0	5	4	0	0.021	0.011
.	19.01.16-03.57.18-1-121708	92	3	3	0	0	0	704	2	2	0	0	NA	NA	NA	33	39	252	247	353	226	168	310	9	0	2	0.036	0	0.006
.	19.01.16-03.57.21-1-121709	61	2	2	0	0	0	347	1	1	0	0	NA	NA	NA	19	19	241	241	350	103	85	159	4	4	0	0.017	0.017	0
.	19.01.16-03.57.21-1-121710	274	35	35	11	0	6	750	32	32	0	0	NA	NA	NA	77	81	262	259	373	232	185	333	49	70	13	0.187	0.27	0.035
.	19.01.16-03.57.25-1-121715	208	36	36	10	0	9	719	35	35	0	0	NA	NA	NA	71	57	255	250	365	224	173	322	43	58	30	0.169	0.232	0.082
.	19.01.16-03.57.28-1-121716	61	2	2	1	0	1	697	1	1	0	0	NA	NA	NA	15	21	241	244	349	215	170	312	0	4	0	0	0.016	0
.	19.01.16-03.57.31-1-121719	63	2	2	0	0	0	493	1	1	0	0	NA	NA	NA	15	14	239	241	347	146	127	220	5	0	0	0.021	0	0
.	19.01.16-03.57.31-1-121720	118	7	7	1	0	1	700	6	6	0	0	NA	NA	NA	44	31	244	248	352	216	169	315	9	18	4	0.037	0.073	0.011
.	19.01.16-03.57.42-1-121721	35	1	1	0	0	0	0	0	0	0	0	NA	NA	NA	13	7	239	237	344	0	0	0	0	0	3	0	0	0.009
.	19.01.16-03.57.43-1-121722	66	2	2	0	0	0	699	1	1	0	0	NA	NA	NA	23	30	245	244	354	220	168	311	0	4	5	0	0.016	0.014
.	19.01.16-03.57.44-1-121723	69	4	4	1	0	1	693	3	3	0	0	NA	NA	NA	28	28	244	245	352	213	169	311	0	8	2	0	0.033	0.006
.	19.01.16-03.57.44-1-121724	87	3	3	0	0	0	689	1	1	0	0	NA	NA	NA	20	23	247	240	349	218	164	307	4	0	0	0.016	0	0
.	19.01.16-03.57.53-1-121725	119	10	10	4	0	2	694	9	9	0	0	NA	NA	NA	26	22	245	244	346	216	168	310	4	26	3	0.016	0.107	0.009
.	19.01.16-03.57.54-1-121726	93	3	3	0	0	0	707	2	2	0	0	NA	NA	NA	32	39	249	248	355	219	172	316	9	1	4	0.036	0.004	0.011
.	19.01.16-03.57.54-1-121727	32	1	1	0	0	0	0	0	0	0	0	NA	NA	NA	8	8	240	238	343	0	0	0	0	0	0	0	0	0
.	19.01.16-03.57.57-1-121728	115	6	6	1	0	1	699	5	5	0	0	NA	NA	NA	20	25	246	244	348	221	167	311	0	15	17	0	0.061	0.049
.	19.01.16-03.57.58-1-121744	94	17	17	3	0	1	701	15	15	0	0	NA	NA	NA	34	33	248	249	349	221	172	308	19	28	13	0.077	0.112	0.037
.	19.01.16-03.57.59-1-121745	31	1	1	1	0	1	0	0	0	0	0	NA	NA	NA	10	11	239	238	347	0	0	0	0	0	2	0	0	0.006
.	19.01.16-03.58.02-1-121746	88	4	4	1	0	1	699	2	2	0	0	NA	NA	NA	28	32	239	250	356	210	174	315	10	2	3	0.042	0.008	0.008
.	19.01.16-03.58.02-1-121747	119	9	9	1	0	1	708	7	7	0	0	NA	NA	NA	43	43	246	252	358	220	171	317	8	25	0	0.033	0.099	0
.	19.01.16-03.58.14-1-121757	32	1	1	1	0	1	0	0	0	0	0	NA	NA	NA	6	6	236	242	341	0	0	0	0	0	0	0	0	0
.	19.01.16-03.58.16-1-121762	116	4	4	0	0	0	707	3	3	0	0	NA	NA	NA	41	35	245	245	358	220	166	321	2	11	3	0.008	0.045	0.008
.	19.01.16-03.58.18-1-121765	65	2	2	1	0	1	547	1	1	0	0	NA	NA	NA	18	21	240	246	348	165	140	242	0	4	0	0	0.016	0
.	19.01.16-03.58.18-1-121766	66	5	5	0	0	0	683	3	3	0	0	NA	NA	NA	27	25	240	246	352	208	167	308	5	10	1	0.021	0.041	0.003
.	19.01.16-03.58.21-1-121767	37	1	1	1	0	1	0	0	0	0	0	NA	NA	NA	8	15	242	240	346	0	0	0	0	0	0	0	0	0
.	19.01.16-03.58.24-1-121771	170	9	9	3	0	2	706	8	8	0	0	NA	NA	NA	54	44	245	250	362	218	169	319	12	32	9	0.049	0.128	0.025
.	19.01.16-03.58.27-1-121773	34	1	1	1	0	1	0	0	0	0	0	NA	NA	NA	11	10	238	239	346	0	0	0	0	0	1	0	0	0.003
.	19.01.16-03.58.27-1-121774	36	1	1	0	0	0	0	0	0	0	0	NA	NA	NA	10	9	239	237	346	0	0	0	0	0	0	0	0	0
.	19.01.16-03.58.30-1-121775	216	29	29	7	0	6	742	28	28	0	0	NA	NA	NA	53	72	253	255	377	224	183	335	59	41	15	0.233	0.161	0.04
.	19.01.16-03.58.31-1-121776	179	11	11	2	0	1	724	10	10	0	0	NA	NA	NA	49	56	257	251	361	227	174	323	15	27	6	0.058	0.108	0.017
.	19.01.16-03.58.31-1-121777	145	9	9	4	0	3	704	8	8	0	0	NA	NA	NA	40	42	250	248	357	222	168	314	6	11	3	0.024	0.044	0.008
.	19.01.16-03.58.31-1-121778	93	3	3	0	0	0	696	2	2	0	0	NA	NA	NA	24	29	244	245	353	214	168	314	6	0	2	0.025	0	0.006
.	19.01.16-03.58.32-1-121779	185	10	10	2	0	2	728	8	8	0	0	NA	NA	NA	62	61	255	251	368	229	174	325	4	21	17	0.016	0.084	0.046
.	19.01.16-03.58.35-1-121780	124	10	10	3	0	3	706	8	8	0	0	NA	NA	NA	32	45	250	247	361	221	169	316	0	49	12	0	0.198	0.033
.	19.01.16-03.58.37-1-121787	90	3	3	1	0	1	688	2	2	0	0	NA	NA	NA	22	17	243	242	345	215	168	305	0	3	2	0	0.012	0.006
.	19.01.16-03.58.47-1-121790	156	10	10	1	0	0	727	7	7	0	0	NA	NA	NA	47	58	247	252	372	218	173	336	2	37	6	0.008	0.147	0.016
.	19.01.16-03.58.50-1-121791	61	2	2	0	0	0	693	1	1	0	0	NA	NA	NA	23	30	244	243	356	213	166	314	0	0	6	0	0	0.017
.	19.01.16-03.58.54-1-121795	65	3	3	0	0	0	694	2	2	0	0	NA	NA	NA	31	27	243	239	358	216	164	314	5	1	2	0.021	0.004	0.006
.	19.01.16-03.58.55-1-121796	112	9	9	3	0	3	702	7	7	0	0	NA	NA	NA	36	31	247	243	354	217	169	316	16	7	8	0.065	0.029	0.023
.	19.01.16-03.58.59-1-121812	95	9	9	2	0	2	702	7	7	0	0	NA	NA	NA	26	27	241	247	352	214	174	314	18	10	2	0.075	0.04	0.006
.	19.01.16-03.59.01-1-121817	32	1	1	0	0	0	0	0	0	0	0	NA	NA	NA	7	6	237	239	343	0	0	0	1	0	0	0.004	0	0
.	19.01.16-03.59.02-1-121818	122	14	14	9	0	4	712	13	13	0	0	NA	NA	NA	42	44	247	250	360	216	172	324	30	17	10	0.121	0.068	0.028
.	19.01.16-03.59.04-1-121819	176	20	20	4	0	4	711	17	17	0	0	NA	NA	NA	50	46	246	251	362	217	171	323	26	48	18	0.106	0.191	0.05
.	19.01.16-03.59.07-1-121822	91	4	4	0	0	0	704	2	2	0	0	NA	NA	NA	32	37	251	245	354	221	167	316	5	7	0	0.02	0.029	0
.	19.01.16-03.59.11-1-121827	143	12	12	6	0	4	724	11	11	0	0	NA	NA	NA	51	59	257	251	364	228	177	319	18	10	13	0.07	0.04	0.036
.	19.01.16-03.59.16-1-121836	35	1	1	0	0	0	0	0	0	0	0	NA	NA	NA	7	6	240	237	342	0	0	0	2	0	0	0.008	0	0
.	19.01.16-03.59.19-1-121838	177	9	9	1	0	1	717	8	8	0	0	NA	NA	NA	57	56	249	259	361	217	176	324	8	7	9	0.032	0.027	0.025
.	19.01.16-03.59.19-1-121839	125	5	5	2	0	1	704	4	4	0	0	NA	NA	NA	44	36	246	247	356	218	170	316	0	24	8	0	0.097	0.022
.	19.01.16-03.59.21-1-121840	148	21	21	6	0	6	707	18	18	0	0	NA	NA	NA	52	52	249	250	366	210	172	325	30	37	0	0.12	0.148	0
.	19.01.16-03.59.25-1-121845	61	3	3	1	0	1	693	2	2	0	0	NA	NA	NA	22	29	247	242	353	215	165	313	10	0	0	0.04	0	0
.	19.01.16-03.59.26-1-121846	57	2	2	0	0	0	691	1	1	0	0	NA	NA	NA	21	24	244	243	350	211	170	310	0	1	1	0	0.004	0.003
.	19.01.16-03.59.35-1-121847	94	11	11	5	0	5	700	9	9	0	0	NA	NA	NA	21	29	245	242	355	215	167	318	4	27	14	0.016	0.112	0.039
.	19.01.16-03.59.36-1-121848	34	1	1	0	0	0	0	0	0	0	0	NA	NA	NA	14	12	242	238	345	0	0	0	0	0	1	0	0	0.003
.	19.01.16-03.59.39-1-121849	62	3	3	1	0	0	681	2	2	0	0	NA	NA	NA	31	18	242	241	348	210	162	309	0	11	0	0	0.046	0
.	19.01.16-03.59.40-1-121850	30	1	1	0	0	0	0	0	0	0	0	NA	NA	NA	11	8	237	239	345	0	0	0	0	0	1	0	0	0.003
.	19.01.16-03.59.42-1-121851	171	22	22	7	0	5	713	18	18	0	0	NA	NA	NA	56	48	252	254	355	223	175	315	57	18	17	0.226	0.071	0.048
.	19.01.16-03.59.42-1-121852	124	19	19	3	0	3	701	16	16	0	0	NA	NA	NA	29	34	244	249	354	212	172	317	19	27	4	0.078	0.108	0.011
.	19.01.16-03.59.42-1-121853	88	4	4	1	0	1	704	3	3	0	0	NA	NA	NA	36	39	246	246	360	218	167	319	12	4	0	0.049	0.016	0
.	19.01.16-03.59.43-1-121854	59	3	3	1	0	1	712	2	2	0	0	NA	NA	NA	14	39	250	246	356	225	169	318	3	0	8	0.012	0	0.022
.	19.01.16-03.59.45-1-121855	95	5	5	1	0	0	697	4	4	0	0	NA	NA	NA	41	31	241	244	359	211	166	320	7	8	0	0.029	0.033	0
.	19.01.16-03.59.55-1-121856	65	3	3	2	0	1	691	2	2	0	0	NA	NA	NA	30	29	245	246	351	214	168	309	14	3	5	0.057	0.012	0.014
.	19.01.16-03.59.55-1-121857	34	1	1	0	0	0	0	0	0	0	0	NA	NA	NA	6	9	240	239	343	0	0	0	1	0	0	0.004	0	0
.	19.01.16-03.59.58-1-121858	93	5	5	1	0	1	696	4	4	0	0	NA	NA	NA	35	31	242	246	356	214	168	314	1	6	8	0.004	0.024	0.022
.	19.01.16-04.00.00-1-121876	60	2	2	1	0	1	198	1	1	0	0	NA	NA	NA	12	18	240	239	352	57	46	95	2	0	0	0.008	0	0
.	19.01.16-04.00.01-1-121877	34	1	1	0	0	0	0	0	0	0	0	NA	NA	NA	7	6	238	238	343	0	0	0	2	0	0	0.008	0	0
.	19.01.16-04.00.02-1-121882	57	3	3	0	0	0	690	2	2	0	0	NA	NA	NA	24	26	241	243	355	209	166	315	4	1	4	0.017	0.004	0.011
.	19.01.16-04.00.03-1-121883	228	20	20	3	0	1	716	19	19	0	0	NA	NA	NA	72	62	253	255	367	223	174	319	28	35	29	0.111	0.137	0.079
.	19.01.16-04.00.04-1-121884	66	3	3	0	0	0	695	2	2	0	0	NA	NA	NA	30	29	242	245	355	216	167	312	0	1	6	0	0.004	0.017
.	19.01.16-04.00.09-1-121889	207	17	17	5	0	3	727	16	16	0	0	NA	NA	NA	79	68	257	253	371	229	171	327	35	25	24	0.136	0.099	0.065
.	19.01.16-04.00.13-1-121894	64	2	2	0	0	0	678	1	1	0	0	NA	NA	NA	29	22	242	243	350	210	164	304	0	6	0	0	0.025	0
.	19.01.16-04.00.14-1-121896	36	1	1	1	0	1	0	0	0	0	0	NA	NA	NA	8	8	237	238	346	0	0	0	0	0	1	0	0	0.003
.	19.01.16-04.00.16-1-121902	62	2	2	0	0	0	690	1	1	0	0	NA	NA	NA	25	21	240	243	351	213	166	311	0	0	6	0	0	0.017
.	19.01.16-04.00.17-1-121903	90	5	5	1	0	1	695	4	4	0	0	NA	NA	NA	31	31	250	243	351	218	166	311	8	3	1	0.032	0.012	0.003
.	19.01.16-04.00.19-1-121905	39	1	1	0	0	0	0	0	0	0	0	NA	NA	NA	12	20	244	240	349	0	0	0	2	0	0	0.008	0	0
.	19.01.16-04.00.20-1-121906	91	5	5	0	0	0	699	4	4	0	0	NA	NA	NA	36	35	246	245	357	215	168	316	9	4	0	0.037	0.016	0
.	19.01.16-04.00.23-1-121909	115	9	9	4	0	4	703	8	8	0	0	NA	NA	NA	30	35	246	246	356	217	168	318	24	11	3	0.098	0.045	0.008
.	19.01.16-04.00.26-1-121912	31	1	1	1	0	1	0	0	0	0	0	NA	NA	NA	9	10	240	237	346	0	0	0	0	0	0	0	0	0
.	19.01.16-04.00.28-1-121913	89	6	6	1	0	0	699	5	5	0	0	NA	NA	NA	33	34	243	246	358	215	167	317	12	9	2	0.049	0.037	0.006
.	19.01.16-04.00.28-1-121914	98	3	3	0	0	0	696	1	1	0	0	NA	NA	NA	22	31	245	246	353	217	171	308	8	0	0	0.033	0	0
.	19.01.16-04.00.31-1-121915	117	9	9	2	0	2	700	8	8	0	0	NA	NA	NA	31	35	242	250	356	215	173	312	14	5	7	0.058	0.02	0.02
.	19.01.16-04.00.37-1-121916	54	2	2	0	0	0	696	1	1	0	0	NA	NA	NA	23	26	242	247	350	216	170	310	6	0	1	0.025	0	0.003
.	19.01.16-04.00.42-1-121921	69	4	4	1	0	1	686	3	3	0	0	NA	NA	NA	30	22	241	244	350	211	166	309	11	3	0	0.046	0.012	0
.	19.01.16-04.00.44-1-121922	60	2	2	1	0	1	201	1	1	0	0	NA	NA	NA	17	22	241	245	349	70	42	89	0	0	2	0	0	0.006
.	19.01.16-04.00.45-1-121923	64	3	3	0	0	0	690	2	2	0	0	NA	NA	NA	22	22	241	246	348	217	168	305	1	3	2	0.004	0.012	0.006
.	19.01.16-04.00.48-1-121924	125	14	14	5	0	4	708	13	13	0	0	NA	NA	NA	30	46	246	254	359	218	174	316	11	23	12	0.045	0.091	0.033
.	19.01.16-04.00.49-1-121925	123	12	12	4	0	2	693	11	11	0	0	NA	NA	NA	46	32	245	241	359	210	167	316	23	20	2	0.094	0.083	0.006
.	19.01.16-04.00.51-1-121926	95	6	6	3	0	3	694	3	3	0	0	NA	NA	NA	31	29	248	243	351	219	166	309	2	13	3	0.008	0.053	0.009
.	19.01.16-04.00.53-1-121927	88	3	3	0	0	0	693	1	1	0	0	NA	NA	NA	25	24	242	245	350	217	167	309	0	0	7	0	0	0.02
.	19.01.16-04.00.53-1-121928	66	4	4	1	0	1	701	3	3	0	0	NA	NA	NA	21	27	241	242	357	216	167	318	7	3	7	0.029	0.012	0.02
.	19.01.16-04.00.54-1-121929	90	5	5	3	0	2	685	4	4	0	0	NA	NA	NA	34	23	242	243	351	210	167	308	0	16	7	0	0.066	0.02
.	19.01.16-04.01.00-1-121948	29	1	1	0	0	0	0	0	0	0	0	NA	NA	NA	10	6	237	240	342	0	0	0	0	0	0	0	0	0
.	19.01.16-04.01.02-1-121983	70	9	9	2	0	2	685	7	7	0	0	NA	NA	NA	28	19	243	238	351	214	165	306	0	6	13	0	0.025	0.037
.	19.01.16-04.01.03-1-121984	153	14	14	5	0	4	712	13	13	0	0	NA	NA	NA	52	48	252	246	363	221	170	321	13	40	10	0.052	0.163	0.028
.	19.01.16-04.01.09-1-122009	125	5	5	2	0	2	703	4	4	0	0	NA	NA	NA	30	28	245	245	351	218	170	315	10	3	3	0.041	0.012	0.009
.	19.01.16-04.01.10-1-122031	62	2	2	1	0	1	694	1	1	0	0	NA	NA	NA	28	31	247	244	353	215	168	311	0	2	2	0	0.008	0.006
.	19.01.16-04.01.11-1-122033	89	8	8	2	0	2	697	5	5	0	0	NA	NA	NA	41	40	253	248	352	222	170	305	20	9	7	0.079	0.036	0.02
.	19.01.16-04.01.11-1-122034	64	6	6	0	0	0	685	5	5	0	0	NA	NA	NA	30	21	238	245	351	212	168	305	2	13	3	0.008	0.053	0.009
.	19.01.16-04.01.15-1-122044	124	5	5	1	0	1	711	2	2	0	0	NA	NA	NA	43	45	249	246	363	222	167	322	0	15	7	0	0.061	0.019
.	19.01.16-04.01.20-1-122047	201	10	10	4	0	2	701	9	9	0	0	NA	NA	NA	54	36	248	247	354	219	169	313	26	13	7	0.105	0.053	0.02
.	19.01.16-04.01.24-1-122051	123	13	13	4	0	3	707	11	11	0	0	NA	NA	NA	32	40	247	250	356	222	170	315	29	27	6	0.117	0.108	0.017
.	19.01.16-04.01.26-1-122053	229	20	20	5	0	2	738	17	17	0	0	NA	NA	NA	72	68	256	249	376	232	170	336	25	45	22	0.098	0.181	0.059
.	19.01.16-04.01.29-1-122054	83	9	9	2	0	2	698	8	8	0	0	NA	NA	NA	25	34	245	247	355	218	168	312	10	16	3	0.041	0.065	0.008
.	19.01.16-04.01.31-1-122056	55	2	2	1	0	1	693	1	1	0	0	NA	NA	NA	19	26	246	242	351	218	167	308	0	0	9	0	0	0.026
.	19.01.16-04.01.34-1-122057	117	10	10	2	0	1	699	8	8	0	0	NA	NA	NA	37	38	249	249	353	218	171	310	27	10	2	0.108	0.04	0.006
.	19.01.16-04.01.36-1-122058	66	3	3	1	0	0	687	2	2	0	0	NA	NA	NA	27	22	242	240	353	214	163	310	5	0	0	0.021	0	0
.	19.01.16-04.01.37-1-122059	148	9	9	2	0	1	719	7	7	0	0	NA	NA	NA	46	53	252	251	363	224	174	321	8	18	9	0.032	0.072	0.025
.	19.01.16-04.01.44-1-122060	95	6	6	3	0	2	693	4	4	0	0	NA	NA	NA	30	28	243	242	356	213	165	315	18	3	0	0.074	0.012	0
.	19.01.16-04.01.46-1-122061	118	16	16	6	0	3	707	13	13	0	0	NA	NA	NA	38	45	245	253	360	210	178	319	20	29	10	0.082	0.115	0.028
.	19.01.16-04.01.52-1-122062	145	16	16	8	0	5	708	15	15	0	0	NA	NA	NA	32	42	248	250	357	219	172	317	18	15	46	0.073	0.06	0.129
.	19.01.16-04.01.52-1-122063	97	7	7	2	0	1	697	4	4	0	0	NA	NA	NA	29	28	242	248	351	211	171	315	16	10	0	0.066	0.04	0
.	19.01.16-04.01.56-1-122064	117	7	7	2	0	2	705	6	6	0	0	NA	NA	NA	34	39	247	247	358	216	171	318	13	0	13	0.053	0	0.036
.	19.01.16-04.01.58-1-122080	180	12	12	5	0	4	732	10	10	0	0	NA	NA	NA	58	66	250	260	369	217	184	331	19	15	8	0.076	0.058	0.022
.	19.01.16-04.01.59-1-122081	122	10	10	5	0	2	714	9	9	0	0	NA	NA	NA	44	48	248	248	365	219	173	322	11	21	2	0.044	0.085	0.005
.	19.01.16-04.02.04-1-122082	68	5	5	0	0	0	685	3	3	0	0	NA	NA	NA	21	17	243	241	346	213	166	306	13	4	2	0.053	0.017	0.006
.	19.01.16-04.02.07-1-122085	95	6	6	2	0	2	687	4	4	0	0	NA	NA	NA	29	25	241	245	352	210	168	309	1	10	5	0.004	0.041	0.014
.	19.01.16-04.02.10-1-122089	88	14	14	2	0	2	701	13	13	0	0	NA	NA	NA	37	35	246	246	356	216	167	318	8	20	3	0.033	0.081	0.008
.	19.01.16-04.02.21-1-122100	36	1	1	0	0	0	0	0	0	0	0	NA	NA	NA	13	14	241	240	346	0	0	0	0	4	0	0	0.017	0
.	19.01.16-04.02.29-1-122107	61	2	2	0	0	0	692	1	1	0	0	NA	NA	NA	32	26	243	244	352	215	166	311	0	0	3	0	0	0.009
.	19.01.16-04.02.29-1-122108	153	9	9	4	0	3	720	8	8	0	0	NA	NA	NA	51	58	254	256	361	225	176	319	13	23	7	0.051	0.09	0.019
.	19.01.16-04.02.29-1-122109	125	7	7	2	0	2	702	6	6	0	0	NA	NA	NA	28	38	249	246	356	220	167	315	12	5	2	0.048	0.02	0.006
.	19.01.16-04.02.33-1-122110	35	1	1	0	0	0	0	0	0	0	0	NA	NA	NA	11	13	244	238	344	0	0	0	0	0	1	0	0	0.003
.	19.01.16-04.02.35-1-122111	58	2	2	0	0	0	689	1	1	0	0	NA	NA	NA	32	28	245	242	354	217	161	311	5	5	0	0.02	0.021	0
.	19.01.16-04.02.36-1-122112	58	2	2	1	0	1	686	1	1	0	0	NA	NA	NA	23	23	240	246	350	213	166	307	0	0	7	0	0	0.02
.	19.01.16-04.02.37-1-122113	89	7	7	4	0	4	705	6	6	0	0	NA	NA	NA	28	32	247	244	354	223	168	314	0	18	9	0	0.074	0.025
.	19.01.16-04.02.39-1-122118	61	2	2	0	0	0	399	1	1	0	0	NA	NA	NA	22	19	243	243	346	125	93	181	0	0	1	0	0	0.003
.	19.01.16-04.02.46-1-122119	153	6	6	2	0	2	704	5	5	0	0	NA	NA	NA	45	34	247	244	356	219	166	319	23	0	3	0.093	0	0.008
.	19.01.16-04.02.49-1-122120	63	2	2	0	0	0	685	1	1	0	0	NA	NA	NA	33	16	240	238	351	212	161	312	3	0	2	0.012	0	0.006
.	19.01.16-04.02.50-1-122121	31	1	1	0	0	0	0	0	0	0	0	NA	NA	NA	11	9	241	238	343	0	0	0	0	0	0	0	0	0
.	19.01.16-04.02.51-1-122122	155	12	12	3	0	2	713	10	10	0	0	NA	NA	NA	54	56	251	251	367	223	171	319	16	15	25	0.064	0.06	0.068
.	19.01.16-04.02.52-1-122123	87	3	3	0	0	0	702	1	1	0	0	NA	NA	NA	28	31	250	241	353	224	167	311	4	2	1	0.016	0.008	0.003
.	19.01.16-04.02.52-1-122124	33	1	1	0	0	0	0	0	0	0	0	NA	NA	NA	8	9	237	239	346	0	0	0	0	0	1	0	0	0.003
.	19.01.16-04.02.55-1-122125	87	6	6	1	0	0	688	4	4	0	0	NA	NA	NA	34	27	245	244	351	212	169	307	15	10	9	0.061	0.041	0.026
.	19.01.16-04.02.55-1-122126	128	9	9	3	0	2	701	6	6	0	0	NA	NA	NA	42	41	245	250	359	215	170	316	8	12	11	0.033	0.048	0.031
.	19.01.16-04.02.57-1-122130	60	2	2	2	0	2	680	1	1	0	0	NA	NA	NA	32	19	242	241	349	214	161	305	4	5	0	0.017	0.021	0
.	19.01.16-04.02.59-1-122146	124	11	11	3	0	2	710	10	10	0	0	NA	NA	NA	41	44	244	245	368	213	169	328	1	11	18	0.004	0.045	0.049
.	19.01.16-04.03.04-1-122151	35	1	1	0	0	0	0	0	0	0	0	NA	NA	NA	5	3	236	237	343	0	0	0	0	0	1	0	0	0.003
.	19.01.16-04.03.06-1-122154	123	7	7	3	0	3	697	5	5	0	0	NA	NA	NA	45	30	241	246	356	211	167	319	1	23	5	0.004	0.093	0.014
.	19.01.16-04.03.07-1-122155	95	7	7	2	0	1	702	6	6	0	0	NA	NA	NA	39	46	254	245	360	223	166	313	1	27	0	0.004	0.11	0
.	19.01.16-04.03.09-1-122158	123	16	16	8	0	4	703	14	14	0	0	NA	NA	NA	34	35	248	247	353	218	172	313	22	8	23	0.089	0.032	0.065
.	19.01.16-04.03.13-1-122162	96	3	3	0	0	0	692	2	2	0	0	NA	NA	NA	36	27	246	246	348	219	169	304	9	0	0	0.037	0	0
.	19.01.16-04.03.17-1-122171	31	1	1	0	0	0	0	0	0	0	0	NA	NA	NA	11	7	237	236	347	0	0	0	0	1	0	0	0.004	0
.	19.01.16-04.03.17-1-122172	101	5	5	1	0	1	702	4	4	0	0	NA	NA	NA	29	38	249	245	357	220	166	316	0	5	5	0	0.02	0.014
.	19.01.16-04.03.19-1-122173	91	5	5	0	0	0	696	4	4	0	0	NA	NA	NA	31	31	244	246	354	213	166	317	9	6	1	0.037	0.024	0.003
.	19.01.16-04.03.20-1-122174	35	1	1	0	0	0	0	0	0	0	0	NA	NA	NA	10	11	241	240	343	0	0	0	0	0	1	0	0	0.003
.	19.01.16-04.03.24-1-122178	121	15	15	3	0	2	714	11	11	0	0	NA	NA	NA	35	40	246	249	358	220	174	320	21	20	17	0.085	0.08	0.047
.	19.01.16-04.03.27-1-122180	65	4	4	0	0	0	690	3	3	0	0	NA	NA	NA	25	23	244	245	347	215	167	308	0	0	13	0	0	0.037
.	19.01.16-04.03.28-1-122181	32	1	1	1	0	1	0	0	0	0	0	NA	NA	NA	8	8	238	240	343	0	0	0	0	0	0	0	0	0
.	19.01.16-04.03.29-1-122182	62	3	3	1	0	1	449	1	1	0	0	NA	NA	NA	21	12	243	239	343	133	103	213	1	0	6	0.004	0	0.017
.	19.01.16-04.03.29-1-122183	115	6	6	2	0	1	714	5	5	0	0	NA	NA	NA	39	51	247	252	365	217	173	324	0	10	19	0	0.04	0.052
.	19.01.16-04.03.30-1-122184	214	18	18	2	0	2	730	16	16	0	0	NA	NA	NA	66	68	258	253	370	228	173	329	30	31	7	0.116	0.123	0.019
.	19.01.16-04.03.38-1-122185	115	11	11	4	0	3	705	9	9	0	0	NA	NA	NA	44	46	245	250	364	214	173	318	34	13	5	0.139	0.052	0.014
.	19.01.16-04.03.39-1-122186	111	13	13	6	0	4	705	11	11	0	0	NA	NA	NA	33	39	250	248	354	221	169	315	13	43	5	0.052	0.173	0.014
.	19.01.16-04.03.39-1-122187	36	1	1	0	0	0	0	0	0	0	0	NA	NA	NA	10	5	237	238	343	0	0	0	0	5	0	0	0.021	0
.	19.01.16-04.03.43-1-122188	127	9	9	2	0	1	720	6	6	0	0	NA	NA	NA	34	50	257	250	356	229	172	319	6	10	6	0.023	0.04	0.017
.	19.01.16-04.03.43-1-122189	65	4	4	4	0	4	697	3	3	0	0	NA	NA	NA	18	31	246	247	351	216	172	309	10	6	5	0.041	0.024	0.014
.	19.01.16-04.03.45-1-122192	96	13	13	5	0	4	697	11	11	0	0	NA	NA	NA	38	32	243	244	358	216	166	315	13	20	10	0.053	0.082	0.028
.	19.01.16-04.03.53-1-122193	91	8	8	1	0	1	700	6	6	0	0	NA	NA	NA	30	30	244	244	355	217	169	314	3	3	14	0.012	0.012	0.039
.	19.01.16-04.03.55-1-122194	63	5	5	2	0	2	689	4	4	0	0	NA	NA	NA	36	21	244	245	345	216	165	308	6	11	1	0.025	0.045	0.003
.	19.01.16-04.04.01-1-122210	147	14	14	7	0	5	715	12	12	0	0	NA	NA	NA	45	48	255	245	361	228	166	321	6	39	7	0.024	0.159	0.019
.	19.01.16-04.04.06-1-122211	63	4	4	1	0	0	690	3	3	0	0	NA	NA	NA	22	17	240	239	351	213	164	313	2	3	0	0.008	0.013	0
.	19.01.16-04.04.08-1-122215	32	1	1	0	0	0	0	0	0	0	0	NA	NA	NA	11	12	240	239	346	0	0	0	0	0	0	0	0	0
.	19.01.16-04.04.08-1-122216	32	1	1	0	0	0	0	0	0	0	0	NA	NA	NA	14	14	239	240	348	0	0	0	1	0	0	0.004	0	0
.	19.01.16-04.04.10-1-122219	37	1	1	0	0	0	0	0	0	0	0	NA	NA	NA	8	10	237	238	348	0	0	0	0	0	7	0	0	0.02
.	19.01.16-04.04.11-1-122221	181	21	21	6	0	6	729	20	20	0	0	NA	NA	NA	62	71	256	259	369	225	180	324	15	34	24	0.059	0.131	0.065
.	19.01.16-04.04.11-1-122222	35	1	1	1	0	1	0	0	0	0	0	NA	NA	NA	17	13	241	237	348	0	0	0	0	0	6	0	0	0.017
.	19.01.16-04.04.14-1-122225	127	19	19	5	0	4	705	18	18	0	0	NA	NA	NA	48	44	249	251	357	220	172	313	27	37	1	0.108	0.147	0.003
.	19.01.16-04.04.14-1-122227	149	12	12	2	0	0	723	10	10	0	0	NA	NA	NA	44	58	255	257	359	225	180	318	12	11	2	0.047	0.043	0.006
.	19.01.16-04.04.14-1-122231	35	1	1	1	0	1	0	0	0	0	0	NA	NA	NA	4	12	236	241	348	0	0	0	0	0	2	0	0	0.006
.	19.01.16-04.04.17-1-122234	35	1	1	0	0	0	0	0	0	0	0	NA	NA	NA	8	11	240	239	345	0	0	0	0	0	2	0	0	0.006
.	19.01.16-04.04.17-1-122236	99	15	15	1	0	0	692	13	13	0	0	NA	NA	NA	34	28	244	245	352	215	167	310	20	9	3	0.082	0.037	0.009
.	19.01.16-04.04.19-1-122237	88	3	3	2	0	1	693	2	2	0	0	NA	NA	NA	28	25	244	246	348	214	172	307	0	14	2	0	0.057	0.006
.	19.01.16-04.04.20-1-122238	94	4	4	0	0	0	702	3	3	0	0	NA	NA	NA	34	33	245	245	356	215	169	318	0	6	2	0	0.024	0.006
.	19.01.16-04.04.23-1-122241	83	5	5	2	0	1	695	4	4	0	0	NA	NA	NA	25	34	247	247	353	215	170	310	3	5	7	0.012	0.02	0.02
.	19.01.16-04.04.29-1-122244	118	6	6	0	0	0	703	4	4	0	0	NA	NA	NA	24	29	245	246	351	219	172	312	0	9	4	0	0.037	0.011
.	19.01.16-04.04.36-1-122245	93	7	7	0	0	0	702	6	6	0	0	NA	NA	NA	31	30	244	244	355	216	169	317	3	7	2	0.012	0.029	0.006
.	19.01.16-04.04.37-1-122246	149	7	7	4	0	3	714	6	6	0	0	NA	NA	NA	53	49	249	254	359	220	176	318	6	13	8	0.024	0.051	0.022
.	19.01.16-04.04.41-1-122247	128	4	4	0	0	0	694	3	3	0	0	NA	NA	NA	47	31	247	246	351	216	168	310	2	0	11	0.008	0	0.031
.	19.01.16-04.04.42-1-122248	181	16	16	11	0	6	729	15	15	0	0	NA	NA	NA	59	68	256	250	375	226	170	333	12	63	6	0.047	0.252	0.016
.	19.01.16-04.04.45-1-122249	172	14	14	8	0	7	721	11	11	0	0	NA	NA	NA	54	54	258	249	360	227	174	320	20	6	26	0.078	0.024	0.072
.	19.01.16-04.04.49-1-122250	59	2	2	1	0	1	692	1	1	0	0	NA	NA	NA	19	22	239	241	355	214	166	312	0	3	1	0	0.012	0.003
.	19.01.16-04.04.52-1-122251	65	3	3	1	0	1	702	1	1	0	0	NA	NA	NA	25	32	246	246	353	221	170	311	8	0	11	0.033	0	0.031
.	19.01.16-04.04.52-1-122252	33	1	1	0	0	0	0	0	0	0	0	NA	NA	NA	3	14	241	241	345	0	0	0	0	0	1	0	0	0.003
.	19.01.16-04.04.55-1-122253	175	11	11	3	0	2	727	8	8	0	0	NA	NA	NA	51	63	248	254	374	221	179	327	8	28	11	0.032	0.11	0.029
.	19.01.16-04.04.56-1-122254	208	32	32	12	0	8	710	30	30	0	0	NA	NA	NA	55	56	255	254	360	220	176	314	68	61	12	0.267	0.24	0.033
.	19.01.16-04.05.00-1-122275	57	3	3	0	0	0	687	2	2	0	0	NA	NA	NA	31	27	250	243	347	214	167	306	3	0	3	0.012	0	0.009
.	19.01.16-04.05.00-1-122276	125	7	7	1	0	1	690	4	4	0	0	NA	NA	NA	35	34	247	251	349	214	171	305	3	4	8	0.012	0.016	0.023
.	19.01.16-04.05.04-1-122281	122	35	35	11	0	8	719	32	32	0	0	NA	NA	NA	35	55	256	258	354	228	177	314	57	42	21	0.223	0.163	0.059
.	19.01.16-04.05.12-1-122289	126	9	9	1	0	1	697	8	8	0	0	NA	NA	NA	45	29	246	243	353	218	167	312	11	31	3	0.045	0.128	0.008
.	19.01.16-04.05.16-1-122297	145	9	9	2	0	2	699	8	8	0	0	NA	NA	NA	44	36	249	244	356	219	165	315	0	37	13	0	0.152	0.037
.	19.01.16-04.05.18-1-122299	31	1	1	0	0	0	0	0	0	0	0	NA	NA	NA	11	7	238	239	343	0	0	0	0	0	1	0	0	0.003
.	19.01.16-04.05.21-1-122300	61	3	3	1	0	1	690	2	2	0	0	NA	NA	NA	22	15	236	243	349	209	169	312	0	0	10	0	0	0.029
.	19.01.16-04.05.21-1-122301	201	11	11	3	0	2	738	8	8	0	0	NA	NA	NA	57	75	257	260	371	228	179	331	3	29	8	0.012	0.112	0.022
.	19.01.16-04.05.21-1-122302	35	1	1	0	0	0	0	0	0	0	0	NA	NA	NA	11	11	238	240	346	0	0	0	1	0	0	0.004	0	0
.	19.01.16-04.05.23-1-122305	84	6	6	1	0	1	699	5	5	0	0	NA	NA	NA	36	36	245	254	350	215	175	309	6	8	5	0.024	0.031	0.014
.	19.01.16-04.05.25-1-122308	92	6	6	3	0	3	687	4	4	0	0	NA	NA	NA	37	27	247	243	350	217	164	306	8	5	2	0.032	0.021	0.006
.	19.01.16-04.05.38-1-122309	62	3	3	1	0	1	688	2	2	0	0	NA	NA	NA	21	22	240	246	349	209	169	310	2	3	2	0.008	0.012	0.006
.	19.01.16-04.05.39-1-122310	62	2	2	0	0	0	246	0	0	0	0	NA	NA	NA	20	24	245	240	352	78	69	99	1	0	0	0.004	0	0
.	19.01.16-04.05.44-1-122311	87	3	3	1	0	1	680	2	2	0	0	NA	NA	NA	36	19	245	239	348	212	161	307	5	4	1	0.02	0.017	0.003
.	19.01.16-04.05.45-1-122312	96	10	10	2	0	1	688	8	8	0	0	NA	NA	NA	36	26	240	243	356	209	166	313	21	3	14	0.088	0.012	0.039
.	19.01.16-04.05.45-1-122313	91	5	5	1	0	1	696	4	4	0	0	NA	NA	NA	35	31	246	244	354	216	165	315	3	10	6	0.012	0.041	0.017
.	19.01.16-04.05.49-1-122314	115	11	11	3	0	1	707	9	9	0	0	NA	NA	NA	41	41	246	246	362	216	166	325	15	7	20	0.061	0.028	0.055
.	19.01.16-04.05.51-1-122315	96	4	4	1	0	1	686	3	3	0	0	NA	NA	NA	30	24	243	244	350	213	163	310	10	4	0	0.041	0.016	0
.	19.01.16-04.05.52-1-122316	86	4	4	1	0	1	695	3	3	0	0	NA	NA	NA	31	29	241	247	354	211	172	312	4	5	3	0.017	0.02	0.008
.	19.01.16-04.05.55-1-122317	176	16	16	2	0	2	724	15	15	0	0	NA	NA	NA	42	56	250	255	364	219	177	328	16	28	14	0.064	0.11	0.038
.	19.01.16-04.05.58-1-122333	63	2	2	0	0	0	350	1	1	0	0	NA	NA	NA	23	17	239	243	348	107	79	164	0	0	2	0	0	0.006
.	19.01.16-04.06.02-1-122334	114	9	9	3	0	2	692	8	8	0	0	NA	NA	NA	41	35	247	246	355	215	169	308	16	5	17	0.065	0.02	0.048
.	19.01.16-04.06.06-1-122336	30	1	1	0	0	0	0	0	0	0	0	NA	NA	NA	7	7	239	237	344	0	0	0	0	0	0	0	0	0
.	19.01.16-04.06.08-1-122339	130	12	12	3	0	2	698	9	9	0	0	NA	NA	NA	55	34	246	248	353	215	172	311	23	26	12	0.093	0.105	0.034
.	19.01.16-04.06.08-1-122341	65	2	2	1	0	1	688	1	1	0	0	NA	NA	NA	29	21	242	241	351	213	162	313	8	0	3	0.033	0	0.009
.	19.01.16-04.06.10-1-122343	180	15	15	5	0	4	715	14	14	0	0	NA	NA	NA	57	50	249	257	357	220	178	317	2	25	13	0.008	0.097	0.036
.	19.01.16-04.06.11-1-122344	204	10	10	4	0	2	718	9	9	0	0	NA	NA	NA	60	54	253	248	366	222	172	324	7	19	15	0.028	0.077	0.041
.	19.01.16-04.06.11-1-122347	67	3	3	0	0	0	445	1	1	0	0	NA	NA	NA	22	22	244	243	348	130	117	198	1	4	1	0.004	0.016	0.003
.	19.01.16-04.06.18-1-122358	121	11	11	3	0	2	707	10	10	0	0	NA	NA	NA	35	38	245	242	364	216	166	325	24	14	19	0.098	0.058	0.052
.	19.01.16-04.06.24-1-122361	61	2	2	0	0	0	494	1	1	0	0	NA	NA	NA	21	16	241	238	350	144	122	228	1	0	2	0.004	0	0.006
.	19.01.16-04.06.31-1-122364	66	2	2	1	0	1	692	1	1	0	0	NA	NA	NA	30	28	244	243	354	213	164	315	0	0	9	0	0	0.025
.	19.01.16-04.06.31-1-122365	33	1	1	1	0	1	0	0	0	0	0	NA	NA	NA	5	6	238	239	342	0	0	0	0	0	0	0	0	0
.	19.01.16-04.06.33-1-122366	33	1	1	0	0	0	0	0	0	0	0	NA	NA	NA	8	9	238	241	343	0	0	0	0	0	0	0	0	0
.	19.01.16-04.06.34-1-122367	146	24	24	8	0	7	733	21	21	0	0	NA	NA	NA	45	65	254	254	370	222	179	332	24	22	44	0.094	0.087	0.119
.	19.01.16-04.06.36-1-122368	180	6	6	1	0	0	716	5	5	0	0	NA	NA	NA	70	54	252	255	360	222	177	317	15	8	9	0.06	0.031	0.025
.	19.01.16-04.06.36-1-122369	92	10	10	5	0	3	702	9	9	0	0	NA	NA	NA	35	30	245	244	354	217	171	314	19	12	7	0.078	0.049	0.02
.	19.01.16-04.06.37-1-122370	146	21	21	4	0	2	709	19	19	0	0	NA	NA	NA	47	41	247	243	364	219	169	321	39	12	23	0.158	0.049	0.063
.	19.01.16-04.06.40-1-122371	93	10	10	3	0	3	698	7	7	0	0	NA	NA	NA	38	34	243	248	356	214	170	314	12	16	12	0.049	0.065	0.034
.	19.01.16-04.06.42-1-122372	36	1	1	0	0	0	0	0	0	0	0	NA	NA	NA	9	11	242	239	343	0	0	0	0	0	1	0	0	0.003
.	19.01.16-04.06.44-1-122373	65	3	3	0	0	0	702	2	2	0	0	NA	NA	NA	26	36	245	248	356	214	173	315	7	0	6	0.029	0	0.017
.	19.01.16-04.06.46-1-122374	57	2	2	2	0	1	688	1	1	0	0	NA	NA	NA	18	20	244	241	348	217	166	305	5	0	0	0.02	0	0
.	19.01.16-04.06.48-1-122375	113	13	13	3	0	3	708	12	12	0	0	NA	NA	NA	42	50	248	253	362	220	171	317	13	29	3	0.052	0.115	0.008
.	19.01.16-04.06.59-1-122394	64	3	3	0	0	0	693	1	1	0	0	NA	NA	NA	23	22	242	243	350	215	170	308	3	0	8	0.012	0	0.023
.	19.01.16-04.07.00-1-122395	117	7	7	1	0	1	693	6	6	0	0	NA	NA	NA	45	34	249	241	357	219	164	310	2	17	5	0.008	0.071	0.014
.	19.01.16-04.07.01-1-122396	64	2	2	2	0	2	698	1	1	0	0	NA	NA	NA	28	32	248	238	359	218	160	320	0	1	3	0	0.004	0.008
.	19.01.16-04.07.01-1-122397	35	1	1	1	0	1	0	0	0	0	0	NA	NA	NA	9	11	240	240	344	0	0	0	1	0	0	0.004	0	0
.	19.01.16-04.07.04-1-122398	63	3	3	1	0	1	697	2	2	0	0	NA	NA	NA	21	31	244	244	356	215	166	316	4	1	0	0.016	0.004	0
.	19.01.16-04.07.07-1-122405	32	1	1	0	0	0	0	0	0	0	0	NA	NA	NA	7	6	237	239	343	0	0	0	1	0	0	0.004	0	0
.	19.01.16-04.07.09-1-122408	243	24	24	4	0	4	725	19	19	0	0	NA	NA	NA	55	58	250	258	363	222	184	319	21	45	6	0.084	0.174	0.017
.	19.01.16-04.07.15-1-122419	32	1	1	0	0	0	0	0	0	0	0	NA	NA	NA	10	10	241	236	346	0	0	0	0	3	0	0	0.013	0
.	19.01.16-04.07.16-1-122420	117	10	10	1	0	1	704	8	8	0	0	NA	NA	NA	41	40	248	245	360	218	166	320	12	13	6	0.048	0.053	0.017
.	19.01.16-04.07.16-1-122421	96	6	6	1	0	1	696	5	5	0	0	NA	NA	NA	42	36	244	249	356	214	170	312	6	4	9	0.025	0.016	0.025
.	19.01.16-04.07.20-1-122423	151	9	9	6	0	4	713	8	8	0	0	NA	NA	NA	48	44	251	245	361	225	168	320	13	25	5	0.052	0.102	0.014
.	19.01.16-04.07.20-1-122424	65	3	3	0	0	0	695	2	2	0	0	NA	NA	NA	24	27	242	240	358	215	162	318	4	0	3	0.017	0	0.008
.	19.01.16-04.07.21-1-122425	213	25	25	11	0	6	737	23	23	0	0	NA	NA	NA	68	75	261	257	370	230	179	328	29	44	21	0.111	0.171	0.057
.	19.01.16-04.07.21-1-122426	62	3	3	0	0	0	687	1	1	0	0	NA	NA	NA	30	26	246	244	349	219	163	305	4	5	0	0.016	0.02	0
.	19.01.16-04.07.23-1-122429	33	1	1	0	0	0	0	0	0	0	0	NA	NA	NA	7	9	237	239	346	0	0	0	0	1	0	0	0.004	0
.	19.01.16-04.07.25-1-122432	55	2	2	1	0	1	687	1	1	0	0	NA	NA	NA	32	26	244	244	351	212	165	310	0	3	1	0	0.012	0.003
.	19.01.16-04.07.35-1-122435	202	20	20	8	0	4	738	18	18	0	0	NA	NA	NA	77	72	261	258	366	235	181	322	38	28	22	0.146	0.109	0.06
.	19.01.16-04.07.37-1-122436	92	4	4	1	0	1	704	3	3	0	0	NA	NA	NA	34	42	251	244	360	221	164	319	8	2	0	0.032	0.008	0
.	19.01.16-04.07.39-1-122437	32	1	1	1	0	1	0	0	0	0	0	NA	NA	NA	9	18	242	243	346	0	0	0	0	0	0	0	0	0
.	19.01.16-04.07.40-1-122438	88	6	6	0	0	0	688	5	5	0	0	NA	NA	NA	34	30	250	245	348	218	168	302	9	1	2	0.036	0.004	0.006
.	19.01.16-04.07.41-1-122439	233	22	22	3	0	1	730	21	21	0	0	NA	NA	NA	70	65	259	254	365	229	178	323	29	53	18	0.112	0.209	0.049
.	19.01.16-04.07.41-1-122440	65	3	3	0	0	0	696	2	2	0	0	NA	NA	NA	33	38	248	249	354	214	170	312	3	2	4	0.012	0.008	0.011
.	19.01.16-04.07.46-1-122441	117	9	9	5	0	4	724	8	8	0	0	NA	NA	NA	24	49	253	249	360	228	174	322	3	13	21	0.012	0.052	0.058
.	19.01.16-04.07.55-1-122442	185	10	10	4	0	4	743	9	9	0	0	NA	NA	NA	69	78	262	258	371	235	179	329	11	10	11	0.042	0.039	0.03
.	19.01.16-04.07.55-1-122443	93	7	7	1	0	1	695	5	5	0	0	NA	NA	NA	23	26	244	243	352	216	172	307	0	0	13	0	0	0.037
.	19.01.16-04.07.57-1-122444	185	38	38	9	0	5	715	35	35	0	0	NA	NA	NA	58	47	247	248	365	222	168	325	47	75	22	0.19	0.302	0.06
.	19.01.16-04.07.59-1-122460	89	3	3	0	0	0	711	2	2	0	0	NA	NA	NA	34	40	250	247	356	225	172	314	7	0	2	0.028	0	0.006
.	19.01.16-04.08.06-1-122463	30	1	1	1	0	1	0	0	0	0	0	NA	NA	NA	11	8	238	238	345	0	0	0	0	0	1	0	0	0.003
.	19.01.16-04.08.09-1-122466	90	5	5	2	0	2	702	3	3	0	0	NA	NA	NA	20	29	243	245	354	215	170	317	6	9	2	0.025	0.037	0.006
.	19.01.16-04.08.10-1-122469	30	1	1	0	0	0	0	0	0	0	0	NA	NA	NA	9	9	240	238	344	0	0	0	0	0	0	0	0	0
.	19.01.16-04.08.12-1-122471	30	1	1	0	0	0	0	0	0	0	0	NA	NA	NA	11	6	237	238	344	0	0	0	3	0	0	0.013	0	0
.	19.01.16-04.08.14-1-122474	59	3	3	1	0	1	700	2	2	0	0	NA	NA	NA	25	37	247	247	356	216	169	315	0	0	9	0	0	0.025
.	19.01.16-04.08.15-1-122479	231	16	16	7	0	5	748	14	14	0	0	NA	NA	NA	81	81	256	264	374	230	185	333	24	33	10	0.094	0.125	0.027
.	19.01.16-04.08.20-1-122482	95	15	15	3	0	2	706	13	13	0	0	NA	NA	NA	22	35	244	246	358	219	169	318	9	20	7	0.037	0.081	0.02
.	19.01.16-04.08.20-1-122483	89	8	8	4	0	4	699	7	7	0	0	NA	NA	NA	35	34	246	243	358	215	167	317	12	1	7	0.049	0.004	0.02
.	19.01.16-04.08.26-1-122488	85	4	4	1	0	0	702	3	3	0	0	NA	NA	NA	28	36	248	244	357	219	169	314	5	5	10	0.02	0.02	0.028
.	19.01.16-04.08.28-1-122489	140	5	5	0	0	0	718	4	4	0	0	NA	NA	NA	50	55	247	255	366	218	174	326	3	4	5	0.012	0.016	0.014
.	19.01.16-04.08.33-1-122490	150	11	11	5	0	3	719	10	10	0	0	NA	NA	NA	39	52	253	246	366	224	169	326	13	16	8	0.051	0.065	0.022
.	19.01.16-04.08.34-1-122491	88	3	3	1	0	1	685	2	2	0	0	NA	NA	NA	39	22	239	239	357	207	159	319	1	7	0	0.004	0.029	0
.	19.01.16-04.08.42-1-122498	92	7	7	2	0	2	695	5	5	0	0	NA	NA	NA	32	32	243	250	352	214	175	306	19	3	6	0.078	0.012	0.017
.	19.01.16-04.08.47-1-122501	149	14	14	2	0	2	716	11	11	0	0	NA	NA	NA	47	54	249	245	373	218	168	330	9	10	27	0.036	0.041	0.072
.	19.01.16-04.08.48-1-122502	56	2	2	1	0	1	199	1	1	0	0	NA	NA	NA	11	17	242	241	347	60	48	91	0	4	0	0	0.017	0
.	19.01.16-04.08.48-1-122503	122	10	10	1	0	1	695	7	7	0	0	NA	NA	NA	36	33	242	249	355	213	168	314	4	13	9	0.017	0.052	0.025
.	19.01.16-04.08.51-1-122504	90	7	7	2	0	2	699	5	5	0	0	NA	NA	NA	32	32	241	245	359	211	168	320	2	13	3	0.008	0.053	0.008
.	19.01.16-04.08.55-1-122505	92	8	8	1	0	1	705	7	7	0	0	NA	NA	NA	40	41	249	245	360	221	166	318	3	8	12	0.012	0.033	0.033
.	19.01.16-04.08.57-1-122506	97	5	5	2	0	1	697	2	2	0	0	NA	NA	NA	41	32	248	246	351	220	169	308	18	0	0	0.073	0	0
.	19.01.16-04.09.00-1-122525	33	1	1	0	0	0	0	0	0	0	0	NA	NA	NA	10	6	237	238	344	0	0	0	0	1	0	0	0.004	0
.	19.01.16-04.09.00-1-122526	64	4	4	0	0	0	688	2	2	0	0	NA	NA	NA	28	26	246	243	350	216	163	309	0	8	4	0	0.033	0.011
.	19.01.16-04.09.03-1-122527	34	1	1	0	0	0	0	0	0	0	0	NA	NA	NA	11	16	241	240	348	0	0	0	0	0	0	0	0	0
.	19.01.16-04.09.04-1-122528	91	4	4	1	0	1	702	1	1	0	0	NA	NA	NA	26	35	252	244	352	223	166	313	4	1	15	0.016	0.004	0.043
.	19.01.16-04.09.06-1-122530	61	2	2	0	0	0	451	1	1	0	0	NA	NA	NA	16	15	241	239	348	148	97	206	0	0	3	0	0	0.009
.	19.01.16-04.09.11-1-122540	67	3	3	1	0	1	694	2	2	0	0	NA	NA	NA	28	31	243	250	351	214	170	310	4	0	8	0.016	0	0.023
.	19.01.16-04.09.13-1-122543	152	7	7	2	0	2	709	6	6	0	0	NA	NA	NA	45	41	250	246	358	223	172	314	14	20	3	0.056	0.081	0.008
.	19.01.16-04.09.15-1-122548	89	3	3	1	0	1	697	2	2	0	0	NA	NA	NA	24	24	242	242	353	213	168	316	5	8	0	0.021	0.033	0
.	19.01.16-04.09.16-1-122551	151	8	8	2	0	2	723	7	7	0	0	NA	NA	NA	51	55	249	246	373	224	166	333	19	10	0	0.076	0.041	0
.	19.01.16-04.09.18-1-122553	148	8	8	5	0	3	719	7	7	0	0	NA	NA	NA	43	56	246	252	371	220	171	328	0	18	15	0	0.071	0.04
.	19.01.16-04.09.19-1-122554	144	28	28	8	0	6	694	25	25	0	0	NA	NA	NA	50	38	249	244	358	213	166	315	45	38	15	0.181	0.156	0.042
.	19.01.16-04.09.24-1-122558	122	5	5	0	0	0	714	3	3	0	0	NA	NA	NA	43	46	244	254	361	222	175	317	0	16	5	0	0.063	0.014
.	19.01.16-04.09.24-1-122559	68	11	11	2	0	2	695	9	9	0	0	NA	NA	NA	24	30	242	246	355	214	168	313	5	13	9	0.021	0.053	0.025
.	19.01.16-04.09.32-1-122561	234	18	18	3	0	2	734	16	16	0	0	NA	NA	NA	64	68	254	255	372	225	176	333	20	30	19	0.079	0.118	0.051
.	19.01.16-04.09.34-1-122562	91	10	10	5	0	4	698	9	9	0	0	NA	NA	NA	32	24	242	242	353	215	169	314	24	11	5	0.099	0.045	0.014
.	19.01.16-04.09.40-1-122563	84	5	5	0	0	0	707	4	4	0	0	NA	NA	NA	16	33	247	245	354	222	171	314	0	7	9	0	0.029	0.025
.	19.01.16-04.09.42-1-122564	32	1	1	0	0	0	0	0	0	0	0	NA	NA	NA	8	6	237	238	344	0	0	0	0	0	0	0	0	0
.	19.01.16-04.09.43-1-122565	88	7	7	1	0	1	693	6	6	0	0	NA	NA	NA	36	35	245	242	361	214	164	315	14	6	12	0.057	0.025	0.033
.	19.01.16-04.09.44-1-122566	61	3	3	0	0	0	702	2	2	0	0	NA	NA	NA	12	29	243	246	353	217	168	317	0	15	3	0	0.061	0.008
.	19.01.16-04.09.45-1-122567	158	11	11	3	0	2	716	10	10	0	0	NA	NA	NA	49	53	254	250	362	226	173	317	18	16	11	0.071	0.064	0.03
.	19.01.16-04.09.47-1-122568	67	5	5	0	0	0	679	4	4	0	0	NA	NA	NA	26	18	240	244	347	210	167	302	2	6	4	0.008	0.025	0.012
.	19.01.16-04.09.58-1-122584	86	6	6	1	0	1	681	5	5	0	0	NA	NA	NA	23	19	242	240	350	211	163	307	2	7	11	0.008	0.029	0.031
.	19.01.16-04.10.02-1-122591	62	3	3	0	0	0	697	2	2	0	0	NA	NA	NA	21	27	245	247	348	219	168	310	0	4	4	0	0.016	0.011
.	19.01.16-04.10.03-1-122592	32	1	1	1	0	1	0	0	0	0	0	NA	NA	NA	5	12	239	241	345	0	0	0	0	1	0	0	0.004	0
.	19.01.16-04.10.03-1-122593	90	7	7	3	0	3	695	6	6	0	0	NA	NA	NA	33	30	243	250	350	215	172	308	4	17	6	0.016	0.068	0.017
.	19.01.16-04.10.05-1-122595	65	3	3	0	0	0	705	2	2	0	0	NA	NA	NA	15	29	245	239	358	217	167	321	3	0	9	0.012	0	0.025
.	19.01.16-04.10.06-1-122596	36	1	1	1	0	1	0	0	0	0	0	NA	NA	NA	10	8	240	238	343	0	0	0	3	0	0	0.012	0	0
.	19.01.16-04.10.09-1-122600	85	4	4	2	0	2	704	3	3	0	0	NA	NA	NA	31	40	246	250	357	216	171	317	0	7	2	0	0.028	0.006
.	19.01.16-04.10.09-1-122601	138	17	17	4	0	4	702	15	15	0	0	NA	NA	NA	52	41	242	249	363	210	172	320	19	22	18	0.079	0.088	0.05
.	19.01.16-04.10.12-1-122605	61	2	2	1	0	1	196	1	1	0	0	NA	NA	NA	20	15	240	243	345	56	58	82	0	0	5	0	0	0.014
.	19.01.16-04.10.13-1-122607	116	9	9	5	0	4	700	7	7	0	0	NA	NA	NA	43	40	248	248	357	218	168	314	5	8	15	0.02	0.032	0.042
.	19.01.16-04.10.18-1-122615	32	1	1	0	0	0	0	0	0	0	0	NA	NA	NA	7	9	238	239	345	0	0	0	0	0	0	0	0	0
.	19.01.16-04.10.20-1-122616	116	4	4	1	0	0	701	3	3	0	0	NA	NA	NA	35	41	246	249	359	215	172	314	14	3	4	0.057	0.012	0.011
.	19.01.16-04.10.21-1-122617	146	17	17	5	0	3	714	16	16	0	0	NA	NA	NA	61	47	250	251	359	225	174	315	40	24	13	0.16	0.096	0.036
.	19.01.16-04.10.22-1-122618	62	2	2	1	0	1	681	1	1	0	0	NA	NA	NA	33	18	244	241	346	216	163	302	5	0	0	0.02	0	0
.	19.01.16-04.10.22-1-122620	84	4	4	1	0	1	699	3	3	0	0	NA	NA	NA	27	33	243	245	358	213	169	317	10	0	8	0.041	0	0.022
.	19.01.16-04.10.25-1-122624	112	20	20	6	0	5	699	18	18	0	0	NA	NA	NA	34	34	239	244	364	212	163	324	24	10	30	0.1	0.041	0.082
.	19.01.16-04.10.28-1-122625	94	9	9	3	0	3	695	6	6	0	0	NA	NA	NA	35	22	246	238	351	219	161	315	14	12	14	0.057	0.05	0.04
.	19.01.16-04.10.36-1-122626	172	12	12	6	0	3	700	10	10	0	0	NA	NA	NA	51	40	245	249	359	219	168	313	26	21	4	0.106	0.084	0.011
.	19.01.16-04.10.37-1-122627	64	2	2	0	0	0	445	1	1	0	0	NA	NA	NA	18	11	238	239	347	135	110	200	0	0	1	0	0	0.003
.	19.01.16-04.10.39-1-122632	36	1	1	0	0	0	0	0	0	0	0	NA	NA	NA	8	7	237	238	345	0	0	0	0	0	2	0	0	0.006
.	19.01.16-04.10.41-1-122633	35	1	1	0	0	0	0	0	0	0	0	NA	NA	NA	10	7	236	238	346	0	0	0	0	0	0	0	0	0
.	19.01.16-04.10.42-1-122634	157	51	51	11	0	10	705	45	45	0	0	NA	NA	NA	37	47	249	254	357	218	175	312	58	59	41	0.233	0.232	0.115
.	19.01.16-04.10.44-1-122635	63	3	3	1	0	1	697	2	2	0	0	NA	NA	NA	27	33	242	248	356	214	171	312	0	0	8	0	0	0.022
.	19.01.16-04.10.47-1-122636	65	3	3	0	0	0	682	2	2	0	0	NA	NA	NA	32	20	237	245	351	208	170	304	0	7	6	0	0.029	0.017
.	19.01.16-04.10.51-1-122637	69	5	5	0	0	0	686	4	4	0	0	NA	NA	NA	26	17	246	237	347	219	160	307	0	5	7	0	0.021	0.02
.	19.01.16-04.10.56-1-122638	98	4	4	4	0	2	703	3	3	0	0	NA	NA	NA	37	40	247	249	357	216	172	315	7	0	5	0.028	0	0.014
.	19.01.16-04.10.58-1-122654	63	5	5	2	0	2	683	4	4	0	0	NA	NA	NA	24	15	239	239	350	207	165	311	9	9	0	0.038	0.038	0
.	19.01.16-04.11.00-1-122658	117	6	6	2	0	1	704	5	5	0	0	NA	NA	NA	28	31	245	245	354	219	169	316	10	7	15	0.041	0.029	0.042
.	19.01.16-04.11.04-1-122659	93	7	7	3	0	3	702	5	5	0	0	NA	NA	NA	27	37	244	245	361	218	166	318	3	6	10	0.012	0.024	0.028
.	19.01.16-04.11.04-1-122660	91	6	6	2	0	1	693	5	5	0	0	NA	NA	NA	32	25	239	245	354	211	168	314	5	7	12	0.021	0.029	0.034
.	19.01.16-04.11.11-1-122671	89	8	8	4	0	3	691	6	6	0	0	NA	NA	NA	21	28	247	244	350	214	166	311	26	0	5	0.105	0	0.014
.	19.01.16-04.11.11-1-122672	116	6	6	2	0	2	691	5	5	0	0	NA	NA	NA	44	36	246	247	356	212	169	310	0	12	10	0	0.049	0.028
.	19.01.16-04.11.17-1-122684	59	2	2	1	0	1	0	1	1	0	0	NA	NA	NA	14	18	238	243	350	0	0	0	1	0	2	0.004	0	0.006
.	19.01.16-04.11.19-1-122685	123	4	4	0	0	0	707	2	2	0	0	NA	NA	NA	38	43	249	250	357	223	169	315	3	0	2	0.012	0	0.006
.	19.01.16-04.11.23-1-122688	177	20	20	7	0	6	730	18	18	0	0	NA	NA	NA	40	61	258	247	369	231	174	325	19	41	14	0.074	0.166	0.038
.	19.01.16-04.11.25-1-122691	91	8	8	2	0	1	687	7	7	0	0	NA	NA	NA	22	23	243	242	351	211	168	308	23	0	11	0.095	0	0.031
.	19.01.16-04.11.26-1-122692	67	2	2	0	0	0	693	0	0	0	0	NA	NA	NA	29	30	246	246	351	220	168	305	0	0	4	0	0	0.011
.	19.01.16-04.11.30-1-122693	91	4	4	2	0	2	688	3	3	0	0	NA	NA	NA	35	27	246	244	350	213	166	309	14	0	0	0.057	0	0
.	19.01.16-04.11.32-1-122694	61	2	2	0	0	0	687	1	1	0	0	NA	NA	NA	23	26	240	249	350	210	167	310	0	0	6	0	0	0.017
.	19.01.16-04.11.38-1-122695	98	11	11	1	0	1	709	9	9	0	0	NA	NA	NA	35	38	241	249	361	216	173	320	26	19	10	0.108	0.076	0.028
.	19.01.16-04.11.38-1-122696	120	9	9	1	0	1	693	5	5	0	0	NA	NA	NA	41	29	243	244	355	214	167	312	0	3	13	0	0.012	0.037
.	19.01.16-04.11.43-1-122697	91	3	3	1	0	0	697	1	1	0	0	NA	NA	NA	26	29	243	246	353	213	171	313	17	8	0	0.07	0.033	0
.	19.01.16-04.11.48-1-122698	130	9	9	3	0	3	701	8	8	0	0	NA	NA	NA	49	37	245	251	354	219	173	309	3	8	16	0.012	0.032	0.045
.	19.01.16-04.11.48-1-122699	58	2	2	1	0	1	0	1	1	0	0	NA	NA	NA	21	13	239	240	347	0	0	0	1	0	0	0.004	0	0
.	19.01.16-04.11.52-1-122700	84	6	6	0	0	0	695	5	5	0	0	NA	NA	NA	37	31	245	246	353	217	168	310	6	17	1	0.024	0.069	0.003
.	19.01.16-04.11.53-1-122701	32	1	1	1	0	1	0	0	0	0	0	NA	NA	NA	4	12	238	240	347	0	0	0	0	0	0	0	0	0
.	19.01.16-04.11.55-1-122702	145	7	7	1	0	0	716	4	4	0	0	NA	NA	NA	40	47	252	244	364	226	167	323	17	13	0	0.067	0.053	0
.	19.01.16-04.12.01-1-122718	152	21	21	9	0	6	706	19	19	0	0	NA	NA	NA	58	44	247	247	363	214	168	324	43	42	6	0.174	0.17	0.017
.	19.01.16-04.12.03-1-122719	63	3	3	0	0	0	697	2	2	0	0	NA	NA	NA	21	28	247	242	352	221	163	313	0	8	1	0	0.033	0.003
.	19.01.16-04.12.03-1-122720	37	1	1	0	0	0	0	0	0	0	0	NA	NA	NA	16	12	240	239	346	0	0	0	0	0	0	0	0	0
.	19.01.16-04.12.06-1-122722	60	2	2	0	0	0	692	1	1	0	0	NA	NA	NA	32	33	246	245	355	217	164	311	22	0	0	0.089	0	0
.	19.01.16-04.12.06-1-122723	94	6	6	0	0	0	697	4	4	0	0	NA	NA	NA	31	33	247	241	358	221	163	313	10	5	1	0.04	0.021	0.003
.	19.01.16-04.12.10-1-122728	60	2	2	0	0	0	680	1	1	0	0	NA	NA	NA	30	16	242	240	347	212	164	304	1	1	0	0.004	0.004	0
.	19.01.16-04.12.13-1-122732	89	7	7	2	0	2	690	5	5	0	0	NA	NA	NA	35	25	245	240	353	216	162	312	11	19	5	0.045	0.079	0.014
.	19.01.16-04.12.14-1-122734	148	13	13	5	0	5	699	11	11	0	0	NA	NA	NA	62	38	247	248	356	211	174	314	24	18	3	0.097	0.073	0.008
.	19.01.16-04.12.18-1-122741	116	7	7	4	0	3	691	6	6	0	0	NA	NA	NA	30	22	243	241	351	214	167	310	16	4	13	0.066	0.017	0.037
.	19.01.16-04.12.21-1-122743	59	3	3	1	0	1	687	2	2	0	0	NA	NA	NA	23	22	241	243	351	213	166	308	2	4	1	0.008	0.016	0.003
.	19.01.16-04.12.22-1-122744	32	1	1	0	0	0	0	0	0	0	0	NA	NA	NA	15	9	238	239	345	0	0	0	0	0	5	0	0	0.014
.	19.01.16-04.12.24-1-122747	63	2	2	0	0	0	493	1	1	0	0	NA	NA	NA	19	19	241	241	350	153	117	223	0	0	3	0	0	0.009
.	19.01.16-04.12.25-1-122749	65	6	6	0	0	0	706	4	4	0	0	NA	NA	NA	22	32	246	247	352	220	170	316	1	13	1	0.004	0.053	0.003
.	19.01.16-04.12.26-1-122750	92	8	8	2	0	1	693	6	6	0	0	NA	NA	NA	21	21	240	245	349	212	170	311	4	7	16	0.017	0.029	0.046
.	19.01.16-04.12.36-1-122753	65	4	4	0	0	0	690	3	3	0	0	NA	NA	NA	25	26	243	244	352	216	166	308	0	2	7	0	0.008	0.02
.	19.01.16-04.12.38-1-122754	64	2	2	0	0	0	687	1	1	0	0	NA	NA	NA	26	19	239	239	354	212	164	311	0	10	0	0	0.042	0
.	19.01.16-04.12.38-1-122759	120	19	19	3	0	1	701	17	17	0	0	NA	NA	NA	31	40	244	248	361	212	167	322	26	11	15	0.107	0.044	0.042
.	19.01.16-04.12.40-1-122760	145	22	22	10	0	7	736	21	21	0	0	NA	NA	NA	36	74	263	252	372	231	173	332	59	25	18	0.224	0.099	0.048
.	19.01.16-04.12.42-1-122761	153	18	18	5	0	4	724	15	15	0	0	NA	NA	NA	46	56	247	255	367	223	177	324	29	21	28	0.117	0.082	0.076
.	19.01.16-04.12.43-1-122762	62	3	3	0	0	0	678	2	2	0	0	NA	NA	NA	35	18	239	242	350	209	166	303	0	0	6	0	0	0.017
.	19.01.16-04.12.43-1-122763	118	15	15	4	0	3	708	14	14	0	0	NA	NA	NA	43	39	245	250	357	218	172	318	10	35	8	0.041	0.14	0.022
.	19.01.16-04.12.47-1-122764	35	1	1	0	0	0	0	0	0	0	0	NA	NA	NA	14	11	239	238	347	0	0	0	3	0	0	0.013	0	0
.	19.01.16-04.12.50-1-122765	32	1	1	1	0	1	0	0	0	0	0	NA	NA	NA	13	13	239	239	348	0	0	0	1	0	0	0.004	0	0
.	19.01.16-04.12.52-1-122766	87	5	5	1	0	1	705	3	3	0	0	NA	NA	NA	33	42	249	248	358	218	171	316	7	0	8	0.028	0	0.022
.	19.01.16-04.12.53-1-122767	33	1	1	0	0	0	0	0	0	0	0	NA	NA	NA	5	6	236	238	345	0	0	0	0	0	0	0	0	0
.	19.01.16-04.12.53-1-122768	64	4	4	0	0	0	686	3	3	0	0	NA	NA	NA	26	29	242	246	354	214	166	306	3	1	4	0.012	0.004	0.011
.	19.01.16-04.12.55-1-122769	89	8	8	4	0	2	683	7	7	0	0	NA	NA	NA	37	31	243	245	356	211	165	307	13	8	4	0.053	0.033	0.011
.	19.01.16-04.13.03-1-122788	86	3	3	0	0	0	693	2	2	0	0	NA	NA	NA	25	26	247	242	350	217	165	311	0	4	5	0	0.017	0.014
.	19.01.16-04.13.10-1-122798	91	5	5	1	0	0	691	4	4	0	0	NA	NA	NA	35	26	240	239	360	212	160	319	11	6	5	0.046	0.025	0.014
.	19.01.16-04.13.14-1-122806	31	1	1	0	0	0	0	0	0	0	0	NA	NA	NA	14	10	238	237	348	0	0	0	1	0	0	0.004	0	0
.	19.01.16-04.13.16-1-122809	179	12	12	6	0	5	725	10	10	0	0	NA	NA	NA	53	63	256	254	366	222	176	327	20	22	14	0.078	0.087	0.038
.	19.01.16-04.13.17-1-122810	120	19	19	8	0	4	703	17	17	0	0	NA	NA	NA	42	36	245	247	357	216	172	315	45	20	20	0.184	0.081	0.056
.	19.01.16-04.13.22-1-122813	33	1	1	0	0	0	0	0	0	0	0	NA	NA	NA	13	15	241	239	348	0	0	0	0	0	0	0	0	0
.	19.01.16-04.13.22-1-122814	62	2	2	0	0	0	250	1	1	0	0	NA	NA	NA	14	21	242	245	347	79	58	113	0	1	0	0	0.004	0
.	19.01.16-04.13.23-1-122816	122	11	11	2	0	2	710	10	10	0	0	NA	NA	NA	47	42	250	247	358	223	169	318	4	23	5	0.016	0.093	0.014
.	19.01.16-04.13.25-1-122819	92	6	6	5	0	4	697	5	5	0	0	NA	NA	NA	32	32	244	246	355	216	169	312	22	10	3	0.09	0.041	0.008
.	19.01.16-04.13.25-1-122820	67	5	5	0	0	0	710	4	4	0	0	NA	NA	NA	18	34	244	241	362	219	167	324	5	0	10	0.02	0	0.028
.	19.01.16-04.13.27-1-122821	124	6	6	1	0	1	709	5	5	0	0	NA	NA	NA	42	41	251	243	360	223	162	324	13	12	0	0.052	0.049	0
.	19.01.16-04.13.30-1-122822	118	11	11	4	0	4	712	9	9	0	0	NA	NA	NA	33	45	257	245	356	224	170	318	16	10	9	0.062	0.041	0.025
.	19.01.16-04.13.33-1-122823	88	4	4	1	0	1	692	3	3	0	0	NA	NA	NA	25	29	242	252	348	216	173	303	0	1	2	0	0.004	0.006
.	19.01.16-04.13.46-1-122826	88	4	4	0	0	0	689	3	3	0	0	NA	NA	NA	27	28	242	243	356	213	164	312	0	10	1	0	0.041	0.003
.	19.01.16-04.13.46-1-122827	116	6	6	2	0	2	708	5	5	0	0	NA	NA	NA	42	40	250	249	354	221	172	315	10	22	1	0.04	0.088	0.003
.	19.01.16-04.13.48-1-122828	86	4	4	1	0	1	696	3	3	0	0	NA	NA	NA	24	30	241	248	354	213	168	315	5	0	17	0.021	0	0.048
.	19.01.16-04.13.49-1-122829	63	3	3	2	0	1	683	2	2	0	0	NA	NA	NA	30	18	242	240	349	214	164	305	0	0	7	0	0	0.02
.	19.01.16-04.13.51-1-122830	89	8	8	1	0	1	701	6	6	0	0	NA	NA	NA	24	38	244	249	358	216	172	313	7	3	7	0.029	0.012	0.02
.	19.01.16-04.13.51-1-122831	62	2	2	0	0	0	697	1	1	0	0	NA	NA	NA	21	30	248	246	349	220	170	307	0	0	8	0	0	0.023
.	19.01.16-04.13.57-1-122832	93	9	9	4	0	2	710	7	7	0	0	NA	NA	NA	19	38	247	247	357	219	171	320	31	18	5	0.126	0.073	0.014
.	19.01.16-04.13.59-1-122848	31	1	1	0	0	0	0	0	0	0	0	NA	NA	NA	5	9	237	237	348	0	0	0	0	0	0	0	0	0
.	19.01.16-04.14.00-1-122849	57	2	2	1	0	1	0	1	1	0	0	NA	NA	NA	13	18	239	241	351	0	0	0	0	1	1	0	0.004	0.003
.	19.01.16-04.14.05-1-122850	90	3	3	1	0	1	696	2	2	0	0	NA	NA	NA	40	30	245	247	351	219	168	309	0	1	9	0	0.004	0.026
.	19.01.16-04.14.05-1-122851	121	9	9	2	0	2	714	8	8	0	0	NA	NA	NA	32	42	243	249	363	215	173	326	9	17	2	0.037	0.068	0.006
.	19.01.16-04.14.05-1-122852	175	12	12	3	0	2	702	11	11	0	0	NA	NA	NA	61	43	248	252	356	216	174	312	9	18	16	0.036	0.071	0.045
.	19.01.16-04.14.05-1-122853	94	6	6	2	0	2	696	4	4	0	0	NA	NA	NA	33	30	246	247	350	217	169	310	18	1	7	0.073	0.004	0.02
.	19.01.16-04.14.07-1-122855	33	1	1	0	0	0	0	0	0	0	0	NA	NA	NA	9	10	236	239	348	0	0	0	0	0	1	0	0	0.003
.	19.01.16-04.14.09-1-122859	85	11	11	3	0	3	699	9	9	0	0	NA	NA	NA	29	32	245	244	356	216	166	317	10	8	5	0.041	0.033	0.014
.	19.01.16-04.14.09-1-122860	172	22	22	3	0	2	708	20	20	0	0	NA	NA	NA	43	42	249	244	362	219	169	320	39	34	10	0.157	0.139	0.028
.	19.01.16-04.14.12-1-122865	67	5	5	0	0	0	704	4	4	0	0	NA	NA	NA	23	38	247	249	355	214	171	319	6	6	4	0.024	0.024	0.011
.	19.01.16-04.14.21-1-122873	60	4	4	1	0	1	696	3	3	0	0	NA	NA	NA	19	28	248	244	349	220	169	307	9	0	2	0.036	0	0.006
.	19.01.16-04.14.24-1-122876	33	1	1	0	0	0	0	0	0	0	0	NA	NA	NA	9	9	240	238	344	0	0	0	0	0	0	0	0	0
.	19.01.16-04.14.24-1-122877	93	5	5	2	0	2	702	4	4	0	0	NA	NA	NA	29	32	244	246	355	215	172	315	7	4	1	0.029	0.016	0.003
.	19.01.16-04.14.27-1-122880	91	8	8	0	0	0	707	7	7	0	0	NA	NA	NA	31	34	244	248	355	216	173	318	17	10	7	0.07	0.04	0.02
.	19.01.16-04.14.31-1-122881	89	6	6	2	0	1	697	5	5	0	0	NA	NA	NA	27	32	244	247	354	220	167	310	0	1	19	0	0.004	0.054
.	19.01.16-04.14.31-1-122882	209	34	34	11	0	8	727	29	29	0	0	NA	NA	NA	61	63	258	254	364	228	179	320	21	71	39	0.081	0.28	0.107
.	19.01.16-04.14.34-1-122883	120	11	11	3	0	2	707	9	9	0	0	NA	NA	NA	26	31	249	241	354	226	165	316	7	21	15	0.028	0.087	0.042
.	19.01.16-04.14.37-1-122884	93	6	6	3	0	3	693	5	5	0	0	NA	NA	NA	18	21	242	243	349	215	167	311	0	9	12	0	0.037	0.034
.	19.01.16-04.14.39-1-122885	32	1	1	0	0	0	0	0	0	0	0	NA	NA	NA	8	12	237	240	348	0	0	0	0	0	4	0	0	0.011
.	19.01.16-04.14.41-1-122886	67	3	3	1	0	1	692	2	2	0	0	NA	NA	NA	31	23	242	243	351	213	167	312	0	4	6	0	0.016	0.017
.	19.01.16-04.14.43-1-122887	169	36	36	12	0	10	716	34	34	0	0	NA	NA	NA	54	57	254	250	366	221	171	324	50	88	17	0.197	0.352	0.046
.	19.01.16-04.14.48-1-122888	63	3	3	0	0	0	695	2	2	0	0	NA	NA	NA	29	25	243	239	356	215	163	317	1	12	0	0.004	0.05	0
.	19.01.16-04.14.50-1-122889	98	7	7	3	0	3	698	6	6	0	0	NA	NA	NA	34	30	243	246	354	214	170	314	22	11	4	0.091	0.045	0.011
.	19.01.16-04.14.51-1-122890	87	3	3	0	0	0	710	2	2	0	0	NA	NA	NA	24	39	248	249	355	221	174	315	0	6	2	0	0.024	0.006
.	19.01.16-04.14.58-1-122906	177	21	21	5	0	4	706	18	18	0	0	NA	NA	NA	57	49	253	251	358	221	174	311	19	41	16	0.075	0.163	0.045
.	19.01.16-04.14.58-1-122907	115	7	7	0	0	0	708	5	5	0	0	NA	NA	NA	28	37	249	245	356	222	169	317	23	5	3	0.092	0.02	0.008
.	19.01.16-04.15.03-1-122913	96	4	4	2	0	2	695	2	2	0	0	NA	NA	NA	22	26	246	243	350	219	165	311	3	2	2	0.012	0.008	0.006
.	19.01.16-04.15.04-1-122914	95	9	9	3	0	2	698	6	6	0	0	NA	NA	NA	32	33	244	244	358	212	171	315	2	13	22	0.008	0.053	0.061
.	19.01.16-04.15.06-1-122916	65	2	2	0	0	0	696	1	1	0	0	NA	NA	NA	18	26	244	243	352	218	165	313	8	2	0	0.033	0.008	0
.	19.01.16-04.15.13-1-122928	35	1	1	1	0	1	0	0	0	0	0	NA	NA	NA	7	5	237	237	344	0	0	0	0	2	0	0	0.008	0
.	19.01.16-04.15.15-1-122935	33	1	1	0	0	0	0	0	0	0	0	NA	NA	NA	14	11	238	238	348	0	0	0	0	0	1	0	0	0.003
.	19.01.16-04.15.18-1-122937	34	1	1	0	0	0	0	0	0	0	0	NA	NA	NA	7	5	237	237	344	0	0	0	0	0	3	0	0	0.009
.	19.01.16-04.15.20-1-122938	240	34	34	12	0	6	730	31	31	0	0	NA	NA	NA	63	66	251	260	368	222	182	326	52	39	37	0.207	0.15	0.101
.	19.01.16-04.15.22-1-122941	89	5	5	1	0	1	697	4	4	0	0	NA	NA	NA	32	36	247	247	355	214	170	313	0	4	6	0	0.016	0.017
.	19.01.16-04.15.23-1-122942	118	7	7	2	0	2	692	5	5	0	0	NA	NA	NA	35	34	247	248	352	217	166	309	17	9	2	0.069	0.036	0.006
.	19.01.16-04.15.23-1-122943	63	5	5	2	0	2	689	4	4	0	0	NA	NA	NA	24	22	242	244	349	209	169	311	4	0	11	0.017	0	0.032
.	19.01.16-04.15.29-1-122946	66	7	7	3	0	3	693	6	6	0	0	NA	NA	NA	18	23	243	241	352	215	166	312	8	0	1	0.033	0	0.003
.	19.01.16-04.15.31-1-122947	61	3	3	0	0	0	690	2	2	0	0	NA	NA	NA	23	21	243	242	349	216	165	309	3	5	4	0.012	0.021	0.011
.	19.01.16-04.15.37-1-122948	149	18	18	6	0	6	695	16	16	0	0	NA	NA	NA	50	34	245	245	357	212	166	317	10	27	25	0.041	0.11	0.07
.	19.01.16-04.15.41-1-122949	158	20	20	6	0	5	713	19	19	0	0	NA	NA	NA	41	45	247	250	361	216	176	321	34	29	8	0.138	0.116	0.022
.	19.01.16-04.15.42-1-122950	89	4	4	2	0	2	684	3	3	0	0	NA	NA	NA	40	22	240	245	350	213	168	303	3	0	11	0.012	0	0.031
.	19.01.16-04.15.43-1-122951	172	14	14	2	0	2	708	13	13	0	0	NA	NA	NA	50	42	251	246	358	223	171	314	9	22	11	0.036	0.089	0.031
.	19.01.16-04.15.45-1-122952	144	14	14	8	0	6	719	13	13	0	0	NA	NA	NA	42	49	257	252	353	231	174	314	14	33	10	0.054	0.131	0.028
.	19.01.16-04.15.48-1-122953	37	1	1	0	0	0	0	0	0	0	0	NA	NA	NA	9	14	239	240	348	0	0	0	0	0	0	0	0	0
.	19.01.16-04.15.50-1-122954	93	4	4	2	0	2	688	3	3	0	0	NA	NA	NA	42	23	244	243	349	212	165	311	12	0	7	0.049	0	0.02
.	19.01.16-04.15.51-1-122955	34	1	1	0	0	0	0	0	0	0	0	NA	NA	NA	10	6	238	237	344	0	0	0	1	0	0	0.004	0	0
.	19.01.16-04.15.54-1-122956	151	11	11	3	0	0	723	9	9	0	0	NA	NA	NA	50	59	246	266	360	219	185	319	10	15	6	0.041	0.056	0.017
.	19.01.16-04.16.00-1-122972	35	1	1	0	0	0	0	0	0	0	0	NA	NA	NA	11	10	238	237	348	0	0	0	0	0	2	0	0	0.006
.	19.01.16-04.16.02-1-122973	33	1	1	1	0	1	0	0	0	0	0	NA	NA	NA	14	13	238	241	347	0	0	0	0	0	0	0	0	0
.	19.01.16-04.16.06-1-122974	120	8	8	3	0	2	694	7	7	0	0	NA	NA	NA	30	28	247	239	355	218	166	310	10	4	10	0.04	0.017	0.028
.	19.01.16-04.16.08-1-122977	90	6	6	1	0	0	695	5	5	0	0	NA	NA	NA	14	24	244	246	347	219	171	305	4	0	12	0.016	0	0.035
.	19.01.16-04.16.10-1-122981	115	5	5	1	0	1	706	4	4	0	0	NA	NA	NA	27	38	246	249	356	217	174	315	0	3	9	0	0.012	0.025
.	19.01.16-04.16.13-1-122986	152	8	8	0	0	0	715	7	7	0	0	NA	NA	NA	39	45	253	246	359	220	173	322	6	15	6	0.024	0.061	0.017
.	19.01.16-04.16.15-1-122993	58	2	2	0	0	0	0	0	0	0	0	NA	NA	NA	16	5	240	236	342	0	0	0	0	2	2	0	0.008	0.006
.	19.01.16-04.16.16-1-122995	33	1	1	0	0	0	0	0	0	0	0	NA	NA	NA	8	12	237	240	348	0	0	0	0	1	0	0	0.004	0
.	19.01.16-04.16.18-1-122997	58	2	2	1	0	1	0	1	1	0	0	NA	NA	NA	12	13	237	239	350	0	0	0	0	0	3	0	0	0.009
.	19.01.16-04.16.18-1-122998	118	13	13	7	0	6	708	11	11	0	0	NA	NA	NA	43	41	249	246	359	220	169	319	28	32	16	0.112	0.13	0.045
.	19.01.16-04.16.18-1-122999	115	9	9	2	0	1	692	8	8	0	0	NA	NA	NA	42	28	246	242	353	216	163	313	2	16	7	0.008	0.066	0.02
.	19.01.16-04.16.19-1-123000	91	6	6	1	0	1	696	5	5	0	0	NA	NA	NA	40	31	251	240	353	222	162	312	5	4	7	0.02	0.017	0.02
.	19.01.16-04.16.22-1-123001	173	18	18	6	0	4	722	17	17	0	0	NA	NA	NA	56	54	258	250	359	227	178	317	21	44	20	0.081	0.176	0.056
.	19.01.16-04.16.26-1-123006	57	2	2	0	0	0	348	1	1	0	0	NA	NA	NA	15	11	242	238	344	115	82	151	0	0	1	0	0	0.003
.	19.01.16-04.16.26-1-123007	36	1	1	0	0	0	0	0	0	0	0	NA	NA	NA	5	13	239	241	346	0	0	0	0	2	0	0	0.008	0
.	19.01.16-04.16.28-1-123008	63	6	6	3	0	1	689	5	5	0	0	NA	NA	NA	23	23	242	246	348	214	171	304	0	16	14	0	0.065	0.04
.	19.01.16-04.16.30-1-123009	117	11	11	1	0	1	688	10	10	0	0	NA	NA	NA	41	29	251	239	352	220	160	308	2	7	17	0.008	0.029	0.048
.	19.01.16-04.16.37-1-123010	34	1	1	0	0	0	0	0	0	0	0	NA	NA	NA	9	8	238	238	345	0	0	0	0	0	0	0	0	0
.	19.01.16-04.16.38-1-123011	61	2	2	0	0	0	695	1	1	0	0	NA	NA	NA	22	26	244	244	351	218	167	310	0	0	7	0	0	0.02
.	19.01.16-04.16.42-1-123012	100	23	23	4	0	3	698	19	19	0	0	NA	NA	NA	31	31	247	248	349	217	171	310	44	27	10	0.178	0.109	0.029
.	19.01.16-04.16.44-1-123013	212	31	31	11	0	6	734	28	28	0	0	NA	NA	NA	64	78	258	258	375	227	176	331	53	40	26	0.205	0.155	0.069
.	19.01.16-04.16.45-1-123014	94	11	11	4	0	2	684	9	9	0	0	NA	NA	NA	42	25	240	246	352	211	166	307	5	29	11	0.021	0.118	0.031
.	19.01.16-04.16.50-1-123015	127	5	5	1	0	1	702	4	4	0	0	NA	NA	NA	43	42	253	247	355	224	169	309	0	5	6	0	0.02	0.017
.	19.01.16-04.16.57-1-123031	63	3	3	1	0	1	688	2	2	0	0	NA	NA	NA	26	21	240	246	348	210	167	311	0	5	0	0	0.02	0
.	19.01.16-04.16.59-1-123032	62	2	2	1	0	1	200	1	1	0	0	NA	NA	NA	18	17	240	239	351	67	40	93	0	0	2	0	0	0.006
.	19.01.16-04.17.00-1-123033	116	9	9	0	0	0	706	8	8	0	0	NA	NA	NA	35	37	246	249	355	219	171	316	11	8	1	0.045	0.032	0.003
.	19.01.16-04.17.06-1-123037	146	6	6	0	0	0	702	4	4	0	0	NA	NA	NA	48	40	249	245	359	218	168	316	8	3	1	0.032	0.012	0.003
.	19.01.16-04.17.09-1-123041	140	10	10	2	0	1	705	9	9	0	0	NA	NA	NA	51	46	247	251	361	218	174	313	13	16	25	0.053	0.064	0.069
.	19.01.16-04.17.12-1-123051	111	7	7	2	0	2	690	5	5	0	0	NA	NA	NA	31	25	244	243	351	214	166	310	5	8	5	0.02	0.033	0.014
.	19.01.16-04.17.14-1-123053	87	5	5	1	0	0	686	4	4	0	0	NA	NA	NA	38	22	241	242	352	212	168	306	22	2	0	0.091	0.008	0
.	19.01.16-04.17.16-1-123059	61	5	5	1	0	1	696	4	4	0	0	NA	NA	NA	31	32	250	243	352	220	165	311	3	8	5	0.012	0.033	0.014
.	19.01.16-04.17.22-1-123062	37	1	1	0	0	0	0	0	0	0	0	NA	NA	NA	12	11	241	237	346	0	0	0	0	0	3	0	0	0.009
.	19.01.16-04.17.25-1-123066	152	22	22	7	0	5	719	21	21	0	0	NA	NA	NA	49	50	250	249	364	223	171	325	31	44	9	0.124	0.177	0.025
.	19.01.16-04.17.26-1-123067	59	2	2	0	0	0	698	1	1	0	0	NA	NA	NA	25	30	243	247	353	218	167	313	0	6	4	0	0.024	0.011
.	19.01.16-04.17.28-1-123068	39	1	1	0	0	0	0	0	0	0	0	NA	NA	NA	12	8	239	239	343	0	0	0	0	0	0	0	0	0
.	19.01.16-04.17.33-1-123071	98	8	8	2	0	1	685	7	7	0	0	NA	NA	NA	32	23	244	241	351	213	163	309	5	20	1	0.02	0.083	0.003
.	19.01.16-04.17.34-1-123072	141	19	19	8	0	6	710	18	18	0	0	NA	NA	NA	38	42	250	249	356	221	174	315	28	8	26	0.112	0.032	0.073
.	19.01.16-04.17.34-1-123073	92	9	9	3	0	2	702	8	8	0	0	NA	NA	NA	25	29	243	245	354	218	170	314	0	34	17	0	0.139	0.048
.	19.01.16-04.17.35-1-123074	114	9	9	2	0	2	699	8	8	0	0	NA	NA	NA	31	31	243	245	356	217	170	312	16	4	9	0.066	0.016	0.025
.	19.01.16-04.17.39-1-123075	38	1	1	1	0	1	0	0	0	0	0	NA	NA	NA	13	8	237	239	345	0	0	0	1	0	0	0.004	0	0
.	19.01.16-04.17.40-1-123076	95	14	14	3	0	2	701	13	13	0	0	NA	NA	NA	37	39	252	244	356	222	164	315	58	10	17	0.23	0.041	0.048
.	19.01.16-04.17.42-1-123077	34	1	1	0	0	0	0	0	0	0	0	NA	NA	NA	15	9	239	240	343	0	0	0	1	0	0	0.004	0	0
.	19.01.16-04.17.42-1-123078	33	1	1	0	0	0	0	0	0	0	0	NA	NA	NA	5	5	237	240	341	0	0	0	0	1	0	0	0.004	0
.	19.01.16-04.17.44-1-123079	60	2	2	2	0	0	682	1	1	0	0	NA	NA	NA	28	19	238	241	353	209	166	307	4	0	2	0.017	0	0.006
.	19.01.16-04.17.45-1-123080	121	12	12	3	0	2	716	11	11	0	0	NA	NA	NA	30	46	247	253	359	218	176	322	1	25	9	0.004	0.099	0.025
.	19.01.16-04.17.55-1-123081	120	20	20	7	0	4	711	18	18	0	0	NA	NA	NA	41	45	248	247	363	221	170	320	42	22	25	0.169	0.089	0.069
.	19.01.16-04.17.57-1-123082	36	1	1	0	0	0	0	0	0	0	0	NA	NA	NA	8	6	238	239	342	0	0	0	0	1	0	0	0.004	0
.	19.01.16-04.17.58-1-123098	91	4	4	1	0	1	688	3	3	0	0	NA	NA	NA	23	24	239	243	355	210	165	313	6	4	3	0.025	0.016	0.008
.	19.01.16-04.17.59-1-123099	59	2	2	0	0	0	198	1	1	0	0	NA	NA	NA	12	15	241	239	348	60	47	91	0	0	6	0	0	0.017
.	19.01.16-04.18.00-1-123100	144	12	12	5	0	4	694	11	11	0	0	NA	NA	NA	41	33	243	247	356	213	169	312	21	38	13	0.086	0.154	0.037
.	19.01.16-04.18.08-1-123104	71	3	3	0	0	0	683	2	2	0	0	NA	NA	NA	34	20	244	243	346	214	163	306	0	0	5	0	0	0.014
.	19.01.16-04.18.09-1-123106	35	1	1	1	0	1	0	0	0	0	0	NA	NA	NA	10	18	240	241	350	0	0	0	0	0	3	0	0	0.009
.	19.01.16-04.18.09-1-123107	87	6	6	0	0	0	696	4	4	0	0	NA	NA	NA	27	31	245	244	355	216	169	311	4	4	9	0.016	0.016	0.025
.	19.01.16-04.18.12-1-123110	118	14	14	3	0	2	686	13	13	0	0	NA	NA	NA	36	27	244	243	353	214	165	307	6	22	21	0.025	0.091	0.059
.	19.01.16-04.18.12-1-123112	186	33	33	9	0	8	712	30	30	0	0	NA	NA	NA	70	47	249	251	360	222	174	316	18	67	35	0.072	0.267	0.097
.	19.01.16-04.18.15-1-123119	197	26	26	15	0	11	724	24	24	0	0	NA	NA	NA	54	60	256	256	361	227	175	322	31	90	6	0.121	0.352	0.017
.	19.01.16-04.18.18-1-123122	64	3	3	0	0	0	682	0	0	0	0	NA	NA	NA	27	21	243	240	351	216	159	307	1	0	5	0.004	0	0.014
.	19.01.16-04.18.27-1-123127	32	1	1	0	0	0	0	0	0	0	0	NA	NA	NA	7	6	237	236	346	0	0	0	0	0	1	0	0	0.003
.	19.01.16-04.18.29-1-123128	95	10	10	1	0	1	695	8	8	0	0	NA	NA	NA	39	26	241	240	358	212	166	317	19	15	13	0.079	0.062	0.036
.	19.01.16-04.18.32-1-123129	88	8	8	2	0	2	704	7	7	0	0	NA	NA	NA	23	32	245	244	356	218	169	317	9	5	9	0.037	0.02	0.025
.	19.01.16-04.18.32-1-123130	60	2	2	0	0	0	693	1	1	0	0	NA	NA	NA	24	27	247	240	353	218	163	312	0	4	0	0	0.017	0
.	19.01.16-04.18.33-1-123131	62	3	3	0	0	0	691	1	1	0	0	NA	NA	NA	31	22	244	241	350	216	165	310	6	0	5	0.025	0	0.014
.	19.01.16-04.18.33-1-123132	118	16	16	7	0	5	688	14	14	0	0	NA	NA	NA	42	30	247	244	352	214	164	310	10	37	10	0.04	0.152	0.028
.	19.01.16-04.18.46-1-123141	60	3	3	1	0	1	681	2	2	0	0	NA	NA	NA	30	18	243	240	348	212	163	306	0	0	5	0	0	0.014
.	19.01.16-04.18.47-1-123142	32	1	1	0	0	0	0	0	0	0	0	NA	NA	NA	7	12	239	242	344	0	0	0	0	0	1	0	0	0.003
.	19.01.16-04.18.48-1-123143	123	12	12	5	0	2	701	11	11	0	0	NA	NA	NA	43	39	245	251	356	218	171	312	14	10	20	0.057	0.04	0.056
.	19.01.16-04.18.50-1-123144	125	6	6	1	0	1	706	3	3	0	0	NA	NA	NA	43	40	248	250	355	220	170	316	11	8	0	0.044	0.032	0
.	19.01.16-04.18.52-1-123145	34	1	1	0	0	0	0	0	0	0	0	NA	NA	NA	11	15	240	239	349	0	0	0	0	0	0	0	0	0
.	19.01.16-04.18.55-1-123146	85	9	9	3	0	3	691	8	8	0	0	NA	NA	NA	39	34	241	250	356	206	171	314	15	8	7	0.062	0.032	0.02
.	19.01.16-04.18.56-1-123147	119	10	10	3	0	3	692	9	9	0	0	NA	NA	NA	40	30	247	249	347	219	169	304	6	11	5	0.024	0.044	0.014
.	19.01.16-04.19.02-1-123163	85	5	5	1	0	1	691	4	4	0	0	NA	NA	NA	32	28	243	243	355	215	165	311	8	6	2	0.033	0.025	0.006
.	19.01.16-04.19.02-1-123164	216	21	21	11	0	9	728	19	19	0	0	NA	NA	NA	64	63	258	251	367	228	177	323	36	43	21	0.14	0.171	0.057
.	19.01.16-04.19.05-1-123168	147	24	24	7	0	5	712	22	22	0	0	NA	NA	NA	57	43	251	246	359	223	169	320	40	61	9	0.159	0.248	0.025
.	19.01.16-04.19.12-1-123180	154	33	33	7	0	4	719	30	30	0	0	NA	NA	NA	47	52	250	253	362	222	175	322	37	48	42	0.148	0.19	0.116
.	19.01.16-04.19.13-1-123182	37	1	1	0	0	0	0	0	0	0	0	NA	NA	NA	7	8	238	237	346	0	0	0	0	0	0	0	0	0
.	19.01.16-04.19.16-1-123189	63	2	2	1	0	1	683	1	1	0	0	NA	NA	NA	28	20	240	240	353	211	163	309	0	6	0	0	0.025	0
.	19.01.16-04.19.22-1-123192	121	12	12	3	0	2	713	11	11	0	0	NA	NA	NA	40	40	252	246	355	221	173	319	18	8	9	0.071	0.033	0.025
.	19.01.16-04.19.24-1-123194	86	6	6	0	0	0	692	4	4	0	0	NA	NA	NA	37	29	245	243	354	218	165	309	0	1	15	0	0.004	0.042
.	19.01.16-04.19.24-1-123195	92	9	9	4	0	3	712	8	8	0	0	NA	NA	NA	24	41	247	248	359	218	171	323	10	27	3	0.04	0.109	0.008
.	19.01.16-04.19.25-1-123198	40	1	1	0	0	0	0	0	0	0	0	NA	NA	NA	15	11	238	241	345	0	0	0	0	0	0	0	0	0
.	19.01.16-04.19.27-1-123199	111	10	10	1	0	1	706	8	8	0	0	NA	NA	NA	41	37	243	252	355	215	173	318	4	32	13	0.016	0.127	0.037
.	19.01.16-04.19.31-1-123200	88	5	5	2	0	2	691	4	4	0	0	NA	NA	NA	23	24	242	243	352	214	167	310	5	5	6	0.021	0.021	0.017
.	19.01.16-04.19.44-1-123201	33	1	1	1	0	1	0	0	0	0	0	NA	NA	NA	6	10	239	238	346	0	0	0	0	0	0	0	0	0
.	19.01.16-04.19.46-1-123202	32	1	1	0	0	0	0	0	0	0	0	NA	NA	NA	7	8	238	240	343	0	0	0	0	0	1	0	0	0.003
.	19.01.16-04.19.47-1-123203	37	1	1	0	0	0	0	0	0	0	0	NA	NA	NA	12	7	238	237	345	0	0	0	2	0	0	0.008	0	0
.	19.01.16-04.19.49-1-123204	67	2	2	0	0	0	690	0	0	0	0	NA	NA	NA	23	22	243	247	345	213	170	307	4	7	0	0.016	0.028	0
.	19.01.16-04.19.49-1-123205	150	16	16	6	0	5	709	14	14	0	0	NA	NA	NA	61	51	249	255	360	217	174	318	10	32	12	0.04	0.125	0.033
.	19.01.16-04.19.50-1-123206	91	4	4	0	0	0	705	3	3	0	0	NA	NA	NA	34	38	248	247	356	219	172	314	5	14	4	0.02	0.057	0.011
.	19.01.16-04.19.50-1-123207	152	10	10	2	0	2	712	9	9	0	0	NA	NA	NA	39	40	247	251	355	222	172	318	0	18	14	0	0.072	0.039
.	19.01.16-04.19.50-1-123208	88	5	5	1	0	1	700	4	4	0	0	NA	NA	NA	19	28	243	243	355	219	168	313	2	1	12	0.008	0.004	0.034
.	19.01.16-04.19.52-1-123209	158	7	7	4	0	3	713	6	6	0	0	NA	NA	NA	49	47	250	248	362	220	171	322	15	18	3	0.06	0.073	0.008
.	19.01.16-04.19.54-1-123210	33	1	1	1	0	1	0	0	0	0	0	NA	NA	NA	10	8	240	237	344	0	0	0	0	3	0	0	0.013	0
.	19.01.16-04.19.56-1-123211	84	6	6	1	0	1	699	5	5	0	0	NA	NA	NA	24	29	242	242	358	215	165	319	3	7	9	0.012	0.029	0.025
.	19.01.16-04.20.03-1-123233	67	3	3	1	0	1	697	2	2	0	0	NA	NA	NA	20	32	244	244	357	215	169	313	1	0	5	0.004	0	0.014
.	19.01.16-04.20.05-1-123234	128	18	18	4	0	3	704	16	16	0	0	NA	NA	NA	46	38	249	241	361	217	167	320	35	28	9	0.141	0.116	0.025
.	19.01.16-04.20.11-1-123241	34	1	1	1	0	1	0	0	0	0	0	NA	NA	NA	11	8	241	236	344	0	0	0	3	0	0	0.012	0	0
.	19.01.16-04.20.12-1-123244	118	6	6	2	0	1	697	5	5	0	0	NA	NA	NA	28	32	248	245	352	218	166	313	4	6	7	0.016	0.024	0.02
.	19.01.16-04.20.15-1-123249	65	5	5	2	0	2	691	4	4	0	0	NA	NA	NA	27	25	245	241	352	218	165	308	4	9	2	0.016	0.037	0.006
.	19.01.16-04.20.15-1-123251	91	4	4	1	0	1	696	3	3	0	0	NA	NA	NA	32	30	242	247	354	212	168	316	10	2	1	0.041	0.008	0.003
.	19.01.16-04.20.16-1-123252	33	1	1	0	0	0	0	0	0	0	0	NA	NA	NA	2	7	239	237	344	0	0	0	1	0	0	0.004	0	0
.	19.01.16-04.20.18-1-123255	147	19	19	8	0	6	721	17	17	0	0	NA	NA	NA	51	52	246	255	364	220	176	325	33	26	24	0.134	0.102	0.066
.	19.01.16-04.20.18-1-123256	126	26	26	8	0	6	704	24	24	0	0	NA	NA	NA	48	54	252	252	363	217	173	314	38	23	31	0.151	0.091	0.085
.	19.01.16-04.20.19-1-123257	59	2	2	0	0	0	149	1	1	0	0	NA	NA	NA	17	17	244	241	345	47	38	64	1	0	2	0.004	0	0.006
.	19.01.16-04.20.20-1-123258	86	6	6	1	0	1	693	5	5	0	0	NA	NA	NA	24	25	244	242	352	216	165	312	3	15	0	0.012	0.062	0
.	19.01.16-04.20.29-1-123263	201	9	9	3	0	0	730	8	8	0	0	NA	NA	NA	72	64	258	255	364	229	178	323	11	27	4	0.043	0.106	0.011
.	19.01.16-04.20.35-1-123264	122	12	12	4	0	4	706	10	10	0	0	NA	NA	NA	42	42	247	249	359	218	173	315	12	12	16	0.049	0.048	0.045
.	19.01.16-04.20.35-1-123265	120	10	10	6	0	2	704	8	8	0	0	NA	NA	NA	43	36	243	252	354	216	175	313	4	25	12	0.016	0.099	0.034
.	19.01.16-04.20.36-1-123266	121	9	9	3	0	3	701	7	7	0	0	NA	NA	NA	42	37	248	243	359	219	164	318	16	5	19	0.065	0.021	0.053
.	19.01.16-04.20.43-1-123271	118	8	8	1	0	1	698	7	7	0	0	NA	NA	NA	49	37	246	245	359	216	169	313	10	13	11	0.041	0.053	0.031
.	19.01.16-04.20.47-1-123272	87	5	5	0	0	0	696	4	4	0	0	NA	NA	NA	32	30	243	246	354	213	166	317	3	8	0	0.012	0.033	0
.	19.01.16-04.20.59-1-123288	28	1	1	0	0	0	0	0	0	0	0	NA	NA	NA	7	5	240	236	342	0	0	0	0	1	0	0	0.004	0
.	19.01.16-04.20.59-1-123289	60	2	2	1	0	1	249	1	1	0	0	NA	NA	NA	12	17	239	245	346	73	55	121	4	0	1	0.017	0	0.003
.	19.01.16-04.21.01-1-123290	35	1	1	0	0	0	0	0	0	0	0	NA	NA	NA	7	10	239	238	346	0	0	0	0	1	0	0	0.004	0
.	19.01.16-04.21.01-1-123291	88	4	4	1	0	1	701	3	3	0	0	NA	NA	NA	30	34	246	243	358	217	165	319	3	10	4	0.012	0.041	0.011
.	19.01.16-04.21.01-1-123292	93	4	4	1	0	1	690	2	2	0	0	NA	NA	NA	23	26	246	239	354	215	164	311	0	3	12	0	0.013	0.034
.	19.01.16-04.21.03-1-123293	170	16	16	4	0	4	719	14	14	0	0	NA	NA	NA	58	55	254	251	363	228	176	315	18	20	40	0.071	0.08	0.11
.	19.01.16-04.21.03-1-123294	62	5	5	0	0	0	689	4	4	0	0	NA	NA	NA	20	22	240	244	351	214	167	308	4	10	2	0.017	0.041	0.006
.	19.01.16-04.21.05-1-123298	33	1	1	0	0	0	0	0	0	0	0	NA	NA	NA	7	8	239	237	345	0	0	0	0	3	0	0	0.013	0
.	19.01.16-04.21.06-1-123300	122	7	7	2	0	0	704	6	6	0	0	NA	NA	NA	41	39	249	245	358	220	169	315	5	9	10	0.02	0.037	0.028
.	19.01.16-04.21.08-1-123303	59	2	2	0	0	0	698	1	1	0	0	NA	NA	NA	27	33	244	248	354	214	170	314	0	7	0	0	0.028	0
.	19.01.16-04.21.10-1-123306	174	14	14	5	0	3	729	12	12	0	0	NA	NA	NA	55	63	259	254	363	228	177	324	24	27	9	0.093	0.106	0.025
.	19.01.16-04.21.10-1-123307	90	9	9	2	0	2	696	8	8	0	0	NA	NA	NA	31	25	244	243	351	217	167	312	22	3	7	0.09	0.012	0.02
.	19.01.16-04.21.18-1-123324	151	8	8	2	0	1	729	7	7	0	0	NA	NA	NA	43	57	255	249	366	228	175	326	13	7	11	0.051	0.028	0.03
.	19.01.16-04.21.19-1-123325	174	18	18	5	0	2	716	15	15	0	0	NA	NA	NA	57	55	253	248	367	223	169	324	10	35	22	0.04	0.141	0.06
.	19.01.16-04.21.21-1-123326	34	1	1	1	0	1	0	0	0	0	0	NA	NA	NA	12	11	240	238	346	0	0	0	3	0	0	0.012	0	0
.	19.01.16-04.21.23-1-123329	146	11	11	4	0	2	707	10	10	0	0	NA	NA	NA	41	42	248	251	356	216	173	318	27	15	3	0.109	0.06	0.008
.	19.01.16-04.21.24-1-123331	36	1	1	1	0	1	0	0	0	0	0	NA	NA	NA	8	9	237	240	345	0	0	0	0	3	0	0	0.012	0
.	19.01.16-04.21.28-1-123333	63	4	4	2	0	2	689	3	3	0	0	NA	NA	NA	29	20	242	242	349	216	164	309	6	4	0	0.025	0.017	0
.	19.01.16-04.21.31-1-123334	144	9	9	0	0	0	718	8	8	0	0	NA	NA	NA	38	52	246	253	366	218	174	326	10	17	1	0.041	0.067	0.003
.	19.01.16-04.21.34-1-123335	92	11	11	4	0	2	687	9	9	0	0	NA	NA	NA	46	29	250	243	349	215	167	305	22	23	9	0.088	0.095	0.026
.	19.01.16-04.21.39-1-123336	62	2	2	1	0	1	448	1	1	0	0	NA	NA	NA	23	29	245	243	354	141	102	205	2	0	1	0.008	0	0.003
.	19.01.16-04.21.40-1-123337	90	4	4	2	0	2	689	3	3	0	0	NA	NA	NA	25	20	241	243	349	213	163	313	11	4	3	0.046	0.016	0.009
.	19.01.16-04.21.42-1-123338	143	9	9	1	0	1	714	7	7	0	0	NA	NA	NA	44	45	246	251	361	216	177	321	2	11	13	0.008	0.044	0.036
.	19.01.16-04.21.46-1-123339	59	3	3	4	0	3	686	2	2	0	0	NA	NA	NA	31	24	242	243	352	211	165	310	9	0	0	0.037	0	0
.	19.01.16-04.21.51-1-123340	121	8	8	3	0	2	713	6	6	0	0	NA	NA	NA	44	48	248	248	365	219	169	325	7	9	6	0.028	0.036	0.016
.	19.01.16-04.21.52-1-123341	114	6	6	0	0	0	716	5	5	0	0	NA	NA	NA	38	42	247	249	359	224	176	316	2	3	7	0.008	0.012	0.019
.	19.01.16-04.21.54-1-123342	170	15	15	5	0	4	737	13	13	0	0	NA	NA	NA	69	74	262	255	370	230	177	330	28	17	18	0.107	0.067	0.049
.	19.01.16-04.21.57-1-123343	120	12	12	3	0	2	705	11	11	0	0	NA	NA	NA	47	43	246	251	359	216	171	318	14	14	16	0.057	0.056	0.045
.	19.01.16-04.21.58-1-123344	60	4	4	1	0	1	689	2	2	0	0	NA	NA	NA	18	19	244	241	347	215	168	306	0	0	6	0	0	0.017
.	19.01.16-04.22.03-1-123360	87	5	5	0	0	0	686	4	4	0	0	NA	NA	NA	30	24	245	243	349	211	166	309	12	0	5	0.049	0	0.014
.	19.01.16-04.22.03-1-123361	82	7	7	1	0	1	696	6	6	0	0	NA	NA	NA	31	28	243	247	351	215	169	312	18	3	2	0.074	0.012	0.006
.	19.01.16-04.22.10-1-123367	66	3	3	1	0	1	695	2	2	0	0	NA	NA	NA	22	29	244	246	352	215	171	309	5	0	3	0.02	0	0.009
.	19.01.16-04.22.12-1-123370	91	5	5	2	0	2	709	4	4	0	0	NA	NA	NA	21	38	248	247	356	221	168	320	7	0	12	0.028	0	0.034
.	19.01.16-04.22.13-1-123372	85	4	4	2	0	2	702	3	3	0	0	NA	NA	NA	27	35	246	249	353	219	172	311	4	4	8	0.016	0.016	0.023
.	19.01.16-04.22.13-1-123373	145	6	6	3	0	3	705	4	4	0	0	NA	NA	NA	48	42	248	248	359	221	169	315	1	6	10	0.004	0.024	0.028
.	19.01.16-04.22.21-1-123381	117	15	15	4	0	4	719	14	14	0	0	NA	NA	NA	38	52	253	246	366	225	170	324	20	41	10	0.079	0.167	0.027
.	19.01.16-04.22.23-1-123385	61	3	3	1	0	1	687	2	2	0	0	NA	NA	NA	30	26	243	245	351	214	167	306	1	0	5	0.004	0	0.014
.	19.01.16-04.22.24-1-123386	66	3	3	1	0	1	549	1	1	0	0	NA	NA	NA	21	17	243	243	344	173	131	245	2	0	4	0.008	0	0.012
.	19.01.16-04.22.26-1-123388	60	3	3	1	0	1	347	2	2	0	0	NA	NA	NA	7	19	245	239	348	99	80	168	0	4	1	0	0.017	0.003
.	19.01.16-04.22.30-1-123391	35	1	1	1	0	1	0	0	0	0	0	NA	NA	NA	7	9	239	237	346	0	0	0	0	0	1	0	0	0.003
.	19.01.16-04.22.32-1-123392	32	1	1	1	0	1	0	0	0	0	0	NA	NA	NA	11	6	237	238	344	0	0	0	0	0	0	0	0	0
.	19.01.16-04.22.33-1-123393	59	2	2	0	0	0	694	1	1	0	0	NA	NA	NA	27	30	244	242	357	214	163	317	8	0	0	0.033	0	0
.	19.01.16-04.22.33-1-123394	203	38	38	9	0	8	735	36	36	0	0	NA	NA	NA	68	67	253	249	378	221	174	340	82	40	32	0.324	0.161	0.085
.	19.01.16-04.22.34-1-123395	65	5	5	2	0	1	699	4	4	0	0	NA	NA	NA	34	34	242	246	359	215	168	316	0	2	15	0	0.008	0.042
.	19.01.16-04.22.34-1-123396	59	2	2	0	0	0	693	1	1	0	0	NA	NA	NA	15	20	247	238	348	218	165	310	1	0	1	0.004	0	0.003
.	19.01.16-04.22.39-1-123401	204	19	19	5	0	3	715	17	17	0	0	NA	NA	NA	51	52	250	255	360	220	176	319	9	44	11	0.036	0.173	0.031
.	19.01.16-04.22.40-1-123402	147	8	8	3	0	3	710	6	6	0	0	NA	NA	NA	46	47	250	250	360	221	172	317	1	2	11	0.004	0.008	0.031
.	19.01.16-04.22.40-1-123403	35	1	1	0	0	0	0	0	0	0	0	NA	NA	NA	6	14	246	238	343	0	0	0	0	2	0	0	0.008	0
.	19.01.16-04.22.43-1-123404	90	5	5	0	0	0	715	3	3	0	0	NA	NA	NA	38	44	252	243	362	224	167	324	5	18	10	0.02	0.074	0.028
.	19.01.16-04.22.49-1-123405	86	6	6	0	0	0	704	4	4	0	0	NA	NA	NA	32	30	244	249	350	219	171	314	4	10	2	0.016	0.04	0.006
.	19.01.16-04.22.49-1-123406	34	1	1	0	0	0	0	0	0	0	0	NA	NA	NA	10	10	238	240	345	0	0	0	0	0	0	0	0	0
.	19.01.16-04.22.52-1-123407	117	25	25	4	0	3	705	22	22	0	0	NA	NA	NA	46	49	253	247	362	224	168	313	22	23	30	0.087	0.093	0.083
.	19.01.16-04.22.52-1-123408	91	3	3	2	0	2	692	2	2	0	0	NA	NA	NA	23	22	240	242	353	215	167	310	0	0	2	0	0	0.006
.	19.01.16-04.22.58-1-123409	84	4	4	1	0	1	697	3	3	0	0	NA	NA	NA	20	23	244	242	350	219	166	312	2	2	8	0.008	0.008	0.023
.	19.01.16-04.23.05-1-123425	116	5	5	0	0	0	702	3	3	0	0	NA	NA	NA	38	34	245	246	356	215	171	316	2	0	5	0.008	0	0.014
.	19.01.16-04.23.05-1-123426	32	1	1	1	0	1	0	0	0	0	0	NA	NA	NA	11	12	240	239	346	0	0	0	2	0	0	0.008	0	0
.	19.01.16-04.23.08-1-123432	124	13	13	4	0	4	707	11	11	0	0	NA	NA	NA	39	49	249	252	361	220	171	316	20	9	12	0.08	0.036	0.033
.	19.01.16-04.23.08-1-123435	65	2	2	0	0	0	496	1	1	0	0	NA	NA	NA	19	9	240	236	346	166	115	215	0	0	4	0	0	0.012
.	19.01.16-04.23.09-1-123436	123	9	9	1	0	0	692	5	5	0	0	NA	NA	NA	39	32	243	245	357	213	169	310	4	0	12	0.016	0	0.034
.	19.01.16-04.23.15-1-123449	64	2	2	0	0	0	691	1	1	0	0	NA	NA	NA	22	27	243	244	353	216	165	310	0	6	0	0	0.025	0
.	19.01.16-04.23.20-1-123453	31	1	1	0	0	0	0	0	0	0	0	NA	NA	NA	8	9	236	240	346	0	0	0	0	0	3	0	0	0.009
.	19.01.16-04.23.22-1-123455	64	3	3	2	0	2	695	2	2	0	0	NA	NA	NA	26	33	246	247	353	218	166	311	2	0	6	0.008	0	0.017
.	19.01.16-04.23.22-1-123456	62	3	3	0	0	0	687	2	2	0	0	NA	NA	NA	37	24	244	242	351	212	164	311	0	0	7	0	0	0.02
.	19.01.16-04.23.24-1-123460	92	4	4	1	0	0	697	3	3	0	0	NA	NA	NA	37	30	248	246	349	223	169	305	17	0	2	0.069	0	0.006
.	19.01.16-04.23.31-1-123461	63	3	3	0	0	0	689	2	2	0	0	NA	NA	NA	22	26	241	245	353	213	167	309	9	2	0	0.037	0.008	0
.	19.01.16-04.23.31-1-123462	149	9	9	4	0	4	727	8	8	0	0	NA	NA	NA	46	55	248	250	370	223	175	329	9	11	19	0.036	0.044	0.051
.	19.01.16-04.23.34-1-123463	121	5	5	1	0	1	692	4	4	0	0	NA	NA	NA	46	36	250	248	351	218	170	304	0	13	4	0	0.052	0.011
.	19.01.16-04.23.38-1-123464	36	1	1	1	0	1	0	0	0	0	0	NA	NA	NA	10	18	238	244	349	0	0	0	0	3	0	0	0.012	0
.	19.01.16-04.23.38-1-123465	55	2	2	0	0	0	695	1	1	0	0	NA	NA	NA	22	33	245	248	353	215	167	313	3	1	0	0.012	0.004	0
.	19.01.16-04.23.38-1-123466	35	1	1	1	0	1	0	0	0	0	0	NA	NA	NA	12	8	239	239	343	0	0	0	0	0	2	0	0	0.006
.	19.01.16-04.23.41-1-123467	31	1	1	0	0	0	0	0	0	0	0	NA	NA	NA	6	7	237	238	345	0	0	0	0	1	0	0	0.004	0
.	19.01.16-04.23.41-1-123468	64	4	4	1	0	0	696	3	3	0	0	NA	NA	NA	23	29	240	242	360	211	167	318	7	7	0	0.029	0.029	0
.	19.01.16-04.23.42-1-123469	88	7	7	0	0	0	711	6	6	0	0	NA	NA	NA	24	42	248	251	356	222	174	315	4	15	11	0.016	0.06	0.031
.	19.01.16-04.23.42-1-123470	91	6	6	0	0	0	701	5	5	0	0	NA	NA	NA	27	34	250	245	352	220	170	311	3	3	2	0.012	0.012	0.006
.	19.01.16-04.23.43-1-123471	33	1	1	0	0	0	0	0	0	0	0	NA	NA	NA	11	7	237	239	344	0	0	0	0	0	0	0	0	0
.	19.01.16-04.23.45-1-123474	148	9	9	2	0	2	735	8	8	0	0	NA	NA	NA	50	68	261	253	367	231	174	330	18	5	0	0.069	0.02	0
.	19.01.16-04.23.49-1-123475	33	1	1	1	0	1	0	0	0	0	0	NA	NA	NA	7	9	239	239	344	0	0	0	0	0	1	0	0	0.003
.	19.01.16-04.23.52-1-123476	175	17	17	5	0	4	708	16	16	0	0	NA	NA	NA	58	41	244	257	353	216	180	312	20	24	24	0.082	0.093	0.068
.	19.01.16-04.23.53-1-123477	99	6	6	2	0	2	687	5	5	0	0	NA	NA	NA	34	24	244	242	351	216	166	305	5	3	12	0.02	0.012	0.034
.	19.01.16-04.23.53-1-123478	150	12	12	3	0	2	721	11	11	0	0	NA	NA	NA	43	52	255	250	360	228	172	321	18	19	9	0.071	0.076	0.025
.	19.01.16-04.23.58-1-123494	36	1	1	0	0	0	0	0	0	0	0	NA	NA	NA	12	6	237	239	343	0	0	0	0	0	3	0	0	0.009
.	19.01.16-04.23.59-1-123495	116	7	7	1	0	1	702	6	6	0	0	NA	NA	NA	35	37	243	244	363	219	167	316	9	14	3	0.037	0.057	0.008
.	19.01.16-04.24.01-1-123496	61	2	2	1	0	1	696	1	1	0	0	NA	NA	NA	24	29	244	243	355	214	166	316	0	4	4	0	0.016	0.011
.	19.01.16-04.24.02-1-123497	114	9	9	1	0	1	707	8	8	0	0	NA	NA	NA	47	45	250	251	357	218	172	317	12	0	14	0.048	0	0.039
.	19.01.16-04.24.05-1-123498	119	10	10	2	0	1	691	9	9	0	0	NA	NA	NA	50	30	245	245	353	213	164	314	10	22	8	0.041	0.09	0.023
.	19.01.16-04.24.08-1-123502	172	14	14	3	0	2	723	13	13	0	0	NA	NA	NA	52	59	249	253	370	224	174	325	41	17	13	0.165	0.067	0.035
.	19.01.16-04.24.13-1-123508	88	5	5	0	0	0	691	4	4	0	0	NA	NA	NA	22	25	245	242	351	218	167	306	13	0	9	0.053	0	0.026
.	19.01.16-04.24.17-1-123516	37	1	1	0	0	0	0	0	0	0	0	NA	NA	NA	14	8	239	239	343	0	0	0	0	0	1	0	0	0.003
.	19.01.16-04.24.19-1-123517	114	18	18	5	0	4	700	16	16	0	0	NA	NA	NA	27	34	246	250	351	213	172	315	26	11	6	0.106	0.044	0.017
.	19.01.16-04.24.20-1-123518	66	8	8	3	0	3	691	7	7	0	0	NA	NA	NA	19	24	244	245	348	214	168	309	21	8	6	0.086	0.033	0.017
.	19.01.16-04.24.21-1-123519	128	7	7	2	0	2	708	5	5	0	0	NA	NA	NA	43	44	250	245	362	218	169	321	11	10	5	0.044	0.041	0.014
.	19.01.16-04.24.24-1-123523	149	18	18	5	0	5	725	16	16	0	0	NA	NA	NA	43	58	251	253	367	220	175	330	27	33	17	0.108	0.13	0.046
.	19.01.16-04.24.27-1-123525	35	1	1	1	0	1	0	0	0	0	0	NA	NA	NA	14	7	239	238	343	0	0	0	0	0	2	0	0	0.006
.	19.01.16-04.24.29-1-123526	32	1	1	0	0	0	0	0	0	0	0	NA	NA	NA	11	8	238	239	344	0	0	0	0	0	2	0	0	0.006
.	19.01.16-04.24.30-1-123527	120	15	15	7	0	5	702	14	14	0	0	NA	NA	NA	44	39	243	243	366	211	166	325	0	46	15	0	0.189	0.041
.	19.01.16-04.24.32-1-123528	32	1	1	1	0	1	0	0	0	0	0	NA	NA	NA	10	8	239	237	345	0	0	0	0	0	1	0	0	0.003
.	19.01.16-04.24.34-1-123529	66	4	4	1	0	1	689	3	3	0	0	NA	NA	NA	25	20	242	238	353	212	162	315	11	0	3	0.045	0	0.008
.	19.01.16-04.24.34-1-123530	91	8	8	4	0	3	685	6	6	0	0	NA	NA	NA	32	30	250	243	350	217	164	304	9	12	9	0.036	0.049	0.026
.	19.01.16-04.24.42-1-123531	123	6	6	3	0	3	716	4	4	0	0	NA	NA	NA	46	51	249	252	363	219	176	321	0	10	7	0	0.04	0.019
.	19.01.16-04.24.44-1-123532	215	21	21	3	0	3	741	18	18	0	0	NA	NA	NA	62	67	251	250	379	225	177	339	47	41	14	0.187	0.164	0.037
.	19.01.16-04.24.45-1-123533	176	23	23	7	0	6	721	20	20	0	0	NA	NA	NA	61	65	252	252	374	216	174	331	45	38	18	0.179	0.151	0.048
.	19.01.16-04.24.52-1-123534	94	9	9	3	0	3	700	8	8	0	0	NA	NA	NA	33	31	247	241	356	222	163	315	15	12	3	0.061	0.05	0.008
.	19.01.16-04.24.53-1-123535	98	4	4	2	0	2	696	3	3	0	0	NA	NA	NA	25	25	241	243	354	215	165	316	5	3	0	0.021	0.012	0
.	19.01.16-04.24.58-1-123536	261	15	15	3	0	2	749	14	14	0	0	NA	NA	NA	76	85	263	261	374	231	185	333	31	9	14	0.118	0.034	0.037
.	19.01.16-04.25.01-1-123554	36	1	1	0	0	0	0	0	0	0	0	NA	NA	NA	9	8	238	237	346	0	0	0	0	0	4	0	0	0.012
.	19.01.16-04.25.03-1-123555	92	12	12	4	0	4	715	11	11	0	0	NA	NA	NA	22	43	249	244	363	222	168	325	18	10	12	0.072	0.041	0.033
.	19.01.16-04.25.03-1-123556	86	8	8	3	0	2	699	7	7	0	0	NA	NA	NA	34	38	248	249	354	218	169	312	8	21	4	0.032	0.084	0.011
.	19.01.16-04.25.05-1-123557	94	6	6	1	0	1	705	4	4	0	0	NA	NA	NA	21	33	254	241	351	229	167	309	0	5	14	0	0.021	0.04
.	19.01.16-04.25.11-1-123567	91	16	16	2	0	2	689	15	15	0	0	NA	NA	NA	23	24	239	248	350	211	169	309	8	16	16	0.033	0.065	0.046
.	19.01.16-04.25.18-1-123581	173	21	21	5	0	2	718	18	18	0	0	NA	NA	NA	59	48	250	250	361	223	172	323	40	42	6	0.16	0.168	0.017
.	19.01.16-04.25.23-1-123584	57	2	2	0	0	0	697	1	1	0	0	NA	NA	NA	18	28	244	244	353	216	167	314	0	3	4	0	0.012	0.011
.	19.01.16-04.25.25-1-123587	179	19	19	5	0	4	713	14	14	0	0	NA	NA	NA	45	46	251	246	362	219	170	324	20	36	14	0.08	0.146	0.039
.	19.01.16-04.25.27-1-123588	89	9	9	4	0	3	697	8	8	0	0	NA	NA	NA	35	36	248	241	360	217	165	315	21	5	4	0.085	0.021	0.011
.	19.01.16-04.25.27-1-123589	34	1	1	0	0	0	0	0	0	0	0	NA	NA	NA	8	12	238	242	345	0	0	0	0	0	1	0	0	0.003
.	19.01.16-04.25.31-1-123590	138	7	7	2	0	1	708	6	6	0	0	NA	NA	NA	46	46	250	247	362	220	168	320	5	19	0	0.02	0.077	0
.	19.01.16-04.25.31-1-123591	93	7	7	4	0	1	688	5	5	0	0	NA	NA	NA	28	24	244	238	355	214	161	313	7	15	5	0.029	0.063	0.014
.	19.01.16-04.25.33-1-123592	96	4	4	2	0	2	705	3	3	0	0	NA	NA	NA	36	41	248	250	356	221	174	310	6	3	1	0.024	0.012	0.003
.	19.01.16-04.25.36-1-123593	58	2	2	1	0	1	697	1	1	0	0	NA	NA	NA	16	27	240	250	350	211	172	314	0	0	3	0	0	0.009
.	19.01.16-04.25.39-1-123594	31	1	1	0	0	0	0	0	0	0	0	NA	NA	NA	10	9	236	239	347	0	0	0	0	0	0	0	0	0
.	19.01.16-04.25.41-1-123595	91	6	6	2	0	2	701	5	5	0	0	NA	NA	NA	32	38	244	247	360	213	169	319	6	1	7	0.025	0.004	0.019
.	19.01.16-04.25.51-1-123596	100	10	10	3	0	3	708	8	8	0	0	NA	NA	NA	26	39	246	254	352	220	173	315	6	20	12	0.024	0.079	0.034
.	19.01.16-04.25.51-1-123597	179	13	13	5	0	2	715	11	11	0	0	NA	NA	NA	57	50	248	249	366	220	171	324	15	16	15	0.06	0.064	0.041
.	19.01.16-04.25.51-1-123598	61	3	3	0	0	0	690	2	2	0	0	NA	NA	NA	28	28	245	246	350	217	164	309	0	3	0	0	0.012	0
.	19.01.16-04.25.51-1-123599	125	8	8	5	0	4	705	6	6	0	0	NA	NA	NA	29	38	245	248	358	219	167	319	10	16	3	0.041	0.065	0.008
.	19.01.16-04.25.52-1-123600	85	8	8	0	0	0	681	7	7	0	0	NA	NA	NA	30	21	243	242	349	212	160	309	2	10	9	0.008	0.041	0.026
.	19.01.16-04.26.01-1-123616	63	2	2	0	0	0	446	1	1	0	0	NA	NA	NA	17	15	238	242	348	141	110	195	7	2	0	0.029	0.008	0
.	19.01.16-04.26.01-1-123617	61	4	4	1	0	1	395	3	3	0	0	NA	NA	NA	12	5	239	237	342	111	105	179	1	1	8	0.004	0.004	0.023
.	19.01.16-04.26.02-1-123618	126	4	4	0	0	0	711	3	3	0	0	NA	NA	NA	35	37	246	247	357	220	171	320	0	16	4	0	0.065	0.011
.	19.01.16-04.26.09-1-123623	92	14	14	7	0	6	696	12	12	0	0	NA	NA	NA	33	31	243	243	358	213	168	315	21	15	14	0.086	0.062	0.039
.	19.01.16-04.26.13-1-123628	32	1	1	0	0	0	0	0	0	0	0	NA	NA	NA	10	7	238	237	345	0	0	0	0	0	2	0	0	0.006
.	19.01.16-04.26.14-1-123629	61	2	2	1	0	1	689	1	1	0	0	NA	NA	NA	30	24	247	242	348	218	165	306	4	0	4	0.016	0	0.011
.	19.01.16-04.26.14-1-123630	33	1	1	0	0	0	0	0	0	0	0	NA	NA	NA	7	8	240	237	344	0	0	0	2	0	0	0.008	0	0
.	19.01.16-04.26.15-1-123638	92	9	9	2	0	2	703	8	8	0	0	NA	NA	NA	30	40	249	246	358	221	170	312	10	9	12	0.04	0.037	0.034
.	19.01.16-04.26.15-1-123639	90	4	4	2	0	2	694	3	3	0	0	NA	NA	NA	25	27	244	244	352	214	168	312	2	1	2	0.008	0.004	0.006
.	19.01.16-04.26.17-1-123642	198	14	14	3	0	1	737	13	13	0	0	NA	NA	NA	52	69	262	253	367	235	177	325	12	46	9	0.046	0.182	0.025
.	19.01.16-04.26.17-1-123643	94	4	4	2	0	1	697	3	3	0	0	NA	NA	NA	39	34	241	248	358	213	167	317	4	1	7	0.017	0.004	0.02
.	19.01.16-04.26.21-1-123644	89	4	4	1	0	1	709	3	3	0	0	NA	NA	NA	31	44	252	249	356	221	174	314	0	8	3	0	0.032	0.008
.	19.01.16-04.26.22-1-123647	36	1	1	0	0	0	0	0	0	0	0	NA	NA	NA	13	10	240	237	346	0	0	0	1	0	0	0.004	0	0
.	19.01.16-04.26.26-1-123650	63	4	4	1	0	1	683	3	3	0	0	NA	NA	NA	29	15	243	238	347	213	166	304	0	4	8	0	0.017	0.023
.	19.01.16-04.26.29-1-123651	37	1	1	0	0	0	0	0	0	0	0	NA	NA	NA	7	4	237	236	344	0	0	0	0	0	2	0	0	0.006
.	19.01.16-04.26.32-1-123652	90	9	9	1	0	0	697	8	8	0	0	NA	NA	NA	29	27	242	243	355	214	170	313	11	2	24	0.045	0.008	0.068
.	19.01.16-04.26.33-1-123653	179	16	16	2	0	1	717	15	15	0	0	NA	NA	NA	52	51	250	247	367	218	171	328	20	33	2	0.08	0.134	0.005
.	19.01.16-04.26.35-1-123654	33	1	1	1	0	1	0	0	0	0	0	NA	NA	NA	5	2	236	236	343	0	0	0	0	0	0	0	0	0
.	19.01.16-04.26.36-1-123655	121	11	11	2	0	0	715	6	6	0	0	NA	NA	NA	34	42	253	249	353	227	173	315	10	39	12	0.04	0.157	0.034
.	19.01.16-04.26.36-1-123656	36	1	1	0	0	0	0	0	0	0	0	NA	NA	NA	6	8	237	238	346	0	0	0	0	0	1	0	0	0.003
.	19.01.16-04.26.40-1-123657	32	1	1	0	0	0	0	0	0	0	0	NA	NA	NA	7	5	236	239	343	0	0	0	0	3	0	0	0.013	0
.	19.01.16-04.26.40-1-123658	140	15	15	5	0	3	707	13	13	0	0	NA	NA	NA	55	48	251	247	363	221	168	318	16	26	2	0.064	0.105	0.006
.	19.01.16-04.26.40-1-123659	34	1	1	0	0	0	0	0	0	0	0	NA	NA	NA	8	10	238	241	344	0	0	0	1	0	0	0.004	0	0
.	19.01.16-04.26.42-1-123660	188	7	7	2	0	1	712	6	6	0	0	NA	NA	NA	58	50	247	248	368	217	172	323	16	6	7	0.065	0.024	0.019
.	19.01.16-04.26.43-1-123661	59	4	4	0	0	0	690	3	3	0	0	NA	NA	NA	37	31	242	244	358	213	165	312	4	9	2	0.017	0.037	0.006
.	19.01.16-04.26.44-1-123662	116	8	8	4	0	3	706	6	6	0	0	NA	NA	NA	40	42	244	254	357	213	178	315	14	10	12	0.057	0.039	0.034
.	19.01.16-04.26.55-1-123663	35	1	1	0	0	0	0	0	0	0	0	NA	NA	NA	8	9	240	237	345	0	0	0	0	0	2	0	0	0.006
.	19.01.16-04.26.57-1-123664	241	25	25	9	0	6	738	21	21	0	0	NA	NA	NA	87	72	256	258	371	226	182	330	33	20	43	0.129	0.078	0.116
.	19.01.16-04.26.59-1-123680	93	6	6	0	0	0	699	4	4	0	0	NA	NA	NA	29	31	244	245	355	217	170	312	4	5	6	0.016	0.02	0.017
.	19.01.16-04.27.00-1-123681	121	6	6	1	0	1	695	4	4	0	0	NA	NA	NA	34	30	246	245	352	216	166	313	17	3	0	0.069	0.012	0
.	19.01.16-04.27.04-1-123682	65	2	2	0	0	0	448	1	1	0	0	NA	NA	NA	19	23	242	243	351	136	105	207	4	0	3	0.017	0	0.009
.	19.01.16-04.27.06-1-123685	67	4	4	0	0	0	689	2	2	0	0	NA	NA	NA	23	20	244	240	349	215	165	309	0	10	2	0	0.042	0.006
.	19.01.16-04.27.07-1-123686	65	3	3	1	0	1	700	2	2	0	0	NA	NA	NA	28	36	240	246	363	214	167	319	0	5	4	0	0.02	0.011
.	19.01.16-04.27.08-1-123688	150	11	11	5	0	3	717	10	10	0	0	NA	NA	NA	39	48	245	250	366	215	174	328	10	17	16	0.041	0.068	0.044
.	19.01.16-04.27.09-1-123690	158	11	11	5	0	4	711	10	10	0	0	NA	NA	NA	53	43	249	245	362	221	171	319	30	12	2	0.12	0.049	0.006
.	19.01.16-04.27.18-1-123709	91	7	7	2	0	1	689	5	5	0	0	NA	NA	NA	37	26	242	247	350	213	168	308	4	17	3	0.017	0.069	0.009
.	19.01.16-04.27.20-1-123710	122	6	6	3	0	1	711	5	5	0	0	NA	NA	NA	43	42	251	245	359	224	168	319	1	19	10	0.004	0.078	0.028
.	19.01.16-04.27.22-1-123711	58	2	2	0	0	0	689	1	1	0	0	NA	NA	NA	21	16	242	242	345	214	169	306	0	2	2	0	0.008	0.006
.	19.01.16-04.27.25-1-123715	173	19	19	5	0	3	711	15	15	0	0	NA	NA	NA	42	40	248	250	355	220	174	317	6	47	31	0.024	0.188	0.087
.	19.01.16-04.27.26-1-123717	150	16	16	7	0	5	712	15	15	0	0	NA	NA	NA	41	42	243	252	360	216	177	319	33	33	13	0.136	0.131	0.036
.	19.01.16-04.27.35-1-123720	64	3	3	0	0	0	692	2	2	0	0	NA	NA	NA	24	23	244	242	350	216	164	312	3	0	6	0.012	0	0.017
.	19.01.16-04.27.37-1-123721	120	13	13	3	0	1	709	12	12	0	0	NA	NA	NA	43	44	249	256	352	221	175	313	4	12	12	0.016	0.047	0.034
.	19.01.16-04.27.37-1-123722	201	19	19	3	0	2	724	17	17	0	0	NA	NA	NA	65	61	250	256	368	224	177	323	36	27	13	0.144	0.105	0.035
.	19.01.16-04.27.38-1-123723	67	3	3	2	0	2	691	2	2	0	0	NA	NA	NA	20	21	243	245	346	216	167	308	0	5	5	0	0.02	0.014
.	19.01.16-04.27.42-1-123724	64	3	3	1	0	0	695	2	2	0	0	NA	NA	NA	29	33	247	247	352	217	167	311	0	6	7	0	0.024	0.02
.	19.01.16-04.27.48-1-123725	115	7	7	0	0	0	706	6	6	0	0	NA	NA	NA	39	40	247	247	359	219	168	319	9	4	9	0.036	0.016	0.025
.	19.01.16-04.27.52-1-123726	60	3	3	1	0	1	693	2	2	0	0	NA	NA	NA	15	24	242	243	352	217	164	312	2	5	3	0.008	0.021	0.009
.	19.01.16-04.27.56-1-123727	64	2	2	1	0	1	250	1	1	0	0	NA	NA	NA	19	17	238	242	350	81	57	112	0	0	1	0	0	0.003
.	19.01.16-04.27.59-1-123743	118	6	6	1	0	1	690	5	5	0	0	NA	NA	NA	46	27	245	244	351	211	168	311	11	2	10	0.045	0.008	0.028
.	19.01.16-04.28.01-1-123744	61	3	3	0	0	0	691	1	1	0	0	NA	NA	NA	26	28	245	246	350	213	170	308	11	0	5	0.045	0	0.014
.	19.01.16-04.28.02-1-123745	170	10	10	1	0	1	718	9	9	0	0	NA	NA	NA	50	49	250	249	363	220	174	324	16	21	7	0.064	0.084	0.019
.	19.01.16-04.28.04-1-123746	33	1	1	0	0	0	0	0	0	0	0	NA	NA	NA	14	10	237	239	347	0	0	0	0	0	2	0	0	0.006
.	19.01.16-04.28.06-1-123748	120	7	7	2	0	1	704	6	6	0	0	NA	NA	NA	36	39	247	249	356	217	170	317	12	15	2	0.049	0.06	0.006
.	19.01.16-04.28.07-1-123750	118	18	18	6	0	4	684	15	15	0	0	NA	NA	NA	41	23	246	242	348	218	164	302	31	19	16	0.126	0.079	0.046
.	19.01.16-04.28.08-1-123752	91	11	11	2	0	2	700	10	10	0	0	NA	NA	NA	33	41	250	245	359	219	165	316	2	14	10	0.008	0.057	0.028
.	19.01.16-04.28.10-1-123755	88	4	4	1	0	1	698	2	2	0	0	NA	NA	NA	30	38	242	251	358	213	172	313	0	0	10	0	0	0.028
.	19.01.16-04.28.18-1-123766	63	4	4	1	0	1	689	3	3	0	0	NA	NA	NA	27	24	242	240	355	211	163	315	7	4	2	0.029	0.017	0.006
.	19.01.16-04.28.19-1-123767	65	2	2	0	0	0	693	1	1	0	0	NA	NA	NA	30	32	245	244	356	216	164	313	0	0	9	0	0	0.025
.	19.01.16-04.28.23-1-123770	118	5	5	1	0	1	708	4	4	0	0	NA	NA	NA	42	42	245	252	358	217	175	316	0	6	8	0	0.024	0.022
.	19.01.16-04.28.28-1-123773	123	4	4	1	0	1	697	3	3	0	0	NA	NA	NA	69	39	248	251	353	217	172	308	6	18	0	0.024	0.072	0
.	19.01.16-04.28.28-1-123774	67	3	3	1	0	1	687	2	2	0	0	NA	NA	NA	20	23	240	243	353	214	163	310	15	0	3	0.062	0	0.008
.	19.01.16-04.28.32-1-123775	234	26	26	7	0	5	726	23	23	0	0	NA	NA	NA	71	59	252	248	372	224	170	332	41	48	25	0.163	0.194	0.067
.	19.01.16-04.28.33-1-123776	141	7	7	4	0	2	718	6	6	0	0	NA	NA	NA	32	42	251	248	356	223	174	321	10	17	5	0.04	0.069	0.014
.	19.01.16-04.28.36-1-123777	62	2	2	1	0	1	695	1	1	0	0	NA	NA	NA	20	31	247	248	349	219	167	309	2	2	0	0.008	0.008	0
.	19.01.16-04.28.36-1-123778	117	8	8	1	0	1	692	7	7	0	0	NA	NA	NA	50	31	248	248	348	216	170	306	0	11	10	0	0.044	0.029
.	19.01.16-04.28.44-1-123785	30	1	1	0	0	0	0	0	0	0	0	NA	NA	NA	14	11	240	241	343	0	0	0	0	0	0	0	0	0
.	19.01.16-04.28.45-1-123788	176	13	13	3	0	1	721	11	11	0	0	NA	NA	NA	54	51	249	252	363	222	175	324	26	31	11	0.104	0.123	0.03
.	19.01.16-04.28.46-1-123789	58	3	3	2	0	1	692	2	2	0	0	NA	NA	NA	23	20	240	244	349	214	171	307	7	3	0	0.029	0.012	0
.	19.01.16-04.28.46-1-123790	62	3	3	1	0	1	698	2	2	0	0	NA	NA	NA	19	25	242	242	354	216	164	318	0	4	3	0	0.017	0.008
.	19.01.16-04.28.48-1-123791	87	8	8	2	0	2	697	6	6	0	0	NA	NA	NA	36	31	248	244	352	222	164	311	11	0	22	0.044	0	0.062
.	19.01.16-04.28.51-1-123792	97	5	5	2	0	1	706	4	4	0	0	NA	NA	NA	30	40	247	248	358	220	173	313	3	16	0	0.012	0.065	0
.	19.01.16-04.28.57-1-123793	90	6	6	2	0	2	694	5	5	0	0	NA	NA	NA	28	28	246	243	352	219	165	310	4	4	14	0.016	0.016	0.04
.	19.01.16-04.28.58-1-123794	92	10	10	4	0	4	704	9	9	0	0	NA	NA	NA	26	34	244	240	363	218	166	320	14	6	19	0.057	0.025	0.052
.	19.01.16-04.29.03-1-123810	160	19	19	4	0	4	706	16	16	0	0	NA	NA	NA	55	40	247	245	361	219	167	320	17	8	37	0.069	0.033	0.102
.	19.01.16-04.29.03-1-123811	66	3	3	0	0	0	696	2	2	0	0	NA	NA	NA	30	29	245	248	349	217	174	305	0	3	5	0	0.012	0.014
.	19.01.16-04.29.10-1-123820	88	7	7	0	0	0	703	6	6	0	0	NA	NA	NA	26	33	245	243	358	216	169	318	0	0	14	0	0	0.039
.	19.01.16-04.29.11-1-123822	32	1	1	0	0	0	0	0	0	0	0	NA	NA	NA	9	11	238	238	348	0	0	0	0	0	2	0	0	0.006
.	19.01.16-04.29.14-1-123830	61	3	3	0	0	0	690	2	2	0	0	NA	NA	NA	32	25	242	245	351	212	168	310	6	0	10	0.025	0	0.028
.	19.01.16-04.29.18-1-123837	36	1	1	1	0	1	0	0	0	0	0	NA	NA	NA	12	9	237	240	345	0	0	0	1	0	0	0.004	0	0
.	19.01.16-04.29.19-1-123838	88	4	4	2	0	1	703	2	2	0	0	NA	NA	NA	30	40	247	247	359	216	169	318	4	0	15	0.016	0	0.042
.	19.01.16-04.29.20-1-123839	92	5	5	1	0	1	696	4	4	0	0	NA	NA	NA	28	26	241	245	353	213	170	313	8	0	5	0.033	0	0.014
.	19.01.16-04.29.21-1-123840	64	3	3	0	0	0	685	1	1	0	0	NA	NA	NA	29	20	241	241	351	213	163	309	0	3	4	0	0.012	0.011
.	19.01.16-04.29.23-1-123843	148	6	6	0	0	0	711	4	4	0	0	NA	NA	NA	44	39	250	248	354	221	175	315	3	12	9	0.012	0.048	0.025
.	19.01.16-04.29.26-1-123846	150	19	19	6	0	5	709	17	17	0	0	NA	NA	NA	46	41	251	246	357	226	170	313	3	64	14	0.012	0.26	0.039
.	19.01.16-04.29.31-1-123847	89	5	5	0	0	0	700	4	4	0	0	NA	NA	NA	22	24	242	243	352	216	171	313	6	2	9	0.025	0.008	0.026
.	19.01.16-04.29.31-1-123848	34	1	1	0	0	0	0	0	0	0	0	NA	NA	NA	9	11	238	240	346	0	0	0	0	0	4	0	0	0.012
.	19.01.16-04.29.34-1-123849	154	16	16	6	0	5	698	12	12	0	0	NA	NA	NA	38	35	243	252	353	211	174	313	39	18	4	0.16	0.071	0.011
.	19.01.16-04.29.38-1-123850	182	14	14	4	0	4	733	13	13	0	0	NA	NA	NA	45	63	252	255	369	225	179	329	22	12	20	0.087	0.047	0.054
.	19.01.16-04.29.38-1-123851	184	23	23	6	0	6	738	18	18	0	0	NA	NA	NA	46	72	255	258	372	226	181	331	40	59	7	0.157	0.229	0.019
.	19.01.16-04.29.38-1-123852	93	10	10	3	0	2	700	8	8	0	0	NA	NA	NA	30	33	244	248	354	219	171	310	22	8	9	0.09	0.032	0.025
.	19.01.16-04.29.39-1-123853	62	2	2	1	0	1	550	1	1	0	0	NA	NA	NA	13	15	242	237	349	171	126	253	0	3	3	0	0.013	0.009
.	19.01.16-04.29.46-1-123854	93	8	8	2	0	2	689	7	7	0	0	NA	NA	NA	30	25	245	242	351	215	167	307	12	10	11	0.049	0.041	0.031
.	19.01.16-04.29.51-1-123855	111	12	12	3	0	2	693	11	11	0	0	NA	NA	NA	42	27	245	243	352	217	164	312	21	15	11	0.086	0.062	0.031
.	19.01.16-04.29.53-1-123856	62	2	2	0	0	0	689	1	1	0	0	NA	NA	NA	32	26	248	242	349	219	166	304	0	0	4	0	0	0.011
.	19.01.16-04.30.01-1-123874	92	5	5	1	0	1	697	4	4	0	0	NA	NA	NA	19	27	246	241	353	215	167	315	8	0	5	0.033	0	0.014
.	19.01.16-04.30.04-1-123879	59	2	2	1	0	1	687	1	1	0	0	NA	NA	NA	28	23	246	239	351	218	164	305	0	3	4	0	0.013	0.011
.	19.01.16-04.30.05-1-123880	62	5	5	2	0	2	692	4	4	0	0	NA	NA	NA	24	23	244	241	351	219	164	309	0	11	7	0	0.046	0.02
.	19.01.16-04.30.08-1-123883	100	6	6	2	0	2	701	5	5	0	0	NA	NA	NA	26	37	250	242	358	220	166	315	6	2	8	0.024	0.008	0.022
.	19.01.16-04.30.12-1-123888	173	15	15	4	0	4	732	11	11	0	0	NA	NA	NA	54	68	263	254	364	235	175	322	20	15	19	0.076	0.059	0.052
.	19.01.16-04.30.12-1-123889	96	6	6	2	0	1	697	4	4	0	0	NA	NA	NA	35	37	249	246	355	215	167	315	2	14	2	0.008	0.057	0.006
.	19.01.16-04.30.18-1-123899	84	4	4	1	0	1	686	3	3	0	0	NA	NA	NA	25	23	244	238	354	217	160	309	0	11	3	0	0.046	0.008
.	19.01.16-04.30.20-1-123900	91	3	3	0	0	0	697	2	2	0	0	NA	NA	NA	28	28	247	241	353	218	166	313	6	0	5	0.024	0	0.014
.	19.01.16-04.30.22-1-123901	113	14	14	4	0	1	709	13	13	0	0	NA	NA	NA	39	47	253	252	355	221	171	317	33	16	6	0.13	0.063	0.017
.	19.01.16-04.30.23-1-123904	94	6	6	1	0	0	696	5	5	0	0	NA	NA	NA	28	27	243	244	353	218	170	308	9	14	1	0.037	0.057	0.003
.	19.01.16-04.30.23-1-123905	85	7	7	1	0	1	704	6	6	0	0	NA	NA	NA	31	36	246	248	355	217	174	313	5	21	0	0.02	0.085	0
.	19.01.16-04.30.28-1-123908	151	37	37	8	0	5	723	35	35	0	0	NA	NA	NA	45	57	248	254	368	218	176	329	47	33	37	0.19	0.13	0.101
.	19.01.16-04.30.33-1-123909	148	16	16	4	0	3	721	15	15	0	0	NA	NA	NA	54	53	254	249	363	227	173	321	7	28	18	0.028	0.112	0.05
.	19.01.16-04.30.37-1-123910	94	5	5	2	0	2	696	3	3	0	0	NA	NA	NA	34	31	246	243	355	217	168	311	14	5	0	0.057	0.021	0
.	19.01.16-04.30.38-1-123911	61	2	2	0	0	0	197	1	1	0	0	NA	NA	NA	26	24	239	246	352	54	55	88	0	3	3	0	0.012	0.009
.	19.01.16-04.30.42-1-123916	213	13	13	3	0	2	725	11	11	0	0	NA	NA	NA	79	62	251	251	373	216	176	333	26	12	12	0.104	0.048	0.032
.	19.01.16-04.30.45-1-123917	61	2	2	0	0	0	49	1	1	0	0	NA	NA	NA	13	17	239	245	346	15	14	20	0	0	3	0	0	0.009
.	19.01.16-04.30.49-1-123918	90	3	3	2	0	2	697	2	2	0	0	NA	NA	NA	20	29	249	244	349	220	167	310	1	3	4	0.004	0.012	0.011
.	19.01.16-04.30.49-1-123919	116	5	5	2	0	2	706	4	4	0	0	NA	NA	NA	45	44	249	244	364	223	162	321	15	1	2	0.06	0.004	0.005
.	19.01.16-04.30.51-1-123920	63	3	3	1	0	1	692	1	1	0	0	NA	NA	NA	27	34	247	243	357	213	164	315	0	11	0	0	0.045	0
.	19.01.16-04.30.58-1-123921	61	2	2	1	0	1	298	1	1	0	0	NA	NA	NA	14	16	236	245	348	84	76	138	0	0	1	0	0	0.003
.	19.01.16-04.30.59-1-123937	117	24	24	4	0	4	703	21	21	0	0	NA	NA	NA	45	39	246	251	355	214	173	316	50	30	10	0.203	0.12	0.028
.	19.01.16-04.31.06-1-123958	116	7	7	1	0	1	707	6	6	0	0	NA	NA	NA	39	44	250	242	365	220	165	322	18	12	2	0.072	0.05	0.005
.	19.01.16-04.31.07-1-123961	152	14	14	2	0	1	713	13	13	0	0	NA	NA	NA	51	48	245	249	367	217	169	327	6	35	16	0.024	0.141	0.044
.	19.01.16-04.31.07-1-123962	90	5	5	1	0	1	715	4	4	0	0	NA	NA	NA	27	39	245	248	359	221	174	320	0	8	13	0	0.032	0.036
.	19.01.16-04.31.09-1-123965	100	4	4	0	0	0	689	3	3	0	0	NA	NA	NA	39	28	243	244	354	213	165	311	7	7	7	0.029	0.029	0.02
.	19.01.16-04.31.10-1-123967	119	20	20	5	0	5	701	17	17	0	0	NA	NA	NA	40	40	245	248	360	213	169	319	12	29	23	0.049	0.117	0.064
.	19.01.16-04.31.14-1-123996	59	2	2	1	0	1	687	1	1	0	0	NA	NA	NA	31	23	241	244	351	211	167	309	3	1	0	0.012	0.004	0
.	19.01.16-04.31.27-1-124013	125	6	6	2	0	1	710	4	4	0	0	NA	NA	NA	62	54	248	247	372	212	167	331	5	9	3	0.02	0.036	0.008
.	19.01.16-04.31.30-1-124014	65	3	3	0	0	0	693	2	2	0	0	NA	NA	NA	18	21	240	244	350	213	167	313	0	2	5	0	0.008	0.014
.	19.01.16-04.31.30-1-124015	146	34	34	5	0	4	692	27	27	0	0	NA	NA	NA	49	34	246	248	353	214	166	312	49	54	7	0.199	0.218	0.02
.	19.01.16-04.31.30-1-124016	64	3	3	0	0	0	295	1	1	0	0	NA	NA	NA	24	28	246	246	349	89	81	125	2	3	1	0.008	0.012	0.003
.	19.01.16-04.31.31-1-124017	117	11	11	1	0	1	702	10	10	0	0	NA	NA	NA	40	40	248	251	354	218	171	313	17	30	12	0.069	0.12	0.034
.	19.01.16-04.31.38-1-124018	35	1	1	0	0	0	0	0	0	0	0	NA	NA	NA	10	3	237	238	341	0	0	0	0	0	1	0	0	0.003
.	19.01.16-04.31.41-1-124019	89	4	4	0	0	0	688	3	3	0	0	NA	NA	NA	32	26	245	243	351	215	163	310	0	6	4	0	0.025	0.011
.	19.01.16-04.31.41-1-124020	90	6	6	5	0	3	693	5	5	0	0	NA	NA	NA	37	30	245	246	352	212	171	310	14	9	1	0.057	0.037	0.003
.	19.01.16-04.31.45-1-124021	120	8	8	1	0	1	713	7	7	0	0	NA	NA	NA	25	42	244	247	364	218	170	325	17	12	5	0.07	0.049	0.014
.	19.01.16-04.31.45-1-124022	64	3	3	3	0	2	682	1	1	0	0	NA	NA	NA	36	23	242	243	351	211	166	305	6	1	0	0.025	0.004	0
.	19.01.16-04.31.46-1-124023	91	7	7	2	0	2	696	6	6	0	0	NA	NA	NA	30	30	243	242	358	217	164	315	6	8	3	0.025	0.033	0.008
.	19.01.16-04.31.50-1-124024	128	7	7	2	0	2	708	6	6	0	0	NA	NA	NA	39	43	247	247	362	215	169	324	1	18	2	0.004	0.073	0.006
.	19.01.16-04.31.59-1-124040	98	16	16	3	0	3	690	15	15	0	0	NA	NA	NA	43	35	250	245	353	217	170	303	7	25	26	0.028	0.102	0.074
.	19.01.16-04.32.00-1-124041	63	2	2	0	0	0	695	1	1	0	0	NA	NA	NA	25	32	243	248	354	214	170	311	7	4	0	0.029	0.016	0
.	19.01.16-04.32.02-1-124042	123	6	6	1	0	1	713	5	5	0	0	NA	NA	NA	42	40	251	241	361	222	166	325	6	11	0	0.024	0.046	0
.	19.01.16-04.32.03-1-124043	34	1	1	0	0	0	0	0	0	0	0	NA	NA	NA	10	8	239	239	343	0	0	0	0	1	0	0	0.004	0
.	19.01.16-04.32.06-1-124044	35	1	1	1	0	1	0	0	0	0	0	NA	NA	NA	12	10	240	237	346	0	0	0	0	0	4	0	0	0.012
.	19.01.16-04.32.06-1-124046	33	1	1	0	0	0	0	0	0	0	0	NA	NA	NA	8	10	239	237	347	0	0	0	0	0	2	0	0	0.006
.	19.01.16-04.32.07-1-124048	91	4	4	0	0	0	705	3	3	0	0	NA	NA	NA	16	30	244	243	356	217	168	320	0	4	4	0	0.016	0.011
.	19.01.16-04.32.09-1-124051	35	1	1	0	0	0	0	0	0	0	0	NA	NA	NA	12	13	239	241	346	0	0	0	0	0	0	0	0	0
.	19.01.16-04.32.09-1-124052	65	4	4	2	0	2	682	3	3	0	0	NA	NA	NA	30	21	240	242	352	211	163	308	2	0	10	0.008	0	0.028
.	19.01.16-04.32.12-1-124056	92	10	10	5	0	2	699	8	8	0	0	NA	NA	NA	37	33	244	245	357	215	166	318	23	10	11	0.094	0.041	0.031
.	19.01.16-04.32.13-1-124058	174	27	27	11	0	8	729	23	23	0	0	NA	NA	NA	52	63	258	251	367	227	175	327	59	42	20	0.229	0.167	0.054
.	19.01.16-04.32.17-1-124066	95	6	6	1	0	1	697	5	5	0	0	NA	NA	NA	32	34	248	247	352	218	167	312	3	11	4	0.012	0.045	0.011
.	19.01.16-04.32.21-1-124067	95	5	5	3	0	3	695	4	4	0	0	NA	NA	NA	40	32	245	242	358	216	165	314	7	3	7	0.029	0.012	0.02
.	19.01.16-04.32.26-1-124072	36	1	1	0	0	0	0	0	0	0	0	NA	NA	NA	17	7	237	237	346	0	0	0	0	0	1	0	0	0.003
.	19.01.16-04.32.27-1-124073	94	19	19	3	0	2	696	16	16	0	0	NA	NA	NA	40	31	240	249	355	213	168	315	8	26	27	0.033	0.104	0.076
.	19.01.16-04.32.27-1-124074	33	1	1	0	0	0	0	0	0	0	0	NA	NA	NA	13	14	241	242	344	0	0	0	0	0	0	0	0	0
.	19.01.16-04.32.29-1-124075	180	20	20	8	0	7	725	17	17	0	0	NA	NA	NA	61	61	252	257	365	224	181	320	19	36	14	0.075	0.14	0.038
.	19.01.16-04.32.30-1-124078	88	6	6	2	0	2	702	4	4	0	0	NA	NA	NA	31	38	247	249	355	218	170	314	12	7	0	0.049	0.028	0
.	19.01.16-04.32.32-1-124079	64	2	2	0	0	0	348	1	1	0	0	NA	NA	NA	20	22	242	244	349	114	87	147	0	6	0	0	0.025	0
.	19.01.16-04.32.36-1-124080	116	10	10	3	0	2	695	8	8	0	0	NA	NA	NA	24	24	243	242	352	217	168	310	7	22	11	0.029	0.091	0.031
.	19.01.16-04.32.40-1-124085	61	3	3	0	0	0	683	2	2	0	0	NA	NA	NA	19	17	241	241	348	214	164	305	0	5	2	0	0.021	0.006
.	19.01.16-04.32.40-1-124086	34	1	1	0	0	0	0	0	0	0	0	NA	NA	NA	6	8	238	240	343	0	0	0	0	0	0	0	0	0
.	19.01.16-04.32.42-1-124087	116	5	5	0	0	0	706	4	4	0	0	NA	NA	NA	40	35	252	242	354	224	166	316	0	2	4	0	0.008	0.011
.	19.01.16-04.32.44-1-124088	30	1	1	0	0	0	0	0	0	0	0	NA	NA	NA	5	5	237	238	343	0	0	0	0	0	0	0	0	0
.	19.01.16-04.32.47-1-124089	31	1	1	0	0	0	0	0	0	0	0	NA	NA	NA	10	10	238	238	347	0	0	0	0	0	1	0	0	0.003
.	19.01.16-04.32.49-1-124090	209	21	21	6	0	5	734	18	18	0	0	NA	NA	NA	53	63	254	255	367	226	180	328	28	55	20	0.11	0.216	0.054
.	19.01.16-04.32.51-1-124091	59	2	2	1	0	1	696	1	1	0	0	NA	NA	NA	18	29	242	245	355	215	165	316	0	5	0	0	0.02	0
.	19.01.16-04.32.55-1-124092	146	17	17	4	0	1	704	16	16	0	0	NA	NA	NA	59	40	244	247	362	217	169	318	26	22	26	0.107	0.089	0.072
.	19.01.16-04.33.01-1-124108	110	8	8	0	0	0	716	6	6	0	0	NA	NA	NA	35	45	250	251	357	223	177	316	4	1	5	0.016	0.004	0.014
.	19.01.16-04.33.02-1-124109	119	9	9	5	0	2	704	7	7	0	0	NA	NA	NA	36	35	245	247	356	217	172	315	31	6	6	0.127	0.024	0.017
.	19.01.16-04.33.02-1-124110	143	14	14	1	0	1	702	11	11	0	0	NA	NA	NA	42	36	247	245	357	216	170	316	18	11	8	0.073	0.045	0.022
.	19.01.16-04.33.02-1-124111	63	2	2	1	0	1	693	1	1	0	0	NA	NA	NA	24	28	245	247	349	214	169	310	8	0	0	0.033	0	0
.	19.01.16-04.33.05-1-124112	31	1	1	1	0	1	0	0	0	0	0	NA	NA	NA	10	9	238	238	346	0	0	0	2	0	0	0.008	0	0
.	19.01.16-04.33.07-1-124115	67	3	3	1	0	1	698	1	1	0	0	NA	NA	NA	28	33	245	247	354	215	169	314	6	0	10	0.024	0	0.028
.	19.01.16-04.33.07-1-124116	59	2	2	1	0	1	50	1	1	0	0	NA	NA	NA	15	15	240	238	350	16	12	22	0	2	0	0	0.008	0
.	19.01.16-04.33.15-1-124128	90	7	7	3	0	1	700	6	6	0	0	NA	NA	NA	23	30	242	248	353	216	169	315	6	12	10	0.025	0.048	0.028
.	19.01.16-04.33.18-1-124134	59	2	2	1	0	1	0	1	1	0	0	NA	NA	NA	20	20	245	239	349	0	0	0	0	4	0	0	0.017	0
.	19.01.16-04.33.23-1-124141	121	18	18	4	0	3	688	17	17	0	0	NA	NA	NA	30	25	239	245	354	211	166	311	10	31	25	0.042	0.127	0.071
.	19.01.16-04.33.25-1-124144	58	2	2	0	0	0	100	1	1	0	0	NA	NA	NA	19	17	244	239	347	28	26	46	0	2	0	0	0.008	0
.	19.01.16-04.33.25-1-124145	90	5	5	2	0	2	696	3	3	0	0	NA	NA	NA	38	35	247	244	357	216	163	317	9	3	6	0.036	0.012	0.017
.	19.01.16-04.33.28-1-124146	203	11	11	3	0	3	736	8	8	0	0	NA	NA	NA	68	65	249	263	366	225	184	327	24	17	0	0.096	0.065	0
.	19.01.16-04.33.30-1-124147	147	8	8	0	0	0	725	7	7	0	0	NA	NA	NA	48	58	257	247	367	228	172	325	0	19	7	0	0.077	0.019
.	19.01.16-04.33.31-1-124148	122	19	19	9	0	5	711	18	18	0	0	NA	NA	NA	48	39	250	243	359	226	166	319	16	51	14	0.064	0.21	0.039
.	19.01.16-04.33.32-1-124149	83	5	5	3	0	2	706	4	4	0	0	NA	NA	NA	35	44	248	248	361	218	167	321	12	6	1	0.048	0.024	0.003
.	19.01.16-04.33.34-1-124150	30	1	1	0	0	0	0	0	0	0	0	NA	NA	NA	12	6	237	238	344	0	0	0	0	0	1	0	0	0.003
.	19.01.16-04.33.36-1-124151	84	4	4	1	0	1	696	3	3	0	0	NA	NA	NA	20	21	244	245	345	217	171	308	5	0	10	0.02	0	0.029
.	19.01.16-04.33.39-1-124152	64	4	4	0	0	0	687	3	3	0	0	NA	NA	NA	21	19	245	242	345	217	166	304	3	2	4	0.012	0.008	0.012
.	19.01.16-04.33.45-1-124155	36	1	1	1	0	1	0	0	0	0	0	NA	NA	NA	9	8	239	240	342	0	0	0	0	0	0	0	0	0
.	19.01.16-04.33.48-1-124156	91	12	12	4	0	2	689	11	11	0	0	NA	NA	NA	31	26	244	243	352	212	166	311	17	4	17	0.07	0.016	0.048
.	19.01.16-04.33.52-1-124157	88	6	6	2	0	2	692	4	4	0	0	NA	NA	NA	45	31	244	243	357	212	166	314	24	3	4	0.098	0.012	0.011
.	19.01.16-04.33.52-1-124158	64	4	4	2	0	1	690	3	3	0	0	NA	NA	NA	26	28	244	245	352	211	166	313	13	5	0	0.053	0.02	0
.	19.01.16-04.33.55-1-124159	121	15	15	3	0	3	709	12	12	0	0	NA	NA	NA	41	45	250	250	358	224	173	312	14	11	27	0.056	0.044	0.075
.	19.01.16-04.33.56-1-124160	241	16	16	8	0	7	764	14	14	0	0	NA	NA	NA	87	99	262	272	378	235	193	336	30	29	9	0.115	0.107	0.024
.	19.01.16-04.33.56-1-124161	66	4	4	1	0	1	695	3	3	0	0	NA	NA	NA	22	33	249	243	354	218	167	310	15	5	0	0.06	0.021	0
.	19.01.16-04.33.58-1-124162	62	3	3	0	0	0	688	2	2	0	0	NA	NA	NA	23	19	245	239	348	217	162	309	3	8	2	0.012	0.033	0.006
.	19.01.16-04.34.07-1-124180	125	23	23	7	0	5	708	20	20	0	0	NA	NA	NA	48	46	250	247	362	221	169	318	26	36	29	0.104	0.146	0.08
.	19.01.16-04.34.10-1-124184	89	7	7	3	0	2	703	6	6	0	0	NA	NA	NA	28	38	246	248	357	218	168	317	12	8	7	0.049	0.032	0.02
.	19.01.16-04.34.14-1-124188	88	5	5	2	0	1	690	4	4	0	0	NA	NA	NA	38	28	240	243	358	209	166	315	10	4	5	0.042	0.016	0.014
.	19.01.16-04.34.14-1-124189	86	4	4	1	0	1	681	3	3	0	0	NA	NA	NA	41	19	238	243	351	208	165	308	9	9	0	0.038	0.037	0
.	19.01.16-04.34.14-1-124190	122	14	14	2	0	2	712	11	11	0	0	NA	NA	NA	39	42	249	248	358	224	169	319	13	8	35	0.052	0.032	0.098
.	19.01.16-04.34.14-1-124196	118	6	6	3	0	3	707	5	5	0	0	NA	NA	NA	48	44	252	247	358	221	172	314	0	4	12	0	0.016	0.034
.	19.01.16-04.34.27-1-124203	62	3	3	1	0	1	684	1	1	0	0	NA	NA	NA	27	13	240	241	345	213	166	305	12	0	0	0.05	0	0
.	19.01.16-04.34.30-1-124204	180	14	14	6	0	5	721	12	12	0	0	NA	NA	NA	47	52	251	248	366	225	175	321	20	29	14	0.08	0.117	0.038
.	19.01.16-04.34.31-1-124205	232	24	24	7	0	4	737	22	22	0	0	NA	NA	NA	68	71	249	260	375	223	179	335	27	67	10	0.108	0.258	0.027
.	19.01.16-04.34.33-1-124206	85	9	9	2	0	2	697	6	6	0	0	NA	NA	NA	33	33	243	249	354	215	169	313	5	14	10	0.021	0.056	0.028
.	19.01.16-04.34.34-1-124207	94	6	6	2	0	1	701	5	5	0	0	NA	NA	NA	27	34	248	246	353	217	171	313	6	3	12	0.024	0.012	0.034
.	19.01.16-04.34.35-1-124208	149	17	17	4	0	4	704	14	14	0	0	NA	NA	NA	51	43	247	248	361	214	170	320	21	30	12	0.085	0.121	0.033
.	19.01.16-04.34.44-1-124209	32	1	1	0	0	0	0	0	0	0	0	NA	NA	NA	6	11	241	237	346	0	0	0	0	0	0	0	0	0
.	19.01.16-04.34.45-1-124210	91	7	7	0	0	0	707	6	6	0	0	NA	NA	NA	36	46	252	251	356	221	170	316	0	19	6	0	0.076	0.017
.	19.01.16-04.34.46-1-124211	33	1	1	0	0	0	0	0	0	0	0	NA	NA	NA	3	7	239	237	344	0	0	0	0	0	1	0	0	0.003
.	19.01.16-04.34.49-1-124212	60	2	2	0	0	0	691	1	1	0	0	NA	NA	NA	24	20	243	238	352	214	165	312	0	3	1	0	0.013	0.003
.	19.01.16-04.34.49-1-124213	69	3	3	0	0	0	705	2	2	0	0	NA	NA	NA	26	32	244	245	356	218	172	315	0	4	8	0	0.016	0.022
.	19.01.16-04.34.55-1-124214	92	4	4	0	0	0	693	3	3	0	0	NA	NA	NA	35	28	249	245	347	221	170	302	0	10	12	0	0.041	0.035
.	19.01.16-04.34.57-1-124215	86	7	7	2	0	2	693	5	5	0	0	NA	NA	NA	36	37	248	253	349	217	175	301	4	3	12	0.016	0.012	0.034
.	19.01.16-04.35.03-1-124233	200	25	25	10	0	4	726	22	22	0	0	NA	NA	NA	71	62	254	247	374	222	171	333	36	49	16	0.142	0.198	0.043
.	19.01.16-04.35.04-1-124234	60	3	3	0	0	0	684	2	2	0	0	NA	NA	NA	26	20	236	246	351	208	165	311	6	0	6	0.025	0	0.017
.	19.01.16-04.35.05-1-124236	94	10	10	3	0	3	692	9	9	0	0	NA	NA	NA	41	25	243	241	354	212	162	318	19	13	3	0.078	0.054	0.008
.	19.01.16-04.35.07-1-124237	120	9	9	0	0	0	713	8	8	0	0	NA	NA	NA	39	43	254	245	357	229	168	316	4	13	9	0.016	0.053	0.025
.	19.01.16-04.35.12-1-124243	174	13	13	6	0	4	724	12	12	0	0	NA	NA	NA	67	60	254	258	361	223	180	321	24	28	3	0.094	0.109	0.008
.	19.01.16-04.35.15-1-124254	86	6	6	1	0	1	692	5	5	0	0	NA	NA	NA	30	23	242	247	347	213	168	311	5	8	8	0.021	0.032	0.023
.	19.01.16-04.35.17-1-124257	60	2	2	0	0	0	350	1	1	0	0	NA	NA	NA	19	20	246	241	346	112	80	158	0	3	0	0	0.012	0
.	19.01.16-04.35.20-1-124258	31	1	1	0	0	0	0	0	0	0	0	NA	NA	NA	6	9	239	239	344	0	0	0	0	0	0	0	0	0
.	19.01.16-04.35.21-1-124259	149	10	10	5	0	3	703	9	9	0	0	NA	NA	NA	49	36	244	247	358	216	169	318	11	18	11	0.045	0.073	0.031
.	19.01.16-04.35.23-1-124266	89	5	5	1	0	1	694	2	2	0	0	NA	NA	NA	26	29	242	242	358	212	168	314	5	16	0	0.021	0.066	0
.	19.01.16-04.35.29-1-124269	85	5	5	1	0	1	688	3	3	0	0	NA	NA	NA	25	23	240	240	356	210	164	314	2	0	8	0.008	0	0.022
.	19.01.16-04.35.30-1-124270	92	4	4	2	0	1	688	3	3	0	0	NA	NA	NA	32	24	240	244	353	210	166	312	17	6	0	0.071	0.025	0
.	19.01.16-04.35.32-1-124271	147	10	10	1	0	1	712	8	8	0	0	NA	NA	NA	49	45	253	244	361	222	171	319	12	4	27	0.047	0.016	0.075
.	19.01.16-04.35.35-1-124272	35	1	1	0	0	0	0	0	0	0	0	NA	NA	NA	12	12	240	239	346	0	0	0	0	0	1	0	0	0.003
.	19.01.16-04.35.39-1-124273	188	21	21	9	0	7	725	18	18	0	0	NA	NA	NA	56	68	251	260	370	222	176	327	18	37	14	0.072	0.142	0.038
.	19.01.16-04.35.44-1-124274	93	3	3	0	0	0	699	2	2	0	0	NA	NA	NA	28	31	246	243	355	218	164	317	2	2	0	0.008	0.008	0
.	19.01.16-04.35.44-1-124275	119	17	17	10	0	7	712	15	15	0	0	NA	NA	NA	46	48	250	246	365	222	167	323	37	37	12	0.148	0.15	0.033
.	19.01.16-04.35.47-1-124276	119	10	10	4	0	3	706	9	9	0	0	NA	NA	NA	36	42	251	246	358	223	169	314	21	0	13	0.084	0	0.036
.	19.01.16-04.35.48-1-124277	35	1	1	0	0	0	0	0	0	0	0	NA	NA	NA	8	8	243	237	341	0	0	0	0	0	0	0	0	0
.	19.01.16-04.35.50-1-124278	64	2	2	1	0	1	692	1	1	0	0	NA	NA	NA	19	27	247	244	349	213	168	311	9	0	0	0.036	0	0
.	19.01.16-04.35.51-1-124279	33	1	1	1	0	1	0	0	0	0	0	NA	NA	NA	7	11	239	239	346	0	0	0	0	0	1	0	0	0.003
.	19.01.16-04.35.52-1-124280	207	17	17	4	0	3	740	15	15	0	0	NA	NA	NA	76	75	259	259	370	232	182	326	35	17	18	0.135	0.066	0.049
.	19.01.16-04.35.54-1-124281	34	1	1	0	0	0	0	0	0	0	0	NA	NA	NA	10	12	237	241	347	0	0	0	0	0	2	0	0	0.006
.	19.01.16-04.35.57-1-124282	36	1	1	0	0	0	0	0	0	0	0	NA	NA	NA	16	11	241	237	346	0	0	0	0	0	0	0	0	0
.	19.01.16-04.36.00-1-124298	37	1	1	0	0	0	0	0	0	0	0	NA	NA	NA	18	12	240	240	345	0	0	0	1	0	0	0.004	0	0
.	19.01.16-04.36.00-1-124299	64	2	2	0	0	0	500	1	1	0	0	NA	NA	NA	20	21	244	243	347	164	113	223	1	0	4	0.004	0	0.012
.	19.01.16-04.36.02-1-124300	94	5	5	2	0	2	692	4	4	0	0	NA	NA	NA	23	30	245	243	355	214	166	312	1	5	1	0.004	0.021	0.003
.	19.01.16-04.36.08-1-124304	88	4	4	0	0	0	691	1	1	0	0	NA	NA	NA	19	23	241	242	353	213	167	311	5	0	3	0.021	0	0.008
.	19.01.16-04.36.08-1-124305	36	1	1	1	0	1	0	0	0	0	0	NA	NA	NA	8	5	240	236	342	0	0	0	0	0	5	0	0	0.015
.	19.01.16-04.36.11-1-124309	87	4	4	1	0	1	698	3	3	0	0	NA	NA	NA	26	32	244	250	351	217	171	310	9	0	2	0.037	0	0.006
.	19.01.16-04.36.12-1-124310	63	4	4	2	0	2	694	3	3	0	0	NA	NA	NA	22	22	239	246	350	213	169	312	1	4	9	0.004	0.016	0.026
.	19.01.16-04.36.17-1-124322	59	2	2	0	0	0	684	1	1	0	0	NA	NA	NA	23	15	239	242	347	212	166	306	0	3	5	0	0.012	0.014
.	19.01.16-04.36.18-1-124323	174	20	20	7	0	6	714	17	17	0	0	NA	NA	NA	49	49	252	254	356	221	176	317	32	55	24	0.127	0.217	0.067
.	19.01.16-04.36.23-1-124325	63	4	4	1	0	1	692	3	3	0	0	NA	NA	NA	17	22	242	242	351	215	170	307	0	0	7	0	0	0.02
.	19.01.16-04.36.24-1-124328	121	11	11	3	0	2	689	10	10	0	0	NA	NA	NA	31	26	243	244	352	214	165	310	17	31	0	0.07	0.127	0
.	19.01.16-04.36.26-1-124330	67	4	4	2	0	0	692	2	2	0	0	NA	NA	NA	29	24	243	240	354	213	164	315	0	14	15	0	0.058	0.042
.	19.01.16-04.36.30-1-124331	181	8	8	3	0	2	715	6	6	0	0	NA	NA	NA	58	50	249	250	364	218	176	321	6	15	6	0.024	0.06	0.016
.	19.01.16-04.36.31-1-124332	117	14	14	4	0	4	705	12	12	0	0	NA	NA	NA	39	37	246	247	357	219	171	315	24	26	11	0.098	0.105	0.031
.	19.01.16-04.36.39-1-124333	66	7	7	1	0	0	694	6	6	0	0	NA	NA	NA	18	22	240	241	354	214	167	313	0	22	2	0	0.091	0.006
.	19.01.16-04.36.39-1-124334	60	2	2	1	0	1	692	1	1	0	0	NA	NA	NA	23	23	245	239	352	215	165	312	8	0	0	0.033	0	0
.	19.01.16-04.36.48-1-124335	152	23	23	5	0	4	713	22	22	0	0	NA	NA	NA	42	46	247	244	368	218	167	328	41	56	0	0.166	0.23	0
.	19.01.16-04.36.49-1-124336	150	12	12	1	0	1	711	10	10	0	0	NA	NA	NA	50	49	253	249	360	224	170	317	24	22	5	0.095	0.088	0.014
.	19.01.16-04.36.55-1-124337	121	4	4	0	0	0	698	2	2	0	0	NA	NA	NA	36	34	248	242	357	219	166	313	5	3	1	0.02	0.012	0.003
.	19.01.16-04.36.59-1-124353	87	4	4	1	0	0	703	3	3	0	0	NA	NA	NA	33	34	243	253	351	217	174	312	0	17	0	0	0.067	0
.	19.01.16-04.37.07-1-124356	63	2	2	0	0	0	699	1	1	0	0	NA	NA	NA	25	37	249	248	353	219	168	312	0	1	1	0	0.004	0.003
.	19.01.16-04.37.07-1-124357	112	5	5	2	0	1	693	4	4	0	0	NA	NA	NA	24	19	243	242	347	216	168	309	13	9	0	0.053	0.037	0
.	19.01.16-04.37.16-1-124373	119	9	9	2	0	2	701	8	8	0	0	NA	NA	NA	34	40	248	251	354	214	173	314	7	17	18	0.028	0.068	0.051
.	19.01.16-04.37.18-1-124375	149	17	17	3	0	3	723	15	15	0	0	NA	NA	NA	61	61	255	247	372	227	167	329	21	35	18	0.082	0.142	0.048
.	19.01.16-04.37.20-1-124376	60	2	2	0	0	0	251	1	1	0	0	NA	NA	NA	17	19	243	242	347	78	58	115	3	0	2	0.012	0	0.006
.	19.01.16-04.37.22-1-124378	119	6	6	2	0	1	722	4	4	0	0	NA	NA	NA	38	54	253	249	365	223	173	326	5	6	17	0.02	0.024	0.047
.	19.01.16-04.37.27-1-124386	31	1	1	0	0	0	0	0	0	0	0	NA	NA	NA	10	12	240	239	346	0	0	0	0	0	2	0	0	0.006
.	19.01.16-04.37.30-1-124389	31	1	1	0	0	0	0	0	0	0	0	NA	NA	NA	12	5	237	238	343	0	0	0	0	3	0	0	0.013	0
.	19.01.16-04.37.31-1-124390	88	5	5	0	0	0	709	4	4	0	0	NA	NA	NA	30	40	251	251	351	222	173	314	3	8	17	0.012	0.032	0.048
.	19.01.16-04.37.31-1-124391	35	1	1	0	0	0	0	0	0	0	0	NA	NA	NA	9	6	238	237	344	0	0	0	0	0	4	0	0	0.012
.	19.01.16-04.37.33-1-124392	63	2	2	1	0	0	690	1	1	0	0	NA	NA	NA	29	33	245	247	354	209	169	312	9	0	0	0.037	0	0
.	19.01.16-04.37.34-1-124393	125	14	14	5	0	5	694	13	13	0	0	NA	NA	NA	36	36	245	247	357	213	169	312	23	11	4	0.094	0.045	0.011
.	19.01.16-04.37.35-1-124394	122	15	15	0	0	0	699	14	14	0	0	NA	NA	NA	44	34	238	251	358	210	173	316	31	17	23	0.13	0.068	0.064
.	19.01.16-04.37.44-1-124395	34	1	1	0	0	0	0	0	0	0	0	NA	NA	NA	10	9	239	238	345	0	0	0	0	0	1	0	0	0.003
.	19.01.16-04.37.45-1-124396	59	2	2	1	0	1	400	1	1	0	0	NA	NA	NA	14	19	239	242	351	122	97	181	0	3	0	0	0.012	0
.	19.01.16-04.37.46-1-124397	123	8	8	6	0	4	695	7	7	0	0	NA	NA	NA	37	31	241	248	355	213	171	311	6	0	17	0.025	0	0.048
.	19.01.16-04.37.47-1-124398	113	15	15	3	0	2	690	14	14	0	0	NA	NA	NA	41	32	246	241	358	214	165	311	22	18	16	0.089	0.075	0.045
.	19.01.16-04.37.48-1-124399	62	3	3	1	0	1	698	2	2	0	0	NA	NA	NA	19	29	244	248	350	216	173	309	0	0	4	0	0	0.011
.	19.01.16-04.37.53-1-124400	61	4	4	2	0	1	686	3	3	0	0	NA	NA	NA	23	23	246	242	348	220	164	302	4	0	7	0.016	0	0.02
.	19.01.16-04.37.57-1-124401	87	4	4	0	0	0	687	3	3	0	0	NA	NA	NA	39	25	242	246	350	211	168	308	0	6	4	0	0.024	0.011
.	19.01.16-04.37.58-1-124402	117	11	11	4	0	3	717	9	9	0	0	NA	NA	NA	37	45	254	245	359	228	167	322	46	12	5	0.181	0.049	0.014
.	19.01.16-04.38.01-1-124418	118	12	12	5	0	4	703	11	11	0	0	NA	NA	NA	48	45	243	252	363	219	167	317	9	19	15	0.037	0.075	0.041
.	19.01.16-04.38.07-1-124421	65	2	2	1	0	1	684	1	1	0	0	NA	NA	NA	23	22	243	245	347	211	168	305	0	0	6	0	0	0.017
.	19.01.16-04.38.09-1-124423	138	15	15	5	0	3	705	13	13	0	0	NA	NA	NA	36	37	248	248	354	219	172	314	19	23	16	0.077	0.093	0.045
.	19.01.16-04.38.10-1-124425	33	1	1	0	0	0	0	0	0	0	0	NA	NA	NA	9	13	239	240	347	0	0	0	0	1	0	0	0.004	0
.	19.01.16-04.38.10-1-124427	95	9	9	1	0	0	711	7	7	0	0	NA	NA	NA	33	39	250	251	351	221	175	315	2	8	14	0.008	0.032	0.04
.	19.01.16-04.38.13-1-124430	91	9	9	1	0	1	688	8	8	0	0	NA	NA	NA	28	30	247	246	350	219	163	306	3	10	6	0.012	0.041	0.017
.	19.01.16-04.38.17-1-124439	91	5	5	0	0	0	699	4	4	0	0	NA	NA	NA	35	33	245	249	352	215	170	314	5	8	1	0.02	0.032	0.003
.	19.01.16-04.38.19-1-124440	124	4	4	1	0	0	687	2	2	0	0	NA	NA	NA	49	31	246	243	355	214	168	305	0	9	7	0	0.037	0.02
.	19.01.16-04.38.23-1-124443	94	6	6	2	0	2	701	5	5	0	0	NA	NA	NA	26	33	246	245	355	216	170	315	8	0	5	0.033	0	0.014
.	19.01.16-04.38.29-1-124446	92	4	4	1	0	1	703	3	3	0	0	NA	NA	NA	35	43	246	249	361	218	169	316	7	2	4	0.028	0.008	0.011
.	19.01.16-04.38.29-1-124447	188	8	8	2	0	2	725	6	6	0	0	NA	NA	NA	58	56	252	254	363	225	175	325	4	14	5	0.016	0.055	0.014
.	19.01.16-04.38.33-1-124448	86	4	4	2	0	2	690	3	3	0	0	NA	NA	NA	28	29	243	248	351	211	169	310	10	3	0	0.041	0.012	0
.	19.01.16-04.38.34-1-124449	161	22	22	8	0	3	706	20	20	0	0	NA	NA	NA	44	35	244	243	361	216	165	325	41	30	20	0.168	0.123	0.055
.	19.01.16-04.38.35-1-124450	60	2	2	0	0	0	691	1	1	0	0	NA	NA	NA	17	21	244	242	348	214	169	308	0	3	1	0	0.012	0.003
.	19.01.16-04.38.37-1-124451	174	11	11	3	0	3	711	10	10	0	0	NA	NA	NA	61	48	249	248	364	219	171	321	8	18	7	0.032	0.073	0.019
.	19.01.16-04.38.41-1-124458	64	2	2	1	0	1	696	1	1	0	0	NA	NA	NA	24	32	245	244	356	217	163	316	0	0	3	0	0	0.008
.	19.01.16-04.38.43-1-124459	171	10	10	3	0	1	723	9	9	0	0	NA	NA	NA	50	57	254	253	363	226	177	320	29	22	6	0.114	0.087	0.017
.	19.01.16-04.38.47-1-124462	98	11	11	0	0	0	694	8	8	0	0	NA	NA	NA	35	35	248	244	356	217	166	311	3	10	8	0.012	0.041	0.022
.	19.01.16-04.38.49-1-124463	90	3	3	0	0	0	699	2	2	0	0	NA	NA	NA	37	34	244	246	357	214	172	313	3	9	1	0.012	0.037	0.003
.	19.01.16-04.38.51-1-124464	39	1	1	0	0	0	0	0	0	0	0	NA	NA	NA	12	9	238	236	348	0	0	0	0	0	2	0	0	0.006
.	19.01.16-04.38.53-1-124465	64	3	3	1	0	0	691	2	2	0	0	NA	NA	NA	23	23	246	239	351	216	165	310	7	0	4	0.028	0	0.011
.	19.01.16-04.38.55-1-124466	213	26	26	10	0	9	729	25	25	0	0	NA	NA	NA	49	66	256	256	367	227	177	325	34	55	26	0.133	0.215	0.071
.	19.01.16-04.38.56-1-124467	59	5	5	1	0	1	685	3	3	0	0	NA	NA	NA	26	20	242	244	347	212	167	306	0	7	13	0	0.029	0.037
.	19.01.16-04.39.06-1-124484	224	20	20	8	0	7	725	18	18	0	0	NA	NA	NA	76	64	250	259	368	219	182	324	23	14	48	0.092	0.054	0.13
.	19.01.16-04.39.07-1-124486	90	6	6	1	0	0	701	5	5	0	0	NA	NA	NA	41	34	248	244	355	221	166	314	4	6	10	0.016	0.025	0.028
.	19.01.16-04.39.13-1-124493	96	10	10	3	0	1	703	9	9	0	0	NA	NA	NA	27	33	249	247	350	221	167	315	14	15	9	0.056	0.061	0.026
.	19.01.16-04.39.14-1-124495	116	6	6	3	0	2	715	5	5	0	0	NA	NA	NA	36	46	247	252	360	221	174	320	11	10	0	0.045	0.04	0
.	19.01.16-04.39.16-1-124504	87	5	5	2	0	1	697	4	4	0	0	NA	NA	NA	20	31	245	244	355	213	168	316	0	10	5	0	0.041	0.014
.	19.01.16-04.39.17-1-124505	60	3	3	1	0	1	691	2	2	0	0	NA	NA	NA	26	26	241	244	354	206	170	315	3	7	0	0.012	0.029	0
.	19.01.16-04.39.22-1-124508	58	2	2	1	0	1	681	1	1	0	0	NA	NA	NA	21	16	242	237	350	211	160	310	4	4	0	0.017	0.017	0
.	19.01.16-04.39.31-1-124516	119	10	10	3	0	2	696	8	8	0	0	NA	NA	NA	38	32	248	247	350	220	168	308	14	24	3	0.056	0.097	0.009
.	19.01.16-04.39.36-1-124517	95	9	9	0	0	0	691	8	8	0	0	NA	NA	NA	39	26	242	245	352	212	169	310	32	22	9	0.132	0.09	0.026
.	19.01.16-04.39.36-1-124518	142	12	12	3	0	0	709	11	11	0	0	NA	NA	NA	34	40	247	249	357	218	173	318	61	0	3	0.247	0	0.008
.	19.01.16-04.39.37-1-124519	151	16	16	6	0	4	699	15	15	0	0	NA	NA	NA	57	39	245	252	355	214	170	315	24	22	14	0.098	0.087	0.039
.	19.01.16-04.39.39-1-124520	36	1	1	1	0	1	0	0	0	0	0	NA	NA	NA	10	7	237	238	345	0	0	0	0	1	0	0	0.004	0
.	19.01.16-04.39.42-1-124521	93	4	4	2	0	2	691	3	3	0	0	NA	NA	NA	32	29	242	245	355	214	167	310	0	1	19	0	0.004	0.054
.	19.01.16-04.39.42-1-124522	63	3	3	2	0	1	696	2	2	0	0	NA	NA	NA	25	28	245	242	354	216	169	311	0	3	6	0	0.012	0.017
.	19.01.16-04.39.45-1-124523	97	7	7	1	0	0	710	5	5	0	0	NA	NA	NA	40	46	242	252	365	212	174	324	7	11	6	0.029	0.044	0.016
.	19.01.16-04.39.47-1-124524	155	19	19	9	0	6	724	17	17	0	0	NA	NA	NA	47	53	248	251	367	219	177	328	31	44	17	0.125	0.175	0.046
.	19.01.16-04.39.56-1-124525	150	12	12	5	0	5	716	11	11	0	0	NA	NA	NA	45	56	254	253	362	218	179	319	13	27	0	0.051	0.107	0
.	19.01.16-04.39.58-1-124541	64	3	3	0	0	0	148	2	2	0	0	NA	NA	NA	20	15	242	239	347	39	44	65	1	0	7	0.004	0	0.02
.	19.01.16-04.40.00-1-124542	92	5	5	2	0	2	691	2	2	0	0	NA	NA	NA	25	30	249	247	347	216	169	306	16	0	11	0.064	0	0.032
.	19.01.16-04.40.00-1-124545	151	23	23	8	0	5	703	19	19	0	0	NA	NA	NA	52	42	253	242	360	221	167	315	35	49	9	0.138	0.202	0.025
.	19.01.16-04.40.07-1-124552	86	4	4	0	0	0	678	3	3	0	0	NA	NA	NA	25	17	240	243	347	207	166	305	0	0	15	0	0	0.043
.	19.01.16-04.40.08-1-124554	65	4	4	2	0	2	693	3	3	0	0	NA	NA	NA	22	26	242	246	351	214	171	308	2	1	5	0.008	0.004	0.014
.	19.01.16-04.40.08-1-124555	119	12	12	2	0	2	711	8	8	0	0	NA	NA	NA	36	41	248	244	362	222	168	321	33	7	4	0.133	0.029	0.011
.	19.01.16-04.40.13-1-124561	117	6	6	1	0	1	695	3	3	0	0	NA	NA	NA	31	23	244	245	347	218	169	308	12	0	7	0.049	0	0.02
.	19.01.16-04.40.20-1-124569	146	14	14	3	0	3	701	12	12	0	0	NA	NA	NA	59	43	248	243	365	217	163	321	0	39	15	0	0.16	0.041
.	19.01.16-04.40.23-1-124572	139	8	8	4	0	3	699	6	6	0	0	NA	NA	NA	54	37	247	249	354	217	174	308	7	4	22	0.028	0.016	0.062
.	19.01.16-04.40.23-1-124573	114	6	6	3	0	2	707	5	5	0	0	NA	NA	NA	45	34	248	247	352	221	170	316	5	9	9	0.02	0.036	0.026
.	19.01.16-04.40.25-1-124576	33	1	1	0	0	0	0	0	0	0	0	NA	NA	NA	11	14	238	241	348	0	0	0	0	0	3	0	0	0.009
.	19.01.16-04.40.28-1-124577	64	2	2	1	0	1	548	1	1	0	0	NA	NA	NA	15	16	244	239	346	172	133	243	0	3	3	0	0.013	0.009
.	19.01.16-04.40.28-1-124578	112	8	8	2	0	2	693	7	7	0	0	NA	NA	NA	34	30	243	244	356	212	168	313	19	20	2	0.078	0.082	0.006
.	19.01.16-04.40.34-1-124579	96	10	10	1	0	1	702	8	8	0	0	NA	NA	NA	34	36	249	244	356	217	170	315	19	12	4	0.076	0.049	0.011
.	19.01.16-04.40.38-1-124580	87	6	6	1	0	0	692	5	5	0	0	NA	NA	NA	39	32	244	246	355	212	169	311	8	7	0	0.033	0.028	0
.	19.01.16-04.40.42-1-124585	98	16	16	3	0	2	705	15	15	0	0	NA	NA	NA	34	36	246	247	356	218	171	316	21	9	25	0.085	0.036	0.07
.	19.01.16-04.40.44-1-124586	145	13	13	5	0	3	722	11	11	0	0	NA	NA	NA	48	61	249	253	372	219	174	329	19	36	13	0.076	0.142	0.035
.	19.01.16-04.40.46-1-124587	58	2	2	2	0	2	0	1	1	0	0	NA	NA	NA	20	20	239	241	353	0	0	0	0	3	0	0	0.012	0
.	19.01.16-04.40.48-1-124588	36	1	1	0	0	0	0	0	0	0	0	NA	NA	NA	11	5	237	238	343	0	0	0	0	0	0	0	0	0
.	19.01.16-04.40.51-1-124589	90	9	9	5	0	4	694	6	6	0	0	NA	NA	NA	35	28	242	242	357	213	166	315	12	11	3	0.05	0.045	0.008
.	19.01.16-04.40.51-1-124590	115	12	12	6	0	6	689	11	11	0	0	NA	NA	NA	46	24	241	243	353	216	168	305	3	7	20	0.012	0.029	0.057
.	19.01.16-04.40.52-1-124591	61	4	4	4	0	3	673	2	2	0	0	NA	NA	NA	35	13	239	240	347	209	164	300	0	0	8	0	0	0.023
.	19.01.16-04.40.55-1-124592	60	2	2	0	0	0	690	1	1	0	0	NA	NA	NA	22	31	244	247	353	210	169	311	0	1	2	0	0.004	0.006
.	19.01.16-04.40.58-1-124608	36	1	1	1	0	1	0	0	0	0	0	NA	NA	NA	11	6	239	238	342	0	0	0	0	0	2	0	0	0.006
.	19.01.16-04.41.00-1-124609	30	1	1	0	0	0	0	0	0	0	0	NA	NA	NA	10	14	241	240	346	0	0	0	3	0	0	0.012	0	0
.	19.01.16-04.41.01-1-124610	84	4	4	2	0	1	704	3	3	0	0	NA	NA	NA	35	39	247	250	355	218	172	314	2	7	5	0.008	0.028	0.014
.	19.01.16-04.41.02-1-124611	87	3	3	1	0	1	698	2	2	0	0	NA	NA	NA	34	36	245	246	358	214	167	317	0	5	4	0	0.02	0.011
.	19.01.16-04.41.10-1-124617	32	1	1	0	0	0	0	0	0	0	0	NA	NA	NA	10	14	239	242	346	0	0	0	0	0	1	0	0	0.003
.	19.01.16-04.41.12-1-124621	62	2	2	0	0	0	686	1	1	0	0	NA	NA	NA	20	20	241	241	351	214	165	307	1	0	2	0.004	0	0.006
.	19.01.16-04.41.13-1-124622	91	6	6	2	0	2	685	3	3	0	0	NA	NA	NA	29	22	243	245	347	212	169	304	11	13	1	0.045	0.053	0.003
.	19.01.16-04.41.15-1-124629	84	5	5	0	0	0	688	4	4	0	0	NA	NA	NA	29	22	241	244	350	216	167	305	2	4	5	0.008	0.016	0.014
.	19.01.16-04.41.16-1-124631	36	1	1	0	0	0	0	0	0	0	0	NA	NA	NA	10	16	239	246	344	0	0	0	0	0	0	0	0	0
.	19.01.16-04.41.16-1-124633	121	6	6	2	0	2	692	4	4	0	0	NA	NA	NA	30	25	245	241	352	217	167	308	5	4	15	0.02	0.017	0.043
.	19.01.16-04.41.19-1-124638	89	6	6	1	0	1	680	5	5	0	0	NA	NA	NA	30	18	242	242	347	212	163	305	0	12	6	0	0.05	0.017
.	19.01.16-04.41.21-1-124639	237	24	24	10	0	8	740	23	23	0	0	NA	NA	NA	72	77	257	259	374	225	183	332	15	110	18	0.058	0.425	0.048
.	19.01.16-04.41.21-1-124640	119	25	25	6	0	5	698	22	22	0	0	NA	NA	NA	32	34	246	244	357	214	167	317	47	46	14	0.191	0.189	0.039
.	19.01.16-04.41.24-1-124644	120	7	7	2	0	1	711	5	5	0	0	NA	NA	NA	35	39	243	248	361	218	173	320	0	17	19	0	0.069	0.053
.	19.01.16-04.41.28-1-124650	34	1	1	1	0	1	0	0	0	0	0	NA	NA	NA	7	14	240	240	347	0	0	0	0	0	2	0	0	0.006
.	19.01.16-04.41.31-1-124651	155	12	12	2	0	2	703	11	11	0	0	NA	NA	NA	49	37	248	244	358	218	169	316	16	18	6	0.065	0.074	0.017
.	19.01.16-04.41.32-1-124652	35	1	1	0	0	0	0	0	0	0	0	NA	NA	NA	5	10	238	240	345	0	0	0	0	0	2	0	0	0.006
.	19.01.16-04.41.35-1-124653	144	10	10	2	0	1	715	9	9	0	0	NA	NA	NA	45	47	252	253	355	225	174	316	6	32	11	0.024	0.126	0.031
.	19.01.16-04.41.35-1-124654	118	10	10	4	0	4	695	9	9	0	0	NA	NA	NA	30	31	244	246	354	214	169	312	9	9	9	0.037	0.037	0.025
.	19.01.16-04.41.36-1-124655	93	4	4	1	0	1	696	3	3	0	0	NA	NA	NA	26	34	245	255	347	215	174	307	6	9	6	0.024	0.035	0.017
.	19.01.16-04.41.38-1-124656	151	8	8	4	0	4	708	6	6	0	0	NA	NA	NA	45	36	244	244	361	218	171	319	4	8	12	0.016	0.033	0.033
.	19.01.16-04.41.46-1-124657	126	5	5	1	0	0	693	4	4	0	0	NA	NA	NA	53	33	248	239	359	216	163	314	11	3	3	0.044	0.013	0.008
.	19.01.16-04.41.54-1-124658	178	26	26	6	0	6	715	24	24	0	0	NA	NA	NA	59	46	246	248	365	220	171	324	24	40	27	0.098	0.161	0.074
.	19.01.16-04.41.57-1-124659	85	4	4	1	0	1	692	3	3	0	0	NA	NA	NA	24	24	247	241	349	222	162	308	11	2	3	0.045	0.008	0.009
.	19.01.16-04.41.58-1-124675	129	9	9	2	0	2	702	7	7	0	0	NA	NA	NA	29	32	243	245	357	217	169	316	7	6	19	0.029	0.024	0.053
.	19.01.16-04.42.00-1-124676	91	12	12	2	0	1	676	11	11	0	0	NA	NA	NA	48	25	240	249	349	207	165	304	20	3	10	0.083	0.012	0.029
.	19.01.16-04.42.02-1-124677	96	12	12	3	0	3	706	11	11	0	0	NA	NA	NA	31	41	249	248	357	220	173	313	19	18	10	0.076	0.073	0.028
.	19.01.16-04.42.03-1-124678	64	2	2	1	0	1	693	0	0	0	0	NA	NA	NA	19	25	244	245	349	212	167	314	0	1	3	0	0.004	0.009
.	19.01.16-04.42.04-1-124679	118	5	5	1	0	0	687	4	4	0	0	NA	NA	NA	46	29	245	246	351	212	167	308	0	5	10	0	0.02	0.028
.	19.01.16-04.42.06-1-124681	92	7	7	3	0	3	704	5	5	0	0	NA	NA	NA	34	34	249	243	355	221	167	316	5	1	20	0.02	0.004	0.056
.	19.01.16-04.42.15-1-124693	96	5	5	1	0	1	705	4	4	0	0	NA	NA	NA	33	37	244	247	359	218	172	315	6	1	8	0.025	0.004	0.022
.	19.01.16-04.42.18-1-124697	63	2	2	1	0	1	692	1	1	0	0	NA	NA	NA	15	19	242	241	349	215	167	310	2	0	2	0.008	0	0.006
.	19.01.16-04.42.21-1-124698	92	6	6	3	0	3	691	5	5	0	0	NA	NA	NA	35	25	241	245	352	213	168	310	13	0	11	0.054	0	0.031
.	19.01.16-04.42.23-1-124701	119	6	6	0	0	0	695	4	4	0	0	NA	NA	NA	29	27	242	247	351	215	170	310	6	7	12	0.025	0.028	0.034
.	19.01.16-04.42.26-1-124704	86	11	11	4	0	4	690	10	10	0	0	NA	NA	NA	30	23	245	244	347	220	166	304	10	11	11	0.041	0.045	0.032
.	19.01.16-04.42.27-1-124705	124	31	31	7	0	4	707	25	25	0	0	NA	NA	NA	43	48	253	251	357	229	172	306	35	22	39	0.138	0.088	0.109
.	19.01.16-04.42.30-1-124708	147	11	11	3	0	2	695	10	10	0	0	NA	NA	NA	48	33	249	244	353	218	162	315	26	35	1	0.104	0.143	0.003
.	19.01.16-04.42.33-1-124709	57	2	2	1	0	0	693	1	1	0	0	NA	NA	NA	19	27	245	244	351	218	168	307	0	0	7	0	0	0.02
.	19.01.16-04.42.33-1-124710	93	6	6	1	0	0	699	4	4	0	0	NA	NA	NA	33	32	246	241	358	217	163	319	6	14	0	0.024	0.058	0
.	19.01.16-04.42.37-1-124711	65	4	4	1	0	1	699	3	3	0	0	NA	NA	NA	23	26	247	242	350	215	172	312	2	0	8	0.008	0	0.023
.	19.01.16-04.42.40-1-124716	121	8	8	2	0	1	692	7	7	0	0	NA	NA	NA	26	23	239	242	355	213	166	313	5	4	14	0.021	0.017	0.039
.	19.01.16-04.42.41-1-124717	66	2	2	1	0	1	596	1	1	0	0	NA	NA	NA	24	21	241	244	349	182	153	261	0	1	1	0	0.004	0.003
.	19.01.16-04.42.50-1-124718	153	26	26	8	0	6	715	24	24	0	0	NA	NA	NA	48	52	250	254	361	224	176	315	29	57	20	0.116	0.224	0.055
.	19.01.16-04.42.54-1-124719	88	4	4	1	0	0	703	2	2	0	0	NA	NA	NA	28	38	244	243	364	217	165	321	2	5	0	0.008	0.021	0
.	19.01.16-04.42.54-1-124720	57	2	2	0	0	0	685	1	1	0	0	NA	NA	NA	30	22	243	241	351	214	163	308	3	2	0	0.012	0.008	0
.	19.01.16-04.42.54-1-124721	121	25	25	9	0	7	690	21	21	0	0	NA	NA	NA	37	30	245	243	355	209	169	312	55	27	35	0.224	0.111	0.099
.	19.01.16-04.42.55-1-124722	120	11	11	5	0	4	713	10	10	0	0	NA	NA	NA	39	47	257	250	353	227	173	313	26	10	11	0.101	0.04	0.031
.	19.01.16-04.43.01-1-124738	87	4	4	1	0	1	680	3	3	0	0	NA	NA	NA	33	20	242	245	346	214	164	302	0	6	4	0	0.024	0.012
.	19.01.16-04.43.02-1-124739	151	16	16	4	0	3	725	14	14	0	0	NA	NA	NA	44	58	250	256	365	223	181	321	21	11	5	0.084	0.043	0.014
.	19.01.16-04.43.10-1-124745	33	1	1	0	0	0	0	0	0	0	0	NA	NA	NA	8	9	238	240	344	0	0	0	0	0	1	0	0	0.003
.	19.01.16-04.43.11-1-124747	236	15	15	11	0	6	729	14	14	0	0	NA	NA	NA	69	69	254	257	371	223	179	327	42	32	5	0.165	0.125	0.013
.	19.01.16-04.43.12-1-124749	209	15	15	7	0	6	728	13	13	0	0	NA	NA	NA	66	58	255	251	365	226	175	327	11	34	7	0.043	0.135	0.019
.	19.01.16-04.43.18-1-124758	91	4	4	0	0	0	696	3	3	0	0	NA	NA	NA	15	23	240	243	353	215	169	312	1	1	2	0.004	0.004	0.006
.	19.01.16-04.43.21-1-124762	113	5	5	0	0	0	703	3	3	0	0	NA	NA	NA	33	35	248	244	356	217	169	317	8	0	1	0.032	0	0.003
.	19.01.16-04.43.22-1-124764	62	2	2	0	0	0	49	1	1	0	0	NA	NA	NA	16	25	242	244	352	14	13	22	0	0	2	0	0	0.006
.	19.01.16-04.43.28-1-124772	119	19	19	6	0	5	716	18	18	0	0	NA	NA	NA	28	42	252	251	352	226	174	316	35	24	9	0.139	0.096	0.026
.	19.01.16-04.43.32-1-124773	145	23	23	4	0	3	710	22	22	0	0	NA	NA	NA	41	45	247	249	362	219	167	324	15	53	8	0.061	0.213	0.022
.	19.01.16-04.43.36-1-124774	122	13	13	4	0	3	710	11	11	0	0	NA	NA	NA	29	45	250	252	356	222	173	315	23	26	5	0.092	0.103	0.014
.	19.01.16-04.43.36-1-124775	124	5	5	1	0	1	708	4	4	0	0	NA	NA	NA	29	39	247	246	359	219	170	319	9	4	5	0.036	0.016	0.014
.	19.01.16-04.43.37-1-124776	119	13	13	3	0	3	698	12	12	0	0	NA	NA	NA	39	33	242	243	361	209	167	322	4	24	6	0.017	0.099	0.017
.	19.01.16-04.43.39-1-124777	174	18	18	4	0	4	703	16	16	0	0	NA	NA	NA	53	40	253	247	353	225	172	306	17	31	28	0.067	0.126	0.079
.	19.01.16-04.43.43-1-124778	85	3	3	3	0	3	690	2	2	0	0	NA	NA	NA	38	31	245	246	353	211	169	310	0	0	9	0	0	0.025
.	19.01.16-04.43.45-1-124781	151	14	14	2	0	2	709	12	12	0	0	NA	NA	NA	48	41	252	243	359	224	165	320	14	32	11	0.056	0.132	0.031
.	19.01.16-04.43.56-1-124782	87	5	5	4	0	1	705	4	4	0	0	NA	NA	NA	30	43	248	255	353	219	173	313	8	5	8	0.032	0.02	0.023
.	19.01.16-04.44.00-1-124798	60	3	3	0	0	0	689	2	2	0	0	NA	NA	NA	30	20	245	242	346	217	166	306	0	2	5	0	0.008	0.014
.	19.01.16-04.44.05-1-124799	66	6	6	1	0	0	689	5	5	0	0	NA	NA	NA	30	28	243	245	353	211	169	309	10	0	6	0.041	0	0.017
.	19.01.16-04.44.07-1-124802	121	21	21	2	0	1	700	18	18	0	0	NA	NA	NA	43	40	256	242	355	221	166	313	39	19	27	0.152	0.079	0.076
.	19.01.16-04.44.10-1-124806	64	2	2	0	0	0	694	0	0	0	0	NA	NA	NA	19	28	240	246	355	213	169	312	2	3	0	0.008	0.012	0
.	19.01.16-04.44.12-1-124809	89	9	9	4	0	4	694	7	7	0	0	NA	NA	NA	40	35	248	249	351	219	166	309	6	17	2	0.024	0.068	0.006
.	19.01.16-04.44.13-1-124811	148	9	9	1	0	1	706	8	8	0	0	NA	NA	NA	56	47	251	249	360	218	172	316	3	18	8	0.012	0.072	0.022
.	19.01.16-04.44.15-1-124817	31	1	1	0	0	0	0	0	0	0	0	NA	NA	NA	8	11	240	238	346	0	0	0	0	0	0	0	0	0
.	19.01.16-04.44.16-1-124818	90	7	7	2	0	2	710	5	5	0	0	NA	NA	NA	29	40	247	251	355	221	172	317	14	4	6	0.057	0.016	0.017
.	19.01.16-04.44.17-1-124821	89	7	7	2	0	2	696	6	6	0	0	NA	NA	NA	29	29	243	246	353	214	167	315	3	7	12	0.012	0.028	0.034
.	19.01.16-04.44.17-1-124822	61	3	3	0	0	0	689	2	2	0	0	NA	NA	NA	23	29	242	251	349	211	171	307	2	1	4	0.008	0.004	0.011
.	19.01.16-04.44.24-1-124827	61	2	2	0	0	0	400	1	1	0	0	NA	NA	NA	9	22	244	242	349	130	88	182	5	0	3	0.02	0	0.009
.	19.01.16-04.44.28-1-124828	115	14	14	4	0	4	700	12	12	0	0	NA	NA	NA	36	33	244	249	353	214	173	313	28	9	6	0.115	0.036	0.017
.	19.01.16-04.44.35-1-124829	97	11	11	3	0	2	700	9	9	0	0	NA	NA	NA	35	32	242	244	359	216	167	317	3	14	23	0.012	0.057	0.064
.	19.01.16-04.44.36-1-124830	33	1	1	0	0	0	0	0	0	0	0	NA	NA	NA	7	7	236	238	346	0	0	0	0	1	0	0	0.004	0
.	19.01.16-04.44.37-1-124831	60	3	3	0	0	0	688	2	2	0	0	NA	NA	NA	27	21	243	242	349	213	167	308	2	3	4	0.008	0.012	0.011
.	19.01.16-04.44.37-1-124832	235	21	21	8	0	7	735	20	20	0	0	NA	NA	NA	66	74	256	262	369	226	181	328	46	31	16	0.18	0.118	0.043
.	19.01.16-04.44.38-1-124833	91	8	8	2	0	1	687	7	7	0	0	NA	NA	NA	28	27	245	241	354	215	167	305	4	0	11	0.016	0	0.031
.	19.01.16-04.44.39-1-124834	34	1	1	0	0	0	0	0	0	0	0	NA	NA	NA	11	7	237	240	343	0	0	0	0	0	0	0	0	0
.	19.01.16-04.44.39-1-124835	31	1	1	1	0	1	0	0	0	0	0	NA	NA	NA	13	10	238	238	347	0	0	0	0	0	0	0	0	0
.	19.01.16-04.44.41-1-124836	161	15	15	4	0	3	714	12	12	0	0	NA	NA	NA	62	61	249	256	369	216	173	325	17	17	7	0.068	0.066	0.019
.	19.01.16-04.44.41-1-124837	92	6	6	6	0	4	702	5	5	0	0	NA	NA	NA	40	28	242	244	355	217	167	318	1	9	16	0.004	0.037	0.045
.	19.01.16-04.44.52-1-124838	117	8	8	2	0	2	692	5	5	0	0	NA	NA	NA	34	22	243	243	349	214	167	311	20	5	0	0.082	0.021	0
.	19.01.16-04.44.53-1-124839	63	3	3	3	0	1	685	2	2	0	0	NA	NA	NA	22	17	239	244	347	211	165	309	4	7	0	0.017	0.029	0
.	19.01.16-04.44.53-1-124840	66	2	2	1	0	0	688	1	1	0	0	NA	NA	NA	28	20	241	239	353	215	158	315	0	1	4	0	0.004	0.011
.	19.01.16-04.45.08-1-124860	150	15	15	1	0	0	707	12	12	0	0	NA	NA	NA	40	43	246	248	362	216	171	320	4	16	41	0.016	0.065	0.113
.	19.01.16-04.45.09-1-124863	62	4	4	0	0	0	684	2	2	0	0	NA	NA	NA	25	20	245	237	351	214	162	308	0	3	12	0	0.013	0.034
.	19.01.16-04.45.10-1-124865	37	1	1	0	0	0	0	0	0	0	0	NA	NA	NA	10	11	238	238	348	0	0	0	0	0	0	0	0	0
.	19.01.16-04.45.10-1-124866	59	2	2	0	0	0	695	1	1	0	0	NA	NA	NA	19	28	242	247	352	212	172	311	7	2	0	0.029	0.008	0
.	19.01.16-04.45.12-1-124868	96	10	10	1	0	1	702	9	9	0	0	NA	NA	NA	43	41	251	244	359	220	169	313	22	20	10	0.088	0.082	0.028
.	19.01.16-04.45.13-1-124871	115	10	10	1	0	1	708	9	9	0	0	NA	NA	NA	46	40	254	247	352	227	171	310	13	18	8	0.051	0.073	0.023
.	19.01.16-04.45.20-1-124882	152	9	9	2	0	1	714	8	8	0	0	NA	NA	NA	53	43	250	245	361	224	169	321	0	26	5	0	0.106	0.014
.	19.01.16-04.45.25-1-124887	61	2	2	0	0	0	201	1	1	0	0	NA	NA	NA	21	15	240	238	350	64	49	88	2	1	0	0.008	0.004	0
.	19.01.16-04.45.27-1-124888	153	24	24	4	0	4	718	23	23	0	0	NA	NA	NA	38	40	243	248	362	221	173	324	19	41	11	0.078	0.165	0.03
.	19.01.16-04.45.27-1-124889	64	2	2	0	0	0	681	1	1	0	0	NA	NA	NA	27	20	239	244	350	209	163	309	2	0	1	0.008	0	0.003
.	19.01.16-04.45.27-1-124890	89	5	5	1	0	0	692	3	3	0	0	NA	NA	NA	25	21	242	242	350	215	169	308	0	12	5	0	0.05	0.014
.	19.01.16-04.45.35-1-124895	121	10	10	1	0	1	717	9	9	0	0	NA	NA	NA	30	46	248	248	363	221	171	325	9	9	13	0.036	0.036	0.036
.	19.01.16-04.45.35-1-124896	94	6	6	3	0	3	707	5	5	0	0	NA	NA	NA	26	36	244	245	360	216	167	324	4	11	0	0.016	0.045	0
.	19.01.16-04.45.41-1-124897	114	10	10	2	0	1	701	8	8	0	0	NA	NA	NA	41	37	247	246	357	216	171	314	23	6	2	0.093	0.024	0.006
.	19.01.16-04.45.43-1-124898	66	2	2	0	0	0	685	1	1	0	0	NA	NA	NA	23	19	241	241	350	212	163	310	17	5	0	0.071	0.021	0
.	19.01.16-04.45.43-1-124899	157	34	34	11	0	9	721	32	32	0	0	NA	NA	NA	43	51	248	253	363	218	179	324	47	49	27	0.19	0.194	0.074
.	19.01.16-04.45.44-1-124900	208	25	25	9	0	9	723	24	24	0	0	NA	NA	NA	49	60	256	256	361	228	175	320	58	18	24	0.227	0.07	0.066
.	19.01.16-04.45.47-1-124901	32	1	1	0	0	0	0	0	0	0	0	NA	NA	NA	8	8	240	236	345	0	0	0	0	1	0	0	0.004	0
.	19.01.16-04.45.49-1-124902	118	12	12	2	0	2	702	11	11	0	0	NA	NA	NA	28	39	254	242	356	225	164	313	9	19	13	0.035	0.079	0.037
.	19.01.16-04.45.57-1-124903	145	9	9	1	0	1	709	8	8	0	0	NA	NA	NA	46	42	250	241	364	224	163	322	5	23	7	0.02	0.095	0.019
.	19.01.16-04.46.03-1-124919	34	1	1	0	0	0	0	0	0	0	0	NA	NA	NA	13	9	236	242	344	0	0	0	0	1	0	0	0.004	0
.	19.01.16-04.46.05-1-124920	92	7	7	2	0	2	691	5	5	0	0	NA	NA	NA	36	32	247	246	352	218	164	309	14	12	3	0.057	0.049	0.009
.	19.01.16-04.46.06-1-124922	92	11	11	3	0	1	697	9	9	0	0	NA	NA	NA	39	37	244	252	354	213	172	312	25	20	10	0.102	0.079	0.028
.	19.01.16-04.46.08-1-124925	182	17	17	5	0	2	713	15	15	0	0	NA	NA	NA	61	49	248	250	364	218	172	323	59	14	8	0.238	0.056	0.022
.	19.01.16-04.46.09-1-124927	63	3	3	0	0	0	687	2	2	0	0	NA	NA	NA	30	24	244	240	353	216	161	310	7	2	2	0.029	0.008	0.006
.	19.01.16-04.46.22-1-124941	147	25	25	2	0	2	699	22	22	0	0	NA	NA	NA	41	34	249	242	356	222	165	312	12	8	30	0.048	0.033	0.084
.	19.01.16-04.46.23-1-124944	35	1	1	0	0	0	0	0	0	0	0	NA	NA	NA	12	8	238	238	345	0	0	0	6	0	0	0.025	0	0
.	19.01.16-04.46.24-1-124945	148	21	21	5	0	2	715	18	18	0	0	NA	NA	NA	49	54	256	253	358	220	175	320	58	16	13	0.227	0.063	0.036
.	19.01.16-04.46.26-1-124948	205	15	15	2	0	2	724	14	14	0	0	NA	NA	NA	68	59	248	257	367	220	179	325	45	11	0	0.181	0.043	0
.	19.01.16-04.46.27-1-124949	34	1	1	0	0	0	0	0	0	0	0	NA	NA	NA	7	10	237	238	348	0	0	0	1	0	0	0.004	0	0
.	19.01.16-04.46.31-1-124950	111	15	15	8	0	8	701	13	13	0	0	NA	NA	NA	33	38	241	246	364	211	169	321	53	16	7	0.22	0.065	0.019
.	19.01.16-04.46.31-1-124951	31	1	1	0	0	0	0	0	0	0	0	NA	NA	NA	11	6	238	239	342	0	0	0	0	1	0	0	0.004	0
.	19.01.16-04.46.32-1-124952	60	2	2	1	0	1	148	1	1	0	0	NA	NA	NA	11	18	244	240	347	52	38	58	0	0	1	0	0	0.003
.	19.01.16-04.46.33-1-124953	34	1	1	0	0	0	0	0	0	0	0	NA	NA	NA	12	6	238	238	343	0	0	0	5	0	0	0.021	0	0
.	19.01.16-04.46.36-1-124954	94	5	5	0	0	0	702	4	4	0	0	NA	NA	NA	38	34	250	244	353	220	167	315	0	4	13	0	0.016	0.037
.	19.01.16-04.46.39-1-124955	35	1	1	0	0	0	0	0	0	0	0	NA	NA	NA	9	6	237	238	344	0	0	0	0	0	0	0	0	0
.	19.01.16-04.46.40-1-124956	171	11	11	6	0	4	721	10	10	0	0	NA	NA	NA	65	57	250	255	365	221	177	323	28	19	25	0.112	0.075	0.068
.	19.01.16-04.46.42-1-124957	124	6	6	2	0	1	711	5	5	0	0	NA	NA	NA	33	42	251	246	358	226	165	320	12	8	0	0.048	0.033	0
.	19.01.16-04.46.46-1-124958	33	1	1	1	0	1	0	0	0	0	0	NA	NA	NA	4	6	238	238	343	0	0	0	0	0	0	0	0	0
.	19.01.16-04.46.49-1-124959	126	9	9	1	0	1	708	7	7	0	0	NA	NA	NA	43	42	250	249	356	221	172	315	2	10	19	0.008	0.04	0.053
.	19.01.16-04.46.56-1-124960	89	5	5	2	0	1	701	4	4	0	0	NA	NA	NA	41	35	252	244	352	225	166	310	3	9	8	0.012	0.037	0.023
.	19.01.16-04.46.57-1-124961	88	11	11	1	0	0	690	10	10	0	0	NA	NA	NA	30	26	241	247	351	211	170	309	21	8	4	0.087	0.032	0.011
.	19.01.16-04.47.00-1-124977	64	6	6	1	0	1	700	5	5	0	0	NA	NA	NA	16	27	243	248	349	218	171	311	17	8	7	0.07	0.032	0.02
.	19.01.16-04.47.04-1-124978	119	8	8	3	0	2	700	7	7	0	0	NA	NA	NA	48	39	248	249	355	218	169	313	9	13	4	0.036	0.052	0.011
.	19.01.16-04.47.04-1-124979	101	6	6	2	0	1	700	5	5	0	0	NA	NA	NA	43	34	250	245	352	223	166	311	9	24	7	0.036	0.098	0.02
.	19.01.16-04.47.07-1-124982	96	5	5	0	0	0	705	3	3	0	0	NA	NA	NA	23	32	243	249	353	219	173	313	8	0	7	0.033	0	0.02
.	19.01.16-04.47.10-1-124986	94	5	5	2	0	1	692	2	2	0	0	NA	NA	NA	33	23	238	244	354	211	171	310	15	0	4	0.063	0	0.011
.	19.01.16-04.47.11-1-124988	117	27	27	9	0	5	705	24	24	0	0	NA	NA	NA	38	33	249	246	351	218	171	316	17	52	26	0.068	0.211	0.074
.	19.01.16-04.47.13-1-124991	121	24	24	4	0	4	698	22	22	0	0	NA	NA	NA	41	34	245	250	352	216	171	311	26	29	16	0.106	0.116	0.045
.	19.01.16-04.47.21-1-125002	119	6	6	0	0	0	703	5	5	0	0	NA	NA	NA	47	43	252	247	357	221	170	312	0	12	3	0	0.049	0.008
.	19.01.16-04.47.22-1-125004	33	1	1	1	0	1	0	0	0	0	0	NA	NA	NA	4	11	239	240	345	0	0	0	0	0	3	0	0	0.009
.	19.01.16-04.47.24-1-125007	180	13	13	1	0	0	717	11	11	0	0	NA	NA	NA	61	58	248	252	371	217	171	329	40	26	8	0.161	0.103	0.022
.	19.01.16-04.47.26-1-125009	118	7	7	4	0	3	693	6	6	0	0	NA	NA	NA	35	27	249	240	351	220	164	309	2	11	10	0.008	0.046	0.028
.	19.01.16-04.47.27-1-125010	60	5	5	3	0	3	691	4	4	0	0	NA	NA	NA	17	21	242	240	352	212	167	312	5	11	9	0.021	0.046	0.026
.	19.01.16-04.47.27-1-125011	30	1	1	0	0	0	0	0	0	0	0	NA	NA	NA	7	9	238	239	345	0	0	0	0	0	0	0	0	0
.	19.01.16-04.47.28-1-125012	65	4	4	3	0	3	687	3	3	0	0	NA	NA	NA	31	24	243	245	349	216	167	304	5	0	5	0.021	0	0.014
.	19.01.16-04.47.30-1-125019	34	1	1	0	0	0	0	0	0	0	0	NA	NA	NA	12	17	239	240	351	0	0	0	0	0	2	0	0	0.006
.	19.01.16-04.47.33-1-125020	130	18	18	2	0	2	688	16	16	0	0	NA	NA	NA	54	31	245	249	350	217	166	305	7	46	4	0.029	0.185	0.011
.	19.01.16-04.47.42-1-125021	126	4	4	2	0	1	705	2	2	0	0	NA	NA	NA	36	41	246	251	357	216	171	318	4	0	4	0.016	0	0.011
.	19.01.16-04.47.45-1-125022	66	6	6	1	0	1	686	4	4	0	0	NA	NA	NA	27	25	245	239	354	211	164	311	0	1	14	0	0.004	0.04
.	19.01.16-04.47.45-1-125023	128	10	10	2	0	2	704	8	8	0	0	NA	NA	NA	36	39	245	252	355	216	176	312	33	6	16	0.135	0.024	0.045
.	19.01.16-04.47.47-1-125024	34	1	1	0	0	0	0	0	0	0	0	NA	NA	NA	9	5	237	238	343	0	0	0	0	0	1	0	0	0.003
.	19.01.16-04.47.50-1-125025	59	2	2	0	0	0	681	1	1	0	0	NA	NA	NA	23	15	240	238	350	211	160	310	0	3	0	0	0.013	0
.	19.01.16-04.47.54-1-125026	153	20	20	6	0	3	715	17	17	0	0	NA	NA	NA	62	54	248	257	362	221	179	315	25	35	19	0.101	0.136	0.052
.	19.01.16-04.47.56-1-125027	166	13	13	0	0	0	725	12	12	0	0	NA	NA	NA	64	61	261	252	361	230	175	320	23	13	28	0.088	0.052	0.078
.	19.01.16-04.47.58-1-125043	87	6	6	2	0	2	717	5	5	0	0	NA	NA	NA	23	44	254	242	361	226	166	325	0	10	5	0	0.041	0.014
.	19.01.16-04.47.58-1-125044	82	6	6	1	0	1	711	5	5	0	0	NA	NA	NA	31	39	249	248	355	223	172	316	10	3	4	0.04	0.012	0.011
.	19.01.16-04.48.02-1-125045	156	14	14	1	0	1	734	12	12	0	0	NA	NA	NA	48	62	256	254	365	231	178	325	18	11	16	0.07	0.043	0.044
.	19.01.16-04.48.04-1-125046	61	3	3	1	0	1	688	2	2	0	0	NA	NA	NA	21	25	240	242	356	211	164	313	0	0	9	0	0	0.025
.	19.01.16-04.48.05-1-125047	64	2	2	1	0	1	199	1	1	0	0	NA	NA	NA	15	17	239	244	347	63	44	92	0	0	4	0	0	0.012
.	19.01.16-04.48.12-1-125055	90	10	10	1	0	1	705	8	8	0	0	NA	NA	NA	33	40	252	245	356	223	168	314	17	8	2	0.067	0.033	0.006
.	19.01.16-04.48.15-1-125062	36	1	1	1	0	1	0	0	0	0	0	NA	NA	NA	10	9	240	239	343	0	0	0	0	0	0	0	0	0
.	19.01.16-04.48.17-1-125065	66	5	5	1	0	1	693	4	4	0	0	NA	NA	NA	27	28	248	240	353	217	164	312	6	3	0	0.024	0.012	0
.	19.01.16-04.48.19-1-125066	90	9	9	1	0	1	701	8	8	0	0	NA	NA	NA	30	27	245	240	355	221	164	316	5	12	9	0.02	0.05	0.025
.	19.01.16-04.48.20-1-125067	122	11	11	6	0	3	710	9	9	0	0	NA	NA	NA	39	43	246	249	361	216	173	321	2	11	23	0.008	0.044	0.064
.	19.01.16-04.48.21-1-125068	35	1	1	0	0	0	0	0	0	0	0	NA	NA	NA	7	13	243	240	343	0	0	0	0	0	0	0	0	0
.	19.01.16-04.48.24-1-125072	84	3	3	0	0	0	698	2	2	0	0	NA	NA	NA	31	33	241	250	355	214	172	312	4	0	6	0.017	0	0.017
.	19.01.16-04.48.31-1-125074	67	3	3	1	0	1	693	2	2	0	0	NA	NA	NA	25	24	241	244	352	215	162	316	1	5	0	0.004	0.02	0
.	19.01.16-04.48.31-1-125075	87	5	5	2	0	2	698	4	4	0	0	NA	NA	NA	34	32	242	243	360	209	167	322	6	1	4	0.025	0.004	0.011
.	19.01.16-04.48.34-1-125076	61	2	2	1	0	1	350	1	1	0	0	NA	NA	NA	15	17	243	240	347	112	79	159	2	0	0	0.008	0	0
.	19.01.16-04.48.35-1-125077	61	4	4	3	0	3	686	3	3	0	0	NA	NA	NA	20	24	240	245	352	211	167	308	2	1	8	0.008	0.004	0.023
.	19.01.16-04.48.35-1-125078	62	3	3	1	0	0	697	2	2	0	0	NA	NA	NA	17	21	239	242	353	213	169	315	4	5	2	0.017	0.021	0.006
.	19.01.16-04.48.42-1-125085	64	5	5	0	0	0	694	4	4	0	0	NA	NA	NA	31	24	244	241	352	215	164	315	1	14	3	0.004	0.058	0.009
.	19.01.16-04.48.43-1-125086	185	22	22	8	0	6	720	19	19	0	0	NA	NA	NA	55	57	253	260	357	220	182	318	30	58	15	0.119	0.223	0.042
.	19.01.16-04.48.46-1-125089	93	7	7	1	0	1	704	4	4	0	0	NA	NA	NA	32	34	245	241	361	218	167	319	8	8	3	0.033	0.033	0.008
.	19.01.16-04.48.47-1-125090	64	2	2	0	0	0	299	1	1	0	0	NA	NA	NA	27	17	241	241	348	97	70	132	0	0	2	0	0	0.006
.	19.01.16-04.48.48-1-125091	32	1	1	0	0	0	0	0	0	0	0	NA	NA	NA	5	7	239	239	342	0	0	0	0	0	2	0	0	0.006
.	19.01.16-04.48.50-1-125092	207	13	13	9	0	8	720	10	10	0	0	NA	NA	NA	66	56	251	248	370	222	171	327	19	26	16	0.076	0.105	0.043
.	19.01.16-04.48.52-1-125093	60	3	3	1	0	1	0	1	1	0	0	NA	NA	NA	19	16	240	242	347	0	0	0	5	1	0	0.021	0.004	0
.	19.01.16-04.48.52-1-125094	32	1	1	0	0	0	0	0	0	0	0	NA	NA	NA	10	5	237	237	344	0	0	0	0	0	2	0	0	0.006
.	19.01.16-04.48.53-1-125095	61	4	4	2	0	1	698	3	3	0	0	NA	NA	NA	18	28	245	247	349	217	170	311	5	0	8	0.02	0	0.023
.	19.01.16-04.48.55-1-125096	149	14	14	10	0	8	716	11	11	0	0	NA	NA	NA	56	54	251	249	367	222	174	320	17	32	7	0.068	0.129	0.019
.	19.01.16-04.48.57-1-125097	91	11	11	2	0	1	699	10	10	0	0	NA	NA	NA	32	26	245	241	353	220	165	314	0	17	13	0	0.071	0.037
.	19.01.16-04.48.59-1-125113	94	6	6	1	0	1	688	4	4	0	0	NA	NA	NA	31	27	245	244	351	217	163	308	0	7	8	0	0.029	0.023
.	19.01.16-04.49.00-1-125114	63	2	2	0	0	0	543	1	1	0	0	NA	NA	NA	11	17	239	245	346	167	141	235	1	0	3	0.004	0	0.009
.	19.01.16-04.49.06-1-125116	60	6	6	0	0	0	687	5	5	0	0	NA	NA	NA	27	24	247	241	349	216	160	311	1	16	2	0.004	0.066	0.006
.	19.01.16-04.49.10-1-125121	64	2	2	0	0	0	148	1	1	0	0	NA	NA	NA	20	12	239	242	344	47	40	61	0	0	5	0	0	0.015
.	19.01.16-04.49.14-1-125126	123	4	4	2	0	1	714	3	3	0	0	NA	NA	NA	38	43	255	248	353	225	175	314	8	4	3	0.031	0.016	0.008
.	19.01.16-04.49.18-1-125133	67	4	4	2	0	2	690	3	3	0	0	NA	NA	NA	25	24	241	243	353	212	167	311	9	0	0	0.037	0	0
.	19.01.16-04.49.18-1-125134	67	2	2	0	0	0	401	1	1	0	0	NA	NA	NA	24	18	238	243	350	127	81	193	2	0	3	0.008	0	0.009
.	19.01.16-04.49.19-1-125135	66	5	5	3	0	1	700	4	4	0	0	NA	NA	NA	18	29	243	243	356	213	170	317	13	0	9	0.053	0	0.025
.	19.01.16-04.49.21-1-125137	93	12	12	6	0	5	702	9	9	0	0	NA	NA	NA	36	40	248	246	359	218	164	320	29	4	9	0.117	0.016	0.025
.	19.01.16-04.49.21-1-125138	133	13	13	5	0	2	712	11	11	0	0	NA	NA	NA	45	48	250	249	362	220	172	320	16	18	20	0.064	0.072	0.055
.	19.01.16-04.49.25-1-125145	122	8	8	2	0	2	700	7	7	0	0	NA	NA	NA	29	32	246	245	354	215	171	314	11	11	4	0.045	0.045	0.011
.	19.01.16-04.49.25-1-125146	37	1	1	1	0	1	0	0	0	0	0	NA	NA	NA	12	17	243	238	349	0	0	0	0	0	0	0	0	0
.	19.01.16-04.49.28-1-125147	115	6	6	3	0	3	690	4	4	0	0	NA	NA	NA	42	26	241	245	353	212	168	310	9	10	9	0.037	0.041	0.025
.	19.01.16-04.49.32-1-125152	102	4	4	0	0	0	704	3	3	0	0	NA	NA	NA	35	34	243	249	355	215	173	316	3	7	5	0.012	0.028	0.014
.	19.01.16-04.49.33-1-125153	210	18	18	3	0	2	736	17	17	0	0	NA	NA	NA	49	65	251	260	367	226	183	327	31	14	26	0.124	0.054	0.071
.	19.01.16-04.49.36-1-125154	68	4	4	0	0	0	687	3	3	0	0	NA	NA	NA	22	22	242	247	346	213	171	303	1	3	3	0.004	0.012	0.009
.	19.01.16-04.49.37-1-125155	68	9	9	3	0	2	684	8	8	0	0	NA	NA	NA	29	17	240	241	349	212	162	310	24	5	6	0.1	0.021	0.017
.	19.01.16-04.49.46-1-125156	33	1	1	0	0	0	0	0	0	0	0	NA	NA	NA	11	7	239	238	343	0	0	0	0	0	1	0	0	0.003
.	19.01.16-04.49.46-1-125157	118	4	4	0	0	0	704	3	3	0	0	NA	NA	NA	30	37	249	247	354	218	170	316	0	6	3	0	0.024	0.008
.	19.01.16-04.49.48-1-125158	33	1	1	0	0	0	0	0	0	0	0	NA	NA	NA	9	8	237	239	345	0	0	0	0	0	1	0	0	0.003
.	19.01.16-04.49.49-1-125159	93	5	5	1	0	1	695	4	4	0	0	NA	NA	NA	26	27	243	243	354	215	167	313	1	4	10	0.004	0.016	0.028
.	19.01.16-04.49.50-1-125160	69	3	3	2	0	2	697	2	2	0	0	NA	NA	NA	15	26	250	238	351	221	161	315	0	3	6	0	0.013	0.017
.	19.01.16-04.49.52-1-125161	61	4	4	1	0	1	697	3	3	0	0	NA	NA	NA	22	24	242	245	350	217	169	311	0	4	4	0	0.016	0.011
.	19.01.16-04.49.53-1-125162	89	5	5	1	0	0	696	4	4	0	0	NA	NA	NA	19	25	242	243	353	216	166	314	1	5	5	0.004	0.021	0.014
.	19.01.16-04.49.55-1-125163	119	12	12	3	0	3	713	11	11	0	0	NA	NA	NA	40	47	245	250	365	217	170	326	10	27	12	0.041	0.108	0.033
.	19.01.16-04.50.02-1-125185	123	11	11	4	0	3	707	10	10	0	0	NA	NA	NA	50	42	250	252	353	219	177	311	11	25	10	0.044	0.099	0.028
.	19.01.16-04.50.04-1-125186	61	2	2	0	0	0	197	1	1	0	0	NA	NA	NA	11	13	238	242	346	52	53	92	0	1	1	0	0.004	0.003
.	19.01.16-04.50.07-1-125189	121	8	8	3	0	3	709	7	7	0	0	NA	NA	NA	41	48	250	246	365	219	169	321	0	16	13	0	0.065	0.036
.	19.01.16-04.50.07-1-125190	122	7	7	5	0	5	715	6	6	0	0	NA	NA	NA	47	47	247	246	367	219	171	325	21	7	12	0.085	0.028	0.033
.	19.01.16-04.50.09-1-125193	178	31	31	12	0	7	732	27	27	0	0	NA	NA	NA	56	67	259	254	367	229	178	325	44	63	25	0.17	0.248	0.068
.	19.01.16-04.50.11-1-125196	114	10	10	3	0	3	710	9	9	0	0	NA	NA	NA	33	46	250	257	352	224	177	309	8	8	25	0.032	0.031	0.071
.	19.01.16-04.50.13-1-125199	67	5	5	4	0	4	688	4	4	0	0	NA	NA	NA	26	22	241	242	352	215	163	310	2	11	5	0.008	0.045	0.014
.	19.01.16-04.50.14-1-125201	116	8	8	2	0	1	709	6	6	0	0	NA	NA	NA	32	40	252	248	353	225	171	313	17	17	14	0.067	0.069	0.04
.	19.01.16-04.50.22-1-125209	86	6	6	3	0	1	706	5	5	0	0	NA	NA	NA	34	37	248	250	352	221	172	313	4	13	10	0.016	0.052	0.028
.	19.01.16-04.50.26-1-125213	153	5	5	3	0	2	720	4	4	0	0	NA	NA	NA	58	49	250	254	358	224	178	318	5	9	2	0.02	0.035	0.006
.	19.01.16-04.50.28-1-125214	64	3	3	0	0	0	693	2	2	0	0	NA	NA	NA	24	27	243	243	354	217	163	313	3	2	2	0.012	0.008	0.006
.	19.01.16-04.50.31-1-125215	62	3	3	1	0	1	599	2	2	0	0	NA	NA	NA	27	22	243	244	348	188	145	266	4	2	0	0.016	0.008	0
.	19.01.16-04.50.33-1-125216	120	5	5	2	0	1	705	4	4	0	0	NA	NA	NA	48	43	252	247	357	220	171	314	1	2	4	0.004	0.008	0.011
.	19.01.16-04.50.37-1-125217	173	19	19	9	0	7	717	17	17	0	0	NA	NA	NA	58	55	248	260	360	220	183	314	23	33	36	0.093	0.127	0.1
.	19.01.16-04.50.38-1-125218	189	26	26	10	0	7	723	24	24	0	0	NA	NA	NA	58	62	255	248	372	222	172	329	32	46	10	0.125	0.185	0.027
.	19.01.16-04.50.43-1-125223	93	8	8	1	0	1	688	7	7	0	0	NA	NA	NA	21	25	242	244	352	213	166	309	0	18	7	0	0.074	0.02
.	19.01.16-04.50.46-1-125224	87	3	3	1	0	1	701	2	2	0	0	NA	NA	NA	27	35	243	244	361	215	167	319	0	1	11	0	0.004	0.03
.	19.01.16-04.50.46-1-125225	36	1	1	0	0	0	0	0	0	0	0	NA	NA	NA	15	13	239	240	347	0	0	0	3	0	0	0.013	0	0
.	19.01.16-04.50.48-1-125226	92	7	7	0	0	0	691	5	5	0	0	NA	NA	NA	40	30	242	245	356	214	163	314	6	13	3	0.025	0.053	0.008
.	19.01.16-04.50.49-1-125227	61	2	2	0	0	0	683	1	1	0	0	NA	NA	NA	26	24	242	243	352	208	165	310	0	1	1	0	0.004	0.003
.	19.01.16-04.50.59-1-125243	92	4	4	1	0	1	703	3	3	0	0	NA	NA	NA	31	33	245	244	357	219	167	317	7	7	15	0.029	0.029	0.042
.	19.01.16-04.51.02-1-125244	176	15	15	5	0	4	708	13	13	0	0	NA	NA	NA	46	43	245	247	364	216	169	323	24	15	19	0.098	0.061	0.052
.	19.01.16-04.51.03-1-125245	33	1	1	0	0	0	0	0	0	0	0	NA	NA	NA	7	8	240	237	344	0	0	0	0	2	0	0	0.008	0
.	19.01.16-04.51.04-1-125246	125	17	17	5	0	2	716	15	15	0	0	NA	NA	NA	44	54	252	252	363	222	175	319	19	29	22	0.075	0.115	0.061
.	19.01.16-04.51.06-1-125248	64	4	4	0	0	0	683	3	3	0	0	NA	NA	NA	25	14	243	240	344	214	165	304	0	3	4	0	0.012	0.012
.	19.01.16-04.51.07-1-125250	92	6	6	3	0	3	712	5	5	0	0	NA	NA	NA	32	44	251	246	360	224	169	319	8	3	5	0.032	0.012	0.014
.	19.01.16-04.51.08-1-125251	149	13	13	8	0	6	708	12	12	0	0	NA	NA	NA	48	40	245	250	358	217	175	316	25	44	0	0.102	0.176	0
.	19.01.16-04.51.13-1-125258	32	1	1	0	0	0	0	0	0	0	0	NA	NA	NA	12	7	237	238	345	0	0	0	0	0	5	0	0	0.014
.	19.01.16-04.51.16-1-125267	96	4	4	2	0	2	703	3	3	0	0	NA	NA	NA	25	34	245	248	354	219	169	315	0	11	4	0	0.044	0.011
.	19.01.16-04.51.19-1-125269	118	6	6	2	0	1	711	4	4	0	0	NA	NA	NA	36	41	251	248	355	227	171	313	0	8	14	0	0.032	0.039
.	19.01.16-04.51.24-1-125272	151	7	7	2	0	2	726	6	6	0	0	NA	NA	NA	53	61	260	249	365	232	173	321	9	5	14	0.035	0.02	0.038
.	19.01.16-04.51.24-1-125278	67	3	3	1	0	0	690	1	1	0	0	NA	NA	NA	27	21	242	242	350	213	167	310	0	8	0	0	0.033	0
.	19.01.16-04.51.29-1-125279	65	2	2	1	0	1	248	1	1	0	0	NA	NA	NA	20	18	242	241	348	73	69	106	0	1	3	0	0.004	0.009
.	19.01.16-04.51.34-1-125284	91	5	5	1	0	1	686	3	3	0	0	NA	NA	NA	29	24	244	244	349	216	166	304	11	1	1	0.045	0.004	0.003
.	19.01.16-04.51.38-1-125285	93	4	4	3	0	3	697	3	3	0	0	NA	NA	NA	21	33	247	247	352	216	171	310	4	4	1	0.016	0.016	0.003
.	19.01.16-04.51.38-1-125286	118	4	4	0	0	0	693	3	3	0	0	NA	NA	NA	41	31	249	245	350	220	168	305	8	0	7	0.032	0	0.02
.	19.01.16-04.51.38-1-125287	89	4	4	2	0	2	696	3	3	0	0	NA	NA	NA	26	28	241	242	358	213	165	318	0	6	14	0	0.025	0.039
.	19.01.16-04.51.40-1-125288	57	2	2	1	0	1	692	1	1	0	0	NA	NA	NA	21	22	244	241	350	212	167	313	1	2	0	0.004	0.008	0
.	19.01.16-04.51.40-1-125289	60	3	3	2	0	2	703	2	2	0	0	NA	NA	NA	21	36	249	244	356	222	166	315	11	0	0	0.044	0	0
.	19.01.16-04.51.40-1-125290	121	11	11	3	0	2	701	10	10	0	0	NA	NA	NA	47	42	250	246	359	216	170	315	7	9	16	0.028	0.037	0.045
.	19.01.16-04.51.46-1-125291	179	11	11	5	0	4	694	8	8	0	0	NA	NA	NA	59	30	245	240	358	215	164	315	2	23	26	0.008	0.096	0.073
.	19.01.16-04.51.53-1-125292	65	6	6	3	0	2	686	5	5	0	0	NA	NA	NA	30	24	241	241	355	214	164	308	10	0	9	0.041	0	0.025
.	19.01.16-04.51.54-1-125293	118	5	5	1	0	1	689	2	2	0	0	NA	NA	NA	40	25	244	241	353	214	162	313	4	3	12	0.016	0.012	0.034
.	19.01.16-04.51.55-1-125294	152	17	17	2	0	1	716	15	15	0	0	NA	NA	NA	43	50	247	245	371	218	167	331	9	55	8	0.036	0.224	0.022
.	19.01.16-04.51.56-1-125295	86	5	5	2	0	2	701	4	4	0	0	NA	NA	NA	25	32	246	240	359	215	166	320	4	0	6	0.016	0	0.017
.	19.01.16-04.51.56-1-125296	83	5	5	1	0	1	685	4	4	0	0	NA	NA	NA	22	21	240	243	351	212	163	310	0	5	6	0	0.021	0.017
.	19.01.16-04.51.58-1-125312	120	9	9	3	0	3	711	8	8	0	0	NA	NA	NA	33	43	249	249	358	221	174	316	5	25	3	0.02	0.1	0.008
.	19.01.16-04.52.11-1-125319	60	3	3	1	0	1	693	1	1	0	0	NA	NA	NA	20	23	243	244	349	212	166	315	5	0	0	0.021	0	0
.	19.01.16-04.52.13-1-125322	58	2	2	0	0	0	686	1	1	0	0	NA	NA	NA	26	27	243	245	352	212	167	307	0	1	9	0	0.004	0.026
.	19.01.16-04.52.13-1-125324	90	14	14	3	0	3	700	11	11	0	0	NA	NA	NA	31	29	248	240	354	218	164	318	22	15	7	0.089	0.062	0.02
.	19.01.16-04.52.13-1-125325	86	6	6	1	0	1	690	5	5	0	0	NA	NA	NA	22	21	241	246	347	211	168	311	2	8	5	0.008	0.033	0.014
.	19.01.16-04.52.14-1-125326	123	4	4	2	0	2	723	3	3	0	0	NA	NA	NA	45	56	252	255	362	225	176	322	9	4	7	0.036	0.016	0.019
.	19.01.16-04.52.15-1-125331	61	3	3	0	0	0	688	2	2	0	0	NA	NA	NA	30	23	243	242	351	216	165	307	0	3	8	0	0.012	0.023
.	19.01.16-04.52.22-1-125340	30	1	1	0	0	0	0	0	0	0	0	NA	NA	NA	13	6	238	237	344	0	0	0	0	0	0	0	0	0
.	19.01.16-04.52.24-1-125342	35	1	1	0	0	0	0	0	0	0	0	NA	NA	NA	7	14	241	241	345	0	0	0	0	0	0	0	0	0
.	19.01.16-04.52.27-1-125344	89	3	3	0	0	0	694	2	2	0	0	NA	NA	NA	33	31	243	243	358	213	165	316	8	0	1	0.033	0	0.003
.	19.01.16-04.52.27-1-125345	59	2	2	1	0	1	689	1	1	0	0	NA	NA	NA	27	24	243	240	354	213	161	315	0	2	4	0	0.008	0.011
.	19.01.16-04.52.28-1-125346	148	24	24	3	0	3	718	21	21	0	0	NA	NA	NA	41	53	251	255	360	223	176	319	22	42	18	0.088	0.165	0.05
.	19.01.16-04.52.32-1-125349	33	1	1	0	0	0	0	0	0	0	0	NA	NA	NA	7	14	238	242	347	0	0	0	1	0	0	0.004	0	0
.	19.01.16-04.52.32-1-125350	123	16	16	4	0	3	707	15	15	0	0	NA	NA	NA	37	37	242	252	356	217	175	315	30	27	24	0.124	0.107	0.067
.	19.01.16-04.52.32-1-125351	32	1	1	0	0	0	0	0	0	0	0	NA	NA	NA	7	8	239	238	344	0	0	0	0	0	1	0	0	0.003
.	19.01.16-04.52.33-1-125352	93	8	8	0	0	0	703	4	4	0	0	NA	NA	NA	25	34	245	245	357	217	168	318	5	11	6	0.02	0.045	0.017
.	19.01.16-04.52.34-1-125353	90	11	11	1	0	1	710	10	10	0	0	NA	NA	NA	28	43	247	244	365	215	167	328	21	8	2	0.085	0.033	0.005
.	19.01.16-04.52.35-1-125354	97	15	15	3	0	3	704	13	13	0	0	NA	NA	NA	32	36	249	246	354	219	171	314	18	9	25	0.072	0.037	0.071
.	19.01.16-04.52.38-1-125359	150	17	17	1	0	0	712	12	12	0	0	NA	NA	NA	47	47	252	254	354	226	174	312	22	10	25	0.087	0.039	0.071
.	19.01.16-04.52.42-1-125360	116	13	13	5	0	4	706	10	10	0	0	NA	NA	NA	27	36	248	250	351	222	174	310	21	18	15	0.085	0.072	0.043
.	19.01.16-04.52.45-1-125361	90	6	6	2	0	2	694	5	5	0	0	NA	NA	NA	41	31	242	248	354	214	169	311	2	13	0	0.008	0.052	0
.	19.01.16-04.52.56-1-125362	58	4	4	2	0	2	692	3	3	0	0	NA	NA	NA	17	21	246	241	347	218	167	307	0	3	4	0	0.012	0.012
.	19.01.16-04.53.00-1-125378	95	8	8	1	0	1	705	7	7	0	0	NA	NA	NA	26	34	245	242	360	218	165	322	6	11	9	0.024	0.045	0.025
.	19.01.16-04.53.04-1-125379	227	20	20	4	0	4	724	19	19	0	0	NA	NA	NA	57	53	249	254	363	220	179	325	29	13	14	0.116	0.051	0.039
.	19.01.16-04.53.07-1-125382	143	10	10	1	0	1	711	9	9	0	0	NA	NA	NA	40	43	251	251	354	222	171	318	0	16	12	0	0.064	0.034
.	19.01.16-04.53.09-1-125385	91	5	5	2	0	2	694	4	4	0	0	NA	NA	NA	34	25	245	245	348	219	168	307	0	9	6	0	0.037	0.017
.	19.01.16-04.53.13-1-125389	96	5	5	2	0	2	692	3	3	0	0	NA	NA	NA	22	24	243	244	350	217	165	310	5	15	0	0.021	0.061	0
.	19.01.16-04.53.13-1-125391	121	6	6	2	0	0	700	4	4	0	0	NA	NA	NA	40	35	244	244	360	216	167	317	9	5	0	0.037	0.02	0
.	19.01.16-04.53.13-1-125392	62	5	5	2	0	1	698	4	4	0	0	NA	NA	NA	20	29	248	244	350	220	168	310	9	4	3	0.036	0.016	0.009
.	19.01.16-04.53.14-1-125394	62	2	2	0	0	0	687	1	1	0	0	NA	NA	NA	23	23	247	242	347	215	164	308	1	1	0	0.004	0.004	0
.	19.01.16-04.53.23-1-125404	91	8	8	0	0	0	700	7	7	0	0	NA	NA	NA	42	38	250	244	357	221	167	312	8	5	5	0.032	0.02	0.014
.	19.01.16-04.53.27-1-125409	60	2	2	1	0	1	299	1	1	0	0	NA	NA	NA	15	8	239	238	344	97	72	130	0	0	2	0	0	0.006
.	19.01.16-04.53.30-1-125410	61	3	3	3	0	2	688	2	2	0	0	NA	NA	NA	25	23	242	246	348	214	167	307	3	3	0	0.012	0.012	0
.	19.01.16-04.53.30-1-125411	237	23	23	7	0	4	740	19	19	0	0	NA	NA	NA	70	73	259	255	372	231	180	329	39	46	25	0.151	0.18	0.067
.	19.01.16-04.53.31-1-125412	61	4	4	0	0	0	197	3	3	0	0	NA	NA	NA	15	15	237	241	350	59	54	84	1	12	0	0.004	0.05	0
.	19.01.16-04.53.32-1-125413	87	3	3	1	0	1	692	2	2	0	0	NA	NA	NA	25	29	244	243	355	214	166	312	2	9	0	0.008	0.037	0
.	19.01.16-04.53.33-1-125418	127	8	8	3	0	3	711	5	5	0	0	NA	NA	NA	27	43	255	247	354	226	170	315	29	21	2	0.114	0.085	0.006
.	19.01.16-04.53.38-1-125419	100	6	6	1	0	1	698	4	4	0	0	NA	NA	NA	33	30	246	245	352	218	168	312	18	0	1	0.073	0	0.003
.	19.01.16-04.53.41-1-125420	91	3	3	2	0	2	692	2	2	0	0	NA	NA	NA	23	28	244	241	356	212	165	315	0	3	3	0	0.012	0.008
.	19.01.16-04.53.45-1-125423	117	9	9	3	0	3	714	8	8	0	0	NA	NA	NA	45	47	252	251	357	223	172	319	6	20	13	0.024	0.08	0.036
.	19.01.16-04.53.45-1-125424	88	11	11	1	0	1	684	9	9	0	0	NA	NA	NA	26	20	243	240	350	212	165	307	8	11	4	0.033	0.046	0.011
.	19.01.16-04.53.46-1-125425	91	3	3	0	0	0	694	2	2	0	0	NA	NA	NA	24	30	246	247	350	218	169	307	2	4	0	0.008	0.016	0
.	19.01.16-04.53.48-1-125426	33	1	1	0	0	0	0	0	0	0	0	NA	NA	NA	15	12	239	240	346	0	0	0	0	0	1	0	0	0.003
.	19.01.16-04.53.50-1-125427	91	8	8	5	0	4	694	7	7	0	0	NA	NA	NA	35	26	241	246	352	210	174	310	25	14	6	0.104	0.057	0.017
.	19.01.16-04.53.57-1-125428	123	8	8	3	0	2	701	7	7	0	0	NA	NA	NA	41	42	245	246	364	217	168	316	10	11	9	0.041	0.045	0.025
.	19.01.16-04.53.57-1-125429	206	35	35	12	0	11	731	34	34	0	0	NA	NA	NA	60	66	257	254	368	225	177	329	44	69	43	0.171	0.272	0.117
.	19.01.16-04.53.58-1-125445	177	22	22	4	0	3	713	19	19	0	0	NA	NA	NA	44	39	244	251	357	219	176	318	33	31	33	0.135	0.124	0.092
.	19.01.16-04.54.01-1-125446	89	5	5	0	0	0	695	3	3	0	0	NA	NA	NA	19	26	244	243	352	217	166	312	4	3	2	0.016	0.012	0.006
.	19.01.16-04.54.07-1-125449	61	3	3	1	0	1	0	2	2	0	0	NA	NA	NA	15	17	242	239	349	0	0	0	3	0	0	0.012	0	0
.	19.01.16-04.54.09-1-125452	91	4	4	0	0	0	694	3	3	0	0	NA	NA	NA	35	32	244	245	356	213	166	315	0	2	11	0	0.008	0.031
.	19.01.16-04.54.12-1-125456	91	7	7	2	0	1	699	6	6	0	0	NA	NA	NA	33	33	245	248	353	214	171	314	10	16	0	0.041	0.065	0
.	19.01.16-04.54.13-1-125458	179	16	16	7	0	3	722	15	15	0	0	NA	NA	NA	59	61	253	251	370	222	171	329	9	14	25	0.036	0.056	0.068
.	19.01.16-04.54.17-1-125466	96	7	7	1	0	1	702	6	6	0	0	NA	NA	NA	36	33	242	245	359	218	169	315	6	8	8	0.025	0.033	0.022
.	19.01.16-04.54.18-1-125467	181	8	8	4	0	3	711	7	7	0	0	NA	NA	NA	62	50	250	251	362	220	175	316	11	5	17	0.044	0.02	0.047
.	19.01.16-04.54.20-1-125468	64	4	4	1	0	1	694	3	3	0	0	NA	NA	NA	25	26	245	244	350	220	167	307	0	5	9	0	0.02	0.026
.	19.01.16-04.54.28-1-125473	142	20	20	6	0	3	708	16	16	0	0	NA	NA	NA	44	44	246	247	364	220	167	321	21	20	24	0.085	0.081	0.066
.	19.01.16-04.54.35-1-125474	32	1	1	0	0	0	0	0	0	0	0	NA	NA	NA	7	3	239	236	341	0	0	0	0	2	0	0	0.008	0
.	19.01.16-04.54.38-1-125475	66	3	3	0	0	0	689	1	1	0	0	NA	NA	NA	26	23	241	246	349	211	169	309	4	0	4	0.017	0	0.011
.	19.01.16-04.54.38-1-125476	86	7	7	2	0	2	688	6	6	0	0	NA	NA	NA	23	22	240	246	349	210	170	308	4	7	8	0.017	0.028	0.023
.	19.01.16-04.54.38-1-125477	89	4	4	1	0	1	690	3	3	0	0	NA	NA	NA	15	20	240	245	348	215	170	305	5	7	2	0.021	0.029	0.006
.	19.01.16-04.54.39-1-125478	148	10	10	7	0	6	698	9	9	0	0	NA	NA	NA	44	37	248	246	356	220	168	310	8	22	10	0.032	0.089	0.028
.	19.01.16-04.54.43-1-125479	153	28	28	7	0	5	704	26	26	0	0	NA	NA	NA	53	43	250	249	357	218	172	314	61	39	34	0.244	0.157	0.095
.	19.01.16-04.54.46-1-125480	56	2	2	0	0	0	249	1	1	0	0	NA	NA	NA	17	12	240	239	346	88	59	102	0	0	1	0	0	0.003
.	19.01.16-04.54.53-1-125481	32	1	1	0	0	0	0	0	0	0	0	NA	NA	NA	12	10	240	239	344	0	0	0	1	0	0	0.004	0	0
.	19.01.16-04.54.55-1-125482	59	4	4	1	0	1	687	3	3	0	0	NA	NA	NA	25	21	246	241	347	213	166	308	0	0	8	0	0	0.023
.	19.01.16-04.54.56-1-125483	65	2	2	2	0	1	689	1	1	0	0	NA	NA	NA	28	26	246	245	348	218	165	306	2	0	2	0.008	0	0.006
.	19.01.16-04.54.56-1-125484	62	3	3	1	0	1	692	1	1	0	0	NA	NA	NA	25	23	244	239	353	217	163	312	9	0	0	0.037	0	0
.	19.01.16-04.54.58-1-125485	119	9	9	2	0	2	708	8	8	0	0	NA	NA	NA	38	41	248	252	354	220	171	317	5	16	25	0.02	0.063	0.071
.	19.01.16-04.54.58-1-125501	89	4	4	0	0	0	689	3	3	0	0	NA	NA	NA	22	20	241	242	350	214	166	309	7	5	0	0.029	0.021	0
.	19.01.16-04.55.05-1-125504	32	1	1	0	0	0	0	0	0	0	0	NA	NA	NA	9	6	238	237	344	0	0	0	0	0	0	0	0	0
.	19.01.16-04.55.05-1-125505	151	11	11	3	0	3	703	9	9	0	0	NA	NA	NA	52	43	252	244	360	222	165	316	12	14	6	0.048	0.057	0.017
.	19.01.16-04.55.08-1-125509	63	2	2	0	0	0	693	1	1	0	0	NA	NA	NA	15	23	246	242	348	220	166	307	0	5	8	0	0.021	0.023
.	19.01.16-04.55.11-1-125513	125	9	9	1	0	1	715	8	8	0	0	NA	NA	NA	32	49	253	251	358	227	172	316	22	17	1	0.087	0.068	0.003
.	19.01.16-04.55.12-1-125515	127	8	8	2	0	1	699	7	7	0	0	NA	NA	NA	30	33	241	246	359	213	169	317	28	8	8	0.116	0.033	0.022
.	19.01.16-04.55.13-1-125517	116	16	16	3	0	1	692	14	14	0	0	NA	NA	NA	36	32	240	243	362	211	164	317	41	21	9	0.171	0.086	0.025
.	19.01.16-04.55.15-1-125523	115	9	9	4	0	4	702	8	8	0	0	NA	NA	NA	47	38	246	248	357	218	168	316	10	21	9	0.041	0.085	0.025
.	19.01.16-04.55.25-1-125530	118	8	8	5	0	4	691	7	7	0	0	NA	NA	NA	37	25	245	242	351	214	166	311	8	7	12	0.033	0.029	0.034
.	19.01.16-04.55.25-1-125531	61	2	2	2	0	2	0	1	1	0	0	NA	NA	NA	9	14	236	244	347	0	0	0	0	0	4	0	0	0.012
.	19.01.16-04.55.29-1-125535	117	20	20	9	0	6	709	18	18	0	0	NA	NA	NA	46	40	249	248	356	219	170	320	51	30	6	0.205	0.121	0.017
.	19.01.16-04.55.31-1-125536	61	3	3	1	0	0	688	2	2	0	0	NA	NA	NA	23	19	243	240	349	217	165	306	0	2	4	0	0.008	0.011
.	19.01.16-04.55.32-1-125537	150	13	13	4	0	3	702	10	10	0	0	NA	NA	NA	41	41	247	249	358	217	169	316	8	20	13	0.032	0.08	0.036
.	19.01.16-04.55.33-1-125542	62	3	3	0	0	0	495	2	2	0	0	NA	NA	NA	12	16	241	244	344	156	120	219	0	0	3	0	0	0.009
.	19.01.16-04.55.35-1-125543	31	1	1	0	0	0	0	0	0	0	0	NA	NA	NA	14	8	237	241	343	0	0	0	0	0	1	0	0	0.003
.	19.01.16-04.55.38-1-125544	58	2	2	1	0	1	700	1	1	0	0	NA	NA	NA	20	26	245	240	354	218	165	317	6	0	0	0.024	0	0
.	19.01.16-04.55.39-1-125545	57	2	2	0	0	0	300	1	1	0	0	NA	NA	NA	18	13	239	238	349	99	70	131	0	1	0	0	0.004	0
.	19.01.16-04.55.48-1-125546	114	6	6	1	0	1	694	5	5	0	0	NA	NA	NA	30	25	241	242	355	214	165	315	3	4	2	0.012	0.017	0.006
.	19.01.16-04.55.48-1-125547	33	1	1	0	0	0	0	0	0	0	0	NA	NA	NA	8	10	239	239	345	0	0	0	0	0	2	0	0	0.006
.	19.01.16-04.55.48-1-125548	61	2	2	1	0	1	698	1	1	0	0	NA	NA	NA	21	27	245	247	348	220	167	311	1	6	0	0.004	0.024	0
.	19.01.16-04.55.49-1-125549	88	6	6	1	0	1	699	5	5	0	0	NA	NA	NA	29	31	246	245	353	220	166	313	2	11	3	0.008	0.045	0.008
.	19.01.16-04.55.49-1-125550	63	4	4	3	0	1	680	3	3	0	0	NA	NA	NA	32	13	239	241	346	210	165	305	19	0	6	0.079	0	0.017
.	19.01.16-04.55.50-1-125551	106	9	9	2	0	2	698	8	8	0	0	NA	NA	NA	34	32	243	245	357	210	170	318	9	9	9	0.037	0.037	0.025
.	19.01.16-04.55.54-1-125552	116	4	4	1	0	1	695	2	2	0	0	NA	NA	NA	42	33	248	245	353	218	165	312	10	2	0	0.04	0.008	0
.	19.01.16-04.56.01-1-125568	31	1	1	0	0	0	0	0	0	0	0	NA	NA	NA	7	12	239	236	350	0	0	0	0	0	0	0	0	0
.	19.01.16-04.56.02-1-125569	94	6	6	3	0	3	696	2	2	0	0	NA	NA	NA	37	32	242	245	358	210	170	316	17	6	9	0.07	0.024	0.025
.	19.01.16-04.56.02-1-125570	36	1	1	1	0	1	0	0	0	0	0	NA	NA	NA	10	6	238	238	343	0	0	0	0	0	1	0	0	0.003
.	19.01.16-04.56.06-1-125571	121	11	11	1	0	1	695	10	10	0	0	NA	NA	NA	29	28	245	244	352	216	163	316	16	7	9	0.065	0.029	0.026
.	19.01.16-04.56.10-1-125577	87	3	3	0	0	0	697	2	2	0	0	NA	NA	NA	31	30	246	244	353	218	169	310	0	2	2	0	0.008	0.006
.	19.01.16-04.56.10-1-125578	85	4	4	1	0	1	699	3	3	0	0	NA	NA	NA	33	38	242	251	358	213	173	313	2	3	5	0.008	0.012	0.014
.	19.01.16-04.56.12-1-125581	122	18	18	5	0	5	708	17	17	0	0	NA	NA	NA	39	43	246	249	361	218	170	320	12	40	9	0.049	0.161	0.025
.	19.01.16-04.56.12-1-125582	122	10	10	3	0	3	712	9	9	0	0	NA	NA	NA	46	47	250	252	358	218	173	321	22	6	7	0.088	0.024	0.02
.	19.01.16-04.56.13-1-125585	119	13	13	3	0	3	723	12	12	0	0	NA	NA	NA	34	55	250	252	366	220	178	325	14	24	20	0.056	0.095	0.055
.	19.01.16-04.56.14-1-125586	90	5	5	2	0	1	696	4	4	0	0	NA	NA	NA	16	29	248	244	350	222	165	309	2	9	5	0.008	0.037	0.014
.	19.01.16-04.56.26-1-125599	65	2	2	1	0	1	691	1	1	0	0	NA	NA	NA	21	21	243	246	345	218	168	305	9	0	0	0.037	0	0
.	19.01.16-04.56.27-1-125600	58	2	2	0	0	0	0	1	1	0	0	NA	NA	NA	14	13	241	240	345	0	0	0	0	0	2	0	0	0.006
.	19.01.16-04.56.27-1-125601	181	17	17	5	0	4	731	16	16	0	0	NA	NA	NA	51	59	252	254	366	227	176	328	16	43	9	0.063	0.169	0.025
.	19.01.16-04.56.30-1-125602	57	2	2	0	0	0	149	1	1	0	0	NA	NA	NA	16	16	238	242	349	53	38	58	1	0	1	0.004	0	0.003
.	19.01.16-04.56.31-1-125603	33	1	1	0	0	0	0	0	0	0	0	NA	NA	NA	10	11	237	243	344	0	0	0	0	0	0	0	0	0
.	19.01.16-04.56.32-1-125604	83	8	8	1	0	1	695	7	7	0	0	NA	NA	NA	23	27	241	245	354	215	167	313	5	24	9	0.021	0.098	0.025
.	19.01.16-04.56.34-1-125605	32	1	1	0	0	0	0	0	0	0	0	NA	NA	NA	17	13	238	240	348	0	0	0	0	0	5	0	0	0.014
.	19.01.16-04.56.35-1-125606	98	4	4	2	0	2	696	2	2	0	0	NA	NA	NA	35	35	247	245	356	217	168	311	12	0	4	0.049	0	0.011
.	19.01.16-04.56.36-1-125607	129	13	13	3	0	2	694	12	12	0	0	NA	NA	NA	34	28	244	245	352	211	171	312	16	10	1	0.066	0.041	0.003
.	19.01.16-04.56.39-1-125608	67	2	2	0	0	0	689	1	1	0	0	NA	NA	NA	34	25	244	247	347	214	168	307	0	2	0	0	0.008	0
.	19.01.16-04.56.41-1-125609	91	8	8	1	0	1	700	6	6	0	0	NA	NA	NA	35	39	246	249	357	218	173	309	18	8	7	0.073	0.032	0.02
.	19.01.16-04.56.44-1-125610	118	18	18	5	0	4	714	17	17	0	0	NA	NA	NA	41	45	247	250	361	219	174	321	35	28	22	0.142	0.112	0.061
.	19.01.16-04.56.45-1-125611	34	1	1	0	0	0	0	0	0	0	0	NA	NA	NA	9	14	242	241	344	0	0	0	0	1	0	0	0.004	0
.	19.01.16-04.56.48-1-125612	128	4	4	0	0	0	697	3	3	0	0	NA	NA	NA	42	34	245	244	358	215	168	314	0	3	10	0	0.012	0.028
.	19.01.16-04.56.53-1-125613	111	10	10	4	0	3	694	8	8	0	0	NA	NA	NA	38	29	243	248	351	212	172	310	25	9	9	0.103	0.036	0.026
.	19.01.16-04.56.54-1-125614	59	3	3	0	0	0	693	2	2	0	0	NA	NA	NA	25	28	244	246	351	218	168	307	0	2	9	0	0.008	0.026
.	19.01.16-04.56.57-1-125615	64	3	3	3	0	2	699	2	2	0	0	NA	NA	NA	33	33	247	244	355	217	168	314	0	12	3	0	0.049	0.008
.	19.01.16-04.57.00-1-125631	151	12	12	5	0	4	694	11	11	0	0	NA	NA	NA	47	37	244	251	355	209	173	312	13	22	9	0.053	0.088	0.025
.	19.01.16-04.57.02-1-125632	122	9	9	3	0	3	704	7	7	0	0	NA	NA	NA	36	38	241	247	363	211	169	324	16	12	11	0.066	0.049	0.03
.	19.01.16-04.57.03-1-125633	174	17	17	4	0	2	709	15	15	0	0	NA	NA	NA	52	44	249	250	358	220	172	317	9	53	23	0.036	0.212	0.064
.	19.01.16-04.57.06-1-125636	62	3	3	0	0	0	695	2	2	0	0	NA	NA	NA	29	28	244	247	350	214	170	311	3	2	3	0.012	0.008	0.009
.	19.01.16-04.57.12-1-125641	35	1	1	0	0	0	0	0	0	0	0	NA	NA	NA	10	8	239	237	345	0	0	0	0	0	1	0	0	0.003
.	19.01.16-04.57.13-1-125644	61	3	3	1	0	1	150	2	2	0	0	NA	NA	NA	9	18	239	241	351	43	36	71	1	0	4	0.004	0	0.011
.	19.01.16-04.57.15-1-125650	85	6	6	0	0	0	690	5	5	0	0	NA	NA	NA	27	28	244	239	358	214	160	316	8	10	5	0.033	0.042	0.014
.	19.01.16-04.57.19-1-125653	60	2	2	0	0	0	701	1	1	0	0	NA	NA	NA	15	30	247	248	348	219	171	311	4	0	2	0.016	0	0.006
.	19.01.16-04.57.22-1-125655	123	8	8	1	0	1	706	7	7	0	0	NA	NA	NA	43	36	248	247	354	220	172	314	3	4	15	0.012	0.016	0.042
.	19.01.16-04.57.22-1-125657	91	10	10	4	0	4	702	8	8	0	0	NA	NA	NA	31	40	243	248	362	213	168	321	14	5	7	0.058	0.02	0.019
.	19.01.16-04.57.23-1-125658	121	14	14	4	0	4	706	13	13	0	0	NA	NA	NA	27	37	247	243	360	218	165	323	20	33	3	0.081	0.136	0.008
.	19.01.16-04.57.27-1-125661	121	13	13	1	0	1	717	10	10	0	0	NA	NA	NA	52	55	253	257	358	223	175	319	21	24	4	0.083	0.093	0.011
.	19.01.16-04.57.30-1-125665	153	11	11	4	0	3	711	9	9	0	0	NA	NA	NA	35	40	252	243	358	219	171	321	15	40	10	0.06	0.165	0.028
.	19.01.16-04.57.36-1-125672	93	6	6	4	0	3	701	4	4	0	0	NA	NA	NA	30	29	242	243	357	214	167	320	9	8	3	0.037	0.033	0.008
.	19.01.16-04.57.38-1-125673	61	4	4	2	0	2	679	2	2	0	0	NA	NA	NA	25	15	245	241	342	213	165	301	3	0	12	0.012	0	0.035
.	19.01.16-04.57.43-1-125674	95	4	4	1	0	1	706	2	2	0	0	NA	NA	NA	31	40	253	250	350	220	172	314	9	0	2	0.036	0	0.006
.	19.01.16-04.57.47-1-125675	153	26	26	10	0	8	716	24	24	0	0	NA	NA	NA	51	50	248	253	362	218	175	323	48	42	26	0.194	0.166	0.072
.	19.01.16-04.57.49-1-125676	115	7	7	1	0	0	688	6	6	0	0	NA	NA	NA	42	23	241	242	353	210	168	310	9	25	0	0.037	0.103	0
.	19.01.16-04.57.52-1-125677	38	1	1	0	0	0	0	0	0	0	0	NA	NA	NA	10	9	237	241	344	0	0	0	0	1	0	0	0.004	0
.	19.01.16-04.57.55-1-125678	66	4	4	1	0	1	691	3	3	0	0	NA	NA	NA	25	24	243	245	349	214	169	308	10	0	6	0.041	0	0.017
.	19.01.16-04.57.55-1-125679	124	16	16	3	0	2	704	13	13	0	0	NA	NA	NA	32	40	243	243	367	213	168	323	23	22	7	0.095	0.091	0.019
.	19.01.16-04.57.57-1-125680	88	5	5	0	0	0	709	3	3	0	0	NA	NA	NA	21	42	252	247	356	224	169	316	13	0	4	0.052	0	0.011
.	19.01.16-04.57.59-1-125696	91	6	6	0	0	0	716	5	5	0	0	NA	NA	NA	40	48	244	253	364	214	176	326	4	3	21	0.016	0.012	0.058
.	19.01.16-04.58.01-1-125697	86	5	5	1	0	1	699	4	4	0	0	NA	NA	NA	25	29	249	242	351	219	168	312	22	0	7	0.088	0	0.02
.	19.01.16-04.58.01-1-125698	94	6	6	1	0	1	692	3	3	0	0	NA	NA	NA	28	32	245	249	351	216	170	306	0	12	17	0	0.048	0.048
.	19.01.16-04.58.13-1-125707	63	2	2	1	0	1	349	1	1	0	0	NA	NA	NA	12	22	242	241	352	115	76	158	1	0	1	0.004	0	0.003
.	19.01.16-04.58.14-1-125710	124	7	7	4	0	4	713	6	6	0	0	NA	NA	NA	42	45	257	245	356	231	168	314	0	11	15	0	0.045	0.042
.	19.01.16-04.58.18-1-125716	149	10	10	5	0	5	703	8	8	0	0	NA	NA	NA	38	38	246	248	357	216	170	317	6	12	9	0.024	0.048	0.025
.	19.01.16-04.58.21-1-125717	34	1	1	0	0	0	0	0	0	0	0	NA	NA	NA	11	5	238	236	344	0	0	0	0	1	0	0	0.004	0
.	19.01.16-04.58.22-1-125719	116	5	5	1	0	1	688	4	4	0	0	NA	NA	NA	40	29	244	245	353	218	163	307	2	3	5	0.008	0.012	0.014
.	19.01.16-04.58.22-1-125720	63	2	2	2	0	2	687	1	1	0	0	NA	NA	NA	24	23	242	242	352	212	165	310	3	0	3	0.012	0	0.009
.	19.01.16-04.58.24-1-125723	149	7	7	1	0	1	718	6	6	0	0	NA	NA	NA	46	50	245	252	366	217	175	326	15	11	5	0.061	0.044	0.014
.	19.01.16-04.58.24-1-125724	144	12	12	4	0	4	705	10	10	0	0	NA	NA	NA	50	40	245	249	359	214	172	319	26	9	10	0.106	0.036	0.028
.	19.01.16-04.58.26-1-125726	84	5	5	1	0	1	696	4	4	0	0	NA	NA	NA	33	30	245	245	353	214	166	316	7	3	6	0.029	0.012	0.017
.	19.01.16-04.58.33-1-125727	87	4	4	1	0	1	686	3	3	0	0	NA	NA	NA	32	24	242	242	353	211	163	312	2	10	2	0.008	0.041	0.006
.	19.01.16-04.58.37-1-125728	146	6	6	2	0	2	726	4	4	0	0	NA	NA	NA	53	54	254	247	366	226	173	327	14	10	1	0.055	0.04	0.003
.	19.01.16-04.58.38-1-125735	62	2	2	2	0	2	498	1	1	0	0	NA	NA	NA	14	12	241	240	344	164	119	215	0	2	0	0	0.008	0
.	19.01.16-04.58.43-1-125736	140	9	9	1	0	0	719	7	7	0	0	NA	NA	NA	46	49	249	255	358	222	177	320	18	10	6	0.072	0.039	0.017
.	19.01.16-04.58.45-1-125739	59	2	2	0	0	0	696	0	0	0	0	NA	NA	NA	20	26	242	248	349	216	172	308	0	1	2	0	0.004	0.006
.	19.01.16-04.58.47-1-125740	34	1	1	0	0	0	0	0	0	0	0	NA	NA	NA	10	11	238	239	347	0	0	0	2	0	0	0.008	0	0
.	19.01.16-04.58.49-1-125741	115	6	6	1	0	0	693	5	5	0	0	NA	NA	NA	39	31	245	245	354	217	166	310	5	23	0	0.02	0.094	0
.	19.01.16-04.58.51-1-125742	142	23	23	10	0	9	708	19	19	0	0	NA	NA	NA	52	49	250	250	362	220	170	318	12	36	29	0.048	0.144	0.08
.	19.01.16-04.58.53-1-125743	90	5	5	0	0	0	689	3	3	0	0	NA	NA	NA	27	28	242	250	349	212	170	307	3	6	0	0.012	0.024	0
.	19.01.16-04.58.54-1-125744	119	5	5	0	0	0	720	4	4	0	0	NA	NA	NA	50	53	252	247	367	224	171	325	4	9	3	0.016	0.036	0.008
.	19.01.16-04.58.54-1-125745	92	9	9	0	0	0	698	8	8	0	0	NA	NA	NA	28	26	240	243	356	210	171	317	12	13	0	0.05	0.053	0
.	19.01.16-04.59.00-1-125761	63	2	2	0	0	0	687	1	1	0	0	NA	NA	NA	17	20	241	243	349	212	169	306	0	5	3	0	0.021	0.009
.	19.01.16-04.59.00-1-125762	144	13	13	4	0	2	710	11	11	0	0	NA	NA	NA	52	38	245	243	363	219	167	324	10	38	4	0.041	0.156	0.011
.	19.01.16-04.59.09-1-125767	61	3	3	0	0	0	348	2	2	0	0	NA	NA	NA	21	19	243	237	352	113	84	151	0	2	2	0	0.008	0.006
.	19.01.16-04.59.10-1-125769	37	1	1	1	0	1	0	0	0	0	0	NA	NA	NA	10	11	239	239	346	0	0	0	0	0	3	0	0	0.009
.	19.01.16-04.59.11-1-125771	37	1	1	0	0	0	0	0	0	0	0	NA	NA	NA	15	10	240	239	344	0	0	0	0	0	0	0	0	0
.	19.01.16-04.59.13-1-125774	91	6	6	1	0	1	710	4	4	0	0	NA	NA	NA	18	42	247	245	363	218	170	322	7	3	4	0.028	0.012	0.011
.	19.01.16-04.59.14-1-125776	178	18	18	5	0	3	715	16	16	0	0	NA	NA	NA	59	53	251	255	360	222	174	319	22	49	10	0.088	0.192	0.028
.	19.01.16-04.59.14-1-125777	117	19	19	4	0	4	703	18	18	0	0	NA	NA	NA	34	31	245	244	355	217	167	319	33	22	23	0.135	0.09	0.065
.	19.01.16-04.59.15-1-125782	89	7	7	1	0	1	698	6	6	0	0	NA	NA	NA	32	36	247	249	353	215	169	314	12	3	6	0.049	0.012	0.017
.	19.01.16-04.59.16-1-125784	122	5	5	1	0	1	703	4	4	0	0	NA	NA	NA	41	34	250	243	354	220	168	315	8	11	2	0.032	0.045	0.006
.	19.01.16-04.59.22-1-125787	238	40	40	12	0	9	732	34	34	0	0	NA	NA	NA	72	65	251	248	379	224	168	340	55	56	38	0.219	0.226	0.1
.	19.01.16-04.59.31-1-125794	61	4	4	1	0	1	690	3	3	0	0	NA	NA	NA	21	20	240	244	349	213	167	310	6	3	2	0.025	0.012	0.006
.	19.01.16-04.59.31-1-125795	93	7	7	1	0	1	690	5	5	0	0	NA	NA	NA	24	23	242	240	354	215	163	312	12	3	11	0.05	0.012	0.031
.	19.01.16-04.59.31-1-125796	143	7	7	3	0	2	688	6	6	0	0	NA	NA	NA	54	33	244	244	358	215	161	312	4	12	15	0.016	0.049	0.042
.	19.01.16-04.59.35-1-125797	173	25	25	8	0	7	721	24	24	0	0	NA	NA	NA	47	54	248	251	368	217	177	327	50	33	24	0.202	0.131	0.065
.	19.01.16-04.59.36-1-125802	125	10	10	1	0	1	705	9	9	0	0	NA	NA	NA	38	38	243	253	355	218	174	313	8	56	0	0.033	0.221	0
.	19.01.16-04.59.49-1-125803	123	6	6	2	0	1	705	5	5	0	0	NA	NA	NA	44	45	250	252	356	223	176	306	10	13	2	0.04	0.052	0.006
.	19.01.16-04.59.50-1-125804	57	2	2	0	0	0	693	1	1	0	0	NA	NA	NA	28	26	247	244	348	219	166	308	3	7	0	0.012	0.029	0
.	19.01.16-04.59.51-1-125805	65	3	3	1	0	1	682	2	2	0	0	NA	NA	NA	25	14	241	237	349	214	160	308	5	0	6	0.021	0	0.017
.	19.01.16-04.59.54-1-125806	149	8	8	1	0	1	709	6	6	0	0	NA	NA	NA	58	44	253	241	363	226	166	317	12	26	6	0.047	0.108	0.017
.	19.01.16-04.59.54-1-125807	90	7	7	0	0	0	703	6	6	0	0	NA	NA	NA	38	34	245	249	353	219	171	313	7	6	2	0.029	0.024	0.006
.	19.01.16-05.00.02-1-125829	88	10	10	0	0	0	692	9	9	0	0	NA	NA	NA	27	32	242	245	358	208	168	316	13	4	6	0.054	0.016	0.017
.	19.01.16-05.00.06-1-125831	149	17	17	4	0	4	702	16	16	0	0	NA	NA	NA	43	47	249	246	365	217	166	319	8	33	9	0.032	0.134	0.025
.	19.01.16-05.00.06-1-125833	117	5	5	1	0	0	693	3	3	0	0	NA	NA	NA	52	33	247	245	354	219	166	308	11	6	4	0.045	0.024	0.011
.	19.01.16-05.00.08-1-125835	62	2	2	0	0	0	701	1	1	0	0	NA	NA	NA	25	34	246	250	351	218	172	311	0	0	6	0	0	0.017
.	19.01.16-05.00.15-1-125846	118	17	17	8	0	3	715	15	15	0	0	NA	NA	NA	39	43	249	247	360	223	173	319	29	36	18	0.116	0.146	0.05
.	19.01.16-05.00.17-1-125849	33	1	1	1	0	1	0	0	0	0	0	NA	NA	NA	4	13	238	239	349	0	0	0	0	0	0	0	0	0
.	19.01.16-05.00.20-1-125850	34	1	1	0	0	0	0	0	0	0	0	NA	NA	NA	6	7	238	239	343	0	0	0	0	0	2	0	0	0.006
.	19.01.16-05.00.21-1-125851	143	15	15	3	0	2	709	13	13	0	0	NA	NA	NA	43	41	250	245	359	219	173	317	15	18	6	0.06	0.073	0.017
.	19.01.16-05.00.23-1-125854	86	3	3	1	0	1	697	2	2	0	0	NA	NA	NA	22	26	246	241	352	221	163	313	3	1	1	0.012	0.004	0.003
.	19.01.16-05.00.23-1-125855	120	4	4	0	0	0	713	3	3	0	0	NA	NA	NA	34	40	248	243	362	219	170	324	0	10	0	0	0.041	0
.	19.01.16-05.00.25-1-125857	125	11	11	5	0	4	697	8	8	0	0	NA	NA	NA	43	38	250	246	355	221	166	310	28	13	4	0.112	0.053	0.011
.	19.01.16-05.00.25-1-125858	92	3	3	2	0	2	688	2	2	0	0	NA	NA	NA	19	19	244	244	344	218	166	304	0	2	3	0	0.008	0.009
.	19.01.16-05.00.27-1-125860	35	1	1	0	0	0	0	0	0	0	0	NA	NA	NA	10	12	240	239	346	0	0	0	0	0	1	0	0	0.003
.	19.01.16-05.00.30-1-125861	110	8	8	2	0	2	696	7	7	0	0	NA	NA	NA	41	33	247	245	354	216	169	311	9	9	9	0.036	0.037	0.025
.	19.01.16-05.00.39-1-125866	83	5	5	2	0	2	692	4	4	0	0	NA	NA	NA	20	30	243	248	352	212	168	312	2	5	1	0.008	0.02	0.003
.	19.01.16-05.00.40-1-125867	93	8	8	1	0	0	702	6	6	0	0	NA	NA	NA	38	33	249	240	357	221	166	315	18	8	13	0.072	0.033	0.036
.	19.01.16-05.00.40-1-125868	36	1	1	0	0	0	0	0	0	0	0	NA	NA	NA	11	12	237	239	349	0	0	0	3	0	0	0.013	0	0
.	19.01.16-05.00.40-1-125869	60	3	3	0	0	0	686	2	2	0	0	NA	NA	NA	29	24	245	242	350	214	166	306	0	0	6	0	0	0.017
.	19.01.16-05.00.43-1-125870	61	4	4	0	0	0	699	3	3	0	0	NA	NA	NA	26	35	249	245	354	221	167	311	0	0	12	0	0	0.034
.	19.01.16-05.00.48-1-125871	71	4	4	2	0	1	684	3	3	0	0	NA	NA	NA	25	19	242	242	348	214	163	307	2	6	7	0.008	0.025	0.02
.	19.01.16-05.00.49-1-125872	158	10	10	5	0	2	732	9	9	0	0	NA	NA	NA	50	67	254	254	372	226	179	327	21	25	0	0.083	0.098	0
.	19.01.16-05.00.52-1-125873	154	18	18	7	0	6	708	15	15	0	0	NA	NA	NA	50	36	246	242	361	219	169	320	41	33	8	0.167	0.136	0.022
.	19.01.16-05.00.54-1-125874	94	3	3	2	0	1	700	2	2	0	0	NA	NA	NA	37	31	243	241	360	216	163	321	0	9	0	0	0.037	0
.	19.01.16-05.00.58-1-125890	124	10	10	4	0	4	706	8	8	0	0	NA	NA	NA	36	39	251	251	350	225	173	308	8	14	10	0.032	0.056	0.029
.	19.01.16-05.00.58-1-125891	64	2	2	0	0	0	349	1	1	0	0	NA	NA	NA	23	17	242	240	348	110	90	149	0	0	3	0	0	0.009
.	19.01.16-05.01.00-1-125892	65	5	5	0	0	0	692	4	4	0	0	NA	NA	NA	28	29	245	244	353	215	168	309	3	7	1	0.012	0.029	0.003
.	19.01.16-05.01.03-1-125923	32	1	1	0	0	0	0	0	0	0	0	NA	NA	NA	11	12	240	240	345	0	0	0	0	0	2	0	0	0.006
.	19.01.16-05.01.06-1-125945	63	2	2	0	0	0	694	0	0	0	0	NA	NA	NA	19	23	243	241	352	216	166	312	4	0	3	0.016	0	0.009
.	19.01.16-05.01.06-1-125946	121	12	12	3	0	3	693	11	11	0	0	NA	NA	NA	40	34	245	247	355	215	167	311	3	26	12	0.012	0.105	0.034
.	19.01.16-05.01.10-1-125971	90	6	6	2	0	2	701	5	5	0	0	NA	NA	NA	30	36	242	247	360	212	174	315	13	2	4	0.054	0.008	0.011
.	19.01.16-05.01.11-1-125972	34	1	1	0	0	0	0	0	0	0	0	NA	NA	NA	15	12	237	236	352	0	0	0	0	0	2	0	0	0.006
.	19.01.16-05.01.13-1-125977	120	9	9	3	0	2	707	7	7	0	0	NA	NA	NA	42	42	250	250	355	221	173	313	17	1	13	0.068	0.004	0.037
.	19.01.16-05.01.18-1-125986	150	15	15	2	0	2	717	12	12	0	0	NA	NA	NA	59	57	253	256	361	224	175	318	15	25	18	0.059	0.098	0.05
.	19.01.16-05.01.18-1-125987	148	11	11	5	0	4	713	10	10	0	0	NA	NA	NA	49	46	247	250	362	219	174	320	9	40	3	0.036	0.16	0.008
.	19.01.16-05.01.21-1-125988	59	2	2	0	0	0	693	1	1	0	0	NA	NA	NA	16	20	241	243	349	216	166	311	0	3	1	0	0.012	0.003
.	19.01.16-05.01.22-1-125990	63	3	3	0	0	0	695	2	2	0	0	NA	NA	NA	24	28	243	252	346	214	170	311	0	1	4	0	0.004	0.012
.	19.01.16-05.01.29-1-125994	101	12	12	4	0	4	696	9	9	0	0	NA	NA	NA	35	32	248	246	351	221	167	308	13	19	10	0.052	0.077	0.028
.	19.01.16-05.01.30-1-125998	68	2	2	0	0	0	548	1	1	0	0	NA	NA	NA	23	20	237	244	352	174	132	242	0	0	3	0	0	0.009
.	19.01.16-05.01.32-1-125999	91	5	5	2	0	2	708	4	4	0	0	NA	NA	NA	27	33	243	247	356	219	171	318	0	5	4	0	0.02	0.011
.	19.01.16-05.01.37-1-126004	67	4	4	2	0	2	681	3	3	0	0	NA	NA	NA	29	22	239	244	352	206	165	310	6	0	7	0.025	0	0.02
.	19.01.16-05.01.37-1-126005	86	6	6	1	0	1	694	4	4	0	0	NA	NA	NA	27	28	241	243	357	211	166	317	13	3	1	0.054	0.012	0.003
.	19.01.16-05.01.40-1-126006	62	3	3	1	0	0	692	2	2	0	0	NA	NA	NA	28	25	242	244	352	215	165	312	4	0	6	0.017	0	0.017
.	19.01.16-05.01.44-1-126007	120	6	6	1	0	1	709	5	5	0	0	NA	NA	NA	25	37	248	249	353	220	172	317	1	17	2	0.004	0.068	0.006
.	19.01.16-05.01.47-1-126008	90	6	6	2	0	2	697	5	5	0	0	NA	NA	NA	22	30	249	244	350	222	169	306	3	17	6	0.012	0.07	0.017
.	19.01.16-05.01.51-1-126009	63	3	3	1	0	1	686	2	2	0	0	NA	NA	NA	28	21	242	242	350	216	164	306	8	0	0	0.033	0	0
.	19.01.16-05.01.52-1-126010	96	10	10	2	0	2	691	8	8	0	0	NA	NA	NA	42	35	246	244	358	215	162	314	18	5	4	0.073	0.02	0.011
.	19.01.16-05.01.54-1-126011	61	2	2	0	0	0	101	0	0	0	0	NA	NA	NA	17	22	244	243	348	33	22	46	0	0	2	0	0	0.006
.	19.01.16-05.01.56-1-126012	30	1	1	0	0	0	0	0	0	0	0	NA	NA	NA	15	8	239	238	344	0	0	0	0	0	0	0	0	0
.	19.01.16-05.01.56-1-126013	57	2	2	0	0	0	694	1	1	0	0	NA	NA	NA	18	19	243	240	349	217	166	311	4	3	0	0.016	0.012	0
.	19.01.16-05.01.56-1-126014	92	4	4	0	0	0	714	3	3	0	0	NA	NA	NA	38	51	247	249	368	215	172	327	6	0	1	0.024	0	0.003
.	19.01.16-05.01.58-1-126015	93	6	6	1	0	1	691	5	5	0	0	NA	NA	NA	32	23	247	242	347	217	167	307	0	26	2	0	0.107	0.006
.	19.01.16-05.02.02-1-126031	60	3	3	0	0	0	693	1	1	0	0	NA	NA	NA	26	27	247	245	348	216	167	310	0	6	4	0	0.024	0.011
.	19.01.16-05.02.04-1-126032	91	4	4	1	0	0	707	3	3	0	0	NA	NA	NA	33	39	245	248	359	218	169	320	12	3	3	0.049	0.012	0.008
.	19.01.16-05.02.07-1-126035	123	9	9	0	0	0	712	7	7	0	0	NA	NA	NA	36	43	246	250	360	221	171	320	0	14	12	0	0.056	0.033
.	19.01.16-05.02.08-1-126037	100	13	13	5	0	3	705	10	10	0	0	NA	NA	NA	24	34	242	249	356	216	169	320	31	33	2	0.128	0.133	0.006
.	19.01.16-05.02.11-1-126041	56	2	2	1	0	1	196	1	1	0	0	NA	NA	NA	24	14	241	242	344	59	49	88	0	6	0	0	0.025	0
.	19.01.16-05.02.15-1-126049	65	7	7	0	0	0	687	6	6	0	0	NA	NA	NA	29	22	238	241	356	207	167	313	7	0	6	0.029	0	0.017
.	19.01.16-05.02.15-1-126050	91	4	4	2	0	2	705	3	3	0	0	NA	NA	NA	31	40	246	251	356	218	171	316	0	7	5	0	0.028	0.014
.	19.01.16-05.02.16-1-126052	67	8	8	1	0	1	694	7	7	0	0	NA	NA	NA	18	24	240	246	351	215	171	308	8	14	1	0.033	0.057	0.003
.	19.01.16-05.02.20-1-126054	158	21	21	3	0	2	719	20	20	0	0	NA	NA	NA	47	51	250	249	365	221	172	326	25	34	35	0.1	0.137	0.096
.	19.01.16-05.02.22-1-126056	213	10	10	1	0	0	745	7	7	0	0	NA	NA	NA	62	78	260	248	383	231	171	343	5	22	15	0.019	0.089	0.039
.	19.01.16-05.02.22-1-126057	91	9	9	2	0	2	701	8	8	0	0	NA	NA	NA	30	31	245	251	348	219	173	309	4	2	26	0.016	0.008	0.075
.	19.01.16-05.02.32-1-126063	56	2	2	1	0	1	694	1	1	0	0	NA	NA	NA	24	30	244	247	352	214	171	309	0	4	3	0	0.016	0.009
.	19.01.16-05.02.33-1-126064	122	15	15	6	0	4	706	14	14	0	0	NA	NA	NA	38	38	251	246	354	222	171	313	4	27	21	0.016	0.11	0.059
.	19.01.16-05.02.36-1-126065	120	8	8	0	0	0	712	7	7	0	0	NA	NA	NA	40	43	248	249	359	223	171	318	10	15	6	0.04	0.06	0.017
.	19.01.16-05.02.39-1-126070	122	18	18	6	0	5	703	16	16	0	0	NA	NA	NA	42	43	252	247	357	223	168	312	15	13	17	0.06	0.053	0.048
.	19.01.16-05.02.40-1-126071	91	10	10	4	0	3	707	9	9	0	0	NA	NA	NA	25	35	242	244	362	212	169	326	7	22	0	0.029	0.09	0
.	19.01.16-05.02.47-1-126072	93	6	6	1	0	0	703	4	4	0	0	NA	NA	NA	29	29	242	248	352	217	170	316	5	9	3	0.021	0.036	0.009
.	19.01.16-05.02.47-1-126073	61	2	2	0	0	0	647	1	1	0	0	NA	NA	NA	17	15	238	239	351	198	152	297	0	0	6	0	0	0.017
.	19.01.16-05.02.54-1-126074	147	16	16	0	0	0	714	15	15	0	0	NA	NA	NA	48	55	257	248	363	227	168	319	37	33	8	0.144	0.133	0.022
.	19.01.16-05.03.01-1-126090	124	13	13	1	0	1	705	12	12	0	0	NA	NA	NA	46	38	245	247	359	218	165	322	20	15	1	0.082	0.061	0.003
.	19.01.16-05.03.02-1-126091	58	2	2	0	0	0	691	1	1	0	0	NA	NA	NA	33	29	247	244	351	218	164	309	3	0	0	0.012	0	0
.	19.01.16-05.03.04-1-126092	65	2	2	1	0	1	449	1	1	0	0	NA	NA	NA	18	18	240	237	354	135	106	208	1	1	0	0.004	0.004	0
.	19.01.16-05.03.05-1-126093	149	18	18	8	0	4	715	16	16	0	0	NA	NA	NA	50	51	254	253	357	224	176	315	28	40	18	0.11	0.158	0.05
.	19.01.16-05.03.06-1-126095	146	10	10	1	0	1	713	8	8	0	0	NA	NA	NA	43	51	246	251	367	214	173	326	26	6	12	0.106	0.024	0.033
.	19.01.16-05.03.08-1-126098	113	7	7	0	0	0	709	5	5	0	0	NA	NA	NA	34	39	245	250	357	220	174	315	12	4	4	0.049	0.016	0.011
.	19.01.16-05.03.11-1-126101	119	6	6	1	0	1	695	4	4	0	0	NA	NA	NA	31	28	244	241	356	217	164	314	1	15	7	0.004	0.062	0.02
.	19.01.16-05.03.17-1-126112	62	2	2	0	0	0	693	1	1	0	0	NA	NA	NA	13	20	237	244	352	212	171	310	0	0	3	0	0	0.009
.	19.01.16-05.03.18-1-126113	94	7	7	3	0	3	699	6	6	0	0	NA	NA	NA	27	29	245	244	353	217	169	313	7	6	6	0.029	0.025	0.017
.	19.01.16-05.03.30-1-126118	61	2	2	0	0	0	298	1	1	0	0	NA	NA	NA	8	14	244	239	344	88	75	135	0	0	5	0	0	0.015
.	19.01.16-05.03.34-1-126122	39	1	1	1	0	1	0	0	0	0	0	NA	NA	NA	9	15	241	243	344	0	0	0	0	0	0	0	0	0
.	19.01.16-05.03.35-1-126123	168	13	13	1	0	1	720	12	12	0	0	NA	NA	NA	50	56	247	254	368	216	176	328	19	23	8	0.077	0.091	0.022
.	19.01.16-05.03.35-1-126124	34	1	1	0	0	0	0	0	0	0	0	NA	NA	NA	12	9	238	238	346	0	0	0	0	1	0	0	0.004	0
.	19.01.16-05.03.36-1-126125	64	3	3	0	0	0	700	2	2	0	0	NA	NA	NA	24	31	244	245	355	219	171	310	0	4	6	0	0.016	0.017
.	19.01.16-05.03.36-1-126126	87	5	5	0	0	0	701	3	3	0	0	NA	NA	NA	46	44	251	249	357	218	173	310	0	11	4	0	0.044	0.011
.	19.01.16-05.03.39-1-126127	122	8	8	3	0	3	711	7	7	0	0	NA	NA	NA	35	48	251	242	368	222	166	323	9	4	10	0.036	0.017	0.027
.	19.01.16-05.03.39-1-126132	68	2	2	0	0	0	701	1	1	0	0	NA	NA	NA	22	31	244	244	356	219	168	314	0	0	4	0	0	0.011
.	19.01.16-05.03.41-1-126133	91	7	7	1	0	1	712	6	6	0	0	NA	NA	NA	31	44	247	248	362	216	172	324	22	9	5	0.089	0.036	0.014
.	19.01.16-05.03.41-1-126134	33	1	1	0	0	0	0	0	0	0	0	NA	NA	NA	12	5	237	237	344	0	0	0	0	0	0	0	0	0
.	19.01.16-05.03.43-1-126135	90	3	3	1	0	1	691	2	2	0	0	NA	NA	NA	26	27	245	246	349	213	168	310	10	0	0	0.041	0	0
.	19.01.16-05.03.45-1-126138	113	5	5	0	0	0	683	3	3	0	0	NA	NA	NA	41	21	240	241	353	215	161	307	4	3	5	0.017	0.012	0.014
.	19.01.16-05.04.01-1-126154	126	14	14	7	0	5	694	12	12	0	0	NA	NA	NA	45	35	251	243	354	221	166	307	23	20	12	0.092	0.082	0.034
.	19.01.16-05.04.03-1-126155	61	3	3	2	0	2	99	2	2	0	0	NA	NA	NA	14	17	243	240	347	31	28	40	4	4	0	0.016	0.017	0
.	19.01.16-05.04.07-1-126158	96	8	8	2	0	2	696	6	6	0	0	NA	NA	NA	30	34	242	251	354	213	172	311	1	0	17	0.004	0	0.048
.	19.01.16-05.04.08-1-126159	147	40	40	14	0	10	711	36	36	0	0	NA	NA	NA	51	44	243	253	361	212	174	325	77	53	28	0.317	0.209	0.078
.	19.01.16-05.04.11-1-126164	65	2	2	1	0	1	687	1	1	0	0	NA	NA	NA	23	19	241	241	350	214	162	311	2	0	4	0.008	0	0.011
.	19.01.16-05.04.11-1-126165	91	5	5	1	0	1	681	4	4	0	0	NA	NA	NA	34	23	241	247	348	211	165	305	9	2	3	0.037	0.008	0.009
.	19.01.16-05.04.12-1-126168	94	5	5	2	0	1	689	4	4	0	0	NA	NA	NA	39	28	243	245	353	215	166	308	0	2	12	0	0.008	0.034
.	19.01.16-05.04.12-1-126169	92	9	9	4	0	4	701	7	7	0	0	NA	NA	NA	38	35	248	241	359	220	163	318	23	5	9	0.093	0.021	0.025
.	19.01.16-05.04.15-1-126175	91	4	4	3	0	2	696	3	3	0	0	NA	NA	NA	33	29	242	242	358	214	164	318	0	3	10	0	0.012	0.028
.	19.01.16-05.04.26-1-126182	122	19	19	4	0	4	708	15	15	0	0	NA	NA	NA	42	48	250	246	365	221	164	323	37	51	10	0.148	0.207	0.027
.	19.01.16-05.04.27-1-126183	63	6	6	0	0	0	688	5	5	0	0	NA	NA	NA	28	23	241	243	352	216	163	309	14	8	6	0.058	0.033	0.017
.	19.01.16-05.04.29-1-126184	63	4	4	0	0	0	693	3	3	0	0	NA	NA	NA	20	26	241	245	353	214	166	313	6	1	3	0.025	0.004	0.008
.	19.01.16-05.04.31-1-126185	94	4	4	0	0	0	701	3	3	0	0	NA	NA	NA	33	30	249	243	351	222	168	311	22	0	0	0.088	0	0
.	19.01.16-05.04.33-1-126186	88	4	4	1	0	1	706	3	3	0	0	NA	NA	NA	27	36	249	248	352	223	172	311	4	11	2	0.016	0.044	0.006
.	19.01.16-05.04.33-1-126187	127	7	7	1	0	0	717	6	6	0	0	NA	NA	NA	41	53	250	253	363	216	176	325	25	12	0	0.1	0.047	0
.	19.01.16-05.04.36-1-126188	123	9	9	3	0	2	705	6	6	0	0	NA	NA	NA	38	40	255	243	355	226	169	310	10	20	3	0.039	0.082	0.008
.	19.01.16-05.04.46-1-126189	31	1	1	1	0	1	0	0	0	0	0	NA	NA	NA	5	4	236	237	344	0	0	0	0	0	1	0	0	0.003
.	19.01.16-05.04.47-1-126190	114	6	6	2	0	2	696	5	5	0	0	NA	NA	NA	33	32	243	249	353	212	170	314	16	14	3	0.066	0.056	0.008
[truncated: 1 more rows]
