# Supplementary material for: Modelling targeted rabies vaccination strategies for a domestic dog population with heterogeneous roaming patterns
Source: PLoS Negl Trop Dis. 2019 Jul 8;13(7):e0007582. doi: 10.1371/journal.pntd.0007582 (PMC6638970; doi:10.1371/journal.pntd.0007582)
Supplement: S1 Zip file folder — The files contain a summary for each simulation for its respective scenario. The files are named first with the population structure (FP, ED, RD, SD) and then the specific vaccination strategy used for that scenario. (ZIP) [file pntd.0007582.s002.zip › Supp_Files/FP_E0.9_R0.9_S0.5_all_measuresReport.txt]

scenario	iteration	duration	tot_deaths	rabid_dogs	moved	mov_DK	movInfect	n_vacc	n_cull	detDogs_cull	contDogs_cull	reactCull	preemptVaccCov_dogLevel	reactVaccCov_dogLevel	mean_Rt	non_rabid_dead	born	nb_in_exp_cat	nb_in_roam_cat	nb_stayhome	nb_exp_vacc	nb_roam_vacc	nb_stayhome_vacc	nb_contacting_explorer	nb_contacting_roamer	nb_contacting_stayhome	contact_per_explorer	contact_per_roamer	contact_per_stayhome
.	19.01.16-03.55.20-1-64897	63	2	2	0	0	0	200	1	1	0	0	NA	NA	NA	20	22	243	242	350	74	70	56	0	1	3	0	0.004	0.009
.	19.01.16-03.55.20-1-64898	64	2	2	0	0	0	396	1	1	0	0	NA	NA	NA	21	25	247	243	348	132	149	115	2	0	2	0.008	0	0.006
.	19.01.16-03.55.20-1-64899	181	12	12	5	0	5	632	11	11	0	0	NA	NA	NA	52	55	254	249	365	226	222	184	0	18	34	0	0.072	0.093
.	19.01.16-03.55.20-1-64900	61	3	3	1	0	1	610	2	2	0	0	NA	NA	NA	27	38	248	244	359	217	217	176	0	9	0	0	0.037	0
.	19.01.16-03.55.20-1-64901	65	2	2	1	0	1	594	0	0	0	0	NA	NA	NA	18	12	239	240	346	212	213	169	0	2	1	0	0.008	0.003
.	19.01.16-03.55.20-1-64902	98	15	15	7	0	5	612	14	14	0	0	NA	NA	NA	37	42	253	243	359	222	213	177	13	18	9	0.051	0.074	0.025
.	19.01.16-03.55.20-1-64903	30	1	1	0	0	0	0	0	0	0	0	NA	NA	NA	5	12	241	242	342	0	0	0	0	0	0	0	0	0
.	19.01.16-03.55.20-1-64904	60	3	3	0	0	0	603	2	2	0	0	NA	NA	NA	23	21	240	241	353	217	213	173	2	0	5	0.008	0	0.014
.	19.01.16-03.55.23-1-64908	36	1	1	1	0	1	0	0	0	0	0	NA	NA	NA	14	9	238	236	348	0	0	0	2	0	0	0.008	0	0
.	19.01.16-03.55.27-1-64914	94	5	5	1	0	1	608	4	4	0	0	NA	NA	NA	27	27	246	244	350	219	217	172	0	6	11	0	0.025	0.031
.	19.01.16-03.55.29-1-64932	113	5	5	2	0	1	619	4	4	0	0	NA	NA	NA	53	48	249	256	356	214	226	179	6	0	14	0.024	0	0.039
.	19.01.16-03.55.31-1-64933	96	5	5	1	0	1	609	4	4	0	0	NA	NA	NA	33	32	243	253	349	217	223	169	0	1	12	0	0.004	0.034
.	19.01.16-03.55.33-1-64934	35	1	1	0	0	0	0	0	0	0	0	NA	NA	NA	13	8	240	237	344	0	0	0	0	0	0	0	0	0
.	19.01.16-03.55.34-1-64935	94	4	4	0	0	0	599	3	3	0	0	NA	NA	NA	29	19	247	239	346	220	209	170	0	14	0	0	0.059	0
.	19.01.16-03.55.35-1-64936	86	6	6	2	0	0	615	5	5	0	0	NA	NA	NA	30	33	249	246	351	225	215	175	0	8	10	0	0.033	0.028
.	19.01.16-03.55.37-1-64937	33	1	1	0	0	0	0	0	0	0	0	NA	NA	NA	8	10	238	241	344	0	0	0	0	0	1	0	0	0.003
.	19.01.16-03.55.40-1-64940	151	8	8	1	0	1	625	7	7	0	0	NA	NA	NA	33	40	254	244	355	225	218	182	16	2	5	0.063	0.008	0.014
.	19.01.16-03.55.45-1-64946	94	13	13	3	0	2	607	12	12	0	0	NA	NA	NA	29	24	241	242	354	212	216	179	0	2	25	0	0.008	0.071
.	19.01.16-03.55.49-1-64951	128	4	4	0	0	0	611	2	2	0	0	NA	NA	NA	37	36	247	245	357	218	212	181	0	9	0	0	0.037	0
.	19.01.16-03.55.49-1-64952	124	11	11	3	0	2	618	9	9	0	0	NA	NA	NA	41	38	248	247	356	218	220	180	10	14	10	0.04	0.057	0.028
.	19.01.16-03.55.49-1-64953	88	12	12	6	0	4	611	10	10	0	0	NA	NA	NA	19	25	243	243	352	217	218	176	2	24	13	0.008	0.099	0.037
.	19.01.16-03.55.50-1-64956	118	12	12	1	0	1	612	10	10	0	0	NA	NA	NA	39	34	249	244	354	217	219	176	23	21	2	0.092	0.086	0.006
.	19.01.16-03.55.53-1-64963	63	2	2	0	0	0	101	0	0	0	0	NA	NA	NA	20	14	240	238	349	38	35	28	0	1	2	0	0.004	0.006
.	19.01.16-03.55.56-1-64968	34	1	1	1	0	1	0	0	0	0	0	NA	NA	NA	9	14	244	236	347	0	0	0	0	0	0	0	0	0
.	19.01.16-03.55.59-1-64970	89	3	3	2	0	2	606	2	2	0	0	NA	NA	NA	43	32	243	246	356	216	217	173	0	0	9	0	0	0.025
.	19.01.16-03.56.00-1-64972	95	11	11	2	0	1	612	10	10	0	0	NA	NA	NA	28	35	247	244	357	217	218	177	13	3	15	0.053	0.012	0.042
.	19.01.16-03.56.01-1-64973	33	1	1	0	0	0	0	0	0	0	0	NA	NA	NA	12	5	237	239	342	0	0	0	0	0	0	0	0	0
.	19.01.16-03.56.03-1-64977	119	15	15	6	0	6	618	13	13	0	0	NA	NA	NA	39	42	245	255	355	217	225	176	7	25	12	0.029	0.098	0.034
.	19.01.16-03.56.04-1-64978	33	1	1	0	0	0	0	0	0	0	0	NA	NA	NA	14	9	237	240	345	0	0	0	0	0	1	0	0	0.003
.	19.01.16-03.56.07-1-64980	194	16	16	6	0	2	641	13	13	0	0	NA	NA	NA	54	65	253	258	367	227	227	187	8	12	41	0.032	0.047	0.112
.	19.01.16-03.56.08-1-64982	89	7	7	2	0	1	601	6	6	0	0	NA	NA	NA	38	27	243	244	353	207	217	177	6	4	9	0.025	0.016	0.025
.	19.01.16-03.56.13-1-64986	32	1	1	0	0	0	0	0	0	0	0	NA	NA	NA	15	8	239	239	343	0	0	0	0	0	1	0	0	0.003
.	19.01.16-03.56.15-1-64987	94	3	3	1	0	1	593	2	2	0	0	NA	NA	NA	34	27	243	243	354	211	212	170	5	0	4	0.021	0	0.011
.	19.01.16-03.56.15-1-64989	92	3	3	2	0	2	596	2	2	0	0	NA	NA	NA	33	23	244	240	352	216	211	169	0	0	5	0	0	0.014
.	19.01.16-03.56.15-1-64991	33	1	1	1	0	1	0	0	0	0	0	NA	NA	NA	10	10	239	239	345	0	0	0	0	0	1	0	0	0.003
.	19.01.16-03.56.17-1-64994	148	16	16	1	0	1	622	14	14	0	0	NA	NA	NA	49	48	250	248	363	219	220	183	18	13	13	0.072	0.052	0.036
.	19.01.16-03.56.19-1-64996	30	1	1	0	0	0	0	0	0	0	0	NA	NA	NA	10	7	238	237	345	0	0	0	0	0	1	0	0	0.003
.	19.01.16-03.56.20-1-64997	90	4	4	4	0	2	609	3	3	0	0	NA	NA	NA	33	33	250	244	352	221	214	174	7	2	2	0.028	0.008	0.006
.	19.01.16-03.56.24-1-65000	147	30	30	12	0	10	630	27	27	0	0	NA	NA	NA	40	49	252	250	360	222	222	186	46	38	41	0.183	0.152	0.114
.	19.01.16-03.56.27-1-65008	64	2	2	1	0	1	613	1	1	0	0	NA	NA	NA	18	30	246	245	352	219	216	178	0	3	0	0	0.012	0
.	19.01.16-03.56.29-1-65025	91	7	7	5	0	4	611	6	6	0	0	NA	NA	NA	42	42	245	251	359	213	221	177	19	9	0	0.078	0.036	0
.	19.01.16-03.56.29-1-65026	121	8	8	5	0	4	616	7	7	0	0	NA	NA	NA	44	39	250	249	353	221	220	175	9	6	9	0.036	0.024	0.025
.	19.01.16-03.56.29-1-65027	118	9	9	2	0	2	621	6	6	0	0	NA	NA	NA	49	47	248	254	358	219	224	178	6	17	26	0.024	0.067	0.073
.	19.01.16-03.56.36-1-65031	34	1	1	0	0	0	0	0	0	0	0	NA	NA	NA	9	7	236	241	343	0	0	0	0	0	3	0	0	0.009
.	19.01.16-03.56.39-1-65033	118	12	12	2	0	2	609	11	11	0	0	NA	NA	NA	32	31	243	244	357	214	218	177	18	3	6	0.074	0.012	0.017
.	19.01.16-03.56.40-1-65034	68	2	2	1	0	1	600	0	0	0	0	NA	NA	NA	26	22	245	241	349	216	210	174	6	3	0	0.024	0.012	0
.	19.01.16-03.56.40-1-65035	93	5	5	0	0	0	595	4	4	0	0	NA	NA	NA	31	24	238	244	355	206	215	174	7	2	0	0.029	0.008	0
.	19.01.16-03.56.44-1-65039	35	1	1	0	0	0	0	0	0	0	0	NA	NA	NA	15	10	240	238	345	0	0	0	0	0	0	0	0	0
.	19.01.16-03.56.47-1-65045	123	5	5	2	0	2	615	4	4	0	0	NA	NA	NA	32	40	243	252	358	215	220	180	10	0	8	0.041	0	0.022
.	19.01.16-03.56.49-1-65049	97	6	6	1	0	1	628	5	5	0	0	NA	NA	NA	34	50	250	246	367	226	220	182	0	14	7	0	0.057	0.019
.	19.01.16-03.56.50-1-65052	85	8	8	1	0	0	595	7	7	0	0	NA	NA	NA	33	20	245	240	348	214	212	169	7	8	12	0.029	0.033	0.034
.	19.01.16-03.56.53-1-65056	60	3	3	0	0	0	601	2	2	0	0	NA	NA	NA	24	21	242	243	349	216	212	173	4	0	0	0.017	0	0
.	19.01.16-03.56.54-1-65058	60	2	2	0	0	0	604	1	1	0	0	NA	NA	NA	18	23	245	239	352	216	213	175	0	1	2	0	0.004	0.006
.	19.01.16-03.56.57-1-65062	60	2	2	2	0	2	605	1	1	0	0	NA	NA	NA	20	23	241	241	354	214	215	176	0	0	6	0	0	0.017
.	19.01.16-03.57.01-1-65064	32	1	1	0	0	0	0	0	0	0	0	NA	NA	NA	11	8	237	238	346	0	0	0	0	0	1	0	0	0.003
.	19.01.16-03.57.03-1-65072	234	9	9	4	0	4	642	6	6	0	0	NA	NA	NA	63	64	259	253	365	231	225	186	2	9	13	0.008	0.036	0.036
.	19.01.16-03.57.05-1-65075	62	2	2	0	0	0	602	1	1	0	0	NA	NA	NA	31	31	247	237	360	214	209	179	0	5	3	0	0.021	0.008
.	19.01.16-03.57.07-1-65076	90	5	5	0	0	0	606	3	3	0	0	NA	NA	NA	33	31	246	245	353	217	213	176	10	0	7	0.041	0	0.02
.	19.01.16-03.57.07-1-65077	239	36	36	4	0	4	644	31	31	0	0	NA	NA	NA	42	65	261	254	363	232	227	185	44	22	68	0.169	0.087	0.187
.	19.01.16-03.57.07-1-65078	31	1	1	1	0	1	0	0	0	0	0	NA	NA	NA	6	11	241	237	346	0	0	0	0	1	0	0	0.004	0
.	19.01.16-03.57.09-1-65079	123	14	14	2	0	2	616	10	10	0	0	NA	NA	NA	30	42	244	248	363	215	220	181	15	8	15	0.061	0.032	0.041
.	19.01.16-03.57.09-1-65080	342	28	28	7	0	7	669	22	22	0	0	NA	NA	NA	96	98	261	267	383	232	233	204	40	24	38	0.153	0.09	0.099
.	19.01.16-03.57.09-1-65081	88	4	4	1	0	1	608	3	3	0	0	NA	NA	NA	24	26	241	244	354	217	216	175	7	5	2	0.029	0.02	0.006
.	19.01.16-03.57.11-1-65083	32	1	1	0	0	0	0	0	0	0	0	NA	NA	NA	9	8	237	239	345	0	0	0	0	0	2	0	0	0.006
.	19.01.16-03.57.14-1-65088	95	5	5	0	0	0	623	4	4	0	0	NA	NA	NA	30	49	254	246	362	224	216	183	13	4	4	0.051	0.016	0.011
.	19.01.16-03.57.19-1-65094	124	11	11	5	0	4	629	10	10	0	0	NA	NA	NA	44	55	248	253	367	221	224	184	7	18	21	0.028	0.071	0.057
.	19.01.16-03.57.24-1-65098	113	4	4	2	0	1	607	3	3	0	0	NA	NA	NA	36	32	245	248	352	217	217	173	13	4	0	0.053	0.016	0
.	19.01.16-03.57.25-1-65099	58	2	2	1	0	1	146	0	0	0	0	NA	NA	NA	9	11	238	240	346	50	51	45	1	2	0	0.004	0.008	0
.	19.01.16-03.57.26-1-65101	211	20	20	4	0	3	649	18	18	0	0	NA	NA	NA	63	82	265	257	373	236	222	191	21	18	35	0.079	0.07	0.094
.	19.01.16-03.57.30-1-65117	63	3	3	1	0	1	609	2	2	0	0	NA	NA	NA	20	28	245	244	352	220	218	171	0	0	6	0	0	0.017
.	19.01.16-03.57.32-1-65120	125	7	7	4	0	3	614	6	6	0	0	NA	NA	NA	45	41	253	245	356	221	216	177	9	8	11	0.036	0.033	0.031
.	19.01.16-03.57.41-1-65125	125	11	11	4	0	3	623	9	9	0	0	NA	NA	NA	49	50	255	246	362	224	216	183	24	14	8	0.094	0.057	0.022
.	19.01.16-03.57.44-1-65126	66	2	2	0	0	0	598	1	1	0	0	NA	NA	NA	27	27	242	244	354	213	211	174	0	3	2	0	0.012	0.006
.	19.01.16-03.57.45-1-65130	153	11	11	5	0	3	629	10	10	0	0	NA	NA	NA	56	51	254	251	359	220	226	183	6	7	21	0.024	0.028	0.058
.	19.01.16-03.57.50-1-65137	90	6	6	1	0	1	612	5	5	0	0	NA	NA	NA	21	31	247	243	354	220	217	175	8	0	1	0.032	0	0.003
.	19.01.16-03.57.57-1-65148	123	6	6	1	0	1	616	5	5	0	0	NA	NA	NA	36	40	249	245	359	219	216	181	8	6	0	0.032	0.024	0
.	19.01.16-03.57.59-1-65149	92	6	6	1	0	0	609	5	5	0	0	NA	NA	NA	26	29	245	248	349	219	220	170	12	0	1	0.049	0	0.003
.	19.01.16-03.58.04-1-65154	117	6	6	1	0	1	615	5	5	0	0	NA	NA	NA	40	35	244	248	356	214	221	180	5	5	4	0.02	0.02	0.011
.	19.01.16-03.58.04-1-65156	149	16	16	8	0	5	637	14	14	0	0	NA	NA	NA	44	63	250	258	368	222	229	186	24	11	12	0.096	0.043	0.033
.	19.01.16-03.58.04-1-65157	115	7	7	4	0	3	617	5	5	0	0	NA	NA	NA	32	35	247	247	354	220	218	179	18	4	3	0.073	0.016	0.008
.	19.01.16-03.58.06-1-65159	121	26	26	8	0	6	603	25	25	0	0	NA	NA	NA	48	34	244	251	352	211	218	174	36	25	36	0.148	0.1	0.102
.	19.01.16-03.58.07-1-65161	88	6	6	3	0	3	604	5	5	0	0	NA	NA	NA	33	29	241	246	355	211	215	178	18	7	0	0.075	0.028	0
.	19.01.16-03.58.11-1-65162	91	3	3	0	0	0	616	1	1	0	0	NA	NA	NA	17	34	245	248	354	220	222	174	0	4	2	0	0.016	0.006
.	19.01.16-03.58.15-1-65163	90	3	3	0	0	0	599	2	2	0	0	NA	NA	NA	29	22	241	246	348	209	222	168	2	1	2	0.008	0.004	0.006
.	19.01.16-03.58.15-1-65164	34	1	1	0	0	0	0	0	0	0	0	NA	NA	NA	8	12	242	239	344	0	0	0	3	0	0	0.012	0	0
.	19.01.16-03.58.18-1-65167	183	16	16	10	0	3	634	15	15	0	0	NA	NA	NA	60	53	247	251	368	221	223	190	15	10	62	0.061	0.04	0.168
.	19.01.16-03.58.23-1-65175	126	12	12	0	0	0	623	10	10	0	0	NA	NA	NA	45	46	247	249	363	218	221	184	4	14	13	0.016	0.056	0.036
.	19.01.16-03.58.24-1-65176	94	5	5	2	0	0	608	4	4	0	0	NA	NA	NA	29	31	244	249	351	216	218	174	0	9	6	0	0.036	0.017
.	19.01.16-03.58.25-1-65177	33	1	1	0	0	0	0	0	0	0	0	NA	NA	NA	11	4	237	237	343	0	0	0	1	0	0	0.004	0	0
.	19.01.16-03.58.25-1-65178	123	13	13	8	0	6	614	9	9	0	0	NA	NA	NA	44	40	253	244	356	223	217	174	18	11	20	0.071	0.045	0.056
.	19.01.16-03.58.28-1-65179	95	6	6	0	0	0	619	5	5	0	0	NA	NA	NA	35	42	253	245	357	227	212	180	5	0	11	0.02	0	0.031
.	19.01.16-03.58.28-1-65195	58	2	2	0	0	0	0	1	1	0	0	NA	NA	NA	13	11	238	239	347	0	0	0	1	1	0	0.004	0.004	0
.	19.01.16-03.58.30-1-65196	179	15	15	2	0	2	624	13	13	0	0	NA	NA	NA	63	48	247	253	361	217	223	184	17	12	30	0.069	0.047	0.083
.	19.01.16-03.58.32-1-65197	34	1	1	0	0	0	0	0	0	0	0	NA	NA	NA	10	13	238	239	349	0	0	0	0	1	0	0	0.004	0
.	19.01.16-03.58.34-1-65201	88	5	5	1	0	1	610	4	4	0	0	NA	NA	NA	26	30	244	245	354	216	215	179	0	8	3	0	0.033	0.008
.	19.01.16-03.58.43-1-65204	65	2	2	1	0	1	597	1	1	0	0	NA	NA	NA	27	17	242	239	349	214	211	172	2	0	1	0.008	0	0.003
.	19.01.16-03.58.46-1-65209	62	2	2	1	0	1	614	1	1	0	0	NA	NA	NA	21	35	246	249	353	218	220	176	5	4	0	0.02	0.016	0
.	19.01.16-03.58.47-1-65212	86	9	9	2	0	2	610	8	8	0	0	NA	NA	NA	24	23	242	239	355	216	213	181	29	7	3	0.12	0.029	0.008
.	19.01.16-03.58.47-1-65213	115	9	9	4	0	4	608	8	8	0	0	NA	NA	NA	28	25	245	240	353	220	211	177	3	7	16	0.012	0.029	0.045
.	19.01.16-03.58.51-1-65218	126	17	17	2	0	1	624	13	13	0	0	NA	NA	NA	36	40	254	246	353	226	221	177	18	8	35	0.071	0.033	0.099
.	19.01.16-03.58.51-1-65219	60	2	2	0	0	0	598	1	1	0	0	NA	NA	NA	28	20	241	242	350	214	214	170	0	1	3	0	0.004	0.009
.	19.01.16-03.58.52-1-65221	93	6	6	0	0	0	604	5	5	0	0	NA	NA	NA	24	25	248	242	348	218	218	168	6	3	6	0.024	0.012	0.017
.	19.01.16-03.58.56-1-65231	56	2	2	0	0	0	195	1	1	0	0	NA	NA	NA	17	22	243	244	348	62	69	64	2	0	3	0.008	0	0.009
.	19.01.16-03.58.57-1-65232	115	5	5	0	0	0	625	4	4	0	0	NA	NA	NA	39	51	250	256	358	221	228	176	3	2	3	0.012	0.008	0.008
.	19.01.16-03.59.01-1-65236	119	12	12	3	0	2	619	11	11	0	0	NA	NA	NA	45	53	252	251	363	219	217	183	8	9	11	0.032	0.036	0.03
.	19.01.16-03.59.04-1-65243	113	5	5	1	0	1	614	3	3	0	0	NA	NA	NA	33	39	249	246	357	220	217	177	0	10	10	0	0.041	0.028
.	19.01.16-03.59.05-1-65246	90	7	7	0	0	0	613	6	6	0	0	NA	NA	NA	27	37	245	251	354	216	224	173	1	9	4	0.004	0.036	0.011
.	19.01.16-03.59.08-1-65248	60	2	2	1	0	1	605	1	1	0	0	NA	NA	NA	17	28	241	247	353	215	217	173	6	3	0	0.025	0.012	0
.	19.01.16-03.59.08-1-65249	89	12	12	6	0	4	608	11	11	0	0	NA	NA	NA	29	31	240	252	352	213	222	173	23	28	10	0.096	0.111	0.028
.	19.01.16-03.59.11-1-65250	239	17	17	5	0	4	650	16	16	0	0	NA	NA	NA	78	77	270	252	368	238	222	190	25	18	35	0.093	0.071	0.095
.	19.01.16-03.59.17-1-65254	69	3	3	1	0	1	447	1	1	0	0	NA	NA	NA	12	27	242	242	356	153	164	130	2	0	2	0.008	0	0.006
.	19.01.16-03.59.21-1-65259	89	4	4	0	0	0	601	3	3	0	0	NA	NA	NA	34	27	243	242	355	213	212	176	7	2	0	0.029	0.008	0
.	19.01.16-03.59.22-1-65260	92	4	4	2	0	1	607	3	3	0	0	NA	NA	NA	31	30	246	243	354	217	213	177	3	5	2	0.012	0.021	0.006
.	19.01.16-03.59.22-1-65261	35	1	1	0	0	0	0	0	0	0	0	NA	NA	NA	8	8	238	237	346	0	0	0	0	2	0	0	0.008	0
.	19.01.16-03.59.24-1-65263	60	3	3	1	0	1	595	2	2	0	0	NA	NA	NA	24	20	242	240	351	215	209	171	4	4	0	0.017	0.017	0
.	19.01.16-03.59.25-1-65264	70	5	5	1	0	1	603	3	3	0	0	NA	NA	NA	20	24	242	241	354	212	215	176	11	0	2	0.045	0	0.006
.	19.01.16-03.59.26-1-65265	181	17	17	8	0	5	625	15	15	0	0	NA	NA	NA	54	48	249	253	359	220	225	180	28	28	15	0.112	0.111	0.042
.	19.01.16-03.59.31-1-65282	85	4	4	0	0	0	616	3	3	0	0	NA	NA	NA	37	44	245	248	364	215	219	182	6	1	3	0.024	0.004	0.008
.	19.01.16-03.59.33-1-65285	62	2	2	1	0	1	605	1	1	0	0	NA	NA	NA	10	18	241	241	349	215	217	173	4	0	1	0.017	0	0.003
.	19.01.16-03.59.37-1-65287	98	5	5	1	0	1	609	4	4	0	0	NA	NA	NA	41	33	246	242	358	217	214	178	11	0	4	0.045	0	0.011
.	19.01.16-03.59.37-1-65288	90	5	5	1	0	1	628	4	4	0	0	NA	NA	NA	32	55	254	250	364	226	222	180	6	13	4	0.024	0.052	0.011
.	19.01.16-03.59.40-1-65289	62	4	4	1	0	1	403	3	3	0	0	NA	NA	NA	18	21	239	246	349	145	148	110	10	0	2	0.042	0	0.006
.	19.01.16-03.59.40-1-65290	91	3	3	0	0	0	599	1	1	0	0	NA	NA	NA	23	26	243	246	350	213	216	170	3	2	0	0.012	0.008	0
.	19.01.16-03.59.44-1-65294	125	15	15	4	0	3	623	14	14	0	0	NA	NA	NA	45	39	249	249	354	222	223	178	15	9	28	0.06	0.036	0.079
.	19.01.16-03.59.45-1-65298	175	24	24	9	0	7	643	20	20	0	0	NA	NA	NA	49	66	262	254	363	235	226	182	16	24	15	0.061	0.094	0.041
.	19.01.16-03.59.47-1-65301	91	3	3	1	0	1	603	2	2	0	0	NA	NA	NA	31	28	243	246	352	215	214	174	6	2	1	0.025	0.008	0.003
.	19.01.16-03.59.54-1-65313	34	1	1	0	0	0	0	0	0	0	0	NA	NA	NA	10	11	237	242	345	0	0	0	0	0	0	0	0	0
.	19.01.16-03.59.54-1-65316	150	17	17	9	0	6	618	16	16	0	0	NA	NA	NA	50	45	253	246	359	226	214	178	20	13	43	0.079	0.053	0.12
.	19.01.16-03.59.54-1-65317	118	17	17	3	0	3	625	15	15	0	0	NA	NA	NA	41	43	247	249	360	217	221	187	19	23	25	0.077	0.092	0.069
.	19.01.16-03.59.55-1-65318	115	6	6	4	0	4	611	5	5	0	0	NA	NA	NA	29	31	243	244	357	216	218	177	3	7	3	0.012	0.029	0.008
.	19.01.16-03.59.56-1-65320	123	7	7	2	0	2	613	6	6	0	0	NA	NA	NA	37	36	244	251	354	213	223	177	11	10	5	0.045	0.04	0.014
.	19.01.16-04.00.00-1-65322	122	17	17	0	0	0	612	15	15	0	0	NA	NA	NA	41	33	246	243	357	218	217	177	20	12	9	0.081	0.049	0.025
.	19.01.16-04.00.02-1-65329	92	7	7	1	0	1	604	6	6	0	0	NA	NA	NA	37	30	248	246	349	216	214	174	12	11	0	0.048	0.045	0
.	19.01.16-04.00.11-1-65339	61	2	2	0	0	0	597	1	1	0	0	NA	NA	NA	28	19	242	242	348	217	211	169	5	0	7	0.021	0	0.02
.	19.01.16-04.00.14-1-65340	200	17	17	4	0	3	638	15	15	0	0	NA	NA	NA	58	61	257	253	364	231	221	186	26	17	20	0.101	0.067	0.055
.	19.01.16-04.00.15-1-65341	59	2	2	0	0	0	0	0	0	0	0	NA	NA	NA	16	18	240	241	350	0	0	0	0	2	0	0	0.008	0
.	19.01.16-04.00.19-1-65345	62	3	3	0	0	0	596	2	2	0	0	NA	NA	NA	24	18	241	242	348	210	216	170	0	2	9	0	0.008	0.026
.	19.01.16-04.00.19-1-65346	92	4	4	0	0	0	612	3	3	0	0	NA	NA	NA	33	39	246	247	359	217	219	176	10	0	10	0.041	0	0.028
.	19.01.16-04.00.19-1-65347	385	26	26	8	0	7	677	22	22	0	0	NA	NA	NA	112	103	262	268	386	232	239	206	10	30	60	0.038	0.112	0.155
.	19.01.16-04.00.25-1-65349	141	9	9	4	0	2	603	7	7	0	0	NA	NA	NA	50	34	244	243	360	209	215	179	14	0	13	0.057	0	0.036
.	19.01.16-04.00.25-1-65350	88	6	6	1	0	1	608	3	3	0	0	NA	NA	NA	30	25	240	248	350	213	220	175	5	9	3	0.021	0.036	0.009
.	19.01.16-04.00.26-1-65352	110	6	6	1	0	0	621	3	3	0	0	NA	NA	NA	31	47	249	254	357	219	225	177	7	0	16	0.028	0	0.045
.	19.01.16-04.00.27-1-65354	119	13	13	6	0	6	612	12	12	0	0	NA	NA	NA	34	36	245	243	361	218	214	180	14	6	18	0.057	0.025	0.05
.	19.01.16-04.00.33-1-65373	34	1	1	1	0	1	0	0	0	0	0	NA	NA	NA	12	10	241	239	343	0	0	0	0	0	0	0	0	0
.	19.01.16-04.00.35-1-65375	93	5	5	2	0	2	612	2	2	0	0	NA	NA	NA	28	31	247	245	352	220	218	174	5	1	13	0.02	0.004	0.037
.	19.01.16-04.00.38-1-65376	64	4	4	1	0	1	595	2	2	0	0	NA	NA	NA	23	20	242	242	349	213	210	172	3	3	2	0.012	0.012	0.006
.	19.01.16-04.00.41-1-65378	125	15	15	5	0	4	621	13	13	0	0	NA	NA	NA	32	43	252	250	354	226	224	171	10	10	27	0.04	0.04	0.076
.	19.01.16-04.00.46-1-65383	64	2	2	0	0	0	200	1	1	0	0	NA	NA	NA	27	19	238	245	349	63	77	60	0	3	2	0	0.012	0.006
.	19.01.16-04.00.48-1-65388	37	1	1	0	0	0	0	0	0	0	0	NA	NA	NA	8	12	240	241	344	0	0	0	0	0	3	0	0	0.009
.	19.01.16-04.00.49-1-65391	121	11	11	1	0	1	619	10	10	0	0	NA	NA	NA	46	44	246	250	361	214	223	182	15	6	15	0.061	0.024	0.042
.	19.01.16-04.00.51-1-65395	241	35	35	13	0	9	635	32	32	0	0	NA	NA	NA	78	62	250	256	369	216	229	190	37	57	48	0.148	0.223	0.13
.	19.01.16-04.00.52-1-65396	57	3	3	1	0	1	612	2	2	0	0	NA	NA	NA	17	30	247	243	353	221	217	174	3	3	1	0.012	0.012	0.003
.	19.01.16-04.00.52-1-65397	140	13	13	7	0	4	631	11	11	0	0	NA	NA	NA	53	55	253	255	360	226	224	181	6	1	37	0.024	0.004	0.103
.	19.01.16-04.00.52-1-65398	177	13	13	3	0	1	639	10	10	0	0	NA	NA	NA	59	60	251	253	369	222	226	191	15	14	23	0.06	0.055	0.062
.	19.01.16-04.00.56-1-65404	95	4	4	0	0	0	608	3	3	0	0	NA	NA	NA	30	32	247	242	356	220	209	179	2	9	0	0.008	0.037	0
.	19.01.16-04.01.01-1-65408	93	6	6	1	0	1	600	3	3	0	0	NA	NA	NA	27	26	244	244	351	214	215	171	9	0	5	0.037	0	0.014
.	19.01.16-04.01.06-1-65470	148	11	11	4	0	4	628	9	9	0	0	NA	NA	NA	40	49	262	248	352	234	220	174	6	14	27	0.023	0.056	0.077
.	19.01.16-04.01.08-1-65472	88	3	3	0	0	0	616	2	2	0	0	NA	NA	NA	34	44	250	248	359	224	215	177	0	11	0	0	0.044	0
.	19.01.16-04.01.11-1-65495	34	1	1	0	0	0	0	0	0	0	0	NA	NA	NA	7	10	238	240	345	0	0	0	0	2	0	0	0.008	0
.	19.01.16-04.01.11-1-65496	38	1	1	1	0	1	0	0	0	0	0	NA	NA	NA	14	4	236	238	343	0	0	0	0	0	0	0	0	0
.	19.01.16-04.01.14-1-65498	120	5	5	2	0	0	619	4	4	0	0	NA	NA	NA	41	45	249	244	365	221	215	183	3	4	8	0.012	0.016	0.022
.	19.01.16-04.01.15-1-65499	87	4	4	0	0	0	609	3	3	0	0	NA	NA	NA	24	30	248	240	355	219	211	179	4	2	4	0.016	0.008	0.011
.	19.01.16-04.01.17-1-65503	62	3	3	0	0	0	499	2	2	0	0	NA	NA	NA	15	13	238	239	349	182	172	145	0	0	7	0	0	0.02
.	19.01.16-04.01.21-1-65505	119	4	4	0	0	0	622	3	3	0	0	NA	NA	NA	29	45	251	249	358	221	221	180	4	0	8	0.016	0	0.022
.	19.01.16-04.01.22-1-65510	31	1	1	0	0	0	0	0	0	0	0	NA	NA	NA	6	15	240	243	345	0	0	0	0	0	1	0	0	0.003
.	19.01.16-04.01.24-1-65511	207	13	13	6	0	2	647	12	12	0	0	NA	NA	NA	64	73	257	258	371	229	228	190	16	11	9	0.062	0.043	0.024
.	19.01.16-04.01.25-1-65512	92	5	5	1	0	1	613	4	4	0	0	NA	NA	NA	39	41	246	246	362	215	217	181	13	3	4	0.053	0.012	0.011
.	19.01.16-04.01.29-1-65530	209	16	16	7	0	4	630	15	15	0	0	NA	NA	NA	58	54	255	249	363	225	220	185	15	26	19	0.059	0.104	0.052
.	19.01.16-04.01.29-1-65531	128	9	9	2	0	1	624	8	8	0	0	NA	NA	NA	35	44	241	249	367	213	222	189	36	11	5	0.149	0.044	0.014
.	19.01.16-04.01.30-1-65534	221	20	20	3	0	2	631	19	19	0	0	NA	NA	NA	72	55	251	249	368	223	216	192	29	17	23	0.116	0.068	0.062
.	19.01.16-04.01.34-1-65537	181	8	8	2	0	1	632	7	7	0	0	NA	NA	NA	53	54	252	247	368	221	220	191	1	4	15	0.004	0.016	0.041
.	19.01.16-04.01.38-1-65538	117	16	16	7	0	5	623	13	13	0	0	NA	NA	NA	49	49	250	251	361	220	220	183	18	21	16	0.072	0.084	0.044
.	19.01.16-04.01.41-1-65541	240	14	14	5	0	3	630	12	12	0	0	NA	NA	NA	69	55	256	250	362	225	223	182	17	4	20	0.066	0.016	0.055
.	19.01.16-04.01.42-1-65543	112	8	8	3	0	2	611	7	7	0	0	NA	NA	NA	43	41	250	245	359	215	217	179	11	2	12	0.044	0.008	0.033
.	19.01.16-04.01.49-1-65554	151	9	9	2	0	2	618	7	7	0	0	NA	NA	NA	62	46	248	245	366	219	212	187	32	4	14	0.129	0.016	0.038
.	19.01.16-04.01.55-1-65561	243	34	34	12	0	6	652	32	32	0	0	NA	NA	NA	68	80	257	263	373	227	235	190	46	31	58	0.179	0.118	0.155
.	19.01.16-04.01.55-1-65563	125	16	16	6	0	4	620	14	14	0	0	NA	NA	NA	35	43	249	250	357	219	221	180	10	28	15	0.04	0.112	0.042
.	19.01.16-04.02.04-1-65572	62	3	3	1	0	1	602	1	1	0	0	NA	NA	NA	28	26	240	245	354	212	214	176	0	6	4	0	0.024	0.011
.	19.01.16-04.02.04-1-65573	32	1	1	0	0	0	0	0	0	0	0	NA	NA	NA	9	7	236	236	348	0	0	0	0	0	2	0	0	0.006
.	19.01.16-04.02.06-1-65576	147	14	14	5	0	3	624	13	13	0	0	NA	NA	NA	44	48	250	244	367	221	216	187	26	22	4	0.104	0.09	0.011
.	19.01.16-04.02.07-1-65577	149	9	9	2	0	2	618	7	7	0	0	NA	NA	NA	40	39	242	250	360	215	223	180	4	11	21	0.017	0.044	0.058
.	19.01.16-04.02.07-1-65578	32	1	1	1	0	1	0	0	0	0	0	NA	NA	NA	10	4	237	238	342	0	0	0	4	0	0	0.017	0	0
.	19.01.16-04.02.10-1-65580	64	3	3	1	0	1	601	2	2	0	0	NA	NA	NA	21	22	240	241	354	211	213	177	9	0	4	0.038	0	0.011
.	19.01.16-04.02.11-1-65581	95	9	9	1	0	1	610	8	8	0	0	NA	NA	NA	43	38	244	249	358	215	219	176	15	0	6	0.061	0	0.017
.	19.01.16-04.02.13-1-65582	61	4	4	2	0	2	597	3	3	0	0	NA	NA	NA	28	18	241	239	351	212	210	175	0	6	3	0	0.025	0.009
.	19.01.16-04.02.25-1-65590	30	1	1	0	0	0	0	0	0	0	0	NA	NA	NA	3	7	238	237	345	0	0	0	0	1	0	0	0.004	0
.	19.01.16-04.02.29-1-65606	64	2	2	0	0	0	607	1	1	0	0	NA	NA	NA	24	29	244	244	354	216	216	175	3	2	0	0.012	0.008	0
.	19.01.16-04.02.29-1-65607	36	1	1	0	0	0	0	0	0	0	0	NA	NA	NA	8	15	238	240	350	0	0	0	0	0	2	0	0	0.006
.	19.01.16-04.02.32-1-65609	153	13	13	6	0	3	610	12	12	0	0	NA	NA	NA	49	34	242	245	360	213	214	183	17	16	14	0.07	0.065	0.039
.	19.01.16-04.02.33-1-65610	89	11	11	6	0	5	597	9	9	0	0	NA	NA	NA	37	26	244	239	356	214	208	175	7	20	17	0.029	0.084	0.048
.	19.01.16-04.02.33-1-65611	86	3	3	1	0	1	625	2	2	0	0	NA	NA	NA	27	41	249	250	355	221	227	177	0	4	3	0	0.016	0.008
.	19.01.16-04.02.38-1-65612	88	3	3	1	0	1	609	2	2	0	0	NA	NA	NA	24	31	246	246	352	215	221	173	0	7	2	0	0.028	0.006
.	19.01.16-04.02.43-1-65614	29	1	1	0	0	0	0	0	0	0	0	NA	NA	NA	14	6	237	236	346	0	0	0	0	0	0	0	0	0
.	19.01.16-04.02.46-1-65620	35	1	1	0	0	0	0	0	0	0	0	NA	NA	NA	13	7	238	236	346	0	0	0	0	0	3	0	0	0.009
.	19.01.16-04.02.47-1-65622	115	11	11	4	0	4	616	10	10	0	0	NA	NA	NA	36	41	246	246	362	215	219	182	10	1	17	0.041	0.004	0.047
.	19.01.16-04.02.49-1-65625	59	2	2	0	0	0	245	1	1	0	0	NA	NA	NA	13	19	242	241	349	77	92	76	2	0	2	0.008	0	0.006
.	19.01.16-04.02.50-1-65627	96	5	5	0	0	0	611	4	4	0	0	NA	NA	NA	36	34	248	245	354	223	214	174	4	0	12	0.016	0	0.034
.	19.01.16-04.02.52-1-65631	35	1	1	0	0	0	0	0	0	0	0	NA	NA	NA	15	10	240	240	343	0	0	0	1	0	0	0.004	0	0
.	19.01.16-04.02.52-1-65632	58	2	2	0	0	0	586	0	0	0	0	NA	NA	NA	32	12	238	241	346	207	211	168	0	4	2	0	0.017	0.006
.	19.01.16-04.02.54-1-65638	91	4	4	1	0	1	600	3	3	0	0	NA	NA	NA	36	34	245	244	358	212	211	177	3	0	8	0.012	0	0.022
.	19.01.16-04.02.58-1-65643	91	5	5	1	0	1	598	4	4	0	0	NA	NA	NA	35	24	240	240	357	212	212	174	13	1	9	0.054	0.004	0.025
.	19.01.16-04.02.59-1-65644	32	1	1	0	0	0	0	0	0	0	0	NA	NA	NA	4	9	240	238	344	0	0	0	0	0	7	0	0	0.02
.	19.01.16-04.03.01-1-65645	55	2	2	0	0	0	154	1	1	0	0	NA	NA	NA	23	9	238	241	343	64	54	36	4	2	0	0.017	0.008	0
.	19.01.16-04.03.02-1-65646	227	22	22	5	0	4	650	20	20	0	0	NA	NA	NA	69	71	255	260	369	227	231	192	9	18	42	0.035	0.069	0.114
.	19.01.16-04.03.05-1-65654	65	3	3	0	0	0	596	2	2	0	0	NA	NA	NA	26	23	238	241	357	208	213	175	7	4	4	0.029	0.017	0.011
.	19.01.16-04.03.05-1-65655	31	1	1	1	0	1	0	0	0	0	0	NA	NA	NA	8	6	239	238	342	0	0	0	0	0	0	0	0	0
.	19.01.16-04.03.06-1-65660	36	1	1	1	0	1	0	0	0	0	0	NA	NA	NA	8	6	236	238	345	0	0	0	0	0	3	0	0	0.009
.	19.01.16-04.03.07-1-65661	181	11	11	2	0	2	643	9	9	0	0	NA	NA	NA	41	57	256	255	359	230	229	184	10	7	14	0.039	0.027	0.039
.	19.01.16-04.03.09-1-65662	209	28	28	10	0	7	633	24	24	0	0	NA	NA	NA	57	56	249	254	366	220	224	189	29	20	58	0.116	0.079	0.158
.	19.01.16-04.03.09-1-65663	35	1	1	0	0	0	0	0	0	0	0	NA	NA	NA	6	8	238	238	345	0	0	0	0	1	0	0	0.004	0
.	19.01.16-04.03.10-1-65664	61	3	3	0	0	0	602	2	2	0	0	NA	NA	NA	21	23	241	246	349	212	219	171	3	4	3	0.012	0.016	0.009
.	19.01.16-04.03.10-1-65665	59	2	2	0	0	0	448	1	1	0	0	NA	NA	NA	19	22	240	245	350	168	149	131	0	3	2	0	0.012	0.006
.	19.01.16-04.03.11-1-65666	123	12	12	0	0	0	600	10	10	0	0	NA	NA	NA	29	27	244	243	353	213	212	175	7	8	9	0.029	0.033	0.025
.	19.01.16-04.03.14-1-65669	174	20	20	7	0	6	629	19	19	0	0	NA	NA	NA	47	55	253	249	366	224	221	184	32	15	27	0.126	0.06	0.074
.	19.01.16-04.03.20-1-65673	98	10	10	1	0	1	602	8	8	0	0	NA	NA	NA	28	25	243	242	353	216	214	172	2	1	10	0.008	0.004	0.028
.	19.01.16-04.03.22-1-65675	58	4	4	0	0	0	97	3	3	0	0	NA	NA	NA	21	21	239	243	352	37	28	32	1	3	6	0.004	0.012	0.017
.	19.01.16-04.03.25-1-65681	85	5	5	1	0	1	605	3	3	0	0	NA	NA	NA	37	29	243	245	354	214	217	174	0	4	9	0	0.016	0.025
.	19.01.16-04.03.31-1-65701	66	2	2	2	0	1	617	1	1	0	0	NA	NA	NA	21	31	240	252	352	214	228	175	0	0	4	0	0	0.011
.	19.01.16-04.03.33-1-65703	84	3	3	1	0	1	602	2	2	0	0	NA	NA	NA	35	35	248	243	357	216	212	174	0	4	11	0	0.016	0.031
.	19.01.16-04.03.35-1-65704	91	7	7	0	0	0	620	6	6	0	0	NA	NA	NA	26	34	248	246	353	222	220	178	0	2	9	0	0.008	0.025
.	19.01.16-04.03.40-1-65705	62	2	2	1	0	1	302	1	1	0	0	NA	NA	NA	19	22	243	241	351	111	105	86	0	2	3	0	0.008	0.009
.	19.01.16-04.03.40-1-65706	121	11	11	4	0	4	613	10	10	0	0	NA	NA	NA	51	34	248	243	356	219	218	176	10	12	7	0.04	0.049	0.02
.	19.01.16-04.03.41-1-65708	86	3	3	1	0	1	598	2	2	0	0	NA	NA	NA	27	19	242	240	350	214	210	174	4	0	4	0.017	0	0.011
.	19.01.16-04.03.46-1-65714	175	22	22	7	0	3	621	19	19	0	0	NA	NA	NA	64	48	245	252	364	215	222	184	20	23	31	0.082	0.091	0.085
.	19.01.16-04.03.49-1-65719	120	9	9	2	0	1	617	8	8	0	0	NA	NA	NA	49	44	251	249	357	221	220	176	2	13	11	0.008	0.052	0.031
.	19.01.16-04.03.50-1-65722	114	5	5	0	0	0	608	2	2	0	0	NA	NA	NA	29	26	245	240	354	218	215	175	3	5	2	0.012	0.021	0.006
.	19.01.16-04.03.51-1-65724	138	21	21	8	0	5	632	17	17	0	0	NA	NA	NA	37	54	254	251	362	228	224	180	11	26	23	0.043	0.104	0.064
.	19.01.16-04.03.53-1-65728	124	4	4	1	0	1	618	3	3	0	0	NA	NA	NA	31	44	251	250	356	219	222	177	6	0	3	0.024	0	0.008
.	19.01.16-04.03.54-1-65729	89	4	4	1	0	1	602	3	3	0	0	NA	NA	NA	36	26	242	243	354	214	216	172	4	9	2	0.017	0.037	0.006
.	19.01.16-04.03.56-1-65734	61	4	4	1	0	1	606	3	3	0	0	NA	NA	NA	19	25	245	243	350	215	219	172	0	3	8	0	0.012	0.023
.	19.01.16-04.04.01-1-65739	149	13	13	4	0	3	618	10	10	0	0	NA	NA	NA	58	48	251	249	361	219	221	178	23	20	9	0.092	0.08	0.025
.	19.01.16-04.04.05-1-65744	146	6	6	3	0	2	611	5	5	0	0	NA	NA	NA	34	36	242	251	356	212	222	177	9	6	5	0.037	0.024	0.014
.	19.01.16-04.04.09-1-65747	91	3	3	1	0	0	614	2	2	0	0	NA	NA	NA	29	33	244	245	357	214	219	181	0	7	2	0	0.029	0.006
.	19.01.16-04.04.10-1-65748	90	4	4	2	0	2	605	3	3	0	0	NA	NA	NA	23	26	244	243	352	217	216	172	0	3	9	0	0.012	0.026
.	19.01.16-04.04.12-1-65750	64	4	4	0	0	0	606	3	3	0	0	NA	NA	NA	18	24	239	246	352	210	219	177	4	5	11	0.017	0.02	0.031
.	19.01.16-04.04.12-1-65751	129	16	16	4	0	4	615	12	12	0	0	NA	NA	NA	24	30	245	241	357	219	216	180	22	12	6	0.09	0.05	0.017
.	19.01.16-04.04.21-1-65757	203	10	10	3	0	1	618	8	8	0	0	NA	NA	NA	69	45	252	247	359	218	219	181	15	0	17	0.06	0	0.047
.	19.01.16-04.04.25-1-65760	143	10	10	3	0	2	625	9	9	0	0	NA	NA	NA	50	48	247	256	358	216	229	180	9	16	17	0.036	0.062	0.047
.	19.01.16-04.04.26-1-65761	124	21	21	3	0	1	624	19	19	0	0	NA	NA	NA	42	43	246	253	357	220	225	179	8	36	15	0.033	0.142	0.042
.	19.01.16-04.04.26-1-65762	148	27	27	6	0	4	611	24	24	0	0	NA	NA	NA	51	45	246	250	362	211	222	178	23	31	23	0.093	0.124	0.064
.	19.01.16-04.04.26-1-65763	91	3	3	1	0	1	606	2	2	0	0	NA	NA	NA	29	31	244	246	354	216	219	171	10	0	0	0.041	0	0
.	19.01.16-04.04.27-1-65764	118	15	15	9	0	7	616	11	11	0	0	NA	NA	NA	29	37	246	248	356	221	219	176	24	10	27	0.098	0.04	0.076
.	19.01.16-04.04.29-1-65780	118	9	9	2	0	2	626	7	7	0	0	NA	NA	NA	37	46	251	252	356	222	225	179	15	0	13	0.06	0	0.037
.	19.01.16-04.04.42-1-65785	115	10	10	3	0	3	624	8	8	0	0	NA	NA	NA	34	48	249	250	362	218	224	182	12	6	7	0.048	0.024	0.019
.	19.01.16-04.04.42-1-65786	171	7	7	2	0	2	625	6	6	0	0	NA	NA	NA	56	49	252	246	364	222	214	189	6	0	16	0.024	0	0.044
.	19.01.16-04.04.45-1-65787	127	15	15	2	0	1	623	13	13	0	0	NA	NA	NA	43	50	251	248	364	223	217	183	13	18	16	0.052	0.073	0.044
.	19.01.16-04.04.49-1-65797	120	11	11	2	0	2	612	9	9	0	0	NA	NA	NA	50	35	242	252	354	214	223	175	15	5	9	0.062	0.02	0.025
.	19.01.16-04.04.50-1-65801	59	3	3	1	0	0	601	2	2	0	0	NA	NA	NA	28	23	243	240	353	213	214	174	7	0	0	0.029	0	0
.	19.01.16-04.04.56-1-65807	127	4	4	2	0	2	621	3	3	0	0	NA	NA	NA	44	39	250	246	356	222	222	177	5	0	8	0.02	0	0.022
.	19.01.16-04.05.02-1-65812	153	31	31	16	0	11	616	29	29	0	0	NA	NA	NA	39	32	242	248	355	214	222	180	67	22	22	0.277	0.089	0.062
.	19.01.16-04.05.05-1-65815	65	2	2	0	0	0	602	1	1	0	0	NA	NA	NA	24	22	242	243	350	215	217	170	2	0	5	0.008	0	0.014
.	19.01.16-04.05.06-1-65816	91	12	12	1	0	1	615	11	11	0	0	NA	NA	NA	30	31	246	248	350	219	221	175	18	10	5	0.073	0.04	0.014
.	19.01.16-04.05.07-1-65817	122	4	4	2	0	2	609	3	3	0	0	NA	NA	NA	31	30	246	239	358	216	212	181	2	0	7	0.008	0	0.02
.	19.01.16-04.05.12-1-65822	208	13	13	3	0	2	640	11	11	0	0	NA	NA	NA	62	65	254	247	377	226	218	196	15	16	19	0.059	0.065	0.05
.	19.01.16-04.05.12-1-65823	90	4	4	0	0	0	608	3	3	0	0	NA	NA	NA	28	31	243	247	354	214	220	174	0	10	6	0	0.04	0.017
.	19.01.16-04.05.12-1-65824	117	9	9	5	0	2	617	8	8	0	0	NA	NA	NA	36	37	247	247	356	222	217	178	3	18	9	0.012	0.073	0.025
.	19.01.16-04.05.14-1-65825	94	4	4	1	0	1	605	2	2	0	0	NA	NA	NA	26	27	245	239	356	220	210	175	0	1	5	0	0.004	0.014
.	19.01.16-04.05.18-1-65826	59	2	2	1	0	1	443	1	1	0	0	NA	NA	NA	19	18	244	239	348	154	153	136	1	0	0	0.004	0	0
.	19.01.16-04.05.22-1-65827	93	5	5	1	0	1	613	4	4	0	0	NA	NA	NA	32	28	244	247	350	217	218	178	2	9	2	0.008	0.036	0.006
.	19.01.16-04.05.28-1-65847	64	3	3	0	0	0	600	1	1	0	0	NA	NA	NA	22	23	244	241	351	217	212	171	0	3	4	0	0.012	0.011
.	19.01.16-04.05.29-1-65848	35	1	1	0	0	0	0	0	0	0	0	NA	NA	NA	9	15	241	243	344	0	0	0	1	0	0	0.004	0	0
.	19.01.16-04.05.30-1-65849	64	2	2	0	0	0	604	1	1	0	0	NA	NA	NA	25	20	244	242	347	216	216	172	6	0	1	0.025	0	0.003
.	19.01.16-04.05.31-1-65850	411	52	52	18	0	15	678	49	49	0	0	NA	NA	NA	120	103	262	269	385	236	238	204	44	45	92	0.168	0.167	0.239
.	19.01.16-04.05.33-1-65851	65	3	3	0	0	0	344	1	1	0	0	NA	NA	NA	16	17	243	238	349	129	111	104	0	0	5	0	0	0.014
.	19.01.16-04.05.37-1-65874	116	11	11	3	0	2	618	9	9	0	0	NA	NA	NA	32	41	251	245	358	225	213	180	30	7	15	0.12	0.029	0.042
.	19.01.16-04.05.40-1-65954	241	12	12	2	0	0	653	10	10	0	0	NA	NA	NA	80	73	259	258	369	230	232	191	10	26	29	0.039	0.101	0.079
.	19.01.16-04.05.42-1-65963	38	1	1	1	0	1	0	0	0	0	0	NA	NA	NA	12	9	240	238	344	0	0	0	0	0	0	0	0	0
.	19.01.16-04.05.43-1-65967	60	2	2	0	0	0	250	1	1	0	0	NA	NA	NA	16	20	242	242	349	94	87	69	0	1	2	0	0.004	0.006
.	19.01.16-04.05.45-1-65968	35	1	1	1	0	1	0	0	0	0	0	NA	NA	NA	16	11	238	240	346	0	0	0	0	0	0	0	0	0
.	19.01.16-04.05.45-1-65972	35	1	1	0	0	0	0	0	0	0	0	NA	NA	NA	5	5	238	238	342	0	0	0	0	4	0	0	0.017	0
.	19.01.16-04.05.45-1-65973	56	2	2	0	0	0	599	1	1	0	0	NA	NA	NA	33	32	241	248	356	208	218	173	0	0	2	0	0	0.006
.	19.01.16-04.05.47-1-65976	32	1	1	1	0	1	0	0	0	0	0	NA	NA	NA	5	6	239	237	343	0	0	0	3	0	0	0.013	0	0
.	19.01.16-04.05.48-1-65978	33	1	1	0	0	0	0	0	0	0	0	NA	NA	NA	13	11	239	239	346	0	0	0	0	1	0	0	0.004	0
.	19.01.16-04.05.48-1-65979	64	2	2	0	0	0	601	1	1	0	0	NA	NA	NA	30	26	246	246	347	216	215	170	6	0	1	0.024	0	0.003
.	19.01.16-04.05.50-1-65981	30	1	1	0	0	0	0	0	0	0	0	NA	NA	NA	7	10	241	239	343	0	0	0	0	1	0	0	0.004	0
.	19.01.16-04.05.50-1-65984	61	2	2	1	0	1	605	1	1	0	0	NA	NA	NA	19	25	241	240	357	214	213	178	6	0	1	0.025	0	0.003
.	19.01.16-04.05.52-1-65986	322	31	31	9	0	7	651	28	28	0	0	NA	NA	NA	110	76	256	256	377	227	227	197	14	23	76	0.055	0.09	0.202
.	19.01.16-04.05.53-1-65988	91	5	5	1	0	0	610	3	3	0	0	NA	NA	NA	42	37	245	250	355	217	222	171	17	4	1	0.069	0.016	0.003
.	19.01.16-04.05.59-1-65995	142	10	10	1	0	1	618	8	8	0	0	NA	NA	NA	57	39	248	245	359	217	218	183	13	6	12	0.052	0.024	0.033
.	19.01.16-04.06.01-1-65996	174	10	10	2	0	1	627	9	9	0	0	NA	NA	NA	58	46	253	247	359	226	217	184	10	0	16	0.04	0	0.045
.	19.01.16-04.06.02-1-65998	150	11	11	3	0	3	628	9	9	0	0	NA	NA	NA	41	48	244	250	367	218	223	187	7	19	10	0.029	0.076	0.027
.	19.01.16-04.06.06-1-66003	35	1	1	0	0	0	0	0	0	0	0	NA	NA	NA	8	11	236	240	348	0	0	0	0	0	2	0	0	0.006
.	19.01.16-04.06.08-1-66006	88	6	6	3	0	3	603	5	5	0	0	NA	NA	NA	32	32	244	246	355	213	216	174	10	8	1	0.041	0.033	0.003
.	19.01.16-04.06.11-1-66010	144	8	8	1	0	1	619	7	7	0	0	NA	NA	NA	36	38	251	247	353	225	219	175	3	2	11	0.012	0.008	0.031
.	19.01.16-04.06.12-1-66011	64	2	2	0	0	0	395	1	1	0	0	NA	NA	NA	16	12	241	239	345	134	142	119	1	0	2	0.004	0	0.006
.	19.01.16-04.06.24-1-66025	33	1	1	0	0	0	0	0	0	0	0	NA	NA	NA	10	8	239	236	346	0	0	0	0	1	0	0	0.004	0
.	19.01.16-04.06.24-1-66026	60	2	2	0	0	0	0	1	1	0	0	NA	NA	NA	10	22	238	243	354	0	0	0	1	0	2	0.004	0	0.006
.	19.01.16-04.06.27-1-66029	89	4	4	3	0	3	612	3	3	0	0	NA	NA	NA	39	37	251	244	355	221	213	178	0	8	7	0	0.033	0.02
.	19.01.16-04.06.28-1-66030	299	40	40	15	0	9	661	37	37	0	0	NA	NA	NA	74	88	266	258	377	235	229	197	34	15	93	0.128	0.058	0.247
.	19.01.16-04.06.29-1-66046	128	5	5	0	0	0	617	4	4	0	0	NA	NA	NA	33	39	247	247	358	218	222	177	4	0	4	0.016	0	0.011
.	19.01.16-04.06.29-1-66047	67	2	2	1	0	1	598	1	1	0	0	NA	NA	NA	25	17	242	240	348	215	213	170	3	0	1	0.012	0	0.003
.	19.01.16-04.06.30-1-66048	188	8	8	0	0	0	642	7	7	0	0	NA	NA	NA	61	65	256	248	374	228	220	194	12	7	8	0.047	0.028	0.021
.	19.01.16-04.06.34-1-66051	64	2	2	0	0	0	291	1	1	0	0	NA	NA	NA	19	17	240	241	349	91	108	92	0	1	1	0	0.004	0.003
.	19.01.16-04.06.42-1-66057	35	1	1	0	0	0	0	0	0	0	0	NA	NA	NA	11	8	237	239	345	0	0	0	1	0	0	0.004	0	0
.	19.01.16-04.06.43-1-66058	151	7	7	0	0	0	626	5	5	0	0	NA	NA	NA	35	52	251	254	360	219	224	183	2	14	12	0.008	0.055	0.033
.	19.01.16-04.06.43-1-66059	175	19	19	5	0	4	636	18	18	0	0	NA	NA	NA	66	59	253	258	361	224	231	181	16	7	47	0.063	0.027	0.13
.	19.01.16-04.06.44-1-66064	31	1	1	1	0	1	0	0	0	0	0	NA	NA	NA	16	16	240	242	347	0	0	0	0	0	0	0	0	0
.	19.01.16-04.06.44-1-66065	63	2	2	1	0	1	605	1	1	0	0	NA	NA	NA	18	23	245	237	354	218	213	174	0	0	4	0	0	0.011
.	19.01.16-04.06.45-1-66066	118	11	11	4	0	3	629	9	9	0	0	NA	NA	NA	38	48	252	256	353	225	229	175	4	25	6	0.016	0.098	0.017
.	19.01.16-04.06.46-1-66068	90	3	3	1	0	1	609	2	2	0	0	NA	NA	NA	33	30	240	248	355	212	219	178	5	2	6	0.021	0.008	0.017
.	19.01.16-04.06.46-1-66070	34	1	1	1	0	1	0	0	0	0	0	NA	NA	NA	9	12	241	238	346	0	0	0	0	0	3	0	0	0.009
.	19.01.16-04.06.49-1-66074	93	11	11	1	0	0	611	9	9	0	0	NA	NA	NA	27	33	246	248	352	217	222	172	24	18	15	0.098	0.073	0.043
.	19.01.16-04.06.50-1-66077	30	1	1	0	0	0	0	0	0	0	0	NA	NA	NA	5	8	238	239	344	0	0	0	0	0	0	0	0	0
.	19.01.16-04.06.52-1-66080	146	17	17	6	0	4	620	15	15	0	0	NA	NA	NA	60	49	251	251	360	225	219	176	9	26	13	0.036	0.104	0.036
.	19.01.16-04.06.58-1-66090	117	14	14	5	0	4	617	12	12	0	0	NA	NA	NA	36	36	244	246	359	217	220	180	12	18	9	0.049	0.073	0.025
.	19.01.16-04.07.00-1-66092	92	3	3	1	0	1	608	2	2	0	0	NA	NA	NA	35	33	248	243	355	218	215	175	2	0	4	0.008	0	0.011
.	19.01.16-04.07.01-1-66093	58	2	2	1	0	1	250	1	1	0	0	NA	NA	NA	19	13	241	238	347	98	83	69	0	0	8	0	0	0.023
.	19.01.16-04.07.08-1-66105	141	12	12	3	0	3	617	8	8	0	0	NA	NA	NA	35	32	244	246	355	219	219	179	6	19	13	0.025	0.077	0.037
.	19.01.16-04.07.11-1-66107	95	4	4	2	0	1	609	3	3	0	0	NA	NA	NA	40	33	244	242	360	215	217	177	0	0	21	0	0	0.058
.	19.01.16-04.07.15-1-66108	120	8	8	1	0	1	609	7	7	0	0	NA	NA	NA	41	30	247	248	348	219	217	173	0	10	17	0	0.04	0.049
.	19.01.16-04.07.17-1-66109	86	6	6	0	0	0	613	5	5	0	0	NA	NA	NA	28	29	247	246	349	220	217	176	8	1	8	0.032	0.004	0.023
.	19.01.16-04.07.18-1-66111	153	6	6	4	0	2	623	5	5	0	0	NA	NA	NA	42	45	246	247	365	220	220	183	4	2	9	0.016	0.008	0.025
.	19.01.16-04.07.27-1-66120	116	8	8	0	0	0	601	7	7	0	0	NA	NA	NA	32	24	242	246	349	215	213	173	3	17	2	0.012	0.069	0.006
.	19.01.16-04.07.28-1-66136	64	2	2	1	0	1	595	1	1	0	0	NA	NA	NA	25	19	240	243	349	213	213	169	0	0	7	0	0	0.02
.	19.01.16-04.07.28-1-66137	91	3	3	1	0	1	609	2	2	0	0	NA	NA	NA	35	30	240	248	355	214	219	176	6	0	5	0.025	0	0.014
.	19.01.16-04.07.32-1-66139	62	2	2	1	0	1	606	1	1	0	0	NA	NA	NA	22	21	243	247	344	216	219	171	0	3	1	0	0.012	0.003
.	19.01.16-04.07.34-1-66141	62	3	3	0	0	0	402	2	2	0	0	NA	NA	NA	20	19	243	241	348	146	145	111	7	0	2	0.029	0	0.006
.	19.01.16-04.07.35-1-66142	119	10	10	0	0	0	620	9	9	0	0	NA	NA	NA	26	37	246	248	356	218	223	179	17	1	7	0.069	0.004	0.02
.	19.01.16-04.07.36-1-66143	84	7	7	4	0	4	602	6	6	0	0	NA	NA	NA	25	21	243	243	348	215	215	172	9	9	19	0.037	0.037	0.055
.	19.01.16-04.07.41-1-66149	87	5	5	0	0	0	597	4	4	0	0	NA	NA	NA	35	20	241	243	349	213	214	170	0	9	8	0	0.037	0.023
.	19.01.16-04.07.43-1-66150	33	1	1	0	0	0	0	0	0	0	0	NA	NA	NA	7	11	239	238	347	0	0	0	0	0	2	0	0	0.006
.	19.01.16-04.07.44-1-66151	89	8	8	2	0	2	604	6	6	0	0	NA	NA	NA	43	34	239	247	361	210	216	178	6	14	7	0.025	0.057	0.019
.	19.01.16-04.07.45-1-66155	187	21	21	2	0	2	627	19	19	0	0	NA	NA	NA	58	51	248	255	361	220	223	184	13	30	19	0.052	0.118	0.053
.	19.01.16-04.07.45-1-66156	33	1	1	0	0	0	0	0	0	0	0	NA	NA	NA	7	7	238	237	345	0	0	0	0	0	0	0	0	0
.	19.01.16-04.07.45-1-66157	60	2	2	0	0	0	47	1	1	0	0	NA	NA	NA	19	11	240	239	345	15	15	17	0	0	2	0	0	0.006
.	19.01.16-04.07.47-1-66161	213	12	12	2	0	2	650	8	8	0	0	NA	NA	NA	59	72	250	262	373	222	234	194	8	14	18	0.032	0.053	0.048
.	19.01.16-04.07.47-1-66163	35	1	1	0	0	0	0	0	0	0	0	NA	NA	NA	11	12	238	240	347	0	0	0	0	5	0	0	0.021	0
.	19.01.16-04.07.52-1-66168	63	5	5	0	0	0	610	4	4	0	0	NA	NA	NA	18	31	250	238	356	222	213	175	11	1	3	0.044	0.004	0.008
.	19.01.16-04.07.52-1-66169	89	4	4	1	0	1	616	3	3	0	0	NA	NA	NA	27	33	241	242	363	217	214	185	0	0	7	0	0	0.019
.	19.01.16-04.07.56-1-66179	209	10	10	2	0	1	634	8	8	0	0	NA	NA	NA	59	59	253	253	366	226	224	184	5	4	28	0.02	0.016	0.077
.	19.01.16-04.07.56-1-66180	89	6	6	0	0	0	604	5	5	0	0	NA	NA	NA	38	30	246	247	350	218	217	169	12	6	0	0.049	0.024	0
.	19.01.16-04.07.57-1-66182	158	19	19	4	0	3	624	17	17	0	0	NA	NA	NA	41	46	247	248	364	220	221	183	15	17	21	0.061	0.069	0.058
.	19.01.16-04.08.06-1-66192	57	2	2	1	0	1	145	1	1	0	0	NA	NA	NA	14	19	238	241	353	55	45	45	3	0	4	0.013	0	0.011
.	19.01.16-04.08.08-1-66193	94	9	9	3	0	1	597	8	8	0	0	NA	NA	NA	38	26	242	245	352	208	217	172	11	13	7	0.045	0.053	0.02
.	19.01.16-04.08.10-1-66194	118	6	6	2	0	2	609	4	4	0	0	NA	NA	NA	48	33	242	250	354	211	222	176	17	8	0	0.07	0.032	0
.	19.01.16-04.08.13-1-66197	56	2	2	1	0	0	597	1	1	0	0	NA	NA	NA	31	26	241	243	355	209	211	177	0	4	3	0	0.016	0.008
.	19.01.16-04.08.15-1-66198	203	22	22	9	0	4	634	20	20	0	0	NA	NA	NA	62	58	258	254	359	227	228	179	23	25	46	0.089	0.098	0.128
.	19.01.16-04.08.20-1-66205	37	1	1	0	0	0	0	0	0	0	0	NA	NA	NA	16	9	239	238	345	0	0	0	0	2	0	0	0.008	0
.	19.01.16-04.08.23-1-66207	93	12	12	1	0	1	615	10	10	0	0	NA	NA	NA	27	37	247	240	363	222	211	182	4	20	8	0.016	0.083	0.022
.	19.01.16-04.08.26-1-66208	33	1	1	1	0	1	0	0	0	0	0	NA	NA	NA	5	11	238	239	347	0	0	0	0	0	0	0	0	0
.	19.01.16-04.08.28-1-66210	95	6	6	1	0	0	609	5	5	0	0	NA	NA	NA	34	35	242	246	360	215	216	178	2	0	12	0.008	0	0.033
.	19.01.16-04.08.29-1-66227	57	2	2	0	0	0	607	1	1	0	0	NA	NA	NA	24	25	246	244	348	217	217	173	9	0	0	0.037	0	0
.	19.01.16-04.08.33-1-66229	218	10	10	5	0	3	644	9	9	0	0	NA	NA	NA	71	69	249	260	373	218	234	192	10	0	23	0.04	0	0.062
.	19.01.16-04.08.33-1-66230	61	2	2	0	0	0	543	1	1	0	0	NA	NA	NA	20	20	238	244	351	192	194	157	0	0	3	0	0	0.009
.	19.01.16-04.08.33-1-66232	154	12	12	4	0	3	619	11	11	0	0	NA	NA	NA	41	46	251	249	359	220	220	179	5	5	16	0.02	0.02	0.045
.	19.01.16-04.08.33-1-66233	39	1	1	0	0	0	0	0	0	0	0	NA	NA	NA	11	13	239	241	346	0	0	0	0	1	0	0	0.004	0
.	19.01.16-04.08.37-1-66235	181	18	18	5	0	3	625	17	17	0	0	NA	NA	NA	59	52	250	246	369	224	216	185	10	12	35	0.04	0.049	0.095
.	19.01.16-04.08.42-1-66239	91	6	6	1	0	1	600	5	5	0	0	NA	NA	NA	28	26	241	245	353	211	215	174	7	0	10	0.029	0	0.028
.	19.01.16-04.08.46-1-66245	36	1	1	1	0	1	0	0	0	0	0	NA	NA	NA	9	7	237	238	345	0	0	0	0	0	1	0	0	0.003
.	19.01.16-04.08.48-1-66249	62	3	3	2	0	2	608	2	2	0	0	NA	NA	NA	23	30	245	242	356	216	216	176	7	0	3	0.029	0	0.008
.	19.01.16-04.08.49-1-66251	90	4	4	3	0	2	602	3	3	0	0	NA	NA	NA	41	33	245	246	355	216	214	172	0	1	6	0	0.004	0.017
.	19.01.16-04.08.49-1-66252	61	2	2	1	0	1	402	1	1	0	0	NA	NA	NA	21	13	239	242	345	148	143	111	0	4	3	0	0.017	0.009
.	19.01.16-04.08.57-1-66263	122	8	8	2	0	2	616	7	7	0	0	NA	NA	NA	46	43	248	248	360	218	220	178	16	0	2	0.065	0	0.006
.	19.01.16-04.09.00-1-66265	154	7	7	2	0	1	618	6	6	0	0	NA	NA	NA	51	39	249	249	354	221	219	178	0	13	12	0	0.052	0.034
.	19.01.16-04.09.01-1-66267	96	8	8	3	0	3	615	7	7	0	0	NA	NA	NA	28	37	246	244	360	219	215	181	0	9	19	0	0.037	0.053
.	19.01.16-04.09.01-1-66268	63	4	4	0	0	0	346	2	2	0	0	NA	NA	NA	16	18	243	238	350	112	132	102	0	8	1	0	0.034	0.003
.	19.01.16-04.09.04-1-66275	148	9	9	2	0	1	625	7	7	0	0	NA	NA	NA	39	42	246	248	361	217	221	187	33	0	22	0.134	0	0.061
.	19.01.16-04.09.05-1-66277	207	17	17	5	0	5	631	14	14	0	0	NA	NA	NA	70	55	253	250	365	226	216	189	24	18	31	0.095	0.072	0.085
.	19.01.16-04.09.05-1-66278	124	6	6	1	0	1	610	3	3	0	0	NA	NA	NA	38	38	245	245	361	212	216	182	8	0	3	0.033	0	0.008
.	19.01.16-04.09.10-1-66285	88	5	5	1	0	1	614	4	4	0	0	NA	NA	NA	36	41	247	244	363	221	214	179	0	4	6	0	0.016	0.017
.	19.01.16-04.09.15-1-66287	60	2	2	0	0	0	247	1	1	0	0	NA	NA	NA	12	20	242	245	346	85	90	72	0	0	5	0	0	0.014
.	19.01.16-04.09.17-1-66289	146	11	11	4	0	4	617	10	10	0	0	NA	NA	NA	49	44	244	248	365	212	221	184	8	26	17	0.033	0.105	0.047
.	19.01.16-04.09.22-1-66294	65	2	2	0	0	0	445	1	1	0	0	NA	NA	NA	20	16	241	239	349	165	151	129	4	0	0	0.017	0	0
.	19.01.16-04.09.22-1-66295	36	1	1	0	0	0	0	0	0	0	0	NA	NA	NA	9	11	237	240	347	0	0	0	0	0	4	0	0	0.012
.	19.01.16-04.09.24-1-66297	117	6	6	2	0	1	629	5	5	0	0	NA	NA	NA	39	49	246	247	369	219	218	192	0	15	8	0	0.061	0.022
.	19.01.16-04.09.26-1-66298	121	6	6	0	0	0	613	5	5	0	0	NA	NA	NA	45	37	243	250	357	218	218	177	3	0	15	0.012	0	0.042
.	19.01.16-04.09.26-1-66299	35	1	1	0	0	0	0	0	0	0	0	NA	NA	NA	11	6	239	237	343	0	0	0	0	0	0	0	0	0
.	19.01.16-04.09.28-1-66318	94	8	8	2	0	1	601	6	6	0	0	NA	NA	NA	35	23	238	246	352	211	217	173	6	13	10	0.025	0.053	0.028
.	19.01.16-04.09.28-1-66319	67	3	3	0	0	0	604	1	1	0	0	NA	NA	NA	24	27	240	244	356	213	216	175	4	3	2	0.017	0.012	0.006
.	19.01.16-04.09.33-1-66322	97	5	5	0	0	0	609	3	3	0	0	NA	NA	NA	33	33	245	246	355	215	220	174	3	8	6	0.012	0.033	0.017
.	19.01.16-04.09.35-1-66324	64	2	2	1	0	1	245	0	0	0	0	NA	NA	NA	19	15	239	241	348	77	92	76	0	4	0	0	0.017	0
.	19.01.16-04.09.43-1-66330	68	4	4	3	0	3	589	3	3	0	0	NA	NA	NA	26	11	237	239	348	210	209	170	0	4	6	0	0.017	0.017
.	19.01.16-04.09.44-1-66332	33	1	1	1	0	1	0	0	0	0	0	NA	NA	NA	14	5	239	237	342	0	0	0	0	0	0	0	0	0
.	19.01.16-04.09.44-1-66333	139	6	6	1	0	1	625	5	5	0	0	NA	NA	NA	58	59	253	250	369	218	219	188	3	2	10	0.012	0.008	0.027
.	19.01.16-04.09.44-1-66334	89	4	4	2	0	2	611	2	2	0	0	NA	NA	NA	30	30	245	247	351	217	219	175	0	7	9	0	0.028	0.026
.	19.01.16-04.09.45-1-66338	150	9	9	2	0	2	627	7	7	0	0	NA	NA	NA	43	48	252	253	356	225	224	178	0	11	15	0	0.043	0.042
.	19.01.16-04.09.45-1-66339	118	7	7	1	0	0	605	5	5	0	0	NA	NA	NA	50	37	244	248	358	215	214	176	4	13	3	0.016	0.052	0.008
.	19.01.16-04.09.46-1-66340	211	10	10	4	0	3	644	8	8	0	0	NA	NA	NA	56	66	248	259	372	222	229	193	16	7	20	0.065	0.027	0.054
.	19.01.16-04.09.49-1-66344	95	7	7	2	0	2	609	6	6	0	0	NA	NA	NA	28	30	248	247	348	221	219	169	14	9	1	0.056	0.036	0.003
.	19.01.16-04.09.49-1-66346	120	6	6	1	0	1	605	5	5	0	0	NA	NA	NA	36	28	241	249	351	212	219	174	2	4	10	0.008	0.016	0.028
.	19.01.16-04.09.58-1-66361	117	12	12	3	0	3	609	11	11	0	0	NA	NA	NA	37	30	248	245	350	217	216	176	26	11	9	0.105	0.045	0.026
.	19.01.16-04.10.02-1-66368	30	1	1	0	0	0	0	0	0	0	0	NA	NA	NA	6	5	237	236	345	0	0	0	0	0	0	0	0	0
.	19.01.16-04.10.04-1-66371	92	7	7	2	0	1	609	5	5	0	0	NA	NA	NA	39	34	247	243	357	220	216	173	8	4	11	0.032	0.016	0.031
.	19.01.16-04.10.04-1-66372	294	25	25	2	0	2	656	22	22	0	0	NA	NA	NA	82	95	259	259	390	226	226	204	39	24	24	0.151	0.093	0.062
.	19.01.16-04.10.05-1-66374	63	2	2	1	0	1	606	1	1	0	0	NA	NA	NA	17	29	244	241	357	213	213	180	2	9	0	0.008	0.037	0
.	19.01.16-04.10.05-1-66375	33	1	1	0	0	0	0	0	0	0	0	NA	NA	NA	10	6	236	236	347	0	0	0	0	0	1	0	0	0.003
.	19.01.16-04.10.07-1-66377	94	4	4	1	0	1	613	3	3	0	0	NA	NA	NA	33	30	248	242	353	221	216	176	2	0	5	0.008	0	0.014
.	19.01.16-04.10.08-1-66378	93	7	7	0	0	0	610	6	6	0	0	NA	NA	NA	31	29	247	244	351	217	215	178	7	1	13	0.028	0.004	0.037
.	19.01.16-04.10.08-1-66379	64	3	3	1	0	1	300	2	2	0	0	NA	NA	NA	22	14	241	240	346	113	103	84	0	0	7	0	0	0.02
.	19.01.16-04.10.11-1-66383	93	5	5	1	0	0	608	3	3	0	0	NA	NA	NA	31	30	244	244	355	216	216	176	2	15	6	0.008	0.061	0.017
.	19.01.16-04.10.19-1-66386	118	9	9	0	0	0	617	7	7	0	0	NA	NA	NA	39	38	245	255	351	217	228	172	5	12	6	0.02	0.047	0.017
.	19.01.16-04.10.21-1-66388	65	4	4	3	0	3	600	3	3	0	0	NA	NA	NA	32	25	242	245	351	213	216	171	1	8	6	0.004	0.033	0.017
.	19.01.16-04.10.22-1-66389	38	1	1	0	0	0	0	0	0	0	0	NA	NA	NA	12	7	238	240	342	0	0	0	0	0	2	0	0	0.006
.	19.01.16-04.10.24-1-66392	31	1	1	0	0	0	0	0	0	0	0	NA	NA	NA	5	13	243	239	344	0	0	0	0	0	1	0	0	0.003
.	19.01.16-04.10.25-1-66393	171	21	21	7	0	6	616	19	19	0	0	NA	NA	NA	62	45	247	249	362	214	218	184	14	19	28	0.057	0.076	0.077
.	19.01.16-04.10.26-1-66394	61	3	3	0	0	0	606	2	2	0	0	NA	NA	NA	25	27	248	240	352	220	210	176	7	3	0	0.028	0.012	0
.	19.01.16-04.10.26-1-66395	64	3	3	1	0	1	609	1	1	0	0	NA	NA	NA	23	26	245	244	350	219	219	171	11	0	6	0.045	0	0.017
.	19.01.16-04.10.26-1-66396	37	1	1	1	0	1	0	0	0	0	0	NA	NA	NA	10	14	240	239	348	0	0	0	0	0	0	0	0	0
.	19.01.16-04.10.35-1-66415	154	16	16	1	0	1	623	12	12	0	0	NA	NA	NA	48	50	245	250	368	217	221	185	23	10	26	0.094	0.04	0.071
.	19.01.16-04.10.36-1-66416	37	1	1	0	0	0	0	0	0	0	0	NA	NA	NA	9	15	241	241	346	0	0	0	0	0	2	0	0	0.006
.	19.01.16-04.10.39-1-66418	235	19	19	9	0	6	643	16	16	0	0	NA	NA	NA	67	66	261	253	365	229	226	188	37	12	31	0.142	0.047	0.085
.	19.01.16-04.10.40-1-66419	119	7	7	3	0	3	601	6	6	0	0	NA	NA	NA	36	30	246	243	354	219	211	171	0	9	8	0	0.037	0.023
.	19.01.16-04.10.40-1-66420	208	9	9	5	0	1	646	8	8	0	0	NA	NA	NA	63	64	252	255	370	228	228	190	18	12	18	0.071	0.047	0.049
.	19.01.16-04.10.44-1-66422	33	1	1	0	0	0	0	0	0	0	0	NA	NA	NA	8	11	239	240	345	0	0	0	0	0	0	0	0	0
.	19.01.16-04.10.46-1-66427	68	3	3	2	0	2	401	0	0	0	0	NA	NA	NA	15	18	244	242	345	145	143	113	3	0	4	0.012	0	0.012
.	19.01.16-04.10.47-1-66431	35	1	1	0	0	0	0	0	0	0	0	NA	NA	NA	10	15	242	242	344	0	0	0	0	0	2	0	0	0.006
.	19.01.16-04.10.50-1-66436	114	11	11	3	0	3	604	9	9	0	0	NA	NA	NA	39	35	245	245	358	210	218	176	12	4	7	0.049	0.016	0.02
.	19.01.16-04.10.57-1-66446	91	3	3	0	0	0	598	2	2	0	0	NA	NA	NA	37	24	244	242	351	212	211	175	0	4	2	0	0.017	0.006
.	19.01.16-04.10.59-1-66448	31	1	1	0	0	0	0	0	0	0	0	NA	NA	NA	6	7	237	240	343	0	0	0	0	0	0	0	0	0
.	19.01.16-04.11.00-1-66449	30	1	1	0	0	0	0	0	0	0	0	NA	NA	NA	11	9	237	238	347	0	0	0	0	0	2	0	0	0.006
.	19.01.16-04.11.02-1-66453	146	19	19	2	0	1	637	15	15	0	0	NA	NA	NA	38	59	247	250	375	220	223	194	14	5	16	0.057	0.02	0.043
.	19.01.16-04.11.02-1-66455	193	8	8	5	0	3	628	6	6	0	0	NA	NA	NA	58	54	252	255	360	224	226	178	0	8	28	0	0.031	0.078
.	19.01.16-04.11.05-1-66458	61	2	2	0	0	0	606	0	0	0	0	NA	NA	NA	17	29	244	247	351	215	215	176	0	12	2	0	0.049	0.006
.	19.01.16-04.11.09-1-66461	150	7	7	3	0	3	630	6	6	0	0	NA	NA	NA	53	53	253	246	367	223	217	190	9	6	10	0.036	0.024	0.027
.	19.01.16-04.11.09-1-66466	205	39	39	7	0	7	624	32	32	0	0	NA	NA	NA	56	50	250	249	364	224	219	181	60	13	44	0.24	0.052	0.121
.	19.01.16-04.11.14-1-66468	114	4	4	1	0	1	612	3	3	0	0	NA	NA	NA	43	35	249	245	354	221	216	175	6	0	7	0.024	0	0.02
.	19.01.16-04.11.15-1-66469	59	2	2	0	0	0	605	1	1	0	0	NA	NA	NA	22	24	243	245	349	213	220	172	2	0	4	0.008	0	0.011
.	19.01.16-04.11.19-1-66472	156	6	6	3	0	3	607	5	5	0	0	NA	NA	NA	47	29	245	247	350	216	218	173	17	0	3	0.069	0	0.009
.	19.01.16-04.11.26-1-66477	31	1	1	1	0	1	0	0	0	0	0	NA	NA	NA	6	15	241	239	348	0	0	0	0	0	0	0	0	0
.	19.01.16-04.11.28-1-66497	272	35	35	7	0	6	670	33	33	0	0	NA	NA	NA	80	93	262	266	378	230	241	199	51	14	61	0.195	0.053	0.161
.	19.01.16-04.11.28-1-66498	148	17	17	8	0	7	623	13	13	0	0	NA	NA	NA	50	49	251	252	359	221	222	180	19	49	22	0.076	0.194	0.061
.	19.01.16-04.11.31-1-66501	37	1	1	1	0	1	0	0	0	0	0	NA	NA	NA	15	10	238	241	344	0	0	0	0	0	2	0	0	0.006
.	19.01.16-04.11.32-1-66503	122	6	6	3	0	2	620	5	5	0	0	NA	NA	NA	33	43	245	252	359	218	224	178	6	12	2	0.024	0.048	0.006
.	19.01.16-04.11.33-1-66504	172	11	11	4	0	3	620	9	9	0	0	NA	NA	NA	64	43	251	250	355	221	221	178	5	30	10	0.02	0.12	0.028
.	19.01.16-04.11.34-1-66505	62	2	2	0	0	0	599	1	1	0	0	NA	NA	NA	30	24	243	243	351	216	210	173	0	2	4	0	0.008	0.011
.	19.01.16-04.11.35-1-66506	89	11	11	3	0	2	605	10	10	0	0	NA	NA	NA	31	23	241	242	353	213	218	174	12	11	21	0.05	0.045	0.059
.	19.01.16-04.11.38-1-66508	91	5	5	1	0	1	613	2	2	0	0	NA	NA	NA	28	35	248	244	356	222	217	174	2	0	6	0.008	0	0.017
.	19.01.16-04.11.47-1-66519	123	10	10	0	0	0	627	9	9	0	0	NA	NA	NA	44	47	247	258	355	219	231	177	2	3	19	0.008	0.012	0.054
.	19.01.16-04.11.53-1-66529	200	29	29	5	0	4	644	26	26	0	0	NA	NA	NA	68	69	257	257	368	225	226	193	16	35	39	0.062	0.136	0.106
.	19.01.16-04.11.56-1-66534	116	7	7	3	0	3	605	5	5	0	0	NA	NA	NA	50	33	246	245	355	213	218	174	8	12	1	0.033	0.049	0.003
.	19.01.16-04.11.58-1-66537	33	1	1	0	0	0	0	0	0	0	0	NA	NA	NA	13	11	238	238	348	0	0	0	0	0	0	0	0	0
.	19.01.16-04.12.01-1-66538	64	4	4	3	0	2	613	3	3	0	0	NA	NA	NA	22	28	249	245	347	222	217	174	1	0	8	0.004	0	0.023
.	19.01.16-04.12.01-1-66540	115	5	5	3	0	2	621	4	4	0	0	NA	NA	NA	36	45	250	250	358	221	223	177	4	3	5	0.016	0.012	0.014
.	19.01.16-04.12.06-1-66548	183	26	26	5	0	3	621	23	23	0	0	NA	NA	NA	60	46	252	252	355	224	222	175	29	21	28	0.115	0.083	0.079
.	19.01.16-04.12.07-1-66549	91	3	3	1	0	0	610	2	2	0	0	NA	NA	NA	24	31	251	245	348	224	217	169	0	6	7	0	0.024	0.02
.	19.01.16-04.12.13-1-66552	99	15	15	2	0	1	614	13	13	0	0	NA	NA	NA	38	40	247	250	356	219	217	178	13	17	11	0.053	0.068	0.031
.	19.01.16-04.12.14-1-66553	36	1	1	1	0	1	0	0	0	0	0	NA	NA	NA	3	9	238	239	345	0	0	0	0	0	2	0	0	0.006
.	19.01.16-04.12.17-1-66555	175	11	11	4	0	2	635	8	8	0	0	NA	NA	NA	46	57	254	255	361	229	224	182	32	8	17	0.126	0.031	0.047
.	19.01.16-04.12.18-1-66556	65	2	2	0	0	0	600	1	1	0	0	NA	NA	NA	17	18	243	241	347	217	212	171	0	0	2	0	0	0.006
.	19.01.16-04.12.21-1-66557	140	5	5	1	0	0	636	3	3	0	0	NA	NA	NA	44	59	253	255	364	226	226	184	6	0	13	0.024	0	0.036
.	19.01.16-04.12.23-1-66566	147	23	23	6	0	5	630	22	22	0	0	NA	NA	NA	37	51	254	251	359	226	225	179	19	31	24	0.075	0.124	0.067
.	19.01.16-04.12.32-1-66586	32	1	1	1	0	1	0	0	0	0	0	NA	NA	NA	10	6	238	236	345	0	0	0	0	0	2	0	0	0.006
.	19.01.16-04.12.33-1-66587	92	4	4	3	0	2	612	3	3	0	0	NA	NA	NA	34	37	241	248	361	215	217	180	6	0	3	0.025	0	0.008
.	19.01.16-04.12.34-1-66588	90	5	5	2	0	1	608	4	4	0	0	NA	NA	NA	35	35	245	240	363	217	213	178	0	1	10	0	0.004	0.028
.	19.01.16-04.12.37-1-66590	66	3	3	1	0	1	549	2	2	0	0	NA	NA	NA	17	13	239	239	348	194	197	158	3	0	0	0.013	0	0
.	19.01.16-04.12.37-1-66591	33	1	1	0	0	0	0	0	0	0	0	NA	NA	NA	8	7	237	239	344	0	0	0	0	1	0	0	0.004	0
.	19.01.16-04.12.40-1-66592	122	10	10	3	0	3	622	8	8	0	0	NA	NA	NA	36	44	247	247	363	220	218	184	10	5	17	0.04	0.02	0.047
.	19.01.16-04.12.40-1-66593	66	2	2	0	0	0	548	1	1	0	0	NA	NA	NA	21	16	240	239	350	190	200	158	0	4	0	0	0.017	0
.	19.01.16-04.12.44-1-66602	118	5	5	2	0	2	622	4	4	0	0	NA	NA	NA	36	44	249	248	360	223	217	182	4	4	7	0.016	0.016	0.019
.	19.01.16-04.12.50-1-66611	61	3	3	0	0	0	599	2	2	0	0	NA	NA	NA	23	16	244	241	344	216	214	169	0	6	2	0	0.025	0.006
.	19.01.16-04.12.50-1-66612	92	5	5	0	0	0	602	4	4	0	0	NA	NA	NA	31	23	241	247	348	214	218	170	5	4	6	0.021	0.016	0.017
.	19.01.16-04.12.52-1-66615	118	8	8	2	0	1	619	6	6	0	0	NA	NA	NA	28	39	242	248	362	213	222	184	5	10	14	0.021	0.04	0.039
.	19.01.16-04.12.52-1-66618	121	8	8	0	0	0	611	7	7	0	0	NA	NA	NA	28	38	245	251	355	214	220	177	4	5	7	0.016	0.02	0.02
.	19.01.16-04.12.53-1-66619	125	15	15	4	0	4	621	13	13	0	0	NA	NA	NA	51	54	250	252	365	220	221	180	7	1	50	0.028	0.004	0.137
.	19.01.16-04.13.05-1-66634	127	21	21	6	0	5	626	19	19	0	0	NA	NA	NA	48	54	254	253	360	224	218	184	32	10	23	0.126	0.04	0.064
.	19.01.16-04.13.05-1-66636	92	6	6	3	0	3	615	5	5	0	0	NA	NA	NA	27	41	249	242	363	220	214	181	21	12	3	0.084	0.05	0.008
.	19.01.16-04.13.06-1-66637	210	16	16	7	0	4	654	14	14	0	0	NA	NA	NA	68	76	253	265	371	227	236	191	29	19	22	0.115	0.072	0.059
.	19.01.16-04.13.07-1-66639	95	7	7	1	0	1	607	6	6	0	0	NA	NA	NA	32	33	246	247	353	214	218	175	3	11	10	0.012	0.045	0.028
.	19.01.16-04.13.12-1-66645	154	14	14	5	0	3	632	13	13	0	0	NA	NA	NA	54	53	256	248	362	229	222	181	18	12	29	0.07	0.048	0.08
.	19.01.16-04.13.22-1-66647	64	5	5	0	0	0	599	4	4	0	0	NA	NA	NA	25	17	241	244	345	214	216	169	2	6	1	0.008	0.025	0.003
.	19.01.16-04.13.24-1-66650	150	11	11	2	0	2	618	7	7	0	0	NA	NA	NA	46	43	247	250	359	219	220	179	12	14	7	0.049	0.056	0.019
.	19.01.16-04.13.25-1-66652	152	34	34	3	0	3	621	30	30	0	0	NA	NA	NA	39	46	252	244	363	223	212	186	42	36	19	0.167	0.148	0.052
.	19.01.16-04.13.27-1-66654	116	9	9	0	0	0	606	7	7	0	0	NA	NA	NA	42	35	245	245	358	215	214	177	16	0	3	0.065	0	0.008
.	19.01.16-04.13.31-1-66674	38	1	1	0	0	0	0	0	0	0	0	NA	NA	NA	20	6	238	238	343	0	0	0	0	0	2	0	0	0.006
.	19.01.16-04.13.34-1-66677	146	8	8	1	0	1	634	7	7	0	0	NA	NA	NA	36	57	255	249	366	227	222	185	9	7	12	0.035	0.028	0.033
.	19.01.16-04.13.39-1-66678	117	10	10	5	0	2	616	9	9	0	0	NA	NA	NA	36	41	248	243	363	221	214	181	7	16	10	0.028	0.066	0.028
.	19.01.16-04.13.45-1-66684	93	5	5	2	0	1	609	3	3	0	0	NA	NA	NA	35	33	242	246	358	213	218	178	8	7	4	0.033	0.028	0.011
.	19.01.16-04.13.46-1-66688	172	19	19	4	0	3	636	17	17	0	0	NA	NA	NA	59	63	257	253	366	226	224	186	18	18	20	0.07	0.071	0.055
.	19.01.16-04.13.47-1-66689	96	7	7	0	0	0	598	5	5	0	0	NA	NA	NA	34	27	247	243	350	217	211	170	0	12	7	0	0.049	0.02
.	19.01.16-04.13.47-1-66693	89	4	4	0	0	0	606	3	3	0	0	NA	NA	NA	31	24	243	245	349	213	221	172	9	3	2	0.037	0.012	0.006
.	19.01.16-04.13.47-1-66694	34	1	1	0	0	0	0	0	0	0	0	NA	NA	NA	10	11	239	238	347	0	0	0	0	0	4	0	0	0.012
.	19.01.16-04.13.50-1-66700	97	5	5	2	0	2	616	4	4	0	0	NA	NA	NA	38	32	244	247	354	216	222	178	9	2	13	0.037	0.008	0.037
.	19.01.16-04.13.58-1-66710	86	5	5	1	0	1	597	4	4	0	0	NA	NA	NA	19	22	241	243	351	210	213	174	5	1	7	0.021	0.004	0.02
.	19.01.16-04.14.01-1-66717	112	10	10	4	0	4	617	9	9	0	0	NA	NA	NA	33	42	246	251	358	219	221	177	19	3	5	0.077	0.012	0.014
.	19.01.16-04.14.02-1-66719	66	4	4	2	0	1	604	3	3	0	0	NA	NA	NA	28	26	243	242	354	214	216	174	0	9	5	0	0.037	0.014
.	19.01.16-04.14.03-1-66721	122	15	15	7	0	6	611	14	14	0	0	NA	NA	NA	49	45	245	253	360	210	220	181	40	4	7	0.163	0.016	0.019
.	19.01.16-04.14.03-1-66722	205	15	15	4	0	3	645	12	12	0	0	NA	NA	NA	51	70	253	261	369	225	228	192	11	23	25	0.043	0.088	0.068
.	19.01.16-04.14.07-1-66727	124	8	8	3	0	2	618	6	6	0	0	NA	NA	NA	52	49	250	249	363	219	217	182	12	7	9	0.048	0.028	0.025
.	19.01.16-04.14.16-1-66734	109	7	7	3	0	3	614	5	5	0	0	NA	NA	NA	30	39	247	244	361	218	215	181	18	6	5	0.073	0.025	0.014
.	19.01.16-04.14.19-1-66736	129	7	7	2	0	2	609	5	5	0	0	NA	NA	NA	49	36	249	243	357	220	211	178	6	12	9	0.024	0.049	0.025
.	19.01.16-04.14.19-1-66737	59	3	3	0	0	0	50	2	2	0	0	NA	NA	NA	17	15	239	241	348	21	16	13	4	0	0	0.017	0	0
.	19.01.16-04.14.24-1-66740	116	9	9	1	0	1	613	7	7	0	0	NA	NA	NA	39	37	243	248	359	212	222	179	8	16	13	0.033	0.065	0.036
.	19.01.16-04.14.24-1-66741	64	6	6	1	0	0	605	5	5	0	0	NA	NA	NA	28	27	239	249	352	212	219	174	17	0	0	0.071	0	0
.	19.01.16-04.14.26-1-66743	34	1	1	0	0	0	0	0	0	0	0	NA	NA	NA	10	5	239	237	342	0	0	0	1	0	0	0.004	0	0
.	19.01.16-04.14.27-1-66746	122	8	8	1	0	0	625	7	7	0	0	NA	NA	NA	43	50	251	248	364	223	217	185	11	3	11	0.044	0.012	0.03
.	19.01.16-04.14.29-1-66763	88	4	4	2	0	2	603	3	3	0	0	NA	NA	NA	37	32	245	244	356	216	214	173	2	5	5	0.008	0.02	0.014
.	19.01.16-04.14.30-1-66764	33	1	1	0	0	0	0	0	0	0	0	NA	NA	NA	8	14	243	239	345	0	0	0	0	0	0	0	0	0
.	19.01.16-04.14.32-1-66765	214	18	18	7	0	5	633	14	14	0	0	NA	NA	NA	62	58	255	253	363	223	225	185	2	19	36	0.008	0.075	0.099
.	19.01.16-04.14.35-1-66766	206	10	10	0	0	0	636	9	9	0	0	NA	NA	NA	63	59	254	258	360	229	225	182	10	5	17	0.039	0.019	0.047
.	19.01.16-04.14.36-1-66767	239	18	18	6	0	6	644	15	15	0	0	NA	NA	NA	56	61	253	256	365	227	229	188	5	18	30	0.02	0.07	0.082
.	19.01.16-04.14.38-1-66769	86	8	8	1	0	1	605	7	7	0	0	NA	NA	NA	34	26	243	244	352	216	216	173	6	9	5	0.025	0.037	0.014
.	19.01.16-04.14.41-1-66773	31	1	1	0	0	0	0	0	0	0	0	NA	NA	NA	6	13	241	240	345	0	0	0	0	0	0	0	0	0
.	19.01.16-04.14.43-1-66774	169	12	12	3	0	1	630	10	10	0	0	NA	NA	NA	35	51	246	251	367	220	223	187	28	17	13	0.114	0.068	0.035
.	19.01.16-04.14.44-1-66778	261	49	49	10	0	6	656	46	46	0	0	NA	NA	NA	73	76	258	259	372	228	233	195	81	19	76	0.314	0.073	0.204
.	19.01.16-04.14.48-1-66783	119	9	9	3	0	3	605	7	7	0	0	NA	NA	NA	40	35	247	245	356	214	212	179	31	5	4	0.126	0.02	0.011
.	19.01.16-04.14.48-1-66784	120	12	12	7	0	5	607	10	10	0	0	NA	NA	NA	48	39	248	245	359	218	214	175	14	15	10	0.056	0.061	0.028
.	19.01.16-04.14.57-1-66797	180	12	12	1	0	1	631	10	10	0	0	NA	NA	NA	57	55	258	250	360	231	219	181	18	16	6	0.07	0.064	0.017
.	19.01.16-04.15.01-1-66803	174	21	21	4	0	3	630	20	20	0	0	NA	NA	NA	52	50	256	247	360	229	217	184	32	6	28	0.125	0.024	0.078
.	19.01.16-04.15.02-1-66804	112	4	4	0	0	0	626	2	2	0	0	NA	NA	NA	37	47	244	253	363	217	227	182	0	4	7	0	0.016	0.019
.	19.01.16-04.15.08-1-66809	91	12	12	0	0	0	610	10	10	0	0	NA	NA	NA	31	34	248	245	354	221	216	173	15	10	4	0.06	0.041	0.011
.	19.01.16-04.15.11-1-66813	59	2	2	0	0	0	0	1	1	0	0	NA	NA	NA	19	19	241	240	351	0	0	0	0	0	6	0	0	0.017
.	19.01.16-04.15.11-1-66814	93	4	4	1	0	1	609	3	3	0	0	NA	NA	NA	19	27	240	245	355	211	219	179	0	1	3	0	0.004	0.008
.	19.01.16-04.15.11-1-66815	93	6	6	1	0	1	611	5	5	0	0	NA	NA	NA	21	28	248	244	349	221	217	173	0	0	15	0	0	0.043
.	19.01.16-04.15.15-1-66823	295	19	19	5	0	3	657	17	17	0	0	NA	NA	NA	76	73	256	262	368	229	234	194	5	27	33	0.02	0.103	0.09
.	19.01.16-04.15.18-1-66825	113	6	6	1	0	1	607	4	4	0	0	NA	NA	NA	41	30	242	247	354	216	217	174	4	7	2	0.017	0.028	0.006
.	19.01.16-04.15.24-1-66829	35	1	1	1	0	1	0	0	0	0	0	NA	NA	NA	8	10	240	239	344	0	0	0	0	0	3	0	0	0.009
.	19.01.16-04.15.26-1-66831	41	1	1	0	0	0	0	0	0	0	0	NA	NA	NA	13	12	240	239	346	0	0	0	0	0	1	0	0	0.003
.	19.01.16-04.15.27-1-66833	114	7	7	1	0	1	620	5	5	0	0	NA	NA	NA	31	40	253	240	360	227	211	182	12	6	15	0.047	0.025	0.042
.	19.01.16-04.15.28-1-66850	120	26	26	4	0	4	612	24	24	0	0	NA	NA	NA	43	45	246	248	364	216	217	179	32	41	31	0.13	0.165	0.085
.	19.01.16-04.15.30-1-66854	261	16	16	4	0	3	673	13	13	0	0	NA	NA	NA	76	95	265	262	381	236	235	202	14	13	43	0.053	0.05	0.113
.	19.01.16-04.15.31-1-66856	34	1	1	1	0	1	0	0	0	0	0	NA	NA	NA	14	8	238	239	344	0	0	0	0	2	0	0	0.008	0
.	19.01.16-04.15.32-1-66857	65	2	2	1	0	1	602	1	1	0	0	NA	NA	NA	23	25	245	242	351	215	215	172	0	0	4	0	0	0.011
.	19.01.16-04.15.33-1-66858	91	7	7	6	0	3	611	6	6	0	0	NA	NA	NA	36	34	248	246	353	215	217	179	4	4	17	0.016	0.016	0.048
.	19.01.16-04.15.36-1-66859	122	10	10	4	0	3	619	9	9	0	0	NA	NA	NA	33	43	251	248	357	222	217	180	13	4	22	0.052	0.016	0.062
.	19.01.16-04.15.46-1-66869	141	8	8	2	0	2	623	7	7	0	0	NA	NA	NA	32	46	253	251	355	227	220	176	0	17	9	0	0.068	0.025
.	19.01.16-04.15.49-1-66874	228	22	22	7	0	6	651	19	19	0	0	NA	NA	NA	77	72	252	261	372	225	233	193	23	12	45	0.091	0.046	0.121
.	19.01.16-04.15.50-1-66877	65	2	2	1	0	1	604	1	1	0	0	NA	NA	NA	25	25	240	245	353	213	218	173	0	0	5	0	0	0.014
.	19.01.16-04.15.53-1-66881	89	9	9	1	0	0	611	8	8	0	0	NA	NA	NA	32	31	245	245	354	218	221	172	3	3	8	0.012	0.012	0.023
.	19.01.16-04.15.54-1-66883	34	1	1	1	0	1	0	0	0	0	0	NA	NA	NA	7	11	238	239	347	0	0	0	1	0	0	0.004	0	0
.	19.01.16-04.15.57-1-66887	58	3	3	2	0	2	600	2	2	0	0	NA	NA	NA	32	25	245	242	351	218	211	171	0	3	3	0	0.012	0.009
.	19.01.16-04.16.02-1-66893	165	30	30	4	0	3	629	28	28	0	0	NA	NA	NA	61	49	250	253	359	222	225	182	25	34	29	0.1	0.134	0.081
.	19.01.16-04.16.04-1-66898	31	1	1	0	0	0	0	0	0	0	0	NA	NA	NA	8	8	238	239	344	0	0	0	0	0	0	0	0	0
.	19.01.16-04.16.04-1-66901	154	18	18	3	0	2	612	16	16	0	0	NA	NA	NA	40	36	250	245	354	220	216	176	8	14	37	0.032	0.057	0.105
.	19.01.16-04.16.06-1-66902	96	11	11	3	0	2	609	9	9	0	0	NA	NA	NA	29	31	243	248	353	214	219	176	9	0	11	0.037	0	0.031
.	19.01.16-04.16.09-1-66903	89	7	7	3	0	2	606	6	6	0	0	NA	NA	NA	36	35	243	247	358	214	215	177	11	12	1	0.045	0.049	0.003
.	19.01.16-04.16.11-1-66904	94	3	3	1	0	1	606	2	2	0	0	NA	NA	NA	31	26	241	248	350	212	220	174	0	0	15	0	0	0.043
.	19.01.16-04.16.13-1-66906	150	10	10	3	0	2	619	8	8	0	0	NA	NA	NA	38	40	248	249	356	217	222	180	15	8	8	0.06	0.032	0.022
.	19.01.16-04.16.13-1-66907	148	24	24	9	0	7	623	23	23	0	0	NA	NA	NA	51	50	246	252	365	219	223	181	33	24	30	0.134	0.095	0.082
.	19.01.16-04.16.27-1-66921	65	3	3	1	0	1	604	2	2	0	0	NA	NA	NA	24	29	247	243	352	213	215	176	0	6	0	0	0.025	0
.	19.01.16-04.16.28-1-66922	121	7	7	3	0	1	628	6	6	0	0	NA	NA	NA	43	49	251	251	360	224	223	181	8	6	6	0.032	0.024	0.017
.	19.01.16-04.16.29-1-66939	34	1	1	1	0	1	0	0	0	0	0	NA	NA	NA	8	9	240	239	343	0	0	0	0	1	0	0	0.004	0
.	19.01.16-04.16.32-1-66942	60	3	3	0	0	0	598	2	2	0	0	NA	NA	NA	32	25	248	241	349	218	208	172	0	1	6	0	0.004	0.017
.	19.01.16-04.16.32-1-66943	121	6	6	5	0	4	608	5	5	0	0	NA	NA	NA	39	27	242	244	354	217	217	174	21	0	8	0.087	0	0.023
.	19.01.16-04.16.33-1-66944	62	2	2	1	0	1	596	1	1	0	0	NA	NA	NA	30	18	242	241	348	212	211	173	0	2	2	0	0.008	0.006
.	19.01.16-04.16.37-1-66946	65	3	3	0	0	0	613	2	2	0	0	NA	NA	NA	24	32	246	244	355	220	216	177	8	0	6	0.033	0	0.017
.	19.01.16-04.16.42-1-66949	63	2	2	0	0	0	201	1	1	0	0	NA	NA	NA	14	14	238	240	349	71	72	58	1	0	0	0.004	0	0
.	19.01.16-04.16.45-1-66953	115	16	16	3	0	2	618	14	14	0	0	NA	NA	NA	20	38	244	252	355	216	225	177	23	9	15	0.094	0.036	0.042
.	19.01.16-04.16.48-1-66958	179	51	51	13	0	12	622	45	45	0	0	NA	NA	NA	58	50	252	251	360	226	221	175	41	33	95	0.163	0.131	0.264
.	19.01.16-04.16.51-1-66963	170	16	16	1	0	1	619	13	13	0	0	NA	NA	NA	43	42	251	244	360	222	216	181	20	8	24	0.08	0.033	0.067
.	19.01.16-04.16.52-1-66967	92	5	5	0	0	0	602	4	4	0	0	NA	NA	NA	43	33	248	246	352	218	216	168	4	3	2	0.016	0.012	0.006
.	19.01.16-04.16.54-1-66969	35	1	1	0	0	0	0	0	0	0	0	NA	NA	NA	8	3	237	236	343	0	0	0	2	0	0	0.008	0	0
.	19.01.16-04.16.56-1-66973	62	3	3	1	0	1	350	2	2	0	0	NA	NA	NA	12	18	238	238	355	125	121	104	0	6	0	0	0.025	0
.	19.01.16-04.16.56-1-66975	194	12	12	2	0	1	635	11	11	0	0	NA	NA	NA	65	55	256	260	352	226	231	178	3	3	24	0.012	0.012	0.068
.	19.01.16-04.16.57-1-66978	146	14	14	3	0	2	620	13	13	0	0	NA	NA	NA	49	44	247	249	361	217	222	181	17	10	11	0.069	0.04	0.03
.	19.01.16-04.16.59-1-66980	63	2	2	0	0	0	598	1	1	0	0	NA	NA	NA	16	14	239	238	350	211	212	175	0	5	2	0	0.021	0.006
.	19.01.16-04.17.07-1-66988	89	6	6	3	0	1	614	5	5	0	0	NA	NA	NA	29	36	250	246	353	220	215	179	3	12	3	0.012	0.049	0.008
.	19.01.16-04.17.08-1-66989	173	11	11	6	0	5	608	8	8	0	0	NA	NA	NA	52	36	245	249	355	213	216	179	13	9	8	0.053	0.036	0.023
.	19.01.16-04.17.12-1-66990	148	6	6	2	0	2	612	5	5	0	0	NA	NA	NA	48	41	250	246	358	219	214	179	2	11	1	0.008	0.045	0.003
.	19.01.16-04.17.14-1-66996	64	5	5	0	0	0	587	4	4	0	0	NA	NA	NA	29	16	239	239	351	206	208	173	12	4	1	0.05	0.017	0.003
.	19.01.16-04.17.21-1-67001	86	4	4	1	0	1	608	2	2	0	0	NA	NA	NA	26	28	245	247	349	217	217	174	2	0	4	0.008	0	0.011
.	19.01.16-04.17.24-1-67002	124	11	11	2	0	2	616	10	10	0	0	NA	NA	NA	34	39	245	250	357	216	221	179	12	15	3	0.049	0.06	0.008
.	19.01.16-04.17.25-1-67005	32	1	1	1	0	1	0	0	0	0	0	NA	NA	NA	4	10	241	237	345	0	0	0	0	1	0	0	0.004	0
.	19.01.16-04.17.25-1-67006	87	8	8	4	0	4	610	7	7	0	0	NA	NA	NA	32	34	243	246	358	213	220	177	18	12	4	0.074	0.049	0.011
.	19.01.16-04.17.28-1-67022	90	7	7	2	0	2	595	6	6	0	0	NA	NA	NA	39	28	245	244	352	212	211	172	7	0	8	0.029	0	0.023
.	19.01.16-04.17.31-1-67027	33	1	1	0	0	0	0	0	0	0	0	NA	NA	NA	8	12	245	236	344	0	0	0	0	0	1	0	0	0.003
.	19.01.16-04.17.32-1-67028	206	23	23	6	0	3	649	21	21	0	0	NA	NA	NA	65	80	250	266	377	221	234	194	41	20	22	0.164	0.075	0.058
.	19.01.16-04.17.32-1-67029	119	7	7	2	0	2	613	4	4	0	0	NA	NA	NA	46	40	248	250	355	216	221	176	13	3	11	0.052	0.012	0.031
.	19.01.16-04.17.33-1-67031	202	11	11	1	0	0	622	10	10	0	0	NA	NA	NA	62	48	251	249	361	224	216	182	13	14	22	0.052	0.056	0.061
.	19.01.16-04.17.38-1-67034	91	7	7	1	0	1	610	3	3	0	0	NA	NA	NA	34	33	247	240	359	222	213	175	8	2	7	0.032	0.008	0.019
.	19.01.16-04.17.46-1-67042	211	14	14	5	0	4	644	12	12	0	0	NA	NA	NA	65	72	251	260	374	224	231	189	12	8	21	0.048	0.031	0.056
.	19.01.16-04.17.47-1-67045	38	1	1	0	0	0	0	0	0	0	0	NA	NA	NA	19	12	239	242	344	0	0	0	2	0	0	0.008	0	0
.	19.01.16-04.17.48-1-67049	179	28	28	4	0	2	638	26	26	0	0	NA	NA	NA	55	58	255	254	362	227	225	186	46	10	55	0.18	0.039	0.152
.	19.01.16-04.17.50-1-67052	29	1	1	0	0	0	0	0	0	0	0	NA	NA	NA	10	7	238	238	344	0	0	0	0	0	0	0	0	0
.	19.01.16-04.17.52-1-67054	34	1	1	0	0	0	0	0	0	0	0	NA	NA	NA	6	16	244	237	348	0	0	0	0	0	1	0	0	0.003
.	19.01.16-04.17.52-1-67056	116	5	5	0	0	0	610	3	3	0	0	NA	NA	NA	44	34	247	243	357	221	213	176	11	6	5	0.045	0.025	0.014
.	19.01.16-04.17.54-1-67061	112	10	10	3	0	3	613	9	9	0	0	NA	NA	NA	48	39	249	253	350	218	221	174	17	4	8	0.068	0.016	0.023
.	19.01.16-04.17.55-1-67063	179	37	37	6	0	5	640	35	35	0	0	NA	NA	NA	59	61	254	253	367	225	230	185	42	28	32	0.165	0.111	0.087
.	19.01.16-04.17.59-1-67071	84	4	4	1	0	1	613	3	3	0	0	NA	NA	NA	32	33	245	245	356	220	215	178	0	3	9	0	0.012	0.025
.	19.01.16-04.18.00-1-67072	237	24	24	6	0	6	650	21	21	0	0	NA	NA	NA	78	80	263	263	367	231	234	185	17	22	35	0.065	0.084	0.095
.	19.01.16-04.18.11-1-67082	116	7	7	0	0	0	612	5	5	0	0	NA	NA	NA	37	40	247	245	361	217	216	179	5	8	14	0.02	0.033	0.039
.	19.01.16-04.18.16-1-67084	296	20	20	5	0	5	671	18	18	0	0	NA	NA	NA	95	89	267	258	377	240	230	201	31	26	30	0.116	0.101	0.08
.	19.01.16-04.18.17-1-67085	65	4	4	2	0	2	600	3	3	0	0	NA	NA	NA	16	15	240	240	348	214	214	172	7	4	0	0.029	0.017	0
.	19.01.16-04.18.17-1-67086	89	4	4	1	0	1	601	3	3	0	0	NA	NA	NA	26	25	240	247	351	212	219	170	0	4	7	0	0.016	0.02
.	19.01.16-04.18.18-1-67087	60	2	2	0	0	0	201	1	1	0	0	NA	NA	NA	15	16	243	240	346	64	79	58	0	0	2	0	0	0.006
.	19.01.16-04.18.28-1-67109	84	5	5	2	0	1	603	4	4	0	0	NA	NA	NA	29	23	243	241	352	217	214	172	0	3	12	0	0.012	0.034
.	19.01.16-04.18.32-1-67113	59	3	3	0	0	0	602	2	2	0	0	NA	NA	NA	29	24	243	245	349	209	222	171	9	0	2	0.037	0	0.006
.	19.01.16-04.18.32-1-67114	59	2	2	1	0	1	616	1	1	0	0	NA	NA	NA	18	37	246	244	360	220	215	181	2	0	5	0.008	0	0.014
.	19.01.16-04.18.33-1-67116	148	22	22	5	0	3	610	21	21	0	0	NA	NA	NA	45	37	247	249	354	219	214	177	19	31	27	0.077	0.124	0.076
.	19.01.16-04.18.39-1-67121	68	4	4	1	0	1	607	2	2	0	0	NA	NA	NA	20	30	242	248	353	212	220	175	12	0	4	0.05	0	0.011
.	19.01.16-04.18.44-1-67123	31	1	1	1	0	1	0	0	0	0	0	NA	NA	NA	8	11	241	239	344	0	0	0	1	0	0	0.004	0	0
.	19.01.16-04.18.45-1-67127	153	12	12	6	0	6	636	11	11	0	0	NA	NA	NA	58	55	255	248	365	227	222	187	6	6	39	0.024	0.024	0.107
.	19.01.16-04.18.46-1-67129	62	3	3	1	0	1	609	2	2	0	0	NA	NA	NA	26	30	242	243	358	215	218	176	3	2	3	0.012	0.008	0.008
.	19.01.16-04.18.46-1-67131	63	3	3	2	0	2	610	2	2	0	0	NA	NA	NA	21	33	244	249	353	217	217	176	0	8	11	0	0.032	0.031
.	19.01.16-04.18.47-1-67133	94	8	8	2	0	1	632	7	7	0	0	NA	NA	NA	31	51	252	254	358	225	230	177	0	13	14	0	0.051	0.039
.	19.01.16-04.18.49-1-67137	144	36	36	9	0	8	611	33	33	0	0	NA	NA	NA	39	38	249	247	355	217	216	178	36	17	41	0.145	0.069	0.115
.	19.01.16-04.18.55-1-67146	181	22	22	8	0	6	634	19	19	0	0	NA	NA	NA	64	59	248	255	369	218	227	189	32	27	43	0.129	0.106	0.117
.	19.01.16-04.18.57-1-67149	89	4	4	1	0	1	606	3	3	0	0	NA	NA	NA	27	29	241	244	357	212	217	177	10	3	0	0.041	0.012	0
.	19.01.16-04.19.01-1-67155	123	21	21	6	0	6	626	20	20	0	0	NA	NA	NA	43	44	248	248	361	222	221	183	13	17	47	0.052	0.069	0.13
.	19.01.16-04.19.03-1-67158	32	1	1	0	0	0	0	0	0	0	0	NA	NA	NA	7	3	237	238	341	0	0	0	0	0	2	0	0	0.006
.	19.01.16-04.19.09-1-67162	92	4	4	0	0	0	602	3	3	0	0	NA	NA	NA	39	29	243	238	361	211	211	180	9	1	3	0.037	0.004	0.008
.	19.01.16-04.19.12-1-67163	64	3	3	1	0	1	589	2	2	0	0	NA	NA	NA	29	17	241	241	348	212	208	169	0	0	5	0	0	0.014
.	19.01.16-04.19.16-1-67170	66	4	4	0	0	0	593	3	3	0	0	NA	NA	NA	28	16	242	241	346	214	208	171	0	3	6	0	0.012	0.017
.	19.01.16-04.19.18-1-67172	147	10	10	1	0	1	636	8	8	0	0	NA	NA	NA	37	56	252	249	368	225	221	190	0	7	17	0	0.028	0.046
.	19.01.16-04.19.19-1-67174	117	6	6	1	0	1	621	4	4	0	0	NA	NA	NA	44	45	250	247	361	220	220	181	7	0	13	0.028	0	0.036
.	19.01.16-04.19.25-1-67178	57	3	3	0	0	0	0	2	2	0	0	NA	NA	NA	20	19	244	241	347	0	0	0	5	0	2	0.02	0	0.006
.	19.01.16-04.19.25-1-67179	34	1	1	0	0	0	0	0	0	0	0	NA	NA	NA	5	7	242	237	341	0	0	0	0	0	1	0	0	0.003
.	19.01.16-04.19.28-1-67195	61	3	3	0	0	0	614	2	2	0	0	NA	NA	NA	18	31	245	247	352	219	220	175	0	7	3	0	0.028	0.009
.	19.01.16-04.19.29-1-67196	34	1	1	0	0	0	0	0	0	0	0	NA	NA	NA	8	10	238	239	346	0	0	0	0	5	0	0	0.021	0
.	19.01.16-04.19.30-1-67197	122	7	7	2	0	1	617	6	6	0	0	NA	NA	NA	24	39	249	247	356	218	220	179	11	9	5	0.044	0.036	0.014
.	19.01.16-04.19.32-1-67201	60	2	2	1	0	1	350	1	1	0	0	NA	NA	NA	23	13	239	241	346	131	120	99	0	5	0	0	0.021	0
.	19.01.16-04.19.38-1-67208	129	12	12	2	0	2	628	10	10	0	0	NA	NA	NA	23	49	248	254	360	223	224	181	17	11	10	0.069	0.043	0.028
.	19.01.16-04.19.38-1-67209	151	21	21	2	0	2	619	18	18	0	0	NA	NA	NA	42	41	247	244	363	218	214	187	28	9	23	0.113	0.037	0.063
.	19.01.16-04.19.40-1-67211	63	2	2	0	0	0	605	0	0	0	0	NA	NA	NA	22	21	240	245	349	214	219	172	0	2	4	0	0.008	0.011
.	19.01.16-04.19.41-1-67213	154	19	19	6	0	5	637	18	18	0	0	NA	NA	NA	37	59	256	251	365	228	224	185	21	21	22	0.082	0.084	0.06
.	19.01.16-04.19.43-1-67214	179	14	14	4	0	4	635	11	11	0	0	NA	NA	NA	58	55	254	251	363	227	222	186	0	35	18	0	0.139	0.05
.	19.01.16-04.19.44-1-67215	92	4	4	1	0	1	609	2	2	0	0	NA	NA	NA	31	37	245	249	356	216	218	175	5	5	4	0.02	0.02	0.011
.	19.01.16-04.19.44-1-67216	180	14	14	2	0	1	633	11	11	0	0	NA	NA	NA	66	67	254	254	372	222	218	193	10	13	40	0.039	0.051	0.108
.	19.01.16-04.19.51-1-67263	30	1	1	0	0	0	0	0	0	0	0	NA	NA	NA	9	7	240	238	342	0	0	0	0	0	2	0	0	0.006
.	19.01.16-04.19.53-1-67305	63	3	3	1	0	1	602	2	2	0	0	NA	NA	NA	23	28	245	246	350	217	210	175	3	5	0	0.012	0.02	0
.	19.01.16-04.19.53-1-67306	232	22	22	5	0	3	648	19	19	0	0	NA	NA	NA	76	73	264	248	374	236	220	192	17	20	43	0.064	0.081	0.115
.	19.01.16-04.20.00-1-67315	91	6	6	1	0	1	604	5	5	0	0	NA	NA	NA	24	25	243	244	351	217	215	172	4	0	9	0.016	0	0.026
.	19.01.16-04.20.04-1-67327	36	1	1	1	0	1	0	0	0	0	0	NA	NA	NA	12	7	237	238	345	0	0	0	4	0	0	0.017	0	0
.	19.01.16-04.20.07-1-67329	172	13	13	5	0	4	638	12	12	0	0	NA	NA	NA	64	70	254	257	372	224	225	189	4	10	29	0.016	0.039	0.078
.	19.01.16-04.20.09-1-67331	211	31	31	7	0	4	648	29	29	0	0	NA	NA	NA	63	73	259	259	368	229	231	188	34	34	59	0.131	0.131	0.16
.	19.01.16-04.20.10-1-67332	87	3	3	0	0	0	603	2	2	0	0	NA	NA	NA	31	26	243	243	353	216	212	175	0	1	5	0	0.004	0.014
.	19.01.16-04.20.13-1-67334	120	9	9	2	0	2	609	8	8	0	0	NA	NA	NA	42	36	241	248	360	213	218	178	3	10	6	0.012	0.04	0.017
.	19.01.16-04.20.15-1-67336	60	3	3	1	0	0	604	2	2	0	0	NA	NA	NA	17	27	244	241	355	217	213	174	0	0	7	0	0	0.02
.	19.01.16-04.20.15-1-67337	96	6	6	0	0	0	597	4	4	0	0	NA	NA	NA	35	23	244	240	352	214	209	174	3	10	7	0.012	0.042	0.02
.	19.01.16-04.20.16-1-67340	124	17	17	3	0	3	610	16	16	0	0	NA	NA	NA	41	39	243	242	367	216	212	182	20	10	34	0.082	0.041	0.093
.	19.01.16-04.20.24-1-67345	88	3	3	0	0	0	614	2	2	0	0	NA	NA	NA	30	34	246	243	358	218	218	178	2	0	3	0.008	0	0.008
.	19.01.16-04.20.32-1-67362	89	3	3	0	0	0	598	2	2	0	0	NA	NA	NA	30	27	241	243	356	210	213	175	8	3	4	0.033	0.012	0.011
.	19.01.16-04.20.36-1-67364	66	4	4	2	0	1	606	3	3	0	0	NA	NA	NA	28	26	245	243	351	218	214	174	14	2	0	0.057	0.008	0
.	19.01.16-04.20.36-1-67365	153	17	17	3	0	2	622	15	15	0	0	NA	NA	NA	41	47	247	249	364	217	218	187	15	25	21	0.061	0.1	0.058
.	19.01.16-04.20.37-1-67367	38	1	1	0	0	0	0	0	0	0	0	NA	NA	NA	11	9	238	238	346	0	0	0	0	0	0	0	0	0
.	19.01.16-04.20.37-1-67368	198	18	18	5	0	4	633	16	16	0	0	NA	NA	NA	50	52	257	251	357	228	223	182	41	5	8	0.16	0.02	0.022
.	19.01.16-04.20.38-1-67369	68	2	2	1	0	1	609	0	0	0	0	NA	NA	NA	27	27	243	244	353	217	217	175	5	0	0	0.021	0	0
.	19.01.16-04.20.39-1-67371	116	5	5	2	0	2	616	4	4	0	0	NA	NA	NA	45	40	248	245	360	219	216	181	0	8	7	0	0.033	0.019
.	19.01.16-04.20.50-1-67383	151	7	7	2	0	2	618	6	6	0	0	NA	NA	NA	48	40	246	248	359	220	218	180	4	5	8	0.016	0.02	0.022
.	19.01.16-04.20.52-1-67386	92	3	3	0	0	0	609	2	2	0	0	NA	NA	NA	22	27	246	242	352	218	214	177	0	4	0	0	0.017	0
.	19.01.16-04.20.54-1-67391	65	2	2	1	0	1	598	1	1	0	0	NA	NA	NA	23	22	244	241	350	216	212	170	0	0	3	0	0	0.009
.	19.01.16-04.20.55-1-67393	36	1	1	0	0	0	0	0	0	0	0	NA	NA	NA	8	9	236	239	347	0	0	0	0	0	0	0	0	0
.	19.01.16-04.20.58-1-67399	93	6	6	2	0	2	606	3	3	0	0	NA	NA	NA	23	30	239	246	358	212	217	177	10	11	0	0.042	0.045	0
.	19.01.16-04.20.58-1-67401	34	1	1	0	0	0	0	0	0	0	0	NA	NA	NA	6	6	240	236	343	0	0	0	0	0	0	0	0	0
.	19.01.16-04.21.00-1-67403	173	21	21	4	0	4	630	19	19	0	0	NA	NA	NA	53	49	251	251	360	222	225	183	25	12	30	0.1	0.048	0.083
.	19.01.16-04.21.02-1-67405	85	5	5	2	0	2	609	3	3	0	0	NA	NA	NA	29	27	245	244	351	218	215	176	7	17	0	0.029	0.07	0
.	19.01.16-04.21.08-1-67412	265	17	17	5	0	4	655	14	14	0	0	NA	NA	NA	85	78	255	267	369	224	239	192	33	36	19	0.129	0.135	0.051
.	19.01.16-04.21.08-1-67413	149	18	18	7	0	5	607	15	15	0	0	NA	NA	NA	52	39	249	248	355	212	218	177	21	13	34	0.084	0.052	0.096
.	19.01.16-04.21.09-1-67415	144	19	19	4	0	2	630	15	15	0	0	NA	NA	NA	36	44	245	253	359	215	228	187	51	37	20	0.208	0.146	0.056
.	19.01.16-04.21.10-1-67416	31	1	1	0	0	0	0	0	0	0	0	NA	NA	NA	10	8	238	239	344	0	0	0	0	0	0	0	0	0
.	19.01.16-04.21.12-1-67418	93	4	4	1	0	1	606	3	3	0	0	NA	NA	NA	19	29	243	244	355	213	214	179	16	0	1	0.066	0	0.003
.	19.01.16-04.21.12-1-67419	34	1	1	1	0	1	0	0	0	0	0	NA	NA	NA	13	7	238	238	344	0	0	0	2	0	0	0.008	0	0
.	19.01.16-04.21.14-1-67424	92	3	3	0	0	0	600	2	2	0	0	NA	NA	NA	30	21	244	242	348	216	216	168	3	0	2	0.012	0	0.006
.	19.01.16-04.21.15-1-67426	152	12	12	3	0	2	625	10	10	0	0	NA	NA	NA	41	46	250	252	357	220	225	180	16	6	26	0.064	0.024	0.073
.	19.01.16-04.21.19-1-67429	89	3	3	1	0	0	614	2	2	0	0	NA	NA	NA	28	34	250	246	351	221	219	174	7	3	5	0.028	0.012	0.014
.	19.01.16-04.21.29-1-67447	35	1	1	0	0	0	0	0	0	0	0	NA	NA	NA	6	6	238	238	343	0	0	0	0	0	0	0	0	0
.	19.01.16-04.21.29-1-67449	30	1	1	0	0	0	0	0	0	0	0	NA	NA	NA	5	4	236	237	344	0	0	0	0	1	0	0	0.004	0
.	19.01.16-04.21.31-1-67452	115	5	5	0	0	0	606	4	4	0	0	NA	NA	NA	36	30	241	247	355	213	215	178	14	3	3	0.058	0.012	0.008
.	19.01.16-04.21.32-1-67453	62	2	2	2	0	2	200	1	1	0	0	NA	NA	NA	22	27	245	245	350	76	68	56	0	0	3	0	0	0.009
.	19.01.16-04.21.35-1-67458	63	3	3	0	0	0	348	2	2	0	0	NA	NA	NA	22	22	245	243	347	133	115	100	0	5	4	0	0.021	0.012
.	19.01.16-04.21.35-1-67459	67	7	7	3	0	1	607	6	6	0	0	NA	NA	NA	19	27	242	245	353	215	217	175	18	9	0	0.074	0.037	0
.	19.01.16-04.21.41-1-67463	84	3	3	2	0	2	613	2	2	0	0	NA	NA	NA	18	32	240	247	358	211	222	180	3	3	1	0.012	0.012	0.003
.	19.01.16-04.21.41-1-67464	64	4	4	0	0	0	610	3	3	0	0	NA	NA	NA	22	28	247	247	347	219	222	169	0	2	6	0	0.008	0.017
.	19.01.16-04.21.44-1-67466	125	6	6	2	0	2	610	3	3	0	0	NA	NA	NA	33	37	247	245	358	218	218	174	1	0	19	0.004	0	0.053
.	19.01.16-04.21.45-1-67470	170	21	21	7	0	6	642	17	17	0	0	NA	NA	NA	59	67	246	257	377	217	228	197	35	46	14	0.142	0.179	0.037
.	19.01.16-04.21.48-1-67476	152	15	15	4	0	4	622	11	11	0	0	NA	NA	NA	51	51	253	248	363	216	220	186	3	22	31	0.012	0.089	0.085
.	19.01.16-04.21.48-1-67477	120	19	19	6	0	5	615	17	17	0	0	NA	NA	NA	43	37	243	245	362	215	215	185	28	21	14	0.115	0.086	0.039
.	19.01.16-04.21.49-1-67479	32	1	1	0	0	0	0	0	0	0	0	NA	NA	NA	6	9	239	238	345	0	0	0	0	0	0	0	0	0
.	19.01.16-04.21.52-1-67485	61	3	3	1	0	1	611	2	2	0	0	NA	NA	NA	14	29	244	246	352	218	217	176	4	0	12	0.016	0	0.034
.	19.01.16-04.21.53-1-67488	204	12	12	4	0	3	645	10	10	0	0	NA	NA	NA	54	60	257	251	365	230	227	188	24	16	6	0.093	0.064	0.016
.	19.01.16-04.21.55-1-67492	145	14	14	5	0	4	627	11	11	0	0	NA	NA	NA	51	58	256	257	358	225	222	180	10	12	18	0.039	0.047	0.05
.	19.01.16-04.21.57-1-67495	126	17	17	4	0	3	618	14	14	0	0	NA	NA	NA	40	39	248	243	361	224	213	181	20	14	24	0.081	0.058	0.066
.	19.01.16-04.22.02-1-67499	64	3	3	3	0	3	349	1	1	0	0	NA	NA	NA	9	14	241	238	348	125	123	101	1	5	0	0.004	0.021	0
.	19.01.16-04.22.09-1-67505	120	11	11	3	0	2	610	10	10	0	0	NA	NA	NA	36	31	246	244	354	219	213	178	2	11	19	0.008	0.045	0.054
.	19.01.16-04.22.15-1-67508	120	12	12	3	0	3	628	10	10	0	0	NA	NA	NA	36	55	254	253	361	222	226	180	16	14	11	0.063	0.055	0.03
.	19.01.16-04.22.19-1-67512	93	3	3	1	0	1	590	2	2	0	0	NA	NA	NA	30	19	241	238	353	207	212	171	1	4	2	0.004	0.017	0.006
.	19.01.16-04.22.19-1-67513	151	12	12	2	0	1	620	11	11	0	0	NA	NA	NA	57	45	252	247	359	221	218	181	34	12	17	0.135	0.049	0.047
.	19.01.16-04.22.19-1-67514	181	7	7	3	0	1	645	6	6	0	0	NA	NA	NA	63	66	259	254	366	230	225	190	1	7	29	0.004	0.028	0.079
.	19.01.16-04.22.22-1-67516	39	1	1	0	0	0	0	0	0	0	0	NA	NA	NA	12	11	240	238	346	0	0	0	6	0	0	0.025	0	0
.	19.01.16-04.22.23-1-67523	122	11	11	2	0	1	618	10	10	0	0	NA	NA	NA	34	39	249	249	354	221	221	176	7	3	13	0.028	0.012	0.037
.	19.01.16-04.22.26-1-67526	123	11	11	1	0	1	623	10	10	0	0	NA	NA	NA	35	41	247	248	359	220	220	183	12	5	21	0.049	0.02	0.058
.	19.01.16-04.22.26-1-67527	91	6	6	0	0	0	602	5	5	0	0	NA	NA	NA	36	31	248	244	352	216	215	171	5	8	7	0.02	0.033	0.02
.	19.01.16-04.22.34-1-67547	117	7	7	3	0	3	602	6	6	0	0	NA	NA	NA	33	23	246	242	348	217	213	172	13	0	5	0.053	0	0.014
.	19.01.16-04.22.35-1-67548	61	5	5	0	0	0	600	4	4	0	0	NA	NA	NA	23	19	241	244	347	213	219	168	3	4	9	0.012	0.016	0.026
.	19.01.16-04.22.42-1-67552	85	4	4	1	0	1	608	3	3	0	0	NA	NA	NA	32	23	246	244	346	219	218	171	5	3	15	0.02	0.012	0.043
.	19.01.16-04.22.43-1-67553	37	1	1	0	0	0	0	0	0	0	0	NA	NA	NA	10	6	238	237	344	0	0	0	0	0	2	0	0	0.006
.	19.01.16-04.22.46-1-67559	59	4	4	0	0	0	601	3	3	0	0	NA	NA	NA	17	23	242	241	353	212	214	175	6	1	1	0.025	0.004	0.003
.	19.01.16-04.22.46-1-67560	94	6	6	2	0	0	608	5	5	0	0	NA	NA	NA	23	29	244	241	357	216	215	177	12	6	6	0.049	0.025	0.017
.	19.01.16-04.22.47-1-67564	65	4	4	2	0	1	603	3	3	0	0	NA	NA	NA	27	26	242	248	349	216	217	170	6	3	3	0.025	0.012	0.009
.	19.01.16-04.22.48-1-67566	147	12	12	4	0	3	626	10	10	0	0	NA	NA	NA	44	50	247	249	367	218	220	188	3	24	30	0.012	0.096	0.082
.	19.01.16-04.22.49-1-67568	143	16	16	3	0	2	616	14	14	0	0	NA	NA	NA	50	38	253	245	353	221	219	176	11	13	31	0.043	0.053	0.088
.	19.01.16-04.22.52-1-67575	68	6	6	2	0	2	603	3	3	0	0	NA	NA	NA	14	17	238	242	350	212	220	171	8	0	7	0.034	0	0.02
.	19.01.16-04.22.54-1-67580	70	3	3	1	0	1	611	2	2	0	0	NA	NA	NA	28	35	249	243	356	220	215	176	5	0	7	0.02	0	0.02
.	19.01.16-04.23.00-1-67587	60	2	2	0	0	0	345	1	1	0	0	NA	NA	NA	12	17	241	243	346	122	120	103	5	0	1	0.021	0	0.003
.	19.01.16-04.23.00-1-67588	63	2	2	0	0	0	605	0	0	0	0	NA	NA	NA	23	28	244	243	354	216	213	176	0	4	0	0	0.016	0
.	19.01.16-04.23.05-1-67595	33	1	1	0	0	0	0	0	0	0	0	NA	NA	NA	8	8	237	240	344	0	0	0	0	0	3	0	0	0.009
.	19.01.16-04.23.08-1-67598	60	2	2	0	0	0	600	1	1	0	0	NA	NA	NA	27	23	245	241	350	217	213	170	0	0	14	0	0	0.04
.	19.01.16-04.23.08-1-67599	117	11	11	4	0	3	618	8	8	0	0	NA	NA	NA	42	38	248	252	351	220	223	175	14	10	17	0.056	0.04	0.048
.	19.01.16-04.23.08-1-67600	33	1	1	0	0	0	0	0	0	0	0	NA	NA	NA	6	4	237	238	342	0	0	0	0	0	1	0	0	0.003
.	19.01.16-04.23.10-1-67603	144	24	24	7	0	4	625	21	21	0	0	NA	NA	NA	45	49	251	247	364	222	217	186	11	45	41	0.044	0.182	0.113
.	19.01.16-04.23.11-1-67604	36	1	1	0	0	0	0	0	0	0	0	NA	NA	NA	17	15	241	238	349	0	0	0	0	0	1	0	0	0.003
.	19.01.16-04.23.12-1-67606	124	6	6	1	0	1	609	4	4	0	0	NA	NA	NA	39	29	248	241	353	221	212	176	0	2	13	0	0.008	0.037
.	19.01.16-04.23.13-1-67608	147	29	29	7	0	6	618	23	23	0	0	NA	NA	NA	67	56	250	256	363	215	225	178	49	19	26	0.196	0.074	0.072
.	19.01.16-04.23.14-1-67609	201	21	21	5	0	5	635	17	17	0	0	NA	NA	NA	74	58	249	255	367	225	224	186	23	19	40	0.092	0.075	0.109
.	19.01.16-04.23.19-1-67616	40	1	1	1	0	1	0	0	0	0	0	NA	NA	NA	10	10	237	242	344	0	0	0	0	0	4	0	0	0.012
.	19.01.16-04.23.23-1-67619	148	6	6	1	0	1	619	4	4	0	0	NA	NA	NA	38	37	250	241	359	226	214	179	7	6	13	0.028	0.025	0.036
.	19.01.16-04.23.23-1-67620	211	15	15	3	0	3	635	14	14	0	0	NA	NA	NA	67	55	249	253	366	224	223	188	16	13	21	0.064	0.051	0.057
.	19.01.16-04.23.24-1-67621	121	8	8	2	0	2	623	7	7	0	0	NA	NA	NA	37	48	248	249	364	218	222	183	8	2	14	0.032	0.008	0.038
.	19.01.16-04.23.29-1-67640	154	26	26	9	0	6	631	23	23	0	0	NA	NA	NA	49	52	249	252	364	221	224	186	31	30	39	0.124	0.119	0.107
.	19.01.16-04.23.32-1-67642	150	32	32	8	0	8	619	29	29	0	0	NA	NA	NA	49	43	247	250	359	217	224	178	32	9	25	0.13	0.036	0.07
.	19.01.16-04.23.42-1-67650	92	9	9	2	0	2	619	8	8	0	0	NA	NA	NA	28	37	242	249	359	216	220	183	16	8	1	0.066	0.032	0.003
.	19.01.16-04.23.45-1-67652	117	5	5	0	0	0	601	4	4	0	0	NA	NA	NA	29	24	242	243	352	215	214	172	6	6	1	0.025	0.025	0.003
.	19.01.16-04.23.49-1-67664	93	3	3	1	0	1	609	2	2	0	0	NA	NA	NA	20	25	243	242	353	216	217	176	10	0	2	0.041	0	0.006
.	19.01.16-04.23.54-1-67673	122	12	12	4	0	4	629	9	9	0	0	NA	NA	NA	40	51	250	250	364	223	226	180	9	2	25	0.036	0.008	0.069
.	19.01.16-04.23.55-1-67676	122	12	12	2	0	2	608	8	8	0	0	NA	NA	NA	29	31	245	242	357	217	214	177	17	5	12	0.069	0.021	0.034
.	19.01.16-04.24.01-1-67681	153	8	8	2	0	1	622	7	7	0	0	NA	NA	NA	53	48	244	256	361	217	226	179	4	2	19	0.016	0.008	0.053
.	19.01.16-04.24.01-1-67682	34	1	1	0	0	0	0	0	0	0	0	NA	NA	NA	9	5	239	237	342	0	0	0	0	0	0	0	0	0
.	19.01.16-04.24.02-1-67683	89	7	7	1	0	0	602	6	6	0	0	NA	NA	NA	23	25	244	244	350	215	215	172	9	12	3	0.037	0.049	0.009
.	19.01.16-04.24.04-1-67687	150	22	22	8	0	6	612	19	19	0	0	NA	NA	NA	39	33	244	250	352	216	221	175	34	0	46	0.139	0	0.131
.	19.01.16-04.24.05-1-67690	195	10	10	2	0	1	637	9	9	0	0	NA	NA	NA	80	63	253	257	366	224	229	184	18	11	9	0.071	0.043	0.025
.	19.01.16-04.24.11-1-67694	92	3	3	0	0	0	607	2	2	0	0	NA	NA	NA	27	28	245	244	352	214	216	177	0	2	3	0	0.008	0.009
.	19.01.16-04.24.12-1-67696	92	12	12	4	0	2	610	11	11	0	0	NA	NA	NA	34	28	247	243	351	218	216	176	4	17	9	0.016	0.07	0.026
.	19.01.16-04.24.17-1-67702	60	2	2	0	0	0	252	1	1	0	0	NA	NA	NA	18	11	237	241	346	94	91	67	0	1	0	0	0.004	0
.	19.01.16-04.24.22-1-67706	173	13	13	0	0	0	628	12	12	0	0	NA	NA	NA	65	56	249	256	364	221	222	185	3	7	28	0.012	0.027	0.077
.	19.01.16-04.24.22-1-67707	67	4	4	2	0	1	596	1	1	0	0	NA	NA	NA	32	31	243	245	356	211	213	172	12	0	2	0.049	0	0.006
.	19.01.16-04.24.23-1-67708	93	9	9	3	0	2	617	8	8	0	0	NA	NA	NA	37	44	249	249	359	218	221	178	7	5	10	0.028	0.02	0.028
.	19.01.16-04.24.26-1-67709	133	9	9	2	0	1	621	8	8	0	0	NA	NA	NA	40	37	249	247	354	223	221	177	10	0	23	0.04	0	0.065
.	19.01.16-04.24.27-1-67710	88	6	6	1	0	1	595	5	5	0	0	NA	NA	NA	20	17	244	240	346	216	211	168	1	0	12	0.004	0	0.035
.	19.01.16-04.24.32-1-67727	149	18	18	5	0	5	638	15	15	0	0	NA	NA	NA	39	61	253	254	367	226	225	187	9	32	11	0.036	0.126	0.03
.	19.01.16-04.24.35-1-67731	61	2	2	0	0	0	594	1	1	0	0	NA	NA	NA	24	21	241	244	349	207	219	168	2	0	1	0.008	0	0.003
.	19.01.16-04.24.37-1-67735	150	12	12	7	0	6	625	10	10	0	0	NA	NA	NA	50	49	247	250	365	217	224	184	10	1	28	0.04	0.004	0.077
.	19.01.16-04.24.42-1-67740	147	13	13	2	0	2	614	11	11	0	0	NA	NA	NA	59	44	248	245	364	219	213	182	15	3	14	0.06	0.012	0.038
.	19.01.16-04.24.44-1-67742	91	3	3	0	0	0	608	2	2	0	0	NA	NA	NA	31	36	245	250	354	214	219	175	9	3	0	0.037	0.012	0
.	19.01.16-04.24.44-1-67746	147	10	10	2	0	1	623	9	9	0	0	NA	NA	NA	61	48	250	248	363	219	220	184	13	5	15	0.052	0.02	0.041
.	19.01.16-04.24.48-1-67751	33	1	1	0	0	0	0	0	0	0	0	NA	NA	NA	10	11	240	238	346	0	0	0	0	0	0	0	0	0
.	19.01.16-04.24.48-1-67753	33	1	1	0	0	0	0	0	0	0	0	NA	NA	NA	12	11	238	241	345	0	0	0	0	0	1	0	0	0.003
.	19.01.16-04.24.49-1-67754	127	5	5	1	0	0	628	3	3	0	0	NA	NA	NA	38	47	253	242	365	226	219	183	4	2	8	0.016	0.008	0.022
.	19.01.16-04.24.50-1-67756	204	20	20	6	0	3	644	18	18	0	0	NA	NA	NA	64	74	258	256	373	229	226	189	30	14	42	0.116	0.055	0.113
.	19.01.16-04.24.51-1-67758	160	9	9	3	0	1	639	8	8	0	0	NA	NA	NA	50	61	255	255	364	229	227	183	6	19	23	0.024	0.075	0.063
.	19.01.16-04.24.58-1-67770	117	7	7	3	0	3	622	6	6	0	0	NA	NA	NA	56	46	256	247	356	232	216	174	3	16	6	0.012	0.065	0.017
.	19.01.16-04.25.03-1-67775	34	1	1	0	0	0	0	0	0	0	0	NA	NA	NA	8	8	240	237	344	0	0	0	0	0	6	0	0	0.017
.	19.01.16-04.25.05-1-67779	86	4	4	0	0	0	612	3	3	0	0	NA	NA	NA	23	31	246	244	354	218	219	175	4	1	2	0.016	0.004	0.006
.	19.01.16-04.25.05-1-67780	68	2	2	1	0	1	608	1	1	0	0	NA	NA	NA	20	23	244	243	349	219	216	173	5	0	7	0.02	0	0.02
.	19.01.16-04.25.06-1-67782	122	11	11	1	0	1	608	9	9	0	0	NA	NA	NA	38	32	244	247	354	215	218	175	5	11	29	0.02	0.045	0.082
.	19.01.16-04.25.07-1-67783	59	2	2	1	0	1	592	1	1	0	0	NA	NA	NA	25	16	240	240	349	211	212	169	0	0	5	0	0	0.014
.	19.01.16-04.25.10-1-67786	63	4	4	1	0	1	599	3	3	0	0	NA	NA	NA	29	23	245	241	350	212	212	175	11	0	0	0.045	0	0
.	19.01.16-04.25.16-1-67790	175	15	15	3	0	3	634	13	13	0	0	NA	NA	NA	44	48	250	255	356	223	229	182	17	9	24	0.068	0.035	0.067
.	19.01.16-04.25.17-1-67795	119	15	15	3	0	3	620	12	12	0	0	NA	NA	NA	41	37	248	252	350	218	227	175	32	3	8	0.129	0.012	0.023
.	19.01.16-04.25.20-1-67797	89	6	6	1	0	1	605	5	5	0	0	NA	NA	NA	21	21	243	240	351	216	216	173	10	7	4	0.041	0.029	0.011
.	19.01.16-04.25.20-1-67798	151	17	17	5	0	2	616	14	14	0	0	NA	NA	NA	48	38	249	245	357	222	215	179	13	14	14	0.052	0.057	0.039
.	19.01.16-04.25.22-1-67799	90	7	7	2	0	0	607	5	5	0	0	NA	NA	NA	28	29	244	243	355	215	215	177	0	7	8	0	0.029	0.023
.	19.01.16-04.25.27-1-67802	154	11	11	4	0	4	621	8	8	0	0	NA	NA	NA	38	41	251	244	359	223	217	181	7	4	16	0.028	0.016	0.045
.	19.01.16-04.25.30-1-67820	86	5	5	1	0	1	609	3	3	0	0	NA	NA	NA	26	32	243	246	356	217	217	175	9	0	11	0.037	0	0.031
.	19.01.16-04.25.31-1-67822	99	8	8	2	0	2	611	7	7	0	0	NA	NA	NA	37	38	250	242	359	218	212	181	10	9	13	0.04	0.037	0.036
.	19.01.16-04.25.39-1-67829	34	1	1	0	0	0	0	0	0	0	0	NA	NA	NA	6	14	237	240	350	0	0	0	0	0	1	0	0	0.003
.	19.01.16-04.25.41-1-67831	61	3	3	0	0	0	496	2	2	0	0	NA	NA	NA	12	20	247	237	349	175	177	144	0	3	2	0	0.013	0.006
.	19.01.16-04.25.41-1-67832	34	1	1	0	0	0	0	0	0	0	0	NA	NA	NA	11	10	239	238	346	0	0	0	5	0	0	0.021	0	0
.	19.01.16-04.25.42-1-67833	34	1	1	0	0	0	0	0	0	0	0	NA	NA	NA	10	12	240	240	345	0	0	0	0	0	2	0	0	0.006
.	19.01.16-04.25.44-1-67836	91	5	5	1	0	0	610	4	4	0	0	NA	NA	NA	30	32	245	244	356	217	216	177	6	0	12	0.024	0	0.034
.	19.01.16-04.25.44-1-67840	175	28	28	7	0	6	629	27	27	0	0	NA	NA	NA	54	50	249	251	363	222	221	186	50	23	35	0.201	0.092	0.096
.	19.01.16-04.25.46-1-67844	63	2	2	1	0	1	245	1	1	0	0	NA	NA	NA	17	21	240	241	353	80	86	79	0	0	2	0	0	0.006
.	19.01.16-04.25.48-1-67847	34	1	1	0	0	0	0	0	0	0	0	NA	NA	NA	7	5	237	237	344	0	0	0	0	0	1	0	0	0.003
.	19.01.16-04.25.50-1-67852	61	2	2	1	0	1	206	1	1	0	0	NA	NA	NA	15	20	242	244	347	81	74	51	0	3	1	0	0.012	0.003
.	19.01.16-04.25.51-1-67853	209	15	15	5	0	5	627	13	13	0	0	NA	NA	NA	64	54	246	255	366	216	223	188	14	12	27	0.057	0.047	0.074
.	19.01.16-04.25.52-1-67855	61	4	4	0	0	0	594	3	3	0	0	NA	NA	NA	28	16	240	242	347	214	212	168	0	11	5	0	0.045	0.014
.	19.01.16-04.25.54-1-67860	87	5	5	2	0	1	599	3	3	0	0	NA	NA	NA	35	24	242	239	356	213	211	175	12	5	3	0.05	0.021	0.008
.	19.01.16-04.25.54-1-67861	62	2	2	0	0	0	299	1	1	0	0	NA	NA	NA	21	9	240	237	345	110	100	89	0	1	0	0	0.004	0
.	19.01.16-04.25.56-1-67864	33	1	1	0	0	0	0	0	0	0	0	NA	NA	NA	9	10	239	242	342	0	0	0	0	0	0	0	0	0
.	19.01.16-04.25.59-1-67868	123	10	10	4	0	3	624	8	8	0	0	NA	NA	NA	36	46	252	248	359	220	221	183	3	16	14	0.012	0.065	0.039
.	19.01.16-04.26.00-1-67869	63	2	2	1	0	1	290	1	1	0	0	NA	NA	NA	15	10	240	240	343	98	99	93	0	0	3	0	0	0.009
.	19.01.16-04.26.00-1-67870	156	33	33	4	0	3	629	30	30	0	0	NA	NA	NA	60	56	251	250	368	224	219	186	49	27	47	0.195	0.108	0.128
.	19.01.16-04.26.05-1-67878	94	6	6	2	0	1	614	4	4	0	0	NA	NA	NA	27	32	243	248	354	217	221	176	0	11	12	0	0.044	0.034
.	19.01.16-04.26.07-1-67879	178	17	17	7	0	6	639	14	14	0	0	NA	NA	NA	58	66	251	254	374	219	225	195	17	32	19	0.068	0.126	0.051
.	19.01.16-04.26.11-1-67881	118	11	11	3	0	2	603	8	8	0	0	NA	NA	NA	43	26	245	243	351	219	211	173	6	5	26	0.024	0.021	0.074
.	19.01.16-04.26.13-1-67882	119	7	7	2	0	2	616	6	6	0	0	NA	NA	NA	35	43	245	252	359	214	222	180	0	8	14	0	0.032	0.039
.	19.01.16-04.26.20-1-67890	240	22	22	4	0	3	653	20	20	0	0	NA	NA	NA	63	73	260	254	372	232	230	191	12	19	36	0.046	0.075	0.097
.	19.01.16-04.26.22-1-67893	92	9	9	2	0	1	623	8	8	0	0	NA	NA	NA	28	44	252	248	357	222	222	179	8	9	16	0.032	0.036	0.045
.	19.01.16-04.26.23-1-67894	120	4	4	2	0	1	639	3	3	0	0	NA	NA	NA	47	57	256	254	360	229	228	182	0	6	13	0	0.024	0.036
.	19.01.16-04.26.32-1-67916	90	4	4	0	0	0	596	3	3	0	0	NA	NA	NA	19	13	240	239	347	210	212	174	0	7	3	0	0.029	0.009
.	19.01.16-04.26.33-1-67917	31	1	1	0	0	0	0	0	0	0	0	NA	NA	NA	11	8	237	239	345	0	0	0	0	0	0	0	0	0
.	19.01.16-04.26.35-1-67919	85	5	5	3	0	2	598	4	4	0	0	NA	NA	NA	24	20	240	241	352	209	214	175	6	6	6	0.025	0.025	0.017
.	19.01.16-04.26.36-1-67920	144	12	12	3	0	3	630	11	11	0	0	NA	NA	NA	56	55	251	253	364	226	220	184	13	16	21	0.052	0.063	0.058
.	19.01.16-04.26.36-1-67922	209	28	28	12	0	11	624	25	25	0	0	NA	NA	NA	65	59	252	253	367	215	222	187	47	3	43	0.187	0.012	0.117
.	19.01.16-04.26.42-1-67925	116	6	6	1	0	1	618	5	5	0	0	NA	NA	NA	26	40	248	251	354	222	219	177	3	2	7	0.012	0.008	0.02
.	19.01.16-04.26.47-1-67934	256	34	34	12	0	7	660	31	31	0	0	NA	NA	NA	83	80	260	262	371	232	233	195	28	47	44	0.108	0.179	0.119
.	19.01.16-04.26.48-1-67938	96	7	7	0	0	0	607	6	6	0	0	NA	NA	NA	41	38	245	248	358	214	215	178	8	0	14	0.033	0	0.039
.	19.01.16-04.26.50-1-67940	119	8	8	1	0	1	616	5	5	0	0	NA	NA	NA	36	42	246	245	364	218	219	179	6	11	12	0.024	0.045	0.033
.	19.01.16-04.26.56-1-67948	94	3	3	0	0	0	619	2	2	0	0	NA	NA	NA	36	36	245	248	356	219	223	177	0	1	7	0	0.004	0.02
.	19.01.16-04.26.57-1-67950	120	13	13	8	0	5	603	10	10	0	0	NA	NA	NA	45	25	242	241	355	211	215	177	25	11	11	0.103	0.046	0.031
.	19.01.16-04.26.59-1-67953	119	12	12	0	0	0	617	10	10	0	0	NA	NA	NA	41	31	246	245	353	217	223	177	9	12	9	0.037	0.049	0.025
.	19.01.16-04.27.05-1-67960	85	5	5	3	0	3	600	4	4	0	0	NA	NA	NA	36	25	244	244	350	214	216	170	1	6	3	0.004	0.025	0.009
.	19.01.16-04.27.10-1-67965	155	8	8	2	0	2	625	7	7	0	0	NA	NA	NA	38	50	249	245	369	223	218	184	11	0	14	0.044	0	0.038
.	19.01.16-04.27.12-1-67968	59	3	3	1	0	0	592	2	2	0	0	NA	NA	NA	21	18	241	237	353	209	207	176	6	0	3	0.025	0	0.008
.	19.01.16-04.27.15-1-67970	117	5	5	1	0	1	618	4	4	0	0	NA	NA	NA	41	41	247	250	357	215	226	177	7	4	1	0.028	0.016	0.003
.	19.01.16-04.27.16-1-67971	121	15	15	5	0	5	632	14	14	0	0	NA	NA	NA	36	51	246	253	365	222	226	184	23	4	35	0.093	0.016	0.096
.	19.01.16-04.27.21-1-67980	88	7	7	2	0	2	602	6	6	0	0	NA	NA	NA	27	28	241	245	355	210	219	173	1	5	9	0.004	0.02	0.025
.	19.01.16-04.27.22-1-67981	120	11	11	4	0	3	627	10	10	0	0	NA	NA	NA	31	43	247	248	361	220	223	184	11	18	6	0.045	0.073	0.017
.	19.01.16-04.27.22-1-67983	147	24	24	5	0	4	629	22	22	0	0	NA	NA	NA	33	54	256	249	362	227	223	179	25	28	39	0.098	0.112	0.108
.	19.01.16-04.27.28-1-68000	147	16	16	6	0	4	628	15	15	0	0	NA	NA	NA	52	59	255	252	365	226	217	185	33	12	20	0.129	0.048	0.055
.	19.01.16-04.27.31-1-68002	35	1	1	0	0	0	0	0	0	0	0	NA	NA	NA	7	5	236	238	344	0	0	0	0	0	1	0	0	0.003
.	19.01.16-04.27.32-1-68005	64	3	3	0	0	0	547	2	2	0	0	NA	NA	NA	14	15	242	238	348	198	192	157	4	3	0	0.017	0.013	0
.	19.01.16-04.27.33-1-68006	59	2	2	3	0	2	599	1	1	0	0	NA	NA	NA	22	21	241	245	348	215	213	171	0	3	0	0	0.012	0
.	19.01.16-04.27.39-1-68013	61	2	2	0	0	0	198	0	0	0	0	NA	NA	NA	15	23	245	241	350	75	67	56	0	0	4	0	0	0.011
.	19.01.16-04.27.40-1-68014	92	4	4	1	0	1	614	3	3	0	0	NA	NA	NA	38	35	246	240	362	218	211	185	1	6	6	0.004	0.025	0.017
.	19.01.16-04.27.44-1-68017	34	1	1	1	0	1	0	0	0	0	0	NA	NA	NA	10	14	243	240	344	0	0	0	0	1	0	0	0.004	0
.	19.01.16-04.27.45-1-68021	227	30	30	10	0	7	646	28	28	0	0	NA	NA	NA	67	73	254	260	372	228	229	189	56	19	46	0.22	0.073	0.124
.	19.01.16-04.27.47-1-68025	65	5	5	0	0	0	601	4	4	0	0	NA	NA	NA	21	25	241	244	353	210	216	175	4	4	9	0.017	0.016	0.025
.	19.01.16-04.27.47-1-68027	120	7	7	3	0	2	622	6	6	0	0	NA	NA	NA	31	47	251	246	363	225	218	179	11	0	19	0.044	0	0.052
.	19.01.16-04.27.48-1-68030	61	2	2	0	0	0	597	0	0	0	0	NA	NA	NA	27	21	240	244	350	206	221	170	4	0	2	0.017	0	0.006
.	19.01.16-04.27.49-1-68031	267	29	29	7	0	6	648	27	27	0	0	NA	NA	NA	68	72	264	254	367	236	224	188	40	16	57	0.152	0.063	0.155
.	19.01.16-04.27.57-1-68045	56	2	2	1	0	1	351	1	1	0	0	NA	NA	NA	19	17	244	241	345	118	133	100	4	1	0	0.016	0.004	0
.	19.01.16-04.28.01-1-68047	112	16	16	4	0	2	613	14	14	0	0	NA	NA	NA	37	32	247	247	351	220	220	173	9	19	33	0.036	0.077	0.094
.	19.01.16-04.28.02-1-68049	114	5	5	3	0	3	616	3	3	0	0	NA	NA	NA	37	35	246	245	357	218	219	179	3	3	6	0.012	0.012	0.017
.	19.01.16-04.28.03-1-68053	122	12	12	8	0	5	613	11	11	0	0	NA	NA	NA	48	34	240	253	354	213	227	173	14	16	17	0.058	0.063	0.048
.	19.01.16-04.28.04-1-68054	119	14	14	3	0	3	626	12	12	0	0	NA	NA	NA	30	39	250	247	355	224	221	181	10	15	14	0.04	0.061	0.039
.	19.01.16-04.28.09-1-68058	92	7	7	0	0	0	604	6	6	0	0	NA	NA	NA	36	32	241	247	357	212	215	177	1	7	9	0.004	0.028	0.025
.	19.01.16-04.28.09-1-68059	56	2	2	1	0	1	0	1	1	0	0	NA	NA	NA	12	24	244	242	351	0	0	0	0	0	4	0	0	0.011
.	19.01.16-04.28.13-1-68063	88	7	7	3	0	2	616	6	6	0	0	NA	NA	NA	32	31	250	242	352	223	215	178	1	8	12	0.004	0.033	0.034
.	19.01.16-04.28.21-1-68070	37	1	1	1	0	1	0	0	0	0	0	NA	NA	NA	10	9	238	240	344	0	0	0	0	0	3	0	0	0.009
.	19.01.16-04.28.24-1-68072	63	2	2	0	0	0	405	1	1	0	0	NA	NA	NA	18	20	242	240	351	154	146	105	0	5	0	0	0.021	0
.	19.01.16-04.28.27-1-68074	204	24	24	4	0	4	635	22	22	0	0	NA	NA	NA	54	58	251	254	366	223	227	185	17	32	26	0.068	0.126	0.071
.	19.01.16-04.28.28-1-68090	66	6	6	1	0	1	598	5	5	0	0	NA	NA	NA	30	23	241	244	351	208	216	174	14	0	4	0.058	0	0.011
.	19.01.16-04.28.31-1-68093	211	14	14	4	0	3	651	13	13	0	0	NA	NA	NA	68	74	254	258	375	227	226	198	7	9	35	0.028	0.035	0.093
.	19.01.16-04.28.33-1-68095	60	2	2	0	0	0	598	1	1	0	0	NA	NA	NA	26	18	241	243	347	215	213	170	11	0	0	0.046	0	0
.	19.01.16-04.28.34-1-68096	66	2	2	0	0	0	345	1	1	0	0	NA	NA	NA	19	19	238	242	352	115	128	102	0	0	3	0	0	0.009
.	19.01.16-04.28.37-1-68098	90	9	9	3	0	3	607	6	6	0	0	NA	NA	NA	28	31	245	244	355	217	215	175	5	20	4	0.02	0.082	0.011
.	19.01.16-04.28.37-1-68099	60	2	2	0	0	0	443	1	1	0	0	NA	NA	NA	16	18	244	237	350	154	158	131	0	5	0	0	0.021	0
.	19.01.16-04.28.39-1-68100	65	2	2	0	0	0	344	1	1	0	0	NA	NA	NA	9	22	241	247	347	119	121	104	6	2	0	0.025	0.008	0
.	19.01.16-04.28.45-1-68106	93	4	4	2	0	2	610	2	2	0	0	NA	NA	NA	24	31	247	245	352	217	218	175	1	4	3	0.004	0.016	0.009
.	19.01.16-04.28.46-1-68110	118	8	8	2	0	2	615	5	5	0	0	NA	NA	NA	34	40	249	247	357	216	218	181	0	7	9	0	0.028	0.025
.	19.01.16-04.28.47-1-68114	90	5	5	2	0	1	610	3	3	0	0	NA	NA	NA	39	37	246	246	358	217	215	178	2	8	5	0.008	0.033	0.014
.	19.01.16-04.28.49-1-68116	94	7	7	3	0	3	614	5	5	0	0	NA	NA	NA	28	31	246	243	355	221	215	178	3	11	3	0.012	0.045	0.008
.	19.01.16-04.28.51-1-68119	149	16	16	4	0	3	627	13	13	0	0	NA	NA	NA	59	57	253	258	359	221	228	178	27	8	29	0.107	0.031	0.081
.	19.01.16-04.28.57-1-68128	87	5	5	1	0	1	612	4	4	0	0	NA	NA	NA	26	34	241	251	355	214	221	177	0	6	8	0	0.024	0.023
.	19.01.16-04.29.00-1-68130	152	8	8	1	0	1	623	6	6	0	0	NA	NA	NA	50	47	245	246	369	215	219	189	11	12	7	0.045	0.049	0.019
.	19.01.16-04.29.01-1-68131	115	5	5	1	0	1	618	3	3	0	0	NA	NA	NA	27	36	246	242	361	222	215	181	0	5	3	0	0.021	0.008
.	19.01.16-04.29.04-1-68136	117	12	12	2	0	2	627	10	10	0	0	NA	NA	NA	41	48	250	253	358	224	221	182	13	6	24	0.052	0.024	0.067
.	19.01.16-04.29.06-1-68139	34	1	1	0	0	0	0	0	0	0	0	NA	NA	NA	20	8	239	238	344	0	0	0	0	0	0	0	0	0
.	19.01.16-04.29.09-1-68142	83	4	4	0	0	0	599	3	3	0	0	NA	NA	NA	34	32	247	241	357	215	205	179	2	2	0	0.008	0.008	0
.	19.01.16-04.29.11-1-68143	35	1	1	0	0	0	0	0	0	0	0	NA	NA	NA	10	15	240	241	347	0	0	0	0	0	1	0	0	0.003
.	19.01.16-04.29.12-1-68145	88	6	6	2	0	1	599	5	5	0	0	NA	NA	NA	42	24	244	244	349	215	215	169	1	2	14	0.004	0.008	0.04
.	19.01.16-04.29.13-1-68147	90	6	6	2	0	2	611	4	4	0	0	NA	NA	NA	29	39	247	247	358	217	219	175	3	10	12	0.012	0.04	0.034
.	19.01.16-04.29.14-1-68148	186	56	56	13	0	12	633	51	51	0	0	NA	NA	NA	51	62	260	249	366	229	218	186	41	37	67	0.158	0.149	0.183
.	19.01.16-04.29.21-1-68158	170	29	29	5	0	4	636	26	26	0	0	NA	NA	NA	47	58	249	250	372	224	218	194	10	36	30	0.04	0.144	0.081
.	19.01.16-04.29.21-1-68159	302	20	20	8	0	8	658	19	19	0	0	NA	NA	NA	98	82	262	261	372	236	229	193	17	10	59	0.065	0.038	0.159
.	19.01.16-04.29.27-1-68161	70	5	5	1	0	1	608	4	4	0	0	NA	NA	NA	21	27	243	243	354	217	214	177	13	0	0	0.053	0	0
.	19.01.16-04.29.27-1-68162	91	6	6	1	0	1	604	4	4	0	0	NA	NA	NA	38	26	241	245	353	213	216	175	13	4	3	0.054	0.016	0.008
.	19.01.16-04.29.30-1-68178	112	7	7	1	0	1	620	6	6	0	0	NA	NA	NA	39	43	249	244	363	217	219	184	2	14	5	0.008	0.057	0.014
.	19.01.16-04.29.32-1-68179	33	1	1	0	0	0	0	0	0	0	0	NA	NA	NA	11	8	237	237	347	0	0	0	0	2	0	0	0.008	0
.	19.01.16-04.29.34-1-68181	360	22	22	6	0	3	701	19	19	0	0	NA	NA	NA	99	122	270	272	393	246	245	210	43	8	52	0.159	0.029	0.132
.	19.01.16-04.29.35-1-68182	171	18	18	2	0	2	627	16	16	0	0	NA	NA	NA	51	53	247	257	362	214	227	186	16	33	29	0.065	0.128	0.08
.	19.01.16-04.29.44-1-68195	60	2	2	1	0	1	611	1	1	0	0	NA	NA	NA	22	29	248	244	350	222	216	173	0	0	6	0	0	0.017
.	19.01.16-04.29.44-1-68196	145	5	5	2	0	2	619	3	3	0	0	NA	NA	NA	41	41	244	244	366	216	216	187	12	19	0	0.049	0.078	0
.	19.01.16-04.29.48-1-68204	122	27	27	2	0	2	609	25	25	0	0	NA	NA	NA	51	33	246	244	356	217	215	177	36	17	42	0.146	0.07	0.118
.	19.01.16-04.29.58-1-68215	86	9	9	2	0	2	613	7	7	0	0	NA	NA	NA	25	31	248	245	351	218	221	174	10	7	7	0.04	0.029	0.02
.	19.01.16-04.30.01-1-68216	91	4	4	2	0	1	594	3	3	0	0	NA	NA	NA	27	20	239	241	353	211	210	173	0	14	2	0	0.058	0.006
.	19.01.16-04.30.03-1-68225	290	25	25	9	0	6	669	24	24	0	0	NA	NA	NA	111	99	264	268	380	233	234	202	26	25	49	0.098	0.093	0.129
.	19.01.16-04.30.08-1-68231	120	5	5	0	0	0	617	4	4	0	0	NA	NA	NA	42	36	248	246	355	223	215	179	5	0	7	0.02	0	0.02
.	19.01.16-04.30.09-1-68232	70	2	2	0	0	0	605	0	0	0	0	NA	NA	NA	30	32	249	246	350	221	213	171	0	0	6	0	0	0.017
.	19.01.16-04.30.16-1-68235	57	2	2	0	0	0	598	1	1	0	0	NA	NA	NA	20	23	245	241	350	215	212	171	1	0	1	0.004	0	0.003
.	19.01.16-04.30.18-1-68236	119	7	7	1	0	1	600	6	6	0	0	NA	NA	NA	47	35	248	247	353	214	216	170	14	4	5	0.056	0.016	0.014
.	19.01.16-04.30.22-1-68237	87	6	6	1	0	1	607	4	4	0	0	NA	NA	NA	28	32	246	243	356	216	210	181	3	13	7	0.012	0.053	0.02
.	19.01.16-04.30.22-1-68238	126	21	21	5	0	4	621	19	19	0	0	NA	NA	NA	51	43	248	251	357	220	223	178	5	26	35	0.02	0.104	0.098
.	19.01.16-04.30.26-1-68243	110	8	8	0	0	0	615	7	7	0	0	NA	NA	NA	48	37	249	247	354	218	218	179	11	3	8	0.044	0.012	0.023
.	19.01.16-04.30.27-1-68244	31	1	1	0	0	0	0	0	0	0	0	NA	NA	NA	8	7	239	238	343	0	0	0	0	0	0	0	0	0
.	19.01.16-04.30.28-1-68261	35	1	1	0	0	0	0	0	0	0	0	NA	NA	NA	12	8	238	239	344	0	0	0	0	0	1	0	0	0.003
.	19.01.16-04.30.29-1-68262	117	13	13	1	0	1	628	11	11	0	0	NA	NA	NA	42	50	246	249	368	218	223	187	8	19	7	0.033	0.076	0.019
.	19.01.16-04.30.30-1-68263	338	30	30	7	0	2	665	25	25	0	0	NA	NA	NA	88	91	258	261	385	231	234	200	33	15	64	0.128	0.057	0.166
.	19.01.16-04.30.30-1-68264	87	6	6	2	0	1	613	5	5	0	0	NA	NA	NA	34	32	248	247	350	223	217	173	7	9	5	0.028	0.036	0.014
.	19.01.16-04.30.37-1-68270	179	13	13	3	0	3	641	11	11	0	0	NA	NA	NA	70	66	256	256	367	224	226	191	16	6	22	0.062	0.023	0.06
.	19.01.16-04.30.40-1-68271	33	1	1	1	0	1	0	0	0	0	0	NA	NA	NA	9	10	237	239	347	0	0	0	0	1	0	0	0.004	0
.	19.01.16-04.30.42-1-68272	122	6	6	1	0	1	620	5	5	0	0	NA	NA	NA	33	43	248	247	361	219	221	180	9	7	0	0.036	0.028	0
.	19.01.16-04.30.48-1-68281	122	15	15	2	0	2	626	14	14	0	0	NA	NA	NA	52	51	251	258	355	221	229	176	14	8	17	0.056	0.031	0.048
.	19.01.16-04.30.49-1-68286	37	1	1	1	0	1	0	0	0	0	0	NA	NA	NA	11	10	241	239	343	0	0	0	0	0	1	0	0	0.003
.	19.01.16-04.30.49-1-68287	149	13	13	4	0	4	626	12	12	0	0	NA	NA	NA	51	51	254	244	366	226	213	187	10	33	10	0.039	0.135	0.027
.	19.01.16-04.30.52-1-68293	181	14	14	4	0	2	621	13	13	0	0	NA	NA	NA	51	48	250	248	363	224	218	179	10	12	19	0.04	0.048	0.052
.	19.01.16-04.30.56-1-68298	154	11	11	2	0	1	619	8	8	0	0	NA	NA	NA	45	44	252	246	359	225	215	179	6	16	7	0.024	0.065	0.019
.	19.01.16-04.30.57-1-68300	62	2	2	1	0	1	148	1	1	0	0	NA	NA	NA	12	16	244	239	346	56	48	44	3	0	0	0.012	0	0
.	19.01.16-04.31.01-1-68302	63	6	6	2	0	1	601	4	4	0	0	NA	NA	NA	27	19	243	243	346	218	214	169	1	11	17	0.004	0.045	0.049
.	19.01.16-04.31.03-1-68306	89	3	3	1	0	1	611	2	2	0	0	NA	NA	NA	31	37	245	246	359	216	219	176	0	6	3	0	0.024	0.008
.	19.01.16-04.31.05-1-68331	91	10	10	1	0	1	612	8	8	0	0	NA	NA	NA	33	33	246	245	355	219	217	176	7	6	12	0.028	0.024	0.034
.	19.01.16-04.31.15-1-68358	68	3	3	0	0	0	602	2	2	0	0	NA	NA	NA	29	23	243	242	351	212	218	172	16	0	2	0.066	0	0.006
.	19.01.16-04.31.16-1-68361	62	4	4	2	0	2	596	3	3	0	0	NA	NA	NA	25	14	237	241	349	206	216	174	8	2	8	0.034	0.008	0.023
.	19.01.16-04.31.19-1-68363	91	5	5	1	0	1	618	4	4	0	0	NA	NA	NA	36	45	252	252	354	220	223	175	3	4	10	0.012	0.016	0.028
.	19.01.16-04.31.19-1-68364	31	1	1	0	0	0	0	0	0	0	0	NA	NA	NA	10	8	238	238	345	0	0	0	0	0	0	0	0	0
.	19.01.16-04.31.21-1-68370	95	7	7	0	0	0	606	6	6	0	0	NA	NA	NA	29	29	242	248	352	211	221	174	4	5	12	0.017	0.02	0.034
.	19.01.16-04.31.21-1-68371	58	2	2	0	0	0	605	1	1	0	0	NA	NA	NA	24	31	247	247	350	214	220	171	5	0	0	0.02	0	0
.	19.01.16-04.31.21-1-68372	123	8	8	1	0	1	617	7	7	0	0	NA	NA	NA	47	46	252	246	361	220	217	180	0	7	14	0	0.028	0.039
.	19.01.16-04.31.23-1-68374	118	9	9	4	0	4	623	8	8	0	0	NA	NA	NA	33	41	252	248	354	225	218	180	8	13	7	0.032	0.052	0.02
.	19.01.16-04.31.26-1-68375	158	13	13	5	0	5	625	11	11	0	0	NA	NA	NA	55	50	252	254	357	222	225	178	13	32	10	0.052	0.126	0.028
.	19.01.16-04.31.32-1-68393	90	4	4	1	0	1	604	2	2	0	0	NA	NA	NA	25	27	241	244	355	217	212	175	2	1	3	0.008	0.004	0.008
.	19.01.16-04.31.33-1-68394	182	15	15	6	0	6	638	14	14	0	0	NA	NA	NA	61	60	251	260	362	223	228	187	7	18	33	0.028	0.069	0.091
.	19.01.16-04.31.35-1-68395	64	3	3	1	0	1	596	2	2	0	0	NA	NA	NA	25	22	239	245	351	208	216	172	6	5	7	0.025	0.02	0.02
.	19.01.16-04.31.36-1-68396	148	8	8	2	0	2	621	7	7	0	0	NA	NA	NA	56	53	257	246	363	225	215	181	5	7	9	0.019	0.028	0.025
.	19.01.16-04.31.40-1-68401	184	31	31	6	0	3	641	29	29	0	0	NA	NA	NA	41	60	252	250	371	227	221	193	26	28	40	0.103	0.112	0.108
.	19.01.16-04.31.41-1-68403	182	20	20	5	0	5	628	19	19	0	0	NA	NA	NA	47	51	251	256	357	222	226	180	25	12	29	0.1	0.047	0.081
.	19.01.16-04.31.43-1-68406	63	2	2	1	0	1	200	1	1	0	0	NA	NA	NA	21	21	241	242	351	64	80	56	0	0	3	0	0	0.009
.	19.01.16-04.31.48-1-68415	126	11	11	5	0	3	616	10	10	0	0	NA	NA	NA	41	41	246	250	358	214	223	179	16	19	19	0.065	0.076	0.053
.	19.01.16-04.31.51-1-68421	33	1	1	0	0	0	0	0	0	0	0	NA	NA	NA	9	15	241	240	347	0	0	0	0	0	0	0	0	0
.	19.01.16-04.31.52-1-68425	91	7	7	2	0	2	618	5	5	0	0	NA	NA	NA	29	39	248	249	355	220	223	175	5	12	8	0.02	0.048	0.023
.	19.01.16-04.31.53-1-68427	88	8	8	3	0	1	607	7	7	0	0	NA	NA	NA	36	29	247	242	353	218	214	175	10	8	13	0.04	0.033	0.037
.	19.01.16-04.31.57-1-68432	114	5	5	1	0	1	614	4	4	0	0	NA	NA	NA	34	37	240	256	354	210	230	174	0	9	5	0	0.035	0.014
.	19.01.16-04.31.58-1-68434	146	12	12	3	0	3	628	10	10	0	0	NA	NA	NA	33	50	248	255	360	217	230	181	10	4	14	0.04	0.016	0.039
.	19.01.16-04.32.00-1-68436	36	1	1	0	0	0	0	0	0	0	0	NA	NA	NA	9	5	237	240	341	0	0	0	0	0	0	0	0	0
.	19.01.16-04.32.02-1-68437	121	12	12	4	0	3	615	11	11	0	0	NA	NA	NA	34	40	246	250	357	218	219	178	2	11	17	0.008	0.044	0.048
.	19.01.16-04.32.11-1-68447	138	9	9	2	0	2	625	7	7	0	0	NA	NA	NA	58	53	249	249	368	219	218	188	6	8	6	0.024	0.032	0.016
.	19.01.16-04.32.13-1-68449	100	9	9	1	0	1	601	7	7	0	0	NA	NA	NA	32	24	241	243	353	214	212	175	22	0	2	0.091	0	0.006
.	19.01.16-04.32.16-1-68452	88	7	7	0	0	0	617	5	5	0	0	NA	NA	NA	34	37	245	253	352	216	225	176	0	9	17	0	0.036	0.048
.	19.01.16-04.32.16-1-68453	91	9	9	3	0	2	610	8	8	0	0	NA	NA	NA	29	31	245	241	358	218	212	180	7	8	11	0.029	0.033	0.031
.	19.01.16-04.32.17-1-68454	89	5	5	2	0	1	605	4	4	0	0	NA	NA	NA	19	29	247	243	352	220	210	175	4	10	0	0.016	0.041	0
.	19.01.16-04.32.22-1-68458	56	2	2	0	0	0	603	0	0	0	0	NA	NA	NA	26	25	247	242	349	219	214	170	0	0	4	0	0	0.011
.	19.01.16-04.32.25-1-68464	152	12	12	3	0	3	633	11	11	0	0	NA	NA	NA	53	53	252	253	361	224	225	184	2	7	28	0.008	0.028	0.078
.	19.01.16-04.32.31-1-68483	84	4	4	0	0	0	605	2	2	0	0	NA	NA	NA	35	29	248	246	348	216	218	171	0	1	2	0	0.004	0.006
.	19.01.16-04.32.33-1-68487	125	6	6	2	0	2	606	4	4	0	0	NA	NA	NA	35	34	246	244	357	217	212	177	1	9	10	0.004	0.037	0.028
.	19.01.16-04.32.33-1-68488	84	5	5	2	0	2	596	4	4	0	0	NA	NA	NA	29	22	238	241	356	209	213	174	22	3	0	0.092	0.012	0
.	19.01.16-04.32.34-1-68489	67	3	3	1	0	1	608	2	2	0	0	NA	NA	NA	26	28	245	242	354	221	214	173	2	8	0	0.008	0.033	0
.	19.01.16-04.32.35-1-68490	61	3	3	1	0	1	597	1	1	0	0	NA	NA	NA	28	23	240	244	352	210	212	175	0	3	6	0	0.012	0.017
.	19.01.16-04.32.36-1-68491	86	4	4	0	0	0	616	3	3	0	0	NA	NA	NA	26	29	246	245	351	222	219	175	2	7	5	0.008	0.029	0.014
.	19.01.16-04.32.37-1-68492	124	19	19	6	0	5	611	16	16	0	0	NA	NA	NA	40	41	250	251	353	218	218	175	6	29	27	0.024	0.116	0.076
.	19.01.16-04.32.46-1-68500	120	14	14	3	0	2	618	13	13	0	0	NA	NA	NA	38	37	249	243	358	223	217	178	21	2	21	0.084	0.008	0.059
.	19.01.16-04.32.50-1-68508	92	10	10	3	0	2	615	9	9	0	0	NA	NA	NA	32	42	245	247	363	219	215	181	6	18	26	0.024	0.073	0.072
.	19.01.16-04.32.50-1-68509	90	3	3	0	0	0	616	2	2	0	0	NA	NA	NA	26	36	246	249	354	219	221	176	0	2	7	0	0.008	0.02
.	19.01.16-04.32.51-1-68511	148	14	14	5	0	3	641	10	10	0	0	NA	NA	NA	44	60	257	253	363	228	228	185	23	6	10	0.089	0.024	0.028
.	19.01.16-04.32.51-1-68512	147	15	15	5	0	4	620	13	13	0	0	NA	NA	NA	42	52	247	252	366	218	221	181	22	13	32	0.089	0.052	0.087
.	19.01.16-04.32.52-1-68513	150	11	11	7	0	5	624	10	10	0	0	NA	NA	NA	61	47	247	253	360	221	225	178	8	0	30	0.032	0	0.083
.	19.01.16-04.32.54-1-68519	246	27	27	6	0	4	651	24	24	0	0	NA	NA	NA	60	77	258	260	372	225	231	195	26	28	40	0.101	0.108	0.108
.	19.01.16-04.33.06-1-68532	116	7	7	1	0	1	613	5	5	0	0	NA	NA	NA	32	34	246	243	358	219	215	179	3	7	6	0.012	0.029	0.017
.	19.01.16-04.33.13-1-68535	126	22	22	9	0	8	613	19	19	0	0	NA	NA	NA	37	36	248	245	356	218	214	181	24	35	23	0.097	0.143	0.065
.	19.01.16-04.33.13-1-68537	183	29	29	11	0	9	629	26	26	0	0	NA	NA	NA	59	60	248	253	372	216	223	190	49	39	26	0.198	0.154	0.07
.	19.01.16-04.33.16-1-68539	62	4	4	1	0	1	611	3	3	0	0	NA	NA	NA	23	30	247	246	350	222	217	172	3	8	0	0.012	0.033	0
.	19.01.16-04.33.16-1-68540	149	39	39	11	0	9	628	31	31	0	0	NA	NA	NA	50	47	252	253	355	221	227	180	76	39	37	0.302	0.154	0.104
.	19.01.16-04.33.17-1-68542	88	6	6	2	0	2	607	5	5	0	0	NA	NA	NA	26	30	245	244	354	217	216	174	6	5	5	0.024	0.02	0.014
.	19.01.16-04.33.23-1-68549	62	2	2	0	0	0	609	1	1	0	0	NA	NA	NA	23	32	245	247	353	217	218	174	6	1	0	0.024	0.004	0
.	19.01.16-04.33.24-1-68550	154	13	13	2	0	2	627	12	12	0	0	NA	NA	NA	61	50	248	251	364	219	225	183	11	12	28	0.044	0.048	0.077
.	19.01.16-04.33.32-1-68567	123	15	15	3	0	3	614	13	13	0	0	NA	NA	NA	35	36	244	249	356	215	220	179	37	3	5	0.152	0.012	0.014
.	19.01.16-04.33.35-1-68569	57	2	2	2	0	2	596	1	1	0	0	NA	NA	NA	19	17	240	241	349	216	210	170	0	0	6	0	0	0.017
.	19.01.16-04.33.37-1-68573	64	2	2	0	0	0	551	1	1	0	0	NA	NA	NA	19	15	242	241	345	198	197	156	0	5	0	0	0.021	0
.	19.01.16-04.33.38-1-68574	126	7	7	3	0	2	618	6	6	0	0	NA	NA	NA	38	44	252	244	361	224	214	180	13	6	11	0.052	0.025	0.03
.	19.01.16-04.33.48-1-68589	68	4	4	0	0	0	600	3	3	0	0	NA	NA	NA	24	22	243	240	352	217	210	173	8	9	0	0.033	0.038	0
.	19.01.16-04.33.49-1-68592	121	9	9	5	0	4	606	8	8	0	0	NA	NA	NA	31	33	247	242	357	212	216	178	6	4	17	0.024	0.017	0.048
.	19.01.16-04.33.50-1-68594	68	4	4	2	0	2	595	3	3	0	0	NA	NA	NA	30	18	240	241	350	209	213	173	18	1	0	0.075	0.004	0
.	19.01.16-04.33.53-1-68600	114	11	11	1	0	1	631	9	9	0	0	NA	NA	NA	30	50	251	249	363	223	225	183	12	0	11	0.048	0	0.03
.	19.01.16-04.33.57-1-68605	143	32	32	7	0	3	621	29	29	0	0	NA	NA	NA	39	43	248	250	358	220	220	181	33	46	32	0.133	0.184	0.089
.	19.01.16-04.33.58-1-68608	90	9	9	1	0	1	608	8	8	0	0	NA	NA	NA	30	29	245	247	350	219	217	172	10	17	1	0.041	0.069	0.003
.	19.01.16-04.33.58-1-68610	65	4	4	2	0	1	596	2	2	0	0	NA	NA	NA	31	23	242	244	350	213	213	170	6	0	5	0.025	0	0.014
.	19.01.16-04.34.06-1-68616	183	16	16	3	0	2	645	13	13	0	0	NA	NA	NA	57	70	253	262	368	223	234	188	6	32	28	0.024	0.122	0.076
.	19.01.16-04.34.06-1-68617	124	8	8	2	0	1	614	7	7	0	0	NA	NA	NA	51	40	249	249	355	219	215	180	0	6	23	0	0.024	0.065
.	19.01.16-04.34.10-1-68621	153	13	13	6	0	5	636	10	10	0	0	NA	NA	NA	52	54	254	255	358	224	229	183	10	9	22	0.039	0.035	0.061
.	19.01.16-04.34.13-1-68622	150	9	9	3	0	2	637	8	8	0	0	NA	NA	NA	45	60	254	251	368	228	221	188	10	0	26	0.039	0	0.071
.	19.01.16-04.34.13-1-68623	114	19	19	3	0	3	611	16	16	0	0	NA	NA	NA	32	37	244	251	355	214	220	177	35	18	13	0.143	0.072	0.037
.	19.01.16-04.34.17-1-68627	86	3	3	0	0	0	596	2	2	0	0	NA	NA	NA	39	23	243	238	355	216	209	171	1	0	3	0.004	0	0.008
.	19.01.16-04.34.19-1-68629	89	6	6	1	0	1	604	5	5	0	0	NA	NA	NA	23	29	244	246	352	213	218	173	7	4	5	0.029	0.016	0.014
.	19.01.16-04.34.27-1-68634	89	4	4	2	0	2	600	2	2	0	0	NA	NA	NA	37	28	243	240	358	211	212	177	3	11	8	0.012	0.046	0.022
.	19.01.16-04.34.31-1-68651	56	2	2	1	0	1	593	1	1	0	0	NA	NA	NA	27	16	241	242	346	214	210	169	2	2	0	0.008	0.008	0
.	19.01.16-04.34.36-1-68652	123	15	15	3	0	2	613	14	14	0	0	NA	NA	NA	40	41	245	247	362	214	220	179	16	14	22	0.065	0.057	0.061
.	19.01.16-04.34.37-1-68653	118	14	14	5	0	4	612	11	11	0	0	NA	NA	NA	34	38	248	249	354	220	216	176	1	17	5	0.004	0.068	0.014
.	19.01.16-04.34.38-1-68654	69	4	4	0	0	0	595	3	3	0	0	NA	NA	NA	25	15	240	242	346	214	214	167	0	5	2	0	0.021	0.006
.	19.01.16-04.34.38-1-68655	172	21	21	10	0	6	636	18	18	0	0	NA	NA	NA	46	55	254	249	365	227	223	186	19	34	21	0.075	0.137	0.058
.	19.01.16-04.34.43-1-68659	89	9	9	2	0	2	610	6	6	0	0	NA	NA	NA	24	25	244	242	352	216	217	177	15	11	13	0.061	0.045	0.037
.	19.01.16-04.34.44-1-68661	156	8	8	3	0	2	644	7	7	0	0	NA	NA	NA	49	64	258	255	364	231	228	185	19	8	7	0.074	0.031	0.019
.	19.01.16-04.34.45-1-68666	66	2	2	1	0	1	593	1	1	0	0	NA	NA	NA	26	16	242	242	345	210	214	169	9	0	0	0.037	0	0
.	19.01.16-04.34.47-1-68670	125	19	19	8	0	6	613	18	18	0	0	NA	NA	NA	41	36	243	247	359	216	217	180	22	29	27	0.091	0.117	0.075
.	19.01.16-04.34.54-1-68681	118	9	9	2	0	0	616	8	8	0	0	NA	NA	NA	28	33	245	246	355	220	219	177	13	0	14	0.053	0	0.039
.	19.01.16-04.34.59-1-68685	115	6	6	3	0	3	594	5	5	0	0	NA	NA	NA	31	24	245	242	350	213	209	172	0	8	9	0	0.033	0.026
.	19.01.16-04.35.03-1-68692	98	12	12	2	0	1	602	10	10	0	0	NA	NA	NA	33	28	242	243	356	209	216	177	18	2	8	0.074	0.008	0.022
.	19.01.16-04.35.05-1-68695	87	9	9	2	0	1	599	8	8	0	0	NA	NA	NA	35	28	244	241	356	215	212	172	14	9	5	0.057	0.037	0.014
.	19.01.16-04.35.07-1-68697	33	1	1	0	0	0	0	0	0	0	0	NA	NA	NA	6	6	239	239	341	0	0	0	0	0	0	0	0	0
.	19.01.16-04.35.08-1-68699	35	1	1	0	0	0	0	0	0	0	0	NA	NA	NA	8	10	240	240	343	0	0	0	0	0	5	0	0	0.015
.	19.01.16-04.35.10-1-68700	93	7	7	0	0	0	596	5	5	0	0	NA	NA	NA	40	23	242	240	354	217	205	174	17	0	14	0.07	0	0.04
.	19.01.16-04.35.11-1-68701	118	8	8	3	0	1	611	7	7	0	0	NA	NA	NA	45	37	247	243	360	219	210	182	0	17	16	0	0.07	0.044
.	19.01.16-04.35.15-1-68704	112	6	6	2	0	1	608	5	5	0	0	NA	NA	NA	46	35	248	244	356	214	217	177	0	3	19	0	0.012	0.053
.	19.01.16-04.35.16-1-68705	60	2	2	0	0	0	601	1	1	0	0	NA	NA	NA	22	22	240	245	350	214	215	172	6	0	0	0.025	0	0
.	19.01.16-04.35.19-1-68709	211	24	24	7	0	5	651	23	23	0	0	NA	NA	NA	61	74	266	255	366	239	227	185	29	20	38	0.109	0.078	0.104
.	19.01.16-04.35.24-1-68719	89	3	3	2	0	2	615	2	2	0	0	NA	NA	NA	23	33	247	243	356	220	214	181	0	0	10	0	0	0.028
.	19.01.16-04.35.28-1-68735	149	16	16	5	0	4	619	14	14	0	0	NA	NA	NA	48	45	253	244	361	225	214	180	7	19	22	0.028	0.078	0.061
.	19.01.16-04.35.29-1-68736	188	32	32	9	0	5	638	30	30	0	0	NA	NA	NA	52	63	259	249	368	228	223	187	28	42	60	0.108	0.169	0.163
.	19.01.16-04.35.29-1-68737	35	1	1	0	0	0	0	0	0	0	0	NA	NA	NA	9	11	237	240	347	0	0	0	0	0	0	0	0	0
.	19.01.16-04.35.31-1-68738	144	14	14	4	0	2	614	13	13	0	0	NA	NA	NA	44	37	246	250	354	218	222	174	16	7	13	0.065	0.028	0.037
.	19.01.16-04.35.32-1-68740	78	4	4	1	0	1	598	2	2	0	0	NA	NA	NA	23	25	241	240	357	210	215	173	2	0	8	0.008	0	0.022
.	19.01.16-04.35.32-1-68741	67	2	2	0	0	0	607	0	0	0	0	NA	NA	NA	25	20	246	242	345	219	217	171	0	0	3	0	0	0.009
.	19.01.16-04.35.35-1-68742	60	2	2	1	0	1	605	1	1	0	0	NA	NA	NA	22	29	243	246	353	212	219	174	0	0	6	0	0	0.017
.	19.01.16-04.35.42-1-68749	90	8	8	2	0	2	612	7	7	0	0	NA	NA	NA	28	37	249	247	354	219	218	175	17	12	8	0.068	0.049	0.023
.	19.01.16-04.35.48-1-68757	117	12	12	2	0	2	615	11	11	0	0	NA	NA	NA	23	32	242	246	357	218	219	178	18	1	8	0.074	0.004	0.022
.	19.01.16-04.35.49-1-68759	175	24	24	7	0	5	622	22	22	0	0	NA	NA	NA	48	49	250	249	363	221	218	183	25	19	42	0.1	0.076	0.116
.	19.01.16-04.35.50-1-68760	119	10	10	2	0	2	622	9	9	0	0	NA	NA	NA	36	40	250	244	359	224	215	183	5	22	21	0.02	0.09	0.058
.	19.01.16-04.35.55-1-68772	239	21	21	8	0	5	648	19	19	0	0	NA	NA	NA	72	73	253	261	372	224	228	196	26	16	46	0.103	0.061	0.124
.	19.01.16-04.35.57-1-68775	119	5	5	4	0	4	606	4	4	0	0	NA	NA	NA	44	25	243	243	352	216	215	175	6	1	8	0.025	0.004	0.023
.	19.01.16-04.36.04-1-68783	211	20	20	6	0	3	626	19	19	0	0	NA	NA	NA	65	46	246	253	360	217	225	184	40	5	19	0.163	0.02	0.053
.	19.01.16-04.36.08-1-68785	211	20	20	6	0	4	632	16	16	0	0	NA	NA	NA	52	58	247	258	366	220	228	184	21	17	34	0.085	0.066	0.093
.	19.01.16-04.36.16-1-68789	60	2	2	0	0	0	152	1	1	0	0	NA	NA	NA	22	25	245	243	350	57	56	39	2	0	0	0.008	0	0
.	19.01.16-04.36.17-1-68791	62	2	2	0	0	0	602	1	1	0	0	NA	NA	NA	28	29	242	244	356	211	216	175	6	6	0	0.025	0.025	0
.	19.01.16-04.36.19-1-68794	72	4	4	1	0	1	605	2	2	0	0	NA	NA	NA	35	28	244	246	351	217	219	169	2	0	7	0.008	0	0.02
.	19.01.16-04.36.20-1-68795	70	4	4	1	0	1	548	3	3	0	0	NA	NA	NA	18	19	242	245	345	195	194	159	1	5	1	0.004	0.02	0.003
.	19.01.16-04.36.24-1-68806	157	9	9	3	0	1	634	7	7	0	0	NA	NA	NA	43	54	252	259	356	227	230	177	8	1	22	0.032	0.004	0.062
.	19.01.16-04.36.30-1-68824	179	16	16	4	0	4	641	14	14	0	0	NA	NA	NA	54	63	249	258	369	222	229	190	38	3	38	0.153	0.012	0.103
.	19.01.16-04.36.31-1-68825	153	7	7	2	0	2	618	6	6	0	0	NA	NA	NA	40	41	246	254	354	219	224	175	6	5	8	0.024	0.02	0.023
.	19.01.16-04.36.39-1-68827	237	33	33	7	0	4	628	29	29	0	0	NA	NA	NA	70	58	257	246	368	224	215	189	26	13	56	0.101	0.053	0.152
.	19.01.16-04.36.44-1-68829	235	50	50	8	0	6	643	47	47	0	0	NA	NA	NA	75	71	248	258	378	219	229	195	41	24	81	0.165	0.093	0.214
.	19.01.16-04.36.44-1-68830	178	20	20	5	0	4	626	17	17	0	0	NA	NA	NA	60	53	255	250	361	223	219	184	15	33	23	0.059	0.132	0.064
.	19.01.16-04.36.45-1-68835	59	3	3	0	0	0	598	2	2	0	0	NA	NA	NA	26	25	240	246	352	208	217	173	4	6	2	0.017	0.024	0.006
.	19.01.16-04.36.48-1-68841	174	20	20	3	0	2	640	19	19	0	0	NA	NA	NA	50	63	256	257	363	228	231	181	30	28	38	0.117	0.109	0.105
.	19.01.16-04.36.52-1-68847	86	4	4	1	0	1	628	3	3	0	0	NA	NA	NA	25	45	249	250	359	225	222	181	0	6	5	0	0.024	0.014
.	19.01.16-04.36.54-1-68852	90	8	8	3	0	3	619	7	7	0	0	NA	NA	NA	26	43	245	253	358	214	225	180	10	4	4	0.041	0.016	0.011
.	19.01.16-04.37.06-1-68862	206	25	25	9	0	4	628	24	24	0	0	NA	NA	NA	68	53	248	254	364	216	228	184	32	27	40	0.129	0.106	0.11
.	19.01.16-04.37.11-1-68865	63	3	3	1	0	1	605	2	2	0	0	NA	NA	NA	24	31	248	242	354	218	218	169	8	0	0	0.032	0	0
.	19.01.16-04.37.26-1-68874	92	4	4	1	0	1	606	2	2	0	0	NA	NA	NA	17	25	242	241	355	214	215	177	6	4	0	0.025	0.017	0
.	19.01.16-04.37.26-1-68875	116	20	20	7	0	3	601	17	17	0	0	NA	NA	NA	66	44	246	251	360	209	216	176	59	6	10	0.24	0.024	0.028
.	19.01.16-04.37.29-1-68892	64	2	2	2	0	2	598	1	1	0	0	NA	NA	NA	28	18	238	240	353	212	213	173	0	8	0	0	0.033	0
.	19.01.16-04.37.31-1-68894	68	3	3	2	0	2	549	1	1	0	0	NA	NA	NA	17	24	248	240	349	201	190	158	1	6	0	0.004	0.025	0
.	19.01.16-04.37.37-1-68899	58	2	2	1	0	1	0	1	1	0	0	NA	NA	NA	25	14	240	239	348	0	0	0	0	0	4	0	0	0.011
.	19.01.16-04.37.41-1-68906	120	5	5	2	0	1	611	4	4	0	0	NA	NA	NA	37	37	248	250	352	214	221	176	24	0	7	0.097	0	0.02
.	19.01.16-04.37.42-1-68907	114	6	6	1	0	1	606	4	4	0	0	NA	NA	NA	29	30	245	245	353	214	216	176	0	7	7	0	0.029	0.02
.	19.01.16-04.37.43-1-68908	97	6	6	1	0	1	617	5	5	0	0	NA	NA	NA	31	42	252	245	358	225	216	176	2	0	4	0.008	0	0.011
.	19.01.16-04.37.43-1-68909	124	4	4	2	0	1	605	2	2	0	0	NA	NA	NA	34	32	243	245	357	212	217	176	2	7	0	0.008	0.029	0
.	19.01.16-04.37.44-1-68915	37	1	1	1	0	1	0	0	0	0	0	NA	NA	NA	9	8	239	238	344	0	0	0	0	0	1	0	0	0.003
.	19.01.16-04.37.48-1-68920	59	2	2	1	0	1	201	1	1	0	0	NA	NA	NA	14	14	240	240	347	69	74	58	0	0	2	0	0	0.006
.	19.01.16-04.37.55-1-68932	62	4	4	1	0	0	602	3	3	0	0	NA	NA	NA	18	24	238	246	353	213	220	169	0	1	13	0	0.004	0.037
.	19.01.16-04.37.57-1-68935	118	6	6	3	0	3	623	4	4	0	0	NA	NA	NA	42	48	255	242	364	225	213	185	4	6	8	0.016	0.025	0.022
.	19.01.16-04.37.58-1-68936	89	4	4	0	0	0	597	3	3	0	0	NA	NA	NA	37	25	242	244	352	212	214	171	0	1	3	0	0.004	0.009
.	19.01.16-04.38.00-1-68937	207	26	26	8	0	8	642	24	24	0	0	NA	NA	NA	59	71	251	252	381	220	225	197	21	22	32	0.084	0.087	0.084
.	19.01.16-04.38.00-1-68938	65	3	3	1	0	0	610	2	2	0	0	NA	NA	NA	19	32	243	244	358	217	215	178	11	0	0	0.045	0	0
.	19.01.16-04.38.01-1-68939	88	12	12	2	0	2	607	11	11	0	0	NA	NA	NA	19	28	245	241	355	217	213	177	3	18	8	0.012	0.075	0.023
.	19.01.16-04.38.04-1-68943	66	3	3	1	0	1	593	2	2	0	0	NA	NA	NA	21	18	239	243	349	210	217	166	2	4	5	0.008	0.016	0.014
.	19.01.16-04.38.08-1-68947	176	14	14	5	0	3	626	12	12	0	0	NA	NA	NA	62	53	249	256	361	217	228	181	4	10	36	0.016	0.039	0.1
.	19.01.16-04.38.14-1-68951	121	6	6	4	0	4	607	5	5	0	0	NA	NA	NA	40	32	245	244	356	216	216	175	2	6	11	0.008	0.025	0.031
.	19.01.16-04.38.14-1-68952	121	6	6	1	0	1	625	5	5	0	0	NA	NA	NA	44	51	252	253	359	221	224	180	10	3	12	0.04	0.012	0.033
.	19.01.16-04.38.16-1-68953	35	1	1	0	0	0	0	0	0	0	0	NA	NA	NA	6	7	239	238	343	0	0	0	0	0	1	0	0	0.003
.	19.01.16-04.38.16-1-68955	124	9	9	3	0	3	613	7	7	0	0	NA	NA	NA	33	32	246	247	352	216	219	178	1	4	18	0.004	0.016	0.051
.	19.01.16-04.38.18-1-68957	34	1	1	0	0	0	0	0	0	0	0	NA	NA	NA	9	11	238	241	345	0	0	0	0	0	0	0	0	0
.	19.01.16-04.38.18-1-68959	34	1	1	1	0	1	0	0	0	0	0	NA	NA	NA	12	9	239	238	345	0	0	0	0	3	0	0	0.013	0
.	19.01.16-04.38.21-1-68964	90	5	5	1	0	1	607	4	4	0	0	NA	NA	NA	34	34	247	245	355	217	212	178	12	1	1	0.049	0.004	0.003
.	19.01.16-04.38.21-1-68965	59	2	2	1	0	1	156	1	1	0	0	NA	NA	NA	17	21	237	246	351	63	56	37	1	1	0	0.004	0.004	0
.	19.01.16-04.38.23-1-68967	86	4	4	2	0	2	615	3	3	0	0	NA	NA	NA	36	40	249	250	354	219	222	174	0	3	4	0	0.012	0.011
.	19.01.16-04.38.30-1-68984	37	1	1	0	0	0	0	0	0	0	0	NA	NA	NA	12	12	240	238	347	0	0	0	0	0	0	0	0	0
.	19.01.16-04.38.32-1-68986	123	5	5	1	0	1	628	3	3	0	0	NA	NA	NA	34	51	252	251	361	225	224	179	10	0	2	0.04	0	0.006
.	19.01.16-04.38.33-1-68987	33	1	1	1	0	1	0	0	0	0	0	NA	NA	NA	6	11	237	240	347	0	0	0	0	0	1	0	0	0.003
.	19.01.16-04.38.34-1-68988	148	16	16	4	0	4	614	14	14	0	0	NA	NA	NA	56	40	252	246	355	225	212	177	12	5	26	0.048	0.02	0.073
.	19.01.16-04.38.35-1-68991	96	7	7	1	0	1	616	6	6	0	0	NA	NA	NA	35	42	246	251	358	219	220	177	9	12	5	0.037	0.048	0.014
.	19.01.16-04.38.37-1-68992	121	7	7	5	0	5	619	6	6	0	0	NA	NA	NA	40	48	249	252	360	217	222	180	10	12	5	0.04	0.048	0.014
.	19.01.16-04.38.37-1-68993	234	23	23	7	0	6	644	21	21	0	0	NA	NA	NA	63	61	255	253	366	227	227	190	18	18	47	0.071	0.071	0.128
.	19.01.16-04.38.37-1-68995	150	14	14	3	0	3	627	13	13	0	0	NA	NA	NA	44	47	250	248	362	224	222	181	7	2	25	0.028	0.008	0.069
.	19.01.16-04.38.40-1-68996	95	4	4	1	0	1	612	3	3	0	0	NA	NA	NA	25	29	248	244	350	221	215	176	7	3	2	0.028	0.012	0.006
.	19.01.16-04.38.40-1-68997	61	4	4	1	0	1	297	3	3	0	0	NA	NA	NA	16	18	238	244	349	102	112	83	3	0	0	0.013	0	0
.	19.01.16-04.38.49-1-69008	62	2	2	1	0	1	597	1	1	0	0	NA	NA	NA	29	21	245	237	352	216	209	172	0	1	1	0	0.004	0.003
.	19.01.16-04.38.52-1-69016	94	7	7	2	0	1	621	6	6	0	0	NA	NA	NA	24	43	247	253	356	219	222	180	11	7	7	0.045	0.028	0.02
.	19.01.16-04.38.55-1-69020	147	6	6	2	0	1	623	5	5	0	0	NA	NA	NA	58	52	251	247	367	220	220	183	17	4	12	0.068	0.016	0.033
.	19.01.16-04.38.56-1-69022	234	11	11	0	0	0	642	10	10	0	0	NA	NA	NA	76	68	261	259	361	230	231	181	13	6	11	0.05	0.023	0.03
.	19.01.16-04.38.57-1-69024	60	2	2	1	0	1	610	1	1	0	0	NA	NA	NA	18	33	242	250	354	214	222	174	5	0	1	0.021	0	0.003
.	19.01.16-04.39.01-1-69026	120	8	8	4	0	2	621	7	7	0	0	NA	NA	NA	34	44	249	252	356	221	222	178	9	5	12	0.036	0.02	0.034
.	19.01.16-04.39.02-1-69029	65	2	2	0	0	0	608	1	1	0	0	NA	NA	NA	29	25	243	244	351	218	220	170	0	4	1	0	0.016	0.003
.	19.01.16-04.39.03-1-69032	93	7	7	1	0	1	617	5	5	0	0	NA	NA	NA	30	40	249	248	356	218	222	177	9	6	5	0.036	0.024	0.014
.	19.01.16-04.39.12-1-69038	143	9	9	5	0	3	633	8	8	0	0	NA	NA	NA	42	50	252	252	359	226	225	182	13	2	18	0.052	0.008	0.05
.	19.01.16-04.39.15-1-69041	91	3	3	1	0	1	609	2	2	0	0	NA	NA	NA	33	31	245	243	356	216	215	178	3	0	2	0.012	0	0.006
.	19.01.16-04.39.16-1-69043	121	14	14	4	0	4	614	11	11	0	0	NA	NA	NA	37	40	244	250	359	218	220	176	20	14	15	0.082	0.056	0.042
.	19.01.16-04.39.20-1-69046	93	5	5	2	0	2	618	4	4	0	0	NA	NA	NA	36	36	248	243	358	223	216	179	0	9	5	0	0.037	0.014
.	19.01.16-04.39.21-1-69048	205	17	17	3	0	2	634	16	16	0	0	NA	NA	NA	74	65	264	251	363	231	218	185	28	14	22	0.106	0.056	0.061
.	19.01.16-04.39.22-1-69049	127	15	15	4	0	2	622	11	11	0	0	NA	NA	NA	41	39	251	248	353	224	221	177	6	5	21	0.024	0.02	0.059
.	19.01.16-04.39.24-1-69055	259	29	29	6	0	5	665	27	27	0	0	NA	NA	NA	63	84	262	263	372	233	236	196	65	19	32	0.248	0.072	0.086
.	19.01.16-04.39.26-1-69056	33	1	1	0	0	0	0	0	0	0	0	NA	NA	NA	6	7	239	239	342	0	0	0	0	0	0	0	0	0
.	19.01.16-04.39.28-1-69072	186	20	20	5	0	4	625	18	18	0	0	NA	NA	NA	40	52	248	253	364	218	224	183	8	37	33	0.032	0.146	0.091
.	19.01.16-04.39.30-1-69075	35	1	1	1	0	1	0	0	0	0	0	NA	NA	NA	10	10	241	236	346	0	0	0	0	0	0	0	0	0
.	19.01.16-04.39.33-1-69076	145	21	21	8	0	5	629	18	18	0	0	NA	NA	NA	50	54	255	251	361	226	222	181	25	26	26	0.098	0.104	0.072
.	19.01.16-04.39.35-1-69078	33	1	1	0	0	0	0	0	0	0	0	NA	NA	NA	10	6	237	239	343	0	0	0	0	0	0	0	0	0
.	19.01.16-04.39.37-1-69081	119	12	12	1	0	1	618	11	11	0	0	NA	NA	NA	36	45	249	249	360	220	219	179	18	11	3	0.072	0.044	0.008
.	19.01.16-04.39.40-1-69084	117	9	9	4	0	3	612	8	8	0	0	NA	NA	NA	33	39	255	245	352	223	214	175	21	16	0	0.082	0.065	0
.	19.01.16-04.39.47-1-69095	63	2	2	0	0	0	600	1	1	0	0	NA	NA	NA	22	23	246	241	349	215	214	171	0	0	6	0	0	0.017
.	19.01.16-04.39.48-1-69097	91	3	3	0	0	0	602	2	2	0	0	NA	NA	NA	29	27	245	243	352	217	215	170	0	3	3	0	0.012	0.009
.	19.01.16-04.39.57-1-69114	63	2	2	0	0	0	606	1	1	0	0	NA	NA	NA	22	31	245	247	352	214	215	177	7	0	1	0.029	0	0.003
.	19.01.16-04.40.01-1-69116	156	43	43	15	0	11	618	39	39	0	0	NA	NA	NA	52	43	252	243	361	225	214	179	65	49	40	0.258	0.202	0.111
.	19.01.16-04.40.01-1-69118	60	2	2	0	0	0	399	1	1	0	0	NA	NA	NA	21	21	245	242	347	146	134	119	0	2	1	0	0.008	0.003
.	19.01.16-04.40.03-1-69125	202	17	17	5	0	4	633	15	15	0	0	NA	NA	NA	60	57	253	251	366	225	222	186	7	11	45	0.028	0.044	0.123
.	19.01.16-04.40.04-1-69127	89	5	5	2	0	2	612	4	4	0	0	NA	NA	NA	25	30	245	246	352	221	218	173	5	14	5	0.02	0.057	0.014
.	19.01.16-04.40.06-1-69131	120	5	5	1	0	1	610	3	3	0	0	NA	NA	NA	42	28	248	247	346	220	219	171	7	2	10	0.028	0.008	0.029
.	19.01.16-04.40.11-1-69136	95	5	5	2	0	2	608	4	4	0	0	NA	NA	NA	33	30	249	242	352	218	215	175	7	2	6	0.028	0.008	0.017
.	19.01.16-04.40.12-1-69137	123	14	14	7	0	6	614	12	12	0	0	NA	NA	NA	38	38	248	245	358	220	217	177	41	14	14	0.165	0.057	0.039
.	19.01.16-04.40.13-1-69139	206	20	20	6	0	5	643	18	18	0	0	NA	NA	NA	57	64	256	252	369	230	222	191	22	14	31	0.086	0.056	0.084
.	19.01.16-04.40.17-1-69140	148	11	11	3	0	3	608	10	10	0	0	NA	NA	NA	42	30	251	241	351	222	212	174	14	12	11	0.056	0.05	0.031
.	19.01.16-04.40.21-1-69142	113	10	10	2	0	2	632	9	9	0	0	NA	NA	NA	48	57	248	259	363	221	230	181	14	2	19	0.056	0.008	0.052
.	19.01.16-04.40.23-1-69143	116	6	6	1	0	1	614	5	5	0	0	NA	NA	NA	32	40	246	249	358	218	218	178	2	0	10	0.008	0	0.028
.	19.01.16-04.40.29-1-69161	94	5	5	2	0	1	596	4	4	0	0	NA	NA	NA	22	18	241	241	349	214	211	171	0	2	8	0	0.008	0.023
.	19.01.16-04.40.40-1-69169	90	5	5	1	0	1	607	4	4	0	0	NA	NA	NA	31	26	247	241	351	220	214	173	0	1	6	0	0.004	0.017
.	19.01.16-04.40.40-1-69170	33	1	1	1	0	1	0	0	0	0	0	NA	NA	NA	8	3	236	237	343	0	0	0	0	0	2	0	0	0.006
.	19.01.16-04.40.41-1-69171	97	13	13	3	0	2	616	12	12	0	0	NA	NA	NA	34	40	251	244	358	224	214	178	16	17	7	0.064	0.07	0.02
.	19.01.16-04.40.42-1-69172	96	6	6	3	0	2	622	5	5	0	0	NA	NA	NA	40	49	249	250	363	218	221	183	5	1	8	0.02	0.004	0.022
.	19.01.16-04.40.43-1-69173	116	6	6	0	0	0	604	5	5	0	0	NA	NA	NA	44	33	245	249	352	211	220	173	22	3	6	0.09	0.012	0.017
.	19.01.16-04.40.46-1-69179	362	22	22	7	0	5	684	18	18	0	0	NA	NA	NA	107	110	268	267	388	240	234	210	12	28	41	0.045	0.105	0.106
.	19.01.16-04.40.48-1-69182	61	2	2	0	0	0	351	1	1	0	0	NA	NA	NA	18	15	241	238	349	126	128	97	0	0	2	0	0	0.006
.	19.01.16-04.40.49-1-69185	31	1	1	1	0	1	0	0	0	0	0	NA	NA	NA	5	7	238	238	344	0	0	0	0	1	0	0	0.004	0
.	19.01.16-04.40.51-1-69188	122	9	9	3	0	3	609	8	8	0	0	NA	NA	NA	31	30	242	241	360	213	215	181	5	4	13	0.021	0.017	0.036
.	19.01.16-04.40.59-1-69196	153	6	6	2	0	1	643	5	5	0	0	NA	NA	NA	53	65	251	257	370	223	230	190	0	2	9	0	0.008	0.024
.	19.01.16-04.40.59-1-69197	145	15	15	2	0	1	620	11	11	0	0	NA	NA	NA	44	40	246	251	356	219	223	178	11	17	17	0.045	0.068	0.048
.	19.01.16-04.41.01-1-69202	63	4	4	0	0	0	603	3	3	0	0	NA	NA	NA	23	27	247	240	353	217	211	175	5	6	0	0.02	0.025	0
.	19.01.16-04.41.02-1-69204	127	7	7	4	0	2	610	6	6	0	0	NA	NA	NA	40	35	247	247	354	216	216	178	2	10	10	0.008	0.04	0.028
.	19.01.16-04.41.03-1-69207	145	5	5	1	0	1	618	4	4	0	0	NA	NA	NA	44	37	248	248	354	221	219	178	1	6	5	0.004	0.024	0.014
.	19.01.16-04.41.06-1-69210	30	1	1	0	0	0	0	0	0	0	0	NA	NA	NA	6	8	239	241	341	0	0	0	0	0	0	0	0	0
.	19.01.16-04.41.13-1-69213	35	1	1	0	0	0	0	0	0	0	0	NA	NA	NA	9	9	241	238	343	0	0	0	0	0	0	0	0	0
.	19.01.16-04.41.14-1-69214	118	5	5	0	0	0	611	4	4	0	0	NA	NA	NA	29	34	248	241	358	217	214	180	0	0	10	0	0	0.028
.	19.01.16-04.41.16-1-69216	183	52	52	14	0	13	614	49	49	0	0	NA	NA	NA	57	46	250	245	364	217	214	183	55	49	46	0.22	0.2	0.126
.	19.01.16-04.41.23-1-69220	149	11	11	2	0	2	612	10	10	0	0	NA	NA	NA	44	34	247	248	352	220	218	174	12	10	14	0.049	0.04	0.04
.	19.01.16-04.41.24-1-69221	159	12	12	1	0	1	622	10	10	0	0	NA	NA	NA	47	40	248	247	358	218	220	184	9	12	13	0.036	0.049	0.036
.	19.01.16-04.41.24-1-69222	117	8	8	1	0	1	622	7	7	0	0	NA	NA	NA	32	39	250	245	357	221	220	181	9	1	12	0.036	0.004	0.034
.	19.01.16-04.41.26-1-69227	94	5	5	1	0	1	611	4	4	0	0	NA	NA	NA	15	32	240	249	356	215	218	178	9	5	9	0.038	0.02	0.025
.	19.01.16-04.41.30-1-69246	119	8	8	1	0	0	617	6	6	0	0	NA	NA	NA	38	38	248	249	354	220	223	174	12	7	5	0.048	0.028	0.014
.	19.01.16-04.41.32-1-69250	85	6	6	2	0	1	597	5	5	0	0	NA	NA	NA	36	22	240	242	353	213	211	173	9	2	7	0.038	0.008	0.02
.	19.01.16-04.41.34-1-69251	116	6	6	1	0	1	600	4	4	0	0	NA	NA	NA	38	26	244	242	353	216	210	174	14	0	12	0.057	0	0.034
.	19.01.16-04.41.44-1-69257	31	1	1	0	0	0	0	0	0	0	0	NA	NA	NA	11	6	238	238	343	0	0	0	0	0	1	0	0	0.003
.	19.01.16-04.41.46-1-69262	91	4	4	0	0	0	599	3	3	0	0	NA	NA	NA	36	28	243	244	354	213	213	173	0	8	1	0	0.033	0.003
.	19.01.16-04.41.46-1-69263	211	11	11	7	0	4	642	10	10	0	0	NA	NA	NA	69	65	256	253	369	228	222	192	0	23	21	0	0.091	0.057
.	19.01.16-04.41.47-1-69267	67	3	3	2	0	2	608	2	2	0	0	NA	NA	NA	21	32	245	247	353	213	221	174	2	5	2	0.008	0.02	0.006
.	19.01.16-04.41.47-1-69268	89	7	7	1	0	1	596	6	6	0	0	NA	NA	NA	31	21	241	245	348	211	215	170	8	5	7	0.033	0.02	0.02
.	19.01.16-04.41.49-1-69274	128	12	12	3	0	2	620	11	11	0	0	NA	NA	NA	40	39	244	250	358	216	224	180	8	4	28	0.033	0.016	0.078
.	19.01.16-04.41.53-1-69280	97	10	10	2	0	2	607	8	8	0	0	NA	NA	NA	34	35	249	243	356	219	209	179	6	14	6	0.024	0.058	0.017
.	19.01.16-04.41.54-1-69282	85	4	4	0	0	0	602	3	3	0	0	NA	NA	NA	22	18	239	243	349	211	216	175	3	1	1	0.013	0.004	0.003
.	19.01.16-04.42.01-1-69290	94	7	7	1	0	1	610	6	6	0	0	NA	NA	NA	34	31	244	248	352	215	221	174	13	5	2	0.053	0.02	0.006
.	19.01.16-04.42.04-1-69294	131	16	16	4	0	4	637	13	13	0	0	NA	NA	NA	47	64	256	255	366	228	225	184	31	12	11	0.121	0.047	0.03
.	19.01.16-04.42.05-1-69297	151	10	10	2	0	2	636	9	9	0	0	NA	NA	NA	42	53	251	251	364	222	229	185	14	0	16	0.056	0	0.044
.	19.01.16-04.42.09-1-69301	66	2	2	1	0	1	447	1	1	0	0	NA	NA	NA	25	9	238	241	343	160	157	130	0	0	1	0	0	0.003
.	19.01.16-04.42.10-1-69303	237	13	13	5	0	4	648	12	12	0	0	NA	NA	NA	77	71	255	254	375	225	228	195	5	14	21	0.02	0.055	0.056
.	19.01.16-04.42.14-1-69305	61	2	2	2	0	2	203	1	1	0	0	NA	NA	NA	14	15	242	241	345	76	72	55	3	3	0	0.012	0.012	0
.	19.01.16-04.42.15-1-69306	118	7	7	2	0	1	606	6	6	0	0	NA	NA	NA	32	27	242	243	355	216	212	178	14	2	15	0.058	0.008	0.042
.	19.01.16-04.42.21-1-69308	155	12	12	4	0	3	621	10	10	0	0	NA	NA	NA	46	53	255	246	365	227	211	183	16	11	21	0.063	0.045	0.058
.	19.01.16-04.42.23-1-69314	182	21	21	7	0	5	634	19	19	0	0	NA	NA	NA	69	58	253	261	357	225	232	177	17	8	34	0.067	0.031	0.095
.	19.01.16-04.42.23-1-69315	62	2	2	0	0	0	608	1	1	0	0	NA	NA	NA	22	27	243	247	350	215	220	173	0	2	1	0	0.008	0.003
.	19.01.16-04.42.28-1-69332	82	7	7	1	0	1	603	6	6	0	0	NA	NA	NA	26	23	246	240	350	217	212	174	0	5	10	0	0.021	0.029
.	19.01.16-04.42.30-1-69335	34	1	1	0	0	0	0	0	0	0	0	NA	NA	NA	10	5	237	240	341	0	0	0	3	0	0	0.013	0	0
.	19.01.16-04.42.30-1-69336	29	1	1	0	0	0	0	0	0	0	0	NA	NA	NA	6	8	239	240	342	0	0	0	0	1	0	0	0.004	0
.	19.01.16-04.42.32-1-69338	94	14	14	4	0	3	606	12	12	0	0	NA	NA	NA	29	33	244	247	355	215	215	176	7	4	17	0.029	0.016	0.048
.	19.01.16-04.42.33-1-69339	88	3	3	1	0	1	611	2	2	0	0	NA	NA	NA	28	36	248	246	355	217	218	176	2	9	4	0.008	0.037	0.011
.	19.01.16-04.42.34-1-69341	35	1	1	0	0	0	0	0	0	0	0	NA	NA	NA	11	9	237	240	345	0	0	0	0	0	0	0	0	0
.	19.01.16-04.42.38-1-69346	35	1	1	0	0	0	0	0	0	0	0	NA	NA	NA	7	15	241	239	348	0	0	0	0	0	1	0	0	0.003
.	19.01.16-04.42.38-1-69347	95	5	5	1	0	1	613	4	4	0	0	NA	NA	NA	39	39	248	243	361	220	216	177	6	0	11	0.024	0	0.03
.	19.01.16-04.42.38-1-69348	30	1	1	0	0	0	0	0	0	0	0	NA	NA	NA	11	10	241	239	343	0	0	0	1	0	0	0.004	0	0
.	19.01.16-04.42.41-1-69350	89	5	5	1	0	1	605	3	3	0	0	NA	NA	NA	41	30	239	245	359	213	212	180	0	10	11	0	0.041	0.031
.	19.01.16-04.42.41-1-69351	156	17	17	6	0	5	619	15	15	0	0	NA	NA	NA	59	39	245	249	358	219	220	180	5	20	25	0.02	0.08	0.07
.	19.01.16-04.42.48-1-69362	63	4	4	1	0	1	299	3	3	0	0	NA	NA	NA	13	17	245	240	345	109	106	84	9	5	0	0.037	0.021	0
.	19.01.16-04.42.48-1-69363	32	1	1	0	0	0	0	0	0	0	0	NA	NA	NA	7	12	241	237	347	0	0	0	1	0	0	0.004	0	0
.	19.01.16-04.42.50-1-69365	121	7	7	0	0	0	614	6	6	0	0	NA	NA	NA	34	38	244	250	357	212	223	179	13	3	5	0.053	0.012	0.014
.	19.01.16-04.42.51-1-69367	59	2	2	0	0	0	592	1	1	0	0	NA	NA	NA	32	19	242	240	350	211	215	166	2	0	1	0.008	0	0.003
.	19.01.16-04.42.55-1-69373	94	8	8	1	0	1	612	6	6	0	0	NA	NA	NA	33	30	244	241	358	217	212	183	9	12	5	0.037	0.05	0.014
.	19.01.16-04.42.57-1-69378	91	4	4	0	0	0	616	3	3	0	0	NA	NA	NA	28	33	243	246	357	216	219	181	5	1	6	0.021	0.004	0.017
.	19.01.16-04.42.58-1-69380	88	3	3	1	0	1	621	2	2	0	0	NA	NA	NA	34	43	247	255	354	217	228	176	7	0	5	0.028	0	0.014
.	19.01.16-04.43.01-1-69382	119	7	7	4	0	4	616	6	6	0	0	NA	NA	NA	42	40	243	247	363	213	218	185	9	0	9	0.037	0	0.025
.	19.01.16-04.43.02-1-69385	64	3	3	0	0	0	603	2	2	0	0	NA	NA	NA	30	31	245	245	354	214	214	175	8	1	0	0.033	0.004	0
.	19.01.16-04.43.04-1-69389	97	8	8	2	0	1	597	7	7	0	0	NA	NA	NA	28	19	241	242	349	210	211	176	3	7	7	0.012	0.029	0.02
.	19.01.16-04.43.10-1-69393	35	1	1	1	0	1	0	0	0	0	0	NA	NA	NA	7	12	240	239	346	0	0	0	0	1	0	0	0.004	0
.	19.01.16-04.43.10-1-69394	32	1	1	1	0	1	0	0	0	0	0	NA	NA	NA	9	9	238	238	346	0	0	0	0	2	0	0	0.008	0
.	19.01.16-04.43.12-1-69395	149	11	11	0	0	0	626	9	9	0	0	NA	NA	NA	42	47	248	249	363	218	223	185	1	11	15	0.004	0.044	0.041
.	19.01.16-04.43.12-1-69396	182	28	28	7	0	6	630	25	25	0	0	NA	NA	NA	52	58	252	251	368	221	219	190	27	13	53	0.107	0.052	0.144
.	19.01.16-04.43.14-1-69397	59	2	2	0	0	0	496	0	0	0	0	NA	NA	NA	12	22	245	240	350	178	176	142	0	0	2	0	0	0.006
.	19.01.16-04.43.14-1-69398	66	2	2	0	0	0	347	1	1	0	0	NA	NA	NA	24	21	241	245	348	116	128	103	0	1	0	0	0.004	0
.	19.01.16-04.43.17-1-69399	120	4	4	1	0	1	605	3	3	0	0	NA	NA	NA	31	28	248	242	351	218	214	173	12	0	2	0.048	0	0.006
.	19.01.16-04.43.17-1-69400	158	15	15	8	0	5	614	12	12	0	0	NA	NA	NA	63	37	248	247	355	221	215	178	2	18	25	0.008	0.073	0.07
.	19.01.16-04.43.19-1-69402	196	11	11	2	0	2	639	9	9	0	0	NA	NA	NA	63	66	258	250	371	230	221	188	8	17	12	0.031	0.068	0.032
.	19.01.16-04.43.24-1-69409	112	7	7	5	0	3	614	5	5	0	0	NA	NA	NA	34	35	248	244	356	218	219	177	23	0	5	0.093	0	0.014
.	19.01.16-04.43.26-1-69410	117	12	12	2	0	1	610	10	10	0	0	NA	NA	NA	47	39	248	245	359	216	212	182	2	22	12	0.008	0.09	0.033
.	19.01.16-04.43.26-1-69411	58	2	2	1	0	1	151	1	1	0	0	NA	NA	NA	15	17	243	240	347	54	56	41	0	2	0	0	0.008	0
.	19.01.16-04.43.32-1-69432	88	6	6	0	0	0	612	5	5	0	0	NA	NA	NA	27	35	246	246	356	217	217	178	5	10	1	0.02	0.041	0.003
.	19.01.16-04.43.33-1-69433	116	7	7	0	0	0	620	5	5	0	0	NA	NA	NA	41	48	245	253	363	217	222	181	10	6	14	0.041	0.024	0.039
.	19.01.16-04.43.34-1-69434	85	4	4	1	0	1	612	3	3	0	0	NA	NA	NA	30	30	247	246	350	221	216	175	0	2	11	0	0.008	0.031
.	19.01.16-04.43.45-1-69440	150	13	13	2	0	1	625	9	9	0	0	NA	NA	NA	43	45	245	252	361	223	221	181	5	4	21	0.02	0.016	0.058
.	19.01.16-04.43.47-1-69450	88	12	12	0	0	0	610	8	8	0	0	NA	NA	NA	24	25	242	240	356	214	216	180	12	24	8	0.05	0.1	0.022
.	19.01.16-04.43.47-1-69451	139	20	20	4	0	3	628	18	18	0	0	NA	NA	NA	35	45	249	252	357	223	225	180	10	22	17	0.04	0.087	0.048
.	19.01.16-04.43.50-1-69456	73	3	3	1	0	1	602	2	2	0	0	NA	NA	NA	28	23	243	241	352	211	216	175	3	4	6	0.012	0.017	0.017
.	19.01.16-04.43.50-1-69457	88	3	3	1	0	1	600	1	1	0	0	NA	NA	NA	26	26	243	244	352	215	210	175	0	5	1	0	0.02	0.003
.	19.01.16-04.43.51-1-69459	230	28	28	7	0	6	646	26	26	0	0	NA	NA	NA	77	70	255	258	370	224	233	189	36	11	37	0.141	0.043	0.1
.	19.01.16-04.43.55-1-69465	211	19	19	6	0	5	638	16	16	0	0	NA	NA	NA	65	58	260	249	362	231	223	184	31	12	33	0.119	0.048	0.091
.	19.01.16-04.43.59-1-69472	64	2	2	0	0	0	451	1	1	0	0	NA	NA	NA	25	19	239	238	355	167	150	134	0	0	1	0	0	0.003
.	19.01.16-04.44.04-1-69480	63	2	2	1	0	1	296	1	1	0	0	NA	NA	NA	16	28	245	245	351	107	101	88	0	3	0	0	0.012	0
.	19.01.16-04.44.05-1-69481	181	12	12	3	0	3	641	11	11	0	0	NA	NA	NA	51	63	254	257	365	227	229	185	8	9	16	0.031	0.035	0.044
.	19.01.16-04.44.08-1-69483	90	4	4	0	0	0	604	3	3	0	0	NA	NA	NA	16	24	242	244	351	212	217	175	7	4	0	0.029	0.016	0
.	19.01.16-04.44.10-1-69485	63	2	2	1	0	1	597	1	1	0	0	NA	NA	NA	29	25	243	246	349	214	216	167	3	3	0	0.012	0.012	0
.	19.01.16-04.44.13-1-69488	178	10	10	3	0	2	619	9	9	0	0	NA	NA	NA	53	39	249	244	359	222	215	182	0	11	16	0	0.045	0.045
.	19.01.16-04.44.15-1-69490	84	3	3	1	0	1	604	2	2	0	0	NA	NA	NA	25	28	246	245	350	218	219	167	3	1	2	0.012	0.004	0.006
.	19.01.16-04.44.17-1-69491	64	4	4	0	0	0	611	3	3	0	0	NA	NA	NA	33	33	248	246	352	223	218	170	7	6	0	0.028	0.024	0
.	19.01.16-04.44.23-1-69497	88	4	4	0	0	0	595	3	3	0	0	NA	NA	NA	22	16	240	240	349	213	209	173	0	2	5	0	0.008	0.014
.	19.01.16-04.44.27-1-69500	35	1	1	0	0	0	0	0	0	0	0	NA	NA	NA	9	10	238	241	344	0	0	0	0	0	0	0	0	0
.	19.01.16-04.44.29-1-69516	34	1	1	1	0	1	0	0	0	0	0	NA	NA	NA	8	6	240	238	341	0	0	0	0	1	0	0	0.004	0
.	19.01.16-04.44.30-1-69517	180	18	18	8	0	6	623	17	17	0	0	NA	NA	NA	60	48	252	252	357	223	222	178	41	24	14	0.163	0.095	0.039
.	19.01.16-04.44.30-1-69518	141	10	10	5	0	4	635	8	8	0	0	NA	NA	NA	56	52	252	254	359	224	231	180	5	21	19	0.02	0.083	0.053
.	19.01.16-04.44.31-1-69519	217	54	54	15	0	13	626	46	46	0	0	NA	NA	NA	56	57	256	247	367	219	221	186	57	53	69	0.223	0.215	0.188
.	19.01.16-04.44.32-1-69520	65	2	2	0	0	0	446	1	1	0	0	NA	NA	NA	20	30	248	240	355	155	159	132	5	0	0	0.02	0	0
.	19.01.16-04.44.34-1-69522	153	24	24	6	0	6	620	22	22	0	0	NA	NA	NA	41	42	249	251	355	218	224	178	28	14	40	0.112	0.056	0.113
.	19.01.16-04.44.38-1-69526	115	6	6	2	0	2	602	5	5	0	0	NA	NA	NA	38	23	239	246	351	211	218	173	0	1	10	0	0.004	0.028
.	19.01.16-04.44.41-1-69527	119	5	5	3	0	3	609	4	4	0	0	NA	NA	NA	59	42	247	248	360	216	218	175	1	6	6	0.004	0.024	0.017
.	19.01.16-04.44.42-1-69529	61	2	2	0	0	0	100	1	1	0	0	NA	NA	NA	17	21	248	238	348	38	33	29	7	0	1	0.028	0	0.003
.	19.01.16-04.44.44-1-69531	119	10	10	1	0	1	605	9	9	0	0	NA	NA	NA	40	33	244	245	357	214	213	178	5	9	6	0.02	0.037	0.017
.	19.01.16-04.44.50-1-69543	150	9	9	2	0	2	616	7	7	0	0	NA	NA	NA	45	43	251	246	359	222	212	182	13	13	9	0.052	0.053	0.025
.	19.01.16-04.44.55-1-69550	37	1	1	0	0	0	0	0	0	0	0	NA	NA	NA	10	7	239	238	343	0	0	0	0	1	0	0	0.004	0
.	19.01.16-04.44.55-1-69551	87	4	4	1	0	1	604	3	3	0	0	NA	NA	NA	31	31	239	249	356	212	216	176	0	15	6	0	0.06	0.017
.	19.01.16-04.45.09-1-69560	149	14	14	4	0	4	631	13	13	0	0	NA	NA	NA	35	52	257	253	355	229	226	176	0	22	35	0	0.087	0.099
.	19.01.16-04.45.09-1-69561	61	3	3	3	0	2	606	2	2	0	0	NA	NA	NA	23	25	244	244	350	217	218	171	0	9	3	0	0.037	0.009
.	19.01.16-04.45.14-1-69563	36	1	1	0	0	0	0	0	0	0	0	NA	NA	NA	9	9	241	240	341	0	0	0	0	0	0	0	0	0
.	19.01.16-04.45.15-1-69567	36	1	1	0	0	0	0	0	0	0	0	NA	NA	NA	14	17	241	241	348	0	0	0	0	3	0	0	0.012	0
.	19.01.16-04.45.16-1-69569	186	10	10	6	0	6	642	9	9	0	0	NA	NA	NA	68	76	251	258	380	221	226	195	17	6	22	0.068	0.023	0.058
.	19.01.16-04.45.18-1-69571	113	5	5	2	0	1	608	4	4	0	0	NA	NA	NA	32	33	245	251	350	216	223	169	3	4	5	0.012	0.016	0.014
.	19.01.16-04.45.18-1-69572	141	31	31	17	0	13	618	29	29	0	0	NA	NA	NA	45	40	246	245	362	219	217	182	72	30	41	0.293	0.122	0.113
.	19.01.16-04.45.20-1-69574	69	2	2	1	0	1	350	1	1	0	0	NA	NA	NA	17	16	238	241	350	125	126	99	5	0	1	0.021	0	0.003
.	19.01.16-04.45.24-1-69577	59	2	2	1	0	1	602	1	1	0	0	NA	NA	NA	21	19	240	244	348	212	218	172	0	0	8	0	0	0.023
.	19.01.16-04.45.25-1-69578	88	3	3	1	0	1	605	2	2	0	0	NA	NA	NA	21	21	243	239	352	217	213	175	0	5	3	0	0.021	0.009
.	19.01.16-04.45.33-1-69604	31	1	1	0	0	0	0	0	0	0	0	NA	NA	NA	4	5	238	237	343	0	0	0	0	0	0	0	0	0
.	19.01.16-04.45.34-1-69606	95	3	3	0	0	0	597	1	1	0	0	NA	NA	NA	29	26	249	240	350	218	207	172	7	0	0	0.028	0	0
.	19.01.16-04.45.36-1-69608	91	7	7	0	0	0	610	5	5	0	0	NA	NA	NA	36	32	243	250	352	214	220	176	14	3	1	0.058	0.012	0.003
.	19.01.16-04.45.38-1-69609	92	7	7	4	0	4	619	5	5	0	0	NA	NA	NA	24	36	248	248	353	222	221	176	7	1	16	0.028	0.004	0.045
.	19.01.16-04.45.39-1-69610	120	4	4	3	0	3	612	3	3	0	0	NA	NA	NA	36	31	243	248	353	216	221	175	3	4	4	0.012	0.016	0.011
.	19.01.16-04.45.41-1-69611	158	12	12	1	0	1	634	11	11	0	0	NA	NA	NA	49	57	257	247	366	230	220	184	6	10	15	0.023	0.04	0.041
.	19.01.16-04.45.42-1-69613	29	1	1	0	0	0	0	0	0	0	0	NA	NA	NA	7	4	236	237	344	0	0	0	0	0	4	0	0	0.012
.	19.01.16-04.45.45-1-69618	94	6	6	2	0	1	611	3	3	0	0	NA	NA	NA	41	37	247	247	356	221	214	176	3	9	3	0.012	0.036	0.008
.	19.01.16-04.45.48-1-69626	151	8	8	1	0	1	635	7	7	0	0	NA	NA	NA	40	51	252	247	365	222	223	190	18	0	6	0.071	0	0.016
.	19.01.16-04.45.53-1-69633	92	5	5	0	0	0	610	4	4	0	0	NA	NA	NA	23	27	240	247	353	214	220	176	9	4	0	0.038	0.016	0
.	19.01.16-04.45.54-1-69635	156	26	26	9	0	8	612	22	22	0	0	NA	NA	NA	57	37	242	249	359	215	219	178	6	24	63	0.025	0.096	0.175
.	19.01.16-04.45.57-1-69640	32	1	1	0	0	0	0	0	0	0	0	NA	NA	NA	4	3	236	238	342	0	0	0	3	0	0	0.013	0	0
.	19.01.16-04.45.57-1-69643	237	45	45	10	0	8	635	42	42	0	0	NA	NA	NA	60	64	261	255	361	227	228	180	45	34	58	0.172	0.133	0.161
.	19.01.16-04.45.59-1-69644	117	8	8	1	0	0	620	7	7	0	0	NA	NA	NA	31	40	251	245	357	225	217	178	4	8	16	0.016	0.033	0.045
.	19.01.16-04.46.01-1-69645	58	3	3	2	0	1	605	1	1	0	0	NA	NA	NA	25	24	243	241	353	216	214	175	0	2	6	0	0.008	0.017
.	19.01.16-04.46.05-1-69651	59	2	2	0	0	0	600	1	1	0	0	NA	NA	NA	25	22	240	246	349	210	217	173	4	0	2	0.017	0	0.006
.	19.01.16-04.46.05-1-69652	87	5	5	0	0	0	610	4	4	0	0	NA	NA	NA	28	36	249	248	352	220	217	173	0	7	8	0	0.028	0.023
.	19.01.16-04.46.10-1-69656	33	1	1	0	0	0	0	0	0	0	0	NA	NA	NA	7	7	239	238	343	0	0	0	0	0	0	0	0	0
.	19.01.16-04.46.11-1-69657	95	4	4	0	0	0	599	2	2	0	0	NA	NA	NA	29	20	244	240	349	217	213	169	3	11	0	0.012	0.046	0
.	19.01.16-04.46.12-1-69658	171	9	9	3	0	2	627	8	8	0	0	NA	NA	NA	42	51	249	246	369	225	215	187	0	14	18	0	0.057	0.049
.	19.01.16-04.46.15-1-69661	66	4	4	0	0	0	589	2	2	0	0	NA	NA	NA	31	16	241	237	351	211	206	172	6	3	3	0.025	0.013	0.009
.	19.01.16-04.46.18-1-69664	83	3	3	1	0	1	605	2	2	0	0	NA	NA	NA	17	24	242	246	349	215	217	173	0	1	1	0	0.004	0.003
.	19.01.16-04.46.19-1-69665	148	18	18	3	0	3	617	17	17	0	0	NA	NA	NA	57	48	249	243	369	217	211	189	11	16	42	0.044	0.066	0.114
.	19.01.16-04.46.23-1-69670	241	30	30	10	0	9	643	28	28	0	0	NA	NA	NA	96	74	257	259	371	228	228	187	32	27	52	0.125	0.104	0.14
.	19.01.16-04.46.26-1-69677	118	5	5	1	0	1	608	4	4	0	0	NA	NA	NA	36	32	241	247	357	213	215	180	4	0	13	0.017	0	0.036
.	19.01.16-04.46.31-1-69694	63	4	4	0	0	0	600	3	3	0	0	NA	NA	NA	23	20	241	243	349	215	214	171	5	4	6	0.021	0.016	0.017
.	19.01.16-04.46.33-1-69697	117	9	9	2	0	1	604	8	8	0	0	NA	NA	NA	39	31	242	247	355	213	218	173	0	5	28	0	0.02	0.079
.	19.01.16-04.46.36-1-69700	121	9	9	3	0	3	621	5	5	0	0	NA	NA	NA	44	44	250	251	356	226	218	177	7	18	10	0.028	0.072	0.028
.	19.01.16-04.46.37-1-69702	86	6	6	0	0	0	612	4	4	0	0	NA	NA	NA	27	30	245	244	354	218	219	175	12	0	5	0.049	0	0.014
.	19.01.16-04.46.44-1-69706	117	11	11	2	0	0	610	8	8	0	0	NA	NA	NA	42	32	247	242	356	220	212	178	27	3	19	0.109	0.012	0.053
.	19.01.16-04.46.47-1-69714	34	1	1	0	0	0	0	0	0	0	0	NA	NA	NA	9	5	237	238	343	0	0	0	0	0	1	0	0	0.003
.	19.01.16-04.46.50-1-69718	90	4	4	0	0	0	614	3	3	0	0	NA	NA	NA	40	35	249	245	354	220	218	176	0	7	8	0	0.029	0.023
.	19.01.16-04.46.50-1-69720	62	2	2	0	0	0	600	1	1	0	0	NA	NA	NA	24	26	242	241	356	213	210	177	0	0	2	0	0	0.006
.	19.01.16-04.46.52-1-69723	36	1	1	0	0	0	0	0	0	0	0	NA	NA	NA	9	7	237	239	344	0	0	0	4	0	0	0.017	0	0
.	19.01.16-04.46.55-1-69728	64	4	4	1	0	1	605	3	3	0	0	NA	NA	NA	24	23	243	244	349	215	220	170	5	7	8	0.021	0.029	0.023
.	19.01.16-04.46.56-1-69732	95	6	6	3	0	3	614	5	5	0	0	NA	NA	NA	32	31	247	242	355	223	216	175	4	0	14	0.016	0	0.039
.	19.01.16-04.46.58-1-69734	33	1	1	1	0	1	0	0	0	0	0	NA	NA	NA	5	11	238	239	347	0	0	0	0	0	1	0	0	0.003
.	19.01.16-04.47.00-1-69737	96	8	8	1	0	1	611	7	7	0	0	NA	NA	NA	28	29	246	243	353	218	215	178	5	10	3	0.02	0.041	0.008
.	19.01.16-04.47.04-1-69742	65	2	2	0	0	0	606	1	1	0	0	NA	NA	NA	16	21	241	242	351	214	216	176	6	0	0	0.025	0	0
.	19.01.16-04.47.04-1-69743	61	3	3	0	0	0	602	2	2	0	0	NA	NA	NA	20	22	242	245	348	217	217	168	0	1	5	0	0.004	0.014
.	19.01.16-04.47.06-1-69745	34	1	1	0	0	0	0	0	0	0	0	NA	NA	NA	11	10	237	239	347	0	0	0	0	0	1	0	0	0.003
.	19.01.16-04.47.08-1-69747	175	14	14	3	0	2	642	11	11	0	0	NA	NA	NA	46	65	256	253	369	226	226	190	20	20	35	0.078	0.079	0.095
.	19.01.16-04.47.09-1-69748	60	2	2	0	0	0	400	0	0	0	0	NA	NA	NA	11	17	240	244	346	145	141	114	1	0	1	0.004	0	0.003
.	19.01.16-04.47.12-1-69750	61	2	2	1	0	1	602	1	1	0	0	NA	NA	NA	21	31	247	244	353	217	213	172	0	4	1	0	0.016	0.003
.	19.01.16-04.47.13-1-69751	118	6	6	1	0	1	611	4	4	0	0	NA	NA	NA	23	31	247	244	353	220	218	173	0	3	11	0	0.012	0.031
.	19.01.16-04.47.15-1-69753	91	11	11	3	0	3	608	10	10	0	0	NA	NA	NA	32	35	243	252	353	212	223	173	6	15	17	0.025	0.06	0.048
.	19.01.16-04.47.17-1-69756	146	15	15	6	0	5	627	14	14	0	0	NA	NA	NA	49	52	248	250	367	219	221	187	21	15	28	0.085	0.06	0.076
.	19.01.16-04.47.20-1-69758	62	2	2	0	0	0	194	1	1	0	0	NA	NA	NA	14	16	242	241	346	62	72	60	0	0	3	0	0	0.009
.	19.01.16-04.47.21-1-69760	36	1	1	0	0	0	0	0	0	0	0	NA	NA	NA	10	9	238	239	345	0	0	0	2	0	0	0.008	0	0
.	19.01.16-04.47.23-1-69761	32	1	1	0	0	0	0	0	0	0	0	NA	NA	NA	17	4	236	237	344	0	0	0	1	0	0	0.004	0	0
.	19.01.16-04.47.24-1-69762	36	1	1	0	0	0	0	0	0	0	0	NA	NA	NA	17	8	237	237	347	0	0	0	0	0	4	0	0	0.012
.	19.01.16-04.47.25-1-69764	177	11	11	4	0	4	630	8	8	0	0	NA	NA	NA	52	55	256	252	360	227	226	177	28	7	7	0.109	0.028	0.019
.	19.01.16-04.47.26-1-69766	65	3	3	1	0	1	604	2	2	0	0	NA	NA	NA	18	20	238	244	351	211	219	174	8	5	0	0.034	0.02	0
.	19.01.16-04.47.28-1-69782	65	2	2	0	0	0	601	1	1	0	0	NA	NA	NA	35	29	249	241	352	222	206	173	2	0	2	0.008	0	0.006
.	19.01.16-04.47.30-1-69788	61	4	4	0	0	0	598	3	3	0	0	NA	NA	NA	28	25	241	241	356	213	212	173	0	1	8	0	0.004	0.022
.	19.01.16-04.47.32-1-69791	183	13	13	7	0	6	644	11	11	0	0	NA	NA	NA	58	57	257	255	358	231	227	186	38	5	21	0.148	0.02	0.059
.	19.01.16-04.47.41-1-69795	117	15	15	4	0	1	620	12	12	0	0	NA	NA	NA	39	41	244	249	361	216	222	182	23	20	17	0.094	0.08	0.047
.	19.01.16-04.47.41-1-69796	121	4	4	0	0	0	620	3	3	0	0	NA	NA	NA	40	45	250	252	356	223	219	178	3	4	4	0.012	0.016	0.011
.	19.01.16-04.47.42-1-69797	185	38	38	17	0	15	630	35	35	0	0	NA	NA	NA	71	64	250	252	375	220	220	190	56	41	42	0.224	0.163	0.112
.	19.01.16-04.47.43-1-69799	178	44	44	10	0	8	636	38	38	0	0	NA	NA	NA	54	64	255	255	367	224	227	185	57	53	38	0.224	0.208	0.104
.	19.01.16-04.47.45-1-69801	90	15	15	2	0	2	609	13	13	0	0	NA	NA	NA	31	31	246	245	353	219	215	175	12	18	14	0.049	0.073	0.04
.	19.01.16-04.47.48-1-69812	173	22	22	4	0	2	631	20	20	0	0	NA	NA	NA	49	55	251	250	367	224	218	189	18	27	25	0.072	0.108	0.068
.	19.01.16-04.47.49-1-69814	57	2	2	0	0	0	598	1	1	0	0	NA	NA	NA	21	23	241	243	352	213	211	174	0	1	2	0	0.004	0.006
.	19.01.16-04.47.59-1-69830	183	34	34	16	0	14	627	31	31	0	0	NA	NA	NA	48	51	249	252	363	219	221	187	6	40	62	0.024	0.159	0.171
.	19.01.16-04.48.02-1-69833	117	14	14	5	0	3	614	13	13	0	0	NA	NA	NA	43	39	249	246	357	219	214	181	38	12	21	0.153	0.049	0.059
.	19.01.16-04.48.03-1-69836	35	1	1	0	0	0	0	0	0	0	0	NA	NA	NA	9	8	238	238	345	0	0	0	0	0	0	0	0	0
.	19.01.16-04.48.05-1-69841	37	1	1	0	0	0	0	0	0	0	0	NA	NA	NA	13	11	239	240	345	0	0	0	0	0	3	0	0	0.009
.	19.01.16-04.48.09-1-69844	221	32	32	14	0	9	653	28	28	0	0	NA	NA	NA	58	78	259	259	373	230	233	190	15	61	44	0.058	0.236	0.118
.	19.01.16-04.48.11-1-69847	154	22	22	8	0	5	637	20	20	0	0	NA	NA	NA	50	59	261	248	363	231	218	188	13	45	30	0.05	0.181	0.083
.	19.01.16-04.48.15-1-69850	150	9	9	3	0	3	627	7	7	0	0	NA	NA	NA	55	58	253	253	365	220	224	183	2	23	18	0.008	0.091	0.049
.	19.01.16-04.48.30-1-69877	35	1	1	0	0	0	0	0	0	0	0	NA	NA	NA	8	9	237	238	347	0	0	0	0	0	3	0	0	0.009
.	19.01.16-04.48.31-1-69878	170	9	9	5	0	3	640	8	8	0	0	NA	NA	NA	57	62	250	260	365	225	232	183	4	6	20	0.016	0.023	0.055
.	19.01.16-04.48.33-1-69879	92	5	5	2	0	1	614	4	4	0	0	NA	NA	NA	32	37	243	248	359	219	219	176	4	0	19	0.016	0	0.053
.	19.01.16-04.48.36-1-69883	36	1	1	0	0	0	0	0	0	0	0	NA	NA	NA	12	11	239	238	347	0	0	0	0	8	0	0	0.034	0
.	19.01.16-04.48.39-1-69884	119	6	6	1	0	1	614	5	5	0	0	NA	NA	NA	39	36	245	247	357	217	219	178	0	0	14	0	0	0.039
.	19.01.16-04.48.40-1-69885	58	3	3	1	0	1	604	2	2	0	0	NA	NA	NA	26	24	243	243	351	217	216	171	7	0	2	0.029	0	0.006
.	19.01.16-04.48.44-1-69887	35	1	1	0	0	0	0	0	0	0	0	NA	NA	NA	14	6	239	237	343	0	0	0	4	0	0	0.017	0	0
.	19.01.16-04.48.47-1-69897	177	27	27	12	0	8	626	23	23	0	0	NA	NA	NA	42	40	247	249	357	221	223	182	62	32	35	0.251	0.129	0.098
.	19.01.16-04.48.47-1-69899	61	2	2	2	0	2	549	1	1	0	0	NA	NA	NA	20	15	239	240	349	192	204	153	1	0	0	0.004	0	0
.	19.01.16-04.48.50-1-69903	97	8	8	0	0	0	603	5	5	0	0	NA	NA	NA	29	32	241	250	354	211	221	171	8	0	9	0.033	0	0.025
.	19.01.16-04.48.52-1-69907	117	11	11	3	0	2	626	8	8	0	0	NA	NA	NA	39	51	251	256	357	224	226	176	9	22	0	0.036	0.086	0
.	19.01.16-04.48.54-1-69909	125	5	5	4	0	4	613	4	4	0	0	NA	NA	NA	50	41	248	247	359	213	222	178	10	0	3	0.04	0	0.008
.	19.01.16-04.48.54-1-69910	89	3	3	3	0	1	611	2	2	0	0	NA	NA	NA	28	36	252	243	354	222	215	174	13	3	0	0.052	0.012	0
.	19.01.16-04.48.57-1-69916	59	2	2	0	0	0	449	1	1	0	0	NA	NA	NA	18	14	239	241	347	163	156	130	2	0	1	0.008	0	0.003
.	19.01.16-04.48.59-1-69919	149	16	16	6	0	5	634	14	14	0	0	NA	NA	NA	43	56	252	252	365	227	223	184	2	6	38	0.008	0.024	0.104
.	19.01.16-04.48.59-1-69920	184	7	7	3	0	3	634	6	6	0	0	NA	NA	NA	50	46	248	251	360	224	223	187	0	7	9	0	0.028	0.025
.	19.01.16-04.49.09-1-69929	208	30	30	8	0	5	629	26	26	0	0	NA	NA	NA	57	60	258	249	366	227	221	181	28	26	64	0.109	0.104	0.175
.	19.01.16-04.49.10-1-69930	86	4	4	1	0	1	600	3	3	0	0	NA	NA	NA	29	27	251	240	349	221	209	170	9	2	0	0.036	0.008	0
.	19.01.16-04.49.10-1-69931	119	5	5	0	0	0	614	4	4	0	0	NA	NA	NA	47	40	246	250	357	218	219	177	0	6	9	0	0.024	0.025
.	19.01.16-04.49.12-1-69932	96	4	4	1	0	1	614	3	3	0	0	NA	NA	NA	33	37	243	248	359	216	219	179	4	6	2	0.016	0.024	0.006
.	19.01.16-04.49.17-1-69937	91	4	4	1	0	1	617	3	3	0	0	NA	NA	NA	31	40	246	250	357	219	221	177	5	0	6	0.02	0	0.017
.	19.01.16-04.49.19-1-69939	39	1	1	1	0	1	0	0	0	0	0	NA	NA	NA	16	9	238	240	344	0	0	0	7	0	0	0.029	0	0
.	19.01.16-04.49.23-1-69941	113	7	7	2	0	1	619	6	6	0	0	NA	NA	NA	41	41	250	247	357	226	216	177	4	17	2	0.016	0.069	0.006
.	19.01.16-04.49.24-1-69943	33	1	1	0	0	0	0	0	0	0	0	NA	NA	NA	12	13	241	240	345	0	0	0	0	0	3	0	0	0.009
.	19.01.16-04.49.25-1-69944	119	12	12	4	0	4	622	11	11	0	0	NA	NA	NA	41	46	252	251	356	222	224	176	6	11	15	0.024	0.044	0.042
.	19.01.16-04.49.27-1-69947	90	6	6	4	0	4	600	3	3	0	0	NA	NA	NA	22	28	247	241	353	215	214	171	13	1	6	0.053	0.004	0.017
.	19.01.16-04.49.29-1-69969	144	9	9	1	0	1	624	8	8	0	0	NA	NA	NA	40	49	253	254	355	224	222	178	17	6	8	0.067	0.024	0.023
.	19.01.16-04.49.30-1-69970	62	2	2	0	0	0	452	1	1	0	0	NA	NA	NA	15	20	238	245	350	159	168	125	0	4	0	0	0.016	0
.	19.01.16-04.49.31-1-69971	124	14	14	3	0	3	612	12	12	0	0	NA	NA	NA	46	36	249	244	356	222	213	177	15	6	21	0.06	0.025	0.059
.	19.01.16-04.49.34-1-69974	263	20	20	5	0	4	655	18	18	0	0	NA	NA	NA	65	78	262	260	369	234	230	191	25	33	19	0.095	0.127	0.051
.	19.01.16-04.49.42-1-69980	151	14	14	3	0	3	609	13	13	0	0	NA	NA	NA	43	34	244	244	359	212	216	181	16	0	11	0.066	0	0.031
.	19.01.16-04.49.42-1-69981	64	4	4	1	0	1	604	3	3	0	0	NA	NA	NA	27	21	241	243	350	214	217	173	0	3	6	0	0.012	0.017
.	19.01.16-04.49.45-1-69986	60	3	3	1	0	1	609	1	1	0	0	NA	NA	NA	20	33	244	246	356	216	219	174	5	8	5	0.02	0.033	0.014
.	19.01.16-04.49.49-1-69994	122	17	17	4	0	2	613	16	16	0	0	NA	NA	NA	33	30	248	242	353	220	214	179	14	33	15	0.056	0.136	0.042
.	19.01.16-04.49.51-1-69998	148	17	17	6	0	4	633	16	16	0	0	NA	NA	NA	41	58	249	250	372	223	220	190	17	16	30	0.068	0.064	0.081
.	19.01.16-04.49.58-1-70008	81	3	3	1	0	1	610	2	2	0	0	NA	NA	NA	29	32	241	248	356	215	220	175	0	2	1	0	0.008	0.003
.	19.01.16-04.49.59-1-70009	62	4	4	1	0	0	601	3	3	0	0	NA	NA	NA	36	23	243	244	349	214	215	172	4	2	9	0.016	0.008	0.026
.	19.01.16-04.50.00-1-70010	84	3	3	1	0	1	595	2	2	0	0	NA	NA	NA	25	18	240	241	350	212	212	171	5	0	2	0.021	0	0.006
.	19.01.16-04.50.01-1-70013	123	17	17	6	0	5	615	15	15	0	0	NA	NA	NA	45	39	248	248	356	217	220	178	13	15	18	0.052	0.06	0.051
.	19.01.16-04.50.10-1-70026	58	3	3	0	0	0	612	2	2	0	0	NA	NA	NA	28	34	250	245	352	220	218	174	0	5	4	0	0.02	0.011
.	19.01.16-04.50.11-1-70027	154	15	15	5	0	5	613	12	12	0	0	NA	NA	NA	40	40	246	246	361	220	212	181	0	18	20	0	0.073	0.055
.	19.01.16-04.50.14-1-70029	150	15	15	5	0	4	636	13	13	0	0	NA	NA	NA	61	63	259	247	370	229	217	190	7	13	14	0.027	0.053	0.038
.	19.01.16-04.50.15-1-70030	117	14	14	1	0	1	628	13	13	0	0	NA	NA	NA	45	49	247	254	361	221	227	180	13	3	18	0.053	0.012	0.05
.	19.01.16-04.50.15-1-70031	118	7	7	0	0	0	606	5	5	0	0	NA	NA	NA	41	33	242	246	358	214	216	176	0	5	9	0	0.02	0.025
.	19.01.16-04.50.23-1-70036	87	4	4	0	0	0	600	3	3	0	0	NA	NA	NA	33	27	240	252	348	214	215	171	0	5	6	0	0.02	0.017
.	19.01.16-04.50.26-1-70039	119	10	10	0	0	0	614	8	8	0	0	NA	NA	NA	38	36	248	247	354	221	216	177	13	6	8	0.052	0.024	0.023
.	19.01.16-04.50.27-1-70040	32	1	1	0	0	0	0	0	0	0	0	NA	NA	NA	9	13	241	240	345	0	0	0	0	0	0	0	0	0
.	19.01.16-04.50.30-1-70057	85	7	7	2	0	1	612	6	6	0	0	NA	NA	NA	33	32	245	249	351	220	221	171	2	9	12	0.008	0.036	0.034
.	19.01.16-04.50.32-1-70058	61	3	3	1	0	1	617	2	2	0	0	NA	NA	NA	17	27	246	242	352	223	218	176	3	0	4	0.012	0	0.011
.	19.01.16-04.50.33-1-70059	87	3	3	0	0	0	622	2	2	0	0	NA	NA	NA	26	44	241	253	363	214	225	183	0	0	5	0	0	0.014
.	19.01.16-04.50.36-1-70060	33	1	1	0	0	0	0	0	0	0	0	NA	NA	NA	12	7	237	238	345	0	0	0	0	3	0	0	0.013	0
.	19.01.16-04.50.38-1-70061	65	2	2	2	0	0	603	1	1	0	0	NA	NA	NA	21	22	241	243	351	212	218	173	6	0	4	0.025	0	0.011
.	19.01.16-04.50.38-1-70062	153	8	8	2	0	2	629	6	6	0	0	NA	NA	NA	49	54	247	256	364	222	222	185	11	10	7	0.045	0.039	0.019
.	19.01.16-04.50.42-1-70063	94	17	17	3	0	3	617	15	15	0	0	NA	NA	NA	29	35	253	245	350	228	217	172	5	24	10	0.02	0.098	0.029
.	19.01.16-04.50.44-1-70065	151	8	8	3	0	2	626	7	7	0	0	NA	NA	NA	46	54	249	250	368	222	219	185	8	10	4	0.032	0.04	0.011
.	19.01.16-04.50.48-1-70074	65	3	3	0	0	0	612	2	2	0	0	NA	NA	NA	22	32	242	245	358	215	221	176	0	3	7	0	0.012	0.02
.	19.01.16-04.50.48-1-70075	61	2	2	0	0	0	606	1	1	0	0	NA	NA	NA	31	26	245	247	347	218	218	170	0	1	2	0	0.004	0.006
.	19.01.16-04.50.50-1-70080	121	5	5	0	0	0	607	4	4	0	0	NA	NA	NA	30	27	241	249	350	213	219	175	19	0	7	0.079	0	0.02
.	19.01.16-04.50.50-1-70083	34	1	1	0	0	0	0	0	0	0	0	NA	NA	NA	9	5	237	238	343	0	0	0	0	0	0	0	0	0
.	19.01.16-04.50.53-1-70088	86	5	5	0	0	0	599	4	4	0	0	NA	NA	NA	27	29	242	245	355	214	213	172	4	0	5	0.017	0	0.014
.	19.01.16-04.50.54-1-70089	153	14	14	6	0	5	615	12	12	0	0	NA	NA	NA	59	41	246	249	359	215	224	176	32	4	23	0.13	0.016	0.064
.	19.01.16-04.51.02-1-70094	58	3	3	1	0	1	608	2	2	0	0	NA	NA	NA	22	28	242	247	352	216	219	173	4	0	2	0.017	0	0.006
.	19.01.16-04.51.03-1-70099	64	3	3	0	0	0	610	2	2	0	0	NA	NA	NA	21	34	250	243	354	221	215	174	0	1	6	0	0.004	0.017
.	19.01.16-04.51.04-1-70100	61	2	2	1	0	1	302	1	1	0	0	NA	NA	NA	14	19	243	240	349	107	112	83	0	2	0	0	0.008	0
.	19.01.16-04.51.08-1-70104	122	9	9	4	0	3	603	8	8	0	0	NA	NA	NA	34	29	243	247	352	216	217	170	0	5	17	0	0.02	0.048
.	19.01.16-04.51.09-1-70106	148	12	12	3	0	3	613	10	10	0	0	NA	NA	NA	40	34	246	246	355	216	219	178	17	5	10	0.069	0.02	0.028
.	19.01.16-04.51.10-1-70107	57	3	3	0	0	0	592	2	2	0	0	NA	NA	NA	32	22	240	241	354	209	210	173	9	4	0	0.038	0.017	0
.	19.01.16-04.51.11-1-70108	120	6	6	1	0	0	614	5	5	0	0	NA	NA	NA	42	37	244	248	358	216	217	181	2	3	12	0.008	0.012	0.034
.	19.01.16-04.51.14-1-70112	98	8	8	2	0	0	607	7	7	0	0	NA	NA	NA	39	30	244	247	352	217	219	171	7	7	8	0.029	0.028	0.023
.	19.01.16-04.51.17-1-70115	88	3	3	3	0	2	600	2	2	0	0	NA	NA	NA	31	29	239	250	353	209	218	173	6	5	0	0.025	0.02	0
.	19.01.16-04.51.19-1-70116	89	9	9	2	0	0	614	7	7	0	0	NA	NA	NA	39	39	249	246	357	222	218	174	7	0	16	0.028	0	0.045
.	19.01.16-04.51.21-1-70119	64	4	4	0	0	0	596	3	3	0	0	NA	NA	NA	20	13	240	239	347	210	212	174	0	1	3	0	0.004	0.009
.	19.01.16-04.51.25-1-70122	56	2	2	1	0	1	0	0	0	0	0	NA	NA	NA	19	17	241	241	348	0	0	0	1	0	4	0.004	0	0.011
.	19.01.16-04.51.28-1-70138	37	1	1	1	0	1	0	0	0	0	0	NA	NA	NA	9	10	239	237	347	0	0	0	0	2	0	0	0.008	0
.	19.01.16-04.51.30-1-70140	213	22	22	6	0	6	632	21	21	0	0	NA	NA	NA	66	57	257	252	361	229	220	183	30	18	21	0.117	0.071	0.058
.	19.01.16-04.51.31-1-70143	59	2	2	0	0	0	599	1	1	0	0	NA	NA	NA	25	22	243	240	352	215	209	175	6	0	0	0.025	0	0
.	19.01.16-04.51.32-1-70147	120	11	11	1	0	1	623	9	9	0	0	NA	NA	NA	34	42	244	245	366	219	216	188	7	21	9	0.029	0.086	0.025
.	19.01.16-04.51.32-1-70148	90	6	6	1	0	1	607	5	5	0	0	NA	NA	NA	38	31	245	246	353	213	218	176	19	7	9	0.078	0.028	0.025
.	19.01.16-04.51.33-1-70149	154	13	13	6	0	4	633	12	12	0	0	NA	NA	NA	51	66	257	248	374	225	220	188	25	10	10	0.097	0.04	0.027
.	19.01.16-04.51.36-1-70151	184	14	14	4	0	1	633	11	11	0	0	NA	NA	NA	46	53	255	251	360	227	224	182	3	19	23	0.012	0.076	0.064
.	19.01.16-04.51.37-1-70152	68	5	5	0	0	0	605	4	4	0	0	NA	NA	NA	23	25	244	242	352	217	216	172	7	1	2	0.029	0.004	0.006
.	19.01.16-04.51.40-1-70155	68	2	2	1	0	1	542	0	0	0	0	NA	NA	NA	23	20	242	239	352	191	195	156	3	0	1	0.012	0	0.003
.	19.01.16-04.51.45-1-70162	174	12	12	3	0	3	628	10	10	0	0	NA	NA	NA	45	51	253	252	359	226	225	177	3	27	11	0.012	0.107	0.031
.	19.01.16-04.51.52-1-70175	32	1	1	0	0	0	0	0	0	0	0	NA	NA	NA	4	5	237	237	344	0	0	0	1	0	0	0.004	0	0
.	19.01.16-04.51.53-1-70178	32	1	1	1	0	1	0	0	0	0	0	NA	NA	NA	6	7	238	239	343	0	0	0	0	2	0	0	0.008	0
.	19.01.16-04.51.54-1-70183	91	8	8	6	0	4	612	7	7	0	0	NA	NA	NA	41	34	252	248	347	222	218	172	2	13	3	0.008	0.052	0.009
.	19.01.16-04.51.55-1-70184	114	7	7	0	0	0	607	6	6	0	0	NA	NA	NA	34	30	246	243	354	217	214	176	0	11	11	0	0.045	0.031
.	19.01.16-04.51.57-1-70187	206	16	16	5	0	4	616	13	13	0	0	NA	NA	NA	49	48	247	248	366	209	220	187	21	9	15	0.085	0.036	0.041
.	19.01.16-04.51.59-1-70190	56	2	2	0	0	0	593	1	1	0	0	NA	NA	NA	28	21	242	239	353	214	208	171	0	0	3	0	0	0.008
.	19.01.16-04.52.00-1-70192	56	2	2	0	0	0	54	1	1	0	0	NA	NA	NA	21	12	241	238	346	22	21	11	0	0	5	0	0	0.014
.	19.01.16-04.52.03-1-70197	153	7	7	1	0	1	631	6	6	0	0	NA	NA	NA	61	56	243	255	371	216	226	189	9	0	11	0.037	0	0.03
.	19.01.16-04.52.06-1-70199	119	5	5	0	0	0	610	4	4	0	0	NA	NA	NA	39	35	245	246	357	216	219	175	0	0	9	0	0	0.025
.	19.01.16-04.52.09-1-70201	58	3	3	1	0	1	0	1	1	0	0	NA	NA	NA	11	12	240	240	345	0	0	0	8	0	1	0.033	0	0.003
.	19.01.16-04.52.10-1-70202	31	1	1	0	0	0	0	0	0	0	0	NA	NA	NA	6	8	237	240	344	0	0	0	0	0	2	0	0	0.006
.	19.01.16-04.52.13-1-70204	89	5	5	2	0	1	597	4	4	0	0	NA	NA	NA	41	27	242	246	352	210	209	178	10	5	14	0.041	0.02	0.04
.	19.01.16-04.52.13-1-70206	178	13	13	3	0	2	622	11	11	0	0	NA	NA	NA	60	54	251	250	366	221	217	184	6	20	13	0.024	0.08	0.036
.	19.01.16-04.52.14-1-70207	119	13	13	5	0	2	619	11	11	0	0	NA	NA	NA	37	45	245	247	366	215	218	186	23	15	12	0.094	0.061	0.033
.	19.01.16-04.52.14-1-70208	212	34	34	11	0	9	646	32	32	0	0	NA	NA	NA	66	70	249	256	378	223	228	195	25	23	72	0.1	0.09	0.19
.	19.01.16-04.52.16-1-70210	30	1	1	0	0	0	0	0	0	0	0	NA	NA	NA	13	12	244	237	344	0	0	0	0	0	1	0	0	0.003
.	19.01.16-04.52.18-1-70213	119	13	13	6	0	6	623	10	10	0	0	NA	NA	NA	42	51	248	252	364	222	218	183	5	23	13	0.02	0.091	0.036
.	19.01.16-04.52.23-1-70218	96	9	9	2	0	1	618	8	8	0	0	NA	NA	NA	25	39	246	252	354	217	225	176	14	12	4	0.057	0.048	0.011
.	19.01.16-04.52.23-1-70219	117	6	6	2	0	2	602	5	5	0	0	NA	NA	NA	39	27	241	239	360	211	211	180	5	10	5	0.021	0.042	0.014
.	19.01.16-04.52.26-1-70220	33	1	1	0	0	0	0	0	0	0	0	NA	NA	NA	12	3	236	237	343	0	0	0	0	0	0	0	0	0
.	19.01.16-04.52.28-1-70237	121	22	22	5	0	4	613	20	20	0	0	NA	NA	NA	40	38	246	248	357	215	220	178	21	8	14	0.085	0.032	0.039
.	19.01.16-04.52.33-1-70241	228	26	26	8	0	7	635	23	23	0	0	NA	NA	NA	67	69	249	260	373	216	229	190	31	30	39	0.124	0.115	0.105
.	19.01.16-04.52.42-1-70245	35	1	1	1	0	1	0	0	0	0	0	NA	NA	NA	11	6	236	240	343	0	0	0	0	0	0	0	0	0
.	19.01.16-04.52.44-1-70247	59	2	2	0	0	0	605	1	1	0	0	NA	NA	NA	22	25	243	245	350	216	217	172	4	0	0	0.016	0	0
.	19.01.16-04.52.44-1-70248	118	6	6	2	0	1	610	5	5	0	0	NA	NA	NA	44	38	250	242	359	218	214	178	12	0	5	0.048	0	0.014
.	19.01.16-04.52.45-1-70252	35	1	1	0	0	0	0	0	0	0	0	NA	NA	NA	9	17	240	239	351	0	0	0	0	0	1	0	0	0.003
.	19.01.16-04.52.45-1-70253	152	17	17	9	0	4	638	15	15	0	0	NA	NA	NA	65	59	257	251	364	226	226	186	45	36	20	0.175	0.143	0.055
.	19.01.16-04.52.47-1-70257	145	10	10	2	0	1	636	8	8	0	0	NA	NA	NA	41	53	255	246	365	227	222	187	12	0	43	0.047	0	0.118
.	19.01.16-04.52.50-1-70261	93	7	7	3	0	2	605	6	6	0	0	NA	NA	NA	28	28	245	244	352	216	215	174	7	11	10	0.029	0.045	0.028
.	19.01.16-04.52.57-1-70275	153	10	10	4	0	3	628	7	7	0	0	NA	NA	NA	47	55	248	252	368	219	224	185	17	4	15	0.069	0.016	0.041
.	19.01.16-04.53.01-1-70277	93	11	11	1	0	1	597	10	10	0	0	NA	NA	NA	20	19	241	238	353	216	211	170	4	2	15	0.017	0.008	0.042
.	19.01.16-04.53.03-1-70280	149	15	15	6	0	4	615	14	14	0	0	NA	NA	NA	42	38	250	248	353	220	221	174	29	15	24	0.116	0.06	0.068
.	19.01.16-04.53.10-1-70285	151	19	19	3	0	3	637	15	15	0	0	NA	NA	NA	41	57	248	255	367	221	228	188	28	8	23	0.113	0.031	0.063
.	19.01.16-04.53.11-1-70287	129	8	8	1	0	1	616	7	7	0	0	NA	NA	NA	39	40	251	246	356	221	219	176	12	9	12	0.048	0.037	0.034
.	19.01.16-04.53.13-1-70289	31	1	1	0	0	0	0	0	0	0	0	NA	NA	NA	12	10	240	237	346	0	0	0	0	1	0	0	0.004	0
.	19.01.16-04.53.15-1-70291	203	35	35	12	0	10	630	32	32	0	0	NA	NA	NA	47	42	249	253	353	224	226	180	43	26	52	0.173	0.103	0.147
.	19.01.16-04.53.18-1-70294	144	16	16	7	0	7	619	14	14	0	0	NA	NA	NA	39	43	247	249	360	215	219	185	10	25	17	0.04	0.1	0.047
.	19.01.16-04.53.20-1-70295	90	10	10	3	0	2	625	8	8	0	0	NA	NA	NA	27	46	251	242	366	224	217	184	9	14	5	0.036	0.058	0.014
.	19.01.16-04.53.21-1-70296	31	1	1	0	0	0	0	0	0	0	0	NA	NA	NA	6	3	237	237	342	0	0	0	0	0	2	0	0	0.006
.	19.01.16-04.53.23-1-70299	209	32	32	13	0	11	657	29	29	0	0	NA	NA	NA	68	79	259	256	377	232	228	197	33	28	51	0.127	0.109	0.135
.	19.01.16-04.53.25-1-70300	62	4	4	1	0	1	598	2	2	0	0	NA	NA	NA	25	20	241	241	351	213	213	172	3	5	0	0.012	0.021	0
.	19.01.16-04.53.34-1-70325	93	11	11	2	0	1	613	9	9	0	0	NA	NA	NA	27	35	247	243	358	216	216	181	15	10	8	0.061	0.041	0.022
.	19.01.16-04.53.35-1-70326	85	5	5	1	0	1	603	4	4	0	0	NA	NA	NA	23	33	246	244	356	218	209	176	2	8	1	0.008	0.033	0.003
.	19.01.16-04.53.41-1-70332	57	2	2	0	0	0	194	1	1	0	0	NA	NA	NA	12	14	241	237	349	69	64	61	0	2	1	0	0.008	0.003
.	19.01.16-04.53.43-1-70334	170	17	17	5	0	5	621	14	14	0	0	NA	NA	NA	53	53	252	250	364	222	218	181	2	11	37	0.008	0.044	0.102
.	19.01.16-04.53.47-1-70342	64	2	2	0	0	0	605	1	1	0	0	NA	NA	NA	21	24	243	242	352	217	212	176	3	1	0	0.012	0.004	0
.	19.01.16-04.53.51-1-70351	117	7	7	2	0	2	607	6	6	0	0	NA	NA	NA	36	28	243	246	352	214	219	174	4	8	10	0.016	0.033	0.028
.	19.01.16-04.53.51-1-70352	122	6	6	0	0	0	608	5	5	0	0	NA	NA	NA	35	27	249	240	351	219	213	176	0	13	7	0	0.054	0.02
.	19.01.16-04.53.52-1-70354	118	7	7	4	0	4	623	6	6	0	0	NA	NA	NA	22	36	246	246	357	221	221	181	12	7	8	0.049	0.028	0.022
.	19.01.16-04.53.56-1-70362	35	1	1	1	0	1	0	0	0	0	0	NA	NA	NA	12	11	238	242	344	0	0	0	0	1	0	0	0.004	0
.	19.01.16-04.53.59-1-70367	116	8	8	3	0	2	619	6	6	0	0	NA	NA	NA	38	42	252	246	357	220	219	180	20	11	6	0.079	0.045	0.017
.	19.01.16-04.54.00-1-70368	30	1	1	1	0	1	0	0	0	0	0	NA	NA	NA	12	9	240	239	343	0	0	0	0	1	0	0	0.004	0
.	19.01.16-04.54.02-1-70371	119	5	5	2	0	2	606	3	3	0	0	NA	NA	NA	44	38	244	245	362	212	213	181	3	0	12	0.012	0	0.033
.	19.01.16-04.54.10-1-70380	93	12	12	6	0	4	603	11	11	0	0	NA	NA	NA	35	27	243	241	356	214	212	177	2	15	33	0.008	0.062	0.093
.	19.01.16-04.54.10-1-70381	151	8	8	0	0	0	617	7	7	0	0	NA	NA	NA	40	41	249	249	356	219	221	177	0	6	21	0	0.024	0.059
.	19.01.16-04.54.10-1-70382	33	1	1	0	0	0	0	0	0	0	0	NA	NA	NA	7	11	238	241	345	0	0	0	0	0	2	0	0	0.006
.	19.01.16-04.54.10-1-70383	162	8	8	2	0	1	633	7	7	0	0	NA	NA	NA	60	60	249	256	368	219	224	190	17	5	12	0.068	0.02	0.033
.	19.01.16-04.54.11-1-70384	275	26	26	9	0	6	643	22	22	0	0	NA	NA	NA	78	73	257	255	374	224	227	192	59	13	41	0.23	0.051	0.11
.	19.01.16-04.54.13-1-70386	33	1	1	0	0	0	0	0	0	0	0	NA	NA	NA	9	9	237	237	348	0	0	0	0	0	1	0	0	0.003
.	19.01.16-04.54.14-1-70387	152	6	6	1	0	1	618	5	5	0	0	NA	NA	NA	58	40	249	247	357	218	222	178	5	5	9	0.02	0.02	0.025
.	19.01.16-04.54.15-1-70389	61	2	2	0	0	0	600	1	1	0	0	NA	NA	NA	24	25	243	244	351	214	215	171	0	2	1	0	0.008	0.003
.	19.01.16-04.54.20-1-70392	63	5	5	1	0	0	604	4	4	0	0	NA	NA	NA	34	30	243	248	352	214	218	172	1	9	0	0.004	0.036	0
.	19.01.16-04.54.22-1-70393	262	15	15	3	0	2	657	13	13	0	0	NA	NA	NA	78	81	261	258	375	233	229	195	17	8	28	0.065	0.031	0.075
.	19.01.16-04.54.29-1-70414	61	2	2	1	0	1	301	1	1	0	0	NA	NA	NA	12	16	238	241	350	102	112	87	0	1	1	0	0.004	0.003
.	19.01.16-04.54.33-1-70417	170	16	16	3	0	3	628	14	14	0	0	NA	NA	NA	45	43	244	252	360	220	225	183	18	19	20	0.074	0.075	0.056
.	19.01.16-04.54.33-1-70418	37	1	1	0	0	0	0	0	0	0	0	NA	NA	NA	8	6	238	237	344	0	0	0	0	4	0	0	0.017	0
.	19.01.16-04.54.34-1-70419	210	17	17	12	0	8	622	15	15	0	0	NA	NA	NA	59	57	247	251	372	219	215	188	6	35	40	0.024	0.139	0.108
.	19.01.16-04.54.36-1-70422	96	10	10	2	0	2	589	9	9	0	0	NA	NA	NA	42	28	242	245	354	206	210	173	13	3	8	0.054	0.012	0.023
.	19.01.16-04.54.38-1-70425	65	3	3	0	0	0	595	1	1	0	0	NA	NA	NA	23	23	240	240	356	210	210	175	4	0	2	0.017	0	0.006
.	19.01.16-04.54.39-1-70426	93	4	4	0	0	0	607	3	3	0	0	NA	NA	NA	19	24	245	241	351	219	215	173	6	0	12	0.024	0	0.034
.	19.01.16-04.54.39-1-70427	121	31	31	6	0	5	617	25	25	0	0	NA	NA	NA	39	45	250	244	364	220	216	181	42	26	23	0.168	0.107	0.063
.	19.01.16-04.54.54-1-70448	116	6	6	1	0	1	618	5	5	0	0	NA	NA	NA	41	44	254	244	359	227	213	178	1	0	20	0.004	0	0.056
.	19.01.16-04.54.55-1-70451	35	1	1	0	0	0	0	0	0	0	0	NA	NA	NA	6	11	240	239	345	0	0	0	0	3	0	0	0.013	0
.	19.01.16-04.54.57-1-70454	150	13	13	4	0	2	621	10	10	0	0	NA	NA	NA	51	36	248	248	353	222	223	176	17	3	34	0.069	0.012	0.096
.	19.01.16-04.54.57-1-70455	125	10	10	5	0	5	621	9	9	0	0	NA	NA	NA	38	48	245	257	359	215	228	178	23	13	5	0.094	0.051	0.014
.	19.01.16-04.54.57-1-70457	57	2	2	0	0	0	595	1	1	0	0	NA	NA	NA	23	19	239	245	348	210	212	173	0	2	1	0	0.008	0.003
.	19.01.16-04.55.00-1-70458	93	6	6	2	0	2	617	5	5	0	0	NA	NA	NA	35	38	252	242	357	223	215	179	1	3	13	0.004	0.012	0.036
.	19.01.16-04.55.05-1-70467	92	13	13	2	0	2	606	10	10	0	0	NA	NA	NA	45	36	250	251	348	218	218	170	23	0	26	0.092	0	0.075
.	19.01.16-04.55.06-1-70468	34	1	1	1	0	1	0	0	0	0	0	NA	NA	NA	8	8	240	237	344	0	0	0	0	0	2	0	0	0.006
.	19.01.16-04.55.08-1-70470	125	17	17	4	0	2	614	14	14	0	0	NA	NA	NA	44	42	246	249	360	216	217	181	40	17	16	0.163	0.068	0.044
.	19.01.16-04.55.12-1-70471	116	7	7	1	0	1	604	6	6	0	0	NA	NA	NA	31	19	242	243	347	214	221	169	25	2	3	0.103	0.008	0.009
.	19.01.16-04.55.13-1-70472	94	11	11	2	0	1	608	9	9	0	0	NA	NA	NA	37	36	245	248	356	217	215	176	7	10	8	0.029	0.04	0.022
.	19.01.16-04.55.18-1-70476	35	1	1	1	0	1	0	0	0	0	0	NA	NA	NA	11	9	241	237	344	0	0	0	0	0	0	0	0	0
.	19.01.16-04.55.21-1-70478	59	2	2	0	0	0	47	0	0	0	0	NA	NA	NA	21	11	238	238	348	14	16	17	4	0	0	0.017	0	0
.	19.01.16-04.55.21-1-70480	151	9	9	1	0	1	602	7	7	0	0	NA	NA	NA	46	28	241	247	353	212	215	175	2	7	6	0.008	0.028	0.017
.	19.01.16-04.55.26-1-70485	146	14	14	4	0	3	633	10	10	0	0	NA	NA	NA	53	61	252	257	365	221	230	182	23	6	26	0.091	0.023	0.071
.	19.01.16-04.55.28-1-70501	151	17	17	3	0	2	634	15	15	0	0	NA	NA	NA	43	52	247	258	360	220	232	182	12	28	10	0.049	0.109	0.028
.	19.01.16-04.55.28-1-70502	65	3	3	0	0	0	608	2	2	0	0	NA	NA	NA	25	31	246	244	354	218	215	175	0	4	5	0	0.016	0.014
.	19.01.16-04.55.32-1-70507	89	5	5	4	0	4	601	4	4	0	0	NA	NA	NA	27	26	242	245	352	211	217	173	9	1	6	0.037	0.004	0.017
.	19.01.16-04.55.33-1-70508	143	15	15	6	0	4	620	12	12	0	0	NA	NA	NA	44	49	257	244	361	224	217	179	35	32	4	0.136	0.131	0.011
.	19.01.16-04.55.37-1-70514	34	1	1	1	0	1	0	0	0	0	0	NA	NA	NA	13	6	237	236	346	0	0	0	0	0	0	0	0	0
.	19.01.16-04.55.38-1-70515	94	10	10	1	0	1	597	8	8	0	0	NA	NA	NA	25	22	243	242	350	212	214	171	8	10	0	0.033	0.041	0
.	19.01.16-04.55.43-1-70516	61	2	2	0	0	0	496	1	1	0	0	NA	NA	NA	21	15	240	241	347	166	186	144	6	0	0	0.025	0	0
.	19.01.16-04.55.44-1-70517	30	1	1	0	0	0	0	0	0	0	0	NA	NA	NA	11	10	238	238	347	0	0	0	0	0	0	0	0	0
.	19.01.16-04.55.47-1-70523	59	2	2	0	0	0	603	1	1	0	0	NA	NA	NA	23	26	239	246	354	208	222	173	4	4	0	0.017	0.016	0
.	19.01.16-04.55.48-1-70524	119	25	25	6	0	4	610	24	24	0	0	NA	NA	NA	37	41	247	244	363	218	213	179	34	43	20	0.138	0.176	0.055
.	19.01.16-04.55.48-1-70528	89	4	4	0	0	0	612	3	3	0	0	NA	NA	NA	30	36	249	243	357	222	213	177	5	3	3	0.02	0.012	0.008
.	19.01.16-04.55.52-1-70540	232	31	31	7	0	5	650	29	29	0	0	NA	NA	NA	86	80	263	253	377	233	220	197	36	23	38	0.137	0.091	0.101
.	19.01.16-04.55.55-1-70546	126	14	14	3	0	2	605	13	13	0	0	NA	NA	NA	39	32	248	243	354	215	214	176	18	14	12	0.073	0.058	0.034
.	19.01.16-04.55.59-1-70550	88	4	4	1	0	1	607	3	3	0	0	NA	NA	NA	18	26	244	242	353	216	213	178	2	4	0	0.008	0.017	0
.	19.01.16-04.56.02-1-70551	58	3	3	1	0	1	591	2	2	0	0	NA	NA	NA	25	14	240	240	347	212	212	167	3	9	0	0.012	0.038	0
.	19.01.16-04.56.02-1-70552	35	1	1	0	0	0	0	0	0	0	0	NA	NA	NA	4	10	236	237	350	0	0	0	0	0	0	0	0	0
.	19.01.16-04.56.03-1-70555	65	2	2	3	0	1	607	1	1	0	0	NA	NA	NA	24	33	256	240	350	223	213	171	0	0	9	0	0	0.026
.	19.01.16-04.56.04-1-70557	207	17	17	5	0	4	631	15	15	0	0	NA	NA	NA	63	55	257	247	364	227	218	186	12	7	28	0.047	0.028	0.077
.	19.01.16-04.56.04-1-70558	181	15	15	2	0	2	649	14	14	0	0	NA	NA	NA	39	66	263	249	367	238	221	190	12	4	28	0.046	0.016	0.076
.	19.01.16-04.56.16-1-70568	126	12	12	5	0	3	629	11	11	0	0	NA	NA	NA	37	44	257	247	353	231	220	178	6	3	48	0.023	0.012	0.136
.	19.01.16-04.56.18-1-70569	115	6	6	1	0	1	601	2	2	0	0	NA	NA	NA	39	26	241	241	357	212	213	176	12	2	13	0.05	0.008	0.036
.	19.01.16-04.56.20-1-70570	62	2	2	1	0	1	602	1	1	0	0	NA	NA	NA	30	25	242	246	350	215	216	171	0	0	5	0	0	0.014
.	19.01.16-04.56.27-1-70578	246	16	16	6	0	3	653	13	13	0	0	NA	NA	NA	62	76	260	256	373	233	228	192	34	2	24	0.131	0.008	0.064
.	19.01.16-04.56.32-1-70599	88	3	3	1	0	1	598	2	2	0	0	NA	NA	NA	18	21	242	240	352	215	212	171	0	0	4	0	0	0.011
.	19.01.16-04.56.33-1-70600	142	15	15	1	0	1	619	13	13	0	0	NA	NA	NA	40	44	246	252	359	217	224	178	15	17	8	0.061	0.067	0.022
.	19.01.16-04.56.38-1-70601	56	2	2	0	0	0	603	1	1	0	0	NA	NA	NA	15	20	240	244	349	213	217	173	0	4	1	0	0.016	0.003
.	19.01.16-04.56.40-1-70603	59	2	2	0	0	0	606	1	1	0	0	NA	NA	NA	23	24	241	238	358	216	212	178	0	1	4	0	0.004	0.011
.	19.01.16-04.56.41-1-70604	97	5	5	1	0	1	624	4	4	0	0	NA	NA	NA	18	35	249	244	355	224	220	180	11	0	4	0.044	0	0.011
.	19.01.16-04.56.44-1-70606	118	15	15	2	0	2	618	11	11	0	0	NA	NA	NA	44	37	249	245	356	223	217	178	9	18	11	0.036	0.073	0.031
.	19.01.16-04.56.44-1-70607	67	4	4	0	0	0	604	3	3	0	0	NA	NA	NA	33	30	246	247	350	215	218	171	19	1	0	0.077	0.004	0
.	19.01.16-04.56.46-1-70613	117	5	5	2	0	2	617	4	4	0	0	NA	NA	NA	45	41	245	249	360	216	223	178	6	0	10	0.024	0	0.028
.	19.01.16-04.56.51-1-70622	91	3	3	0	0	0	605	2	2	0	0	NA	NA	NA	35	28	244	245	352	216	215	174	0	2	2	0	0.008	0.006
.	19.01.16-04.56.53-1-70626	231	17	17	8	0	6	644	14	14	0	0	NA	NA	NA	62	60	248	250	375	225	223	196	17	25	35	0.069	0.1	0.093
.	19.01.16-04.56.58-1-70634	118	8	8	3	0	3	615	7	7	0	0	NA	NA	NA	43	37	249	250	351	221	220	174	2	10	6	0.008	0.04	0.017
.	19.01.16-04.57.00-1-70635	151	8	8	3	0	3	631	7	7	0	0	NA	NA	NA	47	45	249	252	357	222	228	181	10	4	14	0.04	0.016	0.039
.	19.01.16-04.57.01-1-70637	90	8	8	0	0	0	605	7	7	0	0	NA	NA	NA	36	29	242	250	350	214	219	172	6	11	6	0.025	0.044	0.017
.	19.01.16-04.57.04-1-70642	34	1	1	0	0	0	0	0	0	0	0	NA	NA	NA	11	7	240	237	343	0	0	0	0	0	1	0	0	0.003
.	19.01.16-04.57.05-1-70644	116	6	6	2	0	2	630	5	5	0	0	NA	NA	NA	30	45	247	246	365	220	224	186	0	11	21	0	0.045	0.058
.	19.01.16-04.57.07-1-70645	147	16	16	2	0	2	631	13	13	0	0	NA	NA	NA	48	49	258	244	360	230	219	182	18	14	25	0.07	0.057	0.069
.	19.01.16-04.57.08-1-70648	61	2	2	1	0	1	600	1	1	0	0	NA	NA	NA	27	23	245	244	347	213	217	170	1	0	6	0.004	0	0.017
.	19.01.16-04.57.12-1-70650	36	1	1	0	0	0	0	0	0	0	0	NA	NA	NA	9	12	240	239	346	0	0	0	0	0	2	0	0	0.006
.	19.01.16-04.57.15-1-70652	65	5	5	3	0	2	601	4	4	0	0	NA	NA	NA	25	20	247	237	349	218	210	173	3	14	4	0.012	0.059	0.011
.	19.01.16-04.57.18-1-70653	150	15	15	5	0	4	614	14	14	0	0	NA	NA	NA	40	33	250	244	352	222	217	175	14	19	11	0.056	0.078	0.031
.	19.01.16-04.57.20-1-70656	208	19	19	4	0	2	636	17	17	0	0	NA	NA	NA	67	65	258	250	370	230	217	189	37	16	33	0.143	0.064	0.089
.	19.01.16-04.57.21-1-70659	86	6	6	0	0	0	595	4	4	0	0	NA	NA	NA	32	20	245	241	347	218	210	167	0	3	10	0	0.012	0.029
.	19.01.16-04.57.22-1-70660	65	2	2	1	0	1	608	1	1	0	0	NA	NA	NA	24	29	248	239	355	221	213	174	0	3	4	0	0.013	0.011
.	19.01.16-04.57.25-1-70661	92	8	8	1	0	1	594	6	6	0	0	NA	NA	NA	36	19	239	246	347	209	215	170	14	0	7	0.059	0	0.02
.	19.01.16-04.57.29-1-70680	211	39	39	12	0	7	642	35	35	0	0	NA	NA	NA	61	61	253	250	371	227	221	194	25	68	59	0.099	0.272	0.159
.	19.01.16-04.57.36-1-70687	177	27	27	12	0	9	632	23	23	0	0	NA	NA	NA	61	56	251	259	359	224	229	179	23	28	51	0.092	0.108	0.142
.	19.01.16-04.57.36-1-70688	62	4	4	1	0	1	620	3	3	0	0	NA	NA	NA	22	34	248	244	355	220	222	178	11	6	3	0.044	0.025	0.008
.	19.01.16-04.57.40-1-70691	94	7	7	2	0	2	600	6	6	0	0	NA	NA	NA	29	22	244	242	349	214	213	173	5	4	6	0.02	0.017	0.017
.	19.01.16-04.57.43-1-70694	92	5	5	1	0	1	624	3	3	0	0	NA	NA	NA	36	44	248	249	360	220	222	182	2	1	13	0.008	0.004	0.036
.	19.01.16-04.57.44-1-70696	57	2	2	1	0	1	299	1	1	0	0	NA	NA	NA	19	18	241	243	347	105	106	88	0	4	0	0	0.016	0
.	19.01.16-04.57.47-1-70706	157	10	10	1	0	1	631	9	9	0	0	NA	NA	NA	45	50	252	247	364	225	222	184	13	11	13	0.052	0.045	0.036
.	19.01.16-04.57.53-1-70719	178	8	8	3	0	2	625	7	7	0	0	NA	NA	NA	46	45	250	245	363	222	219	184	10	12	7	0.04	0.049	0.019
.	19.01.16-04.57.55-1-70721	90	4	4	1	0	1	609	3	3	0	0	NA	NA	NA	27	28	246	243	352	221	213	175	9	3	6	0.037	0.012	0.017
.	19.01.16-04.57.59-1-70725	120	18	18	5	0	3	610	16	16	0	0	NA	NA	NA	50	30	244	244	355	214	218	178	15	16	19	0.061	0.066	0.054
.	19.01.16-04.58.00-1-70726	153	27	27	4	0	3	625	24	24	0	0	NA	NA	NA	54	55	251	253	364	221	223	181	44	32	32	0.175	0.126	0.088
.	19.01.16-04.58.01-1-70728	145	9	9	1	0	0	620	8	8	0	0	NA	NA	NA	49	43	251	249	356	223	220	177	17	4	11	0.068	0.016	0.031
.	19.01.16-04.58.10-1-70735	65	5	5	0	0	0	611	4	4	0	0	NA	NA	NA	24	29	243	247	352	214	220	177	12	0	1	0.049	0	0.003
.	19.01.16-04.58.11-1-70737	62	4	4	2	0	2	607	3	3	0	0	NA	NA	NA	13	22	243	239	353	216	215	176	1	5	6	0.004	0.021	0.017
.	19.01.16-04.58.17-1-70744	83	3	3	0	0	0	607	2	2	0	0	NA	NA	NA	28	25	242	245	351	213	216	178	8	0	4	0.033	0	0.011
.	19.01.16-04.58.19-1-70745	219	23	23	5	0	3	655	18	18	0	0	NA	NA	NA	61	85	265	257	376	234	228	193	43	11	29	0.162	0.043	0.077
.	19.01.16-04.58.23-1-70752	34	1	1	0	0	0	0	0	0	0	0	NA	NA	NA	6	11	238	238	348	0	0	0	0	0	0	0	0	0
.	19.01.16-04.58.26-1-70753	34	1	1	1	0	1	0	0	0	0	0	NA	NA	NA	13	13	239	239	348	0	0	0	0	0	1	0	0	0.003
.	19.01.16-04.58.26-1-70754	153	14	14	4	0	1	615	13	13	0	0	NA	NA	NA	34	37	246	247	357	219	217	179	8	5	24	0.033	0.02	0.067
.	19.01.16-04.58.26-1-70755	259	20	20	6	0	4	653	16	16	0	0	NA	NA	NA	78	84	266	259	372	235	228	190	26	6	40	0.098	0.023	0.108
.	19.01.16-04.58.28-1-70771	60	2	2	0	0	0	598	1	1	0	0	NA	NA	NA	26	22	240	243	352	209	217	172	3	2	0	0.012	0.008	0
.	19.01.16-04.58.28-1-70772	119	6	6	3	0	2	623	5	5	0	0	NA	NA	NA	37	44	249	254	354	224	227	172	9	15	9	0.036	0.059	0.025
.	19.01.16-04.58.30-1-70773	176	8	8	2	0	0	614	7	7	0	0	NA	NA	NA	58	39	248	246	358	216	215	183	2	8	10	0.008	0.033	0.028
.	19.01.16-04.58.32-1-70776	177	21	21	9	0	6	606	20	20	0	0	NA	NA	NA	59	34	247	245	355	215	214	177	15	26	40	0.061	0.106	0.113
.	19.01.16-04.58.44-1-70783	90	11	11	3	0	2	610	10	10	0	0	NA	NA	NA	21	31	248	241	355	220	215	175	4	20	7	0.016	0.083	0.02
.	19.01.16-04.58.50-1-70795	61	2	2	0	0	0	606	1	1	0	0	NA	NA	NA	15	25	243	243	352	219	213	174	2	0	7	0.008	0	0.02
.	19.01.16-04.58.50-1-70796	60	2	2	0	0	0	352	1	1	0	0	NA	NA	NA	20	11	238	239	347	128	130	94	0	0	5	0	0	0.014
.	19.01.16-04.58.53-1-70800	89	5	5	0	0	0	607	4	4	0	0	NA	NA	NA	26	24	241	245	351	212	222	173	3	1	5	0.012	0.004	0.014
.	19.01.16-04.58.54-1-70802	230	32	32	9	0	8	637	27	27	0	0	NA	NA	NA	45	61	254	249	371	225	221	191	25	19	61	0.098	0.076	0.164
.	19.01.16-04.59.01-1-70810	64	2	2	1	0	1	607	1	1	0	0	NA	NA	NA	22	28	247	242	352	220	213	174	0	0	11	0	0	0.031
.	19.01.16-04.59.03-1-70814	92	6	6	0	0	0	613	5	5	0	0	NA	NA	NA	28	30	243	245	355	216	218	179	0	0	27	0	0	0.076
.	19.01.16-04.59.05-1-70817	144	21	21	7	0	6	635	19	19	0	0	NA	NA	NA	39	57	250	252	368	223	224	188	36	17	30	0.144	0.067	0.082
.	19.01.16-04.59.06-1-70819	115	6	6	4	0	2	605	5	5	0	0	NA	NA	NA	35	31	247	243	354	219	214	172	12	9	0	0.049	0.037	0
.	19.01.16-04.59.07-1-70820	35	1	1	0	0	0	0	0	0	0	0	NA	NA	NA	16	5	237	238	343	0	0	0	0	0	0	0	0	0
.	19.01.16-04.59.08-1-70821	33	1	1	0	0	0	0	0	0	0	0	NA	NA	NA	9	10	241	239	343	0	0	0	4	0	0	0.017	0	0
.	19.01.16-04.59.11-1-70824	181	12	12	2	0	1	630	9	9	0	0	NA	NA	NA	52	52	252	256	357	221	227	182	21	12	8	0.083	0.047	0.022
.	19.01.16-04.59.12-1-70826	148	11	11	2	0	1	617	8	8	0	0	NA	NA	NA	46	43	251	249	356	222	219	176	16	6	8	0.064	0.024	0.022
.	19.01.16-04.59.13-1-70828	92	7	7	0	0	0	603	6	6	0	0	NA	NA	NA	31	28	242	247	352	211	219	173	0	6	9	0	0.024	0.026
.	19.01.16-04.59.15-1-70829	96	4	4	2	0	2	604	3	3	0	0	NA	NA	NA	27	24	242	245	350	215	216	173	0	5	5	0	0.02	0.014
.	19.01.16-04.59.23-1-70834	237	27	27	6	0	4	637	24	24	0	0	NA	NA	NA	67	75	256	262	370	224	228	185	18	19	45	0.07	0.073	0.122
.	19.01.16-04.59.24-1-70835	60	3	3	0	0	0	50	2	2	0	0	NA	NA	NA	15	15	239	241	348	17	20	13	0	3	0	0	0.012	0
.	19.01.16-04.59.30-1-70853	126	10	10	3	0	2	631	9	9	0	0	NA	NA	NA	38	55	248	253	367	221	224	186	0	18	18	0	0.071	0.049
.	19.01.16-04.59.31-1-70854	58	2	2	0	0	0	602	1	1	0	0	NA	NA	NA	19	18	242	242	347	214	214	174	2	6	0	0.008	0.025	0
.	19.01.16-04.59.32-1-70856	118	7	7	1	0	1	614	6	6	0	0	NA	NA	NA	44	40	246	248	359	218	215	181	0	5	10	0	0.02	0.028
.	19.01.16-04.59.34-1-70857	35	1	1	0	0	0	0	0	0	0	0	NA	NA	NA	9	11	239	238	347	0	0	0	0	0	0	0	0	0
.	19.01.16-04.59.37-1-70864	36	1	1	1	0	1	0	0	0	0	0	NA	NA	NA	11	7	236	240	344	0	0	0	0	0	1	0	0	0.003
.	19.01.16-04.59.39-1-70866	62	3	3	1	0	1	549	2	2	0	0	NA	NA	NA	15	14	240	243	344	200	195	154	1	0	5	0.004	0	0.015
.	19.01.16-04.59.39-1-70868	147	7	7	1	0	1	631	5	5	0	0	NA	NA	NA	44	51	257	251	356	229	222	180	7	7	14	0.027	0.028	0.039
.	19.01.16-04.59.40-1-70870	91	8	8	1	0	1	598	5	5	0	0	NA	NA	NA	20	16	241	241	347	212	214	172	4	3	14	0.017	0.012	0.04
.	19.01.16-04.59.43-1-70872	60	2	2	0	0	0	347	1	1	0	0	NA	NA	NA	16	18	241	241	349	127	114	106	2	0	2	0.008	0	0.006
.	19.01.16-04.59.46-1-70877	145	10	10	3	0	3	630	8	8	0	0	NA	NA	NA	38	47	249	255	356	224	224	182	27	10	7	0.108	0.039	0.02
.	19.01.16-04.59.51-1-70885	148	8	8	2	0	2	613	6	6	0	0	NA	NA	NA	55	37	249	245	356	219	216	178	0	3	23	0	0.012	0.065
.	19.01.16-04.59.52-1-70887	118	8	8	3	0	3	609	7	7	0	0	NA	NA	NA	34	31	248	247	349	219	218	172	15	15	8	0.06	0.061	0.023
.	19.01.16-04.59.53-1-70889	33	1	1	0	0	0	0	0	0	0	0	NA	NA	NA	11	8	239	239	343	0	0	0	0	0	1	0	0	0.003
.	19.01.16-04.59.55-1-70896	95	8	8	0	0	0	610	7	7	0	0	NA	NA	NA	25	25	245	244	349	218	219	173	0	8	14	0	0.033	0.04
.	19.01.16-04.59.55-1-70897	96	5	5	1	0	1	608	3	3	0	0	NA	NA	NA	42	36	247	244	358	221	210	177	0	15	7	0	0.061	0.02
.	19.01.16-04.59.58-1-70902	206	17	17	6	0	5	630	16	16	0	0	NA	NA	NA	56	53	252	248	366	221	219	190	8	11	48	0.032	0.044	0.131
.	19.01.16-04.59.59-1-70904	113	7	7	2	0	1	610	6	6	0	0	NA	NA	NA	48	39	249	246	357	215	213	182	4	10	4	0.016	0.041	0.011
.	19.01.16-05.00.08-1-70917	33	1	1	0	0	0	0	0	0	0	0	NA	NA	NA	7	5	238	236	344	0	0	0	0	0	0	0	0	0
.	19.01.16-05.00.10-1-70918	35	1	1	0	0	0	0	0	0	0	0	NA	NA	NA	4	16	240	239	350	0	0	0	0	0	0	0	0	0
.	19.01.16-05.00.10-1-70919	119	9	9	3	0	3	615	7	7	0	0	NA	NA	NA	41	37	250	244	356	219	217	179	9	8	27	0.036	0.033	0.076
.	19.01.16-05.00.10-1-70921	118	25	25	4	0	4	626	21	21	0	0	NA	NA	NA	30	49	253	251	358	225	223	178	16	21	38	0.063	0.084	0.106
.	19.01.16-05.00.13-1-70922	92	13	13	2	0	2	604	11	11	0	0	NA	NA	NA	23	31	240	249	355	211	218	175	7	5	17	0.029	0.02	0.048
.	19.01.16-05.00.13-1-70923	58	2	2	0	0	0	606	1	1	0	0	NA	NA	NA	24	25	243	248	347	218	219	169	0	3	1	0	0.012	0.003
.	19.01.16-05.00.13-1-70924	142	5	5	0	0	0	623	3	3	0	0	NA	NA	NA	50	47	248	250	362	217	220	186	14	17	2	0.056	0.068	0.006
.	19.01.16-05.00.14-1-70926	96	3	3	0	0	0	612	1	1	0	0	NA	NA	NA	31	41	248	252	354	219	224	169	2	6	0	0.008	0.024	0
.	19.01.16-05.00.17-1-70927	36	1	1	0	0	0	0	0	0	0	0	NA	NA	NA	7	16	244	237	348	0	0	0	4	0	0	0.016	0	0
.	19.01.16-05.00.21-1-70931	95	3	3	0	0	0	614	2	2	0	0	NA	NA	NA	33	33	247	247	352	218	220	176	5	0	3	0.02	0	0.009
.	19.01.16-05.00.26-1-70937	119	4	4	4	0	3	618	3	3	0	0	NA	NA	NA	48	44	250	251	356	221	222	175	0	5	12	0	0.02	0.034
.	19.01.16-05.00.28-1-70953	239	16	16	5	0	4	674	13	13	0	0	NA	NA	NA	71	91	260	263	381	232	240	202	19	27	31	0.073	0.103	0.081
.	19.01.16-05.00.28-1-70954	183	34	34	11	0	9	627	33	33	0	0	NA	NA	NA	58	54	249	248	370	219	217	191	43	56	41	0.173	0.226	0.111
.	19.01.16-05.00.33-1-70955	126	5	5	3	0	2	608	4	4	0	0	NA	NA	NA	41	24	246	241	350	220	214	174	0	18	0	0	0.075	0
.	19.01.16-05.00.34-1-70956	115	9	9	1	0	1	610	8	8	0	0	NA	NA	NA	42	43	245	249	362	212	219	179	0	9	15	0	0.036	0.041
.	19.01.16-05.00.35-1-70957	144	11	11	3	0	3	633	10	10	0	0	NA	NA	NA	44	54	250	257	360	224	229	180	13	11	17	0.052	0.043	0.047
.	19.01.16-05.00.37-1-70958	127	9	9	1	0	1	631	7	7	0	0	NA	NA	NA	40	48	256	251	354	227	227	177	20	0	12	0.078	0	0.034
.	19.01.16-05.00.42-1-70965	227	13	13	5	0	3	645	12	12	0	0	NA	NA	NA	57	65	250	260	368	220	235	190	11	10	29	0.044	0.038	0.079
.	19.01.16-05.00.52-1-70981	33	1	1	0	0	0	0	0	0	0	0	NA	NA	NA	14	10	238	236	349	0	0	0	0	0	2	0	0	0.006
.	19.01.16-05.00.53-1-70984	153	12	12	3	0	3	626	11	11	0	0	NA	NA	NA	39	51	251	253	360	219	225	182	0	10	26	0	0.04	0.072
.	19.01.16-05.00.54-1-70987	115	5	5	0	0	0	605	4	4	0	0	NA	NA	NA	53	37	247	245	358	217	213	175	7	8	8	0.028	0.033	0.022
.	19.01.16-05.00.55-1-70989	137	13	13	2	0	2	617	10	10	0	0	NA	NA	NA	55	46	248	252	359	218	219	180	16	21	15	0.065	0.083	0.042
.	19.01.16-05.00.56-1-70992	60	2	2	2	0	2	0	0	0	0	0	NA	NA	NA	23	18	243	239	349	0	0	0	0	3	3	0	0.013	0.009
.	19.01.16-05.01.00-1-70995	36	1	1	0	0	0	0	0	0	0	0	NA	NA	NA	6	11	240	238	346	0	0	0	5	0	0	0.021	0	0
.	19.01.16-05.01.02-1-71027	209	13	13	8	0	5	632	12	12	0	0	NA	NA	NA	54	59	249	254	369	218	224	190	11	20	11	0.044	0.079	0.03
.	19.01.16-05.01.03-1-71030	91	3	3	1	0	1	598	2	2	0	0	NA	NA	NA	48	21	245	243	346	215	216	167	0	2	3	0	0.008	0.009
.	19.01.16-05.01.03-1-71032	85	3	3	0	0	0	615	2	2	0	0	NA	NA	NA	26	36	248	245	356	217	219	179	0	8	1	0	0.033	0.003
.	19.01.16-05.01.12-1-71078	146	17	17	5	0	4	621	14	14	0	0	NA	NA	NA	40	39	245	251	356	217	225	179	28	23	9	0.114	0.092	0.025
.	19.01.16-05.01.13-1-71079	120	24	24	8	0	4	616	20	20	0	0	NA	NA	NA	44	46	255	248	356	222	220	174	40	18	28	0.157	0.073	0.079
.	19.01.16-05.01.17-1-71082	91	10	10	5	0	3	619	8	8	0	0	NA	NA	NA	16	36	243	249	357	216	224	179	5	0	25	0.021	0	0.07
.	19.01.16-05.01.17-1-71083	235	23	23	5	0	2	648	21	21	0	0	NA	NA	NA	60	66	253	257	369	228	230	190	38	11	59	0.15	0.043	0.16
.	19.01.16-05.01.19-1-71086	61	2	2	0	0	0	602	1	1	0	0	NA	NA	NA	31	21	241	242	351	214	216	172	5	0	0	0.021	0	0
.	19.01.16-05.01.20-1-71088	121	21	21	6	0	5	620	19	19	0	0	NA	NA	NA	40	48	244	255	362	213	227	180	36	16	26	0.148	0.063	0.072
.	19.01.16-05.01.24-1-71089	95	8	8	1	0	0	615	7	7	0	0	NA	NA	NA	40	39	248	252	352	218	221	176	0	2	14	0	0.008	0.04
.	19.01.16-05.01.29-1-71109	33	1	1	0	0	0	0	0	0	0	0	NA	NA	NA	17	10	239	237	347	0	0	0	0	2	0	0	0.008	0
.	19.01.16-05.01.31-1-71110	61	2	2	0	0	0	599	1	1	0	0	NA	NA	NA	23	24	245	239	353	214	211	174	2	0	1	0.008	0	0.003
.	19.01.16-05.01.31-1-71112	121	11	11	1	0	1	627	9	9	0	0	NA	NA	NA	42	50	254	246	363	229	217	181	9	8	16	0.035	0.033	0.044
.	19.01.16-05.01.41-1-71119	86	8	8	2	0	2	607	6	6	0	0	NA	NA	NA	22	25	248	242	348	217	218	172	0	3	13	0	0.012	0.037
.	19.01.16-05.01.43-1-71120	32	1	1	0	0	0	0	0	0	0	0	NA	NA	NA	8	11	240	239	345	0	0	0	1	0	0	0.004	0	0
.	19.01.16-05.01.44-1-71124	34	1	1	0	0	0	0	0	0	0	0	NA	NA	NA	6	12	239	240	346	0	0	0	0	0	0	0	0	0
.	19.01.16-05.01.45-1-71126	116	5	5	3	0	3	615	4	4	0	0	NA	NA	NA	35	36	244	249	356	213	223	179	0	8	13	0	0.032	0.037
.	19.01.16-05.01.46-1-71128	93	7	7	2	0	2	611	6	6	0	0	NA	NA	NA	33	38	246	248	357	216	220	175	4	2	17	0.016	0.008	0.048
.	19.01.16-05.01.47-1-71129	31	1	1	0	0	0	0	0	0	0	0	NA	NA	NA	8	11	242	238	344	0	0	0	0	0	0	0	0	0
.	19.01.16-05.01.48-1-71132	149	7	7	3	0	3	617	6	6	0	0	NA	NA	NA	54	41	251	245	358	223	214	180	1	0	18	0.004	0	0.05
.	19.01.16-05.01.54-1-71146	176	21	21	7	0	5	633	19	19	0	0	NA	NA	NA	47	60	254	248	371	225	219	189	20	46	10	0.079	0.185	0.027
.	19.01.16-05.01.56-1-71149	179	23	23	9	0	8	626	22	22	0	0	NA	NA	NA	55	54	250	254	363	217	224	185	24	33	35	0.096	0.13	0.096
.	19.01.16-05.01.58-1-71153	87	6	6	0	0	0	598	5	5	0	0	NA	NA	NA	23	19	244	241	347	214	211	173	5	12	7	0.02	0.05	0.02
.	19.01.16-05.02.00-1-71154	59	2	2	0	0	0	601	1	1	0	0	NA	NA	NA	29	22	243	241	351	217	211	173	6	0	2	0.025	0	0.006
.	19.01.16-05.02.01-1-71157	62	2	2	0	0	0	349	1	1	0	0	NA	NA	NA	14	23	240	247	349	135	117	97	0	0	2	0	0	0.006
.	19.01.16-05.02.02-1-71159	89	6	6	3	0	2	613	5	5	0	0	NA	NA	NA	26	31	247	243	354	218	216	179	6	7	4	0.024	0.029	0.011
.	19.01.16-05.02.07-1-71164	33	1	1	0	0	0	0	0	0	0	0	NA	NA	NA	7	10	239	237	347	0	0	0	0	1	0	0	0.004	0
.	19.01.16-05.02.08-1-71165	115	12	12	4	0	3	619	8	8	0	0	NA	NA	NA	33	41	250	251	353	222	220	177	7	24	22	0.028	0.096	0.062
.	19.01.16-05.02.09-1-71166	91	6	6	0	0	0	601	4	4	0	0	NA	NA	NA	31	26	241	243	355	210	214	177	18	1	5	0.075	0.004	0.014
.	19.01.16-05.02.12-1-71171	119	7	7	2	0	1	611	6	6	0	0	NA	NA	NA	23	32	246	245	354	219	217	175	18	2	6	0.073	0.008	0.017
.	19.01.16-05.02.14-1-71173	90	5	5	2	0	1	604	4	4	0	0	NA	NA	NA	22	21	243	242	349	215	216	173	13	0	5	0.053	0	0.014
.	19.01.16-05.02.18-1-71174	33	1	1	0	0	0	0	0	0	0	0	NA	NA	NA	5	8	239	237	345	0	0	0	0	0	2	0	0	0.006
.	19.01.16-05.02.20-1-71175	151	7	7	2	0	1	640	6	6	0	0	NA	NA	NA	50	59	253	250	369	229	221	190	26	15	2	0.103	0.06	0.005
.	19.01.16-05.02.21-1-71176	88	4	4	0	0	0	604	3	3	0	0	NA	NA	NA	32	29	240	244	358	208	216	180	1	0	10	0.004	0	0.028
.	19.01.16-05.02.28-1-71201	98	5	5	1	0	0	606	4	4	0	0	NA	NA	NA	29	25	249	240	349	225	209	172	1	11	1	0.004	0.046	0.003
.	19.01.16-05.02.30-1-71204	61	2	2	1	0	1	602	1	1	0	0	NA	NA	NA	19	25	245	241	352	219	212	171	0	0	8	0	0	0.023
.	19.01.16-05.02.30-1-71205	90	9	9	1	0	1	619	8	8	0	0	NA	NA	NA	38	40	247	249	357	220	220	179	22	0	2	0.089	0	0.006
.	19.01.16-05.02.33-1-71207	94	7	7	0	0	0	621	5	5	0	0	NA	NA	NA	27	44	246	248	363	217	221	183	0	9	12	0	0.036	0.033
.	19.01.16-05.02.35-1-71209	202	12	12	1	0	1	631	9	9	0	0	NA	NA	NA	53	48	253	246	362	230	217	184	10	13	19	0.04	0.053	0.052
.	19.01.16-05.02.36-1-71210	60	2	2	0	0	0	605	1	1	0	0	NA	NA	NA	13	23	243	242	351	214	216	175	1	2	0	0.004	0.008	0
.	19.01.16-05.02.36-1-71211	61	2	2	1	0	1	601	1	1	0	0	NA	NA	NA	29	25	244	242	352	215	215	171	1	2	0	0.004	0.008	0
.	19.01.16-05.02.42-1-71214	94	8	8	2	0	2	600	6	6	0	0	NA	NA	NA	37	24	242	245	350	214	215	171	5	9	12	0.021	0.037	0.034
.	19.01.16-05.02.44-1-71215	31	1	1	0	0	0	0	0	0	0	0	NA	NA	NA	13	11	237	241	346	0	0	0	0	1	0	0	0.004	0
.	19.01.16-05.02.45-1-71219	122	6	6	3	0	3	612	5	5	0	0	NA	NA	NA	36	37	243	247	360	216	219	177	4	4	12	0.016	0.016	0.033
.	19.01.16-05.02.46-1-71222	66	3	3	0	0	0	593	2	2	0	0	NA	NA	NA	23	11	240	237	347	214	209	170	0	7	4	0	0.03	0.012
.	19.01.16-05.02.50-1-71227	58	2	2	1	0	0	618	1	1	0	0	NA	NA	NA	15	36	251	242	356	223	217	178	2	0	0	0.008	0	0
.	19.01.16-05.02.50-1-71228	30	1	1	0	0	0	0	0	0	0	0	NA	NA	NA	13	13	239	240	347	0	0	0	0	0	1	0	0	0.003
.	19.01.16-05.02.52-1-71233	92	12	12	3	0	1	600	11	11	0	0	NA	NA	NA	26	24	247	241	349	221	209	170	2	30	10	0.008	0.124	0.029
.	19.01.16-05.02.53-1-71234	118	11	11	0	0	0	601	8	8	0	0	NA	NA	NA	34	26	247	242	350	217	212	172	5	12	12	0.02	0.05	0.034
.	19.01.16-05.02.54-1-71238	117	7	7	3	0	3	616	5	5	0	0	NA	NA	NA	32	36	246	247	356	215	221	180	9	5	9	0.037	0.02	0.025
.	19.01.16-05.03.02-1-71245	31	1	1	0	0	0	0	0	0	0	0	NA	NA	NA	8	17	242	241	347	0	0	0	0	0	1	0	0	0.003
.	19.01.16-05.03.04-1-71249	34	1	1	0	0	0	0	0	0	0	0	NA	NA	NA	11	10	239	238	346	0	0	0	1	0	0	0.004	0	0
.	19.01.16-05.03.05-1-71250	68	3	3	0	0	0	298	1	1	0	0	NA	NA	NA	22	12	236	241	348	94	117	87	6	3	4	0.025	0.012	0.011
.	19.01.16-05.03.06-1-71251	34	1	1	1	0	1	0	0	0	0	0	NA	NA	NA	8	12	239	244	342	0	0	0	3	0	0	0.013	0	0
.	19.01.16-05.03.06-1-71252	92	4	4	0	0	0	608	3	3	0	0	NA	NA	NA	35	39	247	251	354	217	218	173	0	6	7	0	0.024	0.02
.	19.01.16-05.03.07-1-71253	63	2	2	0	0	0	599	0	0	0	0	NA	NA	NA	29	24	245	243	349	218	209	172	0	2	3	0	0.008	0.009
.	19.01.16-05.03.08-1-71256	183	21	21	5	0	5	641	18	18	0	0	NA	NA	NA	50	64	257	248	372	229	219	193	31	19	12	0.121	0.077	0.032
.	19.01.16-05.03.08-1-71258	239	29	29	11	0	8	662	25	25	0	0	NA	NA	NA	79	81	259	260	375	230	236	196	34	17	52	0.131	0.065	0.139
.	19.01.16-05.03.13-1-71263	30	1	1	1	0	1	0	0	0	0	0	NA	NA	NA	6	5	237	237	344	0	0	0	0	0	0	0	0	0
.	19.01.16-05.03.14-1-71264	64	2	2	1	0	1	248	1	1	0	0	NA	NA	NA	20	27	244	245	351	93	82	73	0	2	1	0	0.008	0.003
.	19.01.16-05.03.15-1-71266	31	1	1	0	0	0	0	0	0	0	0	NA	NA	NA	4	8	236	239	346	0	0	0	0	1	0	0	0.004	0
.	19.01.16-05.03.17-1-71267	120	18	18	5	0	4	611	17	17	0	0	NA	NA	NA	38	33	251	241	354	221	210	180	18	31	30	0.072	0.129	0.085
.	19.01.16-05.03.19-1-71268	148	9	9	1	0	1	623	7	7	0	0	NA	NA	NA	46	48	247	247	367	217	220	186	0	8	26	0	0.032	0.071
.	19.01.16-05.03.20-1-71269	60	2	2	0	0	0	606	1	1	0	0	NA	NA	NA	27	28	242	245	354	213	217	176	0	0	4	0	0	0.011
.	19.01.16-05.03.21-1-71270	58	4	4	3	0	2	596	3	3	0	0	NA	NA	NA	19	16	242	239	348	211	212	173	0	5	8	0	0.021	0.023
.	19.01.16-05.03.23-1-71271	154	19	19	4	0	4	607	18	18	0	0	NA	NA	NA	43	37	244	247	359	212	218	177	29	16	23	0.119	0.065	0.064
.	19.01.16-05.03.28-1-71289	90	4	4	0	0	0	617	3	3	0	0	NA	NA	NA	32	35	250	247	351	223	220	174	0	5	2	0	0.02	0.006
.	19.01.16-05.03.35-1-71294	206	15	15	7	0	7	634	13	13	0	0	NA	NA	NA	67	62	250	251	374	221	219	194	18	29	25	0.072	0.116	0.067
.	19.01.16-05.03.38-1-71297	109	7	7	1	0	0	606	5	5	0	0	NA	NA	NA	28	29	244	242	356	216	214	176	4	3	9	0.016	0.012	0.025
.	19.01.16-05.03.43-1-71303	117	14	14	2	0	2	604	12	12	0	0	NA	NA	NA	37	33	242	250	354	211	220	173	16	8	10	0.066	0.032	0.028
.	19.01.16-05.03.45-1-71307	92	4	4	2	0	1	601	3	3	0	0	NA	NA	NA	42	28	243	244	354	216	212	173	0	1	11	0	0.004	0.031
.	19.01.16-05.03.47-1-71311	152	14	14	4	0	2	625	12	12	0	0	NA	NA	NA	52	49	253	249	360	225	220	180	4	3	45	0.016	0.012	0.125
.	19.01.16-05.04.00-1-71326	120	6	6	2	0	2	612	4	4	0	0	NA	NA	NA	40	34	248	245	354	219	217	176	0	3	15	0	0.012	0.042
.	19.01.16-05.04.05-1-71332	91	6	6	2	0	1	610	5	5	0	0	NA	NA	NA	31	27	242	246	352	215	218	177	4	9	4	0.017	0.037	0.011
.	19.01.16-05.04.08-1-71335	63	2	2	2	0	2	597	1	1	0	0	NA	NA	NA	24	21	242	243	349	213	213	171	7	0	1	0.029	0	0.003
.	19.01.16-05.04.08-1-71337	62	2	2	1	0	1	607	0	0	0	0	NA	NA	NA	23	25	247	243	348	221	216	170	3	0	4	0.012	0	0.011
.	19.01.16-05.04.11-1-71340	33	1	1	0	0	0	0	0	0	0	0	NA	NA	NA	10	11	238	238	348	0	0	0	0	0	1	0	0	0.003
.	19.01.16-05.04.12-1-71417	115	8	8	2	0	2	605	5	5	0	0	NA	NA	NA	28	29	242	241	359	213	213	179	1	15	4	0.004	0.062	0.011
.	19.01.16-05.04.14-1-71418	119	5	5	2	0	2	613	4	4	0	0	NA	NA	NA	33	38	242	249	360	215	218	180	0	0	14	0	0	0.039
.	19.01.16-05.04.15-1-71419	89	8	8	3	0	3	604	6	6	0	0	NA	NA	NA	28	27	242	245	353	213	217	174	10	9	1	0.041	0.037	0.003
.	19.01.16-05.04.18-1-71422	175	20	20	9	0	8	639	16	16	0	0	NA	NA	NA	54	60	254	260	359	228	231	180	31	30	24	0.122	0.115	0.067
.	19.01.16-05.04.22-1-71426	144	13	13	3	0	3	625	10	10	0	0	NA	NA	NA	47	55	260	250	358	230	218	177	15	5	21	0.058	0.02	0.059
.	19.01.16-05.04.22-1-71427	153	10	10	3	0	3	624	9	9	0	0	NA	NA	NA	51	49	250	254	358	218	226	180	1	4	20	0.004	0.016	0.056
.	19.01.16-05.04.23-1-71428	180	18	18	9	0	5	636	16	16	0	0	NA	NA	NA	60	59	251	254	367	221	227	188	38	14	22	0.151	0.055	0.06
.	19.01.16-05.04.26-1-71431	35	1	1	1	0	1	0	0	0	0	0	NA	NA	NA	9	13	240	239	347	0	0	0	0	0	0	0	0	0
.	19.01.16-05.04.29-1-71448	37	1	1	1	0	1	0	0	0	0	0	NA	NA	NA	6	7	237	238	345	0	0	0	0	0	3	0	0	0.009
.	19.01.16-05.04.31-1-71449	94	6	6	1	0	1	603	5	5	0	0	NA	NA	NA	33	25	239	246	353	215	214	174	4	8	14	0.017	0.033	0.04
.	19.01.16-05.04.32-1-71450	39	1	1	1	0	1	0	0	0	0	0	NA	NA	NA	13	13	239	239	348	0	0	0	0	0	1	0	0	0.003
.	19.01.16-05.04.32-1-71451	181	7	7	1	0	1	641	6	6	0	0	NA	NA	NA	41	60	255	251	367	225	224	192	22	4	1	0.086	0.016	0.003
.	19.01.16-05.04.35-1-71454	60	3	3	1	0	1	601	2	2	0	0	NA	NA	NA	30	25	245	243	350	215	213	173	7	0	0	0.029	0	0
.	19.01.16-05.04.36-1-71455	65	2	2	2	0	1	605	0	0	0	0	NA	NA	NA	24	26	243	246	350	215	221	169	0	1	4	0	0.004	0.011
.	19.01.16-05.04.44-1-71462	60	2	2	0	0	0	302	1	1	0	0	NA	NA	NA	18	16	239	242	348	105	115	82	5	0	3	0.021	0	0.009
.	19.01.16-05.04.46-1-71467	119	11	11	1	0	1	616	10	10	0	0	NA	NA	NA	37	36	245	245	359	218	219	179	2	6	21	0.008	0.024	0.058
.	19.01.16-05.04.49-1-71471	84	3	3	1	0	1	598	2	2	0	0	NA	NA	NA	26	26	243	244	352	210	214	174	5	0	0	0.021	0	0
.	19.01.16-05.04.50-1-71472	63	3	3	0	0	0	606	1	1	0	0	NA	NA	NA	23	20	242	243	348	216	215	175	5	5	0	0.021	0.021	0
.	19.01.16-05.04.50-1-71476	97	4	4	1	0	1	603	3	3	0	0	NA	NA	NA	38	31	245	244	355	217	213	173	0	7	3	0	0.029	0.008
.	19.01.16-05.04.53-1-71479	127	4	4	0	0	0	621	3	3	0	0	NA	NA	NA	45	48	248	251	362	220	223	178	6	4	4	0.024	0.016	0.011
.	19.01.16-05.04.54-1-71482	208	28	28	9	0	7	636	23	23	0	0	NA	NA	NA	51	58	254	251	366	228	224	184	13	32	30	0.051	0.127	0.082
.	19.01.16-05.04.55-1-71483	87	5	5	1	0	1	603	4	4	0	0	NA	NA	NA	23	24	244	243	350	212	218	173	1	7	3	0.004	0.029	0.009
.	19.01.16-05.04.57-1-71486	63	2	2	1	0	0	598	1	1	0	0	NA	NA	NA	30	26	242	241	356	213	207	178	0	1	2	0	0.004	0.006
.	19.01.16-05.05.03-1-71494	182	15	15	4	0	4	637	14	14	0	0	NA	NA	NA	47	58	255	251	365	228	223	186	31	0	21	0.122	0	0.058
.	19.01.16-05.05.03-1-71495	148	18	18	3	0	2	619	16	16	0	0	NA	NA	NA	50	47	248	250	362	216	219	184	14	14	44	0.056	0.056	0.122
.	19.01.16-05.05.08-1-71499	151	9	9	2	0	2	624	8	8	0	0	NA	NA	NA	32	42	246	247	362	218	222	184	13	6	7	0.053	0.024	0.019
.	19.01.16-05.05.09-1-71502	148	12	12	6	0	4	623	10	10	0	0	NA	NA	NA	50	45	253	246	359	226	218	179	8	29	21	0.032	0.118	0.058
.	19.01.16-05.05.10-1-71503	93	5	5	1	0	1	611	3	3	0	0	NA	NA	NA	41	37	244	245	361	212	218	181	6	6	3	0.025	0.024	0.008
.	19.01.16-05.05.11-1-71505	62	3	3	1	0	0	600	2	2	0	0	NA	NA	NA	17	19	243	240	349	216	211	173	8	3	1	0.033	0.012	0.003
.	19.01.16-05.05.13-1-71507	94	6	6	1	0	1	600	5	5	0	0	NA	NA	NA	40	27	240	246	354	212	211	177	6	26	0	0.025	0.106	0
.	19.01.16-05.05.25-1-71515	63	2	2	0	0	0	546	1	1	0	0	NA	NA	NA	16	18	242	241	348	193	200	153	0	1	1	0	0.004	0.003
.	19.01.16-05.05.28-1-71517	53	2	2	1	0	1	606	1	1	0	0	NA	NA	NA	23	26	245	244	350	214	217	175	2	2	0	0.008	0.008	0
.	19.01.16-05.05.30-1-71533	89	8	8	3	0	3	614	6	6	0	0	NA	NA	NA	32	37	245	242	363	218	215	181	10	9	4	0.041	0.037	0.011
.	19.01.16-05.05.34-1-71534	124	9	9	2	0	2	616	8	8	0	0	NA	NA	NA	40	35	243	251	354	216	221	179	16	6	14	0.066	0.024	0.04
.	19.01.16-05.05.34-1-71535	33	1	1	0	0	0	0	0	0	0	0	NA	NA	NA	11	17	238	240	352	0	0	0	0	0	0	0	0	0
.	19.01.16-05.05.37-1-71536	155	8	8	1	0	1	632	6	6	0	0	NA	NA	NA	56	66	255	250	374	221	221	190	10	8	21	0.039	0.032	0.056
.	19.01.16-05.05.37-1-71537	150	21	21	5	0	5	627	19	19	0	0	NA	NA	NA	56	50	253	249	361	224	224	179	22	39	30	0.087	0.157	0.083
.	19.01.16-05.05.37-1-71538	63	2	2	1	0	1	605	1	1	0	0	NA	NA	NA	26	31	243	245	356	215	218	172	3	0	5	0.012	0	0.014
.	19.01.16-05.05.37-1-71539	90	4	4	1	0	1	615	3	3	0	0	NA	NA	NA	26	30	246	246	351	221	220	174	4	6	0	0.016	0.024	0
.	19.01.16-05.05.40-1-71545	34	1	1	0	0	0	0	0	0	0	0	NA	NA	NA	11	6	239	238	342	0	0	0	0	0	0	0	0	0
.	19.01.16-05.05.41-1-71547	97	4	4	3	0	2	607	3	3	0	0	NA	NA	NA	32	25	241	242	355	215	214	178	2	0	9	0.008	0	0.025
.	19.01.16-05.05.43-1-71550	115	6	6	1	0	1	608	5	5	0	0	NA	NA	NA	36	28	248	247	346	218	220	170	7	20	2	0.028	0.081	0.006
.	19.01.16-05.05.51-1-71564	62	2	2	1	0	1	152	1	1	0	0	NA	NA	NA	14	19	241	239	352	56	56	40	1	0	3	0.004	0	0.009
.	19.01.16-05.05.53-1-71569	35	1	1	0	0	0	0	0	0	0	0	NA	NA	NA	15	11	239	239	346	0	0	0	0	0	0	0	0	0
.	19.01.16-05.05.53-1-71570	148	18	18	3	0	2	625	16	16	0	0	NA	NA	NA	49	51	252	252	360	222	223	180	2	23	42	0.008	0.091	0.117
.	19.01.16-05.05.54-1-71572	35	1	1	0	0	0	0	0	0	0	0	NA	NA	NA	10	12	242	239	344	0	0	0	0	0	0	0	0	0
.	19.01.16-05.05.57-1-71578	206	35	35	12	0	11	639	29	29	0	0	NA	NA	NA	76	70	254	258	371	222	225	192	66	21	41	0.26	0.081	0.111
.	19.01.16-05.05.57-1-71582	34	1	1	1	0	1	0	0	0	0	0	NA	NA	NA	7	12	239	241	345	0	0	0	0	0	2	0	0	0.006
.	19.01.16-05.05.59-1-71583	126	9	9	0	0	0	613	8	8	0	0	NA	NA	NA	51	40	247	248	358	221	215	177	22	2	6	0.089	0.008	0.017
.	19.01.16-05.06.00-1-71584	121	6	6	3	0	2	606	5	5	0	0	NA	NA	NA	42	32	246	245	354	216	214	176	2	5	7	0.008	0.02	0.02
.	19.01.16-05.06.00-1-71585	160	8	8	4	0	3	640	7	7	0	0	NA	NA	NA	49	66	260	256	363	231	228	181	18	11	7	0.069	0.043	0.019
.	19.01.16-05.06.00-1-71586	92	8	8	4	0	4	597	7	7	0	0	NA	NA	NA	29	21	238	243	353	211	210	176	0	14	10	0	0.058	0.028
.	19.01.16-05.06.00-1-71587	88	3	3	1	0	1	601	2	2	0	0	NA	NA	NA	28	30	242	244	357	214	212	175	14	2	6	0.058	0.008	0.017
.	19.01.16-05.06.16-1-71600	148	7	7	1	0	1	615	4	4	0	0	NA	NA	NA	43	41	250	247	357	221	219	175	5	2	19	0.02	0.008	0.053
.	19.01.16-05.06.16-1-71601	171	26	26	11	0	7	634	22	22	0	0	NA	NA	NA	52	57	257	249	364	227	223	184	34	25	46	0.132	0.1	0.126
.	19.01.16-05.06.18-1-71602	59	2	2	0	0	0	98	1	1	0	0	NA	NA	NA	15	16	242	238	349	32	34	32	1	0	0	0.004	0	0
.	19.01.16-05.06.23-1-71609	58	2	2	1	0	1	598	1	1	0	0	NA	NA	NA	26	27	243	243	354	213	210	175	2	0	1	0.008	0	0.003
.	19.01.16-05.06.24-1-71610	88	3	3	2	0	1	603	1	1	0	0	NA	NA	NA	31	30	243	245	355	212	217	174	0	5	5	0	0.02	0.014
.	19.01.16-05.06.24-1-71615	209	17	17	5	0	4	641	16	16	0	0	NA	NA	NA	63	68	251	256	374	218	231	192	21	13	41	0.084	0.051	0.11
.	19.01.16-05.06.24-1-71616	65	2	2	0	0	0	149	1	1	0	0	NA	NA	NA	12	21	240	244	350	51	54	44	0	0	4	0	0	0.011
.	19.01.16-05.06.29-1-71635	66	2	2	1	0	1	601	1	1	0	0	NA	NA	NA	21	23	244	242	350	216	212	173	5	2	0	0.02	0.008	0
.	19.01.16-05.06.33-1-71637	33	1	1	0	0	0	0	0	0	0	0	NA	NA	NA	13	12	239	238	348	0	0	0	0	3	0	0	0.013	0
.	19.01.16-05.06.36-1-71638	121	11	11	3	0	3	618	10	10	0	0	NA	NA	NA	29	36	247	245	357	221	218	179	24	14	0	0.097	0.057	0
.	19.01.16-05.06.37-1-71640	201	38	38	11	0	10	641	35	35	0	0	NA	NA	NA	52	60	258	254	361	227	227	187	19	34	52	0.074	0.134	0.144
.	19.01.16-05.06.39-1-71643	94	7	7	2	0	2	606	3	3	0	0	NA	NA	NA	37	30	246	246	351	219	216	171	0	9	10	0	0.037	0.028
.	19.01.16-05.06.39-1-71644	61	2	2	1	0	1	351	1	1	0	0	NA	NA	NA	20	16	242	239	348	128	122	101	6	0	0	0.025	0	0
.	19.01.16-05.06.43-1-71646	150	17	17	5	0	5	622	16	16	0	0	NA	NA	NA	50	47	246	251	363	218	221	183	13	16	28	0.053	0.064	0.077
.	19.01.16-05.06.49-1-71656	125	10	10	2	0	2	613	9	9	0	0	NA	NA	NA	42	31	245	243	356	217	216	180	15	12	12	0.061	0.049	0.034
.	19.01.16-05.06.51-1-71660	63	2	2	0	0	0	590	1	1	0	0	NA	NA	NA	27	17	241	242	347	211	209	170	0	3	2	0	0.012	0.006
.	19.01.16-05.06.57-1-71671	119	16	16	2	0	2	623	15	15	0	0	NA	NA	NA	43	43	249	249	358	223	219	181	25	18	16	0.1	0.072	0.045
.	19.01.16-05.07.00-1-71672	64	2	2	0	0	0	150	1	1	0	0	NA	NA	NA	19	16	243	240	346	50	55	45	1	1	0	0.004	0.004	0
.	19.01.16-05.07.00-1-71673	209	14	14	3	0	3	628	11	11	0	0	NA	NA	NA	59	55	251	251	366	225	218	185	9	14	9	0.036	0.056	0.025
.	19.01.16-05.07.01-1-71675	205	22	22	3	0	2	620	19	19	0	0	NA	NA	NA	55	44	250	247	360	219	218	183	46	34	19	0.184	0.138	0.053
.	19.01.16-05.07.04-1-71680	92	5	5	1	0	1	602	4	4	0	0	NA	NA	NA	45	24	247	239	351	217	210	175	3	7	2	0.012	0.029	0.006
.	19.01.16-05.07.09-1-71685	61	2	2	0	0	0	500	1	1	0	0	NA	NA	NA	21	12	238	240	347	177	179	144	0	6	0	0	0.025	0
.	19.01.16-05.07.11-1-71688	63	3	3	1	0	1	604	2	2	0	0	NA	NA	NA	26	24	244	243	350	215	216	173	10	2	2	0.041	0.008	0.006
.	19.01.16-05.07.14-1-71691	112	6	6	0	0	0	613	5	5	0	0	NA	NA	NA	33	40	247	252	354	219	222	172	5	3	4	0.02	0.012	0.011
.	19.01.16-05.07.20-1-71693	95	7	7	0	0	0	607	5	5	0	0	NA	NA	NA	34	30	247	239	357	218	212	177	6	2	6	0.024	0.008	0.017
.	19.01.16-05.07.22-1-71694	33	1	1	1	0	1	0	0	0	0	0	NA	NA	NA	12	7	238	237	345	0	0	0	0	0	0	0	0	0
.	19.01.16-05.07.24-1-71695	83	4	4	1	0	1	597	3	3	0	0	NA	NA	NA	31	24	242	245	350	212	214	171	4	2	0	0.017	0.008	0
.	19.01.16-05.07.25-1-71698	180	11	11	5	0	3	643	10	10	0	0	NA	NA	NA	56	60	247	248	378	221	220	202	15	22	9	0.061	0.089	0.024
.	19.01.16-05.07.26-1-71699	61	3	3	3	0	3	612	2	2	0	0	NA	NA	NA	17	30	245	248	350	219	218	175	5	2	0	0.02	0.008	0
.	19.01.16-05.07.26-1-71700	93	4	4	1	0	1	611	3	3	0	0	NA	NA	NA	25	30	247	245	351	219	220	172	0	5	6	0	0.02	0.017
.	19.01.16-05.07.29-1-71720	32	1	1	0	0	0	0	0	0	0	0	NA	NA	NA	13	10	238	236	349	0	0	0	0	0	0	0	0	0
.	19.01.16-05.07.31-1-71723	32	1	1	0	0	0	0	0	0	0	0	NA	NA	NA	4	12	242	237	346	0	0	0	0	0	0	0	0	0
.	19.01.16-05.07.32-1-71726	66	5	5	0	0	0	604	4	4	0	0	NA	NA	NA	27	26	243	244	352	216	215	173	9	4	1	0.037	0.016	0.003
.	19.01.16-05.07.34-1-71727	95	10	10	0	0	0	608	8	8	0	0	NA	NA	NA	24	26	243	242	354	216	215	177	3	13	8	0.012	0.054	0.023
.	19.01.16-05.07.40-1-71729	174	11	11	2	0	2	638	10	10	0	0	NA	NA	NA	43	56	251	251	367	225	225	188	13	11	25	0.052	0.044	0.068
.	19.01.16-05.07.40-1-71730	120	7	7	2	0	2	624	6	6	0	0	NA	NA	NA	39	45	250	249	359	222	221	181	6	5	4	0.024	0.02	0.011
.	19.01.16-05.07.40-1-71731	60	2	2	0	0	0	605	1	1	0	0	NA	NA	NA	26	26	244	242	353	211	216	178	0	7	0	0	0.029	0
.	19.01.16-05.07.41-1-71736	61	5	5	0	0	0	610	4	4	0	0	NA	NA	NA	18	33	249	241	356	221	215	174	9	0	5	0.036	0	0.014
.	19.01.16-05.07.42-1-71738	120	6	6	1	0	1	612	4	4	0	0	NA	NA	NA	40	30	245	240	358	221	211	180	8	8	11	0.033	0.033	0.031
.	19.01.16-05.07.49-1-71749	269	43	43	14	0	10	664	41	41	0	0	NA	NA	NA	85	103	267	264	385	234	232	198	44	32	62	0.165	0.121	0.161
.	19.01.16-05.07.55-1-71761	206	19	19	9	0	7	639	17	17	0	0	NA	NA	NA	68	67	254	259	367	221	231	187	31	19	26	0.122	0.073	0.071
.	19.01.16-05.07.55-1-71762	31	1	1	0	0	0	0	0	0	0	0	NA	NA	NA	10	11	240	239	345	0	0	0	0	0	2	0	0	0.006
.	19.01.16-05.07.56-1-71764	183	34	34	11	0	3	638	32	32	0	0	NA	NA	NA	62	63	248	260	368	220	231	187	20	35	58	0.081	0.135	0.158
.	19.01.16-05.07.57-1-71767	58	2	2	0	0	0	601	1	1	0	0	NA	NA	NA	24	24	241	244	352	211	216	174	7	7	0	0.029	0.029	0
.	19.01.16-05.08.00-1-71772	178	7	7	3	0	3	642	5	5	0	0	NA	NA	NA	42	62	254	253	368	228	224	190	9	4	21	0.035	0.016	0.057
.	19.01.16-05.08.01-1-71773	63	3	3	0	0	0	300	2	2	0	0	NA	NA	NA	23	15	240	239	349	103	112	85	1	0	6	0.004	0	0.017
.	19.01.16-05.08.01-1-71775	147	13	13	2	0	1	623	12	12	0	0	NA	NA	NA	52	45	246	247	365	217	220	186	19	13	17	0.077	0.053	0.047
.	19.01.16-05.08.07-1-71782	34	1	1	0	0	0	0	0	0	0	0	NA	NA	NA	10	10	238	241	344	0	0	0	0	0	0	0	0	0
.	19.01.16-05.08.10-1-71783	33	1	1	0	0	0	0	0	0	0	0	NA	NA	NA	8	8	236	237	348	0	0	0	0	0	0	0	0	0
.	19.01.16-05.08.11-1-71785	65	3	3	0	0	0	598	2	2	0	0	NA	NA	NA	31	24	242	242	353	212	211	175	4	9	0	0.017	0.037	0
.	19.01.16-05.08.12-1-71786	87	4	4	1	0	0	605	2	2	0	0	NA	NA	NA	35	26	243	244	352	217	216	172	1	0	15	0.004	0	0.043
.	19.01.16-05.08.13-1-71787	38	1	1	0	0	0	0	0	0	0	0	NA	NA	NA	22	14	239	240	348	0	0	0	0	0	3	0	0	0.009
.	19.01.16-05.08.17-1-71789	59	2	2	0	0	0	402	1	1	0	0	NA	NA	NA	15	20	239	241	353	144	146	112	0	2	2	0	0.008	0.006
.	19.01.16-05.08.23-1-71796	118	11	11	5	0	4	620	10	10	0	0	NA	NA	NA	37	43	243	249	364	217	220	183	11	16	14	0.045	0.064	0.038
.	19.01.16-05.08.25-1-71799	134	19	19	1	0	1	625	16	16	0	0	NA	NA	NA	46	47	249	248	363	221	219	185	31	12	22	0.124	0.048	0.061
.	19.01.16-05.08.28-1-71816	154	8	8	3	0	2	633	7	7	0	0	NA	NA	NA	40	54	256	250	361	230	219	184	0	18	22	0	0.072	0.061
.	19.01.16-05.08.29-1-71817	61	2	2	0	0	0	450	1	1	0	0	NA	NA	NA	19	21	242	242	350	158	159	133	2	1	0	0.008	0.004	0
.	19.01.16-05.08.29-1-71818	62	2	2	0	0	0	253	1	1	0	0	NA	NA	NA	16	19	240	243	349	89	98	66	0	1	0	0	0.004	0
.	19.01.16-05.08.30-1-71820	95	10	10	1	0	0	609	9	9	0	0	NA	NA	NA	31	32	250	241	354	220	213	176	16	8	5	0.064	0.033	0.014
.	19.01.16-05.08.40-1-71826	171	12	12	3	0	3	624	10	10	0	0	NA	NA	NA	63	52	250	253	362	218	225	181	24	3	14	0.096	0.012	0.039
.	19.01.16-05.08.42-1-71828	32	1	1	0	0	0	0	0	0	0	0	NA	NA	NA	9	10	239	240	344	0	0	0	0	0	0	0	0	0
.	19.01.16-05.08.44-1-71830	205	11	11	0	0	0	634	10	10	0	0	NA	NA	NA	53	54	252	255	360	223	227	184	12	0	24	0.048	0	0.067
.	19.01.16-05.08.48-1-71838	65	3	3	2	0	2	597	1	1	0	0	NA	NA	NA	21	22	245	240	350	218	209	170	5	7	0	0.02	0.029	0
.	19.01.16-05.08.49-1-71840	92	5	5	0	0	0	611	4	4	0	0	NA	NA	NA	28	36	245	245	359	214	219	178	2	16	7	0.008	0.065	0.019
.	19.01.16-05.08.50-1-71842	33	1	1	0	0	0	0	0	0	0	0	NA	NA	NA	4	13	239	240	347	0	0	0	0	0	0	0	0	0
.	19.01.16-05.08.51-1-71845	34	1	1	0	0	0	0	0	0	0	0	NA	NA	NA	14	9	239	239	344	0	0	0	0	0	3	0	0	0.009
.	19.01.16-05.08.52-1-71846	91	6	6	3	0	2	605	5	5	0	0	NA	NA	NA	36	33	243	252	351	209	224	172	6	11	7	0.025	0.044	0.02
.	19.01.16-05.08.53-1-71850	35	1	1	0	0	0	0	0	0	0	0	NA	NA	NA	11	12	238	242	345	0	0	0	0	3	0	0	0.012	0
.	19.01.16-05.08.54-1-71853	60	7	7	1	0	1	605	6	6	0	0	NA	NA	NA	30	31	248	241	355	221	211	173	9	9	9	0.036	0.037	0.025
.	19.01.16-05.08.55-1-71856	63	2	2	0	0	0	605	1	1	0	0	NA	NA	NA	28	27	243	242	355	218	212	175	0	8	0	0	0.033	0
.	19.01.16-05.09.00-1-71861	197	16	16	6	0	4	636	13	13	0	0	NA	NA	NA	57	62	253	256	366	223	228	185	19	12	33	0.075	0.047	0.09
.	19.01.16-05.09.03-1-71865	92	4	4	2	0	2	603	3	3	0	0	NA	NA	NA	31	27	242	246	352	214	217	172	0	6	5	0	0.024	0.014
.	19.01.16-05.09.07-1-71869	147	12	12	2	0	2	622	11	11	0	0	NA	NA	NA	63	55	245	252	371	213	223	186	1	23	18	0.004	0.091	0.049
.	19.01.16-05.09.08-1-71870	149	10	10	0	0	0	620	8	8	0	0	NA	NA	NA	56	48	249	244	368	222	214	184	1	7	16	0.004	0.029	0.043
.	19.01.16-05.09.12-1-71872	92	4	4	3	0	2	606	3	3	0	0	NA	NA	NA	33	30	247	242	354	220	213	173	0	29	6	0	0.12	0.017
.	19.01.16-05.09.12-1-71873	88	4	4	2	0	2	611	3	3	0	0	NA	NA	NA	21	31	242	247	355	216	221	174	6	0	17	0.025	0	0.048
.	19.01.16-05.09.13-1-71874	60	3	3	0	0	0	610	2	2	0	0	NA	NA	NA	24	27	248	244	348	218	217	175	0	6	4	0	0.025	0.011
.	19.01.16-05.09.14-1-71875	37	1	1	0	0	0	0	0	0	0	0	NA	NA	NA	12	10	239	238	346	0	0	0	0	0	1	0	0	0.003
.	19.01.16-05.09.17-1-71879	36	1	1	1	0	1	0	0	0	0	0	NA	NA	NA	16	15	242	240	346	0	0	0	0	0	3	0	0	0.009
.	19.01.16-05.09.20-1-71881	99	4	4	0	0	0	617	3	3	0	0	NA	NA	NA	31	35	247	245	356	222	215	180	0	2	4	0	0.008	0.011
.	19.01.16-05.09.20-1-71882	119	5	5	0	0	0	619	4	4	0	0	NA	NA	NA	38	42	250	251	354	221	222	176	4	9	9	0.016	0.036	0.025
.	19.01.16-05.09.28-1-71901	58	2	2	0	0	0	0	1	1	0	0	NA	NA	NA	25	16	241	241	347	0	0	0	1	0	0	0.004	0	0
.	19.01.16-05.09.28-1-71902	117	7	7	1	0	1	600	6	6	0	0	NA	NA	NA	33	23	241	243	352	216	210	174	15	1	13	0.062	0.004	0.037
.	19.01.16-05.09.30-1-71903	87	7	7	1	0	1	612	6	6	0	0	NA	NA	NA	34	34	245	247	355	213	221	178	3	3	7	0.012	0.012	0.02
.	19.01.16-05.09.30-1-71904	97	4	4	0	0	0	607	2	2	0	0	NA	NA	NA	43	28	245	240	356	219	210	178	3	23	1	0.012	0.096	0.003
.	19.01.16-05.09.31-1-71905	65	2	2	0	0	0	609	1	1	0	0	NA	NA	NA	18	28	245	246	350	217	220	172	3	1	0	0.012	0.004	0
.	19.01.16-05.09.32-1-71906	94	7	7	1	0	1	599	3	3	0	0	NA	NA	NA	43	31	245	247	352	215	212	172	0	6	10	0	0.024	0.028
.	19.01.16-05.09.39-1-71908	94	4	4	0	0	0	613	3	3	0	0	NA	NA	NA	40	42	248	246	361	218	217	178	0	4	9	0	0.016	0.025
.	19.01.16-05.09.42-1-71916	60	2	2	0	0	0	601	0	0	0	0	NA	NA	NA	25	28	246	240	355	214	211	176	0	4	1	0	0.017	0.003
.	19.01.16-05.09.45-1-71920	63	3	3	0	0	0	609	2	2	0	0	NA	NA	NA	22	36	255	244	350	222	217	170	5	2	0	0.02	0.008	0
.	19.01.16-05.09.48-1-71924	148	8	8	4	0	3	625	6	6	0	0	NA	NA	NA	49	50	250	249	364	223	222	180	7	11	13	0.028	0.044	0.036
.	19.01.16-05.09.50-1-71928	62	2	2	0	0	0	201	1	1	0	0	NA	NA	NA	14	13	238	240	348	70	76	55	3	0	2	0.013	0	0.006
.	19.01.16-05.09.52-1-71931	94	15	15	2	0	1	612	14	14	0	0	NA	NA	NA	38	37	247	245	358	215	219	178	28	33	17	0.113	0.135	0.047
.	19.01.16-05.09.56-1-71939	63	4	4	2	0	2	612	3	3	0	0	NA	NA	NA	14	24	244	248	345	218	222	172	11	0	2	0.045	0	0.006
.	19.01.16-05.09.56-1-71940	211	21	21	6	0	3	636	18	18	0	0	NA	NA	NA	63	53	252	248	366	225	221	190	32	21	32	0.127	0.085	0.087
.	19.01.16-05.09.56-1-71941	95	10	10	4	0	3	609	8	8	0	0	NA	NA	NA	29	26	246	244	349	219	219	171	24	1	5	0.098	0.004	0.014
.	19.01.16-05.09.59-1-71943	36	1	1	0	0	0	0	0	0	0	0	NA	NA	NA	15	10	241	239	343	0	0	0	2	0	0	0.008	0	0
.	19.01.16-05.09.59-1-71947	121	9	9	1	0	1	613	8	8	0	0	NA	NA	NA	50	34	247	244	356	221	217	175	3	6	19	0.012	0.025	0.053
.	19.01.16-05.10.02-1-71955	62	2	2	1	0	0	595	1	1	0	0	NA	NA	NA	24	18	238	243	350	211	212	172	0	4	2	0	0.016	0.006
.	19.01.16-05.10.02-1-71956	62	3	3	0	0	0	353	1	1	0	0	NA	NA	NA	14	17	242	242	346	127	129	97	0	3	3	0	0.012	0.009
.	19.01.16-05.10.09-1-71961	32	1	1	0	0	0	0	0	0	0	0	NA	NA	NA	15	4	237	237	343	0	0	0	0	2	0	0	0.008	0
.	19.01.16-05.10.11-1-71963	35	1	1	0	0	0	0	0	0	0	0	NA	NA	NA	10	13	238	239	349	0	0	0	0	3	0	0	0.013	0
.	19.01.16-05.10.12-1-71965	59	6	6	2	0	2	599	5	5	0	0	NA	NA	NA	27	25	245	241	352	215	211	173	4	9	1	0.016	0.037	0.003
.	19.01.16-05.10.13-1-71967	35	1	1	0	0	0	0	0	0	0	0	NA	NA	NA	8	5	239	236	343	0	0	0	0	3	0	0	0.013	0
.	19.01.16-05.10.15-1-71968	118	13	13	2	0	2	606	12	12	0	0	NA	NA	NA	37	25	245	242	351	212	217	177	16	20	3	0.065	0.083	0.009
.	19.01.16-05.10.15-1-71969	88	5	5	2	0	2	604	4	4	0	0	NA	NA	NA	24	30	248	244	351	219	214	171	8	0	3	0.032	0	0.009
.	19.01.16-05.10.17-1-71970	150	11	11	5	0	4	630	9	9	0	0	NA	NA	NA	33	47	254	251	355	227	223	180	16	15	12	0.063	0.06	0.034
.	19.01.16-05.10.18-1-71972	33	1	1	1	0	1	0	0	0	0	0	NA	NA	NA	4	9	238	237	347	0	0	0	0	0	1	0	0	0.003
.	19.01.16-05.10.19-1-71974	64	2	2	1	0	0	595	1	1	0	0	NA	NA	NA	21	24	242	241	354	215	207	173	0	0	10	0	0	0.028
.	19.01.16-05.10.21-1-71975	156	20	20	4	0	4	634	19	19	0	0	NA	NA	NA	51	61	251	256	367	223	225	186	19	9	33	0.076	0.035	0.09
.	19.01.16-05.10.24-1-71977	211	36	36	14	0	10	632	35	35	0	0	NA	NA	NA	54	61	261	246	367	230	214	188	59	24	54	0.226	0.098	0.147
.	19.01.16-05.10.29-1-71995	119	6	6	1	0	1	621	5	5	0	0	NA	NA	NA	30	39	246	246	360	219	220	182	2	8	9	0.008	0.033	0.025
.	19.01.16-05.10.32-1-71998	176	12	12	1	0	1	626	11	11	0	0	NA	NA	NA	58	51	250	251	363	217	223	186	18	17	9	0.072	0.068	0.025
.	19.01.16-05.10.34-1-71999	94	7	7	1	0	0	606	6	6	0	0	NA	NA	NA	27	25	241	251	346	212	224	170	0	3	12	0	0.012	0.035
.	19.01.16-05.10.37-1-72001	34	1	1	0	0	0	0	0	0	0	0	NA	NA	NA	7	9	238	238	346	0	0	0	0	0	2	0	0	0.006
.	19.01.16-05.10.40-1-72003	34	1	1	0	0	0	0	0	0	0	0	NA	NA	NA	11	14	239	240	348	0	0	0	0	0	2	0	0	0.006
.	19.01.16-05.10.43-1-72004	99	8	8	1	0	1	605	6	6	0	0	NA	NA	NA	26	29	243	246	353	214	216	175	4	0	16	0.016	0	0.045
.	19.01.16-05.10.43-1-72005	62	2	2	0	0	0	300	1	1	0	0	NA	NA	NA	18	16	242	240	347	102	111	87	0	1	2	0	0.004	0.006
.	19.01.16-05.10.44-1-72006	184	9	9	2	0	0	652	8	8	0	0	NA	NA	NA	66	75	258	255	375	232	228	192	31	8	10	0.12	0.031	0.027
.	19.01.16-05.10.49-1-72016	118	5	5	2	0	2	625	4	4	0	0	NA	NA	NA	26	41	256	246	352	230	222	173	16	1	0	0.062	0.004	0
.	19.01.16-05.10.52-1-72024	59	2	2	0	0	0	102	1	1	0	0	NA	NA	NA	23	15	240	241	347	32	44	26	0	7	0	0	0.029	0
.	19.01.16-05.10.54-1-72028	67	4	4	2	0	2	600	3	3	0	0	NA	NA	NA	22	22	244	240	351	215	211	174	11	2	2	0.045	0.008	0.006
.	19.01.16-05.10.59-1-72033	88	3	3	1	0	1	615	2	2	0	0	NA	NA	NA	34	43	247	245	364	222	212	181	10	5	2	0.04	0.02	0.005
.	19.01.16-05.10.59-1-72034	32	1	1	0	0	0	0	0	0	0	0	NA	NA	NA	11	5	237	238	343	0	0	0	0	0	0	0	0	0
.	19.01.16-05.11.01-1-72035	88	5	5	1	0	1	608	3	3	0	0	NA	NA	NA	19	24	243	244	350	219	216	173	9	0	4	0.037	0	0.011
.	19.01.16-05.11.01-1-72036	145	11	11	5	0	3	630	10	10	0	0	NA	NA	NA	41	50	256	248	359	230	222	178	1	0	35	0.004	0	0.097
.	19.01.16-05.11.01-1-72037	58	2	2	0	0	0	0	1	1	0	0	NA	NA	NA	18	16	240	240	349	0	0	0	0	0	4	0	0	0.011
.	19.01.16-05.11.06-1-72042	61	7	7	2	0	2	604	6	6	0	0	NA	NA	NA	22	23	244	245	347	218	214	172	0	16	7	0	0.065	0.02
.	19.01.16-05.11.07-1-72044	32	1	1	1	0	1	0	0	0	0	0	NA	NA	NA	6	7	237	238	345	0	0	0	0	0	0	0	0	0
.	19.01.16-05.11.09-1-72046	118	8	8	4	0	4	607	6	6	0	0	NA	NA	NA	41	36	247	243	359	215	213	179	6	4	11	0.024	0.016	0.031
.	19.01.16-05.11.10-1-72048	64	2	2	1	0	1	594	1	1	0	0	NA	NA	NA	30	20	243	241	349	216	206	172	0	0	6	0	0	0.017
.	19.01.16-05.11.10-1-72049	149	17	17	7	0	7	616	16	16	0	0	NA	NA	NA	45	46	249	251	359	218	219	179	40	10	26	0.161	0.04	0.072
.	19.01.16-05.11.15-1-72052	113	15	15	5	0	4	611	14	14	0	0	NA	NA	NA	39	36	247	245	357	220	215	176	14	15	18	0.057	0.061	0.05
.	19.01.16-05.11.16-1-72055	215	15	15	5	0	5	656	14	14	0	0	NA	NA	NA	61	80	255	260	378	225	231	200	0	24	36	0	0.092	0.095
.	19.01.16-05.11.21-1-72058	152	19	19	3	0	3	638	17	17	0	0	NA	NA	NA	46	60	253	251	369	226	223	189	14	10	41	0.055	0.04	0.111
.	19.01.16-05.11.24-1-72061	158	33	33	13	0	9	634	30	30	0	0	NA	NA	NA	50	63	257	248	371	229	218	187	54	22	40	0.21	0.089	0.108
.	19.01.16-05.11.27-1-72063	121	4	4	1	0	1	622	3	3	0	0	NA	NA	NA	38	45	250	250	358	222	220	180	1	10	9	0.004	0.04	0.025
.	19.01.16-05.11.27-1-72064	35	1	1	1	0	1	0	0	0	0	0	NA	NA	NA	10	11	240	237	347	0	0	0	3	0	0	0.012	0	0
.	19.01.16-05.11.29-1-72080	88	4	4	1	0	1	599	3	3	0	0	NA	NA	NA	29	26	243	243	353	214	211	174	0	5	4	0	0.021	0.011
.	19.01.16-05.11.31-1-72082	93	3	3	0	0	0	623	2	2	0	0	NA	NA	NA	21	37	248	250	352	221	223	179	2	4	4	0.008	0.016	0.011
.	19.01.16-05.11.42-1-72090	149	6	6	2	0	1	617	5	5	0	0	NA	NA	NA	55	41	244	251	359	216	220	181	13	11	6	0.053	0.044	0.017
.	19.01.16-05.11.43-1-72092	36	1	1	0	0	0	0	0	0	0	0	NA	NA	NA	11	16	239	240	350	0	0	0	0	0	1	0	0	0.003
.	19.01.16-05.11.44-1-72096	92	9	9	3	0	3	621	8	8	0	0	NA	NA	NA	40	47	250	248	362	223	220	178	10	7	7	0.04	0.028	0.019
.	19.01.16-05.11.46-1-72102	152	13	13	1	0	1	624	11	11	0	0	NA	NA	NA	41	39	252	248	352	227	221	176	15	11	17	0.06	0.044	0.048
.	19.01.16-05.11.47-1-72103	201	29	29	14	0	10	631	27	27	0	0	NA	NA	NA	61	59	249	255	368	222	220	189	21	20	66	0.084	0.078	0.179
.	19.01.16-05.11.47-1-72106	89	3	3	2	0	2	611	2	2	0	0	NA	NA	NA	34	32	243	249	353	215	222	174	0	6	6	0	0.024	0.017
.	19.01.16-05.11.52-1-72113	35	1	1	0	0	0	0	0	0	0	0	NA	NA	NA	9	15	241	242	345	0	0	0	0	0	1	0	0	0.003
.	19.01.16-05.11.55-1-72119	91	5	5	2	0	2	594	4	4	0	0	NA	NA	NA	30	15	239	238	351	209	210	175	8	0	6	0.033	0	0.017
.	19.01.16-05.11.58-1-72123	34	1	1	0	0	0	0	0	0	0	0	NA	NA	NA	11	7	239	237	344	0	0	0	0	0	5	0	0	0.015
.	19.01.16-05.12.01-1-72127	93	8	8	3	0	3	613	5	5	0	0	NA	NA	NA	23	33	247	245	354	220	217	176	13	2	8	0.053	0.008	0.023
.	19.01.16-05.12.01-1-72128	58	2	2	0	0	0	591	0	0	0	0	NA	NA	NA	31	14	240	241	346	209	213	169	0	1	6	0	0.004	0.017
.	19.01.16-05.12.02-1-72130	123	11	11	4	0	3	610	9	9	0	0	NA	NA	NA	36	26	243	242	354	218	214	178	9	3	25	0.037	0.012	0.071
.	19.01.16-05.12.04-1-72133	210	38	38	12	0	10	637	31	31	0	0	NA	NA	NA	58	63	253	255	368	224	226	187	52	12	56	0.206	0.047	0.152
.	19.01.16-05.12.11-1-72138	119	5	5	2	0	2	619	4	4	0	0	NA	NA	NA	47	37	246	245	359	220	219	180	0	0	15	0	0	0.042
.	19.01.16-05.12.14-1-72143	153	6	6	2	0	2	618	5	5	0	0	NA	NA	NA	52	42	251	250	354	224	219	175	2	0	21	0.008	0	0.059
.	19.01.16-05.12.15-1-72144	94	5	5	1	0	1	618	4	4	0	0	NA	NA	NA	28	41	249	248	357	221	222	175	0	0	12	0	0	0.034
.	19.01.16-05.12.16-1-72145	60	2	2	0	0	0	598	0	0	0	0	NA	NA	NA	26	24	246	241	350	214	212	172	0	2	1	0	0.008	0.003
.	19.01.16-05.12.22-1-72148	98	5	5	1	0	1	606	4	4	0	0	NA	NA	NA	38	35	248	247	353	216	220	170	9	2	4	0.036	0.008	0.011
.	19.01.16-05.12.24-1-72153	120	6	6	2	0	2	608	5	5	0	0	NA	NA	NA	34	29	242	245	355	217	216	175	4	8	5	0.017	0.033	0.014
.	19.01.16-05.12.28-1-72171	86	3	3	1	0	1	597	1	1	0	0	NA	NA	NA	29	19	242	244	346	212	217	168	4	0	3	0.017	0	0.009
.	19.01.16-05.12.30-1-72172	91	9	9	4	0	3	616	8	8	0	0	NA	NA	NA	33	32	246	244	355	218	217	181	13	6	14	0.053	0.025	0.039
.	19.01.16-05.12.31-1-72173	56	2	2	1	0	1	610	1	1	0	0	NA	NA	NA	25	34	246	247	354	219	218	173	0	3	1	0	0.012	0.003
.	19.01.16-05.12.32-1-72177	88	8	8	4	0	3	612	6	6	0	0	NA	NA	NA	29	36	246	247	356	215	219	178	5	15	5	0.02	0.061	0.014
.	19.01.16-05.12.35-1-72179	68	2	2	0	0	0	546	1	1	0	0	NA	NA	NA	23	22	241	244	350	198	191	157	7	0	0	0.029	0	0
.	19.01.16-05.12.40-1-72180	147	15	15	2	0	1	627	14	14	0	0	NA	NA	NA	44	52	255	251	359	225	223	179	8	31	5	0.031	0.124	0.014
.	19.01.16-05.12.42-1-72183	95	9	9	0	0	0	612	7	7	0	0	NA	NA	NA	41	43	251	244	361	219	217	176	2	3	31	0.008	0.012	0.086
.	19.01.16-05.12.43-1-72185	32	1	1	0	0	0	0	0	0	0	0	NA	NA	NA	13	9	240	237	345	0	0	0	0	0	0	0	0	0
.	19.01.16-05.12.45-1-72190	66	3	3	2	0	1	608	0	0	0	0	NA	NA	NA	20	24	239	241	357	215	215	178	4	3	0	0.017	0.012	0
.	19.01.16-05.12.45-1-72191	176	33	33	10	0	9	616	29	29	0	0	NA	NA	NA	48	41	247	248	359	217	219	180	49	21	38	0.198	0.085	0.106
.	19.01.16-05.12.49-1-72199	118	12	12	5	0	3	610	11	11	0	0	NA	NA	NA	48	33	244	248	354	214	221	175	3	21	24	0.012	0.085	0.068
.	19.01.16-05.12.53-1-72205	194	13	13	4	0	3	630	11	11	0	0	NA	NA	NA	52	54	252	249	366	224	220	186	11	16	17	0.044	0.064	0.046
.	19.01.16-05.12.53-1-72206	218	19	19	10	0	5	630	18	18	0	0	NA	NA	NA	66	55	251	255	362	225	223	182	19	34	18	0.076	0.133	0.05
.	19.01.16-05.12.59-1-72213	202	10	10	2	0	2	642	9	9	0	0	NA	NA	NA	56	64	254	250	373	227	223	192	20	11	15	0.079	0.044	0.04
.	19.01.16-05.13.02-1-72215	58	2	2	1	0	1	247	0	0	0	0	NA	NA	NA	16	16	244	239	346	91	85	71	0	3	0	0	0.013	0
.	19.01.16-05.13.07-1-72221	147	9	9	2	0	1	625	6	6	0	0	NA	NA	NA	39	38	248	251	352	220	227	178	8	4	21	0.032	0.016	0.06
.	19.01.16-05.13.10-1-72224	33	1	1	1	0	1	0	0	0	0	0	NA	NA	NA	7	12	241	239	345	0	0	0	1	0	0	0.004	0	0
.	19.01.16-05.13.12-1-72228	123	5	5	1	0	1	613	3	3	0	0	NA	NA	NA	49	31	246	247	351	219	219	175	2	2	6	0.008	0.008	0.017
.	19.01.16-05.13.12-1-72230	60	2	2	1	0	1	604	1	1	0	0	NA	NA	NA	19	29	247	242	353	217	215	172	5	0	3	0.02	0	0.008
.	19.01.16-05.13.13-1-72231	61	2	2	1	0	1	598	1	1	0	0	NA	NA	NA	26	16	241	240	348	217	211	170	2	1	0	0.008	0.004	0
.	19.01.16-05.13.21-1-72235	153	8	8	1	0	1	636	7	7	0	0	NA	NA	NA	47	59	254	247	371	224	221	191	9	7	16	0.035	0.028	0.043
.	19.01.16-05.13.26-1-72239	62	2	2	1	0	1	611	1	1	0	0	NA	NA	NA	21	27	245	242	353	220	214	177	4	1	0	0.016	0.004	0
.	19.01.16-05.13.27-1-72240	147	14	14	2	0	2	637	12	12	0	0	NA	NA	NA	59	62	256	254	365	228	227	182	12	12	12	0.047	0.047	0.033
.	19.01.16-05.13.28-1-72256	153	16	16	6	0	5	632	15	15	0	0	NA	NA	NA	50	52	251	252	362	225	223	184	9	9	32	0.036	0.036	0.088
.	19.01.16-05.13.28-1-72257	120	5	5	1	0	1	626	4	4	0	0	NA	NA	NA	41	50	250	252	361	223	220	183	0	1	12	0	0.004	0.033
.	19.01.16-05.13.30-1-72258	236	26	26	11	0	9	654	23	23	0	0	NA	NA	NA	64	81	259	262	373	225	236	193	54	13	52	0.208	0.05	0.139
.	19.01.16-05.13.33-1-72261	119	18	18	3	0	3	614	16	16	0	0	NA	NA	NA	37	38	249	247	355	218	219	177	11	28	15	0.044	0.113	0.042
.	19.01.16-05.13.36-1-72263	115	4	4	2	0	2	602	3	3	0	0	NA	NA	NA	36	29	244	240	358	215	212	175	7	0	15	0.029	0	0.042
.	19.01.16-05.13.40-1-72268	97	4	4	1	0	1	610	3	3	0	0	NA	NA	NA	30	33	246	247	353	216	218	176	5	4	3	0.02	0.016	0.008
.	19.01.16-05.13.45-1-72279	91	7	7	2	0	2	612	6	6	0	0	NA	NA	NA	32	36	248	251	350	218	223	171	9	9	14	0.036	0.036	0.04
.	19.01.16-05.13.47-1-72283	123	8	8	2	0	2	619	7	7	0	0	NA	NA	NA	33	44	245	248	364	216	223	180	10	2	7	0.041	0.008	0.019
.	19.01.16-05.13.52-1-72291	95	5	5	2	0	2	595	4	4	0	0	NA	NA	NA	34	21	242	241	351	211	210	174	18	0	1	0.074	0	0.003
.	19.01.16-05.13.53-1-72293	90	7	7	2	0	1	592	6	6	0	0	NA	NA	NA	32	18	242	240	349	213	208	171	1	10	10	0.004	0.042	0.029
.	19.01.16-05.13.56-1-72298	149	8	8	1	0	1	619	5	5	0	0	NA	NA	NA	53	47	247	251	362	217	222	180	0	7	14	0	0.028	0.039
.	19.01.16-05.13.57-1-72301	121	12	12	5	0	2	614	11	11	0	0	NA	NA	NA	40	38	246	247	358	218	219	177	29	13	24	0.118	0.053	0.067
.	19.01.16-05.14.01-1-72309	175	9	9	2	0	2	641	8	8	0	0	NA	NA	NA	58	63	258	254	364	229	227	185	17	10	8	0.066	0.039	0.022
.	19.01.16-05.14.05-1-72318	214	36	36	9	0	8	622	34	34	0	0	NA	NA	NA	77	46	251	248	360	222	217	183	44	23	51	0.175	0.093	0.142
.	19.01.16-05.14.07-1-72320	182	23	23	6	0	6	632	18	18	0	0	NA	NA	NA	52	65	261	253	364	227	223	182	17	22	29	0.065	0.087	0.08
.	19.01.16-05.14.11-1-72323	122	5	5	1	0	1	623	3	3	0	0	NA	NA	NA	41	46	251	250	358	225	219	179	0	2	12	0	0.008	0.034
.	19.01.16-05.14.14-1-72326	93	4	4	3	0	2	622	3	3	0	0	NA	NA	NA	19	35	248	246	354	221	221	180	5	2	7	0.02	0.008	0.02
.	19.01.16-05.14.18-1-72328	150	12	12	2	0	1	637	10	10	0	0	NA	NA	NA	44	53	256	253	357	229	224	184	18	4	18	0.07	0.016	0.05
.	19.01.16-05.14.18-1-72329	63	2	2	1	0	1	249	1	1	0	0	NA	NA	NA	16	18	242	242	347	82	98	69	1	0	2	0.004	0	0.006
.	19.01.16-05.14.26-1-72333	117	7	7	2	0	1	611	6	6	0	0	NA	NA	NA	33	34	246	245	356	217	215	179	2	6	13	0.008	0.024	0.037
.	19.01.16-05.14.27-1-72335	127	7	7	1	0	1	626	5	5	0	0	NA	NA	NA	47	47	253	250	357	226	223	177	1	2	16	0.004	0.008	0.045
.	19.01.16-05.14.28-1-72351	122	11	11	4	0	3	622	7	7	0	0	NA	NA	NA	43	49	251	250	361	220	222	180	25	4	8	0.1	0.016	0.022
.	19.01.16-05.14.29-1-72353	120	12	12	3	0	3	625	10	10	0	0	NA	NA	NA	29	43	250	254	352	222	227	176	10	9	15	0.04	0.035	0.043
.	19.01.16-05.14.31-1-72354	38	1	1	0	0	0	0	0	0	0	0	NA	NA	NA	12	10	236	241	346	0	0	0	3	0	0	0.013	0	0
.	19.01.16-05.14.34-1-72356	60	3	3	0	0	0	603	2	2	0	0	NA	NA	NA	30	30	245	240	358	215	213	175	10	2	0	0.041	0.008	0
.	19.01.16-05.14.45-1-72366	169	11	11	3	0	2	636	10	10	0	0	NA	NA	NA	48	60	249	255	369	222	224	190	20	6	17	0.08	0.024	0.046
.	19.01.16-05.14.45-1-72367	129	10	10	4	0	4	606	8	8	0	0	NA	NA	NA	44	40	246	249	358	213	216	177	15	5	14	0.061	0.02	0.039
.	19.01.16-05.14.46-1-72369	90	8	8	2	0	2	612	7	7	0	0	NA	NA	NA	38	33	242	244	360	215	219	178	5	14	11	0.021	0.057	0.031
.	19.01.16-05.14.48-1-72372	91	3	3	1	0	1	616	1	1	0	0	NA	NA	NA	35	40	251	246	356	222	217	177	0	2	5	0	0.008	0.014
.	19.01.16-05.14.56-1-72382	93	4	4	1	0	0	603	3	3	0	0	NA	NA	NA	29	30	243	248	352	214	217	172	0	3	5	0	0.012	0.014
.	19.01.16-05.15.05-1-72391	90	6	6	4	0	4	599	5	5	0	0	NA	NA	NA	26	22	240	242	353	212	211	176	10	9	1	0.042	0.037	0.003
.	19.01.16-05.15.07-1-72392	65	5	5	1	0	1	601	4	4	0	0	NA	NA	NA	30	26	242	241	356	216	210	175	0	2	12	0	0.008	0.034
.	19.01.16-05.15.08-1-72393	91	3	3	0	0	0	600	1	1	0	0	NA	NA	NA	22	23	243	243	350	213	214	173	1	6	2	0.004	0.025	0.006
.	19.01.16-05.15.15-1-72394	90	6	6	3	0	2	608	4	4	0	0	NA	NA	NA	25	27	242	247	351	214	222	172	5	0	30	0.021	0	0.085
.	19.01.16-05.15.17-1-72397	182	11	11	3	0	3	628	9	9	0	0	NA	NA	NA	56	54	251	254	362	221	225	182	0	7	13	0	0.028	0.036
.	19.01.16-05.15.18-1-72399	37	1	1	1	0	1	0	0	0	0	0	NA	NA	NA	3	14	240	236	351	0	0	0	0	0	1	0	0	0.003
.	19.01.16-05.15.22-1-72401	243	30	30	6	0	5	632	26	26	0	0	NA	NA	NA	79	63	254	253	369	225	220	187	38	12	45	0.15	0.047	0.122
.	19.01.16-05.15.23-1-72403	211	9	9	4	0	3	641	6	6	0	0	NA	NA	NA	72	68	250	258	373	220	229	192	6	9	24	0.024	0.035	0.064
.	19.01.16-05.15.23-1-72404	90	6	6	1	0	1	620	5	5	0	0	NA	NA	NA	27	43	249	249	358	218	224	178	10	4	7	0.04	0.016	0.02
.	19.01.16-05.15.23-1-72406	87	5	5	2	0	2	608	4	4	0	0	NA	NA	NA	22	30	241	242	360	215	214	179	0	3	13	0	0.012	0.036
.	19.01.16-05.15.24-1-72407	183	18	18	5	0	0	637	14	14	0	0	NA	NA	NA	42	51	254	248	362	229	222	186	10	34	27	0.039	0.137	0.075
.	19.01.16-05.15.24-1-72408	121	19	19	4	0	1	615	18	18	0	0	NA	NA	NA	32	38	244	248	359	212	222	181	25	11	31	0.102	0.044	0.086
.	19.01.16-05.15.37-1-72428	33	1	1	1	0	1	0	0	0	0	0	NA	NA	NA	11	3	238	236	342	0	0	0	0	0	0	0	0	0
.	19.01.16-05.15.38-1-72429	91	4	4	0	0	0	614	3	3	0	0	NA	NA	NA	35	38	244	249	358	214	220	180	0	3	6	0	0.012	0.017
.	19.01.16-05.15.40-1-72430	90	15	15	1	0	1	603	14	14	0	0	NA	NA	NA	33	28	243	247	351	210	217	176	16	11	10	0.066	0.045	0.028
.	19.01.16-05.15.41-1-72431	117	4	4	2	0	1	623	3	3	0	0	NA	NA	NA	45	46	248	250	361	220	220	183	12	0	5	0.048	0	0.014
.	19.01.16-05.15.41-1-72432	158	16	16	6	0	5	621	15	15	0	0	NA	NA	NA	51	47	251	246	363	220	219	182	25	4	20	0.1	0.016	0.055
.	19.01.16-05.15.46-1-72440	31	1	1	0	0	0	0	0	0	0	0	NA	NA	NA	14	11	238	238	348	0	0	0	0	0	0	0	0	0
.	19.01.16-05.15.51-1-72454	174	12	12	1	0	1	626	10	10	0	0	NA	NA	NA	68	51	254	251	359	226	222	178	8	6	15	0.031	0.024	0.042
.	19.01.16-05.15.53-1-72457	120	14	14	4	0	2	614	11	11	0	0	NA	NA	NA	38	45	245	253	360	218	217	179	8	6	15	0.033	0.024	0.042
.	19.01.16-05.15.58-1-72463	100	6	6	1	0	1	612	4	4	0	0	NA	NA	NA	35	36	246	246	357	219	216	177	6	0	14	0.024	0	0.039
.	19.01.16-05.16.00-1-72464	150	20	20	7	0	5	637	16	16	0	0	NA	NA	NA	46	53	252	255	359	226	226	185	16	23	34	0.063	0.09	0.095
.	19.01.16-05.16.02-1-72466	91	5	5	1	0	1	600	4	4	0	0	NA	NA	NA	28	27	243	246	351	215	214	171	0	0	9	0	0	0.026
.	19.01.16-05.16.05-1-72476	32	1	1	1	0	1	0	0	0	0	0	NA	NA	NA	7	12	241	240	344	0	0	0	1	0	0	0.004	0	0
.	19.01.16-05.16.08-1-72478	90	5	5	0	0	0	604	4	4	0	0	NA	NA	NA	20	28	248	240	353	216	210	178	5	7	1	0.02	0.029	0.003
.	19.01.16-05.16.09-1-72479	115	9	9	6	0	4	610	8	8	0	0	NA	NA	NA	34	33	241	250	355	214	218	178	1	22	2	0.004	0.088	0.006
.	19.01.16-05.16.10-1-72481	151	13	13	2	0	1	619	11	11	0	0	NA	NA	NA	51	45	248	248	362	221	217	181	17	18	23	0.069	0.073	0.064
.	19.01.16-05.16.16-1-72483	110	9	9	0	0	0	610	8	8	0	0	NA	NA	NA	39	34	246	246	355	218	216	176	9	12	13	0.037	0.049	0.037
.	19.01.16-05.16.16-1-72486	142	15	15	6	0	6	618	14	14	0	0	NA	NA	NA	35	41	249	246	359	220	218	180	4	33	7	0.016	0.134	0.019
.	19.01.16-05.16.17-1-72487	62	3	3	1	0	1	599	2	2	0	0	NA	NA	NA	26	23	243	244	349	214	213	172	11	5	0	0.045	0.02	0
.	19.01.16-05.16.20-1-72489	202	10	10	2	0	1	639	8	8	0	0	NA	NA	NA	62	64	258	253	366	225	226	188	7	6	14	0.027	0.024	0.038
.	19.01.16-05.16.24-1-72498	156	30	30	7	0	6	625	27	27	0	0	NA	NA	NA	40	46	251	251	357	224	223	178	45	10	25	0.179	0.04	0.07
.	19.01.16-05.16.36-1-72517	62	2	2	0	0	0	602	1	1	0	0	NA	NA	NA	23	26	245	243	351	217	213	172	2	2	0	0.008	0.008	0
.	19.01.16-05.16.40-1-72521	99	8	8	2	0	2	618	6	6	0	0	NA	NA	NA	27	37	247	248	355	220	219	179	1	0	12	0.004	0	0.034
.	19.01.16-05.16.43-1-72523	60	2	2	0	0	0	404	1	1	0	0	NA	NA	NA	21	17	240	242	348	146	154	104	3	0	0	0.012	0	0
.	19.01.16-05.16.44-1-72525	60	4	4	1	0	1	608	3	3	0	0	NA	NA	NA	28	25	243	243	352	216	218	174	11	0	1	0.045	0	0.003
.	19.01.16-05.16.46-1-72530	259	28	28	4	0	4	629	25	25	0	0	NA	NA	NA	66	48	242	251	368	215	224	190	32	11	40	0.132	0.044	0.109
.	19.01.16-05.16.47-1-72535	125	12	12	2	0	1	623	10	10	0	0	NA	NA	NA	41	47	250	253	357	221	227	175	17	6	8	0.068	0.024	0.022
.	19.01.16-05.16.48-1-72536	65	3	3	0	0	0	600	2	2	0	0	NA	NA	NA	32	22	241	244	350	209	216	175	5	0	4	0.021	0	0.011
.	19.01.16-05.16.50-1-72540	87	7	7	3	0	2	615	5	5	0	0	NA	NA	NA	38	36	244	250	355	217	222	176	9	8	7	0.037	0.032	0.02
.	19.01.16-05.16.54-1-72547	90	4	4	3	0	1	601	3	3	0	0	NA	NA	NA	28	20	243	243	347	216	214	171	8	2	0	0.033	0.008	0
.	19.01.16-05.16.59-1-72550	118	10	10	1	0	1	607	8	8	0	0	NA	NA	NA	29	31	245	244	355	217	215	175	1	3	17	0.004	0.012	0.048
.	19.01.16-05.17.00-1-72551	146	9	9	5	0	4	631	8	8	0	0	NA	NA	NA	40	49	248	251	363	219	225	187	6	7	19	0.024	0.028	0.052
.	19.01.16-05.17.02-1-72555	114	5	5	1	0	0	613	4	4	0	0	NA	NA	NA	35	42	251	249	355	222	217	174	7	8	10	0.028	0.032	0.028
.	19.01.16-05.17.10-1-72562	37	1	1	0	0	0	0	0	0	0	0	NA	NA	NA	6	14	241	238	348	0	0	0	0	0	1	0	0	0.003
.	19.01.16-05.17.11-1-72563	285	53	53	19	0	13	651	50	50	0	0	NA	NA	NA	82	80	258	259	376	226	230	195	36	50	89	0.14	0.193	0.237
.	19.01.16-05.17.12-1-72564	35	1	1	0	0	0	0	0	0	0	0	NA	NA	NA	8	9	237	241	344	0	0	0	0	0	1	0	0	0.003
.	19.01.16-05.17.12-1-72565	64	2	2	1	0	1	549	1	1	0	0	NA	NA	NA	15	15	240	242	346	198	196	155	0	0	2	0	0	0.006
.	19.01.16-05.17.14-1-72567	62	2	2	0	0	0	101	1	1	0	0	NA	NA	NA	14	17	243	241	346	37	37	27	3	0	1	0.012	0	0.003
.	19.01.16-05.17.14-1-72568	125	10	10	0	0	0	612	8	8	0	0	NA	NA	NA	32	33	241	245	360	212	219	181	4	3	13	0.017	0.012	0.036
.	19.01.16-05.17.19-1-72571	263	21	21	7	0	7	674	19	19	0	0	NA	NA	NA	72	96	255	272	382	225	248	201	12	34	36	0.047	0.125	0.094
.	19.01.16-05.17.21-1-72573	152	16	16	6	0	6	622	14	14	0	0	NA	NA	NA	47	53	246	250	370	219	217	186	21	8	23	0.085	0.032	0.062
.	19.01.16-05.17.24-1-72577	62	2	2	0	0	0	247	1	1	0	0	NA	NA	NA	16	16	242	238	349	90	81	76	1	0	0	0.004	0	0
.	19.01.16-05.17.24-1-72578	60	4	4	2	0	2	401	3	3	0	0	NA	NA	NA	20	13	238	241	347	145	145	111	3	1	5	0.013	0.004	0.014
.	19.01.16-05.17.25-1-72581	63	2	2	0	0	0	596	0	0	0	0	NA	NA	NA	26	21	243	239	352	216	209	171	2	7	0	0.008	0.029	0
.	19.01.16-05.17.31-1-72604	61	5	5	2	0	1	601	4	4	0	0	NA	NA	NA	18	21	242	241	351	212	215	174	7	1	7	0.029	0.004	0.02
.	19.01.16-05.17.34-1-72606	112	16	16	3	0	2	618	15	15	0	0	NA	NA	NA	32	39	247	246	359	217	218	183	19	6	26	0.077	0.024	0.072
.	19.01.16-05.17.38-1-72608	119	18	18	2	0	0	617	16	16	0	0	NA	NA	NA	39	37	250	245	355	221	218	178	17	5	50	0.068	0.02	0.141
.	19.01.16-05.17.40-1-72609	209	13	13	5	0	4	641	8	8	0	0	NA	NA	NA	66	65	258	253	367	228	224	189	24	13	19	0.093	0.051	0.052
.	19.01.16-05.17.40-1-72610	159	26	26	7	0	7	619	25	25	0	0	NA	NA	NA	50	38	255	245	351	228	218	173	49	31	39	0.192	0.127	0.111
.	19.01.16-05.17.48-1-72624	149	5	5	1	0	1	628	3	3	0	0	NA	NA	NA	39	51	253	250	361	224	220	184	0	0	13	0	0	0.036
.	19.01.16-05.17.51-1-72628	117	7	7	4	0	4	617	6	6	0	0	NA	NA	NA	33	33	245	245	356	220	216	181	0	14	8	0	0.057	0.022
.	19.01.16-05.17.59-1-72641	212	13	13	3	0	3	642	10	10	0	0	NA	NA	NA	65	71	253	261	370	219	232	191	4	29	17	0.016	0.111	0.046
.	19.01.16-05.18.07-1-72651	63	5	5	3	0	0	607	3	3	0	0	NA	NA	NA	19	29	248	245	349	220	217	170	0	9	9	0	0.037	0.026
.	19.01.16-05.18.09-1-72653	83	4	4	0	0	0	601	2	2	0	0	NA	NA	NA	20	23	242	244	350	212	214	175	0	2	4	0	0.008	0.011
.	19.01.16-05.18.10-1-72654	153	8	8	1	0	0	620	7	7	0	0	NA	NA	NA	41	47	252	248	360	220	221	179	4	11	2	0.016	0.044	0.006
.	19.01.16-05.18.10-1-72655	32	1	1	0	0	0	0	0	0	0	0	NA	NA	NA	10	7	238	238	344	0	0	0	0	0	0	0	0	0
.	19.01.16-05.18.12-1-72657	62	2	2	0	0	0	603	0	0	0	0	NA	NA	NA	26	24	243	241	353	217	212	174	0	5	1	0	0.021	0.003
.	19.01.16-05.18.14-1-72659	170	25	25	5	0	5	631	20	20	0	0	NA	NA	NA	59	57	252	253	365	223	223	185	40	11	22	0.159	0.043	0.06
.	19.01.16-05.18.23-1-72668	92	6	6	0	0	0	596	5	5	0	0	NA	NA	NA	18	23	240	243	353	210	211	175	6	0	10	0.025	0	0.028
.	19.01.16-05.18.26-1-72672	119	8	8	3	0	3	615	6	6	0	0	NA	NA	NA	39	32	248	246	351	220	217	178	3	7	13	0.012	0.028	0.037
.	19.01.16-05.18.26-1-72673	123	5	5	3	0	1	624	3	3	0	0	NA	NA	NA	44	45	247	252	359	220	224	180	0	6	11	0	0.024	0.031
.	19.01.16-05.18.26-1-72674	231	23	23	4	0	4	635	20	20	0	0	NA	NA	NA	63	56	250	254	365	220	225	190	25	26	21	0.1	0.102	0.058
.	19.01.16-05.18.27-1-72675	147	12	12	2	0	2	628	11	11	0	0	NA	NA	NA	42	50	249	253	361	224	223	181	27	9	24	0.108	0.036	0.066
.	19.01.16-05.18.27-1-72676	29	1	1	0	0	0	0	0	0	0	0	NA	NA	NA	8	13	237	241	348	0	0	0	0	0	0	0	0	0
.	19.01.16-05.18.29-1-72693	60	2	2	0	0	0	600	1	1	0	0	NA	NA	NA	23	27	245	241	354	214	211	175	7	0	0	0.029	0	0
.	19.01.16-05.18.30-1-72694	91	4	4	2	0	2	605	3	3	0	0	NA	NA	NA	27	25	243	245	350	214	217	174	0	1	14	0	0.004	0.04
.	19.01.16-05.18.42-1-72698	89	4	4	0	0	0	598	3	3	0	0	NA	NA	NA	27	26	238	246	355	208	215	175	0	6	0	0	0.024	0
.	19.01.16-05.18.43-1-72700	62	3	3	0	0	0	598	2	2	0	0	NA	NA	NA	26	18	240	241	350	214	211	173	5	6	2	0.021	0.025	0.006
.	19.01.16-05.18.43-1-72701	119	10	10	5	0	4	619	9	9	0	0	NA	NA	NA	31	39	245	250	357	217	223	179	11	2	13	0.045	0.008	0.036
.	19.01.16-05.18.45-1-72706	94	12	12	3	0	2	603	10	10	0	0	NA	NA	NA	34	29	249	240	353	220	208	175	11	11	11	0.044	0.046	0.031
.	19.01.16-05.18.46-1-72707	97	4	4	1	0	0	606	3	3	0	0	NA	NA	NA	38	28	248	244	349	219	219	168	0	10	4	0	0.041	0.011
.	19.01.16-05.18.52-1-72719	199	11	11	4	0	3	630	9	9	0	0	NA	NA	NA	67	60	254	248	371	225	213	192	17	28	12	0.067	0.113	0.032
.	19.01.16-05.18.58-1-72728	248	12	12	3	0	3	634	10	10	0	0	NA	NA	NA	62	57	248	258	364	220	231	183	8	7	22	0.032	0.027	0.06
.	19.01.16-05.19.01-1-72731	120	8	8	3	0	1	620	7	7	0	0	NA	NA	NA	46	41	246	246	362	218	218	184	8	9	11	0.033	0.037	0.03
.	19.01.16-05.19.01-1-72732	147	15	15	3	0	2	610	13	13	0	0	NA	NA	NA	36	31	250	242	352	223	212	175	4	15	31	0.016	0.062	0.088
.	19.01.16-05.19.04-1-72738	64	3	3	0	0	0	599	2	2	0	0	NA	NA	NA	18	20	244	242	347	216	212	171	2	1	1	0.008	0.004	0.003
.	19.01.16-05.19.05-1-72742	92	5	5	0	0	0	613	3	3	0	0	NA	NA	NA	32	33	250	243	353	223	215	175	0	2	12	0	0.008	0.034
.	19.01.16-05.19.12-1-72747	94	8	8	2	0	1	590	5	5	0	0	NA	NA	NA	27	20	236	245	352	205	214	171	5	13	2	0.021	0.053	0.006
.	19.01.16-05.19.12-1-72748	91	5	5	2	0	2	604	4	4	0	0	NA	NA	NA	33	28	243	249	349	212	220	172	2	7	4	0.008	0.028	0.011
.	19.01.16-05.19.17-1-72751	141	10	10	4	0	2	618	9	9	0	0	NA	NA	NA	53	47	251	251	358	223	220	175	0	14	13	0	0.056	0.036
.	19.01.16-05.19.18-1-72752	38	1	1	0	0	0	0	0	0	0	0	NA	NA	NA	16	8	238	240	343	0	0	0	0	0	4	0	0	0.012
.	19.01.16-05.19.22-1-72756	90	4	4	1	0	1	604	2	2	0	0	NA	NA	NA	20	26	245	242	352	218	214	172	3	4	3	0.012	0.017	0.009
.	19.01.16-05.19.23-1-72757	182	7	7	2	0	2	618	5	5	0	0	NA	NA	NA	61	43	252	245	359	224	214	180	0	0	31	0	0	0.086
.	19.01.16-05.19.24-1-72758	31	1	1	0	0	0	0	0	0	0	0	NA	NA	NA	4	4	239	237	341	0	0	0	0	0	1	0	0	0.003
.	19.01.16-05.19.26-1-72760	64	3	3	1	0	1	604	1	1	0	0	NA	NA	NA	14	21	241	242	351	214	216	174	4	3	0	0.017	0.012	0
.	19.01.16-05.19.26-1-72761	90	9	9	3	0	2	612	6	6	0	0	NA	NA	NA	34	37	246	246	358	217	215	180	29	0	14	0.118	0	0.039
.	19.01.16-05.19.29-1-72777	154	10	10	2	0	1	613	8	8	0	0	NA	NA	NA	51	36	249	245	355	218	219	176	13	0	24	0.052	0	0.068
.	19.01.16-05.19.30-1-72778	185	8	8	2	0	2	644	6	6	0	0	NA	NA	NA	69	65	256	255	367	228	228	188	8	8	8	0.031	0.031	0.022
.	19.01.16-05.19.32-1-72780	119	8	8	3	0	3	603	7	7	0	0	NA	NA	NA	36	28	240	244	357	209	217	177	10	0	11	0.042	0	0.031
.	19.01.16-05.19.37-1-72783	31	1	1	0	0	0	0	0	0	0	0	NA	NA	NA	9	14	240	239	348	0	0	0	0	0	2	0	0	0.006
[truncated: 1 more rows]
