# Supplementary material for: Modelling targeted rabies vaccination strategies for a domestic dog population with heterogeneous roaming patterns
Source: PLoS Negl Trop Dis. 2019 Jul 8;13(7):e0007582. doi: 10.1371/journal.pntd.0007582 (PMC6638970; doi:10.1371/journal.pntd.0007582)
Supplement: S1 Zip file folder — The files contain a summary for each simulation for its respective scenario. The files are named first with the population structure (FP, ED, RD, SD) and then the specific vaccination strategy used for that scenario. (ZIP) [file pntd.0007582.s002.zip › Supp_Files/FP_E0.9_R0.9_S0.7_all_measuresReport.txt]

scenario	iteration	duration	tot_deaths	rabid_dogs	moved	mov_DK	movInfect	n_vacc	n_cull	detDogs_cull	contDogs_cull	reactCull	preemptVaccCov_dogLevel	reactVaccCov_dogLevel	mean_Rt	non_rabid_dead	born	nb_in_exp_cat	nb_in_roam_cat	nb_stayhome	nb_exp_vacc	nb_roam_vacc	nb_stayhome_vacc	nb_contacting_explorer	nb_contacting_roamer	nb_contacting_stayhome	contact_per_explorer	contact_per_roamer	contact_per_stayhome
.	19.01.16-04.00.07-1-255768	145	16	16	0	0	0	699	14	14	0	0	NA	NA	NA	39	57	252	252	366	223	224	252	35	27	11	0.139	0.107	0.03
.	19.01.16-04.00.07-1-255769	98	8	8	5	0	4	680	6	6	0	0	NA	NA	NA	31	36	249	245	355	218	218	244	21	6	1	0.084	0.024	0.003
.	19.01.16-04.00.07-1-255770	179	9	9	4	0	1	705	8	8	0	0	NA	NA	NA	55	57	255	247	368	228	221	256	10	3	16	0.039	0.012	0.043
.	19.01.16-04.00.07-1-255771	101	3	3	1	0	1	677	1	1	0	0	NA	NA	NA	26	30	246	245	352	219	216	242	0	0	5	0	0	0.014
.	19.01.16-04.00.07-1-255772	171	19	19	6	0	5	695	17	17	0	0	NA	NA	NA	56	49	255	245	362	225	220	250	22	16	24	0.086	0.065	0.066
.	19.01.16-04.00.07-1-255773	92	8	8	1	0	1	676	5	5	0	0	NA	NA	NA	31	35	242	247	359	206	221	249	15	4	3	0.062	0.016	0.008
.	19.01.16-04.00.07-1-255774	89	5	5	0	0	0	669	3	3	0	0	NA	NA	NA	29	27	245	242	353	217	215	237	0	3	5	0	0.012	0.014
.	19.01.16-04.00.07-1-255775	90	3	3	0	0	0	676	1	1	0	0	NA	NA	NA	27	30	243	243	357	214	214	248	0	1	1	0	0.004	0.003
.	19.01.16-04.00.23-1-255799	114	5	5	1	0	1	667	4	4	0	0	NA	NA	NA	38	31	242	243	359	211	211	245	8	3	2	0.033	0.012	0.006
.	19.01.16-04.00.23-1-255800	61	2	2	0	0	0	665	1	1	0	0	NA	NA	NA	24	23	242	244	350	212	214	239	4	0	1	0.017	0	0.003
.	19.01.16-04.00.25-1-255804	89	6	6	2	0	2	677	5	5	0	0	NA	NA	NA	20	26	241	247	351	217	217	243	4	4	7	0.017	0.016	0.02
.	19.01.16-04.00.28-1-255807	61	2	2	1	0	0	663	1	1	0	0	NA	NA	NA	24	20	242	241	350	212	212	239	4	0	2	0.017	0	0.006
.	19.01.16-04.00.29-1-255809	178	30	30	13	0	10	702	29	29	0	0	NA	NA	NA	56	61	254	255	365	224	227	251	39	46	33	0.154	0.18	0.09
.	19.01.16-04.00.32-1-255812	38	1	1	1	0	1	0	0	0	0	0	NA	NA	NA	8	13	240	239	347	0	0	0	0	1	0	0	0.004	0
.	19.01.16-04.00.35-1-255813	62	5	5	0	0	0	658	4	4	0	0	NA	NA	NA	27	18	238	242	351	210	216	232	6	0	5	0.025	0	0.014
.	19.01.16-04.00.38-1-255817	148	6	6	2	0	1	694	5	5	0	0	NA	NA	NA	57	48	253	252	356	224	226	244	5	8	6	0.02	0.032	0.017
.	19.01.16-04.00.39-1-255819	61	2	2	0	0	0	662	1	1	0	0	NA	NA	NA	25	13	240	242	344	213	215	234	3	1	0	0.012	0.004	0
.	19.01.16-04.00.43-1-255823	91	4	4	1	0	0	678	3	3	0	0	NA	NA	NA	32	34	250	242	355	220	211	247	0	2	16	0	0.008	0.045
.	19.01.16-04.00.43-1-255824	95	9	9	2	0	2	665	8	8	0	0	NA	NA	NA	44	27	241	243	356	209	214	242	19	17	3	0.079	0.07	0.008
.	19.01.16-04.00.43-1-255825	93	10	10	3	0	2	684	8	8	0	0	NA	NA	NA	29	32	244	242	359	217	214	253	13	18	6	0.053	0.074	0.017
.	19.01.16-04.00.45-1-255826	65	3	3	0	0	0	352	1	1	0	0	NA	NA	NA	12	23	244	241	351	122	112	118	1	0	2	0.004	0	0.006
.	19.01.16-04.00.54-1-255828	94	5	5	2	0	1	672	3	3	0	0	NA	NA	NA	40	25	243	243	352	214	217	241	21	0	5	0.086	0	0.014
.	19.01.16-04.00.55-1-255829	119	6	6	3	0	1	684	4	4	0	0	NA	NA	NA	41	38	244	247	360	216	218	250	10	7	11	0.041	0.028	0.031
.	19.01.16-04.00.59-1-255830	31	1	1	0	0	0	0	0	0	0	0	NA	NA	NA	9	6	238	238	343	0	0	0	0	1	0	0	0.004	0
.	19.01.16-04.01.00-1-255832	179	19	19	6	0	4	706	17	17	0	0	NA	NA	NA	58	59	258	251	363	230	224	252	40	10	32	0.155	0.04	0.088
.	19.01.16-04.01.00-1-255833	119	11	11	2	0	1	681	9	9	0	0	NA	NA	NA	46	40	248	241	364	217	213	251	27	16	20	0.109	0.066	0.055
.	19.01.16-04.01.01-1-255834	58	2	2	2	0	2	99	1	1	0	0	NA	NA	NA	12	18	239	241	351	32	29	38	9	0	0	0.038	0	0
.	19.01.16-04.01.04-1-255867	207	12	12	6	0	4	689	10	10	0	0	NA	NA	NA	54	48	248	250	363	217	224	248	18	19	14	0.073	0.076	0.039
.	19.01.16-04.01.06-1-255886	151	13	13	0	0	0	687	12	12	0	0	NA	NA	NA	62	50	252	248	363	218	217	252	0	21	30	0	0.085	0.083
.	19.01.16-04.01.09-1-255887	62	3	3	0	0	0	674	2	2	0	0	NA	NA	NA	22	31	241	246	357	211	215	248	4	0	1	0.017	0	0.003
.	19.01.16-04.01.14-1-255910	111	13	13	3	0	2	677	11	11	0	0	NA	NA	NA	37	38	245	246	360	215	215	247	5	8	27	0.02	0.033	0.075
.	19.01.16-04.01.16-1-255924	130	12	12	3	0	3	677	10	10	0	0	NA	NA	NA	38	32	243	245	357	214	216	247	7	7	12	0.029	0.029	0.034
.	19.01.16-04.01.24-1-255933	92	7	7	2	0	1	674	6	6	0	0	NA	NA	NA	31	26	244	245	350	212	217	245	7	14	6	0.029	0.057	0.017
.	19.01.16-04.01.25-1-255935	91	9	9	1	0	0	677	8	8	0	0	NA	NA	NA	33	34	244	249	354	216	220	241	7	5	17	0.029	0.02	0.048
.	19.01.16-04.01.27-1-255938	115	10	10	3	0	2	671	9	9	0	0	NA	NA	NA	37	28	245	245	351	211	217	243	11	7	11	0.045	0.029	0.031
.	19.01.16-04.01.33-1-255943	93	4	4	3	0	2	662	2	2	0	0	NA	NA	NA	35	21	240	246	348	210	217	235	0	2	8	0	0.008	0.023
.	19.01.16-04.01.37-1-255946	121	9	9	4	0	3	680	8	8	0	0	NA	NA	NA	36	35	246	248	354	219	219	242	11	16	8	0.045	0.065	0.023
.	19.01.16-04.01.40-1-255949	60	2	2	0	0	0	662	1	1	0	0	NA	NA	NA	28	22	242	241	352	214	210	238	0	11	0	0	0.046	0
.	19.01.16-04.01.40-1-255950	92	7	7	1	0	1	666	6	6	0	0	NA	NA	NA	23	23	241	242	353	214	213	239	13	0	6	0.054	0	0.017
.	19.01.16-04.01.42-1-255951	59	2	2	0	0	0	350	1	1	0	0	NA	NA	NA	24	11	239	238	347	120	106	124	0	0	2	0	0	0.006
.	19.01.16-04.01.44-1-255955	68	2	2	0	0	0	665	1	1	0	0	NA	NA	NA	11	13	240	242	344	213	215	237	0	0	4	0	0	0.012
.	19.01.16-04.01.48-1-255956	86	5	5	0	0	0	678	4	4	0	0	NA	NA	NA	24	34	249	241	357	219	215	244	0	13	4	0	0.054	0.011
.	19.01.16-04.01.50-1-255957	63	3	3	1	0	1	667	2	2	0	0	NA	NA	NA	21	20	244	240	349	218	211	238	7	0	6	0.029	0	0.017
.	19.01.16-04.01.51-1-255958	36	1	1	1	0	1	0	0	0	0	0	NA	NA	NA	9	7	239	237	344	0	0	0	2	0	0	0.008	0	0
.	19.01.16-04.01.53-1-255959	33	1	1	0	0	0	0	0	0	0	0	NA	NA	NA	5	8	237	237	347	0	0	0	0	0	1	0	0	0.003
.	19.01.16-04.01.53-1-255960	177	17	17	3	0	3	696	15	15	0	0	NA	NA	NA	62	54	250	254	363	222	225	249	20	22	29	0.08	0.087	0.08
.	19.01.16-04.01.54-1-255961	92	6	6	1	0	1	672	5	5	0	0	NA	NA	NA	33	31	244	244	356	216	215	241	0	15	11	0	0.061	0.031
.	19.01.16-04.01.55-1-255962	93	7	7	2	0	2	669	5	5	0	0	NA	NA	NA	33	26	248	241	350	221	211	237	18	15	2	0.073	0.062	0.006
.	19.01.16-04.01.58-1-255963	92	6	6	3	0	3	665	5	5	0	0	NA	NA	NA	41	30	244	245	354	213	212	240	0	22	5	0	0.09	0.014
.	19.01.16-04.02.00-1-255964	58	2	2	0	0	0	670	1	1	0	0	NA	NA	NA	34	32	244	247	354	212	217	241	0	9	0	0	0.036	0
.	19.01.16-04.02.01-1-255965	129	11	11	0	0	0	675	10	10	0	0	NA	NA	NA	37	27	246	245	349	217	221	237	23	1	12	0.093	0.004	0.034
.	19.01.16-04.02.05-1-255970	118	8	8	2	0	1	697	6	6	0	0	NA	NA	NA	30	52	250	252	363	224	221	252	18	3	1	0.072	0.012	0.003
.	19.01.16-04.02.07-1-255971	32	1	1	0	0	0	0	0	0	0	0	NA	NA	NA	7	12	240	241	344	0	0	0	0	1	0	0	0.004	0
.	19.01.16-04.02.09-1-255973	87	4	4	1	0	1	674	3	3	0	0	NA	NA	NA	32	28	249	243	349	219	216	239	4	4	6	0.016	0.016	0.017
.	19.01.16-04.02.12-1-255974	86	3	3	0	0	0	667	2	2	0	0	NA	NA	NA	24	23	242	243	351	216	216	235	3	0	3	0.012	0	0.009
.	19.01.16-04.02.14-1-255990	32	1	1	0	0	0	0	0	0	0	0	NA	NA	NA	8	12	240	239	346	0	0	0	0	2	0	0	0.008	0
.	19.01.16-04.02.17-1-255996	58	3	3	1	0	1	666	2	2	0	0	NA	NA	NA	19	17	239	241	350	213	213	240	5	15	3	0.021	0.062	0.009
.	19.01.16-04.02.17-1-255997	93	8	8	1	0	1	686	7	7	0	0	NA	NA	NA	23	36	249	247	353	222	217	247	9	15	7	0.036	0.061	0.02
.	19.01.16-04.02.17-1-255998	63	3	3	1	0	1	667	2	2	0	0	NA	NA	NA	34	27	242	244	354	208	213	246	5	0	2	0.021	0	0.006
.	19.01.16-04.02.31-1-256014	93	3	3	2	0	2	676	2	2	0	0	NA	NA	NA	31	33	241	243	362	211	215	250	7	0	6	0.029	0	0.017
.	19.01.16-04.02.36-1-256017	123	8	8	5	0	4	678	7	7	0	0	NA	NA	NA	39	35	245	247	356	215	220	243	6	6	18	0.024	0.024	0.051
.	19.01.16-04.02.37-1-256020	91	4	4	2	0	2	668	3	3	0	0	NA	NA	NA	34	29	243	244	355	212	216	240	6	0	3	0.025	0	0.008
.	19.01.16-04.02.39-1-256022	157	10	10	3	0	1	689	9	9	0	0	NA	NA	NA	56	47	248	247	365	221	221	247	16	9	4	0.065	0.036	0.011
.	19.01.16-04.02.40-1-256023	95	3	3	0	0	0	673	1	1	0	0	NA	NA	NA	22	23	239	244	353	209	218	246	2	4	0	0.008	0.016	0
.	19.01.16-04.02.43-1-256027	120	8	8	1	0	1	671	5	5	0	0	NA	NA	NA	37	31	244	242	358	214	211	246	15	6	4	0.061	0.025	0.011
.	19.01.16-04.02.46-1-256028	70	3	3	1	0	1	665	2	2	0	0	NA	NA	NA	21	19	239	242	351	209	213	243	4	2	1	0.017	0.008	0.003
.	19.01.16-04.02.48-1-256029	181	19	19	8	0	4	683	14	14	0	0	NA	NA	NA	51	38	246	246	359	217	220	246	32	37	15	0.13	0.15	0.042
.	19.01.16-04.02.52-1-256030	180	20	20	6	0	3	704	18	18	0	0	NA	NA	NA	58	56	250	255	364	222	226	256	36	25	21	0.144	0.098	0.058
.	19.01.16-04.02.56-1-256031	62	3	3	0	0	0	671	2	2	0	0	NA	NA	NA	29	30	242	245	356	212	217	242	5	0	7	0.021	0	0.02
.	19.01.16-04.02.58-1-256032	87	5	5	2	0	2	685	4	4	0	0	NA	NA	NA	32	36	241	255	353	214	228	243	8	2	2	0.033	0.008	0.006
.	19.01.16-04.03.02-1-256033	176	14	14	4	0	3	701	12	12	0	0	NA	NA	NA	41	53	247	255	364	222	229	250	25	6	10	0.101	0.024	0.027
.	19.01.16-04.03.03-1-256034	62	3	3	0	0	0	669	1	1	0	0	NA	NA	NA	21	27	243	244	353	210	215	244	6	0	0	0.025	0	0
.	19.01.16-04.03.03-1-256035	36	1	1	0	0	0	0	0	0	0	0	NA	NA	NA	5	15	241	240	347	0	0	0	0	0	0	0	0	0
.	19.01.16-04.03.06-1-256036	36	1	1	0	0	0	0	0	0	0	0	NA	NA	NA	8	5	237	237	344	0	0	0	0	2	0	0	0.008	0
.	19.01.16-04.03.06-1-256037	89	5	5	1	0	1	662	4	4	0	0	NA	NA	NA	56	32	247	243	355	213	209	240	1	5	11	0.004	0.021	0.031
.	19.01.16-04.03.07-1-256038	150	6	6	0	0	0	688	5	5	0	0	NA	NA	NA	42	41	244	251	359	220	221	247	3	10	6	0.012	0.04	0.017
.	19.01.16-04.03.12-1-256039	35	1	1	0	0	0	0	0	0	0	0	NA	NA	NA	11	14	241	239	347	0	0	0	0	0	0	0	0	0
.	19.01.16-04.03.15-1-256055	96	8	8	2	0	2	669	6	6	0	0	NA	NA	NA	38	31	243	250	351	213	225	231	0	5	16	0	0.02	0.046
.	19.01.16-04.03.16-1-256056	122	5	5	0	0	0	681	4	4	0	0	NA	NA	NA	41	34	243	244	360	216	218	247	1	6	5	0.004	0.025	0.014
.	19.01.16-04.03.18-1-256057	189	7	7	2	0	2	701	6	6	0	0	NA	NA	NA	44	52	248	254	363	221	225	255	7	1	9	0.028	0.004	0.025
.	19.01.16-04.03.25-1-256068	34	1	1	0	0	0	0	0	0	0	0	NA	NA	NA	10	13	241	241	344	0	0	0	0	0	0	0	0	0
.	19.01.16-04.03.25-1-256069	64	3	3	1	0	1	676	2	2	0	0	NA	NA	NA	23	36	250	244	355	218	216	242	4	2	3	0.016	0.008	0.008
.	19.01.16-04.03.28-1-256073	60	5	5	3	0	3	665	4	4	0	0	NA	NA	NA	23	21	240	244	350	211	215	239	18	2	6	0.075	0.008	0.017
.	19.01.16-04.03.28-1-256074	70	2	2	0	0	0	674	0	0	0	0	NA	NA	NA	29	32	249	244	352	218	214	242	5	1	0	0.02	0.004	0
.	19.01.16-04.03.31-1-256079	32	1	1	0	0	0	0	0	0	0	0	NA	NA	NA	6	9	237	240	345	0	0	0	0	0	2	0	0	0.006
.	19.01.16-04.03.32-1-256080	31	1	1	0	0	0	0	0	0	0	0	NA	NA	NA	8	11	241	238	345	0	0	0	0	0	0	0	0	0
.	19.01.16-04.03.33-1-256081	60	2	2	1	0	1	0	1	1	0	0	NA	NA	NA	12	17	238	242	350	0	0	0	2	0	3	0.008	0	0.009
.	19.01.16-04.03.34-1-256082	36	1	1	0	0	0	0	0	0	0	0	NA	NA	NA	12	18	241	242	348	0	0	0	0	0	2	0	0	0.006
.	19.01.16-04.03.36-1-256083	60	2	2	1	0	1	0	1	1	0	0	NA	NA	NA	24	15	240	243	345	0	0	0	1	0	0	0.004	0	0
.	19.01.16-04.03.37-1-256086	149	19	19	7	0	5	674	18	18	0	0	NA	NA	NA	32	28	245	241	355	219	212	243	50	20	39	0.204	0.083	0.11
.	19.01.16-04.03.38-1-256088	36	1	1	1	0	1	0	0	0	0	0	NA	NA	NA	9	5	238	236	344	0	0	0	0	0	1	0	0	0.003
.	19.01.16-04.03.38-1-256089	31	1	1	0	0	0	0	0	0	0	0	NA	NA	NA	9	11	240	241	343	0	0	0	0	3	0	0	0.012	0
.	19.01.16-04.03.39-1-256091	95	14	14	1	0	1	677	13	13	0	0	NA	NA	NA	21	28	247	242	352	220	218	239	30	0	27	0.121	0	0.077
.	19.01.16-04.03.40-1-256092	95	4	4	0	0	0	671	2	2	0	0	NA	NA	NA	29	24	238	250	349	213	217	241	0	7	2	0	0.028	0.006
.	19.01.16-04.03.40-1-256093	231	45	45	12	0	10	709	43	43	0	0	NA	NA	NA	58	64	256	255	366	227	225	257	51	51	55	0.199	0.2	0.15
.	19.01.16-04.03.41-1-256094	31	1	1	1	0	1	0	0	0	0	0	NA	NA	NA	8	8	238	236	347	0	0	0	0	0	2	0	0	0.006
.	19.01.16-04.03.42-1-256095	36	1	1	0	0	0	0	0	0	0	0	NA	NA	NA	12	14	242	236	349	0	0	0	0	4	0	0	0.017	0
.	19.01.16-04.03.43-1-256099	33	1	1	0	0	0	0	0	0	0	0	NA	NA	NA	10	9	239	238	345	0	0	0	0	0	1	0	0	0.003
.	19.01.16-04.03.43-1-256100	99	4	4	0	0	0	689	2	2	0	0	NA	NA	NA	37	43	249	246	361	222	218	249	7	0	7	0.028	0	0.019
.	19.01.16-04.03.45-1-256101	122	4	4	0	0	0	685	3	3	0	0	NA	NA	NA	35	39	248	246	358	223	220	242	1	0	4	0.004	0	0.011
.	19.01.16-04.03.45-1-256102	62	3	3	0	0	0	665	1	1	0	0	NA	NA	NA	24	16	241	244	344	215	217	233	10	0	5	0.041	0	0.015
.	19.01.16-04.03.47-1-256103	57	3	3	2	0	0	663	2	2	0	0	NA	NA	NA	31	22	239	247	349	208	217	238	4	3	9	0.017	0.012	0.026
.	19.01.16-04.03.55-1-256104	117	14	14	3	0	2	675	13	13	0	0	NA	NA	NA	40	42	248	248	359	214	217	244	12	9	29	0.048	0.036	0.081
.	19.01.16-04.04.01-1-256105	34	1	1	0	0	0	0	0	0	0	0	NA	NA	NA	8	9	240	238	344	0	0	0	0	0	1	0	0	0.003
.	19.01.16-04.04.02-1-256106	109	8	8	1	0	1	678	7	7	0	0	NA	NA	NA	27	33	244	247	355	216	219	243	4	24	4	0.016	0.097	0.011
.	19.01.16-04.04.02-1-256107	116	15	15	4	0	2	689	12	12	0	0	NA	NA	NA	35	48	247	250	364	217	219	253	15	14	11	0.061	0.056	0.03
.	19.01.16-04.04.03-1-256108	37	1	1	1	0	1	0	0	0	0	0	NA	NA	NA	9	9	238	240	344	0	0	0	0	0	0	0	0	0
.	19.01.16-04.04.03-1-256109	125	28	28	10	0	7	677	26	26	0	0	NA	NA	NA	44	38	250	245	356	215	214	248	47	37	26	0.188	0.151	0.073
.	19.01.16-04.04.06-1-256110	33	1	1	0	0	0	0	0	0	0	0	NA	NA	NA	8	4	238	238	341	0	0	0	2	0	0	0.008	0	0
.	19.01.16-04.04.10-1-256115	183	8	8	2	0	2	708	5	5	0	0	NA	NA	NA	56	61	258	257	359	230	229	249	14	13	6	0.054	0.051	0.017
.	19.01.16-04.04.14-1-256131	35	1	1	0	0	0	0	0	0	0	0	NA	NA	NA	14	16	243	240	346	0	0	0	0	0	0	0	0	0
.	19.01.16-04.04.15-1-256132	176	18	18	6	0	3	689	15	15	0	0	NA	NA	NA	54	47	257	244	359	230	213	246	44	7	35	0.171	0.029	0.097
.	19.01.16-04.04.16-1-256133	89	4	4	2	0	1	688	3	3	0	0	NA	NA	NA	25	36	248	247	354	220	222	246	0	6	19	0	0.024	0.054
.	19.01.16-04.04.25-1-256139	60	3	3	1	0	0	666	2	2	0	0	NA	NA	NA	22	24	244	246	347	214	220	232	6	4	0	0.025	0.016	0
.	19.01.16-04.04.26-1-256141	146	17	17	5	0	4	690	16	16	0	0	NA	NA	NA	39	51	253	247	364	224	215	251	16	13	28	0.063	0.053	0.077
.	19.01.16-04.04.29-1-256145	60	3	3	1	0	1	0	2	2	0	0	NA	NA	NA	16	20	241	240	352	0	0	0	4	0	1	0.017	0	0.003
.	19.01.16-04.04.34-1-256149	90	6	6	0	0	0	669	5	5	0	0	NA	NA	NA	35	32	251	242	352	219	212	238	7	1	6	0.028	0.004	0.017
.	19.01.16-04.04.35-1-256150	150	9	9	2	0	2	683	7	7	0	0	NA	NA	NA	32	38	248	249	354	218	220	245	9	10	9	0.036	0.04	0.025
.	19.01.16-04.04.36-1-256152	64	2	2	0	0	0	673	1	1	0	0	NA	NA	NA	23	29	244	243	355	216	212	245	4	0	1	0.016	0	0.003
.	19.01.16-04.04.43-1-256160	120	4	4	1	0	1	671	2	2	0	0	NA	NA	NA	37	29	243	244	355	214	215	242	4	6	4	0.016	0.025	0.011
.	19.01.16-04.04.51-1-256162	93	6	6	0	0	0	690	5	5	0	0	NA	NA	NA	35	40	252	241	360	222	218	250	9	3	3	0.036	0.012	0.008
.	19.01.16-04.04.51-1-256163	121	10	10	0	0	0	682	9	9	0	0	NA	NA	NA	37	38	246	251	354	221	223	238	2	6	12	0.008	0.024	0.034
.	19.01.16-04.04.52-1-256164	55	2	2	0	0	0	249	1	1	0	0	NA	NA	NA	11	11	239	238	347	89	71	89	2	0	0	0.008	0	0
.	19.01.16-04.04.52-1-256165	89	3	3	2	0	2	685	2	2	0	0	NA	NA	NA	22	38	252	244	355	223	218	244	8	2	2	0.032	0.008	0.006
.	19.01.16-04.04.55-1-256166	116	11	11	2	0	1	681	9	9	0	0	NA	NA	NA	31	36	249	243	357	220	216	245	10	14	13	0.04	0.058	0.036
.	19.01.16-04.04.57-1-256167	58	2	2	1	0	1	0	0	0	0	0	NA	NA	NA	16	13	239	241	346	0	0	0	0	3	2	0	0.012	0.006
.	19.01.16-04.04.58-1-256168	59	2	2	0	0	0	666	1	1	0	0	NA	NA	NA	28	27	248	242	350	218	211	237	1	0	4	0.004	0	0.011
.	19.01.16-04.05.02-1-256169	131	9	9	2	0	2	677	8	8	0	0	NA	NA	NA	50	41	248	255	351	215	226	236	7	14	20	0.028	0.055	0.057
.	19.01.16-04.05.02-1-256170	122	10	10	5	0	4	689	8	8	0	0	NA	NA	NA	42	44	251	245	361	224	215	250	12	12	13	0.048	0.049	0.036
.	19.01.16-04.05.03-1-256171	63	2	2	0	0	0	667	1	1	0	0	NA	NA	NA	29	25	244	241	353	216	210	241	8	0	0	0.033	0	0
.	19.01.16-04.05.09-1-256172	65	6	6	3	0	3	677	5	5	0	0	NA	NA	NA	33	31	248	247	349	221	215	241	4	13	5	0.016	0.053	0.014
.	19.01.16-04.05.10-1-256173	89	6	6	1	0	1	663	5	5	0	0	NA	NA	NA	26	23	244	244	348	213	214	236	11	1	4	0.045	0.004	0.011
.	19.01.16-04.05.14-1-256174	142	25	25	7	0	5	687	22	22	0	0	NA	NA	NA	43	43	248	248	360	219	217	251	36	27	23	0.145	0.109	0.064
.	19.01.16-04.05.16-1-256190	254	26	26	8	0	7	709	23	23	0	0	NA	NA	NA	78	68	255	257	369	224	229	256	47	15	51	0.184	0.058	0.138
.	19.01.16-04.05.18-1-256191	97	14	14	6	0	3	673	13	13	0	0	NA	NA	NA	27	30	242	242	359	211	213	249	18	12	7	0.074	0.05	0.019
.	19.01.16-04.05.25-1-256198	66	5	5	3	0	3	679	3	3	0	0	NA	NA	NA	25	40	243	249	361	213	218	248	8	6	1	0.033	0.024	0.003
.	19.01.16-04.05.28-1-256205	33	1	1	0	0	0	0	0	0	0	0	NA	NA	NA	11	4	237	238	342	0	0	0	0	0	0	0	0	0
.	19.01.16-04.05.30-1-256207	119	20	20	7	0	4	692	17	17	0	0	NA	NA	NA	37	48	250	252	359	220	224	248	30	12	22	0.12	0.048	0.061
.	19.01.16-04.05.30-1-256208	57	2	2	0	0	0	670	1	1	0	0	NA	NA	NA	27	27	242	242	356	212	213	245	0	3	3	0	0.012	0.008
.	19.01.16-04.05.30-1-256210	151	16	16	4	0	3	677	14	14	0	0	NA	NA	NA	63	45	247	251	360	214	217	246	28	22	11	0.113	0.088	0.031
.	19.01.16-04.05.31-1-256212	34	1	1	1	0	1	0	0	0	0	0	NA	NA	NA	6	7	240	237	343	0	0	0	0	0	2	0	0	0.006
.	19.01.16-04.05.34-1-256213	67	2	2	0	0	0	668	1	1	0	0	NA	NA	NA	29	28	244	242	355	214	213	241	1	0	4	0.004	0	0.011
.	19.01.16-04.05.42-1-256218	67	3	3	2	0	2	664	2	2	0	0	NA	NA	NA	30	25	241	245	352	212	216	236	0	15	0	0	0.061	0
.	19.01.16-04.05.45-1-256222	153	20	20	7	0	6	687	18	18	0	0	NA	NA	NA	41	36	247	250	352	220	224	243	21	19	35	0.085	0.076	0.099
.	19.01.16-04.05.46-1-256223	62	3	3	0	0	0	661	2	2	0	0	NA	NA	NA	31	19	238	242	352	210	212	239	4	5	2	0.017	0.021	0.006
.	19.01.16-04.05.49-1-256224	62	5	5	2	0	2	662	4	4	0	0	NA	NA	NA	22	17	237	241	352	209	211	242	4	6	8	0.017	0.025	0.023
.	19.01.16-04.05.57-1-256226	34	1	1	1	0	1	0	0	0	0	0	NA	NA	NA	9	6	238	237	344	0	0	0	0	0	1	0	0	0.003
.	19.01.16-04.05.58-1-256227	175	17	17	6	0	4	696	15	15	0	0	NA	NA	NA	57	54	251	255	361	219	226	251	35	23	17	0.139	0.09	0.047
.	19.01.16-04.05.59-1-256228	127	24	24	5	0	4	697	21	21	0	0	NA	NA	NA	42	54	255	249	363	220	219	258	37	30	22	0.145	0.12	0.061
.	19.01.16-04.06.02-1-256232	120	7	7	1	0	0	681	6	6	0	0	NA	NA	NA	41	32	244	251	350	218	223	240	6	15	7	0.025	0.06	0.02
.	19.01.16-04.06.02-1-256233	34	1	1	0	0	0	0	0	0	0	0	NA	NA	NA	6	8	238	236	347	0	0	0	0	1	0	0	0.004	0
.	19.01.16-04.06.03-1-256234	91	4	4	0	0	0	682	3	3	0	0	NA	NA	NA	32	37	247	248	355	217	221	244	0	5	12	0	0.02	0.034
.	19.01.16-04.06.05-1-256235	63	2	2	0	0	0	671	1	1	0	0	NA	NA	NA	21	22	246	241	348	217	215	239	9	0	0	0.037	0	0
.	19.01.16-04.06.06-1-256236	88	6	6	0	0	0	674	5	5	0	0	NA	NA	NA	28	28	246	245	350	218	217	239	8	4	4	0.033	0.016	0.011
.	19.01.16-04.06.07-1-256237	119	7	7	3	0	2	686	5	5	0	0	NA	NA	NA	40	41	246	245	363	221	214	251	1	17	21	0.004	0.069	0.058
.	19.01.16-04.06.20-1-256258	58	2	2	0	0	0	150	1	1	0	0	NA	NA	NA	18	16	237	240	352	48	53	49	0	0	1	0	0	0.003
.	19.01.16-04.06.24-1-256262	91	5	5	2	0	1	680	4	4	0	0	NA	NA	NA	34	39	248	249	355	222	219	239	12	4	2	0.048	0.016	0.006
.	19.01.16-04.06.26-1-256266	85	5	5	0	0	0	668	4	4	0	0	NA	NA	NA	45	28	245	243	353	214	213	241	4	3	4	0.016	0.012	0.011
.	19.01.16-04.06.26-1-256267	88	8	8	0	0	0	661	6	6	0	0	NA	NA	NA	40	26	244	242	353	214	208	239	6	16	0	0.025	0.066	0
.	19.01.16-04.06.29-1-256270	153	16	16	6	0	3	703	14	14	0	0	NA	NA	NA	47	53	252	251	363	226	222	255	21	27	17	0.083	0.108	0.047
.	19.01.16-04.06.29-1-256273	60	2	2	0	0	0	449	1	1	0	0	NA	NA	NA	15	10	239	240	344	141	155	153	2	2	0	0.008	0.008	0
.	19.01.16-04.06.33-1-256275	83	6	6	1	0	1	677	5	5	0	0	NA	NA	NA	28	28	246	245	350	220	218	239	0	5	8	0	0.02	0.023
.	19.01.16-04.06.36-1-256277	36	1	1	0	0	0	0	0	0	0	0	NA	NA	NA	8	18	244	240	347	0	0	0	0	0	0	0	0	0
.	19.01.16-04.06.39-1-256280	35	1	1	0	0	0	0	0	0	0	0	NA	NA	NA	4	12	241	239	345	0	0	0	0	0	0	0	0	0
.	19.01.16-04.06.41-1-256282	86	7	7	1	0	1	678	6	6	0	0	NA	NA	NA	32	38	254	246	351	222	215	241	4	17	5	0.016	0.069	0.014
.	19.01.16-04.06.41-1-256283	144	17	17	5	0	3	693	15	15	0	0	NA	NA	NA	48	55	253	249	366	225	220	248	15	11	26	0.059	0.044	0.071
.	19.01.16-04.06.42-1-256284	33	1	1	0	0	0	0	0	0	0	0	NA	NA	NA	14	11	237	240	347	0	0	0	0	2	0	0	0.008	0
.	19.01.16-04.06.43-1-256288	62	3	3	0	0	0	149	2	2	0	0	NA	NA	NA	17	15	241	241	346	50	45	54	0	4	0	0	0.017	0
.	19.01.16-04.06.44-1-256289	117	11	11	5	0	5	678	9	9	0	0	NA	NA	NA	47	33	247	247	352	220	217	241	10	24	15	0.04	0.097	0.043
.	19.01.16-04.06.45-1-256290	34	1	1	0	0	0	0	0	0	0	0	NA	NA	NA	6	4	239	237	341	0	0	0	0	2	0	0	0.008	0
.	19.01.16-04.06.47-1-256291	58	3	3	1	0	1	250	2	2	0	0	NA	NA	NA	20	18	243	240	348	74	88	88	4	0	4	0.016	0	0.011
.	19.01.16-04.06.48-1-256292	110	10	10	3	0	3	676	9	9	0	0	NA	NA	NA	30	30	245	241	357	217	211	248	6	20	16	0.024	0.083	0.045
.	19.01.16-04.06.52-1-256293	89	3	3	0	0	0	666	2	2	0	0	NA	NA	NA	35	21	246	239	349	217	211	238	2	0	4	0.008	0	0.011
.	19.01.16-04.06.53-1-256294	34	1	1	0	0	0	0	0	0	0	0	NA	NA	NA	11	9	239	237	346	0	0	0	0	0	3	0	0	0.009
.	19.01.16-04.06.56-1-256295	35	1	1	0	0	0	0	0	0	0	0	NA	NA	NA	2	9	239	239	344	0	0	0	0	3	0	0	0.013	0
.	19.01.16-04.06.58-1-256296	88	6	6	1	0	1	665	3	3	0	0	NA	NA	NA	36	22	241	244	350	210	216	239	7	0	3	0.029	0	0.009
.	19.01.16-04.06.58-1-256297	64	3	3	2	0	1	666	2	2	0	0	NA	NA	NA	26	19	241	241	350	214	211	241	5	0	9	0.021	0	0.026
.	19.01.16-04.07.01-1-256298	59	2	2	1	0	1	668	1	1	0	0	NA	NA	NA	23	17	241	241	348	216	213	239	0	4	3	0	0.017	0.009
.	19.01.16-04.07.01-1-256299	93	5	5	2	0	2	684	4	4	0	0	NA	NA	NA	30	41	244	253	357	213	224	247	5	9	3	0.02	0.036	0.008
.	19.01.16-04.07.09-1-256300	63	2	2	0	0	0	667	1	1	0	0	NA	NA	NA	24	26	241	243	355	211	213	243	0	3	4	0	0.012	0.011
.	19.01.16-04.07.09-1-256301	89	4	4	2	0	1	675	3	3	0	0	NA	NA	NA	41	29	249	241	352	219	214	242	10	0	4	0.04	0	0.011
.	19.01.16-04.07.15-1-256319	119	10	10	4	0	3	684	9	9	0	0	NA	NA	NA	44	42	252	241	362	223	211	250	6	18	11	0.024	0.075	0.03
.	19.01.16-04.07.16-1-256320	94	9	9	0	0	0	663	8	8	0	0	NA	NA	NA	35	25	243	241	354	215	209	239	5	8	13	0.021	0.033	0.037
.	19.01.16-04.07.19-1-256321	149	11	11	0	0	0	685	8	8	0	0	NA	NA	NA	50	49	252	251	359	222	218	245	12	5	17	0.048	0.02	0.047
.	19.01.16-04.07.20-1-256323	93	10	10	2	0	1	671	8	8	0	0	NA	NA	NA	34	24	242	243	352	216	216	239	1	8	22	0.004	0.033	0.062
.	19.01.16-04.07.20-1-256324	94	9	9	1	0	1	681	6	6	0	0	NA	NA	NA	30	30	247	246	350	222	217	242	8	14	17	0.032	0.057	0.049
.	19.01.16-04.07.23-1-256328	91	6	6	2	0	2	684	5	5	0	0	NA	NA	NA	39	44	251	247	359	224	219	241	0	9	9	0	0.036	0.025
.	19.01.16-04.07.27-1-256336	114	4	4	1	0	1	676	3	3	0	0	NA	NA	NA	34	32	243	246	356	217	215	244	3	0	7	0.012	0	0.02
.	19.01.16-04.07.27-1-256337	149	15	15	5	0	4	689	13	13	0	0	NA	NA	NA	37	42	247	245	363	218	218	253	34	14	9	0.138	0.057	0.025
.	19.01.16-04.07.39-1-256350	34	1	1	1	0	1	0	0	0	0	0	NA	NA	NA	10	15	240	240	348	0	0	0	0	3	0	0	0.012	0
.	19.01.16-04.07.41-1-256351	30	1	1	0	0	0	0	0	0	0	0	NA	NA	NA	10	9	236	241	345	0	0	0	0	0	1	0	0	0.003
.	19.01.16-04.07.41-1-256352	92	7	7	1	0	1	675	6	6	0	0	NA	NA	NA	32	32	241	243	361	216	210	249	9	7	7	0.037	0.029	0.019
.	19.01.16-04.07.42-1-256353	82	7	7	2	0	2	674	6	6	0	0	NA	NA	NA	28	27	243	245	352	213	218	243	3	9	12	0.012	0.037	0.034
.	19.01.16-04.07.43-1-256354	115	21	21	6	0	6	682	19	19	0	0	NA	NA	NA	40	40	246	254	353	214	223	245	32	5	36	0.13	0.02	0.102
.	19.01.16-04.07.43-1-256358	123	11	11	3	0	3	685	10	10	0	0	NA	NA	NA	39	38	249	246	356	221	218	246	7	16	18	0.028	0.065	0.051
.	19.01.16-04.07.44-1-256359	119	16	16	5	0	5	677	13	13	0	0	NA	NA	NA	49	33	244	245	357	216	219	242	7	5	28	0.029	0.02	0.078
.	19.01.16-04.07.46-1-256360	122	6	6	2	0	2	695	4	4	0	0	NA	NA	NA	36	52	251	248	366	221	218	256	12	2	12	0.048	0.008	0.033
.	19.01.16-04.07.48-1-256361	125	12	12	1	0	1	688	11	11	0	0	NA	NA	NA	38	40	246	246	361	220	219	249	6	9	21	0.024	0.037	0.058
.	19.01.16-04.08.00-1-256362	33	1	1	0	0	0	0	0	0	0	0	NA	NA	NA	7	11	240	241	343	0	0	0	0	0	1	0	0	0.003
.	19.01.16-04.08.03-1-256363	156	16	16	5	0	3	690	15	15	0	0	NA	NA	NA	41	46	251	249	359	220	221	249	20	10	25	0.08	0.04	0.07
.	19.01.16-04.08.03-1-256364	89	8	8	2	0	2	674	7	7	0	0	NA	NA	NA	29	31	242	244	358	212	215	247	6	14	9	0.025	0.057	0.025
.	19.01.16-04.08.04-1-256365	34	1	1	0	0	0	0	0	0	0	0	NA	NA	NA	11	12	237	241	347	0	0	0	0	1	0	0	0.004	0
.	19.01.16-04.08.06-1-256366	141	13	13	3	0	2	691	9	9	0	0	NA	NA	NA	47	50	254	245	364	223	216	252	28	8	5	0.11	0.033	0.014
.	19.01.16-04.08.08-1-256367	92	8	8	1	0	1	669	7	7	0	0	NA	NA	NA	28	30	244	243	356	216	211	242	23	6	2	0.094	0.025	0.006
.	19.01.16-04.08.08-1-256368	63	3	3	1	0	1	447	2	2	0	0	NA	NA	NA	21	21	246	240	348	139	145	163	2	3	1	0.008	0.012	0.003
.	19.01.16-04.08.12-1-256373	90	4	4	2	0	1	680	3	3	0	0	NA	NA	NA	29	37	241	249	360	215	217	248	26	3	0	0.108	0.012	0
.	19.01.16-04.08.13-1-256374	30	1	1	0	0	0	0	0	0	0	0	NA	NA	NA	8	11	237	241	346	0	0	0	0	0	0	0	0	0
.	19.01.16-04.08.21-1-256394	145	10	10	5	0	3	704	9	9	0	0	NA	NA	NA	49	63	261	251	364	229	222	253	22	6	9	0.084	0.024	0.025
.	19.01.16-04.08.22-1-256395	35	1	1	0	0	0	0	0	0	0	0	NA	NA	NA	14	6	237	239	343	0	0	0	0	0	0	0	0	0
.	19.01.16-04.08.22-1-256397	30	1	1	1	0	1	0	0	0	0	0	NA	NA	NA	8	9	238	240	344	0	0	0	0	0	1	0	0	0.003
.	19.01.16-04.08.23-1-256398	144	24	24	5	0	3	686	21	21	0	0	NA	NA	NA	36	41	243	249	362	213	222	251	41	31	25	0.169	0.124	0.069
.	19.01.16-04.08.24-1-256401	62	2	2	0	0	0	671	0	0	0	0	NA	NA	NA	30	28	242	248	351	214	219	238	2	0	2	0.008	0	0.006
.	19.01.16-04.08.30-1-256410	119	6	6	1	0	1	680	5	5	0	0	NA	NA	NA	48	37	243	247	360	213	220	247	0	13	1	0	0.053	0.003
.	19.01.16-04.08.32-1-256412	206	15	15	4	0	3	711	12	12	0	0	NA	NA	NA	57	67	258	249	373	230	220	261	14	13	18	0.054	0.052	0.048
.	19.01.16-04.08.33-1-256413	62	3	3	1	0	1	670	2	2	0	0	NA	NA	NA	22	25	245	242	351	214	216	240	14	0	0	0.057	0	0
.	19.01.16-04.08.37-1-256416	90	6	6	0	0	0	662	4	4	0	0	NA	NA	NA	22	19	239	239	354	206	212	244	5	1	1	0.021	0.004	0.003
.	19.01.16-04.08.38-1-256418	61	2	2	0	0	0	672	1	1	0	0	NA	NA	NA	15	21	242	240	352	217	210	245	0	6	0	0	0.025	0
.	19.01.16-04.08.42-1-256420	123	32	32	7	0	6	685	29	29	0	0	NA	NA	NA	42	41	248	251	355	219	225	241	65	27	38	0.262	0.108	0.107
.	19.01.16-04.08.49-1-256424	59	2	2	0	0	0	0	1	1	0	0	NA	NA	NA	13	10	240	238	345	0	0	0	0	1	2	0	0.004	0.006
.	19.01.16-04.08.51-1-256425	89	6	6	2	0	1	668	5	5	0	0	NA	NA	NA	38	28	244	245	352	216	211	241	0	13	5	0	0.053	0.014
.	19.01.16-04.08.52-1-256426	62	2	2	2	0	2	661	1	1	0	0	NA	NA	NA	21	9	238	239	345	214	211	236	0	0	3	0	0	0.009
.	19.01.16-04.08.53-1-256427	205	12	12	2	0	1	711	11	11	0	0	NA	NA	NA	46	72	257	252	376	232	218	261	11	18	14	0.043	0.071	0.037
.	19.01.16-04.08.53-1-256428	125	8	8	1	0	1	688	7	7	0	0	NA	NA	NA	46	44	250	241	366	223	213	252	2	18	5	0.008	0.075	0.014
.	19.01.16-04.08.59-1-256429	120	7	7	0	0	0	677	5	5	0	0	NA	NA	NA	36	34	247	243	357	216	216	245	19	8	20	0.077	0.033	0.056
.	19.01.16-04.09.01-1-256430	146	8	8	5	0	2	704	6	6	0	0	NA	NA	NA	59	59	251	258	363	223	228	253	11	15	13	0.044	0.058	0.036
.	19.01.16-04.09.06-1-256431	118	5	5	2	0	2	680	4	4	0	0	NA	NA	NA	40	36	248	245	356	219	219	242	13	0	4	0.052	0	0.011
.	19.01.16-04.09.07-1-256432	58	2	2	0	0	0	668	1	1	0	0	NA	NA	NA	25	25	241	246	351	210	219	239	6	3	0	0.025	0.012	0
.	19.01.16-04.09.09-1-256433	88	3	3	1	0	1	667	2	2	0	0	NA	NA	NA	29	22	240	243	352	213	212	242	4	8	1	0.017	0.033	0.003
.	19.01.16-04.09.17-1-256449	63	2	2	0	0	0	396	0	0	0	0	NA	NA	NA	25	16	241	243	345	130	117	149	3	2	0	0.012	0.008	0
.	19.01.16-04.09.19-1-256450	61	2	2	0	0	0	664	1	1	0	0	NA	NA	NA	26	23	243	243	350	213	215	236	0	0	4	0	0	0.011
.	19.01.16-04.09.22-1-256454	175	21	21	6	0	6	703	19	19	0	0	NA	NA	NA	55	59	253	252	367	225	222	256	11	24	41	0.043	0.095	0.112
.	19.01.16-04.09.24-1-256457	63	3	3	0	0	0	662	2	2	0	0	NA	NA	NA	24	16	240	240	349	210	213	239	0	5	0	0	0.021	0
.	19.01.16-04.09.26-1-256459	60	2	2	0	0	0	398	1	1	0	0	NA	NA	NA	17	16	240	239	350	138	122	138	0	1	1	0	0.004	0.003
.	19.01.16-04.09.26-1-256460	150	23	23	10	0	7	690	22	22	0	0	NA	NA	NA	43	49	248	256	358	218	228	244	38	7	31	0.153	0.027	0.087
.	19.01.16-04.09.28-1-256465	64	4	4	0	0	0	666	3	3	0	0	NA	NA	NA	32	18	240	242	349	212	213	241	7	0	1	0.029	0	0.003
.	19.01.16-04.09.31-1-256471	94	6	6	0	0	0	667	4	4	0	0	NA	NA	NA	23	18	243	238	350	216	213	238	7	11	5	0.029	0.046	0.014
.	19.01.16-04.09.34-1-256472	58	2	2	0	0	0	297	1	1	0	0	NA	NA	NA	9	15	238	238	352	93	93	111	0	0	1	0	0	0.003
.	19.01.16-04.09.38-1-256476	33	1	1	0	0	0	0	0	0	0	0	NA	NA	NA	11	7	239	238	343	0	0	0	0	0	0	0	0	0
.	19.01.16-04.09.40-1-256479	66	4	4	1	0	0	661	3	3	0	0	NA	NA	NA	20	17	243	240	347	211	212	238	13	0	4	0.053	0	0.012
.	19.01.16-04.09.41-1-256480	124	11	11	5	0	3	669	10	10	0	0	NA	NA	NA	47	36	246	245	358	214	212	243	13	16	3	0.053	0.065	0.008
.	19.01.16-04.09.42-1-256481	90	3	3	0	0	0	665	1	1	0	0	NA	NA	NA	22	19	243	242	347	211	217	237	0	5	4	0	0.021	0.012
.	19.01.16-04.09.44-1-256485	118	6	6	3	0	3	689	5	5	0	0	NA	NA	NA	31	41	244	247	363	215	221	253	2	10	8	0.008	0.04	0.022
.	19.01.16-04.09.44-1-256487	119	12	12	3	0	3	687	10	10	0	0	NA	NA	NA	36	48	250	247	364	215	220	252	5	16	11	0.02	0.065	0.03
.	19.01.16-04.09.50-1-256488	62	3	3	0	0	0	203	2	2	0	0	NA	NA	NA	27	15	241	238	349	63	80	60	0	6	0	0	0.025	0
.	19.01.16-04.09.57-1-256489	98	19	19	6	0	6	682	17	17	0	0	NA	NA	NA	29	43	248	249	359	214	223	245	20	20	7	0.081	0.08	0.019
.	19.01.16-04.09.58-1-256490	38	1	1	0	0	0	0	0	0	0	0	NA	NA	NA	16	14	240	240	347	0	0	0	0	0	4	0	0	0.012
.	19.01.16-04.10.02-1-256495	86	5	5	1	0	1	674	4	4	0	0	NA	NA	NA	34	27	246	244	350	220	212	242	0	3	5	0	0.012	0.014
.	19.01.16-04.10.02-1-256496	150	15	15	4	0	2	682	13	13	0	0	NA	NA	NA	39	34	247	249	351	220	218	244	37	10	21	0.15	0.04	0.06
.	19.01.16-04.10.06-1-256497	96	7	7	2	0	2	675	6	6	0	0	NA	NA	NA	31	28	242	246	353	214	217	244	9	7	9	0.037	0.028	0.025
.	19.01.16-04.10.06-1-256498	61	3	3	0	0	0	675	2	2	0	0	NA	NA	NA	12	23	240	244	352	211	219	245	5	10	6	0.021	0.041	0.017
.	19.01.16-04.10.10-1-256503	66	5	5	1	0	1	662	4	4	0	0	NA	NA	NA	33	22	239	248	348	211	217	234	0	11	6	0	0.044	0.017
.	19.01.16-04.10.11-1-256504	213	28	28	4	0	3	716	25	25	0	0	NA	NA	NA	72	76	254	264	371	229	230	257	35	39	39	0.138	0.148	0.105
.	19.01.16-04.10.11-1-256505	61	2	2	2	0	1	676	1	1	0	0	NA	NA	NA	18	30	241	244	358	211	216	249	0	12	0	0	0.049	0
.	19.01.16-04.10.20-1-256526	115	13	13	6	0	5	686	12	12	0	0	NA	NA	NA	35	37	252	245	353	225	218	243	21	11	9	0.083	0.045	0.025
.	19.01.16-04.10.25-1-256531	33	1	1	0	0	0	0	0	0	0	0	NA	NA	NA	6	11	239	239	346	0	0	0	0	0	2	0	0	0.006
.	19.01.16-04.10.26-1-256533	92	6	6	2	0	2	671	5	5	0	0	NA	NA	NA	40	33	245	249	352	215	219	237	0	4	15	0	0.016	0.043
.	19.01.16-04.10.26-1-256535	92	6	6	1	0	1	673	4	4	0	0	NA	NA	NA	26	33	243	247	356	216	211	246	5	3	11	0.021	0.012	0.031
.	19.01.16-04.10.28-1-256538	291	31	31	10	0	7	739	29	29	0	0	NA	NA	NA	82	98	262	274	375	232	245	262	33	45	46	0.126	0.164	0.123
.	19.01.16-04.10.35-1-256542	34	1	1	0	0	0	0	0	0	0	0	NA	NA	NA	11	17	244	241	345	0	0	0	0	0	1	0	0	0.003
.	19.01.16-04.10.35-1-256544	182	34	34	9	0	6	701	33	33	0	0	NA	NA	NA	43	57	253	251	366	225	219	257	64	25	50	0.253	0.1	0.137
.	19.01.16-04.10.38-1-256547	92	10	10	2	0	1	675	9	9	0	0	NA	NA	NA	26	28	245	244	352	215	217	243	15	24	11	0.061	0.098	0.031
.	19.01.16-04.10.41-1-256549	35	1	1	0	0	0	0	0	0	0	0	NA	NA	NA	11	9	239	238	345	0	0	0	1	0	0	0.004	0	0
.	19.01.16-04.10.43-1-256553	94	3	3	1	0	1	670	2	2	0	0	NA	NA	NA	26	23	242	239	355	215	210	245	0	0	12	0	0	0.034
.	19.01.16-04.10.45-1-256554	150	28	28	15	0	10	692	27	27	0	0	NA	NA	NA	50	49	245	255	362	216	228	248	29	47	39	0.118	0.184	0.108
.	19.01.16-04.10.52-1-256555	34	1	1	1	0	1	0	0	0	0	0	NA	NA	NA	10	12	237	238	350	0	0	0	0	6	0	0	0.025	0
.	19.01.16-04.10.53-1-256556	62	5	5	0	0	0	676	4	4	0	0	NA	NA	NA	21	30	247	241	355	219	212	245	8	0	10	0.032	0	0.028
.	19.01.16-04.10.54-1-256558	63	3	3	1	0	1	674	2	2	0	0	NA	NA	NA	19	30	244	248	351	218	219	237	11	0	0	0.045	0	0
.	19.01.16-04.11.02-1-256560	193	23	23	4	0	2	698	20	20	0	0	NA	NA	NA	70	54	257	249	361	229	218	251	45	22	21	0.175	0.088	0.058
.	19.01.16-04.11.04-1-256561	101	10	10	3	0	2	674	9	9	0	0	NA	NA	NA	38	31	239	249	356	210	220	244	28	1	18	0.117	0.004	0.051
.	19.01.16-04.11.06-1-256562	86	5	5	1	0	1	678	4	4	0	0	NA	NA	NA	25	32	243	246	356	217	215	246	0	8	3	0	0.033	0.008
.	19.01.16-04.11.13-1-256563	34	1	1	0	0	0	0	0	0	0	0	NA	NA	NA	9	7	238	239	343	0	0	0	0	0	4	0	0	0.012
.	19.01.16-04.11.15-1-256579	90	7	7	2	0	2	673	6	6	0	0	NA	NA	NA	36	30	241	249	353	210	219	244	9	1	6	0.037	0.004	0.017
.	19.01.16-04.11.20-1-256581	122	15	15	2	0	2	685	13	13	0	0	NA	NA	NA	43	45	257	247	354	232	216	237	15	24	2	0.058	0.097	0.006
.	19.01.16-04.11.25-1-256587	94	5	5	1	0	1	675	3	3	0	0	NA	NA	NA	32	31	245	248	351	215	220	240	4	11	9	0.016	0.044	0.026
.	19.01.16-04.11.34-1-256597	93	5	5	1	0	1	674	4	4	0	0	NA	NA	NA	18	21	243	240	351	216	215	243	5	6	5	0.021	0.025	0.014
.	19.01.16-04.11.36-1-256599	115	8	8	4	0	4	685	6	6	0	0	NA	NA	NA	43	41	248	247	359	221	220	244	26	12	8	0.105	0.049	0.022
.	19.01.16-04.11.37-1-256600	120	5	5	1	0	1	681	4	4	0	0	NA	NA	NA	31	34	248	245	354	220	218	243	8	6	2	0.032	0.024	0.006
.	19.01.16-04.11.37-1-256602	32	1	1	1	0	1	0	0	0	0	0	NA	NA	NA	7	8	239	237	345	0	0	0	0	0	0	0	0	0
.	19.01.16-04.11.40-1-256605	113	7	7	3	0	2	666	6	6	0	0	NA	NA	NA	39	25	244	241	353	214	213	239	11	7	21	0.045	0.029	0.059
.	19.01.16-04.11.47-1-256609	95	5	5	1	0	1	671	4	4	0	0	NA	NA	NA	42	28	243	244	354	213	212	246	0	1	8	0	0.004	0.023
.	19.01.16-04.11.48-1-256610	143	14	14	5	0	5	708	12	12	0	0	NA	NA	NA	49	65	256	253	369	224	226	258	27	4	26	0.105	0.016	0.07
.	19.01.16-04.11.48-1-256611	58	2	2	0	0	0	146	1	1	0	0	NA	NA	NA	16	18	241	239	351	45	41	60	1	0	3	0.004	0	0.009
.	19.01.16-04.11.52-1-256612	62	3	3	0	0	0	669	1	1	0	0	NA	NA	NA	27	27	243	243	354	215	216	238	0	3	2	0	0.012	0.006
.	19.01.16-04.11.55-1-256613	203	14	14	3	0	3	705	9	9	0	0	NA	NA	NA	72	61	248	252	374	215	225	265	39	7	15	0.157	0.028	0.04
.	19.01.16-04.11.57-1-256614	123	14	14	6	0	6	672	12	12	0	0	NA	NA	NA	41	34	248	245	354	220	215	237	6	11	23	0.024	0.045	0.065
.	19.01.16-04.11.58-1-256615	35	1	1	0	0	0	0	0	0	0	0	NA	NA	NA	8	9	240	238	344	0	0	0	4	0	0	0.017	0	0
.	19.01.16-04.12.00-1-256616	60	4	4	0	0	0	664	3	3	0	0	NA	NA	NA	17	20	243	238	352	215	208	241	4	3	3	0.016	0.013	0.009
.	19.01.16-04.12.02-1-256617	121	17	17	4	0	1	687	16	16	0	0	NA	NA	NA	35	36	249	247	353	223	221	243	42	16	19	0.169	0.065	0.054
.	19.01.16-04.12.04-1-256618	61	2	2	2	0	2	248	1	1	0	0	NA	NA	NA	23	13	240	238	348	74	77	97	0	0	3	0	0	0.009
.	19.01.16-04.12.05-1-256619	154	11	11	2	0	2	689	10	10	0	0	NA	NA	NA	53	47	244	249	367	219	217	253	36	8	6	0.148	0.032	0.016
.	19.01.16-04.12.09-1-256620	90	9	9	4	0	3	682	7	7	0	0	NA	NA	NA	26	34	251	243	353	225	213	244	7	5	14	0.028	0.021	0.04
.	19.01.16-04.12.16-1-256646	92	6	6	0	0	0	667	4	4	0	0	NA	NA	NA	35	22	242	242	351	217	211	239	9	3	3	0.037	0.012	0.009
.	19.01.16-04.12.17-1-256647	88	8	8	2	0	2	681	6	6	0	0	NA	NA	NA	21	32	250	246	349	223	219	239	24	2	4	0.096	0.008	0.011
.	19.01.16-04.12.19-1-256648	109	16	16	2	0	2	671	13	13	0	0	NA	NA	NA	31	28	242	243	356	213	213	245	3	29	11	0.012	0.119	0.031
.	19.01.16-04.12.22-1-256656	68	4	4	2	0	2	669	3	3	0	0	NA	NA	NA	35	35	248	245	355	212	214	243	1	5	5	0.004	0.02	0.014
.	19.01.16-04.12.27-1-256662	86	5	5	1	0	1	671	4	4	0	0	NA	NA	NA	30	26	245	242	352	218	209	244	5	14	0	0.02	0.058	0
.	19.01.16-04.12.32-1-256667	87	4	4	2	0	2	668	3	3	0	0	NA	NA	NA	31	30	240	250	353	210	220	238	3	1	3	0.012	0.004	0.008
.	19.01.16-04.12.33-1-256668	141	7	7	2	0	2	684	6	6	0	0	NA	NA	NA	53	37	249	248	353	223	221	240	13	10	16	0.052	0.04	0.045
.	19.01.16-04.12.36-1-256670	61	2	2	0	0	0	678	1	1	0	0	NA	NA	NA	16	27	244	246	350	217	220	241	2	0	5	0.008	0	0.014
.	19.01.16-04.12.37-1-256673	124	17	17	2	0	2	692	15	15	0	0	NA	NA	NA	34	54	247	256	364	216	225	251	32	4	7	0.13	0.016	0.019
.	19.01.16-04.12.37-1-256674	89	7	7	0	0	0	682	6	6	0	0	NA	NA	NA	26	35	245	249	354	216	223	243	2	6	9	0.008	0.024	0.025
.	19.01.16-04.12.39-1-256676	172	6	6	0	0	0	694	5	5	0	0	NA	NA	NA	60	46	249	256	354	224	228	242	7	5	6	0.028	0.02	0.017
.	19.01.16-04.12.47-1-256680	90	5	5	2	0	2	673	4	4	0	0	NA	NA	NA	29	27	247	242	351	219	213	241	13	6	2	0.053	0.025	0.006
.	19.01.16-04.12.49-1-256681	90	3	3	2	0	2	675	2	2	0	0	NA	NA	NA	43	36	253	245	351	222	214	239	4	7	0	0.016	0.029	0
.	19.01.16-04.12.51-1-256682	91	5	5	3	0	3	678	3	3	0	0	NA	NA	NA	39	36	247	247	355	216	220	242	13	0	8	0.053	0	0.023
.	19.01.16-04.12.51-1-256683	94	12	12	2	0	1	688	10	10	0	0	NA	NA	NA	31	37	246	247	357	219	219	250	19	15	4	0.077	0.061	0.011
.	19.01.16-04.13.00-1-256684	35	1	1	0	0	0	0	0	0	0	0	NA	NA	NA	11	13	243	239	344	0	0	0	0	0	0	0	0	0
.	19.01.16-04.13.01-1-256685	112	6	6	0	0	0	680	5	5	0	0	NA	NA	NA	37	35	248	243	357	220	212	248	12	12	6	0.048	0.049	0.017
.	19.01.16-04.13.02-1-256686	34	1	1	1	0	1	0	0	0	0	0	NA	NA	NA	10	17	240	242	348	0	0	0	0	0	5	0	0	0.014
.	19.01.16-04.13.04-1-256687	242	21	21	3	0	2	718	19	19	0	0	NA	NA	NA	71	75	250	256	382	223	229	266	40	31	31	0.16	0.121	0.081
.	19.01.16-04.13.06-1-256688	90	4	4	2	0	2	678	2	2	0	0	NA	NA	NA	30	33	241	244	361	212	215	251	0	5	5	0	0.02	0.014
.	19.01.16-04.13.07-1-256689	129	10	10	1	0	1	676	9	9	0	0	NA	NA	NA	39	32	247	247	351	218	218	240	1	4	24	0.004	0.016	0.068
.	19.01.16-04.13.07-1-256690	89	8	8	0	0	0	678	7	7	0	0	NA	NA	NA	21	29	245	245	352	218	219	241	11	9	7	0.045	0.037	0.02
.	19.01.16-04.13.11-1-256691	33	1	1	0	0	0	0	0	0	0	0	NA	NA	NA	11	7	238	237	345	0	0	0	0	0	0	0	0	0
.	19.01.16-04.13.14-1-256707	32	1	1	0	0	0	0	0	0	0	0	NA	NA	NA	7	6	238	238	343	0	0	0	0	0	1	0	0	0.003
.	19.01.16-04.13.14-1-256708	31	1	1	0	0	0	0	0	0	0	0	NA	NA	NA	10	9	239	238	345	0	0	0	0	2	0	0	0.008	0
.	19.01.16-04.13.17-1-256709	118	17	17	3	0	3	663	14	14	0	0	NA	NA	NA	34	28	240	246	355	208	216	239	24	13	8	0.1	0.053	0.023
.	19.01.16-04.13.22-1-256713	92	3	3	0	0	0	664	1	1	0	0	NA	NA	NA	26	21	242	245	347	214	216	234	1	5	0	0.004	0.02	0
.	19.01.16-04.13.22-1-256714	89	3	3	1	0	1	675	2	2	0	0	NA	NA	NA	40	30	245	247	351	215	221	239	8	0	0	0.033	0	0
.	19.01.16-04.13.25-1-256719	94	13	13	6	0	5	671	12	12	0	0	NA	NA	NA	27	30	244	246	353	217	212	242	9	27	14	0.037	0.11	0.04
.	19.01.16-04.13.29-1-256724	60	2	2	0	0	0	674	1	1	0	0	NA	NA	NA	23	32	246	247	352	219	215	240	3	1	0	0.012	0.004	0
.	19.01.16-04.13.30-1-256730	176	29	29	9	0	8	700	26	26	0	0	NA	NA	NA	57	65	254	253	371	222	221	257	40	30	28	0.157	0.119	0.075
.	19.01.16-04.13.31-1-256732	88	3	3	1	0	1	677	2	2	0	0	NA	NA	NA	26	28	250	241	350	224	214	239	0	6	3	0	0.025	0.009
.	19.01.16-04.13.38-1-256736	60	2	2	1	0	1	668	1	1	0	0	NA	NA	NA	31	23	242	243	351	215	212	241	1	1	0	0.004	0.004	0
.	19.01.16-04.13.40-1-256738	60	2	2	0	0	0	152	1	1	0	0	NA	NA	NA	15	23	241	244	351	54	53	45	0	2	0	0	0.008	0
.	19.01.16-04.13.44-1-256742	118	5	5	1	0	1	688	4	4	0	0	NA	NA	NA	40	43	249	245	362	220	217	251	2	9	8	0.008	0.037	0.022
.	19.01.16-04.13.45-1-256743	57	3	3	1	0	1	662	2	2	0	0	NA	NA	NA	30	16	244	239	346	214	208	240	8	5	0	0.033	0.021	0
.	19.01.16-04.13.48-1-256744	93	5	5	0	0	0	677	4	4	0	0	NA	NA	NA	25	24	238	245	354	214	217	246	21	0	4	0.088	0	0.011
.	19.01.16-04.13.48-1-256745	32	1	1	0	0	0	0	0	0	0	0	NA	NA	NA	10	9	238	238	346	0	0	0	0	0	0	0	0	0
.	19.01.16-04.13.49-1-256746	33	1	1	0	0	0	0	0	0	0	0	NA	NA	NA	10	12	241	239	345	0	0	0	0	0	4	0	0	0.012
.	19.01.16-04.13.50-1-256747	180	14	14	7	0	5	694	10	10	0	0	NA	NA	NA	53	51	245	254	365	217	227	250	27	16	14	0.11	0.063	0.038
.	19.01.16-04.13.52-1-256748	32	1	1	0	0	0	0	0	0	0	0	NA	NA	NA	13	3	237	237	342	0	0	0	8	0	0	0.034	0	0
.	19.01.16-04.13.53-1-256749	63	3	3	0	0	0	598	2	2	0	0	NA	NA	NA	24	12	239	238	348	192	194	212	0	3	3	0	0.013	0.009
.	19.01.16-04.13.54-1-256750	70	3	3	1	0	1	668	2	2	0	0	NA	NA	NA	33	28	246	244	351	215	216	237	2	0	8	0.008	0	0.023
.	19.01.16-04.13.55-1-256751	32	1	1	0	0	0	0	0	0	0	0	NA	NA	NA	7	9	238	239	345	0	0	0	0	3	0	0	0.013	0
.	19.01.16-04.13.58-1-256752	63	3	3	0	0	0	670	2	2	0	0	NA	NA	NA	30	28	241	246	354	210	216	244	4	0	0	0.017	0	0
.	19.01.16-04.14.02-1-256753	93	5	5	0	0	0	673	3	3	0	0	NA	NA	NA	41	30	249	244	350	217	214	242	22	7	2	0.088	0.029	0.006
.	19.01.16-04.14.05-1-256754	93	5	5	0	0	0	676	3	3	0	0	NA	NA	NA	35	33	249	244	353	219	215	242	3	3	9	0.012	0.012	0.025
.	19.01.16-04.14.08-1-256755	95	5	5	5	0	3	670	3	3	0	0	NA	NA	NA	40	29	246	242	354	221	212	237	6	6	2	0.024	0.025	0.006
.	19.01.16-04.14.09-1-256756	94	6	6	1	0	1	666	4	4	0	0	NA	NA	NA	26	21	240	243	351	209	217	240	10	3	6	0.042	0.012	0.017
.	19.01.16-04.14.10-1-256757	59	4	4	0	0	0	668	3	3	0	0	NA	NA	NA	22	18	242	239	350	216	214	238	0	4	17	0	0.017	0.049
.	19.01.16-04.14.14-1-256777	118	16	16	4	0	4	665	14	14	0	0	NA	NA	NA	41	35	246	244	358	212	206	247	5	19	8	0.02	0.078	0.022
.	19.01.16-04.14.17-1-256778	57	2	2	0	0	0	249	1	1	0	0	NA	NA	NA	23	20	245	243	345	79	81	89	0	0	2	0	0	0.006
.	19.01.16-04.14.21-1-256781	88	8	8	2	0	2	664	7	7	0	0	NA	NA	NA	28	20	243	242	348	215	211	238	0	18	10	0	0.074	0.029
.	19.01.16-04.14.21-1-256782	118	10	10	2	0	2	686	8	8	0	0	NA	NA	NA	34	35	248	246	354	220	219	247	0	27	25	0	0.11	0.071
.	19.01.16-04.14.23-1-256785	89	9	9	2	0	0	671	8	8	0	0	NA	NA	NA	25	26	243	246	350	215	216	240	19	9	4	0.078	0.037	0.011
.	19.01.16-04.14.26-1-256789	60	2	2	1	0	1	149	1	1	0	0	NA	NA	NA	20	18	240	241	350	47	50	52	1	3	0	0.004	0.012	0
.	19.01.16-04.14.27-1-256791	113	6	6	0	0	0	676	4	4	0	0	NA	NA	NA	43	39	255	242	355	222	209	245	7	9	4	0.027	0.037	0.011
.	19.01.16-04.14.27-1-256792	63	3	3	1	0	1	676	2	2	0	0	NA	NA	NA	28	29	245	239	358	219	209	248	2	4	1	0.008	0.017	0.003
.	19.01.16-04.14.30-1-256796	67	4	4	1	0	1	671	3	3	0	0	NA	NA	NA	24	19	244	241	347	219	215	237	1	17	0	0.004	0.071	0
.	19.01.16-04.14.34-1-256798	119	7	7	0	0	0	678	4	4	0	0	NA	NA	NA	48	35	247	245	356	218	216	244	0	13	2	0	0.053	0.006
.	19.01.16-04.14.43-1-256807	59	2	2	1	0	1	674	1	1	0	0	NA	NA	NA	23	30	247	245	351	218	216	240	5	6	0	0.02	0.024	0
.	19.01.16-04.14.44-1-256808	35	1	1	0	0	0	0	0	0	0	0	NA	NA	NA	6	10	240	239	344	0	0	0	2	0	0	0.008	0	0
.	19.01.16-04.14.44-1-256810	34	1	1	0	0	0	0	0	0	0	0	NA	NA	NA	11	8	238	238	345	0	0	0	0	0	0	0	0	0
.	19.01.16-04.14.46-1-256811	91	8	8	2	0	2	683	7	7	0	0	NA	NA	NA	27	40	249	249	355	220	220	243	20	3	14	0.08	0.012	0.039
.	19.01.16-04.14.46-1-256812	63	2	2	0	0	0	669	1	1	0	0	NA	NA	NA	27	23	243	248	345	216	218	235	0	3	3	0	0.012	0.009
.	19.01.16-04.14.46-1-256813	92	6	6	3	0	2	660	5	5	0	0	NA	NA	NA	19	17	238	240	352	210	207	243	11	4	6	0.046	0.017	0.017
.	19.01.16-04.14.47-1-256814	91	3	3	1	0	1	677	2	2	0	0	NA	NA	NA	17	29	245	245	352	216	218	243	3	0	9	0.012	0	0.026
.	19.01.16-04.14.47-1-256815	66	2	2	0	0	0	497	1	1	0	0	NA	NA	NA	12	15	243	239	346	161	150	186	0	1	2	0	0.004	0.006
.	19.01.16-04.14.49-1-256816	31	1	1	0	0	0	0	0	0	0	0	NA	NA	NA	2	8	237	239	345	0	0	0	0	0	4	0	0	0.012
.	19.01.16-04.14.52-1-256817	119	18	18	7	0	6	690	17	17	0	0	NA	NA	NA	40	45	245	252	361	214	222	254	11	13	34	0.045	0.052	0.094
.	19.01.16-04.14.54-1-256818	84	5	5	2	0	2	678	4	4	0	0	NA	NA	NA	27	31	244	244	356	219	213	246	14	6	5	0.057	0.025	0.014
.	19.01.16-04.14.59-1-256819	143	16	16	4	0	3	673	15	15	0	0	NA	NA	NA	43	29	243	246	353	215	215	243	29	10	6	0.119	0.041	0.017
.	19.01.16-04.15.00-1-256820	97	6	6	1	0	1	685	5	5	0	0	NA	NA	NA	30	45	251	248	359	220	219	246	0	9	12	0	0.036	0.033
.	19.01.16-04.15.01-1-256821	32	1	1	0	0	0	0	0	0	0	0	NA	NA	NA	9	10	239	241	343	0	0	0	0	0	1	0	0	0.003
.	19.01.16-04.15.03-1-256822	67	2	2	1	0	1	500	1	1	0	0	NA	NA	NA	18	19	244	238	350	167	158	175	0	1	2	0	0.004	0.006
.	19.01.16-04.15.03-1-256823	33	1	1	0	0	0	0	0	0	0	0	NA	NA	NA	9	11	240	238	346	0	0	0	0	0	0	0	0	0
.	19.01.16-04.15.06-1-256824	89	5	5	2	0	2	680	4	4	0	0	NA	NA	NA	33	30	245	243	355	217	216	247	13	4	1	0.053	0.016	0.003
.	19.01.16-04.15.08-1-256825	201	18	18	5	0	5	695	15	15	0	0	NA	NA	NA	50	52	252	248	365	221	217	257	12	16	32	0.048	0.065	0.088
.	19.01.16-04.15.10-1-256826	34	1	1	1	0	1	0	0	0	0	0	NA	NA	NA	10	10	238	239	346	0	0	0	0	0	4	0	0	0.012
.	19.01.16-04.15.13-1-256827	68	3	3	1	0	1	672	1	1	0	0	NA	NA	NA	24	28	242	245	354	215	217	240	0	5	4	0	0.02	0.011
.	19.01.16-04.15.14-1-256843	94	13	13	3	0	2	679	12	12	0	0	NA	NA	NA	21	25	245	244	349	217	220	242	29	3	10	0.118	0.012	0.029
.	19.01.16-04.15.17-1-256844	32	1	1	0	0	0	0	0	0	0	0	NA	NA	NA	10	5	240	236	342	0	0	0	0	0	3	0	0	0.009
.	19.01.16-04.15.19-1-256846	125	9	9	1	0	1	694	8	8	0	0	NA	NA	NA	36	46	254	251	354	227	225	242	15	7	2	0.059	0.028	0.006
.	19.01.16-04.15.21-1-256848	60	2	2	0	0	0	249	1	1	0	0	NA	NA	NA	25	10	238	241	344	78	86	85	3	2	0	0.013	0.008	0
.	19.01.16-04.15.23-1-256851	150	13	13	1	0	1	696	9	9	0	0	NA	NA	NA	62	55	254	252	362	224	222	250	0	21	26	0	0.083	0.072
.	19.01.16-04.15.25-1-256854	203	17	17	5	0	4	693	15	15	0	0	NA	NA	NA	61	53	247	255	364	216	229	248	22	21	10	0.089	0.082	0.027
.	19.01.16-04.15.26-1-256857	144	24	24	4	0	3	688	21	21	0	0	NA	NA	NA	50	49	253	254	355	221	227	240	35	7	37	0.138	0.028	0.104
.	19.01.16-04.15.31-1-256862	34	1	1	0	0	0	0	0	0	0	0	NA	NA	NA	11	6	240	236	343	0	0	0	0	0	0	0	0	0
.	19.01.16-04.15.31-1-256863	121	6	6	3	0	1	679	4	4	0	0	NA	NA	NA	55	39	246	250	356	218	220	241	4	6	11	0.016	0.024	0.031
.	19.01.16-04.15.33-1-256867	94	12	12	6	0	5	676	11	11	0	0	NA	NA	NA	30	34	247	244	356	215	217	244	12	15	12	0.049	0.061	0.034
.	19.01.16-04.15.39-1-256872	61	2	2	0	0	0	0	1	1	0	0	NA	NA	NA	15	10	238	241	344	0	0	0	0	3	1	0	0.012	0.003
.	19.01.16-04.15.42-1-256873	297	16	16	4	0	3	727	15	15	0	0	NA	NA	NA	90	84	269	256	372	242	230	255	3	16	41	0.011	0.062	0.11
.	19.01.16-04.15.43-1-256877	92	7	7	3	0	3	660	5	5	0	0	NA	NA	NA	31	24	243	243	351	214	213	233	1	6	10	0.004	0.025	0.028
.	19.01.16-04.15.43-1-256878	98	5	5	3	0	3	683	4	4	0	0	NA	NA	NA	32	34	249	242	356	220	217	246	0	11	7	0	0.045	0.02
.	19.01.16-04.15.51-1-256879	120	6	6	2	0	1	684	5	5	0	0	NA	NA	NA	35	43	251	245	360	219	215	250	6	0	10	0.024	0	0.028
.	19.01.16-04.15.52-1-256880	31	1	1	0	0	0	0	0	0	0	0	NA	NA	NA	10	7	237	240	343	0	0	0	0	0	0	0	0	0
.	19.01.16-04.15.54-1-256882	34	1	1	1	0	1	0	0	0	0	0	NA	NA	NA	10	8	238	240	343	0	0	0	0	1	0	0	0.004	0
.	19.01.16-04.15.57-1-256883	118	18	18	7	0	5	681	15	15	0	0	NA	NA	NA	45	34	244	245	358	216	218	247	38	22	13	0.156	0.09	0.036
.	19.01.16-04.15.58-1-256884	64	4	4	2	0	2	660	3	3	0	0	NA	NA	NA	32	19	242	243	347	214	211	235	5	2	5	0.021	0.008	0.014
.	19.01.16-04.15.58-1-256885	68	6	6	2	0	1	669	5	5	0	0	NA	NA	NA	37	31	241	246	357	214	215	240	11	6	14	0.046	0.024	0.039
.	19.01.16-04.16.02-1-256887	117	12	12	3	0	3	687	9	9	0	0	NA	NA	NA	29	45	252	246	360	220	219	248	18	9	11	0.071	0.037	0.031
.	19.01.16-04.16.02-1-256888	115	5	5	4	0	4	692	4	4	0	0	NA	NA	NA	40	47	253	249	358	226	220	246	4	9	2	0.016	0.036	0.006
.	19.01.16-04.16.12-1-256889	62	3	3	1	0	1	673	2	2	0	0	NA	NA	NA	22	30	245	244	354	210	220	243	4	3	2	0.016	0.012	0.006
.	19.01.16-04.16.13-1-256890	69	6	6	2	0	2	669	3	3	0	0	NA	NA	NA	23	25	245	240	353	215	211	243	17	0	0	0.069	0	0
.	19.01.16-04.16.16-1-256910	59	2	2	0	0	0	663	0	0	0	0	NA	NA	NA	32	24	240	242	355	208	215	240	0	0	4	0	0	0.011
.	19.01.16-04.16.17-1-256911	147	17	17	4	0	2	678	16	16	0	0	NA	NA	NA	45	41	249	251	354	218	219	241	38	18	27	0.153	0.072	0.076
.	19.01.16-04.16.17-1-256912	64	2	2	0	0	0	666	0	0	0	0	NA	NA	NA	20	25	241	247	350	213	217	236	4	3	0	0.017	0.012	0
.	19.01.16-04.16.22-1-256916	64	3	3	1	0	1	248	2	2	0	0	NA	NA	NA	19	16	241	237	351	77	81	90	4	0	1	0.017	0	0.003
.	19.01.16-04.16.25-1-256921	233	26	26	11	0	6	680	22	22	0	0	NA	NA	NA	86	49	245	248	369	213	218	249	66	16	19	0.269	0.065	0.051
.	19.01.16-04.16.27-1-256923	36	1	1	1	0	1	0	0	0	0	0	NA	NA	NA	11	10	239	237	347	0	0	0	0	0	0	0	0	0
.	19.01.16-04.16.29-1-256926	62	3	3	0	0	0	668	2	2	0	0	NA	NA	NA	26	29	244	244	354	218	213	237	4	0	5	0.016	0	0.014
.	19.01.16-04.16.30-1-256928	176	9	9	1	0	1	718	8	8	0	0	NA	NA	NA	51	63	259	253	364	234	227	257	18	12	8	0.069	0.047	0.022
.	19.01.16-04.16.30-1-256929	66	2	2	0	0	0	301	1	1	0	0	NA	NA	NA	26	17	240	240	350	104	93	104	0	2	4	0	0.008	0.011
.	19.01.16-04.16.32-1-256931	58	2	2	1	0	1	348	1	1	0	0	NA	NA	NA	18	22	240	242	353	112	110	126	0	0	1	0	0	0.003
.	19.01.16-04.16.34-1-256932	98	7	7	3	0	2	680	6	6	0	0	NA	NA	NA	33	36	248	245	356	218	220	242	6	11	4	0.024	0.045	0.011
.	19.01.16-04.16.35-1-256933	118	8	8	0	0	0	676	7	7	0	0	NA	NA	NA	37	33	246	247	353	220	219	237	21	3	23	0.085	0.012	0.065
.	19.01.16-04.16.46-1-256941	123	4	4	2	0	1	690	3	3	0	0	NA	NA	NA	48	42	250	250	355	222	225	243	0	7	10	0	0.028	0.028
.	19.01.16-04.16.50-1-256942	98	6	6	3	0	2	678	4	4	0	0	NA	NA	NA	33	36	250	244	355	224	213	241	3	1	10	0.012	0.004	0.028
.	19.01.16-04.16.50-1-256943	95	3	3	2	0	1	684	2	2	0	0	NA	NA	NA	33	35	248	249	351	220	222	242	3	2	3	0.012	0.008	0.009
.	19.01.16-04.17.01-1-256944	60	2	2	0	0	0	668	1	1	0	0	NA	NA	NA	21	28	243	243	355	211	212	245	1	4	0	0.004	0.016	0
.	19.01.16-04.17.04-1-256945	116	6	6	2	0	1	683	5	5	0	0	NA	NA	NA	36	43	250	251	355	220	220	243	10	0	11	0.04	0	0.031
.	19.01.16-04.17.06-1-256946	88	3	3	3	0	2	673	2	2	0	0	NA	NA	NA	34	29	245	242	355	216	212	245	14	3	0	0.057	0.012	0
.	19.01.16-04.17.08-1-256947	56	2	2	0	0	0	0	1	1	0	0	NA	NA	NA	14	11	241	236	347	0	0	0	1	0	1	0.004	0	0.003
.	19.01.16-04.17.08-1-256948	33	1	1	0	0	0	0	0	0	0	0	NA	NA	NA	14	9	239	239	344	0	0	0	0	4	0	0	0.017	0
.	19.01.16-04.17.10-1-256950	61	3	3	1	0	1	667	2	2	0	0	NA	NA	NA	27	21	239	242	353	211	215	241	0	9	0	0	0.037	0
.	19.01.16-04.17.11-1-256951	63	4	4	2	0	2	672	3	3	0	0	NA	NA	NA	28	32	247	244	354	217	215	240	5	0	5	0.02	0	0.014
.	19.01.16-04.17.11-1-256952	31	1	1	0	0	0	0	0	0	0	0	NA	NA	NA	6	9	240	239	343	0	0	0	0	0	1	0	0	0.003
.	19.01.16-04.17.12-1-256953	58	2	2	1	0	1	674	1	1	0	0	NA	NA	NA	19	27	243	243	354	217	214	243	0	5	0	0	0.021	0
.	19.01.16-04.17.13-1-256954	95	3	3	0	0	0	676	2	2	0	0	NA	NA	NA	35	31	246	243	355	216	215	245	0	3	2	0	0.012	0.006
.	19.01.16-04.17.14-1-256970	88	4	4	1	0	1	667	3	3	0	0	NA	NA	NA	35	25	240	246	352	209	218	240	1	3	5	0.004	0.012	0.014
.	19.01.16-04.17.16-1-256972	203	19	19	6	0	4	704	17	17	0	0	NA	NA	NA	48	62	256	249	370	222	221	261	15	19	21	0.059	0.076	0.057
.	19.01.16-04.17.23-1-256977	202	17	17	6	0	5	696	15	15	0	0	NA	NA	NA	61	52	251	255	359	223	224	249	24	12	20	0.096	0.047	0.056
.	19.01.16-04.17.23-1-256978	96	5	5	0	0	0	675	4	4	0	0	NA	NA	NA	35	28	244	243	354	217	217	241	0	3	15	0	0.012	0.042
.	19.01.16-04.17.26-1-256982	124	22	22	8	0	5	687	21	21	0	0	NA	NA	NA	37	37	248	245	357	223	216	248	7	44	23	0.028	0.18	0.064
.	19.01.16-04.17.28-1-256985	173	14	14	1	0	1	698	13	13	0	0	NA	NA	NA	58	58	253	252	366	219	223	256	27	14	24	0.107	0.056	0.066
.	19.01.16-04.17.28-1-256986	87	6	6	2	0	2	674	5	5	0	0	NA	NA	NA	31	31	247	245	352	214	219	241	8	10	12	0.032	0.041	0.034
.	19.01.16-04.17.30-1-256988	36	1	1	1	0	1	0	0	0	0	0	NA	NA	NA	7	11	240	237	347	0	0	0	0	1	0	0	0.004	0
.	19.01.16-04.17.31-1-256991	148	16	16	1	0	1	687	15	15	0	0	NA	NA	NA	63	46	249	244	366	224	213	250	44	9	27	0.177	0.037	0.074
.	19.01.16-04.17.33-1-256995	128	10	10	2	0	2	689	9	9	0	0	NA	NA	NA	41	42	251	246	358	223	215	251	9	13	13	0.036	0.053	0.036
.	19.01.16-04.17.46-1-257003	35	1	1	0	0	0	0	0	0	0	0	NA	NA	NA	7	6	237	240	342	0	0	0	3	0	0	0.013	0	0
.	19.01.16-04.17.48-1-257004	96	6	6	2	0	1	671	5	5	0	0	NA	NA	NA	36	26	243	242	354	215	215	241	19	11	7	0.078	0.045	0.02
.	19.01.16-04.17.49-1-257005	92	3	3	3	0	2	668	2	2	0	0	NA	NA	NA	31	27	245	246	349	215	216	237	2	0	6	0.008	0	0.017
.	19.01.16-04.17.49-1-257006	153	18	18	5	0	5	691	17	17	0	0	NA	NA	NA	49	50	247	250	366	221	217	253	32	9	25	0.13	0.036	0.068
.	19.01.16-04.17.56-1-257007	84	4	4	0	0	0	685	3	3	0	0	NA	NA	NA	28	38	246	245	360	218	218	249	0	4	1	0	0.016	0.003
.	19.01.16-04.17.57-1-257008	90	4	4	1	0	1	664	2	2	0	0	NA	NA	NA	32	26	244	248	347	217	211	236	6	2	1	0.025	0.008	0.003
.	19.01.16-04.18.02-1-257009	85	3	3	0	0	0	673	2	2	0	0	NA	NA	NA	27	28	244	239	358	218	209	246	0	7	6	0	0.029	0.017
.	19.01.16-04.18.05-1-257010	148	19	19	4	0	3	693	18	18	0	0	NA	NA	NA	46	51	250	249	365	221	220	252	21	19	36	0.084	0.076	0.099
.	19.01.16-04.18.06-1-257011	98	10	10	3	0	2	677	9	9	0	0	NA	NA	NA	43	43	246	248	362	215	215	247	13	15	20	0.053	0.06	0.055
.	19.01.16-04.18.06-1-257012	149	13	13	2	0	1	687	11	11	0	0	NA	NA	NA	38	37	245	245	360	215	218	254	22	6	11	0.09	0.024	0.031
.	19.01.16-04.18.09-1-257013	178	13	13	4	0	4	711	11	11	0	0	NA	NA	NA	55	69	249	256	377	220	227	264	31	13	21	0.124	0.051	0.056
.	19.01.16-04.18.14-1-257023	90	6	6	2	0	2	682	4	4	0	0	NA	NA	NA	20	33	248	247	351	221	219	242	0	7	21	0	0.028	0.06
.	19.01.16-04.18.17-1-257036	59	2	2	1	0	0	656	1	1	0	0	NA	NA	NA	26	17	238	240	352	208	212	236	0	2	3	0	0.008	0.009
.	19.01.16-04.18.17-1-257037	138	7	7	2	0	2	685	5	5	0	0	NA	NA	NA	39	45	252	244	362	223	212	250	3	1	15	0.012	0.004	0.041
.	19.01.16-04.18.26-1-257047	92	3	3	1	0	1	671	2	2	0	0	NA	NA	NA	35	27	245	240	355	214	212	245	4	0	8	0.016	0	0.023
.	19.01.16-04.18.31-1-257053	59	2	2	0	0	0	50	1	1	0	0	NA	NA	NA	14	15	240	242	346	12	18	20	4	0	1	0.017	0	0.003
.	19.01.16-04.18.34-1-257054	148	5	5	1	0	0	688	4	4	0	0	NA	NA	NA	31	43	248	251	357	219	222	247	3	0	17	0.012	0	0.048
.	19.01.16-04.18.34-1-257055	71	4	4	2	0	1	665	2	2	0	0	NA	NA	NA	22	20	245	240	348	214	212	239	10	0	7	0.041	0	0.02
.	19.01.16-04.18.36-1-257057	124	14	14	4	0	3	675	11	11	0	0	NA	NA	NA	37	28	247	243	351	222	217	236	16	11	21	0.065	0.045	0.06
.	19.01.16-04.18.38-1-257060	88	6	6	3	0	3	662	4	4	0	0	NA	NA	NA	35	23	246	243	347	216	212	234	9	6	2	0.037	0.025	0.006
.	19.01.16-04.18.38-1-257061	115	9	9	3	0	3	679	7	7	0	0	NA	NA	NA	52	43	247	250	359	218	216	245	30	5	8	0.121	0.02	0.022
.	19.01.16-04.18.42-1-257063	84	5	5	0	0	0	670	4	4	0	0	NA	NA	NA	26	29	240	245	357	211	216	243	14	0	4	0.058	0	0.011
.	19.01.16-04.18.42-1-257064	88	4	4	3	0	3	683	3	3	0	0	NA	NA	NA	28	38	245	245	361	215	217	251	0	8	7	0	0.033	0.019
.	19.01.16-04.18.43-1-257068	151	23	23	11	0	7	694	20	20	0	0	NA	NA	NA	59	49	248	250	364	219	224	251	45	25	32	0.181	0.1	0.088
.	19.01.16-04.18.51-1-257069	30	1	1	0	0	0	0	0	0	0	0	NA	NA	NA	9	11	237	239	348	0	0	0	0	1	0	0	0.004	0
.	19.01.16-04.18.53-1-257070	87	4	4	0	0	0	669	3	3	0	0	NA	NA	NA	23	25	243	243	352	215	215	239	0	6	2	0	0.025	0.006
.	19.01.16-04.18.54-1-257071	66	4	4	2	0	1	671	3	3	0	0	NA	NA	NA	24	28	240	247	354	207	221	243	0	12	7	0	0.049	0.02
.	19.01.16-04.19.00-1-257072	89	11	11	2	0	1	677	8	8	0	0	NA	NA	NA	34	37	246	249	355	216	219	242	8	5	10	0.033	0.02	0.028
.	19.01.16-04.19.02-1-257073	116	12	12	2	0	2	690	9	9	0	0	NA	NA	NA	35	53	257	247	362	228	217	245	7	24	11	0.027	0.097	0.03
.	19.01.16-04.19.04-1-257074	62	2	2	1	0	1	666	1	1	0	0	NA	NA	NA	27	21	239	243	352	214	211	241	0	1	3	0	0.004	0.009
.	19.01.16-04.19.05-1-257075	40	1	1	1	0	1	0	0	0	0	0	NA	NA	NA	11	11	237	238	349	0	0	0	0	0	0	0	0	0
.	19.01.16-04.19.09-1-257076	61	2	2	1	0	1	298	1	1	0	0	NA	NA	NA	19	14	239	238	350	99	88	111	0	4	2	0	0.017	0.006
.	19.01.16-04.19.11-1-257077	180	8	8	3	0	2	679	6	6	0	0	NA	NA	NA	65	39	243	247	362	216	217	246	8	0	15	0.033	0	0.041
.	19.01.16-04.19.11-1-257078	119	6	6	0	0	0	688	5	5	0	0	NA	NA	NA	37	46	249	244	366	219	215	254	2	6	1	0.008	0.025	0.003
.	19.01.16-04.19.19-1-257094	90	5	5	0	0	0	673	4	4	0	0	NA	NA	NA	22	34	243	243	361	215	210	248	0	9	2	0	0.037	0.006
.	19.01.16-04.19.20-1-257095	62	2	2	0	0	0	249	1	1	0	0	NA	NA	NA	22	21	244	240	350	89	70	90	1	4	0	0.004	0.017	0
.	19.01.16-04.19.21-1-257098	59	2	2	0	0	0	663	1	1	0	0	NA	NA	NA	29	27	242	245	353	208	213	242	4	3	0	0.017	0.012	0
.	19.01.16-04.19.22-1-257100	36	1	1	1	0	1	0	0	0	0	0	NA	NA	NA	7	8	241	237	343	0	0	0	0	0	4	0	0	0.012
.	19.01.16-04.19.25-1-257104	126	14	14	4	0	3	687	11	11	0	0	NA	NA	NA	54	53	253	247	366	221	219	247	4	23	2	0.016	0.093	0.005
.	19.01.16-04.19.29-1-257109	142	11	11	5	0	4	697	9	9	0	0	NA	NA	NA	44	49	251	252	359	224	224	249	23	15	14	0.092	0.06	0.039
.	19.01.16-04.19.30-1-257111	92	3	3	1	0	1	684	2	2	0	0	NA	NA	NA	31	30	245	244	354	218	221	245	0	4	14	0	0.016	0.04
.	19.01.16-04.19.30-1-257112	59	2	2	0	0	0	672	1	1	0	0	NA	NA	NA	19	20	241	242	350	215	214	243	1	3	0	0.004	0.012	0
.	19.01.16-04.19.31-1-257114	32	1	1	0	0	0	0	0	0	0	0	NA	NA	NA	8	7	238	236	346	0	0	0	0	0	1	0	0	0.003
.	19.01.16-04.19.32-1-257115	30	1	1	0	0	0	0	0	0	0	0	NA	NA	NA	4	13	239	240	347	0	0	0	0	0	3	0	0	0.009
.	19.01.16-04.19.34-1-257116	118	6	6	0	0	0	675	5	5	0	0	NA	NA	NA	40	36	242	245	362	212	211	252	3	3	10	0.012	0.012	0.028
.	19.01.16-04.19.35-1-257120	70	3	3	1	0	1	666	2	2	0	0	NA	NA	NA	25	20	243	239	351	214	214	238	0	0	13	0	0	0.037
.	19.01.16-04.19.36-1-257122	99	4	4	1	0	1	679	3	3	0	0	NA	NA	NA	34	36	243	244	362	212	218	249	8	7	3	0.033	0.029	0.008
.	19.01.16-04.19.37-1-257124	87	3	3	1	0	1	679	2	2	0	0	NA	NA	NA	31	27	246	240	354	216	217	246	11	0	2	0.045	0	0.006
.	19.01.16-04.19.43-1-257131	55	2	2	0	0	0	148	1	1	0	0	NA	NA	NA	11	15	239	240	349	43	50	55	1	0	2	0.004	0	0.006
.	19.01.16-04.19.46-1-257133	117	6	6	4	0	4	673	5	5	0	0	NA	NA	NA	30	26	240	247	352	213	219	241	2	13	2	0.008	0.053	0.006
.	19.01.16-04.19.51-1-257134	60	3	3	1	0	0	675	2	2	0	0	NA	NA	NA	18	26	241	242	356	213	218	244	0	13	5	0	0.054	0.014
.	19.01.16-04.19.52-1-257135	86	5	5	1	0	1	681	3	3	0	0	NA	NA	NA	36	43	249	247	360	218	219	244	0	12	8	0	0.049	0.022
.	19.01.16-04.19.53-1-257136	125	8	8	1	0	1	677	7	7	0	0	NA	NA	NA	43	41	248	244	362	217	212	248	2	11	9	0.008	0.045	0.025
.	19.01.16-04.19.53-1-257137	89	5	5	1	0	1	671	4	4	0	0	NA	NA	NA	16	24	243	241	353	212	217	242	1	14	10	0.004	0.058	0.028
.	19.01.16-04.19.55-1-257138	147	10	10	4	0	2	681	9	9	0	0	NA	NA	NA	43	47	249	250	361	217	219	245	30	4	13	0.12	0.016	0.036
.	19.01.16-04.19.55-1-257139	89	6	6	2	0	2	668	5	5	0	0	NA	NA	NA	31	27	246	244	350	217	210	241	0	11	17	0	0.045	0.049
.	19.01.16-04.19.55-1-257140	34	1	1	0	0	0	0	0	0	0	0	NA	NA	NA	6	14	240	239	348	0	0	0	0	0	0	0	0	0
.	19.01.16-04.19.58-1-257141	119	11	11	3	0	3	669	9	9	0	0	NA	NA	NA	32	28	243	247	351	212	218	239	11	18	5	0.045	0.073	0.014
.	19.01.16-04.20.04-1-257146	93	4	4	1	0	0	683	3	3	0	0	NA	NA	NA	23	39	248	245	359	221	215	247	0	12	4	0	0.049	0.011
.	19.01.16-04.20.08-1-257147	85	5	5	1	0	1	675	4	4	0	0	NA	NA	NA	38	31	245	248	351	214	217	244	8	11	0	0.033	0.044	0
.	19.01.16-04.20.10-1-257148	95	8	8	4	0	4	674	7	7	0	0	NA	NA	NA	23	30	247	241	355	216	211	247	16	6	1	0.065	0.025	0.003
.	19.01.16-04.20.12-1-257149	117	14	14	7	0	4	671	13	13	0	0	NA	NA	NA	41	32	249	241	355	219	210	242	11	27	10	0.044	0.112	0.028
.	19.01.16-04.20.13-1-257160	151	13	13	5	0	4	701	11	11	0	0	NA	NA	NA	48	55	253	257	358	225	227	249	20	12	17	0.079	0.047	0.047
.	19.01.16-04.20.16-1-257174	33	1	1	0	0	0	0	0	0	0	0	NA	NA	NA	14	13	239	239	348	0	0	0	1	0	0	0.004	0	0
.	19.01.16-04.20.19-1-257175	59	2	2	0	0	0	397	1	1	0	0	NA	NA	NA	11	21	240	243	351	123	121	153	0	0	2	0	0	0.006
.	19.01.16-04.20.23-1-257180	81	3	3	1	0	1	669	1	1	0	0	NA	NA	NA	18	24	242	242	353	214	215	240	6	0	3	0.025	0	0.008
.	19.01.16-04.20.23-1-257181	63	2	2	0	0	0	195	1	1	0	0	NA	NA	NA	18	10	238	238	347	53	60	82	2	0	0	0.008	0	0
.	19.01.16-04.20.24-1-257182	94	8	8	0	0	0	686	6	6	0	0	NA	NA	NA	30	41	250	246	358	217	218	251	11	0	8	0.044	0	0.022
.	19.01.16-04.20.29-1-257189	64	2	2	1	0	1	672	1	1	0	0	NA	NA	NA	25	32	241	242	362	208	213	251	0	5	0	0	0.021	0
.	19.01.16-04.20.32-1-257192	205	47	47	7	0	5	693	41	41	0	0	NA	NA	NA	74	58	256	253	362	224	221	248	100	33	33	0.391	0.13	0.091
.	19.01.16-04.20.33-1-257193	125	13	13	5	0	4	688	11	11	0	0	NA	NA	NA	40	39	243	246	363	214	220	254	21	21	13	0.086	0.085	0.036
.	19.01.16-04.20.34-1-257194	84	5	5	1	0	1	678	4	4	0	0	NA	NA	NA	23	30	245	243	355	216	216	246	1	5	13	0.004	0.021	0.037
.	19.01.16-04.20.39-1-257199	180	10	10	5	0	4	693	9	9	0	0	NA	NA	NA	57	47	247	251	362	222	220	251	11	10	13	0.045	0.04	0.036
.	19.01.16-04.20.42-1-257200	62	5	5	1	0	1	670	4	4	0	0	NA	NA	NA	25	26	240	244	355	210	213	247	5	7	7	0.021	0.029	0.02
.	19.01.16-04.20.44-1-257204	205	20	20	1	0	1	704	18	18	0	0	NA	NA	NA	68	56	258	246	365	229	216	259	47	4	38	0.182	0.016	0.104
.	19.01.16-04.20.48-1-257205	162	33	33	8	0	7	678	29	29	0	0	NA	NA	NA	49	37	248	246	356	218	215	245	13	51	41	0.052	0.207	0.115
.	19.01.16-04.20.48-1-257206	65	3	3	0	0	0	661	2	2	0	0	NA	NA	NA	27	18	238	242	351	213	211	237	0	3	9	0	0.012	0.026
.	19.01.16-04.20.53-1-257207	33	1	1	0	0	0	0	0	0	0	0	NA	NA	NA	8	8	239	237	345	0	0	0	0	0	1	0	0	0.003
.	19.01.16-04.20.56-1-257209	100	15	15	2	0	2	681	12	12	0	0	NA	NA	NA	38	46	249	252	358	221	219	241	8	14	15	0.032	0.056	0.042
.	19.01.16-04.20.59-1-257210	207	21	21	5	0	4	701	18	18	0	0	NA	NA	NA	72	63	253	252	371	225	222	254	11	32	26	0.043	0.127	0.07
.	19.01.16-04.21.03-1-257212	59	2	2	0	0	0	301	1	1	0	0	NA	NA	NA	17	25	243	244	351	91	107	103	2	0	0	0.008	0	0
.	19.01.16-04.21.03-1-257213	31	1	1	0	0	0	0	0	0	0	0	NA	NA	NA	5	13	240	238	348	0	0	0	0	0	1	0	0	0.003
.	19.01.16-04.21.06-1-257214	145	23	23	5	0	4	694	21	21	0	0	NA	NA	NA	47	53	248	256	362	222	225	247	18	23	41	0.073	0.09	0.113
.	19.01.16-04.21.07-1-257215	150	9	9	3	0	3	683	8	8	0	0	NA	NA	NA	48	42	245	251	359	213	224	246	15	11	2	0.061	0.044	0.006
.	19.01.16-04.21.14-1-257231	117	13	13	3	0	1	689	10	10	0	0	NA	NA	NA	34	44	251	244	362	221	215	253	23	5	16	0.092	0.02	0.044
.	19.01.16-04.21.29-1-257242	90	7	7	2	0	2	682	5	5	0	0	NA	NA	NA	21	30	247	244	352	220	218	244	11	5	2	0.045	0.02	0.006
.	19.01.16-04.21.30-1-257243	101	12	12	1	0	1	678	10	10	0	0	NA	NA	NA	34	40	243	255	355	210	225	243	23	8	6	0.095	0.031	0.017
.	19.01.16-04.21.30-1-257245	35	1	1	1	0	1	0	0	0	0	0	NA	NA	NA	10	8	238	239	344	0	0	0	0	0	0	0	0	0
.	19.01.16-04.21.33-1-257247	120	4	4	1	0	1	679	2	2	0	0	NA	NA	NA	31	37	247	245	358	216	216	247	0	3	3	0	0.012	0.008
.	19.01.16-04.21.36-1-257249	34	1	1	0	0	0	0	0	0	0	0	NA	NA	NA	12	11	241	239	344	0	0	0	0	0	0	0	0	0
.	19.01.16-04.21.39-1-257256	34	1	1	0	0	0	0	0	0	0	0	NA	NA	NA	8	10	240	238	345	0	0	0	0	1	0	0	0.004	0
.	19.01.16-04.21.39-1-257257	62	2	2	0	0	0	594	1	1	0	0	NA	NA	NA	15	20	241	244	348	187	193	214	2	0	1	0.008	0	0.003
.	19.01.16-04.21.40-1-257258	34	1	1	1	0	1	0	0	0	0	0	NA	NA	NA	6	14	238	238	351	0	0	0	0	1	0	0	0.004	0
.	19.01.16-04.21.41-1-257259	32	1	1	0	0	0	0	0	0	0	0	NA	NA	NA	6	7	239	238	343	0	0	0	0	0	0	0	0	0
.	19.01.16-04.21.42-1-257263	70	4	4	1	0	1	669	3	3	0	0	NA	NA	NA	16	22	241	243	351	214	216	239	5	2	2	0.021	0.008	0.006
.	19.01.16-04.21.44-1-257264	58	2	2	1	0	1	248	1	1	0	0	NA	NA	NA	13	13	238	239	349	81	82	85	4	0	1	0.017	0	0.003
.	19.01.16-04.21.46-1-257265	96	9	9	5	0	2	661	8	8	0	0	NA	NA	NA	41	31	246	245	353	209	212	240	7	3	20	0.028	0.012	0.057
.	19.01.16-04.21.48-1-257266	119	8	8	3	0	0	685	7	7	0	0	NA	NA	NA	34	39	245	249	358	217	219	249	32	5	1	0.131	0.02	0.003
.	19.01.16-04.21.49-1-257267	209	24	24	9	0	8	699	19	19	0	0	NA	NA	NA	82	60	252	256	365	223	226	250	19	30	33	0.075	0.117	0.09
.	19.01.16-04.21.50-1-257268	62	2	2	0	0	0	250	1	1	0	0	NA	NA	NA	26	19	244	241	347	73	90	87	0	0	3	0	0	0.009
.	19.01.16-04.21.53-1-257269	32	1	1	1	0	1	0	0	0	0	0	NA	NA	NA	9	5	238	238	342	0	0	0	0	0	0	0	0	0
.	19.01.16-04.21.55-1-257270	64	4	4	2	0	2	662	3	3	0	0	NA	NA	NA	34	23	240	244	352	209	216	237	0	0	7	0	0	0.02
.	19.01.16-04.21.55-1-257271	93	3	3	2	0	2	675	2	2	0	0	NA	NA	NA	49	38	248	248	355	216	217	242	10	5	0	0.04	0.02	0
.	19.01.16-04.22.00-1-257272	59	2	2	0	0	0	666	1	1	0	0	NA	NA	NA	38	28	246	244	351	216	210	240	0	1	2	0	0.004	0.006
.	19.01.16-04.22.01-1-257273	99	4	4	0	0	0	676	3	3	0	0	NA	NA	NA	42	32	250	246	349	222	216	238	5	5	0	0.02	0.02	0
.	19.01.16-04.22.01-1-257274	89	4	4	0	0	0	664	3	3	0	0	NA	NA	NA	37	28	245	241	355	216	209	239	2	4	0	0.008	0.017	0
.	19.01.16-04.22.08-1-257275	93	6	6	3	0	2	680	4	4	0	0	NA	NA	NA	33	41	247	248	359	215	218	247	12	4	10	0.049	0.016	0.028
.	19.01.16-04.22.09-1-257276	251	24	24	6	0	5	714	23	23	0	0	NA	NA	NA	79	75	257	253	378	225	223	266	37	20	19	0.144	0.079	0.05
.	19.01.16-04.22.11-1-257278	149	10	10	0	0	0	696	9	9	0	0	NA	NA	NA	41	49	252	248	362	225	219	252	25	3	16	0.099	0.012	0.044
.	19.01.16-04.22.12-1-257279	62	2	2	1	0	1	660	1	1	0	0	NA	NA	NA	28	17	240	240	350	208	211	241	2	0	6	0.008	0	0.017
.	19.01.16-04.22.15-1-257300	94	9	9	2	0	0	671	8	8	0	0	NA	NA	NA	32	32	249	241	355	216	212	243	8	11	9	0.032	0.046	0.025
.	19.01.16-04.22.16-1-257301	97	13	13	2	0	2	674	11	11	0	0	NA	NA	NA	44	39	247	247	358	220	210	244	17	30	11	0.069	0.121	0.031
.	19.01.16-04.22.19-1-257306	67	2	2	1	0	1	398	1	1	0	0	NA	NA	NA	15	23	243	245	348	130	136	132	0	3	0	0	0.012	0
.	19.01.16-04.22.26-1-257319	90	4	4	1	0	1	669	2	2	0	0	NA	NA	NA	41	27	244	244	352	218	212	239	0	1	13	0	0.004	0.037
.	19.01.16-04.22.29-1-257322	86	3	3	0	0	0	680	2	2	0	0	NA	NA	NA	26	36	244	240	365	218	210	252	9	0	3	0.037	0	0.008
.	19.01.16-04.22.30-1-257323	94	8	8	0	0	0	683	7	7	0	0	NA	NA	NA	36	43	248	247	361	216	219	248	7	3	14	0.028	0.012	0.039
.	19.01.16-04.22.33-1-257326	115	8	8	3	0	2	668	7	7	0	0	NA	NA	NA	31	22	239	241	355	211	212	245	17	8	0	0.071	0.033	0
.	19.01.16-04.22.40-1-257331	58	2	2	1	0	1	664	1	1	0	0	NA	NA	NA	26	22	242	241	352	214	210	240	6	0	1	0.025	0	0.003
.	19.01.16-04.22.41-1-257332	62	3	3	0	0	0	663	2	2	0	0	NA	NA	NA	26	18	241	240	350	212	214	237	1	5	6	0.004	0.021	0.017
.	19.01.16-04.22.43-1-257336	61	2	2	1	0	1	499	1	1	0	0	NA	NA	NA	24	13	241	239	346	155	155	189	0	0	3	0	0	0.009
.	19.01.16-04.22.47-1-257337	87	4	4	1	0	1	665	2	2	0	0	NA	NA	NA	21	19	241	244	347	210	216	239	10	2	1	0.041	0.008	0.003
.	19.01.16-04.22.47-1-257338	152	23	23	8	0	4	686	21	21	0	0	NA	NA	NA	53	43	248	251	357	224	221	241	17	25	34	0.069	0.1	0.095
.	19.01.16-04.22.48-1-257339	64	5	5	1	0	1	668	4	4	0	0	NA	NA	NA	26	24	241	244	352	214	209	245	6	10	0	0.025	0.041	0
.	19.01.16-04.22.52-1-257340	119	24	24	12	0	9	691	23	23	0	0	NA	NA	NA	33	42	243	250	362	216	225	250	43	19	38	0.177	0.076	0.105
.	19.01.16-04.22.55-1-257341	173	31	31	7	0	6	686	28	28	0	0	NA	NA	NA	50	48	247	255	359	216	224	246	24	18	40	0.097	0.071	0.111
.	19.01.16-04.22.57-1-257342	64	2	2	0	0	0	678	1	1	0	0	NA	NA	NA	25	27	245	245	350	219	219	240	0	3	4	0	0.012	0.011
.	19.01.16-04.22.57-1-257343	120	7	7	4	0	3	674	5	5	0	0	NA	NA	NA	46	40	251	244	358	221	206	247	4	17	4	0.016	0.07	0.011
.	19.01.16-04.22.59-1-257344	142	8	8	3	0	2	684	7	7	0	0	NA	NA	NA	41	38	247	252	352	220	221	243	8	11	2	0.032	0.044	0.006
.	19.01.16-04.23.04-1-257345	94	7	7	1	0	0	684	5	5	0	0	NA	NA	NA	26	31	250	244	350	226	217	241	21	7	10	0.084	0.029	0.029
.	19.01.16-04.23.07-1-257346	121	4	4	0	0	0	691	3	3	0	0	NA	NA	NA	36	45	247	254	357	217	224	250	4	1	3	0.016	0.004	0.008
.	19.01.16-04.23.13-1-257347	93	10	10	1	0	1	686	9	9	0	0	NA	NA	NA	40	43	248	248	360	222	217	247	7	1	15	0.028	0.004	0.042
.	19.01.16-04.23.17-1-257363	150	16	16	6	0	1	692	14	14	0	0	NA	NA	NA	39	41	251	245	358	228	216	248	46	13	24	0.183	0.053	0.067
.	19.01.16-04.23.22-1-257367	33	1	1	0	0	0	0	0	0	0	0	NA	NA	NA	12	5	238	238	342	0	0	0	0	0	3	0	0	0.009
.	19.01.16-04.23.24-1-257372	33	1	1	0	0	0	0	0	0	0	0	NA	NA	NA	12	9	238	239	345	0	0	0	0	0	0	0	0	0
.	19.01.16-04.23.25-1-257373	122	7	7	4	0	4	682	5	5	0	0	NA	NA	NA	45	42	245	248	362	214	220	248	18	6	3	0.073	0.024	0.008
.	19.01.16-04.23.27-1-257375	64	5	5	0	0	0	677	3	3	0	0	NA	NA	NA	25	30	243	244	356	214	220	243	6	9	0	0.025	0.037	0
.	19.01.16-04.23.27-1-257377	59	2	2	0	0	0	673	1	1	0	0	NA	NA	NA	17	23	241	247	348	213	223	237	0	5	1	0	0.02	0.003
.	19.01.16-04.23.31-1-257383	38	1	1	0	0	0	0	0	0	0	0	NA	NA	NA	12	11	239	238	347	0	0	0	0	1	0	0	0.004	0
.	19.01.16-04.23.34-1-257384	149	14	14	2	0	2	700	11	11	0	0	NA	NA	NA	52	64	251	252	374	223	222	255	33	11	21	0.131	0.044	0.056
.	19.01.16-04.23.34-1-257385	88	3	3	1	0	1	688	2	2	0	0	NA	NA	NA	39	46	249	250	360	221	220	247	1	0	5	0.004	0	0.014
.	19.01.16-04.23.40-1-257393	57	2	2	1	0	1	0	1	1	0	0	NA	NA	NA	12	16	241	240	348	0	0	0	0	2	0	0	0.008	0
.	19.01.16-04.23.42-1-257394	36	1	1	0	0	0	0	0	0	0	0	NA	NA	NA	11	11	239	240	345	0	0	0	0	0	0	0	0	0
.	19.01.16-04.23.44-1-257398	55	2	2	2	0	2	670	1	1	0	0	NA	NA	NA	22	23	242	244	350	216	215	239	1	0	2	0.004	0	0.006
.	19.01.16-04.23.44-1-257399	35	1	1	0	0	0	0	0	0	0	0	NA	NA	NA	11	8	240	240	341	0	0	0	1	0	0	0.004	0	0
.	19.01.16-04.23.45-1-257400	33	1	1	0	0	0	0	0	0	0	0	NA	NA	NA	2	5	237	236	345	0	0	0	0	0	0	0	0	0
.	19.01.16-04.23.45-1-257401	62	3	3	0	0	0	667	2	2	0	0	NA	NA	NA	28	24	243	241	353	212	211	244	0	5	0	0	0.021	0
.	19.01.16-04.23.47-1-257402	92	3	3	1	0	1	680	2	2	0	0	NA	NA	NA	24	30	248	241	354	219	213	248	7	7	0	0.028	0.029	0
.	19.01.16-04.23.47-1-257403	61	5	5	1	0	1	673	4	4	0	0	NA	NA	NA	16	25	243	246	349	213	215	245	12	0	0	0.049	0	0
.	19.01.16-04.23.48-1-257404	66	5	5	1	0	1	670	4	4	0	0	NA	NA	NA	36	32	240	246	359	213	213	244	8	15	9	0.033	0.061	0.025
.	19.01.16-04.23.51-1-257405	34	1	1	0	0	0	0	0	0	0	0	NA	NA	NA	8	7	238	238	344	0	0	0	0	0	1	0	0	0.003
.	19.01.16-04.23.52-1-257406	62	2	2	0	0	0	249	1	1	0	0	NA	NA	NA	11	16	242	242	345	82	75	92	0	1	2	0	0.004	0.006
.	19.01.16-04.23.53-1-257407	151	40	40	10	0	5	702	35	35	0	0	NA	NA	NA	45	54	256	251	360	225	223	254	85	26	32	0.332	0.104	0.089
.	19.01.16-04.23.59-1-257408	98	7	7	4	0	0	675	6	6	0	0	NA	NA	NA	27	29	249	246	347	222	216	237	0	17	21	0	0.069	0.061
.	19.01.16-04.24.01-1-257409	180	14	14	1	0	1	698	11	11	0	0	NA	NA	NA	52	55	250	254	364	219	227	252	13	8	17	0.052	0.031	0.047
.	19.01.16-04.24.03-1-257410	118	17	17	5	0	4	695	15	15	0	0	NA	NA	NA	34	48	253	251	357	224	224	247	19	16	31	0.075	0.064	0.087
.	19.01.16-04.24.03-1-257411	153	20	20	1	0	1	690	18	18	0	0	NA	NA	NA	47	48	253	248	360	224	218	248	41	21	21	0.162	0.085	0.058
.	19.01.16-04.24.06-1-257412	65	4	4	1	0	1	663	3	3	0	0	NA	NA	NA	35	25	242	242	354	214	211	238	0	9	3	0	0.037	0.008
.	19.01.16-04.24.06-1-257413	117	10	10	1	0	0	681	9	9	0	0	NA	NA	NA	46	35	245	248	355	215	221	245	20	2	5	0.082	0.008	0.014
.	19.01.16-04.24.08-1-257414	62	3	3	1	0	1	670	2	2	0	0	NA	NA	NA	19	22	244	240	351	214	214	242	4	2	2	0.016	0.008	0.006
.	19.01.16-04.24.23-1-257438	34	1	1	0	0	0	0	0	0	0	0	NA	NA	NA	6	11	241	236	347	0	0	0	0	1	0	0	0.004	0
.	19.01.16-04.24.23-1-257439	64	3	3	2	0	2	662	2	2	0	0	NA	NA	NA	29	22	242	240	353	216	206	240	5	2	0	0.021	0.008	0
.	19.01.16-04.24.25-1-257442	180	33	33	11	0	8	694	30	30	0	0	NA	NA	NA	57	50	253	246	364	222	216	256	39	14	51	0.154	0.057	0.14
.	19.01.16-04.24.25-1-257443	61	2	2	0	0	0	150	1	1	0	0	NA	NA	NA	22	18	241	240	350	53	48	49	2	0	6	0.008	0	0.017
.	19.01.16-04.24.28-1-257447	30	1	1	0	0	0	0	0	0	0	0	NA	NA	NA	8	10	238	238	347	0	0	0	0	0	3	0	0	0.009
.	19.01.16-04.24.31-1-257451	62	3	3	1	0	1	300	1	1	0	0	NA	NA	NA	15	28	240	244	357	100	94	106	7	0	0	0.029	0	0
.	19.01.16-04.24.31-1-257452	62	6	6	2	0	2	657	4	4	0	0	NA	NA	NA	29	17	238	243	349	206	212	239	16	0	4	0.067	0	0.011
.	19.01.16-04.24.34-1-257453	114	7	7	4	0	3	665	6	6	0	0	NA	NA	NA	33	32	246	242	357	212	211	242	1	10	12	0.004	0.041	0.034
.	19.01.16-04.24.38-1-257458	64	2	2	0	0	0	394	1	1	0	0	NA	NA	NA	22	17	244	239	347	127	123	144	2	0	0	0.008	0	0
.	19.01.16-04.24.39-1-257459	149	14	14	8	0	6	691	13	13	0	0	NA	NA	NA	52	49	246	255	361	216	227	248	29	27	10	0.118	0.106	0.028
.	19.01.16-04.24.43-1-257464	32	1	1	0	0	0	0	0	0	0	0	NA	NA	NA	19	7	237	238	345	0	0	0	0	0	0	0	0	0
.	19.01.16-04.24.45-1-257466	88	6	6	2	0	2	676	5	5	0	0	NA	NA	NA	41	37	248	250	352	217	221	238	1	3	21	0.004	0.012	0.06
.	19.01.16-04.24.46-1-257467	62	2	2	0	0	0	678	1	1	0	0	NA	NA	NA	15	28	243	247	351	215	222	241	1	5	0	0.004	0.02	0
.	19.01.16-04.24.51-1-257468	58	3	3	0	0	0	669	2	2	0	0	NA	NA	NA	30	24	243	246	348	217	215	237	6	5	3	0.025	0.02	0.009
.	19.01.16-04.24.53-1-257469	63	3	3	0	0	0	679	2	2	0	0	NA	NA	NA	19	27	247	245	348	223	215	241	3	0	3	0.012	0	0.009
.	19.01.16-04.24.56-1-257470	119	12	12	4	0	3	693	10	10	0	0	NA	NA	NA	43	42	251	244	360	222	219	252	19	12	4	0.076	0.049	0.011
.	19.01.16-04.24.56-1-257471	37	1	1	0	0	0	0	0	0	0	0	NA	NA	NA	9	9	238	240	344	0	0	0	6	0	0	0.025	0	0
.	19.01.16-04.25.00-1-257472	32	1	1	0	0	0	0	0	0	0	0	NA	NA	NA	9	7	238	238	344	0	0	0	0	0	0	0	0	0
.	19.01.16-04.25.01-1-257473	34	1	1	0	0	0	0	0	0	0	0	NA	NA	NA	7	9	238	239	345	0	0	0	0	0	2	0	0	0.006
.	19.01.16-04.25.03-1-257474	92	11	11	2	0	2	680	9	9	0	0	NA	NA	NA	31	37	245	249	356	215	218	247	10	1	17	0.041	0.004	0.048
.	19.01.16-04.25.04-1-257475	121	8	8	2	0	2	672	7	7	0	0	NA	NA	NA	37	29	243	246	353	216	214	242	11	4	5	0.045	0.016	0.014
.	19.01.16-04.25.06-1-257476	60	2	2	0	0	0	49	1	1	0	0	NA	NA	NA	13	22	241	243	351	16	14	19	0	2	4	0	0.008	0.011
.	19.01.16-04.25.07-1-257477	118	13	13	2	0	0	673	12	12	0	0	NA	NA	NA	44	35	246	245	357	216	216	241	51	6	22	0.207	0.024	0.062
.	19.01.16-04.25.09-1-257478	61	2	2	1	0	1	665	1	1	0	0	NA	NA	NA	30	27	241	245	354	211	214	240	3	2	0	0.012	0.008	0
.	19.01.16-04.25.12-1-257479	121	12	12	5	0	3	682	11	11	0	0	NA	NA	NA	40	32	249	242	354	221	217	244	22	9	9	0.088	0.037	0.025
.	19.01.16-04.25.13-1-257480	124	15	15	4	0	4	679	13	13	0	0	NA	NA	NA	44	44	249	245	363	218	211	250	19	17	8	0.076	0.069	0.022
.	19.01.16-04.25.19-1-257496	61	2	2	1	0	1	149	1	1	0	0	NA	NA	NA	25	13	241	240	345	49	46	54	0	0	1	0	0	0.003
.	19.01.16-04.25.21-1-257498	97	6	6	2	0	2	674	5	5	0	0	NA	NA	NA	43	34	245	241	361	216	210	248	13	9	15	0.053	0.037	0.042
.	19.01.16-04.25.24-1-257503	112	5	5	3	0	2	686	3	3	0	0	NA	NA	NA	49	50	247	254	362	215	224	247	3	5	8	0.012	0.02	0.022
.	19.01.16-04.25.25-1-257504	94	13	13	3	0	1	673	11	11	0	0	NA	NA	NA	33	34	248	243	356	216	215	242	24	8	16	0.097	0.033	0.045
.	19.01.16-04.25.27-1-257508	57	2	2	1	0	1	661	1	1	0	0	NA	NA	NA	26	21	239	244	351	206	217	238	5	4	0	0.021	0.016	0
.	19.01.16-04.25.28-1-257510	119	16	16	2	0	2	676	14	14	0	0	NA	NA	NA	50	43	250	247	359	220	214	242	12	24	22	0.048	0.097	0.061
.	19.01.16-04.25.38-1-257516	63	2	2	0	0	0	452	1	1	0	0	NA	NA	NA	11	16	242	240	347	151	144	157	1	0	2	0.004	0	0.006
.	19.01.16-04.25.38-1-257519	90	4	4	1	0	1	677	3	3	0	0	NA	NA	NA	32	29	246	245	351	217	217	243	23	3	0	0.093	0.012	0
.	19.01.16-04.25.41-1-257523	92	6	6	3	0	2	665	5	5	0	0	NA	NA	NA	35	22	244	240	351	214	211	240	6	1	7	0.025	0.004	0.02
.	19.01.16-04.25.41-1-257524	61	4	4	0	0	0	675	1	1	0	0	NA	NA	NA	13	23	240	244	352	215	214	246	2	6	0	0.008	0.025	0
.	19.01.16-04.25.42-1-257525	35	1	1	0	0	0	0	0	0	0	0	NA	NA	NA	11	8	241	237	343	0	0	0	0	0	0	0	0	0
.	19.01.16-04.25.42-1-257526	93	6	6	2	0	2	685	5	5	0	0	NA	NA	NA	41	47	248	251	361	216	221	248	7	3	6	0.028	0.012	0.017
.	19.01.16-04.25.44-1-257530	66	3	3	1	0	1	665	2	2	0	0	NA	NA	NA	29	23	241	242	353	212	213	240	0	5	1	0	0.021	0.003
.	19.01.16-04.25.50-1-257531	115	6	6	3	0	3	686	5	5	0	0	NA	NA	NA	37	38	248	247	356	220	222	244	8	3	2	0.032	0.012	0.006
.	19.01.16-04.25.55-1-257533	93	12	12	2	0	0	687	11	11	0	0	NA	NA	NA	33	44	249	248	360	224	218	245	16	14	23	0.064	0.056	0.064
.	19.01.16-04.25.57-1-257534	35	1	1	0	0	0	0	0	0	0	0	NA	NA	NA	6	17	241	243	346	0	0	0	0	0	2	0	0	0.006
.	19.01.16-04.25.58-1-257535	61	3	3	0	0	0	349	2	2	0	0	NA	NA	NA	19	12	240	239	346	116	105	128	0	2	0	0	0.008	0
.	19.01.16-04.26.00-1-257537	94	7	7	3	0	3	672	6	6	0	0	NA	NA	NA	35	35	249	248	351	220	218	234	11	1	9	0.044	0.004	0.026
.	19.01.16-04.26.01-1-257538	175	9	9	2	0	1	692	7	7	0	0	NA	NA	NA	59	49	244	247	371	216	216	260	13	8	8	0.053	0.032	0.022
.	19.01.16-04.26.01-1-257539	93	5	5	2	0	1	666	4	4	0	0	NA	NA	NA	36	27	245	243	352	213	213	240	0	3	10	0	0.012	0.028
.	19.01.16-04.26.01-1-257540	33	1	1	0	0	0	0	0	0	0	0	NA	NA	NA	11	5	236	239	343	0	0	0	2	0	0	0.008	0	0
.	19.01.16-04.26.02-1-257541	59	2	2	0	0	0	346	1	1	0	0	NA	NA	NA	11	16	242	242	345	108	111	127	3	0	0	0.012	0	0
.	19.01.16-04.26.04-1-257542	125	7	7	2	0	2	685	6	6	0	0	NA	NA	NA	30	37	248	247	355	219	219	247	0	0	12	0	0	0.034
.	19.01.16-04.26.10-1-257543	117	8	8	4	0	2	681	6	6	0	0	NA	NA	NA	37	40	247	249	357	216	222	243	6	7	11	0.024	0.028	0.031
.	19.01.16-04.26.11-1-257544	178	18	18	4	0	0	715	17	17	0	0	NA	NA	NA	41	66	257	253	369	231	226	258	43	23	19	0.167	0.091	0.051
.	19.01.16-04.26.14-1-257545	32	1	1	0	0	0	0	0	0	0	0	NA	NA	NA	9	8	239	239	343	0	0	0	0	1	0	0	0.004	0
.	19.01.16-04.26.16-1-257561	89	4	4	0	0	0	672	3	3	0	0	NA	NA	NA	37	33	244	245	357	213	214	245	4	4	1	0.016	0.016	0.003
.	19.01.16-04.26.18-1-257562	32	1	1	1	0	1	0	0	0	0	0	NA	NA	NA	7	12	240	239	346	0	0	0	4	0	0	0.017	0	0
.	19.01.16-04.26.19-1-257567	32	1	1	0	0	0	0	0	0	0	0	NA	NA	NA	10	9	240	238	344	0	0	0	0	0	1	0	0	0.003
.	19.01.16-04.26.20-1-257569	35	1	1	1	0	1	0	0	0	0	0	NA	NA	NA	10	8	239	237	345	0	0	0	0	0	1	0	0	0.003
.	19.01.16-04.26.22-1-257572	60	2	2	0	0	0	349	1	1	0	0	NA	NA	NA	15	23	242	242	352	103	114	132	2	0	0	0.008	0	0
.	19.01.16-04.26.23-1-257574	90	8	8	2	0	2	675	4	4	0	0	NA	NA	NA	28	24	244	242	351	215	218	242	20	1	7	0.082	0.004	0.02
.	19.01.16-04.26.24-1-257576	54	2	2	0	0	0	0	1	1	0	0	NA	NA	NA	20	10	237	240	346	0	0	0	0	0	2	0	0	0.006
.	19.01.16-04.26.24-1-257577	61	2	2	0	0	0	680	1	1	0	0	NA	NA	NA	22	28	244	243	354	218	215	247	1	0	1	0.004	0	0.003
.	19.01.16-04.26.24-1-257578	125	39	39	17	0	8	690	35	35	0	0	NA	NA	NA	28	48	247	255	359	217	225	248	23	64	41	0.093	0.251	0.114
.	19.01.16-04.26.28-1-257584	35	1	1	0	0	0	0	0	0	0	0	NA	NA	NA	14	10	241	239	343	0	0	0	0	0	0	0	0	0
.	19.01.16-04.26.31-1-257587	62	3	3	0	0	0	677	2	2	0	0	NA	NA	NA	16	24	241	247	349	217	220	240	1	0	7	0.004	0	0.02
.	19.01.16-04.26.31-1-257588	62	5	5	2	0	2	666	4	4	0	0	NA	NA	NA	20	24	241	246	350	209	217	240	0	2	12	0	0.008	0.034
.	19.01.16-04.26.34-1-257589	32	1	1	1	0	1	0	0	0	0	0	NA	NA	NA	11	13	240	239	347	0	0	0	0	0	0	0	0	0
.	19.01.16-04.26.34-1-257590	189	11	11	3	0	2	701	9	9	0	0	NA	NA	NA	69	55	253	254	361	228	227	246	18	0	23	0.071	0	0.064
.	19.01.16-04.26.36-1-257592	172	10	10	3	0	3	700	8	8	0	0	NA	NA	NA	65	59	249	256	367	220	226	254	24	10	13	0.096	0.039	0.035
.	19.01.16-04.26.38-1-257596	143	13	13	1	0	1	691	12	12	0	0	NA	NA	NA	51	48	249	252	360	221	223	247	49	20	8	0.197	0.079	0.022
.	19.01.16-04.26.44-1-257600	67	6	6	4	0	3	672	5	5	0	0	NA	NA	NA	29	30	244	241	358	212	217	243	13	10	0	0.053	0.041	0
.	19.01.16-04.26.47-1-257601	70	7	7	3	0	2	669	6	6	0	0	NA	NA	NA	32	25	243	244	351	215	214	240	9	0	11	0.037	0	0.031
.	19.01.16-04.26.49-1-257602	58	2	2	1	0	1	677	1	1	0	0	NA	NA	NA	15	27	245	245	350	218	220	239	5	0	2	0.02	0	0.006
.	19.01.16-04.26.51-1-257603	88	5	5	1	0	0	670	3	3	0	0	NA	NA	NA	29	28	243	243	355	216	214	240	2	5	5	0.008	0.021	0.014
.	19.01.16-04.26.57-1-257604	93	10	10	2	0	2	674	6	6	0	0	NA	NA	NA	28	31	249	241	354	221	210	243	6	16	6	0.024	0.066	0.017
.	19.01.16-04.27.05-1-257605	96	11	11	4	0	3	685	9	9	0	0	NA	NA	NA	29	41	248	248	358	217	223	245	20	1	13	0.081	0.004	0.036
.	19.01.16-04.27.05-1-257606	64	4	4	1	0	1	665	2	2	0	0	NA	NA	NA	36	35	245	251	352	213	216	236	7	6	1	0.029	0.024	0.003
.	19.01.16-04.27.05-1-257607	119	14	14	4	0	4	672	12	12	0	0	NA	NA	NA	37	37	245	244	361	214	209	249	18	17	3	0.073	0.07	0.008
.	19.01.16-04.27.07-1-257608	124	11	11	4	0	2	671	9	9	0	0	NA	NA	NA	41	25	247	242	349	218	215	238	10	18	13	0.04	0.074	0.037
.	19.01.16-04.27.10-1-257610	123	8	8	2	0	1	688	7	7	0	0	NA	NA	NA	40	41	252	245	357	225	215	248	13	12	5	0.052	0.049	0.014
.	19.01.16-04.27.12-1-257611	31	1	1	0	0	0	0	0	0	0	0	NA	NA	NA	10	9	237	241	344	0	0	0	0	1	0	0	0.004	0
.	19.01.16-04.27.15-1-257628	65	3	3	2	0	1	672	2	2	0	0	NA	NA	NA	29	30	245	245	353	214	217	241	0	9	2	0	0.037	0.006
.	19.01.16-04.27.22-1-257631	73	6	6	0	0	0	666	4	4	0	0	NA	NA	NA	38	32	240	245	360	211	212	243	11	6	3	0.046	0.024	0.008
.	19.01.16-04.27.23-1-257634	64	2	2	0	0	0	659	1	1	0	0	NA	NA	NA	30	16	241	242	346	214	211	234	0	1	3	0	0.004	0.009
.	19.01.16-04.27.25-1-257637	115	13	13	5	0	4	673	11	11	0	0	NA	NA	NA	36	33	249	243	354	221	211	241	16	10	18	0.064	0.041	0.051
.	19.01.16-04.27.31-1-257644	114	5	5	5	0	2	688	4	4	0	0	NA	NA	NA	31	33	245	243	358	217	218	253	18	3	2	0.073	0.012	0.006
.	19.01.16-04.27.31-1-257645	94	10	10	1	0	0	666	9	9	0	0	NA	NA	NA	36	31	248	243	353	215	212	239	20	5	4	0.081	0.021	0.011
.	19.01.16-04.27.34-1-257646	62	3	3	0	0	0	676	2	2	0	0	NA	NA	NA	19	27	242	245	353	216	217	243	0	2	6	0	0.008	0.017
.	19.01.16-04.27.35-1-257647	62	3	3	0	0	0	544	2	2	0	0	NA	NA	NA	17	16	239	243	347	168	178	198	0	0	2	0	0	0.006
.	19.01.16-04.27.36-1-257648	113	9	9	3	0	3	674	8	8	0	0	NA	NA	NA	36	28	241	244	356	215	215	244	9	5	14	0.037	0.02	0.039
.	19.01.16-04.27.38-1-257653	111	12	12	2	0	2	691	11	11	0	0	NA	NA	NA	35	49	251	247	364	220	218	253	18	10	16	0.072	0.04	0.044
.	19.01.16-04.27.42-1-257657	34	1	1	0	0	0	0	0	0	0	0	NA	NA	NA	6	6	237	238	344	0	0	0	0	0	1	0	0	0.003
.	19.01.16-04.27.46-1-257661	60	3	3	1	0	1	675	2	2	0	0	NA	NA	NA	24	30	245	244	354	219	216	240	0	3	6	0	0.012	0.017
.	19.01.16-04.27.50-1-257662	91	8	8	1	0	1	679	7	7	0	0	NA	NA	NA	29	36	248	243	358	219	215	245	24	3	2	0.097	0.012	0.006
.	19.01.16-04.27.51-1-257663	150	7	7	1	0	1	686	4	4	0	0	NA	NA	NA	58	48	248	249	364	220	216	250	9	5	6	0.036	0.02	0.016
.	19.01.16-04.27.52-1-257664	121	11	11	2	0	1	686	9	9	0	0	NA	NA	NA	35	36	243	251	355	215	224	247	6	13	14	0.025	0.052	0.039
.	19.01.16-04.27.53-1-257665	97	10	10	4	0	4	680	8	8	0	0	NA	NA	NA	28	35	245	244	359	215	213	252	4	13	12	0.016	0.053	0.033
.	19.01.16-04.27.53-1-257666	61	2	2	0	0	0	669	1	1	0	0	NA	NA	NA	26	21	240	240	354	213	212	244	1	0	2	0.004	0	0.006
.	19.01.16-04.27.58-1-257667	90	6	6	1	0	0	663	5	5	0	0	NA	NA	NA	26	16	244	241	344	216	210	237	10	8	13	0.041	0.033	0.038
.	19.01.16-04.28.01-1-257668	185	15	15	2	0	2	690	14	14	0	0	NA	NA	NA	46	42	250	245	360	225	216	249	14	20	28	0.056	0.082	0.078
.	19.01.16-04.28.06-1-257669	124	6	6	1	0	1	663	5	5	0	0	NA	NA	NA	37	25	244	242	352	210	213	240	7	6	1	0.029	0.025	0.003
.	19.01.16-04.28.10-1-257670	89	8	8	1	0	1	667	7	7	0	0	NA	NA	NA	28	26	241	246	352	213	217	237	1	6	7	0.004	0.024	0.02
.	19.01.16-04.28.10-1-257671	93	4	4	1	0	1	661	2	2	0	0	NA	NA	NA	35	22	240	242	353	212	210	239	6	0	9	0.025	0	0.025
.	19.01.16-04.28.10-1-257672	150	6	6	2	0	1	692	4	4	0	0	NA	NA	NA	48	44	250	248	359	224	217	251	4	10	9	0.016	0.04	0.025
.	19.01.16-04.28.14-1-257687	86	6	6	1	0	1	663	5	5	0	0	NA	NA	NA	27	19	242	245	345	210	217	236	6	7	3	0.025	0.029	0.009
.	19.01.16-04.28.16-1-257691	138	13	13	4	0	4	685	12	12	0	0	NA	NA	NA	57	49	251	254	357	218	224	243	51	19	4	0.203	0.075	0.011
.	19.01.16-04.28.18-1-257692	96	7	7	1	0	1	670	4	4	0	0	NA	NA	NA	30	29	243	241	358	215	212	243	3	26	0	0.012	0.108	0
.	19.01.16-04.28.25-1-257705	267	19	19	6	0	5	728	17	17	0	0	NA	NA	NA	82	90	260	258	385	231	229	268	27	13	32	0.104	0.05	0.083
.	19.01.16-04.28.27-1-257707	90	6	6	1	0	1	680	5	5	0	0	NA	NA	NA	25	32	244	245	356	218	217	245	4	6	12	0.016	0.024	0.034
.	19.01.16-04.28.31-1-257713	94	3	3	0	0	0	669	1	1	0	0	NA	NA	NA	35	28	248	243	350	216	215	238	4	0	1	0.016	0	0.003
.	19.01.16-04.28.32-1-257714	92	10	10	5	0	3	666	8	8	0	0	NA	NA	NA	38	31	241	244	359	209	214	243	20	11	13	0.083	0.045	0.036
.	19.01.16-04.28.33-1-257715	118	5	5	3	0	3	684	4	4	0	0	NA	NA	NA	42	47	253	250	357	220	222	242	11	0	2	0.043	0	0.006
.	19.01.16-04.28.36-1-257717	140	9	9	6	0	4	681	8	8	0	0	NA	NA	NA	62	34	246	243	358	215	219	247	23	6	2	0.093	0.025	0.006
.	19.01.16-04.28.41-1-257721	178	26	26	5	0	5	695	23	23	0	0	NA	NA	NA	58	49	253	247	362	223	219	253	16	35	44	0.063	0.142	0.122
.	19.01.16-04.28.46-1-257725	59	2	2	0	0	0	668	1	1	0	0	NA	NA	NA	34	28	245	243	353	213	216	239	0	2	0	0	0.008	0
.	19.01.16-04.28.46-1-257726	33	1	1	0	0	0	0	0	0	0	0	NA	NA	NA	7	8	238	237	346	0	0	0	0	0	0	0	0	0
.	19.01.16-04.28.49-1-257727	237	25	25	10	0	6	705	22	22	0	0	NA	NA	NA	78	67	255	258	367	222	228	255	34	30	42	0.133	0.116	0.114
.	19.01.16-04.28.50-1-257728	90	6	6	2	0	0	679	5	5	0	0	NA	NA	NA	29	33	247	243	356	221	215	243	0	22	3	0	0.091	0.008
.	19.01.16-04.28.53-1-257729	94	5	5	1	0	1	669	4	4	0	0	NA	NA	NA	41	28	246	241	354	217	212	240	7	18	0	0.028	0.075	0
.	19.01.16-04.28.56-1-257730	121	12	12	0	0	0	686	10	10	0	0	NA	NA	NA	29	32	246	247	352	222	220	244	7	17	6	0.028	0.069	0.017
.	19.01.16-04.28.59-1-257731	66	2	2	1	0	1	671	1	1	0	0	NA	NA	NA	22	26	245	241	353	218	211	242	1	0	1	0.004	0	0.003
.	19.01.16-04.29.00-1-257732	110	9	9	0	0	0	684	8	8	0	0	NA	NA	NA	38	40	249	246	358	220	219	245	35	0	12	0.141	0	0.034
.	19.01.16-04.29.05-1-257733	62	2	2	1	0	1	448	1	1	0	0	NA	NA	NA	15	19	238	240	354	139	140	169	0	0	5	0	0	0.014
.	19.01.16-04.29.10-1-257734	117	17	17	3	0	3	682	15	15	0	0	NA	NA	NA	21	33	245	246	355	217	220	245	8	27	18	0.033	0.11	0.051
.	19.01.16-04.29.11-1-257735	62	2	2	0	0	0	673	1	1	0	0	NA	NA	NA	23	25	244	243	351	216	217	240	3	0	1	0.012	0	0.003
.	19.01.16-04.29.14-1-257736	32	1	1	0	0	0	0	0	0	0	0	NA	NA	NA	12	8	239	237	345	0	0	0	0	0	3	0	0	0.009
.	19.01.16-04.29.17-1-257752	36	1	1	0	0	0	0	0	0	0	0	NA	NA	NA	10	12	241	237	347	0	0	0	0	0	0	0	0	0
.	19.01.16-04.29.20-1-257755	34	1	1	0	0	0	0	0	0	0	0	NA	NA	NA	10	6	237	237	345	0	0	0	0	1	0	0	0.004	0
.	19.01.16-04.29.22-1-257757	34	1	1	0	0	0	0	0	0	0	0	NA	NA	NA	9	7	237	239	344	0	0	0	0	0	0	0	0	0
.	19.01.16-04.29.23-1-257759	121	7	7	3	0	3	674	6	6	0	0	NA	NA	NA	36	35	244	247	357	216	213	245	13	4	13	0.053	0.016	0.036
.	19.01.16-04.29.23-1-257760	61	2	2	1	0	1	199	1	1	0	0	NA	NA	NA	20	15	239	238	351	62	59	78	0	0	1	0	0	0.003
.	19.01.16-04.29.24-1-257762	93	8	8	4	0	3	677	6	6	0	0	NA	NA	NA	33	31	245	248	351	216	219	242	20	10	4	0.082	0.04	0.011
.	19.01.16-04.29.27-1-257766	92	6	6	0	0	0	680	3	3	0	0	NA	NA	NA	27	34	244	249	354	218	218	244	4	5	8	0.016	0.02	0.023
.	19.01.16-04.29.27-1-257767	122	18	18	8	0	7	696	15	15	0	0	NA	NA	NA	35	55	246	253	369	215	223	258	22	34	29	0.089	0.134	0.079
.	19.01.16-04.29.28-1-257769	116	6	6	1	0	1	680	5	5	0	0	NA	NA	NA	28	30	242	244	357	219	216	245	0	2	11	0	0.008	0.031
.	19.01.16-04.29.33-1-257773	65	2	2	0	0	0	663	1	1	0	0	NA	NA	NA	35	28	242	247	352	211	215	237	0	3	6	0	0.012	0.017
.	19.01.16-04.29.36-1-257776	35	1	1	0	0	0	0	0	0	0	0	NA	NA	NA	9	13	240	238	348	0	0	0	0	0	2	0	0	0.006
.	19.01.16-04.29.39-1-257779	33	1	1	0	0	0	0	0	0	0	0	NA	NA	NA	5	10	242	239	342	0	0	0	0	0	1	0	0	0.003
.	19.01.16-04.29.40-1-257781	67	4	4	2	0	2	668	3	3	0	0	NA	NA	NA	25	22	242	243	350	213	215	240	0	8	3	0	0.033	0.009
.	19.01.16-04.29.42-1-257783	36	1	1	1	0	1	0	0	0	0	0	NA	NA	NA	9	13	241	240	345	0	0	0	6	0	0	0.025	0	0
.	19.01.16-04.29.43-1-257789	92	5	5	1	0	1	671	3	3	0	0	NA	NA	NA	44	33	249	242	355	222	214	235	6	0	12	0.024	0	0.034
.	19.01.16-04.29.45-1-257791	30	1	1	0	0	0	0	0	0	0	0	NA	NA	NA	9	10	236	240	347	0	0	0	0	0	0	0	0	0
.	19.01.16-04.29.45-1-257792	115	11	11	3	0	3	692	9	9	0	0	NA	NA	NA	25	40	247	248	358	224	223	245	15	1	18	0.061	0.004	0.05
.	19.01.16-04.29.46-1-257793	94	8	8	0	0	0	682	7	7	0	0	NA	NA	NA	41	45	248	248	362	217	218	247	9	5	12	0.036	0.02	0.033
.	19.01.16-04.29.47-1-257794	94	16	16	3	0	2	689	14	14	0	0	NA	NA	NA	31	51	251	246	367	219	216	254	29	28	17	0.116	0.114	0.046
.	19.01.16-04.29.48-1-257795	119	7	7	3	0	2	681	6	6	0	0	NA	NA	NA	42	43	250	247	359	216	217	248	7	3	28	0.028	0.012	0.078
.	19.01.16-04.29.48-1-257796	122	8	8	2	0	2	683	7	7	0	0	NA	NA	NA	27	37	245	244	361	219	216	248	14	3	8	0.057	0.012	0.022
.	19.01.16-04.29.56-1-257797	94	8	8	2	0	1	667	7	7	0	0	NA	NA	NA	34	29	243	242	357	212	213	242	7	2	6	0.029	0.008	0.017
.	19.01.16-04.30.01-1-257799	85	5	5	1	0	1	672	3	3	0	0	NA	NA	NA	31	27	245	244	351	216	217	239	0	15	8	0	0.061	0.023
.	19.01.16-04.30.05-1-257803	185	18	18	10	0	6	707	16	16	0	0	NA	NA	NA	67	63	257	255	364	230	225	252	25	20	30	0.097	0.078	0.082
.	19.01.16-04.30.09-1-257804	241	21	21	6	0	5	718	18	18	0	0	NA	NA	NA	80	71	258	260	366	229	232	257	18	34	21	0.07	0.131	0.057
.	19.01.16-04.30.09-1-257805	32	1	1	0	0	0	0	0	0	0	0	NA	NA	NA	12	15	242	240	346	0	0	0	1	0	0	0.004	0	0
.	19.01.16-04.30.11-1-257806	32	1	1	0	0	0	0	0	0	0	0	NA	NA	NA	9	11	240	240	344	0	0	0	0	0	0	0	0	0
.	19.01.16-04.30.12-1-257807	87	6	6	1	0	1	676	4	4	0	0	NA	NA	NA	23	28	245	244	352	218	217	241	10	1	9	0.041	0.004	0.026
.	19.01.16-04.30.12-1-257808	34	1	1	1	0	1	0	0	0	0	0	NA	NA	NA	4	11	239	240	345	0	0	0	1	0	0	0.004	0	0
.	19.01.16-04.30.13-1-257813	34	1	1	0	0	0	0	0	0	0	0	NA	NA	NA	8	12	238	240	347	0	0	0	0	3	0	0	0.012	0
.	19.01.16-04.30.14-1-257829	94	8	8	3	0	2	669	7	7	0	0	NA	NA	NA	38	32	245	247	353	215	220	234	9	8	24	0.037	0.032	0.068
.	19.01.16-04.30.16-1-257830	150	11	11	2	0	2	687	10	10	0	0	NA	NA	NA	38	46	247	253	359	217	223	247	13	7	12	0.053	0.028	0.033
.	19.01.16-04.30.17-1-257831	123	9	9	1	0	1	693	7	7	0	0	NA	NA	NA	39	49	245	253	364	215	226	252	26	15	10	0.106	0.059	0.027
.	19.01.16-04.30.20-1-257833	31	1	1	0	0	0	0	0	0	0	0	NA	NA	NA	4	10	239	238	346	0	0	0	0	0	3	0	0	0.009
.	19.01.16-04.30.22-1-257840	97	5	5	2	0	1	689	4	4	0	0	NA	NA	NA	32	43	246	249	361	222	219	248	0	9	7	0	0.036	0.019
.	19.01.16-04.30.22-1-257842	146	30	30	11	0	6	678	27	27	0	0	NA	NA	NA	48	38	247	244	360	224	209	245	39	26	40	0.158	0.107	0.111
.	19.01.16-04.30.30-1-257850	122	6	6	2	0	2	684	5	5	0	0	NA	NA	NA	40	39	250	247	355	223	219	242	7	12	8	0.028	0.049	0.023
.	19.01.16-04.30.37-1-257853	63	3	3	0	0	0	669	2	2	0	0	NA	NA	NA	21	20	244	240	349	218	213	238	16	0	0	0.066	0	0
.	19.01.16-04.30.37-1-257855	124	17	17	2	0	1	688	16	16	0	0	NA	NA	NA	43	46	254	247	358	223	219	246	17	14	22	0.067	0.057	0.061
.	19.01.16-04.30.41-1-257858	60	2	2	0	0	0	348	1	1	0	0	NA	NA	NA	20	12	241	239	345	103	116	129	0	2	1	0	0.008	0.003
.	19.01.16-04.30.42-1-257859	90	3	3	1	0	1	676	1	1	0	0	NA	NA	NA	25	30	245	246	352	219	212	245	4	4	1	0.016	0.016	0.003
.	19.01.16-04.30.44-1-257863	123	15	15	4	0	4	684	12	12	0	0	NA	NA	NA	35	44	250	246	361	219	219	246	19	7	12	0.076	0.028	0.033
.	19.01.16-04.30.52-1-257864	111	13	13	5	0	3	694	12	12	0	0	NA	NA	NA	25	42	250	246	359	224	220	250	25	11	21	0.1	0.045	0.058
.	19.01.16-04.30.53-1-257865	68	7	7	1	0	1	685	6	6	0	0	NA	NA	NA	18	36	248	246	355	222	217	246	3	5	13	0.012	0.02	0.037
.	19.01.16-04.30.55-1-257867	142	11	11	0	0	0	689	8	8	0	0	NA	NA	NA	50	50	250	254	359	221	226	242	0	5	18	0	0.02	0.05
.	19.01.16-04.30.55-1-257868	32	1	1	0	0	0	0	0	0	0	0	NA	NA	NA	8	10	236	242	345	0	0	0	0	1	0	0	0.004	0
.	19.01.16-04.30.57-1-257869	66	4	4	0	0	0	663	3	3	0	0	NA	NA	NA	29	19	240	244	348	213	216	234	13	0	2	0.054	0	0.006
.	19.01.16-04.30.58-1-257870	64	2	2	1	0	1	669	1	1	0	0	NA	NA	NA	19	17	239	241	350	212	217	240	0	4	4	0	0.017	0.011
.	19.01.16-04.31.10-1-257912	122	12	12	2	0	2	684	10	10	0	0	NA	NA	NA	34	40	252	243	358	223	216	245	13	17	30	0.052	0.07	0.084
.	19.01.16-04.31.12-1-257913	115	9	9	2	0	2	677	7	7	0	0	NA	NA	NA	32	31	245	245	354	218	214	245	6	12	18	0.024	0.049	0.051
.	19.01.16-04.31.13-1-257914	122	9	9	2	0	1	698	8	8	0	0	NA	NA	NA	53	52	251	254	360	224	225	249	5	15	3	0.02	0.059	0.008
.	19.01.16-04.31.13-1-257930	61	3	3	0	0	0	667	2	2	0	0	NA	NA	NA	21	23	239	246	351	209	215	243	0	5	0	0	0.02	0
.	19.01.16-04.31.15-1-257931	59	2	2	0	0	0	665	1	1	0	0	NA	NA	NA	23	22	240	244	351	212	216	237	1	0	1	0.004	0	0.003
.	19.01.16-04.31.17-1-257932	62	2	2	0	0	0	661	1	1	0	0	NA	NA	NA	29	22	243	239	353	213	210	238	0	5	2	0	0.021	0.006
.	19.01.16-04.31.19-1-257934	151	10	10	3	0	3	677	9	9	0	0	NA	NA	NA	38	34	244	245	358	212	218	247	13	10	15	0.053	0.041	0.042
.	19.01.16-04.31.22-1-257938	145	6	6	0	0	0	682	5	5	0	0	NA	NA	NA	35	32	244	247	354	217	224	241	0	5	12	0	0.02	0.034
.	19.01.16-04.31.29-1-257945	96	5	5	0	0	0	683	4	4	0	0	NA	NA	NA	30	36	246	247	356	216	221	246	0	6	5	0	0.024	0.014
.	19.01.16-04.31.30-1-257946	93	5	5	0	0	0	677	4	4	0	0	NA	NA	NA	37	36	244	250	355	215	223	239	3	7	1	0.012	0.028	0.003
.	19.01.16-04.31.32-1-257949	95	6	6	3	0	3	680	5	5	0	0	NA	NA	NA	30	36	248	245	356	221	215	244	10	12	4	0.04	0.049	0.011
.	19.01.16-04.31.37-1-257952	176	23	23	6	0	5	702	17	17	0	0	NA	NA	NA	62	63	254	256	366	227	222	253	16	31	50	0.063	0.121	0.137
.	19.01.16-04.31.38-1-257955	38	1	1	1	0	1	0	0	0	0	0	NA	NA	NA	6	19	245	240	347	0	0	0	3	0	0	0.012	0	0
.	19.01.16-04.31.41-1-257956	34	1	1	0	0	0	0	0	0	0	0	NA	NA	NA	10	10	236	242	345	0	0	0	0	0	0	0	0	0
.	19.01.16-04.31.42-1-257957	62	2	2	0	0	0	665	1	1	0	0	NA	NA	NA	18	15	236	237	355	209	211	245	0	1	2	0	0.004	0.006
.	19.01.16-04.31.43-1-257961	60	2	2	0	0	0	665	1	1	0	0	NA	NA	NA	21	18	246	239	346	218	210	237	0	2	3	0	0.008	0.009
.	19.01.16-04.31.44-1-257965	147	9	9	3	0	3	692	8	8	0	0	NA	NA	NA	47	47	253	248	359	223	220	249	5	5	17	0.02	0.02	0.047
.	19.01.16-04.31.47-1-257966	93	5	5	4	0	3	674	4	4	0	0	NA	NA	NA	34	34	247	246	354	217	215	242	0	9	9	0	0.037	0.025
.	19.01.16-04.31.47-1-257967	123	5	5	3	0	2	680	4	4	0	0	NA	NA	NA	46	38	248	245	358	216	218	246	0	13	8	0	0.053	0.022
.	19.01.16-04.31.48-1-257968	65	3	3	1	0	1	595	1	1	0	0	NA	NA	NA	23	22	244	240	351	193	186	216	0	0	7	0	0	0.02
.	19.01.16-04.31.53-1-257969	122	13	13	4	0	4	669	11	11	0	0	NA	NA	NA	35	22	242	244	349	214	218	237	15	13	16	0.062	0.053	0.046
.	19.01.16-04.31.57-1-257970	60	2	2	0	0	0	665	1	1	0	0	NA	NA	NA	19	17	245	237	348	217	211	237	0	0	5	0	0	0.014
.	19.01.16-04.31.57-1-257971	39	1	1	0	0	0	0	0	0	0	0	NA	NA	NA	10	19	239	245	348	0	0	0	0	0	0	0	0	0
.	19.01.16-04.32.00-1-257972	57	2	2	1	0	1	666	1	1	0	0	NA	NA	NA	28	20	242	244	347	217	214	235	0	0	2	0	0	0.006
.	19.01.16-04.32.04-1-257973	86	3	3	1	0	1	668	2	2	0	0	NA	NA	NA	31	26	242	244	353	214	212	242	0	10	8	0	0.041	0.023
.	19.01.16-04.32.05-1-257974	66	2	2	0	0	0	667	1	1	0	0	NA	NA	NA	32	25	245	240	353	214	213	240	7	0	1	0.029	0	0.003
.	19.01.16-04.32.07-1-257975	149	13	13	2	0	0	690	12	12	0	0	NA	NA	NA	56	51	248	251	365	220	218	252	0	19	25	0	0.076	0.068
.	19.01.16-04.32.07-1-257976	56	2	2	2	0	2	663	1	1	0	0	NA	NA	NA	27	16	240	240	349	208	211	244	0	5	0	0	0.021	0
.	19.01.16-04.32.12-1-257978	32	1	1	0	0	0	0	0	0	0	0	NA	NA	NA	11	5	237	237	344	0	0	0	0	0	0	0	0	0
.	19.01.16-04.32.14-1-257994	119	4	4	1	0	1	680	3	3	0	0	NA	NA	NA	31	34	242	244	361	215	215	250	3	3	1	0.012	0.012	0.003
.	19.01.16-04.32.15-1-257996	61	2	2	0	0	0	498	1	1	0	0	NA	NA	NA	21	20	243	241	349	168	151	179	0	2	0	0	0.008	0
.	19.01.16-04.32.19-1-258002	57	2	2	1	0	1	149	1	1	0	0	NA	NA	NA	22	12	242	240	343	46	54	49	6	0	2	0.025	0	0.006
.	19.01.16-04.32.20-1-258003	126	5	5	2	0	2	680	4	4	0	0	NA	NA	NA	48	40	245	248	360	214	219	247	4	0	12	0.016	0	0.033
.	19.01.16-04.32.20-1-258004	91	7	7	3	0	3	685	6	6	0	0	NA	NA	NA	36	42	245	247	363	215	221	249	2	3	9	0.008	0.012	0.025
.	19.01.16-04.32.20-1-258009	35	1	1	0	0	0	0	0	0	0	0	NA	NA	NA	9	7	237	239	344	0	0	0	0	0	0	0	0	0
.	19.01.16-04.32.23-1-258013	93	6	6	2	0	2	675	5	5	0	0	NA	NA	NA	38	36	244	249	356	214	219	242	6	6	8	0.025	0.024	0.022
.	19.01.16-04.32.23-1-258015	116	8	8	1	0	1	673	6	6	0	0	NA	NA	NA	39	32	243	243	359	213	215	245	8	4	18	0.033	0.016	0.05
.	19.01.16-04.32.28-1-258024	92	8	8	2	0	1	678	7	7	0	0	NA	NA	NA	38	33	242	249	355	216	221	241	1	3	16	0.004	0.012	0.045
.	19.01.16-04.32.28-1-258025	122	4	4	1	0	1	679	3	3	0	0	NA	NA	NA	32	38	243	246	362	214	218	247	14	0	3	0.058	0	0.008
.	19.01.16-04.32.32-1-258029	96	8	8	2	0	2	681	7	7	0	0	NA	NA	NA	28	33	245	244	357	219	218	244	0	9	13	0	0.037	0.036
.	19.01.16-04.32.38-1-258033	59	2	2	0	0	0	669	1	1	0	0	NA	NA	NA	24	22	239	242	354	210	216	243	0	0	5	0	0	0.014
.	19.01.16-04.32.39-1-258034	112	6	6	1	0	1	680	5	5	0	0	NA	NA	NA	37	37	246	245	359	216	219	245	8	9	2	0.033	0.037	0.006
.	19.01.16-04.32.41-1-258036	94	9	9	5	0	1	685	8	8	0	0	NA	NA	NA	38	42	248	252	355	218	221	246	10	18	4	0.04	0.071	0.011
.	19.01.16-04.32.41-1-258037	147	13	13	4	0	3	695	12	12	0	0	NA	NA	NA	42	52	258	250	357	226	221	248	17	14	19	0.066	0.056	0.053
.	19.01.16-04.32.46-1-258041	64	3	3	1	0	1	669	2	2	0	0	NA	NA	NA	25	27	244	243	353	215	214	240	5	0	3	0.02	0	0.008
.	19.01.16-04.32.46-1-258042	122	4	4	1	0	1	696	3	3	0	0	NA	NA	NA	44	49	247	253	362	216	228	252	0	0	11	0	0	0.03
.	19.01.16-04.32.49-1-258043	97	5	5	3	0	2	676	3	3	0	0	NA	NA	NA	27	29	246	242	354	217	214	245	4	0	13	0.016	0	0.037
.	19.01.16-04.32.52-1-258044	95	8	8	2	0	0	669	7	7	0	0	NA	NA	NA	36	27	245	247	348	217	218	234	14	16	8	0.057	0.065	0.023
.	19.01.16-04.32.53-1-258045	233	26	26	6	0	5	718	22	22	0	0	NA	NA	NA	76	86	261	265	373	232	228	258	64	29	20	0.245	0.109	0.054
.	19.01.16-04.33.00-1-258046	32	1	1	0	0	0	0	0	0	0	0	NA	NA	NA	8	6	239	237	343	0	0	0	0	0	0	0	0	0
.	19.01.16-04.33.02-1-258047	94	9	9	2	0	2	663	7	7	0	0	NA	NA	NA	35	22	249	238	348	215	209	239	21	0	4	0.084	0	0.011
.	19.01.16-04.33.02-1-258048	91	4	4	2	0	2	670	3	3	0	0	NA	NA	NA	31	26	244	242	353	219	211	240	0	3	5	0	0.012	0.014
.	19.01.16-04.33.05-1-258049	207	7	7	0	0	0	693	6	6	0	0	NA	NA	NA	60	47	248	260	352	220	234	239	29	1	5	0.117	0.004	0.014
.	19.01.16-04.33.05-1-258050	63	2	2	0	0	0	399	1	1	0	0	NA	NA	NA	13	13	242	239	345	129	127	143	0	0	3	0	0	0.009
.	19.01.16-04.33.05-1-258051	122	5	5	2	0	2	687	4	4	0	0	NA	NA	NA	39	41	249	246	359	222	221	244	1	0	13	0.004	0	0.036
.	19.01.16-04.33.09-1-258052	89	7	7	2	0	1	678	5	5	0	0	NA	NA	NA	24	29	243	248	351	214	221	243	6	9	2	0.025	0.036	0.006
.	19.01.16-04.33.16-1-258068	34	1	1	0	0	0	0	0	0	0	0	NA	NA	NA	8	11	242	237	345	0	0	0	0	0	0	0	0	0
.	19.01.16-04.33.18-1-258069	157	13	13	5	0	4	687	12	12	0	0	NA	NA	NA	61	45	251	249	358	222	222	243	8	23	10	0.032	0.092	0.028
.	19.01.16-04.33.18-1-258070	94	7	7	0	0	0	685	5	5	0	0	NA	NA	NA	30	38	247	247	357	216	220	249	11	7	7	0.045	0.028	0.02
.	19.01.16-04.33.20-1-258072	94	13	13	3	0	3	675	12	12	0	0	NA	NA	NA	26	35	247	247	354	215	219	241	15	15	10	0.061	0.061	0.028
.	19.01.16-04.33.23-1-258076	65	2	2	0	0	0	669	1	1	0	0	NA	NA	NA	17	25	245	241	352	216	214	239	0	2	2	0	0.008	0.006
.	19.01.16-04.33.23-1-258077	92	9	9	3	0	3	661	7	7	0	0	NA	NA	NA	33	27	244	240	356	213	206	242	13	12	4	0.053	0.05	0.011
.	19.01.16-04.33.30-1-258087	59	4	4	2	0	1	666	3	3	0	0	NA	NA	NA	27	25	244	240	354	214	211	241	5	4	3	0.02	0.017	0.008
.	19.01.16-04.33.30-1-258088	66	5	5	0	0	0	672	3	3	0	0	NA	NA	NA	20	26	240	247	352	212	218	242	2	7	2	0.008	0.028	0.006
.	19.01.16-04.33.38-1-258093	183	32	32	9	0	7	700	29	29	0	0	NA	NA	NA	65	61	249	252	373	219	222	259	46	39	36	0.185	0.155	0.097
.	19.01.16-04.33.39-1-258094	93	3	3	1	0	1	677	2	2	0	0	NA	NA	NA	32	34	249	245	353	221	215	241	0	0	11	0	0	0.031
.	19.01.16-04.33.40-1-258096	32	1	1	0	0	0	0	0	0	0	0	NA	NA	NA	13	7	237	238	345	0	0	0	0	0	0	0	0	0
.	19.01.16-04.33.42-1-258097	35	1	1	0	0	0	0	0	0	0	0	NA	NA	NA	9	14	239	243	345	0	0	0	0	0	2	0	0	0.006
.	19.01.16-04.33.44-1-258101	62	5	5	1	0	0	672	3	3	0	0	NA	NA	NA	29	34	241	247	359	211	217	244	19	3	3	0.079	0.012	0.008
.	19.01.16-04.33.45-1-258105	32	1	1	1	0	1	0	0	0	0	0	NA	NA	NA	12	12	239	241	345	0	0	0	2	0	0	0.008	0	0
.	19.01.16-04.33.47-1-258106	121	15	15	3	0	0	688	14	14	0	0	NA	NA	NA	43	37	247	248	355	222	223	243	21	52	6	0.085	0.21	0.017
.	19.01.16-04.33.48-1-258107	68	2	2	0	0	0	662	0	0	0	0	NA	NA	NA	35	21	244	242	348	215	213	234	4	5	0	0.016	0.021	0
.	19.01.16-04.33.49-1-258108	149	11	11	1	0	1	688	9	9	0	0	NA	NA	NA	52	46	252	249	358	220	222	246	11	10	9	0.044	0.04	0.025
.	19.01.16-04.33.49-1-258109	90	6	6	1	0	0	671	5	5	0	0	NA	NA	NA	42	27	244	244	352	213	217	241	5	9	13	0.02	0.037	0.037
.	19.01.16-04.33.51-1-258110	94	9	9	1	0	1	678	8	8	0	0	NA	NA	NA	20	31	243	245	356	211	221	246	17	6	11	0.07	0.024	0.031
.	19.01.16-04.33.55-1-258111	115	17	17	7	0	7	690	16	16	0	0	NA	NA	NA	35	42	253	250	352	226	224	240	8	2	23	0.032	0.008	0.065
.	19.01.16-04.34.02-1-258112	119	15	15	4	0	3	670	13	13	0	0	NA	NA	NA	42	31	244	245	355	212	216	242	26	14	10	0.107	0.057	0.028
.	19.01.16-04.34.02-1-258113	119	10	10	4	0	4	679	9	9	0	0	NA	NA	NA	48	41	243	254	357	211	221	247	19	10	13	0.078	0.039	0.036
.	19.01.16-04.34.11-1-258114	90	6	6	0	0	0	679	5	5	0	0	NA	NA	NA	43	37	245	248	357	215	221	243	13	0	4	0.053	0	0.011
.	19.01.16-04.34.12-1-258115	31	1	1	0	0	0	0	0	0	0	0	NA	NA	NA	12	8	237	240	344	0	0	0	5	0	0	0.021	0	0
.	19.01.16-04.34.13-1-258116	60	4	4	3	0	2	669	3	3	0	0	NA	NA	NA	22	23	249	240	347	220	212	237	0	3	6	0	0.012	0.017
.	19.01.16-04.34.15-1-258132	90	4	4	1	0	1	666	3	3	0	0	NA	NA	NA	21	21	243	243	348	214	213	239	4	7	2	0.016	0.029	0.006
.	19.01.16-04.34.21-1-258135	233	18	18	5	0	2	732	16	16	0	0	NA	NA	NA	63	82	261	257	377	235	232	265	26	24	27	0.1	0.093	0.072
.	19.01.16-04.34.25-1-258145	56	3	3	0	0	0	668	2	2	0	0	NA	NA	NA	19	21	242	243	349	212	214	242	6	1	5	0.025	0.004	0.014
.	19.01.16-04.34.26-1-258146	64	5	5	1	0	1	673	3	3	0	0	NA	NA	NA	22	29	245	241	356	211	215	247	12	10	0	0.049	0.041	0
.	19.01.16-04.34.29-1-258150	177	12	12	3	0	2	678	10	10	0	0	NA	NA	NA	50	36	252	245	352	220	216	242	22	22	6	0.087	0.09	0.017
.	19.01.16-04.34.30-1-258153	92	9	9	0	0	0	673	8	8	0	0	NA	NA	NA	43	31	247	245	352	216	214	243	0	7	17	0	0.029	0.048
.	19.01.16-04.34.30-1-258154	113	15	15	4	0	1	685	14	14	0	0	NA	NA	NA	33	45	252	245	361	223	214	248	26	24	20	0.103	0.098	0.055
.	19.01.16-04.34.31-1-258155	147	10	10	0	0	0	680	8	8	0	0	NA	NA	NA	49	39	249	249	354	221	217	242	5	5	24	0.02	0.02	0.068
.	19.01.16-04.34.33-1-258156	246	25	25	6	0	4	697	23	23	0	0	NA	NA	NA	74	56	249	250	370	219	222	256	54	22	16	0.217	0.088	0.043
.	19.01.16-04.34.42-1-258162	111	9	9	2	0	2	678	8	8	0	0	NA	NA	NA	37	42	247	247	361	218	213	247	2	23	3	0.008	0.093	0.008
.	19.01.16-04.34.43-1-258166	126	13	13	7	0	7	682	12	12	0	0	NA	NA	NA	38	41	252	246	356	224	217	241	8	13	18	0.032	0.053	0.051
.	19.01.16-04.34.52-1-258168	35	1	1	0	0	0	0	0	0	0	0	NA	NA	NA	11	13	240	241	345	0	0	0	0	0	0	0	0	0
.	19.01.16-04.34.54-1-258169	88	6	6	3	0	3	673	4	4	0	0	NA	NA	NA	41	35	249	247	352	220	214	239	2	10	6	0.008	0.04	0.017
.	19.01.16-04.34.58-1-258170	89	4	4	1	0	0	672	3	3	0	0	NA	NA	NA	46	34	245	247	355	219	212	241	0	12	6	0	0.049	0.017
.	19.01.16-04.35.00-1-258171	61	3	3	2	0	2	347	2	2	0	0	NA	NA	NA	14	26	243	246	350	106	113	128	0	5	2	0	0.02	0.006
.	19.01.16-04.35.00-1-258172	62	4	4	2	0	1	671	3	3	0	0	NA	NA	NA	27	24	240	241	356	212	216	243	0	0	15	0	0	0.042
.	19.01.16-04.35.05-1-258173	117	4	4	1	0	1	675	2	2	0	0	NA	NA	NA	36	28	244	243	354	215	213	247	1	4	0	0.004	0.016	0
.	19.01.16-04.35.05-1-258174	59	4	4	1	0	1	299	3	3	0	0	NA	NA	NA	17	20	242	246	345	83	108	108	0	5	3	0	0.02	0.009
.	19.01.16-04.35.10-1-258175	143	9	9	5	0	5	698	8	8	0	0	NA	NA	NA	36	46	251	249	359	222	223	253	11	6	9	0.044	0.024	0.025
.	19.01.16-04.35.14-1-258191	36	1	1	0	0	0	0	0	0	0	0	NA	NA	NA	8	7	238	239	343	0	0	0	2	0	0	0.008	0	0
.	19.01.16-04.35.15-1-258192	89	6	6	2	0	2	682	4	4	0	0	NA	NA	NA	27	33	242	245	359	216	216	250	2	7	4	0.008	0.029	0.011
.	19.01.16-04.35.17-1-258193	31	1	1	1	0	1	0	0	0	0	0	NA	NA	NA	5	13	241	238	347	0	0	0	1	0	0	0.004	0	0
.	19.01.16-04.35.17-1-258194	32	1	1	0	0	0	0	0	0	0	0	NA	NA	NA	5	7	239	236	345	0	0	0	0	0	0	0	0	0
.	19.01.16-04.35.17-1-258195	34	1	1	0	0	0	0	0	0	0	0	NA	NA	NA	13	8	237	238	346	0	0	0	0	0	1	0	0	0.003
.	19.01.16-04.35.19-1-258196	94	5	5	2	0	2	674	3	3	0	0	NA	NA	NA	47	35	250	245	353	219	216	239	14	3	0	0.056	0.012	0
.	19.01.16-04.35.19-1-258197	62	3	3	1	0	1	672	2	2	0	0	NA	NA	NA	23	29	245	243	354	218	214	240	0	1	15	0	0.004	0.042
.	19.01.16-04.35.19-1-258198	34	1	1	0	0	0	0	0	0	0	0	NA	NA	NA	14	7	239	238	343	0	0	0	1	0	0	0.004	0	0
.	19.01.16-04.35.20-1-258200	97	4	4	3	0	1	688	3	3	0	0	NA	NA	NA	26	38	250	246	355	219	222	247	17	0	5	0.068	0	0.014
.	19.01.16-04.35.20-1-258201	34	1	1	1	0	1	0	0	0	0	0	NA	NA	NA	10	7	237	238	345	0	0	0	0	2	0	0	0.008	0
.	19.01.16-04.35.21-1-258203	62	2	2	0	0	0	674	1	1	0	0	NA	NA	NA	26	24	243	242	352	216	214	244	0	4	2	0	0.017	0.006
.	19.01.16-04.35.22-1-258204	66	4	4	0	0	0	671	3	3	0	0	NA	NA	NA	23	27	244	243	353	216	214	241	2	0	5	0.008	0	0.014
.	19.01.16-04.35.23-1-258207	58	2	2	1	0	1	200	1	1	0	0	NA	NA	NA	12	15	239	242	347	74	57	69	0	3	0	0	0.012	0
.	19.01.16-04.35.33-1-258216	58	2	2	0	0	0	0	1	1	0	0	NA	NA	NA	18	9	239	237	346	0	0	0	0	0	3	0	0	0.009
.	19.01.16-04.35.34-1-258217	89	5	5	1	0	0	669	4	4	0	0	NA	NA	NA	18	21	241	242	351	215	212	242	0	6	9	0	0.025	0.026
.	19.01.16-04.35.35-1-258219	92	4	4	1	0	1	674	3	3	0	0	NA	NA	NA	30	39	246	246	360	218	211	245	0	3	4	0	0.012	0.011
.	19.01.16-04.35.36-1-258220	120	23	23	8	0	5	688	22	22	0	0	NA	NA	NA	32	41	242	251	361	215	225	248	20	29	33	0.083	0.116	0.091
.	19.01.16-04.35.37-1-258222	85	13	13	3	0	3	666	12	12	0	0	NA	NA	NA	33	24	242	243	352	210	213	243	17	17	2	0.07	0.07	0.006
.	19.01.16-04.35.38-1-258223	64	3	3	1	0	1	666	1	1	0	0	NA	NA	NA	28	24	247	242	348	218	213	235	4	2	3	0.016	0.008	0.009
.	19.01.16-04.35.38-1-258224	36	1	1	0	0	0	0	0	0	0	0	NA	NA	NA	11	17	241	244	345	0	0	0	0	0	1	0	0	0.003
.	19.01.16-04.35.38-1-258226	95	5	5	3	0	2	680	4	4	0	0	NA	NA	NA	24	31	242	244	358	217	215	248	7	5	5	0.029	0.02	0.014
.	19.01.16-04.35.41-1-258228	126	10	10	1	0	1	670	9	9	0	0	NA	NA	NA	33	22	242	243	350	215	216	239	5	7	27	0.021	0.029	0.077
.	19.01.16-04.35.43-1-258232	92	5	5	4	0	2	680	4	4	0	0	NA	NA	NA	34	28	243	242	356	219	215	246	14	7	2	0.058	0.029	0.006
.	19.01.16-04.35.52-1-258236	93	6	6	4	0	3	676	5	5	0	0	NA	NA	NA	35	33	244	243	359	218	212	246	5	7	4	0.02	0.029	0.011
.	19.01.16-04.35.52-1-258237	33	1	1	1	0	1	0	0	0	0	0	NA	NA	NA	6	9	240	238	344	0	0	0	0	0	0	0	0	0
.	19.01.16-04.35.53-1-258238	92	4	4	1	0	1	677	2	2	0	0	NA	NA	NA	36	35	245	249	354	217	219	241	10	0	2	0.041	0	0.006
.	19.01.16-04.35.54-1-258240	61	2	2	1	0	1	672	1	1	0	0	NA	NA	NA	18	29	242	246	354	214	215	243	0	5	0	0	0.02	0
.	19.01.16-04.35.57-1-258241	232	32	32	8	0	5	708	25	25	0	0	NA	NA	NA	61	58	251	254	366	225	227	256	42	21	49	0.167	0.083	0.134
.	19.01.16-04.36.01-1-258243	122	12	12	4	0	2	691	10	10	0	0	NA	NA	NA	43	50	248	249	366	217	222	252	20	10	15	0.081	0.04	0.041
.	19.01.16-04.36.02-1-258244	238	17	17	6	0	5	703	15	15	0	0	NA	NA	NA	70	54	248	254	365	220	228	255	34	10	28	0.137	0.039	0.077
.	19.01.16-04.36.07-1-258245	122	7	7	5	0	4	684	6	6	0	0	NA	NA	NA	33	45	250	248	360	218	222	244	12	7	5	0.048	0.028	0.014
.	19.01.16-04.36.14-1-258261	68	5	5	3	0	2	672	4	4	0	0	NA	NA	NA	27	30	246	242	355	218	210	244	8	4	2	0.033	0.017	0.006
.	19.01.16-04.36.15-1-258262	88	5	5	2	0	2	668	3	3	0	0	NA	NA	NA	21	20	241	240	352	213	213	242	9	2	4	0.037	0.008	0.011
.	19.01.16-04.36.16-1-258263	40	1	1	0	0	0	0	0	0	0	0	NA	NA	NA	16	13	242	238	346	0	0	0	0	0	0	0	0	0
.	19.01.16-04.36.20-1-258264	114	10	10	0	0	0	691	8	8	0	0	NA	NA	NA	30	42	250	247	358	224	218	249	17	8	12	0.068	0.032	0.034
.	19.01.16-04.36.20-1-258266	170	14	14	5	0	4	698	12	12	0	0	NA	NA	NA	43	53	253	252	361	229	222	247	16	27	21	0.063	0.107	0.058
.	19.01.16-04.36.28-1-258278	117	11	11	4	0	3	676	10	10	0	0	NA	NA	NA	35	37	254	244	352	221	215	240	23	6	6	0.091	0.025	0.017
.	19.01.16-04.36.39-1-258287	100	4	4	2	0	2	666	3	3	0	0	NA	NA	NA	41	24	245	241	351	218	210	238	0	0	12	0	0	0.034
.	19.01.16-04.36.39-1-258289	87	8	8	4	0	4	676	6	6	0	0	NA	NA	NA	33	33	249	240	357	218	211	247	11	7	3	0.044	0.029	0.008
.	19.01.16-04.36.39-1-258290	115	10	10	0	0	0	669	9	9	0	0	NA	NA	NA	45	32	240	248	357	213	217	239	18	8	6	0.075	0.032	0.017
.	19.01.16-04.36.46-1-258294	90	5	5	2	0	2	671	4	4	0	0	NA	NA	NA	32	29	244	242	356	212	211	248	11	3	0	0.045	0.012	0
.	19.01.16-04.36.48-1-258295	33	1	1	0	0	0	0	0	0	0	0	NA	NA	NA	12	11	239	238	347	0	0	0	0	0	1	0	0	0.003
.	19.01.16-04.36.51-1-258296	124	8	8	1	0	1	685	7	7	0	0	NA	NA	NA	45	47	247	251	362	215	224	246	19	4	4	0.077	0.016	0.011
.	19.01.16-04.36.51-1-258297	90	3	3	0	0	0	674	2	2	0	0	NA	NA	NA	35	31	243	245	356	214	215	245	8	0	5	0.033	0	0.014
.	19.01.16-04.36.56-1-258298	91	6	6	2	0	1	667	4	4	0	0	NA	NA	NA	25	17	241	241	348	213	215	239	9	2	6	0.037	0.008	0.017
.	19.01.16-04.36.56-1-258299	122	7	7	3	0	1	680	6	6	0	0	NA	NA	NA	46	38	246	245	360	215	215	250	6	5	12	0.024	0.02	0.033
.	19.01.16-04.36.57-1-258300	96	7	7	3	0	3	682	6	6	0	0	NA	NA	NA	37	37	242	245	363	213	217	252	9	9	0	0.037	0.037	0
.	19.01.16-04.36.58-1-258301	90	11	11	3	0	3	669	8	8	0	0	NA	NA	NA	30	24	245	241	351	216	214	239	26	0	16	0.106	0	0.046
.	19.01.16-04.37.06-1-258302	35	1	1	0	0	0	0	0	0	0	0	NA	NA	NA	11	6	237	239	343	0	0	0	1	0	0	0.004	0	0
.	19.01.16-04.37.11-1-258304	120	11	11	4	0	0	677	10	10	0	0	NA	NA	NA	42	30	245	249	349	219	221	237	23	22	9	0.094	0.088	0.026
.	19.01.16-04.37.14-1-258320	90	6	6	3	0	3	673	5	5	0	0	NA	NA	NA	28	24	242	243	352	215	219	239	8	0	11	0.033	0	0.031
.	19.01.16-04.37.17-1-258322	64	4	4	0	0	0	659	2	2	0	0	NA	NA	NA	22	16	237	241	351	209	210	240	1	9	0	0.004	0.037	0
.	19.01.16-04.37.18-1-258323	125	11	11	2	0	2	693	10	10	0	0	NA	NA	NA	42	49	254	249	359	224	219	250	4	22	13	0.016	0.088	0.036
.	19.01.16-04.37.30-1-258335	91	7	7	2	0	2	673	6	6	0	0	NA	NA	NA	29	27	245	244	351	215	220	238	5	7	12	0.02	0.029	0.034
.	19.01.16-04.37.31-1-258337	33	1	1	1	0	1	0	0	0	0	0	NA	NA	NA	9	9	237	239	346	0	0	0	1	0	0	0.004	0	0
.	19.01.16-04.37.35-1-258338	90	3	3	2	0	2	684	2	2	0	0	NA	NA	NA	33	35	248	245	355	219	217	248	0	0	14	0	0	0.039
.	19.01.16-04.37.35-1-258339	144	10	10	1	0	1	700	7	7	0	0	NA	NA	NA	50	56	254	250	365	228	223	249	8	4	13	0.031	0.016	0.036
.	19.01.16-04.37.35-1-258340	92	6	6	3	0	2	687	4	4	0	0	NA	NA	NA	33	36	248	243	358	224	216	247	0	16	15	0	0.066	0.042
.	19.01.16-04.37.36-1-258342	94	6	6	1	0	1	680	2	2	0	0	NA	NA	NA	36	35	253	241	354	225	214	241	5	3	7	0.02	0.012	0.02
.	19.01.16-04.37.37-1-258343	88	4	4	0	0	0	662	3	3	0	0	NA	NA	NA	26	22	243	242	350	216	211	235	3	0	3	0.012	0	0.009
.	19.01.16-04.37.43-1-258350	111	6	6	2	0	2	681	5	5	0	0	NA	NA	NA	39	38	252	242	357	227	211	243	3	12	8	0.012	0.05	0.022
.	19.01.16-04.37.44-1-258351	94	8	8	1	0	1	684	6	6	0	0	NA	NA	NA	36	40	244	244	365	215	214	255	0	16	6	0	0.066	0.016
.	19.01.16-04.37.49-1-258355	120	11	11	1	0	1	684	10	10	0	0	NA	NA	NA	51	42	248	251	356	220	222	242	3	13	4	0.012	0.052	0.011
.	19.01.16-04.37.52-1-258356	30	1	1	0	0	0	0	0	0	0	0	NA	NA	NA	11	8	238	239	344	0	0	0	0	0	1	0	0	0.003
.	19.01.16-04.37.53-1-258357	66	2	2	2	0	2	647	1	1	0	0	NA	NA	NA	28	8	239	239	343	205	206	236	0	0	3	0	0	0.009
.	19.01.16-04.37.54-1-258358	62	2	2	0	0	0	654	1	1	0	0	NA	NA	NA	29	13	241	239	346	211	209	234	3	3	0	0.012	0.013	0
.	19.01.16-04.37.55-1-258359	61	2	2	0	0	0	398	1	1	0	0	NA	NA	NA	20	21	243	244	347	125	126	147	0	0	2	0	0	0.006
.	19.01.16-04.37.58-1-258360	95	5	5	2	0	2	696	4	4	0	0	NA	NA	NA	21	47	246	253	361	222	227	247	3	8	3	0.012	0.032	0.008
.	19.01.16-04.37.58-1-258361	61	2	2	0	0	0	666	1	1	0	0	NA	NA	NA	20	20	242	245	346	216	214	236	0	8	0	0	0.033	0
.	19.01.16-04.38.03-1-258362	33	1	1	0	0	0	0	0	0	0	0	NA	NA	NA	15	12	243	238	344	0	0	0	0	0	0	0	0	0
.	19.01.16-04.38.05-1-258363	33	1	1	0	0	0	0	0	0	0	0	NA	NA	NA	17	7	238	239	343	0	0	0	0	0	1	0	0	0.003
.	19.01.16-04.38.07-1-258364	98	4	4	1	0	1	680	3	3	0	0	NA	NA	NA	22	35	246	246	356	216	219	245	7	4	0	0.028	0.016	0
.	19.01.16-04.38.07-1-258365	68	3	3	0	0	0	665	2	2	0	0	NA	NA	NA	25	18	244	238	349	216	208	241	4	6	2	0.016	0.025	0.006
.	19.01.16-04.38.08-1-258366	145	6	6	2	0	2	685	4	4	0	0	NA	NA	NA	48	46	244	250	365	210	222	253	0	1	21	0	0.004	0.058
.	19.01.16-04.38.09-1-258367	36	1	1	1	0	1	0	0	0	0	0	NA	NA	NA	8	11	238	241	345	0	0	0	0	0	0	0	0	0
.	19.01.16-04.38.09-1-258368	64	2	2	1	0	1	669	1	1	0	0	NA	NA	NA	30	28	246	243	352	216	218	235	2	0	2	0.008	0	0.006
.	19.01.16-04.38.10-1-258369	66	4	4	0	0	0	677	3	3	0	0	NA	NA	NA	31	31	242	248	354	216	219	242	8	0	5	0.033	0	0.014
.	19.01.16-04.38.12-1-258370	117	7	7	1	0	1	696	5	5	0	0	NA	NA	NA	36	49	250	245	367	221	221	254	25	0	7	0.1	0	0.019
.	19.01.16-04.38.14-1-258386	85	7	7	1	0	1	671	6	6	0	0	NA	NA	NA	20	26	245	242	352	214	215	242	1	13	8	0.004	0.054	0.023
.	19.01.16-04.38.20-1-258390	121	10	10	4	0	2	692	8	8	0	0	NA	NA	NA	36	50	251	249	363	220	217	255	26	15	4	0.104	0.06	0.011
.	19.01.16-04.38.23-1-258394	62	2	2	0	0	0	659	0	0	0	0	NA	NA	NA	27	20	240	241	352	210	209	240	1	0	2	0.004	0	0.006
.	19.01.16-04.38.24-1-258397	87	7	7	1	0	1	680	6	6	0	0	NA	NA	NA	30	32	245	248	352	219	220	241	0	8	15	0	0.032	0.043
.	19.01.16-04.38.25-1-258398	114	5	5	2	0	1	678	4	4	0	0	NA	NA	NA	33	36	249	246	354	222	216	240	0	4	16	0	0.016	0.045
.	19.01.16-04.38.27-1-258402	34	1	1	0	0	0	0	0	0	0	0	NA	NA	NA	9	9	240	238	344	0	0	0	0	1	0	0	0.004	0
.	19.01.16-04.38.29-1-258411	206	17	17	3	0	2	722	15	15	0	0	NA	NA	NA	57	86	253	261	385	224	229	269	23	3	23	0.091	0.011	0.06
.	19.01.16-04.38.30-1-258413	125	18	18	4	0	4	684	16	16	0	0	NA	NA	NA	40	44	256	245	356	224	214	246	49	27	14	0.191	0.11	0.039
.	19.01.16-04.38.33-1-258414	92	3	3	1	0	1	680	2	2	0	0	NA	NA	NA	37	41	252	250	352	217	221	242	12	4	0	0.048	0.016	0
.	19.01.16-04.38.37-1-258417	95	13	13	5	0	3	678	12	12	0	0	NA	NA	NA	37	36	247	245	357	218	218	242	31	6	5	0.126	0.024	0.014
.	19.01.16-04.38.37-1-258418	172	16	16	4	0	3	686	15	15	0	0	NA	NA	NA	60	43	252	249	355	226	218	242	23	22	23	0.091	0.088	0.065
.	19.01.16-04.38.43-1-258424	62	2	2	1	0	0	663	1	1	0	0	NA	NA	NA	33	21	244	242	348	212	214	237	9	0	0	0.037	0	0
.	19.01.16-04.38.45-1-258425	113	5	5	0	0	0	688	4	4	0	0	NA	NA	NA	34	42	252	243	360	223	215	250	8	2	11	0.032	0.008	0.031
.	19.01.16-04.38.48-1-258426	33	1	1	1	0	1	0	0	0	0	0	NA	NA	NA	12	4	236	239	342	0	0	0	0	0	2	0	0	0.006
.	19.01.16-04.38.51-1-258427	61	4	4	0	0	0	669	3	3	0	0	NA	NA	NA	20	16	245	238	346	219	212	238	4	3	5	0.016	0.013	0.014
.	19.01.16-04.38.51-1-258428	59	3	3	0	0	0	51	2	2	0	0	NA	NA	NA	10	11	238	241	345	11	23	17	1	1	6	0.004	0.004	0.017
.	19.01.16-04.38.57-1-258429	62	3	3	0	0	0	657	2	2	0	0	NA	NA	NA	30	17	239	239	352	210	208	239	0	2	4	0	0.008	0.011
.	19.01.16-04.38.58-1-258430	155	12	12	2	0	0	701	11	11	0	0	NA	NA	NA	52	56	251	256	362	223	230	248	38	12	0	0.151	0.047	0
.	19.01.16-04.39.01-1-258431	37	1	1	1	0	1	0	0	0	0	0	NA	NA	NA	19	12	240	240	345	0	0	0	0	0	4	0	0	0.012
.	19.01.16-04.39.02-1-258432	86	6	6	1	0	0	677	5	5	0	0	NA	NA	NA	33	35	248	248	352	221	219	237	9	0	13	0.036	0	0.037
.	19.01.16-04.39.05-1-258433	129	7	7	1	0	1	672	5	5	0	0	NA	NA	NA	45	36	246	246	357	218	213	241	8	0	11	0.033	0	0.031
.	19.01.16-04.39.08-1-258434	86	4	4	0	0	0	662	3	3	0	0	NA	NA	NA	27	21	243	240	351	209	214	239	5	6	0	0.021	0.025	0
.	19.01.16-04.39.09-1-258435	242	20	20	4	0	4	711	14	14	0	0	NA	NA	NA	80	64	263	257	357	236	227	248	9	18	28	0.034	0.07	0.078
.	19.01.16-04.39.12-1-258436	147	15	15	1	0	0	693	14	14	0	0	NA	NA	NA	44	48	249	250	362	219	223	251	34	9	11	0.137	0.036	0.03
.	19.01.16-04.39.17-1-258452	91	4	4	0	0	0	679	3	3	0	0	NA	NA	NA	28	31	241	249	354	212	221	246	0	2	9	0	0.008	0.025
.	19.01.16-04.39.19-1-258453	65	3	3	0	0	0	674	2	2	0	0	NA	NA	NA	33	28	243	244	354	217	215	242	0	6	1	0	0.025	0.003
.	19.01.16-04.39.24-1-258459	180	13	13	10	0	6	696	12	12	0	0	NA	NA	NA	60	52	255	254	356	223	228	245	12	33	17	0.047	0.13	0.048
.	19.01.16-04.39.27-1-258464	64	2	2	1	0	1	670	1	1	0	0	NA	NA	NA	20	20	242	244	347	214	217	239	0	0	5	0	0	0.014
.	19.01.16-04.39.30-1-258467	91	8	8	3	0	2	664	7	7	0	0	NA	NA	NA	30	23	238	246	352	213	216	235	4	4	14	0.017	0.016	0.04
.	19.01.16-04.39.32-1-258469	56	2	2	1	0	0	664	1	1	0	0	NA	NA	NA	22	17	243	242	345	214	213	237	0	7	0	0	0.029	0
.	19.01.16-04.39.35-1-258470	36	1	1	1	0	1	0	0	0	0	0	NA	NA	NA	10	12	238	242	345	0	0	0	0	0	3	0	0	0.009
.	19.01.16-04.39.35-1-258472	92	5	5	0	0	0	663	3	3	0	0	NA	NA	NA	36	32	244	244	357	211	210	242	9	3	1	0.037	0.012	0.003
.	19.01.16-04.39.38-1-258475	33	1	1	0	0	0	0	0	0	0	0	NA	NA	NA	6	11	241	238	345	0	0	0	0	1	0	0	0.004	0
.	19.01.16-04.39.41-1-258478	61	2	2	0	0	0	549	1	1	0	0	NA	NA	NA	24	20	243	240	350	166	188	195	0	1	0	0	0.004	0
.	19.01.16-04.39.42-1-258482	91	4	4	1	0	1	689	3	3	0	0	NA	NA	NA	30	41	248	253	353	220	226	243	4	0	6	0.016	0	0.017
.	19.01.16-04.39.43-1-258483	125	21	21	1	0	1	691	19	19	0	0	NA	NA	NA	42	43	243	249	364	212	223	256	38	16	22	0.156	0.064	0.06
.	19.01.16-04.39.46-1-258485	139	12	12	7	0	5	680	11	11	0	0	NA	NA	NA	44	33	255	242	349	226	214	240	13	2	25	0.051	0.008	0.072
.	19.01.16-04.39.47-1-258487	65	3	3	0	0	0	662	2	2	0	0	NA	NA	NA	30	19	240	241	351	210	213	239	3	0	3	0.012	0	0.009
.	19.01.16-04.39.50-1-258490	125	28	28	3	0	3	675	26	26	0	0	NA	NA	NA	35	36	248	241	360	218	209	248	33	18	21	0.133	0.075	0.058
.	19.01.16-04.39.54-1-258491	99	9	9	0	0	0	680	7	7	0	0	NA	NA	NA	33	34	248	252	347	219	224	237	14	4	16	0.056	0.016	0.046
.	19.01.16-04.39.54-1-258492	145	8	8	1	0	0	693	7	7	0	0	NA	NA	NA	48	46	251	244	364	227	218	248	11	0	23	0.044	0	0.063
.	19.01.16-04.39.56-1-258493	149	9	9	2	0	2	690	8	8	0	0	NA	NA	NA	50	42	243	249	363	214	223	253	16	12	4	0.066	0.048	0.011
.	19.01.16-04.40.00-1-258494	89	4	4	0	0	0	683	3	3	0	0	NA	NA	NA	32	40	248	247	358	218	220	245	7	0	0	0.028	0	0
.	19.01.16-04.40.03-1-258499	61	2	2	1	0	1	678	1	1	0	0	NA	NA	NA	17	25	246	242	350	220	216	242	0	1	1	0	0.004	0.003
.	19.01.16-04.40.12-1-258500	36	1	1	0	0	0	0	0	0	0	0	NA	NA	NA	14	8	239	237	345	0	0	0	0	0	0	0	0	0
.	19.01.16-04.40.15-1-258520	92	13	13	5	0	5	677	12	12	0	0	NA	NA	NA	36	30	242	247	354	216	217	244	13	15	6	0.054	0.061	0.017
.	19.01.16-04.40.17-1-258521	114	6	6	2	0	0	671	5	5	0	0	NA	NA	NA	43	33	242	247	357	212	218	241	14	6	8	0.058	0.024	0.022
.	19.01.16-04.40.17-1-258522	144	13	13	7	0	5	694	12	12	0	0	NA	NA	NA	48	48	250	252	359	222	220	252	20	37	8	0.08	0.147	0.022
.	19.01.16-04.40.19-1-258523	60	2	2	0	0	0	297	0	0	0	0	NA	NA	NA	24	12	237	241	347	94	94	109	0	0	2	0	0	0.006
.	19.01.16-04.40.19-1-258525	60	3	3	0	0	0	667	2	2	0	0	NA	NA	NA	26	22	240	241	354	211	211	245	3	0	4	0.012	0	0.011
.	19.01.16-04.40.20-1-258527	63	2	2	0	0	0	681	1	1	0	0	NA	NA	NA	25	35	247	251	350	216	226	239	3	6	0	0.012	0.024	0
.	19.01.16-04.40.25-1-258532	95	3	3	1	0	0	672	2	2	0	0	NA	NA	NA	31	21	241	245	348	213	219	240	7	0	12	0.029	0	0.034
.	19.01.16-04.40.30-1-258539	171	31	31	9	0	8	688	28	28	0	0	NA	NA	NA	58	50	252	247	364	222	216	250	37	49	30	0.147	0.198	0.082
.	19.01.16-04.40.35-1-258544	261	28	28	7	0	7	713	27	27	0	0	NA	NA	NA	75	67	252	256	372	222	230	261	18	43	39	0.071	0.168	0.105
.	19.01.16-04.40.36-1-258546	95	11	11	1	0	1	680	10	10	0	0	NA	NA	NA	38	39	242	246	364	211	217	252	8	26	17	0.033	0.106	0.047
.	19.01.16-04.40.38-1-258549	33	1	1	0	0	0	0	0	0	0	0	NA	NA	NA	6	10	238	237	348	0	0	0	0	2	0	0	0.008	0
.	19.01.16-04.40.38-1-258550	60	2	2	0	0	0	0	1	1	0	0	NA	NA	NA	14	10	241	236	346	0	0	0	0	6	3	0	0.025	0.009
.	19.01.16-04.40.40-1-258552	238	14	14	10	0	3	716	10	10	0	0	NA	NA	NA	76	75	253	265	370	226	230	260	18	19	27	0.071	0.072	0.073
.	19.01.16-04.40.40-1-258553	122	7	7	3	0	2	680	6	6	0	0	NA	NA	NA	43	33	243	248	355	214	218	248	27	5	8	0.111	0.02	0.023
.	19.01.16-04.40.41-1-258554	60	2	2	1	0	1	666	1	1	0	0	NA	NA	NA	20	19	243	242	347	214	212	240	9	2	0	0.037	0.008	0
.	19.01.16-04.40.42-1-258558	65	4	4	2	0	2	671	3	3	0	0	NA	NA	NA	26	25	244	243	351	218	212	241	3	0	7	0.012	0	0.02
.	19.01.16-04.40.49-1-258559	177	10	10	3	0	3	703	7	7	0	0	NA	NA	NA	50	60	251	258	364	223	226	254	0	22	17	0	0.085	0.047
.	19.01.16-04.40.57-1-258561	32	1	1	1	0	1	0	0	0	0	0	NA	NA	NA	4	8	238	236	347	0	0	0	0	0	1	0	0	0.003
.	19.01.16-04.40.59-1-258562	156	8	8	2	0	2	707	7	7	0	0	NA	NA	NA	50	58	248	257	366	221	229	257	9	5	13	0.036	0.019	0.036
.	19.01.16-04.41.00-1-258564	178	28	28	7	0	5	695	24	24	0	0	NA	NA	NA	45	54	251	254	362	224	222	249	33	36	27	0.131	0.142	0.075
.	19.01.16-04.41.02-1-258565	155	15	15	0	0	0	695	14	14	0	0	NA	NA	NA	53	51	254	255	355	227	224	244	22	42	13	0.087	0.165	0.037
.	19.01.16-04.41.05-1-258566	115	5	5	1	0	1	672	4	4	0	0	NA	NA	NA	42	33	248	243	355	217	214	241	0	0	17	0	0	0.048
.	19.01.16-04.41.18-1-258582	158	40	40	15	0	10	696	38	38	0	0	NA	NA	NA	39	53	256	249	361	229	219	248	53	51	54	0.207	0.205	0.15
.	19.01.16-04.41.18-1-258583	64	2	2	0	0	0	451	1	1	0	0	NA	NA	NA	21	23	239	243	354	148	149	154	2	0	2	0.008	0	0.006
.	19.01.16-04.41.21-1-258586	182	10	10	2	0	1	704	9	9	0	0	NA	NA	NA	61	61	256	252	366	228	224	252	5	15	10	0.02	0.06	0.027
.	19.01.16-04.41.23-1-258589	65	2	2	1	0	1	675	1	1	0	0	NA	NA	NA	18	26	240	246	353	212	219	244	0	3	3	0	0.012	0.008
.	19.01.16-04.41.28-1-258595	148	8	8	1	0	1	699	7	7	0	0	NA	NA	NA	50	57	248	254	368	221	224	254	4	5	13	0.016	0.02	0.035
.	19.01.16-04.41.29-1-258597	61	3	3	1	0	1	667	1	1	0	0	NA	NA	NA	22	17	243	240	347	217	211	239	6	0	0	0.025	0	0
.	19.01.16-04.41.31-1-258600	33	1	1	0	0	0	0	0	0	0	0	NA	NA	NA	9	9	238	240	344	0	0	0	0	0	3	0	0	0.009
.	19.01.16-04.41.34-1-258601	115	4	4	0	0	0	678	2	2	0	0	NA	NA	NA	26	31	249	242	353	221	215	242	0	3	3	0	0.012	0.008
.	19.01.16-04.41.39-1-258606	60	2	2	0	0	0	664	1	1	0	0	NA	NA	NA	19	19	241	240	351	210	212	242	5	0	0	0.021	0	0
.	19.01.16-04.41.42-1-258607	123	16	16	3	0	1	681	14	14	0	0	NA	NA	NA	45	41	248	245	361	220	214	247	18	8	20	0.073	0.033	0.055
.	19.01.16-04.41.44-1-258611	94	5	5	0	0	0	675	4	4	0	0	NA	NA	NA	34	29	239	250	353	213	222	240	10	2	1	0.042	0.008	0.003
.	19.01.16-04.41.45-1-258612	33	1	1	1	0	1	0	0	0	0	0	NA	NA	NA	15	11	237	241	346	0	0	0	0	0	0	0	0	0
.	19.01.16-04.41.47-1-258613	34	1	1	0	0	0	0	0	0	0	0	NA	NA	NA	5	5	237	239	342	0	0	0	0	1	0	0	0.004	0
.	19.01.16-04.41.49-1-258617	149	9	9	0	0	0	687	8	8	0	0	NA	NA	NA	46	42	249	251	355	222	222	243	4	0	28	0.016	0	0.079
.	19.01.16-04.41.51-1-258618	87	7	7	3	0	0	685	6	6	0	0	NA	NA	NA	38	40	248	247	358	218	221	246	2	17	12	0.008	0.069	0.034
.	19.01.16-04.41.51-1-258619	183	26	26	8	0	7	702	22	22	0	0	NA	NA	NA	46	58	247	254	370	219	222	261	43	30	31	0.174	0.118	0.084
.	19.01.16-04.41.54-1-258620	97	7	7	2	0	2	680	4	4	0	0	NA	NA	NA	37	35	251	246	351	223	217	240	10	4	3	0.04	0.016	0.009
.	19.01.16-04.41.55-1-258621	96	11	11	2	0	2	683	8	8	0	0	NA	NA	NA	32	45	245	256	357	213	222	248	3	5	28	0.012	0.02	0.078
.	19.01.16-04.42.02-1-258622	145	18	18	9	0	7	687	17	17	0	0	NA	NA	NA	44	44	247	248	362	220	218	249	45	26	15	0.182	0.105	0.041
.	19.01.16-04.42.13-1-258639	115	8	8	1	0	1	675	6	6	0	0	NA	NA	NA	35	36	250	244	355	221	211	243	10	13	4	0.04	0.053	0.011
.	19.01.16-04.42.15-1-258641	100	10	10	4	0	4	668	9	9	0	0	NA	NA	NA	27	24	240	246	351	211	217	240	8	17	15	0.033	0.069	0.043
.	19.01.16-04.42.15-1-258642	58	2	2	1	0	1	97	1	1	0	0	NA	NA	NA	19	14	239	239	349	25	31	41	1	0	0	0.004	0	0
.	19.01.16-04.42.15-1-258647	91	4	4	2	0	2	681	2	2	0	0	NA	NA	NA	26	32	245	245	355	221	217	243	2	0	7	0.008	0	0.02
.	19.01.16-04.42.21-1-258654	188	17	17	6	0	3	710	14	14	0	0	NA	NA	NA	53	69	262	254	366	233	222	255	14	37	26	0.053	0.146	0.071
.	19.01.16-04.42.22-1-258656	91	8	8	1	0	0	662	7	7	0	0	NA	NA	NA	42	22	241	240	354	212	210	240	10	13	3	0.041	0.054	0.008
.	19.01.16-04.42.25-1-258660	86	13	13	5	0	5	669	12	12	0	0	NA	NA	NA	27	26	245	242	352	218	214	237	14	3	8	0.057	0.012	0.023
.	19.01.16-04.42.32-1-258671	90	5	5	1	0	0	678	4	4	0	0	NA	NA	NA	24	36	248	240	361	218	210	250	6	5	1	0.024	0.021	0.003
.	19.01.16-04.42.37-1-258675	175	14	14	2	0	1	694	13	13	0	0	NA	NA	NA	64	51	248	255	361	222	228	244	13	13	22	0.052	0.051	0.061
.	19.01.16-04.42.38-1-258676	143	9	9	1	0	0	704	7	7	0	0	NA	NA	NA	35	53	253	256	357	226	232	246	4	6	23	0.016	0.023	0.064
.	19.01.16-04.42.39-1-258678	34	1	1	0	0	0	0	0	0	0	0	NA	NA	NA	6	7	239	238	343	0	0	0	0	0	0	0	0	0
.	19.01.16-04.42.40-1-258679	60	2	2	0	0	0	152	1	1	0	0	NA	NA	NA	14	14	240	239	348	46	59	47	0	0	8	0	0	0.023
.	19.01.16-04.42.42-1-258680	32	1	1	0	0	0	0	0	0	0	0	NA	NA	NA	13	15	244	239	345	0	0	0	0	0	0	0	0	0
.	19.01.16-04.42.44-1-258684	152	16	16	3	0	2	699	11	11	0	0	NA	NA	NA	54	58	248	247	376	220	220	259	27	13	14	0.109	0.053	0.037
.	19.01.16-04.42.44-1-258685	185	13	13	4	0	2	699	12	12	0	0	NA	NA	NA	52	51	255	248	361	227	218	254	26	17	14	0.102	0.069	0.039
.	19.01.16-04.42.50-1-258686	114	9	9	3	0	3	679	7	7	0	0	NA	NA	NA	28	31	251	241	352	225	212	242	24	0	21	0.096	0	0.06
.	19.01.16-04.42.50-1-258687	64	2	2	1	0	1	203	1	1	0	0	NA	NA	NA	17	18	239	243	349	65	74	64	0	0	2	0	0	0.006
.	19.01.16-04.42.51-1-258688	30	1	1	0	0	0	0	0	0	0	0	NA	NA	NA	7	16	239	244	346	0	0	0	0	1	0	0	0.004	0
.	19.01.16-04.42.53-1-258689	30	1	1	1	0	1	0	0	0	0	0	NA	NA	NA	2	5	236	239	343	0	0	0	0	0	0	0	0	0
.	19.01.16-04.42.55-1-258690	64	2	2	2	0	1	673	1	1	0	0	NA	NA	NA	28	28	241	242	358	215	213	245	1	6	0	0.004	0.025	0
.	19.01.16-04.43.00-1-258691	117	5	5	0	0	0	693	4	4	0	0	NA	NA	NA	36	45	255	245	358	230	214	249	6	4	2	0.024	0.016	0.006
.	19.01.16-04.43.00-1-258692	63	2	2	0	0	0	249	1	1	0	0	NA	NA	NA	21	22	245	244	346	86	78	85	0	0	1	0	0	0.003
.	19.01.16-04.43.06-1-258693	64	3	3	1	0	1	668	1	1	0	0	NA	NA	NA	35	34	242	246	359	209	217	242	0	0	6	0	0	0.017
.	19.01.16-04.43.10-1-258694	36	1	1	1	0	1	0	0	0	0	0	NA	NA	NA	12	11	239	238	347	0	0	0	0	1	0	0	0.004	0
.	19.01.16-04.43.10-1-258695	90	3	3	1	0	1	669	2	2	0	0	NA	NA	NA	25	26	244	240	355	214	211	244	4	4	0	0.016	0.017	0
.	19.01.16-04.43.12-1-258696	177	13	13	4	0	2	695	12	12	0	0	NA	NA	NA	56	47	250	251	359	220	221	254	17	28	4	0.068	0.112	0.011
.	19.01.16-04.43.12-1-258697	31	1	1	1	0	1	0	0	0	0	0	NA	NA	NA	9	10	240	241	342	0	0	0	4	0	0	0.017	0	0
.	19.01.16-04.43.15-1-258713	147	9	9	4	0	3	680	8	8	0	0	NA	NA	NA	53	39	248	242	362	216	218	246	0	16	17	0	0.066	0.047
.	19.01.16-04.43.15-1-258714	97	3	3	0	0	0	678	1	1	0	0	NA	NA	NA	21	30	247	241	355	220	213	245	0	1	2	0	0.004	0.006
.	19.01.16-04.43.15-1-258715	88	6	6	1	0	1	681	5	5	0	0	NA	NA	NA	45	43	250	250	356	224	220	237	2	10	8	0.008	0.04	0.022
.	19.01.16-04.43.16-1-258716	95	7	7	2	0	2	679	6	6	0	0	NA	NA	NA	39	37	249	247	354	222	217	240	13	14	6	0.052	0.057	0.017
.	19.01.16-04.43.19-1-258717	115	18	18	4	0	4	671	16	16	0	0	NA	NA	NA	23	26	237	247	355	208	219	244	8	21	13	0.034	0.085	0.037
.	19.01.16-04.43.21-1-258720	31	1	1	1	0	1	0	0	0	0	0	NA	NA	NA	7	11	239	238	347	0	0	0	1	0	0	0.004	0	0
.	19.01.16-04.43.23-1-258724	119	10	10	5	0	5	682	9	9	0	0	NA	NA	NA	32	36	247	246	356	222	216	244	1	4	20	0.004	0.016	0.056
.	19.01.16-04.43.27-1-258729	120	9	9	1	0	1	681	8	8	0	0	NA	NA	NA	39	32	244	241	360	219	211	251	18	7	9	0.074	0.029	0.025
.	19.01.16-04.43.30-1-258734	59	3	3	0	0	0	665	2	2	0	0	NA	NA	NA	22	20	239	245	349	209	216	240	5	2	0	0.021	0.008	0
.	19.01.16-04.43.34-1-258736	211	27	27	8	0	5	713	24	24	0	0	NA	NA	NA	76	75	252	261	375	221	232	260	50	15	34	0.198	0.057	0.091
.	19.01.16-04.43.36-1-258738	38	1	1	0	0	0	0	0	0	0	0	NA	NA	NA	7	10	240	239	344	0	0	0	0	0	1	0	0	0.003
.	19.01.16-04.43.38-1-258741	63	5	5	1	0	1	670	3	3	0	0	NA	NA	NA	24	24	242	239	356	214	211	245	0	8	4	0	0.033	0.011
.	19.01.16-04.43.39-1-258743	142	5	5	2	0	1	675	4	4	0	0	NA	NA	NA	57	32	245	251	349	219	221	235	11	2	12	0.045	0.008	0.034
.	19.01.16-04.43.42-1-258744	100	7	7	1	0	1	676	5	5	0	0	NA	NA	NA	31	30	243	248	352	214	217	245	10	4	17	0.041	0.016	0.048
.	19.01.16-04.43.45-1-258748	35	1	1	0	0	0	0	0	0	0	0	NA	NA	NA	6	9	238	240	344	0	0	0	1	0	0	0.004	0	0
.	19.01.16-04.43.45-1-258749	87	3	3	1	0	1	675	2	2	0	0	NA	NA	NA	36	30	244	244	355	215	213	247	0	0	4	0	0	0.011
.	19.01.16-04.43.47-1-258750	130	17	17	7	0	5	688	15	15	0	0	NA	NA	NA	41	43	243	248	365	213	220	255	21	38	22	0.086	0.153	0.06
.	19.01.16-04.43.47-1-258751	32	1	1	0	0	0	0	0	0	0	0	NA	NA	NA	3	12	242	240	343	0	0	0	0	0	3	0	0	0.009
.	19.01.16-04.43.48-1-258752	36	1	1	1	0	1	0	0	0	0	0	NA	NA	NA	5	7	238	239	343	0	0	0	0	0	3	0	0	0.009
.	19.01.16-04.43.50-1-258756	213	25	25	10	0	7	697	23	23	0	0	NA	NA	NA	70	64	248	247	382	216	215	266	30	45	13	0.121	0.182	0.034
.	19.01.16-04.43.51-1-258757	92	8	8	4	0	2	676	7	7	0	0	NA	NA	NA	30	29	249	247	346	220	216	240	14	10	9	0.056	0.04	0.026
.	19.01.16-04.43.55-1-258758	119	6	6	3	0	2	673	5	5	0	0	NA	NA	NA	39	28	245	247	349	217	219	237	0	3	21	0	0.012	0.06
.	19.01.16-04.43.59-1-258759	120	6	6	3	0	2	683	5	5	0	0	NA	NA	NA	51	40	246	247	360	216	219	248	4	10	4	0.016	0.04	0.011
.	19.01.16-04.44.03-1-258760	65	3	3	0	0	0	678	2	2	0	0	NA	NA	NA	15	26	242	246	351	216	220	242	0	13	0	0	0.053	0
.	19.01.16-04.44.04-1-258761	61	2	2	0	0	0	665	1	1	0	0	NA	NA	NA	24	20	244	241	348	213	214	238	1	0	2	0.004	0	0.006
.	19.01.16-04.44.14-1-258777	33	1	1	0	0	0	0	0	0	0	0	NA	NA	NA	21	6	237	237	345	0	0	0	3	0	0	0.013	0	0
.	19.01.16-04.44.15-1-258778	32	1	1	0	0	0	0	0	0	0	0	NA	NA	NA	7	7	238	239	343	0	0	0	2	0	0	0.008	0	0
.	19.01.16-04.44.17-1-258779	91	5	5	1	0	1	685	4	4	0	0	NA	NA	NA	29	37	248	249	353	223	219	243	14	0	7	0.056	0	0.02
.	19.01.16-04.44.18-1-258780	179	14	14	5	0	4	692	13	13	0	0	NA	NA	NA	72	54	253	248	366	226	216	250	24	1	33	0.095	0.004	0.09
.	19.01.16-04.44.18-1-258781	90	5	5	1	0	0	677	3	3	0	0	NA	NA	NA	28	34	245	246	356	216	215	246	11	0	2	0.045	0	0.006
.	19.01.16-04.44.19-1-258782	118	10	10	2	0	2	678	7	7	0	0	NA	NA	NA	52	45	252	249	357	218	221	239	15	5	18	0.06	0.02	0.05
.	19.01.16-04.44.19-1-258783	62	2	2	0	0	0	657	1	1	0	0	NA	NA	NA	28	17	242	243	345	210	213	234	0	0	7	0	0	0.02
.	19.01.16-04.44.25-1-258790	32	1	1	0	0	0	0	0	0	0	0	NA	NA	NA	13	9	240	236	346	0	0	0	1	0	0	0.004	0	0
.	19.01.16-04.44.25-1-258791	33	1	1	1	0	1	0	0	0	0	0	NA	NA	NA	9	14	240	238	349	0	0	0	0	0	1	0	0	0.003
.	19.01.16-04.44.27-1-258794	124	12	12	7	0	6	693	9	9	0	0	NA	NA	NA	32	50	246	255	362	219	223	251	18	20	9	0.073	0.078	0.025
.	19.01.16-04.44.28-1-258795	116	4	4	4	0	3	691	2	2	0	0	NA	NA	NA	22	39	252	248	352	225	220	246	12	4	0	0.048	0.016	0
.	19.01.16-04.44.33-1-258804	170	12	12	5	0	3	698	11	11	0	0	NA	NA	NA	47	50	251	253	359	222	225	251	36	3	19	0.143	0.012	0.053
.	19.01.16-04.44.33-1-258805	86	4	4	0	0	0	675	3	3	0	0	NA	NA	NA	35	32	246	243	356	214	219	242	0	2	11	0	0.008	0.031
.	19.01.16-04.44.37-1-258808	94	9	9	3	0	2	685	8	8	0	0	NA	NA	NA	28	37	243	248	359	216	220	249	20	8	5	0.082	0.032	0.014
.	19.01.16-04.44.38-1-258809	68	3	3	1	0	1	664	2	2	0	0	NA	NA	NA	25	24	242	243	352	215	211	238	0	4	5	0	0.016	0.014
.	19.01.16-04.44.43-1-258816	121	5	5	0	0	0	665	3	3	0	0	NA	NA	NA	37	26	247	242	350	216	214	235	0	17	5	0	0.07	0.014
.	19.01.16-04.44.46-1-258818	62	2	2	0	0	0	401	1	1	0	0	NA	NA	NA	22	16	241	237	351	141	125	135	0	1	1	0	0.004	0.003
.	19.01.16-04.44.51-1-258819	94	4	4	0	0	0	674	3	3	0	0	NA	NA	NA	34	38	247	244	360	215	215	244	3	2	9	0.012	0.008	0.025
.	19.01.16-04.44.52-1-258820	60	2	2	0	0	0	658	1	1	0	0	NA	NA	NA	35	21	245	241	348	215	210	233	0	2	1	0	0.008	0.003
.	19.01.16-04.44.53-1-258821	34	1	1	0	0	0	0	0	0	0	0	NA	NA	NA	10	4	237	236	344	0	0	0	0	3	0	0	0.013	0
.	19.01.16-04.44.54-1-258822	64	2	2	0	0	0	670	1	1	0	0	NA	NA	NA	15	20	243	241	349	217	214	239	0	2	4	0	0.008	0.011
.	19.01.16-04.44.55-1-258823	89	5	5	2	0	1	678	4	4	0	0	NA	NA	NA	29	27	241	244	355	217	217	244	0	15	4	0	0.061	0.011
.	19.01.16-04.44.58-1-258824	65	2	2	0	0	0	672	1	1	0	0	NA	NA	NA	31	28	245	249	347	217	220	235	8	0	0	0.033	0	0
.	19.01.16-04.45.09-1-258825	114	5	5	1	0	1	688	4	4	0	0	NA	NA	NA	21	40	246	255	352	221	224	243	4	9	0	0.016	0.035	0
.	19.01.16-04.45.10-1-258826	62	3	3	0	0	0	662	2	2	0	0	NA	NA	NA	29	18	241	242	348	213	211	238	0	10	3	0	0.041	0.009
.	19.01.16-04.45.11-1-258827	153	18	18	4	0	2	681	16	16	0	0	NA	NA	NA	40	38	247	246	358	221	214	246	26	28	15	0.105	0.114	0.042
.	19.01.16-04.45.11-1-258828	93	3	3	0	0	0	676	2	2	0	0	NA	NA	NA	34	37	244	251	355	214	217	245	4	5	2	0.016	0.02	0.006
.	19.01.16-04.45.12-1-258829	68	2	2	1	0	1	547	1	1	0	0	NA	NA	NA	15	20	243	239	351	185	166	196	0	3	0	0	0.013	0
.	19.01.16-04.45.16-1-258845	35	1	1	0	0	0	0	0	0	0	0	NA	NA	NA	8	16	241	240	348	0	0	0	0	0	1	0	0	0.003
.	19.01.16-04.45.18-1-258846	62	2	2	1	0	1	668	1	1	0	0	NA	NA	NA	29	22	239	247	349	210	220	238	1	0	1	0.004	0	0.003
.	19.01.16-04.45.19-1-258847	123	22	22	5	0	4	691	20	20	0	0	NA	NA	NA	54	53	255	242	369	225	216	250	12	36	46	0.047	0.149	0.125
.	19.01.16-04.45.24-1-258852	38	1	1	0	0	0	0	0	0	0	0	NA	NA	NA	10	13	238	240	348	0	0	0	0	0	1	0	0	0.003
.	19.01.16-04.45.25-1-258855	89	6	6	0	0	0	679	5	5	0	0	NA	NA	NA	32	32	243	250	352	216	221	242	5	7	4	0.021	0.028	0.011
.	19.01.16-04.45.26-1-258857	33	1	1	0	0	0	0	0	0	0	0	NA	NA	NA	9	7	240	238	342	0	0	0	0	0	0	0	0	0
.	19.01.16-04.45.27-1-258859	33	1	1	0	0	0	0	0	0	0	0	NA	NA	NA	9	5	237	238	343	0	0	0	0	0	0	0	0	0
.	19.01.16-04.45.27-1-258860	206	23	23	8	0	7	698	22	22	0	0	NA	NA	NA	74	65	256	259	363	226	223	249	39	27	25	0.152	0.104	0.069
.	19.01.16-04.45.28-1-258861	123	7	7	0	0	0	675	5	5	0	0	NA	NA	NA	32	32	244	247	354	217	214	244	5	3	5	0.02	0.012	0.014
.	19.01.16-04.45.28-1-258863	184	18	18	6	0	4	706	17	17	0	0	NA	NA	NA	56	66	256	257	366	225	224	257	21	34	29	0.082	0.132	0.079
.	19.01.16-04.45.28-1-258864	64	3	3	0	0	0	672	2	2	0	0	NA	NA	NA	22	28	247	243	351	219	218	235	0	6	4	0	0.025	0.011
.	19.01.16-04.45.33-1-258868	205	12	12	4	0	4	703	11	11	0	0	NA	NA	NA	81	66	254	255	370	222	223	258	8	13	18	0.031	0.051	0.049
.	19.01.16-04.45.44-1-258876	180	10	10	3	0	1	698	9	9	0	0	NA	NA	NA	56	59	252	251	369	221	223	254	4	3	30	0.016	0.012	0.081
.	19.01.16-04.45.45-1-258877	63	3	3	0	0	0	668	2	2	0	0	NA	NA	NA	22	24	244	246	347	211	216	241	0	5	2	0	0.02	0.006
.	19.01.16-04.45.47-1-258878	123	12	12	4	0	4	675	10	10	0	0	NA	NA	NA	52	28	243	246	352	216	217	242	0	7	24	0	0.028	0.068
.	19.01.16-04.45.48-1-258879	92	5	5	0	0	0	676	3	3	0	0	NA	NA	NA	23	30	248	244	351	220	216	240	0	0	22	0	0	0.063
.	19.01.16-04.45.57-1-258884	161	15	15	3	0	3	695	13	13	0	0	NA	NA	NA	51	49	253	251	358	227	221	247	46	12	16	0.182	0.048	0.045
.	19.01.16-04.46.00-1-258886	67	3	3	0	0	0	667	2	2	0	0	NA	NA	NA	29	20	243	239	351	215	210	242	4	11	0	0.016	0.046	0
.	19.01.16-04.46.04-1-258887	65	4	4	0	0	0	676	3	3	0	0	NA	NA	NA	24	34	245	246	356	215	218	243	4	4	3	0.016	0.016	0.008
.	19.01.16-04.46.04-1-258888	64	3	3	1	0	1	665	2	2	0	0	NA	NA	NA	21	20	243	241	349	218	210	237	0	6	0	0	0.025	0
.	19.01.16-04.46.05-1-258889	35	1	1	0	0	0	0	0	0	0	0	NA	NA	NA	8	14	240	241	346	0	0	0	0	0	0	0	0	0
.	19.01.16-04.46.06-1-258890	68	6	6	1	0	1	673	3	3	0	0	NA	NA	NA	32	27	249	241	350	220	213	240	1	7	1	0.004	0.029	0.003
.	19.01.16-04.46.08-1-258891	295	25	25	11	0	7	741	19	19	0	0	NA	NA	NA	79	93	262	265	379	234	239	268	29	39	41	0.111	0.147	0.108
.	19.01.16-04.46.11-1-258892	63	3	3	1	0	1	658	2	2	0	0	NA	NA	NA	24	17	240	246	344	210	212	236	10	0	4	0.042	0	0.012
.	19.01.16-04.46.14-1-258908	35	1	1	0	0	0	0	0	0	0	0	NA	NA	NA	12	9	238	238	346	0	0	0	0	0	0	0	0	0
.	19.01.16-04.46.17-1-258909	61	2	2	2	0	1	672	1	1	0	0	NA	NA	NA	22	27	246	243	351	216	214	242	1	0	8	0.004	0	0.023
.	19.01.16-04.46.19-1-258910	60	2	2	1	0	1	671	1	1	0	0	NA	NA	NA	24	21	243	239	352	215	211	245	2	1	0	0.008	0.004	0
.	19.01.16-04.46.21-1-258913	65	2	2	0	0	0	445	1	1	0	0	NA	NA	NA	12	18	239	243	349	136	147	162	0	0	5	0	0	0.014
.	19.01.16-04.46.24-1-258917	62	2	2	0	0	0	666	1	1	0	0	NA	NA	NA	28	27	241	245	354	210	216	240	0	1	3	0	0.004	0.008
.	19.01.16-04.46.26-1-258920	141	7	7	0	0	0	696	5	5	0	0	NA	NA	NA	47	43	251	249	356	225	222	249	3	8	19	0.012	0.032	0.053
.	19.01.16-04.46.27-1-258922	89	3	3	1	0	1	681	2	2	0	0	NA	NA	NA	26	37	250	244	356	224	214	243	0	3	8	0	0.012	0.022
.	19.01.16-04.46.32-1-258927	183	21	21	11	0	7	701	20	20	0	0	NA	NA	NA	49	54	247	248	372	222	221	258	13	27	48	0.053	0.109	0.129
.	19.01.16-04.46.33-1-258928	58	4	4	3	0	2	664	3	3	0	0	NA	NA	NA	24	24	241	243	353	215	210	239	0	13	6	0	0.053	0.017
.	19.01.16-04.46.34-1-258933	31	1	1	0	0	0	0	0	0	0	0	NA	NA	NA	14	6	239	237	343	0	0	0	0	0	0	0	0	0
.	19.01.16-04.46.35-1-258935	63	2	2	1	0	1	594	1	1	0	0	NA	NA	NA	14	20	243	241	349	187	191	216	0	0	2	0	0	0.006
.	19.01.16-04.46.36-1-258936	33	1	1	0	0	0	0	0	0	0	0	NA	NA	NA	10	10	238	238	347	0	0	0	0	0	0	0	0	0
.	19.01.16-04.46.38-1-258938	88	9	9	2	0	1	676	7	7	0	0	NA	NA	NA	26	29	247	246	349	217	218	241	1	9	11	0.004	0.037	0.032
.	19.01.16-04.46.39-1-258941	120	10	10	4	0	4	680	9	9	0	0	NA	NA	NA	32	30	246	248	349	218	220	242	8	9	13	0.033	0.036	0.037
.	19.01.16-04.46.43-1-258945	62	2	2	2	0	1	675	1	1	0	0	NA	NA	NA	23	27	245	244	351	219	214	242	2	0	2	0.008	0	0.006
.	19.01.16-04.46.47-1-258946	64	2	2	1	0	1	150	0	0	0	0	NA	NA	NA	19	18	240	241	350	45	54	51	0	0	7	0	0	0.02
.	19.01.16-04.46.49-1-258947	93	7	7	0	0	0	671	6	6	0	0	NA	NA	NA	21	24	243	246	348	214	219	238	6	4	4	0.025	0.016	0.011
.	19.01.16-04.46.50-1-258948	60	4	4	0	0	0	664	3	3	0	0	NA	NA	NA	31	22	242	242	351	215	214	235	0	7	6	0	0.029	0.017
.	19.01.16-04.46.55-1-258949	125	5	5	2	0	2	678	4	4	0	0	NA	NA	NA	35	37	243	245	362	217	215	246	0	17	7	0	0.069	0.019
.	19.01.16-04.46.56-1-258950	66	5	5	1	0	1	662	4	4	0	0	NA	NA	NA	21	14	239	237	351	212	207	243	0	6	3	0	0.025	0.009
.	19.01.16-04.46.58-1-258951	90	4	4	1	0	1	672	3	3	0	0	NA	NA	NA	31	30	244	243	356	214	214	244	0	6	10	0	0.025	0.028
.	19.01.16-04.46.58-1-258952	64	4	4	0	0	0	670	3	3	0	0	NA	NA	NA	27	26	245	244	350	220	211	239	6	4	0	0.024	0.016	0
.	19.01.16-04.47.04-1-258953	146	9	9	2	0	2	685	8	8	0	0	NA	NA	NA	43	38	248	248	355	217	221	247	4	7	28	0.016	0.028	0.079
.	19.01.16-04.47.06-1-258954	90	4	4	3	0	3	675	3	3	0	0	NA	NA	NA	32	35	243	247	358	215	217	243	18	0	2	0.074	0	0.006
.	19.01.16-04.47.08-1-258955	65	3	3	0	0	0	661	2	2	0	0	NA	NA	NA	26	18	243	239	349	217	209	235	0	1	3	0	0.004	0.009
.	19.01.16-04.47.11-1-258957	120	11	11	4	0	3	675	10	10	0	0	NA	NA	NA	62	30	244	247	352	216	220	239	16	7	19	0.066	0.028	0.054
.	19.01.16-04.47.14-1-258973	63	2	2	1	0	0	665	1	1	0	0	NA	NA	NA	28	18	243	240	348	215	214	236	12	3	0	0.049	0.012	0
.	19.01.16-04.47.14-1-258975	62	3	3	1	0	1	660	2	2	0	0	NA	NA	NA	26	16	243	240	346	212	211	237	6	2	0	0.025	0.008	0
.	19.01.16-04.47.15-1-258976	115	9	9	1	0	1	684	8	8	0	0	NA	NA	NA	41	44	250	249	358	219	220	245	12	8	6	0.048	0.032	0.017
.	19.01.16-04.47.16-1-258977	60	2	2	1	0	0	670	1	1	0	0	NA	NA	NA	22	19	242	241	349	216	214	240	0	4	0	0	0.017	0
.	19.01.16-04.47.24-1-258984	59	2	2	0	0	0	298	1	1	0	0	NA	NA	NA	21	18	240	242	349	92	99	107	0	3	0	0	0.012	0
.	19.01.16-04.47.25-1-258985	63	2	2	1	0	1	251	1	1	0	0	NA	NA	NA	18	15	239	242	347	68	89	94	1	0	1	0.004	0	0.003
.	19.01.16-04.47.29-1-258990	36	1	1	0	0	0	0	0	0	0	0	NA	NA	NA	15	10	240	238	345	0	0	0	0	0	1	0	0	0.003
.	19.01.16-04.47.30-1-258992	66	3	3	0	0	0	671	2	2	0	0	NA	NA	NA	23	25	241	241	356	215	215	241	7	2	1	0.029	0.008	0.003
.	19.01.16-04.47.30-1-258993	121	10	10	2	0	2	673	9	9	0	0	NA	NA	NA	45	40	247	242	364	214	207	252	1	18	6	0.004	0.074	0.016
.	19.01.16-04.47.31-1-258994	92	5	5	0	0	0	686	4	4	0	0	NA	NA	NA	32	40	250	243	360	225	214	247	13	7	2	0.052	0.029	0.006
.	19.01.16-04.47.32-1-258996	64	3	3	0	0	0	669	1	1	0	0	NA	NA	NA	23	25	247	240	351	218	211	240	3	5	2	0.012	0.021	0.006
.	19.01.16-04.47.35-1-258997	93	8	8	3	0	2	683	7	7	0	0	NA	NA	NA	39	38	246	245	360	220	217	246	15	17	5	0.061	0.069	0.014
.	19.01.16-04.47.35-1-258998	66	2	2	0	0	0	666	1	1	0	0	NA	NA	NA	28	22	245	242	348	218	212	236	4	0	2	0.016	0	0.006
.	19.01.16-04.47.36-1-259000	93	7	7	2	0	2	666	6	6	0	0	NA	NA	NA	37	33	244	243	359	212	210	244	21	0	10	0.086	0	0.028
.	19.01.16-04.47.37-1-259002	90	5	5	2	0	2	691	4	4	0	0	NA	NA	NA	34	40	248	246	359	222	222	247	8	11	4	0.032	0.045	0.011
.	19.01.16-04.47.47-1-259008	118	7	7	0	0	0	676	5	5	0	0	NA	NA	NA	40	35	243	246	359	213	219	244	9	0	10	0.037	0	0.028
.	19.01.16-04.47.48-1-259009	90	4	4	1	0	1	679	3	3	0	0	NA	NA	NA	32	38	247	244	360	216	214	249	18	0	6	0.073	0	0.017
.	19.01.16-04.47.50-1-259010	114	6	6	3	0	2	676	5	5	0	0	NA	NA	NA	35	37	246	249	355	217	218	241	0	11	9	0	0.044	0.025
.	19.01.16-04.47.51-1-259011	65	3	3	1	0	1	665	2	2	0	0	NA	NA	NA	33	21	240	242	352	212	211	242	0	9	0	0	0.037	0
.	19.01.16-04.47.52-1-259015	90	13	13	5	0	5	678	11	11	0	0	NA	NA	NA	37	35	243	244	361	213	214	251	28	1	16	0.115	0.004	0.044
.	19.01.16-04.47.56-1-259016	90	8	8	3	0	3	674	7	7	0	0	NA	NA	NA	27	26	245	245	349	220	218	236	16	7	3	0.065	0.029	0.009
.	19.01.16-04.47.56-1-259017	92	14	14	4	0	3	678	10	10	0	0	NA	NA	NA	33	33	247	244	355	218	215	245	32	20	15	0.13	0.082	0.042
.	19.01.16-04.47.59-1-259018	58	3	3	2	0	2	669	2	2	0	0	NA	NA	NA	31	29	244	243	355	213	219	237	6	0	0	0.025	0	0
.	19.01.16-04.48.06-1-259019	65	4	4	2	0	2	671	3	3	0	0	NA	NA	NA	23	22	244	240	351	218	212	241	12	3	5	0.049	0.012	0.014
.	19.01.16-04.48.07-1-259020	118	6	6	0	0	0	676	5	5	0	0	NA	NA	NA	38	33	250	243	353	220	216	240	0	4	6	0	0.016	0.017
.	19.01.16-04.48.08-1-259021	118	8	8	2	0	2	685	6	6	0	0	NA	NA	NA	53	46	249	245	365	219	215	251	0	5	31	0	0.02	0.085
.	19.01.16-04.48.09-1-259022	31	1	1	0	0	0	0	0	0	0	0	NA	NA	NA	10	4	237	236	344	0	0	0	0	0	1	0	0	0.003
.	19.01.16-04.48.11-1-259023	148	8	8	2	0	2	694	6	6	0	0	NA	NA	NA	46	48	245	256	360	220	226	248	3	8	15	0.012	0.031	0.042
.	19.01.16-04.48.15-1-259041	88	4	4	0	0	0	675	2	2	0	0	NA	NA	NA	27	29	240	246	356	213	217	245	4	1	3	0.017	0.004	0.008
.	19.01.16-04.48.16-1-259042	123	7	7	1	0	1	681	6	6	0	0	NA	NA	NA	42	38	246	245	360	218	214	249	2	12	5	0.008	0.049	0.014
.	19.01.16-04.48.18-1-259043	141	20	20	4	0	4	679	17	17	0	0	NA	NA	NA	46	43	252	242	362	221	210	248	22	35	27	0.087	0.145	0.075
.	19.01.16-04.48.23-1-259048	84	9	9	1	0	1	673	8	8	0	0	NA	NA	NA	35	35	246	249	353	217	216	240	8	21	2	0.033	0.084	0.006
.	19.01.16-04.48.25-1-259051	67	6	6	3	0	3	670	2	2	0	0	NA	NA	NA	20	22	241	245	349	212	218	240	0	19	2	0	0.078	0.006
.	19.01.16-04.48.28-1-259056	122	5	5	1	0	1	684	4	4	0	0	NA	NA	NA	37	40	247	250	356	219	223	242	7	0	7	0.028	0	0.02
.	19.01.16-04.48.30-1-259061	86	3	3	2	0	1	662	2	2	0	0	NA	NA	NA	28	21	239	245	350	207	215	240	0	5	2	0	0.02	0.006
.	19.01.16-04.48.32-1-259062	89	4	4	1	0	1	669	3	3	0	0	NA	NA	NA	25	21	244	242	348	217	214	238	5	1	3	0.02	0.004	0.009
.	19.01.16-04.48.34-1-259063	61	2	2	2	0	2	672	1	1	0	0	NA	NA	NA	25	27	244	246	350	218	217	237	5	0	2	0.02	0	0.006
.	19.01.16-04.48.39-1-259072	203	8	8	1	0	1	719	7	7	0	0	NA	NA	NA	74	87	256	262	382	226	227	266	25	5	9	0.098	0.019	0.024
.	19.01.16-04.48.44-1-259076	61	3	3	2	0	2	670	2	2	0	0	NA	NA	NA	27	28	243	243	355	216	212	242	0	3	1	0	0.012	0.003
.	19.01.16-04.48.46-1-259077	119	7	7	3	0	2	677	6	6	0	0	NA	NA	NA	46	37	245	246	359	214	214	249	19	9	1	0.078	0.037	0.003
.	19.01.16-04.48.46-1-259078	88	3	3	1	0	1	672	2	2	0	0	NA	NA	NA	36	35	245	246	357	219	212	241	7	0	2	0.029	0	0.006
.	19.01.16-04.48.46-1-259079	88	4	4	1	0	1	665	3	3	0	0	NA	NA	NA	28	20	237	250	346	208	221	236	3	7	0	0.013	0.028	0
.	19.01.16-04.48.47-1-259080	59	3	3	0	0	0	199	2	2	0	0	NA	NA	NA	22	19	241	243	348	60	64	75	0	4	0	0	0.016	0
.	19.01.16-04.48.49-1-259081	144	7	7	3	0	2	688	6	6	0	0	NA	NA	NA	42	38	246	252	353	219	226	243	12	18	5	0.049	0.071	0.014
.	19.01.16-04.48.56-1-259082	116	8	8	0	0	0	687	7	7	0	0	NA	NA	NA	26	42	251	245	359	221	216	250	4	5	8	0.016	0.02	0.022
.	19.01.16-04.48.59-1-259083	117	16	16	6	0	3	690	14	14	0	0	NA	NA	NA	41	44	246	255	356	218	227	245	20	27	15	0.081	0.106	0.042
.	19.01.16-04.49.00-1-259084	69	4	4	1	0	1	657	3	3	0	0	NA	NA	NA	33	17	244	242	344	214	213	230	0	3	3	0	0.012	0.009
.	19.01.16-04.49.03-1-259085	88	4	4	1	0	1	667	3	3	0	0	NA	NA	NA	39	26	243	245	351	214	214	239	2	0	7	0.008	0	0.02
.	19.01.16-04.49.04-1-259086	90	7	7	2	0	2	686	5	5	0	0	NA	NA	NA	26	44	242	254	361	214	225	247	5	3	3	0.021	0.012	0.008
.	19.01.16-04.49.06-1-259087	149	7	7	4	0	3	693	6	6	0	0	NA	NA	NA	52	58	248	252	371	216	219	258	11	4	9	0.044	0.016	0.024
.	19.01.16-04.49.06-1-259088	60	2	2	1	0	1	670	1	1	0	0	NA	NA	NA	21	30	245	246	352	211	217	242	3	0	0	0.012	0	0
.	19.01.16-04.49.10-1-259089	30	1	1	0	0	0	0	0	0	0	0	NA	NA	NA	13	4	239	237	341	0	0	0	0	0	3	0	0	0.009
.	19.01.16-04.49.13-1-259090	95	17	17	3	0	3	673	16	16	0	0	NA	NA	NA	32	30	242	244	357	217	214	242	19	17	9	0.079	0.07	0.025
.	19.01.16-04.49.17-1-259106	92	7	7	2	0	2	675	6	6	0	0	NA	NA	NA	35	32	240	246	359	209	216	250	13	0	12	0.054	0	0.033
.	19.01.16-04.49.18-1-259107	247	23	23	6	0	6	695	20	20	0	0	NA	NA	NA	65	47	248	248	364	221	223	251	30	31	40	0.121	0.125	0.11
.	19.01.16-04.49.20-1-259108	117	10	10	2	0	1	689	9	9	0	0	NA	NA	NA	36	41	249	249	356	223	222	244	6	13	7	0.024	0.052	0.02
.	19.01.16-04.49.21-1-259111	34	1	1	0	0	0	0	0	0	0	0	NA	NA	NA	3	14	240	243	344	0	0	0	0	0	1	0	0	0.003
.	19.01.16-04.49.23-1-259114	104	6	6	1	0	1	678	5	5	0	0	NA	NA	NA	31	31	250	242	352	221	212	245	6	5	3	0.024	0.021	0.009
.	19.01.16-04.49.25-1-259117	58	2	2	0	0	0	662	1	1	0	0	NA	NA	NA	20	18	242	241	348	208	214	240	4	5	0	0.017	0.021	0
.	19.01.16-04.49.27-1-259120	126	9	9	3	0	3	681	7	7	0	0	NA	NA	NA	32	37	252	243	355	223	215	243	13	8	7	0.052	0.033	0.02
.	19.01.16-04.49.33-1-259125	154	12	12	6	0	4	698	9	9	0	0	NA	NA	NA	51	53	249	254	363	218	225	255	19	15	21	0.076	0.059	0.058
.	19.01.16-04.49.38-1-259129	111	11	11	2	0	0	680	10	10	0	0	NA	NA	NA	33	34	244	250	353	214	222	244	19	4	9	0.078	0.016	0.025
.	19.01.16-04.49.39-1-259130	33	1	1	0	0	0	0	0	0	0	0	NA	NA	NA	10	4	238	236	343	0	0	0	1	0	0	0.004	0	0
.	19.01.16-04.49.41-1-259133	118	7	7	2	0	1	664	6	6	0	0	NA	NA	NA	34	24	247	241	349	212	216	236	6	2	9	0.024	0.008	0.026
.	19.01.16-04.49.41-1-259134	92	3	3	2	0	2	674	2	2	0	0	NA	NA	NA	33	28	245	244	352	215	219	240	4	0	1	0.016	0	0.003
.	19.01.16-04.49.43-1-259138	100	13	13	2	0	2	669	10	10	0	0	NA	NA	NA	26	27	243	245	352	212	217	240	13	18	3	0.053	0.073	0.009
.	19.01.16-04.49.44-1-259139	85	5	5	2	0	2	684	4	4	0	0	NA	NA	NA	36	40	246	255	352	215	225	244	7	1	5	0.028	0.004	0.014
.	19.01.16-04.49.49-1-259141	92	15	15	2	0	2	673	13	13	0	0	NA	NA	NA	35	31	245	244	355	214	215	244	35	13	16	0.143	0.053	0.045
.	19.01.16-04.49.58-1-259145	34	1	1	0	0	0	0	0	0	0	0	NA	NA	NA	8	11	238	240	346	0	0	0	0	0	1	0	0	0.003
.	19.01.16-04.50.01-1-259146	153	36	36	14	0	9	691	31	31	0	0	NA	NA	NA	40	48	256	247	358	229	215	247	25	45	53	0.098	0.182	0.148
.	19.01.16-04.50.01-1-259147	64	2	2	1	0	1	249	1	1	0	0	NA	NA	NA	13	16	241	241	347	87	80	82	0	0	3	0	0	0.009
.	19.01.16-04.50.01-1-259148	92	6	6	1	0	1	677	3	3	0	0	NA	NA	NA	33	31	241	245	358	214	216	247	1	7	12	0.004	0.029	0.034
.	19.01.16-04.50.01-1-259149	181	10	10	2	0	2	695	8	8	0	0	NA	NA	NA	55	49	250	251	361	219	225	251	19	8	9	0.076	0.032	0.025
.	19.01.16-04.50.03-1-259154	177	23	23	7	0	6	683	20	20	0	0	NA	NA	NA	46	38	255	246	350	222	220	241	35	32	22	0.137	0.13	0.063
.	19.01.16-04.50.04-1-259155	61	3	3	0	0	0	299	2	2	0	0	NA	NA	NA	22	18	241	241	349	94	103	102	4	0	0	0.017	0	0
.	19.01.16-04.50.10-1-259156	97	9	9	2	0	0	668	8	8	0	0	NA	NA	NA	29	23	243	240	353	216	209	243	5	6	14	0.021	0.025	0.04
.	19.01.16-04.50.12-1-259157	57	2	2	0	0	0	0	1	1	0	0	NA	NA	NA	15	19	244	238	350	0	0	0	0	3	4	0	0.013	0.011
.	19.01.16-04.50.17-1-259177	123	6	6	1	0	1	695	5	5	0	0	NA	NA	NA	43	48	246	251	364	217	223	255	8	5	18	0.033	0.02	0.049
.	19.01.16-04.50.18-1-259178	148	8	8	4	0	2	691	7	7	0	0	NA	NA	NA	50	54	255	253	359	227	216	248	9	9	13	0.035	0.036	0.036
.	19.01.16-04.50.20-1-259181	60	4	4	1	0	1	675	3	3	0	0	NA	NA	NA	29	33	242	246	358	214	218	243	6	9	5	0.025	0.037	0.014
.	19.01.16-04.50.21-1-259183	67	3	3	0	0	0	448	2	2	0	0	NA	NA	NA	24	19	240	244	348	144	141	163	3	2	0	0.012	0.008	0
.	19.01.16-04.50.26-1-259188	67	4	4	1	0	0	675	3	3	0	0	NA	NA	NA	17	25	239	244	355	215	217	243	13	4	0	0.054	0.016	0
.	19.01.16-04.50.32-1-259194	60	2	2	0	0	0	667	1	1	0	0	NA	NA	NA	18	20	246	239	348	216	212	239	5	0	0	0.02	0	0
.	19.01.16-04.50.35-1-259195	86	3	3	0	0	0	674	2	2	0	0	NA	NA	NA	27	26	245	240	354	216	211	247	1	1	2	0.004	0.004	0.006
.	19.01.16-04.50.39-1-259204	92	3	3	2	0	0	680	2	2	0	0	NA	NA	NA	36	35	242	247	359	214	216	250	6	0	3	0.025	0	0.008
.	19.01.16-04.50.40-1-259205	96	7	7	1	0	0	683	4	4	0	0	NA	NA	NA	41	35	246	247	355	217	219	247	11	9	10	0.045	0.036	0.028
.	19.01.16-04.50.41-1-259206	35	1	1	0	0	0	0	0	0	0	0	NA	NA	NA	11	10	240	238	345	0	0	0	1	0	0	0.004	0	0
.	19.01.16-04.50.43-1-259210	120	9	9	1	0	1	684	7	7	0	0	NA	NA	NA	31	33	246	246	354	218	218	248	5	21	5	0.02	0.085	0.014
.	19.01.16-04.50.44-1-259211	211	32	32	8	0	4	680	29	29	0	0	NA	NA	NA	57	40	245	246	362	214	216	250	42	44	49	0.171	0.179	0.135
.	19.01.16-04.50.48-1-259212	31	1	1	0	0	0	0	0	0	0	0	NA	NA	NA	6	11	241	237	346	0	0	0	0	0	1	0	0	0.003
.	19.01.16-04.50.49-1-259213	92	7	7	1	0	1	693	6	6	0	0	NA	NA	NA	26	44	249	252	356	221	223	249	0	7	22	0	0.028	0.062
.	19.01.16-04.50.50-1-259214	150	5	5	2	0	2	693	4	4	0	0	NA	NA	NA	48	44	248	250	359	222	222	249	0	5	9	0	0.02	0.025
.	19.01.16-04.50.54-1-259215	91	8	8	3	0	3	676	6	6	0	0	NA	NA	NA	25	29	248	244	350	219	215	242	15	14	0	0.06	0.057	0
.	19.01.16-04.50.56-1-259217	118	9	9	2	0	1	678	8	8	0	0	NA	NA	NA	36	35	252	244	352	223	216	239	28	26	2	0.111	0.107	0.006
.	19.01.16-04.50.58-1-259218	174	17	17	4	0	3	700	15	15	0	0	NA	NA	NA	42	62	254	256	365	222	227	251	11	14	15	0.043	0.055	0.041
.	19.01.16-04.51.05-1-259220	89	3	3	1	0	1	672	2	2	0	0	NA	NA	NA	25	26	243	245	351	214	218	240	5	0	2	0.021	0	0.006
.	19.01.16-04.51.09-1-259221	86	4	4	0	0	0	679	3	3	0	0	NA	NA	NA	29	39	246	249	357	214	219	246	0	5	3	0	0.02	0.008
.	19.01.16-04.51.09-1-259222	114	5	5	1	0	1	671	4	4	0	0	NA	NA	NA	40	32	244	248	353	214	221	236	0	5	3	0	0.02	0.008
.	19.01.16-04.51.10-1-259223	86	3	3	0	0	0	674	2	2	0	0	NA	NA	NA	29	34	247	241	359	216	212	246	7	1	1	0.028	0.004	0.003
.	19.01.16-04.51.17-1-259239	57	2	2	0	0	0	100	1	1	0	0	NA	NA	NA	13	13	240	241	345	37	25	38	1	0	0	0.004	0	0
.	19.01.16-04.51.21-1-259242	58	3	3	1	0	1	673	2	2	0	0	NA	NA	NA	24	23	239	247	350	212	222	239	10	1	0	0.042	0.004	0
.	19.01.16-04.51.22-1-259244	32	1	1	0	0	0	0	0	0	0	0	NA	NA	NA	12	12	241	236	348	0	0	0	0	0	2	0	0	0.006
.	19.01.16-04.51.22-1-259245	36	1	1	0	0	0	0	0	0	0	0	NA	NA	NA	2	15	241	239	348	0	0	0	0	0	1	0	0	0.003
.	19.01.16-04.51.25-1-259249	126	7	7	2	0	2	676	6	6	0	0	NA	NA	NA	26	29	241	244	357	211	218	247	6	3	21	0.025	0.012	0.059
.	19.01.16-04.51.26-1-259251	172	12	12	4	0	3	703	10	10	0	0	NA	NA	NA	55	63	258	249	369	226	222	255	19	21	13	0.074	0.084	0.035
.	19.01.16-04.51.26-1-259252	62	3	3	0	0	0	660	2	2	0	0	NA	NA	NA	22	18	241	243	347	210	213	237	0	5	5	0	0.021	0.014
.	19.01.16-04.51.28-1-259255	86	4	4	0	0	0	678	3	3	0	0	NA	NA	NA	26	34	245	246	356	215	219	244	6	1	2	0.024	0.004	0.006
.	19.01.16-04.51.28-1-259256	87	4	4	0	0	0	672	2	2	0	0	NA	NA	NA	34	25	246	240	352	217	214	241	5	5	0	0.02	0.021	0
.	19.01.16-04.51.31-1-259260	121	10	10	5	0	3	686	8	8	0	0	NA	NA	NA	33	43	250	247	359	222	217	247	6	20	17	0.024	0.081	0.047
.	19.01.16-04.51.36-1-259262	63	4	4	0	0	0	396	3	3	0	0	NA	NA	NA	24	18	241	241	349	121	135	140	8	6	1	0.033	0.025	0.003
.	19.01.16-04.51.38-1-259264	119	9	9	1	0	1	687	8	8	0	0	NA	NA	NA	37	45	246	247	365	214	220	253	6	12	4	0.024	0.049	0.011
.	19.01.16-04.51.41-1-259267	63	2	2	2	0	0	676	1	1	0	0	NA	NA	NA	16	24	243	242	352	218	214	244	9	0	1	0.037	0	0.003
.	19.01.16-04.51.45-1-259271	86	4	4	2	0	2	678	3	3	0	0	NA	NA	NA	29	35	246	245	357	213	220	245	11	0	3	0.045	0	0.008
.	19.01.16-04.51.46-1-259272	90	5	5	0	0	0	672	4	4	0	0	NA	NA	NA	39	29	248	241	353	223	210	239	0	0	15	0	0	0.042
.	19.01.16-04.51.47-1-259273	94	7	7	4	0	4	669	5	5	0	0	NA	NA	NA	39	30	243	246	354	213	217	239	9	9	7	0.037	0.037	0.02
.	19.01.16-04.51.50-1-259274	122	11	11	4	0	4	683	8	8	0	0	NA	NA	NA	47	39	250	250	352	219	222	242	6	16	9	0.024	0.064	0.026
.	19.01.16-04.51.55-1-259278	33	1	1	0	0	0	0	0	0	0	0	NA	NA	NA	8	11	238	240	346	0	0	0	0	0	2	0	0	0.006
.	19.01.16-04.51.56-1-259279	201	20	20	8	0	6	693	18	18	0	0	NA	NA	NA	52	48	249	246	366	221	219	253	17	22	37	0.068	0.089	0.101
.	19.01.16-04.51.58-1-259280	91	6	6	1	0	1	672	4	4	0	0	NA	NA	NA	33	33	244	250	352	213	218	241	1	8	5	0.004	0.032	0.014
.	19.01.16-04.51.58-1-259281	149	11	11	4	0	3	668	8	8	0	0	NA	NA	NA	55	39	250	247	355	216	209	243	16	2	16	0.064	0.008	0.045
.	19.01.16-04.52.02-1-259282	125	10	10	1	0	1	685	9	9	0	0	NA	NA	NA	40	42	244	253	358	216	225	244	2	17	33	0.008	0.067	0.092
.	19.01.16-04.52.03-1-259283	115	7	7	2	0	2	683	6	6	0	0	NA	NA	NA	39	40	243	248	362	215	220	248	15	12	0	0.062	0.048	0
.	19.01.16-04.52.05-1-259284	92	7	7	0	0	0	673	6	6	0	0	NA	NA	NA	37	28	249	243	349	218	217	238	12	0	11	0.048	0	0.032
.	19.01.16-04.52.08-1-259285	120	7	7	0	0	0	671	5	5	0	0	NA	NA	NA	37	26	247	241	351	215	212	244	3	12	7	0.012	0.05	0.02
.	19.01.16-04.52.17-1-259307	117	9	9	2	0	0	681	8	8	0	0	NA	NA	NA	48	45	247	252	359	218	219	244	3	15	5	0.012	0.06	0.014
.	19.01.16-04.52.17-1-259308	90	4	4	0	0	0	673	3	3	0	0	NA	NA	NA	32	28	247	246	348	218	216	239	1	6	1	0.004	0.024	0.003
.	19.01.16-04.52.22-1-259317	93	8	8	1	0	1	664	7	7	0	0	NA	NA	NA	27	14	240	238	349	212	211	241	12	11	1	0.05	0.046	0.003
.	19.01.16-04.52.24-1-259319	31	1	1	0	0	0	0	0	0	0	0	NA	NA	NA	7	9	239	238	345	0	0	0	0	0	2	0	0	0.006
.	19.01.16-04.52.25-1-259321	113	4	4	1	0	1	668	2	2	0	0	NA	NA	NA	39	30	246	243	354	217	212	239	5	1	0	0.02	0.004	0
.	19.01.16-04.52.27-1-259324	60	2	2	1	0	1	248	1	1	0	0	NA	NA	NA	18	7	240	238	342	74	86	88	1	0	1	0.004	0	0.003
.	19.01.16-04.52.27-1-259326	60	3	3	1	0	1	98	2	2	0	0	NA	NA	NA	21	16	239	238	352	33	29	36	0	6	0	0	0.025	0
.	19.01.16-04.52.28-1-259327	91	9	9	2	0	2	681	7	7	0	0	NA	NA	NA	37	41	249	248	357	219	217	245	12	6	9	0.048	0.024	0.025
.	19.01.16-04.52.34-1-259331	63	4	4	1	0	1	677	2	2	0	0	NA	NA	NA	25	36	247	246	356	215	220	242	3	8	1	0.012	0.033	0.003
.	19.01.16-04.52.36-1-259333	91	6	6	1	0	1	672	4	4	0	0	NA	NA	NA	45	31	249	244	351	221	213	238	20	3	6	0.08	0.012	0.017
.	19.01.16-04.52.37-1-259339	60	2	2	0	0	0	675	1	1	0	0	NA	NA	NA	33	32	244	246	355	216	218	241	0	3	6	0	0.012	0.017
.	19.01.16-04.52.38-1-259341	89	12	12	1	0	0	679	11	11	0	0	NA	NA	NA	37	38	249	249	353	220	218	241	8	15	8	0.032	0.06	0.023
.	19.01.16-04.52.42-1-259343	63	3	3	1	0	1	657	2	2	0	0	NA	NA	NA	29	16	242	240	347	213	210	234	4	1	3	0.017	0.004	0.009
.	19.01.16-04.52.43-1-259347	85	6	6	1	0	1	669	5	5	0	0	NA	NA	NA	30	23	245	241	350	219	213	237	7	2	7	0.029	0.008	0.02
.	19.01.16-04.52.43-1-259348	66	2	2	0	0	0	665	1	1	0	0	NA	NA	NA	23	19	242	243	347	214	215	236	4	6	0	0.017	0.025	0
.	19.01.16-04.52.50-1-259349	119	7	7	2	0	2	677	5	5	0	0	NA	NA	NA	28	33	247	245	354	217	215	245	11	5	11	0.045	0.02	0.031
.	19.01.16-04.52.52-1-259350	30	1	1	0	0	0	0	0	0	0	0	NA	NA	NA	12	9	238	238	346	0	0	0	0	2	0	0	0.008	0
.	19.01.16-04.52.53-1-259351	88	4	4	0	0	0	677	3	3	0	0	NA	NA	NA	25	33	244	245	357	219	213	245	0	10	4	0	0.041	0.011
.	19.01.16-04.52.54-1-259352	89	7	7	3	0	2	668	6	6	0	0	NA	NA	NA	26	25	244	239	355	213	211	244	12	3	5	0.049	0.013	0.014
.	19.01.16-04.52.56-1-259353	62	5	5	1	0	1	668	4	4	0	0	NA	NA	NA	20	18	240	239	352	215	213	240	7	7	3	0.029	0.029	0.009
.	19.01.16-04.52.57-1-259354	154	6	6	2	0	2	684	5	5	0	0	NA	NA	NA	36	40	247	251	355	217	221	246	9	15	2	0.036	0.06	0.006
.	19.01.16-04.52.58-1-259355	33	1	1	1	0	1	0	0	0	0	0	NA	NA	NA	11	16	241	241	347	0	0	0	0	0	0	0	0	0
.	19.01.16-04.53.01-1-259356	119	4	4	1	0	1	684	2	2	0	0	NA	NA	NA	31	41	249	251	354	217	223	244	12	7	0	0.048	0.028	0
.	19.01.16-04.53.01-1-259357	63	2	2	1	0	1	676	1	1	0	0	NA	NA	NA	25	36	244	245	360	213	216	247	5	0	0	0.02	0	0
.	19.01.16-04.53.02-1-259358	125	15	15	1	0	1	673	14	14	0	0	NA	NA	NA	32	30	248	244	351	216	217	240	22	16	6	0.089	0.066	0.017
.	19.01.16-04.53.10-1-259359	64	2	2	0	0	0	353	1	1	0	0	NA	NA	NA	23	15	243	242	343	114	120	119	3	2	0	0.012	0.008	0
.	19.01.16-04.53.11-1-259360	58	2	2	0	0	0	196	1	1	0	0	NA	NA	NA	18	10	238	239	346	58	59	79	0	1	0	0	0.004	0
.	19.01.16-04.53.13-1-259361	122	8	8	2	0	1	687	7	7	0	0	NA	NA	NA	31	40	253	245	355	225	218	244	5	15	6	0.02	0.061	0.017
.	19.01.16-04.53.13-1-259362	34	1	1	0	0	0	0	0	0	0	0	NA	NA	NA	12	13	237	242	347	0	0	0	0	0	0	0	0	0
.	19.01.16-04.53.16-1-259378	90	5	5	4	0	3	680	4	4	0	0	NA	NA	NA	38	35	246	248	354	218	218	244	2	13	3	0.008	0.052	0.008
.	19.01.16-04.53.16-1-259379	59	2	2	0	0	0	665	1	1	0	0	NA	NA	NA	20	15	241	239	348	214	213	238	3	0	0	0.012	0	0
.	19.01.16-04.53.17-1-259380	121	5	5	1	0	1	672	4	4	0	0	NA	NA	NA	42	30	248	240	355	219	210	243	10	15	5	0.04	0.062	0.014
.	19.01.16-04.53.20-1-259382	93	7	7	2	0	1	680	5	5	0	0	NA	NA	NA	26	37	246	247	357	218	215	247	23	3	10	0.093	0.012	0.028
.	19.01.16-04.53.20-1-259383	89	6	6	1	0	0	667	5	5	0	0	NA	NA	NA	41	30	244	240	359	214	209	244	0	15	5	0	0.062	0.014
.	19.01.16-04.53.22-1-259386	61	3	3	2	0	1	675	2	2	0	0	NA	NA	NA	23	31	245	246	353	217	214	244	3	0	8	0.012	0	0.023
.	19.01.16-04.53.27-1-259394	64	3	3	1	0	1	670	2	2	0	0	NA	NA	NA	24	25	244	245	349	215	215	240	0	5	9	0	0.02	0.026
.	19.01.16-04.53.31-1-259399	61	3	3	1	0	0	676	2	2	0	0	NA	NA	NA	20	30	240	246	357	214	217	245	0	9	4	0	0.037	0.011
.	19.01.16-04.53.33-1-259400	63	2	2	0	0	0	665	1	1	0	0	NA	NA	NA	26	20	242	239	352	216	207	242	3	0	4	0.012	0	0.011
.	19.01.16-04.53.35-1-259401	178	14	14	4	0	2	686	13	13	0	0	NA	NA	NA	47	40	244	243	366	217	214	255	19	8	18	0.078	0.033	0.049
.	19.01.16-04.53.37-1-259404	102	16	16	5	0	4	671	13	13	0	0	NA	NA	NA	34	30	241	244	358	211	215	245	12	11	18	0.05	0.045	0.05
.	19.01.16-04.53.38-1-259406	36	1	1	1	0	1	0	0	0	0	0	NA	NA	NA	15	16	242	239	348	0	0	0	2	0	0	0.008	0	0
.	19.01.16-04.53.38-1-259407	90	9	9	1	0	1	675	8	8	0	0	NA	NA	NA	26	29	242	243	357	216	212	247	2	5	10	0.008	0.021	0.028
.	19.01.16-04.53.40-1-259409	128	10	10	4	0	4	683	9	9	0	0	NA	NA	NA	38	40	251	241	361	221	210	252	10	1	14	0.04	0.004	0.039
.	19.01.16-04.53.41-1-259410	61	2	2	1	0	1	669	1	1	0	0	NA	NA	NA	20	21	243	246	345	216	216	237	1	2	0	0.004	0.008	0
.	19.01.16-04.53.45-1-259414	34	1	1	0	0	0	0	0	0	0	0	NA	NA	NA	15	6	238	238	343	0	0	0	0	0	0	0	0	0
.	19.01.16-04.53.47-1-259415	35	1	1	0	0	0	0	0	0	0	0	NA	NA	NA	8	8	239	237	345	0	0	0	0	0	0	0	0	0
.	19.01.16-04.53.47-1-259416	118	29	29	10	0	8	674	27	27	0	0	NA	NA	NA	37	36	247	246	356	215	215	244	40	11	39	0.162	0.045	0.11
.	19.01.16-04.53.47-1-259417	85	6	6	0	0	0	666	4	4	0	0	NA	NA	NA	27	17	242	240	348	211	213	242	8	5	9	0.033	0.021	0.026
.	19.01.16-04.53.50-1-259418	149	11	11	2	0	1	677	9	9	0	0	NA	NA	NA	41	31	245	248	351	217	219	241	5	18	13	0.02	0.073	0.037
.	19.01.16-04.53.55-1-259422	91	3	3	0	0	0	669	2	2	0	0	NA	NA	NA	33	26	247	242	350	216	214	239	8	5	0	0.032	0.021	0
.	19.01.16-04.54.00-1-259423	60	2	2	0	0	0	665	1	1	0	0	NA	NA	NA	16	19	242	239	351	215	209	241	1	0	2	0.004	0	0.006
.	19.01.16-04.54.05-1-259424	95	7	7	2	0	2	684	6	6	0	0	NA	NA	NA	26	42	249	241	365	220	213	251	6	15	4	0.024	0.062	0.011
.	19.01.16-04.54.06-1-259425	90	6	6	2	0	2	673	5	5	0	0	NA	NA	NA	37	29	246	242	354	216	217	240	10	5	6	0.041	0.021	0.017
.	19.01.16-04.54.06-1-259426	33	1	1	0	0	0	0	0	0	0	0	NA	NA	NA	6	12	241	239	345	0	0	0	1	0	0	0.004	0	0
.	19.01.16-04.54.09-1-259427	69	3	3	1	0	1	665	2	2	0	0	NA	NA	NA	23	20	242	242	349	211	213	241	10	0	0	0.041	0	0
.	19.01.16-04.54.09-1-259428	66	5	5	2	0	2	673	4	4	0	0	NA	NA	NA	31	38	246	245	360	213	214	246	9	2	1	0.037	0.008	0.003
.	19.01.16-04.54.13-1-259444	123	16	16	6	0	5	677	14	14	0	0	NA	NA	NA	44	35	243	246	359	214	217	246	25	13	10	0.103	0.053	0.028
.	19.01.16-04.54.15-1-259445	175	28	28	12	0	7	688	25	25	0	0	NA	NA	NA	64	47	248	252	360	219	221	248	30	31	53	0.121	0.123	0.147
.	19.01.16-04.54.17-1-259446	114	7	7	0	0	0	675	6	6	0	0	NA	NA	NA	31	35	250	246	352	216	219	240	9	7	12	0.036	0.028	0.034
.	19.01.16-04.54.25-1-259453	31	1	1	0	0	0	0	0	0	0	0	NA	NA	NA	12	9	240	238	344	0	0	0	0	0	0	0	0	0
.	19.01.16-04.54.26-1-259455	236	29	29	14	0	10	699	25	25	0	0	NA	NA	NA	69	62	259	254	362	224	224	251	28	32	37	0.108	0.126	0.102
.	19.01.16-04.54.27-1-259457	62	2	2	0	0	0	664	1	1	0	0	NA	NA	NA	31	17	241	241	348	212	215	237	0	0	3	0	0	0.009
.	19.01.16-04.54.27-1-259458	33	1	1	0	0	0	0	0	0	0	0	NA	NA	NA	13	11	239	238	347	0	0	0	0	0	1	0	0	0.003
.	19.01.16-04.54.28-1-259460	113	7	7	1	0	1	681	5	5	0	0	NA	NA	NA	37	42	254	244	357	222	212	247	0	16	7	0	0.066	0.02
.	19.01.16-04.54.28-1-259461	211	16	16	6	0	5	715	15	15	0	0	NA	NA	NA	72	70	257	258	368	227	230	258	36	11	35	0.14	0.043	0.095
.	19.01.16-04.54.30-1-259464	94	4	4	1	0	1	672	3	3	0	0	NA	NA	NA	20	22	243	242	350	219	212	241	0	4	3	0	0.017	0.009
.	19.01.16-04.54.39-1-259473	149	6	6	4	0	4	699	5	5	0	0	NA	NA	NA	53	55	248	253	367	221	224	254	13	0	12	0.052	0	0.033
.	19.01.16-04.54.41-1-259476	97	11	11	6	0	2	670	9	9	0	0	NA	NA	NA	29	26	241	246	352	212	218	240	2	15	20	0.008	0.061	0.057
.	19.01.16-04.54.43-1-259480	35	1	1	0	0	0	0	0	0	0	0	NA	NA	NA	10	6	237	236	346	0	0	0	2	0	0	0.008	0	0
.	19.01.16-04.54.46-1-259482	92	10	10	2	0	2	670	9	9	0	0	NA	NA	NA	37	30	243	245	355	213	216	241	0	16	9	0	0.065	0.025
.	19.01.16-04.54.47-1-259483	92	13	13	5	0	3	678	11	11	0	0	NA	NA	NA	27	32	249	246	350	218	219	241	19	19	0	0.076	0.077	0
.	19.01.16-04.54.49-1-259484	148	10	10	2	0	2	677	8	8	0	0	NA	NA	NA	52	35	239	249	360	211	220	246	17	3	15	0.071	0.012	0.042
.	19.01.16-04.54.58-1-259485	87	6	6	4	0	3	676	5	5	0	0	NA	NA	NA	24	29	247	247	348	218	215	243	5	10	7	0.02	0.04	0.02
.	19.01.16-04.55.02-1-259486	68	6	6	1	0	1	668	5	5	0	0	NA	NA	NA	26	27	244	240	356	220	206	242	3	7	4	0.012	0.029	0.011
.	19.01.16-04.55.04-1-259487	142	8	8	3	0	1	688	7	7	0	0	NA	NA	NA	48	44	248	251	358	217	222	249	7	15	3	0.028	0.06	0.008
.	19.01.16-04.55.06-1-259488	167	23	23	8	0	7	685	19	19	0	0	NA	NA	NA	59	43	251	248	357	221	220	244	49	17	18	0.195	0.069	0.05
.	19.01.16-04.55.09-1-259489	70	4	4	0	0	0	666	3	3	0	0	NA	NA	NA	29	23	240	244	352	210	215	241	3	4	2	0.012	0.016	0.006
.	19.01.16-04.55.11-1-259490	91	3	3	0	0	0	682	2	2	0	0	NA	NA	NA	34	38	251	244	356	220	216	246	2	3	0	0.008	0.012	0
.	19.01.16-04.55.11-1-259491	175	34	34	12	0	9	694	29	29	0	0	NA	NA	NA	58	52	261	248	356	231	218	245	72	35	29	0.276	0.141	0.081
.	19.01.16-04.55.13-1-259507	90	12	12	5	0	5	675	10	10	0	0	NA	NA	NA	29	26	242	246	351	214	221	240	9	10	22	0.037	0.041	0.063
.	19.01.16-04.55.18-1-259508	32	1	1	0	0	0	0	0	0	0	0	NA	NA	NA	15	3	239	236	341	0	0	0	0	0	2	0	0	0.006
.	19.01.16-04.55.20-1-259510	99	6	6	0	0	0	673	4	4	0	0	NA	NA	NA	25	30	245	242	356	214	216	243	0	25	4	0	0.103	0.011
.	19.01.16-04.55.20-1-259511	64	2	2	1	0	1	348	1	1	0	0	NA	NA	NA	12	11	239	238	347	117	101	130	0	0	2	0	0	0.006
.	19.01.16-04.55.26-1-259518	38	1	1	0	0	0	0	0	0	0	0	NA	NA	NA	13	10	237	241	345	0	0	0	0	2	0	0	0.008	0
.	19.01.16-04.55.27-1-259520	97	14	14	6	0	6	680	12	12	0	0	NA	NA	NA	25	29	244	245	353	214	219	247	22	18	13	0.09	0.073	0.037
.	19.01.16-04.55.29-1-259523	88	9	9	2	0	2	676	8	8	0	0	NA	NA	NA	33	36	249	244	356	221	211	244	4	5	8	0.016	0.02	0.022
.	19.01.16-04.55.29-1-259525	62	2	2	0	0	0	450	1	1	0	0	NA	NA	NA	20	10	239	238	346	150	140	160	0	0	3	0	0	0.009
.	19.01.16-04.55.31-1-259527	93	11	11	2	0	1	675	9	9	0	0	NA	NA	NA	26	27	244	241	355	216	212	247	5	18	7	0.02	0.075	0.02
.	19.01.16-04.55.36-1-259529	30	1	1	0	0	0	0	0	0	0	0	NA	NA	NA	10	11	238	243	343	0	0	0	0	1	0	0	0.004	0
.	19.01.16-04.55.39-1-259532	173	32	32	7	0	6	705	29	29	0	0	NA	NA	NA	47	68	262	249	370	233	220	252	44	27	45	0.168	0.108	0.122
.	19.01.16-04.55.41-1-259534	94	4	4	2	0	2	675	3	3	0	0	NA	NA	NA	31	28	245	242	354	219	214	242	0	6	3	0	0.025	0.008
.	19.01.16-04.55.42-1-259535	35	1	1	0	0	0	0	0	0	0	0	NA	NA	NA	11	13	238	240	348	0	0	0	3	0	0	0.013	0	0
.	19.01.16-04.55.45-1-259539	180	32	32	9	0	5	698	30	30	0	0	NA	NA	NA	49	54	250	255	362	221	227	250	32	42	47	0.128	0.165	0.13
.	19.01.16-04.55.45-1-259540	32	1	1	1	0	1	0	0	0	0	0	NA	NA	NA	6	16	243	239	347	0	0	0	0	0	0	0	0	0
.	19.01.16-04.55.49-1-259541	90	4	4	1	0	1	679	3	3	0	0	NA	NA	NA	29	31	245	242	357	218	216	245	13	0	7	0.053	0	0.02
.	19.01.16-04.55.50-1-259542	144	9	9	1	0	1	695	7	7	0	0	NA	NA	NA	49	53	250	251	365	224	219	252	11	4	16	0.044	0.016	0.044
.	19.01.16-04.55.54-1-259544	176	32	32	8	0	7	707	29	29	0	0	NA	NA	NA	46	60	255	250	368	229	222	256	53	25	32	0.208	0.1	0.087
.	19.01.16-04.55.58-1-259548	33	1	1	1	0	1	0	0	0	0	0	NA	NA	NA	12	7	237	238	345	0	0	0	0	0	1	0	0	0.003
.	19.01.16-04.56.01-1-259550	31	1	1	0	0	0	0	0	0	0	0	NA	NA	NA	10	16	239	241	349	0	0	0	0	0	0	0	0	0
.	19.01.16-04.56.02-1-259551	63	2	2	0	0	0	673	1	1	0	0	NA	NA	NA	28	29	247	243	352	220	214	239	0	0	4	0	0	0.011
.	19.01.16-04.56.03-1-259552	121	10	10	5	0	5	689	8	8	0	0	NA	NA	NA	41	47	247	255	358	213	227	249	11	5	12	0.045	0.02	0.034
.	19.01.16-04.56.04-1-259553	35	1	1	0	0	0	0	0	0	0	0	NA	NA	NA	10	10	238	241	344	0	0	0	0	0	0	0	0	0
.	19.01.16-04.56.06-1-259554	30	1	1	0	0	0	0	0	0	0	0	NA	NA	NA	6	6	236	236	347	0	0	0	0	0	3	0	0	0.009
.	19.01.16-04.56.07-1-259555	59	2	2	1	0	1	668	1	1	0	0	NA	NA	NA	20	20	244	245	344	216	215	237	4	0	0	0.016	0	0
.	19.01.16-04.56.09-1-259556	86	4	4	2	0	1	684	3	3	0	0	NA	NA	NA	26	35	248	247	353	220	220	244	0	11	3	0	0.045	0.008
.	19.01.16-04.56.15-1-259572	93	5	5	3	0	3	677	4	4	0	0	NA	NA	NA	32	31	247	247	350	220	220	237	7	0	8	0.028	0	0.023
.	19.01.16-04.56.18-1-259573	89	6	6	3	0	3	674	4	4	0	0	NA	NA	NA	34	37	246	246	358	217	215	242	13	5	4	0.053	0.02	0.011
.	19.01.16-04.56.22-1-259577	93	9	9	2	0	2	673	8	8	0	0	NA	NA	NA	30	30	242	246	355	216	215	242	0	18	5	0	0.073	0.014
.	19.01.16-04.56.26-1-259582	32	1	1	0	0	0	0	0	0	0	0	NA	NA	NA	9	13	241	238	347	0	0	0	0	0	0	0	0	0
.	19.01.16-04.56.28-1-259585	151	13	13	5	0	4	687	11	11	0	0	NA	NA	NA	53	42	244	256	355	216	225	246	26	13	24	0.107	0.051	0.068
.	19.01.16-04.56.30-1-259588	93	7	7	5	0	4	684	6	6	0	0	NA	NA	NA	28	45	245	250	363	216	219	249	12	2	4	0.049	0.008	0.011
.	19.01.16-04.56.34-1-259590	61	2	2	1	0	1	49	1	1	0	0	NA	NA	NA	19	14	239	240	348	13	15	21	1	0	0	0.004	0	0
.	19.01.16-04.56.35-1-259591	62	2	2	0	0	0	397	1	1	0	0	NA	NA	NA	20	21	244	241	349	122	130	145	0	0	3	0	0	0.009
.	19.01.16-04.56.38-1-259596	62	3	3	0	0	0	668	2	2	0	0	NA	NA	NA	22	25	244	245	349	212	218	238	3	0	2	0.012	0	0.006
.	19.01.16-04.56.39-1-259601	98	6	6	3	0	2	683	4	4	0	0	NA	NA	NA	41	38	250	243	358	221	216	246	2	11	3	0.008	0.045	0.008
.	19.01.16-04.56.39-1-259602	35	1	1	1	0	1	0	0	0	0	0	NA	NA	NA	6	12	239	242	344	0	0	0	0	0	0	0	0	0
.	19.01.16-04.56.42-1-259603	95	7	7	0	0	0	676	5	5	0	0	NA	NA	NA	37	34	247	248	352	218	217	241	5	5	7	0.02	0.02	0.02
.	19.01.16-04.56.44-1-259607	39	1	1	0	0	0	0	0	0	0	0	NA	NA	NA	8	7	237	242	341	0	0	0	0	2	0	0	0.008	0
.	19.01.16-04.56.47-1-259608	91	5	5	2	0	2	673	4	4	0	0	NA	NA	NA	34	30	242	243	358	214	213	246	4	10	2	0.017	0.041	0.006
.	19.01.16-04.56.48-1-259609	93	5	5	1	0	1	673	4	4	0	0	NA	NA	NA	27	31	243	242	359	210	214	249	9	8	0	0.037	0.033	0
.	19.01.16-04.56.51-1-259610	63	3	3	0	0	0	679	2	2	0	0	NA	NA	NA	28	32	249	247	349	221	220	238	0	7	7	0	0.028	0.02
.	19.01.16-04.56.52-1-259611	95	6	6	3	0	3	677	5	5	0	0	NA	NA	NA	29	32	243	246	356	213	218	246	5	7	3	0.021	0.028	0.008
.	19.01.16-04.56.54-1-259612	117	8	8	2	0	2	671	6	6	0	0	NA	NA	NA	39	37	250	248	352	218	214	239	10	3	6	0.04	0.012	0.017
.	19.01.16-04.56.57-1-259613	93	5	5	2	0	1	676	3	3	0	0	NA	NA	NA	32	33	244	248	354	218	217	241	2	4	8	0.008	0.016	0.023
.	19.01.16-04.56.59-1-259614	117	7	7	0	0	0	678	6	6	0	0	NA	NA	NA	29	35	248	246	354	219	218	241	5	11	1	0.02	0.045	0.003
.	19.01.16-04.57.02-1-259615	64	3	3	0	0	0	677	2	2	0	0	NA	NA	NA	19	27	243	241	356	218	214	245	13	3	0	0.053	0.012	0
.	19.01.16-04.57.06-1-259616	33	1	1	0	0	0	0	0	0	0	0	NA	NA	NA	9	13	238	242	346	0	0	0	0	0	0	0	0	0
.	19.01.16-04.57.07-1-259617	60	2	2	0	0	0	669	1	1	0	0	NA	NA	NA	31	21	244	242	348	215	216	238	0	5	3	0	0.021	0.009
.	19.01.16-04.57.07-1-259618	60	2	2	0	0	0	674	1	1	0	0	NA	NA	NA	18	23	243	244	349	218	216	240	0	2	0	0	0.008	0
.	19.01.16-04.57.08-1-259619	148	12	12	5	0	4	687	11	11	0	0	NA	NA	NA	39	43	249	250	357	223	220	244	7	27	25	0.028	0.108	0.07
.	19.01.16-04.57.12-1-259621	85	6	6	0	0	0	674	5	5	0	0	NA	NA	NA	33	30	245	246	352	215	215	244	5	10	10	0.02	0.041	0.028
.	19.01.16-04.57.15-1-259638	38	1	1	0	0	0	0	0	0	0	0	NA	NA	NA	14	13	240	239	347	0	0	0	0	0	3	0	0	0.009
.	19.01.16-04.57.15-1-259639	117	11	11	4	0	4	674	10	10	0	0	NA	NA	NA	34	29	246	248	348	216	219	239	20	4	18	0.081	0.016	0.052
.	19.01.16-04.57.17-1-259640	128	5	5	2	0	1	690	2	2	0	0	NA	NA	NA	50	43	250	244	362	222	219	249	14	0	10	0.056	0	0.028
.	19.01.16-04.57.19-1-259642	59	3	3	1	0	1	667	2	2	0	0	NA	NA	NA	22	19	244	240	348	217	212	238	5	0	2	0.02	0	0.006
.	19.01.16-04.57.20-1-259643	33	1	1	0	0	0	0	0	0	0	0	NA	NA	NA	12	10	240	238	345	0	0	0	0	0	1	0	0	0.003
.	19.01.16-04.57.21-1-259645	61	2	2	1	0	0	671	1	1	0	0	NA	NA	NA	15	20	242	240	351	214	214	243	6	0	0	0.025	0	0
.	19.01.16-04.57.21-1-259646	151	12	12	3	0	2	696	9	9	0	0	NA	NA	NA	48	58	251	257	363	219	229	248	11	6	26	0.044	0.023	0.072
.	19.01.16-04.57.22-1-259649	93	5	5	2	0	2	681	3	3	0	0	NA	NA	NA	34	32	244	247	354	217	221	243	0	2	12	0	0.008	0.034
.	19.01.16-04.57.32-1-259658	143	15	15	8	0	6	707	12	12	0	0	NA	NA	NA	45	62	253	251	371	223	225	259	11	21	32	0.043	0.084	0.086
.	19.01.16-04.57.35-1-259659	67	5	5	2	0	2	669	4	4	0	0	NA	NA	NA	22	22	240	240	355	212	211	246	1	4	6	0.004	0.017	0.017
.	19.01.16-04.57.37-1-259663	64	2	2	0	0	0	401	1	1	0	0	NA	NA	NA	18	19	243	244	345	134	126	141	1	0	6	0.004	0	0.017
.	19.01.16-04.57.37-1-259664	152	8	8	3	0	2	701	6	6	0	0	NA	NA	NA	54	60	253	253	367	223	223	255	12	8	7	0.047	0.032	0.019
.	19.01.16-04.57.38-1-259665	94	7	7	1	0	1	672	6	6	0	0	NA	NA	NA	29	23	239	246	351	215	217	240	12	2	2	0.05	0.008	0.006
.	19.01.16-04.57.39-1-259667	66	4	4	0	0	0	670	2	2	0	0	NA	NA	NA	18	25	244	242	352	212	215	243	8	4	0	0.033	0.017	0
.	19.01.16-04.57.41-1-259668	64	3	3	0	0	0	666	2	2	0	0	NA	NA	NA	30	24	241	245	351	212	215	239	0	3	5	0	0.012	0.014
.	19.01.16-04.57.50-1-259672	116	4	4	4	0	2	690	3	3	0	0	NA	NA	NA	24	42	245	252	358	219	223	248	0	0	18	0	0	0.05
.	19.01.16-04.57.52-1-259673	58	3	3	0	0	0	663	2	2	0	0	NA	NA	NA	30	23	242	244	350	212	215	236	0	0	10	0	0	0.029
.	19.01.16-04.57.53-1-259674	130	30	30	6	0	4	700	27	27	0	0	NA	NA	NA	39	57	251	256	363	224	228	248	49	17	48	0.195	0.066	0.132
.	19.01.16-04.57.55-1-259675	32	1	1	0	0	0	0	0	0	0	0	NA	NA	NA	10	11	240	241	343	0	0	0	0	0	3	0	0	0.009
.	19.01.16-04.57.57-1-259679	36	1	1	1	0	1	0	0	0	0	0	NA	NA	NA	12	6	237	239	343	0	0	0	0	0	2	0	0	0.006
.	19.01.16-04.57.58-1-259680	57	2	2	0	0	0	0	1	1	0	0	NA	NA	NA	15	14	241	243	343	0	0	0	0	1	0	0	0.004	0
.	19.01.16-04.57.58-1-259681	57	2	2	0	0	0	667	1	1	0	0	NA	NA	NA	29	22	241	242	352	211	216	240	0	0	5	0	0	0.014
.	19.01.16-04.57.59-1-259682	93	5	5	1	0	1	676	4	4	0	0	NA	NA	NA	42	36	245	248	356	217	220	239	0	0	21	0	0	0.059
.	19.01.16-04.58.00-1-259683	62	2	2	1	0	1	664	0	0	0	0	NA	NA	NA	30	27	243	245	352	213	214	237	4	0	0	0.016	0	0
.	19.01.16-04.58.01-1-259684	33	1	1	0	0	0	0	0	0	0	0	NA	NA	NA	5	6	238	237	344	0	0	0	3	0	0	0.013	0	0
.	19.01.16-04.58.04-1-259685	93	7	7	2	0	2	682	5	5	0	0	NA	NA	NA	26	35	244	249	355	217	219	246	7	9	5	0.029	0.036	0.014
.	19.01.16-04.58.05-1-259686	65	3	3	0	0	0	662	2	2	0	0	NA	NA	NA	31	27	245	244	351	216	210	236	0	8	5	0	0.033	0.014
.	19.01.16-04.58.07-1-259687	89	6	6	1	0	1	679	5	5	0	0	NA	NA	NA	31	32	242	251	352	213	224	242	18	3	11	0.074	0.012	0.031
.	19.01.16-04.58.10-1-259688	62	2	2	0	0	0	664	1	1	0	0	NA	NA	NA	21	18	239	243	349	214	215	235	6	0	0	0.025	0	0
.	19.01.16-04.58.13-1-259689	96	8	8	1	0	1	681	7	7	0	0	NA	NA	NA	30	37	247	251	352	219	222	240	3	20	8	0.012	0.08	0.023
.	19.01.16-04.58.15-1-259707	121	11	11	7	0	3	681	10	10	0	0	NA	NA	NA	43	43	250	245	361	218	217	246	14	18	10	0.056	0.073	0.028
.	19.01.16-04.58.19-1-259708	64	5	5	2	0	2	669	3	3	0	0	NA	NA	NA	32	27	242	245	353	211	215	243	8	5	4	0.033	0.02	0.011
.	19.01.16-04.58.21-1-259711	63	2	2	2	0	2	660	1	1	0	0	NA	NA	NA	26	19	243	241	348	215	207	238	0	2	2	0	0.008	0.006
.	19.01.16-04.58.25-1-259717	124	9	9	1	0	1	682	7	7	0	0	NA	NA	NA	49	41	248	247	359	221	216	245	9	6	10	0.036	0.024	0.028
.	19.01.16-04.58.27-1-259721	66	4	4	0	0	0	673	3	3	0	0	NA	NA	NA	17	22	243	242	350	218	214	241	0	5	3	0	0.021	0.009
.	19.01.16-04.58.29-1-259723	62	2	2	1	0	1	495	1	1	0	0	NA	NA	NA	15	19	245	240	347	154	156	185	0	1	2	0	0.004	0.006
.	19.01.16-04.58.35-1-259727	60	2	2	0	0	0	665	1	1	0	0	NA	NA	NA	28	22	240	244	351	209	213	243	7	0	0	0.029	0	0
.	19.01.16-04.58.36-1-259729	91	6	6	0	0	0	676	5	5	0	0	NA	NA	NA	43	33	240	247	359	211	219	246	6	3	1	0.025	0.012	0.003
.	19.01.16-04.58.37-1-259731	98	10	10	2	0	2	685	7	7	0	0	NA	NA	NA	38	43	250	243	363	222	212	251	9	13	10	0.036	0.053	0.028
.	19.01.16-04.58.38-1-259733	31	1	1	0	0	0	0	0	0	0	0	NA	NA	NA	11	10	237	240	346	0	0	0	0	0	0	0	0	0
.	19.01.16-04.58.42-1-259739	100	5	5	2	0	1	672	4	4	0	0	NA	NA	NA	27	22	243	242	350	218	213	241	11	14	11	0.045	0.058	0.031
.	19.01.16-04.58.44-1-259743	59	2	2	0	0	0	100	1	1	0	0	NA	NA	NA	10	15	240	242	346	29	35	36	0	1	2	0	0.004	0.006
.	19.01.16-04.58.44-1-259744	181	14	14	6	0	5	705	12	12	0	0	NA	NA	NA	66	59	250	254	368	223	227	255	13	11	34	0.052	0.043	0.092
.	19.01.16-04.58.46-1-259745	62	3	3	0	0	0	671	2	2	0	0	NA	NA	NA	25	23	241	243	352	214	215	242	0	13	0	0	0.053	0
.	19.01.16-04.58.47-1-259746	89	4	4	1	0	1	678	3	3	0	0	NA	NA	NA	36	40	246	249	358	212	219	247	4	0	9	0.016	0	0.025
.	19.01.16-04.58.51-1-259747	33	1	1	0	0	0	0	0	0	0	0	NA	NA	NA	7	14	242	239	346	0	0	0	0	0	1	0	0	0.003
.	19.01.16-04.58.52-1-259748	60	2	2	0	0	0	673	1	1	0	0	NA	NA	NA	26	27	244	243	353	214	216	243	4	0	4	0.016	0	0.011
.	19.01.16-04.58.54-1-259749	88	9	9	4	0	4	682	8	8	0	0	NA	NA	NA	25	41	248	245	361	219	217	246	18	0	18	0.073	0	0.05
.	19.01.16-04.58.55-1-259750	33	1	1	1	0	1	0	0	0	0	0	NA	NA	NA	12	9	236	239	347	0	0	0	0	2	0	0	0.008	0
.	19.01.16-04.58.57-1-259751	82	4	4	2	0	1	680	3	3	0	0	NA	NA	NA	27	30	248	245	350	222	221	237	6	4	10	0.024	0.016	0.029
.	19.01.16-04.59.03-1-259752	124	20	20	6	0	6	680	18	18	0	0	NA	NA	NA	46	39	248	249	355	217	218	245	43	15	16	0.173	0.06	0.045
.	19.01.16-04.59.03-1-259753	64	2	2	1	0	1	675	1	1	0	0	NA	NA	NA	22	29	248	242	352	219	214	242	0	0	7	0	0	0.02
.	19.01.16-04.59.04-1-259754	95	5	5	2	0	1	677	4	4	0	0	NA	NA	NA	39	34	245	243	359	217	211	249	5	11	2	0.02	0.045	0.006
.	19.01.16-04.59.05-1-259755	124	11	11	1	0	1	696	10	10	0	0	NA	NA	NA	52	55	250	248	370	226	217	253	2	13	14	0.008	0.052	0.038
.	19.01.16-04.59.07-1-259756	148	16	16	3	0	1	689	13	13	0	0	NA	NA	NA	60	48	250	253	358	218	228	243	10	9	31	0.04	0.036	0.087
.	19.01.16-04.59.15-1-259772	97	9	9	1	0	1	683	8	8	0	0	NA	NA	NA	34	36	246	246	357	217	217	249	4	10	19	0.016	0.041	0.053
.	19.01.16-04.59.16-1-259773	94	7	7	3	0	3	676	5	5	0	0	NA	NA	NA	26	33	246	243	357	215	214	247	8	6	5	0.033	0.025	0.014
.	19.01.16-04.59.17-1-259774	122	6	6	2	0	2	678	5	5	0	0	NA	NA	NA	44	34	244	250	353	215	221	242	9	31	6	0.037	0.124	0.017
.	19.01.16-04.59.18-1-259775	143	20	20	10	0	7	680	17	17	0	0	NA	NA	NA	56	35	246	244	358	217	215	248	39	9	37	0.159	0.037	0.103
.	19.01.16-04.59.25-1-259782	92	4	4	0	0	0	681	2	2	0	0	NA	NA	NA	34	37	246	241	363	216	215	250	0	17	2	0	0.071	0.006
.	19.01.16-04.59.30-1-259788	99	7	7	2	0	2	676	6	6	0	0	NA	NA	NA	39	35	249	249	350	220	220	236	21	7	7	0.084	0.028	0.02
.	19.01.16-04.59.36-1-259790	91	11	11	1	0	0	679	9	9	0	0	NA	NA	NA	29	34	248	244	355	216	215	248	6	17	12	0.024	0.07	0.034
.	19.01.16-04.59.38-1-259794	117	15	15	7	0	6	680	13	13	0	0	NA	NA	NA	37	40	245	254	354	217	223	240	32	27	7	0.131	0.106	0.02
.	19.01.16-04.59.40-1-259797	151	19	19	12	0	9	691	18	18	0	0	NA	NA	NA	50	41	248	253	353	222	226	243	17	43	23	0.069	0.17	0.065
.	19.01.16-04.59.41-1-259798	182	20	20	6	0	4	689	17	17	0	0	NA	NA	NA	44	50	246	251	366	217	217	255	34	27	18	0.138	0.108	0.049
.	19.01.16-04.59.44-1-259802	86	4	4	2	0	1	682	3	3	0	0	NA	NA	NA	23	33	241	246	359	213	220	249	5	6	0	0.021	0.024	0
.	19.01.16-04.59.44-1-259804	143	10	10	5	0	3	698	7	7	0	0	NA	NA	NA	47	56	255	245	369	226	216	256	12	28	10	0.047	0.114	0.027
.	19.01.16-04.59.52-1-259805	177	28	28	13	0	8	681	26	26	0	0	NA	NA	NA	50	41	243	249	362	211	217	253	31	22	48	0.128	0.088	0.133
.	19.01.16-04.59.55-1-259806	115	6	6	3	0	3	692	4	4	0	0	NA	NA	NA	34	44	247	256	354	222	228	242	0	0	19	0	0	0.054
.	19.01.16-05.00.00-1-259810	91	4	4	1	0	1	685	2	2	0	0	NA	NA	NA	22	38	247	244	360	219	215	251	8	0	0	0.032	0	0
.	19.01.16-05.00.01-1-259811	115	9	9	3	0	2	674	7	7	0	0	NA	NA	NA	32	33	244	245	357	212	217	245	17	2	2	0.07	0.008	0.006
.	19.01.16-05.00.09-1-259816	66	4	4	0	0	0	659	3	3	0	0	NA	NA	NA	28	14	239	238	350	214	209	236	0	1	4	0	0.004	0.011
.	19.01.16-05.00.11-1-259817	147	24	24	5	0	5	693	22	22	0	0	NA	NA	NA	36	44	249	253	355	220	227	246	25	15	54	0.1	0.059	0.152
.	19.01.16-05.00.17-1-259837	60	3	3	0	0	0	667	2	2	0	0	NA	NA	NA	30	27	241	248	351	213	218	236	1	4	1	0.004	0.016	0.003
.	19.01.16-05.00.17-1-259838	116	13	13	5	0	3	688	12	12	0	0	NA	NA	NA	31	43	249	247	360	220	219	249	28	18	4	0.112	0.073	0.011
.	19.01.16-05.00.18-1-259839	34	1	1	0	0	0	0	0	0	0	0	NA	NA	NA	12	11	237	239	348	0	0	0	0	0	0	0	0	0
.	19.01.16-05.00.21-1-259841	86	10	10	3	0	3	683	9	9	0	0	NA	NA	NA	21	39	248	247	357	222	216	245	4	18	9	0.016	0.073	0.025
.	19.01.16-05.00.21-1-259842	94	3	3	0	0	0	671	2	2	0	0	NA	NA	NA	21	25	247	242	349	217	214	240	0	0	9	0	0	0.026
.	19.01.16-05.00.26-1-259850	92	10	10	5	0	4	682	9	9	0	0	NA	NA	NA	31	41	255	244	355	229	212	241	11	13	8	0.043	0.053	0.023
.	19.01.16-05.00.26-1-259851	62	3	3	1	0	1	674	2	2	0	0	NA	NA	NA	24	33	248	241	357	216	212	246	2	3	3	0.008	0.012	0.008
.	19.01.16-05.00.33-1-259857	119	19	19	4	0	3	687	18	18	0	0	NA	NA	NA	27	36	248	241	360	220	216	251	13	19	27	0.052	0.079	0.075
.	19.01.16-05.00.37-1-259860	87	3	3	0	0	0	675	2	2	0	0	NA	NA	NA	29	30	243	242	358	214	215	246	0	0	8	0	0	0.022
.	19.01.16-05.00.38-1-259862	87	4	4	0	0	0	675	3	3	0	0	NA	NA	NA	31	24	245	241	351	220	214	241	3	10	1	0.012	0.041	0.003
.	19.01.16-05.00.42-1-259868	177	9	9	1	0	0	688	8	8	0	0	NA	NA	NA	42	39	245	247	360	214	223	251	20	12	8	0.082	0.049	0.022
.	19.01.16-05.00.46-1-259872	64	4	4	0	0	0	671	3	3	0	0	NA	NA	NA	27	37	249	244	357	216	212	243	3	1	5	0.012	0.004	0.014
.	19.01.16-05.00.48-1-259873	86	4	4	1	0	1	679	3	3	0	0	NA	NA	NA	20	28	247	244	350	220	218	241	3	0	3	0.012	0	0.009
.	19.01.16-05.00.51-1-259874	143	13	13	7	0	6	688	12	12	0	0	NA	NA	NA	45	48	252	247	362	222	217	249	43	12	7	0.171	0.049	0.019
.	19.01.16-05.00.54-1-259876	178	24	24	8	0	5	714	22	22	0	0	NA	NA	NA	57	70	265	257	361	236	227	251	63	23	33	0.238	0.089	0.091
.	19.01.16-05.00.55-1-259877	113	8	8	1	0	1	684	6	6	0	0	NA	NA	NA	37	43	245	251	360	213	224	247	21	4	2	0.086	0.016	0.006
.	19.01.16-05.00.56-1-259878	110	8	8	1	0	1	684	7	7	0	0	NA	NA	NA	43	35	246	247	355	218	219	247	6	9	8	0.024	0.036	0.023
.	19.01.16-05.01.03-1-259910	35	1	1	0	0	0	0	0	0	0	0	NA	NA	NA	7	9	239	236	347	0	0	0	0	0	0	0	0	0
.	19.01.16-05.01.06-1-259931	122	11	11	2	0	2	681	8	8	0	0	NA	NA	NA	55	47	251	249	360	220	217	244	21	7	11	0.084	0.028	0.031
.	19.01.16-05.01.07-1-259932	201	25	25	9	0	7	688	24	24	0	0	NA	NA	NA	70	51	245	253	366	215	224	249	15	49	33	0.061	0.194	0.09
.	19.01.16-05.01.08-1-259933	61	2	2	0	0	0	666	0	0	0	0	NA	NA	NA	28	25	244	244	350	212	213	241	3	0	2	0.012	0	0.006
.	19.01.16-05.01.12-1-259954	94	4	4	2	0	1	661	3	3	0	0	NA	NA	NA	36	16	242	241	346	213	216	232	0	3	9	0	0.012	0.026
.	19.01.16-05.01.16-1-259970	147	8	8	6	0	5	683	7	7	0	0	NA	NA	NA	36	38	251	247	353	225	217	241	0	20	13	0	0.081	0.037
.	19.01.16-05.01.19-1-259971	96	5	5	0	0	0	677	4	4	0	0	NA	NA	NA	33	33	253	242	351	223	213	241	5	9	4	0.02	0.037	0.011
.	19.01.16-05.01.21-1-259974	33	1	1	0	0	0	0	0	0	0	0	NA	NA	NA	8	4	237	237	343	0	0	0	0	0	1	0	0	0.003
.	19.01.16-05.01.22-1-259976	145	10	10	5	0	3	692	9	9	0	0	NA	NA	NA	47	48	256	249	356	228	217	247	38	0	14	0.148	0	0.039
.	19.01.16-05.01.23-1-259978	35	1	1	0	0	0	0	0	0	0	0	NA	NA	NA	5	9	241	238	343	0	0	0	0	0	0	0	0	0
.	19.01.16-05.01.26-1-259982	90	5	5	2	0	2	671	4	4	0	0	NA	NA	NA	35	31	243	250	351	217	216	238	12	0	2	0.049	0	0.006
.	19.01.16-05.01.29-1-259986	176	8	8	1	0	1	679	6	6	0	0	NA	NA	NA	46	35	245	243	360	212	213	254	6	5	12	0.024	0.021	0.033
.	19.01.16-05.01.31-1-259989	150	10	10	4	0	2	684	7	7	0	0	NA	NA	NA	41	44	248	250	359	218	219	247	18	5	11	0.073	0.02	0.031
.	19.01.16-05.01.38-1-259993	30	1	1	0	0	0	0	0	0	0	0	NA	NA	NA	9	5	238	237	343	0	0	0	0	0	2	0	0	0.006
.	19.01.16-05.01.38-1-259994	63	3	3	1	0	1	675	2	2	0	0	NA	NA	NA	27	26	241	246	352	213	218	244	2	3	1	0.008	0.012	0.003
.	19.01.16-05.01.40-1-259996	125	4	4	2	0	2	678	3	3	0	0	NA	NA	NA	56	37	248	251	351	219	221	238	10	3	1	0.04	0.012	0.003
.	19.01.16-05.01.40-1-259997	59	2	2	1	0	1	678	1	1	0	0	NA	NA	NA	22	28	247	247	347	220	221	237	2	0	3	0.008	0	0.009
.	19.01.16-05.01.44-1-260001	60	2	2	0	0	0	298	1	1	0	0	NA	NA	NA	17	20	242	241	350	93	89	116	0	0	1	0	0	0.003
.	19.01.16-05.01.50-1-260002	86	5	5	1	0	1	670	4	4	0	0	NA	NA	NA	32	24	246	242	349	216	215	239	7	0	5	0.028	0	0.014
.	19.01.16-05.01.51-1-260003	126	15	15	8	0	7	683	10	10	0	0	NA	NA	NA	35	43	249	248	359	221	214	248	24	32	11	0.096	0.129	0.031
.	19.01.16-05.01.51-1-260004	96	9	9	1	0	1	673	7	7	0	0	NA	NA	NA	26	32	249	242	354	217	214	242	12	6	5	0.048	0.025	0.014
.	19.01.16-05.01.54-1-260005	150	17	17	2	0	1	693	14	14	0	0	NA	NA	NA	47	54	253	252	362	227	218	248	32	14	32	0.126	0.056	0.088
.	19.01.16-05.01.55-1-260006	94	19	19	4	0	4	672	18	18	0	0	NA	NA	NA	34	28	246	245	350	216	215	241	27	20	12	0.11	0.082	0.034
.	19.01.16-05.01.56-1-260007	157	18	18	3	0	3	692	17	17	0	0	NA	NA	NA	50	50	248	251	364	220	220	252	18	28	28	0.073	0.112	0.077
.	19.01.16-05.01.58-1-260008	31	1	1	0	0	0	0	0	0	0	0	NA	NA	NA	8	8	241	237	343	0	0	0	0	0	0	0	0	0
.	19.01.16-05.01.59-1-260010	151	13	13	0	0	0	693	10	10	0	0	NA	NA	NA	44	45	247	246	365	219	219	255	15	11	6	0.061	0.045	0.016
.	19.01.16-05.02.00-1-260013	33	1	1	1	0	1	0	0	0	0	0	NA	NA	NA	8	9	236	237	349	0	0	0	3	0	0	0.013	0	0
.	19.01.16-05.02.03-1-260014	98	10	10	2	0	2	685	8	8	0	0	NA	NA	NA	28	41	246	245	363	218	219	248	25	10	3	0.102	0.041	0.008
.	19.01.16-05.02.08-1-260015	97	4	4	1	0	1	663	3	3	0	0	NA	NA	NA	41	26	247	240	352	217	207	239	7	7	6	0.028	0.029	0.017
.	19.01.16-05.02.13-1-260017	65	3	3	2	0	2	671	2	2	0	0	NA	NA	NA	22	26	243	242	354	209	214	248	0	2	4	0	0.008	0.011
.	19.01.16-05.02.22-1-260044	151	12	12	6	0	5	695	10	10	0	0	NA	NA	NA	46	55	251	252	365	223	220	252	10	20	25	0.04	0.079	0.068
.	19.01.16-05.02.24-1-260048	60	2	2	0	0	0	200	1	1	0	0	NA	NA	NA	10	23	241	242	353	59	70	71	2	0	1	0.008	0	0.003
.	19.01.16-05.02.25-1-260050	38	1	1	0	0	0	0	0	0	0	0	NA	NA	NA	5	7	240	237	343	0	0	0	0	0	1	0	0	0.003
.	19.01.16-05.02.26-1-260052	64	2	2	1	0	1	680	1	1	0	0	NA	NA	NA	22	35	245	250	353	216	222	242	4	3	0	0.016	0.012	0
.	19.01.16-05.02.27-1-260054	203	24	24	2	0	1	703	22	22	0	0	NA	NA	NA	62	57	248	256	366	217	230	256	49	18	34	0.198	0.07	0.093
.	19.01.16-05.02.29-1-260057	176	28	28	13	0	8	692	24	24	0	0	NA	NA	NA	46	51	254	250	360	220	223	249	58	28	34	0.228	0.112	0.094
.	19.01.16-05.02.29-1-260058	61	2	2	0	0	0	247	1	1	0	0	NA	NA	NA	17	20	241	243	349	78	82	87	4	1	0	0.017	0.004	0
.	19.01.16-05.02.33-1-260061	61	2	2	0	0	0	676	1	1	0	0	NA	NA	NA	19	24	246	240	351	219	214	243	5	4	0	0.02	0.017	0
.	19.01.16-05.02.34-1-260062	63	3	3	1	0	1	663	2	2	0	0	NA	NA	NA	22	16	240	239	350	213	208	242	0	8	0	0	0.033	0
.	19.01.16-05.02.35-1-260063	59	3	3	2	0	1	668	2	2	0	0	NA	NA	NA	24	21	244	244	346	216	215	237	3	4	0	0.012	0.016	0
.	19.01.16-05.02.41-1-260068	60	2	2	0	0	0	399	1	1	0	0	NA	NA	NA	12	19	239	244	349	124	137	138	0	2	2	0	0.008	0.006
.	19.01.16-05.02.42-1-260073	114	17	17	4	0	3	674	14	14	0	0	NA	NA	NA	37	35	243	249	356	215	216	243	13	51	9	0.053	0.205	0.025
.	19.01.16-05.02.47-1-260077	92	9	9	0	0	0	674	8	8	0	0	NA	NA	NA	35	27	247	244	349	219	215	240	12	5	11	0.049	0.02	0.032
.	19.01.16-05.02.50-1-260078	60	3	3	1	0	1	298	2	2	0	0	NA	NA	NA	13	11	242	239	343	103	91	104	3	4	0	0.012	0.017	0
.	19.01.16-05.02.52-1-260079	33	1	1	0	0	0	0	0	0	0	0	NA	NA	NA	3	11	239	240	345	0	0	0	2	0	0	0.008	0	0
.	19.01.16-05.02.54-1-260080	154	8	8	1	0	1	689	7	7	0	0	NA	NA	NA	53	46	249	247	363	220	217	252	28	10	14	0.112	0.04	0.039
.	19.01.16-05.02.54-1-260081	41	1	1	1	0	1	0	0	0	0	0	NA	NA	NA	17	11	239	239	346	0	0	0	1	0	0	0.004	0	0
.	19.01.16-05.02.55-1-260082	69	11	11	2	0	2	669	10	10	0	0	NA	NA	NA	22	20	241	243	349	212	216	241	19	10	2	0.079	0.041	0.006
.	19.01.16-05.02.57-1-260083	148	15	15	5	0	4	679	12	12	0	0	NA	NA	NA	56	38	246	244	361	220	214	245	6	44	17	0.024	0.18	0.047
.	19.01.16-05.03.06-1-260084	142	14	14	3	0	2	696	13	13	0	0	NA	NA	NA	47	49	247	252	363	219	222	255	31	21	22	0.126	0.083	0.061
.	19.01.16-05.03.14-1-260100	210	19	19	6	0	5	698	17	17	0	0	NA	NA	NA	67	50	249	245	369	222	218	258	44	26	32	0.177	0.106	0.087
.	19.01.16-05.03.16-1-260101	87	3	3	1	0	1	666	2	2	0	0	NA	NA	NA	37	25	242	241	355	212	210	244	0	1	2	0	0.004	0.006
.	19.01.16-05.03.16-1-260102	61	3	3	3	0	3	660	2	2	0	0	NA	NA	NA	29	19	241	243	348	211	213	236	10	0	0	0.041	0	0
.	19.01.16-05.03.17-1-260103	65	3	3	1	0	1	663	2	2	0	0	NA	NA	NA	30	26	241	245	353	208	216	239	2	0	4	0.008	0	0.011
.	19.01.16-05.03.18-1-260104	36	1	1	0	0	0	0	0	0	0	0	NA	NA	NA	16	9	238	239	345	0	0	0	0	0	1	0	0	0.003
.	19.01.16-05.03.22-1-260108	90	4	4	2	0	2	683	3	3	0	0	NA	NA	NA	35	33	245	244	357	219	219	245	4	1	7	0.016	0.004	0.02
.	19.01.16-05.03.22-1-260110	178	14	14	3	0	2	702	12	12	0	0	NA	NA	NA	52	58	256	251	364	228	223	251	9	26	12	0.035	0.104	0.033
.	19.01.16-05.03.32-1-260121	180	12	12	3	0	2	708	10	10	0	0	NA	NA	NA	61	65	257	252	369	227	225	256	15	13	20	0.058	0.052	0.054
.	19.01.16-05.03.34-1-260122	87	5	5	2	0	1	666	2	2	0	0	NA	NA	NA	39	26	244	241	354	215	213	238	2	4	20	0.008	0.017	0.056
.	19.01.16-05.03.34-1-260123	91	5	5	0	0	0	659	4	4	0	0	NA	NA	NA	37	17	238	242	350	214	208	237	0	12	0	0	0.05	0
.	19.01.16-05.03.35-1-260124	148	12	12	3	0	3	692	11	11	0	0	NA	NA	NA	42	46	246	247	366	218	219	255	5	29	14	0.02	0.117	0.038
.	19.01.16-05.03.41-1-260129	91	6	6	4	0	3	686	5	5	0	0	NA	NA	NA	31	40	247	248	358	222	217	247	5	5	11	0.02	0.02	0.031
.	19.01.16-05.03.43-1-260133	63	4	4	0	0	0	672	3	3	0	0	NA	NA	NA	18	26	242	244	353	216	213	243	0	2	6	0	0.008	0.017
.	19.01.16-05.03.54-1-260134	61	2	2	1	0	1	670	1	1	0	0	NA	NA	NA	22	28	245	245	351	216	215	239	2	0	1	0.008	0	0.003
.	19.01.16-05.04.01-1-260138	65	4	4	1	0	1	672	3	3	0	0	NA	NA	NA	28	26	246	241	352	215	213	244	6	6	1	0.024	0.025	0.003
.	19.01.16-05.04.01-1-260139	58	2	2	0	0	0	661	1	1	0	0	NA	NA	NA	29	13	239	240	347	212	211	238	4	0	6	0.017	0	0.017
.	19.01.16-05.04.04-1-260140	66	2	2	0	0	0	669	1	1	0	0	NA	NA	NA	25	25	243	244	351	211	216	242	0	2	3	0	0.008	0.009
.	19.01.16-05.04.04-1-260141	177	7	7	1	0	1	701	6	6	0	0	NA	NA	NA	57	65	257	255	366	227	222	252	9	5	9	0.035	0.02	0.025
.	19.01.16-05.04.06-1-260142	87	3	3	0	0	0	671	2	2	0	0	NA	NA	NA	24	30	244	243	356	217	213	241	0	0	3	0	0	0.008
.	19.01.16-05.04.08-1-260143	65	2	2	2	0	2	667	1	1	0	0	NA	NA	NA	25	25	249	237	352	217	209	241	2	0	6	0.008	0	0.017
.	19.01.16-05.04.10-1-260144	116	15	15	5	0	5	690	14	14	0	0	NA	NA	NA	40	45	245	254	359	216	225	249	22	17	12	0.09	0.067	0.033
.	19.01.16-05.04.15-1-260160	86	6	6	1	0	1	672	5	5	0	0	NA	NA	NA	32	34	252	243	352	222	214	236	3	7	7	0.012	0.029	0.02
.	19.01.16-05.04.15-1-260161	64	2	2	1	0	1	668	1	1	0	0	NA	NA	NA	29	26	241	241	357	213	212	243	2	0	2	0.008	0	0.006
.	19.01.16-05.04.17-1-260162	61	4	4	1	0	1	446	3	3	0	0	NA	NA	NA	15	22	241	240	354	132	143	171	0	0	7	0	0	0.02
.	19.01.16-05.04.19-1-260163	116	13	13	2	0	2	675	12	12	0	0	NA	NA	NA	31	34	244	247	356	217	218	240	12	9	23	0.049	0.036	0.065
.	19.01.16-05.04.22-1-260166	93	8	8	4	0	2	673	7	7	0	0	NA	NA	NA	39	25	241	243	354	214	215	244	9	19	3	0.037	0.078	0.008
.	19.01.16-05.04.22-1-260169	87	3	3	1	0	1	681	2	2	0	0	NA	NA	NA	28	37	246	244	360	219	214	248	0	0	10	0	0	0.028
.	19.01.16-05.04.28-1-260175	65	2	2	1	0	1	449	1	1	0	0	NA	NA	NA	24	20	240	245	348	137	147	165	0	0	4	0	0	0.011
.	19.01.16-05.04.31-1-260179	120	9	9	0	0	0	685	8	8	0	0	NA	NA	NA	37	39	243	248	361	216	219	250	9	5	6	0.037	0.02	0.017
.	19.01.16-05.04.33-1-260180	94	4	4	1	0	1	661	3	3	0	0	NA	NA	NA	29	19	241	241	350	212	212	237	5	4	4	0.021	0.017	0.011
.	19.01.16-05.04.34-1-260181	31	1	1	0	0	0	0	0	0	0	0	NA	NA	NA	13	8	240	238	343	0	0	0	0	0	0	0	0	0
.	19.01.16-05.04.36-1-260183	112	7	7	2	0	2	686	6	6	0	0	NA	NA	NA	49	44	246	250	361	215	221	250	17	7	0	0.069	0.028	0
.	19.01.16-05.04.40-1-260188	89	4	4	0	0	0	674	3	3	0	0	NA	NA	NA	16	24	244	238	355	218	210	246	5	5	0	0.02	0.021	0
.	19.01.16-05.04.42-1-260189	65	3	3	1	0	1	668	2	2	0	0	NA	NA	NA	23	22	238	245	352	209	215	244	0	0	4	0	0	0.011
.	19.01.16-05.04.42-1-260190	63	2	2	2	0	1	670	1	1	0	0	NA	NA	NA	24	25	244	243	351	217	214	239	4	0	4	0.016	0	0.011
.	19.01.16-05.04.43-1-260198	171	19	19	5	0	3	700	18	18	0	0	NA	NA	NA	52	53	249	253	364	220	227	253	32	31	18	0.129	0.123	0.049
.	19.01.16-05.04.47-1-260200	179	26	26	5	0	4	717	23	23	0	0	NA	NA	NA	62	76	262	261	366	234	229	254	38	36	32	0.145	0.138	0.087
.	19.01.16-05.04.50-1-260201	117	7	7	4	0	3	685	6	6	0	0	NA	NA	NA	44	42	244	248	363	217	219	249	14	22	5	0.057	0.089	0.014
.	19.01.16-05.04.56-1-260202	39	1	1	1	0	1	0	0	0	0	0	NA	NA	NA	10	7	238	239	343	0	0	0	0	0	1	0	0	0.003
.	19.01.16-05.04.58-1-260203	67	2	2	0	0	0	350	0	0	0	0	NA	NA	NA	25	17	237	243	350	110	113	127	4	0	0	0.017	0	0
.	19.01.16-05.04.58-1-260204	92	7	7	4	0	2	672	6	6	0	0	NA	NA	NA	29	26	244	241	354	217	212	243	0	3	10	0	0.012	0.028
.	19.01.16-05.04.59-1-260205	157	25	25	11	0	4	687	21	21	0	0	NA	NA	NA	37	43	252	250	354	221	221	245	59	29	11	0.234	0.116	0.031
.	19.01.16-05.04.59-1-260206	96	3	3	2	0	2	676	2	2	0	0	NA	NA	NA	33	32	246	244	355	219	213	244	5	0	3	0.02	0	0.008
.	19.01.16-05.04.59-1-260207	116	8	8	3	0	2	670	6	6	0	0	NA	NA	NA	25	26	245	243	351	214	216	240	5	7	15	0.02	0.029	0.043
.	19.01.16-05.05.10-1-260208	58	2	2	0	0	0	199	1	1	0	0	NA	NA	NA	17	19	244	241	347	70	62	67	0	0	3	0	0	0.009
.	19.01.16-05.05.13-1-260209	59	2	2	0	0	0	665	1	1	0	0	NA	NA	NA	27	27	239	247	354	212	211	242	0	1	2	0	0.004	0.006
.	19.01.16-05.05.15-1-260225	146	23	23	3	0	1	687	21	21	0	0	NA	NA	NA	39	44	251	245	361	221	218	248	28	26	47	0.112	0.106	0.13
.	19.01.16-05.05.20-1-260226	118	15	15	2	0	2	685	12	12	0	0	NA	NA	NA	51	42	245	247	363	213	223	249	14	17	28	0.057	0.069	0.077
.	19.01.16-05.05.20-1-260229	74	5	5	0	0	0	668	3	3	0	0	NA	NA	NA	27	22	240	248	347	213	216	239	9	6	0	0.038	0.024	0
.	19.01.16-05.05.21-1-260230	119	7	7	3	0	2	684	6	6	0	0	NA	NA	NA	33	37	247	247	356	218	220	246	8	10	8	0.032	0.04	0.022
.	19.01.16-05.05.23-1-260233	92	3	3	0	0	0	683	2	2	0	0	NA	NA	NA	27	36	244	244	361	218	217	248	1	1	1	0.004	0.004	0.003
.	19.01.16-05.05.28-1-260239	91	5	5	1	0	1	674	4	4	0	0	NA	NA	NA	27	32	243	247	355	213	219	242	8	6	4	0.033	0.024	0.011
.	19.01.16-05.05.34-1-260243	173	28	28	9	0	9	698	23	23	0	0	NA	NA	NA	54	58	247	256	368	220	226	252	17	34	32	0.069	0.133	0.087
.	19.01.16-05.05.37-1-260246	124	4	4	1	0	1	691	3	3	0	0	NA	NA	NA	43	45	252	246	360	226	217	248	2	3	2	0.008	0.012	0.006
.	19.01.16-05.05.40-1-260249	124	13	13	10	0	8	684	11	11	0	0	NA	NA	NA	26	35	244	247	357	217	215	252	13	20	19	0.053	0.081	0.053
.	19.01.16-05.05.42-1-260250	38	1	1	0	0	0	0	0	0	0	0	NA	NA	NA	11	4	237	238	342	0	0	0	0	0	0	0	0	0
.	19.01.16-05.05.42-1-260251	93	4	4	1	0	1	659	3	3	0	0	NA	NA	NA	32	20	243	238	352	213	204	242	7	2	0	0.029	0.008	0
.	19.01.16-05.05.43-1-260255	30	1	1	0	0	0	0	0	0	0	0	NA	NA	NA	6	5	238	237	343	0	0	0	0	0	0	0	0	0
.	19.01.16-05.05.45-1-260256	144	16	16	3	0	3	679	15	15	0	0	NA	NA	NA	37	37	248	249	353	219	219	241	24	10	12	0.097	0.04	0.034
.	19.01.16-05.05.46-1-260257	64	3	3	1	0	1	674	2	2	0	0	NA	NA	NA	30	39	249	246	357	219	218	237	0	8	0	0	0.033	0
.	19.01.16-05.05.55-1-260259	118	12	12	7	0	5	682	10	10	0	0	NA	NA	NA	38	36	246	244	359	218	214	250	17	22	17	0.069	0.09	0.047
.	19.01.16-05.05.56-1-260260	30	1	1	0	0	0	0	0	0	0	0	NA	NA	NA	7	9	238	238	346	0	0	0	0	0	0	0	0	0
.	19.01.16-05.05.58-1-260261	64	7	7	3	0	2	671	6	6	0	0	NA	NA	NA	21	26	242	245	352	213	216	242	8	3	9	0.033	0.012	0.026
.	19.01.16-05.05.58-1-260262	31	1	1	0	0	0	0	0	0	0	0	NA	NA	NA	9	11	238	240	346	0	0	0	0	0	0	0	0	0
.	19.01.16-05.05.58-1-260263	89	5	5	0	0	0	679	4	4	0	0	NA	NA	NA	28	31	244	248	352	215	221	243	5	4	6	0.02	0.016	0.017
.	19.01.16-05.06.00-1-260265	63	2	2	0	0	0	500	1	1	0	0	NA	NA	NA	14	18	242	239	350	161	157	182	0	0	3	0	0	0.009
.	19.01.16-05.06.03-1-260269	65	2	2	0	0	0	598	1	1	0	0	NA	NA	NA	21	16	242	239	348	189	191	218	0	2	3	0	0.008	0.009
.	19.01.16-05.06.06-1-260270	140	6	6	0	0	0	683	4	4	0	0	NA	NA	NA	41	36	242	248	359	214	224	245	6	3	4	0.025	0.012	0.011
.	19.01.16-05.06.13-1-260271	63	2	2	0	0	0	201	1	1	0	0	NA	NA	NA	13	15	241	241	346	67	72	62	0	2	2	0	0.008	0.006
.	19.01.16-05.06.14-1-260287	88	5	5	0	0	0	681	4	4	0	0	NA	NA	NA	23	36	242	249	358	215	223	243	0	11	3	0	0.044	0.008
.	19.01.16-05.06.16-1-260288	37	1	1	0	0	0	0	0	0	0	0	NA	NA	NA	8	10	240	237	346	0	0	0	0	0	3	0	0	0.009
.	19.01.16-05.06.17-1-260289	60	2	2	0	0	0	658	1	1	0	0	NA	NA	NA	26	17	239	241	350	212	208	238	1	0	5	0.004	0	0.014
.	19.01.16-05.06.18-1-260290	145	6	6	4	0	3	688	5	5	0	0	NA	NA	NA	46	46	251	249	359	221	220	247	2	2	14	0.008	0.008	0.039
.	19.01.16-05.06.19-1-260291	120	7	7	1	0	0	685	6	6	0	0	NA	NA	NA	43	40	250	245	358	220	218	247	6	3	7	0.024	0.012	0.02
.	19.01.16-05.06.19-1-260292	151	20	20	6	0	5	700	18	18	0	0	NA	NA	NA	46	55	253	254	361	224	224	252	11	30	27	0.043	0.118	0.075
.	19.01.16-05.06.20-1-260295	32	1	1	0	0	0	0	0	0	0	0	NA	NA	NA	5	4	237	237	343	0	0	0	0	0	0	0	0	0
.	19.01.16-05.06.22-1-260297	59	2	2	1	0	1	670	1	1	0	0	NA	NA	NA	24	22	246	244	345	218	214	238	0	5	0	0	0.02	0
.	19.01.16-05.06.24-1-260300	150	16	16	5	0	5	690	15	15	0	0	NA	NA	NA	49	48	249	252	360	220	221	249	15	11	26	0.06	0.044	0.072
.	19.01.16-05.06.24-1-260302	184	23	23	5	0	3	696	21	21	0	0	NA	NA	NA	74	55	254	253	361	222	226	248	34	32	36	0.134	0.126	0.1
.	19.01.16-05.06.31-1-260309	61	2	2	0	0	0	667	1	1	0	0	NA	NA	NA	18	18	240	240	351	212	213	242	0	1	8	0	0.004	0.023
.	19.01.16-05.06.35-1-260310	206	10	10	4	0	3	723	9	9	0	0	NA	NA	NA	63	80	263	256	374	234	228	261	4	11	24	0.015	0.043	0.064
.	19.01.16-05.06.37-1-260313	35	1	1	0	0	0	0	0	0	0	0	NA	NA	NA	11	14	242	239	346	0	0	0	0	1	0	0	0.004	0
.	19.01.16-05.06.38-1-260316	91	5	5	1	0	1	680	4	4	0	0	NA	NA	NA	32	35	243	246	359	217	218	245	8	10	0	0.033	0.041	0
.	19.01.16-05.06.39-1-260317	64	5	5	0	0	0	672	3	3	0	0	NA	NA	NA	26	32	244	248	353	215	215	242	8	13	0	0.033	0.052	0
.	19.01.16-05.06.40-1-260318	61	2	2	0	0	0	301	1	1	0	0	NA	NA	NA	22	17	238	244	348	94	104	103	1	3	0	0.004	0.012	0
.	19.01.16-05.06.46-1-260326	207	18	18	3	0	2	714	17	17	0	0	NA	NA	NA	73	71	250	257	377	220	228	266	61	12	6	0.244	0.047	0.016
.	19.01.16-05.06.51-1-260327	63	3	3	0	0	0	679	2	2	0	0	NA	NA	NA	25	28	247	242	352	217	220	242	3	0	4	0.012	0	0.011
.	19.01.16-05.06.55-1-260328	182	9	9	5	0	4	700	7	7	0	0	NA	NA	NA	56	54	248	253	366	222	224	254	13	5	12	0.052	0.02	0.033
.	19.01.16-05.06.56-1-260329	64	6	6	0	0	0	671	4	4	0	0	NA	NA	NA	30	27	240	254	346	212	221	238	6	8	0	0.025	0.031	0
.	19.01.16-05.06.57-1-260330	90	6	6	2	0	2	678	5	5	0	0	NA	NA	NA	35	34	242	250	355	212	225	241	3	11	4	0.012	0.044	0.011
.	19.01.16-05.06.57-1-260331	118	6	6	0	0	0	690	5	5	0	0	NA	NA	NA	52	47	250	251	359	221	225	244	5	10	24	0.02	0.04	0.067
.	19.01.16-05.07.04-1-260332	145	16	16	3	0	3	680	13	13	0	0	NA	NA	NA	32	31	244	242	358	213	219	248	14	9	14	0.057	0.037	0.039
.	19.01.16-05.07.07-1-260333	59	2	2	1	0	1	199	0	0	0	0	NA	NA	NA	14	14	241	236	350	62	68	69	0	0	5	0	0	0.014
.	19.01.16-05.07.08-1-260334	97	10	10	5	0	3	665	8	8	0	0	NA	NA	NA	32	23	244	240	352	216	207	242	10	7	10	0.041	0.029	0.028
.	19.01.16-05.07.14-1-260336	31	1	1	0	0	0	0	0	0	0	0	NA	NA	NA	10	8	237	241	343	0	0	0	0	0	1	0	0	0.003
.	19.01.16-05.07.16-1-260353	119	11	11	2	0	1	687	9	9	0	0	NA	NA	NA	43	42	246	249	360	215	220	252	20	11	12	0.081	0.044	0.033
.	19.01.16-05.07.16-1-260354	59	2	2	1	0	1	668	1	1	0	0	NA	NA	NA	21	22	241	248	346	210	219	239	0	3	0	0	0.012	0
.	19.01.16-05.07.16-1-260355	120	12	12	6	0	5	696	11	11	0	0	NA	NA	NA	49	54	254	250	363	225	222	249	28	20	21	0.11	0.08	0.058
.	19.01.16-05.07.17-1-260356	92	5	5	2	0	1	680	4	4	0	0	NA	NA	NA	30	34	248	246	353	219	219	242	9	0	10	0.036	0	0.028
.	19.01.16-05.07.19-1-260357	92	5	5	2	0	1	674	4	4	0	0	NA	NA	NA	35	33	241	249	356	213	219	242	7	14	0	0.029	0.056	0
.	19.01.16-05.07.24-1-260364	62	4	4	0	0	0	667	3	3	0	0	NA	NA	NA	21	25	241	242	355	213	212	242	10	3	5	0.041	0.012	0.014
.	19.01.16-05.07.31-1-260372	58	3	3	0	0	0	664	2	2	0	0	NA	NA	NA	27	25	245	243	350	214	215	235	0	2	4	0	0.008	0.011
.	19.01.16-05.07.31-1-260373	96	6	6	2	0	2	669	5	5	0	0	NA	NA	NA	32	23	241	243	352	213	214	242	0	7	13	0	0.029	0.037
.	19.01.16-05.07.36-1-260379	67	2	2	0	0	0	668	1	1	0	0	NA	NA	NA	29	31	249	240	355	219	212	237	4	2	0	0.016	0.008	0
.	19.01.16-05.07.37-1-260381	33	1	1	0	0	0	0	0	0	0	0	NA	NA	NA	16	12	239	238	348	0	0	0	0	0	0	0	0	0
.	19.01.16-05.07.39-1-260384	93	7	7	2	0	2	692	5	5	0	0	NA	NA	NA	26	40	253	241	359	226	217	249	17	0	10	0.067	0	0.028
.	19.01.16-05.07.39-1-260385	116	6	6	1	0	1	681	5	5	0	0	NA	NA	NA	38	36	250	243	356	222	217	242	3	0	10	0.012	0	0.028
.	19.01.16-05.07.42-1-260386	95	7	7	0	0	0	674	6	6	0	0	NA	NA	NA	36	32	244	248	353	214	219	241	11	0	24	0.045	0	0.068
.	19.01.16-05.07.44-1-260390	62	4	4	1	0	1	674	3	3	0	0	NA	NA	NA	27	38	247	250	354	213	219	242	8	3	0	0.032	0.012	0
.	19.01.16-05.07.46-1-260391	63	4	4	1	0	1	668	2	2	0	0	NA	NA	NA	17	22	242	240	353	212	211	245	1	4	5	0.004	0.017	0.014
.	19.01.16-05.07.47-1-260392	115	10	10	2	0	1	683	9	9	0	0	NA	NA	NA	35	37	251	245	354	227	214	242	9	11	7	0.036	0.045	0.02
.	19.01.16-05.07.50-1-260393	169	10	10	3	0	3	703	9	9	0	0	NA	NA	NA	59	63	258	258	360	230	228	245	9	13	15	0.035	0.05	0.042
.	19.01.16-05.07.52-1-260394	33	1	1	1	0	1	0	0	0	0	0	NA	NA	NA	8	12	238	240	347	0	0	0	0	0	0	0	0	0
.	19.01.16-05.07.55-1-260395	71	9	9	2	0	2	675	7	7	0	0	NA	NA	NA	29	30	244	247	352	216	219	240	7	12	3	0.029	0.049	0.009
.	19.01.16-05.07.58-1-260396	34	1	1	1	0	1	0	0	0	0	0	NA	NA	NA	11	11	240	237	347	0	0	0	0	0	0	0	0	0
.	19.01.16-05.07.59-1-260397	36	1	1	0	0	0	0	0	0	0	0	NA	NA	NA	9	9	237	236	349	0	0	0	0	0	1	0	0	0.003
.	19.01.16-05.08.00-1-260398	65	3	3	0	0	0	663	2	2	0	0	NA	NA	NA	26	22	238	240	357	209	210	244	0	0	6	0	0	0.017
.	19.01.16-05.08.02-1-260399	94	3	3	2	0	2	684	2	2	0	0	NA	NA	NA	24	37	248	247	355	217	221	246	0	6	2	0	0.024	0.006
.	19.01.16-05.08.02-1-260400	86	7	7	3	0	3	680	3	3	0	0	NA	NA	NA	21	28	240	248	353	212	225	243	15	4	6	0.062	0.016	0.017
.	19.01.16-05.08.04-1-260404	141	12	12	6	0	5	684	11	11	0	0	NA	NA	NA	39	40	246	249	358	217	224	243	4	14	24	0.016	0.056	0.067
.	19.01.16-05.08.07-1-260405	159	9	9	2	0	2	689	6	6	0	0	NA	NA	NA	48	40	248	242	363	226	213	250	0	15	16	0	0.062	0.044
.	19.01.16-05.08.11-1-260406	63	4	4	2	0	2	671	3	3	0	0	NA	NA	NA	28	32	250	241	354	222	211	238	6	0	0	0.024	0	0
.	19.01.16-05.08.14-1-260424	125	9	9	4	0	2	684	8	8	0	0	NA	NA	NA	37	29	245	245	352	221	221	242	2	12	18	0.008	0.049	0.051
.	19.01.16-05.08.16-1-260425	150	17	17	5	0	5	678	15	15	0	0	NA	NA	NA	42	43	251	251	354	217	219	242	11	22	17	0.044	0.088	0.048
.	19.01.16-05.08.16-1-260426	91	11	11	3	0	3	671	8	8	0	0	NA	NA	NA	21	30	242	242	359	210	213	248	11	13	19	0.045	0.054	0.053
.	19.01.16-05.08.19-1-260428	89	3	3	2	0	1	666	2	2	0	0	NA	NA	NA	30	22	242	242	351	211	217	238	2	1	5	0.008	0.004	0.014
.	19.01.16-05.08.21-1-260430	83	6	6	1	0	1	668	5	5	0	0	NA	NA	NA	33	26	246	242	351	215	212	241	5	5	4	0.02	0.021	0.011
.	19.01.16-05.08.27-1-260439	85	3	3	0	0	0	677	2	2	0	0	NA	NA	NA	24	32	249	244	352	221	217	239	0	2	4	0	0.008	0.011
.	19.01.16-05.08.31-1-260444	125	14	14	3	0	3	686	12	12	0	0	NA	NA	NA	44	43	246	246	364	217	218	251	22	16	21	0.089	0.065	0.058
.	19.01.16-05.08.32-1-260445	32	1	1	0	0	0	0	0	0	0	0	NA	NA	NA	7	14	237	244	346	0	0	0	0	0	0	0	0	0
.	19.01.16-05.08.35-1-260446	35	1	1	0	0	0	0	0	0	0	0	NA	NA	NA	5	12	239	240	346	0	0	0	0	0	0	0	0	0
.	19.01.16-05.08.35-1-260447	114	7	7	2	0	1	694	4	4	0	0	NA	NA	NA	36	49	256	249	357	224	222	248	3	4	11	0.012	0.016	0.031
.	19.01.16-05.08.36-1-260449	151	9	9	3	0	2	696	8	8	0	0	NA	NA	NA	51	54	253	255	359	228	222	246	1	15	7	0.004	0.059	0.019
.	19.01.16-05.08.37-1-260452	123	14	14	4	0	2	682	12	12	0	0	NA	NA	NA	35	37	249	250	351	222	223	237	8	6	21	0.032	0.024	0.06
.	19.01.16-05.08.41-1-260454	92	3	3	0	0	0	670	2	2	0	0	NA	NA	NA	26	27	246	241	353	217	213	240	0	4	0	0	0.017	0
.	19.01.16-05.08.44-1-260458	120	8	8	2	0	1	692	7	7	0	0	NA	NA	NA	33	46	254	245	360	226	218	248	12	9	1	0.047	0.037	0.003
.	19.01.16-05.08.45-1-260460	118	8	8	1	0	1	675	6	6	0	0	NA	NA	NA	27	27	241	246	353	213	219	243	4	16	9	0.017	0.065	0.025
.	19.01.16-05.08.47-1-260464	94	4	4	1	0	0	687	3	3	0	0	NA	NA	NA	32	36	251	242	356	223	215	249	9	0	9	0.036	0	0.025
.	19.01.16-05.08.55-1-260465	122	14	14	7	0	6	668	13	13	0	0	NA	NA	NA	36	22	238	245	352	211	213	244	11	12	22	0.046	0.049	0.062
.	19.01.16-05.08.57-1-260466	148	13	13	7	0	4	684	11	11	0	0	NA	NA	NA	48	44	251	249	357	218	220	246	7	8	26	0.028	0.032	0.073
.	19.01.16-05.08.59-1-260467	90	5	5	2	0	2	674	4	4	0	0	NA	NA	NA	27	35	247	244	357	214	216	244	6	7	4	0.024	0.029	0.011
.	19.01.16-05.09.05-1-260468	91	4	4	1	0	1	665	3	3	0	0	NA	NA	NA	26	28	243	243	355	209	212	244	0	4	7	0	0.016	0.02
.	19.01.16-05.09.05-1-260469	35	1	1	0	0	0	0	0	0	0	0	NA	NA	NA	7	10	239	239	345	0	0	0	0	3	0	0	0.013	0
.	19.01.16-05.09.06-1-260470	34	1	1	0	0	0	0	0	0	0	0	NA	NA	NA	8	11	241	241	342	0	0	0	0	0	0	0	0	0
.	19.01.16-05.09.07-1-260471	63	3	3	2	0	2	674	2	2	0	0	NA	NA	NA	23	28	248	243	350	219	216	239	3	0	11	0.012	0	0.031
.	19.01.16-05.09.08-1-260472	153	9	9	4	0	0	710	8	8	0	0	NA	NA	NA	59	63	254	256	366	226	230	254	22	33	0	0.087	0.129	0
.	19.01.16-05.09.08-1-260473	61	3	3	0	0	0	671	2	2	0	0	NA	NA	NA	27	20	239	243	351	211	216	244	2	0	7	0.008	0	0.02
.	19.01.16-05.09.09-1-260474	38	1	1	0	0	0	0	0	0	0	0	NA	NA	NA	7	13	238	240	348	0	0	0	0	0	0	0	0	0
.	19.01.16-05.09.12-1-260475	233	21	21	5	0	2	694	18	18	0	0	NA	NA	NA	78	52	259	247	359	227	221	246	52	15	15	0.201	0.061	0.042
.	19.01.16-05.09.20-1-260491	87	4	4	3	0	1	677	3	3	0	0	NA	NA	NA	22	24	245	245	347	220	216	241	3	3	4	0.012	0.012	0.012
.	19.01.16-05.09.21-1-260494	62	3	3	1	0	0	667	2	2	0	0	NA	NA	NA	23	25	242	243	353	208	212	247	8	0	4	0.033	0	0.011
.	19.01.16-05.09.24-1-260497	123	8	8	1	0	0	680	5	5	0	0	NA	NA	NA	31	36	246	246	357	216	217	247	16	13	2	0.065	0.053	0.006
.	19.01.16-05.09.24-1-260500	153	9	9	5	0	4	697	8	8	0	0	NA	NA	NA	49	47	248	249	363	224	220	253	4	14	16	0.016	0.056	0.044
.	19.01.16-05.09.25-1-260501	178	22	22	6	0	5	686	20	20	0	0	NA	NA	NA	41	42	251	250	354	222	221	243	33	23	33	0.131	0.092	0.093
.	19.01.16-05.09.30-1-260507	138	11	11	5	0	4	694	9	9	0	0	NA	NA	NA	49	58	253	251	367	218	223	253	9	14	9	0.036	0.056	0.025
.	19.01.16-05.09.39-1-260514	231	35	35	9	0	8	705	34	34	0	0	NA	NA	NA	66	63	257	252	367	231	222	252	40	52	35	0.156	0.206	0.095
.	19.01.16-05.09.41-1-260515	96	9	9	3	0	1	676	8	8	0	0	NA	NA	NA	33	31	244	244	356	220	214	242	3	19	17	0.012	0.078	0.048
.	19.01.16-05.09.44-1-260519	34	1	1	0	0	0	0	0	0	0	0	NA	NA	NA	10	5	238	236	344	0	0	0	3	0	0	0.013	0	0
.	19.01.16-05.09.44-1-260521	34	1	1	0	0	0	0	0	0	0	0	NA	NA	NA	11	6	240	237	342	0	0	0	3	0	0	0.012	0	0
.	19.01.16-05.09.47-1-260522	97	8	8	2	0	1	667	7	7	0	0	NA	NA	NA	37	34	250	244	353	219	208	240	0	15	11	0	0.061	0.031
.	19.01.16-05.09.48-1-260523	61	6	6	0	0	0	677	5	5	0	0	NA	NA	NA	20	28	241	247	353	214	221	242	0	3	12	0	0.012	0.034
.	19.01.16-05.09.48-1-260524	92	3	3	0	0	0	680	2	2	0	0	NA	NA	NA	20	25	241	248	349	215	222	243	3	0	5	0.012	0	0.014
.	19.01.16-05.09.55-1-260525	99	15	15	6	0	4	676	13	13	0	0	NA	NA	NA	40	29	247	241	354	218	213	245	12	28	7	0.049	0.116	0.02
.	19.01.16-05.10.00-1-260526	98	8	8	0	0	0	672	7	7	0	0	NA	NA	NA	37	25	248	241	349	219	213	240	23	0	10	0.093	0	0.029
.	19.01.16-05.10.05-1-260534	91	5	5	4	0	4	684	4	4	0	0	NA	NA	NA	28	38	247	244	360	220	215	249	1	1	7	0.004	0.004	0.019
.	19.01.16-05.10.06-1-260535	56	2	2	2	0	1	666	1	1	0	0	NA	NA	NA	21	26	240	245	354	208	217	241	0	1	3	0	0.004	0.008
.	19.01.16-05.10.06-1-260536	119	10	10	4	0	3	693	8	8	0	0	NA	NA	NA	36	49	250	246	366	222	216	255	26	2	7	0.104	0.008	0.019
.	19.01.16-05.10.08-1-260537	88	5	5	2	0	2	667	3	3	0	0	NA	NA	NA	28	26	246	242	351	217	214	236	2	0	7	0.008	0	0.02
.	19.01.16-05.10.09-1-260538	114	7	7	3	0	1	676	5	5	0	0	NA	NA	NA	41	30	241	245	357	214	218	244	23	2	0	0.095	0.008	0
.	19.01.16-05.10.21-1-260560	85	3	3	0	0	0	665	1	1	0	0	NA	NA	NA	29	23	240	241	355	207	210	248	0	5	4	0	0.021	0.011
.	19.01.16-05.10.21-1-260561	177	20	20	6	0	6	691	18	18	0	0	NA	NA	NA	45	53	249	252	365	221	219	251	7	23	15	0.028	0.091	0.041
.	19.01.16-05.10.24-1-260565	61	4	4	2	0	1	660	3	3	0	0	NA	NA	NA	27	21	239	243	352	209	212	239	6	3	2	0.025	0.012	0.006
.	19.01.16-05.10.24-1-260566	179	12	12	8	0	5	685	11	11	0	0	NA	NA	NA	55	43	251	243	362	222	213	250	43	13	0	0.171	0.053	0
.	19.01.16-05.10.26-1-260569	155	11	11	7	0	5	682	9	9	0	0	NA	NA	NA	52	45	251	253	354	219	220	243	18	10	18	0.072	0.04	0.051
.	19.01.16-05.10.29-1-260573	116	4	4	1	0	1	673	3	3	0	0	NA	NA	NA	38	33	243	251	352	212	218	243	8	5	0	0.033	0.02	0
.	19.01.16-05.10.31-1-260575	64	3	3	0	0	0	660	2	2	0	0	NA	NA	NA	26	18	240	240	351	210	209	241	0	15	0	0	0.062	0
.	19.01.16-05.10.37-1-260579	64	3	3	0	0	0	666	2	2	0	0	NA	NA	NA	31	27	239	246	355	209	217	240	0	1	2	0	0.004	0.006
.	19.01.16-05.10.38-1-260580	63	3	3	0	0	0	670	2	2	0	0	NA	NA	NA	22	23	244	246	346	212	218	240	2	5	4	0.008	0.02	0.012
.	19.01.16-05.10.41-1-260583	124	6	6	3	0	3	675	5	5	0	0	NA	NA	NA	37	30	243	247	353	213	217	245	16	8	5	0.066	0.032	0.014
.	19.01.16-05.10.47-1-260591	117	14	14	4	0	2	667	13	13	0	0	NA	NA	NA	36	24	243	244	350	212	214	241	25	8	11	0.103	0.033	0.031
.	19.01.16-05.10.48-1-260592	61	2	2	0	0	0	148	1	1	0	0	NA	NA	NA	20	26	242	244	353	45	43	60	0	1	0	0	0.004	0
.	19.01.16-05.10.54-1-260593	149	10	10	2	0	1	691	9	9	0	0	NA	NA	NA	48	49	247	252	363	220	223	248	1	11	16	0.004	0.044	0.044
.	19.01.16-05.10.55-1-260595	61	3	3	2	0	1	665	2	2	0	0	NA	NA	NA	19	14	240	239	348	213	214	238	11	0	0	0.046	0	0
.	19.01.16-05.10.55-1-260596	65	5	5	3	0	2	671	4	4	0	0	NA	NA	NA	29	28	240	244	357	213	216	242	12	8	19	0.05	0.033	0.053
.	19.01.16-05.10.55-1-260597	63	3	3	0	0	0	678	2	2	0	0	NA	NA	NA	22	30	251	245	347	223	216	239	4	2	2	0.016	0.008	0.006
.	19.01.16-05.10.57-1-260598	31	1	1	1	0	1	0	0	0	0	0	NA	NA	NA	8	5	236	240	342	0	0	0	0	0	0	0	0	0
.	19.01.16-05.10.58-1-260599	121	11	11	4	0	4	688	10	10	0	0	NA	NA	NA	35	43	250	247	359	223	217	248	12	6	16	0.048	0.024	0.045
.	19.01.16-05.10.59-1-260600	124	20	20	2	0	2	679	17	17	0	0	NA	NA	NA	48	34	243	252	352	213	224	242	19	20	9	0.078	0.079	0.026
.	19.01.16-05.11.01-1-260602	88	3	3	2	0	2	678	2	2	0	0	NA	NA	NA	36	33	246	247	353	218	221	239	0	4	8	0	0.016	0.023
.	19.01.16-05.11.10-1-260603	36	1	1	0	0	0	0	0	0	0	0	NA	NA	NA	7	10	240	236	347	0	0	0	0	0	0	0	0	0
.	19.01.16-05.11.11-1-260604	67	6	6	2	0	2	664	5	5	0	0	NA	NA	NA	29	21	242	244	348	212	215	237	11	1	12	0.045	0.004	0.034
.	19.01.16-05.11.13-1-260605	100	3	3	1	0	1	677	2	2	0	0	NA	NA	NA	40	37	248	247	355	216	218	243	0	2	5	0	0.008	0.014
.	19.01.16-05.11.15-1-260621	117	4	4	2	0	1	680	3	3	0	0	NA	NA	NA	34	32	245	247	353	219	221	240	0	0	18	0	0	0.051
.	19.01.16-05.11.16-1-260622	92	3	3	0	0	0	665	2	2	0	0	NA	NA	NA	36	22	247	240	348	218	211	236	0	2	1	0	0.008	0.003
.	19.01.16-05.11.17-1-260623	122	15	15	1	0	1	688	12	12	0	0	NA	NA	NA	45	42	252	251	352	223	224	241	11	45	24	0.044	0.179	0.068
.	19.01.16-05.11.17-1-260624	63	4	4	1	0	1	665	3	3	0	0	NA	NA	NA	21	22	242	244	349	211	215	239	5	3	2	0.021	0.012	0.006
.	19.01.16-05.11.23-1-260628	121	10	10	3	0	3	685	9	9	0	0	NA	NA	NA	32	39	245	250	357	215	225	245	20	10	15	0.082	0.04	0.042
.	19.01.16-05.11.29-1-260636	92	10	10	3	0	1	673	9	9	0	0	NA	NA	NA	41	33	252	244	350	224	210	239	21	6	9	0.083	0.025	0.026
.	19.01.16-05.11.30-1-260638	121	13	13	4	0	4	682	12	12	0	0	NA	NA	NA	26	37	243	249	358	214	221	247	13	23	4	0.053	0.092	0.011
.	19.01.16-05.11.31-1-260639	63	2	2	0	0	0	660	1	1	0	0	NA	NA	NA	26	23	240	245	351	207	216	237	0	0	5	0	0	0.014
.	19.01.16-05.11.31-1-260641	63	2	2	0	0	0	669	1	1	0	0	NA	NA	NA	19	28	241	246	354	214	218	237	0	1	1	0	0.004	0.003
.	19.01.16-05.11.35-1-260642	65	3	3	0	0	0	668	2	2	0	0	NA	NA	NA	29	25	240	248	350	211	218	239	0	2	3	0	0.008	0.009
.	19.01.16-05.11.35-1-260643	121	6	6	2	0	2	698	5	5	0	0	NA	NA	NA	42	55	248	250	370	222	224	252	2	6	11	0.008	0.024	0.03
.	19.01.16-05.11.46-1-260651	93	4	4	3	0	2	668	2	2	0	0	NA	NA	NA	34	24	244	239	354	217	211	240	15	0	4	0.061	0	0.011
.	19.01.16-05.11.46-1-260652	150	14	14	3	0	2	693	12	12	0	0	NA	NA	NA	38	47	251	247	362	224	218	251	31	24	13	0.124	0.097	0.036
.	19.01.16-05.11.46-1-260653	59	3	3	1	0	1	0	1	1	0	0	NA	NA	NA	11	20	243	243	347	0	0	0	5	1	0	0.021	0.004	0
.	19.01.16-05.11.50-1-260654	32	1	1	0	0	0	0	0	0	0	0	NA	NA	NA	7	11	241	238	345	0	0	0	0	0	1	0	0	0.003
.	19.01.16-05.11.51-1-260655	90	4	4	2	0	2	679	3	3	0	0	NA	NA	NA	30	35	248	245	355	220	215	244	4	2	15	0.016	0.008	0.042
.	19.01.16-05.11.52-1-260656	93	8	8	2	0	2	681	7	7	0	0	NA	NA	NA	35	34	242	243	362	216	218	247	7	2	14	0.029	0.008	0.039
.	19.01.16-05.11.52-1-260657	149	8	8	1	0	1	686	5	5	0	0	NA	NA	NA	42	48	248	248	365	217	219	250	10	3	10	0.04	0.012	0.027
.	19.01.16-05.11.53-1-260658	147	11	11	4	0	4	687	10	10	0	0	NA	NA	NA	47	43	247	254	355	216	223	248	18	5	6	0.073	0.02	0.017
.	19.01.16-05.11.56-1-260659	66	5	5	0	0	0	672	3	3	0	0	NA	NA	NA	25	28	244	242	355	216	211	245	0	9	3	0	0.037	0.008
.	19.01.16-05.11.56-1-260660	118	8	8	1	0	1	670	6	6	0	0	NA	NA	NA	43	35	241	246	361	211	215	244	10	1	5	0.041	0.004	0.014
.	19.01.16-05.12.04-1-260661	125	5	5	2	0	1	684	3	3	0	0	NA	NA	NA	46	44	246	253	358	219	223	242	0	0	15	0	0	0.042
.	19.01.16-05.12.09-1-260666	63	3	3	1	0	1	670	2	2	0	0	NA	NA	NA	23	24	245	241	351	217	211	242	10	0	2	0.041	0	0.006
.	19.01.16-05.12.13-1-260667	91	13	13	2	0	1	675	11	11	0	0	NA	NA	NA	32	31	242	247	355	214	219	242	25	4	4	0.103	0.016	0.011
.	19.01.16-05.12.14-1-260684	65	3	3	1	0	1	500	1	1	0	0	NA	NA	NA	9	25	240	246	352	165	165	170	0	3	3	0	0.012	0.009
.	19.01.16-05.12.15-1-260689	60	2	2	0	0	0	664	1	1	0	0	NA	NA	NA	21	20	242	240	351	212	211	241	3	0	0	0.012	0	0
.	19.01.16-05.12.16-1-260690	68	4	4	1	0	0	676	3	3	0	0	NA	NA	NA	14	21	243	240	351	219	215	242	3	0	10	0.012	0	0.028
.	19.01.16-05.12.17-1-260691	61	2	2	0	0	0	672	1	1	0	0	NA	NA	NA	17	23	246	240	350	216	212	244	1	3	0	0.004	0.012	0
.	19.01.16-05.12.18-1-260692	67	3	3	1	0	1	672	2	2	0	0	NA	NA	NA	21	22	244	241	350	216	217	239	6	0	2	0.025	0	0.006
.	19.01.16-05.12.22-1-260700	151	15	15	3	0	3	676	12	12	0	0	NA	NA	NA	40	32	240	247	358	209	220	247	12	6	13	0.05	0.024	0.036
.	19.01.16-05.12.25-1-260704	86	5	5	1	0	1	675	4	4	0	0	NA	NA	NA	28	30	245	243	355	216	216	243	0	11	13	0	0.045	0.037
.	19.01.16-05.12.28-1-260708	95	13	13	7	0	7	666	11	11	0	0	NA	NA	NA	36	30	246	246	351	220	209	237	6	4	27	0.024	0.016	0.077
.	19.01.16-05.12.30-1-260712	38	1	1	0	0	0	0	0	0	0	0	NA	NA	NA	8	7	236	242	342	0	0	0	0	0	0	0	0	0
.	19.01.16-05.12.32-1-260713	34	1	1	0	0	0	0	0	0	0	0	NA	NA	NA	6	6	239	237	343	0	0	0	0	0	0	0	0	0
.	19.01.16-05.12.34-1-260714	93	12	12	2	0	2	675	9	9	0	0	NA	NA	NA	39	39	247	246	359	215	214	246	12	20	11	0.049	0.081	0.031
.	19.01.16-05.12.34-1-260715	33	1	1	0	0	0	0	0	0	0	0	NA	NA	NA	9	10	240	239	344	0	0	0	0	0	0	0	0	0
.	19.01.16-05.12.34-1-260716	31	1	1	0	0	0	0	0	0	0	0	NA	NA	NA	6	12	240	239	346	0	0	0	0	0	1	0	0	0.003
.	19.01.16-05.12.35-1-260717	34	1	1	0	0	0	0	0	0	0	0	NA	NA	NA	4	10	238	240	345	0	0	0	0	0	1	0	0	0.003
.	19.01.16-05.12.36-1-260720	199	17	17	5	0	4	691	16	16	0	0	NA	NA	NA	51	49	249	254	359	219	227	245	12	15	34	0.048	0.059	0.095
.	19.01.16-05.12.37-1-260721	60	2	2	0	0	0	148	1	1	0	0	NA	NA	NA	15	21	243	243	348	46	43	59	1	1	0	0.004	0.004	0
.	19.01.16-05.12.38-1-260723	86	3	3	1	0	1	671	1	1	0	0	NA	NA	NA	15	27	244	241	355	215	214	242	2	0	6	0.008	0	0.017
.	19.01.16-05.12.38-1-260724	121	10	10	3	0	2	668	9	9	0	0	NA	NA	NA	31	28	245	244	352	212	217	239	10	11	5	0.041	0.045	0.014
.	19.01.16-05.12.45-1-260729	88	8	8	4	0	4	677	6	6	0	0	NA	NA	NA	27	28	244	243	354	215	218	244	15	9	13	0.061	0.037	0.037
.	19.01.16-05.12.45-1-260730	92	7	7	0	0	0	669	6	6	0	0	NA	NA	NA	22	26	240	245	354	213	216	240	7	3	6	0.029	0.012	0.017
.	19.01.16-05.12.51-1-260735	148	16	16	8	0	6	681	14	14	0	0	NA	NA	NA	55	44	249	248	360	218	219	244	18	13	38	0.072	0.052	0.106
.	19.01.16-05.12.55-1-260736	117	4	4	1	0	1	688	3	3	0	0	NA	NA	NA	42	44	250	253	354	218	226	244	5	20	0	0.02	0.079	0
.	19.01.16-05.12.55-1-260737	119	23	23	7	0	4	669	22	22	0	0	NA	NA	NA	46	34	249	244	354	218	215	236	30	20	40	0.12	0.082	0.113
.	19.01.16-05.13.01-1-260738	92	4	4	2	0	1	673	3	3	0	0	NA	NA	NA	37	31	245	245	354	216	214	243	0	9	16	0	0.037	0.045
.	19.01.16-05.13.01-1-260739	119	15	15	1	0	1	683	13	13	0	0	NA	NA	NA	34	39	256	241	355	223	214	246	17	7	17	0.066	0.029	0.048
.	19.01.16-05.13.07-1-260740	125	8	8	1	0	1	675	7	7	0	0	NA	NA	NA	43	33	252	246	348	222	216	237	3	8	4	0.012	0.033	0.011
.	19.01.16-05.13.07-1-260741	88	6	6	2	0	2	674	5	5	0	0	NA	NA	NA	40	41	245	250	359	216	219	239	2	6	12	0.008	0.024	0.033
.	19.01.16-05.13.09-1-260742	56	2	2	1	0	1	671	1	1	0	0	NA	NA	NA	21	24	245	241	351	215	214	242	0	4	5	0	0.017	0.014
.	19.01.16-05.13.12-1-260743	63	3	3	1	0	0	683	2	2	0	0	NA	NA	NA	10	26	247	246	346	224	220	239	9	0	5	0.036	0	0.014
.	19.01.16-05.13.20-1-260760	31	1	1	0	0	0	0	0	0	0	0	NA	NA	NA	16	7	239	239	342	0	0	0	4	0	0	0.017	0	0
.	19.01.16-05.13.23-1-260764	33	1	1	1	0	1	0	0	0	0	0	NA	NA	NA	8	4	237	237	343	0	0	0	1	0	0	0.004	0	0
.	19.01.16-05.13.24-1-260767	145	12	12	4	0	2	694	11	11	0	0	NA	NA	NA	55	50	250	252	361	221	225	248	32	15	20	0.128	0.06	0.055
.	19.01.16-05.13.25-1-260769	117	12	12	4	0	3	684	10	10	0	0	NA	NA	NA	41	48	252	252	357	219	220	245	20	7	21	0.079	0.028	0.059
.	19.01.16-05.13.25-1-260770	119	8	8	0	0	0	705	7	7	0	0	NA	NA	NA	38	55	257	252	359	228	226	251	4	6	14	0.016	0.024	0.039
.	19.01.16-05.13.28-1-260774	94	4	4	1	0	1	666	2	2	0	0	NA	NA	NA	37	24	242	244	351	209	217	240	6	3	0	0.025	0.012	0
.	19.01.16-05.13.28-1-260775	116	7	7	1	0	1	680	5	5	0	0	NA	NA	NA	44	41	247	252	355	218	221	241	5	5	8	0.02	0.02	0.023
.	19.01.16-05.13.29-1-260779	173	36	36	10	0	6	683	31	31	0	0	NA	NA	NA	65	49	253	252	357	219	221	243	39	55	33	0.154	0.218	0.092
.	19.01.16-05.13.30-1-260780	33	1	1	0	0	0	0	0	0	0	0	NA	NA	NA	12	11	242	239	343	0	0	0	0	2	0	0	0.008	0
.	19.01.16-05.13.32-1-260782	60	4	4	1	0	1	671	3	3	0	0	NA	NA	NA	28	23	243	244	349	215	218	238	0	0	12	0	0	0.034
.	19.01.16-05.13.37-1-260785	91	3	3	3	0	2	671	2	2	0	0	NA	NA	NA	38	29	246	244	352	216	214	241	0	2	12	0	0.008	0.034
.	19.01.16-05.13.44-1-260791	116	12	12	3	0	3	673	11	11	0	0	NA	NA	NA	36	27	244	245	351	213	218	242	23	4	12	0.094	0.016	0.034
.	19.01.16-05.13.48-1-260792	92	8	8	1	0	1	673	7	7	0	0	NA	NA	NA	37	31	245	247	352	219	217	237	9	2	17	0.037	0.008	0.048
.	19.01.16-05.13.48-1-260793	150	6	6	2	0	2	683	5	5	0	0	NA	NA	NA	55	44	248	250	359	220	221	242	4	5	10	0.016	0.02	0.028
.	19.01.16-05.13.50-1-260794	95	4	4	0	0	0	671	1	1	0	0	NA	NA	NA	40	25	241	247	350	214	218	239	9	4	1	0.037	0.016	0.003
.	19.01.16-05.13.53-1-260795	95	6	6	1	0	1	686	5	5	0	0	NA	NA	NA	30	36	247	248	354	222	220	244	7	7	2	0.028	0.028	0.006
.	19.01.16-05.13.54-1-260796	125	11	11	2	0	2	671	10	10	0	0	NA	NA	NA	41	33	242	247	357	205	219	247	10	0	31	0.041	0	0.087
.	19.01.16-05.13.54-1-260797	119	5	5	1	0	1	675	4	4	0	0	NA	NA	NA	47	32	244	246	355	211	217	247	11	7	0	0.045	0.028	0
.	19.01.16-05.14.07-1-260801	124	18	18	4	0	2	675	14	14	0	0	NA	NA	NA	46	35	246	247	355	217	215	243	27	15	30	0.11	0.061	0.085
.	19.01.16-05.14.08-1-260802	121	4	4	3	0	3	666	3	3	0	0	NA	NA	NA	36	24	245	242	350	215	214	237	0	15	2	0	0.062	0.006
.	19.01.16-05.14.10-1-260803	64	5	5	0	0	0	667	3	3	0	0	NA	NA	NA	36	33	248	245	353	216	212	239	6	6	0	0.024	0.024	0
.	19.01.16-05.14.10-1-260804	87	6	6	2	0	2	684	5	5	0	0	NA	NA	NA	30	40	249	245	359	217	221	246	10	0	6	0.04	0	0.017
.	19.01.16-05.14.13-1-260805	64	5	5	1	0	1	668	3	3	0	0	NA	NA	NA	22	17	240	240	350	212	213	243	7	1	10	0.029	0.004	0.029
.	19.01.16-05.14.14-1-260821	61	2	2	0	0	0	665	1	1	0	0	NA	NA	NA	24	21	245	239	350	212	215	238	2	0	3	0.008	0	0.009
.	19.01.16-05.14.23-1-260826	62	2	2	0	0	0	673	1	1	0	0	NA	NA	NA	19	27	244	243	353	218	211	244	0	3	2	0	0.012	0.006
.	19.01.16-05.14.26-1-260831	34	1	1	0	0	0	0	0	0	0	0	NA	NA	NA	9	5	241	236	341	0	0	0	0	0	0	0	0	0
.	19.01.16-05.14.27-1-260832	91	6	6	0	0	0	686	5	5	0	0	NA	NA	NA	35	40	250	246	357	221	221	244	1	0	13	0.004	0	0.036
.	19.01.16-05.14.29-1-260835	90	6	6	1	0	0	674	5	5	0	0	NA	NA	NA	30	38	247	243	361	213	216	245	5	3	0	0.02	0.012	0
.	19.01.16-05.14.29-1-260836	66	3	3	0	0	0	665	2	2	0	0	NA	NA	NA	28	23	246	239	351	213	209	243	4	0	0	0.016	0	0
.	19.01.16-05.14.31-1-260839	92	11	11	6	0	4	689	10	10	0	0	NA	NA	NA	34	48	253	255	353	226	221	242	9	10	22	0.036	0.039	0.062
.	19.01.16-05.14.31-1-260840	118	17	17	4	0	3	672	15	15	0	0	NA	NA	NA	51	30	247	244	352	220	207	245	23	26	7	0.093	0.107	0.02
.	19.01.16-05.14.32-1-260841	92	12	12	6	0	5	683	10	10	0	0	NA	NA	NA	29	38	250	244	357	217	216	250	11	16	11	0.044	0.066	0.031
.	19.01.16-05.14.39-1-260846	179	13	13	2	0	2	704	11	11	0	0	NA	NA	NA	53	54	249	254	364	223	228	253	18	18	23	0.072	0.071	0.063
.	19.01.16-05.14.47-1-260852	94	7	7	2	0	1	689	6	6	0	0	NA	NA	NA	31	40	246	246	361	219	220	250	7	13	7	0.028	0.053	0.019
.	19.01.16-05.14.48-1-260857	123	7	7	3	0	3	669	6	6	0	0	NA	NA	NA	46	24	247	241	349	220	210	239	4	11	6	0.016	0.046	0.017
.	19.01.16-05.14.56-1-260858	100	14	14	4	0	3	680	13	13	0	0	NA	NA	NA	31	35	248	242	358	220	214	246	28	24	13	0.113	0.099	0.036
.	19.01.16-05.15.05-1-260859	65	2	2	1	0	1	671	1	1	0	0	NA	NA	NA	26	26	245	241	353	217	213	241	0	0	5	0	0	0.014
.	19.01.16-05.15.06-1-260860	120	10	10	3	0	3	689	7	7	0	0	NA	NA	NA	38	48	250	254	357	220	223	246	9	15	7	0.036	0.059	0.02
.	19.01.16-05.15.08-1-260861	93	14	14	5	0	3	671	11	11	0	0	NA	NA	NA	38	23	242	241	353	216	214	241	41	15	19	0.169	0.062	0.054
.	19.01.16-05.15.12-1-260862	171	10	10	3	0	2	694	8	8	0	0	NA	NA	NA	50	45	251	253	354	226	225	243	13	9	13	0.052	0.036	0.037
.	19.01.16-05.15.15-1-260878	62	2	2	2	0	1	672	1	1	0	0	NA	NA	NA	27	30	243	245	355	213	216	243	3	0	1	0.012	0	0.003
.	19.01.16-05.15.21-1-260881	124	11	11	3	0	2	686	10	10	0	0	NA	NA	NA	43	44	247	253	357	216	224	246	30	20	15	0.121	0.079	0.042
.	19.01.16-05.15.24-1-260885	60	3	3	1	0	1	672	2	2	0	0	NA	NA	NA	21	21	245	241	348	215	215	242	1	1	2	0.004	0.004	0.006
.	19.01.16-05.15.27-1-260889	94	8	8	2	0	2	685	6	6	0	0	NA	NA	NA	27	36	251	248	350	225	219	241	0	5	18	0	0.02	0.051
.	19.01.16-05.15.29-1-260891	93	6	6	0	0	0	680	5	5	0	0	NA	NA	NA	26	32	243	247	355	217	220	243	1	5	14	0.004	0.02	0.039
.	19.01.16-05.15.30-1-260894	36	1	1	0	0	0	0	0	0	0	0	NA	NA	NA	8	13	240	239	347	0	0	0	0	0	2	0	0	0.006
.	19.01.16-05.15.33-1-260896	150	11	11	3	0	2	692	10	10	0	0	NA	NA	NA	47	43	254	242	360	226	214	252	20	12	8	0.079	0.05	0.022
.	19.01.16-05.15.35-1-260897	115	15	15	5	0	3	677	13	13	0	0	NA	NA	NA	44	46	246	251	362	212	218	247	28	18	20	0.114	0.072	0.055
.	19.01.16-05.15.39-1-260902	152	8	8	2	0	2	673	7	7	0	0	NA	NA	NA	44	37	248	248	354	217	216	240	0	2	20	0	0.008	0.056
.	19.01.16-05.15.39-1-260903	91	9	9	3	0	3	680	7	7	0	0	NA	NA	NA	40	30	243	246	354	216	220	244	1	9	22	0.004	0.037	0.062
.	19.01.16-05.15.40-1-260904	90	3	3	2	0	2	664	2	2	0	0	NA	NA	NA	33	20	243	245	345	214	216	234	0	5	5	0	0.02	0.014
.	19.01.16-05.15.48-1-260908	92	5	5	2	0	2	668	4	4	0	0	NA	NA	NA	33	25	246	240	352	217	212	239	5	10	1	0.02	0.042	0.003
.	19.01.16-05.15.48-1-260909	176	19	19	2	0	2	686	14	14	0	0	NA	NA	NA	38	38	242	251	358	214	224	248	25	29	40	0.103	0.116	0.112
.	19.01.16-05.15.53-1-260910	94	4	4	0	0	0	680	3	3	0	0	NA	NA	NA	27	33	248	245	353	221	217	242	5	5	1	0.02	0.02	0.003
.	19.01.16-05.16.00-1-260913	58	2	2	0	0	0	672	1	1	0	0	NA	NA	NA	23	26	241	242	356	217	212	243	7	0	0	0.029	0	0
.	19.01.16-05.16.01-1-260914	64	5	5	0	0	0	661	3	3	0	0	NA	NA	NA	29	21	242	240	352	212	210	239	2	1	7	0.008	0.004	0.02
.	19.01.16-05.16.02-1-260915	33	1	1	0	0	0	0	0	0	0	0	NA	NA	NA	9	11	239	239	346	0	0	0	0	0	3	0	0	0.009
.	19.01.16-05.16.05-1-260916	32	1	1	0	0	0	0	0	0	0	0	NA	NA	NA	6	7	238	236	346	0	0	0	0	0	0	0	0	0
.	19.01.16-05.16.07-1-260917	33	1	1	0	0	0	0	0	0	0	0	NA	NA	NA	11	9	240	236	346	0	0	0	0	2	0	0	0.008	0
.	19.01.16-05.16.07-1-260918	93	4	4	1	0	1	677	3	3	0	0	NA	NA	NA	27	36	245	249	355	216	217	244	17	0	0	0.069	0	0
.	19.01.16-05.16.08-1-260922	85	5	5	3	0	2	663	4	4	0	0	NA	NA	NA	33	29	244	241	357	214	208	241	15	4	0	0.061	0.017	0
.	19.01.16-05.16.09-1-260923	122	6	6	2	0	2	688	5	5	0	0	NA	NA	NA	22	37	247	246	357	223	216	249	16	0	5	0.065	0	0.014
.	19.01.16-05.16.12-1-260924	55	2	2	1	0	1	199	1	1	0	0	NA	NA	NA	17	13	242	239	345	53	67	79	2	0	2	0.008	0	0.006
.	19.01.16-05.16.12-1-260925	31	1	1	0	0	0	0	0	0	0	0	NA	NA	NA	4	14	240	239	348	0	0	0	2	0	0	0.008	0	0
.	19.01.16-05.16.15-1-260941	184	8	8	3	0	3	691	6	6	0	0	NA	NA	NA	52	49	251	254	357	224	223	244	15	13	5	0.06	0.051	0.014
.	19.01.16-05.16.15-1-260942	32	1	1	1	0	1	0	0	0	0	0	NA	NA	NA	5	12	238	240	347	0	0	0	0	0	0	0	0	0
.	19.01.16-05.16.18-1-260943	202	13	13	6	0	5	699	11	11	0	0	NA	NA	NA	77	62	255	258	362	225	225	249	19	26	22	0.075	0.101	0.061
.	19.01.16-05.16.18-1-260944	36	1	1	0	0	0	0	0	0	0	0	NA	NA	NA	12	9	239	237	346	0	0	0	0	0	4	0	0	0.012
.	19.01.16-05.16.22-1-260947	86	5	5	4	0	3	668	4	4	0	0	NA	NA	NA	25	22	241	242	352	209	216	243	9	0	7	0.037	0	0.02
.	19.01.16-05.16.22-1-260949	59	2	2	0	0	0	669	1	1	0	0	NA	NA	NA	27	28	252	239	350	220	211	238	5	0	1	0.02	0	0.003
.	19.01.16-05.16.24-1-260952	149	10	10	5	0	4	687	8	8	0	0	NA	NA	NA	38	38	241	255	355	216	227	244	21	5	4	0.087	0.02	0.011
.	19.01.16-05.16.25-1-260955	92	7	7	3	0	3	695	5	5	0	0	NA	NA	NA	29	44	250	250	357	225	224	246	15	9	0	0.06	0.036	0
.	19.01.16-05.16.27-1-260957	34	1	1	0	0	0	0	0	0	0	0	NA	NA	NA	13	7	238	236	346	0	0	0	0	0	0	0	0	0
.	19.01.16-05.16.29-1-260960	174	6	6	1	0	1	697	5	5	0	0	NA	NA	NA	46	51	248	256	360	222	230	245	6	4	7	0.024	0.016	0.019
.	19.01.16-05.16.35-1-260963	110	7	7	1	0	1	692	6	6	0	0	NA	NA	NA	38	44	246	248	363	220	219	253	2	10	7	0.008	0.04	0.019
.	19.01.16-05.16.37-1-260965	92	6	6	3	0	1	670	4	4	0	0	NA	NA	NA	29	26	245	242	352	216	214	240	4	15	5	0.016	0.062	0.014
.	19.01.16-05.16.41-1-260969	61	2	2	0	0	0	148	1	1	0	0	NA	NA	NA	10	22	241	242	352	43	47	58	0	1	1	0	0.004	0.003
.	19.01.16-05.16.45-1-260973	88	5	5	1	0	1	685	4	4	0	0	NA	NA	NA	25	41	245	246	363	217	219	249	1	8	6	0.004	0.033	0.017
.	19.01.16-05.16.47-1-260974	62	3	3	2	0	1	675	2	2	0	0	NA	NA	NA	13	23	248	237	351	223	209	243	3	3	0	0.012	0.013	0
.	19.01.16-05.16.49-1-260979	62	2	2	0	0	0	99	1	1	0	0	NA	NA	NA	13	18	245	241	345	31	31	37	1	0	0	0.004	0	0
.	19.01.16-05.16.50-1-260980	122	6	6	1	0	1	681	5	5	0	0	NA	NA	NA	46	35	249	244	355	220	218	243	17	4	6	0.068	0.016	0.017
.	19.01.16-05.16.54-1-260981	82	3	3	0	0	0	659	2	2	0	0	NA	NA	NA	28	17	241	240	349	207	215	237	5	6	0	0.021	0.025	0
.	19.01.16-05.16.55-1-260982	93	11	11	3	0	3	682	9	9	0	0	NA	NA	NA	32	35	248	251	349	222	219	241	10	8	18	0.04	0.032	0.052
.	19.01.16-05.16.56-1-260983	177	13	13	7	0	4	698	11	11	0	0	NA	NA	NA	50	57	256	248	366	223	219	256	4	16	28	0.016	0.065	0.077
.	19.01.16-05.16.57-1-260984	112	4	4	1	0	0	675	3	3	0	0	NA	NA	NA	39	36	248	249	352	217	218	240	2	5	7	0.008	0.02	0.02
.	19.01.16-05.16.57-1-260985	36	1	1	1	0	1	0	0	0	0	0	NA	NA	NA	17	11	240	237	347	0	0	0	0	0	2	0	0	0.006
.	19.01.16-05.16.59-1-260986	117	8	8	1	0	1	676	7	7	0	0	NA	NA	NA	37	30	242	246	355	212	220	244	15	8	0	0.062	0.033	0
.	19.01.16-05.17.02-1-260987	122	11	11	2	0	2	684	9	9	0	0	NA	NA	NA	44	36	244	248	357	214	221	249	21	9	10	0.086	0.036	0.028
.	19.01.16-05.17.06-1-260988	151	14	14	4	0	3	686	12	12	0	0	NA	NA	NA	49	47	245	251	364	211	226	249	33	4	34	0.135	0.016	0.093
.	19.01.16-05.17.09-1-260989	87	8	8	1	0	1	676	6	6	0	0	NA	NA	NA	36	34	246	245	356	219	212	245	3	16	6	0.012	0.065	0.017
.	19.01.16-05.17.13-1-260991	59	2	2	0	0	0	673	1	1	0	0	NA	NA	NA	24	26	245	245	349	218	217	238	0	0	5	0	0	0.014
.	19.01.16-05.17.14-1-261008	33	1	1	0	0	0	0	0	0	0	0	NA	NA	NA	12	8	241	237	343	0	0	0	0	0	1	0	0	0.003
.	19.01.16-05.17.17-1-261009	65	2	2	1	0	1	675	1	1	0	0	NA	NA	NA	28	29	244	243	355	218	214	243	4	3	0	0.016	0.012	0
.	19.01.16-05.17.18-1-261010	64	3	3	2	0	2	675	2	2	0	0	NA	NA	NA	25	31	241	243	360	211	217	247	0	8	4	0	0.033	0.011
.	19.01.16-05.17.24-1-261016	65	5	5	1	0	1	666	3	3	0	0	NA	NA	NA	25	25	246	241	351	212	215	239	0	7	11	0	0.029	0.031
.	19.01.16-05.17.28-1-261021	89	5	5	0	0	0	688	4	4	0	0	NA	NA	NA	31	41	247	252	355	218	223	247	11	6	0	0.045	0.024	0
.	19.01.16-05.17.28-1-261022	266	25	25	6	0	5	715	23	23	0	0	NA	NA	NA	64	71	266	253	365	235	223	257	42	49	17	0.158	0.194	0.047
.	19.01.16-05.17.28-1-261023	66	4	4	0	0	0	667	3	3	0	0	NA	NA	NA	28	22	242	240	353	214	209	244	7	22	3	0.029	0.092	0.008
.	19.01.16-05.17.30-1-261027	95	6	6	0	0	0	679	4	4	0	0	NA	NA	NA	32	37	243	246	361	213	217	249	4	7	6	0.016	0.028	0.017
.	19.01.16-05.17.33-1-261028	86	3	3	0	0	0	672	2	2	0	0	NA	NA	NA	25	25	244	246	348	215	217	240	11	0	1	0.045	0	0.003
.	19.01.16-05.17.35-1-261029	89	5	5	2	0	2	692	4	4	0	0	NA	NA	NA	33	44	254	249	354	227	224	241	5	8	7	0.02	0.032	0.02
.	19.01.16-05.17.41-1-261034	65	3	3	2	0	2	669	2	2	0	0	NA	NA	NA	30	29	246	240	356	217	207	245	10	0	4	0.041	0	0.011
.	19.01.16-05.17.43-1-261038	63	5	5	0	0	0	668	4	4	0	0	NA	NA	NA	31	27	248	241	351	217	211	240	1	0	16	0.004	0	0.046
.	19.01.16-05.17.48-1-261039	36	1	1	0	0	0	0	0	0	0	0	NA	NA	NA	12	11	238	240	346	0	0	0	0	0	0	0	0	0
.	19.01.16-05.17.49-1-261040	204	17	17	3	0	1	706	16	16	0	0	NA	NA	NA	64	67	255	255	370	227	228	251	18	28	12	0.071	0.11	0.032
.	19.01.16-05.17.50-1-261041	121	11	11	4	0	3	687	10	10	0	0	NA	NA	NA	44	43	245	250	361	212	222	253	28	14	6	0.114	0.056	0.017
.	19.01.16-05.17.51-1-261042	65	2	2	2	0	0	676	1	1	0	0	NA	NA	NA	24	33	249	241	356	223	209	244	7	0	0	0.028	0	0
.	19.01.16-05.17.52-1-261043	151	6	6	1	0	0	683	5	5	0	0	NA	NA	NA	53	45	242	253	363	213	220	250	9	4	6	0.037	0.016	0.017
.	19.01.16-05.17.55-1-261044	90	6	6	2	0	2	670	5	5	0	0	NA	NA	NA	43	32	246	246	353	214	217	239	4	1	19	0.016	0.004	0.054
.	19.01.16-05.17.58-1-261045	199	17	17	2	0	1	688	16	16	0	0	NA	NA	NA	80	51	249	253	362	213	225	250	8	11	23	0.032	0.043	0.064
.	19.01.16-05.18.01-1-261046	88	3	3	1	0	1	661	2	2	0	0	NA	NA	NA	27	13	238	240	348	215	210	236	0	0	9	0	0	0.026
.	19.01.16-05.18.07-1-261047	88	8	8	2	0	2	682	7	7	0	0	NA	NA	NA	28	39	245	247	360	215	216	251	5	15	3	0.02	0.061	0.008
.	19.01.16-05.18.15-1-261068	146	9	9	3	0	2	675	8	8	0	0	NA	NA	NA	44	37	244	247	359	211	216	248	14	20	3	0.057	0.081	0.008
.	19.01.16-05.18.17-1-261069	65	4	4	0	0	0	674	3	3	0	0	NA	NA	NA	29	31	249	242	353	216	216	242	11	0	2	0.044	0	0.006
.	19.01.16-05.18.17-1-261070	168	27	27	12	0	8	681	23	23	0	0	NA	NA	NA	38	38	248	244	359	220	214	247	23	38	30	0.093	0.156	0.084
.	19.01.16-05.18.17-1-261071	62	4	4	1	0	1	673	3	3	0	0	NA	NA	NA	27	31	245	246	353	213	219	241	4	0	7	0.016	0	0.02
.	19.01.16-05.18.18-1-261072	118	12	12	3	0	2	682	11	11	0	0	NA	NA	NA	27	34	247	246	354	221	219	242	8	18	14	0.032	0.073	0.04
.	19.01.16-05.18.27-1-261081	142	11	11	1	0	1	691	9	9	0	0	NA	NA	NA	47	41	250	245	359	223	218	250	28	22	18	0.112	0.09	0.05
.	19.01.16-05.18.29-1-261086	32	1	1	1	0	1	0	0	0	0	0	NA	NA	NA	5	3	237	238	341	0	0	0	0	0	0	0	0	0
.	19.01.16-05.18.29-1-261087	98	7	7	1	0	1	679	6	6	0	0	NA	NA	NA	30	35	245	248	355	211	221	247	7	6	7	0.029	0.024	0.02
.	19.01.16-05.18.31-1-261090	64	2	2	0	0	0	681	1	1	0	0	NA	NA	NA	23	35	246	244	358	216	216	249	2	1	0	0.008	0.004	0
.	19.01.16-05.18.35-1-261091	120	6	6	3	0	3	673	3	3	0	0	NA	NA	NA	45	31	250	242	352	215	215	243	27	0	8	0.108	0	0.023
.	19.01.16-05.18.35-1-261093	151	7	7	0	0	0	700	6	6	0	0	NA	NA	NA	58	55	252	254	362	226	227	247	2	6	13	0.008	0.024	0.036
.	19.01.16-05.18.38-1-261096	151	14	14	2	0	2	698	11	11	0	0	NA	NA	NA	44	52	252	249	364	224	221	253	15	11	23	0.06	0.044	0.063
.	19.01.16-05.18.46-1-261101	94	11	11	3	0	3	673	10	10	0	0	NA	NA	NA	33	25	243	240	355	218	211	244	8	10	8	0.033	0.042	0.023
.	19.01.16-05.18.46-1-261102	88	4	4	1	0	1	674	3	3	0	0	NA	NA	NA	27	26	241	242	356	213	213	248	0	7	6	0	0.029	0.017
.	19.01.16-05.18.49-1-261107	102	19	19	4	0	2	675	18	18	0	0	NA	NA	NA	38	28	249	247	345	217	220	238	21	10	29	0.084	0.04	0.084
.	19.01.16-05.18.58-1-261108	88	7	7	1	0	1	663	6	6	0	0	NA	NA	NA	33	21	240	242	352	211	214	238	15	5	5	0.062	0.021	0.014
.	19.01.16-05.19.00-1-261109	61	3	3	0	0	0	669	1	1	0	0	NA	NA	NA	23	24	243	243	351	214	212	243	7	0	0	0.029	0	0
.	19.01.16-05.19.00-1-261110	62	5	5	1	0	1	671	4	4	0	0	NA	NA	NA	21	20	240	244	349	216	218	237	2	9	4	0.008	0.037	0.011
.	19.01.16-05.19.05-1-261111	119	22	22	4	0	4	682	20	20	0	0	NA	NA	NA	33	36	239	253	357	210	227	245	19	33	23	0.079	0.13	0.064
.	19.01.16-05.19.06-1-261112	230	26	26	9	0	8	714	23	23	0	0	NA	NA	NA	80	78	253	262	376	223	230	261	18	13	46	0.071	0.05	0.122
.	19.01.16-05.19.07-1-261113	61	2	2	0	0	0	669	1	1	0	0	NA	NA	NA	24	27	243	244	353	216	216	237	0	0	5	0	0	0.014
.	19.01.16-05.19.13-1-261129	93	8	8	4	0	2	675	6	6	0	0	NA	NA	NA	33	26	244	240	355	217	212	246	0	6	24	0	0.025	0.068
.	19.01.16-05.19.16-1-261130	149	17	17	5	0	5	674	15	15	0	0	NA	NA	NA	50	35	245	245	358	213	214	247	17	2	11	0.069	0.008	0.031
.	19.01.16-05.19.18-1-261131	239	21	21	14	0	9	721	19	19	0	0	NA	NA	NA	66	83	258	257	381	226	227	268	44	2	61	0.171	0.008	0.16
.	19.01.16-05.19.20-1-261133	32	1	1	1	0	1	0	0	0	0	0	NA	NA	NA	11	11	237	240	347	0	0	0	0	0	1	0	0	0.003
.	19.01.16-05.19.21-1-261135	85	4	4	1	0	1	674	2	2	0	0	NA	NA	NA	38	36	248	242	359	217	213	244	4	13	2	0.016	0.054	0.006
.	19.01.16-05.19.22-1-261137	144	16	16	5	0	4	694	15	15	0	0	NA	NA	NA	38	51	247	257	360	218	227	249	33	13	21	0.134	0.051	0.058
.	19.01.16-05.19.28-1-261144	59	3	3	0	0	0	674	1	1	0	0	NA	NA	NA	14	21	243	243	348	215	216	243	4	3	3	0.016	0.012	0.009
.	19.01.16-05.19.36-1-261150	95	4	4	1	0	1	677	2	2	0	0	NA	NA	NA	33	31	244	247	353	217	216	244	3	1	7	0.012	0.004	0.02
.	19.01.16-05.19.37-1-261151	120	10	10	3	0	3	687	9	9	0	0	NA	NA	NA	42	52	251	253	361	218	224	245	4	17	18	0.016	0.067	0.05
.	19.01.16-05.19.43-1-261158	141	11	11	2	0	2	684	10	10	0	0	NA	NA	NA	51	44	246	250	361	217	220	247	27	13	9	0.11	0.052	0.025
.	19.01.16-05.19.44-1-261160	148	7	7	2	0	2	687	6	6	0	0	NA	NA	NA	44	39	243	249	360	216	221	250	13	6	7	0.053	0.024	0.019
.	19.01.16-05.19.44-1-261161	93	4	4	1	0	1	680	3	3	0	0	NA	NA	NA	26	39	245	251	356	215	224	241	7	0	4	0.029	0	0.011
.	19.01.16-05.19.45-1-261162	86	5	5	3	0	3	684	4	4	0	0	NA	NA	NA	29	41	254	248	352	225	220	239	3	16	0	0.012	0.065	0
.	19.01.16-05.19.53-1-261163	119	15	15	1	0	1	689	12	12	0	0	NA	NA	NA	38	44	254	244	359	226	216	247	29	11	20	0.114	0.045	0.056
.	19.01.16-05.19.56-1-261164	64	3	3	1	0	1	667	2	2	0	0	NA	NA	NA	31	28	242	246	353	214	211	242	4	8	0	0.017	0.033	0
.	19.01.16-05.19.59-1-261165	86	3	3	1	0	1	683	2	2	0	0	NA	NA	NA	20	37	246	243	361	219	217	247	0	4	5	0	0.016	0.014
.	19.01.16-05.20.02-1-261170	93	8	8	3	0	3	679	5	5	0	0	NA	NA	NA	43	37	246	252	352	216	220	243	2	28	12	0.008	0.111	0.034
.	19.01.16-05.20.03-1-261171	32	1	1	0	0	0	0	0	0	0	0	NA	NA	NA	11	12	238	240	347	0	0	0	0	0	2	0	0	0.006
.	19.01.16-05.20.05-1-261172	171	18	18	4	0	4	675	15	15	0	0	NA	NA	NA	52	38	249	244	358	222	214	239	18	19	25	0.072	0.078	0.07
.	19.01.16-05.20.05-1-261173	91	3	3	0	0	0	667	2	2	0	0	NA	NA	NA	28	24	243	244	350	211	213	243	0	9	1	0	0.037	0.003
.	19.01.16-05.20.06-1-261174	259	17	17	4	0	4	705	16	16	0	0	NA	NA	NA	91	61	250	258	366	219	230	256	0	15	46	0	0.058	0.126
.	19.01.16-05.20.11-1-261178	114	10	10	4	0	3	681	7	7	0	0	NA	NA	NA	49	41	249	246	359	219	217	245	20	18	8	0.08	0.073	0.022
.	19.01.16-05.20.16-1-261198	36	1	1	1	0	1	0	0	0	0	0	NA	NA	NA	7	7	238	238	344	0	0	0	0	0	0	0	0	0
.	19.01.16-05.20.16-1-261199	89	5	5	0	0	0	675	4	4	0	0	NA	NA	NA	38	35	245	245	358	214	216	245	5	0	7	0.02	0	0.02
.	19.01.16-05.20.19-1-261200	62	2	2	1	0	1	0	1	1	0	0	NA	NA	NA	21	20	243	242	348	0	0	0	0	5	4	0	0.021	0.011
.	19.01.16-05.20.23-1-261205	57	2	2	0	0	0	666	1	1	0	0	NA	NA	NA	23	23	246	245	345	215	214	237	3	0	1	0.012	0	0.003
.	19.01.16-05.20.25-1-261208	206	13	13	2	0	2	710	12	12	0	0	NA	NA	NA	65	63	251	255	370	223	230	257	13	9	22	0.052	0.035	0.059
.	19.01.16-05.20.26-1-261210	35	1	1	0	0	0	0	0	0	0	0	NA	NA	NA	9	10	239	240	344	0	0	0	2	0	0	0.008	0	0
.	19.01.16-05.20.26-1-261211	111	12	12	2	0	2	665	10	10	0	0	NA	NA	NA	36	32	246	245	354	214	216	235	6	1	21	0.024	0.004	0.059
.	19.01.16-05.20.29-1-261214	87	3	3	0	0	0	674	2	2	0	0	NA	NA	NA	34	30	244	241	358	218	209	247	0	5	9	0	0.021	0.025
.	19.01.16-05.20.34-1-261218	116	7	7	3	0	3	685	6	6	0	0	NA	NA	NA	45	43	254	250	352	226	219	240	2	11	11	0.008	0.044	0.031
.	19.01.16-05.20.37-1-261222	96	5	5	2	0	1	675	3	3	0	0	NA	NA	NA	43	31	248	245	351	219	216	240	9	0	8	0.036	0	0.023
.	19.01.16-05.20.39-1-261223	117	12	12	6	0	5	686	11	11	0	0	NA	NA	NA	32	40	246	245	362	219	218	249	7	1	19	0.028	0.004	0.052
.	19.01.16-05.20.39-1-261225	140	11	11	2	0	2	685	10	10	0	0	NA	NA	NA	45	42	247	252	356	217	222	246	18	16	16	0.073	0.063	0.045
.	19.01.16-05.20.41-1-261226	152	24	24	4	0	3	681	21	21	0	0	NA	NA	NA	43	40	242	253	358	214	223	244	28	35	33	0.116	0.138	0.092
.	19.01.16-05.20.47-1-261230	61	2	2	0	0	0	201	1	1	0	0	NA	NA	NA	21	22	240	245	350	73	65	63	5	0	0	0.021	0	0
.	19.01.16-05.20.50-1-261235	90	6	6	2	0	2	679	4	4	0	0	NA	NA	NA	35	31	247	249	348	217	220	242	21	2	3	0.085	0.008	0.009
.	19.01.16-05.20.54-1-261237	88	3	3	0	0	0	668	2	2	0	0	NA	NA	NA	31	23	244	242	350	215	216	237	0	0	6	0	0	0.017
.	19.01.16-05.20.56-1-261238	90	13	13	0	0	0	674	11	11	0	0	NA	NA	NA	29	27	245	244	351	217	219	238	6	26	18	0.024	0.107	0.051
.	19.01.16-05.20.58-1-261239	291	23	23	5	0	1	721	22	22	0	0	NA	NA	NA	82	76	263	257	369	234	227	260	35	12	44	0.133	0.047	0.119
.	19.01.16-05.20.58-1-261240	62	3	3	2	0	1	671	2	2	0	0	NA	NA	NA	27	27	245	246	349	216	214	241	0	0	9	0	0	0.026
.	19.01.16-05.21.06-1-261242	61	3	3	0	0	0	675	2	2	0	0	NA	NA	NA	22	25	241	247	350	215	221	239	0	3	0	0	0.012	0
.	19.01.16-05.21.06-1-261243	111	5	5	2	0	1	667	3	3	0	0	NA	NA	NA	36	29	245	244	353	214	212	241	9	5	0	0.037	0.02	0
.	19.01.16-05.21.09-1-261244	117	14	14	2	0	1	686	11	11	0	0	NA	NA	NA	40	45	250	245	363	223	212	251	31	12	7	0.124	0.049	0.019
.	19.01.16-05.21.15-1-261260	123	17	17	3	0	3	683	14	14	0	0	NA	NA	NA	43	37	249	242	359	221	212	250	35	15	12	0.141	0.062	0.033
.	19.01.16-05.21.21-1-261263	98	10	10	2	0	1	681	8	8	0	0	NA	NA	NA	43	40	243	249	361	213	220	248	16	9	5	0.066	0.036	0.014
.	19.01.16-05.21.24-1-261266	122	6	6	4	0	2	684	5	5	0	0	NA	NA	NA	30	37	246	247	357	220	215	249	8	10	6	0.033	0.04	0.017
.	19.01.16-05.21.26-1-261270	37	1	1	0	0	0	0	0	0	0	0	NA	NA	NA	6	5	237	238	343	0	0	0	0	0	2	0	0	0.006
.	19.01.16-05.21.27-1-261272	114	9	9	2	0	1	678	8	8	0	0	NA	NA	NA	29	29	241	246	355	215	215	248	10	9	4	0.041	0.037	0.011
.	19.01.16-05.21.29-1-261275	33	1	1	0	0	0	0	0	0	0	0	NA	NA	NA	10	14	238	238	351	0	0	0	0	0	0	0	0	0
.	19.01.16-05.21.29-1-261276	59	3	3	1	0	1	675	2	2	0	0	NA	NA	NA	26	31	244	246	354	216	215	244	3	0	5	0.012	0	0.014
.	19.01.16-05.21.32-1-261279	115	9	9	1	0	1	680	7	7	0	0	NA	NA	NA	38	38	252	244	355	223	213	244	0	16	10	0	0.066	0.028
.	19.01.16-05.21.43-1-261287	90	7	7	2	0	1	668	6	6	0	0	NA	NA	NA	26	28	243	245	353	211	215	242	5	4	11	0.021	0.016	0.031
.	19.01.16-05.21.44-1-261288	56	2	2	0	0	0	0	1	1	0	0	NA	NA	NA	15	12	242	240	343	0	0	0	0	0	4	0	0	0.012
.	19.01.16-05.21.44-1-261289	33	1	1	1	0	1	0	0	0	0	0	NA	NA	NA	6	5	238	237	343	0	0	0	0	0	2	0	0	0.006
.	19.01.16-05.21.46-1-261290	65	3	3	1	0	1	676	2	2	0	0	NA	NA	NA	21	27	244	245	351	217	220	239	5	5	1	0.02	0.02	0.003
.	19.01.16-05.21.47-1-261291	154	7	7	2	0	2	692	6	6	0	0	NA	NA	NA	44	39	249	242	361	223	217	252	12	15	4	0.048	0.062	0.011
.	19.01.16-05.21.48-1-261292	86	6	6	1	0	1	668	5	5	0	0	NA	NA	NA	37	30	245	240	358	213	209	246	7	0	10	0.029	0	0.028
.	19.01.16-05.21.48-1-261293	56	2	2	1	0	1	248	1	1	0	0	NA	NA	NA	15	17	240	244	346	82	79	87	0	0	4	0	0	0.012
.	19.01.16-05.21.50-1-261294	64	3	3	0	0	0	670	2	2	0	0	NA	NA	NA	25	26	241	244	354	215	209	246	3	3	0	0.012	0.012	0
.	19.01.16-05.21.51-1-261295	162	18	18	4	0	3	710	17	17	0	0	NA	NA	NA	49	71	258	260	366	226	232	252	31	17	22	0.12	0.065	0.06
.	19.01.16-05.21.55-1-261296	151	9	9	4	0	2	693	8	8	0	0	NA	NA	NA	41	49	252	252	358	223	225	245	13	8	19	0.052	0.032	0.053
.	19.01.16-05.21.59-1-261297	67	3	3	2	0	1	659	2	2	0	0	NA	NA	NA	23	11	238	241	345	207	215	237	0	6	2	0	0.025	0.006
.	19.01.16-05.22.02-1-261298	198	17	17	5	0	3	698	14	14	0	0	NA	NA	NA	59	52	253	255	357	225	228	245	24	36	21	0.095	0.141	0.059
.	19.01.16-05.22.04-1-261299	61	2	2	1	0	0	676	0	0	0	0	NA	NA	NA	13	28	245	242	354	217	214	245	0	3	1	0	0.012	0.003
.	19.01.16-05.22.06-1-261300	95	14	14	7	0	7	668	10	10	0	0	NA	NA	NA	27	26	242	243	354	215	211	242	22	16	3	0.091	0.066	0.008
.	19.01.16-05.22.08-1-261301	35	1	1	0	0	0	0	0	0	0	0	NA	NA	NA	11	7	238	237	345	0	0	0	0	1	0	0	0.004	0
.	19.01.16-05.22.09-1-261303	60	3	3	1	0	1	671	2	2	0	0	NA	NA	NA	20	22	242	241	352	216	212	243	2	4	1	0.008	0.017	0.003
.	19.01.16-05.22.13-1-261307	150	7	7	2	0	2	686	4	4	0	0	NA	NA	NA	52	43	247	245	364	217	214	255	2	6	5	0.008	0.024	0.014
.	19.01.16-05.22.16-1-261328	87	6	6	2	0	1	675	5	5	0	0	NA	NA	NA	20	29	246	239	357	219	213	243	19	5	6	0.077	0.021	0.017
.	19.01.16-05.22.19-1-261329	90	8	8	6	0	5	664	6	6	0	0	NA	NA	NA	37	22	240	244	351	208	216	240	3	8	6	0.012	0.033	0.017
[truncated: 1 more rows]
