# Supplementary material for: Modelling targeted rabies vaccination strategies for a domestic dog population with heterogeneous roaming patterns
Source: PLoS Negl Trop Dis. 2019 Jul 8;13(7):e0007582. doi: 10.1371/journal.pntd.0007582 (PMC6638970; doi:10.1371/journal.pntd.0007582)
Supplement: S1 Zip file folder — The files contain a summary for each simulation for its respective scenario. The files are named first with the population structure (FP, ED, RD, SD) and then the specific vaccination strategy used for that scenario. (ZIP) [file pntd.0007582.s002.zip › Supp_Files/FP_E0.9_R0.9_S0.9_all_measuresReport.txt]

scenario	iteration	duration	tot_deaths	rabid_dogs	moved	mov_DK	movInfect	n_vacc	n_cull	detDogs_cull	contDogs_cull	reactCull	preemptVaccCov_dogLevel	reactVaccCov_dogLevel	mean_Rt	non_rabid_dead	born	nb_in_exp_cat	nb_in_roam_cat	nb_stayhome	nb_exp_vacc	nb_roam_vacc	nb_stayhome_vacc	nb_contacting_explorer	nb_contacting_roamer	nb_contacting_stayhome	contact_per_explorer	contact_per_roamer	contact_per_stayhome
.	19.01.16-04.05.40-1-65955	36	1	1	0	0	0	0	0	0	0	0	NA	NA	NA	9	12	239	242	344	0	0	0	0	0	0	0	0	0
.	19.01.16-04.05.40-1-65956	121	12	12	4	0	3	753	11	11	0	0	NA	NA	NA	36	35	248	246	354	221	217	315	33	3	9	0.133	0.012	0.025
.	19.01.16-04.05.40-1-65957	179	8	8	6	0	5	764	7	7	0	0	NA	NA	NA	50	50	250	257	356	222	228	314	12	12	4	0.048	0.047	0.011
.	19.01.16-04.05.40-1-65958	35	1	1	1	0	1	0	0	0	0	0	NA	NA	NA	8	6	238	236	345	0	0	0	0	0	1	0	0	0.003
.	19.01.16-04.05.40-1-65959	36	1	1	0	0	0	0	0	0	0	0	NA	NA	NA	12	9	241	236	345	0	0	0	0	0	0	0	0	0
.	19.01.16-04.05.40-1-65960	88	4	4	1	0	1	740	3	3	0	0	NA	NA	NA	36	34	241	249	357	207	221	312	8	8	0	0.033	0.032	0
.	19.01.16-04.05.40-1-65961	177	12	12	4	0	4	780	11	11	0	0	NA	NA	NA	55	61	251	252	371	222	225	333	29	9	7	0.116	0.036	0.019
.	19.01.16-04.05.40-1-65962	117	11	11	4	0	3	758	8	8	0	0	NA	NA	NA	47	42	246	251	358	218	225	315	27	8	11	0.11	0.032	0.031
.	19.01.16-04.05.42-1-65964	64	3	3	1	0	1	749	2	2	0	0	NA	NA	NA	27	33	244	240	362	215	215	319	10	7	0	0.041	0.029	0
.	19.01.16-04.05.42-1-65965	168	13	13	3	0	3	779	12	12	0	0	NA	NA	NA	53	62	246	257	372	218	227	334	16	24	4	0.065	0.093	0.011
.	19.01.16-04.05.42-1-65966	148	13	13	4	0	2	758	10	10	0	0	NA	NA	NA	38	43	246	250	360	220	218	320	37	11	17	0.15	0.044	0.047
.	19.01.16-04.05.59-1-65993	65	3	3	0	0	0	745	2	2	0	0	NA	NA	NA	23	30	243	241	359	216	212	317	3	6	0	0.012	0.025	0
.	19.01.16-04.05.59-1-65994	116	6	6	1	0	0	746	3	3	0	0	NA	NA	NA	30	31	245	243	356	213	216	317	0	7	5	0	0.029	0.014
.	19.01.16-04.06.05-1-66002	37	1	1	0	0	0	0	0	0	0	0	NA	NA	NA	11	8	238	240	343	0	0	0	0	5	0	0	0.021	0
.	19.01.16-04.06.07-1-66004	65	2	2	0	0	0	738	1	1	0	0	NA	NA	NA	24	26	242	240	357	210	213	315	4	0	4	0.017	0	0.011
.	19.01.16-04.06.08-1-66005	32	1	1	0	0	0	0	0	0	0	0	NA	NA	NA	7	10	237	240	346	0	0	0	0	0	1	0	0	0.003
.	19.01.16-04.06.08-1-66007	111	5	5	1	0	1	743	4	4	0	0	NA	NA	NA	43	30	251	241	351	221	213	309	3	15	2	0.012	0.062	0.006
.	19.01.16-04.06.09-1-66008	61	2	2	1	0	0	730	1	1	0	0	NA	NA	NA	25	20	244	242	347	214	210	306	0	6	4	0	0.025	0.012
.	19.01.16-04.06.11-1-66009	30	1	1	0	0	0	0	0	0	0	0	NA	NA	NA	7	9	239	238	345	0	0	0	0	0	0	0	0	0
.	19.01.16-04.06.13-1-66012	64	2	2	1	0	1	254	1	1	0	0	NA	NA	NA	13	25	243	246	349	66	80	108	0	0	5	0	0	0.014
.	19.01.16-04.06.13-1-66013	93	4	4	1	0	1	745	3	3	0	0	NA	NA	NA	22	25	241	248	349	215	223	307	3	6	4	0.012	0.024	0.011
.	19.01.16-04.06.15-1-66014	90	4	4	2	0	2	745	3	3	0	0	NA	NA	NA	21	26	246	241	352	222	218	305	0	11	6	0	0.046	0.017
.	19.01.16-04.06.15-1-66015	96	4	4	1	0	0	750	2	2	0	0	NA	NA	NA	30	36	243	247	359	217	220	313	0	5	11	0	0.02	0.031
.	19.01.16-04.06.24-1-66019	65	2	2	1	0	1	738	1	1	0	0	NA	NA	NA	29	24	244	243	350	215	218	305	2	0	1	0.008	0	0.003
.	19.01.16-04.06.24-1-66020	66	4	4	1	0	1	737	3	3	0	0	NA	NA	NA	25	29	242	244	356	209	215	313	14	0	2	0.058	0	0.006
.	19.01.16-04.06.26-1-66027	121	19	19	6	0	2	765	17	17	0	0	NA	NA	NA	41	54	252	252	363	219	223	323	42	22	7	0.167	0.087	0.019
.	19.01.16-04.06.27-1-66028	87	4	4	1	0	0	744	3	3	0	0	NA	NA	NA	28	31	244	247	353	214	219	311	7	0	14	0.029	0	0.04
.	19.01.16-04.06.34-1-66049	62	5	5	1	0	1	744	4	4	0	0	NA	NA	NA	34	30	239	247	357	212	213	319	0	14	11	0	0.057	0.031
.	19.01.16-04.06.34-1-66050	34	1	1	1	0	1	0	0	0	0	0	NA	NA	NA	10	7	241	236	343	0	0	0	3	0	0	0.012	0	0
.	19.01.16-04.06.34-1-66052	57	2	2	0	0	0	718	1	1	0	0	NA	NA	NA	35	8	238	241	342	209	210	299	3	0	2	0.013	0	0.006
.	19.01.16-04.06.37-1-66053	65	3	3	1	0	0	730	2	2	0	0	NA	NA	NA	23	17	240	243	347	210	214	306	2	3	2	0.008	0.012	0.006
.	19.01.16-04.06.37-1-66054	64	7	7	1	0	0	749	6	6	0	0	NA	NA	NA	19	27	244	243	353	218	218	313	5	22	16	0.02	0.091	0.045
.	19.01.16-04.06.39-1-66056	61	2	2	0	0	0	742	1	1	0	0	NA	NA	NA	27	29	239	246	357	211	214	317	0	6	0	0	0.024	0
.	19.01.16-04.06.44-1-66060	87	4	4	1	0	1	735	3	3	0	0	NA	NA	NA	41	30	248	245	350	216	210	309	1	4	6	0.004	0.016	0.017
.	19.01.16-04.06.46-1-66069	92	7	7	2	0	1	746	5	5	0	0	NA	NA	NA	36	31	247	245	352	220	218	308	12	0	29	0.049	0	0.082
.	19.01.16-04.06.50-1-66076	85	10	10	3	0	3	749	9	9	0	0	NA	NA	NA	35	32	247	247	351	220	221	308	2	23	18	0.008	0.093	0.051
.	19.01.16-04.06.53-1-66082	87	5	5	2	0	0	740	3	3	0	0	NA	NA	NA	38	35	251	244	353	223	218	299	19	0	15	0.076	0	0.042
.	19.01.16-04.06.55-1-66084	32	1	1	1	0	1	0	0	0	0	0	NA	NA	NA	8	13	238	242	346	0	0	0	5	0	0	0.021	0	0
.	19.01.16-04.06.55-1-66087	59	3	3	0	0	0	738	2	2	0	0	NA	NA	NA	21	27	247	245	348	219	215	304	0	2	1	0	0.008	0.003
.	19.01.16-04.06.57-1-66089	94	12	12	4	0	1	741	11	11	0	0	NA	NA	NA	29	28	243	240	358	214	211	316	32	35	0	0.132	0.146	0
.	19.01.16-04.06.59-1-66091	86	7	7	3	0	2	730	4	4	0	0	NA	NA	NA	29	22	243	243	349	215	217	298	15	5	9	0.062	0.021	0.026
.	19.01.16-04.07.01-1-66094	92	5	5	2	0	1	738	3	3	0	0	NA	NA	NA	29	26	239	245	355	212	213	313	5	6	7	0.021	0.024	0.02
.	19.01.16-04.07.02-1-66095	35	1	1	1	0	1	0	0	0	0	0	NA	NA	NA	8	10	239	239	345	0	0	0	0	1	0	0	0.004	0
.	19.01.16-04.07.05-1-66099	94	4	4	0	0	0	748	3	3	0	0	NA	NA	NA	37	28	246	247	348	220	222	306	0	0	9	0	0	0.026
.	19.01.16-04.07.09-1-66106	122	9	9	5	0	3	762	7	7	0	0	NA	NA	NA	42	49	262	247	353	234	218	310	16	12	7	0.061	0.049	0.02
.	19.01.16-04.07.18-1-66110	93	3	3	1	0	1	758	2	2	0	0	NA	NA	NA	29	38	246	249	356	220	222	316	10	3	0	0.041	0.012	0
.	19.01.16-04.07.19-1-66112	98	3	3	1	0	1	762	2	2	0	0	NA	NA	NA	22	42	248	248	359	222	217	323	3	1	3	0.012	0.004	0.008
.	19.01.16-04.07.19-1-66113	95	6	6	3	0	2	749	4	4	0	0	NA	NA	NA	31	30	244	245	354	217	217	315	16	0	12	0.066	0	0.034
.	19.01.16-04.07.23-1-66114	69	2	2	1	0	1	733	1	1	0	0	NA	NA	NA	27	18	243	242	346	214	213	306	8	0	0	0.033	0	0
.	19.01.16-04.07.24-1-66115	93	6	6	2	0	2	739	4	4	0	0	NA	NA	NA	36	32	246	247	352	212	218	309	7	7	0	0.028	0.028	0
.	19.01.16-04.07.24-1-66116	114	17	17	5	0	4	747	14	14	0	0	NA	NA	NA	48	37	244	249	357	214	219	314	23	27	9	0.094	0.108	0.025
.	19.01.16-04.07.33-1-66140	88	6	6	1	0	1	756	5	5	0	0	NA	NA	NA	21	30	245	245	353	220	218	318	2	11	5	0.008	0.045	0.014
.	19.01.16-04.07.37-1-66144	89	9	9	1	0	1	746	6	6	0	0	NA	NA	NA	40	34	243	250	354	213	223	310	11	6	13	0.045	0.024	0.037
.	19.01.16-04.07.38-1-66145	127	12	12	2	0	2	735	11	11	0	0	NA	NA	NA	43	29	241	244	357	208	215	312	16	8	4	0.066	0.033	0.011
.	19.01.16-04.07.38-1-66146	65	3	3	0	0	0	753	2	2	0	0	NA	NA	NA	18	34	244	249	354	219	218	316	0	0	4	0	0	0.011
.	19.01.16-04.07.39-1-66147	62	2	2	1	0	1	743	1	1	0	0	NA	NA	NA	16	23	246	243	347	217	216	310	0	1	3	0	0.004	0.009
.	19.01.16-04.07.40-1-66148	81	3	3	0	0	0	741	2	2	0	0	NA	NA	NA	30	24	245	241	351	218	214	309	0	6	5	0	0.025	0.014
.	19.01.16-04.07.46-1-66160	203	17	17	7	0	3	770	16	16	0	0	NA	NA	NA	73	59	255	250	367	229	218	323	42	20	16	0.165	0.08	0.044
.	19.01.16-04.07.53-1-66172	33	1	1	0	0	0	0	0	0	0	0	NA	NA	NA	9	8	237	242	342	0	0	0	0	0	0	0	0	0
.	19.01.16-04.07.54-1-66174	63	3	3	1	0	0	752	2	2	0	0	NA	NA	NA	19	30	248	243	352	221	220	311	12	7	0	0.048	0.029	0
.	19.01.16-04.07.56-1-66177	90	5	5	0	0	0	750	3	3	0	0	NA	NA	NA	33	35	248	242	358	219	213	318	7	8	4	0.028	0.033	0.011
.	19.01.16-04.07.56-1-66178	64	3	3	1	0	1	734	2	2	0	0	NA	NA	NA	27	17	236	243	351	211	214	309	0	3	3	0	0.012	0.009
.	19.01.16-04.07.57-1-66183	93	5	5	3	0	2	754	4	4	0	0	NA	NA	NA	35	44	251	250	356	217	222	315	9	5	11	0.036	0.02	0.031
.	19.01.16-04.07.59-1-66184	89	3	3	1	0	1	737	2	2	0	0	NA	NA	NA	23	22	242	242	351	212	214	311	0	9	2	0	0.037	0.006
.	19.01.16-04.08.01-1-66185	34	1	1	0	0	0	0	0	0	0	0	NA	NA	NA	10	9	237	239	346	0	0	0	1	0	0	0.004	0	0
.	19.01.16-04.08.03-1-66188	116	10	10	3	0	0	750	9	9	0	0	NA	NA	NA	33	38	249	246	356	221	216	313	13	8	23	0.052	0.033	0.065
.	19.01.16-04.08.04-1-66190	119	6	6	1	0	1	745	5	5	0	0	NA	NA	NA	40	34	246	244	357	217	214	314	8	5	6	0.033	0.02	0.017
.	19.01.16-04.08.12-1-66195	179	7	7	2	0	1	784	4	4	0	0	NA	NA	NA	58	66	255	254	370	231	225	328	18	19	4	0.071	0.075	0.011
.	19.01.16-04.08.12-1-66196	127	22	22	7	0	5	754	21	21	0	0	NA	NA	NA	42	48	249	253	359	216	223	315	51	28	12	0.205	0.111	0.033
.	19.01.16-04.08.15-1-66199	115	4	4	3	0	3	746	3	3	0	0	NA	NA	NA	39	31	247	242	355	220	210	316	11	4	0	0.045	0.017	0
.	19.01.16-04.08.20-1-66200	55	2	2	0	0	0	202	1	1	0	0	NA	NA	NA	16	21	240	245	349	50	57	95	0	0	3	0	0	0.009
.	19.01.16-04.08.21-1-66206	63	2	2	0	0	0	305	1	1	0	0	NA	NA	NA	17	18	239	244	348	97	86	122	0	0	1	0	0	0.003
.	19.01.16-04.08.26-1-66209	176	18	18	6	0	5	766	15	15	0	0	NA	NA	NA	58	56	250	251	368	224	222	320	27	23	25	0.108	0.092	0.068
.	19.01.16-04.08.29-1-66226	118	10	10	4	0	3	764	8	8	0	0	NA	NA	NA	39	46	250	252	357	221	225	318	10	11	7	0.04	0.044	0.02
.	19.01.16-04.08.29-1-66228	90	7	7	2	0	2	757	5	5	0	0	NA	NA	NA	40	45	249	243	366	219	216	322	23	6	2	0.092	0.025	0.005
.	19.01.16-04.08.33-1-66231	63	2	2	1	0	1	101	1	1	0	0	NA	NA	NA	19	19	242	239	351	21	35	45	0	0	2	0	0	0.006
.	19.01.16-04.08.34-1-66234	89	5	5	0	0	0	746	4	4	0	0	NA	NA	NA	24	31	239	252	353	209	225	312	1	2	4	0.004	0.008	0.011
.	19.01.16-04.08.39-1-66236	94	6	6	4	0	3	747	5	5	0	0	NA	NA	NA	33	37	251	243	356	217	214	316	20	4	1	0.08	0.016	0.003
.	19.01.16-04.08.39-1-66237	37	1	1	1	0	1	0	0	0	0	0	NA	NA	NA	17	6	237	239	343	0	0	0	0	3	0	0	0.013	0
.	19.01.16-04.08.40-1-66238	125	7	7	2	0	2	753	5	5	0	0	NA	NA	NA	33	39	246	247	359	215	220	318	28	13	0	0.114	0.053	0
.	19.01.16-04.08.47-1-66246	117	6	6	2	0	2	744	5	5	0	0	NA	NA	NA	42	31	251	240	353	224	212	308	3	6	15	0.012	0.025	0.042
.	19.01.16-04.08.54-1-66259	89	5	5	2	0	2	736	4	4	0	0	NA	NA	NA	33	24	242	245	350	215	214	307	2	8	2	0.008	0.033	0.006
.	19.01.16-04.08.55-1-66260	63	6	6	4	0	1	736	4	4	0	0	NA	NA	NA	16	16	239	243	347	211	216	309	19	0	5	0.079	0	0.014
.	19.01.16-04.08.56-1-66262	114	10	10	3	0	2	741	7	7	0	0	NA	NA	NA	49	32	242	240	363	212	211	318	17	5	10	0.07	0.021	0.028
.	19.01.16-04.09.00-1-66266	65	3	3	0	0	0	743	2	2	0	0	NA	NA	NA	24	31	247	247	350	216	216	311	0	3	6	0	0.012	0.017
.	19.01.16-04.09.03-1-66271	62	2	2	0	0	0	735	1	1	0	0	NA	NA	NA	27	18	237	242	352	208	212	315	0	3	4	0	0.012	0.011
.	19.01.16-04.09.03-1-66272	60	3	3	1	0	0	740	2	2	0	0	NA	NA	NA	29	24	240	246	351	211	214	315	0	10	6	0	0.041	0.017
.	19.01.16-04.09.03-1-66273	97	14	14	2	0	2	742	13	13	0	0	NA	NA	NA	44	29	243	244	355	216	214	312	8	11	31	0.033	0.045	0.087
.	19.01.16-04.09.09-1-66284	115	5	5	2	0	2	752	4	4	0	0	NA	NA	NA	36	38	244	245	362	216	217	319	0	3	12	0	0.012	0.033
.	19.01.16-04.09.13-1-66286	34	1	1	0	0	0	0	0	0	0	0	NA	NA	NA	6	8	237	239	345	0	0	0	0	0	0	0	0	0
.	19.01.16-04.09.15-1-66288	81	4	4	0	0	0	745	3	3	0	0	NA	NA	NA	16	25	241	244	353	218	214	313	0	0	7	0	0	0.02
.	19.01.16-04.09.18-1-66290	65	7	7	1	0	0	739	5	5	0	0	NA	NA	NA	28	26	244	242	353	215	214	310	9	7	9	0.037	0.029	0.025
.	19.01.16-04.09.18-1-66291	62	2	2	1	0	1	725	1	1	0	0	NA	NA	NA	33	19	241	242	349	212	209	304	0	2	2	0	0.008	0.006
.	19.01.16-04.09.18-1-66292	65	5	5	2	0	2	738	3	3	0	0	NA	NA	NA	24	20	245	241	347	217	212	309	1	8	3	0.004	0.033	0.009
.	19.01.16-04.09.19-1-66293	97	7	7	1	0	1	756	5	5	0	0	NA	NA	NA	36	45	258	245	355	228	216	312	12	3	3	0.047	0.012	0.008
.	19.01.16-04.09.23-1-66296	66	9	9	3	0	1	757	8	8	0	0	NA	NA	NA	21	37	248	244	358	220	216	321	7	34	8	0.028	0.139	0.022
.	19.01.16-04.09.30-1-66320	62	2	2	0	0	0	252	1	1	0	0	NA	NA	NA	20	23	241	245	350	80	68	104	3	0	0	0.012	0	0
.	19.01.16-04.09.33-1-66321	34	1	1	1	0	1	0	0	0	0	0	NA	NA	NA	10	6	238	240	341	0	0	0	0	3	0	0	0.012	0
.	19.01.16-04.09.33-1-66323	69	4	4	2	0	2	739	2	2	0	0	NA	NA	NA	28	26	244	245	350	216	215	308	14	4	0	0.057	0.016	0
.	19.01.16-04.09.35-1-66325	90	4	4	1	0	1	734	3	3	0	0	NA	NA	NA	25	18	241	242	348	213	216	305	0	3	2	0	0.012	0.006
.	19.01.16-04.09.35-1-66326	90	3	3	0	0	0	754	2	2	0	0	NA	NA	NA	38	38	246	248	357	221	222	311	12	1	0	0.049	0.004	0
.	19.01.16-04.09.39-1-66327	89	8	8	1	0	1	757	6	6	0	0	NA	NA	NA	28	32	248	246	351	222	220	315	6	16	12	0.024	0.065	0.034
.	19.01.16-04.09.40-1-66328	177	49	49	19	0	14	765	43	43	0	0	NA	NA	NA	50	53	251	253	362	219	225	321	93	44	52	0.371	0.174	0.144
.	19.01.16-04.09.42-1-66329	115	19	19	3	0	2	749	15	15	0	0	NA	NA	NA	38	35	246	250	352	218	219	312	24	25	20	0.098	0.1	0.057
.	19.01.16-04.09.43-1-66331	91	9	9	2	0	2	736	7	7	0	0	NA	NA	NA	43	29	242	243	357	211	218	307	8	19	14	0.033	0.078	0.039
.	19.01.16-04.09.50-1-66348	69	7	7	3	0	3	742	6	6	0	0	NA	NA	NA	16	21	243	243	348	214	216	312	13	4	4	0.053	0.016	0.011
.	19.01.16-04.09.51-1-66350	35	1	1	0	0	0	0	0	0	0	0	NA	NA	NA	13	10	239	239	345	0	0	0	0	0	1	0	0	0.003
.	19.01.16-04.09.52-1-66352	62	4	4	1	0	1	743	3	3	0	0	NA	NA	NA	24	31	243	246	355	215	216	312	7	2	6	0.029	0.008	0.017
.	19.01.16-04.09.52-1-66353	39	1	1	0	0	0	0	0	0	0	0	NA	NA	NA	11	9	239	238	345	0	0	0	0	0	6	0	0	0.017
.	19.01.16-04.09.54-1-66356	114	15	15	2	0	2	764	12	12	0	0	NA	NA	NA	33	46	247	249	363	219	222	323	25	36	18	0.101	0.145	0.05
.	19.01.16-04.09.57-1-66359	61	2	2	0	0	0	737	1	1	0	0	NA	NA	NA	21	20	239	242	352	210	215	312	6	0	0	0.025	0	0
.	19.01.16-04.10.06-1-66376	122	25	25	8	0	7	748	24	24	0	0	NA	NA	NA	46	42	246	250	359	216	218	314	35	43	13	0.142	0.172	0.036
.	19.01.16-04.10.08-1-66380	31	1	1	0	0	0	0	0	0	0	0	NA	NA	NA	10	11	238	241	345	0	0	0	2	0	0	0.008	0	0
.	19.01.16-04.10.10-1-66381	91	11	11	3	0	3	734	10	10	0	0	NA	NA	NA	36	21	240	246	348	212	217	305	26	16	9	0.108	0.065	0.026
.	19.01.16-04.10.11-1-66382	62	5	5	2	0	1	733	4	4	0	0	NA	NA	NA	30	23	242	243	351	213	212	308	7	0	10	0.029	0	0.028
.	19.01.16-04.10.12-1-66384	59	2	2	0	0	0	737	1	1	0	0	NA	NA	NA	19	18	241	240	350	212	212	313	3	5	0	0.012	0.021	0
.	19.01.16-04.10.13-1-66385	93	6	6	0	0	0	749	5	5	0	0	NA	NA	NA	36	36	249	246	354	223	218	308	10	4	0	0.04	0.016	0
.	19.01.16-04.10.20-1-66387	34	1	1	1	0	1	0	0	0	0	0	NA	NA	NA	8	6	238	237	344	0	0	0	0	0	2	0	0	0.006
.	19.01.16-04.10.23-1-66390	89	3	3	1	0	1	731	2	2	0	0	NA	NA	NA	26	20	244	243	346	215	214	302	2	5	2	0.008	0.021	0.006
.	19.01.16-04.10.28-1-66412	64	2	2	1	0	1	553	1	1	0	0	NA	NA	NA	10	17	242	238	350	161	152	240	0	3	1	0	0.013	0.003
.	19.01.16-04.10.33-1-66413	97	11	11	2	0	2	732	10	10	0	0	NA	NA	NA	46	27	243	242	355	209	212	311	27	1	11	0.111	0.004	0.031
.	19.01.16-04.10.34-1-66414	115	8	8	3	0	0	743	7	7	0	0	NA	NA	NA	40	30	245	244	354	213	218	312	23	3	17	0.094	0.012	0.048
.	19.01.16-04.10.38-1-66417	65	3	3	1	0	1	746	2	2	0	0	NA	NA	NA	20	27	243	241	356	216	215	315	0	6	8	0	0.025	0.022
.	19.01.16-04.10.44-1-66421	59	2	2	0	0	0	735	1	1	0	0	NA	NA	NA	29	18	241	239	351	216	212	307	0	0	5	0	0	0.014
.	19.01.16-04.10.44-1-66423	91	7	7	2	0	2	745	6	6	0	0	NA	NA	NA	29	28	245	244	352	216	216	313	7	9	7	0.029	0.037	0.02
.	19.01.16-04.10.47-1-66430	63	4	4	1	0	1	739	3	3	0	0	NA	NA	NA	27	21	242	242	350	219	210	310	4	0	10	0.017	0	0.029
.	19.01.16-04.10.49-1-66433	94	4	4	0	0	0	748	3	3	0	0	NA	NA	NA	28	31	245	246	353	216	217	315	4	4	4	0.016	0.016	0.011
.	19.01.16-04.10.55-1-66441	148	9	9	3	0	2	758	8	8	0	0	NA	NA	NA	47	44	246	245	366	220	217	321	32	14	0	0.13	0.057	0
.	19.01.16-04.10.57-1-66445	87	5	5	1	0	0	746	1	1	0	0	NA	NA	NA	32	31	243	246	355	215	220	311	0	4	9	0	0.016	0.025
.	19.01.16-04.10.59-1-66447	95	7	7	2	0	1	730	5	5	0	0	NA	NA	NA	33	17	239	239	352	212	213	305	4	0	12	0.017	0	0.034
.	19.01.16-04.11.00-1-66450	90	4	4	0	0	0	749	3	3	0	0	NA	NA	NA	32	38	247	249	355	216	222	311	0	6	12	0	0.024	0.034
.	19.01.16-04.11.02-1-66452	126	8	8	3	0	3	761	7	7	0	0	NA	NA	NA	47	50	250	245	368	220	217	324	15	10	12	0.06	0.041	0.033
.	19.01.16-04.11.06-1-66459	88	4	4	2	0	1	723	3	3	0	0	NA	NA	NA	38	18	242	242	347	213	210	300	4	0	8	0.017	0	0.023
.	19.01.16-04.11.06-1-66460	62	4	4	1	0	0	745	3	3	0	0	NA	NA	NA	24	23	241	241	354	215	216	314	1	4	8	0.004	0.017	0.023
.	19.01.16-04.11.10-1-66467	86	3	3	1	0	1	738	2	2	0	0	NA	NA	NA	34	23	242	243	351	216	212	310	4	0	5	0.017	0	0.014
.	19.01.16-04.11.15-1-66470	65	4	4	0	0	0	735	3	3	0	0	NA	NA	NA	22	17	244	238	348	215	209	311	10	1	0	0.041	0.004	0
.	19.01.16-04.11.21-1-66473	122	10	10	2	0	2	766	8	8	0	0	NA	NA	NA	50	53	257	242	367	227	213	326	10	31	9	0.039	0.128	0.025
.	19.01.16-04.11.22-1-66474	177	11	11	2	0	1	747	9	9	0	0	NA	NA	NA	70	41	252	248	354	218	217	312	18	22	2	0.071	0.089	0.006
.	19.01.16-04.11.24-1-66475	58	3	3	1	0	0	736	2	2	0	0	NA	NA	NA	19	19	242	243	347	215	214	307	4	5	2	0.017	0.021	0.006
.	19.01.16-04.11.25-1-66476	185	21	21	6	0	4	771	20	20	0	0	NA	NA	NA	58	56	252	258	359	223	229	319	23	27	14	0.091	0.105	0.039
.	19.01.16-04.11.27-1-66478	88	5	5	1	0	0	746	4	4	0	0	NA	NA	NA	38	33	246	246	354	220	219	307	0	2	10	0	0.008	0.028
.	19.01.16-04.11.29-1-66499	31	1	1	0	0	0	0	0	0	0	0	NA	NA	NA	11	14	242	240	345	0	0	0	0	2	0	0	0.008	0
.	19.01.16-04.11.31-1-66500	62	2	2	1	0	1	202	1	1	0	0	NA	NA	NA	26	19	241	241	350	53	67	82	0	0	1	0	0	0.003
.	19.01.16-04.11.32-1-66502	89	4	4	1	0	1	764	3	3	0	0	NA	NA	NA	25	40	245	252	356	218	228	318	0	9	6	0	0.036	0.017
.	19.01.16-04.11.35-1-66507	65	2	2	1	0	1	304	1	1	0	0	NA	NA	NA	11	23	240	243	353	85	93	126	4	7	0	0.017	0.029	0
.	19.01.16-04.11.40-1-66510	64	3	3	1	0	1	720	2	2	0	0	NA	NA	NA	40	18	242	239	350	209	207	304	1	0	3	0.004	0	0.009
.	19.01.16-04.11.41-1-66511	128	5	5	2	0	2	751	4	4	0	0	NA	NA	NA	39	37	244	243	363	214	215	322	8	4	9	0.033	0.016	0.025
.	19.01.16-04.11.46-1-66517	63	3	3	2	0	0	740	2	2	0	0	NA	NA	NA	22	20	240	245	348	213	219	308	5	9	0	0.021	0.037	0
.	19.01.16-04.11.50-1-66522	61	5	5	0	0	0	738	4	4	0	0	NA	NA	NA	27	25	246	243	349	216	212	310	4	9	0	0.016	0.037	0
.	19.01.16-04.11.52-1-66525	109	13	13	2	0	1	744	11	11	0	0	NA	NA	NA	34	31	241	244	359	214	214	316	26	21	3	0.108	0.086	0.008
.	19.01.16-04.11.52-1-66526	65	4	4	1	0	1	755	3	3	0	0	NA	NA	NA	24	34	243	246	358	216	218	321	0	9	3	0	0.037	0.008
.	19.01.16-04.11.52-1-66527	33	1	1	0	0	0	0	0	0	0	0	NA	NA	NA	11	3	236	238	342	0	0	0	0	0	1	0	0	0.003
.	19.01.16-04.11.55-1-66532	120	5	5	2	0	0	759	4	4	0	0	NA	NA	NA	33	38	241	253	357	213	228	318	8	10	7	0.033	0.04	0.02
.	19.01.16-04.11.57-1-66536	56	2	2	0	0	0	0	1	1	0	0	NA	NA	NA	14	17	239	241	350	0	0	0	0	0	2	0	0	0.006
.	19.01.16-04.12.01-1-66539	115	16	16	3	0	3	757	12	12	0	0	NA	NA	NA	32	39	246	245	361	218	216	323	7	20	34	0.028	0.082	0.094
.	19.01.16-04.12.02-1-66542	89	6	6	2	0	1	743	5	5	0	0	NA	NA	NA	31	32	249	241	355	221	212	310	10	8	15	0.04	0.033	0.042
.	19.01.16-04.12.03-1-66543	91	6	6	1	0	0	748	5	5	0	0	NA	NA	NA	26	33	245	250	351	217	221	310	13	7	2	0.053	0.028	0.006
.	19.01.16-04.12.05-1-66547	62	2	2	0	0	0	757	1	1	0	0	NA	NA	NA	14	36	248	245	356	220	219	318	0	0	5	0	0	0.014
.	19.01.16-04.12.08-1-66550	61	2	2	0	0	0	733	1	1	0	0	NA	NA	NA	23	19	242	242	348	214	211	308	0	0	4	0	0	0.011
.	19.01.16-04.12.10-1-66551	61	2	2	0	0	0	557	0	0	0	0	NA	NA	NA	16	13	239	238	349	166	163	228	0	1	0	0	0.004	0
.	19.01.16-04.12.16-1-66554	125	9	9	7	0	5	750	7	7	0	0	NA	NA	NA	34	35	248	244	356	220	214	316	28	8	11	0.113	0.033	0.031
.	19.01.16-04.12.21-1-66558	33	1	1	0	0	0	0	0	0	0	0	NA	NA	NA	11	11	240	236	348	0	0	0	1	0	0	0.004	0	0
.	19.01.16-04.12.22-1-66559	122	8	8	2	0	2	755	4	4	0	0	NA	NA	NA	33	36	243	253	353	211	225	319	7	8	3	0.029	0.032	0.008
.	19.01.16-04.12.22-1-66564	125	10	10	2	0	1	749	8	8	0	0	NA	NA	NA	39	33	249	243	354	223	214	312	46	7	0	0.185	0.029	0
.	19.01.16-04.12.22-1-66565	124	16	16	10	0	6	766	15	15	0	0	NA	NA	NA	48	48	252	248	361	225	219	322	46	37	18	0.183	0.149	0.05
.	19.01.16-04.12.24-1-66567	67	3	3	1	0	1	740	1	1	0	0	NA	NA	NA	25	19	244	242	346	218	215	307	0	5	6	0	0.021	0.017
.	19.01.16-04.12.25-1-66568	93	4	4	2	0	2	742	3	3	0	0	NA	NA	NA	17	21	241	243	350	217	217	308	8	0	5	0.033	0	0.014
.	19.01.16-04.12.27-1-66569	89	7	7	1	0	1	735	6	6	0	0	NA	NA	NA	33	28	244	242	355	216	213	306	5	0	11	0.02	0	0.031
.	19.01.16-04.12.36-1-66589	69	3	3	3	0	2	743	2	2	0	0	NA	NA	NA	27	30	247	242	354	219	211	313	6	0	8	0.024	0	0.023
.	19.01.16-04.12.40-1-66594	62	2	2	0	0	0	746	1	1	0	0	NA	NA	NA	23	28	245	244	352	220	214	312	0	7	1	0	0.029	0.003
.	19.01.16-04.12.41-1-66595	36	1	1	0	0	0	0	0	0	0	0	NA	NA	NA	9	10	240	238	345	0	0	0	0	0	0	0	0	0
.	19.01.16-04.12.42-1-66596	63	4	4	1	0	1	742	3	3	0	0	NA	NA	NA	21	22	242	243	350	211	218	313	2	0	7	0.008	0	0.02
.	19.01.16-04.12.43-1-66597	31	1	1	0	0	0	0	0	0	0	0	NA	NA	NA	8	11	239	242	343	0	0	0	1	0	0	0.004	0	0
.	19.01.16-04.12.44-1-66598	36	1	1	0	0	0	0	0	0	0	0	NA	NA	NA	9	5	239	237	342	0	0	0	4	0	0	0.017	0	0
.	19.01.16-04.12.45-1-66603	64	4	4	1	0	1	748	3	3	0	0	NA	NA	NA	17	30	246	247	350	217	218	313	0	0	11	0	0	0.031
.	19.01.16-04.12.47-1-66606	94	14	14	3	0	3	748	12	12	0	0	NA	NA	NA	36	38	246	245	360	214	216	318	4	22	19	0.016	0.09	0.053
.	19.01.16-04.12.49-1-66609	96	24	24	6	0	4	745	19	19	0	0	NA	NA	NA	39	41	249	245	360	215	211	319	17	38	3	0.068	0.155	0.008
.	19.01.16-04.12.51-1-66614	90	3	3	0	0	0	749	2	2	0	0	NA	NA	NA	17	23	242	242	352	217	216	316	9	1	0	0.037	0.004	0
.	19.01.16-04.12.53-1-66621	34	1	1	0	0	0	0	0	0	0	0	NA	NA	NA	13	6	240	238	341	0	0	0	0	0	1	0	0	0.003
.	19.01.16-04.12.55-1-66625	57	3	3	1	0	1	0	2	2	0	0	NA	NA	NA	16	13	240	241	345	0	0	0	0	3	0	0	0.012	0
.	19.01.16-04.13.00-1-66627	115	8	8	4	0	3	757	6	6	0	0	NA	NA	NA	34	38	248	247	356	219	223	315	20	21	0	0.081	0.085	0
.	19.01.16-04.13.00-1-66628	125	7	7	3	0	2	781	5	5	0	0	NA	NA	NA	43	56	256	251	362	230	224	327	14	12	9	0.055	0.048	0.025
.	19.01.16-04.13.02-1-66629	93	5	5	1	0	1	748	4	4	0	0	NA	NA	NA	30	33	242	249	355	212	224	312	0	5	6	0	0.02	0.017
.	19.01.16-04.13.05-1-66635	88	3	3	0	0	0	726	2	2	0	0	NA	NA	NA	35	17	242	242	346	211	209	306	0	0	7	0	0	0.02
.	19.01.16-04.13.06-1-66638	100	15	15	5	0	5	753	13	13	0	0	NA	NA	NA	26	41	248	242	364	216	213	324	24	10	9	0.097	0.041	0.025
.	19.01.16-04.13.11-1-66640	64	4	4	1	0	0	742	2	2	0	0	NA	NA	NA	29	30	248	243	352	218	212	312	2	1	6	0.008	0.004	0.017
.	19.01.16-04.13.22-1-66646	124	7	7	1	0	1	768	6	6	0	0	NA	NA	NA	48	51	250	253	361	219	226	323	17	0	11	0.068	0	0.03
.	19.01.16-04.13.23-1-66648	123	10	10	4	0	2	750	9	9	0	0	NA	NA	NA	40	40	247	248	358	216	220	314	7	18	12	0.028	0.073	0.034
.	19.01.16-04.13.23-1-66649	30	1	1	1	0	1	0	0	0	0	0	NA	NA	NA	12	8	237	242	342	0	0	0	0	0	0	0	0	0
.	19.01.16-04.13.25-1-66651	91	6	6	2	0	1	756	5	5	0	0	NA	NA	NA	36	42	252	249	354	222	218	316	7	6	19	0.028	0.024	0.054
.	19.01.16-04.13.27-1-66653	65	6	6	1	0	1	740	4	4	0	0	NA	NA	NA	25	23	242	245	349	216	216	308	17	5	1	0.07	0.02	0.003
.	19.01.16-04.13.31-1-66673	88	3	3	0	0	0	741	2	2	0	0	NA	NA	NA	22	26	244	238	357	212	209	320	0	1	4	0	0.004	0.011
.	19.01.16-04.13.33-1-66675	120	13	13	4	0	3	754	11	11	0	0	NA	NA	NA	44	41	246	250	358	217	216	321	10	5	26	0.041	0.02	0.073
.	19.01.16-04.13.34-1-66676	62	2	2	1	0	1	152	1	1	0	0	NA	NA	NA	20	18	237	245	349	40	51	61	2	0	0	0.008	0	0
.	19.01.16-04.13.40-1-66679	95	9	9	5	0	5	739	6	6	0	0	NA	NA	NA	40	29	243	242	357	218	208	313	6	24	5	0.025	0.099	0.014
.	19.01.16-04.13.43-1-66680	91	7	7	1	0	1	743	4	4	0	0	NA	NA	NA	27	25	244	243	351	218	215	310	32	5	5	0.131	0.021	0.014
.	19.01.16-04.13.46-1-66686	113	11	11	3	0	2	738	10	10	0	0	NA	NA	NA	48	33	244	246	356	209	219	310	19	6	10	0.078	0.024	0.028
.	19.01.16-04.13.47-1-66691	90	5	5	1	0	1	756	4	4	0	0	NA	NA	NA	26	40	242	250	361	216	220	320	10	6	2	0.041	0.024	0.006
.	19.01.16-04.13.47-1-66692	38	1	1	1	0	1	0	0	0	0	0	NA	NA	NA	13	19	239	242	351	0	0	0	0	0	0	0	0	0
.	19.01.16-04.13.48-1-66696	116	7	7	3	0	3	754	5	5	0	0	NA	NA	NA	42	45	247	252	359	217	221	316	20	11	5	0.081	0.044	0.014
.	19.01.16-04.13.49-1-66698	30	1	1	0	0	0	0	0	0	0	0	NA	NA	NA	5	7	238	240	342	0	0	0	1	0	0	0.004	0	0
.	19.01.16-04.13.51-1-66702	61	2	2	1	0	0	738	1	1	0	0	NA	NA	NA	23	27	244	244	352	214	213	311	4	0	1	0.016	0	0.003
.	19.01.16-04.13.52-1-66704	88	4	4	1	0	1	740	3	3	0	0	NA	NA	NA	33	29	248	243	351	221	214	305	3	6	0	0.012	0.025	0
.	19.01.16-04.13.59-1-66714	98	4	4	1	0	1	758	3	3	0	0	NA	NA	NA	32	37	242	250	358	217	220	321	2	4	4	0.008	0.016	0.011
.	19.01.16-04.14.02-1-66718	119	6	6	2	0	2	749	3	3	0	0	NA	NA	NA	36	39	247	248	357	216	221	312	6	2	3	0.024	0.008	0.008
.	19.01.16-04.14.04-1-66724	60	2	2	0	0	0	744	1	1	0	0	NA	NA	NA	23	24	246	241	350	218	216	310	0	1	1	0	0.004	0.003
.	19.01.16-04.14.06-1-66726	32	1	1	0	0	0	0	0	0	0	0	NA	NA	NA	9	8	240	239	342	0	0	0	0	3	0	0	0.013	0
.	19.01.16-04.14.07-1-66728	89	4	4	1	0	1	743	3	3	0	0	NA	NA	NA	35	28	243	241	357	214	214	315	1	8	0	0.004	0.033	0
.	19.01.16-04.14.08-1-66729	119	15	15	2	0	2	736	14	14	0	0	NA	NA	NA	44	32	244	246	355	210	213	313	13	12	17	0.053	0.049	0.048
.	19.01.16-04.14.10-1-66731	60	3	3	1	0	0	742	2	2	0	0	NA	NA	NA	13	18	240	243	348	214	217	311	0	4	2	0	0.016	0.006
.	19.01.16-04.14.10-1-66732	146	11	11	4	0	4	772	10	10	0	0	NA	NA	NA	49	59	257	247	368	230	217	325	16	22	5	0.062	0.089	0.014
.	19.01.16-04.14.10-1-66733	92	4	4	0	0	0	751	3	3	0	0	NA	NA	NA	32	31	245	246	353	217	220	314	1	9	3	0.004	0.037	0.008
.	19.01.16-04.14.19-1-66735	89	7	7	1	0	1	739	5	5	0	0	NA	NA	NA	27	24	238	244	355	209	216	314	14	7	2	0.059	0.029	0.006
.	19.01.16-04.14.20-1-66738	90	5	5	0	0	0	737	4	4	0	0	NA	NA	NA	36	27	247	243	350	216	215	306	16	3	3	0.065	0.012	0.009
.	19.01.16-04.14.20-1-66739	111	11	11	7	0	4	760	9	9	0	0	NA	NA	NA	41	46	253	249	357	221	221	318	17	8	26	0.067	0.032	0.073
.	19.01.16-04.14.25-1-66742	35	1	1	0	0	0	0	0	0	0	0	NA	NA	NA	9	13	240	240	346	0	0	0	0	0	5	0	0	0.014
.	19.01.16-04.14.27-1-66744	95	8	8	2	0	2	740	7	7	0	0	NA	NA	NA	17	26	245	247	347	217	218	305	0	2	23	0	0.008	0.066
.	19.01.16-04.14.27-1-66745	94	10	10	2	0	2	757	9	9	0	0	NA	NA	NA	31	38	247	249	355	219	222	316	13	12	21	0.053	0.048	0.059
.	19.01.16-04.14.28-1-66762	90	12	12	6	0	4	752	8	8	0	0	NA	NA	NA	40	39	247	245	360	219	217	316	12	14	9	0.049	0.057	0.025
.	19.01.16-04.14.37-1-66768	114	5	5	0	0	0	750	4	4	0	0	NA	NA	NA	38	41	248	249	357	214	217	319	3	10	2	0.012	0.04	0.006
.	19.01.16-04.14.38-1-66770	91	14	14	3	0	3	743	13	13	0	0	NA	NA	NA	31	27	244	245	351	211	217	315	36	6	3	0.148	0.024	0.009
.	19.01.16-04.14.40-1-66771	93	4	4	3	0	3	745	3	3	0	0	NA	NA	NA	21	29	242	244	356	215	217	313	12	2	2	0.05	0.008	0.006
.	19.01.16-04.14.40-1-66772	173	21	21	5	0	3	757	17	17	0	0	NA	NA	NA	58	45	252	249	357	224	220	313	41	47	8	0.163	0.189	0.022
.	19.01.16-04.14.49-1-66785	93	6	6	1	0	1	744	5	5	0	0	NA	NA	NA	38	37	243	254	353	210	225	309	11	2	8	0.045	0.008	0.023
.	19.01.16-04.14.49-1-66786	87	5	5	2	0	2	734	4	4	0	0	NA	NA	NA	28	22	241	245	349	210	220	304	22	1	2	0.091	0.004	0.006
.	19.01.16-04.14.53-1-66791	90	6	6	0	0	0	741	5	5	0	0	NA	NA	NA	27	24	246	242	349	221	209	311	2	12	0	0.008	0.05	0
.	19.01.16-04.14.56-1-66795	90	6	6	1	0	1	749	4	4	0	0	NA	NA	NA	35	38	248	254	349	218	225	306	14	1	5	0.056	0.004	0.014
.	19.01.16-04.14.58-1-66798	35	1	1	1	0	1	0	0	0	0	0	NA	NA	NA	13	11	238	241	345	0	0	0	0	0	3	0	0	0.009
.	19.01.16-04.15.00-1-66799	60	3	3	0	0	0	303	2	2	0	0	NA	NA	NA	22	17	241	242	347	93	79	131	0	0	2	0	0	0.006
.	19.01.16-04.15.01-1-66800	143	14	14	5	0	4	768	13	13	0	0	NA	NA	NA	40	61	249	253	372	220	221	327	15	18	4	0.06	0.071	0.011
.	19.01.16-04.15.08-1-66808	32	1	1	0	0	0	0	0	0	0	0	NA	NA	NA	7	5	236	239	343	0	0	0	0	0	0	0	0	0
.	19.01.16-04.15.10-1-66810	34	1	1	1	0	1	0	0	0	0	0	NA	NA	NA	6	11	238	241	345	0	0	0	0	2	0	0	0.008	0
.	19.01.16-04.15.10-1-66811	153	16	16	6	0	4	758	14	14	0	0	NA	NA	NA	44	41	249	247	358	216	223	319	30	23	13	0.12	0.093	0.036
.	19.01.16-04.15.10-1-66812	64	3	3	2	0	1	737	2	2	0	0	NA	NA	NA	33	27	244	242	354	214	214	309	3	4	0	0.012	0.017	0
.	19.01.16-04.15.12-1-66820	96	10	10	2	0	1	742	9	9	0	0	NA	NA	NA	45	37	246	249	355	218	216	308	21	6	27	0.085	0.024	0.076
.	19.01.16-04.15.13-1-66821	152	9	9	3	0	3	764	8	8	0	0	NA	NA	NA	45	54	252	257	358	221	230	313	29	2	18	0.115	0.008	0.05
.	19.01.16-04.15.14-1-66822	182	11	11	2	0	0	763	7	7	0	0	NA	NA	NA	53	48	254	242	365	228	214	321	20	24	9	0.079	0.099	0.025
.	19.01.16-04.15.16-1-66824	58	3	3	0	0	0	150	2	2	0	0	NA	NA	NA	19	17	241	239	350	45	37	68	0	0	6	0	0	0.017
.	19.01.16-04.15.20-1-66826	33	1	1	1	0	1	0	0	0	0	0	NA	NA	NA	10	4	237	237	343	0	0	0	0	0	0	0	0	0
.	19.01.16-04.15.23-1-66827	123	6	6	2	0	1	744	4	4	0	0	NA	NA	NA	40	28	239	248	354	213	215	316	13	11	5	0.054	0.044	0.014
.	19.01.16-04.15.25-1-66830	89	4	4	0	0	0	754	3	3	0	0	NA	NA	NA	28	37	247	247	356	219	220	315	7	0	3	0.028	0	0.008
.	19.01.16-04.15.27-1-66832	39	1	1	0	0	0	0	0	0	0	0	NA	NA	NA	15	7	237	239	344	0	0	0	0	0	0	0	0	0
.	19.01.16-04.15.28-1-66849	144	12	12	5	0	3	758	10	10	0	0	NA	NA	NA	39	44	248	254	355	221	225	312	7	10	15	0.028	0.039	0.042
.	19.01.16-04.15.30-1-66855	64	5	5	1	0	1	729	4	4	0	0	NA	NA	NA	39	22	243	242	350	207	213	309	11	0	2	0.045	0	0.006
.	19.01.16-04.15.38-1-66860	66	6	6	1	0	1	748	5	5	0	0	NA	NA	NA	22	29	244	245	353	216	217	315	0	9	8	0	0.037	0.023
.	19.01.16-04.15.39-1-66861	149	6	6	2	0	1	773	5	5	0	0	NA	NA	NA	45	58	251	253	367	223	224	326	22	11	7	0.088	0.043	0.019
.	19.01.16-04.15.42-1-66862	91	6	6	1	0	1	737	5	5	0	0	NA	NA	NA	35	24	246	244	347	219	215	303	0	9	9	0	0.037	0.026
.	19.01.16-04.15.44-1-66863	67	5	5	1	0	0	744	4	4	0	0	NA	NA	NA	15	22	244	242	349	217	215	312	6	5	0	0.025	0.021	0
.	19.01.16-04.15.44-1-66864	65	3	3	2	0	2	739	2	2	0	0	NA	NA	NA	29	25	239	245	354	207	219	313	11	0	0	0.046	0	0
.	19.01.16-04.15.45-1-66868	65	5	5	1	0	1	739	4	4	0	0	NA	NA	NA	21	23	242	240	354	212	211	316	11	3	2	0.045	0.012	0.006
.	19.01.16-04.15.51-1-66878	95	9	9	0	0	0	741	7	7	0	0	NA	NA	NA	26	23	246	240	350	217	212	312	5	4	13	0.02	0.017	0.037
.	19.01.16-04.15.57-1-66888	62	3	3	0	0	0	751	2	2	0	0	NA	NA	NA	19	30	243	242	358	217	215	319	3	2	5	0.012	0.008	0.014
.	19.01.16-04.15.57-1-66889	96	13	13	5	0	5	734	11	11	0	0	NA	NA	NA	30	23	243	242	351	216	213	305	33	7	17	0.136	0.029	0.048
.	19.01.16-04.16.02-1-66891	116	7	7	3	0	2	758	5	5	0	0	NA	NA	NA	32	42	250	245	360	220	217	321	14	7	6	0.056	0.029	0.017
.	19.01.16-04.16.02-1-66892	118	9	9	3	0	2	749	7	7	0	0	NA	NA	NA	31	35	247	248	353	214	223	312	7	7	8	0.028	0.028	0.023
.	19.01.16-04.16.03-1-66895	64	4	4	0	0	0	738	3	3	0	0	NA	NA	NA	24	21	242	241	351	213	213	312	0	4	4	0	0.017	0.011
.	19.01.16-04.16.04-1-66897	95	3	3	0	0	0	751	2	2	0	0	NA	NA	NA	26	34	245	245	357	214	221	316	10	8	0	0.041	0.033	0
.	19.01.16-04.16.04-1-66899	92	9	9	1	0	1	742	7	7	0	0	NA	NA	NA	31	28	246	243	352	214	216	312	22	11	1	0.089	0.045	0.003
.	19.01.16-04.16.13-1-66905	59	2	2	0	0	0	756	1	1	0	0	NA	NA	NA	20	40	250	245	358	218	218	320	0	0	6	0	0	0.017
.	19.01.16-04.16.14-1-66908	32	1	1	0	0	0	0	0	0	0	0	NA	NA	NA	7	8	240	238	343	0	0	0	0	0	0	0	0	0
.	19.01.16-04.16.16-1-66910	119	8	8	0	0	0	747	6	6	0	0	NA	NA	NA	38	30	241	244	358	215	214	318	11	8	5	0.046	0.033	0.014
.	19.01.16-04.16.21-1-66911	61	2	2	2	0	2	454	1	1	0	0	NA	NA	NA	16	16	241	241	347	133	134	187	0	0	5	0	0	0.014
.	19.01.16-04.16.22-1-66914	88	12	12	5	0	4	732	11	11	0	0	NA	NA	NA	34	23	239	243	354	206	216	310	37	8	15	0.155	0.033	0.042
.	19.01.16-04.16.24-1-66919	179	12	12	4	0	2	763	11	11	0	0	NA	NA	NA	53	54	245	251	371	213	219	331	15	21	7	0.061	0.084	0.019
.	19.01.16-04.16.26-1-66920	88	8	8	5	0	4	746	6	6	0	0	NA	NA	NA	41	37	244	246	360	211	217	318	20	0	14	0.082	0	0.039
.	19.01.16-04.16.29-1-66938	62	3	3	1	0	1	731	1	1	0	0	NA	NA	NA	20	13	240	240	346	213	214	304	1	3	2	0.004	0.012	0.006
.	19.01.16-04.16.30-1-66940	115	5	5	0	0	0	767	4	4	0	0	NA	NA	NA	36	51	254	251	359	223	222	322	6	4	4	0.024	0.016	0.011
.	19.01.16-04.16.30-1-66941	82	5	5	2	0	2	747	4	4	0	0	NA	NA	NA	24	30	246	245	352	216	216	315	8	0	4	0.033	0	0.011
.	19.01.16-04.16.35-1-66945	123	9	9	2	0	2	767	7	7	0	0	NA	NA	NA	28	43	247	246	363	221	222	324	9	10	9	0.036	0.041	0.025
.	19.01.16-04.16.42-1-66948	63	3	3	1	0	1	354	2	2	0	0	NA	NA	NA	13	21	241	242	351	104	106	144	0	1	9	0	0.004	0.026
.	19.01.16-04.16.48-1-66957	122	18	18	2	0	2	749	14	14	0	0	NA	NA	NA	38	44	251	245	361	222	214	313	7	23	16	0.028	0.094	0.044
.	19.01.16-04.16.51-1-66962	119	19	19	7	0	4	757	15	15	0	0	NA	NA	NA	45	41	246	252	356	216	224	317	46	41	8	0.187	0.163	0.022
.	19.01.16-04.16.52-1-66964	36	1	1	0	0	0	0	0	0	0	0	NA	NA	NA	9	12	240	240	345	0	0	0	0	1	0	0	0.004	0
.	19.01.16-04.16.52-1-66966	92	7	7	1	0	1	756	6	6	0	0	NA	NA	NA	34	35	249	249	350	222	220	314	7	11	5	0.028	0.044	0.014
.	19.01.16-04.16.56-1-66974	93	7	7	4	0	4	744	5	5	0	0	NA	NA	NA	36	31	244	247	353	213	221	310	14	12	2	0.057	0.049	0.006
.	19.01.16-04.16.57-1-66977	59	4	4	2	0	0	748	3	3	0	0	NA	NA	NA	21	32	245	243	357	216	215	317	12	0	4	0.049	0	0.011
.	19.01.16-04.16.58-1-66979	33	1	1	0	0	0	0	0	0	0	0	NA	NA	NA	7	12	239	240	346	0	0	0	0	0	0	0	0	0
.	19.01.16-04.17.00-1-66981	64	2	2	0	0	0	708	1	1	0	0	NA	NA	NA	18	20	242	243	348	208	200	300	0	2	2	0	0.008	0.006
.	19.01.16-04.17.00-1-66982	58	2	2	0	0	0	731	1	1	0	0	NA	NA	NA	33	26	240	247	352	210	214	307	0	4	7	0	0.016	0.02
.	19.01.16-04.17.06-1-66987	179	22	22	7	0	7	777	19	19	0	0	NA	NA	NA	58	64	253	250	374	222	218	337	55	26	16	0.217	0.104	0.043
.	19.01.16-04.17.13-1-66995	160	15	15	7	0	5	774	12	12	0	0	NA	NA	NA	59	66	262	252	365	230	222	322	8	43	11	0.031	0.171	0.03
.	19.01.16-04.17.15-1-66997	64	7	7	2	0	2	741	6	6	0	0	NA	NA	NA	29	31	249	243	352	217	214	310	14	2	6	0.056	0.008	0.017
.	19.01.16-04.17.17-1-66998	88	4	4	0	0	0	747	3	3	0	0	NA	NA	NA	39	33	245	246	355	215	218	314	10	16	1	0.041	0.065	0.003
.	19.01.16-04.17.17-1-66999	90	6	6	6	0	4	754	4	4	0	0	NA	NA	NA	29	35	246	245	357	216	219	319	18	6	0	0.073	0.024	0
.	19.01.16-04.17.19-1-67000	35	1	1	0	0	0	0	0	0	0	0	NA	NA	NA	10	7	236	239	345	0	0	0	0	0	5	0	0	0.014
.	19.01.16-04.17.24-1-67003	69	4	4	1	0	1	737	3	3	0	0	NA	NA	NA	22	22	242	243	350	214	212	311	0	2	3	0	0.008	0.009
.	19.01.16-04.17.24-1-67004	90	8	8	2	0	1	753	7	7	0	0	NA	NA	NA	27	33	241	244	361	216	217	320	9	3	8	0.037	0.012	0.022
.	19.01.16-04.17.32-1-67030	91	8	8	3	0	3	741	7	7	0	0	NA	NA	NA	33	27	246	244	350	216	212	313	8	16	1	0.033	0.066	0.003
.	19.01.16-04.17.36-1-67032	36	1	1	0	0	0	0	0	0	0	0	NA	NA	NA	14	13	242	238	346	0	0	0	3	0	0	0.012	0	0
.	19.01.16-04.17.36-1-67033	85	7	7	3	0	0	744	6	6	0	0	NA	NA	NA	30	27	243	250	347	216	222	306	8	13	3	0.033	0.052	0.009
.	19.01.16-04.17.39-1-67035	63	3	3	0	0	0	744	2	2	0	0	NA	NA	NA	24	33	246	245	355	216	212	316	0	0	6	0	0	0.017
.	19.01.16-04.17.39-1-67036	91	4	4	1	0	1	736	3	3	0	0	NA	NA	NA	26	18	244	237	350	214	212	310	4	0	8	0.016	0	0.023
.	19.01.16-04.17.44-1-67037	59	2	2	0	0	0	734	1	1	0	0	NA	NA	NA	26	25	245	241	352	217	208	309	2	0	1	0.008	0	0.003
.	19.01.16-04.17.46-1-67043	65	3	3	1	0	1	729	2	2	0	0	NA	NA	NA	28	18	240	241	350	208	210	311	0	0	9	0	0	0.026
.	19.01.16-04.17.47-1-67046	67	3	3	1	0	1	742	2	2	0	0	NA	NA	NA	20	24	244	241	352	216	214	312	3	0	9	0.012	0	0.026
.	19.01.16-04.17.49-1-67050	88	3	3	3	0	3	741	2	2	0	0	NA	NA	NA	39	27	244	242	354	216	210	315	0	6	3	0	0.025	0.008
.	19.01.16-04.17.54-1-67060	88	4	4	1	0	1	742	2	2	0	0	NA	NA	NA	27	26	247	240	352	215	213	314	4	6	6	0.016	0.025	0.017
.	19.01.16-04.17.57-1-67066	33	1	1	0	0	0	0	0	0	0	0	NA	NA	NA	9	10	236	239	348	0	0	0	0	0	4	0	0	0.011
.	19.01.16-04.17.57-1-67067	93	7	7	1	0	1	735	6	6	0	0	NA	NA	NA	24	15	237	241	350	211	214	310	7	13	8	0.03	0.054	0.023
.	19.01.16-04.17.57-1-67068	58	3	3	1	0	1	738	2	2	0	0	NA	NA	NA	17	21	239	246	349	211	216	311	1	8	1	0.004	0.033	0.003
.	19.01.16-04.17.59-1-67069	34	1	1	0	0	0	0	0	0	0	0	NA	NA	NA	8	15	241	237	350	0	0	0	0	0	1	0	0	0.003
.	19.01.16-04.17.59-1-67070	177	20	20	6	0	5	768	18	18	0	0	NA	NA	NA	61	53	250	251	365	223	223	322	16	50	17	0.064	0.199	0.047
.	19.01.16-04.18.02-1-67074	160	10	10	4	0	3	748	8	8	0	0	NA	NA	NA	65	44	243	252	362	208	219	321	26	16	4	0.107	0.063	0.011
.	19.01.16-04.18.03-1-67075	95	11	11	3	0	1	755	10	10	0	0	NA	NA	NA	30	33	249	241	356	223	216	316	24	22	5	0.096	0.091	0.014
.	19.01.16-04.18.05-1-67079	151	14	14	2	0	2	739	13	13	0	0	NA	NA	NA	45	28	242	244	355	214	213	312	20	9	6	0.083	0.037	0.017
.	19.01.16-04.18.06-1-67080	63	4	4	0	0	0	737	2	2	0	0	NA	NA	NA	23	24	245	246	346	215	217	305	0	5	6	0	0.02	0.017
.	19.01.16-04.18.11-1-67081	87	5	5	1	0	0	748	4	4	0	0	NA	NA	NA	36	32	245	245	355	219	218	311	0	20	3	0	0.082	0.008
.	19.01.16-04.18.13-1-67083	87	4	4	1	0	0	744	3	3	0	0	NA	NA	NA	35	31	247	247	350	217	219	308	18	0	0	0.073	0	0
.	19.01.16-04.18.19-1-67088	65	5	5	0	0	0	728	2	2	0	0	NA	NA	NA	22	14	241	240	346	211	211	306	6	8	1	0.025	0.033	0.003
.	19.01.16-04.18.24-1-67093	94	11	11	2	0	2	737	8	8	0	0	NA	NA	NA	33	29	239	243	360	206	211	320	31	5	4	0.13	0.021	0.011
.	19.01.16-04.18.29-1-67110	110	10	10	1	0	0	743	8	8	0	0	NA	NA	NA	40	23	239	242	355	216	212	315	15	31	3	0.063	0.128	0.008
.	19.01.16-04.18.31-1-67111	91	15	15	5	0	1	747	13	13	0	0	NA	NA	NA	30	34	242	248	357	207	221	319	12	5	15	0.05	0.02	0.042
.	19.01.16-04.18.32-1-67112	34	1	1	0	0	0	0	0	0	0	0	NA	NA	NA	9	11	240	240	344	0	0	0	0	0	1	0	0	0.003
.	19.01.16-04.18.33-1-67115	87	5	5	1	0	0	754	3	3	0	0	NA	NA	NA	31	32	242	248	355	215	222	317	15	2	5	0.062	0.008	0.014
.	19.01.16-04.18.33-1-67117	89	6	6	1	0	1	757	5	5	0	0	NA	NA	NA	32	31	246	243	355	219	218	320	8	0	18	0.033	0	0.051
.	19.01.16-04.18.35-1-67118	226	17	17	6	0	3	771	14	14	0	0	NA	NA	NA	68	59	254	258	360	220	226	325	38	27	28	0.15	0.105	0.078
.	19.01.16-04.18.36-1-67119	33	1	1	0	0	0	0	0	0	0	0	NA	NA	NA	5	12	242	237	346	0	0	0	0	0	1	0	0	0.003
.	19.01.16-04.18.39-1-67120	123	7	7	1	0	1	748	5	5	0	0	NA	NA	NA	51	36	249	246	354	220	216	312	7	8	2	0.028	0.033	0.006
.	19.01.16-04.18.41-1-67122	65	4	4	1	0	1	749	3	3	0	0	NA	NA	NA	21	26	247	240	352	223	213	313	0	12	1	0	0.05	0.003
.	19.01.16-04.18.48-1-67134	94	9	9	1	0	1	752	8	8	0	0	NA	NA	NA	32	35	247	245	356	219	216	317	11	15	15	0.045	0.061	0.042
.	19.01.16-04.18.54-1-67143	90	4	4	0	0	0	739	3	3	0	0	NA	NA	NA	30	26	246	241	352	218	211	310	3	0	6	0.012	0	0.017
.	19.01.16-04.18.56-1-67147	35	1	1	0	0	0	0	0	0	0	0	NA	NA	NA	12	6	236	239	344	0	0	0	0	0	0	0	0	0
.	19.01.16-04.18.57-1-67150	59	2	2	1	0	0	740	1	1	0	0	NA	NA	NA	22	25	248	243	347	218	214	308	3	0	0	0.012	0	0
.	19.01.16-04.19.00-1-67151	95	14	14	3	0	2	732	13	13	0	0	NA	NA	NA	55	30	247	245	351	212	213	307	3	4	28	0.012	0.016	0.08
.	19.01.16-04.19.00-1-67152	89	5	5	0	0	0	752	4	4	0	0	NA	NA	NA	31	37	243	252	355	215	225	312	3	12	5	0.012	0.048	0.014
.	19.01.16-04.19.01-1-67153	61	4	4	1	0	0	743	3	3	0	0	NA	NA	NA	26	30	244	248	351	217	218	308	0	0	9	0	0	0.026
.	19.01.16-04.19.02-1-67156	118	10	10	1	0	1	765	9	9	0	0	NA	NA	NA	40	47	250	254	356	223	224	318	5	16	12	0.02	0.063	0.034
.	19.01.16-04.19.13-1-67164	117	7	7	4	0	2	747	6	6	0	0	NA	NA	NA	39	39	244	252	356	212	216	319	4	15	4	0.016	0.06	0.011
.	19.01.16-04.19.14-1-67169	29	1	1	1	0	1	0	0	0	0	0	NA	NA	NA	8	9	239	237	346	0	0	0	0	0	0	0	0	0
.	19.01.16-04.19.16-1-67171	65	4	4	2	0	2	745	3	3	0	0	NA	NA	NA	33	34	247	247	353	218	216	311	10	6	0	0.04	0.024	0
.	19.01.16-04.19.18-1-67173	62	4	4	2	0	2	749	3	3	0	0	NA	NA	NA	16	30	247	245	351	217	218	314	1	7	3	0.004	0.029	0.009
.	19.01.16-04.19.20-1-67175	119	4	4	1	0	1	766	3	3	0	0	NA	NA	NA	39	45	255	246	357	225	223	318	0	3	24	0	0.012	0.067
.	19.01.16-04.19.21-1-67176	66	3	3	1	0	1	504	2	2	0	0	NA	NA	NA	14	33	245	244	357	145	149	210	2	0	4	0.008	0	0.011
.	19.01.16-04.19.21-1-67177	59	2	2	2	0	2	741	1	1	0	0	NA	NA	NA	24	24	245	243	349	220	218	303	3	0	0	0.012	0	0
.	19.01.16-04.19.34-1-67202	94	9	9	2	0	1	739	8	8	0	0	NA	NA	NA	37	24	242	245	350	213	219	307	18	10	5	0.074	0.041	0.014
.	19.01.16-04.19.34-1-67203	67	3	3	0	0	0	407	2	2	0	0	NA	NA	NA	21	20	242	241	350	122	118	167	3	1	0	0.012	0.004	0
.	19.01.16-04.19.34-1-67204	89	10	10	3	0	2	745	9	9	0	0	NA	NA	NA	40	31	249	243	352	221	214	310	37	18	9	0.149	0.074	0.026
.	19.01.16-04.19.36-1-67205	88	4	4	0	0	0	737	3	3	0	0	NA	NA	NA	32	25	244	245	349	213	215	309	2	4	4	0.008	0.016	0.011
.	19.01.16-04.19.36-1-67206	59	2	2	1	0	1	733	1	1	0	0	NA	NA	NA	21	19	239	238	355	209	209	315	0	6	0	0	0.025	0
.	19.01.16-04.19.37-1-67207	92	3	3	2	0	1	747	2	2	0	0	NA	NA	NA	37	27	242	244	354	215	218	314	4	0	9	0.017	0	0.025
.	19.01.16-04.19.39-1-67210	92	6	6	0	0	0	752	5	5	0	0	NA	NA	NA	31	32	242	246	357	217	216	319	13	15	2	0.054	0.061	0.006
.	19.01.16-04.19.41-1-67212	64	2	2	0	0	0	731	1	1	0	0	NA	NA	NA	32	22	241	242	352	209	215	307	1	1	0	0.004	0.004	0
.	19.01.16-04.19.48-1-67223	66	5	5	0	0	0	731	4	4	0	0	NA	NA	NA	29	21	242	242	350	211	212	308	6	12	0	0.025	0.05	0
.	19.01.16-04.19.52-1-67303	179	11	11	1	0	1	753	10	10	0	0	NA	NA	NA	63	41	246	251	357	214	223	316	9	20	7	0.037	0.08	0.02
.	19.01.16-04.19.54-1-67307	64	4	4	0	0	0	742	3	3	0	0	NA	NA	NA	26	27	243	248	349	213	222	307	4	6	2	0.016	0.024	0.006
.	19.01.16-04.19.54-1-67309	94	8	8	2	0	2	748	7	7	0	0	NA	NA	NA	29	33	243	249	354	216	220	312	5	4	14	0.021	0.016	0.04
.	19.01.16-04.19.57-1-67314	94	13	13	4	0	3	733	11	11	0	0	NA	NA	NA	27	19	240	242	350	212	213	308	11	16	6	0.046	0.066	0.017
.	19.01.16-04.20.02-1-67322	83	3	3	1	0	1	754	2	2	0	0	NA	NA	NA	24	32	249	243	353	222	219	313	4	8	0	0.016	0.033	0
.	19.01.16-04.20.02-1-67323	235	27	27	7	0	2	795	25	25	0	0	NA	NA	NA	72	77	253	261	376	226	233	336	81	34	25	0.32	0.13	0.066
.	19.01.16-04.20.02-1-67324	115	5	5	3	0	1	758	4	4	0	0	NA	NA	NA	44	44	245	251	361	219	223	316	25	7	1	0.102	0.028	0.003
.	19.01.16-04.20.08-1-67330	119	7	7	3	0	3	744	6	6	0	0	NA	NA	NA	31	28	246	243	352	221	213	310	12	0	13	0.049	0	0.037
.	19.01.16-04.20.12-1-67333	33	1	1	0	0	0	0	0	0	0	0	NA	NA	NA	11	7	238	239	343	0	0	0	0	1	0	0	0.004	0
.	19.01.16-04.20.14-1-67335	92	8	8	1	0	1	753	6	6	0	0	NA	NA	NA	26	32	245	242	358	219	217	317	7	24	4	0.029	0.099	0.011
.	19.01.16-04.20.16-1-67338	151	16	16	5	0	4	775	13	13	0	0	NA	NA	NA	47	53	252	256	358	226	232	317	55	28	6	0.218	0.109	0.017
.	19.01.16-04.20.16-1-67339	57	3	3	1	0	1	732	2	2	0	0	NA	NA	NA	30	20	239	244	350	206	217	309	2	4	0	0.008	0.016	0
.	19.01.16-04.20.19-1-67341	89	4	4	0	0	0	732	3	3	0	0	NA	NA	NA	17	16	240	243	346	214	211	307	5	9	0	0.021	0.037	0
.	19.01.16-04.20.24-1-67343	60	2	2	1	0	1	742	1	1	0	0	NA	NA	NA	21	21	239	244	351	212	220	310	2	0	1	0.008	0	0.003
.	19.01.16-04.20.24-1-67344	65	4	4	1	0	1	736	2	2	0	0	NA	NA	NA	28	25	243	243	352	214	215	307	3	9	0	0.012	0.037	0
.	19.01.16-04.20.30-1-67361	88	9	9	4	0	2	751	8	8	0	0	NA	NA	NA	35	39	249	248	355	217	219	315	1	19	15	0.004	0.077	0.042
.	19.01.16-04.20.34-1-67363	61	2	2	1	0	0	742	0	0	0	0	NA	NA	NA	21	26	243	243	353	217	213	312	0	5	1	0	0.021	0.003
.	19.01.16-04.20.37-1-67366	60	2	2	1	0	1	741	1	1	0	0	NA	NA	NA	32	32	245	248	352	216	218	307	0	4	1	0	0.016	0.003
.	19.01.16-04.20.39-1-67370	55	2	2	0	0	0	102	1	1	0	0	NA	NA	NA	11	13	240	240	346	31	29	42	0	4	3	0	0.017	0.009
.	19.01.16-04.20.41-1-67372	67	5	5	0	0	0	750	3	3	0	0	NA	NA	NA	12	29	240	245	357	215	215	320	1	12	3	0.004	0.049	0.008
.	19.01.16-04.20.41-1-67373	59	4	4	1	0	1	744	3	3	0	0	NA	NA	NA	16	30	241	244	358	211	215	318	14	0	2	0.058	0	0.006
.	19.01.16-04.20.48-1-67379	122	4	4	0	0	0	739	3	3	0	0	NA	NA	NA	32	27	244	242	354	213	211	315	0	5	3	0	0.021	0.008
.	19.01.16-04.20.51-1-67385	91	3	3	0	0	0	738	2	2	0	0	NA	NA	NA	20	17	243	241	346	213	216	309	6	2	0	0.025	0.008	0
.	19.01.16-04.20.54-1-67390	87	4	4	2	0	2	737	3	3	0	0	NA	NA	NA	27	19	241	242	349	219	214	304	12	0	2	0.05	0	0.006
.	19.01.16-04.20.55-1-67394	34	1	1	1	0	1	0	0	0	0	0	NA	NA	NA	12	11	241	238	345	0	0	0	0	0	0	0	0	0
.	19.01.16-04.20.57-1-67397	33	1	1	1	0	1	0	0	0	0	0	NA	NA	NA	9	7	240	239	341	0	0	0	0	0	0	0	0	0
.	19.01.16-04.20.58-1-67398	94	5	5	2	0	2	743	4	4	0	0	NA	NA	NA	26	25	243	247	348	213	222	308	4	0	7	0.016	0	0.02
.	19.01.16-04.20.58-1-67400	90	8	8	3	0	1	740	7	7	0	0	NA	NA	NA	29	22	238	245	352	210	216	314	18	12	0	0.076	0.049	0
.	19.01.16-04.20.59-1-67402	64	2	2	1	0	1	734	1	1	0	0	NA	NA	NA	33	26	242	246	351	216	212	306	0	3	3	0	0.012	0.009
.	19.01.16-04.21.02-1-67406	120	8	8	0	0	0	747	7	7	0	0	NA	NA	NA	30	27	242	243	355	218	218	311	2	4	20	0.008	0.016	0.056
.	19.01.16-04.21.05-1-67409	56	2	2	0	0	0	735	1	1	0	0	NA	NA	NA	20	17	244	239	347	217	212	306	8	0	0	0.033	0	0
.	19.01.16-04.21.05-1-67411	118	17	17	4	0	3	745	15	15	0	0	NA	NA	NA	32	32	244	243	358	218	212	315	32	7	18	0.131	0.029	0.05
.	19.01.16-04.21.09-1-67414	135	35	35	11	0	9	746	34	34	0	0	NA	NA	NA	46	35	245	245	358	215	215	316	47	55	25	0.192	0.224	0.07
.	19.01.16-04.21.11-1-67417	93	4	4	2	0	1	736	2	2	0	0	NA	NA	NA	40	28	242	247	352	210	217	309	1	6	4	0.004	0.024	0.011
.	19.01.16-04.21.14-1-67425	66	3	3	1	0	1	744	1	1	0	0	NA	NA	NA	21	28	243	245	353	217	214	313	5	0	5	0.021	0	0.014
.	19.01.16-04.21.16-1-67427	156	14	14	2	0	2	761	12	12	0	0	NA	NA	NA	55	49	251	248	363	223	215	323	18	32	17	0.072	0.129	0.047
.	19.01.16-04.21.20-1-67430	62	5	5	1	0	0	728	4	4	0	0	NA	NA	NA	34	18	244	239	348	213	210	305	0	10	12	0	0.042	0.034
.	19.01.16-04.21.21-1-67431	149	16	16	3	0	2	778	13	13	0	0	NA	NA	NA	55	55	250	246	372	223	220	335	28	9	30	0.112	0.037	0.081
.	19.01.16-04.21.29-1-67448	87	8	8	2	0	0	750	5	5	0	0	NA	NA	NA	23	33	251	244	351	220	217	313	2	25	5	0.008	0.102	0.014
.	19.01.16-04.21.31-1-67450	39	1	1	0	0	0	0	0	0	0	0	NA	NA	NA	13	9	238	239	345	0	0	0	0	0	1	0	0	0.003
.	19.01.16-04.21.31-1-67451	90	3	3	3	0	3	750	1	1	0	0	NA	NA	NA	40	40	244	250	359	212	221	317	3	5	3	0.012	0.02	0.008
.	19.01.16-04.21.34-1-67457	60	3	3	1	0	1	740	2	2	0	0	NA	NA	NA	15	22	242	242	351	215	214	311	0	6	10	0	0.025	0.028
.	19.01.16-04.21.38-1-67460	31	1	1	0	0	0	0	0	0	0	0	NA	NA	NA	7	10	239	238	346	0	0	0	0	0	0	0	0	0
.	19.01.16-04.21.40-1-67462	60	3	3	2	0	1	741	2	2	0	0	NA	NA	NA	28	30	247	241	355	220	212	309	0	3	3	0	0.012	0.008
.	19.01.16-04.21.42-1-67465	37	1	1	0	0	0	0	0	0	0	0	NA	NA	NA	20	13	239	241	346	0	0	0	0	0	1	0	0	0.003
.	19.01.16-04.21.46-1-67471	85	4	4	2	0	2	745	3	3	0	0	NA	NA	NA	29	33	246	242	358	215	217	313	0	4	5	0	0.017	0.014
.	19.01.16-04.21.48-1-67475	147	11	11	2	0	2	772	9	9	0	0	NA	NA	NA	51	51	252	247	365	227	220	325	13	6	27	0.052	0.024	0.074
.	19.01.16-04.21.50-1-67482	178	24	24	4	0	3	762	22	22	0	0	NA	NA	NA	70	50	249	252	362	221	220	321	24	64	22	0.096	0.254	0.061
.	19.01.16-04.21.50-1-67483	93	5	5	3	0	3	751	4	4	0	0	NA	NA	NA	30	34	244	250	353	217	219	315	9	5	13	0.037	0.02	0.037
.	19.01.16-04.21.53-1-67486	57	2	2	0	0	0	304	1	1	0	0	NA	NA	NA	11	17	239	241	350	94	84	126	0	0	4	0	0	0.011
.	19.01.16-04.21.55-1-67491	123	13	13	5	0	3	757	12	12	0	0	NA	NA	NA	32	32	245	245	355	220	220	317	5	20	18	0.02	0.082	0.051
.	19.01.16-04.21.58-1-67496	65	4	4	1	0	1	741	3	3	0	0	NA	NA	NA	24	23	240	241	355	213	214	314	9	0	12	0.038	0	0.034
.	19.01.16-04.22.03-1-67500	88	5	5	2	0	2	737	4	4	0	0	NA	NA	NA	30	27	247	242	351	212	216	309	5	3	4	0.02	0.012	0.011
.	19.01.16-04.22.05-1-67502	98	4	4	1	0	1	745	2	2	0	0	NA	NA	NA	40	37	240	249	361	209	217	319	1	2	7	0.004	0.008	0.019
.	19.01.16-04.22.07-1-67504	62	2	2	0	0	0	152	1	1	0	0	NA	NA	NA	19	18	238	240	353	48	42	62	3	0	0	0.013	0	0
.	19.01.16-04.22.10-1-67506	33	1	1	0	0	0	0	0	0	0	0	NA	NA	NA	17	4	237	236	344	0	0	0	0	0	0	0	0	0
.	19.01.16-04.22.11-1-67507	83	8	8	3	0	1	748	6	6	0	0	NA	NA	NA	25	29	242	249	351	213	222	313	6	11	6	0.025	0.044	0.017
.	19.01.16-04.22.15-1-67509	61	3	3	1	0	1	737	2	2	0	0	NA	NA	NA	25	23	245	244	347	215	216	306	0	0	10	0	0	0.029
.	19.01.16-04.22.15-1-67510	94	5	5	0	0	0	750	3	3	0	0	NA	NA	NA	19	27	240	249	351	216	223	311	11	5	2	0.046	0.02	0.006
.	19.01.16-04.22.17-1-67511	100	6	6	2	0	1	742	4	4	0	0	NA	NA	NA	45	39	250	249	353	219	213	310	11	7	11	0.044	0.028	0.031
.	19.01.16-04.22.21-1-67515	34	1	1	0	0	0	0	0	0	0	0	NA	NA	NA	5	8	237	238	346	0	0	0	4	0	0	0.017	0	0
.	19.01.16-04.22.22-1-67521	36	1	1	1	0	1	0	0	0	0	0	NA	NA	NA	9	10	239	240	344	0	0	0	3	0	0	0.013	0	0
.	19.01.16-04.22.23-1-67522	118	12	12	4	0	4	756	10	10	0	0	NA	NA	NA	35	44	253	248	356	224	216	316	23	10	10	0.091	0.04	0.028
.	19.01.16-04.22.24-1-67524	118	7	7	1	0	1	753	5	5	0	0	NA	NA	NA	31	35	243	246	359	216	217	320	4	7	4	0.016	0.028	0.011
.	19.01.16-04.22.25-1-67525	63	6	6	0	0	0	740	5	5	0	0	NA	NA	NA	23	25	247	244	347	219	216	305	0	6	5	0	0.025	0.014
.	19.01.16-04.22.32-1-67544	99	5	5	1	0	0	754	4	4	0	0	NA	NA	NA	43	36	245	245	359	219	218	317	0	24	9	0	0.098	0.025
.	19.01.16-04.22.33-1-67545	62	2	2	0	0	0	354	1	1	0	0	NA	NA	NA	20	19	243	240	349	98	103	153	2	1	0	0.008	0.004	0
.	19.01.16-04.22.33-1-67546	90	3	3	1	0	1	744	1	1	0	0	NA	NA	NA	26	28	246	243	352	218	216	310	11	0	2	0.045	0	0.006
.	19.01.16-04.22.35-1-67549	87	4	4	2	0	2	754	3	3	0	0	NA	NA	NA	24	40	252	246	355	220	217	317	4	1	4	0.016	0.004	0.011
.	19.01.16-04.22.37-1-67550	28	1	1	0	0	0	0	0	0	0	0	NA	NA	NA	10	6	237	240	342	0	0	0	0	0	0	0	0	0
.	19.01.16-04.22.39-1-67551	62	3	3	1	0	1	735	2	2	0	0	NA	NA	NA	26	23	243	241	352	214	208	313	0	4	4	0	0.017	0.011
.	19.01.16-04.22.45-1-67557	153	7	7	0	0	0	765	6	6	0	0	NA	NA	NA	56	51	252	250	362	220	223	322	11	11	0	0.044	0.044	0
.	19.01.16-04.22.46-1-67561	147	11	11	4	0	2	755	10	10	0	0	NA	NA	NA	45	46	251	250	358	221	218	316	19	15	4	0.076	0.06	0.011
.	19.01.16-04.22.48-1-67565	29	1	1	0	0	0	0	0	0	0	0	NA	NA	NA	7	6	237	239	343	0	0	0	1	0	0	0.004	0	0
.	19.01.16-04.22.49-1-67569	64	4	4	1	0	1	735	3	3	0	0	NA	NA	NA	26	21	242	243	349	213	217	305	0	7	3	0	0.029	0.009
.	19.01.16-04.22.50-1-67572	91	4	4	1	0	1	741	3	3	0	0	NA	NA	NA	22	26	243	245	351	217	211	313	0	5	0	0	0.02	0
.	19.01.16-04.22.51-1-67573	93	11	11	5	0	2	752	9	9	0	0	NA	NA	NA	34	33	245	243	358	219	217	316	22	28	13	0.09	0.115	0.036
.	19.01.16-04.22.54-1-67579	28	1	1	0	0	0	0	0	0	0	0	NA	NA	NA	8	7	239	237	344	0	0	0	0	0	1	0	0	0.003
.	19.01.16-04.22.55-1-67582	57	2	2	0	0	0	0	1	1	0	0	NA	NA	NA	18	23	242	241	353	0	0	0	0	0	4	0	0	0.011
.	19.01.16-04.22.56-1-67583	63	3	3	1	0	0	739	2	2	0	0	NA	NA	NA	23	24	241	244	352	212	216	311	6	3	0	0.025	0.012	0
.	19.01.16-04.22.56-1-67586	140	8	8	2	0	2	757	7	7	0	0	NA	NA	NA	53	50	251	250	362	221	218	318	3	10	20	0.012	0.04	0.055
.	19.01.16-04.23.01-1-67589	33	1	1	1	0	1	0	0	0	0	0	NA	NA	NA	10	6	237	238	344	0	0	0	0	0	1	0	0	0.003
.	19.01.16-04.23.03-1-67592	91	9	9	4	0	2	750	8	8	0	0	NA	NA	NA	23	28	247	245	349	221	219	310	24	5	2	0.097	0.02	0.006
.	19.01.16-04.23.07-1-67596	87	6	6	4	0	3	757	5	5	0	0	NA	NA	NA	20	37	247	245	358	218	220	319	1	18	3	0.004	0.073	0.008
.	19.01.16-04.23.07-1-67597	35	1	1	0	0	0	0	0	0	0	0	NA	NA	NA	2	8	237	238	346	0	0	0	0	0	0	0	0	0
.	19.01.16-04.23.08-1-67601	81	4	4	0	0	0	745	3	3	0	0	NA	NA	NA	31	35	245	248	355	211	220	314	4	6	3	0.016	0.024	0.008
.	19.01.16-04.23.10-1-67602	120	7	7	1	0	1	749	6	6	0	0	NA	NA	NA	48	37	247	246	357	216	217	316	5	12	7	0.02	0.049	0.02
.	19.01.16-04.23.11-1-67605	33	1	1	0	0	0	0	0	0	0	0	NA	NA	NA	15	13	239	238	349	0	0	0	0	0	0	0	0	0
.	19.01.16-04.23.12-1-67607	124	9	9	1	0	1	767	8	8	0	0	NA	NA	NA	46	51	253	250	361	222	222	323	31	11	9	0.123	0.044	0.025
.	19.01.16-04.23.14-1-67610	58	2	2	1	0	1	0	1	1	0	0	NA	NA	NA	16	17	238	241	351	0	0	0	1	0	1	0.004	0	0.003
.	19.01.16-04.23.18-1-67615	125	8	8	2	0	2	740	7	7	0	0	NA	NA	NA	34	29	243	244	355	216	214	310	5	6	9	0.021	0.025	0.025
.	19.01.16-04.23.21-1-67617	92	7	7	2	0	2	747	5	5	0	0	NA	NA	NA	25	29	242	244	356	215	218	314	4	0	20	0.017	0	0.056
.	19.01.16-04.23.21-1-67618	91	5	5	0	0	0	750	4	4	0	0	NA	NA	NA	24	34	246	242	359	216	214	320	6	3	2	0.024	0.012	0.006
.	19.01.16-04.23.26-1-67622	90	7	7	5	0	3	758	6	6	0	0	NA	NA	NA	23	34	249	243	355	224	213	321	13	20	9	0.052	0.082	0.025
.	19.01.16-04.23.27-1-67623	90	6	6	1	0	1	754	5	5	0	0	NA	NA	NA	29	41	244	251	359	217	221	316	6	16	4	0.025	0.064	0.011
.	19.01.16-04.23.28-1-67639	130	12	12	3	0	3	770	11	11	0	0	NA	NA	NA	39	54	258	249	360	232	220	318	9	15	22	0.035	0.06	0.061
.	19.01.16-04.23.32-1-67641	85	4	4	2	0	1	746	2	2	0	0	NA	NA	NA	34	30	244	248	351	214	218	314	11	15	0	0.045	0.06	0
.	19.01.16-04.23.40-1-67646	35	1	1	1	0	1	0	0	0	0	0	NA	NA	NA	10	8	239	237	345	0	0	0	0	0	0	0	0	0
.	19.01.16-04.23.40-1-67647	88	5	5	3	0	2	752	4	4	0	0	NA	NA	NA	35	34	246	248	353	222	216	314	0	14	5	0	0.056	0.014
.	19.01.16-04.23.42-1-67648	119	18	18	8	0	6	759	17	17	0	0	NA	NA	NA	33	44	248	250	359	224	217	318	22	28	27	0.089	0.112	0.075
.	19.01.16-04.23.42-1-67649	60	4	4	0	0	0	753	3	3	0	0	NA	NA	NA	20	34	242	248	357	216	219	318	4	0	5	0.017	0	0.014
.	19.01.16-04.23.44-1-67651	34	1	1	0	0	0	0	0	0	0	0	NA	NA	NA	7	5	236	239	343	0	0	0	0	0	0	0	0	0
.	19.01.16-04.23.47-1-67659	33	1	1	0	0	0	0	0	0	0	0	NA	NA	NA	12	6	236	237	346	0	0	0	0	0	2	0	0	0.006
.	19.01.16-04.23.49-1-67662	33	1	1	0	0	0	0	0	0	0	0	NA	NA	NA	13	11	240	238	346	0	0	0	0	1	0	0	0.004	0
.	19.01.16-04.23.49-1-67663	60	2	2	0	0	0	737	1	1	0	0	NA	NA	NA	21	18	245	237	349	220	208	309	7	0	2	0.029	0	0.006
.	19.01.16-04.23.50-1-67667	91	9	9	2	0	2	749	8	8	0	0	NA	NA	NA	22	26	242	242	355	218	216	315	8	13	8	0.033	0.054	0.023
.	19.01.16-04.23.52-1-67669	122	20	20	11	0	9	741	18	18	0	0	NA	NA	NA	41	33	246	245	355	215	214	312	33	30	18	0.134	0.122	0.051
.	19.01.16-04.23.53-1-67671	90	5	5	0	0	0	748	4	4	0	0	NA	NA	NA	33	37	246	242	362	218	214	316	4	7	3	0.016	0.029	0.008
.	19.01.16-04.23.55-1-67675	83	6	6	0	0	0	733	4	4	0	0	NA	NA	NA	31	22	240	244	351	212	214	307	3	11	6	0.012	0.045	0.017
.	19.01.16-04.23.59-1-67679	61	2	2	0	0	0	152	1	1	0	0	NA	NA	NA	20	14	238	242	347	46	38	68	2	1	0	0.008	0.004	0
.	19.01.16-04.24.00-1-67680	94	3	3	0	0	0	751	2	2	0	0	NA	NA	NA	27	31	246	243	355	219	217	315	7	0	1	0.028	0	0.003
.	19.01.16-04.24.05-1-67689	84	4	4	1	0	1	751	2	2	0	0	NA	NA	NA	32	36	250	250	349	219	221	311	0	3	6	0	0.012	0.017
.	19.01.16-04.24.08-1-67691	35	1	1	0	0	0	0	0	0	0	0	NA	NA	NA	9	9	239	239	344	0	0	0	0	0	0	0	0	0
.	19.01.16-04.24.11-1-67693	36	1	1	1	0	1	0	0	0	0	0	NA	NA	NA	8	3	236	236	344	0	0	0	2	0	0	0.008	0	0
.	19.01.16-04.24.12-1-67695	111	6	6	0	0	0	761	5	5	0	0	NA	NA	NA	27	42	248	252	355	223	226	312	11	3	11	0.044	0.012	0.031
.	19.01.16-04.24.12-1-67697	119	10	10	1	0	1	761	9	9	0	0	NA	NA	NA	48	53	249	248	369	220	217	324	30	18	5	0.12	0.073	0.014
.	19.01.16-04.24.14-1-67698	95	5	5	2	0	2	758	4	4	0	0	NA	NA	NA	28	40	246	246	361	219	217	322	24	12	0	0.098	0.049	0
.	19.01.16-04.24.14-1-67699	121	6	6	1	0	1	748	5	5	0	0	NA	NA	NA	51	42	249	252	354	222	217	309	0	13	14	0	0.052	0.04
.	19.01.16-04.24.15-1-67700	96	4	4	1	0	1	745	2	2	0	0	NA	NA	NA	26	34	249	246	352	219	219	307	0	6	2	0	0.024	0.006
.	19.01.16-04.24.16-1-67701	33	1	1	0	0	0	0	0	0	0	0	NA	NA	NA	6	6	239	238	342	0	0	0	0	0	0	0	0	0
.	19.01.16-04.24.18-1-67703	35	1	1	0	0	0	0	0	0	0	0	NA	NA	NA	14	7	237	238	345	0	0	0	1	0	0	0.004	0	0
.	19.01.16-04.24.20-1-67704	93	6	6	3	0	2	740	5	5	0	0	NA	NA	NA	38	38	250	246	355	213	211	316	3	18	0	0.012	0.073	0
.	19.01.16-04.24.22-1-67705	90	7	7	4	0	4	747	6	6	0	0	NA	NA	NA	22	36	247	244	358	214	216	317	0	1	31	0	0.004	0.087
.	19.01.16-04.24.27-1-67711	65	3	3	0	0	0	304	2	2	0	0	NA	NA	NA	13	20	239	241	353	88	92	124	0	0	2	0	0	0.006
.	19.01.16-04.24.33-1-67728	67	4	4	2	0	1	746	2	2	0	0	NA	NA	NA	31	32	243	246	356	212	219	315	8	0	4	0.033	0	0.011
.	19.01.16-04.24.34-1-67729	33	1	1	1	0	1	0	0	0	0	0	NA	NA	NA	7	9	239	238	345	0	0	0	0	2	0	0	0.008	0
.	19.01.16-04.24.34-1-67730	34	1	1	0	0	0	0	0	0	0	0	NA	NA	NA	11	8	237	239	345	0	0	0	0	0	1	0	0	0.003
.	19.01.16-04.24.36-1-67732	60	3	3	1	0	1	739	2	2	0	0	NA	NA	NA	23	24	248	242	347	220	212	307	4	3	3	0.016	0.012	0.009
.	19.01.16-04.24.37-1-67733	65	5	5	2	0	0	741	3	3	0	0	NA	NA	NA	30	30	249	241	353	219	210	312	11	10	9	0.044	0.041	0.025
.	19.01.16-04.24.37-1-67734	34	1	1	0	0	0	0	0	0	0	0	NA	NA	NA	5	12	241	239	345	0	0	0	0	0	0	0	0	0
.	19.01.16-04.24.39-1-67736	58	2	2	1	0	1	407	1	1	0	0	NA	NA	NA	15	25	242	245	351	116	112	179	0	0	2	0	0	0.006
.	19.01.16-04.24.39-1-67737	66	2	2	2	0	2	738	1	1	0	0	NA	NA	NA	24	18	240	238	353	216	209	313	0	0	13	0	0	0.037
.	19.01.16-04.24.39-1-67738	119	7	7	3	0	2	772	5	5	0	0	NA	NA	NA	42	54	251	259	357	225	229	318	11	1	15	0.044	0.004	0.042
.	19.01.16-04.24.41-1-67739	34	1	1	0	0	0	0	0	0	0	0	NA	NA	NA	10	10	238	238	347	0	0	0	0	1	0	0	0.004	0
.	19.01.16-04.24.44-1-67741	156	8	8	3	0	2	771	6	6	0	0	NA	NA	NA	54	53	250	253	363	224	223	324	34	1	5	0.136	0.004	0.014
.	19.01.16-04.24.45-1-67747	123	6	6	3	0	1	758	4	4	0	0	NA	NA	NA	40	39	251	245	356	224	217	317	6	24	2	0.024	0.098	0.006
.	19.01.16-04.24.51-1-67759	179	16	16	4	0	4	762	15	15	0	0	NA	NA	NA	56	50	251	248	364	223	215	324	6	16	32	0.024	0.065	0.088
.	19.01.16-04.24.52-1-67761	66	2	2	1	0	1	738	1	1	0	0	NA	NA	NA	26	24	242	247	348	212	217	309	0	0	7	0	0	0.02
.	19.01.16-04.24.53-1-67763	31	1	1	0	0	0	0	0	0	0	0	NA	NA	NA	8	15	238	241	349	0	0	0	0	0	3	0	0	0.009
.	19.01.16-04.24.55-1-67765	64	8	8	4	0	3	742	5	5	0	0	NA	NA	NA	27	32	250	242	353	219	212	311	14	1	5	0.056	0.004	0.014
.	19.01.16-04.24.56-1-67768	69	3	3	2	0	2	732	1	1	0	0	NA	NA	NA	40	25	243	244	351	212	215	305	0	4	5	0	0.016	0.014
.	19.01.16-04.24.59-1-67771	68	2	2	0	0	0	707	1	1	0	0	NA	NA	NA	16	15	243	239	346	206	203	298	0	1	1	0	0.004	0.003
.	19.01.16-04.25.04-1-67776	151	12	12	2	0	2	757	10	10	0	0	NA	NA	NA	41	37	246	245	359	220	219	318	4	29	9	0.016	0.118	0.025
.	19.01.16-04.25.06-1-67781	118	7	7	2	0	2	736	6	6	0	0	NA	NA	NA	44	32	246	244	355	214	213	309	4	10	13	0.016	0.041	0.037
.	19.01.16-04.25.07-1-67784	66	4	4	3	0	2	743	3	3	0	0	NA	NA	NA	34	35	249	243	356	221	208	314	0	16	4	0	0.066	0.011
.	19.01.16-04.25.08-1-67785	92	9	9	4	0	2	741	7	7	0	0	NA	NA	NA	35	30	244	246	353	216	215	310	18	16	5	0.074	0.065	0.014
.	19.01.16-04.25.12-1-67787	132	7	7	0	0	0	756	6	6	0	0	NA	NA	NA	46	41	249	251	354	218	224	314	12	5	14	0.048	0.02	0.04
.	19.01.16-04.25.16-1-67788	89	10	10	1	0	1	753	8	8	0	0	NA	NA	NA	30	44	246	251	360	216	220	317	18	4	0	0.073	0.016	0
.	19.01.16-04.25.16-1-67789	33	1	1	1	0	1	0	0	0	0	0	NA	NA	NA	7	9	240	237	345	0	0	0	0	0	1	0	0	0.003
.	19.01.16-04.25.18-1-67796	63	6	6	0	0	0	734	5	5	0	0	NA	NA	NA	29	23	245	242	349	216	211	307	9	2	5	0.037	0.008	0.014
.	19.01.16-04.25.26-1-67801	62	3	3	1	0	0	754	2	2	0	0	NA	NA	NA	22	35	245	247	356	217	216	321	0	3	7	0	0.012	0.02
.	19.01.16-04.25.28-1-67818	146	11	11	4	0	3	748	9	9	0	0	NA	NA	NA	54	34	245	249	353	216	220	312	21	19	4	0.086	0.076	0.011
.	19.01.16-04.25.29-1-67819	88	3	3	2	0	2	736	2	2	0	0	NA	NA	NA	35	27	249	240	351	216	212	308	3	1	6	0.012	0.004	0.017
.	19.01.16-04.25.30-1-67821	91	5	5	2	0	1	741	4	4	0	0	NA	NA	NA	31	27	247	242	351	218	213	310	6	1	6	0.024	0.004	0.017
.	19.01.16-04.25.33-1-67823	91	5	5	2	0	2	752	4	4	0	0	NA	NA	NA	27	30	244	242	357	217	218	317	9	13	0	0.037	0.054	0
.	19.01.16-04.25.37-1-67827	56	2	2	0	0	0	746	1	1	0	0	NA	NA	NA	23	29	243	244	355	217	216	313	6	0	0	0.025	0	0
.	19.01.16-04.25.38-1-67828	89	9	9	2	0	1	748	7	7	0	0	NA	NA	NA	29	30	246	243	354	216	218	314	12	1	20	0.049	0.004	0.056
.	19.01.16-04.25.40-1-67830	35	1	1	1	0	1	0	0	0	0	0	NA	NA	NA	9	9	238	240	344	0	0	0	0	1	0	0	0.004	0
.	19.01.16-04.25.43-1-67834	36	1	1	0	0	0	0	0	0	0	0	NA	NA	NA	10	5	237	237	344	0	0	0	0	0	1	0	0	0.003
.	19.01.16-04.25.43-1-67835	60	2	2	1	0	1	738	1	1	0	0	NA	NA	NA	19	18	245	238	348	217	211	310	5	0	0	0.02	0	0
.	19.01.16-04.25.45-1-67841	91	6	6	1	0	1	747	4	4	0	0	NA	NA	NA	36	30	244	246	353	215	220	312	16	5	11	0.066	0.02	0.031
.	19.01.16-04.25.45-1-67842	54	2	2	0	0	0	743	1	1	0	0	NA	NA	NA	21	23	243	242	351	215	213	315	0	0	4	0	0	0.011
.	19.01.16-04.25.49-1-67848	125	13	13	5	0	5	737	12	12	0	0	NA	NA	NA	48	36	250	246	353	220	210	307	21	18	4	0.084	0.073	0.011
.	19.01.16-04.25.53-1-67857	125	11	11	3	0	2	761	8	8	0	0	NA	NA	NA	47	53	248	252	366	215	223	323	16	14	1	0.065	0.056	0.003
.	19.01.16-04.25.53-1-67858	93	14	14	3	0	3	753	13	13	0	0	NA	NA	NA	39	33	245	246	355	217	218	318	21	15	8	0.086	0.061	0.023
.	19.01.16-04.25.57-1-67866	62	2	2	0	0	0	733	1	1	0	0	NA	NA	NA	34	19	243	240	349	216	209	308	3	3	0	0.012	0.012	0
.	19.01.16-04.25.59-1-67867	82	6	6	0	0	0	744	4	4	0	0	NA	NA	NA	22	22	246	240	349	217	212	315	15	6	5	0.061	0.025	0.014
.	19.01.16-04.26.01-1-67871	30	1	1	1	0	1	0	0	0	0	0	NA	NA	NA	5	10	237	239	347	0	0	0	0	0	0	0	0	0
.	19.01.16-04.26.02-1-67873	153	11	11	4	0	3	771	9	9	0	0	NA	NA	NA	52	57	253	253	364	224	224	323	11	4	9	0.043	0.016	0.025
.	19.01.16-04.26.03-1-67875	145	32	32	5	0	3	749	30	30	0	0	NA	NA	NA	46	45	247	249	362	213	217	319	84	31	17	0.34	0.124	0.047
.	19.01.16-04.26.08-1-67880	119	26	26	6	0	4	752	23	23	0	0	NA	NA	NA	41	44	247	246	364	216	218	318	41	12	15	0.166	0.049	0.041
.	19.01.16-04.26.13-1-67883	65	6	6	2	0	1	742	3	3	0	0	NA	NA	NA	28	23	241	244	351	212	218	312	0	1	20	0	0.004	0.057
.	19.01.16-04.26.15-1-67884	61	2	2	0	0	0	0	1	1	0	0	NA	NA	NA	17	24	240	248	349	0	0	0	0	0	5	0	0	0.014
.	19.01.16-04.26.19-1-67886	178	10	10	3	0	3	762	8	8	0	0	NA	NA	NA	53	48	251	250	360	224	219	319	26	12	7	0.104	0.048	0.019
.	19.01.16-04.26.19-1-67887	118	7	7	1	0	0	751	6	6	0	0	NA	NA	NA	28	39	245	247	360	216	217	318	14	2	5	0.057	0.008	0.014
.	19.01.16-04.26.19-1-67888	65	4	4	0	0	0	739	2	2	0	0	NA	NA	NA	25	27	245	241	354	215	214	310	12	3	0	0.049	0.012	0
.	19.01.16-04.26.19-1-67889	94	4	4	1	0	1	766	3	3	0	0	NA	NA	NA	29	43	249	246	361	226	217	323	5	8	2	0.02	0.033	0.006
.	19.01.16-04.26.30-1-67914	63	2	2	1	0	1	737	1	1	0	0	NA	NA	NA	21	21	240	242	352	212	213	312	5	0	1	0.021	0	0.003
.	19.01.16-04.26.31-1-67915	32	1	1	0	0	0	0	0	0	0	0	NA	NA	NA	10	8	238	237	346	0	0	0	0	0	1	0	0	0.003
.	19.01.16-04.26.33-1-67918	92	3	3	0	0	0	746	2	2	0	0	NA	NA	NA	26	28	245	243	353	220	216	310	0	3	7	0	0.012	0.02
.	19.01.16-04.26.36-1-67921	87	10	10	1	0	1	741	8	8	0	0	NA	NA	NA	45	30	248	242	353	220	213	308	6	14	5	0.024	0.058	0.014
.	19.01.16-04.26.38-1-67923	93	5	5	2	0	1	739	3	3	0	0	NA	NA	NA	28	22	243	244	348	215	216	308	11	0	10	0.045	0	0.029
.	19.01.16-04.26.43-1-67926	92	10	10	2	0	1	747	9	9	0	0	NA	NA	NA	37	35	244	245	359	214	217	316	20	14	14	0.082	0.057	0.039
.	19.01.16-04.26.46-1-67931	90	4	4	0	0	0	735	2	2	0	0	NA	NA	NA	36	31	245	245	354	216	211	308	7	1	5	0.029	0.004	0.014
.	19.01.16-04.26.46-1-67933	91	4	4	2	0	2	740	2	2	0	0	NA	NA	NA	29	26	247	244	348	216	219	305	0	1	6	0	0.004	0.017
.	19.01.16-04.26.48-1-67936	126	11	11	3	0	2	749	9	9	0	0	NA	NA	NA	42	33	247	244	355	218	217	314	9	32	5	0.036	0.131	0.014
.	19.01.16-04.26.50-1-67941	91	6	6	2	0	1	751	5	5	0	0	NA	NA	NA	33	34	242	246	359	216	219	316	11	6	0	0.045	0.024	0
.	19.01.16-04.26.58-1-67951	58	2	2	1	0	1	51	1	1	0	0	NA	NA	NA	15	20	240	242	351	12	11	28	0	1	0	0	0.004	0
.	19.01.16-04.26.59-1-67952	59	4	4	0	0	0	738	2	2	0	0	NA	NA	NA	21	20	241	242	350	215	214	309	4	0	5	0.017	0	0.014
.	19.01.16-04.27.01-1-67954	31	1	1	0	0	0	0	0	0	0	0	NA	NA	NA	14	7	238	239	343	0	0	0	0	0	1	0	0	0.003
.	19.01.16-04.27.04-1-67958	35	1	1	0	0	0	0	0	0	0	0	NA	NA	NA	5	10	238	237	348	0	0	0	0	2	0	0	0.008	0
.	19.01.16-04.27.04-1-67959	59	2	2	0	0	0	734	1	1	0	0	NA	NA	NA	25	22	246	239	350	216	208	310	0	0	5	0	0	0.014
.	19.01.16-04.27.05-1-67961	119	27	27	10	0	8	741	22	22	0	0	NA	NA	NA	47	38	248	246	357	213	212	316	36	21	37	0.145	0.085	0.104
.	19.01.16-04.27.05-1-67963	95	3	3	1	0	1	756	1	1	0	0	NA	NA	NA	35	45	247	254	357	214	225	317	0	5	4	0	0.02	0.011
.	19.01.16-04.27.08-1-67964	36	1	1	0	0	0	0	0	0	0	0	NA	NA	NA	13	11	239	242	343	0	0	0	4	0	0	0.017	0	0
.	19.01.16-04.27.10-1-67966	61	3	3	2	0	2	353	2	2	0	0	NA	NA	NA	10	21	238	244	352	109	99	145	4	0	4	0.017	0	0.011
.	19.01.16-04.27.11-1-67967	63	3	3	0	0	0	732	1	1	0	0	NA	NA	NA	28	19	242	245	345	215	216	301	4	0	7	0.017	0	0.02
.	19.01.16-04.27.13-1-67969	87	9	9	4	0	3	731	7	7	0	0	NA	NA	NA	39	21	242	240	352	213	210	308	4	14	6	0.017	0.058	0.017
.	19.01.16-04.27.17-1-67972	88	6	6	2	0	2	744	5	5	0	0	NA	NA	NA	19	25	245	240	353	221	213	310	7	5	8	0.029	0.021	0.023
.	19.01.16-04.27.18-1-67977	33	1	1	0	0	0	0	0	0	0	0	NA	NA	NA	8	10	237	239	347	0	0	0	0	0	0	0	0	0
.	19.01.16-04.27.20-1-67978	96	8	8	4	0	2	745	6	6	0	0	NA	NA	NA	37	31	242	242	360	211	214	320	13	19	5	0.054	0.079	0.014
.	19.01.16-04.27.21-1-67979	118	13	13	4	0	4	750	12	12	0	0	NA	NA	NA	35	37	249	247	354	217	218	315	17	24	8	0.068	0.097	0.023
.	19.01.16-04.27.22-1-67982	67	3	3	1	0	1	734	2	2	0	0	NA	NA	NA	39	32	252	244	349	218	210	306	5	3	0	0.02	0.012	0
.	19.01.16-04.27.24-1-67984	98	6	6	3	0	2	748	4	4	0	0	NA	NA	NA	30	28	247	244	350	219	220	309	3	6	10	0.012	0.025	0.029
.	19.01.16-04.27.29-1-68001	34	1	1	1	0	1	0	0	0	0	0	NA	NA	NA	13	7	239	237	344	0	0	0	0	0	3	0	0	0.009
.	19.01.16-04.27.32-1-68004	63	5	5	2	0	1	741	4	4	0	0	NA	NA	NA	28	27	243	243	354	212	215	314	12	6	3	0.049	0.025	0.008
.	19.01.16-04.27.35-1-68007	66	2	2	0	0	0	354	1	1	0	0	NA	NA	NA	14	16	240	242	347	102	105	147	0	0	3	0	0	0.009
.	19.01.16-04.27.37-1-68011	61	3	3	0	0	0	755	2	2	0	0	NA	NA	NA	14	32	243	250	352	220	222	313	0	6	3	0	0.024	0.009
.	19.01.16-04.27.39-1-68012	32	1	1	0	0	0	0	0	0	0	0	NA	NA	NA	2	10	237	237	349	0	0	0	0	0	1	0	0	0.003
.	19.01.16-04.27.41-1-68015	62	3	3	1	0	1	739	2	2	0	0	NA	NA	NA	26	25	245	238	355	216	210	313	9	0	4	0.037	0	0.011
.	19.01.16-04.27.41-1-68016	91	11	11	4	0	4	744	9	9	0	0	NA	NA	NA	34	30	243	240	360	212	214	318	20	13	1	0.082	0.054	0.003
.	19.01.16-04.27.47-1-68024	152	10	10	6	0	4	760	7	7	0	0	NA	NA	NA	44	49	251	245	366	225	214	321	28	6	5	0.112	0.024	0.014
.	19.01.16-04.27.47-1-68026	85	5	5	2	0	2	752	4	4	0	0	NA	NA	NA	29	34	246	248	353	215	223	314	4	8	5	0.016	0.032	0.014
.	19.01.16-04.27.50-1-68033	86	4	4	4	0	3	754	3	3	0	0	NA	NA	NA	37	41	251	253	350	221	224	309	12	0	2	0.048	0	0.006
.	19.01.16-04.27.51-1-68035	126	7	7	3	0	2	759	4	4	0	0	NA	NA	NA	39	42	252	246	357	224	217	318	24	22	0	0.095	0.089	0
.	19.01.16-04.27.52-1-68037	120	16	16	3	0	2	750	14	14	0	0	NA	NA	NA	43	36	244	249	356	209	222	319	18	24	21	0.074	0.096	0.059
.	19.01.16-04.27.54-1-68041	90	3	3	1	0	1	753	2	2	0	0	NA	NA	NA	33	43	252	246	358	225	214	314	6	8	3	0.024	0.033	0.008
.	19.01.16-04.28.00-1-68046	31	1	1	0	0	0	0	0	0	0	0	NA	NA	NA	9	6	238	238	343	0	0	0	0	0	0	0	0	0
.	19.01.16-04.28.03-1-68051	87	6	6	2	0	2	743	5	5	0	0	NA	NA	NA	38	34	251	242	354	221	209	313	6	15	2	0.024	0.062	0.006
.	19.01.16-04.28.05-1-68056	86	4	4	0	0	0	738	3	3	0	0	NA	NA	NA	26	21	243	242	349	216	218	304	0	11	0	0	0.045	0
.	19.01.16-04.28.07-1-68057	66	5	5	1	0	1	741	3	3	0	0	NA	NA	NA	24	25	244	242	352	216	214	311	0	17	8	0	0.07	0.023
.	19.01.16-04.28.09-1-68060	93	8	8	3	0	2	743	7	7	0	0	NA	NA	NA	32	34	242	248	357	212	217	314	15	14	9	0.062	0.056	0.025
.	19.01.16-04.28.12-1-68061	57	2	2	2	0	2	102	0	0	0	0	NA	NA	NA	17	20	246	239	348	32	27	43	2	4	0	0.008	0.017	0
.	19.01.16-04.28.12-1-68062	60	4	4	0	0	0	730	3	3	0	0	NA	NA	NA	29	20	244	240	349	216	209	305	3	2	4	0.012	0.008	0.011
.	19.01.16-04.28.15-1-68064	131	9	9	1	0	1	763	8	8	0	0	NA	NA	NA	39	53	248	255	363	218	223	322	11	25	0	0.044	0.098	0
.	19.01.16-04.28.20-1-68065	123	21	21	4	0	4	754	20	20	0	0	NA	NA	NA	45	45	245	251	362	217	219	318	8	43	22	0.033	0.171	0.061
.	19.01.16-04.28.24-1-68071	112	13	13	3	0	3	752	12	12	0	0	NA	NA	NA	33	38	246	246	359	218	214	320	11	35	0	0.045	0.142	0
.	19.01.16-04.28.25-1-68073	91	6	6	1	0	1	748	4	4	0	0	NA	NA	NA	29	36	249	248	352	219	220	309	6	7	4	0.024	0.028	0.011
.	19.01.16-04.28.29-1-68091	85	3	3	2	0	2	734	2	2	0	0	NA	NA	NA	22	18	243	242	346	209	218	307	3	0	2	0.012	0	0.006
.	19.01.16-04.28.30-1-68092	65	2	2	0	0	0	747	1	1	0	0	NA	NA	NA	21	31	246	246	352	220	217	310	0	3	2	0	0.012	0.006
.	19.01.16-04.28.32-1-68094	115	5	5	1	0	1	756	4	4	0	0	NA	NA	NA	28	40	251	247	355	222	218	316	11	1	3	0.044	0.004	0.008
.	19.01.16-04.28.35-1-68097	116	19	19	7	0	6	756	17	17	0	0	NA	NA	NA	56	39	244	252	356	220	219	317	32	25	16	0.131	0.099	0.045
.	19.01.16-04.28.40-1-68101	64	5	5	0	0	0	742	4	4	0	0	NA	NA	NA	21	27	244	242	354	217	215	310	1	4	7	0.004	0.017	0.02
.	19.01.16-04.28.45-1-68105	122	7	7	1	0	1	775	6	6	0	0	NA	NA	NA	33	54	252	249	366	226	219	330	9	0	16	0.036	0	0.044
.	19.01.16-04.28.45-1-68107	88	14	14	2	0	1	740	11	11	0	0	NA	NA	NA	26	29	251	240	351	219	211	310	26	13	12	0.104	0.054	0.034
.	19.01.16-04.28.46-1-68111	183	7	7	1	0	1	759	6	6	0	0	NA	NA	NA	45	42	252	244	359	224	216	319	9	0	9	0.036	0	0.025
.	19.01.16-04.28.51-1-68120	123	11	11	3	0	3	738	9	9	0	0	NA	NA	NA	45	35	245	243	360	210	209	319	26	5	9	0.106	0.021	0.025
.	19.01.16-04.28.56-1-68126	57	2	2	0	0	0	252	1	1	0	0	NA	NA	NA	21	14	241	240	346	77	72	103	4	0	0	0.017	0	0
.	19.01.16-04.28.59-1-68129	147	16	16	7	0	2	772	14	14	0	0	NA	NA	NA	46	53	253	247	366	228	218	326	35	24	19	0.138	0.097	0.052
.	19.01.16-04.29.03-1-68134	91	4	4	2	0	1	750	3	3	0	0	NA	NA	NA	29	33	243	249	354	214	220	316	5	5	1	0.021	0.02	0.003
.	19.01.16-04.29.06-1-68138	210	18	18	7	0	4	791	15	15	0	0	NA	NA	NA	64	77	259	262	369	227	233	331	20	13	36	0.077	0.05	0.098
.	19.01.16-04.29.08-1-68140	123	18	18	8	0	4	748	15	15	0	0	NA	NA	NA	45	37	250	249	351	219	220	309	49	34	7	0.196	0.137	0.02
.	19.01.16-04.29.12-1-68144	33	1	1	0	0	0	0	0	0	0	0	NA	NA	NA	9	9	242	237	343	0	0	0	0	0	0	0	0	0
.	19.01.16-04.29.13-1-68146	31	1	1	0	0	0	0	0	0	0	0	NA	NA	NA	9	14	241	240	346	0	0	0	0	0	0	0	0	0
.	19.01.16-04.29.15-1-68149	71	8	8	1	0	1	751	7	7	0	0	NA	NA	NA	26	34	251	246	350	222	217	312	26	3	2	0.104	0.012	0.006
.	19.01.16-04.29.15-1-68150	31	1	1	0	0	0	0	0	0	0	0	NA	NA	NA	5	15	239	239	350	0	0	0	0	0	0	0	0	0
.	19.01.16-04.29.16-1-68151	65	2	2	0	0	0	553	1	1	0	0	NA	NA	NA	15	16	244	240	345	152	168	233	3	0	1	0.012	0	0.003
.	19.01.16-04.29.17-1-68152	91	11	11	3	0	2	736	9	9	0	0	NA	NA	NA	26	17	241	238	351	217	211	308	10	8	28	0.041	0.034	0.08
.	19.01.16-04.29.18-1-68153	89	4	4	2	0	2	733	2	2	0	0	NA	NA	NA	34	25	243	244	351	216	210	307	2	0	5	0.008	0	0.014
.	19.01.16-04.29.23-1-68160	149	8	8	2	0	1	766	7	7	0	0	NA	NA	NA	34	49	254	250	358	223	224	319	8	9	5	0.031	0.036	0.014
.	19.01.16-04.29.33-1-68180	36	1	1	1	0	1	0	0	0	0	0	NA	NA	NA	10	12	242	238	345	0	0	0	0	0	1	0	0	0.003
.	19.01.16-04.29.36-1-68183	32	1	1	0	0	0	0	0	0	0	0	NA	NA	NA	9	9	238	238	346	0	0	0	0	0	1	0	0	0.003
.	19.01.16-04.29.36-1-68184	69	3	3	0	0	0	734	1	1	0	0	NA	NA	NA	21	19	239	239	354	209	209	316	6	0	0	0.025	0	0
.	19.01.16-04.29.37-1-68188	170	26	26	11	0	8	783	24	24	0	0	NA	NA	NA	40	61	257	254	363	228	226	329	38	37	25	0.148	0.146	0.069
.	19.01.16-04.29.39-1-68189	97	9	9	1	0	1	755	7	7	0	0	NA	NA	NA	34	35	246	245	357	217	219	319	5	34	3	0.02	0.139	0.008
.	19.01.16-04.29.39-1-68190	63	5	5	1	0	1	742	3	3	0	0	NA	NA	NA	18	21	241	242	351	213	214	315	7	5	3	0.029	0.021	0.009
.	19.01.16-04.29.44-1-68191	114	6	6	3	0	3	764	5	5	0	0	NA	NA	NA	41	52	250	255	360	221	226	317	5	0	9	0.02	0	0.025
.	19.01.16-04.29.45-1-68198	58	2	2	2	0	2	736	1	1	0	0	NA	NA	NA	29	23	239	245	352	211	213	312	4	2	0	0.017	0.008	0
.	19.01.16-04.29.45-1-68199	122	20	20	7	0	6	737	15	15	0	0	NA	NA	NA	56	31	244	246	354	214	212	311	13	54	10	0.053	0.22	0.028
.	19.01.16-04.29.48-1-68201	88	3	3	1	0	1	743	2	2	0	0	NA	NA	NA	25	27	243	248	349	218	217	308	5	4	6	0.021	0.016	0.017
.	19.01.16-04.29.53-1-68209	123	4	4	0	0	0	756	3	3	0	0	NA	NA	NA	36	41	253	248	353	222	218	316	1	2	8	0.004	0.008	0.023
.	19.01.16-04.29.56-1-68214	64	2	2	1	0	1	744	1	1	0	0	NA	NA	NA	26	26	244	244	351	216	217	311	5	0	0	0.02	0	0
.	19.01.16-04.30.01-1-68218	118	8	8	3	0	1	759	7	7	0	0	NA	NA	NA	48	46	253	248	358	223	219	317	21	14	8	0.083	0.056	0.022
.	19.01.16-04.30.05-1-68228	84	6	6	5	0	4	740	5	5	0	0	NA	NA	NA	25	28	250	240	351	221	208	311	4	5	6	0.016	0.021	0.017
.	19.01.16-04.30.05-1-68229	174	12	12	7	0	6	769	10	10	0	0	NA	NA	NA	50	54	250	254	363	223	226	320	18	16	19	0.072	0.063	0.052
.	19.01.16-04.30.06-1-68230	118	8	8	2	0	2	753	7	7	0	0	NA	NA	NA	44	50	249	252	362	216	219	318	0	17	7	0	0.067	0.019
.	19.01.16-04.30.12-1-68233	123	19	19	4	0	3	764	16	16	0	0	NA	NA	NA	51	53	253	250	363	218	221	325	28	22	6	0.111	0.088	0.017
.	19.01.16-04.30.13-1-68234	112	5	5	1	0	1	751	3	3	0	0	NA	NA	NA	29	31	243	245	356	214	219	318	5	0	8	0.021	0	0.022
.	19.01.16-04.30.24-1-68240	90	6	6	3	0	2	745	5	5	0	0	NA	NA	NA	29	29	242	247	353	212	221	312	5	21	4	0.021	0.085	0.011
.	19.01.16-04.30.24-1-68241	93	6	6	4	0	3	747	5	5	0	0	NA	NA	NA	40	34	246	243	358	217	212	318	24	6	1	0.098	0.025	0.003
.	19.01.16-04.30.25-1-68242	90	6	6	2	0	0	743	5	5	0	0	NA	NA	NA	43	35	248	249	351	217	216	310	4	4	17	0.016	0.016	0.048
.	19.01.16-04.30.27-1-68245	87	6	6	0	0	0	748	4	4	0	0	NA	NA	NA	25	37	247	248	355	220	216	312	0	2	8	0	0.008	0.023
.	19.01.16-04.30.32-1-68265	39	1	1	0	0	0	0	0	0	0	0	NA	NA	NA	12	10	237	237	349	0	0	0	0	2	0	0	0.008	0
.	19.01.16-04.30.33-1-68266	61	2	2	1	0	1	740	1	1	0	0	NA	NA	NA	29	24	241	250	346	212	219	309	4	0	2	0.017	0	0.006
.	19.01.16-04.30.35-1-68267	35	1	1	1	0	1	0	0	0	0	0	NA	NA	NA	11	7	237	238	345	0	0	0	0	0	3	0	0	0.009
.	19.01.16-04.30.36-1-68268	144	21	21	4	0	2	765	18	18	0	0	NA	NA	NA	44	49	255	246	361	226	219	320	41	34	13	0.161	0.138	0.036
.	19.01.16-04.30.37-1-68269	66	5	5	2	0	2	741	3	3	0	0	NA	NA	NA	22	22	243	242	350	214	218	309	5	0	2	0.021	0	0.006
.	19.01.16-04.30.46-1-68277	61	2	2	0	0	0	747	1	1	0	0	NA	NA	NA	24	34	242	245	360	213	219	315	0	0	6	0	0	0.017
.	19.01.16-04.30.47-1-68279	90	5	5	2	0	2	749	4	4	0	0	NA	NA	NA	30	37	256	246	348	226	213	310	10	10	6	0.039	0.041	0.017
.	19.01.16-04.30.48-1-68282	60	2	2	1	0	1	739	0	0	0	0	NA	NA	NA	28	28	243	245	353	214	214	311	0	7	0	0	0.029	0
.	19.01.16-04.30.48-1-68284	88	3	3	1	0	1	742	2	2	0	0	NA	NA	NA	34	26	242	243	354	213	216	313	0	9	7	0	0.037	0.02
.	19.01.16-04.30.48-1-68285	119	16	16	3	0	2	767	14	14	0	0	NA	NA	NA	34	53	260	246	360	230	217	320	20	23	20	0.077	0.093	0.056
.	19.01.16-04.30.49-1-68288	35	1	1	1	0	1	0	0	0	0	0	NA	NA	NA	14	14	238	244	345	0	0	0	0	0	0	0	0	0
.	19.01.16-04.30.52-1-68292	63	5	5	0	0	0	741	3	3	0	0	NA	NA	NA	17	23	238	244	354	210	214	317	15	0	0	0.063	0	0
.	19.01.16-04.30.57-1-68301	98	4	4	1	0	1	751	3	3	0	0	NA	NA	NA	36	38	248	247	356	218	218	315	6	4	3	0.024	0.016	0.008
.	19.01.16-04.31.02-1-68304	33	1	1	0	0	0	0	0	0	0	0	NA	NA	NA	5	16	242	240	347	0	0	0	0	1	0	0	0.004	0
.	19.01.16-04.31.04-1-68308	151	31	31	7	0	6	757	27	27	0	0	NA	NA	NA	44	44	246	247	364	218	215	324	31	48	23	0.126	0.194	0.063
.	19.01.16-04.31.04-1-68310	97	17	17	5	0	3	753	16	16	0	0	NA	NA	NA	36	41	251	248	355	222	219	312	48	15	13	0.191	0.06	0.037
.	19.01.16-04.31.06-1-68332	34	1	1	0	0	0	0	0	0	0	0	NA	NA	NA	7	9	238	240	344	0	0	0	1	0	0	0.004	0	0
.	19.01.16-04.31.08-1-68333	177	25	25	3	0	1	773	23	23	0	0	NA	NA	NA	51	60	252	253	368	226	222	325	40	40	28	0.159	0.158	0.076
.	19.01.16-04.31.09-1-68334	35	1	1	0	0	0	0	0	0	0	0	NA	NA	NA	9	6	238	240	341	0	0	0	1	0	0	0.004	0	0
.	19.01.16-04.31.11-1-68355	88	4	4	3	0	2	735	3	3	0	0	NA	NA	NA	31	21	242	240	352	214	210	311	9	6	0	0.037	0.025	0
.	19.01.16-04.31.12-1-68356	32	1	1	0	0	0	0	0	0	0	0	NA	NA	NA	9	9	238	238	346	0	0	0	0	1	0	0	0.004	0
.	19.01.16-04.31.14-1-68357	63	3	3	0	0	0	751	2	2	0	0	NA	NA	NA	17	31	246	244	354	219	217	315	3	0	7	0.012	0	0.02
.	19.01.16-04.31.15-1-68359	34	1	1	0	0	0	0	0	0	0	0	NA	NA	NA	12	4	238	237	342	0	0	0	0	0	1	0	0	0.003
.	19.01.16-04.31.18-1-68362	85	8	8	2	0	1	742	6	6	0	0	NA	NA	NA	30	26	244	245	350	216	215	311	8	16	2	0.033	0.065	0.006
.	19.01.16-04.31.20-1-68369	122	8	8	1	0	1	735	6	6	0	0	NA	NA	NA	58	33	246	248	352	214	215	306	0	18	5	0	0.073	0.014
.	19.01.16-04.31.23-1-68373	90	4	4	0	0	0	733	3	3	0	0	NA	NA	NA	34	26	244	242	353	210	215	308	6	4	8	0.025	0.017	0.023
.	19.01.16-04.31.28-1-68391	63	2	2	0	0	0	739	1	1	0	0	NA	NA	NA	33	21	245	241	348	217	216	306	0	0	8	0	0	0.023
.	19.01.16-04.31.32-1-68392	65	3	3	1	0	1	757	2	2	0	0	NA	NA	NA	20	36	248	242	359	223	218	316	5	1	5	0.02	0.004	0.014
.	19.01.16-04.31.41-1-68402	61	2	2	0	0	0	734	1	1	0	0	NA	NA	NA	26	19	241	240	351	217	210	307	0	2	2	0	0.008	0.006
.	19.01.16-04.31.42-1-68404	115	14	14	5	0	4	747	11	11	0	0	NA	NA	NA	39	36	254	240	355	222	213	312	25	10	20	0.098	0.042	0.056
.	19.01.16-04.31.42-1-68405	63	5	5	0	0	0	746	4	4	0	0	NA	NA	NA	24	29	244	243	355	217	212	317	11	0	4	0.045	0	0.011
.	19.01.16-04.31.44-1-68407	62	5	5	0	0	0	743	4	4	0	0	NA	NA	NA	17	25	240	249	349	210	221	312	2	9	9	0.008	0.036	0.026
.	19.01.16-04.31.46-1-68412	62	7	7	2	0	1	748	6	6	0	0	NA	NA	NA	19	27	240	244	356	214	217	317	18	9	5	0.075	0.037	0.014
.	19.01.16-04.31.49-1-68417	32	1	1	1	0	1	0	0	0	0	0	NA	NA	NA	7	11	240	238	346	0	0	0	0	0	1	0	0	0.003
.	19.01.16-04.31.50-1-68418	93	3	3	2	0	0	745	2	2	0	0	NA	NA	NA	35	29	244	246	352	218	216	311	6	8	0	0.025	0.033	0
.	19.01.16-04.31.52-1-68423	89	9	9	2	0	2	738	6	6	0	0	NA	NA	NA	40	26	247	240	352	218	212	308	5	14	10	0.02	0.058	0.028
.	19.01.16-04.31.52-1-68424	88	6	6	2	0	1	746	5	5	0	0	NA	NA	NA	34	35	248	245	355	219	212	315	1	11	10	0.004	0.045	0.028
.	19.01.16-04.31.56-1-68431	32	1	1	0	0	0	0	0	0	0	0	NA	NA	NA	7	9	240	238	344	0	0	0	0	0	0	0	0	0
.	19.01.16-04.31.59-1-68435	85	4	4	1	0	1	730	2	2	0	0	NA	NA	NA	26	20	243	241	349	212	214	304	17	10	0	0.07	0.041	0
.	19.01.16-04.32.02-1-68439	116	10	10	2	0	1	744	9	9	0	0	NA	NA	NA	41	29	241	242	359	211	217	316	24	13	11	0.1	0.054	0.031
.	19.01.16-04.32.04-1-68442	61	3	3	2	0	2	745	2	2	0	0	NA	NA	NA	25	26	242	249	348	212	221	312	6	0	3	0.025	0	0.009
.	19.01.16-04.32.08-1-68444	93	8	8	1	0	1	737	7	7	0	0	NA	NA	NA	31	25	240	244	354	210	214	313	1	16	4	0.004	0.066	0.011
.	19.01.16-04.32.10-1-68445	114	10	10	4	0	3	749	8	8	0	0	NA	NA	NA	35	33	247	244	355	219	218	312	29	9	7	0.117	0.037	0.02
.	19.01.16-04.32.11-1-68446	137	17	17	9	0	6	751	15	15	0	0	NA	NA	NA	45	37	247	244	359	217	219	315	51	18	23	0.206	0.074	0.064
.	19.01.16-04.32.12-1-68448	35	1	1	0	0	0	0	0	0	0	0	NA	NA	NA	11	11	240	237	347	0	0	0	0	6	0	0	0.025	0
.	19.01.16-04.32.14-1-68450	62	2	2	0	0	0	737	1	1	0	0	NA	NA	NA	21	20	243	245	345	213	217	307	0	0	9	0	0	0.026
.	19.01.16-04.32.14-1-68451	91	4	4	0	0	0	741	3	3	0	0	NA	NA	NA	23	21	243	242	349	214	214	313	7	3	2	0.029	0.012	0.006
.	19.01.16-04.32.18-1-68455	35	1	1	0	0	0	0	0	0	0	0	NA	NA	NA	12	7	237	239	344	0	0	0	0	0	1	0	0	0.003
.	19.01.16-04.32.20-1-68456	65	3	3	1	0	1	746	2	2	0	0	NA	NA	NA	28	29	246	240	356	217	214	315	0	2	5	0	0.008	0.014
.	19.01.16-04.32.21-1-68457	38	1	1	1	0	1	0	0	0	0	0	NA	NA	NA	15	14	240	238	349	0	0	0	0	0	1	0	0	0.003
.	19.01.16-04.32.24-1-68463	118	14	14	6	0	3	753	13	13	0	0	NA	NA	NA	36	35	244	247	357	218	216	319	3	30	13	0.012	0.121	0.036
.	19.01.16-04.32.29-1-68480	35	1	1	0	0	0	0	0	0	0	0	NA	NA	NA	10	12	240	242	343	0	0	0	0	0	1	0	0	0.003
.	19.01.16-04.32.30-1-68481	120	5	5	3	0	2	738	3	3	0	0	NA	NA	NA	58	30	248	244	351	220	211	307	11	7	2	0.044	0.029	0.006
.	19.01.16-04.32.32-1-68484	58	3	3	0	0	0	747	2	2	0	0	NA	NA	NA	25	30	244	244	355	219	214	314	0	0	9	0	0	0.025
.	19.01.16-04.32.32-1-68485	63	3	3	1	0	1	741	2	2	0	0	NA	NA	NA	30	28	246	246	349	215	217	309	10	5	3	0.041	0.02	0.009
.	19.01.16-04.32.33-1-68486	111	6	6	2	0	2	747	4	4	0	0	NA	NA	NA	35	37	246	249	355	214	221	312	6	6	0	0.024	0.024	0
.	19.01.16-04.32.37-1-68493	263	18	18	4	0	2	795	16	16	0	0	NA	NA	NA	81	77	262	259	369	233	233	329	28	22	28	0.107	0.085	0.076
.	19.01.16-04.32.38-1-68494	94	7	7	0	0	0	748	6	6	0	0	NA	NA	NA	29	22	242	245	348	219	218	311	2	7	7	0.008	0.029	0.02
.	19.01.16-04.32.46-1-68499	91	4	4	0	0	0	746	2	2	0	0	NA	NA	NA	19	28	241	248	352	215	221	310	1	5	2	0.004	0.02	0.006
.	19.01.16-04.32.49-1-68504	87	5	5	1	0	1	744	2	2	0	0	NA	NA	NA	39	32	248	243	354	222	214	308	3	13	8	0.012	0.053	0.023
.	19.01.16-04.32.49-1-68505	65	4	4	1	0	1	732	3	3	0	0	NA	NA	NA	28	21	243	241	350	214	210	308	3	0	9	0.012	0	0.026
.	19.01.16-04.32.50-1-68507	121	12	12	3	0	2	735	8	8	0	0	NA	NA	NA	40	33	247	242	357	211	211	313	9	22	9	0.036	0.091	0.025
.	19.01.16-04.32.52-1-68514	30	1	1	0	0	0	0	0	0	0	0	NA	NA	NA	8	10	240	238	345	0	0	0	0	0	0	0	0	0
.	19.01.16-04.32.54-1-68520	83	5	5	2	0	2	737	3	3	0	0	NA	NA	NA	32	30	244	244	355	214	213	310	0	14	0	0	0.057	0
.	19.01.16-04.32.54-1-68521	61	4	4	0	0	0	747	2	2	0	0	NA	NA	NA	17	27	248	244	348	222	215	310	12	0	10	0.048	0	0.029
.	19.01.16-04.32.59-1-68525	62	5	5	1	0	1	735	4	4	0	0	NA	NA	NA	22	21	241	243	350	211	215	309	2	4	8	0.008	0.016	0.023
.	19.01.16-04.33.03-1-68528	33	1	1	1	0	1	0	0	0	0	0	NA	NA	NA	14	8	237	239	345	0	0	0	0	0	0	0	0	0
.	19.01.16-04.33.06-1-68531	148	13	13	4	0	3	744	11	11	0	0	NA	NA	NA	52	41	248	247	359	219	217	308	30	23	12	0.121	0.093	0.033
.	19.01.16-04.33.07-1-68533	121	15	15	6	0	4	743	12	12	0	0	NA	NA	NA	46	30	245	244	354	216	214	313	44	25	15	0.18	0.102	0.042
.	19.01.16-04.33.08-1-68534	88	4	4	1	0	1	742	3	3	0	0	NA	NA	NA	25	28	243	247	351	214	220	308	0	0	6	0	0	0.017
.	19.01.16-04.33.13-1-68536	93	6	6	0	0	0	750	5	5	0	0	NA	NA	NA	24	32	246	244	355	219	217	314	1	10	3	0.004	0.041	0.008
.	19.01.16-04.33.13-1-68538	93	12	12	4	0	2	749	10	10	0	0	NA	NA	NA	32	34	245	245	357	217	214	318	18	20	13	0.073	0.082	0.036
.	19.01.16-04.33.16-1-68541	96	13	13	0	0	0	743	10	10	0	0	NA	NA	NA	41	35	247	244	357	216	215	312	34	2	11	0.138	0.008	0.031
.	19.01.16-04.33.18-1-68543	89	4	4	3	0	3	739	3	3	0	0	NA	NA	NA	32	26	244	244	351	215	213	311	2	5	7	0.008	0.02	0.02
.	19.01.16-04.33.19-1-68544	146	13	13	2	0	2	771	12	12	0	0	NA	NA	NA	39	56	256	247	366	225	218	328	34	11	27	0.133	0.045	0.074
.	19.01.16-04.33.25-1-68551	62	2	2	1	0	1	204	1	1	0	0	NA	NA	NA	13	20	237	242	354	54	53	97	0	0	1	0	0	0.003
.	19.01.16-04.33.33-1-68568	123	8	8	1	0	1	754	7	7	0	0	NA	NA	NA	40	42	248	250	357	220	223	311	10	13	1	0.04	0.052	0.003
.	19.01.16-04.33.35-1-68570	89	8	8	1	0	1	754	7	7	0	0	NA	NA	NA	37	37	246	243	361	218	216	320	8	4	12	0.033	0.016	0.033
.	19.01.16-04.33.36-1-68571	62	2	2	0	0	0	555	1	1	0	0	NA	NA	NA	13	15	238	242	348	165	163	227	0	4	1	0	0.017	0.003
.	19.01.16-04.33.36-1-68572	117	9	9	1	0	1	748	8	8	0	0	NA	NA	NA	49	36	247	247	355	217	216	315	9	15	2	0.036	0.061	0.006
.	19.01.16-04.33.38-1-68575	92	6	6	0	0	0	740	4	4	0	0	NA	NA	NA	36	29	244	243	355	212	212	316	7	1	8	0.029	0.004	0.023
.	19.01.16-04.33.42-1-68579	33	1	1	1	0	1	0	0	0	0	0	NA	NA	NA	9	14	241	240	346	0	0	0	0	0	1	0	0	0.003
.	19.01.16-04.33.44-1-68580	94	8	8	3	0	2	738	7	7	0	0	NA	NA	NA	42	28	247	242	352	218	212	308	13	6	20	0.053	0.025	0.057
.	19.01.16-04.33.45-1-68584	32	1	1	0	0	0	0	0	0	0	0	NA	NA	NA	11	6	239	236	344	0	0	0	0	1	0	0	0.004	0
.	19.01.16-04.33.48-1-68590	116	15	15	3	0	1	756	14	14	0	0	NA	NA	NA	39	39	246	250	356	221	220	315	18	31	10	0.073	0.124	0.028
.	19.01.16-04.33.51-1-68595	83	3	3	3	0	1	751	2	2	0	0	NA	NA	NA	32	39	257	243	352	228	213	310	6	4	1	0.023	0.016	0.003
.	19.01.16-04.33.53-1-68599	151	7	7	3	0	2	768	6	6	0	0	NA	NA	NA	65	56	253	248	368	226	219	323	8	4	13	0.032	0.016	0.035
.	19.01.16-04.33.57-1-68606	126	10	10	2	0	2	753	9	9	0	0	NA	NA	NA	39	39	246	248	358	212	223	318	13	11	9	0.053	0.044	0.025
.	19.01.16-04.33.57-1-68607	66	5	5	1	0	1	736	4	4	0	0	NA	NA	NA	26	27	249	244	347	221	214	301	4	2	10	0.016	0.008	0.029
.	19.01.16-04.33.58-1-68609	86	3	3	0	0	0	743	2	2	0	0	NA	NA	NA	29	30	246	242	355	217	216	310	3	0	6	0.012	0	0.017
.	19.01.16-04.34.03-1-68614	96	5	5	0	0	0	751	4	4	0	0	NA	NA	NA	31	34	248	244	355	221	212	318	11	4	7	0.044	0.016	0.02
.	19.01.16-04.34.06-1-68618	122	18	18	5	0	3	759	15	15	0	0	NA	NA	NA	31	43	247	249	360	221	218	320	22	9	36	0.089	0.036	0.1
.	19.01.16-04.34.09-1-68620	169	24	24	8	0	3	766	22	22	0	0	NA	NA	NA	59	57	256	250	364	223	220	323	72	8	30	0.281	0.032	0.082
.	19.01.16-04.34.14-1-68624	35	1	1	0	0	0	0	0	0	0	0	NA	NA	NA	15	8	239	239	343	0	0	0	2	0	0	0.008	0	0
.	19.01.16-04.34.15-1-68625	117	8	8	6	0	4	759	5	5	0	0	NA	NA	NA	49	52	250	254	361	217	223	319	8	17	10	0.032	0.067	0.028
.	19.01.16-04.34.15-1-68626	60	2	2	0	0	0	739	1	1	0	0	NA	NA	NA	27	24	245	243	349	217	213	309	0	7	0	0	0.029	0
.	19.01.16-04.34.17-1-68628	95	10	10	2	0	2	739	9	9	0	0	NA	NA	NA	43	26	246	244	349	218	214	307	2	20	9	0.008	0.082	0.026
.	19.01.16-04.34.22-1-68630	32	1	1	0	0	0	0	0	0	0	0	NA	NA	NA	12	5	236	238	344	0	0	0	0	0	1	0	0	0.003
.	19.01.16-04.34.22-1-68631	154	8	8	5	0	4	756	7	7	0	0	NA	NA	NA	45	44	246	248	363	215	219	322	11	11	13	0.045	0.044	0.036
.	19.01.16-04.34.23-1-68632	65	9	9	1	0	1	744	7	7	0	0	NA	NA	NA	25	30	247	239	357	216	211	317	7	19	5	0.028	0.079	0.014
.	19.01.16-04.34.24-1-68633	86	3	3	2	0	2	744	2	2	0	0	NA	NA	NA	32	30	245	247	351	218	215	311	7	2	0	0.029	0.008	0
.	19.01.16-04.34.31-1-68650	112	7	7	1	0	1	728	5	5	0	0	NA	NA	NA	38	24	247	239	351	212	210	306	19	4	0	0.077	0.017	0
.	19.01.16-04.34.40-1-68656	63	7	7	3	0	1	734	4	4	0	0	NA	NA	NA	31	21	244	241	349	214	210	310	5	1	8	0.02	0.004	0.023
.	19.01.16-04.34.40-1-68657	64	5	5	2	0	1	731	3	3	0	0	NA	NA	NA	23	17	242	237	351	214	211	306	8	0	10	0.033	0	0.028
.	19.01.16-04.34.42-1-68658	35	1	1	1	0	1	0	0	0	0	0	NA	NA	NA	10	11	238	240	346	0	0	0	0	1	0	0	0.004	0
.	19.01.16-04.34.44-1-68660	150	15	15	7	0	5	757	14	14	0	0	NA	NA	NA	51	40	252	249	352	225	223	309	21	13	25	0.083	0.052	0.071
.	19.01.16-04.34.45-1-68665	61	2	2	0	0	0	749	1	1	0	0	NA	NA	NA	19	25	242	246	350	215	223	311	4	0	0	0.017	0	0
.	19.01.16-04.34.45-1-68667	61	5	5	3	0	1	743	3	3	0	0	NA	NA	NA	25	26	241	245	353	217	219	307	12	0	10	0.05	0	0.028
.	19.01.16-04.34.49-1-68673	65	3	3	0	0	0	737	2	2	0	0	NA	NA	NA	25	25	245	242	351	216	215	306	0	1	12	0	0.004	0.034
.	19.01.16-04.34.51-1-68676	119	6	6	2	0	1	747	4	4	0	0	NA	NA	NA	40	34	247	243	357	217	217	313	8	4	1	0.032	0.016	0.003
.	19.01.16-04.34.54-1-68680	115	9	9	2	0	2	742	8	8	0	0	NA	NA	NA	36	34	247	243	357	219	209	314	9	21	6	0.036	0.086	0.017
.	19.01.16-04.34.59-1-68686	88	6	6	3	0	1	756	5	5	0	0	NA	NA	NA	37	33	246	245	355	218	220	318	0	22	11	0	0.09	0.031
.	19.01.16-04.35.00-1-68687	87	3	3	0	0	0	737	2	2	0	0	NA	NA	NA	24	21	244	240	350	214	211	312	2	0	2	0.008	0	0.006
.	19.01.16-04.35.00-1-68688	95	7	7	4	0	3	729	5	5	0	0	NA	NA	NA	35	16	238	241	350	209	214	306	16	2	21	0.067	0.008	0.06
.	19.01.16-04.35.06-1-68696	99	3	3	0	0	0	743	2	2	0	0	NA	NA	NA	42	37	247	248	355	214	218	311	0	4	5	0	0.016	0.014
.	19.01.16-04.35.08-1-68698	144	8	8	4	0	4	770	6	6	0	0	NA	NA	NA	44	51	253	251	360	226	224	320	15	5	11	0.059	0.02	0.031
.	19.01.16-04.35.12-1-68702	35	1	1	0	0	0	0	0	0	0	0	NA	NA	NA	14	14	243	241	343	0	0	0	0	0	0	0	0	0
.	19.01.16-04.35.15-1-68703	35	1	1	0	0	0	0	0	0	0	0	NA	NA	NA	10	13	238	241	347	0	0	0	0	0	5	0	0	0.014
.	19.01.16-04.35.17-1-68706	147	6	6	1	0	0	769	5	5	0	0	NA	NA	NA	57	55	248	254	366	220	224	325	25	5	5	0.101	0.02	0.014
.	19.01.16-04.35.17-1-68707	180	16	16	5	0	3	765	15	15	0	0	NA	NA	NA	44	51	248	252	364	217	223	325	27	35	5	0.109	0.139	0.014
.	19.01.16-04.35.18-1-68708	150	14	14	3	0	2	771	12	12	0	0	NA	NA	NA	45	56	251	252	366	220	223	328	7	24	10	0.028	0.095	0.027
.	19.01.16-04.35.19-1-68710	63	5	5	1	0	1	753	4	4	0	0	NA	NA	NA	24	36	245	250	354	218	221	314	6	0	5	0.024	0	0.014
.	19.01.16-04.35.20-1-68711	59	4	4	1	0	1	748	3	3	0	0	NA	NA	NA	26	28	241	244	356	213	217	318	3	4	2	0.012	0.016	0.006
.	19.01.16-04.35.23-1-68716	176	15	15	3	0	3	763	14	14	0	0	NA	NA	NA	62	53	251	254	361	217	226	320	32	20	5	0.127	0.079	0.014
.	19.01.16-04.35.23-1-68717	125	7	7	0	0	0	763	4	4	0	0	NA	NA	NA	23	43	252	251	353	226	226	311	4	11	4	0.016	0.044	0.011
.	19.01.16-04.35.31-1-68739	87	6	6	2	0	1	740	5	5	0	0	NA	NA	NA	37	28	242	241	358	212	213	315	5	5	19	0.021	0.021	0.053
.	19.01.16-04.35.37-1-68743	64	2	2	1	0	1	657	1	1	0	0	NA	NA	NA	21	27	249	242	349	192	183	282	1	0	2	0.004	0	0.006
.	19.01.16-04.35.39-1-68744	62	2	2	1	0	0	732	1	1	0	0	NA	NA	NA	29	21	244	240	350	212	211	309	0	0	5	0	0	0.014
.	19.01.16-04.35.40-1-68745	60	3	3	0	0	0	741	2	2	0	0	NA	NA	NA	22	22	244	240	351	216	211	314	5	6	0	0.02	0.025	0
.	19.01.16-04.35.43-1-68750	58	2	2	1	0	1	734	1	1	0	0	NA	NA	NA	29	21	242	240	352	213	211	310	3	0	3	0.012	0	0.009
.	19.01.16-04.35.52-1-68764	64	2	2	2	0	1	744	1	1	0	0	NA	NA	NA	20	20	243	239	351	218	213	313	0	8	0	0	0.033	0
.	19.01.16-04.35.53-1-68766	118	9	9	3	0	1	753	8	8	0	0	NA	NA	NA	34	40	246	251	356	218	222	313	1	16	10	0.004	0.064	0.028
.	19.01.16-04.35.54-1-68768	66	10	10	7	0	5	732	8	8	0	0	NA	NA	NA	38	23	243	241	352	212	212	308	5	1	22	0.021	0.004	0.062
.	19.01.16-04.35.54-1-68770	88	7	7	1	0	1	745	6	6	0	0	NA	NA	NA	32	29	248	241	353	220	212	313	5	14	2	0.02	0.058	0.006
.	19.01.16-04.35.55-1-68771	139	7	7	1	0	1	752	5	5	0	0	NA	NA	NA	54	42	248	250	357	217	218	317	16	15	2	0.065	0.06	0.006
.	19.01.16-04.35.57-1-68776	33	1	1	0	0	0	0	0	0	0	0	NA	NA	NA	10	7	238	238	344	0	0	0	0	0	1	0	0	0.003
.	19.01.16-04.35.58-1-68777	149	37	37	13	0	9	764	32	32	0	0	NA	NA	NA	50	46	251	242	366	226	212	326	70	47	47	0.279	0.194	0.128
.	19.01.16-04.35.58-1-68778	62	3	3	2	0	1	739	1	1	0	0	NA	NA	NA	23	18	243	240	348	214	215	310	2	3	1	0.008	0.012	0.003
.	19.01.16-04.36.00-1-68779	67	7	7	3	0	2	740	6	6	0	0	NA	NA	NA	24	25	244	243	351	219	215	306	6	7	6	0.025	0.029	0.017
.	19.01.16-04.36.09-1-68786	65	2	2	1	0	1	504	1	1	0	0	NA	NA	NA	24	18	244	240	347	145	151	208	3	0	0	0.012	0	0
.	19.01.16-04.36.15-1-68787	56	2	2	0	0	0	0	1	1	0	0	NA	NA	NA	17	18	239	242	350	0	0	0	0	2	1	0	0.008	0.003
.	19.01.16-04.36.16-1-68790	120	6	6	3	0	2	767	4	4	0	0	NA	NA	NA	47	48	249	253	359	219	228	320	5	16	15	0.02	0.063	0.042
.	19.01.16-04.36.19-1-68792	58	2	2	0	0	0	253	1	1	0	0	NA	NA	NA	16	22	244	240	351	79	68	106	0	0	2	0	0	0.006
.	19.01.16-04.36.19-1-68793	141	18	18	4	0	3	762	16	16	0	0	NA	NA	NA	45	52	249	250	366	221	216	325	11	31	31	0.044	0.124	0.085
.	19.01.16-04.36.20-1-68796	123	9	9	3	0	3	772	6	6	0	0	NA	NA	NA	40	52	254	252	359	223	228	321	20	7	2	0.079	0.028	0.006
.	19.01.16-04.36.20-1-68797	88	4	4	0	0	0	733	3	3	0	0	NA	NA	NA	26	21	240	245	349	209	217	307	0	11	0	0	0.045	0
.	19.01.16-04.36.22-1-68800	38	1	1	1	0	1	0	0	0	0	0	NA	NA	NA	10	15	242	240	346	0	0	0	1	0	0	0.004	0	0
.	19.01.16-04.36.24-1-68805	115	8	8	2	0	2	757	6	6	0	0	NA	NA	NA	42	44	246	249	362	212	222	323	16	4	7	0.065	0.016	0.019
.	19.01.16-04.36.25-1-68807	90	5	5	1	0	1	737	3	3	0	0	NA	NA	NA	23	20	244	242	347	216	214	307	0	11	5	0	0.045	0.014
.	19.01.16-04.36.30-1-68823	188	13	13	4	0	3	770	11	11	0	0	NA	NA	NA	62	59	255	253	364	223	223	324	15	20	16	0.059	0.079	0.044
.	19.01.16-04.36.39-1-68828	126	23	23	5	0	4	756	21	21	0	0	NA	NA	NA	39	39	247	248	357	217	221	318	23	40	21	0.093	0.161	0.059
.	19.01.16-04.36.45-1-68834	34	1	1	0	0	0	0	0	0	0	0	NA	NA	NA	11	12	239	240	346	0	0	0	0	0	0	0	0	0
.	19.01.16-04.36.45-1-68836	62	2	2	0	0	0	742	1	1	0	0	NA	NA	NA	25	28	245	241	355	215	210	317	3	7	0	0.012	0.029	0
.	19.01.16-04.36.46-1-68839	141	15	15	4	0	3	756	14	14	0	0	NA	NA	NA	41	45	253	246	359	224	216	316	27	9	25	0.107	0.037	0.07
.	19.01.16-04.36.52-1-68846	32	1	1	1	0	1	0	0	0	0	0	NA	NA	NA	10	7	239	236	345	0	0	0	0	0	0	0	0	0
.	19.01.16-04.36.54-1-68851	86	5	5	2	0	1	731	3	3	0	0	NA	NA	NA	26	18	243	243	345	215	214	302	12	8	0	0.049	0.033	0
.	19.01.16-04.36.55-1-68853	58	2	2	1	0	1	728	1	1	0	0	NA	NA	NA	28	15	238	240	350	209	212	307	0	0	4	0	0	0.011
.	19.01.16-04.37.05-1-68860	89	4	4	0	0	0	757	3	3	0	0	NA	NA	NA	22	36	251	248	350	224	222	311	12	0	5	0.048	0	0.014
.	19.01.16-04.37.06-1-68861	29	1	1	0	0	0	0	0	0	0	0	NA	NA	NA	7	11	238	241	345	0	0	0	0	0	1	0	0	0.003
.	19.01.16-04.37.11-1-68863	30	1	1	0	0	0	0	0	0	0	0	NA	NA	NA	11	7	237	239	344	0	0	0	3	0	0	0.013	0	0
.	19.01.16-04.37.11-1-68864	129	12	12	1	0	1	748	10	10	0	0	NA	NA	NA	37	35	248	249	351	220	213	315	21	11	3	0.085	0.044	0.009
.	19.01.16-04.37.11-1-68866	88	6	6	4	0	3	745	5	5	0	0	NA	NA	NA	35	35	244	249	355	213	217	315	8	15	2	0.033	0.06	0.006
.	19.01.16-04.37.14-1-68867	92	5	5	1	0	1	754	4	4	0	0	NA	NA	NA	27	36	248	248	353	222	219	313	5	3	5	0.02	0.012	0.014
.	19.01.16-04.37.20-1-68868	63	3	3	0	0	0	738	2	2	0	0	NA	NA	NA	21	22	244	245	346	219	212	307	1	1	5	0.004	0.004	0.014
.	19.01.16-04.37.21-1-68869	89	6	6	3	0	3	742	5	5	0	0	NA	NA	NA	28	33	246	247	353	216	218	308	22	4	10	0.089	0.016	0.028
.	19.01.16-04.37.27-1-68876	89	4	4	1	0	1	749	2	2	0	0	NA	NA	NA	33	29	249	242	351	219	217	313	4	8	1	0.016	0.033	0.003
.	19.01.16-04.37.33-1-68895	67	4	4	0	0	0	742	3	3	0	0	NA	NA	NA	26	25	243	240	355	217	211	314	2	7	5	0.008	0.029	0.014
.	19.01.16-04.37.36-1-68896	59	3	3	1	0	1	732	2	2	0	0	NA	NA	NA	24	18	241	242	348	211	214	307	0	3	3	0	0.012	0.009
.	19.01.16-04.37.36-1-68897	132	16	16	4	0	2	762	14	14	0	0	NA	NA	NA	46	50	249	250	364	218	222	322	5	26	41	0.02	0.104	0.113
.	19.01.16-04.37.37-1-68898	37	1	1	0	0	0	0	0	0	0	0	NA	NA	NA	16	4	238	238	341	0	0	0	0	0	1	0	0	0.003
.	19.01.16-04.37.40-1-68900	36	1	1	1	0	1	0	0	0	0	0	NA	NA	NA	15	10	239	239	345	0	0	0	0	5	0	0	0.021	0
.	19.01.16-04.37.40-1-68901	119	14	14	2	0	2	761	12	12	0	0	NA	NA	NA	44	42	250	243	362	222	213	326	43	19	12	0.172	0.078	0.033
.	19.01.16-04.37.40-1-68902	182	15	15	6	0	1	765	10	10	0	0	NA	NA	NA	47	47	248	249	363	221	222	322	30	15	30	0.121	0.06	0.083
.	19.01.16-04.37.43-1-68910	88	7	7	5	0	4	744	6	6	0	0	NA	NA	NA	34	34	245	244	358	213	216	315	22	12	10	0.09	0.049	0.028
.	19.01.16-04.37.44-1-68911	120	28	28	9	0	5	756	23	23	0	0	NA	NA	NA	30	37	250	247	353	224	217	315	55	39	43	0.22	0.158	0.122
.	19.01.16-04.37.45-1-68916	85	6	6	3	0	3	747	5	5	0	0	NA	NA	NA	32	31	240	246	358	213	217	317	5	4	18	0.021	0.016	0.05
.	19.01.16-04.37.50-1-68924	35	1	1	1	0	1	0	0	0	0	0	NA	NA	NA	10	14	237	245	345	0	0	0	0	0	1	0	0	0.003
.	19.01.16-04.37.52-1-68926	95	7	7	2	0	2	740	4	4	0	0	NA	NA	NA	20	26	241	245	353	211	217	312	5	9	3	0.021	0.037	0.008
.	19.01.16-04.37.53-1-68929	93	5	5	0	0	0	737	4	4	0	0	NA	NA	NA	35	27	247	242	351	215	215	307	1	4	6	0.004	0.017	0.017
.	19.01.16-04.38.04-1-68944	87	4	4	1	0	1	738	3	3	0	0	NA	NA	NA	37	27	246	244	350	219	213	306	8	0	6	0.033	0	0.017
.	19.01.16-04.38.05-1-68946	151	7	7	0	0	0	767	6	6	0	0	NA	NA	NA	49	50	247	251	365	220	221	326	14	14	4	0.057	0.056	0.011
.	19.01.16-04.38.11-1-68948	85	8	8	4	0	3	738	7	7	0	0	NA	NA	NA	33	28	246	244	351	213	217	308	7	2	29	0.028	0.008	0.083
.	19.01.16-04.38.12-1-68949	55	2	2	0	0	0	0	1	1	0	0	NA	NA	NA	12	9	238	238	346	0	0	0	0	5	6	0	0.021	0.017
.	19.01.16-04.38.12-1-68950	118	25	25	7	0	5	747	23	23	0	0	NA	NA	NA	37	38	247	247	357	214	214	319	63	19	18	0.255	0.077	0.05
.	19.01.16-04.38.16-1-68954	91	15	15	6	0	2	750	13	13	0	0	NA	NA	NA	27	37	245	249	356	215	223	312	19	11	18	0.078	0.044	0.051
.	19.01.16-04.38.17-1-68956	93	5	5	1	0	1	747	3	3	0	0	NA	NA	NA	26	33	248	247	351	215	218	314	5	0	3	0.02	0	0.009
.	19.01.16-04.38.18-1-68958	62	2	2	0	0	0	737	1	1	0	0	NA	NA	NA	21	24	242	244	351	213	217	307	9	0	0	0.037	0	0
.	19.01.16-04.38.23-1-68966	89	5	5	0	0	0	739	4	4	0	0	NA	NA	NA	45	32	248	245	352	215	217	307	18	0	3	0.073	0	0.009
.	19.01.16-04.38.29-1-68983	56	3	3	2	0	1	738	2	2	0	0	NA	NA	NA	25	26	245	244	350	219	214	305	0	13	5	0	0.053	0.014
.	19.01.16-04.38.32-1-68985	86	6	6	1	0	1	745	4	4	0	0	NA	NA	NA	24	27	241	245	354	213	219	313	15	1	7	0.062	0.004	0.02
.	19.01.16-04.38.35-1-68989	97	17	17	3	0	2	750	13	13	0	0	NA	NA	NA	35	41	248	250	356	218	218	314	22	23	14	0.089	0.092	0.039
.	19.01.16-04.38.35-1-68990	88	3	3	1	0	1	733	2	2	0	0	NA	NA	NA	44	23	243	243	350	207	215	311	5	7	0	0.021	0.029	0
.	19.01.16-04.38.37-1-68994	64	2	2	1	0	1	740	1	1	0	0	NA	NA	NA	26	28	243	244	354	215	214	311	0	0	5	0	0	0.014
.	19.01.16-04.38.43-1-68998	117	13	13	5	0	4	754	10	10	0	0	NA	NA	NA	40	39	247	252	353	217	221	316	32	17	10	0.13	0.067	0.028
.	19.01.16-04.38.46-1-69004	61	2	2	1	0	1	724	1	1	0	0	NA	NA	NA	28	12	237	241	347	207	214	303	0	9	2	0	0.037	0.006
.	19.01.16-04.38.50-1-69010	118	7	7	3	0	2	760	6	6	0	0	NA	NA	NA	33	50	251	249	363	219	220	321	12	7	7	0.048	0.028	0.019
.	19.01.16-04.38.51-1-69013	94	10	10	0	0	0	760	9	9	0	0	NA	NA	NA	29	38	245	249	357	221	220	319	8	23	0	0.033	0.092	0
.	19.01.16-04.38.52-1-69014	65	2	2	1	0	1	353	1	1	0	0	NA	NA	NA	17	20	241	242	350	104	98	151	0	2	0	0	0.008	0
.	19.01.16-04.38.52-1-69015	97	9	9	1	0	1	748	8	8	0	0	NA	NA	NA	39	37	247	247	356	215	216	317	11	10	9	0.045	0.04	0.025
.	19.01.16-04.38.58-1-69025	34	1	1	0	0	0	0	0	0	0	0	NA	NA	NA	5	10	239	237	347	0	0	0	2	0	0	0.008	0	0
.	19.01.16-04.39.01-1-69027	122	13	13	5	0	2	753	12	12	0	0	NA	NA	NA	41	41	248	247	359	220	220	313	19	11	16	0.077	0.045	0.045
.	19.01.16-04.39.02-1-69030	149	14	14	3	0	2	768	12	12	0	0	NA	NA	NA	50	54	255	247	365	223	218	327	31	31	18	0.122	0.126	0.049
.	19.01.16-04.39.08-1-69035	33	1	1	0	0	0	0	0	0	0	0	NA	NA	NA	13	7	241	238	341	0	0	0	0	1	0	0	0.004	0
.	19.01.16-04.39.10-1-69037	92	5	5	4	0	3	741	4	4	0	0	NA	NA	NA	44	33	243	248	355	217	214	310	0	16	0	0	0.065	0
.	19.01.16-04.39.13-1-69039	60	2	2	0	0	0	50	1	1	0	0	NA	NA	NA	17	17	242	240	348	14	15	21	0	0	3	0	0	0.009
.	19.01.16-04.39.14-1-69040	91	6	6	1	0	1	744	3	3	0	0	NA	NA	NA	26	29	246	243	353	217	214	313	0	9	4	0	0.037	0.011
.	19.01.16-04.39.15-1-69042	31	1	1	0	0	0	0	0	0	0	0	NA	NA	NA	13	11	237	241	346	0	0	0	0	0	0	0	0	0
.	19.01.16-04.39.19-1-69044	87	3	3	2	0	2	754	1	1	0	0	NA	NA	NA	33	29	238	249	355	210	226	318	3	5	2	0.013	0.02	0.006
.	19.01.16-04.39.20-1-69045	62	3	3	0	0	0	152	2	2	0	0	NA	NA	NA	21	24	243	244	350	39	46	67	3	2	1	0.012	0.008	0.003
.	19.01.16-04.39.20-1-69047	87	4	4	1	0	1	747	3	3	0	0	NA	NA	NA	21	27	249	244	347	223	216	308	4	8	0	0.016	0.033	0
.	19.01.16-04.39.22-1-69050	127	8	8	5	0	2	755	6	6	0	0	NA	NA	NA	35	39	247	249	356	220	219	316	17	3	15	0.069	0.012	0.042
.	19.01.16-04.39.29-1-69073	88	3	3	2	0	2	738	2	2	0	0	NA	NA	NA	22	18	242	240	349	212	215	311	0	9	3	0	0.038	0.009
.	19.01.16-04.39.30-1-69074	212	10	10	2	0	1	783	9	9	0	0	NA	NA	NA	56	69	260	251	371	230	224	329	17	14	14	0.065	0.056	0.038
.	19.01.16-04.39.34-1-69077	95	5	5	1	0	1	742	3	3	0	0	NA	NA	NA	28	28	246	246	349	214	218	310	2	0	12	0.008	0	0.034
.	19.01.16-04.39.35-1-69079	118	7	7	3	0	3	752	5	5	0	0	NA	NA	NA	46	41	246	248	360	215	218	319	14	7	3	0.057	0.028	0.008
.	19.01.16-04.39.36-1-69080	116	14	14	2	0	2	740	12	12	0	0	NA	NA	NA	42	34	244	251	352	212	221	307	29	12	7	0.119	0.048	0.02
.	19.01.16-04.39.39-1-69082	36	1	1	0	0	0	0	0	0	0	0	NA	NA	NA	8	8	239	237	345	0	0	0	0	0	1	0	0	0.003
.	19.01.16-04.39.40-1-69083	119	10	10	4	0	2	748	9	9	0	0	NA	NA	NA	39	36	245	244	360	216	214	318	36	11	10	0.147	0.045	0.028
.	19.01.16-04.39.42-1-69088	59	2	2	0	0	0	153	1	1	0	0	NA	NA	NA	13	23	244	244	348	49	39	65	0	0	2	0	0	0.006
.	19.01.16-04.39.46-1-69092	32	1	1	0	0	0	0	0	0	0	0	NA	NA	NA	8	11	241	238	345	0	0	0	0	0	3	0	0	0.009
.	19.01.16-04.39.48-1-69098	34	1	1	0	0	0	0	0	0	0	0	NA	NA	NA	9	10	239	239	345	0	0	0	0	0	0	0	0	0
.	19.01.16-04.39.48-1-69099	61	4	4	1	0	1	605	3	3	0	0	NA	NA	NA	16	15	239	244	345	181	171	253	0	8	4	0	0.033	0.012
.	19.01.16-04.39.50-1-69103	66	2	2	1	0	1	741	1	1	0	0	NA	NA	NA	23	26	243	243	353	215	213	313	4	0	1	0.016	0	0.003
.	19.01.16-04.39.52-1-69105	33	1	1	0	0	0	0	0	0	0	0	NA	NA	NA	7	7	239	238	343	0	0	0	0	0	1	0	0	0.003
.	19.01.16-04.39.52-1-69106	114	4	4	1	0	0	765	3	3	0	0	NA	NA	NA	41	44	250	253	354	224	226	315	4	0	11	0.016	0	0.031
.	19.01.16-04.39.55-1-69110	124	14	14	4	0	4	755	13	13	0	0	NA	NA	NA	39	40	246	251	356	217	220	318	15	27	13	0.061	0.108	0.037
.	19.01.16-04.39.56-1-69111	64	3	3	1	0	1	728	2	2	0	0	NA	NA	NA	28	19	243	241	348	217	209	302	0	0	10	0	0	0.029
.	19.01.16-04.40.00-1-69115	116	5	5	3	0	2	763	4	4	0	0	NA	NA	NA	45	51	250	251	363	217	224	322	21	0	0	0.084	0	0
.	19.01.16-04.40.05-1-69129	115	10	10	4	0	3	750	9	9	0	0	NA	NA	NA	42	35	251	242	355	224	213	313	12	15	13	0.048	0.062	0.037
.	19.01.16-04.40.06-1-69130	128	19	19	5	0	4	745	15	15	0	0	NA	NA	NA	44	33	244	245	357	214	214	317	34	22	18	0.139	0.09	0.05
.	19.01.16-04.40.07-1-69132	35	1	1	0	0	0	0	0	0	0	0	NA	NA	NA	12	8	239	236	346	0	0	0	0	1	0	0	0.004	0
.	19.01.16-04.40.08-1-69133	141	11	11	1	0	1	753	10	10	0	0	NA	NA	NA	35	35	247	248	353	219	217	317	17	26	18	0.069	0.105	0.051
.	19.01.16-04.40.10-1-69134	118	12	12	4	0	4	756	11	11	0	0	NA	NA	NA	37	38	244	244	363	217	218	321	34	7	4	0.139	0.029	0.011
.	19.01.16-04.40.10-1-69135	83	6	6	0	0	0	753	5	5	0	0	NA	NA	NA	27	43	243	249	364	213	220	320	5	8	2	0.021	0.032	0.005
.	19.01.16-04.40.12-1-69138	64	3	3	0	0	0	758	2	2	0	0	NA	NA	NA	19	42	247	250	358	221	221	316	0	7	3	0	0.028	0.008
.	19.01.16-04.40.21-1-69141	61	3	3	2	0	1	740	2	2	0	0	NA	NA	NA	24	22	240	242	353	216	214	310	5	0	5	0.021	0	0.014
.	19.01.16-04.40.27-1-69145	96	13	13	4	0	3	766	12	12	0	0	NA	NA	NA	35	48	254	246	361	228	213	325	14	15	6	0.055	0.061	0.017
.	19.01.16-04.40.30-1-69162	33	1	1	1	0	1	0	0	0	0	0	NA	NA	NA	9	10	241	237	345	0	0	0	1	0	0	0.004	0	0
.	19.01.16-04.40.31-1-69163	125	14	14	7	0	6	751	13	13	0	0	NA	NA	NA	46	41	252	249	353	224	218	309	19	33	34	0.075	0.133	0.096
.	19.01.16-04.40.31-1-69164	124	19	19	6	0	4	767	16	16	0	0	NA	NA	NA	42	52	253	250	362	226	222	319	17	46	12	0.067	0.184	0.033
.	19.01.16-04.40.32-1-69165	64	2	2	0	0	0	506	1	1	0	0	NA	NA	NA	13	22	240	242	353	144	145	217	0	1	0	0	0.004	0
.	19.01.16-04.40.36-1-69166	112	10	10	6	0	5	759	9	9	0	0	NA	NA	NA	38	41	254	247	353	228	219	312	24	6	2	0.094	0.024	0.006
.	19.01.16-04.40.38-1-69167	88	7	7	3	0	2	755	6	6	0	0	NA	NA	NA	27	35	247	248	353	218	221	316	11	11	8	0.045	0.044	0.023
.	19.01.16-04.40.38-1-69168	59	2	2	0	0	0	741	0	0	0	0	NA	NA	NA	23	27	243	249	348	211	220	310	4	0	0	0.016	0	0
.	19.01.16-04.40.44-1-69177	92	4	4	1	0	1	743	3	3	0	0	NA	NA	NA	29	29	247	243	352	220	214	309	0	2	8	0	0.008	0.023
.	19.01.16-04.40.46-1-69180	119	5	5	0	0	0	765	4	4	0	0	NA	NA	NA	32	41	248	247	359	223	222	320	0	0	13	0	0	0.036
.	19.01.16-04.40.55-1-69192	63	5	5	0	0	0	745	4	4	0	0	NA	NA	NA	29	29	245	243	354	218	212	315	5	9	3	0.02	0.037	0.008
.	19.01.16-04.41.00-1-69198	63	4	4	0	0	0	740	2	2	0	0	NA	NA	NA	27	25	239	248	351	210	221	309	0	13	6	0	0.052	0.017
.	19.01.16-04.41.01-1-69199	91	9	9	0	0	0	733	8	8	0	0	NA	NA	NA	26	21	243	241	350	213	214	306	3	16	10	0.012	0.066	0.029
.	19.01.16-04.41.01-1-69200	64	3	3	0	0	0	749	2	2	0	0	NA	NA	NA	18	31	249	242	353	223	213	313	0	15	2	0	0.062	0.006
.	19.01.16-04.41.02-1-69203	64	6	6	2	0	2	750	5	5	0	0	NA	NA	NA	24	29	244	246	352	217	221	312	3	2	10	0.012	0.008	0.028
.	19.01.16-04.41.03-1-69206	120	8	8	4	0	2	753	6	6	0	0	NA	NA	NA	27	28	247	241	353	220	216	317	17	3	13	0.069	0.012	0.037
.	19.01.16-04.41.06-1-69211	87	4	4	1	0	1	738	3	3	0	0	NA	NA	NA	29	29	246	245	351	217	216	305	0	2	12	0	0.008	0.034
.	19.01.16-04.41.12-1-69212	92	3	3	0	0	0	738	2	2	0	0	NA	NA	NA	32	24	241	244	352	211	217	310	1	4	0	0.004	0.016	0
.	19.01.16-04.41.19-1-69217	159	11	11	7	0	6	758	10	10	0	0	NA	NA	NA	44	42	244	250	361	214	224	320	16	12	4	0.066	0.048	0.011
.	19.01.16-04.41.20-1-69218	154	26	26	6	0	6	746	23	23	0	0	NA	NA	NA	54	36	245	243	361	214	213	319	64	45	7	0.261	0.185	0.019
.	19.01.16-04.41.22-1-69219	115	14	14	4	0	4	757	13	13	0	0	NA	NA	NA	32	41	246	249	359	218	220	319	17	21	10	0.069	0.084	0.028
.	19.01.16-04.41.27-1-69228	35	1	1	0	0	0	0	0	0	0	0	NA	NA	NA	11	8	242	237	342	0	0	0	0	0	2	0	0	0.006
.	19.01.16-04.41.27-1-69229	65	2	2	1	0	1	742	1	1	0	0	NA	NA	NA	26	25	239	245	354	206	219	317	0	9	0	0	0.037	0
.	19.01.16-04.41.28-1-69245	63	6	6	0	0	0	739	5	5	0	0	NA	NA	NA	22	17	244	241	345	217	214	308	14	2	0	0.057	0.008	0
.	19.01.16-04.41.30-1-69247	93	7	7	4	0	4	757	6	6	0	0	NA	NA	NA	19	37	247	247	356	221	220	316	13	0	6	0.053	0	0.017
.	19.01.16-04.41.31-1-69248	90	3	3	0	0	0	749	2	2	0	0	NA	NA	NA	28	28	245	246	350	216	221	312	5	0	2	0.02	0	0.006
.	19.01.16-04.41.31-1-69249	96	6	6	2	0	2	754	4	4	0	0	NA	NA	NA	24	36	246	247	356	218	222	314	18	4	9	0.073	0.016	0.025
.	19.01.16-04.41.43-1-69256	93	6	6	2	0	1	747	5	5	0	0	NA	NA	NA	26	29	248	244	350	219	217	311	12	14	0	0.048	0.057	0
.	19.01.16-04.41.45-1-69261	32	1	1	0	0	0	0	0	0	0	0	NA	NA	NA	14	9	236	240	346	0	0	0	0	0	1	0	0	0.003
.	19.01.16-04.41.47-1-69266	35	1	1	0	0	0	0	0	0	0	0	NA	NA	NA	10	15	242	238	348	0	0	0	0	0	0	0	0	0
.	19.01.16-04.41.48-1-69270	97	7	7	0	0	0	755	6	6	0	0	NA	NA	NA	38	44	249	247	361	220	220	315	9	3	2	0.036	0.012	0.006
.	19.01.16-04.41.49-1-69272	117	19	19	4	0	3	738	18	18	0	0	NA	NA	NA	23	26	239	246	354	207	217	314	20	13	11	0.084	0.053	0.031
.	19.01.16-04.41.49-1-69273	90	6	6	2	0	2	745	5	5	0	0	NA	NA	NA	42	34	244	244	359	215	212	318	6	10	15	0.025	0.041	0.042
.	19.01.16-04.41.52-1-69279	31	1	1	0	0	0	0	0	0	0	0	NA	NA	NA	6	5	239	237	342	0	0	0	0	0	0	0	0	0
.	19.01.16-04.41.54-1-69283	235	21	21	7	0	3	775	17	17	0	0	NA	NA	NA	68	56	254	248	367	229	218	328	42	29	27	0.165	0.117	0.074
.	19.01.16-04.41.55-1-69284	84	3	3	2	0	1	740	2	2	0	0	NA	NA	NA	27	23	240	240	356	211	216	313	6	0	3	0.025	0	0.008
.	19.01.16-04.41.55-1-69287	32	1	1	0	0	0	0	0	0	0	0	NA	NA	NA	13	7	239	237	344	0	0	0	0	0	2	0	0	0.006
.	19.01.16-04.41.58-1-69289	148	11	11	3	0	3	756	10	10	0	0	NA	NA	NA	63	39	247	245	360	220	217	319	24	25	16	0.097	0.102	0.044
.	19.01.16-04.42.04-1-69295	36	1	1	0	0	0	0	0	0	0	0	NA	NA	NA	13	11	237	238	349	0	0	0	0	0	3	0	0	0.009
.	19.01.16-04.42.05-1-69298	96	3	3	1	0	1	741	2	2	0	0	NA	NA	NA	33	22	241	246	348	213	219	309	8	0	6	0.033	0	0.017
.	19.01.16-04.42.07-1-69299	69	10	10	3	0	3	744	9	9	0	0	NA	NA	NA	21	26	241	244	354	212	218	314	18	5	6	0.075	0.02	0.017
.	19.01.16-04.42.09-1-69300	63	3	3	0	0	0	734	2	2	0	0	NA	NA	NA	32	26	245	245	349	215	215	304	4	4	5	0.016	0.016	0.014
.	19.01.16-04.42.09-1-69302	84	7	7	1	0	0	743	6	6	0	0	NA	NA	NA	29	32	244	245	356	213	218	312	17	8	5	0.07	0.033	0.014
.	19.01.16-04.42.13-1-69304	141	11	11	3	0	3	742	9	9	0	0	NA	NA	NA	53	35	245	249	354	212	218	312	21	13	9	0.086	0.052	0.025
.	19.01.16-04.42.20-1-69307	150	7	7	1	0	1	754	6	6	0	0	NA	NA	NA	43	39	249	245	358	220	214	320	19	4	4	0.076	0.016	0.011
.	19.01.16-04.42.22-1-69309	35	1	1	1	0	1	0	0	0	0	0	NA	NA	NA	12	9	238	239	345	0	0	0	0	0	1	0	0	0.003
.	19.01.16-04.42.25-1-69316	60	3	3	1	0	1	744	1	1	0	0	NA	NA	NA	31	30	242	247	354	212	218	314	1	0	6	0.004	0	0.017
.	19.01.16-04.42.29-1-69333	95	15	15	3	0	3	735	13	13	0	0	NA	NA	NA	43	34	246	245	356	214	209	312	15	18	3	0.061	0.073	0.008
.	19.01.16-04.42.30-1-69334	115	20	20	10	0	6	742	18	18	0	0	NA	NA	NA	40	37	247	247	356	217	214	311	17	66	7	0.069	0.267	0.02
.	19.01.16-04.42.34-1-69340	30	1	1	1	0	1	0	0	0	0	0	NA	NA	NA	9	3	236	237	343	0	0	0	1	0	0	0.004	0	0
.	19.01.16-04.42.35-1-69343	88	8	8	0	0	0	734	6	6	0	0	NA	NA	NA	39	31	247	244	353	220	212	302	2	7	7	0.008	0.029	0.02
.	19.01.16-04.42.36-1-69344	95	7	7	1	0	1	750	6	6	0	0	NA	NA	NA	28	28	243	243	355	218	218	314	27	6	1	0.111	0.025	0.003
.	19.01.16-04.42.37-1-69345	144	27	27	8	0	6	762	24	24	0	0	NA	NA	NA	45	48	252	250	359	220	224	318	44	23	23	0.175	0.092	0.064
.	19.01.16-04.42.40-1-69349	64	5	5	0	0	0	734	4	4	0	0	NA	NA	NA	30	23	241	244	351	207	217	310	9	6	1	0.037	0.025	0.003
.	19.01.16-04.42.42-1-69352	35	1	1	0	0	0	0	0	0	0	0	NA	NA	NA	12	12	241	239	345	0	0	0	2	0	0	0.008	0	0
.	19.01.16-04.42.43-1-69353	91	4	4	1	0	0	755	3	3	0	0	NA	NA	NA	36	39	246	248	358	220	216	319	15	2	8	0.061	0.008	0.022
.	19.01.16-04.42.44-1-69357	88	5	5	1	0	0	759	4	4	0	0	NA	NA	NA	27	45	248	249	361	218	219	322	21	4	0	0.085	0.016	0
.	19.01.16-04.42.55-1-69374	179	13	13	5	0	3	770	12	12	0	0	NA	NA	NA	64	58	252	255	364	220	226	324	24	32	10	0.095	0.125	0.027
.	19.01.16-04.42.57-1-69377	121	6	6	2	0	2	750	4	4	0	0	NA	NA	NA	36	36	247	246	356	217	217	316	19	10	8	0.077	0.041	0.022
.	19.01.16-04.42.58-1-69379	119	8	8	2	0	2	755	6	6	0	0	NA	NA	NA	39	44	250	250	357	222	221	312	7	17	3	0.028	0.068	0.008
.	19.01.16-04.43.01-1-69381	93	3	3	2	0	2	738	2	2	0	0	NA	NA	NA	33	28	242	241	358	211	213	314	0	0	7	0	0	0.02
.	19.01.16-04.43.03-1-69386	37	1	1	0	0	0	0	0	0	0	0	NA	NA	NA	18	7	239	237	344	0	0	0	5	0	0	0.021	0	0
.	19.01.16-04.43.03-1-69387	65	3	3	1	0	1	734	2	2	0	0	NA	NA	NA	20	13	240	238	348	214	213	307	4	0	0	0.017	0	0
.	19.01.16-04.43.06-1-69391	62	2	2	1	0	1	740	0	0	0	0	NA	NA	NA	18	23	240	246	350	215	217	308	7	0	3	0.029	0	0.009
.	19.01.16-04.43.09-1-69392	53	2	2	1	0	1	731	1	1	0	0	NA	NA	NA	30	19	246	241	345	213	214	304	4	2	0	0.016	0.008	0
.	19.01.16-04.43.18-1-69401	116	6	6	1	0	1	747	5	5	0	0	NA	NA	NA	40	42	251	247	357	219	216	312	3	23	13	0.012	0.093	0.036
.	19.01.16-04.43.20-1-69403	127	14	14	6	0	4	755	12	12	0	0	NA	NA	NA	55	41	247	251	356	218	223	314	44	19	13	0.178	0.076	0.037
.	19.01.16-04.43.20-1-69404	152	21	21	6	0	3	771	18	18	0	0	NA	NA	NA	52	57	257	250	363	228	220	323	4	47	24	0.016	0.188	0.066
.	19.01.16-04.43.20-1-69405	60	3	3	0	0	0	743	2	2	0	0	NA	NA	NA	22	25	246	242	350	219	213	311	20	6	0	0.081	0.025	0
.	19.01.16-04.43.22-1-69406	116	12	12	3	0	2	754	10	10	0	0	NA	NA	NA	37	39	249	247	356	219	217	318	23	19	8	0.092	0.077	0.022
.	19.01.16-04.43.22-1-69407	161	7	7	1	0	1	753	4	4	0	0	NA	NA	NA	46	37	252	242	356	224	214	315	8	7	4	0.032	0.029	0.011
.	19.01.16-04.43.23-1-69408	83	4	4	1	0	0	745	3	3	0	0	NA	NA	NA	28	28	248	240	353	219	214	312	0	7	10	0	0.029	0.028
.	19.01.16-04.43.29-1-69431	60	2	2	1	0	1	738	1	1	0	0	NA	NA	NA	25	25	243	246	349	212	219	307	0	0	5	0	0	0.014
.	19.01.16-04.43.38-1-69435	118	5	5	2	0	2	752	3	3	0	0	NA	NA	NA	48	35	245	252	351	218	223	311	6	12	7	0.024	0.048	0.02
.	19.01.16-04.43.40-1-69436	61	2	2	1	0	1	305	1	1	0	0	NA	NA	NA	27	14	240	242	345	73	92	140	2	4	0	0.008	0.017	0
.	19.01.16-04.43.41-1-69437	66	2	2	0	0	0	750	1	1	0	0	NA	NA	NA	21	30	246	243	354	218	217	315	7	0	3	0.028	0	0.008
.	19.01.16-04.43.43-1-69438	84	3	3	1	0	1	737	2	2	0	0	NA	NA	NA	29	21	240	240	354	215	213	309	0	1	5	0	0.004	0.014
.	19.01.16-04.43.44-1-69439	88	3	3	1	0	1	736	2	2	0	0	NA	NA	NA	26	25	245	242	351	219	215	302	0	3	5	0	0.012	0.014
.	19.01.16-04.43.49-1-69454	65	5	5	2	0	2	739	3	3	0	0	NA	NA	NA	27	31	248	241	355	213	212	314	1	1	11	0.004	0.004	0.031
.	19.01.16-04.43.52-1-69460	147	7	7	2	0	2	760	5	5	0	0	NA	NA	NA	62	44	251	248	358	222	220	318	11	9	1	0.044	0.036	0.003
.	19.01.16-04.43.52-1-69463	92	4	4	1	0	1	751	3	3	0	0	NA	NA	NA	24	34	247	247	353	220	222	309	9	0	8	0.036	0	0.023
.	19.01.16-04.43.57-1-69469	69	2	2	0	0	0	743	1	1	0	0	NA	NA	NA	22	26	245	242	352	215	216	312	0	7	0	0	0.029	0
.	19.01.16-04.43.58-1-69470	31	1	1	0	0	0	0	0	0	0	0	NA	NA	NA	9	5	239	236	343	0	0	0	0	0	1	0	0	0.003
.	19.01.16-04.43.58-1-69471	94	5	5	1	0	1	751	4	4	0	0	NA	NA	NA	32	35	244	246	358	216	215	320	20	0	2	0.082	0	0.006
.	19.01.16-04.43.59-1-69473	94	5	5	3	0	3	756	4	4	0	0	NA	NA	NA	31	39	248	243	361	221	217	318	0	3	8	0	0.012	0.022
.	19.01.16-04.44.00-1-69474	65	4	4	0	0	0	744	3	3	0	0	NA	NA	NA	25	35	248	248	352	214	215	315	10	3	0	0.04	0.012	0
.	19.01.16-04.44.01-1-69475	107	27	27	7	0	7	743	24	24	0	0	NA	NA	NA	36	37	245	247	358	215	213	315	38	43	29	0.155	0.174	0.081
.	19.01.16-04.44.07-1-69482	88	3	3	1	0	1	749	2	2	0	0	NA	NA	NA	31	38	244	253	354	215	224	310	0	0	14	0	0	0.04
.	19.01.16-04.44.12-1-69486	90	10	10	1	0	1	736	8	8	0	0	NA	NA	NA	24	23	243	241	352	215	212	309	7	9	2	0.029	0.037	0.006
.	19.01.16-04.44.13-1-69487	97	6	6	5	0	2	755	5	5	0	0	NA	NA	NA	31	38	250	247	354	224	217	314	6	25	3	0.024	0.101	0.008
.	19.01.16-04.44.14-1-69489	99	9	9	1	0	1	756	8	8	0	0	NA	NA	NA	26	39	247	255	350	218	228	310	6	5	14	0.024	0.02	0.04
.	19.01.16-04.44.19-1-69492	33	1	1	1	0	1	0	0	0	0	0	NA	NA	NA	8	15	240	239	349	0	0	0	0	2	0	0	0.008	0
.	19.01.16-04.44.20-1-69493	65	2	2	0	0	0	402	1	1	0	0	NA	NA	NA	16	20	241	239	353	116	116	170	0	0	3	0	0	0.008
.	19.01.16-04.44.20-1-69494	34	1	1	0	0	0	0	0	0	0	0	NA	NA	NA	8	12	238	238	349	0	0	0	0	0	0	0	0	0
.	19.01.16-04.44.21-1-69495	92	5	5	0	0	0	744	4	4	0	0	NA	NA	NA	36	31	246	246	352	215	218	311	3	8	3	0.012	0.033	0.009
.	19.01.16-04.44.23-1-69496	37	1	1	1	0	1	0	0	0	0	0	NA	NA	NA	12	13	240	241	345	0	0	0	0	0	1	0	0	0.003
.	19.01.16-04.44.25-1-69498	85	6	6	3	0	2	747	3	3	0	0	NA	NA	NA	22	30	252	239	352	219	212	316	4	11	8	0.016	0.046	0.023
.	19.01.16-04.44.26-1-69499	64	3	3	3	0	3	760	2	2	0	0	NA	NA	NA	24	49	240	253	369	210	220	330	0	8	1	0	0.032	0.003
.	19.01.16-04.44.32-1-69521	91	3	3	2	0	2	742	2	2	0	0	NA	NA	NA	25	29	240	246	356	212	215	315	8	0	4	0.033	0	0.011
.	19.01.16-04.44.35-1-69523	91	12	12	3	0	2	745	10	10	0	0	NA	NA	NA	24	31	246	242	356	216	217	312	21	8	10	0.085	0.033	0.028
.	19.01.16-04.44.37-1-69524	67	3	3	0	0	0	733	1	1	0	0	NA	NA	NA	25	15	243	237	348	216	209	308	5	0	4	0.021	0	0.011
.	19.01.16-04.44.38-1-69525	89	8	8	3	0	3	747	7	7	0	0	NA	NA	NA	33	30	246	245	352	222	216	309	9	13	12	0.037	0.053	0.034
.	19.01.16-04.44.42-1-69528	148	23	23	8	0	5	759	21	21	0	0	NA	NA	NA	40	44	252	247	358	223	216	320	71	24	18	0.282	0.097	0.05
.	19.01.16-04.44.44-1-69530	66	4	4	0	0	0	731	3	3	0	0	NA	NA	NA	27	17	241	239	350	211	212	308	14	0	5	0.058	0	0.014
.	19.01.16-04.44.46-1-69536	65	3	3	1	0	1	741	2	2	0	0	NA	NA	NA	20	21	239	242	353	211	217	313	0	5	9	0	0.021	0.025
.	19.01.16-04.44.50-1-69540	209	11	11	3	0	3	789	9	9	0	0	NA	NA	NA	52	68	259	253	369	231	227	331	25	16	16	0.097	0.063	0.043
.	19.01.16-04.44.52-1-69545	92	6	6	1	0	0	737	4	4	0	0	NA	NA	NA	22	19	241	238	353	214	209	314	6	16	1	0.025	0.067	0.003
.	19.01.16-04.44.54-1-69548	62	3	3	0	0	0	747	2	2	0	0	NA	NA	NA	22	30	246	245	352	219	215	313	0	5	2	0	0.02	0.006
.	19.01.16-04.45.06-1-69559	96	10	10	2	0	1	750	8	8	0	0	NA	NA	NA	39	41	246	247	361	215	220	315	28	6	10	0.114	0.024	0.028
.	19.01.16-04.45.13-1-69562	30	1	1	0	0	0	0	0	0	0	0	NA	NA	NA	8	7	239	237	344	0	0	0	0	3	0	0	0.013	0
.	19.01.16-04.45.14-1-69564	57	2	2	1	0	1	747	1	1	0	0	NA	NA	NA	16	26	243	244	352	217	216	314	8	0	0	0.033	0	0
.	19.01.16-04.45.15-1-69565	31	1	1	0	0	0	0	0	0	0	0	NA	NA	NA	13	10	238	240	345	0	0	0	0	0	0	0	0	0
.	19.01.16-04.45.15-1-69566	61	2	2	2	0	2	252	1	1	0	0	NA	NA	NA	17	16	243	239	347	71	71	110	4	0	0	0.016	0	0
.	19.01.16-04.45.15-1-69568	144	11	11	4	0	3	757	10	10	0	0	NA	NA	NA	39	40	246	246	361	218	215	324	15	14	15	0.061	0.057	0.042
.	19.01.16-04.45.17-1-69570	33	1	1	0	0	0	0	0	0	0	0	NA	NA	NA	13	11	239	239	346	0	0	0	1	0	0	0.004	0	0
.	19.01.16-04.45.20-1-69573	60	2	2	2	0	1	748	1	1	0	0	NA	NA	NA	24	31	245	245	354	218	219	311	0	1	2	0	0.004	0.006
.	19.01.16-04.45.23-1-69575	96	6	6	1	0	1	736	5	5	0	0	NA	NA	NA	27	23	240	241	355	214	209	313	12	1	14	0.05	0.004	0.039
.	19.01.16-04.45.26-1-69579	31	1	1	0	0	0	0	0	0	0	0	NA	NA	NA	14	6	237	238	344	0	0	0	0	2	0	0	0.008	0
.	19.01.16-04.45.28-1-69599	60	5	5	3	0	1	734	4	4	0	0	NA	NA	NA	27	21	242	239	353	210	210	314	9	10	0	0.037	0.042	0
.	19.01.16-04.45.28-1-69600	35	1	1	0	0	0	0	0	0	0	0	NA	NA	NA	8	7	236	237	347	0	0	0	0	1	0	0	0.004	0
.	19.01.16-04.45.31-1-69601	86	3	3	3	0	3	746	2	2	0	0	NA	NA	NA	30	29	246	248	348	218	221	307	1	10	0	0.004	0.04	0
.	19.01.16-04.45.31-1-69602	182	17	17	9	0	6	781	15	15	0	0	NA	NA	NA	53	63	251	251	374	227	222	332	20	70	21	0.08	0.279	0.056
.	19.01.16-04.45.32-1-69603	146	19	19	10	0	4	776	18	18	0	0	NA	NA	NA	44	60	248	263	362	219	233	324	23	32	25	0.093	0.122	0.069
.	19.01.16-04.45.34-1-69605	95	8	8	4	0	3	748	7	7	0	0	NA	NA	NA	33	39	245	248	359	213	216	319	23	0	15	0.094	0	0.042
.	19.01.16-04.45.35-1-69607	62	4	4	0	0	0	745	3	3	0	0	NA	NA	NA	21	24	242	247	348	218	218	309	3	0	12	0.012	0	0.034
.	19.01.16-04.45.42-1-69612	147	17	17	6	0	5	758	15	15	0	0	NA	NA	NA	30	39	245	248	359	219	220	319	31	23	7	0.127	0.093	0.019
.	19.01.16-04.45.44-1-69614	64	4	4	1	0	0	744	3	3	0	0	NA	NA	NA	22	22	242	244	349	214	218	312	7	9	0	0.029	0.037	0
.	19.01.16-04.45.47-1-69624	66	3	3	1	0	1	751	2	2	0	0	NA	NA	NA	27	38	243	246	362	214	217	320	2	6	3	0.008	0.024	0.008
.	19.01.16-04.45.48-1-69628	92	7	7	1	0	0	732	6	6	0	0	NA	NA	NA	32	20	242	239	352	213	209	310	8	5	6	0.033	0.021	0.017
.	19.01.16-04.45.55-1-69636	30	1	1	1	0	1	0	0	0	0	0	NA	NA	NA	8	10	240	238	345	0	0	0	2	0	0	0.008	0	0
.	19.01.16-04.45.57-1-69641	65	3	3	0	0	0	738	2	2	0	0	NA	NA	NA	23	24	243	242	352	214	213	311	6	5	0	0.025	0.021	0
.	19.01.16-04.45.57-1-69642	92	5	5	0	0	0	741	3	3	0	0	NA	NA	NA	35	24	243	242	352	209	215	317	7	4	6	0.029	0.017	0.017
.	19.01.16-04.46.02-1-69647	99	5	5	1	0	1	762	4	4	0	0	NA	NA	NA	29	42	249	248	358	224	223	315	7	11	4	0.028	0.044	0.011
.	19.01.16-04.46.06-1-69653	60	4	4	1	0	1	733	3	3	0	0	NA	NA	NA	25	25	242	244	352	211	213	309	9	2	3	0.037	0.008	0.009
.	19.01.16-04.46.09-1-69654	93	4	4	2	0	1	734	3	3	0	0	NA	NA	NA	31	21	243	241	350	212	214	308	5	0	1	0.021	0	0.003
.	19.01.16-04.46.10-1-69655	84	5	5	4	0	2	743	4	4	0	0	NA	NA	NA	22	20	240	242	351	216	215	312	6	13	10	0.025	0.054	0.028
.	19.01.16-04.46.14-1-69659	60	2	2	0	0	0	355	1	1	0	0	NA	NA	NA	20	22	241	244	350	98	106	151	0	1	1	0	0.004	0.003
.	19.01.16-04.46.15-1-69660	59	2	2	1	0	1	734	1	1	0	0	NA	NA	NA	21	15	243	238	347	216	211	307	0	1	1	0	0.004	0.003
.	19.01.16-04.46.17-1-69663	179	11	11	4	0	2	755	9	9	0	0	NA	NA	NA	58	46	248	252	359	222	225	308	14	12	30	0.056	0.048	0.084
.	19.01.16-04.46.20-1-69666	63	3	3	0	0	0	455	2	2	0	0	NA	NA	NA	22	18	240	241	350	128	140	187	0	4	2	0	0.017	0.006
.	19.01.16-04.46.23-1-69669	114	5	5	1	0	0	748	4	4	0	0	NA	NA	NA	41	34	244	246	357	216	218	314	8	10	2	0.033	0.041	0.006
.	19.01.16-04.46.25-1-69675	90	5	5	2	0	2	760	4	4	0	0	NA	NA	NA	33	43	246	254	356	219	226	315	6	5	5	0.024	0.02	0.014
.	19.01.16-04.46.26-1-69676	174	15	15	2	0	1	769	12	12	0	0	NA	NA	NA	43	54	244	254	369	218	228	323	23	21	7	0.094	0.083	0.019
.	19.01.16-04.46.28-1-69693	178	13	13	1	0	1	787	11	11	0	0	NA	NA	NA	57	71	254	258	372	222	231	334	31	21	7	0.122	0.081	0.019
.	19.01.16-04.46.32-1-69695	33	1	1	0	0	0	0	0	0	0	0	NA	NA	NA	10	8	239	237	345	0	0	0	1	0	0	0.004	0	0
.	19.01.16-04.46.33-1-69696	31	1	1	0	0	0	0	0	0	0	0	NA	NA	NA	7	8	237	241	343	0	0	0	0	0	0	0	0	0
.	19.01.16-04.46.34-1-69698	115	12	12	2	0	2	737	10	10	0	0	NA	NA	NA	29	28	244	244	353	213	214	310	6	27	6	0.025	0.111	0.017
.	19.01.16-04.46.35-1-69699	63	4	4	2	0	1	747	2	2	0	0	NA	NA	NA	27	34	247	244	356	217	216	314	13	1	4	0.053	0.004	0.011
.	19.01.16-04.46.36-1-69701	32	1	1	0	0	0	0	0	0	0	0	NA	NA	NA	8	6	239	237	343	0	0	0	0	0	3	0	0	0.009
.	19.01.16-04.46.39-1-69704	66	3	3	1	0	1	736	2	2	0	0	NA	NA	NA	26	24	245	242	350	218	210	308	0	6	3	0	0.025	0.009
.	19.01.16-04.46.42-1-69705	86	5	5	2	0	1	751	4	4	0	0	NA	NA	NA	23	35	247	245	356	218	215	318	7	6	3	0.028	0.024	0.008
.	19.01.16-04.46.45-1-69710	35	1	1	0	0	0	0	0	0	0	0	NA	NA	NA	10	6	236	240	343	0	0	0	1	0	0	0.004	0	0
.	19.01.16-04.46.46-1-69711	89	7	7	0	0	0	745	6	6	0	0	NA	NA	NA	21	25	248	243	347	221	217	307	6	3	8	0.024	0.012	0.023
.	19.01.16-04.46.48-1-69716	149	12	12	7	0	5	743	10	10	0	0	NA	NA	NA	50	40	253	244	356	219	212	312	15	15	7	0.059	0.061	0.02
.	19.01.16-04.46.53-1-69725	87	6	6	2	0	2	752	5	5	0	0	NA	NA	NA	41	48	253	246	362	218	214	320	0	0	21	0	0	0.058
.	19.01.16-04.46.55-1-69729	99	10	10	3	0	3	745	9	9	0	0	NA	NA	NA	36	33	241	250	355	212	221	312	0	6	22	0	0.024	0.062
.	19.01.16-04.46.56-1-69731	99	21	21	8	0	4	744	19	19	0	0	NA	NA	NA	29	27	246	242	352	214	217	313	14	44	24	0.057	0.182	0.068
.	19.01.16-04.46.59-1-69735	124	16	16	2	0	2	744	15	15	0	0	NA	NA	NA	50	36	244	247	358	216	216	312	23	18	8	0.094	0.073	0.022
.	19.01.16-04.46.59-1-69736	60	2	2	1	0	1	302	1	1	0	0	NA	NA	NA	19	23	243	243	350	95	93	114	0	0	5	0	0	0.014
.	19.01.16-04.47.03-1-69740	62	3	3	0	0	0	744	2	2	0	0	NA	NA	NA	23	26	246	243	350	219	215	310	0	6	0	0	0.025	0
.	19.01.16-04.47.08-1-69746	64	3	3	1	0	1	743	2	2	0	0	NA	NA	NA	29	32	241	244	360	210	211	322	0	4	7	0	0.016	0.019
.	19.01.16-04.47.10-1-69749	35	1	1	0	0	0	0	0	0	0	0	NA	NA	NA	14	12	238	240	347	0	0	0	0	0	0	0	0	0
.	19.01.16-04.47.13-1-69752	62	3	3	1	0	1	736	2	2	0	0	NA	NA	NA	21	22	242	245	348	214	218	304	6	0	4	0.025	0	0.011
.	19.01.16-04.47.15-1-69754	83	6	6	2	0	1	744	5	5	0	0	NA	NA	NA	32	28	244	243	354	217	212	315	1	12	9	0.004	0.049	0.025
.	19.01.16-04.47.16-1-69755	63	2	2	0	0	0	203	1	1	0	0	NA	NA	NA	13	24	242	242	353	50	71	82	0	0	1	0	0	0.003
.	19.01.16-04.47.18-1-69757	68	11	11	4	0	3	738	9	9	0	0	NA	NA	NA	28	27	245	247	348	212	220	306	26	10	1	0.106	0.04	0.003
.	19.01.16-04.47.20-1-69759	117	6	6	2	0	1	761	5	5	0	0	NA	NA	NA	45	43	250	250	356	221	224	316	4	10	10	0.016	0.04	0.028
.	19.01.16-04.47.25-1-69763	92	10	10	2	0	2	743	9	9	0	0	NA	NA	NA	27	30	245	246	352	215	221	307	4	5	18	0.016	0.02	0.051
.	19.01.16-04.47.26-1-69765	135	16	16	2	0	1	761	15	15	0	0	NA	NA	NA	34	43	250	244	362	226	213	322	13	29	21	0.052	0.119	0.058
.	19.01.16-04.47.29-1-69787	59	2	2	0	0	0	744	1	1	0	0	NA	NA	NA	23	24	241	244	352	214	215	315	0	1	2	0	0.004	0.006
.	19.01.16-04.47.30-1-69789	100	12	12	3	0	2	741	7	7	0	0	NA	NA	NA	36	32	244	244	357	214	211	316	5	17	19	0.02	0.07	0.053
.	19.01.16-04.47.36-1-69792	99	15	15	3	0	2	741	14	14	0	0	NA	NA	NA	42	29	244	244	354	214	213	314	25	13	30	0.102	0.053	0.085
.	19.01.16-04.47.37-1-69793	61	2	2	0	0	0	755	1	1	0	0	NA	NA	NA	23	35	245	245	358	220	218	317	0	2	3	0	0.008	0.008
.	19.01.16-04.47.41-1-69794	88	5	5	1	0	1	736	4	4	0	0	NA	NA	NA	34	29	245	248	349	218	216	302	12	0	6	0.049	0	0.017
.	19.01.16-04.47.43-1-69798	34	1	1	1	0	1	0	0	0	0	0	NA	NA	NA	11	8	238	238	345	0	0	0	0	0	1	0	0	0.003
.	19.01.16-04.47.45-1-69800	59	2	2	1	0	1	0	1	1	0	0	NA	NA	NA	13	19	244	240	348	0	0	0	7	0	3	0.029	0	0.009
.	19.01.16-04.47.45-1-69806	122	8	8	3	0	2	774	6	6	0	0	NA	NA	NA	36	55	247	255	366	220	229	325	22	5	14	0.089	0.02	0.038
.	19.01.16-04.47.48-1-69813	60	2	2	0	0	0	742	1	1	0	0	NA	NA	NA	28	30	246	246	351	218	213	311	0	0	2	0	0	0.006
.	19.01.16-04.47.49-1-69816	56	2	2	0	0	0	0	1	1	0	0	NA	NA	NA	17	15	241	241	346	0	0	0	2	2	0	0.008	0.008	0
.	19.01.16-04.47.53-1-69820	112	9	9	1	0	1	751	8	8	0	0	NA	NA	NA	51	47	248	252	360	213	224	314	15	1	7	0.06	0.004	0.019
.	19.01.16-04.47.53-1-69824	95	6	6	2	0	2	748	5	5	0	0	NA	NA	NA	18	27	241	246	353	215	219	314	3	0	7	0.012	0	0.02
.	19.01.16-04.47.55-1-69826	37	1	1	0	0	0	0	0	0	0	0	NA	NA	NA	11	12	239	239	347	0	0	0	0	1	0	0	0.004	0
.	19.01.16-04.47.58-1-69829	63	2	2	0	0	0	354	1	1	0	0	NA	NA	NA	15	12	238	238	349	101	97	156	0	3	1	0	0.013	0.003
.	19.01.16-04.48.00-1-69831	29	1	1	0	0	0	0	0	0	0	0	NA	NA	NA	7	10	237	240	346	0	0	0	0	0	0	0	0	0
.	19.01.16-04.48.02-1-69835	57	3	3	0	0	0	744	2	2	0	0	NA	NA	NA	23	31	238	247	359	208	218	318	0	7	2	0	0.028	0.006
.	19.01.16-04.48.03-1-69837	35	1	1	0	0	0	0	0	0	0	0	NA	NA	NA	11	8	238	238	345	0	0	0	0	0	1	0	0	0.003
.	19.01.16-04.48.04-1-69839	60	2	2	0	0	0	152	1	1	0	0	NA	NA	NA	20	14	241	241	345	35	52	65	1	0	0	0.004	0	0
.	19.01.16-04.48.06-1-69842	118	10	10	2	0	2	761	9	9	0	0	NA	NA	NA	44	55	253	252	363	220	221	320	15	7	10	0.059	0.028	0.028
.	19.01.16-04.48.09-1-69843	57	2	2	0	0	0	727	1	1	0	0	NA	NA	NA	31	20	239	241	353	210	208	309	2	0	2	0.008	0	0.006
.	19.01.16-04.48.09-1-69845	154	17	17	7	0	5	764	15	15	0	0	NA	NA	NA	43	52	252	251	362	219	222	323	19	27	23	0.075	0.108	0.064
.	19.01.16-04.48.10-1-69846	117	17	17	6	0	4	753	15	15	0	0	NA	NA	NA	34	37	246	247	357	217	218	318	22	20	23	0.089	0.081	0.064
.	19.01.16-04.48.12-1-69848	63	4	4	1	0	1	405	3	3	0	0	NA	NA	NA	18	13	240	241	345	122	119	164	3	3	3	0.012	0.012	0.009
.	19.01.16-04.48.15-1-69849	32	1	1	1	0	1	0	0	0	0	0	NA	NA	NA	6	17	241	240	349	0	0	0	0	0	3	0	0	0.009
.	19.01.16-04.48.17-1-69851	37	1	1	0	0	0	0	0	0	0	0	NA	NA	NA	7	13	242	239	345	0	0	0	0	1	0	0	0.004	0
.	19.01.16-04.48.19-1-69852	64	3	3	1	0	1	738	2	2	0	0	NA	NA	NA	21	19	240	243	349	214	213	311	0	15	0	0	0.062	0
.	19.01.16-04.48.19-1-69853	60	2	2	1	0	0	740	1	1	0	0	NA	NA	NA	30	27	243	245	352	211	214	315	0	12	0	0	0.049	0
.	19.01.16-04.48.21-1-69858	93	8	8	1	0	1	744	7	7	0	0	NA	NA	NA	38	33	242	248	356	211	218	315	14	19	2	0.058	0.077	0.006
.	19.01.16-04.48.25-1-69859	34	1	1	1	0	1	0	0	0	0	0	NA	NA	NA	9	6	237	239	343	0	0	0	0	1	0	0	0.004	0
.	19.01.16-04.48.26-1-69860	85	8	8	2	0	1	764	6	6	0	0	NA	NA	NA	24	51	243	253	368	211	222	331	16	32	0	0.066	0.126	0
.	19.01.16-04.48.27-1-69861	65	2	2	0	0	0	734	1	1	0	0	NA	NA	NA	25	23	242	241	353	213	208	313	1	3	0	0.004	0.012	0
.	19.01.16-04.48.34-1-69880	125	9	9	3	0	2	749	6	6	0	0	NA	NA	NA	46	37	243	247	360	217	220	312	8	14	9	0.033	0.057	0.025
.	19.01.16-04.48.34-1-69881	89	8	8	1	0	0	742	6	6	0	0	NA	NA	NA	33	29	244	244	354	215	215	312	9	11	3	0.037	0.045	0.008
.	19.01.16-04.48.36-1-69882	86	5	5	1	0	1	743	4	4	0	0	NA	NA	NA	29	25	245	241	352	219	213	311	14	2	13	0.057	0.008	0.037
.	19.01.16-04.48.42-1-69886	65	2	2	0	0	0	708	1	1	0	0	NA	NA	NA	18	23	240	241	355	204	204	300	4	1	0	0.017	0.004	0
.	19.01.16-04.48.45-1-69891	63	3	3	1	0	1	741	2	2	0	0	NA	NA	NA	25	27	247	242	351	216	214	311	4	4	0	0.016	0.017	0
.	19.01.16-04.48.46-1-69893	129	14	14	2	0	1	767	12	12	0	0	NA	NA	NA	47	49	255	247	360	227	220	320	54	11	11	0.212	0.045	0.031
.	19.01.16-04.48.46-1-69894	64	4	4	2	0	1	734	3	3	0	0	NA	NA	NA	26	20	240	242	351	211	213	310	15	3	0	0.062	0.012	0
.	19.01.16-04.48.50-1-69902	89	3	3	2	0	0	744	2	2	0	0	NA	NA	NA	32	25	242	241	355	217	214	313	0	7	2	0	0.029	0.006
.	19.01.16-04.48.57-1-69914	64	4	4	0	0	0	752	3	3	0	0	NA	NA	NA	25	29	246	244	352	222	215	315	2	0	10	0.008	0	0.028
.	19.01.16-04.48.57-1-69915	121	11	11	3	0	2	744	10	10	0	0	NA	NA	NA	35	29	246	247	349	217	221	306	8	30	12	0.033	0.121	0.034
.	19.01.16-04.48.58-1-69917	58	2	2	0	0	0	741	1	1	0	0	NA	NA	NA	19	23	244	240	352	217	211	313	8	0	1	0.033	0	0.003
.	19.01.16-04.48.58-1-69918	120	6	6	1	0	1	753	5	5	0	0	NA	NA	NA	32	37	242	249	359	215	220	318	6	15	4	0.025	0.06	0.011
.	19.01.16-04.49.01-1-69921	62	2	2	1	0	1	741	1	1	0	0	NA	NA	NA	26	32	244	245	356	210	220	311	5	0	0	0.02	0	0
.	19.01.16-04.49.03-1-69924	111	10	10	1	0	0	745	9	9	0	0	NA	NA	NA	36	30	247	240	356	217	212	316	26	9	8	0.105	0.038	0.022
.	19.01.16-04.49.06-1-69927	87	3	3	2	0	2	743	2	2	0	0	NA	NA	NA	26	27	243	240	357	213	211	319	3	3	1	0.012	0.012	0.003
.	19.01.16-04.49.15-1-69933	63	2	2	1	0	1	742	1	1	0	0	NA	NA	NA	18	22	243	244	348	216	217	309	5	0	2	0.021	0	0.006
.	19.01.16-04.49.15-1-69934	31	1	1	0	0	0	0	0	0	0	0	NA	NA	NA	6	2	237	237	341	0	0	0	0	1	0	0	0.004	0
.	19.01.16-04.49.17-1-69935	88	7	7	1	0	1	737	6	6	0	0	NA	NA	NA	43	34	245	247	355	214	215	308	10	14	10	0.041	0.057	0.028
.	19.01.16-04.49.17-1-69936	65	2	2	0	0	0	303	1	1	0	0	NA	NA	NA	15	18	242	239	350	85	91	127	3	0	0	0.012	0	0
.	19.01.16-04.49.19-1-69938	63	2	2	0	0	0	742	1	1	0	0	NA	NA	NA	18	26	246	243	350	215	217	310	0	8	2	0	0.033	0.006
.	19.01.16-04.49.19-1-69940	84	8	8	3	0	3	743	7	7	0	0	NA	NA	NA	32	33	247	241	358	216	211	316	18	7	4	0.073	0.029	0.011
.	19.01.16-04.49.23-1-69942	37	1	1	1	0	1	0	0	0	0	0	NA	NA	NA	5	6	237	238	344	0	0	0	0	0	3	0	0	0.009
.	19.01.16-04.49.26-1-69945	35	1	1	0	0	0	0	0	0	0	0	NA	NA	NA	12	11	237	239	348	0	0	0	0	2	0	0	0.008	0
.	19.01.16-04.49.26-1-69946	69	4	4	2	0	2	737	3	3	0	0	NA	NA	NA	26	23	241	243	352	212	216	309	3	3	12	0.012	0.012	0.034
.	19.01.16-04.49.29-1-69963	143	15	15	7	0	5	767	13	13	0	0	NA	NA	NA	44	50	254	251	358	224	225	318	44	23	21	0.173	0.092	0.059
.	19.01.16-04.49.29-1-69968	97	6	6	0	0	0	760	5	5	0	0	NA	NA	NA	38	44	251	246	360	225	214	321	6	10	0	0.024	0.041	0
.	19.01.16-04.49.31-1-69972	31	1	1	0	0	0	0	0	0	0	0	NA	NA	NA	10	6	238	238	343	0	0	0	0	1	0	0	0.004	0
.	19.01.16-04.49.31-1-69973	84	8	8	2	0	1	747	7	7	0	0	NA	NA	NA	26	31	241	248	355	214	218	315	2	20	20	0.008	0.081	0.056
.	19.01.16-04.49.34-1-69975	91	7	7	2	0	1	763	6	6	0	0	NA	NA	NA	29	41	246	251	357	222	226	315	10	3	14	0.041	0.012	0.039
.	19.01.16-04.49.36-1-69976	32	1	1	0	0	0	0	0	0	0	0	NA	NA	NA	4	17	241	239	350	0	0	0	0	0	1	0	0	0.003
.	19.01.16-04.49.38-1-69977	87	4	4	2	0	1	743	3	3	0	0	NA	NA	NA	29	29	247	245	350	220	217	306	5	2	3	0.02	0.008	0.009
.	19.01.16-04.49.41-1-69978	65	5	5	0	0	0	736	4	4	0	0	NA	NA	NA	26	21	243	242	349	214	213	309	3	4	9	0.012	0.017	0.026
.	19.01.16-04.49.42-1-69979	121	7	7	5	0	4	770	6	6	0	0	NA	NA	NA	31	44	252	250	355	229	225	316	4	2	13	0.016	0.008	0.037
.	19.01.16-04.49.44-1-69985	94	4	4	1	0	0	752	2	2	0	0	NA	NA	NA	32	31	247	246	351	218	219	315	3	10	0	0.012	0.041	0
.	19.01.16-04.49.49-1-69995	58	2	2	0	0	0	740	1	1	0	0	NA	NA	NA	22	17	241	241	348	215	213	312	3	0	1	0.012	0	0.003
.	19.01.16-04.49.56-1-70004	120	10	10	4	0	2	767	7	7	0	0	NA	NA	NA	34	48	252	246	363	225	216	326	1	15	15	0.004	0.061	0.041
.	19.01.16-04.49.56-1-70005	93	9	9	4	0	2	754	6	6	0	0	NA	NA	NA	31	36	242	245	362	213	220	321	13	11	14	0.054	0.045	0.039
.	19.01.16-04.49.58-1-70007	59	2	2	1	0	1	733	1	1	0	0	NA	NA	NA	32	23	242	243	351	213	213	307	0	7	0	0	0.029	0
.	19.01.16-04.50.01-1-70011	126	12	12	5	0	4	751	11	11	0	0	NA	NA	NA	33	31	246	248	350	220	221	310	7	24	10	0.028	0.097	0.029
.	19.01.16-04.50.02-1-70020	120	21	21	5	0	4	761	18	18	0	0	NA	NA	NA	31	43	247	249	360	217	220	324	22	24	34	0.089	0.096	0.094
.	19.01.16-04.50.02-1-70021	90	5	5	2	0	1	748	4	4	0	0	NA	NA	NA	35	35	245	249	354	216	219	313	13	10	0	0.053	0.04	0
.	19.01.16-04.50.04-1-70023	63	3	3	1	0	1	752	2	2	0	0	NA	NA	NA	21	31	247	242	355	221	212	319	14	4	0	0.057	0.017	0
.	19.01.16-04.50.06-1-70025	117	5	5	2	0	1	755	4	4	0	0	NA	NA	NA	36	41	254	244	356	224	217	314	20	19	2	0.079	0.078	0.006
.	19.01.16-04.50.13-1-70028	159	16	16	3	0	3	767	14	14	0	0	NA	NA	NA	52	56	247	255	367	221	226	320	19	23	12	0.077	0.09	0.033
.	19.01.16-04.50.20-1-70032	112	8	8	0	0	0	751	6	6	0	0	NA	NA	NA	41	38	248	246	357	221	216	314	2	19	6	0.008	0.077	0.017
.	19.01.16-04.50.21-1-70033	91	8	8	0	0	0	750	7	7	0	0	NA	NA	NA	32	33	242	247	357	214	221	315	5	24	0	0.021	0.097	0
.	19.01.16-04.50.22-1-70034	89	12	12	5	0	4	732	11	11	0	0	NA	NA	NA	44	27	248	242	350	222	205	305	8	21	4	0.032	0.087	0.011
.	19.01.16-04.50.22-1-70035	117	13	13	4	0	3	751	12	12	0	0	NA	NA	NA	38	38	244	247	360	216	217	318	21	8	9	0.086	0.032	0.025
.	19.01.16-04.50.25-1-70038	119	9	9	3	0	1	750	8	8	0	0	NA	NA	NA	47	41	249	245	360	216	214	320	27	9	1	0.108	0.037	0.003
.	19.01.16-04.50.28-1-70041	89	5	5	2	0	1	752	4	4	0	0	NA	NA	NA	30	34	245	245	357	216	219	317	4	2	8	0.016	0.008	0.022
.	19.01.16-04.50.42-1-70064	116	4	4	1	0	1	761	3	3	0	0	NA	NA	NA	44	45	256	245	357	232	213	316	6	0	7	0.023	0	0.02
.	19.01.16-04.50.44-1-70066	64	4	4	0	0	0	734	3	3	0	0	NA	NA	NA	25	21	238	244	352	210	215	309	19	0	4	0.08	0	0.011
.	19.01.16-04.50.45-1-70070	122	11	11	2	0	2	750	9	9	0	0	NA	NA	NA	36	39	248	245	359	221	213	316	3	20	4	0.012	0.082	0.011
.	19.01.16-04.50.48-1-70076	93	10	10	3	0	3	735	7	7	0	0	NA	NA	NA	35	21	242	245	347	212	218	305	5	13	3	0.021	0.053	0.009
.	19.01.16-04.50.49-1-70078	96	12	12	5	0	5	743	10	10	0	0	NA	NA	NA	30	29	246	244	352	219	213	311	17	12	27	0.069	0.049	0.077
.	19.01.16-04.50.49-1-70079	95	12	12	3	0	3	740	10	10	0	0	NA	NA	NA	28	27	243	246	351	213	219	308	8	20	20	0.033	0.081	0.057
.	19.01.16-04.50.52-1-70085	65	3	3	2	0	1	747	2	2	0	0	NA	NA	NA	17	29	250	244	348	222	214	311	0	4	0	0	0.016	0
.	19.01.16-04.50.52-1-70086	62	3	3	1	0	1	253	2	2	0	0	NA	NA	NA	18	17	246	237	347	80	64	109	0	3	0	0	0.013	0
.	19.01.16-04.51.03-1-70098	89	10	10	0	0	0	742	9	9	0	0	NA	NA	NA	32	34	249	243	355	220	212	310	18	9	4	0.072	0.037	0.011
.	19.01.16-04.51.06-1-70102	60	2	2	0	0	0	722	1	1	0	0	NA	NA	NA	34	14	240	239	348	205	211	306	5	0	2	0.021	0	0.006
.	19.01.16-04.51.07-1-70103	61	2	2	0	0	0	504	0	0	0	0	NA	NA	NA	24	14	242	239	346	138	157	209	2	0	1	0.008	0	0.003
.	19.01.16-04.51.08-1-70105	54	2	2	0	0	0	739	1	1	0	0	NA	NA	NA	18	23	241	242	353	213	211	315	0	2	2	0	0.008	0.006
.	19.01.16-04.51.11-1-70109	36	1	1	0	0	0	0	0	0	0	0	NA	NA	NA	13	12	237	240	348	0	0	0	4	0	0	0.017	0	0
.	19.01.16-04.51.13-1-70110	67	4	4	1	0	1	737	3	3	0	0	NA	NA	NA	24	24	246	243	348	217	215	305	1	8	6	0.004	0.033	0.017
.	19.01.16-04.51.14-1-70111	68	3	3	2	0	1	740	2	2	0	0	NA	NA	NA	32	26	245	243	351	217	215	308	0	11	2	0	0.045	0.006
.	19.01.16-04.51.15-1-70113	115	7	7	1	0	0	752	6	6	0	0	NA	NA	NA	38	41	246	245	363	216	216	320	12	22	3	0.049	0.09	0.008
.	19.01.16-04.51.19-1-70117	91	4	4	0	0	0	750	3	3	0	0	NA	NA	NA	29	28	245	241	355	220	217	313	8	0	4	0.033	0	0.011
.	19.01.16-04.51.20-1-70118	120	15	15	8	0	6	769	13	13	0	0	NA	NA	NA	39	52	248	250	367	220	222	327	10	15	27	0.04	0.06	0.074
.	19.01.16-04.51.21-1-70120	62	5	5	2	0	2	742	3	3	0	0	NA	NA	NA	22	22	242	241	352	217	213	312	8	11	15	0.033	0.046	0.043
.	19.01.16-04.51.24-1-70121	173	14	14	4	0	2	783	13	13	0	0	NA	NA	NA	55	60	250	259	364	224	230	329	12	23	14	0.048	0.089	0.038
.	19.01.16-04.51.28-1-70139	60	2	2	0	0	0	738	1	1	0	0	NA	NA	NA	28	25	241	243	354	211	213	314	6	2	0	0.025	0.008	0
.	19.01.16-04.51.30-1-70141	98	9	9	3	0	3	747	8	8	0	0	NA	NA	NA	32	34	244	247	356	217	218	312	5	16	13	0.02	0.065	0.037
.	19.01.16-04.51.33-1-70150	118	19	19	8	0	4	765	17	17	0	0	NA	NA	NA	31	43	247	253	356	221	227	317	75	16	15	0.304	0.063	0.042
.	19.01.16-04.51.38-1-70153	93	4	4	2	0	2	746	3	3	0	0	NA	NA	NA	29	33	246	244	356	215	214	317	3	4	4	0.012	0.016	0.011
.	19.01.16-04.51.41-1-70156	183	11	11	4	0	4	775	9	9	0	0	NA	NA	NA	56	59	254	252	366	228	225	322	9	11	13	0.035	0.044	0.036
.	19.01.16-04.51.42-1-70157	34	1	1	0	0	0	0	0	0	0	0	NA	NA	NA	8	8	240	238	343	0	0	0	0	0	1	0	0	0.003
.	19.01.16-04.51.45-1-70161	87	3	3	0	0	0	757	2	2	0	0	NA	NA	NA	31	33	248	245	353	225	220	312	7	3	0	0.028	0.012	0
.	19.01.16-04.51.46-1-70164	33	1	1	0	0	0	0	0	0	0	0	NA	NA	NA	9	13	238	238	350	0	0	0	0	0	1	0	0	0.003
.	19.01.16-04.51.49-1-70167	150	20	20	11	0	7	775	17	17	0	0	NA	NA	NA	55	60	255	250	368	228	221	326	37	9	45	0.145	0.036	0.122
.	19.01.16-04.51.52-1-70176	121	20	20	5	0	4	769	17	17	0	0	NA	NA	NA	37	49	255	246	361	226	217	326	25	50	5	0.098	0.203	0.014
.	19.01.16-04.51.53-1-70179	91	6	6	3	0	2	754	5	5	0	0	NA	NA	NA	26	33	245	244	357	216	219	319	20	6	2	0.082	0.025	0.006
.	19.01.16-04.51.54-1-70181	37	1	1	1	0	1	0	0	0	0	0	NA	NA	NA	12	12	236	241	348	0	0	0	0	0	0	0	0	0
.	19.01.16-04.51.56-1-70186	67	3	3	1	0	1	739	2	2	0	0	NA	NA	NA	32	27	249	240	351	221	211	307	0	0	5	0	0	0.014
.	19.01.16-04.51.57-1-70189	34	1	1	0	0	0	0	0	0	0	0	NA	NA	NA	11	11	240	239	345	0	0	0	0	0	0	0	0	0
.	19.01.16-04.51.59-1-70191	57	2	2	0	0	0	742	1	1	0	0	NA	NA	NA	14	23	245	241	350	215	213	314	0	6	2	0	0.025	0.006
.	19.01.16-04.52.02-1-70193	178	11	11	4	0	3	782	10	10	0	0	NA	NA	NA	52	66	258	257	364	232	226	324	23	12	8	0.089	0.047	0.022
.	19.01.16-04.52.08-1-70200	147	18	18	5	0	4	774	16	16	0	0	NA	NA	NA	48	56	250	250	369	224	220	330	28	20	24	0.112	0.08	0.065
.	19.01.16-04.52.10-1-70203	63	3	3	1	0	1	736	2	2	0	0	NA	NA	NA	26	23	243	241	352	215	209	312	2	3	0	0.008	0.012	0
.	19.01.16-04.52.13-1-70205	115	12	12	2	0	2	762	11	11	0	0	NA	NA	NA	34	43	248	251	357	222	220	320	34	19	0	0.137	0.076	0
.	19.01.16-04.52.15-1-70209	31	1	1	0	0	0	0	0	0	0	0	NA	NA	NA	6	12	241	239	345	0	0	0	1	0	0	0.004	0	0
.	19.01.16-04.52.16-1-70211	142	22	22	6	0	6	751	19	19	0	0	NA	NA	NA	44	46	252	249	358	220	219	312	8	26	24	0.032	0.104	0.067
.	19.01.16-04.52.17-1-70212	114	9	9	2	0	2	765	7	7	0	0	NA	NA	NA	43	56	254	255	360	221	226	318	2	4	21	0.008	0.016	0.058
.	19.01.16-04.52.27-1-70221	118	8	8	2	0	1	752	6	6	0	0	NA	NA	NA	47	45	250	248	360	219	218	315	40	1	15	0.16	0.004	0.042
.	19.01.16-04.52.31-1-70239	61	4	4	0	0	0	743	3	3	0	0	NA	NA	NA	25	25	248	244	346	221	215	307	4	6	0	0.016	0.025	0
.	19.01.16-04.52.32-1-70240	114	8	8	3	0	2	752	7	7	0	0	NA	NA	NA	41	38	245	249	357	215	219	318	19	2	21	0.078	0.008	0.059
.	19.01.16-04.52.37-1-70242	93	4	4	2	0	1	752	3	3	0	0	NA	NA	NA	32	45	249	248	361	218	215	319	0	20	11	0	0.081	0.03
.	19.01.16-04.52.39-1-70243	120	13	13	8	0	5	758	12	12	0	0	NA	NA	NA	45	51	251	259	354	219	228	311	33	4	8	0.131	0.015	0.023
.	19.01.16-04.52.41-1-70244	33	1	1	1	0	1	0	0	0	0	0	NA	NA	NA	8	5	238	237	343	0	0	0	0	0	1	0	0	0.003
.	19.01.16-04.52.43-1-70246	124	5	5	0	0	0	750	3	3	0	0	NA	NA	NA	44	42	250	249	356	218	222	310	3	14	1	0.012	0.056	0.003
.	19.01.16-04.52.47-1-70256	88	4	4	1	0	1	737	3	3	0	0	NA	NA	NA	29	25	242	248	348	211	217	309	2	13	2	0.008	0.052	0.006
.	19.01.16-04.52.48-1-70259	87	15	15	5	0	3	747	14	14	0	0	NA	NA	NA	33	36	247	246	356	221	215	311	17	25	6	0.069	0.102	0.017
.	19.01.16-04.52.52-1-70265	32	1	1	0	0	0	0	0	0	0	0	NA	NA	NA	5	10	240	238	345	0	0	0	0	0	1	0	0	0.003
.	19.01.16-04.52.54-1-70270	118	6	6	5	0	3	743	5	5	0	0	NA	NA	NA	43	38	249	253	349	215	220	308	16	2	6	0.064	0.008	0.017
.	19.01.16-04.52.56-1-70272	89	3	3	1	0	1	750	2	2	0	0	NA	NA	NA	29	29	246	246	350	220	219	311	0	7	1	0	0.028	0.003
.	19.01.16-04.52.57-1-70274	92	4	4	2	0	0	749	3	3	0	0	NA	NA	NA	29	34	247	244	356	219	212	318	0	7	5	0	0.029	0.014
.	19.01.16-04.52.59-1-70276	92	11	11	1	0	1	742	8	8	0	0	NA	NA	NA	36	26	244	244	351	219	213	310	8	12	18	0.033	0.049	0.051
.	19.01.16-04.53.03-1-70282	114	8	8	5	0	2	751	6	6	0	0	NA	NA	NA	37	34	251	247	349	222	220	309	30	0	3	0.12	0	0.009
.	19.01.16-04.53.06-1-70284	66	4	4	0	0	0	736	2	2	0	0	NA	NA	NA	29	21	240	241	353	213	214	309	7	2	1	0.029	0.008	0.003
.	19.01.16-04.53.10-1-70286	111	8	8	3	0	1	741	7	7	0	0	NA	NA	NA	44	38	249	244	358	219	212	310	10	9	9	0.04	0.037	0.025
.	19.01.16-04.53.13-1-70288	66	3	3	2	0	2	505	2	2	0	0	NA	NA	NA	15	26	243	242	354	142	152	211	0	3	2	0	0.012	0.006
.	19.01.16-04.53.14-1-70290	90	7	7	2	0	1	744	3	3	0	0	NA	NA	NA	32	33	247	244	355	217	217	310	6	17	19	0.024	0.07	0.054
.	19.01.16-04.53.16-1-70292	94	9	9	1	0	1	752	8	8	0	0	NA	NA	NA	43	38	246	247	358	216	216	320	18	45	1	0.073	0.182	0.003
.	19.01.16-04.53.17-1-70293	61	6	6	2	0	2	740	5	5	0	0	NA	NA	NA	31	26	244	242	353	214	211	315	10	8	4	0.041	0.033	0.011
.	19.01.16-04.53.22-1-70297	58	2	2	1	0	1	742	1	1	0	0	NA	NA	NA	21	24	243	244	350	218	215	309	2	0	1	0.008	0	0.003
.	19.01.16-04.53.23-1-70298	59	2	2	0	0	0	739	1	1	0	0	NA	NA	NA	25	27	246	242	352	215	215	309	0	5	4	0	0.021	0.011
.	19.01.16-04.53.27-1-70316	32	1	1	0	0	0	0	0	0	0	0	NA	NA	NA	9	7	238	237	345	0	0	0	0	0	2	0	0	0.006
.	19.01.16-04.53.28-1-70317	98	6	6	1	0	1	731	4	4	0	0	NA	NA	NA	37	26	243	245	351	212	216	303	9	4	1	0.037	0.016	0.003
.	19.01.16-04.53.30-1-70318	33	1	1	1	0	1	0	0	0	0	0	NA	NA	NA	7	12	240	237	348	0	0	0	0	0	6	0	0	0.017
.	19.01.16-04.53.31-1-70323	57	2	2	2	0	2	733	1	1	0	0	NA	NA	NA	27	14	240	242	345	212	213	308	0	1	2	0	0.004	0.006
.	19.01.16-04.53.33-1-70324	94	5	5	0	0	0	754	4	4	0	0	NA	NA	NA	28	38	244	250	357	218	222	314	8	8	0	0.033	0.032	0
.	19.01.16-04.53.35-1-70327	58	2	2	0	0	0	744	1	1	0	0	NA	NA	NA	24	26	243	240	356	217	211	316	0	4	2	0	0.017	0.006
.	19.01.16-04.53.37-1-70328	36	1	1	0	0	0	0	0	0	0	0	NA	NA	NA	14	10	239	238	346	0	0	0	0	0	3	0	0	0.009
.	19.01.16-04.53.38-1-70329	90	4	4	2	0	2	734	3	3	0	0	NA	NA	NA	29	27	241	241	358	210	211	313	1	1	4	0.004	0.004	0.011
.	19.01.16-04.53.40-1-70330	83	3	3	1	0	1	734	2	2	0	0	NA	NA	NA	23	19	243	238	351	210	211	313	5	0	4	0.021	0	0.011
.	19.01.16-04.53.40-1-70331	61	3	3	0	0	0	746	2	2	0	0	NA	NA	NA	18	25	241	243	354	215	216	315	0	0	6	0	0	0.017
.	19.01.16-04.53.43-1-70333	60	3	3	1	0	1	735	2	2	0	0	NA	NA	NA	28	31	243	245	356	212	216	307	0	3	3	0	0.012	0.008
.	19.01.16-04.53.46-1-70340	115	12	12	5	0	3	744	11	11	0	0	NA	NA	NA	53	40	245	248	360	214	217	313	33	12	18	0.135	0.048	0.05
.	19.01.16-04.53.47-1-70343	92	5	5	3	0	2	748	3	3	0	0	NA	NA	NA	23	33	246	245	355	216	213	319	2	6	10	0.008	0.024	0.028
.	19.01.16-04.53.52-1-70355	63	3	3	0	0	0	740	2	2	0	0	NA	NA	NA	17	24	244	243	350	217	215	308	2	0	5	0.008	0	0.014
.	19.01.16-04.53.53-1-70357	92	12	12	4	0	3	747	10	10	0	0	NA	NA	NA	42	33	244	252	350	214	222	311	27	23	7	0.111	0.091	0.02
.	19.01.16-04.53.55-1-70360	61	2	2	0	0	0	202	1	1	0	0	NA	NA	NA	15	14	237	240	350	62	54	86	0	4	0	0	0.017	0
.	19.01.16-04.53.56-1-70363	30	1	1	0	0	0	0	0	0	0	0	NA	NA	NA	6	1	237	236	341	0	0	0	0	0	0	0	0	0
.	19.01.16-04.53.57-1-70365	96	4	4	2	0	2	738	3	3	0	0	NA	NA	NA	27	21	246	244	344	217	218	303	0	5	10	0	0.02	0.029
.	19.01.16-04.53.58-1-70366	173	6	6	1	0	0	757	5	5	0	0	NA	NA	NA	60	51	252	251	361	217	225	315	30	0	3	0.119	0	0.008
.	19.01.16-04.54.00-1-70369	115	15	15	3	0	3	764	14	14	0	0	NA	NA	NA	42	54	250	248	369	217	223	324	17	2	40	0.068	0.008	0.108
.	19.01.16-04.54.06-1-70375	56	2	2	0	0	0	0	0	0	0	0	NA	NA	NA	17	19	239	242	351	0	0	0	0	0	3	0	0	0.009
.	19.01.16-04.54.06-1-70376	121	4	4	2	0	2	746	3	3	0	0	NA	NA	NA	35	31	243	245	356	214	217	315	0	9	6	0	0.037	0.017
.	19.01.16-04.54.08-1-70377	114	5	5	1	0	1	752	3	3	0	0	NA	NA	NA	43	36	243	246	360	214	214	324	10	11	0	0.041	0.045	0
.	19.01.16-04.54.09-1-70379	31	1	1	1	0	1	0	0	0	0	0	NA	NA	NA	8	12	242	237	346	0	0	0	1	0	0	0.004	0	0
.	19.01.16-04.54.11-1-70385	91	8	8	3	0	3	745	7	7	0	0	NA	NA	NA	37	29	244	242	356	214	213	318	6	14	4	0.025	0.058	0.011
.	19.01.16-04.54.15-1-70388	97	5	5	2	0	2	753	4	4	0	0	NA	NA	NA	39	47	247	250	363	217	218	318	8	6	7	0.032	0.024	0.019
.	19.01.16-04.54.16-1-70390	33	1	1	1	0	1	0	0	0	0	0	NA	NA	NA	10	7	239	237	344	0	0	0	0	5	0	0	0.021	0
.	19.01.16-04.54.19-1-70391	66	2	2	1	0	1	737	1	1	0	0	NA	NA	NA	29	23	244	241	351	218	211	308	0	1	3	0	0.004	0.009
.	19.01.16-04.54.22-1-70394	123	14	14	4	0	4	761	13	13	0	0	NA	NA	NA	36	43	252	249	355	225	220	316	38	2	18	0.151	0.008	0.051
.	19.01.16-04.54.24-1-70395	92	5	5	2	0	2	759	4	4	0	0	NA	NA	NA	33	42	247	249	359	221	217	321	3	13	2	0.012	0.052	0.006
.	19.01.16-04.54.25-1-70396	62	2	2	1	0	1	100	1	1	0	0	NA	NA	NA	13	15	242	238	348	27	31	42	4	0	3	0.017	0	0.009
.	19.01.16-04.54.28-1-70397	36	1	1	0	0	0	0	0	0	0	0	NA	NA	NA	9	9	237	239	346	0	0	0	0	0	0	0	0	0
.	19.01.16-04.54.29-1-70413	84	3	3	1	0	1	754	2	2	0	0	NA	NA	NA	21	30	242	242	359	218	215	321	4	1	1	0.017	0.004	0.003
.	19.01.16-04.54.32-1-70415	63	3	3	1	0	1	737	2	2	0	0	NA	NA	NA	25	25	242	242	354	214	214	309	2	4	5	0.008	0.017	0.014
.	19.01.16-04.54.33-1-70416	129	11	11	5	0	4	750	7	7	0	0	NA	NA	NA	39	40	249	248	356	221	216	313	13	19	14	0.052	0.077	0.039
.	19.01.16-04.54.35-1-70420	32	1	1	0	0	0	0	0	0	0	0	NA	NA	NA	15	9	238	240	344	0	0	0	0	3	0	0	0.012	0
.	19.01.16-04.54.35-1-70421	62	3	3	2	0	2	725	2	2	0	0	NA	NA	NA	35	21	238	243	353	205	208	312	11	0	0	0.046	0	0
.	19.01.16-04.54.37-1-70423	62	4	4	1	0	1	744	3	3	0	0	NA	NA	NA	17	25	247	244	347	219	217	308	3	6	3	0.012	0.025	0.009
.	19.01.16-04.54.38-1-70424	37	1	1	1	0	1	0	0	0	0	0	NA	NA	NA	10	10	239	237	347	0	0	0	0	1	0	0	0.004	0
.	19.01.16-04.54.42-1-70428	35	1	1	0	0	0	0	0	0	0	0	NA	NA	NA	14	8	238	240	343	0	0	0	0	0	1	0	0	0.003
.	19.01.16-04.54.44-1-70429	92	4	4	1	0	1	734	3	3	0	0	NA	NA	NA	33	20	243	242	348	216	213	305	6	0	12	0.025	0	0.034
.	19.01.16-04.54.45-1-70433	122	9	9	4	0	3	754	7	7	0	0	NA	NA	NA	36	39	248	250	354	222	218	314	3	11	16	0.012	0.044	0.045
.	19.01.16-04.54.47-1-70436	95	9	9	5	0	2	743	8	8	0	0	NA	NA	NA	31	25	244	242	352	222	213	308	14	24	22	0.057	0.099	0.062
.	19.01.16-04.54.48-1-70439	182	14	14	6	0	4	767	12	12	0	0	NA	NA	NA	51	52	254	243	368	226	213	328	33	17	17	0.13	0.07	0.046
.	19.01.16-04.54.51-1-70442	34	1	1	0	0	0	0	0	0	0	0	NA	NA	NA	10	8	240	237	344	0	0	0	3	0	0	0.012	0	0
.	19.01.16-04.54.53-1-70445	93	6	6	3	0	3	747	5	5	0	0	NA	NA	NA	42	40	252	246	355	222	215	310	13	3	7	0.052	0.012	0.02
.	19.01.16-04.54.54-1-70449	124	6	6	2	0	2	748	5	5	0	0	NA	NA	NA	38	37	243	247	360	212	219	317	5	11	2	0.021	0.045	0.006
.	19.01.16-04.54.55-1-70450	32	1	1	0	0	0	0	0	0	0	0	NA	NA	NA	7	7	238	239	343	0	0	0	1	0	0	0.004	0	0
.	19.01.16-04.54.57-1-70456	37	1	1	0	0	0	0	0	0	0	0	NA	NA	NA	7	8	239	238	344	0	0	0	0	0	1	0	0	0.003
.	19.01.16-04.55.00-1-70459	92	7	7	2	0	1	745	6	6	0	0	NA	NA	NA	20	26	244	244	351	216	218	311	25	0	10	0.102	0	0.028
.	19.01.16-04.55.00-1-70460	127	12	12	3	0	2	748	10	10	0	0	NA	NA	NA	49	34	248	245	354	218	215	315	31	25	2	0.125	0.102	0.006
.	19.01.16-04.55.04-1-70466	64	3	3	0	0	0	608	2	2	0	0	NA	NA	NA	18	20	241	241	351	175	177	256	3	0	0	0.012	0	0
.	19.01.16-04.55.08-1-70469	119	8	8	0	0	0	758	5	5	0	0	NA	NA	NA	31	38	250	247	354	223	220	315	4	9	8	0.016	0.036	0.023
.	19.01.16-04.55.14-1-70473	62	6	6	2	0	2	736	4	4	0	0	NA	NA	NA	32	23	243	240	353	213	208	315	2	1	10	0.008	0.004	0.028
.	19.01.16-04.55.15-1-70474	64	3	3	1	0	1	727	2	2	0	0	NA	NA	NA	34	22	242	244	349	215	211	301	0	7	0	0	0.029	0
.	19.01.16-04.55.15-1-70475	178	31	31	11	0	8	785	30	30	0	0	NA	NA	NA	50	66	258	258	363	230	228	327	69	16	24	0.267	0.062	0.066
.	19.01.16-04.55.19-1-70477	60	2	2	0	0	0	741	1	1	0	0	NA	NA	NA	26	29	246	245	351	217	216	308	0	0	8	0	0	0.023
.	19.01.16-04.55.21-1-70479	33	1	1	0	0	0	0	0	0	0	0	NA	NA	NA	12	11	240	239	345	0	0	0	0	0	0	0	0	0
.	19.01.16-04.55.22-1-70481	36	1	1	1	0	1	0	0	0	0	0	NA	NA	NA	10	6	238	238	343	0	0	0	0	3	0	0	0.013	0
.	19.01.16-04.55.23-1-70483	111	11	11	3	0	1	741	10	10	0	0	NA	NA	NA	34	30	240	251	352	206	223	312	4	17	19	0.017	0.068	0.054
.	19.01.16-04.55.26-1-70484	92	11	11	1	0	1	754	10	10	0	0	NA	NA	NA	29	43	246	250	360	214	220	320	48	1	5	0.195	0.004	0.014
.	19.01.16-04.55.29-1-70503	90	6	6	1	0	1	740	4	4	0	0	NA	NA	NA	29	26	242	243	354	211	216	313	9	1	5	0.037	0.004	0.014
.	19.01.16-04.55.31-1-70504	61	2	2	1	0	1	739	1	1	0	0	NA	NA	NA	26	23	239	245	352	213	217	309	2	3	0	0.008	0.012	0
.	19.01.16-04.55.32-1-70505	118	7	7	3	0	3	764	5	5	0	0	NA	NA	NA	41	48	251	247	363	224	221	319	9	15	2	0.036	0.061	0.006
.	19.01.16-04.55.32-1-70506	92	3	3	0	0	0	739	1	1	0	0	NA	NA	NA	40	32	243	243	359	213	213	313	0	6	1	0	0.025	0.003
.	19.01.16-04.55.36-1-70513	61	3	3	1	0	1	740	2	2	0	0	NA	NA	NA	26	25	240	247	351	210	219	311	0	1	8	0	0.004	0.023
.	19.01.16-04.55.48-1-70525	60	2	2	0	0	0	0	1	1	0	0	NA	NA	NA	18	18	243	240	348	0	0	0	0	0	1	0	0	0.003
.	19.01.16-04.55.48-1-70526	146	7	7	3	0	3	752	5	5	0	0	NA	NA	NA	43	40	244	250	359	216	221	315	5	12	16	0.02	0.048	0.045
.	19.01.16-04.55.50-1-70531	91	6	6	2	0	2	741	5	5	0	0	NA	NA	NA	35	31	244	250	350	216	220	305	4	14	4	0.016	0.056	0.011
.	19.01.16-04.55.51-1-70536	89	4	4	1	0	1	734	3	3	0	0	NA	NA	NA	26	20	245	242	346	213	216	305	7	0	0	0.029	0	0
.	19.01.16-04.55.52-1-70537	89	4	4	1	0	0	738	3	3	0	0	NA	NA	NA	37	27	245	241	354	215	214	309	7	0	4	0.029	0	0.011
.	19.01.16-04.55.52-1-70539	31	1	1	0	0	0	0	0	0	0	0	NA	NA	NA	13	11	241	237	346	0	0	0	0	0	4	0	0	0.012
.	19.01.16-04.55.54-1-70542	60	2	2	1	0	1	739	1	1	0	0	NA	NA	NA	25	27	246	241	353	217	212	310	3	0	2	0.012	0	0.006
.	19.01.16-04.55.54-1-70545	94	6	6	3	0	1	741	5	5	0	0	NA	NA	NA	29	23	243	245	348	218	217	306	19	3	2	0.078	0.012	0.006
.	19.01.16-04.55.56-1-70548	143	22	22	5	0	2	757	21	21	0	0	NA	NA	NA	45	45	247	247	364	217	220	320	39	36	26	0.158	0.146	0.071
.	19.01.16-04.56.11-1-70560	61	2	2	0	0	0	747	1	1	0	0	NA	NA	NA	21	31	244	245	355	215	216	316	6	2	0	0.025	0.008	0
.	19.01.16-04.56.12-1-70561	66	3	3	1	0	1	738	2	2	0	0	NA	NA	NA	31	26	241	242	356	210	211	317	5	0	1	0.021	0	0.003
.	19.01.16-04.56.12-1-70562	60	2	2	1	0	1	201	1	1	0	0	NA	NA	NA	9	11	239	243	342	63	58	80	0	3	0	0	0.012	0
.	19.01.16-04.56.12-1-70563	86	7	7	1	0	1	736	5	5	0	0	NA	NA	NA	26	24	244	244	349	216	212	308	9	14	0	0.037	0.057	0
.	19.01.16-04.56.13-1-70564	87	4	4	1	0	1	733	3	3	0	0	NA	NA	NA	20	18	240	242	349	212	212	309	6	0	8	0.025	0	0.023
.	19.01.16-04.56.13-1-70565	90	5	5	3	0	2	736	3	3	0	0	NA	NA	NA	31	27	249	241	350	220	209	307	8	3	6	0.032	0.012	0.017
.	19.01.16-04.56.16-1-70566	123	13	13	3	0	1	758	11	11	0	0	NA	NA	NA	27	37	245	239	366	218	217	323	30	31	5	0.122	0.13	0.014
.	19.01.16-04.56.21-1-70573	114	10	10	4	0	3	743	8	8	0	0	NA	NA	NA	38	34	246	244	357	215	213	315	6	10	19	0.024	0.041	0.053
.	19.01.16-04.56.29-1-70594	90	13	13	4	0	3	743	10	10	0	0	NA	NA	NA	36	31	248	241	355	221	215	307	24	10	4	0.097	0.041	0.011
.	19.01.16-04.56.29-1-70595	88	5	5	1	0	1	738	3	3	0	0	NA	NA	NA	31	30	245	247	351	213	218	307	13	1	3	0.053	0.004	0.009
.	19.01.16-04.56.29-1-70596	117	7	7	3	0	2	746	6	6	0	0	NA	NA	NA	37	33	246	242	358	219	210	317	7	4	19	0.028	0.017	0.053
.	19.01.16-04.56.31-1-70597	64	4	4	0	0	0	736	3	3	0	0	NA	NA	NA	14	14	239	243	345	212	217	307	0	6	5	0	0.025	0.014
.	19.01.16-04.56.32-1-70598	146	11	11	3	0	2	743	8	8	0	0	NA	NA	NA	47	29	245	245	352	220	216	307	5	14	23	0.02	0.057	0.065
.	19.01.16-04.56.42-1-70605	120	4	4	0	0	0	757	3	3	0	0	NA	NA	NA	49	39	245	250	357	221	220	316	0	6	5	0	0.024	0.014
.	19.01.16-04.56.45-1-70611	98	8	8	3	0	3	750	6	6	0	0	NA	NA	NA	32	34	247	245	355	216	219	315	6	11	18	0.024	0.045	0.051
.	19.01.16-04.56.49-1-70618	62	3	3	2	0	2	457	2	2	0	0	NA	NA	NA	16	14	239	240	348	136	129	192	5	0	2	0.021	0	0.006
.	19.01.16-04.56.50-1-70619	34	1	1	0	0	0	0	0	0	0	0	NA	NA	NA	11	3	237	237	342	0	0	0	0	0	0	0	0	0
.	19.01.16-04.56.50-1-70620	66	3	3	3	0	3	745	2	2	0	0	NA	NA	NA	18	23	240	242	354	212	217	316	0	8	0	0	0.033	0
.	19.01.16-04.56.52-1-70625	64	4	4	1	0	1	736	3	3	0	0	NA	NA	NA	29	24	243	243	351	208	214	314	3	0	2	0.012	0	0.006
.	19.01.16-04.56.54-1-70628	117	14	14	2	0	2	737	12	12	0	0	NA	NA	NA	43	27	246	242	352	214	211	312	18	5	25	0.073	0.021	0.071
.	19.01.16-04.56.56-1-70630	97	11	11	0	0	0	751	9	9	0	0	NA	NA	NA	31	43	250	251	355	220	220	311	9	6	11	0.036	0.024	0.031
.	19.01.16-04.56.57-1-70633	85	7	7	1	0	1	755	5	5	0	0	NA	NA	NA	25	41	247	249	358	218	221	316	0	6	9	0	0.024	0.025
.	19.01.16-04.57.01-1-70636	89	5	5	2	0	2	749	4	4	0	0	NA	NA	NA	30	35	246	248	354	219	217	313	7	0	6	0.028	0	0.017
.	19.01.16-04.57.04-1-70641	95	8	8	1	0	1	745	7	7	0	0	NA	NA	NA	24	29	245	243	354	217	216	312	3	14	6	0.012	0.058	0.017
.	19.01.16-04.57.07-1-70646	144	6	6	3	0	2	762	4	4	0	0	NA	NA	NA	47	43	250	246	360	222	219	321	7	12	9	0.028	0.049	0.025
.	19.01.16-04.57.07-1-70647	62	2	2	1	0	1	353	0	0	0	0	NA	NA	NA	21	23	241	245	350	112	92	149	0	1	3	0	0.004	0.009
.	19.01.16-04.57.10-1-70649	37	1	1	0	0	0	0	0	0	0	0	NA	NA	NA	13	11	238	241	345	0	0	0	0	0	3	0	0	0.009
.	19.01.16-04.57.13-1-70651	91	5	5	1	0	1	758	4	4	0	0	NA	NA	NA	23	36	247	246	356	219	220	319	0	7	8	0	0.028	0.022
.	19.01.16-04.57.19-1-70654	59	3	3	0	0	0	733	2	2	0	0	NA	NA	NA	20	16	241	238	350	214	212	307	1	1	3	0.004	0.004	0.009
.	19.01.16-04.57.19-1-70655	88	7	7	4	0	4	739	6	6	0	0	NA	NA	NA	25	21	241	243	350	214	216	309	5	0	21	0.021	0	0.06
.	19.01.16-04.57.20-1-70657	66	4	4	2	0	2	748	3	3	0	0	NA	NA	NA	16	25	247	243	348	222	217	309	6	0	10	0.024	0	0.029
.	19.01.16-04.57.20-1-70658	87	4	4	3	0	3	748	3	3	0	0	NA	NA	NA	34	33	247	252	347	221	224	303	0	23	7	0	0.091	0.02
.	19.01.16-04.57.26-1-70662	85	5	5	0	0	0	732	4	4	0	0	NA	NA	NA	40	22	241	248	346	213	214	305	2	8	8	0.008	0.032	0.023
.	19.01.16-04.57.27-1-70663	59	3	3	0	0	0	741	2	2	0	0	NA	NA	NA	25	23	245	247	344	219	216	306	0	9	1	0	0.036	0.003
.	19.01.16-04.57.28-1-70679	87	4	4	1	0	1	753	3	3	0	0	NA	NA	NA	30	39	248	245	359	219	215	319	9	0	6	0.036	0	0.017
.	19.01.16-04.57.33-1-70682	65	2	2	1	0	1	407	1	1	0	0	NA	NA	NA	11	18	241	242	348	119	120	168	0	0	1	0	0	0.003
.	19.01.16-04.57.39-1-70689	33	1	1	1	0	1	0	0	0	0	0	NA	NA	NA	14	8	237	238	346	0	0	0	0	0	0	0	0	0
.	19.01.16-04.57.39-1-70690	61	2	2	0	0	0	739	1	1	0	0	NA	NA	NA	38	29	243	241	358	215	212	312	0	5	0	0	0.021	0
.	19.01.16-04.57.41-1-70692	115	13	13	2	0	1	748	9	9	0	0	NA	NA	NA	43	35	245	248	355	214	218	316	27	18	4	0.11	0.073	0.011
.	19.01.16-04.57.43-1-70693	61	3	3	1	0	1	747	2	2	0	0	NA	NA	NA	25	32	248	247	350	219	220	308	3	9	0	0.012	0.036	0
.	19.01.16-04.57.44-1-70695	33	1	1	1	0	1	0	0	0	0	0	NA	NA	NA	14	12	240	237	348	0	0	0	0	0	3	0	0	0.009
.	19.01.16-04.57.46-1-70701	96	13	13	6	0	4	745	11	11	0	0	NA	NA	NA	38	32	242	252	351	214	222	309	16	12	7	0.066	0.048	0.02
.	19.01.16-04.57.46-1-70702	96	11	11	1	0	0	754	9	9	0	0	NA	NA	NA	43	43	243	253	360	216	224	314	10	17	2	0.041	0.067	0.006
.	19.01.16-04.57.46-1-70703	86	3	3	2	0	2	759	2	2	0	0	NA	NA	NA	29	36	245	247	357	221	221	317	0	2	2	0	0.008	0.006
.	19.01.16-04.57.46-1-70704	93	10	10	1	0	1	750	9	9	0	0	NA	NA	NA	28	33	249	245	352	224	217	309	6	12	16	0.024	0.049	0.045
.	19.01.16-04.57.52-1-70713	67	4	4	0	0	0	739	3	3	0	0	NA	NA	NA	29	28	243	244	354	214	209	316	5	0	0	0.021	0	0
.	19.01.16-04.57.55-1-70722	62	4	4	1	0	0	745	3	3	0	0	NA	NA	NA	26	31	245	244	355	218	218	309	7	5	2	0.029	0.02	0.006
.	19.01.16-04.58.00-1-70727	62	4	4	1	0	1	736	3	3	0	0	NA	NA	NA	31	25	244	247	347	213	219	304	0	3	9	0	0.012	0.026
.	19.01.16-04.58.05-1-70733	90	4	4	2	0	1	745	3	3	0	0	NA	NA	NA	34	29	245	245	352	217	216	312	8	6	0	0.033	0.024	0
.	19.01.16-04.58.10-1-70734	59	2	2	0	0	0	303	1	1	0	0	NA	NA	NA	19	15	240	239	349	87	84	132	5	0	2	0.021	0	0.006
.	19.01.16-04.58.11-1-70736	123	15	15	5	0	4	756	13	13	0	0	NA	NA	NA	37	47	251	247	362	221	217	318	19	26	21	0.076	0.105	0.058
.	19.01.16-04.58.12-1-70738	90	3	3	1	0	0	746	2	2	0	0	NA	NA	NA	39	36	248	244	357	219	214	313	5	0	6	0.02	0	0.017
.	19.01.16-04.58.12-1-70739	86	4	4	1	0	1	743	2	2	0	0	NA	NA	NA	34	35	246	248	354	223	213	307	8	7	2	0.033	0.028	0.006
.	19.01.16-04.58.13-1-70740	31	1	1	0	0	0	0	0	0	0	0	NA	NA	NA	9	8	238	240	343	0	0	0	0	0	0	0	0	0
.	19.01.16-04.58.14-1-70741	58	2	2	2	0	2	744	1	1	0	0	NA	NA	NA	24	30	246	244	353	219	214	311	0	9	2	0	0.037	0.006
.	19.01.16-04.58.15-1-70742	94	7	7	2	0	2	743	6	6	0	0	NA	NA	NA	25	25	244	239	355	216	211	316	7	3	12	0.029	0.013	0.034
.	19.01.16-04.58.16-1-70743	62	3	3	1	0	1	742	2	2	0	0	NA	NA	NA	17	28	244	245	352	216	217	309	8	0	1	0.033	0	0.003
.	19.01.16-04.58.22-1-70750	86	3	3	0	0	0	740	2	2	0	0	NA	NA	NA	27	24	237	242	358	211	212	317	6	0	3	0.025	0	0.008
.	19.01.16-04.58.22-1-70751	121	11	11	0	0	0	758	10	10	0	0	NA	NA	NA	42	42	250	251	354	224	222	312	13	19	9	0.052	0.076	0.025
.	19.01.16-04.58.30-1-70774	62	3	3	0	0	0	733	2	2	0	0	NA	NA	NA	25	18	238	241	352	209	213	311	5	0	4	0.021	0	0.011
.	19.01.16-04.58.31-1-70775	30	1	1	0	0	0	0	0	0	0	0	NA	NA	NA	8	14	240	240	347	0	0	0	0	0	2	0	0	0.006
.	19.01.16-04.58.33-1-70777	173	13	13	6	0	3	778	7	7	0	0	NA	NA	NA	48	63	252	257	367	222	230	326	24	11	12	0.095	0.043	0.033
.	19.01.16-04.58.33-1-70778	111	5	5	1	0	1	752	4	4	0	0	NA	NA	NA	38	37	245	244	361	219	212	321	7	1	7	0.029	0.004	0.019
.	19.01.16-04.58.33-1-70779	146	12	12	8	0	2	758	11	11	0	0	NA	NA	NA	44	38	250	242	359	222	215	321	12	32	8	0.048	0.132	0.022
.	19.01.16-04.58.39-1-70780	32	1	1	1	0	1	0	0	0	0	0	NA	NA	NA	10	6	239	238	342	0	0	0	0	2	0	0	0.008	0
.	19.01.16-04.58.42-1-70781	95	5	5	2	0	2	739	3	3	0	0	NA	NA	NA	20	19	239	244	349	208	220	311	8	0	3	0.033	0	0.009
.	19.01.16-04.58.43-1-70782	147	15	15	10	0	7	765	14	14	0	0	NA	NA	NA	52	48	253	248	360	226	222	317	27	20	10	0.107	0.081	0.028
.	19.01.16-04.58.46-1-70788	63	2	2	0	0	0	404	1	1	0	0	NA	NA	NA	15	12	240	239	346	111	122	171	4	0	0	0.017	0	0
.	19.01.16-04.58.48-1-70792	88	6	6	0	0	0	757	5	5	0	0	NA	NA	NA	37	43	254	251	351	223	224	310	5	4	10	0.02	0.016	0.028
.	19.01.16-04.58.55-1-70804	116	8	8	2	0	2	755	6	6	0	0	NA	NA	NA	30	39	246	247	359	220	218	317	36	0	5	0.146	0	0.014
.	19.01.16-04.58.55-1-70805	61	2	2	1	0	1	730	1	1	0	0	NA	NA	NA	33	22	247	240	348	218	208	304	2	3	0	0.008	0.012	0
.	19.01.16-04.58.59-1-70808	141	13	13	2	0	1	748	12	12	0	0	NA	NA	NA	31	32	245	242	358	218	213	317	14	12	14	0.057	0.05	0.039
.	19.01.16-04.59.01-1-70809	89	5	5	1	0	1	734	3	3	0	0	NA	NA	NA	29	27	244	242	354	209	212	313	4	3	1	0.016	0.012	0.003
.	19.01.16-04.59.01-1-70811	94	5	5	1	0	1	751	4	4	0	0	NA	NA	NA	39	34	246	248	353	220	220	311	7	9	2	0.028	0.036	0.006
.	19.01.16-04.59.05-1-70818	61	2	2	0	0	0	747	1	1	0	0	NA	NA	NA	32	31	243	252	349	214	224	309	1	9	0	0.004	0.036	0
.	19.01.16-04.59.10-1-70823	67	4	4	0	0	0	732	2	2	0	0	NA	NA	NA	29	21	242	243	349	213	213	306	7	6	4	0.029	0.025	0.011
.	19.01.16-04.59.11-1-70825	150	8	8	4	0	3	754	6	6	0	0	NA	NA	NA	41	37	243	249	358	215	221	318	10	15	3	0.041	0.06	0.008
.	19.01.16-04.59.12-1-70827	91	10	10	4	0	3	756	9	9	0	0	NA	NA	NA	32	40	249	248	356	222	217	317	16	22	17	0.064	0.089	0.048
.	19.01.16-04.59.19-1-70830	118	9	9	3	0	1	743	8	8	0	0	NA	NA	NA	39	33	244	246	356	217	217	309	7	12	6	0.029	0.049	0.017
.	19.01.16-04.59.21-1-70831	151	17	17	5	0	4	762	15	15	0	0	NA	NA	NA	55	50	248	255	360	219	224	319	33	39	11	0.133	0.153	0.031
.	19.01.16-04.59.21-1-70832	101	9	9	1	0	1	747	7	7	0	0	NA	NA	NA	35	34	246	244	357	216	216	315	9	3	14	0.037	0.012	0.039
.	19.01.16-04.59.23-1-70833	60	3	3	0	0	0	737	2	2	0	0	NA	NA	NA	30	23	242	243	351	212	214	311	4	0	11	0.017	0	0.031
.	19.01.16-04.59.26-1-70836	95	15	15	3	0	2	748	14	14	0	0	NA	NA	NA	30	38	251	246	354	220	218	310	20	5	32	0.08	0.02	0.09
.	19.01.16-04.59.29-1-70852	32	1	1	0	0	0	0	0	0	0	0	NA	NA	NA	12	6	238	238	343	0	0	0	0	0	2	0	0	0.006
.	19.01.16-04.59.32-1-70855	55	3	3	0	0	0	0	1	1	0	0	NA	NA	NA	14	26	243	245	351	0	0	0	0	1	4	0	0.004	0.011
.	19.01.16-04.59.34-1-70858	62	6	6	2	0	2	735	5	5	0	0	NA	NA	NA	29	19	241	240	351	213	211	311	0	3	14	0	0.012	0.04
.	19.01.16-04.59.36-1-70863	89	5	5	0	0	0	739	4	4	0	0	NA	NA	NA	37	31	244	248	352	216	216	307	5	9	3	0.02	0.036	0.009
.	19.01.16-04.59.39-1-70865	91	4	4	1	0	1	744	3	3	0	0	NA	NA	NA	17	20	246	243	344	219	217	308	0	11	3	0	0.045	0.009
.	19.01.16-04.59.39-1-70869	86	4	4	0	0	0	736	3	3	0	0	NA	NA	NA	30	24	242	244	351	213	215	308	8	3	2	0.033	0.012	0.006
.	19.01.16-04.59.43-1-70871	32	1	1	1	0	1	0	0	0	0	0	NA	NA	NA	12	12	242	239	344	0	0	0	0	0	3	0	0	0.009
.	19.01.16-04.59.44-1-70873	96	11	11	8	0	4	754	10	10	0	0	NA	NA	NA	29	41	248	253	353	217	224	313	23	7	21	0.093	0.028	0.059
.	19.01.16-04.59.46-1-70878	96	16	16	6	0	5	746	15	15	0	0	NA	NA	NA	30	37	252	248	350	222	219	305	30	14	21	0.119	0.056	0.06
.	19.01.16-04.59.53-1-70890	93	16	16	4	0	4	764	14	14	0	0	NA	NA	NA	26	42	251	243	361	224	218	322	29	10	16	0.116	0.041	0.044
.	19.01.16-04.59.55-1-70898	86	4	4	3	0	3	739	3	3	0	0	NA	NA	NA	36	26	240	243	356	214	215	310	13	7	0	0.054	0.029	0
.	19.01.16-04.59.57-1-70901	32	1	1	1	0	1	0	0	0	0	0	NA	NA	NA	6	16	244	237	348	0	0	0	3	0	0	0.012	0	0
.	19.01.16-04.59.58-1-70903	141	8	8	3	0	3	757	7	7	0	0	NA	NA	NA	36	36	242	252	355	215	224	318	27	13	5	0.112	0.052	0.014
.	19.01.16-04.59.59-1-70905	70	6	6	1	0	1	752	4	4	0	0	NA	NA	NA	17	31	246	245	353	221	218	313	3	4	16	0.012	0.016	0.045
.	19.01.16-05.00.00-1-70906	63	4	4	0	0	0	729	3	3	0	0	NA	NA	NA	27	20	242	245	346	211	215	303	0	5	6	0	0.02	0.017
.	19.01.16-05.00.00-1-70907	146	8	8	2	0	2	759	7	7	0	0	NA	NA	NA	39	43	248	250	358	223	219	317	3	12	7	0.012	0.048	0.02
.	19.01.16-05.00.10-1-70920	60	2	2	0	0	0	738	1	1	0	0	NA	NA	NA	18	19	239	241	352	211	212	315	0	0	8	0	0	0.023
.	19.01.16-05.00.13-1-70925	112	9	9	3	0	3	755	8	8	0	0	NA	NA	NA	41	40	248	251	354	218	226	311	11	16	3	0.044	0.064	0.008
.	19.01.16-05.00.19-1-70928	63	5	5	1	0	1	749	4	4	0	0	NA	NA	NA	29	32	243	248	354	216	224	309	12	6	1	0.049	0.024	0.003
.	19.01.16-05.00.20-1-70929	96	7	7	1	0	1	755	4	4	0	0	NA	NA	NA	29	38	246	244	361	221	215	319	4	1	13	0.016	0.004	0.036
.	19.01.16-05.00.21-1-70930	97	7	7	2	0	1	751	6	6	0	0	NA	NA	NA	31	30	243	245	355	217	219	315	13	4	2	0.053	0.016	0.006
.	19.01.16-05.00.22-1-70932	144	14	14	5	0	4	764	12	12	0	0	NA	NA	NA	36	52	249	250	366	219	223	322	25	15	14	0.1	0.06	0.038
.	19.01.16-05.00.23-1-70934	87	5	5	2	0	2	747	4	4	0	0	NA	NA	NA	30	33	247	247	352	216	218	313	3	0	20	0.012	0	0.057
.	19.01.16-05.00.24-1-70935	88	3	3	0	0	0	745	2	2	0	0	NA	NA	NA	29	26	243	243	353	217	214	314	7	0	10	0.029	0	0.028
.	19.01.16-05.00.26-1-70936	119	7	7	0	0	0	736	6	6	0	0	NA	NA	NA	54	29	246	243	353	216	208	312	18	9	2	0.073	0.037	0.006
.	19.01.16-05.00.38-1-70959	157	20	20	5	0	4	759	17	17	0	0	NA	NA	NA	46	44	247	252	358	215	227	317	32	19	7	0.13	0.075	0.02
.	19.01.16-05.00.39-1-70960	33	1	1	0	0	0	0	0	0	0	0	NA	NA	NA	7	8	239	238	344	0	0	0	0	0	0	0	0	0
.	19.01.16-05.00.41-1-70961	35	1	1	1	0	1	0	0	0	0	0	NA	NA	NA	8	12	238	241	346	0	0	0	0	0	2	0	0	0.006
.	19.01.16-05.00.41-1-70962	202	15	15	5	0	2	795	12	12	0	0	NA	NA	NA	55	81	265	265	364	238	234	323	34	40	7	0.128	0.151	0.019
.	19.01.16-05.00.41-1-70963	123	11	11	3	0	1	770	10	10	0	0	NA	NA	NA	38	53	258	244	364	229	216	325	1	17	30	0.004	0.07	0.082
.	19.01.16-05.00.42-1-70964	35	1	1	0	0	0	0	0	0	0	0	NA	NA	NA	10	10	238	238	347	0	0	0	0	0	0	0	0	0
.	19.01.16-05.00.43-1-70966	64	2	2	0	0	0	151	1	1	0	0	NA	NA	NA	21	15	239	243	346	48	51	52	0	0	5	0	0	0.014
.	19.01.16-05.00.44-1-70967	64	2	2	1	0	1	252	1	1	0	0	NA	NA	NA	20	21	246	238	350	63	80	109	0	0	1	0	0	0.003
.	19.01.16-05.00.45-1-70971	67	4	4	1	0	1	733	2	2	0	0	NA	NA	NA	22	13	238	239	349	214	211	308	1	8	0	0.004	0.033	0
.	19.01.16-05.00.50-1-70977	118	6	6	1	0	1	746	5	5	0	0	NA	NA	NA	36	32	248	245	352	219	217	310	0	10	5	0	0.041	0.014
.	19.01.16-05.00.51-1-70979	60	3	3	2	0	2	101	2	2	0	0	NA	NA	NA	11	22	239	244	352	28	28	45	4	3	0	0.017	0.012	0
.	19.01.16-05.00.52-1-70982	35	1	1	0	0	0	0	0	0	0	0	NA	NA	NA	12	9	238	239	345	0	0	0	0	2	0	0	0.008	0
.	19.01.16-05.00.54-1-70986	66	3	3	0	0	0	745	2	2	0	0	NA	NA	NA	18	27	238	248	354	212	220	313	3	5	2	0.013	0.02	0.006
.	19.01.16-05.00.55-1-70990	91	7	7	2	0	2	750	5	5	0	0	NA	NA	NA	31	35	250	243	355	222	213	315	12	4	12	0.048	0.016	0.034
.	19.01.16-05.01.00-1-70994	99	11	11	2	0	2	760	10	10	0	0	NA	NA	NA	33	46	255	247	357	229	216	315	19	3	6	0.075	0.012	0.017
.	19.01.16-05.01.02-1-71028	35	1	1	0	0	0	0	0	0	0	0	NA	NA	NA	7	8	236	239	346	0	0	0	3	0	0	0.013	0	0
.	19.01.16-05.01.05-1-71034	131	9	9	1	0	0	759	7	7	0	0	NA	NA	NA	44	41	254	246	354	228	218	313	6	8	11	0.024	0.033	0.031
.	19.01.16-05.01.10-1-71075	64	4	4	1	0	1	736	3	3	0	0	NA	NA	NA	28	30	245	241	357	216	208	312	4	6	7	0.016	0.025	0.02
.	19.01.16-05.01.10-1-71076	59	2	2	0	0	0	100	1	1	0	0	NA	NA	NA	15	25	243	246	349	31	30	39	1	3	0	0.004	0.012	0
.	19.01.16-05.01.11-1-71077	65	2	2	0	0	0	741	1	1	0	0	NA	NA	NA	21	25	241	249	348	216	217	308	6	3	0	0.025	0.012	0
.	19.01.16-05.01.16-1-71080	196	15	15	5	0	4	778	13	13	0	0	NA	NA	NA	59	67	255	260	365	228	226	324	38	24	15	0.149	0.092	0.041
.	19.01.16-05.01.17-1-71084	182	16	16	2	0	2	782	13	13	0	0	NA	NA	NA	60	68	255	256	370	226	225	331	43	36	3	0.169	0.141	0.008
.	19.01.16-05.01.17-1-71085	202	19	19	5	0	4	768	17	17	0	0	NA	NA	NA	63	52	249	254	362	222	223	323	63	27	7	0.253	0.106	0.019
.	19.01.16-05.01.20-1-71087	62	2	2	1	0	1	305	0	0	0	0	NA	NA	NA	25	16	239	243	347	87	99	119	0	0	6	0	0	0.017
.	19.01.16-05.01.26-1-71090	124	15	15	4	0	1	752	11	11	0	0	NA	NA	NA	50	45	247	251	360	222	220	310	20	24	14	0.081	0.096	0.039
.	19.01.16-05.01.27-1-71091	62	2	2	1	0	1	152	1	1	0	0	NA	NA	NA	24	13	237	240	349	44	43	65	0	0	2	0	0	0.006
.	19.01.16-05.01.27-1-71092	93	5	5	0	0	0	745	4	4	0	0	NA	NA	NA	31	30	242	246	355	214	215	316	13	6	12	0.054	0.024	0.034
.	19.01.16-05.01.28-1-71093	66	3	3	0	0	0	735	2	2	0	0	NA	NA	NA	31	26	245	240	354	213	214	308	0	6	8	0	0.025	0.023
.	19.01.16-05.01.31-1-71111	119	13	13	2	0	1	740	11	11	0	0	NA	NA	NA	44	26	244	242	353	216	215	309	18	9	9	0.074	0.037	0.025
.	19.01.16-05.01.35-1-71113	89	4	4	2	0	0	750	3	3	0	0	NA	NA	NA	30	37	246	244	360	215	214	321	9	4	0	0.037	0.016	0
.	19.01.16-05.01.45-1-71125	99	4	4	1	0	1	754	3	3	0	0	NA	NA	NA	33	36	242	246	361	212	219	323	0	9	7	0	0.037	0.019
.	19.01.16-05.01.50-1-71135	116	7	7	3	0	2	757	6	6	0	0	NA	NA	NA	42	48	244	254	363	211	225	321	14	10	8	0.057	0.039	0.022
.	19.01.16-05.01.50-1-71136	59	2	2	0	0	0	253	1	1	0	0	NA	NA	NA	14	21	244	238	352	77	68	108	0	1	0	0	0.004	0
.	19.01.16-05.01.53-1-71141	63	2	2	0	0	0	750	0	0	0	0	NA	NA	NA	25	33	245	250	351	217	223	310	0	0	4	0	0	0.011
.	19.01.16-05.01.54-1-71142	87	5	5	2	0	2	753	4	4	0	0	NA	NA	NA	38	40	244	247	362	214	217	322	9	4	1	0.037	0.016	0.003
.	19.01.16-05.01.57-1-71151	151	16	16	8	0	5	755	15	15	0	0	NA	NA	NA	46	39	246	248	358	215	222	318	11	10	22	0.045	0.04	0.061
.	19.01.16-05.01.57-1-71152	119	10	10	4	0	3	757	8	8	0	0	NA	NA	NA	49	49	249	257	356	218	226	313	14	9	16	0.056	0.035	0.045
.	19.01.16-05.02.01-1-71155	63	2	2	0	0	0	253	1	1	0	0	NA	NA	NA	12	16	239	245	345	82	68	103	0	1	1	0	0.004	0.003
.	19.01.16-05.02.01-1-71156	63	3	3	0	0	0	101	2	2	0	0	NA	NA	NA	25	12	239	241	345	29	28	44	2	0	2	0.008	0	0.006
.	19.01.16-05.02.03-1-71162	65	4	4	3	0	3	745	3	3	0	0	NA	NA	NA	21	31	243	246	355	213	218	314	0	6	13	0	0.024	0.037
.	19.01.16-05.02.10-1-71167	87	4	4	1	0	1	756	3	3	0	0	NA	NA	NA	36	38	243	246	362	214	219	323	9	2	3	0.037	0.008	0.008
.	19.01.16-05.02.10-1-71168	60	3	3	2	0	2	407	2	2	0	0	NA	NA	NA	17	12	242	238	345	130	121	156	0	0	4	0	0	0.012
.	19.01.16-05.02.11-1-71169	61	3	3	0	0	0	352	2	2	0	0	NA	NA	NA	12	18	241	241	349	106	101	145	0	4	2	0	0.017	0.006
.	19.01.16-05.02.11-1-71170	121	14	14	3	0	1	751	13	13	0	0	NA	NA	NA	45	38	247	246	358	218	219	314	20	13	6	0.081	0.053	0.017
.	19.01.16-05.02.13-1-71172	63	5	5	1	0	1	733	4	4	0	0	NA	NA	NA	26	25	240	248	350	212	213	308	4	0	7	0.017	0	0.02
.	19.01.16-05.02.21-1-71177	36	1	1	0	0	0	0	0	0	0	0	NA	NA	NA	13	12	238	240	347	0	0	0	0	0	4	0	0	0.012
.	19.01.16-05.02.21-1-71178	62	2	2	0	0	0	736	1	1	0	0	NA	NA	NA	20	23	243	241	352	213	211	312	4	0	0	0.016	0	0
.	19.01.16-05.02.24-1-71183	141	22	22	8	0	6	751	20	20	0	0	NA	NA	NA	46	42	244	248	363	215	217	319	13	44	22	0.053	0.177	0.061
.	19.01.16-05.02.24-1-71184	119	21	21	9	0	8	734	19	19	0	0	NA	NA	NA	40	26	242	247	350	210	224	300	31	23	16	0.128	0.093	0.046
.	19.01.16-05.02.26-1-71185	123	21	21	8	0	6	748	20	20	0	0	NA	NA	NA	46	42	242	248	365	214	217	317	29	21	27	0.12	0.085	0.074
.	19.01.16-05.02.28-1-71202	115	8	8	1	0	1	746	6	6	0	0	NA	NA	NA	47	33	249	246	351	217	218	311	7	6	4	0.028	0.024	0.011
.	19.01.16-05.02.28-1-71203	84	4	4	0	0	0	753	3	3	0	0	NA	NA	NA	22	35	247	245	356	221	216	316	5	4	0	0.02	0.016	0
.	19.01.16-05.02.33-1-71208	61	4	4	0	0	0	732	2	2	0	0	NA	NA	NA	28	21	241	242	351	212	214	306	5	6	1	0.021	0.025	0.003
.	19.01.16-05.02.38-1-71212	93	4	4	0	0	0	754	3	3	0	0	NA	NA	NA	32	37	243	253	354	215	221	318	7	8	0	0.029	0.032	0
.	19.01.16-05.02.40-1-71213	119	14	14	2	0	2	768	13	13	0	0	NA	NA	NA	36	52	253	248	364	223	217	328	16	7	33	0.063	0.028	0.091
.	19.01.16-05.02.46-1-71221	121	8	8	2	0	2	750	7	7	0	0	NA	NA	NA	46	40	243	253	357	212	224	314	1	11	17	0.004	0.043	0.048
.	19.01.16-05.02.51-1-71230	59	2	2	1	0	1	738	0	0	0	0	NA	NA	NA	20	25	239	244	355	212	210	316	1	0	3	0.004	0	0.008
.	19.01.16-05.02.54-1-71237	89	5	5	1	0	1	747	4	4	0	0	NA	NA	NA	31	28	248	244	349	221	219	307	8	14	2	0.032	0.057	0.006
.	19.01.16-05.03.00-1-71242	62	2	2	1	0	1	254	1	1	0	0	NA	NA	NA	17	20	242	244	347	80	76	98	2	0	0	0.008	0	0
.	19.01.16-05.03.01-1-71243	149	16	16	6	0	2	767	15	15	0	0	NA	NA	NA	51	51	253	249	362	224	217	326	15	21	25	0.059	0.084	0.069
.	19.01.16-05.03.07-1-71254	64	4	4	0	0	0	736	3	3	0	0	NA	NA	NA	25	19	240	243	349	215	211	310	3	0	4	0.012	0	0.011
.	19.01.16-05.03.07-1-71255	62	3	3	1	0	1	747	2	2	0	0	NA	NA	NA	22	35	247	243	358	217	216	314	4	0	5	0.016	0	0.014
.	19.01.16-05.03.08-1-71257	119	9	9	2	0	2	749	8	8	0	0	NA	NA	NA	39	31	248	245	351	219	218	312	8	16	12	0.032	0.065	0.034
.	19.01.16-05.03.09-1-71259	32	1	1	0	0	0	0	0	0	0	0	NA	NA	NA	10	5	236	237	345	0	0	0	3	0	0	0.013	0	0
.	19.01.16-05.03.11-1-71260	93	4	4	0	0	0	740	3	3	0	0	NA	NA	NA	25	26	246	244	349	217	214	309	8	1	4	0.033	0.004	0.011
.	19.01.16-05.03.11-1-71261	87	5	5	4	0	3	753	4	4	0	0	NA	NA	NA	30	37	247	246	357	218	219	316	5	6	8	0.02	0.024	0.022
.	19.01.16-05.03.11-1-71262	94	11	11	4	0	3	747	10	10	0	0	NA	NA	NA	35	37	250	245	355	219	217	311	3	16	14	0.012	0.065	0.039
.	19.01.16-05.03.15-1-71265	125	11	11	6	0	4	760	9	9	0	0	NA	NA	NA	43	49	250	252	360	216	222	322	6	12	24	0.024	0.048	0.067
.	19.01.16-05.03.28-1-71272	120	12	12	4	0	4	745	11	11	0	0	NA	NA	NA	43	36	243	247	359	209	217	319	23	15	0	0.095	0.061	0
.	19.01.16-05.03.28-1-71273	57	2	2	0	0	0	0	1	1	0	0	NA	NA	NA	18	26	248	242	349	0	0	0	5	0	1	0.02	0	0.003
.	19.01.16-05.03.31-1-71290	155	6	6	4	0	3	756	5	5	0	0	NA	NA	NA	51	48	250	251	360	217	221	318	13	12	5	0.052	0.048	0.014
.	19.01.16-05.03.31-1-71291	122	23	23	1	0	1	754	21	21	0	0	NA	NA	NA	44	41	247	250	357	216	224	314	61	8	8	0.247	0.032	0.022
.	19.01.16-05.03.33-1-71292	146	11	11	4	0	3	755	10	10	0	0	NA	NA	NA	51	44	253	246	358	223	215	317	7	20	17	0.028	0.081	0.047
.	19.01.16-05.03.35-1-71293	174	13	13	5	0	3	766	10	10	0	0	NA	NA	NA	63	52	256	245	364	227	215	324	12	18	27	0.047	0.073	0.074
.	19.01.16-05.03.37-1-71295	58	2	2	0	0	0	355	1	1	0	0	NA	NA	NA	18	18	240	242	349	107	102	146	6	0	0	0.025	0	0
.	19.01.16-05.03.37-1-71296	89	7	7	2	0	2	751	5	5	0	0	NA	NA	NA	35	37	247	248	355	216	216	319	14	12	0	0.057	0.048	0
.	19.01.16-05.03.43-1-71302	150	16	16	3	0	2	747	15	15	0	0	NA	NA	NA	49	31	244	248	352	217	221	309	32	22	25	0.131	0.089	0.071
.	19.01.16-05.03.58-1-71325	158	15	15	6	0	4	762	14	14	0	0	NA	NA	NA	46	58	251	259	361	217	226	319	30	45	17	0.12	0.174	0.047
.	19.01.16-05.04.01-1-71327	87	5	5	2	0	2	758	4	4	0	0	NA	NA	NA	16	34	242	248	357	216	222	320	0	4	9	0	0.016	0.025
.	19.01.16-05.04.05-1-71333	91	6	6	1	0	1	749	4	4	0	0	NA	NA	NA	32	35	245	243	360	216	213	320	2	10	5	0.008	0.041	0.014
.	19.01.16-05.04.06-1-71334	35	1	1	0	0	0	0	0	0	0	0	NA	NA	NA	7	11	240	237	347	0	0	0	0	7	0	0	0.03	0
.	19.01.16-05.04.09-1-71338	120	11	11	3	0	3	775	9	9	0	0	NA	NA	NA	38	55	251	256	361	223	231	321	18	4	13	0.072	0.016	0.036
.	19.01.16-05.04.09-1-71339	121	5	5	1	0	1	755	4	4	0	0	NA	NA	NA	30	33	242	247	357	216	222	317	5	4	1	0.021	0.016	0.003
.	19.01.16-05.04.16-1-71420	94	9	9	2	0	1	752	8	8	0	0	NA	NA	NA	33	36	244	253	352	216	223	313	35	10	8	0.143	0.04	0.023
.	19.01.16-05.04.20-1-71423	99	4	4	0	0	0	748	3	3	0	0	NA	NA	NA	32	33	245	243	358	220	216	312	11	5	4	0.045	0.021	0.011
.	19.01.16-05.04.20-1-71424	35	1	1	0	0	0	0	0	0	0	0	NA	NA	NA	6	15	243	241	344	0	0	0	3	0	0	0.012	0	0
.	19.01.16-05.04.21-1-71425	61	5	5	3	0	2	743	4	4	0	0	NA	NA	NA	17	26	241	247	351	215	220	308	10	3	4	0.041	0.012	0.011
.	19.01.16-05.04.23-1-71429	123	6	6	0	0	0	737	4	4	0	0	NA	NA	NA	43	28	245	248	348	214	218	305	0	4	7	0	0.016	0.02
.	19.01.16-05.04.25-1-71430	66	5	5	2	0	1	743	4	4	0	0	NA	NA	NA	24	26	243	242	354	214	213	316	6	10	0	0.025	0.041	0
.	19.01.16-05.04.28-1-71447	63	2	2	1	0	1	745	1	1	0	0	NA	NA	NA	19	26	247	242	350	221	216	308	0	0	7	0	0	0.02
.	19.01.16-05.04.34-1-71452	59	2	2	1	0	0	747	1	1	0	0	NA	NA	NA	15	25	242	244	352	215	217	315	0	9	0	0	0.037	0
.	19.01.16-05.04.35-1-71453	94	11	11	5	0	4	744	9	9	0	0	NA	NA	NA	32	29	242	246	354	215	215	314	0	16	18	0	0.065	0.051
.	19.01.16-05.04.40-1-71456	91	8	8	2	0	2	747	7	7	0	0	NA	NA	NA	29	37	246	247	357	212	220	315	0	18	8	0	0.073	0.022
.	19.01.16-05.04.40-1-71457	121	17	17	2	0	1	738	14	14	0	0	NA	NA	NA	37	31	247	242	355	216	211	311	20	13	17	0.081	0.054	0.048
.	19.01.16-05.04.41-1-71458	65	3	3	3	0	2	735	2	2	0	0	NA	NA	NA	26	24	244	244	349	215	213	307	5	0	3	0.02	0	0.009
.	19.01.16-05.04.43-1-71459	122	10	10	6	0	4	747	8	8	0	0	NA	NA	NA	40	35	250	246	352	218	218	311	4	17	16	0.016	0.069	0.045
.	19.01.16-05.04.43-1-71460	67	2	2	0	0	0	408	1	1	0	0	NA	NA	NA	19	21	242	244	348	113	114	181	0	0	1	0	0	0.003
.	19.01.16-05.04.44-1-71461	176	7	7	2	0	1	775	6	6	0	0	NA	NA	NA	38	53	249	253	364	222	226	327	14	15	2	0.056	0.059	0.005
.	19.01.16-05.04.50-1-71474	119	8	8	3	0	2	744	7	7	0	0	NA	NA	NA	59	38	245	252	354	212	220	312	10	7	11	0.041	0.028	0.031
.	19.01.16-05.04.57-1-71487	95	6	6	2	0	2	738	5	5	0	0	NA	NA	NA	30	29	245	242	355	218	214	306	17	11	0	0.069	0.045	0
.	19.01.16-05.04.57-1-71488	156	8	8	3	0	2	761	7	7	0	0	NA	NA	NA	54	49	252	254	356	222	224	315	5	9	16	0.02	0.035	0.045
.	19.01.16-05.04.59-1-71489	94	9	9	4	0	3	742	8	8	0	0	NA	NA	NA	34	27	244	243	353	217	213	312	18	2	16	0.074	0.008	0.045
.	19.01.16-05.05.00-1-71490	63	4	4	0	0	0	738	3	3	0	0	NA	NA	NA	20	21	239	246	349	212	218	308	4	11	0	0.017	0.045	0
.	19.01.16-05.05.07-1-71498	63	4	4	0	0	0	741	2	2	0	0	NA	NA	NA	19	22	241	242	352	212	216	313	4	6	0	0.017	0.025	0
.	19.01.16-05.05.08-1-71500	64	3	3	0	0	0	353	2	2	0	0	NA	NA	NA	15	17	241	240	349	98	105	150	2	0	0	0.008	0	0
.	19.01.16-05.05.08-1-71501	32	1	1	1	0	1	0	0	0	0	0	NA	NA	NA	16	13	241	240	345	0	0	0	0	0	0	0	0	0
.	19.01.16-05.05.10-1-71504	119	16	16	4	0	4	746	11	11	0	0	NA	NA	NA	38	33	248	244	354	218	217	311	39	21	20	0.157	0.086	0.056
.	19.01.16-05.05.12-1-71506	34	1	1	1	0	1	0	0	0	0	0	NA	NA	NA	15	6	240	236	343	0	0	0	0	0	2	0	0	0.006
.	19.01.16-05.05.15-1-71508	151	11	11	3	0	3	759	9	9	0	0	NA	NA	NA	50	41	250	246	358	222	219	318	7	25	10	0.028	0.102	0.028
.	19.01.16-05.05.17-1-71509	98	9	9	0	0	0	747	7	7	0	0	NA	NA	NA	30	28	238	247	356	211	218	318	0	22	12	0	0.089	0.034
.	19.01.16-05.05.21-1-71510	85	5	5	0	0	0	742	4	4	0	0	NA	NA	NA	33	29	251	245	346	220	218	304	8	7	7	0.032	0.029	0.02
.	19.01.16-05.05.22-1-71511	64	3	3	0	0	0	732	2	2	0	0	NA	NA	NA	28	24	243	245	349	215	214	303	0	7	0	0	0.029	0
.	19.01.16-05.05.24-1-71513	154	14	14	3	0	3	760	13	13	0	0	NA	NA	NA	43	41	250	246	358	221	218	321	35	9	7	0.14	0.037	0.02
.	19.01.16-05.05.24-1-71514	89	3	3	0	0	0	745	2	2	0	0	NA	NA	NA	17	24	243	241	353	216	214	315	11	2	0	0.045	0.008	0
.	19.01.16-05.05.26-1-71516	62	4	4	0	0	0	749	3	3	0	0	NA	NA	NA	18	33	246	246	354	216	218	315	1	1	5	0.004	0.004	0.014
.	19.01.16-05.05.38-1-71540	124	26	26	7	0	5	760	23	23	0	0	NA	NA	NA	40	48	253	253	355	223	222	315	43	24	31	0.17	0.095	0.087
.	19.01.16-05.05.40-1-71546	61	2	2	0	0	0	737	1	1	0	0	NA	NA	NA	23	22	240	245	350	212	220	305	4	0	2	0.017	0	0.006
.	19.01.16-05.05.41-1-71548	90	4	4	2	0	2	743	3	3	0	0	NA	NA	NA	33	33	243	242	361	212	213	318	2	2	6	0.008	0.008	0.017
.	19.01.16-05.05.43-1-71549	90	4	4	1	0	1	742	2	2	0	0	NA	NA	NA	29	28	242	243	356	213	214	315	0	5	2	0	0.021	0.006
.	19.01.16-05.05.46-1-71554	89	4	4	1	0	1	741	3	3	0	0	NA	NA	NA	31	35	244	246	358	214	217	310	3	0	5	0.012	0	0.014
.	19.01.16-05.05.46-1-71555	62	3	3	1	0	1	739	1	1	0	0	NA	NA	NA	24	22	239	242	354	211	212	316	2	3	0	0.008	0.012	0
.	19.01.16-05.05.46-1-71557	31	1	1	0	0	0	0	0	0	0	0	NA	NA	NA	8	10	238	241	344	0	0	0	0	2	0	0	0.008	0
.	19.01.16-05.05.49-1-71561	56	2	2	0	0	0	0	1	1	0	0	NA	NA	NA	21	20	240	243	350	0	0	0	0	0	3	0	0	0.009
.	19.01.16-05.05.52-1-71566	121	16	16	4	0	3	750	14	14	0	0	NA	NA	NA	49	40	254	243	356	224	212	314	18	17	18	0.071	0.07	0.051
.	19.01.16-05.05.52-1-71568	33	1	1	0	0	0	0	0	0	0	0	NA	NA	NA	4	8	238	240	343	0	0	0	0	0	1	0	0	0.003
.	19.01.16-05.05.55-1-71574	91	4	4	1	0	1	753	3	3	0	0	NA	NA	NA	24	36	244	243	362	217	215	321	5	6	0	0.02	0.025	0
.	19.01.16-05.05.56-1-71576	61	3	3	0	0	0	737	2	2	0	0	NA	NA	NA	22	23	242	244	350	211	219	307	2	4	4	0.008	0.016	0.011
.	19.01.16-05.06.01-1-71588	91	8	8	2	0	2	751	6	6	0	0	NA	NA	NA	31	36	247	246	356	219	220	312	0	7	7	0	0.028	0.02
.	19.01.16-05.06.01-1-71589	86	4	4	2	0	1	740	3	3	0	0	NA	NA	NA	38	29	247	244	351	217	214	309	13	0	4	0.053	0	0.011
.	19.01.16-05.06.01-1-71590	96	8	8	2	0	2	741	7	7	0	0	NA	NA	NA	29	30	246	247	350	214	216	311	19	10	10	0.077	0.04	0.029
.	19.01.16-05.06.05-1-71595	32	1	1	0	0	0	0	0	0	0	0	NA	NA	NA	10	12	238	240	347	0	0	0	0	0	0	0	0	0
.	19.01.16-05.06.08-1-71596	59	2	2	1	0	1	306	1	1	0	0	NA	NA	NA	8	18	241	242	348	95	78	133	4	0	3	0.017	0	0.009
.	19.01.16-05.06.13-1-71597	120	10	10	1	0	1	753	9	9	0	0	NA	NA	NA	41	41	247	250	357	218	221	314	8	9	13	0.032	0.036	0.036
.	19.01.16-05.06.14-1-71598	56	2	2	0	0	0	737	1	1	0	0	NA	NA	NA	27	22	243	246	346	216	219	302	9	0	3	0.037	0	0.009
.	19.01.16-05.06.19-1-71603	122	16	16	2	0	1	741	15	15	0	0	NA	NA	NA	52	33	246	245	355	213	216	312	25	8	29	0.102	0.033	0.082
.	19.01.16-05.06.20-1-71604	36	1	1	0	0	0	0	0	0	0	0	NA	NA	NA	8	5	237	240	341	0	0	0	0	0	0	0	0	0
.	19.01.16-05.06.21-1-71605	62	2	2	0	0	0	743	1	1	0	0	NA	NA	NA	25	27	243	245	352	216	217	310	5	0	0	0.021	0	0
.	19.01.16-05.06.22-1-71608	97	3	3	1	0	1	745	2	2	0	0	NA	NA	NA	41	34	244	247	356	213	218	314	5	6	0	0.02	0.024	0
.	19.01.16-05.06.26-1-71617	90	8	8	0	0	0	752	7	7	0	0	NA	NA	NA	25	32	244	247	354	220	216	316	10	4	7	0.041	0.016	0.02
.	19.01.16-05.06.26-1-71618	92	5	5	0	0	0	742	4	4	0	0	NA	NA	NA	28	27	245	247	348	216	221	305	11	0	3	0.045	0	0.009
.	19.01.16-05.06.27-1-71619	128	6	6	3	0	0	746	5	5	0	0	NA	NA	NA	48	31	247	246	351	218	220	308	29	0	9	0.117	0	0.026
.	19.01.16-05.06.29-1-71636	114	21	21	7	0	5	755	20	20	0	0	NA	NA	NA	38	43	251	247	358	220	218	317	30	17	19	0.12	0.069	0.053
.	19.01.16-05.06.36-1-71639	117	5	5	1	0	1	755	4	4	0	0	NA	NA	NA	27	37	241	251	358	212	226	317	5	0	3	0.021	0	0.008
.	19.01.16-05.06.37-1-71641	60	3	3	1	0	1	152	2	2	0	0	NA	NA	NA	9	14	239	242	346	43	35	74	0	0	5	0	0	0.014
.	19.01.16-05.06.39-1-71645	116	7	7	4	0	3	750	6	6	0	0	NA	NA	NA	45	41	249	247	358	216	220	314	3	20	3	0.012	0.081	0.008
.	19.01.16-05.06.47-1-71652	90	6	6	1	0	1	737	5	5	0	0	NA	NA	NA	32	32	241	246	358	209	216	312	0	4	5	0	0.016	0.014
.	19.01.16-05.06.47-1-71653	91	6	6	1	0	1	739	5	5	0	0	NA	NA	NA	31	27	244	244	352	213	215	311	5	8	5	0.02	0.033	0.014
.	19.01.16-05.06.50-1-71658	34	1	1	0	0	0	0	0	0	0	0	NA	NA	NA	7	11	240	238	346	0	0	0	0	1	0	0	0.004	0
.	19.01.16-05.06.51-1-71661	67	6	6	3	0	3	747	5	5	0	0	NA	NA	NA	32	37	249	245	356	221	214	312	11	0	9	0.044	0	0.025
.	19.01.16-05.06.52-1-71662	91	3	3	0	0	0	738	2	2	0	0	NA	NA	NA	31	21	244	242	348	216	216	306	3	0	10	0.012	0	0.029
.	19.01.16-05.06.55-1-71667	122	9	9	2	0	2	751	8	8	0	0	NA	NA	NA	40	38	243	244	364	216	216	319	4	13	11	0.016	0.053	0.03
.	19.01.16-05.06.57-1-71670	98	11	11	2	0	2	753	10	10	0	0	NA	NA	NA	28	36	246	245	358	220	216	317	7	16	12	0.028	0.065	0.034
.	19.01.16-05.07.01-1-71674	63	2	2	1	0	1	253	1	1	0	0	NA	NA	NA	17	17	243	242	345	70	75	108	0	2	0	0	0.008	0
.	19.01.16-05.07.04-1-71679	124	17	17	6	0	4	761	16	16	0	0	NA	NA	NA	53	50	251	250	362	220	220	321	40	23	24	0.159	0.092	0.066
.	19.01.16-05.07.08-1-71682	87	4	4	2	0	2	742	3	3	0	0	NA	NA	NA	28	23	245	241	350	218	212	312	0	4	10	0	0.017	0.029
.	19.01.16-05.07.08-1-71683	93	4	4	2	0	2	732	3	3	0	0	NA	NA	NA	29	19	241	242	349	211	215	306	5	0	9	0.021	0	0.026
.	19.01.16-05.07.08-1-71684	34	1	1	0	0	0	0	0	0	0	0	NA	NA	NA	7	7	240	237	343	0	0	0	0	0	0	0	0	0
.	19.01.16-05.07.11-1-71686	97	4	4	0	0	0	750	3	3	0	0	NA	NA	NA	27	39	243	253	356	212	224	314	11	0	15	0.045	0	0.042
.	19.01.16-05.07.11-1-71687	58	2	2	0	0	0	456	1	1	0	0	NA	NA	NA	13	18	243	241	347	134	141	181	0	0	4	0	0	0.012
.	19.01.16-05.07.12-1-71689	32	1	1	0	0	0	0	0	0	0	0	NA	NA	NA	9	14	241	241	345	0	0	0	0	0	0	0	0	0
.	19.01.16-05.07.13-1-71690	65	3	3	1	0	1	742	1	1	0	0	NA	NA	NA	24	26	242	241	356	216	214	312	0	10	3	0	0.041	0.008
.	19.01.16-05.07.18-1-71692	118	5	5	2	0	1	759	4	4	0	0	NA	NA	NA	38	41	245	254	355	218	225	316	12	0	2	0.049	0	0.006
.	19.01.16-05.07.25-1-71696	37	1	1	0	0	0	0	0	0	0	0	NA	NA	NA	14	13	239	241	346	0	0	0	0	0	1	0	0	0.003
.	19.01.16-05.07.25-1-71697	32	1	1	1	0	1	0	0	0	0	0	NA	NA	NA	13	5	237	238	343	0	0	0	3	0	0	0.013	0	0
.	19.01.16-05.07.26-1-71701	37	1	1	1	0	1	0	0	0	0	0	NA	NA	NA	7	12	238	239	348	0	0	0	3	0	0	0.013	0	0
.	19.01.16-05.07.26-1-71702	91	7	7	0	0	0	744	6	6	0	0	NA	NA	NA	39	30	244	245	354	214	215	315	14	8	6	0.057	0.033	0.017
.	19.01.16-05.07.27-1-71703	91	8	8	1	0	1	741	7	7	0	0	NA	NA	NA	34	28	241	242	358	211	211	319	16	11	10	0.066	0.045	0.028
.	19.01.16-05.07.27-1-71704	148	14	14	7	0	2	753	13	13	0	0	NA	NA	NA	49	41	250	244	360	219	215	319	50	16	14	0.2	0.066	0.039
.	19.01.16-05.07.29-1-71721	91	3	3	2	0	2	744	2	2	0	0	NA	NA	NA	29	28	244	244	353	216	214	314	0	1	7	0	0.004	0.02
.	19.01.16-05.07.29-1-71722	65	3	3	1	0	1	737	2	2	0	0	NA	NA	NA	33	30	244	241	358	213	209	315	1	5	5	0.004	0.021	0.014
.	19.01.16-05.07.31-1-71725	95	9	9	3	0	3	744	7	7	0	0	NA	NA	NA	35	35	245	251	352	218	220	306	15	21	9	0.061	0.084	0.026
.	19.01.16-05.07.37-1-71728	119	7	7	2	0	1	766	6	6	0	0	NA	NA	NA	36	47	244	250	366	217	223	326	14	11	3	0.057	0.044	0.008
.	19.01.16-05.07.42-1-71737	31	1	1	0	0	0	0	0	0	0	0	NA	NA	NA	16	7	239	237	344	0	0	0	0	0	1	0	0	0.003
.	19.01.16-05.07.44-1-71739	92	6	6	1	0	1	746	5	5	0	0	NA	NA	NA	19	27	244	245	351	219	218	309	16	5	0	0.066	0.02	0
.	19.01.16-05.07.46-1-71744	36	1	1	0	0	0	0	0	0	0	0	NA	NA	NA	12	10	241	238	344	0	0	0	0	0	2	0	0	0.006
.	19.01.16-05.07.47-1-71745	208	22	22	3	0	0	780	20	20	0	0	NA	NA	NA	58	62	251	260	364	222	234	324	45	14	45	0.179	0.054	0.124
.	19.01.16-05.07.49-1-71750	201	20	20	9	0	8	763	17	17	0	0	NA	NA	NA	63	52	248	253	364	216	226	321	44	31	21	0.177	0.123	0.058
.	19.01.16-05.07.51-1-71753	92	6	6	3	0	1	743	5	5	0	0	NA	NA	NA	40	36	248	239	362	218	209	316	0	12	14	0	0.05	0.039
.	19.01.16-05.07.51-1-71754	31	1	1	0	0	0	0	0	0	0	0	NA	NA	NA	3	8	238	238	345	0	0	0	0	3	0	0	0.013	0
.	19.01.16-05.07.53-1-71758	62	5	5	0	0	0	748	4	4	0	0	NA	NA	NA	18	28	246	245	350	218	220	310	10	10	0	0.041	0.041	0
.	19.01.16-05.07.56-1-71765	153	11	11	4	0	4	759	10	10	0	0	NA	NA	NA	53	49	251	248	363	222	215	322	18	23	9	0.072	0.093	0.025
.	19.01.16-05.07.58-1-71769	145	10	10	2	0	2	770	9	9	0	0	NA	NA	NA	43	53	251	247	368	224	218	328	0	19	14	0	0.077	0.038
.	19.01.16-05.08.03-1-71778	32	1	1	0	0	0	0	0	0	0	0	NA	NA	NA	9	5	237	238	343	0	0	0	4	0	0	0.017	0	0
.	19.01.16-05.08.05-1-71780	63	3	3	0	0	0	736	2	2	0	0	NA	NA	NA	21	20	246	240	347	216	213	307	0	2	8	0	0.008	0.023
.	19.01.16-05.08.06-1-71781	111	14	14	1	0	0	752	10	10	0	0	NA	NA	NA	44	33	243	247	356	213	223	316	19	28	5	0.078	0.113	0.014
.	19.01.16-05.08.11-1-71784	87	11	11	4	0	4	742	8	8	0	0	NA	NA	NA	40	30	244	247	352	214	216	312	10	6	21	0.041	0.024	0.06
.	19.01.16-05.08.14-1-71788	59	2	2	0	0	0	745	1	1	0	0	NA	NA	NA	27	31	246	245	353	216	214	315	12	0	0	0.049	0	0
.	19.01.16-05.08.22-1-71794	116	5	5	3	0	2	742	4	4	0	0	NA	NA	NA	45	34	245	243	359	217	211	314	4	4	7	0.016	0.016	0.019
.	19.01.16-05.08.23-1-71795	34	1	1	1	0	1	0	0	0	0	0	NA	NA	NA	12	8	238	238	345	0	0	0	0	2	0	0	0.008	0
.	19.01.16-05.08.23-1-71797	90	4	4	1	0	1	738	3	3	0	0	NA	NA	NA	27	27	241	247	352	214	215	309	0	5	4	0	0.02	0.011
.	19.01.16-05.08.25-1-71798	30	1	1	0	0	0	0	0	0	0	0	NA	NA	NA	9	3	237	236	343	0	0	0	0	1	0	0	0.004	0
.	19.01.16-05.08.27-1-71815	121	11	11	4	0	3	750	8	8	0	0	NA	NA	NA	39	31	244	246	354	216	218	316	17	15	20	0.07	0.061	0.056
.	19.01.16-05.08.29-1-71819	118	7	7	3	0	1	759	5	5	0	0	NA	NA	NA	37	44	244	246	367	215	216	328	7	10	1	0.029	0.041	0.003
.	19.01.16-05.08.30-1-71821	54	2	2	1	0	1	50	1	1	0	0	NA	NA	NA	15	9	239	239	344	11	15	24	0	6	0	0	0.025	0
.	19.01.16-05.08.34-1-71822	93	4	4	1	0	1	743	2	2	0	0	NA	NA	NA	24	30	244	242	357	213	214	316	6	0	2	0.025	0	0.006
.	19.01.16-05.08.36-1-71823	88	5	5	1	0	1	749	4	4	0	0	NA	NA	NA	25	30	243	247	353	216	218	315	11	2	6	0.045	0.008	0.017
.	19.01.16-05.08.37-1-71824	67	3	3	2	0	2	736	2	2	0	0	NA	NA	NA	28	26	244	242	353	217	208	311	0	4	5	0	0.017	0.014
.	19.01.16-05.08.39-1-71825	86	4	4	2	0	2	736	3	3	0	0	NA	NA	NA	19	19	242	243	347	213	217	306	3	0	2	0.012	0	0.006
.	19.01.16-05.08.42-1-71827	112	7	7	1	0	1	751	5	5	0	0	NA	NA	NA	36	37	244	249	357	216	219	316	7	12	8	0.029	0.048	0.022
.	19.01.16-05.08.42-1-71829	61	4	4	2	0	2	744	3	3	0	0	NA	NA	NA	19	24	242	241	354	214	215	315	4	2	4	0.017	0.008	0.011
.	19.01.16-05.08.51-1-71844	92	8	8	2	0	2	733	7	7	0	0	NA	NA	NA	25	22	240	243	352	214	209	310	7	19	1	0.029	0.078	0.003
.	19.01.16-05.08.52-1-71849	89	12	12	5	0	3	744	11	11	0	0	NA	NA	NA	38	44	252	249	356	224	212	308	4	16	9	0.016	0.064	0.025
.	19.01.16-05.08.53-1-71851	94	13	13	11	0	4	753	12	12	0	0	NA	NA	NA	36	41	252	245	357	220	216	317	42	22	9	0.167	0.09	0.025
.	19.01.16-05.08.55-1-71855	119	4	4	0	0	0	758	3	3	0	0	NA	NA	NA	41	46	257	249	353	229	217	312	8	8	0	0.031	0.032	0
.	19.01.16-05.08.55-1-71857	89	4	4	1	0	1	754	3	3	0	0	NA	NA	NA	31	39	247	243	362	216	212	326	11	3	0	0.045	0.012	0
.	19.01.16-05.08.57-1-71860	121	9	9	1	0	1	749	8	8	0	0	NA	NA	NA	52	36	248	244	357	217	218	314	21	9	11	0.085	0.037	0.031
.	19.01.16-05.09.00-1-71862	83	5	5	1	0	1	747	4	4	0	0	NA	NA	NA	33	25	244	239	355	217	214	316	7	6	3	0.029	0.025	0.008
.	19.01.16-05.09.06-1-71868	95	8	8	2	0	1	755	5	5	0	0	NA	NA	NA	34	37	244	251	355	217	222	316	11	6	23	0.045	0.024	0.065
.	19.01.16-05.09.15-1-71876	99	5	5	5	0	3	749	3	3	0	0	NA	NA	NA	29	34	248	247	352	214	222	313	4	8	8	0.016	0.032	0.023
.	19.01.16-05.09.15-1-71877	93	9	9	7	0	4	748	8	8	0	0	NA	NA	NA	27	30	245	245	353	218	216	314	19	28	18	0.078	0.114	0.051
.	19.01.16-05.09.15-1-71878	122	39	39	11	0	6	758	36	36	0	0	NA	NA	NA	30	42	251	245	359	221	215	322	87	17	25	0.347	0.069	0.07
.	19.01.16-05.09.18-1-71880	159	15	15	5	0	4	778	13	13	0	0	NA	NA	NA	57	63	247	258	371	221	228	329	21	24	8	0.085	0.093	0.022
.	19.01.16-05.09.21-1-71883	87	6	6	2	0	2	753	5	5	0	0	NA	NA	NA	26	34	247	243	357	221	215	317	10	18	1	0.04	0.074	0.003
.	19.01.16-05.09.24-1-71884	99	3	3	0	0	0	746	2	2	0	0	NA	NA	NA	41	32	243	251	351	213	228	305	3	3	1	0.012	0.012	0.003
.	19.01.16-05.09.26-1-71885	121	6	6	1	0	1	751	5	5	0	0	NA	NA	NA	55	38	246	249	356	214	219	318	9	6	17	0.037	0.024	0.048
.	19.01.16-05.09.39-1-71907	64	2	2	1	0	1	734	0	0	0	0	NA	NA	NA	27	19	239	240	353	213	213	308	7	0	3	0.029	0	0.008
.	19.01.16-05.09.40-1-71909	118	8	8	4	0	2	746	7	7	0	0	NA	NA	NA	35	31	248	243	353	223	212	311	10	7	15	0.04	0.029	0.042
.	19.01.16-05.09.41-1-71910	198	10	10	4	0	2	779	7	7	0	0	NA	NA	NA	51	61	255	252	367	229	223	327	8	20	7	0.031	0.079	0.019
.	19.01.16-05.09.42-1-71911	88	7	7	3	0	2	752	6	6	0	0	NA	NA	NA	30	31	253	239	352	225	215	312	0	27	14	0	0.113	0.04
.	19.01.16-05.09.48-1-71925	147	7	7	3	0	2	770	6	6	0	0	NA	NA	NA	40	53	253	246	367	227	216	327	5	9	12	0.02	0.037	0.033
.	19.01.16-05.09.52-1-71932	92	6	6	2	0	0	727	5	5	0	0	NA	NA	NA	37	24	242	244	351	211	213	303	3	10	12	0.012	0.041	0.034
.	19.01.16-05.09.54-1-71934	89	7	7	3	0	2	751	6	6	0	0	NA	NA	NA	28	34	245	242	360	215	215	321	17	21	12	0.069	0.087	0.033
.	19.01.16-05.09.54-1-71936	142	15	15	4	0	3	755	11	11	0	0	NA	NA	NA	48	39	251	247	354	224	214	317	36	46	4	0.143	0.186	0.011
.	19.01.16-05.10.01-1-71948	63	3	3	1	0	1	726	2	2	0	0	NA	NA	NA	21	16	241	241	347	209	213	304	10	0	0	0.041	0	0
.	19.01.16-05.10.05-1-71960	143	9	9	3	0	3	763	8	8	0	0	NA	NA	NA	46	51	250	250	364	222	217	324	6	25	8	0.024	0.1	0.022
.	19.01.16-05.10.10-1-71962	144	19	19	7	0	3	766	18	18	0	0	NA	NA	NA	38	54	258	246	363	229	218	319	44	17	22	0.171	0.069	0.061
.	19.01.16-05.10.11-1-71964	154	9	9	2	0	2	772	8	8	0	0	NA	NA	NA	65	60	255	256	362	222	228	322	22	3	9	0.086	0.012	0.025
.	19.01.16-05.10.13-1-71966	199	18	18	6	0	4	768	17	17	0	0	NA	NA	NA	74	57	250	253	367	218	220	330	32	32	23	0.128	0.126	0.063
.	19.01.16-05.10.18-1-71971	92	6	6	2	0	2	737	3	3	0	0	NA	NA	NA	28	22	245	242	348	218	208	311	1	7	9	0.004	0.029	0.026
.	19.01.16-05.10.18-1-71973	65	2	2	1	0	1	203	1	1	0	0	NA	NA	NA	27	16	239	241	349	63	60	80	5	3	0	0.021	0.012	0
.	19.01.16-05.10.26-1-71978	87	7	7	1	0	0	748	6	6	0	0	NA	NA	NA	31	32	246	245	354	219	216	313	3	13	8	0.012	0.053	0.023
.	19.01.16-05.10.28-1-71979	89	4	4	1	0	1	738	3	3	0	0	NA	NA	NA	20	24	240	246	351	209	216	313	0	3	3	0	0.012	0.009
.	19.01.16-05.10.29-1-71996	90	8	8	2	0	1	750	6	6	0	0	NA	NA	NA	37	39	253	247	352	224	213	313	8	13	5	0.032	0.053	0.014
.	19.01.16-05.10.32-1-71997	100	7	7	1	0	1	747	6	6	0	0	NA	NA	NA	20	27	242	246	352	214	219	314	7	2	3	0.029	0.008	0.009
.	19.01.16-05.10.35-1-72000	62	4	4	1	0	0	739	2	2	0	0	NA	NA	NA	27	24	240	246	351	213	216	310	2	9	0	0.008	0.037	0
.	19.01.16-05.10.37-1-72002	60	2	2	1	0	1	730	1	1	0	0	NA	NA	NA	27	14	242	240	345	211	213	306	1	0	1	0.004	0	0.003
.	19.01.16-05.10.47-1-72012	88	5	5	3	0	3	754	4	4	0	0	NA	NA	NA	33	34	246	246	355	217	221	316	3	5	7	0.012	0.02	0.02
.	19.01.16-05.10.48-1-72014	88	7	7	0	0	0	742	5	5	0	0	NA	NA	NA	30	32	244	245	356	214	216	312	3	14	8	0.012	0.057	0.022
.	19.01.16-05.10.51-1-72019	86	9	9	1	0	0	754	7	7	0	0	NA	NA	NA	31	35	243	249	356	215	222	317	15	8	9	0.062	0.032	0.025
.	19.01.16-05.10.52-1-72021	95	3	3	0	0	0	751	1	1	0	0	NA	NA	NA	31	38	245	252	354	218	222	311	0	8	3	0	0.032	0.008
.	19.01.16-05.10.52-1-72022	149	13	13	4	0	1	770	11	11	0	0	NA	NA	NA	49	60	251	258	364	220	229	321	18	3	11	0.072	0.012	0.03
.	19.01.16-05.10.52-1-72023	91	9	9	7	0	5	752	8	8	0	0	NA	NA	NA	23	38	250	242	359	222	211	319	15	15	8	0.06	0.062	0.022
.	19.01.16-05.10.53-1-72026	68	6	6	0	0	0	748	4	4	0	0	NA	NA	NA	21	24	241	244	352	219	216	313	3	13	0	0.012	0.053	0
.	19.01.16-05.10.55-1-72030	91	7	7	2	0	2	731	6	6	0	0	NA	NA	NA	34	22	242	244	349	207	213	311	2	16	19	0.008	0.066	0.054
.	19.01.16-05.11.06-1-72043	65	3	3	1	0	0	726	2	2	0	0	NA	NA	NA	27	12	238	241	346	207	214	305	3	11	0	0.013	0.046	0
.	19.01.16-05.11.08-1-72045	118	10	10	3	0	3	758	9	9	0	0	NA	NA	NA	46	44	245	245	367	216	216	326	7	15	10	0.029	0.061	0.027
.	19.01.16-05.11.10-1-72047	100	7	7	1	0	1	736	4	4	0	0	NA	NA	NA	35	25	243	246	349	212	217	307	0	4	12	0	0.016	0.034
.	19.01.16-05.11.11-1-72050	125	5	5	2	0	1	768	3	3	0	0	NA	NA	NA	45	50	250	249	364	221	221	326	24	5	0	0.096	0.02	0
.	19.01.16-05.11.13-1-72051	125	14	14	4	0	4	766	13	13	0	0	NA	NA	NA	38	50	251	250	362	225	223	318	26	8	28	0.104	0.032	0.077
.	19.01.16-05.11.16-1-72053	36	1	1	0	0	0	0	0	0	0	0	NA	NA	NA	11	5	238	239	341	0	0	0	0	4	0	0	0.017	0
.	19.01.16-05.11.18-1-72056	60	3	3	1	0	0	742	2	2	0	0	NA	NA	NA	24	30	240	249	354	211	221	310	0	19	4	0	0.076	0.011
.	19.01.16-05.11.19-1-72057	64	2	2	1	0	1	733	1	1	0	0	NA	NA	NA	21	15	240	241	347	209	212	312	0	2	1	0	0.008	0.003
.	19.01.16-05.11.22-1-72059	30	1	1	0	0	0	0	0	0	0	0	NA	NA	NA	10	6	240	236	343	0	0	0	2	0	0	0.008	0	0
.	19.01.16-05.11.23-1-72060	65	4	4	1	0	0	740	3	3	0	0	NA	NA	NA	32	25	245	241	352	216	216	308	5	0	9	0.02	0	0.026
.	19.01.16-05.11.25-1-72062	68	2	2	0	0	0	742	1	1	0	0	NA	NA	NA	24	23	244	243	349	217	216	309	4	5	0	0.016	0.021	0
.	19.01.16-05.11.29-1-72081	87	5	5	2	0	2	747	3	3	0	0	NA	NA	NA	31	32	245	246	354	220	215	312	0	13	3	0	0.053	0.008
.	19.01.16-05.11.31-1-72083	57	2	2	0	0	0	731	1	1	0	0	NA	NA	NA	27	17	239	243	348	212	208	311	4	0	1	0.017	0	0.003
.	19.01.16-05.11.33-1-72084	120	6	6	2	0	2	754	5	5	0	0	NA	NA	NA	43	39	251	247	354	220	222	312	9	0	14	0.036	0	0.04
.	19.01.16-05.11.36-1-72085	187	26	26	8	0	5	806	24	24	0	0	NA	NA	NA	52	83	254	262	380	227	236	343	42	63	28	0.165	0.24	0.074
.	19.01.16-05.11.36-1-72086	88	8	8	2	0	2	755	7	7	0	0	NA	NA	NA	34	36	245	248	356	217	219	319	4	19	4	0.016	0.077	0.011
.	19.01.16-05.11.41-1-72088	65	3	3	0	0	0	251	2	2	0	0	NA	NA	NA	10	22	241	241	353	73	68	110	3	0	2	0.012	0	0.006
.	19.01.16-05.11.42-1-72089	115	14	14	7	0	4	741	13	13	0	0	NA	NA	NA	39	23	243	241	352	210	217	314	24	9	10	0.099	0.037	0.028
.	19.01.16-05.11.45-1-72100	68	7	7	0	0	0	738	4	4	0	0	NA	NA	NA	30	22	242	244	349	216	216	306	0	6	12	0	0.025	0.034
.	19.01.16-05.11.47-1-72105	90	3	3	1	0	0	751	1	1	0	0	NA	NA	NA	36	41	249	248	357	219	219	313	0	4	6	0	0.016	0.017
.	19.01.16-05.11.48-1-72109	63	3	3	1	0	1	746	2	2	0	0	NA	NA	NA	24	26	243	244	352	214	219	313	3	11	3	0.012	0.045	0.009
.	19.01.16-05.11.53-1-72116	88	3	3	1	0	1	752	2	2	0	0	NA	NA	NA	25	31	250	238	356	222	210	320	9	1	0	0.036	0.004	0
.	19.01.16-05.11.55-1-72118	94	3	3	0	0	0	739	2	2	0	0	NA	NA	NA	45	28	245	244	352	217	209	313	9	0	0	0.037	0	0
.	19.01.16-05.11.58-1-72122	122	6	6	1	0	1	750	5	5	0	0	NA	NA	NA	44	36	249	246	354	218	217	315	0	9	20	0	0.037	0.056
.	19.01.16-05.12.04-1-72134	127	5	5	0	0	0	760	3	3	0	0	NA	NA	NA	47	43	244	255	357	218	226	316	0	12	15	0	0.047	0.042
.	19.01.16-05.12.05-1-72136	94	5	5	1	0	0	755	3	3	0	0	NA	NA	NA	32	39	244	248	360	216	219	320	10	10	3	0.041	0.04	0.008
.	19.01.16-05.12.06-1-72137	58	2	2	0	0	0	100	1	1	0	0	NA	NA	NA	15	20	242	244	347	33	30	37	4	0	5	0.017	0	0.014
.	19.01.16-05.12.11-1-72139	177	8	8	2	0	2	764	6	6	0	0	NA	NA	NA	58	49	253	246	363	221	217	326	13	1	10	0.051	0.004	0.028
.	19.01.16-05.12.13-1-72140	90	6	6	5	0	3	746	4	4	0	0	NA	NA	NA	36	30	247	240	356	222	210	314	15	8	4	0.061	0.033	0.011
.	19.01.16-05.12.13-1-72141	90	6	6	0	0	0	739	3	3	0	0	NA	NA	NA	30	24	241	243	353	214	216	309	8	8	5	0.033	0.033	0.014
.	19.01.16-05.12.14-1-72142	194	18	18	3	0	1	777	17	17	0	0	NA	NA	NA	53	62	251	262	362	223	232	322	42	34	35	0.167	0.13	0.097
.	19.01.16-05.12.21-1-72146	63	5	5	1	0	1	743	4	4	0	0	NA	NA	NA	22	23	242	243	351	215	215	313	9	1	3	0.037	0.004	0.009
.	19.01.16-05.12.22-1-72147	66	4	4	0	0	0	741	3	3	0	0	NA	NA	NA	32	34	246	244	357	218	210	313	6	2	7	0.024	0.008	0.02
.	19.01.16-05.12.26-1-72154	59	2	2	0	0	0	739	1	1	0	0	NA	NA	NA	25	23	244	242	350	217	212	310	0	2	5	0	0.008	0.014
.	19.01.16-05.12.26-1-72155	96	9	9	2	0	2	747	8	8	0	0	NA	NA	NA	29	34	246	249	352	217	218	312	0	3	17	0	0.012	0.048
.	19.01.16-05.12.31-1-72175	149	34	34	12	0	7	749	31	31	0	0	NA	NA	NA	47	46	244	250	365	213	218	318	40	34	37	0.164	0.136	0.101
.	19.01.16-05.12.32-1-72176	62	3	3	2	0	2	728	2	2	0	0	NA	NA	NA	30	20	241	244	348	211	212	305	0	6	13	0	0.025	0.037
.	19.01.16-05.12.33-1-72178	91	6	6	1	0	1	750	4	4	0	0	NA	NA	NA	36	30	250	242	351	222	212	316	5	7	2	0.02	0.029	0.006
.	19.01.16-05.12.40-1-72181	88	11	11	3	0	2	736	10	10	0	0	NA	NA	NA	36	24	243	244	350	213	214	309	17	17	7	0.07	0.07	0.02
.	19.01.16-05.12.41-1-72182	115	9	9	1	0	1	755	8	8	0	0	NA	NA	NA	29	31	248	246	350	222	222	311	14	9	7	0.056	0.037	0.02
.	19.01.16-05.12.42-1-72184	32	1	1	1	0	1	0	0	0	0	0	NA	NA	NA	2	10	238	238	347	0	0	0	1	0	0	0.004	0	0
.	19.01.16-05.12.45-1-72189	94	5	5	2	0	2	736	3	3	0	0	NA	NA	NA	38	25	242	246	350	214	212	310	6	4	5	0.025	0.016	0.014
.	19.01.16-05.12.49-1-72195	28	1	1	0	0	0	0	0	0	0	0	NA	NA	NA	10	9	237	242	343	0	0	0	0	0	3	0	0	0.009
.	19.01.16-05.12.49-1-72197	72	6	6	2	0	1	743	4	4	0	0	NA	NA	NA	20	28	244	244	353	214	217	312	2	13	2	0.008	0.053	0.006
.	19.01.16-05.12.51-1-72201	65	6	6	2	0	2	733	3	3	0	0	NA	NA	NA	34	23	246	240	350	216	209	308	8	10	2	0.033	0.042	0.006
.	19.01.16-05.12.52-1-72203	90	7	7	3	0	3	750	6	6	0	0	NA	NA	NA	38	37	247	246	357	215	217	318	11	7	3	0.045	0.028	0.008
.	19.01.16-05.12.55-1-72210	67	2	2	1	0	1	730	1	1	0	0	NA	NA	NA	20	15	242	239	347	214	207	309	1	4	0	0.004	0.017	0
.	19.01.16-05.13.03-1-72217	64	3	3	0	0	0	742	2	2	0	0	NA	NA	NA	17	21	242	242	350	215	214	313	4	4	4	0.017	0.017	0.011
.	19.01.16-05.13.03-1-72218	60	2	2	0	0	0	727	1	1	0	0	NA	NA	NA	28	15	241	240	347	213	214	300	1	0	4	0.004	0	0.012
.	19.01.16-05.13.09-1-72222	31	1	1	1	0	1	0	0	0	0	0	NA	NA	NA	14	6	237	236	346	0	0	0	0	1	0	0	0.004	0
.	19.01.16-05.13.10-1-72223	147	24	24	13	0	9	763	23	23	0	0	NA	NA	NA	43	53	247	248	371	213	221	329	67	39	8	0.271	0.157	0.022
.	19.01.16-05.13.10-1-72225	36	1	1	0	0	0	0	0	0	0	0	NA	NA	NA	9	16	238	243	348	0	0	0	0	0	1	0	0	0.003
.	19.01.16-05.13.11-1-72226	147	9	9	1	0	0	759	8	8	0	0	NA	NA	NA	38	38	251	247	353	222	220	317	8	29	13	0.032	0.117	0.037
.	19.01.16-05.13.11-1-72227	91	14	14	5	0	3	742	12	12	0	0	NA	NA	NA	32	27	243	247	350	214	219	309	19	23	18	0.078	0.093	0.051
.	19.01.16-05.13.12-1-72229	62	3	3	0	0	0	302	2	2	0	0	NA	NA	NA	19	16	243	243	343	85	83	134	3	0	1	0.012	0	0.003
.	19.01.16-05.13.14-1-72232	89	4	4	3	0	3	740	3	3	0	0	NA	NA	NA	36	31	246	243	355	214	212	314	12	6	5	0.049	0.025	0.014
.	19.01.16-05.13.20-1-72233	35	1	1	0	0	0	0	0	0	0	0	NA	NA	NA	8	11	239	239	346	0	0	0	0	0	1	0	0	0.003
.	19.01.16-05.13.20-1-72234	143	23	23	6	0	3	771	19	19	0	0	NA	NA	NA	42	53	258	244	364	231	216	324	37	40	14	0.143	0.164	0.038
.	19.01.16-05.13.23-1-72236	61	2	2	0	0	0	759	1	1	0	0	NA	NA	NA	28	41	247	252	355	219	227	313	0	2	5	0	0.008	0.014
.	19.01.16-05.13.26-1-72237	123	10	10	3	0	2	746	8	8	0	0	NA	NA	NA	40	36	247	245	357	217	217	312	12	3	19	0.049	0.012	0.053
.	19.01.16-05.13.26-1-72238	54	2	2	0	0	0	0	1	1	0	0	NA	NA	NA	13	19	242	242	348	0	0	0	0	0	1	0	0	0.003
.	19.01.16-05.13.30-1-72259	60	3	3	0	0	0	50	2	2	0	0	NA	NA	NA	10	11	240	237	347	17	17	16	0	3	3	0	0.013	0.009
.	19.01.16-05.13.32-1-72260	35	1	1	0	0	0	0	0	0	0	0	NA	NA	NA	10	13	241	239	346	0	0	0	0	0	4	0	0	0.012
.	19.01.16-05.13.35-1-72262	69	6	6	0	0	0	744	5	5	0	0	NA	NA	NA	21	30	245	244	354	217	215	312	2	12	4	0.008	0.049	0.011
.	19.01.16-05.13.36-1-72264	35	1	1	0	0	0	0	0	0	0	0	NA	NA	NA	9	16	245	239	345	0	0	0	0	0	1	0	0	0.003
.	19.01.16-05.13.38-1-72265	63	5	5	0	0	0	742	4	4	0	0	NA	NA	NA	23	23	244	242	350	217	215	310	6	6	1	0.025	0.025	0.003
.	19.01.16-05.13.39-1-72266	90	3	3	0	0	0	742	2	2	0	0	NA	NA	NA	33	27	247	240	353	218	213	311	0	3	4	0	0.012	0.011
.	19.01.16-05.13.40-1-72267	33	1	1	0	0	0	0	0	0	0	0	NA	NA	NA	10	6	236	238	345	0	0	0	0	2	0	0	0.008	0
.	19.01.16-05.13.42-1-72269	32	1	1	1	0	1	0	0	0	0	0	NA	NA	NA	11	3	237	237	342	0	0	0	0	1	0	0	0.004	0
.	19.01.16-05.13.44-1-72270	66	7	7	2	0	1	738	6	6	0	0	NA	NA	NA	21	22	242	242	351	214	216	308	10	1	0	0.041	0.004	0
.	19.01.16-05.13.44-1-72271	34	1	1	0	0	0	0	0	0	0	0	NA	NA	NA	9	8	238	237	346	0	0	0	0	0	2	0	0	0.006
.	19.01.16-05.13.48-1-72285	88	4	4	2	0	1	737	3	3	0	0	NA	NA	NA	41	33	244	248	354	212	215	310	16	0	8	0.066	0	0.023
.	19.01.16-05.13.49-1-72287	88	3	3	0	0	0	750	1	1	0	0	NA	NA	NA	29	38	244	248	359	216	219	315	3	17	0	0.012	0.069	0
.	19.01.16-05.13.56-1-72297	99	9	9	3	0	2	760	7	7	0	0	NA	NA	NA	21	40	250	248	355	222	222	316	10	4	13	0.04	0.016	0.037
.	19.01.16-05.13.57-1-72299	61	2	2	1	0	0	752	1	1	0	0	NA	NA	NA	17	28	242	243	356	216	218	318	0	1	2	0	0.004	0.006
.	19.01.16-05.13.57-1-72302	65	2	2	0	0	0	743	1	1	0	0	NA	NA	NA	36	31	242	250	352	215	218	310	0	2	1	0	0.008	0.003
.	19.01.16-05.13.58-1-72303	62	3	3	2	0	0	738	1	1	0	0	NA	NA	NA	27	21	243	244	347	215	214	309	7	0	9	0.029	0	0.026
.	19.01.16-05.14.03-1-72314	111	9	9	4	0	2	753	8	8	0	0	NA	NA	NA	45	36	248	245	356	218	214	321	13	24	4	0.052	0.098	0.011
.	19.01.16-05.14.04-1-72316	151	25	25	6	0	5	763	22	22	0	0	NA	NA	NA	49	47	253	249	358	224	222	317	41	10	24	0.162	0.04	0.067
.	19.01.16-05.14.07-1-72319	61	2	2	0	0	0	735	1	1	0	0	NA	NA	NA	26	23	246	242	348	216	213	306	0	3	5	0	0.012	0.014
.	19.01.16-05.14.08-1-72322	66	3	3	0	0	0	742	2	2	0	0	NA	NA	NA	31	31	247	243	354	217	212	313	0	11	1	0	0.045	0.003
.	19.01.16-05.14.14-1-72324	66	6	6	2	0	1	755	5	5	0	0	NA	NA	NA	24	32	247	246	352	226	220	309	5	0	15	0.02	0	0.043
.	19.01.16-05.14.14-1-72325	97	15	15	6	0	3	737	13	13	0	0	NA	NA	NA	50	24	243	245	349	217	217	303	11	2	32	0.045	0.008	0.092
.	19.01.16-05.14.17-1-72327	37	1	1	0	0	0	0	0	0	0	0	NA	NA	NA	11	13	238	242	346	0	0	0	0	3	0	0	0.012	0
.	19.01.16-05.14.18-1-72330	69	3	3	1	0	1	557	2	2	0	0	NA	NA	NA	17	26	243	243	353	155	171	231	1	0	3	0.004	0	0.008
.	19.01.16-05.14.21-1-72331	116	12	12	3	0	3	749	9	9	0	0	NA	NA	NA	41	39	244	245	363	218	214	317	19	27	9	0.078	0.11	0.025
.	19.01.16-05.14.24-1-72332	63	3	3	1	0	1	454	2	2	0	0	NA	NA	NA	21	18	241	242	348	134	124	196	0	2	1	0	0.008	0.003
.	19.01.16-05.14.26-1-72334	59	2	2	1	0	1	740	1	1	0	0	NA	NA	NA	22	25	240	245	353	212	217	311	0	4	3	0	0.016	0.008
.	19.01.16-05.14.29-1-72352	61	2	2	0	0	0	734	1	1	0	0	NA	NA	NA	19	14	238	241	348	211	216	307	0	0	7	0	0	0.02
.	19.01.16-05.14.34-1-72355	93	7	7	1	0	1	741	5	5	0	0	NA	NA	NA	34	26	240	246	353	213	213	315	3	4	8	0.012	0.016	0.023
.	19.01.16-05.14.35-1-72357	96	10	10	2	0	1	750	9	9	0	0	NA	NA	NA	33	36	248	246	355	219	219	312	15	23	12	0.06	0.093	0.034
.	19.01.16-05.14.38-1-72358	150	15	15	5	0	3	761	14	14	0	0	NA	NA	NA	39	50	250	250	363	220	224	317	20	2	43	0.08	0.008	0.118
.	19.01.16-05.14.42-1-72359	64	4	4	0	0	0	762	3	3	0	0	NA	NA	NA	21	39	249	246	357	223	220	319	9	1	2	0.036	0.004	0.006
.	19.01.16-05.14.42-1-72360	89	10	10	7	0	4	751	8	8	0	0	NA	NA	NA	27	36	241	251	357	213	222	316	33	11	2	0.137	0.044	0.006
.	19.01.16-05.14.43-1-72361	93	10	10	2	0	2	741	9	9	0	0	NA	NA	NA	28	29	248	243	351	219	213	309	19	36	3	0.077	0.148	0.009
.	19.01.16-05.14.44-1-72362	123	12	12	2	0	2	760	11	11	0	0	NA	NA	NA	38	42	250	244	361	220	216	324	9	27	9	0.036	0.111	0.025
.	19.01.16-05.14.55-1-72380	91	16	16	6	0	3	743	14	14	0	0	NA	NA	NA	33	30	248	244	351	222	212	309	23	22	11	0.093	0.09	0.031
.	19.01.16-05.15.02-1-72386	91	9	9	2	0	2	753	7	7	0	0	NA	NA	NA	29	40	246	254	353	215	222	316	8	28	2	0.033	0.11	0.006
.	19.01.16-05.15.04-1-72389	159	22	22	5	0	3	752	20	20	0	0	NA	NA	NA	47	49	251	247	364	214	216	322	37	37	26	0.147	0.15	0.071
.	19.01.16-05.15.16-1-72395	63	2	2	1	0	1	51	1	1	0	0	NA	NA	NA	18	20	240	247	346	16	13	22	0	2	0	0	0.008	0
.	19.01.16-05.15.17-1-72396	94	8	8	2	0	1	751	6	6	0	0	NA	NA	NA	23	33	246	246	354	219	218	314	22	7	6	0.089	0.028	0.017
.	19.01.16-05.15.17-1-72398	96	3	3	2	0	2	746	2	2	0	0	NA	NA	NA	24	30	240	244	359	215	214	317	0	0	8	0	0	0.022
.	19.01.16-05.15.19-1-72400	87	6	6	0	0	0	735	5	5	0	0	NA	NA	NA	38	27	240	244	356	208	217	310	11	0	10	0.046	0	0.028
.	19.01.16-05.15.22-1-72402	92	9	9	4	0	3	752	7	7	0	0	NA	NA	NA	25	34	240	249	358	211	221	320	14	3	4	0.058	0.012	0.011
.	19.01.16-05.15.28-1-72424	61	6	6	2	0	1	742	5	5	0	0	NA	NA	NA	23	25	248	243	347	218	217	307	11	7	1	0.044	0.029	0.003
.	19.01.16-05.15.30-1-72425	119	13	13	7	0	5	749	11	11	0	0	NA	NA	NA	43	40	246	246	361	220	213	316	21	10	29	0.085	0.041	0.08
.	19.01.16-05.15.32-1-72426	89	5	5	2	0	2	732	4	4	0	0	NA	NA	NA	21	20	239	246	348	211	214	307	0	14	0	0	0.057	0
.	19.01.16-05.15.35-1-72427	57	2	2	1	0	1	733	1	1	0	0	NA	NA	NA	26	20	240	243	350	214	213	306	8	2	0	0.033	0.008	0
.	19.01.16-05.15.41-1-72433	151	17	17	8	0	3	751	16	16	0	0	NA	NA	NA	43	42	250	251	354	220	218	313	25	10	45	0.1	0.04	0.127
.	19.01.16-05.15.42-1-72434	119	5	5	1	0	1	769	4	4	0	0	NA	NA	NA	29	46	249	252	358	226	224	319	1	3	5	0.004	0.012	0.014
.	19.01.16-05.15.44-1-72435	85	8	8	2	0	1	744	7	7	0	0	NA	NA	NA	30	26	242	243	354	215	212	317	4	13	23	0.017	0.053	0.065
.	19.01.16-05.15.48-1-72447	33	1	1	1	0	1	0	0	0	0	0	NA	NA	NA	7	11	238	241	345	0	0	0	0	0	0	0	0	0
.	19.01.16-05.15.50-1-72449	65	2	2	1	0	1	707	1	1	0	0	NA	NA	NA	22	18	243	240	348	204	199	304	2	0	2	0.008	0	0.006
.	19.01.16-05.15.50-1-72451	65	2	2	0	0	0	404	1	1	0	0	NA	NA	NA	22	12	240	240	345	122	117	165	1	0	1	0.004	0	0.003
.	19.01.16-05.15.51-1-72453	122	5	5	0	0	0	754	4	4	0	0	NA	NA	NA	39	47	252	249	359	223	216	315	4	13	4	0.016	0.052	0.011
.	19.01.16-05.15.54-1-72458	127	8	8	1	0	1	754	6	6	0	0	NA	NA	NA	47	36	250	244	355	224	218	312	12	11	12	0.048	0.045	0.034
.	19.01.16-05.16.02-1-72465	122	7	7	1	0	1	761	6	6	0	0	NA	NA	NA	35	44	249	249	359	224	219	318	1	7	8	0.004	0.028	0.022
.	19.01.16-05.16.04-1-72473	151	8	8	1	0	1	770	6	6	0	0	NA	NA	NA	54	56	256	249	364	225	220	325	17	4	14	0.066	0.016	0.038
.	19.01.16-05.16.04-1-72474	62	2	2	0	0	0	743	1	1	0	0	NA	NA	NA	21	29	245	245	352	212	221	310	5	0	2	0.02	0	0.006
.	19.01.16-05.16.05-1-72477	96	7	7	0	0	0	746	5	5	0	0	NA	NA	NA	37	37	247	251	352	211	224	311	11	9	0	0.045	0.036	0
.	19.01.16-05.16.10-1-72480	96	10	10	4	0	2	754	9	9	0	0	NA	NA	NA	29	35	239	251	358	212	222	320	18	8	23	0.075	0.032	0.064
.	19.01.16-05.16.14-1-72482	64	3	3	2	0	2	738	2	2	0	0	NA	NA	NA	21	28	245	242	354	212	214	312	5	3	0	0.02	0.012	0
.	19.01.16-05.16.16-1-72484	62	2	2	0	0	0	202	1	1	0	0	NA	NA	NA	19	15	242	240	346	55	52	95	0	1	0	0	0.004	0
.	19.01.16-05.16.19-1-72488	99	3	3	2	0	1	738	2	2	0	0	NA	NA	NA	41	23	241	246	349	213	217	308	0	10	2	0	0.041	0.006
.	19.01.16-05.16.20-1-72490	82	3	3	1	0	1	744	2	2	0	0	NA	NA	NA	37	31	246	246	352	217	219	308	0	2	2	0	0.008	0.006
.	19.01.16-05.16.23-1-72493	116	8	8	1	0	1	754	6	6	0	0	NA	NA	NA	36	37	244	243	363	220	212	322	27	0	7	0.111	0	0.019
.	19.01.16-05.16.25-1-72499	64	3	3	1	0	1	740	1	1	0	0	NA	NA	NA	34	31	243	246	355	210	216	314	3	5	0	0.012	0.02	0
.	19.01.16-05.16.35-1-72515	151	15	15	8	0	3	763	11	11	0	0	NA	NA	NA	57	55	255	248	365	225	218	320	43	7	13	0.169	0.028	0.036
.	19.01.16-05.16.35-1-72516	123	9	9	1	0	1	755	8	8	0	0	NA	NA	NA	44	45	246	252	360	215	226	314	0	31	15	0	0.123	0.042
.	19.01.16-05.16.36-1-72518	62	2	2	1	0	0	744	1	1	0	0	NA	NA	NA	24	28	245	247	349	218	219	307	8	0	0	0.033	0	0
.	19.01.16-05.16.37-1-72519	36	1	1	0	0	0	0	0	0	0	0	NA	NA	NA	15	19	243	238	351	0	0	0	0	0	0	0	0	0
.	19.01.16-05.16.41-1-72522	123	7	7	3	0	3	756	6	6	0	0	NA	NA	NA	42	39	246	247	359	217	221	318	5	11	5	0.02	0.045	0.014
.	19.01.16-05.16.44-1-72524	111	13	13	4	0	4	746	10	10	0	0	NA	NA	NA	36	31	244	247	353	217	219	310	12	23	22	0.049	0.093	0.062
.	19.01.16-05.16.45-1-72529	63	2	2	0	0	0	753	1	1	0	0	NA	NA	NA	25	38	245	246	360	219	215	319	0	6	0	0	0.024	0
.	19.01.16-05.16.47-1-72533	123	17	17	4	0	3	744	15	15	0	0	NA	NA	NA	36	32	242	248	355	215	215	314	37	33	4	0.153	0.133	0.011
.	19.01.16-05.16.49-1-72538	55	2	2	1	0	1	738	1	1	0	0	NA	NA	NA	24	24	245	242	350	217	211	310	2	0	2	0.008	0	0.006
.	19.01.16-05.16.53-1-72544	60	4	4	1	0	1	735	3	3	0	0	NA	NA	NA	33	22	240	245	350	210	217	308	10	6	1	0.042	0.024	0.003
.	19.01.16-05.17.01-1-72552	65	3	3	1	0	1	752	1	1	0	0	NA	NA	NA	27	32	249	246	350	225	221	306	3	3	5	0.012	0.012	0.014
.	19.01.16-05.17.02-1-72556	91	6	6	1	0	1	747	5	5	0	0	NA	NA	NA	34	33	246	243	357	219	212	316	16	1	6	0.065	0.004	0.017
.	19.01.16-05.17.03-1-72557	64	7	7	0	0	0	747	5	5	0	0	NA	NA	NA	25	29	247	244	351	219	220	308	4	9	10	0.016	0.037	0.028
.	19.01.16-05.17.06-1-72560	62	5	5	3	0	1	746	4	4	0	0	NA	NA	NA	19	30	245	248	350	216	220	310	2	4	6	0.008	0.016	0.017
.	19.01.16-05.17.07-1-72561	119	8	8	1	0	1	755	6	6	0	0	NA	NA	NA	41	39	249	251	352	219	221	315	10	13	2	0.04	0.052	0.006
.	19.01.16-05.17.13-1-72566	61	2	2	0	0	0	746	1	1	0	0	NA	NA	NA	21	28	245	245	351	221	217	308	0	7	3	0	0.029	0.009
.	19.01.16-05.17.15-1-72569	148	20	20	10	0	5	756	19	19	0	0	NA	NA	NA	47	44	247	247	363	219	216	321	52	20	17	0.211	0.081	0.047
.	19.01.16-05.17.18-1-72570	33	1	1	1	0	1	0	0	0	0	0	NA	NA	NA	10	9	238	239	345	0	0	0	0	0	0	0	0	0
.	19.01.16-05.17.20-1-72572	31	1	1	0	0	0	0	0	0	0	0	NA	NA	NA	6	14	242	239	346	0	0	0	0	2	0	0	0.008	0
.	19.01.16-05.17.23-1-72574	29	1	1	0	0	0	0	0	0	0	0	NA	NA	NA	10	7	238	236	346	0	0	0	1	0	0	0.004	0	0
.	19.01.16-05.17.23-1-72575	93	13	13	4	0	2	764	12	12	0	0	NA	NA	NA	31	41	248	250	356	222	228	314	16	5	19	0.065	0.02	0.053
.	19.01.16-05.17.24-1-72576	86	3	3	1	0	1	753	2	2	0	0	NA	NA	NA	27	37	242	250	358	213	220	320	13	0	5	0.054	0	0.014
.	19.01.16-05.17.24-1-72579	32	1	1	0	0	0	0	0	0	0	0	NA	NA	NA	6	7	236	238	346	0	0	0	0	1	0	0	0.004	0
.	19.01.16-05.17.25-1-72580	117	8	8	3	0	2	764	6	6	0	0	NA	NA	NA	47	46	246	254	359	217	226	321	9	9	5	0.037	0.035	0.014
.	19.01.16-05.17.25-1-72582	32	1	1	1	0	1	0	0	0	0	0	NA	NA	NA	8	12	243	240	342	0	0	0	0	0	1	0	0	0.003
.	19.01.16-05.17.27-1-72583	35	1	1	1	0	1	0	0	0	0	0	NA	NA	NA	6	10	239	238	346	0	0	0	0	0	2	0	0	0.006
.	19.01.16-05.17.28-1-72599	34	1	1	0	0	0	0	0	0	0	0	NA	NA	NA	13	13	238	239	349	0	0	0	0	0	1	0	0	0.003
.	19.01.16-05.17.29-1-72600	123	10	10	1	0	1	755	9	9	0	0	NA	NA	NA	40	40	243	250	360	215	219	321	18	23	8	0.074	0.092	0.022
.	19.01.16-05.17.29-1-72601	63	2	2	0	0	0	254	1	1	0	0	NA	NA	NA	20	15	242	240	346	73	71	110	1	1	0	0.004	0.004	0
.	19.01.16-05.17.29-1-72602	59	2	2	1	0	1	102	1	1	0	0	NA	NA	NA	17	11	239	237	348	31	28	43	3	0	0	0.013	0	0
.	19.01.16-05.17.30-1-72603	92	10	10	3	0	3	751	9	9	0	0	NA	NA	NA	30	31	244	244	356	217	218	316	35	4	3	0.143	0.016	0.008
.	19.01.16-05.17.38-1-72607	88	10	10	1	0	0	748	8	8	0	0	NA	NA	NA	32	33	252	242	352	224	214	310	4	13	2	0.016	0.054	0.006
.	19.01.16-05.17.40-1-72611	115	11	11	4	0	3	755	10	10	0	0	NA	NA	NA	43	47	252	245	363	219	212	324	18	13	5	0.071	0.053	0.014
.	19.01.16-05.17.44-1-72612	93	5	5	2	0	2	764	3	3	0	0	NA	NA	NA	29	46	253	246	360	226	220	318	9	18	3	0.036	0.073	0.008
.	19.01.16-05.17.47-1-72622	119	8	8	5	0	2	740	6	6	0	0	NA	NA	NA	40	27	247	243	350	218	211	311	9	27	1	0.036	0.111	0.003
.	19.01.16-05.17.51-1-72629	38	1	1	0	0	0	0	0	0	0	0	NA	NA	NA	6	7	241	237	342	0	0	0	2	0	0	0.008	0	0
.	19.01.16-05.17.55-1-72635	83	7	7	3	0	2	753	6	6	0	0	NA	NA	NA	28	34	249	244	354	222	213	318	20	6	6	0.08	0.025	0.017
.	19.01.16-05.17.57-1-72638	89	13	13	2	0	1	754	12	12	0	0	NA	NA	NA	30	38	245	245	361	220	216	318	7	15	7	0.029	0.061	0.019
.	19.01.16-05.17.57-1-72639	62	2	2	2	0	2	743	1	1	0	0	NA	NA	NA	24	27	246	247	347	219	217	307	4	0	1	0.016	0	0.003
.	19.01.16-05.17.57-1-72640	84	3	3	0	0	0	746	2	2	0	0	NA	NA	NA	21	24	239	242	356	215	214	317	3	1	0	0.013	0.004	0
.	19.01.16-05.17.59-1-72642	182	11	11	6	0	3	775	8	8	0	0	NA	NA	NA	54	58	260	252	359	232	224	319	24	26	15	0.092	0.103	0.042
.	19.01.16-05.18.05-1-72650	93	3	3	2	0	2	742	1	1	0	0	NA	NA	NA	42	35	245	247	356	215	213	314	1	0	5	0.004	0	0.014
.	19.01.16-05.18.08-1-72652	58	3	3	2	0	1	744	2	2	0	0	NA	NA	NA	21	29	244	243	355	218	214	312	0	0	4	0	0	0.011
.	19.01.16-05.18.11-1-72656	60	2	2	0	0	0	200	1	1	0	0	NA	NA	NA	14	15	238	242	348	57	58	85	0	0	3	0	0	0.009
.	19.01.16-05.18.12-1-72658	122	15	15	5	0	3	761	13	13	0	0	NA	NA	NA	32	48	259	245	357	228	217	316	37	16	32	0.143	0.065	0.09
.	19.01.16-05.18.15-1-72660	90	3	3	1	0	1	744	2	2	0	0	NA	NA	NA	34	31	246	246	352	218	216	310	16	3	0	0.065	0.012	0
.	19.01.16-05.18.19-1-72661	92	7	7	3	0	3	751	5	5	0	0	NA	NA	NA	36	42	246	249	360	214	221	316	18	16	2	0.073	0.064	0.006
.	19.01.16-05.18.21-1-72666	36	1	1	0	0	0	0	0	0	0	0	NA	NA	NA	14	6	238	237	344	0	0	0	0	0	0	0	0	0
.	19.01.16-05.18.23-1-72667	63	2	2	0	0	0	736	1	1	0	0	NA	NA	NA	31	26	246	246	347	214	215	307	4	0	0	0.016	0	0
.	19.01.16-05.18.24-1-72669	148	9	9	4	0	2	747	8	8	0	0	NA	NA	NA	43	32	241	244	360	210	218	319	48	5	2	0.199	0.02	0.006
.	19.01.16-05.18.24-1-72670	119	12	12	7	0	4	744	10	10	0	0	NA	NA	NA	36	29	239	243	360	208	216	320	17	5	15	0.071	0.021	0.042
.	19.01.16-05.18.25-1-72671	87	4	4	1	0	1	734	3	3	0	0	NA	NA	NA	41	24	242	240	355	216	209	309	0	3	1	0	0.012	0.003
.	19.01.16-05.18.28-1-72692	64	3	3	0	0	0	740	2	2	0	0	NA	NA	NA	32	23	247	241	348	220	212	308	0	8	11	0	0.033	0.032
.	19.01.16-05.18.33-1-72695	36	1	1	0	0	0	0	0	0	0	0	NA	NA	NA	14	8	239	237	345	0	0	0	0	0	1	0	0	0.003
.	19.01.16-05.18.36-1-72696	91	6	6	2	0	1	741	4	4	0	0	NA	NA	NA	34	31	245	248	351	212	219	310	10	0	16	0.041	0	0.046
.	19.01.16-05.18.40-1-72697	126	6	6	3	0	3	750	4	4	0	0	NA	NA	NA	41	40	249	246	358	218	217	315	8	15	1	0.032	0.061	0.003
.	19.01.16-05.18.42-1-72699	95	6	6	1	0	1	745	5	5	0	0	NA	NA	NA	41	36	247	249	353	215	218	312	11	6	19	0.045	0.024	0.054
.	19.01.16-05.18.43-1-72702	91	4	4	2	0	2	762	3	3	0	0	NA	NA	NA	23	36	244	244	361	218	220	324	3	0	5	0.012	0	0.014
.	19.01.16-05.18.46-1-72709	35	1	1	0	0	0	0	0	0	0	0	NA	NA	NA	11	8	240	237	344	0	0	0	0	0	1	0	0	0.003
.	19.01.16-05.18.51-1-72716	114	35	35	10	0	9	753	31	31	0	0	NA	NA	NA	43	48	248	255	358	218	222	313	34	48	28	0.137	0.188	0.078
.	19.01.16-05.18.52-1-72718	60	3	3	2	0	2	740	2	2	0	0	NA	NA	NA	23	22	247	241	347	222	215	303	0	0	10	0	0	0.029
.	19.01.16-05.18.52-1-72720	119	5	5	0	0	0	752	4	4	0	0	NA	NA	NA	53	45	245	249	364	208	222	322	0	1	10	0	0.004	0.027
.	19.01.16-05.18.53-1-72722	33	1	1	0	0	0	0	0	0	0	0	NA	NA	NA	11	10	239	241	343	0	0	0	0	1	0	0	0.004	0
.	19.01.16-05.18.56-1-72726	119	11	11	6	0	6	758	9	9	0	0	NA	NA	NA	33	45	249	247	362	217	217	324	25	11	2	0.1	0.045	0.006
.	19.01.16-05.18.58-1-72729	31	1	1	0	0	0	0	0	0	0	0	NA	NA	NA	10	0	236	236	341	0	0	0	0	0	0	0	0	0
.	19.01.16-05.19.00-1-72730	66	4	4	1	0	1	734	2	2	0	0	NA	NA	NA	24	21	240	243	351	210	211	313	0	0	13	0	0	0.037
.	19.01.16-05.19.02-1-72733	31	1	1	0	0	0	0	0	0	0	0	NA	NA	NA	6	13	242	243	341	0	0	0	0	4	0	0	0.016	0
.	19.01.16-05.19.03-1-72737	58	2	2	0	0	0	101	1	1	0	0	NA	NA	NA	21	13	239	242	345	32	29	40	5	1	0	0.021	0.004	0
.	19.01.16-05.19.04-1-72739	92	6	6	2	0	2	745	4	4	0	0	NA	NA	NA	34	32	244	248	353	216	218	311	5	13	14	0.02	0.052	0.04
.	19.01.16-05.19.04-1-72740	33	1	1	0	0	0	0	0	0	0	0	NA	NA	NA	7	4	238	236	343	0	0	0	0	0	1	0	0	0.003
.	19.01.16-05.19.07-1-72743	65	2	2	0	0	0	152	1	1	0	0	NA	NA	NA	26	18	241	240	350	45	43	64	1	0	1	0.004	0	0.003
.	19.01.16-05.19.09-1-72745	89	13	13	3	0	2	760	11	11	0	0	NA	NA	NA	22	40	244	250	359	220	217	323	1	25	11	0.004	0.1	0.031
.	19.01.16-05.19.10-1-72746	96	5	5	1	0	1	764	4	4	0	0	NA	NA	NA	31	45	249	252	357	224	220	320	17	8	0	0.068	0.032	0
.	19.01.16-05.19.13-1-72749	58	3	3	1	0	1	102	1	1	0	0	NA	NA	NA	16	21	247	238	349	30	23	49	3	0	1	0.012	0	0.003
.	19.01.16-05.19.16-1-72750	126	13	13	5	0	3	763	12	12	0	0	NA	NA	NA	40	49	252	249	361	224	219	320	15	11	30	0.06	0.044	0.083
.	19.01.16-05.19.18-1-72753	64	6	6	1	0	1	738	5	5	0	0	NA	NA	NA	30	24	243	248	346	215	221	302	3	3	12	0.012	0.012	0.035
.	19.01.16-05.19.20-1-72754	112	12	12	4	0	4	748	10	10	0	0	NA	NA	NA	39	34	246	247	354	212	221	315	24	8	22	0.098	0.032	0.062
.	19.01.16-05.19.22-1-72755	64	5	5	1	0	1	741	4	4	0	0	NA	NA	NA	23	24	243	241	353	216	214	311	11	0	0	0.045	0	0
.	19.01.16-05.19.25-1-72759	92	7	7	1	0	1	745	6	6	0	0	NA	NA	NA	23	33	247	245	354	219	212	314	11	19	0	0.045	0.078	0
.	19.01.16-05.19.30-1-72779	31	1	1	0	0	0	0	0	0	0	0	NA	NA	NA	7	10	238	242	343	0	0	0	0	0	1	0	0	0.003
.	19.01.16-05.19.33-1-72781	87	4	4	1	0	0	741	3	3	0	0	NA	NA	NA	37	27	245	245	350	218	216	307	7	0	14	0.029	0	0.04
.	19.01.16-05.19.37-1-72782	56	2	2	0	0	0	0	1	1	0	0	NA	NA	NA	17	23	248	240	348	0	0	0	2	0	0	0.008	0	0
.	19.01.16-05.19.37-1-72784	91	4	4	3	0	1	751	2	2	0	0	NA	NA	NA	24	32	245	248	352	219	221	311	0	8	2	0	0.032	0.006
.	19.01.16-05.19.40-1-72786	88	4	4	0	0	0	740	3	3	0	0	NA	NA	NA	27	26	245	245	349	215	216	309	8	5	3	0.033	0.02	0.009
.	19.01.16-05.19.41-1-72787	94	3	3	1	0	0	754	2	2	0	0	NA	NA	NA	30	32	247	245	353	223	218	313	20	0	9	0.081	0	0.025
.	19.01.16-05.19.46-1-72792	87	3	3	1	0	1	758	2	2	0	0	NA	NA	NA	40	47	255	247	358	226	215	317	0	0	11	0	0	0.031
.	19.01.16-05.19.47-1-72794	64	6	6	1	0	0	740	5	5	0	0	NA	NA	NA	14	19	244	242	346	217	213	310	20	3	2	0.082	0.012	0.006
.	19.01.16-05.19.48-1-72798	89	3	3	2	0	2	730	2	2	0	0	NA	NA	NA	28	15	242	237	349	215	208	307	0	3	2	0	0.013	0.006
.	19.01.16-05.19.49-1-72802	93	4	4	3	0	3	743	3	3	0	0	NA	NA	NA	32	23	244	240	352	218	212	313	0	5	8	0	0.021	0.023
.	19.01.16-05.19.53-1-72807	119	19	19	11	0	4	749	18	18	0	0	NA	NA	NA	38	38	250	243	358	219	211	319	26	37	17	0.104	0.152	0.047
.	19.01.16-05.19.56-1-72825	62	2	2	0	0	0	750	1	1	0	0	NA	NA	NA	21	34	243	249	355	213	220	317	6	0	0	0.025	0	0
.	19.01.16-05.20.00-1-72835	33	1	1	0	0	0	0	0	0	0	0	NA	NA	NA	9	8	239	238	344	0	0	0	4	0	0	0.017	0	0
.	19.01.16-05.20.00-1-72836	87	5	5	1	0	1	756	3	3	0	0	NA	NA	NA	24	36	249	251	349	225	222	309	0	14	11	0	0.056	0.032
.	19.01.16-05.20.03-1-72844	95	7	7	3	0	1	755	6	6	0	0	NA	NA	NA	34	37	247	244	359	219	217	319	18	2	9	0.073	0.008	0.025
.	19.01.16-05.20.05-1-72850	117	6	6	1	0	1	754	5	5	0	0	NA	NA	NA	31	36	246	249	354	219	223	312	9	6	12	0.037	0.024	0.034
.	19.01.16-05.20.06-1-72851	151	11	11	4	0	1	754	10	10	0	0	NA	NA	NA	47	46	251	251	357	220	219	315	21	30	2	0.084	0.12	0.006
.	19.01.16-05.20.07-1-72852	65	5	5	2	0	2	736	4	4	0	0	NA	NA	NA	23	17	242	241	347	215	212	309	0	4	12	0	0.017	0.035
.	19.01.16-05.20.07-1-72853	126	7	7	2	0	2	758	6	6	0	0	NA	NA	NA	47	43	244	254	358	216	223	319	0	24	8	0	0.094	0.022
.	19.01.16-05.20.12-1-72854	32	1	1	0	0	0	0	0	0	0	0	NA	NA	NA	14	10	239	238	346	0	0	0	0	1	0	0	0.004	0
.	19.01.16-05.20.14-1-72855	90	7	7	1	0	1	748	5	5	0	0	NA	NA	NA	28	31	249	248	347	220	224	304	13	0	4	0.052	0	0.012
.	19.01.16-05.20.24-1-72857	34	1	1	1	0	1	0	0	0	0	0	NA	NA	NA	9	5	237	237	344	0	0	0	0	0	0	0	0	0
.	19.01.16-05.20.25-1-72858	32	1	1	0	0	0	0	0	0	0	0	NA	NA	NA	8	6	239	237	343	0	0	0	0	0	0	0	0	0
.	19.01.16-05.20.27-1-72859	37	1	1	0	0	0	0	0	0	0	0	NA	NA	NA	4	10	239	239	345	0	0	0	0	0	0	0	0	0
.	19.01.16-05.20.27-1-72860	56	2	2	0	0	0	202	1	1	0	0	NA	NA	NA	16	11	238	237	349	55	59	88	1	3	0	0.004	0.013	0
.	19.01.16-05.20.28-1-72876	91	6	6	3	0	1	752	4	4	0	0	NA	NA	NA	25	36	241	248	360	214	219	319	16	4	4	0.066	0.016	0.011
.	19.01.16-05.20.30-1-72877	60	2	2	1	0	1	731	1	1	0	0	NA	NA	NA	20	16	238	241	350	207	215	309	0	0	7	0	0	0.02
.	19.01.16-05.20.30-1-72878	65	5	5	2	0	1	735	4	4	0	0	NA	NA	NA	28	26	245	242	352	213	214	308	11	4	5	0.045	0.017	0.014
.	19.01.16-05.20.30-1-72879	87	3	3	1	0	0	739	2	2	0	0	NA	NA	NA	41	29	243	243	356	210	213	316	2	0	7	0.008	0	0.02
.	19.01.16-05.20.33-1-72880	63	2	2	1	0	1	735	0	0	0	0	NA	NA	NA	19	18	240	242	349	212	217	306	2	0	0	0.008	0	0
.	19.01.16-05.20.36-1-72881	31	1	1	0	0	0	0	0	0	0	0	NA	NA	NA	13	3	237	237	342	0	0	0	0	0	1	0	0	0.003
.	19.01.16-05.20.36-1-72882	63	5	5	2	0	2	738	4	4	0	0	NA	NA	NA	23	21	245	241	348	217	214	307	6	13	4	0.024	0.054	0.011
.	19.01.16-05.20.38-1-72883	62	3	3	0	0	0	739	2	2	0	0	NA	NA	NA	25	26	245	242	352	212	215	312	0	8	5	0	0.033	0.014
.	19.01.16-05.20.38-1-72884	66	7	7	2	0	1	747	5	5	0	0	NA	NA	NA	27	31	244	248	352	215	219	313	4	12	16	0.016	0.048	0.045
.	19.01.16-05.20.45-1-72888	122	6	6	1	0	0	754	5	5	0	0	NA	NA	NA	41	40	249	247	357	219	221	314	13	0	20	0.052	0	0.056
.	19.01.16-05.20.47-1-72891	91	3	3	0	0	0	757	2	2	0	0	NA	NA	NA	30	43	251	252	353	224	224	309	19	0	1	0.076	0	0.003
.	19.01.16-05.20.48-1-72892	92	5	5	3	0	2	742	4	4	0	0	NA	NA	NA	28	28	244	243	354	214	214	314	6	2	12	0.025	0.008	0.034
.	19.01.16-05.20.49-1-72895	60	2	2	0	0	0	301	1	1	0	0	NA	NA	NA	20	22	245	239	351	90	81	130	0	4	0	0	0.017	0
.	19.01.16-05.20.52-1-72899	117	12	12	4	0	3	753	11	11	0	0	NA	NA	NA	31	40	248	246	359	221	214	318	34	14	22	0.137	0.057	0.061
.	19.01.16-05.20.55-1-72903	92	9	9	3	0	1	735	7	7	0	0	NA	NA	NA	34	21	241	245	348	213	216	306	38	5	2	0.158	0.02	0.006
.	19.01.16-05.20.56-1-72904	60	4	4	0	0	0	731	3	3	0	0	NA	NA	NA	31	24	243	244	350	212	213	306	4	1	4	0.016	0.004	0.011
.	19.01.16-05.21.00-1-72907	92	13	13	0	0	0	744	12	12	0	0	NA	NA	NA	20	24	244	240	353	218	214	312	6	19	12	0.025	0.079	0.034
.	19.01.16-05.21.01-1-72908	34	1	1	1	0	1	0	0	0	0	0	NA	NA	NA	8	8	238	239	344	0	0	0	4	0	0	0.017	0	0
.	19.01.16-05.21.04-1-72911	142	8	8	4	0	3	755	7	7	0	0	NA	NA	NA	45	42	249	248	358	221	221	313	11	5	8	0.044	0.02	0.022
.	19.01.16-05.21.06-1-72914	119	4	4	3	0	2	749	3	3	0	0	NA	NA	NA	46	40	246	248	359	214	219	316	1	10	2	0.004	0.04	0.006
.	19.01.16-05.21.07-1-72915	34	1	1	0	0	0	0	0	0	0	0	NA	NA	NA	12	5	236	239	343	0	0	0	0	0	0	0	0	0
.	19.01.16-05.21.08-1-72916	150	8	8	3	0	2	745	7	7	0	0	NA	NA	NA	52	32	247	243	355	219	213	313	6	17	9	0.024	0.07	0.025
.	19.01.16-05.21.14-1-72917	94	9	9	3	0	3	752	8	8	0	0	NA	NA	NA	34	39	242	251	359	214	219	319	23	14	5	0.095	0.056	0.014
.	19.01.16-05.21.15-1-72918	89	4	4	2	0	2	750	3	3	0	0	NA	NA	NA	31	35	244	248	356	219	214	317	3	5	17	0.012	0.02	0.048
.	19.01.16-05.21.23-1-72920	92	6	6	2	0	1	734	5	5	0	0	NA	NA	NA	36	23	240	244	352	210	213	311	8	8	1	0.033	0.033	0.003
.	19.01.16-05.21.24-1-72921	143	13	13	4	0	4	769	10	10	0	0	NA	NA	NA	46	54	251	250	366	219	225	325	23	12	13	0.092	0.048	0.036
.	19.01.16-05.21.26-1-72922	86	3	3	2	0	2	753	2	2	0	0	NA	NA	NA	31	40	248	249	356	218	219	316	0	12	0	0	0.048	0
.	19.01.16-05.21.28-1-72938	86	7	7	1	0	1	740	6	6	0	0	NA	NA	NA	35	31	248	242	354	218	214	308	9	0	4	0.036	0	0.011
.	19.01.16-05.21.30-1-72939	124	9	9	3	0	3	742	7	7	0	0	NA	NA	NA	41	31	241	246	357	213	212	317	12	1	12	0.05	0.004	0.034
.	19.01.16-05.21.33-1-72940	97	8	8	2	0	1	749	6	6	0	0	NA	NA	NA	29	29	246	245	351	219	216	314	13	8	4	0.053	0.033	0.011
.	19.01.16-05.21.34-1-72941	37	1	1	1	0	1	0	0	0	0	0	NA	NA	NA	12	11	240	238	346	0	0	0	0	0	1	0	0	0.003
.	19.01.16-05.21.36-1-72942	62	2	2	0	0	0	747	1	1	0	0	NA	NA	NA	12	26	246	240	353	220	214	313	0	7	4	0	0.029	0.011
.	19.01.16-05.21.37-1-72943	83	3	3	1	0	0	748	2	2	0	0	NA	NA	NA	40	34	244	248	355	214	218	316	3	0	5	0.012	0	0.014
.	19.01.16-05.21.43-1-72945	87	5	5	4	0	2	747	4	4	0	0	NA	NA	NA	26	28	246	244	351	221	217	309	0	10	8	0	0.041	0.023
.	19.01.16-05.21.43-1-72946	92	5	5	2	0	2	753	4	4	0	0	NA	NA	NA	30	46	246	257	356	219	225	309	3	1	8	0.012	0.004	0.022
.	19.01.16-05.21.49-1-72954	58	2	2	1	0	1	741	1	1	0	0	NA	NA	NA	21	25	240	240	358	211	211	319	0	0	7	0	0	0.02
.	19.01.16-05.21.52-1-72962	62	3	3	0	0	0	738	2	2	0	0	NA	NA	NA	24	24	242	242	353	211	215	312	4	0	3	0.017	0	0.008
.	19.01.16-05.21.53-1-72964	65	2	2	0	0	0	454	1	1	0	0	NA	NA	NA	16	15	240	242	346	136	125	193	0	2	0	0	0.008	0
.	19.01.16-05.21.53-1-72965	61	2	2	1	0	1	51	1	1	0	0	NA	NA	NA	19	22	241	240	354	17	11	23	0	2	0	0	0.008	0
.	19.01.16-05.21.54-1-72967	32	1	1	0	0	0	0	0	0	0	0	NA	NA	NA	10	8	238	239	344	0	0	0	0	0	0	0	0	0
.	19.01.16-05.21.56-1-72971	120	6	6	2	0	2	750	4	4	0	0	NA	NA	NA	49	36	248	250	351	219	222	309	7	3	7	0.028	0.012	0.02
.	19.01.16-05.21.57-1-72972	91	10	10	4	0	4	742	9	9	0	0	NA	NA	NA	25	29	243	247	352	213	217	312	11	17	7	0.045	0.069	0.02
.	19.01.16-05.21.59-1-72973	61	2	2	0	0	0	742	1	1	0	0	NA	NA	NA	22	28	243	245	353	211	216	315	0	0	5	0	0	0.014
.	19.01.16-05.22.03-1-72976	61	3	3	0	0	0	754	2	2	0	0	NA	NA	NA	18	31	242	248	354	215	223	316	1	0	3	0.004	0	0.008
.	19.01.16-05.22.05-1-72979	97	7	7	2	0	2	742	6	6	0	0	NA	NA	NA	35	30	245	243	355	216	211	315	0	16	7	0	0.066	0.02
.	19.01.16-05.22.05-1-72983	88	4	4	0	0	0	740	3	3	0	0	NA	NA	NA	40	27	244	243	353	217	210	313	7	3	11	0.029	0.012	0.031
.	19.01.16-05.22.06-1-72984	90	7	7	2	0	1	764	6	6	0	0	NA	NA	NA	42	48	252	245	364	223	218	323	15	7	1	0.06	0.029	0.003
.	19.01.16-05.22.08-1-72985	62	2	2	0	0	0	738	1	1	0	0	NA	NA	NA	25	26	246	241	352	215	214	309	0	0	3	0	0	0.009
.	19.01.16-05.22.13-1-72986	35	1	1	0	0	0	0	0	0	0	0	NA	NA	NA	7	13	241	241	344	0	0	0	0	0	3	0	0	0.009
.	19.01.16-05.22.16-1-72987	93	14	14	3	0	3	735	12	12	0	0	NA	NA	NA	30	24	246	242	349	218	213	304	8	24	14	0.033	0.099	0.04
.	19.01.16-05.22.16-1-72988	61	2	2	3	0	2	745	1	1	0	0	NA	NA	NA	22	28	244	244	353	217	212	316	15	0	0	0.061	0	0
.	19.01.16-05.22.22-1-72989	91	3	3	1	0	1	739	1	1	0	0	NA	NA	NA	31	23	241	246	349	215	216	308	2	0	6	0.008	0	0.017
.	19.01.16-05.22.23-1-72994	145	11	11	2	0	2	753	9	9	0	0	NA	NA	NA	48	42	253	250	352	222	223	308	3	8	19	0.012	0.032	0.054
.	19.01.16-05.22.24-1-72995	173	19	19	4	0	3	780	16	16	0	0	NA	NA	NA	58	64	258	248	371	229	221	330	6	62	18	0.023	0.25	0.049
.	19.01.16-05.22.25-1-72996	94	8	8	3	0	2	750	6	6	0	0	NA	NA	NA	34	36	247	249	353	220	220	310	12	0	27	0.049	0	0.076
.	19.01.16-05.22.27-1-72997	121	34	34	12	0	8	736	31	31	0	0	NA	NA	NA	41	30	246	244	353	215	210	311	41	60	16	0.167	0.246	0.045
.	19.01.16-05.22.30-1-73013	33	1	1	0	0	0	0	0	0	0	0	NA	NA	NA	11	8	239	239	343	0	0	0	1	0	0	0.004	0	0
.	19.01.16-05.22.33-1-73015	150	21	21	5	0	2	765	19	19	0	0	NA	NA	NA	54	49	258	246	358	229	218	318	30	35	24	0.116	0.142	0.067
.	19.01.16-05.22.33-1-73016	55	2	2	1	0	1	744	1	1	0	0	NA	NA	NA	25	29	239	245	358	214	214	316	5	0	4	0.021	0	0.011
.	19.01.16-05.22.39-1-73017	110	7	7	3	0	2	746	4	4	0	0	NA	NA	NA	48	36	243	249	357	212	220	314	9	4	11	0.037	0.016	0.031
.	19.01.16-05.22.47-1-73022	68	6	6	0	0	0	753	4	4	0	0	NA	NA	NA	31	39	244	252	356	218	221	314	5	11	1	0.02	0.044	0.003
.	19.01.16-05.22.49-1-73026	98	5	5	1	0	1	739	4	4	0	0	NA	NA	NA	31	28	246	243	352	219	212	308	0	7	4	0	0.029	0.011
.	19.01.16-05.22.58-1-73036	125	24	24	10	0	7	748	22	22	0	0	NA	NA	NA	51	37	246	249	355	218	214	316	14	57	16	0.057	0.229	0.045
.	19.01.16-05.22.58-1-73037	59	3	3	1	0	1	743	2	2	0	0	NA	NA	NA	21	25	241	246	351	213	218	312	5	6	2	0.021	0.024	0.006
.	19.01.16-05.23.05-1-73042	38	1	1	0	0	0	0	0	0	0	0	NA	NA	NA	8	7	237	238	345	0	0	0	1	0	0	0.004	0	0
.	19.01.16-05.23.07-1-73043	35	1	1	0	0	0	0	0	0	0	0	NA	NA	NA	8	13	240	240	346	0	0	0	0	5	0	0	0.021	0
.	19.01.16-05.23.08-1-73044	60	2	2	0	0	0	746	1	1	0	0	NA	NA	NA	19	25	244	243	351	216	217	313	0	1	3	0	0.004	0.009
.	19.01.16-05.23.10-1-73045	147	14	14	3	0	2	751	13	13	0	0	NA	NA	NA	43	38	249	246	356	217	218	316	4	11	8	0.016	0.045	0.022
.	19.01.16-05.23.12-1-73046	121	9	9	2	0	2	747	8	8	0	0	NA	NA	NA	35	38	244	248	359	214	215	318	0	16	5	0	0.065	0.014
.	19.01.16-05.23.15-1-73047	66	8	8	2	0	2	744	7	7	0	0	NA	NA	NA	15	23	244	243	349	217	218	309	5	7	10	0.02	0.029	0.029
.	19.01.16-05.23.15-1-73048	84	4	4	2	0	2	738	3	3	0	0	NA	NA	NA	25	25	244	248	346	211	218	309	3	2	3	0.012	0.008	0.009
.	19.01.16-05.23.18-1-73049	115	15	15	5	0	3	743	14	14	0	0	NA	NA	NA	41	27	243	242	355	214	214	315	41	24	11	0.169	0.099	0.031
.	19.01.16-05.23.23-1-73050	33	1	1	0	0	0	0	0	0	0	0	NA	NA	NA	13	6	238	237	344	0	0	0	1	0	0	0.004	0	0
.	19.01.16-05.23.25-1-73051	60	2	2	1	0	1	752	1	1	0	0	NA	NA	NA	15	23	240	242	354	216	220	316	0	0	13	0	0	0.037
.	19.01.16-05.23.32-1-73067	35	1	1	0	0	0	0	0	0	0	0	NA	NA	NA	12	16	240	241	348	0	0	0	3	0	0	0.012	0	0
.	19.01.16-05.23.33-1-73068	114	7	7	1	0	1	754	6	6	0	0	NA	NA	NA	37	38	250	245	356	221	216	317	11	2	13	0.044	0.008	0.037
.	19.01.16-05.23.36-1-73069	59	2	2	0	0	0	739	1	1	0	0	NA	NA	NA	25	25	246	242	350	218	212	309	0	0	6	0	0	0.017
.	19.01.16-05.23.36-1-73070	88	5	5	5	0	3	732	4	4	0	0	NA	NA	NA	32	21	242	241	351	210	213	309	6	1	9	0.025	0.004	0.026
.	19.01.16-05.23.36-1-73071	96	8	8	1	0	0	755	7	7	0	0	NA	NA	NA	30	35	247	245	356	219	219	317	12	9	16	0.049	0.037	0.045
.	19.01.16-05.23.40-1-73072	117	10	10	0	0	0	761	8	8	0	0	NA	NA	NA	37	43	248	252	356	220	223	318	5	2	12	0.02	0.008	0.034
.	19.01.16-05.23.41-1-73073	92	6	6	3	0	2	755	5	5	0	0	NA	NA	NA	25	35	245	244	359	218	216	321	9	0	10	0.037	0	0.028
.	19.01.16-05.23.41-1-73074	94	8	8	2	0	2	752	7	7	0	0	NA	NA	NA	32	35	244	251	353	216	223	313	11	2	14	0.045	0.008	0.04
.	19.01.16-05.23.51-1-73089	94	11	11	1	0	1	753	9	9	0	0	NA	NA	NA	27	33	243	243	360	213	217	323	27	34	3	0.111	0.14	0.008
.	19.01.16-05.23.51-1-73090	59	2	2	0	0	0	301	1	1	0	0	NA	NA	NA	15	17	241	241	348	91	82	128	1	0	1	0.004	0	0.003
.	19.01.16-05.23.54-1-73095	96	10	10	7	0	1	743	8	8	0	0	NA	NA	NA	29	26	246	239	354	220	209	314	12	28	13	0.049	0.117	0.037
.	19.01.16-05.23.55-1-73097	125	6	6	1	0	1	755	5	5	0	0	NA	NA	NA	35	34	241	252	354	213	226	316	12	9	7	0.05	0.036	0.02
.	19.01.16-05.24.01-1-73100	95	12	12	3	0	3	755	10	10	0	0	NA	NA	NA	32	39	248	246	358	221	220	314	10	20	16	0.04	0.081	0.045
.	19.01.16-05.24.02-1-73101	93	11	11	4	0	3	753	10	10	0	0	NA	NA	NA	24	33	244	245	357	217	220	316	18	4	16	0.074	0.016	0.045
.	19.01.16-05.24.03-1-73102	61	2	2	0	0	0	750	1	1	0	0	NA	NA	NA	23	32	243	246	356	213	221	316	0	0	7	0	0	0.02
.	19.01.16-05.24.03-1-73103	68	3	3	1	0	1	710	0	0	0	0	NA	NA	NA	21	23	242	242	352	208	206	296	7	0	0	0.029	0	0
.	19.01.16-05.24.03-1-73105	93	3	3	2	0	1	757	2	2	0	0	NA	NA	NA	23	38	246	247	358	217	219	321	6	0	5	0.024	0	0.014
.	19.01.16-05.24.17-1-73112	188	13	13	5	0	4	766	11	11	0	0	NA	NA	NA	51	58	253	255	363	222	220	324	4	19	14	0.016	0.075	0.039
.	19.01.16-05.24.19-1-73113	116	16	16	4	0	4	749	13	13	0	0	NA	NA	NA	36	40	244	250	359	213	219	317	15	26	16	0.061	0.104	0.045
.	19.01.16-05.24.19-1-73114	110	5	5	1	0	0	755	4	4	0	0	NA	NA	NA	34	38	246	249	356	219	217	319	4	2	18	0.016	0.008	0.051
.	19.01.16-05.24.19-1-73115	117	6	6	1	0	1	757	5	5	0	0	NA	NA	NA	34	39	248	246	358	220	220	317	2	5	6	0.008	0.02	0.017
.	19.01.16-05.24.21-1-73116	59	2	2	0	0	0	0	1	1	0	0	NA	NA	NA	8	15	240	239	349	0	0	0	7	0	2	0.029	0	0.006
.	19.01.16-05.24.22-1-73117	89	5	5	2	0	2	742	4	4	0	0	NA	NA	NA	18	19	242	239	351	216	210	316	11	0	11	0.045	0	0.031
.	19.01.16-05.24.25-1-73118	67	6	6	1	0	1	750	4	4	0	0	NA	NA	NA	24	28	247	242	352	220	215	315	12	2	0	0.049	0.008	0
.	19.01.16-05.24.28-1-73134	92	10	10	4	0	4	751	9	9	0	0	NA	NA	NA	36	36	246	244	359	219	217	315	8	11	17	0.033	0.045	0.047
.	19.01.16-05.24.32-1-73135	31	1	1	0	0	0	0	0	0	0	0	NA	NA	NA	13	4	237	238	342	0	0	0	3	0	0	0.013	0	0
.	19.01.16-05.24.34-1-73136	95	7	7	2	0	2	738	6	6	0	0	NA	NA	NA	38	25	240	246	352	210	220	308	24	19	0	0.1	0.077	0
.	19.01.16-05.24.40-1-73137	30	1	1	0	0	0	0	0	0	0	0	NA	NA	NA	7	5	237	238	343	0	0	0	0	1	0	0	0.004	0
.	19.01.16-05.24.40-1-73138	148	14	14	5	0	3	768	10	10	0	0	NA	NA	NA	55	51	252	250	362	226	221	321	27	18	6	0.107	0.072	0.017
.	19.01.16-05.24.42-1-73139	175	20	20	4	0	2	778	17	17	0	0	NA	NA	NA	45	57	252	251	367	226	227	325	49	23	13	0.194	0.092	0.035
.	19.01.16-05.24.42-1-73140	66	5	5	1	0	1	733	4	4	0	0	NA	NA	NA	24	23	246	243	347	216	212	305	0	4	14	0	0.016	0.04
.	19.01.16-05.24.47-1-73146	123	18	18	6	0	2	739	17	17	0	0	NA	NA	NA	50	27	244	242	354	216	213	310	28	27	21	0.115	0.112	0.059
.	19.01.16-05.24.47-1-73148	158	6	6	4	0	3	771	4	4	0	0	NA	NA	NA	61	60	251	257	365	224	227	320	16	8	5	0.064	0.031	0.014
.	19.01.16-05.24.52-1-73153	32	1	1	0	0	0	0	0	0	0	0	NA	NA	NA	6	6	238	239	342	0	0	0	0	0	0	0	0	0
.	19.01.16-05.24.53-1-73155	61	6	6	2	0	2	750	5	5	0	0	NA	NA	NA	16	27	242	245	353	217	218	315	19	0	2	0.079	0	0.006
.	19.01.16-05.24.54-1-73158	85	5	5	3	0	3	740	3	3	0	0	NA	NA	NA	37	32	242	244	359	212	210	318	6	12	0	0.025	0.049	0
.	19.01.16-05.24.55-1-73160	91	4	4	1	0	1	748	2	2	0	0	NA	NA	NA	39	39	247	248	357	214	217	317	11	7	0	0.045	0.028	0
.	19.01.16-05.25.04-1-73166	65	2	2	0	0	0	745	1	1	0	0	NA	NA	NA	15	23	243	243	350	216	221	308	0	0	6	0	0	0.017
.	19.01.16-05.25.09-1-73168	90	5	5	3	0	3	750	4	4	0	0	NA	NA	NA	18	27	246	243	351	219	216	315	2	8	8	0.008	0.033	0.023
.	19.01.16-05.25.09-1-73169	115	6	6	2	0	2	748	5	5	0	0	NA	NA	NA	30	35	249	243	356	220	211	317	3	4	11	0.012	0.016	0.031
.	19.01.16-05.25.12-1-73170	93	10	10	4	0	2	737	8	8	0	0	NA	NA	NA	47	35	248	246	354	216	217	304	16	17	9	0.065	0.069	0.025
.	19.01.16-05.25.13-1-73171	156	12	12	3	0	2	752	10	10	0	0	NA	NA	NA	52	42	247	253	355	219	225	308	12	20	8	0.049	0.079	0.023
.	19.01.16-05.25.14-1-73172	94	6	6	2	0	1	739	5	5	0	0	NA	NA	NA	30	25	244	243	351	215	213	311	6	32	3	0.025	0.132	0.009
.	19.01.16-05.25.20-1-73173	126	4	4	1	0	1	748	3	3	0	0	NA	NA	NA	44	35	244	245	359	212	219	317	16	0	4	0.066	0	0.011
.	19.01.16-05.25.21-1-73174	60	2	2	0	0	0	254	1	1	0	0	NA	NA	NA	10	27	246	244	350	69	84	101	0	2	0	0	0.008	0
.	19.01.16-05.25.23-1-73175	91	19	19	4	0	3	750	16	16	0	0	NA	NA	NA	37	37	242	245	363	218	210	322	26	23	5	0.107	0.094	0.014
.	19.01.16-05.25.28-1-73192	178	18	18	8	0	4	771	15	15	0	0	NA	NA	NA	65	53	254	250	362	227	225	319	33	32	17	0.13	0.128	0.047
.	19.01.16-05.25.28-1-73193	92	8	8	2	0	2	750	6	6	0	0	NA	NA	NA	27	31	241	247	356	213	219	318	16	14	0	0.066	0.057	0
.	19.01.16-05.25.32-1-73194	66	4	4	2	0	1	741	3	3	0	0	NA	NA	NA	26	29	244	250	348	216	217	308	0	5	7	0	0.02	0.02
.	19.01.16-05.25.35-1-73195	118	9	9	3	0	3	747	8	8	0	0	NA	NA	NA	37	34	249	248	350	217	219	311	4	17	11	0.016	0.069	0.031
.	19.01.16-05.25.39-1-73196	35	1	1	0	0	0	0	0	0	0	0	NA	NA	NA	11	5	237	238	343	0	0	0	0	0	0	0	0	0
.	19.01.16-05.25.39-1-73197	95	10	10	5	0	5	735	9	9	0	0	NA	NA	NA	43	26	243	241	355	214	215	306	11	6	10	0.045	0.025	0.028
.	19.01.16-05.25.40-1-73198	31	1	1	1	0	1	0	0	0	0	0	NA	NA	NA	15	4	238	237	342	0	0	0	0	1	0	0	0.004	0
.	19.01.16-05.25.43-1-73199	93	9	9	5	0	4	733	7	7	0	0	NA	NA	NA	33	22	244	243	348	213	215	305	7	9	12	0.029	0.037	0.034
.	19.01.16-05.25.46-1-73204	121	4	4	0	0	0	767	3	3	0	0	NA	NA	NA	40	48	252	248	361	223	221	323	21	0	5	0.083	0	0.014
.	19.01.16-05.25.50-1-73209	93	6	6	2	0	2	747	5	5	0	0	NA	NA	NA	26	28	239	247	355	210	219	318	0	3	16	0	0.012	0.045
.	19.01.16-05.25.58-1-73221	88	5	5	3	0	3	744	3	3	0	0	NA	NA	NA	26	32	246	246	353	215	216	313	3	8	6	0.012	0.033	0.017
.	19.01.16-05.25.59-1-73222	94	8	8	1	0	1	755	7	7	0	0	NA	NA	NA	33	38	248	246	357	223	220	312	26	6	0	0.105	0.024	0
.	19.01.16-05.26.03-1-73225	126	12	12	3	0	2	758	10	10	0	0	NA	NA	NA	49	49	244	262	356	216	231	311	10	11	37	0.041	0.042	0.104
.	19.01.16-05.26.05-1-73228	118	4	4	0	0	0	762	3	3	0	0	NA	NA	NA	38	42	249	254	352	221	225	316	0	4	6	0	0.016	0.017
.	19.01.16-05.26.08-1-73232	86	5	5	0	0	0	753	4	4	0	0	NA	NA	NA	35	35	245	249	354	219	221	313	3	7	5	0.012	0.028	0.014
.	19.01.16-05.26.08-1-73233	57	2	2	0	0	0	730	1	1	0	0	NA	NA	NA	30	20	246	241	346	215	211	304	2	0	3	0.008	0	0.009
.	19.01.16-05.26.10-1-73234	96	5	5	2	0	2	740	4	4	0	0	NA	NA	NA	30	25	244	241	353	213	214	313	5	2	13	0.02	0.008	0.037
.	19.01.16-05.26.11-1-73235	93	11	11	3	0	3	739	10	10	0	0	NA	NA	NA	38	30	248	241	354	218	210	311	18	1	13	0.073	0.004	0.037
.	19.01.16-05.26.18-1-73237	89	5	5	2	0	2	743	1	1	0	0	NA	NA	NA	28	26	244	244	351	218	215	310	4	1	14	0.016	0.004	0.04
.	19.01.16-05.26.22-1-73240	63	2	2	0	0	0	740	1	1	0	0	NA	NA	NA	29	27	239	246	355	212	218	310	0	0	12	0	0	0.034
.	19.01.16-05.26.23-1-73241	88	5	5	1	0	1	759	4	4	0	0	NA	NA	NA	24	40	250	246	357	221	220	318	0	0	11	0	0	0.031
.	19.01.16-05.26.25-1-73246	93	11	11	7	0	5	738	9	9	0	0	NA	NA	NA	39	25	245	246	347	215	217	306	14	28	21	0.057	0.114	0.061
.	19.01.16-05.26.27-1-73247	92	7	7	1	0	1	747	6	6	0	0	NA	NA	NA	27	32	241	246	358	214	215	318	3	18	0	0.012	0.073	0
.	19.01.16-05.26.29-1-73263	180	16	16	6	0	4	756	14	14	0	0	NA	NA	NA	67	42	249	252	354	223	222	311	27	26	18	0.108	0.103	0.051
.	19.01.16-05.26.37-1-73264	32	1	1	0	0	0	0	0	0	0	0	NA	NA	NA	9	4	239	236	342	0	0	0	0	0	0	0	0	0
.	19.01.16-05.26.37-1-73265	121	6	6	3	0	2	753	5	5	0	0	NA	NA	NA	39	41	247	246	361	219	216	318	5	2	8	0.02	0.008	0.022
.	19.01.16-05.26.38-1-73266	89	5	5	3	0	2	741	4	4	0	0	NA	NA	NA	16	23	241	240	355	213	212	316	10	4	11	0.041	0.017	0.031
.	19.01.16-05.26.38-1-73268	82	8	8	6	0	3	741	7	7	0	0	NA	NA	NA	31	25	243	243	352	214	220	307	7	15	25	0.029	0.062	0.071
.	19.01.16-05.26.39-1-73269	61	2	2	1	0	1	303	1	1	0	0	NA	NA	NA	13	19	242	241	349	89	87	127	0	0	3	0	0	0.009
.	19.01.16-05.26.44-1-73270	32	1	1	0	0	0	0	0	0	0	0	NA	NA	NA	9	14	241	238	348	0	0	0	0	0	0	0	0	0
.	19.01.16-05.26.46-1-73276	63	2	2	1	0	1	742	1	1	0	0	NA	NA	NA	22	27	242	247	351	212	220	310	17	0	0	0.07	0	0
.	19.01.16-05.26.49-1-73279	152	12	12	5	0	2	760	11	11	0	0	NA	NA	NA	58	51	255	248	361	225	219	316	8	11	25	0.031	0.044	0.069
.	19.01.16-05.26.51-1-73282	91	7	7	4	0	4	747	6	6	0	0	NA	NA	NA	48	36	247	247	355	219	212	316	6	14	4	0.024	0.057	0.011
.	19.01.16-05.26.56-1-73288	85	6	6	2	0	2	755	3	3	0	0	NA	NA	NA	21	35	244	247	357	218	220	317	1	12	2	0.004	0.049	0.006
.	19.01.16-05.26.57-1-73290	147	22	22	8	0	4	766	21	21	0	0	NA	NA	NA	42	55	253	252	363	221	223	322	47	21	28	0.186	0.083	0.077
.	19.01.16-05.26.58-1-73291	63	3	3	1	0	1	750	2	2	0	0	NA	NA	NA	23	33	246	249	351	217	218	315	11	5	0	0.045	0.02	0
.	19.01.16-05.27.00-1-73292	119	23	23	7	0	5	741	21	21	0	0	NA	NA	NA	36	35	246	250	352	217	219	305	22	41	25	0.089	0.164	0.071
.	19.01.16-05.27.03-1-73296	31	1	1	0	0	0	0	0	0	0	0	NA	NA	NA	6	7	238	239	343	0	0	0	0	0	0	0	0	0
.	19.01.16-05.27.04-1-73297	37	1	1	0	0	0	0	0	0	0	0	NA	NA	NA	9	6	237	236	346	0	0	0	0	0	0	0	0	0
.	19.01.16-05.27.05-1-73299	88	6	6	2	0	1	738	5	5	0	0	NA	NA	NA	26	21	241	244	349	212	216	310	0	28	2	0	0.115	0.006
.	19.01.16-05.27.07-1-73300	120	17	17	7	0	5	756	15	15	0	0	NA	NA	NA	31	39	246	246	360	218	219	319	33	16	22	0.134	0.065	0.061
.	19.01.16-05.27.12-1-73301	114	10	10	3	0	1	744	9	9	0	0	NA	NA	NA	52	34	248	244	355	221	210	313	10	9	11	0.04	0.037	0.031
.	19.01.16-05.27.16-1-73302	59	2	2	1	0	0	735	1	1	0	0	NA	NA	NA	20	20	241	242	350	213	217	305	0	6	5	0	0.025	0.014
.	19.01.16-05.27.16-1-73303	32	1	1	1	0	1	0	0	0	0	0	NA	NA	NA	8	8	238	240	343	0	0	0	0	0	0	0	0	0
.	19.01.16-05.27.18-1-73304	116	9	9	3	0	3	756	8	8	0	0	NA	NA	NA	43	46	251	248	360	223	216	317	7	30	3	0.028	0.121	0.008
.	19.01.16-05.27.20-1-73305	35	1	1	0	0	0	0	0	0	0	0	NA	NA	NA	11	3	237	238	341	0	0	0	0	0	0	0	0	0
.	19.01.16-05.27.23-1-73306	58	2	2	1	0	1	737	1	1	0	0	NA	NA	NA	11	16	238	240	351	211	211	315	3	1	0	0.013	0.004	0
.	19.01.16-05.27.25-1-73307	63	3	3	1	0	1	749	2	2	0	0	NA	NA	NA	24	35	245	247	356	215	220	314	8	0	2	0.033	0	0.006
.	19.01.16-05.27.32-1-73324	69	3	3	1	0	1	754	2	2	0	0	NA	NA	NA	23	32	246	246	353	218	221	315	6	5	3	0.024	0.02	0.008
.	19.01.16-05.27.39-1-73325	33	1	1	0	0	0	0	0	0	0	0	NA	NA	NA	11	10	239	238	346	0	0	0	0	1	0	0	0.004	0
.	19.01.16-05.27.39-1-73326	64	8	8	1	0	1	734	6	6	0	0	NA	NA	NA	30	24	242	244	351	211	214	309	11	10	3	0.045	0.041	0.009
.	19.01.16-05.27.41-1-73327	115	6	6	3	0	1	746	4	4	0	0	NA	NA	NA	29	24	240	246	351	215	220	311	14	15	0	0.058	0.061	0
.	19.01.16-05.27.42-1-73328	56	2	2	1	0	0	745	1	1	0	0	NA	NA	NA	23	29	244	243	355	215	214	316	0	1	4	0	0.004	0.011
.	19.01.16-05.27.42-1-73329	34	1	1	0	0	0	0	0	0	0	0	NA	NA	NA	7	10	239	240	344	0	0	0	2	0	0	0.008	0	0
.	19.01.16-05.27.42-1-73330	96	5	5	1	0	1	733	2	2	0	0	NA	NA	NA	32	24	244	241	352	214	211	308	4	0	11	0.016	0	0.031
[truncated: 1 more rows]
