# Supplementary material for: Modelling targeted rabies vaccination strategies for a domestic dog population with heterogeneous roaming patterns
Source: PLoS Negl Trop Dis. 2019 Jul 8;13(7):e0007582. doi: 10.1371/journal.pntd.0007582 (PMC6638970; doi:10.1371/journal.pntd.0007582)
Supplement: S1 Zip file folder — The files contain a summary for each simulation for its respective scenario. The files are named first with the population structure (FP, ED, RD, SD) and then the specific vaccination strategy used for that scenario. (ZIP) [file pntd.0007582.s002.zip › Supp_Files/RD_E0.5_R0.5_S0.5_all_measuresReport.txt]

scenario	iteration	duration	tot_deaths	rabid_dogs	moved	mov_DK	movInfect	n_vacc	n_cull	detDogs_cull	contDogs_cull	reactCull	preemptVaccCov_dogLevel	reactVaccCov_dogLevel	mean_Rt	non_rabid_dead	born	nb_in_exp_cat	nb_in_roam_cat	nb_stayhome	nb_exp_vacc	nb_roam_vacc	nb_stayhome_vacc	nb_contacting_explorer	nb_contacting_roamer	nb_contacting_stayhome	contact_per_explorer	contact_per_roamer	contact_per_stayhome
.	19.01.15-18.30.03-1-209337	34	1	1	0	0	0	0	0	0	0	0	NA	NA	NA	15	10	164	494	165	0	0	0	0	1	0	0	0.002	0
.	19.01.15-18.30.03-1-209338	149	15	15	6	0	5	435	13	13	0	0	NA	NA	NA	34	43	176	508	172	91	258	86	4	28	9	0.023	0.055	0.052
.	19.01.15-18.30.03-1-209339	441	82	82	26	0	20	494	77	77	0	0	NA	NA	NA	116	116	189	559	181	101	299	94	66	176	13	0.349	0.315	0.072
.	19.01.15-18.30.03-1-209340	171	16	16	2	0	2	457	14	14	0	0	NA	NA	NA	53	78	179	537	175	95	272	90	7	25	5	0.039	0.047	0.029
.	19.01.15-18.30.03-1-209341	290	36	36	4	0	4	471	34	34	0	0	NA	NA	NA	78	85	178	543	177	95	283	93	21	56	8	0.118	0.103	0.045
.	19.01.15-18.30.03-1-209342	61	2	2	2	0	2	50	1	1	0	0	NA	NA	NA	14	18	170	498	163	8	30	12	0	1	2	0	0.002	0.012
.	19.01.15-18.30.03-1-209343	126	5	5	1	0	1	431	4	4	0	0	NA	NA	NA	41	50	173	519	171	87	261	83	6	13	0	0.035	0.025	0
.	19.01.15-18.30.03-1-209344	134	13	13	3	0	3	435	11	11	0	0	NA	NA	NA	35	46	173	517	169	88	263	84	1	24	6	0.006	0.046	0.036
.	19.01.15-18.30.08-1-209348	58	2	2	0	0	0	350	1	1	0	0	NA	NA	NA	20	17	163	501	166	67	212	71	0	4	0	0	0.008	0
.	19.01.15-18.30.20-1-209349	64	2	2	1	0	1	99	1	1	0	0	NA	NA	NA	24	17	167	496	167	20	62	17	0	5	0	0	0.01	0
.	19.01.15-18.30.30-1-209357	33	1	1	0	0	0	0	0	0	0	0	NA	NA	NA	13	14	165	496	166	0	0	0	0	1	0	0	0.002	0
.	19.01.15-18.30.32-1-209358	62	2	2	1	0	1	415	1	1	0	0	NA	NA	NA	26	28	168	505	168	82	250	83	0	4	0	0	0.008	0
.	19.01.15-18.30.32-1-209359	38	1	1	1	0	1	0	0	0	0	0	NA	NA	NA	12	7	167	489	164	0	0	0	0	0	4	0	0	0.024
.	19.01.15-18.30.33-1-209360	730	144	144	34	0	28	564	134	134	0	0	NA	NA	NA	192	179	212	584	196	127	327	110	93	264	58	0.439	0.452	0.296
.	19.01.15-18.30.36-1-209362	184	16	16	1	0	1	431	12	12	0	0	NA	NA	NA	52	37	171	505	174	89	255	87	4	29	1	0.023	0.057	0.006
.	19.01.15-18.30.37-1-209367	346	60	60	13	0	11	486	56	56	0	0	NA	NA	NA	112	109	177	563	182	91	298	97	22	121	32	0.124	0.215	0.176
.	19.01.15-18.30.38-1-209368	34	1	1	0	0	0	0	0	0	0	0	NA	NA	NA	7	12	165	492	168	0	0	0	0	1	0	0	0.002	0
.	19.01.15-18.30.41-1-209372	117	8	8	4	0	4	418	7	7	0	0	NA	NA	NA	33	26	166	507	166	82	253	83	0	14	0	0	0.028	0
.	19.01.15-18.30.43-1-209373	340	32	32	7	0	5	483	29	29	0	0	NA	NA	NA	86	101	180	550	184	97	289	97	12	61	4	0.067	0.111	0.022
.	19.01.15-18.30.45-1-209374	356	99	99	24	0	22	484	90	90	0	0	NA	NA	NA	100	99	184	548	180	99	288	97	59	159	25	0.321	0.29	0.139
.	19.01.15-18.31.00-1-209402	68	2	2	0	0	0	416	1	1	0	0	NA	NA	NA	28	33	168	508	170	81	251	84	0	7	0	0	0.014	0
.	19.01.15-18.31.00-1-209403	96	3	3	0	0	0	417	2	2	0	0	NA	NA	NA	31	33	168	513	165	83	252	82	0	7	0	0	0.014	0
.	19.01.15-18.31.03-1-209407	181	7	7	1	0	1	444	6	6	0	0	NA	NA	NA	54	61	174	524	176	89	263	92	4	10	4	0.023	0.019	0.023
.	19.01.15-18.31.12-1-209449	59	3	3	1	0	1	414	2	2	0	0	NA	NA	NA	25	25	168	500	170	81	247	86	6	0	3	0.036	0	0.018
.	19.01.15-18.31.13-1-209450	33	1	1	0	0	0	0	0	0	0	0	NA	NA	NA	12	6	164	493	162	0	0	0	0	1	0	0	0.002	0
.	19.01.15-18.31.15-1-209451	60	2	2	0	0	0	409	1	1	0	0	NA	NA	NA	27	18	166	499	166	81	245	83	8	0	0	0.048	0	0
.	19.01.15-18.31.20-1-209452	112	4	4	0	0	0	419	2	2	0	0	NA	NA	NA	26	26	168	505	166	85	252	82	5	2	3	0.03	0.004	0.018
.	19.01.15-18.31.24-1-209454	369	57	57	25	0	20	485	53	53	0	0	NA	NA	NA	112	109	192	549	181	103	288	94	44	118	14	0.229	0.215	0.077
.	19.01.15-18.31.24-1-209455	34	1	1	1	0	1	0	0	0	0	0	NA	NA	NA	14	17	167	497	166	0	0	0	0	0	3	0	0	0.018
.	19.01.15-18.31.25-1-209456	495	80	80	21	0	16	520	75	75	0	0	NA	NA	NA	125	139	187	579	186	100	318	102	43	137	12	0.23	0.237	0.065
.	19.01.15-18.31.27-1-209457	111	6	6	0	0	0	427	5	5	0	0	NA	NA	NA	31	37	167	512	171	82	258	87	12	9	3	0.072	0.018	0.018
.	19.01.15-18.31.34-1-209458	569	162	162	46	0	37	518	150	150	0	0	NA	NA	NA	149	141	181	581	192	99	310	109	56	265	75	0.309	0.456	0.391
.	19.01.15-18.31.45-1-209462	119	4	4	1	0	1	415	3	3	0	0	NA	NA	NA	35	28	172	500	169	85	247	83	0	4	2	0	0.008	0.012
.	19.01.15-18.31.54-1-209488	59	2	2	0	0	0	300	1	1	0	0	NA	NA	NA	26	8	163	492	166	58	180	62	0	0	2	0	0	0.012
.	19.01.15-18.31.56-1-209491	507	87	87	29	0	24	521	77	77	0	0	NA	NA	NA	149	135	187	568	193	103	309	109	54	157	40	0.289	0.276	0.207
.	19.01.15-18.31.58-1-209493	95	5	5	0	0	0	423	3	3	0	0	NA	NA	NA	23	33	168	507	171	82	254	87	13	11	4	0.077	0.022	0.023
.	19.01.15-18.32.04-1-209497	389	80	80	23	0	18	480	74	74	0	0	NA	NA	NA	106	93	180	551	175	96	294	90	47	158	41	0.261	0.287	0.234
.	19.01.15-18.32.29-1-209506	215	18	18	8	0	5	452	14	14	0	0	NA	NA	NA	64	69	170	533	179	88	272	92	15	34	4	0.088	0.064	0.022
.	19.01.15-18.32.42-1-209511	58	2	2	0	0	0	405	1	1	0	0	NA	NA	NA	25	15	170	494	164	82	241	82	0	11	0	0	0.022	0
.	19.01.15-18.32.53-1-209535	442	112	112	31	0	24	493	100	100	0	0	NA	NA	NA	93	116	191	557	181	104	294	95	98	188	28	0.513	0.338	0.155
.	19.01.15-18.33.00-1-209540	182	40	40	9	0	8	437	39	39	0	0	NA	NA	NA	41	44	168	518	171	86	266	85	19	76	5	0.113	0.147	0.029
.	19.01.15-18.33.05-1-209546	238	31	31	10	0	8	450	27	27	0	0	NA	NA	NA	62	61	176	523	175	91	268	91	43	46	24	0.244	0.088	0.137
.	19.01.15-18.33.17-1-209547	92	5	5	2	0	2	420	2	2	0	0	NA	NA	NA	31	38	166	512	173	82	252	86	3	7	3	0.018	0.014	0.017
.	19.01.15-18.33.20-1-209548	451	118	118	35	0	26	507	107	107	0	0	NA	NA	NA	126	129	190	559	193	106	293	108	105	198	45	0.553	0.354	0.233
.	19.01.15-18.33.30-1-209549	125	7	7	2	0	2	433	6	6	0	0	NA	NA	NA	41	43	172	512	172	88	258	87	2	11	6	0.012	0.021	0.035
.	19.01.15-18.33.47-1-209555	89	4	4	0	0	0	406	3	3	0	0	NA	NA	NA	34	22	170	498	167	85	240	81	2	4	0	0.012	0.008	0
.	19.01.15-18.33.49-1-209558	303	32	32	7	0	7	476	28	28	0	0	NA	NA	NA	93	98	182	551	178	93	289	94	39	50	14	0.214	0.091	0.079
.	19.01.15-18.33.50-1-209559	416	42	42	11	0	10	496	39	39	0	0	NA	NA	NA	117	105	179	556	183	96	300	100	40	69	22	0.223	0.124	0.12
.	19.01.15-18.33.50-1-209562	299	26	26	3	0	3	477	24	24	0	0	NA	NA	NA	97	96	190	544	175	101	284	92	14	44	7	0.074	0.081	0.04
.	19.01.15-18.33.51-1-209563	33	1	1	0	0	0	0	0	0	0	0	NA	NA	NA	7	3	165	489	162	0	0	0	0	5	0	0	0.01	0
.	19.01.15-18.33.53-1-209583	66	2	2	0	0	0	406	0	0	0	0	NA	NA	NA	20	24	168	504	165	83	244	79	0	0	3	0	0	0.018
.	19.01.15-18.33.59-1-209587	276	33	33	5	0	4	471	28	28	0	0	NA	NA	NA	86	86	180	537	182	94	280	97	39	69	13	0.217	0.128	0.071
.	19.01.15-18.34.03-1-209590	95	6	6	2	0	2	413	4	4	0	0	NA	NA	NA	18	20	164	504	165	78	252	83	0	12	1	0	0.024	0.006
.	19.01.15-18.34.19-1-209593	324	36	36	6	0	5	487	34	34	0	0	NA	NA	NA	79	105	181	553	184	96	292	99	34	62	10	0.188	0.112	0.054
.	19.01.15-18.34.25-1-209595	36	1	1	1	0	1	0	0	0	0	0	NA	NA	NA	11	7	163	493	164	0	0	0	0	0	0	0	0	0
.	19.01.15-18.34.25-1-209596	151	14	14	9	0	7	442	11	11	0	0	NA	NA	NA	49	55	171	521	176	86	269	87	12	21	5	0.07	0.04	0.028
.	19.01.15-18.34.27-1-209604	240	51	51	16	0	13	459	48	48	0	0	NA	NA	NA	69	70	176	527	180	94	269	96	23	113	9	0.131	0.214	0.05
.	19.01.15-18.34.29-1-209605	572	122	122	41	0	30	548	113	113	0	0	NA	NA	NA	176	166	193	591	195	106	331	111	116	217	27	0.601	0.367	0.138
.	19.01.15-18.34.43-1-209609	326	52	52	12	0	9	467	46	46	0	0	NA	NA	NA	92	81	179	537	178	92	281	94	32	115	14	0.179	0.214	0.079
.	19.01.15-18.34.48-1-209613	430	92	92	27	0	23	504	86	86	0	0	NA	NA	NA	125	122	191	559	185	103	300	101	52	191	34	0.272	0.342	0.184
.	19.01.15-18.34.51-1-209617	36	1	1	0	0	0	0	0	0	0	0	NA	NA	NA	6	12	165	496	164	0	0	0	0	1	0	0	0.002	0
.	19.01.15-18.34.55-1-209637	246	32	32	4	0	3	453	31	31	0	0	NA	NA	NA	61	71	174	535	175	87	276	90	11	31	21	0.063	0.058	0.12
.	19.01.15-18.35.04-1-209643	121	4	4	3	0	3	419	3	3	0	0	NA	NA	NA	35	35	174	506	168	85	254	80	3	15	0	0.017	0.03	0
.	19.01.15-18.35.13-1-209646	146	10	10	1	0	1	435	7	7	0	0	NA	NA	NA	49	45	171	515	172	88	262	85	9	18	10	0.053	0.035	0.058
.	19.01.15-18.35.20-1-209647	324	92	92	21	0	15	472	87	87	0	0	NA	NA	NA	87	83	184	538	174	98	282	92	65	161	29	0.353	0.299	0.167
.	19.01.15-18.35.22-1-209648	64	4	4	2	0	2	199	3	3	0	0	NA	NA	NA	24	19	171	497	164	37	120	42	0	7	0	0	0.014	0
.	19.01.15-18.35.25-1-209649	393	144	144	34	0	28	496	133	133	0	0	NA	NA	NA	102	110	188	552	183	102	295	99	76	259	28	0.404	0.469	0.153
.	19.01.15-18.35.33-1-209650	84	4	4	0	0	0	416	2	2	0	0	NA	NA	NA	26	24	168	502	167	85	251	80	3	4	11	0.018	0.008	0.066
.	19.01.15-18.35.36-1-209652	141	13	13	3	0	3	420	11	11	0	0	NA	NA	NA	41	35	170	514	164	86	255	79	7	30	2	0.041	0.058	0.012
.	19.01.15-18.35.47-1-209658	304	42	42	14	0	10	490	38	38	0	0	NA	NA	NA	98	102	183	552	180	99	296	95	30	65	31	0.164	0.118	0.172
.	19.01.15-18.35.58-1-209684	325	39	39	9	0	8	492	32	32	0	0	NA	NA	NA	83	104	185	548	184	100	293	99	14	95	16	0.076	0.173	0.087
.	19.01.15-18.35.58-1-209685	298	146	146	38	0	31	463	132	132	0	0	NA	NA	NA	58	78	174	538	179	89	281	93	98	207	46	0.563	0.385	0.257
.	19.01.15-18.36.08-1-209690	92	5	5	0	0	0	406	4	4	0	0	NA	NA	NA	25	17	169	499	162	81	246	79	6	11	0	0.036	0.022	0
.	19.01.15-18.36.22-1-209692	176	10	10	2	0	2	449	8	8	0	0	NA	NA	NA	51	68	181	526	174	92	267	90	4	18	1	0.022	0.034	0.006
.	19.01.15-18.36.47-1-209711	36	1	1	0	0	0	0	0	0	0	0	NA	NA	NA	9	13	167	495	164	0	0	0	1	0	0	0.006	0	0
.	19.01.15-18.36.48-1-209713	148	17	17	4	0	3	428	15	15	0	0	NA	NA	NA	37	43	178	507	171	92	251	85	11	26	15	0.062	0.051	0.088
.	19.01.15-18.36.50-1-209715	122	9	9	3	0	3	435	8	8	0	0	NA	NA	NA	35	48	171	519	171	87	262	86	15	8	2	0.088	0.015	0.012
.	19.01.15-18.36.53-1-209736	290	57	57	14	0	11	462	53	53	0	0	NA	NA	NA	96	81	177	540	177	93	279	90	52	107	14	0.294	0.198	0.079
.	19.01.15-18.36.54-1-209738	400	97	97	22	0	20	496	89	89	0	0	NA	NA	NA	92	116	186	556	187	101	295	100	67	169	21	0.36	0.304	0.112
.	19.01.15-18.36.58-1-209742	373	79	79	22	0	17	494	73	73	0	0	NA	NA	NA	111	110	182	552	189	97	291	106	69	120	23	0.379	0.217	0.122
.	19.01.15-18.37.12-1-209747	374	83	83	16	0	12	495	76	76	0	0	NA	NA	NA	97	110	179	555	189	95	295	105	77	136	12	0.43	0.245	0.063
.	19.01.15-18.37.19-1-209748	127	11	11	3	0	2	427	10	10	0	0	NA	NA	NA	42	41	171	510	173	85	254	88	8	20	4	0.047	0.039	0.023
.	19.01.15-18.37.21-1-209749	603	102	102	36	0	29	531	93	93	0	0	NA	NA	NA	164	153	190	583	193	104	322	105	51	198	57	0.268	0.34	0.295
.	19.01.15-18.37.38-1-209751	339	106	106	23	0	20	491	100	100	0	0	NA	NA	NA	67	98	188	542	181	104	288	99	47	201	17	0.25	0.371	0.094
.	19.01.15-18.38.00-1-209782	215	22	22	16	0	12	454	19	19	0	0	NA	NA	NA	69	69	181	525	176	94	270	90	17	79	0	0.094	0.15	0
.	19.01.15-18.38.04-1-209786	154	19	19	7	0	7	423	17	17	0	0	NA	NA	NA	60	36	172	510	167	85	257	81	12	25	2	0.07	0.049	0.012
.	19.01.15-18.38.47-1-209805	654	138	138	34	0	26	547	124	124	0	0	NA	NA	NA	168	165	200	589	189	114	324	109	108	237	32	0.54	0.402	0.169
.	19.01.15-18.38.50-1-209809	40	1	1	0	0	0	0	0	0	0	0	NA	NA	NA	13	12	165	496	164	0	0	0	0	0	0	0	0	0
.	19.01.15-18.38.53-1-209829	412	113	113	40	0	30	491	97	97	0	0	NA	NA	NA	100	110	186	555	182	103	291	97	104	177	27	0.559	0.319	0.148
.	19.01.15-18.38.54-1-209831	271	38	38	5	0	3	453	36	36	0	0	NA	NA	NA	93	64	168	536	173	85	278	90	25	62	11	0.149	0.116	0.064
.	19.01.15-18.38.56-1-209833	178	11	11	5	0	5	441	10	10	0	0	NA	NA	NA	59	57	174	522	174	89	262	90	7	23	5	0.04	0.044	0.029
.	19.01.15-18.38.57-1-209836	61	3	3	0	0	0	101	2	2	0	0	NA	NA	NA	18	12	164	496	165	20	62	19	3	1	0	0.018	0.002	0
.	19.01.15-18.39.03-1-209839	33	1	1	1	0	1	0	0	0	0	0	NA	NA	NA	13	4	163	490	164	0	0	0	7	0	0	0.043	0	0
.	19.01.15-18.39.05-1-209842	203	14	14	2	0	1	453	12	12	0	0	NA	NA	NA	62	64	178	523	176	95	267	91	13	27	1	0.073	0.052	0.006
.	19.01.15-18.39.06-1-209843	38	1	1	1	0	1	0	0	0	0	0	NA	NA	NA	11	11	166	494	164	0	0	0	2	0	0	0.012	0	0
.	19.01.15-18.39.09-1-209844	523	88	88	27	0	20	527	78	78	0	0	NA	NA	NA	148	144	192	575	190	108	314	105	79	172	27	0.411	0.299	0.142
.	19.01.15-18.39.21-1-209846	239	15	15	2	0	1	446	12	12	0	0	NA	NA	NA	77	60	177	524	172	93	267	86	0	28	4	0	0.053	0.023
.	19.01.15-18.39.28-1-209847	210	43	43	4	0	4	440	40	40	0	0	NA	NA	NA	51	56	173	524	172	87	265	88	17	39	12	0.098	0.074	0.07
.	19.01.15-18.39.30-1-209848	171	20	20	6	0	6	443	17	17	0	0	NA	NA	NA	57	56	180	514	175	94	260	89	20	18	7	0.111	0.035	0.04
.	19.01.15-18.39.48-1-209855	326	19	19	6	0	4	479	17	17	0	0	NA	NA	NA	90	89	179	545	178	93	291	95	5	45	2	0.028	0.083	0.011
.	19.01.15-18.39.55-1-209878	397	138	138	42	0	39	489	124	124	0	0	NA	NA	NA	110	108	184	552	185	98	291	100	76	186	58	0.413	0.337	0.314
.	19.01.15-18.39.55-1-209879	34	1	1	1	0	1	0	0	0	0	0	NA	NA	NA	11	6	164	490	165	0	0	0	0	2	0	0	0.004	0
.	19.01.15-18.39.58-1-209882	173	28	28	8	0	5	439	26	26	0	0	NA	NA	NA	58	52	172	515	178	89	259	91	17	53	20	0.099	0.103	0.112
.	19.01.15-18.40.02-1-209888	385	46	46	15	0	12	501	42	42	0	0	NA	NA	NA	88	119	183	564	185	97	304	100	47	86	13	0.257	0.152	0.07
.	19.01.15-18.40.19-1-209893	482	100	100	25	0	16	519	93	93	0	0	NA	NA	NA	141	146	190	589	180	101	323	95	63	168	36	0.332	0.285	0.2
.	19.01.15-18.40.20-1-209894	99	5	5	0	0	0	408	3	3	0	0	NA	NA	NA	28	16	164	500	165	81	247	80	0	10	0	0	0.02	0
.	19.01.15-18.40.33-1-209902	362	109	109	35	0	26	480	100	100	0	0	NA	NA	NA	77	92	184	539	182	99	284	97	110	170	39	0.598	0.315	0.214
.	19.01.15-18.40.37-1-209908	90	5	5	0	0	0	421	4	4	0	0	NA	NA	NA	20	28	166	505	170	82	252	87	4	1	3	0.024	0.002	0.018
.	19.01.15-18.40.53-1-209935	35	1	1	1	0	1	0	0	0	0	0	NA	NA	NA	9	5	164	490	164	0	0	0	0	0	2	0	0	0.012
.	19.01.15-18.40.56-1-209939	260	34	34	7	0	6	477	31	31	0	0	NA	NA	NA	67	89	176	542	184	93	288	96	17	89	7	0.097	0.164	0.038
.	19.01.15-18.41.08-1-209945	202	21	21	4	0	4	445	17	17	0	0	NA	NA	NA	74	62	177	521	177	91	266	88	20	24	11	0.113	0.046	0.062
.	19.01.15-18.41.09-1-209946	209	33	33	10	0	9	446	31	31	0	0	NA	NA	NA	68	57	163	528	179	80	272	94	11	64	6	0.067	0.121	0.034
.	19.01.15-18.41.15-1-209947	65	2	2	1	0	1	201	1	1	0	0	NA	NA	NA	24	18	163	503	165	43	115	43	3	5	0	0.018	0.01	0
.	19.01.15-18.41.25-1-209949	59	3	3	1	0	1	251	2	2	0	0	NA	NA	NA	17	19	168	500	164	50	150	51	0	3	0	0	0.006	0
.	19.01.15-18.41.28-1-209950	149	7	7	0	0	0	428	6	6	0	0	NA	NA	NA	43	43	172	513	171	86	258	84	0	13	5	0	0.025	0.029
.	19.01.15-18.41.35-1-209951	619	82	82	19	0	17	544	76	76	0	0	NA	NA	NA	157	163	198	579	199	112	317	115	53	174	30	0.268	0.301	0.151
.	19.01.15-18.41.45-1-209955	120	10	10	2	0	2	418	9	9	0	0	NA	NA	NA	38	26	168	502	169	82	249	87	12	21	0	0.071	0.042	0
.	19.01.15-18.41.47-1-209958	34	1	1	0	0	0	0	0	0	0	0	NA	NA	NA	15	10	164	496	163	0	0	0	0	0	0	0	0	0
.	19.01.15-18.41.48-1-209960	119	6	6	0	0	0	413	5	5	0	0	NA	NA	NA	51	29	168	508	166	80	253	80	0	18	5	0	0.035	0.03
.	19.01.15-18.41.49-1-209962	31	1	1	0	0	0	0	0	0	0	0	NA	NA	NA	10	15	165	498	165	0	0	0	0	0	0	0	0	0
.	19.01.15-18.41.51-1-209966	32	1	1	1	0	1	0	0	0	0	0	NA	NA	NA	11	11	167	495	162	0	0	0	0	2	0	0	0.004	0
.	19.01.15-18.41.53-1-209984	413	78	78	21	0	15	505	74	74	0	0	NA	NA	NA	126	119	184	559	189	101	301	103	47	138	31	0.255	0.247	0.164
.	19.01.15-18.41.53-1-209985	90	4	4	0	0	0	416	3	3	0	0	NA	NA	NA	25	30	171	508	164	85	250	81	2	9	2	0.012	0.018	0.012
.	19.01.15-18.42.05-1-209994	368	81	81	22	0	17	482	73	73	0	0	NA	NA	NA	99	105	186	548	184	97	286	99	37	129	58	0.199	0.235	0.315
.	19.01.15-18.42.06-1-209995	150	14	14	3	0	2	425	12	12	0	0	NA	NA	NA	40	38	169	510	172	83	257	85	1	24	11	0.006	0.047	0.064
.	19.01.15-18.42.06-1-209996	115	8	8	1	0	1	423	6	6	0	0	NA	NA	NA	37	34	170	505	172	86	251	86	10	10	0	0.059	0.02	0
.	19.01.15-18.42.20-1-209997	64	2	2	0	0	0	407	1	1	0	0	NA	NA	NA	33	28	165	510	166	80	248	79	4	5	0	0.024	0.01	0
.	19.01.15-18.42.24-1-209998	211	13	13	2	0	2	444	12	12	0	0	NA	NA	NA	67	55	173	515	180	90	260	94	8	24	1	0.046	0.047	0.006
.	19.01.15-18.42.28-1-209999	180	19	19	8	0	5	437	16	16	0	0	NA	NA	NA	48	55	174	526	168	89	262	86	2	29	11	0.011	0.055	0.065
.	19.01.15-18.42.29-1-210000	200	9	9	5	0	5	445	6	6	0	0	NA	NA	NA	51	61	174	525	175	90	265	90	5	27	0	0.029	0.051	0
.	19.01.15-18.42.33-1-210008	92	6	6	2	0	1	410	5	5	0	0	NA	NA	NA	31	19	168	498	166	85	243	82	0	19	0	0	0.038	0
.	19.01.15-18.42.48-1-210017	472	81	81	20	0	16	497	72	72	0	0	NA	NA	NA	128	106	189	555	175	103	300	94	53	148	23	0.28	0.267	0.131
.	19.01.15-18.42.53-1-210037	86	3	3	0	0	0	431	1	1	0	0	NA	NA	NA	37	45	175	513	170	88	257	86	0	13	0	0	0.025	0
.	19.01.15-18.42.57-1-210042	360	128	128	32	0	27	495	118	118	0	0	NA	NA	NA	105	113	182	557	187	98	293	104	83	184	30	0.456	0.33	0.16
.	19.01.15-18.43.34-1-210048	215	16	16	4	0	4	449	13	13	0	0	NA	NA	NA	72	62	176	523	176	89	267	93	12	26	4	0.068	0.05	0.023
.	19.01.15-18.43.35-1-210049	286	54	54	9	0	7	458	48	48	0	0	NA	NA	NA	72	67	175	528	177	93	274	91	34	75	23	0.194	0.142	0.13
.	19.01.15-18.43.53-1-210077	417	80	80	24	0	20	505	72	72	0	0	NA	NA	NA	138	123	187	558	191	103	298	104	60	148	33	0.321	0.265	0.173
.	19.01.15-18.44.11-1-210086	55	2	2	0	0	0	0	1	1	0	0	NA	NA	NA	12	9	164	496	162	0	0	0	4	0	2	0.024	0	0.012
.	19.01.15-18.44.18-1-210087	123	10	10	2	0	1	417	8	8	0	0	NA	NA	NA	42	28	170	502	169	82	249	86	14	10	4	0.082	0.02	0.024
.	19.01.15-18.44.24-1-210089	292	98	98	18	0	17	467	90	90	0	0	NA	NA	NA	84	72	179	531	175	96	280	91	56	168	17	0.313	0.316	0.097
.	19.01.15-18.44.30-1-210090	30	1	1	0	0	0	0	0	0	0	0	NA	NA	NA	6	12	165	494	166	0	0	0	0	0	1	0	0	0.006
.	19.01.15-18.44.35-1-210098	94	6	6	2	0	1	420	5	5	0	0	NA	NA	NA	32	41	169	516	169	85	252	83	6	13	4	0.036	0.025	0.024
.	19.01.15-18.44.43-1-210102	58	2	2	1	0	1	301	1	1	0	0	NA	NA	NA	16	13	166	496	164	62	175	64	0	4	0	0	0.008	0
.	19.01.15-18.44.50-1-210108	398	113	113	20	0	14	464	105	105	0	0	NA	NA	NA	107	73	182	527	177	97	271	96	62	188	28	0.341	0.357	0.158
.	19.01.15-18.44.53-1-210127	33	1	1	0	0	0	0	0	0	0	0	NA	NA	NA	8	11	165	496	163	0	0	0	1	0	0	0.006	0	0
.	19.01.15-18.44.55-1-210130	639	111	111	36	0	30	521	101	101	0	0	NA	NA	NA	169	147	182	587	191	98	324	99	94	217	16	0.516	0.37	0.084
.	19.01.15-18.44.56-1-210132	116	6	6	1	0	1	426	5	5	0	0	NA	NA	NA	26	32	172	504	169	88	253	85	4	14	0	0.023	0.028	0
.	19.01.15-18.45.10-1-210139	58	2	2	0	0	0	410	1	1	0	0	NA	NA	NA	19	19	167	497	168	82	245	83	0	2	2	0	0.004	0.012
.	19.01.15-18.45.25-1-210140	154	17	17	4	0	3	423	15	15	0	0	NA	NA	NA	50	38	171	508	172	87	251	85	29	20	13	0.17	0.039	0.076
.	19.01.15-18.45.29-1-210141	219	42	42	10	0	5	450	40	40	0	0	NA	NA	NA	61	65	176	523	179	89	266	95	48	67	18	0.273	0.128	0.101
.	19.01.15-18.45.32-1-210142	123	9	9	5	0	4	444	8	8	0	0	NA	NA	NA	28	50	171	518	174	86	268	90	3	24	1	0.018	0.046	0.006
.	19.01.15-18.45.54-1-210170	147	6	6	0	0	0	437	5	5	0	0	NA	NA	NA	45	53	175	516	175	87	256	94	5	11	3	0.029	0.021	0.017
.	19.01.15-18.45.54-1-210172	208	26	26	6	0	5	445	24	24	0	0	NA	NA	NA	69	62	183	519	173	95	259	91	35	55	2	0.191	0.106	0.012
.	19.01.15-18.46.04-1-210180	61	3	3	0	0	0	411	2	2	0	0	NA	NA	NA	22	19	169	498	165	84	245	82	0	7	3	0	0.014	0.018
.	19.01.15-18.46.08-1-210181	587	128	128	38	0	30	541	116	116	0	0	NA	NA	NA	150	158	200	572	199	113	314	114	69	226	47	0.345	0.395	0.236
.	19.01.15-18.46.12-1-210182	29	1	1	0	0	0	0	0	0	0	0	NA	NA	NA	6	12	166	495	164	0	0	0	0	3	0	0	0.006	0
.	19.01.15-18.46.14-1-210183	119	11	11	4	0	2	424	10	10	0	0	NA	NA	NA	47	39	172	506	174	87	253	84	7	16	0	0.041	0.032	0
.	19.01.15-18.46.18-1-210184	66	2	2	1	0	1	406	0	0	0	0	NA	NA	NA	22	20	168	498	167	82	243	81	0	3	0	0	0.006	0
.	19.01.15-18.46.23-1-210186	146	9	9	3	0	2	426	7	7	0	0	NA	NA	NA	46	42	173	513	169	87	258	81	2	19	0	0.012	0.037	0
.	19.01.15-18.46.31-1-210187	29	1	1	1	0	1	0	0	0	0	0	NA	NA	NA	5	10	164	493	166	0	0	0	0	2	0	0	0.004	0
.	19.01.15-18.46.33-1-210195	35	1	1	0	0	0	0	0	0	0	0	NA	NA	NA	7	6	163	492	164	0	0	0	0	0	0	0	0	0
.	19.01.15-18.46.35-1-210196	121	5	5	0	0	0	421	4	4	0	0	NA	NA	NA	37	32	168	510	167	84	255	82	2	14	0	0.012	0.027	0
.	19.01.15-18.46.35-1-210197	184	9	9	3	0	2	435	7	7	0	0	NA	NA	NA	63	57	175	524	171	87	261	87	5	14	3	0.029	0.027	0.018
.	19.01.15-18.46.39-1-210204	121	13	13	2	0	2	428	11	11	0	0	NA	NA	NA	44	41	174	513	167	88	256	84	1	18	8	0.006	0.035	0.048
.	19.01.15-18.47.03-1-210238	360	129	129	30	0	24	470	123	123	0	0	NA	NA	NA	97	82	180	531	184	96	273	101	66	208	39	0.367	0.392	0.212
.	19.01.15-18.47.10-1-210241	441	39	39	11	0	8	521	36	36	0	0	NA	NA	NA	127	140	189	574	190	103	310	108	18	88	16	0.095	0.153	0.084
.	19.01.15-18.47.11-1-210242	33	1	1	0	0	0	0	0	0	0	0	NA	NA	NA	6	5	165	490	163	0	0	0	0	0	0	0	0	0
.	19.01.15-18.47.14-1-210243	270	14	14	2	0	2	471	13	13	0	0	NA	NA	NA	82	91	182	543	179	95	282	94	4	28	0	0.022	0.052	0
.	19.01.15-18.47.19-1-210244	142	6	6	1	0	1	431	5	5	0	0	NA	NA	NA	48	39	173	511	168	90	255	86	0	13	6	0	0.025	0.036
.	19.01.15-18.47.26-1-210245	354	122	122	33	0	25	463	114	114	0	0	NA	NA	NA	94	80	183	533	177	97	274	92	65	223	28	0.355	0.418	0.158
.	19.01.15-18.47.26-1-210246	148	10	10	0	0	0	440	8	8	0	0	NA	NA	NA	50	51	172	517	175	87	264	89	4	10	8	0.023	0.019	0.046
.	19.01.15-18.47.36-1-210247	90	5	5	1	0	1	415	4	4	0	0	NA	NA	NA	33	26	168	508	163	83	253	79	3	0	5	0.018	0	0.031
.	19.01.15-18.47.50-1-210257	34	1	1	0	0	0	0	0	0	0	0	NA	NA	NA	11	3	163	490	163	0	0	0	0	0	2	0	0	0.012
.	19.01.15-18.47.50-1-210258	318	79	79	24	0	20	464	74	74	0	0	NA	NA	NA	102	79	181	532	179	96	271	97	52	173	29	0.287	0.325	0.162
.	19.01.15-18.47.51-1-210260	232	32	32	5	0	3	454	25	25	0	0	NA	NA	NA	66	67	176	528	176	93	270	91	43	43	9	0.244	0.081	0.051
.	19.01.15-18.47.52-1-210278	272	67	67	12	0	11	470	63	63	0	0	NA	NA	NA	67	79	183	535	174	97	282	91	68	89	24	0.372	0.166	0.138
.	19.01.15-18.47.53-1-210279	442	112	112	17	0	15	502	105	105	0	0	NA	NA	NA	100	114	188	543	196	103	287	112	46	205	35	0.245	0.378	0.179
.	19.01.15-18.48.16-1-210289	475	128	128	28	0	22	503	121	121	0	0	NA	NA	NA	117	125	193	564	181	108	300	95	83	192	45	0.43	0.34	0.249
.	19.01.15-18.49.00-1-210332	286	43	43	11	0	10	488	37	37	0	0	NA	NA	NA	88	111	182	556	186	94	293	101	22	75	8	0.121	0.135	0.043
.	19.01.15-18.49.11-1-210337	472	58	58	13	0	12	504	57	57	0	0	NA	NA	NA	141	121	186	562	186	101	301	102	22	93	23	0.118	0.165	0.124
.	19.01.15-18.50.25-1-210382	173	13	13	1	0	1	441	12	12	0	0	NA	NA	NA	48	53	175	516	175	88	260	93	1	20	4	0.006	0.039	0.023
.	19.01.15-18.50.28-1-210383	237	12	12	3	0	3	451	11	11	0	0	NA	NA	NA	72	72	178	533	174	92	270	89	7	24	9	0.039	0.045	0.052
.	19.01.15-18.50.31-1-210384	34	1	1	0	0	0	0	0	0	0	0	NA	NA	NA	5	9	163	496	163	0	0	0	0	1	0	0	0.002	0
.	19.01.15-18.50.33-1-210385	246	19	19	8	0	7	465	18	18	0	0	NA	NA	NA	90	76	182	537	170	98	282	85	7	53	5	0.038	0.099	0.029
.	19.01.15-18.50.35-1-210393	562	112	112	27	0	20	537	100	100	0	0	NA	NA	NA	161	157	197	587	186	114	324	99	57	150	61	0.289	0.256	0.328
.	19.01.15-18.50.36-1-210399	547	59	59	16	0	13	541	51	51	0	0	NA	NA	NA	154	160	190	592	191	107	328	106	56	87	21	0.295	0.147	0.11
.	19.01.15-18.50.37-1-210400	276	32	32	5	0	5	475	29	29	0	0	NA	NA	NA	78	90	182	536	185	96	280	99	13	60	13	0.071	0.112	0.07
.	19.01.15-18.50.44-1-210404	29	1	1	0	0	0	0	0	0	0	0	NA	NA	NA	5	8	163	493	165	0	0	0	1	0	0	0.006	0	0
.	19.01.15-18.50.46-1-210406	91	4	4	0	0	0	421	3	3	0	0	NA	NA	NA	21	32	168	506	171	83	252	86	3	14	0	0.018	0.028	0
.	19.01.15-18.50.55-1-210431	545	125	125	33	0	28	543	114	114	0	0	NA	NA	NA	153	158	192	576	203	107	316	120	98	224	57	0.51	0.389	0.281
.	19.01.15-18.50.55-1-210432	94	4	4	2	0	2	418	2	2	0	0	NA	NA	NA	23	31	170	507	167	85	249	84	0	10	5	0	0.02	0.03
.	19.01.15-18.51.05-1-210439	324	117	117	29	0	21	476	108	108	0	0	NA	NA	NA	85	92	177	543	185	91	287	98	47	173	65	0.266	0.319	0.351
.	19.01.15-18.51.09-1-210440	230	17	17	5	0	4	445	14	14	0	0	NA	NA	NA	71	61	179	521	174	93	263	89	4	34	9	0.022	0.065	0.052
.	19.01.15-18.51.13-1-210441	31	1	1	1	0	1	0	0	0	0	0	NA	NA	NA	7	9	164	494	164	0	0	0	0	2	0	0	0.004	0
.	19.01.15-18.51.15-1-210442	474	88	88	26	0	19	531	80	80	0	0	NA	NA	NA	127	152	190	587	188	106	322	103	72	176	28	0.379	0.3	0.149
.	19.01.15-18.51.24-1-210444	39	1	1	0	0	0	0	0	0	0	0	NA	NA	NA	9	14	168	492	167	0	0	0	0	1	0	0	0.002	0
.	19.01.15-18.51.27-1-210445	828	103	103	25	0	17	581	92	92	0	0	NA	NA	NA	217	198	204	598	209	121	336	124	82	184	37	0.402	0.308	0.177
.	19.01.15-18.51.35-1-210446	405	69	69	20	0	19	491	60	60	0	0	NA	NA	NA	125	105	187	545	186	99	288	104	67	97	35	0.358	0.178	0.188
.	19.01.15-18.51.37-1-210447	34	1	1	0	0	0	0	0	0	0	0	NA	NA	NA	7	10	165	495	163	0	0	0	0	0	0	0	0	0
.	19.01.15-18.51.40-1-210451	201	19	19	5	0	4	465	17	17	0	0	NA	NA	NA	75	85	178	546	174	92	284	89	4	43	3	0.022	0.079	0.017
.	19.01.15-18.52.06-1-210484	33	1	1	0	0	0	0	0	0	0	0	NA	NA	NA	10	9	165	493	164	0	0	0	0	0	0	0	0	0
.	19.01.15-18.52.09-1-210485	32	1	1	1	0	1	0	0	0	0	0	NA	NA	NA	10	12	167	492	166	0	0	0	0	2	0	0	0.004	0
.	19.01.15-18.52.11-1-210486	234	31	31	4	0	3	453	30	30	0	0	NA	NA	NA	79	64	174	525	178	88	270	95	37	35	9	0.213	0.067	0.051
.	19.01.15-18.52.12-1-210487	31	1	1	0	0	0	0	0	0	0	0	NA	NA	NA	8	10	165	495	163	0	0	0	0	1	0	0	0.002	0
.	19.01.15-18.52.15-1-210488	314	33	33	5	0	3	469	30	30	0	0	NA	NA	NA	91	82	176	540	179	95	280	94	14	68	22	0.08	0.126	0.123
.	19.01.15-18.52.40-1-210500	483	111	111	27	0	21	518	105	105	0	0	NA	NA	NA	113	132	189	569	187	106	309	103	75	196	35	0.397	0.344	0.187
.	19.01.15-18.52.53-1-210524	473	125	125	32	0	27	496	108	108	0	0	NA	NA	NA	120	114	183	559	185	98	297	101	74	194	61	0.404	0.347	0.33
.	19.01.15-18.53.12-1-210534	145	26	26	5	0	4	435	24	24	0	0	NA	NA	NA	60	58	175	522	174	88	261	86	17	26	13	0.097	0.05	0.075
.	19.01.15-18.53.15-1-210535	266	26	26	7	0	4	475	23	23	0	0	NA	NA	NA	82	89	179	542	181	94	284	97	14	50	9	0.078	0.092	0.05
.	19.01.15-18.53.26-1-210536	63	2	2	0	0	0	300	1	1	0	0	NA	NA	NA	8	16	168	495	166	64	181	55	0	2	3	0	0.004	0.018
.	19.01.15-18.53.27-1-210537	208	21	21	3	0	3	446	19	19	0	0	NA	NA	NA	45	53	174	519	173	90	268	88	32	45	4	0.184	0.087	0.023
.	19.01.15-18.53.35-1-210538	35	1	1	0	0	0	0	0	0	0	0	NA	NA	NA	6	9	165	493	164	0	0	0	0	0	0	0	0	0
.	19.01.15-18.53.38-1-210539	66	5	5	0	0	0	412	4	4	0	0	NA	NA	NA	23	21	166	500	168	84	244	84	0	13	0	0	0.026	0
.	19.01.15-18.53.39-1-210540	117	5	5	1	0	1	420	4	4	0	0	NA	NA	NA	33	36	171	510	168	85	252	83	2	3	4	0.012	0.006	0.024
.	19.01.15-18.53.52-1-210552	35	1	1	0	0	0	0	0	0	0	0	NA	NA	NA	8	11	165	495	164	0	0	0	0	1	0	0	0.002	0
.	19.01.15-18.53.53-1-210554	87	4	4	1	0	1	415	3	3	0	0	NA	NA	NA	31	23	170	501	165	83	250	82	12	0	1	0.071	0	0.006
.	19.01.15-18.53.53-1-210571	181	23	23	5	0	4	440	22	22	0	0	NA	NA	NA	58	56	176	521	172	91	260	89	10	44	4	0.057	0.084	0.023
.	19.01.15-18.53.55-1-210573	178	23	23	5	0	3	452	22	22	0	0	NA	NA	NA	44	58	179	522	170	97	269	86	37	25	16	0.207	0.048	0.094
.	19.01.15-18.53.56-1-210576	663	119	119	32	0	21	557	108	108	0	0	NA	NA	NA	185	175	208	587	193	121	327	109	76	263	25	0.365	0.448	0.13
.	19.01.15-18.54.09-1-210581	58	2	2	1	0	1	403	1	1	0	0	NA	NA	NA	30	18	167	497	167	84	239	80	0	4	0	0	0.008	0
.	19.01.15-18.54.13-1-210582	183	20	20	11	0	6	446	18	18	0	0	NA	NA	NA	60	63	174	527	175	88	269	89	19	45	22	0.109	0.085	0.126
.	19.01.15-18.54.16-1-210583	66	3	3	1	0	1	415	2	2	0	0	NA	NA	NA	33	30	168	507	168	83	250	82	4	5	0	0.024	0.01	0
.	19.01.15-18.54.21-1-210585	318	38	38	10	0	8	466	34	34	0	0	NA	NA	NA	109	87	185	538	177	98	277	91	34	47	19	0.184	0.087	0.107
.	19.01.15-18.54.33-1-210586	529	94	94	23	0	21	512	88	88	0	0	NA	NA	NA	166	134	188	568	191	100	310	102	62	180	39	0.33	0.317	0.204
.	19.01.15-18.54.37-1-210594	232	31	31	10	0	10	461	29	29	0	0	NA	NA	NA	78	77	176	542	172	91	283	87	34	57	3	0.193	0.105	0.017
.	19.01.15-18.54.41-1-210598	271	35	35	7	0	5	468	32	32	0	0	NA	NA	NA	72	85	181	536	181	98	274	96	12	50	17	0.066	0.093	0.094
.	19.01.15-18.54.50-1-210604	62	2	2	0	0	0	409	1	1	0	0	NA	NA	NA	22	18	166	501	164	81	249	79	0	7	0	0	0.014	0
.	19.01.15-18.55.01-1-210627	187	13	13	1	0	0	445	12	12	0	0	NA	NA	NA	75	61	177	527	170	92	267	86	3	15	10	0.017	0.028	0.059
.	19.01.15-18.55.09-1-210633	87	3	3	1	0	1	421	2	2	0	0	NA	NA	NA	18	33	168	508	170	83	253	85	3	5	0	0.018	0.01	0
.	19.01.15-18.55.16-1-210634	152	24	24	4	0	4	442	21	21	0	0	NA	NA	NA	56	59	178	523	171	91	263	88	19	33	10	0.107	0.063	0.058
.	19.01.15-18.55.16-1-210635	153	7	7	1	0	0	426	6	6	0	0	NA	NA	NA	41	41	173	511	170	85	255	86	10	5	0	0.058	0.01	0
.	19.01.15-18.55.24-1-210636	83	5	5	1	0	1	415	4	4	0	0	NA	NA	NA	23	28	171	506	164	86	249	80	8	7	0	0.047	0.014	0
.	19.01.15-18.55.31-1-210637	149	10	10	5	0	4	438	9	9	0	0	NA	NA	NA	53	51	174	520	170	89	264	85	0	31	7	0	0.06	0.041
.	19.01.15-18.55.31-1-210638	32	1	1	0	0	0	0	0	0	0	0	NA	NA	NA	18	5	166	489	163	0	0	0	0	2	0	0	0.004	0
.	19.01.15-18.55.32-1-210639	172	19	19	1	0	1	439	15	15	0	0	NA	NA	NA	48	51	173	518	173	89	262	88	12	27	5	0.069	0.052	0.029
.	19.01.15-18.55.33-1-210640	89	3	3	3	0	2	421	1	1	0	0	NA	NA	NA	28	37	169	514	167	86	253	82	0	4	0	0	0.008	0
.	19.01.15-18.55.36-1-210642	367	55	55	18	0	14	487	52	52	0	0	NA	NA	NA	89	106	180	559	180	96	296	95	34	114	17	0.189	0.204	0.094
.	19.01.15-18.55.42-1-210646	173	8	8	2	0	2	447	6	6	0	0	NA	NA	NA	42	56	174	525	170	91	269	87	1	15	0	0.006	0.029	0
.	19.01.15-18.55.46-1-210648	65	2	2	0	0	0	412	1	1	0	0	NA	NA	NA	19	21	166	503	165	81	249	82	0	4	1	0	0.008	0.006
.	19.01.15-18.55.54-1-210672	205	20	20	4	0	3	446	16	16	0	0	NA	NA	NA	54	60	174	522	177	90	264	92	12	35	5	0.069	0.067	0.028
.	19.01.15-18.56.05-1-210680	274	27	27	6	0	6	473	25	25	0	0	NA	NA	NA	91	82	177	534	184	96	277	100	21	29	12	0.119	0.054	0.065
.	19.01.15-18.56.07-1-210681	86	4	4	2	0	2	412	3	3	0	0	NA	NA	NA	23	27	164	508	168	78	250	84	0	14	0	0	0.028	0
.	19.01.15-18.56.25-1-210683	89	5	5	1	0	1	418	3	3	0	0	NA	NA	NA	25	32	171	505	169	85	247	86	0	8	0	0	0.016	0
.	19.01.15-18.56.50-1-210706	60	2	2	0	0	0	406	1	1	0	0	NA	NA	NA	28	21	168	500	166	81	243	82	0	2	0	0	0.004	0
.	19.01.15-18.56.59-1-210729	88	4	4	1	0	1	415	3	3	0	0	NA	NA	NA	37	24	168	505	164	84	250	81	0	6	2	0	0.012	0.012
.	19.01.15-18.57.12-1-210734	93	4	4	3	0	2	418	3	3	0	0	NA	NA	NA	28	30	171	506	166	86	249	83	18	4	0	0.105	0.008	0
.	19.01.15-18.57.26-1-210735	59	3	3	0	0	0	404	2	2	0	0	NA	NA	NA	14	15	164	498	166	79	245	80	0	3	0	0	0.006	0
.	19.01.15-18.57.31-1-210736	324	41	41	9	0	8	487	39	39	0	0	NA	NA	NA	101	101	180	555	179	96	296	95	13	84	7	0.072	0.151	0.039
.	19.01.15-18.57.32-1-210737	177	20	20	7	0	6	432	19	19	0	0	NA	NA	NA	49	49	167	521	174	82	263	87	4	47	5	0.024	0.09	0.029
.	19.01.15-18.57.39-1-210739	93	3	3	1	0	1	411	2	2	0	0	NA	NA	NA	32	20	167	497	169	82	243	86	0	7	0	0	0.014	0
.	19.01.15-18.57.49-1-210747	30	1	1	1	0	1	0	0	0	0	0	NA	NA	NA	8	8	165	493	163	0	0	0	0	0	0	0	0	0
.	19.01.15-18.57.50-1-210749	290	39	39	10	0	7	472	36	36	0	0	NA	NA	NA	88	80	182	539	172	100	283	89	23	70	20	0.126	0.13	0.116
.	19.01.15-18.57.51-1-210751	30	1	1	1	0	1	0	0	0	0	0	NA	NA	NA	9	10	166	495	162	0	0	0	0	0	3	0	0	0.019
.	19.01.15-18.57.51-1-210752	234	68	68	20	0	15	452	64	64	0	0	NA	NA	NA	77	70	169	536	178	83	276	93	48	97	17	0.284	0.181	0.096
.	19.01.15-18.57.52-1-210755	376	57	57	18	0	15	481	47	47	0	0	NA	NA	NA	117	106	187	545	187	98	281	102	43	105	14	0.23	0.193	0.075
.	19.01.15-18.57.57-1-210775	62	2	2	0	0	0	407	0	0	0	0	NA	NA	NA	17	15	167	496	165	83	244	80	1	1	0	0.006	0.002	0
.	19.01.15-18.58.12-1-210781	35	1	1	0	0	0	0	0	0	0	0	NA	NA	NA	13	8	164	490	167	0	0	0	0	2	0	0	0.004	0
.	19.01.15-18.58.12-1-210782	117	6	6	0	0	0	419	5	5	0	0	NA	NA	NA	35	34	167	509	171	83	249	87	0	17	0	0	0.033	0
.	19.01.15-18.58.14-1-210783	150	18	18	2	0	2	437	15	15	0	0	NA	NA	NA	31	45	168	518	172	83	264	90	14	21	0	0.083	0.041	0
.	19.01.15-18.58.19-1-210784	414	90	90	28	0	22	480	78	78	0	0	NA	NA	NA	113	99	182	544	186	97	285	98	35	192	23	0.192	0.353	0.124
.	19.01.15-18.58.23-1-210785	382	72	72	20	0	13	486	70	70	0	0	NA	NA	NA	89	99	178	549	185	93	293	100	54	99	27	0.303	0.18	0.146
.	19.01.15-18.58.28-1-210786	95	8	8	4	0	4	421	6	6	0	0	NA	NA	NA	30	32	172	507	166	88	253	80	4	19	0	0.023	0.037	0
.	19.01.15-18.58.36-1-210791	382	77	77	28	0	24	487	67	67	0	0	NA	NA	NA	104	102	182	554	179	97	294	96	33	172	17	0.181	0.31	0.095
.	19.01.15-18.58.40-1-210802	407	132	132	40	0	30	503	126	126	0	0	NA	NA	NA	99	120	187	561	185	101	301	101	75	259	50	0.401	0.462	0.27
.	19.01.15-18.58.43-1-210803	299	125	125	39	0	30	467	116	116	0	0	NA	NA	NA	78	81	178	541	175	93	282	92	87	207	38	0.489	0.383	0.217
.	19.01.15-18.58.58-1-210832	169	10	10	3	0	3	429	7	7	0	0	NA	NA	NA	52	48	171	521	169	85	262	82	7	9	2	0.041	0.017	0.012
.	19.01.15-18.59.07-1-210837	31	1	1	0	0	0	0	0	0	0	0	NA	NA	NA	4	12	166	495	164	0	0	0	0	0	0	0	0	0
.	19.01.15-18.59.09-1-210838	34	1	1	0	0	0	0	0	0	0	0	NA	NA	NA	6	7	164	494	162	0	0	0	0	0	0	0	0	0
.	19.01.15-18.59.12-1-210839	411	110	110	35	0	30	487	101	101	0	0	NA	NA	NA	101	104	177	554	186	93	294	100	96	174	30	0.542	0.314	0.161
.	19.01.15-18.59.18-1-210840	33	1	1	0	0	0	0	0	0	0	0	NA	NA	NA	13	11	163	498	163	0	0	0	0	0	0	0	0	0
.	19.01.15-18.59.20-1-210841	31	1	1	0	0	0	0	0	0	0	0	NA	NA	NA	12	8	164	495	162	0	0	0	0	0	0	0	0	0
.	19.01.15-18.59.22-1-210843	558	116	116	30	0	26	525	107	107	0	0	NA	NA	NA	141	145	188	586	184	104	322	99	76	205	41	0.404	0.35	0.223
.	19.01.15-18.59.24-1-210844	638	100	100	29	0	22	539	91	91	0	0	NA	NA	NA	161	156	198	576	195	112	317	110	46	225	35	0.232	0.391	0.179
.	19.01.15-19.00.02-1-210879	439	148	148	34	0	29	498	139	139	0	0	NA	NA	NA	120	119	184	560	188	96	299	103	117	209	27	0.636	0.373	0.144
.	19.01.15-19.00.03-1-210882	351	82	82	19	0	17	468	77	77	0	0	NA	NA	NA	83	83	185	534	177	99	277	92	54	143	24	0.292	0.268	0.136
.	19.01.15-19.00.04-1-210884	205	10	10	3	0	2	431	6	6	0	0	NA	NA	NA	54	37	172	508	170	89	256	86	19	10	0	0.11	0.02	0
.	19.01.15-19.00.27-1-210887	117	8	8	2	0	1	421	7	7	0	0	NA	NA	NA	30	35	173	509	166	90	252	79	2	19	3	0.012	0.037	0.018
.	19.01.15-19.01.09-1-210985	67	2	2	1	0	1	418	1	1	0	0	NA	NA	NA	17	25	166	502	170	82	250	86	6	0	0	0.036	0	0
.	19.01.15-19.01.20-1-211006	262	71	71	15	0	12	464	67	67	0	0	NA	NA	NA	70	79	173	531	188	88	275	101	56	110	17	0.324	0.207	0.09
.	19.01.15-19.01.20-1-211007	313	30	30	8	0	5	480	27	27	0	0	NA	NA	NA	97	102	187	540	188	98	281	101	18	52	9	0.096	0.096	0.048
.	19.01.15-19.01.24-1-211009	60	2	2	1	0	1	421	0	0	0	0	NA	NA	NA	24	34	168	507	172	83	252	86	1	3	0	0.006	0.006	0
.	19.01.15-19.01.34-1-211010	264	94	94	25	0	20	462	86	86	0	0	NA	NA	NA	65	82	176	537	182	90	277	95	83	131	25	0.472	0.244	0.137
.	19.01.15-19.01.35-1-211011	466	97	97	27	0	21	511	85	85	0	0	NA	NA	NA	125	124	192	566	179	107	310	94	83	133	28	0.432	0.235	0.156
.	19.01.15-19.01.47-1-211017	214	18	18	4	0	3	442	13	13	0	0	NA	NA	NA	70	56	173	517	179	87	262	93	18	46	0	0.104	0.089	0
.	19.01.15-19.02.00-1-211044	115	11	11	4	0	3	425	8	8	0	0	NA	NA	NA	45	34	175	504	168	88	250	87	3	14	11	0.017	0.028	0.065
.	19.01.15-19.02.02-1-211046	241	47	47	12	0	8	458	43	43	0	0	NA	NA	NA	84	68	176	533	172	93	278	87	41	70	26	0.233	0.131	0.151
.	19.01.15-19.02.16-1-211050	355	18	18	5	0	3	485	16	16	0	0	NA	NA	NA	100	98	181	547	183	98	287	100	3	37	9	0.017	0.068	0.049
.	19.01.15-19.02.29-1-211051	63	3	3	2	0	2	415	2	2	0	0	NA	NA	NA	28	25	170	499	169	84	248	83	0	7	0	0	0.014	0
.	19.01.15-19.02.39-1-211056	237	55	55	10	0	7	459	50	50	0	0	NA	NA	NA	59	70	183	527	173	99	271	89	29	91	24	0.158	0.173	0.139
.	19.01.15-19.02.43-1-211064	33	1	1	1	0	1	0	0	0	0	0	NA	NA	NA	12	5	164	491	163	0	0	0	0	0	0	0	0	0
.	19.01.15-19.02.49-1-211069	61	2	2	1	0	1	412	1	1	0	0	NA	NA	NA	26	25	165	507	166	81	250	81	0	2	1	0	0.004	0.006
.	19.01.15-19.03.00-1-211093	36	1	1	0	0	0	0	0	0	0	0	NA	NA	NA	10	10	166	494	163	0	0	0	0	0	0	0	0	0
.	19.01.15-19.03.01-1-211094	419	68	68	20	0	14	503	62	62	0	0	NA	NA	NA	138	121	191	564	179	105	305	93	38	129	11	0.199	0.229	0.061
.	19.01.15-19.03.02-1-211096	654	71	71	14	0	14	561	66	66	0	0	NA	NA	NA	176	185	194	598	206	108	337	116	39	145	16	0.201	0.242	0.078
.	19.01.15-19.03.03-1-211098	293	123	123	30	0	25	460	110	110	0	0	NA	NA	NA	75	79	179	536	177	93	273	94	75	173	31	0.419	0.323	0.175
.	19.01.15-19.03.14-1-211102	267	88	88	15	0	11	464	78	78	0	0	NA	NA	NA	80	83	179	532	185	94	274	96	44	135	39	0.246	0.254	0.211
.	19.01.15-19.03.45-1-211106	372	120	120	30	0	23	469	109	109	0	0	NA	NA	NA	120	89	179	542	181	93	281	95	82	195	51	0.458	0.36	0.282
.	19.01.15-19.04.00-1-211135	351	116	116	35	0	30	470	105	105	0	0	NA	NA	NA	83	90	184	545	174	95	287	88	87	180	38	0.473	0.33	0.218
.	19.01.15-19.04.05-1-211140	265	25	25	6	0	5	482	24	24	0	0	NA	NA	NA	70	97	181	548	181	96	287	99	23	41	4	0.127	0.075	0.022
.	19.01.15-19.04.07-1-211141	180	19	19	4	0	4	443	17	17	0	0	NA	NA	NA	55	65	176	531	171	90	271	82	5	44	5	0.028	0.083	0.029
.	19.01.15-19.05.06-1-211184	182	29	29	7	0	7	454	25	25	0	0	NA	NA	NA	46	57	177	523	170	94	271	89	18	39	17	0.102	0.075	0.1
.	19.01.15-19.05.08-1-211186	288	88	88	20	0	16	472	81	81	0	0	NA	NA	NA	84	88	184	534	183	100	275	97	42	162	44	0.228	0.303	0.24
.	19.01.15-19.05.08-1-211187	317	93	93	16	0	12	475	89	89	0	0	NA	NA	NA	86	91	181	540	183	97	279	99	70	165	17	0.387	0.306	0.093
.	19.01.15-19.05.09-1-211188	200	11	11	4	0	4	431	8	8	0	0	NA	NA	NA	72	47	178	515	167	91	255	85	6	20	9	0.034	0.039	0.054
.	19.01.15-19.05.26-1-211189	94	4	4	2	0	1	410	2	2	0	0	NA	NA	NA	26	17	169	496	165	86	244	80	0	15	0	0	0.03	0
.	19.01.15-19.05.31-1-211190	390	104	104	31	0	27	494	94	94	0	0	NA	NA	NA	105	107	183	553	184	101	294	99	62	172	39	0.339	0.311	0.212
.	19.01.15-19.05.38-1-211192	212	13	13	3	0	3	458	10	10	0	0	NA	NA	NA	75	78	177	537	177	94	273	91	5	15	7	0.028	0.028	0.04
.	19.01.15-19.05.44-1-211196	325	34	34	9	0	8	460	30	30	0	0	NA	NA	NA	103	82	178	534	183	93	275	92	31	72	15	0.174	0.135	0.082
.	19.01.15-19.06.05-1-211228	86	5	5	3	0	3	412	4	4	0	0	NA	NA	NA	34	25	169	501	168	82	248	82	15	2	0	0.089	0.004	0
.	19.01.15-19.06.19-1-211229	213	11	11	3	0	3	444	9	9	0	0	NA	NA	NA	75	54	174	519	174	90	263	91	1	21	1	0.006	0.04	0.006
.	19.01.15-19.06.22-1-211231	263	29	29	11	0	7	459	25	25	0	0	NA	NA	NA	81	75	173	538	177	89	277	93	31	69	12	0.179	0.128	0.068
.	19.01.15-19.06.25-1-211232	591	127	127	40	0	30	548	115	115	0	0	NA	NA	NA	155	170	208	578	197	119	317	112	93	229	32	0.447	0.396	0.162
.	19.01.15-19.06.38-1-211239	30	1	1	0	0	0	0	0	0	0	0	NA	NA	NA	10	12	164	498	163	0	0	0	0	1	0	0	0.002	0
.	19.01.15-19.06.38-1-211240	34	1	1	0	0	0	0	0	0	0	0	NA	NA	NA	10	8	163	495	163	0	0	0	0	0	0	0	0	0
.	19.01.15-19.06.40-1-211244	88	9	9	0	0	0	417	8	8	0	0	NA	NA	NA	25	31	171	507	166	84	250	83	0	19	3	0	0.037	0.018
.	19.01.15-19.06.45-1-211252	146	8	8	1	0	1	444	7	7	0	0	NA	NA	NA	31	61	183	514	177	96	257	91	0	26	1	0	0.051	0.006
.	19.01.15-19.06.46-1-211254	304	39	39	9	0	9	469	36	36	0	0	NA	NA	NA	88	88	180	545	176	94	281	94	35	63	26	0.194	0.116	0.148
.	19.01.15-19.06.57-1-211281	402	68	68	21	0	18	501	63	63	0	0	NA	NA	NA	124	120	189	557	187	102	298	101	56	123	29	0.296	0.221	0.155
.	19.01.15-19.06.58-1-211283	38	1	1	1	0	1	0	0	0	0	0	NA	NA	NA	7	6	163	494	162	0	0	0	0	0	0	0	0	0
.	19.01.15-19.07.01-1-211284	91	5	5	3	0	2	418	4	4	0	0	NA	NA	NA	32	33	167	508	171	82	249	87	8	13	0	0.048	0.026	0
.	19.01.15-19.07.04-1-211288	213	27	27	5	0	5	447	22	22	0	0	NA	NA	NA	71	64	180	522	175	90	266	91	16	32	23	0.089	0.061	0.131
.	19.01.15-19.07.08-1-211290	466	134	134	33	0	19	520	127	127	0	0	NA	NA	NA	125	134	186	570	191	103	309	108	78	239	36	0.419	0.419	0.188
.	19.01.15-19.07.08-1-211291	68	2	2	0	0	0	347	1	1	0	0	NA	NA	NA	21	26	164	507	168	68	211	68	0	0	3	0	0	0.018
.	19.01.15-19.07.19-1-211292	244	13	13	3	0	2	458	12	12	0	0	NA	NA	NA	81	72	176	528	181	91	271	96	6	12	17	0.034	0.023	0.094
.	19.01.15-19.07.19-1-211293	94	3	3	1	0	1	411	0	0	0	0	NA	NA	NA	32	25	168	505	165	84	247	80	0	7	2	0	0.014	0.012
.	19.01.15-19.07.31-1-211294	527	143	143	34	0	26	509	127	127	0	0	NA	NA	NA	121	125	189	555	194	105	293	111	141	207	25	0.746	0.373	0.129
.	19.01.15-19.07.37-1-211295	32	1	1	0	0	0	0	0	0	0	0	NA	NA	NA	6	7	165	493	162	0	0	0	3	0	0	0.018	0	0
.	19.01.15-19.07.44-1-211300	33	1	1	0	0	0	0	0	0	0	0	NA	NA	NA	5	12	168	493	164	0	0	0	0	0	1	0	0	0.006
.	19.01.15-19.07.46-1-211302	62	3	3	1	0	1	346	2	2	0	0	NA	NA	NA	18	23	165	506	165	67	211	68	6	1	1	0.036	0.002	0.006
.	19.01.15-19.07.50-1-211307	171	11	11	1	0	1	443	10	10	0	0	NA	NA	NA	55	55	170	525	173	86	268	89	7	15	9	0.041	0.029	0.052
.	19.01.15-19.07.53-1-211326	37	1	1	0	0	0	0	0	0	0	0	NA	NA	NA	9	10	163	498	162	0	0	0	0	0	3	0	0	0.019
.	19.01.15-19.07.55-1-211329	386	36	36	7	0	5	495	32	32	0	0	NA	NA	NA	106	118	185	564	182	101	298	96	12	78	12	0.065	0.138	0.066
.	19.01.15-19.07.56-1-211331	318	18	18	5	0	5	494	14	14	0	0	NA	NA	NA	92	109	179	562	181	96	302	96	4	38	0	0.022	0.068	0
.	19.01.15-19.08.00-1-211333	36	1	1	1	0	1	0	0	0	0	0	NA	NA	NA	10	22	168	501	166	0	0	0	3	0	0	0.018	0	0
.	19.01.15-19.08.03-1-211336	155	5	5	0	0	0	430	4	4	0	0	NA	NA	NA	49	43	172	512	172	87	258	85	0	8	7	0	0.016	0.041
.	19.01.15-19.08.24-1-211340	88	3	3	1	0	1	414	2	2	0	0	NA	NA	NA	18	26	169	504	166	84	248	82	3	5	0	0.018	0.01	0
.	19.01.15-19.08.40-1-211345	60	2	2	1	0	1	346	1	1	0	0	NA	NA	NA	23	10	168	493	162	67	207	72	0	8	0	0	0.016	0
.	19.01.15-19.08.46-1-211357	454	89	89	23	0	18	507	82	82	0	0	NA	NA	NA	147	126	191	567	181	104	305	98	63	152	35	0.33	0.268	0.193
.	19.01.15-19.08.47-1-211360	62	2	2	0	0	0	201	1	1	0	0	NA	NA	NA	17	16	168	496	165	31	128	42	3	3	0	0.018	0.006	0
.	19.01.15-19.08.51-1-211364	262	17	17	5	0	4	469	14	14	0	0	NA	NA	NA	79	87	181	538	181	93	281	95	25	31	4	0.138	0.058	0.022
.	19.01.15-19.08.54-1-211383	303	83	83	15	0	15	470	78	78	0	0	NA	NA	NA	92	76	179	536	174	94	282	94	53	133	26	0.296	0.248	0.149
.	19.01.15-19.08.56-1-211387	123	8	8	0	0	0	430	7	7	0	0	NA	NA	NA	35	43	173	509	174	89	255	86	0	22	3	0	0.043	0.017
.	19.01.15-19.09.04-1-211393	314	69	69	22	0	20	475	63	63	0	0	NA	NA	NA	113	95	177	549	182	92	287	96	69	103	31	0.39	0.188	0.17
.	19.01.15-19.09.13-1-211394	59	2	2	0	0	0	252	1	1	0	0	NA	NA	NA	16	14	165	497	165	52	151	49	0	2	1	0	0.004	0.006
.	19.01.15-19.09.16-1-211395	299	21	21	7	0	5	476	19	19	0	0	NA	NA	NA	84	99	180	548	184	92	288	96	26	37	10	0.144	0.068	0.054
.	19.01.15-19.09.19-1-211396	344	46	46	13	0	10	484	41	41	0	0	NA	NA	NA	90	101	183	547	184	99	287	98	24	105	0	0.131	0.192	0
.	19.01.15-19.09.23-1-211398	251	43	43	8	0	7	458	38	38	0	0	NA	NA	NA	79	69	173	530	179	90	274	94	37	68	24	0.214	0.128	0.134
.	19.01.15-19.09.47-1-211403	34	1	1	0	0	0	0	0	0	0	0	NA	NA	NA	9	6	163	491	165	0	0	0	0	0	4	0	0	0.024
.	19.01.15-19.09.52-1-211409	295	86	86	24	0	20	461	81	81	0	0	NA	NA	NA	89	73	178	536	172	93	280	88	48	148	42	0.27	0.276	0.244
.	19.01.15-19.09.57-1-211431	239	47	47	14	0	9	455	44	44	0	0	NA	NA	NA	76	66	173	534	172	90	276	89	25	114	9	0.145	0.213	0.052
.	19.01.15-19.10.14-1-211441	249	22	22	5	0	5	444	21	21	0	0	NA	NA	NA	64	52	178	517	170	91	267	86	9	41	15	0.051	0.079	0.088
.	19.01.15-19.10.21-1-211442	32	1	1	0	0	0	0	0	0	0	0	NA	NA	NA	7	9	165	493	164	0	0	0	0	0	2	0	0	0.012
.	19.01.15-19.10.21-1-211443	184	40	40	12	0	11	448	37	37	0	0	NA	NA	NA	52	61	175	527	172	90	270	88	38	53	13	0.217	0.101	0.076
.	19.01.15-19.10.24-1-211444	125	25	25	5	0	4	427	22	22	0	0	NA	NA	NA	33	49	169	516	177	83	258	86	10	30	4	0.059	0.058	0.023
.	19.01.15-19.10.24-1-211445	559	96	96	36	0	29	532	89	89	0	0	NA	NA	NA	141	153	199	576	191	110	315	107	58	204	38	0.291	0.354	0.199
.	19.01.15-19.10.35-1-211447	503	88	88	24	0	21	517	81	81	0	0	NA	NA	NA	143	139	193	572	187	107	307	103	69	167	30	0.358	0.292	0.16
.	19.01.15-19.10.36-1-211452	383	67	67	22	0	18	501	60	60	0	0	NA	NA	NA	102	121	192	561	181	105	301	95	84	108	20	0.438	0.193	0.11
.	19.01.15-19.10.52-1-211470	358	61	61	18	0	14	481	54	54	0	0	NA	NA	NA	119	102	193	542	180	106	282	93	51	101	26	0.264	0.186	0.144
.	19.01.15-19.10.56-1-211489	563	45	45	10	0	10	554	43	43	0	0	NA	NA	NA	154	171	215	587	182	128	329	97	45	69	14	0.209	0.118	0.077
.	19.01.15-19.11.06-1-211496	185	69	69	17	0	12	431	64	64	0	0	NA	NA	NA	56	45	174	515	169	85	261	85	79	106	10	0.454	0.206	0.059
.	19.01.15-19.11.25-1-211498	182	8	8	3	0	2	435	7	7	0	0	NA	NA	NA	48	47	172	515	173	85	264	86	5	14	3	0.029	0.027	0.017
.	19.01.15-19.11.46-1-211503	499	160	160	50	0	39	493	149	149	0	0	NA	NA	NA	126	109	185	555	182	100	297	96	113	267	41	0.611	0.481	0.225
.	19.01.15-19.11.48-1-211506	200	14	14	5	0	4	444	13	13	0	0	NA	NA	NA	57	59	170	529	173	85	271	88	7	28	10	0.041	0.053	0.058
.	19.01.15-19.12.00-1-211532	89	5	5	1	0	1	412	4	4	0	0	NA	NA	NA	33	23	163	505	168	79	249	84	0	8	1	0	0.016	0.006
.	19.01.15-19.12.03-1-211535	61	2	2	0	0	0	198	1	1	0	0	NA	NA	NA	17	9	165	494	163	45	112	41	0	1	1	0	0.002	0.006
.	19.01.15-19.12.09-1-211538	744	118	118	32	0	26	580	110	110	0	0	NA	NA	NA	169	192	210	590	205	123	335	122	86	232	23	0.41	0.393	0.112
.	19.01.15-19.12.11-1-211539	140	6	6	0	0	0	422	5	5	0	0	NA	NA	NA	35	31	171	501	172	86	250	86	5	8	1	0.029	0.016	0.006
.	19.01.15-19.12.12-1-211540	86	4	4	1	0	1	410	3	3	0	0	NA	NA	NA	24	20	167	500	166	83	246	81	0	4	2	0	0.008	0.012
.	19.01.15-19.12.13-1-211541	146	6	6	3	0	3	428	4	4	0	0	NA	NA	NA	39	40	170	516	167	86	259	83	11	7	0	0.065	0.014	0
.	19.01.15-19.12.22-1-211542	354	133	133	26	0	22	483	122	122	0	0	NA	NA	NA	96	103	187	548	181	99	290	94	56	223	50	0.299	0.407	0.276
.	19.01.15-19.12.23-1-211543	88	4	4	0	0	0	413	2	2	0	0	NA	NA	NA	24	28	170	506	165	85	248	80	0	5	1	0	0.01	0.006
.	19.01.15-19.12.25-1-211544	386	115	115	26	0	23	493	103	103	0	0	NA	NA	NA	91	114	181	561	185	96	298	99	73	200	23	0.403	0.357	0.124
.	19.01.15-19.12.26-1-211545	144	5	5	3	0	3	423	4	4	0	0	NA	NA	NA	46	39	170	509	173	85	249	89	0	8	2	0	0.016	0.012
.	19.01.15-19.12.31-1-211546	325	30	30	8	0	8	489	27	27	0	0	NA	NA	NA	99	103	187	548	181	100	293	96	10	60	17	0.053	0.109	0.094
.	19.01.15-19.12.39-1-211548	351	29	29	6	0	5	489	26	26	0	0	NA	NA	NA	95	109	180	554	188	95	296	98	25	44	18	0.139	0.079	0.096
.	19.01.15-19.12.43-1-211552	228	21	21	9	0	6	455	20	20	0	0	NA	NA	NA	71	77	176	544	170	91	279	85	18	49	7	0.102	0.09	0.041
.	19.01.15-19.12.48-1-211563	712	72	72	25	0	21	542	66	66	0	0	NA	NA	NA	193	163	194	584	198	108	326	108	47	143	15	0.242	0.245	0.076
.	19.01.15-19.13.21-1-211593	423	110	110	32	0	21	493	102	102	0	0	NA	NA	NA	116	106	175	552	192	91	294	108	80	172	39	0.457	0.312	0.203
.	19.01.15-19.13.26-1-211594	114	6	6	1	0	1	433	5	5	0	0	NA	NA	NA	23	47	173	514	173	86	258	89	9	7	2	0.052	0.014	0.012
.	19.01.15-19.13.27-1-211595	30	1	1	0	0	0	0	0	0	0	0	NA	NA	NA	9	11	166	495	163	0	0	0	0	3	0	0	0.006	0
.	19.01.15-19.13.29-1-211596	32	1	1	0	0	0	0	0	0	0	0	NA	NA	NA	8	4	164	491	162	0	0	0	0	0	0	0	0	0
.	19.01.15-19.13.31-1-211597	147	15	15	7	0	7	429	11	11	0	0	NA	NA	NA	38	40	171	509	173	87	256	86	8	24	9	0.047	0.047	0.052
.	19.01.15-19.13.49-1-211604	93	3	3	1	0	1	420	1	1	0	0	NA	NA	NA	25	30	169	505	169	85	250	85	0	6	2	0	0.012	0.012
.	19.01.15-19.14.00-1-211630	497	145	145	28	0	24	499	133	133	0	0	NA	NA	NA	136	119	180	563	189	94	306	99	98	200	48	0.544	0.355	0.254
.	19.01.15-19.14.01-1-211631	95	3	3	0	0	0	407	2	2	0	0	NA	NA	NA	35	22	167	503	165	79	246	82	2	3	0	0.012	0.006	0
.	19.01.15-19.14.12-1-211636	490	47	47	19	0	17	519	43	43	0	0	NA	NA	NA	144	137	188	567	195	103	307	109	25	122	21	0.133	0.215	0.108
.	19.01.15-19.14.35-1-211638	32	1	1	0	0	0	0	0	0	0	0	NA	NA	NA	9	7	165	491	164	0	0	0	0	0	0	0	0	0
.	19.01.15-19.14.38-1-211639	289	28	28	11	0	6	450	27	27	0	0	NA	NA	NA	98	65	172	530	176	87	271	92	35	36	4	0.203	0.068	0.023
.	19.01.15-19.14.49-1-211654	450	134	134	39	0	34	500	117	117	0	0	NA	NA	NA	124	122	189	557	189	102	295	103	120	217	43	0.635	0.39	0.228
.	19.01.15-19.14.50-1-211656	265	14	14	2	0	1	451	12	12	0	0	NA	NA	NA	83	65	176	525	177	93	267	91	9	23	2	0.051	0.044	0.011
.	19.01.15-19.14.51-1-211658	91	3	3	1	0	1	420	2	2	0	0	NA	NA	NA	38	38	171	514	166	85	255	80	1	6	0	0.006	0.012	0
.	19.01.15-19.14.52-1-211660	325	78	78	16	0	14	473	70	70	0	0	NA	NA	NA	98	95	182	548	178	98	286	89	80	132	30	0.44	0.241	0.169
.	19.01.15-19.15.03-1-211684	336	103	103	18	0	16	463	95	95	0	0	NA	NA	NA	107	82	179	537	179	91	278	94	55	177	29	0.307	0.33	0.162
.	19.01.15-19.15.18-1-211687	298	76	76	24	0	21	463	69	69	0	0	NA	NA	NA	82	80	183	531	179	94	275	94	67	127	26	0.366	0.239	0.145
.	19.01.15-19.15.21-1-211688	32	1	1	0	0	0	0	0	0	0	0	NA	NA	NA	10	7	164	492	164	0	0	0	0	3	0	0	0.006	0
.	19.01.15-19.15.25-1-211689	575	161	161	49	0	42	527	147	147	0	0	NA	NA	NA	146	143	189	571	196	104	314	109	86	253	70	0.455	0.443	0.357
.	19.01.15-19.15.44-1-211694	503	75	75	25	0	21	532	62	62	0	0	NA	NA	NA	158	150	192	580	191	111	314	107	40	155	31	0.208	0.267	0.162
.	19.01.15-19.15.52-1-211701	115	5	5	0	0	0	423	4	4	0	0	NA	NA	NA	21	28	168	503	170	85	251	87	1	7	6	0.006	0.014	0.035
.	19.01.15-19.16.09-1-211727	181	22	22	1	0	1	445	20	20	0	0	NA	NA	NA	49	68	180	530	171	92	267	86	7	31	0	0.039	0.058	0
.	19.01.15-19.16.41-1-211738	90	4	4	0	0	0	413	3	3	0	0	NA	NA	NA	36	28	171	506	164	84	248	81	2	8	0	0.012	0.016	0
.	19.01.15-19.16.52-1-211755	288	25	25	6	0	6	460	23	23	0	0	NA	NA	NA	72	74	178	530	179	92	274	94	20	34	7	0.112	0.064	0.039
.	19.01.15-19.17.13-1-211779	65	2	2	1	0	1	349	1	1	0	0	NA	NA	NA	14	19	166	499	167	69	211	69	0	0	6	0	0	0.036
.	19.01.15-19.17.28-1-211780	173	26	26	7	0	6	446	22	22	0	0	NA	NA	NA	44	56	168	525	176	85	270	91	16	44	10	0.095	0.084	0.057
.	19.01.15-19.17.30-1-211781	98	6	6	1	0	1	427	5	5	0	0	NA	NA	NA	31	36	173	508	168	88	253	86	3	9	0	0.017	0.018	0
.	19.01.15-19.17.40-1-211783	64	2	2	1	0	1	249	1	1	0	0	NA	NA	NA	24	16	165	499	165	48	151	50	1	0	2	0.006	0	0.012
.	19.01.15-19.17.42-1-211787	266	54	54	10	0	9	459	46	46	0	0	NA	NA	NA	89	73	171	536	179	88	277	94	41	118	16	0.24	0.22	0.089
.	19.01.15-19.17.47-1-211790	152	6	6	0	0	0	435	4	4	0	0	NA	NA	NA	55	55	177	522	169	89	261	85	0	11	3	0	0.021	0.018
.	19.01.15-19.17.47-1-211792	30	1	1	0	0	0	0	0	0	0	0	NA	NA	NA	7	13	165	497	164	0	0	0	0	0	6	0	0	0.037
.	19.01.15-19.17.48-1-211793	179	12	12	0	0	0	434	11	11	0	0	NA	NA	NA	65	57	177	522	171	88	260	86	15	14	3	0.085	0.027	0.018
.	19.01.15-19.17.49-1-211795	591	103	103	35	0	29	550	98	98	0	0	NA	NA	NA	158	168	194	581	206	107	323	120	107	188	23	0.552	0.324	0.112
.	19.01.15-19.17.50-1-211797	175	25	25	6	0	5	432	22	22	0	0	NA	NA	NA	51	50	171	518	174	84	262	86	21	54	2	0.123	0.104	0.011
.	19.01.15-19.18.01-1-211820	181	10	10	2	0	2	427	9	9	0	0	NA	NA	NA	58	38	172	510	169	85	257	85	0	19	3	0	0.037	0.018
.	19.01.15-19.18.01-1-211821	176	15	15	2	0	1	448	14	14	0	0	NA	NA	NA	62	60	176	527	170	93	268	87	4	21	10	0.023	0.04	0.059
.	19.01.15-19.18.02-1-211823	124	8	8	1	0	0	423	6	6	0	0	NA	NA	NA	22	28	170	502	169	86	250	87	4	16	2	0.024	0.032	0.012
.	19.01.15-19.18.10-1-211828	152	9	9	1	0	1	443	7	7	0	0	NA	NA	NA	36	54	173	524	170	89	267	87	11	17	3	0.064	0.032	0.018
.	19.01.15-19.18.21-1-211829	347	55	55	14	0	10	488	52	52	0	0	NA	NA	NA	83	107	187	548	185	100	288	100	53	93	18	0.283	0.17	0.097
.	19.01.15-19.18.22-1-211830	188	19	19	6	0	6	443	17	17	0	0	NA	NA	NA	64	55	174	522	172	91	264	88	0	38	10	0	0.073	0.058
.	19.01.15-19.18.23-1-211831	505	127	127	35	0	27	523	120	120	0	0	NA	NA	NA	123	137	186	575	189	100	319	104	64	252	33	0.344	0.438	0.175
.	19.01.15-19.18.23-1-211832	326	42	42	7	0	5	495	38	38	0	0	NA	NA	NA	100	113	197	543	186	107	287	101	30	95	8	0.152	0.175	0.043
.	19.01.15-19.18.30-1-211833	438	55	55	14	0	12	513	49	49	0	0	NA	NA	NA	126	134	187	576	184	101	314	98	33	97	15	0.176	0.168	0.082
.	19.01.15-19.18.36-1-211838	503	127	127	27	0	20	522	119	119	0	0	NA	NA	NA	140	144	175	586	196	89	324	109	86	233	21	0.491	0.398	0.107
.	19.01.15-19.18.58-1-211877	63	3	3	0	0	0	50	2	2	0	0	NA	NA	NA	21	21	167	499	168	13	26	11	4	0	0	0.024	0	0
.	19.01.15-19.18.59-1-211878	60	2	2	0	0	0	416	1	1	0	0	NA	NA	NA	25	29	167	506	169	81	250	85	0	5	0	0	0.01	0
.	19.01.15-19.19.05-1-211883	345	28	28	4	0	4	486	24	24	0	0	NA	NA	NA	91	101	184	544	186	99	285	102	9	35	18	0.049	0.064	0.097
.	19.01.15-19.19.13-1-211884	98	3	3	0	0	0	419	2	2	0	0	NA	NA	NA	21	27	169	504	167	84	253	82	0	0	8	0	0	0.048
.	19.01.15-19.19.26-1-211886	62	4	4	2	0	2	416	3	3	0	0	NA	NA	NA	19	28	169	502	170	84	250	82	0	4	8	0	0.008	0.047
.	19.01.15-19.19.28-1-211887	32	1	1	0	0	0	0	0	0	0	0	NA	NA	NA	11	9	164	494	164	0	0	0	0	2	0	0	0.004	0
.	19.01.15-19.19.30-1-211888	57	2	2	0	0	0	200	1	1	0	0	NA	NA	NA	10	15	167	498	163	42	120	38	0	5	0	0	0.01	0
.	19.01.15-19.19.39-1-211889	145	17	17	6	0	3	426	16	16	0	0	NA	NA	NA	44	39	171	514	167	85	258	83	6	36	0	0.035	0.07	0
.	19.01.15-19.19.40-1-211893	120	8	8	3	0	2	427	7	7	0	0	NA	NA	NA	41	39	176	507	169	88	255	84	11	19	3	0.062	0.037	0.018
.	19.01.15-19.19.41-1-211894	31	1	1	0	0	0	0	0	0	0	0	NA	NA	NA	4	7	166	491	163	0	0	0	0	0	0	0	0	0
.	19.01.15-19.19.41-1-211895	60	2	2	1	0	1	197	1	1	0	0	NA	NA	NA	21	17	168	498	164	40	118	39	3	1	0	0.018	0.002	0
.	19.01.15-19.19.43-1-211896	146	11	11	4	0	4	428	10	10	0	0	NA	NA	NA	42	39	173	507	172	89	254	85	8	27	7	0.046	0.053	0.041
.	19.01.15-19.19.51-1-211903	178	16	16	3	0	3	449	13	13	0	0	NA	NA	NA	63	66	179	518	182	92	260	97	7	28	13	0.039	0.054	0.071
.	19.01.15-19.19.51-1-211904	117	7	7	2	0	2	429	6	6	0	0	NA	NA	NA	43	44	172	514	171	85	259	85	8	13	3	0.047	0.025	0.018
.	19.01.15-19.19.57-1-211926	328	50	50	10	0	7	494	48	48	0	0	NA	NA	NA	110	112	188	549	188	102	289	103	22	100	6	0.117	0.182	0.032
.	19.01.15-19.20.00-1-211927	89	5	5	2	0	2	416	4	4	0	0	NA	NA	NA	29	28	171	507	163	84	251	81	4	15	0	0.023	0.03	0
.	19.01.15-19.20.05-1-211936	570	182	182	47	0	43	524	167	167	0	0	NA	NA	NA	141	138	188	582	181	103	322	99	101	284	49	0.537	0.488	0.271
.	19.01.15-19.20.05-1-211937	326	135	135	35	0	28	471	126	126	0	0	NA	NA	NA	84	89	174	557	171	89	296	86	78	215	41	0.448	0.386	0.24
.	19.01.15-19.20.09-1-211939	32	1	1	0	0	0	0	0	0	0	0	NA	NA	NA	10	9	167	490	165	0	0	0	0	0	0	0	0	0
.	19.01.15-19.20.16-1-211940	441	32	32	8	0	6	507	27	27	0	0	NA	NA	NA	136	121	185	564	185	96	309	102	9	68	22	0.049	0.121	0.119
.	19.01.15-19.20.18-1-211941	211	28	28	10	0	8	431	24	24	0	0	NA	NA	NA	68	41	173	510	171	88	257	86	3	52	12	0.017	0.102	0.07
.	19.01.15-19.20.41-1-211950	386	64	64	15	0	12	497	60	60	0	0	NA	NA	NA	105	107	185	553	182	101	297	99	40	122	3	0.216	0.221	0.016
.	19.01.15-19.21.07-1-211989	266	27	27	9	0	7	473	22	22	0	0	NA	NA	NA	63	88	178	542	181	91	283	99	23	26	12	0.129	0.048	0.066
.	19.01.15-19.21.12-1-211990	31	1	1	0	0	0	0	0	0	0	0	NA	NA	NA	11	11	163	494	167	0	0	0	0	0	0	0	0	0
.	19.01.15-19.21.14-1-211991	85	5	5	0	0	0	425	4	4	0	0	NA	NA	NA	23	34	171	506	170	84	256	85	2	4	4	0.012	0.008	0.024
.	19.01.15-19.21.17-1-211992	91	7	7	1	0	1	411	6	6	0	0	NA	NA	NA	26	29	167	506	169	80	249	82	0	17	1	0	0.034	0.006
.	19.01.15-19.21.20-1-211993	237	29	29	3	0	3	468	26	26	0	0	NA	NA	NA	72	85	183	536	179	99	277	92	17	43	14	0.093	0.08	0.078
.	19.01.15-19.21.22-1-211995	318	85	85	17	0	15	480	81	81	0	0	NA	NA	NA	78	96	182	544	183	95	286	99	47	189	52	0.258	0.347	0.284
.	19.01.15-19.21.30-1-211996	201	26	26	9	0	8	457	23	23	0	0	NA	NA	NA	53	72	175	530	180	89	273	95	23	38	11	0.131	0.072	0.061
.	19.01.15-19.21.35-1-211997	391	129	129	34	0	31	480	118	118	0	0	NA	NA	NA	96	97	184	547	179	98	290	92	79	208	24	0.429	0.38	0.134
.	19.01.15-19.21.42-1-212001	268	111	111	24	0	22	459	104	104	0	0	NA	NA	NA	59	76	174	536	179	88	279	92	68	203	36	0.391	0.379	0.201
.	19.01.15-19.21.53-1-212026	323	68	68	16	0	13	464	62	62	0	0	NA	NA	NA	94	83	174	545	177	87	285	92	59	85	13	0.339	0.156	0.073
.	19.01.15-19.22.04-1-212034	34	1	1	0	0	0	0	0	0	0	0	NA	NA	NA	9	7	164	492	164	0	0	0	0	0	0	0	0	0
.	19.01.15-19.22.06-1-212036	688	81	81	22	0	17	578	70	70	0	0	NA	NA	NA	182	199	210	599	203	122	340	116	65	147	37	0.31	0.245	0.182
.	19.01.15-19.22.07-1-212037	64	2	2	0	0	0	301	1	1	0	0	NA	NA	NA	18	12	165	496	164	63	177	61	0	4	1	0	0.008	0.006
.	19.01.15-19.22.19-1-212038	65	3	3	0	0	0	411	2	2	0	0	NA	NA	NA	30	26	168	506	165	83	245	83	0	8	0	0	0.016	0
.	19.01.15-19.22.28-1-212039	381	134	134	34	0	28	494	121	121	0	0	NA	NA	NA	102	107	187	553	180	103	297	94	51	198	71	0.273	0.358	0.394
.	19.01.15-19.22.31-1-212040	118	7	7	1	0	1	436	6	6	0	0	NA	NA	NA	51	52	174	516	175	87	257	92	0	12	2	0	0.023	0.011
.	19.01.15-19.22.51-1-212051	508	93	93	18	0	14	536	84	84	0	0	NA	NA	NA	131	157	187	582	201	104	320	112	71	176	40	0.38	0.302	0.199
.	19.01.15-19.23.05-1-212085	96	13	13	6	0	6	415	10	10	0	0	NA	NA	NA	35	27	168	501	171	81	247	87	10	33	0	0.06	0.066	0
.	19.01.15-19.23.09-1-212086	61	2	2	0	0	0	250	1	1	0	0	NA	NA	NA	8	19	166	499	167	49	146	55	0	1	0	0	0.002	0
.	19.01.15-19.23.18-1-212087	146	7	7	0	0	0	429	6	6	0	0	NA	NA	NA	42	41	172	513	169	86	259	84	2	10	6	0.012	0.019	0.036
.	19.01.15-19.23.25-1-212088	62	2	2	1	0	0	411	1	1	0	0	NA	NA	NA	19	20	165	504	164	83	248	80	0	4	0	0	0.008	0
.	19.01.15-19.23.25-1-212089	239	54	54	20	0	17	448	51	51	0	0	NA	NA	NA	67	63	176	527	173	92	267	89	27	93	4	0.153	0.176	0.023
.	19.01.15-19.23.37-1-212090	90	7	7	1	0	1	406	5	5	0	0	NA	NA	NA	33	18	167	500	164	82	246	78	10	8	0	0.06	0.016	0
.	19.01.15-19.23.37-1-212091	526	93	93	20	0	18	513	87	87	0	0	NA	NA	NA	137	126	183	569	187	98	311	104	58	190	29	0.317	0.334	0.155
.	19.01.15-19.23.45-1-212095	124	7	7	1	0	1	430	6	6	0	0	NA	NA	NA	34	44	173	512	172	85	259	86	4	13	0	0.023	0.025	0
.	19.01.15-19.23.49-1-212100	31	1	1	1	0	1	0	0	0	0	0	NA	NA	NA	9	7	163	492	165	0	0	0	0	0	0	0	0	0
.	19.01.15-19.23.51-1-212102	458	128	128	32	0	23	513	118	118	0	0	NA	NA	NA	150	129	198	559	185	114	299	100	93	208	55	0.47	0.372	0.297
.	19.01.15-19.23.55-1-212123	480	95	95	20	0	18	522	87	87	0	0	NA	NA	NA	137	140	198	569	186	111	312	99	73	151	40	0.369	0.265	0.215
.	19.01.15-19.23.57-1-212127	363	70	70	25	0	18	479	65	65	0	0	NA	NA	NA	102	95	184	547	177	99	287	93	45	101	23	0.245	0.185	0.13
.	19.01.15-19.24.06-1-212132	32	1	1	0	0	0	0	0	0	0	0	NA	NA	NA	7	9	163	492	167	0	0	0	0	2	0	0	0.004	0
.	19.01.15-19.24.08-1-212133	89	3	3	0	0	0	410	2	2	0	0	NA	NA	NA	44	24	166	503	168	83	243	84	0	6	3	0	0.012	0.018
.	19.01.15-19.24.21-1-212135	36	1	1	0	0	0	0	0	0	0	0	NA	NA	NA	11	5	165	490	163	0	0	0	0	0	0	0	0	0
.	19.01.15-19.24.22-1-212136	64	3	3	0	0	0	404	1	1	0	0	NA	NA	NA	21	20	164	503	166	81	243	80	0	5	0	0	0.01	0
.	19.01.15-19.24.27-1-212137	294	78	78	15	0	12	478	73	73	0	0	NA	NA	NA	88	95	180	544	184	92	287	99	38	124	42	0.211	0.228	0.228
.	19.01.15-19.24.33-1-212138	201	28	28	8	0	7	442	26	26	0	0	NA	NA	NA	54	56	178	515	176	93	257	92	7	40	17	0.039	0.078	0.097
.	19.01.15-19.24.41-1-212142	64	3	3	1	0	1	415	2	2	0	0	NA	NA	NA	28	28	168	505	168	83	250	82	0	2	3	0	0.004	0.018
.	19.01.15-19.24.51-1-212149	31	1	1	1	0	1	0	0	0	0	0	NA	NA	NA	10	7	166	491	163	0	0	0	0	1	0	0	0.002	0
.	19.01.15-19.24.53-1-212174	175	11	11	2	0	1	440	8	8	0	0	NA	NA	NA	45	49	175	514	173	89	260	91	5	12	10	0.029	0.023	0.058
.	19.01.15-19.24.55-1-212177	473	120	120	39	0	27	518	114	114	0	0	NA	NA	NA	124	133	194	568	184	106	311	101	54	239	54	0.278	0.421	0.293
.	19.01.15-19.25.13-1-212185	375	81	81	17	0	13	486	73	73	0	0	NA	NA	NA	123	111	181	561	182	95	294	97	53	144	35	0.293	0.257	0.192
.	19.01.15-19.25.16-1-212186	185	29	29	7	0	4	445	26	26	0	0	NA	NA	NA	57	57	176	513	181	91	263	91	14	60	4	0.08	0.117	0.022
.	19.01.15-19.25.21-1-212187	35	1	1	0	0	0	0	0	0	0	0	NA	NA	NA	7	10	164	493	166	0	0	0	0	1	0	0	0.002	0
.	19.01.15-19.25.25-1-212188	495	99	99	27	0	20	513	93	93	0	0	NA	NA	NA	121	137	191	566	193	106	301	106	64	191	13	0.335	0.337	0.067
.	19.01.15-19.25.33-1-212189	271	33	33	8	0	8	459	31	31	0	0	NA	NA	NA	75	70	182	521	180	96	269	94	6	64	3	0.033	0.123	0.017
.	19.01.15-19.25.56-1-212220	91	4	4	0	0	0	415	3	3	0	0	NA	NA	NA	14	26	167	505	167	82	250	83	2	10	0	0.012	0.02	0
.	19.01.15-19.25.58-1-212222	149	8	8	3	0	2	435	6	6	0	0	NA	NA	NA	45	41	173	508	173	88	259	88	2	14	2	0.012	0.028	0.012
.	19.01.15-19.26.06-1-212227	32	1	1	0	0	0	0	0	0	0	0	NA	NA	NA	11	7	163	493	164	0	0	0	0	0	0	0	0	0
.	19.01.15-19.26.10-1-212228	31	1	1	0	0	0	0	0	0	0	0	NA	NA	NA	11	7	165	492	163	0	0	0	0	0	0	0	0	0
.	19.01.15-19.26.11-1-212229	33	1	1	1	0	1	0	0	0	0	0	NA	NA	NA	14	8	164	493	164	0	0	0	0	0	0	0	0	0
.	19.01.15-19.26.12-1-212230	91	4	4	0	0	0	406	3	3	0	0	NA	NA	NA	30	17	167	500	163	81	245	80	8	1	1	0.048	0.002	0.006
.	19.01.15-19.26.13-1-212231	228	41	41	5	0	5	468	37	37	0	0	NA	NA	NA	70	79	175	546	171	90	291	87	22	79	2	0.126	0.145	0.012
.	19.01.15-19.26.14-1-212232	598	113	113	37	0	29	527	104	104	0	0	NA	NA	NA	162	149	186	578	198	99	318	110	64	235	23	0.344	0.407	0.116
.	19.01.15-19.26.16-1-212233	414	60	60	18	0	16	499	53	53	0	0	NA	NA	NA	101	115	192	550	186	105	292	102	59	125	7	0.307	0.227	0.038
.	19.01.15-19.26.25-1-212235	141	9	9	2	0	2	422	7	7	0	0	NA	NA	NA	38	30	168	506	169	82	253	87	3	7	13	0.018	0.014	0.077
.	19.01.15-19.26.26-1-212236	308	76	76	20	0	15	470	72	72	0	0	NA	NA	NA	95	89	174	550	178	87	289	94	24	127	38	0.138	0.231	0.213
.	19.01.15-19.26.50-1-212251	138	13	13	2	0	2	428	12	12	0	0	NA	NA	NA	40	40	169	514	170	83	261	84	0	18	22	0	0.035	0.129
.	19.01.15-19.26.58-1-212282	34	1	1	0	0	0	0	0	0	0	0	NA	NA	NA	9	7	163	494	163	0	0	0	0	1	0	0	0.002	0
.	19.01.15-19.27.05-1-212287	37	1	1	1	0	1	0	0	0	0	0	NA	NA	NA	6	8	164	490	167	0	0	0	0	0	2	0	0	0.012
.	19.01.15-19.27.12-1-212288	279	26	26	6	0	6	476	23	23	0	0	NA	NA	NA	76	86	181	537	181	95	281	100	25	32	14	0.138	0.06	0.077
.	19.01.15-19.27.25-1-212289	205	11	11	3	0	3	451	9	9	0	0	NA	NA	NA	58	64	177	524	176	90	269	92	16	7	0	0.09	0.013	0
.	19.01.15-19.27.26-1-212290	319	28	28	11	0	10	471	23	23	0	0	NA	NA	NA	90	87	180	537	183	94	280	97	18	66	12	0.1	0.123	0.066
.	19.01.15-19.27.31-1-212291	497	69	69	16	0	13	514	62	62	0	0	NA	NA	NA	136	127	190	562	188	107	305	102	38	110	18	0.2	0.196	0.096
.	19.01.15-19.27.46-1-212297	115	10	10	1	0	0	415	9	9	0	0	NA	NA	NA	36	27	169	506	165	87	247	81	2	15	2	0.012	0.03	0.012
.	19.01.15-19.27.55-1-212322	497	63	63	16	0	13	539	57	57	0	0	NA	NA	NA	153	150	195	574	194	113	318	108	33	140	22	0.169	0.244	0.113
.	19.01.15-19.27.56-1-212324	91	4	4	0	0	0	404	3	3	0	0	NA	NA	NA	28	19	166	497	169	81	242	81	4	7	0	0.024	0.014	0
.	19.01.15-19.27.58-1-212326	64	2	2	0	0	0	416	1	1	0	0	NA	NA	NA	19	26	165	505	169	82	251	83	0	8	0	0	0.016	0
.	19.01.15-19.28.05-1-212330	429	90	90	21	0	19	503	84	84	0	0	NA	NA	NA	106	118	188	553	190	102	297	104	55	146	28	0.293	0.264	0.147
.	19.01.15-19.28.08-1-212333	263	29	29	4	0	1	469	26	26	0	0	NA	NA	NA	77	83	180	546	170	95	290	84	15	51	15	0.083	0.093	0.088
.	19.01.15-19.28.08-1-212334	323	30	30	12	0	10	465	28	28	0	0	NA	NA	NA	107	80	172	538	183	88	281	96	32	51	10	0.186	0.095	0.055
.	19.01.15-19.28.09-1-212335	153	6	6	0	0	0	436	5	5	0	0	NA	NA	NA	45	45	170	513	175	88	258	90	4	11	3	0.024	0.021	0.017
.	19.01.15-19.28.28-1-212336	458	79	79	19	0	15	520	74	74	0	0	NA	NA	NA	115	136	198	566	185	112	307	101	49	166	27	0.247	0.293	0.146
.	19.01.15-19.28.38-1-212341	152	16	16	4	0	4	426	13	13	0	0	NA	NA	NA	35	44	170	519	168	83	260	83	10	32	4	0.059	0.062	0.024
.	19.01.15-19.29.00-1-212380	62	2	2	1	0	1	400	1	1	0	0	NA	NA	NA	7	28	165	510	166	81	240	79	0	0	1	0	0	0.006
.	19.01.15-19.29.02-1-212382	438	88	88	18	0	16	507	80	80	0	0	NA	NA	NA	137	125	192	560	186	103	304	100	81	141	31	0.422	0.252	0.167
.	19.01.15-19.29.04-1-212385	32	1	1	0	0	0	0	0	0	0	0	NA	NA	NA	6	15	168	497	163	0	0	0	4	0	0	0.024	0	0
.	19.01.15-19.29.05-1-212387	298	35	35	10	0	8	463	32	32	0	0	NA	NA	NA	75	73	176	528	182	91	275	97	10	86	19	0.057	0.163	0.104
.	19.01.15-19.29.06-1-212388	329	50	50	15	0	13	476	47	47	0	0	NA	NA	NA	80	86	176	538	185	90	284	102	20	84	16	0.114	0.156	0.086
.	19.01.15-19.29.07-1-212389	258	45	45	7	0	6	460	41	41	0	0	NA	NA	NA	72	76	176	536	177	93	275	92	6	63	19	0.034	0.118	0.107
.	19.01.15-19.29.11-1-212390	62	3	3	1	0	1	99	2	2	0	0	NA	NA	NA	11	14	164	498	165	19	64	16	0	6	0	0	0.012	0
.	19.01.15-19.29.24-1-212392	400	75	75	19	0	10	500	65	65	0	0	NA	NA	NA	113	118	188	559	184	101	301	98	48	155	12	0.255	0.277	0.065
.	19.01.15-19.29.36-1-212393	176	17	17	6	0	5	444	14	14	0	0	NA	NA	NA	45	63	178	530	168	92	270	82	13	24	8	0.073	0.045	0.048
.	19.01.15-19.29.59-1-212424	59	3	3	0	0	0	251	2	2	0	0	NA	NA	NA	16	14	167	495	165	49	157	45	5	5	0	0.03	0.01	0
.	19.01.15-19.30.10-1-212434	156	8	8	2	0	2	429	7	7	0	0	NA	NA	NA	58	38	175	511	165	90	258	81	7	9	3	0.04	0.018	0.018
.	19.01.15-19.30.10-1-212435	600	55	55	21	0	16	534	54	54	0	0	NA	NA	NA	169	150	197	563	203	110	310	114	36	103	17	0.183	0.183	0.084
.	19.01.15-19.30.11-1-212436	554	120	120	32	0	29	522	113	113	0	0	NA	NA	NA	152	140	196	570	187	110	308	104	88	194	36	0.449	0.34	0.193
.	19.01.15-19.30.12-1-212437	177	26	26	4	0	4	433	24	24	0	0	NA	NA	NA	52	48	174	515	172	89	254	90	4	50	9	0.023	0.097	0.052
.	19.01.15-19.30.12-1-212438	443	82	82	23	0	17	520	77	77	0	0	NA	NA	NA	135	146	198	569	192	111	305	104	49	123	42	0.247	0.216	0.219
.	19.01.15-19.30.16-1-212439	289	37	37	7	0	5	462	33	33	0	0	NA	NA	NA	78	77	176	535	179	90	279	93	28	44	8	0.159	0.082	0.045
.	19.01.15-19.30.35-1-212441	514	125	125	28	0	18	524	118	118	0	0	NA	NA	NA	147	136	195	559	195	112	304	108	67	212	51	0.344	0.379	0.262
.	19.01.15-19.30.52-1-212456	92	5	5	1	0	1	416	4	4	0	0	NA	NA	NA	26	33	170	508	168	86	249	81	4	7	2	0.024	0.014	0.012
.	19.01.15-19.30.53-1-212474	432	124	124	35	0	29	483	112	112	0	0	NA	NA	NA	115	98	185	542	184	97	286	100	96	216	43	0.519	0.399	0.234
.	19.01.15-19.31.06-1-212509	33	1	1	0	0	0	0	0	0	0	0	NA	NA	NA	10	5	163	493	162	0	0	0	3	0	0	0.018	0	0
.	19.01.15-19.31.08-1-212510	61	2	2	0	0	0	412	1	1	0	0	NA	NA	NA	26	28	167	505	169	81	248	83	0	6	0	0	0.012	0
.	19.01.15-19.31.08-1-212511	29	1	1	1	0	1	0	0	0	0	0	NA	NA	NA	4	7	164	492	164	0	0	0	0	1	0	0	0.002	0
.	19.01.15-19.31.12-1-212532	86	3	3	0	0	0	420	2	2	0	0	NA	NA	NA	18	32	171	506	168	86	250	84	0	3	6	0	0.006	0.036
.	19.01.15-19.31.16-1-212533	88	4	4	3	0	2	422	3	3	0	0	NA	NA	NA	37	29	166	509	167	83	255	84	14	3	3	0.084	0.006	0.018
.	19.01.15-19.31.21-1-212534	60	2	2	1	0	1	150	1	1	0	0	NA	NA	NA	13	20	165	503	165	35	82	33	3	4	0	0.018	0.008	0
.	19.01.15-19.31.31-1-212536	148	7	7	1	0	1	433	5	5	0	0	NA	NA	NA	46	46	169	512	178	82	260	91	8	20	0	0.047	0.039	0
.	19.01.15-19.31.33-1-212537	431	60	60	19	0	13	510	54	54	0	0	NA	NA	NA	130	131	190	561	193	104	297	109	52	117	16	0.274	0.209	0.083
.	19.01.15-19.31.38-1-212538	215	16	16	3	0	3	454	14	14	0	0	NA	NA	NA	73	74	173	535	179	86	277	91	3	21	12	0.017	0.039	0.067
.	19.01.15-19.31.38-1-212539	576	159	159	45	0	38	531	147	147	0	0	NA	NA	NA	138	147	186	591	183	103	328	100	85	282	75	0.457	0.477	0.41
.	19.01.15-19.31.49-1-212547	93	4	4	1	0	1	428	3	3	0	0	NA	NA	NA	30	38	170	511	170	87	259	82	1	4	0	0.006	0.008	0
.	19.01.15-19.32.03-1-212574	40	1	1	0	0	0	0	0	0	0	0	NA	NA	NA	13	10	165	495	163	0	0	0	0	4	0	0	0.008	0
.	19.01.15-19.32.03-1-212575	542	151	151	40	0	35	521	134	134	0	0	NA	NA	NA	146	145	192	586	180	107	319	95	142	218	47	0.74	0.372	0.261
.	19.01.15-19.32.06-1-212578	62	3	3	1	0	1	414	2	2	0	0	NA	NA	NA	27	32	166	508	171	82	248	84	0	6	0	0	0.012	0
.	19.01.15-19.32.09-1-212579	305	25	25	2	0	2	469	24	24	0	0	NA	NA	NA	84	83	180	538	178	95	282	92	13	35	15	0.072	0.065	0.084
.	19.01.15-19.32.12-1-212580	625	82	82	26	0	23	554	75	75	0	0	NA	NA	NA	162	174	197	596	194	109	338	107	82	135	27	0.416	0.227	0.139
.	19.01.15-19.32.18-1-212581	436	51	51	14	0	12	508	48	48	0	0	NA	NA	NA	109	131	196	565	183	105	308	95	38	103	8	0.194	0.182	0.044
.	19.01.15-19.32.46-1-212587	443	150	150	33	0	30	495	136	136	0	0	NA	NA	NA	90	119	181	567	184	96	302	97	83	268	54	0.459	0.473	0.293
.	19.01.15-19.32.57-1-212622	34	1	1	0	0	0	0	0	0	0	0	NA	NA	NA	6	10	165	495	163	0	0	0	4	0	0	0.024	0	0
.	19.01.15-19.32.59-1-212623	36	1	1	0	0	0	0	0	0	0	0	NA	NA	NA	7	7	164	493	163	0	0	0	0	0	0	0	0	0
.	19.01.15-19.32.59-1-212624	120	9	9	3	0	2	417	8	8	0	0	NA	NA	NA	34	27	168	507	165	84	252	81	3	26	1	0.018	0.051	0.006
.	19.01.15-19.33.02-1-212626	341	106	106	23	0	19	489	99	99	0	0	NA	NA	NA	112	105	186	548	184	98	294	97	84	158	36	0.452	0.288	0.196
.	19.01.15-19.33.10-1-212631	120	8	8	3	0	3	428	7	7	0	0	NA	NA	NA	48	39	173	511	168	90	254	84	16	4	6	0.092	0.008	0.036
.	19.01.15-19.33.16-1-212632	141	15	15	5	0	5	426	14	14	0	0	NA	NA	NA	37	41	175	511	168	87	255	84	12	28	13	0.069	0.055	0.077
.	19.01.15-19.33.27-1-212633	440	88	88	20	0	18	539	80	80	0	0	NA	NA	NA	124	156	196	575	198	110	314	115	45	154	40	0.23	0.268	0.202
.	19.01.15-19.33.30-1-212634	182	19	19	8	0	5	434	15	15	0	0	NA	NA	NA	46	47	177	512	171	89	256	89	7	26	10	0.04	0.051	0.058
.	19.01.15-19.33.42-1-212638	116	11	11	0	0	0	422	10	10	0	0	NA	NA	NA	36	33	171	504	171	83	250	89	1	18	0	0.006	0.036	0
.	19.01.15-19.33.51-1-212645	363	128	128	36	0	30	475	119	119	0	0	NA	NA	NA	106	95	182	545	181	96	283	96	81	189	43	0.445	0.347	0.238
.	19.01.15-19.33.56-1-212667	154	20	20	2	0	2	431	18	18	0	0	NA	NA	NA	45	44	169	519	169	87	260	84	15	23	3	0.089	0.044	0.018
.	19.01.15-19.34.00-1-212669	236	24	24	5	0	4	450	23	23	0	0	NA	NA	NA	72	69	176	523	183	90	264	96	12	52	16	0.068	0.099	0.087
.	19.01.15-19.34.21-1-212675	279	33	33	9	0	8	460	29	29	0	0	NA	NA	NA	81	81	183	533	178	99	271	90	26	69	7	0.142	0.129	0.039
.	19.01.15-19.34.26-1-212676	799	151	151	44	0	38	598	132	132	0	0	NA	NA	NA	202	221	207	623	204	122	360	116	85	263	34	0.411	0.422	0.167
.	19.01.15-19.34.32-1-212677	123	10	10	0	0	0	419	8	8	0	0	NA	NA	NA	31	29	167	509	166	82	255	82	9	16	0	0.054	0.031	0
.	19.01.15-19.34.39-1-212678	424	103	103	26	0	20	508	98	98	0	0	NA	NA	NA	115	128	180	570	191	94	312	102	51	188	54	0.283	0.33	0.283
.	19.01.15-19.34.53-1-212705	263	53	53	12	0	8	475	49	49	0	0	NA	NA	NA	86	95	184	543	181	96	282	97	10	117	10	0.054	0.215	0.055
.	19.01.15-19.35.12-1-212722	90	4	4	1	0	1	416	3	3	0	0	NA	NA	NA	29	24	170	501	166	84	247	85	4	3	6	0.024	0.006	0.036
.	19.01.15-19.35.16-1-212723	387	94	94	22	0	16	490	85	85	0	0	NA	NA	NA	117	113	191	559	176	105	295	90	49	154	46	0.257	0.275	0.261
.	19.01.15-19.35.17-1-212724	57	2	2	0	0	0	51	1	1	0	0	NA	NA	NA	16	13	164	498	164	13	29	9	0	1	3	0	0.002	0.018
.	19.01.15-19.35.22-1-212725	117	5	5	1	0	0	434	4	4	0	0	NA	NA	NA	36	41	170	514	170	89	259	86	9	9	0	0.053	0.018	0
.	19.01.15-19.35.22-1-212726	63	2	2	0	0	0	403	0	0	0	0	NA	NA	NA	25	20	169	497	167	80	241	82	0	1	0	0	0.002	0
.	19.01.15-19.35.25-1-212727	121	7	7	0	0	0	419	5	5	0	0	NA	NA	NA	41	33	170	507	169	84	250	85	0	5	2	0	0.01	0.012
.	19.01.15-19.35.32-1-212728	233	40	40	12	0	6	453	37	37	0	0	NA	NA	NA	66	70	179	525	179	96	264	93	25	76	11	0.14	0.145	0.061
.	19.01.15-19.35.38-1-212730	348	52	52	9	0	7	467	47	47	0	0	NA	NA	NA	100	85	179	539	180	94	282	91	27	91	21	0.151	0.169	0.117
.	19.01.15-19.35.41-1-212734	302	60	60	16	0	10	463	57	57	0	0	NA	NA	NA	101	80	182	537	174	95	279	89	40	110	24	0.22	0.205	0.138
.	19.01.15-19.36.06-1-212766	345	95	95	23	0	21	487	86	86	0	0	NA	NA	NA	98	104	180	556	181	94	295	98	79	121	29	0.439	0.218	0.16
.	19.01.15-19.36.08-1-212767	32	1	1	1	0	1	0	0	0	0	0	NA	NA	NA	6	9	165	492	165	0	0	0	0	0	0	0	0	0
.	19.01.15-19.36.11-1-212768	148	12	12	3	0	3	431	11	11	0	0	NA	NA	NA	45	49	176	519	167	90	259	82	1	20	1	0.006	0.039	0.006
.	19.01.15-19.36.36-1-212776	34	1	1	0	0	0	0	0	0	0	0	NA	NA	NA	6	7	164	494	162	0	0	0	0	0	0	0	0	0
.	19.01.15-19.36.36-1-212777	357	26	26	6	0	6	482	23	23	0	0	NA	NA	NA	100	100	188	539	186	99	281	102	10	78	10	0.053	0.145	0.054
.	19.01.15-19.36.38-1-212778	407	28	28	9	0	8	503	26	26	0	0	NA	NA	NA	117	124	186	558	193	100	298	105	18	52	11	0.097	0.093	0.057
.	19.01.15-19.36.40-1-212782	87	3	3	2	0	1	414	2	2	0	0	NA	NA	NA	32	30	167	511	165	84	251	79	0	5	6	0	0.01	0.036
.	19.01.15-19.36.49-1-212787	34	1	1	0	0	0	0	0	0	0	0	NA	NA	NA	12	8	164	493	164	0	0	0	0	4	0	0	0.008	0
.	19.01.15-19.36.52-1-212792	187	20	20	4	0	4	444	18	18	0	0	NA	NA	NA	63	61	179	522	173	93	264	87	9	44	4	0.05	0.084	0.023
.	19.01.15-19.36.52-1-212793	89	3	3	0	0	0	418	1	1	0	0	NA	NA	NA	30	31	171	507	166	82	253	83	6	0	1	0.035	0	0.006
.	19.01.15-19.37.05-1-212825	365	71	71	14	0	13	502	64	64	0	0	NA	NA	NA	101	119	186	563	183	101	301	100	51	126	15	0.274	0.224	0.082
.	19.01.15-19.37.06-1-212826	60	2	2	1	0	1	420	1	1	0	0	NA	NA	NA	24	30	169	506	168	86	251	83	0	3	4	0	0.006	0.024
.	19.01.15-19.37.09-1-212827	348	93	93	18	0	14	474	86	86	0	0	NA	NA	NA	109	86	182	545	172	97	288	89	64	141	27	0.352	0.259	0.157
.	19.01.15-19.37.23-1-212828	213	41	41	6	0	5	431	40	40	0	0	NA	NA	NA	69	53	172	525	169	86	261	84	15	66	11	0.087	0.126	0.065
.	19.01.15-19.37.24-1-212829	382	107	107	31	0	22	501	98	98	0	0	NA	NA	NA	113	118	190	555	186	104	298	99	64	167	31	0.337	0.301	0.167
.	19.01.15-19.37.25-1-212830	32	1	1	0	0	0	0	0	0	0	0	NA	NA	NA	6	8	163	494	164	0	0	0	0	1	0	0	0.002	0
.	19.01.15-19.37.28-1-212831	216	27	27	7	0	5	449	26	26	0	0	NA	NA	NA	79	62	177	525	173	91	271	87	17	51	13	0.096	0.097	0.075
.	19.01.15-19.37.31-1-212832	139	12	12	4	0	3	431	10	10	0	0	NA	NA	NA	58	51	173	518	173	86	256	89	0	25	4	0	0.048	0.023
.	19.01.15-19.37.36-1-212833	68	2	2	0	0	0	414	1	1	0	0	NA	NA	NA	30	25	167	505	166	83	249	82	6	0	0	0.036	0	0
.	19.01.15-19.37.48-1-212841	352	32	32	9	0	8	491	29	29	0	0	NA	NA	NA	107	110	183	555	185	98	292	101	45	79	6	0.246	0.142	0.032
.	19.01.15-19.37.55-1-212864	586	111	111	22	0	18	537	102	102	0	0	NA	NA	NA	167	159	213	572	187	126	308	103	76	186	40	0.357	0.325	0.214
.	19.01.15-19.38.07-1-212872	334	121	121	26	0	17	489	113	113	0	0	NA	NA	NA	90	105	184	550	184	101	288	100	108	196	30	0.587	0.356	0.163
.	19.01.15-19.38.10-1-212873	280	18	18	3	0	3	461	14	14	0	0	NA	NA	NA	104	81	178	535	181	93	274	94	8	16	16	0.045	0.03	0.088
.	19.01.15-19.38.11-1-212874	502	71	71	23	0	16	507	66	66	0	0	NA	NA	NA	149	125	181	560	197	99	300	108	52	167	20	0.287	0.298	0.102
.	19.01.15-19.38.35-1-212879	91	5	5	2	0	2	420	4	4	0	0	NA	NA	NA	29	33	169	509	168	85	251	84	0	10	3	0	0.02	0.018
.	19.01.15-19.38.38-1-212880	63	3	3	0	0	0	408	2	2	0	0	NA	NA	NA	27	28	167	507	167	80	245	83	0	5	0	0	0.01	0
.	19.01.15-19.38.44-1-212884	179	15	15	1	0	1	444	12	12	0	0	NA	NA	NA	62	60	171	529	173	88	269	87	20	16	3	0.117	0.03	0.017
.	19.01.15-19.38.50-1-212889	95	6	6	2	0	2	416	5	5	0	0	NA	NA	NA	29	28	171	503	167	82	251	83	5	2	7	0.029	0.004	0.042
.	19.01.15-19.38.51-1-212892	145	10	10	1	0	1	435	9	9	0	0	NA	NA	NA	56	53	173	523	170	86	263	86	1	29	0	0.006	0.055	0
.	19.01.15-19.39.05-1-212926	359	120	120	32	0	26	483	112	112	0	0	NA	NA	NA	89	99	182	554	176	96	295	92	56	240	48	0.308	0.433	0.273
.	19.01.15-19.39.06-1-212927	126	14	14	4	0	4	422	13	13	0	0	NA	NA	NA	45	29	168	506	168	86	253	83	14	20	2	0.083	0.04	0.012
.	19.01.15-19.39.10-1-212928	36	1	1	0	0	0	0	0	0	0	0	NA	NA	NA	7	11	166	495	163	0	0	0	0	0	0	0	0	0
.	19.01.15-19.39.17-1-212929	413	69	69	13	0	12	501	61	61	0	0	NA	NA	NA	111	117	188	559	183	104	298	99	52	78	26	0.277	0.14	0.142
.	19.01.15-19.39.21-1-212931	59	2	2	1	0	1	412	1	1	0	0	NA	NA	NA	24	26	166	502	171	82	245	85	0	3	0	0	0.006	0
.	19.01.15-19.39.27-1-212932	33	1	1	1	0	1	0	0	0	0	0	NA	NA	NA	6	8	166	492	163	0	0	0	0	5	0	0	0.01	0
.	19.01.15-19.39.30-1-212933	337	105	105	30	0	26	475	96	96	0	0	NA	NA	NA	89	92	182	535	188	95	276	104	83	186	43	0.456	0.348	0.229
.	19.01.15-19.39.32-1-212934	798	127	127	30	0	24	601	118	118	0	0	NA	NA	NA	211	222	193	629	213	107	368	126	106	243	28	0.549	0.386	0.131
.	19.01.15-19.39.40-1-212938	34	1	1	0	0	0	0	0	0	0	0	NA	NA	NA	6	6	163	493	163	0	0	0	0	1	0	0	0.002	0
.	19.01.15-19.39.43-1-212939	407	110	110	27	0	22	489	100	100	0	0	NA	NA	NA	113	108	187	547	187	100	287	102	60	181	43	0.321	0.331	0.23
.	19.01.15-19.39.50-1-212945	208	34	34	6	0	3	444	33	33	0	0	NA	NA	NA	56	60	172	529	172	86	270	88	28	56	21	0.163	0.106	0.122
.	19.01.15-19.40.05-1-212976	431	119	119	33	0	29	484	106	106	0	0	NA	NA	NA	117	99	188	542	182	104	284	96	55	214	42	0.293	0.395	0.231
.	19.01.15-19.40.31-1-212978	34	1	1	0	0	0	0	0	0	0	0	NA	NA	NA	10	9	165	493	164	0	0	0	0	2	0	0	0.004	0
.	19.01.15-19.40.33-1-212979	318	32	32	13	0	12	473	28	28	0	0	NA	NA	NA	87	91	180	544	180	94	284	95	24	63	6	0.133	0.116	0.033
.	19.01.15-19.40.44-1-212988	147	12	12	1	0	1	422	10	10	0	0	NA	NA	NA	32	33	167	507	172	84	252	86	2	30	1	0.012	0.059	0.006
.	19.01.15-19.40.57-1-213016	122	5	5	1	0	1	425	4	4	0	0	NA	NA	NA	52	40	167	517	169	83	255	87	3	16	0	0.018	0.031	0
.	19.01.15-19.41.06-1-213028	443	120	120	30	0	25	511	113	113	0	0	NA	NA	NA	133	134	193	564	190	101	305	105	114	236	32	0.591	0.418	0.168
.	19.01.15-19.41.16-1-213029	156	21	21	6	0	5	441	17	17	0	0	NA	NA	NA	43	53	177	521	168	90	267	84	8	37	2	0.045	0.071	0.012
.	19.01.15-19.41.18-1-213030	34	1	1	0	0	0	0	0	0	0	0	NA	NA	NA	6	6	165	491	163	0	0	0	3	0	0	0.018	0	0
.	19.01.15-19.41.22-1-213032	325	102	102	22	0	18	484	97	97	0	0	NA	NA	NA	85	95	184	546	178	99	291	94	70	154	43	0.38	0.282	0.242
.	19.01.15-19.41.28-1-213033	269	66	66	18	0	14	470	61	61	0	0	NA	NA	NA	92	82	182	537	176	98	281	91	34	124	13	0.187	0.231	0.074
.	19.01.15-19.41.40-1-213037	32	1	1	0	0	0	0	0	0	0	0	NA	NA	NA	4	8	164	495	162	0	0	0	0	5	0	0	0.01	0
.	19.01.15-19.41.43-1-213038	87	4	4	1	0	1	411	3	3	0	0	NA	NA	NA	14	21	169	497	168	83	245	83	0	7	4	0	0.014	0.024
.	19.01.15-19.41.47-1-213041	317	89	89	22	0	20	460	82	82	0	0	NA	NA	NA	101	73	177	532	177	95	273	92	40	135	30	0.226	0.254	0.169
.	19.01.15-19.41.56-1-213068	287	27	27	9	0	8	468	24	24	0	0	NA	NA	NA	82	78	177	539	175	93	283	92	25	43	12	0.141	0.08	0.069
.	19.01.15-19.42.01-1-213070	36	1	1	1	0	1	0	0	0	0	0	NA	NA	NA	6	17	166	498	166	0	0	0	0	4	0	0	0.008	0
.	19.01.15-19.42.04-1-213074	120	10	10	1	0	1	426	8	8	0	0	NA	NA	NA	54	47	171	518	171	84	256	86	5	13	3	0.029	0.025	0.018
.	19.01.15-19.42.07-1-213076	129	4	4	0	0	0	428	3	3	0	0	NA	NA	NA	31	43	174	512	170	86	257	85	2	9	0	0.011	0.018	0
.	19.01.15-19.42.13-1-213077	361	89	89	19	0	16	480	81	81	0	0	NA	NA	NA	98	99	183	543	186	97	285	98	38	169	22	0.208	0.311	0.118
.	19.01.15-19.42.22-1-213078	204	26	26	7	0	4	450	24	24	0	0	NA	NA	NA	75	67	178	522	180	92	265	93	28	41	6	0.157	0.079	0.033
.	19.01.15-19.42.22-1-213079	91	3	3	0	0	0	427	2	2	0	0	NA	NA	NA	30	37	170	510	170	85	257	85	0	5	2	0	0.01	0.012
.	19.01.15-19.42.36-1-213080	187	22	22	7	0	7	457	18	18	0	0	NA	NA	NA	55	66	177	527	175	90	275	92	32	30	10	0.181	0.057	0.057
.	19.01.15-19.42.36-1-213081	241	19	19	4	0	3	456	17	17	0	0	NA	NA	NA	86	68	176	527	178	93	272	91	17	27	7	0.097	0.051	0.039
.	19.01.15-19.42.50-1-213091	309	74	74	17	0	15	459	68	68	0	0	NA	NA	NA	84	75	177	527	184	93	269	97	24	138	32	0.136	0.262	0.174
.	19.01.15-19.43.04-1-213124	353	54	54	14	0	10	491	47	47	0	0	NA	NA	NA	110	114	191	556	180	101	296	94	24	93	19	0.126	0.167	0.106
.	19.01.15-19.43.05-1-213127	365	68	68	20	0	16	493	64	64	0	0	NA	NA	NA	110	109	187	552	183	99	295	99	52	120	14	0.278	0.217	0.077
.	19.01.15-19.43.08-1-213128	245	28	28	13	0	11	441	26	26	0	0	NA	NA	NA	80	54	171	521	175	86	266	89	22	53	8	0.129	0.102	0.046
.	19.01.15-19.43.14-1-213129	285	105	105	29	0	24	455	98	98	0	0	NA	NA	NA	89	74	182	526	179	94	266	95	86	144	43	0.473	0.274	0.24
.	19.01.15-19.43.21-1-213130	64	3	3	0	0	0	201	2	2	0	0	NA	NA	NA	13	13	166	497	163	38	119	44	0	6	0	0	0.012	0
.	19.01.15-19.43.25-1-213131	31	1	1	0	0	0	0	0	0	0	0	NA	NA	NA	13	6	165	491	163	0	0	0	0	0	0	0	0	0
.	19.01.15-19.43.27-1-213132	810	138	138	39	0	34	593	124	124	0	0	NA	NA	NA	199	208	201	620	200	115	361	117	83	234	54	0.413	0.377	0.27
.	19.01.15-19.43.33-1-213133	244	40	40	10	0	8	462	35	35	0	0	NA	NA	NA	96	76	182	532	175	96	276	90	22	68	4	0.121	0.128	0.023
.	19.01.15-19.43.52-1-213144	125	8	8	4	0	4	426	6	6	0	0	NA	NA	NA	24	37	171	511	168	84	259	83	19	11	4	0.111	0.022	0.024
.	19.01.15-19.43.59-1-213166	304	21	21	9	0	6	464	19	19	0	0	NA	NA	NA	74	77	181	537	172	96	279	89	29	31	6	0.16	0.058	0.035
.	19.01.15-19.44.05-1-213171	213	11	11	3	0	3	452	9	9	0	0	NA	NA	NA	80	74	173	534	180	88	271	93	13	19	1	0.075	0.036	0.006
.	19.01.15-19.44.09-1-213172	468	92	92	22	0	16	501	89	89	0	0	NA	NA	NA	126	123	183	563	190	97	303	101	59	161	27	0.322	0.286	0.142
.	19.01.15-19.44.17-1-213173	173	39	39	6	0	5	435	37	37	0	0	NA	NA	NA	41	48	173	515	173	89	260	86	44	69	23	0.254	0.134	0.133
.	19.01.15-19.44.23-1-213175	33	1	1	0	0	0	0	0	0	0	0	NA	NA	NA	9	12	164	499	162	0	0	0	0	0	0	0	0	0
.	19.01.15-19.44.28-1-213176	34	1	1	0	0	0	0	0	0	0	0	NA	NA	NA	7	6	164	493	162	0	0	0	0	0	1	0	0	0.006
.	19.01.15-19.44.30-1-213177	59	2	2	1	0	0	419	1	1	0	0	NA	NA	NA	12	26	168	505	166	84	252	83	0	4	0	0	0.008	0
.	19.01.15-19.44.31-1-213178	63	2	2	0	0	0	411	1	1	0	0	NA	NA	NA	26	25	170	503	165	83	246	82	0	2	1	0	0.004	0.006
.	19.01.15-19.44.32-1-213179	62	2	2	0	0	0	199	0	0	0	0	NA	NA	NA	18	19	165	502	165	41	120	38	0	0	3	0	0	0.018
.	19.01.15-19.44.32-1-213180	115	12	12	5	0	4	423	11	11	0	0	NA	NA	NA	43	41	170	515	169	82	257	84	11	19	4	0.065	0.037	0.024
.	19.01.15-19.44.41-1-213184	228	19	19	8	0	5	442	16	16	0	0	NA	NA	NA	71	53	170	524	172	87	264	91	0	48	24	0	0.092	0.14
.	19.01.15-19.44.41-1-213185	301	46	46	15	0	13	487	43	43	0	0	NA	NA	NA	89	95	180	546	182	96	291	100	47	93	12	0.261	0.17	0.066
.	19.01.15-19.44.42-1-213186	158	18	18	6	0	5	428	17	17	0	0	NA	NA	NA	56	47	172	518	170	85	260	83	22	32	15	0.128	0.062	0.088
.	19.01.15-19.44.53-1-213210	454	104	104	19	0	15	493	94	94	0	0	NA	NA	NA	125	108	188	547	186	103	289	101	58	152	29	0.309	0.278	0.156
.	19.01.15-19.45.05-1-213225	175	19	19	5	0	5	444	17	17	0	0	NA	NA	NA	51	57	175	523	172	90	267	87	9	54	4	0.051	0.103	0.023
.	19.01.15-19.45.12-1-213228	112	7	7	2	0	1	422	6	6	0	0	NA	NA	NA	46	39	171	511	170	85	253	84	0	10	3	0	0.02	0.018
.	19.01.15-19.45.15-1-213229	60	3	3	1	0	1	405	2	2	0	0	NA	NA	NA	26	19	170	499	163	83	245	77	4	0	0	0.024	0	0
.	19.01.15-19.45.15-1-213230	94	7	7	1	0	1	407	6	6	0	0	NA	NA	NA	28	20	168	499	166	84	243	80	0	10	4	0	0.02	0.024
.	19.01.15-19.45.27-1-213231	63	2	2	0	0	0	350	1	1	0	0	NA	NA	NA	21	18	167	498	166	65	211	74	0	3	0	0	0.006	0
.	19.01.15-19.45.28-1-213232	30	1	1	0	0	0	0	0	0	0	0	NA	NA	NA	8	9	165	493	164	0	0	0	0	0	0	0	0	0
.	19.01.15-19.45.30-1-213233	92	3	3	0	0	0	426	2	2	0	0	NA	NA	NA	22	36	170	505	174	86	250	90	0	2	3	0	0.004	0.017
.	19.01.15-19.45.30-1-213234	96	16	16	3	0	3	420	14	14	0	0	NA	NA	NA	27	31	173	504	167	88	250	82	4	22	4	0.023	0.044	0.024
.	19.01.15-19.45.38-1-213236	149	9	9	4	0	4	435	8	8	0	0	NA	NA	NA	59	50	176	516	171	92	259	84	20	20	13	0.114	0.039	0.076
.	19.01.15-19.45.39-1-213237	66	3	3	1	0	1	418	2	2	0	0	NA	NA	NA	23	27	172	503	165	87	251	80	0	7	4	0	0.014	0.024
.	19.01.15-19.45.40-1-213239	91	5	5	0	0	0	414	4	4	0	0	NA	NA	NA	33	25	164	502	172	80	248	86	4	4	3	0.024	0.008	0.017
.	19.01.15-19.45.44-1-213242	31	1	1	0	0	0	0	0	0	0	0	NA	NA	NA	7	9	165	494	163	0	0	0	0	0	0	0	0	0
.	19.01.15-19.45.46-1-213244	86	4	4	2	0	2	416	3	3	0	0	NA	NA	NA	49	30	165	507	171	80	252	84	0	10	3	0	0.02	0.018
.	19.01.15-19.45.52-1-213250	35	1	1	0	0	0	0	0	0	0	0	NA	NA	NA	11	9	165	494	163	0	0	0	0	0	0	0	0	0
.	19.01.15-19.45.53-1-213268	335	71	71	22	0	16	486	65	65	0	0	NA	NA	NA	103	99	185	545	182	101	285	100	31	133	17	0.168	0.244	0.093
.	19.01.15-19.45.54-1-213271	172	16	16	1	0	1	423	15	15	0	0	NA	NA	NA	43	36	171	508	170	86	252	85	11	7	14	0.064	0.014	0.082
.	19.01.15-19.45.59-1-213274	123	6	6	2	0	1	431	4	4	0	0	NA	NA	NA	36	47	170	521	169	84	263	84	9	12	1	0.053	0.023	0.006
.	19.01.15-19.45.59-1-213275	88	7	7	1	0	1	417	6	6	0	0	NA	NA	NA	31	34	168	513	166	82	254	81	3	8	6	0.018	0.016	0.036
.	19.01.15-19.46.00-1-213276	242	40	40	20	0	17	456	38	38	0	0	NA	NA	NA	72	76	172	539	178	90	278	88	30	71	5	0.174	0.132	0.028
.	19.01.15-19.46.00-1-213277	151	11	11	4	0	4	428	9	9	0	0	NA	NA	NA	35	45	169	524	165	84	264	80	13	15	4	0.077	0.029	0.024
.	19.01.15-19.46.03-1-213280	351	96	96	24	0	18	467	86	86	0	0	NA	NA	NA	96	84	177	537	183	91	277	99	49	154	43	0.277	0.287	0.235
.	19.01.15-19.46.20-1-213283	178	11	11	2	0	2	432	10	10	0	0	NA	NA	NA	47	46	169	514	176	83	257	92	5	25	5	0.03	0.049	0.028
.	19.01.15-19.46.20-1-213284	85	4	4	0	0	0	411	3	3	0	0	NA	NA	NA	19	26	167	504	168	81	247	83	8	0	1	0.048	0	0.006
.	19.01.15-19.46.23-1-213286	123	17	17	5	0	4	431	15	15	0	0	NA	NA	NA	45	44	174	510	173	88	255	88	15	21	5	0.086	0.041	0.029
.	19.01.15-19.46.33-1-213287	245	27	27	7	0	7	460	26	26	0	0	NA	NA	NA	68	75	179	533	176	95	276	89	13	51	9	0.073	0.096	0.051
.	19.01.15-19.46.33-1-213288	118	6	6	0	0	0	416	3	3	0	0	NA	NA	NA	38	32	172	505	168	81	250	85	3	9	2	0.017	0.018	0.012
.	19.01.15-19.46.39-1-213295	227	44	44	8	0	7	471	40	40	0	0	NA	NA	NA	82	88	174	545	182	88	285	98	39	73	11	0.224	0.134	0.06
.	19.01.15-19.46.45-1-213299	90	4	4	0	0	0	429	3	3	0	0	NA	NA	NA	31	42	173	510	172	86	256	87	4	11	0	0.023	0.022	0
.	19.01.15-19.46.48-1-213303	147	7	7	2	0	2	434	6	6	0	0	NA	NA	NA	45	50	175	515	173	89	259	86	0	17	3	0	0.033	0.017
.	19.01.15-19.46.52-1-213309	385	107	107	19	0	15	508	100	100	0	0	NA	NA	NA	93	130	181	582	180	96	318	94	71	173	23	0.392	0.297	0.128
.	19.01.15-19.46.56-1-213328	213	25	25	11	0	9	462	21	21	0	0	NA	NA	NA	62	71	175	529	180	92	276	94	6	47	5	0.034	0.089	0.028
.	19.01.15-19.46.59-1-213331	60	2	2	1	0	1	198	1	1	0	0	NA	NA	NA	15	12	167	495	163	36	123	39	0	3	1	0	0.006	0.006
.	19.01.15-19.47.06-1-213343	521	92	92	24	0	20	516	83	83	0	0	NA	NA	NA	164	131	183	568	193	98	309	109	61	155	26	0.333	0.273	0.135
.	19.01.15-19.47.09-1-213344	152	14	14	1	0	1	427	11	11	0	0	NA	NA	NA	41	44	175	517	165	86	260	81	14	16	3	0.08	0.031	0.018
.	19.01.15-19.47.09-1-213345	60	2	2	0	0	0	349	1	1	0	0	NA	NA	NA	21	16	167	497	165	72	208	69	0	1	1	0	0.002	0.006
.	19.01.15-19.47.11-1-213346	259	26	26	6	0	4	462	24	24	0	0	NA	NA	NA	87	83	182	536	178	96	272	94	40	29	14	0.22	0.054	0.079
.	19.01.15-19.47.20-1-213347	179	32	32	7	0	4	447	31	31	0	0	NA	NA	NA	55	64	175	524	178	91	265	91	26	39	11	0.149	0.074	0.062
.	19.01.15-19.47.29-1-213348	271	32	32	4	0	4	484	29	29	0	0	NA	NA	NA	72	106	180	561	178	95	298	91	16	65	7	0.089	0.116	0.039
.	19.01.15-19.47.32-1-213349	207	9	9	1	0	1	449	8	8	0	0	NA	NA	NA	63	61	184	514	176	96	262	91	5	17	8	0.027	0.033	0.045
.	19.01.15-19.47.37-1-213351	404	90	90	20	0	17	499	84	84	0	0	NA	NA	NA	101	108	185	552	184	99	300	100	59	148	26	0.319	0.268	0.141
.	19.01.15-19.47.50-1-213361	117	7	7	0	0	0	421	6	6	0	0	NA	NA	NA	48	32	171	510	164	86	255	80	0	12	4	0	0.024	0.024
.	19.01.15-19.47.51-1-213362	528	89	89	20	0	16	543	85	85	0	0	NA	NA	NA	157	157	196	583	191	109	324	110	49	155	41	0.25	0.266	0.215
.	19.01.15-19.47.53-1-213381	92	3	3	0	0	0	425	2	2	0	0	NA	NA	NA	26	39	174	507	171	89	248	88	0	3	1	0	0.006	0.006
.	19.01.15-19.48.05-1-213390	399	62	62	23	0	20	496	56	56	0	0	NA	NA	NA	112	110	185	552	186	101	294	101	29	94	32	0.157	0.17	0.172
.	19.01.15-19.48.08-1-213391	38	1	1	0	0	0	0	0	0	0	0	NA	NA	NA	10	14	167	495	165	0	0	0	0	1	0	0	0.002	0
.	19.01.15-19.48.08-1-213392	179	26	26	11	0	7	456	23	23	0	0	NA	NA	NA	64	67	178	528	174	93	271	92	22	53	7	0.124	0.1	0.04
.	19.01.15-19.48.11-1-213393	59	2	2	1	0	1	412	1	1	0	0	NA	NA	NA	30	25	168	506	164	84	248	80	0	7	4	0	0.014	0.024
.	19.01.15-19.48.13-1-213394	61	3	3	1	0	1	412	2	2	0	0	NA	NA	NA	19	25	169	504	165	82	247	83	3	4	1	0.018	0.008	0.006
.	19.01.15-19.48.22-1-213395	33	1	1	1	0	1	0	0	0	0	0	NA	NA	NA	16	11	164	498	162	0	0	0	0	1	0	0	0.002	0
.	19.01.15-19.48.24-1-213396	504	103	103	21	0	17	528	96	96	0	0	NA	NA	NA	155	148	189	570	202	104	308	116	46	189	39	0.243	0.332	0.193
.	19.01.15-19.48.25-1-213397	64	4	4	0	0	0	420	3	3	0	0	NA	NA	NA	17	31	170	506	168	86	250	84	3	4	0	0.018	0.008	0
.	19.01.15-19.48.38-1-213402	65	4	4	1	0	1	407	3	3	0	0	NA	NA	NA	41	30	170	506	167	82	244	81	0	15	4	0	0.03	0.024
.	19.01.15-19.48.48-1-213410	340	145	145	37	0	30	480	130	130	0	0	NA	NA	NA	82	96	184	546	179	95	290	95	89	221	53	0.484	0.405	0.296
.	19.01.15-19.48.51-1-213413	372	94	94	20	0	19	485	89	89	0	0	NA	NA	NA	114	105	184	552	182	100	290	95	62	175	24	0.337	0.317	0.132
.	19.01.15-19.48.56-1-213434	290	49	49	11	0	11	461	46	46	0	0	NA	NA	NA	98	75	176	534	178	91	279	91	30	82	20	0.17	0.154	0.112
.	19.01.15-19.48.58-1-213437	35	1	1	0	0	0	0	0	0	0	0	NA	NA	NA	9	11	166	492	166	0	0	0	0	4	0	0	0.008	0
.	19.01.15-19.49.02-1-213439	208	10	10	3	0	3	439	9	9	0	0	NA	NA	NA	54	51	175	514	175	88	259	92	5	19	3	0.029	0.037	0.017
.	19.01.15-19.49.18-1-213450	34	1	1	0	0	0	0	0	0	0	0	NA	NA	NA	6	7	165	490	165	0	0	0	0	0	2	0	0	0.012
.	19.01.15-19.49.20-1-213452	358	43	43	13	0	12	495	39	39	0	0	NA	NA	NA	104	107	180	552	188	94	299	102	31	57	21	0.172	0.103	0.112
.	19.01.15-19.49.23-1-213453	176	25	25	1	0	1	440	21	21	0	0	NA	NA	NA	62	56	177	516	176	91	258	91	10	42	0	0.056	0.081	0
.	19.01.15-19.49.27-1-213454	419	149	149	34	0	32	474	138	138	0	0	NA	NA	NA	107	89	175	538	189	89	281	104	116	231	46	0.663	0.429	0.243
.	19.01.15-19.49.27-1-213455	298	79	79	22	0	16	454	76	76	0	0	NA	NA	NA	101	66	173	527	179	86	273	95	41	150	16	0.237	0.285	0.089
.	19.01.15-19.49.57-1-213486	88	9	9	2	0	2	408	8	8	0	0	NA	NA	NA	25	26	166	508	165	80	249	79	0	12	6	0	0.024	0.036
.	19.01.15-19.50.02-1-213492	127	8	8	2	0	1	416	6	6	0	0	NA	NA	NA	49	32	166	506	173	82	249	85	0	21	9	0	0.042	0.052
.	19.01.15-19.50.12-1-213501	124	6	6	2	0	2	424	4	4	0	0	NA	NA	NA	55	44	172	517	168	86	255	83	7	10	0	0.041	0.019	0
.	19.01.15-19.50.15-1-213502	153	18	18	1	0	1	432	17	17	0	0	NA	NA	NA	52	51	177	516	171	88	257	87	6	35	9	0.034	0.068	0.053
.	19.01.15-19.50.22-1-213503	174	30	30	13	0	13	439	25	25	0	0	NA	NA	NA	37	51	172	522	170	89	266	84	24	62	12	0.14	0.119	0.071
.	19.01.15-19.50.27-1-213504	508	69	69	18	0	13	511	64	64	0	0	NA	NA	NA	133	127	189	562	189	104	305	102	39	118	30	0.206	0.21	0.159
.	19.01.15-19.50.28-1-213505	40	1	1	0	0	0	0	0	0	0	0	NA	NA	NA	12	11	164	496	164	0	0	0	0	0	0	0	0	0
.	19.01.15-19.50.29-1-213506	142	23	23	7	0	7	426	21	21	0	0	NA	NA	NA	58	43	167	519	170	83	258	85	11	53	5	0.066	0.102	0.029
.	19.01.15-19.50.40-1-213515	361	64	64	15	0	10	504	58	58	0	0	NA	NA	NA	106	120	197	556	180	110	296	98	51	101	14	0.259	0.182	0.078
.	19.01.15-19.50.47-1-213519	151	10	10	2	0	2	438	9	9	0	0	NA	NA	NA	43	58	173	526	172	86	263	89	12	19	2	0.069	0.036	0.012
.	19.01.15-19.51.04-1-213547	63	3	3	2	0	2	411	2	2	0	0	NA	NA	NA	20	18	165	497	169	81	248	82	2	1	4	0.012	0.002	0.024
.	19.01.15-19.51.06-1-213556	91	4	4	3	0	2	412	1	1	0	0	NA	NA	NA	34	28	170	504	167	86	244	82	0	12	0	0	0.024	0
.	19.01.15-19.51.07-1-213557	32	1	1	1	0	1	0	0	0	0	0	NA	NA	NA	11	6	165	490	164	0	0	0	0	0	0	0	0	0
.	19.01.15-19.51.09-1-213558	32	1	1	0	0	0	0	0	0	0	0	NA	NA	NA	10	12	164	495	166	0	0	0	0	0	0	0	0	0
.	19.01.15-19.51.09-1-213559	32	1	1	0	0	0	0	0	0	0	0	NA	NA	NA	9	11	167	494	163	0	0	0	0	0	2	0	0	0.012
.	19.01.15-19.51.11-1-213560	349	122	122	41	0	29	468	113	113	0	0	NA	NA	NA	80	88	183	546	172	98	283	87	105	209	29	0.574	0.383	0.169
.	19.01.15-19.51.11-1-213561	147	6	6	2	0	1	434	5	5	0	0	NA	NA	NA	37	47	176	512	172	89	257	88	5	9	1	0.028	0.018	0.006
.	19.01.15-19.51.12-1-213562	398	63	63	14	0	11	496	56	56	0	0	NA	NA	NA	118	106	188	551	180	104	296	96	37	118	24	0.197	0.214	0.133
.	19.01.15-19.51.17-1-213563	61	2	2	0	0	0	300	1	1	0	0	NA	NA	NA	22	23	170	501	165	61	183	56	0	3	0	0	0.006	0
.	19.01.15-19.51.19-1-213564	30	1	1	1	0	1	0	0	0	0	0	NA	NA	NA	7	12	165	495	165	0	0	0	0	0	0	0	0	0
.	19.01.15-19.51.21-1-213565	233	78	78	24	0	19	453	73	73	0	0	NA	NA	NA	63	67	178	526	176	92	271	90	93	116	24	0.522	0.221	0.136
.	19.01.15-19.51.27-1-213567	153	12	12	3	0	3	436	11	11	0	0	NA	NA	NA	55	50	173	516	174	88	258	90	9	37	0	0.052	0.072	0
.	19.01.15-19.51.28-1-213568	176	9	9	4	0	1	447	6	6	0	0	NA	NA	NA	49	60	175	523	175	88	268	91	8	14	1	0.046	0.027	0.006
.	19.01.15-19.51.46-1-213573	182	13	13	2	0	2	455	12	12	0	0	NA	NA	NA	59	74	179	526	182	91	268	96	2	32	3	0.011	0.061	0.016
.	19.01.15-19.51.49-1-213577	241	75	75	26	0	21	452	72	72	0	0	NA	NA	NA	90	67	175	528	177	89	269	94	65	130	32	0.371	0.246	0.181
.	19.01.15-19.51.50-1-213578	37	1	1	1	0	1	0	0	0	0	0	NA	NA	NA	5	7	165	492	163	0	0	0	0	3	0	0	0.006	0
.	19.01.15-19.51.52-1-213583	33	1	1	0	0	0	0	0	0	0	0	NA	NA	NA	8	9	168	491	163	0	0	0	4	0	0	0.024	0	0
.	19.01.15-19.51.57-1-213604	387	99	99	18	0	16	494	87	87	0	0	NA	NA	NA	104	119	185	563	184	97	299	98	37	167	45	0.2	0.297	0.245
.	19.01.15-19.52.08-1-213609	124	10	10	3	0	2	436	8	8	0	0	NA	NA	NA	44	46	168	518	173	85	261	90	2	14	19	0.012	0.027	0.11
.	19.01.15-19.52.09-1-213610	148	7	7	3	0	2	436	6	6	0	0	NA	NA	NA	43	50	176	519	168	90	263	83	11	9	6	0.062	0.017	0.036
.	19.01.15-19.52.19-1-213611	285	18	18	3	0	3	475	14	14	0	0	NA	NA	NA	82	87	177	542	181	89	287	99	19	24	0	0.107	0.044	0
.	19.01.15-19.52.29-1-213612	383	100	100	20	0	18	492	89	89	0	0	NA	NA	NA	94	112	191	547	187	105	286	101	45	183	37	0.236	0.335	0.198
.	19.01.15-19.52.30-1-213613	31	1	1	0	0	0	0	0	0	0	0	NA	NA	NA	8	6	164	492	163	0	0	0	0	0	0	0	0	0
.	19.01.15-19.52.32-1-213614	35	1	1	0	0	0	0	0	0	0	0	NA	NA	NA	5	8	163	495	163	0	0	0	0	2	0	0	0.004	0
.	19.01.15-19.52.33-1-213615	85	5	5	1	0	0	413	4	4	0	0	NA	NA	NA	28	25	166	505	167	81	253	79	9	5	0	0.054	0.01	0
.	19.01.15-19.52.34-1-213616	34	1	1	1	0	1	0	0	0	0	0	NA	NA	NA	9	10	167	493	163	0	0	0	0	1	0	0	0.002	0
.	19.01.15-19.52.37-1-213617	455	88	88	24	0	18	514	79	79	0	0	NA	NA	NA	124	131	191	566	187	103	309	102	59	148	42	0.309	0.261	0.225
.	19.01.15-19.52.47-1-213623	172	21	21	3	0	2	454	18	18	0	0	NA	NA	NA	48	68	174	529	178	88	273	93	14	30	4	0.08	0.057	0.022
.	19.01.15-19.52.48-1-213625	34	1	1	1	0	1	0	0	0	0	0	NA	NA	NA	14	12	167	496	162	0	0	0	0	0	2	0	0	0.012
.	19.01.15-19.52.51-1-213630	413	108	108	27	0	26	500	97	97	0	0	NA	NA	NA	105	117	185	553	192	98	297	105	97	144	55	0.524	0.26	0.286
.	19.01.15-19.53.09-1-213664	177	19	19	6	0	5	443	17	17	0	0	NA	NA	NA	48	48	173	518	170	89	268	86	2	39	3	0.012	0.075	0.018
.	19.01.15-19.53.37-1-213665	324	75	75	19	0	15	483	67	67	0	0	NA	NA	NA	100	92	183	538	184	99	284	100	58	144	17	0.317	0.268	0.092
.	19.01.15-19.53.47-1-213671	115	19	19	4	0	3	419	18	18	0	0	NA	NA	NA	31	30	175	502	166	85	253	81	15	23	2	0.086	0.046	0.012
.	19.01.15-19.53.52-1-213678	35	1	1	0	0	0	0	0	0	0	0	NA	NA	NA	7	12	165	495	165	0	0	0	0	0	0	0	0	0
.	19.01.15-19.53.55-1-213697	363	26	26	3	0	1	483	21	21	0	0	NA	NA	NA	102	101	186	545	183	100	285	98	9	38	11	0.048	0.07	0.06
.	19.01.15-19.53.58-1-213700	319	21	21	6	0	4	495	19	19	0	0	NA	NA	NA	99	111	182	554	188	97	297	101	12	29	7	0.066	0.052	0.037
.	19.01.15-19.54.13-1-213705	214	18	18	5	0	3	427	14	14	0	0	NA	NA	NA	57	44	170	510	177	84	254	89	4	39	3	0.024	0.076	0.017
.	19.01.15-19.54.17-1-213706	67	4	4	1	0	1	414	3	3	0	0	NA	NA	NA	26	27	165	507	168	81	250	83	0	11	2	0	0.022	0.012
.	19.01.15-19.54.35-1-213708	171	7	7	2	0	1	440	6	6	0	0	NA	NA	NA	43	56	181	519	169	90	263	87	17	10	3	0.094	0.019	0.018
.	19.01.15-19.54.36-1-213709	307	30	30	10	0	10	479	27	27	0	0	NA	NA	NA	80	96	179	550	180	94	292	93	26	62	1	0.145	0.113	0.006
.	19.01.15-19.54.38-1-213710	119	6	6	0	0	0	428	5	5	0	0	NA	NA	NA	28	44	168	523	166	82	264	82	0	12	2	0	0.023	0.012
.	19.01.15-19.54.41-1-213714	116	12	12	1	0	1	421	9	9	0	0	NA	NA	NA	52	28	168	505	168	84	252	85	9	21	1	0.054	0.042	0.006
.	19.01.15-19.54.44-1-213715	368	38	38	10	0	10	492	32	32	0	0	NA	NA	NA	109	111	194	543	187	107	281	104	48	61	24	0.247	0.112	0.128
.	19.01.15-19.54.48-1-213718	272	29	29	6	0	4	459	25	25	0	0	NA	NA	NA	82	77	175	537	178	89	278	92	21	43	18	0.12	0.08	0.101
.	19.01.15-19.54.53-1-213741	457	59	59	10	0	8	506	51	51	0	0	NA	NA	NA	135	129	188	567	187	101	305	100	66	85	22	0.351	0.15	0.118
.	19.01.15-19.54.54-1-213742	376	51	51	7	0	5	480	43	43	0	0	NA	NA	NA	110	103	189	551	176	99	290	91	13	126	25	0.069	0.229	0.142
.	19.01.15-19.55.02-1-213747	201	20	20	7	0	5	450	18	18	0	0	NA	NA	NA	46	61	168	528	178	84	274	92	17	38	14	0.101	0.072	0.079
.	19.01.15-19.55.13-1-213759	143	17	17	2	0	2	415	14	14	0	0	NA	NA	NA	40	32	169	509	167	84	251	80	8	18	3	0.047	0.035	0.018
.	19.01.15-19.55.13-1-213760	208	50	50	14	0	12	443	44	44	0	0	NA	NA	NA	60	53	177	513	176	91	260	92	33	85	25	0.186	0.166	0.142
.	19.01.15-19.55.25-1-213761	62	3	3	0	0	0	149	2	2	0	0	NA	NA	NA	24	18	167	499	165	29	88	32	11	0	0	0.066	0	0
.	19.01.15-19.55.34-1-213762	261	31	31	8	0	6	457	26	26	0	0	NA	NA	NA	71	73	181	536	169	95	277	85	24	33	4	0.133	0.062	0.024
.	19.01.15-19.55.37-1-213764	201	34	34	7	0	5	447	31	31	0	0	NA	NA	NA	59	61	170	526	178	86	270	91	13	56	20	0.076	0.106	0.112
.	19.01.15-19.55.38-1-213765	496	110	110	22	0	19	517	99	99	0	0	NA	NA	NA	147	147	193	579	188	106	312	99	64	184	42	0.332	0.318	0.223
.	19.01.15-19.55.38-1-213766	116	5	5	0	0	0	415	4	4	0	0	NA	NA	NA	35	27	169	501	170	84	248	83	5	5	0	0.03	0.01	0
.	19.01.15-19.56.17-1-213801	557	54	54	13	0	11	543	47	47	0	0	NA	NA	NA	134	159	193	577	202	108	318	117	30	109	41	0.155	0.189	0.203
.	19.01.15-19.56.29-1-213803	62	3	3	0	0	0	412	2	2	0	0	NA	NA	NA	33	22	169	500	166	84	246	82	0	6	4	0	0.012	0.024
.	19.01.15-19.56.39-1-213810	150	11	11	3	0	2	434	9	9	0	0	NA	NA	NA	34	46	171	519	169	87	263	84	9	14	14	0.053	0.027	0.083
.	19.01.15-19.56.41-1-213814	125	13	13	3	0	3	426	11	11	0	0	NA	NA	NA	42	37	168	514	168	84	259	83	10	20	5	0.06	0.039	0.03
.	19.01.15-19.56.42-1-213815	335	83	83	19	0	15	477	75	75	0	0	NA	NA	NA	88	92	184	537	184	96	279	102	56	134	41	0.304	0.25	0.223
.	19.01.15-19.56.47-1-213819	456	135	135	40	0	32	508	124	124	0	0	NA	NA	NA	128	129	191	564	187	104	302	102	78	263	46	0.408	0.466	0.246
.	19.01.15-19.56.49-1-213821	148	8	8	2	0	1	432	7	7	0	0	NA	NA	NA	56	46	178	506	175	90	254	88	0	17	4	0	0.034	0.023
.	19.01.15-19.56.56-1-213845	177	15	15	5	0	4	440	14	14	0	0	NA	NA	NA	48	54	171	525	171	86	267	87	0	38	11	0	0.072	0.064
.	19.01.15-19.56.59-1-213847	354	62	62	15	0	11	473	57	57	0	0	NA	NA	NA	129	86	181	540	178	96	284	93	44	111	32	0.243	0.206	0.18
.	19.01.15-19.57.04-1-213851	64	3	3	0	0	0	253	1	1	0	0	NA	NA	NA	18	16	167	496	166	48	150	55	0	5	0	0	0.01	0
.	19.01.15-19.57.17-1-213860	120	9	9	4	0	3	426	7	7	0	0	NA	NA	NA	42	39	167	517	168	85	258	83	1	19	6	0.006	0.037	0.036
.	19.01.15-19.57.17-1-213861	533	133	133	29	0	27	528	118	118	0	0	NA	NA	NA	147	143	192	572	192	109	312	107	98	214	44	0.51	0.374	0.229
.	19.01.15-19.57.28-1-213862	63	2	2	1	0	1	405	1	1	0	0	NA	NA	NA	17	15	165	495	168	82	242	81	0	5	0	0	0.01	0
.	19.01.15-19.57.35-1-213863	316	44	44	10	0	8	474	42	42	0	0	NA	NA	NA	101	85	183	541	174	99	286	89	25	108	21	0.137	0.2	0.121
.	19.01.15-19.57.38-1-213865	183	11	11	4	0	4	455	9	9	0	0	NA	NA	NA	38	65	171	538	169	84	284	87	4	35	2	0.023	0.065	0.012
.	19.01.15-19.57.41-1-213869	118	13	13	3	0	2	429	9	9	0	0	NA	NA	NA	41	41	170	514	170	84	258	87	16	10	5	0.094	0.019	0.029
.	19.01.15-19.58.01-1-213897	205	19	19	3	0	3	441	18	18	0	0	NA	NA	NA	70	55	170	531	167	85	272	84	7	26	3	0.041	0.049	0.018
.	19.01.15-19.58.06-1-213903	39	1	1	0	0	0	0	0	0	0	0	NA	NA	NA	9	11	166	494	164	0	0	0	0	0	0	0	0	0
.	19.01.15-19.58.09-1-213904	329	38	38	10	0	7	468	33	33	0	0	NA	NA	NA	81	84	179	544	174	93	285	90	16	68	26	0.089	0.125	0.149
.	19.01.15-19.58.18-1-213905	274	40	40	13	0	11	459	35	35	0	0	NA	NA	NA	79	73	177	536	173	93	278	88	25	75	11	0.141	0.14	0.064
.	19.01.15-19.58.23-1-213906	124	8	8	3	0	3	424	6	6	0	0	NA	NA	NA	41	37	168	516	166	82	258	84	3	20	0	0.018	0.039	0
.	19.01.15-19.58.30-1-213907	398	124	124	42	0	31	503	113	113	0	0	NA	NA	NA	107	120	185	552	196	99	292	112	75	210	44	0.405	0.38	0.224
.	19.01.15-19.58.32-1-213908	181	29	29	5	0	5	439	26	26	0	0	NA	NA	NA	42	56	171	518	180	87	258	94	27	48	8	0.158	0.093	0.044
.	19.01.15-19.58.36-1-213913	181	14	14	6	0	4	438	13	13	0	0	NA	NA	NA	49	61	170	528	176	86	264	88	14	18	0	0.082	0.034	0
.	19.01.15-19.58.41-1-213917	91	3	3	0	0	0	416	2	2	0	0	NA	NA	NA	34	26	171	504	164	84	252	80	3	7	0	0.018	0.014	0
.	19.01.15-19.58.53-1-213942	401	78	78	15	0	14	504	75	75	0	0	NA	NA	NA	92	118	185	564	182	101	303	100	54	154	22	0.292	0.273	0.121
.	19.01.15-19.58.57-1-213947	389	111	111	29	0	24	490	100	100	0	0	NA	NA	NA	108	103	182	555	179	97	300	93	76	161	53	0.418	0.29	0.296
.	19.01.15-19.58.58-1-213948	233	28	28	5	0	3	463	25	25	0	0	NA	NA	NA	77	83	179	542	175	89	286	88	31	43	4	0.173	0.079	0.023
.	19.01.15-19.59.01-1-213949	212	32	32	7	0	6	436	27	27	0	0	NA	NA	NA	54	49	170	522	170	85	266	85	14	59	6	0.082	0.113	0.035
.	19.01.15-19.59.09-1-213958	61	2	2	2	0	2	412	1	1	0	0	NA	NA	NA	22	19	167	501	164	82	251	79	0	6	0	0	0.012	0
.	19.01.15-19.59.13-1-213962	267	25	25	5	0	4	466	21	21	0	0	NA	NA	NA	76	88	179	545	177	94	282	90	24	32	10	0.134	0.059	0.056
.	19.01.15-19.59.20-1-213963	66	2	2	0	0	0	409	0	0	0	0	NA	NA	NA	23	22	167	502	166	82	247	80	0	3	0	0	0.006	0
.	19.01.15-19.59.29-1-213965	386	51	51	16	0	15	522	46	46	0	0	NA	NA	NA	117	136	196	558	195	109	305	108	26	102	36	0.133	0.183	0.185
.	19.01.15-19.59.31-1-213966	39	1	1	1	0	1	0	0	0	0	0	NA	NA	NA	10	13	167	496	163	0	0	0	0	3	0	0	0.006	0
.	19.01.15-19.59.35-1-213967	317	37	37	10	0	8	477	32	32	0	0	NA	NA	NA	94	97	184	546	180	96	288	93	8	75	16	0.043	0.137	0.089
.	19.01.15-19.59.39-1-213971	332	104	104	38	0	32	490	96	96	0	0	NA	NA	NA	82	106	184	550	185	99	291	100	63	183	57	0.342	0.333	0.308
.	19.01.15-19.59.44-1-213972	64	2	2	0	0	0	406	1	1	0	0	NA	NA	NA	27	14	165	498	164	81	245	80	0	0	3	0	0	0.018
.	19.01.15-19.59.48-1-213976	273	44	44	11	0	11	466	37	37	0	0	NA	NA	NA	83	76	189	527	173	105	271	90	25	81	9	0.132	0.154	0.052
.	19.01.15-19.59.54-1-213998	64	2	2	2	0	0	413	1	1	0	0	NA	NA	NA	26	28	167	506	168	81	249	83	0	9	0	0	0.018	0
.	19.01.15-20.00.05-1-214010	117	4	4	0	0	0	417	3	3	0	0	NA	NA	NA	30	24	169	503	165	83	251	83	0	11	0	0	0.022	0
.	19.01.15-20.00.19-1-214012	458	133	133	31	0	27	508	120	120	0	0	NA	NA	NA	133	127	185	575	180	100	313	95	78	200	28	0.422	0.348	0.156
.	19.01.15-20.00.28-1-214013	328	25	25	7	0	6	473	22	22	0	0	NA	NA	NA	104	86	181	536	182	97	280	96	7	50	1	0.039	0.093	0.005
.	19.01.15-20.00.32-1-214014	205	9	9	3	0	3	431	8	8	0	0	NA	NA	NA	58	49	166	520	176	82	260	89	10	2	9	0.06	0.004	0.051
.	19.01.15-20.00.35-1-214016	62	2	2	0	0	0	250	0	0	0	0	NA	NA	NA	7	16	165	497	167	52	146	52	0	3	0	0	0.006	0
.	19.01.15-20.00.36-1-214021	444	120	120	38	0	34	477	106	106	0	0	NA	NA	NA	118	84	174	543	180	90	292	95	63	230	42	0.362	0.424	0.233
.	19.01.15-20.00.45-1-214025	349	61	61	10	0	9	485	55	55	0	0	NA	NA	NA	101	103	182	554	180	98	293	94	48	147	9	0.264	0.265	0.05
.	19.01.15-20.00.47-1-214028	59	2	2	0	0	0	350	1	1	0	0	NA	NA	NA	16	14	171	492	164	71	210	69	2	1	0	0.012	0.002	0
.	19.01.15-20.00.50-1-214032	522	153	153	40	0	30	509	138	138	0	0	NA	NA	NA	153	125	193	556	189	106	299	104	139	231	33	0.72	0.415	0.175
.	19.01.15-20.00.57-1-214055	333	20	20	1	0	1	478	19	19	0	0	NA	NA	NA	99	92	192	537	176	106	280	92	10	28	3	0.052	0.052	0.017
.	19.01.15-20.00.57-1-214056	118	5	5	1	0	1	420	4	4	0	0	NA	NA	NA	46	36	170	511	168	84	255	81	0	9	6	0	0.018	0.036
.	19.01.15-20.01.03-1-214089	35	1	1	0	0	0	0	0	0	0	0	NA	NA	NA	10	11	165	493	166	0	0	0	0	1	0	0	0.002	0
.	19.01.15-20.01.05-1-214112	238	26	26	4	0	4	452	25	25	0	0	NA	NA	NA	78	66	173	531	175	86	275	91	16	36	8	0.092	0.068	0.046
.	19.01.15-20.01.12-1-214140	272	42	42	9	0	7	449	37	37	0	0	NA	NA	NA	78	67	174	529	177	91	269	89	18	79	22	0.103	0.149	0.124
.	19.01.15-20.01.32-1-214142	124	16	16	3	0	3	426	14	14	0	0	NA	NA	NA	41	41	173	513	168	86	258	82	6	25	8	0.035	0.049	0.048
.	19.01.15-20.01.34-1-214143	265	28	28	4	0	3	450	23	23	0	0	NA	NA	NA	89	65	177	526	175	91	267	92	7	39	7	0.04	0.074	0.04
.	19.01.15-20.01.41-1-214147	30	1	1	0	0	0	0	0	0	0	0	NA	NA	NA	10	8	165	494	162	0	0	0	2	0	0	0.012	0	0
.	19.01.15-20.01.44-1-214148	270	28	28	7	0	6	452	26	26	0	0	NA	NA	NA	67	67	170	533	177	87	272	93	36	38	16	0.212	0.071	0.09
.	19.01.15-20.01.54-1-214174	121	16	16	1	0	1	430	13	13	0	0	NA	NA	NA	46	49	171	519	172	82	263	85	11	20	0	0.064	0.039	0
.	19.01.15-20.02.08-1-214182	278	12	12	3	0	2	461	11	11	0	0	NA	NA	NA	71	74	183	531	173	94	277	90	5	45	0	0.027	0.085	0
.	19.01.15-20.02.10-1-214183	520	110	110	27	0	25	522	96	96	0	0	NA	NA	NA	155	146	188	578	193	99	316	107	72	179	37	0.383	0.31	0.192
.	19.01.15-20.02.21-1-214184	381	74	74	21	0	17	506	67	67	0	0	NA	NA	NA	97	115	185	555	188	101	299	106	33	162	14	0.178	0.292	0.074
.	19.01.15-20.02.21-1-214185	127	10	10	2	0	0	430	8	8	0	0	NA	NA	NA	33	42	169	522	164	85	265	80	21	17	1	0.124	0.033	0.006
.	19.01.15-20.02.37-1-214187	476	94	94	20	0	18	515	90	90	0	0	NA	NA	NA	124	140	197	572	184	110	306	99	83	160	27	0.421	0.28	0.147
.	19.01.15-20.02.42-1-214191	31	1	1	0	0	0	0	0	0	0	0	NA	NA	NA	9	9	165	492	165	0	0	0	0	2	0	0	0.004	0
.	19.01.15-20.02.45-1-214192	66	2	2	2	0	2	350	1	1	0	0	NA	NA	NA	25	13	165	497	164	68	212	70	0	0	1	0	0	0.006
.	19.01.15-20.02.46-1-214194	379	94	94	27	0	24	491	87	87	0	0	NA	NA	NA	110	99	185	546	181	100	292	99	60	207	16	0.324	0.379	0.088
.	19.01.15-20.02.47-1-214195	57	2	2	1	0	1	50	1	1	0	0	NA	NA	NA	18	14	166	496	165	11	27	12	0	1	1	0	0.002	0.006
.	19.01.15-20.02.52-1-214202	32	1	1	0	0	0	0	0	0	0	0	NA	NA	NA	8	8	164	493	164	0	0	0	0	0	0	0	0	0
.	19.01.15-20.02.54-1-214220	34	1	1	0	0	0	0	0	0	0	0	NA	NA	NA	7	8	165	493	163	0	0	0	0	0	1	0	0	0.006
.	19.01.15-20.02.57-1-214224	36	1	1	0	0	0	0	0	0	0	0	NA	NA	NA	11	4	163	491	163	0	0	0	0	0	0	0	0	0
.	19.01.15-20.02.57-1-214225	309	33	33	6	0	5	463	29	29	0	0	NA	NA	NA	77	77	175	541	174	88	282	93	48	51	17	0.274	0.094	0.098
.	19.01.15-20.02.59-1-214226	88	3	3	2	0	1	410	2	2	0	0	NA	NA	NA	21	23	169	498	169	85	243	82	0	6	2	0	0.012	0.012
.	19.01.15-20.03.01-1-214227	370	59	59	18	0	15	505	56	56	0	0	NA	NA	NA	119	121	188	564	182	102	307	96	28	111	17	0.149	0.197	0.093
.	19.01.15-20.03.12-1-214237	31	1	1	0	0	0	0	0	0	0	0	NA	NA	NA	8	9	165	492	165	0	0	0	0	0	0	0	0	0
.	19.01.15-20.03.15-1-214241	96	4	4	0	0	0	424	3	3	0	0	NA	NA	NA	31	33	175	504	167	88	251	85	3	19	0	0.017	0.038	0
.	19.01.15-20.03.36-1-214242	214	55	55	11	0	8	453	51	51	0	0	NA	NA	NA	71	68	175	532	174	92	272	89	40	118	8	0.229	0.222	0.046
.	19.01.15-20.03.44-1-214246	122	6	6	4	0	3	418	5	5	0	0	NA	NA	NA	37	33	171	511	164	85	251	82	2	16	2	0.012	0.031	0.012
.	19.01.15-20.03.53-1-214270	442	105	105	25	0	18	490	96	96	0	0	NA	NA	NA	136	105	181	544	193	94	290	106	68	157	38	0.376	0.289	0.197
.	19.01.15-20.03.54-1-214273	123	4	4	2	0	2	422	3	3	0	0	NA	NA	NA	33	33	172	506	168	87	252	83	0	16	3	0	0.032	0.018
.	19.01.15-20.04.03-1-214279	94	5	5	1	0	1	415	4	4	0	0	NA	NA	NA	26	25	169	504	165	84	250	81	0	11	3	0	0.022	0.018
.	19.01.15-20.04.09-1-214282	178	20	20	4	0	3	441	17	17	0	0	NA	NA	NA	47	51	175	516	173	88	263	90	7	49	0	0.04	0.095	0
.	19.01.15-20.04.14-1-214283	57	2	2	0	0	0	0	1	1	0	0	NA	NA	NA	18	14	163	500	164	0	0	0	0	5	1	0	0.01	0.006
.	19.01.15-20.04.18-1-214284	225	23	23	9	0	9	446	20	20	0	0	NA	NA	NA	69	60	173	527	173	88	271	87	17	28	7	0.098	0.053	0.04
.	19.01.15-20.04.21-1-214286	354	58	58	16	0	13	483	54	54	0	0	NA	NA	NA	89	94	183	544	180	97	290	96	41	89	27	0.224	0.164	0.15
.	19.01.15-20.04.23-1-214287	91	7	7	1	0	1	418	6	6	0	0	NA	NA	NA	39	33	169	509	168	83	252	83	5	13	6	0.03	0.026	0.036
.	19.01.15-20.04.29-1-214288	70	4	4	0	0	0	421	3	3	0	0	NA	NA	NA	28	38	172	511	168	85	252	84	0	10	0	0	0.02	0
.	19.01.15-20.05.16-1-214331	353	34	34	7	0	7	490	31	31	0	0	NA	NA	NA	88	111	189	559	176	102	296	92	21	68	17	0.111	0.122	0.097
.	19.01.15-20.05.18-1-214332	344	39	39	7	0	5	468	36	36	0	0	NA	NA	NA	101	84	176	538	183	91	276	101	18	75	26	0.102	0.139	0.142
.	19.01.15-20.05.18-1-214333	184	17	17	6	0	4	436	15	15	0	0	NA	NA	NA	45	50	167	523	173	84	262	90	14	42	0	0.084	0.08	0
.	19.01.15-20.05.19-1-214334	149	6	6	0	0	0	429	5	5	0	0	NA	NA	NA	56	42	174	509	172	90	253	86	7	6	1	0.04	0.012	0.006
.	19.01.15-20.05.21-1-214335	33	1	1	0	0	0	0	0	0	0	0	NA	NA	NA	8	6	164	493	162	0	0	0	0	1	0	0	0.002	0
.	19.01.15-20.05.24-1-214336	358	76	76	17	0	13	474	72	72	0	0	NA	NA	NA	98	87	179	540	181	95	284	95	30	129	40	0.168	0.239	0.221
.	19.01.15-20.05.24-1-214337	209	24	24	4	0	3	449	23	23	0	0	NA	NA	NA	56	59	177	526	169	92	269	88	13	38	6	0.073	0.072	0.036
.	19.01.15-20.05.34-1-214338	143	10	10	1	0	0	427	9	9	0	0	NA	NA	NA	39	39	169	508	175	85	254	88	5	27	2	0.03	0.053	0.011
.	19.01.15-20.05.56-1-214369	386	110	110	20	0	18	490	103	103	0	0	NA	NA	NA	94	105	184	544	190	98	287	105	72	164	22	0.391	0.301	0.116
.	19.01.15-20.06.02-1-214372	344	124	124	24	0	18	482	116	116	0	0	NA	NA	NA	104	103	180	550	186	97	285	100	90	197	44	0.5	0.358	0.237
.	19.01.15-20.06.07-1-214376	126	7	7	1	0	1	435	6	6	0	0	NA	NA	NA	52	49	171	514	177	86	259	90	1	16	4	0.006	0.031	0.023
.	19.01.15-20.06.10-1-214377	182	11	11	3	0	2	435	9	9	0	0	NA	NA	NA	56	52	173	524	168	85	266	84	19	14	6	0.11	0.027	0.036
.	19.01.15-20.06.12-1-214378	307	81	81	20	0	16	470	72	72	0	0	NA	NA	NA	78	89	182	541	179	97	280	93	33	163	23	0.181	0.301	0.128
.	19.01.15-20.06.23-1-214380	303	58	58	12	0	10	474	55	55	0	0	NA	NA	NA	90	90	182	542	179	98	281	95	47	118	18	0.258	0.218	0.101
.	19.01.15-20.06.28-1-214381	92	5	5	0	0	0	411	3	3	0	0	NA	NA	NA	18	24	166	504	167	80	249	82	2	11	0	0.012	0.022	0
.	19.01.15-20.06.36-1-214388	448	85	85	27	0	22	519	82	82	0	0	NA	NA	NA	127	140	192	579	182	104	318	97	60	139	12	0.312	0.24	0.066
.	19.01.15-20.06.40-1-214392	301	38	38	11	0	10	460	33	33	0	0	NA	NA	NA	80	76	179	530	180	95	274	91	21	56	15	0.117	0.106	0.083
.	19.01.15-20.06.44-1-214393	497	123	123	37	0	24	503	114	114	0	0	NA	NA	NA	142	127	184	569	187	99	304	100	103	213	25	0.56	0.374	0.134
.	19.01.15-20.07.27-1-214433	31	1	1	0	0	0	0	0	0	0	0	NA	NA	NA	11	14	165	499	163	0	0	0	0	2	0	0	0.004	0
.	19.01.15-20.07.29-1-214434	267	33	33	7	0	5	458	30	30	0	0	NA	NA	NA	79	75	177	536	175	91	275	92	17	62	8	0.096	0.116	0.046
.	19.01.15-20.07.59-1-214466	290	103	103	15	0	10	451	92	92	0	0	NA	NA	NA	94	61	174	523	177	90	268	93	82	164	21	0.471	0.314	0.119
.	19.01.15-20.08.05-1-214470	210	41	41	8	0	8	446	33	33	0	0	NA	NA	NA	55	62	176	526	173	90	265	91	34	76	12	0.193	0.144	0.069
.	19.01.15-20.08.14-1-214473	210	28	28	9	0	8	439	25	25	0	0	NA	NA	NA	67	55	174	522	172	86	265	88	26	46	11	0.149	0.088	0.064
.	19.01.15-20.08.27-1-214474	33	1	1	0	0	0	0	0	0	0	0	NA	NA	NA	5	12	165	494	166	0	0	0	0	0	2	0	0	0.012
.	19.01.15-20.08.30-1-214475	35	1	1	0	0	0	0	0	0	0	0	NA	NA	NA	8	10	166	491	166	0	0	0	5	0	0	0.03	0	0
.	19.01.15-20.08.38-1-214480	343	22	22	5	0	5	474	19	19	0	0	NA	NA	NA	96	88	179	539	183	94	283	97	17	43	6	0.095	0.08	0.033
.	19.01.15-20.08.46-1-214486	115	5	5	2	0	1	420	3	3	0	0	NA	NA	NA	46	35	169	510	169	81	255	84	3	2	3	0.018	0.004	0.018
.	19.01.15-20.08.50-1-214490	30	1	1	0	0	0	0	0	0	0	0	NA	NA	NA	12	12	163	498	164	0	0	0	0	2	0	0	0.004	0
.	19.01.15-20.08.52-1-214494	63	2	2	0	0	0	303	0	0	0	0	NA	NA	NA	15	20	168	500	165	60	178	65	0	1	0	0	0.002	0
.	19.01.15-20.08.52-1-214495	147	10	10	2	0	1	429	9	9	0	0	NA	NA	NA	49	40	171	515	167	87	259	83	0	24	3	0	0.047	0.018
.	19.01.15-20.09.00-1-214516	127	18	18	3	0	3	418	15	15	0	0	NA	NA	NA	44	36	167	508	174	80	250	88	20	18	8	0.12	0.035	0.046
.	19.01.15-20.09.01-1-214517	433	132	132	45	0	34	497	117	117	0	0	NA	NA	NA	102	112	181	557	187	96	299	102	117	190	38	0.646	0.341	0.203
.	19.01.15-20.09.01-1-214518	112	5	5	4	0	3	420	4	4	0	0	NA	NA	NA	43	33	168	511	167	86	254	80	0	13	4	0	0.025	0.024
.	19.01.15-20.09.01-1-214519	176	18	18	2	0	2	440	15	15	0	0	NA	NA	NA	52	52	171	521	173	87	264	89	0	41	4	0	0.079	0.023
.	19.01.15-20.09.32-1-214532	207	16	16	3	0	2	449	13	13	0	0	NA	NA	NA	77	61	175	522	177	92	266	91	12	20	3	0.069	0.038	0.017
.	19.01.15-20.09.34-1-214533	61	2	2	0	0	0	301	1	1	0	0	NA	NA	NA	17	22	170	497	168	64	179	58	0	0	3	0	0	0.018
.	19.01.15-20.09.37-1-214534	34	1	1	0	0	0	0	0	0	0	0	NA	NA	NA	18	12	164	496	165	0	0	0	0	1	0	0	0.002	0
.	19.01.15-20.09.38-1-214535	272	32	32	7	0	6	470	31	31	0	0	NA	NA	NA	99	98	180	554	177	89	290	91	26	55	8	0.144	0.099	0.045
.	19.01.15-20.09.39-1-214536	483	120	120	30	0	19	510	116	116	0	0	NA	NA	NA	141	128	184	566	191	99	304	107	71	217	22	0.386	0.383	0.115
.	19.01.15-20.09.44-1-214540	60	2	2	1	0	1	410	1	1	0	0	NA	NA	NA	23	18	172	494	165	86	243	81	0	6	0	0	0.012	0
.	19.01.15-20.09.44-1-214541	766	83	83	16	0	15	587	77	77	0	0	NA	NA	NA	200	204	197	616	204	115	353	119	36	168	37	0.183	0.273	0.181
.	19.01.15-20.09.51-1-214548	496	102	102	32	0	26	523	96	96	0	0	NA	NA	NA	124	147	198	573	189	110	309	104	58	171	35	0.293	0.298	0.185
.	19.01.15-20.09.54-1-214567	361	155	155	37	0	30	480	142	142	0	0	NA	NA	NA	92	100	182	548	183	96	286	98	95	284	37	0.522	0.518	0.202
.	19.01.15-20.09.57-1-214571	147	19	19	4	0	3	438	18	18	0	0	NA	NA	NA	45	46	173	518	168	91	263	84	12	16	13	0.069	0.031	0.077
.	19.01.15-20.10.10-1-214581	186	14	14	1	0	1	444	13	13	0	0	NA	NA	NA	33	53	175	517	174	92	263	89	3	14	4	0.017	0.027	0.023
.	19.01.15-20.10.19-1-214582	187	27	27	5	0	5	442	24	24	0	0	NA	NA	NA	61	55	173	522	173	87	265	90	30	56	2	0.173	0.107	0.012
.	19.01.15-20.10.24-1-214583	115	5	5	2	0	2	411	4	4	0	0	NA	NA	NA	28	24	167	504	166	83	249	79	0	14	0	0	0.028	0
.	19.01.15-20.10.54-1-214616	149	8	8	3	0	3	429	6	6	0	0	NA	NA	NA	37	42	170	513	172	86	258	85	0	16	5	0	0.031	0.029
.	19.01.15-20.11.01-1-214620	35	1	1	0	0	0	0	0	0	0	0	NA	NA	NA	9	4	164	491	162	0	0	0	0	1	0	0	0.002	0
.	19.01.15-20.11.04-1-214624	269	19	19	8	0	6	471	17	17	0	0	NA	NA	NA	99	92	188	528	189	99	270	102	5	53	5	0.027	0.1	0.026
.	19.01.15-20.11.06-1-214626	204	21	21	9	0	7	448	19	19	0	0	NA	NA	NA	69	68	173	535	173	87	274	87	20	52	0	0.116	0.097	0
.	19.01.15-20.11.11-1-214627	33	1	1	1	0	1	0	0	0	0	0	NA	NA	NA	5	10	163	495	165	0	0	0	0	0	1	0	0	0.006
.	19.01.15-20.11.13-1-214632	95	6	6	2	0	1	425	5	5	0	0	NA	NA	NA	25	41	172	515	167	87	255	83	4	9	2	0.023	0.017	0.012
.	19.01.15-20.11.29-1-214637	94	4	4	3	0	2	422	3	3	0	0	NA	NA	NA	24	30	168	509	166	82	255	85	6	9	0	0.036	0.018	0
.	19.01.15-20.11.38-1-214638	34	1	1	0	0	0	0	0	0	0	0	NA	NA	NA	11	5	165	491	162	0	0	0	0	0	0	0	0	0
.	19.01.15-20.11.39-1-214639	88	4	4	0	0	0	419	3	3	0	0	NA	NA	NA	34	34	167	513	167	84	255	80	1	12	0	0.006	0.023	0
.	19.01.15-20.11.41-1-214643	492	109	109	33	0	29	526	100	100	0	0	NA	NA	NA	128	140	193	572	188	110	313	103	70	202	38	0.363	0.353	0.202
.	19.01.15-20.11.43-1-214644	33	1	1	0	0	0	0	0	0	0	0	NA	NA	NA	9	10	164	494	165	0	0	0	0	0	0	0	0	0
.	19.01.15-20.11.44-1-214645	718	112	112	31	0	25	566	106	106	0	0	NA	NA	NA	180	180	204	598	191	122	337	107	52	218	44	0.255	0.365	0.23
.	19.01.15-20.11.55-1-214673	302	98	98	26	0	21	466	90	90	0	0	NA	NA	NA	108	95	179	555	174	92	288	86	50	171	21	0.279	0.308	0.121
.	19.01.15-20.12.02-1-214676	144	8	8	1	0	1	444	5	5	0	0	NA	NA	NA	56	60	176	520	177	87	264	93	0	22	0	0	0.042	0
.	19.01.15-20.12.09-1-214680	123	7	7	0	0	0	421	6	6	0	0	NA	NA	NA	26	34	170	511	166	83	255	83	4	11	0	0.024	0.022	0
.	19.01.15-20.12.17-1-214681	118	5	5	0	0	0	428	4	4	0	0	NA	NA	NA	44	42	175	507	173	88	253	87	8	9	0	0.046	0.018	0
.	19.01.15-20.12.17-1-214682	63	2	2	1	0	0	407	1	1	0	0	NA	NA	NA	27	15	168	495	165	83	243	81	10	0	0	0.06	0	0
.	19.01.15-20.12.28-1-214683	63	2	2	0	0	0	409	1	1	0	0	NA	NA	NA	17	20	169	498	166	81	245	83	1	0	3	0.006	0	0.018
.	19.01.15-20.12.30-1-214684	329	118	118	31	0	24	478	109	109	0	0	NA	NA	NA	94	95	183	549	176	98	287	93	67	219	29	0.366	0.399	0.165
.	19.01.15-20.12.32-1-214685	501	118	118	28	0	20	507	105	105	0	0	NA	NA	NA	133	132	180	571	194	96	307	104	68	188	40	0.378	0.329	0.206
.	19.01.15-20.12.34-1-214686	403	121	121	29	0	24	497	109	109	0	0	NA	NA	NA	102	117	186	557	187	99	296	102	81	155	39	0.435	0.278	0.209
.	19.01.15-20.12.39-1-214688	34	1	1	0	0	0	0	0	0	0	0	NA	NA	NA	21	8	164	495	162	0	0	0	0	0	0	0	0	0
.	19.01.15-20.12.40-1-214692	586	101	101	24	0	19	522	91	91	0	0	NA	NA	NA	174	145	194	574	190	111	306	105	74	176	28	0.381	0.307	0.147
.	19.01.15-20.12.57-1-214720	156	8	8	2	0	1	422	7	7	0	0	NA	NA	NA	45	30	170	505	168	84	256	82	2	12	3	0.012	0.024	0.018
.	19.01.15-20.13.14-1-214730	86	6	6	0	0	0	417	5	5	0	0	NA	NA	NA	35	31	172	506	166	85	250	82	6	7	2	0.035	0.014	0.012
.	19.01.15-20.13.28-1-214734	457	121	121	30	0	25	509	110	110	0	0	NA	NA	NA	110	136	201	566	182	115	300	94	83	222	37	0.413	0.392	0.203
.	19.01.15-20.14.01-1-214766	357	47	47	8	0	6	506	40	40	0	0	NA	NA	NA	107	127	185	563	192	101	302	103	28	88	8	0.151	0.156	0.042
.	19.01.15-20.14.02-1-214769	210	14	14	5	0	5	455	13	13	0	0	NA	NA	NA	52	71	182	522	180	98	267	90	4	38	5	0.022	0.073	0.028
.	19.01.15-20.14.15-1-214772	63	2	2	0	0	0	417	1	1	0	0	NA	NA	NA	24	23	167	503	166	85	251	81	4	2	0	0.024	0.004	0
.	19.01.15-20.14.28-1-214774	189	17	17	4	0	3	437	16	16	0	0	NA	NA	NA	59	48	174	513	174	91	257	89	13	41	8	0.075	0.08	0.046
.	19.01.15-20.14.35-1-214775	37	1	1	1	0	1	0	0	0	0	0	NA	NA	NA	9	13	168	495	163	0	0	0	0	0	0	0	0	0
.	19.01.15-20.14.39-1-214779	500	117	117	29	0	23	496	107	107	0	0	NA	NA	NA	132	120	187	555	191	99	293	104	67	175	37	0.358	0.315	0.194
.	19.01.15-20.14.52-1-214787	198	16	16	3	0	2	462	13	13	0	0	NA	NA	NA	56	72	179	535	171	94	278	90	5	35	2	0.028	0.065	0.012
.	19.01.15-20.14.57-1-214808	184	21	21	4	0	4	448	18	18	0	0	NA	NA	NA	41	62	180	526	169	92	269	87	7	57	4	0.039	0.108	0.024
.	19.01.15-20.15.02-1-214810	595	84	84	23	0	17	542	78	78	0	0	NA	NA	NA	186	152	198	577	190	113	321	108	60	174	23	0.303	0.302	0.121
.	19.01.15-20.15.06-1-214814	290	25	25	8	0	5	457	23	23	0	0	NA	NA	NA	86	71	178	530	176	90	275	92	4	68	0	0.022	0.128	0
.	19.01.15-20.15.07-1-214816	118	9	9	1	0	1	424	6	6	0	0	NA	NA	NA	42	36	173	504	172	87	250	87	3	12	0	0.017	0.024	0
.	19.01.15-20.15.13-1-214821	94	6	6	1	0	1	416	5	5	0	0	NA	NA	NA	20	25	166	505	167	83	251	82	4	7	0	0.024	0.014	0
.	19.01.15-20.15.15-1-214822	32	1	1	1	0	1	0	0	0	0	0	NA	NA	NA	15	11	164	497	163	0	0	0	0	0	0	0	0	0
.	19.01.15-20.15.17-1-214823	61	2	2	1	0	1	408	1	1	0	0	NA	NA	NA	32	19	164	502	166	80	246	82	1	0	2	0.006	0	0.012
.	19.01.15-20.15.26-1-214827	273	107	107	27	0	23	444	99	99	0	0	NA	NA	NA	76	60	179	522	172	94	264	86	42	178	34	0.235	0.341	0.198
.	19.01.15-20.15.27-1-214828	170	15	15	5	0	2	444	13	13	0	0	NA	NA	NA	46	50	174	512	177	87	262	95	6	12	17	0.034	0.023	0.096
.	19.01.15-20.15.29-1-214829	64	3	3	0	0	0	410	2	2	0	0	NA	NA	NA	28	19	168	500	164	82	246	82	4	6	0	0.024	0.012	0
.	19.01.15-20.15.29-1-214830	203	23	23	2	0	2	441	20	20	0	0	NA	NA	NA	71	58	178	519	174	93	260	88	1	37	9	0.006	0.071	0.052
.	19.01.15-20.15.40-1-214835	379	54	54	12	0	8	506	50	50	0	0	NA	NA	NA	124	133	192	570	184	108	301	97	46	83	31	0.24	0.146	0.168
.	19.01.15-20.15.41-1-214836	159	17	17	3	0	3	432	13	13	0	0	NA	NA	NA	56	44	174	514	169	89	257	86	5	32	2	0.029	0.062	0.012
.	19.01.15-20.15.52-1-214843	575	109	109	29	0	27	548	103	103	0	0	NA	NA	NA	145	168	203	580	198	116	321	111	105	186	28	0.517	0.321	0.141
.	19.01.15-20.16.01-1-214865	264	32	32	8	0	8	456	29	29	0	0	NA	NA	NA	65	72	170	531	184	85	275	96	20	71	0	0.118	0.134	0
.	19.01.15-20.16.02-1-214867	296	108	108	24	0	20	477	98	98	0	0	NA	NA	NA	85	91	190	540	174	101	285	91	71	172	35	0.374	0.319	0.201
.	19.01.15-20.16.10-1-214871	33	1	1	0	0	0	0	0	0	0	0	NA	NA	NA	7	8	165	492	164	0	0	0	0	1	0	0	0.002	0
.	19.01.15-20.16.13-1-214872	120	18	18	2	0	2	419	16	16	0	0	NA	NA	NA	38	36	172	512	165	87	252	80	12	27	2	0.07	0.053	0.012
.	19.01.15-20.16.40-1-214883	33	1	1	0	0	0	0	0	0	0	0	NA	NA	NA	7	10	166	494	163	0	0	0	0	0	1	0	0	0.006
.	19.01.15-20.16.42-1-214884	146	10	10	2	0	2	437	9	9	0	0	NA	NA	NA	35	50	170	523	170	86	266	85	1	18	2	0.006	0.034	0.012
.	19.01.15-20.16.45-1-214886	38	1	1	0	0	0	0	0	0	0	0	NA	NA	NA	16	8	164	493	164	0	0	0	0	2	0	0	0.004	0
.	19.01.15-20.16.48-1-214889	382	67	67	17	0	15	490	62	62	0	0	NA	NA	NA	103	99	191	546	175	107	290	93	67	109	13	0.351	0.2	0.074
.	19.01.15-20.16.51-1-214893	396	68	68	16	0	12	516	61	61	0	0	NA	NA	NA	130	137	196	560	194	108	300	108	82	134	16	0.418	0.239	0.082
.	19.01.15-20.16.52-1-214912	33	1	1	0	0	0	0	0	0	0	0	NA	NA	NA	6	6	163	493	163	0	0	0	0	0	2	0	0	0.012
.	19.01.15-20.16.55-1-214915	148	8	8	3	0	3	430	6	6	0	0	NA	NA	NA	42	37	169	513	168	85	259	86	7	13	3	0.041	0.025	0.018
.	19.01.15-20.16.57-1-214918	400	73	73	19	0	14	480	70	70	0	0	NA	NA	NA	114	98	178	554	179	90	296	94	42	132	30	0.236	0.238	0.168
.	19.01.15-20.17.06-1-214923	470	140	140	31	0	26	519	123	123	0	0	NA	NA	NA	137	137	189	578	183	104	314	101	106	245	25	0.561	0.424	0.137
.	19.01.15-20.17.15-1-214928	242	24	24	9	0	7	457	23	23	0	0	NA	NA	NA	68	78	182	528	181	94	269	94	25	51	6	0.137	0.097	0.033
.	19.01.15-20.17.21-1-214929	328	29	29	5	0	5	463	28	28	0	0	NA	NA	NA	99	81	174	537	183	89	278	96	18	66	7	0.103	0.123	0.038
.	19.01.15-20.18.00-1-214964	33	1	1	0	0	0	0	0	0	0	0	NA	NA	NA	11	10	164	494	165	0	0	0	0	1	0	0	0.002	0
.	19.01.15-20.18.02-1-214966	90	3	3	2	0	2	420	2	2	0	0	NA	NA	NA	27	32	170	507	168	83	254	83	0	4	0	0	0.008	0
.	19.01.15-20.18.05-1-214970	98	6	6	1	0	1	411	4	4	0	0	NA	NA	NA	41	29	170	505	167	83	249	79	7	7	0	0.041	0.014	0
.	19.01.15-20.18.16-1-214972	712	144	144	37	0	28	570	128	128	0	0	NA	NA	NA	184	187	198	601	201	110	343	117	115	237	40	0.581	0.394	0.199
.	19.01.15-20.18.20-1-214973	178	19	19	3	0	3	437	18	18	0	0	NA	NA	NA	40	47	173	515	172	88	262	87	11	34	2	0.064	0.066	0.012
.	19.01.15-20.18.21-1-214974	61	2	2	1	0	1	416	1	1	0	0	NA	NA	NA	25	35	167	514	167	80	254	82	2	0	4	0.012	0	0.024
.	19.01.15-20.18.23-1-214975	271	20	20	6	0	5	462	15	15	0	0	NA	NA	NA	88	76	174	536	179	90	277	95	18	30	6	0.103	0.056	0.034
.	19.01.15-20.18.29-1-214976	209	14	14	0	0	0	462	12	12	0	0	NA	NA	NA	58	77	177	538	175	91	281	90	9	15	3	0.051	0.028	0.017
.	19.01.15-20.18.31-1-214977	85	4	4	0	0	0	415	3	3	0	0	NA	NA	NA	31	29	171	506	165	85	248	82	2	12	0	0.012	0.024	0
.	19.01.15-20.18.34-1-214982	268	27	27	4	0	3	469	25	25	0	0	NA	NA	NA	62	82	186	525	184	101	269	99	11	40	10	0.059	0.076	0.054
.	19.01.15-20.18.35-1-214983	159	17	17	3	0	3	432	16	16	0	0	NA	NA	NA	32	43	177	507	172	92	252	88	3	26	4	0.017	0.051	0.023
.	19.01.15-20.18.45-1-214988	205	10	10	3	0	2	461	9	9	0	0	NA	NA	NA	53	74	175	541	171	91	280	90	4	21	12	0.023	0.039	0.07
.	19.01.15-20.19.01-1-215016	181	22	22	4	0	3	434	21	21	0	0	NA	NA	NA	42	45	174	519	165	90	262	82	21	29	9	0.121	0.056	0.055
.	19.01.15-20.19.01-1-215017	295	78	78	23	0	22	459	75	75	0	0	NA	NA	NA	92	79	176	533	183	90	275	94	55	114	39	0.312	0.214	0.213
.	19.01.15-20.19.02-1-215019	89	3	3	0	0	0	417	2	2	0	0	NA	NA	NA	32	23	169	502	165	84	253	80	0	4	2	0	0.008	0.012
.	19.01.15-20.19.11-1-215023	184	12	12	3	0	3	431	10	10	0	0	NA	NA	NA	63	48	172	517	172	87	259	85	7	18	0	0.041	0.035	0
.	19.01.15-20.19.20-1-215029	471	109	109	26	0	21	501	96	96	0	0	NA	NA	NA	133	125	193	565	180	105	300	96	67	193	34	0.347	0.342	0.189
.	19.01.15-20.19.21-1-215030	152	19	19	6	0	6	428	16	16	0	0	NA	NA	NA	54	41	171	516	167	83	263	82	12	51	3	0.07	0.099	0.018
.	19.01.15-20.19.28-1-215034	60	2	2	0	0	0	351	1	1	0	0	NA	NA	NA	10	12	166	495	164	70	213	68	0	6	0	0	0.012	0
.	19.01.15-20.19.35-1-215035	178	20	20	4	0	3	443	18	18	0	0	NA	NA	NA	44	53	174	520	172	90	263	90	16	40	3	0.092	0.077	0.017
.	19.01.15-20.19.38-1-215036	94	6	6	3	0	2	414	5	5	0	0	NA	NA	NA	35	26	166	504	169	80	248	86	8	12	4	0.048	0.024	0.024
.	19.01.15-20.19.41-1-215040	60	2	2	1	0	1	252	1	1	0	0	NA	NA	NA	19	19	166	497	169	48	157	47	3	0	3	0.018	0	0.018
.	19.01.15-20.19.52-1-215048	116	4	4	2	0	2	413	2	2	0	0	NA	NA	NA	42	25	169	504	165	83	248	82	12	2	0	0.071	0.004	0
.	19.01.15-20.19.57-1-215069	340	58	58	11	0	9	475	53	53	0	0	NA	NA	NA	106	100	178	553	182	91	288	96	40	113	11	0.225	0.204	0.06
.	19.01.15-20.19.58-1-215070	268	120	120	31	0	28	478	111	111	0	0	NA	NA	NA	74	88	178	545	178	92	292	94	96	189	29	0.539	0.347	0.163
.	19.01.15-20.20.05-1-215078	147	9	9	3	0	2	429	7	7	0	0	NA	NA	NA	36	46	176	514	169	86	260	83	17	4	3	0.097	0.008	0.018
.	19.01.15-20.20.07-1-215081	115	4	4	1	0	1	417	3	3	0	0	NA	NA	NA	25	27	171	503	166	85	250	82	0	11	1	0	0.022	0.006
.	19.01.15-20.20.09-1-215082	57	3	3	0	0	0	99	2	2	0	0	NA	NA	NA	15	17	167	498	165	24	60	15	3	0	0	0.018	0	0
.	19.01.15-20.20.17-1-215083	175	13	13	1	0	0	458	11	11	0	0	NA	NA	NA	52	72	179	527	179	94	272	92	1	25	3	0.006	0.047	0.017
.	19.01.15-20.20.24-1-215084	316	47	47	8	0	5	485	44	44	0	0	NA	NA	NA	77	96	176	553	180	91	298	96	11	110	12	0.062	0.199	0.067
.	19.01.15-20.20.26-1-215085	117	8	8	2	0	1	427	6	6	0	0	NA	NA	NA	27	41	176	510	168	89	251	87	9	17	1	0.051	0.033	0.006
.	19.01.15-20.20.53-1-215117	383	122	122	30	0	26	489	115	115	0	0	NA	NA	NA	105	105	183	552	183	98	294	97	92	185	48	0.503	0.335	0.262
.	19.01.15-20.20.54-1-215120	31	1	1	0	0	0	0	0	0	0	0	NA	NA	NA	9	8	164	495	162	0	0	0	0	0	0	0	0	0
.	19.01.15-20.20.57-1-215123	265	82	82	25	0	19	471	73	73	0	0	NA	NA	NA	75	81	181	532	181	95	276	100	44	133	37	0.243	0.25	0.204
.	19.01.15-20.21.09-1-215128	33	1	1	0	0	0	0	0	0	0	0	NA	NA	NA	9	7	164	492	164	0	0	0	0	0	2	0	0	0.012
.	19.01.15-20.21.12-1-215129	35	1	1	0	0	0	0	0	0	0	0	NA	NA	NA	10	9	168	492	162	0	0	0	0	4	0	0	0.008	0
.	19.01.15-20.21.16-1-215134	272	33	33	6	0	4	447	30	30	0	0	NA	NA	NA	73	63	175	525	176	89	269	89	26	38	16	0.149	0.072	0.091
.	19.01.15-20.21.22-1-215136	126	7	7	0	0	0	428	5	5	0	0	NA	NA	NA	41	39	175	508	169	89	256	83	2	10	1	0.011	0.02	0.006
.	19.01.15-20.21.38-1-215140	60	2	2	0	0	0	203	1	1	0	0	NA	NA	NA	15	13	165	494	167	39	116	48	0	6	1	0	0.012	0.006
.	19.01.15-20.21.40-1-215144	31	1	1	0	0	0	0	0	0	0	0	NA	NA	NA	5	13	165	498	163	0	0	0	0	0	0	0	0	0
.	19.01.15-20.21.43-1-215145	150	23	23	5	0	4	432	19	19	0	0	NA	NA	NA	57	51	176	520	168	88	260	84	4	44	7	0.023	0.085	0.042
.	19.01.15-20.21.46-1-215148	506	127	127	31	0	25	522	120	120	0	0	NA	NA	NA	125	145	198	574	186	110	309	103	70	176	57	0.354	0.307	0.306
.	19.01.15-20.21.50-1-215151	503	103	103	30	0	26	528	95	95	0	0	NA	NA	NA	120	150	193	579	191	106	316	106	103	157	45	0.534	0.271	0.236
.	19.01.15-20.21.53-1-215172	90	4	4	1	0	1	410	3	3	0	0	NA	NA	NA	43	23	167	502	167	81	248	81	14	3	0	0.084	0.006	0
.	19.01.15-20.22.01-1-215177	264	30	30	4	0	3	453	26	26	0	0	NA	NA	NA	77	67	176	529	175	89	275	89	21	31	9	0.119	0.059	0.051
.	19.01.15-20.22.32-1-215182	65	2	2	0	0	0	416	1	1	0	0	NA	NA	NA	15	27	168	506	166	81	253	82	1	0	5	0.006	0	0.03
.	19.01.15-20.22.41-1-215187	656	125	125	31	0	26	569	116	116	0	0	NA	NA	NA	170	187	200	595	205	116	332	121	123	172	38	0.615	0.289	0.185
.	19.01.15-20.22.46-1-215188	97	10	10	2	0	2	416	7	7	0	0	NA	NA	NA	19	27	167	506	167	82	251	83	13	7	2	0.078	0.014	0.012
.	19.01.15-20.22.59-1-215216	406	135	135	37	0	27	480	123	123	0	0	NA	NA	NA	111	105	187	548	183	99	284	97	70	199	61	0.374	0.363	0.333
.	19.01.15-20.23.02-1-215218	184	17	17	2	0	2	441	15	15	0	0	NA	NA	NA	60	52	171	523	171	88	266	87	11	6	20	0.064	0.011	0.117
.	19.01.15-20.23.06-1-215223	355	111	111	27	0	22	477	106	106	0	0	NA	NA	NA	116	97	179	551	180	93	292	92	69	161	44	0.385	0.292	0.244
.	19.01.15-20.23.11-1-215224	117	5	5	1	0	1	427	4	4	0	0	NA	NA	NA	37	38	169	516	166	87	257	83	0	10	2	0	0.019	0.012
.	19.01.15-20.23.46-1-215236	436	67	67	17	0	15	507	59	59	0	0	NA	NA	NA	136	126	194	566	179	103	307	97	60	117	18	0.309	0.207	0.101
.	19.01.15-20.23.54-1-215261	66	2	2	0	0	0	401	1	1	0	0	NA	NA	NA	19	25	166	505	167	79	241	81	0	1	1	0	0.002	0.006
.	19.01.15-20.24.07-1-215269	36	1	1	0	0	0	0	0	0	0	0	NA	NA	NA	9	8	164	494	163	0	0	0	0	3	0	0	0.006	0
.	19.01.15-20.24.10-1-215270	509	87	87	29	0	22	527	84	84	0	0	NA	NA	NA	128	147	190	580	190	105	318	104	97	159	29	0.511	0.274	0.153
.	19.01.15-20.24.14-1-215271	150	30	30	6	0	5	440	26	26	0	0	NA	NA	NA	52	52	174	519	172	91	261	88	27	60	2	0.155	0.116	0.012
.	19.01.15-20.24.36-1-215273	210	18	18	4	0	2	442	15	15	0	0	NA	NA	NA	53	54	170	523	174	85	268	89	13	29	1	0.076	0.055	0.006
.	19.01.15-20.24.45-1-215277	295	132	132	31	0	27	462	127	127	0	0	NA	NA	NA	76	82	180	531	184	92	269	101	94	213	44	0.522	0.401	0.239
.	19.01.15-20.25.11-1-215310	419	88	88	30	0	19	509	85	85	0	0	NA	NA	NA	100	133	187	571	188	99	309	101	57	175	45	0.305	0.306	0.239
.	19.01.15-20.25.13-1-215311	451	166	166	35	0	30	493	152	152	0	0	NA	NA	NA	114	102	178	554	183	98	296	99	80	287	31	0.449	0.518	0.169
.	19.01.15-20.26.10-1-215354	90	7	7	2	0	1	414	5	5	0	0	NA	NA	NA	39	25	168	505	165	83	251	80	7	10	0	0.042	0.02	0
.	19.01.15-20.26.10-1-215355	92	6	6	1	0	1	420	5	5	0	0	NA	NA	NA	26	30	172	506	165	88	250	82	3	11	0	0.017	0.022	0
.	19.01.15-20.26.16-1-215356	268	23	23	7	0	6	452	20	20	0	0	NA	NA	NA	89	69	175	531	176	88	274	90	1	58	1	0.006	0.109	0.006
.	19.01.15-20.26.23-1-215358	323	60	60	21	0	16	479	58	58	0	0	NA	NA	NA	106	94	188	538	181	104	279	96	45	150	22	0.239	0.279	0.122
.	19.01.15-20.26.25-1-215359	466	105	105	27	0	26	505	91	91	0	0	NA	NA	NA	141	122	186	560	189	98	304	103	78	172	40	0.419	0.307	0.212
.	19.01.15-20.26.26-1-215360	274	29	29	7	0	5	460	27	27	0	0	NA	NA	NA	76	73	179	529	178	95	272	93	11	41	17	0.061	0.078	0.096
.	19.01.15-20.26.56-1-215397	539	53	53	20	0	12	540	46	46	0	0	NA	NA	NA	150	150	191	575	197	109	318	113	62	99	12	0.325	0.172	0.061
.	19.01.15-20.27.12-1-215403	232	16	16	6	0	5	444	15	15	0	0	NA	NA	NA	80	68	174	534	173	87	269	88	9	22	5	0.052	0.041	0.029
.	19.01.15-20.27.41-1-215415	150	11	11	3	0	3	431	10	10	0	0	NA	NA	NA	50	50	170	521	172	84	262	85	1	28	0	0.006	0.054	0
.	19.01.15-20.27.44-1-215416	123	5	5	1	0	1	419	3	3	0	0	NA	NA	NA	38	36	174	505	170	86	250	83	3	8	0	0.017	0.016	0
.	19.01.15-20.27.50-1-215422	91	3	3	2	0	2	418	2	2	0	0	NA	NA	NA	30	27	169	503	168	83	253	82	4	5	0	0.024	0.01	0
.	19.01.15-20.28.01-1-215445	62	2	2	1	0	1	413	1	1	0	0	NA	NA	NA	31	26	165	507	167	81	250	82	0	3	0	0	0.006	0
.	19.01.15-20.28.02-1-215447	151	10	10	1	0	1	439	9	9	0	0	NA	NA	NA	39	52	177	520	168	90	264	85	15	18	2	0.085	0.035	0.012
.	19.01.15-20.28.04-1-215450	62	2	2	1	0	1	202	0	0	0	0	NA	NA	NA	17	10	165	495	163	42	121	39	0	0	3	0	0	0.018
.	19.01.15-20.28.06-1-215453	451	123	123	42	0	35	490	114	114	0	0	NA	NA	NA	103	104	195	544	178	107	289	94	84	195	56	0.431	0.358	0.315
.	19.01.15-20.28.11-1-215454	556	98	98	25	0	21	525	87	87	0	0	NA	NA	NA	150	137	193	570	187	109	311	105	51	166	55	0.264	0.291	0.294
.	19.01.15-20.28.14-1-215455	33	1	1	0	0	0	0	0	0	0	0	NA	NA	NA	9	6	164	492	163	0	0	0	0	0	0	0	0	0
.	19.01.15-20.28.17-1-215456	179	25	25	6	0	4	435	21	21	0	0	NA	NA	NA	50	52	172	523	170	86	265	84	45	30	16	0.262	0.057	0.094
.	19.01.15-20.28.20-1-215457	33	1	1	0	0	0	0	0	0	0	0	NA	NA	NA	6	9	165	492	165	0	0	0	0	0	1	0	0	0.006
.	19.01.15-20.28.23-1-215458	513	75	75	17	0	13	501	73	73	0	0	NA	NA	NA	145	116	184	563	182	98	305	98	53	153	28	0.288	0.272	0.154
.	19.01.15-20.28.24-1-215459	263	77	77	26	0	20	465	68	68	0	0	NA	NA	NA	74	74	174	537	176	91	280	94	56	139	18	0.322	0.259	0.102
.	19.01.15-20.28.27-1-215460	155	10	10	5	0	5	453	7	7	0	0	NA	NA	NA	46	65	176	531	171	92	273	88	9	15	13	0.051	0.028	0.076
.	19.01.15-20.28.50-1-215473	34	1	1	0	0	0	0	0	0	0	0	NA	NA	NA	12	11	165	495	164	0	0	0	0	3	0	0	0.006	0
.	19.01.15-20.28.52-1-215476	150	29	29	4	0	4	431	26	26	0	0	NA	NA	NA	49	36	168	510	171	86	255	90	14	38	7	0.083	0.075	0.041
.	19.01.15-20.28.53-1-215494	711	118	118	23	0	21	578	110	110	0	0	NA	NA	NA	192	204	196	621	200	110	354	114	68	237	41	0.347	0.382	0.205
.	19.01.15-20.28.56-1-215498	231	22	22	3	0	3	454	21	21	0	0	NA	NA	NA	69	67	180	529	171	94	273	87	15	36	7	0.083	0.068	0.041
.	19.01.15-20.29.16-1-215504	263	25	25	7	0	7	462	22	22	0	0	NA	NA	NA	103	79	180	530	182	93	272	97	12	35	5	0.067	0.066	0.027
.	19.01.15-20.29.28-1-215513	62	3	3	1	0	1	411	2	2	0	0	NA	NA	NA	22	19	165	505	162	81	251	79	0	1	6	0	0.002	0.037
.	19.01.15-20.29.28-1-215514	322	30	30	7	0	6	490	29	29	0	0	NA	NA	NA	76	106	191	553	175	105	294	91	16	55	5	0.084	0.099	0.029
.	19.01.15-20.29.42-1-215518	349	77	77	21	0	19	479	75	75	0	0	NA	NA	NA	85	97	186	549	175	102	288	89	42	126	21	0.226	0.23	0.12
.	19.01.15-20.30.01-1-215546	303	25	25	6	0	4	459	23	23	0	0	NA	NA	NA	82	77	177	536	177	94	274	91	1	42	10	0.006	0.078	0.056
.	19.01.15-20.30.03-1-215553	122	11	11	3	0	3	431	10	10	0	0	NA	NA	NA	40	40	172	514	167	85	261	85	4	20	4	0.023	0.039	0.024
.	19.01.15-20.30.17-1-215557	153	11	11	5	0	5	439	9	9	0	0	NA	NA	NA	49	48	171	514	176	87	259	93	15	15	2	0.088	0.029	0.011
.	19.01.15-20.30.20-1-215558	379	45	45	15	0	11	495	42	42	0	0	NA	NA	NA	93	110	182	558	183	95	301	99	42	94	7	0.231	0.168	0.038
.	19.01.15-20.30.21-1-215559	421	66	66	21	0	19	514	59	59	0	0	NA	NA	NA	134	131	186	571	187	102	310	102	47	140	24	0.253	0.245	0.128
.	19.01.15-20.30.30-1-215560	33	1	1	1	0	1	0	0	0	0	0	NA	NA	NA	9	6	164	491	164	0	0	0	4	0	0	0.024	0	0
.	19.01.15-20.30.31-1-215561	464	78	78	23	0	19	499	67	67	0	0	NA	NA	NA	127	117	183	559	188	100	296	103	53	139	34	0.29	0.249	0.181
.	19.01.15-20.30.32-1-215562	187	10	10	4	0	4	447	9	9	0	0	NA	NA	NA	50	53	176	524	166	93	270	84	3	17	6	0.017	0.032	0.036
.	19.01.15-20.30.45-1-215571	529	108	108	22	0	18	523	102	102	0	0	NA	NA	NA	148	146	195	573	191	107	308	108	41	224	43	0.21	0.391	0.225
.	19.01.15-20.30.48-1-215574	596	165	165	37	0	31	519	154	154	0	0	NA	NA	NA	151	139	186	581	185	103	317	99	110	256	44	0.591	0.441	0.238
.	19.01.15-20.30.55-1-215598	116	8	8	3	0	3	435	5	5	0	0	NA	NA	NA	31	49	168	521	173	85	259	91	5	28	0	0.03	0.054	0
.	19.01.15-20.31.14-1-215645	59	2	2	1	0	1	100	1	1	0	0	NA	NA	NA	11	22	169	499	167	24	58	18	0	0	1	0	0	0.006
.	19.01.15-20.31.22-1-215646	33	1	1	0	0	0	0	0	0	0	0	NA	NA	NA	10	8	166	493	162	0	0	0	0	1	0	0	0.002	0
.	19.01.15-20.31.26-1-215652	152	7	7	2	0	2	429	5	5	0	0	NA	NA	NA	49	40	172	515	166	87	260	82	0	16	1	0	0.031	0.006
.	19.01.15-20.31.31-1-215656	442	56	56	18	0	10	520	51	51	0	0	NA	NA	NA	122	133	189	564	193	107	307	106	47	102	26	0.249	0.181	0.135
.	19.01.15-20.31.43-1-215660	63	2	2	0	0	0	151	1	1	0	0	NA	NA	NA	14	27	171	502	167	32	91	28	0	2	1	0	0.004	0.006
.	19.01.15-20.31.46-1-215661	378	99	99	28	0	20	485	93	93	0	0	NA	NA	NA	103	98	177	553	181	93	294	98	66	175	25	0.373	0.316	0.138
.	19.01.15-20.31.49-1-215666	503	170	170	46	0	34	500	156	156	0	0	NA	NA	NA	135	122	181	568	186	94	306	100	104	260	57	0.575	0.458	0.306
.	19.01.15-20.31.52-1-215671	236	41	41	8	0	7	445	35	35	0	0	NA	NA	NA	57	59	174	522	176	86	267	92	54	72	8	0.31	0.138	0.045
.	19.01.15-20.31.58-1-215692	543	62	62	14	0	12	532	56	56	0	0	NA	NA	NA	177	154	188	574	205	101	311	120	39	112	16	0.207	0.195	0.078
.	19.01.15-20.32.22-1-215697	86	3	3	1	0	1	410	2	2	0	0	NA	NA	NA	23	24	169	502	166	85	246	79	2	3	0	0.012	0.006	0
.	19.01.15-20.32.45-1-215702	116	15	15	5	0	3	421	11	11	0	0	NA	NA	NA	35	37	169	510	171	81	254	86	1	20	11	0.006	0.039	0.064
.	19.01.15-20.32.58-1-215730	68	2	2	2	0	2	407	0	0	0	0	NA	NA	NA	22	16	167	498	164	82	244	81	3	0	0	0.018	0	0
.	19.01.15-20.32.59-1-215731	34	1	1	0	0	0	0	0	0	0	0	NA	NA	NA	11	9	164	495	163	0	0	0	0	1	0	0	0.002	0
.	19.01.15-20.33.02-1-215733	35	1	1	0	0	0	0	0	0	0	0	NA	NA	NA	10	8	166	492	163	0	0	0	0	0	1	0	0	0.006
.	19.01.15-20.33.04-1-215737	472	73	73	15	0	14	519	71	71	0	0	NA	NA	NA	142	145	195	569	194	106	306	107	72	104	39	0.369	0.183	0.201
.	19.01.15-20.33.07-1-215739	153	10	10	6	0	5	440	5	5	0	0	NA	NA	NA	61	47	171	521	168	88	269	83	16	22	0	0.094	0.042	0
.	19.01.15-20.33.08-1-215740	513	128	128	29	0	23	517	120	120	0	0	NA	NA	NA	141	139	195	569	188	109	304	104	78	218	22	0.4	0.383	0.117
.	19.01.15-20.33.09-1-215741	232	17	17	4	0	2	451	14	14	0	0	NA	NA	NA	52	69	181	529	172	95	265	91	26	23	4	0.144	0.043	0.023
.	19.01.15-20.33.29-1-215746	122	5	5	4	0	3	427	4	4	0	0	NA	NA	NA	32	45	176	513	169	87	253	87	0	8	6	0	0.016	0.036
.	19.01.15-20.33.31-1-215750	38	1	1	1	0	1	0	0	0	0	0	NA	NA	NA	10	10	166	494	163	0	0	0	0	1	0	0	0.002	0
.	19.01.15-20.33.33-1-215751	33	1	1	0	0	0	0	0	0	0	0	NA	NA	NA	5	11	163	496	165	0	0	0	0	0	1	0	0	0.006
.	19.01.15-20.33.35-1-215752	120	19	19	3	0	2	426	18	18	0	0	NA	NA	NA	37	38	169	510	172	85	255	86	17	12	8	0.101	0.024	0.047
.	19.01.15-20.33.39-1-215756	216	44	44	11	0	8	456	40	40	0	0	NA	NA	NA	60	72	171	536	178	86	278	92	36	58	27	0.211	0.108	0.152
.	19.01.15-20.33.40-1-215757	599	117	117	35	0	29	557	107	107	0	0	NA	NA	NA	145	176	201	586	202	117	325	115	111	173	28	0.552	0.295	0.139
.	19.01.15-20.33.42-1-215758	179	14	14	2	0	2	441	10	10	0	0	NA	NA	NA	60	60	181	518	174	91	261	89	1	25	12	0.006	0.048	0.069
.	19.01.15-20.33.52-1-215767	65	3	3	1	0	1	413	2	2	0	0	NA	NA	NA	23	25	167	504	167	82	249	82	0	1	2	0	0.002	0.012
.	19.01.15-20.34.03-1-215790	298	27	27	4	0	2	492	24	24	0	0	NA	NA	NA	100	111	180	559	185	94	300	98	19	48	8	0.106	0.086	0.043
.	19.01.15-20.34.04-1-215792	141	8	8	0	0	0	420	5	5	0	0	NA	NA	NA	49	30	171	501	171	84	251	85	3	18	0	0.018	0.036	0
.	19.01.15-20.34.04-1-215793	63	2	2	0	0	0	350	1	1	0	0	NA	NA	NA	18	12	164	497	164	66	213	71	0	4	0	0	0.008	0
.	19.01.15-20.34.18-1-215795	462	103	103	31	0	25	498	90	90	0	0	NA	NA	NA	127	130	186	574	183	96	310	92	64	218	18	0.344	0.38	0.098
.	19.01.15-20.34.28-1-215797	83	4	4	1	0	1	414	3	3	0	0	NA	NA	NA	25	19	168	499	165	84	249	81	1	3	0	0.006	0.006	0
.	19.01.15-20.34.29-1-215798	93	7	7	0	0	0	427	5	5	0	0	NA	NA	NA	27	36	169	512	168	86	258	83	2	15	4	0.012	0.029	0.024
.	19.01.15-20.34.37-1-215799	199	14	14	1	0	1	439	13	13	0	0	NA	NA	NA	54	43	174	513	169	90	261	88	5	23	8	0.029	0.045	0.047
.	19.01.15-20.34.43-1-215803	623	82	82	21	0	14	574	76	76	0	0	NA	NA	NA	163	198	201	605	205	117	335	122	66	133	27	0.328	0.22	0.132
.	19.01.15-20.34.43-1-215804	410	80	80	23	0	17	488	75	75	0	0	NA	NA	NA	100	99	177	555	180	93	300	95	73	134	33	0.412	0.241	0.183
.	19.01.15-20.34.45-1-215805	62	2	2	0	0	0	398	1	1	0	0	NA	NA	NA	19	22	168	498	169	79	238	81	0	4	0	0	0.008	0
.	19.01.15-20.34.50-1-215812	36	1	1	0	0	0	0	0	0	0	0	NA	NA	NA	19	16	168	497	164	0	0	0	0	2	0	0	0.004	0
.	19.01.15-20.34.53-1-215830	115	17	17	4	0	4	421	15	15	0	0	NA	NA	NA	24	26	168	504	167	85	253	83	5	22	13	0.03	0.044	0.078
.	19.01.15-20.34.58-1-215835	728	113	113	32	0	28	574	103	103	0	0	NA	NA	NA	163	189	198	605	199	111	349	114	72	196	38	0.364	0.324	0.191
.	19.01.15-20.35.15-1-215841	149	13	13	3	0	3	428	12	12	0	0	NA	NA	NA	42	41	171	511	172	85	257	86	2	23	7	0.012	0.045	0.041
.	19.01.15-20.35.17-1-215842	387	95	95	22	0	18	485	91	91	0	0	NA	NA	NA	114	103	184	548	184	97	289	99	36	154	31	0.196	0.281	0.168
.	19.01.15-20.35.36-1-215851	31	1	1	0	0	0	0	0	0	0	0	NA	NA	NA	6	8	166	493	162	0	0	0	0	0	0	0	0	0
.	19.01.15-20.35.37-1-215852	89	3	3	1	0	1	408	2	2	0	0	NA	NA	NA	30	27	165	505	170	82	244	82	0	6	0	0	0.012	0
.	19.01.15-20.35.39-1-215853	60	2	2	0	0	0	50	1	1	0	0	NA	NA	NA	12	19	167	500	165	13	26	11	3	0	2	0.018	0	0.012
.	19.01.15-20.35.45-1-215857	173	25	25	8	0	8	446	23	23	0	0	NA	NA	NA	54	57	173	524	173	90	268	88	3	46	17	0.017	0.088	0.098
.	19.01.15-20.35.49-1-215862	156	9	9	0	0	0	430	6	6	0	0	NA	NA	NA	53	46	172	518	169	87	259	84	18	13	0	0.105	0.025	0
.	19.01.15-20.35.55-1-215884	92	4	4	2	0	2	424	3	3	0	0	NA	NA	NA	37	29	172	502	168	88	249	87	0	11	3	0	0.022	0.018
.	19.01.15-20.36.20-1-215891	189	20	20	5	0	5	452	18	18	0	0	NA	NA	NA	64	70	180	530	173	95	268	89	10	43	20	0.056	0.081	0.116
.	19.01.15-20.36.22-1-215893	35	1	1	0	0	0	0	0	0	0	0	NA	NA	NA	13	8	165	494	162	0	0	0	0	1	0	0	0.002	0
.	19.01.15-20.36.24-1-215894	91	3	3	1	0	1	432	2	2	0	0	NA	NA	NA	25	41	170	512	172	86	258	88	1	9	0	0.006	0.018	0
.	19.01.15-20.36.25-1-215895	274	44	44	10	0	7	455	40	40	0	0	NA	NA	NA	70	67	176	530	174	88	280	87	31	74	16	0.176	0.14	0.092
.	19.01.15-20.36.29-1-215896	142	11	11	2	0	2	433	9	9	0	0	NA	NA	NA	45	41	172	513	169	88	260	85	4	11	4	0.023	0.021	0.024
.	19.01.15-20.36.41-1-215906	87	6	6	2	0	2	422	5	5	0	0	NA	NA	NA	20	36	170	509	170	85	251	86	0	13	0	0	0.026	0
.	19.01.15-20.36.45-1-215907	64	4	4	2	0	1	411	3	3	0	0	NA	NA	NA	22	20	165	504	164	82	250	79	0	7	0	0	0.014	0
.	19.01.15-20.36.59-1-215936	88	3	3	0	0	0	422	0	0	0	0	NA	NA	NA	36	34	167	513	167	83	257	82	4	5	0	0.024	0.01	0
.	19.01.15-20.36.59-1-215937	336	104	104	17	0	13	482	99	99	0	0	NA	NA	NA	103	101	188	542	184	102	284	96	64	153	45	0.34	0.282	0.245
.	19.01.15-20.37.01-1-215938	90	3	3	1	0	1	413	2	2	0	0	NA	NA	NA	22	26	169	505	165	86	247	80	0	3	3	0	0.006	0.018
.	19.01.15-20.37.01-1-215940	94	3	3	0	0	0	412	1	1	0	0	NA	NA	NA	26	27	167	505	168	82	248	82	5	7	0	0.03	0.014	0
.	19.01.15-20.37.01-1-215941	34	1	1	1	0	1	0	0	0	0	0	NA	NA	NA	11	6	163	494	162	0	0	0	0	0	0	0	0	0
.	19.01.15-20.37.05-1-215945	327	23	23	5	0	5	455	20	20	0	0	NA	NA	NA	90	67	171	527	182	86	273	96	16	36	5	0.094	0.068	0.027
.	19.01.15-20.37.18-1-215946	350	70	70	15	0	11	478	63	63	0	0	NA	NA	NA	100	95	178	549	181	94	286	98	42	133	36	0.236	0.242	0.199
.	19.01.15-20.37.18-1-215947	119	4	4	0	0	0	422	3	3	0	0	NA	NA	NA	36	26	169	503	167	85	254	83	0	5	3	0	0.01	0.018
.	19.01.15-20.37.20-1-215948	266	21	21	5	0	4	471	19	19	0	0	NA	NA	NA	81	83	182	544	170	96	289	86	9	38	8	0.049	0.07	0.047
.	19.01.15-20.37.31-1-215953	173	13	13	1	0	0	447	12	12	0	0	NA	NA	NA	51	57	175	521	174	90	266	91	17	13	5	0.097	0.025	0.029
.	19.01.15-20.37.36-1-215957	158	18	18	4	0	3	433	17	17	0	0	NA	NA	NA	57	47	176	513	171	88	257	88	4	44	1	0.023	0.086	0.006
.	19.01.15-20.37.42-1-215962	90	3	3	0	0	0	418	1	1	0	0	NA	NA	NA	28	28	166	507	168	81	254	83	2	1	1	0.012	0.002	0.006
.	19.01.15-20.37.48-1-215966	558	79	79	24	0	19	531	74	74	0	0	NA	NA	NA	151	152	201	568	196	111	311	109	56	157	33	0.279	0.276	0.168
.	19.01.15-20.37.52-1-215971	403	55	55	11	0	9	498	48	48	0	0	NA	NA	NA	106	114	176	560	191	92	301	105	25	81	10	0.142	0.145	0.052
.	19.01.15-20.37.53-1-215989	62	3	3	1	0	1	417	1	1	0	0	NA	NA	NA	18	26	167	506	166	80	254	83	1	5	0	0.006	0.01	0
.	19.01.15-20.37.55-1-215990	359	95	95	20	0	18	465	86	86	0	0	NA	NA	NA	121	84	179	539	179	92	277	96	55	175	20	0.307	0.325	0.112
.	19.01.15-20.37.55-1-215992	169	10	10	1	0	0	436	9	9	0	0	NA	NA	NA	38	46	174	516	169	88	259	89	4	23	0	0.023	0.045	0
.	19.01.15-20.38.04-1-215998	120	4	4	0	0	0	417	3	3	0	0	NA	NA	NA	30	32	171	502	172	85	248	84	14	3	0	0.082	0.006	0
.	19.01.15-20.38.11-1-216001	62	2	2	0	0	0	409	1	1	0	0	NA	NA	NA	19	22	166	505	164	83	245	81	0	0	3	0	0	0.018
.	19.01.15-20.38.20-1-216002	65	2	2	1	0	1	400	1	1	0	0	NA	NA	NA	25	19	165	502	165	80	243	77	0	5	0	0	0.01	0
.	19.01.15-20.38.20-1-216003	226	14	14	4	0	3	436	13	13	0	0	NA	NA	NA	66	56	176	519	174	89	261	86	7	24	5	0.04	0.046	0.029
.	19.01.15-20.38.22-1-216004	93	6	6	0	0	0	413	5	5	0	0	NA	NA	NA	30	25	171	501	166	85	246	82	0	7	6	0	0.014	0.036
.	19.01.15-20.38.34-1-216009	306	22	22	7	0	4	484	19	19	0	0	NA	NA	NA	100	105	184	553	181	95	293	96	17	48	4	0.092	0.087	0.022
.	19.01.15-20.38.37-1-216010	92	7	7	0	0	0	420	6	6	0	0	NA	NA	NA	27	33	168	509	169	84	253	83	4	12	8	0.024	0.024	0.047
.	19.01.15-20.38.47-1-216015	144	10	10	2	0	2	429	8	8	0	0	NA	NA	NA	39	40	173	512	168	89	255	85	16	13	4	0.092	0.025	0.024
.	19.01.15-20.38.58-1-216043	236	15	15	6	0	6	454	14	14	0	0	NA	NA	NA	71	67	175	530	175	90	272	92	22	30	7	0.126	0.057	0.04
.	19.01.15-20.39.01-1-216044	144	8	8	2	0	2	431	5	5	0	0	NA	NA	NA	38	45	169	518	171	84	262	85	5	21	1	0.03	0.041	0.006
.	19.01.15-20.39.15-1-216049	37	1	1	0	0	0	0	0	0	0	0	NA	NA	NA	10	8	164	493	164	0	0	0	1	0	0	0.006	0	0
.	19.01.15-20.39.17-1-216050	34	1	1	0	0	0	0	0	0	0	0	NA	NA	NA	12	6	164	492	163	0	0	0	0	0	1	0	0	0.006
.	19.01.15-20.39.19-1-216051	114	9	9	2	0	2	426	7	7	0	0	NA	NA	NA	34	36	172	512	165	85	257	84	0	21	0	0	0.041	0
.	19.01.15-20.39.21-1-216053	148	5	5	0	0	0	431	4	4	0	0	NA	NA	NA	44	44	171	516	170	87	258	86	5	14	0	0.029	0.027	0
.	19.01.15-20.39.23-1-216054	459	54	54	18	0	15	497	45	45	0	0	NA	NA	NA	120	113	188	561	177	103	300	94	59	104	15	0.314	0.185	0.085
.	19.01.15-20.39.29-1-216059	63	2	2	1	0	1	410	1	1	0	0	NA	NA	NA	30	18	167	500	164	82	246	82	2	0	4	0.012	0	0.024
.	19.01.15-20.39.31-1-216060	440	92	92	21	0	17	485	87	87	0	0	NA	NA	NA	95	99	179	557	176	94	300	91	79	134	26	0.441	0.241	0.148
.	19.01.15-20.39.37-1-216064	62	2	2	0	0	0	408	0	0	0	0	NA	NA	NA	17	20	165	502	166	81	245	82	0	3	0	0	0.006	0
.	19.01.15-20.39.38-1-216065	297	89	89	25	0	22	480	86	86	0	0	NA	NA	NA	69	99	182	551	179	99	288	93	49	145	31	0.269	0.263	0.173
.	19.01.15-20.39.41-1-216069	530	115	115	33	0	24	534	107	107	0	0	NA	NA	NA	142	159	194	600	178	111	328	95	79	213	45	0.407	0.355	0.253
.	19.01.15-20.39.41-1-216070	147	19	19	3	0	1	427	17	17	0	0	NA	NA	NA	39	41	171	507	176	87	252	88	13	24	1	0.076	0.047	0.006
.	19.01.15-20.39.46-1-216072	321	30	30	8	0	8	480	25	25	0	0	NA	NA	NA	96	92	188	537	180	101	282	97	14	61	11	0.074	0.114	0.061
.	19.01.15-20.39.47-1-216074	34	1	1	0	0	0	0	0	0	0	0	NA	NA	NA	12	4	163	490	164	0	0	0	0	2	0	0	0.004	0
.	19.01.15-20.39.50-1-216077	60	2	2	0	0	0	419	1	1	0	0	NA	NA	NA	17	25	170	503	165	85	250	84	3	0	1	0.018	0	0.006
.	19.01.15-20.39.56-1-216100	380	47	47	8	0	6	479	40	40	0	0	NA	NA	NA	106	95	182	542	184	97	285	97	50	63	13	0.275	0.116	0.071
.	19.01.15-20.40.01-1-216102	147	18	18	4	0	3	415	15	15	0	0	NA	NA	NA	28	31	172	504	168	85	247	83	10	18	4	0.058	0.036	0.024
.	19.01.15-20.40.08-1-216112	470	88	88	26	0	20	515	79	79	0	0	NA	NA	NA	131	135	194	560	194	109	299	107	62	140	42	0.32	0.25	0.216
.	19.01.15-20.40.29-1-216113	213	34	34	10	0	8	453	27	27	0	0	NA	NA	NA	61	67	175	523	182	90	266	97	23	42	15	0.131	0.08	0.082
.	19.01.15-20.40.37-1-216119	33	1	1	0	0	0	0	0	0	0	0	NA	NA	NA	9	12	165	493	167	0	0	0	0	0	0	0	0	0
.	19.01.15-20.40.39-1-216120	90	3	3	1	0	1	418	2	2	0	0	NA	NA	NA	20	25	172	500	166	87	248	83	7	5	0	0.041	0.01	0
.	19.01.15-20.40.52-1-216131	348	132	132	32	0	27	470	120	120	0	0	NA	NA	NA	79	79	176	536	180	93	280	97	117	191	48	0.665	0.356	0.267
.	19.01.15-20.40.52-1-216132	124	6	6	1	0	1	419	4	4	0	0	NA	NA	NA	28	29	168	507	167	83	253	83	16	6	0	0.095	0.012	0
.	19.01.15-20.41.05-1-216157	159	13	13	2	0	1	437	12	12	0	0	NA	NA	NA	36	44	172	518	167	90	263	84	14	20	2	0.081	0.039	0.012
.	19.01.15-20.41.07-1-216158	122	9	9	0	0	0	423	8	8	0	0	NA	NA	NA	34	33	170	505	171	85	254	84	8	14	0	0.047	0.028	0
.	19.01.15-20.41.21-1-216159	535	91	91	19	0	16	513	84	84	0	0	NA	NA	NA	142	124	183	565	189	100	310	103	71	178	20	0.388	0.315	0.106
.	19.01.15-20.41.38-1-216168	352	112	112	36	0	28	490	101	101	0	0	NA	NA	NA	97	104	184	549	184	98	289	103	61	211	30	0.332	0.384	0.163
.	19.01.15-20.41.48-1-216175	150	8	8	2	0	2	439	6	6	0	0	NA	NA	NA	56	49	172	524	166	88	269	82	4	22	4	0.023	0.042	0.024
.	19.01.15-20.41.49-1-216177	208	11	11	3	0	3	453	9	9	0	0	NA	NA	NA	68	70	176	536	171	90	276	87	2	15	7	0.011	0.028	0.041
.	19.01.15-20.41.49-1-216178	30	1	1	0	0	0	0	0	0	0	0	NA	NA	NA	7	12	165	497	163	0	0	0	0	0	0	0	0	0
.	19.01.15-20.41.51-1-216181	298	27	27	12	0	6	462	26	26	0	0	NA	NA	NA	87	75	179	527	182	96	273	93	3	68	20	0.017	0.129	0.11
.	19.01.15-20.42.06-1-216208	461	97	97	34	0	26	491	91	91	0	0	NA	NA	NA	123	116	182	561	186	97	294	100	85	168	26	0.467	0.299	0.14
.	19.01.15-20.42.11-1-216209	62	2	2	1	0	1	421	1	1	0	0	NA	NA	NA	19	25	168	507	163	85	254	82	0	7	1	0	0.014	0.006
.	19.01.15-20.42.11-1-216210	34	1	1	0	0	0	0	0	0	0	0	NA	NA	NA	11	6	164	491	164	0	0	0	3	0	0	0.018	0	0
.	19.01.15-20.42.14-1-216211	620	105	105	29	0	24	550	99	99	0	0	NA	NA	NA	183	168	209	576	196	122	316	112	99	147	70	0.474	0.255	0.357
.	19.01.15-20.42.49-1-216220	340	47	47	14	0	11	485	42	42	0	0	NA	NA	NA	105	105	189	547	182	104	287	94	29	96	15	0.153	0.176	0.082
.	19.01.15-20.43.01-1-216244	61	2	2	1	0	1	413	1	1	0	0	NA	NA	NA	22	20	166	503	164	82	250	81	5	4	0	0.03	0.008	0
.	19.01.15-20.43.09-1-216250	28	1	1	0	0	0	0	0	0	0	0	NA	NA	NA	9	9	165	494	163	0	0	0	1	0	0	0.006	0	0
.	19.01.15-20.43.11-1-216251	63	2	2	0	0	0	407	0	0	0	0	NA	NA	NA	22	23	168	501	167	83	245	79	2	0	0	0.012	0	0
.	19.01.15-20.43.13-1-216252	146	5	5	1	0	1	430	4	4	0	0	NA	NA	NA	61	42	168	517	170	85	260	85	0	18	0	0	0.035	0
.	19.01.15-20.43.23-1-216253	267	52	52	12	0	7	461	45	45	0	0	NA	NA	NA	82	81	179	539	176	94	277	90	45	86	14	0.251	0.16	0.08
.	19.01.15-20.43.29-1-216258	31	1	1	0	0	0	0	0	0	0	0	NA	NA	NA	9	16	165	497	167	0	0	0	0	0	0	0	0	0
.	19.01.15-20.43.31-1-216259	66	3	3	1	0	1	413	2	2	0	0	NA	NA	NA	29	30	170	506	167	83	248	82	1	3	0	0.006	0.006	0
.	19.01.15-20.43.32-1-216260	31	1	1	0	0	0	0	0	0	0	0	NA	NA	NA	12	9	163	494	165	0	0	0	0	0	0	0	0	0
.	19.01.15-20.43.35-1-216261	91	4	4	0	0	0	418	3	3	0	0	NA	NA	NA	19	26	166	505	168	82	251	85	0	4	1	0	0.008	0.006
.	19.01.15-20.44.03-1-216297	61	2	2	1	0	1	409	1	1	0	0	NA	NA	NA	17	16	165	500	164	81	246	82	2	0	0	0.012	0	0
.	19.01.15-20.44.03-1-216298	172	25	25	10	0	9	440	24	24	0	0	NA	NA	NA	59	57	179	514	177	92	258	90	30	44	15	0.168	0.086	0.085
.	19.01.15-20.44.15-1-216302	376	76	76	15	0	15	478	70	70	0	0	NA	NA	NA	116	102	178	554	183	92	289	97	32	120	40	0.18	0.217	0.219
.	19.01.15-20.44.32-1-216304	153	15	15	1	0	1	426	14	14	0	0	NA	NA	NA	47	37	172	511	167	86	255	85	6	26	7	0.035	0.051	0.042
.	19.01.15-20.44.34-1-216305	431	85	85	23	0	18	499	80	80	0	0	NA	NA	NA	119	115	187	553	188	102	294	103	43	144	37	0.23	0.26	0.197
.	19.01.15-20.44.43-1-216309	291	125	125	36	0	28	457	113	113	0	0	NA	NA	NA	69	73	180	530	176	93	270	94	62	207	39	0.344	0.391	0.222
.	19.01.15-20.44.47-1-216312	61	2	2	0	0	0	201	1	1	0	0	NA	NA	NA	15	10	165	495	163	44	119	38	0	1	3	0	0.002	0.018
.	19.01.15-20.44.47-1-216313	244	70	70	18	0	15	450	62	62	0	0	NA	NA	NA	64	66	184	524	171	96	266	88	60	83	15	0.326	0.158	0.088
.	19.01.15-20.44.56-1-216338	448	31	31	10	0	9	508	27	27	0	0	NA	NA	NA	114	124	190	562	185	105	302	101	33	53	9	0.174	0.094	0.049
.	19.01.15-20.44.56-1-216339	61	2	2	0	0	0	408	1	1	0	0	NA	NA	NA	28	27	171	504	165	83	246	79	0	6	0	0	0.012	0
.	19.01.15-20.44.59-1-216341	212	24	24	3	0	2	447	22	22	0	0	NA	NA	NA	66	65	175	528	175	90	267	90	18	35	0	0.103	0.066	0
.	19.01.15-20.45.04-1-216345	146	6	6	0	0	0	427	4	4	0	0	NA	NA	NA	51	36	166	512	171	83	257	87	6	7	1	0.036	0.014	0.006
.	19.01.15-20.45.09-1-216348	91	4	4	0	0	0	419	3	3	0	0	NA	NA	NA	28	33	167	510	169	82	254	83	0	7	0	0	0.014	0
.	19.01.15-20.45.24-1-216349	274	32	32	9	0	8	473	28	28	0	0	NA	NA	NA	87	84	180	535	182	96	276	101	23	53	9	0.128	0.099	0.049
.	19.01.15-20.45.26-1-216350	64	2	2	0	0	0	409	1	1	0	0	NA	NA	NA	15	17	165	500	165	82	246	81	0	3	0	0	0.006	0
.	19.01.15-20.45.38-1-216359	87	3	3	0	0	0	420	2	2	0	0	NA	NA	NA	26	29	169	502	171	86	248	86	0	6	0	0	0.012	0
.	19.01.15-20.45.45-1-216363	130	10	10	2	0	2	421	7	7	0	0	NA	NA	NA	48	32	169	508	168	86	250	85	1	20	7	0.006	0.039	0.042
.	19.01.15-20.45.45-1-216364	586	76	76	25	0	19	535	71	71	0	0	NA	NA	NA	148	156	202	582	185	117	317	101	57	156	27	0.282	0.268	0.146
.	19.01.15-20.45.51-1-216371	674	107	107	19	0	13	559	97	97	0	0	NA	NA	NA	161	177	198	593	199	111	333	115	51	186	26	0.258	0.314	0.131
.	19.01.15-20.46.06-1-216397	340	80	80	19	0	12	498	74	74	0	0	NA	NA	NA	102	118	181	568	182	96	304	98	28	174	24	0.155	0.306	0.132
.	19.01.15-20.46.07-1-216398	377	89	89	29	0	19	496	81	81	0	0	NA	NA	NA	96	112	188	554	183	103	295	98	41	160	24	0.218	0.289	0.131
.	19.01.15-20.46.11-1-216399	274	15	15	6	0	5	464	13	13	0	0	NA	NA	NA	83	79	183	534	175	97	276	91	5	41	17	0.027	0.077	0.097
.	19.01.15-20.46.35-1-216401	244	16	16	4	0	3	454	15	15	0	0	NA	NA	NA	74	69	178	526	178	91	267	96	13	29	10	0.073	0.055	0.056
.	19.01.15-20.46.37-1-216408	94	4	4	2	0	2	410	2	2	0	0	NA	NA	NA	22	24	172	500	165	86	247	77	0	9	1	0	0.018	0.006
.	19.01.15-20.46.39-1-216409	37	1	1	1	0	1	0	0	0	0	0	NA	NA	NA	11	9	165	494	163	0	0	0	0	2	0	0	0.004	0
.	19.01.15-20.46.43-1-216413	110	5	5	0	0	0	436	4	4	0	0	NA	NA	NA	40	49	173	521	168	86	264	86	0	8	12	0	0.015	0.071
.	19.01.15-20.46.48-1-216417	126	11	11	5	0	3	419	9	9	0	0	NA	NA	NA	56	37	173	512	165	85	254	80	0	38	12	0	0.074	0.073
.	19.01.15-20.46.59-1-216443	32	1	1	0	0	0	0	0	0	0	0	NA	NA	NA	13	11	164	495	165	0	0	0	0	0	1	0	0	0.006
.	19.01.15-20.47.01-1-216444	58	2	2	0	0	0	411	1	1	0	0	NA	NA	NA	20	16	164	499	166	80	247	84	1	1	0	0.006	0.002	0
.	19.01.15-20.47.03-1-216446	121	19	19	3	0	3	433	17	17	0	0	NA	NA	NA	50	50	175	517	171	87	257	89	19	28	0	0.109	0.054	0
.	19.01.15-20.47.06-1-216450	115	9	9	3	0	3	427	8	8	0	0	NA	NA	NA	45	38	171	510	170	85	255	87	9	19	1	0.053	0.037	0.006
.	19.01.15-20.47.11-1-216451	37	1	1	0	0	0	0	0	0	0	0	NA	NA	NA	10	8	165	493	163	0	0	0	0	0	0	0	0	0
.	19.01.15-20.47.13-1-216452	246	36	36	8	0	7	454	30	30	0	0	NA	NA	NA	80	68	181	520	180	95	262	97	26	54	12	0.144	0.104	0.067
.	19.01.15-20.47.14-1-216453	58	2	2	1	0	1	408	1	1	0	0	NA	NA	NA	21	20	165	503	165	83	245	80	0	3	2	0	0.006	0.012
.	19.01.15-20.47.25-1-216454	374	77	77	19	0	17	474	72	72	0	0	NA	NA	NA	97	93	176	550	180	92	284	98	22	125	41	0.125	0.227	0.228
.	19.01.15-20.47.27-1-216455	177	13	13	2	0	2	433	11	11	0	0	NA	NA	NA	68	41	176	508	170	93	254	86	8	8	7	0.045	0.016	0.041
.	19.01.15-20.47.32-1-216460	146	11	11	2	0	1	441	9	9	0	0	NA	NA	NA	53	56	171	526	172	87	268	86	16	13	6	0.094	0.025	0.035
.	19.01.15-20.47.32-1-216461	99	5	5	1	0	1	420	4	4	0	0	NA	NA	NA	36	34	169	508	170	83	251	86	3	7	0	0.018	0.014	0
.	19.01.15-20.47.46-1-216469	31	1	1	0	0	0	0	0	0	0	0	NA	NA	NA	9	9	164	495	163	0	0	0	0	0	0	0	0	0
.	19.01.15-20.47.47-1-216473	35	1	1	0	0	0	0	0	0	0	0	NA	NA	NA	11	5	164	492	162	0	0	0	0	2	0	0	0.004	0
.	19.01.15-20.47.48-1-216474	119	5	5	1	0	0	433	4	4	0	0	NA	NA	NA	40	39	178	507	167	91	257	85	0	20	5	0	0.039	0.03
.	19.01.15-20.47.50-1-216476	123	7	7	1	0	1	429	5	5	0	0	NA	NA	NA	48	45	177	511	170	90	254	85	6	12	2	0.034	0.023	0.012
.	19.01.15-20.47.51-1-216479	142	19	19	6	0	4	434	17	17	0	0	NA	NA	NA	47	45	172	516	170	88	259	87	18	45	9	0.105	0.087	0.053
.	19.01.15-20.47.56-1-216500	90	4	4	1	0	0	404	3	3	0	0	NA	NA	NA	31	12	165	497	163	82	243	79	2	7	1	0.012	0.014	0.006
.	19.01.15-20.47.59-1-216502	488	111	111	33	0	24	510	104	104	0	0	NA	NA	NA	115	123	203	554	179	117	298	95	64	207	28	0.315	0.374	0.156
.	19.01.15-20.48.00-1-216503	260	27	27	5	0	3	451	26	26	0	0	NA	NA	NA	78	62	175	521	179	89	270	92	20	50	7	0.114	0.096	0.039
.	19.01.15-20.48.08-1-216509	462	110	110	29	0	22	487	99	99	0	0	NA	NA	NA	129	104	188	553	176	100	294	93	69	188	36	0.367	0.34	0.205
.	19.01.15-20.48.11-1-216510	92	6	6	3	0	2	419	4	4	0	0	NA	NA	NA	31	27	171	500	169	85	248	86	2	6	6	0.012	0.012	0.036
.	19.01.15-20.48.13-1-216511	84	3	3	0	0	0	415	2	2	0	0	NA	NA	NA	33	29	169	508	165	82	253	80	3	2	1	0.018	0.004	0.006
.	19.01.15-20.48.19-1-216512	393	50	50	16	0	13	476	47	47	0	0	NA	NA	NA	99	89	183	538	181	98	282	96	32	88	37	0.175	0.164	0.204
.	19.01.15-20.48.25-1-216513	175	7	7	3	0	3	435	6	6	0	0	NA	NA	NA	51	49	176	513	173	89	262	84	3	19	3	0.017	0.037	0.017
.	19.01.15-20.48.26-1-216514	167	9	9	1	0	1	429	8	8	0	0	NA	NA	NA	70	41	175	509	170	88	254	87	4	23	0	0.023	0.045	0
.	19.01.15-20.48.34-1-216519	61	3	3	2	0	2	407	2	2	0	0	NA	NA	NA	20	18	168	498	165	82	245	80	0	6	0	0	0.012	0
.	19.01.15-20.48.44-1-216523	385	41	41	10	0	7	484	37	37	0	0	NA	NA	NA	102	101	182	548	184	97	287	100	40	80	8	0.22	0.146	0.043
.	19.01.15-20.48.45-1-216524	59	2	2	0	0	0	411	1	1	0	0	NA	NA	NA	31	28	168	505	168	81	248	82	2	0	2	0.012	0	0.012
.	19.01.15-20.48.47-1-216527	390	55	55	17	0	13	500	52	52	0	0	NA	NA	NA	109	110	188	550	185	106	293	101	62	110	17	0.33	0.2	0.092
.	19.01.15-20.48.49-1-216530	182	32	32	6	0	5	433	29	29	0	0	NA	NA	NA	61	48	172	515	174	85	258	90	19	37	9	0.11	0.072	0.052
.	19.01.15-20.48.56-1-216555	145	8	8	0	0	0	429	6	6	0	0	NA	NA	NA	48	45	170	516	172	85	257	87	7	3	2	0.041	0.006	0.012
.	19.01.15-20.49.13-1-216560	245	35	35	10	0	7	452	28	28	0	0	NA	NA	NA	72	75	182	532	174	92	273	87	9	62	14	0.049	0.117	0.08
.	19.01.15-20.49.20-1-216561	208	27	27	4	0	4	451	26	26	0	0	NA	NA	NA	61	66	178	528	173	94	272	85	30	41	4	0.169	0.078	0.023
.	19.01.15-20.49.43-1-216573	58	2	2	1	0	1	407	1	1	0	0	NA	NA	NA	23	16	165	501	163	82	245	80	3	0	1	0.018	0	0.006
.	19.01.15-20.49.47-1-216576	183	16	16	7	0	3	440	13	13	0	0	NA	NA	NA	67	57	174	520	176	86	265	89	12	38	7	0.069	0.073	0.04
.	19.01.15-20.49.53-1-216598	62	2	2	1	0	1	406	1	1	0	0	NA	NA	NA	29	23	166	503	167	80	244	82	0	10	0	0	0.02	0
.	19.01.15-20.50.04-1-216614	415	74	74	20	0	15	496	66	66	0	0	NA	NA	NA	118	116	189	560	180	105	299	92	43	116	17	0.228	0.207	0.094
.	19.01.15-20.50.10-1-216617	381	97	97	29	0	21	492	85	85	0	0	NA	NA	NA	105	110	187	554	182	100	296	96	40	182	36	0.214	0.329	0.198
.	19.01.15-20.50.12-1-216618	264	27	27	4	0	4	462	24	24	0	0	NA	NA	NA	89	76	178	535	176	93	278	91	23	53	20	0.129	0.099	0.114
.	19.01.15-20.50.24-1-216619	183	17	17	6	0	5	439	15	15	0	0	NA	NA	NA	55	58	177	520	174	90	263	86	15	28	6	0.085	0.054	0.034
.	19.01.15-20.50.27-1-216620	64	3	3	0	0	0	418	2	2	0	0	NA	NA	NA	27	34	170	507	170	84	252	82	4	3	0	0.024	0.006	0
.	19.01.15-20.50.29-1-216621	143	13	13	2	0	2	420	10	10	0	0	NA	NA	NA	44	35	165	513	170	81	254	85	2	25	7	0.012	0.049	0.041
.	19.01.15-20.50.42-1-216630	98	7	7	0	0	0	420	6	6	0	0	NA	NA	NA	35	33	173	507	166	89	249	82	0	18	0	0	0.036	0
.	19.01.15-20.50.48-1-216634	673	130	130	33	0	28	574	118	118	0	0	NA	NA	NA	174	192	204	602	199	120	341	113	96	225	39	0.471	0.374	0.196
.	19.01.15-20.50.52-1-216639	177	15	15	2	0	2	435	12	12	0	0	NA	NA	NA	60	48	176	508	177	91	253	91	2	31	6	0.011	0.061	0.034
.	19.01.15-20.50.57-1-216660	413	30	30	6	0	3	510	27	27	0	0	NA	NA	NA	109	133	195	571	180	106	308	96	26	63	0	0.133	0.11	0
.	19.01.15-20.51.00-1-216661	34	1	1	0	0	0	0	0	0	0	0	NA	NA	NA	15	15	165	499	164	0	0	0	0	0	0	0	0	0
.	19.01.15-20.51.00-1-216662	89	3	3	1	0	1	409	2	2	0	0	NA	NA	NA	23	23	169	503	164	83	246	80	5	3	2	0.03	0.006	0.012
.	19.01.15-20.51.01-1-216663	142	10	10	3	0	2	439	7	7	0	0	NA	NA	NA	37	50	179	514	170	93	259	87	1	14	2	0.006	0.027	0.012
.	19.01.15-20.51.03-1-216665	270	36	36	11	0	11	467	33	33	0	0	NA	NA	NA	72	79	178	536	178	95	279	93	23	50	34	0.129	0.093	0.191
.	19.01.15-20.51.22-1-216669	96	3	3	0	0	0	414	2	2	0	0	NA	NA	NA	21	22	168	502	165	83	250	81	0	6	3	0	0.012	0.018
.	19.01.15-20.51.28-1-216671	374	26	26	5	0	5	480	24	24	0	0	NA	NA	NA	87	102	181	556	178	95	296	89	33	39	20	0.182	0.07	0.112
.	19.01.15-20.51.33-1-216676	380	55	55	13	0	13	469	47	47	0	0	NA	NA	NA	102	90	176	551	176	91	286	92	41	108	7	0.233	0.196	0.04
.	19.01.15-20.51.35-1-216677	184	8	8	1	0	1	428	6	6	0	0	NA	NA	NA	59	43	172	517	167	87	257	84	7	12	1	0.041	0.023	0.006
.	19.01.15-20.51.45-1-216684	151	22	22	5	0	5	420	19	19	0	0	NA	NA	NA	52	47	168	519	173	81	252	87	5	39	2	0.03	0.075	0.012
.	19.01.15-20.52.00-1-216713	302	18	18	8	0	6	480	17	17	0	0	NA	NA	NA	91	97	180	540	190	96	281	103	6	33	13	0.033	0.061	0.068
.	19.01.15-20.52.06-1-216718	122	6	6	3	0	3	424	5	5	0	0	NA	NA	NA	45	38	173	508	170	86	252	86	10	10	0	0.058	0.02	0
.	19.01.15-20.52.06-1-216719	57	2	2	0	0	0	410	1	1	0	0	NA	NA	NA	25	26	169	504	166	84	243	83	2	2	0	0.012	0.004	0
.	19.01.15-20.52.14-1-216720	347	72	72	15	0	13	478	71	71	0	0	NA	NA	NA	94	96	186	544	179	99	284	95	75	104	42	0.403	0.191	0.235
.	19.01.15-20.52.19-1-216721	220	9	9	0	0	0	456	8	8	0	0	NA	NA	NA	82	64	179	522	176	97	268	91	9	12	0	0.05	0.023	0
.	19.01.15-20.52.19-1-216722	145	17	17	6	0	5	432	14	14	0	0	NA	NA	NA	56	46	168	521	170	86	262	84	12	44	3	0.071	0.084	0.018
.	19.01.15-20.52.21-1-216723	150	8	8	4	0	4	428	7	7	0	0	NA	NA	NA	56	43	171	511	174	87	253	88	7	18	0	0.041	0.035	0
.	19.01.15-20.52.50-1-216733	61	2	2	1	0	1	399	1	1	0	0	NA	NA	NA	12	19	167	498	167	81	238	80	0	1	1	0	0.002	0.006
.	19.01.15-20.53.01-1-216756	33	1	1	0	0	0	0	0	0	0	0	NA	NA	NA	4	11	165	494	165	0	0	0	0	2	0	0	0.004	0
.	19.01.15-20.53.02-1-216759	180	15	15	5	0	3	455	13	13	0	0	NA	NA	NA	55	68	177	525	179	91	269	95	7	41	1	0.04	0.078	0.006
.	19.01.15-20.53.03-1-216760	92	5	5	0	0	0	419	4	4	0	0	NA	NA	NA	32	30	166	504	173	82	251	86	0	6	8	0	0.012	0.046
.	19.01.15-20.53.06-1-216764	153	16	16	3	0	3	440	15	15	0	0	NA	NA	NA	39	50	182	514	167	97	259	84	12	24	1	0.066	0.047	0.006
.	19.01.15-20.53.07-1-216765	291	56	56	14	0	10	478	54	54	0	0	NA	NA	NA	77	90	182	544	177	100	287	91	50	110	12	0.275	0.202	0.068
.	19.01.15-20.53.09-1-216766	200	21	21	2	0	1	452	18	18	0	0	NA	NA	NA	48	66	177	527	175	91	271	90	6	41	4	0.034	0.078	0.023
.	19.01.15-20.53.17-1-216767	88	3	3	1	0	0	410	2	2	0	0	NA	NA	NA	27	19	167	500	165	85	244	81	0	3	12	0	0.006	0.073
.	19.01.15-20.53.26-1-216768	402	34	34	9	0	9	515	30	30	0	0	NA	NA	NA	124	133	186	574	186	99	313	103	26	65	16	0.14	0.113	0.086
.	19.01.15-20.53.29-1-216769	405	87	87	17	0	15	495	82	82	0	0	NA	NA	NA	109	117	192	552	186	105	292	98	69	128	36	0.359	0.232	0.194
.	19.01.15-20.53.30-1-216770	150	11	11	2	0	2	438	10	10	0	0	NA	NA	NA	40	52	170	519	176	86	262	90	14	17	0	0.082	0.033	0
.	19.01.15-20.53.32-1-216771	123	4	4	1	0	1	434	2	2	0	0	NA	NA	NA	32	48	175	509	177	88	256	90	0	11	3	0	0.022	0.017
.	19.01.15-20.53.47-1-216784	204	40	40	11	0	9	453	38	38	0	0	NA	NA	NA	46	67	178	533	169	91	279	83	29	42	22	0.163	0.079	0.13
.	19.01.15-20.53.54-1-216807	87	6	6	2	0	1	419	5	5	0	0	NA	NA	NA	31	37	170	514	166	83	255	81	12	7	8	0.071	0.014	0.048
.	19.01.15-20.54.14-1-216816	118	6	6	2	0	2	432	5	5	0	0	NA	NA	NA	34	42	173	510	172	88	257	87	7	21	0	0.04	0.041	0
.	19.01.15-20.54.21-1-216818	486	92	92	18	0	16	515	85	85	0	0	NA	NA	NA	133	127	187	562	191	101	305	109	63	143	34	0.337	0.254	0.178
.	19.01.15-20.54.28-1-216819	34	1	1	0	0	0	0	0	0	0	0	NA	NA	NA	12	15	165	498	165	0	0	0	0	1	0	0	0.002	0
.	19.01.15-20.54.31-1-216820	331	28	28	9	0	9	479	26	26	0	0	NA	NA	NA	107	93	178	543	185	93	284	102	30	59	13	0.169	0.109	0.07
.	19.01.15-20.54.36-1-216821	59	2	2	1	0	1	401	1	1	0	0	NA	NA	NA	16	11	165	496	163	82	242	77	0	5	0	0	0.01	0
.	19.01.15-20.54.38-1-216822	130	7	7	0	0	0	428	5	5	0	0	NA	NA	NA	33	35	169	505	174	84	255	89	4	10	0	0.024	0.02	0
.	19.01.15-20.54.58-1-216853	582	165	165	41	0	36	514	152	152	0	0	NA	NA	NA	137	132	189	566	190	104	304	106	109	248	61	0.577	0.438	0.321
.	19.01.15-20.54.58-1-216854	36	1	1	0	0	0	0	0	0	0	0	NA	NA	NA	17	15	168	495	165	0	0	0	0	0	0	0	0	0
.	19.01.15-20.55.00-1-216855	63	3	3	2	0	2	407	2	2	0	0	NA	NA	NA	20	16	165	496	168	81	243	83	0	3	2	0	0.006	0.012
.	19.01.15-20.55.00-1-216856	374	113	113	34	0	28	472	102	102	0	0	NA	NA	NA	103	84	175	543	179	88	291	93	94	168	51	0.537	0.309	0.285
.	19.01.15-20.55.01-1-216857	89	7	7	1	0	1	425	6	6	0	0	NA	NA	NA	26	33	169	505	172	84	255	86	3	14	6	0.018	0.028	0.035
.	19.01.15-20.55.16-1-216863	85	4	4	1	0	1	415	3	3	0	0	NA	NA	NA	22	25	171	501	166	86	249	80	0	14	0	0	0.028	0
.	19.01.15-20.55.20-1-216864	313	85	85	19	0	13	469	78	78	0	0	NA	NA	NA	89	83	182	541	173	95	285	89	74	142	20	0.407	0.262	0.116
.	19.01.15-20.55.20-1-216865	491	99	99	24	0	18	522	94	94	0	0	NA	NA	NA	152	132	188	562	195	103	308	111	57	192	26	0.303	0.342	0.133
.	19.01.15-20.55.21-1-216866	276	33	33	7	0	5	447	32	32	0	0	NA	NA	NA	60	60	175	530	168	87	274	86	28	53	13	0.16	0.1	0.077
.	19.01.15-20.55.29-1-216867	175	20	20	3	0	1	441	16	16	0	0	NA	NA	NA	56	63	176	529	171	87	265	89	10	25	0	0.057	0.047	0
.	19.01.15-20.55.55-1-216904	416	134	134	36	0	24	498	119	119	0	0	NA	NA	NA	110	115	184	562	182	102	299	97	89	211	37	0.484	0.375	0.203
.	19.01.15-20.55.57-1-216907	405	115	115	28	0	21	502	107	107	0	0	NA	NA	NA	98	115	194	548	186	106	295	101	84	180	34	0.433	0.328	0.183
.	19.01.15-20.56.06-1-216912	338	92	92	25	0	23	470	85	85	0	0	NA	NA	NA	103	88	190	535	176	100	280	90	40	185	31	0.211	0.346	0.176
.	19.01.15-20.56.31-1-216914	210	53	53	9	0	8	448	49	49	0	0	NA	NA	NA	59	61	181	517	176	94	262	92	35	74	23	0.193	0.143	0.131
.	19.01.15-20.57.03-1-216954	295	98	98	26	0	19	471	92	92	0	0	NA	NA	NA	82	87	182	538	180	95	281	95	64	169	28	0.352	0.314	0.156
.	19.01.15-20.57.15-1-216957	120	8	8	1	0	0	430	6	6	0	0	NA	NA	NA	31	38	173	508	170	90	254	86	2	11	5	0.012	0.022	0.029
.	19.01.15-20.57.25-1-216958	117	13	13	2	0	2	425	10	10	0	0	NA	NA	NA	44	37	170	509	171	84	255	86	4	16	6	0.024	0.031	0.035
.	19.01.15-20.57.31-1-216959	256	79	79	16	0	11	440	75	75	0	0	NA	NA	NA	71	61	173	533	168	88	270	82	40	105	37	0.231	0.197	0.22
.	19.01.15-20.57.48-1-216974	266	17	17	4	0	4	475	14	14	0	0	NA	NA	NA	70	91	181	547	176	98	286	91	8	19	17	0.044	0.035	0.097
.	19.01.15-20.57.49-1-216976	911	149	149	39	0	33	614	137	137	0	0	NA	NA	NA	226	237	207	627	216	123	361	130	104	260	52	0.502	0.415	0.241
.	19.01.15-20.57.50-1-216978	57	2	2	0	0	0	410	1	1	0	0	NA	NA	NA	31	28	172	504	165	84	245	81	0	3	0	0	0.006	0
.	19.01.15-20.57.54-1-216999	93	4	4	2	0	2	417	3	3	0	0	NA	NA	NA	28	31	168	508	168	81	254	82	4	3	0	0.024	0.006	0
.	19.01.15-20.58.02-1-217002	467	107	107	31	0	26	528	97	97	0	0	NA	NA	NA	111	152	188	583	194	103	314	111	93	193	51	0.495	0.331	0.263
.	19.01.15-20.58.09-1-217008	120	9	9	2	0	2	430	8	8	0	0	NA	NA	NA	31	49	171	521	170	86	259	85	0	17	1	0	0.033	0.006
.	19.01.15-20.58.11-1-217009	285	24	24	3	0	3	472	21	21	0	0	NA	NA	NA	91	90	180	546	177	93	287	92	26	31	3	0.144	0.057	0.017
.	19.01.15-20.58.22-1-217010	36	1	1	0	0	0	0	0	0	0	0	NA	NA	NA	7	9	164	492	166	0	0	0	0	2	0	0	0.004	0
.	19.01.15-20.58.22-1-217011	29	1	1	0	0	0	0	0	0	0	0	NA	NA	NA	8	9	166	492	164	0	0	0	4	0	0	0.024	0	0
.	19.01.15-20.58.25-1-217012	323	45	45	10	0	10	460	41	41	0	0	NA	NA	NA	93	76	182	527	180	98	268	94	45	58	19	0.247	0.11	0.106
.	19.01.15-20.58.25-1-217013	60	2	2	0	0	0	349	0	0	0	0	NA	NA	NA	12	17	168	499	163	69	213	67	0	2	4	0	0.004	0.025
.	19.01.15-20.58.27-1-217014	172	12	12	6	0	6	435	10	10	0	0	NA	NA	NA	47	47	170	516	174	89	258	88	8	20	6	0.047	0.039	0.034
.	19.01.15-20.58.35-1-217019	282	19	19	8	0	7	474	18	18	0	0	NA	NA	NA	81	92	176	548	181	93	285	96	1	35	16	0.006	0.064	0.088
.	19.01.15-20.58.49-1-217027	517	127	127	29	0	25	535	115	115	0	0	NA	NA	NA	149	163	195	596	185	109	328	98	102	198	42	0.523	0.332	0.227
.	19.01.15-20.58.53-1-217048	501	66	66	13	0	12	517	62	62	0	0	NA	NA	NA	128	131	193	563	188	106	307	104	39	135	22	0.202	0.24	0.117
.	19.01.15-20.58.57-1-217053	33	1	1	0	0	0	0	0	0	0	0	NA	NA	NA	7	9	166	493	163	0	0	0	0	0	0	0	0	0
.	19.01.15-20.59.02-1-217055	35	1	1	1	0	1	0	0	0	0	0	NA	NA	NA	11	9	163	493	166	0	0	0	0	0	0	0	0	0
.	19.01.15-20.59.07-1-217059	200	17	17	4	0	4	449	16	16	0	0	NA	NA	NA	61	60	176	527	170	91	272	86	5	30	4	0.028	0.057	0.024
.	19.01.15-20.59.10-1-217060	244	42	42	11	0	9	470	38	38	0	0	NA	NA	NA	77	77	179	530	181	95	278	97	37	65	12	0.207	0.123	0.066
.	19.01.15-20.59.10-1-217061	506	147	147	44	0	33	511	140	140	0	0	NA	NA	NA	107	126	192	560	187	107	299	105	92	235	45	0.479	0.42	0.241
.	19.01.15-20.59.18-1-217062	414	139	139	39	0	28	506	127	127	0	0	NA	NA	NA	96	121	174	569	191	93	307	106	90	232	64	0.517	0.408	0.335
.	19.01.15-20.59.31-1-217064	291	31	31	5	0	4	463	27	27	0	0	NA	NA	NA	76	71	174	531	179	92	275	96	38	24	16	0.218	0.045	0.089
.	19.01.15-21.00.07-1-217111	449	46	46	11	0	6	505	43	43	0	0	NA	NA	NA	128	117	185	553	192	98	299	108	32	84	19	0.173	0.152	0.099
.	19.01.15-21.00.13-1-217112	412	72	72	16	0	13	488	65	65	0	0	NA	NA	NA	111	109	193	545	184	106	285	97	34	144	23	0.176	0.264	0.125
.	19.01.15-21.00.15-1-217113	58	2	2	1	0	1	200	1	1	0	0	NA	NA	NA	20	9	163	496	163	39	124	37	0	2	2	0	0.004	0.012
.	19.01.15-21.00.17-1-217114	119	4	4	1	0	1	424	3	3	0	0	NA	NA	NA	35	36	170	510	169	85	253	86	1	4	3	0.006	0.008	0.018
.	19.01.15-21.00.23-1-217115	145	7	7	0	0	0	415	5	5	0	0	NA	NA	NA	36	27	168	507	165	82	253	80	1	8	8	0.006	0.016	0.048
.	19.01.15-21.00.35-1-217116	201	18	18	5	0	3	443	15	15	0	0	NA	NA	NA	71	58	179	520	172	92	264	87	9	38	9	0.05	0.073	0.052
.	19.01.15-21.00.39-1-217125	143	19	19	4	0	4	432	17	17	0	0	NA	NA	NA	54	52	174	522	169	86	262	84	10	38	4	0.057	0.073	0.024
.	19.01.15-21.00.42-1-217126	422	78	78	24	0	20	489	70	70	0	0	NA	NA	NA	127	109	184	553	185	99	293	97	46	149	36	0.25	0.269	0.195
.	19.01.15-21.01.04-1-217187	28	1	1	0	0	0	0	0	0	0	0	NA	NA	NA	7	9	165	493	164	0	0	0	0	0	0	0	0	0
.	19.01.15-21.01.05-1-217189	436	137	137	27	0	25	515	124	124	0	0	NA	NA	NA	125	133	184	573	189	99	312	104	78	203	48	0.424	0.354	0.254
.	19.01.15-21.01.05-1-217210	469	130	130	28	0	16	498	120	120	0	0	NA	NA	NA	110	111	199	543	182	111	288	99	98	197	36	0.492	0.363	0.198
.	19.01.15-21.01.07-1-217211	331	94	94	25	0	20	482	86	86	0	0	NA	NA	NA	104	98	187	545	179	101	287	94	33	191	16	0.176	0.35	0.089
.	19.01.15-21.01.17-1-217232	532	132	132	27	0	23	512	125	125	0	0	NA	NA	NA	148	130	189	566	188	103	307	102	83	202	39	0.439	0.357	0.207
.	19.01.15-21.01.45-1-217241	184	9	9	1	0	1	433	6	6	0	0	NA	NA	NA	52	46	176	510	173	90	256	87	8	13	6	0.045	0.025	0.035
.	19.01.15-21.01.51-1-217252	61	2	2	1	0	1	299	1	1	0	0	NA	NA	NA	15	13	163	496	167	58	175	66	0	0	7	0	0	0.042
.	19.01.15-21.01.51-1-217253	172	19	19	3	0	3	440	18	18	0	0	NA	NA	NA	45	51	171	521	172	86	267	87	15	16	10	0.088	0.031	0.058
.	19.01.15-21.02.00-1-217275	33	1	1	0	0	0	0	0	0	0	0	NA	NA	NA	8	7	165	490	165	0	0	0	0	1	0	0	0.002	0
.	19.01.15-21.02.03-1-217277	65	3	3	0	0	0	412	2	2	0	0	NA	NA	NA	28	25	170	499	169	85	244	83	3	5	0	0.018	0.01	0
.	19.01.15-21.02.04-1-217280	617	154	154	46	0	35	551	143	143	0	0	NA	NA	NA	142	167	189	604	187	102	345	104	98	268	43	0.519	0.444	0.23
.	19.01.15-21.02.16-1-217283	60	2	2	0	0	0	416	1	1	0	0	NA	NA	NA	19	25	168	505	165	83	251	82	1	0	1	0.006	0	0.006
.	19.01.15-21.02.19-1-217284	276	73	73	14	0	13	460	63	63	0	0	NA	NA	NA	78	66	185	519	175	101	267	92	36	122	22	0.195	0.235	0.126
.	19.01.15-21.02.19-1-217285	481	110	110	26	0	21	510	99	99	0	0	NA	NA	NA	130	129	186	571	185	99	309	102	86	219	34	0.462	0.384	0.184
.	19.01.15-21.02.28-1-217286	233	31	31	5	0	4	450	29	29	0	0	NA	NA	NA	78	68	185	524	172	95	267	88	13	32	19	0.07	0.061	0.11
.	19.01.15-21.03.05-1-217322	513	115	115	24	0	18	490	106	106	0	0	NA	NA	NA	138	104	184	548	185	98	290	102	73	204	35	0.397	0.372	0.189
.	19.01.15-21.03.08-1-217324	33	1	1	0	0	0	0	0	0	0	0	NA	NA	NA	5	13	167	494	165	0	0	0	0	0	1	0	0	0.006
.	19.01.15-21.03.11-1-217325	312	35	35	10	0	8	478	30	30	0	0	NA	NA	NA	88	92	181	548	176	98	287	93	20	78	15	0.11	0.142	0.085
.	19.01.15-21.03.34-1-217326	35	1	1	0	0	0	0	0	0	0	0	NA	NA	NA	12	6	163	493	163	0	0	0	0	0	0	0	0	0
.	19.01.15-21.03.37-1-217327	59	2	2	1	0	1	415	1	1	0	0	NA	NA	NA	26	25	167	502	169	83	247	85	0	5	0	0	0.01	0
.	19.01.15-21.03.46-1-217336	87	3	3	0	0	0	425	2	2	0	0	NA	NA	NA	23	27	170	504	166	86	255	84	0	4	4	0	0.008	0.024
.	19.01.15-21.03.48-1-217343	540	51	51	14	0	10	522	47	47	0	0	NA	NA	NA	147	133	186	567	193	103	310	109	23	102	18	0.124	0.18	0.093
.	19.01.15-21.03.52-1-217364	180	39	39	12	0	11	447	37	37	0	0	NA	NA	NA	60	65	176	526	176	91	268	88	25	66	7	0.142	0.125	0.04
.	19.01.15-21.03.59-1-217369	95	6	6	1	0	1	413	4	4	0	0	NA	NA	NA	26	26	167	502	170	82	246	85	3	8	1	0.018	0.016	0.006
.	19.01.15-21.04.00-1-217370	63	2	2	0	0	0	409	0	0	0	0	NA	NA	NA	21	20	166	503	164	82	245	82	0	1	0	0	0.002	0
.	19.01.15-21.04.10-1-217375	86	3	3	0	0	0	417	2	2	0	0	NA	NA	NA	17	29	169	507	166	82	253	82	0	3	1	0	0.006	0.006
.	19.01.15-21.04.11-1-217376	265	60	60	14	0	10	464	55	55	0	0	NA	NA	NA	75	80	181	530	182	96	273	95	40	93	33	0.221	0.175	0.181
.	19.01.15-21.04.14-1-217377	33	1	1	0	0	0	0	0	0	0	0	NA	NA	NA	9	9	163	497	162	0	0	0	2	0	0	0.012	0	0
.	19.01.15-21.04.16-1-217378	411	39	39	12	0	10	481	33	33	0	0	NA	NA	NA	118	91	181	543	180	97	289	95	42	61	13	0.232	0.112	0.072
.	19.01.15-21.04.22-1-217380	179	16	16	3	0	3	445	13	13	0	0	NA	NA	NA	56	56	178	515	176	94	261	90	12	21	2	0.067	0.041	0.011
.	19.01.15-21.04.46-1-217385	92	3	3	0	0	0	417	1	1	0	0	NA	NA	NA	19	30	168	505	170	82	252	83	0	7	0	0	0.014	0
.	19.01.15-21.04.57-1-217412	237	42	42	11	0	9	447	38	38	0	0	NA	NA	NA	80	60	179	523	171	94	266	87	20	66	21	0.112	0.126	0.123
.	19.01.15-21.04.58-1-217413	124	12	12	0	0	0	420	11	11	0	0	NA	NA	NA	29	32	175	504	166	90	249	81	7	17	7	0.04	0.034	0.042
.	19.01.15-21.04.59-1-217414	120	6	6	0	0	0	424	4	4	0	0	NA	NA	NA	38	34	169	506	172	84	252	88	8	6	2	0.047	0.012	0.012
.	19.01.15-21.05.21-1-217420	123	12	12	1	0	1	429	11	11	0	0	NA	NA	NA	30	45	175	513	170	88	255	86	0	21	5	0	0.041	0.029
.	19.01.15-21.05.21-1-217421	31	1	1	0	0	0	0	0	0	0	0	NA	NA	NA	11	4	164	490	163	0	0	0	0	0	0	0	0	0
.	19.01.15-21.05.23-1-217422	572	46	46	10	0	5	518	43	43	0	0	NA	NA	NA	166	141	182	582	190	95	318	105	25	86	17	0.137	0.148	0.089
.	19.01.15-21.05.23-1-217423	241	14	14	4	0	4	457	13	13	0	0	NA	NA	NA	83	75	182	527	179	93	270	94	17	17	7	0.093	0.032	0.039
.	19.01.15-21.05.29-1-217424	31	1	1	0	0	0	0	0	0	0	0	NA	NA	NA	11	8	164	493	164	0	0	0	0	6	0	0	0.012	0
.	19.01.15-21.05.33-1-217425	63	3	3	1	0	1	414	2	2	0	0	NA	NA	NA	20	23	168	497	171	83	246	85	0	14	1	0	0.028	0.006
.	19.01.15-21.05.34-1-217426	302	15	15	4	0	3	476	14	14	0	0	NA	NA	NA	89	86	179	537	183	96	282	98	7	39	7	0.039	0.073	0.038
.	19.01.15-21.05.40-1-217431	184	16	16	6	0	3	440	13	13	0	0	NA	NA	NA	59	55	174	523	171	90	263	87	9	19	20	0.052	0.036	0.117
.	19.01.15-21.05.47-1-217438	435	112	112	30	0	24	514	100	100	0	0	NA	NA	NA	106	132	191	564	190	104	305	105	83	192	38	0.435	0.34	0.2
.	19.01.15-21.05.48-1-217440	400	138	138	35	0	26	488	125	125	0	0	NA	NA	NA	127	113	187	557	182	99	293	96	91	204	52	0.487	0.366	0.286
.	19.01.15-21.05.48-1-217441	295	61	61	18	0	15	465	54	54	0	0	NA	NA	NA	87	78	184	532	175	95	279	91	50	118	21	0.272	0.222	0.12
.	19.01.15-21.05.58-1-217469	61	2	2	0	0	0	412	0	0	0	0	NA	NA	NA	25	17	166	498	166	82	245	85	0	7	0	0	0.014	0
.	19.01.15-21.06.07-1-217474	551	77	77	23	0	18	508	72	72	0	0	NA	NA	NA	138	122	186	561	188	99	304	105	70	131	31	0.376	0.234	0.165
.	19.01.15-21.06.09-1-217475	296	24	24	8	0	7	471	22	22	0	0	NA	NA	NA	101	90	174	546	183	90	281	100	13	41	10	0.075	0.075	0.055
.	19.01.15-21.06.09-1-217476	614	135	135	27	0	22	531	129	129	0	0	NA	NA	NA	150	148	185	577	199	98	319	114	89	210	68	0.481	0.364	0.342
.	19.01.15-21.06.12-1-217477	90	6	6	1	0	1	419	4	4	0	0	NA	NA	NA	22	37	171	507	172	83	252	84	0	8	2	0	0.016	0.012
.	19.01.15-21.06.27-1-217479	66	3	3	2	0	1	410	2	2	0	0	NA	NA	NA	31	20	168	498	167	84	245	81	4	2	1	0.024	0.004	0.006
.	19.01.15-21.06.35-1-217486	246	35	35	11	0	10	472	33	33	0	0	NA	NA	NA	81	88	181	534	186	95	276	101	19	73	28	0.105	0.137	0.151
.	19.01.15-21.06.41-1-217490	34	1	1	0	0	0	0	0	0	0	0	NA	NA	NA	10	9	165	494	163	0	0	0	0	0	0	0	0	0
.	19.01.15-21.06.44-1-217491	438	97	97	32	0	26	519	88	88	0	0	NA	NA	NA	103	139	200	562	190	113	303	103	66	163	36	0.33	0.29	0.189
.	19.01.15-21.06.50-1-217497	194	21	21	2	0	2	448	17	17	0	0	NA	NA	NA	62	57	175	527	168	92	272	84	12	32	19	0.069	0.061	0.113
.	19.01.15-21.07.00-1-217521	149	18	18	5	0	4	440	17	17	0	0	NA	NA	NA	52	48	174	515	172	90	260	90	12	29	6	0.069	0.056	0.035
.	19.01.15-21.07.28-1-217526	70	2	2	0	0	0	409	0	0	0	0	NA	NA	NA	22	18	166	499	166	83	245	81	0	0	4	0	0	0.024
.	19.01.15-21.07.28-1-217527	124	8	8	5	0	3	426	7	7	0	0	NA	NA	NA	39	34	171	506	170	87	253	86	0	21	6	0	0.042	0.035
.	19.01.15-21.07.31-1-217528	31	1	1	0	0	0	0	0	0	0	0	NA	NA	NA	11	5	164	491	163	0	0	0	0	0	0	0	0	0
.	19.01.15-21.07.33-1-217529	61	2	2	0	0	0	412	1	1	0	0	NA	NA	NA	20	19	168	499	165	84	248	80	3	2	0	0.018	0.004	0
.	19.01.15-21.07.38-1-217531	297	42	42	8	0	6	472	40	40	0	0	NA	NA	NA	76	87	172	551	177	89	288	95	27	52	20	0.157	0.094	0.113
.	19.01.15-21.07.44-1-217539	393	101	101	23	0	19	489	94	94	0	0	NA	NA	NA	106	98	190	545	176	107	290	92	72	204	31	0.379	0.374	0.176
.	19.01.15-21.07.46-1-217541	267	30	30	7	0	6	457	27	27	0	0	NA	NA	NA	75	74	178	527	182	91	271	95	31	55	6	0.174	0.104	0.033
.	19.01.15-21.07.48-1-217544	457	81	81	25	0	21	501	74	74	0	0	NA	NA	NA	121	119	188	561	183	104	300	97	63	164	27	0.335	0.292	0.148
.	19.01.15-21.07.55-1-217569	33	1	1	0	0	0	0	0	0	0	0	NA	NA	NA	13	7	165	491	164	0	0	0	0	1	0	0	0.002	0
.	19.01.15-21.07.57-1-217573	361	91	91	29	0	25	491	85	85	0	0	NA	NA	NA	106	109	186	559	177	102	297	92	71	167	26	0.382	0.299	0.147
.	19.01.15-21.08.23-1-217579	451	74	74	28	0	21	506	68	68	0	0	NA	NA	NA	110	127	192	559	189	105	299	102	54	128	18	0.281	0.229	0.095
.	19.01.15-21.08.36-1-217584	326	53	53	18	0	14	466	45	45	0	0	NA	NA	NA	95	84	179	533	185	94	275	97	66	104	8	0.369	0.195	0.043
.	19.01.15-21.08.38-1-217585	323	35	35	4	0	4	482	32	32	0	0	NA	NA	NA	71	103	187	537	192	102	276	104	21	49	18	0.112	0.091	0.094
.	19.01.15-21.08.38-1-217586	61	3	3	1	0	1	415	1	1	0	0	NA	NA	NA	22	29	166	507	169	81	248	86	0	11	0	0	0.022	0
.	19.01.15-21.08.42-1-217590	417	61	61	14	0	11	500	58	58	0	0	NA	NA	NA	115	115	189	555	184	101	298	101	49	104	20	0.259	0.187	0.109
.	19.01.15-21.08.51-1-217597	55	2	2	0	0	0	101	1	1	0	0	NA	NA	NA	14	17	167	495	168	23	58	20	0	0	1	0	0	0.006
.	19.01.15-21.08.59-1-217620	373	70	70	17	0	12	480	64	64	0	0	NA	NA	NA	102	97	187	541	182	104	283	93	53	81	20	0.283	0.15	0.11
.	19.01.15-21.09.33-1-217626	33	1	1	0	0	0	0	0	0	0	0	NA	NA	NA	7	9	164	496	162	0	0	0	0	4	0	0	0.008	0
.	19.01.15-21.09.37-1-217627	91	3	3	1	0	1	413	1	1	0	0	NA	NA	NA	30	23	169	501	166	84	248	81	0	2	2	0	0.004	0.012
.	19.01.15-21.09.48-1-217638	381	59	59	16	0	13	483	55	55	0	0	NA	NA	NA	110	95	181	545	182	96	289	98	38	87	29	0.21	0.16	0.159
.	19.01.15-21.09.48-1-217639	97	5	5	2	0	2	425	3	3	0	0	NA	NA	NA	36	43	174	517	165	88	255	82	0	4	3	0	0.008	0.018
.	19.01.15-21.09.57-1-217667	92	4	4	1	0	1	420	3	3	0	0	NA	NA	NA	29	33	173	507	166	87	250	83	10	10	0	0.058	0.02	0
.	19.01.15-21.10.01-1-217668	66	3	3	2	0	2	404	2	2	0	0	NA	NA	NA	18	11	167	492	165	79	243	82	4	2	0	0.024	0.004	0
.	19.01.15-21.10.02-1-217674	158	18	18	2	0	2	423	17	17	0	0	NA	NA	NA	41	38	173	510	168	88	251	84	9	41	7	0.052	0.08	0.042
.	19.01.15-21.10.07-1-217679	32	1	1	1	0	1	0	0	0	0	0	NA	NA	NA	10	9	167	491	164	0	0	0	0	0	0	0	0	0
.	19.01.15-21.10.09-1-217680	35	1	1	1	0	1	0	0	0	0	0	NA	NA	NA	11	5	166	490	162	0	0	0	0	0	1	0	0	0.006
.	19.01.15-21.10.12-1-217681	315	140	140	39	0	32	475	127	127	0	0	NA	NA	NA	87	89	181	547	174	95	290	90	108	231	37	0.597	0.422	0.213
.	19.01.15-21.10.12-1-217682	121	5	5	2	0	2	432	3	3	0	0	NA	NA	NA	40	43	176	511	169	90	256	86	8	2	0	0.045	0.004	0
.	19.01.15-21.10.14-1-217683	89	6	6	3	0	3	413	4	4	0	0	NA	NA	NA	27	25	171	502	165	87	246	80	1	17	0	0.006	0.034	0
.	19.01.15-21.10.14-1-217684	35	1	1	0	0	0	0	0	0	0	0	NA	NA	NA	11	9	165	494	163	0	0	0	2	0	0	0.012	0	0
.	19.01.15-21.10.14-1-217685	60	3	3	1	0	1	51	2	2	0	0	NA	NA	NA	9	20	168	499	166	9	33	9	9	2	0	0.054	0.004	0
.	19.01.15-21.10.17-1-217686	60	2	2	0	0	0	0	1	1	0	0	NA	NA	NA	17	14	164	497	166	0	0	0	0	0	4	0	0	0.024
.	19.01.15-21.10.22-1-217687	60	3	3	0	0	0	100	2	2	0	0	NA	NA	NA	11	16	164	501	164	16	64	20	8	0	0	0.049	0	0
.	19.01.15-21.10.22-1-217688	261	23	23	2	0	1	458	21	21	0	0	NA	NA	NA	89	77	173	535	182	87	276	95	18	34	14	0.104	0.064	0.077
.	19.01.15-21.10.29-1-217689	239	35	35	4	0	3	455	29	29	0	0	NA	NA	NA	74	75	177	535	176	91	273	91	29	45	23	0.164	0.084	0.131
.	19.01.15-21.10.30-1-217690	209	13	13	4	0	4	430	12	12	0	0	NA	NA	NA	50	40	169	511	173	87	254	89	6	20	7	0.036	0.039	0.04
.	19.01.15-21.10.32-1-217691	29	1	1	1	0	1	0	0	0	0	0	NA	NA	NA	14	4	163	492	162	0	0	0	0	2	0	0	0.004	0
.	19.01.15-21.10.35-1-217692	61	4	4	0	0	0	406	3	3	0	0	NA	NA	NA	25	18	165	503	163	81	245	80	0	8	0	0	0.016	0
.	19.01.15-21.10.35-1-217693	147	8	8	1	0	1	428	7	7	0	0	NA	NA	NA	37	36	172	509	168	88	257	83	3	26	2	0.017	0.051	0.012
.	19.01.15-21.10.54-1-217726	35	1	1	0	0	0	0	0	0	0	0	NA	NA	NA	12	5	163	492	163	0	0	0	0	0	0	0	0	0
.	19.01.15-21.10.57-1-217730	229	34	34	7	0	6	450	30	30	0	0	NA	NA	NA	55	64	179	516	182	89	265	96	24	69	5	0.134	0.134	0.027
.	19.01.15-21.10.57-1-217731	66	2	2	0	0	0	349	1	1	0	0	NA	NA	NA	29	26	167	503	169	67	214	68	1	0	0	0.006	0	0
.	19.01.15-21.10.58-1-217732	84	4	4	1	0	1	412	3	3	0	0	NA	NA	NA	27	25	165	506	167	81	249	82	4	3	0	0.024	0.006	0
.	19.01.15-21.11.04-1-217736	33	1	1	0	0	0	0	0	0	0	0	NA	NA	NA	10	3	164	489	163	0	0	0	3	0	0	0.018	0	0
.	19.01.15-21.11.08-1-217738	178	9	9	3	0	3	440	8	8	0	0	NA	NA	NA	62	53	176	522	168	91	266	83	9	14	0	0.051	0.027	0
.	19.01.15-21.11.08-1-217739	36	1	1	1	0	1	0	0	0	0	0	NA	NA	NA	14	11	166	495	163	0	0	0	0	0	0	0	0	0
.	19.01.15-21.11.12-1-217740	145	16	16	5	0	3	429	15	15	0	0	NA	NA	NA	49	44	169	517	171	84	258	87	0	37	11	0	0.072	0.064
.	19.01.15-21.11.13-1-217741	409	45	45	12	0	11	485	41	41	0	0	NA	NA	NA	99	100	182	548	183	95	292	98	44	84	23	0.242	0.153	0.126
.	19.01.15-21.11.13-1-217742	413	60	60	20	0	16	515	56	56	0	0	NA	NA	NA	112	134	182	565	200	97	304	114	63	89	12	0.346	0.158	0.06
.	19.01.15-21.11.13-1-217743	210	31	31	8	0	7	454	26	26	0	0	NA	NA	NA	52	61	176	524	174	92	273	89	18	62	17	0.102	0.118	0.098
.	19.01.15-21.11.26-1-217745	119	4	4	0	0	0	415	3	3	0	0	NA	NA	NA	40	32	169	507	169	82	248	85	0	5	0	0	0.01	0
.	19.01.15-21.11.36-1-217746	178	19	19	5	0	5	438	18	18	0	0	NA	NA	NA	39	54	174	523	170	88	263	87	5	31	9	0.029	0.059	0.053
.	19.01.15-21.11.41-1-217750	90	4	4	1	0	1	414	3	3	0	0	NA	NA	NA	30	27	167	505	168	81	250	83	0	8	2	0	0.016	0.012
.	19.01.15-21.11.43-1-217751	272	25	25	8	0	6	473	24	24	0	0	NA	NA	NA	67	87	174	543	183	91	282	100	12	45	3	0.069	0.083	0.016
.	19.01.15-21.11.55-1-217784	587	75	75	17	0	15	543	69	69	0	0	NA	NA	NA	158	161	200	583	191	118	322	103	67	129	22	0.335	0.221	0.115
.	19.01.15-21.11.58-1-217788	179	9	9	3	0	3	431	8	8	0	0	NA	NA	NA	48	43	170	516	170	86	258	87	17	20	4	0.1	0.039	0.024
.	19.01.15-21.12.06-1-217793	150	20	20	6	0	4	442	18	18	0	0	NA	NA	NA	33	58	169	525	177	84	266	92	9	28	18	0.053	0.053	0.102
.	19.01.15-21.12.08-1-217794	527	92	92	28	0	26	512	84	84	0	0	NA	NA	NA	124	134	190	565	192	105	302	105	71	152	31	0.374	0.269	0.161
.	19.01.15-21.12.22-1-217795	94	3	3	0	0	0	415	2	2	0	0	NA	NA	NA	34	26	166	506	167	83	249	83	0	3	2	0	0.006	0.012
.	19.01.15-21.12.28-1-217796	380	79	79	15	0	13	482	72	72	0	0	NA	NA	NA	106	99	180	541	191	95	282	105	37	138	20	0.206	0.255	0.105
.	19.01.15-21.12.29-1-217797	115	6	6	2	0	2	414	5	5	0	0	NA	NA	NA	40	29	170	509	163	84	252	78	3	5	5	0.018	0.01	0.031
.	19.01.15-21.12.34-1-217798	33	1	1	0	0	0	0	0	0	0	0	NA	NA	NA	6	11	165	495	164	0	0	0	0	0	0	0	0	0
.	19.01.15-21.12.36-1-217799	88	3	3	0	0	0	410	2	2	0	0	NA	NA	NA	23	18	167	499	165	82	247	81	5	7	0	0.03	0.014	0
.	19.01.15-21.12.41-1-217804	33	1	1	1	0	1	0	0	0	0	0	NA	NA	NA	13	10	168	493	162	0	0	0	0	0	2	0	0	0.012
.	19.01.15-21.12.41-1-217805	378	62	62	16	0	11	495	55	55	0	0	NA	NA	NA	107	105	181	559	178	97	303	95	36	134	17	0.199	0.24	0.096
.	19.01.15-21.12.44-1-217806	444	92	92	24	0	19	500	82	82	0	0	NA	NA	NA	100	115	185	557	186	100	299	101	92	181	22	0.497	0.325	0.118
.	19.01.15-21.12.46-1-217808	415	161	161	32	0	26	483	151	151	0	0	NA	NA	NA	98	103	185	550	181	96	290	97	78	240	44	0.422	0.436	0.243
.	19.01.15-21.12.48-1-217811	152	14	14	3	0	3	446	12	12	0	0	NA	NA	NA	47	55	171	520	177	87	266	93	11	29	2	0.064	0.056	0.011
.	19.01.15-21.13.00-1-217836	37	1	1	0	0	0	0	0	0	0	0	NA	NA	NA	10	18	166	500	165	0	0	0	0	0	0	0	0	0
.	19.01.15-21.13.03-1-217839	159	7	7	2	0	1	445	6	6	0	0	NA	NA	NA	30	60	179	522	172	91	266	88	4	9	6	0.022	0.017	0.035
.	19.01.15-21.13.16-1-217843	407	68	68	19	0	16	480	62	62	0	0	NA	NA	NA	116	93	184	537	185	99	283	98	58	125	10	0.315	0.233	0.054
.	19.01.15-21.13.21-1-217844	62	2	2	0	0	0	150	1	1	0	0	NA	NA	NA	19	17	167	496	167	25	90	35	2	0	0	0.012	0	0
.	19.01.15-21.13.30-1-217845	209	21	21	4	0	4	433	20	20	0	0	NA	NA	NA	66	56	180	515	174	92	257	84	19	27	5	0.106	0.052	0.029
.	19.01.15-21.13.41-1-217849	35	1	1	0	0	0	0	0	0	0	0	NA	NA	NA	7	10	165	494	164	0	0	0	0	0	0	0	0	0
.	19.01.15-21.13.45-1-217851	580	96	96	22	0	20	549	87	87	0	0	NA	NA	NA	191	171	204	587	193	117	321	111	50	184	32	0.245	0.313	0.166
.	19.01.15-21.13.59-1-217886	651	146	146	39	0	26	550	138	138	0	0	NA	NA	NA	154	172	192	593	200	106	331	113	71	307	40	0.37	0.518	0.2
.	19.01.15-21.14.04-1-217889	63	4	4	1	0	0	405	3	3	0	0	NA	NA	NA	20	13	165	495	166	78	243	84	0	7	0	0	0.014	0
.	19.01.15-21.14.10-1-217892	113	4	4	3	0	2	431	3	3	0	0	NA	NA	NA	39	39	171	512	169	86	260	85	12	9	1	0.07	0.018	0.006
.	19.01.15-21.14.11-1-217893	57	2	2	0	0	0	0	1	1	0	0	NA	NA	NA	6	15	165	496	167	0	0	0	0	1	2	0	0.002	0.012
.	19.01.15-21.14.18-1-217894	96	9	9	1	0	1	420	6	6	0	0	NA	NA	NA	27	31	172	504	168	87	247	86	5	10	1	0.029	0.02	0.006
.	19.01.15-21.14.20-1-217896	65	3	3	0	0	0	405	2	2	0	0	NA	NA	NA	19	15	166	496	166	83	242	80	3	3	0	0.018	0.006	0
.	19.01.15-21.14.28-1-217897	487	133	133	47	0	38	516	122	122	0	0	NA	NA	NA	124	132	189	571	185	105	310	101	85	243	47	0.45	0.426	0.254
.	19.01.15-21.14.31-1-217898	301	28	28	8	0	5	456	26	26	0	0	NA	NA	NA	79	69	177	534	171	91	277	88	27	49	14	0.153	0.092	0.082
.	19.01.15-21.14.38-1-217899	380	107	107	33	0	29	485	99	99	0	0	NA	NA	NA	92	97	182	540	188	98	285	102	66	193	36	0.363	0.357	0.191
.	19.01.15-21.14.38-1-217900	122	8	8	0	0	0	422	7	7	0	0	NA	NA	NA	42	34	167	514	166	80	259	83	10	9	5	0.06	0.018	0.03
.	19.01.15-21.14.45-1-217904	31	1	1	0	0	0	0	0	0	0	0	NA	NA	NA	13	14	167	493	167	0	0	0	0	0	0	0	0	0
.	19.01.15-21.14.48-1-217908	36	1	1	0	0	0	0	0	0	0	0	NA	NA	NA	12	6	164	492	163	0	0	0	0	3	0	0	0.006	0
.	19.01.15-21.14.51-1-217912	181	35	35	7	0	6	442	32	32	0	0	NA	NA	NA	59	54	172	528	167	89	269	84	9	66	5	0.052	0.125	0.03
.	19.01.15-21.15.00-1-217934	36	1	1	0	0	0	0	0	0	0	0	NA	NA	NA	4	12	165	493	167	0	0	0	0	0	1	0	0	0.006
.	19.01.15-21.15.04-1-217937	34	1	1	1	0	1	0	0	0	0	0	NA	NA	NA	12	9	166	492	164	0	0	0	0	2	0	0	0.004	0
.	19.01.15-21.15.06-1-217940	90	3	3	2	0	1	418	2	2	0	0	NA	NA	NA	35	38	167	510	174	80	251	87	0	6	2	0	0.012	0.011
.	19.01.15-21.15.19-1-217942	318	141	141	40	0	34	461	130	130	0	0	NA	NA	NA	96	77	181	528	181	96	270	95	103	243	35	0.569	0.46	0.193
.	19.01.15-21.15.28-1-217943	272	24	24	9	0	8	463	20	20	0	0	NA	NA	NA	85	77	181	533	176	95	277	91	14	56	16	0.077	0.105	0.091
.	19.01.15-21.15.31-1-217944	239	25	25	7	0	7	462	22	22	0	0	NA	NA	NA	65	79	178	528	186	94	271	97	14	38	1	0.079	0.072	0.005
.	19.01.15-21.15.37-1-217946	408	141	141	35	0	27	498	130	130	0	0	NA	NA	NA	111	117	189	551	190	103	292	103	93	209	57	0.492	0.379	0.3
.	19.01.15-21.15.44-1-217950	30	1	1	0	0	0	0	0	0	0	0	NA	NA	NA	3	8	165	494	162	0	0	0	0	0	0	0	0	0
.	19.01.15-21.15.47-1-217957	204	36	36	7	0	3	458	34	34	0	0	NA	NA	NA	47	72	176	537	172	90	277	91	26	42	3	0.148	0.078	0.017
.	19.01.15-21.16.10-1-217990	64	3	3	0	0	0	347	2	2	0	0	NA	NA	NA	25	24	172	497	168	69	208	70	2	3	0	0.012	0.006	0
.	19.01.15-21.16.10-1-217991	96	3	3	1	0	1	423	2	2	0	0	NA	NA	NA	39	40	174	514	165	86	255	82	0	8	1	0	0.016	0.006
.	19.01.15-21.16.21-1-217992	211	40	40	10	0	8	454	35	35	0	0	NA	NA	NA	53	59	183	515	174	99	264	91	19	66	26	0.104	0.128	0.149
.	19.01.15-21.16.23-1-217994	283	53	53	10	0	9	472	51	51	0	0	NA	NA	NA	63	88	180	542	179	96	282	94	37	79	16	0.206	0.146	0.089
.	19.01.15-21.16.48-1-218007	30	1	1	1	0	1	0	0	0	0	0	NA	NA	NA	8	8	166	492	163	0	0	0	0	0	2	0	0	0.012
.	19.01.15-21.16.50-1-218010	92	7	7	3	0	3	415	6	6	0	0	NA	NA	NA	31	32	168	508	169	82	251	82	0	10	4	0	0.02	0.024
.	19.01.15-21.16.58-1-218034	62	2	2	0	0	0	349	1	1	0	0	NA	NA	NA	13	10	164	496	163	72	209	68	0	1	1	0	0.002	0.006
.	19.01.15-21.17.06-1-218039	302	42	42	16	0	11	457	40	40	0	0	NA	NA	NA	79	71	177	536	171	92	277	88	42	81	16	0.237	0.151	0.094
.	19.01.15-21.17.07-1-218040	87	4	4	1	0	1	412	3	3	0	0	NA	NA	NA	26	27	173	500	167	83	246	83	0	9	0	0	0.018	0
.	19.01.15-21.17.08-1-218041	59	2	2	0	0	0	413	1	1	0	0	NA	NA	NA	22	19	164	503	165	80	250	83	2	0	1	0.012	0	0.006
.	19.01.15-21.17.16-1-218042	118	11	11	1	0	0	433	7	7	0	0	NA	NA	NA	28	43	172	515	169	89	258	86	4	24	5	0.023	0.047	0.03
.	19.01.15-21.17.19-1-218043	411	51	51	10	0	10	510	45	45	0	0	NA	NA	NA	102	125	190	563	185	107	300	103	32	85	29	0.168	0.151	0.157
.	19.01.15-21.17.25-1-218044	118	11	11	0	0	0	431	10	10	0	0	NA	NA	NA	37	38	167	514	170	82	261	88	3	29	2	0.018	0.056	0.012
.	19.01.15-21.17.27-1-218045	741	130	130	27	0	19	567	119	119	0	0	NA	NA	NA	198	185	200	600	198	115	333	119	85	229	38	0.425	0.382	0.192
.	19.01.15-21.17.40-1-218047	238	28	28	7	0	6	446	26	26	0	0	NA	NA	NA	58	59	177	522	173	92	264	90	16	40	10	0.09	0.077	0.058
.	19.01.15-21.17.42-1-218051	130	11	11	2	0	2	426	9	9	0	0	NA	NA	NA	28	37	171	507	172	86	253	87	1	14	5	0.006	0.028	0.029
.	19.01.15-21.17.48-1-218059	92	4	4	1	0	1	419	2	2	0	0	NA	NA	NA	37	32	168	507	170	81	251	87	0	0	7	0	0	0.041
.	19.01.15-21.17.50-1-218062	180	14	14	3	0	3	444	13	13	0	0	NA	NA	NA	55	59	170	525	177	85	266	93	5	24	7	0.029	0.046	0.04
.	19.01.15-21.18.01-1-218088	276	88	88	21	0	13	459	81	81	0	0	NA	NA	NA	81	72	183	531	171	98	274	87	58	139	23	0.317	0.262	0.135
.	19.01.15-21.18.01-1-218089	113	10	10	4	0	4	418	9	9	0	0	NA	NA	NA	21	26	169	503	167	83	252	83	12	26	4	0.071	0.052	0.024
.	19.01.15-21.18.07-1-218095	422	97	97	27	0	22	501	87	87	0	0	NA	NA	NA	111	115	187	553	188	103	297	101	69	181	27	0.369	0.327	0.144
.	19.01.15-21.18.14-1-218096	310	35	35	13	0	9	464	32	32	0	0	NA	NA	NA	87	80	178	539	176	93	279	92	21	64	8	0.118	0.119	0.045
.	19.01.15-21.18.19-1-218097	594	47	47	18	0	14	555	44	44	0	0	NA	NA	NA	189	173	200	581	205	111	324	120	40	87	11	0.2	0.15	0.054
.	19.01.15-21.18.20-1-218098	32	1	1	0	0	0	0	0	0	0	0	NA	NA	NA	15	8	164	495	162	0	0	0	2	0	0	0.012	0	0
.	19.01.15-21.18.23-1-218099	364	111	111	35	0	25	489	103	103	0	0	NA	NA	NA	99	111	184	554	186	99	292	98	71	207	30	0.386	0.374	0.161
.	19.01.15-21.18.27-1-218100	259	50	50	13	0	11	454	45	45	0	0	NA	NA	NA	68	65	174	526	178	91	272	91	35	88	16	0.201	0.167	0.09
.	19.01.15-21.18.28-1-218101	117	6	6	0	0	0	429	5	5	0	0	NA	NA	NA	35	41	170	514	170	86	258	85	4	4	7	0.024	0.008	0.041
.	19.01.15-21.18.43-1-218109	347	57	57	13	0	11	507	51	51	0	0	NA	NA	NA	92	122	185	567	183	99	310	98	46	79	15	0.249	0.139	0.082
.	19.01.15-21.18.59-1-218138	699	170	170	48	0	32	557	156	156	0	0	NA	NA	NA	193	180	194	596	203	107	333	117	118	245	56	0.608	0.411	0.276
.	19.01.15-21.19.23-1-218144	61	2	2	0	0	0	150	1	1	0	0	NA	NA	NA	15	18	166	498	167	33	88	29	2	0	0	0.012	0	0
.	19.01.15-21.19.26-1-218145	205	25	25	8	0	6	453	21	21	0	0	NA	NA	NA	67	65	172	531	175	91	272	90	12	42	9	0.07	0.079	0.051
.	19.01.15-21.19.31-1-218146	61	2	2	1	0	1	251	1	1	0	0	NA	NA	NA	20	10	166	492	165	50	153	48	0	0	2	0	0	0.012
.	19.01.15-21.19.40-1-218150	355	87	87	26	0	22	496	78	78	0	0	NA	NA	NA	113	111	186	554	184	101	296	99	72	148	27	0.387	0.267	0.147
.	19.01.15-21.19.41-1-218151	347	99	99	29	0	21	473	90	90	0	0	NA	NA	NA	111	98	175	553	183	89	289	95	61	164	43	0.349	0.297	0.235
.	19.01.15-21.19.54-1-218180	150	34	34	6	0	6	438	30	30	0	0	NA	NA	NA	52	45	170	518	170	87	265	86	22	50	1	0.129	0.097	0.006
.	19.01.15-21.19.56-1-218183	93	7	7	0	0	0	422	5	5	0	0	NA	NA	NA	29	31	168	506	170	83	251	88	9	9	0	0.054	0.018	0
.	19.01.15-21.19.57-1-218185	209	23	23	10	0	10	430	20	20	0	0	NA	NA	NA	66	49	169	521	172	82	260	88	14	50	6	0.083	0.096	0.035
.	19.01.15-21.19.59-1-218189	327	111	111	33	0	29	475	101	101	0	0	NA	NA	NA	76	95	180	544	184	97	282	96	47	185	24	0.261	0.34	0.13
.	19.01.15-21.20.12-1-218199	235	97	97	33	0	26	452	91	91	0	0	NA	NA	NA	76	71	174	536	174	89	275	88	73	180	12	0.42	0.336	0.069
.	19.01.15-21.20.24-1-218200	383	78	78	18	0	15	491	73	73	0	0	NA	NA	NA	101	101	178	555	181	95	297	99	74	126	15	0.416	0.227	0.083
.	19.01.15-21.20.37-1-218206	172	21	21	5	0	4	432	19	19	0	0	NA	NA	NA	41	43	169	516	171	84	264	84	28	23	4	0.166	0.045	0.023
.	19.01.15-21.20.40-1-218210	335	118	118	29	0	25	484	111	111	0	0	NA	NA	NA	93	97	186	544	180	101	288	95	79	186	43	0.425	0.342	0.239
.	19.01.15-21.21.09-1-218242	90	4	4	0	0	0	426	3	3	0	0	NA	NA	NA	29	37	170	509	171	83	257	86	0	7	3	0	0.014	0.018
.	19.01.15-21.21.21-1-218243	153	15	15	2	0	1	443	13	13	0	0	NA	NA	NA	55	54	178	516	173	90	264	89	4	32	4	0.022	0.062	0.023
.	19.01.15-21.21.24-1-218245	303	69	69	15	0	11	475	66	66	0	0	NA	NA	NA	97	98	178	544	189	92	284	99	59	101	22	0.331	0.186	0.116
.	19.01.15-21.21.46-1-218250	34	1	1	0	0	0	0	0	0	0	0	NA	NA	NA	3	7	164	493	163	0	0	0	0	0	0	0	0	0
.	19.01.15-21.21.47-1-218252	119	13	13	2	0	2	414	11	11	0	0	NA	NA	NA	48	32	169	507	169	79	250	85	17	13	1	0.101	0.026	0.006
.	19.01.15-21.21.49-1-218254	62	3	3	1	0	1	418	2	2	0	0	NA	NA	NA	18	29	166	508	168	83	254	81	0	8	2	0	0.016	0.012
.	19.01.15-21.22.02-1-218289	405	76	76	21	0	16	490	73	73	0	0	NA	NA	NA	96	105	182	554	182	98	297	95	40	157	17	0.22	0.283	0.093
.	19.01.15-21.22.08-1-218293	143	8	8	0	0	0	429	6	6	0	0	NA	NA	NA	38	40	166	519	168	83	263	83	7	10	0	0.042	0.019	0
.	19.01.15-21.22.10-1-218294	532	119	119	31	0	21	516	109	109	0	0	NA	NA	NA	131	144	189	583	185	102	315	99	75	180	41	0.397	0.309	0.222
.	19.01.15-21.22.13-1-218295	436	112	112	25	0	22	504	102	102	0	0	NA	NA	NA	97	113	180	562	184	99	303	102	68	190	30	0.378	0.338	0.163
.	19.01.15-21.22.15-1-218296	114	11	11	1	0	1	416	10	10	0	0	NA	NA	NA	25	33	171	504	171	85	246	85	2	17	0	0.012	0.034	0
.	19.01.15-21.22.19-1-218297	333	32	32	10	0	8	492	29	29	0	0	NA	NA	NA	103	109	184	551	187	99	291	102	11	57	12	0.06	0.103	0.064
.	19.01.15-21.22.31-1-218298	555	99	99	27	0	24	536	89	89	0	0	NA	NA	NA	158	150	188	579	196	104	321	111	77	158	33	0.41	0.273	0.168
.	19.01.15-21.22.35-1-218299	34	1	1	0	0	0	0	0	0	0	0	NA	NA	NA	13	13	165	498	163	0	0	0	0	0	1	0	0	0.006
.	19.01.15-21.22.37-1-218301	60	2	2	0	0	0	347	1	1	0	0	NA	NA	NA	12	20	166	498	169	68	210	69	0	1	3	0	0.002	0.018
.	19.01.15-21.22.46-1-218305	116	6	6	3	0	3	431	5	5	0	0	NA	NA	NA	41	47	170	519	171	83	261	87	6	12	6	0.035	0.023	0.035
.	19.01.15-21.22.53-1-218329	496	104	104	30	0	21	526	92	92	0	0	NA	NA	NA	133	141	194	573	187	110	313	103	74	175	48	0.381	0.305	0.257
.	19.01.15-21.22.56-1-218333	33	1	1	1	0	1	0	0	0	0	0	NA	NA	NA	9	6	165	492	162	0	0	0	0	0	0	0	0	0
.	19.01.15-21.22.58-1-218335	237	29	29	7	0	6	453	23	23	0	0	NA	NA	NA	80	73	175	538	173	89	276	88	7	64	7	0.04	0.119	0.04
.	19.01.15-21.23.06-1-218341	63	2	2	0	0	0	348	1	1	0	0	NA	NA	NA	16	23	167	502	167	70	207	71	0	3	0	0	0.006	0
.	19.01.15-21.23.11-1-218342	125	11	11	0	0	0	424	9	9	0	0	NA	NA	NA	38	35	172	503	173	87	249	88	2	19	8	0.012	0.038	0.046
.	19.01.15-21.23.16-1-218343	446	84	84	21	0	17	516	76	76	0	0	NA	NA	NA	113	126	187	560	192	106	305	105	48	162	34	0.257	0.289	0.177
.	19.01.15-21.23.33-1-218344	352	90	90	15	0	12	482	83	83	0	0	NA	NA	NA	97	99	184	544	184	98	285	99	65	146	11	0.353	0.268	0.06
.	19.01.15-21.23.38-1-218345	442	93	93	33	0	29	506	82	82	0	0	NA	NA	NA	152	128	188	565	188	99	304	103	62	177	42	0.33	0.313	0.223
.	19.01.15-21.24.03-1-218386	265	31	31	6	0	6	476	28	28	0	0	NA	NA	NA	80	94	180	545	182	90	289	97	11	47	9	0.061	0.086	0.049
.	19.01.15-21.24.40-1-218393	121	7	7	2	0	2	428	6	6	0	0	NA	NA	NA	34	38	167	510	174	85	254	89	11	29	0	0.066	0.057	0
.	19.01.15-21.24.42-1-218394	323	79	79	12	0	9	477	75	75	0	0	NA	NA	NA	107	92	178	546	181	98	282	97	47	161	21	0.264	0.295	0.116
.	19.01.15-21.24.45-1-218395	525	137	137	37	0	33	508	129	129	0	0	NA	NA	NA	131	134	188	563	196	98	299	111	64	234	37	0.34	0.416	0.189
.	19.01.15-21.24.59-1-218423	33	1	1	0	0	0	0	0	0	0	0	NA	NA	NA	10	9	166	493	163	0	0	0	0	0	1	0	0	0.006
.	19.01.15-21.25.00-1-218424	293	14	14	2	0	2	460	12	12	0	0	NA	NA	NA	94	77	175	535	180	87	277	96	20	14	12	0.114	0.026	0.067
.	19.01.15-21.25.02-1-218426	89	4	4	0	0	0	414	3	3	0	0	NA	NA	NA	18	25	171	498	169	84	247	83	6	2	0	0.035	0.004	0
.	19.01.15-21.25.06-1-218430	357	61	61	25	0	20	480	56	56	0	0	NA	NA	NA	101	94	185	544	178	102	285	93	31	115	21	0.168	0.211	0.118
.	19.01.15-21.25.18-1-218432	95	5	5	0	0	0	418	3	3	0	0	NA	NA	NA	23	31	171	508	165	85	252	81	3	3	0	0.018	0.006	0
.	19.01.15-21.25.21-1-218433	33	1	1	0	0	0	0	0	0	0	0	NA	NA	NA	6	11	163	494	167	0	0	0	0	0	5	0	0	0.03
.	19.01.15-21.25.23-1-218435	211	18	18	3	0	3	430	16	16	0	0	NA	NA	NA	59	46	167	522	170	81	262	87	5	23	11	0.03	0.044	0.065
.	19.01.15-21.25.30-1-218436	296	56	56	13	0	11	472	48	48	0	0	NA	NA	NA	82	82	177	541	177	89	291	92	58	89	20	0.328	0.165	0.113
.	19.01.15-21.25.31-1-218437	453	54	54	13	0	11	514	49	49	0	0	NA	NA	NA	103	124	177	573	187	92	315	107	51	77	25	0.288	0.134	0.134
.	19.01.15-21.25.31-1-218438	437	125	125	33	0	30	499	112	112	0	0	NA	NA	NA	97	111	187	554	183	102	299	98	82	187	52	0.439	0.338	0.284
.	19.01.15-21.25.33-1-218439	150	19	19	6	0	3	444	18	18	0	0	NA	NA	NA	61	62	177	524	174	90	265	89	41	24	1	0.232	0.046	0.006
.	19.01.15-21.25.52-1-218455	62	3	3	0	0	0	250	1	1	0	0	NA	NA	NA	19	17	165	498	167	47	151	52	0	0	2	0	0	0.012
.	19.01.15-21.26.02-1-218480	59	3	3	0	0	0	406	2	2	0	0	NA	NA	NA	27	15	166	499	163	83	242	81	0	8	0	0	0.016	0
.	19.01.15-21.26.05-1-218484	296	129	129	32	0	26	472	119	119	0	0	NA	NA	NA	77	90	178	547	178	92	287	93	58	215	41	0.326	0.393	0.23
.	19.01.15-21.26.13-1-218485	408	67	67	24	0	19	494	58	58	0	0	NA	NA	NA	127	117	183	562	185	96	299	99	28	138	33	0.153	0.246	0.178
.	19.01.15-21.26.18-1-218486	263	10	10	6	0	5	464	7	7	0	0	NA	NA	NA	86	87	173	554	173	87	287	90	0	24	6	0	0.043	0.035
.	19.01.15-21.26.21-1-218487	124	11	11	2	0	1	424	8	8	0	0	NA	NA	NA	27	29	168	507	167	86	254	84	0	21	8	0	0.041	0.048
.	19.01.15-21.26.42-1-218498	87	3	3	0	0	0	415	2	2	0	0	NA	NA	NA	20	25	166	508	164	81	252	82	0	2	1	0	0.004	0.006
.	19.01.15-21.26.42-1-218499	35	1	1	0	0	0	0	0	0	0	0	NA	NA	NA	15	8	165	492	164	0	0	0	0	0	0	0	0	0
.	19.01.15-21.26.43-1-218500	294	82	82	26	0	20	471	75	75	0	0	NA	NA	NA	92	85	178	541	179	94	281	96	44	151	26	0.247	0.279	0.145
.	19.01.15-21.26.44-1-218501	145	7	7	1	0	1	430	6	6	0	0	NA	NA	NA	51	42	169	514	172	83	259	88	2	20	4	0.012	0.039	0.023
.	19.01.15-21.26.45-1-218502	36	1	1	0	0	0	0	0	0	0	0	NA	NA	NA	10	15	166	495	167	0	0	0	0	1	0	0	0.002	0
.	19.01.15-21.26.47-1-218505	152	22	22	5	0	5	426	21	21	0	0	NA	NA	NA	55	46	173	517	169	87	256	83	20	35	12	0.116	0.068	0.071
.	19.01.15-21.26.54-1-218530	211	22	22	6	0	4	440	19	19	0	0	NA	NA	NA	61	53	172	519	175	86	263	91	17	45	9	0.099	0.087	0.051
.	19.01.15-21.27.02-1-218534	112	11	11	1	0	1	416	10	10	0	0	NA	NA	NA	35	32	169	506	170	83	249	84	7	11	0	0.041	0.022	0
.	19.01.15-21.27.26-1-218538	119	8	8	1	0	1	426	7	7	0	0	NA	NA	NA	36	39	171	509	172	84	256	86	1	9	8	0.006	0.018	0.047
.	19.01.15-21.27.31-1-218539	290	35	35	6	0	5	478	29	29	0	0	NA	NA	NA	95	90	178	541	184	93	286	99	37	49	9	0.208	0.091	0.049
.	19.01.15-21.27.32-1-218540	34	1	1	0	0	0	0	0	0	0	0	NA	NA	NA	9	9	163	495	164	0	0	0	0	1	0	0	0.002	0
.	19.01.15-21.27.34-1-218541	569	133	133	33	0	24	540	118	118	0	0	NA	NA	NA	166	163	202	576	198	114	314	112	71	246	50	0.351	0.427	0.253
.	19.01.15-21.27.34-1-218542	546	111	111	30	0	23	502	97	97	0	0	NA	NA	NA	137	116	182	555	192	94	301	107	120	158	28	0.659	0.285	0.146
.	19.01.15-21.27.42-1-218547	178	15	15	0	0	0	445	13	13	0	0	NA	NA	NA	50	60	173	522	178	89	265	91	14	14	4	0.081	0.027	0.022
.	19.01.15-21.27.59-1-218579	522	81	81	23	0	19	533	76	76	0	0	NA	NA	NA	149	152	192	585	188	109	322	102	51	146	40	0.266	0.25	0.213
.	19.01.15-21.28.08-1-218588	305	105	105	25	0	20	465	100	100	0	0	NA	NA	NA	100	78	175	536	180	90	279	96	43	175	54	0.246	0.326	0.3
.	19.01.15-21.28.16-1-218589	208	45	45	13	0	9	441	41	41	0	0	NA	NA	NA	60	55	175	521	172	90	262	89	34	77	4	0.194	0.148	0.023
.	19.01.15-21.28.28-1-218590	65	2	2	0	0	0	410	1	1	0	0	NA	NA	NA	27	18	169	499	163	84	246	80	7	0	0	0.041	0	0
.	19.01.15-21.28.37-1-218595	121	11	11	2	0	2	426	9	9	0	0	NA	NA	NA	32	39	171	510	171	85	254	87	14	16	0	0.082	0.031	0
.	19.01.15-21.28.39-1-218596	151	26	26	6	0	6	437	23	23	0	0	NA	NA	NA	43	47	174	519	167	87	265	85	28	41	3	0.161	0.079	0.018
.	19.01.15-21.28.42-1-218600	31	1	1	0	0	0	0	0	0	0	0	NA	NA	NA	8	8	165	493	163	0	0	0	0	0	1	0	0	0.006
.	19.01.15-21.28.50-1-218606	505	159	159	43	0	33	520	142	142	0	0	NA	NA	NA	123	142	188	574	193	102	312	106	80	292	45	0.426	0.509	0.233
.	19.01.15-21.28.58-1-218630	179	16	16	9	0	7	447	13	13	0	0	NA	NA	NA	59	60	171	525	177	87	269	91	6	30	15	0.035	0.057	0.085
.	19.01.15-21.29.18-1-218635	303	40	40	11	0	9	471	34	34	0	0	NA	NA	NA	73	82	175	546	174	90	289	92	30	63	5	0.171	0.115	0.029
.	19.01.15-21.29.18-1-218636	65	5	5	1	0	1	418	4	4	0	0	NA	NA	NA	21	28	168	507	166	81	253	84	0	3	9	0	0.006	0.054
.	19.01.15-21.29.24-1-218638	83	3	3	0	0	0	414	2	2	0	0	NA	NA	NA	21	26	173	501	165	85	247	82	2	3	0	0.012	0.006	0
.	19.01.15-21.29.33-1-218639	91	4	4	0	0	0	427	3	3	0	0	NA	NA	NA	22	29	171	502	169	87	256	84	0	11	0	0	0.022	0
.	19.01.15-21.29.36-1-218640	443	97	97	18	0	15	499	84	84	0	0	NA	NA	NA	113	114	189	554	184	104	292	103	98	159	24	0.519	0.287	0.13
.	19.01.15-21.29.45-1-218644	563	137	137	40	0	35	542	126	126	0	0	NA	NA	NA	143	161	199	588	187	113	327	102	52	286	31	0.261	0.486	0.166
.	19.01.15-21.29.53-1-218668	274	19	19	6	0	6	472	16	16	0	0	NA	NA	NA	78	83	180	537	179	96	282	94	9	36	8	0.05	0.067	0.045
.	19.01.15-21.30.02-1-218681	179	15	15	6	0	6	435	12	12	0	0	NA	NA	NA	53	56	173	521	175	87	258	90	3	27	10	0.017	0.052	0.057
.	19.01.15-21.30.02-1-218684	185	14	14	4	0	4	426	12	12	0	0	NA	NA	NA	60	41	170	515	169	84	257	85	7	16	1	0.041	0.031	0.006
.	19.01.15-21.30.10-1-218691	338	59	59	12	0	9	469	55	55	0	0	NA	NA	NA	88	89	180	542	180	94	282	93	55	88	23	0.306	0.162	0.128
.	19.01.15-21.30.11-1-218692	327	46	46	11	0	10	450	40	40	0	0	NA	NA	NA	95	59	180	524	168	96	268	86	51	70	20	0.283	0.134	0.119
.	19.01.15-21.30.24-1-218693	65	4	4	0	0	0	407	2	2	0	0	NA	NA	NA	20	24	169	501	167	82	243	82	2	7	0	0.012	0.014	0
.	19.01.15-21.30.25-1-218694	200	17	17	3	0	2	464	16	16	0	0	NA	NA	NA	53	77	177	533	180	94	277	93	1	41	6	0.006	0.077	0.033
.	19.01.15-21.30.28-1-218695	262	40	40	6	0	5	474	39	39	0	0	NA	NA	NA	72	89	174	543	185	90	283	101	39	52	17	0.224	0.096	0.092
.	19.01.15-21.30.35-1-218697	60	3	3	1	0	1	410	2	2	0	0	NA	NA	NA	24	16	165	500	164	82	249	79	0	0	5	0	0	0.03
.	19.01.15-21.30.49-1-218709	238	11	11	1	0	1	445	8	8	0	0	NA	NA	NA	75	58	180	518	173	93	264	88	8	18	0	0.044	0.035	0
.	19.01.15-21.30.56-1-218732	171	24	24	8	0	8	436	23	23	0	0	NA	NA	NA	58	45	174	510	174	88	257	91	23	48	1	0.132	0.094	0.006
.	19.01.15-21.31.10-1-218778	341	147	147	54	0	43	477	137	137	0	0	NA	NA	NA	93	95	180	548	180	95	288	94	92	233	44	0.511	0.425	0.244
.	19.01.15-21.31.11-1-218779	62	3	3	1	0	1	414	2	2	0	0	NA	NA	NA	29	27	172	500	168	85	246	83	2	0	7	0.012	0	0.042
.	19.01.15-21.31.24-1-218781	298	16	16	5	0	5	471	15	15	0	0	NA	NA	NA	81	87	186	541	173	96	284	91	12	32	6	0.065	0.059	0.035
.	19.01.15-21.31.28-1-218782	91	4	4	1	0	1	418	3	3	0	0	NA	NA	NA	29	31	167	508	169	82	252	84	1	5	0	0.006	0.01	0
.	19.01.15-21.31.29-1-218783	63	2	2	1	0	1	415	1	1	0	0	NA	NA	NA	39	33	171	503	172	83	246	86	0	4	0	0	0.008	0
.	19.01.15-21.31.29-1-218784	149	10	10	1	0	1	429	8	8	0	0	NA	NA	NA	52	41	172	512	170	89	256	84	1	11	10	0.006	0.021	0.059
.	19.01.15-21.31.31-1-218785	268	20	20	7	0	6	462	17	17	0	0	NA	NA	NA	91	82	181	533	181	94	274	94	19	42	9	0.105	0.079	0.05
.	19.01.15-21.31.32-1-218786	465	76	76	18	0	15	499	73	73	0	0	NA	NA	NA	113	118	181	569	181	92	312	95	65	116	43	0.359	0.204	0.238
.	19.01.15-21.31.40-1-218790	351	82	82	25	0	19	488	78	78	0	0	NA	NA	NA	111	102	184	544	187	103	285	100	47	164	16	0.255	0.301	0.086
.	19.01.15-21.31.42-1-218791	115	8	8	3	0	3	426	6	6	0	0	NA	NA	NA	32	42	172	511	172	87	252	87	0	13	3	0	0.025	0.017
.	19.01.15-21.31.47-1-218794	92	11	11	2	0	2	419	8	8	0	0	NA	NA	NA	23	25	168	506	164	85	254	80	0	21	3	0	0.042	0.018
.	19.01.15-21.31.53-1-218817	175	11	11	3	0	3	435	10	10	0	0	NA	NA	NA	48	46	174	515	170	88	266	81	10	16	7	0.057	0.031	0.041
.	19.01.15-21.31.59-1-218826	57	2	2	1	0	1	409	1	1	0	0	NA	NA	NA	27	24	168	505	164	82	250	77	3	7	0	0.018	0.014	0
.	19.01.15-21.32.00-1-218827	60	3	3	2	0	2	417	2	2	0	0	NA	NA	NA	23	32	171	501	173	84	245	88	0	1	3	0	0.002	0.017
.	19.01.15-21.32.06-1-218835	37	1	1	0	0	0	0	0	0	0	0	NA	NA	NA	9	6	164	491	164	0	0	0	0	0	1	0	0	0.006
.	19.01.15-21.32.06-1-218836	655	147	147	43	0	33	535	137	137	0	0	NA	NA	NA	157	158	192	578	201	106	315	114	104	223	56	0.542	0.386	0.279
.	19.01.15-21.32.09-1-218837	199	17	17	5	0	4	454	16	16	0	0	NA	NA	NA	57	69	179	531	172	91	277	86	9	31	8	0.05	0.058	0.047
.	19.01.15-21.32.10-1-218838	240	17	17	4	0	3	448	16	16	0	0	NA	NA	NA	65	67	179	526	175	92	268	88	13	36	4	0.073	0.068	0.023
.	19.01.15-21.32.11-1-218839	89	3	3	0	0	0	419	2	2	0	0	NA	NA	NA	27	32	167	508	170	84	252	83	0	19	0	0	0.037	0
.	19.01.15-21.32.24-1-218840	571	130	130	40	0	30	517	126	126	0	0	NA	NA	NA	133	134	189	572	186	105	312	100	101	231	38	0.534	0.404	0.204
.	19.01.15-21.32.29-1-218841	507	157	157	45	0	36	506	136	136	0	0	NA	NA	NA	104	127	189	568	183	103	304	99	99	226	71	0.524	0.398	0.388
.	19.01.15-21.32.41-1-218846	255	39	39	3	0	3	456	36	36	0	0	NA	NA	NA	70	67	176	523	181	93	270	93	12	67	7	0.068	0.128	0.039
.	19.01.15-21.32.49-1-218851	524	63	63	16	0	13	527	59	59	0	0	NA	NA	NA	156	147	195	577	188	107	316	104	50	127	28	0.256	0.22	0.149
.	19.01.15-21.33.22-1-218880	33	1	1	0	0	0	0	0	0	0	0	NA	NA	NA	12	4	164	491	162	0	0	0	0	0	0	0	0	0
.	19.01.15-21.33.25-1-218881	212	21	21	5	0	5	449	17	17	0	0	NA	NA	NA	66	58	173	520	178	88	267	94	15	33	3	0.087	0.063	0.017
.	19.01.15-21.33.30-1-218882	339	38	38	8	0	5	483	34	34	0	0	NA	NA	NA	87	103	186	549	181	101	285	97	27	92	10	0.145	0.168	0.055
.	19.01.15-21.33.36-1-218883	153	11	11	3	0	3	444	9	9	0	0	NA	NA	NA	46	51	175	512	177	90	263	91	4	20	0	0.023	0.039	0
.	19.01.15-21.33.43-1-218887	30	1	1	1	0	1	0	0	0	0	0	NA	NA	NA	7	14	167	495	165	0	0	0	0	1	0	0	0.002	0
.	19.01.15-21.33.46-1-218888	354	119	119	34	0	28	473	113	113	0	0	NA	NA	NA	97	86	179	537	183	93	282	98	97	218	25	0.542	0.406	0.137
.	19.01.15-21.33.53-1-218913	306	46	46	16	0	13	467	43	43	0	0	NA	NA	NA	91	80	177	544	172	94	288	85	44	84	20	0.249	0.154	0.116
.	19.01.15-21.33.59-1-218922	33	1	1	0	0	0	0	0	0	0	0	NA	NA	NA	8	11	166	496	162	0	0	0	0	4	0	0	0.008	0
.	19.01.15-21.34.02-1-218923	34	1	1	1	0	1	0	0	0	0	0	NA	NA	NA	8	9	165	494	163	0	0	0	0	0	0	0	0	0
.	19.01.15-21.34.04-1-218927	83	3	3	0	0	0	415	2	2	0	0	NA	NA	NA	33	30	171	505	167	81	251	83	5	7	0	0.029	0.014	0
.	19.01.15-21.34.08-1-218932	37	1	1	1	0	1	0	0	0	0	0	NA	NA	NA	11	9	165	495	162	0	0	0	0	0	3	0	0	0.019
.	19.01.15-21.34.11-1-218933	60	3	3	0	0	0	407	2	2	0	0	NA	NA	NA	36	17	168	498	164	81	246	80	0	3	5	0	0.006	0.03
.	19.01.15-21.34.17-1-218934	293	34	34	5	0	5	457	31	31	0	0	NA	NA	NA	80	74	178	529	180	93	271	93	12	50	10	0.067	0.095	0.056
.	19.01.15-21.34.17-1-218935	376	112	112	33	0	28	472	104	104	0	0	NA	NA	NA	105	90	185	536	182	98	276	98	88	156	52	0.476	0.291	0.286
.	19.01.15-21.34.23-1-218937	119	14	14	5	0	5	421	12	12	0	0	NA	NA	NA	39	29	169	504	169	85	253	83	4	21	8	0.024	0.042	0.047
.	19.01.15-21.34.40-1-218941	175	15	15	3	0	3	436	14	14	0	0	NA	NA	NA	68	58	171	521	179	87	262	87	1	43	4	0.006	0.083	0.022
.	19.01.15-21.34.41-1-218942	32	1	1	0	0	0	0	0	0	0	0	NA	NA	NA	10	5	164	491	163	0	0	0	0	0	3	0	0	0.018
.	19.01.15-21.34.44-1-218943	578	113	113	27	0	23	525	96	96	0	0	NA	NA	NA	161	148	188	585	188	100	321	104	81	233	47	0.431	0.398	0.25
.	19.01.15-21.34.45-1-218944	432	99	99	25	0	20	501	90	90	0	0	NA	NA	NA	131	118	185	566	180	101	303	97	75	167	37	0.405	0.295	0.206
.	19.01.15-21.34.53-1-218968	144	6	6	2	0	2	418	5	5	0	0	NA	NA	NA	45	26	165	508	166	81	255	82	8	8	0	0.048	0.016	0
.	19.01.15-21.35.00-1-218973	302	38	38	12	0	10	492	33	33	0	0	NA	NA	NA	74	107	189	548	183	104	290	98	50	60	13	0.265	0.109	0.071
.	19.01.15-21.35.00-1-218974	545	90	90	19	0	13	543	83	83	0	0	NA	NA	NA	139	160	190	589	194	105	327	111	70	144	40	0.368	0.244	0.206
.	19.01.15-21.35.10-1-218980	301	79	79	19	0	13	467	69	69	0	0	NA	NA	NA	80	84	177	540	180	92	279	96	69	127	19	0.39	0.235	0.106
.	19.01.15-21.35.15-1-218981	118	9	9	3	0	2	434	8	8	0	0	NA	NA	NA	41	53	176	516	174	92	253	89	8	9	7	0.045	0.017	0.04
.	19.01.15-21.35.41-1-218986	421	112	112	29	0	26	509	106	106	0	0	NA	NA	NA	124	128	185	567	189	100	304	105	93	164	44	0.503	0.289	0.233
.	19.01.15-21.35.52-1-218994	34	1	1	0	0	0	0	0	0	0	0	NA	NA	NA	9	12	164	495	166	0	0	0	0	1	0	0	0.002	0
.	19.01.15-21.35.55-1-219013	138	11	11	2	0	1	431	10	10	0	0	NA	NA	NA	42	42	171	508	176	87	253	91	5	18	0	0.029	0.035	0
.	19.01.15-21.36.01-1-219021	120	15	15	1	0	1	431	13	13	0	0	NA	NA	NA	43	43	172	513	171	87	257	87	13	30	1	0.076	0.058	0.006
.	19.01.15-21.36.30-1-219029	289	18	18	9	0	5	468	14	14	0	0	NA	NA	NA	80	78	184	530	177	98	278	92	30	33	5	0.163	0.062	0.028
.	19.01.15-21.36.32-1-219030	59	2	2	1	0	1	101	1	1	0	0	NA	NA	NA	21	20	165	502	166	22	59	20	0	2	0	0	0.004	0
.	19.01.15-21.36.39-1-219037	92	4	4	0	0	0	413	3	3	0	0	NA	NA	NA	20	20	166	499	168	83	247	83	1	6	7	0.006	0.012	0.042
.	19.01.15-21.36.51-1-219048	62	3	3	1	0	1	403	2	2	0	0	NA	NA	NA	27	19	166	500	166	81	242	80	4	5	0	0.024	0.01	0
.	19.01.15-21.36.51-1-219049	154	15	15	4	0	4	430	10	10	0	0	NA	NA	NA	51	38	173	510	168	90	253	87	1	32	9	0.006	0.063	0.054
.	19.01.15-21.36.53-1-219067	34	1	1	1	0	1	0	0	0	0	0	NA	NA	NA	8	15	166	495	167	0	0	0	0	2	0	0	0.004	0
.	19.01.15-21.36.56-1-219071	89	4	4	1	0	0	419	3	3	0	0	NA	NA	NA	28	34	172	510	165	85	253	81	0	13	2	0	0.025	0.012
.	19.01.15-21.37.03-1-219074	122	13	13	3	0	3	426	10	10	0	0	NA	NA	NA	34	45	173	514	171	86	257	83	8	23	2	0.046	0.045	0.012
.	19.01.15-21.37.03-1-219075	530	75	75	24	0	19	520	68	68	0	0	NA	NA	NA	140	141	193	567	194	106	306	108	71	130	36	0.368	0.229	0.186
.	19.01.15-21.37.03-1-219077	437	47	47	16	0	16	508	44	44	0	0	NA	NA	NA	124	135	192	573	183	102	309	97	20	102	12	0.104	0.178	0.066
.	19.01.15-21.37.05-1-219080	261	33	33	4	0	4	475	32	32	0	0	NA	NA	NA	66	88	180	544	177	98	286	91	17	68	9	0.094	0.125	0.051
.	19.01.15-21.37.10-1-219081	320	43	43	12	0	10	484	38	38	0	0	NA	NA	NA	95	105	180	559	179	92	294	98	41	74	16	0.228	0.132	0.089
.	19.01.15-21.37.13-1-219082	213	30	30	9	0	6	448	28	28	0	0	NA	NA	NA	66	68	175	528	178	87	267	94	27	57	11	0.154	0.108	0.062
.	19.01.15-21.37.25-1-219083	514	102	102	26	0	20	525	94	94	0	0	NA	NA	NA	147	149	197	572	193	109	309	107	66	157	41	0.335	0.274	0.212
.	19.01.15-21.37.26-1-219084	361	112	112	20	0	15	453	106	106	0	0	NA	NA	NA	86	68	177	527	177	90	271	92	81	175	34	0.458	0.332	0.192
.	19.01.15-21.37.46-1-219090	33	1	1	1	0	1	0	0	0	0	0	NA	NA	NA	10	10	165	493	165	0	0	0	0	2	0	0	0.004	0
.	19.01.15-21.37.49-1-219094	65	2	2	0	0	0	409	0	0	0	0	NA	NA	NA	22	30	168	507	168	80	249	80	3	0	0	0.018	0	0
.	19.01.15-21.37.56-1-219117	239	32	32	5	0	5	436	28	28	0	0	NA	NA	NA	70	53	176	522	168	89	264	83	16	55	6	0.091	0.105	0.036
.	19.01.15-21.37.59-1-219123	139	6	6	1	0	1	430	4	4	0	0	NA	NA	NA	46	49	175	510	177	84	256	90	13	5	2	0.074	0.01	0.011
.	19.01.15-21.38.05-1-219128	415	94	94	30	0	25	507	82	82	0	0	NA	NA	NA	123	124	187	558	192	103	296	108	77	133	25	0.412	0.238	0.13
.	19.01.15-21.38.08-1-219133	64	2	2	0	0	0	412	1	1	0	0	NA	NA	NA	19	19	169	496	167	82	247	83	1	3	0	0.006	0.006	0
.	19.01.15-21.38.12-1-219134	30	1	1	0	0	0	0	0	0	0	0	NA	NA	NA	5	5	164	491	163	0	0	0	1	0	0	0.006	0	0
.	19.01.15-21.38.22-1-219135	69	2	2	0	0	0	416	0	0	0	0	NA	NA	NA	24	33	172	502	172	85	248	83	0	4	3	0	0.008	0.017
.	19.01.15-21.38.22-1-219136	92	9	9	3	0	3	413	6	6	0	0	NA	NA	NA	39	29	170	504	168	86	245	82	0	22	1	0	0.044	0.006
.	19.01.15-21.38.23-1-219137	40	1	1	0	0	0	0	0	0	0	0	NA	NA	NA	19	12	165	493	167	0	0	0	0	2	0	0	0.004	0
.	19.01.15-21.38.27-1-219138	375	53	53	19	0	16	483	50	50	0	0	NA	NA	NA	107	105	180	553	185	95	291	97	46	124	9	0.256	0.224	0.049
.	19.01.15-21.38.48-1-219149	64	2	2	1	0	1	421	1	1	0	0	NA	NA	NA	20	31	171	506	167	87	252	82	1	0	1	0.006	0	0.006
.	19.01.15-21.38.53-1-219171	505	66	66	10	0	9	513	60	60	0	0	NA	NA	NA	133	138	187	577	187	100	307	106	41	114	13	0.219	0.198	0.07
.	19.01.15-21.38.57-1-219176	32	1	1	0	0	0	0	0	0	0	0	NA	NA	NA	10	7	165	493	162	0	0	0	0	0	1	0	0	0.006
.	19.01.15-21.38.59-1-219177	300	27	27	3	0	2	465	24	24	0	0	NA	NA	NA	98	86	174	549	176	89	284	92	27	38	13	0.155	0.069	0.074
.	19.01.15-21.38.59-1-219178	452	161	161	47	0	41	498	151	151	0	0	NA	NA	NA	113	119	198	549	185	107	292	99	111	247	40	0.561	0.45	0.216
.	19.01.15-21.39.00-1-219179	689	111	111	20	0	17	573	101	101	0	0	NA	NA	NA	179	193	200	606	200	113	347	113	69	169	34	0.345	0.279	0.17
.	19.01.15-21.39.34-1-219185	506	69	69	17	0	14	519	60	60	0	0	NA	NA	NA	134	134	197	568	182	112	311	96	34	131	21	0.173	0.231	0.115
.	19.01.15-21.39.52-1-219212	87	3	3	0	0	0	412	2	2	0	0	NA	NA	NA	27	24	170	501	166	83	245	84	0	4	0	0	0.008	0
.	19.01.15-21.39.53-1-219213	63	5	5	1	0	1	417	4	4	0	0	NA	NA	NA	16	24	166	500	171	82	250	85	0	0	8	0	0	0.047
.	19.01.15-21.39.59-1-219218	144	9	9	2	0	2	430	8	8	0	0	NA	NA	NA	56	49	170	522	170	83	264	83	10	9	1	0.059	0.017	0.006
.	19.01.15-21.40.04-1-219230	147	14	14	3	0	3	435	13	13	0	0	NA	NA	NA	49	53	172	520	174	82	264	89	6	27	5	0.035	0.052	0.029
.	19.01.15-21.40.07-1-219233	206	11	11	2	0	2	451	9	9	0	0	NA	NA	NA	58	64	180	526	171	93	271	87	9	20	3	0.05	0.038	0.018
.	19.01.15-21.40.07-1-219234	58	2	2	1	0	1	412	1	1	0	0	NA	NA	NA	23	18	167	501	163	83	248	81	0	2	4	0	0.004	0.025
.	19.01.15-21.40.18-1-219238	643	147	147	37	0	34	548	134	134	0	0	NA	NA	NA	174	169	192	588	202	109	324	115	93	234	58	0.484	0.398	0.287
.	19.01.15-21.40.18-1-219239	113	11	11	1	0	1	431	7	7	0	0	NA	NA	NA	38	44	173	517	167	88	260	83	10	20	3	0.058	0.039	0.018
.	19.01.15-21.40.25-1-219240	63	2	2	0	0	0	409	1	1	0	0	NA	NA	NA	21	23	166	503	167	81	245	83	0	1	0	0	0.002	0
.	19.01.15-21.40.29-1-219241	293	34	34	2	0	2	464	31	31	0	0	NA	NA	NA	95	83	183	536	177	95	277	92	27	43	9	0.148	0.08	0.051
.	19.01.15-21.40.31-1-219242	444	135	135	36	0	27	493	121	121	0	0	NA	NA	NA	128	108	194	539	188	107	285	101	122	176	48	0.629	0.327	0.255
.	19.01.15-21.40.35-1-219244	292	49	49	18	0	16	485	40	40	0	0	NA	NA	NA	82	99	186	538	188	100	282	103	23	89	19	0.124	0.165	0.101
.	19.01.15-21.40.38-1-219249	353	45	45	14	0	11	495	41	41	0	0	NA	NA	NA	102	108	183	550	188	98	295	102	44	105	14	0.24	0.191	0.074
.	19.01.15-21.41.05-1-219284	60	2	2	0	0	0	199	1	1	0	0	NA	NA	NA	19	10	165	493	165	42	116	41	3	0	0	0.018	0	0
.	19.01.15-21.41.14-1-219285	150	18	18	5	0	5	435	17	17	0	0	NA	NA	NA	38	39	171	510	171	88	256	91	13	28	12	0.076	0.055	0.07
.	19.01.15-21.41.17-1-219286	496	112	112	28	0	23	529	102	102	0	0	NA	NA	NA	153	144	185	582	190	101	322	106	80	201	48	0.432	0.345	0.253
.	19.01.15-21.41.23-1-219288	534	125	125	30	0	27	528	115	115	0	0	NA	NA	NA	150	155	192	580	196	103	316	109	81	181	73	0.422	0.312	0.372
.	19.01.15-21.41.34-1-219289	90	3	3	1	0	1	417	2	2	0	0	NA	NA	NA	33	29	166	510	166	83	251	83	2	8	0	0.012	0.016	0
.	19.01.15-21.41.36-1-219290	297	48	48	12	0	9	467	43	43	0	0	NA	NA	NA	87	85	173	547	178	88	286	93	28	112	10	0.162	0.205	0.056
.	19.01.15-21.41.40-1-219294	63	2	2	0	0	0	202	1	1	0	0	NA	NA	NA	15	17	165	501	164	40	125	37	4	2	0	0.024	0.004	0
.	19.01.15-21.41.44-1-219295	581	98	98	24	0	21	515	89	89	0	0	NA	NA	NA	172	134	185	579	183	98	319	98	53	184	29	0.286	0.318	0.158
.	19.01.15-21.41.46-1-219297	123	11	11	2	0	2	421	10	10	0	0	NA	NA	NA	50	34	170	509	168	83	254	84	7	6	8	0.041	0.012	0.048
.	19.01.15-21.41.51-1-219303	262	101	101	29	0	23	436	92	92	0	0	NA	NA	NA	78	60	171	530	172	86	265	85	40	165	44	0.234	0.311	0.256
.	19.01.15-21.42.14-1-219337	241	23	23	3	0	3	454	21	21	0	0	NA	NA	NA	77	67	178	528	174	91	272	91	23	24	4	0.129	0.045	0.023
.	19.01.15-21.42.49-1-219346	63	2	2	0	0	0	51	1	1	0	0	NA	NA	NA	22	19	166	499	167	11	29	11	0	6	0	0	0.012	0
.	19.01.15-21.42.49-1-219347	405	62	62	13	0	11	512	58	58	0	0	NA	NA	NA	104	124	185	557	195	101	301	110	47	91	26	0.254	0.163	0.133
.	19.01.15-21.42.53-1-219367	142	11	11	0	0	0	434	10	10	0	0	NA	NA	NA	46	54	175	521	171	87	260	87	0	24	2	0	0.046	0.012
.	19.01.15-21.42.56-1-219371	121	5	5	1	0	1	422	4	4	0	0	NA	NA	NA	44	30	165	509	169	83	255	84	5	14	0	0.03	0.028	0
.	19.01.15-21.42.57-1-219373	31	1	1	1	0	1	0	0	0	0	0	NA	NA	NA	10	10	164	496	163	0	0	0	0	0	0	0	0	0
.	19.01.15-21.42.59-1-219374	208	21	21	4	0	3	445	20	20	0	0	NA	NA	NA	66	59	173	522	177	85	267	93	6	30	15	0.035	0.057	0.085
.	19.01.15-21.43.11-1-219380	174	12	12	3	0	3	430	11	11	0	0	NA	NA	NA	49	40	174	505	174	88	253	89	10	8	16	0.057	0.016	0.092
.	19.01.15-21.43.18-1-219381	135	5	5	2	0	2	430	4	4	0	0	NA	NA	NA	37	37	172	509	169	87	257	86	2	11	1	0.012	0.022	0.006
.	19.01.15-21.43.18-1-219382	185	9	9	3	0	2	450	8	8	0	0	NA	NA	NA	44	59	169	527	176	86	274	90	5	10	5	0.03	0.019	0.028
.	19.01.15-21.43.34-1-219383	86	5	5	0	0	0	414	2	2	0	0	NA	NA	NA	25	26	168	505	166	85	247	82	0	14	0	0	0.028	0
.	19.01.15-21.43.37-1-219384	58	2	2	2	0	1	429	1	1	0	0	NA	NA	NA	19	44	169	509	179	85	255	89	7	4	0	0.041	0.008	0
.	19.01.15-21.43.37-1-219385	121	12	12	2	0	2	417	9	9	0	0	NA	NA	NA	38	29	168	506	168	84	252	81	9	20	4	0.054	0.04	0.024
.	19.01.15-21.43.43-1-219389	326	39	39	10	0	7	482	37	37	0	0	NA	NA	NA	100	98	174	554	183	88	294	100	28	78	12	0.161	0.141	0.066
.	19.01.15-21.43.48-1-219394	413	78	78	21	0	16	492	75	75	0	0	NA	NA	NA	104	113	188	550	188	99	290	103	57	107	47	0.303	0.195	0.25
.	19.01.15-21.43.51-1-219397	156	15	15	2	0	2	440	14	14	0	0	NA	NA	NA	51	46	170	516	173	85	265	90	15	15	8	0.088	0.029	0.046
.	19.01.15-21.43.51-1-219398	269	24	24	7	0	7	469	22	22	0	0	NA	NA	NA	78	90	183	541	179	96	276	97	29	31	14	0.158	0.057	0.078
.	19.01.15-21.43.53-1-219417	37	1	1	0	0	0	0	0	0	0	0	NA	NA	NA	16	9	167	491	164	0	0	0	0	0	0	0	0	0
.	19.01.15-21.43.56-1-219421	60	2	2	1	0	1	200	1	1	0	0	NA	NA	NA	20	17	166	501	163	43	119	38	4	0	0	0.024	0	0
.	19.01.15-21.43.57-1-219423	590	138	138	36	0	33	509	129	129	0	0	NA	NA	NA	144	124	191	560	186	107	299	103	69	231	42	0.361	0.412	0.226
.	19.01.15-21.44.01-1-219428	234	29	29	6	0	6	460	25	25	0	0	NA	NA	NA	64	66	177	530	172	95	275	90	11	31	23	0.062	0.058	0.134
.	19.01.15-21.44.04-1-219432	30	1	1	0	0	0	0	0	0	0	0	NA	NA	NA	3	13	165	498	163	0	0	0	0	0	0	0	0	0
.	19.01.15-21.44.06-1-219434	145	9	9	2	0	2	436	8	8	0	0	NA	NA	NA	55	56	176	524	169	91	261	84	7	14	0	0.04	0.027	0
.	19.01.15-21.44.06-1-219435	254	29	29	4	0	3	487	23	23	0	0	NA	NA	NA	64	101	182	550	182	99	292	96	16	74	4	0.088	0.135	0.022
.	19.01.15-21.44.15-1-219439	266	32	32	7	0	7	462	30	30	0	0	NA	NA	NA	58	70	174	530	179	88	279	95	19	47	5	0.109	0.089	0.028
.	19.01.15-21.44.26-1-219441	368	63	63	21	0	19	516	59	59	0	0	NA	NA	NA	117	132	194	571	180	110	312	94	41	120	24	0.211	0.21	0.133
.	19.01.15-21.44.29-1-219442	207	20	20	2	0	2	448	16	16	0	0	NA	NA	NA	50	58	173	528	170	87	276	85	23	26	4	0.133	0.049	0.024
.	19.01.15-21.44.38-1-219443	561	68	68	18	0	12	533	57	57	0	0	NA	NA	NA	152	149	200	578	184	115	320	98	50	117	22	0.25	0.202	0.12
.	19.01.15-21.44.40-1-219447	580	92	92	27	0	20	525	83	83	0	0	NA	NA	NA	168	162	197	576	202	106	306	113	56	177	37	0.284	0.307	0.183
.	19.01.15-21.44.57-1-219475	492	79	79	17	0	14	519	70	70	0	0	NA	NA	NA	128	133	187	571	188	104	313	102	33	141	32	0.176	0.247	0.17
.	19.01.15-21.44.58-1-219476	185	39	39	5	0	2	432	33	33	0	0	NA	NA	NA	49	42	169	517	169	85	261	86	11	56	9	0.065	0.108	0.053
.	19.01.15-21.45.01-1-219477	61	3	3	1	0	1	414	2	2	0	0	NA	NA	NA	19	18	168	499	164	83	247	84	0	6	3	0	0.012	0.018
.	19.01.15-21.45.13-1-219483	155	14	14	6	0	5	446	13	13	0	0	NA	NA	NA	51	61	177	524	173	91	267	88	15	23	3	0.085	0.044	0.017
.	19.01.15-21.45.25-1-219484	93	4	4	0	0	0	411	3	3	0	0	NA	NA	NA	46	22	169	500	166	84	245	82	0	12	0	0	0.024	0
.	19.01.15-21.45.35-1-219485	36	1	1	1	0	1	0	0	0	0	0	NA	NA	NA	16	7	165	491	164	0	0	0	0	5	0	0	0.01	0
.	19.01.15-21.45.37-1-219487	237	23	23	1	0	0	465	19	19	0	0	NA	NA	NA	76	75	177	531	180	94	275	96	8	37	10	0.045	0.07	0.056
.	19.01.15-21.45.38-1-219488	180	10	10	3	0	3	440	8	8	0	0	NA	NA	NA	45	51	167	524	173	83	267	90	9	17	4	0.054	0.032	0.023
.	19.01.15-21.45.38-1-219489	211	62	62	13	0	10	451	57	57	0	0	NA	NA	NA	45	65	176	521	181	92	265	94	34	94	14	0.193	0.18	0.077
.	19.01.15-21.45.48-1-219497	273	34	34	15	0	13	472	32	32	0	0	NA	NA	NA	82	93	180	545	181	92	283	97	32	107	5	0.178	0.196	0.028
.	19.01.15-21.45.59-1-219521	30	1	1	0	0	0	0	0	0	0	0	NA	NA	NA	11	6	166	491	162	0	0	0	0	0	2	0	0	0.012
.	19.01.15-21.46.01-1-219522	33	1	1	1	0	1	0	0	0	0	0	NA	NA	NA	9	9	164	491	167	0	0	0	0	1	0	0	0.002	0
.	19.01.15-21.46.03-1-219529	382	174	174	44	0	41	489	161	161	0	0	NA	NA	NA	109	108	183	554	184	96	294	99	124	242	64	0.678	0.437	0.348
.	19.01.15-21.46.07-1-219532	92	4	4	1	0	1	419	2	2	0	0	NA	NA	NA	25	32	168	508	169	83	252	84	5	0	2	0.03	0	0.012
.	19.01.15-21.46.10-1-219533	128	14	14	2	0	2	417	12	12	0	0	NA	NA	NA	38	30	163	514	166	80	253	84	0	22	1	0	0.043	0.006
.	19.01.15-21.46.19-1-219537	90	4	4	0	0	0	417	3	3	0	0	NA	NA	NA	33	28	172	506	163	85	250	82	1	12	0	0.006	0.024	0
.	19.01.15-21.46.34-1-219539	33	1	1	0	0	0	0	0	0	0	0	NA	NA	NA	10	13	165	494	167	0	0	0	0	1	0	0	0.002	0
.	19.01.15-21.46.36-1-219546	139	14	14	2	0	2	433	12	12	0	0	NA	NA	NA	42	42	172	516	167	87	261	85	12	20	4	0.07	0.039	0.024
.	19.01.15-21.46.37-1-219547	153	18	18	6	0	4	438	15	15	0	0	NA	NA	NA	51	53	175	521	170	89	264	85	15	33	9	0.086	0.063	0.053
.	19.01.15-21.46.37-1-219548	295	28	28	6	0	4	461	24	24	0	0	NA	NA	NA	106	81	174	540	180	89	277	95	20	45	7	0.115	0.083	0.039
.	19.01.15-21.46.38-1-219549	294	31	31	4	0	3	462	28	28	0	0	NA	NA	NA	97	69	180	522	180	97	269	96	29	71	11	0.161	0.136	0.061
.	19.01.15-21.46.46-1-219554	408	70	70	21	0	15	491	62	62	0	0	NA	NA	NA	116	105	186	551	181	98	294	99	63	140	14	0.339	0.254	0.077
.	19.01.15-21.46.46-1-219555	66	2	2	0	0	0	413	1	1	0	0	NA	NA	NA	23	24	172	500	165	85	247	81	0	9	0	0	0.018	0
.	19.01.15-21.46.58-1-219583	240	48	48	13	0	11	456	44	44	0	0	NA	NA	NA	69	71	175	531	178	90	273	93	36	65	17	0.206	0.122	0.096
.	19.01.15-21.47.01-1-219584	601	140	140	40	0	32	542	128	128	0	0	NA	NA	NA	158	160	198	578	197	109	319	114	102	206	54	0.515	0.356	0.274
.	19.01.15-21.47.03-1-219587	63	3	3	1	0	1	410	2	2	0	0	NA	NA	NA	12	15	166	497	165	83	244	83	0	3	0	0	0.006	0
.	19.01.15-21.47.05-1-219590	370	122	122	32	0	28	479	113	113	0	0	NA	NA	NA	105	97	176	553	181	93	290	96	84	211	37	0.477	0.382	0.204
.	19.01.15-21.47.13-1-219591	347	109	109	27	0	24	469	99	99	0	0	NA	NA	NA	82	87	180	542	178	95	281	93	59	175	35	0.328	0.323	0.197
.	19.01.15-21.47.14-1-219592	122	7	7	1	0	1	430	6	6	0	0	NA	NA	NA	37	39	170	509	173	86	256	88	0	12	0	0	0.024	0
.	19.01.15-21.47.30-1-219593	234	10	10	2	0	2	457	9	9	0	0	NA	NA	NA	59	72	183	524	178	98	268	91	6	22	0	0.033	0.042	0
.	19.01.15-21.47.30-1-219594	91	4	4	0	0	0	427	3	3	0	0	NA	NA	NA	18	36	168	512	169	85	257	85	1	4	1	0.006	0.008	0.006
.	19.01.15-21.47.43-1-219599	90	11	11	3	0	2	424	10	10	0	0	NA	NA	NA	30	33	173	504	169	89	251	84	5	17	7	0.029	0.034	0.041
.	19.01.15-21.47.52-1-219607	458	75	75	18	0	16	503	68	68	0	0	NA	NA	NA	138	120	193	558	182	107	298	98	42	140	19	0.218	0.251	0.104
.	19.01.15-21.47.55-1-219626	128	24	24	5	0	4	427	20	20	0	0	NA	NA	NA	35	38	174	507	170	88	255	84	12	37	2	0.069	0.073	0.012
.	19.01.15-21.48.07-1-219638	253	39	39	12	0	9	459	34	34	0	0	NA	NA	NA	66	74	175	535	177	91	278	90	34	77	8	0.194	0.144	0.045
.	19.01.15-21.48.11-1-219639	35	1	1	0	0	0	0	0	0	0	0	NA	NA	NA	11	8	163	495	163	0	0	0	0	0	0	0	0	0
.	19.01.15-21.48.13-1-219643	94	4	4	1	0	1	412	3	3	0	0	NA	NA	NA	31	24	169	502	166	84	247	81	0	1	6	0	0.002	0.036
.	19.01.15-21.48.26-1-219644	357	84	84	26	0	25	477	76	76	0	0	NA	NA	NA	98	97	183	545	182	95	284	98	57	123	19	0.311	0.226	0.104
.	19.01.15-21.48.35-1-219649	454	66	66	19	0	15	506	57	57	0	0	NA	NA	NA	127	123	188	548	200	104	293	109	31	132	27	0.165	0.241	0.135
.	19.01.15-21.48.51-1-219658	30	1	1	0	0	0	0	0	0	0	0	NA	NA	NA	5	3	164	490	162	0	0	0	0	0	0	0	0	0
.	19.01.15-21.48.52-1-219662	702	106	106	31	0	23	559	92	92	0	0	NA	NA	NA	182	175	194	588	206	111	327	121	60	211	35	0.309	0.359	0.17
.	19.01.15-21.49.08-1-219687	60	2	2	1	0	1	151	1	1	0	0	NA	NA	NA	18	14	165	497	165	27	90	34	0	0	1	0	0	0.006
.	19.01.15-21.49.11-1-219688	28	1	1	0	0	0	0	0	0	0	0	NA	NA	NA	8	5	164	490	164	0	0	0	3	0	0	0.018	0	0
.	19.01.15-21.49.18-1-219689	114	9	9	1	0	1	434	7	7	0	0	NA	NA	NA	50	44	172	517	168	87	263	84	3	16	5	0.017	0.031	0.03
.	19.01.15-21.49.18-1-219690	32	1	1	1	0	1	0	0	0	0	0	NA	NA	NA	4	4	163	490	164	0	0	0	0	0	0	0	0	0
.	19.01.15-21.49.22-1-219692	339	69	69	17	0	16	490	58	58	0	0	NA	NA	NA	84	100	185	540	188	100	286	104	75	128	23	0.405	0.237	0.122
.	19.01.15-21.49.24-1-219693	118	5	5	1	0	1	422	4	4	0	0	NA	NA	NA	28	32	171	510	164	85	256	81	1	9	0	0.006	0.018	0
.	19.01.15-21.49.27-1-219694	149	8	8	4	0	3	434	7	7	0	0	NA	NA	NA	46	50	174	519	170	87	263	84	5	15	7	0.029	0.029	0.041
.	19.01.15-21.49.37-1-219695	360	38	38	12	0	10	486	36	36	0	0	NA	NA	NA	111	96	186	538	185	101	285	100	12	78	13	0.065	0.145	0.07
.	19.01.15-21.49.37-1-219696	474	113	113	37	0	32	509	107	107	0	0	NA	NA	NA	124	127	187	566	187	101	304	104	98	178	36	0.524	0.314	0.193
.	19.01.15-21.49.39-1-219697	58	2	2	0	0	0	51	1	1	0	0	NA	NA	NA	27	19	168	498	166	9	33	9	0	3	0	0	0.006	0
.	19.01.15-21.49.45-1-219701	59	2	2	0	0	0	414	1	1	0	0	NA	NA	NA	18	21	168	499	167	82	249	83	0	3	3	0	0.006	0.018
.	19.01.15-21.49.46-1-219704	228	13	13	5	0	5	461	10	10	0	0	NA	NA	NA	73	76	178	537	174	93	280	88	15	22	6	0.084	0.041	0.034
.	19.01.15-21.50.00-1-219733	170	14	14	3	0	3	453	11	11	0	0	NA	NA	NA	44	64	176	524	177	92	266	95	13	24	3	0.074	0.046	0.017
.	19.01.15-21.50.02-1-219741	627	109	109	30	0	23	520	97	97	0	0	NA	NA	NA	159	141	187	576	191	101	311	108	52	216	41	0.278	0.375	0.215
.	19.01.15-21.50.11-1-219749	148	8	8	4	0	2	417	7	7	0	0	NA	NA	NA	43	32	172	506	167	84	250	83	11	15	0	0.064	0.03	0
.	19.01.15-21.50.11-1-219750	120	13	13	3	0	2	437	11	11	0	0	NA	NA	NA	40	46	176	514	169	93	259	85	0	43	0	0	0.084	0
.	19.01.15-21.50.25-1-219754	31	1	1	0	0	0	0	0	0	0	0	NA	NA	NA	8	4	164	491	162	0	0	0	0	0	0	0	0	0
.	19.01.15-21.50.27-1-219755	180	17	17	5	0	5	441	15	15	0	0	NA	NA	NA	44	56	173	524	172	87	268	86	21	17	3	0.121	0.032	0.017
.	19.01.15-21.50.27-1-219756	375	37	37	12	0	9	483	29	29	0	0	NA	NA	NA	101	97	186	537	187	103	280	100	39	62	22	0.21	0.115	0.118
.	19.01.15-21.50.27-1-219757	388	133	133	31	0	26	509	120	120	0	0	NA	NA	NA	116	129	193	563	186	108	300	101	69	176	65	0.358	0.313	0.349
.	19.01.15-21.50.34-1-219758	91	8	8	0	0	0	427	7	7	0	0	NA	NA	NA	41	41	174	510	170	87	255	85	5	12	9	0.029	0.024	0.053
.	19.01.15-21.50.49-1-219771	541	69	69	16	0	11	535	66	66	0	0	NA	NA	NA	144	151	180	585	199	95	323	117	55	104	27	0.306	0.178	0.136
.	19.01.15-21.50.51-1-219775	60	3	3	0	0	0	414	2	2	0	0	NA	NA	NA	28	27	172	504	164	87	248	79	0	2	3	0	0.004	0.018
.	19.01.15-21.50.54-1-219794	426	123	123	29	0	19	520	112	112	0	0	NA	NA	NA	104	130	188	566	189	103	312	105	74	216	21	0.394	0.382	0.111
.	19.01.15-21.50.58-1-219797	415	99	99	28	0	25	480	92	92	0	0	NA	NA	NA	120	97	182	545	183	94	289	97	68	146	52	0.374	0.268	0.284
.	19.01.15-21.51.02-1-219799	85	3	3	1	0	1	421	2	2	0	0	NA	NA	NA	30	35	171	511	166	87	252	82	0	6	0	0	0.012	0
.	19.01.15-21.51.12-1-219803	277	26	26	8	0	5	478	25	25	0	0	NA	NA	NA	77	93	182	546	178	98	287	93	31	49	5	0.17	0.09	0.028
.	19.01.15-21.51.25-1-219805	462	90	90	22	0	17	526	83	83	0	0	NA	NA	NA	132	149	203	568	191	117	305	104	37	167	34	0.182	0.294	0.178
.	19.01.15-21.52.00-1-219837	269	19	19	5	0	5	468	17	17	0	0	NA	NA	NA	99	86	176	547	176	91	285	92	14	41	5	0.08	0.075	0.028
.	19.01.15-21.52.13-1-219846	86	7	7	2	0	2	415	5	5	0	0	NA	NA	NA	27	31	173	503	168	86	245	84	0	16	2	0	0.032	0.012
.	19.01.15-21.52.22-1-219850	190	32	32	8	0	7	442	29	29	0	0	NA	NA	NA	59	59	169	532	171	86	271	85	6	63	14	0.036	0.118	0.082
.	19.01.15-21.52.29-1-219851	254	54	54	12	0	10	475	52	52	0	0	NA	NA	NA	97	94	181	543	183	95	284	96	37	105	14	0.204	0.193	0.077
.	19.01.15-21.52.32-1-219852	188	32	32	11	0	6	445	30	30	0	0	NA	NA	NA	60	61	169	526	179	86	268	91	13	65	14	0.077	0.124	0.078
.	19.01.15-21.52.43-1-219857	182	10	10	1	0	1	453	9	9	0	0	NA	NA	NA	62	65	172	532	174	86	277	90	0	23	5	0	0.043	0.029
.	19.01.15-21.52.59-1-219885	153	7	7	2	0	2	428	6	6	0	0	NA	NA	NA	47	44	169	515	173	86	256	86	3	15	1	0.018	0.029	0.006
.	19.01.15-21.53.02-1-219887	273	18	18	3	0	3	463	16	16	0	0	NA	NA	NA	77	72	178	532	175	94	281	88	25	24	8	0.14	0.045	0.046
.	19.01.15-21.53.12-1-219892	90	3	3	0	0	0	417	2	2	0	0	NA	NA	NA	28	24	166	500	171	81	248	88	3	4	0	0.018	0.008	0
.	19.01.15-21.53.15-1-219893	206	17	17	6	0	6	435	16	16	0	0	NA	NA	NA	65	49	173	516	173	87	260	88	23	14	6	0.133	0.027	0.035
.	19.01.15-21.53.17-1-219894	572	62	62	14	0	12	526	56	56	0	0	NA	NA	NA	147	147	188	580	192	103	317	106	49	103	16	0.261	0.178	0.083
.	19.01.15-21.53.18-1-219895	403	119	119	29	0	22	506	111	111	0	0	NA	NA	NA	108	123	181	553	202	97	293	116	54	192	48	0.298	0.347	0.238
.	19.01.15-21.53.19-1-219896	178	11	11	2	0	2	437	10	10	0	0	NA	NA	NA	61	53	166	523	177	82	263	92	20	8	4	0.12	0.015	0.023
.	19.01.15-21.53.25-1-219897	419	132	132	40	0	32	492	127	127	0	0	NA	NA	NA	115	106	187	549	183	101	291	100	67	250	43	0.358	0.455	0.235
.	19.01.15-21.53.29-1-219898	205	25	25	6	0	6	437	22	22	0	0	NA	NA	NA	50	56	169	518	182	82	258	97	9	54	2	0.053	0.104	0.011
.	19.01.15-21.53.41-1-219902	179	12	12	4	0	4	431	11	11	0	0	NA	NA	NA	47	38	174	512	165	90	259	82	15	14	13	0.086	0.027	0.079
.	19.01.15-21.53.43-1-219903	295	33	33	5	0	5	472	29	29	0	0	NA	NA	NA	86	83	179	539	178	96	283	93	21	46	3	0.117	0.085	0.017
.	19.01.15-21.53.44-1-219904	300	19	19	5	0	3	465	17	17	0	0	NA	NA	NA	89	80	183	540	170	96	282	87	1	39	21	0.005	0.072	0.124
.	19.01.15-21.53.45-1-219906	320	41	41	13	0	10	487	38	38	0	0	NA	NA	NA	94	102	187	548	180	100	293	94	18	73	18	0.096	0.133	0.1
.	19.01.15-21.54.02-1-219935	31	1	1	1	0	1	0	0	0	0	0	NA	NA	NA	11	6	165	491	163	0	0	0	0	0	0	0	0	0
.	19.01.15-21.54.04-1-219938	363	38	38	5	0	5	486	33	33	0	0	NA	NA	NA	114	97	181	547	182	96	293	97	15	66	31	0.083	0.121	0.17
.	19.01.15-21.54.05-1-219940	402	90	90	26	0	21	491	78	78	0	0	NA	NA	NA	120	111	187	558	179	99	299	93	72	153	25	0.385	0.274	0.14
.	19.01.15-21.54.23-1-219949	147	21	21	2	0	2	447	20	20	0	0	NA	NA	NA	37	60	178	519	176	95	263	89	12	35	4	0.067	0.067	0.023
.	19.01.15-21.54.24-1-219950	61	2	2	1	0	1	199	1	1	0	0	NA	NA	NA	17	21	166	504	164	43	118	38	0	2	0	0	0.004	0
.	19.01.15-21.54.33-1-219951	211	13	13	3	0	3	451	12	12	0	0	NA	NA	NA	67	70	177	535	171	92	274	85	6	35	0	0.034	0.065	0
.	19.01.15-21.54.38-1-219952	267	53	53	17	0	12	467	46	46	0	0	NA	NA	NA	82	87	176	548	176	91	282	94	38	86	18	0.216	0.157	0.102
.	19.01.15-21.55.00-1-219983	90	6	6	0	0	0	421	3	3	0	0	NA	NA	NA	34	34	167	507	173	82	252	87	9	9	2	0.054	0.018	0.012
.	19.01.15-21.55.02-1-219984	32	1	1	0	0	0	0	0	0	0	0	NA	NA	NA	6	8	164	494	163	0	0	0	0	0	0	0	0	0
.	19.01.15-21.55.02-1-219985	711	100	100	28	0	18	573	88	88	0	0	NA	NA	NA	201	192	202	603	200	116	343	114	54	226	27	0.267	0.375	0.135
.	19.01.15-21.55.05-1-219990	90	4	4	1	0	1	404	3	3	0	0	NA	NA	NA	25	16	171	496	162	83	242	79	4	7	1	0.023	0.014	0.006
.	19.01.15-21.55.06-1-219991	189	24	24	7	0	6	448	22	22	0	0	NA	NA	NA	62	58	171	523	177	88	268	92	20	23	14	0.117	0.044	0.079
.	19.01.15-21.55.24-1-219993	35	1	1	0	0	0	0	0	0	0	0	NA	NA	NA	13	24	169	503	165	0	0	0	0	0	0	0	0	0
.	19.01.15-21.55.25-1-219994	36	1	1	0	0	0	0	0	0	0	0	NA	NA	NA	7	6	163	492	164	0	0	0	0	0	0	0	0	0
.	19.01.15-21.55.26-1-219995	323	110	110	36	0	29	475	101	101	0	0	NA	NA	NA	97	96	188	542	179	98	286	91	66	219	73	0.351	0.404	0.408
.	19.01.15-21.55.28-1-219996	223	19	19	2	0	1	462	17	17	0	0	NA	NA	NA	66	77	177	529	184	92	273	97	12	28	9	0.068	0.053	0.049
.	19.01.15-21.55.42-1-220001	154	5	5	1	0	1	442	4	4	0	0	NA	NA	NA	49	54	177	519	171	90	264	88	3	18	2	0.017	0.035	0.012
.	19.01.15-21.55.45-1-220002	209	29	29	10	0	10	439	27	27	0	0	NA	NA	NA	59	47	172	517	171	89	262	88	24	45	6	0.14	0.087	0.035
.	19.01.15-21.55.50-1-220007	299	47	47	6	0	5	455	43	43	0	0	NA	NA	NA	71	75	185	532	171	94	274	87	30	73	23	0.162	0.137	0.135
.	19.01.15-21.55.58-1-220031	94	4	4	1	0	1	414	3	3	0	0	NA	NA	NA	28	29	168	505	169	81	248	85	3	4	1	0.018	0.008	0.006
.	19.01.15-21.56.00-1-220032	203	14	14	4	0	3	441	13	13	0	0	NA	NA	NA	60	62	173	527	175	85	267	89	7	32	0	0.04	0.061	0
.	19.01.15-21.56.00-1-220033	33	1	1	1	0	1	0	0	0	0	0	NA	NA	NA	6	2	163	490	162	0	0	0	0	0	0	0	0	0
.	19.01.15-21.56.01-1-220034	243	38	38	6	0	5	451	33	33	0	0	NA	NA	NA	75	62	173	532	170	86	277	88	21	37	16	0.121	0.07	0.094
.	19.01.15-21.56.04-1-220038	66	2	2	0	0	0	251	1	1	0	0	NA	NA	NA	24	19	167	501	164	51	151	49	0	6	0	0	0.012	0
.	19.01.15-21.56.12-1-220044	204	17	17	5	0	4	448	13	13	0	0	NA	NA	NA	55	61	175	518	181	90	263	95	10	19	7	0.057	0.037	0.039
.	19.01.15-21.56.13-1-220045	360	148	148	43	0	36	470	135	135	0	0	NA	NA	NA	106	96	176	559	174	91	292	87	78	221	44	0.443	0.395	0.253
.	19.01.15-21.56.19-1-220049	146	8	8	3	0	3	431	6	6	0	0	NA	NA	NA	37	43	179	509	168	90	254	87	7	17	0	0.039	0.033	0
.	19.01.15-21.56.24-1-220051	257	26	26	5	0	5	450	22	22	0	0	NA	NA	NA	68	67	177	529	174	90	273	87	9	52	8	0.051	0.098	0.046
.	19.01.15-21.56.35-1-220052	111	5	5	0	0	0	428	4	4	0	0	NA	NA	NA	44	42	175	512	168	88	256	84	4	7	3	0.023	0.014	0.018
.	19.01.15-21.56.40-1-220062	31	1	1	0	0	0	0	0	0	0	0	NA	NA	NA	2	11	167	492	165	0	0	0	0	1	0	0	0.002	0
.	19.01.15-21.56.41-1-220063	262	40	40	14	0	13	471	36	36	0	0	NA	NA	NA	87	81	176	543	175	92	287	92	27	54	15	0.153	0.099	0.086
.	19.01.15-21.56.42-1-220064	34	1	1	0	0	0	0	0	0	0	0	NA	NA	NA	13	13	169	493	164	0	0	0	0	0	1	0	0	0.006
.	19.01.15-21.56.44-1-220065	591	55	55	20	0	11	533	50	50	0	0	NA	NA	NA	168	155	201	579	188	114	318	101	48	90	25	0.239	0.155	0.133
.	19.01.15-21.56.50-1-220072	385	63	63	13	0	12	495	59	59	0	0	NA	NA	NA	144	109	189	546	187	104	288	103	43	91	32	0.228	0.167	0.171
.	19.01.15-21.56.51-1-220074	153	11	11	3	0	3	424	10	10	0	0	NA	NA	NA	51	33	172	505	169	86	252	86	3	17	0	0.017	0.034	0
.	19.01.15-21.57.04-1-220099	36	1	1	0	0	0	0	0	0	0	0	NA	NA	NA	9	11	163	496	165	0	0	0	0	0	1	0	0	0.006
.	19.01.15-21.57.09-1-220101	123	4	4	2	0	1	426	2	2	0	0	NA	NA	NA	39	38	170	511	170	86	253	87	11	5	0	0.065	0.01	0
.	19.01.15-21.57.11-1-220102	466	77	77	18	0	16	521	72	72	0	0	NA	NA	NA	136	135	195	563	190	111	304	106	46	163	12	0.236	0.29	0.063
.	19.01.15-21.57.17-1-220103	533	62	62	16	0	10	547	57	57	0	0	NA	NA	NA	144	155	204	573	191	119	320	108	15	151	24	0.074	0.264	0.126
.	19.01.15-21.57.25-1-220104	181	12	12	2	0	2	437	11	11	0	0	NA	NA	NA	64	55	179	523	166	93	261	83	3	21	10	0.017	0.04	0.06
.	19.01.15-21.57.31-1-220105	258	62	62	6	0	4	454	55	55	0	0	NA	NA	NA	75	76	178	538	173	93	274	87	39	83	10	0.219	0.154	0.058
.	19.01.15-21.57.36-1-220106	58	2	2	1	0	0	413	1	1	0	0	NA	NA	NA	25	24	170	500	167	84	245	84	0	8	0	0	0.016	0
.	19.01.15-21.57.45-1-220111	127	8	8	0	0	0	431	7	7	0	0	NA	NA	NA	41	43	173	517	166	90	259	82	2	11	1	0.012	0.021	0.006
.	19.01.15-21.57.47-1-220114	409	157	157	46	0	39	502	146	146	0	0	NA	NA	NA	90	116	188	558	183	103	301	98	86	250	52	0.457	0.448	0.284
.	19.01.15-21.58.07-1-220145	546	75	75	19	0	14	536	66	66	0	0	NA	NA	NA	154	157	190	587	193	104	327	105	64	124	32	0.337	0.211	0.166
.	19.01.15-21.58.07-1-220146	122	9	9	2	0	2	417	7	7	0	0	NA	NA	NA	39	34	167	508	172	81	254	82	0	12	6	0	0.024	0.035
.	19.01.15-21.58.15-1-220151	296	32	32	5	0	2	477	29	29	0	0	NA	NA	NA	88	94	183	538	186	98	281	98	25	60	7	0.137	0.112	0.038
.	19.01.15-21.58.23-1-220155	114	4	4	0	0	0	412	3	3	0	0	NA	NA	NA	41	30	171	503	169	84	247	81	10	3	3	0.058	0.006	0.018
.	19.01.15-21.58.35-1-220160	62	2	2	0	0	0	401	1	1	0	0	NA	NA	NA	19	22	165	500	170	80	240	81	0	1	1	0	0.002	0.006
.	19.01.15-21.58.37-1-220161	349	37	37	12	0	12	484	35	35	0	0	NA	NA	NA	102	96	193	539	177	108	283	93	22	59	12	0.114	0.109	0.068
.	19.01.15-21.58.41-1-220165	96	9	9	0	0	0	423	8	8	0	0	NA	NA	NA	36	35	171	505	172	85	250	88	9	9	2	0.053	0.018	0.012
.	19.01.15-21.58.44-1-220166	58	2	2	1	0	1	49	1	1	0	0	NA	NA	NA	20	20	168	498	167	9	31	9	0	4	0	0	0.008	0
.	19.01.15-21.58.44-1-220167	117	12	12	7	0	6	424	11	11	0	0	NA	NA	NA	33	36	172	510	167	86	254	84	5	33	11	0.029	0.065	0.066
.	19.01.15-21.58.44-1-220168	234	26	26	8	0	8	452	24	24	0	0	NA	NA	NA	69	70	181	529	173	96	267	89	21	43	11	0.116	0.081	0.064
.	19.01.15-21.58.49-1-220173	121	7	7	2	0	2	420	6	6	0	0	NA	NA	NA	35	32	168	505	172	82	252	86	4	10	4	0.024	0.02	0.023
.	19.01.15-21.58.56-1-220196	121	14	14	3	0	2	419	12	12	0	0	NA	NA	NA	39	39	171	509	172	83	251	85	5	27	3	0.029	0.053	0.017
.	19.01.15-21.59.04-1-220201	33	1	1	1	0	1	0	0	0	0	0	NA	NA	NA	11	13	165	494	167	0	0	0	0	0	0	0	0	0
.	19.01.15-21.59.08-1-220204	94	7	7	1	0	1	421	6	6	0	0	NA	NA	NA	29	31	171	507	166	85	254	82	2	15	6	0.012	0.03	0.036
.	19.01.15-21.59.08-1-220205	32	1	1	0	0	0	0	0	0	0	0	NA	NA	NA	4	6	166	491	162	0	0	0	0	0	1	0	0	0.006
.	19.01.15-21.59.10-1-220206	329	33	33	8	0	8	476	28	28	0	0	NA	NA	NA	88	95	182	544	182	96	283	97	17	71	11	0.093	0.131	0.06
.	19.01.15-21.59.22-1-220208	303	95	95	23	0	19	483	87	87	0	0	NA	NA	NA	81	96	181	546	182	94	292	97	67	143	43	0.37	0.262	0.236
.	19.01.15-21.59.33-1-220209	61	4	4	1	0	1	413	3	3	0	0	NA	NA	NA	21	23	166	500	170	80	246	87	0	6	1	0	0.012	0.006
.	19.01.15-21.59.38-1-220210	90	5	5	2	0	2	425	4	4	0	0	NA	NA	NA	40	38	166	517	168	79	263	83	0	15	0	0	0.029	0
.	19.01.15-21.59.40-1-220211	377	92	92	20	0	14	504	83	83	0	0	NA	NA	NA	115	128	196	560	185	111	294	99	58	165	36	0.296	0.295	0.195
.	19.01.15-21.59.40-1-220215	246	42	42	7	0	5	457	39	39	0	0	NA	NA	NA	77	74	183	528	176	95	271	91	24	77	23	0.131	0.146	0.131
.	19.01.15-21.59.46-1-220217	120	5	5	0	0	0	419	4	4	0	0	NA	NA	NA	28	28	170	503	168	86	249	84	0	9	1	0	0.018	0.006
.	19.01.15-21.59.48-1-220221	93	3	3	1	0	1	420	2	2	0	0	NA	NA	NA	36	36	172	509	168	84	252	84	0	5	0	0	0.01	0
.	19.01.15-21.59.53-1-220241	153	7	7	1	0	1	435	6	6	0	0	NA	NA	NA	41	47	172	515	173	89	258	88	7	8	9	0.041	0.016	0.052
.	19.01.15-22.00.00-1-220246	69	2	2	1	0	1	423	1	1	0	0	NA	NA	NA	19	30	172	500	171	88	250	85	0	1	2	0	0.002	0.012
.	19.01.15-22.00.00-1-220247	385	67	67	13	0	12	503	62	62	0	0	NA	NA	NA	118	115	194	548	186	109	294	100	53	153	8	0.273	0.279	0.043
.	19.01.15-22.00.01-1-220249	183	23	23	5	0	2	439	21	21	0	0	NA	NA	NA	56	48	175	513	173	89	260	90	18	36	6	0.103	0.07	0.035
.	19.01.15-22.00.11-1-220262	154	18	18	2	0	2	432	17	17	0	0	NA	NA	NA	44	43	172	514	170	89	255	88	16	21	9	0.093	0.041	0.053
.	19.01.15-22.00.12-1-220263	33	1	1	1	0	1	0	0	0	0	0	NA	NA	NA	11	7	163	493	164	0	0	0	0	4	0	0	0.008	0
.	19.01.15-22.00.14-1-220264	110	8	8	3	0	3	416	5	5	0	0	NA	NA	NA	29	24	165	503	169	82	248	86	1	15	1	0.006	0.03	0.006
.	19.01.15-22.00.36-1-220269	579	175	175	46	0	34	525	161	161	0	0	NA	NA	NA	145	147	200	577	183	115	312	98	118	281	58	0.59	0.487	0.317
.	19.01.15-22.00.43-1-220277	149	9	9	2	0	2	433	7	7	0	0	NA	NA	NA	37	39	169	512	171	85	261	87	3	20	5	0.018	0.039	0.029
.	19.01.15-22.00.43-1-220278	91	4	4	2	0	1	414	3	3	0	0	NA	NA	NA	31	25	168	505	165	84	247	83	5	5	0	0.03	0.01	0
.	19.01.15-22.00.47-1-220281	203	21	21	8	0	6	449	20	20	0	0	NA	NA	NA	59	71	178	534	172	92	272	85	4	40	4	0.022	0.075	0.023
.	19.01.15-22.01.10-1-220381	34	1	1	1	0	1	0	0	0	0	0	NA	NA	NA	15	10	167	493	163	0	0	0	0	0	2	0	0	0.012
.	19.01.15-22.01.13-1-220382	114	4	4	0	0	0	416	3	3	0	0	NA	NA	NA	30	25	166	505	167	83	251	82	0	5	4	0	0.01	0.024
.	19.01.15-22.01.14-1-220383	114	6	6	1	0	1	426	3	3	0	0	NA	NA	NA	36	38	172	509	170	86	252	88	4	9	2	0.023	0.018	0.012
.	19.01.15-22.01.17-1-220384	176	26	26	7	0	3	432	24	24	0	0	NA	NA	NA	52	49	173	517	172	86	256	90	14	42	2	0.081	0.081	0.012
.	19.01.15-22.01.26-1-220386	606	100	100	19	0	19	545	89	89	0	0	NA	NA	NA	156	170	194	591	198	109	325	111	47	172	20	0.242	0.291	0.101
.	19.01.15-22.01.27-1-220387	280	33	33	4	0	4	472	29	29	0	0	NA	NA	NA	83	82	176	534	185	93	280	99	0	62	15	0	0.116	0.081
.	19.01.15-22.01.30-1-220388	393	86	86	18	0	16	488	79	79	0	0	NA	NA	NA	116	103	182	550	184	97	290	101	70	153	35	0.385	0.278	0.19
.	19.01.15-22.01.32-1-220389	484	74	74	21	0	17	516	70	70	0	0	NA	NA	NA	129	136	184	573	192	99	313	104	61	151	22	0.332	0.264	0.115
.	19.01.15-22.01.45-1-220393	347	89	89	23	0	21	464	79	79	0	0	NA	NA	NA	86	73	176	537	173	90	285	89	24	151	29	0.136	0.281	0.168
.	19.01.15-22.01.48-1-220397	468	48	48	9	0	6	524	42	42	0	0	NA	NA	NA	150	154	192	571	204	107	305	112	23	93	17	0.12	0.163	0.083
.	19.01.15-22.01.50-1-220399	519	91	91	26	0	22	500	85	85	0	0	NA	NA	NA	156	122	184	565	186	97	303	100	69	153	30	0.375	0.271	0.161
.	19.01.15-22.02.06-1-220428	62	2	2	0	0	0	304	1	1	0	0	NA	NA	NA	18	19	167	501	164	62	181	61	0	1	6	0	0.002	0.037
.	19.01.15-22.02.15-1-220433	58	2	2	0	0	0	302	1	1	0	0	NA	NA	NA	19	17	168	498	164	60	182	60	0	2	0	0	0.004	0
.	19.01.15-22.02.24-1-220437	31	1	1	1	0	1	0	0	0	0	0	NA	NA	NA	7	4	164	491	162	0	0	0	0	0	0	0	0	0
.	19.01.15-22.02.26-1-220438	65	2	2	2	0	2	413	1	1	0	0	NA	NA	NA	23	24	170	501	166	86	246	81	0	5	0	0	0.01	0
.	19.01.15-22.02.38-1-220440	125	10	10	2	0	2	430	8	8	0	0	NA	NA	NA	43	43	169	516	171	86	258	86	4	11	5	0.024	0.021	0.029
.	19.01.15-22.02.57-1-220471	434	120	120	33	0	24	510	110	110	0	0	NA	NA	NA	121	125	182	570	186	100	310	100	90	211	45	0.495	0.37	0.242
.	19.01.15-22.02.59-1-220472	91	4	4	1	0	1	413	3	3	0	0	NA	NA	NA	29	28	167	508	166	82	251	80	7	11	0	0.042	0.022	0
.	19.01.15-22.03.06-1-220478	63	4	4	0	0	0	400	3	3	0	0	NA	NA	NA	20	9	164	494	164	80	240	80	0	4	0	0	0.008	0
.	19.01.15-22.03.14-1-220479	69	2	2	0	0	0	410	1	1	0	0	NA	NA	NA	16	18	168	501	162	85	246	79	0	0	2	0	0	0.012
.	19.01.15-22.03.16-1-220480	63	3	3	1	0	1	398	2	2	0	0	NA	NA	NA	21	18	165	499	167	79	239	80	1	0	5	0.006	0	0.03
.	19.01.15-22.03.20-1-220481	61	3	3	1	0	1	408	2	2	0	0	NA	NA	NA	31	21	166	501	167	82	244	82	4	0	4	0.024	0	0.024
.	19.01.15-22.03.22-1-220482	237	13	13	1	0	1	454	8	8	0	0	NA	NA	NA	73	68	176	532	173	90	274	90	13	12	5	0.074	0.023	0.029
.	19.01.15-22.03.25-1-220483	152	8	8	3	0	2	436	7	7	0	0	NA	NA	NA	37	48	172	513	176	85	261	90	6	15	5	0.035	0.029	0.028
.	19.01.15-22.03.27-1-220484	184	17	17	2	0	2	435	15	15	0	0	NA	NA	NA	61	45	171	517	170	88	263	84	8	22	15	0.047	0.043	0.088
.	19.01.15-22.03.27-1-220485	268	47	47	13	0	12	471	42	42	0	0	NA	NA	NA	73	86	174	543	182	91	284	96	33	103	4	0.19	0.19	0.022
.	19.01.15-22.03.33-1-220486	40	1	1	0	0	0	0	0	0	0	0	NA	NA	NA	14	12	165	496	164	0	0	0	0	0	0	0	0	0
.	19.01.15-22.03.37-1-220487	33	1	1	0	0	0	0	0	0	0	0	NA	NA	NA	13	5	163	493	162	0	0	0	3	0	0	0.018	0	0
.	19.01.15-22.03.38-1-220488	300	27	27	7	0	5	475	25	25	0	0	NA	NA	NA	109	96	183	545	181	98	283	94	16	52	11	0.087	0.095	0.061
.	19.01.15-22.03.40-1-220492	89	3	3	0	0	0	422	1	1	0	0	NA	NA	NA	31	32	169	509	167	84	256	82	3	3	2	0.018	0.006	0.012
.	19.01.15-22.03.41-1-220493	170	14	14	4	0	4	429	11	11	0	0	NA	NA	NA	50	46	175	511	173	90	251	88	16	10	1	0.091	0.02	0.006
.	19.01.15-22.03.46-1-220495	30	1	1	0	0	0	0	0	0	0	0	NA	NA	NA	7	13	165	497	164	0	0	0	0	0	0	0	0	0
.	19.01.15-22.03.47-1-220497	463	79	79	27	0	23	488	73	73	0	0	NA	NA	NA	126	99	181	552	179	97	296	95	41	150	33	0.227	0.272	0.184
.	19.01.15-22.03.48-1-220498	155	12	12	0	0	0	428	10	10	0	0	NA	NA	NA	49	46	175	509	175	87	251	90	4	13	3	0.023	0.026	0.017
.	19.01.15-22.03.56-1-220524	61	2	2	1	0	1	411	1	1	0	0	NA	NA	NA	33	30	169	508	166	85	245	81	0	1	2	0	0.002	0.012
.	19.01.15-22.03.56-1-220526	277	43	43	9	0	6	474	40	40	0	0	NA	NA	NA	95	95	177	551	180	90	289	95	32	52	15	0.181	0.094	0.083
.	19.01.15-22.04.06-1-220531	32	1	1	0	0	0	0	0	0	0	0	NA	NA	NA	9	9	165	491	166	0	0	0	0	0	0	0	0	0
.	19.01.15-22.04.07-1-220532	90	6	6	0	0	0	419	5	5	0	0	NA	NA	NA	41	29	166	505	171	83	249	87	1	21	1	0.006	0.042	0.006
.	19.01.15-22.04.07-1-220533	273	17	17	6	0	6	474	14	14	0	0	NA	NA	NA	64	89	181	540	181	96	281	97	7	31	5	0.039	0.057	0.028
.	19.01.15-22.04.13-1-220538	34	1	1	0	0	0	0	0	0	0	0	NA	NA	NA	7	12	165	497	163	0	0	0	0	0	0	0	0	0
.	19.01.15-22.04.16-1-220539	31	1	1	0	0	0	0	0	0	0	0	NA	NA	NA	5	12	164	493	168	0	0	0	0	0	0	0	0	0
.	19.01.15-22.04.18-1-220540	207	66	66	18	0	13	449	60	60	0	0	NA	NA	NA	68	63	182	521	173	97	265	87	43	126	34	0.236	0.242	0.197
.	19.01.15-22.04.18-1-220541	182	17	17	5	0	5	439	15	15	0	0	NA	NA	NA	53	51	171	519	174	87	262	90	11	25	13	0.064	0.048	0.075
.	19.01.15-22.04.22-1-220546	33	1	1	0	0	0	0	0	0	0	0	NA	NA	NA	11	10	164	494	165	0	0	0	2	0	0	0.012	0	0
.	19.01.15-22.04.24-1-220547	88	9	9	4	0	4	418	8	8	0	0	NA	NA	NA	32	32	169	509	167	84	251	83	7	20	2	0.041	0.039	0.012
.	19.01.15-22.04.25-1-220548	344	156	156	37	0	33	477	142	142	0	0	NA	NA	NA	74	96	180	546	183	95	285	97	122	210	54	0.678	0.385	0.295
.	19.01.15-22.04.48-1-220555	91	4	4	2	0	2	415	3	3	0	0	NA	NA	NA	25	26	165	506	168	81	253	81	5	4	1	0.03	0.008	0.006
.	19.01.15-22.04.55-1-220578	180	33	33	3	0	2	445	30	30	0	0	NA	NA	NA	53	63	171	529	176	85	269	91	23	57	4	0.135	0.108	0.023
[truncated: 1 more rows]
