# Supplementary material for: Modelling targeted rabies vaccination strategies for a domestic dog population with heterogeneous roaming patterns
Source: PLoS Negl Trop Dis. 2019 Jul 8;13(7):e0007582. doi: 10.1371/journal.pntd.0007582 (PMC6638970; doi:10.1371/journal.pntd.0007582)
Supplement: S1 Zip file folder — The files contain a summary for each simulation for its respective scenario. The files are named first with the population structure (FP, ED, RD, SD) and then the specific vaccination strategy used for that scenario. (ZIP) [file pntd.0007582.s002.zip › Supp_Files/RD_E0.5_R0.5_S0.7_all_measuresReport.txt]

scenario	iteration	duration	tot_deaths	rabid_dogs	moved	mov_DK	movInfect	n_vacc	n_cull	detDogs_cull	contDogs_cull	reactCull	preemptVaccCov_dogLevel	reactVaccCov_dogLevel	mean_Rt	non_rabid_dead	born	nb_in_exp_cat	nb_in_roam_cat	nb_stayhome	nb_exp_vacc	nb_roam_vacc	nb_stayhome_vacc	nb_contacting_explorer	nb_contacting_roamer	nb_contacting_stayhome	contact_per_explorer	contact_per_roamer	contact_per_stayhome
.	19.01.15-19.08.29-1-261267	98	14	14	3	0	3	454	13	13	0	0	NA	NA	NA	34	36	173	510	166	85	253	116	3	24	0	0.017	0.047	0
.	19.01.15-19.08.29-1-261268	213	18	18	3	0	3	482	16	16	0	0	NA	NA	NA	63	70	177	531	175	89	273	120	11	36	9	0.062	0.068	0.051
.	19.01.15-19.08.29-1-261269	209	14	14	6	0	6	470	12	12	0	0	NA	NA	NA	56	49	177	516	169	91	261	118	13	20	10	0.073	0.039	0.059
.	19.01.15-19.08.29-1-261270	127	31	31	15	0	13	456	29	29	0	0	NA	NA	NA	40	28	169	507	165	85	257	114	37	50	7	0.219	0.099	0.042
.	19.01.15-19.08.29-1-261271	177	17	17	1	0	1	469	14	14	0	0	NA	NA	NA	68	57	169	528	173	84	265	120	9	33	4	0.053	0.062	0.023
.	19.01.15-19.08.29-1-261272	69	3	3	1	0	0	444	2	2	0	0	NA	NA	NA	25	25	170	502	166	82	248	114	1	5	0	0.006	0.01	0
.	19.01.15-19.08.29-1-261273	60	2	2	1	0	1	202	0	0	0	0	NA	NA	NA	14	23	168	500	168	43	106	53	0	0	7	0	0	0.042
.	19.01.15-19.08.29-1-261274	127	11	11	3	0	3	460	10	10	0	0	NA	NA	NA	36	35	169	509	170	85	256	119	1	23	5	0.006	0.045	0.029
.	19.01.15-19.08.46-1-261360	289	43	43	14	0	7	490	36	36	0	0	NA	NA	NA	84	84	181	541	175	93	279	118	26	88	12	0.144	0.163	0.069
.	19.01.15-19.08.47-1-261369	125	10	10	2	0	2	454	9	9	0	0	NA	NA	NA	40	33	172	507	167	85	254	115	0	27	9	0	0.053	0.054
.	19.01.15-19.08.52-1-261377	260	72	72	21	0	17	495	67	67	0	0	NA	NA	NA	63	80	177	539	177	90	280	125	75	111	22	0.424	0.206	0.124
.	19.01.15-19.08.58-1-261387	172	17	17	5	0	3	470	16	16	0	0	NA	NA	NA	51	54	173	524	170	89	264	117	6	31	6	0.035	0.059	0.035
.	19.01.15-19.09.00-1-261388	712	115	115	20	0	17	608	104	104	0	0	NA	NA	NA	185	197	202	613	195	117	349	142	91	200	27	0.45	0.326	0.138
.	19.01.15-19.09.04-1-261398	324	23	23	11	0	8	514	21	21	0	0	NA	NA	NA	116	102	188	547	180	98	288	128	11	39	5	0.059	0.071	0.028
.	19.01.15-19.09.10-1-261423	177	13	13	3	0	3	458	11	11	0	0	NA	NA	NA	56	45	175	510	173	88	255	115	3	20	2	0.017	0.039	0.012
.	19.01.15-19.09.14-1-261434	32	1	1	0	0	0	0	0	0	0	0	NA	NA	NA	5	8	164	495	162	0	0	0	0	2	0	0	0.004	0
.	19.01.15-19.09.17-1-261435	36	1	1	0	0	0	0	0	0	0	0	NA	NA	NA	5	11	164	496	164	0	0	0	0	0	0	0	0	0
.	19.01.15-19.09.20-1-261460	499	47	47	10	0	10	577	38	38	0	0	NA	NA	NA	146	162	191	585	199	104	329	144	49	83	9	0.257	0.142	0.045
.	19.01.15-19.09.21-1-261461	58	2	2	0	0	0	249	1	1	0	0	NA	NA	NA	17	13	166	496	164	46	143	60	0	4	0	0	0.008	0
.	19.01.15-19.09.29-1-261480	35	1	1	0	0	0	0	0	0	0	0	NA	NA	NA	11	8	167	490	164	0	0	0	0	0	0	0	0	0
.	19.01.15-19.09.32-1-261481	301	26	26	6	0	5	505	23	23	0	0	NA	NA	NA	80	84	183	537	177	97	284	124	21	59	12	0.115	0.11	0.068
.	19.01.15-19.09.33-1-261483	124	16	16	2	0	2	458	15	15	0	0	NA	NA	NA	39	40	175	509	169	87	252	119	18	18	0	0.103	0.035	0
.	19.01.15-19.09.36-1-261484	358	38	38	9	0	6	524	36	36	0	0	NA	NA	NA	96	108	183	560	178	99	298	127	13	85	6	0.071	0.152	0.034
.	19.01.15-19.09.40-1-261488	34	1	1	0	0	0	0	0	0	0	0	NA	NA	NA	10	5	165	491	162	0	0	0	0	0	1	0	0	0.006
.	19.01.15-19.09.43-1-261501	122	6	6	2	0	1	454	5	5	0	0	NA	NA	NA	34	40	170	510	173	83	252	119	1	9	2	0.006	0.018	0.012
.	19.01.15-19.09.48-1-261513	611	106	106	34	0	26	588	94	94	0	0	NA	NA	NA	160	173	198	588	200	113	328	147	71	199	36	0.359	0.338	0.18
.	19.01.15-19.10.03-1-261597	295	45	45	11	0	9	505	39	39	0	0	NA	NA	NA	93	88	178	541	182	92	284	129	47	87	9	0.264	0.161	0.049
.	19.01.15-19.10.07-1-261598	119	13	13	2	0	1	463	12	12	0	0	NA	NA	NA	37	39	175	508	169	91	253	119	8	30	10	0.046	0.059	0.059
.	19.01.15-19.10.18-1-261602	60	3	3	0	0	0	440	2	2	0	0	NA	NA	NA	31	26	166	508	165	80	247	113	0	9	0	0	0.018	0
.	19.01.15-19.10.30-1-261655	238	27	27	8	0	6	489	26	26	0	0	NA	NA	NA	51	72	175	529	181	90	272	127	14	60	8	0.08	0.113	0.044
.	19.01.15-19.10.33-1-261668	123	7	7	4	0	2	460	6	6	0	0	NA	NA	NA	41	38	170	512	169	88	254	118	7	13	0	0.041	0.025	0
.	19.01.15-19.10.34-1-261669	241	17	17	6	0	4	488	15	15	0	0	NA	NA	NA	62	70	179	527	177	96	268	124	9	41	4	0.05	0.078	0.023
.	19.01.15-19.10.35-1-261688	618	78	78	23	0	19	567	75	75	0	0	NA	NA	NA	157	158	190	585	196	103	323	141	69	139	23	0.363	0.238	0.117
.	19.01.15-19.10.36-1-261689	91	6	6	3	0	3	446	5	5	0	0	NA	NA	NA	38	27	169	503	168	85	246	115	3	16	1	0.018	0.032	0.006
.	19.01.15-19.10.58-1-261712	124	10	10	5	0	4	463	9	9	0	0	NA	NA	NA	48	39	169	509	174	87	256	120	8	28	2	0.047	0.055	0.011
.	19.01.15-19.10.58-1-261713	416	111	111	35	0	31	498	102	102	0	0	NA	NA	NA	114	81	185	530	179	99	272	127	87	212	39	0.47	0.4	0.218
.	19.01.15-19.11.12-1-261780	381	97	97	28	0	21	503	91	91	0	0	NA	NA	NA	103	89	185	534	183	101	275	127	52	204	17	0.281	0.382	0.093
.	19.01.15-19.11.20-1-261805	292	27	27	9	0	9	497	24	24	0	0	NA	NA	NA	83	82	175	537	183	89	278	130	26	85	3	0.149	0.158	0.016
.	19.01.15-19.11.22-1-261822	506	136	136	41	0	30	552	127	127	0	0	NA	NA	NA	128	147	195	587	178	107	319	126	91	260	48	0.467	0.443	0.27
.	19.01.15-19.11.23-1-261823	339	39	39	10	0	10	500	34	34	0	0	NA	NA	NA	85	82	175	546	174	90	287	123	29	93	8	0.166	0.17	0.046
.	19.01.15-19.11.35-1-261856	36	1	1	0	0	0	0	0	0	0	0	NA	NA	NA	9	10	164	492	167	0	0	0	0	0	3	0	0	0.018
.	19.01.15-19.11.40-1-261872	68	3	3	0	0	0	440	2	2	0	0	NA	NA	NA	18	20	168	500	165	81	244	115	2	0	0	0.012	0	0
.	19.01.15-19.11.52-1-261929	35	1	1	1	0	1	0	0	0	0	0	NA	NA	NA	8	7	164	493	163	0	0	0	0	0	1	0	0	0.006
.	19.01.15-19.11.55-1-261932	324	111	111	26	0	21	486	102	102	0	0	NA	NA	NA	85	74	173	537	177	87	276	123	55	204	12	0.318	0.38	0.068
.	19.01.15-19.12.11-1-261978	61	3	3	1	0	1	299	2	2	0	0	NA	NA	NA	13	19	167	499	166	53	167	79	0	4	0	0	0.008	0
.	19.01.15-19.12.14-1-261979	145	7	7	1	0	0	464	4	4	0	0	NA	NA	NA	43	42	172	516	167	89	260	115	10	9	0	0.058	0.017	0
.	19.01.15-19.12.17-1-262004	32	1	1	0	0	0	0	0	0	0	0	NA	NA	NA	9	5	164	490	164	0	0	0	3	0	0	0.018	0	0
.	19.01.15-19.12.19-1-262027	142	6	6	1	0	1	470	5	5	0	0	NA	NA	NA	38	43	174	515	167	91	261	118	0	15	2	0	0.029	0.012
.	19.01.15-19.12.21-1-262028	32	1	1	0	0	0	0	0	0	0	0	NA	NA	NA	8	12	166	494	165	0	0	0	0	1	0	0	0.002	0
.	19.01.15-19.12.22-1-262029	32	1	1	0	0	0	0	0	0	0	0	NA	NA	NA	6	3	163	491	162	0	0	0	0	1	0	0	0.002	0
.	19.01.15-19.12.23-1-262030	149	28	28	3	0	2	464	26	26	0	0	NA	NA	NA	63	50	175	518	170	89	259	116	14	61	3	0.08	0.118	0.018
.	19.01.15-19.12.25-1-262031	288	42	42	6	0	6	482	41	41	0	0	NA	NA	NA	84	68	184	526	171	97	269	116	20	94	2	0.109	0.179	0.012
.	19.01.15-19.12.31-1-262032	31	1	1	0	0	0	0	0	0	0	0	NA	NA	NA	5	10	166	493	164	0	0	0	0	0	0	0	0	0
.	19.01.15-19.12.34-1-262042	56	2	2	0	0	0	445	1	1	0	0	NA	NA	NA	22	28	167	504	170	83	247	115	0	7	0	0	0.014	0
.	19.01.15-19.12.35-1-262043	103	6	6	3	0	2	464	4	4	0	0	NA	NA	NA	37	47	174	518	168	87	261	116	1	10	4	0.006	0.019	0.024
.	19.01.15-19.12.50-1-262113	145	7	7	0	0	0	460	5	5	0	0	NA	NA	NA	37	37	170	516	164	85	263	112	7	10	0	0.041	0.019	0
.	19.01.15-19.12.54-1-262114	208	31	31	9	0	7	486	29	29	0	0	NA	NA	NA	68	69	179	529	174	92	273	121	24	47	6	0.134	0.089	0.034
.	19.01.15-19.13.07-1-262164	91	6	6	1	0	1	442	3	3	0	0	NA	NA	NA	32	20	169	500	164	82	248	112	7	4	2	0.041	0.008	0.012
.	19.01.15-19.13.08-1-262165	146	10	10	2	0	2	463	6	6	0	0	NA	NA	NA	46	42	173	512	170	88	257	118	8	23	4	0.046	0.045	0.024
.	19.01.15-19.13.09-1-262166	501	85	85	24	0	21	539	81	81	0	0	NA	NA	NA	123	126	194	564	181	107	304	128	70	125	10	0.361	0.222	0.055
.	19.01.15-19.13.09-1-262167	436	109	109	35	0	29	528	101	101	0	0	NA	NA	NA	117	122	184	564	187	98	299	131	113	183	12	0.614	0.324	0.064
.	19.01.15-19.13.23-1-262275	451	86	86	19	0	15	547	81	81	0	0	NA	NA	NA	135	136	189	580	180	102	319	126	62	167	21	0.328	0.288	0.117
.	19.01.15-19.13.29-1-262276	323	113	113	24	0	21	501	107	107	0	0	NA	NA	NA	90	90	178	547	178	92	285	124	116	174	30	0.652	0.318	0.169
.	19.01.15-19.13.30-1-262277	63	3	3	0	0	0	449	2	2	0	0	NA	NA	NA	13	28	169	505	167	83	249	117	7	0	0	0.041	0	0
.	19.01.15-19.13.32-1-262278	150	10	10	1	0	1	484	9	9	0	0	NA	NA	NA	46	60	173	530	170	92	275	117	13	15	2	0.075	0.028	0.012
.	19.01.15-19.13.48-1-262321	121	4	4	1	0	1	455	3	3	0	0	NA	NA	NA	27	36	170	513	166	85	257	113	2	7	3	0.012	0.014	0.018
.	19.01.15-19.13.54-1-262360	146	16	16	3	0	2	472	13	13	0	0	NA	NA	NA	46	56	177	522	170	90	263	119	20	29	3	0.113	0.056	0.018
.	19.01.15-19.14.00-1-262365	91	13	13	0	0	0	445	12	12	0	0	NA	NA	NA	36	36	171	508	170	81	248	116	10	15	6	0.058	0.03	0.035
.	19.01.15-19.14.03-1-262366	245	44	44	9	0	8	484	36	36	0	0	NA	NA	NA	76	71	180	533	171	92	275	117	39	84	7	0.217	0.158	0.041
.	19.01.15-19.14.05-1-262367	32	1	1	0	0	0	0	0	0	0	0	NA	NA	NA	7	8	165	494	162	0	0	0	0	0	0	0	0	0
.	19.01.15-19.14.07-1-262368	212	16	16	6	0	4	489	14	14	0	0	NA	NA	NA	63	71	179	529	176	95	271	123	1	27	9	0.006	0.051	0.051
.	19.01.15-19.14.20-1-262524	125	16	16	2	0	2	462	14	14	0	0	NA	NA	NA	32	38	175	508	168	90	255	117	5	32	4	0.029	0.063	0.024
.	19.01.15-19.14.23-1-262525	120	7	7	1	0	1	462	4	4	0	0	NA	NA	NA	34	38	170	509	172	86	257	119	6	10	0	0.035	0.02	0
.	19.01.15-19.14.35-1-262527	524	81	81	26	0	21	532	75	75	0	0	NA	NA	NA	150	114	184	556	187	99	300	133	71	163	12	0.386	0.293	0.064
.	19.01.15-19.14.40-1-262607	184	24	24	2	0	2	482	22	22	0	0	NA	NA	NA	52	64	174	526	177	90	267	125	18	28	3	0.103	0.053	0.017
.	19.01.15-19.14.53-1-262832	319	107	107	27	0	22	501	103	103	0	0	NA	NA	NA	90	79	181	529	182	100	274	127	89	219	14	0.492	0.414	0.077
.	19.01.15-19.14.59-1-262843	88	3	3	1	0	1	440	2	2	0	0	NA	NA	NA	37	18	167	498	166	81	243	116	4	4	0	0.024	0.008	0
.	19.01.15-19.15.06-1-262859	33	1	1	0	0	0	0	0	0	0	0	NA	NA	NA	6	2	163	489	163	0	0	0	0	0	0	0	0	0
.	19.01.15-19.15.08-1-262860	392	39	39	7	0	5	532	35	35	0	0	NA	NA	NA	122	114	185	559	183	100	303	129	18	105	18	0.097	0.188	0.098
.	19.01.15-19.15.11-1-262861	84	5	5	2	0	2	441	4	4	0	0	NA	NA	NA	30	20	165	499	169	79	245	117	4	9	0	0.024	0.018	0
.	19.01.15-19.15.15-1-262862	65	5	5	1	0	1	436	4	4	0	0	NA	NA	NA	35	17	165	501	164	80	243	113	7	3	7	0.042	0.006	0.043
.	19.01.15-19.15.24-1-262885	117	20	20	4	0	3	447	19	19	0	0	NA	NA	NA	43	37	174	507	169	85	248	114	17	24	10	0.098	0.047	0.059
.	19.01.15-19.15.26-1-262887	383	55	55	12	0	10	519	50	50	0	0	NA	NA	NA	99	108	183	548	190	98	284	137	33	112	9	0.18	0.204	0.047
.	19.01.15-19.15.32-1-262888	174	16	16	4	0	4	469	12	12	0	0	NA	NA	NA	66	55	175	519	174	90	260	119	2	20	5	0.011	0.039	0.029
.	19.01.15-19.15.34-1-262889	94	9	9	0	0	0	445	8	8	0	0	NA	NA	NA	26	20	169	498	166	85	248	112	5	12	1	0.03	0.024	0.006
.	19.01.15-19.15.57-1-263011	94	6	6	1	0	1	452	4	4	0	0	NA	NA	NA	22	26	167	499	173	84	247	121	6	15	0	0.036	0.03	0
.	19.01.15-19.16.04-1-263912	127	6	6	3	0	2	470	5	5	0	0	NA	NA	NA	42	51	170	522	172	85	264	121	0	19	4	0	0.036	0.023
.	19.01.15-19.16.04-1-263954	63	3	3	1	0	1	448	2	2	0	0	NA	NA	NA	24	28	166	505	170	81	249	118	0	3	0	0	0.006	0
.	19.01.15-19.16.18-1-265701	259	39	39	10	0	8	494	36	36	0	0	NA	NA	NA	85	69	176	532	174	93	278	123	20	88	1	0.114	0.165	0.006
.	19.01.15-19.16.20-1-265851	177	12	12	0	0	0	472	10	10	0	0	NA	NA	NA	62	55	175	522	171	89	265	118	5	20	6	0.029	0.038	0.035
.	19.01.15-19.16.23-1-266119	117	16	16	4	0	4	448	15	15	0	0	NA	NA	NA	34	32	167	508	170	81	251	116	2	15	15	0.012	0.03	0.088
.	19.01.15-19.16.26-1-266224	298	47	47	15	0	12	512	45	45	0	0	NA	NA	NA	80	97	185	540	185	99	281	132	30	115	12	0.162	0.213	0.065
.	19.01.15-19.16.37-1-268058	313	29	29	4	0	3	506	27	27	0	0	NA	NA	NA	94	85	174	541	183	90	285	131	19	63	10	0.109	0.116	0.055
.	19.01.15-19.16.48-1-269256	407	76	76	17	0	12	538	70	70	0	0	NA	NA	NA	109	126	193	559	187	105	297	136	79	127	9	0.409	0.227	0.048
.	19.01.15-19.17.01-1-269460	389	97	97	25	0	22	525	91	91	0	0	NA	NA	NA	99	110	187	555	181	103	294	128	66	203	29	0.353	0.366	0.16
.	19.01.15-19.17.08-1-269465	96	6	6	2	0	1	460	5	5	0	0	NA	NA	NA	32	36	170	507	172	86	255	119	2	10	5	0.012	0.02	0.029
.	19.01.15-19.17.13-1-269469	494	68	68	22	0	20	537	58	58	0	0	NA	NA	NA	144	118	183	561	187	98	305	134	40	135	23	0.219	0.241	0.123
.	19.01.15-19.17.25-1-269512	184	14	14	2	0	2	458	12	12	0	0	NA	NA	NA	44	39	168	516	168	85	258	115	14	16	2	0.083	0.031	0.012
.	19.01.15-19.17.31-1-269513	322	74	74	24	0	18	502	71	71	0	0	NA	NA	NA	93	87	182	539	179	97	278	127	60	133	30	0.33	0.247	0.168
.	19.01.15-19.17.39-1-269516	244	69	69	19	0	15	495	63	63	0	0	NA	NA	NA	87	78	181	535	175	95	275	125	38	143	18	0.21	0.267	0.103
.	19.01.15-19.17.40-1-269518	89	5	5	2	0	2	446	3	3	0	0	NA	NA	NA	23	27	169	504	167	85	246	115	0	9	2	0	0.018	0.012
.	19.01.15-19.17.40-1-269519	285	55	55	16	0	11	502	48	48	0	0	NA	NA	NA	88	82	172	541	182	89	286	127	28	128	17	0.163	0.237	0.093
.	19.01.15-19.17.53-1-269533	469	100	100	27	0	19	550	92	92	0	0	NA	NA	NA	141	135	187	575	186	104	312	134	88	179	19	0.471	0.311	0.102
.	19.01.15-19.17.53-1-269534	241	77	77	11	0	9	484	71	71	0	0	NA	NA	NA	67	67	174	530	176	88	272	124	87	132	6	0.5	0.249	0.034
.	19.01.15-19.18.36-1-269685	213	16	16	7	0	5	489	14	14	0	0	NA	NA	NA	63	72	179	533	173	93	275	121	5	36	2	0.028	0.068	0.012
.	19.01.15-19.18.40-1-269689	146	5	5	0	0	0	454	4	4	0	0	NA	NA	NA	54	44	168	517	172	79	258	117	5	13	0	0.03	0.025	0
.	19.01.15-19.18.55-1-269707	116	5	5	0	0	0	460	3	3	0	0	NA	NA	NA	41	45	168	518	172	82	260	118	2	6	0	0.012	0.012	0
.	19.01.15-19.18.56-1-269709	202	11	11	3	0	3	482	9	9	0	0	NA	NA	NA	72	68	178	529	174	92	267	123	23	18	3	0.129	0.034	0.017
.	19.01.15-19.19.05-1-269718	261	75	75	23	0	19	486	70	70	0	0	NA	NA	NA	69	79	176	541	175	89	275	122	57	153	13	0.324	0.283	0.074
.	19.01.15-19.19.06-1-269721	59	2	2	0	0	0	444	1	1	0	0	NA	NA	NA	26	22	166	503	166	81	251	112	0	6	0	0	0.012	0
.	19.01.15-19.19.06-1-269722	207	57	57	13	0	10	485	51	51	0	0	NA	NA	NA	45	63	178	523	175	92	269	124	48	103	12	0.27	0.197	0.069
.	19.01.15-19.19.10-1-269724	149	19	19	4	0	2	447	17	17	0	0	NA	NA	NA	44	28	168	507	166	84	250	113	9	31	2	0.054	0.061	0.012
.	19.01.15-19.19.20-1-269747	35	1	1	0	0	0	0	0	0	0	0	NA	NA	NA	7	8	163	491	167	0	0	0	0	0	0	0	0	0
.	19.01.15-19.19.22-1-269751	177	8	8	0	0	0	473	6	6	0	0	NA	NA	NA	60	56	179	516	174	93	261	119	12	26	0	0.067	0.05	0
.	19.01.15-19.19.23-1-269752	122	10	10	1	0	1	463	9	9	0	0	NA	NA	NA	29	39	170	512	170	88	257	118	1	16	0	0.006	0.031	0
.	19.01.15-19.19.29-1-269755	85	4	4	0	0	0	449	3	3	0	0	NA	NA	NA	23	26	167	502	170	83	249	117	0	5	3	0	0.01	0.018
.	19.01.15-19.19.34-1-269757	59	2	2	1	0	1	452	1	1	0	0	NA	NA	NA	19	36	169	513	167	84	254	114	0	5	0	0	0.01	0
.	19.01.15-19.19.41-1-269764	29	1	1	0	0	0	0	0	0	0	0	NA	NA	NA	10	7	166	491	163	0	0	0	0	0	0	0	0	0
.	19.01.15-19.19.43-1-269768	94	5	5	0	0	0	455	3	3	0	0	NA	NA	NA	32	42	171	514	170	85	256	114	2	8	7	0.012	0.016	0.041
.	19.01.15-19.19.43-1-269769	60	2	2	0	0	0	441	1	1	0	0	NA	NA	NA	27	22	166	503	166	80	248	113	0	0	4	0	0	0.024
.	19.01.15-19.19.44-1-269772	211	16	16	2	0	1	487	15	15	0	0	NA	NA	NA	58	78	177	535	179	90	273	124	4	31	5	0.023	0.058	0.028
.	19.01.15-19.19.46-1-269774	332	93	93	23	0	22	520	84	84	0	0	NA	NA	NA	90	107	185	551	184	99	293	128	66	184	28	0.357	0.334	0.152
.	19.01.15-19.19.47-1-269777	486	129	129	32	0	25	556	122	122	0	0	NA	NA	NA	134	145	191	575	192	106	314	136	83	223	57	0.435	0.388	0.297
.	19.01.15-19.19.55-1-269789	151	14	14	2	0	2	458	11	11	0	0	NA	NA	NA	46	36	172	507	170	84	255	119	15	18	1	0.087	0.036	0.006
.	19.01.15-19.19.56-1-269791	127	5	5	3	0	2	468	3	3	0	0	NA	NA	NA	44	47	175	515	170	91	258	119	4	9	0	0.023	0.017	0
.	19.01.15-19.20.00-1-269795	177	11	11	3	0	3	478	10	10	0	0	NA	NA	NA	61	56	177	521	171	92	266	120	14	18	3	0.079	0.035	0.018
.	19.01.15-19.20.12-1-269802	116	11	11	3	0	3	456	10	10	0	0	NA	NA	NA	21	33	173	507	166	87	253	116	11	19	4	0.064	0.037	0.024
.	19.01.15-19.20.14-1-269803	32	1	1	0	0	0	0	0	0	0	0	NA	NA	NA	9	6	164	492	163	0	0	0	0	1	0	0	0.002	0
.	19.01.15-19.20.17-1-269804	250	20	20	8	0	7	487	16	16	0	0	NA	NA	NA	88	77	180	536	174	91	275	121	15	37	2	0.083	0.069	0.011
.	19.01.15-19.20.18-1-269808	329	91	91	22	0	16	503	78	78	0	0	NA	NA	NA	80	84	180	541	176	95	284	124	77	165	24	0.428	0.305	0.136
.	19.01.15-19.20.27-1-269828	123	11	11	3	0	2	463	9	9	0	0	NA	NA	NA	51	50	173	521	169	86	262	115	15	10	0	0.087	0.019	0
.	19.01.15-19.20.30-1-269829	264	31	31	9	0	8	494	25	25	0	0	NA	NA	NA	94	81	179	534	181	90	276	128	6	70	13	0.034	0.131	0.072
.	19.01.15-19.20.48-1-269843	536	57	57	21	0	17	560	49	49	0	0	NA	NA	NA	141	144	187	582	188	103	322	135	54	133	6	0.289	0.229	0.032
.	19.01.15-19.20.53-1-269847	205	22	22	6	0	6	484	21	21	0	0	NA	NA	NA	56	68	179	524	178	92	269	123	6	52	8	0.034	0.099	0.045
.	19.01.15-19.20.56-1-269854	270	34	34	10	0	9	498	29	29	0	0	NA	NA	NA	71	78	184	532	175	99	277	122	11	66	4	0.06	0.124	0.023
.	19.01.15-19.20.59-1-269857	206	21	21	3	0	3	477	17	17	0	0	NA	NA	NA	56	57	170	525	175	87	270	120	8	46	3	0.047	0.088	0.017
.	19.01.15-19.21.26-1-269889	300	21	21	7	0	5	498	18	18	0	0	NA	NA	NA	87	86	179	536	184	95	275	128	12	43	13	0.067	0.08	0.071
.	19.01.15-19.21.29-1-269891	525	67	67	9	0	6	563	63	63	0	0	NA	NA	NA	150	150	193	585	185	108	323	132	56	140	13	0.29	0.239	0.07
.	19.01.15-19.21.30-1-269892	594	76	76	14	0	12	559	70	70	0	0	NA	NA	NA	172	140	196	567	190	111	312	136	70	149	11	0.357	0.263	0.058
.	19.01.15-19.21.36-1-269895	337	84	84	24	0	18	507	76	76	0	0	NA	NA	NA	88	91	184	542	178	100	280	127	63	127	27	0.342	0.234	0.152
.	19.01.15-19.21.42-1-269906	88	3	3	0	0	0	440	2	2	0	0	NA	NA	NA	32	19	166	499	167	80	246	114	1	4	0	0.006	0.008	0
.	19.01.15-19.21.54-1-269920	298	49	49	16	0	14	506	44	44	0	0	NA	NA	NA	84	82	184	539	172	101	286	119	68	82	12	0.37	0.152	0.07
.	19.01.15-19.22.00-1-269930	92	3	3	2	0	2	450	2	2	0	0	NA	NA	NA	39	29	166	511	165	78	259	113	13	0	0	0.078	0	0
.	19.01.15-19.22.09-1-269935	57	2	2	1	0	1	101	1	1	0	0	NA	NA	NA	17	18	167	500	164	20	58	23	1	0	0	0.006	0	0
.	19.01.15-19.22.13-1-269937	62	2	2	0	0	0	444	1	1	0	0	NA	NA	NA	24	20	164	504	165	82	248	114	0	4	2	0	0.008	0.012
.	19.01.15-19.22.14-1-269940	350	81	81	20	0	18	503	76	76	0	0	NA	NA	NA	114	92	179	541	185	96	277	130	45	169	18	0.251	0.312	0.097
.	19.01.15-19.22.15-1-269942	119	10	10	0	0	0	453	8	8	0	0	NA	NA	NA	44	36	170	513	166	83	254	116	6	19	6	0.035	0.037	0.036
.	19.01.15-19.22.24-1-269968	121	7	7	0	0	0	451	6	6	0	0	NA	NA	NA	33	35	171	508	169	83	254	114	9	11	1	0.053	0.022	0.006
.	19.01.15-19.22.27-1-269970	35	1	1	0	0	0	0	0	0	0	0	NA	NA	NA	6	15	165	498	165	0	0	0	0	2	0	0	0.004	0
.	19.01.15-19.22.29-1-269975	471	56	56	16	0	15	546	53	53	0	0	NA	NA	NA	130	126	185	561	193	101	305	140	39	148	10	0.211	0.264	0.052
.	19.01.15-19.22.33-1-269976	245	21	21	6	0	5	467	18	18	0	0	NA	NA	NA	75	51	174	514	176	90	257	120	18	51	2	0.103	0.099	0.011
.	19.01.15-19.22.45-1-269989	33	1	1	0	0	0	0	0	0	0	0	NA	NA	NA	11	11	164	496	164	0	0	0	0	1	0	0	0.002	0
.	19.01.15-19.22.48-1-269994	275	27	27	9	0	9	502	22	22	0	0	NA	NA	NA	65	84	187	535	175	99	281	122	21	31	7	0.112	0.058	0.04
.	19.01.15-19.23.01-1-270007	119	4	4	0	0	0	455	3	3	0	0	NA	NA	NA	26	32	166	510	169	85	253	117	4	4	3	0.024	0.008	0.018
.	19.01.15-19.23.05-1-270014	32	1	1	1	0	1	0	0	0	0	0	NA	NA	NA	7	13	168	493	165	0	0	0	0	0	0	0	0	0
.	19.01.15-19.23.07-1-270015	121	4	4	1	0	1	451	3	3	0	0	NA	NA	NA	34	29	171	505	166	85	251	115	12	4	0	0.07	0.008	0
.	19.01.15-19.23.09-1-270016	177	26	26	4	0	3	463	20	20	0	0	NA	NA	NA	62	55	168	529	171	83	263	117	14	34	22	0.083	0.064	0.129
.	19.01.15-19.23.10-1-270017	67	2	2	2	0	2	433	0	0	0	0	NA	NA	NA	26	20	168	502	163	79	244	110	0	5	0	0	0.01	0
.	19.01.15-19.23.13-1-270020	31	1	1	0	0	0	0	0	0	0	0	NA	NA	NA	7	7	166	492	162	0	0	0	0	1	0	0	0.002	0
.	19.01.15-19.23.16-1-270021	65	2	2	0	0	0	443	1	1	0	0	NA	NA	NA	30	24	169	503	165	80	247	116	4	0	5	0.024	0	0.03
.	19.01.15-19.23.21-1-270044	118	6	6	1	0	1	469	4	4	0	0	NA	NA	NA	45	53	175	523	168	88	265	116	0	6	7	0	0.011	0.042
.	19.01.15-19.23.21-1-270045	66	5	5	0	0	0	446	4	4	0	0	NA	NA	NA	22	26	170	502	167	84	248	114	1	9	1	0.006	0.018	0.006
.	19.01.15-19.23.22-1-270046	416	64	64	17	0	14	533	61	61	0	0	NA	NA	NA	116	121	199	551	184	109	294	130	49	106	13	0.246	0.192	0.071
.	19.01.15-19.23.27-1-270048	351	83	83	25	0	19	507	72	72	0	0	NA	NA	NA	114	101	184	546	184	99	279	129	81	131	11	0.44	0.24	0.06
.	19.01.15-19.23.29-1-270050	269	53	53	21	0	15	500	50	50	0	0	NA	NA	NA	92	92	180	552	173	92	288	120	34	117	22	0.189	0.212	0.127
.	19.01.15-19.23.35-1-270053	386	98	98	28	0	20	534	88	88	0	0	NA	NA	NA	117	121	188	567	179	102	307	125	52	170	29	0.277	0.3	0.162
.	19.01.15-19.23.38-1-270055	118	8	8	1	0	1	446	7	7	0	0	NA	NA	NA	40	24	170	502	165	84	246	116	17	5	1	0.1	0.01	0.006
.	19.01.15-19.23.42-1-270060	391	85	85	23	0	17	510	81	81	0	0	NA	NA	NA	117	98	187	549	175	100	289	121	65	184	29	0.348	0.335	0.166
.	19.01.15-19.23.45-1-270065	61	2	2	1	0	1	402	0	0	0	0	NA	NA	NA	14	17	167	498	165	72	226	104	0	1	3	0	0.002	0.018
.	19.01.15-19.23.56-1-270083	145	18	18	2	0	2	468	15	15	0	0	NA	NA	NA	46	55	172	522	174	87	261	120	6	25	2	0.035	0.048	0.011
.	19.01.15-19.23.58-1-270086	159	12	12	5	0	5	474	9	9	0	0	NA	NA	NA	44	50	171	515	177	86	265	123	12	19	8	0.07	0.037	0.045
.	19.01.15-19.23.59-1-270087	408	43	43	10	0	5	537	36	36	0	0	NA	NA	NA	137	128	188	566	187	97	304	136	26	95	9	0.138	0.168	0.048
.	19.01.15-19.24.20-1-270115	143	18	18	7	0	5	465	16	16	0	0	NA	NA	NA	55	49	171	515	176	84	257	124	12	33	2	0.07	0.064	0.011
.	19.01.15-19.24.22-1-270116	118	11	11	3	0	3	453	8	8	0	0	NA	NA	NA	30	33	168	510	168	83	255	115	7	10	6	0.042	0.02	0.036
.	19.01.15-19.24.37-1-270124	93	4	4	0	0	0	452	3	3	0	0	NA	NA	NA	33	24	170	502	165	86	251	115	0	9	0	0	0.018	0
.	19.01.15-19.24.44-1-270135	38	1	1	0	0	0	0	0	0	0	0	NA	NA	NA	13	11	169	492	163	0	0	0	1	0	0	0.006	0	0
.	19.01.15-19.24.46-1-270139	36	1	1	1	0	1	0	0	0	0	0	NA	NA	NA	8	8	163	494	164	0	0	0	0	1	0	0	0.002	0
.	19.01.15-19.24.48-1-270142	117	10	10	3	0	3	444	8	8	0	0	NA	NA	NA	38	29	168	507	167	80	250	114	14	11	0	0.083	0.022	0
.	19.01.15-19.24.49-1-270144	236	42	42	9	0	6	494	38	38	0	0	NA	NA	NA	58	82	180	538	177	92	277	125	43	44	15	0.239	0.082	0.085
.	19.01.15-19.24.50-1-270145	92	3	3	2	0	2	460	2	2	0	0	NA	NA	NA	34	44	171	518	168	87	258	115	5	0	4	0.029	0	0.024
.	19.01.15-19.24.50-1-270146	228	23	23	5	0	4	482	22	22	0	0	NA	NA	NA	77	68	175	531	175	88	272	122	3	46	10	0.017	0.087	0.057
.	19.01.15-19.25.02-1-270157	122	13	13	1	0	1	466	12	12	0	0	NA	NA	NA	42	46	172	515	172	89	258	119	12	17	1	0.07	0.033	0.006
.	19.01.15-19.25.04-1-270162	216	24	24	5	0	2	485	23	23	0	0	NA	NA	NA	63	69	173	539	170	88	279	118	20	42	8	0.116	0.078	0.047
.	19.01.15-19.25.04-1-270163	94	7	7	0	0	0	444	6	6	0	0	NA	NA	NA	28	21	167	500	167	81	247	116	1	7	3	0.006	0.014	0.018
.	19.01.15-19.25.11-1-270165	228	106	106	26	0	23	483	99	99	0	0	NA	NA	NA	70	62	171	522	182	85	268	130	104	178	15	0.608	0.341	0.082
.	19.01.15-19.25.21-1-270188	545	79	79	26	0	20	577	75	75	0	0	NA	NA	NA	150	165	196	594	188	112	330	135	41	187	35	0.209	0.315	0.186
.	19.01.15-19.25.21-1-270189	175	13	13	2	0	2	480	11	11	0	0	NA	NA	NA	43	60	171	525	177	84	272	124	5	9	5	0.029	0.017	0.028
.	19.01.15-19.25.23-1-270191	556	96	96	16	0	12	572	86	86	0	0	NA	NA	NA	163	164	200	587	190	112	321	139	56	163	33	0.28	0.278	0.174
.	19.01.15-19.25.24-1-270193	135	5	5	3	0	3	471	3	3	0	0	NA	NA	NA	50	50	173	520	170	88	263	120	9	6	0	0.052	0.012	0
.	19.01.15-19.25.26-1-270195	36	1	1	0	0	0	0	0	0	0	0	NA	NA	NA	12	2	163	489	163	0	0	0	0	0	0	0	0	0
.	19.01.15-19.25.28-1-270196	90	9	9	7	0	6	452	8	8	0	0	NA	NA	NA	23	29	170	504	168	85	250	117	8	29	0	0.047	0.058	0
.	19.01.15-19.25.39-1-270206	121	19	19	6	0	4	454	18	18	0	0	NA	NA	NA	27	32	168	510	167	85	254	115	1	41	5	0.006	0.08	0.03
.	19.01.15-19.25.42-1-270210	298	44	44	11	0	7	495	41	41	0	0	NA	NA	NA	74	73	177	538	171	95	280	120	32	59	22	0.181	0.11	0.129
.	19.01.15-19.25.49-1-270220	259	48	48	9	0	7	478	46	46	0	0	NA	NA	NA	75	64	173	526	178	90	266	122	46	56	7	0.266	0.106	0.039
.	19.01.15-19.25.50-1-270221	32	1	1	0	0	0	0	0	0	0	0	NA	NA	NA	6	9	164	494	164	0	0	0	0	1	0	0	0.002	0
.	19.01.15-19.25.54-1-270224	211	27	27	7	0	7	481	25	25	0	0	NA	NA	NA	69	62	174	528	173	90	272	119	24	41	13	0.138	0.078	0.075
.	19.01.15-19.25.55-1-270226	147	6	6	3	0	2	455	5	5	0	0	NA	NA	NA	41	41	172	512	170	86	252	117	4	13	3	0.023	0.025	0.018
.	19.01.15-19.26.13-1-270239	527	94	94	19	0	18	545	86	86	0	0	NA	NA	NA	128	128	190	563	188	105	303	137	46	197	35	0.242	0.35	0.186
.	19.01.15-19.26.16-1-270242	57	2	2	1	0	0	437	1	1	0	0	NA	NA	NA	21	12	165	497	163	81	244	112	4	1	0	0.024	0.002	0
.	19.01.15-19.26.28-1-270273	58	3	3	1	0	1	100	2	2	0	0	NA	NA	NA	13	16	164	499	166	20	54	26	0	3	0	0	0.006	0
.	19.01.15-19.26.32-1-270275	31	1	1	1	0	1	0	0	0	0	0	NA	NA	NA	9	7	166	490	164	0	0	0	0	0	2	0	0	0.012
.	19.01.15-19.26.34-1-270277	358	90	90	18	0	12	517	86	86	0	0	NA	NA	NA	92	100	188	541	184	100	288	129	50	150	23	0.266	0.277	0.125
.	19.01.15-19.26.44-1-270290	66	3	3	1	0	1	399	2	2	0	0	NA	NA	NA	19	15	166	499	163	73	224	102	1	7	0	0.006	0.014	0
.	19.01.15-19.26.56-1-270302	358	95	95	28	0	21	514	89	89	0	0	NA	NA	NA	112	96	182	547	180	94	292	128	84	151	33	0.462	0.276	0.183
.	19.01.15-19.26.58-1-270305	411	64	64	18	0	12	522	57	57	0	0	NA	NA	NA	113	106	176	570	173	92	309	121	35	148	39	0.199	0.26	0.225
.	19.01.15-19.27.12-1-270317	581	71	71	12	0	9	550	64	64	0	0	NA	NA	NA	165	129	184	567	191	101	314	135	36	134	21	0.196	0.236	0.11
.	19.01.15-19.27.13-1-270318	293	40	40	6	0	6	499	36	36	0	0	NA	NA	NA	81	86	173	550	176	89	286	124	30	107	3	0.173	0.195	0.017
.	19.01.15-19.27.37-1-270346	141	7	7	0	0	0	465	6	6	0	0	NA	NA	NA	36	52	172	519	174	86	260	119	3	11	5	0.017	0.021	0.029
.	19.01.15-19.27.42-1-270352	535	140	140	41	0	35	545	126	126	0	0	NA	NA	NA	144	133	186	575	185	100	315	130	109	242	39	0.586	0.421	0.211
.	19.01.15-19.27.57-1-270370	403	124	124	22	0	15	533	113	113	0	0	NA	NA	NA	108	119	193	542	197	107	284	142	96	169	27	0.497	0.312	0.137
.	19.01.15-19.28.14-1-270385	350	41	41	7	0	6	525	38	38	0	0	NA	NA	NA	108	109	190	549	183	106	292	127	30	68	19	0.158	0.124	0.104
.	19.01.15-19.28.33-1-270407	294	66	66	19	0	14	506	61	61	0	0	NA	NA	NA	97	95	185	546	177	96	287	123	59	98	12	0.319	0.179	0.068
.	19.01.15-19.28.50-1-270429	383	70	70	23	0	20	531	63	63	0	0	NA	NA	NA	99	115	191	555	182	106	297	128	70	136	20	0.366	0.245	0.11
.	19.01.15-19.28.54-1-270433	141	11	11	3	0	2	471	9	9	0	0	NA	NA	NA	38	48	174	513	174	91	259	121	2	24	8	0.011	0.047	0.046
.	19.01.15-19.28.56-1-270437	378	109	109	26	0	23	526	101	101	0	0	NA	NA	NA	90	120	179	575	179	92	310	124	45	213	31	0.251	0.37	0.173
.	19.01.15-19.28.56-1-270438	318	91	91	29	0	24	491	78	78	0	0	NA	NA	NA	89	79	174	541	177	89	282	120	55	179	12	0.316	0.331	0.068
.	19.01.15-19.29.18-1-270452	65	3	3	1	0	1	446	2	2	0	0	NA	NA	NA	27	29	170	502	170	86	245	115	12	0	0	0.071	0	0
.	19.01.15-19.29.33-1-270477	124	4	4	1	0	1	452	3	3	0	0	NA	NA	NA	44	40	169	506	178	82	247	123	15	3	0	0.089	0.006	0
.	19.01.15-19.29.36-1-270478	187	12	12	1	0	0	474	11	11	0	0	NA	NA	NA	57	58	171	527	173	87	270	117	9	12	9	0.053	0.023	0.052
.	19.01.15-19.29.49-1-270505	206	29	29	8	0	8	482	24	24	0	0	NA	NA	NA	49	64	178	522	177	92	264	126	25	39	3	0.14	0.075	0.017
.	19.01.15-19.30.00-1-270515	117	11	11	1	0	1	447	10	10	0	0	NA	NA	NA	37	27	170	503	167	82	251	114	18	8	2	0.106	0.016	0.012
.	19.01.15-19.30.21-1-270546	65	3	3	0	0	0	449	1	1	0	0	NA	NA	NA	23	29	171	506	165	86	250	113	4	4	0	0.023	0.008	0
.	19.01.15-19.30.26-1-270550	32	1	1	0	0	0	0	0	0	0	0	NA	NA	NA	10	7	164	493	163	0	0	0	1	0	0	0.006	0	0
.	19.01.15-19.30.33-1-270552	85	4	4	1	0	1	450	3	3	0	0	NA	NA	NA	24	26	167	509	163	84	253	113	2	2	2	0.012	0.004	0.012
.	19.01.15-19.30.33-1-270553	340	108	108	32	0	23	508	97	97	0	0	NA	NA	NA	100	88	180	540	181	95	286	127	72	206	35	0.4	0.381	0.193
.	19.01.15-19.30.36-1-270556	154	12	12	3	0	2	466	9	9	0	0	NA	NA	NA	39	46	170	520	169	87	263	116	2	16	4	0.012	0.031	0.024
.	19.01.15-19.30.39-1-270558	94	5	5	1	0	1	445	3	3	0	0	NA	NA	NA	21	18	167	499	165	84	247	114	5	5	0	0.03	0.01	0
.	19.01.15-19.30.40-1-270562	148	16	16	2	0	2	474	13	13	0	0	NA	NA	NA	54	51	175	519	170	91	265	118	10	20	6	0.057	0.039	0.035
.	19.01.15-19.30.47-1-270571	32	1	1	1	0	1	0	0	0	0	0	NA	NA	NA	8	7	165	490	165	0	0	0	0	2	0	0	0.004	0
.	19.01.15-19.30.48-1-270574	506	151	151	29	0	25	560	142	142	0	0	NA	NA	NA	118	139	187	575	190	102	321	137	90	253	44	0.481	0.44	0.232
.	19.01.15-19.30.48-1-270575	234	21	21	4	0	4	478	19	19	0	0	NA	NA	NA	69	62	180	518	177	95	260	123	13	56	4	0.072	0.108	0.023
.	19.01.15-19.30.49-1-270576	31	1	1	0	0	0	0	0	0	0	0	NA	NA	NA	10	5	163	492	163	0	0	0	0	0	0	0	0	0
.	19.01.15-19.30.51-1-270579	33	1	1	1	0	1	0	0	0	0	0	NA	NA	NA	6	2	163	490	162	0	0	0	1	0	0	0.006	0	0
.	19.01.15-19.30.53-1-270582	636	120	120	30	0	20	572	107	107	0	0	NA	NA	NA	155	158	196	585	190	112	324	136	100	223	31	0.51	0.381	0.163
.	19.01.15-19.30.53-1-270583	122	6	6	2	0	2	448	5	5	0	0	NA	NA	NA	42	25	168	501	169	83	250	115	3	13	0	0.018	0.026	0
.	19.01.15-19.30.58-1-270589	175	15	15	5	0	3	477	14	14	0	0	NA	NA	NA	58	58	172	523	176	89	265	123	5	26	10	0.029	0.05	0.057
.	19.01.15-19.31.04-1-270592	180	43	43	10	0	7	466	37	37	0	0	NA	NA	NA	37	46	175	515	169	91	259	116	19	70	3	0.109	0.136	0.018
.	19.01.15-19.31.09-1-270638	118	12	12	4	0	4	473	11	11	0	0	NA	NA	NA	46	49	172	516	174	86	264	123	17	20	6	0.099	0.039	0.034
.	19.01.15-19.31.29-1-270664	352	84	84	16	0	12	516	80	80	0	0	NA	NA	NA	106	104	181	549	187	93	294	129	72	125	24	0.398	0.228	0.128
.	19.01.15-19.31.32-1-270665	269	24	24	4	0	4	491	21	21	0	0	NA	NA	NA	78	66	178	526	175	92	274	125	20	41	6	0.112	0.078	0.034
.	19.01.15-19.31.34-1-270667	153	20	20	1	0	1	460	18	18	0	0	NA	NA	NA	55	43	168	510	178	84	253	123	19	20	1	0.113	0.039	0.006
.	19.01.15-19.31.41-1-270674	186	14	14	4	0	3	466	12	12	0	0	NA	NA	NA	54	50	172	522	169	85	263	118	15	28	3	0.087	0.054	0.018
.	19.01.15-19.32.05-1-270697	478	151	151	51	0	44	530	139	139	0	0	NA	NA	NA	131	116	190	550	189	104	291	135	101	282	28	0.532	0.513	0.148
.	19.01.15-19.32.06-1-270698	65	6	6	1	0	1	298	5	5	0	0	NA	NA	NA	16	15	167	495	166	53	168	77	0	0	6	0	0	0.036
.	19.01.15-19.32.09-1-270701	389	70	70	14	0	9	527	63	63	0	0	NA	NA	NA	119	109	172	565	185	87	305	135	44	151	10	0.256	0.267	0.054
.	19.01.15-19.32.09-1-270702	37	1	1	0	0	0	0	0	0	0	0	NA	NA	NA	16	8	168	490	163	0	0	0	0	1	0	0	0.002	0
.	19.01.15-19.32.13-1-270704	123	24	24	4	0	4	459	19	19	0	0	NA	NA	NA	30	41	173	515	166	88	258	113	9	37	4	0.052	0.072	0.024
.	19.01.15-19.32.24-1-270730	35	1	1	1	0	1	0	0	0	0	0	NA	NA	NA	17	6	163	493	163	0	0	0	0	0	0	0	0	0
.	19.01.15-19.32.26-1-270732	353	44	44	14	0	12	532	42	42	0	0	NA	NA	NA	99	121	182	564	188	97	302	133	32	62	19	0.176	0.11	0.101
.	19.01.15-19.32.41-1-270741	35	1	1	0	0	0	0	0	0	0	0	NA	NA	NA	5	14	166	497	164	0	0	0	0	0	0	0	0	0
.	19.01.15-19.32.44-1-270747	93	5	5	3	0	2	448	4	4	0	0	NA	NA	NA	32	30	173	504	166	87	251	110	4	9	5	0.023	0.018	0.03
.	19.01.15-19.32.45-1-270748	33	1	1	0	0	0	0	0	0	0	0	NA	NA	NA	2	13	164	497	165	0	0	0	2	0	0	0.012	0	0
.	19.01.15-19.32.47-1-270754	320	65	65	22	0	18	513	58	58	0	0	NA	NA	NA	96	92	181	540	184	96	286	131	50	120	16	0.276	0.222	0.087
.	19.01.15-19.33.00-1-270766	344	80	80	21	0	13	518	75	75	0	0	NA	NA	NA	81	102	188	541	186	102	284	132	89	142	22	0.473	0.262	0.118
.	19.01.15-19.33.20-1-270797	242	57	57	14	0	14	489	51	51	0	0	NA	NA	NA	76	74	172	540	175	90	278	121	24	129	8	0.14	0.239	0.046
.	19.01.15-19.33.20-1-270798	186	40	40	14	0	12	470	36	36	0	0	NA	NA	NA	51	55	170	525	173	84	268	118	26	64	7	0.153	0.122	0.04
.	19.01.15-19.33.20-1-270800	238	28	28	12	0	3	483	25	25	0	0	NA	NA	NA	77	57	169	528	173	86	276	121	11	82	7	0.065	0.155	0.04
.	19.01.15-19.33.37-1-270804	34	1	1	0	0	0	0	0	0	0	0	NA	NA	NA	9	12	165	494	166	0	0	0	0	0	1	0	0	0.006
.	19.01.15-19.33.39-1-270811	300	45	45	19	0	16	487	44	44	0	0	NA	NA	NA	80	81	177	546	171	88	281	118	41	122	16	0.232	0.223	0.094
.	19.01.15-19.33.39-1-270812	352	69	69	13	0	10	510	64	64	0	0	NA	NA	NA	92	92	177	548	180	92	290	128	52	148	33	0.294	0.27	0.183
.	19.01.15-19.34.04-1-270834	474	94	94	25	0	22	539	86	86	0	0	NA	NA	NA	124	124	184	569	184	99	307	133	94	163	23	0.511	0.286	0.125
.	19.01.15-19.34.05-1-270836	384	74	74	23	0	19	520	66	66	0	0	NA	NA	NA	95	110	184	556	183	97	296	127	61	145	16	0.332	0.261	0.087
.	19.01.15-19.34.12-1-270840	294	28	28	4	0	3	504	24	24	0	0	NA	NA	NA	85	89	190	532	180	103	277	124	19	44	4	0.1	0.083	0.022
.	19.01.15-19.34.22-1-270860	175	23	23	4	0	4	472	20	20	0	0	NA	NA	NA	66	62	180	524	171	90	263	119	8	26	20	0.044	0.05	0.117
.	19.01.15-19.34.36-1-270868	167	14	14	4	0	3	458	12	12	0	0	NA	NA	NA	52	38	171	511	169	87	255	116	1	16	13	0.006	0.031	0.077
.	19.01.15-19.34.40-1-270873	33	1	1	1	0	1	0	0	0	0	0	NA	NA	NA	10	8	165	494	162	0	0	0	0	3	0	0	0.006	0
.	19.01.15-19.34.42-1-270876	142	14	14	3	0	2	467	12	12	0	0	NA	NA	NA	47	49	174	515	173	89	258	120	10	29	2	0.057	0.056	0.012
.	19.01.15-19.34.45-1-270881	121	5	5	0	0	0	458	4	4	0	0	NA	NA	NA	24	28	170	502	169	87	250	121	8	6	1	0.047	0.012	0.006
.	19.01.15-19.34.49-1-270887	240	41	41	17	0	13	482	37	37	0	0	NA	NA	NA	71	65	179	526	173	93	269	120	19	75	19	0.106	0.143	0.11
.	19.01.15-19.34.59-1-270893	325	27	27	5	0	5	529	26	26	0	0	NA	NA	NA	89	111	182	562	180	99	303	127	21	35	16	0.115	0.062	0.089
.	19.01.15-19.35.00-1-270894	94	6	6	2	0	2	448	4	4	0	0	NA	NA	NA	32	28	167	507	167	82	251	115	0	13	4	0	0.026	0.024
.	19.01.15-19.35.06-1-270897	147	6	6	1	0	1	473	5	5	0	0	NA	NA	NA	49	49	175	514	173	91	261	121	0	28	0	0	0.054	0
.	19.01.15-19.35.11-1-270899	149	20	20	4	0	2	471	18	18	0	0	NA	NA	NA	43	49	177	510	175	91	256	124	7	42	5	0.04	0.082	0.029
.	19.01.15-19.35.15-1-270906	202	19	19	6	0	5	477	17	17	0	0	NA	NA	NA	55	54	174	524	169	90	270	117	26	32	4	0.149	0.061	0.024
.	19.01.15-19.35.19-1-270927	567	93	93	17	0	15	558	85	85	0	0	NA	NA	NA	158	145	190	585	183	104	326	128	34	219	14	0.179	0.374	0.077
.	19.01.15-19.35.26-1-270930	64	3	3	0	0	0	439	2	2	0	0	NA	NA	NA	14	20	168	500	165	82	244	113	0	3	0	0	0.006	0
.	19.01.15-19.35.38-1-270935	35	1	1	0	0	0	0	0	0	0	0	NA	NA	NA	14	9	165	493	164	0	0	0	0	3	0	0	0.006	0
.	19.01.15-19.35.40-1-270939	201	20	20	11	0	8	481	17	17	0	0	NA	NA	NA	64	62	176	524	175	91	265	125	26	34	15	0.148	0.065	0.086
.	19.01.15-19.35.42-1-270941	59	2	2	1	0	1	299	1	1	0	0	NA	NA	NA	20	15	166	499	163	58	166	75	0	3	0	0	0.006	0
.	19.01.15-19.35.48-1-270948	59	2	2	1	0	1	0	1	1	0	0	NA	NA	NA	17	17	166	497	167	0	0	0	4	2	0	0.024	0.004	0
.	19.01.15-19.35.49-1-270952	62	2	2	0	0	0	444	1	1	0	0	NA	NA	NA	14	24	169	503	165	85	248	111	0	2	0	0	0.004	0
.	19.01.15-19.35.52-1-270954	489	120	120	33	0	24	548	113	113	0	0	NA	NA	NA	121	134	183	578	186	98	315	135	84	234	13	0.459	0.405	0.07
.	19.01.15-19.35.52-1-270955	69	2	2	0	0	0	441	1	1	0	0	NA	NA	NA	25	24	168	504	165	81	245	115	2	0	0	0.012	0	0
.	19.01.15-19.35.52-1-270957	322	55	55	16	0	11	521	48	48	0	0	NA	NA	NA	90	105	180	550	188	95	293	133	27	121	22	0.15	0.22	0.117
.	19.01.15-19.35.56-1-270962	413	102	102	34	0	24	528	94	94	0	0	NA	NA	NA	121	117	191	554	185	104	293	131	110	156	27	0.576	0.282	0.146
.	19.01.15-19.36.00-1-270966	186	10	10	1	0	1	474	9	9	0	0	NA	NA	NA	54	48	172	518	171	88	263	123	10	13	0	0.058	0.025	0
.	19.01.15-19.36.03-1-270972	292	95	95	24	0	22	497	83	83	0	0	NA	NA	NA	81	85	186	537	175	99	275	123	59	160	27	0.317	0.298	0.154
.	19.01.15-19.36.07-1-270974	65	3	3	0	0	0	439	2	2	0	0	NA	NA	NA	19	17	170	495	165	82	244	113	4	1	0	0.024	0.002	0
.	19.01.15-19.36.22-1-271006	38	1	1	0	0	0	0	0	0	0	0	NA	NA	NA	8	8	165	493	163	0	0	0	0	3	0	0	0.006	0
.	19.01.15-19.36.22-1-271007	33	1	1	0	0	0	0	0	0	0	0	NA	NA	NA	11	12	167	494	164	0	0	0	0	3	0	0	0.006	0
.	19.01.15-19.36.22-1-271008	36	1	1	0	0	0	0	0	0	0	0	NA	NA	NA	10	14	164	499	164	0	0	0	0	1	0	0	0.002	0
.	19.01.15-19.36.25-1-271009	60	3	3	0	0	0	444	2	2	0	0	NA	NA	NA	23	19	166	500	166	83	248	113	0	6	0	0	0.012	0
.	19.01.15-19.36.26-1-271010	153	10	10	1	0	1	466	8	8	0	0	NA	NA	NA	50	59	174	530	168	86	268	112	12	3	5	0.069	0.006	0.03
.	19.01.15-19.36.28-1-271013	32	1	1	0	0	0	0	0	0	0	0	NA	NA	NA	9	10	164	495	164	0	0	0	0	1	0	0	0.002	0
.	19.01.15-19.36.30-1-271015	262	34	34	11	0	9	485	32	32	0	0	NA	NA	NA	71	68	179	531	171	92	272	121	33	71	5	0.184	0.134	0.029
.	19.01.15-19.36.37-1-271018	526	115	115	31	0	24	564	104	104	0	0	NA	NA	NA	149	151	196	572	196	110	312	142	91	177	35	0.464	0.309	0.179
.	19.01.15-19.36.50-1-271037	344	20	20	11	0	10	497	18	18	0	0	NA	NA	NA	89	81	183	530	181	97	274	126	14	50	7	0.077	0.094	0.039
.	19.01.15-19.37.13-1-271058	98	5	5	2	0	1	460	4	4	0	0	NA	NA	NA	27	34	171	507	169	87	255	118	2	13	0	0.012	0.026	0
.	19.01.15-19.37.22-1-271078	210	31	31	9	0	9	468	29	29	0	0	NA	NA	NA	52	53	171	527	168	86	270	112	22	46	3	0.129	0.087	0.018
.	19.01.15-19.37.24-1-271082	59	2	2	1	0	1	448	0	0	0	0	NA	NA	NA	25	29	169	504	169	83	246	119	2	3	0	0.012	0.006	0
.	19.01.15-19.37.36-1-271084	58	2	2	0	0	0	445	1	1	0	0	NA	NA	NA	28	22	164	504	167	82	247	116	4	4	0	0.024	0.008	0
.	19.01.15-19.37.38-1-271086	243	22	22	2	0	1	492	21	21	0	0	NA	NA	NA	70	76	180	535	174	91	278	123	10	47	7	0.056	0.088	0.04
.	19.01.15-19.37.40-1-271088	359	43	43	13	0	10	517	34	34	0	0	NA	NA	NA	93	99	185	549	178	98	292	127	30	66	4	0.162	0.12	0.022
.	19.01.15-19.37.49-1-271102	213	41	41	12	0	12	474	36	36	0	0	NA	NA	NA	62	55	176	520	172	91	262	121	47	60	8	0.267	0.115	0.047
.	19.01.15-19.37.59-1-271109	86	4	4	0	0	0	447	3	3	0	0	NA	NA	NA	27	26	167	507	165	84	248	115	0	3	4	0	0.006	0.024
.	19.01.15-19.38.02-1-271114	87	4	4	0	0	0	452	3	3	0	0	NA	NA	NA	35	28	167	505	169	84	252	116	0	8	3	0	0.016	0.018
.	19.01.15-19.38.08-1-271116	93	9	9	2	0	2	445	7	7	0	0	NA	NA	NA	30	22	168	501	166	86	243	116	13	20	1	0.077	0.04	0.006
.	19.01.15-19.38.10-1-271119	444	89	89	21	0	15	553	88	88	0	0	NA	NA	NA	111	131	190	562	192	107	306	140	88	179	13	0.463	0.319	0.068
.	19.01.15-19.38.13-1-271121	176	24	24	9	0	7	489	23	23	0	0	NA	NA	NA	49	73	177	526	183	92	268	129	8	50	0	0.045	0.095	0
.	19.01.15-19.38.15-1-271123	152	19	19	3	0	3	467	14	14	0	0	NA	NA	NA	52	52	177	517	171	91	261	115	14	24	4	0.079	0.046	0.023
.	19.01.15-19.38.17-1-271125	293	70	70	13	0	11	499	61	61	0	0	NA	NA	NA	74	82	177	546	172	91	289	119	72	117	8	0.407	0.214	0.047
.	19.01.15-19.38.27-1-271146	204	12	12	1	0	0	465	10	10	0	0	NA	NA	NA	60	47	174	516	170	90	259	116	1	25	5	0.006	0.048	0.029
.	19.01.15-19.38.30-1-271150	122	7	7	0	0	0	456	6	6	0	0	NA	NA	NA	44	31	167	509	168	82	257	117	5	15	4	0.03	0.029	0.024
.	19.01.15-19.38.39-1-271154	683	126	126	30	0	25	583	115	115	0	0	NA	NA	NA	191	175	199	598	191	112	335	136	69	242	33	0.347	0.405	0.173
.	19.01.15-19.38.41-1-271157	143	12	12	4	0	4	470	10	10	0	0	NA	NA	NA	29	44	171	519	167	87	267	116	15	29	7	0.088	0.056	0.042
.	19.01.15-19.38.46-1-271163	139	22	22	5	0	4	459	19	19	0	0	NA	NA	NA	47	37	168	510	172	83	254	122	13	50	2	0.077	0.098	0.012
.	19.01.15-19.38.46-1-271166	430	109	109	32	0	26	532	103	103	0	0	NA	NA	NA	135	114	185	547	195	100	288	144	84	237	28	0.454	0.433	0.144
.	19.01.15-19.38.50-1-271171	90	6	6	4	0	3	459	5	5	0	0	NA	NA	NA	30	43	171	515	170	84	258	117	8	16	0	0.047	0.031	0
.	19.01.15-19.38.58-1-271179	209	43	43	13	0	11	484	40	40	0	0	NA	NA	NA	66	66	171	536	172	88	275	121	24	84	6	0.14	0.157	0.035
.	19.01.15-19.39.05-1-271184	59	2	2	0	0	0	441	1	1	0	0	NA	NA	NA	28	26	173	503	163	85	246	110	0	2	1	0	0.004	0.006
.	19.01.15-19.39.06-1-271185	92	6	6	2	0	2	450	5	5	0	0	NA	NA	NA	21	26	168	505	166	83	252	115	18	6	0	0.107	0.012	0
.	19.01.15-19.39.19-1-271213	495	91	91	19	0	14	541	85	85	0	0	NA	NA	NA	120	122	184	565	186	99	311	131	82	150	15	0.446	0.265	0.081
.	19.01.15-19.39.31-1-271216	56	2	2	0	0	0	438	1	1	0	0	NA	NA	NA	27	24	168	501	168	82	242	114	0	7	0	0	0.014	0
.	19.01.15-19.39.36-1-271220	119	4	4	1	0	1	460	3	3	0	0	NA	NA	NA	27	36	170	509	170	84	258	118	4	5	0	0.024	0.01	0
.	19.01.15-19.39.42-1-271230	59	2	2	1	0	1	0	1	1	0	0	NA	NA	NA	15	11	163	496	165	0	0	0	2	2	0	0.012	0.004	0
.	19.01.15-19.39.47-1-271236	178	22	22	4	0	2	473	19	19	0	0	NA	NA	NA	48	55	174	522	172	87	265	121	13	51	1	0.075	0.098	0.006
.	19.01.15-19.39.51-1-271240	323	68	68	18	0	17	504	63	63	0	0	NA	NA	NA	87	87	177	537	186	92	281	131	25	149	20	0.141	0.277	0.108
.	19.01.15-19.39.59-1-271248	442	68	68	21	0	17	543	64	64	0	0	NA	NA	NA	112	135	189	570	189	102	307	134	52	119	13	0.275	0.209	0.069
.	19.01.15-19.39.59-1-271249	59	2	2	0	0	0	448	1	1	0	0	NA	NA	NA	23	29	170	505	167	84	248	116	0	5	0	0	0.01	0
.	19.01.15-19.40.10-1-271260	92	5	5	0	0	0	449	3	3	0	0	NA	NA	NA	41	39	168	516	168	81	256	112	0	9	6	0	0.017	0.036
.	19.01.15-19.40.11-1-271261	123	7	7	3	0	1	468	5	5	0	0	NA	NA	NA	34	43	170	515	171	87	261	120	5	23	4	0.029	0.045	0.023
.	19.01.15-19.40.28-1-271287	65	2	2	1	0	1	436	1	1	0	0	NA	NA	NA	21	17	166	499	165	81	243	112	0	3	0	0	0.006	0
.	19.01.15-19.40.30-1-271289	186	32	32	6	0	5	490	31	31	0	0	NA	NA	NA	56	79	176	537	179	89	275	126	19	79	9	0.108	0.147	0.05
.	19.01.15-19.40.35-1-271292	417	37	37	10	0	10	545	31	31	0	0	NA	NA	NA	124	138	186	566	199	100	301	144	21	89	5	0.113	0.157	0.025
.	19.01.15-19.40.39-1-271297	147	21	21	5	0	3	465	20	20	0	0	NA	NA	NA	47	45	176	515	167	89	261	115	11	38	5	0.062	0.074	0.03
.	19.01.15-19.41.09-1-271322	448	139	139	39	0	29	536	127	127	0	0	NA	NA	NA	113	127	185	573	182	100	306	130	93	259	28	0.503	0.452	0.154
.	19.01.15-19.41.10-1-271323	64	5	5	2	0	2	444	4	4	0	0	NA	NA	NA	27	28	170	507	164	86	249	109	1	4	9	0.006	0.008	0.055
.	19.01.15-19.41.14-1-271324	382	94	94	20	0	18	522	82	82	0	0	NA	NA	NA	97	106	182	552	185	98	292	132	93	149	32	0.511	0.27	0.173
.	19.01.15-19.41.17-1-271331	182	8	8	2	0	2	479	7	7	0	0	NA	NA	NA	58	61	177	523	174	92	268	119	12	19	3	0.068	0.036	0.017
.	19.01.15-19.41.23-1-271353	83	3	3	0	0	0	449	2	2	0	0	NA	NA	NA	31	31	170	506	168	85	251	113	0	3	0	0	0.006	0
.	19.01.15-19.41.25-1-271354	87	3	3	2	0	2	439	1	1	0	0	NA	NA	NA	36	21	166	504	164	81	247	111	1	2	0	0.006	0.004	0
.	19.01.15-19.41.31-1-271356	61	2	2	0	0	0	449	1	1	0	0	NA	NA	NA	34	28	167	503	171	82	251	116	0	3	3	0	0.006	0.018
.	19.01.15-19.41.33-1-271357	140	9	9	5	0	5	464	8	8	0	0	NA	NA	NA	40	46	174	511	174	87	254	123	2	29	0	0.011	0.057	0
.	19.01.15-19.41.39-1-271363	170	10	10	2	0	2	472	9	9	0	0	NA	NA	NA	53	58	169	530	172	85	268	119	7	22	3	0.041	0.042	0.017
.	19.01.15-19.41.39-1-271365	273	144	144	41	0	34	518	133	133	0	0	NA	NA	NA	74	108	178	554	189	91	292	135	129	229	27	0.725	0.413	0.143
.	19.01.15-19.41.42-1-271369	440	84	84	19	0	14	543	79	79	0	0	NA	NA	NA	88	129	197	564	181	110	304	129	70	152	11	0.355	0.27	0.061
.	19.01.15-19.41.43-1-271373	90	7	7	2	0	2	457	6	6	0	0	NA	NA	NA	35	39	172	509	171	85	256	116	4	9	1	0.023	0.018	0.006
.	19.01.15-19.41.43-1-271375	433	98	98	23	0	19	536	88	88	0	0	NA	NA	NA	122	130	193	562	188	106	296	134	105	146	30	0.544	0.26	0.16
.	19.01.15-19.41.54-1-271382	99	19	19	5	0	4	445	18	18	0	0	NA	NA	NA	36	27	166	507	167	80	253	112	20	13	11	0.12	0.026	0.066
.	19.01.15-19.42.02-1-271389	61	2	2	0	0	0	302	1	1	0	0	NA	NA	NA	23	19	168	499	165	51	172	79	0	1	0	0	0.002	0
.	19.01.15-19.42.02-1-271390	185	19	19	5	0	5	475	16	16	0	0	NA	NA	NA	47	54	175	523	169	90	265	120	10	26	13	0.057	0.05	0.077
.	19.01.15-19.42.11-1-271400	174	18	18	2	0	2	475	17	17	0	0	NA	NA	NA	41	54	178	517	172	94	262	119	31	7	0	0.174	0.014	0
.	19.01.15-19.42.19-1-271425	268	75	75	24	0	22	500	70	70	0	0	NA	NA	NA	80	88	178	542	181	90	282	128	62	152	23	0.348	0.28	0.127
.	19.01.15-19.42.32-1-271429	61	5	5	0	0	0	439	4	4	0	0	NA	NA	NA	32	20	168	497	168	84	242	113	0	10	1	0	0.02	0.006
.	19.01.15-19.42.37-1-271432	149	15	15	4	0	4	483	13	13	0	0	NA	NA	NA	51	67	177	528	175	93	268	122	0	45	10	0	0.085	0.057
.	19.01.15-19.42.45-1-271445	32	1	1	0	0	0	0	0	0	0	0	NA	NA	NA	8	10	165	492	166	0	0	0	0	0	0	0	0	0
.	19.01.15-19.42.47-1-271448	93	6	6	1	0	1	449	4	4	0	0	NA	NA	NA	38	25	165	509	164	81	257	111	10	11	5	0.061	0.022	0.03
.	19.01.15-19.43.01-1-271460	60	2	2	1	0	1	350	1	1	0	0	NA	NA	NA	13	20	168	498	167	71	192	87	1	2	0	0.006	0.004	0
.	19.01.15-19.43.06-1-271462	32	1	1	0	0	0	0	0	0	0	0	NA	NA	NA	7	12	165	496	164	0	0	0	0	1	0	0	0.002	0
.	19.01.15-19.43.07-1-271464	378	107	107	28	0	21	520	98	98	0	0	NA	NA	NA	118	111	182	560	182	96	295	129	57	205	28	0.313	0.366	0.154
.	19.01.15-19.43.08-1-271465	85	5	5	0	0	0	447	4	4	0	0	NA	NA	NA	25	23	169	499	168	85	246	116	3	9	3	0.018	0.018	0.018
.	19.01.15-19.43.13-1-271467	208	11	11	1	0	1	483	8	8	0	0	NA	NA	NA	66	66	172	535	172	86	276	121	7	17	2	0.041	0.032	0.012
.	19.01.15-19.43.22-1-271495	59	2	2	0	0	0	350	1	1	0	0	NA	NA	NA	21	13	168	492	166	66	195	89	2	7	0	0.012	0.014	0
.	19.01.15-19.43.23-1-271496	321	100	100	19	0	19	485	93	93	0	0	NA	NA	NA	94	76	180	529	180	92	270	123	34	161	40	0.189	0.304	0.222
.	19.01.15-19.43.33-1-271499	56	2	2	0	0	0	203	1	1	0	0	NA	NA	NA	14	19	165	499	168	34	119	50	0	0	1	0	0	0.006
.	19.01.15-19.43.39-1-271501	176	6	6	1	0	1	464	4	4	0	0	NA	NA	NA	42	43	170	513	173	86	257	121	8	10	1	0.047	0.019	0.006
.	19.01.15-19.43.39-1-271505	116	8	8	2	0	2	444	6	6	0	0	NA	NA	NA	32	29	169	509	164	84	250	110	1	15	2	0.006	0.029	0.012
.	19.01.15-19.43.41-1-271509	96	3	3	0	0	0	463	2	2	0	0	NA	NA	NA	28	41	169	510	175	87	253	123	2	1	2	0.012	0.002	0.011
.	19.01.15-19.43.41-1-271510	120	12	12	5	0	5	456	11	11	0	0	NA	NA	NA	41	37	168	514	168	82	257	117	2	30	1	0.012	0.058	0.006
.	19.01.15-19.43.51-1-271520	208	21	21	5	0	5	467	19	19	0	0	NA	NA	NA	72	44	167	521	169	85	266	116	10	49	5	0.06	0.094	0.03
.	19.01.15-19.43.54-1-271521	208	27	27	5	0	3	474	21	21	0	0	NA	NA	NA	55	54	172	522	173	89	264	121	36	32	8	0.209	0.061	0.046
.	19.01.15-19.43.55-1-271524	173	11	11	1	0	1	465	10	10	0	0	NA	NA	NA	50	43	174	511	171	88	257	120	2	17	0	0.011	0.033	0
.	19.01.15-19.44.00-1-271529	204	13	13	4	0	3	482	11	11	0	0	NA	NA	NA	58	61	177	522	175	94	265	123	2	47	4	0.011	0.09	0.023
.	19.01.15-19.44.03-1-271530	59	2	2	1	0	1	439	1	1	0	0	NA	NA	NA	23	24	169	502	166	81	246	112	0	6	0	0	0.012	0
.	19.01.15-19.44.08-1-271536	354	112	112	21	0	15	506	102	102	0	0	NA	NA	NA	91	85	181	538	179	98	280	128	58	195	21	0.32	0.362	0.117
.	19.01.15-19.44.14-1-271539	562	132	132	34	0	24	557	120	120	0	0	NA	NA	NA	133	143	197	574	185	109	315	133	112	257	25	0.569	0.448	0.135
.	19.01.15-19.44.15-1-271540	348	86	86	24	0	18	505	77	77	0	0	NA	NA	NA	92	86	182	536	181	94	280	131	83	183	15	0.456	0.341	0.083
.	19.01.15-19.44.24-1-271562	354	22	22	8	0	8	521	20	20	0	0	NA	NA	NA	126	116	185	560	184	94	296	131	13	58	2	0.07	0.104	0.011
.	19.01.15-19.44.27-1-271563	119	9	9	0	0	0	460	8	8	0	0	NA	NA	NA	50	41	171	516	167	88	258	114	14	5	1	0.082	0.01	0.006
.	19.01.15-19.44.39-1-271569	380	80	80	27	0	22	512	71	71	0	0	NA	NA	NA	112	98	185	550	176	101	289	122	56	163	15	0.303	0.296	0.085
.	19.01.15-19.44.49-1-271584	552	131	131	36	0	28	542	122	122	0	0	NA	NA	NA	144	124	184	564	189	102	301	139	68	248	28	0.37	0.44	0.148
.	19.01.15-19.45.01-1-271591	379	29	29	8	0	6	520	28	28	0	0	NA	NA	NA	89	110	189	543	191	103	285	132	29	68	2	0.153	0.125	0.01
.	19.01.15-19.45.09-1-271596	35	1	1	0	0	0	0	0	0	0	0	NA	NA	NA	9	4	164	491	162	0	0	0	0	0	3	0	0	0.019
.	19.01.15-19.45.13-1-271597	191	14	14	1	0	1	471	12	12	0	0	NA	NA	NA	58	54	177	516	174	91	259	121	6	19	7	0.034	0.037	0.04
.	19.01.15-19.45.17-1-271605	408	110	110	27	0	21	522	101	101	0	0	NA	NA	NA	94	109	186	554	182	102	292	128	60	215	34	0.323	0.388	0.187
.	19.01.15-19.45.39-1-271634	63	3	3	1	0	1	439	2	2	0	0	NA	NA	NA	30	20	168	499	166	84	243	112	0	8	0	0	0.016	0
.	19.01.15-19.45.46-1-271645	156	7	7	1	0	1	468	6	6	0	0	NA	NA	NA	51	50	178	517	168	91	261	116	5	13	6	0.028	0.025	0.036
.	19.01.15-19.45.51-1-271653	189	20	20	8	0	6	474	16	16	0	0	NA	NA	NA	44	56	172	520	177	86	262	126	8	26	10	0.047	0.05	0.056
.	19.01.15-19.46.09-1-271665	217	32	32	8	0	8	477	29	29	0	0	NA	NA	NA	73	68	179	523	179	92	261	124	23	44	23	0.128	0.084	0.128
.	19.01.15-19.46.10-1-271666	291	24	24	4	0	3	511	20	20	0	0	NA	NA	NA	94	94	183	546	178	96	290	125	13	39	10	0.071	0.071	0.056
.	19.01.15-19.46.13-1-271668	125	10	10	2	0	2	464	9	9	0	0	NA	NA	NA	39	40	172	512	169	88	258	118	7	15	0	0.041	0.029	0
.	19.01.15-19.46.23-1-271703	61	4	4	0	0	0	0	2	2	0	0	NA	NA	NA	26	16	166	498	165	0	0	0	1	1	3	0.006	0.002	0.018
.	19.01.15-19.46.25-1-271706	81	5	5	2	0	2	440	3	3	0	0	NA	NA	NA	28	19	168	500	164	84	245	111	0	3	2	0	0.006	0.012
.	19.01.15-19.46.28-1-271707	185	25	25	5	0	3	466	22	22	0	0	NA	NA	NA	62	48	168	522	171	84	263	119	13	39	2	0.077	0.075	0.012
.	19.01.15-19.46.33-1-271708	119	8	8	0	0	0	450	7	7	0	0	NA	NA	NA	41	34	167	512	168	80	256	114	8	7	3	0.048	0.014	0.018
.	19.01.15-19.46.40-1-271714	66	3	3	0	0	0	448	2	2	0	0	NA	NA	NA	23	26	168	501	170	85	248	115	4	1	8	0.024	0.002	0.047
.	19.01.15-19.46.45-1-271724	62	2	2	0	0	0	252	1	1	0	0	NA	NA	NA	19	20	169	497	167	43	143	66	0	2	5	0	0.004	0.03
.	19.01.15-19.46.45-1-271725	351	70	70	14	0	9	495	64	64	0	0	NA	NA	NA	98	84	174	545	178	88	281	126	26	146	29	0.149	0.268	0.163
.	19.01.15-19.46.49-1-271731	92	3	3	0	0	0	462	2	2	0	0	NA	NA	NA	36	41	173	508	173	88	253	121	0	7	0	0	0.014	0
.	19.01.15-19.46.52-1-271732	227	13	13	2	0	1	497	12	12	0	0	NA	NA	NA	60	83	178	535	183	90	276	131	1	32	5	0.006	0.06	0.027
.	19.01.15-19.46.54-1-271736	177	15	15	3	0	3	461	12	12	0	0	NA	NA	NA	63	44	171	513	173	86	258	117	4	23	2	0.023	0.045	0.012
.	19.01.15-19.46.55-1-271737	31	1	1	0	0	0	0	0	0	0	0	NA	NA	NA	8	7	164	493	163	0	0	0	0	0	1	0	0	0.006
.	19.01.15-19.46.57-1-271741	36	1	1	0	0	0	0	0	0	0	0	NA	NA	NA	8	9	165	493	164	0	0	0	0	2	0	0	0.004	0
.	19.01.15-19.47.04-1-271745	57	2	2	1	0	1	300	1	1	0	0	NA	NA	NA	13	17	166	498	166	59	173	68	0	0	3	0	0	0.018
.	19.01.15-19.47.04-1-271746	187	13	13	3	0	3	474	11	11	0	0	NA	NA	NA	61	54	176	522	169	91	266	117	13	23	5	0.074	0.044	0.03
.	19.01.15-19.47.05-1-271747	33	1	1	0	0	0	0	0	0	0	0	NA	NA	NA	8	10	166	494	163	0	0	0	0	0	0	0	0	0
.	19.01.15-19.47.09-1-271750	152	7	7	2	0	2	480	6	6	0	0	NA	NA	NA	61	61	180	516	178	93	261	126	3	13	4	0.017	0.025	0.022
.	19.01.15-19.47.14-1-271753	34	1	1	0	0	0	0	0	0	0	0	NA	NA	NA	6	7	164	491	165	0	0	0	0	2	0	0	0.004	0
.	19.01.15-19.47.17-1-271754	297	71	71	17	0	15	504	65	65	0	0	NA	NA	NA	81	98	182	550	179	91	287	126	76	141	10	0.418	0.256	0.056
.	19.01.15-19.47.17-1-271755	152	14	14	8	0	5	447	13	13	0	0	NA	NA	NA	54	33	167	509	170	82	250	115	7	30	3	0.042	0.059	0.018
.	19.01.15-19.47.20-1-271779	120	12	12	1	0	0	454	7	7	0	0	NA	NA	NA	28	31	171	509	164	89	252	113	2	14	5	0.012	0.028	0.03
.	19.01.15-19.47.22-1-271780	36	1	1	1	0	1	0	0	0	0	0	NA	NA	NA	9	12	165	493	167	0	0	0	0	0	1	0	0	0.006
.	19.01.15-19.47.24-1-271782	123	15	15	2	0	0	451	14	14	0	0	NA	NA	NA	31	33	171	509	166	85	251	115	14	21	2	0.082	0.041	0.012
.	19.01.15-19.47.25-1-271783	474	107	107	39	0	32	542	93	93	0	0	NA	NA	NA	132	129	187	574	181	103	311	128	76	171	38	0.406	0.298	0.21
.	19.01.15-19.47.29-1-271785	33	1	1	1	0	1	0	0	0	0	0	NA	NA	NA	8	9	163	495	164	0	0	0	0	0	0	0	0	0
.	19.01.15-19.47.30-1-271786	89	3	3	0	0	0	453	2	2	0	0	NA	NA	NA	36	36	168	510	171	85	253	115	0	4	4	0	0.008	0.023
.	19.01.15-19.47.31-1-271787	89	4	4	2	0	2	445	3	3	0	0	NA	NA	NA	25	22	166	505	164	83	251	111	2	14	0	0.012	0.028	0
.	19.01.15-19.47.42-1-271797	146	13	13	2	0	2	459	11	11	0	0	NA	NA	NA	35	36	167	513	169	82	262	115	7	21	2	0.042	0.041	0.012
.	19.01.15-19.47.43-1-271799	32	1	1	1	0	1	0	0	0	0	0	NA	NA	NA	9	6	164	492	163	0	0	0	0	3	0	0	0.006	0
.	19.01.15-19.47.45-1-271804	64	5	5	1	0	1	446	4	4	0	0	NA	NA	NA	22	25	167	508	163	83	250	113	5	12	0	0.03	0.024	0
.	19.01.15-19.47.45-1-271806	525	68	68	20	0	17	573	64	64	0	0	NA	NA	NA	149	163	197	592	187	109	328	136	68	126	19	0.345	0.213	0.102
.	19.01.15-19.47.46-1-271807	146	9	9	3	0	3	470	8	8	0	0	NA	NA	NA	37	54	176	523	168	89	265	116	7	13	5	0.04	0.025	0.03
.	19.01.15-19.47.47-1-271809	304	47	47	13	0	11	507	42	42	0	0	NA	NA	NA	89	92	184	538	183	97	283	127	26	79	30	0.141	0.147	0.164
.	19.01.15-19.47.59-1-271818	290	35	35	9	0	8	505	33	33	0	0	NA	NA	NA	73	90	181	542	180	97	282	126	38	76	12	0.21	0.14	0.067
.	19.01.15-19.48.05-1-271820	61	3	3	2	0	2	448	2	2	0	0	NA	NA	NA	23	29	172	506	164	86	250	112	0	5	1	0	0.01	0.006
.	19.01.15-19.48.06-1-271821	31	1	1	0	0	0	0	0	0	0	0	NA	NA	NA	10	8	164	492	165	0	0	0	2	0	0	0.012	0	0
.	19.01.15-19.48.09-1-271824	235	49	49	5	0	4	493	46	46	0	0	NA	NA	NA	60	81	179	534	181	93	275	125	43	77	20	0.24	0.144	0.11
.	19.01.15-19.48.18-1-271837	33	1	1	0	0	0	0	0	0	0	0	NA	NA	NA	6	10	165	494	164	0	0	0	0	0	0	0	0	0
.	19.01.15-19.48.21-1-271856	151	13	13	2	0	2	461	10	10	0	0	NA	NA	NA	54	39	173	508	171	86	258	117	5	26	4	0.029	0.051	0.023
.	19.01.15-19.48.26-1-271861	60	2	2	0	0	0	446	1	1	0	0	NA	NA	NA	30	26	164	506	169	80	254	112	8	6	0	0.049	0.012	0
.	19.01.15-19.48.40-1-271868	500	96	96	25	0	18	532	88	88	0	0	NA	NA	NA	139	120	186	559	188	102	294	136	82	162	25	0.441	0.29	0.133
.	19.01.15-19.48.44-1-271875	496	63	63	25	0	20	548	57	57	0	0	NA	NA	NA	122	138	187	571	193	99	308	141	50	100	28	0.267	0.175	0.145
.	19.01.15-19.48.45-1-271877	66	2	2	0	0	0	438	0	0	0	0	NA	NA	NA	35	23	173	497	166	85	243	110	1	3	0	0.006	0.006	0
.	19.01.15-19.48.47-1-271881	35	1	1	0	0	0	0	0	0	0	0	NA	NA	NA	9	11	168	492	164	0	0	0	0	0	0	0	0	0
.	19.01.15-19.48.49-1-271884	266	38	38	5	0	4	486	36	36	0	0	NA	NA	NA	80	63	179	523	174	96	267	123	29	62	6	0.162	0.119	0.034
.	19.01.15-19.48.49-1-271885	33	1	1	0	0	0	0	0	0	0	0	NA	NA	NA	11	6	165	491	163	0	0	0	0	2	0	0	0.004	0
.	19.01.15-19.48.52-1-271887	302	132	132	29	0	23	489	117	117	0	0	NA	NA	NA	75	74	179	531	177	92	272	125	102	211	15	0.57	0.397	0.085
.	19.01.15-19.48.55-1-271890	148	21	21	5	0	4	471	20	20	0	0	NA	NA	NA	39	53	171	524	171	85	268	118	24	31	9	0.14	0.059	0.053
.	19.01.15-19.49.17-1-271901	244	29	29	7	0	6	481	26	26	0	0	NA	NA	NA	77	62	175	520	180	86	268	127	47	70	9	0.269	0.135	0.05
.	19.01.15-19.49.19-1-271920	62	2	2	0	0	0	451	1	1	0	0	NA	NA	NA	24	28	170	504	167	85	248	118	0	6	0	0	0.012	0
.	19.01.15-19.49.30-1-271932	440	117	117	33	0	26	537	104	104	0	0	NA	NA	NA	102	118	185	556	190	101	296	140	98	249	24	0.53	0.448	0.126
.	19.01.15-19.49.32-1-271933	186	17	17	7	0	6	462	16	16	0	0	NA	NA	NA	49	41	173	512	169	88	258	116	6	39	6	0.035	0.076	0.036
.	19.01.15-19.49.32-1-271934	151	16	16	1	0	1	470	14	14	0	0	NA	NA	NA	38	55	170	527	171	85	265	120	6	11	8	0.035	0.021	0.047
.	19.01.15-19.49.33-1-271937	382	73	73	12	0	9	502	69	69	0	0	NA	NA	NA	96	87	180	538	182	93	279	130	39	125	26	0.217	0.232	0.143
.	19.01.15-19.49.57-1-271960	151	11	11	2	0	2	464	9	9	0	0	NA	NA	NA	37	44	169	514	174	84	259	121	6	17	13	0.036	0.033	0.075
.	19.01.15-19.49.58-1-271962	174	23	23	5	0	4	478	20	20	0	0	NA	NA	NA	56	56	174	519	176	91	266	121	12	16	16	0.069	0.031	0.091
.	19.01.15-19.49.59-1-271963	170	22	22	6	0	3	484	20	20	0	0	NA	NA	NA	54	73	181	537	168	95	275	114	16	48	4	0.088	0.089	0.024
.	19.01.15-19.50.02-1-271970	177	14	14	3	0	3	468	12	12	0	0	NA	NA	NA	52	51	175	514	175	86	263	119	2	38	6	0.011	0.074	0.034
.	19.01.15-19.50.20-1-271997	115	12	12	1	0	1	444	10	10	0	0	NA	NA	NA	34	25	165	507	166	80	252	112	5	9	3	0.03	0.018	0.018
.	19.01.15-19.50.26-1-272003	147	13	13	5	0	4	474	11	11	0	0	NA	NA	NA	45	51	170	519	175	87	265	122	8	17	7	0.047	0.033	0.04
.	19.01.15-19.50.36-1-272007	320	41	41	10	0	9	492	37	37	0	0	NA	NA	NA	101	75	177	530	181	94	273	125	41	65	20	0.232	0.123	0.11
.	19.01.15-19.50.36-1-272008	242	14	14	5	0	4	488	13	13	0	0	NA	NA	NA	78	70	181	528	174	98	270	120	3	40	0	0.017	0.076	0
.	19.01.15-19.50.40-1-272013	94	3	3	1	0	1	458	2	2	0	0	NA	NA	NA	35	46	173	513	173	87	250	121	0	15	0	0	0.029	0
.	19.01.15-19.50.41-1-272015	230	26	26	2	0	2	497	23	23	0	0	NA	NA	NA	63	76	177	537	175	91	284	122	23	33	8	0.13	0.061	0.046
.	19.01.15-19.50.51-1-272029	63	2	2	1	0	1	448	1	1	0	0	NA	NA	NA	27	28	167	508	166	83	254	111	2	4	0	0.012	0.008	0
.	19.01.15-19.50.56-1-272033	175	9	9	3	0	3	477	8	8	0	0	NA	NA	NA	48	58	175	519	177	88	262	127	11	21	10	0.063	0.04	0.056
.	19.01.15-19.51.04-1-272036	352	25	25	8	0	4	526	22	22	0	0	NA	NA	NA	91	120	184	567	182	98	298	130	33	45	5	0.179	0.079	0.027
.	19.01.15-19.51.06-1-272038	384	119	119	30	0	29	530	109	109	0	0	NA	NA	NA	102	117	187	555	188	100	296	134	84	196	22	0.449	0.353	0.117
.	19.01.15-19.51.10-1-272042	32	1	1	0	0	0	0	0	0	0	0	NA	NA	NA	7	9	167	493	162	0	0	0	0	2	0	0	0.004	0
.	19.01.15-19.51.11-1-272043	406	42	42	9	0	8	512	38	38	0	0	NA	NA	NA	96	94	181	544	182	95	288	129	33	83	3	0.182	0.153	0.016
.	19.01.15-19.51.13-1-272044	329	17	17	3	0	3	510	16	16	0	0	NA	NA	NA	87	99	183	547	182	99	284	127	17	37	4	0.093	0.068	0.022
.	19.01.15-19.51.15-1-272046	457	83	83	27	0	22	551	72	72	0	0	NA	NA	NA	131	138	189	578	184	107	312	132	68	153	16	0.36	0.265	0.087
.	19.01.15-19.51.20-1-272067	34	1	1	0	0	0	0	0	0	0	0	NA	NA	NA	10	12	165	494	166	0	0	0	0	2	0	0	0.004	0
.	19.01.15-19.51.23-1-272074	297	24	24	7	0	5	497	22	22	0	0	NA	NA	NA	89	82	179	533	183	93	273	131	10	45	16	0.056	0.084	0.087
.	19.01.15-19.51.37-1-272077	346	91	91	24	0	16	521	82	82	0	0	NA	NA	NA	83	103	185	550	181	100	291	130	69	159	28	0.373	0.289	0.155
.	19.01.15-19.51.38-1-272079	89	5	5	3	0	2	438	4	4	0	0	NA	NA	NA	26	16	167	500	162	80	247	111	3	11	3	0.018	0.022	0.019
.	19.01.15-19.51.45-1-272088	114	5	5	4	0	2	445	3	3	0	0	NA	NA	NA	46	27	167	505	168	80	251	114	3	13	3	0.018	0.026	0.018
.	19.01.15-19.51.49-1-272095	298	95	95	28	0	21	490	90	90	0	0	NA	NA	NA	81	75	180	531	177	94	273	123	81	160	24	0.45	0.301	0.136
.	19.01.15-19.51.54-1-272101	28	1	1	0	0	0	0	0	0	0	0	NA	NA	NA	7	7	164	494	162	0	0	0	0	3	0	0	0.006	0
.	19.01.15-19.52.05-1-272106	359	128	128	31	0	28	529	121	121	0	0	NA	NA	NA	94	110	191	545	187	104	292	133	72	202	44	0.377	0.371	0.235
.	19.01.15-19.52.05-1-272107	156	19	19	3	0	3	466	17	17	0	0	NA	NA	NA	49	56	176	523	170	89	260	117	16	23	10	0.091	0.044	0.059
.	19.01.15-19.52.08-1-272108	257	85	85	19	0	13	492	77	77	0	0	NA	NA	NA	80	80	176	542	175	92	277	123	59	175	10	0.335	0.323	0.057
.	19.01.15-19.52.13-1-272114	152	26	26	11	0	11	469	24	24	0	0	NA	NA	NA	43	47	178	512	170	92	258	119	20	39	6	0.112	0.076	0.035
.	19.01.15-19.52.41-1-272147	87	7	7	1	0	1	449	5	5	0	0	NA	NA	NA	37	35	170	515	163	83	255	111	10	10	1	0.059	0.019	0.006
.	19.01.15-19.52.49-1-272158	60	2	2	1	0	1	253	1	1	0	0	NA	NA	NA	26	24	165	505	167	49	137	67	4	0	0	0.024	0	0
.	19.01.15-19.52.57-1-272167	535	160	160	36	0	28	571	146	146	0	0	NA	NA	NA	121	157	186	585	199	100	324	147	92	293	37	0.495	0.501	0.186
.	19.01.15-19.53.00-1-272171	29	1	1	0	0	0	0	0	0	0	0	NA	NA	NA	11	7	165	492	163	0	0	0	0	1	0	0	0.002	0
.	19.01.15-19.53.03-1-272176	530	51	51	12	0	10	555	45	45	0	0	NA	NA	NA	145	138	184	576	191	99	321	135	18	119	13	0.098	0.207	0.068
.	19.01.15-19.53.04-1-272177	676	113	113	31	0	25	611	106	106	0	0	NA	NA	NA	167	198	218	600	193	131	338	142	69	248	20	0.317	0.413	0.104
.	19.01.15-19.53.42-1-272213	149	15	15	3	0	3	464	14	14	0	0	NA	NA	NA	40	49	173	517	172	87	261	116	2	23	9	0.012	0.044	0.052
.	19.01.15-19.53.47-1-272223	34	1	1	0	0	0	0	0	0	0	0	NA	NA	NA	13	5	164	489	165	0	0	0	2	0	0	0.012	0	0
.	19.01.15-19.53.49-1-272227	32	1	1	1	0	1	0	0	0	0	0	NA	NA	NA	5	11	166	492	166	0	0	0	0	0	0	0	0	0
.	19.01.15-19.53.51-1-272228	65	2	2	0	0	0	437	1	1	0	0	NA	NA	NA	18	16	166	499	164	81	244	112	0	1	0	0	0.002	0
.	19.01.15-19.53.52-1-272229	93	7	7	2	0	2	442	6	6	0	0	NA	NA	NA	39	27	173	499	168	87	243	112	3	11	7	0.017	0.022	0.042
.	19.01.15-19.54.02-1-272236	60	2	2	1	0	1	200	1	1	0	0	NA	NA	NA	31	25	172	499	167	37	112	51	2	0	0	0.012	0	0
.	19.01.15-19.54.03-1-272237	238	43	43	14	0	13	474	40	40	0	0	NA	NA	NA	64	60	170	535	168	84	275	115	46	95	14	0.271	0.178	0.083
.	19.01.15-19.54.05-1-272240	56	2	2	0	0	0	0	1	1	0	0	NA	NA	NA	16	14	164	498	165	0	0	0	0	0	3	0	0	0.018
.	19.01.15-19.54.08-1-272242	326	40	40	9	0	8	509	38	38	0	0	NA	NA	NA	100	98	188	548	175	98	289	122	31	91	12	0.165	0.166	0.069
.	19.01.15-19.54.09-1-272243	341	50	50	14	0	12	523	47	47	0	0	NA	NA	NA	92	105	188	544	186	102	288	133	51	87	13	0.271	0.16	0.07
.	19.01.15-19.54.11-1-272245	321	100	100	24	0	19	502	89	89	0	0	NA	NA	NA	90	89	186	541	175	96	283	123	64	172	25	0.344	0.318	0.143
.	19.01.15-19.54.35-1-272273	154	16	16	3	0	3	473	13	13	0	0	NA	NA	NA	38	52	170	525	170	85	268	120	0	42	1	0	0.08	0.006
.	19.01.15-19.55.04-1-272299	36	1	1	0	0	0	0	0	0	0	0	NA	NA	NA	12	9	166	491	165	0	0	0	0	0	6	0	0	0.036
.	19.01.15-19.55.10-1-272301	210	63	63	15	0	13	472	55	55	0	0	NA	NA	NA	63	53	175	517	174	90	260	122	43	109	9	0.246	0.211	0.052
.	19.01.15-19.55.13-1-272303	203	41	41	13	0	9	496	39	39	0	0	NA	NA	NA	65	79	179	533	180	95	273	128	28	78	10	0.156	0.146	0.056
.	19.01.15-19.55.17-1-272307	55	2	2	1	0	1	444	1	1	0	0	NA	NA	NA	21	22	167	503	165	81	249	114	4	2	0	0.024	0.004	0
.	19.01.15-19.55.18-1-272308	579	127	127	39	0	29	561	118	118	0	0	NA	NA	NA	143	149	193	576	193	109	316	136	101	213	20	0.523	0.37	0.104
.	19.01.15-19.55.29-1-272334	58	2	2	0	0	0	152	1	1	0	0	NA	NA	NA	17	19	169	496	167	34	79	39	0	2	3	0	0.004	0.018
.	19.01.15-19.55.30-1-272335	33	1	1	0	0	0	0	0	0	0	0	NA	NA	NA	11	12	166	494	165	0	0	0	0	0	0	0	0	0
.	19.01.15-19.55.32-1-272336	148	10	10	1	0	1	455	9	9	0	0	NA	NA	NA	40	34	168	512	167	81	259	115	6	16	0	0.036	0.031	0
.	19.01.15-19.55.38-1-272337	265	31	31	7	0	6	487	30	30	0	0	NA	NA	NA	69	69	177	525	180	92	268	127	31	59	7	0.175	0.112	0.039
.	19.01.15-19.56.20-1-272393	233	24	24	4	0	4	505	22	22	0	0	NA	NA	NA	61	90	180	547	176	94	289	122	18	47	12	0.1	0.086	0.068
.	19.01.15-19.56.28-1-272398	86	6	6	3	0	2	452	4	4	0	0	NA	NA	NA	30	33	173	504	169	85	252	115	4	10	2	0.023	0.02	0.012
.	19.01.15-19.56.28-1-272399	246	10	10	1	0	1	489	9	9	0	0	NA	NA	NA	67	70	179	532	172	93	274	122	5	17	10	0.028	0.032	0.058
.	19.01.15-19.56.38-1-272403	117	7	7	0	0	0	457	5	5	0	0	NA	NA	NA	53	39	170	513	169	84	257	116	2	6	6	0.012	0.012	0.036
.	19.01.15-19.56.40-1-272406	65	2	2	0	0	0	348	1	1	0	0	NA	NA	NA	17	10	165	495	163	67	196	85	0	4	0	0	0.008	0
.	19.01.15-19.56.43-1-272413	151	7	7	1	0	1	474	4	4	0	0	NA	NA	NA	39	50	176	518	169	93	262	119	2	20	0	0.011	0.039	0
.	19.01.15-19.56.50-1-272421	62	2	2	1	0	1	436	1	1	0	0	NA	NA	NA	22	13	166	496	164	82	244	110	4	0	0	0.024	0	0
.	19.01.15-19.56.52-1-272422	65	2	2	0	0	0	350	1	1	0	0	NA	NA	NA	18	19	163	502	167	65	197	88	0	2	0	0	0.004	0
.	19.01.15-19.56.53-1-272423	61	2	2	0	0	0	447	1	1	0	0	NA	NA	NA	22	23	166	499	171	83	248	116	2	3	0	0.012	0.006	0
.	19.01.15-19.56.54-1-272425	211	52	52	17	0	13	481	46	46	0	0	NA	NA	NA	53	61	173	529	172	88	274	119	33	114	5	0.191	0.216	0.029
.	19.01.15-19.56.56-1-272428	206	26	26	7	0	7	476	24	24	0	0	NA	NA	NA	74	53	175	519	172	91	266	119	7	49	12	0.04	0.094	0.07
.	19.01.15-19.56.57-1-272430	177	12	12	3	0	2	471	10	10	0	0	NA	NA	NA	50	54	173	525	169	89	266	116	12	21	0	0.069	0.04	0
.	19.01.15-19.57.01-1-272434	37	1	1	0	0	0	0	0	0	0	0	NA	NA	NA	15	8	164	492	165	0	0	0	0	2	0	0	0.004	0
.	19.01.15-19.57.02-1-272435	33	1	1	0	0	0	0	0	0	0	0	NA	NA	NA	16	9	164	494	164	0	0	0	0	0	0	0	0	0
.	19.01.15-19.57.03-1-272437	258	17	17	7	0	4	491	14	14	0	0	NA	NA	NA	68	71	175	533	176	90	277	124	9	24	8	0.051	0.045	0.045
.	19.01.15-19.57.04-1-272439	64	2	2	0	0	0	437	0	0	0	0	NA	NA	NA	19	14	165	495	167	82	240	115	0	0	1	0	0	0.006
.	19.01.15-19.57.05-1-272440	390	109	109	36	0	30	539	100	100	0	0	NA	NA	NA	114	122	186	566	183	101	307	131	78	205	25	0.419	0.362	0.137
.	19.01.15-19.57.07-1-272441	182	31	31	8	0	6	485	27	27	0	0	NA	NA	NA	51	64	182	523	172	98	268	119	31	69	0	0.17	0.132	0
.	19.01.15-19.57.20-1-272462	418	102	102	24	0	19	524	95	95	0	0	NA	NA	NA	112	112	187	559	179	101	297	126	84	206	17	0.449	0.369	0.095
.	19.01.15-19.57.23-1-272465	175	10	10	3	0	3	462	9	9	0	0	NA	NA	NA	45	44	170	518	169	82	263	117	9	21	1	0.053	0.041	0.006
.	19.01.15-19.57.36-1-272479	383	40	40	11	0	8	526	37	37	0	0	NA	NA	NA	123	116	185	558	186	99	294	133	29	69	28	0.157	0.124	0.151
.	19.01.15-19.57.39-1-272482	317	28	28	5	0	4	512	25	25	0	0	NA	NA	NA	91	98	186	544	181	102	283	127	12	86	6	0.065	0.158	0.033
.	19.01.15-19.57.44-1-272488	619	94	94	18	0	17	588	90	90	0	0	NA	NA	NA	175	174	203	595	189	118	336	134	49	175	30	0.241	0.294	0.159
.	19.01.15-19.58.02-1-272506	33	1	1	0	0	0	0	0	0	0	0	NA	NA	NA	10	15	165	496	167	0	0	0	0	0	1	0	0	0.006
.	19.01.15-19.58.07-1-272508	88	5	5	2	0	2	441	4	4	0	0	NA	NA	NA	22	19	166	499	167	81	246	114	5	13	0	0.03	0.026	0
.	19.01.15-19.58.12-1-272509	89	3	3	0	0	0	451	2	2	0	0	NA	NA	NA	29	37	169	510	171	80	255	116	7	2	0	0.041	0.004	0
.	19.01.15-19.58.12-1-272510	33	1	1	0	0	0	0	0	0	0	0	NA	NA	NA	13	8	163	494	164	0	0	0	0	3	0	0	0.006	0
.	19.01.15-19.58.15-1-272515	380	101	101	25	0	22	522	95	95	0	0	NA	NA	NA	99	110	187	550	186	104	286	132	69	193	31	0.369	0.351	0.167
.	19.01.15-19.58.21-1-272540	58	2	2	1	0	1	437	1	1	0	0	NA	NA	NA	22	19	168	498	166	82	241	114	0	1	5	0	0.002	0.03
.	19.01.15-19.58.27-1-272543	57	2	2	1	0	1	0	1	1	0	0	NA	NA	NA	11	12	166	496	163	0	0	0	1	0	0	0.006	0	0
.	19.01.15-19.58.30-1-272544	90	5	5	0	0	0	457	4	4	0	0	NA	NA	NA	26	39	171	512	169	87	254	116	0	17	0	0	0.033	0
.	19.01.15-19.58.30-1-272545	63	2	2	0	0	0	48	1	1	0	0	NA	NA	NA	12	19	169	497	166	11	29	8	0	4	0	0	0.008	0
.	19.01.15-19.58.33-1-272546	62	4	4	2	0	1	440	3	3	0	0	NA	NA	NA	30	19	165	499	168	81	244	115	5	6	1	0.03	0.012	0.006
.	19.01.15-19.58.35-1-272547	89	5	5	1	0	1	448	4	4	0	0	NA	NA	NA	17	23	168	503	165	85	250	113	4	10	0	0.024	0.02	0
.	19.01.15-19.58.38-1-272549	326	66	66	17	0	13	513	58	58	0	0	NA	NA	NA	102	92	181	545	179	96	290	127	44	136	13	0.243	0.25	0.073
.	19.01.15-19.58.46-1-272560	213	52	52	8	0	8	480	48	48	0	0	NA	NA	NA	65	62	177	524	174	91	271	118	27	124	9	0.153	0.237	0.052
.	19.01.15-19.58.47-1-272562	210	12	12	6	0	5	492	9	9	0	0	NA	NA	NA	66	71	179	530	175	93	276	123	16	6	18	0.089	0.011	0.103
.	19.01.15-19.58.50-1-272566	93	5	5	3	0	2	443	4	4	0	0	NA	NA	NA	26	31	171	504	169	85	245	113	3	15	0	0.018	0.03	0
.	19.01.15-19.59.05-1-272576	325	20	20	8	0	7	524	17	17	0	0	NA	NA	NA	101	109	187	545	190	101	287	136	25	35	1	0.134	0.064	0.005
.	19.01.15-19.59.07-1-272578	34	1	1	0	0	0	0	0	0	0	0	NA	NA	NA	11	6	165	491	163	0	0	0	0	0	0	0	0	0
.	19.01.15-19.59.09-1-272580	647	54	54	15	0	13	631	50	50	0	0	NA	NA	NA	188	221	206	628	200	119	362	150	55	102	26	0.267	0.162	0.13
.	19.01.15-19.59.11-1-272583	259	14	14	3	0	3	491	12	12	0	0	NA	NA	NA	62	68	180	528	173	96	272	123	6	18	13	0.033	0.034	0.075
.	19.01.15-19.59.17-1-272586	88	8	8	1	0	0	446	4	4	0	0	NA	NA	NA	35	34	169	506	172	85	242	119	0	12	0	0	0.024	0
.	19.01.15-19.59.38-1-272617	362	79	79	17	0	12	507	72	72	0	0	NA	NA	NA	80	95	193	538	177	103	279	125	45	136	27	0.233	0.253	0.153
.	19.01.15-19.59.40-1-272620	411	78	78	18	0	16	516	70	70	0	0	NA	NA	NA	116	105	196	543	179	106	286	124	86	147	24	0.439	0.271	0.134
.	19.01.15-19.59.40-1-272621	152	9	9	3	0	2	465	8	8	0	0	NA	NA	NA	55	47	166	520	174	82	263	120	0	28	6	0	0.054	0.034
.	19.01.15-19.59.44-1-272626	91	5	5	3	0	3	446	4	4	0	0	NA	NA	NA	22	28	168	507	166	83	250	113	0	8	0	0	0.016	0
.	19.01.15-19.59.54-1-272637	59	3	3	2	0	2	440	2	2	0	0	NA	NA	NA	34	22	169	501	165	83	244	113	6	4	0	0.036	0.008	0
.	19.01.15-19.59.58-1-272644	59	2	2	1	0	1	51	1	1	0	0	NA	NA	NA	17	18	166	498	167	8	27	16	0	10	0	0	0.02	0
.	19.01.15-20.00.00-1-272645	235	36	36	3	0	2	472	33	33	0	0	NA	NA	NA	64	54	176	517	174	90	260	122	34	50	3	0.193	0.097	0.017
.	19.01.15-20.00.03-1-272650	261	23	23	5	0	3	499	21	21	0	0	NA	NA	NA	80	76	183	530	176	100	276	123	16	48	0	0.087	0.091	0
.	19.01.15-20.00.05-1-272652	117	8	8	1	0	1	457	7	7	0	0	NA	NA	NA	46	44	168	517	172	83	257	117	13	13	3	0.077	0.025	0.017
.	19.01.15-20.00.06-1-272653	139	14	14	2	0	1	454	11	11	0	0	NA	NA	NA	33	33	170	507	169	85	252	117	13	19	0	0.076	0.037	0
.	19.01.15-20.00.07-1-272654	319	72	72	23	0	17	502	64	64	0	0	NA	NA	NA	91	92	188	541	176	101	279	122	64	121	30	0.34	0.224	0.17
.	19.01.15-20.00.25-1-272682	168	8	8	2	0	2	449	7	7	0	0	NA	NA	NA	41	30	168	510	165	83	256	110	0	13	7	0	0.025	0.042
.	19.01.15-20.00.29-1-272687	174	17	17	2	0	2	478	14	14	0	0	NA	NA	NA	43	56	172	522	175	88	267	123	9	36	2	0.052	0.069	0.011
.	19.01.15-20.00.34-1-272690	146	10	10	4	0	2	457	9	9	0	0	NA	NA	NA	51	43	176	509	171	90	252	115	6	14	7	0.034	0.028	0.041
.	19.01.15-20.00.35-1-272691	243	41	41	10	0	9	487	38	38	0	0	NA	NA	NA	65	65	172	532	174	90	275	122	39	92	9	0.227	0.173	0.052
.	19.01.15-20.00.42-1-272699	155	6	6	0	0	0	469	4	4	0	0	NA	NA	NA	50	52	180	514	171	94	258	117	5	8	4	0.028	0.016	0.023
.	19.01.15-20.00.44-1-272702	210	17	17	7	0	5	494	16	16	0	0	NA	NA	NA	57	71	179	525	180	94	274	126	7	63	0	0.039	0.12	0
.	19.01.15-20.00.54-1-272712	382	36	36	4	0	4	509	30	30	0	0	NA	NA	NA	122	99	184	541	187	97	281	131	23	69	5	0.125	0.128	0.027
.	19.01.15-20.00.55-1-272714	90	5	5	0	0	0	444	4	4	0	0	NA	NA	NA	38	25	167	506	165	82	250	112	0	14	7	0	0.028	0.042
.	19.01.15-20.01.00-1-272719	93	4	4	2	0	2	457	3	3	0	0	NA	NA	NA	31	32	171	509	165	87	255	115	6	4	4	0.035	0.008	0.024
.	19.01.15-20.01.14-1-272794	322	20	20	3	0	1	505	17	17	0	0	NA	NA	NA	83	92	185	537	183	99	274	132	16	27	6	0.086	0.05	0.033
.	19.01.15-20.01.14-1-272796	33	1	1	0	0	0	0	0	0	0	0	NA	NA	NA	13	12	166	496	163	0	0	0	0	6	0	0	0.012	0
.	19.01.15-20.01.14-1-272797	346	28	28	4	0	2	510	25	25	0	0	NA	NA	NA	96	96	175	550	184	93	289	128	18	40	3	0.103	0.073	0.016
.	19.01.15-20.01.17-1-272798	146	9	9	2	0	2	453	7	7	0	0	NA	NA	NA	49	42	168	515	172	84	254	115	2	13	7	0.012	0.025	0.041
.	19.01.15-20.01.18-1-272802	240	12	12	2	0	1	495	11	11	0	0	NA	NA	NA	79	78	180	536	175	97	274	124	4	25	2	0.022	0.047	0.011
.	19.01.15-20.01.21-1-272819	66	4	4	0	0	0	451	3	3	0	0	NA	NA	NA	24	33	175	503	168	86	247	118	11	5	0	0.063	0.01	0
.	19.01.15-20.01.32-1-272826	140	8	8	3	0	3	461	7	7	0	0	NA	NA	NA	62	45	167	519	172	84	260	117	16	10	0	0.096	0.019	0
.	19.01.15-20.01.34-1-272827	29	1	1	0	0	0	0	0	0	0	0	NA	NA	NA	8	9	165	494	163	0	0	0	0	0	0	0	0	0
.	19.01.15-20.01.35-1-272830	88	4	4	0	0	0	451	3	3	0	0	NA	NA	NA	36	30	171	504	168	86	252	113	0	9	2	0	0.018	0.012
.	19.01.15-20.01.35-1-272831	477	84	84	22	0	17	553	78	78	0	0	NA	NA	NA	133	137	191	570	189	103	314	136	59	187	17	0.309	0.328	0.09
.	19.01.15-20.01.36-1-272832	174	15	15	3	0	2	478	13	13	0	0	NA	NA	NA	64	62	175	529	171	91	271	116	0	34	6	0	0.064	0.035
.	19.01.15-20.01.43-1-272841	336	27	27	7	0	7	504	26	26	0	0	NA	NA	NA	94	93	175	551	180	89	291	124	8	76	5	0.046	0.138	0.028
.	19.01.15-20.01.46-1-272849	86	3	3	1	0	1	438	2	2	0	0	NA	NA	NA	26	18	166	498	167	78	246	114	6	5	0	0.036	0.01	0
.	19.01.15-20.01.46-1-272850	37	1	1	0	0	0	0	0	0	0	0	NA	NA	NA	14	13	167	494	165	0	0	0	0	1	0	0	0.002	0
.	19.01.15-20.01.49-1-272854	532	124	124	29	0	22	532	120	120	0	0	NA	NA	NA	134	119	191	558	183	104	300	128	94	236	24	0.492	0.423	0.131
.	19.01.15-20.01.49-1-272855	92	4	4	1	0	1	450	3	3	0	0	NA	NA	NA	37	31	168	508	168	83	250	117	2	10	0	0.012	0.02	0
.	19.01.15-20.01.52-1-272856	34	1	1	0	0	0	0	0	0	0	0	NA	NA	NA	7	11	165	495	164	0	0	0	0	2	0	0	0.004	0
.	19.01.15-20.01.54-1-272858	147	5	5	3	0	3	473	4	4	0	0	NA	NA	NA	44	55	179	520	169	92	265	116	7	9	4	0.039	0.017	0.024
.	19.01.15-20.01.56-1-272861	59	2	2	0	0	0	0	1	1	0	0	NA	NA	NA	16	20	165	503	165	0	0	0	0	1	0	0	0.002	0
.	19.01.15-20.01.58-1-272863	358	120	120	38	0	28	522	111	111	0	0	NA	NA	NA	114	108	187	556	178	99	298	125	76	282	21	0.406	0.507	0.118
.	19.01.15-20.01.59-1-272864	116	9	9	1	0	1	460	8	8	0	0	NA	NA	NA	33	45	165	525	168	80	262	118	8	22	2	0.048	0.042	0.012
.	19.01.15-20.02.04-1-272868	34	1	1	0	0	0	0	0	0	0	0	NA	NA	NA	10	7	165	493	162	0	0	0	1	0	0	0.006	0	0
.	19.01.15-20.02.07-1-272871	360	60	60	19	0	15	517	52	52	0	0	NA	NA	NA	100	102	185	550	180	102	288	127	82	125	8	0.443	0.227	0.044
.	19.01.15-20.02.09-1-272872	403	83	83	25	0	18	498	77	77	0	0	NA	NA	NA	85	78	179	537	175	94	280	124	56	151	19	0.313	0.281	0.109
.	19.01.15-20.02.21-1-272900	239	25	25	7	0	6	483	22	22	0	0	NA	NA	NA	69	64	176	524	177	90	268	125	3	57	10	0.017	0.109	0.056
.	19.01.15-20.02.26-1-272902	65	4	4	3	0	2	439	2	2	0	0	NA	NA	NA	23	21	166	501	167	80	246	113	0	3	3	0	0.006	0.018
.	19.01.15-20.02.35-1-272905	40	1	1	0	0	0	0	0	0	0	0	NA	NA	NA	11	9	164	494	164	0	0	0	0	0	3	0	0	0.018
.	19.01.15-20.02.38-1-272908	57	2	2	0	0	0	449	1	1	0	0	NA	NA	NA	22	28	166	508	167	84	253	112	2	0	2	0.012	0	0.012
.	19.01.15-20.02.39-1-272911	348	54	54	19	0	17	526	48	48	0	0	NA	NA	NA	103	112	182	557	186	96	299	131	37	138	8	0.203	0.248	0.043
.	19.01.15-20.02.52-1-272927	91	7	7	2	0	2	456	6	6	0	0	NA	NA	NA	34	42	169	517	169	83	257	116	2	17	3	0.012	0.033	0.018
.	19.01.15-20.03.01-1-272935	34	1	1	0	0	0	0	0	0	0	0	NA	NA	NA	8	8	165	492	164	0	0	0	0	2	0	0	0.004	0
.	19.01.15-20.03.04-1-272937	33	1	1	0	0	0	0	0	0	0	0	NA	NA	NA	7	9	166	491	165	0	0	0	0	0	3	0	0	0.018
.	19.01.15-20.03.07-1-272940	548	55	55	10	0	9	549	48	48	0	0	NA	NA	NA	157	137	199	565	186	114	303	132	31	86	4	0.156	0.152	0.022
.	19.01.15-20.03.11-1-272942	120	27	27	7	0	6	472	24	24	0	0	NA	NA	NA	29	52	176	520	169	92	263	117	28	49	1	0.159	0.094	0.006
.	19.01.15-20.03.19-1-272964	65	2	2	0	0	0	444	1	1	0	0	NA	NA	NA	24	30	167	511	165	78	250	116	2	1	0	0.012	0.002	0
.	19.01.15-20.03.35-1-272974	286	59	59	25	0	16	494	54	54	0	0	NA	NA	NA	76	82	186	530	179	99	271	124	41	106	14	0.22	0.2	0.078
.	19.01.15-20.03.36-1-272975	265	46	46	12	0	9	505	41	41	0	0	NA	NA	NA	88	97	188	540	182	103	277	125	40	98	14	0.213	0.181	0.077
.	19.01.15-20.03.50-1-272991	179	9	9	3	0	3	470	7	7	0	0	NA	NA	NA	42	48	171	514	176	85	263	122	5	27	0	0.029	0.053	0
.	19.01.15-20.03.57-1-272996	556	124	124	38	0	31	561	114	114	0	0	NA	NA	NA	151	154	198	585	184	109	319	133	65	224	38	0.328	0.383	0.207
.	19.01.15-20.04.09-1-273001	97	7	7	1	0	1	444	6	6	0	0	NA	NA	NA	35	28	168	504	169	81	249	114	7	8	5	0.042	0.016	0.03
.	19.01.15-20.04.12-1-273004	447	78	78	15	0	11	529	70	70	0	0	NA	NA	NA	145	121	189	557	188	102	293	134	59	124	24	0.312	0.223	0.128
.	19.01.15-20.04.14-1-273007	56	2	2	0	0	0	0	1	1	0	0	NA	NA	NA	12	10	166	494	163	0	0	0	4	0	0	0.024	0	0
.	19.01.15-20.04.18-1-273013	94	3	3	1	0	1	452	2	2	0	0	NA	NA	NA	28	32	167	509	169	84	252	116	0	12	0	0	0.024	0
.	19.01.15-20.04.25-1-273034	85	4	4	1	0	1	450	3	3	0	0	NA	NA	NA	24	27	170	503	167	84	251	115	6	6	1	0.035	0.012	0.006
.	19.01.15-20.04.25-1-273035	120	5	5	0	0	0	447	4	4	0	0	NA	NA	NA	25	24	172	501	164	85	249	113	0	7	3	0	0.014	0.018
.	19.01.15-20.04.28-1-273036	64	3	3	0	0	0	453	1	1	0	0	NA	NA	NA	24	31	166	508	170	81	254	118	8	0	0	0.048	0	0
.	19.01.15-20.04.31-1-273037	93	6	6	2	0	2	447	5	5	0	0	NA	NA	NA	30	25	169	503	166	85	248	114	1	12	0	0.006	0.024	0
.	19.01.15-20.04.37-1-273041	86	3	3	0	0	0	447	2	2	0	0	NA	NA	NA	25	22	167	502	166	83	248	116	7	2	0	0.042	0.004	0
.	19.01.15-20.04.58-1-273057	304	27	27	6	0	5	528	26	26	0	0	NA	NA	NA	73	107	180	552	188	95	296	137	37	36	8	0.206	0.065	0.043
.	19.01.15-20.05.14-1-273061	149	7	7	2	0	2	463	6	6	0	0	NA	NA	NA	39	44	171	516	170	85	261	117	10	8	0	0.058	0.016	0
.	19.01.15-20.05.14-1-273063	410	108	108	23	0	17	533	97	97	0	0	NA	NA	NA	106	123	183	565	188	99	301	133	77	214	27	0.421	0.379	0.144
.	19.01.15-20.05.20-1-273083	327	27	27	8	0	6	519	24	24	0	0	NA	NA	NA	105	105	181	553	184	96	290	133	24	57	14	0.133	0.103	0.076
.	19.01.15-20.05.25-1-273085	370	102	102	26	0	18	521	96	96	0	0	NA	NA	NA	99	107	189	550	181	102	290	129	104	185	29	0.55	0.336	0.16
.	19.01.15-20.05.27-1-273088	121	10	10	3	0	2	465	8	8	0	0	NA	NA	NA	47	49	170	520	172	83	260	122	14	17	0	0.082	0.033	0
.	19.01.15-20.05.34-1-273097	87	3	3	1	0	1	442	2	2	0	0	NA	NA	NA	28	18	164	501	166	84	246	112	4	1	0	0.024	0.002	0
.	19.01.15-20.05.46-1-273110	61	2	2	0	0	0	441	1	1	0	0	NA	NA	NA	28	24	166	505	166	82	246	113	0	7	0	0	0.014	0
.	19.01.15-20.05.47-1-273114	454	64	64	17	0	14	541	58	58	0	0	NA	NA	NA	128	125	187	568	183	103	306	132	65	124	19	0.348	0.218	0.104
.	19.01.15-20.05.47-1-273117	265	20	20	4	0	4	497	18	18	0	0	NA	NA	NA	69	79	181	536	175	94	279	124	16	32	6	0.088	0.06	0.034
.	19.01.15-20.06.09-1-273126	88	5	5	1	0	1	446	4	4	0	0	NA	NA	NA	24	24	170	501	166	84	250	112	7	5	0	0.041	0.01	0
.	19.01.15-20.06.16-1-273131	262	104	104	33	0	33	488	99	99	0	0	NA	NA	NA	75	76	182	530	177	96	267	125	97	185	39	0.533	0.349	0.22
.	19.01.15-20.06.30-1-273165	295	80	80	17	0	15	498	73	73	0	0	NA	NA	NA	102	92	183	541	181	96	278	124	50	136	26	0.273	0.251	0.144
.	19.01.15-20.06.31-1-273167	35	1	1	1	0	1	0	0	0	0	0	NA	NA	NA	10	15	164	496	168	0	0	0	0	0	1	0	0	0.006
.	19.01.15-20.06.33-1-273168	94	6	6	0	0	0	457	5	5	0	0	NA	NA	NA	35	38	168	512	171	85	255	117	0	15	1	0	0.029	0.006
.	19.01.15-20.06.34-1-273170	175	23	23	6	0	2	473	22	22	0	0	NA	NA	NA	48	48	172	516	173	86	266	121	17	32	5	0.099	0.062	0.029
.	19.01.15-20.06.41-1-273179	473	70	70	21	0	14	557	63	63	0	0	NA	NA	NA	139	148	185	583	193	102	316	139	45	165	9	0.243	0.283	0.047
.	19.01.15-20.06.49-1-273189	59	3	3	1	0	1	440	2	2	0	0	NA	NA	NA	26	22	168	502	165	82	246	112	3	0	7	0.018	0	0.042
.	19.01.15-20.07.11-1-273201	349	128	128	31	0	25	504	125	125	0	0	NA	NA	NA	86	87	182	542	176	93	288	123	65	234	36	0.357	0.432	0.205
.	19.01.15-20.07.25-1-273220	117	4	4	1	0	1	466	3	3	0	0	NA	NA	NA	30	41	170	515	169	86	260	120	0	5	4	0	0.01	0.024
.	19.01.15-20.07.39-1-273231	61	2	2	0	0	0	442	1	1	0	0	NA	NA	NA	11	20	164	498	171	80	245	117	0	0	1	0	0	0.006
.	19.01.15-20.07.54-1-273245	149	10	10	6	0	5	463	9	9	0	0	NA	NA	NA	43	47	171	520	169	85	262	116	18	26	0	0.105	0.05	0
.	19.01.15-20.07.58-1-273254	270	15	15	4	0	3	498	13	13	0	0	NA	NA	NA	86	84	182	538	177	97	279	122	13	25	8	0.071	0.046	0.045
.	19.01.15-20.08.02-1-273256	61	2	2	0	0	0	350	1	1	0	0	NA	NA	NA	13	22	168	500	167	68	194	88	1	2	0	0.006	0.004	0
.	19.01.15-20.08.06-1-273259	31	1	1	0	0	0	0	0	0	0	0	NA	NA	NA	7	7	164	492	164	0	0	0	0	0	0	0	0	0
.	19.01.15-20.08.08-1-273260	34	1	1	1	0	1	0	0	0	0	0	NA	NA	NA	12	7	164	492	164	0	0	0	0	1	0	0	0.002	0
.	19.01.15-20.08.10-1-273261	528	80	80	29	0	21	547	71	71	0	0	NA	NA	NA	158	137	191	571	188	107	308	132	70	186	24	0.366	0.326	0.128
.	19.01.15-20.08.14-1-273262	352	62	62	14	0	12	509	56	56	0	0	NA	NA	NA	100	94	188	542	177	100	285	124	64	97	16	0.34	0.179	0.09
.	19.01.15-20.08.14-1-273263	212	49	49	10	0	9	479	47	47	0	0	NA	NA	NA	54	62	170	528	177	85	269	125	30	74	14	0.176	0.14	0.079
.	19.01.15-20.08.20-1-273289	354	76	76	16	0	15	513	69	69	0	0	NA	NA	NA	117	99	185	547	180	99	287	127	64	121	7	0.346	0.221	0.039
.	19.01.15-20.08.27-1-273291	122	7	7	3	0	3	457	6	6	0	0	NA	NA	NA	32	41	173	512	169	88	254	115	9	17	1	0.052	0.033	0.006
.	19.01.15-20.08.42-1-273297	63	3	3	0	0	0	442	2	2	0	0	NA	NA	NA	29	25	169	503	166	83	247	112	0	7	3	0	0.014	0.018
.	19.01.15-20.08.48-1-273305	91	5	5	0	0	0	440	4	4	0	0	NA	NA	NA	30	19	167	502	163	82	245	113	5	0	3	0.03	0	0.018
.	19.01.15-20.08.50-1-273307	88	5	5	2	0	2	449	4	4	0	0	NA	NA	NA	14	23	169	503	164	84	252	113	0	3	4	0	0.006	0.024
.	19.01.15-20.08.55-1-273313	236	66	66	19	0	14	494	59	59	0	0	NA	NA	NA	44	74	174	531	182	86	277	131	53	142	17	0.305	0.267	0.093
.	19.01.15-20.09.01-1-273317	387	136	136	30	0	26	500	132	132	0	0	NA	NA	NA	99	84	178	540	179	93	280	127	92	224	20	0.517	0.415	0.112
.	19.01.15-20.09.20-1-273339	35	1	1	1	0	1	0	0	0	0	0	NA	NA	NA	10	8	165	494	162	0	0	0	0	0	0	0	0	0
.	19.01.15-20.09.22-1-273340	90	6	6	2	0	1	452	5	5	0	0	NA	NA	NA	29	26	167	504	168	83	251	118	5	19	0	0.03	0.038	0
.	19.01.15-20.09.27-1-273341	263	56	56	13	0	11	496	52	52	0	0	NA	NA	NA	81	75	170	540	178	83	286	127	62	99	4	0.365	0.183	0.022
.	19.01.15-20.09.50-1-273370	280	36	36	12	0	8	494	30	30	0	0	NA	NA	NA	78	73	177	532	177	92	278	124	18	87	3	0.102	0.164	0.017
.	19.01.15-20.09.55-1-273376	121	11	11	3	0	3	468	10	10	0	0	NA	NA	NA	55	47	175	511	174	87	256	125	17	14	2	0.097	0.027	0.011
.	19.01.15-20.10.06-1-273389	35	1	1	0	0	0	0	0	0	0	0	NA	NA	NA	8	11	166	496	162	0	0	0	1	0	0	0.006	0	0
.	19.01.15-20.10.08-1-273390	506	57	57	20	0	15	540	52	52	0	0	NA	NA	NA	144	131	194	562	188	107	300	133	29	120	11	0.149	0.214	0.059
.	19.01.15-20.10.16-1-273397	125	7	7	3	0	3	449	4	4	0	0	NA	NA	NA	33	33	169	510	167	84	252	113	0	14	0	0	0.027	0
.	19.01.15-20.10.17-1-273398	84	3	3	0	0	0	436	1	1	0	0	NA	NA	NA	33	25	167	503	168	84	242	110	2	5	0	0.012	0.01	0
.	19.01.15-20.10.25-1-273424	189	11	11	5	0	4	477	10	10	0	0	NA	NA	NA	37	62	177	519	179	90	261	126	0	35	0	0	0.067	0
.	19.01.15-20.10.41-1-273430	171	16	16	6	0	5	465	15	15	0	0	NA	NA	NA	48	47	173	515	172	86	260	119	4	34	7	0.023	0.066	0.041
.	19.01.15-20.10.42-1-273433	213	22	22	5	0	4	483	21	21	0	0	NA	NA	NA	70	61	173	524	177	90	269	124	7	50	2	0.04	0.095	0.011
.	19.01.15-20.10.59-1-273451	94	4	4	1	0	1	459	3	3	0	0	NA	NA	NA	23	33	169	504	173	86	254	119	0	7	6	0	0.014	0.035
.	19.01.15-20.10.59-1-273452	91	3	3	0	0	0	453	2	2	0	0	NA	NA	NA	35	32	174	504	167	87	252	114	5	6	0	0.029	0.012	0
.	19.01.15-20.11.05-1-273453	30	1	1	0	0	0	0	0	0	0	0	NA	NA	NA	10	10	164	493	166	0	0	0	0	1	0	0	0.002	0
.	19.01.15-20.11.07-1-273454	589	126	126	36	0	23	562	117	117	0	0	NA	NA	NA	155	151	191	578	195	107	314	141	74	256	24	0.387	0.443	0.123
.	19.01.15-20.11.08-1-273455	119	8	8	1	0	0	460	7	7	0	0	NA	NA	NA	52	41	175	511	168	89	256	115	7	11	3	0.04	0.022	0.018
.	19.01.15-20.11.09-1-273456	32	1	1	0	0	0	0	0	0	0	0	NA	NA	NA	11	9	166	492	164	0	0	0	1	0	0	0.006	0	0
.	19.01.15-20.11.11-1-273458	479	100	100	27	0	24	559	85	85	0	0	NA	NA	NA	146	150	197	574	192	111	310	138	87	186	24	0.442	0.324	0.125
.	19.01.15-20.11.13-1-273460	436	108	108	33	0	24	510	100	100	0	0	NA	NA	NA	126	100	181	546	186	96	283	131	96	167	28	0.53	0.306	0.151
.	19.01.15-20.11.14-1-273461	187	51	51	15	0	11	479	45	45	0	0	NA	NA	NA	56	61	175	525	174	90	266	123	55	91	10	0.314	0.173	0.057
.	19.01.15-20.11.25-1-273485	92	7	7	2	0	2	447	5	5	0	0	NA	NA	NA	40	29	168	507	167	81	251	115	16	11	0	0.095	0.022	0
.	19.01.15-20.11.32-1-273493	86	3	3	0	0	0	439	2	2	0	0	NA	NA	NA	38	18	167	497	167	81	246	112	4	5	0	0.024	0.01	0
.	19.01.15-20.11.44-1-273504	31	1	1	0	0	0	0	0	0	0	0	NA	NA	NA	12	7	165	492	163	0	0	0	0	4	0	0	0.008	0
.	19.01.15-20.11.44-1-273506	238	28	28	10	0	9	485	27	27	0	0	NA	NA	NA	80	73	174	533	179	87	273	125	17	48	8	0.098	0.09	0.045
.	19.01.15-20.11.44-1-273507	189	15	15	3	0	3	467	14	14	0	0	NA	NA	NA	58	48	170	519	172	83	264	120	20	23	5	0.118	0.044	0.029
.	19.01.15-20.11.45-1-273508	153	8	8	1	0	1	460	7	7	0	0	NA	NA	NA	45	41	175	509	170	89	252	119	7	16	0	0.04	0.031	0
.	19.01.15-20.11.46-1-273509	247	47	47	14	0	9	483	42	42	0	0	NA	NA	NA	69	72	169	540	176	83	277	123	52	88	12	0.308	0.163	0.068
.	19.01.15-20.12.12-1-273526	488	113	113	29	0	23	561	105	105	0	0	NA	NA	NA	126	149	189	582	191	104	322	135	55	215	33	0.291	0.369	0.173
.	19.01.15-20.12.13-1-273527	588	128	128	28	0	19	567	120	120	0	0	NA	NA	NA	169	154	199	579	189	115	318	134	101	254	30	0.508	0.439	0.159
.	19.01.15-20.12.27-1-273562	556	80	80	28	0	25	548	75	75	0	0	NA	NA	NA	127	132	193	562	190	106	305	137	66	184	27	0.342	0.327	0.142
.	19.01.15-20.12.36-1-273564	229	11	11	4	0	4	482	10	10	0	0	NA	NA	NA	72	63	171	531	174	86	273	123	10	21	1	0.058	0.04	0.006
.	19.01.15-20.13.00-1-273593	151	8	8	2	0	2	473	6	6	0	0	NA	NA	NA	36	54	178	517	172	91	261	121	2	18	0	0.011	0.035	0
.	19.01.15-20.13.04-1-273596	61	2	2	1	0	1	446	1	1	0	0	NA	NA	NA	15	21	167	501	166	83	249	114	3	1	0	0.018	0.002	0
.	19.01.15-20.13.13-1-273601	471	53	53	14	0	10	561	48	48	0	0	NA	NA	NA	139	146	193	571	195	108	312	141	23	105	13	0.119	0.184	0.067
.	19.01.15-20.13.16-1-273603	172	28	28	7	0	7	461	25	25	0	0	NA	NA	NA	61	42	170	514	171	86	256	119	17	64	8	0.1	0.125	0.047
.	19.01.15-20.13.27-1-273625	60	2	2	1	0	1	100	1	1	0	0	NA	NA	NA	9	14	168	494	165	14	61	25	0	0	1	0	0	0.006
.	19.01.15-20.13.28-1-273626	60	3	3	0	0	0	445	1	1	0	0	NA	NA	NA	19	20	166	501	166	83	248	114	7	0	0	0.042	0	0
.	19.01.15-20.13.34-1-273634	64	3	3	0	0	0	449	2	2	0	0	NA	NA	NA	31	33	168	508	170	84	246	119	0	12	0	0	0.024	0
.	19.01.15-20.13.41-1-273641	269	27	27	1	0	1	485	25	25	0	0	NA	NA	NA	75	70	181	528	174	95	271	119	12	56	8	0.066	0.106	0.046
.	19.01.15-20.13.41-1-273642	427	45	45	11	0	10	548	40	40	0	0	NA	NA	NA	105	138	183	577	191	95	314	139	19	96	7	0.104	0.166	0.037
.	19.01.15-20.13.48-1-273650	362	112	112	28	0	21	509	102	102	0	0	NA	NA	NA	105	97	186	541	183	101	278	130	74	203	13	0.398	0.375	0.071
.	19.01.15-20.14.07-1-273659	211	16	16	4	0	4	476	15	15	0	0	NA	NA	NA	59	63	177	527	172	87	270	119	10	42	2	0.056	0.08	0.012
.	19.01.15-20.14.20-1-273683	246	75	75	14	0	13	485	66	66	0	0	NA	NA	NA	78	69	174	532	176	88	274	123	47	107	27	0.27	0.201	0.153
.	19.01.15-20.14.21-1-273684	170	19	19	4	0	3	471	15	15	0	0	NA	NA	NA	44	52	172	516	177	85	262	124	11	38	0	0.064	0.074	0
.	19.01.15-20.14.28-1-273691	86	4	4	2	0	2	444	3	3	0	0	NA	NA	NA	21	22	167	502	166	85	247	112	3	9	12	0.018	0.018	0.072
.	19.01.15-20.14.33-1-273694	60	2	2	0	0	0	202	0	0	0	0	NA	NA	NA	16	19	166	498	168	42	109	51	3	5	0	0.018	0.01	0
.	19.01.15-20.14.38-1-273695	62	3	3	0	0	0	434	2	2	0	0	NA	NA	NA	20	15	165	498	165	78	243	113	9	0	1	0.055	0	0.006
.	19.01.15-20.14.44-1-273705	88	4	4	2	0	2	446	3	3	0	0	NA	NA	NA	38	31	173	504	167	84	250	112	2	1	3	0.012	0.002	0.018
.	19.01.15-20.14.46-1-273707	487	93	93	29	0	25	542	82	82	0	0	NA	NA	NA	133	125	180	559	199	96	303	143	66	168	21	0.367	0.301	0.106
.	19.01.15-20.14.47-1-273710	268	62	62	19	0	15	497	59	59	0	0	NA	NA	NA	77	77	179	538	173	94	283	120	42	122	4	0.235	0.227	0.023
.	19.01.15-20.14.49-1-273715	139	8	8	5	0	3	468	7	7	0	0	NA	NA	NA	54	53	176	517	173	89	259	120	16	14	6	0.091	0.027	0.035
.	19.01.15-20.14.49-1-273716	63	2	2	1	0	1	445	1	1	0	0	NA	NA	NA	21	24	167	504	166	83	249	113	0	10	0	0	0.02	0
.	19.01.15-20.14.52-1-273718	465	104	104	31	0	24	522	94	94	0	0	NA	NA	NA	139	108	181	552	188	97	290	135	52	203	40	0.287	0.368	0.213
.	19.01.15-20.15.01-1-273727	175	10	10	3	0	2	475	8	8	0	0	NA	NA	NA	60	55	178	519	171	91	265	119	13	18	0	0.073	0.035	0
.	19.01.15-20.15.02-1-273729	58	2	2	0	0	0	199	1	1	0	0	NA	NA	NA	20	25	168	503	167	42	106	51	1	3	0	0.006	0.006	0
.	19.01.15-20.15.11-1-273731	61	3	3	0	0	0	443	2	2	0	0	NA	NA	NA	26	24	167	506	164	83	247	113	0	7	0	0	0.014	0
.	19.01.15-20.15.14-1-273733	326	36	36	10	0	7	508	33	33	0	0	NA	NA	NA	92	96	190	543	176	102	281	125	15	84	4	0.079	0.155	0.023
.	19.01.15-20.15.24-1-273756	70	2	2	0	0	0	455	1	1	0	0	NA	NA	NA	19	30	168	503	172	82	254	119	0	0	7	0	0	0.041
.	19.01.15-20.15.24-1-273757	299	90	90	17	0	12	496	82	82	0	0	NA	NA	NA	69	82	180	538	177	93	278	125	84	167	18	0.467	0.31	0.102
.	19.01.15-20.15.38-1-273768	35	1	1	0	0	0	0	0	0	0	0	NA	NA	NA	8	11	167	494	163	0	0	0	0	3	0	0	0.006	0
.	19.01.15-20.15.41-1-273774	89	6	6	2	0	1	445	4	4	0	0	NA	NA	NA	29	21	166	506	162	83	249	113	0	17	0	0	0.034	0
.	19.01.15-20.15.42-1-273775	342	79	79	20	0	19	499	73	73	0	0	NA	NA	NA	80	85	187	533	178	101	272	126	55	138	11	0.294	0.259	0.062
.	19.01.15-20.15.58-1-273793	317	93	93	22	0	18	489	83	83	0	0	NA	NA	NA	91	70	174	536	173	88	279	122	63	155	10	0.362	0.289	0.058
.	19.01.15-20.16.05-1-273794	31	1	1	0	0	0	0	0	0	0	0	NA	NA	NA	6	9	163	495	164	0	0	0	0	4	0	0	0.008	0
.	19.01.15-20.16.05-1-273795	243	27	27	8	0	7	483	22	22	0	0	NA	NA	NA	64	71	186	526	172	97	267	119	23	47	11	0.124	0.089	0.064
.	19.01.15-20.16.07-1-273797	33	1	1	0	0	0	0	0	0	0	0	NA	NA	NA	9	8	165	493	163	0	0	0	0	0	3	0	0	0.018
.	19.01.15-20.16.10-1-273799	34	1	1	1	0	1	0	0	0	0	0	NA	NA	NA	11	6	164	492	163	0	0	0	1	0	0	0.006	0	0
.	19.01.15-20.16.13-1-273800	65	2	2	0	0	0	350	1	1	0	0	NA	NA	NA	13	19	167	500	165	70	189	91	5	0	1	0.03	0	0.006
.	19.01.15-20.16.15-1-273801	235	22	22	7	0	5	490	19	19	0	0	NA	NA	NA	66	77	170	540	180	88	278	124	15	44	3	0.088	0.081	0.017
.	19.01.15-20.16.25-1-273838	91	6	6	1	0	1	463	3	3	0	0	NA	NA	NA	36	39	171	512	169	87	257	119	0	10	4	0	0.02	0.024
.	19.01.15-20.16.39-1-273846	431	61	61	14	0	11	527	55	55	0	0	NA	NA	NA	120	111	193	550	181	107	292	128	62	114	19	0.321	0.207	0.105
.	19.01.15-20.16.40-1-273848	148	5	5	1	0	1	463	4	4	0	0	NA	NA	NA	36	46	178	513	168	92	254	117	6	7	1	0.034	0.014	0.006
.	19.01.15-20.16.40-1-273849	472	65	65	17	0	17	527	58	58	0	0	NA	NA	NA	124	115	183	557	188	97	294	136	40	129	12	0.219	0.232	0.064
.	19.01.15-20.16.49-1-273861	260	16	16	5	0	5	483	15	15	0	0	NA	NA	NA	81	60	176	530	167	94	274	115	10	24	4	0.057	0.045	0.024
.	19.01.15-20.16.49-1-273862	31	1	1	0	0	0	0	0	0	0	0	NA	NA	NA	10	5	164	491	163	0	0	0	0	0	1	0	0	0.006
.	19.01.15-20.16.52-1-273863	211	16	16	3	0	3	489	15	15	0	0	NA	NA	NA	70	83	181	544	171	92	279	118	22	23	2	0.122	0.042	0.012
.	19.01.15-20.16.56-1-273867	315	65	65	16	0	12	508	57	57	0	0	NA	NA	NA	89	95	186	545	177	100	285	123	14	148	25	0.075	0.272	0.141
.	19.01.15-20.17.19-1-273897	66	4	4	2	0	1	448	3	3	0	0	NA	NA	NA	32	26	169	502	168	83	248	117	0	9	1	0	0.018	0.006
.	19.01.15-20.17.22-1-273899	187	10	10	1	0	1	482	8	8	0	0	NA	NA	NA	72	62	170	527	178	86	270	126	6	20	2	0.035	0.038	0.011
.	19.01.15-20.17.30-1-273902	150	28	28	6	0	5	455	26	26	0	0	NA	NA	NA	36	36	179	505	165	92	251	112	13	53	9	0.073	0.105	0.055
.	19.01.15-20.17.33-1-273905	92	3	3	1	0	1	449	2	2	0	0	NA	NA	NA	27	20	169	498	166	86	249	114	0	12	0	0	0.024	0
.	19.01.15-20.17.36-1-273915	238	16	16	5	0	5	478	15	15	0	0	NA	NA	NA	85	59	171	533	168	88	271	119	6	41	1	0.035	0.077	0.006
.	19.01.15-20.17.43-1-273922	121	5	5	0	0	0	452	3	3	0	0	NA	NA	NA	30	33	168	510	168	84	253	115	7	2	0	0.042	0.004	0
.	19.01.15-20.17.46-1-273927	146	21	21	3	0	3	456	18	18	0	0	NA	NA	NA	37	35	169	511	168	84	256	116	0	32	11	0	0.063	0.065
.	19.01.15-20.17.59-1-273939	89	3	3	0	0	0	445	2	2	0	0	NA	NA	NA	32	28	169	501	171	84	247	114	4	0	2	0.024	0	0.012
.	19.01.15-20.18.02-1-273943	271	82	82	16	0	12	492	78	78	0	0	NA	NA	NA	68	72	176	531	178	93	272	127	57	146	20	0.324	0.275	0.112
.	19.01.15-20.18.04-1-273945	209	30	30	9	0	8	486	27	27	0	0	NA	NA	NA	59	67	174	529	177	90	272	124	16	55	12	0.092	0.104	0.068
.	19.01.15-20.18.06-1-273948	33	1	1	1	0	1	0	0	0	0	0	NA	NA	NA	10	8	163	496	162	0	0	0	3	0	0	0.018	0	0
.	19.01.15-20.18.10-1-273951	420	60	60	12	0	10	530	56	56	0	0	NA	NA	NA	116	115	195	551	182	110	291	129	41	106	17	0.21	0.192	0.093
.	19.01.15-20.18.12-1-273952	412	80	80	20	0	15	510	73	73	0	0	NA	NA	NA	128	97	180	554	176	96	294	120	74	128	31	0.411	0.231	0.176
.	19.01.15-20.18.17-1-273953	58	2	2	0	0	0	0	1	1	0	0	NA	NA	NA	11	12	166	491	168	0	0	0	0	2	2	0	0.004	0.012
.	19.01.15-20.18.23-1-273973	32	1	1	0	0	0	0	0	0	0	0	NA	NA	NA	4	9	165	493	164	0	0	0	0	0	0	0	0	0
.	19.01.15-20.18.23-1-273974	255	62	62	15	0	13	489	56	56	0	0	NA	NA	NA	67	68	174	527	180	91	272	126	56	129	14	0.322	0.245	0.078
.	19.01.15-20.18.23-1-273976	91	7	7	3	0	3	459	6	6	0	0	NA	NA	NA	27	41	170	509	175	85	254	120	0	15	0	0	0.029	0
.	19.01.15-20.18.27-1-273982	496	86	86	19	0	15	542	79	79	0	0	NA	NA	NA	142	122	184	559	192	101	301	140	43	191	27	0.234	0.342	0.141
.	19.01.15-20.18.44-1-273994	383	43	43	9	0	7	551	42	42	0	0	NA	NA	NA	120	133	179	577	190	96	318	137	52	82	14	0.291	0.142	0.074
.	19.01.15-20.18.44-1-273995	37	1	1	1	0	1	0	0	0	0	0	NA	NA	NA	5	15	164	498	166	0	0	0	0	0	0	0	0	0
.	19.01.15-20.18.45-1-273997	281	48	48	16	0	15	491	45	45	0	0	NA	NA	NA	104	76	179	535	175	93	275	123	49	72	28	0.274	0.135	0.16
.	19.01.15-20.18.45-1-273999	342	109	109	31	0	22	498	101	101	0	0	NA	NA	NA	84	81	177	536	181	90	278	130	101	180	24	0.571	0.336	0.133
.	19.01.15-20.19.40-1-274044	57	2	2	1	0	1	149	1	1	0	0	NA	NA	NA	12	10	166	494	163	27	87	35	0	1	3	0	0.002	0.018
.	19.01.15-20.19.49-1-274058	179	9	9	2	0	1	475	8	8	0	0	NA	NA	NA	42	62	173	523	179	89	261	125	14	20	4	0.081	0.038	0.022
.	19.01.15-20.19.53-1-274060	555	99	99	22	0	19	566	93	93	0	0	NA	NA	NA	152	148	199	565	197	115	308	143	54	206	18	0.271	0.365	0.091
.	19.01.15-20.19.56-1-274064	390	62	62	11	0	9	509	54	54	0	0	NA	NA	NA	108	97	187	545	178	98	286	125	45	108	7	0.241	0.198	0.039
.	19.01.15-20.19.58-1-274068	297	115	115	40	0	30	480	103	103	0	0	NA	NA	NA	86	64	178	524	175	92	265	123	64	228	24	0.36	0.435	0.137
.	19.01.15-20.20.09-1-274077	487	117	117	35	0	26	543	99	99	0	0	NA	NA	NA	143	130	189	563	191	102	301	140	111	173	32	0.587	0.307	0.168
.	19.01.15-20.20.12-1-274079	287	37	37	10	0	8	514	32	32	0	0	NA	NA	NA	87	94	182	541	184	98	284	132	32	51	9	0.176	0.094	0.049
.	19.01.15-20.20.16-1-274080	124	13	13	1	0	1	463	11	11	0	0	NA	NA	NA	53	42	171	514	170	86	259	118	14	18	4	0.082	0.035	0.024
.	19.01.15-20.20.39-1-274115	112	9	9	3	0	3	453	7	7	0	0	NA	NA	NA	37	34	169	510	168	85	251	117	8	23	2	0.047	0.045	0.012
.	19.01.15-20.21.07-1-274134	346	52	52	13	0	9	528	47	47	0	0	NA	NA	NA	94	105	190	548	180	107	293	128	39	108	8	0.205	0.197	0.044
.	19.01.15-20.21.22-1-274156	67	4	4	2	0	1	445	3	3	0	0	NA	NA	NA	30	25	165	503	170	82	245	118	3	5	3	0.018	0.01	0.018
.	19.01.15-20.21.23-1-274158	120	12	12	3	0	3	456	10	10	0	0	NA	NA	NA	34	38	170	513	168	84	257	115	6	19	6	0.035	0.037	0.036
.	19.01.15-20.21.24-1-274159	436	150	150	40	0	34	530	143	143	0	0	NA	NA	NA	94	123	181	566	189	96	299	135	110	255	34	0.608	0.451	0.18
.	19.01.15-20.21.37-1-274168	298	94	94	25	0	14	492	84	84	0	0	NA	NA	NA	76	68	176	533	172	93	277	122	72	154	25	0.409	0.289	0.145
.	19.01.15-20.21.41-1-274175	92	7	7	4	0	2	455	6	6	0	0	NA	NA	NA	21	30	168	510	165	84	255	116	8	7	8	0.048	0.014	0.048
.	19.01.15-20.21.46-1-274184	172	22	22	5	0	5	463	19	19	0	0	NA	NA	NA	55	46	172	515	172	86	260	117	18	59	17	0.105	0.115	0.099
.	19.01.15-20.21.58-1-274195	211	25	25	6	0	4	497	22	22	0	0	NA	NA	NA	47	73	176	534	176	94	278	125	8	50	8	0.045	0.094	0.045
.	19.01.15-20.22.02-1-274196	60	2	2	1	0	1	443	1	1	0	0	NA	NA	NA	21	18	166	500	165	83	247	113	2	1	0	0.012	0.002	0
.	19.01.15-20.22.27-1-274223	434	47	47	15	0	10	530	42	42	0	0	NA	NA	NA	131	107	184	551	185	102	295	133	33	118	9	0.179	0.214	0.049
.	19.01.15-20.22.30-1-274228	30	1	1	0	0	0	0	0	0	0	0	NA	NA	NA	15	7	163	495	162	0	0	0	0	0	1	0	0	0.006
.	19.01.15-20.22.32-1-274230	406	102	102	30	0	22	523	92	92	0	0	NA	NA	NA	114	107	186	545	189	100	288	135	69	199	23	0.371	0.365	0.122
.	19.01.15-20.22.43-1-274241	259	52	52	14	0	11	499	48	48	0	0	NA	NA	NA	61	73	183	526	177	98	276	125	18	107	16	0.098	0.203	0.09
.	19.01.15-20.22.44-1-274243	60	2	2	2	0	2	50	1	1	0	0	NA	NA	NA	14	15	164	499	165	9	26	15	0	1	1	0	0.002	0.006
.	19.01.15-20.22.50-1-274250	180	18	18	3	0	3	456	16	16	0	0	NA	NA	NA	47	37	174	509	167	87	255	114	2	26	1	0.011	0.051	0.006
.	19.01.15-20.22.53-1-274251	184	23	23	4	0	3	465	21	21	0	0	NA	NA	NA	56	43	171	511	174	89	254	122	14	36	3	0.082	0.07	0.017
.	19.01.15-20.23.14-1-274263	122	12	12	3	0	1	456	11	11	0	0	NA	NA	NA	41	39	170	508	174	85	251	120	29	4	3	0.171	0.008	0.017
.	19.01.15-20.23.21-1-274284	464	116	116	31	0	27	532	105	105	0	0	NA	NA	NA	112	110	181	554	188	96	301	135	78	184	36	0.431	0.332	0.191
.	19.01.15-20.24.01-1-274314	324	33	33	9	0	7	515	30	30	0	0	NA	NA	NA	85	94	184	545	178	99	288	128	21	93	6	0.114	0.171	0.034
.	19.01.15-20.24.01-1-274315	90	8	8	2	0	1	449	6	6	0	0	NA	NA	NA	41	31	170	509	165	86	250	113	5	8	4	0.029	0.016	0.024
.	19.01.15-20.24.15-1-274320	408	67	67	14	0	10	527	59	59	0	0	NA	NA	NA	118	123	192	560	184	104	292	131	43	132	8	0.224	0.236	0.043
.	19.01.15-20.24.24-1-274341	210	19	19	4	0	3	481	17	17	0	0	NA	NA	NA	59	62	177	526	172	88	272	121	35	31	12	0.198	0.059	0.07
.	19.01.15-20.24.24-1-274342	115	5	5	0	0	0	457	4	4	0	0	NA	NA	NA	34	36	167	511	171	83	256	118	3	6	1	0.018	0.012	0.006
.	19.01.15-20.24.28-1-274344	62	2	2	0	0	0	443	1	1	0	0	NA	NA	NA	26	26	170	505	164	82	246	115	1	3	0	0.006	0.006	0
.	19.01.15-20.24.40-1-274356	325	31	31	6	0	4	520	29	29	0	0	NA	NA	NA	87	99	183	543	186	100	287	133	31	54	8	0.169	0.099	0.043
.	19.01.15-20.24.42-1-274359	61	2	2	1	0	1	447	1	1	0	0	NA	NA	NA	29	30	168	505	170	82	249	116	0	4	5	0	0.008	0.029
.	19.01.15-20.24.44-1-274363	175	10	10	2	0	2	469	9	9	0	0	NA	NA	NA	55	49	168	518	176	81	262	126	3	24	5	0.018	0.046	0.028
.	19.01.15-20.24.57-1-274375	35	1	1	1	0	1	0	0	0	0	0	NA	NA	NA	10	14	166	497	164	0	0	0	0	0	0	0	0	0
.	19.01.15-20.25.00-1-274377	34	1	1	0	0	0	0	0	0	0	0	NA	NA	NA	11	13	165	494	167	0	0	0	0	0	0	0	0	0
.	19.01.15-20.25.03-1-274378	93	12	12	3	0	3	452	11	11	0	0	NA	NA	NA	30	29	168	505	169	84	252	116	5	21	0	0.03	0.042	0
.	19.01.15-20.25.05-1-274380	30	1	1	1	0	1	0	0	0	0	0	NA	NA	NA	7	7	164	493	163	0	0	0	0	0	1	0	0	0.006
.	19.01.15-20.25.06-1-274381	177	7	7	1	0	1	470	5	5	0	0	NA	NA	NA	65	52	173	523	169	89	266	115	0	21	0	0	0.04	0
.	19.01.15-20.25.08-1-274383	509	99	99	20	0	16	537	85	85	0	0	NA	NA	NA	140	118	183	559	189	101	303	133	87	183	38	0.475	0.327	0.201
.	19.01.15-20.25.08-1-274384	122	6	6	1	0	1	450	5	5	0	0	NA	NA	NA	38	32	170	506	169	82	255	113	5	11	0	0.029	0.022	0
.	19.01.15-20.25.16-1-274390	31	1	1	0	0	0	0	0	0	0	0	NA	NA	NA	11	6	166	491	162	0	0	0	0	0	0	0	0	0
.	19.01.15-20.25.19-1-274395	182	20	20	3	0	3	475	17	17	0	0	NA	NA	NA	45	52	176	516	173	91	261	123	13	36	7	0.074	0.07	0.04
.	19.01.15-20.26.02-1-274435	350	42	42	13	0	9	507	41	41	0	0	NA	NA	NA	109	93	186	536	184	103	272	132	17	84	18	0.091	0.157	0.098
.	19.01.15-20.26.05-1-274436	405	80	80	26	0	22	532	73	73	0	0	NA	NA	NA	101	118	192	553	186	104	297	131	54	159	25	0.281	0.288	0.134
.	19.01.15-20.26.06-1-274437	234	20	20	2	0	2	495	17	17	0	0	NA	NA	NA	63	80	180	533	180	94	276	125	10	32	0	0.056	0.06	0
.	19.01.15-20.26.10-1-274439	469	116	116	32	0	26	539	107	107	0	0	NA	NA	NA	130	123	190	558	188	103	302	134	86	223	26	0.453	0.4	0.138
.	19.01.15-20.26.22-1-274470	383	34	34	9	0	8	515	31	31	0	0	NA	NA	NA	109	99	183	547	182	98	289	128	25	54	9	0.137	0.099	0.049
.	19.01.15-20.26.33-1-274479	292	77	77	22	0	16	497	69	69	0	0	NA	NA	NA	79	80	181	531	181	95	274	128	51	146	10	0.282	0.275	0.055
.	19.01.15-20.26.36-1-274481	239	23	23	3	0	3	483	21	21	0	0	NA	NA	NA	78	60	176	527	170	92	273	118	17	30	16	0.097	0.057	0.094
.	19.01.15-20.27.22-1-274526	120	6	6	2	0	1	456	5	5	0	0	NA	NA	NA	48	42	176	513	166	89	254	113	7	5	5	0.04	0.01	0.03
.	19.01.15-20.27.26-1-274530	293	102	102	24	0	17	499	94	94	0	0	NA	NA	NA	85	80	181	532	180	98	275	126	49	196	11	0.271	0.368	0.061
.	19.01.15-20.27.33-1-274531	311	88	88	22	0	15	501	84	84	0	0	NA	NA	NA	81	87	187	540	173	102	278	121	67	142	25	0.358	0.263	0.145
.	19.01.15-20.27.41-1-274541	352	67	67	16	0	12	496	63	63	0	0	NA	NA	NA	97	85	173	542	183	86	282	128	58	140	11	0.335	0.258	0.06
.	19.01.15-20.27.45-1-274549	272	39	39	12	0	11	501	38	38	0	0	NA	NA	NA	85	78	182	534	175	96	284	121	39	81	7	0.214	0.152	0.04
.	19.01.15-20.28.05-1-274565	88	7	7	1	0	1	453	5	5	0	0	NA	NA	NA	27	32	173	500	172	87	249	117	4	23	4	0.023	0.046	0.023
.	19.01.15-20.28.08-1-274566	91	3	3	0	0	0	451	2	2	0	0	NA	NA	NA	33	35	172	503	173	84	247	120	0	8	4	0	0.016	0.023
.	19.01.15-20.28.23-1-274588	63	3	3	0	0	0	404	1	1	0	0	NA	NA	NA	15	21	164	504	166	75	225	104	1	3	0	0.006	0.006	0
.	19.01.15-20.28.28-1-274590	148	9	9	4	0	2	472	6	6	0	0	NA	NA	NA	53	55	174	520	174	87	261	124	16	14	1	0.092	0.027	0.006
.	19.01.15-20.28.34-1-274597	179	20	20	7	0	7	475	17	17	0	0	NA	NA	NA	45	58	176	520	175	90	263	122	2	31	12	0.011	0.06	0.069
.	19.01.15-20.28.44-1-274606	65	2	2	0	0	0	436	1	1	0	0	NA	NA	NA	24	15	167	497	164	82	241	113	0	3	0	0	0.006	0
.	19.01.15-20.28.50-1-274615	199	34	34	5	0	4	462	31	31	0	0	NA	NA	NA	46	39	172	513	167	87	260	115	24	58	3	0.14	0.113	0.018
.	19.01.15-20.28.53-1-274618	149	23	23	8	0	7	470	21	21	0	0	NA	NA	NA	55	55	175	518	175	90	260	120	8	49	6	0.046	0.095	0.034
.	19.01.15-20.28.54-1-274620	149	11	11	2	0	2	473	8	8	0	0	NA	NA	NA	36	52	172	522	171	88	267	118	15	12	2	0.087	0.023	0.012
.	19.01.15-20.28.56-1-274625	32	1	1	1	0	1	0	0	0	0	0	NA	NA	NA	9	6	166	488	165	0	0	0	0	0	0	0	0	0
.	19.01.15-20.29.03-1-274627	32	1	1	0	0	0	0	0	0	0	0	NA	NA	NA	14	7	167	490	163	0	0	0	0	0	2	0	0	0.012
.	19.01.15-20.29.06-1-274629	34	1	1	0	0	0	0	0	0	0	0	NA	NA	NA	12	6	163	493	163	0	0	0	0	2	0	0	0.004	0
.	19.01.15-20.29.08-1-274630	562	106	106	31	0	22	563	93	93	0	0	NA	NA	NA	146	145	200	568	190	113	313	137	76	201	40	0.38	0.354	0.211
.	19.01.15-20.29.09-1-274631	268	51	51	14	0	9	501	46	46	0	0	NA	NA	NA	69	85	182	541	175	95	284	122	29	123	17	0.159	0.227	0.097
.	19.01.15-20.29.18-1-274642	96	5	5	2	0	2	450	3	3	0	0	NA	NA	NA	33	32	168	512	165	82	254	114	1	10	0	0.006	0.02	0
.	19.01.15-20.29.19-1-274658	208	19	19	2	0	2	474	17	17	0	0	NA	NA	NA	63	54	173	517	177	89	261	124	16	27	5	0.092	0.052	0.028
.	19.01.15-20.29.23-1-274659	150	8	8	5	0	5	466	7	7	0	0	NA	NA	NA	29	47	172	517	171	87	261	118	9	12	1	0.052	0.023	0.006
.	19.01.15-20.29.34-1-274661	30	1	1	0	0	0	0	0	0	0	0	NA	NA	NA	8	8	163	493	165	0	0	0	0	0	0	0	0	0
.	19.01.15-20.29.34-1-274662	292	81	81	16	0	12	499	73	73	0	0	NA	NA	NA	84	84	177	543	177	91	281	127	64	120	20	0.362	0.221	0.113
.	19.01.15-20.29.36-1-274665	61	2	2	0	0	0	401	1	1	0	0	NA	NA	NA	19	23	168	503	165	74	225	102	0	2	1	0	0.004	0.006
.	19.01.15-20.29.37-1-274666	358	104	104	23	0	21	508	97	97	0	0	NA	NA	NA	74	95	178	538	192	91	280	137	71	153	34	0.399	0.284	0.177
.	19.01.15-20.29.38-1-274669	121	10	10	4	0	3	457	9	9	0	0	NA	NA	NA	36	34	170	506	171	86	253	118	2	22	1	0.012	0.043	0.006
.	19.01.15-20.29.46-1-274685	58	2	2	1	0	0	447	1	1	0	0	NA	NA	NA	20	28	171	502	168	84	247	116	0	7	1	0	0.014	0.006
.	19.01.15-20.29.48-1-274689	34	1	1	1	0	1	0	0	0	0	0	NA	NA	NA	10	14	164	498	165	0	0	0	0	0	0	0	0	0
.	19.01.15-20.29.50-1-274692	355	91	91	18	0	13	526	84	84	0	0	NA	NA	NA	102	112	183	554	188	97	293	136	74	152	33	0.404	0.274	0.176
.	19.01.15-20.29.50-1-274693	33	1	1	0	0	0	0	0	0	0	0	NA	NA	NA	14	8	166	491	164	0	0	0	0	0	0	0	0	0
.	19.01.15-20.29.59-1-274699	204	41	41	16	0	12	480	38	38	0	0	NA	NA	NA	63	69	174	533	175	89	269	122	38	100	13	0.218	0.188	0.074
.	19.01.15-20.29.59-1-274700	171	14	14	5	0	4	462	13	13	0	0	NA	NA	NA	52	47	170	521	169	84	262	116	15	34	0	0.088	0.065	0
.	19.01.15-20.30.01-1-274701	142	18	18	2	0	2	461	16	16	0	0	NA	NA	NA	36	42	175	511	169	90	256	115	7	31	1	0.04	0.061	0.006
.	19.01.15-20.30.32-1-274730	183	10	10	3	0	2	480	8	8	0	0	NA	NA	NA	52	67	174	525	181	87	265	128	6	14	6	0.034	0.027	0.033
.	19.01.15-20.30.36-1-274736	265	26	26	9	0	5	480	24	24	0	0	NA	NA	NA	87	68	172	532	177	86	271	123	18	43	4	0.105	0.081	0.023
.	19.01.15-20.30.36-1-274737	446	115	115	34	0	27	536	106	106	0	0	NA	NA	NA	113	122	181	568	186	97	308	131	80	204	33	0.442	0.359	0.177
.	19.01.15-20.30.56-1-274761	352	122	122	40	0	29	526	111	111	0	0	NA	NA	NA	91	105	183	548	187	98	293	135	100	225	30	0.546	0.411	0.16
.	19.01.15-20.31.07-1-274786	58	2	2	0	0	0	0	1	1	0	0	NA	NA	NA	16	14	166	497	164	0	0	0	0	0	3	0	0	0.018
.	19.01.15-20.31.13-1-274809	151	16	16	3	0	3	465	15	15	0	0	NA	NA	NA	36	38	173	510	168	88	260	117	14	33	3	0.081	0.065	0.018
.	19.01.15-20.31.19-1-274830	62	2	2	0	0	0	51	1	1	0	0	NA	NA	NA	16	15	163	498	167	9	29	13	2	0	0	0.012	0	0
.	19.01.15-20.31.20-1-274831	490	114	114	24	0	20	536	108	108	0	0	NA	NA	NA	128	122	184	565	186	99	304	133	61	211	13	0.332	0.373	0.07
.	19.01.15-20.31.29-1-274834	410	94	94	27	0	18	510	91	91	0	0	NA	NA	NA	128	92	184	540	181	100	281	129	88	180	17	0.478	0.333	0.094
.	19.01.15-20.31.35-1-274837	236	20	20	12	0	8	476	18	18	0	0	NA	NA	NA	72	65	175	532	171	88	271	117	10	64	5	0.057	0.12	0.029
.	19.01.15-20.31.54-1-274861	118	4	4	1	0	1	462	3	3	0	0	NA	NA	NA	35	39	173	508	171	91	255	116	0	16	0	0	0.031	0
.	19.01.15-20.32.08-1-274873	179	22	22	1	0	1	476	21	21	0	0	NA	NA	NA	44	58	171	527	173	86	269	121	19	19	3	0.111	0.036	0.017
.	19.01.15-20.32.10-1-274875	357	130	130	41	0	30	513	114	114	0	0	NA	NA	NA	101	97	182	544	184	95	288	130	111	187	32	0.61	0.344	0.174
.	19.01.15-20.32.10-1-274876	150	7	7	0	0	0	459	6	6	0	0	NA	NA	NA	41	38	170	511	170	85	256	118	6	6	0	0.035	0.012	0
.	19.01.15-20.32.11-1-274878	32	1	1	0	0	0	0	0	0	0	0	NA	NA	NA	9	8	164	495	162	0	0	0	0	1	0	0	0.002	0
.	19.01.15-20.32.14-1-274879	241	53	53	19	0	16	493	51	51	0	0	NA	NA	NA	74	79	174	541	177	90	280	123	29	125	11	0.167	0.231	0.062
.	19.01.15-20.32.31-1-274908	284	96	96	17	0	13	500	91	91	0	0	NA	NA	NA	70	82	183	534	178	98	277	125	53	178	23	0.29	0.333	0.129
.	19.01.15-20.32.40-1-274918	180	9	9	4	0	3	472	7	7	0	0	NA	NA	NA	62	55	177	517	174	88	264	120	3	24	2	0.017	0.046	0.011
.	19.01.15-20.33.04-1-274940	264	45	45	15	0	8	479	39	39	0	0	NA	NA	NA	82	65	174	531	173	87	270	122	31	69	15	0.178	0.13	0.087
.	19.01.15-20.33.04-1-274941	89	5	5	1	0	1	452	4	4	0	0	NA	NA	NA	37	35	167	514	167	82	256	114	0	12	3	0	0.023	0.018
.	19.01.15-20.33.21-1-274964	61	2	2	0	0	0	441	1	1	0	0	NA	NA	NA	15	18	166	501	164	83	247	111	0	2	3	0	0.004	0.018
.	19.01.15-20.33.25-1-274967	117	11	11	2	0	2	452	9	9	0	0	NA	NA	NA	30	34	170	508	169	84	248	120	1	25	5	0.006	0.049	0.03
.	19.01.15-20.33.27-1-274968	209	52	52	10	0	9	484	47	47	0	0	NA	NA	NA	64	65	173	527	178	88	269	127	38	91	5	0.22	0.173	0.028
.	19.01.15-20.33.28-1-274969	355	26	26	7	0	6	515	22	22	0	0	NA	NA	NA	106	95	180	550	178	99	293	123	7	64	10	0.039	0.116	0.056
.	19.01.15-20.33.32-1-274972	244	69	69	19	0	16	473	61	61	0	0	NA	NA	NA	62	58	181	521	169	96	262	115	56	125	32	0.309	0.24	0.189
.	19.01.15-20.33.44-1-274987	61	2	2	0	0	0	441	1	1	0	0	NA	NA	NA	20	22	167	500	168	82	243	116	0	2	0	0	0.004	0
.	19.01.15-20.33.53-1-274998	324	75	75	18	0	15	507	71	71	0	0	NA	NA	NA	83	87	177	545	178	93	290	124	56	158	6	0.316	0.29	0.034
.	19.01.15-20.33.55-1-275002	404	56	56	15	0	11	526	52	52	0	0	NA	NA	NA	105	110	179	559	185	92	299	135	27	114	14	0.151	0.204	0.076
.	19.01.15-20.34.07-1-275006	120	9	9	2	0	2	471	8	8	0	0	NA	NA	NA	31	46	175	511	173	92	259	120	12	11	1	0.069	0.022	0.006
.	19.01.15-20.34.07-1-275007	310	96	96	26	0	23	508	87	87	0	0	NA	NA	NA	89	88	184	535	182	100	281	127	81	141	17	0.44	0.264	0.093
.	19.01.15-20.34.21-1-275031	33	1	1	1	0	1	0	0	0	0	0	NA	NA	NA	10	11	166	494	164	0	0	0	0	2	0	0	0.004	0
.	19.01.15-20.34.22-1-275032	388	42	42	13	0	10	501	35	35	0	0	NA	NA	NA	101	81	182	537	175	95	284	122	57	64	5	0.313	0.119	0.029
.	19.01.15-20.34.25-1-275034	34	1	1	0	0	0	0	0	0	0	0	NA	NA	NA	6	10	166	493	164	0	0	0	0	0	1	0	0	0.006
.	19.01.15-20.34.28-1-275036	92	3	3	1	0	1	446	2	2	0	0	NA	NA	NA	31	30	167	505	171	82	250	114	1	4	0	0.006	0.008	0
.	19.01.15-20.34.33-1-275041	89	3	3	2	0	1	451	2	2	0	0	NA	NA	NA	39	30	168	506	169	85	252	114	3	4	4	0.018	0.008	0.024
.	19.01.15-20.34.33-1-275042	32	1	1	0	0	0	0	0	0	0	0	NA	NA	NA	10	5	165	491	162	0	0	0	0	3	0	0	0.006	0
.	19.01.15-20.34.37-1-275048	62	3	3	0	0	0	203	1	1	0	0	NA	NA	NA	11	24	168	504	165	35	112	56	0	3	1	0	0.006	0.006
.	19.01.15-20.34.40-1-275053	270	40	40	12	0	8	520	39	39	0	0	NA	NA	NA	88	103	185	551	180	102	290	128	26	87	7	0.141	0.158	0.039
.	19.01.15-20.34.46-1-275060	62	2	2	1	0	1	447	1	1	0	0	NA	NA	NA	29	32	168	509	168	81	253	113	4	8	0	0.024	0.016	0
.	19.01.15-20.34.52-1-275065	122	10	10	1	0	1	452	9	9	0	0	NA	NA	NA	35	35	174	507	167	85	251	116	2	30	0	0.011	0.059	0
.	19.01.15-20.34.56-1-275072	327	86	86	23	0	17	495	80	80	0	0	NA	NA	NA	82	80	181	536	176	95	277	123	54	177	16	0.298	0.33	0.091
.	19.01.15-20.35.00-1-275074	91	4	4	2	0	2	456	3	3	0	0	NA	NA	NA	31	40	170	513	170	85	254	117	2	4	2	0.012	0.008	0.012
.	19.01.15-20.35.17-1-275079	124	4	4	1	0	1	446	3	3	0	0	NA	NA	NA	33	26	167	504	168	85	247	114	0	7	4	0	0.014	0.024
.	19.01.15-20.35.19-1-275098	524	103	103	33	0	25	578	96	96	0	0	NA	NA	NA	155	170	194	600	189	110	333	135	58	230	35	0.299	0.383	0.185
.	19.01.15-20.35.20-1-275099	110	6	6	4	0	4	462	5	5	0	0	NA	NA	NA	40	45	168	514	176	84	256	122	2	25	5	0.012	0.049	0.028
.	19.01.15-20.35.23-1-275103	240	35	35	9	0	8	480	34	34	0	0	NA	NA	NA	76	71	180	529	175	91	268	121	30	61	0	0.167	0.115	0
.	19.01.15-20.35.31-1-275109	422	117	117	41	0	33	544	111	111	0	0	NA	NA	NA	108	131	190	561	193	103	303	138	91	217	37	0.479	0.387	0.192
.	19.01.15-20.35.32-1-275110	240	11	11	4	0	2	506	10	10	0	0	NA	NA	NA	67	81	179	540	175	97	286	123	20	22	1	0.112	0.041	0.006
.	19.01.15-20.35.37-1-275112	500	45	45	14	0	11	566	40	40	0	0	NA	NA	NA	155	158	198	574	199	111	314	141	44	88	11	0.222	0.153	0.055
.	19.01.15-20.35.38-1-275113	180	26	26	4	0	3	481	24	24	0	0	NA	NA	NA	47	55	170	524	174	87	269	125	14	54	5	0.082	0.103	0.029
.	19.01.15-20.35.51-1-275134	122	17	17	4	0	4	456	14	14	0	0	NA	NA	NA	42	43	175	510	171	87	251	118	5	47	5	0.029	0.092	0.029
.	19.01.15-20.35.58-1-275141	296	48	48	11	0	9	490	43	43	0	0	NA	NA	NA	88	72	178	534	173	95	275	120	37	79	12	0.208	0.148	0.069
.	19.01.15-20.36.20-1-275175	36	1	1	0	0	0	0	0	0	0	0	NA	NA	NA	7	12	167	494	164	0	0	0	0	0	1	0	0	0.006
.	19.01.15-20.36.24-1-275177	208	20	20	7	0	6	473	17	17	0	0	NA	NA	NA	70	55	172	525	171	85	269	119	13	39	4	0.076	0.074	0.023
.	19.01.15-20.36.27-1-275178	235	34	34	11	0	7	495	31	31	0	0	NA	NA	NA	74	75	177	537	174	92	282	121	17	83	3	0.096	0.155	0.017
.	19.01.15-20.36.38-1-275186	95	5	5	1	0	1	446	3	3	0	0	NA	NA	NA	31	24	166	499	172	83	244	119	7	4	1	0.042	0.008	0.006
.	19.01.15-20.36.53-1-275205	65	3	3	2	0	2	452	2	2	0	0	NA	NA	NA	25	35	172	509	167	84	251	117	7	3	0	0.041	0.006	0
.	19.01.15-20.36.59-1-275210	418	55	55	8	0	8	536	48	48	0	0	NA	NA	NA	131	128	185	568	188	100	303	133	46	102	7	0.249	0.18	0.037
.	19.01.15-20.37.09-1-275213	35	1	1	0	0	0	0	0	0	0	0	NA	NA	NA	7	4	163	490	164	0	0	0	0	3	0	0	0.006	0
.	19.01.15-20.37.10-1-275215	87	5	5	1	0	1	450	4	4	0	0	NA	NA	NA	29	25	167	504	167	83	251	116	16	1	1	0.096	0.002	0.006
.	19.01.15-20.37.16-1-275216	91	6	6	3	0	1	455	5	5	0	0	NA	NA	NA	24	29	167	501	174	83	252	120	5	11	0	0.03	0.022	0
.	19.01.15-20.37.19-1-275236	227	16	16	3	0	2	488	13	13	0	0	NA	NA	NA	60	68	180	523	178	94	267	127	20	23	0	0.111	0.044	0
.	19.01.15-20.37.26-1-275239	146	17	17	4	0	4	471	15	15	0	0	NA	NA	NA	42	49	177	513	172	91	258	122	18	27	5	0.102	0.053	0.029
.	19.01.15-20.37.26-1-275240	177	22	22	1	0	0	463	18	18	0	0	NA	NA	NA	53	42	176	513	166	91	262	110	13	42	3	0.074	0.082	0.018
.	19.01.15-20.37.31-1-275241	424	96	96	27	0	22	529	86	86	0	0	NA	NA	NA	109	119	184	563	185	97	301	131	61	156	18	0.332	0.277	0.097
.	19.01.15-20.37.33-1-275242	326	60	60	16	0	10	512	54	54	0	0	NA	NA	NA	108	99	186	541	185	101	280	131	45	94	20	0.242	0.174	0.108
.	19.01.15-20.37.46-1-275261	121	4	4	0	0	0	453	3	3	0	0	NA	NA	NA	44	37	170	511	169	84	254	115	4	6	0	0.024	0.012	0
.	19.01.15-20.37.49-1-275267	211	16	16	5	0	4	486	15	15	0	0	NA	NA	NA	72	72	182	529	174	96	268	122	5	35	0	0.027	0.066	0
.	19.01.15-20.37.53-1-275268	300	37	37	15	0	14	508	35	35	0	0	NA	NA	NA	67	97	180	557	173	92	298	118	28	74	12	0.156	0.133	0.069
.	19.01.15-20.37.53-1-275269	180	13	13	4	0	2	479	12	12	0	0	NA	NA	NA	49	55	176	524	168	92	271	116	4	28	1	0.023	0.053	0.006
.	19.01.15-20.37.57-1-275276	216	70	70	17	0	12	476	64	64	0	0	NA	NA	NA	67	56	172	525	172	88	268	120	64	112	16	0.372	0.213	0.093
.	19.01.15-20.38.00-1-275279	148	13	13	1	0	1	471	12	12	0	0	NA	NA	NA	43	52	173	519	173	88	261	122	5	19	2	0.029	0.037	0.012
.	19.01.15-20.38.25-1-275301	788	142	142	39	0	33	618	129	129	0	0	NA	NA	NA	194	206	205	610	204	117	350	151	89	256	60	0.434	0.42	0.294
.	19.01.15-20.38.29-1-275303	201	25	25	7	0	5	471	24	24	0	0	NA	NA	NA	50	49	171	514	177	86	260	125	31	33	1	0.181	0.064	0.006
.	19.01.15-20.38.33-1-275305	152	10	10	3	0	2	471	9	9	0	0	NA	NA	NA	47	54	178	516	173	90	259	122	9	26	0	0.051	0.05	0
.	19.01.15-20.38.34-1-275307	242	67	67	12	0	9	483	63	63	0	0	NA	NA	NA	72	66	182	520	177	96	264	123	73	111	6	0.401	0.213	0.034
.	19.01.15-20.38.41-1-275318	380	91	91	21	0	17	511	86	86	0	0	NA	NA	NA	95	93	179	546	181	93	291	127	45	163	24	0.251	0.299	0.133
.	19.01.15-20.38.54-1-275331	491	62	62	15	0	13	527	56	56	0	0	NA	NA	NA	130	113	187	556	183	102	295	130	71	124	13	0.38	0.223	0.071
.	19.01.15-20.38.58-1-275338	33	1	1	0	0	0	0	0	0	0	0	NA	NA	NA	15	4	165	490	162	0	0	0	0	1	0	0	0.002	0
.	19.01.15-20.39.00-1-275340	116	5	5	0	0	0	454	4	4	0	0	NA	NA	NA	26	31	168	503	173	82	251	121	1	8	1	0.006	0.016	0.006
.	19.01.15-20.39.06-1-275344	123	5	5	0	0	0	452	3	3	0	0	NA	NA	NA	36	34	167	515	165	83	256	113	0	12	4	0	0.023	0.024
.	19.01.15-20.39.22-1-275365	276	67	67	17	0	15	483	60	60	0	0	NA	NA	NA	77	75	178	531	179	87	273	123	40	139	8	0.225	0.262	0.045
.	19.01.15-20.39.32-1-275367	329	68	68	19	0	16	507	62	62	0	0	NA	NA	NA	105	82	180	534	181	95	281	131	47	123	11	0.261	0.23	0.061
.	19.01.15-20.39.39-1-275374	438	109	109	28	0	21	554	101	101	0	0	NA	NA	NA	110	146	191	579	189	106	316	132	100	197	10	0.524	0.34	0.053
.	19.01.15-20.39.52-1-275393	401	111	111	28	0	23	530	107	107	0	0	NA	NA	NA	101	116	185	561	183	98	304	128	86	201	27	0.465	0.358	0.148
.	19.01.15-20.40.07-1-275410	318	101	101	28	0	22	503	90	90	0	0	NA	NA	NA	81	87	178	541	181	93	285	125	80	187	42	0.449	0.346	0.232
.	19.01.15-20.40.31-1-275436	35	1	1	0	0	0	0	0	0	0	0	NA	NA	NA	12	10	164	494	165	0	0	0	0	2	0	0	0.004	0
.	19.01.15-20.40.33-1-275437	170	9	9	3	0	2	474	8	8	0	0	NA	NA	NA	39	52	170	520	175	86	269	119	10	12	6	0.059	0.023	0.034
.	19.01.15-20.40.37-1-275438	230	14	14	2	0	2	480	13	13	0	0	NA	NA	NA	57	64	174	527	176	88	268	124	4	35	1	0.023	0.066	0.006
.	19.01.15-20.40.44-1-275453	915	130	130	22	0	20	646	119	119	0	0	NA	NA	NA	242	247	208	646	206	124	370	152	106	248	20	0.51	0.384	0.097
.	19.01.15-20.40.58-1-275466	150	8	8	5	0	5	478	7	7	0	0	NA	NA	NA	43	63	180	526	170	94	268	116	1	19	8	0.006	0.036	0.047
.	19.01.15-20.41.05-1-275469	239	23	23	6	0	6	487	21	21	0	0	NA	NA	NA	75	74	180	527	180	91	268	128	21	31	2	0.117	0.059	0.011
.	19.01.15-20.41.08-1-275471	371	65	65	21	0	17	509	58	58	0	0	NA	NA	NA	110	95	193	539	176	106	280	123	45	132	10	0.233	0.245	0.057
.	19.01.15-20.41.11-1-275472	31	1	1	0	0	0	0	0	0	0	0	NA	NA	NA	13	13	165	497	164	0	0	0	0	1	0	0	0.002	0
.	19.01.15-20.41.13-1-275473	253	24	24	6	0	6	487	19	19	0	0	NA	NA	NA	68	69	176	530	176	89	274	124	10	35	1	0.057	0.066	0.006
.	19.01.15-20.41.19-1-275494	211	15	15	5	0	4	481	11	11	0	0	NA	NA	NA	67	61	178	523	173	93	266	122	23	18	6	0.129	0.034	0.035
.	19.01.15-20.41.47-1-275518	63	3	3	0	0	0	442	2	2	0	0	NA	NA	NA	29	24	167	506	164	82	248	112	0	6	0	0	0.012	0
.	19.01.15-20.41.49-1-275521	92	4	4	0	0	0	440	3	3	0	0	NA	NA	NA	32	24	168	496	173	80	243	117	0	9	4	0	0.018	0.023
.	19.01.15-20.41.56-1-275527	293	86	86	30	0	22	489	79	79	0	0	NA	NA	NA	94	77	177	537	176	90	277	122	66	213	9	0.373	0.397	0.051
.	19.01.15-20.41.59-1-275530	457	48	48	11	0	10	548	43	43	0	0	NA	NA	NA	128	134	184	579	184	100	316	132	61	86	16	0.332	0.149	0.087
.	19.01.15-20.42.01-1-275531	225	27	27	3	0	3	481	25	25	0	0	NA	NA	NA	59	69	173	531	178	86	271	124	20	40	4	0.116	0.075	0.022
.	19.01.15-20.42.03-1-275533	140	8	8	0	0	0	469	6	6	0	0	NA	NA	NA	42	48	175	516	170	89	260	120	4	7	3	0.023	0.014	0.018
.	19.01.15-20.42.14-1-275539	218	7	7	5	0	3	494	5	5	0	0	NA	NA	NA	56	71	180	526	178	96	273	125	2	20	2	0.011	0.038	0.011
.	19.01.15-20.42.24-1-275564	125	5	5	1	0	1	466	4	4	0	0	NA	NA	NA	46	45	169	515	174	86	258	122	0	13	3	0	0.025	0.017
.	19.01.15-20.43.10-1-275589	244	73	73	27	0	23	494	69	69	0	0	NA	NA	NA	67	79	177	539	176	93	274	127	54	137	10	0.305	0.254	0.057
.	19.01.15-20.43.16-1-275594	267	30	30	12	0	9	493	27	27	0	0	NA	NA	NA	76	77	176	540	174	93	280	120	27	82	4	0.153	0.152	0.023
.	19.01.15-20.43.21-1-275614	87	3	3	0	0	0	452	1	1	0	0	NA	NA	NA	31	29	168	501	173	83	251	118	3	3	4	0.018	0.006	0.023
.	19.01.15-20.43.23-1-275615	370	43	43	13	0	10	533	38	38	0	0	NA	NA	NA	99	122	186	561	188	101	301	131	40	97	6	0.215	0.173	0.032
.	19.01.15-20.43.25-1-275616	90	6	6	3	0	3	446	4	4	0	0	NA	NA	NA	26	25	168	503	167	82	247	117	6	11	6	0.036	0.022	0.036
.	19.01.15-20.43.34-1-275620	34	1	1	0	0	0	0	0	0	0	0	NA	NA	NA	5	7	164	493	163	0	0	0	0	1	0	0	0.002	0
.	19.01.15-20.43.37-1-275624	384	153	153	43	0	28	536	138	138	0	0	NA	NA	NA	93	132	183	571	191	95	307	134	98	271	38	0.536	0.475	0.199
.	19.01.15-20.44.04-1-275648	414	115	115	23	0	16	510	108	108	0	0	NA	NA	NA	128	96	186	547	176	99	286	125	82	184	23	0.441	0.336	0.131
.	19.01.15-20.44.21-1-275671	145	7	7	6	0	3	458	6	6	0	0	NA	NA	NA	30	38	170	514	167	87	255	116	5	18	1	0.029	0.035	0.006
.	19.01.15-20.44.31-1-275676	208	33	33	5	0	3	485	30	30	0	0	NA	NA	NA	62	66	181	521	177	96	264	125	19	51	12	0.105	0.098	0.068
.	19.01.15-20.44.38-1-275682	61	4	4	0	0	0	151	3	3	0	0	NA	NA	NA	15	12	165	495	165	31	81	39	4	0	3	0.024	0	0.018
.	19.01.15-20.44.41-1-275686	123	7	7	1	0	1	465	6	6	0	0	NA	NA	NA	43	43	174	512	170	91	257	117	1	20	5	0.006	0.039	0.029
.	19.01.15-20.44.46-1-275698	32	1	1	0	0	0	0	0	0	0	0	NA	NA	NA	10	6	164	492	163	0	0	0	0	1	0	0	0.002	0
.	19.01.15-20.44.48-1-275702	205	17	17	6	0	4	477	15	15	0	0	NA	NA	NA	61	62	177	525	173	91	266	120	24	40	4	0.136	0.076	0.023
.	19.01.15-20.44.50-1-275705	399	69	69	19	0	14	539	62	62	0	0	NA	NA	NA	97	124	195	558	184	107	301	131	81	147	11	0.415	0.263	0.06
.	19.01.15-20.44.56-1-275711	91	3	3	1	0	1	443	0	0	0	0	NA	NA	NA	29	23	169	500	167	86	245	112	0	5	1	0	0.01	0.006
.	19.01.15-20.45.02-1-275715	34	1	1	0	0	0	0	0	0	0	0	NA	NA	NA	12	2	163	490	162	0	0	0	0	1	0	0	0.002	0
.	19.01.15-20.45.07-1-275716	295	35	35	8	0	6	500	33	33	0	0	NA	NA	NA	88	88	179	540	182	94	274	132	16	71	4	0.089	0.131	0.022
.	19.01.15-20.45.13-1-275718	63	2	2	0	0	0	352	1	1	0	0	NA	NA	NA	12	19	166	502	164	65	200	87	2	3	0	0.012	0.006	0
.	19.01.15-20.45.20-1-275738	269	48	48	11	0	8	492	42	42	0	0	NA	NA	NA	58	76	175	533	181	91	274	127	42	99	8	0.24	0.186	0.044
.	19.01.15-20.45.27-1-275741	60	2	2	0	0	0	440	1	1	0	0	NA	NA	NA	16	21	169	501	164	82	245	113	1	3	0	0.006	0.006	0
.	19.01.15-20.45.28-1-275742	515	99	99	29	0	20	558	87	87	0	0	NA	NA	NA	135	148	188	590	183	100	324	134	112	184	31	0.596	0.312	0.169
.	19.01.15-20.45.30-1-275743	309	30	30	8	0	5	503	26	26	0	0	NA	NA	NA	90	88	177	539	185	92	283	128	27	70	1	0.153	0.13	0.005
.	19.01.15-20.45.38-1-275747	57	2	2	0	0	0	201	1	1	0	0	NA	NA	NA	15	14	166	497	164	44	107	50	0	0	3	0	0	0.018
.	19.01.15-20.45.47-1-275762	362	62	62	11	0	9	515	55	55	0	0	NA	NA	NA	108	101	179	551	184	94	291	130	62	122	9	0.346	0.221	0.049
.	19.01.15-20.46.13-1-275780	449	39	39	9	0	7	539	34	34	0	0	NA	NA	NA	120	120	185	559	189	99	303	137	33	77	7	0.178	0.138	0.037
.	19.01.15-20.46.27-1-275817	35	1	1	1	0	1	0	0	0	0	0	NA	NA	NA	8	11	164	496	164	0	0	0	0	0	2	0	0	0.012
.	19.01.15-20.46.29-1-275818	239	27	27	7	0	6	476	24	24	0	0	NA	NA	NA	76	66	174	528	177	85	267	124	27	49	8	0.155	0.093	0.045
.	19.01.15-20.46.30-1-275819	155	45	45	11	0	9	460	43	43	0	0	NA	NA	NA	37	45	173	515	170	87	258	115	15	98	15	0.087	0.19	0.088
.	19.01.15-20.46.35-1-275821	86	5	5	2	0	1	444	4	4	0	0	NA	NA	NA	30	25	167	504	167	82	248	114	0	18	0	0	0.036	0
.	19.01.15-20.46.37-1-275823	122	5	5	1	0	1	460	4	4	0	0	NA	NA	NA	45	41	174	513	167	89	258	113	0	10	1	0	0.019	0.006
.	19.01.15-20.46.44-1-275840	174	13	13	2	0	2	472	12	12	0	0	NA	NA	NA	49	53	174	521	171	92	260	120	8	17	7	0.046	0.033	0.041
.	19.01.15-20.46.50-1-275846	143	9	9	2	0	2	454	8	8	0	0	NA	NA	NA	39	33	171	511	164	85	255	114	4	23	3	0.023	0.045	0.018
.	19.01.15-20.46.54-1-275849	67	4	4	1	0	0	447	2	2	0	0	NA	NA	NA	29	30	171	503	169	86	249	112	0	7	5	0	0.014	0.03
.	19.01.15-20.47.08-1-275861	231	19	19	5	0	3	483	17	17	0	0	NA	NA	NA	58	69	176	532	174	89	275	119	26	24	16	0.148	0.045	0.092
.	19.01.15-20.47.09-1-275863	308	28	28	4	0	4	497	25	25	0	0	NA	NA	NA	100	87	176	542	182	87	280	130	12	48	8	0.068	0.089	0.044
.	19.01.15-20.47.11-1-275864	39	1	1	0	0	0	0	0	0	0	0	NA	NA	NA	15	16	165	498	166	0	0	0	0	0	2	0	0	0.012
.	19.01.15-20.47.13-1-275865	63	2	2	1	0	1	436	1	1	0	0	NA	NA	NA	39	24	167	501	169	82	240	114	0	3	0	0	0.006	0
.	19.01.15-20.47.14-1-275866	152	8	8	2	0	2	467	7	7	0	0	NA	NA	NA	49	44	169	519	169	86	264	117	3	21	1	0.018	0.04	0.006
.	19.01.15-20.47.15-1-275867	31	1	1	0	0	0	0	0	0	0	0	NA	NA	NA	6	9	164	494	164	0	0	0	0	1	0	0	0.002	0
.	19.01.15-20.47.18-1-275872	301	38	38	6	0	6	513	36	36	0	0	NA	NA	NA	87	97	183	544	183	98	284	131	30	58	4	0.164	0.107	0.022
.	19.01.15-20.47.19-1-275888	184	27	27	10	0	7	487	24	24	0	0	NA	NA	NA	59	65	180	524	174	97	269	121	27	52	17	0.15	0.099	0.098
.	19.01.15-20.47.19-1-275889	91	7	7	3	0	3	444	5	5	0	0	NA	NA	NA	27	24	169	497	171	82	243	119	7	15	0	0.041	0.03	0
.	19.01.15-20.47.25-1-275892	330	88	88	23	0	21	501	84	84	0	0	NA	NA	NA	83	93	180	552	174	97	283	121	46	134	23	0.256	0.243	0.132
.	19.01.15-20.47.31-1-275895	122	13	13	2	0	2	450	12	12	0	0	NA	NA	NA	38	27	168	506	166	84	252	114	7	23	17	0.042	0.045	0.102
.	19.01.15-20.47.36-1-275897	144	9	9	2	0	2	463	7	7	0	0	NA	NA	NA	37	46	170	516	173	84	257	122	10	31	0	0.059	0.06	0
.	19.01.15-20.47.37-1-275899	297	48	48	12	0	9	489	44	44	0	0	NA	NA	NA	82	65	175	532	171	90	282	117	46	81	14	0.263	0.152	0.082
.	19.01.15-20.47.40-1-275905	288	42	42	14	0	9	512	38	38	0	0	NA	NA	NA	95	95	177	552	179	91	296	125	42	70	19	0.237	0.127	0.106
.	19.01.15-20.47.50-1-275923	330	85	85	23	0	18	514	78	78	0	0	NA	NA	NA	98	98	183	543	185	98	286	130	56	147	13	0.306	0.271	0.07
.	19.01.15-20.47.59-1-275931	295	75	75	16	0	14	498	66	66	0	0	NA	NA	NA	78	90	188	540	175	98	278	122	61	129	16	0.324	0.239	0.091
.	19.01.15-20.47.59-1-275932	418	128	128	38	0	26	516	119	119	0	0	NA	NA	NA	109	101	188	548	178	99	291	126	115	206	21	0.612	0.376	0.118
.	19.01.15-20.48.13-1-275939	239	43	43	10	0	6	490	40	40	0	0	NA	NA	NA	82	68	174	533	174	91	278	121	54	70	21	0.31	0.131	0.121
.	19.01.15-20.48.16-1-275942	117	5	5	1	0	1	453	4	4	0	0	NA	NA	NA	30	34	169	511	167	87	254	112	6	8	2	0.036	0.016	0.012
.	19.01.15-20.48.35-1-275964	181	7	7	2	0	2	492	6	6	0	0	NA	NA	NA	56	70	179	525	179	94	272	126	5	16	1	0.028	0.03	0.006
.	19.01.15-20.48.49-1-275986	150	14	14	3	0	3	467	13	13	0	0	NA	NA	NA	50	45	169	516	173	85	261	121	3	20	10	0.018	0.039	0.058
.	19.01.15-20.49.00-1-275993	384	91	91	16	0	14	537	84	84	0	0	NA	NA	NA	113	116	194	557	178	109	300	128	52	199	8	0.268	0.357	0.045
.	19.01.15-20.49.04-1-275994	524	79	79	18	0	15	564	73	73	0	0	NA	NA	NA	140	152	194	576	195	107	316	141	80	142	17	0.412	0.247	0.087
.	19.01.15-20.49.13-1-276003	58	2	2	0	0	0	250	1	1	0	0	NA	NA	NA	15	11	165	495	164	46	139	65	5	2	0	0.03	0.004	0
.	19.01.15-20.49.27-1-276024	300	21	21	7	0	4	510	18	18	0	0	NA	NA	NA	76	92	178	548	179	94	288	128	12	44	5	0.067	0.08	0.028
.	19.01.15-20.49.28-1-276025	551	86	86	18	0	12	537	77	77	0	0	NA	NA	NA	157	122	184	565	186	96	307	134	49	153	23	0.266	0.271	0.124
.	19.01.15-20.49.29-1-276026	90	3	3	1	0	1	448	2	2	0	0	NA	NA	NA	25	34	174	506	167	85	250	113	6	1	1	0.034	0.002	0.006
.	19.01.15-20.49.42-1-276038	209	33	33	9	0	6	497	28	28	0	0	NA	NA	NA	62	73	179	535	172	95	283	119	27	76	12	0.151	0.142	0.07
.	19.01.15-20.49.43-1-276040	427	89	89	17	0	14	526	75	75	0	0	NA	NA	NA	113	109	186	558	178	101	300	125	86	178	10	0.462	0.319	0.056
.	19.01.15-20.49.51-1-276049	412	34	34	8	0	7	534	28	28	0	0	NA	NA	NA	115	122	189	554	192	102	295	137	5	64	21	0.026	0.116	0.109
.	19.01.15-20.50.18-1-276072	577	68	68	28	0	24	561	65	65	0	0	NA	NA	NA	164	150	197	575	191	110	314	137	68	128	18	0.345	0.223	0.094
.	19.01.15-20.50.34-1-276094	359	89	89	34	0	27	526	82	82	0	0	NA	NA	NA	98	112	190	553	182	105	292	129	43	182	28	0.226	0.329	0.154
.	19.01.15-20.50.53-1-276117	412	101	101	21	0	14	536	92	92	0	0	NA	NA	NA	128	120	192	556	185	108	296	132	99	165	14	0.516	0.297	0.076
.	19.01.15-20.50.59-1-276126	271	30	30	7	0	5	481	26	26	0	0	NA	NA	NA	76	58	173	525	173	89	271	121	20	71	6	0.116	0.135	0.035
.	19.01.15-20.51.18-1-276132	390	55	55	14	0	9	548	48	48	0	0	NA	NA	NA	115	129	188	566	188	103	311	134	47	94	14	0.25	0.166	0.074
.	19.01.15-20.51.27-1-276153	69	5	5	2	0	2	447	3	3	0	0	NA	NA	NA	33	29	168	507	167	81	252	114	9	7	2	0.054	0.014	0.012
.	19.01.15-20.51.38-1-276161	179	11	11	3	0	3	472	9	9	0	0	NA	NA	NA	40	56	173	525	171	90	263	119	3	26	2	0.017	0.05	0.012
.	19.01.15-20.51.42-1-276167	88	5	5	0	0	0	446	4	4	0	0	NA	NA	NA	41	34	170	505	172	82	246	118	0	13	0	0	0.026	0
.	19.01.15-20.51.50-1-276177	361	89	89	20	0	17	527	77	77	0	0	NA	NA	NA	99	108	180	551	190	95	297	135	71	183	12	0.394	0.332	0.063
.	19.01.15-20.52.11-1-276193	261	17	17	3	0	2	479	15	15	0	0	NA	NA	NA	67	64	183	526	168	95	269	115	8	25	5	0.044	0.048	0.03
.	19.01.15-20.52.12-1-276194	146	18	18	2	0	0	462	14	14	0	0	NA	NA	NA	40	42	172	511	172	87	257	118	2	30	0	0.012	0.059	0
.	19.01.15-20.52.14-1-276196	236	98	98	25	0	21	490	90	90	0	0	NA	NA	NA	70	80	182	531	180	95	267	128	70	173	14	0.385	0.326	0.078
.	19.01.15-20.52.15-1-276197	58	2	2	0	0	0	302	1	1	0	0	NA	NA	NA	9	15	163	497	168	52	167	83	0	1	1	0	0.002	0.006
.	19.01.15-20.52.24-1-276224	475	126	126	34	0	32	550	112	112	0	0	NA	NA	NA	138	139	197	571	184	106	311	133	72	262	29	0.365	0.459	0.158
.	19.01.15-20.52.50-1-276247	354	104	104	35	0	29	514	95	95	0	0	NA	NA	NA	85	97	191	542	177	103	285	126	50	203	19	0.262	0.375	0.107
.	19.01.15-20.52.57-1-276253	149	17	17	3	0	2	468	15	15	0	0	NA	NA	NA	42	43	168	515	173	85	259	124	20	15	2	0.119	0.029	0.012
.	19.01.15-20.53.07-1-276254	150	12	12	2	0	2	464	11	11	0	0	NA	NA	NA	38	48	175	518	168	89	257	118	1	19	0	0.006	0.037	0
.	19.01.15-20.53.13-1-276259	200	9	9	2	0	2	482	8	8	0	0	NA	NA	NA	73	64	175	520	182	92	265	125	9	18	2	0.051	0.035	0.011
.	19.01.15-20.53.14-1-276260	177	18	18	9	0	7	468	16	16	0	0	NA	NA	NA	53	49	172	519	171	90	261	117	5	36	9	0.029	0.069	0.053
.	19.01.15-20.53.26-1-276283	114	9	9	2	0	2	463	7	7	0	0	NA	NA	NA	37	40	171	512	170	85	260	118	5	17	1	0.029	0.033	0.006
.	19.01.15-20.53.42-1-276291	238	21	21	5	0	5	485	18	18	0	0	NA	NA	NA	79	67	181	521	178	97	264	124	12	41	3	0.066	0.079	0.017
.	19.01.15-20.53.43-1-276294	113	6	6	1	0	1	446	4	4	0	0	NA	NA	NA	49	28	169	505	167	82	248	116	2	10	0	0.012	0.02	0
.	19.01.15-20.53.48-1-276303	34	1	1	0	0	0	0	0	0	0	0	NA	NA	NA	10	8	163	494	164	0	0	0	0	0	0	0	0	0
.	19.01.15-20.53.51-1-276305	170	12	12	1	0	1	471	9	9	0	0	NA	NA	NA	42	49	175	516	171	93	257	121	20	11	0	0.114	0.021	0
.	19.01.15-20.54.01-1-276315	113	4	4	0	0	0	446	3	3	0	0	NA	NA	NA	48	30	169	503	171	82	251	113	5	7	1	0.03	0.014	0.006
.	19.01.15-20.54.15-1-276320	435	76	76	24	0	19	519	70	70	0	0	NA	NA	NA	121	100	174	556	183	90	299	130	65	121	48	0.374	0.218	0.262
.	19.01.15-20.54.16-1-276321	88	3	3	1	0	1	446	2	2	0	0	NA	NA	NA	26	29	168	505	169	82	249	115	3	0	1	0.018	0	0.006
.	19.01.15-20.54.18-1-276340	178	16	16	1	0	1	477	13	13	0	0	NA	NA	NA	40	58	178	520	173	92	265	120	13	17	0	0.073	0.033	0
.	19.01.15-20.54.31-1-276344	260	51	51	10	0	7	491	48	48	0	0	NA	NA	NA	75	71	177	532	175	94	275	122	30	100	20	0.169	0.188	0.114
.	19.01.15-20.54.33-1-276346	351	79	79	22	0	18	504	71	71	0	0	NA	NA	NA	85	95	181	546	181	95	283	126	53	136	40	0.293	0.249	0.221
.	19.01.15-20.54.47-1-276363	211	38	38	8	0	6	480	36	36	0	0	NA	NA	NA	67	61	173	526	175	88	270	122	53	42	8	0.306	0.08	0.046
.	19.01.15-20.54.53-1-276368	34	1	1	1	0	1	0	0	0	0	0	NA	NA	NA	8	10	165	495	163	0	0	0	0	4	0	0	0.008	0
.	19.01.15-20.54.56-1-276373	117	14	14	2	0	1	452	12	12	0	0	NA	NA	NA	29	37	172	509	169	87	251	114	6	21	9	0.035	0.041	0.053
.	19.01.15-20.55.00-1-276375	370	149	149	38	0	33	520	136	136	0	0	NA	NA	NA	95	99	184	544	184	98	287	135	100	261	31	0.543	0.48	0.168
.	19.01.15-20.55.22-1-276401	208	13	13	5	0	5	469	11	11	0	0	NA	NA	NA	78	50	171	522	170	86	267	116	12	13	15	0.07	0.025	0.088
.	19.01.15-20.55.43-1-276415	179	9	9	3	0	3	466	7	7	0	0	NA	NA	NA	56	47	173	510	177	88	254	124	21	11	0	0.121	0.022	0
.	19.01.15-20.55.47-1-276420	182	12	12	4	0	4	466	10	10	0	0	NA	NA	NA	61	44	170	516	171	86	260	120	4	26	0	0.024	0.05	0
.	19.01.15-20.55.47-1-276421	184	20	20	6	0	4	482	18	18	0	0	NA	NA	NA	56	66	175	529	175	88	272	122	5	35	12	0.029	0.066	0.069
.	19.01.15-20.55.49-1-276426	235	19	19	4	0	3	472	18	18	0	0	NA	NA	NA	66	52	167	526	172	85	266	121	13	36	2	0.078	0.068	0.012
.	19.01.15-20.55.54-1-276428	80	3	3	1	0	1	443	2	2	0	0	NA	NA	NA	22	28	168	507	166	81	248	114	5	3	0	0.03	0.006	0
.	19.01.15-20.56.05-1-276442	62	5	5	3	0	2	450	4	4	0	0	NA	NA	NA	25	32	167	509	169	84	247	119	0	7	4	0	0.014	0.024
.	19.01.15-20.56.05-1-276443	181	24	24	6	0	5	472	23	23	0	0	NA	NA	NA	65	54	176	515	176	92	259	121	22	35	10	0.125	0.068	0.057
.	19.01.15-20.56.08-1-276447	90	4	4	2	0	2	452	3	3	0	0	NA	NA	NA	37	33	167	514	165	83	258	111	10	7	0	0.06	0.014	0
.	19.01.15-20.56.10-1-276449	184	28	28	6	0	6	460	26	26	0	0	NA	NA	NA	55	43	171	514	171	85	254	121	20	30	10	0.117	0.058	0.058
.	19.01.15-20.56.21-1-276479	474	84	84	23	0	16	564	71	71	0	0	NA	NA	NA	129	151	200	571	193	113	311	140	50	170	14	0.25	0.298	0.073
.	19.01.15-20.56.21-1-276480	215	51	51	12	0	8	497	49	49	0	0	NA	NA	NA	54	74	171	534	182	86	280	131	71	95	9	0.415	0.178	0.049
.	19.01.15-20.56.23-1-276482	31	1	1	0	0	0	0	0	0	0	0	NA	NA	NA	8	6	164	493	162	0	0	0	0	0	0	0	0	0
.	19.01.15-20.56.25-1-276483	458	65	65	15	0	14	548	59	59	0	0	NA	NA	NA	118	135	193	566	189	105	308	135	63	118	15	0.326	0.208	0.079
.	19.01.15-20.56.25-1-276484	153	9	9	1	0	1	462	8	8	0	0	NA	NA	NA	47	41	173	513	168	87	259	116	9	10	2	0.052	0.019	0.012
.	19.01.15-20.56.30-1-276486	189	11	11	2	0	2	490	9	9	0	0	NA	NA	NA	55	71	174	535	175	93	273	124	5	14	7	0.029	0.026	0.04
.	19.01.15-20.56.44-1-276499	437	62	62	14	0	13	546	57	57	0	0	NA	NA	NA	136	126	193	559	187	108	303	135	38	132	26	0.197	0.236	0.139
.	19.01.15-20.56.44-1-276500	65	2	2	1	0	1	442	1	1	0	0	NA	NA	NA	19	23	166	500	170	82	244	116	0	0	3	0	0	0.018
.	19.01.15-20.56.51-1-276513	93	4	4	1	0	1	441	2	2	0	0	NA	NA	NA	43	28	169	507	165	81	248	112	7	7	0	0.041	0.014	0
.	19.01.15-20.56.55-1-276518	33	1	1	0	0	0	0	0	0	0	0	NA	NA	NA	7	10	165	495	163	0	0	0	0	4	0	0	0.008	0
.	19.01.15-20.56.55-1-276519	493	87	87	25	0	20	581	76	76	0	0	NA	NA	NA	136	164	198	580	199	110	325	146	59	179	25	0.298	0.309	0.126
.	19.01.15-20.56.57-1-276523	126	7	7	1	0	1	460	6	6	0	0	NA	NA	NA	38	38	171	511	169	87	258	115	1	25	0	0.006	0.049	0
.	19.01.15-20.57.06-1-276528	64	2	2	1	0	1	446	1	1	0	0	NA	NA	NA	18	23	166	503	167	83	248	115	0	4	0	0	0.008	0
.	19.01.15-20.57.14-1-276530	410	104	104	29	0	22	528	99	99	0	0	NA	NA	NA	125	112	184	562	179	96	306	126	82	151	26	0.446	0.269	0.145
.	19.01.15-20.57.19-1-276551	270	118	118	30	0	26	506	107	107	0	0	NA	NA	NA	86	89	188	538	176	102	279	125	77	208	21	0.41	0.387	0.119
.	19.01.15-20.57.39-1-276558	277	14	14	3	0	3	512	12	12	0	0	NA	NA	NA	89	101	190	542	182	104	281	127	3	36	5	0.016	0.066	0.027
.	19.01.15-20.57.47-1-276573	255	32	32	7	0	5	494	30	30	0	0	NA	NA	NA	82	77	178	535	177	93	277	124	20	52	5	0.112	0.097	0.028
.	19.01.15-20.57.49-1-276575	499	100	100	34	0	29	556	92	92	0	0	NA	NA	NA	133	139	193	571	188	107	311	138	75	212	26	0.389	0.371	0.138
.	19.01.15-20.58.02-1-276590	34	1	1	0	0	0	0	0	0	0	0	NA	NA	NA	11	9	165	493	164	0	0	0	0	0	0	0	0	0
.	19.01.15-20.58.06-1-276592	186	28	28	4	0	2	473	26	26	0	0	NA	NA	NA	58	53	171	523	172	86	267	120	14	48	8	0.082	0.092	0.047
.	19.01.15-20.58.11-1-276596	178	22	22	10	0	8	485	21	21	0	0	NA	NA	NA	57	67	177	526	177	93	268	124	39	47	5	0.22	0.089	0.028
.	19.01.15-20.58.18-1-276602	319	37	37	7	0	6	516	33	33	0	0	NA	NA	NA	98	96	180	548	181	96	291	129	18	82	14	0.1	0.15	0.077
.	19.01.15-20.58.35-1-276622	380	77	77	12	0	9	522	69	69	0	0	NA	NA	NA	107	107	185	556	179	99	295	128	41	139	14	0.222	0.25	0.078
.	19.01.15-20.58.39-1-276627	129	14	14	3	0	3	455	12	12	0	0	NA	NA	NA	41	44	170	517	170	85	255	115	8	24	8	0.047	0.046	0.047
.	19.01.15-20.58.41-1-276630	126	9	9	1	0	1	461	7	7	0	0	NA	NA	NA	40	40	171	508	174	88	252	121	0	25	2	0	0.049	0.011
.	19.01.15-20.58.48-1-276643	98	6	6	1	0	1	450	5	5	0	0	NA	NA	NA	36	32	170	505	170	85	250	115	1	20	3	0.006	0.04	0.018
.	19.01.15-20.59.01-1-276655	118	4	4	0	0	0	458	2	2	0	0	NA	NA	NA	31	44	174	511	172	85	256	117	0	10	2	0	0.02	0.012
.	19.01.15-20.59.07-1-276657	676	116	116	27	0	20	563	105	105	0	0	NA	NA	NA	170	153	196	589	181	108	328	127	98	199	27	0.5	0.338	0.149
.	19.01.15-20.59.07-1-276659	88	4	4	1	0	1	441	3	3	0	0	NA	NA	NA	25	18	170	498	163	85	246	110	0	14	0	0	0.028	0
.	19.01.15-20.59.10-1-276661	35	1	1	1	0	1	0	0	0	0	0	NA	NA	NA	11	9	164	492	166	0	0	0	0	5	0	0	0.01	0
.	19.01.15-20.59.13-1-276665	34	1	1	0	0	0	0	0	0	0	0	NA	NA	NA	8	6	164	491	164	0	0	0	0	0	0	0	0	0
.	19.01.15-20.59.14-1-276666	270	50	50	16	0	12	508	45	45	0	0	NA	NA	NA	76	92	183	540	182	96	285	127	42	103	14	0.23	0.191	0.077
.	19.01.15-20.59.15-1-276667	64	2	2	0	0	0	439	0	0	0	0	NA	NA	NA	17	18	168	497	166	82	242	115	0	2	0	0	0.004	0
.	19.01.15-20.59.16-1-276668	234	29	29	9	0	7	497	25	25	0	0	NA	NA	NA	78	74	184	526	177	98	273	126	8	90	1	0.043	0.171	0.006
.	19.01.15-20.59.20-1-276689	92	3	3	1	0	1	468	2	2	0	0	NA	NA	NA	28	44	170	515	172	84	264	120	0	9	1	0	0.017	0.006
.	19.01.15-20.59.22-1-276691	34	1	1	0	0	0	0	0	0	0	0	NA	NA	NA	11	14	167	498	162	0	0	0	0	0	2	0	0	0.012
.	19.01.15-20.59.25-1-276692	86	4	4	0	0	0	447	3	3	0	0	NA	NA	NA	34	35	169	504	175	83	248	116	6	5	6	0.036	0.01	0.034
.	19.01.15-20.59.26-1-276693	64	3	3	1	0	1	453	2	2	0	0	NA	NA	NA	20	28	167	510	164	86	254	113	0	13	2	0	0.025	0.012
.	19.01.15-20.59.34-1-276698	100	3	3	0	0	0	444	2	2	0	0	NA	NA	NA	41	29	168	505	169	82	247	115	0	2	0	0	0.004	0
.	19.01.15-20.59.39-1-276702	58	2	2	1	0	0	444	1	1	0	0	NA	NA	NA	25	22	166	504	165	82	248	114	0	3	0	0	0.006	0
.	19.01.15-20.59.42-1-276708	29	1	1	0	0	0	0	0	0	0	0	NA	NA	NA	7	3	165	488	163	0	0	0	0	1	0	0	0.002	0
.	19.01.15-20.59.44-1-276712	151	9	9	1	0	1	458	7	7	0	0	NA	NA	NA	51	43	170	514	172	83	257	118	6	8	3	0.035	0.016	0.017
.	19.01.15-20.59.45-1-276713	216	61	61	18	0	15	480	51	51	0	0	NA	NA	NA	68	68	178	521	182	92	257	131	42	121	7	0.236	0.232	0.038
.	19.01.15-20.59.48-1-276719	182	21	21	4	0	4	465	19	19	0	0	NA	NA	NA	56	39	171	511	170	87	259	119	3	36	14	0.018	0.07	0.082
.	19.01.15-20.59.51-1-276721	117	4	4	1	0	1	463	3	3	0	0	NA	NA	NA	45	43	171	512	173	87	259	117	3	3	4	0.018	0.006	0.023
.	19.01.15-21.00.03-1-276741	56	2	2	0	0	0	458	1	1	0	0	NA	NA	NA	16	30	168	504	171	86	252	120	0	4	0	0	0.008	0
.	19.01.15-21.00.10-1-276742	144	10	10	2	0	1	475	9	9	0	0	NA	NA	NA	42	56	172	518	179	88	259	128	3	22	2	0.017	0.042	0.011
.	19.01.15-21.00.14-1-276745	226	10	10	2	0	2	485	9	9	0	0	NA	NA	NA	66	64	173	526	178	91	272	122	13	21	0	0.075	0.04	0
.	19.01.15-21.00.17-1-276746	145	7	7	2	0	2	460	4	4	0	0	NA	NA	NA	39	49	177	515	170	90	253	117	3	7	5	0.017	0.014	0.029
.	19.01.15-21.00.20-1-276766	90	3	3	1	0	1	461	2	2	0	0	NA	NA	NA	32	43	171	514	171	87	258	116	4	1	0	0.023	0.002	0
.	19.01.15-21.00.21-1-276767	40	1	1	1	0	1	0	0	0	0	0	NA	NA	NA	12	16	167	498	164	0	0	0	0	0	1	0	0	0.006
.	19.01.15-21.00.25-1-276769	179	21	21	9	0	7	465	19	19	0	0	NA	NA	NA	59	54	168	526	173	83	265	117	12	55	0	0.071	0.105	0
.	19.01.15-21.00.34-1-276773	32	1	1	0	0	0	0	0	0	0	0	NA	NA	NA	9	9	165	493	164	0	0	0	0	2	0	0	0.004	0
.	19.01.15-21.00.39-1-276776	92	5	5	0	0	0	452	4	4	0	0	NA	NA	NA	35	32	166	511	168	80	257	115	1	11	2	0.006	0.022	0.012
.	19.01.15-21.00.39-1-276777	181	67	67	17	0	15	473	61	61	0	0	NA	NA	NA	60	60	176	526	171	88	268	117	37	149	14	0.21	0.283	0.082
.	19.01.15-21.00.42-1-276783	63	2	2	0	0	0	442	1	1	0	0	NA	NA	NA	21	21	169	494	171	84	243	115	0	4	0	0	0.008	0
.	19.01.15-21.00.43-1-276785	84	3	3	0	0	0	453	2	2	0	0	NA	NA	NA	22	28	169	503	169	85	250	118	5	1	0	0.03	0.002	0
.	19.01.15-21.00.44-1-276787	268	10	10	3	0	3	501	7	7	0	0	NA	NA	NA	69	80	177	541	175	95	284	122	6	23	4	0.034	0.043	0.023
.	19.01.15-21.00.54-1-276801	128	13	13	4	0	3	459	12	12	0	0	NA	NA	NA	42	40	172	509	172	88	253	118	13	18	1	0.076	0.035	0.006
.	19.01.15-21.00.58-1-276806	36	1	1	0	0	0	0	0	0	0	0	NA	NA	NA	5	9	167	489	166	0	0	0	0	3	0	0	0.006	0
.	19.01.15-21.00.59-1-276807	528	94	94	28	0	21	546	87	87	0	0	NA	NA	NA	138	130	190	564	189	102	308	136	89	180	21	0.468	0.319	0.111
.	19.01.15-21.00.59-1-276808	189	17	17	3	0	3	478	12	12	0	0	NA	NA	NA	57	53	171	527	168	86	274	118	23	26	0	0.135	0.049	0
.	19.01.15-21.01.01-1-276810	142	9	9	1	0	1	456	7	7	0	0	NA	NA	NA	46	38	172	513	166	87	258	111	4	22	0	0.023	0.043	0
.	19.01.15-21.01.05-1-276864	182	10	10	3	0	2	462	9	9	0	0	NA	NA	NA	57	37	172	513	165	89	258	115	3	19	4	0.017	0.037	0.024
.	19.01.15-21.01.16-1-276885	122	18	18	1	0	0	468	17	17	0	0	NA	NA	NA	28	46	175	510	174	88	257	123	2	24	0	0.011	0.047	0
.	19.01.15-21.01.18-1-276889	202	35	35	7	0	7	479	31	31	0	0	NA	NA	NA	57	64	176	527	174	92	265	122	17	48	21	0.097	0.091	0.121
.	19.01.15-21.01.20-1-276905	59	2	2	0	0	0	0	1	1	0	0	NA	NA	NA	17	11	165	495	164	0	0	0	0	1	1	0	0.002	0.006
.	19.01.15-21.01.24-1-276908	265	31	31	11	0	10	496	29	29	0	0	NA	NA	NA	72	78	175	539	177	88	282	126	15	76	5	0.086	0.141	0.028
.	19.01.15-21.01.26-1-276910	234	8	8	3	0	3	493	6	6	0	0	NA	NA	NA	83	76	178	527	184	93	272	128	13	11	1	0.073	0.021	0.005
.	19.01.15-21.01.26-1-276911	174	30	30	6	0	2	459	27	27	0	0	NA	NA	NA	44	36	168	511	170	86	257	116	14	56	2	0.083	0.11	0.012
.	19.01.15-21.01.28-1-276915	94	8	8	4	0	4	448	7	7	0	0	NA	NA	NA	29	33	172	505	169	84	249	115	3	19	0	0.017	0.038	0
.	19.01.15-21.01.46-1-276929	40	1	1	0	0	0	0	0	0	0	0	NA	NA	NA	11	8	166	493	162	0	0	0	0	0	1	0	0	0.006
.	19.01.15-21.01.47-1-276931	198	13	13	5	0	4	467	12	12	0	0	NA	NA	NA	70	55	179	515	174	92	255	120	19	12	9	0.106	0.023	0.052
.	19.01.15-21.01.48-1-276934	33	1	1	0	0	0	0	0	0	0	0	NA	NA	NA	9	10	164	494	165	0	0	0	0	1	0	0	0.002	0
.	19.01.15-21.01.50-1-276935	127	7	7	3	0	3	462	6	6	0	0	NA	NA	NA	41	36	171	509	169	88	256	118	0	23	5	0	0.045	0.03
.	19.01.15-21.01.51-1-276937	92	9	9	1	0	1	456	8	8	0	0	NA	NA	NA	23	35	175	510	163	88	254	114	2	22	4	0.011	0.043	0.025
.	19.01.15-21.02.01-1-276952	89	4	4	1	0	1	455	3	3	0	0	NA	NA	NA	34	28	170	501	170	86	250	119	6	9	0	0.035	0.018	0
.	19.01.15-21.02.06-1-276955	64	2	2	2	0	2	448	1	1	0	0	NA	NA	NA	31	29	167	509	166	81	252	115	3	0	2	0.018	0	0.012
.	19.01.15-21.02.08-1-276956	268	25	25	7	0	6	515	22	22	0	0	NA	NA	NA	65	101	185	543	186	94	286	135	12	50	12	0.065	0.092	0.065
.	19.01.15-21.02.09-1-276959	60	2	2	1	0	1	303	1	1	0	0	NA	NA	NA	13	17	168	500	162	55	166	82	0	1	4	0	0.002	0.025
.	19.01.15-21.02.09-1-276960	98	10	10	1	0	1	455	9	9	0	0	NA	NA	NA	32	37	171	507	172	84	251	120	15	10	8	0.088	0.02	0.047
.	19.01.15-21.02.12-1-276961	83	4	4	0	0	0	444	3	3	0	0	NA	NA	NA	22	21	169	496	169	84	244	116	0	11	0	0	0.022	0
.	19.01.15-21.02.15-1-276962	32	1	1	0	0	0	0	0	0	0	0	NA	NA	NA	10	10	166	491	166	0	0	0	0	0	1	0	0	0.006
.	19.01.15-21.02.17-1-276963	63	4	4	0	0	0	444	3	3	0	0	NA	NA	NA	19	21	168	500	166	83	248	113	2	7	1	0.012	0.014	0.006
.	19.01.15-21.02.18-1-276971	116	4	4	0	0	0	450	2	2	0	0	NA	NA	NA	28	31	169	508	167	84	251	115	2	4	0	0.012	0.008	0
.	19.01.15-21.02.19-1-276972	91	5	5	2	0	1	454	4	4	0	0	NA	NA	NA	20	35	169	510	169	84	256	114	1	1	7	0.006	0.002	0.041
.	19.01.15-21.02.21-1-276990	383	33	33	9	0	8	536	30	30	0	0	NA	NA	NA	108	126	191	568	180	105	305	126	11	72	20	0.058	0.127	0.111
.	19.01.15-21.02.25-1-276992	139	6	6	1	0	1	456	5	5	0	0	NA	NA	NA	44	33	168	508	170	85	252	119	0	10	6	0	0.02	0.035
.	19.01.15-21.02.33-1-276998	66	4	4	2	0	2	444	3	3	0	0	NA	NA	NA	25	20	169	499	165	83	248	113	9	3	0	0.053	0.006	0
.	19.01.15-21.02.33-1-276999	33	1	1	1	0	1	0	0	0	0	0	NA	NA	NA	12	10	165	492	166	0	0	0	0	0	0	0	0	0
.	19.01.15-21.02.34-1-277001	249	31	31	3	0	3	473	29	29	0	0	NA	NA	NA	71	54	170	519	178	88	261	124	14	39	5	0.082	0.075	0.028
.	19.01.15-21.02.35-1-277002	239	15	15	4	0	4	491	14	14	0	0	NA	NA	NA	75	79	174	544	174	93	274	124	20	29	0	0.115	0.053	0
.	19.01.15-21.02.36-1-277003	33	1	1	0	0	0	0	0	0	0	0	NA	NA	NA	7	7	165	492	163	0	0	0	0	0	0	0	0	0
.	19.01.15-21.02.39-1-277006	242	28	28	4	0	3	492	27	27	0	0	NA	NA	NA	85	78	178	536	177	92	280	120	14	49	7	0.079	0.091	0.04
.	19.01.15-21.02.43-1-277012	91	5	5	0	0	0	444	4	4	0	0	NA	NA	NA	29	26	168	505	166	85	245	114	0	16	0	0	0.032	0
.	19.01.15-21.02.48-1-277021	553	105	105	20	0	17	582	95	95	0	0	NA	NA	NA	143	173	197	590	199	110	324	148	65	192	43	0.33	0.325	0.216
.	19.01.15-21.02.52-1-277029	174	8	8	2	0	2	465	7	7	0	0	NA	NA	NA	47	53	171	527	168	86	264	115	3	12	1	0.018	0.023	0.006
.	19.01.15-21.02.54-1-277031	176	9	9	5	0	4	467	6	6	0	0	NA	NA	NA	51	44	168	519	170	85	263	119	16	22	0	0.095	0.042	0
.	19.01.15-21.03.00-1-277038	505	110	110	31	0	27	577	103	103	0	0	NA	NA	NA	127	163	188	585	203	103	323	151	61	220	40	0.324	0.376	0.197
.	19.01.15-21.03.04-1-277041	36	1	1	1	0	1	0	0	0	0	0	NA	NA	NA	11	9	164	495	163	0	0	0	0	0	0	0	0	0
.	19.01.15-21.03.07-1-277043	117	4	4	2	0	1	455	3	3	0	0	NA	NA	NA	36	35	171	510	167	84	255	116	4	6	5	0.023	0.012	0.03
.	19.01.15-21.03.12-1-277044	208	22	22	7	0	5	471	19	19	0	0	NA	NA	NA	61	49	171	522	169	88	266	117	16	41	6	0.094	0.079	0.036
.	19.01.15-21.03.13-1-277045	321	92	92	32	0	29	487	83	83	0	0	NA	NA	NA	73	70	179	530	174	93	274	120	84	152	28	0.469	0.287	0.161
.	19.01.15-21.03.20-1-277068	87	5	5	1	0	1	448	4	4	0	0	NA	NA	NA	32	25	168	501	169	84	248	116	4	11	0	0.024	0.022	0
.	19.01.15-21.03.20-1-277069	353	97	97	26	0	21	511	88	88	0	0	NA	NA	NA	104	92	178	537	190	92	280	139	73	170	24	0.41	0.317	0.126
.	19.01.15-21.03.22-1-277070	91	4	4	0	0	0	445	2	2	0	0	NA	NA	NA	43	23	167	502	167	81	250	114	0	12	2	0	0.024	0.012
.	19.01.15-21.03.29-1-277073	121	12	12	3	0	2	454	11	11	0	0	NA	NA	NA	41	33	172	503	171	86	249	119	3	21	6	0.017	0.042	0.035
.	19.01.15-21.03.44-1-277086	33	1	1	0	0	0	0	0	0	0	0	NA	NA	NA	7	6	165	491	163	0	0	0	0	4	0	0	0.008	0
.	19.01.15-21.03.46-1-277089	140	12	12	2	0	2	462	9	9	0	0	NA	NA	NA	42	42	174	514	167	88	258	116	15	21	2	0.086	0.041	0.012
.	19.01.15-21.03.47-1-277091	174	6	6	1	0	1	463	5	5	0	0	NA	NA	NA	64	49	170	522	170	84	259	120	4	9	0	0.024	0.017	0
.	19.01.15-21.04.03-1-277109	217	19	19	7	0	6	485	16	16	0	0	NA	NA	NA	58	69	177	531	174	92	273	120	1	45	6	0.006	0.085	0.034
.	19.01.15-21.04.03-1-277110	117	9	9	3	0	3	457	6	6	0	0	NA	NA	NA	38	32	168	510	167	86	259	112	3	18	2	0.018	0.035	0.012
.	19.01.15-21.04.05-1-277112	356	105	105	21	0	20	505	99	99	0	0	NA	NA	NA	91	94	184	541	182	97	281	127	78	171	14	0.424	0.316	0.077
.	19.01.15-21.04.15-1-277115	120	9	9	3	0	3	452	8	8	0	0	NA	NA	NA	25	29	169	505	168	84	253	115	8	10	6	0.047	0.02	0.036
.	19.01.15-21.04.24-1-277136	205	15	15	2	0	2	486	12	12	0	0	NA	NA	NA	55	73	174	541	171	91	280	115	9	23	6	0.052	0.043	0.035
.	19.01.15-21.04.30-1-277139	465	129	129	28	0	25	539	121	121	0	0	NA	NA	NA	109	122	191	570	174	104	312	123	81	260	22	0.424	0.456	0.126
.	19.01.15-21.04.52-1-277156	63	3	3	0	0	0	437	1	1	0	0	NA	NA	NA	22	18	168	498	165	82	241	114	5	0	1	0.03	0	0.006
.	19.01.15-21.05.06-1-277169	117	8	8	4	0	3	457	6	6	0	0	NA	NA	NA	37	39	167	518	167	81	261	115	8	25	0	0.048	0.048	0
.	19.01.15-21.05.12-1-277173	329	38	38	16	0	12	522	35	35	0	0	NA	NA	NA	93	110	189	551	183	103	291	128	22	77	19	0.116	0.14	0.104
.	19.01.15-21.05.27-1-277197	384	103	103	29	0	24	509	95	95	0	0	NA	NA	NA	101	102	181	555	179	92	291	126	60	193	22	0.331	0.348	0.123
.	19.01.15-21.05.28-1-277198	36	1	1	0	0	0	0	0	0	0	0	NA	NA	NA	8	13	165	496	165	0	0	0	0	0	1	0	0	0.006
.	19.01.15-21.05.32-1-277200	152	25	25	5	0	4	468	23	23	0	0	NA	NA	NA	56	54	171	525	171	84	267	117	19	39	3	0.111	0.074	0.018
.	19.01.15-21.05.33-1-277201	95	6	6	0	0	0	450	5	5	0	0	NA	NA	NA	41	32	172	507	166	87	251	112	0	10	5	0	0.02	0.03
.	19.01.15-21.05.38-1-277205	90	3	3	2	0	2	447	2	2	0	0	NA	NA	NA	30	25	166	504	168	82	248	117	0	5	0	0	0.01	0
.	19.01.15-21.05.55-1-277223	61	3	3	0	0	0	302	2	2	0	0	NA	NA	NA	19	18	167	499	165	59	164	79	2	0	1	0.012	0	0.006
.	19.01.15-21.05.55-1-277224	323	82	82	15	0	15	494	76	76	0	0	NA	NA	NA	92	78	182	537	172	93	280	121	45	155	34	0.247	0.289	0.198
.	19.01.15-21.05.56-1-277226	174	14	14	3	0	1	470	12	12	0	0	NA	NA	NA	51	50	170	522	171	87	266	117	8	34	1	0.047	0.065	0.006
.	19.01.15-21.06.06-1-277237	124	4	4	1	0	1	467	2	2	0	0	NA	NA	NA	48	44	168	522	167	85	266	116	6	3	1	0.036	0.006	0.006
.	19.01.15-21.06.08-1-277238	35	1	1	0	0	0	0	0	0	0	0	NA	NA	NA	7	13	166	497	163	0	0	0	1	0	0	0.006	0	0
.	19.01.15-21.06.08-1-277239	545	97	97	31	0	23	559	86	86	0	0	NA	NA	NA	144	149	190	582	190	106	320	133	57	201	37	0.3	0.345	0.195
.	19.01.15-21.06.11-1-277240	464	112	112	26	0	22	554	100	100	0	0	NA	NA	NA	114	140	194	568	191	106	310	138	92	201	36	0.474	0.354	0.188
.	19.01.15-21.06.21-1-277271	413	87	87	30	0	23	523	80	80	0	0	NA	NA	NA	123	108	180	555	186	97	295	131	53	167	32	0.294	0.301	0.172
.	19.01.15-21.06.21-1-277272	96	4	4	1	0	1	459	3	3	0	0	NA	NA	NA	31	41	173	516	165	87	261	111	7	4	0	0.04	0.008	0
.	19.01.15-21.06.22-1-277273	144	22	22	5	0	5	459	20	20	0	0	NA	NA	NA	40	37	174	507	169	87	255	117	33	34	4	0.19	0.067	0.024
.	19.01.15-21.06.35-1-277278	127	6	6	2	0	1	455	5	5	0	0	NA	NA	NA	40	36	169	512	168	83	255	117	0	9	8	0	0.018	0.048
.	19.01.15-21.06.56-1-277308	36	1	1	0	0	0	0	0	0	0	0	NA	NA	NA	19	11	166	493	165	0	0	0	0	3	0	0	0.006	0
.	19.01.15-21.07.00-1-277310	381	85	85	20	0	18	523	78	78	0	0	NA	NA	NA	103	104	192	545	180	106	290	127	50	171	15	0.26	0.314	0.083
.	19.01.15-21.07.01-1-277312	202	33	33	4	0	1	489	31	31	0	0	NA	NA	NA	65	71	177	533	174	93	275	121	26	59	2	0.147	0.111	0.011
.	19.01.15-21.07.20-1-277339	393	71	71	20	0	17	518	68	68	0	0	NA	NA	NA	100	100	179	545	189	93	291	134	58	134	17	0.324	0.246	0.09
.	19.01.15-21.07.31-1-277345	181	14	14	2	0	2	477	13	13	0	0	NA	NA	NA	54	57	177	521	172	92	266	119	0	36	6	0	0.069	0.035
.	19.01.15-21.07.33-1-277346	208	19	19	6	0	6	465	18	18	0	0	NA	NA	NA	61	48	178	513	170	91	257	117	22	28	8	0.124	0.055	0.047
.	19.01.15-21.07.58-1-277371	147	45	45	12	0	9	483	43	43	0	0	NA	NA	NA	43	63	173	527	176	88	269	126	56	78	12	0.324	0.148	0.068
.	19.01.15-21.08.01-1-277372	63	3	3	1	0	1	444	2	2	0	0	NA	NA	NA	20	19	166	499	167	84	248	112	0	11	3	0	0.022	0.018
.	19.01.15-21.08.10-1-277380	212	17	17	3	0	3	474	13	13	0	0	NA	NA	NA	59	52	172	522	171	86	270	118	23	38	2	0.134	0.073	0.012
.	19.01.15-21.08.10-1-277381	210	15	15	6	0	5	472	13	13	0	0	NA	NA	NA	53	52	175	515	175	92	259	121	4	57	0	0.023	0.111	0
.	19.01.15-21.08.16-1-277384	321	87	87	21	0	14	498	80	80	0	0	NA	NA	NA	94	85	175	546	177	90	283	125	61	147	21	0.349	0.269	0.119
.	19.01.15-21.08.19-1-277406	32	1	1	0	0	0	0	0	0	0	0	NA	NA	NA	8	12	165	496	164	0	0	0	0	1	0	0	0.002	0
.	19.01.15-21.08.22-1-277407	122	4	4	3	0	3	461	3	3	0	0	NA	NA	NA	35	35	171	508	169	87	255	119	3	7	0	0.018	0.014	0
.	19.01.15-21.08.23-1-277409	188	20	20	1	0	0	475	18	18	0	0	NA	NA	NA	63	51	174	519	171	88	265	122	6	26	5	0.034	0.05	0.029
.	19.01.15-21.08.45-1-277423	390	133	133	30	0	29	519	119	119	0	0	NA	NA	NA	100	106	182	546	191	98	285	136	75	231	40	0.412	0.423	0.209
.	19.01.15-21.08.45-1-277427	696	97	97	23	0	18	593	93	93	0	0	NA	NA	NA	184	180	204	602	187	117	343	133	82	180	26	0.402	0.299	0.139
.	19.01.15-21.08.47-1-277432	171	29	29	9	0	8	466	28	28	0	0	NA	NA	NA	46	54	172	527	168	88	261	117	13	49	5	0.076	0.093	0.03
.	19.01.15-21.08.51-1-277438	147	8	8	2	0	2	468	7	7	0	0	NA	NA	NA	46	43	173	513	170	88	258	122	4	13	7	0.023	0.025	0.041
.	19.01.15-21.09.00-1-277448	116	5	5	1	0	1	454	4	4	0	0	NA	NA	NA	35	31	172	504	168	88	250	116	1	16	0	0.006	0.032	0
.	19.01.15-21.09.15-1-277450	149	17	17	3	0	2	476	16	16	0	0	NA	NA	NA	35	56	173	517	179	87	267	122	0	25	5	0	0.048	0.028
.	19.01.15-21.09.17-1-277451	61	2	2	1	0	1	304	1	1	0	0	NA	NA	NA	19	20	169	500	164	63	163	78	0	1	4	0	0.002	0.024
.	19.01.15-21.09.29-1-277472	181	20	20	6	0	6	470	18	18	0	0	NA	NA	NA	57	54	177	519	171	92	263	115	13	32	2	0.073	0.062	0.012
.	19.01.15-21.09.30-1-277473	34	1	1	1	0	1	0	0	0	0	0	NA	NA	NA	11	10	165	493	165	0	0	0	0	2	0	0	0.004	0
.	19.01.15-21.09.33-1-277476	351	45	45	13	0	8	528	41	41	0	0	NA	NA	NA	97	112	186	558	181	103	294	131	48	91	5	0.258	0.163	0.028
.	19.01.15-21.09.35-1-277478	521	107	107	27	0	23	556	98	98	0	0	NA	NA	NA	155	144	192	574	191	103	314	139	80	201	10	0.417	0.35	0.052
.	19.01.15-21.09.47-1-277493	91	4	4	1	0	1	443	3	3	0	0	NA	NA	NA	30	26	167	502	170	79	250	114	8	3	0	0.048	0.006	0
.	19.01.15-21.09.53-1-277505	353	115	115	33	0	28	512	104	104	0	0	NA	NA	NA	92	93	185	539	182	103	279	130	90	227	22	0.486	0.421	0.121
.	19.01.15-21.10.01-1-277511	271	26	26	6	0	4	495	25	25	0	0	NA	NA	NA	82	77	187	524	179	103	267	125	38	51	13	0.203	0.097	0.073
.	19.01.15-21.10.01-1-277513	180	18	18	5	0	4	472	17	17	0	0	NA	NA	NA	46	54	175	518	174	90	260	122	2	43	1	0.011	0.083	0.006
.	19.01.15-21.10.30-1-277547	84	3	3	0	0	0	454	2	2	0	0	NA	NA	NA	33	35	170	508	170	87	250	117	3	3	0	0.018	0.006	0
.	19.01.15-21.10.35-1-277550	34	1	1	0	0	0	0	0	0	0	0	NA	NA	NA	10	8	164	495	162	0	0	0	0	0	0	0	0	0
.	19.01.15-21.10.38-1-277552	34	1	1	0	0	0	0	0	0	0	0	NA	NA	NA	8	5	163	493	162	0	0	0	7	0	0	0.043	0	0
.	19.01.15-21.10.48-1-277565	268	35	35	11	0	9	479	33	33	0	0	NA	NA	NA	97	61	176	528	170	92	269	118	18	78	2	0.102	0.148	0.012
.	19.01.15-21.10.50-1-277568	147	19	19	4	0	4	466	14	14	0	0	NA	NA	NA	45	51	174	517	173	88	257	121	6	26	4	0.034	0.05	0.023
.	19.01.15-21.10.51-1-277569	64	2	2	1	0	1	446	1	1	0	0	NA	NA	NA	20	24	168	502	167	84	249	113	0	5	0	0	0.01	0
.	19.01.15-21.10.51-1-277570	285	27	27	10	0	7	505	25	25	0	0	NA	NA	NA	97	90	191	534	178	104	276	125	12	93	4	0.063	0.174	0.022
.	19.01.15-21.11.04-1-277582	526	102	102	24	0	18	553	95	95	0	0	NA	NA	NA	135	130	192	558	193	106	306	141	65	213	13	0.339	0.382	0.067
.	19.01.15-21.11.05-1-277584	138	9	9	1	0	1	450	7	7	0	0	NA	NA	NA	38	32	169	507	169	84	248	118	7	24	0	0.041	0.047	0
.	19.01.15-21.11.19-1-277607	232	40	40	10	0	8	491	36	36	0	0	NA	NA	NA	70	74	177	542	168	92	284	115	23	70	8	0.13	0.129	0.048
.	19.01.15-21.11.24-1-277609	65	2	2	0	0	0	441	1	1	0	0	NA	NA	NA	29	29	170	507	165	83	248	110	2	2	0	0.012	0.004	0
.	19.01.15-21.11.38-1-277615	386	96	96	24	0	21	517	89	89	0	0	NA	NA	NA	105	101	184	544	186	96	288	133	76	182	18	0.413	0.335	0.097
.	19.01.15-21.11.39-1-277618	247	39	39	7	0	6	491	36	36	0	0	NA	NA	NA	77	79	180	534	178	93	274	124	27	40	15	0.15	0.075	0.084
.	19.01.15-21.11.42-1-277625	165	16	16	2	0	2	473	13	13	0	0	NA	NA	NA	42	53	178	520	168	93	263	117	3	22	8	0.017	0.042	0.048
.	19.01.15-21.11.43-1-277627	92	4	4	0	0	0	443	3	3	0	0	NA	NA	NA	31	29	170	508	164	83	249	111	0	6	0	0	0.012	0
.	19.01.15-21.11.51-1-277634	62	3	3	2	0	2	438	2	2	0	0	NA	NA	NA	22	17	170	493	167	84	240	114	0	4	4	0	0.008	0.024
.	19.01.15-21.11.59-1-277643	345	66	66	18	0	14	524	60	60	0	0	NA	NA	NA	104	111	179	561	184	94	296	134	35	139	10	0.196	0.248	0.054
.	19.01.15-21.12.08-1-277652	331	69	69	15	0	14	519	64	64	0	0	NA	NA	NA	102	99	185	550	177	97	296	126	75	100	21	0.405	0.182	0.119
.	19.01.15-21.12.12-1-277654	90	4	4	1	0	1	454	3	3	0	0	NA	NA	NA	29	33	170	508	168	83	253	118	0	8	0	0	0.016	0
.	19.01.15-21.12.20-1-277679	63	2	2	1	0	1	453	1	1	0	0	NA	NA	NA	24	35	170	510	168	85	253	115	2	4	0	0.012	0.008	0
.	19.01.15-21.12.26-1-277682	126	12	12	3	0	3	467	9	9	0	0	NA	NA	NA	44	54	171	523	173	85	265	117	0	44	3	0	0.084	0.017
.	19.01.15-21.12.28-1-277684	452	119	119	29	0	23	545	105	105	0	0	NA	NA	NA	111	129	188	573	181	102	314	129	56	232	30	0.298	0.405	0.166
.	19.01.15-21.12.35-1-277686	92	5	5	1	0	1	446	4	4	0	0	NA	NA	NA	16	20	170	497	166	85	246	115	4	3	0	0.024	0.006	0
.	19.01.15-21.12.42-1-277693	326	35	35	10	0	9	512	33	33	0	0	NA	NA	NA	93	95	179	553	176	95	294	123	13	58	23	0.073	0.105	0.131
.	19.01.15-21.12.54-1-277706	88	6	6	3	0	2	464	4	4	0	0	NA	NA	NA	28	44	172	516	169	86	260	118	8	14	0	0.047	0.027	0
.	19.01.15-21.12.59-1-277716	319	35	35	9	0	9	516	29	29	0	0	NA	NA	NA	95	95	176	550	182	91	293	132	17	66	2	0.097	0.12	0.011
.	19.01.15-21.13.12-1-277720	348	93	93	28	0	22	515	84	84	0	0	NA	NA	NA	103	106	180	559	180	91	297	127	50	212	15	0.278	0.379	0.083
.	19.01.15-21.13.26-1-277746	61	2	2	1	0	1	151	1	1	0	0	NA	NA	NA	15	21	168	503	163	27	85	39	0	2	0	0	0.004	0
.	19.01.15-21.13.32-1-277747	88	3	3	0	0	0	455	2	2	0	0	NA	NA	NA	32	34	170	507	170	85	253	117	0	8	0	0	0.016	0
.	19.01.15-21.13.34-1-277748	166	11	11	1	0	1	466	9	9	0	0	NA	NA	NA	62	48	172	518	171	87	261	118	10	10	2	0.058	0.019	0.012
.	19.01.15-21.13.36-1-277750	232	54	54	15	0	14	483	48	48	0	0	NA	NA	NA	66	62	180	522	173	95	267	121	43	125	12	0.239	0.239	0.069
.	19.01.15-21.13.43-1-277761	123	13	13	2	0	1	449	12	12	0	0	NA	NA	NA	50	29	169	501	172	83	247	119	1	30	2	0.006	0.06	0.012
.	19.01.15-21.13.46-1-277767	68	2	2	0	0	0	438	0	0	0	0	NA	NA	NA	21	19	167	500	165	81	245	112	0	1	0	0	0.002	0
.	19.01.15-21.13.49-1-277771	86	5	5	0	0	0	442	4	4	0	0	NA	NA	NA	24	21	165	502	167	82	245	115	10	10	0	0.061	0.02	0
.	19.01.15-21.13.49-1-277772	301	56	56	14	0	12	510	49	49	0	0	NA	NA	NA	84	98	180	548	183	93	290	127	41	123	22	0.228	0.224	0.12
.	19.01.15-21.13.56-1-277776	36	1	1	0	0	0	0	0	0	0	0	NA	NA	NA	13	13	167	497	162	0	0	0	0	0	0	0	0	0
.	19.01.15-21.13.58-1-277779	151	12	12	4	0	3	462	8	8	0	0	NA	NA	NA	57	43	174	509	173	88	254	120	10	32	0	0.057	0.063	0
.	19.01.15-21.13.58-1-277780	67	4	4	1	0	1	439	3	3	0	0	NA	NA	NA	27	21	165	502	167	80	245	114	0	12	4	0	0.024	0.024
.	19.01.15-21.14.05-1-277785	117	23	23	5	0	4	448	19	19	0	0	NA	NA	NA	38	27	171	501	168	86	249	113	17	31	3	0.099	0.062	0.018
.	19.01.15-21.14.06-1-277786	386	39	39	9	0	7	537	36	36	0	0	NA	NA	NA	112	132	189	563	193	101	300	136	57	89	2	0.302	0.158	0.01
.	19.01.15-21.14.13-1-277795	468	90	90	30	0	20	540	86	86	0	0	NA	NA	NA	128	127	183	560	197	99	297	144	61	177	24	0.333	0.316	0.122
.	19.01.15-21.14.25-1-277819	485	94	94	25	0	20	547	90	90	0	0	NA	NA	NA	135	131	192	562	190	103	304	140	46	198	24	0.24	0.352	0.126
.	19.01.15-21.14.37-1-277824	35	1	1	0	0	0	0	0	0	0	0	NA	NA	NA	11	8	163	494	164	0	0	0	0	4	0	0	0.008	0
.	19.01.15-21.14.40-1-277828	273	27	27	12	0	7	488	24	24	0	0	NA	NA	NA	64	71	176	532	176	91	276	121	14	49	12	0.08	0.092	0.068
.	19.01.15-21.14.44-1-277835	281	99	99	22	0	18	492	93	93	0	0	NA	NA	NA	85	72	175	531	179	92	275	125	57	183	26	0.326	0.345	0.145
.	19.01.15-21.14.50-1-277843	59	2	2	0	0	0	442	1	1	0	0	NA	NA	NA	18	17	165	502	163	81	247	114	1	2	0	0.006	0.004	0
.	19.01.15-21.15.02-1-277855	86	4	4	1	0	0	453	3	3	0	0	NA	NA	NA	25	32	167	510	168	84	253	116	7	1	2	0.042	0.002	0.012
.	19.01.15-21.15.12-1-277859	33	1	1	0	0	0	0	0	0	0	0	NA	NA	NA	8	7	166	491	163	0	0	0	0	4	0	0	0.008	0
.	19.01.15-21.15.15-1-277860	116	6	6	4	0	3	461	3	3	0	0	NA	NA	NA	46	44	173	515	169	88	258	115	9	20	0	0.052	0.039	0
.	19.01.15-21.15.19-1-277880	263	54	54	10	0	8	475	50	50	0	0	NA	NA	NA	76	57	173	524	173	87	266	122	51	105	9	0.295	0.2	0.052
.	19.01.15-21.15.21-1-277882	158	20	20	4	0	4	463	19	19	0	0	NA	NA	NA	51	50	171	525	167	87	262	114	5	37	5	0.029	0.07	0.03
.	19.01.15-21.15.21-1-277883	539	96	96	27	0	17	585	90	90	0	0	NA	NA	NA	168	170	208	582	193	124	319	142	94	171	20	0.452	0.294	0.104
.	19.01.15-21.15.22-1-277884	36	1	1	0	0	0	0	0	0	0	0	NA	NA	NA	8	13	164	498	164	0	0	0	0	0	2	0	0	0.012
.	19.01.15-21.15.26-1-277889	196	19	19	6	0	6	481	15	15	0	0	NA	NA	NA	69	69	181	530	171	92	270	119	4	28	21	0.022	0.053	0.123
.	19.01.15-21.15.37-1-277891	63	4	4	0	0	0	99	2	2	0	0	NA	NA	NA	21	14	165	496	166	18	54	27	0	6	3	0	0.012	0.018
.	19.01.15-21.15.47-1-277907	355	60	60	25	0	21	500	55	55	0	0	NA	NA	NA	96	81	176	546	172	91	286	123	58	117	13	0.33	0.214	0.076
.	19.01.15-21.15.53-1-277912	66	6	6	2	0	2	440	5	5	0	0	NA	NA	NA	30	26	171	502	166	83	247	110	1	8	3	0.006	0.016	0.018
.	19.01.15-21.15.57-1-277917	365	97	97	19	0	14	515	94	94	0	0	NA	NA	NA	102	107	182	551	187	96	287	132	45	162	24	0.247	0.294	0.128
.	19.01.15-21.16.15-1-277933	33	1	1	1	0	1	0	0	0	0	0	NA	NA	NA	12	7	164	494	162	0	0	0	0	3	0	0	0.006	0
.	19.01.15-21.16.18-1-277944	321	90	90	26	0	25	504	78	78	0	0	NA	NA	NA	105	90	183	541	179	99	283	122	67	174	32	0.366	0.322	0.179
.	19.01.15-21.16.26-1-277968	94	5	5	0	0	0	456	3	3	0	0	NA	NA	NA	31	36	171	513	165	84	260	112	8	12	0	0.047	0.023	0
.	19.01.15-21.16.27-1-277969	147	6	6	1	0	1	470	5	5	0	0	NA	NA	NA	44	45	172	517	169	88	262	120	15	7	0	0.087	0.014	0
.	19.01.15-21.16.50-1-277991	60	2	2	0	0	0	299	1	1	0	0	NA	NA	NA	19	19	168	500	164	60	163	76	0	2	1	0	0.004	0.006
.	19.01.15-21.16.52-1-277992	35	1	1	0	0	0	0	0	0	0	0	NA	NA	NA	14	10	166	494	163	0	0	0	0	3	0	0	0.006	0
.	19.01.15-21.16.55-1-277997	117	5	5	1	0	1	460	3	3	0	0	NA	NA	NA	41	37	168	516	166	81	264	115	13	3	0	0.077	0.006	0
.	19.01.15-21.16.56-1-277999	35	1	1	0	0	0	0	0	0	0	0	NA	NA	NA	7	12	164	498	163	0	0	0	0	0	2	0	0	0.012
.	19.01.15-21.16.58-1-278001	152	10	10	0	0	0	470	6	6	0	0	NA	NA	NA	33	47	173	518	169	89	264	117	8	16	0	0.046	0.031	0
.	19.01.15-21.16.59-1-278002	179	22	22	4	0	3	482	17	17	0	0	NA	NA	NA	62	67	179	527	174	90	268	124	15	46	4	0.084	0.087	0.023
.	19.01.15-21.17.00-1-278003	35	1	1	0	0	0	0	0	0	0	0	NA	NA	NA	8	10	166	493	164	0	0	0	0	1	0	0	0.002	0
.	19.01.15-21.17.03-1-278010	240	13	13	2	0	2	478	11	11	0	0	NA	NA	NA	72	66	178	530	171	91	271	116	6	34	7	0.034	0.064	0.041
.	19.01.15-21.17.15-1-278014	274	57	57	15	0	13	488	52	52	0	0	NA	NA	NA	73	71	176	524	184	91	266	131	43	97	22	0.244	0.185	0.12
.	19.01.15-21.17.26-1-278036	32	1	1	0	0	0	0	0	0	0	0	NA	NA	NA	7	12	165	497	163	0	0	0	0	1	0	0	0.002	0
.	19.01.15-21.17.27-1-278038	34	1	1	0	0	0	0	0	0	0	0	NA	NA	NA	8	11	165	494	165	0	0	0	0	3	0	0	0.006	0
.	19.01.15-21.17.29-1-278039	351	87	87	17	0	13	505	79	79	0	0	NA	NA	NA	97	93	184	540	182	96	280	129	65	166	25	0.353	0.307	0.137
.	19.01.15-21.17.30-1-278041	35	1	1	0	0	0	0	0	0	0	0	NA	NA	NA	9	7	163	493	164	0	0	0	0	1	0	0	0.002	0
.	19.01.15-21.17.31-1-278043	270	107	107	25	0	24	495	96	96	0	0	NA	NA	NA	64	80	182	533	178	94	274	127	92	181	28	0.505	0.34	0.157
.	19.01.15-21.17.32-1-278045	417	111	111	37	0	25	514	98	98	0	0	NA	NA	NA	118	101	181	556	177	97	294	123	72	209	21	0.398	0.376	0.119
.	19.01.15-21.17.33-1-278046	387	100	100	37	0	27	502	91	91	0	0	NA	NA	NA	102	87	178	541	181	93	281	128	75	193	23	0.421	0.357	0.127
.	19.01.15-21.17.35-1-278047	152	14	14	5	0	3	469	12	12	0	0	NA	NA	NA	45	56	173	521	175	88	259	122	1	20	0	0.006	0.038	0
.	19.01.15-21.17.57-1-278070	499	117	117	32	0	25	552	103	103	0	0	NA	NA	NA	105	133	189	568	189	106	308	138	99	192	27	0.524	0.338	0.143
.	19.01.15-21.18.11-1-278079	149	18	18	6	0	5	459	15	15	0	0	NA	NA	NA	49	47	176	512	172	90	252	117	10	31	2	0.057	0.061	0.012
.	19.01.15-21.18.18-1-278081	348	58	58	17	0	15	520	54	54	0	0	NA	NA	NA	105	98	181	552	178	98	293	129	49	124	13	0.271	0.225	0.073
.	19.01.15-21.18.27-1-278104	63	2	2	2	0	2	441	1	1	0	0	NA	NA	NA	11	15	164	499	165	80	247	114	2	1	0	0.012	0.002	0
.	19.01.15-21.18.39-1-278112	653	170	170	62	0	49	594	148	148	0	0	NA	NA	NA	173	183	202	590	204	117	326	151	115	300	46	0.569	0.508	0.225
.	19.01.15-21.18.40-1-278116	35	1	1	0	0	0	0	0	0	0	0	NA	NA	NA	8	10	164	494	165	0	0	0	0	0	0	0	0	0
.	19.01.15-21.18.43-1-278120	63	2	2	1	0	1	354	1	1	0	0	NA	NA	NA	15	14	163	500	164	66	195	93	3	3	0	0.018	0.006	0
.	19.01.15-21.18.54-1-278130	37	1	1	0	0	0	0	0	0	0	0	NA	NA	NA	10	10	163	496	164	0	0	0	0	0	2	0	0	0.012
.	19.01.15-21.18.57-1-278136	441	109	109	30	0	26	541	101	101	0	0	NA	NA	NA	93	133	194	559	193	107	295	139	58	194	27	0.299	0.347	0.14
.	19.01.15-21.19.13-1-278148	398	78	78	31	0	23	516	76	76	0	0	NA	NA	NA	103	102	178	545	192	93	285	138	74	187	24	0.416	0.343	0.125
.	19.01.15-21.19.25-1-278171	437	54	54	7	0	6	519	50	50	0	0	NA	NA	NA	128	106	177	555	187	92	292	135	33	88	12	0.186	0.159	0.064
.	19.01.15-21.19.26-1-278172	95	4	4	1	0	1	454	2	2	0	0	NA	NA	NA	26	34	168	510	169	84	252	118	2	2	0	0.012	0.004	0
.	19.01.15-21.19.40-1-278179	473	65	65	14	0	12	527	55	55	0	0	NA	NA	NA	144	114	183	563	181	99	303	125	44	128	19	0.24	0.227	0.105
.	19.01.15-21.19.40-1-278180	96	4	4	1	0	1	443	3	3	0	0	NA	NA	NA	30	25	167	503	168	83	245	115	0	4	3	0	0.008	0.018
.	19.01.15-21.19.46-1-278186	117	9	9	1	0	1	458	8	8	0	0	NA	NA	NA	45	42	169	514	172	83	255	120	5	16	0	0.03	0.031	0
.	19.01.15-21.19.55-1-278195	118	24	24	4	0	3	450	21	21	0	0	NA	NA	NA	37	32	171	507	167	86	248	116	13	30	4	0.076	0.059	0.024
.	19.01.15-21.20.04-1-278203	35	1	1	0	0	0	0	0	0	0	0	NA	NA	NA	8	13	167	493	166	0	0	0	0	0	0	0	0	0
.	19.01.15-21.20.07-1-278205	121	16	16	8	0	7	459	15	15	0	0	NA	NA	NA	40	40	169	513	171	84	253	122	17	24	1	0.101	0.047	0.006
.	19.01.15-21.20.17-1-278213	241	31	31	10	0	5	482	29	29	0	0	NA	NA	NA	66	67	175	531	174	90	271	121	19	67	7	0.109	0.126	0.04
.	19.01.15-21.20.36-1-278233	144	10	10	1	0	1	466	8	8	0	0	NA	NA	NA	48	49	175	519	168	87	265	114	0	9	4	0	0.017	0.024
.	19.01.15-21.20.42-1-278239	333	129	129	34	0	28	510	118	118	0	0	NA	NA	NA	92	99	182	551	179	95	289	126	84	216	31	0.462	0.392	0.173
.	19.01.15-21.20.47-1-278245	69	6	6	3	0	2	444	5	5	0	0	NA	NA	NA	22	21	167	502	165	83	249	112	0	13	3	0	0.026	0.018
.	19.01.15-21.20.58-1-278253	237	79	79	14	0	8	489	71	71	0	0	NA	NA	NA	57	70	173	532	178	87	277	125	56	130	8	0.324	0.244	0.045
.	19.01.15-21.21.02-1-278254	340	37	37	3	0	2	532	34	34	0	0	NA	NA	NA	89	116	183	556	190	99	297	136	45	36	8	0.246	0.065	0.042
.	19.01.15-21.21.04-1-278259	35	1	1	0	0	0	0	0	0	0	0	NA	NA	NA	5	9	166	492	164	0	0	0	0	0	3	0	0	0.018
.	19.01.15-21.21.06-1-278260	121	7	7	0	0	0	463	6	6	0	0	NA	NA	NA	31	45	176	512	170	88	257	118	10	6	0	0.057	0.012	0
.	19.01.15-21.21.07-1-278261	156	9	9	4	0	4	466	8	8	0	0	NA	NA	NA	34	46	169	517	173	83	264	119	4	10	10	0.024	0.019	0.058
.	19.01.15-21.21.13-1-278284	63	3	3	1	0	1	445	2	2	0	0	NA	NA	NA	23	19	164	501	167	81	247	117	0	2	5	0	0.004	0.03
.	19.01.15-21.21.20-1-278303	326	41	41	10	0	10	521	37	37	0	0	NA	NA	NA	93	102	182	556	177	98	296	127	23	113	2	0.126	0.203	0.011
.	19.01.15-21.21.24-1-278304	154	29	29	1	0	1	463	25	25	0	0	NA	NA	NA	40	40	170	512	171	83	259	121	11	45	3	0.065	0.088	0.018
.	19.01.15-21.21.26-1-278305	442	133	133	35	0	27	524	119	119	0	0	NA	NA	NA	114	108	182	557	182	97	298	129	142	206	27	0.78	0.37	0.148
.	19.01.15-21.21.28-1-278306	245	40	40	14	0	14	473	36	36	0	0	NA	NA	NA	72	59	174	524	174	85	267	121	13	104	10	0.075	0.198	0.057
.	19.01.15-21.21.40-1-278310	35	1	1	0	0	0	0	0	0	0	0	NA	NA	NA	7	11	166	493	165	0	0	0	0	2	0	0	0.004	0
.	19.01.15-21.21.43-1-278315	146	10	10	4	0	1	460	8	8	0	0	NA	NA	NA	34	37	170	509	171	87	255	118	3	21	4	0.018	0.041	0.023
.	19.01.15-21.21.46-1-278319	324	74	74	19	0	12	509	70	70	0	0	NA	NA	NA	107	100	179	548	186	90	286	133	69	152	11	0.385	0.277	0.059
.	19.01.15-21.21.56-1-278404	311	32	32	8	0	4	478	30	30	0	0	NA	NA	NA	79	57	174	524	172	91	267	120	38	76	0	0.218	0.145	0
.	19.01.15-21.22.04-1-278425	330	59	59	17	0	13	496	57	57	0	0	NA	NA	NA	109	80	186	530	177	100	275	121	59	123	4	0.317	0.232	0.023
.	19.01.15-21.22.17-1-278441	386	66	66	15	0	11	511	64	64	0	0	NA	NA	NA	126	108	178	567	176	93	295	123	53	144	24	0.298	0.254	0.136
.	19.01.15-21.22.29-1-278458	123	18	18	2	0	2	458	15	15	0	0	NA	NA	NA	29	37	168	510	172	85	255	118	3	21	3	0.018	0.041	0.017
.	19.01.15-21.22.35-1-278459	322	87	87	21	0	17	506	78	78	0	0	NA	NA	NA	90	100	184	552	177	98	287	121	66	107	33	0.359	0.194	0.186
.	19.01.15-21.23.01-1-278485	359	37	37	12	0	10	515	34	34	0	0	NA	NA	NA	85	103	183	554	179	97	293	125	9	75	30	0.049	0.135	0.168
.	19.01.15-21.23.01-1-278486	447	55	55	14	0	12	523	52	52	0	0	NA	NA	NA	111	104	184	545	188	99	291	133	20	101	12	0.109	0.185	0.064
.	19.01.15-21.23.09-1-278493	136	8	8	1	0	1	461	6	6	0	0	NA	NA	NA	48	41	170	513	171	86	256	119	12	13	3	0.071	0.025	0.018
.	19.01.15-21.23.28-1-278518	34	1	1	0	0	0	0	0	0	0	0	NA	NA	NA	8	10	164	495	164	0	0	0	0	1	0	0	0.002	0
.	19.01.15-21.23.31-1-278519	33	1	1	0	0	0	0	0	0	0	0	NA	NA	NA	8	9	164	494	164	0	0	0	3	0	0	0.018	0	0
.	19.01.15-21.23.33-1-278520	34	1	1	1	0	1	0	0	0	0	0	NA	NA	NA	8	10	165	494	164	0	0	0	2	0	0	0.012	0	0
.	19.01.15-21.23.34-1-278521	146	9	9	1	0	1	465	8	8	0	0	NA	NA	NA	44	43	172	513	171	88	259	118	7	16	0	0.041	0.031	0
.	19.01.15-21.23.35-1-278523	182	7	7	4	0	3	475	6	6	0	0	NA	NA	NA	46	54	174	517	176	89	260	126	19	20	0	0.109	0.039	0
.	19.01.15-21.23.38-1-278528	173	40	40	9	0	7	463	35	35	0	0	NA	NA	NA	61	51	173	518	173	86	256	121	9	86	12	0.052	0.166	0.069
.	19.01.15-21.24.09-1-278549	34	1	1	1	0	1	0	0	0	0	0	NA	NA	NA	13	13	170	494	162	0	0	0	0	0	0	0	0	0
.	19.01.15-21.24.12-1-278552	64	2	2	0	0	0	450	1	1	0	0	NA	NA	NA	17	30	170	508	165	86	251	113	0	4	0	0	0.008	0
.	19.01.15-21.24.12-1-278555	35	1	1	1	0	1	0	0	0	0	0	NA	NA	NA	5	12	165	496	164	0	0	0	0	0	2	0	0	0.012
.	19.01.15-21.24.14-1-278560	124	4	4	1	0	1	462	3	3	0	0	NA	NA	NA	40	42	174	514	167	89	259	114	2	14	0	0.011	0.027	0
.	19.01.15-21.24.15-1-278561	116	8	8	1	0	1	448	7	7	0	0	NA	NA	NA	42	28	166	510	165	83	254	111	0	24	0	0	0.047	0
.	19.01.15-21.24.15-1-278562	91	3	3	0	0	0	462	2	2	0	0	NA	NA	NA	33	45	167	516	175	83	258	121	0	2	2	0	0.004	0.011
.	19.01.15-21.24.15-1-278563	34	1	1	0	0	0	0	0	0	0	0	NA	NA	NA	6	7	164	493	163	0	0	0	0	1	0	0	0.002	0
.	19.01.15-21.24.18-1-278567	314	128	128	30	0	29	501	117	117	0	0	NA	NA	NA	96	93	183	536	187	94	275	132	81	229	25	0.443	0.427	0.134
.	19.01.15-21.24.23-1-278584	117	4	4	1	0	1	447	3	3	0	0	NA	NA	NA	32	26	168	503	168	84	249	114	0	14	0	0	0.028	0
.	19.01.15-21.24.24-1-278585	97	3	3	2	0	2	447	1	1	0	0	NA	NA	NA	35	30	168	507	168	81	252	114	2	3	0	0.012	0.006	0
.	19.01.15-21.24.27-1-278588	182	12	12	5	0	4	479	8	8	0	0	NA	NA	NA	54	57	171	525	174	88	271	120	5	22	4	0.029	0.042	0.023
.	19.01.15-21.24.30-1-278591	333	86	86	20	0	17	528	82	82	0	0	NA	NA	NA	94	121	192	553	189	103	287	138	71	175	27	0.37	0.316	0.143
.	19.01.15-21.24.30-1-278592	330	72	72	13	0	11	521	67	67	0	0	NA	NA	NA	98	102	175	555	185	92	297	132	66	126	21	0.377	0.227	0.114
.	19.01.15-21.24.33-1-278596	93	3	3	0	0	0	461	2	2	0	0	NA	NA	NA	24	40	175	511	167	90	257	114	0	14	0	0	0.027	0
.	19.01.15-21.24.36-1-278597	202	8	8	0	0	0	486	6	6	0	0	NA	NA	NA	68	74	183	531	173	98	269	119	6	23	0	0.033	0.043	0
.	19.01.15-21.24.38-1-278599	120	5	5	1	0	1	458	4	4	0	0	NA	NA	NA	52	39	172	511	169	88	253	117	6	7	1	0.035	0.014	0.006
.	19.01.15-21.24.47-1-278610	123	13	13	3	0	2	459	11	11	0	0	NA	NA	NA	28	41	170	518	166	82	264	113	6	23	2	0.035	0.044	0.012
.	19.01.15-21.24.51-1-278615	329	41	41	5	0	4	512	38	38	0	0	NA	NA	NA	80	100	182	549	182	97	285	130	20	51	19	0.11	0.093	0.104
.	19.01.15-21.24.51-1-278616	142	21	21	5	0	4	450	17	17	0	0	NA	NA	NA	49	35	169	509	170	86	248	116	0	41	3	0	0.081	0.018
.	19.01.15-21.24.55-1-278622	308	28	28	6	0	4	507	27	27	0	0	NA	NA	NA	74	89	187	541	174	104	280	123	25	55	18	0.134	0.102	0.103
.	19.01.15-21.24.57-1-278625	147	22	22	1	0	1	461	20	20	0	0	NA	NA	NA	50	39	175	510	167	86	260	115	23	38	3	0.131	0.075	0.018
.	19.01.15-21.25.09-1-278636	63	3	3	2	0	2	440	2	2	0	0	NA	NA	NA	27	16	168	495	166	82	242	116	8	0	0	0.048	0	0
.	19.01.15-21.25.21-1-278659	63	2	2	2	0	2	100	1	1	0	0	NA	NA	NA	22	14	165	496	166	20	54	26	0	8	0	0	0.016	0
.	19.01.15-21.25.24-1-278660	374	68	68	12	0	9	528	62	62	0	0	NA	NA	NA	97	115	180	567	181	95	303	130	45	128	10	0.25	0.226	0.055
.	19.01.15-21.25.29-1-278664	83	3	3	0	0	0	439	2	2	0	0	NA	NA	NA	27	15	166	493	169	82	242	115	0	7	0	0	0.014	0
.	19.01.15-21.25.38-1-278668	300	38	38	14	0	10	502	34	34	0	0	NA	NA	NA	79	83	182	532	182	98	274	130	19	71	17	0.104	0.133	0.093
.	19.01.15-21.25.41-1-278673	152	15	15	3	0	3	475	13	13	0	0	NA	NA	NA	57	47	171	518	171	89	267	119	4	21	9	0.023	0.041	0.053
.	19.01.15-21.25.41-1-278677	121	11	11	2	0	2	440	9	9	0	0	NA	NA	NA	44	25	171	502	165	85	245	110	4	23	4	0.023	0.046	0.024
.	19.01.15-21.25.45-1-278681	240	21	21	3	0	2	492	17	17	0	0	NA	NA	NA	71	71	179	531	174	93	274	125	10	46	0	0.056	0.087	0
.	19.01.15-21.26.00-1-278698	428	135	135	33	0	28	530	128	128	0	0	NA	NA	NA	107	118	185	567	179	101	305	124	78	234	34	0.422	0.413	0.19
.	19.01.15-21.26.05-1-278700	434	77	77	24	0	20	543	70	70	0	0	NA	NA	NA	106	129	191	565	186	103	306	134	70	131	11	0.366	0.232	0.059
.	19.01.15-21.26.06-1-278701	208	36	36	6	0	4	476	33	33	0	0	NA	NA	NA	62	59	178	525	169	90	268	118	13	73	25	0.073	0.139	0.148
.	19.01.15-21.26.16-1-278714	435	73	73	18	0	11	533	68	68	0	0	NA	NA	NA	133	116	188	561	180	104	302	127	47	149	20	0.25	0.266	0.111
.	19.01.15-21.26.20-1-278737	35	1	1	0	0	0	0	0	0	0	0	NA	NA	NA	4	9	166	494	162	0	0	0	0	1	0	0	0.002	0
.	19.01.15-21.26.22-1-278743	185	18	18	3	0	2	479	16	16	0	0	NA	NA	NA	52	61	175	528	171	91	267	121	21	26	1	0.12	0.049	0.006
.	19.01.15-21.26.27-1-278744	321	96	96	30	0	25	510	88	88	0	0	NA	NA	NA	106	94	185	541	181	99	283	128	64	181	22	0.346	0.335	0.122
.	19.01.15-21.26.32-1-278746	441	60	60	18	0	14	531	55	55	0	0	NA	NA	NA	141	107	186	551	183	103	296	132	53	118	15	0.285	0.214	0.082
.	19.01.15-21.26.54-1-278768	209	65	65	13	0	11	474	61	61	0	0	NA	NA	NA	71	63	177	527	172	91	265	118	58	115	21	0.328	0.218	0.122
.	19.01.15-21.27.02-1-278774	34	1	1	0	0	0	0	0	0	0	0	NA	NA	NA	13	10	169	490	164	0	0	0	0	0	1	0	0	0.006
.	19.01.15-21.27.03-1-278776	33	1	1	1	0	1	0	0	0	0	0	NA	NA	NA	13	7	165	491	164	0	0	0	0	1	0	0	0.002	0
.	19.01.15-21.27.05-1-278781	372	98	98	26	0	19	525	91	91	0	0	NA	NA	NA	102	114	185	550	192	98	289	138	75	178	24	0.405	0.324	0.125
.	19.01.15-21.27.12-1-278783	61	2	2	0	0	0	252	0	0	0	0	NA	NA	NA	15	11	167	494	163	41	137	74	0	3	0	0	0.006	0
.	19.01.15-21.27.36-1-278806	440	98	98	17	0	15	549	90	90	0	0	NA	NA	NA	126	139	188	575	189	105	306	138	77	162	29	0.41	0.282	0.153
.	19.01.15-21.27.47-1-278822	317	86	86	23	0	19	489	79	79	0	0	NA	NA	NA	93	69	172	535	175	85	280	124	73	137	22	0.424	0.256	0.126
.	19.01.15-21.28.15-1-278843	127	22	22	8	0	7	469	21	21	0	0	NA	NA	NA	34	50	170	521	172	87	261	121	18	28	20	0.106	0.054	0.116
.	19.01.15-21.28.18-1-278848	35	1	1	0	0	0	0	0	0	0	0	NA	NA	NA	10	8	164	495	162	0	0	0	0	0	0	0	0	0
.	19.01.15-21.28.21-1-278865	144	11	11	2	0	2	472	10	10	0	0	NA	NA	NA	41	53	174	514	178	89	260	123	8	25	1	0.046	0.049	0.006
.	19.01.15-21.28.41-1-278879	172	11	11	5	0	5	464	10	10	0	0	NA	NA	NA	59	46	173	516	170	86	262	116	9	16	1	0.052	0.031	0.006
.	19.01.15-21.28.43-1-278882	116	4	4	1	0	0	459	3	3	0	0	NA	NA	NA	42	48	170	523	168	84	261	114	4	2	2	0.024	0.004	0.012
.	19.01.15-21.28.43-1-278883	329	59	59	12	0	12	506	55	55	0	0	NA	NA	NA	122	91	175	546	183	94	286	126	41	102	11	0.234	0.187	0.06
.	19.01.15-21.28.48-1-278889	182	14	14	2	0	2	481	12	12	0	0	NA	NA	NA	43	55	171	521	176	87	270	124	22	25	2	0.129	0.048	0.011
.	19.01.15-21.29.01-1-278902	89	10	10	2	0	2	457	9	9	0	0	NA	NA	NA	22	37	168	510	172	83	257	117	16	12	9	0.095	0.024	0.052
.	19.01.15-21.29.04-1-278904	151	7	7	1	0	1	460	6	6	0	0	NA	NA	NA	46	42	171	519	165	86	260	114	0	11	3	0	0.021	0.018
.	19.01.15-21.29.04-1-278905	66	2	2	1	0	1	444	0	0	0	0	NA	NA	NA	10	17	165	500	165	82	248	114	0	6	0	0	0.012	0
.	19.01.15-21.29.16-1-278912	213	9	9	3	0	3	477	7	7	0	0	NA	NA	NA	48	53	173	519	174	88	264	125	4	29	2	0.023	0.056	0.011
.	19.01.15-21.29.16-1-278913	37	1	1	0	0	0	0	0	0	0	0	NA	NA	NA	9	13	165	498	163	0	0	0	0	0	0	0	0	0
.	19.01.15-21.29.20-1-278932	269	47	47	13	0	10	499	43	43	0	0	NA	NA	NA	100	79	178	534	180	94	275	130	31	94	5	0.174	0.176	0.028
.	19.01.15-21.29.21-1-278933	59	2	2	0	0	0	251	1	1	0	0	NA	NA	NA	16	10	164	495	164	48	136	67	0	2	0	0	0.004	0
.	19.01.15-21.29.23-1-278935	295	71	71	19	0	10	493	68	68	0	0	NA	NA	NA	85	80	177	540	176	89	279	125	41	166	6	0.232	0.307	0.034
.	19.01.15-21.29.31-1-278941	174	8	8	0	0	0	471	6	6	0	0	NA	NA	NA	55	52	172	524	169	86	269	116	5	14	0	0.029	0.027	0
.	19.01.15-21.29.32-1-278942	115	4	4	0	0	0	444	3	3	0	0	NA	NA	NA	42	28	167	506	168	82	247	115	0	5	1	0	0.01	0.006
.	19.01.15-21.29.32-1-278943	279	65	65	15	0	13	489	59	59	0	0	NA	NA	NA	81	72	182	529	174	96	273	120	60	127	9	0.33	0.24	0.052
.	19.01.15-21.29.38-1-278950	32	1	1	0	0	0	0	0	0	0	0	NA	NA	NA	12	9	164	496	162	0	0	0	1	0	0	0.006	0	0
.	19.01.15-21.29.41-1-278954	504	95	95	21	0	19	558	90	90	0	0	NA	NA	NA	144	139	194	567	191	112	309	137	78	180	26	0.402	0.317	0.136
.	19.01.15-21.29.45-1-278959	87	6	6	1	0	1	437	5	5	0	0	NA	NA	NA	22	19	165	500	167	79	245	113	0	9	0	0	0.018	0
.	19.01.15-21.29.46-1-278962	506	92	92	24	0	17	546	86	86	0	0	NA	NA	NA	150	134	184	574	189	101	310	135	76	168	22	0.413	0.293	0.116
.	19.01.15-21.29.52-1-278968	121	6	6	1	0	1	469	4	4	0	0	NA	NA	NA	55	53	169	522	175	84	265	120	0	14	7	0	0.027	0.04
.	19.01.15-21.30.01-1-278974	175	15	15	1	0	1	467	13	13	0	0	NA	NA	NA	46	46	173	517	169	89	259	119	6	33	0	0.035	0.064	0
.	19.01.15-21.30.03-1-278980	117	5	5	0	0	0	464	4	4	0	0	NA	NA	NA	40	48	173	522	166	88	263	113	5	18	0	0.029	0.034	0
.	19.01.15-21.30.07-1-278982	146	12	12	1	0	1	457	8	8	0	0	NA	NA	NA	41	45	171	516	171	85	254	118	0	13	5	0	0.025	0.029
.	19.01.15-21.30.18-1-278995	548	49	49	19	0	13	571	43	43	0	0	NA	NA	NA	157	159	197	589	186	110	327	134	58	121	8	0.294	0.205	0.043
.	19.01.15-21.30.20-1-279011	154	18	18	2	0	1	468	16	16	0	0	NA	NA	NA	48	53	174	515	177	87	260	121	26	37	0	0.149	0.072	0
.	19.01.15-21.30.26-1-279015	202	17	17	4	0	4	489	16	16	0	0	NA	NA	NA	59	70	174	536	173	88	279	122	0	48	5	0	0.09	0.029
.	19.01.15-21.30.30-1-279016	550	68	68	27	0	21	568	65	65	0	0	NA	NA	NA	151	150	194	564	205	109	308	151	49	145	14	0.253	0.257	0.068
.	19.01.15-21.30.54-1-279038	360	62	62	15	0	12	530	52	52	0	0	NA	NA	NA	97	113	184	559	183	98	302	130	73	114	19	0.397	0.204	0.104
.	19.01.15-21.30.55-1-279040	388	129	129	29	0	21	519	121	121	0	0	NA	NA	NA	101	104	187	546	184	97	290	132	88	237	23	0.471	0.434	0.125
.	19.01.15-21.30.56-1-279043	63	2	2	0	0	0	444	1	1	0	0	NA	NA	NA	24	27	165	507	168	80	248	116	5	0	0	0.03	0	0
.	19.01.15-21.31.00-1-279048	174	15	15	5	0	5	455	13	13	0	0	NA	NA	NA	45	38	174	511	166	88	253	114	15	37	3	0.086	0.072	0.018
.	19.01.15-21.31.09-1-279095	239	22	22	6	0	6	474	17	17	0	0	NA	NA	NA	67	54	177	516	174	90	260	124	23	45	3	0.13	0.087	0.017
.	19.01.15-21.31.28-1-279119	391	56	56	19	0	13	531	49	49	0	0	NA	NA	NA	112	121	184	570	180	97	307	127	35	95	13	0.19	0.167	0.072
.	19.01.15-21.31.33-1-279122	122	7	7	2	0	1	470	6	6	0	0	NA	NA	NA	43	55	177	518	173	89	262	119	4	15	0	0.023	0.029	0
.	19.01.15-21.31.35-1-279124	66	3	3	1	0	1	447	1	1	0	0	NA	NA	NA	33	35	169	510	169	82	250	115	0	11	0	0	0.022	0
.	19.01.15-21.31.36-1-279125	83	4	4	3	0	3	443	3	3	0	0	NA	NA	NA	23	18	170	496	165	85	244	114	12	3	0	0.071	0.006	0
.	19.01.15-21.31.40-1-279129	347	42	42	10	0	9	506	37	37	0	0	NA	NA	NA	89	101	181	554	179	96	286	124	20	64	21	0.11	0.116	0.117
.	19.01.15-21.31.49-1-279144	263	11	11	4	0	4	495	9	9	0	0	NA	NA	NA	73	79	174	537	181	88	281	126	4	26	3	0.023	0.048	0.017
.	19.01.15-21.31.49-1-279145	182	26	26	6	0	6	459	19	19	0	0	NA	NA	NA	55	40	172	514	167	89	257	113	15	45	4	0.087	0.088	0.024
.	19.01.15-21.31.51-1-279146	31	1	1	0	0	0	0	0	0	0	0	NA	NA	NA	12	10	166	493	164	0	0	0	0	0	0	0	0	0
.	19.01.15-21.31.52-1-279147	335	106	106	28	0	23	511	98	98	0	0	NA	NA	NA	92	94	187	547	173	101	288	122	90	189	30	0.481	0.346	0.173
.	19.01.15-21.31.53-1-279149	146	13	13	3	0	2	481	11	11	0	0	NA	NA	NA	52	62	180	518	177	96	262	123	17	26	0	0.094	0.05	0
.	19.01.15-21.32.10-1-279157	96	6	6	1	0	1	438	2	2	0	0	NA	NA	NA	29	19	166	500	166	83	244	111	6	7	4	0.036	0.014	0.024
.	19.01.15-21.32.19-1-279189	86	3	3	0	0	0	458	2	2	0	0	NA	NA	NA	37	40	172	510	171	86	253	119	7	9	0	0.041	0.018	0
.	19.01.15-21.32.21-1-279192	95	5	5	1	0	1	449	4	4	0	0	NA	NA	NA	30	28	168	506	167	84	253	112	3	2	3	0.018	0.004	0.018
.	19.01.15-21.32.30-1-279193	239	18	18	1	0	1	496	17	17	0	0	NA	NA	NA	82	88	179	542	180	91	278	127	14	35	10	0.078	0.065	0.056
.	19.01.15-21.32.34-1-279195	36	1	1	0	0	0	0	0	0	0	0	NA	NA	NA	11	10	164	495	164	0	0	0	0	0	0	0	0	0
.	19.01.15-21.32.37-1-279198	168	8	8	2	0	2	463	6	6	0	0	NA	NA	NA	46	43	172	514	170	86	258	119	7	11	2	0.041	0.021	0.012
.	19.01.15-21.32.40-1-279202	352	84	84	15	0	10	496	79	79	0	0	NA	NA	NA	112	85	186	535	177	96	278	122	61	120	8	0.328	0.224	0.045
.	19.01.15-21.32.43-1-279206	34	1	1	1	0	1	0	0	0	0	0	NA	NA	NA	12	12	165	495	165	0	0	0	0	0	0	0	0	0
.	19.01.15-21.32.44-1-279210	31	1	1	0	0	0	0	0	0	0	0	NA	NA	NA	14	13	164	496	166	0	0	0	0	0	1	0	0	0.006
.	19.01.15-21.32.45-1-279211	207	18	18	4	0	4	474	16	16	0	0	NA	NA	NA	77	64	175	529	173	88	267	119	27	46	6	0.154	0.087	0.035
.	19.01.15-21.32.47-1-279215	57	2	2	1	0	1	100	1	1	0	0	NA	NA	NA	17	23	168	499	169	14	58	28	2	2	0	0.012	0.004	0
.	19.01.15-21.32.49-1-279219	35	1	1	0	0	0	0	0	0	0	0	NA	NA	NA	15	6	165	489	165	0	0	0	0	0	4	0	0	0.024
.	19.01.15-21.32.53-1-279220	420	121	121	29	0	25	522	111	111	0	0	NA	NA	NA	113	111	189	552	183	101	292	129	117	203	13	0.619	0.368	0.071
.	19.01.15-21.32.54-1-279222	88	4	4	2	0	2	447	3	3	0	0	NA	NA	NA	25	29	170	505	167	83	250	114	0	4	2	0	0.008	0.012
.	19.01.15-21.32.56-1-279228	295	68	68	18	0	13	512	63	63	0	0	NA	NA	NA	83	92	188	542	175	104	284	124	69	136	23	0.367	0.251	0.131
.	19.01.15-21.33.06-1-279234	62	2	2	0	0	0	441	1	1	0	0	NA	NA	NA	20	20	166	503	164	83	247	111	3	0	2	0.018	0	0.012
.	19.01.15-21.33.08-1-279235	502	84	84	24	0	21	556	78	78	0	0	NA	NA	NA	137	141	192	580	182	106	323	127	62	169	21	0.323	0.291	0.115
.	19.01.15-21.33.18-1-279247	94	3	3	0	0	0	446	2	2	0	0	NA	NA	NA	28	32	171	503	171	84	245	117	0	5	1	0	0.01	0.006
.	19.01.15-21.33.23-1-279263	442	100	100	23	0	17	524	89	89	0	0	NA	NA	NA	124	108	182	556	183	97	298	129	86	178	25	0.473	0.32	0.137
.	19.01.15-21.33.32-1-279268	382	27	27	10	0	9	534	25	25	0	0	NA	NA	NA	116	120	185	562	186	99	304	131	28	54	7	0.151	0.096	0.038
.	19.01.15-21.33.32-1-279269	213	19	19	6	0	6	499	18	18	0	0	NA	NA	NA	67	78	175	535	181	91	279	129	7	25	3	0.04	0.047	0.017
.	19.01.15-21.33.57-1-279294	94	4	4	0	0	0	449	3	3	0	0	NA	NA	NA	26	27	167	507	166	82	253	114	5	7	0	0.03	0.014	0
.	19.01.15-21.34.02-1-279297	145	10	10	0	0	0	464	8	8	0	0	NA	NA	NA	42	41	170	512	172	87	258	119	5	9	7	0.029	0.018	0.041
.	19.01.15-21.34.10-1-279301	420	107	107	28	0	24	540	98	98	0	0	NA	NA	NA	93	122	189	556	190	101	301	138	90	180	22	0.476	0.324	0.116
.	19.01.15-21.34.17-1-279305	112	5	5	0	0	0	446	4	4	0	0	NA	NA	NA	26	26	169	502	168	83	247	116	0	8	4	0	0.016	0.024
.	19.01.15-21.34.23-1-279330	145	18	18	4	0	3	467	15	15	0	0	NA	NA	NA	62	61	169	534	171	83	267	117	21	27	8	0.124	0.051	0.047
.	19.01.15-21.34.23-1-279331	440	62	62	17	0	9	523	60	60	0	0	NA	NA	NA	128	107	193	550	177	108	290	125	45	120	13	0.233	0.218	0.073
.	19.01.15-21.34.25-1-279333	315	48	48	10	0	8	512	42	42	0	0	NA	NA	NA	79	95	182	546	180	96	286	130	51	94	7	0.28	0.172	0.039
.	19.01.15-21.34.32-1-279336	317	48	48	11	0	10	530	39	39	0	0	NA	NA	NA	88	113	185	558	183	100	298	132	28	101	16	0.151	0.181	0.087
.	19.01.15-21.34.52-1-279357	236	31	31	6	0	6	498	27	27	0	0	NA	NA	NA	82	85	176	543	179	90	283	125	26	71	8	0.148	0.131	0.045
.	19.01.15-21.34.55-1-279361	509	83	83	16	0	11	572	80	80	0	0	NA	NA	NA	126	159	194	589	189	106	329	137	82	144	16	0.423	0.244	0.085
.	19.01.15-21.35.13-1-279375	309	69	69	15	0	11	507	66	66	0	0	NA	NA	NA	93	94	183	546	178	97	286	124	47	124	14	0.257	0.227	0.079
.	19.01.15-21.35.34-1-279399	187	37	37	6	0	5	472	32	32	0	0	NA	NA	NA	60	57	178	517	175	91	261	120	11	70	17	0.062	0.135	0.097
.	19.01.15-21.35.40-1-279406	179	9	9	6	0	5	464	8	8	0	0	NA	NA	NA	49	49	179	515	168	91	259	114	0	33	3	0	0.064	0.018
.	19.01.15-21.35.50-1-279418	341	77	77	22	0	13	512	71	71	0	0	NA	NA	NA	103	100	183	543	187	96	283	133	60	126	30	0.328	0.232	0.16
.	19.01.15-21.35.52-1-279420	62	2	2	1	0	1	439	1	1	0	0	NA	NA	NA	26	20	166	501	166	80	245	114	0	9	0	0	0.018	0
.	19.01.15-21.36.01-1-279430	31	1	1	0	0	0	0	0	0	0	0	NA	NA	NA	8	5	163	493	162	0	0	0	0	0	0	0	0	0
.	19.01.15-21.36.03-1-279432	404	101	101	18	0	14	527	94	94	0	0	NA	NA	NA	127	109	184	560	178	99	303	125	75	182	20	0.408	0.325	0.112
.	19.01.15-21.36.04-1-279433	405	40	40	13	0	10	537	38	38	0	0	NA	NA	NA	101	125	191	558	189	105	296	136	24	69	16	0.126	0.124	0.085
.	19.01.15-21.36.06-1-279434	238	47	47	13	0	9	503	43	43	0	0	NA	NA	NA	67	97	190	541	179	101	277	125	42	87	19	0.221	0.161	0.106
.	19.01.15-21.36.12-1-279436	147	8	8	0	0	0	451	7	7	0	0	NA	NA	NA	58	34	173	510	164	89	247	115	3	13	0	0.017	0.025	0
.	19.01.15-21.36.28-1-279473	114	5	5	0	0	0	446	4	4	0	0	NA	NA	NA	30	23	165	506	165	80	252	114	5	2	0	0.03	0.004	0
.	19.01.15-21.36.38-1-279478	236	36	36	9	0	9	484	32	32	0	0	NA	NA	NA	64	74	176	532	179	88	274	122	9	71	15	0.051	0.133	0.084
.	19.01.15-21.36.44-1-279486	63	2	2	1	0	1	255	1	1	0	0	NA	NA	NA	18	15	167	494	167	49	132	74	0	0	1	0	0	0.006
.	19.01.15-21.36.55-1-279499	121	14	14	6	0	4	462	12	12	0	0	NA	NA	NA	31	45	174	511	173	88	254	120	17	12	8	0.098	0.023	0.046
.	19.01.15-21.37.02-1-279504	373	32	32	6	0	5	516	28	28	0	0	NA	NA	NA	107	92	185	536	184	103	280	133	13	67	17	0.07	0.125	0.092
.	19.01.15-21.37.06-1-279507	475	85	85	28	0	21	557	77	77	0	0	NA	NA	NA	129	145	188	578	192	102	319	136	91	135	14	0.484	0.234	0.073
.	19.01.15-21.37.09-1-279508	111	8	8	0	0	0	445	6	6	0	0	NA	NA	NA	28	19	168	498	166	84	245	116	10	2	4	0.06	0.004	0.024
.	19.01.15-21.37.17-1-279520	32	1	1	1	0	1	0	0	0	0	0	NA	NA	NA	6	7	164	493	163	0	0	0	0	2	0	0	0.004	0
.	19.01.15-21.37.23-1-279536	448	85	85	23	0	20	534	81	81	0	0	NA	NA	NA	123	120	182	555	196	96	298	140	58	157	19	0.319	0.283	0.097
.	19.01.15-21.37.25-1-279537	33	1	1	0	0	0	0	0	0	0	0	NA	NA	NA	10	11	165	493	166	0	0	0	2	0	0	0.012	0	0
.	19.01.15-21.37.27-1-279538	284	32	32	10	0	7	505	29	29	0	0	NA	NA	NA	89	85	181	538	179	97	280	128	28	59	18	0.155	0.11	0.101
.	19.01.15-21.37.28-1-279539	34	1	1	0	0	0	0	0	0	0	0	NA	NA	NA	8	10	165	492	166	0	0	0	0	1	0	0	0.002	0
.	19.01.15-21.37.31-1-279540	266	26	26	5	0	2	494	22	22	0	0	NA	NA	NA	63	79	181	535	176	96	278	120	30	44	10	0.166	0.082	0.057
.	19.01.15-21.37.34-1-279542	301	38	38	11	0	11	496	32	32	0	0	NA	NA	NA	87	81	178	544	172	92	284	120	26	79	18	0.146	0.145	0.105
.	19.01.15-21.37.46-1-279559	172	26	26	5	0	5	460	22	22	0	0	NA	NA	NA	52	41	175	508	171	88	255	117	20	40	4	0.114	0.079	0.023
.	19.01.15-21.37.55-1-279569	319	82	82	24	0	21	511	73	73	0	0	NA	NA	NA	69	93	177	552	177	96	290	125	60	158	14	0.339	0.286	0.079
.	19.01.15-21.38.03-1-279575	290	27	27	6	0	5	510	26	26	0	0	NA	NA	NA	99	96	177	548	184	93	286	131	12	59	12	0.068	0.108	0.065
.	19.01.15-21.38.14-1-279579	118	6	6	2	0	1	461	5	5	0	0	NA	NA	NA	41	43	170	514	172	84	257	120	1	14	2	0.006	0.027	0.012
.	19.01.15-21.38.14-1-279580	88	4	4	1	0	1	442	3	3	0	0	NA	NA	NA	21	23	166	506	164	83	248	111	0	3	1	0	0.006	0.006
.	19.01.15-21.38.26-1-279609	206	20	20	1	0	1	468	19	19	0	0	NA	NA	NA	65	47	169	523	168	86	265	117	8	33	4	0.047	0.063	0.024
.	19.01.15-21.38.27-1-279611	150	12	12	3	0	3	469	9	9	0	0	NA	NA	NA	46	52	175	519	171	90	262	117	7	18	5	0.04	0.035	0.029
.	19.01.15-21.38.41-1-279619	119	4	4	0	0	0	452	3	3	0	0	NA	NA	NA	40	27	169	505	166	84	253	115	0	8	2	0	0.016	0.012
.	19.01.15-21.38.42-1-279621	274	45	45	6	0	4	486	42	42	0	0	NA	NA	NA	87	67	179	527	174	94	270	122	35	62	7	0.196	0.118	0.04
.	19.01.15-21.38.50-1-279630	112	6	6	1	0	1	453	5	5	0	0	NA	NA	NA	31	28	168	508	165	83	257	113	2	11	6	0.012	0.022	0.036
.	19.01.15-21.39.00-1-279637	63	3	3	1	0	0	430	2	2	0	0	NA	NA	NA	28	15	164	499	165	79	243	108	0	9	4	0	0.018	0.024
.	19.01.15-21.39.05-1-279641	91	4	4	0	0	0	437	3	3	0	0	NA	NA	NA	42	16	167	495	167	82	241	114	0	14	0	0	0.028	0
.	19.01.15-21.39.09-1-279643	177	25	25	7	0	6	471	23	23	0	0	NA	NA	NA	44	52	175	515	175	90	258	123	20	35	6	0.114	0.068	0.034
.	19.01.15-21.39.10-1-279644	64	4	4	0	0	0	448	1	1	0	0	NA	NA	NA	27	28	171	505	165	85	250	113	5	5	0	0.029	0.01	0
.	19.01.15-21.39.12-1-279646	118	7	7	3	0	3	452	6	6	0	0	NA	NA	NA	36	29	169	507	166	84	252	116	4	17	0	0.024	0.034	0
.	19.01.15-21.39.13-1-279651	353	68	68	23	0	14	520	59	59	0	0	NA	NA	NA	91	104	190	538	189	103	279	138	49	121	24	0.258	0.225	0.127
.	19.01.15-21.39.20-1-279671	129	7	7	0	0	0	467	5	5	0	0	NA	NA	NA	37	46	175	516	168	89	260	118	3	12	0	0.017	0.023	0
.	19.01.15-21.39.24-1-279673	378	154	154	40	0	37	528	140	140	0	0	NA	NA	NA	84	107	185	552	183	99	296	133	144	258	33	0.778	0.467	0.18
.	19.01.15-21.39.28-1-279677	153	14	14	6	0	4	454	12	12	0	0	NA	NA	NA	53	37	170	513	167	86	253	115	7	39	10	0.041	0.076	0.06
.	19.01.15-21.39.36-1-279681	147	11	11	5	0	3	475	9	9	0	0	NA	NA	NA	47	59	171	529	172	90	268	117	2	24	10	0.012	0.045	0.058
.	19.01.15-21.39.37-1-279682	596	116	116	32	0	28	574	104	104	0	0	NA	NA	NA	158	162	204	581	190	117	319	138	60	220	17	0.294	0.379	0.089
.	19.01.15-21.39.49-1-279696	63	2	2	0	0	0	441	1	1	0	0	NA	NA	NA	29	23	167	502	167	80	247	114	0	8	0	0	0.016	0
.	19.01.15-21.39.59-1-279702	62	2	2	0	0	0	253	1	1	0	0	NA	NA	NA	20	16	166	500	163	48	134	71	0	3	5	0	0.006	0.031
.	19.01.15-21.40.00-1-279704	34	1	1	0	0	0	0	0	0	0	0	NA	NA	NA	10	11	164	496	164	0	0	0	0	0	0	0	0	0
.	19.01.15-21.40.00-1-279705	672	86	86	21	0	15	573	80	80	0	0	NA	NA	NA	181	161	191	593	190	106	331	136	66	163	20	0.346	0.275	0.105
.	19.01.15-21.40.03-1-279712	487	144	144	36	0	31	570	135	135	0	0	NA	NA	NA	105	156	194	576	199	107	316	147	52	272	43	0.268	0.472	0.216
.	19.01.15-21.40.04-1-279713	204	27	27	9	0	7	482	25	25	0	0	NA	NA	NA	70	69	181	529	172	93	270	119	4	61	3	0.022	0.115	0.017
.	19.01.15-21.40.05-1-279714	61	3	3	0	0	0	439	2	2	0	0	NA	NA	NA	20	21	167	503	164	81	246	112	1	5	0	0.006	0.01	0
.	19.01.15-21.40.10-1-279721	151	21	21	4	0	3	465	19	19	0	0	NA	NA	NA	47	44	174	509	174	88	255	122	1	46	4	0.006	0.09	0.023
.	19.01.15-21.40.18-1-279742	34	1	1	1	0	1	0	0	0	0	0	NA	NA	NA	12	12	164	495	166	0	0	0	0	0	1	0	0	0.006
.	19.01.15-21.40.21-1-279749	57	2	2	0	0	0	296	1	1	0	0	NA	NA	NA	15	17	164	497	169	53	164	79	0	0	2	0	0	0.012
.	19.01.15-21.40.34-1-279753	682	90	90	25	0	17	599	83	83	0	0	NA	NA	NA	197	191	204	598	202	115	335	149	85	169	30	0.417	0.283	0.149
.	19.01.15-21.40.40-1-279758	34	1	1	0	0	0	0	0	0	0	0	NA	NA	NA	11	11	165	494	165	0	0	0	0	0	0	0	0	0
.	19.01.15-21.40.41-1-279760	120	14	14	3	0	3	453	13	13	0	0	NA	NA	NA	35	36	171	507	171	85	251	117	9	20	4	0.053	0.039	0.023
.	19.01.15-21.40.46-1-279766	191	12	12	3	0	3	479	11	11	0	0	NA	NA	NA	59	61	173	526	175	88	269	122	15	40	1	0.087	0.076	0.006
.	19.01.15-21.40.49-1-279774	289	129	129	34	0	29	488	112	112	0	0	NA	NA	NA	84	72	174	537	174	89	277	122	88	198	24	0.506	0.369	0.138
.	19.01.15-21.41.11-1-279787	120	4	4	0	0	0	462	3	3	0	0	NA	NA	NA	37	42	171	516	168	87	260	115	6	5	2	0.035	0.01	0.012
.	19.01.15-21.41.11-1-279788	63	2	2	1	0	1	305	1	1	0	0	NA	NA	NA	14	13	164	495	167	59	164	82	0	7	0	0	0.014	0
.	19.01.15-21.41.22-1-279814	204	35	35	10	0	9	472	34	34	0	0	NA	NA	NA	60	50	173	517	173	88	263	121	25	65	7	0.145	0.126	0.04
.	19.01.15-21.41.28-1-279817	117	4	4	2	0	2	458	3	3	0	0	NA	NA	NA	31	35	172	508	168	85	257	116	0	9	0	0	0.018	0
.	19.01.15-21.41.41-1-279828	69	3	3	2	0	2	440	1	1	0	0	NA	NA	NA	20	21	171	499	164	85	241	114	0	2	0	0	0.004	0
.	19.01.15-21.41.51-1-279838	64	2	2	0	0	0	439	1	1	0	0	NA	NA	NA	22	18	163	501	167	79	248	112	3	0	0	0.018	0	0
.	19.01.15-21.41.56-1-279843	91	9	9	3	0	2	454	7	7	0	0	NA	NA	NA	34	35	169	514	165	84	259	111	8	9	7	0.047	0.018	0.042
.	19.01.15-21.42.01-1-279848	119	6	6	0	0	0	448	5	5	0	0	NA	NA	NA	42	28	171	505	165	86	248	114	3	14	0	0.018	0.028	0
.	19.01.15-21.42.12-1-279851	148	5	5	0	0	0	462	4	4	0	0	NA	NA	NA	32	41	170	510	174	86	253	123	1	12	0	0.006	0.024	0
.	19.01.15-21.42.13-1-279852	62	2	2	3	0	2	442	1	1	0	0	NA	NA	NA	28	28	169	506	166	82	250	110	4	0	0	0.024	0	0
.	19.01.15-21.42.19-1-279876	258	19	19	4	0	3	491	16	16	0	0	NA	NA	NA	80	67	178	524	178	94	268	129	8	39	4	0.045	0.074	0.022
.	19.01.15-21.42.22-1-279878	88	3	3	0	0	0	440	2	2	0	0	NA	NA	NA	24	20	172	491	170	85	238	117	0	0	4	0	0	0.024
.	19.01.15-21.42.27-1-279887	155	26	26	4	0	4	466	24	24	0	0	NA	NA	NA	41	50	172	519	172	86	261	119	20	37	2	0.116	0.071	0.012
.	19.01.15-21.42.28-1-279889	410	93	93	34	0	27	517	82	82	0	0	NA	NA	NA	100	100	185	550	178	100	293	124	63	136	14	0.341	0.247	0.079
.	19.01.15-21.42.29-1-279890	98	3	3	1	0	1	446	2	2	0	0	NA	NA	NA	41	26	168	507	164	82	250	114	0	9	0	0	0.018	0
.	19.01.15-21.42.36-1-279892	93	5	5	1	0	1	454	3	3	0	0	NA	NA	NA	26	38	169	510	172	83	251	120	1	10	0	0.006	0.02	0
.	19.01.15-21.42.37-1-279893	293	103	103	30	0	25	510	96	96	0	0	NA	NA	NA	79	97	185	533	192	97	274	139	42	189	26	0.227	0.355	0.135
.	19.01.15-21.42.42-1-279899	59	2	2	2	0	2	102	1	1	0	0	NA	NA	NA	19	18	165	503	163	16	52	34	0	2	0	0	0.004	0
.	19.01.15-21.42.46-1-279908	33	1	1	0	0	0	0	0	0	0	0	NA	NA	NA	11	7	165	493	162	0	0	0	0	2	0	0	0.004	0
.	19.01.15-21.42.49-1-279912	292	54	54	16	0	11	496	50	50	0	0	NA	NA	NA	82	90	181	545	177	92	280	124	67	96	14	0.37	0.176	0.079
.	19.01.15-21.42.50-1-279914	32	1	1	0	0	0	0	0	0	0	0	NA	NA	NA	6	14	164	501	162	0	0	0	0	3	0	0	0.006	0
.	19.01.15-21.42.52-1-279915	388	47	47	10	0	6	518	42	42	0	0	NA	NA	NA	99	103	179	554	183	95	291	132	17	102	9	0.095	0.184	0.049
.	19.01.15-21.42.54-1-279917	33	1	1	0	0	0	0	0	0	0	0	NA	NA	NA	12	8	166	492	163	0	0	0	1	0	0	0.006	0	0
.	19.01.15-21.42.54-1-279919	266	76	76	25	0	20	502	72	72	0	0	NA	NA	NA	65	82	178	541	176	94	284	124	80	127	19	0.449	0.235	0.108
.	19.01.15-21.42.56-1-279923	92	5	5	0	0	0	450	4	4	0	0	NA	NA	NA	29	30	168	507	168	81	254	115	7	8	0	0.042	0.016	0
.	19.01.15-21.43.09-1-279930	96	4	4	2	0	2	452	3	3	0	0	NA	NA	NA	30	33	170	509	167	83	253	116	1	8	0	0.006	0.016	0
.	19.01.15-21.43.15-1-279937	60	2	2	0	0	0	441	1	1	0	0	NA	NA	NA	19	20	167	501	165	80	249	112	0	3	0	0	0.006	0
.	19.01.15-21.43.20-1-279957	319	85	85	20	0	15	506	77	77	0	0	NA	NA	NA	91	92	185	544	176	100	282	124	44	150	22	0.238	0.276	0.125
.	19.01.15-21.43.26-1-279960	633	37	37	9	0	4	612	36	36	0	0	NA	NA	NA	180	204	212	608	197	121	349	142	45	82	10	0.212	0.135	0.051
.	19.01.15-21.43.29-1-279962	212	24	24	3	0	3	484	21	21	0	0	NA	NA	NA	63	67	173	530	177	88	273	123	25	36	5	0.145	0.068	0.028
.	19.01.15-21.43.56-1-279983	34	1	1	0	0	0	0	0	0	0	0	NA	NA	NA	12	8	163	493	165	0	0	0	0	0	0	0	0	0
.	19.01.15-21.43.57-1-279986	34	1	1	0	0	0	0	0	0	0	0	NA	NA	NA	8	14	168	496	163	0	0	0	0	0	0	0	0	0
.	19.01.15-21.44.00-1-279989	681	115	115	35	0	27	608	108	108	0	0	NA	NA	NA	184	196	199	607	203	113	343	152	92	191	16	0.462	0.315	0.079
.	19.01.15-21.44.05-1-279990	417	75	75	21	0	13	511	70	70	0	0	NA	NA	NA	112	99	186	548	178	98	287	126	64	131	26	0.344	0.239	0.146
.	19.01.15-21.44.07-1-279991	60	3	3	1	0	1	402	2	2	0	0	NA	NA	NA	19	15	166	496	166	73	227	102	3	4	0	0.018	0.008	0
.	19.01.15-21.44.20-1-280015	267	23	23	5	0	5	505	21	21	0	0	NA	NA	NA	94	88	178	539	184	93	283	129	16	43	2	0.09	0.08	0.011
.	19.01.15-21.44.20-1-280016	534	116	116	31	0	23	561	103	103	0	0	NA	NA	NA	139	142	197	571	187	109	318	134	108	238	13	0.548	0.417	0.07
.	19.01.15-21.44.39-1-280028	552	88	88	27	0	19	564	82	82	0	0	NA	NA	NA	135	152	200	569	196	115	307	142	70	159	22	0.35	0.279	0.112
.	19.01.15-21.44.47-1-280039	455	84	84	27	0	22	550	70	70	0	0	NA	NA	NA	121	132	180	573	192	96	317	137	51	159	34	0.283	0.277	0.177
.	19.01.15-21.44.48-1-280041	208	23	23	6	0	4	478	21	21	0	0	NA	NA	NA	52	59	178	523	171	91	269	118	10	66	6	0.056	0.126	0.035
.	19.01.15-21.45.01-1-280049	295	65	65	17	0	16	498	58	58	0	0	NA	NA	NA	97	86	180	538	181	95	278	125	43	127	19	0.239	0.236	0.105
.	19.01.15-21.45.04-1-280052	240	23	23	7	0	5	487	19	19	0	0	NA	NA	NA	66	66	175	530	174	91	274	122	21	44	3	0.12	0.083	0.017
.	19.01.15-21.45.31-1-280085	89	3	3	1	0	1	451	1	1	0	0	NA	NA	NA	35	27	164	508	168	80	253	118	0	15	0	0	0.03	0
.	19.01.15-21.45.42-1-280093	155	6	6	2	0	2	457	5	5	0	0	NA	NA	NA	38	42	173	511	171	86	256	115	6	11	0	0.035	0.022	0
.	19.01.15-21.45.44-1-280096	118	8	8	2	0	2	448	7	7	0	0	NA	NA	NA	33	26	167	506	166	83	253	112	2	31	1	0.012	0.061	0.006
.	19.01.15-21.45.45-1-280097	236	40	40	13	0	7	494	36	36	0	0	NA	NA	NA	61	83	180	541	175	95	278	121	38	73	3	0.211	0.135	0.017
.	19.01.15-21.45.59-1-280114	339	85	85	30	0	26	514	77	77	0	0	NA	NA	NA	92	98	188	542	181	103	282	129	45	152	32	0.239	0.28	0.177
.	19.01.15-21.46.03-1-280116	95	8	8	1	0	0	453	6	6	0	0	NA	NA	NA	38	38	168	513	170	83	253	117	4	18	0	0.024	0.035	0
.	19.01.15-21.46.16-1-280122	270	74	74	19	0	16	487	66	66	0	0	NA	NA	NA	73	70	171	532	180	85	276	126	46	150	26	0.269	0.282	0.144
.	19.01.15-21.46.20-1-280146	353	41	41	15	0	11	507	35	35	0	0	NA	NA	NA	110	95	176	551	181	92	286	129	45	81	1	0.256	0.147	0.006
.	19.01.15-21.46.20-1-280147	147	21	21	6	0	4	463	19	19	0	0	NA	NA	NA	41	38	170	511	170	84	261	118	10	40	4	0.059	0.078	0.024
.	19.01.15-21.46.21-1-280152	60	2	2	1	0	1	442	1	1	0	0	NA	NA	NA	23	23	168	502	166	82	247	113	5	0	6	0.03	0	0.036
.	19.01.15-21.46.32-1-280160	194	23	23	5	0	3	475	19	19	0	0	NA	NA	NA	55	56	176	520	173	92	263	120	24	42	7	0.136	0.081	0.04
.	19.01.15-21.46.39-1-280165	63	2	2	0	0	0	448	1	1	0	0	NA	NA	NA	20	25	167	504	167	83	247	118	1	8	0	0.006	0.016	0
.	19.01.15-21.46.40-1-280169	114	11	11	3	0	3	454	10	10	0	0	NA	NA	NA	44	34	168	512	167	84	254	116	4	20	2	0.024	0.039	0.012
.	19.01.15-21.46.52-1-280180	89	3	3	0	0	0	452	2	2	0	0	NA	NA	NA	26	34	169	508	170	84	253	115	3	1	2	0.018	0.002	0.012
.	19.01.15-21.46.55-1-280184	226	47	47	14	0	12	485	43	43	0	0	NA	NA	NA	80	73	184	527	175	95	268	122	42	100	6	0.228	0.19	0.034
.	19.01.15-21.46.57-1-280188	117	6	6	0	0	0	454	4	4	0	0	NA	NA	NA	31	29	168	504	170	82	254	118	3	9	4	0.018	0.018	0.024
.	19.01.15-21.47.02-1-280191	429	89	89	30	0	20	527	83	83	0	0	NA	NA	NA	129	116	193	550	186	104	289	134	65	179	11	0.337	0.325	0.059
.	19.01.15-21.47.05-1-280194	345	37	37	9	0	7	511	35	35	0	0	NA	NA	NA	83	98	186	556	169	97	297	117	30	81	2	0.161	0.146	0.012
.	19.01.15-21.47.07-1-280195	543	98	98	36	0	31	578	93	93	0	0	NA	NA	NA	141	167	190	597	193	106	330	142	61	218	49	0.321	0.365	0.254
.	19.01.15-21.47.12-1-280197	305	87	87	27	0	19	493	80	80	0	0	NA	NA	NA	92	83	178	540	178	91	278	124	101	141	35	0.567	0.261	0.197
.	19.01.15-21.47.13-1-280199	57	2	2	0	0	0	448	1	1	0	0	NA	NA	NA	13	22	168	501	166	83	251	114	0	5	2	0	0.01	0.012
.	19.01.15-21.47.25-1-280228	236	77	77	23	0	19	473	72	72	0	0	NA	NA	NA	81	55	173	525	170	86	269	118	41	156	24	0.237	0.297	0.141
.	19.01.15-21.47.49-1-280247	290	38	38	10	0	7	496	36	36	0	0	NA	NA	NA	91	83	178	537	181	90	282	124	49	43	17	0.275	0.08	0.094
.	19.01.15-21.47.55-1-280251	56	2	2	0	0	0	302	1	1	0	0	NA	NA	NA	14	14	166	496	165	55	169	78	1	0	0	0.006	0	0
.	19.01.15-21.47.55-1-280252	561	148	148	37	0	33	561	136	136	0	0	NA	NA	NA	165	152	187	581	197	100	318	143	119	275	22	0.636	0.473	0.112
.	19.01.15-21.48.03-1-280259	39	1	1	1	0	1	0	0	0	0	0	NA	NA	NA	8	13	165	496	165	0	0	0	0	0	1	0	0	0.006
.	19.01.15-21.48.06-1-280261	85	3	3	0	0	0	437	2	2	0	0	NA	NA	NA	30	23	166	507	163	81	250	106	0	6	0	0	0.012	0
.	19.01.15-21.48.09-1-280263	151	10	10	1	0	1	458	7	7	0	0	NA	NA	NA	44	38	173	509	169	88	252	118	11	14	3	0.064	0.028	0.018
.	19.01.15-21.48.18-1-280272	381	77	77	17	0	13	508	68	68	0	0	NA	NA	NA	121	97	189	548	173	99	290	119	80	128	25	0.423	0.234	0.145
.	19.01.15-21.48.33-1-280298	369	100	100	34	0	30	510	92	92	0	0	NA	NA	NA	119	91	176	542	186	90	289	131	65	175	31	0.369	0.323	0.167
.	19.01.15-21.48.42-1-280306	56	2	2	0	0	0	203	1	1	0	0	NA	NA	NA	17	17	166	501	163	42	108	53	0	1	0	0	0.002	0
.	19.01.15-21.48.49-1-280316	211	44	44	16	0	10	492	40	40	0	0	NA	NA	NA	75	73	174	540	172	90	280	122	40	110	6	0.23	0.204	0.035
.	19.01.15-21.48.50-1-280317	153	10	10	1	0	1	475	9	9	0	0	NA	NA	NA	50	57	176	527	167	88	270	117	8	22	2	0.045	0.042	0.012
.	19.01.15-21.48.51-1-280318	238	71	71	21	0	17	488	64	64	0	0	NA	NA	NA	67	60	171	522	180	90	270	128	45	145	24	0.263	0.278	0.133
.	19.01.15-21.48.59-1-280326	89	4	4	2	0	1	442	3	3	0	0	NA	NA	NA	26	18	170	496	165	84	245	113	2	4	5	0.012	0.008	0.03
.	19.01.15-21.49.10-1-280334	89	4	4	1	0	1	459	3	3	0	0	NA	NA	NA	31	44	174	514	169	87	256	116	0	11	2	0	0.021	0.012
.	19.01.15-21.49.18-1-280340	93	4	4	0	0	0	458	2	2	0	0	NA	NA	NA	34	35	170	510	168	86	256	116	8	2	5	0.047	0.004	0.03
.	19.01.15-21.49.20-1-280360	265	35	35	8	0	7	497	32	32	0	0	NA	NA	NA	83	87	178	540	182	91	278	128	16	59	6	0.09	0.109	0.033
.	19.01.15-21.49.30-1-280363	117	8	8	1	0	1	456	6	6	0	0	NA	NA	NA	49	35	173	507	168	90	252	114	0	16	7	0	0.032	0.042
.	19.01.15-21.49.33-1-280365	431	43	43	10	0	9	534	41	41	0	0	NA	NA	NA	125	117	183	559	188	98	300	136	25	53	17	0.137	0.095	0.09
.	19.01.15-21.49.49-1-280381	274	79	79	23	0	17	479	76	76	0	0	NA	NA	NA	101	65	176	526	176	90	269	120	42	163	13	0.239	0.31	0.074
.	19.01.15-21.49.58-1-280389	367	38	38	11	0	8	513	34	34	0	0	NA	NA	NA	103	97	189	543	178	103	285	125	29	45	6	0.153	0.083	0.034
.	19.01.15-21.50.08-1-280400	293	41	41	8	0	6	514	37	37	0	0	NA	NA	NA	96	97	174	549	187	90	290	134	16	87	19	0.092	0.158	0.102
.	19.01.15-21.50.10-1-280402	418	103	103	22	0	17	535	96	96	0	0	NA	NA	NA	113	121	198	558	178	110	299	126	82	192	29	0.414	0.344	0.163
.	19.01.15-21.50.24-1-280426	430	66	66	13	0	12	520	60	60	0	0	NA	NA	NA	121	99	189	543	180	103	287	130	39	137	19	0.206	0.252	0.106
.	19.01.15-21.50.28-1-280433	254	46	46	17	0	12	505	44	44	0	0	NA	NA	NA	76	80	186	523	184	101	272	132	28	96	14	0.151	0.184	0.076
.	19.01.15-21.50.28-1-280434	250	25	25	7	0	7	490	22	22	0	0	NA	NA	NA	82	86	177	543	179	90	275	125	23	42	4	0.13	0.077	0.022
.	19.01.15-21.50.40-1-280442	236	63	63	20	0	12	475	56	56	0	0	NA	NA	NA	73	64	176	524	177	88	265	122	41	128	13	0.233	0.244	0.073
.	19.01.15-21.50.44-1-280447	186	10	10	2	0	1	483	8	8	0	0	NA	NA	NA	66	70	182	532	169	94	272	117	7	17	0	0.038	0.032	0
.	19.01.15-21.51.05-1-280466	35	1	1	0	0	0	0	0	0	0	0	NA	NA	NA	11	11	166	493	165	0	0	0	0	0	0	0	0	0
.	19.01.15-21.51.07-1-280468	384	72	72	22	0	16	517	65	65	0	0	NA	NA	NA	110	109	188	552	182	100	290	127	43	136	18	0.229	0.246	0.099
.	19.01.15-21.51.08-1-280469	168	26	26	8	0	6	497	24	24	0	0	NA	NA	NA	57	82	184	540	171	96	282	119	14	50	5	0.076	0.093	0.029
.	19.01.15-21.51.25-1-280495	177	16	16	2	0	1	468	12	12	0	0	NA	NA	NA	60	48	171	519	171	87	261	120	9	10	6	0.053	0.019	0.035
.	19.01.15-21.51.37-1-280497	260	23	23	6	0	5	500	21	21	0	0	NA	NA	NA	71	81	177	543	174	94	280	126	17	45	5	0.096	0.083	0.029
.	19.01.15-21.51.39-1-280500	290	57	57	14	0	12	517	53	53	0	0	NA	NA	NA	78	104	184	547	186	99	285	133	29	104	17	0.158	0.19	0.091
.	19.01.15-21.51.53-1-280515	218	14	14	4	0	3	475	12	12	0	0	NA	NA	NA	67	62	178	529	168	90	269	116	13	23	0	0.073	0.043	0
.	19.01.15-21.51.56-1-280520	302	66	66	15	0	10	526	60	60	0	0	NA	NA	NA	93	108	181	557	183	97	297	132	54	134	23	0.298	0.241	0.126
.	19.01.15-21.52.08-1-280526	236	23	23	4	0	4	496	21	21	0	0	NA	NA	NA	86	75	175	538	175	90	283	123	10	44	7	0.057	0.082	0.04
.	19.01.15-21.52.19-1-280539	510	69	69	18	0	14	534	64	64	0	0	NA	NA	NA	136	124	185	569	183	96	307	131	21	157	17	0.114	0.276	0.093
.	19.01.15-21.52.26-1-280559	270	43	43	9	0	6	493	40	40	0	0	NA	NA	NA	78	77	178	532	180	95	275	123	11	81	10	0.062	0.152	0.056
.	19.01.15-21.52.27-1-280560	385	28	28	11	0	8	509	26	26	0	0	NA	NA	NA	124	97	180	546	184	95	284	130	25	47	19	0.139	0.086	0.103
.	19.01.15-21.52.31-1-280567	290	77	77	30	0	25	509	70	70	0	0	NA	NA	NA	84	86	182	538	179	98	284	127	71	151	21	0.39	0.281	0.117
.	19.01.15-21.52.47-1-280580	89	3	3	2	0	1	461	2	2	0	0	NA	NA	NA	34	45	169	519	170	85	259	117	0	10	0	0	0.019	0
.	19.01.15-21.52.59-1-280591	35	1	1	1	0	1	0	0	0	0	0	NA	NA	NA	9	12	165	496	164	0	0	0	0	1	0	0	0.002	0
.	19.01.15-21.53.00-1-280592	33	1	1	1	0	1	0	0	0	0	0	NA	NA	NA	6	7	165	492	163	0	0	0	3	0	0	0.018	0	0
.	19.01.15-21.53.01-1-280594	297	41	41	7	0	7	498	37	37	0	0	NA	NA	NA	98	81	183	531	180	98	274	126	44	70	12	0.24	0.132	0.067
.	19.01.15-21.53.02-1-280595	610	129	129	28	0	25	593	116	116	0	0	NA	NA	NA	175	186	206	603	190	116	339	138	99	228	24	0.481	0.378	0.126
.	19.01.15-21.53.03-1-280596	240	76	76	16	0	14	471	71	71	0	0	NA	NA	NA	51	53	178	517	171	91	261	119	51	134	14	0.287	0.259	0.082
.	19.01.15-21.53.17-1-280600	30	1	1	1	0	1	0	0	0	0	0	NA	NA	NA	12	6	167	490	162	0	0	0	0	0	0	0	0	0
.	19.01.15-21.53.19-1-280622	283	44	44	14	0	12	492	41	41	0	0	NA	NA	NA	80	73	178	531	177	92	275	125	39	95	15	0.219	0.179	0.085
.	19.01.15-21.53.21-1-280627	208	10	10	3	0	2	490	9	9	0	0	NA	NA	NA	59	71	177	531	176	91	275	124	1	20	8	0.006	0.038	0.045
.	19.01.15-21.53.26-1-280629	34	1	1	1	0	1	0	0	0	0	0	NA	NA	NA	9	11	163	497	164	0	0	0	0	0	0	0	0	0
.	19.01.15-21.53.32-1-280631	351	63	63	17	0	14	518	56	56	0	0	NA	NA	NA	101	100	190	544	179	104	285	129	53	118	24	0.279	0.217	0.134
.	19.01.15-21.53.46-1-280642	173	7	7	4	0	1	484	4	4	0	0	NA	NA	NA	49	66	176	530	173	90	274	120	0	22	3	0	0.042	0.017
.	19.01.15-21.53.46-1-280644	410	48	48	12	0	8	534	45	45	0	0	NA	NA	NA	130	125	180	567	191	94	305	135	52	97	9	0.289	0.171	0.047
.	19.01.15-21.54.03-1-280657	318	31	31	7	0	5	491	28	28	0	0	NA	NA	NA	125	80	178	536	179	88	276	127	13	75	5	0.073	0.14	0.028
.	19.01.15-21.54.04-1-280659	58	2	2	0	0	0	0	1	1	0	0	NA	NA	NA	16	18	167	499	165	0	0	0	0	0	3	0	0	0.018
.	19.01.15-21.54.08-1-280662	92	5	5	0	0	0	459	4	4	0	0	NA	NA	NA	35	36	175	508	166	88	256	115	3	12	1	0.017	0.024	0.006
.	19.01.15-21.54.09-1-280664	33	1	1	1	0	1	0	0	0	0	0	NA	NA	NA	4	6	165	491	163	0	0	0	0	0	0	0	0	0
.	19.01.15-21.54.12-1-280668	444	59	59	10	0	9	517	53	53	0	0	NA	NA	NA	100	98	179	548	184	95	293	129	47	111	12	0.263	0.203	0.065
.	19.01.15-21.54.22-1-280689	317	67	67	12	0	7	494	63	63	0	0	NA	NA	NA	106	80	178	542	173	91	282	121	46	116	16	0.258	0.214	0.092
.	19.01.15-21.54.25-1-280691	119	6	6	0	0	0	466	5	5	0	0	NA	NA	NA	36	47	173	518	169	86	262	118	0	10	0	0	0.019	0
.	19.01.15-21.54.41-1-280707	93	4	4	0	0	0	445	3	3	0	0	NA	NA	NA	22	23	166	504	166	82	248	115	1	12	0	0.006	0.024	0
.	19.01.15-21.54.43-1-280711	31	1	1	0	0	0	0	0	0	0	0	NA	NA	NA	10	11	165	495	164	0	0	0	0	3	0	0	0.006	0
.	19.01.15-21.54.46-1-280716	153	13	13	2	0	2	472	12	12	0	0	NA	NA	NA	52	54	177	518	172	89	266	117	9	25	2	0.051	0.048	0.012
.	19.01.15-21.54.57-1-280724	149	9	9	4	0	2	467	8	8	0	0	NA	NA	NA	43	46	172	513	174	88	260	119	0	25	1	0	0.049	0.006
.	19.01.15-21.55.06-1-280726	34	1	1	0	0	0	0	0	0	0	0	NA	NA	NA	15	3	163	490	163	0	0	0	1	0	0	0.006	0	0
.	19.01.15-21.55.09-1-280729	145	6	6	2	0	1	455	5	5	0	0	NA	NA	NA	36	33	167	515	164	84	258	113	0	17	3	0	0.033	0.018
.	19.01.15-21.55.10-1-280730	32	1	1	0	0	0	0	0	0	0	0	NA	NA	NA	9	14	167	495	165	0	0	0	0	0	1	0	0	0.006
.	19.01.15-21.55.12-1-280731	155	13	13	3	0	3	464	12	12	0	0	NA	NA	NA	46	44	175	511	171	88	258	118	8	22	2	0.046	0.043	0.012
.	19.01.15-21.55.13-1-280733	266	49	49	11	0	8	487	47	47	0	0	NA	NA	NA	87	73	177	536	173	91	275	121	49	81	9	0.277	0.151	0.052
.	19.01.15-21.55.21-1-280753	233	27	27	10	0	9	478	23	23	0	0	NA	NA	NA	58	63	177	525	174	91	264	123	8	62	13	0.045	0.118	0.075
.	19.01.15-21.55.23-1-280760	177	12	12	5	0	3	468	10	10	0	0	NA	NA	NA	63	49	172	516	174	87	262	119	9	21	8	0.052	0.041	0.046
.	19.01.15-21.55.33-1-280767	439	30	30	10	0	7	537	27	27	0	0	NA	NA	NA	144	129	192	563	187	104	301	132	27	63	7	0.141	0.112	0.037
.	19.01.15-21.55.41-1-280774	686	70	70	14	0	11	584	68	68	0	0	NA	NA	NA	187	169	197	591	194	112	331	141	63	133	11	0.32	0.225	0.057
.	19.01.15-21.55.44-1-280781	256	66	66	16	0	11	493	62	62	0	0	NA	NA	NA	90	77	181	524	185	92	267	134	29	153	38	0.16	0.292	0.205
.	19.01.15-21.55.47-1-280785	313	49	49	18	0	15	514	45	45	0	0	NA	NA	NA	73	96	185	542	182	96	288	130	47	83	33	0.254	0.153	0.181
.	19.01.15-21.55.49-1-280789	446	91	91	28	0	24	522	85	85	0	0	NA	NA	NA	108	103	187	552	177	103	293	126	90	158	32	0.481	0.286	0.181
.	19.01.15-21.55.59-1-280797	64	2	2	0	0	0	441	1	1	0	0	NA	NA	NA	29	25	166	503	169	80	246	115	0	3	0	0	0.006	0
.	19.01.15-21.56.10-1-280800	62	2	2	0	0	0	250	1	1	0	0	NA	NA	NA	20	17	167	499	164	46	141	63	0	0	3	0	0	0.018
.	19.01.15-21.56.11-1-280801	404	93	93	30	0	18	528	89	89	0	0	NA	NA	NA	112	118	188	552	191	103	288	137	84	155	10	0.447	0.281	0.052
.	19.01.15-21.56.18-1-280812	62	2	2	1	0	1	303	1	1	0	0	NA	NA	NA	19	15	166	497	165	59	163	81	0	2	0	0	0.004	0
.	19.01.15-21.56.20-1-280829	234	23	23	1	0	0	486	21	21	0	0	NA	NA	NA	85	68	173	528	180	90	271	125	12	36	14	0.069	0.068	0.078
.	19.01.15-21.56.22-1-280835	62	2	2	0	0	0	438	0	0	0	0	NA	NA	NA	19	19	167	500	165	82	245	111	3	2	0	0.018	0.004	0
.	19.01.15-21.56.29-1-280837	63	3	3	1	0	0	452	2	2	0	0	NA	NA	NA	21	30	164	507	172	81	250	121	0	8	0	0	0.016	0
.	19.01.15-21.56.33-1-280845	64	3	3	0	0	0	440	2	2	0	0	NA	NA	NA	24	26	166	501	172	79	243	118	3	6	0	0.018	0.012	0
.	19.01.15-21.56.42-1-280854	378	93	93	26	0	25	518	81	81	0	0	NA	NA	NA	114	102	185	555	175	98	296	124	76	152	22	0.411	0.274	0.126
.	19.01.15-21.56.49-1-280864	66	2	2	0	0	0	451	1	1	0	0	NA	NA	NA	29	29	168	507	167	84	250	117	0	14	0	0	0.028	0
.	19.01.15-21.56.55-1-280871	39	1	1	1	0	1	0	0	0	0	0	NA	NA	NA	16	9	165	495	162	0	0	0	1	0	0	0.006	0	0
.	19.01.15-21.56.58-1-280874	445	70	70	25	0	21	537	61	61	0	0	NA	NA	NA	130	127	194	557	189	110	291	136	35	162	20	0.18	0.291	0.106
.	19.01.15-21.57.01-1-280875	62	2	2	0	0	0	439	1	1	0	0	NA	NA	NA	17	20	170	497	166	84	241	114	3	3	0	0.018	0.006	0
.	19.01.15-21.57.03-1-280878	141	16	16	4	0	4	457	14	14	0	0	NA	NA	NA	43	37	169	513	168	83	257	117	11	13	4	0.065	0.025	0.024
.	19.01.15-21.57.04-1-280880	65	2	2	0	0	0	352	1	1	0	0	NA	NA	NA	17	15	166	493	169	64	196	92	0	5	0	0	0.01	0
.	19.01.15-21.57.11-1-280882	140	17	17	2	0	2	466	16	16	0	0	NA	NA	NA	45	45	174	514	170	89	261	116	16	27	4	0.092	0.053	0.024
.	19.01.15-21.57.11-1-280883	30	1	1	0	0	0	0	0	0	0	0	NA	NA	NA	11	9	166	491	165	0	0	0	0	0	1	0	0	0.006
.	19.01.15-21.57.14-1-280884	149	13	13	1	0	1	461	12	12	0	0	NA	NA	NA	39	34	170	509	168	87	257	117	7	23	7	0.041	0.045	0.042
.	19.01.15-21.57.18-1-280889	328	31	31	10	0	8	503	28	28	0	0	NA	NA	NA	87	85	182	531	185	99	272	132	17	76	3	0.093	0.143	0.016
.	19.01.15-21.57.36-1-280914	89	3	3	1	0	0	445	2	2	0	0	NA	NA	NA	39	24	168	501	168	82	249	114	2	11	0	0.012	0.022	0
.	19.01.15-21.57.39-1-280920	98	3	3	1	0	1	441	2	2	0	0	NA	NA	NA	42	27	171	506	163	84	249	108	0	9	0	0	0.018	0
.	19.01.15-21.57.39-1-280921	272	25	25	6	0	3	509	20	20	0	0	NA	NA	NA	90	86	181	537	181	97	282	130	11	53	3	0.061	0.099	0.017
.	19.01.15-21.57.46-1-280933	383	78	78	17	0	13	520	70	70	0	0	NA	NA	NA	120	107	183	551	186	98	293	129	40	139	19	0.219	0.252	0.102
.	19.01.15-21.57.50-1-280937	58	2	2	1	0	1	452	1	1	0	0	NA	NA	NA	29	37	169	510	171	85	251	116	0	3	2	0	0.006	0.012
.	19.01.15-21.57.51-1-280938	271	35	35	7	0	6	508	33	33	0	0	NA	NA	NA	77	85	177	540	181	94	283	131	24	83	8	0.136	0.154	0.044
.	19.01.15-21.57.59-1-280947	35	1	1	0	0	0	0	0	0	0	0	NA	NA	NA	12	8	166	490	165	0	0	0	2	0	0	0.012	0	0
.	19.01.15-21.58.02-1-280948	35	1	1	0	0	0	0	0	0	0	0	NA	NA	NA	8	7	163	494	163	0	0	0	1	0	0	0.006	0	0
.	19.01.15-21.58.02-1-280949	359	127	127	31	0	26	504	119	119	0	0	NA	NA	NA	93	86	176	543	180	95	280	129	76	225	37	0.432	0.414	0.206
.	19.01.15-21.58.05-1-280952	35	1	1	0	0	0	0	0	0	0	0	NA	NA	NA	8	13	166	496	164	0	0	0	1	0	0	0.006	0	0
.	19.01.15-21.58.05-1-280954	61	3	3	0	0	0	438	2	2	0	0	NA	NA	NA	20	14	166	497	164	82	244	112	0	9	0	0	0.018	0
.	19.01.15-21.58.07-1-280956	388	120	120	33	0	25	516	114	114	0	0	NA	NA	NA	115	99	180	551	181	94	294	128	81	200	55	0.45	0.363	0.304
.	19.01.15-21.58.17-1-280965	62	3	3	1	0	1	152	2	2	0	0	NA	NA	NA	19	28	168	503	170	30	82	40	1	0	4	0.006	0	0.024
.	19.01.15-21.58.21-1-280982	59	2	2	1	0	1	435	1	1	0	0	NA	NA	NA	25	13	168	493	165	83	240	112	0	7	0	0	0.014	0
.	19.01.15-21.58.25-1-280984	314	40	40	8	0	8	513	35	35	0	0	NA	NA	NA	80	101	179	552	183	92	293	128	25	69	11	0.14	0.125	0.06
.	19.01.15-21.58.28-1-280986	204	20	20	4	0	4	482	17	17	0	0	NA	NA	NA	80	68	177	531	173	91	274	117	10	47	0	0.056	0.089	0
.	19.01.15-21.58.30-1-280988	90	8	8	2	0	2	446	7	7	0	0	NA	NA	NA	37	28	166	507	168	81	251	114	6	16	1	0.036	0.032	0.006
.	19.01.15-21.58.33-1-280995	118	5	5	0	0	0	463	4	4	0	0	NA	NA	NA	39	43	171	510	175	87	255	121	0	10	2	0	0.02	0.011
.	19.01.15-21.58.47-1-281010	89	3	3	2	0	2	447	2	2	0	0	NA	NA	NA	20	25	164	503	171	81	249	117	0	9	0	0	0.018	0
.	19.01.15-21.58.50-1-281013	147	8	8	4	0	3	460	6	6	0	0	NA	NA	NA	41	38	171	511	169	87	257	116	0	15	6	0	0.029	0.036
.	19.01.15-21.58.50-1-281014	32	1	1	0	0	0	0	0	0	0	0	NA	NA	NA	6	5	163	492	163	0	0	0	5	0	0	0.031	0	0
.	19.01.15-21.58.53-1-281016	127	6	6	1	0	1	462	5	5	0	0	NA	NA	NA	35	43	174	513	169	91	255	116	2	12	6	0.011	0.023	0.036
.	19.01.15-21.58.55-1-281020	180	10	10	1	0	1	460	8	8	0	0	NA	NA	NA	46	37	169	511	170	84	255	121	2	29	1	0.012	0.057	0.006
.	19.01.15-21.59.01-1-281027	91	7	7	3	0	3	441	6	6	0	0	NA	NA	NA	28	29	170	502	170	82	245	114	0	18	3	0	0.036	0.018
.	19.01.15-21.59.10-1-281030	39	1	1	0	0	0	0	0	0	0	0	NA	NA	NA	10	13	164	497	165	0	0	0	0	0	0	0	0	0
.	19.01.15-21.59.18-1-281036	87	3	3	2	0	2	445	2	2	0	0	NA	NA	NA	35	24	169	500	168	84	244	117	6	0	2	0.036	0	0.012
.	19.01.15-21.59.32-1-281059	37	1	1	0	0	0	0	0	0	0	0	NA	NA	NA	13	12	164	494	167	0	0	0	0	0	1	0	0	0.006
.	19.01.15-21.59.34-1-281061	173	11	11	1	0	1	474	9	9	0	0	NA	NA	NA	40	47	174	513	173	92	259	123	12	21	6	0.069	0.041	0.035
.	19.01.15-21.59.35-1-281062	413	88	88	17	0	15	536	83	83	0	0	NA	NA	NA	133	127	179	581	180	93	317	126	76	150	29	0.425	0.258	0.161
.	19.01.15-21.59.36-1-281063	119	10	10	1	0	1	451	9	9	0	0	NA	NA	NA	35	38	168	514	169	83	254	114	14	19	2	0.083	0.037	0.012
.	19.01.15-21.59.37-1-281066	301	83	83	22	0	17	503	76	76	0	0	NA	NA	NA	84	78	176	542	173	93	287	123	81	152	14	0.46	0.28	0.081
.	19.01.15-21.59.38-1-281068	233	34	34	9	0	8	496	32	32	0	0	NA	NA	NA	57	72	180	529	176	95	276	125	15	75	19	0.083	0.142	0.108
.	19.01.15-21.59.42-1-281074	210	10	10	3	0	2	475	7	7	0	0	NA	NA	NA	67	57	176	520	174	89	263	123	9	19	3	0.051	0.037	0.017
.	19.01.15-21.59.55-1-281088	476	54	54	13	0	10	529	49	49	0	0	NA	NA	NA	133	118	183	569	179	97	303	129	56	97	2	0.306	0.17	0.011
.	19.01.15-22.00.00-1-281091	30	1	1	0	0	0	0	0	0	0	0	NA	NA	NA	6	10	164	495	164	0	0	0	3	0	0	0.018	0	0
.	19.01.15-22.00.02-1-281096	117	6	6	1	0	1	451	5	5	0	0	NA	NA	NA	22	28	169	506	166	86	251	114	1	14	0	0.006	0.028	0
.	19.01.15-22.00.04-1-281098	322	92	92	32	0	31	497	86	86	0	0	NA	NA	NA	74	80	177	541	175	91	284	122	80	178	30	0.452	0.329	0.171
.	19.01.15-22.00.19-1-281119	322	79	79	18	0	12	498	69	69	0	0	NA	NA	NA	91	81	180	537	177	94	281	123	57	155	9	0.317	0.289	0.051
.	19.01.15-22.00.36-1-281131	35	1	1	1	0	1	0	0	0	0	0	NA	NA	NA	2	12	168	493	164	0	0	0	0	0	0	0	0	0
.	19.01.15-22.00.38-1-281133	326	34	34	8	0	8	510	33	33	0	0	NA	NA	NA	108	94	184	544	179	97	287	126	4	67	20	0.022	0.123	0.112
.	19.01.15-22.00.39-1-281135	95	6	6	2	0	1	458	5	5	0	0	NA	NA	NA	29	38	169	510	172	86	254	118	8	2	1	0.047	0.004	0.006
.	19.01.15-22.00.46-1-281142	275	21	21	5	0	5	489	20	20	0	0	NA	NA	NA	98	77	176	539	175	88	280	121	10	41	4	0.057	0.076	0.023
.	19.01.15-22.00.57-1-281156	116	6	6	2	0	1	459	4	4	0	0	NA	NA	NA	36	37	170	509	171	87	253	119	2	15	2	0.012	0.029	0.012
.	19.01.15-22.01.25-1-281255	361	90	90	25	0	21	523	84	84	0	0	NA	NA	NA	98	107	177	560	183	93	300	130	72	139	35	0.407	0.248	0.191
.	19.01.15-22.01.28-1-281261	409	93	93	35	0	27	522	88	88	0	0	NA	NA	NA	96	108	182	555	184	95	297	130	55	174	32	0.302	0.314	0.174
.	19.01.15-22.01.31-1-281262	333	32	32	6	0	6	521	29	29	0	0	NA	NA	NA	107	106	179	556	184	95	298	128	14	66	2	0.078	0.119	0.011
.	19.01.15-22.01.35-1-281263	64	2	2	0	0	0	445	1	1	0	0	NA	NA	NA	14	25	164	505	169	81	249	115	5	0	0	0.03	0	0
.	19.01.15-22.01.38-1-281267	415	115	115	31	0	29	520	108	108	0	0	NA	NA	NA	113	111	190	552	182	100	290	130	75	240	27	0.395	0.435	0.148
.	19.01.15-22.01.47-1-281280	446	72	72	20	0	12	522	68	68	0	0	NA	NA	NA	101	105	189	551	178	104	292	126	79	107	26	0.418	0.194	0.146
.	19.01.15-22.01.48-1-281282	88	6	6	2	0	2	451	5	5	0	0	NA	NA	NA	31	31	171	505	168	86	252	113	0	19	9	0	0.038	0.054
.	19.01.15-22.02.04-1-281293	62	2	2	0	0	0	441	1	1	0	0	NA	NA	NA	29	26	168	505	166	80	246	115	0	6	0	0	0.012	0
.	19.01.15-22.02.05-1-281294	148	21	21	8	0	6	454	18	18	0	0	NA	NA	NA	51	31	173	502	169	87	250	117	9	36	18	0.052	0.072	0.107
.	19.01.15-22.02.08-1-281295	33	1	1	0	0	0	0	0	0	0	0	NA	NA	NA	10	12	164	496	165	0	0	0	0	2	0	0	0.004	0
.	19.01.15-22.02.11-1-281296	114	10	10	2	0	2	451	9	9	0	0	NA	NA	NA	35	31	168	507	169	83	251	117	12	4	6	0.071	0.008	0.036
.	19.01.15-22.02.14-1-281300	90	6	6	2	0	2	453	5	5	0	0	NA	NA	NA	38	34	168	511	168	83	253	117	3	7	14	0.018	0.014	0.083
.	19.01.15-22.02.16-1-281301	353	73	73	24	0	15	495	69	69	0	0	NA	NA	NA	84	85	182	541	175	94	279	122	26	144	40	0.143	0.266	0.229
.	19.01.15-22.02.30-1-281327	88	3	3	2	0	2	450	1	1	0	0	NA	NA	NA	27	32	168	509	168	85	250	115	0	9	0	0	0.018	0
.	19.01.15-22.02.35-1-281335	221	12	12	2	0	2	487	10	10	0	0	NA	NA	NA	58	70	173	530	180	88	273	126	15	10	8	0.087	0.019	0.044
.	19.01.15-22.02.41-1-281340	334	83	83	21	0	17	507	77	77	0	0	NA	NA	NA	108	94	188	543	176	100	286	121	45	181	11	0.239	0.333	0.062
.	19.01.15-22.02.48-1-281348	176	19	19	3	0	2	481	16	16	0	0	NA	NA	NA	49	64	176	523	178	89	268	124	27	24	4	0.153	0.046	0.022
.	19.01.15-22.02.58-1-281360	60	2	2	1	0	1	438	1	1	0	0	NA	NA	NA	21	13	166	497	163	81	247	110	0	0	11	0	0	0.067
.	19.01.15-22.03.10-1-281366	436	30	30	8	0	6	546	28	28	0	0	NA	NA	NA	135	130	192	568	183	107	308	131	7	70	13	0.036	0.123	0.071
.	19.01.15-22.03.10-1-281367	117	9	9	3	0	3	448	8	8	0	0	NA	NA	NA	32	27	168	505	167	84	249	115	2	11	2	0.012	0.022	0.012
.	19.01.15-22.03.18-1-281375	63	4	4	2	0	2	443	3	3	0	0	NA	NA	NA	29	20	164	504	165	80	248	115	0	2	5	0	0.004	0.03
.	19.01.15-22.03.18-1-281376	86	4	4	2	0	2	456	3	3	0	0	NA	NA	NA	25	30	170	507	166	85	255	116	4	9	0	0.024	0.018	0
.	19.01.15-22.03.19-1-281392	415	90	90	27	0	19	525	84	84	0	0	NA	NA	NA	112	112	183	557	185	97	298	130	76	185	19	0.415	0.332	0.103
.	19.01.15-22.03.29-1-281398	87	3	3	0	0	0	445	2	2	0	0	NA	NA	NA	24	20	170	499	164	85	246	114	4	2	0	0.024	0.004	0
.	19.01.15-22.03.31-1-281401	356	35	35	10	0	9	527	33	33	0	0	NA	NA	NA	79	107	189	546	185	101	293	133	19	56	14	0.101	0.103	0.076
.	19.01.15-22.03.32-1-281402	118	11	11	1	0	1	461	10	10	0	0	NA	NA	NA	23	40	172	507	174	86	253	122	5	14	0	0.029	0.028	0
.	19.01.15-22.03.41-1-281408	65	5	5	1	0	1	446	4	4	0	0	NA	NA	NA	25	22	167	503	165	83	248	115	0	12	1	0	0.024	0.006
.	19.01.15-22.03.45-1-281413	240	13	13	2	0	1	485	11	11	0	0	NA	NA	NA	95	75	181	525	182	95	266	124	10	26	9	0.055	0.05	0.049
.	19.01.15-22.03.55-1-281422	148	10	10	3	0	3	470	9	9	0	0	NA	NA	NA	51	46	166	522	171	82	266	122	10	19	0	0.06	0.036	0
.	19.01.15-22.03.58-1-281427	59	2	2	0	0	0	0	1	1	0	0	NA	NA	NA	13	17	166	499	165	0	0	0	0	7	0	0	0.014	0
.	19.01.15-22.04.00-1-281430	87	4	4	2	0	2	451	2	2	0	0	NA	NA	NA	31	30	173	502	168	87	247	117	0	10	0	0	0.02	0
.	19.01.15-22.04.00-1-281431	182	20	20	5	0	4	482	17	17	0	0	NA	NA	NA	56	65	176	526	176	90	269	123	13	24	13	0.074	0.046	0.074
.	19.01.15-22.04.02-1-281433	153	17	17	2	0	2	461	14	14	0	0	NA	NA	NA	56	47	176	516	168	92	253	116	25	24	1	0.142	0.047	0.006
.	19.01.15-22.04.13-1-281438	91	4	4	0	0	0	445	3	3	0	0	NA	NA	NA	34	30	172	503	168	83	248	114	0	9	0	0	0.018	0
.	19.01.15-22.04.13-1-281439	586	109	109	42	0	29	564	105	105	0	0	NA	NA	NA	140	148	196	574	191	111	316	137	77	229	25	0.393	0.399	0.131
.	19.01.15-22.04.16-1-281440	151	9	9	3	0	3	469	7	7	0	0	NA	NA	NA	49	45	174	515	169	89	260	120	10	20	3	0.057	0.039	0.018
.	19.01.15-22.04.18-1-281445	674	93	93	27	0	20	590	89	89	0	0	NA	NA	NA	176	173	205	587	194	120	330	140	69	178	22	0.337	0.303	0.113
.	19.01.15-22.04.23-1-281462	273	71	71	17	0	15	491	60	60	0	0	NA	NA	NA	71	83	182	539	175	95	276	120	34	142	10	0.187	0.263	0.057
.	19.01.15-22.04.44-1-281476	121	11	11	2	0	2	456	10	10	0	0	NA	NA	NA	41	40	178	502	173	88	249	119	2	22	2	0.011	0.044	0.012
.	19.01.15-22.04.49-1-281486	170	24	24	6	0	6	475	22	22	0	0	NA	NA	NA	47	55	173	521	174	89	262	124	14	51	3	0.081	0.098	0.017
.	19.01.15-22.04.54-1-281489	183	16	16	4	0	3	468	15	15	0	0	NA	NA	NA	63	58	177	521	173	90	260	118	15	32	0	0.085	0.061	0
.	19.01.15-22.04.55-1-281492	523	97	97	24	0	21	553	95	95	0	0	NA	NA	NA	136	137	184	575	191	98	316	139	73	195	23	0.397	0.339	0.12
.	19.01.15-22.05.08-1-281498	239	38	38	9	0	8	502	37	37	0	0	NA	NA	NA	51	80	185	531	177	99	279	124	56	76	1	0.303	0.143	0.006
.	19.01.15-22.05.23-1-281521	215	19	19	3	0	3	479	16	16	0	0	NA	NA	NA	73	59	176	519	177	89	266	124	9	33	8	0.051	0.064	0.045
.	19.01.15-22.05.23-1-281522	323	23	23	5	0	4	501	21	21	0	0	NA	NA	NA	96	86	185	538	176	99	280	122	8	70	0	0.043	0.13	0
.	19.01.15-22.05.32-1-281529	268	79	79	16	0	13	488	70	70	0	0	NA	NA	NA	74	71	178	532	174	93	273	122	53	169	11	0.298	0.318	0.063
.	19.01.15-22.05.55-1-281552	95	4	4	3	0	3	456	3	3	0	0	NA	NA	NA	32	34	168	512	167	84	256	116	3	9	0	0.018	0.018	0
.	19.01.15-22.05.56-1-281556	88	5	5	1	0	1	450	4	4	0	0	NA	NA	NA	18	25	169	498	171	82	248	120	0	11	1	0	0.022	0.006
.	19.01.15-22.06.06-1-281559	84	4	4	1	0	1	454	3	3	0	0	NA	NA	NA	35	37	171	509	170	85	254	115	5	7	0	0.029	0.014	0
.	19.01.15-22.06.07-1-281561	62	4	4	0	0	0	448	3	3	0	0	NA	NA	NA	23	26	166	503	170	82	248	118	0	14	5	0	0.028	0.029
.	19.01.15-22.06.11-1-281563	57	2	2	0	0	0	443	1	1	0	0	NA	NA	NA	19	20	167	502	164	81	249	113	1	2	0	0.006	0.004	0
.	19.01.15-22.06.11-1-281564	64	3	3	0	0	0	303	2	2	0	0	NA	NA	NA	13	16	163	498	168	54	168	81	2	2	0	0.012	0.004	0
.	19.01.15-22.06.19-1-281594	418	88	88	15	0	11	532	81	81	0	0	NA	NA	NA	118	123	189	560	187	102	299	131	67	148	20	0.354	0.264	0.107
.	19.01.15-22.06.21-1-281600	118	5	5	0	0	0	461	4	4	0	0	NA	NA	NA	34	36	174	508	167	90	256	115	2	10	3	0.011	0.02	0.018
.	19.01.15-22.06.23-1-281601	266	25	25	6	0	5	479	22	22	0	0	NA	NA	NA	76	55	175	523	170	89	272	118	16	52	6	0.091	0.099	0.035
.	19.01.15-22.06.23-1-281602	30	1	1	1	0	1	0	0	0	0	0	NA	NA	NA	11	6	166	490	163	0	0	0	0	0	0	0	0	0
.	19.01.15-22.06.25-1-281603	179	9	9	3	0	3	468	6	6	0	0	NA	NA	NA	45	49	174	514	174	87	259	122	2	17	5	0.011	0.033	0.029
.	19.01.15-22.06.30-1-281605	173	13	13	3	0	3	467	12	12	0	0	NA	NA	NA	58	49	171	518	173	86	261	120	5	26	0	0.029	0.05	0
.	19.01.15-22.06.36-1-281608	84	4	4	1	0	1	441	2	2	0	0	NA	NA	NA	27	25	169	504	165	81	246	114	0	15	0	0	0.03	0
.	19.01.15-22.06.46-1-281627	298	21	21	5	0	3	503	19	19	0	0	NA	NA	NA	76	85	188	541	169	100	287	116	22	34	0	0.117	0.063	0
.	19.01.15-22.06.48-1-281630	514	135	135	35	0	26	540	128	128	0	0	NA	NA	NA	135	129	201	559	182	113	298	129	112	240	27	0.557	0.429	0.148
.	19.01.15-22.06.48-1-281632	61	2	2	0	0	0	437	1	1	0	0	NA	NA	NA	25	15	170	495	163	83	242	112	0	1	1	0	0.002	0.006
.	19.01.15-22.06.49-1-281634	35	1	1	0	0	0	0	0	0	0	0	NA	NA	NA	14	12	167	493	165	0	0	0	2	0	0	0.012	0	0
.	19.01.15-22.06.52-1-281636	31	1	1	1	0	1	0	0	0	0	0	NA	NA	NA	8	10	165	495	163	0	0	0	0	1	0	0	0.002	0
.	19.01.15-22.06.54-1-281640	240	39	39	3	0	2	484	38	38	0	0	NA	NA	NA	68	62	174	526	175	87	274	123	28	59	7	0.161	0.112	0.04
.	19.01.15-22.06.55-1-281642	94	8	8	0	0	0	448	7	7	0	0	NA	NA	NA	35	27	166	503	171	82	248	118	7	8	1	0.042	0.016	0.006
.	19.01.15-22.06.58-1-281646	329	54	54	12	0	10	491	47	47	0	0	NA	NA	NA	75	74	174	536	177	89	277	125	46	123	10	0.264	0.229	0.056
.	19.01.15-22.07.00-1-281648	68	2	2	2	0	2	443	1	1	0	0	NA	NA	NA	15	18	170	498	163	82	247	114	1	6	0	0.006	0.012	0
.	19.01.15-22.07.08-1-281652	207	9	9	0	0	0	470	8	8	0	0	NA	NA	NA	52	52	174	522	169	88	264	118	1	17	5	0.006	0.033	0.03
.	19.01.15-22.07.12-1-281654	148	14	14	3	0	2	469	12	12	0	0	NA	NA	NA	51	58	174	525	172	88	264	117	6	31	6	0.034	0.059	0.035
.	19.01.15-22.07.12-1-281655	324	99	99	25	0	18	512	91	91	0	0	NA	NA	NA	74	100	183	549	181	95	288	129	92	149	25	0.503	0.271	0.138
.	19.01.15-22.07.17-1-281656	115	14	14	2	0	1	458	12	12	0	0	NA	NA	NA	48	44	171	511	175	86	253	119	4	22	10	0.023	0.043	0.057
.	19.01.15-22.07.34-1-281683	446	47	47	11	0	7	535	44	44	0	0	NA	NA	NA	125	122	189	561	185	106	296	133	30	96	21	0.159	0.171	0.114
.	19.01.15-22.07.43-1-281693	65	2	2	0	0	0	446	1	1	0	0	NA	NA	NA	20	22	168	501	166	81	250	115	0	3	2	0	0.006	0.012
.	19.01.15-22.07.49-1-281700	229	59	59	12	0	10	488	54	54	0	0	NA	NA	NA	72	73	177	535	174	91	277	120	53	94	25	0.299	0.176	0.144
.	19.01.15-22.07.58-1-281710	66	2	2	0	0	0	450	1	1	0	0	NA	NA	NA	26	33	173	507	166	87	251	112	0	4	0	0	0.008	0
.	19.01.15-22.08.01-1-281711	112	12	12	2	0	1	460	11	11	0	0	NA	NA	NA	33	44	171	516	170	89	256	115	6	23	4	0.035	0.045	0.024
.	19.01.15-22.08.13-1-281716	186	33	33	10	0	8	498	32	32	0	0	NA	NA	NA	55	85	176	548	174	93	282	123	15	67	15	0.085	0.122	0.086
.	19.01.15-22.08.20-1-281736	123	20	20	2	0	2	446	17	17	0	0	NA	NA	NA	39	31	172	507	165	85	251	110	7	40	1	0.041	0.079	0.006
.	19.01.15-22.08.23-1-281739	247	30	30	7	0	6	478	28	28	0	0	NA	NA	NA	95	71	177	535	172	91	270	117	16	60	6	0.09	0.112	0.035
.	19.01.15-22.08.27-1-281742	91	9	9	1	0	1	453	7	7	0	0	NA	NA	NA	25	31	169	511	164	85	257	111	7	15	9	0.041	0.029	0.055
.	19.01.15-22.08.45-1-281760	181	30	30	12	0	12	478	28	28	0	0	NA	NA	NA	56	61	176	522	176	90	263	125	17	65	7	0.097	0.125	0.04
.	19.01.15-22.08.47-1-281763	443	39	39	9	0	7	538	33	33	0	0	NA	NA	NA	109	121	187	557	190	101	300	137	42	89	21	0.225	0.16	0.111
.	19.01.15-22.08.51-1-281767	64	2	2	2	0	2	200	1	1	0	0	NA	NA	NA	19	15	167	495	166	40	108	52	0	3	0	0	0.006	0
.	19.01.15-22.09.01-1-281775	55	2	2	0	0	0	441	1	1	0	0	NA	NA	NA	26	18	166	498	167	81	248	112	0	0	3	0	0	0.018
.	19.01.15-22.09.02-1-281776	268	47	47	12	0	10	507	45	45	0	0	NA	NA	NA	88	90	183	541	179	99	281	127	50	84	11	0.273	0.155	0.061
.	19.01.15-22.09.05-1-281777	383	79	79	19	0	16	518	72	72	0	0	NA	NA	NA	98	102	184	552	179	99	293	126	59	144	11	0.321	0.261	0.061
.	19.01.15-22.09.12-1-281780	96	3	3	1	0	1	441	2	2	0	0	NA	NA	NA	26	21	165	504	165	81	248	112	7	7	0	0.042	0.014	0
.	19.01.15-22.09.12-1-281781	117	17	17	0	0	0	451	16	16	0	0	NA	NA	NA	32	34	169	509	169	82	250	119	6	16	1	0.036	0.031	0.006
.	19.01.15-22.09.24-1-281803	293	51	51	10	0	9	499	48	48	0	0	NA	NA	NA	76	86	182	536	181	95	276	128	37	101	7	0.203	0.188	0.039
.	19.01.15-22.09.26-1-281806	256	31	31	10	0	7	489	30	30	0	0	NA	NA	NA	72	69	171	534	177	85	280	124	21	65	24	0.123	0.122	0.136
.	19.01.15-22.09.30-1-281813	60	3	3	0	0	0	446	2	2	0	0	NA	NA	NA	19	20	169	500	164	86	246	114	0	2	5	0	0.004	0.03
.	19.01.15-22.09.30-1-281814	272	33	33	7	0	7	484	30	30	0	0	NA	NA	NA	83	73	180	533	173	95	273	116	16	64	6	0.089	0.12	0.035
.	19.01.15-22.09.45-1-281826	317	35	35	8	0	8	516	27	27	0	0	NA	NA	NA	96	105	180	555	183	93	295	128	16	73	13	0.089	0.132	0.071
.	19.01.15-22.09.47-1-281830	67	3	3	1	0	1	445	2	2	0	0	NA	NA	NA	19	25	168	504	166	84	249	112	0	5	1	0	0.01	0.006
.	19.01.15-22.09.51-1-281835	129	8	8	5	0	4	462	7	7	0	0	NA	NA	NA	49	47	171	516	173	85	257	120	3	17	0	0.018	0.033	0
.	19.01.15-22.10.02-1-281850	411	95	95	17	0	15	508	85	85	0	0	NA	NA	NA	106	96	184	544	181	100	281	127	49	190	18	0.266	0.349	0.099
.	19.01.15-22.10.10-1-281854	111	9	9	3	0	3	468	8	8	0	0	NA	NA	NA	36	49	172	519	171	87	261	120	10	14	0	0.058	0.027	0
.	19.01.15-22.10.18-1-281858	215	62	62	17	0	17	484	59	59	0	0	NA	NA	NA	67	63	177	527	172	93	271	120	38	116	23	0.215	0.22	0.134
.	19.01.15-22.10.18-1-281859	282	60	60	14	0	10	500	53	53	0	0	NA	NA	NA	69	83	186	532	178	102	273	125	53	112	17	0.285	0.211	0.096
.	19.01.15-22.10.25-1-281879	359	100	100	24	0	18	529	89	89	0	0	NA	NA	NA	104	110	188	549	186	102	294	133	49	193	28	0.261	0.352	0.151
.	19.01.15-22.10.29-1-281882	150	15	15	2	0	2	462	14	14	0	0	NA	NA	NA	40	42	175	505	175	90	249	123	5	23	8	0.029	0.046	0.046
.	19.01.15-22.10.29-1-281884	144	10	10	1	0	1	465	9	9	0	0	NA	NA	NA	36	47	172	516	172	85	260	120	0	28	2	0	0.054	0.012
.	19.01.15-22.10.29-1-281885	144	9	9	0	0	0	461	7	7	0	0	NA	NA	NA	46	38	172	514	165	88	258	115	6	28	14	0.035	0.054	0.085
.	19.01.15-22.10.51-1-281909	90	5	5	2	0	1	457	4	4	0	0	NA	NA	NA	30	33	171	509	166	86	255	116	7	9	0	0.041	0.018	0
.	19.01.15-22.10.58-1-281915	592	121	121	36	0	30	556	111	111	0	0	NA	NA	NA	193	134	197	552	198	114	294	148	109	244	37	0.553	0.442	0.187
.	19.01.15-22.11.01-1-281917	148	11	11	4	0	4	471	10	10	0	0	NA	NA	NA	44	46	173	519	167	89	265	117	7	25	1	0.04	0.048	0.006
.	19.01.15-22.11.06-1-281920	384	117	117	25	0	16	524	105	105	0	0	NA	NA	NA	116	110	184	554	185	99	291	134	65	186	29	0.353	0.336	0.157
.	19.01.15-22.11.15-1-281922	346	62	62	16	0	14	509	57	57	0	0	NA	NA	NA	108	97	174	549	187	90	285	134	48	144	13	0.276	0.262	0.07
.	19.01.15-22.11.22-1-281944	65	3	3	1	0	1	446	2	2	0	0	NA	NA	NA	26	27	169	504	167	82	251	113	0	9	1	0	0.018	0.006
.	19.01.15-22.11.36-1-281951	170	15	15	3	0	3	471	14	14	0	0	NA	NA	NA	47	50	174	517	172	92	257	122	30	21	3	0.172	0.041	0.017
.	19.01.15-22.11.43-1-281961	32	1	1	0	0	0	0	0	0	0	0	NA	NA	NA	16	6	164	491	164	0	0	0	0	0	0	0	0	0
.	19.01.15-22.11.44-1-281963	67	2	2	0	0	0	440	1	1	0	0	NA	NA	NA	12	20	167	500	166	82	246	112	0	2	1	0	0.004	0.006
.	19.01.15-22.11.56-1-281977	231	58	58	8	0	5	496	56	56	0	0	NA	NA	NA	54	81	186	530	178	95	275	126	37	121	11	0.199	0.228	0.062
.	19.01.15-22.11.57-1-281979	86	11	11	1	0	1	454	10	10	0	0	NA	NA	NA	36	40	171	515	167	82	256	116	4	12	11	0.023	0.023	0.066
.	19.01.15-22.12.02-1-281983	323	126	126	26	0	20	510	111	111	0	0	NA	NA	NA	100	95	184	548	176	97	290	123	66	230	35	0.359	0.42	0.199
.	19.01.15-22.12.04-1-281986	272	46	46	12	0	9	493	44	44	0	0	NA	NA	NA	90	73	179	530	177	95	273	125	54	67	17	0.302	0.126	0.096
.	19.01.15-22.12.22-1-282014	62	2	2	0	0	0	404	1	1	0	0	NA	NA	NA	25	19	170	494	168	78	220	106	5	2	0	0.029	0.004	0
.	19.01.15-22.12.32-1-282020	92	8	8	2	0	2	448	6	6	0	0	NA	NA	NA	27	29	167	508	167	82	250	116	0	14	2	0	0.028	0.012
.	19.01.15-22.12.32-1-282021	113	6	6	4	0	4	449	5	5	0	0	NA	NA	NA	34	32	170	510	165	85	253	111	8	14	0	0.047	0.027	0
.	19.01.15-22.12.34-1-282024	124	15	15	4	0	4	450	12	12	0	0	NA	NA	NA	54	33	169	505	172	83	249	118	15	19	9	0.089	0.038	0.052
.	19.01.15-22.12.47-1-282041	66	3	3	1	0	1	442	2	2	0	0	NA	NA	NA	29	19	166	501	165	82	245	115	0	7	0	0	0.014	0
.	19.01.15-22.12.49-1-282046	415	81	81	27	0	22	516	74	74	0	0	NA	NA	NA	112	100	187	545	181	101	288	127	56	167	23	0.299	0.306	0.127
.	19.01.15-22.13.00-1-282055	32	1	1	0	0	0	0	0	0	0	0	NA	NA	NA	8	11	167	492	165	0	0	0	0	0	0	0	0	0
.	19.01.15-22.13.03-1-282058	61	2	2	0	0	0	299	1	1	0	0	NA	NA	NA	13	14	166	497	164	51	167	81	0	3	0	0	0.006	0
.	19.01.15-22.13.05-1-282060	317	29	29	10	0	7	512	26	26	0	0	NA	NA	NA	88	95	185	545	178	97	291	124	22	47	11	0.119	0.086	0.062
.	19.01.15-22.13.11-1-282063	66	2	2	0	0	0	149	1	1	0	0	NA	NA	NA	12	13	166	495	165	24	87	38	0	2	0	0	0.004	0
.	19.01.15-22.13.15-1-282065	93	5	5	1	0	1	445	3	3	0	0	NA	NA	NA	32	27	167	507	166	79	251	115	4	12	0	0.024	0.024	0
.	19.01.15-22.13.15-1-282066	86	3	3	0	0	0	448	2	2	0	0	NA	NA	NA	25	29	168	508	166	82	253	113	0	4	1	0	0.008	0.006
.	19.01.15-22.13.17-1-282067	87	4	4	1	0	1	446	3	3	0	0	NA	NA	NA	33	39	170	514	168	82	251	113	0	13	0	0	0.025	0
.	19.01.15-22.13.20-1-282088	34	1	1	1	0	1	0	0	0	0	0	NA	NA	NA	7	9	164	493	165	0	0	0	0	1	0	0	0.002	0
.	19.01.15-22.13.22-1-282089	33	1	1	0	0	0	0	0	0	0	0	NA	NA	NA	8	13	164	494	168	0	0	0	0	1	0	0	0.002	0
.	19.01.15-22.13.22-1-282090	384	76	76	24	0	17	510	71	71	0	0	NA	NA	NA	88	93	178	548	180	92	291	127	60	160	10	0.337	0.292	0.056
.	19.01.15-22.13.24-1-282093	596	71	71	16	0	14	585	66	66	0	0	NA	NA	NA	154	171	198	592	194	115	328	142	37	146	18	0.187	0.247	0.093
.	19.01.15-22.13.27-1-282096	147	12	12	5	0	4	459	10	10	0	0	NA	NA	NA	42	42	173	509	173	86	256	117	8	30	12	0.046	0.059	0.069
.	19.01.15-22.13.29-1-282097	33	1	1	0	0	0	0	0	0	0	0	NA	NA	NA	11	6	164	489	166	0	0	0	0	0	0	0	0	0
.	19.01.15-22.13.31-1-282098	91	3	3	1	0	1	442	2	2	0	0	NA	NA	NA	27	25	166	505	167	81	248	113	0	6	0	0	0.012	0
.	19.01.15-22.13.35-1-282103	483	41	41	10	0	7	518	38	38	0	0	NA	NA	NA	141	106	182	550	187	95	290	133	40	75	18	0.22	0.136	0.096
.	19.01.15-22.13.47-1-282116	164	8	8	3	0	3	474	7	7	0	0	NA	NA	NA	47	57	172	520	178	88	266	120	0	22	8	0	0.042	0.045
.	19.01.15-22.13.50-1-282122	303	37	37	10	0	6	488	35	35	0	0	NA	NA	NA	81	75	175	539	174	89	278	121	28	67	6	0.16	0.124	0.034
.	19.01.15-22.13.50-1-282123	98	7	7	2	0	2	459	6	6	0	0	NA	NA	NA	33	45	175	517	166	88	257	114	0	13	0	0	0.025	0
.	19.01.15-22.14.06-1-282131	93	3	3	0	0	0	449	2	2	0	0	NA	NA	NA	26	33	170	509	167	85	251	113	4	3	0	0.024	0.006	0
.	19.01.15-22.14.08-1-282135	365	26	26	3	0	1	521	22	22	0	0	NA	NA	NA	100	106	182	558	179	96	295	130	10	38	6	0.055	0.068	0.034
.	19.01.15-22.14.19-1-282160	368	60	60	16	0	14	512	57	57	0	0	NA	NA	NA	109	97	176	558	176	90	297	125	62	87	28	0.352	0.156	0.159
.	19.01.15-22.14.20-1-282162	60	2	2	0	0	0	444	1	1	0	0	NA	NA	NA	21	20	168	498	167	84	245	115	3	2	0	0.018	0.004	0
.	19.01.15-22.14.32-1-282166	501	94	94	25	0	22	543	87	87	0	0	NA	NA	NA	136	126	187	570	182	104	312	127	42	200	34	0.225	0.351	0.187
.	19.01.15-22.14.48-1-282186	34	1	1	0	0	0	0	0	0	0	0	NA	NA	NA	9	9	165	493	164	0	0	0	0	1	0	0	0.002	0
.	19.01.15-22.14.48-1-282187	347	56	56	13	0	10	497	52	52	0	0	NA	NA	NA	83	75	176	539	173	90	286	121	41	120	6	0.233	0.223	0.035
.	19.01.15-22.14.48-1-282188	58	2	2	0	0	0	437	1	1	0	0	NA	NA	NA	20	18	169	498	164	83	243	111	0	5	4	0	0.01	0.024
.	19.01.15-22.14.50-1-282190	281	35	35	7	0	7	495	32	32	0	0	NA	NA	NA	85	78	174	536	181	90	276	129	8	70	7	0.046	0.131	0.039
.	19.01.15-22.15.00-1-282197	455	164	164	41	0	32	527	152	152	0	0	NA	NA	NA	127	119	191	554	187	103	291	133	118	290	23	0.618	0.523	0.123
.	19.01.15-22.15.02-1-282200	268	75	75	19	0	15	502	67	67	0	0	NA	NA	NA	87	90	180	537	186	94	276	132	46	139	7	0.256	0.259	0.038
.	19.01.15-22.15.07-1-282202	294	82	82	20	0	14	504	81	81	0	0	NA	NA	NA	71	85	183	533	182	97	277	130	51	180	12	0.279	0.338	0.066
.	19.01.15-22.15.22-1-282226	33	1	1	0	0	0	0	0	0	0	0	NA	NA	NA	10	16	163	497	169	0	0	0	0	3	0	0	0.006	0
.	19.01.15-22.15.25-1-282228	386	40	40	11	0	9	520	35	35	0	0	NA	NA	NA	99	102	187	543	185	101	288	131	25	91	7	0.134	0.168	0.038
.	19.01.15-22.15.34-1-282235	319	79	79	22	0	18	502	70	70	0	0	NA	NA	NA	88	82	183	538	174	97	284	121	63	140	10	0.344	0.26	0.057
.	19.01.15-22.16.01-1-282256	260	85	85	27	0	23	497	78	78	0	0	NA	NA	NA	72	79	173	537	182	87	281	129	61	161	26	0.353	0.3	0.143
.	19.01.15-22.16.16-1-282265	177	14	14	4	0	3	464	11	11	0	0	NA	NA	NA	52	45	174	516	168	88	259	117	6	23	1	0.034	0.045	0.006
.	19.01.15-22.16.38-1-282300	605	71	71	17	0	13	579	65	65	0	0	NA	NA	NA	169	160	203	575	195	118	318	143	87	142	10	0.429	0.247	0.051
.	19.01.15-22.16.39-1-282303	146	14	14	3	0	1	463	13	13	0	0	NA	NA	NA	57	48	171	515	175	85	256	122	5	22	5	0.029	0.043	0.029
.	19.01.15-22.16.39-1-282304	297	24	24	7	0	4	489	22	22	0	0	NA	NA	NA	88	74	179	534	174	95	272	122	19	50	5	0.106	0.094	0.029
.	19.01.15-22.16.42-1-282314	35	1	1	1	0	1	0	0	0	0	0	NA	NA	NA	7	11	164	496	164	0	0	0	0	3	0	0	0.006	0
.	19.01.15-22.16.45-1-282318	179	26	26	8	0	8	469	22	22	0	0	NA	NA	NA	49	50	175	515	173	88	260	121	31	34	1	0.177	0.066	0.006
.	19.01.15-22.16.45-1-282319	32	1	1	1	0	1	0	0	0	0	0	NA	NA	NA	7	13	167	494	165	0	0	0	3	0	0	0.018	0	0
.	19.01.15-22.16.48-1-282324	234	15	15	5	0	4	463	14	14	0	0	NA	NA	NA	60	50	174	515	174	84	260	119	18	33	0	0.103	0.064	0
.	19.01.15-22.17.07-1-282336	178	10	10	1	0	1	470	9	9	0	0	NA	NA	NA	61	46	172	517	170	88	266	116	7	25	0	0.041	0.048	0
.	19.01.15-22.17.15-1-282341	235	65	65	20	0	17	474	60	60	0	0	NA	NA	NA	71	52	176	516	173	90	263	121	32	137	14	0.182	0.266	0.081
.	19.01.15-22.17.16-1-282344	300	80	80	17	0	14	512	72	72	0	0	NA	NA	NA	79	91	188	536	180	102	281	129	54	139	26	0.287	0.259	0.144
.	19.01.15-22.17.16-1-282345	64	3	3	1	0	1	444	2	2	0	0	NA	NA	NA	27	26	171	501	167	84	245	115	0	6	0	0	0.012	0
.	19.01.15-22.17.28-1-282367	237	42	42	11	0	8	475	38	38	0	0	NA	NA	NA	54	55	176	522	170	89	266	120	43	71	8	0.244	0.136	0.047
.	19.01.15-22.17.37-1-282372	32	1	1	0	0	0	0	0	0	0	0	NA	NA	NA	8	9	166	493	163	0	0	0	0	2	0	0	0.004	0
.	19.01.15-22.17.40-1-282378	378	83	83	23	0	19	523	76	76	0	0	NA	NA	NA	104	114	185	561	181	96	299	128	58	190	12	0.314	0.339	0.066
.	19.01.15-22.17.47-1-282386	119	6	6	0	0	0	452	5	5	0	0	NA	NA	NA	27	35	169	510	169	84	252	116	4	1	8	0.024	0.002	0.047
.	19.01.15-22.17.58-1-282399	198	15	15	3	0	3	495	12	12	0	0	NA	NA	NA	69	84	181	536	180	95	275	125	8	12	11	0.044	0.022	0.061
.	19.01.15-22.18.05-1-282403	154	20	20	3	0	3	465	17	17	0	0	NA	NA	NA	57	49	173	517	172	87	261	117	7	36	3	0.04	0.07	0.017
.	19.01.15-22.18.14-1-282408	153	14	14	4	0	3	468	10	10	0	0	NA	NA	NA	62	50	175	511	177	92	255	121	9	33	3	0.051	0.065	0.017
.	19.01.15-22.18.20-1-282429	380	62	62	19	0	13	517	58	58	0	0	NA	NA	NA	131	103	185	552	179	99	293	125	35	129	18	0.189	0.234	0.101
.	19.01.15-22.18.24-1-282432	95	4	4	1	0	1	455	3	3	0	0	NA	NA	NA	32	34	172	505	170	87	251	117	3	4	2	0.017	0.008	0.012
.	19.01.15-22.18.25-1-282433	253	26	26	3	0	2	487	23	23	0	0	NA	NA	NA	74	71	180	525	179	92	269	126	20	42	7	0.111	0.08	0.039
.	19.01.15-22.18.38-1-282439	343	43	43	11	0	9	512	37	37	0	0	NA	NA	NA	76	101	180	550	184	94	287	131	55	82	8	0.306	0.149	0.043
.	19.01.15-22.18.44-1-282453	404	116	116	33	0	24	525	109	109	0	0	NA	NA	NA	129	114	189	549	189	102	292	131	91	215	20	0.481	0.392	0.106
.	19.01.15-22.18.45-1-282454	183	27	27	8	0	7	479	25	25	0	0	NA	NA	NA	79	63	175	527	174	87	270	122	27	51	7	0.154	0.097	0.04
.	19.01.15-22.19.00-1-282465	114	12	12	1	0	1	457	10	10	0	0	NA	NA	NA	39	43	170	519	167	87	256	114	2	27	2	0.012	0.052	0.012
.	19.01.15-22.19.19-1-282489	270	46	46	13	0	11	492	43	43	0	0	NA	NA	NA	85	79	181	532	179	94	273	125	51	90	6	0.282	0.169	0.034
.	19.01.15-22.19.21-1-282491	183	24	24	6	0	3	473	21	21	0	0	NA	NA	NA	63	50	175	512	176	89	262	122	11	40	9	0.063	0.078	0.051
.	19.01.15-22.19.23-1-282492	57	2	2	1	0	1	50	1	1	0	0	NA	NA	NA	22	15	164	497	167	7	30	13	6	0	1	0.037	0	0.006
.	19.01.15-22.19.28-1-282497	85	3	3	1	0	1	449	1	1	0	0	NA	NA	NA	25	23	166	504	166	83	251	115	0	21	0	0	0.042	0
.	19.01.15-22.19.30-1-282498	175	16	16	3	0	3	463	14	14	0	0	NA	NA	NA	48	45	170	517	171	85	258	120	11	20	3	0.065	0.039	0.018
.	19.01.15-22.19.34-1-282501	465	107	107	23	0	19	557	102	102	0	0	NA	NA	NA	111	144	186	580	191	104	313	140	100	175	24	0.538	0.302	0.126
.	19.01.15-22.19.58-1-282528	156	22	22	6	0	5	465	19	19	0	0	NA	NA	NA	43	50	174	518	171	88	258	119	6	46	3	0.034	0.089	0.018
.	19.01.15-22.20.04-1-282533	240	13	13	0	0	0	503	11	11	0	0	NA	NA	NA	64	75	181	530	177	98	276	129	0	22	4	0	0.042	0.023
.	19.01.15-22.20.18-1-282539	213	13	13	2	0	0	486	12	12	0	0	NA	NA	NA	77	66	173	530	176	86	275	125	5	19	3	0.029	0.036	0.017
.	19.01.15-22.20.20-1-282555	331	56	56	16	0	14	499	51	51	0	0	NA	NA	NA	91	84	179	538	180	94	280	125	35	77	27	0.196	0.143	0.15
.	19.01.15-22.20.30-1-282561	317	72	72	12	0	11	517	68	68	0	0	NA	NA	NA	97	99	186	550	176	102	290	125	46	137	20	0.247	0.249	0.114
.	19.01.15-22.20.32-1-282563	204	15	15	4	0	1	472	12	12	0	0	NA	NA	NA	61	63	172	529	175	85	266	121	6	33	8	0.035	0.062	0.046
.	19.01.15-22.20.43-1-282572	62	2	2	0	0	0	0	1	1	0	0	NA	NA	NA	21	20	166	498	169	0	0	0	8	4	0	0.048	0.008	0
.	19.01.15-22.20.46-1-282582	61	2	2	1	0	1	0	1	1	0	0	NA	NA	NA	12	18	166	499	166	0	0	0	3	0	0	0.018	0	0
.	19.01.15-22.20.48-1-282587	57	3	3	1	0	1	430	2	2	0	0	NA	NA	NA	28	10	165	494	164	78	240	112	8	4	1	0.048	0.008	0.006
.	19.01.15-22.20.52-1-282589	39	1	1	0	0	0	0	0	0	0	0	NA	NA	NA	13	9	166	493	163	0	0	0	0	0	0	0	0	0
.	19.01.15-22.20.53-1-282590	34	1	1	0	0	0	0	0	0	0	0	NA	NA	NA	6	9	166	491	165	0	0	0	1	0	0	0.006	0	0
.	19.01.15-22.20.56-1-282595	412	100	100	27	0	20	511	95	95	0	0	NA	NA	NA	111	98	179	550	182	92	290	129	43	195	19	0.24	0.355	0.104
.	19.01.15-22.20.58-1-282597	33	1	1	0	0	0	0	0	0	0	0	NA	NA	NA	18	6	165	492	162	0	0	0	0	0	0	0	0	0
.	19.01.15-22.21.00-1-282598	272	24	24	5	0	3	507	21	21	0	0	NA	NA	NA	88	95	182	547	179	95	286	126	9	47	4	0.049	0.086	0.022
.	19.01.15-22.21.00-1-282599	92	5	5	2	0	2	453	4	4	0	0	NA	NA	NA	23	33	169	508	169	87	251	115	0	9	3	0	0.018	0.018
.	19.01.15-22.21.04-1-282602	90	3	3	0	0	0	440	2	2	0	0	NA	NA	NA	34	19	169	499	164	82	245	113	0	1	3	0	0.002	0.018
.	19.01.15-22.21.17-1-282608	60	2	2	0	0	0	100	1	1	0	0	NA	NA	NA	19	23	164	503	169	23	52	25	2	2	0	0.012	0.004	0
.	19.01.15-22.21.19-1-282627	266	86	86	25	0	21	502	81	81	0	0	NA	NA	NA	69	83	178	537	181	92	280	130	75	137	24	0.421	0.255	0.133
.	19.01.15-22.21.26-1-282629	210	36	36	11	0	8	479	31	31	0	0	NA	NA	NA	69	61	174	525	175	88	268	123	39	59	2	0.224	0.112	0.011
.	19.01.15-22.21.27-1-282630	153	8	8	2	0	1	463	7	7	0	0	NA	NA	NA	48	43	170	516	170	85	263	115	10	29	3	0.059	0.056	0.018
.	19.01.15-22.21.33-1-282633	66	3	3	0	0	0	451	1	1	0	0	NA	NA	NA	28	38	176	508	167	85	252	114	0	2	4	0	0.004	0.024
.	19.01.15-22.21.36-1-282635	346	67	67	14	0	13	512	62	62	0	0	NA	NA	NA	117	108	191	551	179	101	286	125	49	155	20	0.257	0.281	0.112
.	19.01.15-22.21.47-1-282652	92	5	5	1	0	1	447	4	4	0	0	NA	NA	NA	24	23	169	503	164	86	245	116	1	7	0	0.006	0.014	0
.	19.01.15-22.21.48-1-282654	31	1	1	0	0	0	0	0	0	0	0	NA	NA	NA	15	13	165	498	163	0	0	0	0	0	0	0	0	0
.	19.01.15-22.21.51-1-282659	336	129	129	29	0	23	516	115	115	0	0	NA	NA	NA	96	96	183	544	182	99	287	130	76	231	32	0.415	0.425	0.176
.	19.01.15-22.21.59-1-282668	60	3	3	1	0	1	450	1	1	0	0	NA	NA	NA	23	29	170	503	169	83	250	117	9	3	0	0.053	0.006	0
.	19.01.15-22.22.01-1-282670	32	1	1	0	0	0	0	0	0	0	0	NA	NA	NA	8	12	164	494	167	0	0	0	0	2	0	0	0.004	0
.	19.01.15-22.22.04-1-282673	324	71	71	25	0	20	493	68	68	0	0	NA	NA	NA	77	79	181	536	175	96	277	120	44	138	7	0.243	0.257	0.04
.	19.01.15-22.22.09-1-282674	91	4	4	2	0	1	448	3	3	0	0	NA	NA	NA	42	29	169	501	172	82	246	120	3	6	0	0.018	0.012	0
.	19.01.15-22.22.14-1-282676	526	48	48	13	0	10	554	46	46	0	0	NA	NA	NA	124	136	194	562	193	108	305	141	50	99	14	0.258	0.176	0.073
.	19.01.15-22.22.16-1-282680	299	58	58	11	0	9	509	54	54	0	0	NA	NA	NA	76	93	175	551	180	91	292	126	46	114	17	0.263	0.207	0.094
.	19.01.15-22.22.25-1-282708	125	23	23	4	0	3	457	22	22	0	0	NA	NA	NA	48	40	169	513	171	84	257	116	5	29	3	0.03	0.057	0.018
.	19.01.15-22.22.51-1-282732	65	2	2	1	0	1	452	0	0	0	0	NA	NA	NA	20	26	166	504	169	83	252	117	9	0	5	0.054	0	0.03
.	19.01.15-22.22.55-1-282736	204	28	28	11	0	9	484	25	25	0	0	NA	NA	NA	62	63	178	529	169	94	272	118	14	66	1	0.079	0.125	0.006
.	19.01.15-22.22.56-1-282740	31	1	1	0	0	0	0	0	0	0	0	NA	NA	NA	7	12	165	495	165	0	0	0	0	0	0	0	0	0
.	19.01.15-22.22.59-1-282742	356	58	58	16	0	13	514	53	53	0	0	NA	NA	NA	98	99	181	551	180	95	294	125	31	106	20	0.171	0.192	0.111
.	19.01.15-22.23.05-1-282746	330	80	80	21	0	14	513	73	73	0	0	NA	NA	NA	90	96	183	540	186	98	282	133	53	137	22	0.29	0.254	0.118
.	19.01.15-22.23.05-1-282747	142	10	10	2	0	1	464	8	8	0	0	NA	NA	NA	30	48	171	519	171	84	262	118	0	17	9	0	0.033	0.053
.	19.01.15-22.23.19-1-282770	64	2	2	0	0	0	441	1	1	0	0	NA	NA	NA	21	19	167	498	167	81	246	114	6	0	8	0.036	0	0.048
.	19.01.15-22.23.26-1-282773	60	2	2	0	0	0	448	1	1	0	0	NA	NA	NA	32	30	168	503	172	83	247	118	0	1	4	0	0.002	0.023
.	19.01.15-22.23.27-1-282774	384	142	142	37	0	28	492	129	129	0	0	NA	NA	NA	88	84	186	538	173	97	275	120	101	231	35	0.543	0.429	0.202
.	19.01.15-22.23.31-1-282777	86	3	3	1	0	0	449	2	2	0	0	NA	NA	NA	22	27	166	504	170	84	249	116	2	7	0	0.012	0.014	0
.	19.01.15-22.23.31-1-282778	269	65	65	13	0	12	501	60	60	0	0	NA	NA	NA	75	81	179	539	176	93	283	125	43	157	7	0.24	0.291	0.04
.	19.01.15-22.23.33-1-282780	90	3	3	0	0	0	456	1	1	0	0	NA	NA	NA	16	30	168	505	170	84	253	119	0	3	1	0	0.006	0.006
.	19.01.15-22.23.38-1-282789	118	6	6	0	0	0	445	5	5	0	0	NA	NA	NA	35	25	166	504	168	80	249	116	8	16	0	0.048	0.032	0
.	19.01.15-22.23.43-1-282796	499	54	54	14	0	11	530	46	46	0	0	NA	NA	NA	134	122	186	560	189	102	294	134	33	131	16	0.177	0.234	0.085
.	19.01.15-22.23.46-1-282800	344	25	25	10	0	8	518	22	22	0	0	NA	NA	NA	103	103	185	538	193	98	283	137	9	66	6	0.049	0.123	0.031
.	19.01.15-22.23.56-1-282814	33	1	1	0	0	0	0	0	0	0	0	NA	NA	NA	8	9	166	493	163	0	0	0	1	0	0	0.006	0	0
.	19.01.15-22.23.59-1-282816	119	11	11	5	0	4	466	10	10	0	0	NA	NA	NA	41	48	172	516	173	86	261	119	17	18	4	0.099	0.035	0.023
.	19.01.15-22.24.03-1-282818	34	1	1	0	0	0	0	0	0	0	0	NA	NA	NA	8	8	165	493	163	0	0	0	0	0	2	0	0	0.012
.	19.01.15-22.24.05-1-282820	244	28	28	9	0	8	484	24	24	0	0	NA	NA	NA	74	70	172	535	176	87	272	125	19	45	4	0.11	0.084	0.023
.	19.01.15-22.24.19-1-282843	91	3	3	0	0	0	433	2	2	0	0	NA	NA	NA	27	10	166	494	163	82	241	110	0	11	3	0	0.022	0.018
.	19.01.15-22.24.23-1-282846	177	15	15	1	0	1	475	12	12	0	0	NA	NA	NA	48	56	172	527	170	87	269	119	10	28	0	0.058	0.053	0
.	19.01.15-22.24.24-1-282847	98	8	8	3	0	2	445	5	5	0	0	NA	NA	NA	34	21	168	499	167	82	246	117	6	24	0	0.036	0.048	0
.	19.01.15-22.24.32-1-282851	35	1	1	0	0	0	0	0	0	0	0	NA	NA	NA	14	10	166	494	163	0	0	0	0	1	0	0	0.002	0
.	19.01.15-22.24.35-1-282854	461	51	51	14	0	11	548	46	46	0	0	NA	NA	NA	122	131	187	562	195	102	303	143	57	124	11	0.305	0.221	0.056
.	19.01.15-22.24.42-1-282859	90	6	6	2	0	0	452	4	4	0	0	NA	NA	NA	25	31	168	507	169	85	253	114	0	12	0	0	0.024	0
.	19.01.15-22.24.43-1-282862	262	88	88	22	0	16	487	80	80	0	0	NA	NA	NA	85	73	175	538	173	91	281	115	43	167	17	0.246	0.31	0.098
.	19.01.15-22.24.46-1-282870	89	3	3	1	0	1	455	2	2	0	0	NA	NA	NA	23	37	173	508	169	85	255	115	4	4	8	0.023	0.008	0.047
.	19.01.15-22.24.47-1-282877	207	30	30	6	0	6	479	28	28	0	0	NA	NA	NA	53	57	173	526	171	88	269	122	6	41	5	0.035	0.078	0.029
.	19.01.15-22.24.53-1-282882	113	5	5	0	0	0	462	4	4	0	0	NA	NA	NA	49	43	170	512	174	85	256	121	2	14	3	0.012	0.027	0.017
.	19.01.15-22.24.56-1-282888	215	58	58	13	0	9	487	52	52	0	0	NA	NA	NA	65	67	176	528	176	92	272	123	28	129	20	0.159	0.244	0.114
.	19.01.15-22.24.59-1-282890	31	1	1	0	0	0	0	0	0	0	0	NA	NA	NA	9	10	166	494	163	0	0	0	0	0	0	0	0	0
.	19.01.15-22.25.01-1-282892	119	4	4	0	0	0	459	3	3	0	0	NA	NA	NA	36	35	168	513	167	85	258	116	10	3	0	0.06	0.006	0
.	19.01.15-22.25.04-1-282894	350	97	97	25	0	18	506	90	90	0	0	NA	NA	NA	114	87	175	544	181	90	286	130	83	176	22	0.474	0.324	0.122
.	19.01.15-22.25.11-1-282895	268	30	30	9	0	8	483	27	27	0	0	NA	NA	NA	66	74	180	532	175	95	268	120	38	41	0	0.211	0.077	0
.	19.01.15-22.25.16-1-282898	260	33	33	10	0	10	486	32	32	0	0	NA	NA	NA	77	68	182	521	178	97	265	124	10	78	4	0.055	0.15	0.022
.	19.01.15-22.25.23-1-282919	147	15	15	4	0	3	462	13	13	0	0	NA	NA	NA	38	40	171	509	173	85	256	121	6	21	0	0.035	0.041	0
.	19.01.15-22.25.49-1-282945	211	28	28	7	0	5	495	24	24	0	0	NA	NA	NA	70	82	183	538	174	97	276	122	20	82	3	0.109	0.152	0.017
.	19.01.15-22.25.49-1-282946	348	72	72	19	0	15	534	63	63	0	0	NA	NA	NA	104	114	191	548	188	105	294	135	33	154	30	0.173	0.281	0.16
.	19.01.15-22.25.51-1-282947	145	9	9	4	0	4	459	8	8	0	0	NA	NA	NA	37	43	170	516	170	85	256	118	12	14	1	0.071	0.027	0.006
.	19.01.15-22.25.52-1-282948	743	117	117	31	0	21	630	105	105	0	0	NA	NA	NA	203	225	209	619	210	123	349	158	48	267	33	0.23	0.431	0.157
.	19.01.15-22.26.01-1-282955	377	83	83	17	0	14	519	76	76	0	0	NA	NA	NA	104	104	189	543	185	101	284	134	52	154	32	0.275	0.284	0.173
.	19.01.15-22.26.24-1-282989	156	30	30	7	0	4	456	27	27	0	0	NA	NA	NA	39	41	172	510	172	84	255	117	13	49	10	0.076	0.096	0.058
.	19.01.15-22.26.29-1-282992	358	55	55	12	0	6	511	49	49	0	0	NA	NA	NA	105	90	179	543	181	90	291	130	54	84	20	0.302	0.155	0.11
.	19.01.15-22.26.41-1-282998	143	8	8	2	0	2	469	7	7	0	0	NA	NA	NA	31	44	171	514	172	87	260	122	0	22	5	0	0.043	0.029
.	19.01.15-22.26.50-1-283016	34	1	1	0	0	0	0	0	0	0	0	NA	NA	NA	11	6	165	491	163	0	0	0	0	0	0	0	0	0
.	19.01.15-22.26.52-1-283017	270	60	60	26	0	22	484	52	52	0	0	NA	NA	NA	84	60	177	520	176	92	265	127	42	125	13	0.237	0.24	0.074
.	19.01.15-22.27.02-1-283027	94	4	4	1	0	1	445	2	2	0	0	NA	NA	NA	31	24	168	502	167	82	247	116	19	0	0	0.113	0	0
.	19.01.15-22.27.05-1-283030	119	9	9	2	0	2	457	6	6	0	0	NA	NA	NA	32	34	173	507	167	88	254	115	1	12	0	0.006	0.024	0
.	19.01.15-22.27.07-1-283032	90	4	4	1	0	1	436	3	3	0	0	NA	NA	NA	31	21	167	500	167	82	241	113	2	0	12	0.012	0	0.072
.	19.01.15-22.27.31-1-283052	546	151	151	42	0	30	579	145	145	0	0	NA	NA	NA	157	171	201	587	196	113	323	143	99	336	19	0.493	0.572	0.097
.	19.01.15-22.27.39-1-283056	65	2	2	1	0	1	448	1	1	0	0	NA	NA	NA	23	24	168	503	166	84	251	113	1	1	0	0.006	0.002	0
.	19.01.15-22.27.49-1-283075	95	7	7	0	0	0	445	6	6	0	0	NA	NA	NA	39	36	170	510	169	81	250	114	0	11	1	0	0.022	0.006
.	19.01.15-22.27.51-1-283079	109	8	8	0	0	0	441	7	7	0	0	NA	NA	NA	39	18	165	499	167	81	247	113	10	12	0	0.061	0.024	0
.	19.01.15-22.28.02-1-283086	384	41	41	8	0	5	518	38	38	0	0	NA	NA	NA	99	101	183	545	186	97	288	133	23	102	14	0.126	0.187	0.075
.	19.01.15-22.28.05-1-283088	199	24	24	2	0	2	486	22	22	0	0	NA	NA	NA	46	71	181	529	174	93	272	121	7	33	5	0.039	0.062	0.029
.	19.01.15-22.28.07-1-283090	94	5	5	2	0	2	441	4	4	0	0	NA	NA	NA	38	27	167	504	169	81	247	113	7	12	0	0.042	0.024	0
.	19.01.15-22.28.08-1-283091	292	74	74	22	0	20	487	70	70	0	0	NA	NA	NA	65	72	176	532	177	89	273	125	75	133	28	0.426	0.25	0.158
.	19.01.15-22.28.15-1-283095	115	5	5	0	0	0	446	4	4	0	0	NA	NA	NA	39	25	169	501	168	84	246	116	0	10	0	0	0.02	0
.	19.01.15-22.28.22-1-283116	387	54	54	13	0	10	499	46	46	0	0	NA	NA	NA	108	83	184	537	175	99	278	122	37	79	22	0.201	0.147	0.126
[truncated: 1 more rows]
