# Supplementary material for: Modelling targeted rabies vaccination strategies for a domestic dog population with heterogeneous roaming patterns
Source: PLoS Negl Trop Dis. 2019 Jul 8;13(7):e0007582. doi: 10.1371/journal.pntd.0007582 (PMC6638970; doi:10.1371/journal.pntd.0007582)
Supplement: S1 Zip file folder — The files contain a summary for each simulation for its respective scenario. The files are named first with the population structure (FP, ED, RD, SD) and then the specific vaccination strategy used for that scenario. (ZIP) [file pntd.0007582.s002.zip › Supp_Files/RD_E0.5_R0.5_S0.9_all_measuresReport.txt]

scenario	iteration	duration	tot_deaths	rabid_dogs	moved	mov_DK	movInfect	n_vacc	n_cull	detDogs_cull	contDogs_cull	reactCull	preemptVaccCov_dogLevel	reactVaccCov_dogLevel	mean_Rt	non_rabid_dead	born	nb_in_exp_cat	nb_in_roam_cat	nb_stayhome	nb_exp_vacc	nb_roam_vacc	nb_stayhome_vacc	nb_contacting_explorer	nb_contacting_roamer	nb_contacting_stayhome	contact_per_explorer	contact_per_roamer	contact_per_stayhome
.	19.01.15-19.08.32-1-185124	205	13	13	5	0	4	525	11	11	0	0	NA	NA	NA	52	67	178	523	179	92	269	164	6	27	0	0.034	0.052	0
.	19.01.15-19.08.32-1-185125	297	71	71	14	0	9	530	64	64	0	0	NA	NA	NA	84	78	176	538	177	92	281	157	104	109	16	0.591	0.203	0.09
.	19.01.15-19.08.32-1-185126	120	6	6	2	0	1	491	5	5	0	0	NA	NA	NA	43	38	173	506	172	88	253	150	9	9	0	0.052	0.018	0
.	19.01.15-19.08.32-1-185127	389	76	76	22	0	20	539	70	70	0	0	NA	NA	NA	121	96	177	554	178	90	289	160	54	183	6	0.305	0.33	0.034
.	19.01.15-19.08.32-1-185128	450	126	126	33	0	27	572	120	120	0	0	NA	NA	NA	111	122	186	557	192	99	300	173	103	238	13	0.554	0.427	0.068
.	19.01.15-19.08.32-1-185129	190	47	47	16	0	11	514	43	43	0	0	NA	NA	NA	51	62	169	520	186	85	264	165	57	89	22	0.337	0.171	0.118
.	19.01.15-19.08.32-1-185130	95	6	6	0	0	0	481	4	4	0	0	NA	NA	NA	30	30	169	507	167	82	250	149	4	2	2	0.024	0.004	0.012
.	19.01.15-19.08.32-1-185131	129	13	13	3	0	3	491	11	11	0	0	NA	NA	NA	41	39	176	507	169	89	253	149	1	36	0	0.006	0.071	0
.	19.01.15-19.08.47-1-185157	225	55	55	14	0	10	506	50	50	0	0	NA	NA	NA	60	52	174	515	176	88	261	157	74	87	7	0.425	0.169	0.04
.	19.01.15-19.08.56-1-185199	294	80	80	18	0	14	538	66	66	0	0	NA	NA	NA	78	90	182	542	179	98	283	157	75	175	6	0.412	0.323	0.034
.	19.01.15-19.08.58-1-185202	31	1	1	0	0	0	0	0	0	0	0	NA	NA	NA	5	12	164	498	163	0	0	0	0	2	0	0	0.004	0
.	19.01.15-19.09.00-1-185205	472	103	103	27	0	20	574	99	99	0	0	NA	NA	NA	129	122	188	561	186	104	304	166	75	213	13	0.399	0.38	0.07
.	19.01.15-19.09.01-1-185206	185	29	29	5	0	4	514	27	27	0	0	NA	NA	NA	60	63	175	526	175	90	269	155	33	43	3	0.189	0.082	0.017
.	19.01.15-19.09.44-1-185349	292	32	32	7	0	6	530	26	26	0	0	NA	NA	NA	86	78	179	533	179	94	275	161	13	78	7	0.073	0.146	0.039
.	19.01.15-19.09.44-1-185350	65	2	2	0	0	0	465	1	1	0	0	NA	NA	NA	26	13	164	496	166	81	241	143	2	0	2	0.012	0	0.012
.	19.01.15-19.09.57-1-185401	63	4	4	0	0	0	479	2	2	0	0	NA	NA	NA	31	29	168	506	168	84	246	149	3	9	0	0.018	0.018	0
.	19.01.15-19.10.02-1-185432	148	9	9	2	0	1	500	8	8	0	0	NA	NA	NA	42	49	172	518	172	88	262	150	6	19	7	0.035	0.037	0.041
.	19.01.15-19.10.04-1-185434	421	100	100	28	0	19	541	92	92	0	0	NA	NA	NA	119	95	179	545	184	94	281	166	75	218	21	0.419	0.4	0.114
.	19.01.15-19.10.07-1-185444	230	29	29	7	0	5	517	27	27	0	0	NA	NA	NA	59	63	184	521	171	99	264	154	23	44	2	0.125	0.084	0.012
.	19.01.15-19.10.14-1-185474	301	20	20	4	0	4	537	16	16	0	0	NA	NA	NA	79	89	190	533	179	102	275	160	35	34	2	0.184	0.064	0.011
.	19.01.15-19.10.26-1-185478	153	21	21	4	0	3	510	19	19	0	0	NA	NA	NA	43	48	169	517	175	86	264	160	13	54	1	0.077	0.104	0.006
.	19.01.15-19.10.32-1-185504	87	3	3	2	0	2	482	2	2	0	0	NA	NA	NA	31	26	169	501	169	83	247	152	1	5	0	0.006	0.01	0
.	19.01.15-19.10.42-1-185539	33	1	1	0	0	0	0	0	0	0	0	NA	NA	NA	10	9	167	492	163	0	0	0	0	0	3	0	0	0.018
.	19.01.15-19.10.45-1-185558	253	17	17	3	0	3	532	13	13	0	0	NA	NA	NA	72	85	182	538	178	97	276	159	12	37	0	0.066	0.069	0
.	19.01.15-19.10.45-1-185561	646	106	106	26	0	20	623	98	98	0	0	NA	NA	NA	171	179	199	599	194	114	338	171	88	235	12	0.442	0.392	0.062
.	19.01.15-19.10.55-1-185611	31	1	1	0	0	0	0	0	0	0	0	NA	NA	NA	9	12	164	494	167	0	0	0	0	1	0	0	0.002	0
.	19.01.15-19.10.55-1-185612	650	75	75	12	0	9	653	71	71	0	0	NA	NA	NA	178	206	210	606	203	124	344	185	56	183	12	0.267	0.302	0.059
.	19.01.15-19.10.57-1-185615	445	60	60	15	0	12	566	51	51	0	0	NA	NA	NA	117	123	188	563	185	101	302	163	37	124	4	0.197	0.22	0.022
.	19.01.15-19.11.06-1-185618	146	9	9	3	0	2	499	7	7	0	0	NA	NA	NA	49	51	171	522	171	85	261	153	7	23	3	0.041	0.044	0.018
.	19.01.15-19.11.09-1-185628	228	29	29	7	0	7	512	25	25	0	0	NA	NA	NA	74	64	172	531	174	86	272	154	28	66	8	0.163	0.124	0.046
.	19.01.15-19.11.10-1-185629	88	6	6	1	0	1	487	4	4	0	0	NA	NA	NA	30	33	170	509	167	85	254	148	2	18	0	0.012	0.035	0
.	19.01.15-19.11.15-1-185658	60	2	2	0	0	0	248	1	1	0	0	NA	NA	NA	19	23	166	503	167	43	130	75	0	1	3	0	0.002	0.018
.	19.01.15-19.11.26-1-185691	119	8	8	0	0	0	496	7	7	0	0	NA	NA	NA	37	37	168	509	173	85	255	156	2	19	0	0.012	0.037	0
.	19.01.15-19.11.26-1-185701	35	1	1	0	0	0	0	0	0	0	0	NA	NA	NA	8	10	166	492	165	0	0	0	0	1	0	0	0.002	0
.	19.01.15-19.11.26-1-185717	32	1	1	0	0	0	0	0	0	0	0	NA	NA	NA	10	11	163	497	164	0	0	0	0	0	1	0	0	0.006
.	19.01.15-19.11.32-1-185735	209	49	49	10	0	8	498	46	46	0	0	NA	NA	NA	68	49	171	519	172	86	261	151	30	109	0	0.175	0.21	0
.	19.01.15-19.11.32-1-185736	324	109	109	26	0	18	543	104	104	0	0	NA	NA	NA	85	96	183	543	183	96	286	161	89	192	15	0.486	0.354	0.082
.	19.01.15-19.11.46-1-185795	207	41	41	13	0	8	514	37	37	0	0	NA	NA	NA	55	58	177	521	173	90	269	155	26	75	4	0.147	0.144	0.023
.	19.01.15-19.11.58-1-185813	181	13	13	2	0	2	508	11	11	0	0	NA	NA	NA	45	57	174	522	174	88	266	154	1	28	6	0.006	0.054	0.034
.	19.01.15-19.12.20-1-185864	347	49	49	14	0	12	549	47	47	0	0	NA	NA	NA	92	96	182	546	181	97	288	164	37	104	7	0.203	0.19	0.039
.	19.01.15-19.12.22-1-185865	286	26	26	8	0	6	534	24	24	0	0	NA	NA	NA	79	91	186	535	183	96	273	165	27	42	8	0.145	0.079	0.044
.	19.01.15-19.12.22-1-185869	34	1	1	1	0	1	0	0	0	0	0	NA	NA	NA	9	10	163	496	164	0	0	0	0	0	2	0	0	0.012
.	19.01.15-19.12.26-1-185885	122	6	6	1	0	0	478	5	5	0	0	NA	NA	NA	29	23	171	501	164	84	250	144	2	17	0	0.012	0.034	0
.	19.01.15-19.12.39-1-185914	319	104	104	28	0	24	547	99	99	0	0	NA	NA	NA	87	98	184	552	175	97	292	158	55	247	11	0.299	0.447	0.063
.	19.01.15-19.12.49-1-185949	31	1	1	1	0	1	0	0	0	0	0	NA	NA	NA	9	8	163	496	162	0	0	0	0	1	0	0	0.002	0
.	19.01.15-19.12.52-1-185953	66	2	2	0	0	0	479	1	1	0	0	NA	NA	NA	18	24	169	501	167	84	248	147	0	6	2	0	0.012	0.012
.	19.01.15-19.12.54-1-185954	183	46	46	12	0	7	510	43	43	0	0	NA	NA	NA	58	60	184	520	169	98	263	149	46	94	3	0.25	0.181	0.018
.	19.01.15-19.12.54-1-185955	36	1	1	0	0	0	0	0	0	0	0	NA	NA	NA	18	8	164	495	162	0	0	0	0	0	3	0	0	0.019
.	19.01.15-19.12.56-1-185958	64	2	2	0	0	0	473	1	1	0	0	NA	NA	NA	27	16	167	499	163	81	248	144	0	13	0	0	0.026	0
.	19.01.15-19.12.58-1-185960	175	38	38	7	0	5	510	34	34	0	0	NA	NA	NA	51	60	171	529	173	87	269	154	34	79	7	0.199	0.149	0.04
.	19.01.15-19.13.04-1-185963	59	2	2	0	0	0	398	1	1	0	0	NA	NA	NA	11	16	166	498	165	68	203	127	0	5	0	0	0.01	0
.	19.01.15-19.13.08-1-185973	63	2	2	1	0	1	470	0	0	0	0	NA	NA	NA	23	16	166	500	163	80	247	143	2	2	0	0.012	0.004	0
.	19.01.15-19.13.10-1-185974	367	90	90	21	0	16	539	82	82	0	0	NA	NA	NA	105	95	177	546	185	91	281	167	54	179	3	0.305	0.328	0.016
.	19.01.15-19.13.18-1-186033	89	10	10	2	0	2	480	9	9	0	0	NA	NA	NA	30	33	171	504	171	83	247	150	6	18	1	0.035	0.036	0.006
.	19.01.15-19.13.22-1-186038	117	9	9	1	0	1	494	8	8	0	0	NA	NA	NA	37	43	170	517	169	86	257	151	0	20	2	0	0.039	0.012
.	19.01.15-19.13.37-1-186064	91	4	4	2	0	2	473	3	3	0	0	NA	NA	NA	26	22	168	503	164	84	246	143	0	12	2	0	0.024	0.012
.	19.01.15-19.13.44-1-186071	86	5	5	1	0	1	489	4	4	0	0	NA	NA	NA	33	39	172	509	171	87	252	150	0	12	0	0	0.024	0
.	19.01.15-19.13.49-1-186076	64	5	5	2	0	2	476	4	4	0	0	NA	NA	NA	20	20	168	498	167	83	245	148	0	6	7	0	0.012	0.042
.	19.01.15-19.13.53-1-186099	90	3	3	0	0	0	481	2	2	0	0	NA	NA	NA	23	31	169	507	168	82	249	150	2	4	2	0.012	0.008	0.012
.	19.01.15-19.14.00-1-186154	144	8	8	4	0	3	490	5	5	0	0	NA	NA	NA	35	36	170	510	169	87	256	147	6	19	3	0.035	0.037	0.018
.	19.01.15-19.14.01-1-186155	268	74	74	21	0	15	535	71	71	0	0	NA	NA	NA	87	91	176	547	181	89	284	162	39	182	6	0.222	0.333	0.033
.	19.01.15-19.14.04-1-186156	111	9	9	3	0	2	484	6	6	0	0	NA	NA	NA	43	32	171	505	169	84	250	150	8	18	0	0.047	0.036	0
.	19.01.15-19.14.07-1-186157	394	55	55	15	0	11	573	49	49	0	0	NA	NA	NA	121	121	185	563	186	104	303	166	60	92	16	0.324	0.163	0.086
.	19.01.15-19.14.09-1-186159	93	3	3	0	0	0	497	1	1	0	0	NA	NA	NA	32	44	171	514	172	85	258	154	3	5	0	0.018	0.01	0
.	19.01.15-19.14.09-1-186160	263	80	80	22	0	18	515	76	76	0	0	NA	NA	NA	52	63	174	529	173	89	272	154	60	141	3	0.345	0.267	0.017
.	19.01.15-19.14.22-1-186177	144	14	14	1	0	0	496	12	12	0	0	NA	NA	NA	39	46	171	512	176	86	253	157	4	16	0	0.023	0.031	0
.	19.01.15-19.14.23-1-186178	32	1	1	0	0	0	0	0	0	0	0	NA	NA	NA	4	5	165	489	164	0	0	0	0	0	0	0	0	0
.	19.01.15-19.14.26-1-186181	154	20	20	4	0	3	494	16	16	0	0	NA	NA	NA	47	47	173	515	172	86	257	151	20	29	4	0.116	0.056	0.023
.	19.01.15-19.14.30-1-186192	262	30	30	12	0	7	517	28	28	0	0	NA	NA	NA	90	64	175	529	173	91	274	152	33	62	4	0.189	0.117	0.023
.	19.01.15-19.14.45-1-186255	501	52	52	12	0	11	594	49	49	0	0	NA	NA	NA	148	144	195	564	198	111	303	180	38	121	19	0.195	0.215	0.096
.	19.01.15-19.14.53-1-186282	94	4	4	1	0	1	486	3	3	0	0	NA	NA	NA	30	32	174	505	166	86	253	147	0	13	1	0	0.026	0.006
.	19.01.15-19.15.03-1-186288	436	65	65	18	0	11	572	60	60	0	0	NA	NA	NA	115	121	190	560	184	107	301	164	43	146	18	0.226	0.261	0.098
.	19.01.15-19.15.10-1-186302	32	1	1	1	0	1	0	0	0	0	0	NA	NA	NA	10	8	164	494	163	0	0	0	0	4	0	0	0.008	0
.	19.01.15-19.15.12-1-186330	323	77	77	19	0	14	557	72	72	0	0	NA	NA	NA	94	107	187	546	187	100	290	167	48	169	17	0.257	0.31	0.091
.	19.01.15-19.15.18-1-186331	206	22	22	7	0	6	510	20	20	0	0	NA	NA	NA	55	59	173	527	172	89	267	154	19	59	4	0.11	0.112	0.023
.	19.01.15-19.15.25-1-186347	188	24	24	1	0	1	509	21	21	0	0	NA	NA	NA	57	61	175	525	174	88	268	153	20	29	1	0.114	0.055	0.006
.	19.01.15-19.15.56-1-186456	534	77	77	21	0	16	612	64	64	0	0	NA	NA	NA	170	172	196	587	202	110	320	182	22	191	9	0.112	0.325	0.045
.	19.01.15-19.16.02-1-186470	411	95	95	27	0	20	566	86	86	0	0	NA	NA	NA	132	112	187	552	186	104	295	167	82	178	18	0.439	0.322	0.097
.	19.01.15-19.16.17-1-186483	257	37	37	11	0	10	528	35	35	0	0	NA	NA	NA	65	70	178	528	177	94	277	157	62	55	4	0.348	0.104	0.023
.	19.01.15-19.16.19-1-186484	59	2	2	1	0	0	479	1	1	0	0	NA	NA	NA	28	24	167	504	166	84	247	148	0	10	0	0	0.02	0
.	19.01.15-19.16.26-1-186518	170	10	10	1	0	1	511	9	9	0	0	NA	NA	NA	41	58	183	513	175	98	258	155	7	21	2	0.038	0.041	0.011
.	19.01.15-19.16.31-1-186547	387	102	102	29	0	21	556	93	93	0	0	NA	NA	NA	104	103	186	551	179	100	298	158	73	212	25	0.392	0.385	0.14
.	19.01.15-19.16.32-1-186548	90	4	4	2	0	2	479	2	2	0	0	NA	NA	NA	34	34	170	509	168	82	248	149	0	6	3	0	0.012	0.018
.	19.01.15-19.16.49-1-186583	270	57	57	15	0	10	530	51	51	0	0	NA	NA	NA	81	93	182	549	175	95	286	149	55	129	0	0.302	0.235	0
.	19.01.15-19.16.54-1-186611	62	3	3	1	0	1	481	2	2	0	0	NA	NA	NA	21	22	169	501	165	84	248	149	0	2	4	0	0.004	0.024
.	19.01.15-19.17.07-1-186618	115	7	7	2	0	2	493	4	4	0	0	NA	NA	NA	45	48	167	522	172	80	262	151	8	18	0	0.048	0.034	0
.	19.01.15-19.17.12-1-186619	91	3	3	1	0	1	493	2	2	0	0	NA	NA	NA	33	45	175	516	167	88	257	148	0	3	5	0	0.006	0.03
.	19.01.15-19.17.28-1-186702	378	69	69	14	0	11	545	58	58	0	0	NA	NA	NA	114	98	184	548	179	96	289	160	76	134	8	0.413	0.245	0.045
.	19.01.15-19.17.32-1-186703	146	16	16	5	0	4	502	14	14	0	0	NA	NA	NA	44	49	171	519	172	88	263	151	4	21	7	0.023	0.04	0.041
.	19.01.15-19.17.36-1-186729	204	16	16	6	0	3	514	14	14	0	0	NA	NA	NA	56	59	176	522	174	92	265	157	16	35	2	0.091	0.067	0.011
.	19.01.15-19.17.42-1-186749	291	94	94	14	0	12	540	86	86	0	0	NA	NA	NA	71	95	181	543	184	93	285	162	57	174	13	0.315	0.32	0.071
.	19.01.15-19.17.58-1-186788	288	23	23	8	0	6	534	20	20	0	0	NA	NA	NA	99	84	178	535	184	93	277	164	29	55	15	0.163	0.103	0.082
.	19.01.15-19.18.04-1-186798	119	14	14	1	0	1	489	12	12	0	0	NA	NA	NA	28	35	171	510	167	86	256	147	5	15	4	0.029	0.029	0.024
.	19.01.15-19.18.06-1-186805	35	1	1	1	0	1	0	0	0	0	0	NA	NA	NA	3	8	165	493	163	0	0	0	0	4	0	0	0.008	0
.	19.01.15-19.18.09-1-186824	152	6	6	0	0	0	515	5	5	0	0	NA	NA	NA	48	62	177	525	173	92	267	156	11	8	0	0.062	0.015	0
.	19.01.15-19.18.15-1-186832	57	2	2	1	0	1	0	1	1	0	0	NA	NA	NA	13	19	166	501	165	0	0	0	0	2	0	0	0.004	0
.	19.01.15-19.18.15-1-186833	64	2	2	0	0	0	477	1	1	0	0	NA	NA	NA	24	31	169	502	173	81	246	150	2	6	0	0.012	0.012	0
.	19.01.15-19.18.19-1-186835	87	4	4	0	0	0	469	3	3	0	0	NA	NA	NA	33	19	165	501	166	82	245	142	0	1	4	0	0.002	0.024
.	19.01.15-19.18.26-1-186842	246	21	21	5	0	4	521	19	19	0	0	NA	NA	NA	78	64	177	518	182	92	266	163	20	57	3	0.113	0.11	0.016
.	19.01.15-19.18.27-1-186847	148	12	12	2	0	1	484	11	11	0	0	NA	NA	NA	53	36	169	515	165	83	255	146	6	18	7	0.036	0.035	0.042
.	19.01.15-19.18.27-1-186848	243	33	33	10	0	9	508	29	29	0	0	NA	NA	NA	71	53	167	521	178	84	265	159	11	78	7	0.066	0.15	0.039
.	19.01.15-19.18.31-1-186849	232	15	15	8	0	5	511	14	14	0	0	NA	NA	NA	70	53	173	522	171	89	268	154	36	10	11	0.208	0.019	0.064
.	19.01.15-19.18.32-1-186850	211	27	27	6	0	5	506	22	22	0	0	NA	NA	NA	72	54	174	521	172	90	264	152	39	22	9	0.224	0.042	0.052
.	19.01.15-19.18.56-1-186912	391	34	34	8	0	7	559	30	30	0	0	NA	NA	NA	126	110	182	563	178	96	304	159	32	76	3	0.176	0.135	0.017
.	19.01.15-19.18.58-1-186916	322	48	48	12	0	10	528	44	44	0	0	NA	NA	NA	97	80	178	537	178	95	276	157	34	116	0	0.191	0.216	0
.	19.01.15-19.19.02-1-186917	374	101	101	27	0	22	563	96	96	0	0	NA	NA	NA	90	113	190	551	185	103	295	165	65	215	26	0.342	0.39	0.141
.	19.01.15-19.19.02-1-186918	290	39	39	13	0	10	538	37	37	0	0	NA	NA	NA	79	87	181	539	180	97	282	159	24	90	12	0.133	0.167	0.067
.	19.01.15-19.19.05-1-186919	209	26	26	8	0	7	518	23	23	0	0	NA	NA	NA	75	63	176	527	173	93	269	156	17	62	12	0.097	0.118	0.069
.	19.01.15-19.19.06-1-186920	94	8	8	1	0	1	478	7	7	0	0	NA	NA	NA	23	32	170	509	166	83	252	143	5	7	4	0.029	0.014	0.024
.	19.01.15-19.19.10-1-186921	152	11	11	2	0	2	506	9	9	0	0	NA	NA	NA	56	57	178	519	173	88	265	153	24	21	0	0.135	0.04	0
.	19.01.15-19.19.22-1-186934	89	9	9	1	0	1	482	6	6	0	0	NA	NA	NA	37	31	169	502	173	84	247	151	5	12	2	0.03	0.024	0.012
.	19.01.15-19.19.33-1-186961	395	66	66	15	0	12	552	59	59	0	0	NA	NA	NA	109	100	177	551	185	95	290	167	61	152	0	0.345	0.276	0
.	19.01.15-19.19.41-1-186986	273	90	90	31	0	22	529	81	81	0	0	NA	NA	NA	78	77	180	538	172	96	281	152	60	154	15	0.333	0.286	0.087
.	19.01.15-19.19.43-1-186989	95	5	5	2	0	2	483	4	4	0	0	NA	NA	NA	28	33	170	511	165	86	250	147	0	18	0	0	0.035	0
.	19.01.15-19.19.43-1-186990	419	118	118	29	0	23	573	106	106	0	0	NA	NA	NA	128	123	188	562	186	103	304	166	68	272	13	0.362	0.484	0.07
.	19.01.15-19.19.47-1-187001	121	4	4	0	0	0	484	3	3	0	0	NA	NA	NA	37	32	172	503	170	88	247	149	1	8	4	0.006	0.016	0.024
.	19.01.15-19.19.56-1-187013	59	3	3	0	0	0	479	2	2	0	0	NA	NA	NA	27	26	169	504	166	85	248	146	0	2	6	0	0.004	0.036
.	19.01.15-19.19.58-1-187016	123	4	4	1	0	1	499	3	3	0	0	NA	NA	NA	46	45	172	511	175	86	259	154	13	0	0	0.076	0	0
.	19.01.15-19.19.59-1-187018	174	21	21	7	0	2	501	18	18	0	0	NA	NA	NA	43	49	170	521	171	82	266	153	7	38	12	0.041	0.073	0.07
.	19.01.15-19.20.01-1-187028	94	3	3	2	0	2	481	2	2	0	0	NA	NA	NA	21	30	171	500	172	85	244	152	5	0	0	0.029	0	0
.	19.01.15-19.20.09-1-187054	116	4	4	0	0	0	480	3	3	0	0	NA	NA	NA	39	26	167	504	168	82	250	148	0	9	0	0	0.018	0
.	19.01.15-19.20.14-1-187061	286	36	36	8	0	8	533	33	33	0	0	NA	NA	NA	82	85	178	536	184	94	277	162	14	59	7	0.079	0.11	0.038
.	19.01.15-19.20.18-1-187062	398	54	54	12	0	10	557	51	51	0	0	NA	NA	NA	128	109	181	563	178	95	302	160	39	90	4	0.215	0.16	0.022
.	19.01.15-19.20.23-1-187063	208	20	20	4	0	4	528	17	17	0	0	NA	NA	NA	48	74	183	524	180	98	269	161	17	50	12	0.093	0.095	0.067
.	19.01.15-19.20.36-1-187064	117	5	5	0	0	0	487	4	4	0	0	NA	NA	NA	49	40	171	512	170	83	256	148	0	7	6	0	0.014	0.035
.	19.01.15-19.20.55-1-187103	116	6	6	3	0	2	481	4	4	0	0	NA	NA	NA	41	32	169	508	168	80	254	147	3	13	0	0.018	0.026	0
.	19.01.15-19.21.06-1-187162	273	34	34	16	0	10	527	30	30	0	0	NA	NA	NA	81	75	180	533	175	95	276	156	40	66	10	0.222	0.124	0.057
.	19.01.15-19.21.11-1-187166	34	1	1	0	0	0	0	0	0	0	0	NA	NA	NA	8	9	167	493	162	0	0	0	0	0	1	0	0	0.006
.	19.01.15-19.21.12-1-187167	415	43	43	14	0	11	573	38	38	0	0	NA	NA	NA	127	126	189	564	186	104	303	166	16	92	9	0.085	0.163	0.048
.	19.01.15-19.21.14-1-187168	32	1	1	0	0	0	0	0	0	0	0	NA	NA	NA	9	7	166	492	162	0	0	0	0	0	3	0	0	0.019
.	19.01.15-19.21.15-1-187169	91	5	5	0	0	0	475	3	3	0	0	NA	NA	NA	32	27	168	507	165	82	249	144	5	7	4	0.03	0.014	0.024
.	19.01.15-19.21.17-1-187170	90	6	6	1	0	1	486	5	5	0	0	NA	NA	NA	42	30	170	502	171	85	250	151	9	15	2	0.053	0.03	0.012
.	19.01.15-19.21.21-1-187171	112	4	4	0	0	0	482	3	3	0	0	NA	NA	NA	42	26	172	499	168	87	244	151	0	1	3	0	0.002	0.018
.	19.01.15-19.21.29-1-187172	116	5	5	1	0	1	475	4	4	0	0	NA	NA	NA	32	31	173	506	165	88	247	140	0	7	1	0	0.014	0.006
.	19.01.15-19.21.35-1-187183	94	4	4	1	0	1	482	2	2	0	0	NA	NA	NA	28	33	171	509	166	85	249	148	1	4	2	0.006	0.008	0.012
.	19.01.15-19.21.35-1-187187	261	61	61	15	0	11	528	55	55	0	0	NA	NA	NA	60	72	185	525	175	99	274	155	69	127	18	0.373	0.242	0.103
.	19.01.15-19.21.38-1-187224	58	2	2	0	0	0	475	1	1	0	0	NA	NA	NA	25	23	169	499	168	84	244	147	0	5	0	0	0.01	0
.	19.01.15-19.21.38-1-187225	117	8	8	2	0	1	485	7	7	0	0	NA	NA	NA	39	32	170	507	168	84	253	148	5	10	4	0.029	0.02	0.024
.	19.01.15-19.21.42-1-187235	213	15	15	2	0	2	522	13	13	0	0	NA	NA	NA	61	69	178	522	182	95	265	162	14	30	9	0.079	0.057	0.049
.	19.01.15-19.21.47-1-187241	149	23	23	6	0	5	496	20	20	0	0	NA	NA	NA	54	44	171	515	171	84	262	150	15	49	1	0.088	0.095	0.006
.	19.01.15-19.21.48-1-187244	62	2	2	0	0	0	477	1	1	0	0	NA	NA	NA	28	22	167	502	166	82	248	147	0	7	0	0	0.014	0
.	19.01.15-19.21.51-1-187247	330	71	71	18	0	16	537	67	67	0	0	NA	NA	NA	93	87	179	547	174	92	291	154	55	161	9	0.307	0.294	0.052
.	19.01.15-19.21.55-1-187249	123	9	9	1	0	1	495	7	7	0	0	NA	NA	NA	43	41	172	512	170	90	254	151	6	32	0	0.035	0.062	0
.	19.01.15-19.22.04-1-187255	95	6	6	3	0	1	479	5	5	0	0	NA	NA	NA	24	27	169	503	168	83	248	148	0	9	9	0	0.018	0.054
.	19.01.15-19.22.07-1-187256	66	2	2	1	0	1	470	1	1	0	0	NA	NA	NA	23	21	171	499	164	83	245	142	3	0	0	0.018	0	0
.	19.01.15-19.22.10-1-187266	32	1	1	0	0	0	0	0	0	0	0	NA	NA	NA	7	8	166	490	165	0	0	0	0	0	0	0	0	0
.	19.01.15-19.22.11-1-187267	605	69	69	23	0	18	625	58	58	0	0	NA	NA	NA	177	179	204	594	194	115	334	176	79	147	7	0.387	0.247	0.036
.	19.01.15-19.22.13-1-187271	121	10	10	2	0	1	491	7	7	0	0	NA	NA	NA	35	35	172	504	172	87	250	154	14	12	2	0.081	0.024	0.012
.	19.01.15-19.22.18-1-187296	119	6	6	1	0	1	487	5	5	0	0	NA	NA	NA	42	39	169	511	172	81	254	152	6	5	0	0.036	0.01	0
.	19.01.15-19.22.18-1-187297	61	3	3	2	0	1	478	2	2	0	0	NA	NA	NA	24	21	166	496	172	83	244	151	0	7	0	0	0.014	0
.	19.01.15-19.22.19-1-187298	325	72	72	17	0	13	539	68	68	0	0	NA	NA	NA	87	89	184	539	179	99	279	161	74	156	3	0.402	0.289	0.017
.	19.01.15-19.22.20-1-187299	90	6	6	1	0	1	488	5	5	0	0	NA	NA	NA	28	33	168	510	168	82	255	151	0	24	1	0	0.047	0.006
.	19.01.15-19.22.32-1-187300	154	8	8	0	0	0	488	7	7	0	0	NA	NA	NA	46	40	173	513	167	87	253	148	16	19	0	0.092	0.037	0
.	19.01.15-19.22.33-1-187301	31	1	1	0	0	0	0	0	0	0	0	NA	NA	NA	5	11	165	496	163	0	0	0	0	0	1	0	0	0.006
.	19.01.15-19.22.34-1-187302	62	3	3	0	0	0	474	1	1	0	0	NA	NA	NA	21	21	166	502	166	81	247	146	1	2	0	0.006	0.004	0
.	19.01.15-19.22.35-1-187303	146	6	6	2	0	2	488	5	5	0	0	NA	NA	NA	42	37	175	507	168	87	252	149	5	8	4	0.029	0.016	0.024
.	19.01.15-19.22.36-1-187304	249	46	46	12	0	9	510	44	44	0	0	NA	NA	NA	75	59	175	519	178	90	261	159	34	106	13	0.194	0.204	0.073
.	19.01.15-19.22.45-1-187326	86	6	6	0	0	0	470	4	4	0	0	NA	NA	NA	28	20	169	500	164	80	246	144	0	18	12	0	0.036	0.073
.	19.01.15-19.22.54-1-187348	118	7	7	3	0	3	482	5	5	0	0	NA	NA	NA	31	35	167	511	170	82	254	146	0	11	4	0	0.022	0.024
.	19.01.15-19.22.54-1-187349	131	11	11	3	0	3	508	8	8	0	0	NA	NA	NA	27	56	177	523	169	91	265	152	1	16	1	0.006	0.031	0.006
.	19.01.15-19.22.56-1-187370	259	22	22	9	0	6	545	20	20	0	0	NA	NA	NA	75	98	178	556	177	91	295	159	21	61	3	0.118	0.11	0.017
.	19.01.15-19.23.03-1-187373	465	92	92	21	0	17	579	87	87	0	0	NA	NA	NA	124	136	184	573	192	99	310	170	91	196	12	0.495	0.342	0.062
.	19.01.15-19.23.13-1-187378	326	39	39	8	0	7	536	36	36	0	0	NA	NA	NA	94	90	174	541	188	86	285	165	19	91	13	0.109	0.168	0.069
.	19.01.15-19.23.16-1-187379	323	29	29	9	0	6	543	27	27	0	0	NA	NA	NA	88	86	183	541	175	99	288	156	24	57	7	0.131	0.105	0.04
.	19.01.15-19.23.29-1-187396	408	73	73	24	0	18	584	68	68	0	0	NA	NA	NA	115	134	193	565	189	105	305	174	71	135	11	0.368	0.239	0.058
.	19.01.15-19.23.34-1-187415	89	7	7	1	0	1	484	5	5	0	0	NA	NA	NA	29	28	167	504	170	84	250	150	3	13	0	0.018	0.026	0
.	19.01.15-19.23.36-1-187435	344	55	55	13	0	12	555	47	47	0	0	NA	NA	NA	119	116	187	556	186	100	291	164	48	122	19	0.257	0.219	0.102
.	19.01.15-19.23.39-1-187436	30	1	1	0	0	0	0	0	0	0	0	NA	NA	NA	13	12	167	493	165	0	0	0	0	0	3	0	0	0.018
.	19.01.15-19.23.41-1-187442	256	19	19	5	0	5	536	15	15	0	0	NA	NA	NA	83	89	181	540	181	94	281	161	44	20	5	0.243	0.037	0.028
.	19.01.15-19.23.47-1-187449	31	1	1	0	0	0	0	0	0	0	0	NA	NA	NA	5	9	165	494	163	0	0	0	0	1	0	0	0.002	0
.	19.01.15-19.23.49-1-187452	346	31	31	13	0	11	557	27	27	0	0	NA	NA	NA	107	98	182	543	186	99	287	171	37	63	3	0.203	0.116	0.016
.	19.01.15-19.23.51-1-187454	239	18	18	6	0	6	517	17	17	0	0	NA	NA	NA	68	69	177	526	179	94	264	159	12	39	0	0.068	0.074	0
.	19.01.15-19.24.01-1-187493	233	19	19	3	0	1	518	16	16	0	0	NA	NA	NA	71	68	173	534	174	87	276	155	32	29	2	0.185	0.054	0.011
.	19.01.15-19.24.10-1-187494	33	1	1	1	0	1	0	0	0	0	0	NA	NA	NA	9	5	165	491	162	0	0	0	0	1	0	0	0.002	0
.	19.01.15-19.24.12-1-187495	177	16	16	3	0	1	501	14	14	0	0	NA	NA	NA	44	54	171	523	173	85	264	152	6	23	11	0.035	0.044	0.064
.	19.01.15-19.24.22-1-187499	60	3	3	1	0	1	478	1	1	0	0	NA	NA	NA	35	29	170	505	167	85	244	149	0	9	0	0	0.018	0
.	19.01.15-19.24.23-1-187509	260	79	79	20	0	14	532	73	73	0	0	NA	NA	NA	88	79	172	543	177	88	290	154	49	140	14	0.285	0.258	0.079
.	19.01.15-19.24.29-1-187517	403	43	43	12	0	9	575	42	42	0	0	NA	NA	NA	128	124	187	566	184	104	308	163	23	79	2	0.123	0.14	0.011
.	19.01.15-19.24.32-1-187555	36	1	1	0	0	0	0	0	0	0	0	NA	NA	NA	8	8	164	493	164	0	0	0	0	1	0	0	0.002	0
.	19.01.15-19.24.34-1-187557	445	102	102	24	0	18	572	91	91	0	0	NA	NA	NA	117	133	185	569	192	97	304	171	85	198	23	0.459	0.348	0.12
.	19.01.15-19.24.35-1-187570	155	11	11	4	0	1	498	9	9	0	0	NA	NA	NA	37	41	174	509	171	89	256	153	11	26	1	0.063	0.051	0.006
.	19.01.15-19.24.38-1-187586	115	5	5	1	0	1	477	4	4	0	0	NA	NA	NA	24	19	169	497	166	84	247	146	10	0	1	0.059	0	0.006
.	19.01.15-19.24.40-1-187587	474	71	71	20	0	15	562	67	67	0	0	NA	NA	NA	118	111	183	557	184	100	297	165	44	156	19	0.24	0.28	0.103
.	19.01.15-19.24.54-1-187600	288	36	36	7	0	6	515	33	33	0	0	NA	NA	NA	96	75	176	533	179	86	271	158	39	58	8	0.222	0.109	0.045
.	19.01.15-19.24.54-1-187601	88	3	3	2	0	2	481	2	2	0	0	NA	NA	NA	22	29	170	507	165	83	252	146	2	6	0	0.012	0.012	0
.	19.01.15-19.24.58-1-187604	87	10	10	4	0	4	479	8	8	0	0	NA	NA	NA	28	26	167	502	170	80	248	151	5	20	0	0.03	0.04	0
.	19.01.15-19.25.02-1-187607	181	21	21	5	0	4	497	19	19	0	0	NA	NA	NA	59	45	175	511	172	91	255	151	18	50	3	0.103	0.098	0.017
.	19.01.15-19.25.07-1-187608	340	92	92	23	0	17	539	84	84	0	0	NA	NA	NA	97	89	184	537	181	95	281	163	103	155	12	0.56	0.289	0.066
.	19.01.15-19.25.16-1-187612	156	30	30	6	0	5	509	27	27	0	0	NA	NA	NA	51	55	174	521	173	90	268	151	24	61	1	0.138	0.117	0.006
.	19.01.15-19.25.27-1-187616	442	87	87	24	0	17	582	82	82	0	0	NA	NA	NA	102	137	191	570	189	106	306	170	92	166	4	0.482	0.291	0.021
.	19.01.15-19.25.41-1-187639	296	23	23	6	0	4	535	20	20	0	0	NA	NA	NA	77	88	181	543	177	94	282	159	46	40	4	0.254	0.074	0.023
.	19.01.15-19.25.46-1-187648	84	6	6	1	0	0	479	4	4	0	0	NA	NA	NA	37	30	171	503	169	85	247	147	2	17	0	0.012	0.034	0
.	19.01.15-19.26.01-1-187659	34	1	1	0	0	0	0	0	0	0	0	NA	NA	NA	15	12	165	493	167	0	0	0	3	0	0	0.018	0	0
.	19.01.15-19.26.04-1-187660	413	37	37	11	0	6	585	33	33	0	0	NA	NA	NA	127	125	186	566	186	103	315	167	55	79	4	0.296	0.14	0.022
.	19.01.15-19.26.07-1-187661	404	53	53	20	0	15	558	50	50	0	0	NA	NA	NA	113	108	185	554	182	99	296	163	54	121	0	0.292	0.218	0
.	19.01.15-19.26.12-1-187662	361	53	53	10	0	10	552	47	47	0	0	NA	NA	NA	118	104	181	552	184	94	291	167	24	120	17	0.133	0.217	0.092
.	19.01.15-19.26.24-1-187666	152	10	10	7	0	6	501	9	9	0	0	NA	NA	NA	52	49	175	516	171	89	263	149	6	28	2	0.034	0.054	0.012
.	19.01.15-19.26.26-1-187671	251	58	58	15	0	11	510	53	53	0	0	NA	NA	NA	59	58	174	522	175	86	268	156	53	85	12	0.305	0.163	0.069
.	19.01.15-19.26.43-1-187691	30	1	1	0	0	0	0	0	0	0	0	NA	NA	NA	10	8	165	492	164	0	0	0	0	0	0	0	0	0
.	19.01.15-19.26.44-1-187693	174	32	32	5	0	5	491	29	29	0	0	NA	NA	NA	67	48	175	514	172	86	257	148	51	32	6	0.291	0.062	0.035
.	19.01.15-19.26.49-1-187699	99	5	5	2	0	2	493	4	4	0	0	NA	NA	NA	17	33	175	503	168	93	251	149	0	12	0	0	0.024	0
.	19.01.15-19.26.54-1-187702	242	18	18	4	0	3	533	14	14	0	0	NA	NA	NA	77	82	181	531	183	95	271	167	26	30	0	0.144	0.056	0
.	19.01.15-19.27.07-1-187721	180	31	31	7	0	6	507	29	29	0	0	NA	NA	NA	57	62	178	525	172	87	268	152	32	43	0	0.18	0.082	0
.	19.01.15-19.27.26-1-187725	121	12	12	4	0	4	499	11	11	0	0	NA	NA	NA	33	45	170	522	166	86	264	149	6	28	2	0.035	0.054	0.012
.	19.01.15-19.27.26-1-187726	344	27	27	10	0	6	550	25	25	0	0	NA	NA	NA	83	102	183	551	181	100	290	160	31	64	1	0.169	0.116	0.006
.	19.01.15-19.27.27-1-187727	147	10	10	3	0	3	491	9	9	0	0	NA	NA	NA	42	40	171	508	174	84	253	154	8	18	0	0.047	0.035	0
.	19.01.15-19.27.33-1-187728	147	11	11	2	0	2	510	9	9	0	0	NA	NA	NA	48	66	171	534	174	89	268	153	3	15	4	0.018	0.028	0.023
.	19.01.15-19.27.45-1-187757	89	4	4	0	0	0	494	3	3	0	0	NA	NA	NA	31	46	172	514	173	84	253	157	0	14	0	0	0.027	0
.	19.01.15-19.27.51-1-187764	66	3	3	0	0	0	477	2	2	0	0	NA	NA	NA	23	27	168	504	168	82	250	145	0	6	3	0	0.012	0.018
.	19.01.15-19.27.52-1-187765	142	13	13	2	0	2	486	11	11	0	0	NA	NA	NA	46	32	169	505	171	83	251	152	9	27	3	0.053	0.053	0.018
.	19.01.15-19.27.52-1-187766	294	47	47	5	0	5	540	39	39	0	0	NA	NA	NA	69	89	183	543	176	97	284	159	48	108	0	0.262	0.199	0
.	19.01.15-19.27.58-1-187770	164	13	13	3	0	3	494	10	10	0	0	NA	NA	NA	54	47	173	520	167	87	259	148	7	35	0	0.04	0.067	0
.	19.01.15-19.27.58-1-187772	149	7	7	2	0	2	506	4	4	0	0	NA	NA	NA	42	48	174	517	170	88	265	153	2	31	2	0.011	0.06	0.012
.	19.01.15-19.27.59-1-187774	90	4	4	1	0	1	481	3	3	0	0	NA	NA	NA	28	27	168	506	166	82	249	150	0	6	3	0	0.012	0.018
.	19.01.15-19.28.01-1-187775	286	29	29	8	0	6	550	28	28	0	0	NA	NA	NA	76	99	180	546	186	94	289	167	12	65	3	0.067	0.119	0.016
.	19.01.15-19.28.04-1-187776	354	58	58	17	0	13	534	53	53	0	0	NA	NA	NA	112	89	185	538	179	97	279	158	70	140	4	0.378	0.26	0.022
.	19.01.15-19.28.14-1-187781	252	35	35	15	0	11	545	33	33	0	0	NA	NA	NA	76	90	179	549	175	96	294	155	21	110	0	0.117	0.2	0
.	19.01.15-19.28.14-1-187782	150	12	12	2	0	2	502	11	11	0	0	NA	NA	NA	43	52	173	520	172	87	262	153	4	22	4	0.023	0.042	0.023
.	19.01.15-19.28.18-1-187784	159	12	12	3	0	3	499	10	10	0	0	NA	NA	NA	52	50	171	520	172	86	259	154	1	24	3	0.006	0.046	0.017
.	19.01.15-19.28.18-1-187785	116	5	5	2	0	2	497	4	4	0	0	NA	NA	NA	47	46	174	517	168	91	257	149	8	14	0	0.046	0.027	0
.	19.01.15-19.28.20-1-187786	55	2	2	0	0	0	100	1	1	0	0	NA	NA	NA	14	19	168	497	167	21	48	31	0	0	2	0	0	0.012
.	19.01.15-19.28.32-1-187827	96	10	10	1	0	1	480	8	8	0	0	NA	NA	NA	36	36	169	504	176	80	245	155	0	13	6	0	0.026	0.034
.	19.01.15-19.28.33-1-187828	237	46	46	13	0	10	526	39	39	0	0	NA	NA	NA	70	74	184	527	176	96	270	160	21	99	0	0.114	0.188	0
.	19.01.15-19.28.42-1-187847	35	1	1	1	0	1	0	0	0	0	0	NA	NA	NA	12	8	165	494	162	0	0	0	0	1	0	0	0.002	0
.	19.01.15-19.28.45-1-187851	394	34	34	11	0	10	551	31	31	0	0	NA	NA	NA	105	106	188	548	183	101	287	163	37	72	6	0.197	0.131	0.033
.	19.01.15-19.28.45-1-187852	65	2	2	2	0	2	476	1	1	0	0	NA	NA	NA	23	24	166	503	168	80	246	150	0	0	8	0	0	0.048
.	19.01.15-19.28.46-1-187854	149	12	12	2	0	2	501	11	11	0	0	NA	NA	NA	37	51	172	520	172	87	261	153	8	26	1	0.047	0.05	0.006
.	19.01.15-19.29.00-1-187864	150	24	24	6	0	6	506	22	22	0	0	NA	NA	NA	39	49	170	518	174	86	265	155	32	52	1	0.188	0.1	0.006
.	19.01.15-19.29.04-1-187865	62	3	3	1	0	1	481	2	2	0	0	NA	NA	NA	18	22	167	500	168	83	249	149	0	10	1	0	0.02	0.006
.	19.01.15-19.29.04-1-187866	118	11	11	3	0	2	496	9	9	0	0	NA	NA	NA	46	50	167	521	175	81	262	153	9	26	0	0.054	0.05	0
.	19.01.15-19.29.09-1-187867	97	5	5	1	0	0	488	4	4	0	0	NA	NA	NA	25	30	170	502	171	88	249	151	2	16	0	0.012	0.032	0
.	19.01.15-19.29.11-1-187871	152	12	12	2	0	2	505	11	11	0	0	NA	NA	NA	52	52	170	524	171	81	271	153	12	23	6	0.071	0.044	0.035
.	19.01.15-19.29.19-1-187872	151	16	16	3	0	3	500	15	15	0	0	NA	NA	NA	49	48	174	518	169	89	262	149	11	18	9	0.063	0.035	0.053
.	19.01.15-19.29.23-1-187873	177	22	22	5	0	4	507	20	20	0	0	NA	NA	NA	50	60	178	523	172	89	265	153	7	49	6	0.039	0.094	0.035
.	19.01.15-19.29.33-1-187876	298	25	25	3	0	3	533	23	23	0	0	NA	NA	NA	83	84	175	540	182	89	280	164	10	48	2	0.057	0.089	0.011
.	19.01.15-19.29.34-1-187877	95	4	4	1	0	1	479	3	3	0	0	NA	NA	NA	32	28	170	502	169	83	247	149	0	5	4	0	0.01	0.024
.	19.01.15-19.29.37-1-187893	38	1	1	1	0	1	0	0	0	0	0	NA	NA	NA	10	14	168	496	163	0	0	0	3	0	0	0.018	0	0
.	19.01.15-19.29.40-1-187899	32	1	1	0	0	0	0	0	0	0	0	NA	NA	NA	4	8	166	492	163	0	0	0	0	0	0	0	0	0
.	19.01.15-19.29.42-1-187902	270	104	104	24	0	19	524	93	93	0	0	NA	NA	NA	66	74	175	536	176	88	279	157	91	165	4	0.52	0.308	0.023
.	19.01.15-19.29.43-1-187904	308	34	34	7	0	7	532	30	30	0	0	NA	NA	NA	93	78	182	532	177	96	275	161	19	80	2	0.104	0.15	0.011
.	19.01.15-19.29.46-1-187911	59	3	3	0	0	0	99	2	2	0	0	NA	NA	NA	20	17	169	495	166	20	51	28	3	3	0	0.018	0.006	0
.	19.01.15-19.29.48-1-187914	64	2	2	1	0	1	347	1	1	0	0	NA	NA	NA	19	20	169	501	163	62	180	105	0	5	0	0	0.01	0
.	19.01.15-19.29.50-1-187918	440	45	45	10	0	7	585	43	43	0	0	NA	NA	NA	128	140	195	571	187	108	309	168	39	129	4	0.2	0.226	0.021
.	19.01.15-19.29.53-1-187919	263	47	47	9	0	7	530	43	43	0	0	NA	NA	NA	84	73	176	529	181	93	276	161	39	91	10	0.222	0.172	0.055
.	19.01.15-19.29.54-1-187920	151	16	16	1	0	1	483	15	15	0	0	NA	NA	NA	47	36	173	507	169	84	250	149	8	32	4	0.046	0.063	0.024
.	19.01.15-19.29.59-1-187925	91	5	5	1	0	0	472	4	4	0	0	NA	NA	NA	23	19	166	502	164	81	248	143	0	7	4	0	0.014	0.024
.	19.01.15-19.30.03-1-187930	265	62	62	13	0	10	529	53	53	0	0	NA	NA	NA	86	78	177	529	185	90	274	165	42	143	5	0.237	0.27	0.027
.	19.01.15-19.30.09-1-187931	609	93	93	28	0	23	605	86	86	0	0	NA	NA	NA	174	157	197	588	185	114	324	167	84	195	3	0.426	0.332	0.016
.	19.01.15-19.30.12-1-187935	259	29	29	7	0	7	529	28	28	0	0	NA	NA	NA	81	79	178	533	181	93	274	162	19	60	0	0.107	0.113	0
.	19.01.15-19.30.18-1-187936	368	58	58	7	0	6	563	54	54	0	0	NA	NA	NA	109	119	185	558	189	94	298	171	59	126	0	0.319	0.226	0
.	19.01.15-19.30.33-1-187937	85	4	4	1	0	1	493	3	3	0	0	NA	NA	NA	25	40	168	514	171	84	257	152	0	13	0	0	0.025	0
.	19.01.15-19.30.48-1-187964	57	2	2	0	0	0	484	1	1	0	0	NA	NA	NA	30	36	168	511	170	81	253	150	0	2	1	0	0.004	0.006
.	19.01.15-19.30.54-1-187968	360	63	63	16	0	13	545	59	59	0	0	NA	NA	NA	105	89	182	540	180	100	282	163	65	135	2	0.357	0.25	0.011
.	19.01.15-19.30.54-1-187969	119	7	7	3	0	1	490	6	6	0	0	NA	NA	NA	38	42	174	512	169	87	254	149	0	25	0	0	0.049	0
.	19.01.15-19.30.59-1-187974	119	15	15	6	0	5	495	13	13	0	0	NA	NA	NA	48	51	174	520	170	86	257	152	8	23	3	0.046	0.044	0.018
.	19.01.15-19.30.59-1-187975	146	21	21	6	0	6	500	19	19	0	0	NA	NA	NA	45	49	171	518	173	87	258	155	13	29	14	0.076	0.056	0.081
.	19.01.15-19.31.16-1-188019	439	94	94	22	0	18	556	85	85	0	0	NA	NA	NA	128	112	189	550	186	102	290	164	55	199	17	0.291	0.362	0.091
.	19.01.15-19.31.31-1-188020	60	3	3	2	0	2	480	2	2	0	0	NA	NA	NA	25	27	166	507	167	82	251	147	11	1	0	0.066	0.002	0
.	19.01.15-19.31.31-1-188021	90	7	7	2	0	2	481	5	5	0	0	NA	NA	NA	34	31	169	508	167	83	251	147	0	16	3	0	0.031	0.018
.	19.01.15-19.31.38-1-188037	206	23	23	3	0	2	511	21	21	0	0	NA	NA	NA	64	61	173	523	178	85	268	158	8	36	10	0.046	0.069	0.056
.	19.01.15-19.31.45-1-188051	33	1	1	0	0	0	0	0	0	0	0	NA	NA	NA	6	7	166	490	164	0	0	0	0	1	0	0	0.002	0
.	19.01.15-19.31.45-1-188053	174	8	8	2	0	2	517	7	7	0	0	NA	NA	NA	51	63	175	523	178	91	266	160	3	19	5	0.017	0.036	0.028
.	19.01.15-19.31.47-1-188055	460	105	105	34	0	29	558	99	99	0	0	NA	NA	NA	121	110	186	552	185	99	293	166	92	203	18	0.495	0.368	0.097
.	19.01.15-19.31.49-1-188058	290	45	45	10	0	8	521	42	42	0	0	NA	NA	NA	91	64	181	522	174	98	268	155	41	59	6	0.227	0.113	0.034
.	19.01.15-19.31.54-1-188061	150	9	9	2	0	0	515	8	8	0	0	NA	NA	NA	47	61	174	527	173	91	271	153	16	11	6	0.092	0.021	0.035
.	19.01.15-19.32.01-1-188067	32	1	1	0	0	0	0	0	0	0	0	NA	NA	NA	12	8	165	493	163	0	0	0	0	1	0	0	0.002	0
.	19.01.15-19.32.03-1-188068	38	1	1	1	0	1	0	0	0	0	0	NA	NA	NA	11	9	163	495	164	0	0	0	0	1	0	0	0.002	0
.	19.01.15-19.32.05-1-188070	174	14	14	3	0	3	493	12	12	0	0	NA	NA	NA	50	40	172	512	169	85	258	150	6	23	4	0.035	0.045	0.024
.	19.01.15-19.32.05-1-188071	91	4	4	1	0	1	484	3	3	0	0	NA	NA	NA	20	24	169	498	170	86	245	153	4	17	0	0.024	0.034	0
.	19.01.15-19.32.06-1-188072	88	6	6	1	0	0	487	4	4	0	0	NA	NA	NA	37	35	167	511	170	81	256	150	11	6	2	0.066	0.012	0.012
.	19.01.15-19.32.13-1-188076	33	1	1	0	0	0	0	0	0	0	0	NA	NA	NA	8	10	164	493	166	0	0	0	0	2	0	0	0.004	0
.	19.01.15-19.32.15-1-188077	32	1	1	0	0	0	0	0	0	0	0	NA	NA	NA	9	10	166	494	163	0	0	0	0	0	0	0	0	0
.	19.01.15-19.32.15-1-188078	92	8	8	2	0	2	486	5	5	0	0	NA	NA	NA	32	38	173	510	168	85	252	149	0	11	5	0	0.022	0.03
.	19.01.15-19.32.18-1-188079	117	4	4	2	0	1	500	3	3	0	0	NA	NA	NA	39	48	170	521	170	86	262	152	0	16	0	0	0.031	0
.	19.01.15-19.32.19-1-188080	60	2	2	0	0	0	299	1	1	0	0	NA	NA	NA	18	11	164	494	166	52	152	95	0	1	0	0	0.002	0
.	19.01.15-19.32.26-1-188081	516	112	112	31	0	21	603	97	97	0	0	NA	NA	NA	150	162	192	592	191	104	328	171	136	179	11	0.708	0.302	0.058
.	19.01.15-19.32.26-1-188082	61	4	4	2	0	0	483	3	3	0	0	NA	NA	NA	16	26	165	499	175	81	245	157	7	3	4	0.042	0.006	0.023
.	19.01.15-19.32.30-1-188083	35	1	1	1	0	1	0	0	0	0	0	NA	NA	NA	8	11	163	496	165	0	0	0	0	0	3	0	0	0.018
.	19.01.15-19.32.32-1-188084	58	2	2	0	0	0	477	1	1	0	0	NA	NA	NA	24	16	164	501	164	81	249	147	1	3	0	0.006	0.006	0
.	19.01.15-19.32.33-1-188085	274	33	33	11	0	9	548	29	29	0	0	NA	NA	NA	102	98	180	550	181	96	291	161	29	75	0	0.161	0.136	0
.	19.01.15-19.32.33-1-188086	325	80	80	15	0	11	535	72	72	0	0	NA	NA	NA	108	86	179	540	180	94	281	160	43	170	16	0.24	0.315	0.089
.	19.01.15-19.32.39-1-188102	540	53	53	17	0	14	606	48	48	0	0	NA	NA	NA	176	164	205	581	191	119	316	171	41	128	1	0.2	0.22	0.005
.	19.01.15-19.32.43-1-188107	265	34	34	10	0	8	519	31	31	0	0	NA	NA	NA	80	63	175	527	174	90	272	157	39	49	11	0.223	0.093	0.063
.	19.01.15-19.32.43-1-188108	92	3	3	1	0	0	489	2	2	0	0	NA	NA	NA	37	35	169	514	165	81	259	149	5	7	0	0.03	0.014	0
.	19.01.15-19.32.56-1-188118	66	5	5	0	0	0	481	4	4	0	0	NA	NA	NA	17	18	164	501	166	84	250	147	12	1	0	0.073	0.002	0
.	19.01.15-19.33.03-1-188122	93	3	3	1	0	1	485	2	2	0	0	NA	NA	NA	39	34	172	504	171	85	248	152	5	7	0	0.029	0.014	0
.	19.01.15-19.33.10-1-188123	68	4	4	0	0	0	246	2	2	0	0	NA	NA	NA	19	22	166	502	167	44	133	69	0	7	0	0	0.014	0
.	19.01.15-19.33.15-1-188128	212	11	11	1	0	1	502	10	10	0	0	NA	NA	NA	50	43	168	518	170	86	264	152	13	10	2	0.077	0.019	0.012
.	19.01.15-19.33.19-1-188130	328	51	51	19	0	18	552	47	47	0	0	NA	NA	NA	107	99	177	547	188	92	289	171	65	121	12	0.367	0.221	0.064
.	19.01.15-19.33.21-1-188131	35	1	1	1	0	1	0	0	0	0	0	NA	NA	NA	8	13	164	497	165	0	0	0	0	2	0	0	0.004	0
.	19.01.15-19.33.23-1-188132	183	20	20	2	0	2	505	17	17	0	0	NA	NA	NA	48	56	179	521	169	94	261	150	16	29	2	0.089	0.056	0.012
.	19.01.15-19.33.23-1-188133	59	2	2	0	0	0	246	1	1	0	0	NA	NA	NA	16	12	166	495	164	40	132	74	4	0	0	0.024	0	0
.	19.01.15-19.33.32-1-188134	63	2	2	1	0	1	350	1	1	0	0	NA	NA	NA	15	15	165	497	166	58	185	107	0	2	0	0	0.004	0
.	19.01.15-19.33.36-1-188135	93	16	16	1	0	1	489	15	15	0	0	NA	NA	NA	27	33	170	509	167	86	255	148	5	17	6	0.029	0.033	0.036
.	19.01.15-19.33.37-1-188151	234	15	15	5	0	3	526	14	14	0	0	NA	NA	NA	66	74	175	535	177	90	279	157	3	37	3	0.017	0.069	0.017
.	19.01.15-19.33.43-1-188160	38	1	1	0	0	0	0	0	0	0	0	NA	NA	NA	10	5	165	491	162	0	0	0	0	0	0	0	0	0
.	19.01.15-19.33.45-1-188164	89	4	4	1	0	1	483	3	3	0	0	NA	NA	NA	48	30	166	508	169	83	250	150	5	10	0	0.03	0.02	0
.	19.01.15-19.33.46-1-188168	496	80	80	17	0	13	608	74	74	0	0	NA	NA	NA	133	161	193	577	204	108	316	184	58	193	20	0.301	0.334	0.098
.	19.01.15-19.33.48-1-188171	156	27	27	6	0	4	495	24	24	0	0	NA	NA	NA	43	39	170	512	170	86	257	152	19	50	3	0.112	0.098	0.018
.	19.01.15-19.33.58-1-188177	34	1	1	0	0	0	0	0	0	0	0	NA	NA	NA	7	15	164	497	167	0	0	0	0	0	0	0	0	0
.	19.01.15-19.33.58-1-188179	385	51	51	13	0	9	555	46	46	0	0	NA	NA	NA	105	108	180	558	183	98	298	159	30	110	8	0.167	0.197	0.044
.	19.01.15-19.33.59-1-188181	89	4	4	1	0	1	483	3	3	0	0	NA	NA	NA	37	35	166	510	172	81	253	149	0	11	3	0	0.022	0.017
.	19.01.15-19.34.00-1-188182	61	2	2	0	0	0	482	1	1	0	0	NA	NA	NA	15	29	170	501	171	84	247	151	2	1	0	0.012	0.002	0
.	19.01.15-19.34.05-1-188183	62	2	2	0	0	0	473	1	1	0	0	NA	NA	NA	25	19	165	504	163	82	246	145	0	6	0	0	0.012	0
.	19.01.15-19.34.10-1-188184	505	120	120	36	0	25	572	109	109	0	0	NA	NA	NA	126	124	191	562	184	105	303	164	84	275	17	0.44	0.489	0.092
.	19.01.15-19.34.12-1-188188	89	4	4	0	0	0	489	3	3	0	0	NA	NA	NA	23	37	170	515	165	86	258	145	0	8	2	0	0.016	0.012
.	19.01.15-19.34.14-1-188189	128	9	9	3	0	1	494	8	8	0	0	NA	NA	NA	46	39	166	513	173	81	260	153	1	22	4	0.006	0.043	0.023
.	19.01.15-19.34.20-1-188190	29	1	1	0	0	0	0	0	0	0	0	NA	NA	NA	5	8	165	493	163	0	0	0	0	0	0	0	0	0
.	19.01.15-19.34.22-1-188191	185	17	17	2	0	2	517	16	16	0	0	NA	NA	NA	63	65	179	522	177	95	262	160	5	44	2	0.028	0.084	0.011
.	19.01.15-19.34.23-1-188192	585	94	94	25	0	19	620	86	86	0	0	NA	NA	NA	143	170	195	596	192	109	335	176	35	204	9	0.179	0.342	0.047
.	19.01.15-19.34.26-1-188194	235	17	17	8	0	7	520	15	15	0	0	NA	NA	NA	69	75	175	537	176	90	273	157	12	37	5	0.069	0.069	0.028
.	19.01.15-19.34.26-1-188195	445	70	70	17	0	14	563	64	64	0	0	NA	NA	NA	115	118	186	567	178	99	307	157	40	157	4	0.215	0.277	0.022
.	19.01.15-19.34.34-1-188197	94	7	7	2	0	1	491	6	6	0	0	NA	NA	NA	34	35	166	512	170	82	257	152	11	7	5	0.066	0.014	0.029
.	19.01.15-19.34.53-1-188225	175	15	15	5	0	5	500	14	14	0	0	NA	NA	NA	59	49	175	513	174	90	259	151	6	28	15	0.034	0.055	0.086
.	19.01.15-19.34.54-1-188226	57	2	2	0	0	0	467	1	1	0	0	NA	NA	NA	30	14	168	496	163	82	241	144	0	2	2	0	0.004	0.012
.	19.01.15-19.35.05-1-188231	202	35	35	8	0	7	523	34	34	0	0	NA	NA	NA	53	65	174	519	185	90	269	164	27	62	15	0.155	0.119	0.081
.	19.01.15-19.35.06-1-188232	62	3	3	0	0	0	298	2	2	0	0	NA	NA	NA	13	16	166	497	166	50	157	91	0	3	1	0	0.006	0.006
.	19.01.15-19.35.09-1-188233	67	3	3	0	0	0	478	1	1	0	0	NA	NA	NA	26	25	170	502	166	83	249	146	0	4	0	0	0.008	0
.	19.01.15-19.35.15-1-188237	61	2	2	1	0	1	472	1	1	0	0	NA	NA	NA	18	16	166	500	163	81	245	146	8	0	0	0.048	0	0
.	19.01.15-19.35.19-1-188238	178	14	14	8	0	7	513	13	13	0	0	NA	NA	NA	57	59	174	525	173	91	269	153	20	36	0	0.115	0.069	0
.	19.01.15-19.35.20-1-188239	143	9	9	4	0	3	504	7	7	0	0	NA	NA	NA	48	52	176	517	172	91	261	152	6	12	0	0.034	0.023	0
.	19.01.15-19.35.26-1-188240	419	83	83	31	0	25	576	77	77	0	0	NA	NA	NA	112	115	184	553	191	101	301	174	89	150	11	0.484	0.271	0.058
.	19.01.15-19.35.27-1-188241	263	33	33	8	0	6	516	30	30	0	0	NA	NA	NA	68	64	173	527	177	91	266	159	27	67	7	0.156	0.127	0.04
.	19.01.15-19.35.38-1-188257	35	1	1	0	0	0	0	0	0	0	0	NA	NA	NA	11	6	163	492	164	0	0	0	0	0	0	0	0	0
.	19.01.15-19.35.41-1-188261	118	16	16	8	0	7	491	13	13	0	0	NA	NA	NA	45	45	168	523	167	82	262	147	14	25	1	0.083	0.048	0.006
.	19.01.15-19.35.41-1-188263	412	39	39	13	0	10	571	32	32	0	0	NA	NA	NA	122	120	194	553	186	107	298	166	35	93	6	0.18	0.168	0.032
.	19.01.15-19.35.53-1-188281	151	6	6	2	0	2	491	4	4	0	0	NA	NA	NA	50	38	168	517	166	82	261	148	6	16	0	0.036	0.031	0
.	19.01.15-19.35.55-1-188282	298	39	39	18	0	17	533	34	34	0	0	NA	NA	NA	86	88	175	543	183	90	280	163	17	94	5	0.097	0.173	0.027
.	19.01.15-19.36.04-1-188287	144	9	9	0	0	0	501	6	6	0	0	NA	NA	NA	26	48	170	516	175	82	262	157	11	14	0	0.065	0.027	0
.	19.01.15-19.36.09-1-188288	355	46	46	21	0	14	537	42	42	0	0	NA	NA	NA	102	87	182	533	185	98	275	164	45	106	12	0.247	0.199	0.065
.	19.01.15-19.36.11-1-188289	494	81	81	29	0	25	579	70	70	0	0	NA	NA	NA	165	134	195	561	191	108	302	169	38	198	7	0.195	0.353	0.037
.	19.01.15-19.36.20-1-188293	206	26	26	5	0	5	489	20	20	0	0	NA	NA	NA	57	43	171	516	169	85	259	145	19	49	2	0.111	0.095	0.012
.	19.01.15-19.36.24-1-188294	262	77	77	18	0	11	527	71	71	0	0	NA	NA	NA	77	77	174	538	178	88	282	157	35	146	12	0.201	0.271	0.067
.	19.01.15-19.36.25-1-188295	92	6	6	1	0	1	486	5	5	0	0	NA	NA	NA	38	35	171	510	167	86	252	148	5	16	2	0.029	0.031	0.012
.	19.01.15-19.36.39-1-188316	175	10	10	4	0	4	501	9	9	0	0	NA	NA	NA	57	52	173	519	173	87	263	151	8	20	8	0.046	0.039	0.046
.	19.01.15-19.36.42-1-188319	148	22	22	6	0	6	497	21	21	0	0	NA	NA	NA	51	45	175	509	174	90	251	156	28	34	3	0.16	0.067	0.017
.	19.01.15-19.36.43-1-188321	380	72	72	16	0	14	558	67	67	0	0	NA	NA	NA	94	106	185	555	179	100	298	160	77	119	3	0.416	0.214	0.017
.	19.01.15-19.36.49-1-188328	31	1	1	0	0	0	0	0	0	0	0	NA	NA	NA	10	3	164	489	163	0	0	0	0	0	0	0	0	0
.	19.01.15-19.36.51-1-188331	62	2	2	0	0	0	101	1	1	0	0	NA	NA	NA	26	20	168	501	164	15	56	30	0	5	0	0	0.01	0
.	19.01.15-19.37.00-1-188337	213	26	26	5	0	3	504	23	23	0	0	NA	NA	NA	73	63	170	531	175	83	265	156	2	37	9	0.012	0.07	0.051
.	19.01.15-19.37.00-1-188338	148	6	6	4	0	3	512	5	5	0	0	NA	NA	NA	56	62	177	524	174	91	268	153	6	23	0	0.034	0.044	0
.	19.01.15-19.37.01-1-188339	88	4	4	0	0	0	474	3	3	0	0	NA	NA	NA	19	21	166	502	166	82	248	144	6	8	0	0.036	0.016	0
.	19.01.15-19.37.09-1-188341	153	12	12	3	0	3	508	10	10	0	0	NA	NA	NA	42	54	174	518	175	89	262	157	6	25	2	0.034	0.048	0.011
.	19.01.15-19.37.21-1-188345	93	5	5	2	0	2	485	4	4	0	0	NA	NA	NA	41	40	171	514	168	85	255	145	7	9	0	0.041	0.018	0
.	19.01.15-19.37.25-1-188346	66	2	2	1	0	1	471	0	0	0	0	NA	NA	NA	30	21	167	499	168	80	243	148	0	2	1	0	0.004	0.006
.	19.01.15-19.37.28-1-188347	206	14	14	5	0	4	527	12	12	0	0	NA	NA	NA	52	74	178	537	172	93	282	152	6	35	8	0.034	0.065	0.047
.	19.01.15-19.37.35-1-188348	241	55	55	17	0	11	508	51	51	0	0	NA	NA	NA	75	60	177	519	177	90	260	158	62	132	10	0.35	0.254	0.056
.	19.01.15-19.37.41-1-188366	213	25	25	2	0	2	516	22	22	0	0	NA	NA	NA	65	77	179	537	174	93	272	151	5	52	3	0.028	0.097	0.017
.	19.01.15-19.37.41-1-188367	206	12	12	6	0	5	524	11	11	0	0	NA	NA	NA	56	75	179	532	177	94	270	160	6	41	0	0.034	0.077	0
.	19.01.15-19.37.41-1-188368	64	3	3	1	0	0	477	2	2	0	0	NA	NA	NA	25	22	164	507	164	80	253	144	0	2	5	0	0.004	0.03
.	19.01.15-19.37.52-1-188386	64	2	2	0	0	0	400	1	1	0	0	NA	NA	NA	22	15	166	495	167	76	199	125	0	3	0	0	0.006	0
.	19.01.15-19.37.52-1-188387	231	24	24	7	0	4	535	21	21	0	0	NA	NA	NA	69	89	180	540	182	98	278	159	26	47	0	0.144	0.087	0
.	19.01.15-19.37.53-1-188388	265	31	31	5	0	5	525	29	29	0	0	NA	NA	NA	67	74	178	528	181	91	272	162	16	53	2	0.09	0.1	0.011
.	19.01.15-19.38.00-1-188393	146	6	6	1	0	1	490	4	4	0	0	NA	NA	NA	43	37	169	516	165	85	261	144	3	13	0	0.018	0.025	0
.	19.01.15-19.38.02-1-188394	87	5	5	0	0	0	468	4	4	0	0	NA	NA	NA	25	20	168	501	164	81	245	142	0	13	0	0	0.026	0
.	19.01.15-19.38.05-1-188395	60	2	2	0	0	0	151	0	0	0	0	NA	NA	NA	28	21	168	500	166	25	76	50	1	1	0	0.006	0.002	0
.	19.01.15-19.38.06-1-188396	147	9	9	2	0	2	498	7	7	0	0	NA	NA	NA	34	39	168	514	170	87	257	154	4	15	0	0.024	0.029	0
.	19.01.15-19.38.12-1-188401	63	2	2	0	0	0	485	1	1	0	0	NA	NA	NA	23	31	168	504	172	84	249	152	0	5	0	0	0.01	0
.	19.01.15-19.38.12-1-188402	242	29	29	9	0	8	519	25	25	0	0	NA	NA	NA	79	67	176	529	175	90	272	157	11	74	0	0.062	0.14	0
.	19.01.15-19.38.16-1-188403	647	116	116	27	0	22	632	108	108	0	0	NA	NA	NA	181	189	200	599	203	113	335	184	87	242	8	0.435	0.404	0.039
.	19.01.15-19.38.16-1-188404	150	13	13	4	0	2	480	10	10	0	0	NA	NA	NA	39	27	172	501	167	83	247	150	5	26	4	0.029	0.052	0.024
.	19.01.15-19.38.23-1-188406	117	5	5	0	0	0	485	3	3	0	0	NA	NA	NA	38	34	176	503	168	89	247	149	1	18	0	0.006	0.036	0
.	19.01.15-19.38.23-1-188407	377	47	47	16	0	10	542	43	43	0	0	NA	NA	NA	111	89	184	535	183	101	279	162	37	93	4	0.201	0.174	0.022
.	19.01.15-19.38.24-1-188408	147	7	7	5	0	4	487	5	5	0	0	NA	NA	NA	46	37	170	511	169	82	257	148	1	10	8	0.006	0.02	0.047
.	19.01.15-19.38.29-1-188419	31	1	1	0	0	0	0	0	0	0	0	NA	NA	NA	7	7	164	493	163	0	0	0	0	0	0	0	0	0
.	19.01.15-19.38.32-1-188420	96	13	13	3	0	2	485	11	11	0	0	NA	NA	NA	38	38	173	507	171	88	248	149	16	20	10	0.092	0.039	0.058
.	19.01.15-19.38.34-1-188421	213	13	13	2	0	2	501	10	10	0	0	NA	NA	NA	80	59	176	526	170	91	264	146	6	25	1	0.034	0.048	0.006
.	19.01.15-19.38.37-1-188437	63	2	2	0	0	0	472	0	0	0	0	NA	NA	NA	22	20	167	503	163	83	247	142	0	2	3	0	0.004	0.018
.	19.01.15-19.38.39-1-188439	321	21	21	4	0	3	565	20	20	0	0	NA	NA	NA	105	118	182	563	186	98	299	168	22	60	15	0.121	0.107	0.081
.	19.01.15-19.38.40-1-188440	147	16	16	6	0	5	500	14	14	0	0	NA	NA	NA	39	49	168	519	175	86	259	155	21	23	3	0.125	0.044	0.017
.	19.01.15-19.38.47-1-188449	148	8	8	3	0	2	500	6	6	0	0	NA	NA	NA	47	46	173	518	168	89	262	149	12	19	9	0.069	0.037	0.054
.	19.01.15-19.38.48-1-188450	307	98	98	23	0	18	549	88	88	0	0	NA	NA	NA	93	107	185	555	180	102	290	157	72	212	14	0.389	0.382	0.078
.	19.01.15-19.38.54-1-188454	357	84	84	23	0	20	552	75	75	0	0	NA	NA	NA	97	104	187	541	189	102	281	169	56	184	7	0.299	0.34	0.037
.	19.01.15-19.38.54-1-188455	33	1	1	0	0	0	0	0	0	0	0	NA	NA	NA	9	8	166	493	162	0	0	0	0	2	0	0	0.004	0
.	19.01.15-19.38.57-1-188458	59	2	2	1	0	0	473	1	1	0	0	NA	NA	NA	25	22	163	502	170	80	243	150	0	3	3	0	0.006	0.018
.	19.01.15-19.39.03-1-188461	210	22	22	5	0	4	507	19	19	0	0	NA	NA	NA	59	58	174	526	171	90	269	148	13	37	10	0.075	0.07	0.058
.	19.01.15-19.39.08-1-188462	346	53	53	13	0	11	558	47	47	0	0	NA	NA	NA	109	112	188	555	182	101	296	161	37	98	5	0.197	0.177	0.027
.	19.01.15-19.39.16-1-188466	90	8	8	2	0	2	488	7	7	0	0	NA	NA	NA	21	33	171	505	170	85	249	154	6	13	0	0.035	0.026	0
.	19.01.15-19.39.24-1-188467	422	44	44	10	0	9	557	40	40	0	0	NA	NA	NA	124	104	178	552	187	94	294	169	31	83	11	0.174	0.15	0.059
.	19.01.15-19.39.33-1-188469	63	3	3	0	0	0	49	2	2	0	0	NA	NA	NA	15	14	168	497	162	9	27	13	0	2	0	0	0.004	0
.	19.01.15-19.39.34-1-188471	233	27	27	4	0	3	510	25	25	0	0	NA	NA	NA	63	66	182	521	176	94	262	154	33	70	0	0.181	0.134	0
.	19.01.15-19.39.37-1-188487	120	13	13	4	0	2	489	11	11	0	0	NA	NA	NA	25	42	174	510	171	88	253	148	12	10	5	0.069	0.02	0.029
.	19.01.15-19.39.39-1-188488	31	1	1	0	0	0	0	0	0	0	0	NA	NA	NA	7	5	163	493	162	0	0	0	0	0	0	0	0	0
.	19.01.15-19.39.41-1-188491	150	22	22	2	0	2	503	20	20	0	0	NA	NA	NA	36	53	175	519	172	89	260	154	1	49	5	0.006	0.094	0.029
.	19.01.15-19.40.01-1-188513	226	19	19	8	0	5	516	17	17	0	0	NA	NA	NA	70	63	172	533	171	88	275	153	9	42	17	0.052	0.079	0.099
.	19.01.15-19.40.22-1-188521	293	74	74	21	0	15	528	71	71	0	0	NA	NA	NA	82	75	175	532	181	91	275	162	55	149	6	0.314	0.28	0.033
.	19.01.15-19.40.24-1-188522	68	5	5	1	0	1	470	3	3	0	0	NA	NA	NA	34	16	165	497	167	80	243	147	9	8	3	0.055	0.016	0.018
.	19.01.15-19.40.25-1-188523	247	15	15	3	0	3	523	13	13	0	0	NA	NA	NA	72	66	180	526	173	94	272	157	13	32	1	0.072	0.061	0.006
.	19.01.15-19.40.32-1-188524	32	1	1	0	0	0	0	0	0	0	0	NA	NA	NA	11	8	166	493	162	0	0	0	0	1	0	0	0.002	0
.	19.01.15-19.40.34-1-188525	214	79	79	22	0	16	508	72	72	0	0	NA	NA	NA	63	59	174	523	175	88	268	152	82	114	22	0.471	0.218	0.126
.	19.01.15-19.40.38-1-188541	126	10	10	6	0	4	480	9	9	0	0	NA	NA	NA	35	24	167	501	169	82	247	151	12	13	2	0.072	0.026	0.012
.	19.01.15-19.40.40-1-188544	60	2	2	0	0	0	298	1	1	0	0	NA	NA	NA	12	18	168	498	165	54	149	95	1	2	0	0.006	0.004	0
.	19.01.15-19.40.44-1-188549	522	125	125	38	0	32	588	116	116	0	0	NA	NA	NA	127	141	196	573	185	109	317	162	108	206	13	0.551	0.36	0.07
.	19.01.15-19.40.45-1-188551	475	67	67	19	0	13	590	60	60	0	0	NA	NA	NA	122	153	191	592	183	103	324	163	78	150	6	0.408	0.253	0.033
.	19.01.15-19.40.45-1-188552	295	39	39	11	0	9	539	37	37	0	0	NA	NA	NA	87	90	182	542	179	97	281	161	42	84	3	0.231	0.155	0.017
.	19.01.15-19.40.49-1-188558	29	1	1	0	0	0	0	0	0	0	0	NA	NA	NA	6	10	165	494	164	0	0	0	0	0	0	0	0	0
.	19.01.15-19.40.50-1-188560	33	1	1	0	0	0	0	0	0	0	0	NA	NA	NA	11	15	168	496	164	0	0	0	0	0	1	0	0	0.006
.	19.01.15-19.40.50-1-188562	92	15	15	2	0	2	483	13	13	0	0	NA	NA	NA	31	26	164	506	169	84	250	149	1	40	3	0.006	0.079	0.018
.	19.01.15-19.40.52-1-188563	337	85	85	26	0	20	540	77	77	0	0	NA	NA	NA	102	89	190	530	182	101	279	160	44	170	21	0.232	0.321	0.115
.	19.01.15-19.40.55-1-188564	288	69	69	21	0	19	532	64	64	0	0	NA	NA	NA	84	86	177	542	180	94	281	157	65	104	26	0.367	0.192	0.144
.	19.01.15-19.41.17-1-188572	414	85	85	18	0	16	560	80	80	0	0	NA	NA	NA	108	111	186	548	190	102	291	167	46	171	11	0.247	0.312	0.058
.	19.01.15-19.41.38-1-188588	34	1	1	0	0	0	0	0	0	0	0	NA	NA	NA	4	7	164	492	164	0	0	0	0	2	0	0	0.004	0
.	19.01.15-19.41.40-1-188590	267	17	17	5	0	4	543	15	15	0	0	NA	NA	NA	88	90	182	540	181	95	284	164	10	66	0	0.055	0.122	0
.	19.01.15-19.41.48-1-188603	177	20	20	5	0	4	519	19	19	0	0	NA	NA	NA	46	60	174	528	171	90	274	155	5	47	2	0.029	0.089	0.012
.	19.01.15-19.42.05-1-188616	338	53	53	17	0	14	543	47	47	0	0	NA	NA	NA	90	89	186	537	179	101	282	160	42	115	9	0.226	0.214	0.05
.	19.01.15-19.42.10-1-188617	186	19	19	5	0	4	501	18	18	0	0	NA	NA	NA	71	57	171	523	176	83	263	155	13	50	1	0.076	0.096	0.006
.	19.01.15-19.42.14-1-188621	90	5	5	1	0	1	487	4	4	0	0	NA	NA	NA	26	30	169	508	166	86	256	145	4	14	0	0.024	0.028	0
.	19.01.15-19.42.20-1-188622	112	10	10	1	0	1	486	7	7	0	0	NA	NA	NA	26	23	166	501	169	84	250	152	1	21	3	0.006	0.042	0.018
.	19.01.15-19.42.22-1-188623	145	12	12	3	0	2	508	9	9	0	0	NA	NA	NA	49	52	175	514	176	91	260	157	8	24	5	0.046	0.047	0.028
.	19.01.15-19.42.26-1-188624	151	23	23	5	0	5	494	20	20	0	0	NA	NA	NA	50	43	172	513	171	84	257	153	7	50	0	0.041	0.097	0
.	19.01.15-19.42.29-1-188625	151	14	14	3	0	2	504	12	12	0	0	NA	NA	NA	42	46	166	520	173	84	268	152	6	43	5	0.036	0.083	0.029
.	19.01.15-19.42.38-1-188641	123	6	6	1	0	1	499	5	5	0	0	NA	NA	NA	45	43	173	513	170	89	256	154	5	3	0	0.029	0.006	0
.	19.01.15-19.42.38-1-188642	36	1	1	0	0	0	0	0	0	0	0	NA	NA	NA	14	11	167	493	164	0	0	0	0	1	0	0	0.002	0
.	19.01.15-19.42.41-1-188645	93	3	3	0	0	0	483	2	2	0	0	NA	NA	NA	44	39	171	513	168	84	253	146	5	5	0	0.029	0.01	0
.	19.01.15-19.42.42-1-188647	96	5	5	2	0	2	481	2	2	0	0	NA	NA	NA	27	27	164	507	169	82	250	149	0	11	11	0	0.022	0.065
.	19.01.15-19.42.52-1-188657	235	17	17	5	0	4	525	14	14	0	0	NA	NA	NA	61	75	173	538	177	88	276	161	14	45	1	0.081	0.084	0.006
.	19.01.15-19.42.52-1-188658	148	8	8	2	0	2	503	7	7	0	0	NA	NA	NA	48	48	171	510	180	85	260	158	6	30	1	0.035	0.059	0.006
.	19.01.15-19.42.55-1-188660	62	5	5	2	0	2	475	3	3	0	0	NA	NA	NA	26	25	171	501	166	84	246	145	10	1	5	0.058	0.002	0.03
.	19.01.15-19.42.56-1-188661	391	104	104	21	0	18	562	98	98	0	0	NA	NA	NA	114	108	181	555	185	95	300	167	73	210	9	0.403	0.378	0.049
.	19.01.15-19.43.00-1-188665	314	70	70	17	0	12	529	64	64	0	0	NA	NA	NA	113	77	177	530	183	91	275	163	51	132	10	0.288	0.249	0.055
.	19.01.15-19.43.00-1-188666	358	62	62	21	0	16	532	54	54	0	0	NA	NA	NA	98	85	180	539	179	95	281	156	41	126	21	0.228	0.234	0.117
.	19.01.15-19.43.01-1-188667	269	55	55	11	0	10	520	53	53	0	0	NA	NA	NA	90	70	177	527	179	91	268	161	34	100	15	0.192	0.19	0.084
.	19.01.15-19.43.08-1-188668	412	38	38	8	0	5	562	32	32	0	0	NA	NA	NA	132	112	185	554	186	96	298	168	16	86	3	0.086	0.155	0.016
.	19.01.15-19.43.11-1-188670	371	57	57	17	0	10	549	49	49	0	0	NA	NA	NA	125	105	184	558	176	97	298	154	31	163	3	0.168	0.292	0.017
.	19.01.15-19.43.14-1-188674	37	1	1	1	0	1	0	0	0	0	0	NA	NA	NA	8	21	166	501	167	0	0	0	0	1	0	0	0.002	0
.	19.01.15-19.43.16-1-188675	126	7	7	1	0	1	486	6	6	0	0	NA	NA	NA	38	37	176	508	166	93	249	144	2	13	2	0.011	0.026	0.012
.	19.01.15-19.43.23-1-188677	443	102	102	25	0	22	555	90	90	0	0	NA	NA	NA	131	107	184	553	183	96	294	165	84	189	4	0.457	0.342	0.022
.	19.01.15-19.43.33-1-188678	361	88	88	28	0	22	540	81	81	0	0	NA	NA	NA	108	100	183	552	178	96	287	157	51	164	16	0.279	0.297	0.09
.	19.01.15-19.43.50-1-188709	122	6	6	2	0	1	499	5	5	0	0	NA	NA	NA	39	48	173	517	171	91	259	149	1	10	4	0.006	0.019	0.023
.	19.01.15-19.44.04-1-188718	93	5	5	1	0	1	487	2	2	0	0	NA	NA	NA	28	33	166	511	169	80	256	151	0	5	3	0	0.01	0.018
.	19.01.15-19.44.05-1-188719	30	1	1	0	0	0	0	0	0	0	0	NA	NA	NA	13	5	163	491	164	0	0	0	0	0	0	0	0	0
.	19.01.15-19.44.07-1-188720	117	12	12	3	0	3	502	10	10	0	0	NA	NA	NA	26	45	173	511	174	90	256	156	4	27	1	0.023	0.053	0.006
.	19.01.15-19.44.11-1-188721	151	9	9	2	0	1	502	7	7	0	0	NA	NA	NA	44	45	171	513	174	87	262	153	15	25	0	0.088	0.049	0
.	19.01.15-19.44.16-1-188725	39	1	1	1	0	1	0	0	0	0	0	NA	NA	NA	17	12	167	494	164	0	0	0	0	2	0	0	0.004	0
.	19.01.15-19.44.18-1-188726	212	29	29	5	0	4	514	27	27	0	0	NA	NA	NA	61	64	179	527	171	95	267	152	30	77	0	0.168	0.146	0
.	19.01.15-19.44.20-1-188727	293	22	22	5	0	3	543	21	21	0	0	NA	NA	NA	99	92	180	539	186	92	284	167	11	48	1	0.061	0.089	0.005
.	19.01.15-19.44.21-1-188728	389	75	75	16	0	12	542	71	71	0	0	NA	NA	NA	103	96	183	547	179	95	287	160	73	145	8	0.399	0.265	0.045
.	19.01.15-19.44.32-1-188730	461	106	106	29	0	20	577	96	96	0	0	NA	NA	NA	119	129	192	561	189	110	302	165	82	220	16	0.427	0.392	0.085
.	19.01.15-19.44.38-1-188747	170	24	24	5	0	4	493	20	20	0	0	NA	NA	NA	58	47	168	521	171	83	259	151	15	40	0	0.089	0.077	0
.	19.01.15-19.44.51-1-188761	310	137	137	35	0	25	523	130	130	0	0	NA	NA	NA	82	68	173	531	177	87	278	158	109	244	16	0.63	0.46	0.09
.	19.01.15-19.44.55-1-188762	62	3	3	1	0	1	98	2	2	0	0	NA	NA	NA	11	18	166	500	165	17	52	29	0	1	4	0	0.002	0.024
.	19.01.15-19.44.58-1-188765	60	4	4	2	0	2	477	3	3	0	0	NA	NA	NA	19	23	166	505	165	86	247	144	0	9	1	0	0.018	0.006
.	19.01.15-19.45.01-1-188768	64	2	2	0	0	0	478	1	1	0	0	NA	NA	NA	14	22	174	497	164	86	247	145	1	2	0	0.006	0.004	0
.	19.01.15-19.45.04-1-188769	408	115	115	33	0	23	584	110	110	0	0	NA	NA	NA	125	133	187	571	188	102	311	171	85	208	20	0.455	0.364	0.106
.	19.01.15-19.45.08-1-188770	218	43	43	10	0	8	505	37	37	0	0	NA	NA	NA	68	55	175	521	172	88	263	154	56	91	9	0.32	0.175	0.052
.	19.01.15-19.45.09-1-188771	299	58	58	20	0	19	534	51	51	0	0	NA	NA	NA	88	84	178	540	179	93	279	162	70	84	10	0.393	0.156	0.056
.	19.01.15-19.45.12-1-188775	355	77	77	21	0	17	555	68	68	0	0	NA	NA	NA	94	108	184	558	179	99	297	159	55	160	11	0.299	0.287	0.061
.	19.01.15-19.45.14-1-188776	61	2	2	0	0	0	298	1	1	0	0	NA	NA	NA	12	19	164	505	163	53	155	90	0	5	0	0	0.01	0
.	19.01.15-19.45.23-1-188777	34	1	1	0	0	0	0	0	0	0	0	NA	NA	NA	9	10	164	495	164	0	0	0	0	0	0	0	0	0
.	19.01.15-19.45.26-1-188778	157	8	8	0	0	0	494	7	7	0	0	NA	NA	NA	47	41	173	510	171	89	257	148	8	5	2	0.046	0.01	0.012
.	19.01.15-19.45.41-1-188797	86	8	8	2	0	2	485	7	7	0	0	NA	NA	NA	26	30	168	506	169	83	250	152	13	12	1	0.077	0.024	0.006
.	19.01.15-19.45.46-1-188804	68	2	2	2	0	2	470	1	1	0	0	NA	NA	NA	18	17	169	495	166	84	243	143	0	0	4	0	0	0.024
.	19.01.15-19.45.57-1-188819	92	6	6	1	0	1	479	5	5	0	0	NA	NA	NA	40	26	166	506	167	83	248	148	5	5	3	0.03	0.01	0.018
.	19.01.15-19.45.57-1-188820	62	2	2	0	0	0	349	1	1	0	0	NA	NA	NA	22	15	168	495	165	65	178	106	2	4	0	0.012	0.008	0
.	19.01.15-19.45.58-1-188823	63	3	3	1	0	1	469	2	2	0	0	NA	NA	NA	27	20	164	504	165	80	247	142	0	3	2	0	0.006	0.012
.	19.01.15-19.46.09-1-188824	133	8	8	1	0	1	501	6	6	0	0	NA	NA	NA	47	50	172	520	171	87	263	151	0	9	11	0	0.017	0.064
.	19.01.15-19.46.12-1-188828	235	10	10	1	0	1	526	8	8	0	0	NA	NA	NA	59	69	178	529	175	96	274	156	11	16	1	0.062	0.03	0.006
.	19.01.15-19.46.16-1-188829	176	19	19	7	0	6	499	16	16	0	0	NA	NA	NA	53	54	171	523	173	82	265	152	26	29	1	0.152	0.055	0.006
.	19.01.15-19.46.17-1-188830	55	2	2	0	0	0	100	1	1	0	0	NA	NA	NA	22	14	167	495	165	18	51	31	0	1	0	0	0.002	0
.	19.01.15-19.46.24-1-188831	31	1	1	0	0	0	0	0	0	0	0	NA	NA	NA	9	0	163	488	162	0	0	0	0	0	1	0	0	0.006
.	19.01.15-19.46.26-1-188832	127	9	9	2	0	2	498	7	7	0	0	NA	NA	NA	30	42	170	511	174	87	259	152	7	20	0	0.041	0.039	0
.	19.01.15-19.46.27-1-188837	320	65	65	16	0	11	538	60	60	0	0	NA	NA	NA	81	86	178	537	184	94	278	166	59	143	3	0.331	0.266	0.016
.	19.01.15-19.46.28-1-188838	418	131	131	44	0	35	547	124	124	0	0	NA	NA	NA	118	102	189	540	186	103	277	167	64	274	21	0.339	0.507	0.113
.	19.01.15-19.46.32-1-188839	117	5	5	0	0	0	478	4	4	0	0	NA	NA	NA	38	32	169	511	165	83	249	146	0	8	0	0	0.016	0
.	19.01.15-19.46.42-1-188858	187	32	32	12	0	9	505	23	23	0	0	NA	NA	NA	71	52	173	522	170	91	264	150	19	70	4	0.11	0.134	0.024
.	19.01.15-19.46.42-1-188859	90	10	10	1	0	1	491	9	9	0	0	NA	NA	NA	27	34	170	509	168	86	255	150	4	22	2	0.024	0.043	0.012
.	19.01.15-19.46.43-1-188860	295	14	14	5	0	4	536	12	12	0	0	NA	NA	NA	101	90	183	538	182	98	277	161	10	37	0	0.055	0.069	0
.	19.01.15-19.46.46-1-188865	33	1	1	0	0	0	0	0	0	0	0	NA	NA	NA	14	7	165	493	162	0	0	0	0	2	0	0	0.004	0
.	19.01.15-19.46.50-1-188870	381	97	97	26	0	18	577	87	87	0	0	NA	NA	NA	100	126	188	566	185	106	305	166	77	174	11	0.41	0.307	0.059
.	19.01.15-19.46.59-1-188877	208	42	42	9	0	8	514	38	38	0	0	NA	NA	NA	47	59	171	529	172	86	273	155	44	82	15	0.257	0.155	0.087
.	19.01.15-19.47.04-1-188879	185	36	36	5	0	5	510	35	35	0	0	NA	NA	NA	33	56	172	523	174	87	265	158	21	81	0	0.122	0.155	0
.	19.01.15-19.47.06-1-188880	116	4	4	2	0	2	489	2	2	0	0	NA	NA	NA	26	37	168	511	171	82	255	152	1	4	0	0.006	0.008	0
.	19.01.15-19.47.10-1-188881	90	5	5	1	0	1	477	4	4	0	0	NA	NA	NA	26	17	170	496	164	88	242	147	0	7	4	0	0.014	0.024
.	19.01.15-19.47.20-1-188885	384	37	37	12	0	7	554	34	34	0	0	NA	NA	NA	103	101	184	546	184	99	293	162	23	88	14	0.125	0.161	0.076
.	19.01.15-19.47.25-1-188886	382	85	85	27	0	20	569	76	76	0	0	NA	NA	NA	120	127	186	574	180	96	312	161	69	138	17	0.371	0.24	0.094
.	19.01.15-19.47.29-1-188887	115	7	7	2	0	2	487	6	6	0	0	NA	NA	NA	44	39	169	513	170	84	251	152	2	21	0	0.012	0.041	0
.	19.01.15-19.47.43-1-188907	96	3	3	1	0	1	486	2	2	0	0	NA	NA	NA	27	29	168	508	166	83	255	148	0	16	0	0	0.031	0
.	19.01.15-19.47.46-1-188911	96	8	8	2	0	2	479	5	5	0	0	NA	NA	NA	38	31	171	508	165	83	251	145	5	9	3	0.029	0.018	0.018
.	19.01.15-19.47.48-1-188914	35	1	1	1	0	1	0	0	0	0	0	NA	NA	NA	11	8	166	492	163	0	0	0	0	2	0	0	0.004	0
.	19.01.15-19.47.50-1-188921	329	69	69	21	0	16	544	64	64	0	0	NA	NA	NA	96	94	179	542	186	96	280	168	47	172	9	0.263	0.317	0.048
.	19.01.15-19.47.53-1-188923	37	1	1	0	0	0	0	0	0	0	0	NA	NA	NA	9	10	164	495	164	0	0	0	0	0	0	0	0	0
.	19.01.15-19.47.56-1-188927	62	3	3	0	0	0	449	2	2	0	0	NA	NA	NA	13	15	168	495	165	77	235	137	6	3	1	0.036	0.006	0.006
.	19.01.15-19.47.58-1-188931	64	3	3	0	0	0	446	2	2	0	0	NA	NA	NA	21	13	166	496	164	76	230	140	0	5	0	0	0.01	0
.	19.01.15-19.48.02-1-188933	219	42	42	14	0	8	523	41	41	0	0	NA	NA	NA	66	76	176	534	179	89	276	158	18	111	8	0.102	0.208	0.045
.	19.01.15-19.48.09-1-188934	359	44	44	9	0	6	554	38	38	0	0	NA	NA	NA	96	105	182	554	182	96	296	162	30	81	0	0.165	0.146	0
.	19.01.15-19.48.09-1-188935	176	14	14	6	0	5	497	12	12	0	0	NA	NA	NA	57	54	172	526	169	87	263	147	7	41	6	0.041	0.078	0.036
.	19.01.15-19.48.13-1-188940	206	33	33	10	0	7	514	30	30	0	0	NA	NA	NA	60	56	172	524	173	90	268	156	12	77	1	0.07	0.147	0.006
.	19.01.15-19.48.33-1-188952	118	5	5	2	0	2	485	4	4	0	0	NA	NA	NA	52	40	168	515	170	83	257	145	0	20	1	0	0.039	0.006
.	19.01.15-19.48.35-1-188953	121	9	9	3	0	3	489	8	8	0	0	NA	NA	NA	43	36	174	506	169	88	250	151	9	20	0	0.052	0.04	0
.	19.01.15-19.48.40-1-188970	64	2	2	0	0	0	469	0	0	0	0	NA	NA	NA	24	17	164	500	166	79	242	148	2	0	4	0.012	0	0.024
.	19.01.15-19.48.48-1-188981	148	12	12	3	0	3	484	10	10	0	0	NA	NA	NA	40	32	171	508	166	87	250	147	14	15	5	0.082	0.03	0.03
.	19.01.15-19.48.50-1-188983	118	11	11	1	0	1	506	10	10	0	0	NA	NA	NA	37	50	176	515	172	91	260	155	2	27	4	0.011	0.052	0.023
.	19.01.15-19.48.51-1-188985	241	72	72	29	0	22	510	65	65	0	0	NA	NA	NA	73	57	173	524	173	86	269	155	44	180	9	0.254	0.344	0.052
.	19.01.15-19.48.52-1-188986	36	1	1	0	0	0	0	0	0	0	0	NA	NA	NA	10	6	164	491	164	0	0	0	0	0	0	0	0	0
.	19.01.15-19.48.54-1-188987	252	46	46	12	0	10	518	40	40	0	0	NA	NA	NA	73	71	179	532	173	90	273	155	47	75	7	0.263	0.141	0.04
.	19.01.15-19.48.55-1-188988	89	3	3	1	0	1	480	2	2	0	0	NA	NA	NA	43	31	171	506	167	87	247	146	0	12	5	0	0.024	0.03
.	19.01.15-19.48.55-1-188989	179	16	16	1	0	1	506	15	15	0	0	NA	NA	NA	54	56	173	519	177	88	259	159	25	29	0	0.145	0.056	0
.	19.01.15-19.49.05-1-188994	150	12	12	3	0	3	491	10	10	0	0	NA	NA	NA	52	38	171	509	171	86	251	154	14	18	0	0.082	0.035	0
.	19.01.15-19.49.08-1-188995	35	1	1	0	0	0	0	0	0	0	0	NA	NA	NA	9	10	166	492	165	0	0	0	0	0	0	0	0	0
.	19.01.15-19.49.08-1-188996	116	8	8	2	0	2	488	7	7	0	0	NA	NA	NA	44	32	175	504	166	88	255	145	7	13	0	0.04	0.026	0
.	19.01.15-19.49.09-1-188997	356	21	21	6	0	5	551	19	19	0	0	NA	NA	NA	103	99	182	552	178	98	293	160	29	39	0	0.159	0.071	0
.	19.01.15-19.49.10-1-188998	293	14	14	7	0	5	533	12	12	0	0	NA	NA	NA	79	87	179	543	178	96	281	156	17	20	8	0.095	0.037	0.045
.	19.01.15-19.49.14-1-189002	34	1	1	0	0	0	0	0	0	0	0	NA	NA	NA	9	11	165	495	164	0	0	0	0	0	0	0	0	0
.	19.01.15-19.49.16-1-189003	92	7	7	2	0	1	485	5	5	0	0	NA	NA	NA	44	37	168	516	166	81	256	148	0	15	5	0	0.029	0.03
.	19.01.15-19.49.25-1-189004	151	13	13	5	0	5	509	12	12	0	0	NA	NA	NA	48	57	173	524	173	89	265	155	20	20	1	0.116	0.038	0.006
.	19.01.15-19.49.25-1-189005	239	52	52	8	0	7	502	49	49	0	0	NA	NA	NA	64	56	176	516	177	89	257	156	45	77	2	0.256	0.149	0.011
.	19.01.15-19.49.25-1-189007	180	23	23	6	0	5	511	22	22	0	0	NA	NA	NA	58	64	171	523	183	87	266	158	23	59	6	0.135	0.113	0.033
.	19.01.15-19.49.31-1-189008	290	119	119	31	0	27	541	108	108	0	0	NA	NA	NA	85	86	179	542	178	96	285	160	75	205	17	0.419	0.378	0.096
.	19.01.15-19.49.36-1-189010	248	11	11	1	0	0	526	8	8	0	0	NA	NA	NA	74	74	180	532	175	94	278	154	4	28	2	0.022	0.053	0.011
.	19.01.15-19.49.39-1-189026	92	6	6	1	0	1	485	5	5	0	0	NA	NA	NA	39	33	169	507	170	84	249	152	11	11	1	0.065	0.022	0.006
.	19.01.15-19.49.40-1-189028	120	9	9	3	0	3	490	8	8	0	0	NA	NA	NA	41	35	171	505	172	87	250	153	0	33	0	0	0.065	0
.	19.01.15-19.49.47-1-189036	150	9	9	2	0	2	496	7	7	0	0	NA	NA	NA	41	42	174	510	171	89	257	150	4	20	2	0.023	0.039	0.012
.	19.01.15-19.49.54-1-189045	31	1	1	0	0	0	0	0	0	0	0	NA	NA	NA	6	7	164	491	165	0	0	0	0	0	1	0	0	0.006
.	19.01.15-19.49.58-1-189052	32	1	1	0	0	0	0	0	0	0	0	NA	NA	NA	12	11	166	494	164	0	0	0	0	0	0	0	0	0
.	19.01.15-19.49.59-1-189054	301	32	32	6	0	4	537	28	28	0	0	NA	NA	NA	83	91	185	541	178	97	278	162	55	57	7	0.297	0.105	0.039
.	19.01.15-19.50.00-1-189055	64	2	2	1	0	1	467	1	1	0	0	NA	NA	NA	25	18	169	497	165	80	242	145	0	1	1	0	0.002	0.006
.	19.01.15-19.50.00-1-189056	68	4	4	0	0	0	473	3	3	0	0	NA	NA	NA	17	14	164	498	165	81	245	147	0	7	0	0	0.014	0
.	19.01.15-19.50.02-1-189061	32	1	1	0	0	0	0	0	0	0	0	NA	NA	NA	13	11	170	492	162	0	0	0	0	0	0	0	0	0
.	19.01.15-19.50.05-1-189062	59	2	2	0	0	0	475	1	1	0	0	NA	NA	NA	29	26	170	500	169	83	243	149	0	1	6	0	0.002	0.036
.	19.01.15-19.50.05-1-189063	297	97	97	29	0	20	540	90	90	0	0	NA	NA	NA	91	85	180	540	178	95	285	160	82	195	26	0.456	0.361	0.146
.	19.01.15-19.50.10-1-189064	61	2	2	1	0	1	353	1	1	0	0	NA	NA	NA	20	14	165	496	166	63	177	113	0	7	1	0	0.014	0.006
.	19.01.15-19.50.14-1-189068	239	60	60	15	0	15	517	58	58	0	0	NA	NA	NA	72	67	175	529	176	91	271	155	41	110	3	0.234	0.208	0.017
.	19.01.15-19.50.14-1-189069	92	5	5	1	0	1	492	2	2	0	0	NA	NA	NA	28	40	169	508	176	87	251	154	0	11	1	0	0.022	0.006
.	19.01.15-19.50.16-1-189070	328	90	90	24	0	17	549	84	84	0	0	NA	NA	NA	85	101	183	545	186	93	287	169	93	188	20	0.508	0.345	0.108
.	19.01.15-19.50.19-1-189071	36	1	1	0	0	0	0	0	0	0	0	NA	NA	NA	8	9	165	493	164	0	0	0	0	0	0	0	0	0
.	19.01.15-19.50.20-1-189072	92	6	6	0	0	0	490	5	5	0	0	NA	NA	NA	18	34	166	512	169	84	255	151	6	7	1	0.036	0.014	0.006
.	19.01.15-19.50.21-1-189073	87	4	4	0	0	0	486	3	3	0	0	NA	NA	NA	31	42	166	521	168	82	255	149	0	9	0	0	0.017	0
.	19.01.15-19.50.28-1-189074	331	27	27	4	0	4	542	24	24	0	0	NA	NA	NA	92	90	181	538	184	93	284	165	24	34	2	0.133	0.063	0.011
.	19.01.15-19.50.34-1-189075	294	99	99	19	0	13	543	94	94	0	0	NA	NA	NA	79	94	187	536	184	99	279	165	76	193	11	0.406	0.36	0.06
.	19.01.15-19.50.36-1-189076	183	11	11	2	0	2	498	9	9	0	0	NA	NA	NA	60	50	169	515	179	82	257	159	11	12	5	0.065	0.023	0.028
.	19.01.15-19.50.43-1-189097	33	1	1	0	0	0	0	0	0	0	0	NA	NA	NA	8	10	163	493	167	0	0	0	0	0	3	0	0	0.018
.	19.01.15-19.50.48-1-189104	303	83	83	28	0	24	524	78	78	0	0	NA	NA	NA	86	75	182	528	178	95	271	158	42	179	12	0.231	0.339	0.067
.	19.01.15-19.50.59-1-189112	119	4	4	2	0	2	487	3	3	0	0	NA	NA	NA	53	39	172	510	170	86	251	150	6	7	6	0.035	0.014	0.035
.	19.01.15-19.51.08-1-189113	219	14	14	5	0	4	526	13	13	0	0	NA	NA	NA	72	70	173	532	178	90	277	159	10	24	6	0.058	0.045	0.034
.	19.01.15-19.51.14-1-189117	210	8	8	3	0	2	497	7	7	0	0	NA	NA	NA	54	51	168	521	175	82	263	152	12	10	0	0.071	0.019	0
.	19.01.15-19.51.23-1-189118	96	9	9	0	0	0	490	8	8	0	0	NA	NA	NA	37	38	171	509	171	86	254	150	2	15	0	0.012	0.029	0
.	19.01.15-19.51.31-1-189119	66	4	4	3	0	3	480	3	3	0	0	NA	NA	NA	25	29	168	507	167	83	250	147	0	7	1	0	0.014	0.006
.	19.01.15-19.51.32-1-189120	229	24	24	5	0	5	513	22	22	0	0	NA	NA	NA	67	62	175	519	181	91	263	159	28	41	0	0.16	0.079	0
.	19.01.15-19.51.33-1-189121	236	17	17	4	0	2	535	15	15	0	0	NA	NA	NA	63	82	187	537	171	102	280	153	4	49	4	0.021	0.091	0.023
.	19.01.15-19.51.41-1-189138	167	19	19	4	0	3	502	18	18	0	0	NA	NA	NA	39	48	167	518	176	82	261	159	14	40	3	0.084	0.077	0.017
.	19.01.15-19.51.41-1-189141	174	16	16	2	0	2	505	14	14	0	0	NA	NA	NA	59	51	172	518	174	90	261	154	11	32	4	0.064	0.062	0.023
.	19.01.15-19.51.44-1-189144	96	6	6	1	0	1	487	5	5	0	0	NA	NA	NA	42	32	168	502	175	83	249	155	24	6	0	0.143	0.012	0
.	19.01.15-19.51.48-1-189149	354	52	52	13	0	11	537	45	45	0	0	NA	NA	NA	89	78	182	529	180	98	278	161	42	96	6	0.231	0.181	0.033
.	19.01.15-19.52.07-1-189166	90	12	12	2	0	2	489	10	10	0	0	NA	NA	NA	29	39	167	514	171	82	255	152	6	13	0	0.036	0.025	0
.	19.01.15-19.52.11-1-189167	296	81	81	18	0	13	548	77	77	0	0	NA	NA	NA	75	105	181	547	190	95	285	168	71	153	9	0.392	0.28	0.047
.	19.01.15-19.52.14-1-189171	124	6	6	2	0	2	494	5	5	0	0	NA	NA	NA	36	43	168	512	176	86	251	157	6	13	1	0.036	0.025	0.006
.	19.01.15-19.52.21-1-189172	176	11	11	3	0	3	513	9	9	0	0	NA	NA	NA	62	57	175	523	172	91	269	153	0	30	6	0	0.057	0.035
.	19.01.15-19.52.26-1-189173	291	78	78	25	0	18	537	68	68	0	0	NA	NA	NA	76	87	183	539	178	100	280	157	57	143	17	0.311	0.265	0.096
.	19.01.15-19.52.27-1-189174	92	8	8	1	0	1	487	7	7	0	0	NA	NA	NA	36	33	171	507	168	85	253	149	3	19	0	0.018	0.037	0
.	19.01.15-19.52.29-1-189175	173	11	11	2	0	2	505	10	10	0	0	NA	NA	NA	48	48	171	517	173	86	265	154	2	29	0	0.012	0.056	0
.	19.01.15-19.52.30-1-189176	157	12	12	2	0	1	492	11	11	0	0	NA	NA	NA	51	41	170	517	167	83	263	146	18	26	1	0.106	0.05	0.006
.	19.01.15-19.52.31-1-189177	130	7	7	1	0	1	505	6	6	0	0	NA	NA	NA	40	56	176	518	175	88	260	157	0	24	6	0	0.046	0.034
.	19.01.15-19.52.44-1-189198	320	48	48	8	0	7	545	46	46	0	0	NA	NA	NA	81	91	177	542	185	92	285	168	59	110	3	0.333	0.203	0.016
.	19.01.15-19.52.45-1-189200	33	1	1	0	0	0	0	0	0	0	0	NA	NA	NA	9	14	166	497	164	0	0	0	0	0	0	0	0	0
.	19.01.15-19.52.47-1-189202	607	71	71	19	0	11	614	61	61	0	0	NA	NA	NA	156	158	202	581	188	118	327	169	110	126	9	0.545	0.217	0.048
.	19.01.15-19.52.51-1-189208	34	1	1	0	0	0	0	0	0	0	0	NA	NA	NA	12	16	166	496	167	0	0	0	0	2	0	0	0.004	0
.	19.01.15-19.52.51-1-189209	151	31	31	6	0	3	504	27	27	0	0	NA	NA	NA	44	58	173	527	171	88	262	154	20	65	0	0.116	0.123	0
.	19.01.15-19.52.52-1-189210	422	43	43	9	0	6	562	39	39	0	0	NA	NA	NA	124	118	187	560	184	101	299	162	45	123	0	0.241	0.22	0
.	19.01.15-19.52.53-1-189211	34	1	1	0	0	0	0	0	0	0	0	NA	NA	NA	8	6	164	492	163	0	0	0	0	0	0	0	0	0
.	19.01.15-19.52.56-1-189213	580	81	81	18	0	12	612	74	74	0	0	NA	NA	NA	141	168	203	576	202	116	315	181	70	154	6	0.345	0.267	0.03
.	19.01.15-19.53.01-1-189217	170	18	18	5	0	5	506	15	15	0	0	NA	NA	NA	45	55	170	527	171	87	267	152	13	40	3	0.076	0.076	0.018
.	19.01.15-19.53.46-1-189244	150	9	9	2	0	2	488	7	7	0	0	NA	NA	NA	31	34	168	510	169	82	256	150	19	25	0	0.113	0.049	0
.	19.01.15-19.53.48-1-189248	114	7	7	4	0	3	487	5	5	0	0	NA	NA	NA	38	36	169	511	169	84	254	149	7	13	4	0.041	0.025	0.024
.	19.01.15-19.54.03-1-189263	61	2	2	1	0	1	402	1	1	0	0	NA	NA	NA	22	19	166	501	165	69	208	125	0	3	0	0	0.006	0
.	19.01.15-19.54.04-1-189264	62	3	3	0	0	0	477	2	2	0	0	NA	NA	NA	27	20	166	501	166	82	247	148	0	3	10	0	0.006	0.06
.	19.01.15-19.54.05-1-189265	287	49	49	11	0	6	544	46	46	0	0	NA	NA	NA	89	87	181	543	176	98	290	156	33	121	8	0.182	0.223	0.045
.	19.01.15-19.54.06-1-189266	100	6	6	1	0	1	483	4	4	0	0	NA	NA	NA	18	27	168	504	168	82	249	152	0	25	0	0	0.05	0
.	19.01.15-19.54.08-1-189267	59	4	4	1	0	1	484	3	3	0	0	NA	NA	NA	16	25	164	505	169	81	252	151	0	5	3	0	0.01	0.018
.	19.01.15-19.54.10-1-189268	88	6	6	2	0	2	485	4	4	0	0	NA	NA	NA	23	28	170	504	167	86	250	149	0	23	4	0	0.046	0.024
.	19.01.15-19.54.13-1-189272	293	24	24	7	0	7	530	22	22	0	0	NA	NA	NA	86	77	179	528	183	92	273	165	19	42	3	0.106	0.08	0.016
.	19.01.15-19.54.16-1-189273	206	23	23	7	0	5	501	21	21	0	0	NA	NA	NA	75	54	171	524	172	83	265	153	15	44	0	0.088	0.084	0
.	19.01.15-19.54.21-1-189274	92	4	4	1	0	1	483	3	3	0	0	NA	NA	NA	43	35	168	508	172	80	248	155	2	15	0	0.012	0.03	0
.	19.01.15-19.54.21-1-189275	182	37	37	10	0	6	506	35	35	0	0	NA	NA	NA	53	55	179	512	177	90	258	158	36	50	8	0.201	0.098	0.045
.	19.01.15-19.54.28-1-189277	33	1	1	1	0	1	0	0	0	0	0	NA	NA	NA	13	5	163	491	164	0	0	0	0	0	0	0	0	0
.	19.01.15-19.54.31-1-189278	58	3	3	1	0	1	150	2	2	0	0	NA	NA	NA	19	22	169	497	169	22	80	48	0	4	0	0	0.008	0
.	19.01.15-19.54.35-1-189280	89	4	4	1	0	0	482	2	2	0	0	NA	NA	NA	30	26	170	504	165	89	247	146	2	6	0	0.012	0.012	0
.	19.01.15-19.54.38-1-189296	223	19	19	6	0	5	508	17	17	0	0	NA	NA	NA	63	63	172	530	174	87	269	152	17	32	4	0.099	0.06	0.023
.	19.01.15-19.54.40-1-189298	117	4	4	2	0	1	480	2	2	0	0	NA	NA	NA	37	30	170	507	166	84	252	144	5	4	0	0.029	0.008	0
.	19.01.15-19.54.47-1-189307	150	26	26	7	0	7	508	23	23	0	0	NA	NA	NA	52	53	172	523	171	88	267	153	18	80	3	0.105	0.153	0.018
.	19.01.15-19.54.51-1-189311	39	1	1	1	0	1	0	0	0	0	0	NA	NA	NA	12	4	164	491	162	0	0	0	0	3	0	0	0.006	0
.	19.01.15-19.54.52-1-189312	35	1	1	0	0	0	0	0	0	0	0	NA	NA	NA	9	13	165	497	164	0	0	0	0	0	0	0	0	0
.	19.01.15-19.54.54-1-189313	134	17	17	2	0	2	489	13	13	0	0	NA	NA	NA	39	32	171	508	166	87	255	147	27	8	5	0.158	0.016	0.03
.	19.01.15-19.54.54-1-189314	267	69	69	17	0	13	531	62	62	0	0	NA	NA	NA	70	78	177	537	177	93	283	155	44	161	3	0.249	0.3	0.017
.	19.01.15-19.54.55-1-189315	32	1	1	0	0	0	0	0	0	0	0	NA	NA	NA	7	10	165	496	162	0	0	0	0	3	0	0	0.006	0
.	19.01.15-19.54.57-1-189318	259	82	82	16	0	14	499	74	74	0	0	NA	NA	NA	70	54	176	523	168	92	260	147	38	151	13	0.216	0.289	0.077
.	19.01.15-19.55.09-1-189321	96	3	3	1	0	1	479	1	1	0	0	NA	NA	NA	23	21	169	499	166	85	246	148	0	9	1	0	0.018	0.006
.	19.01.15-19.55.12-1-189325	93	8	8	1	0	1	480	6	6	0	0	NA	NA	NA	51	29	169	505	168	87	247	146	6	6	8	0.036	0.012	0.048
.	19.01.15-19.55.17-1-189326	30	1	1	0	0	0	0	0	0	0	0	NA	NA	NA	3	10	164	495	164	0	0	0	0	0	0	0	0	0
.	19.01.15-19.55.19-1-189327	384	47	47	12	0	8	570	41	41	0	0	NA	NA	NA	104	123	183	562	191	96	301	173	48	135	0	0.262	0.24	0
.	19.01.15-19.55.22-1-189328	297	45	45	11	0	8	537	42	42	0	0	NA	NA	NA	83	88	181	537	183	94	278	165	66	84	3	0.365	0.156	0.016
.	19.01.15-19.55.23-1-189329	324	41	41	14	0	11	548	38	38	0	0	NA	NA	NA	87	102	185	545	185	98	284	166	46	81	4	0.249	0.149	0.022
.	19.01.15-19.55.25-1-189330	322	108	108	28	0	23	542	99	99	0	0	NA	NA	NA	91	91	186	541	177	98	287	157	87	235	11	0.468	0.434	0.062
.	19.01.15-19.55.27-1-189331	394	86	86	27	0	21	553	81	81	0	0	NA	NA	NA	121	102	180	556	179	95	298	160	78	203	8	0.433	0.365	0.045
.	19.01.15-19.55.28-1-189332	93	3	3	1	0	1	482	2	2	0	0	NA	NA	NA	32	34	169	509	169	83	251	148	0	7	0	0	0.014	0
.	19.01.15-19.55.40-1-189349	125	10	10	1	0	0	489	8	8	0	0	NA	NA	NA	39	38	169	514	168	85	257	147	9	13	0	0.053	0.025	0
.	19.01.15-19.56.33-1-189381	446	119	119	37	0	28	565	111	111	0	0	NA	NA	NA	113	124	194	558	185	106	296	163	118	198	21	0.608	0.355	0.114
.	19.01.15-19.56.42-1-189400	60	2	2	1	0	1	150	0	0	0	0	NA	NA	NA	19	8	166	491	164	25	79	46	4	1	0	0.024	0.002	0
.	19.01.15-19.56.45-1-189404	63	2	2	0	0	0	300	1	1	0	0	NA	NA	NA	18	16	165	497	167	45	160	95	2	2	0	0.012	0.004	0
.	19.01.15-19.56.50-1-189410	146	17	17	3	0	2	502	16	16	0	0	NA	NA	NA	42	50	172	521	170	88	263	151	14	5	13	0.081	0.01	0.076
.	19.01.15-19.56.51-1-189412	169	21	21	9	0	9	506	17	17	0	0	NA	NA	NA	52	52	178	516	171	92	259	155	15	52	8	0.084	0.101	0.047
.	19.01.15-19.56.54-1-189413	60	2	2	0	0	0	294	1	1	0	0	NA	NA	NA	12	18	169	498	164	51	156	87	0	1	1	0	0.002	0.006
.	19.01.15-19.56.55-1-189416	207	40	40	12	0	10	514	37	37	0	0	NA	NA	NA	61	63	178	522	176	92	264	158	34	80	3	0.191	0.153	0.017
.	19.01.15-19.57.03-1-189420	88	10	10	1	0	1	485	7	7	0	0	NA	NA	NA	32	34	171	508	168	86	250	149	3	13	5	0.018	0.026	0.03
.	19.01.15-19.57.23-1-189425	118	8	8	3	0	2	492	7	7	0	0	NA	NA	NA	22	37	172	507	171	88	255	149	4	13	0	0.023	0.026	0
.	19.01.15-19.57.25-1-189426	114	6	6	1	0	1	493	5	5	0	0	NA	NA	NA	40	41	170	507	177	86	252	155	1	9	9	0.006	0.018	0.051
.	19.01.15-19.57.29-1-189427	367	104	104	23	0	20	546	88	88	0	0	NA	NA	NA	110	94	183	543	181	99	286	161	98	209	13	0.536	0.385	0.072
.	19.01.15-19.57.30-1-189428	210	12	12	6	0	3	509	11	11	0	0	NA	NA	NA	80	62	177	529	169	91	267	151	25	19	4	0.141	0.036	0.024
.	19.01.15-19.57.39-1-189444	261	76	76	21	0	18	515	70	70	0	0	NA	NA	NA	69	65	176	526	176	89	269	157	60	151	10	0.341	0.287	0.057
.	19.01.15-19.57.40-1-189446	252	45	45	16	0	13	522	42	42	0	0	NA	NA	NA	71	75	181	533	174	94	276	152	39	110	2	0.215	0.206	0.011
.	19.01.15-19.57.41-1-189448	303	16	16	1	0	1	543	13	13	0	0	NA	NA	NA	79	84	179	535	183	97	279	167	7	39	0	0.039	0.073	0
.	19.01.15-19.57.46-1-189454	64	2	2	0	0	0	449	1	1	0	0	NA	NA	NA	17	21	164	505	165	76	236	137	5	0	0	0.03	0	0
.	19.01.15-19.57.57-1-189466	116	8	8	1	0	1	487	7	7	0	0	NA	NA	NA	40	31	170	505	169	86	248	153	2	22	0	0.012	0.044	0
.	19.01.15-19.57.57-1-189467	123	10	10	3	0	3	500	8	8	0	0	NA	NA	NA	28	43	170	514	172	86	258	156	5	20	0	0.029	0.039	0
.	19.01.15-19.57.58-1-189468	95	10	10	1	0	1	491	9	9	0	0	NA	NA	NA	27	35	168	508	172	84	252	155	8	20	0	0.048	0.039	0
.	19.01.15-19.58.11-1-189475	404	41	41	9	0	6	573	37	37	0	0	NA	NA	NA	119	125	189	561	188	102	302	169	32	83	0	0.169	0.148	0
.	19.01.15-19.58.15-1-189479	121	10	10	7	0	7	496	9	9	0	0	NA	NA	NA	40	38	174	509	168	89	256	151	8	19	7	0.046	0.037	0.042
.	19.01.15-19.58.16-1-189480	216	20	20	3	0	3	514	18	18	0	0	NA	NA	NA	51	59	173	527	172	89	275	150	6	34	3	0.035	0.065	0.017
.	19.01.15-19.58.16-1-189481	454	177	177	57	0	42	576	157	157	0	0	NA	NA	NA	104	128	190	564	187	104	306	166	136	318	14	0.716	0.564	0.075
.	19.01.15-19.58.31-1-189493	182	16	16	4	0	3	499	14	14	0	0	NA	NA	NA	59	50	171	516	176	85	258	156	21	34	0	0.123	0.066	0
.	19.01.15-19.58.32-1-189494	440	74	74	21	0	16	556	67	67	0	0	NA	NA	NA	112	103	177	550	189	92	294	170	50	164	10	0.282	0.298	0.053
.	19.01.15-19.58.33-1-189495	212	11	11	4	0	3	514	8	8	0	0	NA	NA	NA	65	61	174	527	173	90	272	152	7	17	4	0.04	0.032	0.023
.	19.01.15-19.58.44-1-189516	91	6	6	1	0	1	492	4	4	0	0	NA	NA	NA	30	41	167	517	170	83	256	153	0	18	0	0	0.035	0
.	19.01.15-19.58.52-1-189524	114	6	6	0	0	0	484	4	4	0	0	NA	NA	NA	31	32	167	509	169	82	252	150	1	14	0	0.006	0.028	0
.	19.01.15-19.58.55-1-189525	326	56	56	18	0	12	540	50	50	0	0	NA	NA	NA	87	100	175	549	189	88	289	163	46	108	25	0.263	0.197	0.132
.	19.01.15-19.58.56-1-189527	31	1	1	0	0	0	0	0	0	0	0	NA	NA	NA	6	7	165	492	163	0	0	0	0	2	0	0	0.004	0
.	19.01.15-19.58.59-1-189531	95	4	4	1	0	1	487	3	3	0	0	NA	NA	NA	36	35	165	515	168	80	260	147	1	10	0	0.006	0.019	0
.	19.01.15-19.58.59-1-189532	239	39	39	10	0	6	533	37	37	0	0	NA	NA	NA	60	90	175	545	183	91	279	163	29	69	10	0.166	0.127	0.055
.	19.01.15-19.59.02-1-189533	496	78	78	15	0	11	577	71	71	0	0	NA	NA	NA	140	137	191	576	183	102	311	164	71	157	10	0.372	0.273	0.055
.	19.01.15-19.59.07-1-189534	217	32	32	8	0	5	517	30	30	0	0	NA	NA	NA	58	61	172	524	178	89	271	157	37	68	6	0.215	0.13	0.034
.	19.01.15-19.59.08-1-189535	146	14	14	2	0	2	498	13	13	0	0	NA	NA	NA	35	48	181	509	171	92	256	150	6	43	0	0.033	0.084	0
.	19.01.15-19.59.11-1-189536	91	7	7	1	0	1	487	6	6	0	0	NA	NA	NA	37	35	171	510	167	85	255	147	4	7	1	0.023	0.014	0.006
.	19.01.15-19.59.28-1-189541	57	2	2	0	0	0	478	1	1	0	0	NA	NA	NA	24	22	166	502	167	80	249	149	0	8	0	0	0.016	0
.	19.01.15-19.59.34-1-189543	209	20	20	4	0	2	508	17	17	0	0	NA	NA	NA	68	58	170	527	174	83	273	152	20	44	1	0.118	0.083	0.006
.	19.01.15-19.59.39-1-189559	113	8	8	3	0	2	487	6	6	0	0	NA	NA	NA	38	35	168	514	166	83	258	146	8	8	12	0.048	0.016	0.072
.	19.01.15-19.59.49-1-189570	89	9	9	0	0	0	487	7	7	0	0	NA	NA	NA	31	37	173	504	173	86	249	152	15	20	2	0.087	0.04	0.012
.	19.01.15-19.59.52-1-189573	297	34	34	10	0	9	539	30	30	0	0	NA	NA	NA	96	90	181	541	181	93	284	162	25	72	14	0.138	0.133	0.077
.	19.01.15-19.59.56-1-189579	292	44	44	11	0	10	531	41	41	0	0	NA	NA	NA	82	80	178	533	182	93	275	163	17	111	6	0.096	0.208	0.033
.	19.01.15-19.59.58-1-189582	68	2	2	1	0	1	446	1	1	0	0	NA	NA	NA	18	19	163	501	168	75	235	136	0	0	2	0	0	0.012
.	19.01.15-20.00.03-1-189591	183	20	20	6	0	4	517	19	19	0	0	NA	NA	NA	56	59	176	519	177	89	268	160	11	47	0	0.062	0.091	0
.	19.01.15-20.00.07-1-189592	319	72	72	21	0	15	530	66	66	0	0	NA	NA	NA	95	88	181	544	176	95	281	154	81	135	7	0.448	0.248	0.04
.	19.01.15-20.00.08-1-189593	329	79	79	20	0	13	545	72	72	0	0	NA	NA	NA	90	90	174	551	178	91	296	158	58	148	15	0.333	0.269	0.084
.	19.01.15-20.00.09-1-189594	241	18	18	4	0	3	531	16	16	0	0	NA	NA	NA	87	80	182	531	180	98	272	161	6	47	7	0.033	0.089	0.039
.	19.01.15-20.00.30-1-189598	92	4	4	0	0	0	481	3	3	0	0	NA	NA	NA	27	26	167	505	167	79	252	150	0	9	0	0	0.018	0
.	19.01.15-20.00.30-1-189599	33	1	1	0	0	0	0	0	0	0	0	NA	NA	NA	10	9	166	494	162	0	0	0	0	1	0	0	0.002	0
.	19.01.15-20.00.31-1-189600	118	10	10	2	0	0	487	6	6	0	0	NA	NA	NA	43	41	171	513	170	84	255	148	6	15	0	0.035	0.029	0
.	19.01.15-20.00.32-1-189601	533	82	82	13	0	9	598	75	75	0	0	NA	NA	NA	155	158	195	581	195	108	320	170	63	173	29	0.323	0.298	0.149
.	19.01.15-20.00.35-1-189602	152	15	15	3	0	3	492	14	14	0	0	NA	NA	NA	54	37	172	511	167	84	257	151	5	25	3	0.029	0.049	0.018
.	19.01.15-20.00.42-1-189622	62	3	3	0	0	0	477	2	2	0	0	NA	NA	NA	21	21	167	500	167	81	245	151	0	4	4	0	0.008	0.024
.	19.01.15-20.00.45-1-189626	156	21	21	5	0	5	497	19	19	0	0	NA	NA	NA	48	47	173	514	173	88	258	151	6	44	6	0.035	0.086	0.035
.	19.01.15-20.00.50-1-189633	201	13	13	4	0	3	513	11	11	0	0	NA	NA	NA	61	65	173	535	170	88	273	152	4	31	0	0.023	0.058	0
.	19.01.15-20.00.55-1-189635	489	96	96	28	0	24	591	86	86	0	0	NA	NA	NA	131	148	199	576	186	111	314	166	77	174	11	0.387	0.302	0.059
.	19.01.15-20.00.57-1-189638	63	2	2	1	0	1	401	1	1	0	0	NA	NA	NA	19	16	166	496	167	68	205	128	0	2	3	0	0.004	0.018
.	19.01.15-20.01.01-1-189641	294	23	23	6	0	5	537	21	21	0	0	NA	NA	NA	69	94	185	539	183	101	275	161	9	59	5	0.049	0.109	0.027
.	19.01.15-20.01.07-1-189692	312	50	50	11	0	8	537	47	47	0	0	NA	NA	NA	76	86	185	539	175	98	281	158	26	106	7	0.141	0.197	0.04
.	19.01.15-20.01.15-1-189716	149	14	14	2	0	2	503	12	12	0	0	NA	NA	NA	46	55	171	524	173	84	264	155	18	22	7	0.105	0.042	0.04
.	19.01.15-20.01.16-1-189717	354	34	34	15	0	13	542	29	29	0	0	NA	NA	NA	90	92	184	537	184	99	280	163	30	68	10	0.163	0.127	0.054
.	19.01.15-20.01.31-1-189718	358	69	69	18	0	14	539	63	63	0	0	NA	NA	NA	113	89	178	541	183	93	280	166	65	138	10	0.365	0.255	0.055
.	19.01.15-20.01.37-1-189734	117	6	6	0	0	0	488	4	4	0	0	NA	NA	NA	39	41	170	511	173	86	253	149	2	11	5	0.012	0.022	0.029
.	19.01.15-20.01.39-1-189735	32	1	1	0	0	0	0	0	0	0	0	NA	NA	NA	10	9	163	495	164	0	0	0	2	0	0	0.012	0	0
.	19.01.15-20.01.40-1-189737	351	91	91	21	0	17	559	87	87	0	0	NA	NA	NA	95	108	197	536	188	111	279	169	85	208	3	0.431	0.388	0.016
.	19.01.15-20.01.41-1-189739	384	67	67	23	0	16	530	65	65	0	0	NA	NA	NA	124	86	183	540	176	97	281	152	40	133	26	0.219	0.246	0.148
.	19.01.15-20.01.52-1-189750	317	71	71	17	0	12	544	65	65	0	0	NA	NA	NA	100	91	181	542	181	95	286	163	65	149	8	0.359	0.275	0.044
.	19.01.15-20.02.07-1-189764	117	10	10	1	0	1	492	9	9	0	0	NA	NA	NA	22	40	175	510	168	89	256	147	5	11	3	0.029	0.022	0.018
.	19.01.15-20.02.07-1-189765	60	2	2	0	0	0	447	1	1	0	0	NA	NA	NA	10	14	168	493	166	75	232	140	0	2	0	0	0.004	0
.	19.01.15-20.02.20-1-189769	203	16	16	6	0	6	513	12	12	0	0	NA	NA	NA	73	60	179	515	179	94	258	161	26	38	0	0.145	0.074	0
.	19.01.15-20.02.20-1-189770	209	30	30	4	0	4	498	27	27	0	0	NA	NA	NA	80	49	177	520	165	92	264	142	19	85	2	0.107	0.163	0.012
.	19.01.15-20.02.37-1-189786	357	72	72	20	0	15	542	62	62	0	0	NA	NA	NA	103	94	182	543	182	95	286	161	65	176	2	0.357	0.324	0.011
.	19.01.15-20.02.50-1-189798	146	8	8	3	0	1	504	7	7	0	0	NA	NA	NA	60	53	172	520	174	86	261	157	6	15	0	0.035	0.029	0
.	19.01.15-20.02.55-1-189800	260	43	43	10	0	6	525	39	39	0	0	NA	NA	NA	69	77	179	535	176	97	272	156	24	89	4	0.134	0.166	0.023
.	19.01.15-20.02.57-1-189803	237	30	30	10	0	8	519	25	25	0	0	NA	NA	NA	67	67	180	526	174	94	272	153	30	64	3	0.167	0.122	0.017
.	19.01.15-20.03.05-1-189806	62	3	3	1	0	1	480	2	2	0	0	NA	NA	NA	21	23	172	497	167	86	247	147	2	2	2	0.012	0.004	0.012
.	19.01.15-20.03.07-1-189807	171	22	22	8	0	7	501	21	21	0	0	NA	NA	NA	46	46	169	517	173	87	262	152	9	38	6	0.053	0.074	0.035
.	19.01.15-20.03.10-1-189809	63	3	3	1	0	1	248	1	1	0	0	NA	NA	NA	21	16	167	495	167	44	129	75	0	9	0	0	0.018	0
.	19.01.15-20.03.19-1-189814	84	3	3	2	0	2	483	2	2	0	0	NA	NA	NA	28	30	169	505	169	80	251	152	0	9	0	0	0.018	0
.	19.01.15-20.03.19-1-189815	153	16	16	3	0	3	489	14	14	0	0	NA	NA	NA	56	41	171	515	168	86	256	147	3	37	2	0.018	0.072	0.012
.	19.01.15-20.03.26-1-189816	328	97	97	26	0	16	533	84	84	0	0	NA	NA	NA	98	87	176	540	184	89	279	165	74	143	5	0.42	0.265	0.027
.	19.01.15-20.03.34-1-189817	119	9	9	0	0	0	487	7	7	0	0	NA	NA	NA	50	43	174	512	170	87	253	147	14	8	0	0.08	0.016	0
.	19.01.15-20.03.35-1-189818	173	6	6	1	0	1	491	4	4	0	0	NA	NA	NA	50	40	165	518	170	81	261	149	0	11	5	0	0.021	0.029
.	19.01.15-20.03.43-1-189838	303	42	42	13	0	12	543	38	38	0	0	NA	NA	NA	89	95	180	551	177	96	290	157	36	81	10	0.2	0.147	0.056
.	19.01.15-20.03.44-1-189840	474	92	92	19	0	16	602	86	86	0	0	NA	NA	NA	118	147	191	577	192	103	324	175	74	171	5	0.387	0.296	0.026
.	19.01.15-20.03.48-1-189845	385	62	62	13	0	8	571	55	55	0	0	NA	NA	NA	99	122	186	575	174	101	315	155	62	148	4	0.333	0.257	0.023
.	19.01.15-20.03.52-1-189849	184	15	15	3	0	2	507	14	14	0	0	NA	NA	NA	46	57	177	528	165	92	270	145	3	16	11	0.017	0.03	0.067
.	19.01.15-20.03.54-1-189850	93	4	4	1	0	0	482	3	3	0	0	NA	NA	NA	29	33	169	511	166	81	255	146	3	4	4	0.018	0.008	0.024
.	19.01.15-20.03.56-1-189852	127	12	12	3	0	3	483	11	11	0	0	NA	NA	NA	37	32	170	512	163	83	255	145	8	21	4	0.047	0.041	0.025
.	19.01.15-20.04.08-1-189863	118	4	4	2	0	1	493	2	2	0	0	NA	NA	NA	42	35	170	510	168	86	255	152	6	0	1	0.035	0	0.006
.	19.01.15-20.04.10-1-189864	119	7	7	1	0	1	494	5	5	0	0	NA	NA	NA	43	45	171	513	174	82	257	155	5	24	0	0.029	0.047	0
.	19.01.15-20.04.18-1-189868	296	50	50	14	0	11	521	44	44	0	0	NA	NA	NA	88	71	181	526	177	95	268	158	39	95	5	0.215	0.181	0.028
.	19.01.15-20.04.20-1-189869	264	52	52	17	0	13	524	47	47	0	0	NA	NA	NA	83	70	180	523	180	95	267	162	32	120	7	0.178	0.229	0.039
.	19.01.15-20.04.21-1-189870	194	10	10	1	0	1	508	7	7	0	0	NA	NA	NA	63	57	174	523	173	89	266	153	7	14	5	0.04	0.027	0.029
.	19.01.15-20.04.28-1-189872	152	9	9	3	0	3	496	7	7	0	0	NA	NA	NA	38	46	173	517	169	85	264	147	4	16	0	0.023	0.031	0
.	19.01.15-20.04.37-1-189889	62	4	4	1	0	1	484	2	2	0	0	NA	NA	NA	15	25	169	499	170	84	247	153	0	12	3	0	0.024	0.018
.	19.01.15-20.05.11-1-189906	261	22	22	3	0	3	532	19	19	0	0	NA	NA	NA	71	84	179	537	181	95	275	162	17	25	1	0.095	0.047	0.006
.	19.01.15-20.05.18-1-189910	127	9	9	1	0	1	493	7	7	0	0	NA	NA	NA	52	45	169	518	171	81	259	153	3	30	0	0.018	0.058	0
.	19.01.15-20.05.18-1-189911	200	32	32	10	0	7	512	27	27	0	0	NA	NA	NA	49	61	171	523	180	87	262	163	13	81	5	0.076	0.155	0.028
.	19.01.15-20.05.36-1-189912	300	64	64	14	0	10	552	61	61	0	0	NA	NA	NA	92	105	183	546	189	97	286	169	25	135	10	0.137	0.247	0.053
.	19.01.15-20.05.38-1-189928	249	26	26	7	0	7	530	23	23	0	0	NA	NA	NA	68	82	182	530	183	95	273	162	15	36	11	0.082	0.068	0.06
.	19.01.15-20.05.39-1-189929	61	2	2	0	0	0	101	0	0	0	0	NA	NA	NA	19	10	166	494	163	18	50	33	3	1	0	0.018	0.002	0
.	19.01.15-20.05.41-1-189933	121	9	9	0	0	0	498	6	6	0	0	NA	NA	NA	39	48	177	516	168	90	263	145	2	16	8	0.011	0.031	0.048
.	19.01.15-20.05.45-1-189938	323	22	22	3	0	2	524	20	20	0	0	NA	NA	NA	83	75	173	539	176	86	279	159	12	51	5	0.069	0.095	0.028
.	19.01.15-20.05.56-1-189947	120	11	11	4	0	3	484	9	9	0	0	NA	NA	NA	35	34	172	508	167	85	256	143	4	20	3	0.023	0.039	0.018
.	19.01.15-20.06.00-1-189955	86	4	4	1	0	1	477	3	3	0	0	NA	NA	NA	24	25	173	499	166	88	246	143	0	4	1	0	0.008	0.006
.	19.01.15-20.06.09-1-189959	293	67	67	19	0	14	526	62	62	0	0	NA	NA	NA	90	72	174	532	179	90	274	162	74	126	11	0.425	0.237	0.061
.	19.01.15-20.06.14-1-189963	298	85	85	27	0	23	525	75	75	0	0	NA	NA	NA	68	78	179	535	177	94	277	154	59	176	3	0.33	0.329	0.017
.	19.01.15-20.06.14-1-189964	96	6	6	1	0	1	489	4	4	0	0	NA	NA	NA	38	42	174	517	164	88	257	144	0	19	0	0	0.037	0
.	19.01.15-20.06.23-1-189965	416	120	120	38	0	34	566	114	114	0	0	NA	NA	NA	102	122	183	572	180	95	310	161	98	244	24	0.536	0.427	0.133
.	19.01.15-20.06.25-1-189966	700	62	62	18	0	14	646	60	60	0	0	NA	NA	NA	197	203	201	611	204	120	344	182	32	139	15	0.159	0.227	0.074
.	19.01.15-20.06.25-1-189967	259	61	61	18	0	13	507	55	55	0	0	NA	NA	NA	93	60	178	522	173	89	263	155	42	85	9	0.236	0.163	0.052
.	19.01.15-20.06.26-1-189968	34	1	1	0	0	0	0	0	0	0	0	NA	NA	NA	13	5	163	491	164	0	0	0	0	0	0	0	0	0
.	19.01.15-20.06.28-1-189973	83	3	3	1	0	1	476	2	2	0	0	NA	NA	NA	20	19	166	498	168	82	246	148	0	6	2	0	0.012	0.012
.	19.01.15-20.06.36-1-189974	451	86	86	19	0	14	575	77	77	0	0	NA	NA	NA	126	132	189	565	191	103	301	171	78	209	4	0.413	0.37	0.021
.	19.01.15-20.06.40-1-189991	155	9	9	1	0	1	491	7	7	0	0	NA	NA	NA	41	32	166	509	170	84	255	152	4	21	0	0.024	0.041	0
.	19.01.15-20.07.26-1-190012	33	1	1	0	0	0	0	0	0	0	0	NA	NA	NA	9	5	164	492	162	0	0	0	0	0	1	0	0	0.006
.	19.01.15-20.07.29-1-190013	184	9	9	1	0	1	504	8	8	0	0	NA	NA	NA	55	48	173	516	172	89	261	154	4	21	0	0.023	0.041	0
.	19.01.15-20.07.38-1-190029	236	18	18	5	0	1	519	16	16	0	0	NA	NA	NA	63	67	176	529	175	90	274	155	14	28	0	0.08	0.053	0
.	19.01.15-20.07.54-1-190042	91	3	3	1	0	1	470	2	2	0	0	NA	NA	NA	25	19	167	498	167	82	246	142	0	5	2	0	0.01	0.012
.	19.01.15-20.07.58-1-190046	32	1	1	0	0	0	0	0	0	0	0	NA	NA	NA	11	4	165	490	162	0	0	0	0	0	0	0	0	0
.	19.01.15-20.08.01-1-190052	61	2	2	0	0	0	246	1	1	0	0	NA	NA	NA	19	10	165	493	165	44	132	70	0	1	2	0	0.002	0.012
.	19.01.15-20.08.06-1-190053	291	48	48	15	0	11	515	44	44	0	0	NA	NA	NA	74	59	180	516	176	93	266	156	33	139	3	0.183	0.269	0.017
.	19.01.15-20.08.08-1-190057	121	8	8	1	0	1	487	7	7	0	0	NA	NA	NA	38	34	171	506	170	86	251	150	3	15	12	0.018	0.03	0.071
.	19.01.15-20.08.09-1-190058	236	55	55	14	0	11	529	49	49	0	0	NA	NA	NA	80	88	185	533	183	97	273	159	22	105	12	0.119	0.197	0.066
.	19.01.15-20.08.09-1-190059	234	37	37	6	0	4	532	35	35	0	0	NA	NA	NA	60	80	181	534	178	94	276	162	35	89	2	0.193	0.167	0.011
.	19.01.15-20.08.13-1-190064	118	19	19	4	0	4	484	17	17	0	0	NA	NA	NA	41	37	168	510	172	83	251	150	1	25	11	0.006	0.049	0.064
.	19.01.15-20.08.21-1-190066	59	2	2	0	0	0	50	1	1	0	0	NA	NA	NA	19	11	163	495	166	11	25	14	0	7	0	0	0.014	0
.	19.01.15-20.08.24-1-190067	285	75	75	17	0	15	533	71	71	0	0	NA	NA	NA	91	88	182	543	176	95	286	152	53	136	14	0.291	0.25	0.08
.	19.01.15-20.08.27-1-190074	503	65	65	22	0	13	590	60	60	0	0	NA	NA	NA	132	137	194	569	187	109	313	168	98	120	7	0.505	0.211	0.037
.	19.01.15-20.08.42-1-190097	92	3	3	0	0	0	492	2	2	0	0	NA	NA	NA	29	31	168	502	174	84	252	156	0	13	0	0	0.026	0
.	19.01.15-20.08.43-1-190100	301	54	54	10	0	7	539	49	49	0	0	NA	NA	NA	84	89	183	542	177	96	286	157	31	106	4	0.169	0.196	0.023
.	19.01.15-20.08.55-1-190108	34	1	1	0	0	0	0	0	0	0	0	NA	NA	NA	11	5	164	492	162	0	0	0	0	4	0	0	0.008	0
.	19.01.15-20.08.57-1-190111	361	75	75	25	0	21	546	73	73	0	0	NA	NA	NA	98	105	186	551	181	100	285	161	83	138	3	0.446	0.25	0.017
.	19.01.15-20.09.16-1-190117	29	1	1	0	0	0	0	0	0	0	0	NA	NA	NA	10	9	165	492	165	0	0	0	0	0	0	0	0	0
.	19.01.15-20.09.17-1-190118	31	1	1	0	0	0	0	0	0	0	0	NA	NA	NA	10	7	164	493	163	0	0	0	0	0	0	0	0	0
.	19.01.15-20.09.18-1-190119	382	35	35	9	0	5	566	34	34	0	0	NA	NA	NA	109	117	183	562	185	97	304	165	28	91	15	0.153	0.162	0.081
.	19.01.15-20.09.19-1-190120	32	1	1	1	0	1	0	0	0	0	0	NA	NA	NA	15	11	164	494	166	0	0	0	0	1	0	0	0.002	0
.	19.01.15-20.09.25-1-190121	375	107	107	27	0	21	559	97	97	0	0	NA	NA	NA	112	116	188	556	185	100	294	165	91	212	9	0.484	0.381	0.049
.	19.01.15-20.09.27-1-190123	205	41	41	11	0	8	511	39	39	0	0	NA	NA	NA	60	54	170	523	174	84	272	155	41	53	4	0.241	0.101	0.023
.	19.01.15-20.09.37-1-190140	202	23	23	4	0	4	508	19	19	0	0	NA	NA	NA	78	56	171	526	172	82	270	156	29	48	2	0.17	0.091	0.012
.	19.01.15-20.10.10-1-190168	390	39	39	13	0	11	565	36	36	0	0	NA	NA	NA	122	108	180	556	185	97	303	165	37	64	8	0.206	0.115	0.043
.	19.01.15-20.10.11-1-190169	65	4	4	2	0	2	481	3	3	0	0	NA	NA	NA	19	22	167	502	166	84	248	149	0	13	0	0	0.026	0
.	19.01.15-20.10.11-1-190170	174	28	28	4	0	3	502	23	23	0	0	NA	NA	NA	69	58	175	526	170	87	268	147	16	55	7	0.091	0.105	0.041
.	19.01.15-20.10.12-1-190174	355	83	83	28	0	24	564	76	76	0	0	NA	NA	NA	92	114	189	556	182	105	299	160	58	182	17	0.307	0.327	0.093
.	19.01.15-20.10.13-1-190175	92	4	4	1	0	1	485	2	2	0	0	NA	NA	NA	33	33	166	506	174	81	249	155	2	13	0	0.012	0.026	0
.	19.01.15-20.10.24-1-190176	428	80	80	22	0	18	560	75	75	0	0	NA	NA	NA	132	105	178	557	183	96	299	165	73	135	17	0.41	0.242	0.093
.	19.01.15-20.10.25-1-190177	205	15	15	2	0	2	507	12	12	0	0	NA	NA	NA	46	53	176	518	172	92	262	153	17	38	0	0.097	0.073	0
.	19.01.15-20.10.42-1-190198	386	36	36	3	0	3	558	31	31	0	0	NA	NA	NA	105	108	193	542	186	108	282	168	42	98	2	0.218	0.181	0.011
.	19.01.15-20.10.54-1-190208	410	107	107	40	0	32	574	99	99	0	0	NA	NA	NA	104	123	186	567	183	102	307	165	98	201	16	0.527	0.354	0.087
.	19.01.15-20.10.58-1-190212	157	25	25	6	0	6	505	23	23	0	0	NA	NA	NA	57	55	172	521	175	84	265	156	10	49	0	0.058	0.094	0
.	19.01.15-20.11.06-1-190214	37	1	1	0	0	0	0	0	0	0	0	NA	NA	NA	12	7	164	493	163	0	0	0	0	0	3	0	0	0.018
.	19.01.15-20.11.09-1-190215	126	6	6	2	0	2	486	5	5	0	0	NA	NA	NA	33	30	168	504	171	83	248	155	8	10	0	0.048	0.02	0
.	19.01.15-20.11.22-1-190219	284	71	71	23	0	18	526	67	67	0	0	NA	NA	NA	80	75	174	533	181	88	277	161	46	157	3	0.264	0.295	0.017
.	19.01.15-20.11.28-1-190220	33	1	1	0	0	0	0	0	0	0	0	NA	NA	NA	8	4	163	492	162	0	0	0	0	0	2	0	0	0.012
.	19.01.15-20.11.29-1-190221	332	92	92	26	0	19	531	85	85	0	0	NA	NA	NA	91	81	180	533	181	95	274	162	53	195	9	0.294	0.366	0.05
.	19.01.15-20.11.30-1-190222	33	1	1	0	0	0	0	0	0	0	0	NA	NA	NA	12	11	166	491	167	0	0	0	0	0	0	0	0	0
.	19.01.15-20.11.31-1-190223	157	10	10	1	0	1	499	7	7	0	0	NA	NA	NA	48	49	174	518	170	87	259	153	3	21	0	0.017	0.041	0
.	19.01.15-20.11.38-1-190239	60	3	3	0	0	0	302	2	2	0	0	NA	NA	NA	9	15	167	498	163	46	156	100	0	4	0	0	0.008	0
.	19.01.15-20.11.38-1-190240	339	81	81	26	0	23	536	74	74	0	0	NA	NA	NA	102	86	177	541	181	91	283	162	37	201	6	0.209	0.372	0.033
.	19.01.15-20.11.52-1-190253	93	4	4	0	0	0	478	3	3	0	0	NA	NA	NA	25	24	169	503	165	85	247	146	0	2	5	0	0.004	0.03
.	19.01.15-20.11.53-1-190254	148	16	16	6	0	5	497	13	13	0	0	NA	NA	NA	42	42	172	508	175	90	255	152	11	34	2	0.064	0.067	0.011
.	19.01.15-20.12.12-1-190268	380	51	51	12	0	11	566	47	47	0	0	NA	NA	NA	107	119	196	558	178	109	297	160	36	97	7	0.184	0.174	0.039
.	19.01.15-20.12.13-1-190272	240	26	26	7	0	7	526	24	24	0	0	NA	NA	NA	61	75	175	539	174	91	278	157	8	79	8	0.046	0.147	0.046
.	19.01.15-20.12.15-1-190273	32	1	1	0	0	0	0	0	0	0	0	NA	NA	NA	5	9	166	494	162	0	0	0	0	0	0	0	0	0
.	19.01.15-20.12.17-1-190274	86	4	4	2	0	2	478	3	3	0	0	NA	NA	NA	25	27	170	506	164	84	250	144	1	4	2	0.006	0.008	0.012
.	19.01.15-20.12.19-1-190275	301	25	25	7	0	7	526	23	23	0	0	NA	NA	NA	95	74	182	533	172	99	278	149	26	38	3	0.143	0.071	0.017
.	19.01.15-20.12.32-1-190276	116	7	7	2	0	1	491	6	6	0	0	NA	NA	NA	37	41	170	514	170	86	257	148	0	26	4	0	0.051	0.024
.	19.01.15-20.12.47-1-190299	31	1	1	0	0	0	0	0	0	0	0	NA	NA	NA	17	15	165	499	164	0	0	0	0	0	0	0	0	0
.	19.01.15-20.12.49-1-190303	63	4	4	3	0	2	478	3	3	0	0	NA	NA	NA	26	23	169	503	164	85	247	146	4	17	0	0.024	0.034	0
.	19.01.15-20.12.49-1-190304	34	1	1	1	0	1	0	0	0	0	0	NA	NA	NA	8	9	168	489	165	0	0	0	0	0	2	0	0	0.012
.	19.01.15-20.12.50-1-190306	199	32	32	9	0	8	507	31	31	0	0	NA	NA	NA	42	50	172	519	172	89	265	153	37	73	6	0.215	0.141	0.035
.	19.01.15-20.12.51-1-190308	31	1	1	1	0	1	0	0	0	0	0	NA	NA	NA	10	6	164	491	164	0	0	0	1	0	0	0.006	0	0
.	19.01.15-20.12.52-1-190309	471	112	112	24	0	23	566	99	99	0	0	NA	NA	NA	129	113	177	559	190	93	302	171	64	225	15	0.362	0.403	0.079
.	19.01.15-20.12.53-1-190310	33	1	1	0	0	0	0	0	0	0	0	NA	NA	NA	9	12	167	494	164	0	0	0	0	3	0	0	0.006	0
.	19.01.15-20.12.56-1-190312	176	22	22	6	0	3	497	20	20	0	0	NA	NA	NA	67	47	177	514	169	92	257	148	11	51	0	0.062	0.099	0
.	19.01.15-20.13.02-1-190316	326	104	104	17	0	14	538	98	98	0	0	NA	NA	NA	93	92	181	544	180	96	282	160	85	180	16	0.47	0.331	0.089
.	19.01.15-20.13.04-1-190317	167	8	8	1	0	1	502	6	6	0	0	NA	NA	NA	57	46	170	512	177	85	260	157	5	16	0	0.029	0.031	0
.	19.01.15-20.13.07-1-190318	33	1	1	0	0	0	0	0	0	0	0	NA	NA	NA	10	6	165	490	164	0	0	0	0	0	0	0	0	0
.	19.01.15-20.13.08-1-190319	94	4	4	1	0	1	490	3	3	0	0	NA	NA	NA	29	35	175	505	168	90	251	149	2	6	0	0.011	0.012	0
.	19.01.15-20.13.09-1-190320	270	18	18	8	0	6	536	17	17	0	0	NA	NA	NA	81	87	179	535	186	91	280	165	17	56	6	0.095	0.105	0.032
.	19.01.15-20.13.11-1-190322	439	63	63	11	0	8	564	57	57	0	0	NA	NA	NA	129	113	187	556	183	100	296	168	46	144	7	0.246	0.259	0.038
.	19.01.15-20.13.21-1-190327	38	1	1	0	0	0	0	0	0	0	0	NA	NA	NA	14	6	166	490	163	0	0	0	0	1	0	0	0.002	0
.	19.01.15-20.13.27-1-190328	326	116	116	31	0	27	537	104	104	0	0	NA	NA	NA	90	86	182	538	179	96	279	162	93	227	5	0.511	0.422	0.028
.	19.01.15-20.13.27-1-190329	208	19	19	4	0	3	518	16	16	0	0	NA	NA	NA	54	62	177	527	171	91	274	153	21	44	8	0.119	0.083	0.047
.	19.01.15-20.13.34-1-190330	125	9	9	3	0	3	496	7	7	0	0	NA	NA	NA	51	46	179	513	167	92	256	148	11	14	0	0.061	0.027	0
.	19.01.15-20.13.43-1-190350	31	1	1	0	0	0	0	0	0	0	0	NA	NA	NA	9	10	164	496	163	0	0	0	0	2	0	0	0.004	0
.	19.01.15-20.13.45-1-190353	269	47	47	12	0	10	516	42	42	0	0	NA	NA	NA	68	66	172	532	175	83	275	158	32	91	1	0.186	0.171	0.006
.	19.01.15-20.13.48-1-190357	315	92	92	27	0	24	548	85	85	0	0	NA	NA	NA	73	102	185	552	178	100	288	160	81	188	16	0.438	0.341	0.09
.	19.01.15-20.13.53-1-190361	184	11	11	3	0	2	501	10	10	0	0	NA	NA	NA	50	44	169	514	174	85	261	155	0	35	0	0	0.068	0
.	19.01.15-20.13.59-1-190366	179	22	22	7	0	6	501	21	21	0	0	NA	NA	NA	51	43	173	511	172	88	257	156	25	58	2	0.145	0.114	0.012
.	19.01.15-20.14.16-1-190377	492	79	79	24	0	19	582	74	74	0	0	NA	NA	NA	139	129	187	578	177	104	320	158	67	178	5	0.358	0.308	0.028
.	19.01.15-20.14.39-1-190395	175	28	28	8	0	7	498	27	27	0	0	NA	NA	NA	56	46	174	515	170	87	260	151	5	67	1	0.029	0.13	0.006
.	19.01.15-20.14.43-1-190400	119	11	11	4	0	3	488	10	10	0	0	NA	NA	NA	48	41	170	518	166	83	259	146	0	29	1	0	0.056	0.006
.	19.01.15-20.14.54-1-190409	36	1	1	0	0	0	0	0	0	0	0	NA	NA	NA	15	9	163	496	163	0	0	0	2	0	0	0.012	0	0
.	19.01.15-20.14.57-1-190412	225	33	33	11	0	9	500	30	30	0	0	NA	NA	NA	65	55	177	520	171	90	260	150	32	54	16	0.181	0.104	0.094
.	19.01.15-20.14.58-1-190413	39	1	1	0	0	0	0	0	0	0	0	NA	NA	NA	13	12	165	497	163	0	0	0	1	0	0	0.006	0	0
.	19.01.15-20.14.59-1-190416	92	3	3	1	0	1	477	2	2	0	0	NA	NA	NA	27	18	167	499	165	81	247	149	4	5	0	0.024	0.01	0
.	19.01.15-20.15.03-1-190417	32	1	1	0	0	0	0	0	0	0	0	NA	NA	NA	13	10	165	493	165	0	0	0	0	0	1	0	0	0.006
.	19.01.15-20.15.05-1-190418	126	16	16	5	0	3	494	13	13	0	0	NA	NA	NA	54	47	173	522	165	86	261	147	7	41	4	0.04	0.079	0.024
.	19.01.15-20.15.10-1-190419	174	28	28	10	0	9	500	26	26	0	0	NA	NA	NA	41	50	174	514	175	88	259	153	21	47	1	0.121	0.091	0.006
.	19.01.15-20.15.12-1-190423	37	1	1	0	0	0	0	0	0	0	0	NA	NA	NA	13	8	163	494	164	0	0	0	1	0	0	0.006	0	0
.	19.01.15-20.15.14-1-190424	33	1	1	0	0	0	0	0	0	0	0	NA	NA	NA	10	4	164	491	162	0	0	0	0	1	0	0	0.002	0
.	19.01.15-20.15.14-1-190425	37	1	1	1	0	1	0	0	0	0	0	NA	NA	NA	11	6	164	492	163	0	0	0	0	0	7	0	0	0.043
.	19.01.15-20.15.17-1-190426	93	7	7	3	0	3	484	6	6	0	0	NA	NA	NA	29	24	166	501	170	83	249	152	0	10	10	0	0.02	0.059
.	19.01.15-20.15.18-1-190427	264	54	54	16	0	9	523	52	52	0	0	NA	NA	NA	82	72	173	532	180	91	274	158	20	124	6	0.116	0.233	0.033
.	19.01.15-20.15.23-1-190428	296	57	57	20	0	18	527	50	50	0	0	NA	NA	NA	93	90	178	541	184	91	276	160	61	110	13	0.343	0.203	0.071
.	19.01.15-20.15.32-1-190429	65	2	2	0	0	0	471	1	1	0	0	NA	NA	NA	21	21	167	500	167	83	245	143	0	3	0	0	0.006	0
.	19.01.15-20.15.35-1-190430	122	6	6	3	0	1	484	3	3	0	0	NA	NA	NA	42	32	172	504	169	84	251	149	3	10	2	0.017	0.02	0.012
.	19.01.15-20.15.43-1-190451	274	17	17	1	0	1	526	15	15	0	0	NA	NA	NA	75	71	181	527	176	96	272	158	17	21	1	0.094	0.04	0.006
.	19.01.15-20.15.44-1-190454	206	42	42	9	0	7	512	39	39	0	0	NA	NA	NA	69	63	179	519	178	94	260	158	38	103	1	0.212	0.198	0.006
.	19.01.15-20.15.44-1-190455	123	7	7	2	0	2	506	4	4	0	0	NA	NA	NA	28	49	177	512	173	93	259	154	0	19	2	0	0.037	0.012
.	19.01.15-20.15.49-1-190461	267	60	60	17	0	15	523	54	54	0	0	NA	NA	NA	83	75	177	534	177	90	275	158	43	107	7	0.243	0.2	0.04
.	19.01.15-20.15.49-1-190462	187	12	12	4	0	4	508	11	11	0	0	NA	NA	NA	65	54	175	524	168	91	270	147	11	28	5	0.063	0.053	0.03
.	19.01.15-20.15.52-1-190465	60	3	3	1	0	1	147	2	2	0	0	NA	NA	NA	15	13	167	495	164	30	77	40	0	3	0	0	0.006	0
.	19.01.15-20.16.00-1-190470	126	13	13	5	0	4	481	11	11	0	0	NA	NA	NA	39	32	173	503	169	83	247	151	12	23	5	0.069	0.046	0.03
.	19.01.15-20.16.02-1-190471	34	1	1	0	0	0	0	0	0	0	0	NA	NA	NA	8	11	165	495	164	0	0	0	0	0	0	0	0	0
.	19.01.15-20.16.05-1-190476	36	1	1	0	0	0	0	0	0	0	0	NA	NA	NA	13	10	164	493	166	0	0	0	0	0	1	0	0	0.006
.	19.01.15-20.16.08-1-190477	180	26	26	8	0	7	504	24	24	0	0	NA	NA	NA	50	55	171	521	176	88	260	156	24	38	14	0.14	0.073	0.08
.	19.01.15-20.16.10-1-190478	446	78	78	21	0	17	566	70	70	0	0	NA	NA	NA	117	118	191	554	186	103	296	167	60	173	9	0.314	0.312	0.048
.	19.01.15-20.16.11-1-190482	120	9	9	3	0	3	487	8	8	0	0	NA	NA	NA	43	40	168	517	168	81	261	145	3	26	0	0.018	0.05	0
.	19.01.15-20.16.24-1-190486	114	5	5	2	0	2	486	4	4	0	0	NA	NA	NA	32	35	169	510	169	84	251	151	0	9	4	0	0.018	0.024
.	19.01.15-20.16.26-1-190487	33	1	1	0	0	0	0	0	0	0	0	NA	NA	NA	7	18	167	499	165	0	0	0	0	0	0	0	0	0
.	19.01.15-20.16.27-1-190492	245	12	12	0	0	0	518	10	10	0	0	NA	NA	NA	70	71	175	536	173	91	272	155	28	10	4	0.16	0.019	0.023
.	19.01.15-20.16.28-1-190493	61	2	2	0	0	0	146	1	1	0	0	NA	NA	NA	18	15	166	496	166	24	85	37	0	0	2	0	0	0.012
.	19.01.15-20.16.31-1-190494	118	12	12	3	0	2	478	11	11	0	0	NA	NA	NA	30	18	165	501	165	82	249	147	14	18	0	0.085	0.036	0
.	19.01.15-20.16.36-1-190495	411	87	87	25	0	21	551	81	81	0	0	NA	NA	NA	105	100	183	551	179	97	293	161	50	187	12	0.273	0.339	0.067
.	19.01.15-20.16.37-1-190511	117	7	7	4	0	4	492	5	5	0	0	NA	NA	NA	33	40	167	518	168	81	262	149	0	16	1	0	0.031	0.006
.	19.01.15-20.16.41-1-190514	236	36	36	11	0	7	526	34	34	0	0	NA	NA	NA	86	69	175	531	176	90	279	157	29	67	8	0.166	0.126	0.045
.	19.01.15-20.16.42-1-190517	126	13	13	2	0	2	489	11	11	0	0	NA	NA	NA	20	30	168	508	167	85	254	150	8	28	2	0.048	0.055	0.012
.	19.01.15-20.16.46-1-190521	298	24	24	6	0	3	549	23	23	0	0	NA	NA	NA	85	100	177	549	187	91	291	167	23	61	8	0.13	0.111	0.043
.	19.01.15-20.16.50-1-190526	35	1	1	0	0	0	0	0	0	0	0	NA	NA	NA	14	6	163	492	164	0	0	0	0	0	2	0	0	0.012
.	19.01.15-20.16.51-1-190528	183	8	8	3	0	3	506	7	7	0	0	NA	NA	NA	54	57	169	522	179	85	260	161	3	16	5	0.018	0.031	0.028
.	19.01.15-20.16.53-1-190529	34	1	1	0	0	0	0	0	0	0	0	NA	NA	NA	7	11	168	494	162	0	0	0	0	0	1	0	0	0.006
.	19.01.15-20.16.54-1-190530	203	37	37	7	0	6	511	36	36	0	0	NA	NA	NA	76	65	178	525	175	91	266	154	16	53	6	0.09	0.101	0.034
.	19.01.15-20.16.56-1-190532	116	6	6	3	0	3	485	5	5	0	0	NA	NA	NA	48	33	168	506	172	83	253	149	3	8	3	0.018	0.016	0.017
.	19.01.15-20.17.05-1-190538	98	3	3	0	0	0	497	2	2	0	0	NA	NA	NA	36	39	174	504	174	89	254	154	0	4	3	0	0.008	0.017
.	19.01.15-20.17.11-1-190539	557	53	53	10	0	7	597	42	42	0	0	NA	NA	NA	163	155	195	584	189	107	319	171	49	94	8	0.251	0.161	0.042
.	19.01.15-20.17.14-1-190543	206	13	13	3	0	3	513	12	12	0	0	NA	NA	NA	63	63	181	520	175	93	264	156	21	21	10	0.116	0.04	0.057
.	19.01.15-20.17.18-1-190544	36	1	1	0	0	0	0	0	0	0	0	NA	NA	NA	9	12	168	495	162	0	0	0	0	0	0	0	0	0
.	19.01.15-20.17.21-1-190545	209	29	29	5	0	4	510	27	27	0	0	NA	NA	NA	62	63	176	529	171	95	264	151	17	57	3	0.097	0.108	0.018
.	19.01.15-20.17.26-1-190546	299	22	22	9	0	8	528	19	19	0	0	NA	NA	NA	91	80	176	543	174	87	286	155	18	48	0	0.102	0.088	0
.	19.01.15-20.17.39-1-190562	68	2	2	0	0	0	472	1	1	0	0	NA	NA	NA	18	19	166	498	168	83	242	147	0	4	0	0	0.008	0
.	19.01.15-20.17.41-1-190565	92	4	4	1	0	1	479	3	3	0	0	NA	NA	NA	29	31	166	512	166	81	252	146	2	8	5	0.012	0.016	0.03
.	19.01.15-20.17.41-1-190566	180	12	12	2	0	2	516	10	10	0	0	NA	NA	NA	63	66	174	532	173	87	274	155	8	15	4	0.046	0.028	0.023
.	19.01.15-20.17.49-1-190575	40	1	1	1	0	1	0	0	0	0	0	NA	NA	NA	8	15	170	492	166	0	0	0	0	4	0	0	0.008	0
.	19.01.15-20.17.50-1-190577	95	9	9	1	0	1	495	8	8	0	0	NA	NA	NA	22	40	173	508	172	88	253	154	7	19	0	0.04	0.037	0
.	19.01.15-20.17.53-1-190581	123	10	10	6	0	6	490	7	7	0	0	NA	NA	NA	35	37	169	511	170	84	257	149	9	21	3	0.053	0.041	0.018
.	19.01.15-20.17.53-1-190582	91	4	4	1	0	1	484	3	3	0	0	NA	NA	NA	28	31	172	507	165	85	252	147	0	11	1	0	0.022	0.006
.	19.01.15-20.17.57-1-190587	181	53	53	11	0	10	518	49	49	0	0	NA	NA	NA	60	63	173	533	170	88	279	151	39	121	8	0.225	0.227	0.047
.	19.01.15-20.18.01-1-190590	150	15	15	3	0	2	502	13	13	0	0	NA	NA	NA	43	43	177	510	169	92	259	151	10	29	6	0.056	0.057	0.036
.	19.01.15-20.18.03-1-190591	152	8	8	3	0	2	497	6	6	0	0	NA	NA	NA	56	45	172	512	174	86	256	155	15	10	6	0.087	0.02	0.034
.	19.01.15-20.18.06-1-190596	114	5	5	2	0	2	496	4	4	0	0	NA	NA	NA	33	40	171	506	176	85	255	156	7	10	0	0.041	0.02	0
.	19.01.15-20.18.10-1-190597	279	22	22	10	0	8	535	20	20	0	0	NA	NA	NA	91	86	179	541	179	92	283	160	30	57	1	0.168	0.105	0.006
.	19.01.15-20.18.17-1-190605	207	13	13	3	0	1	511	12	12	0	0	NA	NA	NA	54	61	173	523	178	88	265	158	24	19	2	0.139	0.036	0.011
.	19.01.15-20.18.21-1-190607	462	49	49	15	0	10	556	44	44	0	0	NA	NA	NA	131	115	196	549	183	109	286	161	34	127	4	0.173	0.231	0.022
.	19.01.15-20.18.25-1-190608	203	31	31	9	0	8	506	28	28	0	0	NA	NA	NA	56	54	172	530	165	86	273	147	13	76	6	0.076	0.143	0.036
.	19.01.15-20.18.25-1-190609	181	13	13	2	0	1	520	11	11	0	0	NA	NA	NA	50	67	172	530	178	88	274	158	7	32	0	0.041	0.06	0
.	19.01.15-20.18.29-1-190620	60	2	2	0	0	0	482	1	1	0	0	NA	NA	NA	26	24	170	503	164	88	246	148	0	8	0	0	0.016	0
.	19.01.15-20.18.36-1-190621	83	3	3	0	0	0	485	2	2	0	0	NA	NA	NA	33	34	169	511	167	84	253	148	2	1	3	0.012	0.002	0.018
.	19.01.15-20.18.40-1-190638	32	1	1	0	0	0	0	0	0	0	0	NA	NA	NA	10	9	163	495	164	0	0	0	2	0	0	0.012	0	0
.	19.01.15-20.18.42-1-190640	58	3	3	1	0	1	482	2	2	0	0	NA	NA	NA	23	22	168	498	169	85	246	151	0	9	0	0	0.018	0
.	19.01.15-20.18.46-1-190646	350	105	105	20	0	13	545	96	96	0	0	NA	NA	NA	103	97	178	544	188	91	284	170	77	195	11	0.433	0.358	0.059
.	19.01.15-20.18.47-1-190648	122	8	8	0	0	0	479	7	7	0	0	NA	NA	NA	31	30	167	508	168	83	252	144	0	9	9	0	0.018	0.054
.	19.01.15-20.18.49-1-190652	65	2	2	1	0	1	474	1	1	0	0	NA	NA	NA	26	21	167	499	168	84	245	145	0	0	6	0	0	0.036
.	19.01.15-20.19.07-1-190658	59	2	2	1	0	1	297	1	1	0	0	NA	NA	NA	10	12	167	492	166	54	159	84	3	0	0	0.018	0	0
.	19.01.15-20.19.09-1-190659	144	9	9	2	0	0	488	8	8	0	0	NA	NA	NA	43	37	168	512	170	82	255	151	9	17	2	0.054	0.033	0.012
.	19.01.15-20.19.09-1-190660	29	1	1	0	0	0	0	0	0	0	0	NA	NA	NA	10	4	164	491	162	0	0	0	0	0	0	0	0	0
.	19.01.15-20.19.10-1-190661	178	35	35	1	0	1	504	31	31	0	0	NA	NA	NA	58	57	171	530	169	84	270	150	28	42	0	0.164	0.079	0
.	19.01.15-20.19.11-1-190665	111	11	11	6	0	6	493	9	9	0	0	NA	NA	NA	38	42	174	512	169	90	255	148	6	27	0	0.034	0.053	0
.	19.01.15-20.19.20-1-190666	35	1	1	1	0	1	0	0	0	0	0	NA	NA	NA	11	9	164	494	164	0	0	0	0	0	0	0	0	0
.	19.01.15-20.19.20-1-190667	209	21	21	2	0	2	510	18	18	0	0	NA	NA	NA	61	54	179	518	170	95	264	151	22	33	7	0.123	0.064	0.041
.	19.01.15-20.19.21-1-190668	478	67	67	24	0	14	583	64	64	0	0	NA	NA	NA	137	134	189	568	190	104	310	169	52	170	22	0.275	0.299	0.116
.	19.01.15-20.19.23-1-190669	92	5	5	0	0	0	479	4	4	0	0	NA	NA	NA	30	23	168	497	171	82	245	152	0	9	7	0	0.018	0.041
.	19.01.15-20.19.32-1-190671	173	17	17	6	0	5	498	14	14	0	0	NA	NA	NA	62	48	174	518	169	89	261	148	19	22	9	0.109	0.042	0.053
.	19.01.15-20.19.33-1-190673	35	1	1	1	0	1	0	0	0	0	0	NA	NA	NA	5	4	163	490	164	0	0	0	2	0	0	0.012	0	0
.	19.01.15-20.19.35-1-190674	234	34	34	10	0	8	540	32	32	0	0	NA	NA	NA	56	92	183	547	175	97	285	158	50	77	8	0.273	0.141	0.046
.	19.01.15-20.19.36-1-190675	156	20	20	4	0	4	502	18	18	0	0	NA	NA	NA	46	44	171	519	167	87	265	150	16	34	1	0.094	0.066	0.006
.	19.01.15-20.19.39-1-190691	31	1	1	0	0	0	0	0	0	0	0	NA	NA	NA	12	4	164	491	162	0	0	0	2	0	0	0.012	0	0
.	19.01.15-20.19.42-1-190695	36	1	1	0	0	0	0	0	0	0	0	NA	NA	NA	10	10	166	493	164	0	0	0	0	0	0	0	0	0
.	19.01.15-20.19.44-1-190698	35	1	1	0	0	0	0	0	0	0	0	NA	NA	NA	9	10	165	494	164	0	0	0	0	0	0	0	0	0
.	19.01.15-20.19.46-1-190700	194	13	13	4	0	4	519	9	9	0	0	NA	NA	NA	66	71	180	530	174	95	269	155	23	19	1	0.128	0.036	0.006
.	19.01.15-20.19.49-1-190705	58	2	2	1	0	1	485	1	1	0	0	NA	NA	NA	24	30	168	507	168	84	249	152	4	3	0	0.024	0.006	0
.	19.01.15-20.19.49-1-190706	62	3	3	0	0	0	468	2	2	0	0	NA	NA	NA	26	14	164	498	165	81	241	146	0	12	0	0	0.024	0
.	19.01.15-20.19.56-1-190710	171	21	21	6	0	4	504	20	20	0	0	NA	NA	NA	43	50	172	516	175	87	259	158	8	40	9	0.047	0.078	0.051
.	19.01.15-20.19.59-1-190714	148	13	13	3	0	3	494	12	12	0	0	NA	NA	NA	50	41	179	511	164	93	256	145	7	26	0	0.039	0.051	0
.	19.01.15-20.20.03-1-190719	94	6	6	1	0	1	489	5	5	0	0	NA	NA	NA	39	39	170	514	168	83	256	150	12	22	0	0.071	0.043	0
.	19.01.15-20.20.05-1-190720	33	1	1	0	0	0	0	0	0	0	0	NA	NA	NA	11	7	164	493	163	0	0	0	0	0	0	0	0	0
.	19.01.15-20.20.09-1-190725	33	1	1	1	0	1	0	0	0	0	0	NA	NA	NA	9	10	165	491	167	0	0	0	0	1	0	0	0.002	0
.	19.01.15-20.20.10-1-190726	315	36	36	5	0	4	531	33	33	0	0	NA	NA	NA	100	84	178	535	184	91	278	162	17	80	7	0.096	0.15	0.038
.	19.01.15-20.20.12-1-190730	124	7	7	4	0	4	485	5	5	0	0	NA	NA	NA	46	48	175	517	169	87	255	143	15	14	0	0.086	0.027	0
.	19.01.15-20.20.22-1-190734	69	5	5	4	0	3	466	3	3	0	0	NA	NA	NA	31	18	170	495	166	81	238	147	2	12	0	0.012	0.024	0
.	19.01.15-20.20.22-1-190735	154	5	5	2	0	2	504	4	4	0	0	NA	NA	NA	46	53	170	528	168	84	269	151	0	18	0	0	0.034	0
.	19.01.15-20.20.30-1-190736	295	46	46	9	0	5	533	41	41	0	0	NA	NA	NA	103	82	179	539	177	94	282	157	40	88	5	0.223	0.163	0.028
.	19.01.15-20.20.30-1-190737	62	2	2	2	0	1	478	1	1	0	0	NA	NA	NA	19	22	165	504	166	79	251	148	6	4	0	0.036	0.008	0
.	19.01.15-20.20.33-1-190738	337	32	32	9	0	8	539	26	26	0	0	NA	NA	NA	104	84	171	547	179	87	292	160	19	65	5	0.111	0.119	0.028
.	19.01.15-20.20.37-1-190754	436	48	48	13	0	9	571	44	44	0	0	NA	NA	NA	114	119	186	562	184	101	304	166	62	112	5	0.333	0.199	0.027
.	19.01.15-20.20.38-1-190755	85	3	3	1	0	1	489	2	2	0	0	NA	NA	NA	27	37	169	515	166	84	259	146	0	10	0	0	0.019	0
.	19.01.15-20.20.41-1-190759	300	77	77	21	0	15	526	69	69	0	0	NA	NA	NA	84	77	180	538	172	96	276	154	54	153	21	0.3	0.284	0.122
.	19.01.15-20.21.12-1-190778	58	2	2	0	0	0	200	1	1	0	0	NA	NA	NA	12	21	169	501	164	38	100	62	0	2	1	0	0.004	0.006
.	19.01.15-20.21.13-1-190779	34	1	1	0	0	0	0	0	0	0	0	NA	NA	NA	10	7	163	492	165	0	0	0	0	3	0	0	0.006	0
.	19.01.15-20.21.14-1-190780	67	3	3	1	0	1	472	2	2	0	0	NA	NA	NA	21	19	167	503	162	80	248	144	0	7	0	0	0.014	0
.	19.01.15-20.21.16-1-190781	389	39	39	10	0	9	552	37	37	0	0	NA	NA	NA	116	110	186	554	183	99	293	160	45	67	4	0.242	0.121	0.022
.	19.01.15-20.21.16-1-190782	152	19	19	6	0	6	494	18	18	0	0	NA	NA	NA	53	44	172	510	175	83	253	158	9	34	2	0.052	0.067	0.011
.	19.01.15-20.21.20-1-190783	185	14	14	0	0	0	519	13	13	0	0	NA	NA	NA	52	71	177	532	175	91	273	155	5	30	0	0.028	0.056	0
.	19.01.15-20.21.26-1-190784	122	13	13	4	0	4	498	12	12	0	0	NA	NA	NA	31	47	172	516	172	84	261	153	26	24	3	0.151	0.047	0.017
.	19.01.15-20.21.39-1-190801	204	22	22	6	0	5	513	21	21	0	0	NA	NA	NA	51	59	174	521	177	90	265	158	6	38	8	0.034	0.073	0.045
.	19.01.15-20.21.45-1-190807	359	99	99	25	0	20	537	88	88	0	0	NA	NA	NA	87	93	181	546	179	95	283	159	67	206	20	0.37	0.377	0.112
.	19.01.15-20.21.47-1-190809	89	3	3	0	0	0	474	2	2	0	0	NA	NA	NA	27	23	167	502	167	79	246	149	8	0	0	0.048	0	0
.	19.01.15-20.21.47-1-190812	154	15	15	5	0	5	508	13	13	0	0	NA	NA	NA	51	54	176	520	171	93	265	150	6	29	4	0.034	0.056	0.023
.	19.01.15-20.21.48-1-190813	156	20	20	3	0	2	499	19	19	0	0	NA	NA	NA	42	43	171	519	166	85	266	148	3	36	12	0.018	0.069	0.072
.	19.01.15-20.21.48-1-190815	203	15	15	6	0	4	508	14	14	0	0	NA	NA	NA	53	58	178	525	168	92	266	150	23	39	2	0.129	0.074	0.012
.	19.01.15-20.21.58-1-190822	201	20	20	3	0	3	521	17	17	0	0	NA	NA	NA	44	64	177	520	180	93	267	161	16	28	7	0.09	0.054	0.039
.	19.01.15-20.22.26-1-190835	59	2	2	2	0	2	479	1	1	0	0	NA	NA	NA	23	25	169	501	168	83	246	150	5	0	3	0.03	0	0.018
.	19.01.15-20.22.34-1-190836	142	15	15	3	0	3	487	13	13	0	0	NA	NA	NA	50	45	173	517	168	85	257	145	5	37	0	0.029	0.072	0
.	19.01.15-20.22.35-1-190837	36	1	1	1	0	1	0	0	0	0	0	NA	NA	NA	9	9	164	496	162	0	0	0	0	3	0	0	0.006	0
.	19.01.15-20.22.38-1-190853	88	6	6	1	0	1	477	5	5	0	0	NA	NA	NA	27	21	166	502	166	84	248	145	0	13	1	0	0.026	0.006
.	19.01.15-20.22.38-1-190854	218	68	68	14	0	11	513	64	64	0	0	NA	NA	NA	61	65	175	528	175	88	273	152	32	116	15	0.183	0.22	0.086
.	19.01.15-20.22.39-1-190855	88	3	3	1	0	1	482	1	1	0	0	NA	NA	NA	15	31	172	505	167	84	249	149	2	5	0	0.012	0.01	0
.	19.01.15-20.22.42-1-190859	60	2	2	1	0	1	449	1	1	0	0	NA	NA	NA	12	24	164	506	167	74	235	140	5	1	0	0.03	0.002	0
.	19.01.15-20.22.47-1-190865	31	1	1	0	0	0	0	0	0	0	0	NA	NA	NA	10	11	163	497	164	0	0	0	0	2	0	0	0.004	0
.	19.01.15-20.22.53-1-190870	502	141	141	40	0	32	574	135	135	0	0	NA	NA	NA	112	128	194	570	177	106	310	158	122	240	32	0.629	0.421	0.181
.	19.01.15-20.22.54-1-190871	158	18	18	5	0	3	494	12	12	0	0	NA	NA	NA	41	39	166	514	172	83	258	153	10	35	7	0.06	0.068	0.041
.	19.01.15-20.22.57-1-190874	240	98	98	15	0	12	519	90	90	0	0	NA	NA	NA	54	72	176	534	175	87	276	156	55	151	18	0.312	0.283	0.103
.	19.01.15-20.22.59-1-190876	116	5	5	1	0	1	481	3	3	0	0	NA	NA	NA	35	33	167	508	171	83	251	147	0	11	3	0	0.022	0.018
.	19.01.15-20.23.02-1-190878	147	18	18	5	0	4	502	16	16	0	0	NA	NA	NA	52	50	174	516	173	91	257	154	3	40	7	0.017	0.078	0.04
.	19.01.15-20.23.08-1-190879	59	2	2	0	0	0	476	1	1	0	0	NA	NA	NA	20	23	170	498	168	81	246	149	4	2	0	0.024	0.004	0
.	19.01.15-20.23.13-1-190884	84	3	3	0	0	0	478	2	2	0	0	NA	NA	NA	20	25	170	501	167	81	249	148	2	2	2	0.012	0.004	0.012
.	19.01.15-20.23.21-1-190886	60	2	2	0	0	0	475	1	1	0	0	NA	NA	NA	22	22	169	502	164	85	245	145	0	4	2	0	0.008	0.012
.	19.01.15-20.23.23-1-190887	390	89	89	24	0	21	565	80	80	0	0	NA	NA	NA	123	115	187	557	184	103	298	164	65	169	20	0.348	0.303	0.109
.	19.01.15-20.23.26-1-190888	95	10	10	3	0	2	472	9	9	0	0	NA	NA	NA	38	23	168	503	165	82	247	143	0	20	2	0	0.04	0.012
.	19.01.15-20.23.45-1-190910	124	6	6	1	0	0	506	5	5	0	0	NA	NA	NA	43	52	177	515	173	93	258	155	9	9	0	0.051	0.017	0
.	19.01.15-20.23.50-1-190916	64	3	3	2	0	1	468	2	2	0	0	NA	NA	NA	31	18	168	500	163	84	242	142	0	6	6	0	0.012	0.037
.	19.01.15-20.24.12-1-190930	426	93	93	26	0	22	580	85	85	0	0	NA	NA	NA	141	134	188	571	188	102	308	170	102	179	16	0.543	0.313	0.085
.	19.01.15-20.24.14-1-190931	122	6	6	2	0	1	488	5	5	0	0	NA	NA	NA	29	39	171	513	168	83	257	148	3	18	0	0.018	0.035	0
.	19.01.15-20.24.17-1-190935	32	1	1	1	0	1	0	0	0	0	0	NA	NA	NA	11	11	165	493	166	0	0	0	0	4	0	0	0.008	0
.	19.01.15-20.24.20-1-190936	91	5	5	1	0	0	480	4	4	0	0	NA	NA	NA	26	22	169	498	168	84	245	151	4	7	1	0.024	0.014	0.006
.	19.01.15-20.24.22-1-190937	178	11	11	5	0	2	488	10	10	0	0	NA	NA	NA	59	36	168	512	169	83	257	148	5	31	3	0.03	0.061	0.018
.	19.01.15-20.24.32-1-190939	176	11	11	2	0	1	510	10	10	0	0	NA	NA	NA	47	58	174	522	175	86	268	156	7	16	4	0.04	0.031	0.023
.	19.01.15-20.24.36-1-190941	36	1	1	0	0	0	0	0	0	0	0	NA	NA	NA	8	10	166	494	163	0	0	0	0	0	0	0	0	0
.	19.01.15-20.24.39-1-190957	299	107	107	31	0	25	542	101	101	0	0	NA	NA	NA	59	89	178	546	178	93	287	162	84	223	14	0.472	0.408	0.079
.	19.01.15-20.24.43-1-190962	124	12	12	1	0	1	482	10	10	0	0	NA	NA	NA	51	37	167	513	170	83	249	150	2	35	0	0.012	0.068	0
.	19.01.15-20.24.57-1-190973	35	1	1	1	0	1	0	0	0	0	0	NA	NA	NA	7	13	165	496	165	0	0	0	0	1	0	0	0.002	0
.	19.01.15-20.25.00-1-190976	328	65	65	20	0	17	544	61	61	0	0	NA	NA	NA	104	99	181	545	186	92	289	163	65	118	13	0.359	0.217	0.07
.	19.01.15-20.25.00-1-190977	267	67	67	14	0	10	524	62	62	0	0	NA	NA	NA	78	74	179	531	177	98	269	157	32	160	6	0.179	0.301	0.034
.	19.01.15-20.25.13-1-190981	59	2	2	0	0	0	0	1	1	0	0	NA	NA	NA	19	15	163	502	163	0	0	0	1	0	0	0.006	0	0
.	19.01.15-20.25.17-1-190982	322	78	78	29	0	22	546	74	74	0	0	NA	NA	NA	88	94	176	547	184	92	291	163	68	162	23	0.386	0.296	0.125
.	19.01.15-20.26.06-1-191016	206	16	16	2	0	1	523	15	15	0	0	NA	NA	NA	48	72	178	533	174	91	276	156	7	36	0	0.039	0.068	0
.	19.01.15-20.26.20-1-191027	211	16	16	4	0	3	513	14	14	0	0	NA	NA	NA	60	60	169	526	178	83	269	161	11	42	2	0.065	0.08	0.011
.	19.01.15-20.26.23-1-191028	148	12	12	3	0	2	503	11	11	0	0	NA	NA	NA	34	47	168	519	173	86	263	154	11	23	0	0.065	0.044	0
.	19.01.15-20.26.27-1-191033	383	84	84	20	0	14	557	76	76	0	0	NA	NA	NA	116	102	181	543	191	94	288	175	72	206	14	0.398	0.379	0.073
.	19.01.15-20.26.32-1-191034	294	52	52	11	0	9	544	46	46	0	0	NA	NA	NA	77	97	184	542	184	97	284	163	37	98	3	0.201	0.181	0.016
.	19.01.15-20.27.10-1-191068	151	9	9	1	0	0	484	5	5	0	0	NA	NA	NA	45	33	165	508	173	81	248	155	12	14	0	0.073	0.028	0
.	19.01.15-20.27.12-1-191072	61	3	3	0	0	0	294	2	2	0	0	NA	NA	NA	16	18	168	500	163	56	153	85	0	7	0	0	0.014	0
.	19.01.15-20.27.14-1-191073	394	110	110	22	0	17	555	103	103	0	0	NA	NA	NA	108	110	182	560	181	95	299	161	84	202	21	0.462	0.361	0.116
.	19.01.15-20.27.18-1-191074	189	25	25	4	0	4	508	21	21	0	0	NA	NA	NA	51	53	170	524	172	86	268	154	34	51	6	0.2	0.097	0.035
.	19.01.15-20.27.23-1-191075	30	1	1	1	0	1	0	0	0	0	0	NA	NA	NA	4	10	165	494	164	0	0	0	0	0	1	0	0	0.006
.	19.01.15-20.27.25-1-191076	176	15	15	1	0	1	482	12	12	0	0	NA	NA	NA	53	36	173	509	167	87	249	146	7	20	5	0.04	0.039	0.03
.	19.01.15-20.27.27-1-191077	120	7	7	1	0	1	483	6	6	0	0	NA	NA	NA	26	29	169	504	169	85	248	150	0	23	0	0	0.046	0
.	19.01.15-20.27.30-1-191078	93	10	10	2	0	2	484	8	8	0	0	NA	NA	NA	33	36	169	509	171	85	249	150	0	21	5	0	0.041	0.029
.	19.01.15-20.27.38-1-191094	62	2	2	0	0	0	477	1	1	0	0	NA	NA	NA	28	26	167	501	171	83	243	151	0	7	0	0	0.014	0
.	19.01.15-20.27.45-1-191101	154	8	8	1	0	1	492	6	6	0	0	NA	NA	NA	39	45	169	520	169	82	263	147	7	14	0	0.041	0.027	0
.	19.01.15-20.27.49-1-191106	34	1	1	0	0	0	0	0	0	0	0	NA	NA	NA	7	6	164	491	164	0	0	0	0	2	0	0	0.004	0
.	19.01.15-20.27.51-1-191109	216	25	25	4	0	3	532	23	23	0	0	NA	NA	NA	65	82	183	526	186	94	272	166	30	40	10	0.164	0.076	0.054
.	19.01.15-20.27.52-1-191110	518	77	77	23	0	18	599	72	72	0	0	NA	NA	NA	146	155	199	571	198	110	315	174	35	162	12	0.176	0.284	0.061
.	19.01.15-20.27.59-1-191115	114	6	6	2	0	1	492	5	5	0	0	NA	NA	NA	35	39	172	511	169	85	257	150	16	15	0	0.093	0.029	0
.	19.01.15-20.28.00-1-191116	94	13	13	4	0	4	478	10	10	0	0	NA	NA	NA	46	31	171	505	168	84	247	147	6	30	1	0.035	0.059	0.006
.	19.01.15-20.28.02-1-191117	89	3	3	1	0	0	486	2	2	0	0	NA	NA	NA	37	37	169	511	170	84	256	146	4	0	1	0.024	0	0.006
.	19.01.15-20.28.07-1-191118	289	25	25	8	0	5	528	23	23	0	0	NA	NA	NA	70	74	174	533	180	87	279	162	49	55	2	0.282	0.103	0.011
.	19.01.15-20.28.14-1-191127	58	2	2	0	0	0	453	0	0	0	0	NA	NA	NA	17	14	168	494	165	77	231	145	1	1	0	0.006	0.002	0
.	19.01.15-20.28.17-1-191128	36	1	1	1	0	1	0	0	0	0	0	NA	NA	NA	13	9	164	495	163	0	0	0	0	0	4	0	0	0.025
.	19.01.15-20.28.20-1-191133	91	4	4	3	0	3	490	3	3	0	0	NA	NA	NA	35	40	167	515	171	83	256	151	2	9	0	0.012	0.017	0
.	19.01.15-20.28.24-1-191134	33	1	1	0	0	0	0	0	0	0	0	NA	NA	NA	6	9	163	492	167	0	0	0	0	2	0	0	0.004	0
.	19.01.15-20.28.24-1-191135	180	23	23	5	0	2	504	19	19	0	0	NA	NA	NA	56	58	170	523	178	85	265	154	16	40	2	0.094	0.076	0.011
.	19.01.15-20.28.27-1-191146	66	2	2	0	0	0	471	1	1	0	0	NA	NA	NA	20	16	164	499	166	81	246	144	6	0	0	0.037	0	0
.	19.01.15-20.28.34-1-191147	291	36	36	12	0	10	549	33	33	0	0	NA	NA	NA	70	97	180	549	181	97	293	159	24	77	3	0.133	0.14	0.017
.	19.01.15-20.28.37-1-191163	235	35	35	13	0	10	506	32	32	0	0	NA	NA	NA	71	56	179	521	169	90	266	150	36	69	1	0.201	0.132	0.006
.	19.01.15-20.28.37-1-191164	96	7	7	1	0	1	484	6	6	0	0	NA	NA	NA	28	30	171	507	165	85	254	145	2	1	8	0.012	0.002	0.048
.	19.01.15-20.28.43-1-191170	468	103	103	22	0	17	571	99	99	0	0	NA	NA	NA	122	126	190	561	188	105	304	162	85	221	11	0.447	0.394	0.059
.	19.01.15-20.28.45-1-191172	205	16	16	7	0	7	506	13	13	0	0	NA	NA	NA	60	55	170	525	173	86	267	153	6	30	10	0.035	0.057	0.058
.	19.01.15-20.29.00-1-191183	218	38	38	13	0	11	526	35	35	0	0	NA	NA	NA	80	84	177	543	177	91	280	155	23	96	0	0.13	0.177	0
.	19.01.15-20.29.01-1-191184	323	24	24	8	0	8	552	22	22	0	0	NA	NA	NA	89	107	182	555	183	97	292	163	29	57	2	0.159	0.103	0.011
.	19.01.15-20.29.12-1-191188	150	7	7	2	0	1	488	5	5	0	0	NA	NA	NA	51	35	169	509	170	85	250	153	1	20	4	0.006	0.039	0.024
.	19.01.15-20.29.20-1-191189	467	87	87	22	0	19	561	83	83	0	0	NA	NA	NA	120	110	181	560	182	95	306	160	67	185	16	0.37	0.33	0.088
.	19.01.15-20.29.23-1-191190	144	7	7	0	0	0	489	6	6	0	0	NA	NA	NA	51	39	173	508	171	88	253	148	2	21	3	0.012	0.041	0.018
.	19.01.15-20.29.28-1-191192	173	15	15	2	0	2	503	11	11	0	0	NA	NA	NA	48	56	176	522	171	87	269	147	16	33	5	0.091	0.063	0.029
.	19.01.15-20.29.28-1-191193	250	45	45	11	0	9	522	39	39	0	0	NA	NA	NA	70	66	176	525	178	89	273	160	37	89	20	0.21	0.17	0.112
.	19.01.15-20.29.35-1-191195	65	3	3	1	0	1	478	2	2	0	0	NA	NA	NA	26	21	166	502	166	80	251	147	0	8	0	0	0.016	0
.	19.01.15-20.29.36-1-191196	377	64	64	18	0	15	563	61	61	0	0	NA	NA	NA	113	121	176	567	191	92	304	167	54	134	12	0.307	0.236	0.063
.	19.01.15-20.29.41-1-191214	94	6	6	2	0	2	488	5	5	0	0	NA	NA	NA	28	36	173	512	164	88	255	145	4	12	6	0.023	0.023	0.037
.	19.01.15-20.29.48-1-191221	308	17	17	7	0	5	538	16	16	0	0	NA	NA	NA	89	85	185	531	182	101	273	164	48	38	1	0.259	0.072	0.005
.	19.01.15-20.29.58-1-191229	60	2	2	2	0	2	200	1	1	0	0	NA	NA	NA	11	15	165	501	162	34	104	62	0	6	0	0	0.012	0
.	19.01.15-20.30.00-1-191231	33	1	1	1	0	1	0	0	0	0	0	NA	NA	NA	7	8	164	494	163	0	0	0	0	0	1	0	0	0.006
.	19.01.15-20.30.01-1-191232	261	47	47	12	0	7	509	42	42	0	0	NA	NA	NA	84	64	180	527	170	91	269	149	27	101	8	0.15	0.192	0.047
.	19.01.15-20.30.02-1-191237	64	2	2	0	0	0	483	1	1	0	0	NA	NA	NA	26	34	169	511	167	84	253	146	0	12	1	0	0.023	0.006
.	19.01.15-20.30.08-1-191238	205	46	46	16	0	13	497	38	38	0	0	NA	NA	NA	75	46	170	518	171	87	259	151	47	89	9	0.276	0.172	0.053
.	19.01.15-20.30.13-1-191246	179	24	24	5	0	5	505	22	22	0	0	NA	NA	NA	67	48	167	522	172	83	268	154	29	45	4	0.174	0.086	0.023
.	19.01.15-20.30.32-1-191250	89	4	4	2	0	1	481	3	3	0	0	NA	NA	NA	19	20	165	501	167	83	249	149	3	6	0	0.018	0.012	0
.	19.01.15-20.30.45-1-191273	67	2	2	0	0	0	468	1	1	0	0	NA	NA	NA	22	14	168	497	162	81	243	144	3	0	0	0.018	0	0
.	19.01.15-20.30.45-1-191274	123	13	13	3	0	2	494	12	12	0	0	NA	NA	NA	48	43	171	516	169	85	260	149	7	32	0	0.041	0.062	0
.	19.01.15-20.30.52-1-191282	55	2	2	0	0	0	472	1	1	0	0	NA	NA	NA	22	16	165	495	169	81	242	149	6	0	1	0.036	0	0.006
.	19.01.15-20.30.55-1-191284	114	4	4	2	0	2	490	3	3	0	0	NA	NA	NA	29	38	170	503	178	85	249	156	0	6	4	0	0.012	0.022
.	19.01.15-20.31.00-1-191288	418	52	52	15	0	11	575	48	48	0	0	NA	NA	NA	126	131	191	568	185	105	307	163	34	152	11	0.178	0.268	0.059
.	19.01.15-20.31.05-1-191309	237	58	58	20	0	15	532	53	53	0	0	NA	NA	NA	78	76	175	536	178	92	279	161	59	126	18	0.337	0.235	0.101
.	19.01.15-20.31.06-1-191310	93	4	4	2	0	1	483	3	3	0	0	NA	NA	NA	31	43	172	515	169	84	255	144	0	10	2	0	0.019	0.012
.	19.01.15-20.31.09-1-191311	34	1	1	0	0	0	0	0	0	0	0	NA	NA	NA	7	7	167	490	163	0	0	0	0	2	0	0	0.004	0
.	19.01.15-20.31.13-1-191335	93	5	5	0	0	0	481	4	4	0	0	NA	NA	NA	24	26	174	499	166	86	248	147	1	6	4	0.006	0.012	0.024
.	19.01.15-20.31.15-1-191336	132	23	23	6	0	5	491	20	20	0	0	NA	NA	NA	38	35	166	514	168	83	260	148	14	31	5	0.084	0.06	0.03
.	19.01.15-20.31.15-1-191337	182	29	29	7	0	7	506	24	24	0	0	NA	NA	NA	53	56	176	522	171	92	262	152	29	59	4	0.165	0.113	0.023
.	19.01.15-20.31.16-1-191338	57	3	3	0	0	0	150	2	2	0	0	NA	NA	NA	14	12	165	496	164	25	79	46	0	3	0	0	0.006	0
.	19.01.15-20.31.25-1-191339	38	1	1	0	0	0	0	0	0	0	0	NA	NA	NA	12	12	166	496	163	0	0	0	0	0	0	0	0	0
.	19.01.15-20.31.26-1-191340	36	1	1	0	0	0	0	0	0	0	0	NA	NA	NA	14	8	164	494	163	0	0	0	1	0	0	0.006	0	0
.	19.01.15-20.31.26-1-191341	33	1	1	0	0	0	0	0	0	0	0	NA	NA	NA	14	14	166	497	164	0	0	0	0	0	2	0	0	0.012
.	19.01.15-20.31.27-1-191342	324	44	44	8	0	7	545	39	39	0	0	NA	NA	NA	102	99	178	551	183	91	291	163	33	102	10	0.185	0.185	0.055
.	19.01.15-20.31.28-1-191343	325	76	76	15	0	11	539	71	71	0	0	NA	NA	NA	95	96	186	543	180	99	280	160	72	131	20	0.387	0.241	0.111
.	19.01.15-20.31.30-1-191344	65	2	2	0	0	0	478	1	1	0	0	NA	NA	NA	19	22	169	501	165	84	247	147	7	0	0	0.041	0	0
.	19.01.15-20.31.31-1-191345	117	6	6	2	0	1	486	5	5	0	0	NA	NA	NA	40	35	173	509	166	87	253	146	0	5	8	0	0.01	0.048
.	19.01.15-20.31.43-1-191365	145	5	5	1	0	1	491	4	4	0	0	NA	NA	NA	44	41	168	517	169	83	258	150	7	7	0	0.042	0.014	0
.	19.01.15-20.31.46-1-191368	66	4	4	1	0	1	449	2	2	0	0	NA	NA	NA	21	20	169	496	168	77	236	136	0	9	2	0	0.018	0.012
.	19.01.15-20.31.53-1-191375	376	51	51	11	0	9	544	46	46	0	0	NA	NA	NA	110	98	183	545	183	98	285	161	43	119	7	0.235	0.218	0.038
.	19.01.15-20.31.58-1-191381	61	3	3	1	0	1	475	2	2	0	0	NA	NA	NA	25	22	165	503	167	80	249	146	0	5	3	0	0.01	0.018
.	19.01.15-20.31.59-1-191384	89	8	8	0	0	0	476	6	6	0	0	NA	NA	NA	21	27	169	504	167	82	248	146	1	10	0	0.006	0.02	0
.	19.01.15-20.32.01-1-191385	285	64	64	18	0	12	556	60	60	0	0	NA	NA	NA	74	105	183	548	187	98	291	167	60	132	13	0.328	0.241	0.07
.	19.01.15-20.32.10-1-191387	234	13	13	1	0	1	514	12	12	0	0	NA	NA	NA	72	63	179	528	169	94	269	151	5	23	0	0.028	0.044	0
.	19.01.15-20.32.15-1-191395	90	5	5	1	0	1	484	4	4	0	0	NA	NA	NA	31	36	169	508	172	86	245	153	14	0	0	0.083	0	0
.	19.01.15-20.32.20-1-191396	356	92	92	23	0	15	535	79	79	0	0	NA	NA	NA	98	90	180	535	188	92	276	167	75	149	17	0.417	0.279	0.09
.	19.01.15-20.32.22-1-191400	271	40	40	15	0	15	516	36	36	0	0	NA	NA	NA	83	68	179	531	171	93	273	150	15	115	11	0.084	0.217	0.064
.	19.01.15-20.32.31-1-191401	152	43	43	11	0	8	493	38	38	0	0	NA	NA	NA	44	56	170	526	173	84	257	152	29	106	2	0.171	0.202	0.012
.	19.01.15-20.32.33-1-191402	67	2	2	1	0	1	475	1	1	0	0	NA	NA	NA	35	25	166	505	167	79	246	150	0	4	0	0	0.008	0
.	19.01.15-20.32.36-1-191403	214	23	23	3	0	3	514	19	19	0	0	NA	NA	NA	61	57	168	529	173	85	273	156	18	46	4	0.107	0.087	0.023
.	19.01.15-20.32.52-1-191431	35	1	1	0	0	0	0	0	0	0	0	NA	NA	NA	8	7	165	492	163	0	0	0	0	0	2	0	0	0.012
.	19.01.15-20.32.54-1-191432	36	1	1	0	0	0	0	0	0	0	0	NA	NA	NA	10	7	165	493	162	0	0	0	1	0	0	0.006	0	0
.	19.01.15-20.32.57-1-191434	32	1	1	0	0	0	0	0	0	0	0	NA	NA	NA	5	11	166	493	165	0	0	0	0	0	0	0	0	0
.	19.01.15-20.32.57-1-191436	34	1	1	0	0	0	0	0	0	0	0	NA	NA	NA	14	11	164	494	166	0	0	0	0	0	0	0	0	0
.	19.01.15-20.32.59-1-191439	56	2	2	0	0	0	478	1	1	0	0	NA	NA	NA	22	20	166	500	167	82	246	150	2	2	0	0.012	0.004	0
.	19.01.15-20.32.59-1-191440	155	29	29	4	0	3	496	25	25	0	0	NA	NA	NA	43	44	170	517	170	85	260	151	10	51	3	0.059	0.099	0.018
.	19.01.15-20.33.08-1-191441	60	2	2	0	0	0	476	1	1	0	0	NA	NA	NA	12	24	167	503	167	81	247	148	0	1	1	0	0.002	0.006
.	19.01.15-20.33.10-1-191443	503	68	68	14	0	14	597	62	62	0	0	NA	NA	NA	135	155	189	579	200	100	317	180	66	153	10	0.349	0.264	0.05
.	19.01.15-20.33.10-1-191444	300	57	57	13	0	12	529	54	54	0	0	NA	NA	NA	90	89	183	544	175	97	279	153	41	99	3	0.224	0.182	0.017
.	19.01.15-20.33.13-1-191448	359	69	69	19	0	14	555	63	63	0	0	NA	NA	NA	91	104	182	552	183	98	293	164	71	133	8	0.39	0.241	0.044
.	19.01.15-20.33.19-1-191450	140	10	10	4	0	2	504	9	9	0	0	NA	NA	NA	43	56	175	526	168	92	263	149	18	15	2	0.103	0.029	0.012
.	19.01.15-20.33.27-1-191451	380	106	106	34	0	25	547	96	96	0	0	NA	NA	NA	99	94	186	536	185	98	282	167	44	244	18	0.237	0.455	0.097
.	19.01.15-20.33.35-1-191452	31	1	1	0	0	0	0	0	0	0	0	NA	NA	NA	2	11	166	495	163	0	0	0	1	0	0	0.006	0	0
.	19.01.15-20.33.38-1-191468	230	59	59	15	0	9	533	52	52	0	0	NA	NA	NA	62	80	178	539	176	92	282	159	44	122	26	0.247	0.226	0.148
.	19.01.15-20.33.42-1-191471	178	12	12	0	0	0	500	10	10	0	0	NA	NA	NA	40	46	173	511	175	89	255	156	7	29	0	0.04	0.057	0
.	19.01.15-20.33.42-1-191473	38	1	1	0	0	0	0	0	0	0	0	NA	NA	NA	11	5	164	490	164	0	0	0	0	0	0	0	0	0
.	19.01.15-20.33.45-1-191477	33	1	1	0	0	0	0	0	0	0	0	NA	NA	NA	14	7	164	493	163	0	0	0	4	0	0	0.024	0	0
.	19.01.15-20.33.50-1-191483	30	1	1	1	0	1	0	0	0	0	0	NA	NA	NA	6	12	168	493	164	0	0	0	0	0	0	0	0	0
.	19.01.15-20.33.52-1-191485	61	2	2	0	0	0	299	1	1	0	0	NA	NA	NA	14	14	165	496	166	49	158	92	0	1	2	0	0.002	0.012
.	19.01.15-20.34.01-1-191490	209	53	53	16	0	15	520	50	50	0	0	NA	NA	NA	71	72	185	517	183	97	261	162	65	101	10	0.351	0.195	0.055
.	19.01.15-20.34.01-1-191491	92	6	6	1	0	1	481	5	5	0	0	NA	NA	NA	40	29	169	504	169	84	248	149	2	14	1	0.012	0.028	0.006
.	19.01.15-20.34.04-1-191492	441	96	96	28	0	22	590	85	85	0	0	NA	NA	NA	121	137	193	566	191	109	307	174	89	174	8	0.461	0.307	0.042
.	19.01.15-20.34.19-1-191500	256	42	42	14	0	12	527	34	34	0	0	NA	NA	NA	69	83	178	542	176	89	279	159	34	87	2	0.191	0.161	0.011
.	19.01.15-20.34.28-1-191505	92	4	4	1	0	1	469	3	3	0	0	NA	NA	NA	30	20	166	504	163	81	247	141	1	9	0	0.006	0.018	0
.	19.01.15-20.34.41-1-191523	350	82	82	22	0	15	552	75	75	0	0	NA	NA	NA	103	109	183	555	184	95	294	163	73	176	7	0.399	0.317	0.038
.	19.01.15-20.34.41-1-191525	32	1	1	0	0	0	0	0	0	0	0	NA	NA	NA	5	12	166	497	162	0	0	0	0	0	0	0	0	0
.	19.01.15-20.34.41-1-191526	87	3	3	1	0	1	480	2	2	0	0	NA	NA	NA	24	24	165	505	167	82	251	147	0	3	2	0	0.006	0.012
.	19.01.15-20.34.43-1-191529	428	143	143	34	0	29	545	131	131	0	0	NA	NA	NA	115	102	189	550	176	101	286	158	121	250	14	0.64	0.455	0.08
.	19.01.15-20.34.53-1-191538	33	1	1	0	0	0	0	0	0	0	0	NA	NA	NA	15	11	164	495	165	0	0	0	0	3	0	0	0.006	0
.	19.01.15-20.34.55-1-191539	156	9	9	1	0	1	495	8	8	0	0	NA	NA	NA	44	48	173	520	168	87	261	147	5	18	2	0.029	0.035	0.012
.	19.01.15-20.34.57-1-191542	182	24	24	6	0	5	507	21	21	0	0	NA	NA	NA	60	57	174	524	172	87	267	153	7	47	0	0.04	0.09	0
.	19.01.15-20.35.03-1-191545	410	81	81	12	0	10	539	76	76	0	0	NA	NA	NA	122	92	176	546	183	88	291	160	59	148	6	0.335	0.271	0.033
.	19.01.15-20.35.13-1-191549	262	54	54	14	0	11	534	52	52	0	0	NA	NA	NA	78	84	179	535	183	92	278	164	59	127	2	0.33	0.237	0.011
.	19.01.15-20.35.16-1-191550	176	13	13	1	0	1	504	11	11	0	0	NA	NA	NA	48	54	169	524	174	85	264	155	9	35	2	0.053	0.067	0.011
.	19.01.15-20.35.28-1-191551	235	22	22	6	0	5	518	20	20	0	0	NA	NA	NA	79	78	176	540	175	90	277	151	12	43	2	0.068	0.08	0.011
.	19.01.15-20.35.28-1-191552	300	59	59	10	0	7	547	56	56	0	0	NA	NA	NA	91	93	187	545	174	103	290	154	55	120	11	0.294	0.22	0.063
.	19.01.15-20.35.40-1-191569	118	9	9	1	0	1	482	6	6	0	0	NA	NA	NA	34	35	164	514	170	79	255	148	9	6	1	0.055	0.012	0.006
.	19.01.15-20.35.58-1-191586	290	16	16	7	0	6	540	14	14	0	0	NA	NA	NA	80	93	183	540	183	95	284	161	8	38	6	0.044	0.07	0.033
.	19.01.15-20.35.59-1-191587	146	16	16	3	0	3	490	13	13	0	0	NA	NA	NA	42	34	171	510	166	86	258	146	4	18	14	0.023	0.035	0.084
.	19.01.15-20.35.59-1-191589	318	65	65	21	0	12	526	55	55	0	0	NA	NA	NA	97	81	174	541	179	89	278	159	40	135	3	0.23	0.25	0.017
.	19.01.15-20.36.32-1-191604	64	2	2	0	0	0	480	1	1	0	0	NA	NA	NA	21	24	170	503	164	84	249	147	9	0	0	0.053	0	0
.	19.01.15-20.36.36-1-191605	33	1	1	0	0	0	0	0	0	0	0	NA	NA	NA	11	7	165	491	164	0	0	0	0	2	0	0	0.004	0
.	19.01.15-20.36.42-1-191624	161	10	10	2	0	2	500	7	7	0	0	NA	NA	NA	41	51	170	526	168	86	264	150	2	24	3	0.012	0.046	0.018
.	19.01.15-20.36.47-1-191629	62	2	2	0	0	0	491	1	1	0	0	NA	NA	NA	25	43	174	509	173	86	250	155	3	3	0	0.017	0.006	0
.	19.01.15-20.36.49-1-191633	91	8	8	1	0	1	486	5	5	0	0	NA	NA	NA	36	32	169	507	169	85	251	150	2	5	7	0.012	0.01	0.041
.	19.01.15-20.36.49-1-191634	60	3	3	1	0	0	463	2	2	0	0	NA	NA	NA	35	16	168	497	164	81	241	141	0	9	0	0	0.018	0
.	19.01.15-20.36.56-1-191638	33	1	1	1	0	1	0	0	0	0	0	NA	NA	NA	5	5	164	492	162	0	0	0	0	1	0	0	0.002	0
.	19.01.15-20.36.58-1-191642	112	4	4	2	0	2	481	3	3	0	0	NA	NA	NA	30	26	169	505	165	85	251	145	0	0	8	0	0	0.048
.	19.01.15-20.36.58-1-191644	209	26	26	7	0	5	521	24	24	0	0	NA	NA	NA	68	72	177	531	177	90	275	156	7	65	4	0.04	0.122	0.023
.	19.01.15-20.36.59-1-191645	32	1	1	0	0	0	0	0	0	0	0	NA	NA	NA	9	12	164	497	164	0	0	0	0	0	0	0	0	0
.	19.01.15-20.37.00-1-191646	116	7	7	2	0	2	485	6	6	0	0	NA	NA	NA	29	33	170	509	167	83	254	148	0	27	0	0	0.053	0
.	19.01.15-20.37.00-1-191647	33	1	1	0	0	0	0	0	0	0	0	NA	NA	NA	6	10	164	494	165	0	0	0	0	3	0	0	0.006	0
.	19.01.15-20.37.01-1-191648	57	2	2	2	0	2	245	1	1	0	0	NA	NA	NA	13	20	167	500	166	42	131	72	4	0	0	0.024	0	0
.	19.01.15-20.37.04-1-191650	200	40	40	8	0	6	508	36	36	0	0	NA	NA	NA	65	58	176	521	174	94	263	151	26	85	1	0.148	0.163	0.006
.	19.01.15-20.37.06-1-191651	63	4	4	2	0	2	474	3	3	0	0	NA	NA	NA	22	23	167	502	167	81	244	149	3	12	0	0.018	0.024	0
.	19.01.15-20.37.11-1-191652	354	54	54	11	0	9	553	50	50	0	0	NA	NA	NA	112	103	188	546	182	101	290	162	72	85	2	0.383	0.156	0.011
.	19.01.15-20.37.18-1-191656	90	5	5	1	0	1	476	4	4	0	0	NA	NA	NA	27	25	173	498	167	86	242	148	0	6	4	0	0.012	0.024
.	19.01.15-20.37.19-1-191657	95	12	12	3	0	3	480	11	11	0	0	NA	NA	NA	29	27	169	503	168	84	252	144	5	15	1	0.03	0.03	0.006
.	19.01.15-20.37.26-1-191658	90	5	5	0	0	0	472	4	4	0	0	NA	NA	NA	35	18	168	499	164	83	244	145	3	12	0	0.018	0.024	0
.	19.01.15-20.37.30-1-191659	153	17	17	5	0	5	506	15	15	0	0	NA	NA	NA	49	55	168	528	172	82	270	154	13	41	8	0.077	0.078	0.047
.	19.01.15-20.37.33-1-191660	174	7	7	1	0	1	502	5	5	0	0	NA	NA	NA	69	50	171	519	173	89	260	153	14	6	0	0.082	0.012	0
.	19.01.15-20.37.36-1-191661	56	2	2	0	0	0	484	1	1	0	0	NA	NA	NA	22	30	171	506	166	87	249	148	0	5	0	0	0.01	0
.	19.01.15-20.37.39-1-191677	62	2	2	0	0	0	255	0	0	0	0	NA	NA	NA	21	11	165	494	165	40	125	90	0	0	4	0	0	0.024
.	19.01.15-20.37.40-1-191679	296	42	42	6	0	6	535	40	40	0	0	NA	NA	NA	76	82	182	536	177	98	279	158	21	72	20	0.115	0.134	0.113
.	19.01.15-20.37.46-1-191686	260	85	85	11	0	9	513	83	83	0	0	NA	NA	NA	63	55	173	523	172	89	268	156	85	119	10	0.491	0.228	0.058
.	19.01.15-20.37.48-1-191689	228	12	12	2	0	2	526	10	10	0	0	NA	NA	NA	77	80	173	543	177	88	281	157	6	33	3	0.035	0.061	0.017
.	19.01.15-20.37.48-1-191690	61	4	4	0	0	0	476	3	3	0	0	NA	NA	NA	21	23	173	496	167	84	243	149	0	10	0	0	0.02	0
.	19.01.15-20.37.52-1-191694	313	50	50	10	0	8	542	44	44	0	0	NA	NA	NA	94	101	178	556	180	93	289	160	11	101	14	0.062	0.182	0.078
.	19.01.15-20.37.56-1-191696	33	1	1	0	0	0	0	0	0	0	0	NA	NA	NA	12	11	166	492	166	0	0	0	0	0	1	0	0	0.006
.	19.01.15-20.38.03-1-191700	33	1	1	0	0	0	0	0	0	0	0	NA	NA	NA	10	5	163	491	164	0	0	0	0	0	0	0	0	0
.	19.01.15-20.38.03-1-191701	35	1	1	1	0	1	0	0	0	0	0	NA	NA	NA	8	9	165	494	163	0	0	0	0	0	0	0	0	0
.	19.01.15-20.38.04-1-191702	295	57	57	8	0	8	526	54	54	0	0	NA	NA	NA	83	80	176	539	178	90	278	158	55	110	7	0.312	0.204	0.039
.	19.01.15-20.38.05-1-191703	233	35	35	7	0	5	535	31	31	0	0	NA	NA	NA	63	83	174	545	177	90	289	156	22	103	5	0.126	0.189	0.028
.	19.01.15-20.38.06-1-191704	116	12	12	2	0	2	483	10	10	0	0	NA	NA	NA	35	29	169	508	165	83	255	145	11	19	2	0.065	0.037	0.012
.	19.01.15-20.38.20-1-191714	97	4	4	2	0	2	492	3	3	0	0	NA	NA	NA	28	43	175	513	168	88	256	148	5	7	0	0.029	0.014	0
.	19.01.15-20.38.31-1-191728	155	5	5	0	0	0	500	4	4	0	0	NA	NA	NA	43	47	177	514	169	89	260	151	3	8	0	0.017	0.016	0
.	19.01.15-20.38.32-1-191729	97	6	6	3	0	3	491	5	5	0	0	NA	NA	NA	37	39	171	510	171	86	254	151	7	6	2	0.041	0.012	0.012
.	19.01.15-20.38.36-1-191730	92	12	12	3	0	3	486	11	11	0	0	NA	NA	NA	22	38	170	506	175	80	249	157	15	3	1	0.088	0.006	0.006
.	19.01.15-20.38.38-1-191746	122	5	5	2	0	1	487	3	3	0	0	NA	NA	NA	39	35	173	508	167	86	253	148	2	9	4	0.012	0.018	0.024
.	19.01.15-20.38.47-1-191755	147	6	6	1	0	1	493	5	5	0	0	NA	NA	NA	53	38	172	509	170	87	258	148	12	10	0	0.07	0.02	0
.	19.01.15-20.38.48-1-191757	200	75	75	22	0	16	510	70	70	0	0	NA	NA	NA	54	57	174	521	175	88	263	159	78	160	2	0.448	0.307	0.011
.	19.01.15-20.38.53-1-191761	322	87	87	18	0	15	539	82	82	0	0	NA	NA	NA	82	88	183	538	180	97	280	162	79	161	8	0.432	0.299	0.044
.	19.01.15-20.38.57-1-191765	356	76	76	20	0	17	520	69	69	0	0	NA	NA	NA	122	71	170	533	181	86	276	158	78	129	10	0.459	0.242	0.055
.	19.01.15-20.38.58-1-191766	147	7	7	2	0	1	492	5	5	0	0	NA	NA	NA	47	39	174	508	170	90	253	149	10	9	0	0.057	0.018	0
.	19.01.15-20.38.58-1-191767	398	87	87	21	0	16	545	82	82	0	0	NA	NA	NA	118	103	180	555	181	95	291	159	46	179	8	0.256	0.323	0.044
.	19.01.15-20.39.04-1-191769	34	1	1	0	0	0	0	0	0	0	0	NA	NA	NA	8	14	164	498	165	0	0	0	0	0	3	0	0	0.018
.	19.01.15-20.39.15-1-191773	62	2	2	0	0	0	0	1	1	0	0	NA	NA	NA	23	19	165	502	165	0	0	0	0	4	0	0	0.008	0
.	19.01.15-20.39.18-1-191774	288	21	21	3	0	2	542	20	20	0	0	NA	NA	NA	91	97	183	545	182	97	282	163	3	47	2	0.016	0.086	0.011
.	19.01.15-20.39.21-1-191775	152	10	10	3	0	2	491	9	9	0	0	NA	NA	NA	41	45	170	521	167	83	260	148	12	12	4	0.071	0.023	0.024
.	19.01.15-20.39.34-1-191778	181	15	15	5	0	4	506	13	13	0	0	NA	NA	NA	62	52	171	515	179	87	258	161	18	27	0	0.105	0.052	0
.	19.01.15-20.39.34-1-191779	180	10	10	3	0	3	513	8	8	0	0	NA	NA	NA	62	64	168	537	172	82	279	152	5	26	0	0.03	0.048	0
.	19.01.15-20.39.43-1-191799	405	107	107	12	0	10	553	96	96	0	0	NA	NA	NA	129	107	176	552	192	91	290	172	91	209	19	0.517	0.379	0.099
.	19.01.15-20.39.47-1-191804	33	1	1	0	0	0	0	0	0	0	0	NA	NA	NA	8	10	165	495	163	0	0	0	0	2	0	0	0.004	0
.	19.01.15-20.39.49-1-191807	64	3	3	1	0	1	482	2	2	0	0	NA	NA	NA	27	26	170	500	169	86	247	149	0	6	3	0	0.012	0.018
.	19.01.15-20.39.55-1-191810	498	41	41	14	0	7	576	38	38	0	0	NA	NA	NA	147	130	187	563	193	102	304	170	55	83	8	0.294	0.147	0.041
.	19.01.15-20.40.03-1-191819	90	6	6	0	0	0	481	4	4	0	0	NA	NA	NA	26	27	166	505	169	84	250	147	5	12	0	0.03	0.024	0
.	19.01.15-20.40.04-1-191820	245	33	33	13	0	11	519	30	30	0	0	NA	NA	NA	61	73	173	534	179	88	271	160	32	66	12	0.185	0.124	0.067
.	19.01.15-20.40.20-1-191828	69	4	4	2	0	2	481	3	3	0	0	NA	NA	NA	23	29	169	506	167	84	248	149	4	10	0	0.024	0.02	0
.	19.01.15-20.40.23-1-191829	89	3	3	1	0	1	476	2	2	0	0	NA	NA	NA	19	18	168	498	165	86	245	145	2	0	2	0.012	0	0.012
.	19.01.15-20.40.28-1-191833	212	60	60	14	0	9	524	58	58	0	0	NA	NA	NA	58	65	176	530	172	93	277	154	69	99	7	0.392	0.187	0.041
.	19.01.15-20.40.34-1-191834	37	1	1	1	0	1	0	0	0	0	0	NA	NA	NA	8	11	165	494	165	0	0	0	0	0	0	0	0	0
.	19.01.15-20.40.35-1-191835	89	4	4	1	0	1	476	3	3	0	0	NA	NA	NA	42	30	170	504	169	81	248	147	7	8	0	0.041	0.016	0
.	19.01.15-20.40.36-1-191836	399	51	51	13	0	11	573	47	47	0	0	NA	NA	NA	125	128	192	556	193	106	295	172	28	156	4	0.146	0.281	0.021
.	19.01.15-20.40.37-1-191837	310	72	72	25	0	15	545	62	62	0	0	NA	NA	NA	89	93	185	543	178	98	291	156	60	158	8	0.324	0.291	0.045
.	19.01.15-20.40.46-1-191860	96	10	10	2	0	2	480	9	9	0	0	NA	NA	NA	39	21	168	500	166	85	248	147	2	15	0	0.012	0.03	0
.	19.01.15-20.40.50-1-191868	88	4	4	0	0	0	479	3	3	0	0	NA	NA	NA	30	29	168	508	166	83	248	148	0	7	1	0	0.014	0.006
.	19.01.15-20.40.51-1-191869	518	73	73	20	0	13	593	66	66	0	0	NA	NA	NA	109	142	183	575	197	96	317	180	60	168	19	0.328	0.292	0.096
.	19.01.15-20.41.00-1-191874	182	27	27	7	0	5	514	25	25	0	0	NA	NA	NA	60	55	172	515	181	86	262	166	33	56	2	0.192	0.109	0.011
.	19.01.15-20.41.04-1-191875	414	77	77	18	0	16	557	72	72	0	0	NA	NA	NA	126	110	188	556	179	104	294	159	49	185	8	0.261	0.333	0.045
.	19.01.15-20.41.05-1-191876	211	19	19	7	0	5	512	17	17	0	0	NA	NA	NA	51	61	172	528	174	87	272	153	6	62	2	0.035	0.117	0.011
.	19.01.15-20.41.41-1-191897	149	21	21	4	0	3	505	19	19	0	0	NA	NA	NA	53	51	174	516	174	89	262	154	23	23	12	0.132	0.045	0.069
.	19.01.15-20.41.53-1-191908	58	2	2	1	0	1	0	1	1	0	0	NA	NA	NA	13	19	163	504	165	0	0	0	4	0	0	0.025	0	0
.	19.01.15-20.41.55-1-191909	152	9	9	2	0	1	501	8	8	0	0	NA	NA	NA	54	49	175	514	173	90	256	155	0	27	0	0	0.053	0
.	19.01.15-20.41.57-1-191913	344	48	48	14	0	11	548	46	46	0	0	NA	NA	NA	100	97	173	551	186	90	292	166	33	95	4	0.191	0.172	0.022
.	19.01.15-20.41.59-1-191915	265	29	29	8	0	6	518	25	25	0	0	NA	NA	NA	82	67	180	523	177	93	269	156	23	71	16	0.128	0.136	0.09
.	19.01.15-20.42.03-1-191918	349	56	56	10	0	7	562	51	51	0	0	NA	NA	NA	114	115	183	562	183	96	303	163	52	116	9	0.284	0.206	0.049
.	19.01.15-20.42.07-1-191919	318	51	51	13	0	7	553	41	41	0	0	NA	NA	NA	98	110	186	559	178	101	293	159	29	109	14	0.156	0.195	0.079
.	19.01.15-20.42.11-1-191923	317	71	71	17	0	16	547	66	66	0	0	NA	NA	NA	80	94	180	547	180	96	285	166	51	150	7	0.283	0.274	0.039
.	19.01.15-20.42.13-1-191924	231	20	20	6	0	6	516	19	19	0	0	NA	NA	NA	77	66	175	529	175	91	270	155	20	29	0	0.114	0.055	0
.	19.01.15-20.43.07-1-191963	149	17	17	6	0	4	504	16	16	0	0	NA	NA	NA	34	55	171	525	172	87	264	153	7	46	0	0.041	0.088	0
.	19.01.15-20.43.22-1-191969	66	3	3	0	0	0	486	2	2	0	0	NA	NA	NA	16	30	169	501	173	85	248	153	9	0	0	0.053	0	0
.	19.01.15-20.43.25-1-191970	322	85	85	20	0	16	539	79	79	0	0	NA	NA	NA	92	87	176	547	177	92	291	156	72	164	14	0.409	0.3	0.079
.	19.01.15-20.43.26-1-191971	353	111	111	36	0	31	547	104	104	0	0	NA	NA	NA	97	106	180	549	190	92	287	168	87	210	14	0.483	0.383	0.074
.	19.01.15-20.43.34-1-191972	574	69	69	21	0	19	616	67	67	0	0	NA	NA	NA	166	163	200	582	194	117	325	174	82	114	14	0.41	0.196	0.072
.	19.01.15-20.43.35-1-191973	32	1	1	0	0	0	0	0	0	0	0	NA	NA	NA	4	10	165	494	164	0	0	0	0	0	2	0	0	0.012
.	19.01.15-20.43.36-1-191974	56	2	2	0	0	0	0	1	1	0	0	NA	NA	NA	21	14	169	494	164	0	0	0	0	3	0	0	0.006	0
.	19.01.15-20.43.37-1-191990	291	55	55	17	0	17	543	48	48	0	0	NA	NA	NA	75	97	182	545	183	96	284	163	40	117	8	0.22	0.215	0.044
.	19.01.15-20.43.41-1-191993	201	18	18	5	0	2	509	17	17	0	0	NA	NA	NA	58	59	171	523	178	87	264	158	9	36	8	0.053	0.069	0.045
.	19.01.15-20.44.15-1-192011	122	5	5	1	0	0	493	3	3	0	0	NA	NA	NA	42	45	171	510	177	82	252	159	0	6	0	0	0.012	0
.	19.01.15-20.44.24-1-192016	301	81	81	16	0	10	528	75	75	0	0	NA	NA	NA	70	79	182	533	177	98	273	157	97	122	14	0.533	0.229	0.079
.	19.01.15-20.44.31-1-192021	31	1	1	0	0	0	0	0	0	0	0	NA	NA	NA	10	5	164	491	163	0	0	0	0	1	0	0	0.002	0
.	19.01.15-20.44.32-1-192022	86	6	6	1	0	0	485	3	3	0	0	NA	NA	NA	15	31	169	510	165	85	255	145	2	12	0	0.012	0.024	0
.	19.01.15-20.44.34-1-192024	84	5	5	3	0	2	478	4	4	0	0	NA	NA	NA	27	30	170	506	167	84	246	148	0	8	6	0	0.016	0.036
.	19.01.15-20.44.36-1-192025	299	78	78	22	0	18	552	71	71	0	0	NA	NA	NA	78	109	183	555	184	97	292	163	50	155	9	0.273	0.279	0.049
.	19.01.15-20.44.50-1-192053	276	68	68	24	0	20	512	65	65	0	0	NA	NA	NA	77	70	174	536	173	86	275	151	55	129	13	0.316	0.241	0.075
.	19.01.15-20.44.51-1-192054	37	1	1	0	0	0	0	0	0	0	0	NA	NA	NA	12	6	164	492	163	0	0	0	0	1	0	0	0.002	0
.	19.01.15-20.44.53-1-192055	182	12	12	3	0	3	504	10	10	0	0	NA	NA	NA	60	50	174	519	170	88	267	149	12	26	10	0.069	0.05	0.059
.	19.01.15-20.45.24-1-192063	34	1	1	1	0	1	0	0	0	0	0	NA	NA	NA	13	18	167	499	165	0	0	0	0	2	0	0	0.004	0
.	19.01.15-20.45.26-1-192064	61	2	2	1	0	0	475	1	1	0	0	NA	NA	NA	32	22	171	498	166	83	245	147	0	7	0	0	0.014	0
.	19.01.15-20.45.26-1-192065	32	1	1	0	0	0	0	0	0	0	0	NA	NA	NA	9	5	164	491	163	0	0	0	0	0	0	0	0	0
.	19.01.15-20.45.27-1-192066	62	2	2	1	0	1	50	1	1	0	0	NA	NA	NA	17	12	166	497	162	11	25	14	0	1	0	0	0.002	0
.	19.01.15-20.45.28-1-192067	60	2	2	1	0	1	472	1	1	0	0	NA	NA	NA	24	17	166	499	165	82	243	147	0	10	0	0	0.02	0
.	19.01.15-20.45.32-1-192068	181	8	8	3	0	3	496	6	6	0	0	NA	NA	NA	49	46	169	518	172	83	262	151	4	20	1	0.024	0.039	0.006
.	19.01.15-20.45.37-1-192069	31	1	1	0	0	0	0	0	0	0	0	NA	NA	NA	10	8	164	492	165	0	0	0	0	1	0	0	0.002	0
.	19.01.15-20.45.39-1-192085	122	20	20	8	0	7	501	19	19	0	0	NA	NA	NA	34	48	173	518	170	87	267	147	10	36	4	0.058	0.069	0.024
.	19.01.15-20.45.41-1-192089	60	2	2	0	0	0	252	1	1	0	0	NA	NA	NA	21	15	166	497	165	43	125	84	0	4	1	0	0.008	0.006
.	19.01.15-20.45.49-1-192099	141	9	9	3	0	2	498	8	8	0	0	NA	NA	NA	43	51	173	522	169	87	264	147	9	19	3	0.052	0.036	0.018
.	19.01.15-20.45.49-1-192100	88	9	9	2	0	1	473	8	8	0	0	NA	NA	NA	32	26	167	505	167	81	246	146	3	13	3	0.018	0.026	0.018
.	19.01.15-20.45.49-1-192101	60	2	2	0	0	0	481	1	1	0	0	NA	NA	NA	20	20	165	500	168	83	251	147	0	2	1	0	0.004	0.006
.	19.01.15-20.46.00-1-192108	120	4	4	1	0	1	491	3	3	0	0	NA	NA	NA	29	38	173	504	174	87	250	154	2	1	1	0.012	0.002	0.006
.	19.01.15-20.46.01-1-192109	61	2	2	0	0	0	197	1	1	0	0	NA	NA	NA	17	14	165	496	166	36	103	58	0	0	3	0	0	0.018
.	19.01.15-20.46.10-1-192110	62	2	2	0	0	0	480	1	1	0	0	NA	NA	NA	26	26	166	506	167	84	248	148	0	5	2	0	0.01	0.012
.	19.01.15-20.46.12-1-192114	265	22	22	4	0	4	530	19	19	0	0	NA	NA	NA	68	80	177	542	174	90	286	154	22	38	9	0.124	0.07	0.052
.	19.01.15-20.46.13-1-192115	61	2	2	2	0	2	480	1	1	0	0	NA	NA	NA	17	29	170	508	164	84	250	146	7	5	0	0.041	0.01	0
.	19.01.15-20.46.14-1-192116	400	48	48	9	0	8	562	44	44	0	0	NA	NA	NA	112	120	177	569	187	93	302	167	46	103	3	0.26	0.181	0.016
.	19.01.15-20.46.14-1-192117	37	1	1	0	0	0	0	0	0	0	0	NA	NA	NA	17	16	168	494	167	0	0	0	0	1	0	0	0.002	0
.	19.01.15-20.46.20-1-192118	122	4	4	0	0	0	481	2	2	0	0	NA	NA	NA	36	28	167	507	167	83	252	146	0	14	0	0	0.028	0
.	19.01.15-20.46.20-1-192119	126	9	9	3	0	2	483	5	5	0	0	NA	NA	NA	43	40	172	514	167	81	254	148	6	22	0	0.035	0.043	0
.	19.01.15-20.46.22-1-192124	210	20	20	6	0	5	503	18	18	0	0	NA	NA	NA	57	56	175	522	172	88	262	153	26	52	14	0.149	0.1	0.081
.	19.01.15-20.46.22-1-192125	60	2	2	0	0	0	151	1	1	0	0	NA	NA	NA	12	20	165	501	167	28	74	49	0	5	0	0	0.01	0
.	19.01.15-20.46.25-1-192126	115	7	7	1	0	1	481	6	6	0	0	NA	NA	NA	38	32	174	505	166	87	248	146	2	12	2	0.011	0.024	0.012
.	19.01.15-20.46.27-1-192131	96	3	3	0	0	0	488	1	1	0	0	NA	NA	NA	32	34	167	509	171	82	253	153	0	4	7	0	0.008	0.041
.	19.01.15-20.46.31-1-192135	236	14	14	6	0	4	535	13	13	0	0	NA	NA	NA	72	88	177	544	180	92	280	163	1	53	0	0.006	0.097	0
.	19.01.15-20.46.34-1-192136	495	106	106	27	0	23	581	99	99	0	0	NA	NA	NA	127	128	182	565	194	97	308	176	78	230	16	0.429	0.407	0.082
.	19.01.15-20.46.37-1-192152	543	88	88	30	0	22	601	83	83	0	0	NA	NA	NA	149	150	190	581	192	105	322	174	89	198	7	0.468	0.341	0.036
.	19.01.15-20.46.41-1-192155	62	3	3	1	0	0	481	2	2	0	0	NA	NA	NA	23	30	171	507	165	86	249	146	0	6	0	0	0.012	0
.	19.01.15-20.46.41-1-192157	499	72	72	24	0	17	598	64	64	0	0	NA	NA	NA	155	157	190	580	200	105	312	181	92	180	12	0.484	0.31	0.06
.	19.01.15-20.46.48-1-192164	34	1	1	0	0	0	0	0	0	0	0	NA	NA	NA	7	11	165	494	165	0	0	0	0	0	0	0	0	0
.	19.01.15-20.46.50-1-192167	61	2	2	0	0	0	479	1	1	0	0	NA	NA	NA	14	20	167	501	165	83	249	147	0	3	0	0	0.006	0
.	19.01.15-20.46.53-1-192169	301	34	34	5	0	2	546	29	29	0	0	NA	NA	NA	79	96	186	541	182	97	285	164	19	72	6	0.102	0.133	0.033
.	19.01.15-20.46.57-1-192173	235	14	14	4	0	3	518	12	12	0	0	NA	NA	NA	74	72	178	533	174	90	272	156	5	29	3	0.028	0.054	0.017
.	19.01.15-20.46.57-1-192174	60	2	2	2	0	2	475	1	1	0	0	NA	NA	NA	18	24	171	500	166	82	246	147	9	0	0	0.053	0	0
.	19.01.15-20.47.01-1-192177	120	6	6	1	0	1	485	5	5	0	0	NA	NA	NA	49	35	168	506	174	80	254	151	11	11	0	0.065	0.022	0
.	19.01.15-20.47.08-1-192179	210	10	10	3	0	3	518	8	8	0	0	NA	NA	NA	50	72	180	524	181	94	267	157	9	24	0	0.05	0.046	0
.	19.01.15-20.47.17-1-192183	63	2	2	1	0	1	475	1	1	0	0	NA	NA	NA	29	25	163	508	167	82	246	147	0	8	0	0	0.016	0
.	19.01.15-20.47.18-1-192184	180	12	12	4	0	2	513	9	9	0	0	NA	NA	NA	58	63	175	527	174	86	269	158	10	23	6	0.057	0.044	0.034
.	19.01.15-20.47.23-1-192185	110	7	7	1	0	1	474	6	6	0	0	NA	NA	NA	39	23	167	504	165	82	248	144	2	11	4	0.012	0.022	0.024
.	19.01.15-20.47.28-1-192186	211	10	10	4	0	3	515	8	8	0	0	NA	NA	NA	70	70	181	531	171	91	271	153	16	11	2	0.088	0.021	0.012
.	19.01.15-20.47.32-1-192187	119	11	11	3	0	3	489	9	9	0	0	NA	NA	NA	30	38	173	510	168	86	253	150	4	19	4	0.023	0.037	0.024
.	19.01.15-20.47.41-1-192205	93	7	7	0	0	0	479	5	5	0	0	NA	NA	NA	36	27	166	507	167	81	253	145	5	7	3	0.03	0.014	0.018
.	19.01.15-20.47.41-1-192207	144	18	18	2	0	2	489	17	17	0	0	NA	NA	NA	45	37	166	509	175	83	253	153	11	42	2	0.066	0.083	0.011
.	19.01.15-20.47.47-1-192213	120	11	11	2	0	0	489	8	8	0	0	NA	NA	NA	45	40	169	514	170	84	257	148	7	14	7	0.041	0.027	0.041
.	19.01.15-20.47.50-1-192217	131	9	9	1	0	1	505	7	7	0	0	NA	NA	NA	46	56	174	522	173	88	266	151	9	18	0	0.052	0.034	0
.	19.01.15-20.47.51-1-192219	326	23	23	6	0	3	540	21	21	0	0	NA	NA	NA	68	88	177	536	188	90	282	168	2	47	6	0.011	0.088	0.032
.	19.01.15-20.47.57-1-192222	97	4	4	0	0	0	485	3	3	0	0	NA	NA	NA	30	35	173	506	169	87	248	150	6	5	0	0.035	0.01	0
.	19.01.15-20.48.13-1-192229	298	37	37	8	0	7	527	35	35	0	0	NA	NA	NA	98	76	174	541	174	88	285	154	34	67	7	0.195	0.124	0.04
.	19.01.15-20.48.14-1-192230	256	77	77	22	0	19	498	70	70	0	0	NA	NA	NA	79	55	175	517	176	84	258	156	64	133	4	0.366	0.257	0.023
.	19.01.15-20.48.15-1-192231	61	2	2	1	0	1	295	1	1	0	0	NA	NA	NA	24	24	168	503	166	53	156	86	0	5	6	0	0.01	0.036
.	19.01.15-20.48.21-1-192233	121	17	17	2	0	2	484	15	15	0	0	NA	NA	NA	35	24	170	503	164	86	252	146	2	30	2	0.012	0.06	0.012
.	19.01.15-20.48.23-1-192238	150	9	9	3	0	3	494	8	8	0	0	NA	NA	NA	51	42	169	519	167	83	262	149	3	20	8	0.018	0.039	0.048
.	19.01.15-20.48.27-1-192245	125	8	8	4	0	3	485	5	5	0	0	NA	NA	NA	41	29	168	503	171	86	248	151	6	16	0	0.036	0.032	0
.	19.01.15-20.48.28-1-192250	142	7	7	1	0	0	496	6	6	0	0	NA	NA	NA	39	41	170	509	175	87	254	155	5	17	1	0.029	0.033	0.006
.	19.01.15-20.48.33-1-192254	343	66	66	12	0	11	525	60	60	0	0	NA	NA	NA	93	78	175	545	171	88	284	153	44	141	8	0.251	0.259	0.047
.	19.01.15-20.48.41-1-192272	96	10	10	5	0	4	493	9	9	0	0	NA	NA	NA	28	40	173	514	166	87	258	148	11	13	4	0.064	0.025	0.024
.	19.01.15-20.48.42-1-192274	322	40	40	15	0	12	540	36	36	0	0	NA	NA	NA	97	97	174	549	187	85	289	166	7	106	2	0.04	0.193	0.011
.	19.01.15-20.48.43-1-192276	174	10	10	4	0	4	504	9	9	0	0	NA	NA	NA	63	52	175	521	169	89	266	149	8	32	0	0.046	0.061	0
.	19.01.15-20.48.43-1-192277	122	11	11	1	0	1	487	8	8	0	0	NA	NA	NA	33	37	174	508	168	87	253	147	7	12	0	0.04	0.024	0
.	19.01.15-20.48.44-1-192279	182	29	29	4	0	4	515	28	28	0	0	NA	NA	NA	53	64	171	535	171	86	276	153	28	58	8	0.164	0.108	0.047
.	19.01.15-20.49.01-1-192291	387	69	69	17	0	15	559	64	64	0	0	NA	NA	NA	88	110	188	543	192	100	285	174	66	131	8	0.351	0.241	0.042
.	19.01.15-20.49.03-1-192292	31	1	1	1	0	1	0	0	0	0	0	NA	NA	NA	8	14	167	495	165	0	0	0	0	0	0	0	0	0
.	19.01.15-20.49.05-1-192293	118	6	6	3	0	3	494	5	5	0	0	NA	NA	NA	37	39	173	508	171	90	253	151	9	4	0	0.052	0.008	0
.	19.01.15-20.49.09-1-192294	229	12	12	5	0	4	507	11	11	0	0	NA	NA	NA	54	51	182	516	166	97	263	147	18	27	2	0.099	0.052	0.012
.	19.01.15-20.49.12-1-192298	310	29	29	11	0	10	538	28	28	0	0	NA	NA	NA	98	91	185	538	181	100	278	160	23	54	0	0.124	0.1	0
.	19.01.15-20.49.20-1-192299	57	3	3	0	0	0	0	2	2	0	0	NA	NA	NA	15	17	168	498	164	0	0	0	0	1	2	0	0.002	0.012
.	19.01.15-20.49.27-1-192301	146	9	9	0	0	0	493	7	7	0	0	NA	NA	NA	41	38	167	513	171	85	254	154	6	5	2	0.036	0.01	0.012
.	19.01.15-20.49.34-1-192303	152	18	18	4	0	4	498	15	15	0	0	NA	NA	NA	53	49	172	521	169	86	261	151	8	27	14	0.047	0.052	0.083
.	19.01.15-20.49.37-1-192319	98	5	5	2	0	1	482	4	4	0	0	NA	NA	NA	35	34	174	505	168	85	251	146	11	3	5	0.063	0.006	0.03
.	19.01.15-20.49.39-1-192320	178	12	12	4	0	2	506	11	11	0	0	NA	NA	NA	51	53	177	519	170	88	267	151	10	18	2	0.056	0.035	0.012
.	19.01.15-20.49.45-1-192327	120	5	5	3	0	2	501	4	4	0	0	NA	NA	NA	37	46	170	513	176	86	258	157	3	4	3	0.018	0.008	0.017
.	19.01.15-20.49.53-1-192334	117	9	9	1	0	1	490	8	8	0	0	NA	NA	NA	37	38	172	512	167	87	255	148	0	21	5	0	0.041	0.03
.	19.01.15-20.50.04-1-192343	276	47	47	11	0	10	528	45	45	0	0	NA	NA	NA	77	80	179	539	175	94	278	156	23	115	4	0.128	0.213	0.023
.	19.01.15-20.50.06-1-192344	118	10	10	2	0	2	494	6	6	0	0	NA	NA	NA	39	37	170	504	176	84	253	157	2	20	0	0.012	0.04	0
.	19.01.15-20.50.07-1-192345	175	17	17	2	0	1	497	14	14	0	0	NA	NA	NA	51	47	173	513	174	87	254	156	12	30	3	0.069	0.058	0.017
.	19.01.15-20.50.10-1-192346	66	3	3	0	0	0	479	2	2	0	0	NA	NA	NA	20	25	168	501	169	84	247	148	0	2	2	0	0.004	0.012
.	19.01.15-20.50.11-1-192347	512	94	94	29	0	23	597	81	81	0	0	NA	NA	NA	144	154	200	576	191	111	316	170	66	205	11	0.33	0.356	0.058
.	19.01.15-20.50.12-1-192348	301	30	30	7	0	7	534	28	28	0	0	NA	NA	NA	75	76	187	528	174	103	275	156	31	54	5	0.166	0.102	0.029
.	19.01.15-20.50.19-1-192352	63	3	3	2	0	2	479	2	2	0	0	NA	NA	NA	27	23	165	504	167	82	249	148	0	9	0	0	0.018	0
.	19.01.15-20.50.23-1-192353	207	16	16	5	0	5	507	14	14	0	0	NA	NA	NA	68	54	169	528	170	85	273	149	12	38	16	0.071	0.072	0.094
.	19.01.15-20.50.24-1-192358	120	7	7	1	0	1	482	5	5	0	0	NA	NA	NA	51	34	172	509	166	84	253	145	5	12	0	0.029	0.024	0
.	19.01.15-20.50.32-1-192362	62	2	2	1	0	1	486	1	1	0	0	NA	NA	NA	23	32	169	506	170	84	251	151	0	3	2	0	0.006	0.012
.	19.01.15-20.50.32-1-192363	145	19	19	6	0	4	500	17	17	0	0	NA	NA	NA	43	46	174	515	170	90	260	150	13	38	8	0.075	0.074	0.047
.	19.01.15-20.50.32-1-192364	200	26	26	5	0	4	497	22	22	0	0	NA	NA	NA	68	47	172	524	164	86	267	144	24	27	12	0.14	0.052	0.073
.	19.01.15-20.50.40-1-192382	122	10	10	1	0	1	479	9	9	0	0	NA	NA	NA	44	37	171	509	170	83	250	146	12	4	1	0.07	0.008	0.006
.	19.01.15-20.50.43-1-192386	274	80	80	19	0	16	526	68	68	0	0	NA	NA	NA	92	78	179	541	171	92	283	151	61	147	20	0.341	0.272	0.117
.	19.01.15-20.50.58-1-192399	300	46	46	8	0	7	538	43	43	0	0	NA	NA	NA	83	95	188	540	180	100	278	160	40	73	6	0.213	0.135	0.033
.	19.01.15-20.50.58-1-192400	85	4	4	3	0	1	480	2	2	0	0	NA	NA	NA	33	29	168	508	166	82	252	146	10	4	0	0.06	0.008	0
.	19.01.15-20.50.59-1-192402	64	2	2	0	0	0	474	0	0	0	0	NA	NA	NA	22	19	168	496	168	83	246	145	0	1	1	0	0.002	0.006
.	19.01.15-20.51.02-1-192403	175	19	19	7	0	4	509	18	18	0	0	NA	NA	NA	52	53	174	521	171	92	266	151	15	29	7	0.086	0.056	0.041
.	19.01.15-20.51.11-1-192404	180	20	20	8	0	6	503	17	17	0	0	NA	NA	NA	48	51	171	516	177	89	260	154	11	28	2	0.064	0.054	0.011
.	19.01.15-20.51.14-1-192408	93	7	7	3	0	2	482	5	5	0	0	NA	NA	NA	32	35	170	506	172	82	249	151	3	3	9	0.018	0.006	0.052
.	19.01.15-20.51.18-1-192409	64	2	2	0	0	0	469	1	1	0	0	NA	NA	NA	17	18	167	499	165	78	247	144	0	0	2	0	0	0.012
.	19.01.15-20.51.19-1-192410	239	43	43	13	0	8	520	38	38	0	0	NA	NA	NA	78	67	181	526	173	94	272	154	53	93	4	0.293	0.177	0.023
.	19.01.15-20.51.30-1-192411	179	13	13	2	0	1	501	10	10	0	0	NA	NA	NA	55	47	175	515	170	88	262	151	8	20	0	0.046	0.039	0
.	19.01.15-20.51.30-1-192412	89	7	7	1	0	1	488	6	6	0	0	NA	NA	NA	28	34	167	509	171	83	250	155	0	12	0	0	0.024	0
.	19.01.15-20.51.34-1-192413	62	3	3	0	0	0	477	2	2	0	0	NA	NA	NA	24	23	166	504	166	82	251	144	5	0	0	0.03	0	0
.	19.01.15-20.51.48-1-192438	94	5	5	0	0	0	488	4	4	0	0	NA	NA	NA	26	31	166	506	172	84	252	152	2	7	0	0.012	0.014	0
.	19.01.15-20.51.50-1-192442	351	45	45	9	0	6	551	42	42	0	0	NA	NA	NA	102	100	188	542	183	103	286	162	31	87	0	0.165	0.161	0
.	19.01.15-20.51.50-1-192443	348	97	97	32	0	21	539	89	89	0	0	NA	NA	NA	118	83	178	540	178	94	289	156	75	213	17	0.421	0.394	0.096
.	19.01.15-20.52.01-1-192449	308	56	56	18	0	13	546	53	53	0	0	NA	NA	NA	83	97	177	545	188	93	286	167	62	126	1	0.35	0.231	0.005
.	19.01.15-20.52.03-1-192451	36	1	1	0	0	0	0	0	0	0	0	NA	NA	NA	9	7	163	494	163	0	0	0	0	0	0	0	0	0
.	19.01.15-20.52.06-1-192452	322	57	57	9	0	5	534	49	49	0	0	NA	NA	NA	104	88	184	541	176	94	285	155	62	97	10	0.337	0.179	0.057
.	19.01.15-20.52.07-1-192453	372	55	55	10	0	10	562	51	51	0	0	NA	NA	NA	110	113	186	559	181	100	300	162	36	125	4	0.194	0.224	0.022
.	19.01.15-20.52.08-1-192454	443	90	90	22	0	20	569	78	78	0	0	NA	NA	NA	131	129	193	572	177	105	309	155	58	204	6	0.301	0.357	0.034
.	19.01.15-20.52.58-1-192495	156	19	19	6	0	5	491	15	15	0	0	NA	NA	NA	51	40	172	514	167	87	259	145	14	37	1	0.081	0.072	0.006
.	19.01.15-20.53.07-1-192497	229	22	22	6	0	6	510	21	21	0	0	NA	NA	NA	81	66	181	522	176	94	261	155	18	52	2	0.099	0.1	0.011
.	19.01.15-20.53.26-1-192503	122	11	11	1	0	0	481	10	10	0	0	NA	NA	NA	35	31	170	505	169	84	249	148	12	15	3	0.071	0.03	0.018
.	19.01.15-20.53.28-1-192504	121	5	5	2	0	1	487	4	4	0	0	NA	NA	NA	40	35	168	511	169	83	255	149	0	12	6	0	0.023	0.036
.	19.01.15-20.53.42-1-192522	582	83	83	17	0	14	619	73	73	0	0	NA	NA	NA	141	171	199	586	199	115	324	180	71	141	16	0.357	0.241	0.08
.	19.01.15-20.53.44-1-192525	261	30	30	4	0	4	513	28	28	0	0	NA	NA	NA	67	66	174	533	172	85	275	153	34	60	3	0.195	0.113	0.017
.	19.01.15-20.53.44-1-192527	404	66	66	17	0	15	563	63	63	0	0	NA	NA	NA	104	112	200	547	178	115	287	161	40	168	15	0.2	0.307	0.084
.	19.01.15-20.53.48-1-192532	120	9	9	1	0	1	486	8	8	0	0	NA	NA	NA	43	33	170	509	167	84	256	146	2	10	8	0.012	0.02	0.048
.	19.01.15-20.54.02-1-192540	299	91	91	19	0	15	536	82	82	0	0	NA	NA	NA	99	87	181	540	179	96	282	158	89	148	35	0.492	0.274	0.196
.	19.01.15-20.54.14-1-192544	155	14	14	4	0	4	487	13	13	0	0	NA	NA	NA	56	39	171	511	170	85	252	150	10	16	7	0.058	0.031	0.041
.	19.01.15-20.54.14-1-192545	118	4	4	0	0	0	479	3	3	0	0	NA	NA	NA	23	20	166	500	167	83	248	148	0	7	0	0	0.014	0
.	19.01.15-20.54.30-1-192551	34	1	1	0	0	0	0	0	0	0	0	NA	NA	NA	10	5	163	492	163	0	0	0	0	3	0	0	0.006	0
.	19.01.15-20.54.32-1-192552	352	51	51	10	0	7	530	48	48	0	0	NA	NA	NA	82	86	185	529	185	98	269	163	46	102	6	0.249	0.193	0.032
.	19.01.15-20.54.32-1-192553	60	2	2	2	0	2	100	0	0	0	0	NA	NA	NA	9	22	168	504	163	18	51	31	0	0	2	0	0	0.012
.	19.01.15-20.54.39-1-192573	203	16	16	4	0	4	518	14	14	0	0	NA	NA	NA	71	73	176	535	175	89	277	152	19	35	2	0.108	0.065	0.011
.	19.01.15-20.54.44-1-192578	404	89	89	28	0	24	535	83	83	0	0	NA	NA	NA	103	85	177	541	180	94	282	159	55	226	17	0.311	0.418	0.094
.	19.01.15-20.54.48-1-192584	275	17	17	6	0	4	533	14	14	0	0	NA	NA	NA	87	85	184	530	184	100	271	162	4	42	5	0.022	0.079	0.027
.	19.01.15-20.54.59-1-192592	59	2	2	0	0	0	100	1	1	0	0	NA	NA	NA	19	17	165	496	169	15	52	33	0	3	0	0	0.006	0
.	19.01.15-20.55.09-1-192593	92	6	6	1	0	0	481	5	5	0	0	NA	NA	NA	31	24	163	501	173	79	247	155	3	13	1	0.018	0.026	0.006
.	19.01.15-20.55.12-1-192597	350	104	104	30	0	20	548	95	95	0	0	NA	NA	NA	99	94	185	540	182	100	285	163	73	219	15	0.395	0.406	0.082
.	19.01.15-20.55.16-1-192598	94	4	4	1	0	1	479	2	2	0	0	NA	NA	NA	28	22	168	503	164	84	247	148	1	5	5	0.006	0.01	0.03
.	19.01.15-20.55.24-1-192599	292	83	83	15	0	14	520	78	78	0	0	NA	NA	NA	90	68	177	521	183	88	272	160	77	171	12	0.435	0.328	0.066
.	19.01.15-20.55.28-1-192600	123	6	6	3	0	3	488	5	5	0	0	NA	NA	NA	35	36	174	506	169	87	252	149	5	10	0	0.029	0.02	0
.	19.01.15-20.55.30-1-192601	260	18	18	9	0	7	528	15	15	0	0	NA	NA	NA	85	82	179	537	179	91	278	159	13	48	4	0.073	0.089	0.022
.	19.01.15-20.55.44-1-192623	351	69	69	23	0	17	545	61	61	0	0	NA	NA	NA	117	109	177	559	186	90	294	161	50	125	11	0.282	0.224	0.059
.	19.01.15-20.55.47-1-192628	150	8	8	3	0	2	491	7	7	0	0	NA	NA	NA	49	42	171	513	171	87	255	149	5	12	7	0.029	0.023	0.041
.	19.01.15-20.55.50-1-192632	521	73	73	15	0	10	593	64	64	0	0	NA	NA	NA	154	147	190	574	196	104	311	178	77	155	3	0.405	0.27	0.015
.	19.01.15-20.55.59-1-192638	118	5	5	1	0	1	497	3	3	0	0	NA	NA	NA	35	49	170	517	175	84	259	154	3	4	0	0.018	0.008	0
.	19.01.15-20.56.01-1-192639	386	69	69	18	0	10	552	64	64	0	0	NA	NA	NA	92	107	185	549	186	101	285	166	53	150	20	0.286	0.273	0.108
.	19.01.15-20.56.08-1-192640	378	78	78	18	0	15	553	70	70	0	0	NA	NA	NA	93	107	186	546	188	100	286	167	65	128	8	0.349	0.234	0.043
.	19.01.15-20.56.12-1-192644	380	79	79	25	0	22	564	73	73	0	0	NA	NA	NA	106	110	174	555	194	91	298	175	35	155	21	0.201	0.279	0.108
.	19.01.15-20.56.28-1-192653	371	65	65	17	0	12	559	57	57	0	0	NA	NA	NA	98	107	195	549	176	106	295	158	61	152	10	0.313	0.277	0.057
.	19.01.15-20.56.58-1-192687	184	30	30	8	0	6	507	25	25	0	0	NA	NA	NA	59	54	174	521	172	92	265	150	42	64	3	0.241	0.123	0.017
.	19.01.15-20.57.00-1-192690	92	3	3	0	0	0	482	2	2	0	0	NA	NA	NA	41	31	169	507	168	83	249	150	0	4	1	0	0.008	0.006
.	19.01.15-20.57.05-1-192692	440	130	130	41	0	30	552	117	117	0	0	NA	NA	NA	101	102	189	547	179	102	289	161	99	270	17	0.524	0.494	0.095
.	19.01.15-20.57.12-1-192696	95	5	5	1	0	1	486	4	4	0	0	NA	NA	NA	20	27	169	502	169	84	253	149	6	0	1	0.036	0	0.006
.	19.01.15-20.57.20-1-192697	125	18	18	5	0	5	491	16	16	0	0	NA	NA	NA	44	49	170	519	173	83	256	152	25	28	0	0.147	0.054	0
.	19.01.15-20.57.26-1-192698	93	8	8	1	0	1	483	7	7	0	0	NA	NA	NA	29	38	171	513	167	84	256	143	4	21	0	0.023	0.041	0
.	19.01.15-20.57.28-1-192699	121	8	8	1	0	1	493	6	6	0	0	NA	NA	NA	32	41	171	512	171	85	257	151	10	6	3	0.058	0.012	0.018
.	19.01.15-20.57.43-1-192719	295	49	49	10	0	6	544	46	46	0	0	NA	NA	NA	97	91	181	545	178	98	288	158	46	111	1	0.254	0.204	0.006
.	19.01.15-20.57.44-1-192721	64	4	4	1	0	1	475	3	3	0	0	NA	NA	NA	27	24	166	506	165	84	246	145	2	4	5	0.012	0.008	0.03
.	19.01.15-20.57.47-1-192725	127	19	19	6	0	6	489	18	18	0	0	NA	NA	NA	46	36	174	505	170	91	249	149	6	33	7	0.034	0.065	0.041
.	19.01.15-20.57.47-1-192726	301	30	30	10	0	9	532	27	27	0	0	NA	NA	NA	94	83	176	534	186	91	275	166	19	65	6	0.108	0.122	0.032
.	19.01.15-20.57.48-1-192728	148	17	17	4	0	4	487	14	14	0	0	NA	NA	NA	40	38	167	515	169	84	256	147	0	37	11	0	0.072	0.065
.	19.01.15-20.57.53-1-192732	178	13	13	4	0	2	497	10	10	0	0	NA	NA	NA	57	48	173	516	172	86	256	155	2	22	4	0.012	0.043	0.023
.	19.01.15-20.57.56-1-192734	114	4	4	2	0	2	498	3	3	0	0	NA	NA	NA	39	52	169	519	177	81	259	158	6	2	8	0.036	0.004	0.045
.	19.01.15-20.57.57-1-192736	418	77	77	21	0	15	568	74	74	0	0	NA	NA	NA	98	118	193	558	180	108	296	164	91	145	5	0.472	0.26	0.028
.	19.01.15-20.58.10-1-192740	403	42	42	13	0	10	569	37	37	0	0	NA	NA	NA	122	121	191	562	181	101	307	161	20	106	8	0.105	0.189	0.044
.	19.01.15-20.58.14-1-192744	176	10	10	3	0	3	502	8	8	0	0	NA	NA	NA	38	47	173	516	171	88	263	151	9	25	0	0.052	0.048	0
.	19.01.15-20.58.15-1-192745	58	2	2	2	0	2	0	1	1	0	0	NA	NA	NA	19	20	166	501	166	0	0	0	0	4	3	0	0.008	0.018
.	19.01.15-20.58.17-1-192746	34	1	1	0	0	0	0	0	0	0	0	NA	NA	NA	11	10	165	492	166	0	0	0	0	2	0	0	0.004	0
.	19.01.15-20.58.19-1-192748	320	54	54	22	0	17	544	51	51	0	0	NA	NA	NA	85	101	180	562	172	93	299	152	57	130	0	0.317	0.231	0
.	19.01.15-20.58.20-1-192749	257	44	44	17	0	12	524	40	40	0	0	NA	NA	NA	71	77	179	533	178	92	275	157	55	71	10	0.307	0.133	0.056
.	19.01.15-20.58.27-1-192760	64	2	2	0	0	0	476	1	1	0	0	NA	NA	NA	16	14	164	499	164	83	245	148	0	1	1	0	0.002	0.006
.	19.01.15-20.58.34-1-192765	115	9	9	2	0	2	482	8	8	0	0	NA	NA	NA	35	35	168	514	166	85	253	144	1	15	4	0.006	0.029	0.024
.	19.01.15-20.58.38-1-192784	65	3	3	0	0	0	299	2	2	0	0	NA	NA	NA	16	16	165	498	166	52	154	93	0	3	0	0	0.006	0
.	19.01.15-20.58.48-1-192794	235	36	36	9	0	8	509	32	32	0	0	NA	NA	NA	81	59	176	522	174	91	265	153	24	90	7	0.136	0.172	0.04
.	19.01.15-20.58.48-1-192795	261	78	78	23	0	16	522	74	74	0	0	NA	NA	NA	61	70	179	525	179	92	269	161	80	173	8	0.447	0.33	0.045
.	19.01.15-20.58.51-1-192799	359	39	39	10	0	8	539	34	34	0	0	NA	NA	NA	89	85	181	541	176	97	285	157	47	82	4	0.26	0.152	0.023
.	19.01.15-20.59.08-1-192804	294	39	39	9	0	7	550	36	36	0	0	NA	NA	NA	85	101	181	552	181	91	293	166	35	80	10	0.193	0.145	0.055
.	19.01.15-20.59.12-1-192808	380	75	75	25	0	20	567	68	68	0	0	NA	NA	NA	105	115	195	548	185	108	292	167	65	164	8	0.333	0.299	0.043
.	19.01.15-20.59.16-1-192809	624	98	98	26	0	19	631	90	90	0	0	NA	NA	NA	159	187	200	596	204	113	333	185	82	200	18	0.41	0.336	0.088
.	19.01.15-20.59.24-1-192810	202	17	17	5	0	3	507	15	15	0	0	NA	NA	NA	60	54	178	518	171	91	262	154	19	49	7	0.107	0.095	0.041
.	19.01.15-20.59.28-1-192812	32	1	1	0	0	0	0	0	0	0	0	NA	NA	NA	9	9	163	495	164	0	0	0	0	0	0	0	0	0
.	19.01.15-20.59.30-1-192813	385	105	105	30	0	24	561	91	91	0	0	NA	NA	NA	111	114	185	553	189	99	290	172	97	176	11	0.524	0.318	0.058
.	19.01.15-20.59.43-1-192834	118	4	4	0	0	0	487	3	3	0	0	NA	NA	NA	42	30	169	505	169	83	251	153	0	11	0	0	0.022	0
.	19.01.15-20.59.44-1-192836	372	75	75	18	0	14	565	68	68	0	0	NA	NA	NA	104	114	182	565	180	97	307	161	48	162	2	0.264	0.287	0.011
.	19.01.15-20.59.53-1-192844	114	6	6	4	0	4	473	5	5	0	0	NA	NA	NA	37	22	166	504	165	82	246	145	7	6	4	0.042	0.012	0.024
.	19.01.15-21.00.03-1-192853	153	13	13	3	0	2	491	11	11	0	0	NA	NA	NA	50	49	171	522	169	82	261	148	3	33	0	0.018	0.063	0
.	19.01.15-21.00.04-1-192854	209	93	93	19	0	15	503	85	85	0	0	NA	NA	NA	63	55	174	523	171	87	266	150	91	170	9	0.523	0.325	0.053
.	19.01.15-21.00.09-1-192855	60	2	2	1	0	1	481	1	1	0	0	NA	NA	NA	24	25	167	503	168	83	249	149	0	10	0	0	0.02	0
.	19.01.15-21.00.16-1-192859	148	16	16	5	0	4	516	14	14	0	0	NA	NA	NA	48	57	170	523	177	87	271	158	15	26	3	0.088	0.05	0.017
.	19.01.15-21.00.21-1-192860	226	34	34	14	0	9	527	32	32	0	0	NA	NA	NA	79	82	182	535	178	93	277	157	38	89	3	0.209	0.166	0.017
.	19.01.15-21.00.33-1-192865	99	4	4	2	0	1	476	3	3	0	0	NA	NA	NA	31	23	166	504	166	80	249	147	0	4	3	0	0.008	0.018
.	19.01.15-21.00.41-1-192887	295	60	60	12	0	8	529	55	55	0	0	NA	NA	NA	93	79	181	528	183	94	269	166	52	118	11	0.287	0.223	0.06
.	19.01.15-21.00.45-1-192892	266	20	20	7	0	6	539	17	17	0	0	NA	NA	NA	68	85	183	542	173	97	286	156	24	36	3	0.131	0.066	0.017
.	19.01.15-21.00.46-1-192895	60	2	2	0	0	0	247	1	1	0	0	NA	NA	NA	11	17	165	498	167	34	138	75	2	2	0	0.012	0.004	0
.	19.01.15-21.00.55-1-192901	118	8	8	1	0	1	480	5	5	0	0	NA	NA	NA	43	41	172	512	170	82	253	145	7	16	0	0.041	0.031	0
.	19.01.15-21.01.13-1-192979	237	16	16	2	0	2	511	14	14	0	0	NA	NA	NA	61	65	176	529	173	92	271	148	3	33	6	0.017	0.062	0.035
.	19.01.15-21.01.16-1-192980	320	68	68	16	0	11	544	62	62	0	0	NA	NA	NA	84	94	179	545	183	93	285	166	50	121	9	0.279	0.222	0.049
.	19.01.15-21.01.17-1-192981	217	26	26	8	0	6	527	23	23	0	0	NA	NA	NA	69	68	174	532	175	91	278	158	14	65	10	0.08	0.122	0.057
.	19.01.15-21.01.22-1-192982	148	17	17	4	0	3	496	16	16	0	0	NA	NA	NA	51	41	175	507	172	89	253	154	6	25	3	0.034	0.049	0.017
.	19.01.15-21.01.26-1-192983	65	2	2	1	0	1	399	1	1	0	0	NA	NA	NA	21	27	168	504	168	71	204	124	2	0	0	0.012	0	0
.	19.01.15-21.01.37-1-192999	210	13	13	3	0	3	517	10	10	0	0	NA	NA	NA	65	71	174	537	173	89	277	151	15	23	5	0.086	0.043	0.029
.	19.01.15-21.01.38-1-193000	431	118	118	29	0	24	580	111	111	0	0	NA	NA	NA	119	137	192	573	185	105	310	165	78	214	27	0.406	0.373	0.146
.	19.01.15-21.01.39-1-193001	143	7	7	1	0	1	500	6	6	0	0	NA	NA	NA	38	49	172	519	171	87	261	152	0	16	0	0	0.031	0
.	19.01.15-21.01.46-1-193009	155	16	16	3	0	3	498	14	14	0	0	NA	NA	NA	42	45	175	515	168	88	262	148	11	37	0	0.063	0.072	0
.	19.01.15-21.01.46-1-193010	263	65	65	21	0	13	527	58	58	0	0	NA	NA	NA	80	75	178	531	179	91	274	162	49	140	5	0.275	0.264	0.028
.	19.01.15-21.01.54-1-193016	330	69	69	17	0	15	527	64	64	0	0	NA	NA	NA	96	77	175	538	177	87	281	159	75	126	11	0.429	0.234	0.062
.	19.01.15-21.01.55-1-193017	242	53	53	10	0	8	515	49	49	0	0	NA	NA	NA	72	67	174	531	175	88	275	152	53	94	2	0.305	0.177	0.011
.	19.01.15-21.01.58-1-193022	388	112	112	32	0	26	549	103	103	0	0	NA	NA	NA	121	100	184	545	184	97	288	164	77	252	17	0.418	0.462	0.092
.	19.01.15-21.02.02-1-193024	266	32	32	9	0	8	524	30	30	0	0	NA	NA	NA	83	76	177	528	184	92	269	163	30	61	12	0.169	0.116	0.065
.	19.01.15-21.02.11-1-193026	127	10	10	1	0	1	487	9	9	0	0	NA	NA	NA	45	37	167	511	172	82	254	151	6	20	0	0.036	0.039	0
.	19.01.15-21.02.34-1-193034	98	13	13	1	0	1	477	11	11	0	0	NA	NA	NA	32	28	172	502	167	85	242	150	10	20	4	0.058	0.04	0.024
.	19.01.15-21.02.37-1-193050	159	23	23	6	0	6	502	22	22	0	0	NA	NA	NA	54	51	173	524	167	88	267	147	20	57	0	0.116	0.109	0
.	19.01.15-21.02.42-1-193057	313	67	67	25	0	16	545	64	64	0	0	NA	NA	NA	85	96	185	545	179	99	286	160	58	123	15	0.314	0.226	0.084
.	19.01.15-21.02.56-1-193068	93	6	6	2	0	2	488	5	5	0	0	NA	NA	NA	27	29	166	506	170	82	254	152	8	11	0	0.048	0.022	0
.	19.01.15-21.03.00-1-193072	118	5	5	0	0	0	505	4	4	0	0	NA	NA	NA	26	51	172	520	172	89	263	153	0	4	11	0	0.008	0.064
.	19.01.15-21.03.07-1-193073	181	27	27	2	0	2	504	25	25	0	0	NA	NA	NA	62	57	175	521	174	87	262	155	17	55	0	0.097	0.106	0
.	19.01.15-21.03.09-1-193074	299	27	27	6	0	4	539	24	24	0	0	NA	NA	NA	98	85	187	526	185	99	273	167	15	45	4	0.08	0.086	0.022
.	19.01.15-21.03.15-1-193079	37	1	1	0	0	0	0	0	0	0	0	NA	NA	NA	12	14	166	498	163	0	0	0	0	3	0	0	0.006	0
.	19.01.15-21.03.19-1-193081	60	2	2	0	0	0	49	1	1	0	0	NA	NA	NA	19	22	168	501	166	9	25	15	0	1	0	0	0.002	0
.	19.01.15-21.03.22-1-193082	289	94	94	26	0	21	529	90	90	0	0	NA	NA	NA	84	79	178	531	183	90	277	162	86	169	10	0.483	0.318	0.055
.	19.01.15-21.03.24-1-193083	61	3	3	1	0	1	350	2	2	0	0	NA	NA	NA	21	16	168	494	167	62	182	106	0	2	3	0	0.004	0.018
.	19.01.15-21.03.29-1-193084	243	32	32	7	0	7	527	28	28	0	0	NA	NA	NA	71	75	175	535	178	89	276	162	18	66	9	0.103	0.123	0.051
.	19.01.15-21.03.35-1-193085	92	3	3	0	0	0	480	2	2	0	0	NA	NA	NA	25	22	170	497	168	84	248	148	0	3	2	0	0.006	0.012
.	19.01.15-21.03.54-1-193113	325	122	122	30	0	24	532	116	116	0	0	NA	NA	NA	89	86	172	540	187	88	279	165	82	210	28	0.477	0.389	0.15
.	19.01.15-21.04.00-1-193118	314	125	125	38	0	33	521	115	115	0	0	NA	NA	NA	91	75	174	537	177	88	276	157	95	240	16	0.546	0.447	0.09
.	19.01.15-21.04.01-1-193119	234	37	37	8	0	7	513	30	30	0	0	NA	NA	NA	51	66	173	525	181	90	266	157	34	63	3	0.197	0.12	0.017
.	19.01.15-21.04.03-1-193120	36	1	1	0	0	0	0	0	0	0	0	NA	NA	NA	6	11	167	492	165	0	0	0	0	2	0	0	0.004	0
.	19.01.15-21.04.06-1-193121	172	6	6	1	0	1	509	5	5	0	0	NA	NA	NA	54	53	169	527	170	86	271	152	0	27	0	0	0.051	0
.	19.01.15-21.04.08-1-193122	32	1	1	0	0	0	0	0	0	0	0	NA	NA	NA	6	15	169	495	164	0	0	0	0	0	0	0	0	0
.	19.01.15-21.04.09-1-193123	185	27	27	4	0	2	505	25	25	0	0	NA	NA	NA	58	52	172	519	174	89	261	155	17	40	2	0.099	0.077	0.011
.	19.01.15-21.04.16-1-193127	64	2	2	0	0	0	448	1	1	0	0	NA	NA	NA	19	13	166	497	163	80	233	135	0	0	3	0	0	0.018
.	19.01.15-21.04.25-1-193129	199	27	27	6	0	4	502	26	26	0	0	NA	NA	NA	55	53	171	520	175	84	264	154	11	52	3	0.064	0.1	0.017
.	19.01.15-21.04.25-1-193130	273	102	102	27	0	22	511	91	91	0	0	NA	NA	NA	72	64	181	524	172	94	266	151	65	203	26	0.359	0.387	0.151
.	19.01.15-21.04.25-1-193131	31	1	1	0	0	0	0	0	0	0	0	NA	NA	NA	10	10	166	492	165	0	0	0	0	1	0	0	0.002	0
.	19.01.15-21.04.28-1-193132	204	18	18	2	0	2	522	16	16	0	0	NA	NA	NA	79	76	175	536	178	90	275	157	20	37	0	0.114	0.069	0
.	19.01.15-21.04.50-1-193167	239	32	32	11	0	8	521	30	30	0	0	NA	NA	NA	74	83	181	539	176	94	275	152	28	61	3	0.155	0.113	0.017
.	19.01.15-21.04.55-1-193169	144	18	18	3	0	3	489	16	16	0	0	NA	NA	NA	40	38	175	507	169	89	251	149	22	31	3	0.126	0.061	0.018
.	19.01.15-21.05.00-1-193174	60	3	3	1	0	1	479	2	2	0	0	NA	NA	NA	21	23	166	497	173	82	244	153	4	2	0	0.024	0.004	0
.	19.01.15-21.05.18-1-193178	65	2	2	2	0	2	477	1	1	0	0	NA	NA	NA	27	30	165	513	165	82	249	146	0	7	0	0	0.014	0
.	19.01.15-21.05.18-1-193179	181	30	30	5	0	5	501	28	28	0	0	NA	NA	NA	56	53	178	515	173	92	258	151	15	62	2	0.084	0.12	0.012
.	19.01.15-21.05.21-1-193180	202	13	13	2	0	2	514	12	12	0	0	NA	NA	NA	48	55	174	515	179	88	264	162	7	23	4	0.04	0.045	0.022
.	19.01.15-21.05.29-1-193181	496	83	83	34	0	26	602	78	78	0	0	NA	NA	NA	118	154	189	583	195	104	320	178	58	235	3	0.307	0.403	0.015
.	19.01.15-21.05.34-1-193182	65	2	2	0	0	0	475	1	1	0	0	NA	NA	NA	20	27	170	504	166	83	244	148	0	0	4	0	0	0.024
.	19.01.15-21.05.37-1-193198	126	12	12	3	0	1	485	11	11	0	0	NA	NA	NA	37	31	168	508	168	82	255	148	5	21	4	0.03	0.041	0.024
.	19.01.15-21.05.45-1-193206	155	17	17	3	0	2	499	15	15	0	0	NA	NA	NA	42	47	174	514	172	89	259	151	22	19	12	0.126	0.037	0.07
.	19.01.15-21.05.51-1-193214	226	23	23	7	0	5	531	21	21	0	0	NA	NA	NA	86	78	181	535	175	96	276	159	16	37	2	0.088	0.069	0.011
.	19.01.15-21.06.02-1-193219	318	28	28	4	0	4	544	25	25	0	0	NA	NA	NA	100	98	171	560	180	86	296	162	23	58	0	0.135	0.104	0
.	19.01.15-21.06.05-1-193220	178	10	10	5	0	4	505	7	7	0	0	NA	NA	NA	56	54	177	519	171	91	264	150	8	29	3	0.045	0.056	0.018
.	19.01.15-21.06.15-1-193224	209	17	17	6	0	4	519	15	15	0	0	NA	NA	NA	60	70	174	536	173	88	274	157	21	28	0	0.121	0.052	0
.	19.01.15-21.06.16-1-193225	222	17	17	3	0	3	515	16	16	0	0	NA	NA	NA	69	66	170	534	175	86	272	157	11	35	8	0.065	0.066	0.046
.	19.01.15-21.06.17-1-193226	273	36	36	7	0	7	533	34	34	0	0	NA	NA	NA	69	89	176	548	178	94	284	155	16	71	6	0.091	0.13	0.034
.	19.01.15-21.06.22-1-193227	185	19	19	6	0	5	501	15	15	0	0	NA	NA	NA	57	52	173	522	170	84	264	153	20	50	2	0.116	0.096	0.012
.	19.01.15-21.06.25-1-193228	64	2	2	0	0	0	467	1	1	0	0	NA	NA	NA	24	16	164	497	168	81	239	147	0	5	0	0	0.01	0
.	19.01.15-21.06.36-1-193237	31	1	1	0	0	0	0	0	0	0	0	NA	NA	NA	7	8	165	492	164	0	0	0	1	0	0	0.006	0	0
.	19.01.15-21.06.38-1-193253	264	40	40	11	0	10	525	36	36	0	0	NA	NA	NA	79	79	179	534	179	91	274	160	26	81	2	0.145	0.152	0.011
.	19.01.15-21.06.43-1-193261	146	17	17	3	0	2	505	16	16	0	0	NA	NA	NA	50	51	170	522	172	86	264	155	7	26	2	0.041	0.05	0.012
.	19.01.15-21.06.44-1-193263	293	70	70	15	0	9	519	66	66	0	0	NA	NA	NA	87	72	173	539	173	86	279	154	55	123	10	0.318	0.228	0.058
.	19.01.15-21.06.45-1-193265	179	15	15	4	0	4	495	12	12	0	0	NA	NA	NA	52	41	170	512	172	84	258	153	14	24	7	0.082	0.047	0.041
.	19.01.15-21.06.47-1-193268	92	5	5	3	0	2	489	4	4	0	0	NA	NA	NA	31	40	177	507	169	90	249	150	0	18	3	0	0.036	0.018
.	19.01.15-21.06.58-1-193278	30	1	1	0	0	0	0	0	0	0	0	NA	NA	NA	8	5	163	492	163	0	0	0	0	1	0	0	0.002	0
.	19.01.15-21.07.00-1-193279	403	90	90	24	0	19	544	79	79	0	0	NA	NA	NA	110	99	179	547	186	94	284	166	81	160	1	0.453	0.293	0.005
.	19.01.15-21.07.02-1-193280	154	17	17	4	0	3	498	16	16	0	0	NA	NA	NA	59	48	170	513	178	84	256	158	41	24	1	0.241	0.047	0.006
.	19.01.15-21.07.04-1-193282	268	53	53	21	0	14	537	48	48	0	0	NA	NA	NA	73	85	185	534	179	96	280	161	26	164	18	0.141	0.307	0.101
.	19.01.15-21.07.04-1-193283	593	60	60	15	0	12	595	56	56	0	0	NA	NA	NA	156	154	194	583	190	106	322	167	81	89	9	0.418	0.153	0.047
.	19.01.15-21.07.10-1-193284	249	73	73	17	0	15	509	69	69	0	0	NA	NA	NA	67	63	176	523	177	89	263	157	69	122	6	0.392	0.233	0.034
.	19.01.15-21.07.12-1-193288	211	10	10	1	0	1	528	9	9	0	0	NA	NA	NA	91	79	182	533	177	94	275	159	7	13	5	0.038	0.024	0.028
.	19.01.15-21.07.23-1-193289	232	23	23	7	0	6	503	19	19	0	0	NA	NA	NA	83	53	173	519	174	88	262	153	8	62	1	0.046	0.119	0.006
.	19.01.15-21.07.29-1-193290	175	9	9	2	0	2	499	7	7	0	0	NA	NA	NA	46	48	175	515	171	87	259	153	0	25	7	0	0.049	0.041
.	19.01.15-21.07.32-1-193291	354	61	61	19	0	14	559	55	55	0	0	NA	NA	NA	82	111	184	558	182	98	297	164	71	134	3	0.386	0.24	0.016
.	19.01.15-21.07.54-1-193319	153	8	8	1	0	1	504	6	6	0	0	NA	NA	NA	50	48	169	523	169	86	266	152	5	13	0	0.03	0.025	0
.	19.01.15-21.08.03-1-193324	62	2	2	0	0	0	477	1	1	0	0	NA	NA	NA	27	18	165	499	167	83	245	149	0	12	0	0	0.024	0
.	19.01.15-21.08.13-1-193329	361	38	38	11	0	9	552	36	36	0	0	NA	NA	NA	87	103	188	552	176	101	295	156	25	85	7	0.133	0.154	0.04
.	19.01.15-21.08.14-1-193330	263	39	39	6	0	6	526	36	36	0	0	NA	NA	NA	65	68	178	531	172	93	279	154	26	88	0	0.146	0.166	0
.	19.01.15-21.08.15-1-193331	234	25	25	6	0	4	516	23	23	0	0	NA	NA	NA	59	65	174	531	173	90	275	151	17	34	17	0.098	0.064	0.098
.	19.01.15-21.08.17-1-193332	122	4	4	2	0	2	497	3	3	0	0	NA	NA	NA	36	39	167	514	171	82	262	153	1	13	0	0.006	0.025	0
.	19.01.15-21.08.26-1-193340	33	1	1	1	0	1	0	0	0	0	0	NA	NA	NA	13	8	163	493	165	0	0	0	1	0	0	0.006	0	0
.	19.01.15-21.08.28-1-193345	122	5	5	2	0	2	486	4	4	0	0	NA	NA	NA	39	31	170	505	169	85	250	151	1	13	0	0.006	0.026	0
.	19.01.15-21.08.32-1-193346	62	2	2	0	0	0	471	1	1	0	0	NA	NA	NA	18	10	165	494	164	80	245	146	0	2	1	0	0.004	0.006
.	19.01.15-21.08.38-1-193366	360	109	109	27	0	26	560	101	101	0	0	NA	NA	NA	101	105	190	539	189	106	286	168	66	202	25	0.347	0.375	0.132
.	19.01.15-21.08.40-1-193371	327	32	32	9	0	5	556	30	30	0	0	NA	NA	NA	92	110	190	546	187	101	287	168	31	86	1	0.163	0.158	0.005
.	19.01.15-21.08.42-1-193374	35	1	1	0	0	0	0	0	0	0	0	NA	NA	NA	11	10	163	496	164	0	0	0	0	0	0	0	0	0
.	19.01.15-21.08.44-1-193377	173	30	30	7	0	5	507	27	27	0	0	NA	NA	NA	57	54	176	518	173	92	263	152	7	79	10	0.04	0.153	0.058
.	19.01.15-21.08.45-1-193379	88	7	7	3	0	2	486	5	5	0	0	NA	NA	NA	30	31	167	510	167	82	254	150	13	7	0	0.078	0.014	0
.	19.01.15-21.08.49-1-193383	33	1	1	0	0	0	0	0	0	0	0	NA	NA	NA	10	6	166	490	163	0	0	0	0	0	0	0	0	0
.	19.01.15-21.08.51-1-193387	287	93	93	26	0	23	536	86	86	0	0	NA	NA	NA	98	91	180	532	192	94	269	173	49	208	4	0.272	0.391	0.021
.	19.01.15-21.09.01-1-193392	225	30	30	12	0	9	507	27	27	0	0	NA	NA	NA	53	50	175	517	171	90	265	152	40	78	1	0.229	0.151	0.006
.	19.01.15-21.09.04-1-193393	375	64	64	17	0	15	557	61	61	0	0	NA	NA	NA	104	101	184	548	182	101	294	162	58	133	11	0.315	0.243	0.06
.	19.01.15-21.09.19-1-193397	438	39	39	10	0	8	570	34	34	0	0	NA	NA	NA	123	122	181	570	184	98	304	168	44	85	0	0.243	0.149	0
.	19.01.15-21.09.25-1-193398	33	1	1	0	0	0	0	0	0	0	0	NA	NA	NA	6	19	165	503	164	0	0	0	0	1	0	0	0.002	0
.	19.01.15-21.09.27-1-193400	229	16	16	2	0	2	527	12	12	0	0	NA	NA	NA	65	74	176	535	176	90	279	158	9	24	5	0.051	0.045	0.028
.	19.01.15-21.09.39-1-193417	382	51	51	11	0	7	562	48	48	0	0	NA	NA	NA	109	110	181	562	180	98	302	162	54	98	16	0.298	0.174	0.089
.	19.01.15-21.09.43-1-193422	321	84	84	23	0	22	555	79	79	0	0	NA	NA	NA	98	107	188	549	183	103	288	164	65	208	2	0.346	0.379	0.011
.	19.01.15-21.09.52-1-193431	171	20	20	4	0	3	504	18	18	0	0	NA	NA	NA	52	58	172	523	176	86	262	156	9	34	5	0.052	0.065	0.028
.	19.01.15-21.09.56-1-193432	121	9	9	3	0	2	484	7	7	0	0	NA	NA	NA	42	30	169	506	168	82	254	148	0	26	0	0	0.051	0
.	19.01.15-21.10.13-1-193444	318	46	46	13	0	10	534	44	44	0	0	NA	NA	NA	84	90	183	545	175	93	284	157	74	95	5	0.404	0.174	0.029
.	19.01.15-21.10.17-1-193445	33	1	1	0	0	0	0	0	0	0	0	NA	NA	NA	10	10	165	494	164	0	0	0	0	0	1	0	0	0.006
.	19.01.15-21.10.20-1-193446	212	22	22	3	0	2	510	18	18	0	0	NA	NA	NA	62	62	172	527	176	85	271	154	28	28	1	0.163	0.053	0.006
.	19.01.15-21.10.26-1-193447	264	46	46	10	0	6	515	44	44	0	0	NA	NA	NA	77	64	180	523	174	94	265	156	40	90	14	0.222	0.172	0.08
.	19.01.15-21.10.48-1-193479	32	1	1	1	0	1	0	0	0	0	0	NA	NA	NA	7	7	163	493	164	0	0	0	0	1	0	0	0.002	0
.	19.01.15-21.10.52-1-193485	60	2	2	1	0	1	472	1	1	0	0	NA	NA	NA	31	17	169	498	163	84	243	145	2	3	0	0.012	0.006	0
.	19.01.15-21.10.55-1-193486	152	13	13	8	0	5	491	11	11	0	0	NA	NA	NA	52	34	176	505	166	91	252	148	24	22	0	0.136	0.044	0
.	19.01.15-21.10.56-1-193488	231	39	39	11	0	7	526	38	38	0	0	NA	NA	NA	74	71	180	529	175	95	274	157	30	81	5	0.167	0.153	0.029
.	19.01.15-21.11.02-1-193492	225	25	25	6	0	3	521	21	21	0	0	NA	NA	NA	76	66	173	531	175	87	277	157	20	66	3	0.116	0.124	0.017
.	19.01.15-21.11.04-1-193493	117	5	5	2	0	2	484	4	4	0	0	NA	NA	NA	51	40	173	508	172	86	247	151	0	10	2	0	0.02	0.012
.	19.01.15-21.11.14-1-193497	94	11	11	4	0	2	479	9	9	0	0	NA	NA	NA	37	32	170	506	169	81	248	150	13	21	0	0.076	0.042	0
.	19.01.15-21.11.19-1-193498	59	2	2	0	0	0	475	1	1	0	0	NA	NA	NA	30	27	167	507	166	82	250	143	2	4	0	0.012	0.008	0
.	19.01.15-21.11.19-1-193499	238	11	11	3	0	2	512	9	9	0	0	NA	NA	NA	72	65	171	530	177	85	273	154	14	23	0	0.082	0.043	0
.	19.01.15-21.11.26-1-193500	92	3	3	1	0	1	493	1	1	0	0	NA	NA	NA	35	44	174	515	168	89	258	146	3	5	0	0.017	0.01	0
.	19.01.15-21.11.31-1-193501	62	3	3	0	0	0	476	2	2	0	0	NA	NA	NA	25	24	171	501	165	85	247	144	0	3	4	0	0.006	0.024
.	19.01.15-21.11.31-1-193502	241	43	43	16	0	14	540	41	41	0	0	NA	NA	NA	87	92	180	545	180	95	284	161	28	71	8	0.156	0.13	0.044
.	19.01.15-21.11.33-1-193503	127	9	9	1	0	1	505	7	7	0	0	NA	NA	NA	49	56	178	522	169	92	259	154	6	14	1	0.034	0.027	0.006
.	19.01.15-21.11.34-1-193504	118	10	10	4	0	4	488	9	9	0	0	NA	NA	NA	38	35	171	507	170	84	253	151	12	16	4	0.07	0.032	0.024
.	19.01.15-21.11.38-1-193520	92	8	8	2	0	2	485	7	7	0	0	NA	NA	NA	15	23	168	501	167	85	251	149	17	5	1	0.101	0.01	0.006
.	19.01.15-21.11.39-1-193521	150	13	13	2	0	1	494	10	10	0	0	NA	NA	NA	36	41	167	518	169	84	261	149	13	15	0	0.078	0.029	0
.	19.01.15-21.11.44-1-193527	62	4	4	1	0	1	476	3	3	0	0	NA	NA	NA	26	19	166	502	164	82	247	147	0	15	0	0	0.03	0
.	19.01.15-21.11.45-1-193529	389	128	128	29	0	26	540	115	115	0	0	NA	NA	NA	114	94	183	546	178	97	285	158	92	251	11	0.503	0.46	0.062
.	19.01.15-21.11.51-1-193536	112	12	12	5	0	4	484	10	10	0	0	NA	NA	NA	22	34	172	509	166	87	251	146	3	28	4	0.017	0.055	0.024
.	19.01.15-21.11.57-1-193541	349	76	76	20	0	14	528	66	66	0	0	NA	NA	NA	86	76	181	532	176	96	277	155	50	187	11	0.276	0.352	0.062
.	19.01.15-21.11.58-1-193542	88	3	3	1	0	1	491	1	1	0	0	NA	NA	NA	28	36	170	510	169	86	254	151	0	19	0	0	0.037	0
.	19.01.15-21.11.58-1-193543	121	11	11	1	0	1	496	9	9	0	0	NA	NA	NA	42	44	171	516	170	87	256	153	7	24	1	0.041	0.047	0.006
.	19.01.15-21.12.00-1-193545	169	11	11	0	0	0	507	9	9	0	0	NA	NA	NA	53	56	170	527	172	87	267	153	9	25	4	0.053	0.047	0.023
.	19.01.15-21.12.05-1-193547	121	13	13	2	0	2	485	8	8	0	0	NA	NA	NA	27	28	166	505	170	83	250	152	11	23	1	0.066	0.046	0.006
.	19.01.15-21.12.13-1-193551	59	2	2	1	0	1	470	0	0	0	0	NA	NA	NA	23	19	170	496	166	85	243	142	0	2	1	0	0.004	0.006
.	19.01.15-21.12.17-1-193552	331	59	59	18	0	15	558	53	53	0	0	NA	NA	NA	75	108	184	554	183	98	299	161	21	145	4	0.114	0.262	0.022
.	19.01.15-21.12.22-1-193553	149	11	11	2	0	2	499	9	9	0	0	NA	NA	NA	56	51	173	521	170	85	265	149	7	22	8	0.04	0.042	0.047
.	19.01.15-21.12.24-1-193554	87	4	4	0	0	0	481	3	3	0	0	NA	NA	NA	39	34	172	508	167	85	249	147	6	4	0	0.035	0.008	0
.	19.01.15-21.12.27-1-193555	92	6	6	0	0	0	480	4	4	0	0	NA	NA	NA	22	23	168	503	165	85	249	146	11	2	2	0.065	0.004	0.012
.	19.01.15-21.12.30-1-193556	303	71	71	19	0	15	541	66	66	0	0	NA	NA	NA	77	99	181	549	182	97	285	159	47	120	30	0.26	0.219	0.165
.	19.01.15-21.12.32-1-193557	32	1	1	0	0	0	0	0	0	0	0	NA	NA	NA	9	12	167	495	163	0	0	0	1	0	0	0.006	0	0
.	19.01.15-21.12.34-1-193558	57	2	2	0	0	0	251	1	1	0	0	NA	NA	NA	8	13	169	493	164	47	125	79	0	3	0	0	0.006	0
.	19.01.15-21.12.39-1-193578	291	26	26	5	0	3	524	23	23	0	0	NA	NA	NA	98	87	184	538	178	96	274	154	20	53	2	0.109	0.099	0.011
.	19.01.15-21.12.43-1-193586	416	129	129	25	0	20	573	120	120	0	0	NA	NA	NA	104	124	191	558	188	104	300	169	150	192	14	0.785	0.344	0.074
.	19.01.15-21.12.45-1-193589	225	43	43	9	0	8	513	38	38	0	0	NA	NA	NA	69	56	173	524	172	90	267	156	52	71	5	0.301	0.135	0.029
.	19.01.15-21.12.50-1-193595	166	21	21	7	0	4	497	18	18	0	0	NA	NA	NA	52	51	174	516	174	87	257	153	13	36	3	0.075	0.07	0.017
.	19.01.15-21.13.27-1-193606	91	3	3	1	0	1	485	1	1	0	0	NA	NA	NA	29	39	168	511	173	82	249	154	0	5	0	0	0.01	0
.	19.01.15-21.13.29-1-193607	289	39	39	9	0	9	536	35	35	0	0	NA	NA	NA	93	93	183	545	178	97	279	160	21	72	7	0.115	0.132	0.039
.	19.01.15-21.13.33-1-193608	184	15	15	8	0	4	508	12	12	0	0	NA	NA	NA	55	54	174	521	172	90	265	153	18	45	0	0.103	0.086	0
.	19.01.15-21.13.36-1-193609	265	16	16	6	0	3	520	15	15	0	0	NA	NA	NA	81	68	169	537	175	87	277	156	4	49	10	0.024	0.091	0.057
.	19.01.15-21.13.39-1-193625	61	2	2	0	0	0	480	1	1	0	0	NA	NA	NA	31	29	168	504	170	86	245	149	0	7	0	0	0.014	0
.	19.01.15-21.13.46-1-193633	33	1	1	0	0	0	0	0	0	0	0	NA	NA	NA	7	8	165	493	163	0	0	0	0	0	1	0	0	0.006
.	19.01.15-21.13.49-1-193637	33	1	1	0	0	0	0	0	0	0	0	NA	NA	NA	12	13	165	495	166	0	0	0	0	1	0	0	0.002	0
.	19.01.15-21.13.51-1-193639	114	12	12	4	0	4	489	11	11	0	0	NA	NA	NA	46	36	168	510	171	83	256	150	23	17	5	0.137	0.033	0.029
.	19.01.15-21.13.51-1-193641	121	8	8	2	0	2	487	6	6	0	0	NA	NA	NA	43	36	169	511	169	85	251	151	20	12	0	0.118	0.023	0
.	19.01.15-21.13.51-1-193642	36	1	1	1	0	1	0	0	0	0	0	NA	NA	NA	8	11	166	493	165	0	0	0	0	0	1	0	0	0.006
.	19.01.15-21.13.54-1-193643	67	4	4	0	0	0	300	3	3	0	0	NA	NA	NA	15	21	167	501	166	54	152	94	0	3	0	0	0.006	0
.	19.01.15-21.14.00-1-193648	98	13	13	2	0	2	483	12	12	0	0	NA	NA	NA	35	33	167	515	164	83	256	144	20	22	3	0.12	0.043	0.018
.	19.01.15-21.14.02-1-193649	151	17	17	5	0	5	496	16	16	0	0	NA	NA	NA	51	45	170	520	168	84	263	149	7	34	1	0.041	0.065	0.006
.	19.01.15-21.14.03-1-193650	389	102	102	27	0	22	552	92	92	0	0	NA	NA	NA	100	102	187	551	177	103	293	156	59	255	1	0.316	0.463	0.006
.	19.01.15-21.14.05-1-193651	489	89	89	27	0	22	594	84	84	0	0	NA	NA	NA	137	156	196	583	190	108	318	168	88	159	10	0.449	0.273	0.053
.	19.01.15-21.14.08-1-193652	352	88	88	28	0	22	550	82	82	0	0	NA	NA	NA	93	105	190	544	184	100	284	166	50	208	15	0.263	0.382	0.082
.	19.01.15-21.14.18-1-193656	115	7	7	0	0	0	479	5	5	0	0	NA	NA	NA	40	22	166	501	168	82	249	148	2	18	0	0.012	0.036	0
.	19.01.15-21.14.24-1-193657	280	23	23	6	0	6	527	20	20	0	0	NA	NA	NA	80	79	173	543	176	89	282	156	20	35	2	0.116	0.064	0.011
.	19.01.15-21.14.25-1-193659	124	18	18	8	0	5	493	14	14	0	0	NA	NA	NA	44	40	169	513	171	82	261	150	9	44	12	0.053	0.086	0.07
.	19.01.15-21.14.27-1-193660	34	1	1	0	0	0	0	0	0	0	0	NA	NA	NA	7	16	168	496	165	0	0	0	0	3	0	0	0.006	0
.	19.01.15-21.14.29-1-193661	275	64	64	18	0	15	521	58	58	0	0	NA	NA	NA	68	64	178	525	174	94	269	158	63	115	1	0.354	0.219	0.006
.	19.01.15-21.14.33-1-193663	238	24	24	7	0	6	532	22	22	0	0	NA	NA	NA	71	81	171	544	179	88	285	159	11	63	8	0.064	0.116	0.045
.	19.01.15-21.14.55-1-193698	32	1	1	0	0	0	0	0	0	0	0	NA	NA	NA	8	8	164	495	162	0	0	0	0	0	2	0	0	0.012
.	19.01.15-21.14.58-1-193702	33	1	1	0	0	0	0	0	0	0	0	NA	NA	NA	6	10	168	491	164	0	0	0	0	1	0	0	0.002	0
.	19.01.15-21.15.00-1-193704	34	1	1	1	0	1	0	0	0	0	0	NA	NA	NA	11	7	166	491	163	0	0	0	0	2	0	0	0.004	0
.	19.01.15-21.15.00-1-193705	151	10	10	2	0	2	499	9	9	0	0	NA	NA	NA	42	45	173	510	175	88	255	156	11	12	5	0.064	0.024	0.029
.	19.01.15-21.15.01-1-193706	270	37	37	12	0	9	536	34	34	0	0	NA	NA	NA	77	84	177	542	178	93	286	157	21	89	6	0.119	0.164	0.034
.	19.01.15-21.15.02-1-193707	297	27	27	9	0	6	524	25	25	0	0	NA	NA	NA	84	81	178	538	178	89	279	156	22	56	5	0.124	0.104	0.028
.	19.01.15-21.15.20-1-193711	153	27	27	3	0	2	501	26	26	0	0	NA	NA	NA	56	50	175	515	173	88	261	152	27	29	2	0.154	0.056	0.012
.	19.01.15-21.15.23-1-193712	659	133	133	38	0	28	638	123	123	0	0	NA	NA	NA	169	196	202	611	196	116	345	177	116	258	15	0.574	0.422	0.077
.	19.01.15-21.15.39-1-193728	177	14	14	4	0	3	505	13	13	0	0	NA	NA	NA	42	53	174	520	172	89	263	153	9	42	9	0.052	0.081	0.052
.	19.01.15-21.15.47-1-193738	394	54	54	19	0	15	541	49	49	0	0	NA	NA	NA	94	86	175	542	182	90	288	163	37	140	8	0.211	0.258	0.044
.	19.01.15-21.15.53-1-193744	300	128	128	30	0	22	537	119	119	0	0	NA	NA	NA	92	90	186	539	178	102	279	156	106	236	14	0.57	0.438	0.079
.	19.01.15-21.15.55-1-193745	150	6	6	1	0	1	500	5	5	0	0	NA	NA	NA	44	47	177	512	171	89	259	152	4	9	7	0.023	0.018	0.041
.	19.01.15-21.15.55-1-193746	34	1	1	0	0	0	0	0	0	0	0	NA	NA	NA	11	10	165	494	164	0	0	0	6	0	0	0.036	0	0
.	19.01.15-21.15.56-1-193748	148	10	10	1	0	1	499	7	7	0	0	NA	NA	NA	45	47	172	514	174	85	258	156	5	17	1	0.029	0.033	0.006
.	19.01.15-21.16.01-1-193752	240	84	84	11	0	9	526	79	79	0	0	NA	NA	NA	71	80	178	541	174	90	283	153	65	117	12	0.365	0.216	0.069
.	19.01.15-21.16.01-1-193753	288	26	26	10	0	10	533	24	24	0	0	NA	NA	NA	79	85	180	538	180	95	276	162	25	55	0	0.139	0.102	0
.	19.01.15-21.16.08-1-193754	33	1	1	0	0	0	0	0	0	0	0	NA	NA	NA	9	9	166	492	164	0	0	0	2	0	0	0.012	0	0
.	19.01.15-21.16.11-1-193755	92	5	5	1	0	1	482	3	3	0	0	NA	NA	NA	23	28	170	500	171	82	246	154	1	6	0	0.006	0.012	0
.	19.01.15-21.16.13-1-193759	352	84	84	27	0	21	533	72	72	0	0	NA	NA	NA	96	89	177	554	171	92	291	150	74	163	3	0.418	0.294	0.018
.	19.01.15-21.16.17-1-193760	211	81	81	23	0	16	490	74	74	0	0	NA	NA	NA	64	43	173	510	173	88	253	149	52	162	7	0.301	0.318	0.04
.	19.01.15-21.16.24-1-193761	86	4	4	0	0	0	492	3	3	0	0	NA	NA	NA	29	34	170	511	166	84	259	149	2	10	0	0.012	0.02	0
.	19.01.15-21.16.49-1-193799	84	3	3	1	0	1	479	2	2	0	0	NA	NA	NA	20	26	169	504	166	84	251	144	0	13	0	0	0.026	0
.	19.01.15-21.16.51-1-193801	201	20	20	1	0	1	507	17	17	0	0	NA	NA	NA	53	55	178	516	174	93	258	156	16	32	1	0.09	0.062	0.006
.	19.01.15-21.17.01-1-193807	241	28	28	5	0	3	502	24	24	0	0	NA	NA	NA	67	56	172	526	171	83	266	153	31	55	12	0.18	0.105	0.07
.	19.01.15-21.17.07-1-193809	88	3	3	0	0	0	469	0	0	0	0	NA	NA	NA	39	14	166	498	163	81	241	147	0	5	0	0	0.01	0
.	19.01.15-21.17.18-1-193813	278	67	67	18	0	11	523	60	60	0	0	NA	NA	NA	66	71	179	535	170	95	281	147	79	129	32	0.441	0.241	0.188
.	19.01.15-21.17.24-1-193814	283	108	108	44	0	33	524	100	100	0	0	NA	NA	NA	67	69	179	525	178	93	270	161	53	227	9	0.296	0.432	0.051
.	19.01.15-21.17.46-1-193837	92	5	5	2	0	2	485	3	3	0	0	NA	NA	NA	33	37	170	509	171	85	252	148	0	9	3	0	0.018	0.018
.	19.01.15-21.17.48-1-193841	63	4	4	1	0	1	486	3	3	0	0	NA	NA	NA	18	28	166	506	169	82	254	150	1	8	0	0.006	0.016	0
.	19.01.15-21.17.55-1-193848	388	76	76	15	0	14	554	69	69	0	0	NA	NA	NA	95	107	179	556	185	94	294	166	45	158	7	0.251	0.284	0.038
.	19.01.15-21.17.55-1-193849	67	2	2	0	0	0	475	1	1	0	0	NA	NA	NA	22	23	165	503	168	83	247	145	0	0	4	0	0	0.024
.	19.01.15-21.18.00-1-193854	470	60	60	16	0	12	578	53	53	0	0	NA	NA	NA	126	135	198	571	179	109	308	161	39	129	7	0.197	0.226	0.039
.	19.01.15-21.18.01-1-193855	143	12	12	5	0	3	497	10	10	0	0	NA	NA	NA	35	44	170	516	171	86	259	152	2	33	1	0.012	0.064	0.006
.	19.01.15-21.18.06-1-193856	346	21	21	7	0	4	536	20	20	0	0	NA	NA	NA	100	87	179	543	178	94	283	159	45	33	1	0.251	0.061	0.006
.	19.01.15-21.18.06-1-193857	269	47	47	11	0	5	523	44	44	0	0	NA	NA	NA	75	77	182	528	180	94	274	155	17	150	1	0.093	0.284	0.006
.	19.01.15-21.18.10-1-193858	145	12	12	4	0	3	493	10	10	0	0	NA	NA	NA	46	42	177	510	168	91	255	147	14	17	14	0.079	0.033	0.083
.	19.01.15-21.18.23-1-193864	344	71	71	22	0	15	525	62	62	0	0	NA	NA	NA	85	77	179	541	170	92	281	152	64	150	5	0.358	0.277	0.029
.	19.01.15-21.18.35-1-193875	37	1	1	0	0	0	0	0	0	0	0	NA	NA	NA	5	11	166	492	166	0	0	0	0	0	0	0	0	0
.	19.01.15-21.18.36-1-193876	254	37	37	16	0	12	518	36	36	0	0	NA	NA	NA	62	72	173	540	172	88	279	151	19	99	3	0.11	0.183	0.017
.	19.01.15-21.18.36-1-193892	66	3	3	1	0	1	447	1	1	0	0	NA	NA	NA	22	20	171	499	163	80	233	134	7	0	0	0.041	0	0
.	19.01.15-21.18.42-1-193900	177	18	18	3	0	3	509	14	14	0	0	NA	NA	NA	56	64	175	532	170	90	270	149	20	37	5	0.114	0.07	0.029
.	19.01.15-21.18.48-1-193909	59	3	3	2	0	2	482	2	2	0	0	NA	NA	NA	26	28	173	502	166	88	250	144	3	6	0	0.017	0.012	0
.	19.01.15-21.18.59-1-193918	185	18	18	5	0	5	509	17	17	0	0	NA	NA	NA	67	60	171	522	180	87	262	160	7	44	1	0.041	0.084	0.006
.	19.01.15-21.19.04-1-193919	253	102	102	28	0	24	517	95	95	0	0	NA	NA	NA	81	67	181	528	171	95	271	151	105	162	11	0.58	0.307	0.064
.	19.01.15-21.19.09-1-193920	302	20	20	5	0	3	544	19	19	0	0	NA	NA	NA	89	95	180	546	182	95	286	163	13	46	5	0.072	0.084	0.027
.	19.01.15-21.19.12-1-193924	109	8	8	2	0	2	475	7	7	0	0	NA	NA	NA	31	30	166	513	164	80	253	142	7	17	0	0.042	0.033	0
.	19.01.15-21.19.13-1-193925	351	46	46	12	0	5	550	42	42	0	0	NA	NA	NA	82	97	183	550	177	98	294	158	26	87	4	0.142	0.158	0.023
.	19.01.15-21.19.24-1-193926	119	12	12	2	0	2	476	10	10	0	0	NA	NA	NA	37	24	166	504	167	82	249	145	9	16	0	0.054	0.032	0
.	19.01.15-21.19.26-1-193928	295	45	45	10	0	8	536	39	39	0	0	NA	NA	NA	83	76	177	533	179	93	278	165	45	90	5	0.254	0.169	0.028
.	19.01.15-21.19.28-1-193929	237	38	38	8	0	6	514	32	32	0	0	NA	NA	NA	62	61	178	524	172	93	270	151	50	59	0	0.281	0.113	0
.	19.01.15-21.19.33-1-193930	354	35	35	13	0	11	539	31	31	0	0	NA	NA	NA	105	91	174	549	181	86	292	161	26	62	14	0.149	0.113	0.077
.	19.01.15-21.19.41-1-193949	87	4	4	1	0	1	478	3	3	0	0	NA	NA	NA	23	23	167	501	168	82	249	147	1	3	3	0.006	0.006	0.018
.	19.01.15-21.19.46-1-193954	62	3	3	0	0	0	470	2	2	0	0	NA	NA	NA	22	14	168	494	165	83	244	143	2	6	0	0.012	0.012	0
.	19.01.15-21.19.47-1-193958	432	63	63	16	0	14	566	57	57	0	0	NA	NA	NA	98	116	180	562	187	94	304	168	60	125	23	0.333	0.222	0.123
.	19.01.15-21.19.53-1-193962	30	1	1	0	0	0	0	0	0	0	0	NA	NA	NA	7	7	164	494	162	0	0	0	0	0	0	0	0	0
.	19.01.15-21.19.55-1-193963	276	22	22	6	0	6	551	20	20	0	0	NA	NA	NA	80	100	178	557	178	93	296	162	30	61	3	0.169	0.11	0.017
.	19.01.15-21.19.57-1-193966	33	1	1	0	0	0	0	0	0	0	0	NA	NA	NA	10	11	166	496	162	0	0	0	0	0	0	0	0	0
.	19.01.15-21.19.59-1-193969	66	2	2	1	0	1	471	1	1	0	0	NA	NA	NA	33	15	166	496	166	81	244	146	0	3	3	0	0.006	0.018
.	19.01.15-21.20.09-1-193974	31	1	1	0	0	0	0	0	0	0	0	NA	NA	NA	5	11	167	495	162	0	0	0	0	0	0	0	0	0
.	19.01.15-21.20.11-1-193975	381	145	145	35	0	29	571	133	133	0	0	NA	NA	NA	107	121	188	562	184	103	305	163	92	261	25	0.489	0.464	0.136
.	19.01.15-21.20.15-1-193979	151	19	19	3	0	3	494	18	18	0	0	NA	NA	NA	64	50	178	511	174	89	253	152	4	41	4	0.022	0.08	0.023
.	19.01.15-21.20.15-1-193980	87	3	3	1	0	1	482	2	2	0	0	NA	NA	NA	35	34	169	508	170	82	250	150	4	2	2	0.024	0.004	0.012
.	19.01.15-21.20.24-1-193981	263	23	23	4	0	4	526	20	20	0	0	NA	NA	NA	72	69	179	530	173	97	275	154	12	45	0	0.067	0.085	0
.	19.01.15-21.20.24-1-193982	63	2	2	1	0	1	472	1	1	0	0	NA	NA	NA	27	20	170	497	166	82	244	146	2	3	0	0.012	0.006	0
.	19.01.15-21.20.33-1-193983	389	59	59	16	0	14	557	51	51	0	0	NA	NA	NA	138	112	180	568	177	94	308	155	45	109	23	0.25	0.192	0.13
.	19.01.15-21.20.46-1-194014	144	17	17	0	0	0	495	13	13	0	0	NA	NA	NA	47	46	177	510	172	91	252	152	7	26	0	0.04	0.051	0
.	19.01.15-21.20.50-1-194020	352	80	80	21	0	17	544	73	73	0	0	NA	NA	NA	108	93	178	542	186	92	287	165	50	195	17	0.281	0.36	0.091
.	19.01.15-21.20.53-1-194022	33	1	1	1	0	1	0	0	0	0	0	NA	NA	NA	10	12	164	496	165	0	0	0	0	0	0	0	0	0
.	19.01.15-21.20.56-1-194024	232	29	29	9	0	8	505	26	26	0	0	NA	NA	NA	67	53	176	520	170	90	265	150	7	61	4	0.04	0.117	0.024
.	19.01.15-21.21.03-1-194028	88	3	3	0	0	0	482	2	2	0	0	NA	NA	NA	23	28	169	507	165	84	251	147	5	0	0	0.03	0	0
.	19.01.15-21.21.05-1-194029	259	17	17	3	0	2	526	13	13	0	0	NA	NA	NA	84	71	177	528	179	95	271	160	14	32	3	0.079	0.061	0.017
.	19.01.15-21.21.09-1-194030	33	1	1	0	0	0	0	0	0	0	0	NA	NA	NA	15	5	163	492	163	0	0	0	0	2	0	0	0.004	0
.	19.01.15-21.21.11-1-194034	318	92	92	23	0	21	521	81	81	0	0	NA	NA	NA	78	73	176	534	176	92	274	155	37	194	31	0.21	0.363	0.176
.	19.01.15-21.21.14-1-194035	63	2	2	1	0	1	474	1	1	0	0	NA	NA	NA	34	24	173	500	164	87	244	143	0	1	3	0	0.002	0.018
.	19.01.15-21.21.15-1-194036	123	10	10	2	0	2	497	8	8	0	0	NA	NA	NA	46	45	171	510	177	85	254	158	2	21	0	0.012	0.041	0
.	19.01.15-21.21.24-1-194037	91	13	13	2	0	1	494	12	12	0	0	NA	NA	NA	32	37	168	511	171	85	257	152	0	24	0	0	0.047	0
.	19.01.15-21.21.30-1-194038	130	9	9	3	0	2	496	7	7	0	0	NA	NA	NA	57	52	166	524	175	79	259	158	2	32	0	0.012	0.061	0
.	19.01.15-21.21.35-1-194039	34	1	1	1	0	1	0	0	0	0	0	NA	NA	NA	13	11	165	494	165	0	0	0	0	3	0	0	0.006	0
.	19.01.15-21.21.35-1-194040	376	78	78	22	0	17	555	72	72	0	0	NA	NA	NA	106	101	187	537	190	103	281	171	87	143	19	0.465	0.266	0.1
.	19.01.15-21.21.37-1-194056	58	2	2	1	0	1	199	1	1	0	0	NA	NA	NA	21	9	166	494	162	30	109	60	0	0	2	0	0	0.012
.	19.01.15-21.21.43-1-194061	34	1	1	1	0	1	0	0	0	0	0	NA	NA	NA	9	5	164	492	162	0	0	0	2	0	0	0.012	0	0
.	19.01.15-21.21.45-1-194063	63	4	4	1	0	1	473	3	3	0	0	NA	NA	NA	19	19	165	499	168	78	245	150	0	7	0	0	0.014	0
.	19.01.15-21.21.45-1-194066	252	22	22	9	0	6	515	21	21	0	0	NA	NA	NA	78	67	174	531	175	87	272	156	22	48	7	0.126	0.09	0.04
.	19.01.15-21.21.46-1-194067	86	4	4	0	0	0	477	2	2	0	0	NA	NA	NA	27	24	167	504	166	82	250	145	0	6	2	0	0.012	0.012
.	19.01.15-21.21.49-1-194070	62	2	2	1	0	1	250	0	0	0	0	NA	NA	NA	17	13	166	497	163	46	126	78	0	3	0	0	0.006	0
.	19.01.15-21.21.57-1-194076	145	17	17	4	0	3	497	16	16	0	0	NA	NA	NA	51	50	177	514	172	88	257	152	28	39	0	0.158	0.076	0
.	19.01.15-21.21.57-1-194079	150	19	19	3	0	2	482	16	16	0	0	NA	NA	NA	42	36	170	513	166	84	250	148	9	23	8	0.053	0.045	0.048
.	19.01.15-21.21.59-1-194081	241	61	61	17	0	11	520	55	55	0	0	NA	NA	NA	62	71	178	531	175	93	270	157	42	137	24	0.236	0.258	0.137
.	19.01.15-21.22.12-1-194086	138	7	7	2	0	1	502	5	5	0	0	NA	NA	NA	58	55	177	514	177	89	256	157	3	15	1	0.017	0.029	0.006
.	19.01.15-21.22.30-1-194087	97	6	6	0	0	0	488	4	4	0	0	NA	NA	NA	30	31	171	511	162	86	258	144	4	10	0	0.023	0.02	0
.	19.01.15-21.22.31-1-194088	91	3	3	1	0	0	489	2	2	0	0	NA	NA	NA	26	39	170	515	167	86	254	149	0	11	0	0	0.021	0
.	19.01.15-21.22.34-1-194089	30	1	1	0	0	0	0	0	0	0	0	NA	NA	NA	11	5	165	489	164	0	0	0	0	2	0	0	0.004	0
.	19.01.15-21.22.34-1-194090	132	18	18	6	0	4	497	13	13	0	0	NA	NA	NA	38	46	169	518	172	85	258	154	7	36	2	0.041	0.069	0.012
.	19.01.15-21.22.36-1-194091	88	4	4	0	0	0	481	2	2	0	0	NA	NA	NA	18	28	168	505	168	84	248	149	0	9	0	0	0.018	0
.	19.01.15-21.22.40-1-194107	379	90	90	25	0	20	546	80	80	0	0	NA	NA	NA	93	94	182	545	180	97	289	160	62	163	31	0.341	0.299	0.172
.	19.01.15-21.22.44-1-194117	136	6	6	0	0	0	507	4	4	0	0	NA	NA	NA	56	58	175	525	171	90	265	152	4	14	0	0.023	0.027	0
.	19.01.15-21.22.46-1-194119	155	19	19	3	0	3	489	18	18	0	0	NA	NA	NA	48	38	174	510	167	86	254	149	15	37	0	0.086	0.073	0
.	19.01.15-21.22.54-1-194129	364	87	87	20	0	11	562	81	81	0	0	NA	NA	NA	107	114	185	558	184	101	299	162	63	186	6	0.341	0.333	0.033
.	19.01.15-21.22.55-1-194130	271	36	36	10	0	7	541	34	34	0	0	NA	NA	NA	75	98	190	541	180	103	281	157	61	69	5	0.321	0.128	0.028
.	19.01.15-21.22.59-1-194135	93	9	9	4	0	4	492	7	7	0	0	NA	NA	NA	27	39	170	512	170	85	255	152	1	27	0	0.006	0.053	0
.	19.01.15-21.23.03-1-194136	368	78	78	29	0	19	544	72	72	0	0	NA	NA	NA	103	98	182	548	181	94	293	157	70	157	13	0.385	0.286	0.072
.	19.01.15-21.23.09-1-194137	33	1	1	0	0	0	0	0	0	0	0	NA	NA	NA	9	3	163	491	162	0	0	0	0	2	0	0	0.004	0
.	19.01.15-21.23.11-1-194139	261	24	24	9	0	7	515	23	23	0	0	NA	NA	NA	68	63	175	524	177	88	268	159	16	76	0	0.091	0.145	0
.	19.01.15-21.23.15-1-194143	66	2	2	0	0	0	471	0	0	0	0	NA	NA	NA	17	18	167	498	166	82	247	142	2	0	1	0.012	0	0.006
.	19.01.15-21.23.18-1-194144	177	11	11	1	0	1	509	9	9	0	0	NA	NA	NA	56	58	175	524	172	91	266	152	7	13	7	0.04	0.025	0.041
.	19.01.15-21.23.25-1-194146	208	24	24	5	0	4	516	23	23	0	0	NA	NA	NA	59	63	173	530	173	90	271	155	5	41	0	0.029	0.077	0
.	19.01.15-21.23.25-1-194147	288	40	40	14	0	11	528	34	34	0	0	NA	NA	NA	73	73	175	532	179	91	276	161	23	79	10	0.131	0.148	0.056
.	19.01.15-21.23.54-1-194175	294	20	20	4	0	3	524	18	18	0	0	NA	NA	NA	80	73	184	533	169	99	276	149	14	42	1	0.076	0.079	0.006
.	19.01.15-21.23.57-1-194178	88	4	4	0	0	0	491	3	3	0	0	NA	NA	NA	24	33	170	507	169	87	256	148	0	2	3	0	0.004	0.018
.	19.01.15-21.24.06-1-194181	153	11	11	2	0	2	500	10	10	0	0	NA	NA	NA	37	47	173	515	172	87	259	154	3	26	0	0.017	0.05	0
.	19.01.15-21.24.12-1-194185	123	7	7	2	0	1	482	6	6	0	0	NA	NA	NA	41	27	167	507	166	84	254	144	4	10	6	0.024	0.02	0.036
.	19.01.15-21.24.12-1-194186	213	61	61	21	0	16	509	57	57	0	0	NA	NA	NA	55	59	171	527	174	85	267	157	33	126	12	0.193	0.239	0.069
.	19.01.15-21.24.24-1-194187	269	55	55	13	0	12	523	52	52	0	0	NA	NA	NA	79	71	181	529	174	98	271	154	39	109	7	0.215	0.206	0.04
.	19.01.15-21.24.25-1-194188	121	8	8	2	0	2	508	5	5	0	0	NA	NA	NA	46	57	175	519	176	91	263	154	13	11	2	0.074	0.021	0.011
.	19.01.15-21.24.28-1-194190	114	5	5	0	0	0	482	3	3	0	0	NA	NA	NA	34	32	167	513	165	80	255	147	6	4	0	0.036	0.008	0
.	19.01.15-21.24.30-1-194191	95	5	5	0	0	0	477	4	4	0	0	NA	NA	NA	26	25	169	502	167	83	246	148	2	6	0	0.012	0.012	0
.	19.01.15-21.24.31-1-194192	59	2	2	0	0	0	351	1	1	0	0	NA	NA	NA	14	16	166	498	165	59	184	108	0	4	0	0	0.008	0
.	19.01.15-21.24.41-1-194211	150	8	8	2	0	2	488	6	6	0	0	NA	NA	NA	49	33	170	505	171	86	249	153	0	14	1	0	0.028	0.006
.	19.01.15-21.24.45-1-194220	35	1	1	0	0	0	0	0	0	0	0	NA	NA	NA	9	13	165	498	163	0	0	0	0	0	0	0	0	0
.	19.01.15-21.24.45-1-194221	373	51	51	16	0	11	539	45	45	0	0	NA	NA	NA	114	85	187	535	176	102	279	158	52	136	3	0.278	0.254	0.017
.	19.01.15-21.24.45-1-194222	64	2	2	0	0	0	477	1	1	0	0	NA	NA	NA	30	27	166	508	166	84	250	143	0	0	3	0	0	0.018
.	19.01.15-21.24.45-1-194223	60	3	3	2	0	2	478	2	2	0	0	NA	NA	NA	23	23	167	501	168	85	247	146	0	7	0	0	0.014	0
.	19.01.15-21.24.47-1-194229	31	1	1	0	0	0	0	0	0	0	0	NA	NA	NA	7	6	163	492	164	0	0	0	0	1	0	0	0.002	0
.	19.01.15-21.24.49-1-194233	196	13	13	1	0	1	509	11	11	0	0	NA	NA	NA	48	54	174	518	175	89	265	155	15	15	11	0.086	0.029	0.063
.	19.01.15-21.24.50-1-194234	34	1	1	0	0	0	0	0	0	0	0	NA	NA	NA	9	8	164	494	163	0	0	0	0	5	0	0	0.01	0
.	19.01.15-21.24.52-1-194236	498	43	43	11	0	10	576	39	39	0	0	NA	NA	NA	148	135	184	583	181	100	316	160	22	105	12	0.12	0.18	0.066
.	19.01.15-21.24.56-1-194239	177	12	12	4	0	3	497	11	11	0	0	NA	NA	NA	53	45	168	520	170	81	266	150	0	34	1	0	0.065	0.006
.	19.01.15-21.24.57-1-194240	36	1	1	0	0	0	0	0	0	0	0	NA	NA	NA	5	11	165	493	166	0	0	0	0	5	0	0	0.01	0
.	19.01.15-21.24.58-1-194243	33	1	1	1	0	1	0	0	0	0	0	NA	NA	NA	12	7	163	494	163	0	0	0	0	1	0	0	0.002	0
.	19.01.15-21.25.00-1-194245	30	1	1	0	0	0	0	0	0	0	0	NA	NA	NA	12	6	163	492	164	0	0	0	0	0	0	0	0	0
.	19.01.15-21.25.00-1-194246	117	8	8	2	0	1	498	7	7	0	0	NA	NA	NA	44	48	171	522	168	87	265	146	0	17	1	0	0.033	0.006
.	19.01.15-21.25.02-1-194247	290	57	57	12	0	12	525	53	53	0	0	NA	NA	NA	82	76	183	529	177	92	273	160	70	91	9	0.383	0.172	0.051
.	19.01.15-21.25.15-1-194251	117	8	8	1	0	1	493	7	7	0	0	NA	NA	NA	39	36	170	509	170	89	256	148	0	19	3	0	0.037	0.018
.	19.01.15-21.25.19-1-194252	65	2	2	1	0	1	482	1	1	0	0	NA	NA	NA	21	24	167	503	167	83	248	151	0	9	0	0	0.018	0
.	19.01.15-21.25.20-1-194253	353	91	91	13	0	11	558	84	84	0	0	NA	NA	NA	90	104	181	550	186	95	298	165	52	215	7	0.287	0.391	0.038
.	19.01.15-21.25.31-1-194254	175	9	9	4	0	4	511	6	6	0	0	NA	NA	NA	63	60	172	519	182	85	265	161	7	25	0	0.041	0.048	0
.	19.01.15-21.25.32-1-194255	286	75	75	15	0	9	530	71	71	0	0	NA	NA	NA	85	75	178	528	182	91	274	165	95	129	11	0.534	0.244	0.06
.	19.01.15-21.25.32-1-194256	121	4	4	1	0	1	492	3	3	0	0	NA	NA	NA	53	41	176	510	168	88	255	149	0	7	6	0	0.014	0.036
.	19.01.15-21.25.33-1-194257	334	52	52	13	0	10	545	48	48	0	0	NA	NA	NA	100	94	183	548	176	100	289	156	63	105	11	0.344	0.192	0.062
.	19.01.15-21.25.46-1-194281	239	23	23	5	0	4	514	21	21	0	0	NA	NA	NA	74	62	182	523	170	96	272	146	22	42	4	0.121	0.08	0.024
.	19.01.15-21.25.48-1-194285	69	2	2	0	0	0	479	0	0	0	0	NA	NA	NA	20	21	163	500	171	81	244	154	0	1	0	0	0.002	0
.	19.01.15-21.25.49-1-194288	124	6	6	1	0	1	494	5	5	0	0	NA	NA	NA	46	43	173	511	172	85	256	153	9	15	0	0.052	0.029	0
.	19.01.15-21.25.53-1-194290	36	1	1	0	0	0	0	0	0	0	0	NA	NA	NA	14	14	169	496	162	0	0	0	0	1	0	0	0.002	0
.	19.01.15-21.25.55-1-194291	64	2	2	0	0	0	478	1	1	0	0	NA	NA	NA	30	25	165	503	170	81	246	151	0	7	0	0	0.014	0
.	19.01.15-21.25.58-1-194295	170	18	18	4	0	4	496	15	15	0	0	NA	NA	NA	44	39	170	508	174	85	255	156	25	39	2	0.147	0.077	0.011
.	19.01.15-21.26.06-1-194297	33	1	1	0	0	0	0	0	0	0	0	NA	NA	NA	8	3	164	490	162	0	0	0	1	0	0	0.006	0	0
.	19.01.15-21.26.06-1-194298	438	66	66	18	0	14	577	63	63	0	0	NA	NA	NA	121	131	190	570	184	103	310	164	60	133	19	0.316	0.233	0.103
.	19.01.15-21.26.08-1-194299	30	1	1	0	0	0	0	0	0	0	0	NA	NA	NA	5	7	163	494	163	0	0	0	0	0	1	0	0	0.006
.	19.01.15-21.26.09-1-194300	87	5	5	0	0	0	492	3	3	0	0	NA	NA	NA	25	38	168	517	166	83	259	150	0	20	0	0	0.039	0
.	19.01.15-21.26.14-1-194304	172	44	44	10	0	7	506	39	39	0	0	NA	NA	NA	54	61	172	530	172	87	266	153	21	107	3	0.122	0.202	0.017
.	19.01.15-21.26.20-1-194305	407	83	83	24	0	17	551	74	74	0	0	NA	NA	NA	114	97	186	550	174	101	293	157	80	151	19	0.43	0.275	0.109
.	19.01.15-21.26.25-1-194306	87	5	5	0	0	0	484	4	4	0	0	NA	NA	NA	32	28	168	509	164	86	254	144	0	9	0	0	0.018	0
.	19.01.15-21.26.28-1-194311	207	38	38	5	0	5	518	33	33	0	0	NA	NA	NA	72	64	180	525	172	95	269	154	49	50	1	0.272	0.095	0.006
.	19.01.15-21.26.37-1-194327	35	1	1	1	0	1	0	0	0	0	0	NA	NA	NA	12	7	164	492	164	0	0	0	0	5	0	0	0.01	0
.	19.01.15-21.26.38-1-194328	33	1	1	0	0	0	0	0	0	0	0	NA	NA	NA	17	11	165	496	163	0	0	0	0	3	0	0	0.006	0
.	19.01.15-21.26.40-1-194330	494	116	116	25	0	20	584	106	106	0	0	NA	NA	NA	123	136	190	569	190	105	310	169	108	204	20	0.568	0.359	0.105
.	19.01.15-21.26.40-1-194331	65	6	6	1	0	1	478	5	5	0	0	NA	NA	NA	28	28	168	504	169	84	249	145	0	22	5	0	0.044	0.03
.	19.01.15-21.26.55-1-194351	448	72	72	18	0	15	581	67	67	0	0	NA	NA	NA	129	134	189	564	194	105	302	174	67	141	8	0.354	0.25	0.041
.	19.01.15-21.27.02-1-194356	89	5	5	0	0	0	479	4	4	0	0	NA	NA	NA	33	23	169	504	163	85	250	144	0	12	0	0	0.024	0
.	19.01.15-21.27.05-1-194358	436	90	90	24	0	20	583	82	82	0	0	NA	NA	NA	106	133	187	570	189	102	312	169	51	188	10	0.273	0.33	0.053
.	19.01.15-21.27.29-1-194362	447	58	58	17	0	14	577	54	54	0	0	NA	NA	NA	128	128	185	573	183	102	310	165	31	125	16	0.168	0.218	0.087
.	19.01.15-21.27.30-1-194363	89	6	6	3	0	3	496	5	5	0	0	NA	NA	NA	33	42	170	515	170	86	259	151	0	19	0	0	0.037	0
.	19.01.15-21.27.34-1-194364	90	3	3	0	0	0	485	2	2	0	0	NA	NA	NA	35	35	169	509	170	82	252	151	0	5	2	0	0.01	0.012
.	19.01.15-21.27.44-1-194385	180	10	10	7	0	5	509	9	9	0	0	NA	NA	NA	57	58	174	524	173	90	267	152	12	23	4	0.069	0.044	0.023
.	19.01.15-21.27.45-1-194387	123	5	5	2	0	1	503	4	4	0	0	NA	NA	NA	45	47	176	513	171	92	259	152	1	9	3	0.006	0.018	0.018
.	19.01.15-21.27.46-1-194389	156	6	6	2	0	2	491	4	4	0	0	NA	NA	NA	58	40	167	514	172	81	257	153	12	2	0	0.072	0.004	0
.	19.01.15-21.27.59-1-194399	35	1	1	0	0	0	0	0	0	0	0	NA	NA	NA	8	6	165	490	164	0	0	0	0	0	0	0	0	0
.	19.01.15-21.28.02-1-194400	241	36	36	9	0	8	516	33	33	0	0	NA	NA	NA	80	62	172	528	175	88	274	154	33	61	9	0.192	0.116	0.051
.	19.01.15-21.28.02-1-194401	335	70	70	16	0	12	554	64	64	0	0	NA	NA	NA	97	110	180	559	184	94	295	165	76	162	1	0.422	0.29	0.005
.	19.01.15-21.28.19-1-194407	379	85	85	24	0	16	559	79	79	0	0	NA	NA	NA	90	110	184	555	184	98	295	166	80	197	2	0.435	0.355	0.011
.	19.01.15-21.28.23-1-194408	248	85	85	18	0	14	522	79	79	0	0	NA	NA	NA	87	77	179	534	177	92	273	157	71	164	11	0.397	0.307	0.062
.	19.01.15-21.28.44-1-194439	305	70	70	20	0	14	531	60	60	0	0	NA	NA	NA	86	79	177	536	179	89	281	161	73	119	9	0.412	0.222	0.05
.	19.01.15-21.28.56-1-194455	295	33	33	8	0	3	538	30	30	0	0	NA	NA	NA	84	87	186	538	176	101	281	156	41	69	0	0.22	0.128	0
.	19.01.15-21.29.00-1-194459	120	6	6	0	0	0	500	4	4	0	0	NA	NA	NA	47	54	172	517	178	86	257	157	0	17	2	0	0.033	0.011
.	19.01.15-21.29.13-1-194463	149	7	7	4	0	4	521	6	6	0	0	NA	NA	NA	39	62	179	522	174	93	271	157	1	25	3	0.006	0.048	0.017
.	19.01.15-21.29.14-1-194464	204	31	31	14	0	9	509	27	27	0	0	NA	NA	NA	48	54	169	524	174	85	267	157	40	70	3	0.237	0.134	0.017
.	19.01.15-21.29.15-1-194465	94	7	7	0	0	0	475	6	6	0	0	NA	NA	NA	38	23	169	500	167	83	246	146	2	11	3	0.012	0.022	0.018
.	19.01.15-21.29.29-1-194467	31	1	1	1	0	1	0	0	0	0	0	NA	NA	NA	11	5	163	492	163	0	0	0	0	1	0	0	0.002	0
.	19.01.15-21.29.31-1-194468	298	58	58	17	0	13	528	54	54	0	0	NA	NA	NA	81	79	179	533	180	93	275	160	29	110	10	0.162	0.206	0.056
.	19.01.15-21.29.31-1-194469	152	24	24	8	0	7	497	21	21	0	0	NA	NA	NA	57	48	174	514	173	87	260	150	12	41	3	0.069	0.08	0.017
.	19.01.15-21.29.41-1-194488	178	18	18	4	0	4	508	16	16	0	0	NA	NA	NA	48	58	178	522	171	94	265	149	19	28	5	0.107	0.054	0.029
.	19.01.15-21.29.43-1-194491	148	13	13	4	0	3	495	11	11	0	0	NA	NA	NA	45	48	174	512	175	86	254	155	2	38	0	0.011	0.074	0
.	19.01.15-21.29.52-1-194500	355	30	30	7	0	5	549	27	27	0	0	NA	NA	NA	110	94	180	543	184	98	289	162	14	65	5	0.078	0.12	0.027
.	19.01.15-21.29.53-1-194501	336	72	72	26	0	18	539	65	65	0	0	NA	NA	NA	91	90	186	540	177	101	281	157	80	164	27	0.43	0.304	0.153
.	19.01.15-21.29.57-1-194503	120	9	9	3	0	2	496	8	8	0	0	NA	NA	NA	39	41	173	508	173	87	254	155	8	9	4	0.046	0.018	0.023
.	19.01.15-21.30.04-1-194511	243	9	9	2	0	2	520	8	8	0	0	NA	NA	NA	59	72	178	530	177	91	272	157	8	19	9	0.045	0.036	0.051
.	19.01.15-21.30.06-1-194512	152	19	19	5	0	4	494	17	17	0	0	NA	NA	NA	41	40	171	511	171	86	257	151	10	25	2	0.058	0.049	0.012
.	19.01.15-21.30.08-1-194513	258	27	27	4	0	3	527	23	23	0	0	NA	NA	NA	70	78	181	538	172	94	279	154	3	77	6	0.017	0.143	0.035
.	19.01.15-21.30.09-1-194514	145	7	7	2	0	2	501	6	6	0	0	NA	NA	NA	56	56	176	519	174	89	260	152	4	18	2	0.023	0.035	0.011
.	19.01.15-21.30.14-1-194518	61	2	2	0	0	0	449	1	1	0	0	NA	NA	NA	23	22	168	501	166	77	234	138	2	0	1	0.012	0	0.006
.	19.01.15-21.30.24-1-194519	157	21	21	6	0	4	493	19	19	0	0	NA	NA	NA	50	45	169	518	171	86	259	148	19	37	1	0.112	0.071	0.006
.	19.01.15-21.30.25-1-194520	384	37	37	10	0	8	547	33	33	0	0	NA	NA	NA	108	92	178	549	178	93	294	160	41	68	6	0.23	0.124	0.034
.	19.01.15-21.30.26-1-194521	178	23	23	8	0	7	510	18	18	0	0	NA	NA	NA	49	58	171	528	172	85	269	156	27	36	5	0.158	0.068	0.029
.	19.01.15-21.30.29-1-194522	117	4	4	2	0	1	493	3	3	0	0	NA	NA	NA	36	42	176	510	169	91	255	147	0	14	4	0	0.027	0.024
.	19.01.15-21.30.30-1-194523	58	2	2	0	0	0	479	1	1	0	0	NA	NA	NA	31	27	168	503	169	79	251	149	0	6	0	0	0.012	0
.	19.01.15-21.30.42-1-194543	62	2	2	1	0	1	472	1	1	0	0	NA	NA	NA	29	17	166	498	166	83	243	146	4	2	0	0.024	0.004	0
.	19.01.15-21.30.43-1-194545	93	10	10	7	0	6	475	7	7	0	0	NA	NA	NA	39	21	168	499	167	81	246	148	6	8	18	0.036	0.016	0.108
.	19.01.15-21.30.44-1-194546	388	66	66	19	0	12	557	59	59	0	0	NA	NA	NA	113	101	183	548	183	97	294	166	49	175	8	0.268	0.319	0.044
.	19.01.15-21.30.52-1-194563	301	56	56	15	0	11	530	49	49	0	0	NA	NA	NA	102	85	177	540	181	92	277	161	35	125	17	0.198	0.231	0.094
.	19.01.15-21.30.53-1-194564	122	10	10	4	0	4	483	9	9	0	0	NA	NA	NA	35	35	171	512	165	86	255	142	10	26	1	0.058	0.051	0.006
.	19.01.15-21.30.58-1-194568	61	3	3	1	0	1	97	1	1	0	0	NA	NA	NA	19	16	166	498	165	15	54	28	7	0	0	0.042	0	0
.	19.01.15-21.30.58-1-194570	122	6	6	2	0	2	489	5	5	0	0	NA	NA	NA	35	35	172	507	169	86	251	152	0	23	0	0	0.045	0
.	19.01.15-21.31.00-1-194571	154	14	14	4	0	4	501	12	12	0	0	NA	NA	NA	45	48	171	514	176	84	259	158	9	29	4	0.053	0.056	0.023
.	19.01.15-21.31.05-1-194592	264	23	23	5	0	5	517	21	21	0	0	NA	NA	NA	76	71	174	533	177	90	271	156	15	56	7	0.086	0.105	0.04
.	19.01.15-21.31.11-1-194613	90	6	6	3	0	3	491	5	5	0	0	NA	NA	NA	32	32	170	502	173	87	250	154	8	8	0	0.047	0.016	0
.	19.01.15-21.31.12-1-194617	32	1	1	0	0	0	0	0	0	0	0	NA	NA	NA	5	5	163	491	164	0	0	0	0	0	1	0	0	0.006
.	19.01.15-21.31.13-1-194618	278	64	64	16	0	14	531	60	60	0	0	NA	NA	NA	79	75	184	528	176	100	273	158	57	144	10	0.31	0.273	0.057
.	19.01.15-21.31.15-1-194619	352	50	50	15	0	11	546	45	45	0	0	NA	NA	NA	102	96	189	543	177	103	285	158	24	112	17	0.127	0.206	0.096
.	19.01.15-21.31.18-1-194620	176	15	15	3	0	2	510	12	12	0	0	NA	NA	NA	50	55	177	518	173	92	263	155	15	18	3	0.085	0.035	0.017
.	19.01.15-21.31.20-1-194621	155	8	8	2	0	1	505	7	7	0	0	NA	NA	NA	32	52	169	523	173	86	264	155	5	14	2	0.03	0.027	0.012
.	19.01.15-21.31.28-1-194622	375	38	38	11	0	8	554	34	34	0	0	NA	NA	NA	118	108	186	546	189	102	283	169	27	101	7	0.145	0.185	0.037
.	19.01.15-21.31.36-1-194623	181	14	14	3	0	3	504	13	13	0	0	NA	NA	NA	48	47	169	517	174	84	264	156	24	22	5	0.142	0.043	0.029
.	19.01.15-21.31.39-1-194639	178	32	32	7	0	5	506	29	29	0	0	NA	NA	NA	67	57	173	520	177	89	259	158	21	71	5	0.121	0.137	0.028
.	19.01.15-21.31.41-1-194642	312	14	14	2	0	2	557	11	11	0	0	NA	NA	NA	100	107	183	553	184	97	292	168	8	35	0	0.044	0.063	0
.	19.01.15-21.32.01-1-194658	58	2	2	0	0	0	200	1	1	0	0	NA	NA	NA	14	17	169	496	165	33	104	63	0	1	1	0	0.002	0.006
.	19.01.15-21.32.03-1-194659	247	35	35	9	0	6	521	31	31	0	0	NA	NA	NA	84	78	176	531	184	89	271	161	28	61	4	0.159	0.115	0.022
.	19.01.15-21.32.03-1-194661	32	1	1	0	0	0	0	0	0	0	0	NA	NA	NA	8	6	165	492	162	0	0	0	0	3	0	0	0.006	0
.	19.01.15-21.32.06-1-194662	145	10	10	4	0	3	494	9	9	0	0	NA	NA	NA	29	43	176	511	169	89	257	148	12	15	1	0.068	0.029	0.006
.	19.01.15-21.32.09-1-194663	31	1	1	0	0	0	0	0	0	0	0	NA	NA	NA	13	4	163	491	163	0	0	0	4	0	0	0.025	0	0
.	19.01.15-21.32.10-1-194664	34	1	1	0	0	0	0	0	0	0	0	NA	NA	NA	6	1	163	489	162	0	0	0	0	0	0	0	0	0
.	19.01.15-21.32.12-1-194668	147	7	7	2	0	2	498	6	6	0	0	NA	NA	NA	39	39	172	510	170	89	260	149	15	12	0	0.087	0.024	0
.	19.01.15-21.32.13-1-194669	177	28	28	7	0	5	506	25	25	0	0	NA	NA	NA	57	55	177	521	170	90	265	151	23	42	11	0.13	0.081	0.065
.	19.01.15-21.32.17-1-194670	148	8	8	1	0	1	486	7	7	0	0	NA	NA	NA	39	33	171	507	168	86	251	149	5	16	2	0.029	0.032	0.012
.	19.01.15-21.32.24-1-194671	64	3	3	1	0	1	448	2	2	0	0	NA	NA	NA	21	21	167	500	167	79	228	141	7	1	0	0.042	0.002	0
.	19.01.15-21.32.33-1-194672	377	55	55	20	0	16	559	52	52	0	0	NA	NA	NA	82	104	182	558	177	98	302	159	59	130	6	0.324	0.233	0.034
.	19.01.15-21.32.36-1-194673	154	10	10	3	0	3	503	8	8	0	0	NA	NA	NA	55	56	179	512	178	93	252	158	0	28	3	0	0.055	0.017
.	19.01.15-21.32.37-1-194689	114	4	4	0	0	0	487	3	3	0	0	NA	NA	NA	31	30	170	507	166	85	253	149	1	15	0	0.006	0.03	0
.	19.01.15-21.32.38-1-194690	116	15	15	1	0	0	492	13	13	0	0	NA	NA	NA	39	36	164	516	169	81	264	147	2	26	2	0.012	0.05	0.012
.	19.01.15-21.32.38-1-194691	117	9	9	2	0	2	494	8	8	0	0	NA	NA	NA	39	39	174	507	171	91	250	153	14	13	0	0.08	0.026	0
.	19.01.15-21.32.43-1-194696	351	71	71	32	0	21	552	67	67	0	0	NA	NA	NA	94	107	186	559	175	100	295	157	66	155	5	0.355	0.277	0.029
.	19.01.15-21.32.49-1-194707	34	1	1	0	0	0	0	0	0	0	0	NA	NA	NA	11	11	164	497	163	0	0	0	0	0	0	0	0	0
.	19.01.15-21.32.50-1-194709	211	20	20	7	0	4	502	17	17	0	0	NA	NA	NA	50	54	169	522	176	84	262	156	22	54	0	0.13	0.103	0
.	19.01.15-21.32.51-1-194711	179	14	14	5	0	3	510	12	12	0	0	NA	NA	NA	55	58	176	523	172	92	265	153	17	25	5	0.097	0.048	0.029
.	19.01.15-21.32.56-1-194716	122	9	9	1	0	1	485	7	7	0	0	NA	NA	NA	41	37	171	510	169	83	251	151	15	14	0	0.088	0.027	0
.	19.01.15-21.32.57-1-194718	87	4	4	2	0	2	481	3	3	0	0	NA	NA	NA	40	26	169	500	170	87	245	149	3	11	2	0.018	0.022	0.012
.	19.01.15-21.33.00-1-194721	212	9	9	2	0	2	505	8	8	0	0	NA	NA	NA	63	61	178	524	172	93	261	151	4	15	3	0.022	0.029	0.017
.	19.01.15-21.33.03-1-194722	264	51	51	15	0	12	514	47	47	0	0	NA	NA	NA	82	73	182	527	177	97	263	154	26	109	21	0.143	0.207	0.119
.	19.01.15-21.33.12-1-194727	292	69	69	10	0	8	519	64	64	0	0	NA	NA	NA	74	70	175	535	173	94	274	151	57	162	8	0.326	0.303	0.046
.	19.01.15-21.33.13-1-194728	325	60	60	19	0	14	536	55	55	0	0	NA	NA	NA	73	92	176	555	174	89	292	155	34	118	12	0.193	0.213	0.069
.	19.01.15-21.33.17-1-194729	462	37	37	10	0	8	575	35	35	0	0	NA	NA	NA	141	135	186	566	196	97	302	176	46	62	4	0.247	0.11	0.02
.	19.01.15-21.33.19-1-194731	34	1	1	0	0	0	0	0	0	0	0	NA	NA	NA	4	11	165	495	164	0	0	0	0	0	0	0	0	0
.	19.01.15-21.33.20-1-194732	174	15	15	5	0	4	499	12	12	0	0	NA	NA	NA	51	48	175	515	171	87	261	151	21	21	3	0.12	0.041	0.018
.	19.01.15-21.33.22-1-194733	395	40	40	8	0	6	573	37	37	0	0	NA	NA	NA	110	124	190	555	192	104	296	173	23	63	4	0.121	0.114	0.021
.	19.01.15-21.33.42-1-194753	122	7	7	2	0	2	492	6	6	0	0	NA	NA	NA	45	49	170	519	173	83	258	151	6	19	0	0.035	0.037	0
.	19.01.15-21.33.46-1-194756	325	23	23	6	0	5	534	21	21	0	0	NA	NA	NA	85	80	186	533	174	100	279	155	17	53	8	0.091	0.099	0.046
.	19.01.15-21.33.59-1-194767	409	64	64	15	0	12	579	59	59	0	0	NA	NA	NA	119	129	193	565	184	108	305	166	52	137	5	0.269	0.242	0.027
.	19.01.15-21.34.03-1-194768	32	1	1	1	0	1	0	0	0	0	0	NA	NA	NA	8	11	165	492	167	0	0	0	0	3	0	0	0.006	0
.	19.01.15-21.34.05-1-194769	402	62	62	16	0	8	563	57	57	0	0	NA	NA	NA	107	115	194	548	186	108	291	164	53	119	21	0.273	0.217	0.113
.	19.01.15-21.34.07-1-194770	124	5	5	0	0	0	490	3	3	0	0	NA	NA	NA	36	42	170	512	173	84	253	153	0	7	1	0	0.014	0.006
.	19.01.15-21.34.09-1-194771	64	4	4	3	0	2	477	3	3	0	0	NA	NA	NA	24	24	166	506	165	80	249	148	1	4	0	0.006	0.008	0
.	19.01.15-21.34.10-1-194772	298	46	46	14	0	9	546	40	40	0	0	NA	NA	NA	87	97	189	540	181	104	279	163	47	92	0	0.249	0.17	0
.	19.01.15-21.34.19-1-194776	252	69	69	22	0	16	518	61	61	0	0	NA	NA	NA	70	71	180	533	171	93	275	150	53	130	11	0.294	0.244	0.064
.	19.01.15-21.34.21-1-194777	59	2	2	0	0	0	470	1	1	0	0	NA	NA	NA	29	23	166	502	168	83	242	145	0	4	0	0	0.008	0
.	19.01.15-21.34.22-1-194778	176	19	19	4	0	4	495	16	16	0	0	NA	NA	NA	51	51	171	518	175	88	255	152	10	37	13	0.058	0.071	0.074
.	19.01.15-21.34.25-1-194779	125	8	8	1	0	1	498	7	7	0	0	NA	NA	NA	46	48	167	522	172	82	264	152	10	11	0	0.06	0.021	0
.	19.01.15-21.34.31-1-194781	202	21	21	6	0	6	516	19	19	0	0	NA	NA	NA	67	63	172	524	180	87	266	163	11	43	4	0.064	0.082	0.022
.	19.01.15-21.34.34-1-194783	88	4	4	0	0	0	486	2	2	0	0	NA	NA	NA	29	33	166	512	168	81	256	149	0	14	0	0	0.027	0
.	19.01.15-21.34.42-1-194802	63	2	2	2	0	2	482	1	1	0	0	NA	NA	NA	26	26	167	502	170	83	249	150	5	1	0	0.03	0.002	0
.	19.01.15-21.34.47-1-194808	299	18	18	3	0	3	542	17	17	0	0	NA	NA	NA	64	88	183	535	183	97	281	164	14	33	7	0.077	0.062	0.038
.	19.01.15-21.34.50-1-194816	120	9	9	4	0	4	489	7	7	0	0	NA	NA	NA	39	40	174	510	169	86	254	149	15	14	0	0.086	0.027	0
.	19.01.15-21.34.53-1-194818	468	116	116	34	0	28	578	106	106	0	0	NA	NA	NA	130	134	190	569	188	103	306	169	113	236	15	0.595	0.415	0.08
.	19.01.15-21.35.00-1-194826	32	1	1	0	0	0	0	0	0	0	0	NA	NA	NA	6	10	164	495	164	0	0	0	0	1	0	0	0.002	0
.	19.01.15-21.35.00-1-194827	33	1	1	0	0	0	0	0	0	0	0	NA	NA	NA	9	11	164	497	163	0	0	0	0	0	0	0	0	0
.	19.01.15-21.35.02-1-194828	209	21	21	5	0	5	526	18	18	0	0	NA	NA	NA	66	74	181	527	179	96	270	160	2	34	11	0.011	0.065	0.061
.	19.01.15-21.35.03-1-194829	443	94	94	22	0	16	566	88	88	0	0	NA	NA	NA	131	115	194	556	178	111	297	158	96	185	12	0.495	0.333	0.067
.	19.01.15-21.35.08-1-194830	247	24	24	5	0	3	519	20	20	0	0	NA	NA	NA	82	70	181	529	173	96	270	153	7	47	5	0.039	0.089	0.029
.	19.01.15-21.35.23-1-194834	491	86	86	25	0	18	584	82	82	0	0	NA	NA	NA	125	133	188	564	194	105	303	176	90	192	10	0.479	0.34	0.052
.	19.01.15-21.35.27-1-194835	208	16	16	4	0	3	509	15	15	0	0	NA	NA	NA	57	56	171	523	175	88	267	154	7	22	14	0.041	0.042	0.08
.	19.01.15-21.35.37-1-194851	329	64	64	18	0	16	543	58	58	0	0	NA	NA	NA	99	98	182	552	177	96	289	158	75	129	5	0.412	0.234	0.028
.	19.01.15-21.35.38-1-194852	117	6	6	2	0	2	480	5	5	0	0	NA	NA	NA	31	27	171	503	166	85	245	150	2	14	0	0.012	0.028	0
.	19.01.15-21.35.41-1-194856	34	1	1	0	0	0	0	0	0	0	0	NA	NA	NA	13	9	164	494	164	0	0	0	0	0	1	0	0	0.006
.	19.01.15-21.35.43-1-194859	30	1	1	0	0	0	0	0	0	0	0	NA	NA	NA	9	6	166	490	163	0	0	0	0	1	0	0	0.002	0
.	19.01.15-21.35.44-1-194862	119	13	13	3	0	3	484	10	10	0	0	NA	NA	NA	39	34	170	508	169	84	251	149	1	25	1	0.006	0.049	0.006
.	19.01.15-21.35.46-1-194864	62	2	2	0	0	0	348	1	1	0	0	NA	NA	NA	16	13	166	497	163	63	182	103	0	1	0	0	0.002	0
.	19.01.15-21.35.54-1-194871	408	67	67	11	0	10	544	64	64	0	0	NA	NA	NA	134	97	184	546	180	96	289	159	49	115	26	0.266	0.211	0.144
.	19.01.15-21.35.55-1-194872	315	25	25	4	0	4	541	21	21	0	0	NA	NA	NA	97	98	182	549	180	95	287	159	19	48	6	0.104	0.087	0.033
.	19.01.15-21.35.58-1-194876	243	38	38	8	0	8	525	36	36	0	0	NA	NA	NA	63	69	176	526	180	93	272	160	16	84	0	0.091	0.16	0
.	19.01.15-21.36.06-1-194878	32	1	1	0	0	0	0	0	0	0	0	NA	NA	NA	8	12	163	499	163	0	0	0	0	0	1	0	0	0.006
.	19.01.15-21.36.08-1-194879	32	1	1	0	0	0	0	0	0	0	0	NA	NA	NA	7	7	167	491	162	0	0	0	0	0	1	0	0	0.006
.	19.01.15-21.36.11-1-194880	88	3	3	1	0	1	472	2	2	0	0	NA	NA	NA	24	15	164	498	166	81	245	146	2	0	6	0.012	0	0.036
.	19.01.15-21.36.33-1-194888	403	64	64	17	0	13	551	56	56	0	0	NA	NA	NA	108	106	188	544	187	102	286	163	88	87	11	0.468	0.16	0.059
.	19.01.15-21.36.36-1-194889	610	108	108	32	0	27	575	97	97	0	0	NA	NA	NA	166	133	191	561	194	104	300	171	72	225	25	0.377	0.401	0.129
.	19.01.15-21.36.46-1-194912	363	84	84	19	0	16	556	81	81	0	0	NA	NA	NA	100	107	186	556	178	100	296	160	40	213	9	0.215	0.383	0.051
.	19.01.15-21.37.01-1-194930	374	92	92	25	0	22	551	85	85	0	0	NA	NA	NA	113	105	186	547	185	98	290	163	79	190	10	0.425	0.347	0.054
.	19.01.15-21.37.12-1-194935	59	2	2	0	0	0	253	1	1	0	0	NA	NA	NA	17	20	168	498	167	44	124	85	8	3	0	0.048	0.006	0
.	19.01.15-21.37.13-1-194936	88	6	6	1	0	1	482	5	5	0	0	NA	NA	NA	20	26	167	501	171	82	249	151	5	5	3	0.03	0.01	0.018
.	19.01.15-21.37.15-1-194937	58	2	2	0	0	0	147	1	1	0	0	NA	NA	NA	16	12	165	498	162	32	72	43	0	4	0	0	0.008	0
.	19.01.15-21.37.24-1-194938	600	118	118	30	0	23	606	107	107	0	0	NA	NA	NA	160	161	194	582	198	108	320	178	90	230	9	0.464	0.395	0.045
.	19.01.15-21.37.30-1-194939	444	52	52	10	0	6	569	49	49	0	0	NA	NA	NA	108	120	190	562	181	103	305	161	35	115	9	0.184	0.205	0.05
.	19.01.15-21.37.31-1-194940	31	1	1	0	0	0	0	0	0	0	0	NA	NA	NA	16	7	164	493	163	0	0	0	1	0	0	0.006	0	0
.	19.01.15-21.37.33-1-194941	206	30	30	7	0	5	504	28	28	0	0	NA	NA	NA	53	48	171	516	174	88	261	155	21	46	13	0.123	0.089	0.075
.	19.01.15-21.37.38-1-194957	65	5	5	1	0	1	472	4	4	0	0	NA	NA	NA	25	24	165	509	163	81	249	142	4	8	4	0.024	0.016	0.025
.	19.01.15-21.37.49-1-194968	115	9	9	4	0	2	476	7	7	0	0	NA	NA	NA	33	24	166	508	163	83	251	142	9	22	2	0.054	0.043	0.012
.	19.01.15-21.37.52-1-194971	30	1	1	0	0	0	0	0	0	0	0	NA	NA	NA	5	16	167	499	163	0	0	0	0	0	0	0	0	0
.	19.01.15-21.37.54-1-194972	120	11	11	2	0	2	486	10	10	0	0	NA	NA	NA	43	30	169	501	173	83	249	154	7	31	0	0.041	0.062	0
.	19.01.15-21.38.06-1-194977	121	19	19	5	0	4	490	17	17	0	0	NA	NA	NA	25	42	177	510	168	90	254	146	25	24	0	0.141	0.047	0
.	19.01.15-21.38.12-1-194982	320	41	41	15	0	12	543	36	36	0	0	NA	NA	NA	79	85	180	536	182	98	281	164	48	93	1	0.267	0.174	0.005
.	19.01.15-21.38.15-1-194983	115	8	8	3	0	1	489	7	7	0	0	NA	NA	NA	27	34	166	515	166	83	262	144	1	19	4	0.006	0.037	0.024
.	19.01.15-21.38.31-1-194995	34	1	1	0	0	0	0	0	0	0	0	NA	NA	NA	13	8	164	494	163	0	0	0	0	1	0	0	0.002	0
.	19.01.15-21.38.50-1-195026	64	2	2	0	0	0	478	1	1	0	0	NA	NA	NA	30	29	169	505	168	85	246	147	0	2	1	0	0.004	0.006
.	19.01.15-21.38.51-1-195028	268	52	52	12	0	8	521	48	48	0	0	NA	NA	NA	80	82	182	536	177	93	272	156	52	106	4	0.286	0.198	0.023
.	19.01.15-21.38.52-1-195029	180	22	22	3	0	3	512	19	19	0	0	NA	NA	NA	54	60	174	526	173	88	270	154	19	40	2	0.109	0.076	0.012
.	19.01.15-21.38.58-1-195037	270	51	51	7	0	7	528	45	45	0	0	NA	NA	NA	76	78	175	541	175	90	283	155	20	90	0	0.114	0.166	0
.	19.01.15-21.39.00-1-195038	207	21	21	6	0	5	512	18	18	0	0	NA	NA	NA	78	63	181	522	173	96	267	149	7	43	5	0.039	0.082	0.029
.	19.01.15-21.39.02-1-195039	210	44	44	8	0	7	516	38	38	0	0	NA	NA	NA	63	76	173	542	174	87	277	152	38	84	6	0.22	0.155	0.034
.	19.01.15-21.39.02-1-195040	336	48	48	16	0	11	563	42	42	0	0	NA	NA	NA	97	111	191	552	181	106	294	163	37	103	3	0.194	0.187	0.017
.	19.01.15-21.39.24-1-195044	33	1	1	1	0	1	0	0	0	0	0	NA	NA	NA	12	16	165	500	164	0	0	0	0	1	0	0	0.002	0
.	19.01.15-21.39.25-1-195045	123	7	7	3	0	3	486	6	6	0	0	NA	NA	NA	36	34	168	509	170	80	256	150	12	9	4	0.071	0.018	0.024
.	19.01.15-21.39.26-1-195047	37	1	1	0	0	0	0	0	0	0	0	NA	NA	NA	13	6	165	492	162	0	0	0	0	0	1	0	0	0.006
.	19.01.15-21.39.29-1-195048	32	1	1	0	0	0	0	0	0	0	0	NA	NA	NA	10	4	165	490	162	0	0	0	1	0	0	0.006	0	0
.	19.01.15-21.39.29-1-195049	181	10	10	2	0	2	519	7	7	0	0	NA	NA	NA	55	69	173	530	179	88	272	159	0	20	11	0	0.038	0.061
.	19.01.15-21.39.31-1-195050	122	9	9	0	0	0	494	7	7	0	0	NA	NA	NA	35	39	169	511	172	84	256	154	2	17	0	0.012	0.033	0
.	19.01.15-21.39.41-1-195069	324	70	70	22	0	16	539	67	67	0	0	NA	NA	NA	104	94	181	552	174	93	289	157	67	160	9	0.37	0.29	0.052
.	19.01.15-21.39.46-1-195075	264	65	65	21	0	17	523	59	59	0	0	NA	NA	NA	74	75	174	537	177	90	272	161	67	120	19	0.385	0.223	0.107
.	19.01.15-21.39.54-1-195081	35	1	1	0	0	0	0	0	0	0	0	NA	NA	NA	9	12	167	493	165	0	0	0	0	0	0	0	0	0
.	19.01.15-21.39.54-1-195082	270	65	65	14	0	12	531	58	58	0	0	NA	NA	NA	63	79	177	537	178	90	283	158	87	139	4	0.492	0.259	0.022
.	19.01.15-21.39.55-1-195083	121	4	4	0	0	0	491	3	3	0	0	NA	NA	NA	28	29	166	505	171	81	255	155	0	11	0	0	0.022	0
.	19.01.15-21.39.57-1-195086	541	89	89	19	0	13	574	83	83	0	0	NA	NA	NA	150	129	196	558	188	108	300	166	55	190	16	0.281	0.341	0.085
.	19.01.15-21.39.58-1-195087	346	51	51	11	0	5	542	46	46	0	0	NA	NA	NA	95	88	179	544	178	97	287	158	37	134	11	0.207	0.246	0.062
.	19.01.15-21.40.01-1-195090	64	3	3	0	0	0	474	1	1	0	0	NA	NA	NA	29	19	171	498	163	86	241	147	3	2	2	0.018	0.004	0.012
.	19.01.15-21.40.09-1-195095	68	2	2	0	0	0	474	1	1	0	0	NA	NA	NA	32	20	166	500	167	83	243	148	0	8	0	0	0.016	0
.	19.01.15-21.40.11-1-195096	498	79	79	16	0	13	601	72	72	0	0	NA	NA	NA	136	148	193	578	190	109	322	170	84	153	8	0.435	0.265	0.042
.	19.01.15-21.40.12-1-195100	285	32	32	12	0	11	527	30	30	0	0	NA	NA	NA	82	73	179	535	172	95	278	154	22	68	5	0.123	0.127	0.029
.	19.01.15-21.40.20-1-195101	145	10	10	1	0	0	491	9	9	0	0	NA	NA	NA	47	37	166	514	170	82	259	150	0	25	0	0	0.049	0
.	19.01.15-21.40.45-1-195124	144	11	11	4	0	4	501	10	10	0	0	NA	NA	NA	46	45	173	514	171	90	260	151	3	21	1	0.017	0.041	0.006
.	19.01.15-21.40.59-1-195143	121	10	10	4	0	2	499	9	9	0	0	NA	NA	NA	47	45	176	510	172	88	258	153	12	33	10	0.068	0.065	0.058
.	19.01.15-21.41.04-1-195144	89	7	7	6	0	5	488	6	6	0	0	NA	NA	NA	34	35	171	508	169	85	250	153	11	5	7	0.064	0.01	0.041
.	19.01.15-21.41.07-1-195145	256	73	73	25	0	15	527	67	67	0	0	NA	NA	NA	87	77	180	530	180	97	270	160	53	154	15	0.294	0.291	0.083
.	19.01.15-21.41.08-1-195146	523	68	68	20	0	17	595	59	59	0	0	NA	NA	NA	152	150	188	574	201	102	313	180	70	134	16	0.372	0.233	0.08
.	19.01.15-21.41.10-1-195147	185	19	19	8	0	5	497	15	15	0	0	NA	NA	NA	68	49	171	519	172	85	262	150	18	33	6	0.105	0.064	0.035
.	19.01.15-21.41.10-1-195148	178	10	10	4	0	4	489	9	9	0	0	NA	NA	NA	51	40	174	506	173	88	247	154	10	15	5	0.057	0.03	0.029
.	19.01.15-21.41.21-1-195152	31	1	1	0	0	0	0	0	0	0	0	NA	NA	NA	14	7	166	492	162	0	0	0	0	5	0	0	0.01	0
.	19.01.15-21.41.22-1-195153	300	27	27	6	0	6	524	23	23	0	0	NA	NA	NA	96	78	177	527	187	89	270	165	9	68	7	0.051	0.129	0.037
.	19.01.15-21.41.23-1-195154	144	9	9	3	0	3	501	8	8	0	0	NA	NA	NA	41	47	170	512	178	86	259	156	1	25	5	0.006	0.049	0.028
.	19.01.15-21.41.31-1-195155	86	5	5	2	0	2	478	3	3	0	0	NA	NA	NA	25	22	165	503	167	81	247	150	3	8	0	0.018	0.016	0
.	19.01.15-21.41.37-1-195171	186	12	12	4	0	4	491	9	9	0	0	NA	NA	NA	55	44	174	514	169	88	254	149	13	17	0	0.075	0.033	0
.	19.01.15-21.41.38-1-195172	293	59	59	7	0	7	531	53	53	0	0	NA	NA	NA	97	84	177	541	179	89	282	160	40	122	22	0.226	0.226	0.123
.	19.01.15-21.41.44-1-195178	87	3	3	1	0	1	475	1	1	0	0	NA	NA	NA	30	24	173	499	165	87	241	147	0	5	0	0	0.01	0
.	19.01.15-21.41.45-1-195180	33	1	1	0	0	0	0	0	0	0	0	NA	NA	NA	10	10	166	492	165	0	0	0	2	0	0	0.012	0	0
.	19.01.15-21.41.47-1-195183	36	1	1	0	0	0	0	0	0	0	0	NA	NA	NA	11	15	168	496	164	0	0	0	0	0	1	0	0	0.006
.	19.01.15-21.41.47-1-195184	272	34	34	10	0	10	529	31	31	0	0	NA	NA	NA	71	78	175	535	181	89	280	160	51	96	3	0.291	0.179	0.017
.	19.01.15-21.41.50-1-195188	88	5	5	0	0	0	479	4	4	0	0	NA	NA	NA	20	19	168	500	164	86	248	145	0	8	3	0	0.016	0.018
.	19.01.15-21.41.56-1-195192	123	7	7	1	0	1	498	5	5	0	0	NA	NA	NA	32	46	169	519	171	86	259	153	7	16	0	0.041	0.031	0
.	19.01.15-21.41.57-1-195194	206	23	23	5	0	3	494	18	18	0	0	NA	NA	NA	50	42	173	513	169	89	254	151	18	33	11	0.104	0.064	0.065
.	19.01.15-21.42.01-1-195197	60	2	2	1	0	1	473	1	1	0	0	NA	NA	NA	21	17	167	497	166	82	244	147	3	1	0	0.018	0.002	0
.	19.01.15-21.42.05-1-195199	35	1	1	0	0	0	0	0	0	0	0	NA	NA	NA	9	10	165	494	164	0	0	0	0	4	0	0	0.008	0
.	19.01.15-21.42.13-1-195203	249	29	29	8	0	8	540	24	24	0	0	NA	NA	NA	68	93	184	542	180	94	279	167	29	56	1	0.158	0.103	0.006
.	19.01.15-21.42.15-1-195204	172	21	21	5	0	5	497	20	20	0	0	NA	NA	NA	60	46	172	520	167	87	264	146	12	35	7	0.07	0.067	0.042
.	19.01.15-21.42.21-1-195205	118	9	9	3	0	2	489	6	6	0	0	NA	NA	NA	38	31	169	504	171	86	251	152	11	9	5	0.065	0.018	0.029
.	19.01.15-21.42.30-1-195206	32	1	1	0	0	0	0	0	0	0	0	NA	NA	NA	13	10	167	490	166	0	0	0	0	2	0	0	0.004	0
.	19.01.15-21.42.33-1-195207	213	35	35	7	0	6	520	31	31	0	0	NA	NA	NA	70	72	179	529	177	92	272	156	10	57	1	0.056	0.108	0.006
.	19.01.15-21.42.33-1-195208	93	5	5	0	0	0	473	3	3	0	0	NA	NA	NA	33	23	167	502	167	82	248	143	0	7	0	0	0.014	0
.	19.01.15-21.42.36-1-195224	37	1	1	0	0	0	0	0	0	0	0	NA	NA	NA	8	10	167	491	165	0	0	0	0	0	4	0	0	0.024
.	19.01.15-21.42.37-1-195225	32	1	1	0	0	0	0	0	0	0	0	NA	NA	NA	11	4	165	490	162	0	0	0	0	0	0	0	0	0
.	19.01.15-21.42.44-1-195230	403	81	81	22	0	17	549	75	75	0	0	NA	NA	NA	96	96	185	549	175	100	294	155	54	168	10	0.292	0.306	0.057
.	19.01.15-21.42.44-1-195232	373	71	71	14	0	12	552	63	63	0	0	NA	NA	NA	100	97	190	538	182	107	282	163	54	147	7	0.284	0.273	0.038
.	19.01.15-21.42.44-1-195234	176	16	16	4	0	3	492	15	15	0	0	NA	NA	NA	47	43	177	509	170	89	253	150	7	40	1	0.04	0.079	0.006
.	19.01.15-21.42.48-1-195238	319	38	38	10	0	9	524	32	32	0	0	NA	NA	NA	84	70	170	531	182	85	274	165	41	72	4	0.241	0.136	0.022
.	19.01.15-21.42.50-1-195241	156	9	9	3	0	1	501	8	8	0	0	NA	NA	NA	54	48	175	514	172	91	256	154	9	25	0	0.051	0.049	0
.	19.01.15-21.42.50-1-195242	119	5	5	2	0	2	493	4	4	0	0	NA	NA	NA	32	39	175	507	170	90	251	152	0	18	0	0	0.036	0
.	19.01.15-21.42.57-1-195250	403	36	36	9	0	8	573	34	34	0	0	NA	NA	NA	95	123	185	562	189	103	302	168	25	78	6	0.135	0.139	0.032
.	19.01.15-21.43.04-1-195256	236	51	51	12	0	11	530	47	47	0	0	NA	NA	NA	70	87	175	542	183	88	279	163	47	102	20	0.269	0.188	0.109
.	19.01.15-21.43.08-1-195257	219	13	13	2	0	2	524	12	12	0	0	NA	NA	NA	64	75	183	530	175	94	274	156	14	16	6	0.077	0.03	0.034
.	19.01.15-21.43.09-1-195258	151	21	21	6	0	6	492	17	17	0	0	NA	NA	NA	41	41	171	515	168	83	258	151	3	38	2	0.018	0.074	0.012
.	19.01.15-21.43.12-1-195263	61	4	4	1	0	1	480	3	3	0	0	NA	NA	NA	24	29	167	511	164	83	251	146	0	4	4	0	0.008	0.024
.	19.01.15-21.43.29-1-195265	207	48	48	14	0	12	507	43	43	0	0	NA	NA	NA	66	54	172	522	173	86	267	154	51	87	12	0.297	0.167	0.069
.	19.01.15-21.43.41-1-195283	466	122	122	46	0	36	558	109	109	0	0	NA	NA	NA	116	116	184	560	185	96	299	163	85	230	14	0.462	0.411	0.076
.	19.01.15-21.43.42-1-195285	236	20	20	6	0	2	515	17	17	0	0	NA	NA	NA	51	55	175	521	172	89	271	155	1	46	1	0.006	0.088	0.006
.	19.01.15-21.43.51-1-195294	260	28	28	9	0	6	518	27	27	0	0	NA	NA	NA	86	72	181	532	172	94	273	151	26	70	1	0.144	0.132	0.006
.	19.01.15-21.44.00-1-195300	92	3	3	0	0	0	479	2	2	0	0	NA	NA	NA	26	28	168	504	169	84	246	149	0	1	3	0	0.002	0.018
.	19.01.15-21.44.10-1-195301	124	15	15	2	0	2	487	14	14	0	0	NA	NA	NA	32	35	168	509	171	82	252	153	10	19	2	0.06	0.037	0.012
.	19.01.15-21.44.11-1-195305	174	12	12	3	0	3	492	11	11	0	0	NA	NA	NA	48	42	171	510	174	85	256	151	0	15	5	0	0.029	0.029
.	19.01.15-21.44.17-1-195306	89	4	4	1	0	1	485	2	2	0	0	NA	NA	NA	28	34	171	508	168	86	252	147	2	5	1	0.012	0.01	0.006
.	19.01.15-21.44.19-1-195307	57	2	2	1	0	1	0	1	1	0	0	NA	NA	NA	22	21	166	503	165	0	0	0	0	6	0	0	0.012	0
.	19.01.15-21.44.21-1-195308	153	12	12	2	0	2	485	9	9	0	0	NA	NA	NA	65	37	169	507	174	85	249	151	12	22	3	0.071	0.043	0.017
.	19.01.15-21.44.22-1-195309	238	65	65	22	0	17	528	59	59	0	0	NA	NA	NA	75	80	180	545	168	95	281	152	50	131	11	0.278	0.24	0.065
.	19.01.15-21.44.31-1-195311	291	27	27	5	0	4	531	25	25	0	0	NA	NA	NA	84	79	177	539	176	93	280	158	13	55	1	0.073	0.102	0.006
.	19.01.15-21.44.32-1-195312	280	99	99	22	0	16	543	90	90	0	0	NA	NA	NA	89	97	174	549	187	88	286	169	97	194	14	0.557	0.353	0.075
.	19.01.15-21.44.33-1-195314	32	1	1	0	0	0	0	0	0	0	0	NA	NA	NA	3	5	165	490	163	0	0	0	0	0	3	0	0	0.018
.	19.01.15-21.44.33-1-195315	123	5	5	0	0	0	490	3	3	0	0	NA	NA	NA	37	41	170	512	172	84	254	152	3	8	0	0.018	0.016	0
.	19.01.15-21.44.34-1-195316	65	2	2	0	0	0	481	1	1	0	0	NA	NA	NA	20	24	166	499	172	81	246	154	0	2	0	0	0.004	0
.	19.01.15-21.44.36-1-195317	33	1	1	1	0	1	0	0	0	0	0	NA	NA	NA	12	7	165	491	164	0	0	0	0	0	0	0	0	0
.	19.01.15-21.44.41-1-195335	91	6	6	1	0	1	484	5	5	0	0	NA	NA	NA	29	36	170	509	170	83	251	150	0	0	6	0	0	0.035
.	19.01.15-21.44.44-1-195339	179	14	14	4	0	1	504	13	13	0	0	NA	NA	NA	47	53	171	522	173	85	264	155	18	14	0	0.105	0.027	0
.	19.01.15-21.44.45-1-195340	131	7	7	0	0	0	495	6	6	0	0	NA	NA	NA	30	41	174	511	169	88	257	150	0	18	2	0	0.035	0.012
.	19.01.15-21.44.49-1-195346	61	3	3	0	0	0	483	2	2	0	0	NA	NA	NA	17	24	167	501	169	83	248	152	3	5	2	0.018	0.01	0.012
.	19.01.15-21.44.59-1-195357	64	2	2	0	0	0	480	1	1	0	0	NA	NA	NA	24	21	168	500	166	84	249	147	0	7	0	0	0.014	0
.	19.01.15-21.45.00-1-195358	179	19	19	5	0	3	503	17	17	0	0	NA	NA	NA	51	47	169	519	172	85	265	153	17	36	3	0.101	0.069	0.017
.	19.01.15-21.45.02-1-195362	229	20	20	5	0	3	520	18	18	0	0	NA	NA	NA	77	67	172	532	176	90	275	155	13	45	4	0.076	0.085	0.023
.	19.01.15-21.45.05-1-195363	118	7	7	1	0	1	482	6	6	0	0	NA	NA	NA	35	32	169	506	170	80	252	150	10	13	0	0.059	0.026	0
.	19.01.15-21.45.05-1-195364	64	3	3	1	0	1	478	2	2	0	0	NA	NA	NA	29	32	167	506	172	82	244	152	0	10	0	0	0.02	0
.	19.01.15-21.45.10-1-195365	152	13	13	0	0	0	499	12	12	0	0	NA	NA	NA	45	48	171	516	174	84	259	156	6	12	8	0.035	0.023	0.046
.	19.01.15-21.45.17-1-195369	555	64	64	15	0	7	600	54	54	0	0	NA	NA	NA	176	153	194	587	185	114	323	163	53	146	8	0.273	0.249	0.043
.	19.01.15-21.45.23-1-195370	32	1	1	0	0	0	0	0	0	0	0	NA	NA	NA	7	11	164	494	166	0	0	0	0	0	1	0	0	0.006
.	19.01.15-21.45.25-1-195371	33	1	1	0	0	0	0	0	0	0	0	NA	NA	NA	9	5	163	491	164	0	0	0	0	1	0	0	0.002	0
.	19.01.15-21.45.25-1-195372	174	14	14	2	0	2	500	12	12	0	0	NA	NA	NA	50	46	172	518	169	86	263	151	6	28	3	0.035	0.054	0.018
.	19.01.15-21.45.26-1-195373	119	4	4	1	0	1	496	3	3	0	0	NA	NA	NA	33	37	170	508	172	87	256	153	2	9	0	0.012	0.018	0
.	19.01.15-21.45.28-1-195374	230	29	29	6	0	4	531	28	28	0	0	NA	NA	NA	64	78	179	545	167	93	288	150	21	58	4	0.117	0.106	0.024
.	19.01.15-21.45.31-1-195375	148	9	9	1	0	1	497	8	8	0	0	NA	NA	NA	37	37	170	509	171	87	257	153	10	14	7	0.059	0.028	0.041
.	19.01.15-21.45.36-1-195376	175	13	13	1	0	1	506	11	11	0	0	NA	NA	NA	69	68	173	535	173	85	273	148	3	29	2	0.017	0.054	0.012
.	19.01.15-21.45.40-1-195395	339	99	99	31	0	27	540	91	91	0	0	NA	NA	NA	107	95	185	541	182	99	280	161	79	168	11	0.427	0.311	0.06
.	19.01.15-21.45.43-1-195398	233	27	27	7	0	6	508	23	23	0	0	NA	NA	NA	75	61	176	523	175	91	265	152	15	61	8	0.085	0.117	0.046
.	19.01.15-21.45.50-1-195407	236	21	21	10	0	7	521	19	19	0	0	NA	NA	NA	74	74	175	539	173	89	280	152	17	50	5	0.097	0.093	0.029
.	19.01.15-21.45.52-1-195409	230	17	17	3	0	2	510	14	14	0	0	NA	NA	NA	71	66	176	531	172	90	268	152	5	29	9	0.028	0.055	0.052
.	19.01.15-21.45.57-1-195412	63	2	2	0	0	0	482	1	1	0	0	NA	NA	NA	23	30	170	508	165	83	251	148	1	0	1	0.006	0	0.006
.	19.01.15-21.46.07-1-195415	212	55	55	12	0	9	516	48	48	0	0	NA	NA	NA	52	66	177	524	178	91	264	161	55	84	6	0.311	0.16	0.034
.	19.01.15-21.46.08-1-195416	32	1	1	0	0	0	0	0	0	0	0	NA	NA	NA	11	11	168	492	164	0	0	0	0	0	0	0	0	0
.	19.01.15-21.46.09-1-195417	264	83	83	24	0	21	521	72	72	0	0	NA	NA	NA	83	75	180	534	174	95	270	156	74	145	12	0.411	0.272	0.069
.	19.01.15-21.46.10-1-195418	235	52	52	19	0	14	513	46	46	0	0	NA	NA	NA	73	61	170	525	179	85	269	159	80	116	4	0.471	0.221	0.022
.	19.01.15-21.46.17-1-195422	204	13	13	7	0	5	501	12	12	0	0	NA	NA	NA	50	48	173	518	170	87	263	151	12	30	0	0.069	0.058	0
.	19.01.15-21.46.21-1-195423	180	16	16	5	0	5	503	14	14	0	0	NA	NA	NA	58	45	171	516	171	87	265	151	17	30	5	0.099	0.058	0.029
.	19.01.15-21.46.23-1-195424	384	85	85	28	0	22	549	77	77	0	0	NA	NA	NA	94	98	189	539	183	101	285	163	88	166	8	0.466	0.308	0.044
.	19.01.15-21.46.41-1-195446	349	53	53	17	0	15	546	49	49	0	0	NA	NA	NA	86	101	192	543	179	106	285	155	28	100	27	0.146	0.184	0.151
.	19.01.15-21.46.49-1-195455	323	62	62	10	0	9	543	56	56	0	0	NA	NA	NA	74	100	180	556	177	94	291	158	27	140	11	0.15	0.252	0.062
.	19.01.15-21.46.50-1-195457	499	52	52	14	0	13	595	42	42	0	0	NA	NA	NA	140	154	190	585	192	103	322	170	32	108	7	0.168	0.185	0.036
.	19.01.15-21.47.17-1-195475	157	13	13	4	0	4	491	11	11	0	0	NA	NA	NA	47	40	170	511	172	84	256	151	8	33	5	0.047	0.065	0.029
.	19.01.15-21.47.24-1-195476	377	48	48	17	0	9	569	44	44	0	0	NA	NA	NA	114	120	189	562	182	104	300	165	40	89	10	0.212	0.158	0.055
.	19.01.15-21.47.34-1-195477	33	1	1	0	0	0	0	0	0	0	0	NA	NA	NA	14	12	168	493	164	0	0	0	1	0	0	0.006	0	0
.	19.01.15-21.47.36-1-195478	210	24	24	8	0	7	516	20	20	0	0	NA	NA	NA	59	66	178	527	174	91	271	154	17	74	1	0.096	0.14	0.006
.	19.01.15-21.47.38-1-195494	90	3	3	1	0	1	473	2	2	0	0	NA	NA	NA	24	16	166	497	166	82	246	145	2	5	0	0.012	0.01	0
.	19.01.15-21.47.40-1-195496	291	47	47	12	0	7	536	41	41	0	0	NA	NA	NA	78	89	181	537	184	95	281	160	53	117	6	0.293	0.218	0.033
.	19.01.15-21.47.43-1-195500	388	90	90	23	0	16	550	80	80	0	0	NA	NA	NA	111	109	182	565	175	99	298	153	37	223	11	0.203	0.395	0.063
.	19.01.15-21.47.45-1-195503	127	4	4	2	0	2	489	3	3	0	0	NA	NA	NA	30	33	169	509	168	84	255	150	0	15	3	0	0.029	0.018
.	19.01.15-21.47.50-1-195509	459	88	88	25	0	18	574	78	78	0	0	NA	NA	NA	134	132	185	568	192	96	306	172	113	191	19	0.611	0.336	0.099
.	19.01.15-21.47.58-1-195514	146	7	7	1	0	0	499	6	6	0	0	NA	NA	NA	40	43	173	513	170	89	259	151	8	13	2	0.046	0.025	0.012
.	19.01.15-21.47.59-1-195516	92	4	4	1	0	1	487	2	2	0	0	NA	NA	NA	28	35	174	506	168	87	252	148	2	8	0	0.011	0.016	0
.	19.01.15-21.48.00-1-195517	177	34	34	9	0	6	490	30	30	0	0	NA	NA	NA	46	40	173	510	170	86	253	151	18	81	9	0.104	0.159	0.053
.	19.01.15-21.48.16-1-195522	32	1	1	0	0	0	0	0	0	0	0	NA	NA	NA	10	13	164	498	164	0	0	0	0	0	0	0	0	0
.	19.01.15-21.48.18-1-195524	64	2	2	1	0	1	347	1	1	0	0	NA	NA	NA	14	21	167	498	169	61	181	105	0	4	0	0	0.008	0
.	19.01.15-21.48.20-1-195525	268	39	39	19	0	12	517	34	34	0	0	NA	NA	NA	80	69	172	530	180	87	272	158	27	105	9	0.157	0.198	0.05
.	19.01.15-21.48.20-1-195526	100	6	6	0	0	0	484	4	4	0	0	NA	NA	NA	40	31	168	507	169	82	253	149	3	9	0	0.018	0.018	0
.	19.01.15-21.48.28-1-195537	125	6	6	2	0	2	481	5	5	0	0	NA	NA	NA	36	25	166	503	169	84	247	150	0	12	3	0	0.024	0.018
.	19.01.15-21.48.29-1-195538	93	6	6	1	0	1	494	5	5	0	0	NA	NA	NA	40	49	171	522	169	84	260	150	0	17	0	0	0.033	0
.	19.01.15-21.48.35-1-195539	339	45	45	8	0	5	565	41	41	0	0	NA	NA	NA	110	115	195	553	180	110	294	161	26	110	4	0.133	0.199	0.022
.	19.01.15-21.48.43-1-195559	665	89	89	21	0	18	605	83	83	0	0	NA	NA	NA	174	166	201	590	188	117	322	166	59	175	25	0.294	0.297	0.133
.	19.01.15-21.48.44-1-195561	246	12	12	4	0	4	537	10	10	0	0	NA	NA	NA	58	78	183	533	175	99	281	157	8	37	0	0.044	0.069	0
.	19.01.15-21.48.46-1-195564	32	1	1	0	0	0	0	0	0	0	0	NA	NA	NA	9	12	165	497	163	0	0	0	0	1	0	0	0.002	0
.	19.01.15-21.48.47-1-195566	96	3	3	0	0	0	484	1	1	0	0	NA	NA	NA	18	26	170	503	166	85	250	149	0	2	2	0	0.004	0.012
.	19.01.15-21.48.49-1-195569	61	2	2	1	0	1	51	1	1	0	0	NA	NA	NA	15	23	167	502	167	11	22	18	0	4	0	0	0.008	0
.	19.01.15-21.48.54-1-195572	66	2	2	0	0	0	483	1	1	0	0	NA	NA	NA	25	33	170	510	166	85	253	145	0	2	3	0	0.004	0.018
.	19.01.15-21.48.57-1-195580	362	34	34	3	0	2	550	32	32	0	0	NA	NA	NA	113	105	182	546	190	96	283	171	15	76	2	0.082	0.139	0.011
.	19.01.15-21.49.07-1-195585	35	1	1	0	0	0	0	0	0	0	0	NA	NA	NA	5	8	165	493	163	0	0	0	0	1	0	0	0.002	0
.	19.01.15-21.49.09-1-195586	152	7	7	0	0	0	490	6	6	0	0	NA	NA	NA	36	43	166	522	168	80	263	147	0	21	0	0	0.04	0
.	19.01.15-21.49.13-1-195590	203	40	40	12	0	10	516	35	35	0	0	NA	NA	NA	57	65	182	523	173	96	266	154	32	80	8	0.176	0.153	0.046
.	19.01.15-21.49.14-1-195591	145	7	7	2	0	1	494	6	6	0	0	NA	NA	NA	59	45	171	520	167	86	262	146	0	27	0	0	0.052	0
.	19.01.15-21.49.32-1-195593	360	95	95	28	0	25	561	88	88	0	0	NA	NA	NA	106	109	188	544	190	103	288	170	54	236	29	0.287	0.434	0.153
.	19.01.15-21.49.33-1-195595	89	3	3	1	0	1	476	2	2	0	0	NA	NA	NA	32	21	167	499	168	82	246	148	0	7	0	0	0.014	0
.	19.01.15-21.49.34-1-195596	34	1	1	0	0	0	0	0	0	0	0	NA	NA	NA	15	6	163	493	163	0	0	0	2	0	0	0.012	0	0
.	19.01.15-21.49.36-1-195597	322	51	51	12	0	8	553	46	46	0	0	NA	NA	NA	83	102	189	551	175	104	295	154	59	92	3	0.312	0.167	0.017
.	19.01.15-21.49.36-1-195598	148	15	15	1	0	1	501	14	14	0	0	NA	NA	NA	29	49	172	517	173	86	259	156	3	32	12	0.017	0.062	0.069
.	19.01.15-21.49.38-1-195614	347	63	63	24	0	19	547	57	57	0	0	NA	NA	NA	103	98	184	542	185	98	284	165	39	141	24	0.212	0.26	0.13
.	19.01.15-21.49.47-1-195623	176	22	22	4	0	2	505	20	20	0	0	NA	NA	NA	44	58	176	524	171	90	265	150	15	33	4	0.085	0.063	0.023
.	19.01.15-21.49.54-1-195628	93	3	3	1	0	1	474	2	2	0	0	NA	NA	NA	34	23	166	503	167	80	246	148	2	12	0	0.012	0.024	0
.	19.01.15-21.50.00-1-195633	147	14	14	3	0	2	500	11	11	0	0	NA	NA	NA	51	56	176	524	169	89	263	148	5	34	3	0.028	0.065	0.018
.	19.01.15-21.50.06-1-195638	235	26	26	7	0	4	509	23	23	0	0	NA	NA	NA	68	57	174	521	175	89	263	157	17	47	0	0.098	0.09	0
.	19.01.15-21.50.09-1-195639	33	1	1	0	0	0	0	0	0	0	0	NA	NA	NA	8	8	164	494	163	0	0	0	0	0	0	0	0	0
.	19.01.15-21.50.11-1-195640	32	1	1	0	0	0	0	0	0	0	0	NA	NA	NA	3	11	166	493	165	0	0	0	0	0	0	0	0	0
.	19.01.15-21.50.13-1-195644	98	8	8	3	0	2	475	6	6	0	0	NA	NA	NA	29	19	165	501	166	82	246	147	2	24	1	0.012	0.048	0.006
.	19.01.15-21.50.19-1-195645	436	79	79	20	0	15	586	75	75	0	0	NA	NA	NA	146	143	190	573	193	104	310	172	50	178	16	0.263	0.311	0.083
.	19.01.15-21.50.21-1-195646	151	14	14	0	0	0	494	12	12	0	0	NA	NA	NA	41	35	165	514	169	83	260	151	0	26	2	0	0.051	0.012
.	19.01.15-21.50.28-1-195647	271	45	45	13	0	10	531	39	39	0	0	NA	NA	NA	80	78	177	531	183	92	273	166	54	115	6	0.305	0.217	0.033
.	19.01.15-21.50.38-1-195663	179	18	18	6	0	4	489	17	17	0	0	NA	NA	NA	48	40	177	505	171	92	251	146	22	30	1	0.124	0.059	0.006
.	19.01.15-21.50.40-1-195666	61	3	3	1	0	1	478	2	2	0	0	NA	NA	NA	26	22	167	502	166	81	250	147	0	11	0	0	0.022	0
.	19.01.15-21.50.41-1-195668	37	1	1	0	0	0	0	0	0	0	0	NA	NA	NA	16	9	166	494	162	0	0	0	0	0	0	0	0	0
.	19.01.15-21.50.43-1-195672	66	3	3	1	0	1	301	2	2	0	0	NA	NA	NA	15	15	166	499	163	48	157	96	0	5	0	0	0.01	0
.	19.01.15-21.50.44-1-195673	400	77	77	18	0	12	560	67	67	0	0	NA	NA	NA	107	113	182	560	184	96	301	163	49	137	4	0.269	0.245	0.022
.	19.01.15-21.50.52-1-195682	209	19	19	5	0	4	517	17	17	0	0	NA	NA	NA	61	72	171	536	178	86	273	158	13	31	1	0.076	0.058	0.006
.	19.01.15-21.50.54-1-195683	595	134	134	35	0	25	593	123	123	0	0	NA	NA	NA	135	147	197	572	191	106	317	170	104	229	14	0.528	0.4	0.073
.	19.01.15-21.50.57-1-195689	378	46	46	15	0	10	552	40	40	0	0	NA	NA	NA	110	107	188	548	184	101	287	164	37	113	3	0.197	0.206	0.016
.	19.01.15-21.51.23-1-195699	149	10	10	4	0	3	494	8	8	0	0	NA	NA	NA	37	42	170	518	167	86	260	148	9	11	7	0.053	0.021	0.042
.	19.01.15-21.51.23-1-195700	88	9	9	1	0	1	479	6	6	0	0	NA	NA	NA	36	28	169	509	163	83	250	146	14	22	0	0.083	0.043	0
.	19.01.15-21.51.35-1-195701	67	2	2	0	0	0	481	1	1	0	0	NA	NA	NA	26	27	166	501	173	81	247	153	0	5	0	0	0.01	0
.	19.01.15-21.51.40-1-195718	181	24	24	0	0	0	510	21	21	0	0	NA	NA	NA	44	54	175	521	171	89	268	153	12	38	5	0.069	0.073	0.029
.	19.01.15-21.51.48-1-195727	87	3	3	0	0	0	475	2	2	0	0	NA	NA	NA	25	28	171	503	167	84	246	145	0	3	2	0	0.006	0.012
.	19.01.15-21.51.49-1-195730	54	2	2	1	0	1	0	0	0	0	0	NA	NA	NA	16	19	167	499	166	0	0	0	0	2	1	0	0.004	0.006
.	19.01.15-21.51.53-1-195732	62	5	5	0	0	0	477	4	4	0	0	NA	NA	NA	25	23	169	500	167	83	245	149	12	6	2	0.071	0.012	0.012
.	19.01.15-21.51.54-1-195733	37	1	1	1	0	1	0	0	0	0	0	NA	NA	NA	15	8	163	493	165	0	0	0	0	0	1	0	0	0.006
.	19.01.15-21.51.56-1-195735	35	1	1	1	0	1	0	0	0	0	0	NA	NA	NA	13	13	164	497	165	0	0	0	0	1	0	0	0.002	0
.	19.01.15-21.51.58-1-195739	60	2	2	0	0	0	477	1	1	0	0	NA	NA	NA	19	27	168	507	165	84	249	144	6	5	0	0.036	0.01	0
.	19.01.15-21.52.00-1-195741	147	12	12	4	0	2	493	10	10	0	0	NA	NA	NA	39	42	170	517	168	85	258	150	14	22	7	0.082	0.043	0.042
.	19.01.15-21.52.09-1-195743	236	21	21	7	0	6	527	19	19	0	0	NA	NA	NA	74	75	177	528	183	93	271	163	21	65	0	0.119	0.123	0
.	19.01.15-21.52.10-1-195744	382	93	93	20	0	15	555	91	91	0	0	NA	NA	NA	102	105	182	542	194	96	284	175	77	194	4	0.423	0.358	0.021
.	19.01.15-21.52.10-1-195745	265	38	38	6	0	5	531	34	34	0	0	NA	NA	NA	98	85	178	545	175	95	282	154	41	74	0	0.23	0.136	0
.	19.01.15-21.52.13-1-195749	125	5	5	2	0	2	490	4	4	0	0	NA	NA	NA	48	38	169	515	167	83	259	148	4	12	0	0.024	0.023	0
.	19.01.15-21.52.19-1-195750	63	2	2	0	0	0	479	1	1	0	0	NA	NA	NA	25	22	168	497	170	84	244	151	0	4	2	0	0.008	0.012
.	19.01.15-21.52.21-1-195751	179	24	24	6	0	5	505	18	18	0	0	NA	NA	NA	48	51	175	518	171	87	263	155	10	35	3	0.057	0.068	0.018
.	19.01.15-21.52.23-1-195752	90	6	6	1	0	1	481	4	4	0	0	NA	NA	NA	25	31	169	506	169	84	249	148	3	14	0	0.018	0.028	0
.	19.01.15-21.52.28-1-195753	65	3	3	0	0	0	487	2	2	0	0	NA	NA	NA	19	32	171	505	169	84	250	153	0	7	4	0	0.014	0.024
.	19.01.15-21.52.30-1-195754	205	9	9	6	0	4	505	7	7	0	0	NA	NA	NA	60	49	176	514	172	91	262	152	8	17	3	0.045	0.033	0.017
.	19.01.15-21.52.37-1-195770	325	115	115	31	0	28	520	107	107	0	0	NA	NA	NA	95	75	182	534	172	97	272	151	79	233	14	0.434	0.436	0.081
.	19.01.15-21.52.40-1-195772	37	1	1	1	0	1	0	0	0	0	0	NA	NA	NA	10	16	167	492	170	0	0	0	0	1	0	0	0.002	0
.	19.01.15-21.52.43-1-195776	331	27	27	8	0	7	551	24	24	0	0	NA	NA	NA	95	102	185	554	176	98	296	157	19	56	8	0.103	0.101	0.045
[truncated: 1 more rows]
