# Supplementary material for: Modelling targeted rabies vaccination strategies for a domestic dog population with heterogeneous roaming patterns
Source: PLoS Negl Trop Dis. 2019 Jul 8;13(7):e0007582. doi: 10.1371/journal.pntd.0007582 (PMC6638970; doi:10.1371/journal.pntd.0007582)
Supplement: S1 Zip file folder — The files contain a summary for each simulation for its respective scenario. The files are named first with the population structure (FP, ED, RD, SD) and then the specific vaccination strategy used for that scenario. (ZIP) [file pntd.0007582.s002.zip › Supp_Files/RD_E0.5_R0.7_S0.5_all_measuresReport.txt]

scenario	iteration	duration	tot_deaths	rabid_dogs	moved	mov_DK	movInfect	n_vacc	n_cull	detDogs_cull	contDogs_cull	reactCull	preemptVaccCov_dogLevel	reactVaccCov_dogLevel	mean_Rt	non_rabid_dead	born	nb_in_exp_cat	nb_in_roam_cat	nb_stayhome	nb_exp_vacc	nb_roam_vacc	nb_stayhome_vacc	nb_contacting_explorer	nb_contacting_roamer	nb_contacting_stayhome	contact_per_explorer	contact_per_roamer	contact_per_stayhome
.	19.01.15-19.09.18-1-10031	181	10	10	1	0	1	540	8	8	0	0	NA	NA	NA	76	58	174	525	172	88	363	89	9	12	9	0.052	0.023	0.052
.	19.01.15-19.09.18-1-10032	122	13	13	4	0	4	516	12	12	0	0	NA	NA	NA	38	35	168	511	169	84	349	83	12	19	6	0.071	0.037	0.036
.	19.01.15-19.09.18-1-10033	270	30	30	7	0	6	563	25	25	0	0	NA	NA	NA	87	80	179	537	177	94	378	91	28	61	17	0.156	0.114	0.096
.	19.01.15-19.09.18-1-10034	37	1	1	0	0	0	0	0	0	0	0	NA	NA	NA	10	13	166	498	162	0	0	0	0	3	0	0	0.006	0
.	19.01.15-19.09.18-1-10035	95	6	6	0	0	0	515	5	5	0	0	NA	NA	NA	33	27	166	505	169	85	344	86	6	4	3	0.036	0.008	0.018
.	19.01.15-19.09.18-1-10036	60	2	2	0	0	0	508	1	1	0	0	NA	NA	NA	20	24	171	503	163	84	344	80	0	9	0	0	0.018	0
.	19.01.15-19.09.18-1-10037	213	29	29	8	0	8	553	26	26	0	0	NA	NA	NA	57	69	183	526	173	96	368	89	24	43	23	0.131	0.082	0.133
.	19.01.15-19.09.18-1-10038	125	9	9	0	0	0	536	8	8	0	0	NA	NA	NA	40	55	173	525	170	89	363	84	6	11	3	0.035	0.021	0.018
.	19.01.15-19.09.23-1-10044	94	4	4	1	0	0	512	3	3	0	0	NA	NA	NA	23	23	168	498	170	82	345	85	3	4	0	0.018	0.008	0
.	19.01.15-19.09.33-1-10054	322	54	54	16	0	12	568	49	49	0	0	NA	NA	NA	85	88	177	544	180	91	385	92	30	98	50	0.169	0.18	0.278
.	19.01.15-19.09.36-1-10070	63	2	2	3	0	2	511	0	0	0	0	NA	NA	NA	29	28	168	506	167	84	344	83	0	6	0	0	0.012	0
.	19.01.15-19.09.44-1-10074	146	19	19	3	0	2	529	16	16	0	0	NA	NA	NA	47	46	173	513	173	88	351	90	12	35	6	0.069	0.068	0.035
.	19.01.15-19.09.46-1-10093	113	5	5	0	0	0	528	4	4	0	0	NA	NA	NA	28	44	173	513	171	87	355	86	0	14	1	0	0.027	0.006
.	19.01.15-19.09.48-1-10101	413	29	29	9	0	7	572	28	28	0	0	NA	NA	NA	92	89	180	532	190	95	375	102	18	59	16	0.1	0.111	0.084
.	19.01.15-19.09.52-1-10132	346	76	76	14	0	13	567	72	72	0	0	NA	NA	NA	105	90	179	543	181	93	378	96	59	107	53	0.33	0.197	0.293
.	19.01.15-19.09.52-1-10148	268	40	40	12	0	9	560	36	36	0	0	NA	NA	NA	83	85	182	543	173	95	378	87	26	92	7	0.143	0.169	0.04
.	19.01.15-19.10.04-1-10156	262	16	16	0	0	0	554	14	14	0	0	NA	NA	NA	75	71	176	535	173	92	373	89	8	39	2	0.045	0.073	0.012
.	19.01.15-19.10.05-1-10157	123	9	9	1	0	0	523	8	8	0	0	NA	NA	NA	29	32	168	507	170	84	352	87	9	11	2	0.054	0.022	0.012
.	19.01.15-19.10.08-1-10158	308	25	25	4	0	3	563	22	22	0	0	NA	NA	NA	92	78	184	534	173	97	376	90	49	50	8	0.266	0.094	0.046
.	19.01.15-19.10.23-1-10199	222	25	25	8	0	5	533	23	23	0	0	NA	NA	NA	71	52	172	520	173	89	357	87	29	53	7	0.169	0.102	0.04
.	19.01.15-19.10.38-1-10305	113	4	4	0	0	0	512	3	3	0	0	NA	NA	NA	25	18	171	497	163	88	343	81	0	2	4	0	0.004	0.025
.	19.01.15-19.10.45-1-10306	212	30	30	8	0	8	546	25	25	0	0	NA	NA	NA	68	69	174	536	172	88	371	87	23	42	8	0.132	0.078	0.047
.	19.01.15-19.10.55-1-10314	154	14	14	4	0	3	535	12	12	0	0	NA	NA	NA	37	50	173	521	169	86	362	87	0	31	11	0	0.06	0.065
.	19.01.15-19.10.57-1-10315	31	1	1	0	0	0	0	0	0	0	0	NA	NA	NA	7	8	164	492	165	0	0	0	0	0	0	0	0	0
.	19.01.15-19.11.02-1-10316	296	31	31	7	0	7	575	26	26	0	0	NA	NA	NA	83	94	187	540	180	100	381	94	34	29	23	0.182	0.054	0.128
.	19.01.15-19.11.05-1-10318	60	2	2	0	0	0	515	1	1	0	0	NA	NA	NA	24	26	170	501	168	85	346	84	0	5	0	0	0.01	0
.	19.01.15-19.11.05-1-10319	296	48	48	20	0	13	560	46	46	0	0	NA	NA	NA	71	76	182	534	173	97	373	90	61	70	43	0.335	0.131	0.249
.	19.01.15-19.11.11-1-10329	88	3	3	1	0	1	505	2	2	0	0	NA	NA	NA	29	22	166	506	163	83	342	80	0	8	1	0	0.016	0.006
.	19.01.15-19.11.12-1-10330	31	1	1	0	0	0	0	0	0	0	0	NA	NA	NA	6	10	167	492	164	0	0	0	0	0	3	0	0	0.018
.	19.01.15-19.11.16-1-10367	206	23	23	2	0	1	537	19	19	0	0	NA	NA	NA	51	59	174	524	174	86	361	90	12	37	1	0.069	0.071	0.006
.	19.01.15-19.11.22-1-10401	60	4	4	1	0	1	504	3	3	0	0	NA	NA	NA	22	19	167	499	166	82	342	80	0	17	2	0	0.034	0.012
.	19.01.15-19.11.22-1-10402	36	1	1	1	0	1	0	0	0	0	0	NA	NA	NA	14	17	173	493	164	0	0	0	0	0	0	0	0	0
.	19.01.15-19.11.26-1-10413	59	3	3	1	0	1	52	2	2	0	0	NA	NA	NA	18	19	166	501	165	6	40	6	0	6	0	0	0.012	0
.	19.01.15-19.11.28-1-10414	61	2	2	0	0	0	514	1	1	0	0	NA	NA	NA	27	31	173	502	169	87	344	83	3	4	0	0.017	0.008	0
.	19.01.15-19.11.35-1-10422	32	1	1	0	0	0	0	0	0	0	0	NA	NA	NA	11	6	165	492	162	0	0	0	0	0	0	0	0	0
.	19.01.15-19.11.37-1-10438	382	63	63	14	0	10	591	60	60	0	0	NA	NA	NA	115	114	190	546	191	103	383	105	64	154	22	0.337	0.282	0.115
.	19.01.15-19.11.38-1-10439	125	20	20	6	0	3	524	17	17	0	0	NA	NA	NA	34	36	170	509	170	85	353	86	7	36	3	0.041	0.071	0.018
.	19.01.15-19.11.43-1-10440	56	2	2	1	0	1	0	1	1	0	0	NA	NA	NA	15	13	167	495	164	0	0	0	0	7	3	0	0.014	0.018
.	19.01.15-19.11.50-1-10466	65	2	2	0	0	0	301	1	1	0	0	NA	NA	NA	11	24	168	501	168	51	202	48	0	1	0	0	0.002	0
.	19.01.15-19.11.51-1-10473	115	8	8	1	0	1	529	7	7	0	0	NA	NA	NA	44	49	169	525	168	84	365	80	0	16	9	0	0.03	0.054
.	19.01.15-19.12.00-1-10554	154	9	9	2	0	2	529	7	7	0	0	NA	NA	NA	47	42	171	514	170	86	356	87	2	23	6	0.012	0.045	0.035
.	19.01.15-19.12.02-1-10555	58	2	2	2	0	2	500	0	0	0	0	NA	NA	NA	29	16	167	496	166	83	338	79	0	4	2	0	0.008	0.012
.	19.01.15-19.12.03-1-10556	89	3	3	1	0	1	523	2	2	0	0	NA	NA	NA	28	39	169	516	167	83	356	84	6	3	0	0.036	0.006	0
.	19.01.15-19.12.03-1-10557	86	4	4	1	0	1	529	2	2	0	0	NA	NA	NA	19	42	177	511	167	92	351	86	0	15	0	0	0.029	0
.	19.01.15-19.12.14-1-10567	298	11	11	2	0	2	573	9	9	0	0	NA	NA	NA	102	89	178	543	181	92	385	96	21	12	4	0.118	0.022	0.022
.	19.01.15-19.12.16-1-10571	177	18	18	5	0	4	531	14	14	0	0	NA	NA	NA	66	54	167	528	172	83	362	86	11	18	19	0.066	0.034	0.11
.	19.01.15-19.12.16-1-10572	33	1	1	0	0	0	0	0	0	0	0	NA	NA	NA	10	5	163	492	163	0	0	0	1	0	0	0.006	0	0
.	19.01.15-19.12.19-1-10577	34	1	1	0	0	0	0	0	0	0	0	NA	NA	NA	10	10	166	493	164	0	0	0	0	2	0	0	0.004	0
.	19.01.15-19.12.20-1-10578	172	8	8	3	0	2	529	7	7	0	0	NA	NA	NA	44	42	171	514	170	84	358	87	13	13	0	0.076	0.025	0
.	19.01.15-19.12.20-1-10579	341	22	22	8	0	4	599	19	19	0	0	NA	NA	NA	92	119	189	554	189	102	393	104	41	29	3	0.217	0.052	0.016
.	19.01.15-19.12.24-1-10584	203	18	18	9	0	7	557	16	16	0	0	NA	NA	NA	55	70	178	525	180	92	370	95	45	34	0	0.253	0.065	0
.	19.01.15-19.12.24-1-10585	226	54	54	14	0	9	534	51	51	0	0	NA	NA	NA	64	58	173	521	177	86	357	91	61	101	16	0.353	0.194	0.09
.	19.01.15-19.12.46-1-10681	115	11	11	2	0	2	512	9	9	0	0	NA	NA	NA	40	31	169	506	169	84	343	85	5	18	1	0.03	0.036	0.006
.	19.01.15-19.12.50-1-10685	36	1	1	1	0	1	0	0	0	0	0	NA	NA	NA	14	3	165	489	162	0	0	0	2	0	0	0.012	0	0
.	19.01.15-19.12.52-1-10686	146	15	15	2	0	1	536	14	14	0	0	NA	NA	NA	45	53	174	522	170	87	361	88	26	19	9	0.149	0.036	0.053
.	19.01.15-19.12.53-1-10687	112	7	7	1	0	1	527	6	6	0	0	NA	NA	NA	40	47	178	513	169	88	354	85	4	12	5	0.022	0.023	0.03
.	19.01.15-19.12.57-1-10698	327	46	46	20	0	17	579	44	44	0	0	NA	NA	NA	95	97	181	548	181	97	385	97	51	81	46	0.282	0.148	0.254
.	19.01.15-19.13.10-1-10717	144	7	7	1	0	1	525	4	4	0	0	NA	NA	NA	38	42	166	521	168	81	360	84	2	7	13	0.012	0.013	0.077
.	19.01.15-19.13.11-1-10742	59	3	3	1	0	1	502	2	2	0	0	NA	NA	NA	27	24	168	501	168	80	341	81	5	6	0	0.03	0.012	0
.	19.01.15-19.13.11-1-10746	36	1	1	0	0	0	0	0	0	0	0	NA	NA	NA	13	10	164	497	162	0	0	0	0	0	0	0	0	0
.	19.01.15-19.13.18-1-10757	181	9	9	2	0	2	532	8	8	0	0	NA	NA	NA	64	55	175	520	173	85	361	86	4	10	18	0.023	0.019	0.104
.	19.01.15-19.13.19-1-10768	482	70	70	18	0	15	626	61	61	0	0	NA	NA	NA	147	145	201	570	187	116	407	103	52	140	40	0.259	0.246	0.214
.	19.01.15-19.13.19-1-10769	88	6	6	1	0	1	508	5	5	0	0	NA	NA	NA	26	19	169	500	163	83	344	81	6	7	1	0.036	0.014	0.006
.	19.01.15-19.13.27-1-10826	152	10	10	0	0	0	524	8	8	0	0	NA	NA	NA	37	40	175	510	168	89	351	84	5	10	3	0.029	0.02	0.018
.	19.01.15-19.13.29-1-10830	63	3	3	1	0	0	505	2	2	0	0	NA	NA	NA	19	21	168	499	167	82	338	85	2	3	0	0.012	0.006	0
.	19.01.15-19.13.31-1-10836	322	43	43	10	0	8	574	40	40	0	0	NA	NA	NA	106	93	183	546	177	98	384	92	33	97	28	0.18	0.178	0.158
.	19.01.15-19.13.38-1-10861	125	8	8	0	0	0	509	7	7	0	0	NA	NA	NA	42	24	167	502	168	82	346	81	3	9	5	0.018	0.018	0.03
.	19.01.15-19.13.43-1-10868	177	7	7	4	0	3	529	6	6	0	0	NA	NA	NA	70	55	177	520	171	90	355	84	0	16	3	0	0.031	0.018
.	19.01.15-19.13.47-1-10878	34	1	1	0	0	0	0	0	0	0	0	NA	NA	NA	11	14	167	496	164	0	0	0	0	0	0	0	0	0
.	19.01.15-19.13.51-1-10882	61	2	2	0	0	0	401	1	1	0	0	NA	NA	NA	22	20	167	500	166	66	266	69	0	5	0	0	0.01	0
.	19.01.15-19.13.56-1-10914	116	6	6	2	0	2	536	5	5	0	0	NA	NA	NA	29	53	176	520	170	91	360	85	2	10	11	0.011	0.019	0.065
.	19.01.15-19.13.56-1-10915	154	12	12	1	0	1	531	8	8	0	0	NA	NA	NA	46	50	174	515	174	82	361	88	13	14	2	0.075	0.027	0.011
.	19.01.15-19.14.02-1-10940	455	70	70	22	0	16	629	64	64	0	0	NA	NA	NA	118	146	186	581	192	102	423	104	46	160	29	0.247	0.275	0.151
.	19.01.15-19.14.10-1-10941	121	4	4	1	0	1	520	3	3	0	0	NA	NA	NA	36	38	169	514	168	83	353	84	0	9	4	0	0.018	0.024
.	19.01.15-19.14.17-1-10946	93	6	6	0	0	0	519	5	5	0	0	NA	NA	NA	32	38	168	509	174	83	349	87	12	9	0	0.071	0.018	0
.	19.01.15-19.14.23-1-10953	175	7	7	2	0	2	547	5	5	0	0	NA	NA	NA	59	59	174	518	180	90	360	97	3	15	3	0.017	0.029	0.017
.	19.01.15-19.14.25-1-10959	90	3	3	0	0	0	507	2	2	0	0	NA	NA	NA	25	18	164	503	164	81	348	78	0	3	2	0	0.006	0.012
.	19.01.15-19.14.29-1-10970	150	18	18	4	0	4	542	16	16	0	0	NA	NA	NA	50	55	176	521	171	90	363	89	24	23	2	0.136	0.044	0.012
.	19.01.15-19.14.30-1-10971	63	2	2	1	0	1	503	1	1	0	0	NA	NA	NA	18	16	165	500	164	80	341	82	0	3	0	0	0.006	0
.	19.01.15-19.14.38-1-11023	115	5	5	1	0	1	525	4	4	0	0	NA	NA	NA	39	38	170	514	167	84	356	85	1	12	0	0.006	0.023	0
.	19.01.15-19.14.45-1-11027	288	56	56	10	0	6	563	50	50	0	0	NA	NA	NA	97	79	180	538	174	93	379	91	72	85	14	0.4	0.158	0.08
.	19.01.15-19.14.46-1-11028	34	1	1	0	0	0	0	0	0	0	0	NA	NA	NA	11	12	164	496	165	0	0	0	0	0	0	0	0	0
.	19.01.15-19.14.48-1-11051	89	4	4	0	0	0	519	3	3	0	0	NA	NA	NA	20	34	172	506	169	87	348	84	4	5	0	0.023	0.01	0
.	19.01.15-19.14.49-1-11052	117	4	4	0	0	0	518	3	3	0	0	NA	NA	NA	34	36	167	514	168	83	351	84	1	14	0	0.006	0.027	0
.	19.01.15-19.14.55-1-11053	90	9	9	2	0	2	510	7	7	0	0	NA	NA	NA	29	29	169	504	169	83	343	84	2	19	1	0.012	0.038	0.006
.	19.01.15-19.14.58-1-11061	151	13	13	4	0	3	530	11	11	0	0	NA	NA	NA	39	43	171	517	168	85	361	84	0	38	6	0	0.074	0.036
.	19.01.15-19.15.03-1-11062	116	10	10	5	0	5	518	9	9	0	0	NA	NA	NA	35	38	167	512	172	82	350	86	2	34	0	0.012	0.066	0
.	19.01.15-19.15.08-1-11063	57	2	2	1	0	1	306	1	1	0	0	NA	NA	NA	16	25	172	500	166	49	213	44	0	5	0	0	0.01	0
.	19.01.15-19.15.09-1-11067	175	32	32	9	0	9	543	31	31	0	0	NA	NA	NA	32	52	173	519	173	92	363	88	23	36	22	0.133	0.069	0.127
.	19.01.15-19.15.12-1-11075	214	24	24	4	0	4	544	21	21	0	0	NA	NA	NA	65	63	175	529	172	90	368	86	42	27	2	0.24	0.051	0.012
.	19.01.15-19.15.15-1-11084	142	11	11	4	0	3	531	10	10	0	0	NA	NA	NA	31	49	172	521	169	83	365	83	4	13	3	0.023	0.025	0.018
.	19.01.15-19.15.23-1-11119	202	22	22	3	0	3	541	18	18	0	0	NA	NA	NA	53	58	172	521	178	87	365	89	27	41	2	0.157	0.079	0.011
.	19.01.15-19.15.33-1-11154	91	7	7	3	0	1	516	6	6	0	0	NA	NA	NA	29	25	164	505	169	79	351	86	9	13	0	0.055	0.026	0
.	19.01.15-19.15.35-1-11155	110	6	6	2	0	2	511	5	5	0	0	NA	NA	NA	34	21	167	502	165	83	345	83	2	9	1	0.012	0.018	0.006
.	19.01.15-19.15.48-1-11171	150	6	6	3	0	3	529	3	3	0	0	NA	NA	NA	45	44	171	515	171	86	359	84	0	20	2	0	0.039	0.012
.	19.01.15-19.16.05-1-11227	315	53	53	14	0	11	564	46	46	0	0	NA	NA	NA	96	82	178	535	182	95	374	95	39	97	25	0.219	0.181	0.137
.	19.01.15-19.16.10-1-11240	358	47	47	19	0	13	572	41	41	0	0	NA	NA	NA	110	89	175	556	171	91	393	88	49	109	30	0.28	0.196	0.175
.	19.01.15-19.16.18-1-11245	240	71	71	19	0	15	550	65	65	0	0	NA	NA	NA	77	67	180	523	177	92	363	95	51	113	32	0.283	0.216	0.181
.	19.01.15-19.16.18-1-11246	117	5	5	1	0	1	531	3	3	0	0	NA	NA	NA	42	43	172	511	173	87	355	89	0	6	10	0	0.012	0.058
.	19.01.15-19.16.21-1-11251	270	39	39	15	0	8	560	36	36	0	0	NA	NA	NA	77	78	178	536	177	94	373	93	46	89	3	0.258	0.166	0.017
.	19.01.15-19.16.21-1-11252	39	1	1	0	0	0	0	0	0	0	0	NA	NA	NA	7	19	165	502	165	0	0	0	0	2	0	0	0.004	0
.	19.01.15-19.16.26-1-11260	95	5	5	2	0	2	514	4	4	0	0	NA	NA	NA	44	32	166	509	170	80	350	84	1	12	4	0.006	0.024	0.024
.	19.01.15-19.16.30-1-11274	240	52	52	15	0	13	570	51	51	0	0	NA	NA	NA	76	81	174	545	175	89	389	92	36	106	22	0.207	0.194	0.126
.	19.01.15-19.16.48-1-11332	30	1	1	1	0	1	0	0	0	0	0	NA	NA	NA	5	11	163	497	164	0	0	0	3	0	0	0.018	0	0
.	19.01.15-19.16.51-1-11333	159	7	7	2	0	2	543	5	5	0	0	NA	NA	NA	55	56	174	522	173	90	363	90	4	14	3	0.023	0.027	0.017
.	19.01.15-19.16.53-1-11352	92	6	6	3	0	3	509	5	5	0	0	NA	NA	NA	24	26	169	502	168	84	344	81	3	8	7	0.018	0.016	0.042
.	19.01.15-19.17.02-1-11360	202	20	20	3	0	3	541	18	18	0	0	NA	NA	NA	61	58	177	522	172	89	365	87	24	32	18	0.136	0.061	0.105
.	19.01.15-19.17.22-1-11404	212	20	20	6	0	3	552	15	15	0	0	NA	NA	NA	63	69	175	532	175	91	370	91	29	27	7	0.166	0.051	0.04
.	19.01.15-19.17.28-1-11426	122	6	6	0	0	0	526	5	5	0	0	NA	NA	NA	29	45	171	511	176	85	352	89	9	1	4	0.053	0.002	0.023
.	19.01.15-19.17.48-1-11484	147	13	13	3	0	2	524	11	11	0	0	NA	NA	NA	47	43	171	512	173	87	352	85	5	41	2	0.029	0.08	0.012
.	19.01.15-19.17.49-1-11488	143	8	8	4	0	3	531	7	7	0	0	NA	NA	NA	55	50	177	515	171	91	354	86	3	20	8	0.017	0.039	0.047
.	19.01.15-19.17.57-1-11559	33	1	1	0	0	0	0	0	0	0	0	NA	NA	NA	14	13	168	493	165	0	0	0	0	1	0	0	0.002	0
.	19.01.15-19.18.00-1-11572	209	18	18	9	0	7	535	12	12	0	0	NA	NA	NA	63	58	175	526	170	91	361	83	24	43	2	0.137	0.082	0.012
.	19.01.15-19.18.02-1-11573	60	2	2	0	0	0	252	1	1	0	0	NA	NA	NA	16	17	168	498	164	39	174	39	0	3	0	0	0.006	0
.	19.01.15-19.18.03-1-11574	186	31	31	7	0	5	550	24	24	0	0	NA	NA	NA	57	65	178	529	171	91	370	89	22	74	1	0.124	0.14	0.006
.	19.01.15-19.18.06-1-11575	63	3	3	0	0	0	508	2	2	0	0	NA	NA	NA	31	19	169	497	166	83	341	84	0	5	0	0	0.01	0
.	19.01.15-19.18.11-1-11576	204	10	10	4	0	4	527	8	8	0	0	NA	NA	NA	75	56	171	522	176	85	354	88	15	9	11	0.088	0.017	0.062
.	19.01.15-19.18.12-1-11577	59	2	2	1	0	1	513	1	1	0	0	NA	NA	NA	13	22	171	498	166	86	343	84	0	2	0	0	0.004	0
.	19.01.15-19.18.14-1-11579	62	3	3	1	0	1	399	2	2	0	0	NA	NA	NA	21	15	167	494	167	68	268	63	0	3	0	0	0.006	0
.	19.01.15-19.18.17-1-11583	60	3	3	2	0	2	516	2	2	0	0	NA	NA	NA	14	25	167	505	166	82	349	85	0	10	0	0	0.02	0
.	19.01.15-19.18.22-1-11588	59	4	4	1	0	1	514	3	3	0	0	NA	NA	NA	23	27	172	500	168	87	343	84	0	10	3	0	0.02	0.018
.	19.01.15-19.18.25-1-11601	94	17	17	5	0	4	511	14	14	0	0	NA	NA	NA	32	27	169	505	166	83	346	82	17	11	6	0.101	0.022	0.036
.	19.01.15-19.18.26-1-11603	123	7	7	2	0	2	527	4	4	0	0	NA	NA	NA	37	39	170	510	172	86	354	87	1	9	1	0.006	0.018	0.006
.	19.01.15-19.18.32-1-11633	175	21	21	1	0	1	527	18	18	0	0	NA	NA	NA	45	39	168	515	169	84	357	86	25	22	6	0.149	0.043	0.036
.	19.01.15-19.18.32-1-11635	31	1	1	0	0	0	0	0	0	0	0	NA	NA	NA	8	7	167	491	162	0	0	0	0	1	0	0	0.002	0
.	19.01.15-19.18.43-1-11653	115	6	6	1	0	1	514	5	5	0	0	NA	NA	NA	39	33	167	511	168	81	350	83	0	21	0	0	0.041	0
.	19.01.15-19.18.43-1-11654	60	2	2	0	0	0	504	1	1	0	0	NA	NA	NA	27	23	166	502	168	78	345	81	2	1	0	0.012	0.002	0
.	19.01.15-19.18.43-1-11655	62	2	2	0	0	0	101	1	1	0	0	NA	NA	NA	17	21	168	500	166	16	73	12	4	3	0	0.024	0.006	0
.	19.01.15-19.18.46-1-11656	210	9	9	4	0	3	550	7	7	0	0	NA	NA	NA	73	63	174	524	178	91	367	92	10	17	10	0.057	0.032	0.056
.	19.01.15-19.18.53-1-11657	37	1	1	0	0	0	0	0	0	0	0	NA	NA	NA	7	7	164	490	166	0	0	0	0	0	1	0	0	0.006
.	19.01.15-19.18.53-1-11658	118	4	4	0	0	0	527	2	2	0	0	NA	NA	NA	34	41	171	515	168	85	358	84	3	9	2	0.018	0.017	0.012
.	19.01.15-19.18.54-1-11659	223	57	57	15	0	9	551	54	54	0	0	NA	NA	NA	77	74	175	536	176	87	376	88	41	82	29	0.234	0.153	0.165
.	19.01.15-19.18.57-1-11664	523	69	69	22	0	20	643	65	65	0	0	NA	NA	NA	147	166	198	586	195	113	421	109	70	140	37	0.354	0.239	0.19
.	19.01.15-19.18.57-1-11665	86	4	4	0	0	0	504	2	2	0	0	NA	NA	NA	27	20	168	498	167	81	339	84	0	4	4	0	0.008	0.024
.	19.01.15-19.18.57-1-11666	205	15	15	7	0	6	553	14	14	0	0	NA	NA	NA	53	71	171	540	173	86	379	88	27	20	4	0.158	0.037	0.023
.	19.01.15-19.19.01-1-11677	97	6	6	1	0	1	508	5	5	0	0	NA	NA	NA	28	21	169	500	165	84	343	81	2	19	2	0.012	0.038	0.012
.	19.01.15-19.19.14-1-11708	54	2	2	0	0	0	515	1	1	0	0	NA	NA	NA	16	29	169	503	170	87	346	82	0	5	0	0	0.01	0
.	19.01.15-19.19.14-1-11709	120	5	5	1	0	0	511	4	4	0	0	NA	NA	NA	43	29	168	505	169	83	345	83	0	9	4	0	0.018	0.024
.	19.01.15-19.19.17-1-11714	88	4	4	0	0	0	513	3	3	0	0	NA	NA	NA	32	30	169	506	168	85	346	82	6	11	0	0.036	0.022	0
.	19.01.15-19.19.20-1-11718	291	56	56	17	0	12	569	51	51	0	0	NA	NA	NA	87	76	178	530	181	95	375	99	31	104	39	0.174	0.196	0.215
.	19.01.15-19.19.26-1-11724	121	4	4	0	0	0	517	3	3	0	0	NA	NA	NA	37	35	167	514	167	82	354	81	0	13	0	0	0.025	0
.	19.01.15-19.19.32-1-11731	111	7	7	0	0	0	512	6	6	0	0	NA	NA	NA	34	31	169	509	166	83	347	82	10	15	1	0.059	0.029	0.006
.	19.01.15-19.19.33-1-11732	118	7	7	3	0	3	525	6	6	0	0	NA	NA	NA	41	37	172	507	171	87	352	86	0	13	6	0	0.026	0.035
.	19.01.15-19.19.37-1-11758	180	7	7	2	0	2	539	6	6	0	0	NA	NA	NA	72	63	172	534	170	87	366	86	2	21	8	0.012	0.039	0.047
.	19.01.15-19.19.40-1-11759	31	1	1	0	0	0	0	0	0	0	0	NA	NA	NA	10	10	164	494	165	0	0	0	0	2	0	0	0.004	0
.	19.01.15-19.19.44-1-11766	92	6	6	0	0	0	506	3	3	0	0	NA	NA	NA	29	23	168	504	164	82	343	81	1	5	0	0.006	0.01	0
.	19.01.15-19.19.48-1-11805	61	5	5	1	0	1	504	4	4	0	0	NA	NA	NA	28	27	171	503	166	84	341	79	1	8	4	0.006	0.016	0.024
.	19.01.15-19.19.56-1-11818	92	4	4	0	0	0	523	3	3	0	0	NA	NA	NA	32	39	169	517	166	84	353	86	0	10	0	0	0.019	0
.	19.01.15-19.19.57-1-11819	89	10	10	1	0	1	520	9	9	0	0	NA	NA	NA	31	34	168	508	171	84	351	85	12	15	0	0.071	0.03	0
.	19.01.15-19.20.03-1-11824	305	76	76	25	0	21	578	68	68	0	0	NA	NA	NA	82	104	191	544	182	101	379	98	81	133	17	0.424	0.244	0.093
.	19.01.15-19.20.04-1-11825	35	1	1	0	0	0	0	0	0	0	0	NA	NA	NA	10	6	163	493	163	0	0	0	0	1	0	0	0.002	0
.	19.01.15-19.20.07-1-11826	65	3	3	0	0	0	104	2	2	0	0	NA	NA	NA	22	24	167	505	165	14	76	14	0	3	1	0	0.006	0.006
.	19.01.15-19.20.08-1-11827	65	3	3	1	0	1	512	2	2	0	0	NA	NA	NA	24	28	170	503	168	86	344	82	0	6	5	0	0.012	0.03
.	19.01.15-19.20.17-1-11833	254	35	35	10	0	9	558	31	31	0	0	NA	NA	NA	81	73	178	538	170	92	381	85	30	39	34	0.169	0.072	0.2
.	19.01.15-19.20.18-1-11835	125	15	15	3	0	3	531	14	14	0	0	NA	NA	NA	25	43	171	514	171	84	359	88	15	31	5	0.088	0.06	0.029
.	19.01.15-19.20.26-1-11847	33	1	1	1	0	1	0	0	0	0	0	NA	NA	NA	7	8	163	493	165	0	0	0	0	0	3	0	0	0.018
.	19.01.15-19.20.41-1-11877	55	2	2	0	0	0	505	1	1	0	0	NA	NA	NA	22	19	169	498	165	85	339	81	0	6	0	0	0.012	0
.	19.01.15-19.20.43-1-11878	321	30	30	7	0	7	576	26	26	0	0	NA	NA	NA	109	107	185	548	187	98	377	101	30	42	17	0.162	0.077	0.091
.	19.01.15-19.20.43-1-11879	93	7	7	1	0	1	519	6	6	0	0	NA	NA	NA	24	32	166	508	171	84	350	85	11	8	5	0.066	0.016	0.029
.	19.01.15-19.20.45-1-11889	237	15	15	2	0	1	538	13	13	0	0	NA	NA	NA	62	57	180	523	167	96	359	83	8	33	6	0.044	0.063	0.036
.	19.01.15-19.20.52-1-11899	120	5	5	0	0	0	536	4	4	0	0	NA	NA	NA	44	50	176	517	170	91	359	86	5	14	0	0.028	0.027	0
.	19.01.15-19.21.02-1-11913	120	5	5	2	0	2	516	4	4	0	0	NA	NA	NA	39	33	168	507	171	82	348	86	0	12	1	0	0.024	0.006
.	19.01.15-19.21.02-1-11914	56	2	2	0	0	0	514	1	1	0	0	NA	NA	NA	19	27	173	502	165	87	345	82	3	3	0	0.017	0.006	0
.	19.01.15-19.21.03-1-11915	303	20	20	8	0	6	579	18	18	0	0	NA	NA	NA	75	98	183	546	182	96	386	97	7	55	11	0.038	0.101	0.06
.	19.01.15-19.21.14-1-11917	309	27	27	10	0	9	569	25	25	0	0	NA	NA	NA	84	97	180	546	184	91	382	96	52	50	11	0.289	0.092	0.06
.	19.01.15-19.21.16-1-11921	62	3	3	0	0	0	510	2	2	0	0	NA	NA	NA	25	24	169	502	166	83	343	84	2	0	4	0.012	0	0.024
.	19.01.15-19.21.20-1-11926	60	2	2	0	0	0	515	1	1	0	0	NA	NA	NA	31	25	167	504	167	84	348	83	0	6	0	0	0.012	0
.	19.01.15-19.21.23-1-11930	242	24	24	9	0	8	548	20	20	0	0	NA	NA	NA	64	67	174	530	176	89	369	90	31	38	24	0.178	0.072	0.136
.	19.01.15-19.21.30-1-11937	140	12	12	3	0	3	503	10	10	0	0	NA	NA	NA	41	23	169	498	169	85	337	81	0	15	8	0	0.03	0.047
.	19.01.15-19.21.33-1-11942	406	33	33	1	0	0	595	30	30	0	0	NA	NA	NA	110	114	185	556	186	102	394	99	29	71	13	0.157	0.128	0.07
.	19.01.15-19.21.34-1-11943	260	13	13	4	0	2	581	11	11	0	0	NA	NA	NA	88	103	192	545	179	101	386	94	16	21	0	0.083	0.039	0
.	19.01.15-19.21.44-1-11959	257	42	42	13	0	10	546	39	39	0	0	NA	NA	NA	76	61	171	528	175	88	365	93	49	82	20	0.287	0.155	0.114
.	19.01.15-19.21.44-1-11961	146	7	7	3	0	3	545	5	5	0	0	NA	NA	NA	35	57	171	523	176	89	365	91	7	20	6	0.041	0.038	0.034
.	19.01.15-19.21.54-1-11962	33	1	1	1	0	1	0	0	0	0	0	NA	NA	NA	5	11	165	496	163	0	0	0	0	0	0	0	0	0
.	19.01.15-19.22.02-1-11963	87	7	7	1	0	1	512	5	5	0	0	NA	NA	NA	28	27	166	504	170	81	347	84	0	21	1	0	0.042	0.006
.	19.01.15-19.22.09-1-11964	94	7	7	1	0	1	519	6	6	0	0	NA	NA	NA	36	33	171	510	165	88	350	81	9	13	0	0.053	0.025	0
.	19.01.15-19.22.14-1-11987	176	19	19	6	0	5	545	16	16	0	0	NA	NA	NA	61	63	173	530	173	87	369	89	18	35	5	0.104	0.066	0.029
.	19.01.15-19.22.15-1-11998	173	9	9	1	0	1	542	8	8	0	0	NA	NA	NA	66	53	174	518	174	91	357	94	27	10	0	0.155	0.019	0
.	19.01.15-19.22.16-1-11999	236	26	26	8	0	5	544	24	24	0	0	NA	NA	NA	72	57	178	521	171	92	367	85	27	35	17	0.152	0.067	0.099
.	19.01.15-19.22.17-1-12002	88	4	4	1	0	1	506	2	2	0	0	NA	NA	NA	27	22	168	498	169	82	341	83	5	5	3	0.03	0.01	0.018
.	19.01.15-19.22.23-1-12016	88	3	3	1	0	1	517	2	2	0	0	NA	NA	NA	36	33	168	509	169	84	350	83	4	3	0	0.024	0.006	0
.	19.01.15-19.22.32-1-12035	84	3	3	1	0	1	527	2	2	0	0	NA	NA	NA	26	38	175	508	168	87	354	86	1	4	2	0.006	0.008	0.012
.	19.01.15-19.22.35-1-12037	258	14	14	4	0	3	539	13	13	0	0	NA	NA	NA	65	59	170	527	175	87	361	91	15	32	5	0.088	0.061	0.029
.	19.01.15-19.22.35-1-12038	236	30	30	3	0	2	558	28	28	0	0	NA	NA	NA	64	82	183	533	179	97	369	92	32	75	7	0.175	0.141	0.039
.	19.01.15-19.22.39-1-12054	295	53	53	20	0	17	565	47	47	0	0	NA	NA	NA	87	88	179	543	179	93	377	95	26	86	48	0.145	0.158	0.268
.	19.01.15-19.22.42-1-12056	465	55	55	19	0	14	612	50	50	0	0	NA	NA	NA	136	132	185	574	186	101	409	102	38	137	26	0.205	0.239	0.14
.	19.01.15-19.22.49-1-12057	202	18	18	3	0	2	537	17	17	0	0	NA	NA	NA	59	58	174	518	179	88	358	91	2	37	16	0.011	0.071	0.089
.	19.01.15-19.22.51-1-12058	63	4	4	1	0	1	517	2	2	0	0	NA	NA	NA	22	30	167	505	171	86	348	83	1	3	2	0.006	0.006	0.012
.	19.01.15-19.22.52-1-12059	325	63	63	24	0	23	575	60	60	0	0	NA	NA	NA	84	95	175	545	188	90	382	103	68	138	21	0.389	0.253	0.112
.	19.01.15-19.22.56-1-12060	260	25	25	7	0	5	550	23	23	0	0	NA	NA	NA	72	70	176	534	173	89	372	89	28	60	9	0.159	0.112	0.052
.	19.01.15-19.23.12-1-12068	150	32	32	6	0	5	545	31	31	0	0	NA	NA	NA	52	64	177	522	178	92	362	91	16	46	27	0.09	0.088	0.152
.	19.01.15-19.23.17-1-12073	183	28	28	7	0	4	537	26	26	0	0	NA	NA	NA	55	57	176	520	174	90	361	86	19	67	13	0.108	0.129	0.075
.	19.01.15-19.23.27-1-12082	65	2	2	1	0	1	353	1	1	0	0	NA	NA	NA	14	18	167	499	165	61	238	54	0	1	1	0	0.002	0.006
.	19.01.15-19.23.40-1-12128	184	14	14	0	0	0	558	12	12	0	0	NA	NA	NA	52	69	175	527	180	91	370	97	16	32	0	0.091	0.061	0
.	19.01.15-19.23.42-1-12129	175	33	33	6	0	5	532	26	26	0	0	NA	NA	NA	57	54	172	523	172	83	363	86	31	38	12	0.18	0.073	0.07
.	19.01.15-19.23.43-1-12138	204	24	24	7	0	6	546	19	19	0	0	NA	NA	NA	64	66	175	533	171	89	373	84	30	31	17	0.171	0.058	0.099
.	19.01.15-19.23.50-1-12139	58	2	2	1	0	1	501	1	1	0	0	NA	NA	NA	31	18	165	502	164	80	338	83	0	4	0	0	0.008	0
.	19.01.15-19.24.01-1-12141	90	7	7	1	0	1	520	5	5	0	0	NA	NA	NA	28	36	175	504	170	89	348	83	0	12	14	0	0.024	0.082
.	19.01.15-19.24.03-1-12142	185	25	25	8	0	6	542	20	20	0	0	NA	NA	NA	48	57	176	517	177	92	359	91	20	38	8	0.114	0.074	0.045
.	19.01.15-19.24.07-1-12143	233	36	36	8	0	7	554	33	33	0	0	NA	NA	NA	69	73	172	536	178	86	375	93	37	67	11	0.215	0.125	0.062
.	19.01.15-19.24.14-1-12145	62	2	2	1	0	1	508	1	1	0	0	NA	NA	NA	26	20	166	501	166	82	344	82	2	1	0	0.012	0.002	0
.	19.01.15-19.24.18-1-12150	417	62	62	17	0	14	591	57	57	0	0	NA	NA	NA	126	107	180	559	181	97	397	97	34	130	36	0.189	0.233	0.199
.	19.01.15-19.24.21-1-12154	179	27	27	8	0	5	539	26	26	0	0	NA	NA	NA	61	63	174	529	173	90	362	87	13	50	10	0.075	0.095	0.058
.	19.01.15-19.24.29-1-12162	35	1	1	0	0	0	0	0	0	0	0	NA	NA	NA	6	6	165	490	164	0	0	0	0	0	0	0	0	0
.	19.01.15-19.24.31-1-12165	277	65	65	21	0	14	559	61	61	0	0	NA	NA	NA	84	75	177	532	179	93	372	94	68	112	49	0.384	0.211	0.274
.	19.01.15-19.24.32-1-12167	86	4	4	0	0	0	522	3	3	0	0	NA	NA	NA	25	36	172	508	169	85	352	85	2	7	0	0.012	0.014	0
.	19.01.15-19.24.33-1-12169	400	49	49	10	0	8	595	44	44	0	0	NA	NA	NA	116	113	193	552	181	106	392	97	44	83	44	0.228	0.15	0.243
.	19.01.15-19.24.37-1-12185	347	54	54	13	0	11	579	47	47	0	0	NA	NA	NA	96	98	181	544	186	95	383	101	51	95	41	0.282	0.175	0.22
.	19.01.15-19.24.48-1-12186	214	69	69	18	0	13	548	62	62	0	0	NA	NA	NA	55	73	179	532	175	88	371	89	59	101	39	0.33	0.19	0.223
.	19.01.15-19.24.50-1-12188	165	10	10	3	0	0	530	7	7	0	0	NA	NA	NA	49	41	178	508	168	94	352	84	20	22	0	0.112	0.043	0
.	19.01.15-19.24.57-1-12189	57	2	2	0	0	0	510	1	1	0	0	NA	NA	NA	24	24	170	498	169	84	340	86	3	0	1	0.018	0	0.006
.	19.01.15-19.25.08-1-12197	36	1	1	0	0	0	0	0	0	0	0	NA	NA	NA	7	11	164	495	165	0	0	0	0	1	0	0	0.002	0
.	19.01.15-19.25.12-1-12199	141	9	9	2	0	2	524	8	8	0	0	NA	NA	NA	46	40	173	508	172	84	354	86	10	14	1	0.058	0.028	0.006
.	19.01.15-19.25.12-1-12200	114	12	12	4	0	4	515	10	10	0	0	NA	NA	NA	30	32	170	506	169	84	347	84	5	39	4	0.029	0.077	0.024
.	19.01.15-19.25.28-1-12213	259	30	30	11	0	8	550	27	27	0	0	NA	NA	NA	72	67	175	525	180	86	369	95	27	46	7	0.154	0.088	0.039
.	19.01.15-19.25.34-1-12221	180	10	10	3	0	3	540	7	7	0	0	NA	NA	NA	59	56	175	521	173	92	360	88	9	10	3	0.051	0.019	0.017
.	19.01.15-19.25.38-1-12237	125	11	11	4	0	4	532	10	10	0	0	NA	NA	NA	35	44	173	512	172	88	355	89	11	24	3	0.064	0.047	0.017
.	19.01.15-19.25.39-1-12238	61	3	3	1	0	1	509	2	2	0	0	NA	NA	NA	19	23	167	503	166	81	346	82	7	0	0	0.042	0	0
.	19.01.15-19.26.01-1-12239	32	1	1	1	0	1	0	0	0	0	0	NA	NA	NA	6	9	164	494	164	0	0	0	0	1	0	0	0.002	0
.	19.01.15-19.26.01-1-12240	241	19	19	4	0	4	550	18	18	0	0	NA	NA	NA	69	60	178	521	174	90	368	92	8	26	10	0.045	0.05	0.057
.	19.01.15-19.26.03-1-12242	217	8	8	2	0	2	532	6	6	0	0	NA	NA	NA	68	51	170	523	171	82	364	86	0	30	8	0	0.057	0.047
.	19.01.15-19.26.04-1-12243	144	7	7	1	0	1	532	5	5	0	0	NA	NA	NA	34	46	174	516	169	87	361	84	0	20	0	0	0.039	0
.	19.01.15-19.26.05-1-12244	205	17	17	1	0	0	545	15	15	0	0	NA	NA	NA	67	68	177	527	177	91	362	92	14	23	2	0.079	0.044	0.011
.	19.01.15-19.26.05-1-12245	149	8	8	0	0	0	542	6	6	0	0	NA	NA	NA	61	61	177	526	171	89	367	86	6	15	8	0.034	0.029	0.047
.	19.01.15-19.26.11-1-12246	383	120	120	36	0	30	574	111	111	0	0	NA	NA	NA	103	98	191	542	178	103	378	93	116	189	54	0.607	0.349	0.303
.	19.01.15-19.26.20-1-12253	34	1	1	1	0	1	0	0	0	0	0	NA	NA	NA	10	17	165	496	169	0	0	0	0	1	0	0	0.002	0
.	19.01.15-19.26.23-1-12257	121	4	4	0	0	0	528	2	2	0	0	NA	NA	NA	31	41	174	514	166	90	354	84	3	5	1	0.017	0.01	0.006
.	19.01.15-19.26.24-1-12263	245	69	69	17	0	14	547	60	60	0	0	NA	NA	NA	93	70	176	533	174	91	367	89	48	115	27	0.273	0.216	0.155
.	19.01.15-19.26.26-1-12270	33	1	1	1	0	1	0	0	0	0	0	NA	NA	NA	14	11	166	493	165	0	0	0	0	2	0	0	0.004	0
.	19.01.15-19.26.29-1-12275	229	18	18	2	0	1	539	15	15	0	0	NA	NA	NA	73	55	178	517	173	93	357	89	8	33	5	0.045	0.064	0.029
.	19.01.15-19.26.32-1-12278	62	2	2	0	0	0	151	1	1	0	0	NA	NA	NA	19	17	165	500	165	24	101	26	2	1	0	0.012	0.002	0
.	19.01.15-19.26.35-1-12281	292	44	44	7	0	6	568	39	39	0	0	NA	NA	NA	88	86	178	549	172	94	388	86	41	76	19	0.23	0.138	0.11
.	19.01.15-19.26.36-1-12282	239	52	52	13	0	9	548	50	50	0	0	NA	NA	NA	59	66	179	527	173	92	366	90	35	87	27	0.196	0.165	0.156
.	19.01.15-19.26.37-1-12298	176	25	25	4	0	2	536	21	21	0	0	NA	NA	NA	46	48	173	515	173	89	357	90	8	57	11	0.046	0.111	0.064
.	19.01.15-19.26.44-1-12323	87	3	3	2	0	2	511	2	2	0	0	NA	NA	NA	31	25	167	503	168	83	345	83	2	0	8	0.012	0	0.048
.	19.01.15-19.26.46-1-12324	179	28	28	6	0	5	541	23	23	0	0	NA	NA	NA	44	59	177	523	172	92	361	88	6	56	7	0.034	0.107	0.041
.	19.01.15-19.27.03-1-12325	327	78	78	16	0	11	573	74	74	0	0	NA	NA	NA	80	92	176	545	184	92	384	97	61	150	26	0.347	0.275	0.141
.	19.01.15-19.27.24-1-12345	123	6	6	2	0	1	536	5	5	0	0	NA	NA	NA	29	45	178	511	169	93	355	88	7	13	2	0.039	0.025	0.012
.	19.01.15-19.27.45-1-12370	242	36	36	8	0	7	548	33	33	0	0	NA	NA	NA	53	60	178	521	174	92	365	91	53	61	40	0.298	0.117	0.23
.	19.01.15-19.27.49-1-12371	266	45	45	12	0	10	570	42	42	0	0	NA	NA	NA	80	90	179	544	180	93	381	96	62	61	18	0.346	0.112	0.1
.	19.01.15-19.27.52-1-12372	86	4	4	1	0	1	519	3	3	0	0	NA	NA	NA	33	31	167	508	169	83	351	85	2	14	0	0.012	0.028	0
.	19.01.15-19.27.55-1-12373	292	80	80	24	0	20	542	72	72	0	0	NA	NA	NA	90	68	176	530	175	91	361	90	56	185	28	0.318	0.349	0.16
.	19.01.15-19.28.07-1-12374	215	21	21	3	0	3	542	16	16	0	0	NA	NA	NA	59	59	175	519	178	90	360	92	20	29	4	0.114	0.056	0.022
.	19.01.15-19.28.20-1-12381	145	29	29	11	0	10	530	23	23	0	0	NA	NA	NA	52	48	174	515	172	88	358	84	26	61	6	0.149	0.118	0.035
.	19.01.15-19.28.33-1-12394	35	1	1	0	0	0	0	0	0	0	0	NA	NA	NA	8	7	163	494	163	0	0	0	0	0	0	0	0	0
.	19.01.15-19.28.39-1-12412	121	11	11	2	0	2	520	10	10	0	0	NA	NA	NA	40	32	170	503	172	85	347	88	19	13	0	0.112	0.026	0
.	19.01.15-19.28.49-1-12413	247	23	23	3	0	3	547	21	21	0	0	NA	NA	NA	64	65	174	526	178	88	367	92	22	53	5	0.126	0.101	0.028
.	19.01.15-19.28.53-1-12414	86	3	3	0	0	0	508	1	1	0	0	NA	NA	NA	39	28	170	507	164	81	347	80	1	3	0	0.006	0.006	0
.	19.01.15-19.28.55-1-12415	243	10	10	1	0	1	554	9	9	0	0	NA	NA	NA	58	69	174	533	175	92	371	91	5	15	3	0.029	0.028	0.017
.	19.01.15-19.29.10-1-12429	109	6	6	1	0	1	516	4	4	0	0	NA	NA	NA	26	32	172	507	166	84	350	82	20	0	1	0.116	0	0.006
.	19.01.15-19.29.11-1-12430	312	22	22	4	0	3	570	21	21	0	0	NA	NA	NA	96	89	180	538	184	94	381	95	16	49	11	0.089	0.091	0.06
.	19.01.15-19.29.17-1-12434	400	42	42	13	0	12	599	37	37	0	0	NA	NA	NA	118	119	184	553	195	99	391	109	49	61	15	0.266	0.11	0.077
.	19.01.15-19.29.17-1-12435	175	15	15	7	0	5	547	14	14	0	0	NA	NA	NA	56	62	177	520	178	90	363	94	5	35	3	0.028	0.067	0.017
.	19.01.15-19.29.23-1-12443	34	1	1	0	0	0	0	0	0	0	0	NA	NA	NA	15	8	166	493	162	0	0	0	4	0	0	0.024	0	0
.	19.01.15-19.29.26-1-12446	34	1	1	0	0	0	0	0	0	0	0	NA	NA	NA	7	13	164	499	163	0	0	0	0	0	0	0	0	0
.	19.01.15-19.29.30-1-12451	148	5	5	2	0	2	533	4	4	0	0	NA	NA	NA	45	50	173	518	172	88	355	90	1	2	6	0.006	0.004	0.035
.	19.01.15-19.29.35-1-12455	115	10	10	8	0	7	530	8	8	0	0	NA	NA	NA	44	42	177	513	165	90	358	82	7	26	7	0.04	0.051	0.042
.	19.01.15-19.29.35-1-12456	140	17	17	4	0	3	533	15	15	0	0	NA	NA	NA	32	45	176	511	171	93	355	85	12	41	2	0.068	0.08	0.012
.	19.01.15-19.29.53-1-12473	121	9	9	2	0	2	524	8	8	0	0	NA	NA	NA	34	32	170	506	169	88	350	86	3	26	5	0.018	0.051	0.03
.	19.01.15-19.29.53-1-12474	59	2	2	1	0	1	200	1	1	0	0	NA	NA	NA	14	20	167	501	165	31	131	38	0	3	0	0	0.006	0
.	19.01.15-19.29.55-1-12475	179	26	26	8	0	8	531	24	24	0	0	NA	NA	NA	54	46	174	519	166	88	362	81	32	18	18	0.184	0.035	0.108
.	19.01.15-19.29.59-1-12476	85	4	4	1	0	1	516	2	2	0	0	NA	NA	NA	30	34	167	506	174	85	347	84	6	4	0	0.036	0.008	0
.	19.01.15-19.30.04-1-12481	85	6	6	1	0	1	505	5	5	0	0	NA	NA	NA	37	15	164	499	165	80	343	82	1	14	0	0.006	0.028	0
.	19.01.15-19.30.06-1-12482	32	1	1	0	0	0	0	0	0	0	0	NA	NA	NA	13	5	165	491	162	0	0	0	1	0	0	0.006	0	0
.	19.01.15-19.30.08-1-12483	146	7	7	1	0	1	528	5	5	0	0	NA	NA	NA	44	46	174	514	171	88	354	86	0	14	4	0	0.027	0.023
.	19.01.15-19.30.09-1-12484	91	5	5	0	0	0	510	4	4	0	0	NA	NA	NA	20	22	168	496	171	84	342	84	0	6	0	0	0.012	0
.	19.01.15-19.30.09-1-12485	32	1	1	1	0	1	0	0	0	0	0	NA	NA	NA	5	8	165	493	163	0	0	0	3	0	0	0.018	0	0
.	19.01.15-19.30.13-1-12487	34	1	1	0	0	0	0	0	0	0	0	NA	NA	NA	9	10	165	495	163	0	0	0	0	0	0	0	0	0
.	19.01.15-19.30.14-1-12489	35	1	1	1	0	1	0	0	0	0	0	NA	NA	NA	7	12	165	497	163	0	0	0	0	1	0	0	0.002	0
.	19.01.15-19.30.16-1-12491	94	4	4	1	0	0	519	2	2	0	0	NA	NA	NA	30	36	174	503	172	84	348	87	21	3	0	0.121	0.006	0
.	19.01.15-19.30.17-1-12493	88	12	12	2	0	2	513	11	11	0	0	NA	NA	NA	33	36	172	511	166	85	346	82	0	26	0	0	0.051	0
.	19.01.15-19.30.19-1-12497	92	6	6	1	0	1	514	5	5	0	0	NA	NA	NA	26	31	168	506	170	82	347	85	7	9	0	0.042	0.018	0
.	19.01.15-19.30.24-1-12502	120	10	10	2	0	1	509	9	9	0	0	NA	NA	NA	44	22	169	502	164	85	343	81	4	13	1	0.024	0.026	0.006
.	19.01.15-19.30.26-1-12509	93	5	5	3	0	2	513	4	4	0	0	NA	NA	NA	48	33	172	507	167	84	345	84	3	6	4	0.017	0.012	0.024
.	19.01.15-19.30.36-1-12521	426	76	76	26	0	17	619	71	71	0	0	NA	NA	NA	127	141	182	575	197	97	413	109	62	153	33	0.341	0.266	0.168
.	19.01.15-19.30.46-1-12537	146	8	8	2	0	2	530	6	6	0	0	NA	NA	NA	50	44	171	518	168	86	358	86	8	11	9	0.047	0.021	0.054
.	19.01.15-19.30.49-1-12538	121	5	5	5	0	4	528	4	4	0	0	NA	NA	NA	37	39	167	517	168	84	361	83	1	13	4	0.006	0.025	0.024
.	19.01.15-19.30.49-1-12539	121	28	28	5	0	4	523	23	23	0	0	NA	NA	NA	46	43	175	510	171	88	347	88	11	70	7	0.063	0.137	0.041
.	19.01.15-19.30.50-1-12540	150	9	9	3	0	3	529	8	8	0	0	NA	NA	NA	57	42	172	515	168	88	355	86	26	19	0	0.151	0.037	0
.	19.01.15-19.30.52-1-12541	202	45	45	12	0	8	542	41	41	0	0	NA	NA	NA	65	62	179	524	172	94	361	87	34	99	12	0.19	0.189	0.07
.	19.01.15-19.30.53-1-12542	113	6	6	2	0	2	522	5	5	0	0	NA	NA	NA	33	37	172	511	167	86	354	82	9	5	2	0.052	0.01	0.012
.	19.01.15-19.30.58-1-12543	210	52	52	14	0	10	544	48	48	0	0	NA	NA	NA	59	66	175	532	172	87	370	87	34	84	15	0.194	0.158	0.087
.	19.01.15-19.31.04-1-12545	61	2	2	0	0	0	511	1	1	0	0	NA	NA	NA	22	25	169	502	167	83	345	83	3	4	0	0.018	0.008	0
.	19.01.15-19.31.15-1-12595	86	3	3	0	0	0	507	2	2	0	0	NA	NA	NA	22	18	167	500	164	83	344	80	0	5	0	0	0.01	0
.	19.01.15-19.31.17-1-12597	66	3	3	2	0	1	504	2	2	0	0	NA	NA	NA	30	23	168	500	168	83	339	82	7	4	4	0.042	0.008	0.024
.	19.01.15-19.31.20-1-12601	62	3	3	0	0	0	202	2	2	0	0	NA	NA	NA	22	18	164	502	165	31	142	29	1	5	0	0.006	0.01	0
.	19.01.15-19.31.21-1-12603	291	52	52	12	0	11	555	50	50	0	0	NA	NA	NA	84	77	179	536	175	92	376	87	37	100	42	0.207	0.187	0.24
.	19.01.15-19.31.29-1-12613	35	1	1	0	0	0	0	0	0	0	0	NA	NA	NA	7	6	164	490	165	0	0	0	0	0	1	0	0	0.006
.	19.01.15-19.31.32-1-12617	205	53	53	18	0	14	535	49	49	0	0	NA	NA	NA	71	51	177	514	173	93	356	86	87	69	25	0.492	0.134	0.145
.	19.01.15-19.31.44-1-12634	32	1	1	1	0	1	0	0	0	0	0	NA	NA	NA	7	11	165	495	164	0	0	0	3	0	0	0.018	0	0
.	19.01.15-19.31.46-1-12635	93	3	3	1	0	1	517	2	2	0	0	NA	NA	NA	31	33	168	508	170	83	349	85	1	2	1	0.006	0.004	0.006
.	19.01.15-19.31.46-1-12636	36	1	1	0	0	0	0	0	0	0	0	NA	NA	NA	10	7	164	492	164	0	0	0	1	0	0	0.006	0	0
.	19.01.15-19.31.48-1-12637	63	3	3	1	0	1	449	2	2	0	0	NA	NA	NA	18	23	167	502	167	72	305	72	0	3	2	0	0.006	0.012
.	19.01.15-19.31.49-1-12638	229	50	50	14	0	13	558	45	45	0	0	NA	NA	NA	69	75	174	531	183	87	374	97	65	76	8	0.374	0.143	0.044
.	19.01.15-19.31.57-1-12639	35	1	1	0	0	0	0	0	0	0	0	NA	NA	NA	9	15	167	499	162	0	0	0	4	0	0	0.024	0	0
.	19.01.15-19.32.04-1-12640	325	41	41	12	0	10	590	34	34	0	0	NA	NA	NA	83	113	183	560	183	98	395	97	50	82	18	0.273	0.146	0.098
.	19.01.15-19.32.11-1-12641	186	30	30	4	0	4	532	25	25	0	0	NA	NA	NA	56	54	171	520	176	84	359	89	27	35	9	0.158	0.067	0.051
.	19.01.15-19.32.12-1-12642	268	56	56	13	0	7	547	48	48	0	0	NA	NA	NA	103	69	182	525	175	96	358	93	45	79	43	0.247	0.15	0.246
.	19.01.15-19.32.43-1-12683	88	3	3	2	0	2	517	2	2	0	0	NA	NA	NA	33	36	171	503	175	84	343	90	0	6	0	0	0.012	0
.	19.01.15-19.32.56-1-12685	37	1	1	1	0	1	0	0	0	0	0	NA	NA	NA	4	10	164	497	162	0	0	0	0	0	2	0	0	0.012
.	19.01.15-19.33.03-1-12686	148	18	18	6	0	5	527	16	16	0	0	NA	NA	NA	54	41	170	517	167	86	357	84	15	28	6	0.088	0.054	0.036
.	19.01.15-19.33.13-1-12694	66	2	2	0	0	0	509	1	1	0	0	NA	NA	NA	15	23	169	502	165	83	345	81	0	2	0	0	0.004	0
.	19.01.15-19.33.19-1-12700	93	6	6	0	0	0	529	5	5	0	0	NA	NA	NA	29	48	171	523	167	86	360	83	3	7	3	0.018	0.013	0.018
.	19.01.15-19.33.33-1-12716	275	28	28	11	0	8	555	23	23	0	0	NA	NA	NA	77	76	173	543	173	90	376	89	22	61	20	0.127	0.112	0.116
.	19.01.15-19.33.38-1-12732	416	27	27	4	0	3	609	25	25	0	0	NA	NA	NA	117	125	191	567	180	106	408	95	32	51	14	0.168	0.09	0.078
.	19.01.15-19.33.39-1-12733	355	77	77	21	0	15	597	74	74	0	0	NA	NA	NA	91	119	186	566	180	101	400	96	58	129	32	0.312	0.228	0.178
.	19.01.15-19.33.44-1-12734	213	18	18	7	0	4	549	17	17	0	0	NA	NA	NA	47	59	175	517	180	88	364	97	27	34	12	0.154	0.066	0.067
.	19.01.15-19.33.44-1-12735	35	1	1	0	0	0	0	0	0	0	0	NA	NA	NA	10	7	164	493	163	0	0	0	0	0	2	0	0	0.012
.	19.01.15-19.33.47-1-12736	233	18	18	5	0	4	556	16	16	0	0	NA	NA	NA	65	69	175	528	179	91	370	95	7	35	11	0.04	0.066	0.061
.	19.01.15-19.33.51-1-12738	206	14	14	3	0	3	534	12	12	0	0	NA	NA	NA	59	47	172	519	169	88	360	86	16	34	1	0.093	0.066	0.006
.	19.01.15-19.33.52-1-12739	119	7	7	1	0	1	525	5	5	0	0	NA	NA	NA	26	39	169	513	170	84	355	86	7	9	1	0.041	0.018	0.006
.	19.01.15-19.33.57-1-12741	204	38	38	7	0	6	538	35	35	0	0	NA	NA	NA	73	55	177	518	173	91	358	89	32	57	5	0.181	0.11	0.029
.	19.01.15-19.34.13-1-12742	36	1	1	1	0	1	0	0	0	0	0	NA	NA	NA	11	11	167	491	166	0	0	0	0	0	2	0	0	0.012
.	19.01.15-19.34.14-1-12743	34	1	1	0	0	0	0	0	0	0	0	NA	NA	NA	8	16	166	498	165	0	0	0	0	0	2	0	0	0.012
.	19.01.15-19.34.14-1-12745	270	21	21	6	0	5	562	20	20	0	0	NA	NA	NA	79	80	176	540	177	89	383	90	19	35	6	0.108	0.065	0.034
.	19.01.15-19.34.17-1-12749	239	20	20	5	0	3	564	19	19	0	0	NA	NA	NA	65	82	187	530	178	101	371	92	34	19	11	0.182	0.036	0.062
.	19.01.15-19.34.18-1-12750	143	9	9	4	0	3	523	8	8	0	0	NA	NA	NA	33	43	173	517	166	87	353	83	5	15	7	0.029	0.029	0.042
.	19.01.15-19.34.28-1-12759	60	3	3	0	0	0	508	2	2	0	0	NA	NA	NA	28	22	167	500	168	83	343	82	4	5	4	0.024	0.01	0.024
.	19.01.15-19.34.28-1-12760	95	9	9	2	0	1	508	8	8	0	0	NA	NA	NA	22	22	166	501	168	80	343	85	5	19	2	0.03	0.038	0.012
.	19.01.15-19.34.33-1-12767	112	12	12	4	0	4	521	11	11	0	0	NA	NA	NA	33	39	173	512	167	87	349	85	12	9	10	0.069	0.018	0.06
.	19.01.15-19.34.52-1-12785	34	1	1	0	0	0	0	0	0	0	0	NA	NA	NA	15	6	163	494	162	0	0	0	0	0	0	0	0	0
.	19.01.15-19.34.52-1-12786	125	6	6	2	0	2	518	5	5	0	0	NA	NA	NA	40	30	171	507	165	86	350	82	0	9	3	0	0.018	0.018
.	19.01.15-19.34.53-1-12787	32	1	1	0	0	0	0	0	0	0	0	NA	NA	NA	6	10	165	496	162	0	0	0	0	0	2	0	0	0.012
.	19.01.15-19.34.53-1-12788	63	2	2	0	0	0	301	1	1	0	0	NA	NA	NA	11	17	165	501	164	54	204	43	0	1	0	0	0.002	0
.	19.01.15-19.34.54-1-12789	240	25	25	5	0	3	544	18	18	0	0	NA	NA	NA	76	70	177	530	176	92	364	88	25	28	29	0.141	0.053	0.165
.	19.01.15-19.34.56-1-12790	121	9	9	2	0	2	531	8	8	0	0	NA	NA	NA	33	46	170	518	171	84	360	87	3	14	7	0.018	0.027	0.041
.	19.01.15-19.34.59-1-12791	663	51	51	9	0	7	700	47	47	0	0	NA	NA	NA	169	221	210	616	208	129	450	121	57	103	38	0.271	0.167	0.183
.	19.01.15-19.35.05-1-12792	298	45	45	19	0	13	573	42	42	0	0	NA	NA	NA	100	84	176	543	178	93	384	96	18	109	15	0.102	0.201	0.084
.	19.01.15-19.35.10-1-12800	148	18	18	4	0	4	539	15	15	0	0	NA	NA	NA	48	57	170	523	177	86	363	90	14	38	8	0.082	0.073	0.045
.	19.01.15-19.35.10-1-12801	33	1	1	0	0	0	0	0	0	0	0	NA	NA	NA	10	11	164	497	163	0	0	0	0	0	0	0	0	0
.	19.01.15-19.35.15-1-12805	97	13	13	4	0	2	509	11	11	0	0	NA	NA	NA	36	22	168	498	169	84	341	84	15	22	16	0.089	0.044	0.095
.	19.01.15-19.35.15-1-12806	32	1	1	1	0	1	0	0	0	0	0	NA	NA	NA	11	10	163	494	166	0	0	0	0	0	1	0	0	0.006
.	19.01.15-19.35.18-1-12810	149	8	8	5	0	5	531	7	7	0	0	NA	NA	NA	51	49	174	516	172	87	356	88	7	4	3	0.04	0.008	0.017
.	19.01.15-19.35.27-1-12818	359	40	40	13	0	8	579	35	35	0	0	NA	NA	NA	101	96	185	543	181	99	383	97	55	94	16	0.297	0.173	0.088
.	19.01.15-19.35.30-1-12823	32	1	1	0	0	0	0	0	0	0	0	NA	NA	NA	10	12	163	497	165	0	0	0	1	0	0	0.006	0	0
.	19.01.15-19.35.33-1-12827	268	46	46	12	0	9	544	38	38	0	0	NA	NA	NA	98	66	185	523	171	96	362	86	59	75	19	0.319	0.143	0.111
.	19.01.15-19.35.38-1-12843	295	43	43	14	0	10	571	38	38	0	0	NA	NA	NA	81	91	185	544	175	98	381	92	39	78	24	0.211	0.143	0.137
.	19.01.15-19.35.47-1-12844	179	22	22	4	0	3	528	19	19	0	0	NA	NA	NA	58	46	173	512	174	87	354	87	17	31	3	0.098	0.061	0.017
.	19.01.15-19.35.49-1-12845	229	12	12	5	0	4	560	10	10	0	0	NA	NA	NA	59	77	180	532	178	92	376	92	2	24	5	0.011	0.045	0.028
.	19.01.15-19.35.53-1-12846	94	4	4	0	0	0	518	2	2	0	0	NA	NA	NA	31	32	172	507	166	86	349	83	3	10	0	0.017	0.02	0
.	19.01.15-19.36.11-1-12848	349	33	33	11	0	8	570	30	30	0	0	NA	NA	NA	113	88	183	537	181	98	374	98	27	50	14	0.148	0.093	0.077
.	19.01.15-19.36.14-1-12850	205	17	17	6	0	5	537	15	15	0	0	NA	NA	NA	64	52	175	519	171	90	358	89	22	31	7	0.126	0.06	0.041
.	19.01.15-19.36.16-1-12853	403	69	69	17	0	14	598	62	62	0	0	NA	NA	NA	119	114	188	554	185	103	395	100	81	124	48	0.431	0.224	0.259
.	19.01.15-19.36.24-1-12862	171	19	19	3	0	3	544	18	18	0	0	NA	NA	NA	48	61	179	517	178	92	359	93	7	32	8	0.039	0.062	0.045
.	19.01.15-19.36.40-1-12889	69	2	2	0	0	0	508	1	1	0	0	NA	NA	NA	42	25	168	504	166	80	344	84	7	7	0	0.042	0.014	0
.	19.01.15-19.36.43-1-12890	120	6	6	0	0	0	522	4	4	0	0	NA	NA	NA	25	34	167	509	171	82	351	89	3	12	5	0.018	0.024	0.029
.	19.01.15-19.36.45-1-12891	63	2	2	0	0	0	296	1	1	0	0	NA	NA	NA	27	17	166	497	167	51	194	51	0	2	0	0	0.004	0
.	19.01.15-19.36.50-1-12892	90	6	6	1	0	1	516	4	4	0	0	NA	NA	NA	25	31	172	503	169	87	346	83	0	17	7	0	0.034	0.041
.	19.01.15-19.36.51-1-12893	206	21	21	6	0	6	531	19	19	0	0	NA	NA	NA	50	48	173	515	173	85	359	87	14	35	8	0.081	0.068	0.046
.	19.01.15-19.36.55-1-12894	89	4	4	2	0	1	510	3	3	0	0	NA	NA	NA	38	28	170	503	168	84	343	83	6	2	10	0.035	0.004	0.06
.	19.01.15-19.36.56-1-12895	62	2	2	0	0	0	518	1	1	0	0	NA	NA	NA	19	29	169	507	166	83	353	82	0	2	3	0	0.004	0.018
.	19.01.15-19.36.57-1-12896	439	77	77	19	0	14	594	67	67	0	0	NA	NA	NA	116	117	184	559	187	99	396	99	67	185	17	0.364	0.331	0.091
.	19.01.15-19.37.07-1-12897	32	1	1	1	0	1	0	0	0	0	0	NA	NA	NA	6	9	165	494	163	0	0	0	0	0	0	0	0	0
.	19.01.15-19.37.08-1-12898	243	19	19	4	0	0	546	17	17	0	0	NA	NA	NA	96	67	178	531	171	94	367	85	10	40	16	0.056	0.075	0.094
.	19.01.15-19.37.09-1-12899	33	1	1	0	0	0	0	0	0	0	0	NA	NA	NA	12	18	165	502	164	0	0	0	0	0	0	0	0	0
.	19.01.15-19.37.10-1-12900	121	9	9	3	0	2	519	6	6	0	0	NA	NA	NA	50	35	169	512	167	87	350	82	13	10	5	0.077	0.02	0.03
.	19.01.15-19.37.11-1-12908	63	3	3	1	0	1	508	2	2	0	0	NA	NA	NA	26	25	171	501	166	84	343	81	0	8	4	0	0.016	0.024
.	19.01.15-19.37.12-1-12909	118	4	4	0	0	0	527	3	3	0	0	NA	NA	NA	35	44	173	516	168	85	360	82	0	10	0	0	0.019	0
.	19.01.15-19.37.23-1-12921	171	15	15	4	0	4	531	13	13	0	0	NA	NA	NA	47	44	176	513	168	94	356	81	13	40	3	0.074	0.078	0.018
.	19.01.15-19.37.31-1-12929	155	34	34	11	0	8	539	32	32	0	0	NA	NA	NA	49	56	172	526	171	86	366	87	36	61	7	0.209	0.116	0.041
.	19.01.15-19.37.36-1-12947	268	53	53	15	0	12	579	46	46	0	0	NA	NA	NA	74	96	187	545	177	100	386	93	66	109	12	0.353	0.2	0.068
.	19.01.15-19.37.37-1-12948	62	5	5	1	0	1	503	4	4	0	0	NA	NA	NA	30	20	167	502	164	80	343	80	0	12	0	0	0.024	0
.	19.01.15-19.37.38-1-12949	33	1	1	1	0	1	0	0	0	0	0	NA	NA	NA	8	9	165	494	163	0	0	0	0	0	0	0	0	0
.	19.01.15-19.37.40-1-12950	214	22	22	4	0	2	561	18	18	0	0	NA	NA	NA	75	75	175	535	178	92	376	93	9	32	8	0.051	0.06	0.045
.	19.01.15-19.37.50-1-12952	294	54	54	21	0	17	571	48	48	0	0	NA	NA	NA	83	83	179	535	182	96	379	96	37	130	26	0.207	0.243	0.143
.	19.01.15-19.37.56-1-12953	150	16	16	7	0	6	529	13	13	0	0	NA	NA	NA	54	44	172	516	169	87	357	85	16	22	2	0.093	0.043	0.012
.	19.01.15-19.38.03-1-12954	119	5	5	2	0	2	524	4	4	0	0	NA	NA	NA	32	38	169	514	168	86	355	83	1	17	4	0.006	0.033	0.024
.	19.01.15-19.38.06-1-12955	156	29	29	5	0	5	522	25	25	0	0	NA	NA	NA	51	42	171	507	177	84	351	87	17	51	14	0.099	0.101	0.079
.	19.01.15-19.38.19-1-12962	122	6	6	1	0	1	511	5	5	0	0	NA	NA	NA	43	31	173	502	169	86	346	79	10	16	0	0.058	0.032	0
.	19.01.15-19.38.21-1-12965	92	4	4	0	0	0	523	3	3	0	0	NA	NA	NA	30	29	169	504	169	85	354	84	14	4	0	0.083	0.008	0
.	19.01.15-19.38.25-1-12970	296	64	64	15	0	9	577	60	60	0	0	NA	NA	NA	87	96	178	550	181	92	391	94	116	115	14	0.652	0.209	0.077
.	19.01.15-19.38.31-1-12976	88	4	4	2	0	1	502	2	2	0	0	NA	NA	NA	30	19	168	501	163	83	339	80	0	8	0	0	0.016	0
.	19.01.15-19.38.35-1-12980	185	29	29	10	0	8	538	27	27	0	0	NA	NA	NA	54	59	171	527	174	89	362	87	11	63	14	0.064	0.12	0.08
.	19.01.15-19.38.36-1-12981	32	1	1	0	0	0	0	0	0	0	0	NA	NA	NA	11	15	170	494	164	0	0	0	0	0	0	0	0	0
.	19.01.15-19.38.38-1-12997	327	36	36	14	0	13	567	33	33	0	0	NA	NA	NA	94	88	183	540	178	97	376	94	37	94	22	0.202	0.174	0.124
.	19.01.15-19.38.38-1-12998	61	2	2	0	0	0	516	0	0	0	0	NA	NA	NA	15	24	167	502	168	84	349	83	2	4	0	0.012	0.008	0
.	19.01.15-19.38.49-1-12999	35	1	1	1	0	1	0	0	0	0	0	NA	NA	NA	10	5	163	493	162	0	0	0	0	0	0	0	0	0
.	19.01.15-19.38.52-1-13000	172	37	37	9	0	7	532	33	33	0	0	NA	NA	NA	54	46	174	516	169	88	357	87	47	56	5	0.27	0.109	0.03
.	19.01.15-19.38.53-1-13001	112	6	6	4	0	4	529	4	4	0	0	NA	NA	NA	33	47	168	519	173	85	357	87	3	14	0	0.018	0.027	0
.	19.01.15-19.38.55-1-13002	357	70	70	19	0	17	597	59	59	0	0	NA	NA	NA	95	114	183	561	183	99	401	97	72	125	33	0.393	0.223	0.18
.	19.01.15-19.39.06-1-13004	218	21	21	4	0	3	532	20	20	0	0	NA	NA	NA	72	47	171	523	166	86	365	81	27	37	7	0.158	0.071	0.042
.	19.01.15-19.39.10-1-13005	151	11	11	1	0	1	533	8	8	0	0	NA	NA	NA	45	53	172	523	171	85	361	87	8	8	10	0.047	0.015	0.058
.	19.01.15-19.39.21-1-13021	63	2	2	0	0	0	513	1	1	0	0	NA	NA	NA	29	28	172	503	166	85	344	84	0	4	0	0	0.008	0
.	19.01.15-19.39.36-1-13048	95	8	8	2	0	2	517	7	7	0	0	NA	NA	NA	38	32	171	504	170	84	345	88	1	29	0	0.006	0.058	0
.	19.01.15-19.39.38-1-13049	478	64	64	21	0	15	615	60	60	0	0	NA	NA	NA	142	132	184	566	195	100	405	110	36	135	39	0.196	0.239	0.2
.	19.01.15-19.39.40-1-13050	32	1	1	0	0	0	0	0	0	0	0	NA	NA	NA	6	7	164	492	164	0	0	0	0	0	0	0	0	0
.	19.01.15-19.39.43-1-13051	33	1	1	0	0	0	0	0	0	0	0	NA	NA	NA	7	12	165	494	166	0	0	0	0	0	0	0	0	0
.	19.01.15-19.39.43-1-13052	173	10	10	2	0	2	527	9	9	0	0	NA	NA	NA	51	39	170	513	169	86	357	84	7	25	2	0.041	0.049	0.012
.	19.01.15-19.39.45-1-13053	35	1	1	1	0	1	0	0	0	0	0	NA	NA	NA	12	12	165	495	165	0	0	0	0	0	2	0	0	0.012
.	19.01.15-19.39.47-1-13054	121	9	9	0	0	0	520	7	7	0	0	NA	NA	NA	51	38	172	509	170	85	350	85	0	16	10	0	0.031	0.059
.	19.01.15-19.39.50-1-13056	143	13	13	2	0	2	534	12	12	0	0	NA	NA	NA	40	48	177	512	172	92	351	91	14	29	1	0.079	0.057	0.006
.	19.01.15-19.39.56-1-13057	207	17	17	3	0	3	541	14	14	0	0	NA	NA	NA	69	63	177	520	179	89	356	96	18	26	10	0.102	0.05	0.056
.	19.01.15-19.39.57-1-13058	302	25	25	8	0	6	568	21	21	0	0	NA	NA	NA	105	90	179	550	174	95	385	88	31	52	20	0.173	0.095	0.115
.	19.01.15-19.40.11-1-13064	169	17	17	2	0	0	527	16	16	0	0	NA	NA	NA	47	46	170	514	175	85	352	90	24	34	2	0.141	0.066	0.011
.	19.01.15-19.40.20-1-13072	34	1	1	0	0	0	0	0	0	0	0	NA	NA	NA	9	8	166	493	162	0	0	0	0	0	0	0	0	0
.	19.01.15-19.40.24-1-13081	83	3	3	2	0	2	508	2	2	0	0	NA	NA	NA	24	20	170	497	166	82	342	84	0	17	0	0	0.034	0
.	19.01.15-19.40.26-1-13083	263	14	14	7	0	4	553	12	12	0	0	NA	NA	NA	78	66	176	533	170	93	372	88	24	40	0	0.136	0.075	0
.	19.01.15-19.40.31-1-13093	33	1	1	1	0	1	0	0	0	0	0	NA	NA	NA	12	9	167	491	164	0	0	0	2	0	0	0.012	0	0
.	19.01.15-19.40.33-1-13096	35	1	1	0	0	0	0	0	0	0	0	NA	NA	NA	7	5	163	491	164	0	0	0	3	0	0	0.018	0	0
.	19.01.15-19.40.35-1-13097	125	13	13	0	0	0	521	11	11	0	0	NA	NA	NA	52	37	170	512	168	86	349	86	6	22	4	0.035	0.043	0.024
.	19.01.15-19.40.35-1-13098	33	1	1	0	0	0	0	0	0	0	0	NA	NA	NA	7	12	165	495	165	0	0	0	0	0	0	0	0	0
.	19.01.15-19.40.38-1-13114	61	2	2	1	0	0	515	1	1	0	0	NA	NA	NA	20	30	173	502	168	84	348	83	2	2	0	0.012	0.004	0
.	19.01.15-19.40.39-1-13115	240	33	33	8	0	8	549	30	30	0	0	NA	NA	NA	80	68	182	532	167	97	370	82	18	69	4	0.099	0.13	0.024
.	19.01.15-19.40.43-1-13116	36	1	1	0	0	0	0	0	0	0	0	NA	NA	NA	11	15	165	501	162	0	0	0	0	0	0	0	0	0
.	19.01.15-19.40.46-1-13117	120	9	9	2	0	2	525	8	8	0	0	NA	NA	NA	35	39	173	506	173	89	350	86	3	12	6	0.017	0.024	0.035
.	19.01.15-19.40.53-1-13118	60	3	3	1	0	1	510	2	2	0	0	NA	NA	NA	29	27	171	504	165	82	346	82	0	9	0	0	0.018	0
.	19.01.15-19.40.55-1-13119	283	63	63	16	0	12	557	54	54	0	0	NA	NA	NA	85	70	176	526	181	93	367	97	34	128	31	0.193	0.243	0.171
.	19.01.15-19.40.56-1-13120	299	28	28	8	0	7	555	24	24	0	0	NA	NA	NA	85	74	181	530	176	94	368	93	34	49	11	0.188	0.092	0.062
.	19.01.15-19.40.58-1-13121	33	1	1	1	0	1	0	0	0	0	0	NA	NA	NA	13	11	165	495	164	0	0	0	0	3	0	0	0.006	0
.	19.01.15-19.41.01-1-13122	235	18	18	6	0	4	563	15	15	0	0	NA	NA	NA	79	83	177	535	184	91	373	99	9	31	8	0.051	0.058	0.043
.	19.01.15-19.41.01-1-13123	120	20	20	4	0	3	521	17	17	0	0	NA	NA	NA	49	35	170	511	167	84	354	83	21	26	8	0.124	0.051	0.048
.	19.01.15-19.41.06-1-13125	323	37	37	11	0	8	584	35	35	0	0	NA	NA	NA	84	99	181	551	180	99	386	99	54	61	14	0.298	0.111	0.078
.	19.01.15-19.41.10-1-13126	179	19	19	6	0	4	557	18	18	0	0	NA	NA	NA	49	70	167	537	179	85	381	91	7	34	11	0.042	0.063	0.061
.	19.01.15-19.41.33-1-13154	266	36	36	8	0	7	542	35	35	0	0	NA	NA	NA	83	62	173	522	180	85	362	95	36	72	20	0.208	0.138	0.111
.	19.01.15-19.41.39-1-13170	67	3	3	0	0	0	508	2	2	0	0	NA	NA	NA	26	24	168	502	167	80	347	81	5	5	0	0.03	0.01	0
.	19.01.15-19.41.43-1-13171	200	16	16	6	0	3	542	15	15	0	0	NA	NA	NA	56	63	174	528	174	88	364	90	8	49	0	0.046	0.093	0
.	19.01.15-19.41.45-1-13172	87	3	3	0	0	0	511	2	2	0	0	NA	NA	NA	28	26	170	504	165	86	345	80	0	6	3	0	0.012	0.018
.	19.01.15-19.41.45-1-13173	121	7	7	0	0	0	528	5	5	0	0	NA	NA	NA	37	39	173	506	173	90	347	91	0	9	8	0	0.018	0.046
.	19.01.15-19.41.49-1-13174	155	14	14	2	0	2	538	13	13	0	0	NA	NA	NA	63	57	173	527	170	88	363	87	13	32	5	0.075	0.061	0.029
.	19.01.15-19.41.51-1-13175	94	7	7	0	0	0	519	5	5	0	0	NA	NA	NA	29	39	169	516	167	80	359	80	9	13	0	0.053	0.025	0
.	19.01.15-19.42.02-1-13176	168	7	7	1	0	1	541	5	5	0	0	NA	NA	NA	52	61	182	523	169	93	362	86	12	5	4	0.066	0.01	0.024
.	19.01.15-19.42.14-1-13177	90	7	7	2	0	2	510	4	4	0	0	NA	NA	NA	23	22	167	504	164	84	344	82	0	9	2	0	0.018	0.012
.	19.01.15-19.42.14-1-13179	34	1	1	0	0	0	0	0	0	0	0	NA	NA	NA	5	8	164	494	163	0	0	0	0	1	0	0	0.002	0
.	19.01.15-19.42.15-1-13181	60	2	2	0	0	0	252	1	1	0	0	NA	NA	NA	14	16	170	493	166	41	177	34	1	5	0	0.006	0.01	0
.	19.01.15-19.42.17-1-13189	61	3	3	1	0	1	510	2	2	0	0	NA	NA	NA	26	24	166	506	165	81	346	83	7	5	0	0.042	0.01	0
.	19.01.15-19.42.21-1-13195	116	5	5	1	0	1	513	3	3	0	0	NA	NA	NA	38	27	174	498	168	88	343	82	2	12	0	0.011	0.024	0
.	19.01.15-19.42.21-1-13196	260	30	30	9	0	5	536	26	26	0	0	NA	NA	NA	65	53	171	523	172	85	365	86	16	59	18	0.094	0.113	0.105
.	19.01.15-19.42.27-1-13205	89	6	6	2	0	1	513	4	4	0	0	NA	NA	NA	39	28	171	504	166	86	346	81	0	18	4	0	0.036	0.024
.	19.01.15-19.42.29-1-13206	86	8	8	3	0	3	516	7	7	0	0	NA	NA	NA	42	38	169	514	168	84	350	82	15	2	1	0.089	0.004	0.006
.	19.01.15-19.42.30-1-13211	32	1	1	0	0	0	0	0	0	0	0	NA	NA	NA	4	10	164	496	163	0	0	0	0	1	0	0	0.002	0
.	19.01.15-19.42.32-1-13214	209	34	34	8	0	8	533	28	28	0	0	NA	NA	NA	62	48	171	516	174	88	357	88	25	81	6	0.146	0.157	0.034
.	19.01.15-19.42.33-1-13216	61	2	2	0	0	0	201	1	1	0	0	NA	NA	NA	12	24	168	504	165	30	141	30	0	2	4	0	0.004	0.024
.	19.01.15-19.42.34-1-13217	209	49	49	17	0	14	548	45	45	0	0	NA	NA	NA	74	66	175	528	176	92	364	92	39	100	39	0.223	0.189	0.222
.	19.01.15-19.42.41-1-13234	209	9	9	4	0	4	547	7	7	0	0	NA	NA	NA	49	60	176	525	172	90	370	87	11	15	4	0.062	0.029	0.023
.	19.01.15-19.42.44-1-13235	170	8	8	2	0	2	540	7	7	0	0	NA	NA	NA	61	54	170	528	169	86	368	86	8	13	3	0.047	0.025	0.018
.	19.01.15-19.42.45-1-13236	148	15	15	4	0	4	522	13	13	0	0	NA	NA	NA	50	40	174	511	168	87	351	84	9	21	9	0.052	0.041	0.054
.	19.01.15-19.42.48-1-13237	62	2	2	0	0	0	509	1	1	0	0	NA	NA	NA	23	21	167	498	169	84	341	84	0	2	1	0	0.004	0.006
.	19.01.15-19.42.51-1-13238	63	2	2	0	0	0	251	1	1	0	0	NA	NA	NA	16	18	167	498	166	42	174	35	0	1	0	0	0.002	0
.	19.01.15-19.43.09-1-13239	214	18	18	5	0	5	546	13	13	0	0	NA	NA	NA	66	69	178	526	178	92	362	92	16	34	17	0.09	0.065	0.096
.	19.01.15-19.43.09-1-13240	33	1	1	0	0	0	0	0	0	0	0	NA	NA	NA	11	13	164	498	164	0	0	0	0	0	0	0	0	0
.	19.01.15-19.43.12-1-13241	121	7	7	2	0	0	522	6	6	0	0	NA	NA	NA	39	44	173	516	168	88	351	83	2	13	0	0.012	0.025	0
.	19.01.15-19.43.16-1-13251	236	20	20	3	0	3	540	16	16	0	0	NA	NA	NA	78	60	175	522	176	92	362	86	12	56	2	0.069	0.107	0.011
.	19.01.15-19.43.16-1-13253	34	1	1	0	0	0	0	0	0	0	0	NA	NA	NA	12	15	167	496	165	0	0	0	0	0	0	0	0	0
.	19.01.15-19.43.19-1-13257	238	61	61	15	0	11	545	55	55	0	0	NA	NA	NA	62	61	175	524	175	90	366	89	46	98	33	0.263	0.187	0.189
.	19.01.15-19.43.22-1-13261	60	2	2	2	0	2	507	1	1	0	0	NA	NA	NA	20	21	167	501	166	83	343	81	1	7	0	0.006	0.014	0
.	19.01.15-19.43.29-1-13268	209	26	26	4	0	4	559	21	21	0	0	NA	NA	NA	58	78	176	536	179	90	374	95	24	43	23	0.136	0.08	0.128
.	19.01.15-19.43.30-1-13270	88	5	5	1	0	1	522	4	4	0	0	NA	NA	NA	23	34	169	506	172	86	349	87	0	6	1	0	0.012	0.006
.	19.01.15-19.43.36-1-13275	30	1	1	0	0	0	0	0	0	0	0	NA	NA	NA	8	7	164	494	162	0	0	0	0	0	3	0	0	0.019
.	19.01.15-19.43.37-1-13291	62	2	2	2	0	2	201	1	1	0	0	NA	NA	NA	20	20	168	499	166	32	135	34	0	6	0	0	0.012	0
.	19.01.15-19.43.39-1-13292	31	1	1	1	0	1	0	0	0	0	0	NA	NA	NA	7	8	163	495	163	0	0	0	0	1	0	0	0.002	0
.	19.01.15-19.43.42-1-13293	145	22	22	3	0	3	526	19	19	0	0	NA	NA	NA	53	41	169	515	170	82	358	86	9	35	1	0.053	0.068	0.006
.	19.01.15-19.43.43-1-13294	466	91	91	29	0	21	611	83	83	0	0	NA	NA	NA	123	132	198	563	184	111	401	99	85	149	42	0.429	0.265	0.228
.	19.01.15-19.43.45-1-13295	123	4	4	1	0	0	523	3	3	0	0	NA	NA	NA	41	37	168	512	170	84	353	86	5	10	5	0.03	0.02	0.029
.	19.01.15-19.43.47-1-13296	101	8	8	2	0	1	526	5	5	0	0	NA	NA	NA	36	51	174	514	176	87	353	86	0	15	9	0	0.029	0.051
.	19.01.15-19.43.49-1-13297	160	9	9	3	0	2	534	8	8	0	0	NA	NA	NA	52	47	171	514	175	87	354	93	4	27	6	0.023	0.053	0.034
.	19.01.15-19.44.01-1-13299	156	22	22	7	0	6	529	20	20	0	0	NA	NA	NA	44	48	173	512	176	87	354	88	7	39	12	0.04	0.076	0.068
.	19.01.15-19.44.06-1-13300	146	17	17	4	0	4	528	16	16	0	0	NA	NA	NA	53	48	169	516	176	83	357	88	6	30	9	0.036	0.058	0.051
.	19.01.15-19.44.14-1-13302	119	4	4	2	0	1	524	3	3	0	0	NA	NA	NA	27	33	164	512	170	82	355	87	8	6	1	0.049	0.012	0.006
.	19.01.15-19.44.15-1-13304	416	87	87	21	0	13	622	81	81	0	0	NA	NA	NA	107	153	191	588	187	102	420	100	121	143	38	0.634	0.243	0.203
.	19.01.15-19.44.21-1-13311	239	17	17	1	0	1	541	14	14	0	0	NA	NA	NA	81	60	186	517	170	99	356	86	17	18	3	0.091	0.035	0.018
.	19.01.15-19.44.23-1-13314	183	32	32	11	0	10	542	28	28	0	0	NA	NA	NA	69	63	173	532	171	90	370	82	33	59	10	0.191	0.111	0.058
.	19.01.15-19.44.34-1-13324	31	1	1	0	0	0	0	0	0	0	0	NA	NA	NA	9	7	164	492	164	0	0	0	2	0	0	0.012	0	0
.	19.01.15-19.44.36-1-13340	464	60	60	23	0	17	606	53	53	0	0	NA	NA	NA	140	138	193	576	182	105	404	97	79	120	37	0.409	0.208	0.203
.	19.01.15-19.44.41-1-13341	57	2	2	1	0	1	200	1	1	0	0	NA	NA	NA	14	19	170	499	163	39	135	26	3	2	0	0.018	0.004	0
.	19.01.15-19.44.48-1-13342	182	30	30	4	0	1	531	28	28	0	0	NA	NA	NA	60	49	176	514	172	87	358	86	7	59	13	0.04	0.115	0.076
.	19.01.15-19.44.52-1-13344	209	19	19	3	0	3	552	16	16	0	0	NA	NA	NA	46	66	170	527	182	87	370	95	17	31	3	0.1	0.059	0.016
.	19.01.15-19.44.53-1-13345	121	17	17	4	0	3	526	16	16	0	0	NA	NA	NA	39	51	174	519	171	88	352	86	20	23	7	0.115	0.044	0.041
.	19.01.15-19.45.01-1-13346	89	10	10	1	0	1	514	8	8	0	0	NA	NA	NA	25	28	170	504	167	86	346	82	7	21	6	0.041	0.042	0.036
.	19.01.15-19.45.18-1-13360	158	11	11	3	0	3	533	10	10	0	0	NA	NA	NA	45	45	171	517	170	86	360	87	7	28	5	0.041	0.054	0.029
.	19.01.15-19.45.24-1-13366	119	7	7	2	0	2	519	6	6	0	0	NA	NA	NA	37	33	169	507	170	85	347	87	15	6	1	0.089	0.012	0.006
.	19.01.15-19.45.24-1-13368	182	11	11	4	0	4	533	10	10	0	0	NA	NA	NA	54	46	173	516	170	88	356	89	13	10	8	0.075	0.019	0.047
.	19.01.15-19.45.26-1-13370	214	45	45	7	0	5	549	41	41	0	0	NA	NA	NA	51	71	176	530	178	90	366	93	57	69	23	0.324	0.13	0.129
.	19.01.15-19.45.34-1-13378	416	55	55	14	0	8	590	51	51	0	0	NA	NA	NA	116	103	181	558	177	97	399	94	55	101	35	0.304	0.181	0.198
.	19.01.15-19.45.44-1-13394	229	47	47	16	0	9	530	40	40	0	0	NA	NA	NA	57	44	169	519	169	82	362	86	66	37	41	0.391	0.071	0.243
.	19.01.15-19.45.47-1-13395	182	24	24	9	0	7	561	17	17	0	0	NA	NA	NA	54	70	179	526	178	94	372	95	33	36	7	0.184	0.068	0.039
.	19.01.15-19.45.49-1-13396	62	2	2	0	0	0	149	1	1	0	0	NA	NA	NA	24	14	167	495	165	28	99	22	0	0	5	0	0	0.03
.	19.01.15-19.45.54-1-13397	62	2	2	1	0	1	513	1	1	0	0	NA	NA	NA	22	29	169	503	170	83	346	84	0	4	0	0	0.008	0
.	19.01.15-19.45.57-1-13398	211	32	32	4	0	4	547	26	26	0	0	NA	NA	NA	64	61	175	527	172	90	369	88	28	40	16	0.16	0.076	0.093
.	19.01.15-19.46.10-1-13400	268	32	32	13	0	11	561	29	29	0	0	NA	NA	NA	70	85	180	537	181	91	375	95	15	69	20	0.083	0.128	0.11
.	19.01.15-19.46.13-1-13401	175	8	8	2	0	2	540	7	7	0	0	NA	NA	NA	51	58	172	522	177	86	360	94	1	23	0	0.006	0.044	0
.	19.01.15-19.46.21-1-13410	88	4	4	1	0	1	515	3	3	0	0	NA	NA	NA	20	29	168	508	166	84	348	83	5	2	8	0.03	0.004	0.048
.	19.01.15-19.46.28-1-13418	151	15	15	4	0	3	533	13	13	0	0	NA	NA	NA	61	48	169	518	174	84	359	90	25	22	9	0.148	0.042	0.052
.	19.01.15-19.46.37-1-13441	151	14	14	0	0	0	526	13	13	0	0	NA	NA	NA	53	44	176	514	167	91	352	83	3	26	1	0.017	0.051	0.006
.	19.01.15-19.46.37-1-13442	90	3	3	1	0	1	514	2	2	0	0	NA	NA	NA	33	32	167	509	169	85	346	83	2	3	0	0.012	0.006	0
.	19.01.15-19.46.41-1-13443	120	5	5	1	0	1	530	4	4	0	0	NA	NA	NA	48	45	172	517	169	85	360	85	4	19	0	0.023	0.037	0
.	19.01.15-19.46.51-1-13444	153	10	10	3	0	2	520	9	9	0	0	NA	NA	NA	36	36	169	510	170	85	350	85	7	16	9	0.041	0.031	0.053
.	19.01.15-19.46.54-1-13445	289	44	44	11	0	10	569	41	41	0	0	NA	NA	NA	98	91	182	539	183	98	377	94	33	71	13	0.181	0.132	0.071
.	19.01.15-19.46.56-1-13446	137	5	5	2	0	1	528	4	4	0	0	NA	NA	NA	32	43	171	512	173	84	356	88	9	6	6	0.053	0.012	0.035
.	19.01.15-19.46.59-1-13447	69	2	2	1	0	1	511	0	0	0	0	NA	NA	NA	25	29	169	504	169	84	343	84	0	3	0	0	0.006	0
.	19.01.15-19.47.00-1-13448	31	1	1	1	0	1	0	0	0	0	0	NA	NA	NA	6	8	166	491	164	0	0	0	0	3	0	0	0.006	0
.	19.01.15-19.47.04-1-13449	119	5	5	3	0	1	524	4	4	0	0	NA	NA	NA	35	35	168	514	166	83	360	81	5	20	2	0.03	0.039	0.012
.	19.01.15-19.47.05-1-13450	387	46	46	11	0	9	571	40	40	0	0	NA	NA	NA	111	90	176	537	190	91	377	103	70	85	18	0.398	0.158	0.095
.	19.01.15-19.47.08-1-13451	149	16	16	6	0	3	537	14	14	0	0	NA	NA	NA	51	53	171	521	174	86	365	86	7	18	19	0.041	0.035	0.109
.	19.01.15-19.47.10-1-13452	178	14	14	1	0	1	524	12	12	0	0	NA	NA	NA	53	48	174	516	171	85	354	85	14	10	8	0.08	0.019	0.047
.	19.01.15-19.47.15-1-13462	88	3	3	0	0	0	523	1	1	0	0	NA	NA	NA	24	33	167	511	168	84	355	84	0	8	0	0	0.016	0
.	19.01.15-19.47.15-1-13463	264	24	24	7	0	3	560	23	23	0	0	NA	NA	NA	64	73	176	535	175	93	376	91	14	51	38	0.08	0.095	0.217
.	19.01.15-19.47.17-1-13465	413	27	27	6	0	5	578	23	23	0	0	NA	NA	NA	124	93	180	545	181	97	383	98	16	48	10	0.089	0.088	0.055
.	19.01.15-19.47.29-1-13477	199	27	27	6	0	6	554	23	23	0	0	NA	NA	NA	63	73	178	527	181	93	367	94	14	62	15	0.079	0.118	0.083
.	19.01.15-19.47.34-1-13485	36	1	1	0	0	0	0	0	0	0	0	NA	NA	NA	10	10	167	493	163	0	0	0	0	4	0	0	0.008	0
.	19.01.15-19.47.38-1-13501	299	60	60	13	0	9	568	50	50	0	0	NA	NA	NA	74	84	180	540	177	96	383	89	63	81	48	0.35	0.15	0.271
.	19.01.15-19.47.38-1-13502	234	72	72	25	0	19	554	65	65	0	0	NA	NA	NA	73	74	183	531	173	99	366	89	61	127	25	0.333	0.239	0.145
.	19.01.15-19.47.40-1-13503	60	3	3	1	0	0	517	2	2	0	0	NA	NA	NA	22	32	168	507	170	84	347	86	0	4	10	0	0.008	0.059
.	19.01.15-19.47.54-1-13505	31	1	1	0	0	0	0	0	0	0	0	NA	NA	NA	7	13	164	494	168	0	0	0	0	0	1	0	0	0.006
.	19.01.15-19.47.57-1-13506	115	6	6	0	0	0	512	4	4	0	0	NA	NA	NA	43	29	168	504	170	84	343	85	0	10	4	0	0.02	0.024
.	19.01.15-19.47.57-1-13507	123	7	7	2	0	2	530	6	6	0	0	NA	NA	NA	33	44	173	512	172	86	356	88	13	11	15	0.075	0.021	0.087
.	19.01.15-19.47.59-1-13508	323	62	62	15	0	10	571	55	55	0	0	NA	NA	NA	105	89	183	536	183	99	374	98	97	96	19	0.53	0.179	0.104
.	19.01.15-19.48.09-1-13509	211	16	16	9	0	7	546	14	14	0	0	NA	NA	NA	61	63	172	525	179	90	362	94	43	43	6	0.25	0.082	0.034
.	19.01.15-19.48.14-1-13511	243	19	19	0	0	0	546	15	15	0	0	NA	NA	NA	51	64	170	530	177	86	371	89	16	29	10	0.094	0.055	0.056
.	19.01.15-19.48.17-1-13515	239	41	41	10	0	8	555	38	38	0	0	NA	NA	NA	70	74	178	535	174	92	372	91	47	70	35	0.264	0.131	0.201
.	19.01.15-19.48.23-1-13522	184	14	14	6	0	5	526	10	10	0	0	NA	NA	NA	70	50	175	519	169	87	355	84	17	12	12	0.097	0.023	0.071
.	19.01.15-19.48.27-1-13525	216	11	11	2	0	1	548	10	10	0	0	NA	NA	NA	60	59	176	521	175	91	365	92	5	22	2	0.028	0.042	0.011
.	19.01.15-19.48.42-1-13549	148	6	6	0	0	0	528	5	5	0	0	NA	NA	NA	40	43	174	512	170	86	357	85	5	8	5	0.029	0.016	0.029
.	19.01.15-19.48.49-1-13550	432	60	60	10	0	9	595	54	54	0	0	NA	NA	NA	114	121	195	560	179	109	393	93	63	121	15	0.323	0.216	0.084
.	19.01.15-19.48.53-1-13551	38	1	1	0	0	0	0	0	0	0	0	NA	NA	NA	9	8	165	494	162	0	0	0	0	1	0	0	0.002	0
.	19.01.15-19.48.54-1-13552	267	63	63	15	0	14	564	58	58	0	0	NA	NA	NA	57	77	180	531	179	96	375	93	66	96	29	0.367	0.181	0.162
.	19.01.15-19.48.55-1-13553	123	7	7	5	0	2	523	6	6	0	0	NA	NA	NA	39	41	172	507	175	86	351	86	1	12	10	0.006	0.024	0.057
.	19.01.15-19.48.58-1-13555	59	2	2	1	0	1	403	1	1	0	0	NA	NA	NA	23	18	167	499	165	63	271	69	0	4	0	0	0.008	0
.	19.01.15-19.49.08-1-13556	102	7	7	7	0	5	514	6	6	0	0	NA	NA	NA	30	28	169	505	167	83	349	82	18	5	0	0.107	0.01	0
.	19.01.15-19.49.08-1-13557	150	15	15	2	0	2	535	13	13	0	0	NA	NA	NA	53	66	184	523	172	94	354	87	24	17	0	0.13	0.033	0
.	19.01.15-19.49.09-1-13558	56	2	2	0	0	0	507	1	1	0	0	NA	NA	NA	28	26	168	505	166	79	346	82	1	0	2	0.006	0	0.012
.	19.01.15-19.49.14-1-13560	311	49	49	10	0	10	581	48	48	0	0	NA	NA	NA	78	98	181	547	183	95	388	98	59	107	26	0.326	0.196	0.142
.	19.01.15-19.49.18-1-13571	92	12	12	3	0	3	515	11	11	0	0	NA	NA	NA	43	27	167	503	170	82	347	86	3	15	12	0.018	0.03	0.071
.	19.01.15-19.49.22-1-13576	98	5	5	3	0	3	516	4	4	0	0	NA	NA	NA	37	33	168	509	169	84	347	85	0	19	11	0	0.037	0.065
.	19.01.15-19.49.28-1-13581	275	13	13	4	0	2	586	11	11	0	0	NA	NA	NA	81	104	190	536	191	103	379	104	22	23	5	0.116	0.043	0.026
.	19.01.15-19.49.32-1-13588	132	24	24	10	0	5	531	19	19	0	0	NA	NA	NA	46	47	172	517	171	88	358	85	9	46	14	0.052	0.089	0.082
.	19.01.15-19.49.41-1-13605	62	6	6	2	0	1	516	4	4	0	0	NA	NA	NA	18	25	168	501	169	84	347	85	7	10	1	0.042	0.02	0.006
.	19.01.15-19.49.48-1-13607	31	1	1	0	0	0	0	0	0	0	0	NA	NA	NA	7	8	163	491	167	0	0	0	0	1	0	0	0.002	0
.	19.01.15-19.49.49-1-13608	88	3	3	0	0	0	501	2	2	0	0	NA	NA	NA	31	20	168	499	166	82	338	81	0	2	0	0	0.004	0
.	19.01.15-19.49.51-1-13609	126	9	9	1	0	1	520	7	7	0	0	NA	NA	NA	31	32	168	507	170	85	351	84	0	24	5	0	0.047	0.029
.	19.01.15-19.50.03-1-13614	38	1	1	0	0	0	0	0	0	0	0	NA	NA	NA	13	8	164	495	162	0	0	0	0	1	0	0	0.002	0
.	19.01.15-19.50.03-1-13615	150	11	11	4	0	4	526	9	9	0	0	NA	NA	NA	37	45	171	514	173	85	355	86	2	20	11	0.012	0.039	0.064
.	19.01.15-19.50.04-1-13616	150	11	11	3	0	2	523	10	10	0	0	NA	NA	NA	51	44	169	513	175	83	353	87	14	10	3	0.083	0.019	0.017
.	19.01.15-19.50.08-1-13617	94	6	6	0	0	0	521	5	5	0	0	NA	NA	NA	21	34	170	507	170	84	351	86	5	6	7	0.029	0.012	0.041
.	19.01.15-19.50.14-1-13620	248	34	34	12	0	5	546	29	29	0	0	NA	NA	NA	77	68	179	529	173	94	365	87	63	44	27	0.352	0.083	0.156
.	19.01.15-19.50.17-1-13623	65	2	2	1	0	1	449	1	1	0	0	NA	NA	NA	14	18	167	497	167	72	304	73	0	0	1	0	0	0.006
.	19.01.15-19.50.19-1-13627	209	8	8	2	0	2	543	6	6	0	0	NA	NA	NA	67	65	178	530	170	91	369	83	12	16	5	0.067	0.03	0.029
.	19.01.15-19.50.26-1-13638	62	5	5	0	0	0	513	4	4	0	0	NA	NA	NA	14	22	168	498	169	85	343	85	9	6	4	0.054	0.012	0.024
.	19.01.15-19.50.27-1-13639	218	14	14	5	0	4	562	12	12	0	0	NA	NA	NA	69	83	179	540	177	94	376	92	5	24	4	0.028	0.044	0.023
.	19.01.15-19.50.31-1-13649	151	13	13	5	0	4	531	10	10	0	0	NA	NA	NA	50	47	172	514	174	87	356	88	7	14	15	0.041	0.027	0.086
.	19.01.15-19.50.32-1-13651	381	76	76	12	0	6	585	70	70	0	0	NA	NA	NA	99	105	183	558	177	97	395	93	77	125	36	0.421	0.224	0.203
.	19.01.15-19.50.40-1-13668	88	3	3	0	0	0	511	2	2	0	0	NA	NA	NA	26	27	169	505	166	84	345	82	0	10	1	0	0.02	0.006
.	19.01.15-19.50.41-1-13669	185	27	27	9	0	7	533	24	24	0	0	NA	NA	NA	50	44	171	515	171	87	359	87	21	76	9	0.123	0.148	0.053
.	19.01.15-19.50.53-1-13670	268	67	67	19	0	16	566	64	64	0	0	NA	NA	NA	68	84	175	536	186	90	380	96	66	107	39	0.377	0.2	0.21
.	19.01.15-19.50.54-1-13671	34	1	1	1	0	1	0	0	0	0	0	NA	NA	NA	8	6	164	493	162	0	0	0	0	0	1	0	0	0.006
.	19.01.15-19.50.57-1-13672	211	19	19	8	0	7	546	18	18	0	0	NA	NA	NA	73	62	178	528	169	94	368	84	17	42	2	0.096	0.08	0.012
.	19.01.15-19.50.58-1-13673	98	7	7	2	0	2	520	5	5	0	0	NA	NA	NA	33	37	171	510	169	86	350	84	8	14	1	0.047	0.027	0.006
.	19.01.15-19.51.02-1-13674	213	29	29	9	0	9	553	26	26	0	0	NA	NA	NA	81	71	182	525	177	97	365	91	7	72	12	0.038	0.137	0.068
.	19.01.15-19.51.05-1-13676	32	1	1	0	0	0	0	0	0	0	0	NA	NA	NA	7	10	166	494	163	0	0	0	0	0	0	0	0	0
.	19.01.15-19.51.07-1-13677	182	16	16	4	0	3	551	15	15	0	0	NA	NA	NA	59	69	173	535	174	89	372	90	14	39	2	0.081	0.073	0.011
.	19.01.15-19.51.10-1-13678	64	5	5	3	0	3	513	4	4	0	0	NA	NA	NA	26	24	169	498	170	82	344	87	1	8	0	0.006	0.016	0
.	19.01.15-19.51.25-1-13698	32	1	1	0	0	0	0	0	0	0	0	NA	NA	NA	13	3	164	490	162	0	0	0	0	2	0	0	0.004	0
.	19.01.15-19.51.26-1-13700	34	1	1	0	0	0	0	0	0	0	0	NA	NA	NA	10	10	164	494	165	0	0	0	0	0	1	0	0	0.006
.	19.01.15-19.51.30-1-13705	428	34	34	5	0	4	597	30	30	0	0	NA	NA	NA	127	116	182	559	188	97	397	103	25	54	33	0.137	0.097	0.176
.	19.01.15-19.51.31-1-13707	154	12	12	3	0	3	524	10	10	0	0	NA	NA	NA	39	35	170	508	170	85	352	87	14	28	0	0.082	0.055	0
.	19.01.15-19.51.32-1-13709	33	1	1	0	0	0	0	0	0	0	0	NA	NA	NA	5	10	165	494	164	0	0	0	3	0	0	0.018	0	0
.	19.01.15-19.51.35-1-13711	88	3	3	0	0	0	513	2	2	0	0	NA	NA	NA	29	29	169	505	168	83	348	82	0	3	0	0	0.006	0
.	19.01.15-19.51.49-1-13727	205	12	12	2	0	2	553	10	10	0	0	NA	NA	NA	60	71	176	529	179	89	369	95	12	31	5	0.068	0.059	0.028
.	19.01.15-19.51.49-1-13728	231	26	26	10	0	7	546	21	21	0	0	NA	NA	NA	60	63	176	521	179	91	362	93	37	42	11	0.21	0.081	0.061
.	19.01.15-19.51.51-1-13729	97	4	4	0	0	0	512	2	2	0	0	NA	NA	NA	34	28	168	505	168	83	346	83	0	18	3	0	0.036	0.018
.	19.01.15-19.51.51-1-13730	121	7	7	2	0	2	524	5	5	0	0	NA	NA	NA	43	40	172	514	167	86	356	82	6	12	6	0.035	0.023	0.036
.	19.01.15-19.51.52-1-13731	63	3	3	2	0	1	507	2	2	0	0	NA	NA	NA	23	22	169	501	165	81	344	82	4	11	0	0.024	0.022	0
.	19.01.15-19.52.11-1-13732	186	13	13	5	0	3	549	12	12	0	0	NA	NA	NA	57	58	174	525	172	91	369	89	13	45	5	0.075	0.086	0.029
.	19.01.15-19.52.14-1-13733	293	55	55	16	0	9	571	54	54	0	0	NA	NA	NA	94	92	180	548	177	93	384	94	54	98	25	0.3	0.179	0.141
.	19.01.15-19.52.18-1-13740	89	3	3	0	0	0	521	1	1	0	0	NA	NA	NA	27	33	169	508	169	84	351	86	0	3	2	0	0.006	0.012
.	19.01.15-19.52.27-1-13752	180	12	12	3	0	2	548	11	11	0	0	NA	NA	NA	53	66	174	532	173	90	370	88	13	19	7	0.075	0.036	0.04
.	19.01.15-19.52.31-1-13757	274	40	40	14	0	13	554	36	36	0	0	NA	NA	NA	91	83	180	540	176	90	376	88	49	72	19	0.272	0.133	0.108
.	19.01.15-19.52.33-1-13760	62	2	2	1	0	0	508	1	1	0	0	NA	NA	NA	21	17	165	500	165	82	344	82	0	8	0	0	0.016	0
.	19.01.15-19.52.37-1-13777	321	63	63	17	0	11	568	57	57	0	0	NA	NA	NA	109	89	186	541	175	100	379	89	49	164	21	0.263	0.303	0.12
.	19.01.15-19.52.39-1-13778	92	9	9	3	0	3	519	8	8	0	0	NA	NA	NA	24	31	169	504	171	85	345	89	0	27	11	0	0.054	0.064
.	19.01.15-19.52.44-1-13780	418	72	72	18	0	17	612	66	66	0	0	NA	NA	NA	124	136	183	573	193	97	407	108	74	131	36	0.404	0.229	0.187
.	19.01.15-19.52.46-1-13781	151	17	17	2	0	2	526	16	16	0	0	NA	NA	NA	57	50	174	511	178	86	350	90	20	22	1	0.115	0.043	0.006
.	19.01.15-19.52.49-1-13782	207	11	11	1	0	1	532	10	10	0	0	NA	NA	NA	69	49	167	521	174	82	363	87	12	12	4	0.072	0.023	0.023
.	19.01.15-19.53.00-1-13783	64	2	2	1	0	1	511	1	1	0	0	NA	NA	NA	21	29	171	503	168	82	345	84	6	0	0	0.035	0	0
.	19.01.15-19.53.02-1-13784	64	2	2	0	0	0	512	1	1	0	0	NA	NA	NA	24	30	170	508	165	83	346	83	0	5	0	0	0.01	0
.	19.01.15-19.53.11-1-13785	472	67	67	21	0	16	619	63	63	0	0	NA	NA	NA	148	146	190	583	186	105	413	101	54	113	41	0.284	0.194	0.22
.	19.01.15-19.53.15-1-13788	266	78	78	17	0	13	563	72	72	0	0	NA	NA	NA	88	84	180	536	181	95	373	95	79	115	20	0.439	0.215	0.11
.	19.01.15-19.53.37-1-13829	32	1	1	0	0	0	0	0	0	0	0	NA	NA	NA	8	11	163	496	165	0	0	0	0	2	0	0	0.004	0
.	19.01.15-19.53.41-1-13830	154	7	7	1	0	1	542	6	6	0	0	NA	NA	NA	59	58	174	524	173	87	367	88	7	21	2	0.04	0.04	0.012
.	19.01.15-19.53.44-1-13831	31	1	1	0	0	0	0	0	0	0	0	NA	NA	NA	8	12	165	495	165	0	0	0	0	2	0	0	0.004	0
.	19.01.15-19.53.47-1-13832	34	1	1	1	0	1	0	0	0	0	0	NA	NA	NA	10	11	165	495	164	0	0	0	0	1	0	0	0.002	0
.	19.01.15-19.53.50-1-13833	151	16	16	5	0	4	527	14	14	0	0	NA	NA	NA	36	48	173	518	170	85	358	84	11	31	10	0.064	0.06	0.059
.	19.01.15-19.53.51-1-13834	95	7	7	1	0	1	517	6	6	0	0	NA	NA	NA	27	28	167	505	169	82	350	85	2	5	7	0.012	0.01	0.041
.	19.01.15-19.53.55-1-13835	62	2	2	1	0	1	449	1	1	0	0	NA	NA	NA	22	10	166	495	162	75	301	73	0	2	0	0	0.004	0
.	19.01.15-19.54.04-1-13837	263	15	15	8	0	6	554	13	13	0	0	NA	NA	NA	75	70	177	532	174	92	372	90	18	35	0	0.102	0.066	0
.	19.01.15-19.54.06-1-13838	58	3	3	0	0	0	254	2	2	0	0	NA	NA	NA	20	16	168	496	165	42	175	37	0	12	0	0	0.024	0
.	19.01.15-19.54.11-1-13839	146	14	14	3	0	2	524	13	13	0	0	NA	NA	NA	43	46	172	515	172	88	353	83	4	24	11	0.023	0.047	0.064
.	19.01.15-19.54.13-1-13840	147	11	11	4	0	4	520	9	9	0	0	NA	NA	NA	55	44	170	516	171	85	348	87	14	19	3	0.082	0.037	0.018
.	19.01.15-19.54.15-1-13843	324	29	29	10	0	9	579	24	24	0	0	NA	NA	NA	95	96	186	537	186	102	374	103	26	56	11	0.14	0.104	0.059
.	19.01.15-19.54.17-1-13845	263	38	38	18	0	13	565	32	32	0	0	NA	NA	NA	72	76	185	531	173	99	376	90	57	80	17	0.308	0.151	0.098
.	19.01.15-19.54.43-1-13877	36	1	1	0	0	0	0	0	0	0	0	NA	NA	NA	14	7	165	490	165	0	0	0	0	0	3	0	0	0.018
.	19.01.15-19.54.46-1-13878	209	10	10	4	0	4	539	9	9	0	0	NA	NA	NA	68	60	171	532	170	87	369	83	19	14	10	0.111	0.026	0.059
.	19.01.15-19.54.47-1-13879	58	2	2	2	0	2	102	1	1	0	0	NA	NA	NA	14	22	168	505	162	14	72	16	0	5	0	0	0.01	0
.	19.01.15-19.54.48-1-13881	129	8	8	2	0	1	531	7	7	0	0	NA	NA	NA	49	46	174	516	169	86	360	85	1	10	11	0.006	0.019	0.065
.	19.01.15-19.54.54-1-13882	119	6	6	2	0	2	516	5	5	0	0	NA	NA	NA	34	25	166	505	167	83	348	85	0	8	4	0	0.016	0.024
.	19.01.15-19.54.57-1-13883	155	12	12	2	0	1	535	11	11	0	0	NA	NA	NA	45	46	174	514	171	87	357	91	10	33	0	0.057	0.064	0
.	19.01.15-19.54.59-1-13884	64	3	3	1	0	1	506	2	2	0	0	NA	NA	NA	31	22	164	505	166	81	342	83	6	7	0	0.037	0.014	0
.	19.01.15-19.55.16-1-13889	205	51	51	12	0	7	546	46	46	0	0	NA	NA	NA	73	66	172	534	173	88	370	88	40	114	9	0.233	0.213	0.052
.	19.01.15-19.55.18-1-13892	175	15	15	5	0	5	552	12	12	0	0	NA	NA	NA	59	66	177	530	172	95	370	87	14	34	10	0.079	0.064	0.058
.	19.01.15-19.55.19-1-13901	140	14	14	6	0	5	528	13	13	0	0	NA	NA	NA	60	53	179	517	170	89	353	86	18	32	6	0.101	0.062	0.035
.	19.01.15-19.55.21-1-13904	236	33	33	6	0	5	552	30	30	0	0	NA	NA	NA	58	66	172	526	181	89	369	94	27	69	16	0.157	0.131	0.088
.	19.01.15-19.55.27-1-13909	185	21	21	11	0	8	543	20	20	0	0	NA	NA	NA	49	59	174	520	178	90	362	91	18	52	4	0.103	0.1	0.022
.	19.01.15-19.55.28-1-13910	65	3	3	0	0	0	504	2	2	0	0	NA	NA	NA	29	18	165	498	168	81	339	84	5	0	3	0.03	0	0.018
.	19.01.15-19.55.37-1-13933	248	40	40	11	0	10	553	33	33	0	0	NA	NA	NA	69	75	179	533	176	93	370	90	31	40	20	0.173	0.075	0.114
.	19.01.15-19.56.18-1-13939	380	44	44	14	0	12	581	38	38	0	0	NA	NA	NA	137	98	184	546	181	98	387	96	52	84	8	0.283	0.154	0.044
.	19.01.15-19.56.18-1-13941	63	5	5	0	0	0	510	4	4	0	0	NA	NA	NA	18	21	167	499	168	83	342	85	0	11	0	0	0.022	0
.	19.01.15-19.56.23-1-13947	151	13	13	5	0	3	520	12	12	0	0	NA	NA	NA	48	36	170	511	168	83	351	86	5	19	17	0.029	0.037	0.101
.	19.01.15-19.56.24-1-13948	383	39	39	12	0	8	592	36	36	0	0	NA	NA	NA	113	114	177	563	187	90	400	102	24	70	15	0.136	0.124	0.08
.	19.01.15-19.56.36-1-13976	60	3	3	1	0	1	512	2	2	0	0	NA	NA	NA	20	22	169	498	168	85	345	82	5	7	0	0.03	0.014	0
.	19.01.15-19.56.37-1-13977	322	114	114	34	0	30	573	107	107	0	0	NA	NA	NA	87	93	182	541	183	96	382	95	95	192	54	0.522	0.355	0.295
.	19.01.15-19.56.45-1-13978	32	1	1	0	0	0	0	0	0	0	0	NA	NA	NA	10	5	164	491	163	0	0	0	0	0	0	0	0	0
.	19.01.15-19.56.47-1-13979	34	1	1	0	0	0	0	0	0	0	0	NA	NA	NA	8	11	165	496	163	0	0	0	0	0	1	0	0	0.006
.	19.01.15-19.56.51-1-13980	245	45	45	13	0	10	542	44	44	0	0	NA	NA	NA	64	67	177	532	171	88	368	86	58	63	17	0.328	0.118	0.099
.	19.01.15-19.56.51-1-13981	180	9	9	2	0	1	553	8	8	0	0	NA	NA	NA	68	67	184	520	176	98	365	90	7	10	4	0.038	0.019	0.023
.	19.01.15-19.56.52-1-13982	63	2	2	3	0	2	508	1	1	0	0	NA	NA	NA	21	28	172	502	167	84	342	82	5	1	0	0.029	0.002	0
.	19.01.15-19.57.03-1-13983	117	5	5	1	0	1	511	4	4	0	0	NA	NA	NA	49	35	168	514	166	81	350	80	9	7	0	0.054	0.014	0
.	19.01.15-19.57.06-1-13984	32	1	1	0	0	0	0	0	0	0	0	NA	NA	NA	11	9	165	494	163	0	0	0	0	0	1	0	0	0.006
.	19.01.15-19.57.07-1-13985	151	19	19	10	0	8	540	16	16	0	0	NA	NA	NA	54	54	180	517	170	95	358	87	22	48	4	0.122	0.093	0.024
.	19.01.15-19.57.08-1-13986	33	1	1	0	0	0	0	0	0	0	0	NA	NA	NA	10	8	165	494	162	0	0	0	0	0	0	0	0	0
.	19.01.15-19.57.15-1-13989	205	39	39	16	0	10	536	34	34	0	0	NA	NA	NA	55	48	172	513	176	90	357	89	30	66	28	0.174	0.129	0.159
.	19.01.15-19.57.20-1-13995	146	6	6	1	0	1	527	5	5	0	0	NA	NA	NA	39	46	180	505	174	95	345	87	11	15	0	0.061	0.03	0
.	19.01.15-19.57.23-1-14007	94	10	10	0	0	0	515	9	9	0	0	NA	NA	NA	39	36	170	514	165	81	352	82	4	18	0	0.024	0.035	0
.	19.01.15-19.57.24-1-14008	210	16	16	4	0	4	536	15	15	0	0	NA	NA	NA	67	57	175	519	176	88	357	91	12	36	3	0.069	0.069	0.017
.	19.01.15-19.57.25-1-14011	202	19	19	3	0	3	550	17	17	0	0	NA	NA	NA	51	66	183	525	171	97	366	87	10	40	3	0.055	0.076	0.018
.	19.01.15-19.57.49-1-14035	66	2	2	1	0	1	502	1	1	0	0	NA	NA	NA	15	15	165	497	166	82	338	82	0	1	0	0	0.002	0
.	19.01.15-19.57.53-1-14036	179	27	27	4	0	3	541	24	24	0	0	NA	NA	NA	45	56	174	521	174	88	362	91	18	60	6	0.103	0.115	0.034
.	19.01.15-19.57.57-1-14037	199	13	13	5	0	5	536	12	12	0	0	NA	NA	NA	65	58	180	517	174	94	356	86	7	25	1	0.039	0.048	0.006
.	19.01.15-19.58.01-1-14038	154	19	19	5	0	4	526	18	18	0	0	NA	NA	NA	46	47	177	514	169	89	350	87	13	21	11	0.073	0.041	0.065
.	19.01.15-19.58.02-1-14039	155	11	11	2	0	0	538	8	8	0	0	NA	NA	NA	38	54	169	528	170	82	369	87	5	27	0	0.03	0.051	0
.	19.01.15-19.58.08-1-14040	454	50	50	11	0	8	615	40	40	0	0	NA	NA	NA	122	136	195	569	185	109	405	101	61	74	36	0.313	0.13	0.195
.	19.01.15-19.58.16-1-14044	62	3	3	2	0	1	512	2	2	0	0	NA	NA	NA	23	25	169	500	169	84	343	85	0	10	8	0	0.02	0.047
.	19.01.15-19.58.20-1-14048	181	19	19	4	0	3	544	18	18	0	0	NA	NA	NA	41	64	181	522	174	95	359	90	44	23	9	0.243	0.044	0.052
.	19.01.15-19.58.29-1-14058	92	3	3	0	0	0	512	1	1	0	0	NA	NA	NA	29	26	168	503	168	83	345	84	0	6	0	0	0.012	0
.	19.01.15-19.58.30-1-14060	81	3	3	0	0	0	515	2	2	0	0	NA	NA	NA	18	28	167	508	166	83	350	82	0	1	1	0	0.002	0.006
.	19.01.15-19.58.35-1-14065	63	2	2	1	0	1	102	1	1	0	0	NA	NA	NA	18	19	168	499	165	18	70	14	4	0	0	0.024	0	0
.	19.01.15-19.58.41-1-14081	176	19	19	6	0	4	533	15	15	0	0	NA	NA	NA	49	46	170	523	166	88	363	82	5	39	15	0.029	0.075	0.09
.	19.01.15-19.58.42-1-14082	175	24	24	7	0	3	529	21	21	0	0	NA	NA	NA	64	55	173	520	175	84	357	88	31	46	12	0.179	0.088	0.069
.	19.01.15-19.58.43-1-14083	99	7	7	2	0	1	510	6	6	0	0	NA	NA	NA	29	26	165	503	171	78	347	85	2	17	0	0.012	0.034	0
.	19.01.15-19.58.45-1-14084	230	13	13	4	0	2	565	11	11	0	0	NA	NA	NA	73	80	175	538	180	92	377	96	0	24	10	0	0.045	0.056
.	19.01.15-19.58.46-1-14085	294	35	35	10	0	7	576	33	33	0	0	NA	NA	NA	99	100	183	547	183	96	382	98	49	78	22	0.268	0.143	0.12
.	19.01.15-19.59.03-1-14087	286	35	35	12	0	9	574	31	31	0	0	NA	NA	NA	70	95	179	542	187	92	383	99	40	45	20	0.223	0.083	0.107
.	19.01.15-19.59.06-1-14088	97	3	3	0	0	0	525	2	2	0	0	NA	NA	NA	34	43	167	519	170	82	359	84	0	4	5	0	0.008	0.029
.	19.01.15-19.59.06-1-14089	85	6	6	1	0	1	513	4	4	0	0	NA	NA	NA	32	29	168	507	167	84	345	84	1	7	2	0.006	0.014	0.012
.	19.01.15-19.59.16-1-14093	465	35	35	8	0	8	602	30	30	0	0	NA	NA	NA	125	126	191	558	190	108	390	104	63	52	25	0.33	0.093	0.132
.	19.01.15-19.59.18-1-14097	203	43	43	9	0	6	532	40	40	0	0	NA	NA	NA	63	51	171	524	169	85	360	87	47	81	15	0.275	0.155	0.089
.	19.01.15-19.59.20-1-14098	212	25	25	8	0	7	545	24	24	0	0	NA	NA	NA	68	63	173	525	178	87	364	94	26	34	11	0.15	0.065	0.062
.	19.01.15-19.59.22-1-14109	33	1	1	1	0	1	0	0	0	0	0	NA	NA	NA	10	7	164	493	163	0	0	0	0	2	0	0	0.004	0
.	19.01.15-19.59.23-1-14111	356	57	57	20	0	12	600	52	52	0	0	NA	NA	NA	100	123	192	549	195	104	388	108	21	162	24	0.109	0.295	0.123
.	19.01.15-19.59.24-1-14113	60	2	2	2	0	2	513	1	1	0	0	NA	NA	NA	33	31	170	506	168	83	346	84	0	5	0	0	0.01	0
.	19.01.15-19.59.32-1-14121	179	9	9	1	0	1	538	8	8	0	0	NA	NA	NA	53	46	169	518	172	87	364	87	0	27	3	0	0.052	0.017
.	19.01.15-19.59.40-1-14138	119	10	10	3	0	1	526	8	8	0	0	NA	NA	NA	41	37	173	511	166	86	358	82	17	12	3	0.098	0.023	0.018
.	19.01.15-19.59.43-1-14139	63	3	3	2	0	1	506	2	2	0	0	NA	NA	NA	28	19	166	499	167	83	343	80	0	11	0	0	0.022	0
.	19.01.15-19.59.47-1-14140	270	48	48	13	0	12	552	46	46	0	0	NA	NA	NA	62	73	180	529	177	92	369	91	74	95	19	0.411	0.18	0.107
.	19.01.15-19.59.58-1-14142	29	1	1	0	0	0	0	0	0	0	0	NA	NA	NA	6	11	165	493	166	0	0	0	0	0	0	0	0	0
.	19.01.15-19.59.58-1-14143	34	1	1	1	0	1	0	0	0	0	0	NA	NA	NA	15	13	163	498	165	0	0	0	0	0	2	0	0	0.012
.	19.01.15-20.00.01-1-14144	35	1	1	0	0	0	0	0	0	0	0	NA	NA	NA	12	14	170	493	164	0	0	0	1	0	0	0.006	0	0
.	19.01.15-20.00.02-1-14149	236	27	27	6	0	5	555	26	26	0	0	NA	NA	NA	59	72	173	537	175	89	374	92	16	45	29	0.092	0.084	0.166
.	19.01.15-20.00.04-1-14150	300	66	66	16	0	14	562	57	57	0	0	NA	NA	NA	106	89	171	548	183	87	378	97	40	150	21	0.234	0.274	0.115
.	19.01.15-20.00.06-1-14151	91	5	5	2	0	2	517	4	4	0	0	NA	NA	NA	41	37	171	509	170	86	348	83	3	18	0	0.018	0.035	0
.	19.01.15-20.00.07-1-14152	34	1	1	0	0	0	0	0	0	0	0	NA	NA	NA	12	13	166	497	163	0	0	0	0	2	0	0	0.004	0
.	19.01.15-20.00.08-1-14158	234	12	12	3	0	3	550	10	10	0	0	NA	NA	NA	70	66	173	530	176	91	367	92	11	22	5	0.064	0.042	0.028
.	19.01.15-20.00.11-1-14160	174	25	25	9	0	8	536	22	22	0	0	NA	NA	NA	42	55	172	521	175	87	358	91	7	49	9	0.041	0.094	0.051
.	19.01.15-20.00.26-1-14177	61	2	2	0	0	0	517	1	1	0	0	NA	NA	NA	16	26	169	502	168	85	348	84	0	1	1	0	0.002	0.006
.	19.01.15-20.00.31-1-14186	121	9	9	3	0	3	510	7	7	0	0	NA	NA	NA	41	31	169	508	167	82	346	82	1	8	7	0.006	0.016	0.042
.	19.01.15-20.00.33-1-14190	63	2	2	1	0	1	505	1	1	0	0	NA	NA	NA	34	28	167	500	174	82	337	86	11	0	0	0.066	0	0
.	19.01.15-20.00.42-1-14206	148	20	20	4	0	4	540	19	19	0	0	NA	NA	NA	31	52	173	514	178	89	359	92	18	34	5	0.104	0.066	0.028
.	19.01.15-20.00.46-1-14207	205	33	33	6	0	5	535	27	27	0	0	NA	NA	NA	46	53	173	518	175	86	360	89	30	44	12	0.173	0.085	0.069
.	19.01.15-20.00.46-1-14208	59	3	3	1	0	1	513	2	2	0	0	NA	NA	NA	21	26	172	502	165	87	344	82	0	8	1	0	0.016	0.006
.	19.01.15-20.00.48-1-14209	335	37	37	11	0	9	560	32	32	0	0	NA	NA	NA	92	87	179	544	177	92	380	88	22	77	10	0.123	0.142	0.056
.	19.01.15-20.00.49-1-14210	32	1	1	1	0	1	0	0	0	0	0	NA	NA	NA	9	12	167	491	167	0	0	0	0	0	0	0	0	0
.	19.01.15-20.00.52-1-14211	147	10	10	5	0	4	528	7	7	0	0	NA	NA	NA	41	39	172	516	164	86	362	80	0	17	12	0	0.033	0.073
.	19.01.15-20.00.55-1-14212	171	13	13	3	0	2	525	11	11	0	0	NA	NA	NA	44	38	169	511	171	83	354	88	12	29	8	0.071	0.057	0.047
.	19.01.15-20.00.59-1-14213	90	5	5	1	0	0	525	4	4	0	0	NA	NA	NA	25	35	173	505	170	87	351	87	10	4	0	0.058	0.008	0
.	19.01.15-20.01.02-1-14214	265	33	33	6	0	5	550	30	30	0	0	NA	NA	NA	92	77	176	529	185	90	364	96	39	67	7	0.222	0.127	0.038
.	19.01.15-20.01.17-1-14290	66	2	2	0	0	0	506	0	0	0	0	NA	NA	NA	29	23	167	501	168	82	341	83	3	4	0	0.018	0.008	0
.	19.01.15-20.01.21-1-14295	61	2	2	0	0	0	300	1	1	0	0	NA	NA	NA	18	15	165	498	165	54	201	45	0	2	2	0	0.004	0.012
.	19.01.15-20.01.26-1-14307	206	13	13	7	0	6	547	11	11	0	0	NA	NA	NA	79	72	177	532	176	90	366	91	28	22	0	0.158	0.041	0
.	19.01.15-20.01.28-1-14309	64	2	2	1	0	1	506	1	1	0	0	NA	NA	NA	31	24	167	502	168	82	344	80	4	7	0	0.024	0.014	0
.	19.01.15-20.01.30-1-14314	62	2	2	1	0	1	515	1	1	0	0	NA	NA	NA	16	26	171	505	163	84	349	82	0	6	0	0	0.012	0
.	19.01.15-20.01.32-1-14317	34	1	1	0	0	0	0	0	0	0	0	NA	NA	NA	16	6	165	491	163	0	0	0	0	2	0	0	0.004	0
.	19.01.15-20.01.33-1-14319	249	16	16	4	0	4	570	15	15	0	0	NA	NA	NA	90	84	178	541	178	96	380	94	4	50	7	0.022	0.092	0.039
.	19.01.15-20.01.36-1-14320	171	11	11	2	0	1	529	8	8	0	0	NA	NA	NA	58	42	172	515	168	87	357	85	23	39	0	0.134	0.076	0
.	19.01.15-20.01.37-1-14336	116	7	7	1	0	1	529	4	4	0	0	NA	NA	NA	36	45	174	512	172	90	351	88	5	13	5	0.029	0.025	0.029
.	19.01.15-20.01.44-1-14337	217	23	23	11	0	6	557	21	21	0	0	NA	NA	NA	67	76	174	533	182	89	370	98	31	60	10	0.178	0.113	0.055
.	19.01.15-20.01.44-1-14338	87	4	4	1	0	0	516	3	3	0	0	NA	NA	NA	37	30	168	508	167	83	349	84	1	6	0	0.006	0.012	0
.	19.01.15-20.01.47-1-14339	172	14	14	1	0	1	531	13	13	0	0	NA	NA	NA	55	48	175	517	169	88	359	84	15	24	19	0.086	0.046	0.112
.	19.01.15-20.01.54-1-14340	148	9	9	5	0	2	520	5	5	0	0	NA	NA	NA	69	37	170	510	170	86	351	83	1	18	8	0.006	0.035	0.047
.	19.01.15-20.01.57-1-14341	203	13	13	3	0	3	540	12	12	0	0	NA	NA	NA	80	57	170	530	170	81	372	87	4	33	7	0.024	0.062	0.041
.	19.01.15-20.02.02-1-14342	207	14	14	4	0	1	546	13	13	0	0	NA	NA	NA	74	55	173	524	171	89	368	89	14	17	11	0.081	0.032	0.064
.	19.01.15-20.02.03-1-14343	444	117	117	20	0	16	589	113	113	0	0	NA	NA	NA	121	106	186	542	191	97	385	107	115	171	40	0.618	0.315	0.209
.	19.01.15-20.02.05-1-14344	151	11	11	3	0	3	526	10	10	0	0	NA	NA	NA	63	40	171	514	168	87	355	84	0	32	2	0	0.062	0.012
.	19.01.15-20.02.13-1-14345	273	44	44	18	0	10	569	37	37	0	0	NA	NA	NA	85	86	178	535	186	94	373	102	66	97	20	0.371	0.181	0.108
.	19.01.15-20.02.24-1-14358	31	1	1	1	0	1	0	0	0	0	0	NA	NA	NA	5	14	165	498	164	0	0	0	0	0	0	0	0	0
.	19.01.15-20.02.25-1-14359	204	13	13	6	0	5	552	11	11	0	0	NA	NA	NA	55	68	181	524	176	96	365	91	11	23	9	0.061	0.044	0.051
.	19.01.15-20.02.27-1-14365	208	18	18	2	0	2	566	16	16	0	0	NA	NA	NA	65	81	177	540	177	93	382	91	26	22	0	0.147	0.041	0
.	19.01.15-20.02.28-1-14366	90	7	7	1	0	1	517	6	6	0	0	NA	NA	NA	22	25	168	501	169	85	346	86	2	6	3	0.012	0.012	0.018
.	19.01.15-20.02.38-1-14389	33	1	1	1	0	1	0	0	0	0	0	NA	NA	NA	10	9	164	493	165	0	0	0	0	4	0	0	0.008	0
.	19.01.15-20.02.41-1-14391	62	2	2	1	0	1	513	1	1	0	0	NA	NA	NA	25	27	170	502	168	86	346	81	0	7	0	0	0.014	0
.	19.01.15-20.02.48-1-14392	61	2	2	1	0	1	151	1	1	0	0	NA	NA	NA	20	24	167	501	169	26	100	25	0	4	1	0	0.008	0.006
.	19.01.15-20.02.51-1-14393	32	1	1	0	0	0	0	0	0	0	0	NA	NA	NA	7	8	164	494	163	0	0	0	0	2	0	0	0.004	0
.	19.01.15-20.02.53-1-14394	31	1	1	0	0	0	0	0	0	0	0	NA	NA	NA	9	8	164	493	164	0	0	0	0	1	0	0	0.002	0
.	19.01.15-20.02.54-1-14395	150	15	15	4	0	3	525	14	14	0	0	NA	NA	NA	45	47	174	513	173	88	348	89	6	32	9	0.034	0.062	0.052
.	19.01.15-20.02.54-1-14396	236	51	51	12	0	8	569	47	47	0	0	NA	NA	NA	76	80	181	537	175	97	380	92	57	83	37	0.315	0.155	0.211
.	19.01.15-20.02.56-1-14397	267	48	48	9	0	5	555	44	44	0	0	NA	NA	NA	71	72	172	535	178	89	372	94	33	72	25	0.192	0.135	0.14
.	19.01.15-20.02.56-1-14398	88	9	9	4	0	3	515	7	7	0	0	NA	NA	NA	35	29	168	503	171	81	348	86	4	25	2	0.024	0.05	0.012
.	19.01.15-20.02.58-1-14399	98	3	3	1	0	0	521	2	2	0	0	NA	NA	NA	31	38	171	512	168	85	353	83	6	0	6	0.035	0	0.036
.	19.01.15-20.03.09-1-14400	142	8	8	1	0	0	520	7	7	0	0	NA	NA	NA	45	41	170	515	169	83	353	84	11	22	0	0.065	0.043	0
.	19.01.15-20.03.16-1-14404	121	10	10	0	0	0	526	7	7	0	0	NA	NA	NA	42	48	170	521	170	84	356	86	22	10	2	0.129	0.019	0.012
.	19.01.15-20.03.20-1-14408	124	8	8	3	0	2	534	6	6	0	0	NA	NA	NA	45	49	174	519	169	87	361	86	1	25	4	0.006	0.048	0.024
.	19.01.15-20.03.21-1-14411	122	6	6	2	0	2	522	5	5	0	0	NA	NA	NA	39	37	173	510	167	89	352	81	6	14	0	0.035	0.027	0
.	19.01.15-20.03.26-1-14423	316	82	82	17	0	11	564	77	77	0	0	NA	NA	NA	78	88	181	536	184	96	371	97	74	128	29	0.409	0.239	0.158
.	19.01.15-20.03.33-1-14432	95	6	6	0	0	0	516	5	5	0	0	NA	NA	NA	36	32	168	513	164	84	355	77	0	18	1	0	0.035	0.006
.	19.01.15-20.03.39-1-14448	331	99	99	26	0	23	556	89	89	0	0	NA	NA	NA	95	81	174	541	179	87	377	92	92	149	49	0.529	0.275	0.274
.	19.01.15-20.03.42-1-14449	31	1	1	0	0	0	0	0	0	0	0	NA	NA	NA	9	7	164	494	162	0	0	0	0	0	3	0	0	0.019
.	19.01.15-20.03.46-1-14450	117	6	6	2	0	2	517	4	4	0	0	NA	NA	NA	32	32	172	506	167	88	345	84	0	14	0	0	0.028	0
.	19.01.15-20.03.47-1-14451	84	4	4	1	0	1	517	3	3	0	0	NA	NA	NA	25	31	169	510	165	84	352	81	0	11	0	0	0.022	0
.	19.01.15-20.03.59-1-14453	317	54	54	13	0	9	554	50	50	0	0	NA	NA	NA	106	87	178	538	184	88	368	98	39	120	10	0.219	0.223	0.054
.	19.01.15-20.04.04-1-14454	203	10	10	2	0	2	541	9	9	0	0	NA	NA	NA	55	51	172	515	177	87	358	96	8	18	0	0.047	0.035	0
.	19.01.15-20.04.08-1-14455	257	41	41	10	0	8	553	38	38	0	0	NA	NA	NA	71	73	178	538	170	93	374	86	26	99	38	0.146	0.184	0.224
.	19.01.15-20.04.26-1-14468	223	48	48	14	0	10	537	45	45	0	0	NA	NA	NA	63	54	171	526	170	83	367	87	26	93	30	0.152	0.177	0.176
.	19.01.15-20.04.30-1-14472	29	1	1	0	0	0	0	0	0	0	0	NA	NA	NA	11	9	163	496	163	0	0	0	0	1	0	0	0.002	0
.	19.01.15-20.04.32-1-14476	90	3	3	0	0	0	509	2	2	0	0	NA	NA	NA	36	25	169	500	169	82	345	82	0	3	1	0	0.006	0.006
.	19.01.15-20.04.51-1-14494	263	45	45	16	0	13	546	42	42	0	0	NA	NA	NA	80	65	175	528	175	90	365	91	33	122	16	0.189	0.231	0.091
.	19.01.15-20.05.05-1-14495	30	1	1	0	0	0	0	0	0	0	0	NA	NA	NA	8	7	167	490	163	0	0	0	0	0	0	0	0	0
.	19.01.15-20.05.08-1-14496	56	2	2	0	0	0	52	1	1	0	0	NA	NA	NA	14	12	166	494	165	7	39	6	0	6	2	0	0.012	0.012
.	19.01.15-20.05.14-1-14499	288	40	40	14	0	14	544	37	37	0	0	NA	NA	NA	76	68	179	521	181	91	361	92	38	73	15	0.212	0.14	0.083
.	19.01.15-20.05.16-1-14502	120	7	7	1	0	1	505	6	6	0	0	NA	NA	NA	41	24	171	501	165	87	336	82	8	16	2	0.047	0.032	0.012
.	19.01.15-20.05.35-1-14526	152	10	10	0	0	0	528	7	7	0	0	NA	NA	NA	42	45	174	509	175	89	350	89	10	16	4	0.057	0.031	0.023
.	19.01.15-20.05.46-1-14542	438	57	57	20	0	17	589	53	53	0	0	NA	NA	NA	119	108	184	551	186	99	389	101	35	120	45	0.19	0.218	0.242
.	19.01.15-20.05.46-1-14543	32	1	1	0	0	0	0	0	0	0	0	NA	NA	NA	14	11	166	494	164	0	0	0	0	0	0	0	0	0
.	19.01.15-20.05.51-1-14544	251	45	45	11	0	7	546	41	41	0	0	NA	NA	NA	68	60	176	523	174	93	360	93	43	55	29	0.244	0.105	0.167
.	19.01.15-20.06.08-1-14546	61	3	3	0	0	0	251	2	2	0	0	NA	NA	NA	19	18	167	500	164	43	166	42	0	2	0	0	0.004	0
.	19.01.15-20.06.10-1-14547	33	1	1	0	0	0	0	0	0	0	0	NA	NA	NA	8	11	167	491	166	0	0	0	0	0	0	0	0	0
.	19.01.15-20.06.19-1-14554	214	15	15	5	0	4	547	14	14	0	0	NA	NA	NA	59	63	176	529	171	91	369	87	7	29	14	0.04	0.055	0.082
.	19.01.15-20.06.19-1-14555	124	6	6	0	0	0	518	5	5	0	0	NA	NA	NA	33	34	169	511	167	84	352	82	6	10	2	0.036	0.02	0.012
.	19.01.15-20.06.21-1-14558	273	50	50	11	0	9	560	43	43	0	0	NA	NA	NA	83	75	172	536	180	88	377	95	60	94	40	0.349	0.175	0.222
.	19.01.15-20.06.26-1-14566	152	13	13	1	0	1	537	10	10	0	0	NA	NA	NA	45	55	177	511	180	90	355	92	10	18	8	0.056	0.035	0.044
.	19.01.15-20.06.32-1-14573	89	4	4	0	0	0	504	3	3	0	0	NA	NA	NA	34	28	169	503	169	83	342	79	0	7	0	0	0.014	0
.	19.01.15-20.06.41-1-14590	151	8	8	3	0	3	524	5	5	0	0	NA	NA	NA	56	38	171	511	169	86	353	85	2	8	13	0.012	0.016	0.077
.	19.01.15-20.06.49-1-14591	444	42	42	13	0	10	607	40	40	0	0	NA	NA	NA	104	122	188	562	185	104	402	101	50	69	38	0.266	0.123	0.205
.	19.01.15-20.06.49-1-14592	158	24	24	7	0	6	525	21	21	0	0	NA	NA	NA	48	48	172	524	165	86	358	81	2	33	8	0.012	0.063	0.048
.	19.01.15-20.06.50-1-14593	68	5	5	0	0	0	399	3	3	0	0	NA	NA	NA	24	19	169	497	166	69	267	63	0	7	1	0	0.014	0.006
.	19.01.15-20.06.58-1-14594	122	8	8	2	0	1	518	7	7	0	0	NA	NA	NA	26	36	171	508	170	83	350	85	0	15	2	0	0.03	0.012
.	19.01.15-20.07.27-1-14615	237	73	73	20	0	16	568	70	70	0	0	NA	NA	NA	78	86	182	545	172	97	384	87	60	124	37	0.33	0.228	0.215
.	19.01.15-20.07.27-1-14616	34	1	1	0	0	0	0	0	0	0	0	NA	NA	NA	5	18	168	500	163	0	0	0	0	1	0	0	0.002	0
.	19.01.15-20.07.31-1-14621	177	26	26	5	0	4	529	22	22	0	0	NA	NA	NA	49	47	174	514	172	87	353	89	44	29	11	0.253	0.056	0.064
.	19.01.15-20.07.32-1-14624	32	1	1	0	0	0	0	0	0	0	0	NA	NA	NA	13	11	166	492	166	0	0	0	0	0	0	0	0	0
.	19.01.15-20.07.34-1-14626	144	10	10	1	0	1	532	7	7	0	0	NA	NA	NA	54	56	174	521	174	86	359	87	1	18	9	0.006	0.035	0.052
.	19.01.15-20.07.37-1-14642	66	2	2	1	0	1	346	0	0	0	0	NA	NA	NA	20	13	165	496	165	57	224	65	1	0	1	0.006	0	0.006
.	19.01.15-20.07.43-1-14644	63	3	3	1	0	1	353	1	1	0	0	NA	NA	NA	16	16	166	498	165	57	241	55	0	6	2	0	0.012	0.012
.	19.01.15-20.07.56-1-14645	99	5	5	1	0	0	519	2	2	0	0	NA	NA	NA	21	27	165	506	169	80	352	87	0	10	3	0	0.02	0.018
.	19.01.15-20.07.58-1-14646	61	2	2	1	0	1	199	1	1	0	0	NA	NA	NA	12	15	171	494	163	28	135	36	0	4	0	0	0.008	0
.	19.01.15-20.08.00-1-14647	178	30	30	10	0	10	535	25	25	0	0	NA	NA	NA	51	43	176	509	171	94	352	89	10	78	29	0.057	0.153	0.17
.	19.01.15-20.08.00-1-14648	125	10	10	4	0	1	527	9	9	0	0	NA	NA	NA	43	43	169	515	172	87	353	87	7	29	9	0.041	0.056	0.052
.	19.01.15-20.08.08-1-14649	96	7	7	1	0	1	517	4	4	0	0	NA	NA	NA	29	29	174	498	170	91	342	84	0	25	1	0	0.05	0.006
.	19.01.15-20.08.09-1-14650	32	1	1	0	0	0	0	0	0	0	0	NA	NA	NA	11	9	165	494	163	0	0	0	0	0	0	0	0	0
.	19.01.15-20.08.12-1-14651	427	91	91	20	0	18	614	87	87	0	0	NA	NA	NA	102	126	181	570	188	99	411	104	84	156	50	0.464	0.274	0.266
.	19.01.15-20.08.16-1-14655	65	3	3	4	0	3	503	2	2	0	0	NA	NA	NA	27	23	166	503	167	81	340	82	5	3	5	0.03	0.006	0.03
.	19.01.15-20.08.17-1-14656	29	1	1	0	0	0	0	0	0	0	0	NA	NA	NA	8	8	164	493	164	0	0	0	0	1	0	0	0.002	0
.	19.01.15-20.08.20-1-14661	179	25	25	4	0	3	549	23	23	0	0	NA	NA	NA	38	71	176	534	174	92	371	86	18	32	9	0.102	0.06	0.052
.	19.01.15-20.08.26-1-14667	177	17	17	5	0	3	528	12	12	0	0	NA	NA	NA	73	45	172	517	169	87	358	83	11	45	5	0.064	0.087	0.03
.	19.01.15-20.08.30-1-14672	178	17	17	5	0	4	543	15	15	0	0	NA	NA	NA	68	64	179	524	174	89	366	88	22	15	6	0.123	0.029	0.034
.	19.01.15-20.08.36-1-14692	166	13	13	5	0	3	533	12	12	0	0	NA	NA	NA	63	58	172	526	173	82	362	89	21	24	6	0.122	0.046	0.035
.	19.01.15-20.08.40-1-14693	121	11	11	2	0	1	512	9	9	0	0	NA	NA	NA	37	26	167	501	171	81	345	86	6	9	5	0.036	0.018	0.029
.	19.01.15-20.08.52-1-14699	357	58	58	14	0	9	597	51	51	0	0	NA	NA	NA	87	117	193	554	183	108	389	100	59	106	17	0.306	0.191	0.093
.	19.01.15-20.08.58-1-14701	65	5	5	2	0	1	501	4	4	0	0	NA	NA	NA	38	23	170	496	170	83	337	81	3	10	0	0.018	0.02	0
.	19.01.15-20.09.00-1-14702	115	10	10	2	0	2	515	9	9	0	0	NA	NA	NA	43	35	169	513	166	84	348	83	2	18	0	0.012	0.035	0
.	19.01.15-20.09.01-1-14703	385	76	76	16	0	12	581	74	74	0	0	NA	NA	NA	115	105	185	557	176	95	394	92	108	114	34	0.584	0.205	0.193
.	19.01.15-20.09.10-1-14704	263	18	18	5	0	4	561	17	17	0	0	NA	NA	NA	78	73	180	532	174	95	376	90	28	24	3	0.156	0.045	0.017
.	19.01.15-20.09.16-1-14708	62	3	3	1	0	1	351	2	2	0	0	NA	NA	NA	16	16	166	498	165	57	236	58	0	4	2	0	0.008	0.012
.	19.01.15-20.09.20-1-14712	197	16	16	3	0	3	536	14	14	0	0	NA	NA	NA	70	52	175	514	176	92	355	89	10	53	3	0.057	0.103	0.017
.	19.01.15-20.09.21-1-14715	231	43	43	14	0	10	556	42	42	0	0	NA	NA	NA	70	82	176	539	180	92	371	93	39	55	23	0.222	0.102	0.128
.	19.01.15-20.09.33-1-14734	234	40	40	10	0	7	550	36	36	0	0	NA	NA	NA	57	67	172	534	174	87	373	90	42	61	26	0.244	0.114	0.149
.	19.01.15-20.09.46-1-14750	215	52	52	13	0	11	563	49	49	0	0	NA	NA	NA	57	79	183	532	177	98	371	94	38	118	19	0.208	0.222	0.107
.	19.01.15-20.09.56-1-14752	153	7	7	1	0	1	530	5	5	0	0	NA	NA	NA	47	43	169	518	169	82	360	88	3	11	7	0.018	0.021	0.041
.	19.01.15-20.10.08-1-14757	33	1	1	0	0	0	0	0	0	0	0	NA	NA	NA	13	6	166	491	162	0	0	0	0	1	0	0	0.002	0
.	19.01.15-20.10.12-1-14759	32	1	1	0	0	0	0	0	0	0	0	NA	NA	NA	10	7	166	492	162	0	0	0	0	0	0	0	0	0
.	19.01.15-20.10.14-1-14761	233	20	20	3	0	2	552	18	18	0	0	NA	NA	NA	86	76	181	526	182	93	361	98	17	32	13	0.094	0.061	0.071
.	19.01.15-20.10.15-1-14763	261	77	77	20	0	18	550	73	73	0	0	NA	NA	NA	83	71	175	528	181	87	367	96	94	129	33	0.537	0.244	0.182
.	19.01.15-20.10.18-1-14767	153	9	9	3	0	2	526	8	8	0	0	NA	NA	NA	49	46	168	520	171	85	357	84	6	19	0	0.036	0.037	0
.	19.01.15-20.10.21-1-14770	32	1	1	0	0	0	0	0	0	0	0	NA	NA	NA	8	13	166	497	163	0	0	0	0	1	0	0	0.002	0
.	19.01.15-20.10.26-1-14780	320	60	60	14	0	10	579	51	51	0	0	NA	NA	NA	83	96	179	551	179	94	391	94	71	87	29	0.397	0.158	0.162
.	19.01.15-20.10.29-1-14788	271	44	44	8	0	7	554	38	38	0	0	NA	NA	NA	73	74	182	538	167	98	374	82	42	75	18	0.231	0.139	0.108
.	19.01.15-20.10.57-1-14808	311	81	81	27	0	21	584	71	71	0	0	NA	NA	NA	88	106	187	551	181	101	385	98	112	122	36	0.599	0.221	0.199
.	19.01.15-20.10.58-1-14809	262	37	37	14	0	11	562	36	36	0	0	NA	NA	NA	77	75	180	533	175	96	373	93	35	102	20	0.194	0.191	0.114
.	19.01.15-20.11.00-1-14810	90	4	4	0	0	0	515	3	3	0	0	NA	NA	NA	31	33	170	504	172	84	343	88	4	7	6	0.024	0.014	0.035
.	19.01.15-20.11.14-1-14813	259	51	51	11	0	9	560	48	48	0	0	NA	NA	NA	84	84	182	540	175	94	375	91	43	82	20	0.236	0.152	0.114
.	19.01.15-20.11.21-1-14821	63	2	2	0	0	0	507	1	1	0	0	NA	NA	NA	21	22	166	503	166	83	343	81	0	5	0	0	0.01	0
.	19.01.15-20.11.34-1-14841	87	7	7	1	0	1	513	6	6	0	0	NA	NA	NA	23	26	165	506	168	81	350	82	7	15	0	0.042	0.03	0
.	19.01.15-20.11.35-1-14842	387	73	73	30	0	20	569	69	69	0	0	NA	NA	NA	113	89	183	538	181	98	375	96	77	130	42	0.421	0.242	0.232
.	19.01.15-20.11.54-1-14858	151	19	19	3	0	2	541	15	15	0	0	NA	NA	NA	60	58	171	523	177	87	364	90	33	16	6	0.193	0.031	0.034
.	19.01.15-20.12.00-1-14859	207	9	9	2	0	2	545	7	7	0	0	NA	NA	NA	57	65	176	527	175	89	366	90	4	16	9	0.023	0.03	0.051
.	19.01.15-20.12.16-1-14863	299	37	37	11	0	10	563	34	34	0	0	NA	NA	NA	90	87	178	546	176	93	379	91	31	61	38	0.174	0.112	0.216
.	19.01.15-20.12.24-1-14873	213	10	10	4	0	3	547	8	8	0	0	NA	NA	NA	64	62	174	521	180	91	362	94	5	19	6	0.029	0.036	0.033
.	19.01.15-20.12.37-1-14901	299	26	26	6	0	6	576	21	21	0	0	NA	NA	NA	71	97	182	549	179	96	387	93	26	56	13	0.143	0.102	0.073
.	19.01.15-20.12.43-1-14903	268	31	31	3	0	3	561	26	26	0	0	NA	NA	NA	76	83	171	546	179	87	380	94	16	50	26	0.094	0.092	0.145
.	19.01.15-20.12.49-1-14904	113	5	5	2	0	2	514	3	3	0	0	NA	NA	NA	31	27	171	503	166	86	348	80	13	4	0	0.076	0.008	0
.	19.01.15-20.12.49-1-14905	243	9	9	2	0	1	557	7	7	0	0	NA	NA	NA	75	67	175	529	176	92	372	93	10	2	18	0.057	0.004	0.102
.	19.01.15-20.12.55-1-14906	94	3	3	1	0	1	522	2	2	0	0	NA	NA	NA	31	38	173	510	168	86	353	83	6	2	0	0.035	0.004	0
.	19.01.15-20.13.03-1-14907	271	18	18	5	0	3	546	14	14	0	0	NA	NA	NA	77	64	176	523	178	87	368	91	16	55	1	0.091	0.105	0.006
.	19.01.15-20.13.09-1-14908	413	100	100	25	0	18	577	95	95	0	0	NA	NA	NA	100	100	175	544	194	89	382	106	76	157	43	0.434	0.289	0.222
.	19.01.15-20.13.10-1-14909	31	1	1	0	0	0	0	0	0	0	0	NA	NA	NA	17	13	166	497	163	0	0	0	0	3	0	0	0.006	0
.	19.01.15-20.13.12-1-14910	36	1	1	1	0	1	0	0	0	0	0	NA	NA	NA	13	12	167	494	164	0	0	0	0	0	0	0	0	0
.	19.01.15-20.13.12-1-14911	121	9	9	1	0	1	523	8	8	0	0	NA	NA	NA	28	32	170	509	166	85	354	84	4	23	2	0.024	0.045	0.012
.	19.01.15-20.13.15-1-14915	61	3	3	0	0	0	509	2	2	0	0	NA	NA	NA	29	28	165	508	168	77	352	80	3	5	0	0.018	0.01	0
.	19.01.15-20.13.16-1-14916	176	18	18	2	0	2	526	16	16	0	0	NA	NA	NA	60	41	171	515	168	87	354	85	14	40	4	0.082	0.078	0.024
.	19.01.15-20.13.20-1-14921	178	13	13	3	0	2	537	11	11	0	0	NA	NA	NA	58	52	176	519	170	90	362	85	9	25	11	0.051	0.048	0.065
.	19.01.15-20.13.27-1-14927	351	45	45	16	0	10	573	43	43	0	0	NA	NA	NA	97	89	187	536	179	101	381	91	26	100	24	0.139	0.187	0.134
.	19.01.15-20.13.34-1-14943	159	10	10	2	0	1	534	8	8	0	0	NA	NA	NA	37	48	170	520	171	86	361	87	18	13	4	0.106	0.025	0.023
.	19.01.15-20.13.39-1-14959	121	7	7	1	0	1	527	6	6	0	0	NA	NA	NA	32	36	174	505	170	90	349	88	3	16	1	0.017	0.032	0.006
.	19.01.15-20.13.44-1-14960	59	3	3	1	0	1	510	2	2	0	0	NA	NA	NA	23	23	167	503	166	84	341	85	0	10	0	0	0.02	0
.	19.01.15-20.13.50-1-14961	35	1	1	1	0	1	0	0	0	0	0	NA	NA	NA	14	12	164	498	163	0	0	0	0	0	2	0	0	0.012
.	19.01.15-20.13.56-1-14963	123	11	11	3	0	3	525	10	10	0	0	NA	NA	NA	30	41	172	510	172	88	350	87	3	18	2	0.017	0.035	0.012
.	19.01.15-20.13.57-1-14964	208	10	10	1	0	1	543	9	9	0	0	NA	NA	NA	56	63	170	528	178	84	366	93	16	8	3	0.094	0.015	0.017
.	19.01.15-20.13.57-1-14965	183	15	15	3	0	2	541	12	12	0	0	NA	NA	NA	50	57	173	521	176	89	363	89	15	24	4	0.087	0.046	0.023
.	19.01.15-20.14.00-1-14966	63	2	2	1	0	1	352	1	1	0	0	NA	NA	NA	10	15	167	498	163	55	243	54	0	5	0	0	0.01	0
.	19.01.15-20.14.07-1-14967	148	9	9	1	0	1	533	8	8	0	0	NA	NA	NA	40	48	175	512	174	87	359	87	1	19	11	0.006	0.037	0.063
.	19.01.15-20.14.07-1-14968	31	1	1	1	0	1	0	0	0	0	0	NA	NA	NA	13	7	163	493	164	0	0	0	2	0	0	0.012	0	0
.	19.01.15-20.14.11-1-14969	246	22	22	6	0	6	563	19	19	0	0	NA	NA	NA	81	84	176	539	182	91	377	95	35	13	14	0.199	0.024	0.077
.	19.01.15-20.14.23-1-14980	172	24	24	2	0	2	535	22	22	0	0	NA	NA	NA	66	52	176	524	165	92	363	80	14	51	21	0.08	0.097	0.127
.	19.01.15-20.14.23-1-14981	60	3	3	1	0	1	507	2	2	0	0	NA	NA	NA	22	21	166	498	170	79	342	86	7	3	0	0.042	0.006	0
.	19.01.15-20.14.25-1-14984	94	12	12	1	0	1	512	11	11	0	0	NA	NA	NA	34	37	166	510	174	79	346	87	16	12	2	0.096	0.024	0.011
.	19.01.15-20.14.36-1-15007	58	2	2	1	0	1	511	1	1	0	0	NA	NA	NA	25	26	168	503	168	83	347	81	5	0	2	0.03	0	0.012
.	19.01.15-20.14.37-1-15008	61	3	3	1	0	1	511	2	2	0	0	NA	NA	NA	24	23	168	502	166	84	343	84	5	6	0	0.03	0.012	0
.	19.01.15-20.14.39-1-15009	360	31	31	12	0	10	577	28	28	0	0	NA	NA	NA	82	96	184	543	182	99	382	96	31	61	24	0.168	0.112	0.132
.	19.01.15-20.14.40-1-15010	273	26	26	10	0	5	561	24	24	0	0	NA	NA	NA	78	76	174	537	178	87	380	94	47	40	26	0.27	0.074	0.146
.	19.01.15-20.14.53-1-15012	299	23	23	4	0	4	575	20	20	0	0	NA	NA	NA	83	91	182	541	181	96	380	99	14	35	11	0.077	0.065	0.061
.	19.01.15-20.14.56-1-15013	60	2	2	1	0	1	304	1	1	0	0	NA	NA	NA	14	13	163	497	166	45	211	48	2	3	0	0.012	0.006	0
.	19.01.15-20.14.58-1-15014	122	14	14	6	0	6	514	11	11	0	0	NA	NA	NA	41	30	169	505	169	84	345	85	8	26	2	0.047	0.051	0.012
.	19.01.15-20.15.00-1-15015	117	11	11	3	0	3	518	10	10	0	0	NA	NA	NA	35	33	170	507	169	86	345	87	7	20	4	0.041	0.039	0.024
.	19.01.15-20.15.08-1-15016	92	8	8	2	0	2	515	7	7	0	0	NA	NA	NA	42	33	167	507	172	82	346	87	14	8	0	0.084	0.016	0
.	19.01.15-20.15.08-1-15017	185	19	19	3	0	3	544	17	17	0	0	NA	NA	NA	54	60	170	528	175	88	365	91	12	25	8	0.071	0.047	0.046
.	19.01.15-20.15.27-1-15031	84	4	4	0	0	0	523	3	3	0	0	NA	NA	NA	27	36	168	511	170	82	353	88	2	8	0	0.012	0.016	0
.	19.01.15-20.15.28-1-15032	235	29	29	7	0	6	544	28	28	0	0	NA	NA	NA	72	63	177	524	175	90	366	88	32	44	4	0.181	0.084	0.023
.	19.01.15-20.15.29-1-15036	236	43	43	9	0	6	556	38	38	0	0	NA	NA	NA	50	66	171	526	182	88	372	96	72	69	40	0.421	0.131	0.22
.	19.01.15-20.15.32-1-15046	242	19	19	6	0	6	560	18	18	0	0	NA	NA	NA	78	74	182	525	180	97	368	95	22	37	3	0.121	0.07	0.017
.	19.01.15-20.15.33-1-15048	452	59	59	18	0	12	629	54	54	0	0	NA	NA	NA	128	139	191	579	182	108	422	99	81	100	32	0.424	0.173	0.176
.	19.01.15-20.15.37-1-15065	270	36	36	7	0	5	552	33	33	0	0	NA	NA	NA	95	82	183	537	175	96	370	86	35	61	10	0.191	0.114	0.057
.	19.01.15-20.15.43-1-15066	277	46	46	14	0	14	573	38	38	0	0	NA	NA	NA	71	93	185	541	180	98	379	96	26	70	34	0.141	0.129	0.189
.	19.01.15-20.15.46-1-15067	177	12	12	5	0	5	550	9	9	0	0	NA	NA	NA	54	60	170	528	175	87	369	94	14	26	0	0.082	0.049	0
.	19.01.15-20.15.54-1-15068	88	5	5	1	0	1	517	4	4	0	0	NA	NA	NA	28	26	167	507	165	82	353	82	10	5	7	0.06	0.01	0.042
.	19.01.15-20.16.05-1-15070	33	1	1	1	0	1	0	0	0	0	0	NA	NA	NA	5	14	164	499	164	0	0	0	0	0	0	0	0	0
.	19.01.15-20.16.08-1-15071	236	52	52	11	0	10	552	48	48	0	0	NA	NA	NA	78	73	179	535	172	92	370	90	40	107	21	0.223	0.2	0.122
.	19.01.15-20.16.14-1-15073	292	24	24	5	0	5	568	23	23	0	0	NA	NA	NA	88	85	182	538	178	97	377	94	21	37	30	0.115	0.069	0.169
.	19.01.15-20.16.16-1-15076	63	2	2	0	0	0	506	1	1	0	0	NA	NA	NA	28	22	165	504	166	78	346	82	0	5	0	0	0.01	0
.	19.01.15-20.16.19-1-15079	173	23	23	4	0	2	525	19	19	0	0	NA	NA	NA	54	43	170	518	168	87	354	84	6	63	4	0.035	0.122	0.024
.	19.01.15-20.16.19-1-15081	357	30	30	6	0	5	577	26	26	0	0	NA	NA	NA	93	89	181	538	183	99	380	98	25	50	12	0.138	0.093	0.066
.	19.01.15-20.16.32-1-15097	179	39	39	11	0	8	526	34	34	0	0	NA	NA	NA	48	43	169	519	168	83	360	83	26	54	47	0.154	0.104	0.28
.	19.01.15-20.16.36-1-15114	270	53	53	8	0	6	569	50	50	0	0	NA	NA	NA	74	96	177	551	181	90	387	92	41	91	26	0.232	0.165	0.144
.	19.01.15-20.16.52-1-15115	291	62	62	18	0	10	563	60	60	0	0	NA	NA	NA	74	77	176	533	181	91	374	98	76	106	20	0.432	0.199	0.11
.	19.01.15-20.17.02-1-15116	244	48	48	16	0	12	552	40	40	0	0	NA	NA	NA	75	72	179	526	180	93	365	94	42	79	21	0.235	0.15	0.117
.	19.01.15-20.17.12-1-15117	63	3	3	0	0	0	352	1	1	0	0	NA	NA	NA	26	9	163	496	163	56	239	57	0	6	0	0	0.012	0
.	19.01.15-20.17.15-1-15120	63	3	3	0	0	0	511	2	2	0	0	NA	NA	NA	17	21	167	498	169	82	346	83	0	0	13	0	0	0.077
.	19.01.15-20.17.18-1-15125	63	2	2	0	0	0	509	1	1	0	0	NA	NA	NA	26	29	169	502	171	80	346	83	3	0	5	0.018	0	0.029
.	19.01.15-20.17.21-1-15129	57	2	2	0	0	0	516	0	0	0	0	NA	NA	NA	12	26	168	498	173	84	344	88	0	9	0	0	0.018	0
.	19.01.15-20.17.25-1-15134	266	22	22	4	0	4	567	18	18	0	0	NA	NA	NA	61	87	182	542	176	96	381	90	22	30	7	0.121	0.055	0.04
.	19.01.15-20.17.29-1-15142	59	2	2	1	0	1	497	1	1	0	0	NA	NA	NA	34	15	163	500	165	79	340	78	2	1	0	0.012	0.002	0
.	19.01.15-20.17.33-1-15154	175	19	19	3	0	1	539	17	17	0	0	NA	NA	NA	58	52	169	519	177	85	364	90	30	26	2	0.178	0.05	0.011
.	19.01.15-20.17.37-1-15170	210	18	18	4	0	2	557	17	17	0	0	NA	NA	NA	78	72	178	530	177	95	370	92	19	41	7	0.107	0.077	0.04
.	19.01.15-20.17.38-1-15171	182	12	12	4	0	1	529	9	9	0	0	NA	NA	NA	55	47	174	514	172	87	357	85	11	12	5	0.063	0.023	0.029
.	19.01.15-20.17.47-1-15173	268	54	54	13	0	8	548	50	50	0	0	NA	NA	NA	74	62	171	532	172	86	373	89	46	101	36	0.269	0.19	0.209
.	19.01.15-20.18.05-1-15174	67	5	5	1	0	1	507	3	3	0	0	NA	NA	NA	26	23	166	502	168	80	345	82	10	10	0	0.06	0.02	0
.	19.01.15-20.18.11-1-15175	115	14	14	6	0	4	513	13	13	0	0	NA	NA	NA	37	32	170	502	173	83	342	88	21	32	1	0.124	0.064	0.006
.	19.01.15-20.18.12-1-15176	40	1	1	0	0	0	0	0	0	0	0	NA	NA	NA	15	12	164	499	162	0	0	0	0	0	2	0	0	0.012
.	19.01.15-20.18.16-1-15181	61	2	2	0	0	0	505	1	1	0	0	NA	NA	NA	23	24	167	499	171	82	340	83	0	3	2	0	0.006	0.012
.	19.01.15-20.18.22-1-15187	94	8	8	2	0	2	516	7	7	0	0	NA	NA	NA	33	36	171	509	169	84	350	82	2	26	2	0.012	0.051	0.012
.	19.01.15-20.18.30-1-15195	173	39	39	8	0	7	530	37	37	0	0	NA	NA	NA	53	43	173	508	175	86	353	91	52	63	22	0.301	0.124	0.126
.	19.01.15-20.18.36-1-15215	61	3	3	0	0	0	509	2	2	0	0	NA	NA	NA	20	26	172	500	167	86	338	85	0	9	0	0	0.018	0
.	19.01.15-20.18.39-1-15216	473	69	69	15	0	13	633	63	63	0	0	NA	NA	NA	143	160	185	596	192	101	427	105	83	125	23	0.449	0.21	0.12
.	19.01.15-20.18.40-1-15217	89	9	9	1	0	1	509	6	6	0	0	NA	NA	NA	36	32	167	509	169	84	341	84	0	7	8	0	0.014	0.047
.	19.01.15-20.18.45-1-15218	229	18	18	5	0	3	547	17	17	0	0	NA	NA	NA	64	66	172	536	171	89	370	88	19	45	11	0.11	0.084	0.064
.	19.01.15-20.18.47-1-15219	269	57	57	22	0	17	575	52	52	0	0	NA	NA	NA	79	93	178	546	182	95	383	97	27	84	22	0.152	0.154	0.121
.	19.01.15-20.18.54-1-15220	233	48	48	12	0	8	554	44	44	0	0	NA	NA	NA	72	69	176	526	180	90	367	97	22	104	16	0.125	0.198	0.089
.	19.01.15-20.18.56-1-15221	124	8	8	3	0	2	527	7	7	0	0	NA	NA	NA	33	40	170	512	171	84	357	86	5	6	19	0.029	0.012	0.111
.	19.01.15-20.19.09-1-15223	32	1	1	0	0	0	0	0	0	0	0	NA	NA	NA	9	6	163	493	163	0	0	0	0	2	0	0	0.004	0
.	19.01.15-20.19.14-1-15224	295	91	91	25	0	20	554	82	82	0	0	NA	NA	NA	68	73	177	526	183	94	363	97	102	113	44	0.576	0.215	0.24
.	19.01.15-20.19.20-1-15232	62	2	2	2	0	2	299	1	1	0	0	NA	NA	NA	12	7	164	491	165	51	199	49	5	0	0	0.03	0	0
.	19.01.15-20.19.30-1-15243	119	12	12	4	0	4	522	10	10	0	0	NA	NA	NA	29	30	173	506	164	87	351	84	4	31	0	0.023	0.061	0
.	19.01.15-20.19.35-1-15254	332	72	72	12	0	12	568	70	70	0	0	NA	NA	NA	71	85	183	537	178	96	378	94	67	115	37	0.366	0.214	0.208
.	19.01.15-20.19.45-1-15270	240	28	28	7	0	5	569	25	25	0	0	NA	NA	NA	90	99	180	557	175	89	392	88	29	48	13	0.161	0.086	0.074
.	19.01.15-20.19.59-1-15277	60	2	2	1	0	1	516	1	1	0	0	NA	NA	NA	19	30	169	503	171	86	343	87	0	2	0	0	0.004	0
.	19.01.15-20.20.01-1-15278	61	3	3	1	0	1	514	2	2	0	0	NA	NA	NA	21	29	170	503	169	87	343	84	2	6	0	0.012	0.012	0
.	19.01.15-20.20.04-1-15283	272	15	15	1	0	0	557	13	13	0	0	NA	NA	NA	79	67	179	527	174	97	371	89	20	26	3	0.112	0.049	0.017
.	19.01.15-20.20.15-1-15287	34	1	1	0	0	0	0	0	0	0	0	NA	NA	NA	9	6	165	491	163	0	0	0	0	1	0	0	0.002	0
.	19.01.15-20.20.16-1-15289	150	30	30	9	0	7	519	28	28	0	0	NA	NA	NA	27	39	170	515	167	82	353	84	19	43	5	0.112	0.083	0.03
.	19.01.15-20.20.18-1-15292	58	2	2	0	0	0	506	1	1	0	0	NA	NA	NA	21	18	168	496	167	85	339	82	2	1	0	0.012	0.002	0
.	19.01.15-20.20.26-1-15304	158	18	18	5	0	4	542	15	15	0	0	NA	NA	NA	41	58	176	521	174	89	364	89	6	29	2	0.034	0.056	0.011
.	19.01.15-20.20.26-1-15305	34	1	1	0	0	0	0	0	0	0	0	NA	NA	NA	8	5	164	491	163	0	0	0	0	5	0	0	0.01	0
.	19.01.15-20.20.31-1-15314	122	14	14	3	0	3	531	13	13	0	0	NA	NA	NA	39	48	174	515	172	88	356	87	15	17	6	0.086	0.033	0.035
.	19.01.15-20.20.36-1-15318	386	69	69	21	0	14	579	65	65	0	0	NA	NA	NA	99	96	186	543	180	101	381	97	85	96	48	0.457	0.177	0.267
.	19.01.15-20.20.58-1-15334	490	46	46	6	0	2	616	42	42	0	0	NA	NA	NA	142	137	191	574	185	106	407	103	47	84	6	0.246	0.146	0.032
.	19.01.15-20.21.04-1-15336	31	1	1	0	0	0	0	0	0	0	0	NA	NA	NA	8	11	166	492	166	0	0	0	0	2	0	0	0.004	0
.	19.01.15-20.21.07-1-15337	229	24	24	7	0	6	550	23	23	0	0	NA	NA	NA	71	78	181	536	174	94	367	89	27	43	8	0.149	0.08	0.046
.	19.01.15-20.21.13-1-15338	88	4	4	1	0	1	520	3	3	0	0	NA	NA	NA	21	33	171	510	165	84	355	81	1	7	0	0.006	0.014	0
.	19.01.15-20.21.13-1-15339	118	9	9	3	0	1	523	8	8	0	0	NA	NA	NA	45	40	170	518	165	85	355	83	0	15	10	0	0.029	0.061
.	19.01.15-20.21.17-1-15344	184	16	16	5	0	5	537	15	15	0	0	NA	NA	NA	64	49	171	518	173	88	360	89	9	22	11	0.053	0.042	0.064
.	19.01.15-20.21.27-1-15354	146	10	10	2	0	1	527	7	7	0	0	NA	NA	NA	46	45	172	515	171	85	357	85	10	11	0	0.058	0.021	0
.	19.01.15-20.21.32-1-15361	63	3	3	1	0	1	510	1	1	0	0	NA	NA	NA	26	21	167	501	166	80	346	84	0	5	1	0	0.01	0.006
.	19.01.15-20.21.40-1-15386	38	1	1	0	0	0	0	0	0	0	0	NA	NA	NA	7	11	167	494	163	0	0	0	0	0	0	0	0	0
.	19.01.15-20.21.43-1-15387	92	6	6	2	0	0	528	5	5	0	0	NA	NA	NA	28	41	175	509	170	89	355	84	0	19	4	0	0.037	0.024
.	19.01.15-20.21.45-1-15388	472	49	49	15	0	11	634	45	45	0	0	NA	NA	NA	131	158	188	589	194	102	424	108	34	119	24	0.181	0.202	0.124
.	19.01.15-20.21.48-1-15389	261	58	58	9	0	5	567	53	53	0	0	NA	NA	NA	73	82	175	539	181	92	378	97	58	96	23	0.331	0.178	0.127
.	19.01.15-20.21.51-1-15390	31	1	1	0	0	0	0	0	0	0	0	NA	NA	NA	7	14	166	497	164	0	0	0	0	3	0	0	0.006	0
.	19.01.15-20.21.52-1-15391	37	1	1	0	0	0	0	0	0	0	0	NA	NA	NA	11	12	167	494	164	0	0	0	3	0	0	0.018	0	0
.	19.01.15-20.21.53-1-15392	85	6	6	0	0	0	518	4	4	0	0	NA	NA	NA	14	29	171	501	170	85	348	85	1	9	0	0.006	0.018	0
.	19.01.15-20.21.57-1-15393	35	1	1	1	0	1	0	0	0	0	0	NA	NA	NA	8	7	165	493	162	0	0	0	0	0	0	0	0	0
.	19.01.15-20.21.58-1-15394	154	8	8	2	0	1	545	4	4	0	0	NA	NA	NA	54	62	177	527	171	90	369	86	19	7	0	0.107	0.013	0
.	19.01.15-20.22.00-1-15395	215	26	26	7	0	5	543	21	21	0	0	NA	NA	NA	52	65	182	522	174	92	362	89	5	94	13	0.027	0.18	0.075
.	19.01.15-20.22.06-1-15396	210	38	38	14	0	11	558	34	34	0	0	NA	NA	NA	71	70	177	527	179	94	369	95	34	53	25	0.192	0.101	0.14
.	19.01.15-20.22.24-1-15409	362	35	35	9	0	5	596	32	32	0	0	NA	NA	NA	97	117	189	556	185	102	393	101	31	65	13	0.164	0.117	0.07
.	19.01.15-20.22.52-1-15438	94	4	4	1	0	1	515	3	3	0	0	NA	NA	NA	33	27	165	510	165	82	351	82	11	3	0	0.067	0.006	0
.	19.01.15-20.22.56-1-15439	594	76	76	18	0	14	630	66	66	0	0	NA	NA	NA	166	148	189	569	203	106	405	119	79	100	25	0.418	0.176	0.123
.	19.01.15-20.22.58-1-15440	60	4	4	1	0	1	499	3	3	0	0	NA	NA	NA	23	13	163	499	164	78	340	81	0	5	2	0	0.01	0.012
.	19.01.15-20.23.09-1-15441	267	46	46	11	0	5	565	42	42	0	0	NA	NA	NA	60	81	174	541	179	89	382	94	43	85	7	0.247	0.157	0.039
.	19.01.15-20.23.14-1-15442	58	2	2	0	0	0	514	0	0	0	0	NA	NA	NA	23	28	168	507	166	83	346	85	0	3	0	0	0.006	0
.	19.01.15-20.23.14-1-15444	213	41	41	8	0	7	538	36	36	0	0	NA	NA	NA	68	59	176	521	175	90	358	90	44	77	2	0.25	0.148	0.011
.	19.01.15-20.23.14-1-15445	270	33	33	9	0	8	545	31	31	0	0	NA	NA	NA	90	66	179	522	178	94	360	91	23	79	9	0.128	0.151	0.051
.	19.01.15-20.23.24-1-15456	96	16	16	5	0	3	523	14	14	0	0	NA	NA	NA	31	39	167	515	170	81	357	85	7	26	7	0.042	0.05	0.041
.	19.01.15-20.23.32-1-15464	211	13	13	5	0	2	559	11	11	0	0	NA	NA	NA	51	72	175	531	179	90	373	96	20	18	5	0.114	0.034	0.028
.	19.01.15-20.24.14-1-15490	66	2	2	0	0	0	517	1	1	0	0	NA	NA	NA	15	24	168	501	168	85	346	86	0	0	6	0	0	0.036
.	19.01.15-20.24.17-1-15494	126	9	9	5	0	5	526	7	7	0	0	NA	NA	NA	52	46	178	517	164	91	356	79	6	30	13	0.034	0.058	0.079
.	19.01.15-20.24.26-1-15504	267	44	44	23	0	15	548	38	38	0	0	NA	NA	NA	69	67	175	536	169	91	371	86	49	105	17	0.28	0.196	0.101
.	19.01.15-20.24.28-1-15505	378	39	39	8	0	8	610	33	33	0	0	NA	NA	NA	126	132	189	557	199	101	399	110	77	56	12	0.407	0.101	0.06
.	19.01.15-20.24.30-1-15510	31	1	1	0	0	0	0	0	0	0	0	NA	NA	NA	12	8	163	495	163	0	0	0	0	0	0	0	0	0
.	19.01.15-20.24.32-1-15513	36	1	1	0	0	0	0	0	0	0	0	NA	NA	NA	16	11	163	497	164	0	0	0	0	0	0	0	0	0
.	19.01.15-20.24.36-1-15515	498	80	80	26	0	18	621	77	77	0	0	NA	NA	NA	123	138	191	578	182	106	417	98	75	145	54	0.393	0.251	0.297
.	19.01.15-20.24.38-1-15531	31	1	1	0	0	0	0	0	0	0	0	NA	NA	NA	8	10	163	495	165	0	0	0	0	0	0	0	0	0
.	19.01.15-20.24.38-1-15532	231	57	57	17	0	12	532	53	53	0	0	NA	NA	NA	61	54	176	523	168	92	357	83	56	116	10	0.318	0.222	0.06
.	19.01.15-20.24.43-1-15533	316	69	69	19	0	10	560	61	61	0	0	NA	NA	NA	85	77	174	538	178	86	380	94	65	92	49	0.374	0.171	0.275
.	19.01.15-20.24.54-1-15535	204	52	52	22	0	15	539	48	48	0	0	NA	NA	NA	76	56	182	516	171	95	358	86	48	89	42	0.264	0.172	0.246
.	19.01.15-20.24.57-1-15536	33	1	1	0	0	0	0	0	0	0	0	NA	NA	NA	5	8	163	494	164	0	0	0	0	3	0	0	0.006	0
.	19.01.15-20.25.01-1-15537	241	14	14	5	0	4	560	13	13	0	0	NA	NA	NA	76	75	176	535	177	91	376	93	4	22	18	0.023	0.041	0.102
.	19.01.15-20.26.06-1-15581	32	1	1	0	0	0	0	0	0	0	0	NA	NA	NA	7	10	164	495	164	0	0	0	0	1	0	0	0.002	0
.	19.01.15-20.26.09-1-15582	90	3	3	2	0	2	519	1	1	0	0	NA	NA	NA	22	35	176	504	168	90	346	83	0	0	3	0	0	0.018
.	19.01.15-20.26.13-1-15584	92	13	13	3	0	3	520	12	12	0	0	NA	NA	NA	26	32	167	508	170	83	352	85	11	23	6	0.066	0.045	0.035
.	19.01.15-20.26.18-1-15590	262	21	21	12	0	10	571	19	19	0	0	NA	NA	NA	77	87	177	543	180	93	382	96	55	31	7	0.311	0.057	0.039
.	19.01.15-20.26.21-1-15594	208	21	21	4	0	4	540	20	20	0	0	NA	NA	NA	55	62	171	530	174	88	365	87	2	50	21	0.012	0.094	0.121
.	19.01.15-20.26.24-1-15598	60	2	2	1	0	1	514	1	1	0	0	NA	NA	NA	13	29	169	506	167	85	349	80	0	4	0	0	0.008	0
.	19.01.15-20.26.36-1-15625	121	13	13	3	0	2	517	12	12	0	0	NA	NA	NA	42	31	166	509	169	82	350	85	5	31	5	0.03	0.061	0.03
.	19.01.15-20.27.01-1-15626	219	29	29	3	0	2	538	25	25	0	0	NA	NA	NA	52	51	172	522	170	89	364	85	29	77	1	0.169	0.148	0.006
.	19.01.15-20.27.10-1-15627	61	3	3	1	0	1	511	2	2	0	0	NA	NA	NA	33	33	174	506	166	86	343	82	1	5	0	0.006	0.01	0
.	19.01.15-20.27.13-1-15628	245	35	35	6	0	5	552	32	32	0	0	NA	NA	NA	80	75	172	539	177	86	375	91	41	81	11	0.238	0.15	0.062
.	19.01.15-20.27.16-1-15632	242	48	48	12	0	10	542	42	42	0	0	NA	NA	NA	61	58	172	526	173	87	364	91	68	60	25	0.395	0.114	0.145
.	19.01.15-20.27.22-1-15639	324	16	16	8	0	5	569	14	14	0	0	NA	NA	NA	85	90	183	532	188	96	372	101	19	33	3	0.104	0.062	0.016
.	19.01.15-20.27.26-1-15644	94	4	4	1	0	1	514	2	2	0	0	NA	NA	NA	28	28	167	503	171	83	347	84	5	6	0	0.03	0.012	0
.	19.01.15-20.27.30-1-15649	119	4	4	1	0	1	518	3	3	0	0	NA	NA	NA	34	29	167	508	167	84	353	81	0	6	1	0	0.012	0.006
.	19.01.15-20.27.38-1-15675	291	39	39	9	0	8	576	37	37	0	0	NA	NA	NA	88	99	183	545	184	97	381	98	55	63	27	0.301	0.116	0.147
.	19.01.15-20.27.44-1-15677	60	3	3	1	0	1	506	2	2	0	0	NA	NA	NA	23	23	167	503	166	83	342	81	0	5	2	0	0.01	0.012
.	19.01.15-20.27.50-1-15678	148	16	16	6	0	6	528	15	15	0	0	NA	NA	NA	53	49	174	514	174	91	352	85	5	28	10	0.029	0.054	0.057
.	19.01.15-20.27.59-1-15679	302	45	45	12	0	10	561	42	42	0	0	NA	NA	NA	78	88	185	538	178	96	375	90	25	107	8	0.135	0.199	0.045
.	19.01.15-20.28.02-1-15680	57	2	2	0	0	0	515	1	1	0	0	NA	NA	NA	16	22	167	503	165	80	351	84	0	5	0	0	0.01	0
.	19.01.15-20.28.05-1-15681	36	1	1	0	0	0	0	0	0	0	0	NA	NA	NA	9	16	165	498	166	0	0	0	0	0	1	0	0	0.006
.	19.01.15-20.28.05-1-15682	64	3	3	2	0	1	504	2	2	0	0	NA	NA	NA	24	14	165	497	165	82	340	82	4	2	9	0.024	0.004	0.055
.	19.01.15-20.28.09-1-15683	117	6	6	2	0	2	521	4	4	0	0	NA	NA	NA	34	29	168	505	169	82	351	88	0	17	7	0	0.034	0.041
.	19.01.15-20.28.17-1-15688	329	34	34	12	0	8	589	32	32	0	0	NA	NA	NA	96	105	188	548	182	103	388	98	29	47	11	0.154	0.086	0.06
.	19.01.15-20.28.22-1-15695	206	57	57	21	0	15	538	55	55	0	0	NA	NA	NA	58	52	180	511	174	94	353	91	43	117	32	0.239	0.229	0.184
.	19.01.15-20.28.23-1-15696	64	2	2	0	0	0	251	1	1	0	0	NA	NA	NA	23	11	163	495	166	43	170	38	0	3	1	0	0.006	0.006
.	19.01.15-20.28.24-1-15698	33	1	1	0	0	0	0	0	0	0	0	NA	NA	NA	10	8	165	491	165	0	0	0	0	0	0	0	0	0
.	19.01.15-20.28.27-1-15700	113	10	10	3	0	3	519	8	8	0	0	NA	NA	NA	47	34	170	507	170	87	347	85	5	22	3	0.029	0.043	0.018
.	19.01.15-20.28.30-1-15706	208	12	12	3	0	2	539	10	10	0	0	NA	NA	NA	86	67	176	531	173	89	363	87	14	15	3	0.08	0.028	0.017
.	19.01.15-20.28.34-1-15710	91	4	4	1	0	0	510	2	2	0	0	NA	NA	NA	37	30	169	508	166	82	348	80	5	9	6	0.03	0.018	0.036
.	19.01.15-20.28.34-1-15711	70	3	3	1	0	1	507	1	1	0	0	NA	NA	NA	18	22	168	503	164	82	344	81	2	5	0	0.012	0.01	0
.	19.01.15-20.28.40-1-15727	85	3	3	0	0	0	515	2	2	0	0	NA	NA	NA	34	34	175	506	166	90	344	81	6	4	2	0.034	0.008	0.012
.	19.01.15-20.28.51-1-15728	156	16	16	4	0	3	545	15	15	0	0	NA	NA	NA	44	57	176	523	171	91	366	88	11	17	8	0.062	0.033	0.047
.	19.01.15-20.28.52-1-15729	121	11	11	5	0	4	513	9	9	0	0	NA	NA	NA	36	29	169	506	167	87	345	81	2	21	7	0.012	0.042	0.042
.	19.01.15-20.28.55-1-15730	243	27	27	7	0	6	549	25	25	0	0	NA	NA	NA	62	69	179	529	174	94	365	90	38	66	3	0.212	0.125	0.017
.	19.01.15-20.28.56-1-15732	178	12	12	5	0	5	544	10	10	0	0	NA	NA	NA	57	60	173	536	164	89	373	82	6	21	5	0.035	0.039	0.03
.	19.01.15-20.29.02-1-15733	385	59	59	15	0	12	595	52	52	0	0	NA	NA	NA	113	121	184	569	181	98	401	96	34	116	28	0.185	0.204	0.155
.	19.01.15-20.29.03-1-15734	90	7	7	3	0	3	517	6	6	0	0	NA	NA	NA	39	31	169	508	167	87	348	82	0	13	4	0	0.026	0.024
.	19.01.15-20.29.18-1-15740	183	35	35	5	0	4	548	31	31	0	0	NA	NA	NA	60	58	172	529	170	87	373	88	29	69	13	0.169	0.13	0.076
.	19.01.15-20.29.21-1-15744	68	3	3	0	0	0	510	2	2	0	0	NA	NA	NA	19	20	167	499	167	83	344	83	0	7	0	0	0.014	0
.	19.01.15-20.29.27-1-15749	84	5	5	0	0	0	512	4	4	0	0	NA	NA	NA	35	29	169	506	167	84	347	81	0	11	6	0	0.022	0.036
.	19.01.15-20.29.28-1-15753	61	2	2	1	0	1	351	1	1	0	0	NA	NA	NA	20	16	167	498	164	59	239	53	0	3	0	0	0.006	0
.	19.01.15-20.29.34-1-15758	62	2	2	1	0	0	509	0	0	0	0	NA	NA	NA	25	20	167	500	166	84	343	82	0	6	0	0	0.012	0
.	19.01.15-20.29.38-1-15774	94	5	5	1	0	1	517	4	4	0	0	NA	NA	NA	29	26	169	506	164	84	350	83	4	13	2	0.024	0.026	0.012
.	19.01.15-20.29.48-1-15783	235	111	111	32	0	22	549	104	104	0	0	NA	NA	NA	74	64	181	522	174	96	363	90	88	168	54	0.486	0.322	0.31
.	19.01.15-20.29.50-1-15784	34	1	1	0	0	0	0	0	0	0	0	NA	NA	NA	5	13	166	495	165	0	0	0	0	3	0	0	0.006	0
.	19.01.15-20.29.58-1-15785	150	10	10	2	0	2	536	9	9	0	0	NA	NA	NA	64	52	173	512	180	84	358	94	10	5	7	0.058	0.01	0.039
.	19.01.15-20.29.58-1-15786	128	4	4	1	0	1	514	3	3	0	0	NA	NA	NA	35	26	167	502	170	82	345	87	0	2	8	0	0.004	0.047
.	19.01.15-20.29.59-1-15787	180	15	15	3	0	3	545	14	14	0	0	NA	NA	NA	50	62	170	527	178	85	368	92	1	18	32	0.006	0.034	0.18
.	19.01.15-20.29.59-1-15788	58	3	3	0	0	0	510	2	2	0	0	NA	NA	NA	22	20	166	500	167	82	345	83	3	6	0	0.018	0.012	0
.	19.01.15-20.30.06-1-15793	216	27	27	7	0	6	562	24	24	0	0	NA	NA	NA	67	83	184	535	177	97	374	91	36	49	15	0.196	0.092	0.085
.	19.01.15-20.30.13-1-15795	32	1	1	0	0	0	0	0	0	0	0	NA	NA	NA	11	8	164	494	163	0	0	0	0	1	0	0	0.002	0
.	19.01.15-20.30.15-1-15798	70	2	2	1	0	1	507	1	1	0	0	NA	NA	NA	32	25	168	506	164	82	345	80	0	1	4	0	0.002	0.024
.	19.01.15-20.30.18-1-15802	64	4	4	0	0	0	516	3	3	0	0	NA	NA	NA	25	27	168	507	165	82	352	82	3	6	2	0.018	0.012	0.012
.	19.01.15-20.30.20-1-15805	358	105	105	25	0	17	575	94	94	0	0	NA	NA	NA	83	94	189	546	172	101	384	90	99	155	42	0.524	0.284	0.244
.	19.01.15-20.30.34-1-15826	60	2	2	1	0	1	0	1	1	0	0	NA	NA	NA	18	13	167	495	164	0	0	0	0	4	0	0	0.008	0
.	19.01.15-20.30.40-1-15842	204	44	44	14	0	10	540	40	40	0	0	NA	NA	NA	58	60	173	523	177	87	362	91	27	103	23	0.156	0.197	0.13
.	19.01.15-20.30.40-1-15844	87	3	3	0	0	0	507	2	2	0	0	NA	NA	NA	17	18	166	496	169	81	340	86	0	2	2	0	0.004	0.012
.	19.01.15-20.30.41-1-15845	374	72	72	20	0	19	609	63	63	0	0	NA	NA	NA	108	121	188	559	187	102	400	107	91	133	13	0.484	0.238	0.07
.	19.01.15-20.30.50-1-15846	29	1	1	0	0	0	0	0	0	0	0	NA	NA	NA	7	8	166	492	163	0	0	0	0	1	0	0	0.002	0
.	19.01.15-20.30.52-1-15847	148	17	17	3	0	2	534	15	15	0	0	NA	NA	NA	48	48	172	517	172	88	358	88	15	29	18	0.087	0.056	0.105
.	19.01.15-20.30.56-1-15848	151	7	7	3	0	2	521	6	6	0	0	NA	NA	NA	35	34	169	506	172	83	350	88	4	31	5	0.024	0.061	0.029
.	19.01.15-20.31.05-1-15870	37	1	1	0	0	0	0	0	0	0	0	NA	NA	NA	14	8	164	495	162	0	0	0	5	0	0	0.03	0	0
.	19.01.15-20.31.10-1-15891	271	10	10	4	0	3	570	7	7	0	0	NA	NA	NA	75	85	186	536	176	101	379	90	16	16	1	0.086	0.03	0.006
.	19.01.15-20.31.14-1-15892	411	66	66	19	0	17	572	63	63	0	0	NA	NA	NA	111	96	183	545	181	97	382	93	69	106	50	0.377	0.194	0.276
.	19.01.15-20.31.33-1-15912	94	5	5	0	0	0	522	4	4	0	0	NA	NA	NA	33	32	168	509	168	84	352	86	3	5	1	0.018	0.01	0.006
.	19.01.15-20.31.33-1-15914	177	19	19	5	0	5	525	17	17	0	0	NA	NA	NA	52	43	168	512	176	83	350	92	17	43	3	0.101	0.084	0.017
.	19.01.15-20.31.49-1-15937	403	59	59	12	0	10	588	49	49	0	0	NA	NA	NA	114	111	181	564	179	94	401	93	58	111	31	0.32	0.197	0.173
.	19.01.15-20.31.49-1-15938	66	7	7	1	0	1	516	6	6	0	0	NA	NA	NA	17	26	169	504	166	84	349	83	16	0	4	0.095	0	0.024
.	19.01.15-20.31.56-1-15939	334	25	25	15	0	12	569	23	23	0	0	NA	NA	NA	103	89	180	547	175	96	382	91	23	60	15	0.128	0.11	0.086
.	19.01.15-20.31.57-1-15940	91	6	6	1	0	1	512	5	5	0	0	NA	NA	NA	24	24	165	503	169	83	345	84	4	8	5	0.024	0.016	0.03
.	19.01.15-20.32.10-1-15941	148	12	12	4	0	2	523	11	11	0	0	NA	NA	NA	40	42	172	514	169	85	354	84	7	30	0	0.041	0.058	0
.	19.01.15-20.32.12-1-15947	62	3	3	1	0	1	517	1	1	0	0	NA	NA	NA	18	29	169	502	171	85	347	85	7	3	0	0.041	0.006	0
.	19.01.15-20.32.17-1-15952	250	30	30	6	0	5	539	26	26	0	0	NA	NA	NA	78	59	172	524	176	84	364	91	38	45	4	0.221	0.086	0.023
.	19.01.15-20.32.18-1-15954	34	1	1	0	0	0	0	0	0	0	0	NA	NA	NA	12	8	166	492	163	0	0	0	1	0	0	0.006	0	0
.	19.01.15-20.32.23-1-15961	145	13	13	2	0	2	526	12	12	0	0	NA	NA	NA	50	44	174	515	168	88	352	86	4	18	6	0.023	0.035	0.036
.	19.01.15-20.32.25-1-15964	321	41	41	14	0	10	574	38	38	0	0	NA	NA	NA	100	90	176	547	180	92	386	96	52	76	20	0.295	0.139	0.111
.	19.01.15-20.32.31-1-15974	236	23	23	7	0	6	546	20	20	0	0	NA	NA	NA	62	63	174	527	175	90	366	90	11	71	16	0.063	0.135	0.091
.	19.01.15-20.32.39-1-15992	119	12	12	4	0	2	508	11	11	0	0	NA	NA	NA	37	21	166	504	164	83	344	81	16	27	3	0.096	0.054	0.018
.	19.01.15-20.32.44-1-15994	164	10	10	4	0	4	533	8	8	0	0	NA	NA	NA	57	51	173	512	179	85	353	95	3	21	7	0.017	0.041	0.039
.	19.01.15-20.32.50-1-15995	406	75	75	21	0	19	598	70	70	0	0	NA	NA	NA	105	119	186	558	188	99	394	105	59	136	31	0.317	0.244	0.165
.	19.01.15-20.33.11-1-15996	63	4	4	2	0	2	351	3	3	0	0	NA	NA	NA	23	15	166	494	168	54	240	57	0	2	6	0	0.004	0.036
.	19.01.15-20.33.12-1-15997	149	13	13	2	0	2	525	11	11	0	0	NA	NA	NA	39	37	170	506	174	84	351	90	16	10	6	0.094	0.02	0.034
.	19.01.15-20.33.12-1-15998	185	15	15	5	0	5	533	14	14	0	0	NA	NA	NA	59	50	170	517	176	84	356	93	17	31	4	0.1	0.06	0.023
.	19.01.15-20.33.15-1-16002	361	55	55	12	0	11	599	46	46	0	0	NA	NA	NA	89	121	185	564	185	97	400	102	102	89	9	0.551	0.158	0.049
.	19.01.15-20.33.18-1-16004	308	24	24	10	0	10	564	21	21	0	0	NA	NA	NA	75	81	181	537	176	97	375	92	17	46	22	0.094	0.086	0.125
.	19.01.15-20.33.28-1-16013	291	19	19	4	0	3	559	17	17	0	0	NA	NA	NA	90	77	179	536	175	95	375	89	11	52	12	0.061	0.097	0.069
.	19.01.15-20.33.28-1-16014	121	5	5	1	0	1	523	4	4	0	0	NA	NA	NA	27	35	170	512	166	87	353	83	3	9	0	0.018	0.018	0
.	19.01.15-20.33.29-1-16015	180	22	22	5	0	5	525	19	19	0	0	NA	NA	NA	71	43	170	512	174	83	350	92	33	32	7	0.194	0.062	0.04
.	19.01.15-20.33.43-1-16046	211	16	16	5	0	5	541	14	14	0	0	NA	NA	NA	59	58	175	524	172	89	366	86	12	28	10	0.069	0.053	0.058
.	19.01.15-20.33.43-1-16047	127	16	16	3	0	3	519	14	14	0	0	NA	NA	NA	43	39	173	509	170	85	348	86	5	35	3	0.029	0.069	0.018
.	19.01.15-20.33.47-1-16048	36	1	1	0	0	0	0	0	0	0	0	NA	NA	NA	8	13	163	498	165	0	0	0	0	0	0	0	0	0
.	19.01.15-20.33.49-1-16049	122	4	4	0	0	0	508	3	3	0	0	NA	NA	NA	39	22	168	501	166	83	344	81	19	5	0	0.113	0.01	0
.	19.01.15-20.34.00-1-16051	99	5	5	0	0	0	513	4	4	0	0	NA	NA	NA	42	31	170	510	164	85	346	82	6	11	2	0.035	0.022	0.012
.	19.01.15-20.34.03-1-16052	61	2	2	0	0	0	514	1	1	0	0	NA	NA	NA	26	27	169	506	165	85	348	81	1	0	3	0.006	0	0.018
.	19.01.15-20.34.08-1-16053	116	6	6	2	0	1	516	4	4	0	0	NA	NA	NA	52	39	174	511	167	84	350	82	0	15	5	0	0.029	0.03
.	19.01.15-20.34.18-1-16058	263	28	28	6	0	6	575	24	24	0	0	NA	NA	NA	84	84	184	535	178	100	380	95	26	33	9	0.141	0.062	0.051
.	19.01.15-20.34.18-1-16060	122	5	5	2	0	1	523	3	3	0	0	NA	NA	NA	33	35	170	512	166	86	353	84	2	9	5	0.012	0.018	0.03
.	19.01.15-20.34.21-1-16063	97	13	13	6	0	6	518	11	11	0	0	NA	NA	NA	42	35	170	511	167	84	350	84	24	8	1	0.141	0.016	0.006
.	19.01.15-20.34.21-1-16065	35	1	1	0	0	0	0	0	0	0	0	NA	NA	NA	8	6	163	491	165	0	0	0	0	0	0	0	0	0
.	19.01.15-20.34.21-1-16066	84	3	3	2	0	2	505	2	2	0	0	NA	NA	NA	38	28	167	510	164	76	350	79	4	4	0	0.024	0.008	0
.	19.01.15-20.34.22-1-16067	350	82	82	27	0	21	585	70	70	0	0	NA	NA	NA	95	108	182	558	181	96	394	95	77	150	20	0.423	0.269	0.11
.	19.01.15-20.34.24-1-16071	229	69	69	12	0	7	557	65	65	0	0	NA	NA	NA	62	77	181	533	176	96	370	91	44	100	26	0.243	0.188	0.148
.	19.01.15-20.34.33-1-16080	90	3	3	0	0	0	518	2	2	0	0	NA	NA	NA	35	31	168	506	170	84	350	84	0	4	1	0	0.008	0.006
.	19.01.15-20.34.35-1-16081	88	10	10	2	0	2	521	9	9	0	0	NA	NA	NA	30	32	168	507	170	83	349	89	11	18	7	0.065	0.036	0.041
.	19.01.15-20.34.38-1-16097	35	1	1	1	0	1	0	0	0	0	0	NA	NA	NA	13	11	165	496	163	0	0	0	0	0	1	0	0	0.006
.	19.01.15-20.34.43-1-16098	61	2	2	0	0	0	507	1	1	0	0	NA	NA	NA	23	25	167	504	167	80	345	82	0	8	0	0	0.016	0
.	19.01.15-20.34.44-1-16099	86	4	4	3	0	2	506	3	3	0	0	NA	NA	NA	22	21	167	500	167	82	341	83	0	8	0	0	0.016	0
.	19.01.15-20.34.49-1-16101	117	9	9	5	0	5	511	8	8	0	0	NA	NA	NA	50	36	169	515	165	84	345	82	8	12	4	0.047	0.023	0.024
.	19.01.15-20.34.52-1-16102	234	67	67	17	0	13	538	66	66	0	0	NA	NA	NA	68	58	172	524	175	86	363	89	72	104	27	0.419	0.198	0.154
.	19.01.15-20.34.55-1-16103	253	62	62	13	0	9	558	60	60	0	0	NA	NA	NA	77	78	180	533	178	93	373	92	69	74	44	0.383	0.139	0.247
.	19.01.15-20.35.00-1-16104	35	1	1	0	0	0	0	0	0	0	0	NA	NA	NA	6	10	170	489	164	0	0	0	0	1	0	0	0.002	0
.	19.01.15-20.35.01-1-16105	58	2	2	1	0	1	0	1	1	0	0	NA	NA	NA	7	16	166	499	164	0	0	0	0	7	0	0	0.014	0
.	19.01.15-20.35.03-1-16106	112	5	5	1	0	1	531	4	4	0	0	NA	NA	NA	37	43	173	512	171	89	356	86	0	10	6	0	0.02	0.035
.	19.01.15-20.35.06-1-16107	233	47	47	9	0	8	555	44	44	0	0	NA	NA	NA	74	71	180	523	181	96	364	95	66	80	10	0.367	0.153	0.055
.	19.01.15-20.35.07-1-16108	144	13	13	3	0	3	531	12	12	0	0	NA	NA	NA	48	47	173	519	168	87	361	83	13	23	7	0.075	0.044	0.042
.	19.01.15-20.35.14-1-16111	354	59	59	16	0	12	591	54	54	0	0	NA	NA	NA	86	108	182	559	180	96	400	95	52	89	31	0.286	0.159	0.172
.	19.01.15-20.35.24-1-16122	31	1	1	1	0	1	0	0	0	0	0	NA	NA	NA	10	9	164	494	164	0	0	0	2	0	0	0.012	0	0
.	19.01.15-20.35.27-1-16124	171	13	13	1	0	0	513	11	11	0	0	NA	NA	NA	70	37	171	508	171	83	347	83	8	26	12	0.047	0.051	0.07
.	19.01.15-20.35.41-1-16147	33	1	1	0	0	0	0	0	0	0	0	NA	NA	NA	9	9	168	491	163	0	0	0	0	0	0	0	0	0
.	19.01.15-20.35.43-1-16155	34	1	1	0	0	0	0	0	0	0	0	NA	NA	NA	6	4	163	491	163	0	0	0	2	0	0	0.012	0	0
.	19.01.15-20.35.46-1-16156	57	2	2	0	0	0	349	1	1	0	0	NA	NA	NA	14	15	166	496	166	57	231	61	0	4	1	0	0.008	0.006
.	19.01.15-20.35.53-1-16157	61	2	2	0	0	0	150	1	1	0	0	NA	NA	NA	21	7	165	491	164	26	102	22	0	2	0	0	0.004	0
.	19.01.15-20.35.55-1-16158	317	49	49	11	0	8	572	46	46	0	0	NA	NA	NA	95	89	176	543	183	91	385	96	72	54	33	0.409	0.099	0.18
.	19.01.15-20.35.58-1-16159	143	16	16	3	0	3	526	15	15	0	0	NA	NA	NA	38	41	169	510	175	86	351	89	3	29	2	0.018	0.057	0.011
.	19.01.15-20.36.02-1-16160	87	6	6	0	0	0	515	4	4	0	0	NA	NA	NA	35	31	169	506	169	85	345	85	3	14	1	0.018	0.028	0.006
.	19.01.15-20.36.03-1-16162	290	31	31	5	0	4	573	28	28	0	0	NA	NA	NA	76	94	178	551	178	92	387	94	10	48	15	0.056	0.087	0.084
.	19.01.15-20.36.26-1-16177	216	26	26	5	0	4	548	25	25	0	0	NA	NA	NA	49	63	183	524	169	97	366	85	29	33	14	0.158	0.063	0.083
.	19.01.15-20.36.36-1-16201	120	4	4	1	0	1	520	2	2	0	0	NA	NA	NA	32	35	173	504	171	87	346	87	3	2	1	0.017	0.004	0.006
.	19.01.15-20.36.39-1-16202	121	5	5	2	0	2	523	4	4	0	0	NA	NA	NA	42	42	171	516	168	82	359	82	7	2	3	0.041	0.004	0.018
.	19.01.15-20.36.48-1-16203	146	11	11	3	0	3	533	10	10	0	0	NA	NA	NA	39	50	171	521	171	87	359	87	4	24	13	0.023	0.046	0.076
.	19.01.15-20.36.53-1-16204	316	27	27	7	0	5	580	21	21	0	0	NA	NA	NA	107	113	192	553	181	101	385	94	24	56	15	0.125	0.101	0.083
.	19.01.15-20.36.53-1-16205	232	14	14	7	0	6	542	13	13	0	0	NA	NA	NA	74	65	174	524	180	85	362	95	22	24	12	0.126	0.046	0.067
.	19.01.15-20.37.07-1-16206	58	2	2	0	0	0	509	1	1	0	0	NA	NA	NA	27	24	172	497	168	84	343	82	0	0	3	0	0	0.018
.	19.01.15-20.37.08-1-16207	31	1	1	0	0	0	0	0	0	0	0	NA	NA	NA	5	10	163	494	166	0	0	0	6	0	0	0.037	0	0
.	19.01.15-20.37.11-1-16208	208	25	25	6	0	3	547	21	21	0	0	NA	NA	NA	72	68	178	527	176	91	367	89	20	54	7	0.112	0.102	0.04
.	19.01.15-20.37.17-1-16212	118	6	6	1	0	1	517	5	5	0	0	NA	NA	NA	45	37	176	508	166	89	348	80	0	13	7	0	0.026	0.042
.	19.01.15-20.37.18-1-16216	204	30	30	15	0	8	538	28	28	0	0	NA	NA	NA	92	64	175	520	182	89	359	90	21	57	23	0.12	0.11	0.126
.	19.01.15-20.37.23-1-16222	59	2	2	2	0	2	504	1	1	0	0	NA	NA	NA	26	24	166	504	167	80	342	82	5	0	4	0.03	0	0.024
.	19.01.15-20.37.24-1-16224	126	9	9	1	0	1	526	8	8	0	0	NA	NA	NA	33	35	169	508	171	88	351	87	6	11	0	0.036	0.022	0
.	19.01.15-20.37.28-1-16226	173	21	21	6	0	5	540	19	19	0	0	NA	NA	NA	62	55	176	523	169	92	364	84	10	47	15	0.057	0.09	0.089
.	19.01.15-20.37.34-1-16234	380	77	77	18	0	15	600	72	72	0	0	NA	NA	NA	94	120	194	553	186	107	392	101	54	133	46	0.278	0.241	0.247
.	19.01.15-20.37.40-1-16250	241	11	11	5	0	3	546	10	10	0	0	NA	NA	NA	64	67	176	523	181	90	361	95	10	21	0	0.057	0.04	0
.	19.01.15-20.37.40-1-16251	118	9	9	2	0	2	541	8	8	0	0	NA	NA	NA	33	55	175	517	176	90	360	91	0	17	11	0	0.033	0.062
.	19.01.15-20.37.40-1-16252	320	102	102	23	0	18	579	91	91	0	0	NA	NA	NA	86	104	188	546	183	102	381	96	100	158	55	0.532	0.289	0.301
.	19.01.15-20.37.46-1-16261	115	5	5	0	0	0	514	4	4	0	0	NA	NA	NA	31	30	168	508	167	81	352	81	2	4	0	0.012	0.008	0
.	19.01.15-20.38.05-1-16262	153	11	11	4	0	3	534	10	10	0	0	NA	NA	NA	40	52	176	513	176	92	353	89	1	23	5	0.006	0.045	0.028
.	19.01.15-20.38.07-1-16263	84	4	4	1	0	0	506	3	3	0	0	NA	NA	NA	23	19	168	499	165	84	342	80	0	10	0	0	0.02	0
.	19.01.15-20.38.09-1-16264	152	10	10	4	0	2	524	9	9	0	0	NA	NA	NA	44	48	176	515	170	89	351	84	10	14	6	0.057	0.027	0.035
.	19.01.15-20.38.09-1-16265	35	1	1	1	0	1	0	0	0	0	0	NA	NA	NA	9	11	164	495	165	0	0	0	5	0	0	0.03	0	0
.	19.01.15-20.38.17-1-16270	64	3	3	1	0	1	507	2	2	0	0	NA	NA	NA	31	20	164	499	170	79	341	87	1	5	0	0.006	0.01	0
.	19.01.15-20.38.24-1-16277	396	92	92	31	0	23	608	84	84	0	0	NA	NA	NA	112	128	187	568	186	101	408	99	94	138	45	0.503	0.243	0.242
.	19.01.15-20.38.25-1-16280	92	4	4	1	0	1	514	3	3	0	0	NA	NA	NA	30	36	172	506	171	84	345	85	4	12	0	0.023	0.024	0
.	19.01.15-20.38.27-1-16281	151	15	15	6	0	6	529	14	14	0	0	NA	NA	NA	43	46	172	515	172	88	353	88	14	38	8	0.081	0.074	0.047
.	19.01.15-20.38.32-1-16287	94	3	3	1	0	1	520	2	2	0	0	NA	NA	NA	26	32	174	504	167	89	349	82	0	3	6	0	0.006	0.036
.	19.01.15-20.38.35-1-16291	210	14	14	6	0	3	546	12	12	0	0	NA	NA	NA	66	55	174	517	177	91	361	94	13	40	10	0.075	0.077	0.056
.	19.01.15-20.38.38-1-16307	203	12	12	4	0	4	551	11	11	0	0	NA	NA	NA	80	69	184	521	177	98	364	89	2	24	4	0.011	0.046	0.023
.	19.01.15-20.38.42-1-16308	270	46	46	10	0	8	559	42	42	0	0	NA	NA	NA	94	83	187	530	179	100	366	93	71	85	12	0.38	0.16	0.067
.	19.01.15-20.38.50-1-16309	90	4	4	2	0	1	506	3	3	0	0	NA	NA	NA	39	29	165	510	167	81	347	78	3	2	4	0.018	0.004	0.024
.	19.01.15-20.39.10-1-16311	62	2	2	0	0	0	506	1	1	0	0	NA	NA	NA	24	21	166	505	163	81	348	77	6	0	2	0.036	0	0.012
.	19.01.15-20.39.11-1-16312	209	20	20	8	0	7	540	18	18	0	0	NA	NA	NA	72	61	170	529	175	85	366	89	15	26	9	0.088	0.049	0.051
.	19.01.15-20.39.20-1-16320	34	1	1	0	0	0	0	0	0	0	0	NA	NA	NA	9	8	165	490	166	0	0	0	0	0	0	0	0	0
.	19.01.15-20.39.22-1-16323	36	1	1	0	0	0	0	0	0	0	0	NA	NA	NA	11	10	164	495	164	0	0	0	3	0	0	0.018	0	0
.	19.01.15-20.39.29-1-16330	291	42	42	16	0	13	572	40	40	0	0	NA	NA	NA	94	91	187	536	181	100	375	97	31	95	35	0.166	0.177	0.193
.	19.01.15-20.39.30-1-16332	183	18	18	3	0	2	532	16	16	0	0	NA	NA	NA	45	46	175	514	170	91	357	84	8	32	11	0.046	0.062	0.065
.	19.01.15-20.39.30-1-16333	184	19	19	4	0	3	543	18	18	0	0	NA	NA	NA	60	59	175	521	176	91	357	95	10	28	10	0.057	0.054	0.057
.	19.01.15-20.39.39-1-16352	263	28	28	8	0	7	543	26	26	0	0	NA	NA	NA	52	56	171	525	173	87	368	88	27	45	22	0.158	0.086	0.127
.	19.01.15-20.39.56-1-16361	241	81	81	26	0	19	549	71	71	0	0	NA	NA	NA	66	72	175	533	177	89	367	93	89	119	29	0.509	0.223	0.164
.	19.01.15-20.40.01-1-16362	152	39	39	11	0	7	526	35	35	0	0	NA	NA	NA	46	47	175	515	170	89	352	85	18	68	14	0.103	0.132	0.082
.	19.01.15-20.40.10-1-16367	61	2	2	1	0	1	502	1	1	0	0	NA	NA	NA	30	21	166	504	164	82	342	78	0	4	0	0	0.008	0
.	19.01.15-20.40.13-1-16370	467	61	61	16	0	15	602	57	57	0	0	NA	NA	NA	122	115	178	560	190	96	399	107	52	111	37	0.292	0.198	0.195
.	19.01.15-20.40.19-1-16376	183	12	12	4	0	4	541	11	11	0	0	NA	NA	NA	56	60	175	524	174	90	362	89	6	20	0	0.034	0.038	0
.	19.01.15-20.40.26-1-16387	252	70	70	14	0	13	557	61	61	0	0	NA	NA	NA	82	74	173	536	178	88	380	89	56	124	48	0.324	0.231	0.27
.	19.01.15-20.40.37-1-16414	34	1	1	0	0	0	0	0	0	0	0	NA	NA	NA	13	11	163	495	166	0	0	0	0	0	0	0	0	0
.	19.01.15-20.40.41-1-16415	218	30	30	5	0	5	553	28	28	0	0	NA	NA	NA	51	64	174	523	180	92	366	95	48	32	11	0.276	0.061	0.061
.	19.01.15-20.40.42-1-16416	222	14	14	4	0	3	548	11	11	0	0	NA	NA	NA	70	64	176	528	173	91	369	88	28	19	11	0.159	0.036	0.064
.	19.01.15-20.40.47-1-16417	62	2	2	0	0	0	511	1	1	0	0	NA	NA	NA	22	22	166	504	165	82	346	83	0	8	3	0	0.016	0.018
.	19.01.15-20.40.55-1-16418	141	36	36	9	0	9	518	34	34	0	0	NA	NA	NA	42	31	172	501	171	87	345	86	22	62	14	0.128	0.124	0.082
.	19.01.15-20.41.11-1-16420	205	12	12	3	0	1	547	11	11	0	0	NA	NA	NA	45	62	175	520	180	90	363	94	25	8	7	0.143	0.015	0.039
.	19.01.15-20.41.12-1-16421	262	53	53	11	0	9	566	46	46	0	0	NA	NA	NA	80	79	179	536	177	93	379	94	61	104	19	0.341	0.194	0.107
.	19.01.15-20.41.40-1-16457	234	52	52	20	0	16	537	43	43	0	0	NA	NA	NA	75	52	170	519	176	86	358	93	72	102	26	0.424	0.197	0.148
.	19.01.15-20.41.52-1-16465	303	34	34	5	0	5	576	31	31	0	0	NA	NA	NA	94	93	178	546	182	95	386	95	31	66	21	0.174	0.121	0.115
.	19.01.15-20.41.56-1-16466	61	3	3	1	0	1	508	2	2	0	0	NA	NA	NA	23	26	165	505	169	81	346	81	0	17	0	0	0.034	0
.	19.01.15-20.41.57-1-16467	121	10	10	2	0	2	526	9	9	0	0	NA	NA	NA	43	42	167	513	175	86	352	88	1	19	11	0.006	0.037	0.063
.	19.01.15-20.42.03-1-16468	93	7	7	2	0	2	513	6	6	0	0	NA	NA	NA	31	26	167	504	168	80	348	85	7	12	0	0.042	0.024	0
.	19.01.15-20.42.14-1-16471	207	15	15	3	0	3	562	13	13	0	0	NA	NA	NA	68	75	174	531	183	90	375	97	4	41	10	0.023	0.077	0.055
.	19.01.15-20.42.18-1-16475	236	42	42	16	0	12	564	38	38	0	0	NA	NA	NA	61	82	179	537	179	93	378	93	19	97	14	0.106	0.181	0.078
.	19.01.15-20.42.18-1-16477	34	1	1	0	0	0	0	0	0	0	0	NA	NA	NA	6	10	166	493	164	0	0	0	0	2	0	0	0.004	0
.	19.01.15-20.42.55-1-16517	293	43	43	11	0	8	563	38	38	0	0	NA	NA	NA	78	84	174	548	175	86	388	89	41	91	19	0.236	0.166	0.109
.	19.01.15-20.42.59-1-16518	211	38	38	9	0	8	552	34	34	0	0	NA	NA	NA	62	74	181	532	174	94	368	90	18	77	24	0.099	0.145	0.138
.	19.01.15-20.43.08-1-16519	89	5	5	2	0	2	502	4	4	0	0	NA	NA	NA	33	11	167	494	163	81	339	82	1	17	0	0.006	0.034	0
.	19.01.15-20.43.17-1-16524	143	12	12	5	0	2	519	10	10	0	0	NA	NA	NA	43	38	170	514	167	84	353	82	25	7	8	0.147	0.014	0.048
.	19.01.15-20.43.28-1-16533	176	18	18	4	0	3	537	16	16	0	0	NA	NA	NA	46	48	172	520	169	89	362	86	14	26	6	0.081	0.05	0.036
.	19.01.15-20.43.31-1-16539	202	12	12	4	0	4	540	11	11	0	0	NA	NA	NA	62	57	171	524	175	86	364	90	6	20	8	0.035	0.038	0.046
.	19.01.15-20.43.36-1-16558	144	10	10	2	0	1	521	6	6	0	0	NA	NA	NA	38	42	166	521	168	82	359	80	21	14	9	0.127	0.027	0.054
.	19.01.15-20.43.39-1-16559	88	4	4	0	0	0	506	3	3	0	0	NA	NA	NA	31	20	164	502	167	80	344	82	0	17	4	0	0.034	0.024
.	19.01.15-20.44.08-1-16568	85	6	6	1	0	0	518	5	5	0	0	NA	NA	NA	23	32	173	505	167	85	351	82	3	18	0	0.017	0.036	0
.	19.01.15-20.44.12-1-16569	180	31	31	13	0	11	537	29	29	0	0	NA	NA	NA	63	55	172	526	170	85	366	86	43	45	9	0.25	0.086	0.053
.	19.01.15-20.44.16-1-16573	314	41	41	11	0	6	583	35	35	0	0	NA	NA	NA	88	94	185	540	182	101	386	96	82	69	12	0.443	0.128	0.066
.	19.01.15-20.44.22-1-16579	156	21	21	10	0	8	530	19	19	0	0	NA	NA	NA	46	50	174	514	175	90	355	85	36	27	10	0.207	0.053	0.057
.	19.01.15-20.44.23-1-16582	35	1	1	0	0	0	0	0	0	0	0	NA	NA	NA	8	11	166	493	165	0	0	0	0	0	2	0	0	0.012
.	19.01.15-20.44.24-1-16584	177	43	43	10	0	9	533	41	41	0	0	NA	NA	NA	53	52	171	519	175	86	354	93	29	70	14	0.17	0.135	0.08
.	19.01.15-20.44.28-1-16586	141	16	16	3	0	2	523	15	15	0	0	NA	NA	NA	37	38	173	511	167	88	352	83	30	18	8	0.173	0.035	0.048
.	19.01.15-20.44.35-1-16594	118	5	5	1	0	1	519	4	4	0	0	NA	NA	NA	49	36	167	513	169	85	351	83	0	12	7	0	0.023	0.041
.	19.01.15-20.44.38-1-16610	32	1	1	1	0	1	0	0	0	0	0	NA	NA	NA	13	3	164	489	163	0	0	0	0	0	2	0	0	0.012
.	19.01.15-20.44.42-1-16611	149	14	14	4	0	4	536	10	10	0	0	NA	NA	NA	49	57	171	522	177	85	361	90	4	35	9	0.023	0.067	0.051
.	19.01.15-20.44.58-1-16613	301	40	40	12	0	10	568	33	33	0	0	NA	NA	NA	95	87	180	543	177	97	377	94	68	64	22	0.378	0.118	0.124
.	19.01.15-20.45.01-1-16614	209	63	63	24	0	19	550	59	59	0	0	NA	NA	NA	43	69	185	520	177	95	362	93	67	121	10	0.362	0.233	0.056
.	19.01.15-20.45.09-1-16615	119	8	8	2	0	2	522	7	7	0	0	NA	NA	NA	34	35	172	508	168	86	350	86	7	13	0	0.041	0.026	0
.	19.01.15-20.45.17-1-16621	331	48	48	17	0	8	575	45	45	0	0	NA	NA	NA	81	90	183	541	179	99	382	94	73	93	17	0.399	0.172	0.095
.	19.01.15-20.45.18-1-16624	203	21	21	5	0	5	547	18	18	0	0	NA	NA	NA	52	72	178	533	174	89	370	88	27	27	10	0.152	0.051	0.057
.	19.01.15-20.45.19-1-16625	272	40	40	7	0	5	551	38	38	0	0	NA	NA	NA	78	76	177	535	177	89	371	91	49	62	14	0.277	0.116	0.079
.	19.01.15-20.45.33-1-16639	207	14	14	4	0	4	520	11	11	0	0	NA	NA	NA	66	38	173	510	168	89	351	80	0	23	6	0	0.045	0.036
.	19.01.15-20.45.40-1-16655	126	14	14	1	0	1	519	12	12	0	0	NA	NA	NA	53	37	172	510	168	85	349	85	2	11	16	0.012	0.022	0.095
.	19.01.15-20.45.49-1-16663	65	2	2	0	0	0	397	1	1	0	0	NA	NA	NA	14	12	166	495	164	64	271	62	0	4	0	0	0.008	0
.	19.01.15-20.46.13-1-16665	94	14	14	7	0	6	513	12	12	0	0	NA	NA	NA	36	35	170	509	169	84	345	84	11	26	13	0.065	0.051	0.077
.	19.01.15-20.46.14-1-16666	30	1	1	1	0	1	0	0	0	0	0	NA	NA	NA	2	15	168	495	165	0	0	0	0	0	0	0	0	0
.	19.01.15-20.46.16-1-16670	147	20	20	6	0	5	535	17	17	0	0	NA	NA	NA	37	51	173	520	171	86	360	89	7	47	2	0.04	0.09	0.012
.	19.01.15-20.46.16-1-16672	92	10	10	1	0	1	507	7	7	0	0	NA	NA	NA	31	25	167	504	167	79	345	83	6	17	5	0.036	0.034	0.03
.	19.01.15-20.46.21-1-16677	59	3	3	0	0	0	511	2	2	0	0	NA	NA	NA	20	24	166	502	169	84	344	83	1	3	4	0.006	0.006	0.024
.	19.01.15-20.46.34-1-16692	36	1	1	0	0	0	0	0	0	0	0	NA	NA	NA	7	12	168	495	162	0	0	0	0	3	0	0	0.006	0
.	19.01.15-20.46.38-1-16708	30	1	1	0	0	0	0	0	0	0	0	NA	NA	NA	4	5	163	492	163	0	0	0	0	0	3	0	0	0.018
.	19.01.15-20.46.40-1-16709	35	1	1	0	0	0	0	0	0	0	0	NA	NA	NA	9	16	166	499	164	0	0	0	0	1	0	0	0.002	0
.	19.01.15-20.46.40-1-16710	89	4	4	3	0	3	511	3	3	0	0	NA	NA	NA	35	32	169	506	170	82	345	84	0	7	5	0	0.014	0.029
.	19.01.15-20.46.42-1-16711	151	11	11	1	0	1	532	10	10	0	0	NA	NA	NA	57	50	175	518	170	90	358	84	2	15	8	0.011	0.029	0.047
.	19.01.15-20.46.44-1-16712	63	4	4	1	0	1	517	3	3	0	0	NA	NA	NA	19	27	171	496	173	87	342	88	0	17	0	0	0.034	0
.	19.01.15-20.46.44-1-16713	37	1	1	0	0	0	0	0	0	0	0	NA	NA	NA	5	7	163	493	164	0	0	0	0	2	0	0	0.004	0
.	19.01.15-20.46.44-1-16714	34	1	1	0	0	0	0	0	0	0	0	NA	NA	NA	9	7	165	493	162	0	0	0	0	1	0	0	0.002	0
.	19.01.15-20.46.47-1-16715	211	24	24	5	0	3	535	22	22	0	0	NA	NA	NA	82	64	176	523	178	89	354	92	15	50	6	0.085	0.096	0.034
.	19.01.15-20.46.47-1-16716	324	44	44	8	0	7	584	39	39	0	0	NA	NA	NA	85	104	190	546	181	106	382	96	63	47	11	0.332	0.086	0.061
.	19.01.15-20.46.49-1-16717	113	5	5	0	0	0	515	4	4	0	0	NA	NA	NA	34	26	169	503	167	85	348	82	11	5	0	0.065	0.01	0
.	19.01.15-20.46.53-1-16718	88	3	3	0	0	0	503	2	2	0	0	NA	NA	NA	25	21	170	499	165	84	337	82	0	2	0	0	0.004	0
.	19.01.15-20.46.56-1-16719	32	1	1	0	0	0	0	0	0	0	0	NA	NA	NA	11	11	167	493	164	0	0	0	0	2	0	0	0.004	0
.	19.01.15-20.46.59-1-16720	180	14	14	1	0	1	534	13	13	0	0	NA	NA	NA	44	57	181	524	165	91	361	82	4	18	3	0.022	0.034	0.018
.	19.01.15-20.47.05-1-16721	233	12	12	3	0	3	542	11	11	0	0	NA	NA	NA	60	63	178	526	172	91	363	88	9	10	3	0.051	0.019	0.017
.	19.01.15-20.47.06-1-16722	331	33	33	9	0	7	589	29	29	0	0	NA	NA	NA	90	97	182	550	178	98	393	98	42	55	16	0.231	0.1	0.09
.	19.01.15-20.47.08-1-16723	87	4	4	0	0	0	515	3	3	0	0	NA	NA	NA	19	24	169	502	166	86	345	84	4	2	0	0.024	0.004	0
.	19.01.15-20.47.09-1-16724	65	3	3	0	0	0	513	1	1	0	0	NA	NA	NA	26	32	166	509	170	82	349	82	4	3	0	0.024	0.006	0
.	19.01.15-20.47.18-1-16729	63	3	3	1	0	1	502	2	2	0	0	NA	NA	NA	30	18	167	498	166	84	339	79	0	2	4	0	0.004	0.024
.	19.01.15-20.47.26-1-16739	231	23	23	7	0	4	547	19	19	0	0	NA	NA	NA	66	59	170	529	173	86	369	92	14	53	7	0.082	0.1	0.04
.	19.01.15-20.47.29-1-16743	32	1	1	1	0	1	0	0	0	0	0	NA	NA	NA	5	6	165	491	163	0	0	0	0	0	2	0	0	0.012
.	19.01.15-20.47.30-1-16745	289	51	51	11	0	6	560	47	47	0	0	NA	NA	NA	65	69	175	527	180	90	370	100	100	84	9	0.571	0.159	0.05
.	19.01.15-20.47.31-1-16747	145	7	7	1	0	1	534	5	5	0	0	NA	NA	NA	50	58	177	524	170	88	362	84	11	13	5	0.062	0.025	0.029
.	19.01.15-20.47.32-1-16749	179	10	10	3	0	3	532	8	8	0	0	NA	NA	NA	58	49	178	515	169	93	355	84	6	30	3	0.034	0.058	0.018
.	19.01.15-20.47.36-1-16766	260	33	33	6	0	3	545	31	31	0	0	NA	NA	NA	92	72	183	530	172	98	363	84	28	65	30	0.153	0.123	0.174
.	19.01.15-20.47.37-1-16767	257	20	20	8	0	3	543	18	18	0	0	NA	NA	NA	78	63	174	526	176	86	366	91	30	24	12	0.172	0.046	0.068
.	19.01.15-20.47.55-1-16776	327	66	66	18	0	12	572	60	60	0	0	NA	NA	NA	87	94	187	543	177	100	381	91	50	140	29	0.267	0.258	0.164
.	19.01.15-20.47.59-1-16777	61	2	2	1	0	1	511	1	1	0	0	NA	NA	NA	27	24	165	508	164	81	351	79	5	0	4	0.03	0	0.024
.	19.01.15-20.48.14-1-16779	61	2	2	0	0	0	305	1	1	0	0	NA	NA	NA	19	16	166	497	166	47	213	45	0	1	0	0	0.002	0
.	19.01.15-20.48.14-1-16780	129	10	10	4	0	3	529	5	5	0	0	NA	NA	NA	40	46	168	522	169	84	359	86	1	30	4	0.006	0.057	0.024
.	19.01.15-20.48.15-1-16782	205	17	17	7	0	4	541	14	14	0	0	NA	NA	NA	73	55	170	530	168	85	371	85	15	29	11	0.088	0.055	0.065
.	19.01.15-20.48.24-1-16792	124	10	10	3	0	3	511	9	9	0	0	NA	NA	NA	38	30	167	509	167	82	346	83	16	9	0	0.096	0.018	0
.	19.01.15-20.48.27-1-16794	122	7	7	3	0	2	522	5	5	0	0	NA	NA	NA	42	37	168	515	167	86	355	81	0	20	7	0	0.039	0.042
.	19.01.15-20.48.33-1-16803	119	10	10	0	0	0	525	8	8	0	0	NA	NA	NA	47	47	173	514	173	85	354	86	5	15	0	0.029	0.029	0
.	19.01.15-20.48.36-1-16804	351	34	34	7	0	4	558	31	31	0	0	NA	NA	NA	106	74	180	531	176	94	372	92	43	57	13	0.239	0.107	0.074
.	19.01.15-20.48.45-1-16820	34	1	1	0	0	0	0	0	0	0	0	NA	NA	NA	8	10	165	492	166	0	0	0	0	0	0	0	0	0
.	19.01.15-20.48.45-1-16821	119	5	5	1	0	1	517	4	4	0	0	NA	NA	NA	34	30	168	507	168	84	350	83	6	15	0	0.036	0.03	0
.	19.01.15-20.48.49-1-16822	93	3	3	1	0	0	518	2	2	0	0	NA	NA	NA	30	34	172	505	170	88	345	85	0	9	0	0	0.018	0
.	19.01.15-20.48.50-1-16823	94	7	7	1	0	1	512	6	6	0	0	NA	NA	NA	25	20	170	497	166	88	341	83	6	7	3	0.035	0.014	0.018
.	19.01.15-20.48.56-1-16825	347	32	32	10	0	10	585	30	30	0	0	NA	NA	NA	103	104	182	551	184	97	390	98	46	55	25	0.253	0.1	0.136
.	19.01.15-20.48.57-1-16826	33	1	1	0	0	0	0	0	0	0	0	NA	NA	NA	12	10	168	490	165	0	0	0	0	0	0	0	0	0
.	19.01.15-20.48.58-1-16827	59	2	2	0	0	0	515	1	1	0	0	NA	NA	NA	20	25	166	506	166	81	352	82	5	3	0	0.03	0.006	0
.	19.01.15-20.48.59-1-16828	35	1	1	0	0	0	0	0	0	0	0	NA	NA	NA	10	13	166	494	166	0	0	0	0	0	1	0	0	0.006
.	19.01.15-20.49.03-1-16829	354	35	35	14	0	10	576	32	32	0	0	NA	NA	NA	78	91	177	553	174	93	394	89	44	70	19	0.249	0.127	0.109
.	19.01.15-20.49.08-1-16830	176	14	14	5	0	4	524	10	10	0	0	NA	NA	NA	54	37	172	510	168	88	351	85	6	41	2	0.035	0.08	0.012
.	19.01.15-20.49.09-1-16831	265	71	71	17	0	15	557	63	63	0	0	NA	NA	NA	73	79	176	534	182	91	370	96	51	114	29	0.29	0.213	0.159
.	19.01.15-20.49.16-1-16836	90	4	4	0	0	0	510	3	3	0	0	NA	NA	NA	36	24	168	503	166	84	342	84	0	8	1	0	0.016	0.006
.	19.01.15-20.49.18-1-16838	411	86	86	24	0	17	593	81	81	0	0	NA	NA	NA	110	117	187	556	187	103	392	98	85	140	29	0.455	0.252	0.155
.	19.01.15-20.49.36-1-16853	123	14	14	3	0	3	530	13	13	0	0	NA	NA	NA	31	41	167	514	173	86	356	88	0	28	4	0	0.054	0.023
.	19.01.15-20.49.38-1-16869	381	37	37	8	0	8	573	36	36	0	0	NA	NA	NA	115	102	185	548	182	95	382	96	46	43	33	0.249	0.078	0.181
.	19.01.15-20.49.42-1-16870	90	3	3	0	0	0	515	2	2	0	0	NA	NA	NA	25	32	166	508	171	82	348	85	0	8	2	0	0.016	0.012
.	19.01.15-20.49.46-1-16871	58	2	2	2	0	2	0	1	1	0	0	NA	NA	NA	13	10	164	496	163	0	0	0	0	1	0	0	0.002	0
.	19.01.15-20.49.50-1-16880	152	7	7	2	0	2	527	6	6	0	0	NA	NA	NA	37	48	173	515	173	87	354	86	5	2	13	0.029	0.004	0.075
.	19.01.15-20.50.06-1-16885	36	1	1	0	0	0	0	0	0	0	0	NA	NA	NA	10	11	167	492	165	0	0	0	0	0	0	0	0	0
.	19.01.15-20.50.09-1-16886	119	8	8	1	0	1	535	7	7	0	0	NA	NA	NA	24	43	176	510	170	92	356	87	13	5	7	0.074	0.01	0.041
.	19.01.15-20.50.10-1-16887	32	1	1	0	0	0	0	0	0	0	0	NA	NA	NA	10	10	164	496	163	0	0	0	0	0	0	0	0	0
.	19.01.15-20.50.13-1-16889	60	3	3	1	0	1	508	2	2	0	0	NA	NA	NA	18	21	166	501	167	79	347	82	0	0	5	0	0	0.03
.	19.01.15-20.50.13-1-16890	267	24	24	5	0	4	562	23	23	0	0	NA	NA	NA	79	81	179	538	177	93	377	92	41	30	13	0.229	0.056	0.073
.	19.01.15-20.50.16-1-16893	335	33	33	10	0	6	584	28	28	0	0	NA	NA	NA	90	100	180	553	180	97	391	96	31	40	17	0.172	0.072	0.094
.	19.01.15-20.50.27-1-16908	64	2	2	0	0	0	505	1	1	0	0	NA	NA	NA	27	22	165	507	163	78	349	78	3	0	3	0.018	0	0.018
.	19.01.15-20.50.27-1-16909	224	20	20	5	0	4	545	17	17	0	0	NA	NA	NA	78	64	176	526	175	91	366	88	43	34	18	0.244	0.065	0.103
.	19.01.15-20.50.31-1-16919	62	2	2	0	0	0	505	1	1	0	0	NA	NA	NA	27	24	166	504	167	78	346	81	0	2	3	0	0.004	0.018
.	19.01.15-20.50.36-1-16937	36	1	1	0	0	0	0	0	0	0	0	NA	NA	NA	10	10	164	497	162	0	0	0	0	1	0	0	0.002	0
.	19.01.15-20.50.39-1-16938	206	68	68	7	0	7	541	63	63	0	0	NA	NA	NA	58	57	176	525	169	90	367	84	46	119	21	0.261	0.227	0.124
.	19.01.15-20.50.39-1-16939	232	41	41	12	0	10	546	38	38	0	0	NA	NA	NA	64	69	176	525	181	89	361	96	40	83	12	0.227	0.158	0.066
.	19.01.15-20.50.54-1-16940	289	59	59	15	0	14	571	56	56	0	0	NA	NA	NA	79	92	179	542	184	94	381	96	62	86	29	0.346	0.159	0.158
.	19.01.15-20.51.24-1-16953	236	77	77	15	0	13	550	70	70	0	0	NA	NA	NA	79	68	173	530	178	88	367	95	61	121	40	0.353	0.228	0.225
.	19.01.15-20.51.29-1-16959	242	12	12	4	0	2	554	7	7	0	0	NA	NA	NA	84	78	176	537	178	88	372	94	22	14	9	0.125	0.026	0.051
.	19.01.15-20.51.32-1-16963	304	42	42	12	0	8	569	37	37	0	0	NA	NA	NA	66	89	179	534	189	95	373	101	43	103	24	0.24	0.193	0.127
.	19.01.15-20.51.41-1-16980	378	60	60	22	0	14	623	57	57	0	0	NA	NA	NA	120	143	190	578	188	104	415	104	64	94	21	0.337	0.163	0.112
.	19.01.15-20.52.09-1-16988	95	10	10	3	0	3	529	9	9	0	0	NA	NA	NA	25	46	173	516	170	87	357	85	14	17	9	0.081	0.033	0.053
.	19.01.15-20.52.12-1-16989	173	22	22	4	0	3	528	21	21	0	0	NA	NA	NA	41	41	167	515	172	83	359	86	21	38	13	0.126	0.074	0.076
.	19.01.15-20.52.12-1-16990	95	4	4	0	0	0	520	3	3	0	0	NA	NA	NA	32	35	170	508	170	86	350	84	1	12	0	0.006	0.024	0
.	19.01.15-20.53.02-1-17031	176	8	8	2	0	2	532	6	6	0	0	NA	NA	NA	50	47	172	516	172	87	356	89	4	19	1	0.023	0.037	0.006
.	19.01.15-20.53.07-1-17032	498	48	48	14	0	7	628	46	46	0	0	NA	NA	NA	135	147	195	569	196	109	408	111	46	81	39	0.236	0.142	0.199
.	19.01.15-20.53.15-1-17035	203	11	11	4	0	2	538	10	10	0	0	NA	NA	NA	58	52	178	511	176	91	355	92	13	15	1	0.073	0.029	0.006
.	19.01.15-20.53.25-1-17045	94	12	12	1	0	1	521	11	11	0	0	NA	NA	NA	36	42	171	516	168	84	353	84	9	8	3	0.053	0.016	0.018
.	19.01.15-20.53.31-1-17052	315	62	62	18	0	14	563	56	56	0	0	NA	NA	NA	77	83	182	537	177	95	374	94	107	78	12	0.588	0.145	0.068
.	19.01.15-20.53.33-1-17056	124	17	17	6	0	5	530	15	15	0	0	NA	NA	NA	40	46	174	518	167	88	359	83	12	31	11	0.069	0.06	0.066
.	19.01.15-20.53.45-1-17072	88	3	3	2	0	2	507	2	2	0	0	NA	NA	NA	26	20	167	499	167	83	342	82	0	8	2	0	0.016	0.012
.	19.01.15-20.53.46-1-17073	234	25	25	6	0	6	547	24	24	0	0	NA	NA	NA	75	57	173	521	176	89	364	94	10	57	15	0.058	0.109	0.085
.	19.01.15-20.53.47-1-17074	118	5	5	1	0	1	522	3	3	0	0	NA	NA	NA	31	31	168	507	169	83	353	86	0	20	3	0	0.039	0.018
.	19.01.15-20.54.00-1-17082	118	5	5	1	0	1	531	4	4	0	0	NA	NA	NA	35	45	172	517	169	87	359	85	6	2	5	0.035	0.004	0.03
.	19.01.15-20.54.14-1-17085	505	44	44	10	0	9	634	40	40	0	0	NA	NA	NA	153	165	193	589	196	107	421	106	48	79	27	0.249	0.134	0.138
.	19.01.15-20.54.22-1-17098	116	7	7	2	0	1	521	4	4	0	0	NA	NA	NA	30	44	172	515	170	85	352	84	8	7	4	0.047	0.014	0.024
.	19.01.15-20.54.28-1-17103	33	1	1	0	0	0	0	0	0	0	0	NA	NA	NA	13	9	165	494	163	0	0	0	0	0	0	0	0	0
.	19.01.15-20.54.29-1-17107	195	40	40	14	0	12	540	36	36	0	0	NA	NA	NA	54	59	180	519	173	93	358	89	26	87	21	0.144	0.168	0.121
.	19.01.15-20.54.32-1-17111	211	18	18	4	0	4	538	16	16	0	0	NA	NA	NA	69	54	174	526	167	90	366	82	3	37	8	0.017	0.07	0.048
.	19.01.15-20.54.46-1-17128	122	11	11	1	0	1	530	8	8	0	0	NA	NA	NA	47	53	172	522	172	86	358	86	6	15	3	0.035	0.029	0.017
.	19.01.15-20.54.50-1-17130	119	4	4	0	0	0	524	3	3	0	0	NA	NA	NA	50	42	172	511	172	85	350	89	3	12	0	0.017	0.023	0
.	19.01.15-20.54.54-1-17131	348	28	28	7	0	6	592	27	27	0	0	NA	NA	NA	109	117	183	562	185	96	395	101	16	63	12	0.087	0.112	0.065
.	19.01.15-20.55.10-1-17132	199	24	24	6	0	5	532	22	22	0	0	NA	NA	NA	77	55	183	516	169	96	355	81	39	71	12	0.213	0.138	0.071
.	19.01.15-20.55.17-1-17137	147	14	14	4	0	3	528	11	11	0	0	NA	NA	NA	46	50	175	512	176	87	354	87	13	26	4	0.074	0.051	0.023
.	19.01.15-20.55.20-1-17142	60	4	4	1	0	1	508	3	3	0	0	NA	NA	NA	28	24	168	500	169	85	339	84	2	9	4	0.012	0.018	0.024
.	19.01.15-20.55.24-1-17147	33	1	1	0	0	0	0	0	0	0	0	NA	NA	NA	12	12	167	494	164	0	0	0	3	0	0	0.018	0	0
.	19.01.15-20.55.27-1-17149	36	1	1	1	0	1	0	0	0	0	0	NA	NA	NA	8	6	165	491	163	0	0	0	0	1	0	0	0.002	0
.	19.01.15-20.55.31-1-17154	56	2	2	1	0	0	508	1	1	0	0	NA	NA	NA	26	27	171	503	166	84	340	84	0	5	0	0	0.01	0
.	19.01.15-20.55.33-1-17158	212	14	14	6	0	5	550	13	13	0	0	NA	NA	NA	55	61	175	525	174	92	368	90	12	26	3	0.069	0.05	0.017
.	19.01.15-20.55.35-1-17159	64	3	3	0	0	0	506	2	2	0	0	NA	NA	NA	24	15	164	501	163	82	343	81	0	7	5	0	0.014	0.031
.	19.01.15-20.55.39-1-17175	63	4	4	1	0	1	518	3	3	0	0	NA	NA	NA	24	34	173	506	168	88	348	82	0	5	1	0	0.01	0.006
.	19.01.15-20.55.40-1-17176	263	38	38	12	0	10	556	37	37	0	0	NA	NA	NA	78	76	176	544	169	92	381	83	45	64	20	0.256	0.118	0.118
.	19.01.15-20.55.44-1-17177	297	19	19	4	0	4	574	17	17	0	0	NA	NA	NA	83	87	184	540	176	99	382	93	5	40	3	0.027	0.074	0.017
.	19.01.15-20.55.47-1-17178	210	23	23	5	0	5	543	22	22	0	0	NA	NA	NA	67	59	178	523	171	94	363	86	28	43	7	0.157	0.082	0.041
.	19.01.15-20.55.50-1-17179	203	42	42	15	0	10	548	40	40	0	0	NA	NA	NA	51	64	174	525	178	87	369	92	57	54	29	0.328	0.103	0.163
.	19.01.15-20.55.51-1-17180	347	25	25	7	0	6	586	22	22	0	0	NA	NA	NA	100	107	185	552	183	100	388	98	24	49	14	0.13	0.089	0.077
.	19.01.15-20.55.57-1-17188	270	26	26	6	0	5	575	25	25	0	0	NA	NA	NA	74	98	180	542	189	93	379	103	26	62	16	0.144	0.114	0.085
.	19.01.15-20.56.00-1-17189	94	5	5	1	0	0	510	4	4	0	0	NA	NA	NA	24	23	170	500	166	85	343	82	2	7	0	0.012	0.014	0
.	19.01.15-20.56.04-1-17191	241	18	18	3	0	3	568	17	17	0	0	NA	NA	NA	72	85	181	538	179	98	376	94	13	30	13	0.072	0.056	0.073
.	19.01.15-20.56.21-1-17200	236	31	31	5	0	5	550	26	26	0	0	NA	NA	NA	71	68	176	532	173	93	372	85	32	40	10	0.182	0.075	0.058
.	19.01.15-20.56.23-1-17204	88	3	3	0	0	0	506	2	2	0	0	NA	NA	NA	28	19	168	499	165	84	339	83	1	9	0	0.006	0.018	0
.	19.01.15-20.56.28-1-17209	207	31	31	10	0	8	537	28	28	0	0	NA	NA	NA	58	58	180	522	169	92	360	85	35	44	18	0.194	0.084	0.107
.	19.01.15-20.56.29-1-17210	200	11	11	3	0	1	551	9	9	0	0	NA	NA	NA	66	67	172	532	176	88	374	89	11	41	4	0.064	0.077	0.023
.	19.01.15-20.56.31-1-17216	62	2	2	1	0	1	506	1	1	0	0	NA	NA	NA	28	23	166	502	168	80	340	86	0	13	0	0	0.026	0
.	19.01.15-20.56.47-1-17234	93	3	3	2	0	2	517	2	2	0	0	NA	NA	NA	34	29	167	503	172	83	348	86	0	8	0	0	0.016	0
.	19.01.15-20.56.50-1-17235	84	5	5	2	0	2	517	4	4	0	0	NA	NA	NA	25	27	170	503	167	89	347	81	0	5	8	0	0.01	0.048
.	19.01.15-20.56.56-1-17236	154	11	11	2	0	2	528	9	9	0	0	NA	NA	NA	49	43	169	512	175	83	355	90	6	22	7	0.036	0.043	0.04
.	19.01.15-20.57.01-1-17237	146	12	12	1	0	1	528	9	9	0	0	NA	NA	NA	55	53	177	518	171	90	355	83	12	24	4	0.068	0.046	0.023
.	19.01.15-20.57.02-1-17238	64	3	3	1	0	1	509	1	1	0	0	NA	NA	NA	19	19	168	500	164	83	345	81	7	7	0	0.042	0.014	0
.	19.01.15-20.57.02-1-17239	361	68	68	17	0	13	590	63	63	0	0	NA	NA	NA	114	103	185	550	181	100	394	96	117	100	23	0.632	0.182	0.127
.	19.01.15-20.57.10-1-17240	181	30	30	11	0	7	536	28	28	0	0	NA	NA	NA	56	52	175	516	174	90	358	88	31	84	13	0.177	0.163	0.075
.	19.01.15-20.57.13-1-17241	217	9	9	6	0	3	544	8	8	0	0	NA	NA	NA	71	63	178	518	180	93	356	95	8	11	13	0.045	0.021	0.072
.	19.01.15-20.57.16-1-17245	94	5	5	0	0	0	527	3	3	0	0	NA	NA	NA	27	43	174	513	169	89	353	85	0	23	0	0	0.045	0
.	19.01.15-20.57.17-1-17247	86	4	4	1	0	1	507	3	3	0	0	NA	NA	NA	26	19	170	497	165	87	340	80	1	9	0	0.006	0.018	0
.	19.01.15-20.57.20-1-17252	170	39	39	10	0	8	542	36	36	0	0	NA	NA	NA	43	51	173	519	172	88	366	88	41	47	5	0.237	0.091	0.029
.	19.01.15-20.57.25-1-17257	211	51	51	13	0	9	555	44	44	0	0	NA	NA	NA	65	74	175	534	178	93	371	91	40	104	27	0.229	0.195	0.152
.	19.01.15-20.57.28-1-17259	92	4	4	0	0	0	525	3	3	0	0	NA	NA	NA	29	45	168	518	172	86	357	82	0	8	4	0	0.015	0.023
.	19.01.15-20.57.33-1-17267	202	15	15	3	0	3	545	12	12	0	0	NA	NA	NA	63	74	178	534	175	88	370	87	10	22	2	0.056	0.041	0.011
.	19.01.15-20.57.36-1-17283	148	20	20	7	0	7	525	18	18	0	0	NA	NA	NA	61	54	175	518	174	90	349	86	10	45	4	0.057	0.087	0.023
.	19.01.15-20.57.41-1-17285	240	29	29	6	0	4	545	26	26	0	0	NA	NA	NA	63	59	176	521	175	91	365	89	28	44	7	0.159	0.084	0.04
.	19.01.15-20.57.50-1-17286	270	25	25	6	0	5	562	24	24	0	0	NA	NA	NA	80	78	171	532	188	88	373	101	21	47	19	0.123	0.088	0.101
.	19.01.15-20.58.10-1-17294	344	41	41	12	0	10	559	38	38	0	0	NA	NA	NA	98	87	180	547	173	93	381	85	19	88	14	0.106	0.161	0.081
.	19.01.15-20.58.13-1-17295	118	4	4	2	0	1	511	3	3	0	0	NA	NA	NA	35	29	173	503	166	87	342	82	0	14	2	0	0.028	0.012
.	19.01.15-20.58.13-1-17296	310	63	63	15	0	8	579	55	55	0	0	NA	NA	NA	81	93	179	545	182	97	388	94	80	106	19	0.447	0.194	0.104
.	19.01.15-20.58.22-1-17306	30	1	1	0	0	0	0	0	0	0	0	NA	NA	NA	8	5	166	490	162	0	0	0	0	0	0	0	0	0
.	19.01.15-20.58.24-1-17309	153	11	11	3	0	2	530	8	8	0	0	NA	NA	NA	46	48	174	522	165	88	362	80	12	9	13	0.069	0.017	0.079
.	19.01.15-20.58.32-1-17316	207	28	28	7	0	6	554	26	26	0	0	NA	NA	NA	64	70	182	529	172	96	368	90	27	45	14	0.148	0.085	0.081
.	19.01.15-20.58.37-1-17335	204	30	30	10	0	8	548	27	27	0	0	NA	NA	NA	59	62	174	523	178	91	365	92	19	39	11	0.109	0.075	0.062
.	19.01.15-20.58.43-1-17336	64	2	2	0	0	0	522	1	1	0	0	NA	NA	NA	15	35	164	516	168	84	356	82	0	3	3	0	0.006	0.018
.	19.01.15-20.58.49-1-17337	363	92	92	28	0	26	565	83	83	0	0	NA	NA	NA	88	89	181	543	178	94	379	92	107	162	60	0.591	0.298	0.337
.	19.01.15-20.58.56-1-17338	59	2	2	0	0	0	509	1	1	0	0	NA	NA	NA	27	23	168	504	164	84	346	79	0	4	1	0	0.008	0.006
.	19.01.15-20.58.58-1-17340	33	1	1	0	0	0	0	0	0	0	0	NA	NA	NA	11	4	164	490	163	0	0	0	0	0	3	0	0	0.018
.	19.01.15-20.58.59-1-17341	120	11	11	4	0	2	513	10	10	0	0	NA	NA	NA	44	34	166	513	168	81	348	84	20	18	2	0.12	0.035	0.012
.	19.01.15-20.59.04-1-17342	176	26	26	7	0	6	542	25	25	0	0	NA	NA	NA	49	61	172	520	182	87	361	94	17	46	7	0.099	0.088	0.038
.	19.01.15-20.59.10-1-17343	149	21	21	4	0	4	518	18	18	0	0	NA	NA	NA	41	35	164	514	170	80	356	82	16	25	6	0.098	0.049	0.035
.	19.01.15-20.59.12-1-17344	37	1	1	1	0	1	0	0	0	0	0	NA	NA	NA	14	5	164	490	164	0	0	0	0	0	0	0	0	0
.	19.01.15-20.59.15-1-17346	33	1	1	0	0	0	0	0	0	0	0	NA	NA	NA	6	12	166	495	164	0	0	0	0	0	0	0	0	0
.	19.01.15-20.59.17-1-17350	273	25	25	6	0	4	574	22	22	0	0	NA	NA	NA	83	96	179	545	185	93	384	97	19	44	3	0.106	0.081	0.016
.	19.01.15-20.59.20-1-17354	193	43	43	11	0	8	538	40	40	0	0	NA	NA	NA	80	64	176	528	173	89	363	86	17	106	22	0.097	0.201	0.127
.	19.01.15-20.59.24-1-17359	36	1	1	1	0	1	0	0	0	0	0	NA	NA	NA	10	9	166	492	164	0	0	0	0	0	3	0	0	0.018
.	19.01.15-20.59.28-1-17361	117	6	6	0	0	0	534	5	5	0	0	NA	NA	NA	36	47	169	519	172	85	361	88	0	13	0	0	0.025	0
.	19.01.15-20.59.29-1-17365	212	35	35	5	0	4	549	32	32	0	0	NA	NA	NA	57	70	179	526	178	91	363	95	32	61	11	0.179	0.116	0.062
.	19.01.15-20.59.33-1-17370	62	2	2	2	0	2	513	1	1	0	0	NA	NA	NA	25	25	170	506	162	83	351	79	0	8	2	0	0.016	0.012
.	19.01.15-20.59.44-1-17386	294	53	53	13	0	11	556	49	49	0	0	NA	NA	NA	91	74	179	529	179	97	365	94	53	97	33	0.296	0.183	0.184
.	19.01.15-20.59.47-1-17387	95	8	8	2	0	1	522	7	7	0	0	NA	NA	NA	26	40	173	507	173	86	349	87	0	16	6	0	0.032	0.035
.	19.01.15-20.59.50-1-17389	122	15	15	2	0	1	526	12	12	0	0	NA	NA	NA	36	47	173	514	173	85	353	88	2	28	2	0.012	0.054	0.012
.	19.01.15-20.59.55-1-17390	33	1	1	0	0	0	0	0	0	0	0	NA	NA	NA	15	9	165	493	164	0	0	0	0	0	0	0	0	0
.	19.01.15-20.59.56-1-17391	408	58	58	9	0	9	593	55	55	0	0	NA	NA	NA	94	109	190	546	186	106	385	102	65	110	12	0.342	0.201	0.065
.	19.01.15-21.00.00-1-17399	119	13	13	1	0	0	529	12	12	0	0	NA	NA	NA	47	47	176	513	171	89	355	85	12	21	1	0.068	0.041	0.006
.	19.01.15-21.00.21-1-17412	63	2	2	0	0	0	350	0	0	0	0	NA	NA	NA	17	15	166	496	166	54	236	60	0	4	0	0	0.008	0
.	19.01.15-21.00.22-1-17414	65	4	4	2	0	1	513	3	3	0	0	NA	NA	NA	20	24	172	501	164	84	347	82	0	10	4	0	0.02	0.024
.	19.01.15-21.00.34-1-17434	260	60	60	18	0	13	580	52	52	0	0	NA	NA	NA	74	94	175	546	186	92	386	102	83	107	32	0.474	0.196	0.172
.	19.01.15-21.00.35-1-17435	149	21	21	4	0	3	517	20	20	0	0	NA	NA	NA	41	41	173	512	169	89	345	83	3	36	2	0.017	0.07	0.012
.	19.01.15-21.00.40-1-17451	214	30	30	6	0	4	563	28	28	0	0	NA	NA	NA	61	76	184	535	170	99	376	88	18	57	9	0.098	0.107	0.053
.	19.01.15-21.00.43-1-17452	216	26	26	8	0	6	549	25	25	0	0	NA	NA	NA	50	65	177	525	176	89	369	91	16	66	25	0.09	0.126	0.142
.	19.01.15-21.00.49-1-17453	147	10	10	3	0	2	538	7	7	0	0	NA	NA	NA	51	52	177	518	170	89	360	89	17	12	8	0.096	0.023	0.047
.	19.01.15-21.00.54-1-17454	124	8	8	5	0	4	524	7	7	0	0	NA	NA	NA	28	35	174	503	171	89	349	86	2	12	15	0.011	0.024	0.088
.	19.01.15-21.01.11-1-17526	181	7	7	4	0	3	537	6	6	0	0	NA	NA	NA	54	62	175	525	175	85	364	88	4	14	7	0.023	0.027	0.04
.	19.01.15-21.01.17-1-17531	35	1	1	0	0	0	0	0	0	0	0	NA	NA	NA	8	8	165	494	162	0	0	0	0	0	0	0	0	0
.	19.01.15-21.01.20-1-17536	113	4	4	1	0	0	515	3	3	0	0	NA	NA	NA	49	33	169	509	168	86	346	83	0	10	0	0	0.02	0
.	19.01.15-21.01.21-1-17537	171	26	26	9	0	8	515	25	25	0	0	NA	NA	NA	62	36	171	508	170	83	349	83	28	36	17	0.164	0.071	0.1
.	19.01.15-21.01.23-1-17539	33	1	1	0	0	0	0	0	0	0	0	NA	NA	NA	6	7	167	490	163	0	0	0	0	0	2	0	0	0.012
.	19.01.15-21.01.28-1-17544	267	39	39	7	0	6	555	37	37	0	0	NA	NA	NA	69	70	177	529	177	92	371	92	46	75	17	0.26	0.142	0.096
.	19.01.15-21.01.35-1-17552	150	12	12	2	0	2	526	11	11	0	0	NA	NA	NA	31	44	173	512	172	88	351	87	13	18	3	0.075	0.035	0.017
.	19.01.15-21.01.36-1-17553	360	44	44	11	0	8	576	39	39	0	0	NA	NA	NA	105	98	180	555	176	94	390	92	37	81	26	0.206	0.146	0.148
.	19.01.15-21.01.38-1-17569	419	55	55	14	0	11	598	48	48	0	0	NA	NA	NA	119	115	184	562	182	98	402	98	54	122	25	0.293	0.217	0.137
.	19.01.15-21.01.43-1-17570	92	4	4	1	0	1	524	3	3	0	0	NA	NA	NA	33	37	174	508	168	89	349	86	3	4	5	0.017	0.008	0.03
.	19.01.15-21.01.46-1-17571	94	5	5	0	0	0	514	3	3	0	0	NA	NA	NA	17	23	167	500	169	82	349	83	0	7	6	0	0.014	0.036
.	19.01.15-21.01.58-1-17572	35	1	1	1	0	1	0	0	0	0	0	NA	NA	NA	16	10	165	496	162	0	0	0	0	0	2	0	0	0.012
.	19.01.15-21.02.00-1-17580	32	1	1	1	0	1	0	0	0	0	0	NA	NA	NA	10	12	165	493	167	0	0	0	0	2	0	0	0.004	0
.	19.01.15-21.02.03-1-17581	116	7	7	1	0	0	509	5	5	0	0	NA	NA	NA	39	30	170	504	169	83	341	85	6	8	9	0.035	0.016	0.053
.	19.01.15-21.02.03-1-17582	64	2	2	0	0	0	503	1	1	0	0	NA	NA	NA	19	15	166	496	166	80	341	82	0	3	0	0	0.006	0
.	19.01.15-21.02.04-1-17583	62	3	3	1	0	1	517	2	2	0	0	NA	NA	NA	15	29	168	506	168	83	352	82	4	5	0	0.024	0.01	0
.	19.01.15-21.02.04-1-17584	211	25	25	9	0	9	545	19	19	0	0	NA	NA	NA	58	63	174	525	177	85	368	92	17	61	3	0.098	0.116	0.017
.	19.01.15-21.02.05-1-17585	144	6	6	4	0	1	525	5	5	0	0	NA	NA	NA	29	33	170	506	170	86	354	85	11	9	0	0.065	0.018	0
.	19.01.15-21.02.16-1-17588	86	11	11	4	0	4	514	8	8	0	0	NA	NA	NA	21	21	170	500	164	85	347	82	15	18	3	0.088	0.036	0.018
.	19.01.15-21.02.20-1-17594	118	19	19	5	0	5	520	15	15	0	0	NA	NA	NA	44	42	172	510	173	85	350	85	35	29	14	0.203	0.057	0.081
.	19.01.15-21.02.20-1-17595	295	47	47	10	0	8	566	43	43	0	0	NA	NA	NA	81	83	179	545	172	97	383	86	25	85	32	0.14	0.156	0.186
.	19.01.15-21.02.26-1-17602	144	11	11	2	0	2	525	10	10	0	0	NA	NA	NA	38	42	174	508	173	87	350	88	20	18	14	0.115	0.035	0.081
.	19.01.15-21.02.37-1-17629	60	2	2	0	0	0	149	1	1	0	0	NA	NA	NA	13	23	172	500	164	29	103	17	2	1	0	0.012	0.002	0
.	19.01.15-21.02.44-1-17631	118	5	5	3	0	3	531	3	3	0	0	NA	NA	NA	40	49	175	513	174	90	353	88	2	9	0	0.011	0.018	0
.	19.01.15-21.02.46-1-17632	91	10	10	1	0	1	511	7	7	0	0	NA	NA	NA	24	30	172	505	166	82	346	83	10	17	3	0.058	0.034	0.018
.	19.01.15-21.02.52-1-17633	209	17	17	3	0	3	543	15	15	0	0	NA	NA	NA	66	58	174	521	176	88	362	93	9	24	14	0.052	0.046	0.08
.	19.01.15-21.02.55-1-17634	121	10	10	1	0	1	536	8	8	0	0	NA	NA	NA	41	55	171	525	172	87	361	88	5	14	6	0.029	0.027	0.035
.	19.01.15-21.02.55-1-17635	119	7	7	0	0	0	518	5	5	0	0	NA	NA	NA	35	32	177	504	164	91	348	79	5	9	0	0.028	0.018	0
.	19.01.15-21.03.05-1-17636	174	11	11	3	0	3	522	7	7	0	0	NA	NA	NA	57	44	169	516	172	85	351	86	8	25	0	0.047	0.048	0
.	19.01.15-21.03.06-1-17637	95	3	3	1	0	1	526	2	2	0	0	NA	NA	NA	30	37	170	514	166	86	357	83	3	3	4	0.018	0.006	0.024
.	19.01.15-21.03.09-1-17638	238	47	47	9	0	8	546	44	44	0	0	NA	NA	NA	73	61	181	522	171	93	366	87	55	57	25	0.304	0.109	0.146
.	19.01.15-21.03.10-1-17639	178	42	42	6	0	3	542	35	35	0	0	NA	NA	NA	53	60	169	529	175	83	372	87	45	81	8	0.266	0.153	0.046
.	19.01.15-21.03.19-1-17646	88	3	3	1	0	1	517	2	2	0	0	NA	NA	NA	23	28	168	507	166	84	351	82	0	7	0	0	0.014	0
.	19.01.15-21.03.26-1-17653	180	8	8	0	0	0	549	7	7	0	0	NA	NA	NA	50	65	181	523	174	97	363	89	11	7	3	0.061	0.013	0.017
.	19.01.15-21.03.28-1-17654	218	50	50	11	0	10	552	44	44	0	0	NA	NA	NA	67	70	180	524	179	92	365	95	31	83	17	0.172	0.158	0.095
.	19.01.15-21.03.33-1-17663	150	10	10	5	0	5	536	8	8	0	0	NA	NA	NA	47	56	171	523	175	84	363	89	0	18	5	0	0.034	0.029
.	19.01.15-21.03.34-1-17664	31	1	1	0	0	0	0	0	0	0	0	NA	NA	NA	8	11	166	495	163	0	0	0	0	2	0	0	0.004	0
.	19.01.15-21.03.35-1-17665	225	24	24	5	0	4	546	21	21	0	0	NA	NA	NA	75	66	170	530	179	85	370	91	11	54	14	0.065	0.102	0.078
.	19.01.15-21.03.37-1-17681	210	22	22	10	0	8	541	19	19	0	0	NA	NA	NA	52	58	181	519	171	95	358	88	32	31	5	0.177	0.06	0.029
.	19.01.15-21.03.41-1-17682	233	36	36	11	0	8	538	32	32	0	0	NA	NA	NA	72	52	169	522	174	84	364	90	46	75	5	0.272	0.144	0.029
.	19.01.15-21.03.48-1-17683	64	4	4	0	0	0	505	3	3	0	0	NA	NA	NA	22	21	166	501	167	82	342	81	0	6	3	0	0.012	0.018
.	19.01.15-21.03.56-1-17685	155	16	16	7	0	6	525	15	15	0	0	NA	NA	NA	36	36	169	508	172	87	351	87	10	21	12	0.059	0.041	0.07
.	19.01.15-21.04.10-1-17693	115	13	13	5	0	4	522	12	12	0	0	NA	NA	NA	44	35	169	509	170	84	352	86	6	22	7	0.036	0.043	0.041
.	19.01.15-21.04.12-1-17694	141	10	10	3	0	2	529	8	8	0	0	NA	NA	NA	45	43	173	513	170	90	354	85	6	22	1	0.035	0.043	0.006
.	19.01.15-21.04.16-1-17699	57	2	2	0	0	0	504	1	1	0	0	NA	NA	NA	24	25	166	503	169	81	343	80	0	5	0	0	0.01	0
.	19.01.15-21.04.25-1-17708	58	2	2	0	0	0	150	1	1	0	0	NA	NA	NA	12	20	166	502	165	26	101	23	2	0	0	0.012	0	0
.	19.01.15-21.04.25-1-17709	226	55	55	16	0	11	540	50	50	0	0	NA	NA	NA	73	57	174	519	177	86	362	92	56	136	16	0.322	0.262	0.09
.	19.01.15-21.04.35-1-17717	117	10	10	2	0	1	519	9	9	0	0	NA	NA	NA	35	36	168	514	167	81	358	80	7	17	0	0.042	0.033	0
.	19.01.15-21.04.43-1-17733	121	16	16	2	0	2	523	15	15	0	0	NA	NA	NA	31	40	169	513	171	85	351	87	14	23	6	0.083	0.045	0.035
.	19.01.15-21.04.44-1-17734	35	1	1	0	0	0	0	0	0	0	0	NA	NA	NA	6	14	168	493	166	0	0	0	0	4	0	0	0.008	0
.	19.01.15-21.04.48-1-17736	87	4	4	1	0	1	518	2	2	0	0	NA	NA	NA	36	30	168	508	167	85	350	83	0	6	4	0	0.012	0.024
.	19.01.15-21.04.49-1-17737	146	9	9	5	0	5	538	7	7	0	0	NA	NA	NA	47	58	182	519	170	94	359	85	7	24	2	0.038	0.046	0.012
.	19.01.15-21.04.51-1-17738	329	71	71	21	0	17	575	66	66	0	0	NA	NA	NA	82	87	178	547	175	95	389	91	85	85	24	0.478	0.155	0.137
.	19.01.15-21.04.57-1-17739	36	1	1	0	0	0	0	0	0	0	0	NA	NA	NA	11	12	166	495	164	0	0	0	0	4	0	0	0.008	0
.	19.01.15-21.05.05-1-17740	117	7	7	1	0	1	516	6	6	0	0	NA	NA	NA	33	27	167	504	169	83	349	84	0	10	5	0	0.02	0.03
.	19.01.15-21.05.06-1-17741	30	1	1	0	0	0	0	0	0	0	0	NA	NA	NA	7	11	168	492	164	0	0	0	4	0	0	0.024	0	0
.	19.01.15-21.05.06-1-17742	269	56	56	17	0	13	560	51	51	0	0	NA	NA	NA	86	78	180	533	178	92	374	94	51	118	29	0.283	0.221	0.163
.	19.01.15-21.05.08-1-17743	118	4	4	2	0	1	515	3	3	0	0	NA	NA	NA	40	31	168	509	167	82	353	80	5	5	1	0.03	0.01	0.006
.	19.01.15-21.05.13-1-17745	63	3	3	0	0	0	504	2	2	0	0	NA	NA	NA	23	18	166	501	164	78	344	82	6	7	0	0.036	0.014	0
.	19.01.15-21.05.17-1-17750	147	7	7	4	0	2	528	6	6	0	0	NA	NA	NA	45	40	170	516	167	86	358	84	0	21	8	0	0.041	0.048
.	19.01.15-21.05.26-1-17759	310	52	52	14	0	8	588	46	46	0	0	NA	NA	NA	81	109	184	552	186	99	388	101	85	71	14	0.462	0.129	0.075
.	19.01.15-21.05.31-1-17765	64	2	2	0	0	0	499	0	0	0	0	NA	NA	NA	22	17	168	496	166	82	336	81	0	4	0	0	0.008	0
.	19.01.15-21.05.32-1-17766	232	35	35	8	0	6	540	32	32	0	0	NA	NA	NA	61	51	177	517	170	91	366	83	37	69	19	0.209	0.133	0.112
.	19.01.15-21.05.34-1-17769	154	17	17	4	0	4	520	14	14	0	0	NA	NA	NA	43	34	169	509	169	85	352	83	15	22	17	0.089	0.043	0.101
.	19.01.15-21.05.49-1-17785	209	54	54	15	0	14	564	51	51	0	0	NA	NA	NA	70	76	178	534	177	92	375	97	71	82	22	0.399	0.154	0.124
.	19.01.15-21.05.50-1-17786	467	37	37	12	0	10	599	35	35	0	0	NA	NA	NA	147	124	188	568	181	101	402	96	40	67	23	0.213	0.118	0.127
.	19.01.15-21.05.55-1-17787	467	72	72	17	0	12	594	59	59	0	0	NA	NA	NA	154	112	190	554	181	104	391	99	99	112	25	0.521	0.202	0.138
.	19.01.15-21.06.14-1-17796	86	6	6	0	0	0	525	5	5	0	0	NA	NA	NA	35	38	168	516	167	84	356	85	2	12	4	0.012	0.023	0.024
.	19.01.15-21.06.16-1-17799	148	16	16	5	0	4	534	14	14	0	0	NA	NA	NA	47	54	174	520	173	87	361	86	6	51	9	0.034	0.098	0.052
.	19.01.15-21.06.34-1-17820	61	3	3	0	0	0	519	2	2	0	0	NA	NA	NA	18	31	170	508	166	86	349	84	9	4	0	0.053	0.008	0
.	19.01.15-21.06.34-1-17821	92	3	3	1	0	1	518	2	2	0	0	NA	NA	NA	26	35	173	505	170	87	348	83	0	9	2	0	0.018	0.012
.	19.01.15-21.06.40-1-17837	271	51	51	17	0	12	544	47	47	0	0	NA	NA	NA	79	65	175	530	173	88	366	90	56	91	19	0.32	0.172	0.11
.	19.01.15-21.06.48-1-17838	116	8	8	0	0	0	514	6	6	0	0	NA	NA	NA	43	26	169	502	168	82	349	83	2	18	1	0.012	0.036	0.006
.	19.01.15-21.06.49-1-17839	34	1	1	1	0	1	0	0	0	0	0	NA	NA	NA	8	10	165	493	165	0	0	0	0	0	1	0	0	0.006
.	19.01.15-21.06.55-1-17840	64	2	2	0	0	0	302	0	0	0	0	NA	NA	NA	15	16	165	500	164	47	207	48	0	4	0	0	0.008	0
.	19.01.15-21.06.56-1-17841	59	2	2	0	0	0	510	1	1	0	0	NA	NA	NA	22	31	169	505	170	81	347	82	1	3	0	0.006	0.006	0
.	19.01.15-21.06.57-1-17842	90	6	6	0	0	0	511	4	4	0	0	NA	NA	NA	24	23	169	501	166	84	346	81	6	11	0	0.036	0.022	0
.	19.01.15-21.07.07-1-17843	56	2	2	1	0	0	506	1	1	0	0	NA	NA	NA	16	23	171	496	169	83	340	83	5	3	0	0.029	0.006	0
.	19.01.15-21.07.09-1-17844	31	1	1	1	0	1	0	0	0	0	0	NA	NA	NA	11	10	165	496	162	0	0	0	0	4	0	0	0.008	0
.	19.01.15-21.07.13-1-17845	37	1	1	1	0	1	0	0	0	0	0	NA	NA	NA	7	7	165	492	163	0	0	0	0	1	0	0	0.002	0
.	19.01.15-21.07.13-1-17846	85	5	5	0	0	0	511	3	3	0	0	NA	NA	NA	30	24	167	502	168	83	345	83	2	6	1	0.012	0.012	0.006
.	19.01.15-21.07.13-1-17847	232	22	22	3	0	2	535	19	19	0	0	NA	NA	NA	53	54	173	519	175	88	358	89	5	46	11	0.029	0.089	0.063
.	19.01.15-21.07.16-1-17851	59	2	2	0	0	0	514	1	1	0	0	NA	NA	NA	28	32	174	506	165	87	346	81	3	2	0	0.017	0.004	0
.	19.01.15-21.07.18-1-17853	297	18	18	3	0	2	580	17	17	0	0	NA	NA	NA	81	97	180	554	176	94	392	94	12	30	7	0.067	0.054	0.04
.	19.01.15-21.07.18-1-17854	177	38	38	11	0	8	536	32	32	0	0	NA	NA	NA	59	53	177	519	170	90	362	84	23	80	20	0.13	0.154	0.118
.	19.01.15-21.07.24-1-17863	128	9	9	1	0	0	524	8	8	0	0	NA	NA	NA	46	43	170	517	169	84	356	84	4	12	2	0.024	0.023	0.012
.	19.01.15-21.07.27-1-17865	152	7	7	2	0	2	521	5	5	0	0	NA	NA	NA	49	42	174	515	166	87	357	77	5	11	5	0.029	0.021	0.03
.	19.01.15-21.07.31-1-17871	155	13	13	5	0	2	524	11	11	0	0	NA	NA	NA	55	42	177	509	169	88	349	87	14	14	3	0.079	0.028	0.018
.	19.01.15-21.07.48-1-17890	34	1	1	0	0	0	0	0	0	0	0	NA	NA	NA	10	8	165	494	162	0	0	0	0	0	0	0	0	0
.	19.01.15-21.07.51-1-17891	121	4	4	0	0	0	528	3	3	0	0	NA	NA	NA	46	46	173	514	172	85	356	87	2	4	0	0.012	0.008	0
.	19.01.15-21.07.51-1-17892	66	3	3	1	0	1	509	1	1	0	0	NA	NA	NA	17	22	172	499	164	84	343	82	0	6	1	0	0.012	0.006
.	19.01.15-21.07.51-1-17893	154	19	19	6	0	5	525	17	17	0	0	NA	NA	NA	44	43	170	515	171	82	357	86	17	50	3	0.1	0.097	0.018
.	19.01.15-21.07.52-1-17894	59	2	2	1	0	1	350	1	1	0	0	NA	NA	NA	19	22	166	500	169	56	239	55	0	1	3	0	0.002	0.018
.	19.01.15-21.07.57-1-17895	178	17	17	4	0	4	527	16	16	0	0	NA	NA	NA	47	46	176	517	166	86	358	83	7	27	20	0.04	0.052	0.12
.	19.01.15-21.07.57-1-17896	153	8	8	1	0	1	524	7	7	0	0	NA	NA	NA	47	41	171	516	167	86	354	84	11	12	2	0.064	0.023	0.012
.	19.01.15-21.08.03-1-17904	231	22	22	5	0	5	546	20	20	0	0	NA	NA	NA	74	66	175	532	172	92	367	87	5	43	10	0.029	0.081	0.058
.	19.01.15-21.08.04-1-17905	264	32	32	6	0	4	559	28	28	0	0	NA	NA	NA	70	77	193	517	180	105	359	95	1	90	20	0.005	0.174	0.111
.	19.01.15-21.08.07-1-17906	216	24	24	4	0	3	558	21	21	0	0	NA	NA	NA	62	69	177	530	175	93	372	93	18	28	15	0.102	0.053	0.086
.	19.01.15-21.08.10-1-17907	35	1	1	0	0	0	0	0	0	0	0	NA	NA	NA	6	17	164	500	166	0	0	0	0	1	0	0	0.002	0
.	19.01.15-21.08.11-1-17908	66	3	3	1	0	1	516	2	2	0	0	NA	NA	NA	22	27	171	500	169	85	346	85	3	6	4	0.018	0.012	0.024
.	19.01.15-21.08.16-1-17911	91	8	8	2	0	2	518	7	7	0	0	NA	NA	NA	29	30	167	511	165	84	352	82	0	24	5	0	0.047	0.03
.	19.01.15-21.08.25-1-17922	86	3	3	0	0	0	510	2	2	0	0	NA	NA	NA	22	23	167	500	169	80	345	85	0	5	0	0	0.01	0
.	19.01.15-21.08.32-1-17929	181	17	17	4	0	2	542	15	15	0	0	NA	NA	NA	61	57	178	522	170	90	363	89	18	55	19	0.101	0.105	0.112
.	19.01.15-21.08.33-1-17930	31	1	1	0	0	0	0	0	0	0	0	NA	NA	NA	8	3	165	489	162	0	0	0	0	1	0	0	0.002	0
.	19.01.15-21.08.35-1-17933	113	9	9	3	0	2	523	7	7	0	0	NA	NA	NA	30	35	169	505	174	82	352	89	5	16	16	0.03	0.032	0.092
.	19.01.15-21.08.35-1-17934	91	4	4	1	0	1	514	2	2	0	0	NA	NA	NA	23	29	168	505	169	83	347	84	7	4	0	0.042	0.008	0
.	19.01.15-21.08.35-1-17941	88	5	5	3	0	2	509	4	4	0	0	NA	NA	NA	24	25	170	505	163	85	344	80	0	17	0	0	0.034	0
.	19.01.15-21.08.45-1-17951	178	28	28	5	0	5	539	26	26	0	0	NA	NA	NA	62	56	170	526	173	83	365	91	23	60	20	0.135	0.114	0.116
.	19.01.15-21.08.46-1-17952	205	13	13	3	0	2	554	10	10	0	0	NA	NA	NA	63	69	176	537	169	91	378	85	8	39	0	0.045	0.073	0
.	19.01.15-21.08.49-1-17953	67	5	5	2	0	1	514	4	4	0	0	NA	NA	NA	19	28	168	505	168	87	346	81	0	5	5	0	0.01	0.03
.	19.01.15-21.08.51-1-17954	173	8	8	2	0	2	529	7	7	0	0	NA	NA	NA	55	54	171	527	169	83	364	82	12	10	11	0.07	0.019	0.065
.	19.01.15-21.08.55-1-17955	91	5	5	1	0	1	522	4	4	0	0	NA	NA	NA	31	34	173	504	170	85	351	86	10	4	0	0.058	0.008	0
.	19.01.15-21.08.58-1-17957	57	2	2	1	0	1	354	1	1	0	0	NA	NA	NA	18	11	165	494	165	60	238	56	0	3	0	0	0.006	0
.	19.01.15-21.09.08-1-17958	64	3	3	2	0	2	511	2	2	0	0	NA	NA	NA	21	21	165	500	169	83	342	86	3	3	0	0.018	0.006	0
.	19.01.15-21.09.09-1-17959	93	6	6	2	0	2	511	5	5	0	0	NA	NA	NA	29	27	168	504	168	85	345	81	8	8	3	0.048	0.016	0.018
.	19.01.15-21.09.22-1-17969	37	1	1	1	0	1	0	0	0	0	0	NA	NA	NA	9	10	168	492	163	0	0	0	0	1	0	0	0.002	0
.	19.01.15-21.09.25-1-17973	64	2	2	0	0	0	510	1	1	0	0	NA	NA	NA	23	19	165	501	166	81	346	83	0	8	0	0	0.016	0
.	19.01.15-21.09.26-1-17974	121	9	9	3	0	3	534	8	8	0	0	NA	NA	NA	49	47	176	515	169	93	356	85	4	12	0	0.023	0.023	0
.	19.01.15-21.09.28-1-17975	93	12	12	1	0	1	511	10	10	0	0	NA	NA	NA	34	23	167	506	163	81	351	79	14	8	0	0.084	0.016	0
.	19.01.15-21.09.28-1-17976	152	5	5	2	0	2	544	3	3	0	0	NA	NA	NA	52	60	176	523	174	91	365	88	3	18	0	0.017	0.034	0
.	19.01.15-21.09.31-1-17983	120	8	8	0	0	0	518	6	6	0	0	NA	NA	NA	39	30	171	503	169	87	346	85	5	4	4	0.029	0.008	0.024
.	19.01.15-21.09.34-1-17985	121	6	6	0	0	0	526	5	5	0	0	NA	NA	NA	46	46	175	516	168	90	355	81	0	13	12	0	0.025	0.071
.	19.01.15-21.09.34-1-17986	58	2	2	0	0	0	0	1	1	0	0	NA	NA	NA	20	16	166	496	167	0	0	0	2	3	0	0.012	0.006	0
.	19.01.15-21.09.39-1-18002	408	52	52	15	0	9	610	47	47	0	0	NA	NA	NA	99	127	192	564	184	105	404	101	61	97	26	0.318	0.172	0.141
.	19.01.15-21.09.41-1-18003	116	5	5	2	0	2	514	4	4	0	0	NA	NA	NA	34	34	173	506	168	87	344	83	0	10	0	0	0.02	0
.	19.01.15-21.09.42-1-18004	151	16	16	4	0	3	531	15	15	0	0	NA	NA	NA	62	51	177	518	169	90	356	85	7	33	9	0.04	0.064	0.053
.	19.01.15-21.09.46-1-18005	64	2	2	0	0	0	505	0	0	0	0	NA	NA	NA	25	19	168	498	166	83	340	82	1	2	0	0.006	0.004	0
.	19.01.15-21.09.58-1-18007	146	9	9	5	0	3	523	8	8	0	0	NA	NA	NA	45	41	174	511	169	86	353	84	10	26	11	0.057	0.051	0.065
.	19.01.15-21.09.59-1-18008	151	16	16	2	0	2	548	13	13	0	0	NA	NA	NA	46	62	173	528	174	91	366	91	6	32	7	0.035	0.061	0.04
.	19.01.15-21.09.59-1-18009	31	1	1	0	0	0	0	0	0	0	0	NA	NA	NA	9	11	165	494	165	0	0	0	0	0	0	0	0	0
.	19.01.15-21.10.03-1-18019	458	49	49	19	0	11	590	45	45	0	0	NA	NA	NA	125	106	189	547	183	104	387	99	75	99	12	0.397	0.181	0.066
.	19.01.15-21.10.03-1-18020	98	6	6	0	0	0	517	5	5	0	0	NA	NA	NA	33	33	172	506	168	85	349	83	12	6	0	0.07	0.012	0
.	19.01.15-21.10.03-1-18021	114	13	13	5	0	4	524	12	12	0	0	NA	NA	NA	33	35	171	505	172	85	350	89	11	54	0	0.064	0.107	0
.	19.01.15-21.10.07-1-18029	393	38	38	8	0	7	586	34	34	0	0	NA	NA	NA	119	112	185	561	179	101	394	91	61	65	10	0.33	0.116	0.056
.	19.01.15-21.10.18-1-18036	63	2	2	0	0	0	0	1	1	0	0	NA	NA	NA	12	18	169	498	164	0	0	0	0	4	0	0	0.008	0
.	19.01.15-21.10.23-1-18043	245	25	25	6	0	6	557	24	24	0	0	NA	NA	NA	79	79	183	536	173	95	375	87	30	34	16	0.164	0.063	0.092
.	19.01.15-21.10.25-1-18049	33	1	1	0	0	0	0	0	0	0	0	NA	NA	NA	9	11	164	497	163	0	0	0	1	0	0	0.006	0	0
.	19.01.15-21.10.28-1-18054	117	7	7	4	0	3	527	6	6	0	0	NA	NA	NA	42	42	169	516	170	85	356	86	6	18	10	0.036	0.035	0.059
.	19.01.15-21.10.29-1-18058	34	1	1	0	0	0	0	0	0	0	0	NA	NA	NA	6	10	166	494	163	0	0	0	0	0	1	0	0	0.006
.	19.01.15-21.10.30-1-18061	88	5	5	1	0	1	517	4	4	0	0	NA	NA	NA	21	33	169	509	168	83	350	84	0	12	0	0	0.024	0
.	19.01.15-21.10.33-1-18063	241	26	26	8	0	6	561	23	23	0	0	NA	NA	NA	69	78	183	535	173	97	373	91	47	29	9	0.257	0.054	0.052
.	19.01.15-21.10.34-1-18065	328	34	34	8	0	5	590	31	31	0	0	NA	NA	NA	63	103	191	544	181	103	389	98	34	70	21	0.178	0.129	0.116
.	19.01.15-21.10.50-1-18081	183	11	11	2	0	2	545	8	8	0	0	NA	NA	NA	69	66	174	530	175	86	369	90	23	19	0	0.132	0.036	0
.	19.01.15-21.10.50-1-18082	264	75	75	17	0	14	563	66	66	0	0	NA	NA	NA	76	79	179	535	178	96	376	91	71	145	34	0.397	0.271	0.191
.	19.01.15-21.11.07-1-18084	35	1	1	0	0	0	0	0	0	0	0	NA	NA	NA	18	8	164	493	164	0	0	0	0	1	0	0	0.002	0
.	19.01.15-21.11.13-1-18085	36	1	1	0	0	0	0	0	0	0	0	NA	NA	NA	4	12	166	494	165	0	0	0	0	1	0	0	0.002	0
.	19.01.15-21.11.13-1-18086	175	12	12	3	0	3	538	9	9	0	0	NA	NA	NA	37	49	171	522	169	87	364	87	11	16	8	0.064	0.031	0.047
.	19.01.15-21.11.17-1-18092	556	59	59	13	0	10	628	55	55	0	0	NA	NA	NA	165	145	194	573	191	111	415	102	62	111	11	0.32	0.194	0.058
.	19.01.15-21.11.22-1-18097	175	30	30	1	0	1	539	24	24	0	0	NA	NA	NA	54	65	179	524	175	90	361	88	12	35	7	0.067	0.067	0.04
.	19.01.15-21.11.24-1-18099	66	2	2	1	0	0	510	1	1	0	0	NA	NA	NA	24	19	165	503	164	82	345	83	0	3	0	0	0.006	0
.	19.01.15-21.11.25-1-18102	97	6	6	0	0	0	521	4	4	0	0	NA	NA	NA	32	30	169	507	167	85	353	83	2	14	0	0.012	0.028	0
.	19.01.15-21.11.31-1-18109	270	19	19	6	0	5	562	14	14	0	0	NA	NA	NA	78	78	175	539	177	92	382	88	12	32	9	0.069	0.059	0.051
.	19.01.15-21.11.37-1-18127	154	22	22	6	0	6	528	17	17	0	0	NA	NA	NA	50	43	169	512	175	83	354	91	13	32	11	0.077	0.062	0.063
.	19.01.15-21.11.40-1-18128	32	1	1	0	0	0	0	0	0	0	0	NA	NA	NA	21	12	167	493	165	0	0	0	0	0	0	0	0	0
.	19.01.15-21.11.42-1-18129	65	2	2	0	0	0	495	0	0	0	0	NA	NA	NA	30	15	167	494	167	80	336	79	0	1	0	0	0.002	0
.	19.01.15-21.11.42-1-18130	178	19	19	3	0	3	531	16	16	0	0	NA	NA	NA	42	51	176	516	172	90	353	88	40	32	4	0.227	0.062	0.023
.	19.01.15-21.11.44-1-18131	122	5	5	0	0	0	520	4	4	0	0	NA	NA	NA	22	30	168	511	164	86	352	82	0	7	2	0	0.014	0.012
.	19.01.15-21.12.04-1-18132	176	26	26	4	0	4	509	23	23	0	0	NA	NA	NA	56	29	166	507	169	80	348	81	15	51	6	0.09	0.101	0.036
.	19.01.15-21.12.07-1-18140	30	1	1	0	0	0	0	0	0	0	0	NA	NA	NA	6	9	164	494	164	0	0	0	1	0	0	0.006	0	0
.	19.01.15-21.12.10-1-18141	141	7	7	0	0	0	515	6	6	0	0	NA	NA	NA	37	35	167	509	172	83	347	85	7	16	1	0.042	0.031	0.006
.	19.01.15-21.12.12-1-18142	151	11	11	4	0	3	536	10	10	0	0	NA	NA	NA	37	51	176	517	171	88	361	87	10	12	9	0.057	0.023	0.053
.	19.01.15-21.12.17-1-18148	32	1	1	0	0	0	0	0	0	0	0	NA	NA	NA	9	16	166	499	164	0	0	0	0	1	0	0	0.002	0
.	19.01.15-21.12.21-1-18153	65	2	2	1	0	1	497	0	0	0	0	NA	NA	NA	28	16	164	499	166	80	339	78	0	3	0	0	0.006	0
.	19.01.15-21.12.27-1-18162	88	3	3	1	0	1	509	2	2	0	0	NA	NA	NA	35	31	174	500	170	84	340	85	0	3	3	0	0.006	0.018
.	19.01.15-21.12.30-1-18167	178	12	12	3	0	3	534	10	10	0	0	NA	NA	NA	51	54	178	518	171	93	356	85	0	18	12	0	0.035	0.07
.	19.01.15-21.12.42-1-18187	212	13	13	3	0	3	537	12	12	0	0	NA	NA	NA	59	52	168	527	170	83	368	86	5	26	15	0.03	0.049	0.088
.	19.01.15-21.12.46-1-18188	203	27	27	7	0	5	543	24	24	0	0	NA	NA	NA	55	56	175	521	173	91	362	90	21	48	7	0.12	0.092	0.04
.	19.01.15-21.12.47-1-18189	235	47	47	15	0	11	556	44	44	0	0	NA	NA	NA	76	79	177	538	177	88	375	93	48	84	30	0.271	0.156	0.169
.	19.01.15-21.12.47-1-18190	65	2	2	0	0	0	251	1	1	0	0	NA	NA	NA	14	16	163	500	166	42	169	40	0	3	1	0	0.006	0.006
.	19.01.15-21.12.52-1-18191	36	1	1	1	0	1	0	0	0	0	0	NA	NA	NA	10	10	166	492	165	0	0	0	0	2	0	0	0.004	0
.	19.01.15-21.12.54-1-18192	182	16	16	4	0	4	541	12	12	0	0	NA	NA	NA	61	60	178	526	169	93	363	85	26	34	1	0.146	0.065	0.006
.	19.01.15-21.12.58-1-18193	90	3	3	1	0	1	517	2	2	0	0	NA	NA	NA	17	26	167	500	172	86	345	86	4	1	0	0.024	0.002	0
.	19.01.15-21.13.05-1-18194	233	30	30	7	0	6	559	27	27	0	0	NA	NA	NA	71	78	184	524	183	96	367	96	48	15	13	0.261	0.029	0.071
.	19.01.15-21.13.05-1-18195	356	58	58	15	0	12	564	55	55	0	0	NA	NA	NA	101	82	181	540	174	95	377	92	61	98	23	0.337	0.181	0.132
.	19.01.15-21.13.08-1-18196	94	15	15	2	0	2	512	12	12	0	0	NA	NA	NA	22	25	170	504	164	81	348	83	11	16	0	0.065	0.032	0
.	19.01.15-21.13.13-1-18197	88	3	3	2	0	1	522	2	2	0	0	NA	NA	NA	31	39	168	514	170	84	355	83	4	1	1	0.024	0.002	0.006
.	19.01.15-21.13.21-1-18206	93	6	6	0	0	0	521	5	5	0	0	NA	NA	NA	31	40	170	510	173	85	350	86	11	5	0	0.065	0.01	0
.	19.01.15-21.13.27-1-18211	322	44	44	10	0	7	585	41	41	0	0	NA	NA	NA	87	107	183	554	183	96	391	98	38	81	16	0.208	0.146	0.087
.	19.01.15-21.13.32-1-18218	59	2	2	0	0	0	506	1	1	0	0	NA	NA	NA	33	28	168	509	164	80	347	79	0	5	0	0	0.01	0
.	19.01.15-21.13.38-1-18236	96	5	5	3	0	2	525	4	4	0	0	NA	NA	NA	38	42	169	516	170	86	357	82	4	20	3	0.024	0.039	0.018
.	19.01.15-21.13.40-1-18237	33	1	1	0	0	0	0	0	0	0	0	NA	NA	NA	11	7	164	492	164	0	0	0	1	0	0	0.006	0	0
.	19.01.15-21.13.41-1-18238	58	2	2	1	0	1	201	1	1	0	0	NA	NA	NA	20	18	165	501	165	33	140	28	0	3	0	0	0.006	0
.	19.01.15-21.13.45-1-18239	32	1	1	0	0	0	0	0	0	0	0	NA	NA	NA	14	9	165	494	163	0	0	0	0	2	0	0	0.004	0
.	19.01.15-21.13.48-1-18240	173	14	14	2	0	2	521	13	13	0	0	NA	NA	NA	52	44	172	514	171	83	351	87	6	27	3	0.035	0.053	0.018
.	19.01.15-21.13.50-1-18241	176	11	11	3	0	3	558	10	10	0	0	NA	NA	NA	59	67	176	535	169	94	378	86	8	20	13	0.045	0.037	0.077
.	19.01.15-21.13.52-1-18242	102	4	4	2	0	2	517	2	2	0	0	NA	NA	NA	32	32	168	507	170	84	348	85	0	13	5	0	0.026	0.029
.	19.01.15-21.13.58-1-18244	61	2	2	1	0	1	506	1	1	0	0	NA	NA	NA	18	19	165	500	167	78	346	82	0	4	1	0	0.008	0.006
.	19.01.15-21.14.02-1-18245	62	3	3	1	0	1	511	2	2	0	0	NA	NA	NA	29	31	175	501	168	88	338	85	4	1	4	0.023	0.002	0.024
.	19.01.15-21.14.04-1-18246	268	59	59	19	0	17	561	58	58	0	0	NA	NA	NA	82	76	173	536	180	91	374	96	46	113	29	0.266	0.211	0.161
.	19.01.15-21.14.12-1-18254	33	1	1	0	0	0	0	0	0	0	0	NA	NA	NA	11	7	163	494	163	0	0	0	3	0	0	0.018	0	0
.	19.01.15-21.14.18-1-18260	92	5	5	1	0	1	519	4	4	0	0	NA	NA	NA	14	31	168	507	169	85	351	83	6	5	3	0.036	0.01	0.018
.	19.01.15-21.14.19-1-18261	161	12	12	4	0	4	541	11	11	0	0	NA	NA	NA	36	55	170	528	170	86	370	85	3	43	10	0.018	0.081	0.059
.	19.01.15-21.14.20-1-18263	238	23	23	3	0	2	547	19	19	0	0	NA	NA	NA	55	58	173	527	171	89	369	89	4	50	20	0.023	0.095	0.117
.	19.01.15-21.14.21-1-18266	32	1	1	0	0	0	0	0	0	0	0	NA	NA	NA	20	11	165	495	164	0	0	0	0	0	0	0	0	0
.	19.01.15-21.14.24-1-18270	280	64	64	20	0	17	567	61	61	0	0	NA	NA	NA	69	79	176	537	179	92	380	95	49	117	40	0.278	0.218	0.223
.	19.01.15-21.14.27-1-18272	212	34	34	9	0	8	536	32	32	0	0	NA	NA	NA	62	55	176	522	170	90	361	85	28	58	14	0.159	0.111	0.082
.	19.01.15-21.14.35-1-18280	58	2	2	0	0	0	150	1	1	0	0	NA	NA	NA	20	15	165	498	165	26	97	27	0	4	0	0	0.008	0
.	19.01.15-21.14.37-1-18296	153	13	13	6	0	5	536	11	11	0	0	NA	NA	NA	43	52	172	515	178	88	354	94	5	25	10	0.029	0.049	0.056
.	19.01.15-21.14.45-1-18297	55	2	2	0	0	0	0	1	1	0	0	NA	NA	NA	18	18	168	499	164	0	0	0	0	1	0	0	0.002	0
.	19.01.15-21.14.46-1-18298	87	3	3	2	0	2	507	1	1	0	0	NA	NA	NA	28	24	167	500	170	81	341	85	1	3	0	0.006	0.006	0
.	19.01.15-21.14.50-1-18300	227	42	42	17	0	10	554	40	40	0	0	NA	NA	NA	57	67	173	529	178	89	372	93	39	88	21	0.225	0.166	0.118
.	19.01.15-21.14.51-1-18301	89	3	3	0	0	0	520	2	2	0	0	NA	NA	NA	24	35	175	509	164	86	353	81	0	8	2	0	0.016	0.012
.	19.01.15-21.15.00-1-18302	434	76	76	23	0	19	600	69	69	0	0	NA	NA	NA	110	122	186	568	181	100	405	95	98	111	34	0.527	0.195	0.188
.	19.01.15-21.15.02-1-18303	121	11	11	3	0	2	516	10	10	0	0	NA	NA	NA	39	42	172	518	165	83	354	79	4	14	2	0.023	0.027	0.012
.	19.01.15-21.15.08-1-18304	219	58	58	18	0	15	549	53	53	0	0	NA	NA	NA	69	60	173	529	171	89	371	89	60	79	31	0.347	0.149	0.181
.	19.01.15-21.15.09-1-18305	424	58	58	16	0	12	608	49	49	0	0	NA	NA	NA	139	124	186	558	193	100	400	108	56	106	29	0.301	0.19	0.15
.	19.01.15-21.15.23-1-18316	184	15	15	2	0	1	546	14	14	0	0	NA	NA	NA	44	63	174	526	176	92	364	90	26	37	1	0.149	0.07	0.006
.	19.01.15-21.15.33-1-18326	33	1	1	0	0	0	0	0	0	0	0	NA	NA	NA	14	16	166	498	165	0	0	0	0	2	0	0	0.004	0
.	19.01.15-21.15.36-1-18343	93	4	4	1	0	0	516	3	3	0	0	NA	NA	NA	30	33	172	508	166	85	348	83	0	8	0	0	0.016	0
.	19.01.15-21.15.39-1-18344	88	6	6	0	0	0	511	5	5	0	0	NA	NA	NA	24	27	167	504	169	83	342	86	0	11	1	0	0.022	0.006
.	19.01.15-21.15.54-1-18345	232	12	12	6	0	5	548	11	11	0	0	NA	NA	NA	69	67	175	529	176	87	371	90	9	18	2	0.051	0.034	0.011
.	19.01.15-21.15.55-1-18346	241	27	27	5	0	3	557	24	24	0	0	NA	NA	NA	60	74	177	535	175	92	375	90	31	47	2	0.175	0.088	0.011
.	19.01.15-21.16.06-1-18348	262	24	24	10	0	9	577	21	21	0	0	NA	NA	NA	83	93	180	543	183	95	382	100	41	49	6	0.228	0.09	0.033
.	19.01.15-21.16.10-1-18356	63	2	2	0	0	0	303	1	1	0	0	NA	NA	NA	16	27	169	503	168	49	208	46	0	0	3	0	0	0.018
.	19.01.15-21.16.17-1-18361	89	7	7	0	0	0	517	5	5	0	0	NA	NA	NA	27	31	172	505	167	88	344	85	6	9	2	0.035	0.018	0.012
.	19.01.15-21.16.24-1-18369	180	14	14	5	0	2	543	12	12	0	0	NA	NA	NA	49	57	180	515	175	97	357	89	33	15	9	0.183	0.029	0.051
.	19.01.15-21.16.25-1-18370	38	1	1	0	0	0	0	0	0	0	0	NA	NA	NA	18	6	166	491	162	0	0	0	0	0	0	0	0	0
.	19.01.15-21.16.26-1-18375	34	1	1	0	0	0	0	0	0	0	0	NA	NA	NA	6	9	164	495	163	0	0	0	0	1	0	0	0.002	0
.	19.01.15-21.16.31-1-18381	35	1	1	1	0	1	0	0	0	0	0	NA	NA	NA	10	7	165	493	162	0	0	0	0	0	0	0	0	0
.	19.01.15-21.16.36-1-18399	62	2	2	0	0	0	511	1	1	0	0	NA	NA	NA	24	25	169	503	166	85	343	83	0	1	2	0	0.002	0.012
.	19.01.15-21.16.39-1-18400	86	10	10	2	0	1	515	9	9	0	0	NA	NA	NA	28	30	168	504	171	83	349	83	16	17	0	0.095	0.034	0
.	19.01.15-21.16.52-1-18401	120	5	5	2	0	1	531	4	4	0	0	NA	NA	NA	32	45	170	522	166	89	360	82	0	12	4	0	0.023	0.024
.	19.01.15-21.16.54-1-18402	42	1	1	0	0	0	0	0	0	0	0	NA	NA	NA	14	13	164	499	163	0	0	0	0	0	1	0	0	0.006
.	19.01.15-21.16.58-1-18403	62	4	4	1	0	1	504	3	3	0	0	NA	NA	NA	18	19	166	500	166	80	342	82	7	2	0	0.042	0.004	0
.	19.01.15-21.16.58-1-18404	148	10	10	3	0	1	538	8	8	0	0	NA	NA	NA	41	56	170	528	171	85	365	88	18	23	8	0.106	0.044	0.047
.	19.01.15-21.17.03-1-18405	357	44	44	6	0	5	567	43	43	0	0	NA	NA	NA	106	92	182	540	183	94	375	98	53	53	17	0.291	0.098	0.093
.	19.01.15-21.17.07-1-18406	66	3	3	0	0	0	506	2	2	0	0	NA	NA	NA	38	27	166	508	166	79	346	81	3	3	0	0.018	0.006	0
.	19.01.15-21.17.10-1-18407	236	14	14	8	0	6	551	13	13	0	0	NA	NA	NA	81	66	179	523	177	91	367	93	7	19	14	0.039	0.036	0.079
.	19.01.15-21.17.16-1-18410	64	2	2	2	0	1	505	1	1	0	0	NA	NA	NA	30	27	168	509	163	80	346	79	3	3	0	0.018	0.006	0
.	19.01.15-21.17.16-1-18411	90	5	5	0	0	0	514	4	4	0	0	NA	NA	NA	18	27	168	503	169	83	348	83	3	4	6	0.018	0.008	0.036
.	19.01.15-21.17.24-1-18421	119	9	9	2	0	2	513	8	8	0	0	NA	NA	NA	40	31	169	506	169	85	348	80	8	23	0	0.047	0.045	0
.	19.01.15-21.17.24-1-18422	351	31	31	7	0	4	572	29	29	0	0	NA	NA	NA	98	88	175	540	186	89	381	102	29	77	12	0.166	0.143	0.065
.	19.01.15-21.17.29-1-18432	60	2	2	0	0	0	514	1	1	0	0	NA	NA	NA	21	26	169	501	169	86	344	84	0	6	0	0	0.012	0
.	19.01.15-21.17.30-1-18434	121	6	6	0	0	0	505	5	5	0	0	NA	NA	NA	43	25	170	498	170	83	338	84	4	6	4	0.024	0.012	0.024
.	19.01.15-21.17.32-1-18436	239	22	22	4	0	2	545	21	21	0	0	NA	NA	NA	76	67	179	525	176	91	364	90	18	43	8	0.101	0.082	0.045
.	19.01.15-21.17.37-1-18454	289	15	15	2	0	2	560	13	13	0	0	NA	NA	NA	81	81	181	537	176	96	372	92	9	53	3	0.05	0.099	0.017
.	19.01.15-21.17.41-1-18456	32	1	1	0	0	0	0	0	0	0	0	NA	NA	NA	8	7	165	493	162	0	0	0	0	2	0	0	0.004	0
.	19.01.15-21.17.44-1-18457	94	8	8	3	0	3	523	6	6	0	0	NA	NA	NA	43	45	171	516	171	84	354	85	1	10	10	0.006	0.019	0.058
.	19.01.15-21.17.47-1-18458	290	76	76	21	0	20	566	65	65	0	0	NA	NA	NA	71	84	179	539	179	92	380	94	63	145	41	0.352	0.269	0.229
.	19.01.15-21.17.48-1-18459	153	8	8	1	0	1	535	7	7	0	0	NA	NA	NA	56	60	172	523	178	84	364	87	13	7	10	0.076	0.013	0.056
.	19.01.15-21.17.52-1-18460	65	3	3	0	0	0	500	2	2	0	0	NA	NA	NA	27	24	168	501	168	81	340	79	0	9	0	0	0.018	0
.	19.01.15-21.18.05-1-18461	64	4	4	0	0	0	519	3	3	0	0	NA	NA	NA	18	28	170	504	167	87	349	83	4	6	0	0.024	0.012	0
.	19.01.15-21.18.08-1-18462	144	12	12	6	0	6	530	11	11	0	0	NA	NA	NA	55	44	173	511	173	89	350	91	16	40	4	0.092	0.078	0.023
.	19.01.15-21.18.09-1-18470	34	1	1	0	0	0	0	0	0	0	0	NA	NA	NA	11	9	165	493	164	0	0	0	0	0	2	0	0	0.012
.	19.01.15-21.18.09-1-18471	65	2	2	2	0	2	501	1	1	0	0	NA	NA	NA	15	18	167	500	164	80	340	81	4	0	0	0.024	0	0
.	19.01.15-21.18.11-1-18472	205	34	34	8	0	7	539	32	32	0	0	NA	NA	NA	65	57	171	523	176	86	363	90	5	69	8	0.029	0.132	0.045
.	19.01.15-21.18.13-1-18473	248	48	48	10	0	9	557	45	45	0	0	NA	NA	NA	78	74	177	531	179	94	368	95	29	83	33	0.164	0.156	0.184
.	19.01.15-21.18.13-1-18474	57	2	2	1	0	1	151	1	1	0	0	NA	NA	NA	21	17	169	495	166	24	102	25	2	2	0	0.012	0.004	0
.	19.01.15-21.18.24-1-18486	117	10	10	1	0	1	521	6	6	0	0	NA	NA	NA	40	37	167	514	169	83	355	83	10	6	3	0.06	0.012	0.018
.	19.01.15-21.18.24-1-18487	317	88	88	22	0	16	569	77	77	0	0	NA	NA	NA	102	95	183	545	180	96	377	96	78	135	35	0.426	0.248	0.194
.	19.01.15-21.18.27-1-18489	303	35	35	8	0	6	570	34	34	0	0	NA	NA	NA	79	87	181	539	180	95	381	94	37	70	26	0.204	0.13	0.144
.	19.01.15-21.18.30-1-18494	180	11	11	3	0	0	545	10	10	0	0	NA	NA	NA	46	58	180	517	174	92	363	90	23	20	5	0.128	0.039	0.029
.	19.01.15-21.18.42-1-18514	60	2	2	1	0	1	202	1	1	0	0	NA	NA	NA	14	14	166	497	164	35	134	33	1	0	0	0.006	0	0
.	19.01.15-21.18.42-1-18515	351	69	69	22	0	15	573	66	66	0	0	NA	NA	NA	92	83	187	530	179	104	374	95	75	124	35	0.401	0.234	0.196
.	19.01.15-21.18.50-1-18516	146	21	21	2	0	2	535	20	20	0	0	NA	NA	NA	46	55	171	525	172	85	360	90	6	32	2	0.035	0.061	0.012
.	19.01.15-21.18.59-1-18518	95	3	3	1	0	1	518	2	2	0	0	NA	NA	NA	29	35	170	510	168	85	352	81	0	6	2	0	0.012	0.012
.	19.01.15-21.19.09-1-18519	83	3	3	0	0	0	512	1	1	0	0	NA	NA	NA	27	25	168	504	166	84	346	82	0	5	4	0	0.01	0.024
.	19.01.15-21.19.17-1-18523	35	1	1	0	0	0	0	0	0	0	0	NA	NA	NA	9	6	163	491	165	0	0	0	0	0	1	0	0	0.006
.	19.01.15-21.19.18-1-18525	305	60	60	17	0	10	585	53	53	0	0	NA	NA	NA	86	104	175	559	183	89	399	97	87	126	30	0.497	0.225	0.164
.	19.01.15-21.19.18-1-18528	205	20	20	3	0	2	542	19	19	0	0	NA	NA	NA	64	61	179	519	176	93	361	88	26	28	11	0.145	0.054	0.062
.	19.01.15-21.19.19-1-18529	209	35	35	10	0	7	553	32	32	0	0	NA	NA	NA	61	68	175	531	175	92	370	91	42	73	8	0.24	0.137	0.046
.	19.01.15-21.19.23-1-18534	332	66	66	26	0	18	583	62	62	0	0	NA	NA	NA	104	102	192	541	182	103	380	100	73	145	23	0.38	0.268	0.126
.	19.01.15-21.19.29-1-18540	114	8	8	3	0	2	520	6	6	0	0	NA	NA	NA	39	36	170	509	170	86	349	85	0	20	0	0	0.039	0
.	19.01.15-21.19.37-1-18560	181	23	23	5	0	4	539	19	19	0	0	NA	NA	NA	54	57	176	516	178	90	357	92	21	43	6	0.119	0.083	0.034
.	19.01.15-21.19.52-1-18562	91	3	3	0	0	0	523	2	2	0	0	NA	NA	NA	30	33	170	507	169	86	353	84	9	4	0	0.053	0.008	0
.	19.01.15-21.20.04-1-18567	30	1	1	0	0	0	0	0	0	0	0	NA	NA	NA	5	5	164	491	163	0	0	0	0	0	3	0	0	0.018
.	19.01.15-21.20.07-1-18568	143	10	10	1	0	1	530	8	8	0	0	NA	NA	NA	47	46	174	520	165	88	361	81	4	17	4	0.023	0.033	0.024
.	19.01.15-21.20.10-1-18576	326	37	37	11	0	6	565	34	34	0	0	NA	NA	NA	81	85	177	543	178	92	382	91	37	84	10	0.209	0.155	0.056
.	19.01.15-21.20.13-1-18578	36	1	1	0	0	0	0	0	0	0	0	NA	NA	NA	5	17	166	498	166	0	0	0	0	0	1	0	0	0.006
.	19.01.15-21.20.21-1-18587	91	3	3	1	0	1	519	2	2	0	0	NA	NA	NA	24	30	171	505	167	85	350	84	4	7	0	0.023	0.014	0
.	19.01.15-21.20.21-1-18588	144	5	5	1	0	1	539	4	4	0	0	NA	NA	NA	37	54	173	518	176	82	363	94	5	5	8	0.029	0.01	0.045
.	19.01.15-21.20.30-1-18605	94	6	6	2	0	2	514	5	5	0	0	NA	NA	NA	29	31	171	508	165	86	347	81	2	12	1	0.012	0.024	0.006
.	19.01.15-21.20.36-1-18609	33	1	1	0	0	0	0	0	0	0	0	NA	NA	NA	10	8	166	492	163	0	0	0	0	1	0	0	0.002	0
.	19.01.15-21.20.42-1-18625	174	21	21	6	0	4	528	18	18	0	0	NA	NA	NA	46	44	167	517	173	82	359	87	25	18	12	0.15	0.035	0.069
.	19.01.15-21.20.47-1-18626	255	21	21	10	0	6	554	17	17	0	0	NA	NA	NA	80	78	178	537	176	92	371	91	12	49	20	0.067	0.091	0.114
.	19.01.15-21.20.48-1-18627	58	2	2	0	0	0	509	1	1	0	0	NA	NA	NA	27	25	168	505	165	81	348	80	0	5	2	0	0.01	0.012
.	19.01.15-21.20.50-1-18628	85	6	6	1	0	1	509	5	5	0	0	NA	NA	NA	22	25	170	504	164	83	346	80	8	14	0	0.047	0.028	0
.	19.01.15-21.20.52-1-18629	172	20	20	3	0	2	533	16	16	0	0	NA	NA	NA	44	46	174	518	167	91	358	84	21	43	1	0.121	0.083	0.006
.	19.01.15-21.20.52-1-18630	86	4	4	2	0	2	505	3	3	0	0	NA	NA	NA	30	18	167	496	168	83	339	83	3	11	2	0.018	0.022	0.012
.	19.01.15-21.21.03-1-18632	123	11	11	2	0	1	516	10	10	0	0	NA	NA	NA	39	26	166	506	167	83	348	85	12	16	3	0.072	0.032	0.018
.	19.01.15-21.21.04-1-18633	121	14	14	2	0	2	535	12	12	0	0	NA	NA	NA	45	55	170	520	178	85	359	91	7	29	0	0.041	0.056	0
.	19.01.15-21.21.05-1-18634	146	17	17	4	0	3	533	15	15	0	0	NA	NA	NA	55	57	170	530	170	79	367	87	22	15	21	0.129	0.028	0.124
.	19.01.15-21.21.06-1-18635	340	42	42	11	0	6	573	39	39	0	0	NA	NA	NA	83	86	175	541	183	89	388	96	39	79	18	0.223	0.146	0.098
.	19.01.15-21.21.15-1-18638	350	66	66	16	0	14	579	63	63	0	0	NA	NA	NA	97	94	181	544	182	96	386	97	75	74	27	0.414	0.136	0.148
.	19.01.15-21.21.24-1-18648	152	13	13	1	0	1	542	12	12	0	0	NA	NA	NA	60	59	169	532	171	84	369	89	7	27	1	0.041	0.051	0.006
.	19.01.15-21.21.29-1-18651	120	7	7	2	0	1	521	6	6	0	0	NA	NA	NA	32	37	167	514	169	83	352	86	1	13	0	0.006	0.025	0
.	19.01.15-21.21.29-1-18655	89	8	8	1	0	1	517	7	7	0	0	NA	NA	NA	31	36	170	503	176	87	342	88	6	21	0	0.035	0.042	0
.	19.01.15-21.21.36-1-18675	267	26	26	8	0	7	568	22	22	0	0	NA	NA	NA	66	79	180	532	180	96	375	97	24	48	11	0.133	0.09	0.061
.	19.01.15-21.21.40-1-18676	33	1	1	1	0	1	0	0	0	0	0	NA	NA	NA	6	4	165	490	162	0	0	0	0	1	0	0	0.002	0
.	19.01.15-21.21.43-1-18677	262	36	36	9	0	6	558	35	35	0	0	NA	NA	NA	70	77	179	534	177	95	371	92	39	86	19	0.218	0.161	0.107
.	19.01.15-21.21.43-1-18678	266	77	77	22	0	18	549	67	67	0	0	NA	NA	NA	79	71	178	526	180	94	361	94	67	132	35	0.376	0.251	0.194
.	19.01.15-21.21.51-1-18679	36	1	1	1	0	1	0	0	0	0	0	NA	NA	NA	13	13	166	497	163	0	0	0	0	3	0	0	0.006	0
.	19.01.15-21.21.55-1-18680	149	15	15	2	0	2	529	13	13	0	0	NA	NA	NA	48	48	172	520	169	87	358	84	11	16	8	0.064	0.031	0.047
.	19.01.15-21.21.56-1-18681	90	3	3	0	0	0	516	2	2	0	0	NA	NA	NA	28	29	170	502	170	86	345	85	1	6	0	0.006	0.012	0
.	19.01.15-21.21.57-1-18682	143	15	15	1	0	1	519	13	13	0	0	NA	NA	NA	42	33	174	507	165	86	351	82	6	24	5	0.034	0.047	0.03
.	19.01.15-21.22.08-1-18683	175	12	12	5	0	3	518	11	11	0	0	NA	NA	NA	53	45	174	515	169	85	348	85	12	11	5	0.069	0.021	0.03
.	19.01.15-21.22.12-1-18691	92	5	5	2	0	2	509	4	4	0	0	NA	NA	NA	21	24	168	502	167	82	344	83	0	9	3	0	0.018	0.018
.	19.01.15-21.22.12-1-18692	177	14	14	3	0	2	522	11	11	0	0	NA	NA	NA	58	37	172	506	172	87	350	85	7	31	6	0.041	0.061	0.035
.	19.01.15-21.22.35-1-18717	319	55	55	17	0	16	569	51	51	0	0	NA	NA	NA	109	86	175	547	177	88	390	91	57	92	29	0.326	0.168	0.164
.	19.01.15-21.22.36-1-18733	225	38	38	3	0	2	541	35	35	0	0	NA	NA	NA	62	62	173	523	179	87	363	91	14	66	10	0.081	0.126	0.056
.	19.01.15-21.22.41-1-18735	356	57	57	22	0	16	566	55	55	0	0	NA	NA	NA	97	76	184	529	176	96	376	94	79	79	38	0.429	0.149	0.216
.	19.01.15-21.22.44-1-18736	207	32	32	13	0	8	542	28	28	0	0	NA	NA	NA	58	63	173	526	177	89	363	90	32	91	16	0.185	0.173	0.09
.	19.01.15-21.22.57-1-18737	151	10	10	5	0	3	518	7	7	0	0	NA	NA	NA	46	32	166	508	171	83	350	85	31	19	0	0.187	0.037	0
.	19.01.15-21.22.57-1-18738	149	13	13	3	0	3	533	12	12	0	0	NA	NA	NA	55	52	174	514	177	89	355	89	6	28	4	0.034	0.054	0.023
.	19.01.15-21.23.00-1-18739	94	8	8	0	0	0	518	5	5	0	0	NA	NA	NA	33	34	172	504	171	85	347	86	11	9	0	0.064	0.018	0
.	19.01.15-21.23.20-1-18747	149	7	7	1	0	0	528	5	5	0	0	NA	NA	NA	64	45	177	511	170	94	352	82	14	5	11	0.079	0.01	0.065
.	19.01.15-21.23.21-1-18749	160	12	12	5	0	4	536	11	11	0	0	NA	NA	NA	42	49	175	516	171	89	362	85	6	20	2	0.034	0.039	0.012
.	19.01.15-21.23.25-1-18753	92	7	7	1	0	1	524	4	4	0	0	NA	NA	NA	33	37	165	513	172	84	355	85	5	4	18	0.03	0.008	0.105
.	19.01.15-21.23.30-1-18759	209	22	22	8	0	5	546	18	18	0	0	NA	NA	NA	52	64	180	522	175	94	363	89	21	40	17	0.117	0.077	0.097
.	19.01.15-21.23.33-1-18762	224	22	22	2	0	1	545	19	19	0	0	NA	NA	NA	78	67	176	528	176	90	366	89	28	23	10	0.159	0.044	0.057
.	19.01.15-21.23.58-1-18781	150	22	22	5	0	5	514	19	19	0	0	NA	NA	NA	49	32	170	508	167	83	348	83	10	33	4	0.059	0.065	0.024
.	19.01.15-21.23.58-1-18782	353	59	59	18	0	17	571	53	53	0	0	NA	NA	NA	110	89	186	536	180	99	376	96	76	121	18	0.409	0.226	0.1
.	19.01.15-21.24.02-1-18783	347	62	62	14	0	11	597	56	56	0	0	NA	NA	NA	97	121	191	554	189	105	389	103	62	108	26	0.325	0.195	0.138
.	19.01.15-21.24.03-1-18784	207	29	29	8	0	8	553	26	26	0	0	NA	NA	NA	68	72	182	531	172	98	367	88	2	89	16	0.011	0.168	0.093
.	19.01.15-21.24.07-1-18785	116	6	6	1	0	1	511	4	4	0	0	NA	NA	NA	37	29	170	505	167	83	347	81	1	10	2	0.006	0.02	0.012
.	19.01.15-21.24.14-1-18794	112	12	12	1	0	1	518	11	11	0	0	NA	NA	NA	57	34	168	508	171	84	349	85	12	19	6	0.071	0.037	0.035
.	19.01.15-21.24.15-1-18796	35	1	1	0	0	0	0	0	0	0	0	NA	NA	NA	8	6	163	493	163	0	0	0	0	0	0	0	0	0
.	19.01.15-21.24.18-1-18800	266	14	14	4	0	3	548	13	13	0	0	NA	NA	NA	66	67	177	532	171	88	374	86	10	52	3	0.056	0.098	0.018
.	19.01.15-21.24.30-1-18812	274	23	23	3	0	3	560	22	22	0	0	NA	NA	NA	76	79	175	534	183	90	372	98	14	34	9	0.08	0.064	0.049
.	19.01.15-21.24.31-1-18813	58	2	2	1	0	1	153	1	1	0	0	NA	NA	NA	18	17	165	499	166	23	109	21	0	1	6	0	0.002	0.036
.	19.01.15-21.24.34-1-18817	156	9	9	4	0	3	529	8	8	0	0	NA	NA	NA	45	46	168	522	169	85	359	85	8	13	2	0.048	0.025	0.012
.	19.01.15-21.24.42-1-18833	123	7	7	0	0	0	522	6	6	0	0	NA	NA	NA	27	33	166	508	172	84	352	86	2	12	1	0.012	0.024	0.006
.	19.01.15-21.24.44-1-18834	209	15	15	6	0	3	535	13	13	0	0	NA	NA	NA	52	55	175	518	175	87	359	89	0	37	3	0	0.071	0.017
.	19.01.15-21.24.49-1-18836	31	1	1	0	0	0	0	0	0	0	0	NA	NA	NA	6	9	164	495	163	0	0	0	1	0	0	0.006	0	0
.	19.01.15-21.24.52-1-18837	120	16	16	4	0	2	528	15	15	0	0	NA	NA	NA	40	45	172	516	170	87	353	88	0	31	0	0	0.06	0
.	19.01.15-21.24.56-1-18838	94	5	5	3	0	2	506	4	4	0	0	NA	NA	NA	32	18	166	502	163	82	343	81	4	17	0	0.024	0.034	0
.	19.01.15-21.24.59-1-18839	117	9	9	0	0	0	534	8	8	0	0	NA	NA	NA	49	51	175	516	173	88	354	92	8	10	0	0.046	0.019	0
.	19.01.15-21.25.06-1-18840	208	21	21	2	0	2	533	17	17	0	0	NA	NA	NA	67	51	175	518	171	90	357	86	0	49	9	0	0.095	0.053
.	19.01.15-21.25.06-1-18841	87	6	6	2	0	1	518	5	5	0	0	NA	NA	NA	36	29	169	505	168	86	346	86	8	12	2	0.047	0.024	0.012
.	19.01.15-21.25.12-1-18843	323	43	43	10	0	9	584	37	37	0	0	NA	NA	NA	100	99	176	550	186	90	391	103	39	67	32	0.222	0.122	0.172
.	19.01.15-21.25.13-1-18844	369	49	49	12	0	6	578	45	45	0	0	NA	NA	NA	113	107	181	559	180	93	388	97	61	63	37	0.337	0.113	0.206
.	19.01.15-21.25.17-1-18849	180	35	35	8	0	6	531	31	31	0	0	NA	NA	NA	49	48	179	513	169	91	357	83	26	41	21	0.145	0.08	0.124
.	19.01.15-21.25.21-1-18854	61	3	3	1	0	1	508	2	2	0	0	NA	NA	NA	26	22	169	501	165	82	342	84	0	6	4	0	0.012	0.024
.	19.01.15-21.25.29-1-18862	296	41	41	11	0	10	553	32	32	0	0	NA	NA	NA	110	69	182	527	173	95	367	91	19	98	18	0.104	0.186	0.104
.	19.01.15-21.25.29-1-18863	33	1	1	0	0	0	0	0	0	0	0	NA	NA	NA	6	6	163	491	165	0	0	0	0	0	1	0	0	0.006
.	19.01.15-21.25.33-1-18868	128	10	10	0	0	0	537	9	9	0	0	NA	NA	NA	33	56	173	525	171	87	363	87	12	11	9	0.069	0.021	0.053
.	19.01.15-21.25.33-1-18869	121	19	19	2	0	1	520	17	17	0	0	NA	NA	NA	24	30	173	506	164	89	349	82	18	21	9	0.104	0.042	0.055
.	19.01.15-21.25.40-1-18885	36	1	1	0	0	0	0	0	0	0	0	NA	NA	NA	3	11	163	495	166	0	0	0	0	0	0	0	0	0
.	19.01.15-21.25.43-1-18886	270	34	34	8	0	5	569	31	31	0	0	NA	NA	NA	91	91	184	544	176	100	381	88	17	72	26	0.092	0.132	0.148
.	19.01.15-21.25.50-1-18887	84	5	5	1	0	1	525	3	3	0	0	NA	NA	NA	35	41	168	514	172	83	354	88	3	7	0	0.018	0.014	0
.	19.01.15-21.25.57-1-18888	203	20	20	8	0	7	545	17	17	0	0	NA	NA	NA	70	65	182	522	174	92	364	89	13	28	10	0.071	0.054	0.057
.	19.01.15-21.25.58-1-18889	137	15	15	0	0	0	527	13	13	0	0	NA	NA	NA	49	42	171	515	169	90	352	85	10	16	5	0.058	0.031	0.03
.	19.01.15-21.26.08-1-18891	111	10	10	1	0	1	518	8	8	0	0	NA	NA	NA	36	32	168	509	168	84	349	85	19	13	0	0.113	0.026	0
.	19.01.15-21.26.16-1-18902	114	6	6	3	0	3	530	5	5	0	0	NA	NA	NA	39	44	170	521	166	84	365	81	5	15	6	0.029	0.029	0.036
.	19.01.15-21.26.17-1-18903	119	5	5	1	0	1	523	4	4	0	0	NA	NA	NA	43	33	171	506	169	86	350	87	17	13	0	0.099	0.026	0
.	19.01.15-21.26.19-1-18907	60	2	2	1	0	1	0	1	1	0	0	NA	NA	NA	10	22	165	503	167	0	0	0	0	0	5	0	0	0.03
.	19.01.15-21.26.23-1-18912	230	40	40	13	0	11	552	38	38	0	0	NA	NA	NA	57	71	178	532	174	96	367	89	43	92	20	0.242	0.173	0.115
.	19.01.15-21.26.25-1-18915	178	10	10	3	0	2	546	9	9	0	0	NA	NA	NA	53	64	179	521	177	93	361	92	17	11	9	0.095	0.021	0.051
.	19.01.15-21.26.26-1-18918	64	2	2	0	0	0	509	0	0	0	0	NA	NA	NA	27	23	167	500	169	83	343	83	0	1	2	0	0.002	0.012
.	19.01.15-21.26.34-1-18927	152	11	11	1	0	1	526	9	9	0	0	NA	NA	NA	39	43	175	511	170	90	350	86	0	19	14	0	0.037	0.082
.	19.01.15-21.26.34-1-18928	153	8	8	0	0	0	539	6	6	0	0	NA	NA	NA	39	51	173	518	173	86	362	91	7	4	10	0.04	0.008	0.058
.	19.01.15-21.26.37-1-18944	33	1	1	0	0	0	0	0	0	0	0	NA	NA	NA	11	9	164	495	163	0	0	0	0	3	0	0	0.006	0
.	19.01.15-21.26.37-1-18945	377	79	79	24	0	18	596	72	72	0	0	NA	NA	NA	107	118	192	556	183	108	390	98	86	134	58	0.448	0.241	0.317
.	19.01.15-21.26.38-1-18946	122	7	7	1	0	1	525	6	6	0	0	NA	NA	NA	48	39	171	516	165	85	359	81	8	23	4	0.047	0.045	0.024
.	19.01.15-21.26.40-1-18947	172	15	15	6	0	5	529	12	12	0	0	NA	NA	NA	66	55	177	519	172	89	354	86	12	25	7	0.068	0.048	0.041
.	19.01.15-21.26.46-1-18948	263	25	25	5	0	5	572	21	21	0	0	NA	NA	NA	96	93	180	543	183	93	380	99	20	53	24	0.111	0.098	0.131
.	19.01.15-21.27.00-1-18949	291	35	35	10	0	10	548	34	34	0	0	NA	NA	NA	65	68	178	527	176	91	367	90	45	73	3	0.253	0.139	0.017
.	19.01.15-21.27.00-1-18950	171	15	15	1	0	1	533	12	12	0	0	NA	NA	NA	42	44	170	514	173	90	355	88	12	22	5	0.071	0.043	0.029
.	19.01.15-21.27.05-1-18951	229	71	71	20	0	14	544	64	64	0	0	NA	NA	NA	69	68	175	530	176	89	363	92	42	122	20	0.24	0.23	0.114
.	19.01.15-21.27.11-1-18952	86	3	3	1	0	1	506	2	2	0	0	NA	NA	NA	27	18	167	498	166	81	343	82	4	2	0	0.024	0.004	0
.	19.01.15-21.27.23-1-18965	117	9	9	3	0	3	523	7	7	0	0	NA	NA	NA	44	42	169	510	176	86	349	88	5	9	7	0.03	0.018	0.04
.	19.01.15-21.27.33-1-18973	175	23	23	4	0	2	529	20	20	0	0	NA	NA	NA	54	50	173	516	174	87	353	89	9	53	3	0.052	0.103	0.017
.	19.01.15-21.27.34-1-18975	146	6	6	1	0	1	520	5	5	0	0	NA	NA	NA	41	42	167	513	175	80	352	88	5	10	0	0.03	0.019	0
.	19.01.15-21.27.35-1-18976	259	37	37	7	0	7	548	33	33	0	0	NA	NA	NA	78	78	180	533	178	93	362	93	15	65	21	0.083	0.122	0.118
.	19.01.15-21.27.50-1-18993	34	1	1	0	0	0	0	0	0	0	0	NA	NA	NA	9	7	164	492	164	0	0	0	0	0	0	0	0	0
.	19.01.15-21.27.54-1-18994	441	70	70	23	0	17	592	61	61	0	0	NA	NA	NA	115	108	180	559	182	98	396	98	52	113	38	0.289	0.202	0.209
.	19.01.15-21.27.56-1-18995	154	22	22	9	0	8	539	18	18	0	0	NA	NA	NA	56	59	178	522	172	91	362	86	24	51	14	0.135	0.098	0.081
.	19.01.15-21.27.57-1-18996	353	87	87	27	0	22	583	79	79	0	0	NA	NA	NA	76	101	184	543	187	97	384	102	101	153	48	0.549	0.282	0.257
.	19.01.15-21.28.07-1-18997	116	6	6	2	0	2	516	5	5	0	0	NA	NA	NA	43	31	171	507	166	85	348	83	5	16	4	0.029	0.032	0.024
.	19.01.15-21.28.22-1-19013	121	10	10	1	0	1	526	8	8	0	0	NA	NA	NA	33	45	172	514	172	84	355	87	6	12	12	0.035	0.023	0.07
.	19.01.15-21.28.22-1-19015	332	69	69	13	0	10	570	61	61	0	0	NA	NA	NA	96	89	187	535	180	100	374	96	61	131	16	0.326	0.245	0.089
.	19.01.15-21.28.32-1-19024	306	60	60	23	0	17	566	59	59	0	0	NA	NA	NA	92	91	188	537	179	95	376	95	53	118	16	0.282	0.22	0.089
.	19.01.15-21.28.38-1-19043	67	3	3	1	0	1	510	2	2	0	0	NA	NA	NA	26	31	169	506	169	81	345	84	10	6	0	0.059	0.012	0
.	19.01.15-21.28.50-1-19044	34	1	1	0	0	0	0	0	0	0	0	NA	NA	NA	5	6	165	491	163	0	0	0	0	2	0	0	0.004	0
.	19.01.15-21.28.52-1-19045	209	16	16	4	0	4	527	15	15	0	0	NA	NA	NA	67	52	172	522	171	86	356	85	8	41	5	0.047	0.079	0.029
.	19.01.15-21.28.54-1-19046	267	17	17	6	0	5	575	16	16	0	0	NA	NA	NA	67	86	180	531	188	96	377	102	8	42	4	0.044	0.079	0.021
.	19.01.15-21.28.59-1-19048	150	13	13	3	0	3	526	12	12	0	0	NA	NA	NA	42	50	169	520	174	86	351	89	4	30	7	0.024	0.058	0.04
.	19.01.15-21.29.00-1-19049	150	9	9	0	0	0	522	8	8	0	0	NA	NA	NA	62	41	174	508	172	87	349	86	18	4	2	0.103	0.008	0.012
.	19.01.15-21.29.26-1-19062	251	52	52	20	0	15	540	49	49	0	0	NA	NA	NA	62	66	181	526	172	92	361	87	50	116	16	0.276	0.221	0.093
.	19.01.15-21.29.29-1-19066	150	16	16	6	0	4	542	13	13	0	0	NA	NA	NA	50	62	175	530	170	89	366	87	27	10	5	0.154	0.019	0.029
.	19.01.15-21.29.30-1-19068	114	16	16	2	0	2	509	15	15	0	0	NA	NA	NA	36	28	168	506	167	83	341	85	2	35	4	0.012	0.069	0.024
.	19.01.15-21.29.32-1-19070	122	6	6	0	0	0	519	5	5	0	0	NA	NA	NA	37	40	172	513	168	86	354	79	2	8	1	0.012	0.016	0.006
.	19.01.15-21.29.49-1-19089	119	5	5	0	0	0	512	4	4	0	0	NA	NA	NA	55	33	169	508	169	82	349	81	10	5	4	0.059	0.01	0.024
.	19.01.15-21.29.51-1-19090	193	18	18	5	0	3	532	15	15	0	0	NA	NA	NA	61	48	171	516	174	87	355	90	14	33	2	0.082	0.064	0.011
.	19.01.15-21.29.56-1-19091	34	1	1	0	0	0	0	0	0	0	0	NA	NA	NA	11	14	167	493	167	0	0	0	0	0	0	0	0	0
.	19.01.15-21.30.01-1-19092	34	1	1	0	0	0	0	0	0	0	0	NA	NA	NA	14	7	164	492	164	0	0	0	6	0	0	0.037	0	0
.	19.01.15-21.30.03-1-19097	63	2	2	0	0	0	303	1	1	0	0	NA	NA	NA	19	25	174	498	166	48	209	46	0	5	0	0	0.01	0
.	19.01.15-21.30.05-1-19098	265	59	59	16	0	16	550	58	58	0	0	NA	NA	NA	76	67	179	525	176	92	366	92	68	63	43	0.38	0.12	0.244
.	19.01.15-21.30.06-1-19099	30	1	1	1	0	1	0	0	0	0	0	NA	NA	NA	7	9	165	490	167	0	0	0	0	1	0	0	0.002	0
.	19.01.15-21.30.06-1-19100	118	15	15	2	0	2	513	13	13	0	0	NA	NA	NA	34	23	168	504	164	84	348	81	8	26	5	0.048	0.052	0.03
.	19.01.15-21.30.07-1-19101	61	2	2	0	0	0	512	0	0	0	0	NA	NA	NA	27	30	170	506	167	84	345	83	1	0	1	0.006	0	0.006
.	19.01.15-21.30.09-1-19102	31	1	1	0	0	0	0	0	0	0	0	NA	NA	NA	11	6	164	491	164	0	0	0	1	0	0	0.006	0	0
.	19.01.15-21.30.12-1-19104	63	3	3	2	0	2	508	2	2	0	0	NA	NA	NA	21	24	168	504	165	82	346	80	0	5	0	0	0.01	0
.	19.01.15-21.30.13-1-19105	185	26	26	6	0	5	540	23	23	0	0	NA	NA	NA	55	57	174	521	175	87	363	90	28	36	12	0.161	0.069	0.069
.	19.01.15-21.30.16-1-19116	267	19	19	8	0	5	562	13	13	0	0	NA	NA	NA	68	76	181	527	181	96	371	95	11	42	9	0.061	0.08	0.05
.	19.01.15-21.30.19-1-19119	173	8	8	0	0	0	540	7	7	0	0	NA	NA	NA	63	62	175	525	175	89	363	88	7	9	3	0.04	0.017	0.017
.	19.01.15-21.30.26-1-19131	120	10	10	3	0	2	512	8	8	0	0	NA	NA	NA	50	29	169	507	166	84	345	83	15	25	0	0.089	0.049	0
.	19.01.15-21.30.30-1-19140	30	1	1	0	0	0	0	0	0	0	0	NA	NA	NA	9	5	164	491	163	0	0	0	0	0	0	0	0	0
.	19.01.15-21.30.33-1-19144	59	2	2	0	0	0	503	1	1	0	0	NA	NA	NA	33	21	165	500	169	81	340	82	0	2	0	0	0.004	0
.	19.01.15-21.30.34-1-19145	255	27	27	3	0	2	560	23	23	0	0	NA	NA	NA	78	81	176	539	179	92	376	92	16	85	2	0.091	0.158	0.011
.	19.01.15-21.30.44-1-19161	120	9	9	4	0	3	520	7	7	0	0	NA	NA	NA	48	37	170	508	172	82	350	88	13	24	1	0.076	0.047	0.006
.	19.01.15-21.30.47-1-19162	352	70	70	20	0	16	587	60	60	0	0	NA	NA	NA	97	103	177	557	182	94	394	99	81	151	23	0.458	0.271	0.126
.	19.01.15-21.30.48-1-19163	100	9	9	3	0	2	511	7	7	0	0	NA	NA	NA	37	29	168	504	170	83	343	85	15	9	0	0.089	0.018	0
.	19.01.15-21.30.53-1-19164	35	1	1	0	0	0	0	0	0	0	0	NA	NA	NA	7	7	164	490	166	0	0	0	0	0	1	0	0	0.006
.	19.01.15-21.30.57-1-19165	31	1	1	0	0	0	0	0	0	0	0	NA	NA	NA	11	5	165	490	163	0	0	0	0	3	0	0	0.006	0
.	19.01.15-21.30.59-1-19166	93	9	9	4	0	4	517	7	7	0	0	NA	NA	NA	31	32	170	506	169	84	347	86	9	9	1	0.053	0.018	0.006
.	19.01.15-21.31.02-1-19167	116	4	4	1	0	1	520	3	3	0	0	NA	NA	NA	23	32	174	503	168	87	347	86	5	3	5	0.029	0.006	0.03
.	19.01.15-21.31.02-1-19168	121	8	8	3	0	3	527	6	6	0	0	NA	NA	NA	41	40	174	508	171	89	349	89	8	13	0	0.046	0.026	0
.	19.01.15-21.31.07-1-19190	119	11	11	5	0	5	529	9	9	0	0	NA	NA	NA	34	45	170	519	169	85	362	82	11	13	6	0.065	0.025	0.036
.	19.01.15-21.31.13-1-19211	238	29	29	12	0	10	551	26	26	0	0	NA	NA	NA	64	75	179	528	181	90	370	91	37	47	12	0.207	0.089	0.066
.	19.01.15-21.31.13-1-19212	39	1	1	1	0	1	0	0	0	0	0	NA	NA	NA	7	8	164	494	163	0	0	0	0	0	0	0	0	0
.	19.01.15-21.31.19-1-19219	58	2	2	2	0	2	154	1	1	0	0	NA	NA	NA	16	15	165	496	167	23	111	20	0	3	0	0	0.006	0
.	19.01.15-21.31.20-1-19221	89	6	6	1	0	1	517	5	5	0	0	NA	NA	NA	31	32	174	506	165	87	350	80	0	16	1	0	0.032	0.006
.	19.01.15-21.31.21-1-19223	174	18	18	7	0	6	541	17	17	0	0	NA	NA	NA	60	63	178	519	179	92	361	88	20	24	11	0.112	0.046	0.061
.	19.01.15-21.31.25-1-19228	292	49	49	13	0	10	560	47	47	0	0	NA	NA	NA	74	71	178	530	176	92	376	92	60	76	26	0.337	0.143	0.148
.	19.01.15-21.31.30-1-19233	35	1	1	0	0	0	0	0	0	0	0	NA	NA	NA	14	6	164	492	163	0	0	0	0	3	0	0	0.006	0
.	19.01.15-21.31.30-1-19234	90	4	4	1	0	1	505	2	2	0	0	NA	NA	NA	28	27	171	504	165	84	339	82	3	4	1	0.018	0.008	0.006
.	19.01.15-21.31.31-1-19237	147	12	12	0	0	0	526	10	10	0	0	NA	NA	NA	58	37	171	511	168	86	353	87	3	17	1	0.018	0.033	0.006
.	19.01.15-21.31.35-1-19240	352	28	28	12	0	9	579	27	27	0	0	NA	NA	NA	116	101	183	548	183	98	385	96	43	33	19	0.235	0.06	0.104
.	19.01.15-21.31.40-1-19256	121	20	20	3	0	3	518	19	19	0	0	NA	NA	NA	30	29	167	508	167	86	351	81	21	12	6	0.126	0.024	0.036
.	19.01.15-21.31.43-1-19257	265	43	43	12	0	7	540	40	40	0	0	NA	NA	NA	73	60	168	534	171	84	372	84	73	57	22	0.435	0.107	0.129
.	19.01.15-21.31.54-1-19258	56	2	2	1	0	1	507	1	1	0	0	NA	NA	NA	20	22	165	505	165	79	347	81	0	5	0	0	0.01	0
.	19.01.15-21.31.55-1-19259	117	7	7	5	0	4	532	6	6	0	0	NA	NA	NA	43	47	176	519	165	88	360	84	9	22	0	0.051	0.042	0
.	19.01.15-21.32.02-1-19260	59	2	2	0	0	0	103	1	1	0	0	NA	NA	NA	17	18	164	502	165	16	72	15	1	1	0	0.006	0.002	0
.	19.01.15-21.32.09-1-19261	271	36	36	2	0	2	574	33	33	0	0	NA	NA	NA	81	95	179	548	181	94	383	97	33	63	17	0.184	0.115	0.094
.	19.01.15-21.32.11-1-19262	33	1	1	0	0	0	0	0	0	0	0	NA	NA	NA	10	11	164	495	165	0	0	0	0	1	0	0	0.002	0
.	19.01.15-21.32.12-1-19263	64	3	3	2	0	1	504	2	2	0	0	NA	NA	NA	31	17	167	499	164	83	342	79	0	6	6	0	0.012	0.037
.	19.01.15-21.32.14-1-19265	117	7	7	2	0	2	514	6	6	0	0	NA	NA	NA	33	32	168	506	171	85	346	83	3	15	2	0.018	0.03	0.012
.	19.01.15-21.32.24-1-19284	94	5	5	0	0	0	522	3	3	0	0	NA	NA	NA	43	41	170	514	170	83	353	86	0	7	7	0	0.014	0.041
.	19.01.15-21.32.29-1-19290	243	39	39	16	0	15	550	36	36	0	0	NA	NA	NA	81	73	176	538	172	89	375	86	74	74	13	0.42	0.138	0.076
.	19.01.15-21.32.33-1-19298	116	8	8	0	0	0	529	7	7	0	0	NA	NA	NA	34	37	174	502	174	91	348	90	1	22	0	0.006	0.044	0
.	19.01.15-21.32.42-1-19315	61	2	2	0	0	0	50	0	0	0	0	NA	NA	NA	14	20	164	502	167	7	34	9	2	2	0	0.012	0.004	0
.	19.01.15-21.32.45-1-19316	34	1	1	0	0	0	0	0	0	0	0	NA	NA	NA	14	9	164	493	165	0	0	0	0	2	0	0	0.004	0
.	19.01.15-21.32.49-1-19317	187	14	14	2	0	2	552	11	11	0	0	NA	NA	NA	48	65	176	524	178	89	370	93	11	19	6	0.062	0.036	0.034
.	19.01.15-21.32.49-1-19318	236	12	12	1	0	1	570	11	11	0	0	NA	NA	NA	50	91	181	543	180	94	381	95	12	24	4	0.066	0.044	0.022
.	19.01.15-21.32.50-1-19319	64	3	3	1	0	1	511	2	2	0	0	NA	NA	NA	25	23	169	505	162	83	347	81	4	2	0	0.024	0.004	0
.	19.01.15-21.32.54-1-19320	67	3	3	1	0	1	250	2	2	0	0	NA	NA	NA	20	21	168	504	162	41	169	40	0	8	3	0	0.016	0.019
.	19.01.15-21.32.57-1-19321	34	1	1	0	0	0	0	0	0	0	0	NA	NA	NA	16	8	164	495	162	0	0	0	0	0	0	0	0	0
.	19.01.15-21.33.00-1-19322	179	14	14	7	0	5	549	12	12	0	0	NA	NA	NA	43	58	169	526	176	86	371	92	16	44	1	0.095	0.084	0.006
.	19.01.15-21.33.08-1-19323	34	1	1	0	0	0	0	0	0	0	0	NA	NA	NA	17	10	164	494	165	0	0	0	0	3	0	0	0.006	0
.	19.01.15-21.33.08-1-19324	99	6	6	1	0	1	510	4	4	0	0	NA	NA	NA	26	24	166	506	165	82	347	81	1	5	9	0.006	0.01	0.055
.	19.01.15-21.33.13-1-19325	61	2	2	0	0	0	508	1	1	0	0	NA	NA	NA	27	24	167	501	169	82	344	82	0	1	1	0	0.002	0.006
.	19.01.15-21.33.14-1-19327	211	9	9	2	0	2	546	6	6	0	0	NA	NA	NA	75	59	175	517	180	90	363	93	15	18	7	0.086	0.035	0.039
.	19.01.15-21.33.15-1-19329	148	6	6	4	0	3	518	5	5	0	0	NA	NA	NA	46	33	170	507	169	85	350	83	16	4	2	0.094	0.008	0.012
.	19.01.15-21.33.17-1-19332	303	62	62	25	0	22	579	56	56	0	0	NA	NA	NA	84	100	187	542	184	100	381	98	74	117	46	0.396	0.216	0.25
.	19.01.15-21.33.23-1-19339	122	9	9	2	0	2	526	7	7	0	0	NA	NA	NA	52	44	171	516	170	83	358	85	19	12	0	0.111	0.023	0
.	19.01.15-21.33.28-1-19342	61	2	2	0	0	0	405	1	1	0	0	NA	NA	NA	21	16	168	498	163	65	270	70	0	2	0	0	0.004	0
.	19.01.15-21.33.28-1-19343	35	1	1	1	0	1	0	0	0	0	0	NA	NA	NA	8	6	163	493	163	0	0	0	0	2	0	0	0.004	0
.	19.01.15-21.33.31-1-19349	323	25	25	5	0	2	579	24	24	0	0	NA	NA	NA	85	101	189	545	180	101	385	93	16	53	2	0.085	0.097	0.011
.	19.01.15-21.33.31-1-19350	130	23	23	2	0	2	521	21	21	0	0	NA	NA	NA	39	38	174	505	172	89	346	86	17	38	1	0.098	0.075	0.006
.	19.01.15-21.33.35-1-19354	234	35	35	8	0	6	553	30	30	0	0	NA	NA	NA	51	59	176	525	171	93	372	88	39	66	22	0.222	0.126	0.129
.	19.01.15-21.33.40-1-19370	58	2	2	1	0	1	302	1	1	0	0	NA	NA	NA	13	8	164	494	163	50	205	47	0	3	0	0	0.006	0
.	19.01.15-21.33.42-1-19371	268	24	24	3	0	3	555	21	21	0	0	NA	NA	NA	81	75	177	534	177	93	369	93	21	31	14	0.119	0.058	0.079
.	19.01.15-21.33.44-1-19372	274	21	21	7	0	4	568	19	19	0	0	NA	NA	NA	64	83	178	532	186	91	375	102	7	39	11	0.039	0.073	0.059
.	19.01.15-21.33.45-1-19373	34	1	1	0	0	0	0	0	0	0	0	NA	NA	NA	9	6	165	491	163	0	0	0	0	0	1	0	0	0.006
.	19.01.15-21.33.51-1-19374	243	37	37	9	0	6	555	34	34	0	0	NA	NA	NA	80	78	183	534	174	95	370	90	52	58	9	0.284	0.109	0.052
.	19.01.15-21.33.54-1-19375	62	3	3	0	0	0	99	1	1	0	0	NA	NA	NA	18	21	165	499	170	16	66	17	1	3	0	0.006	0.006	0
.	19.01.15-21.34.02-1-19377	124	20	20	4	0	4	530	18	18	0	0	NA	NA	NA	41	48	174	513	174	86	354	90	13	27	3	0.075	0.053	0.017
.	19.01.15-21.34.15-1-19380	589	61	61	17	0	12	656	56	56	0	0	NA	NA	NA	164	182	195	602	198	113	436	107	92	93	33	0.472	0.154	0.167
.	19.01.15-21.34.22-1-19394	266	28	28	7	0	7	574	23	23	0	0	NA	NA	NA	78	99	183	549	180	96	386	92	19	60	17	0.104	0.109	0.094
.	19.01.15-21.34.26-1-19399	38	1	1	1	0	1	0	0	0	0	0	NA	NA	NA	9	8	166	491	164	0	0	0	0	0	4	0	0	0.024
.	19.01.15-21.34.27-1-19400	64	3	3	1	0	1	298	2	2	0	0	NA	NA	NA	21	14	166	497	164	50	195	53	3	2	5	0.018	0.004	0.03
.	19.01.15-21.34.28-1-19401	237	28	28	7	0	6	541	23	23	0	0	NA	NA	NA	65	54	175	517	175	91	361	89	40	40	11	0.229	0.077	0.063
.	19.01.15-21.34.32-1-19408	100	12	12	2	0	2	520	10	10	0	0	NA	NA	NA	30	40	175	507	171	89	346	85	13	16	0	0.074	0.032	0
.	19.01.15-21.34.38-1-19425	60	2	2	0	0	0	505	1	1	0	0	NA	NA	NA	26	21	168	500	166	83	342	80	3	0	3	0.018	0	0.018
.	19.01.15-21.34.42-1-19426	385	50	50	13	0	12	574	46	46	0	0	NA	NA	NA	128	93	180	546	180	94	388	92	46	91	22	0.256	0.167	0.122
.	19.01.15-21.34.46-1-19427	470	69	69	14	0	11	616	65	65	0	0	NA	NA	NA	108	135	197	561	190	111	401	104	103	95	44	0.523	0.169	0.232
.	19.01.15-21.34.52-1-19429	62	2	2	0	0	0	508	1	1	0	0	NA	NA	NA	21	19	166	500	166	82	345	81	4	2	0	0.024	0.004	0
.	19.01.15-21.34.54-1-19430	91	3	3	0	0	0	523	2	2	0	0	NA	NA	NA	35	38	170	515	166	88	350	85	0	8	5	0	0.016	0.03
.	19.01.15-21.35.04-1-19431	377	52	52	13	0	7	582	48	48	0	0	NA	NA	NA	110	99	188	544	180	103	384	95	26	121	37	0.138	0.222	0.206
.	19.01.15-21.35.04-1-19432	125	17	17	1	0	1	522	13	13	0	0	NA	NA	NA	35	35	168	509	171	86	348	88	8	17	5	0.048	0.033	0.029
.	19.01.15-21.35.07-1-19433	176	14	14	7	0	7	536	12	12	0	0	NA	NA	NA	65	58	177	523	171	89	360	87	4	48	10	0.023	0.092	0.058
.	19.01.15-21.35.21-1-19444	296	41	41	13	0	11	569	37	37	0	0	NA	NA	NA	87	87	177	545	178	92	383	94	38	75	16	0.215	0.138	0.09
.	19.01.15-21.35.24-1-19446	251	36	36	11	0	7	543	30	30	0	0	NA	NA	NA	86	60	174	526	173	89	366	88	39	77	18	0.224	0.146	0.104
.	19.01.15-21.35.39-1-19471	88	4	4	0	0	0	515	3	3	0	0	NA	NA	NA	24	31	169	504	171	84	345	86	2	2	6	0.012	0.004	0.035
.	19.01.15-21.35.45-1-19472	33	1	1	0	0	0	0	0	0	0	0	NA	NA	NA	8	7	165	492	163	0	0	0	0	0	3	0	0	0.018
.	19.01.15-21.35.48-1-19473	90	4	4	1	0	1	520	3	3	0	0	NA	NA	NA	34	36	172	505	172	84	348	88	16	2	0	0.093	0.004	0
.	19.01.15-21.35.55-1-19474	60	2	2	0	0	0	508	1	1	0	0	NA	NA	NA	22	25	172	501	165	84	344	80	8	5	0	0.047	0.01	0
.	19.01.15-21.35.57-1-19475	60	4	4	0	0	0	507	3	3	0	0	NA	NA	NA	23	17	166	500	164	85	344	78	0	11	0	0	0.022	0
.	19.01.15-21.36.06-1-19477	31	1	1	0	0	0	0	0	0	0	0	NA	NA	NA	8	5	164	490	164	0	0	0	0	1	0	0	0.002	0
.	19.01.15-21.36.09-1-19478	94	11	11	1	0	1	510	9	9	0	0	NA	NA	NA	34	27	170	506	164	81	348	81	4	17	5	0.024	0.034	0.03
.	19.01.15-21.36.11-1-19479	325	70	70	21	0	15	575	66	66	0	0	NA	NA	NA	86	88	174	548	179	91	389	95	90	80	42	0.517	0.146	0.235
.	19.01.15-21.36.16-1-19483	34	1	1	0	0	0	0	0	0	0	0	NA	NA	NA	6	9	163	495	164	0	0	0	0	0	0	0	0	0
.	19.01.15-21.36.17-1-19485	94	5	5	0	0	0	513	3	3	0	0	NA	NA	NA	26	23	166	503	167	85	348	80	0	10	9	0	0.02	0.054
.	19.01.15-21.36.22-1-19498	34	1	1	0	0	0	0	0	0	0	0	NA	NA	NA	10	13	165	495	166	0	0	0	0	3	0	0	0.006	0
.	19.01.15-21.36.25-1-19502	90	5	5	1	0	1	513	4	4	0	0	NA	NA	NA	21	25	167	504	167	81	348	84	0	8	5	0	0.016	0.03
.	19.01.15-21.36.26-1-19506	172	10	10	5	0	4	536	9	9	0	0	NA	NA	NA	61	54	177	517	173	89	357	90	3	40	4	0.017	0.077	0.023
.	19.01.15-21.36.34-1-19514	66	2	2	0	0	0	502	0	0	0	0	NA	NA	NA	20	18	168	500	163	84	340	78	4	2	0	0.024	0.004	0
.	19.01.15-21.36.36-1-19515	394	62	62	15	0	9	594	58	58	0	0	NA	NA	NA	104	115	187	558	183	100	396	98	109	76	26	0.583	0.136	0.142
.	19.01.15-21.36.36-1-19516	89	4	4	0	0	0	523	3	3	0	0	NA	NA	NA	31	37	172	509	169	90	352	81	8	0	4	0.047	0	0.024
.	19.01.15-21.36.41-1-19532	188	12	12	2	0	1	539	10	10	0	0	NA	NA	NA	66	61	174	528	172	87	366	86	10	25	1	0.057	0.047	0.006
.	19.01.15-21.36.42-1-19533	59	2	2	1	0	1	0	1	1	0	0	NA	NA	NA	16	25	166	504	168	0	0	0	0	3	0	0	0.006	0
.	19.01.15-21.36.48-1-19534	292	35	35	15	0	8	568	33	33	0	0	NA	NA	NA	92	81	178	542	174	93	384	91	46	77	13	0.258	0.142	0.075
.	19.01.15-21.36.48-1-19535	218	16	16	6	0	4	544	15	15	0	0	NA	NA	NA	70	62	169	528	178	84	367	93	19	27	4	0.112	0.051	0.022
.	19.01.15-21.36.54-1-19536	62	3	3	0	0	0	509	2	2	0	0	NA	NA	NA	31	28	169	502	170	82	344	83	0	5	5	0	0.01	0.029
.	19.01.15-21.37.01-1-19537	177	8	8	1	0	1	530	5	5	0	0	NA	NA	NA	68	46	177	514	168	91	355	84	6	17	0	0.034	0.033	0
.	19.01.15-21.37.01-1-19538	90	8	8	4	0	4	509	6	6	0	0	NA	NA	NA	26	29	167	505	170	80	347	82	9	26	0	0.054	0.051	0
.	19.01.15-21.37.09-1-19539	176	11	11	1	0	1	533	10	10	0	0	NA	NA	NA	54	46	175	515	169	87	359	87	13	10	2	0.074	0.019	0.012
.	19.01.15-21.37.16-1-19543	272	30	30	7	0	5	549	28	28	0	0	NA	NA	NA	95	77	182	537	171	94	371	84	32	56	12	0.176	0.104	0.07
.	19.01.15-21.37.27-1-19554	205	22	22	9	0	4	537	19	19	0	0	NA	NA	NA	53	51	177	512	175	92	355	90	14	34	28	0.079	0.066	0.16
.	19.01.15-21.37.28-1-19555	271	45	45	12	0	7	571	42	42	0	0	NA	NA	NA	81	84	186	536	175	101	378	92	44	87	17	0.237	0.162	0.097
.	19.01.15-21.37.33-1-19563	91	4	4	1	0	1	526	3	3	0	0	NA	NA	NA	28	41	173	512	169	88	353	85	0	11	0	0	0.021	0
.	19.01.15-21.37.44-1-19580	96	4	4	1	0	0	513	3	3	0	0	NA	NA	NA	37	29	169	502	171	82	344	87	0	11	9	0	0.022	0.053
.	19.01.15-21.37.52-1-19581	84	6	6	2	0	0	511	4	4	0	0	NA	NA	NA	34	29	169	502	171	82	344	85	2	7	6	0.012	0.014	0.035
.	19.01.15-21.37.58-1-19582	214	26	26	9	0	8	544	23	23	0	0	NA	NA	NA	63	64	174	531	172	86	370	88	37	38	16	0.213	0.072	0.093
.	19.01.15-21.37.59-1-19583	266	17	17	4	0	3	556	14	14	0	0	NA	NA	NA	63	71	177	529	178	89	372	95	14	36	3	0.079	0.068	0.017
.	19.01.15-21.38.06-1-19584	127	8	8	1	0	1	515	7	7	0	0	NA	NA	NA	41	33	169	511	166	83	354	78	8	12	1	0.047	0.023	0.006
.	19.01.15-21.38.11-1-19585	114	8	8	0	0	0	518	7	7	0	0	NA	NA	NA	43	38	171	510	170	85	348	85	4	23	9	0.023	0.045	0.053
.	19.01.15-21.38.14-1-19586	144	14	14	7	0	6	523	12	12	0	0	NA	NA	NA	55	40	168	517	168	82	356	85	15	27	7	0.089	0.052	0.042
.	19.01.15-21.38.14-1-19587	150	12	12	2	0	2	531	10	10	0	0	NA	NA	NA	56	53	171	519	176	84	358	89	1	22	2	0.006	0.042	0.011
.	19.01.15-21.38.22-1-19603	63	5	5	1	0	1	515	4	4	0	0	NA	NA	NA	20	27	169	505	166	84	348	83	1	12	0	0.006	0.024	0
.	19.01.15-21.38.43-1-19631	33	1	1	0	0	0	0	0	0	0	0	NA	NA	NA	8	7	164	492	164	0	0	0	1	0	0	0.006	0	0
.	19.01.15-21.38.45-1-19632	31	1	1	0	0	0	0	0	0	0	0	NA	NA	NA	18	6	164	492	163	0	0	0	0	1	0	0	0.002	0
.	19.01.15-21.38.47-1-19633	178	39	39	15	0	13	537	37	37	0	0	NA	NA	NA	63	56	173	524	172	87	361	89	22	86	17	0.127	0.164	0.099
.	19.01.15-21.38.49-1-19634	150	10	10	2	0	2	528	9	9	0	0	NA	NA	NA	44	42	172	514	169	88	355	85	1	14	3	0.006	0.027	0.018
.	19.01.15-21.38.51-1-19635	149	5	5	2	0	2	534	4	4	0	0	NA	NA	NA	53	54	177	522	168	91	358	85	0	10	4	0	0.019	0.024
.	19.01.15-21.38.53-1-19636	33	1	1	0	0	0	0	0	0	0	0	NA	NA	NA	11	10	165	494	164	0	0	0	0	1	0	0	0.002	0
.	19.01.15-21.38.55-1-19637	34	1	1	0	0	0	0	0	0	0	0	NA	NA	NA	12	7	165	490	165	0	0	0	0	0	1	0	0	0.006
.	19.01.15-21.38.56-1-19639	63	2	2	0	0	0	305	1	1	0	0	NA	NA	NA	22	22	169	502	164	48	211	46	0	3	0	0	0.006	0
.	19.01.15-21.38.58-1-19640	61	3	3	2	0	2	513	2	2	0	0	NA	NA	NA	23	28	168	504	169	83	345	85	5	0	3	0.03	0	0.018
.	19.01.15-21.39.04-1-19641	88	10	10	0	0	0	509	8	8	0	0	NA	NA	NA	35	24	168	503	166	84	345	80	7	16	2	0.042	0.032	0.012
.	19.01.15-21.39.08-1-19642	271	23	23	8	0	7	557	21	21	0	0	NA	NA	NA	77	80	176	535	182	91	372	94	8	51	19	0.045	0.095	0.104
.	19.01.15-21.39.09-1-19643	319	67	67	24	0	19	562	61	61	0	0	NA	NA	NA	97	79	178	537	177	92	378	92	57	121	27	0.32	0.225	0.153
.	19.01.15-21.39.10-1-19644	34	1	1	1	0	1	0	0	0	0	0	NA	NA	NA	7	11	164	495	165	0	0	0	0	0	0	0	0	0
.	19.01.15-21.39.14-1-19645	245	21	21	4	0	3	557	19	19	0	0	NA	NA	NA	81	77	183	534	173	97	371	89	27	32	19	0.148	0.06	0.11
.	19.01.15-21.39.15-1-19647	64	2	2	1	0	1	519	1	1	0	0	NA	NA	NA	23	32	169	507	169	87	348	84	2	0	2	0.012	0	0.012
.	19.01.15-21.39.18-1-19651	163	8	8	1	0	1	527	6	6	0	0	NA	NA	NA	39	39	173	509	170	88	354	85	15	19	0	0.087	0.037	0
.	19.01.15-21.39.20-1-19655	146	13	13	3	0	3	537	11	11	0	0	NA	NA	NA	43	62	181	519	175	94	358	85	7	37	0	0.039	0.071	0
.	19.01.15-21.39.24-1-19660	179	24	24	8	0	6	547	22	22	0	0	NA	NA	NA	62	64	176	529	172	92	370	85	30	40	17	0.17	0.076	0.099
.	19.01.15-21.39.26-1-19662	54	2	2	0	0	0	205	1	1	0	0	NA	NA	NA	22	21	170	498	166	33	143	29	7	1	0	0.041	0.002	0
.	19.01.15-21.39.36-1-19685	63	2	2	1	0	1	449	1	1	0	0	NA	NA	NA	17	19	169	495	168	73	306	70	0	1	1	0	0.002	0.006
.	19.01.15-21.39.39-1-19686	209	42	42	13	0	10	538	38	38	0	0	NA	NA	NA	57	53	176	521	169	92	359	87	22	95	7	0.125	0.182	0.041
.	19.01.15-21.39.49-1-19688	57	2	2	0	0	0	102	0	0	0	0	NA	NA	NA	16	24	167	501	169	10	74	18	4	2	0	0.024	0.004	0
.	19.01.15-21.39.50-1-19689	61	2	2	2	0	2	516	1	1	0	0	NA	NA	NA	28	31	169	505	170	86	346	84	0	4	0	0	0.008	0
.	19.01.15-21.39.55-1-19690	181	27	27	3	0	2	533	25	25	0	0	NA	NA	NA	58	49	171	519	172	85	358	90	22	34	3	0.129	0.066	0.017
.	19.01.15-21.39.59-1-19691	33	1	1	0	0	0	0	0	0	0	0	NA	NA	NA	13	12	164	498	163	0	0	0	0	1	0	0	0.002	0
.	19.01.15-21.40.00-1-19692	189	24	24	7	0	4	530	21	21	0	0	NA	NA	NA	60	50	176	517	170	89	353	88	16	39	17	0.091	0.075	0.1
.	19.01.15-21.40.02-1-19697	59	2	2	1	0	1	202	1	1	0	0	NA	NA	NA	16	16	165	500	164	34	140	28	0	0	1	0	0	0.006
.	19.01.15-21.40.03-1-19698	242	58	58	14	0	11	538	52	52	0	0	NA	NA	NA	74	57	176	519	175	88	361	89	41	94	21	0.233	0.181	0.12
.	19.01.15-21.40.13-1-19700	87	5	5	1	0	1	521	4	4	0	0	NA	NA	NA	25	38	169	512	170	83	355	83	5	10	1	0.03	0.02	0.006
.	19.01.15-21.40.13-1-19701	32	1	1	0	0	0	0	0	0	0	0	NA	NA	NA	13	9	166	493	163	0	0	0	0	4	0	0	0.008	0
.	19.01.15-21.40.17-1-19706	60	3	3	0	0	0	513	2	2	0	0	NA	NA	NA	26	31	170	506	168	85	344	84	0	7	0	0	0.014	0
.	19.01.15-21.40.18-1-19708	92	4	4	1	0	1	506	3	3	0	0	NA	NA	NA	16	17	165	499	166	80	343	83	0	9	0	0	0.018	0
.	19.01.15-21.40.29-1-19734	233	21	21	7	0	6	552	18	18	0	0	NA	NA	NA	66	71	179	524	181	91	366	95	38	35	7	0.212	0.067	0.039
.	19.01.15-21.40.33-1-19738	300	39	39	7	0	5	585	37	37	0	0	NA	NA	NA	85	103	186	544	186	98	386	101	44	91	16	0.237	0.167	0.086
.	19.01.15-21.40.36-1-19755	261	45	45	3	0	2	572	39	39	0	0	NA	NA	NA	88	93	180	547	179	96	382	94	39	94	12	0.217	0.172	0.067
.	19.01.15-21.40.36-1-19756	150	6	6	1	0	1	519	3	3	0	0	NA	NA	NA	40	28	168	508	165	84	353	82	0	15	0	0	0.03	0
.	19.01.15-21.40.38-1-19757	300	38	38	12	0	10	575	35	35	0	0	NA	NA	NA	89	91	181	538	185	95	382	98	58	50	20	0.32	0.093	0.108
.	19.01.15-21.40.39-1-19758	62	2	2	1	0	1	201	1	1	0	0	NA	NA	NA	18	24	170	501	166	35	132	34	3	0	6	0.018	0	0.036
.	19.01.15-21.40.51-1-19759	91	7	7	1	0	0	529	5	5	0	0	NA	NA	NA	32	52	171	522	172	85	358	86	1	22	0	0.006	0.042	0
.	19.01.15-21.40.54-1-19760	149	11	11	3	0	1	531	9	9	0	0	NA	NA	NA	44	41	173	514	167	89	355	87	5	29	7	0.029	0.056	0.042
.	19.01.15-21.40.57-1-19761	115	5	5	1	0	1	526	4	4	0	0	NA	NA	NA	36	41	171	513	170	86	355	85	5	8	0	0.029	0.016	0
.	19.01.15-21.41.14-1-19763	211	65	65	17	0	13	530	61	61	0	0	NA	NA	NA	62	49	174	517	171	89	354	87	44	100	31	0.253	0.193	0.181
.	19.01.15-21.41.14-1-19765	351	50	50	9	0	6	560	46	46	0	0	NA	NA	NA	88	81	185	535	174	101	370	89	51	64	27	0.276	0.12	0.155
.	19.01.15-21.41.16-1-19768	152	8	8	1	0	0	537	6	6	0	0	NA	NA	NA	36	55	171	520	177	85	363	89	2	23	0	0.012	0.044	0
.	19.01.15-21.41.20-1-19772	122	10	10	0	0	0	520	7	7	0	0	NA	NA	NA	36	39	175	507	170	87	348	85	0	11	6	0	0.022	0.035
.	19.01.15-21.41.24-1-19778	148	15	15	5	0	4	526	14	14	0	0	NA	NA	NA	57	44	175	513	169	88	352	86	15	25	3	0.086	0.049	0.018
.	19.01.15-21.41.25-1-19779	118	6	6	1	0	1	531	5	5	0	0	NA	NA	NA	32	44	179	512	166	95	356	80	1	12	9	0.006	0.023	0.054
.	19.01.15-21.41.39-1-19804	92	6	6	1	0	0	517	5	5	0	0	NA	NA	NA	23	29	171	501	170	84	347	86	4	7	2	0.023	0.014	0.012
.	19.01.15-21.41.40-1-19805	454	46	46	17	0	11	613	39	39	0	0	NA	NA	NA	129	142	204	557	194	114	395	104	30	66	28	0.147	0.118	0.144
.	19.01.15-21.41.54-1-19806	33	1	1	0	0	0	0	0	0	0	0	NA	NA	NA	10	9	164	494	164	0	0	0	0	0	1	0	0	0.006
.	19.01.15-21.41.56-1-19807	153	7	7	0	0	0	508	6	6	0	0	NA	NA	NA	49	28	171	502	168	85	339	84	8	14	0	0.047	0.028	0
.	19.01.15-21.41.58-1-19808	456	90	90	29	0	19	599	85	85	0	0	NA	NA	NA	130	117	179	565	186	93	405	101	80	131	48	0.447	0.232	0.258
.	19.01.15-21.42.01-1-19809	30	1	1	0	0	0	0	0	0	0	0	NA	NA	NA	7	11	166	494	164	0	0	0	0	2	0	0	0.004	0
.	19.01.15-21.42.04-1-19810	298	48	48	9	0	6	569	44	44	0	0	NA	NA	NA	89	82	181	535	179	97	374	98	38	99	25	0.21	0.185	0.14
.	19.01.15-21.42.13-1-19811	62	2	2	0	0	0	505	1	1	0	0	NA	NA	NA	26	19	168	501	163	84	344	77	0	5	4	0	0.01	0.025
.	19.01.15-21.42.13-1-19812	147	10	10	1	0	1	528	7	7	0	0	NA	NA	NA	38	42	169	518	168	83	361	84	25	13	0	0.148	0.025	0
.	19.01.15-21.42.22-1-19823	33	1	1	0	0	0	0	0	0	0	0	NA	NA	NA	14	8	166	493	162	0	0	0	0	0	0	0	0	0
.	19.01.15-21.42.25-1-19834	149	12	12	4	0	3	529	11	11	0	0	NA	NA	NA	44	40	171	511	171	88	356	85	4	28	11	0.023	0.055	0.064
.	19.01.15-21.42.29-1-19842	63	2	2	0	0	0	506	1	1	0	0	NA	NA	NA	24	21	169	498	167	85	340	81	0	5	0	0	0.01	0
.	19.01.15-21.42.34-1-19847	215	14	14	1	0	0	540	13	13	0	0	NA	NA	NA	57	57	170	528	172	87	365	88	42	32	13	0.247	0.061	0.076
.	19.01.15-21.42.44-1-19864	153	7	7	2	0	2	525	6	6	0	0	NA	NA	NA	52	46	174	514	171	89	353	83	6	7	4	0.034	0.014	0.023
.	19.01.15-21.42.45-1-19865	153	26	26	6	0	6	532	22	22	0	0	NA	NA	NA	59	50	175	518	170	88	357	87	15	50	0	0.086	0.097	0
.	19.01.15-21.42.46-1-19866	150	9	9	2	0	1	522	7	7	0	0	NA	NA	NA	52	40	172	514	167	85	353	84	4	23	1	0.023	0.045	0.006
.	19.01.15-21.42.58-1-19867	464	76	76	25	0	19	604	73	73	0	0	NA	NA	NA	135	131	192	567	185	108	397	99	60	159	28	0.312	0.28	0.151
.	19.01.15-21.43.06-1-19868	122	7	7	1	0	1	507	6	6	0	0	NA	NA	NA	54	35	173	506	169	82	343	82	5	5	1	0.029	0.01	0.006
.	19.01.15-21.43.10-1-19869	179	15	15	3	0	2	539	14	14	0	0	NA	NA	NA	68	57	176	518	176	91	357	91	21	40	0	0.119	0.077	0
.	19.01.15-21.43.12-1-19870	143	17	17	2	0	2	529	14	14	0	0	NA	NA	NA	53	54	176	518	173	90	352	87	6	31	4	0.034	0.06	0.023
.	19.01.15-21.43.15-1-19873	63	3	3	2	0	1	504	2	2	0	0	NA	NA	NA	22	14	166	496	165	81	343	80	3	4	0	0.018	0.008	0
.	19.01.15-21.43.16-1-19875	170	16	16	5	0	4	530	13	13	0	0	NA	NA	NA	47	44	170	511	176	86	352	92	18	27	3	0.106	0.053	0.017
.	19.01.15-21.43.22-1-19883	591	64	64	16	0	16	628	57	57	0	0	NA	NA	NA	154	157	195	585	190	104	416	108	46	120	40	0.236	0.205	0.211
.	19.01.15-21.43.34-1-19894	325	41	41	8	0	7	573	39	39	0	0	NA	NA	NA	91	93	189	536	181	102	374	97	32	87	18	0.169	0.162	0.099
.	19.01.15-21.43.37-1-19910	144	16	16	3	0	3	542	15	15	0	0	NA	NA	NA	37	50	177	511	175	93	356	93	4	30	8	0.023	0.059	0.046
.	19.01.15-21.43.44-1-19911	411	39	39	7	0	7	608	37	37	0	0	NA	NA	NA	109	123	183	560	193	98	402	108	35	65	13	0.191	0.116	0.067
.	19.01.15-21.43.51-1-19912	86	5	5	1	0	1	522	4	4	0	0	NA	NA	NA	31	40	171	514	168	84	353	85	5	10	0	0.029	0.019	0
.	19.01.15-21.43.53-1-19913	106	7	7	3	0	3	527	6	6	0	0	NA	NA	NA	28	46	173	516	170	89	356	82	4	9	0	0.023	0.017	0
.	19.01.15-21.43.56-1-19914	236	40	40	12	0	10	549	38	38	0	0	NA	NA	NA	72	67	175	532	173	88	373	88	54	88	26	0.309	0.165	0.15
.	19.01.15-21.44.09-1-19916	32	1	1	0	0	0	0	0	0	0	0	NA	NA	NA	11	11	166	495	163	0	0	0	4	0	0	0.024	0	0
.	19.01.15-21.44.12-1-19917	151	13	13	1	0	1	526	11	11	0	0	NA	NA	NA	53	43	171	516	169	85	357	84	13	20	0	0.076	0.039	0
.	19.01.15-21.44.16-1-19921	30	1	1	0	0	0	0	0	0	0	0	NA	NA	NA	6	8	165	493	163	0	0	0	0	0	0	0	0	0
.	19.01.15-21.44.18-1-19924	89	3	3	0	0	0	506	2	2	0	0	NA	NA	NA	27	27	168	504	168	81	343	82	0	17	0	0	0.034	0
.	19.01.15-21.44.20-1-19927	151	20	20	12	0	8	536	17	17	0	0	NA	NA	NA	50	48	169	521	171	82	366	88	21	41	19	0.124	0.079	0.111
.	19.01.15-21.44.36-1-19967	89	4	4	2	0	2	520	3	3	0	0	NA	NA	NA	23	28	170	500	171	87	347	86	6	1	3	0.035	0.002	0.018
.	19.01.15-21.44.38-1-19968	92	4	4	2	0	2	507	3	3	0	0	NA	NA	NA	28	27	171	502	167	85	341	81	1	5	2	0.006	0.01	0.012
.	19.01.15-21.44.44-1-19969	262	38	38	13	0	10	556	33	33	0	0	NA	NA	NA	89	72	176	532	177	90	371	95	34	69	9	0.193	0.13	0.051
.	19.01.15-21.44.47-1-19970	120	11	11	4	0	2	512	9	9	0	0	NA	NA	NA	33	33	175	502	169	87	344	81	7	15	3	0.04	0.03	0.018
.	19.01.15-21.44.51-1-19972	35	1	1	1	0	1	0	0	0	0	0	NA	NA	NA	10	16	167	495	167	0	0	0	0	0	1	0	0	0.006
.	19.01.15-21.44.52-1-19973	380	68	68	15	0	10	589	65	65	0	0	NA	NA	NA	108	112	187	551	187	100	387	102	73	85	36	0.39	0.154	0.193
.	19.01.15-21.44.54-1-19974	293	34	34	7	0	6	577	29	29	0	0	NA	NA	NA	76	94	176	548	183	93	387	97	22	87	2	0.125	0.159	0.011
.	19.01.15-21.44.55-1-19975	269	10	10	3	0	2	552	8	8	0	0	NA	NA	NA	73	65	172	526	180	90	367	95	20	5	3	0.116	0.01	0.017
.	19.01.15-21.44.57-1-19976	455	60	60	14	0	13	608	55	55	0	0	NA	NA	NA	97	122	182	567	186	99	409	100	66	102	17	0.363	0.18	0.091
.	19.01.15-21.44.58-1-19977	87	3	3	1	0	1	515	2	2	0	0	NA	NA	NA	27	30	165	512	166	79	353	83	3	0	5	0.018	0	0.03
.	19.01.15-21.45.05-1-19978	292	63	63	13	0	8	562	55	55	0	0	NA	NA	NA	79	81	181	531	182	95	370	97	50	119	31	0.276	0.224	0.17
.	19.01.15-21.45.11-1-19980	150	7	7	0	0	0	521	5	5	0	0	NA	NA	NA	34	37	172	506	172	86	348	87	8	21	0	0.047	0.042	0
.	19.01.15-21.45.15-1-19983	119	6	6	2	0	2	512	5	5	0	0	NA	NA	NA	34	25	169	502	167	83	346	83	4	18	2	0.024	0.036	0.012
.	19.01.15-21.45.25-1-19994	260	60	60	23	0	19	567	56	56	0	0	NA	NA	NA	77	78	176	542	173	91	386	90	42	129	15	0.239	0.238	0.087
.	19.01.15-21.45.31-1-20000	59	3	3	1	0	0	512	2	2	0	0	NA	NA	NA	21	27	167	504	169	83	346	83	0	12	0	0	0.024	0
.	19.01.15-21.45.31-1-20001	31	1	1	1	0	1	0	0	0	0	0	NA	NA	NA	8	8	164	492	165	0	0	0	0	2	0	0	0.004	0
.	19.01.15-21.45.36-1-20004	59	2	2	1	0	0	503	1	1	0	0	NA	NA	NA	37	21	166	503	165	81	342	80	0	5	1	0	0.01	0.006
.	19.01.15-21.45.36-1-20020	179	17	17	2	0	2	539	16	16	0	0	NA	NA	NA	61	51	177	513	174	92	354	93	19	37	1	0.107	0.072	0.006
.	19.01.15-21.45.45-1-20047	235	53	53	8	0	7	549	48	48	0	0	NA	NA	NA	73	71	176	530	178	88	368	93	37	94	6	0.21	0.177	0.034
.	19.01.15-21.45.47-1-20048	60	2	2	2	0	2	514	1	1	0	0	NA	NA	NA	30	34	170	507	170	87	346	81	0	4	1	0	0.008	0.006
.	19.01.15-21.45.48-1-20049	212	36	36	6	0	5	551	31	31	0	0	NA	NA	NA	67	74	173	540	174	87	377	87	27	89	11	0.156	0.165	0.063
.	19.01.15-21.46.03-1-20051	322	64	64	17	0	13	578	59	59	0	0	NA	NA	NA	95	96	187	543	179	101	381	96	69	117	33	0.369	0.215	0.184
.	19.01.15-21.46.13-1-20052	268	19	19	4	0	3	552	16	16	0	0	NA	NA	NA	85	73	174	533	179	86	371	95	16	43	5	0.092	0.081	0.028
.	19.01.15-21.46.27-1-20075	192	14	14	4	0	4	526	13	13	0	0	NA	NA	NA	50	47	172	516	172	85	354	87	33	17	1	0.192	0.033	0.006
.	19.01.15-21.46.37-1-20098	97	10	10	3	0	3	519	9	9	0	0	NA	NA	NA	34	33	170	504	172	85	347	87	6	16	8	0.035	0.032	0.047
.	19.01.15-21.46.47-1-20099	95	5	5	1	0	1	523	4	4	0	0	NA	NA	NA	31	41	169	512	173	84	352	87	3	7	0	0.018	0.014	0
.	19.01.15-21.46.47-1-20100	123	11	11	1	0	1	513	10	10	0	0	NA	NA	NA	34	30	169	506	168	84	347	82	4	9	3	0.024	0.018	0.018
.	19.01.15-21.46.51-1-20101	150	16	16	3	0	3	523	15	15	0	0	NA	NA	NA	60	38	168	510	173	85	352	86	7	30	0	0.042	0.059	0
.	19.01.15-21.46.51-1-20102	347	21	21	3	0	3	592	19	19	0	0	NA	NA	NA	98	110	186	546	191	99	387	106	26	34	7	0.14	0.062	0.037
.	19.01.15-21.46.59-1-20103	272	17	17	4	0	4	574	16	16	0	0	NA	NA	NA	71	93	188	546	172	99	388	87	20	21	15	0.106	0.038	0.087
.	19.01.15-21.47.04-1-20104	140	15	15	0	0	0	529	14	14	0	0	NA	NA	NA	37	48	170	521	170	80	363	86	13	17	6	0.076	0.033	0.035
.	19.01.15-21.47.05-1-20105	240	30	30	13	0	9	552	27	27	0	0	NA	NA	NA	66	66	173	532	174	88	373	91	33	59	13	0.191	0.111	0.075
.	19.01.15-21.47.10-1-20106	141	9	9	2	0	1	530	8	8	0	0	NA	NA	NA	38	42	173	513	169	90	354	86	13	16	3	0.075	0.031	0.018
.	19.01.15-21.47.11-1-20107	207	16	16	5	0	4	533	14	14	0	0	NA	NA	NA	47	42	169	521	165	88	363	82	8	37	6	0.047	0.071	0.036
.	19.01.15-21.47.16-1-20110	32	1	1	0	0	0	0	0	0	0	0	NA	NA	NA	6	12	164	499	162	0	0	0	0	1	0	0	0.002	0
.	19.01.15-21.47.20-1-20118	35	1	1	0	0	0	0	0	0	0	0	NA	NA	NA	7	11	166	495	163	0	0	0	0	3	0	0	0.006	0
.	19.01.15-21.47.23-1-20120	177	15	15	2	0	2	531	13	13	0	0	NA	NA	NA	60	48	167	520	174	83	360	88	4	31	12	0.024	0.06	0.069
.	19.01.15-21.47.24-1-20122	91	3	3	0	0	0	517	1	1	0	0	NA	NA	NA	34	26	165	507	167	81	351	85	9	2	0	0.055	0.004	0
.	19.01.15-21.47.34-1-20132	209	10	10	4	0	2	556	7	7	0	0	NA	NA	NA	62	72	179	524	182	91	368	97	18	17	8	0.101	0.032	0.044
.	19.01.15-21.47.35-1-20148	381	49	49	10	0	8	602	45	45	0	0	NA	NA	NA	103	119	204	547	181	115	391	96	50	100	13	0.245	0.183	0.072
.	19.01.15-21.47.38-1-20149	355	60	60	12	0	11	578	52	52	0	0	NA	NA	NA	110	104	184	550	183	102	378	98	38	134	15	0.207	0.244	0.082
.	19.01.15-21.47.41-1-20152	243	14	14	2	0	2	549	13	13	0	0	NA	NA	NA	66	66	182	524	173	97	363	89	11	20	17	0.06	0.038	0.098
.	19.01.15-21.47.42-1-20153	62	2	2	0	0	0	450	1	1	0	0	NA	NA	NA	22	17	167	498	165	74	303	73	1	3	0	0.006	0.006	0
.	19.01.15-21.47.48-1-20154	299	40	40	14	0	11	565	38	38	0	0	NA	NA	NA	68	77	174	530	186	90	375	100	40	98	20	0.23	0.185	0.108
.	19.01.15-21.47.51-1-20155	257	55	55	10	0	7	562	54	54	0	0	NA	NA	NA	60	83	179	536	181	94	371	97	51	79	38	0.285	0.147	0.21
.	19.01.15-21.47.56-1-20156	282	51	51	14	0	10	562	44	44	0	0	NA	NA	NA	55	86	180	538	181	93	375	94	97	69	13	0.539	0.128	0.072
.	19.01.15-21.47.57-1-20157	33	1	1	1	0	1	0	0	0	0	0	NA	NA	NA	8	10	166	493	164	0	0	0	0	0	2	0	0	0.012
.	19.01.15-21.48.03-1-20158	260	28	28	8	0	6	545	25	25	0	0	NA	NA	NA	68	55	173	525	170	89	368	88	27	43	12	0.156	0.082	0.071
.	19.01.15-21.48.03-1-20159	38	1	1	1	0	1	0	0	0	0	0	NA	NA	NA	18	8	164	493	164	0	0	0	0	0	2	0	0	0.012
.	19.01.15-21.48.09-1-20160	93	7	7	1	0	0	510	4	4	0	0	NA	NA	NA	21	23	165	504	167	82	345	83	1	4	6	0.006	0.008	0.036
.	19.01.15-21.48.16-1-20164	122	5	5	1	0	1	521	4	4	0	0	NA	NA	NA	22	30	174	502	167	87	350	84	0	16	3	0	0.032	0.018
.	19.01.15-21.48.32-1-20187	119	14	14	4	0	4	528	11	11	0	0	NA	NA	NA	37	44	171	515	171	83	359	86	4	13	14	0.023	0.025	0.082
.	19.01.15-21.48.33-1-20188	99	9	9	2	0	2	517	8	8	0	0	NA	NA	NA	42	37	167	509	174	84	347	86	1	20	8	0.006	0.039	0.046
.	19.01.15-21.48.43-1-20206	150	18	18	4	0	4	534	16	16	0	0	NA	NA	NA	61	44	173	509	175	87	355	92	3	42	7	0.017	0.083	0.04
.	19.01.15-21.48.54-1-20207	93	4	4	2	0	2	509	3	3	0	0	NA	NA	NA	33	24	166	503	168	80	345	84	0	9	0	0	0.018	0
.	19.01.15-21.48.54-1-20208	178	32	32	12	0	9	543	28	28	0	0	NA	NA	NA	58	55	172	518	178	90	362	91	57	36	30	0.331	0.069	0.169
.	19.01.15-21.48.55-1-20209	177	20	20	4	0	3	542	16	16	0	0	NA	NA	NA	60	57	174	529	167	90	368	84	25	52	3	0.144	0.098	0.018
.	19.01.15-21.49.00-1-20212	259	50	50	12	0	10	558	44	44	0	0	NA	NA	NA	75	77	177	539	174	93	375	90	47	83	28	0.266	0.154	0.161
.	19.01.15-21.49.18-1-20218	92	6	6	0	0	0	522	4	4	0	0	NA	NA	NA	31	34	169	510	168	85	353	84	0	18	0	0	0.035	0
.	19.01.15-21.49.19-1-20219	236	22	22	4	0	2	558	20	20	0	0	NA	NA	NA	80	79	172	542	178	88	379	91	18	49	14	0.105	0.09	0.079
.	19.01.15-21.49.22-1-20224	34	1	1	1	0	1	0	0	0	0	0	NA	NA	NA	10	10	165	494	164	0	0	0	0	2	0	0	0.004	0
.	19.01.15-21.49.22-1-20225	146	13	13	2	0	2	531	12	12	0	0	NA	NA	NA	47	49	174	518	170	88	358	85	11	21	0	0.063	0.041	0
.	19.01.15-21.49.26-1-20229	236	86	86	20	0	17	540	79	79	0	0	NA	NA	NA	70	59	175	524	173	89	361	90	85	131	45	0.486	0.25	0.26
.	19.01.15-21.49.30-1-20234	120	17	17	3	0	2	528	13	13	0	0	NA	NA	NA	34	48	177	516	168	90	354	84	18	19	5	0.102	0.037	0.03
.	19.01.15-21.49.36-1-20253	152	7	7	3	0	1	532	6	6	0	0	NA	NA	NA	47	38	173	508	170	87	355	90	16	3	8	0.092	0.006	0.047
.	19.01.15-21.49.37-1-20254	31	1	1	0	0	0	0	0	0	0	0	NA	NA	NA	14	7	163	493	164	0	0	0	0	0	0	0	0	0
.	19.01.15-21.49.41-1-20255	119	8	8	4	0	4	515	7	7	0	0	NA	NA	NA	36	35	168	505	175	81	345	89	13	8	2	0.077	0.016	0.011
.	19.01.15-21.49.48-1-20256	475	58	58	15	0	11	615	53	53	0	0	NA	NA	NA	142	141	194	569	191	110	398	107	62	139	31	0.32	0.244	0.162
.	19.01.15-21.49.49-1-20258	210	17	17	3	0	2	556	16	16	0	0	NA	NA	NA	69	71	176	527	181	89	370	97	12	25	8	0.068	0.047	0.044
.	19.01.15-21.49.59-1-20259	65	4	4	0	0	0	508	2	2	0	0	NA	NA	NA	23	24	169	499	169	82	344	82	1	7	1	0.006	0.014	0.006
.	19.01.15-21.49.59-1-20260	61	2	2	0	0	0	349	1	1	0	0	NA	NA	NA	13	23	166	501	169	61	231	57	5	2	0	0.03	0.004	0
.	19.01.15-21.50.05-1-20265	146	9	9	2	0	2	524	8	8	0	0	NA	NA	NA	38	39	173	511	168	86	353	85	8	15	4	0.046	0.029	0.024
.	19.01.15-21.50.14-1-20268	89	3	3	1	0	0	516	2	2	0	0	NA	NA	NA	20	31	168	509	167	84	350	82	11	3	0	0.065	0.006	0
.	19.01.15-21.50.16-1-20271	37	1	1	0	0	0	0	0	0	0	0	NA	NA	NA	8	8	165	492	164	0	0	0	0	0	0	0	0	0
.	19.01.15-21.50.16-1-20272	152	26	26	5	0	4	527	24	24	0	0	NA	NA	NA	52	55	172	528	168	84	360	83	9	26	27	0.052	0.049	0.161
.	19.01.15-21.50.16-1-20273	146	23	23	7	0	6	535	21	21	0	0	NA	NA	NA	38	51	170	519	175	87	358	90	10	46	9	0.059	0.089	0.051
.	19.01.15-21.50.21-1-20279	202	60	60	18	0	14	555	56	56	0	0	NA	NA	NA	63	69	176	529	177	89	373	93	39	141	21	0.222	0.267	0.119
.	19.01.15-21.50.30-1-20303	348	46	46	12	0	6	586	42	42	0	0	NA	NA	NA	93	102	185	545	185	99	387	100	86	55	20	0.465	0.101	0.108
.	19.01.15-21.50.31-1-20305	94	8	8	1	0	1	510	6	6	0	0	NA	NA	NA	23	22	169	499	167	85	344	81	4	2	14	0.024	0.004	0.084
.	19.01.15-21.50.31-1-20307	119	11	11	2	0	2	525	10	10	0	0	NA	NA	NA	39	35	171	510	167	90	353	82	8	23	1	0.047	0.045	0.006
.	19.01.15-21.50.49-1-20324	144	8	8	2	0	1	520	7	7	0	0	NA	NA	NA	38	35	174	510	164	90	350	80	5	11	3	0.029	0.022	0.018
.	19.01.15-21.50.57-1-20325	121	6	6	0	0	0	535	5	5	0	0	NA	NA	NA	40	54	180	520	167	91	362	82	10	9	2	0.056	0.017	0.012
.	19.01.15-21.50.57-1-20326	403	34	34	13	0	9	614	30	30	0	0	NA	NA	NA	112	135	188	569	191	104	405	105	36	51	16	0.191	0.09	0.084
.	19.01.15-21.50.58-1-20327	36	1	1	1	0	1	0	0	0	0	0	NA	NA	NA	4	9	165	494	163	0	0	0	0	3	0	0	0.006	0
.	19.01.15-21.51.02-1-20328	64	4	4	0	0	0	505	3	3	0	0	NA	NA	NA	21	12	167	494	164	83	339	83	9	5	0	0.054	0.01	0
.	19.01.15-21.51.17-1-20334	92	4	4	2	0	2	513	3	3	0	0	NA	NA	NA	26	29	170	506	166	85	344	84	3	12	0	0.018	0.024	0
.	19.01.15-21.51.20-1-20338	91	3	3	0	0	0	516	2	2	0	0	NA	NA	NA	30	36	169	505	175	81	349	86	6	1	0	0.036	0.002	0
.	19.01.15-21.51.21-1-20340	318	75	75	19	0	15	564	68	68	0	0	NA	NA	NA	89	91	179	543	182	89	380	95	60	147	39	0.335	0.271	0.214
.	19.01.15-21.51.24-1-20344	80	4	4	0	0	0	513	3	3	0	0	NA	NA	NA	29	32	173	509	163	86	347	80	0	8	5	0	0.016	0.031
.	19.01.15-21.51.26-1-20347	30	1	1	0	0	0	0	0	0	0	0	NA	NA	NA	12	13	166	496	164	0	0	0	0	0	0	0	0	0
.	19.01.15-21.51.35-1-20355	91	4	4	1	0	1	505	3	3	0	0	NA	NA	NA	41	22	168	497	170	84	338	83	4	4	2	0.024	0.008	0.012
[truncated: 1 more rows]
