# Supplementary material for: Modelling targeted rabies vaccination strategies for a domestic dog population with heterogeneous roaming patterns
Source: PLoS Negl Trop Dis. 2019 Jul 8;13(7):e0007582. doi: 10.1371/journal.pntd.0007582 (PMC6638970; doi:10.1371/journal.pntd.0007582)
Supplement: S1 Zip file folder — The files contain a summary for each simulation for its respective scenario. The files are named first with the population structure (FP, ED, RD, SD) and then the specific vaccination strategy used for that scenario. (ZIP) [file pntd.0007582.s002.zip › Supp_Files/RD_E0.5_R0.7_S0.7_all_measuresReport.txt]

scenario	iteration	duration	tot_deaths	rabid_dogs	moved	mov_DK	movInfect	n_vacc	n_cull	detDogs_cull	contDogs_cull	reactCull	preemptVaccCov_dogLevel	reactVaccCov_dogLevel	mean_Rt	non_rabid_dead	born	nb_in_exp_cat	nb_in_roam_cat	nb_stayhome	nb_exp_vacc	nb_roam_vacc	nb_stayhome_vacc	nb_contacting_explorer	nb_contacting_roamer	nb_contacting_stayhome	contact_per_explorer	contact_per_roamer	contact_per_stayhome
.	19.01.15-19.13.15-1-344045	265	39	39	12	0	6	578	36	36	0	0	NA	NA	NA	78	67	181	528	171	95	366	117	19	83	27	0.105	0.157	0.158
.	19.01.15-19.13.15-1-344046	174	6	6	4	0	4	561	5	5	0	0	NA	NA	NA	44	37	176	502	172	91	349	121	5	5	1	0.028	0.01	0.006
.	19.01.15-19.13.15-1-344047	182	36	36	14	0	10	574	34	34	0	0	NA	NA	NA	54	56	173	523	173	90	362	122	25	87	4	0.145	0.166	0.023
.	19.01.15-19.13.15-1-344048	36	1	1	1	0	1	0	0	0	0	0	NA	NA	NA	7	10	164	494	165	0	0	0	0	0	3	0	0	0.018
.	19.01.15-19.13.15-1-344049	302	48	48	16	0	10	606	42	42	0	0	NA	NA	NA	86	97	182	545	183	95	385	126	60	84	16	0.33	0.154	0.087
.	19.01.15-19.13.15-1-344050	30	1	1	0	0	0	0	0	0	0	0	NA	NA	NA	6	5	164	491	163	0	0	0	0	0	0	0	0	0
.	19.01.15-19.13.15-1-344051	261	80	80	20	0	16	585	74	74	0	0	NA	NA	NA	77	82	174	542	179	86	377	122	80	137	31	0.46	0.253	0.173
.	19.01.15-19.13.15-1-344052	34	1	1	0	0	0	0	0	0	0	0	NA	NA	NA	7	6	164	493	162	0	0	0	0	0	1	0	0	0.006
.	19.01.15-19.13.17-1-344053	32	1	1	0	0	0	0	0	0	0	0	NA	NA	NA	5	8	164	494	163	0	0	0	0	0	0	0	0	0
.	19.01.15-19.13.17-1-344054	320	40	40	19	0	15	608	37	37	0	0	NA	NA	NA	94	95	183	545	180	95	385	128	35	92	19	0.191	0.169	0.106
.	19.01.15-19.13.18-1-344055	88	5	5	1	0	1	560	4	4	0	0	NA	NA	NA	22	39	169	517	166	86	359	115	1	10	0	0.006	0.019	0
.	19.01.15-19.13.19-1-344056	89	4	4	0	0	0	544	3	3	0	0	NA	NA	NA	31	27	165	508	167	80	350	114	0	13	4	0	0.026	0.024
.	19.01.15-19.13.32-1-344057	115	7	7	3	0	2	545	6	6	0	0	NA	NA	NA	26	30	166	512	165	81	349	115	17	4	6	0.102	0.008	0.036
.	19.01.15-19.13.33-1-344058	62	2	2	0	0	0	547	1	1	0	0	NA	NA	NA	24	34	174	508	165	86	349	112	0	2	1	0	0.004	0.006
.	19.01.15-19.13.35-1-344060	112	11	11	4	0	4	559	9	9	0	0	NA	NA	NA	33	46	175	511	173	87	353	119	9	28	2	0.051	0.055	0.012
.	19.01.15-19.13.46-1-344084	118	7	7	2	0	2	552	6	6	0	0	NA	NA	NA	37	36	168	512	169	84	353	115	4	16	4	0.024	0.031	0.024
.	19.01.15-19.14.02-1-344096	275	39	39	12	0	11	586	35	35	0	0	NA	NA	NA	85	75	175	541	172	89	378	119	35	88	8	0.2	0.163	0.047
.	19.01.15-19.14.08-1-344098	93	8	8	0	0	0	552	7	7	0	0	NA	NA	NA	35	37	167	514	169	81	357	114	14	10	0	0.084	0.019	0
.	19.01.15-19.14.10-1-344099	208	19	19	9	0	6	580	18	18	0	0	NA	NA	NA	69	66	179	523	177	95	364	121	14	65	3	0.078	0.124	0.017
.	19.01.15-19.14.21-1-344103	61	2	2	0	0	0	249	1	1	0	0	NA	NA	NA	15	18	167	501	163	38	158	53	0	0	3	0	0	0.018
.	19.01.15-19.14.25-1-344104	120	7	7	3	0	2	555	6	6	0	0	NA	NA	NA	42	45	171	515	172	87	353	115	7	13	10	0.041	0.025	0.058
.	19.01.15-19.14.26-1-344105	203	34	34	7	0	6	560	31	31	0	0	NA	NA	NA	64	48	169	515	177	85	353	122	38	54	4	0.225	0.105	0.023
.	19.01.15-19.14.26-1-344106	320	67	67	16	0	14	610	59	59	0	0	NA	NA	NA	90	104	188	551	178	102	386	122	36	119	24	0.191	0.216	0.135
.	19.01.15-19.14.29-1-344107	242	32	32	10	0	8	582	28	28	0	0	NA	NA	NA	65	65	174	526	178	88	369	125	43	58	14	0.247	0.11	0.079
.	19.01.15-19.14.33-1-344108	32	1	1	0	0	0	0	0	0	0	0	NA	NA	NA	5	8	165	492	164	0	0	0	0	2	0	0	0.004	0
.	19.01.15-19.14.36-1-344109	226	29	29	4	0	4	578	26	26	0	0	NA	NA	NA	71	60	177	515	181	93	357	128	34	44	15	0.192	0.085	0.083
.	19.01.15-19.14.50-1-344141	150	20	20	6	0	5	565	17	17	0	0	NA	NA	NA	52	54	172	525	170	86	361	118	34	54	3	0.198	0.103	0.018
.	19.01.15-19.14.53-1-344142	94	3	3	1	0	1	544	2	2	0	0	NA	NA	NA	21	23	165	504	167	81	348	115	3	6	1	0.018	0.012	0.006
.	19.01.15-19.15.07-1-344151	100	7	7	2	0	2	544	5	5	0	0	NA	NA	NA	23	27	165	509	166	81	351	112	2	11	0	0.012	0.022	0
.	19.01.15-19.15.07-1-344152	183	25	25	6	0	6	570	22	22	0	0	NA	NA	NA	54	58	178	522	171	92	359	119	25	72	6	0.14	0.138	0.035
.	19.01.15-19.15.08-1-344153	62	3	3	0	0	0	452	1	1	0	0	NA	NA	NA	15	20	169	500	164	71	284	97	1	0	3	0.006	0	0.018
.	19.01.15-19.15.09-1-344154	90	4	4	1	0	1	555	3	3	0	0	NA	NA	NA	33	35	171	512	165	87	355	113	9	15	0	0.053	0.029	0
.	19.01.15-19.15.19-1-344155	89	5	5	1	0	1	541	4	4	0	0	NA	NA	NA	25	31	167	509	168	81	344	116	1	6	0	0.006	0.012	0
.	19.01.15-19.15.19-1-344156	155	23	23	4	0	2	557	20	20	0	0	NA	NA	NA	54	45	170	513	175	84	353	120	64	40	11	0.376	0.078	0.063
.	19.01.15-19.15.23-1-344158	214	14	14	4	0	4	579	10	10	0	0	NA	NA	NA	64	62	178	526	171	93	367	119	8	40	11	0.045	0.076	0.064
.	19.01.15-19.15.24-1-344159	62	4	4	1	0	1	536	2	2	0	0	NA	NA	NA	34	22	166	503	166	79	344	113	0	5	4	0	0.01	0.024
.	19.01.15-19.15.25-1-344160	154	13	13	3	0	2	556	12	12	0	0	NA	NA	NA	50	43	171	517	168	86	355	115	1	22	1	0.006	0.043	0.006
.	19.01.15-19.15.26-1-344161	38	1	1	0	0	0	0	0	0	0	0	NA	NA	NA	11	3	163	489	164	0	0	0	0	3	0	0	0.006	0
.	19.01.15-19.15.35-1-344162	33	1	1	0	0	0	0	0	0	0	0	NA	NA	NA	8	10	165	492	166	0	0	0	0	0	0	0	0	0
.	19.01.15-19.15.35-1-344163	240	61	61	18	0	15	586	55	55	0	0	NA	NA	NA	62	71	176	536	172	91	375	120	52	156	15	0.295	0.291	0.087
.	19.01.15-19.15.39-1-344166	84	3	3	2	0	1	547	2	2	0	0	NA	NA	NA	34	32	168	507	170	82	348	117	4	4	0	0.024	0.008	0
.	19.01.15-19.15.47-1-344193	149	15	15	3	0	3	566	11	11	0	0	NA	NA	NA	50	46	177	514	168	93	356	117	1	42	3	0.006	0.082	0.018
.	19.01.15-19.15.56-1-344199	378	57	57	14	0	8	631	50	50	0	0	NA	NA	NA	105	108	186	546	189	101	391	139	65	118	19	0.349	0.216	0.101
.	19.01.15-19.15.57-1-344201	95	5	5	0	0	0	540	4	4	0	0	NA	NA	NA	36	21	170	496	168	82	342	116	1	12	7	0.006	0.024	0.042
.	19.01.15-19.16.06-1-344203	91	10	10	2	0	2	551	9	9	0	0	NA	NA	NA	22	28	169	505	167	85	352	114	7	30	1	0.041	0.059	0.006
.	19.01.15-19.16.16-1-344204	303	25	25	12	0	9	615	22	22	0	0	NA	NA	NA	81	97	181	546	183	99	388	128	59	44	5	0.326	0.081	0.027
.	19.01.15-19.16.16-1-344205	204	43	43	8	0	3	559	38	38	0	0	NA	NA	NA	73	52	171	522	172	83	358	118	34	85	25	0.199	0.163	0.145
.	19.01.15-19.16.17-1-344206	121	4	4	0	0	0	546	2	2	0	0	NA	NA	NA	39	33	170	506	170	84	346	116	1	12	0	0.006	0.024	0
.	19.01.15-19.16.22-1-344210	175	17	17	6	0	5	579	15	15	0	0	NA	NA	NA	72	66	171	534	174	85	372	122	35	32	0	0.205	0.06	0
.	19.01.15-19.16.24-1-344211	64	2	2	0	0	0	532	1	1	0	0	NA	NA	NA	26	12	167	496	162	83	338	111	0	6	0	0	0.012	0
.	19.01.15-19.16.32-1-344218	59	2	2	0	0	0	532	1	1	0	0	NA	NA	NA	27	17	165	503	162	79	339	114	2	1	0	0.012	0.002	0
.	19.01.15-19.16.44-1-344242	346	40	40	13	0	6	606	35	35	0	0	NA	NA	NA	72	99	179	544	189	94	375	137	42	108	4	0.235	0.199	0.021
.	19.01.15-19.16.48-1-344250	59	2	2	1	0	1	537	1	1	0	0	NA	NA	NA	25	24	166	504	167	80	347	110	0	2	4	0	0.004	0.024
.	19.01.15-19.16.48-1-344251	123	10	10	3	0	1	558	8	8	0	0	NA	NA	NA	27	43	172	514	170	85	357	116	13	12	3	0.076	0.023	0.018
.	19.01.15-19.17.00-1-344257	217	45	45	8	0	5	577	39	39	0	0	NA	NA	NA	51	59	172	531	169	89	372	116	42	110	9	0.244	0.207	0.053
.	19.01.15-19.17.18-1-344262	176	9	9	3	0	3	561	7	7	0	0	NA	NA	NA	36	47	169	517	174	82	359	120	9	15	6	0.053	0.029	0.034
.	19.01.15-19.17.22-1-344264	150	12	12	4	0	3	552	11	11	0	0	NA	NA	NA	56	34	166	512	169	81	354	117	12	36	0	0.072	0.07	0
.	19.01.15-19.17.31-1-344265	409	30	30	6	0	5	627	28	28	0	0	NA	NA	NA	112	113	189	544	193	104	385	138	57	46	28	0.302	0.085	0.145
.	19.01.15-19.17.40-1-344269	242	59	59	15	0	7	587	55	55	0	0	NA	NA	NA	71	79	173	539	180	89	373	125	66	106	28	0.382	0.197	0.156
.	19.01.15-19.17.41-1-344270	120	5	5	0	0	0	541	3	3	0	0	NA	NA	NA	44	26	168	503	168	85	342	114	0	12	0	0	0.024	0
.	19.01.15-19.17.49-1-344298	208	28	28	9	0	4	570	27	27	0	0	NA	NA	NA	68	55	167	527	174	81	368	121	17	85	8	0.102	0.161	0.046
.	19.01.15-19.17.54-1-344301	59	2	2	0	0	0	539	1	1	0	0	NA	NA	NA	29	22	169	501	165	85	342	112	0	6	0	0	0.012	0
.	19.01.15-19.17.56-1-344304	215	14	14	10	0	6	575	12	12	0	0	NA	NA	NA	71	58	174	524	173	88	365	122	16	25	13	0.092	0.048	0.075
.	19.01.15-19.17.58-1-344306	113	9	9	2	0	1	554	7	7	0	0	NA	NA	NA	24	35	173	508	167	86	352	116	13	7	4	0.075	0.014	0.024
.	19.01.15-19.18.05-1-344307	292	90	90	33	0	21	594	84	84	0	0	NA	NA	NA	80	82	180	540	175	95	376	123	79	156	27	0.439	0.289	0.154
.	19.01.15-19.18.07-1-344308	30	1	1	0	0	0	0	0	0	0	0	NA	NA	NA	3	12	166	495	164	0	0	0	2	0	0	0.012	0	0
.	19.01.15-19.18.09-1-344309	123	6	6	3	0	2	545	4	4	0	0	NA	NA	NA	33	29	168	504	170	86	345	114	0	18	2	0	0.036	0.012
.	19.01.15-19.18.11-1-344310	183	30	30	12	0	9	567	28	28	0	0	NA	NA	NA	57	53	175	520	171	88	359	120	35	81	13	0.2	0.156	0.076
.	19.01.15-19.18.18-1-344311	179	22	22	5	0	4	569	17	17	0	0	NA	NA	NA	53	44	168	514	175	85	362	122	11	45	7	0.065	0.088	0.04
.	19.01.15-19.18.24-1-344315	175	22	22	4	0	2	560	19	19	0	0	NA	NA	NA	57	60	178	524	171	84	361	115	35	27	6	0.197	0.052	0.035
.	19.01.15-19.18.25-1-344316	91	4	4	1	0	1	555	3	3	0	0	NA	NA	NA	26	44	173	516	168	86	354	115	4	8	3	0.023	0.016	0.018
.	19.01.15-19.18.25-1-344317	32	1	1	1	0	1	0	0	0	0	0	NA	NA	NA	8	5	165	490	163	0	0	0	0	0	1	0	0	0.006
.	19.01.15-19.18.27-1-344318	56	2	2	0	0	0	0	1	1	0	0	NA	NA	NA	7	22	166	499	170	0	0	0	0	1	0	0	0.002	0
.	19.01.15-19.18.31-1-344323	208	23	23	8	0	7	581	20	20	0	0	NA	NA	NA	68	77	183	536	171	96	367	118	26	50	6	0.142	0.093	0.035
.	19.01.15-19.18.41-1-344329	117	9	9	4	0	3	558	7	7	0	0	NA	NA	NA	38	41	173	509	172	87	351	120	16	35	0	0.092	0.069	0
.	19.01.15-19.18.41-1-344330	242	32	32	7	0	5	571	28	28	0	0	NA	NA	NA	70	61	177	528	169	90	367	114	19	45	12	0.107	0.085	0.071
.	19.01.15-19.18.56-1-344360	62	2	2	0	0	0	399	1	1	0	0	NA	NA	NA	18	18	167	499	165	59	258	82	0	4	2	0	0.008	0.012
.	19.01.15-19.18.57-1-344362	251	30	30	12	0	9	578	27	27	0	0	NA	NA	NA	80	70	175	529	179	89	365	124	33	69	10	0.189	0.13	0.056
.	19.01.15-19.19.00-1-344363	344	38	38	11	0	7	600	35	35	0	0	NA	NA	NA	105	88	177	546	178	91	383	126	68	82	11	0.384	0.15	0.062
.	19.01.15-19.19.01-1-344364	34	1	1	0	0	0	0	0	0	0	0	NA	NA	NA	10	10	166	493	164	0	0	0	0	0	0	0	0	0
.	19.01.15-19.19.05-1-344369	61	2	2	0	0	0	100	1	1	0	0	NA	NA	NA	21	18	169	495	167	18	56	26	1	0	0	0.006	0	0
.	19.01.15-19.19.07-1-344371	64	2	2	0	0	0	542	1	1	0	0	NA	NA	NA	28	32	173	506	166	83	347	112	0	0	2	0	0	0.012
.	19.01.15-19.19.07-1-344372	56	2	2	0	0	0	0	1	1	0	0	NA	NA	NA	13	12	165	496	164	0	0	0	2	1	0	0.012	0.002	0
.	19.01.15-19.19.12-1-344373	86	4	4	0	0	0	538	3	3	0	0	NA	NA	NA	36	23	170	502	164	86	339	113	0	6	4	0	0.012	0.024
.	19.01.15-19.19.14-1-344374	32	1	1	0	0	0	0	0	0	0	0	NA	NA	NA	8	9	164	493	165	0	0	0	0	0	0	0	0	0
.	19.01.15-19.19.14-1-344375	206	45	45	8	0	6	574	42	42	0	0	NA	NA	NA	58	58	171	522	178	88	363	123	57	88	10	0.333	0.169	0.056
.	19.01.15-19.19.16-1-344376	216	25	25	4	0	4	558	21	21	0	0	NA	NA	NA	63	44	172	514	171	89	351	118	28	37	12	0.163	0.072	0.07
.	19.01.15-19.19.19-1-344377	206	20	20	2	0	2	590	18	18	0	0	NA	NA	NA	45	76	184	530	175	97	370	123	17	53	7	0.092	0.1	0.04
.	19.01.15-19.19.23-1-344378	36	1	1	0	0	0	0	0	0	0	0	NA	NA	NA	12	5	164	492	162	0	0	0	0	0	1	0	0	0.006
.	19.01.15-19.19.27-1-344379	33	1	1	0	0	0	0	0	0	0	0	NA	NA	NA	15	5	164	490	164	0	0	0	0	0	8	0	0	0.049
.	19.01.15-19.19.28-1-344380	156	15	15	6	0	6	567	14	14	0	0	NA	NA	NA	53	56	177	527	165	91	366	110	12	28	1	0.068	0.053	0.006
.	19.01.15-19.19.30-1-344381	61	2	2	0	0	0	537	1	1	0	0	NA	NA	NA	35	31	166	506	172	81	343	113	0	4	0	0	0.008	0
.	19.01.15-19.19.43-1-344403	34	1	1	0	0	0	0	0	0	0	0	NA	NA	NA	13	12	166	492	167	0	0	0	0	0	0	0	0	0
.	19.01.15-19.19.45-1-344406	199	14	14	6	0	5	571	13	13	0	0	NA	NA	NA	56	60	176	523	174	88	366	117	6	40	1	0.034	0.076	0.006
.	19.01.15-19.19.46-1-344408	32	1	1	0	0	0	0	0	0	0	0	NA	NA	NA	8	18	168	497	166	0	0	0	0	0	0	0	0	0
.	19.01.15-19.19.49-1-344414	123	14	14	4	0	3	558	12	12	0	0	NA	NA	NA	45	45	174	511	173	89	349	120	11	25	1	0.063	0.049	0.006
.	19.01.15-19.19.54-1-344418	31	1	1	0	0	0	0	0	0	0	0	NA	NA	NA	11	10	164	497	162	0	0	0	0	0	0	0	0	0
.	19.01.15-19.19.55-1-344420	240	16	16	6	0	6	567	14	14	0	0	NA	NA	NA	89	58	180	524	167	92	360	115	25	30	12	0.139	0.057	0.072
.	19.01.15-19.19.56-1-344422	380	47	47	10	0	8	610	45	45	0	0	NA	NA	NA	92	95	178	551	179	94	389	127	47	112	16	0.264	0.203	0.089
.	19.01.15-19.19.56-1-344423	230	55	55	14	0	11	573	53	53	0	0	NA	NA	NA	60	55	173	524	171	85	366	122	56	75	23	0.324	0.143	0.135
.	19.01.15-19.19.56-1-344424	291	25	25	2	0	1	602	22	22	0	0	NA	NA	NA	80	85	179	536	183	93	377	132	28	38	4	0.156	0.071	0.022
.	19.01.15-19.20.00-1-344426	118	6	6	3	0	3	542	4	4	0	0	NA	NA	NA	31	27	166	507	167	80	351	111	5	11	0	0.03	0.022	0
.	19.01.15-19.20.19-1-344431	35	1	1	1	0	1	0	0	0	0	0	NA	NA	NA	8	9	164	495	163	0	0	0	0	0	0	0	0	0
.	19.01.15-19.20.22-1-344436	144	12	12	2	0	1	560	10	10	0	0	NA	NA	NA	38	34	166	512	169	83	357	120	11	23	10	0.066	0.045	0.059
.	19.01.15-19.20.22-1-344437	178	12	12	0	0	0	569	10	10	0	0	NA	NA	NA	58	56	177	514	178	91	352	126	29	8	4	0.164	0.016	0.022
.	19.01.15-19.20.23-1-344438	365	40	40	13	0	11	611	37	37	0	0	NA	NA	NA	91	92	181	547	177	96	390	125	66	78	16	0.365	0.143	0.09
.	19.01.15-19.20.24-1-344439	144	12	12	2	0	1	572	10	10	0	0	NA	NA	NA	49	55	173	523	172	89	365	118	8	11	20	0.046	0.021	0.116
.	19.01.15-19.20.29-1-344440	63	3	3	0	0	0	353	2	2	0	0	NA	NA	NA	12	18	163	501	167	47	237	69	3	3	1	0.018	0.006	0.006
.	19.01.15-19.20.57-1-344479	127	11	11	5	0	5	563	9	9	0	0	NA	NA	NA	39	48	172	519	170	88	359	116	9	18	9	0.052	0.035	0.053
.	19.01.15-19.21.00-1-344480	261	45	45	12	0	10	602	41	41	0	0	NA	NA	NA	76	88	180	547	174	94	386	122	47	89	18	0.261	0.163	0.103
.	19.01.15-19.21.01-1-344481	208	59	59	13	0	10	579	56	56	0	0	NA	NA	NA	67	68	175	528	178	90	367	122	64	68	34	0.366	0.129	0.191
.	19.01.15-19.21.01-1-344482	149	5	5	0	0	0	563	4	4	0	0	NA	NA	NA	45	41	170	514	170	87	358	118	3	8	0	0.018	0.016	0
.	19.01.15-19.21.08-1-344488	174	12	12	2	0	2	562	11	11	0	0	NA	NA	NA	56	45	168	523	167	83	364	115	15	12	0	0.089	0.023	0
.	19.01.15-19.21.19-1-344489	236	21	21	4	0	3	568	18	18	0	0	NA	NA	NA	77	60	176	524	173	92	358	118	37	30	5	0.21	0.057	0.029
.	19.01.15-19.21.21-1-344490	31	1	1	0	0	0	0	0	0	0	0	NA	NA	NA	7	9	165	494	163	0	0	0	0	0	0	0	0	0
.	19.01.15-19.21.21-1-344491	231	52	52	17	0	13	574	46	46	0	0	NA	NA	NA	68	61	171	527	176	87	364	123	59	103	8	0.345	0.195	0.045
.	19.01.15-19.21.25-1-344492	35	1	1	0	0	0	0	0	0	0	0	NA	NA	NA	10	14	164	500	163	0	0	0	0	0	0	0	0	0
.	19.01.15-19.21.27-1-344493	210	18	18	6	0	3	583	14	14	0	0	NA	NA	NA	51	64	174	530	173	89	373	121	32	30	23	0.184	0.057	0.133
.	19.01.15-19.21.29-1-344494	35	1	1	0	0	0	0	0	0	0	0	NA	NA	NA	8	5	164	492	162	0	0	0	0	2	0	0	0.004	0
.	19.01.15-19.21.31-1-344495	186	25	25	6	0	6	569	22	22	0	0	NA	NA	NA	55	55	178	517	173	89	362	118	32	50	5	0.18	0.097	0.029
.	19.01.15-19.21.32-1-344496	90	7	7	2	0	2	549	6	6	0	0	NA	NA	NA	27	30	167	506	170	81	349	119	0	17	4	0	0.034	0.024
.	19.01.15-19.21.34-1-344497	89	7	7	2	0	2	544	5	5	0	0	NA	NA	NA	36	23	165	503	168	80	346	118	4	5	0	0.024	0.01	0
.	19.01.15-19.21.50-1-344529	405	74	74	27	0	18	642	71	71	0	0	NA	NA	NA	112	137	187	577	186	98	408	136	72	148	26	0.385	0.256	0.14
.	19.01.15-19.21.50-1-344530	93	8	8	1	0	1	555	6	6	0	0	NA	NA	NA	39	45	168	520	170	84	357	114	13	7	4	0.077	0.013	0.024
.	19.01.15-19.21.53-1-344531	182	28	28	6	0	5	565	27	27	0	0	NA	NA	NA	61	51	175	517	172	89	357	119	28	61	13	0.16	0.118	0.076
.	19.01.15-19.22.00-1-344536	201	29	29	9	0	6	590	27	27	0	0	NA	NA	NA	71	83	179	540	177	92	374	124	54	41	16	0.302	0.076	0.09
.	19.01.15-19.22.07-1-344537	348	65	65	16	0	16	609	60	60	0	0	NA	NA	NA	97	91	183	537	184	97	380	132	49	132	27	0.268	0.246	0.147
.	19.01.15-19.22.12-1-344538	61	2	2	2	0	2	302	1	1	0	0	NA	NA	NA	17	22	165	502	168	43	192	67	2	1	0	0.012	0.002	0
.	19.01.15-19.22.12-1-344539	33	1	1	0	0	0	0	0	0	0	0	NA	NA	NA	12	6	164	492	163	0	0	0	0	0	2	0	0	0.012
.	19.01.15-19.22.12-1-344540	152	10	10	5	0	1	565	8	8	0	0	NA	NA	NA	44	48	175	514	172	89	356	120	20	26	6	0.114	0.051	0.035
.	19.01.15-19.22.14-1-344541	140	18	18	1	0	1	556	15	15	0	0	NA	NA	NA	56	38	169	512	170	84	355	117	13	19	8	0.077	0.037	0.047
.	19.01.15-19.22.23-1-344546	270	29	29	7	0	4	569	25	25	0	0	NA	NA	NA	94	66	180	525	174	92	360	117	42	35	9	0.233	0.067	0.052
.	19.01.15-19.22.36-1-344547	89	4	4	1	0	1	549	2	2	0	0	NA	NA	NA	31	31	170	503	171	83	349	117	0	6	2	0	0.012	0.012
.	19.01.15-19.22.38-1-344549	376	87	87	30	0	22	619	80	80	0	0	NA	NA	NA	96	112	181	564	180	95	399	125	120	133	20	0.663	0.236	0.111
.	19.01.15-19.22.39-1-344550	89	4	4	0	0	0	548	3	3	0	0	NA	NA	NA	32	32	169	508	168	83	350	115	5	9	0	0.03	0.018	0
.	19.01.15-19.22.40-1-344553	147	6	6	3	0	2	570	5	5	0	0	NA	NA	NA	50	57	174	521	175	89	357	124	12	14	0	0.069	0.027	0
.	19.01.15-19.22.47-1-344579	60	2	2	2	0	2	541	1	1	0	0	NA	NA	NA	29	23	167	504	165	84	344	113	0	1	4	0	0.002	0.024
.	19.01.15-19.22.49-1-344582	284	72	72	19	0	13	593	65	65	0	0	NA	NA	NA	65	88	189	533	179	99	370	124	90	123	12	0.476	0.231	0.067
.	19.01.15-19.22.54-1-344585	392	51	51	20	0	13	632	45	45	0	0	NA	NA	NA	110	119	186	553	193	98	394	140	39	124	21	0.21	0.224	0.109
.	19.01.15-19.22.59-1-344589	210	33	33	16	0	11	578	30	30	0	0	NA	NA	NA	65	71	177	530	177	91	362	125	39	74	13	0.22	0.14	0.073
.	19.01.15-19.22.59-1-344590	146	16	16	4	0	3	558	15	15	0	0	NA	NA	NA	48	42	171	512	172	87	355	116	8	52	2	0.047	0.102	0.012
.	19.01.15-19.23.09-1-344595	88	9	9	1	0	0	554	8	8	0	0	NA	NA	NA	33	39	171	511	170	87	351	116	0	19	8	0	0.037	0.047
.	19.01.15-19.23.27-1-344596	207	71	71	21	0	19	570	69	69	0	0	NA	NA	NA	70	57	171	517	182	86	356	128	87	142	18	0.509	0.275	0.099
.	19.01.15-19.23.28-1-344597	287	84	84	25	0	20	595	74	74	0	0	NA	NA	NA	84	84	183	533	181	95	372	128	92	143	29	0.503	0.268	0.16
.	19.01.15-19.23.29-1-344598	122	12	12	3	0	3	557	11	11	0	0	NA	NA	NA	52	45	174	514	170	87	351	119	24	23	6	0.138	0.045	0.035
.	19.01.15-19.23.30-1-344599	449	48	48	8	0	7	636	45	45	0	0	NA	NA	NA	155	129	192	567	183	105	401	130	57	103	15	0.297	0.182	0.082
.	19.01.15-19.23.44-1-344624	31	1	1	0	0	0	0	0	0	0	0	NA	NA	NA	7	3	163	490	163	0	0	0	0	2	0	0	0.004	0
.	19.01.15-19.23.46-1-344626	136	11	11	3	0	2	558	9	9	0	0	NA	NA	NA	47	48	170	519	172	87	355	116	9	14	4	0.053	0.027	0.023
.	19.01.15-19.24.01-1-344638	89	3	3	1	0	1	543	2	2	0	0	NA	NA	NA	36	30	169	504	170	83	347	113	0	0	10	0	0	0.059
.	19.01.15-19.24.08-1-344640	296	16	16	4	0	4	597	15	15	0	0	NA	NA	NA	93	81	178	539	177	93	380	124	12	39	16	0.067	0.072	0.09
.	19.01.15-19.24.09-1-344641	63	3	3	0	0	0	533	2	2	0	0	NA	NA	NA	16	12	165	496	164	80	340	113	7	0	0	0.042	0	0
.	19.01.15-19.24.16-1-344642	88	4	4	0	0	0	552	3	3	0	0	NA	NA	NA	33	36	167	509	173	81	352	119	5	11	0	0.03	0.022	0
.	19.01.15-19.24.21-1-344643	32	1	1	0	0	0	0	0	0	0	0	NA	NA	NA	7	5	164	490	164	0	0	0	0	0	0	0	0	0
.	19.01.15-19.24.21-1-344644	93	4	4	0	0	0	540	3	3	0	0	NA	NA	NA	34	32	168	506	171	82	346	112	8	4	2	0.048	0.008	0.012
.	19.01.15-19.24.23-1-344648	59	2	2	0	0	0	542	1	1	0	0	NA	NA	NA	20	24	166	506	165	83	346	113	0	4	1	0	0.008	0.006
.	19.01.15-19.24.27-1-344649	175	12	12	2	0	2	554	11	11	0	0	NA	NA	NA	60	41	173	509	172	86	349	119	12	20	4	0.069	0.039	0.023
.	19.01.15-19.24.32-1-344650	30	1	1	0	0	0	0	0	0	0	0	NA	NA	NA	7	3	164	489	163	0	0	0	0	6	0	0	0.012	0
.	19.01.15-19.24.33-1-344651	272	21	21	8	0	7	596	20	20	0	0	NA	NA	NA	69	81	176	536	182	91	376	129	16	42	11	0.091	0.078	0.06
.	19.01.15-19.24.35-1-344652	235	19	19	7	0	3	574	18	18	0	0	NA	NA	NA	83	67	182	524	174	93	363	118	34	35	9	0.187	0.067	0.052
.	19.01.15-19.24.38-1-344654	121	11	11	5	0	3	555	10	10	0	0	NA	NA	NA	43	37	168	512	170	83	357	115	8	23	4	0.048	0.045	0.024
.	19.01.15-19.24.43-1-344676	231	64	64	18	0	12	561	59	59	0	0	NA	NA	NA	67	42	174	511	170	89	355	117	55	125	14	0.316	0.245	0.082
.	19.01.15-19.24.47-1-344683	270	28	28	9	0	8	586	26	26	0	0	NA	NA	NA	76	69	180	526	176	95	368	123	38	55	7	0.211	0.105	0.04
.	19.01.15-19.24.49-1-344686	177	14	14	2	0	2	557	12	12	0	0	NA	NA	NA	54	47	179	512	169	91	352	114	3	19	11	0.017	0.037	0.065
.	19.01.15-19.24.52-1-344688	37	1	1	0	0	0	0	0	0	0	0	NA	NA	NA	5	12	166	496	163	0	0	0	0	0	4	0	0	0.025
.	19.01.15-19.24.55-1-344691	30	1	1	0	0	0	0	0	0	0	0	NA	NA	NA	5	7	164	494	162	0	0	0	0	2	0	0	0.004	0
.	19.01.15-19.24.57-1-344694	63	3	3	3	0	3	539	1	1	0	0	NA	NA	NA	29	28	166	503	172	80	342	117	0	8	0	0	0.016	0
.	19.01.15-19.25.00-1-344695	287	55	55	23	0	15	590	51	51	0	0	NA	NA	NA	94	79	173	542	177	85	382	123	69	111	15	0.399	0.205	0.085
.	19.01.15-19.25.06-1-344696	253	23	23	7	0	4	582	20	20	0	0	NA	NA	NA	84	75	179	534	175	92	371	119	22	40	7	0.123	0.075	0.04
.	19.01.15-19.25.10-1-344701	59	2	2	1	0	1	352	1	1	0	0	NA	NA	NA	13	18	164	499	168	50	223	79	0	2	0	0	0.004	0
.	19.01.15-19.25.12-1-344702	272	73	73	13	0	6	599	69	69	0	0	NA	NA	NA	73	89	176	547	179	92	380	127	60	132	49	0.341	0.241	0.274
.	19.01.15-19.25.15-1-344703	30	1	1	0	0	0	0	0	0	0	0	NA	NA	NA	7	8	164	494	163	0	0	0	0	0	0	0	0	0
.	19.01.15-19.25.16-1-344704	184	27	27	9	0	7	569	24	24	0	0	NA	NA	NA	51	49	171	517	174	87	362	120	28	48	14	0.164	0.093	0.08
.	19.01.15-19.25.19-1-344705	87	3	3	0	0	0	551	2	2	0	0	NA	NA	NA	28	34	169	513	165	84	354	113	1	4	1	0.006	0.008	0.006
.	19.01.15-19.25.21-1-344707	127	7	7	1	0	1	555	6	6	0	0	NA	NA	NA	42	37	171	509	170	85	351	119	3	14	0	0.018	0.028	0
.	19.01.15-19.25.32-1-344708	308	32	32	12	0	8	604	30	30	0	0	NA	NA	NA	107	92	179	547	179	93	386	125	28	63	13	0.156	0.115	0.073
.	19.01.15-19.25.33-1-344709	182	16	16	6	0	5	573	15	15	0	0	NA	NA	NA	69	64	177	524	176	92	363	118	21	22	18	0.119	0.042	0.102
.	19.01.15-19.25.40-1-344713	174	21	21	5	0	4	566	20	20	0	0	NA	NA	NA	70	49	177	512	173	92	352	122	32	33	12	0.181	0.064	0.069
.	19.01.15-19.25.42-1-344732	126	18	18	9	0	9	556	15	15	0	0	NA	NA	NA	33	39	172	508	172	88	348	120	22	24	6	0.128	0.047	0.035
.	19.01.15-19.26.00-1-344746	303	47	47	13	0	10	603	45	45	0	0	NA	NA	NA	89	92	181	539	185	95	375	133	51	101	18	0.282	0.187	0.097
.	19.01.15-19.26.01-1-344747	118	5	5	0	0	0	567	4	4	0	0	NA	NA	NA	29	46	170	515	174	87	359	121	4	15	0	0.024	0.029	0
.	19.01.15-19.26.03-1-344748	117	10	10	4	0	3	550	8	8	0	0	NA	NA	NA	32	37	171	509	170	84	350	116	12	13	1	0.07	0.026	0.006
.	19.01.15-19.26.17-1-344750	114	4	4	2	0	2	548	2	2	0	0	NA	NA	NA	33	32	167	508	170	84	348	116	6	4	2	0.036	0.008	0.012
.	19.01.15-19.26.18-1-344751	34	1	1	0	0	0	0	0	0	0	0	NA	NA	NA	9	11	166	494	164	0	0	0	0	0	1	0	0	0.006
.	19.01.15-19.26.18-1-344752	33	1	1	0	0	0	0	0	0	0	0	NA	NA	NA	16	11	166	493	165	0	0	0	0	0	0	0	0	0
.	19.01.15-19.26.19-1-344753	58	3	3	0	0	0	532	2	2	0	0	NA	NA	NA	26	19	170	498	164	83	337	112	2	7	0	0.012	0.014	0
.	19.01.15-19.26.21-1-344754	183	23	23	7	0	7	563	20	20	0	0	NA	NA	NA	55	49	171	518	173	89	355	119	37	33	3	0.216	0.064	0.017
.	19.01.15-19.26.22-1-344755	209	23	23	3	0	3	592	22	22	0	0	NA	NA	NA	60	76	180	530	179	96	368	128	22	43	14	0.122	0.081	0.078
.	19.01.15-19.26.25-1-344759	180	18	18	4	0	4	570	16	16	0	0	NA	NA	NA	42	53	174	521	171	90	364	116	23	37	3	0.132	0.071	0.018
.	19.01.15-19.26.25-1-344760	199	47	47	15	0	9	562	45	45	0	0	NA	NA	NA	59	47	171	512	177	86	352	124	57	97	0	0.333	0.189	0
.	19.01.15-19.26.32-1-344767	91	4	4	1	0	1	537	2	2	0	0	NA	NA	NA	28	24	169	501	167	81	343	113	0	3	2	0	0.006	0.012
.	19.01.15-19.26.33-1-344768	86	4	4	1	0	1	536	3	3	0	0	NA	NA	NA	32	24	167	505	165	81	342	113	7	1	0	0.042	0.002	0
.	19.01.15-19.26.52-1-344800	116	5	5	0	0	0	562	4	4	0	0	NA	NA	NA	44	47	168	515	177	85	351	126	2	3	4	0.012	0.006	0.023
.	19.01.15-19.26.53-1-344801	66	4	4	3	0	1	544	3	3	0	0	NA	NA	NA	28	26	172	503	164	87	345	112	5	5	0	0.029	0.01	0
.	19.01.15-19.26.55-1-344804	34	1	1	0	0	0	0	0	0	0	0	NA	NA	NA	7	9	163	495	164	0	0	0	0	0	0	0	0	0
.	19.01.15-19.26.56-1-344806	118	9	9	3	0	3	543	6	6	0	0	NA	NA	NA	31	32	167	508	170	83	345	115	0	8	8	0	0.016	0.047
.	19.01.15-19.26.57-1-344808	63	2	2	1	0	1	353	1	1	0	0	NA	NA	NA	15	24	165	506	166	55	224	74	0	0	1	0	0	0.006
.	19.01.15-19.26.57-1-344809	34	1	1	0	0	0	0	0	0	0	0	NA	NA	NA	13	5	164	491	163	0	0	0	0	1	0	0	0.002	0
.	19.01.15-19.27.03-1-344810	90	7	7	1	0	1	546	5	5	0	0	NA	NA	NA	29	34	172	507	168	85	347	114	2	6	4	0.012	0.012	0.024
.	19.01.15-19.27.07-1-344811	151	10	10	1	0	1	554	7	7	0	0	NA	NA	NA	51	43	173	514	169	86	350	118	0	21	4	0	0.041	0.024
.	19.01.15-19.27.09-1-344816	87	4	4	0	0	0	537	3	3	0	0	NA	NA	NA	43	23	168	501	167	84	341	112	4	5	3	0.024	0.01	0.018
.	19.01.15-19.27.11-1-344817	266	28	28	13	0	8	590	26	26	0	0	NA	NA	NA	71	82	181	538	176	92	376	122	34	62	6	0.188	0.115	0.034
.	19.01.15-19.27.18-1-344818	57	2	2	0	0	0	148	0	0	0	0	NA	NA	NA	28	13	164	498	164	25	96	27	0	4	0	0	0.008	0
.	19.01.15-19.27.18-1-344819	33	1	1	1	0	1	0	0	0	0	0	NA	NA	NA	8	8	163	496	162	0	0	0	0	1	0	0	0.002	0
.	19.01.15-19.27.20-1-344820	220	25	25	7	0	6	577	24	24	0	0	NA	NA	NA	66	66	178	525	176	92	362	123	31	23	4	0.174	0.044	0.023
.	19.01.15-19.27.21-1-344822	128	4	4	1	0	1	558	3	3	0	0	NA	NA	NA	55	40	169	510	174	86	353	119	12	5	0	0.071	0.01	0
.	19.01.15-19.27.26-1-344823	89	7	7	2	0	1	549	5	5	0	0	NA	NA	NA	42	40	167	515	171	84	349	116	16	2	15	0.096	0.004	0.088
.	19.01.15-19.27.29-1-344824	166	21	21	5	0	3	574	20	20	0	0	NA	NA	NA	71	61	176	525	173	92	364	118	11	33	4	0.062	0.063	0.023
.	19.01.15-19.27.36-1-344825	33	1	1	0	0	0	0	0	0	0	0	NA	NA	NA	9	11	165	496	163	0	0	0	0	0	0	0	0	0
.	19.01.15-19.27.36-1-344826	57	2	2	0	0	0	302	0	0	0	0	NA	NA	NA	16	13	165	496	165	42	196	64	0	0	2	0	0	0.012
.	19.01.15-19.27.37-1-344827	269	47	47	12	0	7	601	45	45	0	0	NA	NA	NA	71	82	187	535	173	104	377	120	56	121	9	0.299	0.226	0.052
.	19.01.15-19.27.41-1-344832	36	1	1	0	0	0	0	0	0	0	0	NA	NA	NA	6	6	163	493	163	0	0	0	0	0	2	0	0	0.012
.	19.01.15-19.27.41-1-344833	56	2	2	1	0	1	102	1	1	0	0	NA	NA	NA	15	19	166	502	164	12	63	27	0	5	0	0	0.01	0
.	19.01.15-19.27.44-1-344852	144	5	5	2	0	2	551	4	4	0	0	NA	NA	NA	45	33	166	512	168	81	354	116	12	6	0	0.072	0.012	0
.	19.01.15-19.27.45-1-344853	96	5	5	3	0	3	537	4	4	0	0	NA	NA	NA	38	30	172	503	168	83	343	111	0	19	4	0	0.038	0.024
.	19.01.15-19.27.48-1-344861	229	49	49	21	0	14	591	46	46	0	0	NA	NA	NA	74	85	176	546	176	90	381	120	57	85	2	0.324	0.156	0.011
.	19.01.15-19.27.49-1-344863	92	6	6	3	0	3	548	5	5	0	0	NA	NA	NA	31	29	168	506	168	84	347	117	0	18	0	0	0.036	0
.	19.01.15-19.28.00-1-344869	263	19	19	4	0	3	595	16	16	0	0	NA	NA	NA	71	84	175	540	182	91	375	129	28	23	9	0.16	0.043	0.049
.	19.01.15-19.28.01-1-344870	88	3	3	3	0	3	549	1	1	0	0	NA	NA	NA	33	32	170	502	173	85	343	121	3	5	0	0.018	0.01	0
.	19.01.15-19.28.02-1-344871	121	5	5	4	0	3	550	2	2	0	0	NA	NA	NA	43	34	170	510	167	87	347	116	2	16	2	0.012	0.031	0.012
.	19.01.15-19.28.06-1-344872	93	3	3	0	0	0	546	2	2	0	0	NA	NA	NA	30	30	167	503	173	82	343	121	1	8	0	0.006	0.016	0
.	19.01.15-19.28.07-1-344873	62	2	2	0	0	0	544	1	1	0	0	NA	NA	NA	26	24	167	505	165	82	349	113	2	1	0	0.012	0.002	0
.	19.01.15-19.28.14-1-344874	206	39	39	11	0	9	579	34	34	0	0	NA	NA	NA	68	65	179	525	174	92	364	123	38	85	15	0.212	0.162	0.086
.	19.01.15-19.28.16-1-344875	172	11	11	2	0	2	574	9	9	0	0	NA	NA	NA	45	63	172	532	172	87	368	119	6	21	2	0.035	0.039	0.012
.	19.01.15-19.28.18-1-344876	128	11	11	4	0	3	553	8	8	0	0	NA	NA	NA	41	35	171	511	166	85	352	116	11	21	7	0.064	0.041	0.042
.	19.01.15-19.28.24-1-344877	173	27	27	9	0	5	570	25	25	0	0	NA	NA	NA	52	53	168	524	174	86	362	122	25	64	9	0.149	0.122	0.052
.	19.01.15-19.28.25-1-344881	250	57	57	9	0	7	585	50	50	0	0	NA	NA	NA	68	64	174	530	173	91	373	121	66	102	23	0.379	0.192	0.133
.	19.01.15-19.28.42-1-344907	61	2	2	1	0	1	541	1	1	0	0	NA	NA	NA	23	20	168	495	170	83	340	118	0	2	1	0	0.004	0.006
.	19.01.15-19.28.42-1-344908	120	14	14	7	0	5	547	11	11	0	0	NA	NA	NA	42	34	166	513	168	81	352	114	4	39	1	0.024	0.076	0.006
.	19.01.15-19.28.50-1-344919	34	1	1	0	0	0	0	0	0	0	0	NA	NA	NA	9	11	166	493	165	0	0	0	0	0	0	0	0	0
.	19.01.15-19.28.52-1-344920	61	3	3	1	0	1	148	2	2	0	0	NA	NA	NA	20	7	167	491	162	24	94	30	0	5	0	0	0.01	0
.	19.01.15-19.28.56-1-344923	36	1	1	0	0	0	0	0	0	0	0	NA	NA	NA	10	15	165	498	165	0	0	0	0	0	0	0	0	0
.	19.01.15-19.28.57-1-344926	242	45	45	11	0	9	571	42	42	0	0	NA	NA	NA	69	62	173	525	177	86	362	123	63	69	26	0.364	0.131	0.147
.	19.01.15-19.28.58-1-344927	210	67	67	12	0	8	567	62	62	0	0	NA	NA	NA	60	64	178	523	176	89	358	120	49	108	14	0.275	0.207	0.08
.	19.01.15-19.28.58-1-344928	96	6	6	4	0	2	544	5	5	0	0	NA	NA	NA	27	25	166	503	169	82	344	118	9	2	12	0.054	0.004	0.071
.	19.01.15-19.29.01-1-344929	212	22	22	4	0	1	581	20	20	0	0	NA	NA	NA	68	69	184	526	172	93	365	123	43	53	6	0.234	0.101	0.035
.	19.01.15-19.29.10-1-344935	176	17	17	2	0	2	566	13	13	0	0	NA	NA	NA	50	46	171	510	178	86	357	123	4	29	10	0.023	0.057	0.056
.	19.01.15-19.29.15-1-344936	152	8	8	1	0	1	565	7	7	0	0	NA	NA	NA	39	50	177	516	170	92	356	117	17	5	0	0.096	0.01	0
.	19.01.15-19.29.18-1-344937	413	75	75	16	0	16	624	69	69	0	0	NA	NA	NA	110	110	180	560	183	93	401	130	116	114	36	0.644	0.204	0.197
.	19.01.15-19.29.22-1-344938	96	6	6	3	0	2	542	5	5	0	0	NA	NA	NA	38	27	167	504	169	85	342	115	7	12	2	0.042	0.024	0.012
.	19.01.15-19.29.33-1-344939	66	2	2	0	0	0	542	1	1	0	0	NA	NA	NA	23	22	169	501	165	81	346	115	1	5	0	0.006	0.01	0
.	19.01.15-19.29.43-1-344961	182	19	19	5	0	4	562	16	16	0	0	NA	NA	NA	53	45	167	519	172	84	358	120	17	52	2	0.102	0.1	0.012
.	19.01.15-19.29.45-1-344964	208	12	12	5	0	3	571	9	9	0	0	NA	NA	NA	76	58	173	526	172	85	369	117	14	30	10	0.081	0.057	0.058
.	19.01.15-19.29.45-1-344965	119	8	8	3	0	3	558	7	7	0	0	NA	NA	NA	41	39	177	507	168	90	352	116	9	17	0	0.051	0.034	0
.	19.01.15-19.29.49-1-344973	120	18	18	3	0	2	556	14	14	0	0	NA	NA	NA	32	38	172	507	172	87	350	119	4	30	5	0.023	0.059	0.029
.	19.01.15-19.30.00-1-344979	208	13	13	1	0	1	584	11	11	0	0	NA	NA	NA	61	71	178	537	169	90	374	120	10	22	7	0.056	0.041	0.041
.	19.01.15-19.30.04-1-344984	39	1	1	0	0	0	0	0	0	0	0	NA	NA	NA	14	9	167	491	164	0	0	0	2	0	0	0.012	0	0
.	19.01.15-19.30.07-1-344985	234	41	41	12	0	7	586	36	36	0	0	NA	NA	NA	72	76	178	536	175	90	373	123	53	87	20	0.298	0.162	0.114
.	19.01.15-19.30.12-1-344986	117	15	15	4	0	3	539	14	14	0	0	NA	NA	NA	27	25	167	506	165	80	346	113	26	16	4	0.156	0.032	0.024
.	19.01.15-19.30.12-1-344987	61	2	2	1	0	1	541	1	1	0	0	NA	NA	NA	23	21	169	495	170	85	343	113	0	3	0	0	0.006	0
.	19.01.15-19.30.15-1-344988	234	91	91	21	0	16	581	83	83	0	0	NA	NA	NA	75	69	176	531	175	92	366	123	89	161	26	0.506	0.303	0.149
.	19.01.15-19.30.22-1-344990	207	36	36	13	0	11	574	34	34	0	0	NA	NA	NA	55	56	174	522	173	92	363	119	45	75	5	0.259	0.144	0.029
.	19.01.15-19.30.25-1-344991	151	7	7	2	0	1	567	5	5	0	0	NA	NA	NA	51	52	175	522	168	92	360	115	10	17	0	0.057	0.033	0
.	19.01.15-19.30.33-1-344999	393	64	64	21	0	13	611	57	57	0	0	NA	NA	NA	107	101	179	552	183	94	386	131	90	111	8	0.503	0.201	0.044
.	19.01.15-19.30.43-1-345021	142	15	15	2	0	2	547	13	13	0	0	NA	NA	NA	38	30	169	505	169	83	347	117	34	11	1	0.201	0.022	0.006
.	19.01.15-19.30.44-1-345023	377	46	46	19	0	12	618	44	44	0	0	NA	NA	NA	87	102	185	545	185	102	382	134	53	88	13	0.286	0.161	0.07
.	19.01.15-19.30.52-1-345032	121	11	11	4	0	3	557	9	9	0	0	NA	NA	NA	51	43	174	511	171	88	350	119	27	28	1	0.155	0.055	0.006
.	19.01.15-19.30.52-1-345033	62	2	2	0	0	0	299	1	1	0	0	NA	NA	NA	18	12	164	497	164	49	188	62	0	1	0	0	0.002	0
.	19.01.15-19.31.02-1-345038	396	62	62	16	0	14	641	59	59	0	0	NA	NA	NA	118	126	190	554	195	103	395	143	42	122	39	0.221	0.22	0.2
.	19.01.15-19.31.13-1-345084	181	16	16	11	0	7	586	15	15	0	0	NA	NA	NA	55	73	181	537	168	96	374	116	12	39	27	0.066	0.073	0.161
.	19.01.15-19.31.16-1-345085	113	14	14	4	0	2	538	13	13	0	0	NA	NA	NA	43	28	170	507	164	84	343	111	4	22	10	0.024	0.043	0.061
.	19.01.15-19.31.18-1-345086	60	2	2	0	0	0	542	1	1	0	0	NA	NA	NA	27	29	168	504	170	84	339	119	0	1	1	0	0.002	0.006
.	19.01.15-19.31.20-1-345087	187	26	26	9	0	8	576	23	23	0	0	NA	NA	NA	69	61	174	528	172	90	365	121	35	34	5	0.201	0.064	0.029
.	19.01.15-19.31.37-1-345090	34	1	1	0	0	0	0	0	0	0	0	NA	NA	NA	8	15	164	498	166	0	0	0	0	3	0	0	0.006	0
.	19.01.15-19.31.40-1-345093	151	21	21	4	0	3	563	18	18	0	0	NA	NA	NA	46	49	171	518	173	83	359	121	29	32	5	0.17	0.062	0.029
.	19.01.15-19.31.45-1-345115	117	4	4	1	0	1	541	3	3	0	0	NA	NA	NA	33	32	167	508	170	81	346	114	7	2	5	0.042	0.004	0.029
.	19.01.15-19.31.52-1-345122	255	40	40	4	0	2	573	37	37	0	0	NA	NA	NA	87	68	172	532	177	87	362	124	25	82	15	0.145	0.154	0.085
.	19.01.15-19.31.57-1-345127	92	5	5	3	0	1	548	3	3	0	0	NA	NA	NA	37	34	170	509	168	82	351	115	3	11	6	0.018	0.022	0.036
.	19.01.15-19.32.03-1-345128	36	1	1	0	0	0	0	0	0	0	0	NA	NA	NA	12	9	166	493	163	0	0	0	0	1	0	0	0.002	0
.	19.01.15-19.32.05-1-345129	67	2	2	0	0	0	538	1	1	0	0	NA	NA	NA	29	28	170	505	166	84	344	110	3	0	4	0.018	0	0.024
.	19.01.15-19.32.05-1-345130	33	1	1	0	0	0	0	0	0	0	0	NA	NA	NA	13	8	164	494	163	0	0	0	0	2	0	0	0.004	0
.	19.01.15-19.32.06-1-345131	95	6	6	0	0	0	546	5	5	0	0	NA	NA	NA	29	28	168	505	168	83	351	112	3	19	4	0.018	0.038	0.024
.	19.01.15-19.32.07-1-345132	214	37	37	10	0	8	576	32	32	0	0	NA	NA	NA	79	60	177	527	169	94	365	117	36	55	16	0.203	0.104	0.095
.	19.01.15-19.32.08-1-345133	89	6	6	1	0	1	546	5	5	0	0	NA	NA	NA	26	30	173	503	167	86	345	115	5	11	0	0.029	0.022	0
.	19.01.15-19.32.14-1-345134	450	53	53	15	0	11	656	48	48	0	0	NA	NA	NA	126	139	194	573	185	110	412	134	50	112	29	0.258	0.195	0.157
.	19.01.15-19.32.18-1-345135	32	1	1	0	0	0	0	0	0	0	0	NA	NA	NA	9	8	163	495	163	0	0	0	2	0	0	0.012	0	0
.	19.01.15-19.32.21-1-345137	213	30	30	10	0	9	600	28	28	0	0	NA	NA	NA	64	84	182	542	173	96	384	120	13	88	14	0.071	0.162	0.081
.	19.01.15-19.32.23-1-345138	238	24	24	3	0	3	608	21	21	0	0	NA	NA	NA	72	96	181	545	183	96	385	127	3	49	9	0.017	0.09	0.049
.	19.01.15-19.32.28-1-345142	94	5	5	1	0	1	551	4	4	0	0	NA	NA	NA	29	37	165	517	168	80	355	116	1	9	0	0.006	0.017	0
.	19.01.15-19.32.30-1-345143	294	28	28	17	0	10	583	26	26	0	0	NA	NA	NA	83	68	182	524	175	98	363	122	24	83	17	0.132	0.158	0.097
.	19.01.15-19.32.33-1-345144	34	1	1	0	0	0	0	0	0	0	0	NA	NA	NA	10	9	165	492	165	0	0	0	0	1	0	0	0.002	0
.	19.01.15-19.32.35-1-345145	117	10	10	1	0	1	554	9	9	0	0	NA	NA	NA	47	47	174	513	173	87	350	117	9	17	4	0.052	0.033	0.023
.	19.01.15-19.32.44-1-345168	123	19	19	5	0	4	553	18	18	0	0	NA	NA	NA	43	44	173	511	173	84	353	116	16	37	7	0.092	0.072	0.04
.	19.01.15-19.32.51-1-345178	119	10	10	5	0	5	548	8	8	0	0	NA	NA	NA	36	36	171	511	167	86	349	113	5	21	9	0.029	0.041	0.054
.	19.01.15-19.32.55-1-345181	413	47	47	16	0	12	612	46	46	0	0	NA	NA	NA	123	102	191	541	183	103	380	129	89	76	8	0.466	0.14	0.044
.	19.01.15-19.32.58-1-345184	180	16	16	2	0	2	577	13	13	0	0	NA	NA	NA	51	60	177	520	176	93	359	125	4	23	8	0.023	0.044	0.045
.	19.01.15-19.33.00-1-345185	177	27	27	5	0	4	574	25	25	0	0	NA	NA	NA	52	56	175	518	176	90	361	123	45	60	7	0.257	0.116	0.04
.	19.01.15-19.33.10-1-345186	358	71	71	20	0	15	599	66	66	0	0	NA	NA	NA	110	98	179	554	178	94	382	123	94	159	21	0.525	0.287	0.118
.	19.01.15-19.33.14-1-345191	88	4	4	1	0	1	545	3	3	0	0	NA	NA	NA	29	31	170	508	166	82	349	114	5	6	1	0.029	0.012	0.006
.	19.01.15-19.33.16-1-345192	93	6	6	3	0	3	538	5	5	0	0	NA	NA	NA	31	25	167	504	167	82	343	113	6	9	0	0.036	0.018	0
.	19.01.15-19.33.18-1-345193	30	1	1	0	0	0	0	0	0	0	0	NA	NA	NA	10	10	164	494	165	0	0	0	2	0	0	0.012	0	0
.	19.01.15-19.33.20-1-345194	180	26	26	8	0	8	579	24	24	0	0	NA	NA	NA	48	57	169	525	176	87	369	123	33	54	3	0.195	0.103	0.017
.	19.01.15-19.33.23-1-345195	92	9	9	0	0	0	538	8	8	0	0	NA	NA	NA	30	24	167	501	169	83	341	114	6	20	1	0.036	0.04	0.006
.	19.01.15-19.33.29-1-345196	120	12	12	2	0	2	550	10	10	0	0	NA	NA	NA	43	36	172	510	167	88	349	113	16	26	4	0.093	0.051	0.024
.	19.01.15-19.33.29-1-345197	125	8	8	3	0	3	554	7	7	0	0	NA	NA	NA	49	40	174	513	166	87	351	116	10	17	4	0.057	0.033	0.024
.	19.01.15-19.33.32-1-345198	148	15	15	4	0	4	569	11	11	0	0	NA	NA	NA	49	52	174	517	174	88	359	122	18	14	6	0.103	0.027	0.034
.	19.01.15-19.33.42-1-345220	94	3	3	2	0	1	547	2	2	0	0	NA	NA	NA	32	27	166	506	168	85	348	114	2	8	0	0.012	0.016	0
.	19.01.15-19.33.44-1-345223	263	25	25	7	0	7	580	22	22	0	0	NA	NA	NA	78	75	179	536	173	92	372	116	6	45	5	0.034	0.084	0.029
.	19.01.15-19.33.50-1-345232	122	13	13	2	0	2	554	11	11	0	0	NA	NA	NA	40	44	172	517	168	86	353	115	5	16	8	0.029	0.031	0.048
.	19.01.15-19.33.51-1-345233	215	32	32	8	0	6	584	30	30	0	0	NA	NA	NA	67	76	173	540	176	86	374	124	24	53	11	0.139	0.098	0.062
.	19.01.15-19.33.57-1-345238	63	4	4	1	0	1	538	3	3	0	0	NA	NA	NA	21	22	171	500	164	86	342	110	2	3	6	0.012	0.006	0.037
.	19.01.15-19.33.57-1-345239	268	44	44	15	0	13	587	40	40	0	0	NA	NA	NA	70	64	173	531	173	90	377	120	28	100	25	0.162	0.188	0.145
.	19.01.15-19.33.59-1-345240	122	4	4	0	0	0	540	3	3	0	0	NA	NA	NA	41	28	168	503	170	84	340	116	1	4	0	0.006	0.008	0
.	19.01.15-19.34.01-1-345241	204	11	11	2	0	2	577	10	10	0	0	NA	NA	NA	58	60	180	518	175	95	358	124	19	30	3	0.106	0.058	0.017
.	19.01.15-19.34.11-1-345243	383	43	43	15	0	11	634	40	40	0	0	NA	NA	NA	112	132	188	570	187	99	404	131	36	88	16	0.191	0.154	0.086
.	19.01.15-19.34.13-1-345244	117	6	6	3	0	2	556	5	5	0	0	NA	NA	NA	43	40	173	514	166	89	355	112	9	13	3	0.052	0.025	0.018
.	19.01.15-19.34.18-1-345245	31	1	1	0	0	0	0	0	0	0	0	NA	NA	NA	10	7	165	493	162	0	0	0	0	0	0	0	0	0
.	19.01.15-19.34.19-1-345246	115	4	4	2	0	2	543	2	2	0	0	NA	NA	NA	27	25	169	499	170	82	344	117	0	4	2	0	0.008	0.012
.	19.01.15-19.34.20-1-345247	270	44	44	13	0	8	573	38	38	0	0	NA	NA	NA	77	63	170	525	181	83	364	126	70	56	23	0.412	0.107	0.127
.	19.01.15-19.34.29-1-345251	124	7	7	2	0	1	551	5	5	0	0	NA	NA	NA	41	35	170	508	170	83	350	118	0	15	8	0	0.03	0.047
.	19.01.15-19.34.30-1-345252	60	2	2	0	0	0	250	1	1	0	0	NA	NA	NA	16	15	167	496	165	39	169	42	0	3	0	0	0.006	0
.	19.01.15-19.34.33-1-345253	152	11	11	3	0	2	551	9	9	0	0	NA	NA	NA	48	35	169	510	169	84	350	117	10	15	7	0.059	0.029	0.041
.	19.01.15-19.34.35-1-345254	56	2	2	0	0	0	537	1	1	0	0	NA	NA	NA	22	18	166	499	166	84	341	112	0	2	0	0	0.004	0
.	19.01.15-19.34.40-1-345258	205	57	57	12	0	10	572	50	50	0	0	NA	NA	NA	51	58	175	518	178	87	357	128	69	78	17	0.394	0.151	0.096
.	19.01.15-19.34.41-1-345260	171	19	19	3	0	3	566	17	17	0	0	NA	NA	NA	48	47	171	519	170	87	362	117	27	22	2	0.158	0.042	0.012
.	19.01.15-19.34.48-1-345286	33	1	1	1	0	1	0	0	0	0	0	NA	NA	NA	13	11	164	495	165	0	0	0	0	0	0	0	0	0
.	19.01.15-19.34.55-1-345290	183	30	30	14	0	10	569	28	28	0	0	NA	NA	NA	48	48	173	519	169	87	362	120	46	62	0	0.266	0.119	0
.	19.01.15-19.34.56-1-345293	95	4	4	3	0	2	545	2	2	0	0	NA	NA	NA	36	33	170	509	167	84	346	115	6	3	4	0.035	0.006	0.024
.	19.01.15-19.34.58-1-345295	83	5	5	0	0	0	539	4	4	0	0	NA	NA	NA	19	19	166	502	164	83	346	110	0	8	2	0	0.016	0.012
.	19.01.15-19.35.04-1-345296	181	14	14	2	0	1	570	13	13	0	0	NA	NA	NA	48	58	173	527	171	89	365	116	9	14	7	0.052	0.027	0.041
.	19.01.15-19.35.16-1-345301	35	1	1	1	0	1	0	0	0	0	0	NA	NA	NA	11	12	167	493	165	0	0	0	0	0	1	0	0	0.006
.	19.01.15-19.35.17-1-345302	182	15	15	4	0	3	557	14	14	0	0	NA	NA	NA	49	43	166	514	176	84	351	122	2	31	3	0.012	0.06	0.017
.	19.01.15-19.35.18-1-345303	63	3	3	0	0	0	544	2	2	0	0	NA	NA	NA	16	23	168	501	167	82	346	116	2	8	0	0.012	0.016	0
.	19.01.15-19.35.21-1-345305	122	27	27	9	0	8	562	25	25	0	0	NA	NA	NA	44	49	170	523	169	84	361	117	26	32	3	0.153	0.061	0.018
.	19.01.15-19.35.21-1-345306	140	14	14	1	0	1	566	13	13	0	0	NA	NA	NA	51	54	176	520	171	92	356	118	2	39	3	0.011	0.075	0.018
.	19.01.15-19.35.24-1-345307	153	12	12	2	0	2	551	11	11	0	0	NA	NA	NA	48	39	169	517	166	82	357	112	5	24	2	0.03	0.046	0.012
.	19.01.15-19.35.28-1-345308	118	6	6	1	0	1	551	5	5	0	0	NA	NA	NA	33	27	169	504	167	86	351	114	2	14	0	0.012	0.028	0
.	19.01.15-19.35.33-1-345309	88	4	4	0	0	0	551	3	3	0	0	NA	NA	NA	35	35	169	512	167	82	354	115	0	1	14	0	0.002	0.084
.	19.01.15-19.35.42-1-345330	56	2	2	0	0	0	535	1	1	0	0	NA	NA	NA	27	16	166	496	167	81	337	117	0	8	0	0	0.016	0
.	19.01.15-19.35.47-1-345339	297	27	27	6	0	3	598	22	22	0	0	NA	NA	NA	81	83	183	537	176	97	379	122	41	42	8	0.224	0.078	0.045
.	19.01.15-19.35.48-1-345341	119	5	5	1	0	1	554	3	3	0	0	NA	NA	NA	47	40	174	510	169	90	348	116	0	13	4	0	0.025	0.024
.	19.01.15-19.35.49-1-345343	180	30	30	8	0	6	569	23	23	0	0	NA	NA	NA	68	55	173	521	174	88	358	123	33	60	6	0.191	0.115	0.034
.	19.01.15-19.35.49-1-345344	91	3	3	1	0	1	552	2	2	0	0	NA	NA	NA	35	32	168	505	172	83	349	120	3	5	0	0.018	0.01	0
.	19.01.15-19.35.51-1-345345	33	1	1	0	0	0	0	0	0	0	0	NA	NA	NA	18	7	164	494	162	0	0	0	0	0	0	0	0	0
.	19.01.15-19.35.53-1-345347	98	5	5	0	0	0	546	4	4	0	0	NA	NA	NA	40	32	166	511	168	82	351	113	0	12	4	0	0.023	0.024
.	19.01.15-19.35.55-1-345349	118	14	14	4	0	4	556	11	11	0	0	NA	NA	NA	38	37	173	509	168	87	353	116	22	31	3	0.127	0.061	0.018
.	19.01.15-19.35.58-1-345352	121	6	6	3	0	3	559	5	5	0	0	NA	NA	NA	51	43	170	515	171	82	361	116	11	13	0	0.065	0.025	0
.	19.01.15-19.36.01-1-345353	268	46	46	11	0	7	592	38	38	0	0	NA	NA	NA	84	72	176	534	175	92	377	123	73	67	17	0.415	0.125	0.097
.	19.01.15-19.36.03-1-345354	326	24	24	5	0	4	612	23	23	0	0	NA	NA	NA	104	103	183	544	189	97	382	133	28	40	1	0.153	0.074	0.005
.	19.01.15-19.36.04-1-345355	148	12	12	2	0	2	564	11	11	0	0	NA	NA	NA	46	52	169	522	174	85	357	122	4	21	11	0.024	0.04	0.063
.	19.01.15-19.36.10-1-345357	266	38	38	13	0	10	594	35	35	0	0	NA	NA	NA	68	74	173	539	175	89	382	123	47	91	16	0.272	0.169	0.091
.	19.01.15-19.36.17-1-345358	181	21	21	3	0	2	570	19	19	0	0	NA	NA	NA	60	50	172	517	174	89	360	121	12	37	7	0.07	0.072	0.04
.	19.01.15-19.36.20-1-345359	33	1	1	0	0	0	0	0	0	0	0	NA	NA	NA	7	11	167	493	164	0	0	0	0	0	0	0	0	0
.	19.01.15-19.36.24-1-345360	34	1	1	0	0	0	0	0	0	0	0	NA	NA	NA	10	12	164	495	166	0	0	0	0	2	0	0	0.004	0
.	19.01.15-19.36.26-1-345361	215	27	27	8	0	8	577	26	26	0	0	NA	NA	NA	74	70	174	530	179	91	365	121	7	65	9	0.04	0.123	0.05
.	19.01.15-19.36.29-1-345371	213	23	23	10	0	4	576	19	19	0	0	NA	NA	NA	73	63	174	524	178	88	362	126	15	69	8	0.086	0.132	0.045
.	19.01.15-19.36.32-1-345372	33	1	1	1	0	1	0	0	0	0	0	NA	NA	NA	10	8	167	490	164	0	0	0	0	1	0	0	0.002	0
.	19.01.15-19.36.35-1-345373	66	3	3	1	0	1	536	2	2	0	0	NA	NA	NA	28	24	168	501	168	82	340	114	0	7	0	0	0.014	0
.	19.01.15-19.36.36-1-345375	31	1	1	0	0	0	0	0	0	0	0	NA	NA	NA	8	8	164	493	164	0	0	0	0	0	0	0	0	0
.	19.01.15-19.36.38-1-345378	146	10	10	4	0	4	565	7	7	0	0	NA	NA	NA	60	50	172	515	176	84	357	124	13	23	5	0.076	0.045	0.028
.	19.01.15-19.36.39-1-345379	34	1	1	1	0	1	0	0	0	0	0	NA	NA	NA	11	10	168	490	165	0	0	0	0	1	0	0	0.002	0
.	19.01.15-19.36.41-1-345382	124	18	18	5	0	4	540	16	16	0	0	NA	NA	NA	50	29	174	500	168	85	340	115	4	31	2	0.023	0.062	0.012
.	19.01.15-19.36.49-1-345409	150	19	19	6	0	5	562	17	17	0	0	NA	NA	NA	52	43	172	513	171	89	355	118	16	41	8	0.093	0.08	0.047
.	19.01.15-19.36.50-1-345410	90	6	6	0	0	0	547	5	5	0	0	NA	NA	NA	33	26	168	504	167	85	347	115	0	13	1	0	0.026	0.006
.	19.01.15-19.37.02-1-345415	157	16	16	6	0	5	562	15	15	0	0	NA	NA	NA	40	40	172	511	170	90	355	117	28	23	1	0.163	0.045	0.006
.	19.01.15-19.37.03-1-345416	60	2	2	0	0	0	541	0	0	0	0	NA	NA	NA	31	25	166	507	165	80	347	114	3	1	0	0.018	0.002	0
.	19.01.15-19.37.05-1-345417	117	13	13	4	0	3	554	12	12	0	0	NA	NA	NA	45	41	171	516	167	85	356	113	21	20	1	0.123	0.039	0.006
.	19.01.15-19.37.07-1-345418	33	1	1	0	0	0	0	0	0	0	0	NA	NA	NA	5	11	164	495	165	0	0	0	0	0	0	0	0	0
.	19.01.15-19.37.09-1-345419	178	9	9	2	0	1	569	8	8	0	0	NA	NA	NA	62	59	178	524	170	88	364	117	4	13	6	0.022	0.025	0.035
.	19.01.15-19.37.10-1-345420	151	11	11	3	0	3	569	9	9	0	0	NA	NA	NA	51	55	173	523	172	87	363	119	16	16	13	0.092	0.031	0.076
.	19.01.15-19.37.11-1-345421	123	10	10	3	0	3	548	8	8	0	0	NA	NA	NA	23	29	171	503	168	86	345	117	1	26	1	0.006	0.052	0.006
.	19.01.15-19.37.12-1-345422	115	8	8	4	0	4	555	6	6	0	0	NA	NA	NA	28	39	172	512	168	84	355	116	9	12	3	0.052	0.023	0.018
.	19.01.15-19.37.21-1-345428	89	4	4	2	0	2	549	3	3	0	0	NA	NA	NA	24	27	165	507	168	84	350	115	6	5	0	0.036	0.01	0
.	19.01.15-19.37.23-1-345429	91	4	4	1	0	1	549	3	3	0	0	NA	NA	NA	40	29	168	508	166	85	350	114	2	5	2	0.012	0.01	0.012
.	19.01.15-19.37.35-1-345430	119	7	7	2	0	2	538	6	6	0	0	NA	NA	NA	35	21	169	501	164	82	343	113	6	8	5	0.036	0.016	0.03
.	19.01.15-19.37.36-1-345431	240	20	20	10	0	7	566	19	19	0	0	NA	NA	NA	86	58	174	522	175	86	361	119	11	64	3	0.063	0.123	0.017
.	19.01.15-19.37.37-1-345433	85	5	5	0	0	0	542	3	3	0	0	NA	NA	NA	25	26	171	503	165	84	346	112	0	9	4	0	0.018	0.024
.	19.01.15-19.37.38-1-345434	147	14	14	5	0	4	563	12	12	0	0	NA	NA	NA	50	50	181	510	172	91	356	116	26	11	15	0.144	0.022	0.087
.	19.01.15-19.37.41-1-345438	113	11	11	2	0	2	552	10	10	0	0	NA	NA	NA	36	37	168	514	168	85	351	116	3	14	7	0.018	0.027	0.042
.	19.01.15-19.37.42-1-345455	153	12	12	4	0	3	563	9	9	0	0	NA	NA	NA	33	46	177	510	172	92	354	117	7	44	3	0.04	0.086	0.017
.	19.01.15-19.37.42-1-345456	59	2	2	1	0	1	539	1	1	0	0	NA	NA	NA	21	21	170	501	163	85	345	109	0	7	0	0	0.014	0
.	19.01.15-19.37.44-1-345460	37	1	1	0	0	0	0	0	0	0	0	NA	NA	NA	8	12	164	498	163	0	0	0	0	0	4	0	0	0.025
.	19.01.15-19.37.48-1-345467	98	14	14	1	0	1	544	13	13	0	0	NA	NA	NA	27	28	170	503	168	84	344	116	9	16	2	0.053	0.032	0.012
.	19.01.15-19.37.53-1-345470	61	2	2	1	0	1	0	1	1	0	0	NA	NA	NA	18	11	164	494	166	0	0	0	0	2	3	0	0.004	0.018
.	19.01.15-19.37.53-1-345471	174	22	22	5	0	5	581	19	19	0	0	NA	NA	NA	52	72	176	534	175	90	369	122	23	47	4	0.131	0.088	0.023
.	19.01.15-19.37.54-1-345473	65	4	4	2	0	2	534	2	2	0	0	NA	NA	NA	31	15	168	493	167	85	335	114	0	9	4	0	0.018	0.024
.	19.01.15-19.37.56-1-345477	301	23	23	4	0	3	596	21	21	0	0	NA	NA	NA	81	87	184	535	181	99	371	126	25	51	8	0.136	0.095	0.044
.	19.01.15-19.38.01-1-345478	148	7	7	2	0	2	573	6	6	0	0	NA	NA	NA	37	61	173	528	173	86	368	119	2	13	2	0.012	0.025	0.012
.	19.01.15-19.38.03-1-345479	352	28	28	5	0	5	621	26	26	0	0	NA	NA	NA	77	104	186	538	193	103	376	142	28	72	13	0.151	0.134	0.067
.	19.01.15-19.38.06-1-345480	62	4	4	1	0	1	535	3	3	0	0	NA	NA	NA	30	24	166	503	168	80	343	112	6	10	0	0.036	0.02	0
.	19.01.15-19.38.07-1-345481	95	4	4	1	0	1	555	2	2	0	0	NA	NA	NA	35	35	171	509	168	86	356	113	0	8	2	0	0.016	0.012
.	19.01.15-19.38.08-1-345482	64	2	2	2	0	1	538	1	1	0	0	NA	NA	NA	30	22	172	498	165	87	338	113	0	14	0	0	0.028	0
.	19.01.15-19.38.11-1-345483	118	15	15	3	0	3	545	14	14	0	0	NA	NA	NA	45	30	172	502	169	86	347	112	7	25	0	0.041	0.05	0
.	19.01.15-19.38.19-1-345484	117	5	5	0	0	0	547	4	4	0	0	NA	NA	NA	27	28	166	507	168	83	350	114	0	12	4	0	0.024	0.024
.	19.01.15-19.38.20-1-345485	243	47	47	17	0	8	617	43	43	0	0	NA	NA	NA	68	104	183	554	180	97	393	127	36	102	23	0.197	0.184	0.128
.	19.01.15-19.38.21-1-345486	151	13	13	5	0	3	563	12	12	0	0	NA	NA	NA	35	45	173	515	170	87	358	118	9	31	10	0.052	0.06	0.059
.	19.01.15-19.38.22-1-345487	253	30	30	4	0	4	598	28	28	0	0	NA	NA	NA	67	89	178	547	177	90	383	125	28	58	13	0.157	0.106	0.073
.	19.01.15-19.38.30-1-345495	33	1	1	0	0	0	0	0	0	0	0	NA	NA	NA	7	10	166	494	163	0	0	0	0	0	0	0	0	0
.	19.01.15-19.38.32-1-345496	90	6	6	1	0	1	532	5	5	0	0	NA	NA	NA	25	18	168	496	167	82	338	112	0	12	1	0	0.024	0.006
.	19.01.15-19.38.36-1-345498	68	3	3	0	0	0	538	2	2	0	0	NA	NA	NA	30	21	167	500	167	83	342	113	1	3	0	0.006	0.006	0
.	19.01.15-19.38.36-1-345499	34	1	1	0	0	0	0	0	0	0	0	NA	NA	NA	14	6	164	491	164	0	0	0	0	0	2	0	0	0.012
.	19.01.15-19.38.36-1-345500	63	2	2	1	0	1	545	0	0	0	0	NA	NA	NA	18	29	169	504	169	85	344	116	0	7	0	0	0.014	0
.	19.01.15-19.38.39-1-345504	255	27	27	12	0	9	597	24	24	0	0	NA	NA	NA	81	89	173	549	180	86	386	125	47	38	0	0.272	0.069	0
.	19.01.15-19.38.45-1-345525	64	2	2	0	0	0	548	1	1	0	0	NA	NA	NA	25	36	172	511	166	86	349	113	0	8	0	0	0.016	0
.	19.01.15-19.38.49-1-345533	91	8	8	2	0	2	544	7	7	0	0	NA	NA	NA	43	37	168	510	172	82	343	119	8	8	7	0.048	0.016	0.041
.	19.01.15-19.38.49-1-345534	156	13	13	4	0	2	564	11	11	0	0	NA	NA	NA	44	50	172	518	173	88	355	121	10	26	4	0.058	0.05	0.023
.	19.01.15-19.38.50-1-345535	56	2	2	0	0	0	51	1	1	0	0	NA	NA	NA	16	12	163	496	166	7	29	15	6	0	0	0.037	0	0
.	19.01.15-19.38.50-1-345536	119	6	6	2	0	2	543	4	4	0	0	NA	NA	NA	31	30	169	506	168	83	346	114	0	32	0	0	0.063	0
.	19.01.15-19.38.55-1-345540	233	25	25	6	0	6	594	24	24	0	0	NA	NA	NA	57	81	177	538	179	89	378	127	60	60	5	0.339	0.112	0.028
.	19.01.15-19.38.58-1-345542	333	28	28	9	0	7	604	26	26	0	0	NA	NA	NA	88	94	179	551	177	93	388	123	16	78	27	0.089	0.142	0.153
.	19.01.15-19.39.07-1-345544	152	18	18	3	0	3	562	16	16	0	0	NA	NA	NA	49	49	171	517	174	86	357	119	16	40	0	0.094	0.077	0
.	19.01.15-19.39.16-1-345549	181	16	16	2	0	2	576	14	14	0	0	NA	NA	NA	38	63	179	521	176	92	362	122	15	19	4	0.084	0.036	0.023
.	19.01.15-19.39.17-1-345550	120	4	4	0	0	0	560	3	3	0	0	NA	NA	NA	35	46	172	513	174	86	356	118	4	17	0	0.023	0.033	0
.	19.01.15-19.39.21-1-345551	95	14	14	3	0	3	550	13	13	0	0	NA	NA	NA	35	39	170	514	168	84	353	113	21	16	5	0.124	0.031	0.03
.	19.01.15-19.39.27-1-345552	180	9	9	1	0	1	569	8	8	0	0	NA	NA	NA	52	50	176	512	175	93	355	121	10	10	0	0.057	0.02	0
.	19.01.15-19.39.35-1-345553	260	55	55	19	0	14	598	53	53	0	0	NA	NA	NA	88	83	182	540	174	95	380	123	67	104	22	0.368	0.193	0.126
.	19.01.15-19.39.38-1-345555	153	16	16	1	0	1	560	11	11	0	0	NA	NA	NA	38	44	174	513	170	90	353	117	8	25	11	0.046	0.049	0.065
.	19.01.15-19.39.40-1-345558	66	2	2	0	0	0	548	1	1	0	0	NA	NA	NA	22	28	167	506	168	81	351	116	0	0	3	0	0	0.018
.	19.01.15-19.39.46-1-345580	100	9	9	3	0	3	541	7	7	0	0	NA	NA	NA	46	30	173	505	165	89	338	114	5	25	0	0.029	0.05	0
.	19.01.15-19.39.48-1-345586	182	38	38	13	0	9	574	36	36	0	0	NA	NA	NA	50	58	176	516	179	93	357	124	60	43	10	0.341	0.083	0.056
.	19.01.15-19.39.49-1-345588	92	5	5	1	0	1	549	4	4	0	0	NA	NA	NA	40	34	168	510	169	81	351	117	0	10	5	0	0.02	0.03
.	19.01.15-19.39.49-1-345589	391	48	48	16	0	11	625	46	46	0	0	NA	NA	NA	116	112	182	561	182	99	396	130	97	58	12	0.533	0.103	0.066
.	19.01.15-19.39.55-1-345592	171	12	12	2	0	2	559	10	10	0	0	NA	NA	NA	54	51	174	519	171	85	358	116	16	23	2	0.092	0.044	0.012
.	19.01.15-19.40.03-1-345600	177	10	10	2	0	2	565	9	9	0	0	NA	NA	NA	54	54	179	517	171	92	358	115	1	18	7	0.006	0.035	0.041
.	19.01.15-19.40.05-1-345601	152	33	33	4	0	3	563	32	32	0	0	NA	NA	NA	40	46	179	512	168	93	354	116	53	45	9	0.296	0.088	0.054
.	19.01.15-19.40.06-1-345602	63	2	2	1	0	1	197	1	1	0	0	NA	NA	NA	17	17	165	500	165	36	120	41	0	0	2	0	0	0.012
.	19.01.15-19.40.06-1-345603	180	25	25	3	0	2	559	24	24	0	0	NA	NA	NA	44	44	173	516	168	88	355	116	15	50	12	0.087	0.097	0.071
.	19.01.15-19.40.25-1-345605	295	38	38	10	0	6	585	36	36	0	0	NA	NA	NA	81	71	177	530	177	90	373	122	69	57	24	0.39	0.108	0.136
.	19.01.15-19.40.27-1-345606	113	10	10	1	0	1	550	9	9	0	0	NA	NA	NA	23	28	167	508	166	82	353	115	4	14	0	0.024	0.028	0
.	19.01.15-19.40.33-1-345614	119	13	13	5	0	5	554	12	12	0	0	NA	NA	NA	40	40	168	519	166	85	356	113	25	41	3	0.149	0.079	0.018
.	19.01.15-19.40.39-1-345617	145	13	13	4	0	3	556	11	11	0	0	NA	NA	NA	49	41	168	512	174	82	354	120	4	60	5	0.024	0.117	0.029
.	19.01.15-19.40.46-1-345643	142	7	7	2	0	2	558	6	6	0	0	NA	NA	NA	45	36	177	504	168	89	352	117	9	9	5	0.051	0.018	0.03
.	19.01.15-19.40.48-1-345646	178	26	26	7	0	5	569	23	23	0	0	NA	NA	NA	45	47	174	518	168	91	362	116	40	43	5	0.23	0.083	0.03
.	19.01.15-19.40.55-1-345650	35	1	1	0	0	0	0	0	0	0	0	NA	NA	NA	7	8	164	493	164	0	0	0	0	0	0	0	0	0
.	19.01.15-19.40.57-1-345652	58	3	3	1	0	1	100	2	2	0	0	NA	NA	NA	19	23	167	501	168	17	65	18	0	6	0	0	0.012	0
.	19.01.15-19.40.57-1-345654	155	20	20	6	0	4	586	18	18	0	0	NA	NA	NA	49	77	175	534	181	94	368	124	10	51	3	0.057	0.096	0.017
.	19.01.15-19.41.03-1-345655	268	42	42	11	0	8	600	39	39	0	0	NA	NA	NA	86	97	181	544	185	90	382	128	29	85	20	0.16	0.156	0.108
.	19.01.15-19.41.05-1-345657	238	63	63	13	0	10	571	55	55	0	0	NA	NA	NA	67	65	180	520	178	90	358	123	59	77	31	0.328	0.148	0.174
.	19.01.15-19.41.05-1-345658	59	2	2	1	0	1	543	1	1	0	0	NA	NA	NA	18	26	167	507	165	82	349	112	0	0	5	0	0	0.03
.	19.01.15-19.41.08-1-345659	68	3	3	1	0	0	534	1	1	0	0	NA	NA	NA	27	22	166	503	166	82	340	112	2	7	0	0.012	0.014	0
.	19.01.15-19.41.15-1-345660	59	3	3	1	0	1	200	2	2	0	0	NA	NA	NA	18	18	167	498	166	31	128	41	2	6	0	0.012	0.012	0
.	19.01.15-19.41.17-1-345665	205	18	18	4	0	2	581	16	16	0	0	NA	NA	NA	54	70	181	530	172	96	367	118	11	30	5	0.061	0.057	0.029
.	19.01.15-19.41.20-1-345666	64	3	3	1	0	1	299	2	2	0	0	NA	NA	NA	18	18	167	499	165	50	192	57	0	4	0	0	0.008	0
.	19.01.15-19.41.22-1-345667	295	49	49	13	0	10	596	45	45	0	0	NA	NA	NA	73	85	179	539	180	94	375	127	70	106	11	0.391	0.197	0.061
.	19.01.15-19.41.26-1-345668	88	6	6	2	0	0	544	3	3	0	0	NA	NA	NA	28	30	169	507	167	81	349	114	11	12	0	0.065	0.024	0
.	19.01.15-19.41.33-1-345669	181	20	20	5	0	5	576	19	19	0	0	NA	NA	NA	63	59	172	526	174	90	364	122	18	51	15	0.105	0.097	0.086
.	19.01.15-19.41.38-1-345671	97	8	8	1	0	0	540	7	7	0	0	NA	NA	NA	32	24	168	502	167	82	344	114	0	19	4	0	0.038	0.024
.	19.01.15-19.41.38-1-345673	94	4	4	0	0	0	555	3	3	0	0	NA	NA	NA	31	41	176	508	170	90	348	117	0	3	3	0	0.006	0.018
.	19.01.15-19.41.44-1-345695	150	11	11	6	0	3	563	9	9	0	0	NA	NA	NA	46	52	177	514	174	89	357	117	9	41	0	0.051	0.08	0
.	19.01.15-19.41.46-1-345697	60	2	2	1	0	1	403	1	1	0	0	NA	NA	NA	11	13	164	498	164	60	258	85	0	3	0	0	0.006	0
.	19.01.15-19.41.52-1-345705	33	1	1	0	0	0	0	0	0	0	0	NA	NA	NA	5	5	163	491	164	0	0	0	1	0	0	0.006	0	0
.	19.01.15-19.41.55-1-345708	443	53	53	18	0	12	643	51	51	0	0	NA	NA	NA	113	128	178	581	182	92	422	129	45	115	21	0.253	0.198	0.115
.	19.01.15-19.41.56-1-345710	60	2	2	0	0	0	549	1	1	0	0	NA	NA	NA	18	33	167	506	173	82	347	120	0	2	0	0	0.004	0
.	19.01.15-19.41.57-1-345711	64	2	2	1	0	0	541	1	1	0	0	NA	NA	NA	23	26	172	501	166	84	343	114	0	4	4	0	0.008	0.024
.	19.01.15-19.42.07-1-345713	172	15	15	1	0	1	562	14	14	0	0	NA	NA	NA	45	44	175	515	167	91	356	115	10	28	5	0.057	0.054	0.03
.	19.01.15-19.42.09-1-345714	185	22	22	7	0	7	560	21	21	0	0	NA	NA	NA	59	47	169	522	169	83	359	118	38	45	12	0.225	0.086	0.071
.	19.01.15-19.42.09-1-345715	88	5	5	3	0	3	538	4	4	0	0	NA	NA	NA	38	32	168	506	171	84	340	114	0	12	0	0	0.024	0
.	19.01.15-19.42.10-1-345716	92	3	3	0	0	0	545	2	2	0	0	NA	NA	NA	23	29	169	503	170	83	347	115	7	0	0	0.041	0	0
.	19.01.15-19.42.10-1-345717	33	1	1	0	0	0	0	0	0	0	0	NA	NA	NA	15	6	163	493	163	0	0	0	0	0	0	0	0	0
.	19.01.15-19.42.12-1-345718	32	1	1	0	0	0	0	0	0	0	0	NA	NA	NA	7	10	167	490	166	0	0	0	0	0	0	0	0	0
.	19.01.15-19.42.14-1-345719	249	75	75	23	0	16	582	64	64	0	0	NA	NA	NA	89	73	178	533	175	92	369	121	122	119	24	0.685	0.223	0.137
.	19.01.15-19.42.23-1-345721	142	25	25	6	0	5	555	22	22	0	0	NA	NA	NA	45	41	172	512	170	85	354	116	28	61	1	0.163	0.119	0.006
.	19.01.15-19.42.24-1-345722	168	10	10	3	0	2	556	8	8	0	0	NA	NA	NA	56	39	173	510	169	89	351	116	13	14	2	0.075	0.027	0.012
.	19.01.15-19.42.25-1-345723	246	35	35	9	0	5	603	32	32	0	0	NA	NA	NA	68	84	182	535	180	99	376	128	28	90	17	0.154	0.168	0.094
.	19.01.15-19.42.28-1-345724	177	17	17	1	0	1	567	16	16	0	0	NA	NA	NA	44	56	170	527	172	84	365	118	21	27	9	0.124	0.051	0.052
.	19.01.15-19.42.33-1-345728	59	3	3	0	0	0	100	2	2	0	0	NA	NA	NA	16	19	170	496	166	16	66	18	0	0	2	0	0	0.012
.	19.01.15-19.42.41-1-345733	235	10	10	3	0	2	599	9	9	0	0	NA	NA	NA	74	80	180	532	181	97	374	128	12	21	0	0.067	0.039	0
.	19.01.15-19.42.50-1-345760	122	9	9	0	0	0	553	8	8	0	0	NA	NA	NA	34	38	169	511	171	83	351	119	8	6	12	0.047	0.012	0.07
.	19.01.15-19.42.53-1-345762	265	28	28	6	0	5	583	27	27	0	0	NA	NA	NA	86	72	185	521	179	97	360	126	40	43	14	0.216	0.083	0.078
.	19.01.15-19.43.02-1-345767	124	19	19	4	0	3	557	17	17	0	0	NA	NA	NA	52	35	170	510	168	89	356	112	9	28	5	0.053	0.055	0.03
.	19.01.15-19.43.02-1-345768	117	9	9	3	0	3	550	8	8	0	0	NA	NA	NA	27	34	169	507	171	84	352	114	6	16	6	0.036	0.032	0.035
.	19.01.15-19.43.05-1-345769	351	50	50	11	0	7	604	46	46	0	0	NA	NA	NA	97	89	183	543	176	95	384	125	63	93	18	0.344	0.171	0.102
.	19.01.15-19.43.11-1-345770	381	61	61	20	0	18	639	56	56	0	0	NA	NA	NA	94	130	194	568	181	107	403	129	72	118	31	0.371	0.208	0.171
.	19.01.15-19.43.13-1-345771	89	4	4	1	0	1	550	2	2	0	0	NA	NA	NA	32	27	165	504	171	83	350	117	1	7	2	0.006	0.014	0.012
.	19.01.15-19.43.21-1-345776	35	1	1	1	0	1	0	0	0	0	0	NA	NA	NA	9	17	168	493	169	0	0	0	0	0	0	0	0	0
.	19.01.15-19.43.23-1-345777	65	2	2	0	0	0	546	1	1	0	0	NA	NA	NA	19	25	166	502	170	83	347	116	10	2	0	0.06	0.004	0
.	19.01.15-19.43.24-1-345778	60	2	2	0	0	0	150	1	1	0	0	NA	NA	NA	18	14	166	493	168	22	97	31	0	0	3	0	0	0.018
.	19.01.15-19.43.27-1-345779	33	1	1	0	0	0	0	0	0	0	0	NA	NA	NA	11	11	164	496	164	0	0	0	0	1	0	0	0.002	0
.	19.01.15-19.43.30-1-345780	210	38	38	10	0	8	582	35	35	0	0	NA	NA	NA	58	66	178	528	173	93	368	121	41	67	6	0.23	0.127	0.035
.	19.01.15-19.43.30-1-345781	152	10	10	5	0	2	549	9	9	0	0	NA	NA	NA	38	29	173	501	168	89	343	117	3	30	8	0.017	0.06	0.048
.	19.01.15-19.43.32-1-345782	65	3	3	0	0	0	543	2	2	0	0	NA	NA	NA	33	33	173	504	169	86	341	116	0	9	0	0	0.018	0
.	19.01.15-19.43.37-1-345784	94	8	8	2	0	2	554	5	5	0	0	NA	NA	NA	36	36	171	511	167	85	354	115	0	20	0	0	0.039	0
.	19.01.15-19.43.38-1-345786	31	1	1	0	0	0	0	0	0	0	0	NA	NA	NA	7	4	164	491	162	0	0	0	0	0	0	0	0	0
.	19.01.15-19.43.41-1-345789	90	5	5	1	0	1	551	4	4	0	0	NA	NA	NA	29	35	171	510	167	85	352	114	6	3	6	0.035	0.006	0.036
.	19.01.15-19.43.45-1-345810	385	88	88	25	0	17	625	81	81	0	0	NA	NA	NA	97	120	185	562	186	99	396	130	143	129	30	0.773	0.23	0.161
.	19.01.15-19.43.47-1-345816	83	4	4	0	0	0	543	3	3	0	0	NA	NA	NA	22	28	168	503	170	81	345	117	3	11	0	0.018	0.022	0
.	19.01.15-19.43.53-1-345819	203	30	30	6	0	5	577	26	26	0	0	NA	NA	NA	82	65	175	529	174	90	364	123	14	57	7	0.08	0.108	0.04
.	19.01.15-19.43.56-1-345823	32	1	1	0	0	0	0	0	0	0	0	NA	NA	NA	14	4	163	492	162	0	0	0	0	3	0	0	0.006	0
.	19.01.15-19.43.57-1-345825	348	45	45	16	0	9	632	42	42	0	0	NA	NA	NA	99	120	192	559	182	105	397	130	69	103	29	0.359	0.184	0.159
.	19.01.15-19.43.58-1-345826	182	16	16	2	0	2	566	15	15	0	0	NA	NA	NA	53	52	170	523	172	82	366	118	17	28	2	0.1	0.054	0.012
.	19.01.15-19.44.03-1-345827	147	11	11	4	0	4	564	8	8	0	0	NA	NA	NA	54	45	171	514	173	88	354	122	9	22	5	0.053	0.043	0.029
.	19.01.15-19.44.19-1-345829	125	11	11	3	0	3	568	10	10	0	0	NA	NA	NA	37	49	175	519	168	90	360	118	9	14	4	0.051	0.027	0.024
.	19.01.15-19.44.25-1-345830	156	6	6	1	0	1	551	5	5	0	0	NA	NA	NA	43	36	168	513	168	81	356	114	3	13	6	0.018	0.025	0.036
.	19.01.15-19.44.25-1-345831	268	64	64	14	0	14	585	60	60	0	0	NA	NA	NA	92	77	183	526	181	96	363	126	73	111	19	0.399	0.211	0.105
.	19.01.15-19.44.27-1-345832	149	19	19	7	0	6	550	17	17	0	0	NA	NA	NA	65	44	168	517	172	81	350	119	18	35	4	0.107	0.068	0.023
.	19.01.15-19.44.32-1-345833	92	11	11	3	0	2	555	9	9	0	0	NA	NA	NA	25	35	167	512	169	85	353	117	1	32	0	0.006	0.062	0
.	19.01.15-19.44.33-1-345837	56	2	2	1	0	1	0	1	1	0	0	NA	NA	NA	20	11	164	495	165	0	0	0	0	3	0	0	0.006	0
.	19.01.15-19.44.36-1-345838	35	1	1	0	0	0	0	0	0	0	0	NA	NA	NA	12	7	166	489	165	0	0	0	0	0	1	0	0	0.006
.	19.01.15-19.44.38-1-345841	328	58	58	13	0	11	591	51	51	0	0	NA	NA	NA	94	81	176	534	184	89	372	130	48	79	27	0.273	0.148	0.147
.	19.01.15-19.44.45-1-345863	270	47	47	10	0	8	590	41	41	0	0	NA	NA	NA	61	73	173	534	179	86	379	125	50	94	6	0.289	0.176	0.034
.	19.01.15-19.44.47-1-345869	67	2	2	0	0	0	538	1	1	0	0	NA	NA	NA	31	29	175	502	165	85	342	111	0	1	2	0	0.002	0.012
.	19.01.15-19.44.52-1-345876	152	13	13	7	0	6	551	8	8	0	0	NA	NA	NA	46	35	168	510	170	84	351	116	23	43	0	0.137	0.084	0
.	19.01.15-19.44.56-1-345881	32	1	1	0	0	0	0	0	0	0	0	NA	NA	NA	6	10	167	493	163	0	0	0	0	2	0	0	0.004	0
.	19.01.15-19.44.58-1-345883	298	28	28	9	0	8	607	27	27	0	0	NA	NA	NA	78	99	181	554	177	96	386	125	31	45	1	0.171	0.081	0.006
.	19.01.15-19.45.00-1-345884	208	24	24	6	0	3	594	21	21	0	0	NA	NA	NA	65	76	180	529	180	98	372	124	37	62	10	0.206	0.117	0.056
.	19.01.15-19.45.12-1-345885	273	53	53	14	0	11	595	51	51	0	0	NA	NA	NA	79	80	183	532	178	98	373	124	65	100	15	0.355	0.188	0.084
.	19.01.15-19.45.15-1-345886	121	6	6	2	0	2	559	5	5	0	0	NA	NA	NA	29	44	175	511	171	87	355	117	8	9	5	0.046	0.018	0.029
.	19.01.15-19.45.34-1-345892	63	4	4	2	0	2	545	3	3	0	0	NA	NA	NA	27	26	171	502	166	86	345	114	7	3	0	0.041	0.006	0
.	19.01.15-19.45.34-1-345893	32	1	1	0	0	0	0	0	0	0	0	NA	NA	NA	10	12	165	493	167	0	0	0	1	0	0	0.006	0	0
.	19.01.15-19.45.37-1-345894	33	1	1	0	0	0	0	0	0	0	0	NA	NA	NA	15	12	167	495	163	0	0	0	0	2	0	0	0.004	0
.	19.01.15-19.45.37-1-345895	153	7	7	2	0	1	557	4	4	0	0	NA	NA	NA	62	45	172	514	172	88	351	118	1	9	2	0.006	0.018	0.012
.	19.01.15-19.45.39-1-345898	119	7	7	2	0	2	566	6	6	0	0	NA	NA	NA	27	48	171	515	175	88	357	121	11	9	4	0.064	0.017	0.023
.	19.01.15-19.45.39-1-345900	89	4	4	1	0	1	539	3	3	0	0	NA	NA	NA	28	24	170	500	167	85	341	113	4	14	2	0.024	0.028	0.012
.	19.01.15-19.45.43-1-345919	89	5	5	2	0	2	552	4	4	0	0	NA	NA	NA	32	36	172	506	171	86	349	117	3	9	3	0.017	0.018	0.018
.	19.01.15-19.45.46-1-345922	196	11	11	4	0	3	573	10	10	0	0	NA	NA	NA	63	59	177	516	179	92	358	123	17	28	3	0.096	0.054	0.017
.	19.01.15-19.45.48-1-345929	175	12	12	5	0	5	577	11	11	0	0	NA	NA	NA	49	63	178	525	173	92	365	120	7	14	3	0.039	0.027	0.017
.	19.01.15-19.45.50-1-345931	88	4	4	0	0	0	538	3	3	0	0	NA	NA	NA	37	25	167	503	168	84	338	116	1	5	5	0.006	0.01	0.03
.	19.01.15-19.45.53-1-345932	94	4	4	2	0	2	549	3	3	0	0	NA	NA	NA	25	32	166	511	168	82	350	117	3	8	0	0.018	0.016	0
.	19.01.15-19.45.55-1-345935	288	26	26	6	0	4	586	21	21	0	0	NA	NA	NA	81	79	183	533	176	96	368	122	26	59	7	0.142	0.111	0.04
.	19.01.15-19.45.57-1-345938	60	3	3	0	0	0	537	2	2	0	0	NA	NA	NA	25	21	168	500	166	85	341	111	8	1	0	0.048	0.002	0
.	19.01.15-19.46.01-1-345939	38	1	1	1	0	1	0	0	0	0	0	NA	NA	NA	12	8	163	493	165	0	0	0	0	1	0	0	0.002	0
.	19.01.15-19.46.04-1-345940	86	3	3	0	0	0	541	2	2	0	0	NA	NA	NA	25	24	166	504	167	84	345	112	4	3	0	0.024	0.006	0
.	19.01.15-19.46.09-1-345942	34	1	1	0	0	0	0	0	0	0	0	NA	NA	NA	11	12	166	495	164	0	0	0	3	0	0	0.018	0	0
.	19.01.15-19.46.11-1-345943	228	33	33	11	0	11	583	28	28	0	0	NA	NA	NA	54	69	181	525	176	95	365	123	38	52	16	0.21	0.099	0.091
.	19.01.15-19.46.14-1-345944	151	12	12	2	0	2	561	11	11	0	0	NA	NA	NA	41	37	174	507	169	89	355	117	3	21	3	0.017	0.041	0.018
.	19.01.15-19.46.15-1-345945	124	8	8	2	0	1	551	7	7	0	0	NA	NA	NA	37	39	170	514	168	84	352	115	6	16	7	0.035	0.031	0.042
.	19.01.15-19.46.16-1-345946	306	35	35	14	0	8	583	32	32	0	0	NA	NA	NA	80	68	182	522	177	96	363	124	48	76	15	0.264	0.146	0.085
.	19.01.15-19.46.17-1-345947	100	12	12	2	0	2	549	10	10	0	0	NA	NA	NA	36	33	168	502	176	84	342	123	1	28	0	0.006	0.056	0
.	19.01.15-19.46.17-1-345948	174	36	36	8	0	6	577	35	35	0	0	NA	NA	NA	57	56	176	523	170	90	369	118	52	46	0	0.295	0.088	0
.	19.01.15-19.46.26-1-345949	180	31	31	9	0	9	568	25	25	0	0	NA	NA	NA	51	53	174	518	174	89	358	121	23	68	11	0.132	0.131	0.063
.	19.01.15-19.46.35-1-345959	232	43	43	16	0	13	574	39	39	0	0	NA	NA	NA	74	60	179	521	173	94	358	122	45	95	26	0.251	0.182	0.15
.	19.01.15-19.46.37-1-345961	115	10	10	0	0	0	555	9	9	0	0	NA	NA	NA	31	41	170	516	168	84	353	118	12	11	0	0.071	0.021	0
.	19.01.15-19.46.38-1-345963	86	3	3	1	0	1	541	2	2	0	0	NA	NA	NA	31	25	169	502	167	82	345	114	0	1	4	0	0.002	0.024
.	19.01.15-19.46.39-1-345965	265	60	60	15	0	12	580	55	55	0	0	NA	NA	NA	75	70	174	536	173	89	371	120	77	108	13	0.443	0.201	0.075
.	19.01.15-19.46.50-1-345994	182	28	28	3	0	3	565	25	25	0	0	NA	NA	NA	39	46	176	514	169	90	357	118	19	44	13	0.108	0.086	0.077
.	19.01.15-19.46.57-1-345998	117	5	5	2	0	2	555	4	4	0	0	NA	NA	NA	29	45	173	513	172	87	350	118	9	8	0	0.052	0.016	0
.	19.01.15-19.47.04-1-346000	157	11	11	1	0	1	565	9	9	0	0	NA	NA	NA	57	52	172	518	175	86	358	121	3	12	9	0.017	0.023	0.051
.	19.01.15-19.47.09-1-346001	151	8	8	1	0	1	565	7	7	0	0	NA	NA	NA	48	42	169	513	173	89	354	122	7	35	0	0.041	0.068	0
.	19.01.15-19.47.12-1-346002	64	4	4	0	0	0	539	2	2	0	0	NA	NA	NA	20	23	166	499	171	83	339	117	0	5	6	0	0.01	0.035
.	19.01.15-19.47.13-1-346003	137	11	11	1	0	1	557	8	8	0	0	NA	NA	NA	44	44	170	517	170	85	357	115	8	22	4	0.047	0.043	0.024
.	19.01.15-19.47.19-1-346008	32	1	1	0	0	0	0	0	0	0	0	NA	NA	NA	9	11	168	492	164	0	0	0	0	1	0	0	0.002	0
.	19.01.15-19.47.22-1-346010	88	4	4	1	0	1	535	3	3	0	0	NA	NA	NA	29	22	165	506	164	82	344	109	0	1	6	0	0.002	0.037
.	19.01.15-19.47.27-1-346011	119	8	8	2	0	1	555	6	6	0	0	NA	NA	NA	41	43	168	518	170	84	354	117	18	11	0	0.107	0.021	0
.	19.01.15-19.47.28-1-346012	238	25	25	11	0	5	581	24	24	0	0	NA	NA	NA	93	63	172	531	173	88	371	122	47	57	8	0.273	0.107	0.046
.	19.01.15-19.47.31-1-346013	122	10	10	4	0	4	549	9	9	0	0	NA	NA	NA	41	38	168	511	172	82	350	117	5	11	10	0.03	0.022	0.058
.	19.01.15-19.47.35-1-346014	209	12	12	2	0	2	575	10	10	0	0	NA	NA	NA	65	66	173	530	176	87	369	119	13	24	0	0.075	0.045	0
.	19.01.15-19.47.36-1-346015	31	1	1	0	0	0	0	0	0	0	0	NA	NA	NA	7	4	164	491	162	0	0	0	1	0	0	0.006	0	0
.	19.01.15-19.47.38-1-346017	285	58	58	19	0	14	582	52	52	0	0	NA	NA	NA	85	72	178	526	181	92	365	125	79	119	15	0.444	0.226	0.083
.	19.01.15-19.47.39-1-346019	31	1	1	0	0	0	0	0	0	0	0	NA	NA	NA	10	9	167	490	165	0	0	0	0	1	0	0	0.002	0
.	19.01.15-19.47.40-1-346021	63	2	2	0	0	0	251	1	1	0	0	NA	NA	NA	15	13	168	494	164	40	163	48	0	5	0	0	0.01	0
.	19.01.15-19.47.41-1-346022	271	26	26	9	0	6	595	23	23	0	0	NA	NA	NA	79	77	179	530	181	95	371	129	14	53	11	0.078	0.1	0.061
.	19.01.15-19.47.45-1-346043	125	9	9	1	0	1	570	8	8	0	0	NA	NA	NA	39	53	175	516	175	88	360	122	4	18	0	0.023	0.035	0
.	19.01.15-19.47.50-1-346051	65	2	2	0	0	0	448	1	1	0	0	NA	NA	NA	23	17	169	495	166	72	283	93	0	4	0	0	0.008	0
.	19.01.15-19.47.52-1-346053	88	12	12	1	0	1	538	9	9	0	0	NA	NA	NA	37	27	169	506	165	81	345	112	3	17	5	0.018	0.034	0.03
.	19.01.15-19.47.58-1-346058	261	61	61	21	0	12	591	55	55	0	0	NA	NA	NA	75	78	175	543	173	90	378	123	35	143	15	0.2	0.263	0.087
.	19.01.15-19.47.59-1-346059	63	3	3	3	0	3	537	2	2	0	0	NA	NA	NA	15	18	167	498	166	80	342	115	0	12	0	0	0.024	0
.	19.01.15-19.48.03-1-346060	255	27	27	6	0	4	584	25	25	0	0	NA	NA	NA	87	73	178	533	175	91	371	122	47	40	7	0.264	0.075	0.04
.	19.01.15-19.48.06-1-346061	61	2	2	0	0	0	500	1	1	0	0	NA	NA	NA	11	16	167	498	164	78	321	101	0	0	2	0	0	0.012
.	19.01.15-19.48.08-1-346062	32	1	1	1	0	1	0	0	0	0	0	NA	NA	NA	4	15	166	498	164	0	0	0	0	0	1	0	0	0.006
.	19.01.15-19.48.10-1-346063	272	30	30	10	0	7	579	29	29	0	0	NA	NA	NA	95	63	179	523	174	92	367	120	25	47	17	0.14	0.09	0.098
.	19.01.15-19.48.13-1-346064	64	2	2	0	0	0	533	1	1	0	0	NA	NA	NA	26	23	167	499	170	81	338	114	3	4	0	0.018	0.008	0
.	19.01.15-19.48.13-1-346065	95	24	24	1	0	1	542	21	21	0	0	NA	NA	NA	26	15	165	497	166	84	343	115	10	38	17	0.061	0.076	0.102
.	19.01.15-19.48.18-1-346066	349	47	47	13	0	10	613	42	42	0	0	NA	NA	NA	83	101	179	548	187	92	387	134	52	104	10	0.291	0.19	0.053
.	19.01.15-19.48.21-1-346067	214	28	28	11	0	8	559	27	27	0	0	NA	NA	NA	81	53	179	515	172	88	350	121	57	49	21	0.318	0.095	0.122
.	19.01.15-19.48.25-1-346068	34	1	1	0	0	0	0	0	0	0	0	NA	NA	NA	9	7	163	494	163	0	0	0	0	0	0	0	0	0
.	19.01.15-19.48.27-1-346073	284	30	30	7	0	6	597	28	28	0	0	NA	NA	NA	96	81	175	541	178	93	379	125	36	55	11	0.206	0.102	0.062
.	19.01.15-19.48.49-1-346108	173	12	12	4	0	4	582	11	11	0	0	NA	NA	NA	53	68	174	526	181	88	366	128	8	31	0	0.046	0.059	0
.	19.01.15-19.48.50-1-346109	141	6	6	3	0	3	560	5	5	0	0	NA	NA	NA	44	43	173	514	169	87	357	116	9	8	2	0.052	0.016	0.012
.	19.01.15-19.48.50-1-346110	174	13	13	3	0	3	562	12	12	0	0	NA	NA	NA	61	57	178	519	173	87	356	119	32	38	0	0.18	0.073	0
.	19.01.15-19.48.55-1-346113	126	12	12	3	0	3	566	10	10	0	0	NA	NA	NA	41	45	175	514	169	90	358	118	6	31	6	0.034	0.06	0.036
.	19.01.15-19.49.07-1-346117	385	69	69	18	0	11	600	65	65	0	0	NA	NA	NA	101	97	190	542	178	102	375	123	90	133	18	0.474	0.245	0.101
.	19.01.15-19.49.08-1-346118	145	16	16	4	0	3	567	15	15	0	0	NA	NA	NA	47	46	178	508	173	95	351	121	11	16	9	0.062	0.031	0.052
.	19.01.15-19.49.16-1-346119	239	76	76	18	0	15	578	72	72	0	0	NA	NA	NA	76	71	179	527	178	89	365	124	50	135	27	0.279	0.256	0.152
.	19.01.15-19.49.19-1-346120	146	5	5	2	0	1	568	3	3	0	0	NA	NA	NA	44	49	169	522	171	86	366	116	0	6	5	0	0.011	0.029
.	19.01.15-19.49.19-1-346121	120	8	8	1	0	1	549	7	7	0	0	NA	NA	NA	36	34	167	508	172	79	351	119	4	21	0	0.024	0.041	0
.	19.01.15-19.49.19-1-346122	153	31	31	9	0	5	561	28	28	0	0	NA	NA	NA	39	44	174	514	169	89	356	116	50	74	1	0.287	0.144	0.006
.	19.01.15-19.49.23-1-346127	231	54	54	16	0	10	596	50	50	0	0	NA	NA	NA	63	82	180	533	182	96	370	130	47	111	24	0.261	0.208	0.132
.	19.01.15-19.49.25-1-346128	307	35	35	9	0	7	605	29	29	0	0	NA	NA	NA	71	95	182	548	178	97	382	126	33	75	23	0.181	0.137	0.129
.	19.01.15-19.49.34-1-346129	63	4	4	1	0	1	538	3	3	0	0	NA	NA	NA	23	24	167	504	166	80	346	112	6	3	0	0.036	0.006	0
.	19.01.15-19.49.36-1-346130	65	2	2	0	0	0	547	1	1	0	0	NA	NA	NA	20	29	168	507	167	84	350	113	0	0	5	0	0	0.03
.	19.01.15-19.49.39-1-346133	144	10	10	4	0	3	569	9	9	0	0	NA	NA	NA	39	55	172	519	177	86	358	125	6	19	8	0.035	0.037	0.045
.	19.01.15-19.49.48-1-346160	37	1	1	0	0	0	0	0	0	0	0	NA	NA	NA	5	6	163	493	163	0	0	0	0	0	0	0	0	0
.	19.01.15-19.49.49-1-346163	210	10	10	4	0	2	569	8	8	0	0	NA	NA	NA	62	57	175	519	176	91	354	124	4	55	0	0.023	0.106	0
.	19.01.15-19.49.51-1-346165	264	35	35	10	0	9	583	29	29	0	0	NA	NA	NA	80	74	174	536	177	87	372	124	38	63	14	0.218	0.118	0.079
.	19.01.15-19.50.03-1-346174	179	15	15	6	0	6	580	13	13	0	0	NA	NA	NA	67	69	175	530	177	88	370	122	13	36	7	0.074	0.068	0.04
.	19.01.15-19.50.13-1-346175	220	23	23	8	0	7	569	21	21	0	0	NA	NA	NA	64	57	171	527	172	84	367	118	17	45	14	0.099	0.085	0.081
.	19.01.15-19.50.17-1-346176	185	27	27	5	0	5	565	25	25	0	0	NA	NA	NA	48	41	173	513	168	90	357	118	24	50	7	0.139	0.097	0.042
.	19.01.15-19.50.19-1-346177	206	23	23	10	0	8	578	20	20	0	0	NA	NA	NA	59	68	186	521	174	97	363	118	11	63	6	0.059	0.121	0.034
.	19.01.15-19.50.28-1-346179	157	44	44	10	0	8	563	41	41	0	0	NA	NA	NA	57	51	172	519	173	85	357	121	47	70	14	0.273	0.135	0.081
.	19.01.15-19.50.29-1-346180	320	49	49	8	0	8	583	43	43	0	0	NA	NA	NA	96	68	177	524	180	91	363	129	41	99	10	0.232	0.189	0.056
.	19.01.15-19.50.33-1-346185	85	5	5	2	0	1	546	4	4	0	0	NA	NA	NA	27	22	166	499	170	83	345	118	0	10	4	0	0.02	0.024
.	19.01.15-19.50.41-1-346193	59	2	2	0	0	0	531	1	1	0	0	NA	NA	NA	26	18	167	499	165	80	341	110	1	3	0	0.006	0.006	0
.	19.01.15-19.50.50-1-346220	92	5	5	0	0	0	542	4	4	0	0	NA	NA	NA	30	27	171	499	170	85	343	114	4	9	3	0.023	0.018	0.018
.	19.01.15-19.50.55-1-346223	118	8	8	2	0	1	555	6	6	0	0	NA	NA	NA	45	42	170	514	171	84	352	119	3	23	7	0.018	0.045	0.041
.	19.01.15-19.50.55-1-346224	234	17	17	2	0	1	595	16	16	0	0	NA	NA	NA	66	77	177	534	179	93	376	126	23	23	8	0.13	0.043	0.045
.	19.01.15-19.50.57-1-346227	171	12	12	1	0	1	565	11	11	0	0	NA	NA	NA	50	47	172	517	171	88	358	119	11	28	0	0.064	0.054	0
.	19.01.15-19.51.00-1-346228	87	3	3	0	0	0	546	2	2	0	0	NA	NA	NA	34	36	174	502	173	89	344	113	0	6	7	0	0.012	0.04
.	19.01.15-19.51.01-1-346229	178	14	14	3	0	2	564	12	12	0	0	NA	NA	NA	56	50	170	522	171	87	359	118	25	14	3	0.147	0.027	0.018
.	19.01.15-19.51.07-1-346231	325	25	25	9	0	5	610	24	24	0	0	NA	NA	NA	88	100	183	546	184	95	386	129	35	24	17	0.191	0.044	0.092
.	19.01.15-19.51.15-1-346232	94	5	5	1	0	1	552	4	4	0	0	NA	NA	NA	38	44	176	505	176	87	344	121	13	15	2	0.074	0.03	0.011
.	19.01.15-19.51.19-1-346233	116	6	6	2	0	2	570	5	5	0	0	NA	NA	NA	26	51	173	517	174	89	358	123	0	21	0	0	0.041	0
.	19.01.15-19.51.23-1-346238	92	4	4	0	0	0	539	3	3	0	0	NA	NA	NA	28	26	164	505	170	78	346	115	9	0	0	0.055	0	0
.	19.01.15-19.51.23-1-346239	32	1	1	1	0	1	0	0	0	0	0	NA	NA	NA	6	14	166	496	165	0	0	0	0	1	0	0	0.002	0
.	19.01.15-19.51.26-1-346240	60	2	2	0	0	0	542	1	1	0	0	NA	NA	NA	25	24	170	499	168	85	342	115	0	3	0	0	0.006	0
.	19.01.15-19.51.27-1-346241	118	11	11	4	0	3	554	10	10	0	0	NA	NA	NA	42	41	166	513	175	79	355	120	3	18	11	0.018	0.035	0.063
.	19.01.15-19.51.32-1-346242	177	25	25	8	0	5	577	23	23	0	0	NA	NA	NA	59	62	173	530	172	89	369	119	28	55	6	0.162	0.104	0.035
.	19.01.15-19.51.32-1-346243	199	17	17	4	0	2	588	15	15	0	0	NA	NA	NA	72	81	181	533	180	96	367	125	4	42	3	0.022	0.079	0.017
.	19.01.15-19.51.36-1-346245	35	1	1	0	0	0	0	0	0	0	0	NA	NA	NA	15	12	165	498	162	0	0	0	0	3	0	0	0.006	0
.	19.01.15-19.51.38-1-346247	179	19	19	5	0	5	565	18	18	0	0	NA	NA	NA	49	49	172	519	171	86	362	117	19	24	9	0.11	0.046	0.053
.	19.01.15-19.51.38-1-346248	235	27	27	11	0	8	576	24	24	0	0	NA	NA	NA	77	65	172	526	180	88	363	125	19	72	5	0.11	0.137	0.028
.	19.01.15-19.51.39-1-346250	295	45	45	13	0	11	608	40	40	0	0	NA	NA	NA	75	97	191	543	176	101	385	122	76	73	14	0.398	0.134	0.08
.	19.01.15-19.51.43-1-346270	147	7	7	2	0	2	555	6	6	0	0	NA	NA	NA	46	36	167	511	171	82	353	120	5	7	11	0.03	0.014	0.064
.	19.01.15-19.51.44-1-346271	143	6	6	3	0	2	570	5	5	0	0	NA	NA	NA	43	57	169	530	171	86	369	115	0	21	0	0	0.04	0
.	19.01.15-19.51.49-1-346281	35	1	1	0	0	0	0	0	0	0	0	NA	NA	NA	7	10	165	493	165	0	0	0	0	0	0	0	0	0
.	19.01.15-19.51.51-1-346282	35	1	1	0	0	0	0	0	0	0	0	NA	NA	NA	8	10	166	492	165	0	0	0	0	0	2	0	0	0.012
.	19.01.15-19.51.54-1-346284	59	2	2	0	0	0	153	1	1	0	0	NA	NA	NA	16	13	164	496	166	21	97	35	4	0	0	0.024	0	0
.	19.01.15-19.52.02-1-346288	36	1	1	0	0	0	0	0	0	0	0	NA	NA	NA	9	9	163	495	164	0	0	0	0	1	0	0	0.002	0
.	19.01.15-19.52.07-1-346289	63	2	2	1	0	1	251	1	1	0	0	NA	NA	NA	13	26	166	505	168	34	169	48	0	0	1	0	0	0.006
.	19.01.15-19.52.08-1-346290	98	4	4	1	0	1	538	2	2	0	0	NA	NA	NA	20	16	167	499	163	80	346	112	2	1	0	0.012	0.002	0
.	19.01.15-19.52.09-1-346291	64	2	2	0	0	0	542	1	1	0	0	NA	NA	NA	25	27	170	502	168	86	343	113	0	0	2	0	0	0.012
.	19.01.15-19.52.14-1-346292	414	38	38	11	0	7	629	33	33	0	0	NA	NA	NA	118	123	181	566	189	95	403	131	74	73	9	0.409	0.129	0.048
.	19.01.15-19.52.17-1-346293	32	1	1	1	0	1	0	0	0	0	0	NA	NA	NA	8	16	168	495	166	0	0	0	0	1	0	0	0.002	0
.	19.01.15-19.52.18-1-346294	92	5	5	0	0	0	549	3	3	0	0	NA	NA	NA	31	32	170	503	172	84	347	118	6	8	3	0.035	0.016	0.017
.	19.01.15-19.52.20-1-346296	91	6	6	0	0	0	551	5	5	0	0	NA	NA	NA	34	39	169	514	169	83	351	117	3	6	5	0.018	0.012	0.03
.	19.01.15-19.52.21-1-346297	95	6	6	0	0	0	551	5	5	0	0	NA	NA	NA	37	30	167	503	173	81	349	121	7	14	1	0.042	0.028	0.006
.	19.01.15-19.52.24-1-346298	30	1	1	1	0	1	0	0	0	0	0	NA	NA	NA	12	10	165	494	164	0	0	0	0	0	0	0	0	0
.	19.01.15-19.52.26-1-346299	205	24	24	8	0	8	567	20	20	0	0	NA	NA	NA	63	57	176	522	172	90	357	120	8	74	9	0.045	0.142	0.052
.	19.01.15-19.52.27-1-346300	260	27	27	10	0	9	611	25	25	0	0	NA	NA	NA	68	94	178	539	190	93	382	136	38	56	13	0.213	0.104	0.068
.	19.01.15-19.52.30-1-346301	172	9	9	4	0	3	564	8	8	0	0	NA	NA	NA	57	52	175	521	169	92	359	113	0	40	3	0	0.077	0.018
.	19.01.15-19.52.36-1-346302	83	3	3	1	0	1	538	1	1	0	0	NA	NA	NA	24	15	165	498	165	81	345	112	14	5	0	0.085	0.01	0
.	19.01.15-19.52.36-1-346303	345	27	27	6	0	3	606	24	24	0	0	NA	NA	NA	116	94	184	546	177	100	385	121	17	36	19	0.092	0.066	0.107
.	19.01.15-19.52.41-1-346311	312	66	66	17	0	15	607	63	63	0	0	NA	NA	NA	97	96	177	549	183	93	383	131	53	110	26	0.299	0.2	0.142
.	19.01.15-19.52.49-1-346338	93	3	3	1	0	1	556	2	2	0	0	NA	NA	NA	44	38	170	512	169	85	353	118	7	4	0	0.041	0.008	0
.	19.01.15-19.52.52-1-346340	179	38	38	8	0	4	573	36	36	0	0	NA	NA	NA	56	58	176	517	178	90	359	124	27	86	7	0.153	0.166	0.039
.	19.01.15-19.52.54-1-346342	266	26	26	11	0	6	593	23	23	0	0	NA	NA	NA	90	81	175	537	182	90	376	127	19	41	11	0.109	0.076	0.06
.	19.01.15-19.53.01-1-346346	619	93	93	26	0	20	682	89	89	0	0	NA	NA	NA	191	183	195	602	199	108	432	142	106	158	18	0.544	0.262	0.09
.	19.01.15-19.53.03-1-346347	322	38	38	8	0	5	603	36	36	0	0	NA	NA	NA	87	96	181	549	179	95	380	128	33	68	15	0.182	0.124	0.084
.	19.01.15-19.53.12-1-346348	142	14	14	6	0	5	566	9	9	0	0	NA	NA	NA	60	52	178	517	170	89	359	118	9	30	12	0.051	0.058	0.071
.	19.01.15-19.53.13-1-346349	120	10	10	1	0	1	561	9	9	0	0	NA	NA	NA	37	47	172	516	172	89	353	119	3	21	0	0.017	0.041	0
.	19.01.15-19.53.37-1-346355	96	3	3	1	0	1	543	2	2	0	0	NA	NA	NA	30	28	168	506	167	82	348	113	1	2	1	0.006	0.004	0.006
.	19.01.15-19.53.37-1-346356	128	9	9	1	0	1	545	8	8	0	0	NA	NA	NA	49	26	171	503	165	87	348	110	0	24	5	0	0.048	0.03
.	19.01.15-19.53.50-1-346387	232	32	32	6	0	4	566	31	31	0	0	NA	NA	NA	74	59	170	530	172	85	364	117	29	78	4	0.171	0.147	0.023
.	19.01.15-19.53.50-1-346388	32	1	1	0	0	0	0	0	0	0	0	NA	NA	NA	4	4	163	492	162	0	0	0	0	0	2	0	0	0.012
.	19.01.15-19.53.52-1-346389	448	28	28	7	0	6	632	26	26	0	0	NA	NA	NA	131	125	190	567	181	102	401	129	36	58	13	0.189	0.102	0.072
.	19.01.15-19.53.55-1-346392	98	5	5	3	0	2	555	3	3	0	0	NA	NA	NA	32	38	168	513	170	83	354	118	0	10	7	0	0.019	0.041
.	19.01.15-19.53.56-1-346394	269	45	45	10	0	10	599	38	38	0	0	NA	NA	NA	89	91	178	548	178	92	384	123	54	73	32	0.303	0.133	0.18
.	19.01.15-19.54.05-1-346396	35	1	1	0	0	0	0	0	0	0	0	NA	NA	NA	8	8	165	493	163	0	0	0	0	4	0	0	0.008	0
.	19.01.15-19.54.08-1-346398	97	5	5	2	0	2	542	4	4	0	0	NA	NA	NA	36	29	169	505	168	82	348	112	11	2	0	0.065	0.004	0
.	19.01.15-19.54.10-1-346399	36	1	1	1	0	1	0	0	0	0	0	NA	NA	NA	6	8	166	490	165	0	0	0	0	0	0	0	0	0
.	19.01.15-19.54.13-1-346400	179	17	17	5	0	2	571	15	15	0	0	NA	NA	NA	63	56	174	516	179	90	355	126	14	22	8	0.08	0.043	0.045
.	19.01.15-19.54.16-1-346401	65	4	4	0	0	0	545	3	3	0	0	NA	NA	NA	24	28	170	505	166	86	345	114	2	10	0	0.012	0.02	0
.	19.01.15-19.54.23-1-346402	94	5	5	2	0	2	548	2	2	0	0	NA	NA	NA	42	35	173	507	168	86	346	116	2	8	0	0.012	0.016	0
.	19.01.15-19.54.26-1-346403	292	61	61	19	0	15	593	54	54	0	0	NA	NA	NA	80	80	174	536	183	88	376	129	71	136	28	0.408	0.254	0.153
.	19.01.15-19.54.35-1-346404	89	6	6	1	0	1	545	5	5	0	0	NA	NA	NA	21	26	168	506	165	82	348	115	5	7	0	0.03	0.014	0
.	19.01.15-19.54.38-1-346409	234	12	12	4	0	4	577	10	10	0	0	NA	NA	NA	71	66	185	524	170	98	364	115	4	32	0	0.022	0.061	0
.	19.01.15-19.54.46-1-346433	98	7	7	0	0	0	544	6	6	0	0	NA	NA	NA	34	30	172	502	169	87	343	114	8	12	0	0.047	0.024	0
.	19.01.15-19.54.47-1-346438	122	7	7	3	0	2	558	6	6	0	0	NA	NA	NA	40	43	172	513	171	85	356	117	9	10	0	0.052	0.019	0
.	19.01.15-19.54.51-1-346442	234	14	14	3	0	3	579	12	12	0	0	NA	NA	NA	61	60	175	522	176	92	363	124	19	36	0	0.109	0.069	0
.	19.01.15-19.54.54-1-346444	119	5	5	2	0	2	550	4	4	0	0	NA	NA	NA	40	38	170	513	168	86	351	113	0	19	3	0	0.037	0.018
.	19.01.15-19.55.04-1-346448	31	1	1	0	0	0	0	0	0	0	0	NA	NA	NA	3	11	166	495	163	0	0	0	0	2	0	0	0.004	0
.	19.01.15-19.55.07-1-346449	208	25	25	7	0	6	585	24	24	0	0	NA	NA	NA	70	67	176	530	174	88	373	124	22	45	12	0.125	0.085	0.069
.	19.01.15-19.55.10-1-346450	60	2	2	1	0	1	533	1	1	0	0	NA	NA	NA	31	21	168	499	167	82	338	113	3	0	5	0.018	0	0.03
.	19.01.15-19.55.14-1-346451	264	32	32	8	0	7	603	28	28	0	0	NA	NA	NA	64	88	174	549	178	87	388	128	25	71	10	0.144	0.129	0.056
.	19.01.15-19.55.16-1-346452	94	10	10	2	0	2	545	7	7	0	0	NA	NA	NA	32	33	172	502	172	84	343	118	1	18	5	0.006	0.036	0.029
.	19.01.15-19.55.16-1-346453	212	23	23	6	0	3	579	21	21	0	0	NA	NA	NA	68	73	181	534	171	92	370	117	48	52	2	0.265	0.097	0.012
.	19.01.15-19.55.23-1-346459	176	15	15	7	0	4	573	13	13	0	0	NA	NA	NA	63	56	176	524	169	92	363	118	20	8	13	0.114	0.015	0.077
.	19.01.15-19.55.24-1-346460	37	1	1	0	0	0	0	0	0	0	0	NA	NA	NA	10	9	166	492	164	0	0	0	0	3	0	0	0.006	0
.	19.01.15-19.55.27-1-346461	185	39	39	12	0	8	568	34	34	0	0	NA	NA	NA	62	53	171	526	169	87	365	116	47	83	4	0.275	0.158	0.024
.	19.01.15-19.55.31-1-346463	269	53	53	12	0	9	608	48	48	0	0	NA	NA	NA	61	96	180	552	177	95	388	125	51	121	4	0.283	0.219	0.023
.	19.01.15-19.55.38-1-346465	169	13	13	2	0	2	568	10	10	0	0	NA	NA	NA	43	47	174	518	168	92	361	115	6	21	12	0.034	0.041	0.071
.	19.01.15-19.56.22-1-346500	212	33	33	8	0	5	576	31	31	0	0	NA	NA	NA	65	64	176	527	174	90	364	122	53	53	22	0.301	0.101	0.126
.	19.01.15-19.56.24-1-346501	93	6	6	0	0	0	546	5	5	0	0	NA	NA	NA	34	35	172	508	168	81	348	117	3	11	0	0.017	0.022	0
.	19.01.15-19.56.24-1-346502	118	21	21	4	0	2	547	17	17	0	0	NA	NA	NA	34	29	168	508	166	84	351	112	8	33	16	0.048	0.065	0.096
.	19.01.15-19.56.31-1-346509	89	7	7	1	0	1	538	4	4	0	0	NA	NA	NA	45	31	172	504	168	84	341	113	7	7	6	0.041	0.014	0.036
.	19.01.15-19.56.33-1-346510	283	26	26	10	0	7	601	23	23	0	0	NA	NA	NA	81	85	176	539	183	91	379	131	38	61	1	0.216	0.113	0.005
.	19.01.15-19.56.37-1-346512	83	3	3	1	0	1	561	2	2	0	0	NA	NA	NA	27	38	173	508	170	91	350	120	4	3	0	0.023	0.006	0
.	19.01.15-19.56.40-1-346519	90	7	7	2	0	2	546	6	6	0	0	NA	NA	NA	33	31	168	508	168	81	350	115	0	17	7	0	0.033	0.042
.	19.01.15-19.56.48-1-346546	268	52	52	11	0	8	585	47	47	0	0	NA	NA	NA	61	71	175	531	178	91	370	124	44	89	14	0.251	0.168	0.079
.	19.01.15-19.56.49-1-346548	345	45	45	15	0	11	614	43	43	0	0	NA	NA	NA	105	96	182	549	178	100	390	124	26	113	18	0.143	0.206	0.101
.	19.01.15-19.56.52-1-346549	65	6	6	2	0	2	547	5	5	0	0	NA	NA	NA	27	30	172	503	168	87	346	114	0	21	0	0	0.042	0
.	19.01.15-19.56.55-1-346553	120	18	18	4	0	3	556	15	15	0	0	NA	NA	NA	49	45	171	512	175	87	349	120	8	50	1	0.047	0.098	0.006
.	19.01.15-19.56.57-1-346555	148	10	10	3	0	3	557	9	9	0	0	NA	NA	NA	34	36	171	506	172	86	350	121	10	13	6	0.058	0.026	0.035
.	19.01.15-19.57.07-1-346556	351	39	39	14	0	10	602	38	38	0	0	NA	NA	NA	100	92	180	540	185	96	379	127	64	97	6	0.356	0.18	0.032
.	19.01.15-19.57.18-1-346557	89	4	4	1	0	1	542	3	3	0	0	NA	NA	NA	20	22	168	499	168	83	343	116	0	11	0	0	0.022	0
.	19.01.15-19.57.18-1-346558	158	9	9	0	0	0	560	7	7	0	0	NA	NA	NA	44	52	172	522	171	88	353	119	9	3	4	0.052	0.006	0.023
.	19.01.15-19.57.22-1-346560	289	60	60	18	0	12	601	56	56	0	0	NA	NA	NA	79	90	181	545	177	94	385	122	41	129	24	0.227	0.237	0.136
.	19.01.15-19.57.23-1-346561	62	2	2	1	0	1	541	1	1	0	0	NA	NA	NA	24	21	165	498	171	81	341	119	0	6	0	0	0.012	0
.	19.01.15-19.57.30-1-346566	211	17	17	3	0	3	582	15	15	0	0	NA	NA	NA	75	70	183	532	168	96	371	115	11	31	14	0.06	0.058	0.083
.	19.01.15-19.57.32-1-346567	60	2	2	1	0	1	543	1	1	0	0	NA	NA	NA	26	26	165	505	169	80	348	115	0	5	0	0	0.01	0
.	19.01.15-19.57.35-1-346568	87	3	3	0	0	0	543	2	2	0	0	NA	NA	NA	22	25	165	506	167	81	345	117	0	7	0	0	0.014	0
.	19.01.15-19.57.38-1-346570	30	1	1	1	0	1	0	0	0	0	0	NA	NA	NA	3	7	166	492	162	0	0	0	0	4	0	0	0.008	0
.	19.01.15-19.57.40-1-346573	178	18	18	8	0	8	575	16	16	0	0	NA	NA	NA	45	54	176	517	174	93	360	122	12	46	10	0.068	0.089	0.057
.	19.01.15-19.57.45-1-346593	123	13	13	2	0	1	553	12	12	0	0	NA	NA	NA	31	37	173	510	167	88	353	112	0	34	0	0	0.067	0
.	19.01.15-19.57.48-1-346602	158	19	19	5	0	4	554	17	17	0	0	NA	NA	NA	52	41	174	513	167	88	350	116	2	43	8	0.011	0.084	0.048
.	19.01.15-19.58.00-1-346608	115	7	7	2	0	2	552	5	5	0	0	NA	NA	NA	35	33	169	508	169	86	349	117	2	13	6	0.012	0.026	0.036
.	19.01.15-19.58.01-1-346609	59	2	2	0	0	0	400	1	1	0	0	NA	NA	NA	16	18	166	500	165	62	257	81	1	2	0	0.006	0.004	0
.	19.01.15-19.58.06-1-346610	87	9	9	2	0	2	551	7	7	0	0	NA	NA	NA	29	31	170	505	169	86	348	117	0	32	1	0	0.063	0.006
.	19.01.15-19.58.09-1-346611	145	5	5	1	0	1	565	4	4	0	0	NA	NA	NA	43	44	177	507	173	94	351	120	8	9	0	0.045	0.018	0
.	19.01.15-19.58.12-1-346612	146	10	10	3	0	1	571	9	9	0	0	NA	NA	NA	43	53	173	519	174	88	360	123	0	19	9	0	0.037	0.052
.	19.01.15-19.58.12-1-346613	212	14	14	4	0	3	581	12	12	0	0	NA	NA	NA	55	64	183	522	172	99	362	120	5	53	0	0.027	0.102	0
.	19.01.15-19.58.13-1-346614	177	25	25	9	0	6	582	22	22	0	0	NA	NA	NA	51	67	176	524	180	91	365	126	35	47	4	0.199	0.09	0.022
.	19.01.15-19.58.21-1-346615	279	43	43	12	0	9	606	39	39	0	0	NA	NA	NA	81	94	182	555	170	98	389	119	77	78	1	0.423	0.141	0.006
.	19.01.15-19.58.21-1-346616	119	8	8	2	0	1	562	7	7	0	0	NA	NA	NA	42	50	172	519	172	89	353	120	7	4	4	0.041	0.008	0.023
.	19.01.15-19.58.24-1-346617	207	21	21	9	0	9	578	17	17	0	0	NA	NA	NA	55	62	173	523	179	87	362	129	11	60	6	0.064	0.115	0.034
.	19.01.15-19.58.26-1-346618	119	8	8	3	0	2	553	7	7	0	0	NA	NA	NA	27	33	171	507	168	86	350	117	6	21	9	0.035	0.041	0.054
.	19.01.15-19.58.35-1-346644	59	4	4	1	0	1	542	2	2	0	0	NA	NA	NA	28	25	167	503	168	83	347	112	3	9	1	0.018	0.018	0.006
.	19.01.15-19.58.37-1-346646	177	14	14	4	0	4	572	12	12	0	0	NA	NA	NA	45	52	180	514	171	94	360	118	17	31	3	0.094	0.06	0.018
.	19.01.15-19.58.39-1-346649	231	19	19	4	0	3	567	18	18	0	0	NA	NA	NA	84	53	170	520	176	87	358	122	12	25	4	0.071	0.048	0.023
.	19.01.15-19.58.39-1-346650	126	8	8	2	0	1	557	6	6	0	0	NA	NA	NA	49	55	178	515	175	89	352	116	9	19	0	0.051	0.037	0
.	19.01.15-19.58.46-1-346676	179	12	12	4	0	3	575	10	10	0	0	NA	NA	NA	55	59	169	525	178	86	362	127	27	4	8	0.16	0.008	0.045
.	19.01.15-19.58.48-1-346683	92	3	3	1	0	1	542	2	2	0	0	NA	NA	NA	22	23	170	500	166	82	346	114	3	10	0	0.018	0.02	0
.	19.01.15-19.58.52-1-346685	177	17	17	2	0	1	570	13	13	0	0	NA	NA	NA	55	54	174	517	176	88	361	121	24	23	1	0.138	0.044	0.006
.	19.01.15-19.58.55-1-346688	60	2	2	2	0	2	502	1	1	0	0	NA	NA	NA	16	12	163	497	165	74	320	108	0	2	0	0	0.004	0
.	19.01.15-19.59.00-1-346691	94	9	9	2	0	2	545	8	8	0	0	NA	NA	NA	24	29	170	507	165	85	346	114	2	9	10	0.012	0.018	0.061
.	19.01.15-19.59.01-1-346692	34	1	1	0	0	0	0	0	0	0	0	NA	NA	NA	15	7	165	492	163	0	0	0	0	0	0	0	0	0
.	19.01.15-19.59.02-1-346693	37	1	1	0	0	0	0	0	0	0	0	NA	NA	NA	11	11	163	496	165	0	0	0	1	0	0	0.006	0	0
.	19.01.15-19.59.03-1-346694	34	1	1	0	0	0	0	0	0	0	0	NA	NA	NA	14	20	167	497	169	0	0	0	0	0	0	0	0	0
.	19.01.15-19.59.06-1-346695	174	15	15	3	0	2	574	14	14	0	0	NA	NA	NA	54	64	180	521	176	97	358	119	23	17	3	0.128	0.033	0.017
.	19.01.15-19.59.06-1-346697	93	4	4	0	0	0	544	2	2	0	0	NA	NA	NA	24	25	167	500	171	83	344	117	7	3	0	0.042	0.006	0
.	19.01.15-19.59.06-1-346698	203	18	18	7	0	6	577	16	16	0	0	NA	NA	NA	62	66	180	523	176	91	362	124	23	22	6	0.128	0.042	0.034
.	19.01.15-19.59.08-1-346699	91	13	13	5	0	5	527	12	12	0	0	NA	NA	NA	39	14	165	500	162	79	340	108	23	19	2	0.139	0.038	0.012
.	19.01.15-19.59.08-1-346700	213	32	32	7	0	7	574	30	30	0	0	NA	NA	NA	75	69	173	537	172	86	371	117	44	51	11	0.254	0.095	0.064
.	19.01.15-19.59.18-1-346701	90	4	4	1	0	1	543	3	3	0	0	NA	NA	NA	32	23	166	504	166	82	346	115	4	2	0	0.024	0.004	0
.	19.01.15-19.59.20-1-346702	155	18	18	4	0	4	566	16	16	0	0	NA	NA	NA	52	45	172	518	168	89	360	117	18	18	18	0.105	0.035	0.107
.	19.01.15-19.59.23-1-346703	358	47	47	14	0	10	620	43	43	0	0	NA	NA	NA	91	108	190	539	192	104	377	139	78	78	6	0.411	0.145	0.031
.	19.01.15-19.59.26-1-346708	297	59	59	16	0	13	605	56	56	0	0	NA	NA	NA	97	96	187	541	181	99	376	130	61	139	23	0.326	0.257	0.127
.	19.01.15-19.59.31-1-346709	34	1	1	0	0	0	0	0	0	0	0	NA	NA	NA	13	7	165	491	164	0	0	0	0	1	0	0	0.002	0
.	19.01.15-19.59.32-1-346710	253	50	50	15	0	12	602	42	42	0	0	NA	NA	NA	70	93	178	543	185	92	380	130	73	113	21	0.41	0.208	0.114
.	19.01.15-19.59.33-1-346711	262	25	25	9	0	6	587	21	21	0	0	NA	NA	NA	85	75	176	537	175	93	375	119	14	69	19	0.08	0.128	0.109
.	19.01.15-19.59.37-1-346712	178	18	18	6	0	5	574	17	17	0	0	NA	NA	NA	56	60	170	528	175	86	368	120	25	37	12	0.147	0.07	0.069
.	19.01.15-19.59.37-1-346714	57	2	2	0	0	0	252	1	1	0	0	NA	NA	NA	11	16	165	501	163	35	162	55	11	0	0	0.067	0	0
.	19.01.15-19.59.47-1-346742	147	8	8	1	0	1	558	5	5	0	0	NA	NA	NA	37	38	171	511	169	86	357	115	6	13	4	0.035	0.025	0.024
.	19.01.15-19.59.48-1-346744	31	1	1	0	0	0	0	0	0	0	0	NA	NA	NA	6	8	165	492	164	0	0	0	0	0	0	0	0	0
.	19.01.15-19.59.50-1-346746	125	14	14	3	0	3	549	12	12	0	0	NA	NA	NA	35	37	171	508	171	85	349	115	8	6	13	0.047	0.012	0.076
.	19.01.15-19.59.58-1-346752	87	4	4	3	0	3	546	3	3	0	0	NA	NA	NA	36	30	173	504	166	88	343	115	0	6	5	0	0.012	0.03
.	19.01.15-20.00.05-1-346757	216	29	29	5	0	4	571	26	26	0	0	NA	NA	NA	54	61	171	529	174	86	364	121	31	46	16	0.181	0.087	0.092
.	19.01.15-20.00.08-1-346758	277	50	50	16	0	11	593	41	41	0	0	NA	NA	NA	78	85	174	539	185	87	375	131	83	75	14	0.477	0.139	0.076
.	19.01.15-20.00.12-1-346759	61	2	2	0	0	0	101	1	1	0	0	NA	NA	NA	17	18	168	497	166	13	72	16	1	2	0	0.006	0.004	0
.	19.01.15-20.00.15-1-346760	207	21	21	9	0	8	599	19	19	0	0	NA	NA	NA	49	80	178	537	178	96	378	125	26	49	9	0.146	0.091	0.051
.	19.01.15-20.00.20-1-346761	60	2	2	1	0	1	251	1	1	0	0	NA	NA	NA	22	10	164	495	164	39	159	53	1	1	0	0.006	0.002	0
.	19.01.15-20.00.20-1-346762	35	1	1	0	0	0	0	0	0	0	0	NA	NA	NA	8	6	165	492	162	0	0	0	0	0	0	0	0	0
.	19.01.15-20.00.23-1-346764	203	18	18	5	0	3	578	13	13	0	0	NA	NA	NA	68	64	171	531	175	88	368	122	10	69	5	0.058	0.13	0.029
.	19.01.15-20.00.30-1-346765	155	13	13	3	0	2	567	12	12	0	0	NA	NA	NA	46	54	170	525	172	86	364	117	15	17	0	0.088	0.032	0
.	19.01.15-20.00.37-1-346770	88	5	5	1	0	0	540	4	4	0	0	NA	NA	NA	33	27	166	505	169	79	346	115	0	11	0	0	0.022	0
.	19.01.15-20.00.38-1-346772	60	5	5	2	0	2	534	4	4	0	0	NA	NA	NA	22	13	164	498	164	80	342	112	13	0	3	0.079	0	0.018
.	19.01.15-20.00.44-1-346797	63	4	4	2	0	2	500	2	2	0	0	NA	NA	NA	14	17	165	499	166	79	315	106	6	2	0	0.036	0.004	0
.	19.01.15-20.00.48-1-346805	62	3	3	0	0	0	151	2	2	0	0	NA	NA	NA	18	17	166	499	165	23	95	33	4	1	0	0.024	0.002	0
.	19.01.15-20.00.52-1-346807	270	55	55	20	0	13	580	51	51	0	0	NA	NA	NA	93	70	178	528	177	92	363	125	58	106	11	0.326	0.201	0.062
.	19.01.15-20.00.52-1-346808	31	1	1	1	0	1	0	0	0	0	0	NA	NA	NA	8	5	163	493	162	0	0	0	0	1	0	0	0.002	0
.	19.01.15-20.00.53-1-346809	186	7	7	4	0	3	565	6	6	0	0	NA	NA	NA	46	47	176	518	166	91	361	113	7	7	6	0.04	0.014	0.036
.	19.01.15-20.00.54-1-346811	115	7	7	1	0	1	556	6	6	0	0	NA	NA	NA	42	46	171	518	170	84	356	116	0	23	4	0	0.044	0.024
.	19.01.15-20.00.56-1-346814	203	17	17	3	0	3	585	15	15	0	0	NA	NA	NA	58	75	174	539	175	89	374	122	13	33	7	0.075	0.061	0.04
.	19.01.15-20.00.57-1-346816	173	57	57	11	0	8	565	53	53	0	0	NA	NA	NA	56	56	170	525	174	85	360	120	57	95	11	0.335	0.181	0.063
.	19.01.15-20.00.57-1-346817	146	14	14	2	0	2	560	12	12	0	0	NA	NA	NA	39	40	172	514	167	87	357	116	12	27	1	0.07	0.053	0.006
.	19.01.15-20.00.57-1-346818	229	27	27	7	0	6	588	24	24	0	0	NA	NA	NA	58	67	174	530	176	92	373	123	37	49	23	0.213	0.092	0.131
.	19.01.15-20.01.11-1-346890	66	2	2	1	0	1	202	1	1	0	0	NA	NA	NA	25	11	166	494	164	29	135	38	6	0	1	0.036	0	0.006
.	19.01.15-20.01.11-1-346891	120	4	4	2	0	2	554	3	3	0	0	NA	NA	NA	32	36	172	506	171	88	347	119	1	4	2	0.006	0.008	0.012
.	19.01.15-20.01.15-1-346892	118	5	5	2	0	2	552	4	4	0	0	NA	NA	NA	26	33	171	504	171	86	348	118	5	6	0	0.029	0.012	0
.	19.01.15-20.01.19-1-346893	134	8	8	0	0	0	550	6	6	0	0	NA	NA	NA	32	37	167	512	171	83	351	116	8	11	0	0.048	0.021	0
.	19.01.15-20.01.21-1-346894	197	14	14	3	0	2	567	12	12	0	0	NA	NA	NA	66	50	168	524	171	86	363	118	17	14	6	0.101	0.027	0.035
.	19.01.15-20.01.25-1-346895	67	3	3	0	0	0	403	2	2	0	0	NA	NA	NA	18	15	167	498	163	61	258	84	0	4	0	0	0.008	0
.	19.01.15-20.01.26-1-346900	64	5	5	0	0	0	538	4	4	0	0	NA	NA	NA	20	23	166	502	168	82	339	117	2	0	6	0.012	0	0.036
.	19.01.15-20.01.30-1-346901	120	10	10	0	0	0	550	8	8	0	0	NA	NA	NA	46	42	173	512	170	84	352	114	24	6	3	0.139	0.012	0.018
.	19.01.15-20.01.37-1-346903	206	30	30	8	0	7	578	29	29	0	0	NA	NA	NA	66	56	177	521	171	93	367	118	40	59	19	0.226	0.113	0.111
.	19.01.15-20.01.38-1-346905	116	7	7	3	0	3	560	5	5	0	0	NA	NA	NA	23	38	167	515	169	84	358	118	7	13	1	0.042	0.025	0.006
.	19.01.15-20.01.42-1-346925	65	2	2	1	0	1	539	1	1	0	0	NA	NA	NA	26	22	169	497	169	84	340	115	0	1	1	0	0.002	0.006
.	19.01.15-20.01.42-1-346927	295	36	36	6	0	6	587	33	33	0	0	NA	NA	NA	76	70	175	534	174	91	374	122	21	63	18	0.12	0.118	0.103
.	19.01.15-20.01.46-1-346931	237	14	14	6	0	5	570	13	13	0	0	NA	NA	NA	62	55	175	519	174	88	359	123	25	30	5	0.143	0.058	0.029
.	19.01.15-20.01.51-1-346938	87	3	3	0	0	0	548	2	2	0	0	NA	NA	NA	20	28	165	506	170	83	351	114	0	3	1	0	0.006	0.006
.	19.01.15-20.01.54-1-346940	211	17	17	3	0	2	576	16	16	0	0	NA	NA	NA	60	64	172	531	174	88	371	117	10	31	4	0.058	0.058	0.023
.	19.01.15-20.02.01-1-346944	246	59	59	16	0	11	577	56	56	0	0	NA	NA	NA	74	63	173	529	174	88	367	122	53	124	15	0.306	0.234	0.086
.	19.01.15-20.02.05-1-346945	95	7	7	0	0	0	547	6	6	0	0	NA	NA	NA	26	33	171	504	171	84	345	118	5	10	4	0.029	0.02	0.023
.	19.01.15-20.02.05-1-346946	146	8	8	2	0	2	562	6	6	0	0	NA	NA	NA	30	40	169	518	166	85	359	118	4	14	0	0.024	0.027	0
.	19.01.15-20.02.20-1-346948	212	18	18	2	0	1	566	16	16	0	0	NA	NA	NA	73	51	178	514	172	92	354	120	9	26	3	0.051	0.051	0.017
.	19.01.15-20.02.23-1-346949	229	23	23	4	0	3	584	18	18	0	0	NA	NA	NA	88	69	181	531	170	94	374	116	29	37	8	0.16	0.07	0.047
.	19.01.15-20.02.23-1-346950	63	2	2	1	0	0	538	0	0	0	0	NA	NA	NA	23	16	167	499	163	78	347	113	0	8	0	0	0.016	0
.	19.01.15-20.02.23-1-346951	231	43	43	8	0	5	580	40	40	0	0	NA	NA	NA	65	68	176	525	180	88	364	128	35	80	24	0.199	0.152	0.133
.	19.01.15-20.02.26-1-346952	62	3	3	0	0	0	538	1	1	0	0	NA	NA	NA	27	21	169	499	166	82	345	111	2	2	0	0.012	0.004	0
.	19.01.15-20.02.29-1-346953	117	8	8	0	0	0	545	7	7	0	0	NA	NA	NA	44	31	167	505	172	82	345	118	6	10	6	0.036	0.02	0.035
.	19.01.15-20.02.36-1-346954	147	9	9	6	0	5	559	7	7	0	0	NA	NA	NA	59	47	173	514	173	89	353	117	14	11	6	0.081	0.021	0.035
.	19.01.15-20.02.41-1-346959	150	15	15	6	0	3	565	13	13	0	0	NA	NA	NA	53	57	178	518	174	91	353	121	33	47	0	0.185	0.091	0
.	19.01.15-20.02.41-1-346960	179	11	11	3	0	2	570	9	9	0	0	NA	NA	NA	60	56	174	527	168	88	366	116	9	14	11	0.052	0.027	0.065
.	19.01.15-20.02.51-1-346991	207	32	32	15	0	12	585	30	30	0	0	NA	NA	NA	66	75	182	530	176	93	368	124	53	54	19	0.291	0.102	0.108
.	19.01.15-20.02.51-1-346992	250	26	26	7	0	6	583	23	23	0	0	NA	NA	NA	76	73	175	534	177	90	372	121	32	48	10	0.183	0.09	0.056
.	19.01.15-20.02.58-1-346997	261	33	33	9	0	8	596	30	30	0	0	NA	NA	NA	90	80	180	531	182	94	371	131	47	75	9	0.261	0.141	0.049
.	19.01.15-20.03.04-1-346998	89	6	6	2	0	2	548	5	5	0	0	NA	NA	NA	35	28	168	502	171	84	346	118	7	22	9	0.042	0.044	0.053
.	19.01.15-20.03.04-1-346999	171	10	10	1	0	1	581	8	8	0	0	NA	NA	NA	50	67	178	530	172	89	370	122	9	22	16	0.051	0.042	0.093
.	19.01.15-20.03.17-1-347000	92	6	6	0	0	0	557	4	4	0	0	NA	NA	NA	32	39	168	518	166	82	360	115	0	9	5	0	0.017	0.03
.	19.01.15-20.03.24-1-347001	338	57	57	14	0	9	605	53	53	0	0	NA	NA	NA	89	92	183	538	184	95	381	129	74	96	27	0.404	0.178	0.147
.	19.01.15-20.03.27-1-347006	218	51	51	5	0	4	575	47	47	0	0	NA	NA	NA	79	62	175	527	173	89	365	121	65	71	19	0.371	0.135	0.11
.	19.01.15-20.03.28-1-347007	147	32	32	9	0	8	554	30	30	0	0	NA	NA	NA	48	52	175	517	173	86	351	117	25	49	5	0.143	0.095	0.029
.	19.01.15-20.03.28-1-347008	151	13	13	2	0	2	549	11	11	0	0	NA	NA	NA	52	40	172	510	171	85	347	117	2	17	5	0.012	0.033	0.029
.	19.01.15-20.03.38-1-347010	209	21	21	3	0	3	577	19	19	0	0	NA	NA	NA	63	58	176	519	176	93	363	121	16	45	19	0.091	0.087	0.108
.	19.01.15-20.03.41-1-347015	69	2	2	0	0	0	536	1	1	0	0	NA	NA	NA	25	18	167	500	164	83	342	111	0	5	0	0	0.01	0
.	19.01.15-20.03.45-1-347035	203	13	13	2	0	1	574	11	11	0	0	NA	NA	NA	62	63	174	526	176	89	367	118	8	38	2	0.046	0.072	0.011
.	19.01.15-20.03.54-1-347044	258	16	16	4	0	4	582	13	13	0	0	NA	NA	NA	66	63	175	523	178	91	365	126	15	18	10	0.086	0.034	0.056
.	19.01.15-20.03.55-1-347046	145	15	15	5	0	4	562	14	14	0	0	NA	NA	NA	53	42	170	514	171	86	357	119	15	43	1	0.088	0.084	0.006
.	19.01.15-20.03.56-1-347048	322	50	50	20	0	15	601	46	46	0	0	NA	NA	NA	85	85	182	542	174	97	385	119	92	69	30	0.505	0.127	0.172
.	19.01.15-20.04.15-1-347051	171	8	8	2	0	1	574	6	6	0	0	NA	NA	NA	50	62	176	521	178	89	361	124	3	18	2	0.017	0.035	0.011
.	19.01.15-20.04.20-1-347052	33	1	1	1	0	1	0	0	0	0	0	NA	NA	NA	6	15	168	497	163	0	0	0	0	0	5	0	0	0.031
.	19.01.15-20.04.20-1-347053	211	32	32	3	0	3	576	28	28	0	0	NA	NA	NA	68	64	171	522	184	85	359	132	18	84	7	0.105	0.161	0.038
.	19.01.15-20.04.23-1-347054	129	14	14	3	0	3	549	12	12	0	0	NA	NA	NA	42	35	169	514	165	87	349	113	3	33	0	0.018	0.064	0
.	19.01.15-20.04.26-1-347055	116	15	15	4	0	3	549	13	13	0	0	NA	NA	NA	41	31	170	508	166	87	348	114	5	29	6	0.029	0.057	0.036
.	19.01.15-20.04.27-1-347056	120	6	6	1	0	1	548	5	5	0	0	NA	NA	NA	29	28	172	501	168	87	346	115	3	19	1	0.017	0.038	0.006
.	19.01.15-20.04.33-1-347057	176	21	21	5	0	4	559	19	19	0	0	NA	NA	NA	45	51	173	518	173	86	354	119	10	23	12	0.058	0.044	0.069
.	19.01.15-20.05.05-1-347096	209	17	17	6	0	5	570	16	16	0	0	NA	NA	NA	64	58	174	524	173	91	359	120	10	34	12	0.057	0.065	0.069
.	19.01.15-20.05.13-1-347097	152	6	6	1	0	0	559	5	5	0	0	NA	NA	NA	57	46	175	516	168	87	355	117	11	9	2	0.063	0.017	0.012
.	19.01.15-20.05.17-1-347098	59	2	2	0	0	0	545	1	1	0	0	NA	NA	NA	24	25	167	504	167	83	346	116	0	5	0	0	0.01	0
.	19.01.15-20.05.21-1-347099	267	32	32	10	0	5	591	30	30	0	0	NA	NA	NA	68	66	172	528	179	91	371	129	42	68	4	0.244	0.129	0.022
.	19.01.15-20.05.21-1-347101	120	5	5	1	0	1	543	4	4	0	0	NA	NA	NA	30	31	169	507	168	81	349	113	7	9	0	0.041	0.018	0
.	19.01.15-20.05.30-1-347106	32	1	1	1	0	1	0	0	0	0	0	NA	NA	NA	8	10	164	495	164	0	0	0	0	1	0	0	0.002	0
.	19.01.15-20.05.30-1-347107	142	12	12	4	0	4	558	11	11	0	0	NA	NA	NA	48	49	174	514	174	87	355	116	6	26	0	0.034	0.051	0
.	19.01.15-20.05.31-1-347108	342	35	35	10	0	8	602	31	31	0	0	NA	NA	NA	73	91	181	543	180	93	383	126	39	60	6	0.215	0.11	0.033
.	19.01.15-20.05.32-1-347109	205	23	23	3	0	2	568	20	20	0	0	NA	NA	NA	71	60	176	524	173	88	363	117	25	64	7	0.142	0.122	0.04
.	19.01.15-20.05.33-1-347110	275	47	47	19	0	14	595	46	46	0	0	NA	NA	NA	88	80	175	542	176	88	384	123	44	99	32	0.251	0.183	0.182
.	19.01.15-20.05.36-1-347111	34	1	1	0	0	0	0	0	0	0	0	NA	NA	NA	10	8	164	492	165	0	0	0	0	0	1	0	0	0.006
.	19.01.15-20.05.40-1-347115	150	27	27	5	0	2	570	25	25	0	0	NA	NA	NA	50	54	172	521	174	88	363	119	23	55	13	0.134	0.106	0.075
.	19.01.15-20.05.40-1-347116	90	7	7	2	0	2	550	6	6	0	0	NA	NA	NA	34	38	174	511	166	87	348	115	0	13	3	0	0.025	0.018
.	19.01.15-20.05.42-1-347135	231	16	16	3	0	1	580	15	15	0	0	NA	NA	NA	66	64	177	524	176	92	362	126	8	19	11	0.045	0.036	0.062
.	19.01.15-20.06.00-1-347165	33	1	1	0	0	0	0	0	0	0	0	NA	NA	NA	14	8	164	494	163	0	0	0	0	0	1	0	0	0.006
.	19.01.15-20.06.05-1-347166	182	8	8	3	0	2	585	7	7	0	0	NA	NA	NA	51	70	171	533	179	87	372	126	6	26	0	0.035	0.049	0
.	19.01.15-20.06.07-1-347168	91	4	4	2	0	0	550	2	2	0	0	NA	NA	NA	30	30	165	508	170	83	350	117	8	6	2	0.048	0.012	0.012
.	19.01.15-20.06.19-1-347169	33	1	1	0	0	0	0	0	0	0	0	NA	NA	NA	6	9	164	495	163	0	0	0	0	3	0	0	0.006	0
.	19.01.15-20.06.19-1-347170	83	4	4	0	0	0	538	3	3	0	0	NA	NA	NA	30	30	170	505	168	82	345	111	1	3	8	0.006	0.006	0.048
.	19.01.15-20.06.20-1-347171	94	5	5	0	0	0	545	4	4	0	0	NA	NA	NA	39	30	170	506	167	84	346	115	6	10	5	0.035	0.02	0.03
.	19.01.15-20.06.24-1-347172	65	5	5	2	0	2	541	3	3	0	0	NA	NA	NA	26	23	169	502	165	85	341	115	3	16	0	0.018	0.032	0
.	19.01.15-20.06.27-1-347173	60	2	2	1	0	1	545	1	1	0	0	NA	NA	NA	24	33	168	509	169	83	347	115	0	3	0	0	0.006	0
.	19.01.15-20.06.28-1-347176	152	9	9	1	0	1	559	8	8	0	0	NA	NA	NA	39	47	169	518	173	85	354	120	1	28	0	0.006	0.054	0
.	19.01.15-20.06.29-1-347177	212	16	16	3	0	2	602	14	14	0	0	NA	NA	NA	60	88	186	537	178	101	375	126	24	32	0	0.129	0.06	0
.	19.01.15-20.06.36-1-347182	228	20	20	4	0	3	574	19	19	0	0	NA	NA	NA	82	56	175	521	173	87	365	122	21	36	4	0.12	0.069	0.023
.	19.01.15-20.06.36-1-347183	63	2	2	1	0	1	200	0	0	0	0	NA	NA	NA	12	21	164	505	165	28	128	44	0	4	2	0	0.008	0.012
.	19.01.15-20.06.36-1-347185	320	54	54	14	0	11	598	51	51	0	0	NA	NA	NA	79	85	185	532	181	97	376	125	49	106	15	0.265	0.199	0.083
.	19.01.15-20.06.39-1-347188	355	27	27	6	0	5	617	26	26	0	0	NA	NA	NA	102	105	179	559	180	93	395	129	16	58	9	0.089	0.104	0.05
.	19.01.15-20.06.39-1-347189	154	8	8	2	0	2	546	7	7	0	0	NA	NA	NA	40	26	167	504	168	85	346	115	0	20	1	0	0.04	0.006
.	19.01.15-20.06.45-1-347211	33	1	1	0	0	0	0	0	0	0	0	NA	NA	NA	9	12	166	495	164	0	0	0	0	2	0	0	0.004	0
.	19.01.15-20.06.48-1-347221	288	38	38	13	0	10	593	37	37	0	0	NA	NA	NA	91	82	181	535	179	95	372	126	56	72	20	0.309	0.135	0.112
.	19.01.15-20.06.50-1-347223	119	7	7	1	0	1	556	5	5	0	0	NA	NA	NA	34	35	169	511	168	85	355	116	0	17	5	0	0.033	0.03
.	19.01.15-20.06.51-1-347224	244	47	47	13	0	10	578	42	42	0	0	NA	NA	NA	74	62	176	525	174	89	366	123	92	76	12	0.523	0.145	0.069
.	19.01.15-20.06.57-1-347229	33	1	1	0	0	0	0	0	0	0	0	NA	NA	NA	9	7	164	493	163	0	0	0	0	0	0	0	0	0
.	19.01.15-20.06.57-1-347230	62	3	3	1	0	0	528	2	2	0	0	NA	NA	NA	33	14	167	495	165	82	334	112	2	5	0	0.012	0.01	0
.	19.01.15-20.07.08-1-347231	316	15	15	4	0	3	612	12	12	0	0	NA	NA	NA	90	96	183	545	181	100	383	129	12	35	0	0.066	0.064	0
.	19.01.15-20.07.12-1-347232	92	5	5	0	0	0	536	4	4	0	0	NA	NA	NA	25	20	166	500	167	82	345	109	0	10	1	0	0.02	0.006
.	19.01.15-20.07.16-1-347233	371	102	102	37	0	32	610	97	97	0	0	NA	NA	NA	89	99	180	554	178	94	393	123	93	171	31	0.517	0.309	0.174
.	19.01.15-20.07.27-1-347235	83	5	5	1	0	0	538	4	4	0	0	NA	NA	NA	26	23	168	501	167	83	343	112	5	14	0	0.03	0.028	0
.	19.01.15-20.07.40-1-347243	118	8	8	1	0	0	551	6	6	0	0	NA	NA	NA	42	37	172	510	168	85	350	116	5	8	7	0.029	0.016	0.042
.	19.01.15-20.07.42-1-347261	218	30	30	11	0	10	582	25	25	0	0	NA	NA	NA	60	63	172	524	180	89	367	126	34	69	16	0.198	0.132	0.089
.	19.01.15-20.07.59-1-347277	197	31	31	6	0	4	559	29	29	0	0	NA	NA	NA	69	54	178	520	169	93	353	113	24	66	5	0.135	0.127	0.03
.	19.01.15-20.08.00-1-347278	36	1	1	0	0	0	0	0	0	0	0	NA	NA	NA	10	12	168	493	164	0	0	0	0	0	2	0	0	0.012
.	19.01.15-20.08.03-1-347279	188	23	23	4	0	2	577	19	19	0	0	NA	NA	NA	48	58	177	523	171	93	365	119	33	46	12	0.186	0.088	0.07
.	19.01.15-20.08.06-1-347280	181	21	21	4	0	4	559	18	18	0	0	NA	NA	NA	60	48	175	514	172	91	351	117	29	52	0	0.166	0.101	0
.	19.01.15-20.08.15-1-347281	65	3	3	0	0	0	538	2	2	0	0	NA	NA	NA	25	25	166	503	169	79	345	114	3	3	2	0.018	0.006	0.012
.	19.01.15-20.08.16-1-347282	209	38	38	10	0	9	568	33	33	0	0	NA	NA	NA	50	52	176	515	174	93	355	120	26	88	8	0.148	0.171	0.046
.	19.01.15-20.08.26-1-347283	63	2	2	0	0	0	540	1	1	0	0	NA	NA	NA	17	18	166	501	164	82	347	111	0	2	1	0	0.004	0.006
.	19.01.15-20.08.30-1-347288	62	3	3	1	0	1	544	2	2	0	0	NA	NA	NA	16	27	169	504	167	81	350	113	0	4	2	0	0.008	0.012
.	19.01.15-20.08.35-1-347290	155	20	20	8	0	7	564	18	18	0	0	NA	NA	NA	49	53	170	522	174	84	360	120	19	36	0	0.112	0.069	0
.	19.01.15-20.08.38-1-347292	91	5	5	1	0	1	551	4	4	0	0	NA	NA	NA	29	28	172	503	166	88	348	115	4	6	3	0.023	0.012	0.018
.	19.01.15-20.08.40-1-347295	268	40	40	14	0	13	594	38	38	0	0	NA	NA	NA	79	85	174	546	178	89	381	124	80	46	4	0.46	0.084	0.022
.	19.01.15-20.08.44-1-347315	211	34	34	12	0	9	572	29	29	0	0	NA	NA	NA	57	54	178	516	173	92	358	122	43	54	13	0.242	0.105	0.075
.	19.01.15-20.08.46-1-347322	33	1	1	0	0	0	0	0	0	0	0	NA	NA	NA	6	8	164	493	164	0	0	0	0	4	0	0	0.008	0
.	19.01.15-20.08.47-1-347324	188	24	24	3	0	2	583	21	21	0	0	NA	NA	NA	43	61	180	519	175	94	364	125	21	45	2	0.117	0.087	0.011
.	19.01.15-20.08.49-1-347328	60	3	3	1	0	1	542	2	2	0	0	NA	NA	NA	24	23	165	505	166	81	348	113	0	5	0	0	0.01	0
.	19.01.15-20.08.53-1-347330	144	15	15	8	0	7	559	12	12	0	0	NA	NA	NA	43	43	172	512	172	86	355	118	6	36	5	0.035	0.07	0.029
.	19.01.15-20.09.02-1-347335	204	16	16	3	0	2	578	12	12	0	0	NA	NA	NA	65	74	178	530	179	90	366	122	10	30	8	0.056	0.057	0.045
.	19.01.15-20.09.05-1-347336	94	7	7	1	0	1	535	6	6	0	0	NA	NA	NA	37	24	168	506	163	82	346	107	5	14	3	0.03	0.028	0.018
.	19.01.15-20.09.17-1-347338	63	2	2	0	0	0	546	1	1	0	0	NA	NA	NA	19	28	165	508	168	82	351	113	0	2	0	0	0.004	0
.	19.01.15-20.09.26-1-347339	205	9	9	1	0	1	575	8	8	0	0	NA	NA	NA	55	67	176	532	172	91	367	117	3	13	6	0.017	0.024	0.035
.	19.01.15-20.09.31-1-347344	203	17	17	4	0	4	581	14	14	0	0	NA	NA	NA	44	59	175	523	174	93	368	120	5	31	21	0.029	0.059	0.121
.	19.01.15-20.09.35-1-347345	95	4	4	1	0	0	547	3	3	0	0	NA	NA	NA	46	36	170	513	166	85	351	111	4	9	0	0.024	0.018	0
.	19.01.15-20.09.40-1-347348	63	2	2	0	0	0	151	1	1	0	0	NA	NA	NA	17	21	164	504	166	22	95	34	0	2	0	0	0.004	0
.	19.01.15-20.09.42-1-347367	93	4	4	0	0	0	554	3	3	0	0	NA	NA	NA	26	33	167	513	166	83	358	113	0	14	5	0	0.027	0.03
.	19.01.15-20.09.47-1-347376	86	5	5	0	0	0	549	4	4	0	0	NA	NA	NA	21	25	168	504	166	84	350	115	6	10	1	0.036	0.02	0.006
.	19.01.15-20.09.48-1-347378	119	18	18	3	0	3	560	15	15	0	0	NA	NA	NA	34	43	170	516	170	84	359	117	7	28	2	0.041	0.054	0.012
.	19.01.15-20.09.50-1-347380	107	4	4	1	0	0	550	2	2	0	0	NA	NA	NA	23	31	173	505	166	88	349	113	0	10	8	0	0.02	0.048
.	19.01.15-20.09.51-1-347382	145	6	6	1	0	1	567	5	5	0	0	NA	NA	NA	50	47	171	518	171	87	361	119	8	8	4	0.047	0.015	0.023
.	19.01.15-20.09.53-1-347383	63	2	2	1	0	1	300	1	1	0	0	NA	NA	NA	18	12	165	496	164	44	199	57	0	4	0	0	0.008	0
.	19.01.15-20.09.56-1-347387	91	6	6	1	0	0	555	5	5	0	0	NA	NA	NA	26	36	169	506	174	85	348	122	4	19	0	0.024	0.038	0
.	19.01.15-20.09.57-1-347389	61	2	2	1	0	1	0	1	1	0	0	NA	NA	NA	19	12	165	493	167	0	0	0	0	1	1	0	0.002	0.006
.	19.01.15-20.10.01-1-347390	93	5	5	0	0	0	540	4	4	0	0	NA	NA	NA	29	26	168	502	169	83	344	113	1	4	4	0.006	0.008	0.024
.	19.01.15-20.10.03-1-347395	183	53	53	16	0	10	558	48	48	0	0	NA	NA	NA	69	46	171	517	171	86	352	120	55	115	16	0.322	0.222	0.094
.	19.01.15-20.10.03-1-347396	237	31	31	7	0	5	584	29	29	0	0	NA	NA	NA	60	64	171	527	179	88	372	124	27	84	18	0.158	0.159	0.101
.	19.01.15-20.10.04-1-347397	142	13	13	9	0	5	560	11	11	0	0	NA	NA	NA	40	47	171	512	177	87	352	121	8	25	10	0.047	0.049	0.056
.	19.01.15-20.10.06-1-347398	145	14	14	2	0	1	558	13	13	0	0	NA	NA	NA	45	43	173	508	175	90	346	122	19	27	6	0.11	0.053	0.034
.	19.01.15-20.10.09-1-347399	260	26	26	7	0	6	599	23	23	0	0	NA	NA	NA	68	81	183	537	174	100	378	121	25	64	4	0.137	0.119	0.023
.	19.01.15-20.10.13-1-347400	142	9	9	3	0	3	559	8	8	0	0	NA	NA	NA	45	40	165	513	175	82	354	123	8	13	0	0.048	0.025	0
.	19.01.15-20.10.16-1-347401	157	23	23	7	0	3	573	20	20	0	0	NA	NA	NA	41	52	176	518	171	91	360	122	31	39	3	0.176	0.075	0.018
.	19.01.15-20.10.18-1-347402	121	35	35	4	0	4	548	33	33	0	0	NA	NA	NA	41	35	173	507	168	84	349	115	49	46	8	0.283	0.091	0.048
.	19.01.15-20.10.41-1-347412	123	11	11	4	0	4	551	10	10	0	0	NA	NA	NA	46	42	175	510	170	90	346	115	6	20	8	0.034	0.039	0.047
.	19.01.15-20.10.43-1-347430	189	31	31	6	0	5	556	28	28	0	0	NA	NA	NA	62	43	170	516	170	85	355	116	36	68	10	0.212	0.132	0.059
.	19.01.15-20.10.44-1-347432	115	8	8	1	0	0	557	7	7	0	0	NA	NA	NA	40	37	169	508	173	84	352	121	2	14	9	0.012	0.028	0.052
.	19.01.15-20.11.07-1-347449	158	10	10	3	0	2	559	9	9	0	0	NA	NA	NA	47	40	167	518	168	85	359	115	3	18	9	0.018	0.035	0.054
.	19.01.15-20.11.08-1-347450	60	4	4	1	0	1	539	2	2	0	0	NA	NA	NA	23	21	167	499	168	81	342	116	3	7	0	0.018	0.014	0
.	19.01.15-20.11.08-1-347451	69	2	2	2	0	1	540	1	1	0	0	NA	NA	NA	27	24	168	500	169	83	342	115	0	3	0	0	0.006	0
.	19.01.15-20.11.11-1-347452	90	4	4	0	0	0	538	3	3	0	0	NA	NA	NA	41	21	169	497	168	85	338	115	5	5	0	0.03	0.01	0
.	19.01.15-20.11.19-1-347453	121	4	4	2	0	2	544	3	3	0	0	NA	NA	NA	35	31	172	503	169	84	343	117	6	5	3	0.035	0.01	0.018
.	19.01.15-20.11.25-1-347454	88	4	4	0	0	0	554	3	3	0	0	NA	NA	NA	21	34	173	506	168	88	351	115	0	14	0	0	0.028	0
.	19.01.15-20.11.25-1-347455	147	10	10	2	0	1	571	9	9	0	0	NA	NA	NA	44	54	181	517	169	93	359	119	5	13	0	0.028	0.025	0
.	19.01.15-20.11.25-1-347456	121	10	10	3	0	2	569	8	8	0	0	NA	NA	NA	41	52	173	517	175	90	356	123	7	22	0	0.04	0.043	0
.	19.01.15-20.11.26-1-347457	89	8	8	2	0	2	542	5	5	0	0	NA	NA	NA	27	34	172	507	168	80	346	116	1	14	0	0.006	0.028	0
.	19.01.15-20.11.27-1-347458	89	6	6	1	0	1	548	5	5	0	0	NA	NA	NA	26	24	166	500	171	81	347	120	0	10	4	0	0.02	0.023
.	19.01.15-20.11.34-1-347463	117	5	5	0	0	0	552	4	4	0	0	NA	NA	NA	43	35	167	512	169	81	355	116	2	8	2	0.012	0.016	0.012
.	19.01.15-20.11.34-1-347464	294	34	34	15	0	12	596	31	31	0	0	NA	NA	NA	80	84	188	534	175	102	372	122	24	107	9	0.128	0.2	0.051
.	19.01.15-20.11.40-1-347469	119	9	9	3	0	3	557	8	8	0	0	NA	NA	NA	35	44	170	512	175	87	353	117	2	15	5	0.012	0.029	0.029
.	19.01.15-20.11.42-1-347487	88	4	4	1	0	1	554	3	3	0	0	NA	NA	NA	30	34	174	508	165	90	350	114	0	18	0	0	0.035	0
.	19.01.15-20.11.43-1-347489	158	19	19	6	0	5	569	17	17	0	0	NA	NA	NA	44	47	172	514	174	87	359	123	26	31	3	0.151	0.06	0.017
.	19.01.15-20.11.45-1-347492	124	15	15	2	0	2	554	14	14	0	0	NA	NA	NA	40	37	174	507	169	87	352	115	19	7	15	0.109	0.014	0.089
.	19.01.15-20.11.45-1-347493	94	10	10	5	0	2	548	8	8	0	0	NA	NA	NA	42	30	169	508	166	85	352	111	8	20	3	0.047	0.039	0.018
.	19.01.15-20.11.46-1-347494	58	2	2	0	0	0	152	1	1	0	0	NA	NA	NA	18	15	166	493	169	19	104	29	0	1	0	0	0.002	0
.	19.01.15-20.11.50-1-347502	355	27	27	9	0	7	625	24	24	0	0	NA	NA	NA	100	118	190	560	181	103	397	125	24	50	42	0.126	0.089	0.232
.	19.01.15-20.11.53-1-347503	35	1	1	0	0	0	0	0	0	0	0	NA	NA	NA	8	8	165	493	163	0	0	0	0	2	0	0	0.004	0
.	19.01.15-20.12.03-1-347508	33	1	1	0	0	0	0	0	0	0	0	NA	NA	NA	6	10	164	496	163	0	0	0	0	4	0	0	0.008	0
.	19.01.15-20.12.05-1-347509	204	12	12	5	0	2	588	11	11	0	0	NA	NA	NA	65	74	174	532	181	89	374	125	30	35	3	0.172	0.066	0.017
.	19.01.15-20.12.06-1-347510	144	9	9	3	0	2	574	8	8	0	0	NA	NA	NA	48	58	176	526	169	89	368	117	4	28	1	0.023	0.053	0.006
.	19.01.15-20.12.16-1-347511	65	2	2	1	0	0	546	1	1	0	0	NA	NA	NA	31	29	166	505	171	82	348	116	3	0	3	0.018	0	0.018
.	19.01.15-20.12.17-1-347512	32	1	1	0	0	0	0	0	0	0	0	NA	NA	NA	7	6	165	490	164	0	0	0	0	0	2	0	0	0.012
.	19.01.15-20.12.17-1-347513	97	5	5	0	0	0	548	4	4	0	0	NA	NA	NA	34	26	167	503	169	80	351	117	4	8	5	0.024	0.016	0.03
.	19.01.15-20.12.20-1-347514	272	45	45	17	0	12	593	41	41	0	0	NA	NA	NA	90	82	183	540	172	98	378	117	68	71	14	0.372	0.131	0.081
.	19.01.15-20.12.22-1-347516	120	4	4	2	0	1	549	2	2	0	0	NA	NA	NA	56	36	168	511	170	84	351	114	3	8	2	0.018	0.016	0.012
.	19.01.15-20.12.28-1-347517	239	29	29	10	0	9	596	25	25	0	0	NA	NA	NA	81	79	180	534	178	95	374	127	46	63	12	0.256	0.118	0.067
.	19.01.15-20.12.31-1-347518	62	3	3	0	0	0	301	2	2	0	0	NA	NA	NA	19	18	168	498	165	42	197	62	6	0	0	0.036	0	0
.	19.01.15-20.12.33-1-347519	129	21	21	3	0	3	549	20	20	0	0	NA	NA	NA	35	35	168	509	171	83	349	117	12	24	10	0.071	0.047	0.058
.	19.01.15-20.12.35-1-347520	176	18	18	2	0	2	577	17	17	0	0	NA	NA	NA	49	66	177	524	178	91	362	124	13	36	2	0.073	0.069	0.011
.	19.01.15-20.12.38-1-347521	272	29	29	5	0	3	608	24	24	0	0	NA	NA	NA	70	93	182	544	180	98	385	125	21	66	17	0.115	0.121	0.094
.	19.01.15-20.12.38-1-347524	233	32	32	6	0	5	593	29	29	0	0	NA	NA	NA	61	82	181	536	178	96	372	125	43	63	15	0.238	0.118	0.084
.	19.01.15-20.12.43-1-347544	122	12	12	3	0	2	563	9	9	0	0	NA	NA	NA	37	51	176	515	173	90	354	119	3	29	0	0.017	0.056	0
.	19.01.15-20.12.43-1-347546	57	2	2	1	0	1	51	1	1	0	0	NA	NA	NA	12	16	163	498	168	6	39	6	4	0	3	0.025	0	0.018
.	19.01.15-20.12.51-1-347559	182	37	37	15	0	11	560	35	35	0	0	NA	NA	NA	46	48	168	517	176	84	355	121	49	68	5	0.292	0.132	0.028
.	19.01.15-20.13.04-1-347564	113	6	6	0	0	0	542	5	5	0	0	NA	NA	NA	38	32	166	508	171	80	345	117	1	8	2	0.006	0.016	0.012
.	19.01.15-20.13.05-1-347565	180	21	21	7	0	5	558	19	19	0	0	NA	NA	NA	55	49	170	523	169	84	359	115	19	31	2	0.112	0.059	0.012
.	19.01.15-20.13.06-1-347566	92	10	10	1	0	1	555	8	8	0	0	NA	NA	NA	11	32	171	506	168	86	353	116	8	11	8	0.047	0.022	0.048
.	19.01.15-20.13.18-1-347567	61	4	4	1	0	1	538	2	2	0	0	NA	NA	NA	22	19	165	503	164	83	343	112	0	10	0	0	0.02	0
.	19.01.15-20.13.27-1-347568	58	2	2	1	0	1	541	1	1	0	0	NA	NA	NA	23	21	167	501	166	84	342	115	6	4	0	0.036	0.008	0
.	19.01.15-20.13.28-1-347569	447	51	51	14	0	9	655	48	48	0	0	NA	NA	NA	137	150	190	577	196	101	413	141	66	136	14	0.347	0.236	0.071
.	19.01.15-20.13.32-1-347574	93	3	3	0	0	0	558	2	2	0	0	NA	NA	NA	34	43	170	509	177	84	352	122	9	6	0	0.053	0.012	0
.	19.01.15-20.13.36-1-347576	152	10	10	3	0	3	568	9	9	0	0	NA	NA	NA	40	47	173	513	174	87	359	122	4	21	1	0.023	0.041	0.006
.	19.01.15-20.13.38-1-347578	91	3	3	3	0	2	551	2	2	0	0	NA	NA	NA	35	36	175	505	169	88	345	118	13	0	0	0.074	0	0
.	19.01.15-20.13.38-1-347579	183	11	11	2	0	2	570	9	9	0	0	NA	NA	NA	63	54	173	520	174	88	360	122	2	21	0	0.012	0.04	0
.	19.01.15-20.13.38-1-347580	31	1	1	0	0	0	0	0	0	0	0	NA	NA	NA	9	9	165	493	164	0	0	0	0	0	1	0	0	0.006
.	19.01.15-20.13.40-1-347583	34	1	1	0	0	0	0	0	0	0	0	NA	NA	NA	14	12	165	495	165	0	0	0	0	4	0	0	0.008	0
.	19.01.15-20.13.40-1-347584	90	3	3	1	0	1	548	2	2	0	0	NA	NA	NA	23	23	165	504	167	82	350	116	3	14	0	0.018	0.028	0
.	19.01.15-20.13.41-1-347586	176	51	51	16	0	10	555	41	41	0	0	NA	NA	NA	59	48	177	511	173	88	347	120	70	56	18	0.395	0.11	0.104
.	19.01.15-20.13.43-1-347604	96	12	12	6	0	6	549	11	11	0	0	NA	NA	NA	38	33	165	510	171	81	349	119	17	19	1	0.103	0.037	0.006
.	19.01.15-20.13.50-1-347614	58	2	2	1	0	1	533	1	1	0	0	NA	NA	NA	29	20	168	500	165	79	342	112	4	0	3	0.024	0	0.018
.	19.01.15-20.13.53-1-347615	153	10	10	5	0	4	556	9	9	0	0	NA	NA	NA	60	49	176	512	174	88	348	120	6	21	5	0.034	0.041	0.029
.	19.01.15-20.13.55-1-347618	93	6	6	1	0	1	551	5	5	0	0	NA	NA	NA	35	40	173	512	168	87	351	113	14	8	0	0.081	0.016	0
.	19.01.15-20.13.57-1-347621	92	4	4	1	0	0	542	3	3	0	0	NA	NA	NA	33	31	165	510	169	76	351	115	2	8	0	0.012	0.016	0
.	19.01.15-20.14.02-1-347622	92	5	5	1	0	1	548	3	3	0	0	NA	NA	NA	32	30	168	505	170	82	349	117	3	1	9	0.018	0.002	0.053
.	19.01.15-20.14.04-1-347623	36	1	1	0	0	0	0	0	0	0	0	NA	NA	NA	11	9	165	494	163	0	0	0	0	0	0	0	0	0
.	19.01.15-20.14.07-1-347625	33	1	1	1	0	1	0	0	0	0	0	NA	NA	NA	15	13	166	497	163	0	0	0	0	2	0	0	0.004	0
.	19.01.15-20.14.08-1-347626	220	16	16	4	0	3	583	15	15	0	0	NA	NA	NA	58	73	176	526	184	89	362	132	2	45	7	0.011	0.086	0.038
.	19.01.15-20.14.09-1-347627	289	34	34	10	0	10	607	32	32	0	0	NA	NA	NA	83	91	179	546	179	97	385	125	43	66	22	0.24	0.121	0.123
.	19.01.15-20.14.11-1-347628	234	41	41	14	0	12	582	39	39	0	0	NA	NA	NA	81	65	179	522	177	95	364	123	45	76	14	0.251	0.146	0.079
.	19.01.15-20.14.15-1-347629	114	12	12	2	0	2	549	10	10	0	0	NA	NA	NA	44	36	170	506	173	84	343	122	4	17	4	0.024	0.034	0.023
.	19.01.15-20.14.19-1-347630	120	13	13	2	0	2	554	11	11	0	0	NA	NA	NA	30	36	173	509	167	90	350	114	4	10	12	0.023	0.02	0.072
.	19.01.15-20.14.19-1-347631	179	17	17	1	0	1	575	15	15	0	0	NA	NA	NA	56	60	173	526	174	88	367	120	20	26	6	0.116	0.049	0.034
.	19.01.15-20.14.38-1-347634	67	3	3	0	0	0	538	2	2	0	0	NA	NA	NA	24	23	171	503	162	84	344	110	0	5	2	0	0.01	0.012
.	19.01.15-20.14.42-1-347654	118	5	5	2	0	1	553	3	3	0	0	NA	NA	NA	37	40	173	509	171	86	351	116	0	6	8	0	0.012	0.047
.	19.01.15-20.14.48-1-347663	162	7	7	1	0	1	564	6	6	0	0	NA	NA	NA	45	50	174	522	167	84	362	118	0	11	7	0	0.021	0.042
.	19.01.15-20.14.48-1-347664	60	2	2	0	0	0	50	1	1	0	0	NA	NA	NA	18	13	168	493	165	9	31	10	5	0	0	0.03	0	0
.	19.01.15-20.14.52-1-347670	61	2	2	0	0	0	298	1	1	0	0	NA	NA	NA	15	13	165	496	165	46	191	61	0	1	1	0	0.002	0.006
.	19.01.15-20.14.53-1-347671	118	8	8	3	0	2	551	7	7	0	0	NA	NA	NA	26	28	166	504	171	85	346	120	8	21	0	0.048	0.042	0
.	19.01.15-20.14.54-1-347673	238	19	19	5	0	4	563	18	18	0	0	NA	NA	NA	66	47	169	520	171	85	359	119	29	26	7	0.172	0.05	0.041
.	19.01.15-20.14.55-1-347675	28	1	1	0	0	0	0	0	0	0	0	NA	NA	NA	3	8	165	492	164	0	0	0	0	0	0	0	0	0
.	19.01.15-20.14.57-1-347678	149	18	18	3	0	2	568	16	16	0	0	NA	NA	NA	48	52	174	518	173	91	357	120	18	33	18	0.103	0.064	0.104
.	19.01.15-20.15.02-1-347679	166	52	52	14	0	11	578	48	48	0	0	NA	NA	NA	63	70	175	529	179	87	370	121	45	80	17	0.257	0.151	0.095
.	19.01.15-20.15.02-1-347680	61	2	2	0	0	0	152	1	1	0	0	NA	NA	NA	12	19	168	500	164	20	97	35	0	5	0	0	0.01	0
.	19.01.15-20.15.02-1-347681	299	53	53	14	0	13	592	49	49	0	0	NA	NA	NA	94	81	185	539	170	99	379	114	37	124	17	0.2	0.23	0.1
.	19.01.15-20.15.11-1-347682	264	22	22	4	0	3	583	20	20	0	0	NA	NA	NA	71	73	180	532	174	93	368	122	43	62	7	0.239	0.117	0.04
.	19.01.15-20.15.11-1-347683	124	11	11	1	0	1	547	10	10	0	0	NA	NA	NA	40	27	167	506	167	85	346	116	0	19	4	0	0.038	0.024
.	19.01.15-20.15.12-1-347684	270	44	44	11	0	8	587	39	39	0	0	NA	NA	NA	86	72	179	529	177	95	365	127	58	88	11	0.324	0.166	0.062
.	19.01.15-20.15.13-1-347685	214	18	18	4	0	2	574	16	16	0	0	NA	NA	NA	63	62	180	520	175	93	359	122	10	28	2	0.056	0.054	0.011
.	19.01.15-20.15.26-1-347687	55	2	2	1	0	1	0	1	1	0	0	NA	NA	NA	11	8	165	494	162	0	0	0	0	5	0	0	0.01	0
.	19.01.15-20.15.30-1-347688	86	6	6	1	0	0	551	4	4	0	0	NA	NA	NA	22	29	168	506	168	85	351	115	1	9	0	0.006	0.018	0
.	19.01.15-20.15.30-1-347689	89	5	5	1	0	0	555	3	3	0	0	NA	NA	NA	35	40	168	515	170	86	353	116	24	7	0	0.143	0.014	0
.	19.01.15-20.15.32-1-347690	116	5	5	0	0	0	542	4	4	0	0	NA	NA	NA	43	24	169	502	166	85	342	115	3	16	0	0.018	0.032	0
.	19.01.15-20.15.43-1-347716	145	14	14	5	0	2	564	11	11	0	0	NA	NA	NA	48	50	174	517	172	88	360	116	33	29	9	0.19	0.056	0.052
.	19.01.15-20.15.48-1-347726	144	5	5	0	0	0	561	4	4	0	0	NA	NA	NA	43	48	173	519	169	87	359	115	5	6	2	0.029	0.012	0.012
.	19.01.15-20.15.48-1-347727	34	1	1	0	0	0	0	0	0	0	0	NA	NA	NA	11	9	164	494	164	0	0	0	0	3	0	0	0.006	0
.	19.01.15-20.15.48-1-347728	94	3	3	0	0	0	550	2	2	0	0	NA	NA	NA	37	34	175	502	170	87	347	116	3	8	0	0.017	0.016	0
.	19.01.15-20.15.49-1-347729	31	1	1	0	0	0	0	0	0	0	0	NA	NA	NA	6	11	165	497	162	0	0	0	0	2	0	0	0.004	0
.	19.01.15-20.15.51-1-347730	201	29	29	7	0	6	570	27	27	0	0	NA	NA	NA	42	51	171	520	173	85	361	124	44	47	25	0.257	0.09	0.145
.	19.01.15-20.15.51-1-347731	121	10	10	2	0	2	547	9	9	0	0	NA	NA	NA	36	32	168	506	171	86	343	118	12	11	9	0.071	0.022	0.053
.	19.01.15-20.16.03-1-347736	66	2	2	1	0	1	547	1	1	0	0	NA	NA	NA	23	36	173	505	171	85	344	118	3	0	2	0.017	0	0.012
.	19.01.15-20.16.05-1-347738	154	19	19	5	0	5	564	18	18	0	0	NA	NA	NA	67	54	172	522	173	86	358	120	19	32	2	0.11	0.061	0.012
.	19.01.15-20.16.07-1-347739	64	2	2	0	0	0	302	1	1	0	0	NA	NA	NA	21	20	167	501	165	43	195	64	0	5	0	0	0.01	0
.	19.01.15-20.16.10-1-347740	149	9	9	2	0	2	554	8	8	0	0	NA	NA	NA	40	44	173	515	169	85	353	116	12	10	2	0.069	0.019	0.012
.	19.01.15-20.16.16-1-347741	31	1	1	0	0	0	0	0	0	0	0	NA	NA	NA	14	10	164	496	163	0	0	0	0	1	0	0	0.002	0
.	19.01.15-20.16.16-1-347742	245	60	60	16	0	11	570	53	53	0	0	NA	NA	NA	80	57	180	517	173	95	355	120	55	100	30	0.306	0.193	0.173
.	19.01.15-20.16.16-1-347743	209	30	30	9	0	9	584	28	28	0	0	NA	NA	NA	84	78	171	541	179	86	377	121	50	67	2	0.292	0.124	0.011
.	19.01.15-20.16.17-1-347744	116	10	10	3	0	3	554	9	9	0	0	NA	NA	NA	39	40	173	512	168	87	353	114	8	15	13	0.046	0.029	0.077
.	19.01.15-20.16.18-1-347745	33	1	1	0	0	0	0	0	0	0	0	NA	NA	NA	8	10	163	494	166	0	0	0	0	2	0	0	0.004	0
.	19.01.15-20.16.18-1-347746	67	3	3	0	0	0	548	2	2	0	0	NA	NA	NA	27	33	169	506	171	83	349	116	2	3	1	0.012	0.006	0.006
.	19.01.15-20.16.21-1-347747	89	4	4	0	0	0	558	2	2	0	0	NA	NA	NA	33	50	175	514	174	88	351	119	8	3	0	0.046	0.006	0
.	19.01.15-20.16.32-1-347754	90	5	5	2	0	1	555	4	4	0	0	NA	NA	NA	30	37	169	508	173	83	351	121	0	31	0	0	0.061	0
.	19.01.15-20.16.32-1-347755	251	60	60	20	0	13	595	54	54	0	0	NA	NA	NA	78	80	174	536	183	87	376	132	73	107	22	0.42	0.2	0.12
.	19.01.15-20.16.35-1-347756	62	2	2	1	0	1	546	1	1	0	0	NA	NA	NA	27	30	168	509	166	82	349	115	2	2	0	0.012	0.004	0
.	19.01.15-20.16.36-1-347758	61	2	2	0	0	0	539	1	1	0	0	NA	NA	NA	37	25	168	503	167	83	342	114	0	4	2	0	0.008	0.012
.	19.01.15-20.16.38-1-347760	30	1	1	0	0	0	0	0	0	0	0	NA	NA	NA	11	8	165	492	164	0	0	0	2	0	0	0.012	0	0
.	19.01.15-20.16.39-1-347762	187	21	21	7	0	6	566	15	15	0	0	NA	NA	NA	58	52	173	524	168	89	361	116	22	30	5	0.127	0.057	0.03
.	19.01.15-20.16.40-1-347765	291	20	20	2	0	1	610	19	19	0	0	NA	NA	NA	101	95	184	542	182	95	385	130	16	40	2	0.087	0.074	0.011
.	19.01.15-20.16.47-1-347790	186	10	10	3	0	3	565	8	8	0	0	NA	NA	NA	65	53	174	520	172	87	359	119	2	30	7	0.011	0.058	0.041
.	19.01.15-20.16.48-1-347793	208	40	40	10	0	7	574	36	36	0	0	NA	NA	NA	68	65	180	524	174	94	359	121	32	82	7	0.178	0.156	0.04
.	19.01.15-20.16.51-1-347794	118	9	9	2	0	1	557	7	7	0	0	NA	NA	NA	48	38	166	515	170	82	356	119	1	27	6	0.006	0.052	0.035
.	19.01.15-20.17.02-1-347802	117	5	5	2	0	2	567	4	4	0	0	NA	NA	NA	35	48	171	518	172	85	363	119	4	15	1	0.023	0.029	0.006
.	19.01.15-20.17.10-1-347803	140	15	15	6	0	4	542	13	13	0	0	NA	NA	NA	49	34	173	503	171	84	340	118	3	32	11	0.017	0.064	0.064
.	19.01.15-20.17.10-1-347804	403	38	38	9	0	8	648	35	35	0	0	NA	NA	NA	109	137	190	571	189	106	406	136	48	73	30	0.253	0.128	0.159
.	19.01.15-20.17.15-1-347805	99	5	5	1	0	1	542	3	3	0	0	NA	NA	NA	33	30	172	507	164	85	344	113	0	8	3	0	0.016	0.018
.	19.01.15-20.17.16-1-347806	353	65	65	23	0	12	607	62	62	0	0	NA	NA	NA	98	90	177	540	186	90	383	134	56	135	38	0.316	0.25	0.204
.	19.01.15-20.17.18-1-347807	93	12	12	0	0	0	534	10	10	0	0	NA	NA	NA	34	24	171	502	164	83	337	114	6	18	0	0.035	0.036	0
.	19.01.15-20.17.29-1-347809	30	1	1	0	0	0	0	0	0	0	0	NA	NA	NA	9	12	165	496	164	0	0	0	0	0	0	0	0	0
.	19.01.15-20.17.33-1-347810	263	75	75	19	0	15	599	67	67	0	0	NA	NA	NA	78	91	181	544	179	96	379	124	77	125	30	0.425	0.23	0.168
.	19.01.15-20.17.34-1-347811	65	4	4	1	0	1	543	3	3	0	0	NA	NA	NA	30	35	173	506	169	87	341	115	0	6	8	0	0.012	0.047
.	19.01.15-20.17.41-1-347820	159	15	15	5	0	4	566	14	14	0	0	NA	NA	NA	51	47	171	519	170	86	365	115	31	25	10	0.181	0.048	0.059
.	19.01.15-20.17.43-1-347837	56	2	2	0	0	0	533	1	1	0	0	NA	NA	NA	32	25	172	502	164	83	341	109	7	0	3	0.041	0	0.018
.	19.01.15-20.17.49-1-347848	60	3	3	0	0	0	151	2	2	0	0	NA	NA	NA	13	20	167	500	166	20	100	31	0	3	0	0	0.006	0
.	19.01.15-20.17.50-1-347849	346	47	47	13	0	9	610	44	44	0	0	NA	NA	NA	80	103	181	555	180	92	390	128	66	81	14	0.365	0.146	0.078
.	19.01.15-20.17.54-1-347852	32	1	1	0	0	0	0	0	0	0	0	NA	NA	NA	6	16	167	498	164	0	0	0	0	1	0	0	0.002	0
.	19.01.15-20.17.55-1-347854	187	20	20	5	0	3	587	19	19	0	0	NA	NA	NA	46	70	178	527	178	92	369	126	21	38	2	0.118	0.072	0.011
.	19.01.15-20.17.58-1-347857	66	2	2	0	0	0	530	1	1	0	0	NA	NA	NA	26	13	167	495	164	81	339	110	0	8	0	0	0.016	0
.	19.01.15-20.18.00-1-347858	306	37	37	10	0	6	607	35	35	0	0	NA	NA	NA	67	89	186	541	175	100	385	122	26	90	13	0.14	0.166	0.074
.	19.01.15-20.18.12-1-347859	145	11	11	2	0	2	564	7	7	0	0	NA	NA	NA	53	56	170	522	177	83	356	125	0	26	9	0	0.05	0.051
.	19.01.15-20.18.12-1-347860	92	3	3	2	0	2	552	2	2	0	0	NA	NA	NA	33	40	173	511	169	87	348	117	0	7	5	0	0.014	0.03
.	19.01.15-20.18.12-1-347861	39	1	1	1	0	1	0	0	0	0	0	NA	NA	NA	12	17	165	499	166	0	0	0	0	0	0	0	0	0
.	19.01.15-20.18.21-1-347862	260	31	31	9	0	7	594	27	27	0	0	NA	NA	NA	75	85	180	535	183	93	372	129	42	32	3	0.233	0.06	0.016
.	19.01.15-20.18.36-1-347868	33	1	1	0	0	0	0	0	0	0	0	NA	NA	NA	9	11	165	494	165	0	0	0	0	0	2	0	0	0.012
.	19.01.15-20.18.38-1-347870	210	82	82	18	0	13	568	71	71	0	0	NA	NA	NA	61	52	172	521	172	87	360	121	83	130	14	0.483	0.25	0.081
.	19.01.15-20.18.43-1-347891	145	7	7	1	0	1	552	6	6	0	0	NA	NA	NA	39	38	169	511	171	84	350	118	3	13	1	0.018	0.025	0.006
.	19.01.15-20.18.47-1-347899	32	1	1	0	0	0	0	0	0	0	0	NA	NA	NA	9	6	166	490	163	0	0	0	0	1	0	0	0.002	0
.	19.01.15-20.18.49-1-347902	38	1	1	1	0	1	0	0	0	0	0	NA	NA	NA	9	7	165	491	164	0	0	0	0	0	0	0	0	0
.	19.01.15-20.18.57-1-347910	120	6	6	2	0	2	558	5	5	0	0	NA	NA	NA	28	35	171	512	165	85	359	114	9	15	0	0.053	0.029	0
.	19.01.15-20.18.57-1-347911	126	11	11	2	0	1	552	9	9	0	0	NA	NA	NA	46	45	177	514	167	87	350	115	14	13	0	0.079	0.025	0
.	19.01.15-20.19.10-1-347913	90	3	3	0	0	0	560	2	2	0	0	NA	NA	NA	29	45	171	519	168	84	359	117	0	8	0	0	0.015	0
.	19.01.15-20.19.10-1-347914	119	5	5	2	0	2	558	4	4	0	0	NA	NA	NA	47	44	173	508	176	89	348	121	0	14	0	0	0.028	0
.	19.01.15-20.19.20-1-347915	87	5	5	0	0	0	537	3	3	0	0	NA	NA	NA	28	26	171	500	168	83	342	112	3	4	0	0.018	0.008	0
.	19.01.15-20.19.24-1-347916	65	2	2	1	0	1	543	1	1	0	0	NA	NA	NA	19	28	167	507	167	84	347	112	0	0	1	0	0	0.006
.	19.01.15-20.19.24-1-347917	33	1	1	0	0	0	0	0	0	0	0	NA	NA	NA	9	10	163	495	165	0	0	0	0	1	0	0	0.002	0
.	19.01.15-20.19.25-1-347918	380	49	49	19	0	8	632	43	43	0	0	NA	NA	NA	115	122	188	557	190	102	393	137	75	79	16	0.399	0.142	0.084
.	19.01.15-20.19.27-1-347919	323	27	27	7	0	5	590	25	25	0	0	NA	NA	NA	114	84	181	538	178	94	373	123	47	41	6	0.26	0.076	0.034
.	19.01.15-20.19.29-1-347920	88	3	3	2	0	1	545	2	2	0	0	NA	NA	NA	34	28	169	508	164	86	349	110	7	3	1	0.041	0.006	0.006
.	19.01.15-20.19.33-1-347921	57	2	2	2	0	2	0	0	0	0	0	NA	NA	NA	15	17	165	501	164	0	0	0	0	4	0	0	0.008	0
.	19.01.15-20.19.34-1-347922	123	6	6	0	0	0	549	4	4	0	0	NA	NA	NA	37	35	171	509	168	86	346	117	5	13	0	0.029	0.026	0
.	19.01.15-20.19.35-1-347923	97	12	12	3	0	3	537	8	8	0	0	NA	NA	NA	24	20	167	497	169	84	339	114	2	13	0	0.012	0.026	0
.	19.01.15-20.19.37-1-347928	319	34	34	11	0	8	611	31	31	0	0	NA	NA	NA	78	92	179	544	182	95	384	132	65	70	12	0.363	0.129	0.066
.	19.01.15-20.19.38-1-347930	100	8	8	2	0	2	548	7	7	0	0	NA	NA	NA	36	33	169	513	164	84	352	112	10	20	0	0.059	0.039	0
.	19.01.15-20.19.44-1-347952	36	1	1	0	0	0	0	0	0	0	0	NA	NA	NA	19	10	165	493	165	0	0	0	0	0	0	0	0	0
.	19.01.15-20.19.48-1-347960	199	13	13	2	0	1	570	12	12	0	0	NA	NA	NA	72	49	173	516	173	90	361	119	17	28	10	0.098	0.054	0.058
.	19.01.15-20.19.52-1-347963	196	12	12	2	0	2	563	11	11	0	0	NA	NA	NA	55	47	170	513	177	84	351	128	9	42	0	0.053	0.082	0
.	19.01.15-20.20.03-1-347972	95	4	4	1	0	1	545	2	2	0	0	NA	NA	NA	23	26	173	501	165	87	343	115	1	8	0	0.006	0.016	0
.	19.01.15-20.20.03-1-347973	207	25	25	9	0	5	572	23	23	0	0	NA	NA	NA	49	55	173	519	176	89	364	119	11	78	5	0.064	0.15	0.028
.	19.01.15-20.20.12-1-347974	238	22	22	9	0	4	584	18	18	0	0	NA	NA	NA	71	69	177	533	172	93	374	117	16	64	11	0.09	0.12	0.064
.	19.01.15-20.20.16-1-347975	311	18	18	5	0	5	592	17	17	0	0	NA	NA	NA	100	81	175	540	179	89	376	127	15	37	5	0.086	0.069	0.028
.	19.01.15-20.20.18-1-347976	298	44	44	15	0	12	606	42	42	0	0	NA	NA	NA	90	93	183	542	181	101	381	124	48	106	12	0.262	0.196	0.066
.	19.01.15-20.20.23-1-347978	62	2	2	1	0	1	539	1	1	0	0	NA	NA	NA	20	24	172	499	166	85	341	113	0	7	0	0	0.014	0
.	19.01.15-20.20.35-1-347983	93	4	4	0	0	0	538	3	3	0	0	NA	NA	NA	34	26	168	501	170	81	342	115	1	7	0	0.006	0.014	0
.	19.01.15-20.20.37-1-347985	86	4	4	1	0	1	543	3	3	0	0	NA	NA	NA	29	25	169	499	170	84	341	118	6	4	2	0.036	0.008	0.012
.	19.01.15-20.20.57-1-348024	148	13	13	5	0	4	561	11	11	0	0	NA	NA	NA	49	44	175	510	172	89	353	119	21	18	11	0.12	0.035	0.064
.	19.01.15-20.21.03-1-348025	176	16	16	4	0	3	568	15	15	0	0	NA	NA	NA	50	49	170	520	172	87	360	121	11	37	1	0.065	0.071	0.006
.	19.01.15-20.21.08-1-348027	55	2	2	0	0	0	0	1	1	0	0	NA	NA	NA	24	15	164	499	165	0	0	0	5	0	2	0.03	0	0.012
.	19.01.15-20.21.10-1-348028	150	12	12	4	0	4	577	10	10	0	0	NA	NA	NA	45	63	172	524	180	88	366	123	9	20	4	0.052	0.038	0.022
.	19.01.15-20.21.11-1-348029	188	12	12	3	0	3	574	8	8	0	0	NA	NA	NA	50	55	173	520	175	91	362	121	2	23	5	0.012	0.044	0.029
.	19.01.15-20.21.14-1-348030	238	39	39	9	0	7	597	36	36	0	0	NA	NA	NA	66	86	182	541	176	95	381	121	38	86	7	0.209	0.159	0.04
.	19.01.15-20.21.16-1-348031	148	11	11	5	0	5	562	10	10	0	0	NA	NA	NA	35	44	171	512	174	86	354	122	1	35	1	0.006	0.068	0.006
.	19.01.15-20.21.16-1-348032	59	2	2	1	0	0	540	1	1	0	0	NA	NA	NA	21	21	169	502	163	82	347	111	1	0	3	0.006	0	0.018
.	19.01.15-20.21.21-1-348033	89	4	4	1	0	1	535	3	3	0	0	NA	NA	NA	30	20	167	497	169	83	334	118	0	6	0	0	0.012	0
.	19.01.15-20.21.30-1-348034	153	7	7	1	0	1	559	5	5	0	0	NA	NA	NA	37	39	171	513	168	86	357	116	3	17	0	0.018	0.033	0
.	19.01.15-20.21.30-1-348035	55	2	2	0	0	0	49	1	1	0	0	NA	NA	NA	16	20	164	503	166	9	30	10	0	0	3	0	0	0.018
.	19.01.15-20.21.35-1-348036	238	51	51	16	0	13	577	47	47	0	0	NA	NA	NA	67	64	179	527	171	92	366	119	43	90	10	0.24	0.171	0.058
.	19.01.15-20.21.36-1-348037	94	5	5	0	0	0	548	4	4	0	0	NA	NA	NA	29	33	168	512	166	84	347	117	3	9	0	0.018	0.018	0
.	19.01.15-20.21.36-1-348039	256	17	17	6	0	4	573	16	16	0	0	NA	NA	NA	65	61	175	524	175	91	363	119	18	30	0	0.103	0.057	0
.	19.01.15-20.21.36-1-348040	121	10	10	1	0	1	557	9	9	0	0	NA	NA	NA	39	42	171	515	169	84	355	118	1	25	4	0.006	0.049	0.024
.	19.01.15-20.21.38-1-348046	207	42	42	10	0	7	581	39	39	0	0	NA	NA	NA	68	67	177	531	172	89	371	121	66	78	12	0.373	0.147	0.07
.	19.01.15-20.21.41-1-348050	181	22	22	6	0	5	580	19	19	0	0	NA	NA	NA	62	66	173	527	179	89	366	125	34	57	1	0.197	0.108	0.006
.	19.01.15-20.21.48-1-348076	265	40	40	12	0	10	589	37	37	0	0	NA	NA	NA	79	75	173	536	179	90	373	126	48	88	11	0.277	0.164	0.061
.	19.01.15-20.21.51-1-348078	88	4	4	1	0	1	544	3	3	0	0	NA	NA	NA	27	33	168	509	169	82	347	115	2	10	0	0.012	0.02	0
.	19.01.15-20.21.58-1-348083	177	9	9	4	0	2	569	7	7	0	0	NA	NA	NA	61	64	179	525	173	90	359	120	0	20	7	0	0.038	0.04
.	19.01.15-20.22.27-1-348085	96	4	4	0	0	0	549	3	3	0	0	NA	NA	NA	32	33	167	509	170	82	351	116	0	3	10	0	0.006	0.059
.	19.01.15-20.22.27-1-348086	177	11	11	2	0	2	548	8	8	0	0	NA	NA	NA	52	41	174	512	168	88	344	116	10	20	0	0.057	0.039	0
.	19.01.15-20.22.36-1-348087	63	3	3	1	0	1	542	1	1	0	0	NA	NA	NA	29	29	170	502	170	83	345	114	0	2	3	0	0.004	0.018
.	19.01.15-20.22.42-1-348108	62	3	3	1	0	0	535	2	2	0	0	NA	NA	NA	28	24	165	500	172	81	340	114	0	10	0	0	0.02	0
.	19.01.15-20.22.42-1-348109	32	1	1	1	0	1	0	0	0	0	0	NA	NA	NA	11	12	164	498	163	0	0	0	0	0	0	0	0	0
.	19.01.15-20.22.45-1-348113	214	25	25	7	0	5	575	23	23	0	0	NA	NA	NA	57	71	182	526	176	93	360	122	18	51	6	0.099	0.097	0.034
.	19.01.15-20.22.47-1-348119	143	19	19	4	0	3	562	17	17	0	0	NA	NA	NA	42	41	174	507	173	89	351	122	31	22	3	0.178	0.043	0.017
.	19.01.15-20.22.52-1-348123	271	19	19	2	0	2	608	16	16	0	0	NA	NA	NA	77	99	186	540	186	102	374	132	21	22	10	0.113	0.041	0.054
.	19.01.15-20.22.52-1-348124	121	18	18	7	0	6	558	17	17	0	0	NA	NA	NA	34	37	172	508	170	89	351	118	20	38	6	0.116	0.075	0.035
.	19.01.15-20.22.53-1-348125	122	8	8	4	0	2	555	6	6	0	0	NA	NA	NA	43	43	173	512	171	86	354	115	9	7	12	0.052	0.014	0.07
.	19.01.15-20.22.56-1-348132	37	1	1	0	0	0	0	0	0	0	0	NA	NA	NA	9	13	166	496	164	0	0	0	1	0	0	0.006	0	0
.	19.01.15-20.23.00-1-348134	33	1	1	0	0	0	0	0	0	0	0	NA	NA	NA	9	10	164	496	163	0	0	0	0	0	1	0	0	0.006
.	19.01.15-20.23.02-1-348135	34	1	1	1	0	1	0	0	0	0	0	NA	NA	NA	10	13	165	495	166	0	0	0	0	0	0	0	0	0
.	19.01.15-20.23.02-1-348136	90	6	6	3	0	3	544	3	3	0	0	NA	NA	NA	32	24	167	503	167	85	345	114	4	12	5	0.024	0.024	0.03
.	19.01.15-20.23.04-1-348137	146	14	14	5	0	4	565	13	13	0	0	NA	NA	NA	51	49	172	520	170	86	361	118	12	31	4	0.07	0.06	0.024
.	19.01.15-20.23.04-1-348138	64	4	4	1	0	1	538	2	2	0	0	NA	NA	NA	26	24	171	499	167	85	341	112	0	6	4	0	0.012	0.024
.	19.01.15-20.23.14-1-348139	268	28	28	7	0	6	589	24	24	0	0	NA	NA	NA	99	79	182	525	185	92	366	131	31	62	11	0.17	0.118	0.059
.	19.01.15-20.23.19-1-348140	212	36	36	12	0	9	576	31	31	0	0	NA	NA	NA	82	67	181	520	179	96	358	122	60	61	12	0.331	0.117	0.067
.	19.01.15-20.23.19-1-348141	190	21	21	5	0	5	576	17	17	0	0	NA	NA	NA	63	62	169	533	173	83	373	120	11	47	1	0.065	0.088	0.006
.	19.01.15-20.23.22-1-348142	61	2	2	0	0	0	201	1	1	0	0	NA	NA	NA	21	17	164	500	166	27	124	50	0	1	0	0	0.002	0
.	19.01.15-20.23.22-1-348143	212	31	31	8	0	6	579	27	27	0	0	NA	NA	NA	80	66	178	527	174	92	367	120	45	78	21	0.253	0.148	0.121
.	19.01.15-20.23.24-1-348144	124	13	13	0	0	0	563	11	11	0	0	NA	NA	NA	42	45	175	518	165	87	361	115	12	19	1	0.069	0.037	0.006
.	19.01.15-20.23.45-1-348173	207	10	10	3	0	2	579	9	9	0	0	NA	NA	NA	67	65	176	529	173	90	369	120	12	11	4	0.068	0.021	0.023
.	19.01.15-20.23.53-1-348181	208	46	46	13	0	12	576	40	40	0	0	NA	NA	NA	55	58	172	521	178	85	365	126	39	86	35	0.227	0.165	0.197
.	19.01.15-20.24.10-1-348187	152	12	12	6	0	5	546	11	11	0	0	NA	NA	NA	44	29	167	510	165	83	349	114	10	36	1	0.06	0.071	0.006
.	19.01.15-20.24.15-1-348188	154	28	28	14	0	3	559	24	24	0	0	NA	NA	NA	53	46	170	517	172	83	357	119	65	41	2	0.382	0.079	0.012
.	19.01.15-20.24.17-1-348189	33	1	1	1	0	1	0	0	0	0	0	NA	NA	NA	7	8	163	494	164	0	0	0	0	0	0	0	0	0
.	19.01.15-20.24.20-1-348190	116	7	7	2	0	2	547	6	6	0	0	NA	NA	NA	37	25	166	506	166	82	351	114	9	15	0	0.054	0.03	0
.	19.01.15-20.24.20-1-348191	118	10	10	5	0	2	567	8	8	0	0	NA	NA	NA	42	53	171	524	171	86	365	116	7	20	1	0.041	0.038	0.006
.	19.01.15-20.24.28-1-348192	118	11	11	5	0	4	544	9	9	0	0	NA	NA	NA	39	26	167	503	169	84	342	118	0	22	13	0	0.044	0.077
.	19.01.15-20.24.33-1-348193	35	1	1	0	0	0	0	0	0	0	0	NA	NA	NA	10	8	163	495	163	0	0	0	0	1	0	0	0.002	0
.	19.01.15-20.24.34-1-348194	234	29	29	8	0	8	581	27	27	0	0	NA	NA	NA	65	63	179	520	177	94	363	124	16	79	6	0.089	0.152	0.034
.	19.01.15-20.24.35-1-348195	151	12	12	3	0	1	564	11	11	0	0	NA	NA	NA	50	47	170	521	169	85	360	119	18	31	0	0.106	0.06	0
.	19.01.15-20.24.38-1-348197	121	6	6	2	0	2	566	5	5	0	0	NA	NA	NA	40	47	173	518	169	88	360	118	6	9	0	0.035	0.017	0
.	19.01.15-20.24.43-1-348218	144	18	18	5	0	4	559	14	14	0	0	NA	NA	NA	50	42	171	514	170	86	354	119	12	41	0	0.07	0.08	0
.	19.01.15-20.24.44-1-348220	122	8	8	3	0	3	551	6	6	0	0	NA	NA	NA	48	34	170	506	171	82	350	119	7	12	7	0.041	0.024	0.041
.	19.01.15-20.24.57-1-348237	31	1	1	0	0	0	0	0	0	0	0	NA	NA	NA	7	8	164	494	163	0	0	0	0	2	0	0	0.004	0
.	19.01.15-20.25.00-1-348238	34	1	1	0	0	0	0	0	0	0	0	NA	NA	NA	12	9	164	494	164	0	0	0	0	1	0	0	0.002	0
.	19.01.15-20.25.02-1-348239	32	1	1	0	0	0	0	0	0	0	0	NA	NA	NA	15	13	166	498	162	0	0	0	0	0	1	0	0	0.006
.	19.01.15-20.25.02-1-348240	198	12	12	4	0	3	570	10	10	0	0	NA	NA	NA	46	57	175	517	178	87	360	123	9	23	0	0.051	0.044	0
.	19.01.15-20.25.04-1-348241	205	37	37	10	0	9	577	34	34	0	0	NA	NA	NA	44	57	172	524	174	86	369	122	29	94	6	0.169	0.179	0.034
.	19.01.15-20.25.05-1-348242	176	12	12	2	0	2	567	11	11	0	0	NA	NA	NA	44	48	178	512	171	93	356	118	19	21	3	0.107	0.041	0.018
.	19.01.15-20.25.09-1-348243	235	34	34	11	0	9	586	31	31	0	0	NA	NA	NA	75	72	184	522	179	95	365	126	43	55	21	0.234	0.105	0.117
.	19.01.15-20.25.11-1-348244	64	2	2	0	0	0	249	1	1	0	0	NA	NA	NA	18	18	167	498	166	44	144	61	0	1	1	0	0.002	0.006
.	19.01.15-20.25.13-1-348245	129	9	9	4	0	4	567	6	6	0	0	NA	NA	NA	46	57	176	522	172	93	359	115	5	13	1	0.028	0.025	0.006
.	19.01.15-20.25.49-1-348281	279	18	18	7	0	4	586	17	17	0	0	NA	NA	NA	83	73	183	527	176	101	367	118	26	38	0	0.142	0.072	0
.	19.01.15-20.25.50-1-348282	151	12	12	4	0	3	556	11	11	0	0	NA	NA	NA	46	42	169	514	172	82	357	117	5	20	8	0.03	0.039	0.047
.	19.01.15-20.25.54-1-348283	176	11	11	4	0	3	562	8	8	0	0	NA	NA	NA	67	45	172	515	171	87	356	119	2	32	10	0.012	0.062	0.058
.	19.01.15-20.26.04-1-348289	59	2	2	2	0	2	543	1	1	0	0	NA	NA	NA	25	21	165	500	169	83	343	117	0	4	0	0	0.008	0
.	19.01.15-20.26.09-1-348291	66	3	3	0	0	0	552	2	2	0	0	NA	NA	NA	18	31	167	511	166	83	354	115	0	5	0	0	0.01	0
.	19.01.15-20.26.09-1-348292	62	3	3	0	0	0	555	2	2	0	0	NA	NA	NA	18	32	172	505	168	86	350	119	0	14	0	0	0.028	0
.	19.01.15-20.26.16-1-348293	145	11	11	3	0	1	551	10	10	0	0	NA	NA	NA	56	45	171	513	174	85	348	118	1	22	7	0.006	0.043	0.04
.	19.01.15-20.26.22-1-348294	65	6	6	0	0	0	533	5	5	0	0	NA	NA	NA	27	20	167	500	166	79	340	114	14	4	2	0.084	0.008	0.012
.	19.01.15-20.26.24-1-348295	35	1	1	0	0	0	0	0	0	0	0	NA	NA	NA	11	6	164	492	163	0	0	0	0	0	0	0	0	0
.	19.01.15-20.26.24-1-348296	258	51	51	19	0	14	589	45	45	0	0	NA	NA	NA	62	74	182	534	171	97	372	120	69	107	19	0.379	0.2	0.111
.	19.01.15-20.26.25-1-348297	189	19	19	3	0	1	572	15	15	0	0	NA	NA	NA	49	55	175	519	174	90	362	120	9	13	14	0.051	0.025	0.08
.	19.01.15-20.26.27-1-348298	92	8	8	1	0	1	541	7	7	0	0	NA	NA	NA	32	26	165	507	167	82	342	117	0	18	0	0	0.036	0
.	19.01.15-20.26.28-1-348301	122	10	10	2	0	2	562	8	8	0	0	NA	NA	NA	32	45	172	518	168	87	356	119	14	11	4	0.081	0.021	0.024
.	19.01.15-20.26.34-1-348306	63	2	2	0	0	0	548	1	1	0	0	NA	NA	NA	19	30	168	507	168	82	350	116	4	4	0	0.024	0.008	0
.	19.01.15-20.26.37-1-348308	252	58	58	13	0	13	585	57	57	0	0	NA	NA	NA	70	68	172	533	176	88	374	123	83	111	11	0.483	0.208	0.062
.	19.01.15-20.26.58-1-348346	157	8	8	1	0	1	555	7	7	0	0	NA	NA	NA	44	41	166	515	173	80	356	119	7	11	1	0.042	0.021	0.006
.	19.01.15-20.27.03-1-348347	329	39	39	10	0	5	606	35	35	0	0	NA	NA	NA	96	85	181	537	180	96	381	129	59	72	17	0.326	0.134	0.094
.	19.01.15-20.27.14-1-348348	116	12	12	5	0	2	559	8	8	0	0	NA	NA	NA	41	40	170	510	173	86	354	119	19	24	5	0.112	0.047	0.029
.	19.01.15-20.27.15-1-348349	242	34	34	9	0	8	573	31	31	0	0	NA	NA	NA	79	56	175	521	173	88	363	122	51	83	27	0.291	0.159	0.156
.	19.01.15-20.27.18-1-348350	267	31	31	12	0	7	601	30	30	0	0	NA	NA	NA	77	89	182	545	175	97	379	125	31	84	0	0.17	0.154	0
.	19.01.15-20.27.26-1-348352	208	34	34	9	0	6	581	31	31	0	0	NA	NA	NA	60	75	182	526	180	94	359	128	35	80	7	0.192	0.152	0.039
.	19.01.15-20.27.29-1-348353	36	1	1	0	0	0	0	0	0	0	0	NA	NA	NA	9	9	163	496	163	0	0	0	5	0	0	0.031	0	0
.	19.01.15-20.27.33-1-348354	205	12	12	4	0	2	583	11	11	0	0	NA	NA	NA	64	68	181	530	170	95	371	117	13	33	0	0.072	0.062	0
.	19.01.15-20.27.43-1-348380	147	30	30	4	0	3	562	28	28	0	0	NA	NA	NA	50	42	171	514	170	87	356	119	35	81	6	0.205	0.158	0.035
.	19.01.15-20.28.01-1-348395	66	2	2	0	0	0	537	1	1	0	0	NA	NA	NA	28	23	165	505	166	80	345	112	5	7	0	0.03	0.014	0
.	19.01.15-20.28.03-1-348396	97	5	5	3	0	3	554	4	4	0	0	NA	NA	NA	33	37	175	507	168	90	348	116	10	14	0	0.057	0.028	0
.	19.01.15-20.28.04-1-348397	89	8	8	1	0	1	538	7	7	0	0	NA	NA	NA	21	21	165	501	168	81	341	116	6	11	2	0.036	0.022	0.012
.	19.01.15-20.28.09-1-348398	32	1	1	0	0	0	0	0	0	0	0	NA	NA	NA	6	11	167	493	164	0	0	0	1	0	0	0.006	0	0
.	19.01.15-20.28.12-1-348399	60	3	3	0	0	0	537	2	2	0	0	NA	NA	NA	24	21	168	499	167	81	343	113	0	5	0	0	0.01	0
.	19.01.15-20.28.12-1-348400	176	16	16	3	0	2	555	15	15	0	0	NA	NA	NA	56	40	168	515	170	84	354	117	14	33	9	0.083	0.064	0.053
.	19.01.15-20.28.15-1-348401	119	12	12	7	0	5	556	9	9	0	0	NA	NA	NA	35	37	169	511	170	85	354	117	15	19	8	0.089	0.037	0.047
.	19.01.15-20.28.21-1-348402	34	1	1	0	0	0	0	0	0	0	0	NA	NA	NA	9	15	165	497	166	0	0	0	0	3	0	0	0.006	0
.	19.01.15-20.28.21-1-348403	31	1	1	1	0	1	0	0	0	0	0	NA	NA	NA	9	6	166	491	162	0	0	0	0	0	6	0	0	0.037
.	19.01.15-20.28.23-1-348404	88	3	3	1	0	0	547	1	1	0	0	NA	NA	NA	31	27	168	502	170	84	347	116	0	7	8	0	0.014	0.047
.	19.01.15-20.28.26-1-348405	215	23	23	10	0	8	574	20	20	0	0	NA	NA	NA	64	61	173	524	177	91	361	122	24	47	17	0.139	0.09	0.096
.	19.01.15-20.28.27-1-348406	278	46	46	16	0	11	590	41	41	0	0	NA	NA	NA	85	81	179	535	180	94	371	125	68	89	23	0.38	0.166	0.128
.	19.01.15-20.28.27-1-348411	264	52	52	15	0	12	585	48	48	0	0	NA	NA	NA	70	77	179	538	173	91	373	121	61	141	18	0.341	0.262	0.104
.	19.01.15-20.28.30-1-348412	182	11	11	4	0	1	578	9	9	0	0	NA	NA	NA	52	62	178	523	174	91	364	123	4	35	2	0.022	0.067	0.011
.	19.01.15-20.28.32-1-348413	185	16	16	4	0	4	573	14	14	0	0	NA	NA	NA	60	63	172	532	172	84	371	118	13	48	9	0.076	0.09	0.052
.	19.01.15-20.28.37-1-348415	59	2	2	1	0	1	543	1	1	0	0	NA	NA	NA	19	25	169	502	167	82	347	114	0	4	1	0	0.008	0.006
.	19.01.15-20.28.39-1-348418	33	1	1	0	0	0	0	0	0	0	0	NA	NA	NA	6	9	164	496	162	0	0	0	0	0	0	0	0	0
.	19.01.15-20.28.43-1-348439	118	12	12	5	0	5	561	11	11	0	0	NA	NA	NA	43	42	169	510	176	85	353	123	18	15	5	0.107	0.029	0.028
.	19.01.15-20.28.49-1-348448	90	4	4	2	0	2	542	3	3	0	0	NA	NA	NA	21	25	167	503	168	81	349	112	9	5	0	0.054	0.01	0
.	19.01.15-20.28.51-1-348449	95	5	5	0	0	0	548	4	4	0	0	NA	NA	NA	29	32	166	513	166	83	352	113	7	12	0	0.042	0.023	0
.	19.01.15-20.28.57-1-348457	114	6	6	1	0	1	561	5	5	0	0	NA	NA	NA	39	44	169	516	172	83	360	118	3	12	2	0.018	0.023	0.012
.	19.01.15-20.29.07-1-348459	90	4	4	0	0	0	545	2	2	0	0	NA	NA	NA	35	29	175	502	165	87	345	113	0	11	4	0	0.022	0.024
.	19.01.15-20.29.07-1-348460	88	8	8	3	0	2	544	7	7	0	0	NA	NA	NA	25	24	166	503	168	83	345	116	12	21	3	0.072	0.042	0.018
.	19.01.15-20.29.08-1-348461	32	1	1	1	0	1	0	0	0	0	0	NA	NA	NA	10	5	163	492	163	0	0	0	0	0	0	0	0	0
.	19.01.15-20.29.10-1-348462	295	29	29	12	0	9	607	25	25	0	0	NA	NA	NA	77	103	187	549	180	97	382	128	25	64	9	0.134	0.117	0.05
.	19.01.15-20.29.10-1-348463	89	8	8	4	0	3	548	7	7	0	0	NA	NA	NA	18	32	170	508	167	83	351	114	0	25	1	0	0.049	0.006
.	19.01.15-20.29.12-1-348464	176	11	11	2	0	2	575	9	9	0	0	NA	NA	NA	52	62	179	523	173	96	361	118	20	2	15	0.112	0.004	0.087
.	19.01.15-20.29.17-1-348465	66	2	2	0	0	0	531	1	1	0	0	NA	NA	NA	35	19	167	500	165	83	337	111	0	5	1	0	0.01	0.006
.	19.01.15-20.29.21-1-348466	153	5	5	0	0	0	552	4	4	0	0	NA	NA	NA	49	39	172	508	172	84	349	119	2	3	3	0.012	0.006	0.017
.	19.01.15-20.29.30-1-348467	203	21	21	6	0	5	580	19	19	0	0	NA	NA	NA	78	70	180	524	179	95	362	123	34	28	2	0.189	0.053	0.011
.	19.01.15-20.29.32-1-348468	65	2	2	0	0	0	401	1	1	0	0	NA	NA	NA	15	19	167	497	168	62	252	87	1	4	0	0.006	0.008	0
.	19.01.15-20.29.33-1-348469	304	40	40	16	0	12	594	37	37	0	0	NA	NA	NA	82	83	179	543	174	93	381	120	56	79	40	0.313	0.145	0.23
.	19.01.15-20.29.37-1-348470	232	44	44	13	0	11	587	42	42	0	0	NA	NA	NA	78	72	176	533	176	91	376	120	57	89	12	0.324	0.167	0.068
.	19.01.15-20.29.38-1-348472	32	1	1	0	0	0	0	0	0	0	0	NA	NA	NA	7	7	165	491	164	0	0	0	0	5	0	0	0.01	0
.	19.01.15-20.29.40-1-348475	93	7	7	1	0	1	546	6	6	0	0	NA	NA	NA	29	30	168	501	174	82	346	118	15	6	0	0.089	0.012	0
.	19.01.15-20.29.40-1-348481	129	18	18	2	0	1	550	15	15	0	0	NA	NA	NA	48	36	171	505	173	84	345	121	13	30	6	0.076	0.059	0.035
.	19.01.15-20.29.45-1-348501	197	24	24	9	0	7	572	20	20	0	0	NA	NA	NA	53	56	174	516	179	88	357	127	20	49	5	0.115	0.095	0.028
.	19.01.15-20.29.46-1-348503	36	1	1	1	0	1	0	0	0	0	0	NA	NA	NA	10	16	165	498	166	0	0	0	0	0	0	0	0	0
.	19.01.15-20.29.49-1-348510	61	2	2	2	0	2	542	1	1	0	0	NA	NA	NA	25	22	165	501	169	81	345	116	0	4	4	0	0.008	0.024
.	19.01.15-20.29.52-1-348512	65	3	3	0	0	0	552	2	2	0	0	NA	NA	NA	28	42	167	512	176	83	346	123	10	3	0	0.06	0.006	0
.	19.01.15-20.30.04-1-348521	29	1	1	0	0	0	0	0	0	0	0	NA	NA	NA	11	10	166	490	167	0	0	0	0	0	0	0	0	0
.	19.01.15-20.30.06-1-348522	91	7	7	3	0	2	553	6	6	0	0	NA	NA	NA	39	36	171	506	172	88	348	117	15	0	6	0.088	0	0.035
.	19.01.15-20.30.06-1-348523	91	8	8	2	0	2	534	6	6	0	0	NA	NA	NA	28	19	169	498	165	82	338	114	5	13	0	0.03	0.026	0
.	19.01.15-20.30.08-1-348524	92	7	7	2	0	2	547	6	6	0	0	NA	NA	NA	36	35	169	511	168	82	350	115	3	17	3	0.018	0.033	0.018
.	19.01.15-20.30.13-1-348525	114	10	10	2	0	2	560	9	9	0	0	NA	NA	NA	33	40	172	514	167	89	357	114	8	10	12	0.047	0.019	0.072
.	19.01.15-20.30.13-1-348526	95	4	4	0	0	0	545	3	3	0	0	NA	NA	NA	18	31	169	508	167	85	347	113	0	4	4	0	0.008	0.024
.	19.01.15-20.30.23-1-348528	34	1	1	1	0	1	0	0	0	0	0	NA	NA	NA	7	11	165	493	166	0	0	0	0	0	0	0	0	0
.	19.01.15-20.30.26-1-348529	118	9	9	6	0	4	543	7	7	0	0	NA	NA	NA	34	25	166	504	168	81	347	115	7	32	0	0.042	0.063	0
.	19.01.15-20.30.27-1-348530	34	1	1	1	0	1	0	0	0	0	0	NA	NA	NA	9	15	167	498	163	0	0	0	0	0	1	0	0	0.006
.	19.01.15-20.30.30-1-348531	122	7	7	0	0	0	550	4	4	0	0	NA	NA	NA	29	31	169	505	170	83	349	118	13	5	0	0.077	0.01	0
.	19.01.15-20.30.30-1-348532	66	3	3	1	0	1	544	2	2	0	0	NA	NA	NA	22	23	171	497	168	87	342	115	0	9	0	0	0.018	0
.	19.01.15-20.30.31-1-348533	180	34	34	11	0	9	559	29	29	0	0	NA	NA	NA	65	48	174	513	174	88	352	119	40	76	2	0.23	0.148	0.011
.	19.01.15-20.30.32-1-348534	90	5	5	1	0	1	541	4	4	0	0	NA	NA	NA	32	26	171	503	165	84	343	114	3	7	0	0.018	0.014	0
.	19.01.15-20.30.43-1-348559	81	5	5	0	0	0	533	3	3	0	0	NA	NA	NA	22	17	164	500	166	78	344	111	4	9	0	0.024	0.018	0
.	19.01.15-20.30.46-1-348564	201	30	30	8	0	6	590	28	28	0	0	NA	NA	NA	59	74	180	529	178	95	370	125	21	67	0	0.117	0.127	0
.	19.01.15-20.30.46-1-348565	114	6	6	0	0	0	561	5	5	0	0	NA	NA	NA	41	41	171	514	169	89	355	117	4	6	7	0.023	0.012	0.041
.	19.01.15-20.30.47-1-348570	31	1	1	0	0	0	0	0	0	0	0	NA	NA	NA	11	6	165	492	162	0	0	0	0	0	0	0	0	0
.	19.01.15-20.30.48-1-348573	151	17	17	5	0	5	558	15	15	0	0	NA	NA	NA	51	48	172	515	174	85	352	121	14	32	2	0.081	0.062	0.011
.	19.01.15-20.30.49-1-348574	145	8	8	1	0	1	567	7	7	0	0	NA	NA	NA	52	46	178	515	166	92	362	113	15	7	3	0.084	0.014	0.018
.	19.01.15-20.30.51-1-348575	183	41	41	6	0	4	570	34	34	0	0	NA	NA	NA	67	59	171	529	172	86	365	119	36	67	27	0.211	0.127	0.157
.	19.01.15-20.30.51-1-348576	278	28	28	9	0	7	609	25	25	0	0	NA	NA	NA	76	98	176	551	184	91	390	128	21	49	14	0.119	0.089	0.076
.	19.01.15-20.30.59-1-348584	178	16	16	2	0	2	561	13	13	0	0	NA	NA	NA	49	41	170	515	169	85	357	119	9	19	8	0.053	0.037	0.047
.	19.01.15-20.31.02-1-348585	121	12	12	6	0	5	553	11	11	0	0	NA	NA	NA	42	30	169	506	168	87	349	117	0	21	9	0	0.042	0.054
.	19.01.15-20.31.13-1-348627	33	1	1	1	0	1	0	0	0	0	0	NA	NA	NA	8	14	169	495	163	0	0	0	0	2	0	0	0.004	0
.	19.01.15-20.31.17-1-348628	35	1	1	1	0	1	0	0	0	0	0	NA	NA	NA	13	16	167	497	165	0	0	0	0	3	0	0	0.006	0
.	19.01.15-20.31.19-1-348629	83	3	3	1	0	1	541	2	2	0	0	NA	NA	NA	28	23	166	502	168	83	343	115	0	13	0	0	0.026	0
.	19.01.15-20.31.20-1-348630	265	31	31	9	0	7	586	29	29	0	0	NA	NA	NA	79	75	176	532	180	92	369	125	27	68	16	0.153	0.128	0.089
.	19.01.15-20.31.23-1-348631	35	1	1	0	0	0	0	0	0	0	0	NA	NA	NA	10	11	165	495	164	0	0	0	2	0	0	0.012	0	0
.	19.01.15-20.31.25-1-348632	93	12	12	2	0	2	555	11	11	0	0	NA	NA	NA	44	41	173	510	171	85	352	118	7	27	7	0.04	0.053	0.041
.	19.01.15-20.31.29-1-348633	91	3	3	0	0	0	533	1	1	0	0	NA	NA	NA	32	22	167	503	165	80	340	113	4	5	0	0.024	0.01	0
.	19.01.15-20.31.29-1-348634	148	10	10	3	0	2	554	8	8	0	0	NA	NA	NA	38	38	171	511	169	83	354	117	10	19	3	0.058	0.037	0.018
.	19.01.15-20.31.33-1-348635	34	1	1	0	0	0	0	0	0	0	0	NA	NA	NA	10	9	164	496	162	0	0	0	0	2	0	0	0.004	0
.	19.01.15-20.31.36-1-348637	62	5	5	0	0	0	540	4	4	0	0	NA	NA	NA	27	22	168	502	165	83	344	113	2	11	2	0.012	0.022	0.012
.	19.01.15-20.31.42-1-348662	32	1	1	0	0	0	0	0	0	0	0	NA	NA	NA	7	12	164	497	164	0	0	0	0	0	3	0	0	0.018
.	19.01.15-20.31.44-1-348665	147	14	14	3	0	3	556	13	13	0	0	NA	NA	NA	50	47	173	517	170	87	352	117	12	18	1	0.069	0.035	0.006
.	19.01.15-20.31.49-1-348674	146	7	7	1	0	1	564	5	5	0	0	NA	NA	NA	44	45	170	513	175	88	353	123	13	17	9	0.076	0.033	0.051
.	19.01.15-20.31.51-1-348675	90	4	4	1	0	1	529	3	3	0	0	NA	NA	NA	42	24	167	500	170	81	335	113	0	15	0	0	0.03	0
.	19.01.15-20.31.52-1-348676	155	14	14	2	0	2	574	12	12	0	0	NA	NA	NA	58	56	176	518	175	93	356	125	7	28	3	0.04	0.054	0.017
.	19.01.15-20.31.53-1-348677	348	45	45	14	0	13	602	44	44	0	0	NA	NA	NA	103	89	179	546	177	96	382	124	42	94	27	0.235	0.172	0.153
.	19.01.15-20.31.57-1-348682	95	4	4	0	0	0	557	3	3	0	0	NA	NA	NA	31	42	167	510	178	82	352	123	2	5	8	0.012	0.01	0.045
.	19.01.15-20.31.57-1-348683	208	18	18	9	0	6	569	15	15	0	0	NA	NA	NA	62	50	175	515	173	91	358	120	54	33	0	0.309	0.064	0
.	19.01.15-20.32.07-1-348684	164	17	17	7	0	3	556	15	15	0	0	NA	NA	NA	51	45	169	518	171	86	351	119	6	41	8	0.036	0.079	0.047
.	19.01.15-20.32.08-1-348685	115	7	7	3	0	3	573	6	6	0	0	NA	NA	NA	38	61	174	527	173	89	365	119	4	27	3	0.023	0.051	0.017
.	19.01.15-20.32.11-1-348686	65	3	3	1	0	1	534	1	1	0	0	NA	NA	NA	32	18	168	498	165	80	342	112	0	6	2	0	0.012	0.012
.	19.01.15-20.32.12-1-348687	175	10	10	3	0	3	556	9	9	0	0	NA	NA	NA	51	44	169	517	171	82	355	119	22	21	5	0.13	0.041	0.029
.	19.01.15-20.32.13-1-348688	181	21	21	6	0	5	574	18	18	0	0	NA	NA	NA	53	56	173	523	173	90	365	119	17	24	13	0.098	0.046	0.075
.	19.01.15-20.32.22-1-348690	33	1	1	0	0	0	0	0	0	0	0	NA	NA	NA	16	9	164	494	164	0	0	0	0	0	0	0	0	0
.	19.01.15-20.32.23-1-348691	96	4	4	1	0	1	537	2	2	0	0	NA	NA	NA	28	20	167	500	166	79	344	114	8	3	0	0.048	0.006	0
.	19.01.15-20.32.25-1-348692	149	11	11	4	0	3	556	9	9	0	0	NA	NA	NA	44	41	172	512	170	87	355	114	3	25	3	0.017	0.049	0.018
.	19.01.15-20.32.27-1-348693	33	1	1	0	0	0	0	0	0	0	0	NA	NA	NA	7	9	164	494	164	0	0	0	0	0	0	0	0	0
.	19.01.15-20.32.30-1-348694	147	17	17	1	0	1	554	15	15	0	0	NA	NA	NA	35	34	169	511	167	85	354	115	3	28	6	0.018	0.055	0.036
.	19.01.15-20.32.36-1-348695	122	13	13	2	0	2	552	12	12	0	0	NA	NA	NA	29	35	169	510	169	84	351	117	1	15	0	0.006	0.029	0
.	19.01.15-20.32.37-1-348696	119	12	12	2	0	1	565	11	11	0	0	NA	NA	NA	53	47	174	517	169	88	360	117	6	26	0	0.034	0.05	0
.	19.01.15-20.32.45-1-348720	257	14	14	6	0	3	600	11	11	0	0	NA	NA	NA	72	85	177	545	176	93	384	123	24	22	12	0.136	0.04	0.068
.	19.01.15-20.32.47-1-348726	142	10	10	4	0	2	554	8	8	0	0	NA	NA	NA	37	38	169	511	171	86	350	118	7	16	13	0.041	0.031	0.076
.	19.01.15-20.32.48-1-348728	240	31	31	8	0	6	586	28	28	0	0	NA	NA	NA	68	76	180	535	174	94	370	122	22	79	4	0.122	0.148	0.023
.	19.01.15-20.32.50-1-348730	269	41	41	13	0	10	600	39	39	0	0	NA	NA	NA	67	92	182	544	179	97	379	124	36	89	18	0.198	0.164	0.101
.	19.01.15-20.33.03-1-348739	61	3	3	1	0	1	544	2	2	0	0	NA	NA	NA	20	27	171	501	168	88	341	115	0	5	3	0	0.01	0.018
.	19.01.15-20.33.04-1-348740	149	10	10	3	0	2	560	9	9	0	0	NA	NA	NA	60	45	173	515	170	88	351	121	1	37	8	0.006	0.072	0.047
.	19.01.15-20.33.04-1-348741	212	19	19	8	0	4	567	16	16	0	0	NA	NA	NA	54	52	176	517	172	88	360	119	22	56	8	0.125	0.108	0.047
.	19.01.15-20.33.06-1-348742	35	1	1	0	0	0	0	0	0	0	0	NA	NA	NA	11	12	164	498	163	0	0	0	0	0	1	0	0	0.006
.	19.01.15-20.33.09-1-348743	242	55	55	12	0	11	600	47	47	0	0	NA	NA	NA	78	89	174	547	181	88	383	129	63	81	15	0.362	0.148	0.083
.	19.01.15-20.33.09-1-348744	30	1	1	1	0	1	0	0	0	0	0	NA	NA	NA	6	7	164	494	162	0	0	0	0	0	0	0	0	0
.	19.01.15-20.33.11-1-348745	199	18	18	5	0	5	581	15	15	0	0	NA	NA	NA	64	67	180	528	172	96	366	119	14	30	7	0.078	0.057	0.041
.	19.01.15-20.33.18-1-348746	38	1	1	0	0	0	0	0	0	0	0	NA	NA	NA	7	10	165	494	164	0	0	0	2	0	0	0.012	0	0
.	19.01.15-20.33.18-1-348747	244	13	13	5	0	3	571	11	11	0	0	NA	NA	NA	74	59	176	520	176	90	358	123	10	26	5	0.057	0.05	0.028
.	19.01.15-20.33.21-1-348748	143	6	6	1	0	0	562	5	5	0	0	NA	NA	NA	43	52	171	522	172	86	358	118	0	20	0	0	0.038	0
.	19.01.15-20.33.29-1-348749	86	3	3	1	0	1	539	1	1	0	0	NA	NA	NA	25	22	168	503	164	82	347	110	0	5	0	0	0.01	0
.	19.01.15-20.33.38-1-348752	259	31	31	6	0	4	594	25	25	0	0	NA	NA	NA	74	83	181	533	182	96	371	127	36	64	10	0.199	0.12	0.055
.	19.01.15-20.33.40-1-348755	318	47	47	12	0	10	609	43	43	0	0	NA	NA	NA	93	100	178	551	184	93	384	132	52	89	21	0.292	0.162	0.114
.	19.01.15-20.33.40-1-348756	122	11	11	4	0	3	557	9	9	0	0	NA	NA	NA	39	39	169	517	166	84	360	113	4	17	11	0.024	0.033	0.066
.	19.01.15-20.33.42-1-348775	207	28	28	10	0	7	583	24	24	0	0	NA	NA	NA	57	70	177	530	176	93	367	123	21	42	22	0.119	0.079	0.125
.	19.01.15-20.33.43-1-348781	118	12	12	0	0	0	551	10	10	0	0	NA	NA	NA	36	34	167	507	173	83	349	119	8	14	0	0.048	0.028	0
.	19.01.15-20.33.44-1-348782	321	36	36	8	0	6	611	31	31	0	0	NA	NA	NA	88	94	188	542	177	103	384	124	37	69	20	0.197	0.127	0.113
.	19.01.15-20.33.55-1-348793	65	3	3	0	0	0	535	2	2	0	0	NA	NA	NA	33	21	164	504	166	80	339	116	0	3	6	0	0.006	0.036
.	19.01.15-20.34.01-1-348796	213	51	51	13	0	9	571	41	41	0	0	NA	NA	NA	66	55	176	520	172	91	364	116	54	89	32	0.307	0.171	0.186
.	19.01.15-20.34.05-1-348797	30	1	1	0	0	0	0	0	0	0	0	NA	NA	NA	7	5	165	491	162	0	0	0	0	0	0	0	0	0
.	19.01.15-20.34.07-1-348799	110	5	5	3	0	3	552	4	4	0	0	NA	NA	NA	36	37	167	513	170	83	350	119	11	8	0	0.066	0.016	0
.	19.01.15-20.34.08-1-348800	122	7	7	5	0	4	562	6	6	0	0	NA	NA	NA	49	43	173	510	173	88	354	120	0	19	10	0	0.037	0.058
.	19.01.15-20.34.26-1-348801	120	6	6	3	0	3	554	4	4	0	0	NA	NA	NA	35	43	171	512	173	82	351	121	12	10	6	0.07	0.02	0.035
.	19.01.15-20.34.29-1-348802	93	6	6	4	0	2	545	5	5	0	0	NA	NA	NA	40	35	168	511	169	84	347	114	7	12	0	0.042	0.023	0
.	19.01.15-20.34.32-1-348803	90	3	3	1	0	1	550	2	2	0	0	NA	NA	NA	33	30	168	509	166	84	352	114	0	4	4	0	0.008	0.024
.	19.01.15-20.34.33-1-348804	119	6	6	0	0	0	548	5	5	0	0	NA	NA	NA	39	32	166	510	169	83	353	112	2	12	1	0.012	0.024	0.006
.	19.01.15-20.34.33-1-348805	34	1	1	0	0	0	0	0	0	0	0	NA	NA	NA	7	10	168	492	163	0	0	0	0	0	0	0	0	0
.	19.01.15-20.34.35-1-348806	276	15	15	4	0	4	602	13	13	0	0	NA	NA	NA	89	89	174	540	188	88	379	135	22	21	1	0.126	0.039	0.005
.	19.01.15-20.34.44-1-348829	301	20	20	5	0	4	603	14	14	0	0	NA	NA	NA	95	94	181	542	184	94	380	129	25	44	3	0.138	0.081	0.016
.	19.01.15-20.34.45-1-348831	32	1	1	0	0	0	0	0	0	0	0	NA	NA	NA	11	8	163	493	165	0	0	0	0	1	0	0	0.002	0
.	19.01.15-20.34.46-1-348837	241	24	24	10	0	7	569	21	21	0	0	NA	NA	NA	81	54	169	522	176	83	365	121	43	54	11	0.254	0.103	0.062
.	19.01.15-20.34.48-1-348839	65	2	2	1	0	1	548	0	0	0	0	NA	NA	NA	25	28	166	502	173	83	347	118	0	0	4	0	0	0.023
.	19.01.15-20.34.50-1-348842	89	4	4	2	0	2	547	3	3	0	0	NA	NA	NA	34	30	168	506	169	83	347	117	0	14	0	0	0.028	0
.	19.01.15-20.34.54-1-348845	263	23	23	7	0	5	602	20	20	0	0	NA	NA	NA	73	88	179	547	175	94	387	121	26	63	4	0.145	0.115	0.023
.	19.01.15-20.34.56-1-348847	119	9	9	4	0	3	545	7	7	0	0	NA	NA	NA	34	31	171	503	170	84	344	117	10	22	0	0.058	0.044	0
.	19.01.15-20.35.03-1-348852	266	41	41	9	0	7	595	36	36	0	0	NA	NA	NA	73	71	176	530	178	92	376	127	65	93	16	0.369	0.175	0.09
.	19.01.15-20.35.09-1-348853	211	50	50	11	0	9	592	47	47	0	0	NA	NA	NA	60	85	178	535	185	91	371	130	48	92	19	0.27	0.172	0.103
.	19.01.15-20.35.13-1-348854	431	58	58	15	0	13	629	56	56	0	0	NA	NA	NA	123	123	193	556	187	107	390	132	60	119	29	0.311	0.214	0.155
.	19.01.15-20.35.14-1-348855	91	6	6	0	0	0	550	4	4	0	0	NA	NA	NA	29	35	169	509	170	80	351	119	2	23	4	0.012	0.045	0.024
.	19.01.15-20.35.19-1-348856	36	1	1	0	0	0	0	0	0	0	0	NA	NA	NA	8	5	165	489	164	0	0	0	0	0	2	0	0	0.012
.	19.01.15-20.35.22-1-348858	207	40	40	12	0	8	584	37	37	0	0	NA	NA	NA	70	65	177	526	175	96	365	123	43	63	16	0.243	0.12	0.091
.	19.01.15-20.35.29-1-348859	324	90	90	19	0	15	596	84	84	0	0	NA	NA	NA	87	79	174	535	183	91	374	131	84	198	25	0.483	0.37	0.137
.	19.01.15-20.35.34-1-348860	149	20	20	1	0	1	567	17	17	0	0	NA	NA	NA	49	55	178	516	174	89	358	120	27	36	0	0.152	0.07	0
.	19.01.15-20.35.35-1-348861	270	57	57	16	0	11	588	52	52	0	0	NA	NA	NA	75	81	176	540	178	91	372	125	68	81	24	0.386	0.15	0.135
.	19.01.15-20.35.42-1-348882	246	31	31	5	0	4	589	27	27	0	0	NA	NA	NA	66	76	175	536	178	88	375	126	21	78	14	0.12	0.146	0.079
.	19.01.15-20.36.20-1-348902	92	6	6	2	0	1	547	5	5	0	0	NA	NA	NA	37	30	169	507	167	84	348	115	6	7	4	0.036	0.014	0.024
.	19.01.15-20.36.21-1-348903	200	25	25	9	0	8	568	22	22	0	0	NA	NA	NA	68	57	171	520	179	84	359	125	30	56	1	0.175	0.108	0.006
.	19.01.15-20.36.28-1-348904	115	6	6	3	0	3	546	5	5	0	0	NA	NA	NA	35	31	171	507	166	84	347	115	0	12	6	0	0.024	0.036
.	19.01.15-20.36.42-1-348932	32	1	1	1	0	1	0	0	0	0	0	NA	NA	NA	10	12	165	496	164	0	0	0	0	0	1	0	0	0.006
.	19.01.15-20.36.44-1-348936	206	27	27	13	0	8	578	25	25	0	0	NA	NA	NA	47	64	179	525	173	94	367	117	24	70	19	0.134	0.133	0.11
.	19.01.15-20.36.48-1-348943	182	29	29	5	0	3	581	26	26	0	0	NA	NA	NA	47	64	171	528	178	89	366	126	27	58	16	0.158	0.11	0.09
.	19.01.15-20.36.48-1-348944	82	4	4	0	0	0	545	3	3	0	0	NA	NA	NA	17	28	165	508	168	80	348	117	4	2	9	0.024	0.004	0.054
.	19.01.15-20.36.54-1-348947	63	3	3	1	0	1	551	2	2	0	0	NA	NA	NA	19	28	165	509	167	84	353	114	5	15	0	0.03	0.029	0
.	19.01.15-20.36.56-1-348950	208	19	19	7	0	5	573	18	18	0	0	NA	NA	NA	50	60	182	521	170	93	363	117	26	32	0	0.143	0.061	0
.	19.01.15-20.36.59-1-348952	61	2	2	0	0	0	546	1	1	0	0	NA	NA	NA	21	28	167	506	168	80	353	113	5	0	4	0.03	0	0.024
.	19.01.15-20.37.08-1-348956	113	6	6	3	0	3	551	4	4	0	0	NA	NA	NA	29	35	172	506	170	85	351	115	11	9	1	0.064	0.018	0.006
.	19.01.15-20.37.09-1-348957	117	7	7	1	0	1	566	5	5	0	0	NA	NA	NA	41	48	170	515	176	85	360	121	4	20	2	0.024	0.039	0.011
.	19.01.15-20.37.18-1-348958	89	7	7	1	0	1	547	6	6	0	0	NA	NA	NA	26	29	170	504	168	86	347	114	6	11	2	0.035	0.022	0.012
.	19.01.15-20.37.22-1-348960	178	16	16	5	0	4	577	14	14	0	0	NA	NA	NA	75	65	170	531	177	85	369	123	31	25	4	0.182	0.047	0.023
.	19.01.15-20.37.24-1-348961	289	54	54	20	0	13	615	51	51	0	0	NA	NA	NA	80	97	183	547	180	98	389	128	72	119	22	0.393	0.218	0.122
.	19.01.15-20.37.26-1-348962	125	6	6	1	0	1	567	5	5	0	0	NA	NA	NA	35	46	170	519	170	88	361	118	14	12	0	0.082	0.023	0
.	19.01.15-20.37.27-1-348963	61	2	2	0	0	0	542	1	1	0	0	NA	NA	NA	21	24	168	504	165	80	349	113	0	2	0	0	0.004	0
.	19.01.15-20.37.31-1-348964	185	14	14	1	0	1	568	12	12	0	0	NA	NA	NA	66	54	175	517	175	90	359	119	9	33	7	0.051	0.064	0.04
.	19.01.15-20.37.36-1-348965	30	1	1	0	0	0	0	0	0	0	0	NA	NA	NA	9	4	164	491	162	0	0	0	0	0	0	0	0	0
.	19.01.15-20.37.36-1-348966	157	9	9	1	0	1	559	8	8	0	0	NA	NA	NA	42	38	171	507	173	87	352	120	8	2	4	0.047	0.004	0.023
.	19.01.15-20.37.38-1-348968	211	35	35	13	0	11	573	34	34	0	0	NA	NA	NA	59	63	177	523	176	92	359	122	45	55	7	0.254	0.105	0.04
.	19.01.15-20.37.38-1-348970	300	76	76	19	0	15	587	73	73	0	0	NA	NA	NA	92	81	178	537	179	91	374	122	81	119	35	0.455	0.222	0.196
.	19.01.15-20.37.40-1-348972	171	49	49	11	0	7	563	42	42	0	0	NA	NA	NA	51	51	173	512	179	89	348	126	33	87	11	0.191	0.17	0.061
.	19.01.15-20.37.46-1-348997	87	4	4	4	0	3	549	2	2	0	0	NA	NA	NA	20	31	170	506	168	86	347	116	2	11	0	0.012	0.022	0
.	19.01.15-20.37.52-1-349006	125	14	14	4	0	3	568	13	13	0	0	NA	NA	NA	47	52	175	518	172	87	360	121	15	39	4	0.086	0.075	0.023
.	19.01.15-20.37.57-1-349011	33	1	1	0	0	0	0	0	0	0	0	NA	NA	NA	6	11	167	493	164	0	0	0	0	0	0	0	0	0
.	19.01.15-20.37.57-1-349012	58	2	2	0	0	0	48	1	1	0	0	NA	NA	NA	21	8	165	494	162	11	28	9	9	0	0	0.055	0	0
.	19.01.15-20.38.01-1-349013	241	33	33	8	0	8	576	32	32	0	0	NA	NA	NA	75	66	178	525	176	91	363	122	33	69	16	0.185	0.131	0.091
.	19.01.15-20.38.03-1-349014	168	17	17	6	0	4	568	16	16	0	0	NA	NA	NA	49	57	177	520	173	91	359	118	14	34	11	0.079	0.065	0.064
.	19.01.15-20.38.11-1-349015	175	13	13	3	0	3	558	11	11	0	0	NA	NA	NA	58	47	174	516	170	85	360	113	30	17	7	0.172	0.033	0.041
.	19.01.15-20.38.25-1-349016	125	10	10	2	0	2	547	9	9	0	0	NA	NA	NA	39	24	169	501	167	86	344	117	2	25	0	0.012	0.05	0
.	19.01.15-20.38.34-1-349021	179	11	11	2	0	2	561	10	10	0	0	NA	NA	NA	47	43	176	505	175	91	348	122	7	24	1	0.04	0.048	0.006
.	19.01.15-20.38.36-1-349023	175	22	22	4	0	3	556	19	19	0	0	NA	NA	NA	65	43	169	520	167	84	360	112	28	58	0	0.166	0.112	0
.	19.01.15-20.38.45-1-349048	94	11	11	1	0	1	540	10	10	0	0	NA	NA	NA	45	29	170	507	165	85	344	111	17	21	1	0.1	0.041	0.006
.	19.01.15-20.38.49-1-349054	91	6	6	0	0	0	552	5	5	0	0	NA	NA	NA	28	35	170	509	169	85	349	118	9	16	0	0.053	0.031	0
.	19.01.15-20.38.51-1-349056	35	1	1	1	0	1	0	0	0	0	0	NA	NA	NA	6	11	165	494	165	0	0	0	0	2	0	0	0.004	0
.	19.01.15-20.38.54-1-349058	61	2	2	1	0	0	538	1	1	0	0	NA	NA	NA	28	25	167	505	166	80	346	112	0	8	0	0	0.016	0
.	19.01.15-20.38.54-1-349059	98	14	14	4	0	3	546	13	13	0	0	NA	NA	NA	35	28	164	510	167	81	348	117	14	16	4	0.085	0.031	0.024
.	19.01.15-20.39.00-1-349063	208	11	11	2	0	1	586	9	9	0	0	NA	NA	NA	65	66	171	530	178	86	372	128	4	18	3	0.023	0.034	0.017
.	19.01.15-20.39.01-1-349064	94	7	7	0	0	0	558	5	5	0	0	NA	NA	NA	39	49	168	520	174	81	359	118	9	8	4	0.054	0.015	0.023
.	19.01.15-20.39.11-1-349069	32	1	1	0	0	0	0	0	0	0	0	NA	NA	NA	4	11	165	495	164	0	0	0	1	0	0	0.006	0	0
.	19.01.15-20.39.15-1-349070	114	10	10	2	0	0	553	8	8	0	0	NA	NA	NA	41	38	168	513	170	86	350	117	5	30	8	0.03	0.058	0.047
.	19.01.15-20.39.16-1-349071	84	4	4	0	0	0	547	3	3	0	0	NA	NA	NA	29	30	167	509	167	85	348	114	2	7	0	0.012	0.014	0
.	19.01.15-20.39.18-1-349072	123	17	17	4	0	4	559	16	16	0	0	NA	NA	NA	35	41	171	515	168	83	359	117	12	26	5	0.07	0.05	0.03
.	19.01.15-20.39.19-1-349073	133	13	13	5	0	3	550	11	11	0	0	NA	NA	NA	43	41	172	513	169	84	350	116	7	24	4	0.041	0.047	0.024
.	19.01.15-20.39.22-1-349074	126	6	6	3	0	2	555	4	4	0	0	NA	NA	NA	30	37	167	514	169	82	359	114	2	11	2	0.012	0.021	0.012
.	19.01.15-20.39.23-1-349075	272	37	37	7	0	6	608	34	34	0	0	NA	NA	NA	87	94	183	544	180	98	383	127	63	66	11	0.344	0.121	0.061
.	19.01.15-20.39.23-1-349076	156	14	14	3	0	3	572	12	12	0	0	NA	NA	NA	46	49	171	517	174	87	364	121	22	27	2	0.129	0.052	0.011
.	19.01.15-20.39.33-1-349077	181	8	8	1	0	0	565	6	6	0	0	NA	NA	NA	40	52	174	517	174	88	357	120	5	17	0	0.029	0.033	0
.	19.01.15-20.39.34-1-349078	90	5	5	2	0	2	542	4	4	0	0	NA	NA	NA	22	23	167	505	164	81	347	114	10	11	0	0.06	0.022	0
.	19.01.15-20.39.39-1-349081	65	3	3	0	0	0	540	2	2	0	0	NA	NA	NA	29	28	168	505	168	80	345	115	9	6	3	0.054	0.012	0.018
.	19.01.15-20.39.39-1-349082	175	14	14	7	0	4	583	13	13	0	0	NA	NA	NA	49	73	178	536	172	91	375	117	19	23	7	0.107	0.043	0.041
.	19.01.15-20.39.45-1-349109	39	1	1	0	0	0	0	0	0	0	0	NA	NA	NA	6	12	165	495	165	0	0	0	0	0	0	0	0	0
.	19.01.15-20.39.46-1-349110	202	23	23	9	0	6	572	20	20	0	0	NA	NA	NA	52	56	176	524	169	85	368	119	24	56	4	0.136	0.107	0.024
.	19.01.15-20.39.48-1-349116	60	2	2	0	0	0	544	1	1	0	0	NA	NA	NA	16	21	169	498	167	84	343	117	0	10	0	0	0.02	0
.	19.01.15-20.39.48-1-349117	270	41	41	11	0	9	591	36	36	0	0	NA	NA	NA	63	84	182	538	177	93	373	125	52	52	24	0.286	0.097	0.136
.	19.01.15-20.39.49-1-349119	273	29	29	11	0	8	594	26	26	0	0	NA	NA	NA	81	81	180	533	181	96	371	127	32	59	5	0.178	0.111	0.028
.	19.01.15-20.39.53-1-349121	119	5	5	1	0	1	555	4	4	0	0	NA	NA	NA	41	38	171	509	171	87	350	118	13	10	3	0.076	0.02	0.018
.	19.01.15-20.39.55-1-349124	35	1	1	1	0	1	0	0	0	0	0	NA	NA	NA	11	14	168	494	165	0	0	0	0	4	0	0	0.008	0
.	19.01.15-20.39.58-1-349127	220	19	19	4	0	4	575	18	18	0	0	NA	NA	NA	77	67	170	539	171	84	373	118	6	58	14	0.035	0.108	0.082
.	19.01.15-20.40.03-1-349132	176	11	11	1	0	1	572	10	10	0	0	NA	NA	NA	53	60	172	527	174	87	364	121	3	24	3	0.017	0.046	0.017
.	19.01.15-20.40.11-1-349133	111	7	7	3	0	2	545	6	6	0	0	NA	NA	NA	32	29	170	506	166	86	347	112	11	21	3	0.065	0.042	0.018
.	19.01.15-20.40.15-1-349134	97	4	4	1	0	1	547	3	3	0	0	NA	NA	NA	22	28	167	507	167	82	349	116	0	9	0	0	0.018	0
.	19.01.15-20.40.25-1-349136	120	10	10	2	0	2	552	9	9	0	0	NA	NA	NA	29	37	166	510	174	81	352	119	7	31	0	0.042	0.061	0
.	19.01.15-20.40.27-1-349137	272	13	13	2	0	2	600	11	11	0	0	NA	NA	NA	104	95	185	546	177	97	380	123	14	22	16	0.076	0.04	0.09
.	19.01.15-20.40.28-1-349138	204	23	23	4	0	4	580	21	21	0	0	NA	NA	NA	64	63	175	523	178	89	365	126	14	49	14	0.08	0.094	0.079
.	19.01.15-20.40.31-1-349139	276	35	35	13	0	10	590	33	33	0	0	NA	NA	NA	79	73	174	534	178	93	374	123	28	71	3	0.161	0.133	0.017
.	19.01.15-20.40.33-1-349144	93	6	6	2	0	2	552	5	5	0	0	NA	NA	NA	29	31	169	505	170	83	353	116	3	17	1	0.018	0.034	0.006
.	19.01.15-20.40.35-1-349145	128	10	10	4	0	3	561	9	9	0	0	NA	NA	NA	42	44	174	510	173	87	353	121	13	20	8	0.075	0.039	0.046
.	19.01.15-20.40.36-1-349146	121	16	16	9	0	6	551	13	13	0	0	NA	NA	NA	36	37	168	515	167	81	355	115	22	29	8	0.131	0.056	0.048
.	19.01.15-20.40.45-1-349170	38	1	1	1	0	1	0	0	0	0	0	NA	NA	NA	13	5	166	489	163	0	0	0	0	3	0	0	0.006	0
.	19.01.15-20.40.49-1-349178	32	1	1	1	0	1	0	0	0	0	0	NA	NA	NA	9	12	167	495	163	0	0	0	2	0	0	0.012	0	0
.	19.01.15-20.40.51-1-349179	65	3	3	1	0	1	544	2	2	0	0	NA	NA	NA	28	30	168	507	168	83	348	113	4	7	4	0.024	0.014	0.024
.	19.01.15-20.40.53-1-349180	157	27	27	8	0	5	569	25	25	0	0	NA	NA	NA	53	53	173	523	170	88	364	117	33	65	14	0.191	0.124	0.082
.	19.01.15-20.40.55-1-349183	59	2	2	0	0	0	541	1	1	0	0	NA	NA	NA	21	20	168	499	166	84	344	113	0	6	0	0	0.012	0
.	19.01.15-20.40.58-1-349186	87	7	7	5	0	4	540	6	6	0	0	NA	NA	NA	21	19	165	501	166	80	347	113	0	6	18	0	0.012	0.108
.	19.01.15-20.40.58-1-349187	116	9	9	2	0	1	545	8	8	0	0	NA	NA	NA	37	32	167	509	169	80	350	115	7	22	0	0.042	0.043	0
.	19.01.15-20.41.04-1-349188	33	1	1	0	0	0	0	0	0	0	0	NA	NA	NA	11	6	163	491	165	0	0	0	0	3	0	0	0.006	0
.	19.01.15-20.41.06-1-349193	206	16	16	6	0	5	586	15	15	0	0	NA	NA	NA	66	66	179	525	175	93	369	124	15	48	11	0.084	0.091	0.063
.	19.01.15-20.41.07-1-349194	127	12	12	2	0	2	542	10	10	0	0	NA	NA	NA	59	37	172	505	173	82	344	116	9	14	0	0.052	0.028	0
.	19.01.15-20.41.07-1-349195	83	3	3	1	0	1	539	2	2	0	0	NA	NA	NA	21	17	165	498	167	80	345	114	6	3	0	0.036	0.006	0
.	19.01.15-20.41.16-1-349196	270	45	45	11	0	6	586	42	42	0	0	NA	NA	NA	83	73	173	532	181	89	367	130	39	89	4	0.225	0.167	0.022
.	19.01.15-20.41.20-1-349197	36	1	1	0	0	0	0	0	0	0	0	NA	NA	NA	9	13	165	496	165	0	0	0	0	2	0	0	0.004	0
.	19.01.15-20.41.30-1-349214	122	17	17	5	0	4	558	15	15	0	0	NA	NA	NA	41	40	170	515	168	84	358	116	2	56	3	0.012	0.109	0.018
.	19.01.15-20.41.30-1-349215	169	17	17	4	0	4	572	15	15	0	0	NA	NA	NA	50	59	174	523	175	87	363	122	8	29	2	0.046	0.055	0.011
.	19.01.15-20.41.31-1-349216	116	4	4	0	0	0	548	3	3	0	0	NA	NA	NA	37	31	166	512	166	83	353	112	7	0	2	0.042	0	0.012
.	19.01.15-20.41.32-1-349217	37	1	1	0	0	0	0	0	0	0	0	NA	NA	NA	15	13	164	497	165	0	0	0	0	4	0	0	0.008	0
.	19.01.15-20.41.37-1-349219	32	1	1	0	0	0	0	0	0	0	0	NA	NA	NA	9	14	169	494	164	0	0	0	0	0	2	0	0	0.012
.	19.01.15-20.41.39-1-349222	65	2	2	0	0	0	539	1	1	0	0	NA	NA	NA	15	21	165	505	164	81	347	111	0	5	0	0	0.01	0
.	19.01.15-20.41.41-1-349225	59	2	2	1	0	1	152	1	1	0	0	NA	NA	NA	22	16	163	500	166	17	105	30	0	3	0	0	0.006	0
.	19.01.15-20.41.47-1-349255	286	52	52	9	0	6	590	45	45	0	0	NA	NA	NA	69	73	177	538	171	92	381	117	47	77	42	0.266	0.143	0.246
.	19.01.15-20.41.48-1-349256	170	13	13	7	0	6	563	11	11	0	0	NA	NA	NA	66	50	172	522	169	83	364	116	18	36	6	0.105	0.069	0.036
.	19.01.15-20.41.50-1-349258	64	3	3	1	0	0	536	2	2	0	0	NA	NA	NA	32	25	170	503	165	82	342	112	2	5	0	0.012	0.01	0
.	19.01.15-20.41.53-1-349259	119	7	7	4	0	3	561	5	5	0	0	NA	NA	NA	37	44	175	515	167	88	359	114	2	17	0	0.011	0.033	0
.	19.01.15-20.41.56-1-349263	145	23	23	6	0	4	549	20	20	0	0	NA	NA	NA	39	32	168	502	175	83	344	122	37	36	4	0.22	0.072	0.023
.	19.01.15-20.42.00-1-349265	154	24	24	3	0	3	554	20	20	0	0	NA	NA	NA	64	45	175	515	168	90	349	115	12	65	7	0.069	0.126	0.042
.	19.01.15-20.42.01-1-349266	178	27	27	6	0	4	576	26	26	0	0	NA	NA	NA	58	69	177	527	178	92	362	122	26	53	13	0.147	0.101	0.073
.	19.01.15-20.42.03-1-349267	58	4	4	1	0	0	555	3	3	0	0	NA	NA	NA	11	30	170	502	171	84	350	121	0	9	0	0	0.018	0
.	19.01.15-20.42.13-1-349268	33	1	1	0	0	0	0	0	0	0	0	NA	NA	NA	14	13	164	497	165	0	0	0	0	0	0	0	0	0
.	19.01.15-20.42.15-1-349269	123	8	8	4	0	3	555	7	7	0	0	NA	NA	NA	42	45	170	517	171	85	353	117	9	11	7	0.053	0.021	0.041
.	19.01.15-20.42.41-1-349275	88	4	4	2	0	2	548	3	3	0	0	NA	NA	NA	32	28	171	501	169	83	347	118	9	2	4	0.053	0.004	0.024
.	19.01.15-20.42.58-1-349307	90	5	5	2	0	2	552	4	4	0	0	NA	NA	NA	22	34	168	509	170	83	353	116	3	5	6	0.018	0.01	0.035
.	19.01.15-20.42.58-1-349308	271	39	39	12	0	9	599	36	36	0	0	NA	NA	NA	78	78	187	528	176	103	374	122	22	117	8	0.118	0.222	0.045
.	19.01.15-20.43.03-1-349309	129	7	7	1	0	1	567	6	6	0	0	NA	NA	NA	41	57	178	523	169	91	359	117	6	16	0	0.034	0.031	0
.	19.01.15-20.43.08-1-349313	176	17	17	6	0	4	580	16	16	0	0	NA	NA	NA	59	69	176	526	180	90	363	127	20	41	24	0.114	0.078	0.133
.	19.01.15-20.43.08-1-349314	154	6	6	3	0	2	565	5	5	0	0	NA	NA	NA	55	52	173	520	172	87	359	119	9	6	7	0.052	0.012	0.041
.	19.01.15-20.43.19-1-349315	31	1	1	0	0	0	0	0	0	0	0	NA	NA	NA	12	12	165	495	165	0	0	0	0	0	0	0	0	0
.	19.01.15-20.43.21-1-349316	233	55	55	16	0	10	588	44	44	0	0	NA	NA	NA	68	79	184	533	175	95	372	121	53	116	12	0.288	0.218	0.069
.	19.01.15-20.43.22-1-349317	294	51	51	13	0	9	602	48	48	0	0	NA	NA	NA	81	91	185	542	177	96	383	123	49	130	9	0.265	0.24	0.051
.	19.01.15-20.43.24-1-349318	35	1	1	1	0	1	0	0	0	0	0	NA	NA	NA	11	12	165	495	165	0	0	0	0	0	0	0	0	0
.	19.01.15-20.43.27-1-349319	68	2	2	2	0	1	543	1	1	0	0	NA	NA	NA	26	23	169	501	166	85	346	112	0	12	0	0	0.024	0
.	19.01.15-20.43.28-1-349320	180	31	31	5	0	4	566	30	30	0	0	NA	NA	NA	51	47	169	521	170	85	360	121	23	51	16	0.136	0.098	0.094
.	19.01.15-20.43.28-1-349321	32	1	1	1	0	1	0	0	0	0	0	NA	NA	NA	5	7	163	493	164	0	0	0	2	0	0	0.012	0	0
.	19.01.15-20.43.30-1-349322	197	33	33	12	0	11	572	30	30	0	0	NA	NA	NA	54	61	169	529	176	86	366	120	11	77	12	0.065	0.146	0.068
.	19.01.15-20.43.39-1-349326	319	45	45	9	0	6	624	41	41	0	0	NA	NA	NA	81	102	188	543	184	104	389	131	46	75	11	0.245	0.138	0.06
.	19.01.15-20.43.40-1-349328	58	2	2	0	0	0	541	1	1	0	0	NA	NA	NA	27	28	167	509	165	79	350	112	0	5	0	0	0.01	0
.	19.01.15-20.44.07-1-349365	92	4	4	0	0	0	555	2	2	0	0	NA	NA	NA	27	31	168	509	167	83	353	119	4	8	1	0.024	0.016	0.006
.	19.01.15-20.44.23-1-349366	293	20	20	3	0	3	586	19	19	0	0	NA	NA	NA	86	68	179	530	172	92	375	119	12	26	27	0.067	0.049	0.157
.	19.01.15-20.44.28-1-349367	60	2	2	0	0	0	150	1	1	0	0	NA	NA	NA	18	24	166	502	169	23	92	35	0	1	0	0	0.002	0
.	19.01.15-20.44.33-1-349368	238	36	36	9	0	5	573	34	34	0	0	NA	NA	NA	60	56	171	522	176	87	362	124	32	46	14	0.187	0.088	0.08
.	19.01.15-20.44.35-1-349369	93	4	4	1	0	1	547	3	3	0	0	NA	NA	NA	52	34	172	508	167	86	346	115	3	19	0	0.017	0.037	0
.	19.01.15-20.44.38-1-349371	123	6	6	1	0	1	557	4	4	0	0	NA	NA	NA	30	42	169	518	168	83	359	115	12	3	0	0.071	0.006	0
.	19.01.15-20.44.47-1-349399	382	53	53	14	0	9	617	48	48	0	0	NA	NA	NA	111	104	181	555	181	96	394	127	50	105	39	0.276	0.189	0.215
.	19.01.15-20.44.51-1-349405	115	11	11	4	0	4	570	10	10	0	0	NA	NA	NA	28	51	169	525	170	88	363	119	7	33	0	0.041	0.063	0
.	19.01.15-20.44.54-1-349409	61	2	2	1	0	1	450	1	1	0	0	NA	NA	NA	24	19	168	498	166	69	283	98	0	3	0	0	0.006	0
.	19.01.15-20.44.55-1-349412	63	2	2	1	0	1	543	0	0	0	0	NA	NA	NA	29	30	169	507	167	83	346	114	0	4	0	0	0.008	0
.	19.01.15-20.45.00-1-349414	63	3	3	1	0	1	551	2	2	0	0	NA	NA	NA	22	31	169	503	172	84	348	119	0	5	4	0	0.01	0.023
.	19.01.15-20.45.07-1-349418	177	23	23	7	0	4	568	20	20	0	0	NA	NA	NA	62	51	170	520	174	83	366	119	24	21	8	0.141	0.04	0.046
.	19.01.15-20.45.12-1-349419	125	10	10	3	0	3	543	7	7	0	0	NA	NA	NA	35	26	170	504	165	81	348	114	4	24	0	0.024	0.048	0
.	19.01.15-20.45.14-1-349420	121	6	6	0	0	0	548	3	3	0	0	NA	NA	NA	40	37	171	509	170	86	348	114	0	18	1	0	0.035	0.006
.	19.01.15-20.45.16-1-349421	144	6	6	1	0	1	551	5	5	0	0	NA	NA	NA	43	33	168	508	170	81	352	118	0	16	1	0	0.031	0.006
.	19.01.15-20.45.19-1-349422	63	2	2	0	0	0	101	1	1	0	0	NA	NA	NA	12	21	168	499	167	16	59	26	0	1	5	0	0.002	0.03
.	19.01.15-20.45.19-1-349423	61	2	2	0	0	0	400	1	1	0	0	NA	NA	NA	19	19	167	498	167	61	256	83	1	2	0	0.006	0.004	0
.	19.01.15-20.45.27-1-349425	180	12	12	4	0	4	570	10	10	0	0	NA	NA	NA	62	55	177	520	171	91	360	119	9	36	0	0.051	0.069	0
.	19.01.15-20.45.31-1-349426	99	12	12	5	0	3	549	9	9	0	0	NA	NA	NA	26	30	167	509	167	84	351	114	5	24	6	0.03	0.047	0.036
.	19.01.15-20.45.32-1-349427	175	12	12	5	0	2	571	11	11	0	0	NA	NA	NA	63	56	176	522	171	88	366	117	5	24	7	0.028	0.046	0.041
.	19.01.15-20.45.33-1-349428	227	17	17	4	0	2	576	15	15	0	0	NA	NA	NA	83	68	174	533	174	86	371	119	25	38	9	0.144	0.071	0.052
.	19.01.15-20.45.35-1-349429	31	1	1	0	0	0	0	0	0	0	0	NA	NA	NA	12	10	164	491	168	0	0	0	0	0	3	0	0	0.018
.	19.01.15-20.45.36-1-349430	91	6	6	3	0	3	551	4	4	0	0	NA	NA	NA	34	37	174	506	170	88	348	115	5	10	3	0.029	0.02	0.018
.	19.01.15-20.45.37-1-349432	201	19	19	5	0	4	582	18	18	0	0	NA	NA	NA	63	72	179	531	175	92	370	120	32	31	5	0.179	0.058	0.029
.	19.01.15-20.45.46-1-349456	155	12	12	4	0	3	557	9	9	0	0	NA	NA	NA	41	42	176	510	169	87	353	117	23	10	2	0.131	0.02	0.012
.	19.01.15-20.45.49-1-349467	118	6	6	0	0	0	542	5	5	0	0	NA	NA	NA	29	21	168	500	166	86	344	112	0	2	7	0	0.004	0.042
.	19.01.15-20.45.53-1-349468	128	9	9	2	0	2	553	8	8	0	0	NA	NA	NA	35	40	173	508	172	88	346	119	7	19	0	0.04	0.037	0
.	19.01.15-20.45.54-1-349470	92	7	7	0	0	0	552	5	5	0	0	NA	NA	NA	27	39	173	508	171	86	348	118	5	4	6	0.029	0.008	0.035
.	19.01.15-20.45.56-1-349473	419	110	110	26	0	23	618	102	102	0	0	NA	NA	NA	99	115	194	549	185	102	384	132	100	157	33	0.515	0.286	0.178
.	19.01.15-20.46.06-1-349476	150	17	17	3	0	3	556	14	14	0	0	NA	NA	NA	33	38	171	510	170	87	352	117	4	24	2	0.023	0.047	0.012
.	19.01.15-20.46.10-1-349477	89	5	5	1	0	1	554	4	4	0	0	NA	NA	NA	33	40	173	511	169	85	354	115	10	9	2	0.058	0.018	0.012
.	19.01.15-20.46.12-1-349478	121	9	9	2	0	2	561	6	6	0	0	NA	NA	NA	24	40	173	510	170	87	356	118	8	10	0	0.046	0.02	0
.	19.01.15-20.46.13-1-349479	390	46	46	18	0	10	617	40	40	0	0	NA	NA	NA	104	107	185	552	183	99	385	133	60	94	12	0.324	0.17	0.066
.	19.01.15-20.46.19-1-349480	84	5	5	0	0	0	547	3	3	0	0	NA	NA	NA	37	34	170	508	169	86	347	114	3	9	0	0.018	0.018	0
.	19.01.15-20.46.19-1-349481	152	11	11	4	0	4	566	8	8	0	0	NA	NA	NA	46	51	175	515	174	89	353	124	9	17	4	0.051	0.033	0.023
.	19.01.15-20.46.20-1-349482	88	6	6	1	0	1	542	5	5	0	0	NA	NA	NA	32	24	169	499	169	83	346	113	9	3	2	0.053	0.006	0.012
.	19.01.15-20.46.31-1-349489	34	1	1	0	0	0	0	0	0	0	0	NA	NA	NA	11	8	164	492	165	0	0	0	0	0	1	0	0	0.006
.	19.01.15-20.46.33-1-349490	88	3	3	0	0	0	535	2	2	0	0	NA	NA	NA	40	22	166	502	167	82	341	112	4	7	0	0.024	0.014	0
.	19.01.15-20.46.33-1-349491	91	5	5	0	0	0	540	4	4	0	0	NA	NA	NA	23	25	165	505	168	80	346	114	3	1	2	0.018	0.002	0.012
.	19.01.15-20.46.35-1-349492	31	1	1	0	0	0	0	0	0	0	0	NA	NA	NA	14	4	163	491	163	0	0	0	0	0	0	0	0	0
.	19.01.15-20.46.36-1-349494	214	22	22	4	0	4	571	20	20	0	0	NA	NA	NA	72	57	183	513	174	95	353	123	8	44	10	0.044	0.086	0.057
.	19.01.15-20.46.37-1-349496	209	29	29	5	0	5	574	24	24	0	0	NA	NA	NA	64	58	175	520	176	90	362	122	25	52	5	0.143	0.1	0.028
.	19.01.15-20.46.38-1-349497	200	22	22	6	0	4	570	21	21	0	0	NA	NA	NA	59	57	178	523	169	90	363	117	42	27	6	0.236	0.052	0.036
.	19.01.15-20.46.41-1-349516	37	1	1	1	0	1	0	0	0	0	0	NA	NA	NA	12	11	167	494	163	0	0	0	0	4	0	0	0.008	0
.	19.01.15-20.46.44-1-349521	324	40	40	8	0	4	609	36	36	0	0	NA	NA	NA	91	93	181	543	182	95	386	128	23	85	12	0.127	0.157	0.066
.	19.01.15-20.46.48-1-349527	179	18	18	9	0	7	561	16	16	0	0	NA	NA	NA	55	50	168	517	178	83	354	124	14	39	5	0.083	0.075	0.028
.	19.01.15-20.46.50-1-349530	32	1	1	0	0	0	0	0	0	0	0	NA	NA	NA	13	15	169	494	165	0	0	0	0	0	0	0	0	0
.	19.01.15-20.46.52-1-349531	121	6	6	0	0	0	561	5	5	0	0	NA	NA	NA	37	44	169	517	171	86	358	117	6	16	5	0.036	0.031	0.029
.	19.01.15-20.47.09-1-349539	147	25	25	8	0	7	553	22	22	0	0	NA	NA	NA	34	41	167	513	174	84	352	117	21	40	7	0.126	0.078	0.04
.	19.01.15-20.47.10-1-349540	33	1	1	1	0	1	0	0	0	0	0	NA	NA	NA	8	10	166	494	163	0	0	0	0	1	0	0	0.002	0
.	19.01.15-20.47.12-1-349541	60	3	3	0	0	0	540	2	2	0	0	NA	NA	NA	29	19	166	499	167	82	344	114	4	9	0	0.024	0.018	0
.	19.01.15-20.47.12-1-349542	150	25	25	3	0	3	580	23	23	0	0	NA	NA	NA	46	71	177	529	178	91	368	121	28	52	3	0.158	0.098	0.017
.	19.01.15-20.47.17-1-349543	35	1	1	0	0	0	0	0	0	0	0	NA	NA	NA	10	10	165	493	165	0	0	0	0	1	0	0	0.002	0
.	19.01.15-20.47.18-1-349544	214	16	16	4	0	4	584	15	15	0	0	NA	NA	NA	64	76	182	537	170	96	372	116	25	27	6	0.137	0.05	0.035
.	19.01.15-20.47.20-1-349546	91	3	3	1	0	1	547	2	2	0	0	NA	NA	NA	38	29	167	505	170	85	345	117	0	14	2	0	0.028	0.012
.	19.01.15-20.47.23-1-349547	235	39	39	14	0	8	594	36	36	0	0	NA	NA	NA	77	79	181	531	180	96	370	128	70	46	31	0.387	0.087	0.172
.	19.01.15-20.47.25-1-349548	63	4	4	0	0	0	536	2	2	0	0	NA	NA	NA	29	25	168	504	166	82	344	110	12	3	0	0.071	0.006	0
.	19.01.15-20.47.35-1-349549	93	8	8	4	0	4	553	6	6	0	0	NA	NA	NA	36	38	169	511	171	83	349	121	27	28	0	0.16	0.055	0
.	19.01.15-20.47.41-1-349554	64	2	2	0	0	0	536	1	1	0	0	NA	NA	NA	26	19	167	501	164	82	340	114	0	4	0	0	0.008	0
.	19.01.15-20.47.47-1-349580	322	39	39	8	0	4	581	35	35	0	0	NA	NA	NA	92	72	180	529	176	93	366	122	54	68	16	0.3	0.129	0.091
.	19.01.15-20.47.50-1-349582	150	7	7	1	0	0	567	5	5	0	0	NA	NA	NA	35	50	167	523	173	82	365	120	0	28	3	0	0.054	0.017
.	19.01.15-20.47.54-1-349588	94	5	5	2	0	2	538	4	4	0	0	NA	NA	NA	25	26	169	504	166	81	344	113	1	9	3	0.006	0.018	0.018
.	19.01.15-20.47.55-1-349591	94	7	7	3	0	2	539	6	6	0	0	NA	NA	NA	28	24	169	500	168	83	339	117	0	18	2	0	0.036	0.012
.	19.01.15-20.47.56-1-349593	32	1	1	1	0	1	0	0	0	0	0	NA	NA	NA	12	4	163	491	163	0	0	0	0	0	0	0	0	0
.	19.01.15-20.47.58-1-349595	186	18	18	4	0	4	574	16	16	0	0	NA	NA	NA	61	64	176	527	174	85	368	121	24	35	1	0.136	0.066	0.006
.	19.01.15-20.47.59-1-349596	33	1	1	0	0	0	0	0	0	0	0	NA	NA	NA	8	11	164	496	164	0	0	0	0	0	4	0	0	0.024
.	19.01.15-20.48.06-1-349597	356	24	24	6	0	3	588	22	22	0	0	NA	NA	NA	109	82	177	539	179	88	376	124	21	46	5	0.119	0.085	0.028
.	19.01.15-20.48.15-1-349598	59	3	3	1	0	1	151	2	2	0	0	NA	NA	NA	15	14	165	498	164	20	94	37	0	5	0	0	0.01	0
.	19.01.15-20.48.16-1-349599	66	3	3	1	0	1	400	2	2	0	0	NA	NA	NA	23	15	166	496	166	57	255	88	0	2	4	0	0.004	0.024
.	19.01.15-20.48.17-1-349600	268	33	33	3	0	2	574	30	30	0	0	NA	NA	NA	80	67	179	526	175	94	358	122	33	75	14	0.184	0.143	0.08
.	19.01.15-20.48.18-1-349601	184	22	22	9	0	8	566	21	21	0	0	NA	NA	NA	57	58	172	527	172	85	363	118	19	42	22	0.11	0.08	0.128
.	19.01.15-20.48.24-1-349602	335	38	38	5	0	4	623	35	35	0	0	NA	NA	NA	80	109	182	566	174	98	403	122	38	85	6	0.209	0.15	0.034
.	19.01.15-20.48.29-1-349607	33	1	1	0	0	0	0	0	0	0	0	NA	NA	NA	9	9	163	494	165	0	0	0	0	0	0	0	0	0
.	19.01.15-20.48.32-1-349608	32	1	1	0	0	0	0	0	0	0	0	NA	NA	NA	13	10	165	494	164	0	0	0	0	1	0	0	0.002	0
.	19.01.15-20.48.33-1-349609	38	1	1	1	0	1	0	0	0	0	0	NA	NA	NA	11	5	165	491	162	0	0	0	0	3	0	0	0.006	0
.	19.01.15-20.48.35-1-349610	85	3	3	0	0	0	549	2	2	0	0	NA	NA	NA	29	31	170	504	170	85	348	116	0	10	4	0	0.02	0.024
.	19.01.15-20.48.36-1-349612	100	5	5	1	0	1	553	4	4	0	0	NA	NA	NA	33	37	173	505	172	87	348	118	0	10	3	0	0.02	0.017
.	19.01.15-20.48.37-1-349613	175	13	13	4	0	4	555	12	12	0	0	NA	NA	NA	56	37	169	509	172	85	352	118	25	32	7	0.148	0.063	0.041
.	19.01.15-20.48.48-1-349643	241	16	16	5	0	4	597	15	15	0	0	NA	NA	NA	66	78	179	535	177	94	376	127	22	29	4	0.123	0.054	0.023
.	19.01.15-20.48.48-1-349644	335	57	57	15	0	12	588	54	54	0	0	NA	NA	NA	98	73	177	534	175	92	375	121	86	98	11	0.486	0.184	0.063
.	19.01.15-20.48.58-1-349650	33	1	1	0	0	0	0	0	0	0	0	NA	NA	NA	7	13	164	498	164	0	0	0	0	0	2	0	0	0.012
.	19.01.15-20.49.00-1-349651	269	37	37	9	0	8	585	34	34	0	0	NA	NA	NA	83	77	181	533	176	93	371	121	33	58	14	0.182	0.109	0.08
.	19.01.15-20.49.02-1-349652	62	4	4	0	0	0	546	3	3	0	0	NA	NA	NA	14	26	168	505	166	82	349	115	2	14	0	0.012	0.028	0
.	19.01.15-20.49.12-1-349657	57	2	2	1	0	1	0	1	1	0	0	NA	NA	NA	17	19	165	501	166	0	0	0	0	5	0	0	0.01	0
.	19.01.15-20.49.12-1-349658	116	5	5	3	0	2	556	3	3	0	0	NA	NA	NA	23	33	168	509	169	84	356	116	0	16	0	0	0.031	0
.	19.01.15-20.49.12-1-349659	94	11	11	2	0	1	554	10	10	0	0	NA	NA	NA	29	35	169	509	170	84	350	120	5	17	3	0.03	0.033	0.018
.	19.01.15-20.49.15-1-349660	233	45	45	14	0	11	566	38	38	0	0	NA	NA	NA	68	59	178	514	180	89	354	123	40	82	12	0.225	0.16	0.067
.	19.01.15-20.49.17-1-349661	94	4	4	2	0	2	549	2	2	0	0	NA	NA	NA	25	25	168	502	168	85	346	118	8	5	0	0.048	0.01	0
.	19.01.15-20.49.28-1-349662	235	13	13	2	0	1	573	9	9	0	0	NA	NA	NA	73	59	177	525	170	88	365	120	11	23	2	0.062	0.044	0.012
.	19.01.15-20.49.30-1-349663	144	5	5	1	0	1	556	4	4	0	0	NA	NA	NA	39	39	179	506	167	91	350	115	1	9	0	0.006	0.018	0
.	19.01.15-20.49.32-1-349664	109	5	5	1	0	0	556	4	4	0	0	NA	NA	NA	23	36	169	507	173	84	351	121	0	13	1	0	0.026	0.006
.	19.01.15-20.49.33-1-349665	127	13	13	7	0	4	553	11	11	0	0	NA	NA	NA	39	35	173	509	166	89	352	112	12	16	8	0.069	0.031	0.048
.	19.01.15-20.49.39-1-349667	90	7	7	2	0	1	547	6	6	0	0	NA	NA	NA	34	35	171	509	168	85	346	116	4	15	3	0.023	0.029	0.018
.	19.01.15-20.49.46-1-349691	174	7	7	3	0	3	585	6	6	0	0	NA	NA	NA	52	70	174	531	178	90	372	123	22	4	2	0.126	0.008	0.011
.	19.01.15-20.49.55-1-349705	152	7	7	2	0	1	563	6	6	0	0	NA	NA	NA	49	59	174	528	170	85	362	116	3	17	0	0.017	0.032	0
.	19.01.15-20.50.02-1-349712	178	11	11	3	0	3	566	10	10	0	0	NA	NA	NA	48	46	173	518	168	90	362	114	0	8	13	0	0.015	0.077
.	19.01.15-20.50.04-1-349713	179	19	19	5	0	3	567	18	18	0	0	NA	NA	NA	63	55	175	520	173	88	360	119	1	34	17	0.006	0.065	0.098
.	19.01.15-20.50.04-1-349714	83	5	5	1	0	1	536	4	4	0	0	NA	NA	NA	29	18	166	499	166	80	342	114	6	14	0	0.036	0.028	0
.	19.01.15-20.50.09-1-349715	291	29	29	7	0	5	589	28	28	0	0	NA	NA	NA	93	76	184	531	174	99	370	120	26	73	8	0.141	0.137	0.046
.	19.01.15-20.50.11-1-349716	225	39	39	12	0	12	570	36	36	0	0	NA	NA	NA	70	58	174	523	174	87	362	121	69	65	23	0.397	0.124	0.132
.	19.01.15-20.50.20-1-349717	32	1	1	1	0	1	0	0	0	0	0	NA	NA	NA	7	8	164	492	165	0	0	0	0	0	0	0	0	0
.	19.01.15-20.50.22-1-349719	209	60	60	14	0	6	583	54	54	0	0	NA	NA	NA	67	74	175	527	185	87	366	130	45	116	13	0.257	0.22	0.07
.	19.01.15-20.50.23-1-349720	33	1	1	0	0	0	0	0	0	0	0	NA	NA	NA	15	8	164	493	164	0	0	0	0	0	0	0	0	0
.	19.01.15-20.50.24-1-349721	230	15	15	5	0	5	591	12	12	0	0	NA	NA	NA	60	72	171	538	176	88	379	124	7	29	9	0.041	0.054	0.051
.	19.01.15-20.50.25-1-349722	150	7	7	4	0	4	555	6	6	0	0	NA	NA	NA	50	40	171	510	172	85	348	122	3	19	3	0.018	0.037	0.017
.	19.01.15-20.50.26-1-349723	171	27	27	8	0	8	550	25	25	0	0	NA	NA	NA	52	38	174	507	170	86	348	116	23	61	4	0.132	0.12	0.024
.	19.01.15-20.50.40-1-349731	291	22	22	8	0	8	593	19	19	0	0	NA	NA	NA	77	69	182	521	179	95	369	129	29	59	3	0.159	0.113	0.017
.	19.01.15-20.50.41-1-349733	434	42	42	11	0	11	618	39	39	0	0	NA	NA	NA	140	107	194	550	176	107	389	122	37	78	13	0.191	0.142	0.074
.	19.01.15-20.50.47-1-349759	119	5	5	1	0	1	543	4	4	0	0	NA	NA	NA	47	28	168	504	169	82	347	114	5	16	0	0.03	0.032	0
.	19.01.15-20.50.57-1-349765	118	8	8	2	0	2	545	7	7	0	0	NA	NA	NA	28	29	170	504	168	83	347	115	20	10	0	0.118	0.02	0
.	19.01.15-20.51.03-1-349766	126	6	6	0	0	0	549	5	5	0	0	NA	NA	NA	29	34	170	508	169	82	352	115	0	11	8	0	0.022	0.047
.	19.01.15-20.51.03-1-349767	64	4	4	0	0	0	539	3	3	0	0	NA	NA	NA	28	25	169	501	168	85	341	113	3	9	0	0.018	0.018	0
.	19.01.15-20.51.19-1-349772	85	3	3	0	0	0	557	2	2	0	0	NA	NA	NA	30	41	171	511	172	85	357	115	0	1	7	0	0.002	0.041
.	19.01.15-20.51.22-1-349773	86	7	7	1	0	1	539	6	6	0	0	NA	NA	NA	18	19	169	500	163	81	346	112	8	10	0	0.047	0.02	0
.	19.01.15-20.51.22-1-349774	96	3	3	1	0	0	554	2	2	0	0	NA	NA	NA	41	36	170	509	170	84	352	118	6	7	0	0.035	0.014	0
.	19.01.15-20.51.24-1-349775	156	27	27	11	0	9	564	25	25	0	0	NA	NA	NA	55	50	175	516	172	88	357	119	45	51	14	0.257	0.099	0.081
.	19.01.15-20.51.32-1-349776	184	22	22	3	0	3	567	18	18	0	0	NA	NA	NA	58	60	179	525	169	92	359	116	22	36	2	0.123	0.069	0.012
.	19.01.15-20.51.34-1-349777	210	15	15	2	0	2	586	12	12	0	0	NA	NA	NA	73	67	175	529	176	93	369	124	14	22	1	0.08	0.042	0.006
.	19.01.15-20.51.34-1-349778	33	1	1	0	0	0	0	0	0	0	0	NA	NA	NA	10	8	165	492	164	0	0	0	0	4	0	0	0.008	0
.	19.01.15-20.51.37-1-349780	65	2	2	0	0	0	545	1	1	0	0	NA	NA	NA	25	29	168	504	170	84	347	114	4	2	0	0.024	0.004	0
.	19.01.15-20.51.39-1-349784	89	3	3	2	0	2	536	1	1	0	0	NA	NA	NA	31	21	165	500	169	80	341	115	3	1	0	0.018	0.002	0
.	19.01.15-20.51.40-1-349785	173	30	30	7	0	4	573	26	26	0	0	NA	NA	NA	55	59	172	530	170	85	369	119	23	62	8	0.134	0.117	0.047
.	19.01.15-20.51.49-1-349813	214	29	29	9	0	3	575	27	27	0	0	NA	NA	NA	62	58	177	524	170	92	364	119	45	60	14	0.254	0.115	0.082
.	19.01.15-20.51.57-1-349822	172	16	16	3	0	3	561	15	15	0	0	NA	NA	NA	44	45	172	513	173	85	357	119	4	56	8	0.023	0.109	0.046
.	19.01.15-20.51.58-1-349823	92	3	3	1	0	1	550	1	1	0	0	NA	NA	NA	24	29	168	503	171	85	346	119	0	5	2	0	0.01	0.012
.	19.01.15-20.52.12-1-349824	120	12	12	5	0	4	561	9	9	0	0	NA	NA	NA	31	42	174	508	173	88	353	120	8	18	3	0.046	0.035	0.017
.	19.01.15-20.52.14-1-349825	96	6	6	0	0	0	553	5	5	0	0	NA	NA	NA	29	34	166	514	167	82	354	117	13	8	0	0.078	0.016	0
.	19.01.15-20.52.15-1-349826	92	4	4	1	0	1	549	3	3	0	0	NA	NA	NA	16	28	173	500	168	86	348	115	0	5	2	0	0.01	0.012
.	19.01.15-20.52.17-1-349827	274	30	30	7	0	5	590	27	27	0	0	NA	NA	NA	90	85	179	548	171	92	382	116	27	76	7	0.151	0.139	0.041
.	19.01.15-20.52.21-1-349829	252	20	20	6	0	2	598	19	19	0	0	NA	NA	NA	69	84	186	535	176	97	377	124	14	49	11	0.075	0.092	0.062
.	19.01.15-20.52.26-1-349830	121	11	11	1	0	1	556	10	10	0	0	NA	NA	NA	42	37	170	512	168	87	352	117	2	18	3	0.012	0.035	0.018
.	19.01.15-20.52.29-1-349831	32	1	1	1	0	1	0	0	0	0	0	NA	NA	NA	8	9	164	493	165	0	0	0	0	1	0	0	0.002	0
.	19.01.15-20.52.44-1-349854	64	4	4	2	0	1	542	3	3	0	0	NA	NA	NA	21	18	167	499	165	82	346	114	0	9	4	0	0.018	0.024
.	19.01.15-20.52.45-1-349856	173	18	18	7	0	5	558	16	16	0	0	NA	NA	NA	49	42	171	515	169	85	356	117	4	59	6	0.023	0.115	0.036
.	19.01.15-20.52.50-1-349864	121	11	11	3	0	2	560	9	9	0	0	NA	NA	NA	41	45	172	512	174	86	351	123	20	12	3	0.116	0.023	0.017
.	19.01.15-20.52.58-1-349870	33	1	1	1	0	1	0	0	0	0	0	NA	NA	NA	9	3	164	488	164	0	0	0	0	1	0	0	0.002	0
.	19.01.15-20.53.04-1-349871	112	12	12	3	0	2	544	11	11	0	0	NA	NA	NA	40	36	172	511	166	84	350	110	7	25	4	0.041	0.049	0.024
.	19.01.15-20.53.06-1-349872	266	26	26	5	0	2	610	24	24	0	0	NA	NA	NA	73	92	184	539	182	99	381	130	34	74	6	0.185	0.137	0.033
.	19.01.15-20.53.11-1-349876	408	68	68	17	0	10	626	67	67	0	0	NA	NA	NA	98	116	183	562	184	99	398	129	92	127	29	0.503	0.226	0.158
.	19.01.15-20.53.16-1-349877	66	3	3	1	0	1	540	2	2	0	0	NA	NA	NA	25	24	168	502	167	84	344	112	3	9	3	0.018	0.018	0.018
.	19.01.15-20.53.19-1-349878	182	21	21	3	0	2	584	19	19	0	0	NA	NA	NA	44	69	179	523	180	92	368	124	8	56	4	0.045	0.107	0.022
.	19.01.15-20.53.22-1-349879	124	14	14	4	0	3	559	11	11	0	0	NA	NA	NA	37	42	169	514	172	84	356	119	14	15	3	0.083	0.029	0.017
.	19.01.15-20.53.28-1-349880	60	3	3	0	0	0	533	2	2	0	0	NA	NA	NA	37	21	168	496	170	83	336	114	0	6	0	0	0.012	0
.	19.01.15-20.53.31-1-349881	31	1	1	1	0	1	0	0	0	0	0	NA	NA	NA	8	7	165	493	162	0	0	0	1	0	0	0.006	0	0
.	19.01.15-20.53.33-1-349882	33	1	1	0	0	0	0	0	0	0	0	NA	NA	NA	12	8	164	495	162	0	0	0	0	1	0	0	0.002	0
.	19.01.15-20.53.36-1-349884	149	9	9	0	0	0	584	8	8	0	0	NA	NA	NA	65	75	181	529	178	92	368	124	16	8	8	0.088	0.015	0.045
.	19.01.15-20.53.42-1-349906	210	20	20	7	0	5	562	17	17	0	0	NA	NA	NA	57	49	174	519	169	90	356	116	24	56	7	0.138	0.108	0.041
.	19.01.15-20.53.42-1-349907	146	10	10	0	0	0	565	9	9	0	0	NA	NA	NA	42	42	172	516	167	86	361	118	13	21	2	0.076	0.041	0.012
.	19.01.15-20.53.45-1-349910	303	43	43	9	0	9	616	36	36	0	0	NA	NA	NA	78	110	186	551	186	99	384	133	41	71	14	0.22	0.129	0.075
.	19.01.15-20.53.48-1-349917	90	7	7	0	0	0	540	5	5	0	0	NA	NA	NA	27	23	170	499	167	82	342	116	0	14	1	0	0.028	0.006
.	19.01.15-20.54.10-1-349928	34	1	1	1	0	1	0	0	0	0	0	NA	NA	NA	10	14	165	497	165	0	0	0	0	0	0	0	0	0
.	19.01.15-20.54.13-1-349929	402	24	24	9	0	6	604	21	21	0	0	NA	NA	NA	102	85	178	544	176	95	386	123	23	42	21	0.129	0.077	0.119
.	19.01.15-20.54.13-1-349930	178	14	14	4	0	4	572	13	13	0	0	NA	NA	NA	49	55	175	522	171	89	363	120	18	27	0	0.103	0.052	0
.	19.01.15-20.54.14-1-349931	272	42	42	17	0	14	599	36	36	0	0	NA	NA	NA	96	88	178	546	177	91	383	125	65	76	4	0.365	0.139	0.023
.	19.01.15-20.54.20-1-349932	122	13	13	2	0	1	547	12	12	0	0	NA	NA	NA	29	32	173	501	171	86	344	117	13	22	5	0.075	0.044	0.029
.	19.01.15-20.54.27-1-349933	61	2	2	0	0	0	541	1	1	0	0	NA	NA	NA	27	27	169	501	170	83	341	117	4	4	0	0.024	0.008	0
.	19.01.15-20.54.40-1-349938	206	8	8	2	0	1	580	7	7	0	0	NA	NA	NA	61	67	180	528	172	93	370	117	8	14	2	0.044	0.027	0.012
.	19.01.15-20.54.50-1-349966	173	20	20	1	0	0	570	18	18	0	0	NA	NA	NA	44	52	171	516	178	87	358	125	31	39	5	0.181	0.076	0.028
.	19.01.15-20.54.53-1-349967	202	29	29	7	0	5	570	27	27	0	0	NA	NA	NA	50	58	175	526	170	90	364	116	20	75	9	0.114	0.143	0.053
.	19.01.15-20.54.54-1-349969	148	12	12	2	0	2	560	8	8	0	0	NA	NA	NA	53	49	175	511	176	90	350	120	6	25	7	0.034	0.049	0.04
.	19.01.15-20.55.01-1-349973	150	18	18	5	0	5	555	17	17	0	0	NA	NA	NA	53	46	176	510	173	86	348	121	16	34	10	0.091	0.067	0.058
.	19.01.15-20.55.01-1-349974	32	1	1	0	0	0	0	0	0	0	0	NA	NA	NA	11	9	164	493	165	0	0	0	0	2	0	0	0.004	0
.	19.01.15-20.55.02-1-349975	37	1	1	0	0	0	0	0	0	0	0	NA	NA	NA	10	8	164	493	164	0	0	0	0	1	0	0	0.002	0
.	19.01.15-20.55.09-1-349976	171	15	15	3	0	3	584	12	12	0	0	NA	NA	NA	66	66	169	539	171	87	380	117	1	13	28	0.006	0.024	0.164
.	19.01.15-20.55.10-1-349977	255	36	36	13	0	11	571	31	31	0	0	NA	NA	NA	77	64	175	526	176	90	362	119	15	75	23	0.086	0.143	0.131
.	19.01.15-20.55.21-1-349981	61	2	2	1	0	1	0	1	1	0	0	NA	NA	NA	21	12	165	495	165	0	0	0	0	4	0	0	0.008	0
.	19.01.15-20.55.24-1-349983	175	19	19	5	0	5	580	18	18	0	0	NA	NA	NA	56	69	177	531	174	91	372	117	14	36	7	0.079	0.068	0.04
.	19.01.15-20.55.28-1-349984	153	23	23	4	0	3	551	22	22	0	0	NA	NA	NA	69	40	169	517	167	84	354	113	30	31	5	0.178	0.06	0.03
.	19.01.15-20.55.29-1-349985	210	45	45	8	0	7	576	38	38	0	0	NA	NA	NA	69	59	172	528	172	87	369	120	36	100	17	0.209	0.189	0.099
.	19.01.15-20.55.32-1-349986	30	1	1	0	0	0	0	0	0	0	0	NA	NA	NA	9	14	163	496	168	0	0	0	0	0	0	0	0	0
.	19.01.15-20.55.34-1-349987	349	58	58	15	0	11	624	49	49	0	0	NA	NA	NA	92	112	190	546	189	103	385	136	54	124	24	0.284	0.227	0.127
.	19.01.15-20.55.34-1-349988	36	1	1	0	0	0	0	0	0	0	0	NA	NA	NA	9	11	166	494	164	0	0	0	0	2	0	0	0.004	0
.	19.01.15-20.55.36-1-349989	62	3	3	0	0	0	544	2	2	0	0	NA	NA	NA	40	29	167	505	170	83	346	115	0	8	0	0	0.016	0
.	19.01.15-20.55.37-1-349990	230	24	24	7	0	4	585	21	21	0	0	NA	NA	NA	77	71	172	538	174	89	374	122	26	35	8	0.151	0.065	0.046
.	19.01.15-20.55.41-1-349995	91	5	5	1	0	1	540	3	3	0	0	NA	NA	NA	37	26	168	501	170	82	343	115	9	13	0	0.054	0.026	0
.	19.01.15-20.55.49-1-350022	180	54	54	12	0	8	570	50	50	0	0	NA	NA	NA	53	58	173	529	169	90	365	115	69	94	28	0.399	0.178	0.166
.	19.01.15-20.55.56-1-350029	590	51	51	13	0	10	679	44	44	0	0	NA	NA	NA	176	165	202	577	199	117	415	147	62	138	4	0.307	0.239	0.02
.	19.01.15-20.55.56-1-350031	178	21	21	5	0	4	575	18	18	0	0	NA	NA	NA	66	62	177	526	172	92	366	117	21	34	21	0.119	0.065	0.122
.	19.01.15-20.56.02-1-350033	144	9	9	2	0	2	564	8	8	0	0	NA	NA	NA	39	53	173	521	172	88	358	118	9	12	0	0.052	0.023	0
.	19.01.15-20.56.05-1-350035	92	6	6	2	0	1	552	5	5	0	0	NA	NA	NA	40	40	168	515	170	83	353	116	4	1	12	0.024	0.002	0.071
.	19.01.15-20.56.11-1-350036	202	15	15	2	0	2	594	13	13	0	0	NA	NA	NA	67	80	179	541	173	91	382	121	11	27	3	0.061	0.05	0.017
.	19.01.15-20.56.22-1-350037	445	55	55	15	0	14	627	50	50	0	0	NA	NA	NA	131	120	190	554	189	103	390	134	43	118	28	0.226	0.213	0.148
.	19.01.15-20.56.23-1-350038	267	23	23	8	0	8	579	21	21	0	0	NA	NA	NA	75	63	178	524	174	94	363	122	22	53	2	0.124	0.101	0.011
.	19.01.15-20.56.31-1-350045	36	1	1	0	0	0	0	0	0	0	0	NA	NA	NA	7	9	166	492	164	0	0	0	0	0	2	0	0	0.012
.	19.01.15-20.56.35-1-350046	55	2	2	0	0	0	0	1	1	0	0	NA	NA	NA	13	18	165	502	164	0	0	0	0	2	0	0	0.004	0
.	19.01.15-20.56.38-1-350049	236	10	10	3	0	2	593	9	9	0	0	NA	NA	NA	70	73	182	529	175	96	373	124	4	36	0	0.022	0.068	0
.	19.01.15-20.56.39-1-350051	468	76	76	16	0	14	635	70	70	0	0	NA	NA	NA	134	119	183	567	182	100	408	127	73	132	16	0.399	0.233	0.088
.	19.01.15-20.56.39-1-350052	107	4	4	2	0	2	556	2	2	0	0	NA	NA	NA	34	39	173	510	169	87	352	117	0	4	8	0	0.008	0.047
.	19.01.15-20.56.56-1-350084	125	12	12	2	0	2	548	10	10	0	0	NA	NA	NA	49	34	167	510	170	81	349	118	10	16	3	0.06	0.031	0.018
.	19.01.15-20.56.58-1-350086	228	25	25	7	0	7	577	24	24	0	0	NA	NA	NA	63	57	173	527	170	91	369	117	14	49	7	0.081	0.093	0.041
.	19.01.15-20.57.01-1-350087	149	18	18	5	0	2	561	17	17	0	0	NA	NA	NA	50	46	171	514	174	86	357	118	42	23	10	0.246	0.045	0.057
.	19.01.15-20.57.03-1-350088	145	7	7	2	0	2	575	6	6	0	0	NA	NA	NA	44	55	171	520	177	87	363	125	9	4	11	0.053	0.008	0.062
.	19.01.15-20.57.03-1-350089	119	8	8	0	0	0	550	7	7	0	0	NA	NA	NA	42	39	167	515	170	82	350	118	10	12	1	0.06	0.023	0.006
.	19.01.15-20.57.16-1-350093	240	16	16	4	0	2	585	13	13	0	0	NA	NA	NA	70	66	172	527	180	88	369	128	17	26	6	0.099	0.049	0.033
.	19.01.15-20.57.17-1-350094	67	3	3	1	0	1	544	2	2	0	0	NA	NA	NA	29	33	172	507	167	86	346	112	0	5	5	0	0.01	0.03
.	19.01.15-20.57.22-1-350096	287	37	37	10	0	6	582	36	36	0	0	NA	NA	NA	79	74	179	531	177	92	365	125	14	107	21	0.078	0.202	0.119
.	19.01.15-20.57.25-1-350097	144	7	7	1	0	1	568	5	5	0	0	NA	NA	NA	48	51	176	512	176	89	356	123	13	17	0	0.074	0.033	0
.	19.01.15-20.57.32-1-350098	259	22	22	7	0	5	589	20	20	0	0	NA	NA	NA	73	71	183	527	174	99	368	122	18	47	17	0.098	0.089	0.098
.	19.01.15-20.57.33-1-350099	177	12	12	3	0	2	548	10	10	0	0	NA	NA	NA	59	39	170	513	169	84	349	115	18	25	3	0.106	0.049	0.018
.	19.01.15-20.57.35-1-350100	88	6	6	2	0	1	532	5	5	0	0	NA	NA	NA	31	11	166	494	164	81	339	112	3	6	1	0.018	0.012	0.006
.	19.01.15-20.57.44-1-350123	242	17	17	4	0	4	589	13	13	0	0	NA	NA	NA	75	78	180	537	174	94	377	118	13	36	14	0.072	0.067	0.08
.	19.01.15-20.57.47-1-350130	146	10	10	1	0	1	563	8	8	0	0	NA	NA	NA	56	47	177	512	171	91	352	120	9	15	2	0.051	0.029	0.012
.	19.01.15-20.57.47-1-350131	56	2	2	0	0	0	535	1	1	0	0	NA	NA	NA	31	23	169	499	168	84	338	113	0	8	0	0	0.016	0
.	19.01.15-20.57.50-1-350134	33	1	1	0	0	0	0	0	0	0	0	NA	NA	NA	10	8	163	494	164	0	0	0	2	0	0	0.012	0	0
.	19.01.15-20.57.53-1-350136	397	51	51	15	0	11	627	45	45	0	0	NA	NA	NA	93	116	184	565	180	99	401	127	62	82	27	0.337	0.145	0.15
.	19.01.15-20.57.57-1-350141	293	80	80	19	0	15	608	72	72	0	0	NA	NA	NA	82	93	183	538	185	98	380	130	73	138	39	0.399	0.257	0.211
.	19.01.15-20.57.59-1-350146	63	3	3	0	0	0	543	2	2	0	0	NA	NA	NA	30	23	169	499	168	85	343	115	0	10	4	0	0.02	0.024
.	19.01.15-20.58.06-1-350147	348	56	56	12	0	10	613	53	53	0	0	NA	NA	NA	94	97	179	550	181	92	392	129	41	142	17	0.229	0.258	0.094
.	19.01.15-20.58.10-1-350148	290	13	13	2	0	2	605	11	11	0	0	NA	NA	NA	92	98	191	544	176	103	379	123	9	27	1	0.047	0.05	0.006
.	19.01.15-20.58.12-1-350149	55	2	2	1	0	1	0	1	1	0	0	NA	NA	NA	13	16	166	500	163	0	0	0	0	0	3	0	0	0.018
.	19.01.15-20.58.13-1-350150	117	8	8	1	0	1	554	7	7	0	0	NA	NA	NA	42	39	174	509	169	87	350	117	4	6	4	0.023	0.012	0.024
.	19.01.15-20.58.14-1-350151	60	2	2	0	0	0	51	1	1	0	0	NA	NA	NA	12	18	167	498	166	7	33	11	1	2	0	0.006	0.004	0
.	19.01.15-20.58.15-1-350152	61	2	2	1	0	1	451	1	1	0	0	NA	NA	NA	27	20	165	501	167	70	281	100	0	2	1	0	0.004	0.006
.	19.01.15-20.58.17-1-350153	37	1	1	0	0	0	0	0	0	0	0	NA	NA	NA	8	15	164	497	167	0	0	0	0	1	0	0	0.002	0
.	19.01.15-20.58.20-1-350154	152	8	8	0	0	0	570	7	7	0	0	NA	NA	NA	59	48	172	520	169	89	363	118	7	10	0	0.041	0.019	0
.	19.01.15-20.58.21-1-350155	34	1	1	0	0	0	0	0	0	0	0	NA	NA	NA	10	5	164	491	163	0	0	0	0	0	6	0	0	0.037
.	19.01.15-20.58.24-1-350156	117	6	6	2	0	0	558	5	5	0	0	NA	NA	NA	47	40	169	513	171	84	358	116	5	11	7	0.03	0.021	0.041
.	19.01.15-20.58.27-1-350157	266	32	32	7	0	4	610	29	29	0	0	NA	NA	NA	66	94	179	550	178	93	390	127	54	54	3	0.302	0.098	0.017
.	19.01.15-20.58.32-1-350162	100	14	14	3	0	2	554	12	12	0	0	NA	NA	NA	29	38	170	509	172	86	351	117	19	21	0	0.112	0.041	0
.	19.01.15-20.58.37-1-350165	120	6	6	2	0	2	568	5	5	0	0	NA	NA	NA	31	49	175	518	169	88	364	116	0	8	5	0	0.015	0.03
.	19.01.15-20.58.38-1-350166	33	1	1	0	0	0	0	0	0	0	0	NA	NA	NA	16	7	164	492	164	0	0	0	0	0	0	0	0	0
.	19.01.15-20.58.41-1-350170	129	6	6	2	0	1	558	5	5	0	0	NA	NA	NA	46	42	177	509	169	88	355	115	0	13	2	0	0.026	0.012
.	19.01.15-20.58.46-1-350190	199	13	13	4	0	3	575	10	10	0	0	NA	NA	NA	50	57	177	521	172	93	362	120	2	19	12	0.011	0.036	0.07
.	19.01.15-20.58.55-1-350200	86	3	3	0	0	0	536	2	2	0	0	NA	NA	NA	21	17	166	498	166	81	341	114	2	4	0	0.012	0.008	0
.	19.01.15-20.58.58-1-350203	94	11	11	2	0	1	548	9	9	0	0	NA	NA	NA	30	30	166	508	169	82	350	116	3	12	13	0.018	0.024	0.077
.	19.01.15-20.59.00-1-350204	64	2	2	0	0	0	539	1	1	0	0	NA	NA	NA	28	24	169	501	167	85	340	114	0	8	0	0	0.016	0
.	19.01.15-20.59.07-1-350205	237	32	32	6	0	5	582	30	30	0	0	NA	NA	NA	61	70	171	536	176	87	371	124	39	72	7	0.228	0.134	0.04
.	19.01.15-20.59.10-1-350207	93	5	5	0	0	0	540	4	4	0	0	NA	NA	NA	35	20	167	500	166	83	343	114	8	13	0	0.048	0.026	0
.	19.01.15-20.59.10-1-350208	58	2	2	1	0	1	541	1	1	0	0	NA	NA	NA	16	24	166	504	167	80	346	115	3	1	0	0.018	0.002	0
.	19.01.15-20.59.13-1-350209	67	2	2	0	0	0	541	1	1	0	0	NA	NA	NA	20	28	167	505	169	81	345	115	0	1	1	0	0.002	0.006
.	19.01.15-20.59.16-1-350213	168	15	15	4	0	3	565	13	13	0	0	NA	NA	NA	70	48	170	521	170	84	363	118	23	30	1	0.135	0.058	0.006
.	19.01.15-20.59.21-1-350214	34	1	1	0	0	0	0	0	0	0	0	NA	NA	NA	9	17	170	497	163	0	0	0	0	0	1	0	0	0.006
.	19.01.15-20.59.24-1-350215	64	3	3	0	0	0	299	2	2	0	0	NA	NA	NA	9	15	166	497	165	44	194	61	0	3	0	0	0.006	0
.	19.01.15-20.59.24-1-350216	36	1	1	1	0	1	0	0	0	0	0	NA	NA	NA	9	6	165	490	164	0	0	0	0	3	0	0	0.006	0
.	19.01.15-20.59.24-1-350217	68	3	3	0	0	0	539	2	2	0	0	NA	NA	NA	31	23	170	499	167	86	342	111	0	3	8	0	0.006	0.048
.	19.01.15-20.59.25-1-350218	340	42	42	13	0	11	607	41	41	0	0	NA	NA	NA	95	90	183	537	183	98	377	132	48	83	11	0.262	0.155	0.06
.	19.01.15-20.59.25-1-350219	90	5	5	1	0	1	558	4	4	0	0	NA	NA	NA	29	42	174	514	167	86	358	114	2	13	5	0.011	0.025	0.03
.	19.01.15-20.59.26-1-350220	94	12	12	2	0	1	552	10	10	0	0	NA	NA	NA	25	35	167	515	166	80	356	116	10	18	5	0.06	0.035	0.03
.	19.01.15-20.59.26-1-350221	63	3	3	0	0	0	201	2	2	0	0	NA	NA	NA	21	16	167	496	166	32	128	41	0	4	0	0	0.008	0
.	19.01.15-20.59.35-1-350222	95	3	3	2	0	1	543	2	2	0	0	NA	NA	NA	35	28	169	507	165	83	348	112	0	14	0	0	0.028	0
.	19.01.15-20.59.37-1-350223	229	27	27	10	0	8	578	24	24	0	0	NA	NA	NA	63	56	177	520	172	93	364	121	34	80	7	0.192	0.154	0.041
.	19.01.15-20.59.38-1-350225	177	7	7	0	0	0	562	5	5	0	0	NA	NA	NA	59	51	174	519	171	90	354	118	1	13	4	0.006	0.025	0.023
.	19.01.15-20.59.43-1-350246	60	2	2	1	0	1	402	1	1	0	0	NA	NA	NA	14	19	167	501	164	61	254	87	0	2	1	0	0.004	0.006
.	19.01.15-20.59.46-1-350250	34	1	1	0	0	0	0	0	0	0	0	NA	NA	NA	8	14	166	497	164	0	0	0	0	1	0	0	0.002	0
.	19.01.15-20.59.47-1-350255	61	2	2	0	0	0	300	1	1	0	0	NA	NA	NA	12	17	168	495	167	45	194	61	0	0	2	0	0	0.012
.	19.01.15-20.59.48-1-350257	222	20	20	4	0	4	580	15	15	0	0	NA	NA	NA	76	68	176	527	178	92	365	123	14	55	11	0.08	0.104	0.062
.	19.01.15-20.59.49-1-350259	95	6	6	4	0	3	539	5	5	0	0	NA	NA	NA	34	29	168	505	169	80	346	113	0	15	6	0	0.03	0.036
.	19.01.15-20.59.53-1-350261	63	2	2	0	0	0	248	1	1	0	0	NA	NA	NA	17	19	168	501	163	42	155	51	0	3	0	0	0.006	0
.	19.01.15-20.59.53-1-350262	297	42	42	21	0	13	610	39	39	0	0	NA	NA	NA	94	106	183	556	180	97	386	127	60	89	29	0.328	0.16	0.161
.	19.01.15-20.59.56-1-350266	62	3	3	1	0	1	540	2	2	0	0	NA	NA	NA	31	26	172	496	171	84	338	118	2	8	0	0.012	0.016	0
.	19.01.15-20.59.57-1-350268	117	8	8	1	0	1	554	6	6	0	0	NA	NA	NA	37	38	173	512	166	87	355	112	3	20	3	0.017	0.039	0.018
.	19.01.15-21.00.08-1-350277	128	16	16	2	0	2	561	15	15	0	0	NA	NA	NA	28	39	166	514	172	83	358	120	8	12	11	0.048	0.023	0.064
.	19.01.15-21.00.09-1-350278	439	85	85	20	0	14	623	79	79	0	0	NA	NA	NA	118	120	190	556	187	101	389	133	66	145	41	0.347	0.261	0.219
.	19.01.15-21.00.19-1-350279	65	4	4	2	0	2	549	3	3	0	0	NA	NA	NA	27	37	172	509	169	88	348	113	1	7	4	0.006	0.014	0.024
.	19.01.15-21.00.19-1-350280	211	21	21	6	0	5	583	20	20	0	0	NA	NA	NA	58	63	177	525	174	91	369	123	30	30	11	0.169	0.057	0.063
.	19.01.15-21.00.25-1-350282	233	33	33	7	0	3	575	30	30	0	0	NA	NA	NA	79	58	174	527	170	90	367	118	49	87	9	0.282	0.165	0.053
.	19.01.15-21.00.32-1-350287	121	12	12	4	0	4	537	9	9	0	0	NA	NA	NA	33	30	172	506	165	82	344	111	2	13	7	0.012	0.026	0.042
.	19.01.15-21.00.32-1-350288	200	8	8	3	0	3	563	6	6	0	0	NA	NA	NA	66	58	179	519	173	90	355	118	7	22	7	0.039	0.042	0.04
.	19.01.15-21.00.41-1-350293	260	26	26	8	0	7	577	22	22	0	0	NA	NA	NA	77	74	176	532	179	87	365	125	25	43	4	0.142	0.081	0.022
.	19.01.15-21.00.43-1-350310	129	10	10	2	0	1	553	9	9	0	0	NA	NA	NA	28	34	167	515	165	83	354	116	6	11	2	0.036	0.021	0.012
.	19.01.15-21.00.55-1-350323	141	18	18	3	0	3	547	17	17	0	0	NA	NA	NA	50	38	167	512	172	81	347	119	13	25	2	0.078	0.049	0.012
.	19.01.15-21.00.55-1-350324	510	81	81	25	0	19	645	76	76	0	0	NA	NA	NA	127	137	197	569	184	109	406	130	123	127	28	0.624	0.223	0.152
.	19.01.15-21.00.58-1-350327	63	4	4	0	0	0	541	2	2	0	0	NA	NA	NA	22	24	167	501	169	83	343	115	0	19	0	0	0.038	0
.	19.01.15-21.00.59-1-350328	119	8	8	2	0	1	552	6	6	0	0	NA	NA	NA	39	40	170	516	167	84	355	113	23	2	3	0.135	0.004	0.018
.	19.01.15-21.01.02-1-350359	120	8	8	3	0	2	552	7	7	0	0	NA	NA	NA	39	41	173	512	169	85	349	118	1	17	4	0.006	0.033	0.024
.	19.01.15-21.01.15-1-350404	61	3	3	2	0	1	543	2	2	0	0	NA	NA	NA	20	29	168	510	164	83	349	111	0	8	2	0	0.016	0.012
.	19.01.15-21.01.18-1-350405	155	8	8	1	0	1	563	7	7	0	0	NA	NA	NA	51	49	176	513	173	91	355	117	0	21	9	0	0.041	0.052
.	19.01.15-21.01.19-1-350406	155	6	6	2	0	2	584	5	5	0	0	NA	NA	NA	51	64	178	525	174	93	367	124	13	11	0	0.073	0.021	0
.	19.01.15-21.01.21-1-350407	67	3	3	0	0	0	549	2	2	0	0	NA	NA	NA	33	35	169	507	172	85	347	117	0	12	0	0	0.024	0
.	19.01.15-21.01.23-1-350408	123	9	9	5	0	3	549	8	8	0	0	NA	NA	NA	50	38	169	514	168	82	352	115	6	39	0	0.036	0.076	0
.	19.01.15-21.01.26-1-350409	151	6	6	2	0	2	563	5	5	0	0	NA	NA	NA	48	50	175	518	170	90	359	114	9	15	0	0.051	0.029	0
.	19.01.15-21.01.29-1-350410	34	1	1	0	0	0	0	0	0	0	0	NA	NA	NA	9	10	164	495	164	0	0	0	0	0	0	0	0	0
.	19.01.15-21.01.32-1-350411	143	9	9	2	0	1	571	7	7	0	0	NA	NA	NA	41	48	174	513	174	91	359	121	10	14	2	0.057	0.027	0.011
.	19.01.15-21.01.35-1-350412	115	12	12	2	0	2	554	10	10	0	0	NA	NA	NA	34	43	169	514	173	86	349	119	10	24	7	0.059	0.047	0.04
.	19.01.15-21.01.38-1-350415	91	6	6	2	0	2	546	5	5	0	0	NA	NA	NA	35	30	165	509	169	81	352	113	3	25	0	0.018	0.049	0
.	19.01.15-21.01.43-1-350436	59	2	2	0	0	0	298	1	1	0	0	NA	NA	NA	11	21	172	496	166	50	186	62	3	7	0	0.017	0.014	0
.	19.01.15-21.01.45-1-350439	37	1	1	0	0	0	0	0	0	0	0	NA	NA	NA	12	6	164	493	162	0	0	0	0	0	0	0	0	0
.	19.01.15-21.01.46-1-350441	91	5	5	3	0	1	555	4	4	0	0	NA	NA	NA	27	45	169	520	169	82	358	115	0	13	4	0	0.025	0.024
.	19.01.15-21.01.47-1-350446	58	3	3	1	0	1	200	2	2	0	0	NA	NA	NA	29	17	165	497	168	29	124	47	0	0	3	0	0	0.018
.	19.01.15-21.01.53-1-350449	93	3	3	1	0	1	537	2	2	0	0	NA	NA	NA	35	24	168	503	166	82	344	111	0	7	4	0	0.014	0.024
.	19.01.15-21.01.53-1-350450	237	28	28	6	0	5	580	26	26	0	0	NA	NA	NA	70	72	179	527	179	93	364	123	20	42	16	0.112	0.08	0.089
.	19.01.15-21.01.56-1-350455	31	1	1	0	0	0	0	0	0	0	0	NA	NA	NA	4	9	165	494	163	0	0	0	0	0	2	0	0	0.012
.	19.01.15-21.01.57-1-350456	120	10	10	3	0	3	561	9	9	0	0	NA	NA	NA	45	46	176	513	170	91	354	116	4	19	3	0.023	0.037	0.018
.	19.01.15-21.01.58-1-350457	157	15	15	6	0	3	579	12	12	0	0	NA	NA	NA	40	60	171	527	175	85	372	122	3	33	3	0.018	0.063	0.017
.	19.01.15-21.01.58-1-350458	32	1	1	0	0	0	0	0	0	0	0	NA	NA	NA	10	8	166	492	163	0	0	0	0	0	0	0	0	0
.	19.01.15-21.01.59-1-350459	157	12	12	4	0	3	563	11	11	0	0	NA	NA	NA	39	45	170	515	173	87	358	118	1	32	8	0.006	0.062	0.046
.	19.01.15-21.02.01-1-350464	187	17	17	2	0	2	566	13	13	0	0	NA	NA	NA	56	50	171	520	172	88	358	120	26	26	7	0.152	0.05	0.041
.	19.01.15-21.02.03-1-350465	34	1	1	1	0	1	0	0	0	0	0	NA	NA	NA	3	5	164	490	164	0	0	0	0	1	0	0	0.002	0
.	19.01.15-21.02.06-1-350466	319	25	25	9	0	7	594	23	23	0	0	NA	NA	NA	83	85	183	540	175	95	377	122	33	45	19	0.18	0.083	0.109
.	19.01.15-21.02.09-1-350467	93	3	3	0	0	0	549	2	2	0	0	NA	NA	NA	38	34	168	505	174	86	343	120	1	9	2	0.006	0.018	0.011
.	19.01.15-21.02.21-1-350469	62	2	2	1	0	1	350	1	1	0	0	NA	NA	NA	16	12	165	495	165	49	225	76	0	1	0	0	0.002	0
.	19.01.15-21.02.24-1-350470	113	12	12	4	0	3	555	11	11	0	0	NA	NA	NA	34	33	168	509	169	83	354	118	21	20	4	0.125	0.039	0.024
.	19.01.15-21.02.26-1-350471	152	6	6	1	0	1	563	4	4	0	0	NA	NA	NA	38	45	173	514	171	87	359	117	1	7	14	0.006	0.014	0.082
.	19.01.15-21.02.26-1-350472	242	40	40	13	0	9	578	36	36	0	0	NA	NA	NA	55	69	172	531	179	86	367	125	53	89	10	0.308	0.168	0.056
.	19.01.15-21.02.28-1-350473	36	1	1	0	0	0	0	0	0	0	0	NA	NA	NA	17	13	165	495	166	0	0	0	0	0	0	0	0	0
.	19.01.15-21.02.31-1-350474	89	5	5	4	0	4	548	4	4	0	0	NA	NA	NA	21	34	173	506	168	87	346	115	0	17	1	0	0.034	0.006
.	19.01.15-21.02.33-1-350475	60	3	3	2	0	0	542	2	2	0	0	NA	NA	NA	26	18	166	502	163	83	345	114	0	5	1	0	0.01	0.006
.	19.01.15-21.02.33-1-350476	121	6	6	1	0	1	557	4	4	0	0	NA	NA	NA	39	50	174	521	168	86	358	113	14	13	0	0.08	0.025	0
.	19.01.15-21.02.35-1-350477	147	12	12	2	0	1	564	10	10	0	0	NA	NA	NA	38	52	174	523	168	87	361	116	4	20	2	0.023	0.038	0.012
.	19.01.15-21.02.46-1-350502	123	8	8	0	0	0	548	7	7	0	0	NA	NA	NA	37	30	166	510	167	84	351	113	8	4	12	0.048	0.008	0.072
.	19.01.15-21.02.47-1-350506	63	3	3	1	0	1	539	2	2	0	0	NA	NA	NA	21	20	166	502	165	79	347	113	5	1	0	0.03	0.002	0
.	19.01.15-21.02.48-1-350508	415	46	46	19	0	12	629	42	42	0	0	NA	NA	NA	132	121	183	570	181	100	404	125	37	122	15	0.202	0.214	0.083
.	19.01.15-21.02.52-1-350512	179	11	11	4	0	3	567	10	10	0	0	NA	NA	NA	58	54	171	521	175	86	361	120	3	20	0	0.018	0.038	0
.	19.01.15-21.02.54-1-350514	200	26	26	7	0	4	560	23	23	0	0	NA	NA	NA	64	49	176	512	174	88	352	120	26	61	12	0.148	0.119	0.069
.	19.01.15-21.02.54-1-350515	174	20	20	7	0	6	563	19	19	0	0	NA	NA	NA	45	48	174	517	170	88	357	118	14	57	5	0.08	0.11	0.029
.	19.01.15-21.02.59-1-350519	140	7	7	7	0	4	559	6	6	0	0	NA	NA	NA	51	47	171	519	170	87	356	116	13	28	5	0.076	0.054	0.029
.	19.01.15-21.02.59-1-350520	303	85	85	28	0	15	605	78	78	0	0	NA	NA	NA	81	94	176	548	183	94	386	125	71	189	38	0.403	0.345	0.208
.	19.01.15-21.03.05-1-350521	36	1	1	0	0	0	0	0	0	0	0	NA	NA	NA	19	8	166	492	163	0	0	0	0	0	0	0	0	0
.	19.01.15-21.03.09-1-350522	295	21	21	5	0	4	619	17	17	0	0	NA	NA	NA	80	101	179	550	185	96	389	134	27	12	19	0.151	0.022	0.103
.	19.01.15-21.03.15-1-350523	217	20	20	4	0	3	564	19	19	0	0	NA	NA	NA	63	55	174	521	173	86	360	118	20	30	9	0.115	0.058	0.052
.	19.01.15-21.03.29-1-350527	63	5	5	3	0	2	541	4	4	0	0	NA	NA	NA	32	29	167	507	168	84	343	114	4	9	0	0.024	0.018	0
.	19.01.15-21.03.31-1-350528	91	7	7	2	0	1	546	6	6	0	0	NA	NA	NA	34	29	166	507	169	81	350	115	11	12	13	0.066	0.024	0.077
.	19.01.15-21.03.32-1-350529	257	15	15	5	0	4	594	12	12	0	0	NA	NA	NA	59	80	187	533	173	97	375	122	10	25	9	0.053	0.047	0.052
.	19.01.15-21.03.44-1-350552	86	4	4	1	0	1	551	3	3	0	0	NA	NA	NA	24	29	170	502	170	87	346	118	8	11	0	0.047	0.022	0
.	19.01.15-21.03.44-1-350555	91	8	8	3	0	3	545	7	7	0	0	NA	NA	NA	34	32	167	510	168	82	351	112	5	12	0	0.03	0.024	0
.	19.01.15-21.03.52-1-350563	64	4	4	0	0	0	542	2	2	0	0	NA	NA	NA	25	21	165	498	171	81	344	117	9	8	0	0.055	0.016	0
.	19.01.15-21.03.57-1-350568	115	6	6	1	0	0	551	4	4	0	0	NA	NA	NA	42	45	173	515	170	84	352	115	7	17	0	0.04	0.033	0
.	19.01.15-21.04.01-1-350573	174	14	14	3	0	3	573	13	13	0	0	NA	NA	NA	55	54	175	517	175	91	358	124	9	25	11	0.051	0.048	0.063
.	19.01.15-21.04.02-1-350574	128	7	7	0	0	0	554	5	5	0	0	NA	NA	NA	46	44	169	514	174	82	353	119	6	10	6	0.036	0.019	0.034
.	19.01.15-21.04.03-1-350575	33	1	1	1	0	1	0	0	0	0	0	NA	NA	NA	10	9	164	494	164	0	0	0	0	0	0	0	0	0
.	19.01.15-21.04.03-1-350576	155	15	15	4	0	4	552	13	13	0	0	NA	NA	NA	58	36	171	512	166	86	353	113	23	16	2	0.135	0.031	0.012
.	19.01.15-21.04.05-1-350577	184	21	21	6	0	6	572	16	16	0	0	NA	NA	NA	57	53	175	518	173	88	363	121	16	50	12	0.091	0.097	0.069
.	19.01.15-21.04.06-1-350579	278	54	54	19	0	15	579	48	48	0	0	NA	NA	NA	75	72	176	534	175	92	367	120	52	93	31	0.295	0.174	0.177
.	19.01.15-21.04.11-1-350580	273	35	35	10	0	5	586	31	31	0	0	NA	NA	NA	67	76	177	530	182	91	369	126	31	81	7	0.175	0.153	0.038
.	19.01.15-21.04.20-1-350581	122	9	9	2	0	1	562	7	7	0	0	NA	NA	NA	46	45	166	516	176	81	357	124	11	18	3	0.066	0.035	0.017
.	19.01.15-21.04.27-1-350582	64	3	3	1	0	1	502	2	2	0	0	NA	NA	NA	19	10	164	494	165	72	323	107	0	3	0	0	0.006	0
.	19.01.15-21.04.31-1-350583	116	13	13	3	0	1	558	12	12	0	0	NA	NA	NA	40	44	166	520	171	81	360	117	5	21	7	0.03	0.04	0.041
.	19.01.15-21.04.47-1-350612	123	19	19	6	0	4	555	17	17	0	0	NA	NA	NA	30	38	170	511	170	81	356	118	21	23	1	0.124	0.045	0.006
.	19.01.15-21.04.48-1-350614	61	2	2	0	0	0	542	1	1	0	0	NA	NA	NA	23	29	168	506	168	82	347	113	2	3	0	0.012	0.006	0
.	19.01.15-21.04.48-1-350615	125	7	7	1	0	1	554	5	5	0	0	NA	NA	NA	34	32	170	506	169	87	350	117	8	6	4	0.047	0.012	0.024
.	19.01.15-21.04.55-1-350620	88	4	4	1	0	1	531	3	3	0	0	NA	NA	NA	23	14	169	495	163	82	337	112	0	5	0	0	0.01	0
.	19.01.15-21.05.01-1-350623	92	6	6	1	0	0	538	5	5	0	0	NA	NA	NA	32	30	169	508	166	80	345	113	6	10	0	0.036	0.02	0
.	19.01.15-21.05.06-1-350624	59	2	2	0	0	0	0	1	1	0	0	NA	NA	NA	18	13	167	494	165	0	0	0	1	2	0	0.006	0.004	0
.	19.01.15-21.05.15-1-350625	59	3	3	2	0	2	541	2	2	0	0	NA	NA	NA	24	24	167	505	165	82	347	112	0	3	7	0	0.006	0.042
.	19.01.15-21.05.16-1-350626	87	4	4	0	0	0	542	3	3	0	0	NA	NA	NA	25	18	168	498	165	83	344	115	0	7	1	0	0.014	0.006
.	19.01.15-21.05.16-1-350627	90	7	7	3	0	3	545	6	6	0	0	NA	NA	NA	31	28	168	504	169	82	348	115	9	11	1	0.054	0.022	0.006
.	19.01.15-21.05.18-1-350631	90	3	3	1	0	1	551	2	2	0	0	NA	NA	NA	25	32	167	514	164	83	356	112	6	8	0	0.036	0.016	0
.	19.01.15-21.05.21-1-350633	398	22	22	7	0	5	627	18	18	0	0	NA	NA	NA	112	115	185	558	185	99	398	130	29	49	4	0.157	0.088	0.022
.	19.01.15-21.05.21-1-350634	249	24	24	5	0	3	562	23	23	0	0	NA	NA	NA	74	43	172	518	166	91	355	116	29	23	11	0.169	0.044	0.066
.	19.01.15-21.05.28-1-350635	370	51	51	15	0	10	608	46	46	0	0	NA	NA	NA	103	97	182	549	179	95	385	128	55	93	26	0.302	0.169	0.145
.	19.01.15-21.05.29-1-350636	258	15	15	3	0	3	600	14	14	0	0	NA	NA	NA	80	93	181	546	179	96	379	125	9	25	7	0.05	0.046	0.039
.	19.01.15-21.05.32-1-350637	181	19	19	6	0	4	567	17	17	0	0	NA	NA	NA	56	53	173	522	171	87	360	120	12	42	9	0.069	0.08	0.053
.	19.01.15-21.05.32-1-350638	64	2	2	1	0	1	300	1	1	0	0	NA	NA	NA	18	21	167	498	169	45	195	60	0	3	0	0	0.006	0
.	19.01.15-21.05.34-1-350639	168	31	31	8	0	6	571	30	30	0	0	NA	NA	NA	36	52	170	523	172	86	365	120	17	60	14	0.1	0.115	0.081
.	19.01.15-21.05.37-1-350640	301	51	51	13	0	10	592	46	46	0	0	NA	NA	NA	78	90	176	549	178	86	380	126	47	105	29	0.267	0.191	0.163
.	19.01.15-21.05.53-1-350671	110	9	9	3	0	2	548	7	7	0	0	NA	NA	NA	35	28	170	501	170	85	346	117	4	24	2	0.024	0.048	0.012
.	19.01.15-21.05.59-1-350676	62	2	2	0	0	0	151	1	1	0	0	NA	NA	NA	21	20	169	498	166	23	98	30	0	0	3	0	0	0.018
.	19.01.15-21.06.03-1-350681	150	8	8	1	0	1	551	7	7	0	0	NA	NA	NA	53	43	169	514	173	82	351	118	0	23	6	0	0.045	0.035
.	19.01.15-21.06.07-1-350683	141	13	13	3	0	3	562	12	12	0	0	NA	NA	NA	44	48	166	523	172	82	362	118	5	44	0	0.03	0.084	0
.	19.01.15-21.06.09-1-350684	33	1	1	0	0	0	0	0	0	0	0	NA	NA	NA	7	5	164	490	164	0	0	0	0	0	4	0	0	0.024
.	19.01.15-21.06.09-1-350685	59	2	2	1	0	1	449	1	1	0	0	NA	NA	NA	20	18	164	502	165	69	289	91	2	2	0	0.012	0.004	0
.	19.01.15-21.06.12-1-350686	175	26	26	3	0	3	566	24	24	0	0	NA	NA	NA	47	46	177	513	169	91	358	117	41	25	13	0.232	0.049	0.077
.	19.01.15-21.06.12-1-350687	145	10	10	3	0	3	555	9	9	0	0	NA	NA	NA	41	39	167	514	171	83	354	118	9	16	7	0.054	0.031	0.041
.	19.01.15-21.06.20-1-350688	65	3	3	0	0	0	300	2	2	0	0	NA	NA	NA	17	12	167	492	166	43	198	59	1	2	0	0.006	0.004	0
.	19.01.15-21.06.24-1-350689	142	13	13	3	0	3	554	9	9	0	0	NA	NA	NA	54	38	167	514	170	83	355	116	20	33	0	0.12	0.064	0
.	19.01.15-21.06.30-1-350696	148	44	44	12	0	10	555	40	40	0	0	NA	NA	NA	55	40	171	511	171	86	349	120	83	66	3	0.485	0.129	0.018
.	19.01.15-21.06.33-1-350697	34	1	1	0	0	0	0	0	0	0	0	NA	NA	NA	9	12	166	495	164	0	0	0	0	0	4	0	0	0.024
.	19.01.15-21.06.36-1-350699	150	28	28	5	0	4	548	25	25	0	0	NA	NA	NA	53	32	168	509	168	85	350	113	25	70	11	0.149	0.138	0.065
.	19.01.15-21.06.37-1-350700	61	2	2	1	0	1	198	1	1	0	0	NA	NA	NA	14	18	168	500	163	37	118	43	2	0	2	0.012	0	0.012
.	19.01.15-21.06.39-1-350703	59	2	2	0	0	0	541	1	1	0	0	NA	NA	NA	22	27	168	503	169	82	347	112	0	8	0	0	0.016	0
.	19.01.15-21.06.46-1-350727	96	13	13	5	0	4	554	12	12	0	0	NA	NA	NA	34	36	168	509	172	83	350	121	21	21	4	0.125	0.041	0.023
.	19.01.15-21.06.49-1-350733	143	15	15	4	0	3	561	11	11	0	0	NA	NA	NA	46	42	170	511	174	88	355	118	8	16	19	0.047	0.031	0.109
.	19.01.15-21.06.53-1-350734	331	46	46	12	0	7	610	42	42	0	0	NA	NA	NA	97	98	182	551	178	95	388	127	82	59	19	0.451	0.107	0.107
.	19.01.15-21.06.56-1-350738	91	7	7	1	0	1	554	6	6	0	0	NA	NA	NA	39	33	167	509	170	84	352	118	2	15	0	0.012	0.029	0
.	19.01.15-21.06.57-1-350740	35	1	1	1	0	1	0	0	0	0	0	NA	NA	NA	7	12	165	497	163	0	0	0	0	0	2	0	0	0.012
.	19.01.15-21.06.59-1-350741	149	11	11	2	0	1	550	9	9	0	0	NA	NA	NA	34	31	168	507	169	81	352	117	13	28	0	0.077	0.055	0
.	19.01.15-21.07.01-1-350742	219	29	29	5	0	5	579	24	24	0	0	NA	NA	NA	67	65	177	527	174	92	367	120	31	51	8	0.175	0.097	0.046
.	19.01.15-21.07.12-1-350743	211	12	12	5	0	4	567	11	11	0	0	NA	NA	NA	60	56	171	523	175	86	358	123	28	21	7	0.164	0.04	0.04
.	19.01.15-21.07.13-1-350744	176	14	14	6	0	5	567	13	13	0	0	NA	NA	NA	48	48	176	519	166	91	363	113	14	41	3	0.08	0.079	0.018
.	19.01.15-21.07.15-1-350745	62	2	2	0	0	0	534	1	1	0	0	NA	NA	NA	26	19	165	500	167	80	342	112	0	6	0	0	0.012	0
.	19.01.15-21.07.21-1-350750	174	12	12	3	0	2	570	10	10	0	0	NA	NA	NA	63	61	175	522	177	88	361	121	10	17	0	0.057	0.033	0
.	19.01.15-21.07.21-1-350751	182	20	20	7	0	5	572	17	17	0	0	NA	NA	NA	57	52	169	523	173	85	368	119	25	38	5	0.148	0.073	0.029
.	19.01.15-21.07.27-1-350752	33	1	1	0	0	0	0	0	0	0	0	NA	NA	NA	13	11	164	497	163	0	0	0	0	0	0	0	0	0
.	19.01.15-21.07.28-1-350753	296	22	22	9	0	6	605	17	17	0	0	NA	NA	NA	88	87	178	541	181	95	381	129	15	42	5	0.084	0.078	0.028
.	19.01.15-21.07.30-1-350754	90	8	8	0	0	0	548	6	6	0	0	NA	NA	NA	27	29	166	510	166	82	353	113	6	16	1	0.036	0.031	0.006
.	19.01.15-21.07.39-1-350757	93	6	6	0	0	0	550	2	2	0	0	NA	NA	NA	23	31	167	507	170	82	351	117	4	8	3	0.024	0.016	0.018
.	19.01.15-21.07.42-1-350776	30	1	1	1	0	1	0	0	0	0	0	NA	NA	NA	4	5	164	492	162	0	0	0	0	0	0	0	0	0
.	19.01.15-21.07.43-1-350778	354	44	44	12	0	10	603	37	37	0	0	NA	NA	NA	95	92	172	544	189	88	379	136	57	66	20	0.331	0.121	0.106
.	19.01.15-21.07.44-1-350779	125	13	13	4	0	2	536	10	10	0	0	NA	NA	NA	34	29	169	506	167	83	341	112	6	22	2	0.036	0.043	0.012
.	19.01.15-21.07.50-1-350789	62	2	2	1	0	1	200	1	1	0	0	NA	NA	NA	15	18	165	498	168	31	136	33	0	1	0	0	0.002	0
.	19.01.15-21.07.51-1-350791	213	13	13	5	0	4	585	12	12	0	0	NA	NA	NA	55	70	179	534	170	93	373	119	15	49	4	0.084	0.092	0.024
.	19.01.15-21.07.58-1-350796	92	8	8	4	0	4	551	6	6	0	0	NA	NA	NA	28	35	171	510	167	87	348	116	9	14	2	0.053	0.027	0.012
.	19.01.15-21.07.59-1-350797	60	2	2	0	0	0	403	0	0	0	0	NA	NA	NA	18	14	165	497	165	57	261	85	0	1	3	0	0.002	0.018
.	19.01.15-21.07.59-1-350798	203	7	7	1	0	1	579	6	6	0	0	NA	NA	NA	59	63	167	531	178	84	373	122	17	14	1	0.102	0.026	0.006
.	19.01.15-21.08.04-1-350803	61	3	3	1	0	1	544	2	2	0	0	NA	NA	NA	26	27	170	502	168	87	346	111	10	0	0	0.059	0	0
.	19.01.15-21.08.08-1-350804	315	43	43	9	0	8	611	40	40	0	0	NA	NA	NA	95	102	185	546	184	99	385	127	70	73	9	0.378	0.134	0.049
.	19.01.15-21.08.11-1-350805	151	5	5	2	0	1	549	3	3	0	0	NA	NA	NA	51	34	166	506	175	81	346	122	4	12	0	0.024	0.024	0
.	19.01.15-21.08.12-1-350806	179	43	43	12	0	8	577	39	39	0	0	NA	NA	NA	66	74	178	540	169	91	371	115	32	114	20	0.18	0.211	0.118
.	19.01.15-21.08.18-1-350807	266	32	32	5	0	4	604	28	28	0	0	NA	NA	NA	88	94	178	550	179	92	385	127	39	65	8	0.219	0.118	0.045
.	19.01.15-21.08.19-1-350808	180	13	13	4	0	2	566	10	10	0	0	NA	NA	NA	61	51	175	517	172	90	357	119	26	19	6	0.149	0.037	0.035
.	19.01.15-21.08.21-1-350809	63	4	4	0	0	0	545	3	3	0	0	NA	NA	NA	28	28	168	505	168	83	346	116	0	10	0	0	0.02	0
.	19.01.15-21.08.23-1-350810	123	5	5	2	0	1	543	2	2	0	0	NA	NA	NA	30	27	167	508	165	82	348	113	5	5	0	0.03	0.01	0
.	19.01.15-21.08.27-1-350811	120	12	12	2	0	2	559	9	9	0	0	NA	NA	NA	44	46	175	514	170	89	357	113	13	26	5	0.074	0.051	0.029
.	19.01.15-21.08.40-1-350820	89	4	4	2	0	2	545	3	3	0	0	NA	NA	NA	40	37	170	509	171	83	346	116	6	10	0	0.035	0.02	0
.	19.01.15-21.08.45-1-350841	120	8	8	3	0	2	558	6	6	0	0	NA	NA	NA	46	42	168	514	173	83	354	121	5	20	0	0.03	0.039	0
.	19.01.15-21.08.50-1-350849	32	1	1	0	0	0	0	0	0	0	0	NA	NA	NA	6	9	166	492	164	0	0	0	0	0	0	0	0	0
.	19.01.15-21.08.50-1-350850	449	53	53	12	0	7	641	51	51	0	0	NA	NA	NA	129	135	190	571	187	105	408	128	84	93	13	0.442	0.163	0.07
.	19.01.15-21.08.52-1-350851	262	20	20	3	0	3	586	16	16	0	0	NA	NA	NA	84	70	175	526	182	91	368	127	15	28	4	0.086	0.053	0.022
.	19.01.15-21.08.55-1-350855	61	2	2	1	0	1	546	1	1	0	0	NA	NA	NA	22	26	165	507	167	81	349	116	5	6	0	0.03	0.012	0
.	19.01.15-21.08.57-1-350857	97	8	8	2	0	2	547	7	7	0	0	NA	NA	NA	34	30	170	505	168	85	345	117	8	15	0	0.047	0.03	0
.	19.01.15-21.09.06-1-350859	120	7	7	1	0	1	561	5	5	0	0	NA	NA	NA	41	42	176	514	165	88	360	113	7	7	4	0.04	0.014	0.024
.	19.01.15-21.09.09-1-350860	304	51	51	20	0	15	584	44	44	0	0	NA	NA	NA	76	70	177	528	178	92	365	127	63	91	20	0.356	0.172	0.112
.	19.01.15-21.09.22-1-350864	123	11	11	3	0	3	550	9	9	0	0	NA	NA	NA	35	34	169	513	165	85	353	112	16	18	0	0.095	0.035	0
.	19.01.15-21.09.25-1-350865	124	5	5	0	0	0	557	4	4	0	0	NA	NA	NA	45	44	170	518	169	85	357	115	0	15	3	0	0.029	0.018
.	19.01.15-21.09.26-1-350866	89	4	4	1	0	1	556	3	3	0	0	NA	NA	NA	26	35	167	511	170	82	355	119	0	16	0	0	0.031	0
.	19.01.15-21.09.37-1-350867	91	5	5	2	0	2	544	4	4	0	0	NA	NA	NA	38	31	171	506	167	86	345	113	4	18	0	0.023	0.036	0
.	19.01.15-21.09.39-1-350870	113	9	9	1	0	1	553	8	8	0	0	NA	NA	NA	29	33	171	507	168	87	351	115	0	25	2	0	0.049	0.012
.	19.01.15-21.09.40-1-350871	255	29	29	8	0	7	592	28	28	0	0	NA	NA	NA	70	80	176	532	185	89	374	129	36	40	14	0.205	0.075	0.076
.	19.01.15-21.09.41-1-350874	146	7	7	1	0	1	557	6	6	0	0	NA	NA	NA	51	40	169	512	172	83	355	119	16	14	3	0.095	0.027	0.017
.	19.01.15-21.09.46-1-350895	88	5	5	1	0	1	539	3	3	0	0	NA	NA	NA	42	29	167	508	167	79	346	114	2	11	4	0.012	0.022	0.024
.	19.01.15-21.09.46-1-350896	89	3	3	1	0	0	540	2	2	0	0	NA	NA	NA	29	25	169	505	164	81	347	112	0	15	0	0	0.03	0
.	19.01.15-21.09.54-1-350905	331	29	29	4	0	4	616	26	26	0	0	NA	NA	NA	99	107	180	552	188	94	388	134	43	49	22	0.239	0.089	0.117
.	19.01.15-21.10.00-1-350909	145	10	10	1	0	1	561	8	8	0	0	NA	NA	NA	50	52	170	521	174	84	356	121	4	31	0	0.024	0.06	0
.	19.01.15-21.10.00-1-350910	61	4	4	1	0	1	0	2	2	0	0	NA	NA	NA	16	18	168	499	164	0	0	0	5	1	0	0.03	0.002	0
.	19.01.15-21.10.02-1-350915	143	14	14	3	0	2	542	12	12	0	0	NA	NA	NA	48	28	164	508	169	81	345	116	3	21	12	0.018	0.041	0.071
.	19.01.15-21.10.03-1-350920	160	18	18	5	0	3	562	16	16	0	0	NA	NA	NA	51	44	171	510	176	86	357	119	18	47	10	0.105	0.092	0.057
.	19.01.15-21.10.10-1-350921	211	27	27	7	0	4	569	25	25	0	0	NA	NA	NA	67	59	176	521	175	90	361	118	27	70	6	0.153	0.134	0.034
.	19.01.15-21.10.20-1-350922	176	9	9	1	0	1	572	8	8	0	0	NA	NA	NA	49	53	174	522	170	91	363	118	8	16	8	0.046	0.031	0.047
.	19.01.15-21.10.25-1-350924	119	5	5	2	0	2	551	4	4	0	0	NA	NA	NA	46	43	170	512	174	84	346	121	0	18	0	0	0.035	0
.	19.01.15-21.10.27-1-350925	149	19	19	8	0	6	565	17	17	0	0	NA	NA	NA	33	46	171	515	173	87	356	122	14	31	18	0.082	0.06	0.104
.	19.01.15-21.10.29-1-350926	193	33	33	4	0	2	583	31	31	0	0	NA	NA	NA	59	65	175	530	173	90	371	122	50	45	7	0.286	0.085	0.04
.	19.01.15-21.10.37-1-350931	293	14	14	3	0	3	605	13	13	0	0	NA	NA	NA	92	90	177	540	186	91	380	134	38	32	3	0.215	0.059	0.016
.	19.01.15-21.10.43-1-350953	150	18	18	4	0	2	563	17	17	0	0	NA	NA	NA	39	47	175	517	168	90	357	116	14	29	12	0.08	0.056	0.071
.	19.01.15-21.10.48-1-350962	33	1	1	0	0	0	0	0	0	0	0	NA	NA	NA	10	11	163	496	165	0	0	0	0	0	0	0	0	0
.	19.01.15-21.10.48-1-350963	146	7	7	2	0	2	561	6	6	0	0	NA	NA	NA	37	39	171	512	169	90	355	116	0	17	6	0	0.033	0.036
.	19.01.15-21.10.51-1-350965	57	2	2	0	0	0	541	0	0	0	0	NA	NA	NA	23	26	168	501	170	82	341	118	3	6	0	0.018	0.012	0
.	19.01.15-21.10.53-1-350966	58	2	2	0	0	0	0	1	1	0	0	NA	NA	NA	23	11	165	493	166	0	0	0	0	0	2	0	0	0.012
.	19.01.15-21.10.57-1-350971	349	67	67	24	0	20	616	65	65	0	0	NA	NA	NA	90	102	184	551	180	97	392	127	64	132	23	0.348	0.24	0.128
.	19.01.15-21.10.57-1-350972	95	6	6	3	0	2	543	5	5	0	0	NA	NA	NA	29	28	167	504	170	84	344	115	4	15	1	0.024	0.03	0.006
.	19.01.15-21.11.01-1-350973	225	35	35	15	0	10	590	32	32	0	0	NA	NA	NA	65	78	186	533	172	101	368	121	41	58	25	0.22	0.109	0.145
.	19.01.15-21.11.06-1-350975	60	3	3	3	0	2	553	2	2	0	0	NA	NA	NA	18	32	169	508	168	84	354	115	0	9	0	0	0.018	0
.	19.01.15-21.11.12-1-350976	259	23	23	5	0	5	588	19	19	0	0	NA	NA	NA	75	79	171	542	179	86	381	121	8	38	7	0.047	0.07	0.039
.	19.01.15-21.11.18-1-350977	35	1	1	0	0	0	0	0	0	0	0	NA	NA	NA	13	5	164	491	163	0	0	0	0	0	0	0	0	0
.	19.01.15-21.11.18-1-350978	359	39	39	8	0	6	607	35	35	0	0	NA	NA	NA	85	91	176	551	177	93	391	123	44	78	5	0.25	0.142	0.028
.	19.01.15-21.11.18-1-350979	85	5	5	1	0	1	548	4	4	0	0	NA	NA	NA	20	26	166	510	163	83	353	112	6	14	0	0.036	0.027	0
.	19.01.15-21.11.20-1-350980	95	5	5	2	0	2	554	3	3	0	0	NA	NA	NA	24	37	170	512	168	86	352	116	8	6	2	0.047	0.012	0.012
.	19.01.15-21.11.21-1-350984	150	9	9	1	0	1	565	8	8	0	0	NA	NA	NA	47	56	170	526	173	83	362	120	2	24	0	0.012	0.046	0
.	19.01.15-21.11.35-1-350985	86	3	3	1	0	0	546	2	2	0	0	NA	NA	NA	38	36	169	508	172	84	343	119	0	5	3	0	0.01	0.017
.	19.01.15-21.11.35-1-350986	36	1	1	0	0	0	0	0	0	0	0	NA	NA	NA	8	9	164	495	163	0	0	0	3	0	0	0.018	0	0
.	19.01.15-21.11.38-1-350988	62	3	3	1	0	1	552	2	2	0	0	NA	NA	NA	23	33	172	503	171	87	345	120	0	5	9	0	0.01	0.053
.	19.01.15-21.11.43-1-351010	37	1	1	1	0	1	0	0	0	0	0	NA	NA	NA	7	5	163	492	163	0	0	0	0	0	2	0	0	0.012
.	19.01.15-21.11.46-1-351014	182	14	14	5	0	1	579	12	12	0	0	NA	NA	NA	57	59	174	526	172	89	370	120	18	39	2	0.103	0.074	0.012
.	19.01.15-21.11.46-1-351015	36	1	1	1	0	1	0	0	0	0	0	NA	NA	NA	8	11	167	494	163	0	0	0	0	3	0	0	0.006	0
.	19.01.15-21.11.47-1-351020	91	5	5	2	0	2	541	4	4	0	0	NA	NA	NA	30	23	168	499	169	81	344	116	4	12	0	0.024	0.024	0
.	19.01.15-21.11.56-1-351025	93	10	10	3	0	2	542	9	9	0	0	NA	NA	NA	31	24	166	501	170	83	341	118	26	10	4	0.157	0.02	0.024
.	19.01.15-21.11.56-1-351028	129	20	20	3	0	2	548	17	17	0	0	NA	NA	NA	54	35	171	512	165	86	350	112	14	26	4	0.082	0.051	0.024
.	19.01.15-21.11.58-1-351029	215	41	41	13	0	9	580	35	35	0	0	NA	NA	NA	53	64	176	528	173	90	368	122	51	80	16	0.29	0.152	0.092
.	19.01.15-21.11.59-1-351030	88	7	7	3	0	2	561	6	6	0	0	NA	NA	NA	25	44	173	515	169	87	359	115	4	24	6	0.023	0.047	0.036
.	19.01.15-21.12.08-1-351035	404	55	55	23	0	15	626	50	50	0	0	NA	NA	NA	124	111	184	548	192	101	385	140	53	123	11	0.288	0.224	0.057
.	19.01.15-21.12.21-1-351037	91	9	9	2	0	2	548	8	8	0	0	NA	NA	NA	33	34	172	507	168	83	349	116	12	7	9	0.07	0.014	0.054
.	19.01.15-21.12.22-1-351038	183	33	33	10	0	6	576	31	31	0	0	NA	NA	NA	57	64	175	526	176	88	367	121	34	73	11	0.194	0.139	0.062
.	19.01.15-21.12.25-1-351039	264	21	21	4	0	3	594	17	17	0	0	NA	NA	NA	62	78	173	540	178	89	381	124	31	30	3	0.179	0.056	0.017
.	19.01.15-21.12.29-1-351040	66	4	4	1	0	1	544	3	3	0	0	NA	NA	NA	19	26	168	505	166	83	348	113	2	8	0	0.012	0.016	0
.	19.01.15-21.12.34-1-351041	28	1	1	0	0	0	0	0	0	0	0	NA	NA	NA	4	4	164	491	162	0	0	0	0	0	0	0	0	0
.	19.01.15-21.12.36-1-351042	235	25	25	10	0	7	575	22	22	0	0	NA	NA	NA	63	65	184	520	174	94	361	120	39	63	4	0.212	0.121	0.023
.	19.01.15-21.12.41-1-351062	146	7	7	2	0	2	559	6	6	0	0	NA	NA	NA	41	47	174	512	174	86	352	121	5	10	2	0.029	0.02	0.011
.	19.01.15-21.12.44-1-351066	91	3	3	2	0	2	547	2	2	0	0	NA	NA	NA	32	35	170	510	168	85	348	114	5	1	0	0.029	0.002	0
.	19.01.15-21.12.50-1-351075	375	62	62	19	0	14	607	59	59	0	0	NA	NA	NA	111	102	185	545	185	94	383	130	61	135	27	0.33	0.248	0.146
.	19.01.15-21.13.01-1-351081	179	18	18	4	0	3	577	16	16	0	0	NA	NA	NA	62	62	182	523	170	94	365	118	8	28	9	0.044	0.054	0.053
.	19.01.15-21.13.01-1-351082	150	28	28	6	0	6	555	26	26	0	0	NA	NA	NA	34	44	168	518	171	83	355	117	11	47	9	0.065	0.091	0.053
.	19.01.15-21.13.03-1-351083	33	1	1	0	0	0	0	0	0	0	0	NA	NA	NA	7	8	165	494	162	0	0	0	4	0	0	0.024	0	0
.	19.01.15-21.13.04-1-351084	117	17	17	4	0	3	549	16	16	0	0	NA	NA	NA	30	31	168	507	169	83	350	116	25	22	4	0.149	0.043	0.024
.	19.01.15-21.13.06-1-351085	269	18	18	5	0	4	588	17	17	0	0	NA	NA	NA	72	66	174	528	177	90	373	125	2	38	11	0.011	0.072	0.062
.	19.01.15-21.13.20-1-351086	130	15	15	2	0	2	557	14	14	0	0	NA	NA	NA	38	37	171	511	168	86	354	117	11	30	3	0.064	0.059	0.018
.	19.01.15-21.13.21-1-351087	63	3	3	0	0	0	540	2	2	0	0	NA	NA	NA	33	26	165	508	166	80	347	113	0	8	2	0	0.016	0.012
.	19.01.15-21.13.29-1-351091	88	3	3	1	0	0	545	2	2	0	0	NA	NA	NA	25	33	165	511	170	78	350	117	0	7	2	0	0.014	0.012
.	19.01.15-21.13.30-1-351092	267	14	14	5	0	4	587	11	11	0	0	NA	NA	NA	79	73	176	536	174	93	374	120	18	18	6	0.102	0.034	0.034
.	19.01.15-21.13.30-1-351093	62	3	3	1	0	1	541	2	2	0	0	NA	NA	NA	22	22	166	503	166	84	341	116	0	13	0	0	0.026	0
.	19.01.15-21.13.35-1-351095	233	54	54	16	0	15	580	50	50	0	0	NA	NA	NA	74	66	172	532	175	89	370	121	53	123	17	0.308	0.231	0.097
.	19.01.15-21.13.38-1-351097	169	13	13	3	0	3	565	11	11	0	0	NA	NA	NA	49	49	174	517	171	88	359	118	8	31	1	0.046	0.06	0.006
.	19.01.15-21.13.40-1-351100	34	1	1	1	0	1	0	0	0	0	0	NA	NA	NA	16	6	165	491	163	0	0	0	0	0	1	0	0	0.006
.	19.01.15-21.13.43-1-351119	89	10	10	3	0	3	549	9	9	0	0	NA	NA	NA	28	32	167	509	169	84	348	117	3	18	2	0.018	0.035	0.012
.	19.01.15-21.13.43-1-351120	118	5	5	2	0	2	555	4	4	0	0	NA	NA	NA	28	39	170	515	167	88	350	117	2	3	8	0.012	0.006	0.048
.	19.01.15-21.13.44-1-351123	65	2	2	0	0	0	531	1	1	0	0	NA	NA	NA	25	12	165	497	163	81	338	112	0	4	0	0	0.008	0
.	19.01.15-21.13.44-1-351124	148	18	18	2	0	1	574	14	14	0	0	NA	NA	NA	64	66	177	532	170	88	369	117	16	33	0	0.09	0.062	0
.	19.01.15-21.13.57-1-351136	268	42	42	19	0	13	592	39	39	0	0	NA	NA	NA	66	73	182	528	176	97	372	123	35	109	15	0.192	0.206	0.085
.	19.01.15-21.13.59-1-351137	32	1	1	0	0	0	0	0	0	0	0	NA	NA	NA	7	6	164	489	166	0	0	0	0	0	0	0	0	0
.	19.01.15-21.14.00-1-351138	346	55	55	11	0	9	602	53	53	0	0	NA	NA	NA	88	85	186	540	172	98	383	121	78	87	21	0.419	0.161	0.122
.	19.01.15-21.14.00-1-351139	139	6	6	0	0	0	549	4	4	0	0	NA	NA	NA	38	36	171	507	171	84	346	119	0	10	3	0	0.02	0.018
.	19.01.15-21.14.02-1-351140	117	10	10	5	0	5	560	7	7	0	0	NA	NA	NA	32	43	174	512	170	90	357	113	0	33	1	0	0.064	0.006
.	19.01.15-21.14.02-1-351141	339	62	62	17	0	15	606	57	57	0	0	NA	NA	NA	102	99	182	547	183	96	381	129	80	98	22	0.44	0.179	0.12
.	19.01.15-21.14.12-1-351147	90	5	5	1	0	1	556	3	3	0	0	NA	NA	NA	32	40	166	511	176	80	352	124	4	2	6	0.024	0.004	0.034
.	19.01.15-21.14.13-1-351148	263	48	48	17	0	14	597	42	42	0	0	NA	NA	NA	78	80	176	538	179	91	379	127	80	63	18	0.455	0.117	0.101
.	19.01.15-21.14.19-1-351149	170	8	8	3	0	3	574	6	6	0	0	NA	NA	NA	50	58	174	525	172	88	364	122	13	18	1	0.075	0.034	0.006
.	19.01.15-21.14.21-1-351150	60	3	3	0	0	0	543	2	2	0	0	NA	NA	NA	19	25	169	503	166	83	346	114	0	1	3	0	0.002	0.018
.	19.01.15-21.14.28-1-351151	318	70	70	16	0	11	597	66	66	0	0	NA	NA	NA	85	87	178	543	179	91	381	125	61	137	24	0.343	0.252	0.134
.	19.01.15-21.14.35-1-351152	209	30	30	6	0	5	584	27	27	0	0	NA	NA	NA	58	66	174	528	177	92	369	123	29	63	9	0.167	0.119	0.051
.	19.01.15-21.14.38-1-351154	87	8	8	1	0	1	551	7	7	0	0	NA	NA	NA	29	32	169	505	171	86	349	116	0	17	3	0	0.034	0.018
.	19.01.15-21.14.50-1-351185	119	13	13	3	0	3	560	12	12	0	0	NA	NA	NA	44	46	176	511	172	90	349	121	2	39	1	0.011	0.076	0.006
.	19.01.15-21.15.01-1-351190	59	2	2	0	0	0	0	1	1	0	0	NA	NA	NA	18	13	166	495	165	0	0	0	0	4	0	0	0.008	0
.	19.01.15-21.15.04-1-351191	33	1	1	0	0	0	0	0	0	0	0	NA	NA	NA	10	10	164	496	163	0	0	0	0	2	0	0	0.004	0
.	19.01.15-21.15.06-1-351192	267	23	23	6	0	4	610	19	19	0	0	NA	NA	NA	92	103	187	553	176	100	391	119	24	57	14	0.128	0.103	0.08
.	19.01.15-21.15.07-1-351193	333	54	54	16	0	9	621	51	51	0	0	NA	NA	NA	90	102	188	540	187	103	380	138	53	103	34	0.282	0.191	0.182
.	19.01.15-21.15.27-1-351198	91	5	5	6	0	4	545	3	3	0	0	NA	NA	NA	28	27	167	502	171	84	344	117	1	7	2	0.006	0.014	0.012
.	19.01.15-21.15.28-1-351199	170	11	11	3	0	3	564	10	10	0	0	NA	NA	NA	49	49	171	513	178	85	354	125	20	23	0	0.117	0.045	0
.	19.01.15-21.15.30-1-351200	62	2	2	0	0	0	302	1	1	0	0	NA	NA	NA	17	16	165	500	164	45	194	63	0	3	0	0	0.006	0
.	19.01.15-21.15.36-1-351201	269	53	53	21	0	13	602	49	49	0	0	NA	NA	NA	78	90	180	544	179	93	385	124	59	95	31	0.328	0.175	0.173
.	19.01.15-21.15.39-1-351204	123	6	6	0	0	0	538	5	5	0	0	NA	NA	NA	47	21	166	503	165	84	341	113	0	13	6	0	0.026	0.036
.	19.01.15-21.15.43-1-351224	33	1	1	0	0	0	0	0	0	0	0	NA	NA	NA	12	4	163	491	163	0	0	0	0	0	0	0	0	0
.	19.01.15-21.15.43-1-351226	34	1	1	0	0	0	0	0	0	0	0	NA	NA	NA	8	4	163	492	162	0	0	0	3	0	0	0.018	0	0
.	19.01.15-21.15.46-1-351228	471	60	60	15	0	13	637	50	50	0	0	NA	NA	NA	131	127	190	556	194	105	389	143	80	127	8	0.421	0.228	0.041
.	19.01.15-21.15.47-1-351235	94	10	10	2	0	2	556	8	8	0	0	NA	NA	NA	27	37	169	508	173	87	349	120	4	23	5	0.024	0.045	0.029
.	19.01.15-21.15.56-1-351240	33	1	1	0	0	0	0	0	0	0	0	NA	NA	NA	11	10	164	493	166	0	0	0	0	0	2	0	0	0.012
.	19.01.15-21.15.59-1-351242	151	11	11	5	0	2	568	8	8	0	0	NA	NA	NA	53	54	178	516	173	88	357	123	11	33	0	0.062	0.064	0
.	19.01.15-21.16.00-1-351243	167	12	12	2	0	2	574	11	11	0	0	NA	NA	NA	50	53	175	521	170	91	365	118	8	24	3	0.046	0.046	0.018
.	19.01.15-21.16.00-1-351244	58	2	2	0	0	0	539	1	1	0	0	NA	NA	NA	32	30	170	501	172	85	339	115	7	0	3	0.041	0	0.017
.	19.01.15-21.16.05-1-351246	180	22	22	4	0	4	562	17	17	0	0	NA	NA	NA	47	49	173	519	170	89	357	116	13	39	4	0.075	0.075	0.024
.	19.01.15-21.16.13-1-351251	232	26	26	7	0	5	593	22	22	0	0	NA	NA	NA	64	81	182	541	171	96	380	117	26	55	5	0.143	0.102	0.029
.	19.01.15-21.16.15-1-351252	39	1	1	0	0	0	0	0	0	0	0	NA	NA	NA	10	10	164	495	164	0	0	0	0	0	0	0	0	0
.	19.01.15-21.16.16-1-351253	90	6	6	3	0	3	548	5	5	0	0	NA	NA	NA	27	31	169	505	170	86	347	115	6	12	1	0.036	0.024	0.006
.	19.01.15-21.16.25-1-351254	230	20	20	3	0	3	578	18	18	0	0	NA	NA	NA	48	60	172	526	175	88	366	124	15	34	10	0.087	0.065	0.057
.	19.01.15-21.16.25-1-351255	91	6	6	2	0	2	553	5	5	0	0	NA	NA	NA	23	39	176	506	170	87	351	115	0	4	13	0	0.008	0.076
.	19.01.15-21.16.38-1-351264	112	7	7	1	0	1	549	5	5	0	0	NA	NA	NA	32	32	168	504	173	85	346	118	6	8	0	0.036	0.016	0
.	19.01.15-21.16.47-1-351292	33	1	1	0	0	0	0	0	0	0	0	NA	NA	NA	9	11	163	497	164	0	0	0	0	3	0	0	0.006	0
.	19.01.15-21.16.49-1-351295	321	63	63	19	0	13	595	55	55	0	0	NA	NA	NA	94	82	186	523	186	101	364	130	59	160	5	0.317	0.306	0.027
.	19.01.15-21.16.50-1-351296	172	7	7	0	0	0	566	4	4	0	0	NA	NA	NA	52	45	173	514	171	89	359	118	0	16	2	0	0.031	0.012
.	19.01.15-21.16.52-1-351297	28	1	1	0	0	0	0	0	0	0	0	NA	NA	NA	6	3	164	489	163	0	0	0	0	0	0	0	0	0
.	19.01.15-21.16.54-1-351299	153	16	16	4	0	3	572	14	14	0	0	NA	NA	NA	54	62	172	531	172	89	365	118	9	46	0	0.052	0.087	0
.	19.01.15-21.16.59-1-351303	149	13	13	1	0	1	562	12	12	0	0	NA	NA	NA	52	48	177	509	175	93	349	120	3	11	16	0.017	0.022	0.091
.	19.01.15-21.17.01-1-351304	152	9	9	1	0	1	562	8	8	0	0	NA	NA	NA	35	41	175	512	167	91	357	114	10	14	1	0.057	0.027	0.006
.	19.01.15-21.17.04-1-351305	61	3	3	2	0	2	350	1	1	0	0	NA	NA	NA	20	21	168	500	166	54	220	76	0	7	0	0	0.014	0
.	19.01.15-21.17.07-1-351306	123	14	14	2	0	1	553	11	11	0	0	NA	NA	NA	24	29	170	507	165	86	353	114	2	30	1	0.012	0.059	0.006
.	19.01.15-21.17.11-1-351307	99	3	3	0	0	0	546	2	2	0	0	NA	NA	NA	28	29	171	505	166	85	350	111	2	2	2	0.012	0.004	0.012
.	19.01.15-21.17.22-1-351309	65	3	3	2	0	2	301	2	2	0	0	NA	NA	NA	19	19	169	496	167	47	195	59	0	2	4	0	0.004	0.024
.	19.01.15-21.17.25-1-351313	266	20	20	5	0	4	582	19	19	0	0	NA	NA	NA	78	70	173	528	182	88	364	130	19	37	8	0.11	0.07	0.044
.	19.01.15-21.17.25-1-351314	37	1	1	0	0	0	0	0	0	0	0	NA	NA	NA	12	12	167	492	166	0	0	0	0	5	0	0	0.01	0
.	19.01.15-21.17.26-1-351315	62	2	2	0	0	0	532	1	1	0	0	NA	NA	NA	28	19	167	501	164	80	339	113	3	5	0	0.018	0.01	0
.	19.01.15-21.17.26-1-351316	147	10	10	4	0	3	562	7	7	0	0	NA	NA	NA	39	53	169	518	179	83	355	124	15	31	1	0.089	0.06	0.006
.	19.01.15-21.17.27-1-351317	37	1	1	0	0	0	0	0	0	0	0	NA	NA	NA	12	18	168	496	167	0	0	0	0	3	0	0	0.006	0
.	19.01.15-21.17.28-1-351318	36	1	1	0	0	0	0	0	0	0	0	NA	NA	NA	8	13	165	497	164	0	0	0	0	0	0	0	0	0
.	19.01.15-21.17.30-1-351319	146	13	13	2	0	2	561	11	11	0	0	NA	NA	NA	44	46	173	517	169	86	356	119	3	26	9	0.017	0.05	0.053
.	19.01.15-21.17.30-1-351320	176	8	8	0	0	0	569	7	7	0	0	NA	NA	NA	58	60	176	522	175	90	361	118	13	14	3	0.074	0.027	0.017
.	19.01.15-21.17.31-1-351321	150	11	11	4	0	4	557	8	8	0	0	NA	NA	NA	36	43	171	518	167	84	357	116	12	12	8	0.07	0.023	0.048
.	19.01.15-21.17.33-1-351322	88	3	3	0	0	0	547	2	2	0	0	NA	NA	NA	35	30	170	506	167	86	347	114	1	7	0	0.006	0.014	0
.	19.01.15-21.17.39-1-351325	38	1	1	0	0	0	0	0	0	0	0	NA	NA	NA	14	10	165	495	163	0	0	0	0	1	0	0	0.002	0
.	19.01.15-21.17.42-1-351344	125	13	13	6	0	3	557	11	11	0	0	NA	NA	NA	40	41	171	511	172	85	353	119	21	18	17	0.123	0.035	0.099
.	19.01.15-21.17.47-1-351353	243	24	24	9	0	7	599	22	22	0	0	NA	NA	NA	74	79	179	542	171	96	386	117	42	49	14	0.235	0.09	0.082
.	19.01.15-21.17.47-1-351354	118	4	4	5	0	2	565	3	3	0	0	NA	NA	NA	40	51	173	520	171	88	358	119	14	0	3	0.081	0	0.018
.	19.01.15-21.17.52-1-351358	87	7	7	1	0	1	543	6	6	0	0	NA	NA	NA	29	16	167	499	163	83	346	114	2	13	4	0.012	0.026	0.025
.	19.01.15-21.17.52-1-351359	33	1	1	1	0	1	0	0	0	0	0	NA	NA	NA	7	7	164	493	163	0	0	0	0	1	0	0	0.002	0
.	19.01.15-21.17.53-1-351361	290	32	32	11	0	9	588	31	31	0	0	NA	NA	NA	93	76	182	534	173	96	370	122	57	81	5	0.313	0.152	0.029
.	19.01.15-21.17.55-1-351362	123	10	10	3	0	3	563	9	9	0	0	NA	NA	NA	31	42	172	516	167	86	359	118	23	15	0	0.134	0.029	0
.	19.01.15-21.17.57-1-351366	86	5	5	0	0	0	538	4	4	0	0	NA	NA	NA	19	21	166	504	164	81	345	112	0	10	3	0	0.02	0.018
.	19.01.15-21.18.03-1-351367	201	21	21	9	0	8	585	19	19	0	0	NA	NA	NA	65	76	172	544	173	85	380	120	22	50	4	0.128	0.092	0.023
.	19.01.15-21.18.07-1-351368	335	74	74	27	0	17	586	67	67	0	0	NA	NA	NA	84	77	179	533	178	92	371	123	82	127	18	0.458	0.238	0.101
.	19.01.15-21.18.08-1-351373	37	1	1	1	0	1	0	0	0	0	0	NA	NA	NA	12	19	168	496	168	0	0	0	1	0	0	0.006	0	0
.	19.01.15-21.18.09-1-351374	240	32	32	10	0	9	595	30	30	0	0	NA	NA	NA	52	77	178	531	181	97	372	126	16	80	11	0.09	0.151	0.061
.	19.01.15-21.18.12-1-351375	270	38	38	13	0	12	596	35	35	0	0	NA	NA	NA	79	82	180	535	180	91	377	128	20	73	13	0.111	0.136	0.072
.	19.01.15-21.18.13-1-351376	207	25	25	10	0	6	583	23	23	0	0	NA	NA	NA	80	75	177	539	172	92	373	118	6	65	18	0.034	0.121	0.105
.	19.01.15-21.18.21-1-351377	66	2	2	1	0	1	451	1	1	0	0	NA	NA	NA	23	14	166	495	166	69	289	93	2	5	0	0.012	0.01	0
.	19.01.15-21.18.30-1-351382	152	9	9	2	0	2	550	7	7	0	0	NA	NA	NA	52	41	170	515	169	85	350	115	9	21	1	0.053	0.041	0.006
.	19.01.15-21.18.32-1-351383	69	5	5	2	0	2	545	4	4	0	0	NA	NA	NA	30	26	168	505	166	84	346	115	2	13	0	0.012	0.026	0
.	19.01.15-21.18.34-1-351384	61	2	2	1	0	1	304	1	1	0	0	NA	NA	NA	10	16	166	496	167	39	195	70	0	1	2	0	0.002	0.012
.	19.01.15-21.18.42-1-351406	294	15	15	5	0	5	565	12	12	0	0	NA	NA	NA	90	51	169	523	172	85	363	117	28	13	7	0.166	0.025	0.041
.	19.01.15-21.18.45-1-351410	245	19	19	3	0	3	594	18	18	0	0	NA	NA	NA	71	84	183	529	185	100	367	127	28	42	0	0.153	0.079	0
.	19.01.15-21.18.48-1-351417	234	24	24	11	0	9	580	21	21	0	0	NA	NA	NA	57	69	175	530	177	90	366	124	32	73	4	0.183	0.138	0.023
.	19.01.15-21.18.50-1-351419	142	11	11	4	0	4	560	9	9	0	0	NA	NA	NA	45	48	170	519	172	84	359	117	12	24	3	0.071	0.046	0.017
.	19.01.15-21.18.58-1-351424	325	77	77	14	0	10	602	71	71	0	0	NA	NA	NA	93	85	178	545	175	93	388	121	97	138	28	0.545	0.253	0.16
.	19.01.15-21.19.03-1-351425	117	10	10	3	0	3	561	9	9	0	0	NA	NA	NA	35	44	173	517	167	87	357	117	0	23	13	0	0.044	0.078
.	19.01.15-21.19.03-1-351426	91	5	5	2	0	2	538	4	4	0	0	NA	NA	NA	35	25	169	501	168	83	341	114	0	6	10	0	0.012	0.06
.	19.01.15-21.19.10-1-351428	254	30	30	10	0	8	587	28	28	0	0	NA	NA	NA	58	74	184	529	174	96	371	120	46	63	9	0.25	0.119	0.052
.	19.01.15-21.19.14-1-351429	206	33	33	8	0	8	576	27	27	0	0	NA	NA	NA	62	58	170	526	175	85	368	123	29	66	6	0.171	0.125	0.034
.	19.01.15-21.19.19-1-351430	430	60	60	19	0	15	652	53	53	0	0	NA	NA	NA	112	137	196	565	189	110	404	138	91	92	17	0.464	0.163	0.09
.	19.01.15-21.19.22-1-351431	184	36	36	11	0	8	575	32	32	0	0	NA	NA	NA	50	60	172	528	173	88	366	121	34	77	16	0.198	0.146	0.092
.	19.01.15-21.19.28-1-351435	152	9	9	5	0	4	565	8	8	0	0	NA	NA	NA	36	47	170	518	172	85	361	119	7	21	3	0.041	0.041	0.017
.	19.01.15-21.19.29-1-351436	177	7	7	1	0	1	562	5	5	0	0	NA	NA	NA	44	46	172	519	168	87	359	116	4	11	3	0.023	0.021	0.018
.	19.01.15-21.19.43-1-351457	87	4	4	0	0	0	554	3	3	0	0	NA	NA	NA	32	36	170	514	165	83	355	116	2	18	0	0.012	0.035	0
.	19.01.15-21.19.48-1-351467	36	1	1	1	0	1	0	0	0	0	0	NA	NA	NA	13	11	166	495	163	0	0	0	0	2	0	0	0.004	0
.	19.01.15-21.19.50-1-351470	90	6	6	2	0	1	544	5	5	0	0	NA	NA	NA	33	34	170	507	170	81	350	113	6	10	0	0.035	0.02	0
.	19.01.15-21.19.51-1-351471	88	5	5	1	0	0	545	4	4	0	0	NA	NA	NA	34	29	168	507	167	82	349	114	6	12	0	0.036	0.024	0
.	19.01.15-21.19.57-1-351476	29	1	1	0	0	0	0	0	0	0	0	NA	NA	NA	11	10	168	493	162	0	0	0	2	0	0	0.012	0	0
.	19.01.15-21.19.57-1-351477	124	11	11	2	0	1	561	10	10	0	0	NA	NA	NA	48	43	170	513	173	86	355	120	0	34	1	0	0.066	0.006
.	19.01.15-21.19.59-1-351478	241	51	51	10	0	8	574	47	47	0	0	NA	NA	NA	81	72	178	533	174	91	367	116	63	93	18	0.354	0.174	0.103
.	19.01.15-21.20.04-1-351483	62	2	2	1	0	1	450	1	1	0	0	NA	NA	NA	24	17	166	499	165	68	290	92	0	2	4	0	0.004	0.024
.	19.01.15-21.20.10-1-351488	272	39	39	12	0	7	584	36	36	0	0	NA	NA	NA	88	74	179	533	175	99	365	120	31	85	15	0.173	0.159	0.086
.	19.01.15-21.20.11-1-351489	95	4	4	0	0	0	564	2	2	0	0	NA	NA	NA	40	54	169	523	175	84	359	121	0	15	0	0	0.029	0
.	19.01.15-21.20.14-1-351490	155	13	13	2	0	1	566	12	12	0	0	NA	NA	NA	61	52	173	518	174	90	358	118	10	35	0	0.058	0.068	0
.	19.01.15-21.20.20-1-351491	150	28	28	6	0	5	553	23	23	0	0	NA	NA	NA	42	39	170	512	170	84	354	115	33	45	5	0.194	0.088	0.029
.	19.01.15-21.20.23-1-351493	58	2	2	0	0	0	50	1	1	0	0	NA	NA	NA	16	12	166	496	163	8	28	14	0	3	0	0	0.006	0
.	19.01.15-21.20.35-1-351498	294	19	19	14	0	12	593	16	16	0	0	NA	NA	NA	85	80	180	531	182	94	372	127	24	40	5	0.133	0.075	0.027
.	19.01.15-21.20.37-1-351499	55	3	3	0	0	0	543	2	2	0	0	NA	NA	NA	17	22	168	503	164	84	346	113	5	6	0	0.03	0.012	0
.	19.01.15-21.20.48-1-351529	182	23	23	6	0	5	567	22	22	0	0	NA	NA	NA	58	54	178	520	169	92	361	114	29	33	10	0.163	0.063	0.059
.	19.01.15-21.20.48-1-351531	230	30	30	10	0	8	584	27	27	0	0	NA	NA	NA	90	80	182	531	180	95	364	125	11	64	16	0.06	0.121	0.089
.	19.01.15-21.20.54-1-351533	226	25	25	8	0	5	581	24	24	0	0	NA	NA	NA	60	69	176	528	178	92	365	124	31	42	11	0.176	0.08	0.062
.	19.01.15-21.20.56-1-351536	180	21	21	5	0	4	588	20	20	0	0	NA	NA	NA	52	74	177	537	173	94	373	121	26	34	4	0.147	0.063	0.023
.	19.01.15-21.21.09-1-351539	182	18	18	8	0	6	574	17	17	0	0	NA	NA	NA	52	62	174	527	174	89	363	122	26	19	7	0.149	0.036	0.04
.	19.01.15-21.21.10-1-351540	120	10	10	4	0	2	554	9	9	0	0	NA	NA	NA	34	38	171	507	173	86	349	119	12	16	5	0.07	0.032	0.029
.	19.01.15-21.21.19-1-351541	119	12	12	5	0	4	555	10	10	0	0	NA	NA	NA	44	42	170	515	170	84	353	118	19	44	4	0.112	0.085	0.024
.	19.01.15-21.21.27-1-351545	64	3	3	0	0	0	546	2	2	0	0	NA	NA	NA	22	30	169	508	166	82	349	115	0	5	0	0	0.01	0
.	19.01.15-21.21.28-1-351546	322	32	32	11	0	8	600	28	28	0	0	NA	NA	NA	94	92	184	536	185	94	376	130	16	87	6	0.087	0.162	0.032
.	19.01.15-21.21.29-1-351547	197	35	35	13	0	10	584	33	33	0	0	NA	NA	NA	68	67	179	524	177	97	365	122	37	69	27	0.207	0.132	0.153
.	19.01.15-21.21.30-1-351548	96	3	3	0	0	0	543	2	2	0	0	NA	NA	NA	30	27	167	503	170	82	344	117	8	3	1	0.048	0.006	0.006
.	19.01.15-21.21.31-1-351549	65	2	2	0	0	0	552	1	1	0	0	NA	NA	NA	17	34	170	510	167	85	354	113	4	2	0	0.024	0.004	0
.	19.01.15-21.21.34-1-351550	269	45	45	8	0	7	588	40	40	0	0	NA	NA	NA	74	81	179	536	179	93	370	125	31	100	18	0.173	0.187	0.101
.	19.01.15-21.21.38-1-351553	31	1	1	0	0	0	0	0	0	0	0	NA	NA	NA	10	11	168	492	164	0	0	0	0	1	0	0	0.002	0
.	19.01.15-21.21.39-1-351555	59	2	2	0	0	0	0	1	1	0	0	NA	NA	NA	14	9	166	491	165	0	0	0	1	0	1	0.006	0	0.006
.	19.01.15-21.21.40-1-351557	424	34	34	11	0	9	625	31	31	0	0	NA	NA	NA	105	111	190	555	179	106	392	127	50	75	4	0.263	0.135	0.022
.	19.01.15-21.21.44-1-351577	94	5	5	2	0	2	549	4	4	0	0	NA	NA	NA	26	31	172	503	169	86	346	117	1	20	0	0.006	0.04	0
.	19.01.15-21.21.44-1-351578	309	29	29	11	0	7	612	27	27	0	0	NA	NA	NA	92	100	184	554	175	97	391	124	45	66	17	0.245	0.119	0.097
.	19.01.15-21.21.45-1-351579	353	58	58	20	0	14	598	55	55	0	0	NA	NA	NA	105	88	186	541	174	99	378	121	89	82	20	0.478	0.152	0.115
.	19.01.15-21.21.46-1-351582	38	1	1	1	0	1	0	0	0	0	0	NA	NA	NA	11	7	164	492	164	0	0	0	0	0	4	0	0	0.024
.	19.01.15-21.21.49-1-351589	141	12	12	3	0	3	554	9	9	0	0	NA	NA	NA	39	34	168	512	167	85	354	115	17	18	0	0.101	0.035	0
.	19.01.15-21.22.01-1-351594	144	11	11	1	0	1	560	10	10	0	0	NA	NA	NA	52	40	172	512	169	88	355	117	14	20	2	0.081	0.039	0.012
.	19.01.15-21.22.10-1-351599	282	44	44	13	0	11	596	42	42	0	0	NA	NA	NA	79	87	179	537	184	93	374	129	34	98	14	0.19	0.182	0.076
.	19.01.15-21.22.18-1-351600	96	8	8	3	0	3	544	7	7	0	0	NA	NA	NA	33	26	168	501	170	85	343	116	4	25	1	0.024	0.05	0.006
.	19.01.15-21.22.31-1-351602	114	9	9	4	0	2	549	7	7	0	0	NA	NA	NA	32	33	175	502	169	84	348	117	18	19	0	0.103	0.038	0
.	19.01.15-21.22.31-1-351603	436	67	67	15	0	13	635	59	59	0	0	NA	NA	NA	107	129	189	566	187	104	399	132	76	126	24	0.402	0.223	0.128
.	19.01.15-21.22.38-1-351605	117	18	18	3	0	2	550	16	16	0	0	NA	NA	NA	24	30	172	504	167	87	349	114	10	44	3	0.058	0.087	0.018
.	19.01.15-21.22.42-1-351626	33	1	1	1	0	1	0	0	0	0	0	NA	NA	NA	7	10	164	495	164	0	0	0	0	0	1	0	0	0.006
[truncated: 1 more rows]
