# Supplementary material for: Modelling targeted rabies vaccination strategies for a domestic dog population with heterogeneous roaming patterns
Source: PLoS Negl Trop Dis. 2019 Jul 8;13(7):e0007582. doi: 10.1371/journal.pntd.0007582 (PMC6638970; doi:10.1371/journal.pntd.0007582)
Supplement: S1 Zip file folder — The files contain a summary for each simulation for its respective scenario. The files are named first with the population structure (FP, ED, RD, SD) and then the specific vaccination strategy used for that scenario. (ZIP) [file pntd.0007582.s002.zip › Supp_Files/RD_E0.5_R0.7_S0.9_all_measuresReport.txt]

scenario	iteration	duration	tot_deaths	rabid_dogs	moved	mov_DK	movInfect	n_vacc	n_cull	detDogs_cull	contDogs_cull	reactCull	preemptVaccCov_dogLevel	reactVaccCov_dogLevel	mean_Rt	non_rabid_dead	born	nb_in_exp_cat	nb_in_roam_cat	nb_stayhome	nb_exp_vacc	nb_roam_vacc	nb_stayhome_vacc	nb_contacting_explorer	nb_contacting_roamer	nb_contacting_stayhome	contact_per_explorer	contact_per_roamer	contact_per_stayhome
.	19.01.15-19.13.16-1-209268	34	1	1	0	0	0	0	0	0	0	0	NA	NA	NA	15	12	165	495	165	0	0	0	0	0	0	0	0	0
.	19.01.15-19.13.16-1-209269	353	53	53	19	0	13	650	48	48	0	0	NA	NA	NA	93	104	185	549	183	99	386	165	72	105	27	0.389	0.191	0.148
.	19.01.15-19.13.16-1-209270	115	9	9	2	0	2	588	8	8	0	0	NA	NA	NA	24	37	169	512	169	84	355	149	5	23	4	0.03	0.045	0.024
.	19.01.15-19.13.16-1-209271	200	59	59	18	0	13	601	53	53	0	0	NA	NA	NA	57	53	173	521	172	89	362	150	43	104	24	0.249	0.2	0.14
.	19.01.15-19.13.16-1-209272	124	5	5	1	0	1	587	4	4	0	0	NA	NA	NA	42	40	172	513	168	85	351	151	6	12	0	0.035	0.023	0
.	19.01.15-19.13.16-1-209273	61	3	3	0	0	0	578	2	2	0	0	NA	NA	NA	21	23	169	503	164	85	347	146	4	1	2	0.024	0.002	0.012
.	19.01.15-19.13.16-1-209274	61	3	3	3	0	3	574	1	1	0	0	NA	NA	NA	21	23	170	499	167	84	343	147	4	5	0	0.024	0.01	0
.	19.01.15-19.13.16-1-209275	241	38	38	14	0	13	625	34	34	0	0	NA	NA	NA	61	75	177	532	179	93	372	160	61	74	15	0.345	0.139	0.084
.	19.01.15-19.13.19-1-209279	34	1	1	0	0	0	0	0	0	0	0	NA	NA	NA	10	8	164	495	162	0	0	0	0	1	0	0	0.002	0
.	19.01.15-19.13.22-1-209280	144	31	31	7	0	5	586	28	28	0	0	NA	NA	NA	33	40	172	508	173	83	349	154	29	76	7	0.169	0.15	0.04
.	19.01.15-19.13.30-1-209322	60	2	2	0	0	0	97	1	1	0	0	NA	NA	NA	17	17	166	500	164	14	60	23	0	1	2	0	0.002	0.012
.	19.01.15-19.13.31-1-209323	90	5	5	0	0	0	583	4	4	0	0	NA	NA	NA	31	26	170	503	166	86	346	151	6	15	0	0.035	0.03	0
.	19.01.15-19.13.35-1-209339	153	16	16	8	0	6	603	13	13	0	0	NA	NA	NA	58	56	174	522	173	90	360	153	20	28	13	0.115	0.054	0.075
.	19.01.15-19.13.36-1-209340	60	2	2	1	0	1	573	0	0	0	0	NA	NA	NA	26	27	167	505	168	81	343	149	0	5	0	0	0.01	0
.	19.01.15-19.13.37-1-209341	154	27	27	9	0	6	605	25	25	0	0	NA	NA	NA	48	55	171	525	172	85	364	156	49	55	0	0.287	0.105	0
.	19.01.15-19.13.48-1-209346	91	9	9	2	0	2	586	8	8	0	0	NA	NA	NA	37	37	167	513	170	80	353	153	4	16	1	0.024	0.031	0.006
.	19.01.15-19.13.50-1-209347	59	3	3	0	0	0	581	2	2	0	0	NA	NA	NA	24	24	166	506	165	83	350	148	3	8	0	0.018	0.016	0
.	19.01.15-19.14.08-1-209377	34	1	1	0	0	0	0	0	0	0	0	NA	NA	NA	10	6	163	493	163	0	0	0	0	4	0	0	0.008	0
.	19.01.15-19.14.09-1-209378	32	1	1	0	0	0	0	0	0	0	0	NA	NA	NA	11	10	164	495	164	0	0	0	0	0	1	0	0	0.006
.	19.01.15-19.14.11-1-209379	154	5	5	1	0	1	613	4	4	0	0	NA	NA	NA	42	61	174	527	173	87	369	157	0	8	9	0	0.015	0.052
.	19.01.15-19.14.16-1-209403	63	3	3	2	0	2	581	2	2	0	0	NA	NA	NA	17	25	170	503	165	84	347	150	2	1	0	0.012	0.002	0
.	19.01.15-19.14.17-1-209404	216	19	19	6	0	5	616	17	17	0	0	NA	NA	NA	61	67	176	527	177	89	368	159	16	43	1	0.091	0.082	0.006
.	19.01.15-19.14.18-1-209405	61	2	2	0	0	0	295	1	1	0	0	NA	NA	NA	20	13	164	495	167	41	180	74	0	2	0	0	0.004	0
.	19.01.15-19.14.18-1-209406	120	12	12	1	0	1	578	11	11	0	0	NA	NA	NA	34	23	166	503	167	81	347	150	12	14	6	0.072	0.028	0.036
.	19.01.15-19.14.27-1-209410	328	20	20	8	0	6	640	18	18	0	0	NA	NA	NA	100	98	180	548	183	91	388	161	9	56	8	0.05	0.102	0.044
.	19.01.15-19.14.31-1-209411	94	9	9	1	0	0	595	7	7	0	0	NA	NA	NA	30	45	175	516	167	89	354	152	4	15	4	0.023	0.029	0.024
.	19.01.15-19.14.32-1-209413	33	1	1	0	0	0	0	0	0	0	0	NA	NA	NA	8	8	164	494	163	0	0	0	0	0	3	0	0	0.018
.	19.01.15-19.14.33-1-209414	146	6	6	2	0	1	606	5	5	0	0	NA	NA	NA	50	61	178	518	178	90	358	158	8	10	0	0.045	0.019	0
.	19.01.15-19.14.35-1-209430	59	3	3	0	0	0	51	2	2	0	0	NA	NA	NA	20	11	165	496	163	6	28	17	0	5	0	0	0.01	0
.	19.01.15-19.14.40-1-209431	209	14	14	5	0	4	605	12	12	0	0	NA	NA	NA	75	65	175	529	174	91	365	149	19	40	5	0.109	0.076	0.029
.	19.01.15-19.14.49-1-209449	61	2	2	0	0	0	99	0	0	0	0	NA	NA	NA	19	19	166	499	167	14	57	28	6	5	0	0.036	0.01	0
.	19.01.15-19.14.49-1-209450	186	21	21	6	0	4	602	19	19	0	0	NA	NA	NA	54	54	173	515	179	89	354	159	22	42	3	0.127	0.082	0.017
.	19.01.15-19.14.49-1-209463	178	13	13	1	0	0	610	12	12	0	0	NA	NA	NA	66	64	172	532	173	88	368	154	17	28	0	0.099	0.053	0
.	19.01.15-19.14.51-1-209470	296	54	54	17	0	9	627	47	47	0	0	NA	NA	NA	71	78	176	535	180	91	376	160	48	138	14	0.273	0.258	0.078
.	19.01.15-19.14.57-1-209475	144	12	12	3	0	3	595	11	11	0	0	NA	NA	NA	35	45	169	518	171	86	357	152	0	25	4	0	0.048	0.023
.	19.01.15-19.15.00-1-209482	205	19	19	8	0	6	607	17	17	0	0	NA	NA	NA	55	59	182	516	174	95	356	156	33	33	9	0.181	0.064	0.052
.	19.01.15-19.15.01-1-209484	180	20	20	7	0	7	598	16	16	0	0	NA	NA	NA	54	51	172	521	171	86	359	153	11	40	3	0.064	0.077	0.018
.	19.01.15-19.15.09-1-209494	206	33	33	11	0	6	617	30	30	0	0	NA	NA	NA	54	68	178	524	179	92	363	162	35	79	0	0.197	0.151	0
.	19.01.15-19.15.10-1-209495	209	21	21	7	0	5	617	17	17	0	0	NA	NA	NA	67	67	184	522	174	96	364	157	11	45	11	0.06	0.086	0.063
.	19.01.15-19.15.18-1-209500	92	4	4	3	0	3	585	3	3	0	0	NA	NA	NA	38	37	173	512	165	86	352	147	0	15	2	0	0.029	0.012
.	19.01.15-19.15.19-1-209501	255	42	42	9	0	9	624	37	37	0	0	NA	NA	NA	66	79	175	543	174	89	379	156	30	95	2	0.171	0.175	0.011
.	19.01.15-19.15.23-1-209508	90	6	6	4	0	4	583	5	5	0	0	NA	NA	NA	31	25	168	505	165	84	349	150	0	23	0	0	0.046	0
.	19.01.15-19.15.33-1-209546	147	12	12	1	0	1	596	11	11	0	0	NA	NA	NA	30	47	177	514	169	88	358	150	9	22	3	0.051	0.043	0.018
.	19.01.15-19.15.34-1-209547	37	1	1	0	0	0	0	0	0	0	0	NA	NA	NA	18	6	163	492	164	0	0	0	0	0	0	0	0	0
.	19.01.15-19.15.37-1-209566	62	2	2	0	0	0	575	1	1	0	0	NA	NA	NA	28	22	165	506	164	81	350	144	0	9	1	0	0.018	0.006
.	19.01.15-19.15.55-1-209567	341	43	43	6	0	5	629	37	37	0	0	NA	NA	NA	104	85	177	543	178	87	382	160	34	119	8	0.192	0.219	0.045
.	19.01.15-19.15.56-1-209569	200	20	20	3	0	3	618	17	17	0	0	NA	NA	NA	70	66	179	524	176	94	365	159	28	49	7	0.156	0.094	0.04
.	19.01.15-19.16.04-1-209578	267	37	37	11	0	8	630	36	36	0	0	NA	NA	NA	96	80	176	539	178	91	380	159	47	89	14	0.267	0.165	0.079
.	19.01.15-19.16.16-1-209593	85	5	5	1	0	1	573	4	4	0	0	NA	NA	NA	34	24	165	504	168	82	345	146	0	14	0	0	0.028	0
.	19.01.15-19.16.17-1-209594	87	6	6	0	0	0	582	5	5	0	0	NA	NA	NA	28	23	167	502	167	85	348	149	6	11	3	0.036	0.022	0.018
.	19.01.15-19.16.29-1-209625	66	2	2	3	0	2	579	1	1	0	0	NA	NA	NA	28	29	171	502	169	87	342	150	1	0	1	0.006	0	0.006
.	19.01.15-19.16.31-1-209644	120	4	4	1	0	1	582	3	3	0	0	NA	NA	NA	41	37	167	512	171	84	346	152	5	10	0	0.03	0.02	0
.	19.01.15-19.16.32-1-209645	290	25	25	6	0	4	612	20	20	0	0	NA	NA	NA	89	73	182	530	174	90	366	156	31	60	0	0.17	0.113	0
.	19.01.15-19.16.35-1-209661	60	2	2	0	0	0	577	1	1	0	0	NA	NA	NA	22	23	167	501	168	86	344	147	0	1	3	0	0.002	0.018
.	19.01.15-19.16.38-1-209662	189	7	7	3	0	1	595	5	5	0	0	NA	NA	NA	71	49	172	518	172	83	359	153	4	18	0	0.023	0.035	0
.	19.01.15-19.16.46-1-209663	32	1	1	1	0	1	0	0	0	0	0	NA	NA	NA	8	7	164	493	163	0	0	0	0	2	0	0	0.004	0
.	19.01.15-19.16.48-1-209664	65	2	2	0	0	0	576	1	1	0	0	NA	NA	NA	22	23	168	503	165	83	343	150	0	3	0	0	0.006	0
.	19.01.15-19.16.48-1-209665	118	8	8	1	0	0	587	7	7	0	0	NA	NA	NA	41	38	174	507	170	88	349	150	7	14	4	0.04	0.028	0.024
.	19.01.15-19.16.54-1-209666	179	35	35	12	0	6	594	30	30	0	0	NA	NA	NA	61	53	180	510	176	94	345	155	30	89	7	0.167	0.175	0.04
.	19.01.15-19.16.56-1-209668	123	17	17	4	0	3	580	14	14	0	0	NA	NA	NA	47	29	167	504	171	82	348	150	22	27	11	0.132	0.054	0.064
.	19.01.15-19.17.02-1-209676	87	4	4	0	0	0	588	3	3	0	0	NA	NA	NA	31	27	169	501	170	85	349	154	0	17	0	0	0.034	0
.	19.01.15-19.17.13-1-209684	119	19	19	8	0	7	592	18	18	0	0	NA	NA	NA	46	45	168	521	169	82	359	151	22	34	6	0.131	0.065	0.036
.	19.01.15-19.17.26-1-209690	142	13	13	3	0	2	590	12	12	0	0	NA	NA	NA	55	43	168	519	169	82	359	149	1	22	9	0.006	0.042	0.053
.	19.01.15-19.17.28-1-209693	232	22	22	5	0	4	617	20	20	0	0	NA	NA	NA	74	76	177	532	180	93	364	160	50	32	5	0.282	0.06	0.028
.	19.01.15-19.17.34-1-209722	65	2	2	2	0	2	568	1	1	0	0	NA	NA	NA	33	20	166	500	167	80	340	148	0	5	6	0	0.01	0.036
.	19.01.15-19.17.39-1-209726	88	5	5	1	0	1	579	4	4	0	0	NA	NA	NA	17	25	168	502	168	86	344	149	10	10	0	0.06	0.02	0
.	19.01.15-19.17.39-1-209727	334	51	51	7	0	7	633	48	48	0	0	NA	NA	NA	104	94	183	542	182	94	377	162	48	123	16	0.262	0.227	0.088
.	19.01.15-19.17.42-1-209734	120	10	10	2	0	2	586	8	8	0	0	NA	NA	NA	39	38	171	509	171	86	350	150	7	21	3	0.041	0.041	0.018
.	19.01.15-19.17.48-1-209755	123	6	6	2	0	1	575	5	5	0	0	NA	NA	NA	34	22	166	502	167	80	348	147	4	12	2	0.024	0.024	0.012
.	19.01.15-19.17.54-1-209757	59	2	2	1	0	1	97	1	1	0	0	NA	NA	NA	20	13	165	497	164	17	55	25	0	0	1	0	0	0.006
.	19.01.15-19.17.54-1-209758	117	13	13	2	0	2	589	11	11	0	0	NA	NA	NA	38	40	176	507	170	90	350	149	16	22	3	0.091	0.043	0.018
.	19.01.15-19.18.00-1-209764	318	52	52	19	0	12	629	49	49	0	0	NA	NA	NA	86	80	176	534	183	94	371	164	73	118	19	0.415	0.221	0.104
.	19.01.15-19.18.01-1-209766	64	4	4	1	0	1	581	3	3	0	0	NA	NA	NA	24	26	167	504	168	82	349	150	8	10	4	0.048	0.02	0.024
.	19.01.15-19.18.02-1-209769	63	4	4	1	0	0	573	3	3	0	0	NA	NA	NA	22	20	165	502	166	81	346	146	6	2	6	0.036	0.004	0.036
.	19.01.15-19.18.04-1-209771	32	1	1	0	0	0	0	0	0	0	0	NA	NA	NA	5	8	164	493	164	0	0	0	0	4	0	0	0.008	0
.	19.01.15-19.18.07-1-209775	152	38	38	11	0	7	588	32	32	0	0	NA	NA	NA	59	49	170	521	171	84	354	150	19	81	7	0.112	0.155	0.041
.	19.01.15-19.18.07-1-209776	114	5	5	1	0	1	591	4	4	0	0	NA	NA	NA	30	32	172	506	167	89	352	150	4	5	5	0.023	0.01	0.03
.	19.01.15-19.18.07-1-209777	326	29	29	6	0	3	630	25	25	0	0	NA	NA	NA	120	91	179	540	185	90	375	165	24	109	1	0.134	0.202	0.005
.	19.01.15-19.18.16-1-209787	180	16	16	8	0	6	617	12	12	0	0	NA	NA	NA	51	66	174	534	171	89	374	154	21	35	2	0.121	0.066	0.012
.	19.01.15-19.18.17-1-209794	36	1	1	0	0	0	0	0	0	0	0	NA	NA	NA	12	16	166	498	165	0	0	0	0	1	0	0	0.002	0
.	19.01.15-19.18.20-1-209798	175	26	26	5	0	4	610	25	25	0	0	NA	NA	NA	57	63	176	524	176	88	366	156	26	41	2	0.148	0.078	0.011
.	19.01.15-19.18.20-1-209799	234	14	14	3	0	3	637	11	11	0	0	NA	NA	NA	73	88	179	544	178	96	383	158	29	24	1	0.162	0.044	0.006
.	19.01.15-19.18.22-1-209824	90	3	3	1	0	1	581	2	2	0	0	NA	NA	NA	12	23	166	504	166	83	350	148	1	1	3	0.006	0.002	0.018
.	19.01.15-19.18.35-1-209848	425	26	26	5	0	4	660	25	25	0	0	NA	NA	NA	123	104	193	544	180	108	388	164	23	75	1	0.119	0.138	0.006
.	19.01.15-19.18.46-1-209852	184	10	10	3	0	3	600	9	9	0	0	NA	NA	NA	59	54	174	523	170	87	360	153	4	21	3	0.023	0.04	0.018
.	19.01.15-19.18.54-1-209862	213	52	52	19	0	13	629	49	49	0	0	NA	NA	NA	66	81	184	531	179	98	369	162	92	105	17	0.5	0.198	0.095
.	19.01.15-19.18.56-1-209864	89	3	3	1	0	1	580	2	2	0	0	NA	NA	NA	19	27	169	501	170	85	345	150	0	3	9	0	0.006	0.053
.	19.01.15-19.18.59-1-209869	145	10	10	3	0	2	593	8	8	0	0	NA	NA	NA	37	41	171	516	167	86	360	147	11	26	0	0.064	0.05	0
.	19.01.15-19.18.59-1-209876	87	4	4	2	0	2	580	3	3	0	0	NA	NA	NA	25	24	168	502	167	82	347	151	7	4	1	0.042	0.008	0.006
.	19.01.15-19.19.05-1-209901	32	1	1	0	0	0	0	0	0	0	0	NA	NA	NA	10	6	166	490	163	0	0	0	0	0	0	0	0	0
.	19.01.15-19.19.07-1-209904	62	2	2	1	0	1	582	1	1	0	0	NA	NA	NA	26	35	172	509	167	83	348	151	2	8	0	0.012	0.016	0
.	19.01.15-19.19.07-1-209905	96	4	4	1	0	1	577	2	2	0	0	NA	NA	NA	26	25	167	505	166	84	347	146	0	7	0	0	0.014	0
.	19.01.15-19.19.13-1-209908	66	3	3	0	0	0	580	1	1	0	0	NA	NA	NA	19	28	169	505	167	83	348	149	0	15	6	0	0.03	0.036
.	19.01.15-19.19.14-1-209909	91	4	4	1	0	1	577	3	3	0	0	NA	NA	NA	27	29	169	507	166	82	347	148	0	11	0	0	0.022	0
.	19.01.15-19.19.19-1-209915	151	14	14	5	0	3	587	12	12	0	0	NA	NA	NA	37	32	165	511	169	82	355	150	13	34	1	0.079	0.067	0.006
.	19.01.15-19.19.22-1-209916	146	20	20	4	0	4	587	17	17	0	0	NA	NA	NA	56	40	174	508	171	89	346	152	22	31	3	0.126	0.061	0.018
.	19.01.15-19.19.22-1-209917	248	27	27	7	0	6	615	24	24	0	0	NA	NA	NA	56	71	176	536	172	90	372	153	22	69	7	0.125	0.129	0.041
.	19.01.15-19.19.23-1-209918	290	29	29	11	0	8	654	25	25	0	0	NA	NA	NA	76	109	183	554	185	97	392	165	24	96	1	0.131	0.173	0.005
.	19.01.15-19.19.25-1-209919	90	3	3	1	0	1	565	2	2	0	0	NA	NA	NA	29	18	166	499	166	81	338	146	0	6	0	0	0.012	0
.	19.01.15-19.19.28-1-209920	150	13	13	2	0	2	603	12	12	0	0	NA	NA	NA	34	57	177	519	174	90	360	153	13	13	7	0.073	0.025	0.04
.	19.01.15-19.19.28-1-209921	30	1	1	0	0	0	0	0	0	0	0	NA	NA	NA	13	11	166	494	164	0	0	0	0	2	0	0	0.004	0
.	19.01.15-19.19.31-1-209929	95	3	3	1	0	0	579	2	2	0	0	NA	NA	NA	30	25	167	505	166	83	348	148	0	5	1	0	0.01	0.006
.	19.01.15-19.19.38-1-209954	86	3	3	0	0	0	573	2	2	0	0	NA	NA	NA	30	23	166	501	169	80	346	147	3	4	3	0.018	0.008	0.018
.	19.01.15-19.19.44-1-209979	62	2	2	1	0	1	497	1	1	0	0	NA	NA	NA	13	31	170	507	167	73	292	132	0	4	0	0	0.008	0
.	19.01.15-19.19.46-1-209980	265	47	47	12	0	8	637	44	44	0	0	NA	NA	NA	79	90	175	550	178	88	388	161	63	108	15	0.36	0.196	0.084
.	19.01.15-19.19.52-1-209982	335	41	41	12	0	11	630	39	39	0	0	NA	NA	NA	107	82	184	529	182	98	370	162	57	68	17	0.31	0.129	0.093
.	19.01.15-19.19.53-1-209983	402	38	38	8	0	8	658	35	35	0	0	NA	NA	NA	117	114	185	557	185	100	394	164	61	76	6	0.33	0.136	0.032
.	19.01.15-19.19.53-1-209984	62	2	2	0	0	0	575	1	1	0	0	NA	NA	NA	37	26	170	504	165	84	343	148	0	5	0	0	0.01	0
.	19.01.15-19.19.57-1-209988	266	23	23	6	0	5	624	19	19	0	0	NA	NA	NA	71	83	182	535	179	96	368	160	27	36	0	0.148	0.067	0
.	19.01.15-19.20.03-1-210001	174	13	13	3	0	2	597	9	9	0	0	NA	NA	NA	65	57	179	520	171	87	362	148	12	27	6	0.067	0.052	0.035
.	19.01.15-19.20.05-1-210005	57	2	2	1	0	1	99	1	1	0	0	NA	NA	NA	12	22	168	501	166	19	49	31	0	3	0	0	0.006	0
.	19.01.15-19.20.07-1-210008	124	19	19	6	0	6	593	18	18	0	0	NA	NA	NA	38	42	176	509	170	89	354	150	9	29	9	0.051	0.057	0.053
.	19.01.15-19.20.16-1-210013	153	11	11	3	0	2	592	10	10	0	0	NA	NA	NA	39	36	171	510	168	88	355	149	5	21	3	0.029	0.041	0.018
.	19.01.15-19.20.18-1-210023	272	23	23	8	0	5	631	17	17	0	0	NA	NA	NA	94	92	181	538	186	95	369	167	25	66	4	0.138	0.123	0.022
.	19.01.15-19.20.49-1-210070	88	6	6	2	0	2	576	5	5	0	0	NA	NA	NA	40	33	170	503	173	82	344	150	12	13	0	0.071	0.026	0
.	19.01.15-19.20.50-1-210071	63	2	2	1	0	1	152	1	1	0	0	NA	NA	NA	18	13	167	495	164	22	92	38	0	2	0	0	0.004	0
.	19.01.15-19.20.54-1-210072	215	20	20	8	0	8	598	17	17	0	0	NA	NA	NA	60	57	173	526	171	87	361	150	15	40	11	0.087	0.076	0.064
.	19.01.15-19.20.58-1-210076	233	25	25	11	0	9	619	21	21	0	0	NA	NA	NA	58	69	183	523	176	97	366	156	25	53	3	0.137	0.101	0.017
.	19.01.15-19.20.59-1-210080	326	71	71	21	0	14	637	68	68	0	0	NA	NA	NA	84	93	172	552	182	88	387	162	80	177	7	0.465	0.321	0.038
.	19.01.15-19.21.00-1-210083	95	6	6	3	0	3	586	5	5	0	0	NA	NA	NA	33	33	172	503	171	88	346	152	18	16	0	0.105	0.032	0
.	19.01.15-19.21.05-1-210099	91	4	4	4	0	3	582	2	2	0	0	NA	NA	NA	37	31	168	508	168	80	353	149	4	10	0	0.024	0.02	0
.	19.01.15-19.21.07-1-210102	223	20	20	7	0	6	615	19	19	0	0	NA	NA	NA	86	76	185	526	178	96	363	156	21	48	2	0.114	0.091	0.011
.	19.01.15-19.21.07-1-210103	122	6	6	1	0	0	592	5	5	0	0	NA	NA	NA	44	38	169	513	169	84	355	153	1	15	0	0.006	0.029	0
.	19.01.15-19.21.16-1-210138	80	5	5	1	0	0	574	4	4	0	0	NA	NA	NA	30	25	171	499	168	84	346	144	3	8	6	0.018	0.016	0.036
.	19.01.15-19.21.21-1-210142	287	36	36	11	0	9	639	30	30	0	0	NA	NA	NA	67	88	181	538	182	97	379	163	50	91	8	0.276	0.169	0.044
.	19.01.15-19.21.21-1-210143	86	4	4	3	0	2	573	3	3	0	0	NA	NA	NA	38	19	167	499	166	81	342	150	5	12	4	0.03	0.024	0.024
.	19.01.15-19.21.26-1-210146	126	15	15	5	0	4	589	13	13	0	0	NA	NA	NA	52	40	168	515	170	82	352	155	25	20	3	0.149	0.039	0.018
.	19.01.15-19.21.28-1-210147	236	43	43	13	0	7	617	40	40	0	0	NA	NA	NA	78	76	177	534	178	92	368	157	72	93	2	0.407	0.174	0.011
.	19.01.15-19.21.34-1-210170	91	4	4	2	0	2	579	3	3	0	0	NA	NA	NA	29	24	168	503	166	83	349	147	9	19	0	0.054	0.038	0
.	19.01.15-19.21.38-1-210171	182	29	29	8	0	6	591	27	27	0	0	NA	NA	NA	45	37	167	514	169	82	357	152	38	57	8	0.228	0.111	0.047
.	19.01.15-19.21.39-1-210173	157	25	25	4	0	3	603	22	22	0	0	NA	NA	NA	45	55	176	514	178	90	357	156	28	40	15	0.159	0.078	0.084
.	19.01.15-19.21.42-1-210174	38	1	1	0	0	0	0	0	0	0	0	NA	NA	NA	6	15	166	493	169	0	0	0	0	0	1	0	0	0.006
.	19.01.15-19.21.45-1-210186	121	6	6	2	0	0	585	5	5	0	0	NA	NA	NA	42	36	171	507	171	87	347	151	8	6	6	0.047	0.012	0.035
.	19.01.15-19.21.50-1-210212	123	9	9	0	0	0	586	6	6	0	0	NA	NA	NA	42	38	167	509	175	81	350	155	18	14	0	0.108	0.028	0
.	19.01.15-19.21.52-1-210214	64	3	3	1	0	0	572	2	2	0	0	NA	NA	NA	19	13	167	492	167	83	339	150	3	11	0	0.018	0.022	0
.	19.01.15-19.22.04-1-210224	89	8	8	0	0	0	576	6	6	0	0	NA	NA	NA	23	21	166	503	165	84	343	149	9	21	0	0.054	0.042	0
.	19.01.15-19.22.05-1-210227	64	3	3	0	0	0	399	1	1	0	0	NA	NA	NA	20	14	168	496	163	55	247	97	0	8	0	0	0.016	0
.	19.01.15-19.22.09-1-210229	37	1	1	0	0	0	0	0	0	0	0	NA	NA	NA	15	9	165	494	163	0	0	0	1	0	0	0.006	0	0
.	19.01.15-19.22.11-1-210231	188	17	17	3	0	2	605	16	16	0	0	NA	NA	NA	54	57	179	518	173	91	361	153	13	22	5	0.073	0.042	0.029
.	19.01.15-19.22.16-1-210235	147	13	13	6	0	6	600	12	12	0	0	NA	NA	NA	48	45	171	518	169	88	362	150	16	23	15	0.094	0.044	0.089
.	19.01.15-19.22.17-1-210236	180	30	30	8	0	5	598	28	28	0	0	NA	NA	NA	49	51	173	520	171	87	360	151	36	82	4	0.208	0.158	0.023
.	19.01.15-19.22.19-1-210238	173	23	23	8	0	7	602	21	21	0	0	NA	NA	NA	50	44	173	512	172	90	357	155	18	55	4	0.104	0.107	0.023
.	19.01.15-19.22.24-1-210242	273	31	31	11	0	8	633	30	30	0	0	NA	NA	NA	82	86	182	535	182	93	377	163	41	42	22	0.225	0.079	0.121
.	19.01.15-19.22.24-1-210246	151	9	9	3	0	3	593	8	8	0	0	NA	NA	NA	38	43	177	509	170	90	353	150	9	24	0	0.051	0.047	0
.	19.01.15-19.22.26-1-210253	122	4	4	1	0	1	596	3	3	0	0	NA	NA	NA	38	42	173	511	171	90	353	153	9	8	0	0.052	0.016	0
.	19.01.15-19.22.30-1-210263	90	8	8	1	0	0	575	6	6	0	0	NA	NA	NA	37	28	167	507	167	81	345	149	8	8	0	0.048	0.016	0
.	19.01.15-19.22.39-1-210297	120	4	4	0	0	0	575	3	3	0	0	NA	NA	NA	29	22	167	502	166	82	345	148	0	10	3	0	0.02	0.018
.	19.01.15-19.22.40-1-210298	121	7	7	2	0	1	582	6	6	0	0	NA	NA	NA	52	34	173	506	168	86	348	148	2	23	2	0.012	0.045	0.012
.	19.01.15-19.22.41-1-210299	117	13	13	4	0	4	578	10	10	0	0	NA	NA	NA	56	43	173	514	169	81	352	145	4	15	14	0.023	0.029	0.083
.	19.01.15-19.22.47-1-210300	93	7	7	2	0	1	577	6	6	0	0	NA	NA	NA	32	25	171	497	170	85	342	150	1	14	0	0.006	0.028	0
.	19.01.15-19.22.48-1-210301	148	17	17	6	0	6	594	14	14	0	0	NA	NA	NA	37	38	166	519	166	81	364	149	6	37	4	0.036	0.071	0.024
.	19.01.15-19.22.54-1-210302	115	8	8	2	0	2	589	7	7	0	0	NA	NA	NA	49	43	170	510	176	86	345	158	4	13	3	0.024	0.025	0.017
.	19.01.15-19.22.59-1-210307	176	19	19	1	0	1	613	17	17	0	0	NA	NA	NA	39	63	177	524	175	93	361	159	0	49	3	0	0.094	0.017
.	19.01.15-19.22.59-1-210308	123	17	17	5	0	3	590	15	15	0	0	NA	NA	NA	36	41	172	512	170	85	352	153	25	44	1	0.145	0.086	0.006
.	19.01.15-19.23.05-1-210316	96	11	11	4	0	4	592	8	8	0	0	NA	NA	NA	30	40	172	511	170	87	353	152	14	19	4	0.081	0.037	0.024
.	19.01.15-19.23.05-1-210318	61	2	2	0	0	0	577	0	0	0	0	NA	NA	NA	19	28	168	508	165	81	349	147	0	7	0	0	0.014	0
.	19.01.15-19.23.08-1-210330	91	6	6	1	0	1	581	5	5	0	0	NA	NA	NA	21	28	166	505	170	80	347	154	11	5	2	0.066	0.01	0.012
.	19.01.15-19.23.13-1-210357	96	10	10	3	0	2	578	9	9	0	0	NA	NA	NA	22	25	165	506	167	83	348	147	6	2	9	0.036	0.004	0.054
.	19.01.15-19.23.17-1-210361	172	20	20	1	0	1	595	16	16	0	0	NA	NA	NA	65	55	178	516	174	89	355	151	11	29	8	0.062	0.056	0.046
.	19.01.15-19.23.18-1-210362	33	1	1	0	0	0	0	0	0	0	0	NA	NA	NA	10	13	166	495	165	0	0	0	0	1	0	0	0.002	0
.	19.01.15-19.23.20-1-210366	63	3	3	1	0	1	575	2	2	0	0	NA	NA	NA	23	25	166	504	168	82	344	149	0	10	0	0	0.02	0
.	19.01.15-19.23.21-1-210367	147	10	10	4	0	3	599	8	8	0	0	NA	NA	NA	51	49	174	518	170	89	359	151	11	33	4	0.063	0.064	0.024
.	19.01.15-19.23.28-1-210369	86	8	8	2	0	2	585	7	7	0	0	NA	NA	NA	26	34	170	509	168	83	353	149	1	18	2	0.006	0.035	0.012
.	19.01.15-19.23.30-1-210370	206	9	9	2	0	2	607	8	8	0	0	NA	NA	NA	73	58	175	522	174	91	364	152	3	22	0	0.017	0.042	0
.	19.01.15-19.23.31-1-210371	149	9	9	3	0	3	603	8	8	0	0	NA	NA	NA	35	49	168	523	171	86	363	154	24	8	4	0.143	0.015	0.023
.	19.01.15-19.23.32-1-210372	283	19	19	6	0	4	622	17	17	0	0	NA	NA	NA	99	77	180	532	178	94	370	158	32	31	10	0.178	0.058	0.056
.	19.01.15-19.23.32-1-210388	207	30	30	8	0	8	619	25	25	0	0	NA	NA	NA	49	69	182	527	173	95	370	154	34	70	11	0.187	0.133	0.064
.	19.01.15-19.23.34-1-210396	153	21	21	6	0	3	579	19	19	0	0	NA	NA	NA	52	32	169	511	165	84	350	145	8	48	2	0.047	0.094	0.012
.	19.01.15-19.23.43-1-210402	89	8	8	0	0	0	577	6	6	0	0	NA	NA	NA	22	22	168	501	166	85	344	148	6	8	4	0.036	0.016	0.024
.	19.01.15-19.23.45-1-210411	125	6	6	3	0	2	588	5	5	0	0	NA	NA	NA	41	35	167	510	171	83	351	154	3	23	4	0.018	0.045	0.023
.	19.01.15-19.23.47-1-210412	62	2	2	0	0	0	574	0	0	0	0	NA	NA	NA	25	22	167	503	165	84	343	147	0	4	0	0	0.008	0
.	19.01.15-19.23.52-1-210420	152	20	20	6	0	4	593	17	17	0	0	NA	NA	NA	48	44	171	518	168	85	358	150	12	44	7	0.07	0.085	0.042
.	19.01.15-19.23.55-1-210440	231	24	24	5	0	4	615	22	22	0	0	NA	NA	NA	71	70	177	528	178	91	368	156	38	49	6	0.215	0.093	0.034
.	19.01.15-19.23.59-1-210445	91	6	6	2	0	2	579	5	5	0	0	NA	NA	NA	23	24	170	503	164	88	344	147	4	8	1	0.024	0.016	0.006
.	19.01.15-19.24.03-1-210451	64	2	2	0	0	0	448	0	0	0	0	NA	NA	NA	17	18	167	498	166	64	265	119	0	2	1	0	0.004	0.006
.	19.01.15-19.24.06-1-210455	119	9	9	1	0	1	586	7	7	0	0	NA	NA	NA	29	34	166	512	169	84	351	151	3	20	0	0.018	0.039	0
.	19.01.15-19.24.12-1-210459	60	3	3	0	0	0	576	2	2	0	0	NA	NA	NA	19	21	169	497	168	84	340	152	1	7	0	0.006	0.014	0
.	19.01.15-19.24.14-1-210464	35	1	1	1	0	1	0	0	0	0	0	NA	NA	NA	7	15	166	498	164	0	0	0	0	3	0	0	0.006	0
.	19.01.15-19.24.15-1-210465	31	1	1	1	0	1	0	0	0	0	0	NA	NA	NA	6	6	163	494	162	0	0	0	0	0	1	0	0	0.006
.	19.01.15-19.24.17-1-210467	298	83	83	19	0	15	622	76	76	0	0	NA	NA	NA	96	77	179	528	183	92	366	164	70	157	24	0.391	0.297	0.131
.	19.01.15-19.24.17-1-210468	115	10	10	2	0	2	579	8	8	0	0	NA	NA	NA	40	29	167	506	169	82	348	149	1	8	13	0.006	0.016	0.077
.	19.01.15-19.24.17-1-210469	99	17	17	3	0	1	591	15	15	0	0	NA	NA	NA	35	41	168	515	171	80	356	155	27	16	1	0.161	0.031	0.006
.	19.01.15-19.24.20-1-210474	60	2	2	0	0	0	101	1	1	0	0	NA	NA	NA	22	12	166	491	168	16	56	29	0	4	0	0	0.008	0
.	19.01.15-19.24.22-1-210475	88	4	4	2	0	2	585	3	3	0	0	NA	NA	NA	27	31	169	505	170	84	349	152	4	7	0	0.024	0.014	0
.	19.01.15-19.24.25-1-210480	144	7	7	1	0	1	595	6	6	0	0	NA	NA	NA	42	40	171	508	174	87	350	158	15	10	3	0.088	0.02	0.017
.	19.01.15-19.24.26-1-210487	88	5	5	1	0	1	570	4	4	0	0	NA	NA	NA	23	19	167	499	166	84	339	147	7	7	2	0.042	0.014	0.012
.	19.01.15-19.24.27-1-210489	267	36	36	11	0	10	621	34	34	0	0	NA	NA	NA	77	71	175	528	181	92	367	162	32	68	11	0.183	0.129	0.061
.	19.01.15-19.24.37-1-210530	262	34	34	13	0	10	635	32	32	0	0	NA	NA	NA	92	78	176	533	182	93	378	164	24	97	5	0.136	0.182	0.027
.	19.01.15-19.24.38-1-210531	65	3	3	1	0	1	570	2	2	0	0	NA	NA	NA	24	25	168	503	167	82	340	148	3	5	0	0.018	0.01	0
.	19.01.15-19.24.38-1-210532	35	1	1	0	0	0	0	0	0	0	0	NA	NA	NA	9	4	164	490	163	0	0	0	0	0	0	0	0	0
.	19.01.15-19.24.41-1-210533	214	30	30	12	0	12	617	29	29	0	0	NA	NA	NA	67	75	181	532	175	91	370	156	43	81	9	0.238	0.152	0.051
.	19.01.15-19.24.42-1-210535	386	53	53	13	0	11	660	48	48	0	0	NA	NA	NA	104	116	193	557	179	108	395	157	80	93	15	0.415	0.167	0.084
.	19.01.15-19.24.44-1-210537	119	11	11	3	0	3	576	10	10	0	0	NA	NA	NA	30	21	169	499	166	82	345	149	7	23	0	0.041	0.046	0
.	19.01.15-19.24.46-1-210540	119	4	4	0	0	0	569	3	3	0	0	NA	NA	NA	37	24	168	502	167	79	341	149	4	4	0	0.024	0.008	0
.	19.01.15-19.24.53-1-210541	92	8	8	1	0	0	573	7	7	0	0	NA	NA	NA	25	21	168	501	165	86	346	141	4	12	0	0.024	0.024	0
.	19.01.15-19.25.01-1-210551	207	17	17	5	0	5	620	15	15	0	0	NA	NA	NA	54	75	179	534	175	93	372	155	26	42	3	0.145	0.079	0.017
.	19.01.15-19.25.05-1-210556	123	8	8	1	0	1	597	6	6	0	0	NA	NA	NA	28	44	174	514	169	88	358	151	7	4	8	0.04	0.008	0.047
.	19.01.15-19.25.10-1-210570	32	1	1	0	0	0	0	0	0	0	0	NA	NA	NA	4	7	164	493	163	0	0	0	0	5	0	0	0.01	0
.	19.01.15-19.25.12-1-210573	88	4	4	1	0	1	580	3	3	0	0	NA	NA	NA	25	29	169	506	167	85	349	146	2	10	0	0.012	0.02	0
.	19.01.15-19.25.16-1-210592	108	7	7	1	0	1	583	6	6	0	0	NA	NA	NA	26	26	169	503	167	85	346	152	4	11	0	0.024	0.022	0
.	19.01.15-19.25.25-1-210609	33	1	1	0	0	0	0	0	0	0	0	NA	NA	NA	7	5	164	492	162	0	0	0	0	5	0	0	0.01	0
.	19.01.15-19.25.28-1-210610	123	13	13	3	0	1	581	12	12	0	0	NA	NA	NA	48	32	169	510	166	84	348	149	20	35	0	0.118	0.069	0
.	19.01.15-19.25.30-1-210611	270	24	24	8	0	7	616	22	22	0	0	NA	NA	NA	62	62	175	520	180	92	361	163	33	48	0	0.189	0.092	0
.	19.01.15-19.25.30-1-210612	95	8	8	3	0	3	586	7	7	0	0	NA	NA	NA	33	33	175	505	166	92	344	150	6	16	0	0.034	0.032	0
.	19.01.15-19.25.34-1-210635	95	6	6	2	0	0	588	5	5	0	0	NA	NA	NA	34	36	172	507	170	88	352	148	1	10	4	0.006	0.02	0.024
.	19.01.15-19.25.34-1-210636	64	3	3	0	0	0	571	2	2	0	0	NA	NA	NA	31	21	168	501	165	82	346	143	2	5	0	0.012	0.01	0
.	19.01.15-19.25.35-1-210637	118	17	17	5	0	4	583	15	15	0	0	NA	NA	NA	42	31	171	506	167	87	347	149	11	46	5	0.064	0.091	0.03
.	19.01.15-19.25.50-1-210647	99	10	10	1	0	1	592	8	8	0	0	NA	NA	NA	33	38	173	511	167	87	356	149	10	10	7	0.058	0.02	0.042
.	19.01.15-19.25.53-1-210648	118	11	11	4	0	3	589	10	10	0	0	NA	NA	NA	40	40	172	515	166	84	353	152	16	15	7	0.093	0.029	0.042
.	19.01.15-19.25.55-1-210655	93	4	4	0	0	0	567	2	2	0	0	NA	NA	NA	48	24	164	506	167	80	340	147	2	13	0	0.012	0.026	0
.	19.01.15-19.25.57-1-210676	556	54	54	13	0	8	698	49	49	0	0	NA	NA	NA	156	154	196	576	195	111	411	176	92	110	10	0.469	0.191	0.051
.	19.01.15-19.26.01-1-210681	143	25	25	10	0	6	591	21	21	0	0	NA	NA	NA	51	41	175	513	166	89	356	146	38	34	5	0.217	0.066	0.03
.	19.01.15-19.26.06-1-210687	60	2	2	0	0	0	402	1	1	0	0	NA	NA	NA	18	14	166	497	164	61	240	101	0	7	0	0	0.014	0
.	19.01.15-19.26.12-1-210692	33	1	1	0	0	0	0	0	0	0	0	NA	NA	NA	8	10	164	497	162	0	0	0	0	1	0	0	0.002	0
.	19.01.15-19.26.12-1-210693	169	17	17	3	0	2	594	15	15	0	0	NA	NA	NA	51	47	171	519	170	84	359	151	29	48	2	0.17	0.092	0.012
.	19.01.15-19.26.14-1-210697	129	10	10	3	0	2	588	9	9	0	0	NA	NA	NA	45	41	173	510	171	85	351	152	22	10	3	0.127	0.02	0.018
.	19.01.15-19.26.15-1-210699	64	3	3	0	0	0	578	2	2	0	0	NA	NA	NA	19	25	169	503	166	83	345	150	5	2	0	0.03	0.004	0
.	19.01.15-19.26.17-1-210700	325	54	54	13	0	8	646	53	53	0	0	NA	NA	NA	99	98	182	542	187	97	382	167	75	99	5	0.412	0.183	0.027
.	19.01.15-19.26.18-1-210701	149	11	11	5	0	4	591	9	9	0	0	NA	NA	NA	45	46	169	515	175	85	351	155	14	23	7	0.083	0.045	0.04
.	19.01.15-19.26.18-1-210702	119	16	16	2	0	2	585	15	15	0	0	NA	NA	NA	51	34	173	507	167	89	349	147	16	20	0	0.092	0.039	0
.	19.01.15-19.26.30-1-210731	254	49	49	19	0	11	624	46	46	0	0	NA	NA	NA	80	68	174	529	178	91	371	162	75	115	13	0.431	0.217	0.073
.	19.01.15-19.26.36-1-210765	237	21	21	4	0	2	615	20	20	0	0	NA	NA	NA	70	66	176	525	178	92	363	160	51	41	12	0.29	0.078	0.067
.	19.01.15-19.26.45-1-210768	177	26	26	5	0	5	600	22	22	0	0	NA	NA	NA	61	55	172	525	171	85	361	154	13	55	4	0.076	0.105	0.023
.	19.01.15-19.26.49-1-210769	233	28	28	5	0	4	637	22	22	0	0	NA	NA	NA	61	84	182	534	181	96	378	163	55	57	5	0.302	0.107	0.028
.	19.01.15-19.26.51-1-210770	175	29	29	12	0	11	600	27	27	0	0	NA	NA	NA	51	48	172	518	171	86	359	155	43	63	9	0.25	0.122	0.053
.	19.01.15-19.26.52-1-210772	146	18	18	7	0	6	584	16	16	0	0	NA	NA	NA	37	44	172	516	169	84	354	146	7	27	6	0.041	0.052	0.036
.	19.01.15-19.27.22-1-210829	211	23	23	6	0	5	622	20	20	0	0	NA	NA	NA	63	70	173	532	178	88	376	158	13	64	0	0.075	0.12	0
.	19.01.15-19.27.28-1-210832	330	36	36	10	0	7	640	31	31	0	0	NA	NA	NA	87	96	195	538	176	104	379	157	50	67	21	0.256	0.125	0.119
.	19.01.15-19.27.30-1-210833	153	33	33	7	0	6	595	29	29	0	0	NA	NA	NA	47	46	172	518	169	86	357	152	29	67	6	0.169	0.129	0.036
.	19.01.15-19.27.41-1-210857	35	1	1	1	0	1	0	0	0	0	0	NA	NA	NA	14	9	163	494	165	0	0	0	0	1	0	0	0.002	0
.	19.01.15-19.27.44-1-210859	357	58	58	25	0	16	635	51	51	0	0	NA	NA	NA	94	92	189	543	173	101	381	153	52	119	48	0.275	0.219	0.277
.	19.01.15-19.27.47-1-210860	62	3	3	1	0	1	583	2	2	0	0	NA	NA	NA	23	33	170	509	167	85	351	147	0	3	4	0	0.006	0.024
.	19.01.15-19.27.48-1-210861	35	1	1	1	0	1	0	0	0	0	0	NA	NA	NA	11	11	166	496	162	0	0	0	0	0	2	0	0	0.012
.	19.01.15-19.27.49-1-210862	243	56	56	20	0	14	623	53	53	0	0	NA	NA	NA	77	82	179	538	178	94	366	163	41	154	7	0.229	0.286	0.039
.	19.01.15-19.27.51-1-210863	115	6	6	0	0	0	592	5	5	0	0	NA	NA	NA	32	39	169	511	172	86	351	155	2	14	0	0.012	0.027	0
.	19.01.15-19.28.00-1-210888	198	27	27	7	0	6	597	23	23	0	0	NA	NA	NA	73	52	168	523	174	82	358	157	34	43	5	0.202	0.082	0.029
.	19.01.15-19.28.01-1-210906	122	6	6	2	0	2	580	4	4	0	0	NA	NA	NA	31	29	172	503	167	87	344	149	4	17	0	0.023	0.034	0
.	19.01.15-19.28.02-1-210911	357	40	40	13	0	8	649	38	38	0	0	NA	NA	NA	111	107	186	552	182	102	385	162	44	93	7	0.237	0.168	0.038
.	19.01.15-19.28.08-1-210917	143	14	14	5	0	5	590	12	12	0	0	NA	NA	NA	38	38	171	510	170	85	353	152	3	17	9	0.018	0.033	0.053
.	19.01.15-19.28.21-1-210928	300	40	40	13	0	10	627	36	36	0	0	NA	NA	NA	85	79	178	531	183	90	375	162	37	64	11	0.208	0.121	0.06
.	19.01.15-19.28.28-1-210943	63	3	3	0	0	0	568	2	2	0	0	NA	NA	NA	28	18	169	496	166	82	338	148	1	0	8	0.006	0	0.048
.	19.01.15-19.28.34-1-210974	207	50	50	11	0	6	603	45	45	0	0	NA	NA	NA	68	61	167	524	183	81	358	164	72	100	0	0.431	0.191	0
.	19.01.15-19.28.34-1-210975	37	1	1	1	0	1	0	0	0	0	0	NA	NA	NA	4	13	168	494	164	0	0	0	0	0	0	0	0	0
.	19.01.15-19.28.40-1-211001	32	1	1	0	0	0	0	0	0	0	0	NA	NA	NA	5	9	164	493	165	0	0	0	2	0	0	0.012	0	0
.	19.01.15-19.28.40-1-211005	234	20	20	8	0	4	616	18	18	0	0	NA	NA	NA	79	72	176	531	178	92	365	159	40	49	2	0.227	0.092	0.011
.	19.01.15-19.28.42-1-211006	198	21	21	3	0	3	610	18	18	0	0	NA	NA	NA	65	66	175	533	171	87	370	153	27	20	6	0.154	0.038	0.035
.	19.01.15-19.28.47-1-211009	377	23	23	6	0	4	657	20	20	0	0	NA	NA	NA	106	107	187	548	185	99	390	168	39	89	2	0.209	0.162	0.011
.	19.01.15-19.29.08-1-211035	186	44	44	6	0	5	588	42	42	0	0	NA	NA	NA	50	44	173	515	169	87	356	145	28	86	21	0.162	0.167	0.124
.	19.01.15-19.29.11-1-211036	35	1	1	1	0	1	0	0	0	0	0	NA	NA	NA	11	13	166	497	163	0	0	0	0	0	0	0	0	0
.	19.01.15-19.29.17-1-211041	88	3	3	0	0	0	575	2	2	0	0	NA	NA	NA	24	24	168	505	164	81	345	149	3	7	0	0.018	0.014	0
.	19.01.15-19.29.19-1-211042	94	4	4	0	0	0	577	3	3	0	0	NA	NA	NA	33	33	173	505	168	86	342	149	0	11	2	0	0.022	0.012
.	19.01.15-19.29.21-1-211046	147	12	12	3	0	2	596	10	10	0	0	NA	NA	NA	36	41	174	510	170	89	355	152	13	14	3	0.075	0.027	0.018
.	19.01.15-19.29.21-1-211047	115	23	23	7	0	6	579	21	21	0	0	NA	NA	NA	44	26	166	504	169	81	349	149	11	42	11	0.066	0.083	0.065
.	19.01.15-19.29.25-1-211048	124	18	18	7	0	6	596	16	16	0	0	NA	NA	NA	39	49	175	522	165	88	360	148	27	35	0	0.154	0.067	0
.	19.01.15-19.29.35-1-211064	453	47	47	11	0	8	677	45	45	0	0	NA	NA	NA	135	136	202	564	183	114	399	164	59	88	25	0.292	0.156	0.137
.	19.01.15-19.29.36-1-211072	89	4	4	1	0	1	583	3	3	0	0	NA	NA	NA	23	29	169	509	164	84	354	145	2	3	0	0.012	0.006	0
.	19.01.15-19.29.42-1-211077	168	8	8	5	0	3	613	6	6	0	0	NA	NA	NA	42	59	173	524	175	90	364	159	8	12	4	0.046	0.023	0.023
.	19.01.15-19.29.44-1-211079	93	5	5	0	0	0	580	4	4	0	0	NA	NA	NA	40	29	173	502	167	90	343	147	4	12	0	0.023	0.024	0
.	19.01.15-19.29.53-1-211080	32	1	1	0	0	0	0	0	0	0	0	NA	NA	NA	13	10	163	496	164	0	0	0	0	2	0	0	0.004	0
.	19.01.15-19.29.55-1-211081	64	2	2	0	0	0	504	1	1	0	0	NA	NA	NA	16	16	166	498	165	74	302	128	0	2	1	0	0.004	0.006
.	19.01.15-19.29.59-1-211088	184	13	13	4	0	3	603	12	12	0	0	NA	NA	NA	55	56	179	516	174	95	353	155	2	31	3	0.011	0.06	0.017
.	19.01.15-19.30.01-1-211092	120	7	7	3	0	2	590	4	4	0	0	NA	NA	NA	41	38	170	511	170	83	355	152	13	24	7	0.076	0.047	0.041
.	19.01.15-19.30.01-1-211097	34	1	1	0	0	0	0	0	0	0	0	NA	NA	NA	9	9	165	491	166	0	0	0	0	1	0	0	0.002	0
.	19.01.15-19.30.02-1-211099	97	10	10	0	0	0	579	9	9	0	0	NA	NA	NA	33	33	169	511	166	83	349	147	3	22	0	0.018	0.043	0
.	19.01.15-19.30.03-1-211102	233	33	33	9	0	7	603	30	30	0	0	NA	NA	NA	63	51	176	520	168	90	364	149	16	92	0	0.091	0.177	0
.	19.01.15-19.30.04-1-211103	106	4	4	2	0	0	580	2	2	0	0	NA	NA	NA	35	31	169	508	167	84	347	149	0	10	3	0	0.02	0.018
.	19.01.15-19.30.07-1-211109	35	1	1	0	0	0	0	0	0	0	0	NA	NA	NA	5	7	164	493	163	0	0	0	0	1	0	0	0.002	0
.	19.01.15-19.30.08-1-211112	144	19	19	6	0	4	579	16	16	0	0	NA	NA	NA	46	31	174	506	164	88	348	143	15	31	7	0.086	0.061	0.043
.	19.01.15-19.30.18-1-211117	147	10	10	4	0	4	594	9	9	0	0	NA	NA	NA	49	44	174	512	171	88	354	152	2	26	11	0.011	0.051	0.064
.	19.01.15-19.30.19-1-211118	64	2	2	1	0	1	578	1	1	0	0	NA	NA	NA	27	31	169	506	169	82	346	150	0	4	0	0	0.008	0
.	19.01.15-19.30.22-1-211122	150	16	16	5	0	5	594	13	13	0	0	NA	NA	NA	46	48	173	515	173	86	358	150	21	23	5	0.121	0.045	0.029
.	19.01.15-19.30.23-1-211123	186	15	15	7	0	5	613	14	14	0	0	NA	NA	NA	53	62	171	528	176	88	369	156	23	25	7	0.135	0.047	0.04
.	19.01.15-19.30.25-1-211124	261	71	71	22	0	19	644	67	67	0	0	NA	NA	NA	66	99	193	540	179	108	373	163	80	156	10	0.415	0.289	0.056
.	19.01.15-19.30.38-1-211141	63	2	2	1	0	1	571	1	1	0	0	NA	NA	NA	27	17	168	494	168	85	338	148	3	0	1	0.018	0	0.006
.	19.01.15-19.30.40-1-211142	262	30	30	8	0	6	634	28	28	0	0	NA	NA	NA	87	88	180	539	182	94	374	166	8	65	10	0.044	0.121	0.055
.	19.01.15-19.30.50-1-211145	119	7	7	2	0	2	585	6	6	0	0	NA	NA	NA	33	31	168	510	166	83	352	150	13	5	0	0.077	0.01	0
.	19.01.15-19.30.50-1-211146	211	27	27	7	0	7	613	24	24	0	0	NA	NA	NA	78	66	176	525	178	91	362	160	18	73	23	0.102	0.139	0.129
.	19.01.15-19.30.51-1-211147	150	24	24	6	0	3	586	21	21	0	0	NA	NA	NA	54	45	171	512	175	84	349	153	25	25	17	0.146	0.049	0.097
.	19.01.15-19.30.55-1-211150	32	1	1	0	0	0	0	0	0	0	0	NA	NA	NA	4	8	163	495	163	0	0	0	0	1	0	0	0.002	0
.	19.01.15-19.30.58-1-211154	58	2	2	0	0	0	564	1	1	0	0	NA	NA	NA	26	19	168	502	162	80	342	142	0	6	0	0	0.012	0
.	19.01.15-19.30.59-1-211155	86	3	3	0	0	0	583	2	2	0	0	NA	NA	NA	26	31	175	497	172	87	341	155	0	10	0	0	0.02	0
.	19.01.15-19.30.59-1-211157	200	50	50	12	0	6	598	47	47	0	0	NA	NA	NA	51	51	170	517	177	83	357	158	48	130	5	0.282	0.251	0.028
.	19.01.15-19.31.08-1-211186	117	7	7	2	0	1	586	6	6	0	0	NA	NA	NA	34	32	168	508	169	85	349	152	2	11	5	0.012	0.022	0.03
.	19.01.15-19.31.10-1-211210	148	10	10	2	0	2	593	8	8	0	0	NA	NA	NA	40	38	173	510	168	90	353	150	1	15	2	0.006	0.029	0.012
.	19.01.15-19.31.13-1-211216	65	6	6	1	0	1	580	5	5	0	0	NA	NA	NA	21	26	169	502	168	85	346	149	5	12	8	0.03	0.024	0.048
.	19.01.15-19.31.23-1-211232	59	2	2	0	0	0	580	1	1	0	0	NA	NA	NA	27	30	171	504	168	82	347	151	5	3	0	0.029	0.006	0
.	19.01.15-19.31.34-1-211248	62	2	2	1	0	1	0	1	1	0	0	NA	NA	NA	16	17	165	499	166	0	0	0	0	3	0	0	0.006	0
.	19.01.15-19.31.37-1-211256	180	29	29	9	0	8	601	27	27	0	0	NA	NA	NA	57	53	167	522	177	82	362	157	34	93	1	0.204	0.178	0.006
.	19.01.15-19.31.38-1-211257	147	6	6	3	0	2	600	5	5	0	0	NA	NA	NA	50	53	170	519	177	85	356	159	5	15	0	0.029	0.029	0
.	19.01.15-19.31.38-1-211258	256	33	33	10	0	9	618	29	29	0	0	NA	NA	NA	86	74	177	535	175	90	373	155	37	80	8	0.209	0.15	0.046
.	19.01.15-19.31.40-1-211260	204	33	33	5	0	5	606	31	31	0	0	NA	NA	NA	53	60	181	521	171	95	358	153	36	57	9	0.199	0.109	0.053
.	19.01.15-19.31.44-1-211261	228	36	36	6	0	4	628	29	29	0	0	NA	NA	NA	58	75	170	535	183	87	375	166	45	65	8	0.265	0.121	0.044
.	19.01.15-19.31.50-1-211262	62	5	5	1	0	1	574	4	4	0	0	NA	NA	NA	19	19	166	502	164	83	344	147	8	1	0	0.048	0.002	0
.	19.01.15-19.31.57-1-211266	35	1	1	0	0	0	0	0	0	0	0	NA	NA	NA	9	14	165	498	164	0	0	0	0	0	0	0	0	0
.	19.01.15-19.31.59-1-211269	34	1	1	0	0	0	0	0	0	0	0	NA	NA	NA	10	7	165	492	163	0	0	0	0	4	0	0	0.008	0
.	19.01.15-19.32.02-1-211273	301	46	46	17	0	12	615	41	41	0	0	NA	NA	NA	94	66	184	519	176	99	358	158	45	92	20	0.245	0.177	0.114
.	19.01.15-19.32.02-1-211274	87	4	4	0	0	0	574	2	2	0	0	NA	NA	NA	29	21	168	498	168	83	343	148	5	9	0	0.03	0.018	0
.	19.01.15-19.32.07-1-211281	189	15	15	6	0	5	601	13	13	0	0	NA	NA	NA	43	43	175	510	171	88	357	156	19	41	3	0.109	0.08	0.018
.	19.01.15-19.32.16-1-211289	94	5	5	1	0	0	587	3	3	0	0	NA	NA	NA	43	35	170	509	169	85	351	151	0	6	4	0	0.012	0.024
.	19.01.15-19.32.22-1-211295	35	1	1	0	0	0	0	0	0	0	0	NA	NA	NA	8	8	165	494	162	0	0	0	0	1	0	0	0.002	0
.	19.01.15-19.32.25-1-211296	167	23	23	5	0	4	591	20	20	0	0	NA	NA	NA	62	49	174	519	169	89	355	147	21	56	8	0.121	0.108	0.047
.	19.01.15-19.32.26-1-211297	96	4	4	1	0	1	574	2	2	0	0	NA	NA	NA	29	22	167	501	167	81	347	146	3	15	0	0.018	0.03	0
.	19.01.15-19.32.28-1-211298	231	37	37	9	0	7	601	36	36	0	0	NA	NA	NA	65	52	171	525	169	87	362	152	41	79	21	0.24	0.15	0.124
.	19.01.15-19.32.31-1-211301	152	17	17	2	0	1	592	15	15	0	0	NA	NA	NA	37	34	169	507	171	88	352	152	6	18	7	0.036	0.036	0.041
.	19.01.15-19.32.32-1-211302	29	1	1	0	0	0	0	0	0	0	0	NA	NA	NA	9	6	163	492	164	0	0	0	0	0	1	0	0	0.006
.	19.01.15-19.32.33-1-211318	206	31	31	9	0	7	608	27	27	0	0	NA	NA	NA	59	65	187	517	174	97	358	153	30	92	4	0.16	0.178	0.023
.	19.01.15-19.32.37-1-211326	270	32	32	6	0	6	628	30	30	0	0	NA	NA	NA	91	81	179	535	180	92	377	159	46	74	15	0.257	0.138	0.083
.	19.01.15-19.32.39-1-211343	207	18	18	1	0	1	626	17	17	0	0	NA	NA	NA	56	72	178	527	180	95	370	161	39	28	2	0.219	0.053	0.011
.	19.01.15-19.32.40-1-211353	141	13	13	4	0	3	605	12	12	0	0	NA	NA	NA	57	56	174	521	174	89	360	156	13	32	0	0.075	0.061	0
.	19.01.15-19.32.55-1-211355	110	7	7	2	0	2	583	5	5	0	0	NA	NA	NA	40	42	176	510	169	89	344	150	5	14	0	0.028	0.027	0
.	19.01.15-19.33.00-1-211360	184	21	21	7	0	5	605	20	20	0	0	NA	NA	NA	54	52	174	518	173	88	362	155	13	52	1	0.075	0.1	0.006
.	19.01.15-19.33.04-1-211366	205	37	37	16	0	12	613	33	33	0	0	NA	NA	NA	62	63	175	535	166	90	376	147	44	65	25	0.251	0.121	0.151
.	19.01.15-19.33.05-1-211368	34	1	1	0	0	0	0	0	0	0	0	NA	NA	NA	8	6	163	492	164	0	0	0	0	0	0	0	0	0
.	19.01.15-19.33.08-1-211372	205	14	14	2	0	2	614	13	13	0	0	NA	NA	NA	62	63	170	528	178	89	369	156	8	32	2	0.047	0.061	0.011
.	19.01.15-19.33.11-1-211373	233	48	48	14	0	11	626	44	44	0	0	NA	NA	NA	61	83	180	543	173	92	380	154	68	86	25	0.378	0.158	0.145
.	19.01.15-19.33.12-1-211376	158	24	24	7	0	6	602	22	22	0	0	NA	NA	NA	43	55	171	523	174	86	363	153	18	56	3	0.105	0.107	0.017
.	19.01.15-19.33.17-1-211380	182	20	20	3	0	2	596	19	19	0	0	NA	NA	NA	50	50	166	519	178	84	357	155	13	32	6	0.078	0.062	0.034
.	19.01.15-19.33.21-1-211386	178	16	16	5	0	3	598	15	15	0	0	NA	NA	NA	59	53	178	518	170	89	357	152	12	36	4	0.067	0.069	0.024
.	19.01.15-19.33.21-1-211387	34	1	1	0	0	0	0	0	0	0	0	NA	NA	NA	14	8	164	492	165	0	0	0	0	3	0	0	0.006	0
.	19.01.15-19.33.23-1-211388	64	3	3	3	0	2	574	2	2	0	0	NA	NA	NA	23	23	166	506	164	78	350	146	0	7	0	0	0.014	0
.	19.01.15-19.33.31-1-211390	117	6	6	0	0	0	592	5	5	0	0	NA	NA	NA	42	45	174	512	172	86	354	152	7	12	0	0.04	0.023	0
.	19.01.15-19.33.31-1-211392	58	2	2	0	0	0	0	1	1	0	0	NA	NA	NA	7	15	168	497	163	0	0	0	0	1	0	0	0.002	0
.	19.01.15-19.33.35-1-211410	35	1	1	0	0	0	0	0	0	0	0	NA	NA	NA	9	11	167	492	165	0	0	0	0	3	0	0	0.006	0
.	19.01.15-19.33.36-1-211411	84	5	5	1	0	1	570	4	4	0	0	NA	NA	NA	19	21	166	502	166	80	344	146	8	5	0	0.048	0.01	0
.	19.01.15-19.33.37-1-211412	301	22	22	6	0	5	621	19	19	0	0	NA	NA	NA	81	77	171	537	182	87	370	164	32	49	10	0.187	0.091	0.055
.	19.01.15-19.33.45-1-211451	170	17	17	5	0	3	597	14	14	0	0	NA	NA	NA	49	51	173	514	177	86	353	158	19	26	2	0.11	0.051	0.011
.	19.01.15-19.33.45-1-211495	92	3	3	0	0	0	575	2	2	0	0	NA	NA	NA	33	25	169	504	165	83	343	149	0	3	0	0	0.006	0
.	19.01.15-19.33.48-1-211505	204	10	10	5	0	5	612	8	8	0	0	NA	NA	NA	63	68	178	530	173	90	367	155	11	21	0	0.062	0.04	0
.	19.01.15-19.33.48-1-211506	170	27	27	6	0	4	594	24	24	0	0	NA	NA	NA	51	46	173	508	178	87	350	157	7	55	6	0.04	0.108	0.034
.	19.01.15-19.33.52-1-211509	170	12	12	5	0	4	600	11	11	0	0	NA	NA	NA	43	50	179	516	168	94	355	151	5	30	4	0.028	0.058	0.024
.	19.01.15-19.33.59-1-211515	229	31	31	5	0	4	610	29	29	0	0	NA	NA	NA	67	67	176	530	174	90	366	154	32	48	2	0.182	0.091	0.011
.	19.01.15-19.34.00-1-211516	120	8	8	3	0	2	584	5	5	0	0	NA	NA	NA	51	42	168	515	172	83	352	149	6	14	3	0.036	0.027	0.017
.	19.01.15-19.34.11-1-211530	121	16	16	5	0	4	588	15	15	0	0	NA	NA	NA	43	38	170	514	167	86	352	150	36	24	2	0.212	0.047	0.012
.	19.01.15-19.34.13-1-211532	183	21	21	8	0	6	601	19	19	0	0	NA	NA	NA	58	54	172	521	174	87	361	153	27	44	10	0.157	0.084	0.057
.	19.01.15-19.34.15-1-211538	65	3	3	0	0	0	579	2	2	0	0	NA	NA	NA	29	29	167	504	171	83	345	151	5	1	4	0.03	0.002	0.023
.	19.01.15-19.34.17-1-211540	63	2	2	0	0	0	580	1	1	0	0	NA	NA	NA	24	27	169	501	170	84	343	153	0	2	8	0	0.004	0.047
.	19.01.15-19.34.17-1-211541	98	9	9	2	0	1	572	8	8	0	0	NA	NA	NA	49	28	167	504	170	82	341	149	9	19	1	0.054	0.038	0.006
.	19.01.15-19.34.19-1-211546	91	4	4	1	0	0	589	3	3	0	0	NA	NA	NA	29	41	173	514	167	90	351	148	0	6	2	0	0.012	0.012
.	19.01.15-19.34.24-1-211548	69	4	4	0	0	0	575	3	3	0	0	NA	NA	NA	30	28	168	504	169	83	344	148	7	7	0	0.042	0.014	0
.	19.01.15-19.34.30-1-211553	101	9	9	4	0	4	590	6	6	0	0	NA	NA	NA	36	42	170	513	172	84	354	152	25	8	5	0.147	0.016	0.029
.	19.01.15-19.34.31-1-211554	124	7	7	1	0	1	579	6	6	0	0	NA	NA	NA	50	33	171	509	166	84	348	147	6	10	0	0.035	0.02	0
.	19.01.15-19.34.35-1-211572	205	47	47	9	0	8	624	41	41	0	0	NA	NA	NA	66	69	179	522	181	94	366	164	63	78	9	0.352	0.149	0.05
.	19.01.15-19.34.36-1-211573	59	2	2	0	0	0	299	1	1	0	0	NA	NA	NA	22	13	166	496	164	46	175	78	0	1	0	0	0.002	0
.	19.01.15-19.34.39-1-211576	234	13	13	4	0	4	608	12	12	0	0	NA	NA	NA	71	66	174	531	174	85	369	154	16	21	4	0.092	0.04	0.023
.	19.01.15-19.34.41-1-211578	62	5	5	2	0	2	582	4	4	0	0	NA	NA	NA	19	28	169	505	167	83	347	152	0	18	0	0	0.036	0
.	19.01.15-19.34.45-1-211582	95	3	3	0	0	0	571	2	2	0	0	NA	NA	NA	20	19	172	497	163	83	341	147	0	5	2	0	0.01	0.012
.	19.01.15-19.34.45-1-211583	33	1	1	0	0	0	0	0	0	0	0	NA	NA	NA	5	12	164	496	165	0	0	0	0	2	0	0	0.004	0
.	19.01.15-19.34.50-1-211585	148	28	28	5	0	4	591	25	25	0	0	NA	NA	NA	52	39	168	512	172	85	354	152	52	66	1	0.31	0.129	0.006
.	19.01.15-19.34.56-1-211588	88	4	4	0	0	0	583	3	3	0	0	NA	NA	NA	19	30	168	503	172	84	344	155	2	5	10	0.012	0.01	0.058
.	19.01.15-19.34.57-1-211590	36	1	1	1	0	1	0	0	0	0	0	NA	NA	NA	13	10	167	493	163	0	0	0	0	0	0	0	0	0
.	19.01.15-19.34.59-1-211597	89	3	3	1	0	1	575	2	2	0	0	NA	NA	NA	34	29	170	503	169	84	342	149	5	6	0	0.029	0.012	0
.	19.01.15-19.35.04-1-211604	175	45	45	10	0	6	606	41	41	0	0	NA	NA	NA	46	51	173	516	175	87	361	158	45	93	4	0.26	0.18	0.023
.	19.01.15-19.35.05-1-211607	241	52	52	14	0	7	593	46	46	0	0	NA	NA	NA	62	43	180	509	167	96	350	147	75	113	11	0.417	0.222	0.066
.	19.01.15-19.35.08-1-211611	172	10	10	3	0	2	630	9	9	0	0	NA	NA	NA	52	77	179	533	178	94	375	161	19	16	6	0.106	0.03	0.034
.	19.01.15-19.35.15-1-211618	121	10	10	2	0	2	593	9	9	0	0	NA	NA	NA	41	45	175	515	168	90	355	148	16	20	5	0.091	0.039	0.03
.	19.01.15-19.35.16-1-211621	207	27	27	12	0	10	610	26	26	0	0	NA	NA	NA	69	65	180	521	177	92	359	159	33	67	1	0.183	0.129	0.006
.	19.01.15-19.35.18-1-211622	179	15	15	1	0	1	607	13	13	0	0	NA	NA	NA	56	55	174	522	172	90	364	153	13	45	3	0.075	0.086	0.017
.	19.01.15-19.35.30-1-211629	93	9	9	3	0	3	578	7	7	0	0	NA	NA	NA	26	30	168	508	167	84	351	143	0	14	15	0	0.028	0.09
.	19.01.15-19.35.39-1-211657	266	30	30	6	0	5	623	28	28	0	0	NA	NA	NA	80	76	176	540	173	89	381	153	41	59	3	0.233	0.109	0.017
.	19.01.15-19.35.40-1-211658	119	5	5	1	0	0	584	3	3	0	0	NA	NA	NA	35	36	169	510	170	83	348	153	0	13	2	0	0.025	0.012
.	19.01.15-19.35.41-1-211659	62	4	4	1	0	1	582	3	3	0	0	NA	NA	NA	30	35	167	512	169	82	350	150	1	1	3	0.006	0.002	0.018
.	19.01.15-19.35.53-1-211665	122	15	15	6	0	4	595	13	13	0	0	NA	NA	NA	52	41	171	515	168	87	357	151	13	35	8	0.076	0.068	0.048
.	19.01.15-19.35.54-1-211667	231	16	16	4	0	3	620	14	14	0	0	NA	NA	NA	81	74	177	529	181	91	366	163	19	43	0	0.107	0.081	0
.	19.01.15-19.35.55-1-211668	224	54	54	18	0	14	620	50	50	0	0	NA	NA	NA	52	68	177	527	177	95	367	158	75	95	14	0.424	0.18	0.079
.	19.01.15-19.35.58-1-211674	65	4	4	0	0	0	571	3	3	0	0	NA	NA	NA	18	22	165	504	166	82	343	146	4	1	0	0.024	0.002	0
.	19.01.15-19.36.02-1-211682	172	18	18	6	0	3	591	15	15	0	0	NA	NA	NA	46	46	167	519	173	81	354	156	37	48	4	0.222	0.092	0.023
.	19.01.15-19.36.09-1-211691	207	15	15	4	0	3	610	13	13	0	0	NA	NA	NA	62	61	174	531	169	89	369	152	27	37	4	0.155	0.07	0.024
.	19.01.15-19.36.13-1-211694	180	26	26	4	0	3	590	23	23	0	0	NA	NA	NA	57	45	170	517	171	85	355	150	14	61	1	0.082	0.118	0.006
.	19.01.15-19.36.14-1-211698	65	3	3	1	0	1	573	2	2	0	0	NA	NA	NA	21	21	172	499	163	84	343	146	0	12	0	0	0.024	0
.	19.01.15-19.36.26-1-211721	66	3	3	2	0	2	449	2	2	0	0	NA	NA	NA	16	24	168	502	167	61	273	115	7	2	0	0.042	0.004	0
.	19.01.15-19.36.29-1-211723	29	1	1	0	0	0	0	0	0	0	0	NA	NA	NA	6	8	165	492	164	0	0	0	0	0	0	0	0	0
.	19.01.15-19.36.31-1-211724	182	18	18	8	0	5	594	17	17	0	0	NA	NA	NA	66	45	172	516	170	87	358	149	44	16	9	0.256	0.031	0.053
.	19.01.15-19.36.33-1-211740	94	5	5	1	0	1	574	4	4	0	0	NA	NA	NA	35	26	167	501	171	81	343	150	3	3	2	0.018	0.006	0.012
.	19.01.15-19.36.34-1-211741	152	17	17	6	0	6	588	16	16	0	0	NA	NA	NA	52	44	171	515	171	83	354	151	16	34	5	0.094	0.066	0.029
.	19.01.15-19.36.40-1-211751	114	8	8	1	0	1	597	7	7	0	0	NA	NA	NA	41	48	174	518	169	88	358	151	9	12	2	0.052	0.023	0.012
.	19.01.15-19.36.41-1-211753	119	4	4	1	0	0	577	3	3	0	0	NA	NA	NA	40	35	172	512	164	85	349	143	1	11	0	0.006	0.021	0
.	19.01.15-19.36.44-1-211755	280	54	54	14	0	10	631	51	51	0	0	NA	NA	NA	78	83	183	536	177	95	379	157	46	135	13	0.251	0.252	0.073
.	19.01.15-19.36.48-1-211756	35	1	1	0	0	0	0	0	0	0	0	NA	NA	NA	16	8	163	495	163	0	0	0	3	0	0	0.018	0	0
.	19.01.15-19.36.51-1-211757	95	10	10	3	0	3	578	8	8	0	0	NA	NA	NA	37	34	168	508	171	80	344	154	21	6	8	0.125	0.012	0.047
.	19.01.15-19.36.57-1-211766	61	2	2	0	0	0	349	0	0	0	0	NA	NA	NA	15	17	165	501	164	56	206	87	3	0	0	0.018	0	0
.	19.01.15-19.37.00-1-211775	62	3	3	1	0	1	574	2	2	0	0	NA	NA	NA	20	26	167	503	169	80	346	148	4	2	0	0.024	0.004	0
.	19.01.15-19.37.01-1-211776	117	10	10	3	0	0	586	9	9	0	0	NA	NA	NA	30	37	164	515	171	79	358	149	5	26	0	0.03	0.05	0
.	19.01.15-19.37.04-1-211781	124	10	10	5	0	3	592	8	8	0	0	NA	NA	NA	45	42	175	510	170	89	353	150	19	17	0	0.109	0.033	0
.	19.01.15-19.37.05-1-211785	447	58	58	12	0	10	657	56	56	0	0	NA	NA	NA	129	113	177	557	192	90	395	172	84	98	8	0.475	0.176	0.042
.	19.01.15-19.37.07-1-211787	175	19	19	4	0	4	616	18	18	0	0	NA	NA	NA	52	61	175	528	171	87	373	156	17	38	7	0.097	0.072	0.041
.	19.01.15-19.37.08-1-211788	62	3	3	0	0	0	566	2	2	0	0	NA	NA	NA	30	20	171	495	167	83	338	145	0	7	3	0	0.014	0.018
.	19.01.15-19.37.13-1-211793	125	6	6	1	0	1	593	5	5	0	0	NA	NA	NA	46	43	171	517	168	88	359	146	2	16	3	0.012	0.031	0.018
.	19.01.15-19.37.15-1-211796	124	17	17	3	0	3	592	15	15	0	0	NA	NA	NA	39	40	167	514	172	83	354	155	24	13	12	0.144	0.025	0.07
.	19.01.15-19.37.25-1-211805	155	8	8	3	0	1	582	7	7	0	0	NA	NA	NA	62	42	168	516	171	82	352	148	15	17	0	0.089	0.033	0
.	19.01.15-19.37.28-1-211807	150	16	16	5	0	4	599	14	14	0	0	NA	NA	NA	44	49	174	513	175	89	354	156	23	24	7	0.132	0.047	0.04
.	19.01.15-19.37.28-1-211810	233	18	18	3	0	1	607	17	17	0	0	NA	NA	NA	72	58	173	524	174	88	360	159	40	45	2	0.231	0.086	0.011
.	19.01.15-19.37.31-1-211813	61	2	2	0	0	0	584	1	1	0	0	NA	NA	NA	19	30	166	508	169	82	351	151	6	0	0	0.036	0	0
.	19.01.15-19.37.44-1-211845	128	13	13	6	0	5	611	11	11	0	0	NA	NA	NA	36	58	175	521	175	91	364	156	18	26	8	0.103	0.05	0.046
.	19.01.15-19.37.44-1-211846	63	4	4	1	0	0	577	3	3	0	0	NA	NA	NA	23	26	172	499	168	85	341	151	3	15	0	0.017	0.03	0
.	19.01.15-19.37.48-1-211848	59	2	2	0	0	0	572	0	0	0	0	NA	NA	NA	27	24	171	499	167	85	338	149	0	4	1	0	0.008	0.006
.	19.01.15-19.37.50-1-211851	183	17	17	3	0	3	605	15	15	0	0	NA	NA	NA	60	55	180	516	172	99	353	153	9	39	0	0.05	0.076	0
.	19.01.15-19.38.00-1-211861	63	4	4	3	0	2	573	3	3	0	0	NA	NA	NA	18	22	168	499	168	84	342	147	0	2	8	0	0.004	0.048
.	19.01.15-19.38.00-1-211862	331	74	74	24	0	19	635	69	69	0	0	NA	NA	NA	100	94	182	553	172	92	390	153	115	132	7	0.632	0.239	0.041
.	19.01.15-19.38.01-1-211864	175	14	14	5	0	3	608	13	13	0	0	NA	NA	NA	54	60	172	531	170	88	367	153	5	36	5	0.029	0.068	0.029
.	19.01.15-19.38.07-1-211872	94	5	5	1	0	1	581	4	4	0	0	NA	NA	NA	37	31	170	507	167	84	349	148	3	3	3	0.018	0.006	0.018
.	19.01.15-19.38.10-1-211875	173	17	17	2	0	2	594	16	16	0	0	NA	NA	NA	46	46	171	520	168	89	358	147	15	27	7	0.088	0.052	0.042
.	19.01.15-19.38.11-1-211877	325	43	43	12	0	9	632	38	38	0	0	NA	NA	NA	104	86	178	545	176	93	383	156	52	75	14	0.292	0.138	0.08
.	19.01.15-19.38.15-1-211884	122	19	19	6	0	6	588	18	18	0	0	NA	NA	NA	46	38	174	511	166	89	348	151	37	34	6	0.213	0.067	0.036
.	19.01.15-19.38.22-1-211892	93	5	5	1	0	1	588	3	3	0	0	NA	NA	NA	38	44	170	514	173	85	349	154	0	8	3	0	0.016	0.017
.	19.01.15-19.38.25-1-211898	175	22	22	4	0	4	592	19	19	0	0	NA	NA	NA	44	40	168	516	169	83	358	151	23	52	4	0.137	0.101	0.024
.	19.01.15-19.38.28-1-211902	182	16	16	8	0	7	609	15	15	0	0	NA	NA	NA	34	54	169	523	175	86	363	160	10	23	9	0.059	0.044	0.051
.	19.01.15-19.38.38-1-211921	149	32	32	10	0	6	603	29	29	0	0	NA	NA	NA	39	49	170	521	171	85	363	155	24	86	3	0.141	0.165	0.018
.	19.01.15-19.38.39-1-211922	182	28	28	7	0	5	605	26	26	0	0	NA	NA	NA	50	51	172	521	171	87	361	157	44	65	5	0.256	0.125	0.029
.	19.01.15-19.38.41-1-211924	173	14	14	2	0	2	618	12	12	0	0	NA	NA	NA	59	73	183	531	172	99	371	148	12	37	3	0.066	0.07	0.017
.	19.01.15-19.38.49-1-211931	127	11	11	2	0	2	584	10	10	0	0	NA	NA	NA	35	37	171	514	165	85	352	147	1	8	12	0.006	0.016	0.073
.	19.01.15-19.38.56-1-211937	94	5	5	3	0	2	570	2	2	0	0	NA	NA	NA	31	20	168	500	165	85	338	147	2	7	2	0.012	0.014	0.012
.	19.01.15-19.39.03-1-211949	34	1	1	0	0	0	0	0	0	0	0	NA	NA	NA	14	7	166	491	163	0	0	0	0	1	0	0	0.002	0
.	19.01.15-19.39.06-1-211958	89	5	5	3	0	2	572	4	4	0	0	NA	NA	NA	35	23	169	500	167	83	342	147	10	10	0	0.059	0.02	0
.	19.01.15-19.39.10-1-211960	64	6	6	2	0	2	572	5	5	0	0	NA	NA	NA	29	21	168	498	168	82	341	149	3	11	0	0.018	0.022	0
.	19.01.15-19.39.18-1-211967	180	11	11	3	0	2	603	9	9	0	0	NA	NA	NA	61	64	170	531	176	84	365	154	27	10	5	0.159	0.019	0.028
.	19.01.15-19.39.21-1-211972	153	17	17	3	0	2	608	16	16	0	0	NA	NA	NA	59	56	174	523	172	90	362	156	10	44	0	0.057	0.084	0
.	19.01.15-19.39.21-1-211975	123	6	6	3	0	1	591	5	5	0	0	NA	NA	NA	41	40	169	515	169	82	355	154	7	11	0	0.041	0.021	0
.	19.01.15-19.39.23-1-211977	65	2	2	0	0	0	582	1	1	0	0	NA	NA	NA	19	29	172	507	163	85	350	147	0	5	9	0	0.01	0.055
.	19.01.15-19.39.27-1-211979	235	20	20	6	0	3	635	18	18	0	0	NA	NA	NA	67	89	179	539	184	93	377	165	34	47	1	0.19	0.087	0.005
.	19.01.15-19.39.33-1-211998	67	4	4	1	0	1	573	3	3	0	0	NA	NA	NA	25	25	168	504	166	80	346	147	3	6	0	0.018	0.012	0
.	19.01.15-19.39.36-1-211999	332	28	28	11	0	7	625	26	26	0	0	NA	NA	NA	116	86	177	541	181	89	376	160	30	80	1	0.169	0.148	0.006
.	19.01.15-19.39.37-1-212000	60	2	2	0	0	0	573	0	0	0	0	NA	NA	NA	28	24	166	506	165	80	347	146	1	0	3	0.006	0	0.018
.	19.01.15-19.39.37-1-212001	372	56	56	20	0	11	653	52	52	0	0	NA	NA	NA	99	109	195	541	186	108	379	166	49	149	10	0.251	0.275	0.054
.	19.01.15-19.39.42-1-212011	32	1	1	0	0	0	0	0	0	0	0	NA	NA	NA	7	3	165	489	162	0	0	0	0	3	0	0	0.006	0
.	19.01.15-19.39.44-1-212013	68	5	5	0	0	0	572	4	4	0	0	NA	NA	NA	34	27	167	508	165	82	347	143	3	11	0	0.018	0.022	0
.	19.01.15-19.39.46-1-212015	122	8	8	2	0	2	580	7	7	0	0	NA	NA	NA	41	31	168	507	169	83	344	153	12	11	1	0.071	0.022	0.006
.	19.01.15-19.39.51-1-212020	173	16	16	6	0	5	601	15	15	0	0	NA	NA	NA	38	45	169	516	173	85	360	156	10	30	11	0.059	0.058	0.064
.	19.01.15-19.39.51-1-212021	153	14	14	2	0	2	592	12	12	0	0	NA	NA	NA	48	49	177	511	174	87	350	155	9	16	1	0.051	0.031	0.006
.	19.01.15-19.39.54-1-212022	93	5	5	1	0	1	573	4	4	0	0	NA	NA	NA	31	27	168	505	167	82	345	146	7	13	0	0.042	0.026	0
.	19.01.15-19.40.05-1-212044	158	14	14	2	0	1	603	12	12	0	0	NA	NA	NA	53	54	169	527	171	83	368	152	17	27	12	0.101	0.051	0.07
.	19.01.15-19.40.06-1-212046	350	25	25	5	0	3	633	19	19	0	0	NA	NA	NA	84	90	174	542	187	93	373	167	29	74	10	0.167	0.137	0.053
.	19.01.15-19.40.10-1-212049	116	6	6	3	0	2	601	5	5	0	0	NA	NA	NA	37	47	169	519	172	84	361	156	8	20	0	0.047	0.039	0
.	19.01.15-19.40.15-1-212055	152	20	20	3	0	2	598	16	16	0	0	NA	NA	NA	40	43	172	511	173	89	354	155	15	49	1	0.087	0.096	0.006
.	19.01.15-19.40.17-1-212056	33	1	1	1	0	1	0	0	0	0	0	NA	NA	NA	12	6	165	491	163	0	0	0	0	1	0	0	0.002	0
.	19.01.15-19.40.22-1-212060	145	14	14	4	0	4	599	13	13	0	0	NA	NA	NA	52	46	172	515	172	89	356	154	28	27	3	0.163	0.052	0.017
.	19.01.15-19.40.23-1-212061	126	6	6	1	0	1	592	5	5	0	0	NA	NA	NA	41	38	176	508	167	92	349	151	3	17	3	0.017	0.033	0.018
.	19.01.15-19.40.28-1-212064	32	1	1	0	0	0	0	0	0	0	0	NA	NA	NA	15	7	163	492	165	0	0	0	0	0	0	0	0	0
.	19.01.15-19.40.30-1-212065	116	13	13	2	0	2	598	10	10	0	0	NA	NA	NA	27	50	175	516	172	86	359	153	7	18	5	0.04	0.035	0.029
.	19.01.15-19.40.38-1-212083	66	3	3	1	0	1	573	2	2	0	0	NA	NA	NA	25	23	164	504	168	81	344	148	8	0	0	0.049	0	0
.	19.01.15-19.40.44-1-212089	207	33	33	9	0	8	609	30	30	0	0	NA	NA	NA	69	62	173	532	170	87	373	149	69	67	33	0.399	0.126	0.194
.	19.01.15-19.40.48-1-212090	61	2	2	0	0	0	571	1	1	0	0	NA	NA	NA	20	13	165	497	164	83	342	146	0	6	0	0	0.012	0
.	19.01.15-19.40.52-1-212094	190	13	13	4	0	4	602	10	10	0	0	NA	NA	NA	47	53	179	518	169	92	362	148	18	12	8	0.101	0.023	0.047
.	19.01.15-19.40.53-1-212096	125	15	15	5	0	3	599	12	12	0	0	NA	NA	NA	42	52	169	521	175	84	363	152	26	13	13	0.154	0.025	0.074
.	19.01.15-19.40.53-1-212098	122	9	9	3	0	3	597	7	7	0	0	NA	NA	NA	34	43	177	509	170	92	351	154	4	33	2	0.023	0.065	0.012
.	19.01.15-19.40.54-1-212100	60	2	2	1	0	1	248	1	1	0	0	NA	NA	NA	14	16	164	498	167	39	140	69	0	3	0	0	0.006	0
.	19.01.15-19.40.59-1-212106	89	5	5	1	0	1	578	4	4	0	0	NA	NA	NA	40	30	168	508	167	81	347	150	3	20	0	0.018	0.039	0
.	19.01.15-19.41.03-1-212113	148	14	14	8	0	6	584	13	13	0	0	NA	NA	NA	46	38	169	512	170	82	350	152	6	43	0	0.036	0.084	0
.	19.01.15-19.41.05-1-212118	295	68	68	18	0	13	619	64	64	0	0	NA	NA	NA	77	73	178	524	184	92	366	161	66	135	20	0.371	0.258	0.109
.	19.01.15-19.41.07-1-212122	150	5	5	5	0	3	591	3	3	0	0	NA	NA	NA	42	43	174	511	171	88	354	149	5	8	2	0.029	0.016	0.012
.	19.01.15-19.41.16-1-212135	237	31	31	8	0	7	603	27	27	0	0	NA	NA	NA	55	52	171	521	173	87	361	155	50	69	2	0.292	0.132	0.012
.	19.01.15-19.41.18-1-212138	120	31	31	7	0	4	594	29	29	0	0	NA	NA	NA	48	47	173	515	172	88	357	149	17	74	3	0.098	0.144	0.017
.	19.01.15-19.41.19-1-212139	288	38	38	10	0	7	633	33	33	0	0	NA	NA	NA	83	86	186	534	179	97	374	162	49	80	8	0.263	0.15	0.045
.	19.01.15-19.41.20-1-212143	246	18	18	2	0	2	633	14	14	0	0	NA	NA	NA	82	77	177	534	179	93	379	161	27	32	7	0.153	0.06	0.039
.	19.01.15-19.41.26-1-212149	64	6	6	2	0	1	572	5	5	0	0	NA	NA	NA	20	21	167	501	166	81	344	147	2	15	1	0.012	0.03	0.006
.	19.01.15-19.41.29-1-212151	33	1	1	0	0	0	0	0	0	0	0	NA	NA	NA	11	9	164	495	163	0	0	0	0	4	0	0	0.008	0
.	19.01.15-19.41.34-1-212167	523	50	50	12	0	9	718	45	45	0	0	NA	NA	NA	154	174	201	597	189	114	431	173	61	125	11	0.303	0.209	0.058
.	19.01.15-19.41.41-1-212177	128	10	10	2	0	1	594	9	9	0	0	NA	NA	NA	50	51	169	524	171	84	359	151	8	9	7	0.047	0.017	0.041
.	19.01.15-19.41.44-1-212180	143	17	17	5	0	4	602	16	16	0	0	NA	NA	NA	48	51	169	521	174	85	362	155	18	22	9	0.107	0.042	0.052
.	19.01.15-19.42.00-1-212190	62	2	2	0	0	0	345	0	0	0	0	NA	NA	NA	18	15	167	496	165	46	216	83	3	0	1	0.018	0	0.006
.	19.01.15-19.42.02-1-212193	88	4	4	2	0	2	580	3	3	0	0	NA	NA	NA	31	31	169	506	169	83	348	149	10	4	0	0.059	0.008	0
.	19.01.15-19.42.11-1-212205	241	54	54	13	0	10	619	45	45	0	0	NA	NA	NA	54	75	177	534	177	89	370	160	62	131	2	0.35	0.245	0.011
.	19.01.15-19.42.11-1-212206	33	1	1	0	0	0	0	0	0	0	0	NA	NA	NA	7	9	166	494	162	0	0	0	0	0	0	0	0	0
.	19.01.15-19.42.11-1-212209	90	7	7	2	0	1	574	5	5	0	0	NA	NA	NA	44	28	168	507	166	84	344	146	6	17	0	0.036	0.034	0
.	19.01.15-19.42.11-1-212210	85	3	3	2	0	2	565	2	2	0	0	NA	NA	NA	33	24	166	507	164	78	347	140	8	1	0	0.048	0.002	0
.	19.01.15-19.42.12-1-212211	205	13	13	1	0	1	602	10	10	0	0	NA	NA	NA	58	56	179	512	178	93	350	159	21	19	0	0.117	0.037	0
.	19.01.15-19.42.13-1-212214	147	10	10	2	0	2	594	8	8	0	0	NA	NA	NA	55	42	174	510	171	90	353	151	9	41	2	0.052	0.08	0.012
.	19.01.15-19.42.16-1-212218	471	52	52	17	0	12	681	48	48	0	0	NA	NA	NA	125	141	190	578	186	104	415	162	65	135	18	0.342	0.234	0.097
.	19.01.15-19.42.26-1-212226	179	17	17	1	0	1	611	14	14	0	0	NA	NA	NA	55	58	180	516	175	95	361	155	16	40	7	0.089	0.078	0.04
.	19.01.15-19.42.30-1-212233	186	12	12	3	0	2	595	11	11	0	0	NA	NA	NA	64	43	173	512	171	89	353	153	12	21	9	0.069	0.041	0.053
.	19.01.15-19.42.38-1-212252	152	10	10	4	0	2	602	9	9	0	0	NA	NA	NA	31	52	170	519	176	86	364	152	11	18	7	0.065	0.035	0.04
.	19.01.15-19.42.38-1-212253	62	3	3	0	0	0	573	2	2	0	0	NA	NA	NA	22	23	167	501	168	81	344	148	0	6	4	0	0.012	0.024
.	19.01.15-19.42.38-1-212254	149	9	9	3	0	0	599	8	8	0	0	NA	NA	NA	54	53	169	522	175	86	361	152	13	18	6	0.077	0.034	0.034
.	19.01.15-19.42.58-1-212267	97	4	4	2	0	2	581	3	3	0	0	NA	NA	NA	23	28	168	504	169	85	345	151	2	4	0	0.012	0.008	0
.	19.01.15-19.42.58-1-212270	314	64	64	21	0	16	614	60	60	0	0	NA	NA	NA	93	64	174	525	178	87	365	162	64	166	8	0.368	0.316	0.045
.	19.01.15-19.43.00-1-212273	86	5	5	1	0	1	576	4	4	0	0	NA	NA	NA	30	29	166	511	165	80	348	148	2	11	0	0.012	0.022	0
.	19.01.15-19.43.01-1-212275	65	2	2	1	0	0	573	0	0	0	0	NA	NA	NA	22	22	165	507	163	81	347	145	5	0	4	0.03	0	0.025
.	19.01.15-19.43.06-1-212283	142	10	10	1	0	1	585	9	9	0	0	NA	NA	NA	40	36	171	509	169	86	349	150	7	13	5	0.041	0.026	0.03
.	19.01.15-19.43.08-1-212285	66	4	4	1	0	0	575	3	3	0	0	NA	NA	NA	37	30	168	509	166	83	342	150	1	7	1	0.006	0.014	0.006
.	19.01.15-19.43.13-1-212290	62	3	3	1	0	1	574	2	2	0	0	NA	NA	NA	32	26	172	503	164	86	345	143	2	8	0	0.012	0.016	0
.	19.01.15-19.43.15-1-212294	35	1	1	0	0	0	0	0	0	0	0	NA	NA	NA	1	6	164	492	163	0	0	0	0	0	0	0	0	0
.	19.01.15-19.43.15-1-212295	203	24	24	8	0	5	634	21	21	0	0	NA	NA	NA	69	85	181	539	178	96	378	160	27	60	12	0.149	0.111	0.067
.	19.01.15-19.43.18-1-212297	87	4	4	1	0	0	576	1	1	0	0	NA	NA	NA	22	27	166	505	169	83	346	147	0	3	7	0	0.006	0.041
.	19.01.15-19.43.24-1-212303	269	37	37	9	0	7	624	34	34	0	0	NA	NA	NA	77	74	178	532	177	93	372	159	46	68	19	0.258	0.128	0.107
.	19.01.15-19.43.27-1-212305	88	3	3	1	0	1	586	2	2	0	0	NA	NA	NA	40	36	171	507	171	84	350	152	0	6	1	0	0.012	0.006
.	19.01.15-19.43.29-1-212306	66	2	2	3	0	2	579	0	0	0	0	NA	NA	NA	18	23	171	500	165	87	345	147	9	0	0	0.053	0	0
.	19.01.15-19.43.31-1-212308	338	49	49	18	0	13	648	45	45	0	0	NA	NA	NA	104	103	179	554	183	95	391	162	83	86	5	0.464	0.155	0.027
.	19.01.15-19.43.32-1-212309	259	23	23	10	0	7	628	21	21	0	0	NA	NA	NA	65	78	178	533	180	93	374	161	52	40	0	0.292	0.075	0
.	19.01.15-19.43.38-1-212328	56	2	2	1	0	1	0	1	1	0	0	NA	NA	NA	18	9	165	493	164	0	0	0	0	0	2	0	0	0.012
.	19.01.15-19.43.41-1-212330	123	12	12	1	0	1	581	11	11	0	0	NA	NA	NA	33	34	169	509	169	83	350	148	6	13	7	0.036	0.026	0.041
.	19.01.15-19.43.42-1-212331	205	27	27	8	0	8	618	24	24	0	0	NA	NA	NA	69	69	175	533	174	92	370	156	13	72	3	0.074	0.135	0.017
.	19.01.15-19.43.42-1-212332	94	8	8	3	0	2	567	6	6	0	0	NA	NA	NA	48	24	168	500	169	82	334	151	9	12	6	0.054	0.024	0.036
.	19.01.15-19.43.59-1-212375	122	11	11	4	0	3	587	10	10	0	0	NA	NA	NA	44	34	171	504	172	85	349	153	11	24	0	0.064	0.048	0
.	19.01.15-19.44.04-1-212384	205	29	29	8	0	6	601	24	24	0	0	NA	NA	NA	64	47	173	515	172	91	355	155	44	72	0	0.254	0.14	0
.	19.01.15-19.44.07-1-212389	59	3	3	0	0	0	396	2	2	0	0	NA	NA	NA	13	13	164	498	164	57	238	101	3	5	1	0.018	0.01	0.006
.	19.01.15-19.44.12-1-212394	30	1	1	0	0	0	0	0	0	0	0	NA	NA	NA	13	14	165	498	164	0	0	0	0	0	0	0	0	0
.	19.01.15-19.44.14-1-212397	294	23	23	6	0	4	632	21	21	0	0	NA	NA	NA	89	86	177	545	177	93	382	157	43	71	5	0.243	0.13	0.028
.	19.01.15-19.44.19-1-212400	152	11	11	3	0	3	595	10	10	0	0	NA	NA	NA	54	47	170	515	175	83	354	158	20	13	3	0.118	0.025	0.017
.	19.01.15-19.44.19-1-212401	271	37	37	13	0	10	605	33	33	0	0	NA	NA	NA	82	62	173	529	173	86	366	153	59	65	15	0.341	0.123	0.087
.	19.01.15-19.44.21-1-212406	171	13	13	2	0	2	594	10	10	0	0	NA	NA	NA	54	44	173	512	172	87	352	155	26	14	1	0.15	0.027	0.006
.	19.01.15-19.44.21-1-212407	36	1	1	0	0	0	0	0	0	0	0	NA	NA	NA	9	9	165	493	164	0	0	0	0	2	0	0	0.004	0
.	19.01.15-19.44.25-1-212411	37	1	1	1	0	1	0	0	0	0	0	NA	NA	NA	8	5	165	491	162	0	0	0	0	2	0	0	0.004	0
.	19.01.15-19.44.27-1-212414	90	4	4	1	0	1	571	3	3	0	0	NA	NA	NA	35	23	167	502	167	84	340	147	6	6	0	0.036	0.012	0
.	19.01.15-19.44.32-1-212415	91	5	5	2	0	1	572	4	4	0	0	NA	NA	NA	26	26	166	506	167	83	345	144	0	16	1	0	0.032	0.006
.	19.01.15-19.44.40-1-212433	118	11	11	2	0	1	585	8	8	0	0	NA	NA	NA	38	41	168	511	175	81	350	154	6	19	4	0.036	0.037	0.023
.	19.01.15-19.44.42-1-212435	266	31	31	10	0	6	622	30	30	0	0	NA	NA	NA	88	74	178	530	179	93	369	160	52	71	7	0.292	0.134	0.039
.	19.01.15-19.44.44-1-212438	61	3	3	2	0	2	575	2	2	0	0	NA	NA	NA	28	25	169	503	166	81	345	149	3	7	0	0.018	0.014	0
.	19.01.15-19.44.47-1-212511	147	15	15	5	0	4	600	13	13	0	0	NA	NA	NA	43	51	170	519	175	84	365	151	43	15	18	0.253	0.029	0.103
.	19.01.15-19.44.50-1-212524	180	16	16	6	0	4	598	12	12	0	0	NA	NA	NA	64	54	178	518	171	94	352	152	18	47	7	0.101	0.091	0.041
.	19.01.15-19.44.52-1-212525	91	4	4	2	0	2	585	3	3	0	0	NA	NA	NA	34	35	171	506	171	82	348	155	5	4	3	0.029	0.008	0.018
.	19.01.15-19.44.59-1-212539	153	5	5	2	0	2	592	1	1	0	0	NA	NA	NA	45	41	167	518	169	82	360	150	0	10	1	0	0.019	0.006
.	19.01.15-19.45.01-1-212543	95	5	5	0	0	0	577	4	4	0	0	NA	NA	NA	31	31	170	509	165	85	348	144	8	3	0	0.047	0.006	0
.	19.01.15-19.45.03-1-212549	117	5	5	1	0	0	596	4	4	0	0	NA	NA	NA	35	41	170	514	170	84	359	153	17	11	0	0.1	0.021	0
.	19.01.15-19.45.08-1-212559	125	6	6	1	0	1	579	4	4	0	0	NA	NA	NA	36	27	168	504	168	85	344	150	1	8	9	0.006	0.016	0.054
.	19.01.15-19.45.18-1-212571	34	1	1	0	0	0	0	0	0	0	0	NA	NA	NA	4	11	164	496	164	0	0	0	0	1	0	0	0.002	0
.	19.01.15-19.45.20-1-212576	94	11	11	5	0	2	591	8	8	0	0	NA	NA	NA	36	30	165	511	167	86	356	149	6	12	11	0.036	0.023	0.066
.	19.01.15-19.45.20-1-212577	232	46	46	12	0	8	607	44	44	0	0	NA	NA	NA	74	59	174	524	174	88	363	156	34	109	9	0.195	0.208	0.052
.	19.01.15-19.45.20-1-212578	86	3	3	0	0	0	581	2	2	0	0	NA	NA	NA	41	31	168	504	172	85	344	152	6	9	0	0.036	0.018	0
.	19.01.15-19.45.20-1-212579	89	3	3	1	0	1	576	2	2	0	0	NA	NA	NA	21	25	170	498	170	86	340	150	1	5	3	0.006	0.01	0.018
.	19.01.15-19.45.22-1-212584	60	3	3	2	0	2	150	2	2	0	0	NA	NA	NA	18	19	167	502	163	19	100	31	1	4	0	0.006	0.008	0
.	19.01.15-19.45.23-1-212586	152	5	5	0	0	0	603	4	4	0	0	NA	NA	NA	45	52	172	518	175	87	361	155	8	3	0	0.047	0.006	0
.	19.01.15-19.45.26-1-212588	447	48	48	11	0	10	689	42	42	0	0	NA	NA	NA	123	144	184	570	203	97	407	185	34	100	10	0.185	0.175	0.049
.	19.01.15-19.45.33-1-212607	36	1	1	1	0	1	0	0	0	0	0	NA	NA	NA	11	9	165	494	163	0	0	0	0	2	0	0	0.004	0
.	19.01.15-19.45.34-1-212608	123	7	7	3	0	1	600	6	6	0	0	NA	NA	NA	32	47	167	519	174	84	362	154	10	23	0	0.06	0.044	0
.	19.01.15-19.45.34-1-212609	210	36	36	13	0	11	605	33	33	0	0	NA	NA	NA	54	52	170	522	173	86	363	156	35	84	6	0.206	0.161	0.035
.	19.01.15-19.45.36-1-212610	115	6	6	1	0	1	573	5	5	0	0	NA	NA	NA	35	25	167	504	167	84	341	148	5	10	0	0.03	0.02	0
.	19.01.15-19.45.36-1-212611	56	2	2	1	0	1	148	1	1	0	0	NA	NA	NA	19	17	166	497	167	24	85	39	0	2	0	0	0.004	0
.	19.01.15-19.45.42-1-212617	296	39	39	5	0	5	644	35	35	0	0	NA	NA	NA	71	91	182	546	176	97	389	158	69	85	3	0.379	0.156	0.017
.	19.01.15-19.45.44-1-212626	535	51	51	14	0	7	702	49	49	0	0	NA	NA	NA	142	154	196	580	191	111	419	172	75	95	4	0.383	0.164	0.021
.	19.01.15-19.45.46-1-212629	35	1	1	0	0	0	0	0	0	0	0	NA	NA	NA	12	6	164	492	163	0	0	0	0	1	0	0	0.002	0
.	19.01.15-19.45.48-1-212634	84	7	7	0	0	0	579	6	6	0	0	NA	NA	NA	35	33	170	512	164	85	351	143	7	16	0	0.041	0.031	0
.	19.01.15-19.45.53-1-212640	87	5	5	1	0	1	587	4	4	0	0	NA	NA	NA	27	41	172	514	168	86	353	148	3	9	4	0.017	0.018	0.024
.	19.01.15-19.45.55-1-212642	151	18	18	4	0	3	609	16	16	0	0	NA	NA	NA	49	57	186	512	172	98	355	156	12	43	1	0.065	0.084	0.006
.	19.01.15-19.46.06-1-212660	120	16	16	2	0	2	575	14	14	0	0	NA	NA	NA	40	25	172	500	166	85	343	147	8	34	0	0.047	0.068	0
.	19.01.15-19.46.14-1-212668	239	23	23	10	0	8	616	22	22	0	0	NA	NA	NA	61	68	174	532	175	89	373	154	3	57	8	0.017	0.107	0.046
.	19.01.15-19.46.30-1-212696	119	9	9	1	0	1	594	8	8	0	0	NA	NA	NA	20	41	172	513	169	87	355	152	13	10	0	0.076	0.019	0
.	19.01.15-19.46.31-1-212697	119	7	7	2	0	1	590	5	5	0	0	NA	NA	NA	29	37	174	508	168	88	351	151	5	20	0	0.029	0.039	0
.	19.01.15-19.46.32-1-212698	88	5	5	1	0	1	576	4	4	0	0	NA	NA	NA	28	26	168	502	169	84	346	146	9	2	8	0.054	0.004	0.047
.	19.01.15-19.46.40-1-212718	58	2	2	0	0	0	103	0	0	0	0	NA	NA	NA	22	20	166	501	166	12	59	32	0	2	0	0	0.004	0
.	19.01.15-19.46.46-1-212724	151	14	14	5	0	4	603	12	12	0	0	NA	NA	NA	57	56	177	519	173	91	358	154	21	25	11	0.119	0.048	0.064
.	19.01.15-19.46.46-1-212727	89	7	7	2	0	2	579	5	5	0	0	NA	NA	NA	29	35	177	502	169	86	342	151	13	13	3	0.073	0.026	0.018
.	19.01.15-19.46.48-1-212728	38	1	1	1	0	1	0	0	0	0	0	NA	NA	NA	6	11	165	495	164	0	0	0	0	0	0	0	0	0
.	19.01.15-19.46.51-1-212731	91	8	8	1	0	1	591	7	7	0	0	NA	NA	NA	32	44	171	516	170	86	352	153	6	10	0	0.035	0.019	0
.	19.01.15-19.46.51-1-212732	114	7	7	2	0	2	596	6	6	0	0	NA	NA	NA	36	50	176	517	170	89	354	153	18	10	0	0.102	0.019	0
.	19.01.15-19.46.52-1-212733	100	3	3	1	0	1	580	1	1	0	0	NA	NA	NA	34	32	170	508	167	83	350	147	0	5	3	0	0.01	0.018
.	19.01.15-19.46.54-1-212734	155	16	16	7	0	3	603	15	15	0	0	NA	NA	NA	45	53	176	520	170	92	362	149	11	51	4	0.062	0.098	0.024
.	19.01.15-19.46.54-1-212735	174	22	22	3	0	3	595	19	19	0	0	NA	NA	NA	43	46	176	514	169	90	354	151	10	38	21	0.057	0.074	0.124
.	19.01.15-19.47.06-1-212752	124	11	11	1	0	1	574	10	10	0	0	NA	NA	NA	43	32	169	506	170	83	342	149	5	25	0	0.03	0.049	0
.	19.01.15-19.47.07-1-212755	111	7	7	3	0	2	600	5	5	0	0	NA	NA	NA	43	48	171	517	173	86	360	154	0	21	8	0	0.041	0.046
.	19.01.15-19.47.14-1-212767	178	19	19	5	0	4	600	15	15	0	0	NA	NA	NA	50	52	175	512	178	87	351	162	10	65	0	0.057	0.127	0
.	19.01.15-19.47.15-1-212770	287	21	21	5	0	4	635	19	19	0	0	NA	NA	NA	88	89	180	545	177	93	380	162	23	61	0	0.128	0.112	0
.	19.01.15-19.47.16-1-212771	60	2	2	0	0	0	452	1	1	0	0	NA	NA	NA	23	15	168	498	162	67	264	121	3	1	0	0.018	0.002	0
.	19.01.15-19.47.18-1-212774	411	51	51	16	0	11	669	47	47	0	0	NA	NA	NA	125	120	183	558	192	100	396	173	58	119	6	0.317	0.213	0.031
.	19.01.15-19.47.24-1-212783	214	31	31	8	0	5	610	29	29	0	0	NA	NA	NA	59	58	171	523	177	89	362	159	26	72	11	0.152	0.138	0.062
.	19.01.15-19.47.28-1-212787	36	1	1	0	0	0	0	0	0	0	0	NA	NA	NA	12	8	166	491	164	0	0	0	2	0	0	0.012	0	0
.	19.01.15-19.47.28-1-212788	243	53	53	18	0	13	620	47	47	0	0	NA	NA	NA	73	74	181	533	173	95	371	154	54	125	0	0.298	0.235	0
.	19.01.15-19.47.30-1-212792	32	1	1	0	0	0	0	0	0	0	0	NA	NA	NA	9	6	163	493	163	0	0	0	0	3	0	0	0.006	0
.	19.01.15-19.47.31-1-212793	65	7	7	1	0	1	574	6	6	0	0	NA	NA	NA	26	26	167	505	167	80	347	147	3	10	2	0.018	0.02	0.012
.	19.01.15-19.47.31-1-212794	86	3	3	0	0	0	574	2	2	0	0	NA	NA	NA	25	21	169	497	168	84	341	149	2	1	2	0.012	0.002	0.012
.	19.01.15-19.47.33-1-212811	210	26	26	10	0	10	616	22	22	0	0	NA	NA	NA	83	72	176	526	183	88	367	161	33	44	13	0.188	0.084	0.071
.	19.01.15-19.47.46-1-212825	58	2	2	1	0	1	575	1	1	0	0	NA	NA	NA	18	21	171	499	164	85	344	146	0	4	0	0	0.008	0
.	19.01.15-19.47.46-1-212826	269	24	24	6	0	5	631	23	23	0	0	NA	NA	NA	88	89	173	545	184	88	377	166	27	44	11	0.156	0.081	0.06
.	19.01.15-19.47.50-1-212828	176	9	9	4	0	4	602	8	8	0	0	NA	NA	NA	57	54	172	518	177	87	358	157	5	12	1	0.029	0.023	0.006
.	19.01.15-19.47.59-1-212838	127	13	13	6	0	4	596	12	12	0	0	NA	NA	NA	40	46	172	515	172	86	356	154	23	27	0	0.134	0.052	0
.	19.01.15-19.48.00-1-212841	122	17	17	2	0	2	598	12	12	0	0	NA	NA	NA	38	52	171	522	172	85	360	153	24	16	2	0.14	0.031	0.012
.	19.01.15-19.48.13-1-212856	34	1	1	0	0	0	0	0	0	0	0	NA	NA	NA	9	9	165	492	165	0	0	0	1	0	0	0.006	0	0
.	19.01.15-19.48.15-1-212862	99	6	6	4	0	4	577	3	3	0	0	NA	NA	NA	21	28	171	506	164	86	346	145	0	12	0	0	0.024	0
.	19.01.15-19.48.16-1-212863	66	4	4	2	0	2	575	3	3	0	0	NA	NA	NA	23	28	165	512	164	79	348	148	10	8	0	0.061	0.016	0
.	19.01.15-19.48.17-1-212865	65	4	4	4	0	3	578	2	2	0	0	NA	NA	NA	34	29	168	506	168	85	344	149	7	4	0	0.042	0.008	0
.	19.01.15-19.48.24-1-212878	114	4	4	0	0	0	603	3	3	0	0	NA	NA	NA	27	48	170	520	171	84	363	156	3	13	0	0.018	0.025	0
.	19.01.15-19.48.25-1-212880	255	32	32	7	0	6	625	31	31	0	0	NA	NA	NA	78	77	179	537	174	93	376	156	40	72	3	0.223	0.134	0.017
.	19.01.15-19.48.25-1-212881	210	13	13	3	0	3	613	12	12	0	0	NA	NA	NA	64	63	168	534	174	84	373	156	7	35	7	0.042	0.066	0.04
.	19.01.15-19.48.31-1-212883	244	21	21	8	0	5	617	19	19	0	0	NA	NA	NA	65	66	177	530	172	93	370	154	15	79	8	0.085	0.149	0.047
.	19.01.15-19.48.31-1-212884	92	4	4	3	0	2	587	3	3	0	0	NA	NA	NA	44	39	175	507	170	86	348	153	6	12	3	0.034	0.024	0.018
.	19.01.15-19.48.32-1-212900	148	9	9	2	0	2	586	8	8	0	0	NA	NA	NA	57	41	171	506	177	84	344	158	19	28	0	0.111	0.055	0
.	19.01.15-19.48.34-1-212902	62	2	2	0	0	0	297	1	1	0	0	NA	NA	NA	15	12	163	497	165	44	176	77	0	5	0	0	0.01	0
.	19.01.15-19.48.37-1-212907	117	8	8	1	0	1	591	7	7	0	0	NA	NA	NA	40	44	168	519	170	83	355	153	13	28	0	0.077	0.054	0
.	19.01.15-19.48.43-1-212912	208	20	20	6	0	6	614	18	18	0	0	NA	NA	NA	63	65	176	532	170	91	372	151	11	45	8	0.062	0.085	0.047
.	19.01.15-19.48.44-1-212916	144	10	10	4	0	3	589	9	9	0	0	NA	NA	NA	47	38	172	507	172	86	348	155	20	15	0	0.116	0.03	0
.	19.01.15-19.48.51-1-212920	179	18	18	5	0	5	591	17	17	0	0	NA	NA	NA	54	45	175	508	175	90	345	156	7	35	3	0.04	0.069	0.017
.	19.01.15-19.48.52-1-212921	252	39	39	15	0	14	633	35	35	0	0	NA	NA	NA	65	86	173	542	184	87	380	166	64	88	3	0.37	0.162	0.016
.	19.01.15-19.48.57-1-212927	152	13	13	2	0	1	605	12	12	0	0	NA	NA	NA	45	51	173	515	176	87	359	159	9	18	8	0.052	0.035	0.045
.	19.01.15-19.48.59-1-212931	152	12	12	3	0	3	602	10	10	0	0	NA	NA	NA	64	51	176	520	168	91	362	149	32	38	4	0.182	0.073	0.024
.	19.01.15-19.49.06-1-212942	211	49	49	18	0	11	594	47	47	0	0	NA	NA	NA	67	48	169	522	170	83	357	154	84	76	5	0.497	0.146	0.029
.	19.01.15-19.49.15-1-212957	272	37	37	6	0	5	634	35	35	0	0	NA	NA	NA	64	80	178	540	175	94	381	159	32	90	4	0.18	0.167	0.023
.	19.01.15-19.49.17-1-212958	62	2	2	0	0	0	566	1	1	0	0	NA	NA	NA	29	13	165	498	163	83	339	144	0	1	1	0	0.002	0.006
.	19.01.15-19.49.19-1-212961	143	5	5	0	0	0	598	3	3	0	0	NA	NA	NA	48	51	167	519	178	84	358	156	3	11	0	0.018	0.021	0
.	19.01.15-19.49.25-1-212966	209	15	15	4	0	3	609	13	13	0	0	NA	NA	NA	69	63	178	521	177	88	362	159	13	26	6	0.073	0.05	0.034
.	19.01.15-19.49.26-1-212967	67	2	2	0	0	0	574	1	1	0	0	NA	NA	NA	31	27	165	510	165	81	349	144	0	7	0	0	0.014	0
.	19.01.15-19.49.29-1-212968	269	17	17	4	0	4	622	16	16	0	0	NA	NA	NA	58	70	178	527	178	92	369	161	20	26	0	0.112	0.049	0
.	19.01.15-19.49.31-1-212971	241	27	27	10	0	7	620	24	24	0	0	NA	NA	NA	68	67	177	525	178	95	367	158	23	54	18	0.13	0.103	0.101
.	19.01.15-19.49.36-1-212990	63	2	2	1	0	1	575	1	1	0	0	NA	NA	NA	32	31	167	505	172	80	345	150	0	8	3	0	0.016	0.017
.	19.01.15-19.49.40-1-212994	88	4	4	2	0	2	580	2	2	0	0	NA	NA	NA	39	39	171	505	176	85	346	149	5	6	1	0.029	0.012	0.006
.	19.01.15-19.49.49-1-213009	32	1	1	0	0	0	0	0	0	0	0	NA	NA	NA	8	10	166	494	163	0	0	0	0	3	0	0	0.006	0
.	19.01.15-19.49.51-1-213011	119	10	10	3	0	3	585	7	7	0	0	NA	NA	NA	36	38	169	513	169	83	349	153	8	17	3	0.047	0.033	0.018
.	19.01.15-19.49.52-1-213012	205	9	9	2	0	2	605	7	7	0	0	NA	NA	NA	57	54	175	519	173	91	360	154	6	23	11	0.034	0.044	0.064
.	19.01.15-19.49.54-1-213015	64	2	2	1	0	0	578	1	1	0	0	NA	NA	NA	31	32	172	508	165	82	349	147	3	6	0	0.017	0.012	0
.	19.01.15-19.50.00-1-213026	65	2	2	0	0	0	355	1	1	0	0	NA	NA	NA	13	14	166	499	162	51	216	88	0	2	0	0	0.004	0
.	19.01.15-19.50.02-1-213035	61	2	2	0	0	0	578	1	1	0	0	NA	NA	NA	31	35	173	507	168	85	345	148	2	6	0	0.012	0.012	0
.	19.01.15-19.50.08-1-213041	35	1	1	1	0	1	0	0	0	0	0	NA	NA	NA	11	11	164	496	164	0	0	0	0	2	0	0	0.004	0
.	19.01.15-19.50.10-1-213044	89	4	4	1	0	1	563	3	3	0	0	NA	NA	NA	29	14	166	497	164	81	338	144	2	4	0	0.012	0.008	0
.	19.01.15-19.50.11-1-213046	126	10	10	2	0	2	613	7	7	0	0	NA	NA	NA	34	60	185	514	174	100	357	156	0	20	7	0	0.039	0.04
.	19.01.15-19.50.12-1-213049	201	45	45	19	0	14	612	42	42	0	0	NA	NA	NA	66	58	173	525	173	86	369	157	50	89	11	0.289	0.17	0.064
.	19.01.15-19.50.13-1-213051	93	10	10	1	0	1	593	7	7	0	0	NA	NA	NA	24	44	179	506	172	92	347	154	0	15	4	0	0.03	0.023
.	19.01.15-19.50.16-1-213057	86	3	3	2	0	2	588	2	2	0	0	NA	NA	NA	28	35	173	506	169	87	350	151	2	2	1	0.012	0.004	0.006
.	19.01.15-19.50.16-1-213058	33	1	1	0	0	0	0	0	0	0	0	NA	NA	NA	8	4	163	490	164	0	0	0	0	4	0	0	0.008	0
.	19.01.15-19.50.19-1-213059	121	10	10	3	0	1	599	8	8	0	0	NA	NA	NA	31	44	174	514	169	88	359	152	9	26	0	0.052	0.051	0
.	19.01.15-19.50.20-1-213064	90	8	8	1	0	0	582	7	7	0	0	NA	NA	NA	36	26	168	500	171	83	349	150	5	11	5	0.03	0.022	0.029
.	19.01.15-19.50.22-1-213065	119	11	11	1	0	1	567	8	8	0	0	NA	NA	NA	48	25	167	508	163	82	346	139	0	20	3	0	0.039	0.018
.	19.01.15-19.50.24-1-213069	34	1	1	0	0	0	0	0	0	0	0	NA	NA	NA	10	13	166	493	167	0	0	0	0	1	0	0	0.002	0
.	19.01.15-19.50.27-1-213070	63	3	3	0	0	0	582	2	2	0	0	NA	NA	NA	19	30	169	506	168	84	347	151	3	2	2	0.018	0.004	0.012
.	19.01.15-19.50.30-1-213071	216	31	31	5	0	2	605	29	29	0	0	NA	NA	NA	62	57	178	518	174	92	358	155	47	49	5	0.264	0.095	0.029
.	19.01.15-19.50.33-1-213089	386	45	45	14	0	10	666	42	42	0	0	NA	NA	NA	106	120	188	565	180	104	402	160	47	107	3	0.25	0.189	0.017
.	19.01.15-19.50.34-1-213090	35	1	1	1	0	1	0	0	0	0	0	NA	NA	NA	10	12	165	496	164	0	0	0	0	1	0	0	0.002	0
.	19.01.15-19.50.36-1-213094	98	5	5	2	0	2	586	4	4	0	0	NA	NA	NA	35	35	168	508	172	85	350	151	2	9	1	0.012	0.018	0.006
.	19.01.15-19.50.38-1-213097	130	7	7	2	0	2	590	6	6	0	0	NA	NA	NA	46	37	168	511	171	84	353	153	7	4	8	0.042	0.008	0.047
.	19.01.15-19.50.39-1-213098	58	2	2	0	0	0	0	1	1	0	0	NA	NA	NA	17	17	169	495	166	0	0	0	0	1	0	0	0.002	0
.	19.01.15-19.50.40-1-213101	416	42	42	9	0	8	673	37	37	0	0	NA	NA	NA	110	130	189	568	186	101	403	169	45	103	6	0.238	0.181	0.032
.	19.01.15-19.50.44-1-213103	91	7	7	3	0	3	578	6	6	0	0	NA	NA	NA	27	29	166	509	167	83	349	146	8	14	2	0.048	0.028	0.012
.	19.01.15-19.50.44-1-213105	117	8	8	4	0	3	598	7	7	0	0	NA	NA	NA	35	42	171	515	169	91	357	150	9	15	0	0.053	0.029	0
.	19.01.15-19.50.54-1-213110	65	3	3	1	0	0	570	2	2	0	0	NA	NA	NA	29	22	170	500	165	82	342	146	0	4	2	0	0.008	0.012
.	19.01.15-19.51.00-1-213119	294	39	39	12	0	9	639	34	34	0	0	NA	NA	NA	65	90	183	545	175	98	383	158	76	112	0	0.415	0.206	0
.	19.01.15-19.51.05-1-213129	89	6	6	0	0	0	576	4	4	0	0	NA	NA	NA	35	32	173	507	165	86	346	144	2	15	6	0.012	0.03	0.036
.	19.01.15-19.51.08-1-213136	89	3	3	0	0	0	576	2	2	0	0	NA	NA	NA	27	25	173	498	167	87	340	149	0	10	2	0	0.02	0.012
.	19.01.15-19.51.08-1-213137	63	2	2	0	0	0	574	1	1	0	0	NA	NA	NA	22	20	171	499	163	85	345	144	0	4	2	0	0.008	0.012
.	19.01.15-19.51.19-1-213148	93	6	6	1	0	1	575	5	5	0	0	NA	NA	NA	31	29	169	501	172	83	342	150	0	14	8	0	0.028	0.047
.	19.01.15-19.51.22-1-213154	64	3	3	1	0	1	569	2	2	0	0	NA	NA	NA	25	18	167	499	165	80	343	146	2	4	7	0.012	0.008	0.042
.	19.01.15-19.51.22-1-213155	30	1	1	0	0	0	0	0	0	0	0	NA	NA	NA	7	8	163	495	163	0	0	0	0	0	1	0	0	0.006
.	19.01.15-19.51.23-1-213156	228	49	49	18	0	11	620	47	47	0	0	NA	NA	NA	60	66	176	523	180	91	367	162	64	108	8	0.364	0.207	0.044
.	19.01.15-19.51.24-1-213157	149	26	26	6	0	6	597	22	22	0	0	NA	NA	NA	41	52	173	514	178	88	349	160	19	61	3	0.11	0.119	0.017
.	19.01.15-19.51.24-1-213158	31	1	1	0	0	0	0	0	0	0	0	NA	NA	NA	11	10	164	496	163	0	0	0	2	0	0	0.012	0	0
.	19.01.15-19.51.27-1-213160	343	42	42	6	0	6	629	41	41	0	0	NA	NA	NA	76	82	181	538	176	94	377	158	68	81	18	0.376	0.151	0.102
.	19.01.15-19.51.36-1-213183	241	25	25	8	0	4	616	21	21	0	0	NA	NA	NA	66	66	172	535	172	87	375	154	31	72	2	0.18	0.135	0.012
.	19.01.15-19.51.36-1-213184	202	33	33	8	0	4	619	30	30	0	0	NA	NA	NA	63	64	177	524	176	91	370	158	17	85	19	0.096	0.162	0.108
.	19.01.15-19.51.47-1-213201	34	1	1	0	0	0	0	0	0	0	0	NA	NA	NA	6	10	166	493	164	0	0	0	0	1	0	0	0.002	0
.	19.01.15-19.51.48-1-213203	260	52	52	14	0	10	608	47	47	0	0	NA	NA	NA	72	63	181	526	169	91	367	150	53	105	13	0.293	0.2	0.077
.	19.01.15-19.51.50-1-213204	148	12	12	2	0	2	582	8	8	0	0	NA	NA	NA	43	30	168	505	170	82	348	152	8	8	15	0.048	0.016	0.088
.	19.01.15-19.52.06-1-213222	123	18	18	5	0	3	596	15	15	0	0	NA	NA	NA	40	41	173	507	174	88	351	157	22	39	7	0.127	0.077	0.04
.	19.01.15-19.52.12-1-213230	179	14	14	5	0	4	596	12	12	0	0	NA	NA	NA	57	42	169	517	169	87	356	153	33	22	0	0.195	0.043	0
.	19.01.15-19.52.27-1-213245	32	1	1	0	0	0	0	0	0	0	0	NA	NA	NA	11	10	165	496	162	0	0	0	0	0	1	0	0	0.006
.	19.01.15-19.52.30-1-213251	351	37	37	7	0	4	647	31	31	0	0	NA	NA	NA	85	102	177	558	180	89	396	162	37	90	10	0.209	0.161	0.056
.	19.01.15-19.52.31-1-213254	169	11	11	1	0	1	602	10	10	0	0	NA	NA	NA	47	53	176	519	171	88	361	153	5	19	4	0.028	0.037	0.023
.	19.01.15-19.52.40-1-213277	174	15	15	3	0	2	594	11	11	0	0	NA	NA	NA	55	45	177	514	167	89	357	148	11	24	6	0.062	0.047	0.036
.	19.01.15-19.52.41-1-213278	33	1	1	0	0	0	0	0	0	0	0	NA	NA	NA	8	11	167	493	164	0	0	0	0	0	0	0	0	0
.	19.01.15-19.52.43-1-213281	68	4	4	0	0	0	577	2	2	0	0	NA	NA	NA	22	30	167	505	171	78	347	152	2	7	0	0.012	0.014	0
.	19.01.15-19.52.44-1-213282	198	40	40	16	0	11	601	37	37	0	0	NA	NA	NA	48	45	172	513	173	87	356	158	60	80	8	0.349	0.156	0.046
.	19.01.15-19.52.44-1-213284	148	13	13	4	0	2	587	12	12	0	0	NA	NA	NA	42	37	170	511	169	82	354	151	17	30	7	0.1	0.059	0.041
.	19.01.15-19.52.45-1-213286	114	8	8	2	0	2	586	7	7	0	0	NA	NA	NA	43	35	169	514	165	87	351	148	6	20	4	0.036	0.039	0.024
.	19.01.15-19.52.57-1-213299	263	49	49	16	0	13	629	46	46	0	0	NA	NA	NA	91	85	183	537	178	97	372	160	56	119	15	0.306	0.222	0.084
.	19.01.15-19.52.59-1-213303	153	19	19	5	0	4	615	18	18	0	0	NA	NA	NA	54	65	176	528	174	93	368	154	34	36	7	0.193	0.068	0.04
.	19.01.15-19.53.05-1-213313	146	5	5	1	0	1	597	3	3	0	0	NA	NA	NA	47	49	168	516	178	83	355	159	14	3	3	0.083	0.006	0.017
.	19.01.15-19.53.06-1-213316	204	18	18	5	0	4	595	16	16	0	0	NA	NA	NA	48	49	171	518	173	86	358	151	10	40	11	0.058	0.077	0.064
.	19.01.15-19.53.12-1-213321	87	7	7	1	0	1	577	4	4	0	0	NA	NA	NA	28	27	168	504	168	84	346	147	2	17	2	0.012	0.034	0.012
.	19.01.15-19.53.37-1-213344	376	43	43	9	0	6	643	39	39	0	0	NA	NA	NA	100	98	182	549	180	94	390	159	57	90	15	0.313	0.164	0.083
.	19.01.15-19.53.37-1-213345	193	19	19	7	0	4	618	16	16	0	0	NA	NA	NA	78	79	179	540	173	91	370	157	19	49	0	0.106	0.091	0
.	19.01.15-19.53.45-1-213354	137	15	15	3	0	3	603	12	12	0	0	NA	NA	NA	43	55	176	518	174	86	361	156	18	32	0	0.102	0.062	0
.	19.01.15-19.53.46-1-213355	148	11	11	2	0	2	591	9	9	0	0	NA	NA	NA	53	40	174	510	169	89	353	149	8	23	1	0.046	0.045	0.006
.	19.01.15-19.53.51-1-213367	170	11	11	5	0	4	595	10	10	0	0	NA	NA	NA	66	47	179	506	175	94	345	156	7	27	4	0.039	0.053	0.023
.	19.01.15-19.53.58-1-213374	38	1	1	1	0	1	0	0	0	0	0	NA	NA	NA	8	13	166	495	165	0	0	0	2	0	0	0.012	0	0
.	19.01.15-19.53.59-1-213376	86	5	5	1	0	1	579	4	4	0	0	NA	NA	NA	34	32	172	505	168	87	342	150	6	13	0	0.035	0.026	0
.	19.01.15-19.54.00-1-213378	123	8	8	2	0	2	583	7	7	0	0	NA	NA	NA	35	30	167	507	169	82	352	149	16	6	5	0.096	0.012	0.03
.	19.01.15-19.54.07-1-213394	141	12	12	5	0	3	586	11	11	0	0	NA	NA	NA	38	36	170	507	172	82	349	155	23	18	1	0.135	0.036	0.006
.	19.01.15-19.54.10-1-213395	114	8	8	0	0	0	591	6	6	0	0	NA	NA	NA	31	37	172	510	168	88	356	147	11	7	7	0.064	0.014	0.042
.	19.01.15-19.54.14-1-213405	153	12	12	6	0	6	602	11	11	0	0	NA	NA	NA	50	46	171	518	170	88	360	154	4	43	11	0.023	0.083	0.065
.	19.01.15-19.54.15-1-213406	199	19	19	7	0	6	602	17	17	0	0	NA	NA	NA	60	58	170	530	171	84	366	152	11	44	5	0.065	0.083	0.029
.	19.01.15-19.54.16-1-213409	124	12	12	2	0	0	592	7	7	0	0	NA	NA	NA	37	43	170	513	173	81	356	155	13	35	5	0.076	0.068	0.029
.	19.01.15-19.54.27-1-213418	86	3	3	0	0	0	575	2	2	0	0	NA	NA	NA	38	25	167	503	168	83	342	150	0	6	0	0	0.012	0
.	19.01.15-19.54.29-1-213421	206	26	26	4	0	3	611	25	25	0	0	NA	NA	NA	62	66	173	534	172	89	371	151	48	56	8	0.277	0.105	0.047
.	19.01.15-19.54.30-1-213422	415	33	33	11	0	5	662	30	30	0	0	NA	NA	NA	129	118	187	559	185	102	399	161	55	72	3	0.294	0.129	0.016
.	19.01.15-19.54.35-1-213441	172	13	13	4	0	3	604	11	11	0	0	NA	NA	NA	50	46	172	511	176	91	356	157	17	30	2	0.099	0.059	0.011
.	19.01.15-19.54.42-1-213444	150	7	7	5	0	4	610	6	6	0	0	NA	NA	NA	43	55	172	519	177	89	362	159	6	21	3	0.035	0.04	0.017
.	19.01.15-19.54.44-1-213445	36	1	1	0	0	0	0	0	0	0	0	NA	NA	NA	4	12	164	496	165	0	0	0	0	0	0	0	0	0
.	19.01.15-19.54.47-1-213448	66	3	3	1	0	1	575	2	2	0	0	NA	NA	NA	20	25	170	501	167	84	343	148	0	6	3	0	0.012	0.018
.	19.01.15-19.54.50-1-213449	63	2	2	0	0	0	572	1	1	0	0	NA	NA	NA	25	22	165	504	166	80	346	146	2	1	0	0.012	0.002	0
.	19.01.15-19.54.50-1-213450	143	6	6	2	0	2	596	5	5	0	0	NA	NA	NA	48	54	176	520	171	88	357	151	15	6	0	0.085	0.012	0
.	19.01.15-19.54.52-1-213453	115	6	6	1	0	0	576	4	4	0	0	NA	NA	NA	38	29	169	506	167	82	348	146	10	14	0	0.059	0.028	0
.	19.01.15-19.55.04-1-213471	119	13	13	3	0	3	608	12	12	0	0	NA	NA	NA	34	58	175	519	177	88	360	160	10	27	0	0.057	0.052	0
.	19.01.15-19.55.07-1-213476	112	6	6	2	0	2	585	5	5	0	0	NA	NA	NA	42	33	171	505	170	86	345	154	8	19	0	0.047	0.038	0
.	19.01.15-19.55.10-1-213479	346	57	57	19	0	15	649	51	51	0	0	NA	NA	NA	95	109	182	557	183	95	393	161	50	145	17	0.275	0.26	0.093
.	19.01.15-19.55.10-1-213480	92	4	4	0	0	0	573	2	2	0	0	NA	NA	NA	32	27	170	504	166	84	345	144	7	3	0	0.041	0.006	0
.	19.01.15-19.55.16-1-213491	233	62	62	23	0	16	606	56	56	0	0	NA	NA	NA	69	49	174	515	173	89	360	157	68	119	11	0.391	0.231	0.064
.	19.01.15-19.55.17-1-213492	237	15	15	4	0	4	605	12	12	0	0	NA	NA	NA	61	62	179	528	168	92	364	149	14	30	0	0.078	0.057	0
.	19.01.15-19.55.23-1-213501	89	6	6	1	0	1	592	4	4	0	0	NA	NA	NA	31	45	173	513	172	88	352	152	5	4	0	0.029	0.008	0
.	19.01.15-19.55.27-1-213505	157	19	19	3	0	3	607	17	17	0	0	NA	NA	NA	43	56	177	523	169	93	360	154	8	34	1	0.045	0.065	0.006
.	19.01.15-19.55.27-1-213506	149	11	11	5	0	5	602	9	9	0	0	NA	NA	NA	50	55	171	524	173	88	364	150	2	18	10	0.012	0.034	0.058
.	19.01.15-19.55.34-1-213522	125	9	9	2	0	1	587	8	8	0	0	NA	NA	NA	46	32	168	509	168	85	351	151	11	21	0	0.065	0.041	0
.	19.01.15-19.55.36-1-213525	35	1	1	0	0	0	0	0	0	0	0	NA	NA	NA	6	11	167	493	164	0	0	0	0	4	0	0	0.008	0
.	19.01.15-19.55.39-1-213528	127	7	7	2	0	2	597	6	6	0	0	NA	NA	NA	40	51	175	520	169	91	357	149	6	17	2	0.034	0.033	0.012
.	19.01.15-19.56.17-1-213560	90	8	8	1	0	1	592	6	6	0	0	NA	NA	NA	40	36	168	512	169	85	357	150	1	16	7	0.006	0.031	0.041
.	19.01.15-19.56.21-1-213566	121	6	6	1	0	1	578	5	5	0	0	NA	NA	NA	31	27	170	498	172	84	340	154	0	15	0	0	0.03	0
.	19.01.15-19.56.23-1-213571	64	3	3	1	0	1	578	2	2	0	0	NA	NA	NA	20	24	170	500	167	83	345	150	0	6	0	0	0.012	0
.	19.01.15-19.56.28-1-213582	142	13	13	1	0	1	596	12	12	0	0	NA	NA	NA	45	48	171	519	171	88	353	155	14	14	12	0.082	0.027	0.07
.	19.01.15-19.56.31-1-213584	210	24	24	8	0	6	617	21	21	0	0	NA	NA	NA	72	68	178	531	172	92	372	153	29	57	4	0.163	0.107	0.023
.	19.01.15-19.56.32-1-213586	87	3	3	1	0	1	587	2	2	0	0	NA	NA	NA	32	37	172	509	169	86	350	151	0	2	2	0	0.004	0.012
.	19.01.15-19.56.38-1-213605	148	8	8	3	0	3	580	7	7	0	0	NA	NA	NA	59	33	173	502	171	85	345	150	8	19	8	0.046	0.038	0.047
.	19.01.15-19.56.38-1-213606	59	3	3	1	0	1	251	1	1	0	0	NA	NA	NA	23	19	168	497	167	30	150	71	4	0	3	0.024	0	0.018
.	19.01.15-19.56.39-1-213607	348	19	19	3	0	3	637	18	18	0	0	NA	NA	NA	106	89	181	540	181	97	379	161	24	54	1	0.133	0.1	0.006
.	19.01.15-19.56.47-1-213611	231	13	13	7	0	4	614	11	11	0	0	NA	NA	NA	67	69	178	530	174	91	371	152	2	41	1	0.011	0.077	0.006
.	19.01.15-19.56.49-1-213613	38	1	1	0	0	0	0	0	0	0	0	NA	NA	NA	9	7	165	493	162	0	0	0	0	0	0	0	0	0
.	19.01.15-19.56.51-1-213617	122	17	17	6	0	5	584	14	14	0	0	NA	NA	NA	33	30	171	502	170	85	349	150	23	27	3	0.135	0.054	0.018
.	19.01.15-19.56.52-1-213619	170	13	13	1	0	1	590	8	8	0	0	NA	NA	NA	55	44	171	517	169	89	353	148	20	25	3	0.117	0.048	0.018
.	19.01.15-19.56.58-1-213630	121	9	9	3	0	2	578	7	7	0	0	NA	NA	NA	38	22	170	498	167	86	341	151	7	18	5	0.041	0.036	0.03
.	19.01.15-19.57.00-1-213634	62	2	2	0	0	0	100	0	0	0	0	NA	NA	NA	12	10	165	495	163	16	54	30	0	2	0	0	0.004	0
.	19.01.15-19.57.00-1-213635	125	8	8	1	0	1	572	6	6	0	0	NA	NA	NA	61	33	168	513	165	84	344	144	2	35	4	0.012	0.068	0.024
.	19.01.15-19.57.07-1-213648	216	40	40	11	0	7	620	35	35	0	0	NA	NA	NA	65	76	176	535	178	91	372	157	37	98	5	0.21	0.183	0.028
.	19.01.15-19.57.16-1-213655	173	38	38	7	0	5	596	36	36	0	0	NA	NA	NA	50	47	172	518	170	86	360	150	30	75	1	0.174	0.145	0.006
.	19.01.15-19.57.21-1-213662	290	20	20	9	0	7	636	18	18	0	0	NA	NA	NA	91	88	183	542	176	97	385	154	17	68	10	0.093	0.125	0.057
.	19.01.15-19.57.24-1-213664	89	10	10	4	0	4	576	8	8	0	0	NA	NA	NA	43	29	166	510	166	84	350	142	2	17	1	0.012	0.033	0.006
.	19.01.15-19.57.26-1-213667	171	10	10	0	0	0	603	8	8	0	0	NA	NA	NA	52	57	175	519	176	85	359	159	13	8	0	0.074	0.015	0
.	19.01.15-19.57.26-1-213668	61	2	2	0	0	0	250	1	1	0	0	NA	NA	NA	23	22	163	504	168	34	146	70	6	0	0	0.037	0	0
.	19.01.15-19.57.27-1-213669	175	39	39	16	0	10	607	36	36	0	0	NA	NA	NA	49	52	175	519	171	90	362	155	53	97	1	0.303	0.187	0.006
.	19.01.15-19.57.30-1-213674	62	2	2	0	0	0	586	1	1	0	0	NA	NA	NA	19	33	168	509	169	84	351	151	0	9	0	0	0.018	0
.	19.01.15-19.57.36-1-213693	214	24	24	8	0	7	612	22	22	0	0	NA	NA	NA	61	64	175	522	180	91	363	158	27	62	10	0.154	0.119	0.056
.	19.01.15-19.57.44-1-213700	119	12	12	4	0	3	588	11	11	0	0	NA	NA	NA	53	46	170	521	168	85	354	149	3	36	5	0.018	0.069	0.03
.	19.01.15-19.57.45-1-213701	113	5	5	5	0	3	595	3	3	0	0	NA	NA	NA	31	42	172	511	172	86	355	154	8	12	0	0.047	0.023	0
.	19.01.15-19.57.50-1-213713	294	22	22	7	0	6	640	21	21	0	0	NA	NA	NA	99	94	181	546	180	94	384	162	63	52	0	0.348	0.095	0
.	19.01.15-19.58.00-1-213725	125	9	9	3	0	3	602	6	6	0	0	NA	NA	NA	50	51	170	518	176	83	362	157	2	37	4	0.012	0.071	0.023
.	19.01.15-19.58.02-1-213729	168	13	13	5	0	4	597	12	12	0	0	NA	NA	NA	47	42	172	513	170	89	356	152	3	21	10	0.017	0.041	0.059
.	19.01.15-19.58.09-1-213737	234	50	50	14	0	8	617	43	43	0	0	NA	NA	NA	64	72	178	533	174	93	371	153	52	79	12	0.292	0.148	0.069
.	19.01.15-19.58.11-1-213738	32	1	1	1	0	1	0	0	0	0	0	NA	NA	NA	8	11	167	494	163	0	0	0	0	0	1	0	0	0.006
.	19.01.15-19.58.13-1-213742	62	2	2	0	0	0	573	1	1	0	0	NA	NA	NA	32	25	170	501	167	85	340	148	0	0	3	0	0	0.018
.	19.01.15-19.58.14-1-213746	119	8	8	1	0	1	591	6	6	0	0	NA	NA	NA	29	41	173	510	171	87	351	153	7	5	4	0.04	0.01	0.023
.	19.01.15-19.58.21-1-213751	33	1	1	0	0	0	0	0	0	0	0	NA	NA	NA	6	7	165	492	163	0	0	0	0	1	0	0	0.002	0
.	19.01.15-19.58.23-1-213759	121	11	11	5	0	3	580	10	10	0	0	NA	NA	NA	38	25	164	507	167	81	350	149	5	29	2	0.03	0.057	0.012
.	19.01.15-19.58.24-1-213761	210	9	9	7	0	6	599	8	8	0	0	NA	NA	NA	67	56	180	514	175	92	354	153	1	23	8	0.006	0.045	0.046
.	19.01.15-19.58.25-1-213764	86	7	7	4	0	2	571	5	5	0	0	NA	NA	NA	35	26	170	503	166	84	340	147	7	7	2	0.041	0.014	0.012
.	19.01.15-19.58.26-1-213765	209	27	27	8	0	6	594	24	24	0	0	NA	NA	NA	54	42	172	514	169	89	357	148	19	34	17	0.11	0.066	0.101
.	19.01.15-19.58.26-1-213766	223	23	23	11	0	8	618	21	21	0	0	NA	NA	NA	66	71	181	530	173	97	364	157	25	68	0	0.138	0.128	0
.	19.01.15-19.58.35-1-213784	160	8	8	3	0	3	607	7	7	0	0	NA	NA	NA	53	61	180	522	172	94	361	152	5	8	7	0.028	0.015	0.041
.	19.01.15-19.58.37-1-213787	91	5	5	3	0	2	592	4	4	0	0	NA	NA	NA	41	44	169	518	170	83	360	149	14	4	2	0.083	0.008	0.012
.	19.01.15-19.58.45-1-213797	89	4	4	1	0	0	578	3	3	0	0	NA	NA	NA	35	29	169	504	169	84	343	151	0	29	0	0	0.058	0
.	19.01.15-19.58.46-1-213799	173	17	17	5	0	4	606	14	14	0	0	NA	NA	NA	43	55	178	516	174	92	359	155	32	39	0	0.18	0.076	0
.	19.01.15-19.58.48-1-213803	125	12	12	5	0	4	592	10	10	0	0	NA	NA	NA	32	30	165	508	170	82	355	155	16	28	0	0.097	0.055	0
.	19.01.15-19.58.55-1-213808	293	32	32	10	0	9	644	29	29	0	0	NA	NA	NA	83	101	181	545	188	93	382	169	41	96	9	0.227	0.176	0.048
.	19.01.15-19.58.58-1-213813	88	7	7	0	0	0	574	5	5	0	0	NA	NA	NA	34	32	166	511	168	80	347	147	0	20	6	0	0.039	0.036
.	19.01.15-19.59.00-1-213817	61	2	2	0	0	0	202	1	1	0	0	NA	NA	NA	11	17	167	496	167	21	120	61	3	0	0	0.018	0	0
.	19.01.15-19.59.01-1-213820	315	47	47	14	0	12	636	43	43	0	0	NA	NA	NA	102	91	183	539	182	96	378	162	72	100	2	0.393	0.186	0.011
.	19.01.15-19.59.04-1-213827	64	2	2	0	0	0	588	1	1	0	0	NA	NA	NA	13	32	170	503	172	83	351	154	1	1	0	0.006	0.002	0
.	19.01.15-19.59.10-1-213833	116	4	4	3	0	3	577	3	3	0	0	NA	NA	NA	40	28	167	506	168	81	346	150	3	5	2	0.018	0.01	0.012
.	19.01.15-19.59.14-1-213841	123	9	9	0	0	0	591	8	8	0	0	NA	NA	NA	37	38	172	507	172	87	349	155	0	15	6	0	0.03	0.035
.	19.01.15-19.59.18-1-213845	122	10	10	4	0	4	586	9	9	0	0	NA	NA	NA	35	34	170	510	167	85	350	151	16	21	0	0.094	0.041	0
.	19.01.15-19.59.18-1-213846	91	9	9	4	0	3	581	7	7	0	0	NA	NA	NA	32	30	166	506	171	82	348	151	12	19	0	0.072	0.038	0
.	19.01.15-19.59.18-1-213847	122	9	9	3	0	3	588	8	8	0	0	NA	NA	NA	40	41	171	514	169	86	355	147	13	12	7	0.076	0.023	0.041
.	19.01.15-19.59.20-1-213850	181	18	18	5	0	2	595	15	15	0	0	NA	NA	NA	46	54	172	523	172	83	360	152	15	52	0	0.087	0.099	0
.	19.01.15-19.59.26-1-213859	36	1	1	1	0	1	0	0	0	0	0	NA	NA	NA	16	13	164	497	165	0	0	0	0	1	0	0	0.002	0
.	19.01.15-19.59.29-1-213865	127	10	10	2	0	1	594	9	9	0	0	NA	NA	NA	33	45	168	519	171	85	358	151	21	16	1	0.125	0.031	0.006
.	19.01.15-19.59.38-1-213885	151	29	29	8	0	5	603	26	26	0	0	NA	NA	NA	47	59	171	530	171	84	369	150	30	63	6	0.175	0.119	0.035
.	19.01.15-19.59.39-1-213886	148	12	12	3	0	3	585	8	8	0	0	NA	NA	NA	53	41	166	515	173	77	356	152	26	7	9	0.157	0.014	0.052
.	19.01.15-19.59.40-1-213888	147	6	6	2	0	2	584	5	5	0	0	NA	NA	NA	41	36	168	512	169	82	351	151	3	18	0	0.018	0.035	0
.	19.01.15-19.59.43-1-213889	240	10	10	3	0	3	618	6	6	0	0	NA	NA	NA	65	69	180	527	175	95	364	159	0	27	5	0	0.051	0.029
.	19.01.15-19.59.47-1-213894	178	15	15	4	0	2	600	13	13	0	0	NA	NA	NA	55	55	174	516	178	86	359	155	23	38	7	0.132	0.074	0.039
.	19.01.15-19.59.53-1-213907	185	18	18	2	0	2	615	15	15	0	0	NA	NA	NA	66	73	178	532	176	92	366	157	5	24	8	0.028	0.045	0.045
.	19.01.15-19.59.57-1-213912	89	6	6	1	0	1	579	5	5	0	0	NA	NA	NA	41	34	165	516	166	80	357	142	5	10	4	0.03	0.019	0.024
.	19.01.15-20.00.01-1-213920	122	5	5	1	0	1	583	3	3	0	0	NA	NA	NA	36	29	167	505	170	84	348	151	7	6	3	0.042	0.012	0.018
.	19.01.15-20.00.02-1-213926	361	43	43	15	0	10	637	37	37	0	0	NA	NA	NA	94	88	184	541	176	98	383	156	53	81	23	0.288	0.15	0.131
.	19.01.15-20.00.07-1-213934	121	10	10	2	0	1	593	7	7	0	0	NA	NA	NA	36	43	171	509	176	86	349	158	2	10	9	0.012	0.02	0.051
.	19.01.15-20.00.10-1-213938	37	1	1	0	0	0	0	0	0	0	0	NA	NA	NA	11	8	163	494	164	0	0	0	1	0	0	0.006	0	0
.	19.01.15-20.00.14-1-213943	118	12	12	6	0	5	577	10	10	0	0	NA	NA	NA	35	31	170	509	165	83	348	146	0	41	6	0	0.081	0.036
.	19.01.15-20.00.14-1-213944	32	1	1	0	0	0	0	0	0	0	0	NA	NA	NA	8	8	163	491	167	0	0	0	1	0	0	0.006	0	0
.	19.01.15-20.00.17-1-213946	114	5	5	1	0	1	583	2	2	0	0	NA	NA	NA	40	28	169	508	164	86	351	146	2	11	0	0.012	0.022	0
.	19.01.15-20.00.18-1-213950	210	9	9	3	0	2	611	8	8	0	0	NA	NA	NA	54	57	178	519	173	94	360	157	2	11	6	0.011	0.021	0.035
.	19.01.15-20.00.19-1-213952	153	9	9	0	0	0	601	8	8	0	0	NA	NA	NA	44	54	176	519	172	89	360	152	2	13	4	0.011	0.025	0.023
.	19.01.15-20.00.22-1-213957	173	11	11	2	0	1	589	10	10	0	0	NA	NA	NA	63	45	168	515	175	82	355	152	13	33	2	0.077	0.064	0.011
.	19.01.15-20.00.26-1-213960	121	5	5	0	0	0	592	4	4	0	0	NA	NA	NA	28	40	173	507	173	89	347	156	6	13	0	0.035	0.026	0
.	19.01.15-20.00.27-1-213962	93	3	3	1	0	1	581	2	2	0	0	NA	NA	NA	36	27	171	502	167	86	346	149	0	7	0	0	0.014	0
.	19.01.15-20.00.33-1-213981	119	13	13	6	0	3	588	10	10	0	0	NA	NA	NA	42	48	171	517	173	86	350	152	3	25	5	0.018	0.048	0.029
.	19.01.15-20.00.39-1-213987	219	20	20	7	0	6	611	16	16	0	0	NA	NA	NA	78	62	179	521	175	95	363	153	14	43	14	0.078	0.083	0.08
.	19.01.15-20.00.40-1-213990	176	17	17	6	0	5	610	15	15	0	0	NA	NA	NA	67	57	172	529	169	88	372	150	37	43	11	0.215	0.081	0.065
.	19.01.15-20.00.41-1-213991	297	20	20	6	0	6	635	19	19	0	0	NA	NA	NA	79	83	183	532	181	97	375	163	21	53	0	0.115	0.1	0
.	19.01.15-20.00.41-1-213992	270	25	25	5	0	4	628	22	22	0	0	NA	NA	NA	67	84	184	538	175	101	371	156	15	47	4	0.082	0.087	0.023
.	19.01.15-20.00.44-1-213998	92	4	4	1	0	1	569	3	3	0	0	NA	NA	NA	30	22	170	500	165	83	345	141	3	8	0	0.018	0.016	0
.	19.01.15-20.00.50-1-214000	96	10	10	0	0	0	590	8	8	0	0	NA	NA	NA	23	40	173	513	167	88	352	150	7	15	0	0.04	0.029	0
.	19.01.15-20.00.56-1-214006	150	9	9	0	0	0	597	7	7	0	0	NA	NA	NA	37	50	172	520	171	86	360	151	10	24	0	0.058	0.046	0
.	19.01.15-20.01.00-1-214015	145	18	18	5	0	4	587	17	17	0	0	NA	NA	NA	47	43	171	518	167	85	357	145	15	24	3	0.088	0.046	0.018
.	19.01.15-20.01.05-1-214079	201	16	16	5	0	3	607	14	14	0	0	NA	NA	NA	60	55	177	517	174	90	360	157	14	36	1	0.079	0.07	0.006
.	19.01.15-20.01.09-1-214102	91	5	5	1	0	1	586	4	4	0	0	NA	NA	NA	23	35	171	512	165	83	356	147	3	13	0	0.018	0.025	0
.	19.01.15-20.01.13-1-214106	148	9	9	1	0	1	595	8	8	0	0	NA	NA	NA	51	47	170	518	172	85	361	149	2	23	2	0.012	0.044	0.012
.	19.01.15-20.01.15-1-214113	93	6	6	3	0	3	586	5	5	0	0	NA	NA	NA	31	40	168	515	170	82	353	151	3	10	2	0.018	0.019	0.012
.	19.01.15-20.01.16-1-214115	186	14	14	3	0	2	598	12	12	0	0	NA	NA	NA	60	51	170	520	174	83	360	155	12	39	3	0.071	0.075	0.017
.	19.01.15-20.01.19-1-214118	226	27	27	13	0	7	623	25	25	0	0	NA	NA	NA	76	71	178	523	183	91	365	167	60	48	2	0.337	0.092	0.011
.	19.01.15-20.01.23-1-214124	127	4	4	0	0	0	598	3	3	0	0	NA	NA	NA	42	49	175	514	173	87	355	156	10	5	1	0.057	0.01	0.006
.	19.01.15-20.01.25-1-214125	240	26	26	10	0	8	621	20	20	0	0	NA	NA	NA	51	67	173	534	173	90	374	157	10	63	0	0.058	0.118	0
.	19.01.15-20.01.26-1-214127	205	33	33	7	0	4	614	29	29	0	0	NA	NA	NA	47	68	174	530	177	87	371	156	32	91	3	0.184	0.172	0.017
.	19.01.15-20.01.33-1-214146	143	17	17	5	0	5	597	15	15	0	0	NA	NA	NA	45	46	176	516	167	90	356	151	32	32	17	0.182	0.062	0.102
.	19.01.15-20.01.38-1-214150	37	1	1	1	0	1	0	0	0	0	0	NA	NA	NA	8	8	163	495	163	0	0	0	0	4	0	0	0.008	0
.	19.01.15-20.01.38-1-214151	67	3	3	1	0	1	567	2	2	0	0	NA	NA	NA	20	16	167	498	164	84	337	146	0	9	7	0	0.018	0.043
.	19.01.15-20.01.40-1-214153	117	7	7	0	0	0	579	6	6	0	0	NA	NA	NA	36	30	173	501	169	86	344	149	3	10	2	0.017	0.02	0.012
.	19.01.15-20.01.41-1-214154	113	8	8	3	0	2	579	7	7	0	0	NA	NA	NA	33	30	170	503	170	85	343	151	0	26	9	0	0.052	0.053
.	19.01.15-20.01.43-1-214155	157	30	30	11	0	6	601	28	28	0	0	NA	NA	NA	51	51	169	521	174	86	362	153	15	84	1	0.089	0.161	0.006
.	19.01.15-20.01.54-1-214166	68	2	2	0	0	0	569	1	1	0	0	NA	NA	NA	24	18	165	500	166	78	340	151	0	2	3	0	0.004	0.018
.	19.01.15-20.01.59-1-214175	175	21	21	3	0	2	606	18	18	0	0	NA	NA	NA	45	56	172	522	175	86	363	157	24	47	4	0.14	0.09	0.023
.	19.01.15-20.02.04-1-214183	61	3	3	1	0	1	581	2	2	0	0	NA	NA	NA	25	30	173	502	168	85	345	151	3	5	4	0.017	0.01	0.024
.	19.01.15-20.02.04-1-214184	147	10	10	3	0	2	594	9	9	0	0	NA	NA	NA	48	43	170	516	170	85	358	151	6	17	3	0.035	0.033	0.018
.	19.01.15-20.02.04-1-214185	220	43	43	11	0	10	616	39	39	0	0	NA	NA	NA	51	64	177	524	176	91	367	158	57	88	4	0.322	0.168	0.023
.	19.01.15-20.02.05-1-214187	61	3	3	2	0	2	581	1	1	0	0	NA	NA	NA	20	28	170	502	169	83	345	153	0	18	0	0	0.036	0
.	19.01.15-20.02.07-1-214191	259	58	58	20	0	14	634	52	52	0	0	NA	NA	NA	69	89	183	538	181	98	374	162	75	92	17	0.41	0.171	0.094
.	19.01.15-20.02.24-1-214203	289	24	24	6	0	5	636	23	23	0	0	NA	NA	NA	89	90	188	532	183	101	373	162	22	48	12	0.117	0.09	0.066
.	19.01.15-20.02.27-1-214207	198	21	21	5	0	4	615	18	18	0	0	NA	NA	NA	47	67	178	529	173	92	369	154	17	46	0	0.096	0.087	0
.	19.01.15-20.02.30-1-214211	243	19	19	3	0	2	608	17	17	0	0	NA	NA	NA	73	52	177	516	172	95	358	155	19	55	5	0.107	0.107	0.029
.	19.01.15-20.02.34-1-214228	127	25	25	7	0	6	592	22	22	0	0	NA	NA	NA	40	34	166	509	172	85	352	155	25	70	0	0.151	0.138	0
.	19.01.15-20.02.35-1-214229	123	5	5	0	0	0	584	4	4	0	0	NA	NA	NA	38	27	164	504	172	83	348	153	7	15	0	0.043	0.03	0
.	19.01.15-20.02.39-1-214233	64	2	2	1	0	1	350	1	1	0	0	NA	NA	NA	22	18	167	501	163	52	210	88	2	0	3	0.012	0	0.018
.	19.01.15-20.02.52-1-214243	122	5	5	2	0	2	586	3	3	0	0	NA	NA	NA	32	29	172	501	169	86	345	155	7	3	0	0.041	0.006	0
.	19.01.15-20.02.53-1-214244	31	1	1	0	0	0	0	0	0	0	0	NA	NA	NA	13	10	163	497	163	0	0	0	0	0	0	0	0	0
.	19.01.15-20.02.55-1-214247	86	5	5	1	0	1	581	4	4	0	0	NA	NA	NA	19	27	168	504	168	82	348	151	4	4	0	0.024	0.008	0
.	19.01.15-20.03.05-1-214265	334	41	41	10	0	8	644	38	38	0	0	NA	NA	NA	91	98	182	548	181	97	383	164	37	112	4	0.203	0.204	0.022
.	19.01.15-20.03.05-1-214267	122	7	7	2	0	2	591	6	6	0	0	NA	NA	NA	28	33	169	508	169	87	352	152	0	19	6	0	0.037	0.036
.	19.01.15-20.03.08-1-214272	179	23	23	13	0	9	611	20	20	0	0	NA	NA	NA	54	63	171	527	178	89	363	159	14	55	23	0.082	0.104	0.129
.	19.01.15-20.03.08-1-214274	59	2	2	2	0	2	573	1	1	0	0	NA	NA	NA	23	17	167	499	164	81	344	148	0	6	0	0	0.012	0
.	19.01.15-20.03.10-1-214276	88	4	4	1	0	1	586	3	3	0	0	NA	NA	NA	31	34	170	508	169	83	351	152	4	7	0	0.024	0.014	0
.	19.01.15-20.03.12-1-214278	126	17	17	5	0	4	600	15	15	0	0	NA	NA	NA	44	48	171	519	171	87	358	155	3	24	9	0.018	0.046	0.053
.	19.01.15-20.03.19-1-214289	180	21	21	4	0	3	582	18	18	0	0	NA	NA	NA	50	36	170	508	171	84	352	146	20	35	0	0.118	0.069	0
.	19.01.15-20.03.22-1-214294	63	2	2	0	0	0	202	1	1	0	0	NA	NA	NA	21	21	169	502	163	30	117	55	0	1	3	0	0.002	0.018
.	19.01.15-20.03.25-1-214298	92	3	3	1	0	1	583	2	2	0	0	NA	NA	NA	38	36	167	514	168	83	350	150	0	3	3	0	0.006	0.018
.	19.01.15-20.03.27-1-214303	59	2	2	1	0	1	578	1	1	0	0	NA	NA	NA	27	29	169	501	172	82	344	152	2	1	0	0.012	0.002	0
.	19.01.15-20.03.29-1-214304	147	19	19	8	0	6	594	18	18	0	0	NA	NA	NA	55	50	167	523	173	80	361	153	17	38	11	0.102	0.073	0.064
.	19.01.15-20.03.37-1-214325	119	4	4	0	0	0	583	3	3	0	0	NA	NA	NA	34	29	169	507	166	85	352	146	7	4	0	0.041	0.008	0
.	19.01.15-20.03.43-1-214331	116	14	14	2	0	2	586	11	11	0	0	NA	NA	NA	40	44	173	513	171	86	350	150	18	18	4	0.104	0.035	0.023
.	19.01.15-20.03.45-1-214332	33	1	1	0	0	0	0	0	0	0	0	NA	NA	NA	11	18	168	497	166	0	0	0	0	1	0	0	0.002	0
.	19.01.15-20.03.45-1-214333	114	4	4	2	0	1	594	3	3	0	0	NA	NA	NA	33	44	171	514	172	86	353	155	0	15	0	0	0.029	0
.	19.01.15-20.03.47-1-214334	179	17	17	3	0	2	622	15	15	0	0	NA	NA	NA	69	73	182	530	174	95	373	154	17	44	0	0.093	0.083	0
.	19.01.15-20.03.51-1-214336	200	13	13	5	0	5	609	11	11	0	0	NA	NA	NA	64	59	180	515	177	94	359	156	2	45	0	0.011	0.087	0
.	19.01.15-20.03.54-1-214344	240	35	35	10	0	6	618	34	34	0	0	NA	NA	NA	70	62	173	523	179	92	366	160	64	67	8	0.37	0.128	0.045
.	19.01.15-20.03.55-1-214346	34	1	1	0	0	0	0	0	0	0	0	NA	NA	NA	10	14	165	497	165	0	0	0	0	2	0	0	0.004	0
.	19.01.15-20.03.58-1-214351	273	59	59	17	0	13	615	49	49	0	0	NA	NA	NA	82	71	181	533	170	98	367	150	58	111	4	0.32	0.208	0.024
.	19.01.15-20.04.02-1-214360	62	5	5	0	0	0	574	4	4	0	0	NA	NA	NA	24	22	168	503	164	84	344	146	6	5	0	0.036	0.01	0
.	19.01.15-20.04.05-1-214364	151	21	21	3	0	2	591	19	19	0	0	NA	NA	NA	44	45	171	516	171	88	351	152	6	55	5	0.035	0.107	0.029
.	19.01.15-20.04.06-1-214367	151	8	8	1	0	1	596	7	7	0	0	NA	NA	NA	32	41	170	510	174	85	355	156	6	2	7	0.035	0.004	0.04
.	19.01.15-20.04.07-1-214371	103	5	5	2	0	2	590	3	3	0	0	NA	NA	NA	27	34	170	508	169	85	353	152	3	8	4	0.018	0.016	0.024
.	19.01.15-20.04.18-1-214381	117	14	14	5	0	3	591	13	13	0	0	NA	NA	NA	30	41	169	512	173	82	354	155	26	23	0	0.154	0.045	0
.	19.01.15-20.04.23-1-214389	35	1	1	0	0	0	0	0	0	0	0	NA	NA	NA	11	9	164	493	165	0	0	0	0	0	0	0	0	0
.	19.01.15-20.04.24-1-214392	56	2	2	0	0	0	98	0	0	0	0	NA	NA	NA	9	16	168	495	166	15	61	22	0	3	0	0	0.006	0
.	19.01.15-20.04.25-1-214394	156	9	9	3	0	2	602	7	7	0	0	NA	NA	NA	36	53	172	521	173	86	362	154	14	10	0	0.081	0.019	0
.	19.01.15-20.04.25-1-214395	36	1	1	0	0	0	0	0	0	0	0	NA	NA	NA	18	14	165	496	166	0	0	0	0	0	0	0	0	0
.	19.01.15-20.04.27-1-214396	125	7	7	1	0	1	591	6	6	0	0	NA	NA	NA	39	42	174	512	169	88	353	150	13	10	0	0.075	0.02	0
.	19.01.15-20.04.29-1-214398	33	1	1	0	0	0	0	0	0	0	0	NA	NA	NA	13	6	164	492	163	0	0	0	0	0	1	0	0	0.006
.	19.01.15-20.04.31-1-214399	265	35	35	14	0	12	630	31	31	0	0	NA	NA	NA	66	92	185	541	179	99	368	163	31	78	1	0.168	0.144	0.006
.	19.01.15-20.04.31-1-214400	35	1	1	1	0	1	0	0	0	0	0	NA	NA	NA	16	9	165	493	164	0	0	0	0	4	0	0	0.008	0
.	19.01.15-20.05.07-1-214433	88	4	4	2	0	2	576	3	3	0	0	NA	NA	NA	28	23	164	504	168	80	345	151	0	9	0	0	0.018	0
.	19.01.15-20.05.13-1-214440	32	1	1	0	0	0	0	0	0	0	0	NA	NA	NA	7	3	163	490	163	0	0	0	5	0	0	0.031	0	0
.	19.01.15-20.05.19-1-214444	201	18	18	5	0	4	606	16	16	0	0	NA	NA	NA	59	55	173	523	172	90	364	152	22	32	4	0.127	0.061	0.023
.	19.01.15-20.05.19-1-214445	145	11	11	3	0	2	600	10	10	0	0	NA	NA	NA	45	45	170	517	171	87	359	154	5	29	0	0.029	0.056	0
.	19.01.15-20.05.22-1-214453	88	4	4	1	0	1	574	3	3	0	0	NA	NA	NA	41	28	169	502	170	84	338	152	0	7	6	0	0.014	0.035
.	19.01.15-20.05.23-1-214454	83	5	5	2	0	2	578	4	4	0	0	NA	NA	NA	27	24	166	503	168	82	344	152	6	7	3	0.036	0.014	0.018
.	19.01.15-20.05.24-1-214456	93	5	5	0	0	0	575	4	4	0	0	NA	NA	NA	42	31	171	505	168	83	347	145	0	18	0	0	0.036	0
.	19.01.15-20.05.28-1-214461	115	12	12	5	0	5	590	10	10	0	0	NA	NA	NA	39	45	175	508	175	89	346	155	9	10	12	0.051	0.02	0.069
.	19.01.15-20.05.37-1-214482	241	29	29	9	0	8	628	23	23	0	0	NA	NA	NA	71	75	182	529	177	96	375	157	57	59	3	0.313	0.112	0.017
.	19.01.15-20.05.41-1-214486	59	3	3	0	0	0	570	2	2	0	0	NA	NA	NA	25	25	167	507	164	82	345	143	0	16	4	0	0.032	0.024
.	19.01.15-20.05.41-1-214487	290	20	20	4	0	3	625	19	19	0	0	NA	NA	NA	92	81	175	541	178	90	373	162	27	36	1	0.154	0.067	0.006
.	19.01.15-20.05.46-1-214491	138	9	9	3	0	2	580	7	7	0	0	NA	NA	NA	38	30	174	504	165	87	347	146	0	31	2	0	0.062	0.012
.	19.01.15-20.05.47-1-214494	240	26	26	5	0	3	623	23	23	0	0	NA	NA	NA	82	74	182	526	179	95	371	157	38	55	16	0.209	0.105	0.089
.	19.01.15-20.05.55-1-214504	94	8	8	3	0	3	583	6	6	0	0	NA	NA	NA	33	34	174	506	167	86	347	150	9	14	0	0.052	0.028	0
.	19.01.15-20.05.58-1-214509	31	1	1	0	0	0	0	0	0	0	0	NA	NA	NA	4	8	167	491	163	0	0	0	4	0	0	0.024	0	0
.	19.01.15-20.06.05-1-214519	118	8	8	3	0	1	590	6	6	0	0	NA	NA	NA	54	49	170	516	176	87	348	155	5	13	0	0.029	0.025	0
.	19.01.15-20.06.05-1-214522	329	15	15	4	0	4	635	12	12	0	0	NA	NA	NA	93	85	178	548	172	95	387	153	16	43	2	0.09	0.078	0.012
.	19.01.15-20.06.07-1-214526	63	4	4	0	0	0	582	3	3	0	0	NA	NA	NA	25	32	170	512	163	83	354	145	0	9	0	0	0.018	0
.	19.01.15-20.06.10-1-214529	120	8	8	2	0	2	580	6	6	0	0	NA	NA	NA	41	35	173	509	166	86	347	147	0	19	0	0	0.037	0
.	19.01.15-20.06.21-1-214540	231	20	20	4	0	3	629	19	19	0	0	NA	NA	NA	72	76	176	540	173	90	379	160	27	27	0	0.153	0.05	0
.	19.01.15-20.06.32-1-214558	150	21	21	6	0	6	603	19	19	0	0	NA	NA	NA	45	50	171	518	174	84	362	157	18	34	0	0.105	0.066	0
.	19.01.15-20.06.34-1-214576	121	9	9	2	0	2	579	7	7	0	0	NA	NA	NA	35	25	168	501	169	85	344	150	3	19	6	0.018	0.038	0.036
.	19.01.15-20.06.35-1-214577	35	1	1	0	0	0	0	0	0	0	0	NA	NA	NA	6	15	165	496	167	0	0	0	0	5	0	0	0.01	0
.	19.01.15-20.06.37-1-214580	138	18	18	5	0	4	590	17	17	0	0	NA	NA	NA	40	35	166	511	171	83	355	152	11	37	2	0.066	0.072	0.012
.	19.01.15-20.06.40-1-214583	121	10	10	4	0	3	598	9	9	0	0	NA	NA	NA	49	45	169	517	172	87	359	152	22	13	3	0.13	0.025	0.017
.	19.01.15-20.06.46-1-214594	85	3	3	1	0	1	576	2	2	0	0	NA	NA	NA	29	28	167	508	166	80	348	148	0	13	0	0	0.026	0
.	19.01.15-20.06.47-1-214595	65	4	4	0	0	0	575	3	3	0	0	NA	NA	NA	23	27	165	506	169	79	346	150	7	3	3	0.042	0.006	0.018
.	19.01.15-20.06.47-1-214596	65	2	2	1	0	1	547	1	1	0	0	NA	NA	NA	17	17	165	502	163	79	333	135	0	3	0	0	0.006	0
.	19.01.15-20.06.54-1-214598	171	15	15	3	0	3	602	14	14	0	0	NA	NA	NA	72	59	179	515	178	91	352	159	30	6	1	0.168	0.012	0.006
.	19.01.15-20.06.57-1-214605	173	26	26	4	0	4	591	20	20	0	0	NA	NA	NA	61	53	177	517	172	90	354	147	16	62	5	0.09	0.12	0.029
.	19.01.15-20.06.59-1-214608	117	11	11	3	0	3	596	10	10	0	0	NA	NA	NA	38	42	170	515	170	86	358	152	1	23	0	0.006	0.045	0
.	19.01.15-20.07.15-1-214624	88	4	4	2	0	1	589	3	3	0	0	NA	NA	NA	31	41	168	515	171	81	353	155	3	9	0	0.018	0.017	0
.	19.01.15-20.07.27-1-214631	206	28	28	7	0	4	609	27	27	0	0	NA	NA	NA	54	56	176	518	175	90	360	159	56	62	1	0.318	0.12	0.006
.	19.01.15-20.07.27-1-214633	118	4	4	0	0	0	582	2	2	0	0	NA	NA	NA	35	34	168	509	170	84	345	153	5	3	0	0.03	0.006	0
.	19.01.15-20.07.29-1-214640	263	17	17	2	0	2	642	14	14	0	0	NA	NA	NA	77	97	178	549	183	94	387	161	11	42	1	0.062	0.077	0.005
.	19.01.15-20.07.31-1-214642	94	5	5	0	0	0	581	4	4	0	0	NA	NA	NA	25	30	171	502	170	87	342	152	1	10	0	0.006	0.02	0
.	19.01.15-20.07.34-1-214661	62	2	2	1	0	1	578	1	1	0	0	NA	NA	NA	27	34	172	509	166	85	347	146	4	0	6	0.023	0	0.036
.	19.01.15-20.07.42-1-214668	116	10	10	1	0	1	582	9	9	0	0	NA	NA	NA	44	33	170	511	165	84	351	147	21	17	3	0.124	0.033	0.018
.	19.01.15-20.07.44-1-214670	235	14	14	7	0	6	624	13	13	0	0	NA	NA	NA	68	78	178	544	169	92	382	150	12	36	0	0.067	0.066	0
.	19.01.15-20.07.44-1-214671	121	13	13	4	0	3	593	11	11	0	0	NA	NA	NA	30	40	172	512	169	88	354	151	7	21	7	0.041	0.041	0.041
.	19.01.15-20.07.47-1-214673	398	28	28	9	0	6	680	26	26	0	0	NA	NA	NA	123	137	198	566	186	108	406	166	36	81	4	0.182	0.143	0.022
.	19.01.15-20.07.50-1-214675	66	4	4	1	0	1	576	3	3	0	0	NA	NA	NA	21	24	172	500	165	87	340	149	1	6	1	0.006	0.012	0.006
.	19.01.15-20.08.05-1-214702	32	1	1	0	0	0	0	0	0	0	0	NA	NA	NA	13	11	166	495	163	0	0	0	1	0	0	0.006	0	0
.	19.01.15-20.08.07-1-214706	37	1	1	0	0	0	0	0	0	0	0	NA	NA	NA	5	10	164	494	165	0	0	0	0	1	0	0	0.002	0
.	19.01.15-20.08.08-1-214709	64	4	4	1	0	1	565	3	3	0	0	NA	NA	NA	25	16	166	499	164	82	342	141	10	7	0	0.06	0.014	0
.	19.01.15-20.08.09-1-214713	90	3	3	1	0	1	572	2	2	0	0	NA	NA	NA	25	18	169	499	163	82	343	147	8	1	2	0.047	0.002	0.012
.	19.01.15-20.08.12-1-214717	93	8	8	3	0	2	578	7	7	0	0	NA	NA	NA	25	25	166	506	166	82	348	148	7	17	0	0.042	0.034	0
.	19.01.15-20.08.13-1-214720	34	1	1	1	0	1	0	0	0	0	0	NA	NA	NA	7	12	165	496	164	0	0	0	0	0	1	0	0	0.006
.	19.01.15-20.08.14-1-214722	62	3	3	0	0	0	578	2	2	0	0	NA	NA	NA	25	29	167	507	168	81	349	148	0	3	4	0	0.006	0.024
.	19.01.15-20.08.15-1-214726	151	9	9	4	0	2	617	7	7	0	0	NA	NA	NA	43	68	179	526	176	90	368	159	19	25	0	0.106	0.048	0
.	19.01.15-20.08.16-1-214727	179	8	8	2	0	2	610	6	6	0	0	NA	NA	NA	59	57	176	522	172	91	365	154	3	14	0	0.017	0.027	0
.	19.01.15-20.08.20-1-214736	197	12	12	8	0	5	597	11	11	0	0	NA	NA	NA	69	51	173	518	173	85	358	154	32	22	3	0.185	0.042	0.017
.	19.01.15-20.08.22-1-214738	276	28	28	7	0	6	620	23	23	0	0	NA	NA	NA	70	73	169	539	178	87	376	157	33	49	9	0.195	0.091	0.051
.	19.01.15-20.08.23-1-214743	262	38	38	7	0	6	615	33	33	0	0	NA	NA	NA	86	67	172	531	177	86	369	160	34	104	3	0.198	0.196	0.017
.	19.01.15-20.08.30-1-214749	97	3	3	0	0	0	584	2	2	0	0	NA	NA	NA	33	35	169	508	171	82	349	153	0	14	0	0	0.028	0
.	19.01.15-20.08.35-1-214766	216	69	69	15	0	9	613	62	62	0	0	NA	NA	NA	66	64	179	525	173	94	364	155	62	105	22	0.346	0.2	0.127
.	19.01.15-20.08.39-1-214771	276	42	42	11	0	8	623	39	39	0	0	NA	NA	NA	81	76	178	532	179	91	369	163	39	104	15	0.219	0.195	0.084
.	19.01.15-20.08.39-1-214772	95	18	18	2	0	2	580	17	17	0	0	NA	NA	NA	36	35	168	510	170	83	349	148	0	30	6	0	0.059	0.035
.	19.01.15-20.08.45-1-214777	371	39	39	11	0	9	683	37	37	0	0	NA	NA	NA	121	133	192	568	186	106	407	170	95	53	21	0.495	0.093	0.113
.	19.01.15-20.08.49-1-214780	66	2	2	0	0	0	554	1	1	0	0	NA	NA	NA	19	21	168	502	164	81	331	142	0	11	0	0	0.022	0
.	19.01.15-20.08.50-1-214781	183	22	22	7	0	6	591	20	20	0	0	NA	NA	NA	62	43	170	516	170	83	358	150	39	58	0	0.229	0.112	0
.	19.01.15-20.09.03-1-214798	112	7	7	4	0	4	580	6	6	0	0	NA	NA	NA	40	30	170	506	167	83	351	146	0	9	4	0	0.018	0.024
.	19.01.15-20.09.13-1-214807	116	14	14	2	0	1	595	13	13	0	0	NA	NA	NA	34	42	170	516	169	84	357	154	4	32	0	0.024	0.062	0
.	19.01.15-20.09.20-1-214813	144	18	18	2	0	2	605	17	17	0	0	NA	NA	NA	43	60	178	525	170	93	360	152	4	31	2	0.022	0.059	0.012
.	19.01.15-20.09.45-1-214842	326	46	46	10	0	9	638	42	42	0	0	NA	NA	NA	84	97	179	550	181	91	388	159	86	70	16	0.48	0.127	0.088
.	19.01.15-20.09.47-1-214843	322	55	55	23	0	16	649	50	50	0	0	NA	NA	NA	83	97	183	547	180	99	387	163	64	108	20	0.35	0.197	0.111
.	19.01.15-20.09.48-1-214844	121	6	6	1	0	1	604	5	5	0	0	NA	NA	NA	37	52	175	520	170	89	362	153	3	19	5	0.017	0.037	0.029
.	19.01.15-20.09.53-1-214850	146	9	9	5	0	4	599	7	7	0	0	NA	NA	NA	46	50	171	518	174	85	357	157	5	21	5	0.029	0.041	0.029
.	19.01.15-20.09.54-1-214852	232	18	18	7	0	5	620	15	15	0	0	NA	NA	NA	76	75	181	530	177	93	367	160	18	32	3	0.099	0.06	0.017
.	19.01.15-20.09.54-1-214853	139	10	10	3	0	3	590	9	9	0	0	NA	NA	NA	45	41	171	509	174	85	348	157	13	41	0	0.076	0.081	0
.	19.01.15-20.10.06-1-214888	118	5	5	1	0	1	581	3	3	0	0	NA	NA	NA	53	37	172	510	168	86	347	148	3	9	1	0.017	0.018	0.006
.	19.01.15-20.10.11-1-214890	356	70	70	24	0	18	642	65	65	0	0	NA	NA	NA	100	106	186	554	179	98	384	160	83	135	32	0.446	0.244	0.179
.	19.01.15-20.10.15-1-214896	92	4	4	0	0	0	589	2	2	0	0	NA	NA	NA	26	37	174	506	170	87	348	154	0	7	0	0	0.014	0
.	19.01.15-20.10.19-1-214898	61	3	3	1	0	1	576	2	2	0	0	NA	NA	NA	23	27	167	504	169	81	345	150	9	3	0	0.054	0.006	0
.	19.01.15-20.10.23-1-214907	233	41	41	13	0	10	624	39	39	0	0	NA	NA	NA	70	72	178	532	175	93	373	158	66	86	5	0.371	0.162	0.029
.	19.01.15-20.10.32-1-214924	122	9	9	5	0	3	598	8	8	0	0	NA	NA	NA	50	52	175	519	171	89	358	151	13	21	3	0.074	0.04	0.018
.	19.01.15-20.10.35-1-214925	171	27	27	5	0	3	605	25	25	0	0	NA	NA	NA	48	52	172	524	169	88	365	152	31	59	10	0.18	0.113	0.059
.	19.01.15-20.10.38-1-214926	323	22	22	7	0	5	652	16	16	0	0	NA	NA	NA	89	104	186	543	188	99	383	170	29	65	2	0.156	0.12	0.011
.	19.01.15-20.10.44-1-214928	149	15	15	4	0	2	602	13	13	0	0	NA	NA	NA	56	49	169	520	173	86	363	153	15	19	17	0.089	0.037	0.098
.	19.01.15-20.11.04-1-214945	62	4	4	1	0	1	583	3	3	0	0	NA	NA	NA	25	31	168	507	169	81	348	154	0	7	2	0	0.014	0.012
.	19.01.15-20.11.11-1-214952	56	2	2	1	0	1	347	1	1	0	0	NA	NA	NA	17	11	164	494	166	54	201	92	0	2	0	0	0.004	0
.	19.01.15-20.11.19-1-214964	66	4	4	0	0	0	577	3	3	0	0	NA	NA	NA	27	25	168	502	168	82	344	151	6	2	1	0.036	0.004	0.006
.	19.01.15-20.11.22-1-214971	91	9	9	1	0	1	583	8	8	0	0	NA	NA	NA	26	32	166	509	170	84	351	148	2	9	0	0.012	0.018	0
.	19.01.15-20.11.26-1-214972	270	31	31	7	0	5	635	28	28	0	0	NA	NA	NA	86	83	183	537	176	98	379	158	32	79	6	0.175	0.147	0.034
.	19.01.15-20.11.26-1-214973	388	52	52	16	0	10	648	49	49	0	0	NA	NA	NA	97	105	191	542	185	104	380	164	70	98	12	0.366	0.181	0.065
.	19.01.15-20.11.29-1-214977	237	33	33	11	0	8	612	30	30	0	0	NA	NA	NA	64	61	175	529	170	90	369	153	40	52	12	0.229	0.098	0.071
.	19.01.15-20.11.34-1-214998	65	2	2	1	0	1	575	1	1	0	0	NA	NA	NA	26	26	169	505	165	83	344	148	0	1	2	0	0.002	0.012
.	19.01.15-20.11.36-1-215000	35	1	1	0	0	0	0	0	0	0	0	NA	NA	NA	8	5	164	492	162	0	0	0	0	0	0	0	0	0
.	19.01.15-20.11.40-1-215002	150	8	8	3	0	3	583	7	7	0	0	NA	NA	NA	42	31	169	503	172	82	346	155	0	21	0	0	0.042	0
.	19.01.15-20.11.41-1-215005	65	2	2	0	0	0	493	1	1	0	0	NA	NA	NA	14	13	166	496	164	76	296	121	0	6	0	0	0.012	0
.	19.01.15-20.11.52-1-215011	111	6	6	1	0	1	578	5	5	0	0	NA	NA	NA	31	28	172	502	167	85	348	145	2	6	1	0.012	0.012	0.006
.	19.01.15-20.11.53-1-215012	444	40	40	11	0	5	686	37	37	0	0	NA	NA	NA	139	138	186	572	193	103	409	174	59	73	14	0.317	0.128	0.073
.	19.01.15-20.11.55-1-215021	68	4	4	3	0	2	581	3	3	0	0	NA	NA	NA	28	33	170	509	167	84	348	149	0	6	3	0	0.012	0.018
.	19.01.15-20.12.02-1-215030	97	6	6	1	0	1	585	4	4	0	0	NA	NA	NA	25	30	172	503	168	87	349	149	4	9	2	0.023	0.018	0.012
.	19.01.15-20.12.12-1-215044	62	3	3	1	0	1	576	2	2	0	0	NA	NA	NA	21	24	164	504	169	81	345	150	7	1	0	0.043	0.002	0
.	19.01.15-20.12.13-1-215046	180	17	17	5	0	5	605	16	16	0	0	NA	NA	NA	62	57	171	520	179	86	360	159	7	59	0	0.041	0.113	0
.	19.01.15-20.12.21-1-215056	90	3	3	0	0	0	597	1	1	0	0	NA	NA	NA	27	47	170	514	176	84	355	158	0	7	0	0	0.014	0
.	19.01.15-20.12.25-1-215059	298	34	34	7	0	5	638	31	31	0	0	NA	NA	NA	86	86	184	537	178	99	378	161	37	91	24	0.201	0.169	0.135
.	19.01.15-20.12.26-1-215061	294	65	65	21	0	17	627	59	59	0	0	NA	NA	NA	69	82	174	540	181	85	378	164	77	162	8	0.443	0.3	0.044
.	19.01.15-20.12.31-1-215071	122	4	4	0	0	0	581	3	3	0	0	NA	NA	NA	34	34	170	510	167	84	352	145	1	2	6	0.006	0.004	0.036
.	19.01.15-20.12.36-1-215089	94	18	18	4	0	3	585	15	15	0	0	NA	NA	NA	22	36	171	504	174	82	347	156	18	42	0	0.105	0.083	0
.	19.01.15-20.12.40-1-215092	117	7	7	2	0	2	568	6	6	0	0	NA	NA	NA	40	24	171	504	162	86	339	143	16	10	1	0.094	0.02	0.006
.	19.01.15-20.12.48-1-215095	36	1	1	1	0	1	0	0	0	0	0	NA	NA	NA	10	16	168	497	164	0	0	0	0	3	0	0	0.006	0
.	19.01.15-20.12.49-1-215096	236	34	34	11	0	7	622	31	31	0	0	NA	NA	NA	76	75	177	534	177	92	373	157	46	78	8	0.26	0.146	0.045
.	19.01.15-20.12.51-1-215099	89	6	6	1	0	1	587	5	5	0	0	NA	NA	NA	36	33	167	513	166	84	352	151	5	8	0	0.03	0.016	0
.	19.01.15-20.12.56-1-215105	214	15	15	5	0	4	606	14	14	0	0	NA	NA	NA	61	52	172	517	176	88	361	157	7	37	15	0.041	0.072	0.085
.	19.01.15-20.12.59-1-215110	91	3	3	0	0	0	578	2	2	0	0	NA	NA	NA	35	27	170	504	166	85	347	146	9	3	2	0.053	0.006	0.012
.	19.01.15-20.13.09-1-215125	32	1	1	0	0	0	0	0	0	0	0	NA	NA	NA	10	10	166	492	165	0	0	0	0	0	0	0	0	0
.	19.01.15-20.13.09-1-215126	85	5	5	1	0	0	589	3	3	0	0	NA	NA	NA	29	30	169	508	166	84	357	148	4	8	0	0.024	0.016	0
.	19.01.15-20.13.10-1-215128	35	1	1	0	0	0	0	0	0	0	0	NA	NA	NA	15	13	166	493	167	0	0	0	0	1	0	0	0.002	0
.	19.01.15-20.13.12-1-215130	88	3	3	1	0	1	572	2	2	0	0	NA	NA	NA	32	24	166	504	167	81	346	145	0	5	0	0	0.01	0
.	19.01.15-20.13.13-1-215132	387	53	53	17	0	15	657	48	48	0	0	NA	NA	NA	111	109	184	558	180	98	397	162	87	105	9	0.473	0.188	0.05
.	19.01.15-20.13.14-1-215136	209	18	18	6	0	5	609	14	14	0	0	NA	NA	NA	76	67	175	529	176	87	363	159	12	40	3	0.069	0.076	0.017
.	19.01.15-20.13.24-1-215146	204	17	17	8	0	8	609	15	15	0	0	NA	NA	NA	55	64	176	529	172	87	368	154	10	22	8	0.057	0.042	0.047
.	19.01.15-20.13.24-1-215147	151	12	12	2	0	1	596	10	10	0	0	NA	NA	NA	37	46	169	525	165	84	365	147	10	25	0	0.059	0.048	0
.	19.01.15-20.13.27-1-215149	33	1	1	0	0	0	0	0	0	0	0	NA	NA	NA	7	6	165	491	163	0	0	0	0	2	0	0	0.004	0
.	19.01.15-20.13.32-1-215168	239	34	34	13	0	12	613	30	30	0	0	NA	NA	NA	55	68	167	536	178	85	368	160	36	67	9	0.216	0.125	0.051
.	19.01.15-20.13.36-1-215171	123	11	11	3	0	3	593	10	10	0	0	NA	NA	NA	43	43	176	509	171	86	351	156	15	21	2	0.085	0.041	0.012
.	19.01.15-20.13.49-1-215183	235	12	12	0	0	0	619	10	10	0	0	NA	NA	NA	56	67	178	529	173	94	369	156	2	30	1	0.011	0.057	0.006
.	19.01.15-20.13.50-1-215185	67	5	5	1	0	1	582	3	3	0	0	NA	NA	NA	23	30	168	508	167	85	347	150	2	10	0	0.012	0.02	0
.	19.01.15-20.13.55-1-215189	124	11	11	5	0	5	594	9	9	0	0	NA	NA	NA	37	45	172	513	173	87	350	157	2	46	3	0.012	0.09	0.017
.	19.01.15-20.13.59-1-215202	208	22	22	9	0	6	613	21	21	0	0	NA	NA	NA	56	59	171	530	171	89	372	152	41	48	4	0.24	0.091	0.023
.	19.01.15-20.14.01-1-215208	234	47	47	14	0	7	633	43	43	0	0	NA	NA	NA	64	82	174	538	183	86	383	164	42	124	8	0.241	0.23	0.044
.	19.01.15-20.14.03-1-215211	64	3	3	1	0	1	580	2	2	0	0	NA	NA	NA	21	24	169	503	165	84	349	147	0	8	0	0	0.016	0
.	19.01.15-20.14.11-1-215221	62	5	5	0	0	0	577	4	4	0	0	NA	NA	NA	29	31	169	507	168	85	347	145	0	13	1	0	0.026	0.006
.	19.01.15-20.14.23-1-215236	33	1	1	0	0	0	0	0	0	0	0	NA	NA	NA	11	9	165	493	164	0	0	0	3	0	0	0.018	0	0
.	19.01.15-20.14.23-1-215237	63	4	4	0	0	0	548	3	3	0	0	NA	NA	NA	20	23	165	504	167	75	329	144	1	1	3	0.006	0.002	0.018
.	19.01.15-20.14.24-1-215238	115	10	10	0	0	0	583	8	8	0	0	NA	NA	NA	27	35	173	510	165	87	351	145	2	22	0	0.012	0.043	0
.	19.01.15-20.14.25-1-215242	266	24	24	8	0	5	642	21	21	0	0	NA	NA	NA	75	92	188	536	181	102	376	164	14	54	2	0.074	0.101	0.011
.	19.01.15-20.14.26-1-215243	142	11	11	3	0	3	598	6	6	0	0	NA	NA	NA	48	52	174	517	174	87	355	156	3	10	5	0.017	0.019	0.029
.	19.01.15-20.14.30-1-215247	95	9	9	4	0	3	587	8	8	0	0	NA	NA	NA	33	35	169	509	170	88	347	152	8	20	1	0.047	0.039	0.006
.	19.01.15-20.14.35-1-215265	141	7	7	3	0	3	581	6	6	0	0	NA	NA	NA	34	28	170	506	165	83	352	146	4	9	12	0.024	0.018	0.073
.	19.01.15-20.14.39-1-215271	143	11	11	1	0	1	597	9	9	0	0	NA	NA	NA	42	44	170	511	176	83	354	160	5	31	1	0.029	0.061	0.006
.	19.01.15-20.14.46-1-215277	88	5	5	0	0	0	583	4	4	0	0	NA	NA	NA	21	31	171	502	171	86	345	152	12	4	5	0.07	0.008	0.029
.	19.01.15-20.14.47-1-215279	89	6	6	2	0	2	585	5	5	0	0	NA	NA	NA	31	32	170	512	163	86	351	148	2	18	4	0.012	0.035	0.025
.	19.01.15-20.14.56-1-215292	270	12	12	5	0	4	638	11	11	0	0	NA	NA	NA	74	91	182	537	185	95	376	167	7	32	16	0.038	0.06	0.086
.	19.01.15-20.14.57-1-215294	177	24	24	5	0	2	608	21	21	0	0	NA	NA	NA	53	59	177	522	173	91	361	156	31	66	8	0.175	0.126	0.046
.	19.01.15-20.14.59-1-215300	307	58	58	15	0	11	642	54	54	0	0	NA	NA	NA	87	90	177	548	178	94	385	163	69	139	18	0.39	0.254	0.101
.	19.01.15-20.15.05-1-215308	146	13	13	2	0	2	589	12	12	0	0	NA	NA	NA	41	40	173	508	172	87	348	154	11	21	0	0.064	0.041	0
.	19.01.15-20.15.05-1-215309	117	5	5	2	0	1	583	3	3	0	0	NA	NA	NA	38	29	167	504	171	81	350	152	17	7	0	0.102	0.014	0
.	19.01.15-20.15.06-1-215314	62	2	2	0	0	0	583	1	1	0	0	NA	NA	NA	28	31	170	505	169	87	345	151	1	3	0	0.006	0.006	0
.	19.01.15-20.15.11-1-215318	35	1	1	0	0	0	0	0	0	0	0	NA	NA	NA	6	11	167	494	163	0	0	0	4	0	0	0.024	0	0
.	19.01.15-20.15.14-1-215324	204	21	21	5	0	5	619	20	20	0	0	NA	NA	NA	62	69	174	529	179	91	370	158	30	55	10	0.172	0.104	0.056
.	19.01.15-20.15.15-1-215325	123	11	11	5	0	4	581	9	9	0	0	NA	NA	NA	38	31	170	507	167	83	350	148	20	36	4	0.118	0.071	0.024
.	19.01.15-20.15.22-1-215334	215	19	19	5	0	4	600	17	17	0	0	NA	NA	NA	70	62	175	524	176	87	359	154	15	44	0	0.086	0.084	0
.	19.01.15-20.15.24-1-215336	89	5	5	3	0	3	575	4	4	0	0	NA	NA	NA	34	22	169	499	167	84	344	147	0	13	0	0	0.026	0
.	19.01.15-20.15.29-1-215338	67	3	3	2	0	2	574	2	2	0	0	NA	NA	NA	31	24	171	503	163	85	347	142	1	6	0	0.006	0.012	0
.	19.01.15-20.15.31-1-215339	193	11	11	5	0	3	614	9	9	0	0	NA	NA	NA	49	65	183	520	175	99	358	157	18	15	0	0.098	0.029	0
.	19.01.15-20.15.41-1-215361	179	16	16	2	0	0	609	13	13	0	0	NA	NA	NA	42	64	180	526	171	92	366	151	9	23	5	0.05	0.044	0.029
.	19.01.15-20.15.42-1-215362	293	25	25	7	0	6	617	23	23	0	0	NA	NA	NA	86	66	172	531	176	84	374	159	30	48	0	0.174	0.09	0
.	19.01.15-20.15.43-1-215363	60	2	2	0	0	0	577	1	1	0	0	NA	NA	NA	24	22	167	502	166	83	347	147	6	1	0	0.036	0.002	0
.	19.01.15-20.15.46-1-215365	87	4	4	2	0	2	582	3	3	0	0	NA	NA	NA	31	35	170	507	171	83	346	153	5	3	3	0.029	0.006	0.018
.	19.01.15-20.15.54-1-215371	64	2	2	0	0	0	570	1	1	0	0	NA	NA	NA	23	16	164	498	167	81	342	147	1	4	0	0.006	0.008	0
.	19.01.15-20.15.55-1-215374	376	40	40	11	0	10	655	38	38	0	0	NA	NA	NA	113	112	193	555	177	110	389	156	61	77	11	0.316	0.139	0.062
.	19.01.15-20.15.56-1-215378	62	3	3	1	0	1	568	2	2	0	0	NA	NA	NA	28	23	164	505	167	80	342	146	3	2	4	0.018	0.004	0.024
.	19.01.15-20.15.57-1-215380	63	2	2	1	0	1	201	1	1	0	0	NA	NA	NA	13	18	168	500	163	30	119	52	0	6	0	0	0.012	0
.	19.01.15-20.16.01-1-215393	36	1	1	1	0	1	0	0	0	0	0	NA	NA	NA	9	11	163	495	166	0	0	0	0	0	0	0	0	0
.	19.01.15-20.16.05-1-215400	177	18	18	8	0	7	602	17	17	0	0	NA	NA	NA	52	56	178	521	170	88	361	153	56	19	2	0.315	0.036	0.012
.	19.01.15-20.16.06-1-215402	113	12	12	6	0	4	589	10	10	0	0	NA	NA	NA	32	35	174	505	169	89	352	148	24	21	0	0.138	0.042	0
.	19.01.15-20.16.09-1-215409	298	61	61	20	0	14	642	57	57	0	0	NA	NA	NA	90	101	194	536	184	103	376	163	81	100	20	0.418	0.187	0.109
.	19.01.15-20.16.10-1-215413	153	6	6	0	0	0	605	5	5	0	0	NA	NA	NA	40	52	176	520	169	89	365	151	3	12	2	0.017	0.023	0.012
.	19.01.15-20.16.11-1-215415	59	2	2	1	0	1	150	1	1	0	0	NA	NA	NA	19	18	166	497	168	20	91	39	0	1	1	0	0.002	0.006
.	19.01.15-20.16.15-1-215424	294	19	19	8	0	7	633	17	17	0	0	NA	NA	NA	91	86	178	536	185	92	375	166	16	67	0	0.09	0.125	0
.	19.01.15-20.16.19-1-215428	60	2	2	0	0	0	197	1	1	0	0	NA	NA	NA	17	17	166	499	165	26	123	48	0	2	0	0	0.004	0
.	19.01.15-20.16.23-1-215436	67	2	2	0	0	0	573	1	1	0	0	NA	NA	NA	31	26	168	507	164	81	347	145	0	4	0	0	0.008	0
.	19.01.15-20.16.29-1-215451	57	2	2	0	0	0	195	1	1	0	0	NA	NA	NA	19	14	165	498	164	30	123	42	0	3	0	0	0.006	0
.	19.01.15-20.16.29-1-215452	122	24	24	9	0	7	575	21	21	0	0	NA	NA	NA	45	34	173	505	169	85	342	148	20	49	4	0.116	0.097	0.024
.	19.01.15-20.16.31-1-215454	151	22	22	3	0	2	595	21	21	0	0	NA	NA	NA	48	45	175	511	172	88	354	153	15	40	1	0.086	0.078	0.006
.	19.01.15-20.16.38-1-215474	177	12	12	4	0	3	606	11	11	0	0	NA	NA	NA	53	56	174	525	170	86	368	152	13	13	6	0.075	0.025	0.035
.	19.01.15-20.16.39-1-215476	201	16	16	6	0	3	607	15	15	0	0	NA	NA	NA	72	65	172	524	182	86	359	162	14	31	1	0.081	0.059	0.005
.	19.01.15-20.16.42-1-215477	229	20	20	3	0	2	628	18	18	0	0	NA	NA	NA	78	83	175	534	187	89	372	167	18	59	4	0.103	0.11	0.021
.	19.01.15-20.16.52-1-215484	198	24	24	9	0	7	612	23	23	0	0	NA	NA	NA	45	62	182	520	173	94	360	158	35	59	4	0.192	0.113	0.023
.	19.01.15-20.17.03-1-215500	33	1	1	0	0	0	0	0	0	0	0	NA	NA	NA	6	10	164	495	164	0	0	0	0	0	0	0	0	0
.	19.01.15-20.17.03-1-215502	37	1	1	0	0	0	0	0	0	0	0	NA	NA	NA	10	11	164	497	163	0	0	0	0	6	0	0	0.012	0
.	19.01.15-20.17.04-1-215503	201	25	25	4	0	4	613	24	24	0	0	NA	NA	NA	67	62	176	529	170	92	370	151	30	46	8	0.17	0.087	0.047
.	19.01.15-20.17.05-1-215506	150	11	11	7	0	6	595	9	9	0	0	NA	NA	NA	38	45	171	513	174	84	351	160	11	34	0	0.064	0.066	0
.	19.01.15-20.17.07-1-215510	150	9	9	0	0	0	603	7	7	0	0	NA	NA	NA	55	52	176	516	173	89	355	159	9	20	3	0.051	0.039	0.017
.	19.01.15-20.17.10-1-215513	121	16	16	6	0	5	574	15	15	0	0	NA	NA	NA	47	34	171	506	170	86	341	147	2	23	22	0.012	0.045	0.129
.	19.01.15-20.17.15-1-215521	146	15	15	4	0	3	596	13	13	0	0	NA	NA	NA	58	54	177	518	172	90	358	148	16	46	4	0.09	0.089	0.023
.	19.01.15-20.17.21-1-215529	216	34	34	9	0	6	623	30	30	0	0	NA	NA	NA	71	80	178	536	179	91	376	156	51	82	1	0.287	0.153	0.006
.	19.01.15-20.17.32-1-215536	176	30	30	5	0	3	613	29	29	0	0	NA	NA	NA	49	64	174	530	173	90	367	156	37	57	12	0.213	0.108	0.069
.	19.01.15-20.17.36-1-215553	90	7	7	1	0	1	586	5	5	0	0	NA	NA	NA	23	36	172	511	166	87	353	146	9	19	0	0.052	0.037	0
.	19.01.15-20.17.40-1-215559	68	3	3	0	0	0	574	2	2	0	0	NA	NA	NA	23	23	169	497	170	84	343	147	6	1	4	0.036	0.002	0.024
.	19.01.15-20.17.42-1-215561	292	20	20	7	0	5	625	15	15	0	0	NA	NA	NA	91	74	175	538	174	90	377	158	18	40	1	0.103	0.074	0.006
.	19.01.15-20.17.43-1-215564	88	7	7	0	0	0	574	6	6	0	0	NA	NA	NA	35	31	171	504	169	80	345	149	3	11	8	0.018	0.022	0.047
.	19.01.15-20.17.50-1-215570	143	7	7	0	0	0	601	6	6	0	0	NA	NA	NA	54	53	177	515	174	89	358	154	8	18	2	0.045	0.035	0.011
.	19.01.15-20.17.51-1-215572	92	4	4	0	0	0	570	3	3	0	0	NA	NA	NA	37	23	170	496	170	82	337	151	3	0	7	0.018	0	0.041
.	19.01.15-20.17.56-1-215576	63	2	2	1	0	1	581	1	1	0	0	NA	NA	NA	23	28	166	508	167	83	346	152	4	2	0	0.024	0.004	0
.	19.01.15-20.17.58-1-215580	351	31	31	11	0	9	638	29	29	0	0	NA	NA	NA	96	89	180	544	178	97	385	156	21	77	8	0.117	0.142	0.045
.	19.01.15-20.18.06-1-215600	117	7	7	2	0	2	596	5	5	0	0	NA	NA	NA	46	53	168	523	175	83	356	157	20	2	2	0.119	0.004	0.011
.	19.01.15-20.18.08-1-215604	304	73	73	16	0	11	622	72	72	0	0	NA	NA	NA	85	79	179	537	176	97	371	154	52	150	25	0.291	0.279	0.142
.	19.01.15-20.18.09-1-215606	60	3	3	0	0	0	577	2	2	0	0	NA	NA	NA	23	23	169	501	166	83	345	149	0	7	0	0	0.014	0
.	19.01.15-20.18.22-1-215615	175	17	17	4	0	3	607	16	16	0	0	NA	NA	NA	53	53	176	516	174	91	359	157	23	25	5	0.131	0.048	0.029
.	19.01.15-20.18.22-1-215616	178	31	31	9	0	7	610	27	27	0	0	NA	NA	NA	47	64	175	525	177	88	366	156	24	84	8	0.137	0.16	0.045
.	19.01.15-20.18.22-1-215617	97	5	5	2	0	1	573	3	3	0	0	NA	NA	NA	35	22	166	502	167	81	345	147	2	5	8	0.012	0.01	0.048
.	19.01.15-20.18.25-1-215622	59	2	2	1	0	1	581	1	1	0	0	NA	NA	NA	29	30	165	510	168	82	350	149	4	2	0	0.024	0.004	0
.	19.01.15-20.18.27-1-215623	224	52	52	15	0	13	604	46	46	0	0	NA	NA	NA	50	55	180	517	171	92	359	153	61	101	23	0.339	0.195	0.135
.	19.01.15-20.18.30-1-215624	218	28	28	12	0	9	618	26	26	0	0	NA	NA	NA	69	72	182	531	172	96	373	149	47	54	14	0.258	0.102	0.081
.	19.01.15-20.18.41-1-215652	152	9	9	1	0	0	605	7	7	0	0	NA	NA	NA	47	53	173	520	173	87	360	158	6	19	0	0.035	0.037	0
.	19.01.15-20.18.43-1-215657	62	4	4	0	0	0	576	3	3	0	0	NA	NA	NA	23	22	165	504	166	83	346	147	1	5	1	0.006	0.01	0.006
.	19.01.15-20.19.11-1-215682	255	20	20	6	0	5	626	18	18	0	0	NA	NA	NA	64	77	180	530	180	95	369	162	23	41	0	0.128	0.077	0
.	19.01.15-20.19.11-1-215684	123	5	5	1	0	1	586	4	4	0	0	NA	NA	NA	27	30	169	510	164	84	353	149	1	6	6	0.006	0.012	0.037
.	19.01.15-20.19.14-1-215689	153	11	11	4	0	3	586	9	9	0	0	NA	NA	NA	45	42	171	513	171	86	346	154	25	4	0	0.146	0.008	0
.	19.01.15-20.19.21-1-215697	290	42	42	14	0	11	640	36	36	0	0	NA	NA	NA	82	91	183	540	181	100	375	165	32	108	10	0.175	0.2	0.055
.	19.01.15-20.19.22-1-215698	325	46	46	14	0	8	665	43	43	0	0	NA	NA	NA	101	116	183	554	192	97	394	174	62	112	10	0.339	0.202	0.052
.	19.01.15-20.19.32-1-215707	126	9	9	5	0	5	592	8	8	0	0	NA	NA	NA	37	36	170	504	175	87	346	159	13	11	9	0.076	0.022	0.051
.	19.01.15-20.19.33-1-215724	120	8	8	1	0	1	587	5	5	0	0	NA	NA	NA	29	35	168	509	171	84	352	151	4	7	5	0.024	0.014	0.029
.	19.01.15-20.19.37-1-215729	150	7	7	2	0	2	588	6	6	0	0	NA	NA	NA	45	44	173	513	171	88	350	150	1	13	0	0.006	0.025	0
.	19.01.15-20.19.50-1-215738	145	27	27	10	0	9	588	25	25	0	0	NA	NA	NA	38	39	177	505	170	89	350	149	31	41	6	0.175	0.081	0.035
.	19.01.15-20.19.53-1-215741	62	3	3	1	0	1	578	1	1	0	0	NA	NA	NA	23	24	164	507	166	82	348	148	0	12	0	0	0.024	0
.	19.01.15-20.19.53-1-215742	156	19	19	5	0	4	594	16	16	0	0	NA	NA	NA	51	47	178	509	173	93	351	150	5	32	7	0.028	0.063	0.04
.	19.01.15-20.19.54-1-215743	210	24	24	4	0	3	598	21	21	0	0	NA	NA	NA	63	37	169	514	167	85	361	152	38	49	5	0.225	0.095	0.03
.	19.01.15-20.19.58-1-215751	30	1	1	0	0	0	0	0	0	0	0	NA	NA	NA	11	10	164	494	165	0	0	0	0	0	4	0	0	0.024
.	19.01.15-20.20.01-1-215763	84	6	6	3	0	1	575	5	5	0	0	NA	NA	NA	29	26	171	501	167	83	343	149	0	25	7	0	0.05	0.042
.	19.01.15-20.20.03-1-215771	242	46	46	16	0	9	617	43	43	0	0	NA	NA	NA	64	72	182	524	179	97	362	158	46	91	11	0.253	0.174	0.061
.	19.01.15-20.20.08-1-215778	34	1	1	0	0	0	0	0	0	0	0	NA	NA	NA	4	7	164	493	163	0	0	0	0	0	0	0	0	0
.	19.01.15-20.20.09-1-215780	92	7	7	2	0	1	575	6	6	0	0	NA	NA	NA	29	27	170	506	164	84	346	145	1	9	5	0.006	0.018	0.03
.	19.01.15-20.20.21-1-215792	151	9	9	2	0	1	586	8	8	0	0	NA	NA	NA	29	33	166	510	170	84	351	151	22	17	0	0.133	0.033	0
.	19.01.15-20.20.25-1-215793	64	5	5	2	0	1	580	4	4	0	0	NA	NA	NA	25	29	166	506	170	81	349	150	0	13	2	0	0.026	0.012
.	19.01.15-20.20.26-1-215795	181	55	55	11	0	10	606	51	51	0	0	NA	NA	NA	51	62	178	527	170	91	365	150	72	106	9	0.404	0.201	0.053
.	19.01.15-20.20.28-1-215797	263	14	14	2	0	2	624	12	12	0	0	NA	NA	NA	73	72	183	524	178	94	368	162	21	27	3	0.115	0.052	0.017
.	19.01.15-20.20.32-1-215800	121	5	5	2	0	2	576	4	4	0	0	NA	NA	NA	41	33	173	507	166	87	346	143	6	6	1	0.035	0.012	0.006
.	19.01.15-20.20.35-1-215816	62	2	2	0	0	0	572	1	1	0	0	NA	NA	NA	29	25	169	502	167	83	341	148	0	3	1	0	0.006	0.006
.	19.01.15-20.21.04-1-215830	31	1	1	0	0	0	0	0	0	0	0	NA	NA	NA	13	8	164	491	166	0	0	0	0	0	0	0	0	0
.	19.01.15-20.21.04-1-215831	302	51	51	11	0	7	634	48	48	0	0	NA	NA	NA	81	84	182	542	173	97	381	156	60	91	6	0.33	0.168	0.035
.	19.01.15-20.21.04-1-215832	62	4	4	1	0	1	578	3	3	0	0	NA	NA	NA	16	21	168	497	169	81	346	151	3	9	1	0.018	0.018	0.006
.	19.01.15-20.21.06-1-215837	273	58	58	16	0	11	615	55	55	0	0	NA	NA	NA	91	75	186	531	171	97	366	152	82	107	9	0.441	0.202	0.053
.	19.01.15-20.21.12-1-215845	147	12	12	5	0	4	590	10	10	0	0	NA	NA	NA	30	29	168	504	170	87	351	152	3	11	13	0.018	0.022	0.076
.	19.01.15-20.21.15-1-215853	144	9	9	2	0	1	599	7	7	0	0	NA	NA	NA	36	49	170	522	170	87	362	150	6	15	10	0.035	0.029	0.059
.	19.01.15-20.21.20-1-215860	203	44	44	9	0	6	606	41	41	0	0	NA	NA	NA	62	62	178	524	173	91	359	156	50	82	18	0.281	0.156	0.104
.	19.01.15-20.21.24-1-215861	88	4	4	0	0	0	574	2	2	0	0	NA	NA	NA	26	23	169	502	165	83	345	146	0	4	8	0	0.008	0.048
.	19.01.15-20.21.32-1-215872	303	41	41	12	0	9	641	35	35	0	0	NA	NA	NA	82	91	182	535	187	93	379	169	78	75	8	0.429	0.14	0.043
.	19.01.15-20.21.34-1-215890	58	3	3	2	0	2	577	2	2	0	0	NA	NA	NA	27	29	166	507	169	82	345	150	3	6	0	0.018	0.012	0
.	19.01.15-20.21.38-1-215894	150	31	31	7	0	4	597	28	28	0	0	NA	NA	NA	44	48	167	518	176	82	358	157	18	98	12	0.108	0.189	0.068
.	19.01.15-20.21.39-1-215895	259	17	17	5	0	2	642	13	13	0	0	NA	NA	NA	77	90	180	542	181	95	382	165	21	46	1	0.117	0.085	0.006
.	19.01.15-20.21.51-1-215903	262	54	54	20	0	15	607	49	49	0	0	NA	NA	NA	94	68	176	526	179	88	363	156	78	103	8	0.443	0.196	0.045
.	19.01.15-20.22.40-1-215964	154	9	9	2	0	1	614	8	8	0	0	NA	NA	NA	37	60	176	518	179	90	360	164	16	33	0	0.091	0.064	0
.	19.01.15-20.22.43-1-215968	185	24	24	2	0	2	619	20	20	0	0	NA	NA	NA	58	69	173	532	177	88	375	156	10	58	6	0.058	0.109	0.034
.	19.01.15-20.22.44-1-215969	90	8	8	1	0	1	580	6	6	0	0	NA	NA	NA	18	29	173	503	166	85	347	148	1	11	1	0.006	0.022	0.006
.	19.01.15-20.22.44-1-215970	328	25	25	11	0	9	634	23	23	0	0	NA	NA	NA	97	88	180	541	180	94	380	160	43	57	12	0.239	0.105	0.067
.	19.01.15-20.22.46-1-215971	32	1	1	0	0	0	0	0	0	0	0	NA	NA	NA	8	8	166	492	163	0	0	0	0	0	0	0	0	0
.	19.01.15-20.22.47-1-215972	209	27	27	5	0	5	601	25	25	0	0	NA	NA	NA	60	54	174	522	171	91	357	153	36	56	2	0.207	0.107	0.012
.	19.01.15-20.22.52-1-215977	150	11	11	1	0	1	597	8	8	0	0	NA	NA	NA	52	51	178	516	170	88	359	150	20	7	2	0.112	0.014	0.012
.	19.01.15-20.22.59-1-215990	115	10	10	3	0	2	585	9	9	0	0	NA	NA	NA	36	30	172	505	166	91	346	148	7	28	0	0.041	0.055	0
.	19.01.15-20.23.09-1-216007	209	25	25	4	0	4	611	21	21	0	0	NA	NA	NA	56	58	171	522	178	85	366	160	18	57	3	0.105	0.109	0.017
.	19.01.15-20.23.12-1-216009	32	1	1	0	0	0	0	0	0	0	0	NA	NA	NA	10	13	168	495	163	0	0	0	0	0	0	0	0	0
.	19.01.15-20.23.15-1-216013	59	3	3	2	0	2	100	2	2	0	0	NA	NA	NA	20	18	168	495	168	13	60	27	0	2	3	0	0.004	0.018
.	19.01.15-20.23.19-1-216016	266	11	11	2	0	1	642	9	9	0	0	NA	NA	NA	84	102	187	550	178	97	385	160	8	29	0	0.043	0.053	0
.	19.01.15-20.23.21-1-216022	31	1	1	1	0	1	0	0	0	0	0	NA	NA	NA	6	7	163	491	166	0	0	0	0	1	0	0	0.002	0
.	19.01.15-20.23.23-1-216026	153	9	9	2	0	1	596	8	8	0	0	NA	NA	NA	45	45	174	515	169	89	356	151	21	5	13	0.121	0.01	0.077
.	19.01.15-20.23.24-1-216028	335	71	71	17	0	14	640	65	65	0	0	NA	NA	NA	96	96	173	551	185	87	386	167	91	151	13	0.526	0.274	0.07
.	19.01.15-20.23.24-1-216029	87	4	4	3	0	2	570	3	3	0	0	NA	NA	NA	37	26	171	502	166	85	341	144	3	11	3	0.018	0.022	0.018
.	19.01.15-20.23.24-1-216030	209	12	12	1	0	0	605	10	10	0	0	NA	NA	NA	76	62	173	530	172	88	367	150	6	18	5	0.035	0.034	0.029
.	19.01.15-20.23.59-1-216056	142	8	8	1	0	1	592	6	6	0	0	NA	NA	NA	56	46	175	515	169	88	355	149	0	32	6	0	0.062	0.036
.	19.01.15-20.24.04-1-216070	186	40	40	10	0	9	593	39	39	0	0	NA	NA	NA	45	42	168	520	167	85	360	148	75	61	11	0.446	0.117	0.066
.	19.01.15-20.24.10-1-216074	151	9	9	1	0	0	602	8	8	0	0	NA	NA	NA	53	56	176	523	170	89	362	151	17	19	0	0.097	0.036	0
.	19.01.15-20.24.14-1-216082	90	3	3	0	0	0	589	2	2	0	0	NA	NA	NA	20	39	173	510	169	88	349	152	0	7	0	0	0.014	0
.	19.01.15-20.24.18-1-216084	269	18	18	8	0	5	617	15	15	0	0	NA	NA	NA	79	67	176	531	173	93	366	158	35	38	0	0.199	0.072	0
.	19.01.15-20.24.18-1-216085	90	5	5	2	0	2	587	3	3	0	0	NA	NA	NA	39	35	172	506	170	86	351	150	0	18	0	0	0.036	0
.	19.01.15-20.24.22-1-216090	383	62	62	16	0	11	667	54	54	0	0	NA	NA	NA	108	118	184	559	188	99	399	169	46	139	10	0.25	0.249	0.053
.	19.01.15-20.24.27-1-216097	85	3	3	1	0	1	573	2	2	0	0	NA	NA	NA	31	21	169	499	166	83	343	147	6	0	8	0.036	0	0.048
.	19.01.15-20.24.32-1-216102	149	18	18	3	0	3	593	14	14	0	0	NA	NA	NA	45	46	174	513	172	91	350	152	16	40	0	0.092	0.078	0
.	19.01.15-20.24.33-1-216103	98	7	7	5	0	4	589	6	6	0	0	NA	NA	NA	31	40	175	508	170	88	349	152	4	14	2	0.023	0.028	0.012
.	19.01.15-20.24.37-1-216122	464	53	53	15	0	15	664	46	46	0	0	NA	NA	NA	131	123	191	554	191	104	387	173	74	98	6	0.387	0.177	0.031
.	19.01.15-20.24.42-1-216125	35	1	1	0	0	0	0	0	0	0	0	NA	NA	NA	10	7	166	492	162	0	0	0	0	2	0	0	0.004	0
.	19.01.15-20.24.45-1-216129	145	23	23	6	0	4	595	21	21	0	0	NA	NA	NA	44	46	173	513	173	87	353	155	29	63	7	0.168	0.123	0.04
.	19.01.15-20.24.58-1-216135	200	10	10	2	0	2	602	9	9	0	0	NA	NA	NA	61	47	169	522	169	86	364	152	15	11	9	0.089	0.021	0.053
.	19.01.15-20.24.59-1-216141	119	6	6	3	0	3	573	5	5	0	0	NA	NA	NA	30	24	165	505	167	83	344	146	2	13	0	0.012	0.026	0
.	19.01.15-20.25.04-1-216149	119	20	20	7	0	6	588	19	19	0	0	NA	NA	NA	40	43	176	509	171	89	349	150	33	31	8	0.188	0.061	0.047
.	19.01.15-20.25.16-1-216168	269	17	17	6	0	5	621	15	15	0	0	NA	NA	NA	97	74	183	528	176	98	370	153	10	35	13	0.055	0.066	0.074
.	19.01.15-20.25.16-1-216169	35	1	1	1	0	1	0	0	0	0	0	NA	NA	NA	10	7	165	491	164	0	0	0	0	0	0	0	0	0
.	19.01.15-20.25.18-1-216170	33	1	1	0	0	0	0	0	0	0	0	NA	NA	NA	7	17	165	501	164	0	0	0	0	1	0	0	0.002	0
.	19.01.15-20.25.20-1-216175	210	15	15	3	0	1	624	14	14	0	0	NA	NA	NA	56	67	171	529	180	89	372	163	12	28	1	0.07	0.053	0.006
.	19.01.15-20.26.02-1-216201	236	32	32	7	0	6	610	30	30	0	0	NA	NA	NA	83	65	175	527	176	90	366	154	67	58	0	0.383	0.11	0
.	19.01.15-20.26.10-1-216218	112	7	7	1	0	1	580	6	6	0	0	NA	NA	NA	32	23	168	500	168	84	345	151	0	23	0	0	0.046	0
.	19.01.15-20.26.20-1-216236	242	41	41	16	0	10	625	39	39	0	0	NA	NA	NA	63	78	178	538	175	95	376	154	71	82	2	0.399	0.152	0.011
.	19.01.15-20.26.23-1-216237	37	1	1	0	0	0	0	0	0	0	0	NA	NA	NA	11	15	165	499	164	0	0	0	0	0	2	0	0	0.012
.	19.01.15-20.26.26-1-216249	296	49	49	11	0	10	617	47	47	0	0	NA	NA	NA	78	71	175	531	178	90	368	159	79	91	11	0.451	0.171	0.062
.	19.01.15-20.26.27-1-216250	124	8	8	4	0	3	591	6	6	0	0	NA	NA	NA	41	43	170	518	168	86	355	150	12	26	0	0.071	0.05	0
.	19.01.15-20.26.27-1-216251	122	9	9	0	0	0	588	8	8	0	0	NA	NA	NA	29	33	168	509	169	85	351	152	6	17	0	0.036	0.033	0
.	19.01.15-20.26.28-1-216252	346	64	64	23	0	22	666	61	61	0	0	NA	NA	NA	89	124	187	563	187	102	396	168	87	137	13	0.465	0.243	0.07
.	19.01.15-20.26.38-1-216274	232	35	35	11	0	9	599	33	33	0	0	NA	NA	NA	62	50	171	516	176	88	358	153	45	93	2	0.263	0.18	0.011
.	19.01.15-20.27.09-1-216290	211	45	45	18	0	9	612	44	44	0	0	NA	NA	NA	57	67	179	534	167	94	369	149	52	108	2	0.291	0.202	0.012
.	19.01.15-20.27.12-1-216293	178	14	14	6	0	3	609	12	12	0	0	NA	NA	NA	59	63	176	524	176	89	364	156	35	28	4	0.199	0.053	0.023
.	19.01.15-20.27.18-1-216296	198	11	11	1	0	1	601	8	8	0	0	NA	NA	NA	62	63	167	529	180	82	359	160	2	22	0	0.012	0.042	0
.	19.01.15-20.27.18-1-216297	123	10	10	1	0	1	592	9	9	0	0	NA	NA	NA	27	39	171	510	171	87	351	154	5	18	0	0.029	0.035	0
.	19.01.15-20.27.46-1-216335	87	5	5	0	0	0	581	4	4	0	0	NA	NA	NA	27	29	169	503	170	85	344	152	3	7	1	0.018	0.014	0.006
.	19.01.15-20.27.46-1-216336	242	21	21	10	0	7	614	19	19	0	0	NA	NA	NA	74	62	180	521	174	95	362	157	28	55	0	0.156	0.106	0
.	19.01.15-20.27.46-1-216337	120	10	10	3	0	1	581	6	6	0	0	NA	NA	NA	39	29	166	501	175	80	347	154	17	10	1	0.102	0.02	0.006
.	19.01.15-20.27.48-1-216340	85	4	4	3	0	2	589	3	3	0	0	NA	NA	NA	25	37	174	507	169	85	352	152	5	9	0	0.029	0.018	0
.	19.01.15-20.27.50-1-216341	34	1	1	0	0	0	0	0	0	0	0	NA	NA	NA	10	13	164	497	165	0	0	0	0	0	0	0	0	0
.	19.01.15-20.27.52-1-216342	214	28	28	7	0	5	615	25	25	0	0	NA	NA	NA	67	64	173	528	176	87	371	157	40	40	19	0.231	0.076	0.108
.	19.01.15-20.28.04-1-216359	84	5	5	4	0	2	571	4	4	0	0	NA	NA	NA	26	27	168	505	167	80	343	148	0	15	1	0	0.03	0.006
.	19.01.15-20.28.04-1-216367	84	4	4	2	0	2	571	3	3	0	0	NA	NA	NA	36	25	166	504	168	79	345	147	3	5	5	0.018	0.01	0.03
.	19.01.15-20.28.07-1-216375	94	8	8	1	0	1	582	6	6	0	0	NA	NA	NA	31	31	170	508	166	86	347	149	16	9	0	0.094	0.018	0
.	19.01.15-20.28.08-1-216376	192	25	25	8	0	6	591	22	22	0	0	NA	NA	NA	56	44	174	517	166	88	359	144	29	46	15	0.167	0.089	0.09
.	19.01.15-20.28.13-1-216381	234	22	22	6	0	5	616	21	21	0	0	NA	NA	NA	64	69	176	530	176	91	368	157	15	26	9	0.085	0.049	0.051
.	19.01.15-20.28.22-1-216390	128	14	14	0	0	0	595	13	13	0	0	NA	NA	NA	44	47	169	523	168	87	359	149	10	21	4	0.059	0.04	0.024
.	19.01.15-20.28.24-1-216396	86	6	6	0	0	0	580	5	5	0	0	NA	NA	NA	18	25	167	501	170	83	347	150	5	7	0	0.03	0.014	0
.	19.01.15-20.28.27-1-216399	87	3	3	1	0	1	574	2	2	0	0	NA	NA	NA	35	30	167	509	167	80	350	144	1	2	1	0.006	0.004	0.006
.	19.01.15-20.28.28-1-216400	173	13	13	6	0	4	597	12	12	0	0	NA	NA	NA	59	46	179	507	173	94	349	154	17	23	3	0.095	0.045	0.017
.	19.01.15-20.28.35-1-216418	65	4	4	1	0	0	570	3	3	0	0	NA	NA	NA	19	18	163	504	164	79	345	146	0	9	0	0	0.018	0
.	19.01.15-20.28.44-1-216423	443	42	42	17	0	10	676	39	39	0	0	NA	NA	NA	119	132	183	573	189	98	408	170	49	146	0	0.268	0.255	0
.	19.01.15-20.28.46-1-216428	65	4	4	0	0	0	570	3	3	0	0	NA	NA	NA	25	25	164	504	170	78	345	147	1	10	0	0.006	0.02	0
.	19.01.15-20.28.47-1-216431	67	3	3	1	0	1	500	1	1	0	0	NA	NA	NA	19	19	168	501	163	74	308	118	1	6	0	0.006	0.012	0
.	19.01.15-20.28.51-1-216433	252	14	14	3	0	3	608	11	11	0	0	NA	NA	NA	80	61	174	530	170	88	367	153	15	23	8	0.086	0.043	0.047
.	19.01.15-20.28.51-1-216434	175	19	19	2	0	2	598	16	16	0	0	NA	NA	NA	38	46	173	516	170	90	356	152	9	27	8	0.052	0.052	0.047
.	19.01.15-20.28.52-1-216435	61	2	2	1	0	1	348	1	1	0	0	NA	NA	NA	14	19	164	499	169	51	206	91	0	2	0	0	0.004	0
.	19.01.15-20.28.54-1-216439	57	2	2	2	0	2	297	1	1	0	0	NA	NA	NA	12	8	164	493	164	43	177	77	0	4	0	0	0.008	0
.	19.01.15-20.28.55-1-216440	291	50	50	13	0	8	623	44	44	0	0	NA	NA	NA	87	75	178	528	182	94	367	162	68	93	22	0.382	0.176	0.121
.	19.01.15-20.29.00-1-216451	57	2	2	0	0	0	0	1	1	0	0	NA	NA	NA	13	18	164	499	168	0	0	0	0	1	1	0	0.002	0.006
.	19.01.15-20.29.04-1-216457	155	20	20	4	0	3	606	15	15	0	0	NA	NA	NA	43	58	172	528	171	86	367	153	13	37	7	0.076	0.07	0.041
.	19.01.15-20.29.04-1-216458	88	6	6	1	0	0	580	4	4	0	0	NA	NA	NA	25	29	168	508	166	82	353	145	5	20	2	0.03	0.039	0.012
.	19.01.15-20.29.05-1-216460	120	15	15	3	0	2	593	13	13	0	0	NA	NA	NA	54	49	177	516	169	91	352	150	10	30	2	0.056	0.058	0.012
.	19.01.15-20.29.08-1-216466	86	3	3	0	0	0	575	2	2	0	0	NA	NA	NA	27	28	171	506	164	84	346	145	6	9	0	0.035	0.018	0
.	19.01.15-20.29.17-1-216475	148	18	18	6	0	6	592	17	17	0	0	NA	NA	NA	35	47	174	519	167	87	360	145	3	47	4	0.017	0.091	0.024
.	19.01.15-20.29.22-1-216482	138	8	8	5	0	2	592	5	5	0	0	NA	NA	NA	47	42	170	514	171	88	355	149	4	12	3	0.024	0.023	0.018
.	19.01.15-20.29.24-1-216484	207	16	16	1	0	1	614	15	15	0	0	NA	NA	NA	60	65	172	532	174	86	374	154	43	12	5	0.25	0.023	0.029
.	19.01.15-20.29.26-1-216488	38	1	1	0	0	0	0	0	0	0	0	NA	NA	NA	11	11	164	496	164	0	0	0	0	1	0	0	0.002	0
.	19.01.15-20.29.30-1-216493	118	10	10	4	0	3	595	9	9	0	0	NA	NA	NA	36	38	168	511	172	84	357	154	0	34	0	0	0.067	0
.	19.01.15-20.29.32-1-216494	96	9	9	1	0	1	585	8	8	0	0	NA	NA	NA	20	26	167	501	171	83	351	151	2	14	6	0.012	0.028	0.035
.	19.01.15-20.29.36-1-216511	282	67	67	18	0	14	620	64	64	0	0	NA	NA	NA	65	70	179	531	173	92	372	156	112	100	10	0.626	0.188	0.058
.	19.01.15-20.29.44-1-216517	88	3	3	1	0	1	579	2	2	0	0	NA	NA	NA	32	29	170	506	166	84	347	148	0	5	1	0	0.01	0.006
.	19.01.15-20.29.50-1-216522	245	8	8	2	0	2	618	6	6	0	0	NA	NA	NA	88	68	174	540	167	90	380	148	17	17	0	0.098	0.031	0
.	19.01.15-20.29.50-1-216523	87	3	3	1	0	1	578	2	2	0	0	NA	NA	NA	18	30	166	508	169	81	349	148	6	12	0	0.036	0.024	0
.	19.01.15-20.29.58-1-216527	293	36	36	9	0	4	636	33	33	0	0	NA	NA	NA	68	85	182	531	185	96	376	164	60	75	14	0.33	0.141	0.076
.	19.01.15-20.30.02-1-216538	63	2	2	1	0	1	197	1	1	0	0	NA	NA	NA	18	17	164	503	163	26	128	43	0	1	2	0	0.002	0.012
.	19.01.15-20.30.03-1-216541	62	2	2	0	0	0	255	1	1	0	0	NA	NA	NA	24	20	169	500	164	33	148	74	0	0	2	0	0	0.012
.	19.01.15-20.30.06-1-216557	213	60	60	11	0	10	607	56	56	0	0	NA	NA	NA	69	67	176	527	177	89	362	156	23	141	11	0.131	0.268	0.062
.	19.01.15-20.30.06-1-216558	236	76	76	19	0	15	617	69	69	0	0	NA	NA	NA	51	74	177	531	179	90	369	158	64	113	10	0.362	0.213	0.056
.	19.01.15-20.30.11-1-216563	122	12	12	5	0	2	599	11	11	0	0	NA	NA	NA	41	44	170	518	169	88	358	153	22	14	4	0.129	0.027	0.024
.	19.01.15-20.30.11-1-216565	153	15	15	6	0	3	588	12	12	0	0	NA	NA	NA	48	36	171	511	167	86	356	146	35	20	1	0.205	0.039	0.006
.	19.01.15-20.30.14-1-216570	93	5	5	1	0	0	588	3	3	0	0	NA	NA	NA	31	44	166	520	171	82	356	150	8	5	1	0.048	0.01	0.006
.	19.01.15-20.30.27-1-216579	29	1	1	1	0	1	0	0	0	0	0	NA	NA	NA	9	7	165	493	162	0	0	0	0	0	2	0	0	0.012
.	19.01.15-20.30.30-1-216583	96	9	9	2	0	2	575	6	6	0	0	NA	NA	NA	42	24	167	501	169	81	344	150	15	16	4	0.09	0.032	0.024
.	19.01.15-20.30.41-1-216606	93	6	6	2	0	2	575	3	3	0	0	NA	NA	NA	33	30	167	505	171	81	343	151	4	11	0	0.024	0.022	0
.	19.01.15-20.30.44-1-216608	69	2	2	0	0	0	573	1	1	0	0	NA	NA	NA	18	19	166	497	169	82	341	150	0	5	0	0	0.01	0
.	19.01.15-20.30.49-1-216609	36	1	1	0	0	0	0	0	0	0	0	NA	NA	NA	8	15	164	499	165	0	0	0	0	0	0	0	0	0
.	19.01.15-20.30.50-1-216611	242	28	28	7	0	5	618	26	26	0	0	NA	NA	NA	69	69	176	533	173	90	373	155	30	79	5	0.17	0.148	0.029
.	19.01.15-20.30.52-1-216613	379	23	23	6	0	5	635	21	21	0	0	NA	NA	NA	110	90	181	544	178	97	379	159	16	61	3	0.088	0.112	0.017
.	19.01.15-20.30.56-1-216617	90	6	6	1	0	1	584	5	5	0	0	NA	NA	NA	30	33	166	510	170	80	353	151	1	11	5	0.006	0.022	0.029
.	19.01.15-20.30.57-1-216620	66	2	2	1	0	1	571	1	1	0	0	NA	NA	NA	10	13	166	497	163	82	343	146	0	0	2	0	0	0.012
.	19.01.15-20.31.00-1-216626	35	1	1	0	0	0	0	0	0	0	0	NA	NA	NA	9	9	166	494	162	0	0	0	0	0	0	0	0	0
.	19.01.15-20.31.03-1-216631	58	2	2	0	0	0	51	1	1	0	0	NA	NA	NA	17	12	169	494	162	8	29	14	1	1	0	0.006	0.002	0
.	19.01.15-20.31.11-1-216681	36	1	1	0	0	0	0	0	0	0	0	NA	NA	NA	8	7	166	491	163	0	0	0	0	0	4	0	0	0.025
.	19.01.15-20.31.13-1-216684	153	16	16	4	0	3	587	15	15	0	0	NA	NA	NA	50	40	173	513	167	87	349	151	24	37	21	0.139	0.072	0.126
.	19.01.15-20.31.16-1-216692	89	5	5	1	0	1	576	4	4	0	0	NA	NA	NA	27	24	165	507	165	82	351	143	4	7	2	0.024	0.014	0.012
.	19.01.15-20.31.18-1-216695	33	1	1	0	0	0	0	0	0	0	0	NA	NA	NA	8	9	165	494	163	0	0	0	1	0	0	0.006	0	0
.	19.01.15-20.31.20-1-216701	118	6	6	1	0	1	599	4	4	0	0	NA	NA	NA	41	54	176	518	173	88	354	157	4	16	0	0.023	0.031	0
.	19.01.15-20.31.21-1-216704	97	3	3	3	0	3	581	1	1	0	0	NA	NA	NA	27	32	168	508	169	84	346	151	3	0	0	0.018	0	0
.	19.01.15-20.31.34-1-216726	237	29	29	10	0	6	616	28	28	0	0	NA	NA	NA	74	72	170	539	176	87	371	158	42	60	9	0.247	0.111	0.051
.	19.01.15-20.31.37-1-216729	156	12	12	3	0	2	611	10	10	0	0	NA	NA	NA	54	67	178	533	169	92	371	148	21	23	0	0.118	0.043	0
.	19.01.15-20.31.40-1-216730	206	55	55	17	0	10	611	52	52	0	0	NA	NA	NA	62	67	175	534	171	92	366	153	56	114	14	0.32	0.213	0.082
.	19.01.15-20.31.40-1-216731	207	12	12	4	0	3	608	11	11	0	0	NA	NA	NA	66	57	172	528	170	87	369	152	19	26	3	0.11	0.049	0.018
.	19.01.15-20.31.45-1-216733	145	10	10	6	0	3	597	8	8	0	0	NA	NA	NA	46	51	169	525	170	81	365	151	23	15	0	0.136	0.029	0
.	19.01.15-20.31.46-1-216736	62	2	2	0	0	0	575	1	1	0	0	NA	NA	NA	29	27	170	503	167	84	343	148	11	0	0	0.065	0	0
.	19.01.15-20.31.49-1-216737	89	8	8	0	0	0	583	7	7	0	0	NA	NA	NA	19	31	171	506	167	85	348	150	0	26	1	0	0.051	0.006
.	19.01.15-20.32.00-1-216750	147	5	5	2	0	2	594	4	4	0	0	NA	NA	NA	48	41	167	515	172	84	357	153	0	19	0	0	0.037	0
.	19.01.15-20.32.04-1-216758	92	8	8	3	0	2	590	7	7	0	0	NA	NA	NA	29	36	168	514	167	84	356	150	1	17	1	0.006	0.033	0.006
.	19.01.15-20.32.05-1-216761	379	44	44	11	0	7	655	42	42	0	0	NA	NA	NA	115	111	184	551	189	99	389	167	61	89	26	0.332	0.162	0.138
.	19.01.15-20.32.07-1-216771	234	24	24	6	0	4	622	23	23	0	0	NA	NA	NA	53	70	173	532	178	89	370	163	30	68	7	0.173	0.128	0.039
.	19.01.15-20.32.10-1-216773	238	29	29	4	0	4	609	26	26	0	0	NA	NA	NA	72	59	175	527	170	92	366	151	28	66	13	0.16	0.125	0.076
.	19.01.15-20.32.10-1-216774	171	17	17	3	0	3	590	16	16	0	0	NA	NA	NA	55	49	173	520	169	85	356	149	27	16	3	0.156	0.031	0.018
.	19.01.15-20.32.19-1-216786	89	5	5	0	0	0	587	3	3	0	0	NA	NA	NA	25	38	170	510	171	84	354	149	4	11	0	0.024	0.022	0
.	19.01.15-20.32.22-1-216792	157	9	9	2	0	1	602	7	7	0	0	NA	NA	NA	39	51	171	511	182	86	353	163	10	22	0	0.058	0.043	0
.	19.01.15-20.32.25-1-216794	148	12	12	2	0	1	599	11	11	0	0	NA	NA	NA	45	45	171	517	170	87	363	149	17	16	20	0.099	0.031	0.118
.	19.01.15-20.32.37-1-216818	353	47	47	12	0	10	641	44	44	0	0	NA	NA	NA	111	95	181	549	178	94	391	156	62	116	6	0.343	0.211	0.034
.	19.01.15-20.32.44-1-216822	288	51	51	11	0	7	637	47	47	0	0	NA	NA	NA	79	90	179	540	184	95	377	165	67	113	0	0.374	0.209	0
.	19.01.15-20.32.50-1-216828	206	36	36	15	0	13	613	33	33	0	0	NA	NA	NA	53	59	182	522	168	96	365	152	31	97	6	0.17	0.186	0.036
.	19.01.15-20.32.58-1-216835	208	9	9	1	0	1	609	8	8	0	0	NA	NA	NA	57	60	176	525	172	92	365	152	7	21	4	0.04	0.04	0.023
.	19.01.15-20.33.00-1-216840	60	2	2	0	0	0	576	1	1	0	0	NA	NA	NA	24	27	165	506	169	82	346	148	5	3	0	0.03	0.006	0
.	19.01.15-20.33.06-1-216850	30	1	1	0	0	0	0	0	0	0	0	NA	NA	NA	8	5	165	490	163	0	0	0	0	0	1	0	0	0.006
.	19.01.15-20.33.08-1-216853	319	44	44	9	0	7	651	40	40	0	0	NA	NA	NA	77	98	180	551	180	95	393	163	39	84	5	0.217	0.152	0.028
.	19.01.15-20.33.13-1-216859	88	5	5	2	0	1	580	4	4	0	0	NA	NA	NA	36	30	171	505	167	85	346	149	0	29	7	0	0.057	0.042
.	19.01.15-20.33.16-1-216865	297	59	59	18	0	13	626	53	53	0	0	NA	NA	NA	94	83	185	539	172	100	374	152	60	139	4	0.324	0.258	0.023
.	19.01.15-20.33.22-1-216870	34	1	1	0	0	0	0	0	0	0	0	NA	NA	NA	14	13	166	495	165	0	0	0	0	0	1	0	0	0.006
.	19.01.15-20.33.23-1-216871	39	1	1	1	0	1	0	0	0	0	0	NA	NA	NA	14	10	166	492	165	0	0	0	1	0	0	0.006	0	0
.	19.01.15-20.33.25-1-216872	66	3	3	0	0	0	452	2	2	0	0	NA	NA	NA	19	23	170	500	166	66	275	111	0	1	2	0	0.002	0.012
.	19.01.15-20.33.26-1-216874	65	3	3	0	0	0	572	1	1	0	0	NA	NA	NA	24	24	167	501	169	84	341	147	0	6	2	0	0.012	0.012
.	19.01.15-20.33.32-1-216879	291	24	24	7	0	7	624	22	22	0	0	NA	NA	NA	86	78	180	533	178	95	373	156	26	73	3	0.144	0.137	0.017
.	19.01.15-20.33.37-1-216896	177	20	20	8	0	5	601	17	17	0	0	NA	NA	NA	60	60	174	528	171	90	361	150	9	51	5	0.052	0.097	0.029
.	19.01.15-20.33.43-1-216905	95	7	7	2	0	1	573	6	6	0	0	NA	NA	NA	32	26	170	503	166	85	343	145	2	27	0	0.012	0.054	0
.	19.01.15-20.33.49-1-216909	324	59	59	20	0	17	635	54	54	0	0	NA	NA	NA	97	88	182	540	179	97	376	162	50	141	5	0.275	0.261	0.028
.	19.01.15-20.33.52-1-216910	180	28	28	8	0	4	598	26	26	0	0	NA	NA	NA	54	57	176	518	176	90	351	157	41	44	2	0.233	0.085	0.011
.	19.01.15-20.34.02-1-216923	154	23	23	11	0	9	604	20	20	0	0	NA	NA	NA	46	60	180	519	174	92	358	154	5	77	7	0.028	0.148	0.04
.	19.01.15-20.34.02-1-216926	187	12	12	6	0	3	603	11	11	0	0	NA	NA	NA	58	52	173	523	169	87	368	148	12	37	0	0.069	0.071	0
.	19.01.15-20.34.07-1-216933	92	5	5	2	0	2	575	4	4	0	0	NA	NA	NA	29	27	167	505	168	81	345	149	3	10	4	0.018	0.02	0.024
.	19.01.15-20.34.10-1-216942	148	20	20	8	0	7	608	18	18	0	0	NA	NA	NA	36	56	174	526	169	87	366	155	10	40	3	0.057	0.076	0.018
.	19.01.15-20.34.19-1-216951	212	20	20	6	0	5	621	17	17	0	0	NA	NA	NA	62	68	174	525	182	89	370	162	24	64	6	0.138	0.122	0.033
.	19.01.15-20.34.25-1-216957	283	28	28	9	0	7	620	22	22	0	0	NA	NA	NA	76	67	176	527	177	93	373	154	24	67	6	0.136	0.127	0.034
.	19.01.15-20.34.32-1-216965	116	13	13	1	0	1	592	11	11	0	0	NA	NA	NA	35	48	175	517	169	88	356	148	0	18	15	0	0.035	0.089
.	19.01.15-20.34.39-1-216986	33	1	1	0	0	0	0	0	0	0	0	NA	NA	NA	5	12	166	495	164	0	0	0	0	2	0	0	0.004	0
.	19.01.15-20.34.41-1-216988	152	6	6	1	0	0	593	5	5	0	0	NA	NA	NA	54	48	172	519	170	85	357	151	10	6	0	0.058	0.012	0
.	19.01.15-20.34.41-1-216989	35	1	1	0	0	0	0	0	0	0	0	NA	NA	NA	9	9	164	494	164	0	0	0	0	0	0	0	0	0
.	19.01.15-20.34.42-1-216990	64	2	2	1	0	1	578	1	1	0	0	NA	NA	NA	26	28	169	505	167	84	346	148	0	8	0	0	0.016	0
.	19.01.15-20.34.44-1-216992	209	17	17	6	0	5	604	15	15	0	0	NA	NA	NA	62	57	174	521	175	88	361	155	15	56	2	0.086	0.107	0.011
.	19.01.15-20.34.47-1-216994	151	9	9	3	0	1	584	7	7	0	0	NA	NA	NA	49	37	167	512	171	80	351	153	5	25	3	0.03	0.049	0.018
.	19.01.15-20.34.58-1-217007	36	1	1	0	0	0	0	0	0	0	0	NA	NA	NA	8	5	164	492	162	0	0	0	0	1	0	0	0.002	0
.	19.01.15-20.34.58-1-217013	69	3	3	0	0	0	585	2	2	0	0	NA	NA	NA	18	29	169	500	173	85	344	156	0	10	0	0	0.02	0
.	19.01.15-20.35.01-1-217016	60	5	5	1	0	1	563	4	4	0	0	NA	NA	NA	35	20	166	503	164	83	338	142	0	11	0	0	0.022	0
.	19.01.15-20.35.02-1-217018	254	37	37	10	0	7	621	34	34	0	0	NA	NA	NA	87	75	182	535	171	98	369	154	63	93	0	0.346	0.174	0
.	19.01.15-20.35.03-1-217021	66	2	2	0	0	0	446	1	1	0	0	NA	NA	NA	18	17	167	498	165	63	273	110	1	3	0	0.006	0.006	0
.	19.01.15-20.35.14-1-217032	88	3	3	0	0	0	577	2	2	0	0	NA	NA	NA	34	27	169	504	167	83	346	148	10	3	0	0.059	0.006	0
.	19.01.15-20.35.14-1-217033	149	9	9	1	0	1	600	8	8	0	0	NA	NA	NA	48	51	175	520	169	89	358	153	6	26	1	0.034	0.05	0.006
.	19.01.15-20.35.17-1-217037	114	5	5	1	0	1	588	4	4	0	0	NA	NA	NA	30	34	170	510	167	87	353	148	3	18	1	0.018	0.035	0.006
.	19.01.15-20.35.18-1-217038	227	52	52	20	0	15	616	47	47	0	0	NA	NA	NA	63	61	174	528	172	94	366	156	64	92	11	0.368	0.174	0.064
.	19.01.15-20.35.19-1-217039	58	2	2	0	0	0	0	1	1	0	0	NA	NA	NA	16	16	164	500	165	0	0	0	0	2	2	0	0.004	0.012
.	19.01.15-20.35.21-1-217044	186	41	41	11	0	5	612	39	39	0	0	NA	NA	NA	43	63	174	528	174	88	370	154	37	84	25	0.213	0.159	0.144
.	19.01.15-20.35.25-1-217047	35	1	1	0	0	0	0	0	0	0	0	NA	NA	NA	7	11	164	495	165	0	0	0	0	0	0	0	0	0
.	19.01.15-20.35.28-1-217050	326	65	65	19	0	14	647	60	60	0	0	NA	NA	NA	85	104	183	548	186	95	386	166	48	121	39	0.262	0.221	0.21
.	19.01.15-20.35.28-1-217051	335	17	17	4	0	3	660	15	15	0	0	NA	NA	NA	103	112	184	556	185	99	395	166	17	36	0	0.092	0.065	0
.	19.01.15-20.35.29-1-217052	120	10	10	4	0	3	582	9	9	0	0	NA	NA	NA	38	34	168	511	168	85	351	146	1	26	1	0.006	0.051	0.006
.	19.01.15-20.35.35-1-217072	241	42	42	17	0	14	628	37	37	0	0	NA	NA	NA	64	81	181	532	181	94	374	160	58	111	4	0.32	0.209	0.022
.	19.01.15-20.35.39-1-217073	61	2	2	1	0	1	575	1	1	0	0	NA	NA	NA	23	25	165	507	166	80	346	149	0	6	1	0	0.012	0.006
.	19.01.15-20.35.50-1-217085	59	2	2	0	0	0	574	1	1	0	0	NA	NA	NA	35	34	173	507	167	84	344	146	2	0	0	0.012	0	0
.	19.01.15-20.35.53-1-217088	33	1	1	0	0	0	0	0	0	0	0	NA	NA	NA	7	16	167	497	165	0	0	0	0	0	1	0	0	0.006
.	19.01.15-20.35.55-1-217089	116	8	8	4	0	1	594	6	6	0	0	NA	NA	NA	40	42	173	512	170	88	353	153	19	16	0	0.11	0.031	0
.	19.01.15-20.35.58-1-217095	121	6	6	4	0	3	586	5	5	0	0	NA	NA	NA	36	33	171	506	169	87	347	152	19	7	5	0.111	0.014	0.03
.	19.01.15-20.36.04-1-217103	95	5	5	2	0	1	584	4	4	0	0	NA	NA	NA	41	34	170	510	167	86	351	147	15	14	0	0.088	0.027	0
.	19.01.15-20.36.20-1-217126	67	3	3	1	0	1	576	1	1	0	0	NA	NA	NA	22	23	168	502	166	82	343	151	0	4	0	0	0.008	0
.	19.01.15-20.36.20-1-217128	34	1	1	0	0	0	0	0	0	0	0	NA	NA	NA	11	13	167	492	167	0	0	0	0	0	3	0	0	0.018
.	19.01.15-20.36.22-1-217129	315	22	22	4	0	4	645	19	19	0	0	NA	NA	NA	82	90	179	548	176	97	390	158	22	48	0	0.123	0.088	0
.	19.01.15-20.36.23-1-217132	382	62	62	10	0	8	636	56	56	0	0	NA	NA	NA	117	91	181	545	178	95	384	157	62	93	15	0.343	0.171	0.084
.	19.01.15-20.36.40-1-217168	264	18	18	2	0	2	626	17	17	0	0	NA	NA	NA	87	83	175	537	184	86	376	164	30	26	5	0.171	0.048	0.027
.	19.01.15-20.36.44-1-217172	207	19	19	6	0	5	606	17	17	0	0	NA	NA	NA	57	59	179	524	169	94	363	149	26	48	2	0.145	0.092	0.012
.	19.01.15-20.36.44-1-217173	179	13	13	7	0	5	602	12	12	0	0	NA	NA	NA	43	49	171	516	175	86	357	159	10	40	5	0.058	0.078	0.029
.	19.01.15-20.36.47-1-217175	488	56	56	25	0	21	682	50	50	0	0	NA	NA	NA	145	143	189	576	191	102	408	172	92	99	14	0.487	0.172	0.073
.	19.01.15-20.36.54-1-217176	33	1	1	0	0	0	0	0	0	0	0	NA	NA	NA	9	11	163	495	166	0	0	0	0	0	0	0	0	0
.	19.01.15-20.36.57-1-217180	200	15	15	6	0	4	609	13	13	0	0	NA	NA	NA	60	55	175	523	170	88	366	155	13	29	8	0.074	0.055	0.047
.	19.01.15-20.37.17-1-217207	94	9	9	3	0	2	583	8	8	0	0	NA	NA	NA	34	27	168	500	172	83	345	155	6	15	8	0.036	0.03	0.047
.	19.01.15-20.37.19-1-217209	32	1	1	0	0	0	0	0	0	0	0	NA	NA	NA	7	17	167	496	167	0	0	0	2	0	0	0.012	0	0
.	19.01.15-20.37.20-1-217210	93	10	10	2	0	2	592	8	8	0	0	NA	NA	NA	43	48	175	516	170	88	355	149	16	25	0	0.091	0.048	0
.	19.01.15-20.37.22-1-217215	59	3	3	1	0	1	345	2	2	0	0	NA	NA	NA	23	18	168	496	167	54	202	89	0	4	2	0	0.008	0.012
.	19.01.15-20.37.25-1-217219	32	1	1	0	0	0	0	0	0	0	0	NA	NA	NA	13	9	166	492	164	0	0	0	1	0	0	0.006	0	0
.	19.01.15-20.37.27-1-217221	33	1	1	0	0	0	0	0	0	0	0	NA	NA	NA	9	8	165	493	163	0	0	0	0	1	0	0	0.002	0
.	19.01.15-20.37.30-1-217230	67	3	3	0	0	0	575	2	2	0	0	NA	NA	NA	30	26	169	504	166	85	344	146	0	6	1	0	0.012	0.006
.	19.01.15-20.37.32-1-217233	64	3	3	0	0	0	577	2	2	0	0	NA	NA	NA	20	22	167	500	168	82	343	152	2	7	0	0.012	0.014	0
.	19.01.15-20.37.34-1-217249	61	2	2	0	0	0	450	1	1	0	0	NA	NA	NA	23	21	167	497	170	66	263	121	0	2	2	0	0.004	0.012
.	19.01.15-20.37.34-1-217250	91	10	10	2	0	2	586	8	8	0	0	NA	NA	NA	39	34	168	510	169	85	354	147	12	16	2	0.071	0.031	0.012
.	19.01.15-20.37.37-1-217252	98	7	7	1	0	1	593	5	5	0	0	NA	NA	NA	33	45	174	514	170	88	356	149	4	16	1	0.023	0.031	0.006
.	19.01.15-20.37.44-1-217258	33	1	1	0	0	0	0	0	0	0	0	NA	NA	NA	8	12	167	493	165	0	0	0	0	1	0	0	0.002	0
.	19.01.15-20.37.45-1-217260	170	22	22	3	0	1	602	21	21	0	0	NA	NA	NA	54	48	170	518	173	87	359	156	15	57	3	0.088	0.11	0.017
.	19.01.15-20.37.46-1-217261	34	1	1	0	0	0	0	0	0	0	0	NA	NA	NA	9	6	165	492	162	0	0	0	0	0	0	0	0	0
.	19.01.15-20.37.46-1-217263	125	17	17	6	0	5	587	16	16	0	0	NA	NA	NA	36	33	169	511	166	86	354	147	13	31	0	0.077	0.061	0
.	19.01.15-20.37.48-1-217265	60	2	2	0	0	0	101	1	1	0	0	NA	NA	NA	19	22	168	501	166	12	67	22	0	4	0	0	0.008	0
.	19.01.15-20.37.48-1-217267	62	2	2	0	0	0	583	1	1	0	0	NA	NA	NA	14	26	167	506	166	83	351	149	0	0	3	0	0	0.018
.	19.01.15-20.37.54-1-217271	317	30	30	9	0	8	640	26	26	0	0	NA	NA	NA	96	88	174	546	181	92	387	161	31	59	8	0.178	0.108	0.044
.	19.01.15-20.37.56-1-217273	211	12	12	4	0	4	603	10	10	0	0	NA	NA	NA	79	53	172	520	174	86	361	156	9	28	1	0.052	0.054	0.006
.	19.01.15-20.37.57-1-217276	183	19	19	8	0	7	605	17	17	0	0	NA	NA	NA	63	56	171	523	175	86	363	156	19	38	9	0.111	0.073	0.051
.	19.01.15-20.38.03-1-217288	193	26	26	8	0	4	598	22	22	0	0	NA	NA	NA	55	43	174	509	173	89	352	157	45	33	7	0.259	0.065	0.04
.	19.01.15-20.38.15-1-217310	62	2	2	0	0	0	0	1	1	0	0	NA	NA	NA	9	14	165	495	167	0	0	0	0	2	0	0	0.004	0
.	19.01.15-20.38.17-1-217311	121	16	16	3	0	3	597	15	15	0	0	NA	NA	NA	43	47	172	514	174	89	353	155	14	26	3	0.081	0.051	0.017
.	19.01.15-20.38.19-1-217312	86	3	3	1	0	0	572	2	2	0	0	NA	NA	NA	23	25	167	504	167	81	344	147	1	4	6	0.006	0.008	0.036
.	19.01.15-20.38.22-1-217316	180	23	23	8	0	7	592	21	21	0	0	NA	NA	NA	70	50	177	513	173	88	355	149	31	27	8	0.175	0.053	0.046
.	19.01.15-20.38.27-1-217325	32	1	1	0	0	0	0	0	0	0	0	NA	NA	NA	10	10	168	492	163	0	0	0	1	0	0	0.006	0	0
.	19.01.15-20.38.29-1-217327	95	4	4	2	0	2	582	2	2	0	0	NA	NA	NA	19	30	165	512	166	80	355	147	9	3	0	0.055	0.006	0
.	19.01.15-20.38.34-1-217346	122	4	4	2	0	0	582	3	3	0	0	NA	NA	NA	32	30	170	504	169	85	350	147	3	12	0	0.018	0.024	0
.	19.01.15-20.38.36-1-217348	152	6	6	2	0	1	601	5	5	0	0	NA	NA	NA	53	56	178	517	174	91	358	152	2	16	2	0.011	0.031	0.011
.	19.01.15-20.38.47-1-217354	66	4	4	1	0	1	573	2	2	0	0	NA	NA	NA	27	26	168	503	168	80	347	146	4	4	2	0.024	0.008	0.012
.	19.01.15-20.38.47-1-217355	239	38	38	8	0	7	621	34	34	0	0	NA	NA	NA	74	79	178	543	171	93	376	152	51	74	6	0.287	0.136	0.035
.	19.01.15-20.38.48-1-217356	114	4	4	1	0	1	576	3	3	0	0	NA	NA	NA	37	29	170	508	164	83	350	143	0	8	2	0	0.016	0.012
.	19.01.15-20.38.50-1-217359	33	1	1	0	0	0	0	0	0	0	0	NA	NA	NA	6	7	163	492	165	0	0	0	0	0	1	0	0	0.006
.	19.01.15-20.38.51-1-217360	93	6	6	2	0	2	585	5	5	0	0	NA	NA	NA	30	36	171	511	167	85	349	151	7	13	0	0.041	0.025	0
.	19.01.15-20.38.52-1-217362	173	17	17	4	0	3	594	15	15	0	0	NA	NA	NA	41	45	169	518	171	82	358	154	23	21	7	0.136	0.041	0.041
.	19.01.15-20.38.52-1-217363	146	34	34	8	0	2	589	30	30	0	0	NA	NA	NA	57	35	168	513	167	83	357	149	17	90	9	0.101	0.175	0.054
.	19.01.15-20.39.00-1-217375	264	25	25	9	0	5	624	23	23	0	0	NA	NA	NA	80	82	173	549	173	86	384	154	31	61	3	0.179	0.111	0.017
.	19.01.15-20.39.00-1-217376	94	7	7	3	0	3	584	5	5	0	0	NA	NA	NA	23	32	169	506	170	83	349	152	3	8	11	0.018	0.016	0.065
.	19.01.15-20.39.10-1-217385	144	12	12	1	0	1	587	9	9	0	0	NA	NA	NA	46	39	171	509	172	86	348	153	4	25	0	0.023	0.049	0
.	19.01.15-20.39.10-1-217388	122	8	8	4	0	3	600	7	7	0	0	NA	NA	NA	32	46	170	513	176	86	356	158	0	33	4	0	0.064	0.023
.	19.01.15-20.39.18-1-217397	59	2	2	1	0	1	0	1	1	0	0	NA	NA	NA	16	15	165	498	165	0	0	0	3	4	0	0.018	0.008	0
.	19.01.15-20.39.22-1-217404	62	2	2	2	0	2	198	1	1	0	0	NA	NA	NA	19	8	164	494	163	29	122	47	0	5	4	0	0.01	0.025
.	19.01.15-20.39.25-1-217406	91	7	7	2	0	2	577	5	5	0	0	NA	NA	NA	31	25	171	504	163	85	346	146	5	16	1	0.029	0.032	0.006
.	19.01.15-20.39.30-1-217410	339	26	26	7	0	4	642	22	22	0	0	NA	NA	NA	89	92	187	531	187	101	371	170	24	86	12	0.128	0.162	0.064
.	19.01.15-20.39.34-1-217430	321	20	20	7	0	7	626	16	16	0	0	NA	NA	NA	99	83	176	535	185	88	372	166	27	26	9	0.153	0.049	0.049
.	19.01.15-20.39.38-1-217435	178	15	15	2	0	1	609	11	11	0	0	NA	NA	NA	48	62	171	528	176	84	369	156	6	36	1	0.035	0.068	0.006
.	19.01.15-20.39.38-1-217436	123	10	10	1	0	1	594	6	6	0	0	NA	NA	NA	45	45	171	512	175	86	350	158	14	22	3	0.082	0.043	0.017
.	19.01.15-20.39.42-1-217438	62	2	2	1	0	1	352	1	1	0	0	NA	NA	NA	17	17	166	501	163	48	218	86	0	1	0	0	0.002	0
.	19.01.15-20.39.54-1-217444	115	11	11	1	0	1	586	10	10	0	0	NA	NA	NA	33	33	168	512	166	83	354	149	7	16	1	0.042	0.031	0.006
.	19.01.15-20.39.54-1-217445	351	43	43	13	0	13	635	39	39	0	0	NA	NA	NA	103	85	184	539	175	100	380	155	38	127	5	0.207	0.236	0.029
.	19.01.15-20.39.57-1-217449	187	43	43	9	0	8	592	36	36	0	0	NA	NA	NA	58	45	178	510	170	88	354	150	57	67	14	0.32	0.131	0.082
.	19.01.15-20.39.57-1-217451	146	16	16	6	0	3	593	14	14	0	0	NA	NA	NA	38	45	170	515	173	84	356	153	18	17	4	0.106	0.033	0.023
.	19.01.15-20.40.02-1-217467	285	29	29	9	0	8	620	27	27	0	0	NA	NA	NA	79	74	183	525	179	97	366	157	37	50	18	0.202	0.095	0.101
.	19.01.15-20.40.05-1-217473	178	34	34	10	0	6	609	29	29	0	0	NA	NA	NA	60	61	172	527	175	87	365	157	48	81	4	0.279	0.154	0.023
.	19.01.15-20.40.13-1-217490	206	36	36	8	0	6	605	31	31	0	0	NA	NA	NA	70	59	174	528	170	89	366	150	51	82	12	0.293	0.155	0.071
.	19.01.15-20.40.15-1-217492	198	28	28	9	0	7	597	24	24	0	0	NA	NA	NA	67	50	171	517	175	84	357	156	23	67	19	0.135	0.13	0.109
.	19.01.15-20.40.23-1-217501	263	20	20	8	0	5	620	15	15	0	0	NA	NA	NA	73	67	174	523	183	91	365	164	26	43	0	0.149	0.082	0
.	19.01.15-20.40.25-1-217503	199	18	18	5	0	4	598	17	17	0	0	NA	NA	NA	54	51	166	526	172	81	364	153	36	25	0	0.217	0.048	0
.	19.01.15-20.40.53-1-217542	64	2	2	1	0	1	350	1	1	0	0	NA	NA	NA	23	10	165	493	165	54	206	90	1	0	1	0.006	0	0.006
.	19.01.15-20.40.55-1-217544	318	79	79	28	0	23	635	75	75	0	0	NA	NA	NA	94	97	182	546	182	96	375	164	74	174	10	0.407	0.319	0.055
.	19.01.15-20.40.56-1-217546	32	1	1	0	0	0	0	0	0	0	0	NA	NA	NA	8	15	165	495	168	0	0	0	0	0	1	0	0	0.006
.	19.01.15-20.40.58-1-217551	141	12	12	4	0	4	587	11	11	0	0	NA	NA	NA	49	43	175	514	167	89	352	146	3	43	3	0.017	0.084	0.018
.	19.01.15-20.41.00-1-217554	61	2	2	0	0	0	575	1	1	0	0	NA	NA	NA	19	23	167	502	167	82	343	150	0	3	3	0	0.006	0.018
.	19.01.15-20.41.04-1-217559	147	11	11	3	0	2	598	10	10	0	0	NA	NA	NA	26	47	169	516	175	82	360	156	3	26	5	0.018	0.05	0.029
.	19.01.15-20.41.05-1-217562	56	2	2	2	0	1	573	1	1	0	0	NA	NA	NA	28	21	169	499	166	82	341	150	0	11	0	0	0.022	0
.	19.01.15-20.41.06-1-217565	89	3	3	2	0	2	579	2	2	0	0	NA	NA	NA	26	30	176	501	166	87	343	149	0	6	0	0	0.012	0
.	19.01.15-20.41.07-1-217567	180	10	10	3	0	2	618	9	9	0	0	NA	NA	NA	49	64	173	533	171	88	376	154	7	14	7	0.04	0.026	0.041
.	19.01.15-20.41.14-1-217575	173	16	16	2	0	2	607	14	14	0	0	NA	NA	NA	53	63	175	529	172	91	365	151	16	30	5	0.091	0.057	0.029
.	19.01.15-20.41.18-1-217577	120	6	6	0	0	0	600	4	4	0	0	NA	NA	NA	38	56	173	524	172	86	358	156	12	11	0	0.069	0.021	0
.	19.01.15-20.41.22-1-217584	84	7	7	2	0	2	573	6	6	0	0	NA	NA	NA	27	20	169	501	163	82	346	145	11	9	0	0.065	0.018	0
.	19.01.15-20.41.28-1-217588	156	10	10	0	0	0	591	7	7	0	0	NA	NA	NA	54	50	179	514	170	89	352	150	4	18	2	0.022	0.035	0.012
.	19.01.15-20.41.32-1-217590	55	2	2	0	0	0	202	1	1	0	0	NA	NA	NA	18	16	171	491	167	30	120	52	0	6	0	0	0.012	0
.	19.01.15-20.41.32-1-217591	32	1	1	0	0	0	0	0	0	0	0	NA	NA	NA	12	14	164	501	162	0	0	0	2	0	0	0.012	0	0
.	19.01.15-20.41.37-1-217610	153	11	11	3	0	2	588	10	10	0	0	NA	NA	NA	36	41	176	510	168	89	352	147	12	23	6	0.068	0.045	0.036
.	19.01.15-20.41.45-1-217614	185	19	19	6	0	4	608	15	15	0	0	NA	NA	NA	53	57	180	516	174	93	359	156	23	60	6	0.128	0.116	0.034
.	19.01.15-20.41.46-1-217615	124	5	5	1	0	1	592	3	3	0	0	NA	NA	NA	24	32	166	511	168	82	358	152	2	11	0	0.012	0.022	0
.	19.01.15-20.41.48-1-217618	88	9	9	3	0	3	584	8	8	0	0	NA	NA	NA	31	33	169	510	167	82	352	150	2	19	1	0.012	0.037	0.006
.	19.01.15-20.41.51-1-217619	91	8	8	0	0	0	577	7	7	0	0	NA	NA	NA	32	32	169	509	167	86	347	144	8	11	4	0.047	0.022	0.024
.	19.01.15-20.41.53-1-217621	140	6	6	0	0	0	596	5	5	0	0	NA	NA	NA	48	44	167	521	169	86	359	151	11	10	4	0.066	0.019	0.024
.	19.01.15-20.42.02-1-217635	234	27	27	7	0	5	622	24	24	0	0	NA	NA	NA	86	75	178	534	176	91	374	157	42	54	5	0.236	0.101	0.028
.	19.01.15-20.42.04-1-217639	224	24	24	7	0	5	608	23	23	0	0	NA	NA	NA	67	63	177	522	177	93	359	156	27	57	8	0.153	0.109	0.045
.	19.01.15-20.42.07-1-217643	36	1	1	0	0	0	0	0	0	0	0	NA	NA	NA	7	11	166	494	164	0	0	0	0	0	0	0	0	0
.	19.01.15-20.42.09-1-217645	93	4	4	1	0	1	579	3	3	0	0	NA	NA	NA	32	29	172	500	170	82	343	154	6	5	0	0.035	0.01	0
.	19.01.15-20.42.10-1-217646	259	24	24	8	0	7	638	21	21	0	0	NA	NA	NA	84	88	178	544	179	91	388	159	41	45	1	0.23	0.083	0.006
.	19.01.15-20.42.11-1-217648	148	15	15	3	0	3	600	14	14	0	0	NA	NA	NA	34	52	174	523	168	86	363	151	12	23	6	0.069	0.044	0.036
.	19.01.15-20.42.13-1-217659	91	4	4	1	0	1	575	3	3	0	0	NA	NA	NA	25	25	166	506	166	83	348	144	0	11	0	0	0.022	0
.	19.01.15-20.42.46-1-217687	151	25	25	7	0	5	593	24	24	0	0	NA	NA	NA	49	54	180	519	168	92	354	147	32	48	0	0.178	0.092	0
.	19.01.15-20.42.53-1-217688	152	8	8	4	0	3	595	7	7	0	0	NA	NA	NA	41	41	169	511	174	83	355	157	6	16	3	0.036	0.031	0.017
.	19.01.15-20.42.53-1-217689	269	30	30	11	0	9	621	26	26	0	0	NA	NA	NA	71	73	183	527	176	98	363	160	57	51	13	0.311	0.097	0.074
.	19.01.15-20.43.18-1-217713	127	10	10	3	0	2	587	8	8	0	0	NA	NA	NA	41	42	168	515	172	83	351	153	9	26	4	0.054	0.05	0.023
.	19.01.15-20.43.27-1-217720	274	17	17	7	0	5	632	15	15	0	0	NA	NA	NA	75	84	179	541	177	95	379	158	13	33	8	0.073	0.061	0.045
.	19.01.15-20.43.31-1-217722	61	2	2	0	0	0	578	1	1	0	0	NA	NA	NA	26	19	168	496	168	84	343	151	5	0	3	0.03	0	0.018
.	19.01.15-20.43.33-1-217745	61	2	2	1	0	1	575	1	1	0	0	NA	NA	NA	24	19	169	496	167	82	342	151	0	3	2	0	0.006	0.012
.	19.01.15-20.43.34-1-217747	94	6	6	3	0	3	591	4	4	0	0	NA	NA	NA	18	34	168	507	172	85	350	156	8	5	4	0.048	0.01	0.023
.	19.01.15-20.43.39-1-217751	260	19	19	8	0	7	626	18	18	0	0	NA	NA	NA	109	84	184	533	180	97	369	160	21	38	7	0.114	0.071	0.039
.	19.01.15-20.43.40-1-217752	120	14	14	5	0	5	593	13	13	0	0	NA	NA	NA	32	43	171	516	169	87	353	153	17	21	2	0.099	0.041	0.012
.	19.01.15-20.44.02-1-217762	64	2	2	0	0	0	349	1	1	0	0	NA	NA	NA	18	15	164	498	166	47	212	90	0	0	1	0	0	0.006
.	19.01.15-20.44.06-1-217771	85	5	5	2	0	2	587	2	2	0	0	NA	NA	NA	30	32	167	510	168	84	351	152	7	13	0	0.042	0.025	0
.	19.01.15-20.44.12-1-217774	179	12	12	1	0	1	592	11	11	0	0	NA	NA	NA	54	44	169	514	174	85	352	155	26	11	5	0.154	0.021	0.029
.	19.01.15-20.44.16-1-217785	199	49	49	14	0	9	601	45	45	0	0	NA	NA	NA	68	59	176	524	172	90	359	152	45	108	8	0.256	0.206	0.047
.	19.01.15-20.44.18-1-217788	90	4	4	2	0	2	579	2	2	0	0	NA	NA	NA	19	26	166	503	170	83	344	152	3	4	0	0.018	0.008	0
.	19.01.15-20.44.23-1-217794	144	6	6	1	0	1	591	4	4	0	0	NA	NA	NA	45	43	169	515	172	84	357	150	4	4	6	0.024	0.008	0.035
.	19.01.15-20.44.25-1-217797	61	3	3	1	0	0	575	2	2	0	0	NA	NA	NA	15	17	165	499	166	84	343	148	0	7	0	0	0.014	0
.	19.01.15-20.44.29-1-217799	151	13	13	2	0	1	604	12	12	0	0	NA	NA	NA	47	54	174	516	177	90	358	156	10	36	0	0.057	0.07	0
.	19.01.15-20.44.31-1-217800	91	4	4	1	0	1	566	3	3	0	0	NA	NA	NA	31	24	166	506	165	80	339	147	4	7	0	0.024	0.014	0
.	19.01.15-20.44.32-1-217801	144	12	12	3	0	3	595	11	11	0	0	NA	NA	NA	43	47	173	514	173	89	351	155	16	33	0	0.092	0.064	0
.	19.01.15-20.44.32-1-217802	87	5	5	0	0	0	579	4	4	0	0	NA	NA	NA	41	27	171	501	168	85	346	148	3	6	3	0.018	0.012	0.018
.	19.01.15-20.44.40-1-217825	143	13	13	5	0	3	597	12	12	0	0	NA	NA	NA	46	54	170	526	171	83	362	152	16	49	0	0.094	0.093	0
.	19.01.15-20.44.41-1-217826	154	6	6	2	0	1	598	5	5	0	0	NA	NA	NA	41	43	171	512	173	89	354	155	5	12	3	0.029	0.023	0.017
.	19.01.15-20.44.41-1-217827	119	16	16	6	0	5	593	13	13	0	0	NA	NA	NA	39	46	168	525	166	84	364	145	8	32	3	0.048	0.061	0.018
.	19.01.15-20.44.46-1-217832	149	18	18	8	0	6	597	17	17	0	0	NA	NA	NA	53	49	172	515	175	88	350	159	21	37	7	0.122	0.072	0.04
.	19.01.15-20.44.50-1-217833	175	11	11	1	0	1	594	10	10	0	0	NA	NA	NA	40	40	169	510	174	86	354	154	11	31	3	0.065	0.061	0.017
.	19.01.15-20.44.57-1-217842	61	4	4	1	0	1	566	3	3	0	0	NA	NA	NA	34	19	165	501	166	79	340	147	15	0	7	0.091	0	0.042
.	19.01.15-20.45.01-1-217851	115	7	7	3	0	2	587	6	6	0	0	NA	NA	NA	39	41	172	510	172	85	348	154	4	20	7	0.023	0.039	0.041
.	19.01.15-20.45.01-1-217853	270	61	61	21	0	21	628	51	51	0	0	NA	NA	NA	71	85	177	539	182	90	373	165	52	105	11	0.294	0.195	0.06
.	19.01.15-20.45.13-1-217865	125	8	8	4	0	3	591	6	6	0	0	NA	NA	NA	34	36	170	508	171	87	351	153	0	19	4	0	0.037	0.023
.	19.01.15-20.45.18-1-217871	62	3	3	2	0	2	404	2	2	0	0	NA	NA	NA	17	7	166	492	162	57	245	102	3	8	0	0.018	0.016	0
.	19.01.15-20.45.19-1-217872	61	2	2	1	0	1	254	1	1	0	0	NA	NA	NA	16	9	166	493	163	39	150	65	0	8	0	0	0.016	0
.	19.01.15-20.45.25-1-217881	290	41	41	13	0	11	638	39	39	0	0	NA	NA	NA	84	87	184	535	181	97	377	164	72	84	18	0.391	0.157	0.099
.	19.01.15-20.45.26-1-217885	122	16	16	5	0	4	584	14	14	0	0	NA	NA	NA	28	30	169	507	167	85	348	151	11	25	0	0.065	0.049	0
.	19.01.15-20.45.27-1-217887	93	7	7	0	0	0	572	6	6	0	0	NA	NA	NA	28	24	167	502	168	81	343	148	3	6	0	0.018	0.012	0
.	19.01.15-20.45.30-1-217888	90	4	4	0	0	0	580	1	1	0	0	NA	NA	NA	35	38	172	511	168	84	348	148	0	10	1	0	0.02	0.006
.	19.01.15-20.45.33-1-217904	64	4	4	0	0	0	577	3	3	0	0	NA	NA	NA	27	28	165	507	169	82	345	150	0	6	3	0	0.012	0.018
.	19.01.15-20.45.35-1-217906	32	1	1	0	0	0	0	0	0	0	0	NA	NA	NA	10	9	168	491	163	0	0	0	0	0	2	0	0	0.012
.	19.01.15-20.45.38-1-217909	93	3	3	0	0	0	578	1	1	0	0	NA	NA	NA	31	28	166	510	165	81	351	146	2	5	0	0.012	0.01	0
.	19.01.15-20.45.42-1-217915	114	11	11	7	0	5	592	8	8	0	0	NA	NA	NA	35	44	175	508	174	89	347	156	11	22	4	0.063	0.043	0.023
.	19.01.15-20.45.46-1-217918	292	53	53	13	0	7	642	49	49	0	0	NA	NA	NA	83	91	177	549	178	92	392	158	95	99	10	0.537	0.18	0.056
.	19.01.15-20.45.47-1-217920	59	5	5	0	0	0	577	4	4	0	0	NA	NA	NA	16	22	165	505	165	81	347	149	3	10	0	0.018	0.02	0
.	19.01.15-20.45.47-1-217921	92	4	4	2	0	2	574	3	3	0	0	NA	NA	NA	25	24	166	505	166	81	345	148	2	4	2	0.012	0.008	0.012
.	19.01.15-20.45.52-1-217925	188	12	12	2	0	2	615	11	11	0	0	NA	NA	NA	48	60	175	528	170	92	368	155	21	7	4	0.12	0.013	0.024
.	19.01.15-20.45.55-1-217930	96	4	4	1	0	1	587	3	3	0	0	NA	NA	NA	42	40	173	511	169	88	351	148	8	0	9	0.046	0	0.053
.	19.01.15-20.46.08-1-217946	158	19	19	1	0	1	604	16	16	0	0	NA	NA	NA	41	51	172	518	174	86	361	157	21	45	15	0.122	0.087	0.086
.	19.01.15-20.46.10-1-217950	86	5	5	1	0	1	565	4	4	0	0	NA	NA	NA	28	18	169	499	163	82	339	144	5	0	3	0.03	0	0.018
.	19.01.15-20.46.12-1-217955	261	11	11	3	0	3	622	10	10	0	0	NA	NA	NA	66	70	174	531	178	90	373	159	11	32	3	0.063	0.06	0.017
.	19.01.15-20.46.12-1-217956	92	6	6	2	0	2	586	5	5	0	0	NA	NA	NA	36	36	169	506	174	88	344	154	5	4	2	0.03	0.008	0.011
.	19.01.15-20.46.25-1-217986	173	12	12	3	0	3	608	10	10	0	0	NA	NA	NA	33	51	173	521	170	90	365	153	10	21	2	0.058	0.04	0.012
.	19.01.15-20.46.28-1-217991	207	30	30	8	0	6	608	26	26	0	0	NA	NA	NA	53	56	172	520	177	87	363	158	44	56	1	0.256	0.108	0.006
.	19.01.15-20.46.31-1-217993	117	8	8	1	0	1	568	6	6	0	0	NA	NA	NA	41	26	168	504	167	80	342	146	9	12	5	0.054	0.024	0.03
.	19.01.15-20.46.35-1-218011	94	3	3	0	0	0	575	2	2	0	0	NA	NA	NA	31	30	166	509	168	81	347	147	5	10	0	0.03	0.02	0
.	19.01.15-20.46.39-1-218016	64	4	4	1	0	1	568	3	3	0	0	NA	NA	NA	18	21	170	500	164	85	341	142	0	12	0	0	0.024	0
.	19.01.15-20.46.43-1-218019	151	28	28	8	0	5	595	24	24	0	0	NA	NA	NA	48	48	172	520	169	86	358	151	11	65	4	0.064	0.125	0.024
.	19.01.15-20.46.47-1-218022	207	59	59	14	0	9	617	57	57	0	0	NA	NA	NA	50	63	176	527	173	91	372	154	72	103	12	0.409	0.195	0.069
.	19.01.15-20.46.48-1-218023	146	17	17	3	0	3	582	16	16	0	0	NA	NA	NA	42	39	168	513	171	83	347	152	8	22	4	0.048	0.043	0.023
.	19.01.15-20.46.50-1-218025	61	3	3	0	0	0	577	1	1	0	0	NA	NA	NA	29	25	170	503	165	86	345	146	6	7	3	0.035	0.014	0.018
.	19.01.15-20.46.53-1-218030	92	20	20	2	0	2	578	15	15	0	0	NA	NA	NA	32	27	169	501	170	81	346	151	3	25	22	0.018	0.05	0.129
.	19.01.15-20.46.55-1-218033	180	14	14	5	0	3	609	12	12	0	0	NA	NA	NA	57	55	176	524	168	91	367	151	13	36	0	0.074	0.069	0
.	19.01.15-20.46.55-1-218035	87	3	3	1	0	1	575	2	2	0	0	NA	NA	NA	24	26	170	501	168	85	342	148	5	0	0	0.029	0	0
.	19.01.15-20.47.06-1-218055	211	21	21	7	0	6	613	19	19	0	0	NA	NA	NA	55	58	178	525	168	91	370	152	40	32	12	0.225	0.061	0.071
.	19.01.15-20.47.10-1-218060	56	2	2	2	0	2	0	1	1	0	0	NA	NA	NA	21	18	167	500	164	0	0	0	0	4	0	0	0.008	0
.	19.01.15-20.47.12-1-218065	232	21	21	7	0	6	626	20	20	0	0	NA	NA	NA	67	85	176	540	182	89	376	161	30	66	0	0.17	0.122	0
.	19.01.15-20.47.13-1-218067	86	4	4	2	0	2	575	3	3	0	0	NA	NA	NA	28	23	171	500	165	86	341	148	7	12	0	0.041	0.024	0
.	19.01.15-20.47.18-1-218072	60	2	2	1	0	0	572	1	1	0	0	NA	NA	NA	25	23	169	502	165	83	342	147	0	5	0	0	0.01	0
.	19.01.15-20.47.21-1-218078	32	1	1	1	0	1	0	0	0	0	0	NA	NA	NA	10	10	164	494	165	0	0	0	4	0	0	0.024	0	0
.	19.01.15-20.47.24-1-218080	243	33	33	10	0	7	621	30	30	0	0	NA	NA	NA	68	74	183	527	177	96	365	160	42	75	4	0.23	0.142	0.023
.	19.01.15-20.47.25-1-218085	144	20	20	2	0	2	597	16	16	0	0	NA	NA	NA	40	47	176	515	169	91	353	153	25	27	4	0.142	0.052	0.024
.	19.01.15-20.47.29-1-218090	122	10	10	1	0	1	588	9	9	0	0	NA	NA	NA	47	40	172	515	166	83	360	145	14	13	5	0.081	0.025	0.03
.	19.01.15-20.47.31-1-218093	60	2	2	0	0	0	353	1	1	0	0	NA	NA	NA	13	17	168	497	165	53	216	84	0	0	5	0	0	0.03
.	19.01.15-20.47.31-1-218094	122	15	15	6	0	4	592	13	13	0	0	NA	NA	NA	27	37	167	517	166	82	363	147	6	22	0	0.036	0.043	0
.	19.01.15-20.47.43-1-218117	178	12	12	2	0	2	615	11	11	0	0	NA	NA	NA	60	69	180	525	177	89	367	159	32	18	1	0.178	0.034	0.006
.	19.01.15-20.47.43-1-218118	131	20	20	3	0	2	591	17	17	0	0	NA	NA	NA	37	42	171	514	170	87	353	151	5	35	6	0.029	0.068	0.035
.	19.01.15-20.47.49-1-218120	86	4	4	0	0	0	577	3	3	0	0	NA	NA	NA	13	22	170	498	167	83	343	151	3	3	0	0.018	0.006	0
.	19.01.15-20.47.55-1-218125	92	9	9	2	0	2	584	7	7	0	0	NA	NA	NA	33	28	167	504	170	84	348	152	3	23	1	0.018	0.046	0.006
.	19.01.15-20.47.57-1-218128	156	15	15	2	0	1	598	13	13	0	0	NA	NA	NA	38	46	174	513	172	88	354	156	4	38	2	0.023	0.074	0.012
.	19.01.15-20.47.59-1-218132	116	4	4	0	0	0	591	3	3	0	0	NA	NA	NA	23	35	169	506	173	86	348	157	3	4	0	0.018	0.008	0
.	19.01.15-20.48.11-1-218145	89	3	3	1	0	1	592	2	2	0	0	NA	NA	NA	24	39	169	514	169	82	359	151	3	9	0	0.018	0.018	0
.	19.01.15-20.48.17-1-218158	203	26	26	3	0	3	625	24	24	0	0	NA	NA	NA	59	78	176	540	175	91	375	159	22	48	6	0.125	0.089	0.034
.	19.01.15-20.48.17-1-218160	312	46	46	6	0	4	644	43	43	0	0	NA	NA	NA	81	93	178	548	180	96	385	163	61	102	9	0.343	0.186	0.05
.	19.01.15-20.48.19-1-218161	116	14	14	3	0	3	586	12	12	0	0	NA	NA	NA	30	29	168	507	167	85	351	150	11	23	7	0.065	0.045	0.042
.	19.01.15-20.48.23-1-218167	154	10	10	1	0	1	594	8	8	0	0	NA	NA	NA	44	47	176	510	174	89	350	155	12	13	4	0.068	0.025	0.023
.	19.01.15-20.48.24-1-218172	99	8	8	2	0	2	590	6	6	0	0	NA	NA	NA	42	39	175	507	170	90	347	153	5	12	5	0.029	0.024	0.029
.	19.01.15-20.48.29-1-218176	154	22	22	8	0	7	584	19	19	0	0	NA	NA	NA	52	38	172	511	168	85	349	150	19	41	12	0.11	0.08	0.071
.	19.01.15-20.48.34-1-218193	60	2	2	0	0	0	575	1	1	0	0	NA	NA	NA	25	22	167	499	169	82	344	149	2	0	1	0.012	0	0.006
.	19.01.15-20.48.40-1-218197	180	21	21	4	0	3	593	17	17	0	0	NA	NA	NA	59	43	169	520	167	86	361	146	18	42	14	0.107	0.081	0.084
.	19.01.15-20.48.44-1-218202	116	7	7	1	0	1	590	6	6	0	0	NA	NA	NA	31	42	169	518	168	86	359	145	2	15	5	0.012	0.029	0.03
.	19.01.15-20.48.45-1-218203	90	3	3	1	0	1	582	2	2	0	0	NA	NA	NA	35	39	182	504	166	91	346	145	4	8	0	0.022	0.016	0
.	19.01.15-20.48.46-1-218205	92	9	9	3	0	2	580	8	8	0	0	NA	NA	NA	30	31	167	509	168	81	351	148	15	13	1	0.09	0.026	0.006
.	19.01.15-20.48.47-1-218207	265	30	30	13	0	9	628	27	27	0	0	NA	NA	NA	72	76	182	529	178	96	372	160	44	44	12	0.242	0.083	0.067
.	19.01.15-20.49.07-1-218233	88	7	7	3	0	3	585	5	5	0	0	NA	NA	NA	26	36	167	516	166	84	354	147	0	21	6	0	0.041	0.036
.	19.01.15-20.49.10-1-218235	266	62	62	16	0	11	645	59	59	0	0	NA	NA	NA	76	92	184	535	186	97	380	168	65	139	8	0.353	0.26	0.043
.	19.01.15-20.49.10-1-218236	58	2	2	1	0	1	353	1	1	0	0	NA	NA	NA	17	17	167	499	164	48	213	92	1	4	0	0.006	0.008	0
.	19.01.15-20.49.14-1-218244	35	1	1	1	0	1	0	0	0	0	0	NA	NA	NA	9	9	166	492	164	0	0	0	0	0	2	0	0	0.012
.	19.01.15-20.49.14-1-218246	98	7	7	2	0	1	574	4	4	0	0	NA	NA	NA	38	32	169	503	173	85	339	150	8	12	0	0.047	0.024	0
.	19.01.15-20.49.17-1-218248	230	16	16	12	0	8	603	14	14	0	0	NA	NA	NA	53	53	175	520	171	91	361	151	14	47	9	0.08	0.09	0.053
.	19.01.15-20.49.26-1-218255	64	2	2	0	0	0	574	0	0	0	0	NA	NA	NA	28	25	164	508	166	81	349	144	2	0	1	0.012	0	0.006
.	19.01.15-20.49.27-1-218256	378	28	28	9	0	6	663	26	26	0	0	NA	NA	NA	134	113	185	552	189	100	393	170	27	57	15	0.146	0.103	0.079
.	19.01.15-20.49.30-1-218259	122	13	13	6	0	4	581	9	9	0	0	NA	NA	NA	52	37	169	510	171	81	349	151	13	20	0	0.077	0.039	0
.	19.01.15-20.49.34-1-218276	177	10	10	0	0	0	598	9	9	0	0	NA	NA	NA	56	50	175	518	170	89	357	152	1	24	0	0.006	0.046	0
.	19.01.15-20.49.37-1-218282	272	11	11	0	0	0	621	9	9	0	0	NA	NA	NA	80	76	178	535	176	92	370	159	14	33	6	0.079	0.062	0.034
.	19.01.15-20.49.38-1-218283	240	54	54	20	0	14	604	48	48	0	0	NA	NA	NA	70	58	177	521	173	93	358	153	43	124	25	0.243	0.238	0.145
.	19.01.15-20.49.39-1-218284	148	8	8	3	0	2	609	7	7	0	0	NA	NA	NA	38	60	175	524	174	90	365	154	4	17	8	0.023	0.032	0.046
.	19.01.15-20.49.56-1-218294	33	1	1	0	0	0	0	0	0	0	0	NA	NA	NA	5	10	168	493	162	0	0	0	0	1	0	0	0.002	0
.	19.01.15-20.49.58-1-218300	187	12	12	3	0	3	600	11	11	0	0	NA	NA	NA	50	51	177	514	173	88	357	155	20	29	1	0.113	0.056	0.006
.	19.01.15-20.50.05-1-218313	232	36	36	8	0	5	622	34	34	0	0	NA	NA	NA	51	69	177	531	174	93	370	159	61	78	12	0.345	0.147	0.069
.	19.01.15-20.50.06-1-218318	32	1	1	0	0	0	0	0	0	0	0	NA	NA	NA	7	12	164	496	165	0	0	0	0	0	1	0	0	0.006
.	19.01.15-20.50.08-1-218319	156	26	26	8	0	4	593	21	21	0	0	NA	NA	NA	45	43	174	511	171	90	355	148	34	61	16	0.195	0.119	0.094
.	19.01.15-20.50.08-1-218320	33	1	1	0	0	0	0	0	0	0	0	NA	NA	NA	10	16	164	501	164	0	0	0	0	0	1	0	0	0.006
.	19.01.15-20.50.11-1-218322	64	2	2	1	0	1	586	1	1	0	0	NA	NA	NA	19	35	166	515	167	81	356	149	2	0	3	0.012	0	0.018
.	19.01.15-20.50.14-1-218327	63	2	2	1	0	0	573	1	1	0	0	NA	NA	NA	19	26	174	501	164	87	342	144	0	5	3	0	0.01	0.018
.	19.01.15-20.50.25-1-218351	158	11	11	1	0	1	586	8	8	0	0	NA	NA	NA	56	46	170	516	173	83	351	152	11	20	0	0.065	0.039	0
.	19.01.15-20.50.27-1-218353	35	1	1	0	0	0	0	0	0	0	0	NA	NA	NA	15	9	164	495	163	0	0	0	0	2	0	0	0.004	0
.	19.01.15-20.50.28-1-218354	69	4	4	0	0	0	577	2	2	0	0	NA	NA	NA	21	22	167	502	166	84	342	151	0	11	1	0	0.022	0.006
.	19.01.15-20.50.29-1-218355	206	34	34	10	0	10	608	29	29	0	0	NA	NA	NA	53	54	170	524	173	85	369	154	34	80	6	0.2	0.153	0.035
.	19.01.15-20.50.30-1-218356	115	6	6	2	0	2	586	5	5	0	0	NA	NA	NA	42	31	166	509	169	84	351	151	2	15	0	0.012	0.029	0
.	19.01.15-20.50.40-1-218376	262	14	14	4	0	3	611	12	12	0	0	NA	NA	NA	80	64	175	531	171	94	366	151	13	33	3	0.074	0.062	0.018
.	19.01.15-20.50.50-1-218384	305	40	40	10	0	9	648	34	34	0	0	NA	NA	NA	88	99	183	551	178	101	389	158	48	94	12	0.262	0.171	0.067
.	19.01.15-20.50.54-1-218387	58	2	2	0	0	0	52	1	1	0	0	NA	NA	NA	15	16	168	496	165	6	29	17	0	6	0	0	0.012	0
.	19.01.15-20.50.55-1-218389	31	1	1	0	0	0	0	0	0	0	0	NA	NA	NA	6	6	165	491	163	0	0	0	0	3	0	0	0.006	0
.	19.01.15-20.50.58-1-218394	65	3	3	1	0	1	573	2	2	0	0	NA	NA	NA	33	27	167	503	170	85	340	148	0	6	4	0	0.012	0.024
.	19.01.15-20.50.58-1-218395	63	2	2	0	0	0	251	0	0	0	0	NA	NA	NA	19	18	167	498	166	34	158	59	0	1	0	0	0.002	0
.	19.01.15-20.50.59-1-218397	57	2	2	0	0	0	298	1	1	0	0	NA	NA	NA	26	15	165	500	163	40	184	74	4	0	0	0.024	0	0
.	19.01.15-20.51.00-1-218400	88	10	10	1	0	1	573	9	9	0	0	NA	NA	NA	39	26	170	504	165	86	343	144	3	28	5	0.018	0.056	0.03
.	19.01.15-20.51.06-1-218410	32	1	1	1	0	1	0	0	0	0	0	NA	NA	NA	9	8	165	493	163	0	0	0	0	0	3	0	0	0.018
.	19.01.15-20.51.08-1-218412	147	9	9	2	0	2	592	8	8	0	0	NA	NA	NA	43	45	172	514	172	87	349	156	6	8	2	0.035	0.016	0.012
.	19.01.15-20.51.11-1-218414	63	2	2	0	0	0	301	1	1	0	0	NA	NA	NA	15	15	165	501	162	45	182	74	0	8	0	0	0.016	0
.	19.01.15-20.51.13-1-218419	188	9	9	1	0	0	598	7	7	0	0	NA	NA	NA	55	58	178	522	171	90	357	151	16	8	4	0.09	0.015	0.023
.	19.01.15-20.51.13-1-218420	239	18	18	6	0	5	619	16	16	0	0	NA	NA	NA	74	68	171	530	180	86	374	159	32	39	12	0.187	0.074	0.067
.	19.01.15-20.51.24-1-218431	88	6	6	2	0	2	568	5	5	0	0	NA	NA	NA	38	25	168	501	169	84	337	147	0	14	6	0	0.028	0.036
.	19.01.15-20.51.26-1-218432	62	2	2	0	0	0	573	1	1	0	0	NA	NA	NA	24	18	166	498	167	83	343	147	0	5	0	0	0.01	0
.	19.01.15-20.51.27-1-218434	34	1	1	0	0	0	0	0	0	0	0	NA	NA	NA	5	14	165	498	164	0	0	0	0	1	0	0	0.002	0
.	19.01.15-20.51.27-1-218435	38	1	1	0	0	0	0	0	0	0	0	NA	NA	NA	12	12	163	500	162	0	0	0	0	3	0	0	0.006	0
.	19.01.15-20.51.29-1-218437	287	43	43	7	0	7	638	37	37	0	0	NA	NA	NA	69	93	179	553	174	94	392	152	36	85	6	0.201	0.154	0.034
.	19.01.15-20.51.31-1-218439	253	21	21	5	0	4	622	20	20	0	0	NA	NA	NA	73	70	183	526	174	96	369	157	16	50	2	0.087	0.095	0.011
.	19.01.15-20.51.34-1-218457	60	2	2	0	0	0	449	0	0	0	0	NA	NA	NA	21	16	166	499	164	63	272	114	0	1	0	0	0.002	0
.	19.01.15-20.51.42-1-218463	59	2	2	0	0	0	575	1	1	0	0	NA	NA	NA	29	29	171	505	166	84	346	145	0	11	4	0	0.022	0.024
.	19.01.15-20.51.43-1-218466	150	8	8	2	0	2	584	6	6	0	0	NA	NA	NA	64	36	171	506	172	87	346	151	13	11	5	0.076	0.022	0.029
.	19.01.15-20.51.49-1-218468	264	26	26	7	0	5	620	24	24	0	0	NA	NA	NA	81	74	181	523	183	94	361	165	17	63	3	0.094	0.12	0.016
.	19.01.15-20.51.50-1-218469	313	43	43	22	0	14	648	37	37	0	0	NA	NA	NA	91	100	179	550	184	94	390	164	46	116	7	0.257	0.211	0.038
.	19.01.15-20.51.59-1-218476	120	9	9	3	0	2	587	7	7	0	0	NA	NA	NA	22	35	169	509	170	83	352	152	11	33	0	0.065	0.065	0
.	19.01.15-20.52.05-1-218484	61	3	3	0	0	0	450	2	2	0	0	NA	NA	NA	8	12	166	496	163	67	273	110	2	0	5	0.012	0	0.031
.	19.01.15-20.52.10-1-218491	61	2	2	1	0	1	304	1	1	0	0	NA	NA	NA	17	16	165	502	162	41	176	87	0	2	2	0	0.004	0.012
.	19.01.15-20.52.15-1-218498	88	8	8	2	0	1	580	6	6	0	0	NA	NA	NA	30	24	167	504	166	84	347	149	2	27	3	0.012	0.054	0.018
.	19.01.15-20.52.19-1-218502	59	2	2	1	0	1	573	1	1	0	0	NA	NA	NA	27	24	168	503	166	82	345	146	0	2	2	0	0.004	0.012
.	19.01.15-20.52.21-1-218517	532	49	49	9	0	8	718	46	46	0	0	NA	NA	NA	159	168	192	587	202	106	426	186	66	129	15	0.344	0.22	0.074
.	19.01.15-20.52.21-1-218518	64	5	5	0	0	0	576	4	4	0	0	NA	NA	NA	37	34	170	509	168	83	344	149	8	2	6	0.047	0.004	0.036
.	19.01.15-20.52.43-1-218540	232	48	48	18	0	12	622	45	45	0	0	NA	NA	NA	59	75	174	534	180	90	372	160	67	86	4	0.385	0.161	0.022
.	19.01.15-20.52.44-1-218541	34	1	1	0	0	0	0	0	0	0	0	NA	NA	NA	7	10	164	495	164	0	0	0	0	0	0	0	0	0
.	19.01.15-20.52.44-1-218542	207	13	13	6	0	3	611	12	12	0	0	NA	NA	NA	63	66	173	531	175	88	369	154	13	22	9	0.075	0.041	0.051
.	19.01.15-20.52.49-1-218544	64	2	2	1	0	1	575	1	1	0	0	NA	NA	NA	17	25	173	495	170	85	340	150	0	8	0	0	0.016	0
.	19.01.15-20.52.53-1-218545	119	5	5	1	0	0	597	4	4	0	0	NA	NA	NA	45	51	174	519	171	88	358	151	10	12	0	0.057	0.023	0
.	19.01.15-20.53.00-1-218552	123	5	5	3	0	2	594	4	4	0	0	NA	NA	NA	36	45	172	516	170	89	356	149	9	11	0	0.052	0.021	0
.	19.01.15-20.53.14-1-218570	270	26	26	9	0	4	632	23	23	0	0	NA	NA	NA	78	78	179	536	176	94	379	159	68	36	6	0.38	0.067	0.034
.	19.01.15-20.53.14-1-218573	376	60	60	18	0	14	646	53	53	0	0	NA	NA	NA	116	107	184	557	179	96	393	157	76	145	8	0.413	0.26	0.045
.	19.01.15-20.53.20-1-218580	205	61	61	15	0	12	614	55	55	0	0	NA	NA	NA	63	63	176	525	175	89	368	157	77	103	12	0.438	0.196	0.069
.	19.01.15-20.53.20-1-218581	294	42	42	9	0	5	622	39	39	0	0	NA	NA	NA	78	73	179	529	178	92	368	162	60	105	6	0.335	0.198	0.034
.	19.01.15-20.53.21-1-218583	122	7	7	2	0	1	589	6	6	0	0	NA	NA	NA	34	37	174	503	173	90	347	152	9	10	3	0.052	0.02	0.017
.	19.01.15-20.53.31-1-218590	112	5	5	3	0	3	589	4	4	0	0	NA	NA	NA	37	36	169	512	168	83	355	151	0	18	4	0	0.035	0.024
.	19.01.15-20.53.48-1-218616	145	10	10	2	0	1	593	8	8	0	0	NA	NA	NA	54	35	173	509	166	89	354	150	11	44	3	0.064	0.086	0.018
.	19.01.15-20.54.04-1-218630	285	28	28	7	0	5	645	24	24	0	0	NA	NA	NA	87	94	179	544	184	95	385	165	40	65	3	0.223	0.119	0.016
.	19.01.15-20.54.23-1-218660	61	4	4	1	0	1	577	3	3	0	0	NA	NA	NA	28	28	166	505	170	82	347	148	12	5	0	0.072	0.01	0
.	19.01.15-20.54.25-1-218661	247	32	32	14	0	9	621	28	28	0	0	NA	NA	NA	83	73	178	535	173	91	375	155	62	69	11	0.348	0.129	0.064
.	19.01.15-20.54.29-1-218666	59	2	2	1	0	1	568	1	1	0	0	NA	NA	NA	27	17	164	499	167	80	340	148	0	16	0	0	0.032	0
.	19.01.15-20.54.30-1-218667	285	30	30	9	0	9	625	26	26	0	0	NA	NA	NA	86	84	183	541	173	96	380	149	44	67	5	0.24	0.124	0.029
.	19.01.15-20.54.41-1-218684	67	3	3	2	0	1	573	2	2	0	0	NA	NA	NA	34	25	168	505	165	80	344	149	6	8	0	0.036	0.016	0
.	19.01.15-20.54.51-1-218690	97	12	12	1	0	1	580	10	10	0	0	NA	NA	NA	32	25	165	506	167	82	350	148	9	28	0	0.055	0.055	0
.	19.01.15-20.54.54-1-218693	208	22	22	6	0	6	607	18	18	0	0	NA	NA	NA	65	65	173	533	172	86	370	151	10	49	13	0.058	0.092	0.076
.	19.01.15-20.54.55-1-218694	146	11	11	1	0	0	601	10	10	0	0	NA	NA	NA	38	51	172	518	174	86	357	158	11	20	6	0.064	0.039	0.034
.	19.01.15-20.55.00-1-218706	445	39	39	13	0	9	670	35	35	0	0	NA	NA	NA	138	127	188	563	189	105	397	168	44	103	4	0.234	0.183	0.021
.	19.01.15-20.55.12-1-218718	293	33	33	8	0	7	619	28	28	0	0	NA	NA	NA	93	72	176	531	178	93	367	159	40	77	11	0.227	0.145	0.062
.	19.01.15-20.55.14-1-218725	219	17	17	10	0	7	621	14	14	0	0	NA	NA	NA	66	70	178	530	175	91	372	158	35	38	1	0.197	0.072	0.006
.	19.01.15-20.55.20-1-218731	153	7	7	5	0	4	596	5	5	0	0	NA	NA	NA	50	41	174	508	172	88	355	153	5	29	0	0.029	0.057	0
.	19.01.15-20.55.23-1-218733	62	2	2	0	0	0	569	1	1	0	0	NA	NA	NA	34	21	166	497	171	81	337	151	4	2	0	0.024	0.004	0
.	19.01.15-20.55.29-1-218742	117	5	5	0	0	0	585	3	3	0	0	NA	NA	NA	33	28	168	502	171	82	351	152	12	11	0	0.071	0.022	0
.	19.01.15-20.55.31-1-218744	67	4	4	0	0	0	578	3	3	0	0	NA	NA	NA	18	22	169	500	166	88	341	149	0	6	6	0	0.012	0.036
.	19.01.15-20.55.38-1-218764	39	1	1	0	0	0	0	0	0	0	0	NA	NA	NA	11	10	166	494	163	0	0	0	0	0	2	0	0	0.012
.	19.01.15-20.55.39-1-218766	35	1	1	0	0	0	0	0	0	0	0	NA	NA	NA	9	15	164	497	167	0	0	0	2	0	0	0.012	0	0
.	19.01.15-20.55.42-1-218767	150	9	9	2	0	2	585	8	8	0	0	NA	NA	NA	45	31	168	507	169	85	347	153	6	13	1	0.036	0.026	0.006
.	19.01.15-20.55.42-1-218768	147	17	17	4	0	4	579	16	16	0	0	NA	NA	NA	49	34	168	514	165	81	351	147	17	27	3	0.101	0.053	0.018
.	19.01.15-20.55.43-1-218769	35	1	1	0	0	0	0	0	0	0	0	NA	NA	NA	12	13	167	493	166	0	0	0	0	0	0	0	0	0
.	19.01.15-20.55.46-1-218771	346	30	30	8	0	5	643	28	28	0	0	NA	NA	NA	124	96	183	546	180	100	380	163	25	73	8	0.137	0.134	0.044
.	19.01.15-20.55.46-1-218772	308	29	29	11	0	8	623	24	24	0	0	NA	NA	NA	103	78	175	535	181	88	371	164	43	73	13	0.246	0.136	0.072
.	19.01.15-20.55.47-1-218773	35	1	1	1	0	1	0	0	0	0	0	NA	NA	NA	14	18	165	500	166	0	0	0	1	0	0	0.006	0	0
.	19.01.15-20.55.48-1-218774	233	21	21	6	0	5	621	19	19	0	0	NA	NA	NA	74	72	177	534	174	91	373	157	27	30	12	0.153	0.056	0.069
.	19.01.15-20.55.48-1-218775	113	10	10	2	0	2	589	9	9	0	0	NA	NA	NA	38	43	165	522	169	81	361	147	3	11	5	0.018	0.021	0.03
.	19.01.15-20.56.03-1-218795	85	3	3	1	0	1	580	2	2	0	0	NA	NA	NA	24	30	165	508	170	77	350	153	0	8	0	0	0.016	0
.	19.01.15-20.56.03-1-218797	216	19	19	6	0	4	619	16	16	0	0	NA	NA	NA	85	78	179	531	181	90	366	163	17	59	9	0.095	0.111	0.05
.	19.01.15-20.56.03-1-218798	124	8	8	1	0	1	588	7	7	0	0	NA	NA	NA	25	34	173	504	170	86	349	153	10	8	1	0.058	0.016	0.006
.	19.01.15-20.56.13-1-218810	231	32	32	4	0	3	607	27	27	0	0	NA	NA	NA	69	65	172	532	174	84	367	156	21	40	6	0.122	0.075	0.034
.	19.01.15-20.56.13-1-218814	61	3	3	1	0	1	572	2	2	0	0	NA	NA	NA	32	24	167	500	170	83	340	149	0	11	8	0	0.022	0.047
.	19.01.15-20.56.18-1-218819	87	3	3	1	0	1	580	2	2	0	0	NA	NA	NA	28	28	169	504	168	83	347	150	11	2	0	0.065	0.004	0
.	19.01.15-20.56.25-1-218846	37	1	1	0	0	0	0	0	0	0	0	NA	NA	NA	16	5	163	493	162	0	0	0	0	0	0	0	0	0
.	19.01.15-20.56.26-1-218848	94	11	11	4	0	3	583	9	9	0	0	NA	NA	NA	39	31	167	504	173	84	343	156	2	44	0	0.012	0.087	0
.	19.01.15-20.56.28-1-218849	176	18	18	5	0	4	614	16	16	0	0	NA	NA	NA	66	66	174	528	177	90	369	155	21	31	8	0.121	0.059	0.045
.	19.01.15-20.56.29-1-218854	86	4	4	1	0	1	581	3	3	0	0	NA	NA	NA	27	30	168	505	170	84	344	153	7	7	0	0.042	0.014	0
.	19.01.15-20.56.32-1-218858	145	9	9	2	0	2	589	6	6	0	0	NA	NA	NA	43	39	169	515	168	84	357	148	6	8	7	0.036	0.016	0.042
.	19.01.15-20.56.32-1-218859	264	48	48	12	0	9	618	46	46	0	0	NA	NA	NA	68	72	180	531	174	91	375	152	64	86	16	0.356	0.162	0.092
.	19.01.15-20.56.42-1-218879	30	1	1	0	0	0	0	0	0	0	0	NA	NA	NA	7	15	165	497	166	0	0	0	0	2	0	0	0.004	0
.	19.01.15-20.56.44-1-218883	34	1	1	1	0	1	0	0	0	0	0	NA	NA	NA	7	7	164	494	162	0	0	0	0	4	0	0	0.008	0
.	19.01.15-20.56.46-1-218884	61	2	2	0	0	0	447	1	1	0	0	NA	NA	NA	27	13	163	498	165	64	266	117	1	3	0	0.006	0.006	0
.	19.01.15-20.56.47-1-218885	143	25	25	5	0	5	584	20	20	0	0	NA	NA	NA	59	47	171	516	173	84	344	156	11	45	4	0.064	0.087	0.023
.	19.01.15-20.56.48-1-218886	61	3	3	0	0	0	576	2	2	0	0	NA	NA	NA	25	20	170	497	166	86	343	147	3	5	0	0.018	0.01	0
.	19.01.15-20.56.50-1-218889	62	2	2	1	0	0	571	1	1	0	0	NA	NA	NA	25	20	165	501	167	79	342	150	0	11	0	0	0.022	0
.	19.01.15-20.56.58-1-218894	187	24	24	7	0	5	599	22	22	0	0	NA	NA	NA	48	53	177	518	171	90	361	148	26	44	1	0.147	0.085	0.006
.	19.01.15-20.56.59-1-218897	34	1	1	0	0	0	0	0	0	0	0	NA	NA	NA	7	11	168	492	164	0	0	0	0	2	0	0	0.004	0
.	19.01.15-20.57.01-1-218899	65	5	5	2	0	2	571	4	4	0	0	NA	NA	NA	33	35	171	510	167	80	343	148	0	6	8	0	0.012	0.048
.	19.01.15-20.57.02-1-218902	93	7	7	0	0	0	589	6	6	0	0	NA	NA	NA	35	37	172	510	168	85	354	150	12	3	0	0.07	0.006	0
.	19.01.15-20.57.04-1-218906	264	24	24	6	0	5	612	21	21	0	0	NA	NA	NA	85	70	176	526	181	90	363	159	29	62	9	0.165	0.118	0.05
.	19.01.15-20.57.04-1-218907	37	1	1	1	0	1	0	0	0	0	0	NA	NA	NA	11	13	165	495	166	0	0	0	0	0	3	0	0	0.018
.	19.01.15-20.57.04-1-218909	31	1	1	0	0	0	0	0	0	0	0	NA	NA	NA	14	9	167	493	162	0	0	0	0	0	0	0	0	0
.	19.01.15-20.57.07-1-218913	61	4	4	3	0	3	577	3	3	0	0	NA	NA	NA	16	22	167	501	167	83	342	152	7	9	0	0.042	0.018	0
.	19.01.15-20.57.07-1-218914	232	57	57	10	0	9	624	55	55	0	0	NA	NA	NA	78	84	175	547	175	91	379	154	41	163	15	0.234	0.298	0.086
.	19.01.15-20.57.18-1-218926	91	10	10	4	0	3	586	8	8	0	0	NA	NA	NA	29	35	168	512	168	82	352	152	11	27	0	0.065	0.053	0
.	19.01.15-20.57.20-1-218931	152	7	7	3	0	2	601	5	5	0	0	NA	NA	NA	50	47	171	514	175	87	357	157	4	23	2	0.023	0.045	0.011
.	19.01.15-20.57.22-1-218932	332	32	32	18	0	13	647	26	26	0	0	NA	NA	NA	100	100	180	551	182	94	391	162	53	39	13	0.294	0.071	0.071
.	19.01.15-20.57.26-1-218936	96	7	7	3	0	1	582	6	6	0	0	NA	NA	NA	33	41	172	512	170	83	352	147	6	18	0	0.035	0.035	0
.	19.01.15-20.57.36-1-218961	231	45	45	15	0	10	621	42	42	0	0	NA	NA	NA	70	76	182	536	171	95	373	153	81	89	7	0.445	0.166	0.041
.	19.01.15-20.57.41-1-218964	91	11	11	1	0	1	584	10	10	0	0	NA	NA	NA	37	36	168	514	167	85	351	148	0	15	4	0	0.029	0.024
.	19.01.15-20.57.44-1-218966	57	3	3	1	0	1	578	2	2	0	0	NA	NA	NA	25	25	170	501	167	85	346	147	9	0	5	0.053	0	0.03
.	19.01.15-20.57.47-1-218969	262	22	22	7	0	4	617	20	20	0	0	NA	NA	NA	73	69	175	527	180	88	367	162	12	33	11	0.069	0.063	0.061
.	19.01.15-20.57.48-1-218972	30	1	1	0	0	0	0	0	0	0	0	NA	NA	NA	8	11	165	494	165	0	0	0	1	0	0	0.006	0	0
.	19.01.15-20.57.50-1-218973	271	22	22	9	0	8	649	21	21	0	0	NA	NA	NA	79	107	183	544	193	94	385	170	26	82	10	0.142	0.151	0.052
.	19.01.15-20.57.53-1-218976	91	4	4	0	0	0	588	3	3	0	0	NA	NA	NA	35	43	170	515	171	86	352	150	6	7	0	0.035	0.014	0
.	19.01.15-20.58.00-1-218987	326	38	38	9	0	7	639	33	33	0	0	NA	NA	NA	82	91	182	543	179	95	383	161	40	91	8	0.22	0.168	0.045
.	19.01.15-20.58.02-1-218992	148	12	12	5	0	3	590	11	11	0	0	NA	NA	NA	48	43	175	511	170	89	352	149	25	24	0	0.143	0.047	0
.	19.01.15-20.58.10-1-218999	93	8	8	0	0	0	586	7	7	0	0	NA	NA	NA	37	34	168	507	172	83	349	154	15	10	0	0.089	0.02	0
.	19.01.15-20.58.14-1-219004	166	19	19	5	0	4	592	17	17	0	0	NA	NA	NA	56	41	172	511	171	86	353	153	25	40	1	0.145	0.078	0.006
.	19.01.15-20.58.24-1-219031	238	18	18	6	0	5	621	16	16	0	0	NA	NA	NA	59	73	174	535	177	86	375	160	10	60	6	0.057	0.112	0.034
.	19.01.15-20.58.26-1-219034	243	9	9	4	0	4	620	7	7	0	0	NA	NA	NA	68	73	173	532	181	88	371	161	9	17	0	0.052	0.032	0
.	19.01.15-20.58.27-1-219035	34	1	1	1	0	1	0	0	0	0	0	NA	NA	NA	12	9	164	494	164	0	0	0	0	0	3	0	0	0.018
.	19.01.15-20.58.30-1-219038	294	46	46	9	0	4	630	38	38	0	0	NA	NA	NA	89	80	172	538	183	85	383	162	68	94	11	0.395	0.175	0.06
.	19.01.15-20.58.31-1-219040	180	17	17	5	0	4	614	16	16	0	0	NA	NA	NA	50	64	170	531	176	84	372	158	19	36	8	0.112	0.068	0.045
.	19.01.15-20.58.36-1-219061	177	49	49	17	0	13	606	45	45	0	0	NA	NA	NA	41	59	175	526	171	89	365	152	76	79	5	0.434	0.15	0.029
.	19.01.15-20.58.43-1-219069	68	7	7	0	0	0	571	6	6	0	0	NA	NA	NA	23	21	167	502	165	83	342	146	0	11	5	0	0.022	0.03
.	19.01.15-20.58.47-1-219073	230	22	22	5	0	5	627	21	21	0	0	NA	NA	NA	65	81	174	537	183	89	373	165	35	48	12	0.201	0.089	0.066
.	19.01.15-20.58.49-1-219075	117	7	7	1	0	1	589	6	6	0	0	NA	NA	NA	42	42	167	517	171	84	356	149	1	9	8	0.006	0.017	0.047
.	19.01.15-20.58.59-1-219086	210	31	31	10	0	7	616	29	29	0	0	NA	NA	NA	69	68	184	522	175	98	362	156	55	60	2	0.299	0.115	0.011
.	19.01.15-20.59.01-1-219089	366	56	56	17	0	15	643	54	54	0	0	NA	NA	NA	112	93	180	547	179	94	388	161	54	94	24	0.3	0.172	0.134
.	19.01.15-20.59.02-1-219092	60	2	2	0	0	0	151	1	1	0	0	NA	NA	NA	14	16	166	495	168	16	89	46	1	1	0	0.006	0.002	0
.	19.01.15-20.59.04-1-219098	101	7	7	3	0	2	583	5	5	0	0	NA	NA	NA	43	39	170	511	171	86	347	150	2	12	2	0.012	0.023	0.012
.	19.01.15-20.59.10-1-219103	184	21	21	6	0	6	618	18	18	0	0	NA	NA	NA	53	63	169	527	180	85	371	162	31	36	5	0.183	0.068	0.028
.	19.01.15-20.59.10-1-219104	89	5	5	1	0	1	584	4	4	0	0	NA	NA	NA	33	35	171	509	168	84	349	151	3	11	0	0.018	0.022	0
.	19.01.15-20.59.22-1-219117	184	40	40	12	0	10	588	37	37	0	0	NA	NA	NA	62	43	175	511	170	88	349	151	33	96	9	0.189	0.188	0.053
.	19.01.15-20.59.27-1-219123	91	8	8	1	0	1	577	5	5	0	0	NA	NA	NA	48	38	170	514	167	83	350	144	16	5	1	0.094	0.01	0.006
.	19.01.15-20.59.29-1-219124	177	33	33	7	0	6	588	27	27	0	0	NA	NA	NA	50	38	172	512	167	88	353	147	34	59	2	0.198	0.115	0.012
.	19.01.15-20.59.33-1-219141	358	71	71	21	0	18	643	62	62	0	0	NA	NA	NA	99	97	182	549	179	97	387	159	53	194	4	0.291	0.353	0.022
.	19.01.15-20.59.42-1-219148	120	6	6	3	0	3	575	4	4	0	0	NA	NA	NA	38	27	166	507	167	82	345	148	2	27	0	0.012	0.053	0
.	19.01.15-20.59.46-1-219150	58	2	2	0	0	0	577	1	1	0	0	NA	NA	NA	24	29	173	499	170	84	342	151	2	8	0	0.012	0.016	0
.	19.01.15-20.59.46-1-219151	126	14	14	2	0	2	583	13	13	0	0	NA	NA	NA	46	33	167	507	172	81	348	154	21	30	0	0.126	0.059	0
.	19.01.15-20.59.51-1-219158	37	1	1	0	0	0	0	0	0	0	0	NA	NA	NA	14	10	164	495	164	0	0	0	0	0	0	0	0	0
.	19.01.15-20.59.52-1-219159	287	27	27	13	0	10	627	23	23	0	0	NA	NA	NA	89	92	182	544	179	93	377	157	14	89	8	0.077	0.164	0.045
.	19.01.15-21.00.02-1-219176	34	1	1	0	0	0	0	0	0	0	0	NA	NA	NA	10	12	166	496	163	0	0	0	0	1	0	0	0.002	0
.	19.01.15-21.00.09-1-219186	86	4	4	2	0	2	578	3	3	0	0	NA	NA	NA	26	21	166	499	169	80	344	154	6	8	0	0.036	0.016	0
.	19.01.15-21.00.14-1-219193	209	16	16	3	0	2	602	14	14	0	0	NA	NA	NA	58	55	173	522	173	85	364	153	13	46	17	0.075	0.088	0.098
.	19.01.15-21.00.14-1-219195	145	14	14	3	0	2	594	13	13	0	0	NA	NA	NA	42	43	172	517	167	87	359	148	8	38	2	0.047	0.074	0.012
.	19.01.15-21.00.15-1-219197	125	9	9	2	0	2	586	8	8	0	0	NA	NA	NA	31	37	168	517	165	82	359	145	6	8	0	0.036	0.015	0
.	19.01.15-21.00.18-1-219198	90	6	6	2	0	2	580	4	4	0	0	NA	NA	NA	28	28	171	502	168	84	346	150	7	12	0	0.041	0.024	0
.	19.01.15-21.00.24-1-219206	350	33	33	8	0	6	670	28	28	0	0	NA	NA	NA	97	126	190	567	182	102	404	164	36	92	9	0.189	0.162	0.049
.	19.01.15-21.00.25-1-219214	127	6	6	1	0	1	582	5	5	0	0	NA	NA	NA	29	25	167	503	168	84	348	150	8	8	0	0.048	0.016	0
.	19.01.15-21.00.34-1-219233	125	4	4	1	0	1	589	3	3	0	0	NA	NA	NA	38	43	172	513	171	85	355	149	9	9	3	0.052	0.018	0.018
.	19.01.15-21.00.46-1-219239	238	33	33	11	0	9	611	30	30	0	0	NA	NA	NA	69	63	176	523	177	90	365	156	49	73	8	0.278	0.14	0.045
.	19.01.15-21.00.49-1-219241	357	52	52	14	0	10	646	45	45	0	0	NA	NA	NA	119	107	177	558	185	91	394	161	71	103	1	0.401	0.185	0.005
.	19.01.15-21.00.50-1-219244	92	5	5	1	0	1	582	3	3	0	0	NA	NA	NA	27	30	170	504	169	85	348	149	5	9	0	0.029	0.018	0
.	19.01.15-21.00.51-1-219245	119	4	4	0	0	0	590	3	3	0	0	NA	NA	NA	38	31	170	509	165	89	351	150	0	7	5	0	0.014	0.03
.	19.01.15-21.00.52-1-219246	32	1	1	1	0	1	0	0	0	0	0	NA	NA	NA	11	5	164	492	162	0	0	0	0	0	0	0	0	0
.	19.01.15-21.00.55-1-219247	30	1	1	0	0	0	0	0	0	0	0	NA	NA	NA	8	14	165	499	163	0	0	0	0	2	0	0	0.004	0
.	19.01.15-21.00.57-1-219251	242	54	54	23	0	17	615	46	46	0	0	NA	NA	NA	69	70	173	537	173	89	373	153	63	124	16	0.364	0.231	0.092
.	19.01.15-21.00.58-1-219253	93	6	6	2	0	2	595	5	5	0	0	NA	NA	NA	25	45	173	520	165	86	362	147	12	1	1	0.069	0.002	0.006
.	19.01.15-21.01.06-1-219322	111	6	6	1	0	1	578	5	5	0	0	NA	NA	NA	29	24	169	499	169	87	341	150	1	19	0	0.006	0.038	0
.	19.01.15-21.01.07-1-219324	65	2	2	0	0	0	196	1	1	0	0	NA	NA	NA	21	13	167	495	164	32	123	41	0	0	1	0	0	0.006
.	19.01.15-21.01.15-1-219358	148	18	18	2	0	2	601	15	15	0	0	NA	NA	NA	58	58	177	525	169	87	360	154	16	63	4	0.09	0.12	0.024
.	19.01.15-21.01.16-1-219359	242	36	36	11	0	11	608	32	32	0	0	NA	NA	NA	66	70	174	544	165	89	375	144	54	74	7	0.31	0.136	0.042
.	19.01.15-21.01.17-1-219360	31	1	1	0	0	0	0	0	0	0	0	NA	NA	NA	4	8	163	496	162	0	0	0	2	0	0	0.012	0	0
.	19.01.15-21.01.19-1-219363	184	32	32	8	0	6	607	28	28	0	0	NA	NA	NA	56	51	173	515	176	87	360	160	44	64	7	0.254	0.124	0.04
.	19.01.15-21.01.23-1-219370	178	20	20	10	0	8	609	17	17	0	0	NA	NA	NA	62	57	175	524	171	91	366	152	11	53	8	0.063	0.101	0.047
.	19.01.15-21.01.24-1-219371	202	16	16	2	0	2	607	14	14	0	0	NA	NA	NA	61	58	173	526	172	87	364	156	14	52	0	0.081	0.099	0
.	19.01.15-21.01.40-1-219401	89	6	6	1	0	1	582	2	2	0	0	NA	NA	NA	31	29	169	505	168	84	349	149	0	13	2	0	0.026	0.012
.	19.01.15-21.01.50-1-219406	35	1	1	0	0	0	0	0	0	0	0	NA	NA	NA	7	10	165	494	164	0	0	0	0	0	0	0	0	0
.	19.01.15-21.01.53-1-219411	119	15	15	2	0	2	587	13	13	0	0	NA	NA	NA	39	34	165	510	172	80	351	156	8	37	1	0.048	0.073	0.006
.	19.01.15-21.01.56-1-219418	267	26	26	5	0	1	652	21	21	0	0	NA	NA	NA	74	106	181	554	184	94	392	166	24	87	0	0.133	0.157	0
.	19.01.15-21.01.58-1-219421	33	1	1	0	0	0	0	0	0	0	0	NA	NA	NA	9	6	163	494	162	0	0	0	0	2	0	0	0.004	0
.	19.01.15-21.01.59-1-219424	120	7	7	2	0	2	596	6	6	0	0	NA	NA	NA	47	43	173	511	172	90	350	156	6	14	1	0.035	0.027	0.006
.	19.01.15-21.02.01-1-219427	169	11	11	2	0	2	609	10	10	0	0	NA	NA	NA	49	52	170	517	178	87	360	162	0	47	3	0	0.091	0.017
.	19.01.15-21.02.03-1-219431	63	3	3	0	0	0	570	2	2	0	0	NA	NA	NA	26	22	168	499	168	83	336	151	2	5	0	0.012	0.01	0
.	19.01.15-21.02.09-1-219438	61	3	3	0	0	0	568	2	2	0	0	NA	NA	NA	27	19	168	500	164	85	340	143	0	4	0	0	0.008	0
.	19.01.15-21.02.11-1-219440	87	3	3	0	0	0	573	2	2	0	0	NA	NA	NA	46	37	172	508	170	83	345	145	0	11	0	0	0.022	0
.	19.01.15-21.02.12-1-219444	176	9	9	1	0	1	613	8	8	0	0	NA	NA	NA	56	67	181	526	173	95	366	152	19	15	0	0.105	0.029	0
.	19.01.15-21.02.17-1-219451	64	7	7	1	0	1	575	6	6	0	0	NA	NA	NA	25	25	166	505	167	77	348	150	8	7	1	0.048	0.014	0.006
.	19.01.15-21.02.19-1-219452	176	51	51	12	0	9	608	46	46	0	0	NA	NA	NA	58	73	179	533	174	92	364	152	35	113	18	0.196	0.212	0.103
.	19.01.15-21.02.19-1-219454	117	13	13	3	0	2	587	12	12	0	0	NA	NA	NA	37	33	175	502	169	91	344	152	13	15	11	0.074	0.03	0.065
.	19.01.15-21.02.24-1-219462	482	65	65	25	0	18	669	62	62	0	0	NA	NA	NA	144	124	181	565	191	97	399	173	87	155	17	0.481	0.274	0.089
.	19.01.15-21.02.31-1-219474	32	1	1	0	0	0	0	0	0	0	0	NA	NA	NA	6	7	163	494	163	0	0	0	5	0	0	0.031	0	0
.	19.01.15-21.02.31-1-219475	151	14	14	4	0	2	608	12	12	0	0	NA	NA	NA	44	58	172	528	171	86	369	153	4	42	1	0.023	0.08	0.006
.	19.01.15-21.02.34-1-219496	31	1	1	0	0	0	0	0	0	0	0	NA	NA	NA	10	10	164	496	163	0	0	0	0	2	0	0	0.004	0
.	19.01.15-21.02.37-1-219497	258	63	63	9	0	6	631	57	57	0	0	NA	NA	NA	71	80	187	533	173	100	373	158	87	122	3	0.465	0.229	0.017
.	19.01.15-21.02.37-1-219498	148	10	10	4	0	3	586	7	7	0	0	NA	NA	NA	44	40	171	516	166	84	356	146	15	20	3	0.088	0.039	0.018
.	19.01.15-21.02.43-1-219502	121	7	7	3	0	2	587	6	6	0	0	NA	NA	NA	53	41	172	509	173	85	349	153	6	17	0	0.035	0.033	0
.	19.01.15-21.02.43-1-219503	154	19	19	6	0	6	591	17	17	0	0	NA	NA	NA	54	38	174	507	170	90	349	152	13	51	6	0.075	0.101	0.035
.	19.01.15-21.02.52-1-219507	181	25	25	5	0	3	605	23	23	0	0	NA	NA	NA	50	57	176	522	172	88	364	153	32	67	4	0.182	0.128	0.023
.	19.01.15-21.02.56-1-219511	187	13	13	3	0	3	613	12	12	0	0	NA	NA	NA	61	66	172	531	176	87	370	156	29	24	6	0.169	0.045	0.034
.	19.01.15-21.03.03-1-219525	268	28	28	8	0	8	608	26	26	0	0	NA	NA	NA	84	70	178	531	174	89	367	152	19	36	11	0.107	0.068	0.063
.	19.01.15-21.03.03-1-219527	90	7	7	0	0	0	580	6	6	0	0	NA	NA	NA	28	31	174	505	165	86	349	145	0	13	8	0	0.026	0.048
.	19.01.15-21.03.12-1-219537	305	23	23	8	0	4	620	21	21	0	0	NA	NA	NA	90	73	177	533	176	88	374	158	51	42	4	0.288	0.079	0.023
.	19.01.15-21.03.21-1-219551	33	1	1	0	0	0	0	0	0	0	0	NA	NA	NA	10	7	164	490	166	0	0	0	0	4	0	0	0.008	0
.	19.01.15-21.03.28-1-219553	158	10	10	2	0	1	597	7	7	0	0	NA	NA	NA	42	45	170	513	175	85	355	157	15	12	0	0.088	0.023	0
.	19.01.15-21.03.48-1-219578	96	7	7	3	0	2	589	6	6	0	0	NA	NA	NA	27	31	169	507	168	83	353	153	5	17	0	0.03	0.034	0
.	19.01.15-21.03.49-1-219579	329	55	55	15	0	9	636	44	44	0	0	NA	NA	NA	86	89	191	535	176	100	377	159	79	108	10	0.414	0.202	0.057
.	19.01.15-21.03.49-1-219581	61	3	3	1	0	1	583	2	2	0	0	NA	NA	NA	24	36	170	502	177	87	340	156	5	2	4	0.029	0.004	0.023
.	19.01.15-21.03.51-1-219582	121	9	9	4	0	2	592	8	8	0	0	NA	NA	NA	37	47	171	516	173	86	354	152	5	31	0	0.029	0.06	0
.	19.01.15-21.04.02-1-219594	118	4	4	0	0	0	575	3	3	0	0	NA	NA	NA	35	29	170	507	165	82	346	147	0	7	1	0	0.014	0.006
.	19.01.15-21.04.03-1-219597	31	1	1	0	0	0	0	0	0	0	0	NA	NA	NA	6	9	164	496	162	0	0	0	0	0	0	0	0	0
.	19.01.15-21.04.05-1-219600	87	4	4	1	0	1	571	3	3	0	0	NA	NA	NA	22	19	168	497	167	83	341	147	1	3	1	0.006	0.006	0.006
.	19.01.15-21.04.05-1-219602	123	10	10	6	0	4	584	9	9	0	0	NA	NA	NA	28	35	168	510	170	84	349	151	8	23	0	0.048	0.045	0
.	19.01.15-21.04.06-1-219605	123	14	14	5	0	4	586	12	12	0	0	NA	NA	NA	30	36	171	509	169	83	352	151	11	27	3	0.064	0.053	0.018
.	19.01.15-21.04.08-1-219608	179	22	22	6	0	3	606	19	19	0	0	NA	NA	NA	57	59	173	528	171	86	367	153	53	45	1	0.306	0.085	0.006
.	19.01.15-21.04.15-1-219616	60	3	3	2	0	2	346	2	2	0	0	NA	NA	NA	8	18	165	499	167	45	214	87	0	4	6	0	0.008	0.036
.	19.01.15-21.04.20-1-219621	299	30	30	11	0	7	626	26	26	0	0	NA	NA	NA	84	84	179	543	175	90	382	154	43	56	1	0.24	0.103	0.006
.	19.01.15-21.04.21-1-219622	91	5	5	1	0	0	582	4	4	0	0	NA	NA	NA	26	32	170	504	171	84	346	152	1	6	5	0.006	0.012	0.029
.	19.01.15-21.04.26-1-219628	153	8	8	2	0	1	593	7	7	0	0	NA	NA	NA	50	45	176	516	166	89	354	150	0	25	2	0	0.048	0.012
.	19.01.15-21.04.29-1-219638	30	1	1	0	0	0	0	0	0	0	0	NA	NA	NA	11	11	168	494	162	0	0	0	0	2	0	0	0.004	0
.	19.01.15-21.04.38-1-219655	175	18	18	6	0	5	601	16	16	0	0	NA	NA	NA	56	50	173	517	173	87	361	153	17	32	0	0.098	0.062	0
.	19.01.15-21.04.42-1-219660	89	9	9	4	0	3	583	8	8	0	0	NA	NA	NA	25	28	166	501	174	83	344	156	14	15	2	0.084	0.03	0.011
.	19.01.15-21.04.53-1-219665	265	21	21	3	0	2	633	19	19	0	0	NA	NA	NA	80	84	184	536	177	98	376	159	41	57	0	0.223	0.106	0
.	19.01.15-21.04.55-1-219667	86	4	4	0	0	0	586	3	3	0	0	NA	NA	NA	29	37	171	511	168	82	354	150	6	4	0	0.035	0.008	0
.	19.01.15-21.04.59-1-219677	149	10	10	1	0	0	596	9	9	0	0	NA	NA	NA	54	44	166	518	173	82	359	155	8	14	0	0.048	0.027	0
.	19.01.15-21.05.00-1-219678	148	15	15	3	0	2	596	13	13	0	0	NA	NA	NA	57	49	176	513	173	85	356	155	17	28	7	0.097	0.055	0.04
.	19.01.15-21.05.04-1-219687	172	15	15	3	0	3	594	12	12	0	0	NA	NA	NA	49	46	172	514	173	90	351	153	4	31	0	0.023	0.06	0
.	19.01.15-21.05.13-1-219694	187	20	20	4	0	2	625	17	17	0	0	NA	NA	NA	68	82	180	536	179	92	373	160	13	46	5	0.072	0.086	0.028
.	19.01.15-21.05.14-1-219696	239	29	29	11	0	6	625	24	24	0	0	NA	NA	NA	82	77	181	533	176	97	374	154	60	82	3	0.331	0.154	0.017
.	19.01.15-21.05.21-1-219706	64	3	3	3	0	1	572	1	1	0	0	NA	NA	NA	37	26	167	502	170	78	341	153	0	8	2	0	0.016	0.012
.	19.01.15-21.05.27-1-219712	150	6	6	0	0	0	590	5	5	0	0	NA	NA	NA	45	44	172	514	171	88	351	151	5	11	1	0.029	0.021	0.006
.	19.01.15-21.05.30-1-219716	99	5	5	3	0	1	578	3	3	0	0	NA	NA	NA	30	30	166	507	170	83	345	150	6	14	0	0.036	0.028	0
.	19.01.15-21.05.32-1-219720	31	1	1	0	0	0	0	0	0	0	0	NA	NA	NA	11	13	166	498	162	0	0	0	0	2	0	0	0.004	0
.	19.01.15-21.05.33-1-219736	301	32	32	5	0	4	625	30	30	0	0	NA	NA	NA	87	78	179	532	180	92	371	162	59	37	5	0.33	0.07	0.028
.	19.01.15-21.05.35-1-219739	117	4	4	2	0	2	576	3	3	0	0	NA	NA	NA	34	27	168	508	164	85	348	143	0	13	0	0	0.026	0
.	19.01.15-21.05.42-1-219742	271	40	40	9	0	9	619	38	38	0	0	NA	NA	NA	78	71	178	524	182	92	365	162	53	93	4	0.298	0.177	0.022
.	19.01.15-21.05.43-1-219744	63	2	2	0	0	0	579	1	1	0	0	NA	NA	NA	19	21	164	504	166	80	349	150	1	1	0	0.006	0.002	0
.	19.01.15-21.05.50-1-219750	93	3	3	0	0	0	569	1	1	0	0	NA	NA	NA	39	22	170	500	165	85	342	142	2	5	0	0.012	0.01	0
.	19.01.15-21.05.52-1-219751	96	5	5	2	0	2	570	3	3	0	0	NA	NA	NA	35	24	165	509	163	82	345	143	0	17	3	0	0.033	0.018
.	19.01.15-21.06.01-1-219762	64	2	2	0	0	0	569	1	1	0	0	NA	NA	NA	31	24	164	505	168	78	344	147	6	5	0	0.037	0.01	0
.	19.01.15-21.06.02-1-219763	63	3	3	0	0	0	449	2	2	0	0	NA	NA	NA	23	12	165	494	166	65	269	115	0	5	0	0	0.01	0
.	19.01.15-21.06.02-1-219769	141	24	24	4	0	4	591	21	21	0	0	NA	NA	NA	56	48	174	519	168	88	355	148	18	37	6	0.103	0.071	0.036
.	19.01.15-21.06.04-1-219771	92	4	4	0	0	0	572	3	3	0	0	NA	NA	NA	35	17	167	495	168	83	337	152	0	3	8	0	0.006	0.048
.	19.01.15-21.06.09-1-219781	356	63	63	19	0	17	653	61	61	0	0	NA	NA	NA	88	114	189	552	186	100	388	165	74	124	27	0.392	0.225	0.145
.	19.01.15-21.06.10-1-219782	35	1	1	0	0	0	0	0	0	0	0	NA	NA	NA	11	14	168	492	167	0	0	0	1	0	0	0.006	0	0
.	19.01.15-21.06.14-1-219790	93	9	9	2	0	2	582	8	8	0	0	NA	NA	NA	36	35	167	514	167	85	353	144	3	27	4	0.018	0.053	0.024
.	19.01.15-21.06.14-1-219791	212	14	14	4	0	4	596	12	12	0	0	NA	NA	NA	60	52	170	529	166	85	362	149	7	26	5	0.041	0.049	0.03
.	19.01.15-21.06.15-1-219794	59	2	2	1	0	1	574	0	0	0	0	NA	NA	NA	22	23	170	498	168	86	339	149	7	5	0	0.041	0.01	0
.	19.01.15-21.06.21-1-219801	60	2	2	0	0	0	201	1	1	0	0	NA	NA	NA	11	22	166	501	168	28	116	57	2	0	0	0.012	0	0
.	19.01.15-21.06.28-1-219814	92	4	4	0	0	0	586	3	3	0	0	NA	NA	NA	38	41	170	515	169	84	354	148	3	3	3	0.018	0.006	0.018
.	19.01.15-21.06.31-1-219826	307	20	20	8	0	4	643	18	18	0	0	NA	NA	NA	92	99	175	545	192	92	377	174	31	53	10	0.177	0.097	0.052
.	19.01.15-21.06.34-1-219844	93	6	6	3	0	2	583	5	5	0	0	NA	NA	NA	32	31	172	502	170	86	345	152	8	15	0	0.047	0.03	0
.	19.01.15-21.06.38-1-219846	254	21	21	6	0	6	607	18	18	0	0	NA	NA	NA	83	63	178	526	172	90	362	155	12	72	2	0.067	0.137	0.012
.	19.01.15-21.06.39-1-219848	61	3	3	1	0	0	577	2	2	0	0	NA	NA	NA	18	19	165	503	164	80	349	148	3	8	0	0.018	0.016	0
.	19.01.15-21.06.41-1-219851	126	18	18	4	0	2	588	14	14	0	0	NA	NA	NA	32	35	175	503	170	89	345	154	4	30	5	0.023	0.06	0.029
.	19.01.15-21.06.47-1-219854	241	34	34	11	0	7	622	30	30	0	0	NA	NA	NA	79	75	177	535	176	92	371	159	25	99	2	0.141	0.185	0.011
.	19.01.15-21.06.52-1-219859	206	12	12	1	0	0	601	9	9	0	0	NA	NA	NA	67	59	174	527	171	87	364	150	12	21	2	0.069	0.04	0.012
.	19.01.15-21.06.54-1-219862	200	15	15	4	0	3	605	13	13	0	0	NA	NA	NA	69	55	178	519	171	90	363	152	36	17	3	0.202	0.033	0.018
.	19.01.15-21.06.57-1-219865	61	2	2	1	0	1	197	1	1	0	0	NA	NA	NA	15	11	165	496	163	33	116	48	0	7	0	0	0.014	0
.	19.01.15-21.07.05-1-219876	370	27	27	10	0	7	644	25	25	0	0	NA	NA	NA	128	102	183	550	182	96	387	161	22	57	7	0.12	0.104	0.038
.	19.01.15-21.07.12-1-219882	244	25	25	6	0	4	620	22	22	0	0	NA	NA	NA	83	78	174	539	178	87	375	158	26	40	2	0.149	0.074	0.011
.	19.01.15-21.07.13-1-219886	131	18	18	7	0	5	598	17	17	0	0	NA	NA	NA	44	50	176	517	170	91	353	154	16	65	0	0.091	0.126	0
.	19.01.15-21.07.14-1-219889	154	11	11	4	0	3	614	10	10	0	0	NA	NA	NA	42	62	174	525	176	88	364	162	26	32	0	0.149	0.061	0
.	19.01.15-21.07.20-1-219895	377	36	36	15	0	8	666	34	34	0	0	NA	NA	NA	100	120	191	558	184	105	394	167	51	114	6	0.267	0.204	0.033
.	19.01.15-21.07.22-1-219897	61	2	2	2	0	1	575	1	1	0	0	NA	NA	NA	21	23	168	500	168	83	343	149	0	7	0	0	0.014	0
.	19.01.15-21.07.32-1-219905	115	8	8	2	0	2	582	7	7	0	0	NA	NA	NA	42	34	169	504	174	85	343	154	4	15	9	0.024	0.03	0.052
.	19.01.15-21.07.38-1-219923	34	1	1	0	0	0	0	0	0	0	0	NA	NA	NA	7	8	164	493	164	0	0	0	0	1	0	0	0.002	0
.	19.01.15-21.07.42-1-219928	64	2	2	1	0	1	401	0	0	0	0	NA	NA	NA	16	19	167	499	166	56	237	108	1	0	1	0.006	0	0.006
.	19.01.15-21.07.43-1-219930	151	14	14	5	0	4	589	13	13	0	0	NA	NA	NA	44	38	170	508	173	86	349	154	5	38	0	0.029	0.075	0
.	19.01.15-21.07.45-1-219931	378	48	48	10	0	6	654	44	44	0	0	NA	NA	NA	115	101	181	553	180	96	395	163	43	111	9	0.238	0.201	0.05
.	19.01.15-21.07.50-1-219934	150	31	31	5	0	3	616	29	29	0	0	NA	NA	NA	34	66	171	530	178	90	369	157	21	58	5	0.123	0.109	0.028
.	19.01.15-21.07.52-1-219935	172	13	13	3	0	3	591	12	12	0	0	NA	NA	NA	53	39	169	515	168	84	357	150	7	38	0	0.041	0.074	0
.	19.01.15-21.07.53-1-219936	173	18	18	3	0	2	593	17	17	0	0	NA	NA	NA	48	40	169	514	170	84	357	152	13	33	8	0.077	0.064	0.047
.	19.01.15-21.07.54-1-219937	32	1	1	0	0	0	0	0	0	0	0	NA	NA	NA	13	4	164	491	162	0	0	0	0	1	0	0	0.002	0
.	19.01.15-21.07.56-1-219939	110	8	8	4	0	4	584	7	7	0	0	NA	NA	NA	32	32	167	509	169	82	351	151	5	22	6	0.03	0.043	0.036
.	19.01.15-21.07.56-1-219941	261	25	25	3	0	2	635	22	22	0	0	NA	NA	NA	75	86	183	539	177	100	377	158	33	60	8	0.18	0.111	0.045
.	19.01.15-21.08.10-1-219959	188	33	33	8	0	8	607	30	30	0	0	NA	NA	NA	56	56	173	524	172	89	363	155	37	74	7	0.214	0.141	0.041
.	19.01.15-21.08.19-1-219971	95	8	8	1	0	1	581	6	6	0	0	NA	NA	NA	17	30	169	506	168	84	346	151	8	10	2	0.047	0.02	0.012
.	19.01.15-21.08.21-1-219976	59	2	2	0	0	0	574	1	1	0	0	NA	NA	NA	17	18	165	499	167	82	343	149	0	3	6	0	0.006	0.036
.	19.01.15-21.08.26-1-219984	124	10	10	5	0	3	585	9	9	0	0	NA	NA	NA	47	43	169	520	167	80	355	150	16	21	2	0.095	0.04	0.012
.	19.01.15-21.08.26-1-219985	115	4	4	2	0	2	588	3	3	0	0	NA	NA	NA	29	41	170	510	174	84	349	155	0	15	0	0	0.029	0
.	19.01.15-21.08.39-1-220016	173	7	7	0	0	0	602	5	5	0	0	NA	NA	NA	42	42	170	511	174	86	357	159	7	13	0	0.041	0.025	0
.	19.01.15-21.08.40-1-220017	36	1	1	0	0	0	0	0	0	0	0	NA	NA	NA	15	6	164	493	162	0	0	0	0	3	0	0	0.006	0
.	19.01.15-21.08.41-1-220020	92	3	3	0	0	0	578	2	2	0	0	NA	NA	NA	25	29	166	509	167	83	347	148	0	9	0	0	0.018	0
.	19.01.15-21.08.43-1-220023	121	6	6	0	0	0	587	5	5	0	0	NA	NA	NA	33	37	168	512	170	80	354	153	9	2	2	0.054	0.004	0.012
.	19.01.15-21.08.46-1-220025	60	3	3	1	0	1	574	2	2	0	0	NA	NA	NA	17	21	166	501	167	81	343	150	3	4	1	0.018	0.008	0.006
.	19.01.15-21.08.46-1-220026	209	34	34	7	0	5	614	30	30	0	0	NA	NA	NA	56	73	181	531	174	94	366	154	26	68	8	0.144	0.128	0.046
.	19.01.15-21.08.50-1-220029	35	1	1	0	0	0	0	0	0	0	0	NA	NA	NA	4	6	165	492	162	0	0	0	2	0	0	0.012	0	0
.	19.01.15-21.08.53-1-220031	90	5	5	1	0	0	588	4	4	0	0	NA	NA	NA	29	41	170	516	168	83	357	148	0	16	3	0	0.031	0.018
.	19.01.15-21.08.56-1-220034	121	7	7	4	0	4	595	6	6	0	0	NA	NA	NA	42	47	173	512	175	86	354	155	4	12	3	0.023	0.023	0.017
.	19.01.15-21.09.01-1-220041	63	2	2	1	0	1	151	1	1	0	0	NA	NA	NA	15	9	163	492	167	20	91	40	0	3	0	0	0.006	0
.	19.01.15-21.09.01-1-220043	86	7	7	4	0	3	574	6	6	0	0	NA	NA	NA	18	24	168	504	165	83	346	145	1	18	0	0.006	0.036	0
.	19.01.15-21.09.08-1-220051	175	26	26	6	0	6	588	23	23	0	0	NA	NA	NA	56	39	168	513	171	82	355	151	16	56	6	0.095	0.109	0.035
.	19.01.15-21.09.18-1-220058	266	59	59	13	0	9	623	52	52	0	0	NA	NA	NA	72	77	181	528	181	93	368	162	67	124	25	0.37	0.235	0.138
.	19.01.15-21.09.25-1-220065	118	13	13	4	0	4	595	11	11	0	0	NA	NA	NA	37	42	174	514	167	89	358	148	43	32	0	0.247	0.062	0
.	19.01.15-21.09.25-1-220067	59	3	3	0	0	0	579	2	2	0	0	NA	NA	NA	27	25	171	501	166	85	345	149	1	5	0	0.006	0.01	0
.	19.01.15-21.09.28-1-220068	31	1	1	0	0	0	0	0	0	0	0	NA	NA	NA	13	8	165	493	163	0	0	0	0	0	3	0	0	0.018
.	19.01.15-21.09.32-1-220073	367	55	55	17	0	13	645	51	51	0	0	NA	NA	NA	119	98	183	545	183	98	380	167	75	117	5	0.41	0.215	0.027
.	19.01.15-21.09.38-1-220095	348	55	55	18	0	10	633	51	51	0	0	NA	NA	NA	93	88	180	535	186	94	371	168	60	122	17	0.333	0.228	0.091
.	19.01.15-21.09.39-1-220097	62	2	2	1	0	1	581	1	1	0	0	NA	NA	NA	24	28	166	509	166	80	351	150	0	5	0	0	0.01	0
.	19.01.15-21.09.39-1-220098	33	1	1	0	0	0	0	0	0	0	0	NA	NA	NA	11	6	165	492	162	0	0	0	0	2	0	0	0.004	0
.	19.01.15-21.09.42-1-220102	113	14	14	3	0	2	593	11	11	0	0	NA	NA	NA	32	37	169	513	168	86	355	152	20	25	11	0.118	0.049	0.065
.	19.01.15-21.09.44-1-220104	93	3	3	1	0	1	584	2	2	0	0	NA	NA	NA	30	28	169	508	164	86	353	145	3	7	0	0.018	0.014	0
.	19.01.15-21.09.54-1-220108	61	3	3	2	0	1	577	2	2	0	0	NA	NA	NA	30	30	170	502	171	86	341	150	0	10	0	0	0.02	0
.	19.01.15-21.09.55-1-220109	97	9	9	2	0	1	572	7	7	0	0	NA	NA	NA	36	26	171	503	165	87	340	145	0	25	11	0	0.05	0.067
.	19.01.15-21.09.55-1-220111	90	7	7	0	0	0	587	5	5	0	0	NA	NA	NA	39	41	169	510	175	83	350	154	2	10	8	0.012	0.02	0.046
.	19.01.15-21.10.00-1-220122	35	1	1	0	0	0	0	0	0	0	0	NA	NA	NA	10	11	167	493	164	0	0	0	0	2	0	0	0.004	0
.	19.01.15-21.10.03-1-220132	276	57	57	12	0	9	639	54	54	0	0	NA	NA	NA	62	89	176	547	179	91	384	164	77	113	9	0.438	0.207	0.05
.	19.01.15-21.10.09-1-220140	373	31	31	10	0	8	651	25	25	0	0	NA	NA	NA	111	109	180	559	183	94	395	162	40	49	11	0.222	0.088	0.06
.	19.01.15-21.10.12-1-220144	207	100	100	26	0	21	605	92	92	0	0	NA	NA	NA	52	56	172	518	179	88	355	162	69	211	10	0.401	0.407	0.056
.	19.01.15-21.10.18-1-220151	96	4	4	1	0	1	588	3	3	0	0	NA	NA	NA	31	35	170	512	166	86	356	146	0	18	0	0	0.035	0
.	19.01.15-21.10.23-1-220161	230	47	47	9	0	3	600	41	41	0	0	NA	NA	NA	59	54	172	523	172	86	363	151	67	105	5	0.39	0.201	0.029
.	19.01.15-21.10.34-1-220192	307	27	27	9	0	8	636	25	25	0	0	NA	NA	NA	88	87	180	539	181	93	380	163	25	67	6	0.139	0.124	0.033
.	19.01.15-21.10.38-1-220195	208	13	13	4	0	3	626	12	12	0	0	NA	NA	NA	54	74	180	534	173	97	375	154	6	54	8	0.033	0.101	0.046
.	19.01.15-21.10.59-1-220211	151	16	16	6	0	3	609	13	13	0	0	NA	NA	NA	54	52	172	518	175	90	361	158	31	28	9	0.18	0.054	0.051
.	19.01.15-21.11.00-1-220217	59	2	2	1	0	1	0	0	0	0	0	NA	NA	NA	10	12	167	494	164	0	0	0	0	4	0	0	0.008	0
.	19.01.15-21.11.04-1-220223	86	3	3	0	0	0	580	2	2	0	0	NA	NA	NA	38	32	166	509	170	82	347	151	0	12	0	0	0.024	0
.	19.01.15-21.11.05-1-220226	30	1	1	1	0	1	0	0	0	0	0	NA	NA	NA	9	13	166	496	164	0	0	0	0	1	0	0	0.002	0
.	19.01.15-21.11.08-1-220232	120	9	9	1	0	1	592	6	6	0	0	NA	NA	NA	33	42	172	509	174	85	354	153	10	10	4	0.058	0.02	0.023
.	19.01.15-21.11.23-1-220251	35	1	1	0	0	0	0	0	0	0	0	NA	NA	NA	10	9	163	495	164	0	0	0	0	1	0	0	0.002	0
.	19.01.15-21.11.23-1-220252	93	5	5	2	0	2	579	4	4	0	0	NA	NA	NA	36	35	173	511	164	87	344	148	6	10	0	0.035	0.02	0
.	19.01.15-21.11.25-1-220257	265	13	13	1	0	1	610	10	10	0	0	NA	NA	NA	64	63	177	526	173	89	367	154	17	21	8	0.096	0.04	0.046
.	19.01.15-21.11.27-1-220259	61	3	3	0	0	0	573	2	2	0	0	NA	NA	NA	24	25	166	503	169	84	343	146	0	3	5	0	0.006	0.03
.	19.01.15-21.11.30-1-220260	62	2	2	1	0	1	583	1	1	0	0	NA	NA	NA	15	28	169	506	166	86	349	148	0	9	0	0	0.018	0
.	19.01.15-21.11.33-1-220279	121	13	13	4	0	4	582	11	11	0	0	NA	NA	NA	34	31	167	506	171	83	347	152	18	25	14	0.108	0.049	0.082
.	19.01.15-21.11.37-1-220281	63	4	4	2	0	2	572	3	3	0	0	NA	NA	NA	20	19	167	499	166	82	344	146	7	6	0	0.042	0.012	0
.	19.01.15-21.11.39-1-220284	120	10	10	3	0	3	586	8	8	0	0	NA	NA	NA	46	36	170	509	170	86	350	150	5	16	2	0.029	0.031	0.012
.	19.01.15-21.11.41-1-220286	239	23	23	7	0	4	615	20	20	0	0	NA	NA	NA	69	63	181	521	174	94	366	155	40	46	5	0.221	0.088	0.029
.	19.01.15-21.11.41-1-220287	122	5	5	0	0	0	583	4	4	0	0	NA	NA	NA	52	34	170	508	169	86	347	150	1	16	1	0.006	0.031	0.006
.	19.01.15-21.11.43-1-220291	89	8	8	0	0	0	572	7	7	0	0	NA	NA	NA	17	17	169	497	164	84	341	147	7	7	0	0.041	0.014	0
.	19.01.15-21.12.00-1-220301	116	7	7	1	0	1	585	5	5	0	0	NA	NA	NA	30	28	167	506	168	85	348	152	0	10	4	0	0.02	0.024
.	19.01.15-21.12.07-1-220313	62	5	5	2	0	1	572	4	4	0	0	NA	NA	NA	22	23	168	503	165	81	346	145	4	8	5	0.024	0.016	0.03
.	19.01.15-21.12.08-1-220316	33	1	1	0	0	0	0	0	0	0	0	NA	NA	NA	8	12	164	497	164	0	0	0	0	0	0	0	0	0
.	19.01.15-21.12.10-1-220318	35	1	1	0	0	0	0	0	0	0	0	NA	NA	NA	14	7	164	493	163	0	0	0	0	0	0	0	0	0
.	19.01.15-21.12.10-1-220319	95	3	3	0	0	0	578	1	1	0	0	NA	NA	NA	27	25	170	501	167	85	344	149	0	5	0	0	0.01	0
.	19.01.15-21.12.12-1-220321	290	48	48	23	0	19	626	43	43	0	0	NA	NA	NA	81	87	181	543	176	92	375	159	46	134	1	0.254	0.247	0.006
.	19.01.15-21.12.15-1-220326	59	3	3	0	0	0	202	2	2	0	0	NA	NA	NA	14	22	169	501	165	28	124	50	0	5	1	0	0.01	0.006
.	19.01.15-21.12.15-1-220327	302	31	31	10	0	10	628	26	26	0	0	NA	NA	NA	74	86	175	547	177	90	383	155	33	64	22	0.189	0.117	0.124
.	19.01.15-21.12.19-1-220328	93	10	10	2	0	2	579	9	9	0	0	NA	NA	NA	32	35	173	506	169	86	345	148	0	17	8	0	0.034	0.047
.	19.01.15-21.12.23-1-220334	35	1	1	1	0	1	0	0	0	0	0	NA	NA	NA	7	9	166	494	162	0	0	0	0	4	0	0	0.008	0
.	19.01.15-21.12.23-1-220335	33	1	1	0	0	0	0	0	0	0	0	NA	NA	NA	9	7	163	492	165	0	0	0	0	1	0	0	0.002	0
.	19.01.15-21.12.26-1-220338	212	15	15	5	0	5	623	13	13	0	0	NA	NA	NA	71	71	174	532	178	89	372	162	21	23	5	0.121	0.043	0.028
.	19.01.15-21.12.27-1-220340	259	59	59	16	0	12	618	56	56	0	0	NA	NA	NA	58	69	177	536	169	89	379	150	62	116	18	0.35	0.216	0.107
.	19.01.15-21.12.28-1-220343	271	24	24	8	0	5	627	22	22	0	0	NA	NA	NA	94	90	188	536	179	100	370	157	58	45	4	0.309	0.084	0.022
.	19.01.15-21.12.30-1-220345	35	1	1	0	0	0	0	0	0	0	0	NA	NA	NA	5	9	165	493	164	0	0	0	0	5	0	0	0.01	0
.	19.01.15-21.12.33-1-220370	89	5	5	1	0	1	580	4	4	0	0	NA	NA	NA	34	25	172	499	167	87	344	149	0	14	4	0	0.028	0.024
.	19.01.15-21.12.38-1-220371	124	4	4	0	0	0	577	3	3	0	0	NA	NA	NA	37	29	167	503	172	83	342	152	0	10	0	0	0.02	0
.	19.01.15-21.12.43-1-220372	142	6	6	2	0	2	583	5	5	0	0	NA	NA	NA	49	42	170	515	170	82	351	150	2	13	0	0.012	0.025	0
.	19.01.15-21.12.54-1-220384	209	28	28	7	0	5	613	24	24	0	0	NA	NA	NA	62	60	173	527	173	89	370	154	28	71	2	0.162	0.135	0.012
.	19.01.15-21.12.59-1-220391	62	2	2	0	0	0	345	1	1	0	0	NA	NA	NA	15	17	166	500	164	50	213	82	0	4	0	0	0.008	0
.	19.01.15-21.12.59-1-220392	248	39	39	13	0	9	617	35	35	0	0	NA	NA	NA	79	65	177	527	174	93	368	156	55	90	2	0.311	0.171	0.011
.	19.01.15-21.13.00-1-220394	152	12	12	3	0	2	597	9	9	0	0	NA	NA	NA	50	51	169	524	171	83	363	151	14	11	6	0.083	0.021	0.035
.	19.01.15-21.13.09-1-220407	35	1	1	0	0	0	0	0	0	0	0	NA	NA	NA	16	8	165	493	163	0	0	0	0	4	0	0	0.008	0
.	19.01.15-21.13.11-1-220409	212	53	53	20	0	14	622	50	50	0	0	NA	NA	NA	52	71	174	531	179	90	371	161	75	108	7	0.431	0.203	0.039
.	19.01.15-21.13.12-1-220411	204	24	24	9	0	7	607	22	22	0	0	NA	NA	NA	66	55	173	510	185	88	351	168	30	46	10	0.173	0.09	0.054
.	19.01.15-21.13.18-1-220418	63	6	6	3	0	3	571	5	5	0	0	NA	NA	NA	23	23	169	501	166	80	341	150	3	7	5	0.018	0.014	0.03
.	19.01.15-21.13.21-1-220423	36	1	1	1	0	1	0	0	0	0	0	NA	NA	NA	10	9	165	494	163	0	0	0	0	6	0	0	0.012	0
.	19.01.15-21.13.22-1-220425	63	3	3	0	0	0	199	1	1	0	0	NA	NA	NA	15	24	167	501	169	27	120	52	6	0	3	0.036	0	0.018
.	19.01.15-21.13.24-1-220429	292	39	39	11	0	9	647	36	36	0	0	NA	NA	NA	78	93	177	546	183	95	387	165	88	73	7	0.497	0.134	0.038
.	19.01.15-21.13.32-1-220433	123	11	11	3	0	3	584	10	10	0	0	NA	NA	NA	55	41	170	511	173	86	345	153	3	36	0	0.018	0.07	0
.	19.01.15-21.13.39-1-220451	315	55	55	17	0	10	630	50	50	0	0	NA	NA	NA	85	84	179	541	177	95	377	158	51	120	19	0.285	0.222	0.107
.	19.01.15-21.13.39-1-220452	215	33	33	7	0	3	616	28	28	0	0	NA	NA	NA	66	66	178	519	182	90	364	162	23	91	2	0.129	0.175	0.011
.	19.01.15-21.13.53-1-220465	92	5	5	0	0	0	586	4	4	0	0	NA	NA	NA	37	31	166	507	171	83	349	154	0	10	1	0	0.02	0.006
.	19.01.15-21.13.53-1-220466	120	4	4	2	0	1	593	3	3	0	0	NA	NA	NA	41	46	172	514	173	85	354	154	13	7	0	0.076	0.014	0
.	19.01.15-21.13.55-1-220468	205	15	15	6	0	5	603	13	13	0	0	NA	NA	NA	62	57	174	526	170	86	369	148	30	38	3	0.172	0.072	0.018
.	19.01.15-21.14.07-1-220484	120	8	8	3	0	2	580	7	7	0	0	NA	NA	NA	31	36	172	509	168	83	350	147	7	11	1	0.041	0.022	0.006
.	19.01.15-21.14.10-1-220486	385	34	34	8	0	5	676	27	27	0	0	NA	NA	NA	116	130	184	569	190	99	404	173	14	93	13	0.076	0.163	0.068
.	19.01.15-21.14.13-1-220494	293	20	20	3	0	2	628	18	18	0	0	NA	NA	NA	87	80	176	537	180	93	374	161	19	34	5	0.108	0.063	0.028
.	19.01.15-21.14.27-1-220506	118	5	5	0	0	0	603	4	4	0	0	NA	NA	NA	39	57	175	525	170	90	364	149	6	4	0	0.034	0.008	0
.	19.01.15-21.14.28-1-220507	117	6	6	1	0	1	589	5	5	0	0	NA	NA	NA	51	46	169	515	175	85	352	152	4	19	2	0.024	0.037	0.011
.	19.01.15-21.14.29-1-220508	236	30	30	10	0	6	613	28	28	0	0	NA	NA	NA	75	65	179	522	177	91	363	159	61	62	0	0.341	0.119	0
.	19.01.15-21.14.31-1-220509	95	8	8	3	0	2	568	6	6	0	0	NA	NA	NA	41	25	170	503	165	84	339	145	5	16	9	0.029	0.032	0.055
.	19.01.15-21.14.40-1-220539	60	2	2	0	0	0	396	1	1	0	0	NA	NA	NA	19	30	165	510	168	59	240	97	0	2	0	0	0.004	0
.	19.01.15-21.14.44-1-220543	266	41	41	14	0	13	609	35	35	0	0	NA	NA	NA	71	68	178	527	176	90	365	154	69	66	21	0.388	0.125	0.119
.	19.01.15-21.14.46-1-220545	59	2	2	0	0	0	452	1	1	0	0	NA	NA	NA	18	22	169	500	166	70	263	119	0	6	0	0	0.012	0
.	19.01.15-21.14.46-1-220546	60	2	2	0	0	0	572	1	1	0	0	NA	NA	NA	20	20	168	494	171	84	337	151	0	1	2	0	0.002	0.012
.	19.01.15-21.14.53-1-220550	325	53	53	17	0	15	638	50	50	0	0	NA	NA	NA	116	94	180	548	179	96	381	161	58	129	8	0.322	0.235	0.045
.	19.01.15-21.14.54-1-220551	174	6	6	1	0	1	599	4	4	0	0	NA	NA	NA	47	52	171	524	170	86	364	149	7	10	1	0.041	0.019	0.006
.	19.01.15-21.14.59-1-220562	33	1	1	0	0	0	0	0	0	0	0	NA	NA	NA	10	8	165	494	162	0	0	0	0	3	0	0	0.006	0
.	19.01.15-21.15.00-1-220566	146	6	6	3	0	2	589	5	5	0	0	NA	NA	NA	38	42	174	513	168	86	355	148	0	30	1	0	0.058	0.006
.	19.01.15-21.15.00-1-220567	127	5	5	2	0	1	587	4	4	0	0	NA	NA	NA	45	42	171	516	168	85	352	150	10	5	7	0.058	0.01	0.042
.	19.01.15-21.15.02-1-220570	234	19	19	4	0	4	605	15	15	0	0	NA	NA	NA	64	58	173	526	172	87	365	153	11	37	15	0.064	0.07	0.087
.	19.01.15-21.15.07-1-220580	268	35	35	8	0	7	644	32	32	0	0	NA	NA	NA	81	97	183	541	186	95	385	164	51	83	17	0.279	0.153	0.091
.	19.01.15-21.15.19-1-220588	89	3	3	1	0	1	572	2	2	0	0	NA	NA	NA	25	24	167	505	165	83	344	145	0	3	2	0	0.006	0.012
.	19.01.15-21.15.21-1-220594	173	19	19	8	0	7	592	17	17	0	0	NA	NA	NA	61	47	172	521	167	87	357	148	20	50	0	0.116	0.096	0
.	19.01.15-21.15.24-1-220596	122	6	6	0	0	0	577	5	5	0	0	NA	NA	NA	37	28	168	505	168	82	347	148	0	11	6	0	0.022	0.036
.	19.01.15-21.15.25-1-220598	236	29	29	5	0	5	622	26	26	0	0	NA	NA	NA	74	72	176	532	177	90	373	159	31	61	3	0.176	0.115	0.017
.	19.01.15-21.15.33-1-220620	114	4	4	1	0	1	581	3	3	0	0	NA	NA	NA	54	39	167	515	170	79	352	150	0	8	8	0	0.016	0.047
.	19.01.15-21.15.42-1-220627	153	21	21	4	0	3	595	16	16	0	0	NA	NA	NA	55	49	173	511	178	84	354	157	42	39	2	0.243	0.076	0.011
.	19.01.15-21.15.42-1-220628	86	6	6	2	0	2	577	5	5	0	0	NA	NA	NA	37	36	170	512	167	83	348	146	0	16	2	0	0.031	0.012
.	19.01.15-21.15.51-1-220632	113	8	8	4	0	2	594	7	7	0	0	NA	NA	NA	24	43	174	513	169	86	357	151	7	18	0	0.04	0.035	0
.	19.01.15-21.15.52-1-220633	83	5	5	3	0	3	574	3	3	0	0	NA	NA	NA	34	34	167	510	170	83	344	147	2	13	3	0.012	0.025	0.018
.	19.01.15-21.15.54-1-220634	146	19	19	6	0	4	584	14	14	0	0	NA	NA	NA	41	31	170	506	168	85	350	149	10	39	2	0.059	0.077	0.012
.	19.01.15-21.16.05-1-220652	116	9	9	6	0	4	593	7	7	0	0	NA	NA	NA	42	40	168	515	170	85	354	154	2	43	0	0.012	0.083	0
.	19.01.15-21.16.06-1-220653	100	12	12	2	0	2	587	10	10	0	0	NA	NA	NA	32	32	175	507	163	92	349	146	7	14	8	0.04	0.028	0.049
.	19.01.15-21.16.11-1-220661	95	7	7	3	0	3	584	6	6	0	0	NA	NA	NA	36	25	167	506	165	83	353	148	7	8	4	0.042	0.016	0.024
.	19.01.15-21.16.13-1-220670	122	19	19	6	0	6	576	17	17	0	0	NA	NA	NA	32	30	172	503	168	85	344	147	8	19	12	0.047	0.038	0.071
.	19.01.15-21.16.14-1-220672	35	1	1	1	0	1	0	0	0	0	0	NA	NA	NA	7	8	165	493	163	0	0	0	0	0	1	0	0	0.006
.	19.01.15-21.16.16-1-220675	34	1	1	0	0	0	0	0	0	0	0	NA	NA	NA	7	9	166	493	163	0	0	0	0	0	1	0	0	0.006
.	19.01.15-21.16.17-1-220676	32	1	1	0	0	0	0	0	0	0	0	NA	NA	NA	10	7	163	494	163	0	0	0	0	0	2	0	0	0.012
.	19.01.15-21.16.19-1-220677	127	10	10	5	0	4	588	8	8	0	0	NA	NA	NA	48	38	170	509	172	85	351	152	19	11	6	0.112	0.022	0.035
.	19.01.15-21.16.19-1-220678	32	1	1	0	0	0	0	0	0	0	0	NA	NA	NA	11	12	167	494	164	0	0	0	0	0	5	0	0	0.03
.	19.01.15-21.16.21-1-220684	90	6	6	2	0	2	589	5	5	0	0	NA	NA	NA	26	35	172	507	169	86	351	152	2	13	0	0.012	0.026	0
.	19.01.15-21.16.21-1-220685	114	10	10	2	0	2	581	9	9	0	0	NA	NA	NA	37	36	172	511	166	82	353	146	4	16	6	0.023	0.031	0.036
.	19.01.15-21.16.26-1-220700	30	1	1	0	0	0	0	0	0	0	0	NA	NA	NA	8	14	166	498	163	0	0	0	0	0	1	0	0	0.006
.	19.01.15-21.16.27-1-220701	144	22	22	3	0	2	587	20	20	0	0	NA	NA	NA	53	41	173	510	171	90	347	150	18	40	3	0.104	0.078	0.018
.	19.01.15-21.16.29-1-220703	62	2	2	0	0	0	301	0	0	0	0	NA	NA	NA	16	12	167	496	162	43	190	68	7	0	0	0.042	0	0
.	19.01.15-21.16.29-1-220704	150	17	17	6	0	4	592	15	15	0	0	NA	NA	NA	44	43	174	516	166	88	353	151	7	30	7	0.04	0.058	0.042
.	19.01.15-21.16.38-1-220728	63	2	2	0	0	0	573	1	1	0	0	NA	NA	NA	20	27	168	507	165	83	345	145	0	7	0	0	0.014	0
.	19.01.15-21.16.48-1-220734	33	1	1	0	0	0	0	0	0	0	0	NA	NA	NA	9	13	165	494	167	0	0	0	0	2	0	0	0.004	0
.	19.01.15-21.16.50-1-220736	178	31	31	7	0	5	588	29	29	0	0	NA	NA	NA	53	44	172	516	169	82	358	148	34	40	8	0.198	0.078	0.047
.	19.01.15-21.16.50-1-220738	60	3	3	1	0	0	578	2	2	0	0	NA	NA	NA	25	24	169	504	164	84	347	147	2	5	0	0.012	0.01	0
.	19.01.15-21.16.51-1-220739	143	6	6	1	0	1	584	5	5	0	0	NA	NA	NA	43	42	173	516	166	88	349	147	1	15	0	0.006	0.029	0
.	19.01.15-21.16.52-1-220741	94	5	5	2	0	2	587	4	4	0	0	NA	NA	NA	21	38	173	511	167	85	354	148	6	9	3	0.035	0.018	0.018
.	19.01.15-21.16.54-1-220742	241	15	15	8	0	6	616	14	14	0	0	NA	NA	NA	62	65	173	529	176	87	370	159	6	22	10	0.035	0.042	0.057
.	19.01.15-21.16.56-1-220746	90	8	8	3	0	3	581	7	7	0	0	NA	NA	NA	31	29	166	505	171	81	346	154	10	20	1	0.06	0.04	0.006
.	19.01.15-21.17.04-1-220761	37	1	1	0	0	0	0	0	0	0	0	NA	NA	NA	10	10	163	496	164	0	0	0	0	1	0	0	0.002	0
.	19.01.15-21.17.04-1-220763	89	3	3	0	0	0	583	2	2	0	0	NA	NA	NA	33	36	171	511	167	83	350	150	0	9	0	0	0.018	0
.	19.01.15-21.17.07-1-220767	36	1	1	0	0	0	0	0	0	0	0	NA	NA	NA	11	9	163	493	166	0	0	0	0	0	0	0	0	0
.	19.01.15-21.17.07-1-220768	87	5	5	0	0	0	579	3	3	0	0	NA	NA	NA	36	31	170	507	167	81	347	151	4	11	2	0.024	0.022	0.012
.	19.01.15-21.17.08-1-220770	34	1	1	0	0	0	0	0	0	0	0	NA	NA	NA	10	16	166	496	167	0	0	0	0	0	0	0	0	0
.	19.01.15-21.17.15-1-220779	57	2	2	1	0	0	579	1	1	0	0	NA	NA	NA	16	27	166	506	168	80	349	150	0	6	2	0	0.012	0.012
.	19.01.15-21.17.16-1-220782	265	33	33	11	0	7	628	28	28	0	0	NA	NA	NA	78	85	178	538	182	92	375	161	25	77	4	0.14	0.143	0.022
.	19.01.15-21.17.19-1-220790	184	18	18	8	0	5	601	16	16	0	0	NA	NA	NA	51	55	174	524	170	89	360	152	25	35	2	0.144	0.067	0.012
.	19.01.15-21.17.22-1-220795	66	3	3	2	0	2	574	1	1	0	0	NA	NA	NA	34	30	170	509	164	81	350	143	0	13	0	0	0.026	0
.	19.01.15-21.17.23-1-220796	61	2	2	0	0	0	200	1	1	0	0	NA	NA	NA	20	25	172	499	167	29	127	44	0	5	0	0	0.01	0
.	19.01.15-21.17.26-1-220797	89	7	7	3	0	3	579	6	6	0	0	NA	NA	NA	17	24	166	501	170	82	345	152	4	13	0	0.024	0.026	0
.	19.01.15-21.17.26-1-220798	122	23	23	6	0	5	588	22	22	0	0	NA	NA	NA	25	34	171	507	169	86	349	153	15	68	4	0.088	0.134	0.024
.	19.01.15-21.17.29-1-220802	118	8	8	1	0	0	588	7	7	0	0	NA	NA	NA	41	38	169	506	176	85	348	155	0	36	0	0	0.071	0
.	19.01.15-21.17.32-1-220803	62	2	2	2	0	2	198	1	1	0	0	NA	NA	NA	17	20	165	502	166	34	110	54	0	1	0	0	0.002	0
.	19.01.15-21.17.36-1-220823	146	15	15	5	0	3	604	13	13	0	0	NA	NA	NA	48	58	177	518	176	87	360	157	39	41	0	0.22	0.079	0
.	19.01.15-21.17.38-1-220825	273	26	26	4	0	2	637	22	22	0	0	NA	NA	NA	78	93	179	550	177	95	386	156	42	35	25	0.235	0.064	0.141
.	19.01.15-21.17.41-1-220828	30	1	1	0	0	0	0	0	0	0	0	NA	NA	NA	5	12	166	494	165	0	0	0	0	0	3	0	0	0.018
.	19.01.15-21.17.44-1-220830	150	33	33	7	0	6	595	27	27	0	0	NA	NA	NA	52	54	172	521	174	84	354	157	28	71	6	0.163	0.136	0.034
.	19.01.15-21.17.45-1-220832	145	22	22	8	0	5	599	20	20	0	0	NA	NA	NA	54	58	175	524	172	88	358	153	21	34	2	0.12	0.065	0.012
.	19.01.15-21.17.53-1-220837	33	1	1	0	0	0	0	0	0	0	0	NA	NA	NA	15	12	166	495	164	0	0	0	0	0	0	0	0	0
.	19.01.15-21.17.53-1-220838	113	7	7	1	0	1	596	6	6	0	0	NA	NA	NA	42	42	170	512	173	84	357	155	0	26	0	0	0.051	0
.	19.01.15-21.17.55-1-220842	93	4	4	0	0	0	580	2	2	0	0	NA	NA	NA	30	36	167	512	170	82	348	150	1	2	4	0.006	0.004	0.024
.	19.01.15-21.18.06-1-220856	271	67	67	28	0	20	618	60	60	0	0	NA	NA	NA	83	74	174	536	177	90	375	153	62	144	17	0.356	0.269	0.096
.	19.01.15-21.18.07-1-220859	324	44	44	16	0	10	635	43	43	0	0	NA	NA	NA	78	84	176	538	183	92	379	164	54	97	22	0.307	0.18	0.12
.	19.01.15-21.18.08-1-220861	38	1	1	0	0	0	0	0	0	0	0	NA	NA	NA	11	14	166	498	163	0	0	0	0	0	0	0	0	0
.	19.01.15-21.18.10-1-220862	116	5	5	2	0	1	580	4	4	0	0	NA	NA	NA	41	33	171	508	167	86	349	145	3	8	3	0.018	0.016	0.018
.	19.01.15-21.18.12-1-220864	96	6	6	4	0	3	579	5	5	0	0	NA	NA	NA	25	27	169	503	168	86	344	149	3	15	5	0.018	0.03	0.03
.	19.01.15-21.18.12-1-220865	140	15	15	1	0	1	594	12	12	0	0	NA	NA	NA	37	48	175	514	172	87	355	152	10	35	1	0.057	0.068	0.006
.	19.01.15-21.18.16-1-220871	526	60	60	15	0	10	677	58	58	0	0	NA	NA	NA	148	133	191	560	195	106	396	175	83	101	15	0.435	0.18	0.077
.	19.01.15-21.18.27-1-220885	183	9	9	6	0	5	594	7	7	0	0	NA	NA	NA	49	45	171	514	173	83	355	156	4	23	6	0.023	0.045	0.035
.	19.01.15-21.18.27-1-220886	30	1	1	0	0	0	0	0	0	0	0	NA	NA	NA	8	3	165	489	162	0	0	0	0	1	0	0	0.002	0
.	19.01.15-21.18.29-1-220887	94	8	8	2	0	1	580	6	6	0	0	NA	NA	NA	38	35	170	510	168	82	347	151	2	25	0	0.012	0.049	0
.	19.01.15-21.18.29-1-220888	179	15	15	3	0	3	608	14	14	0	0	NA	NA	NA	52	59	177	524	171	89	368	151	22	19	9	0.124	0.036	0.053
.	19.01.15-21.18.32-1-220894	154	8	8	2	0	1	591	7	7	0	0	NA	NA	NA	36	39	170	512	170	83	356	152	14	10	0	0.082	0.02	0
.	19.01.15-21.18.40-1-220920	150	21	21	3	0	3	599	18	18	0	0	NA	NA	NA	47	50	176	515	172	89	357	153	20	21	11	0.114	0.041	0.064
.	19.01.15-21.18.49-1-220931	303	19	19	5	0	4	640	16	16	0	0	NA	NA	NA	87	89	183	537	182	98	380	162	14	33	3	0.077	0.061	0.016
.	19.01.15-21.18.52-1-220933	150	24	24	8	0	8	587	22	22	0	0	NA	NA	NA	52	34	169	506	172	85	350	152	17	53	5	0.101	0.105	0.029
.	19.01.15-21.18.53-1-220935	174	22	22	6	0	3	596	20	20	0	0	NA	NA	NA	57	47	176	515	169	92	355	149	21	39	22	0.119	0.076	0.13
.	19.01.15-21.19.03-1-220948	35	1	1	0	0	0	0	0	0	0	0	NA	NA	NA	6	11	164	496	164	0	0	0	0	0	0	0	0	0
.	19.01.15-21.19.06-1-220952	213	20	20	5	0	4	614	19	19	0	0	NA	NA	NA	73	66	174	531	174	86	371	157	25	40	1	0.144	0.075	0.006
.	19.01.15-21.19.11-1-220956	279	38	38	12	0	10	625	35	35	0	0	NA	NA	NA	73	79	179	535	178	91	374	160	51	72	22	0.285	0.135	0.124
.	19.01.15-21.19.15-1-220965	456	44	44	17	0	15	680	41	41	0	0	NA	NA	NA	127	129	185	568	189	104	407	169	37	129	14	0.2	0.227	0.074
.	19.01.15-21.19.23-1-220973	113	10	10	3	0	2	576	8	8	0	0	NA	NA	NA	32	25	170	498	170	86	342	148	16	16	8	0.094	0.032	0.047
.	19.01.15-21.19.30-1-220982	101	8	8	1	0	1	578	5	5	0	0	NA	NA	NA	35	27	169	504	167	86	343	149	4	16	0	0.024	0.032	0
.	19.01.15-21.19.34-1-221002	172	13	13	4	0	4	593	10	10	0	0	NA	NA	NA	57	48	176	516	169	91	352	150	3	35	2	0.017	0.068	0.012
.	19.01.15-21.19.37-1-221005	177	15	15	2	0	2	607	12	12	0	0	NA	NA	NA	62	53	175	522	169	89	366	152	13	44	2	0.074	0.084	0.012
.	19.01.15-21.19.38-1-221006	175	18	18	6	0	5	598	15	15	0	0	NA	NA	NA	44	50	173	518	172	89	356	153	22	44	2	0.127	0.085	0.012
.	19.01.15-21.19.39-1-221007	306	35	35	9	0	7	626	34	34	0	0	NA	NA	NA	79	82	176	540	179	88	380	158	53	66	17	0.301	0.122	0.095
.	19.01.15-21.19.45-1-221011	264	45	45	10	0	7	628	43	43	0	0	NA	NA	NA	88	84	176	548	173	90	382	156	52	117	14	0.295	0.214	0.081
.	19.01.15-21.19.53-1-221015	95	7	7	3	0	2	579	5	5	0	0	NA	NA	NA	35	34	171	505	171	87	342	150	2	16	5	0.012	0.032	0.029
.	19.01.15-21.20.05-1-221038	299	65	65	22	0	16	635	58	58	0	0	NA	NA	NA	89	82	176	537	182	91	379	165	74	145	14	0.42	0.27	0.077
.	19.01.15-21.20.06-1-221041	123	8	8	4	0	2	602	7	7	0	0	NA	NA	NA	40	52	171	522	172	87	362	153	1	37	2	0.006	0.071	0.012
.	19.01.15-21.20.07-1-221045	98	8	8	0	0	0	581	6	6	0	0	NA	NA	NA	34	32	173	503	169	87	344	150	2	21	1	0.012	0.042	0.006
.	19.01.15-21.20.11-1-221047	119	11	11	3	0	3	591	10	10	0	0	NA	NA	NA	30	38	168	515	168	83	357	151	42	8	3	0.25	0.016	0.018
.	19.01.15-21.20.13-1-221054	126	4	4	1	0	1	584	3	3	0	0	NA	NA	NA	37	32	168	505	172	87	346	151	7	5	0	0.042	0.01	0
.	19.01.15-21.20.30-1-221063	93	6	6	0	0	0	578	5	5	0	0	NA	NA	NA	28	30	169	506	168	84	345	149	4	6	3	0.024	0.012	0.018
.	19.01.15-21.20.32-1-221065	180	13	13	3	0	2	601	12	12	0	0	NA	NA	NA	54	54	171	526	170	87	363	151	6	25	5	0.035	0.048	0.029
.	19.01.15-21.20.35-1-221081	93	6	6	2	0	1	583	5	5	0	0	NA	NA	NA	31	30	171	500	172	87	343	153	0	14	0	0	0.028	0
.	19.01.15-21.20.42-1-221092	239	16	16	4	0	3	612	15	15	0	0	NA	NA	NA	87	68	175	526	180	89	364	159	26	28	9	0.149	0.053	0.05
.	19.01.15-21.20.46-1-221094	144	7	7	1	0	1	600	5	5	0	0	NA	NA	NA	51	49	174	511	177	89	353	158	9	17	0	0.052	0.033	0
.	19.01.15-21.20.49-1-221096	237	14	14	3	0	1	612	13	13	0	0	NA	NA	NA	85	62	178	523	174	90	368	154	16	32	1	0.09	0.061	0.006
.	19.01.15-21.20.53-1-221097	732	67	67	18	0	11	756	59	59	0	0	NA	NA	NA	202	223	204	619	213	116	448	192	77	177	4	0.377	0.286	0.019
.	19.01.15-21.20.55-1-221099	141	6	6	3	0	3	597	5	5	0	0	NA	NA	NA	36	49	172	518	172	86	359	152	16	5	1	0.093	0.01	0.006
.	19.01.15-21.21.00-1-221106	30	1	1	1	0	1	0	0	0	0	0	NA	NA	NA	13	14	165	497	165	0	0	0	0	0	0	0	0	0
.	19.01.15-21.21.02-1-221110	271	14	14	6	0	4	625	12	12	0	0	NA	NA	NA	57	71	177	529	178	93	371	161	10	42	13	0.056	0.079	0.073
.	19.01.15-21.21.07-1-221138	93	7	7	2	0	2	572	6	6	0	0	NA	NA	NA	27	19	165	502	165	81	345	146	3	20	0	0.018	0.04	0
.	19.01.15-21.21.11-1-221141	95	6	6	1	0	1	586	5	5	0	0	NA	NA	NA	40	35	175	508	165	88	351	147	3	9	1	0.017	0.018	0.006
.	19.01.15-21.21.12-1-221142	239	28	28	22	0	12	621	26	26	0	0	NA	NA	NA	70	74	180	538	169	93	378	150	61	68	0	0.339	0.126	0
.	19.01.15-21.21.13-1-221145	231	29	29	7	0	6	627	27	27	0	0	NA	NA	NA	54	74	172	539	176	89	379	159	38	79	2	0.221	0.147	0.011
.	19.01.15-21.21.14-1-221150	31	1	1	0	0	0	0	0	0	0	0	NA	NA	NA	13	13	168	494	164	0	0	0	0	0	2	0	0	0.012
.	19.01.15-21.21.18-1-221152	170	38	38	7	0	6	588	31	31	0	0	NA	NA	NA	48	43	172	512	172	85	351	152	24	47	3	0.14	0.092	0.017
.	19.01.15-21.21.23-1-221158	147	18	18	4	0	4	582	15	15	0	0	NA	NA	NA	65	41	169	514	171	83	353	146	15	34	6	0.089	0.066	0.035
.	19.01.15-21.21.29-1-221159	35	1	1	0	0	0	0	0	0	0	0	NA	NA	NA	14	11	165	495	164	0	0	0	0	0	1	0	0	0.006
.	19.01.15-21.21.31-1-221161	120	5	5	2	0	2	582	3	3	0	0	NA	NA	NA	32	38	168	514	169	82	352	148	25	1	5	0.149	0.002	0.03
.	19.01.15-21.21.33-1-221177	151	9	9	4	0	0	606	8	8	0	0	NA	NA	NA	34	56	175	521	173	91	362	153	10	30	0	0.057	0.058	0
.	19.01.15-21.21.33-1-221178	262	36	36	15	0	11	620	35	35	0	0	NA	NA	NA	82	75	173	540	175	90	375	155	49	65	14	0.283	0.12	0.08
.	19.01.15-21.21.49-1-221183	176	14	14	4	0	4	594	12	12	0	0	NA	NA	NA	62	44	172	515	170	87	356	151	24	45	0	0.14	0.087	0
.	19.01.15-21.21.51-1-221185	156	20	20	6	0	3	593	16	16	0	0	NA	NA	NA	56	52	173	521	171	87	357	149	13	47	8	0.075	0.09	0.047
.	19.01.15-21.21.51-1-221186	269	31	31	5	0	5	621	28	28	0	0	NA	NA	NA	76	74	177	531	179	90	371	160	31	72	13	0.175	0.136	0.073
.	19.01.15-21.21.55-1-221188	32	1	1	0	0	0	0	0	0	0	0	NA	NA	NA	10	6	164	491	164	0	0	0	0	0	0	0	0	0
.	19.01.15-21.21.56-1-221190	93	4	4	0	0	0	573	3	3	0	0	NA	NA	NA	35	22	171	498	166	89	337	147	11	8	0	0.064	0.016	0
.	19.01.15-21.21.57-1-221262	205	45	45	11	0	8	597	39	39	0	0	NA	NA	NA	57	57	172	523	175	84	359	154	52	104	3	0.302	0.199	0.017
.	19.01.15-21.21.59-1-221275	34	1	1	0	0	0	0	0	0	0	0	NA	NA	NA	8	7	163	493	164	0	0	0	0	0	0	0	0	0
.	19.01.15-21.22.01-1-221278	60	3	3	1	0	0	581	1	1	0	0	NA	NA	NA	17	24	165	506	166	85	349	147	1	5	0	0.006	0.01	0
.	19.01.15-21.22.12-1-221293	291	45	45	14	0	8	630	40	40	0	0	NA	NA	NA	95	90	176	544	183	88	379	163	35	113	0	0.199	0.208	0
.	19.01.15-21.22.15-1-221296	167	13	13	2	0	2	603	12	12	0	0	NA	NA	NA	50	57	180	519	171	91	357	155	12	23	0	0.067	0.044	0
.	19.01.15-21.22.19-1-221307	173	20	20	10	0	5	606	18	18	0	0	NA	NA	NA	54	58	177	523	171	91	365	150	25	40	13	0.141	0.076	0.076
.	19.01.15-21.22.29-1-221314	35	1	1	0	0	0	0	0	0	0	0	NA	NA	NA	10	7	165	493	162	0	0	0	0	0	1	0	0	0.006
.	19.01.15-21.22.32-1-221317	31	1	1	0	0	0	0	0	0	0	0	NA	NA	NA	14	9	165	493	164	0	0	0	0	2	0	0	0.004	0
.	19.01.15-21.22.35-1-221335	93	7	7	4	0	2	585	6	6	0	0	NA	NA	NA	34	36	169	508	172	84	349	152	0	26	5	0	0.051	0.029
.	19.01.15-21.22.35-1-221336	121	8	8	1	0	1	595	7	7	0	0	NA	NA	NA	52	48	177	513	171	89	355	151	18	6	0	0.102	0.012	0
.	19.01.15-21.22.38-1-221349	32	1	1	1	0	1	0	0	0	0	0	NA	NA	NA	14	5	163	491	164	0	0	0	0	6	0	0	0.012	0
.	19.01.15-21.22.39-1-221350	32	1	1	0	0	0	0	0	0	0	0	NA	NA	NA	8	11	164	497	163	0	0	0	0	4	0	0	0.008	0
.	19.01.15-21.22.41-1-221351	87	4	4	0	0	0	576	3	3	0	0	NA	NA	NA	22	28	167	507	167	83	347	146	0	5	3	0	0.01	0.018
.	19.01.15-21.22.42-1-221353	150	9	9	1	0	1	603	6	6	0	0	NA	NA	NA	33	50	178	517	168	92	359	152	0	19	8	0	0.037	0.048
.	19.01.15-21.22.46-1-221356	100	6	6	3	0	3	596	5	5	0	0	NA	NA	NA	42	48	171	517	173	87	353	156	0	12	8	0	0.023	0.046
.	19.01.15-21.22.59-1-221369	147	25	25	4	0	3	605	24	24	0	0	NA	NA	NA	39	56	177	521	171	92	358	155	38	48	6	0.215	0.092	0.035
.	19.01.15-21.22.59-1-221370	173	13	13	5	0	5	596	11	11	0	0	NA	NA	NA	43	44	177	515	165	90	357	149	4	24	13	0.023	0.047	0.079
.	19.01.15-21.23.01-1-221374	232	46	46	18	0	10	601	41	41	0	0	NA	NA	NA	67	58	177	522	172	93	358	150	76	66	27	0.429	0.126	0.157
.	19.01.15-21.23.02-1-221377	33	1	1	0	0	0	0	0	0	0	0	NA	NA	NA	10	10	166	494	163	0	0	0	0	0	0	0	0	0
.	19.01.15-21.23.05-1-221382	219	33	33	7	0	5	610	28	28	0	0	NA	NA	NA	75	71	176	532	176	91	365	154	45	72	9	0.256	0.135	0.051
.	19.01.15-21.23.07-1-221385	127	9	9	0	0	0	581	8	8	0	0	NA	NA	NA	23	32	174	506	165	87	347	147	6	20	5	0.034	0.04	0.03
.	19.01.15-21.23.09-1-221387	61	3	3	1	0	0	589	2	2	0	0	NA	NA	NA	26	40	172	514	167	85	355	149	2	3	2	0.012	0.006	0.012
.	19.01.15-21.23.17-1-221398	123	6	6	2	0	2	589	4	4	0	0	NA	NA	NA	38	44	170	516	171	83	354	152	6	4	8	0.035	0.008	0.047
.	19.01.15-21.23.24-1-221406	149	21	21	5	0	4	613	18	18	0	0	NA	NA	NA	33	65	174	526	178	88	365	160	33	50	6	0.19	0.095	0.034
.	19.01.15-21.23.25-1-221407	142	8	8	3	0	3	599	6	6	0	0	NA	NA	NA	36	42	173	511	171	88	358	153	13	19	0	0.075	0.037	0
.	19.01.15-21.23.25-1-221408	84	3	3	1	0	1	569	2	2	0	0	NA	NA	NA	24	17	166	497	167	82	338	149	3	7	0	0.018	0.014	0
.	19.01.15-21.23.34-1-221430	94	10	10	3	0	2	584	9	9	0	0	NA	NA	NA	42	38	171	509	171	83	351	150	7	18	1	0.041	0.035	0.006
.	19.01.15-21.23.34-1-221431	175	11	11	4	0	4	607	10	10	0	0	NA	NA	NA	57	66	169	537	173	84	370	153	26	16	5	0.154	0.03	0.029
.	19.01.15-21.23.54-1-221437	120	8	8	1	0	1	586	7	7	0	0	NA	NA	NA	47	39	173	507	172	87	348	151	15	10	0	0.087	0.02	0
.	19.01.15-21.23.59-1-221444	68	2	2	1	0	0	578	1	1	0	0	NA	NA	NA	30	27	166	506	168	84	347	147	0	1	2	0	0.002	0.012
.	19.01.15-21.24.05-1-221454	124	14	14	4	0	1	584	11	11	0	0	NA	NA	NA	37	38	167	514	170	84	350	150	17	29	0	0.102	0.056	0
.	19.01.15-21.24.08-1-221459	392	34	34	11	0	8	664	32	32	0	0	NA	NA	NA	119	124	190	556	191	102	392	170	37	100	6	0.195	0.18	0.031
.	19.01.15-21.24.13-1-221467	266	20	20	9	0	6	618	15	15	0	0	NA	NA	NA	77	74	175	534	178	87	374	157	38	33	7	0.217	0.062	0.039
.	19.01.15-21.24.13-1-221469	118	10	10	2	0	2	585	8	8	0	0	NA	NA	NA	47	36	170	510	169	87	346	152	14	30	0	0.082	0.059	0
.	19.01.15-21.24.14-1-221470	90	3	3	1	0	1	578	2	2	0	0	NA	NA	NA	21	29	169	504	169	83	347	148	5	2	0	0.03	0.004	0
.	19.01.15-21.24.14-1-221471	119	10	10	1	0	1	589	9	9	0	0	NA	NA	NA	54	38	168	507	176	81	349	159	15	19	0	0.089	0.037	0
.	19.01.15-21.24.14-1-221472	60	2	2	1	0	1	448	1	1	0	0	NA	NA	NA	19	17	165	499	166	58	278	112	0	2	1	0	0.004	0.006
.	19.01.15-21.24.15-1-221474	31	1	1	0	0	0	0	0	0	0	0	NA	NA	NA	10	11	164	494	166	0	0	0	1	0	0	0.006	0	0
.	19.01.15-21.24.17-1-221478	234	18	18	5	0	4	629	17	17	0	0	NA	NA	NA	69	76	179	536	174	93	378	158	44	39	4	0.246	0.073	0.023
.	19.01.15-21.24.26-1-221485	116	7	7	0	0	0	592	6	6	0	0	NA	NA	NA	49	45	176	512	170	86	351	155	2	15	0	0.011	0.029	0
.	19.01.15-21.24.27-1-221486	212	48	48	12	0	7	593	43	43	0	0	NA	NA	NA	64	49	167	524	171	82	359	152	36	119	15	0.216	0.227	0.088
.	19.01.15-21.24.28-1-221487	62	2	2	0	0	0	574	1	1	0	0	NA	NA	NA	23	29	168	505	169	82	340	152	1	1	0	0.006	0.002	0
.	19.01.15-21.24.37-1-221509	31	1	1	0	0	0	0	0	0	0	0	NA	NA	NA	9	8	164	494	163	0	0	0	0	0	1	0	0	0.006
.	19.01.15-21.24.39-1-221512	35	1	1	0	0	0	0	0	0	0	0	NA	NA	NA	8	9	165	495	162	0	0	0	2	0	0	0.012	0	0
.	19.01.15-21.24.40-1-221520	120	13	13	6	0	4	589	10	10	0	0	NA	NA	NA	37	36	169	508	172	84	354	151	29	23	0	0.172	0.045	0
.	19.01.15-21.24.42-1-221522	92	6	6	1	0	1	583	5	5	0	0	NA	NA	NA	25	30	169	505	169	84	347	152	7	11	0	0.041	0.022	0
.	19.01.15-21.24.44-1-221525	175	33	33	7	0	4	597	25	25	0	0	NA	NA	NA	50	47	174	513	173	87	356	154	44	51	9	0.253	0.099	0.052
.	19.01.15-21.24.45-1-221526	58	2	2	0	0	0	582	1	1	0	0	NA	NA	NA	20	28	168	504	169	82	348	152	3	3	0	0.018	0.006	0
[truncated: 1 more rows]
