# Supplementary material for: Modelling targeted rabies vaccination strategies for a domestic dog population with heterogeneous roaming patterns
Source: PLoS Negl Trop Dis. 2019 Jul 8;13(7):e0007582. doi: 10.1371/journal.pntd.0007582 (PMC6638970; doi:10.1371/journal.pntd.0007582)
Supplement: S1 Zip file folder — The files contain a summary for each simulation for its respective scenario. The files are named first with the population structure (FP, ED, RD, SD) and then the specific vaccination strategy used for that scenario. (ZIP) [file pntd.0007582.s002.zip › Supp_Files/RD_E0.5_R0.9_S0.5_all_measuresReport.txt]

scenario	iteration	duration	tot_deaths	rabid_dogs	moved	mov_DK	movInfect	n_vacc	n_cull	detDogs_cull	contDogs_cull	reactCull	preemptVaccCov_dogLevel	reactVaccCov_dogLevel	mean_Rt	non_rabid_dead	born	nb_in_exp_cat	nb_in_roam_cat	nb_stayhome	nb_exp_vacc	nb_roam_vacc	nb_stayhome_vacc	nb_contacting_explorer	nb_contacting_roamer	nb_contacting_stayhome	contact_per_explorer	contact_per_roamer	contact_per_stayhome
.	19.01.15-19.14.11-1-210288	243	24	24	3	0	1	665	22	22	0	0	NA	NA	NA	78	84	179	539	179	93	479	93	50	29	5	0.279	0.054	0.028
.	19.01.15-19.14.11-1-210289	224	13	13	6	0	3	644	12	12	0	0	NA	NA	NA	75	55	174	522	172	90	468	86	20	32	20	0.115	0.061	0.116
.	19.01.15-19.14.11-1-210290	92	7	7	3	0	2	607	6	6	0	0	NA	NA	NA	27	26	168	505	166	81	445	81	0	18	5	0	0.036	0.03
.	19.01.15-19.14.11-1-210291	290	12	12	3	0	2	680	10	10	0	0	NA	NA	NA	90	93	181	549	176	97	492	91	2	22	15	0.011	0.04	0.085
.	19.01.15-19.14.11-1-210292	119	5	5	2	0	2	617	4	4	0	0	NA	NA	NA	46	31	170	502	172	83	447	87	12	13	0	0.071	0.026	0
.	19.01.15-19.14.11-1-210293	145	24	24	4	0	4	627	22	22	0	0	NA	NA	NA	48	42	171	510	174	84	453	90	29	34	19	0.17	0.067	0.109
.	19.01.15-19.14.11-1-210294	139	17	17	3	0	2	643	15	15	0	0	NA	NA	NA	36	55	169	527	172	86	470	87	9	32	4	0.053	0.061	0.023
.	19.01.15-19.14.11-1-210295	56	2	2	0	0	0	599	1	1	0	0	NA	NA	NA	29	18	165	502	164	80	437	82	1	5	0	0.006	0.01	0
.	19.01.15-19.14.28-1-210323	65	3	3	0	0	0	609	2	2	0	0	NA	NA	NA	30	27	169	504	167	83	445	81	6	0	2	0.036	0	0.012
.	19.01.15-19.14.31-1-210327	185	10	10	1	0	1	632	9	9	0	0	NA	NA	NA	62	53	173	521	172	84	461	87	7	8	9	0.04	0.015	0.052
.	19.01.15-19.14.36-1-210329	67	5	5	2	0	1	598	4	4	0	0	NA	NA	NA	24	14	164	497	166	79	435	84	8	7	0	0.049	0.014	0
.	19.01.15-19.14.39-1-210334	148	11	11	2	0	1	641	10	10	0	0	NA	NA	NA	47	58	167	532	172	81	471	89	15	25	9	0.09	0.047	0.052
.	19.01.15-19.14.43-1-210338	34	1	1	0	0	0	0	0	0	0	0	NA	NA	NA	8	5	164	490	164	0	0	0	0	0	0	0	0	0
.	19.01.15-19.14.49-1-210340	31	1	1	0	0	0	0	0	0	0	0	NA	NA	NA	9	9	164	495	163	0	0	0	0	0	0	0	0	0
.	19.01.15-19.14.50-1-210341	95	4	4	3	0	2	613	2	2	0	0	NA	NA	NA	21	26	166	506	167	81	450	82	0	0	7	0	0	0.042
.	19.01.15-19.14.51-1-210342	207	9	9	3	0	3	648	8	8	0	0	NA	NA	NA	52	58	175	520	176	91	465	92	17	10	6	0.097	0.019	0.034
.	19.01.15-19.14.52-1-210343	174	16	16	4	0	3	634	14	14	0	0	NA	NA	NA	46	53	172	520	174	88	457	89	24	21	2	0.14	0.04	0.011
.	19.01.15-19.14.53-1-210344	120	6	6	0	0	0	625	4	4	0	0	NA	NA	NA	32	32	168	508	169	85	454	86	3	7	17	0.018	0.014	0.101
.	19.01.15-19.15.02-1-210345	121	10	10	6	0	2	608	9	9	0	0	NA	NA	NA	41	28	170	507	164	83	447	78	4	30	10	0.024	0.059	0.061
.	19.01.15-19.15.03-1-210346	99	14	14	4	0	4	620	11	11	0	0	NA	NA	NA	34	33	168	511	167	83	454	83	14	22	1	0.083	0.043	0.006
.	19.01.15-19.15.06-1-210351	206	14	14	7	0	5	641	10	10	0	0	NA	NA	NA	60	61	174	525	175	90	463	88	15	31	4	0.086	0.059	0.023
.	19.01.15-19.15.07-1-210352	86	3	3	0	0	0	610	2	2	0	0	NA	NA	NA	13	19	168	496	168	83	441	86	3	0	2	0.018	0	0.012
.	19.01.15-19.15.12-1-210353	64	5	5	1	0	1	603	4	4	0	0	NA	NA	NA	32	23	171	502	163	85	439	79	9	5	0	0.053	0.01	0
.	19.01.15-19.15.14-1-210369	128	17	17	3	0	3	614	14	14	0	0	NA	NA	NA	46	37	172	510	168	87	443	84	9	26	5	0.052	0.051	0.03
.	19.01.15-19.15.14-1-210370	148	8	8	1	0	1	619	7	7	0	0	NA	NA	NA	32	31	168	508	168	83	451	85	15	7	12	0.089	0.014	0.071
.	19.01.15-19.15.22-1-210374	33	1	1	1	0	1	0	0	0	0	0	NA	NA	NA	16	11	165	494	165	0	0	0	0	0	5	0	0	0.03
.	19.01.15-19.15.22-1-210375	89	7	7	2	0	2	617	6	6	0	0	NA	NA	NA	25	29	167	505	170	84	445	88	9	12	0	0.054	0.024	0
.	19.01.15-19.15.24-1-210379	95	3	3	4	0	3	626	2	2	0	0	NA	NA	NA	30	39	171	513	168	86	455	85	3	2	3	0.018	0.004	0.018
.	19.01.15-19.15.30-1-210385	87	4	4	1	0	1	622	3	3	0	0	NA	NA	NA	31	39	171	513	168	85	454	83	0	5	5	0	0.01	0.03
.	19.01.15-19.15.32-1-210387	94	5	5	0	0	0	627	3	3	0	0	NA	NA	NA	42	50	179	512	172	92	447	88	4	6	5	0.022	0.012	0.029
.	19.01.15-19.15.42-1-210392	32	1	1	0	0	0	0	0	0	0	0	NA	NA	NA	11	13	168	492	166	0	0	0	0	2	0	0	0.004	0
.	19.01.15-19.15.47-1-210396	34	1	1	0	0	0	0	0	0	0	0	NA	NA	NA	13	11	165	496	163	0	0	0	3	0	0	0.018	0	0
.	19.01.15-19.15.48-1-210397	85	5	5	2	0	2	608	4	4	0	0	NA	NA	NA	26	22	167	502	166	83	442	83	3	19	0	0.018	0.038	0
.	19.01.15-19.15.49-1-210398	113	16	16	5	0	4	621	14	14	0	0	NA	NA	NA	41	41	172	510	172	84	450	87	19	23	1	0.11	0.045	0.006
.	19.01.15-19.15.49-1-210399	89	5	5	3	0	3	616	4	4	0	0	NA	NA	NA	31	34	169	506	172	85	444	87	0	11	6	0	0.022	0.035
.	19.01.15-19.15.52-1-210400	145	7	7	3	0	3	629	6	6	0	0	NA	NA	NA	47	52	177	517	171	91	452	86	11	15	5	0.062	0.029	0.029
.	19.01.15-19.15.56-1-210402	272	20	20	7	0	6	674	17	17	0	0	NA	NA	NA	71	85	180	536	182	98	478	98	18	34	20	0.1	0.063	0.11
.	19.01.15-19.16.00-1-210404	98	15	15	8	0	7	611	13	13	0	0	NA	NA	NA	48	33	174	505	167	84	443	84	12	17	31	0.069	0.034	0.186
.	19.01.15-19.16.04-1-210405	154	19	19	7	0	6	628	18	18	0	0	NA	NA	NA	42	51	176	513	175	88	450	90	32	22	7	0.182	0.043	0.04
.	19.01.15-19.16.05-1-210406	118	14	14	2	0	2	607	12	12	0	0	NA	NA	NA	39	35	169	508	171	83	441	83	12	29	2	0.071	0.057	0.012
.	19.01.15-19.16.15-1-210422	206	17	17	6	0	4	647	15	15	0	0	NA	NA	NA	79	64	176	525	176	88	466	93	52	8	8	0.295	0.015	0.045
.	19.01.15-19.16.17-1-210423	266	26	26	8	0	5	668	24	24	0	0	NA	NA	NA	77	78	180	536	175	96	478	94	64	26	8	0.356	0.049	0.046
.	19.01.15-19.16.22-1-210426	90	8	8	1	0	1	615	6	6	0	0	NA	NA	NA	29	35	167	515	166	84	451	80	4	15	4	0.024	0.029	0.024
.	19.01.15-19.16.22-1-210428	68	10	10	2	0	1	609	8	8	0	0	NA	NA	NA	31	31	168	510	166	80	448	81	12	12	7	0.071	0.024	0.042
.	19.01.15-19.16.30-1-210440	141	15	15	2	0	1	625	14	14	0	0	NA	NA	NA	40	35	168	509	171	86	454	85	13	18	7	0.077	0.035	0.041
.	19.01.15-19.16.35-1-210442	175	16	16	3	0	3	634	13	13	0	0	NA	NA	NA	54	56	177	514	178	93	450	91	6	32	17	0.034	0.062	0.096
.	19.01.15-19.16.40-1-210447	175	14	14	3	0	3	636	12	12	0	0	NA	NA	NA	56	53	173	522	171	90	459	87	35	25	3	0.202	0.048	0.018
.	19.01.15-19.16.42-1-210451	261	22	22	4	0	2	660	21	21	0	0	NA	NA	NA	88	77	176	535	179	89	475	96	58	44	13	0.33	0.082	0.073
.	19.01.15-19.16.48-1-210452	89	4	4	0	0	0	610	3	3	0	0	NA	NA	NA	19	24	167	504	166	82	444	84	2	5	1	0.012	0.01	0.006
.	19.01.15-19.16.58-1-210453	122	8	8	1	0	1	618	4	4	0	0	NA	NA	NA	32	37	172	510	168	86	451	81	9	10	10	0.052	0.02	0.06
.	19.01.15-19.17.03-1-210454	120	7	7	2	0	2	622	6	6	0	0	NA	NA	NA	37	33	171	507	168	88	448	86	3	23	4	0.018	0.045	0.024
.	19.01.15-19.17.14-1-210475	63	2	2	0	0	0	604	1	1	0	0	NA	NA	NA	24	18	167	498	166	83	440	81	0	2	4	0	0.004	0.024
.	19.01.15-19.17.16-1-210477	36	1	1	1	0	1	0	0	0	0	0	NA	NA	NA	13	9	164	494	164	0	0	0	0	1	0	0	0.002	0
.	19.01.15-19.17.22-1-210481	141	17	17	6	0	4	630	14	14	0	0	NA	NA	NA	47	48	174	510	177	86	456	88	35	15	10	0.201	0.029	0.056
.	19.01.15-19.17.23-1-210484	261	28	28	8	0	5	666	26	26	0	0	NA	NA	NA	65	77	179	529	182	94	474	98	57	35	24	0.318	0.066	0.132
.	19.01.15-19.17.36-1-210493	36	1	1	1	0	1	0	0	0	0	0	NA	NA	NA	5	13	164	499	163	0	0	0	3	0	0	0.018	0	0
.	19.01.15-19.17.36-1-210494	96	3	3	1	0	1	621	2	2	0	0	NA	NA	NA	39	39	174	511	167	91	451	79	0	2	10	0	0.004	0.06
.	19.01.15-19.17.37-1-210496	66	5	5	3	0	3	612	3	3	0	0	NA	NA	NA	29	28	170	507	164	84	447	81	8	16	0	0.047	0.032	0
.	19.01.15-19.17.37-1-210497	65	6	6	0	0	0	615	5	5	0	0	NA	NA	NA	31	32	169	505	171	84	447	84	4	12	0	0.024	0.024	0
.	19.01.15-19.17.39-1-210500	62	3	3	2	0	2	616	1	1	0	0	NA	NA	NA	22	31	167	508	169	82	451	83	1	8	0	0.006	0.016	0
.	19.01.15-19.17.43-1-210504	177	26	26	7	0	4	643	24	24	0	0	NA	NA	NA	59	57	174	529	167	88	471	84	52	50	10	0.299	0.095	0.06
.	19.01.15-19.17.51-1-210505	62	4	4	0	0	0	613	3	3	0	0	NA	NA	NA	24	26	167	504	168	84	446	83	5	8	0	0.03	0.016	0
.	19.01.15-19.17.53-1-210506	65	2	2	1	0	1	613	1	1	0	0	NA	NA	NA	25	28	167	506	168	84	445	84	0	4	2	0	0.008	0.012
.	19.01.15-19.17.54-1-210507	31	1	1	0	0	0	0	0	0	0	0	NA	NA	NA	6	9	164	495	163	0	0	0	0	0	0	0	0	0
.	19.01.15-19.17.54-1-210508	204	46	46	15	0	11	645	39	39	0	0	NA	NA	NA	62	64	175	530	172	91	464	90	84	53	22	0.48	0.1	0.128
.	19.01.15-19.17.56-1-210509	121	12	12	3	0	2	609	10	10	0	0	NA	NA	NA	42	31	169	506	169	81	446	82	7	29	10	0.041	0.057	0.059
.	19.01.15-19.17.57-1-210510	91	7	7	1	0	1	630	5	5	0	0	NA	NA	NA	24	44	173	512	172	88	457	85	5	5	7	0.029	0.01	0.041
.	19.01.15-19.18.03-1-210511	90	5	5	0	0	0	614	4	4	0	0	NA	NA	NA	33	35	170	510	168	85	449	80	8	7	1	0.047	0.014	0.006
.	19.01.15-19.18.07-1-210512	66	2	2	1	0	1	616	1	1	0	0	NA	NA	NA	26	29	165	511	166	80	453	83	0	3	2	0	0.006	0.012
.	19.01.15-19.18.07-1-210513	176	50	50	14	0	10	641	48	48	0	0	NA	NA	NA	48	60	172	531	170	86	470	85	83	80	15	0.483	0.151	0.088
.	19.01.15-19.18.16-1-210531	150	26	26	11	0	8	622	20	20	0	0	NA	NA	NA	42	38	173	508	170	87	451	84	13	63	30	0.075	0.124	0.176
.	19.01.15-19.18.21-1-210534	58	2	2	2	0	2	0	1	1	0	0	NA	NA	NA	20	15	167	497	164	0	0	0	0	4	0	0	0.008	0
.	19.01.15-19.18.21-1-210535	114	10	10	1	0	1	613	8	8	0	0	NA	NA	NA	37	36	171	503	175	85	440	88	5	21	3	0.029	0.042	0.017
.	19.01.15-19.18.24-1-210538	36	1	1	1	0	1	0	0	0	0	0	NA	NA	NA	7	8	164	491	166	0	0	0	0	1	0	0	0.002	0
.	19.01.15-19.18.25-1-210545	38	1	1	0	0	0	0	0	0	0	0	NA	NA	NA	11	8	166	491	164	0	0	0	0	1	0	0	0.002	0
.	19.01.15-19.18.25-1-210547	158	5	5	1	0	1	638	4	4	0	0	NA	NA	NA	46	47	174	514	172	88	462	88	11	17	0	0.063	0.033	0
.	19.01.15-19.18.27-1-210549	149	22	22	5	0	4	651	21	21	0	0	NA	NA	NA	51	66	176	523	180	93	464	94	36	24	26	0.205	0.046	0.144
.	19.01.15-19.18.28-1-210550	63	3	3	2	0	2	609	1	1	0	0	NA	NA	NA	18	20	166	498	169	82	441	86	0	8	1	0	0.016	0.006
.	19.01.15-19.18.28-1-210552	86	4	4	0	0	0	615	3	3	0	0	NA	NA	NA	45	36	167	508	174	81	448	86	6	9	0	0.036	0.018	0
.	19.01.15-19.18.45-1-210564	100	10	10	3	0	3	604	9	9	0	0	NA	NA	NA	33	28	169	502	170	82	438	84	1	20	2	0.006	0.04	0.012
.	19.01.15-19.18.47-1-210565	65	2	2	1	0	0	601	1	1	0	0	NA	NA	NA	26	22	174	495	166	86	435	80	2	4	0	0.011	0.008	0
.	19.01.15-19.18.48-1-210566	63	2	2	2	0	1	614	1	1	0	0	NA	NA	NA	27	32	170	510	165	84	447	83	5	3	0	0.029	0.006	0
.	19.01.15-19.18.53-1-210567	58	3	3	0	0	0	608	2	2	0	0	NA	NA	NA	29	20	164	504	165	78	448	82	0	9	3	0	0.018	0.018
.	19.01.15-19.19.01-1-210568	85	6	6	0	0	0	606	5	5	0	0	NA	NA	NA	20	18	167	500	164	82	443	81	6	1	1	0.036	0.002	0.006
.	19.01.15-19.19.02-1-210569	218	35	35	9	0	7	647	33	33	0	0	NA	NA	NA	68	72	176	533	176	89	470	88	51	53	9	0.29	0.099	0.051
.	19.01.15-19.19.05-1-210570	125	11	11	4	0	3	618	8	8	0	0	NA	NA	NA	43	42	170	515	170	81	452	85	19	24	4	0.112	0.047	0.024
.	19.01.15-19.19.05-1-210571	120	9	9	1	0	0	620	7	7	0	0	NA	NA	NA	43	38	173	510	168	87	449	84	9	11	3	0.052	0.022	0.018
.	19.01.15-19.19.09-1-210576	152	13	13	3	0	0	630	10	10	0	0	NA	NA	NA	45	48	176	515	170	92	453	85	13	42	11	0.074	0.082	0.065
.	19.01.15-19.19.11-1-210577	32	1	1	0	0	0	0	0	0	0	0	NA	NA	NA	14	7	164	493	163	0	0	0	0	2	0	0	0.004	0
.	19.01.15-19.19.14-1-210578	173	19	19	7	0	7	622	16	16	0	0	NA	NA	NA	59	47	173	514	173	88	446	88	25	43	7	0.145	0.084	0.04
.	19.01.15-19.19.17-1-210594	175	17	17	7	0	7	631	14	14	0	0	NA	NA	NA	66	55	175	525	168	90	458	83	24	35	13	0.137	0.067	0.077
.	19.01.15-19.19.23-1-210599	124	7	7	3	0	3	608	6	6	0	0	NA	NA	NA	37	34	171	510	166	82	447	79	3	13	2	0.018	0.025	0.012
.	19.01.15-19.19.25-1-210602	33	1	1	0	0	0	0	0	0	0	0	NA	NA	NA	10	14	165	497	165	0	0	0	0	5	0	0	0.01	0
.	19.01.15-19.19.27-1-210605	149	25	25	6	0	4	625	23	23	0	0	NA	NA	NA	53	51	176	515	173	87	451	87	18	44	8	0.102	0.085	0.046
.	19.01.15-19.19.28-1-210607	33	1	1	0	0	0	0	0	0	0	0	NA	NA	NA	9	10	165	495	163	0	0	0	0	5	0	0	0.01	0
.	19.01.15-19.19.31-1-210611	61	3	3	1	0	1	615	2	2	0	0	NA	NA	NA	30	33	168	509	169	82	449	84	4	5	0	0.024	0.01	0
.	19.01.15-19.19.32-1-210612	126	15	15	4	0	3	626	13	13	0	0	NA	NA	NA	42	44	172	515	170	85	459	82	23	29	6	0.134	0.056	0.035
.	19.01.15-19.19.44-1-210622	90	3	3	1	0	1	616	2	2	0	0	NA	NA	NA	33	33	170	507	169	84	446	86	2	1	3	0.012	0.002	0.018
.	19.01.15-19.19.44-1-210623	151	18	18	3	0	3	637	15	15	0	0	NA	NA	NA	67	60	177	527	169	91	462	84	3	25	14	0.017	0.047	0.083
.	19.01.15-19.19.46-1-210624	65	3	3	0	0	0	609	2	2	0	0	NA	NA	NA	26	24	166	505	166	83	446	80	0	14	0	0	0.028	0
.	19.01.15-19.19.48-1-210625	267	14	14	2	0	2	662	12	12	0	0	NA	NA	NA	64	76	175	540	174	89	483	90	17	14	8	0.097	0.026	0.046
.	19.01.15-19.19.54-1-210626	124	8	8	2	0	2	633	6	6	0	0	NA	NA	NA	44	47	174	517	169	88	461	84	15	14	3	0.086	0.027	0.018
.	19.01.15-19.19.59-1-210627	185	18	18	7	0	6	653	17	17	0	0	NA	NA	NA	56	74	177	532	178	89	469	95	12	42	12	0.068	0.079	0.067
.	19.01.15-19.20.01-1-210632	101	7	7	2	0	2	616	5	5	0	0	NA	NA	NA	26	30	168	507	168	84	449	83	0	12	18	0	0.024	0.107
.	19.01.15-19.20.02-1-210633	102	7	7	2	0	2	618	4	4	0	0	NA	NA	NA	36	38	165	516	170	80	455	83	0	22	2	0	0.043	0.012
.	19.01.15-19.20.07-1-210634	35	1	1	0	0	0	0	0	0	0	0	NA	NA	NA	8	11	166	495	163	0	0	0	1	0	0	0.006	0	0
.	19.01.15-19.20.07-1-210635	119	12	12	4	0	3	610	10	10	0	0	NA	NA	NA	39	29	171	503	168	84	441	85	15	16	3	0.088	0.032	0.018
.	19.01.15-19.20.10-1-210636	150	9	9	2	0	1	635	7	7	0	0	NA	NA	NA	50	50	171	517	175	88	458	89	14	17	7	0.082	0.033	0.04
.	19.01.15-19.20.20-1-210656	143	9	9	0	0	0	624	6	6	0	0	NA	NA	NA	63	43	172	514	170	85	453	86	20	7	2	0.116	0.014	0.012
.	19.01.15-19.20.21-1-210659	65	3	3	2	0	2	609	2	2	0	0	NA	NA	NA	20	20	167	497	169	83	440	86	2	4	0	0.012	0.008	0
.	19.01.15-19.20.23-1-210661	115	8	8	2	0	2	620	5	5	0	0	NA	NA	NA	40	39	169	511	172	85	451	84	26	8	0	0.154	0.016	0
.	19.01.15-19.20.28-1-210672	144	13	13	3	0	1	631	12	12	0	0	NA	NA	NA	41	50	175	517	171	89	454	88	3	33	2	0.017	0.064	0.012
.	19.01.15-19.20.29-1-210673	58	3	3	0	0	0	600	2	2	0	0	NA	NA	NA	26	17	165	497	168	82	436	82	0	7	1	0	0.014	0.006
.	19.01.15-19.20.43-1-210683	66	2	2	0	0	0	611	1	1	0	0	NA	NA	NA	24	26	171	499	169	83	441	87	1	1	0	0.006	0.002	0
.	19.01.15-19.20.45-1-210684	57	2	2	0	0	0	303	1	1	0	0	NA	NA	NA	15	20	168	500	165	45	216	42	2	2	0	0.012	0.004	0
.	19.01.15-19.20.46-1-210685	123	20	20	7	0	5	623	17	17	0	0	NA	NA	NA	40	38	172	506	173	88	447	88	26	43	11	0.151	0.085	0.064
.	19.01.15-19.20.47-1-210686	62	3	3	0	0	0	604	1	1	0	0	NA	NA	NA	26	26	168	503	168	81	442	81	1	8	0	0.006	0.016	0
.	19.01.15-19.20.51-1-210687	113	6	6	1	0	1	623	5	5	0	0	NA	NA	NA	38	38	166	513	172	83	456	84	6	6	0	0.036	0.012	0
.	19.01.15-19.20.55-1-210689	64	3	3	2	0	2	402	2	2	0	0	NA	NA	NA	22	20	168	499	166	55	292	55	0	3	2	0	0.006	0.012
.	19.01.15-19.20.56-1-210690	320	31	31	8	0	6	675	29	29	0	0	NA	NA	NA	95	91	183	542	179	100	480	95	55	32	41	0.301	0.059	0.229
.	19.01.15-19.20.56-1-210691	175	30	30	14	0	12	647	27	27	0	0	NA	NA	NA	57	62	176	529	170	92	469	86	76	27	21	0.432	0.051	0.124
.	19.01.15-19.20.58-1-210692	148	15	15	5	0	3	624	14	14	0	0	NA	NA	NA	37	36	171	503	175	85	449	90	31	13	6	0.181	0.026	0.034
.	19.01.15-19.21.01-1-210694	63	3	3	1	0	1	613	2	2	0	0	NA	NA	NA	23	30	166	508	169	82	447	84	1	9	0	0.006	0.018	0
.	19.01.15-19.21.08-1-210695	61	5	5	1	0	0	602	4	4	0	0	NA	NA	NA	30	23	172	500	164	84	440	78	3	9	0	0.017	0.018	0
.	19.01.15-19.21.12-1-210700	91	15	15	3	0	2	618	13	13	0	0	NA	NA	NA	37	32	172	505	168	87	443	88	22	10	3	0.128	0.02	0.018
.	19.01.15-19.21.15-1-210716	89	4	4	1	0	0	623	3	3	0	0	NA	NA	NA	25	42	168	517	170	82	458	83	4	5	4	0.024	0.01	0.024
.	19.01.15-19.21.16-1-210717	312	30	30	6	0	6	672	27	27	0	0	NA	NA	NA	92	92	182	546	177	95	487	90	64	40	44	0.352	0.073	0.249
.	19.01.15-19.21.27-1-210726	180	19	19	4	0	2	628	18	18	0	0	NA	NA	NA	59	43	170	514	172	84	456	88	50	21	6	0.294	0.041	0.035
.	19.01.15-19.21.27-1-210727	85	3	3	1	0	0	616	2	2	0	0	NA	NA	NA	35	27	169	502	169	86	443	87	3	4	0	0.018	0.008	0
.	19.01.15-19.21.28-1-210730	88	9	9	0	0	0	617	8	8	0	0	NA	NA	NA	39	32	169	509	167	84	450	83	41	2	0	0.243	0.004	0
.	19.01.15-19.21.33-1-210733	64	2	2	0	0	0	402	1	1	0	0	NA	NA	NA	14	17	166	499	165	53	292	57	0	5	0	0	0.01	0
.	19.01.15-19.21.37-1-210736	90	3	3	3	0	2	621	1	1	0	0	NA	NA	NA	24	35	170	506	172	82	451	88	0	7	0	0	0.014	0
.	19.01.15-19.21.42-1-210739	94	9	9	4	0	4	615	7	7	0	0	NA	NA	NA	37	34	171	510	166	85	450	80	4	24	9	0.023	0.047	0.054
.	19.01.15-19.21.46-1-210743	32	1	1	0	0	0	0	0	0	0	0	NA	NA	NA	15	8	165	492	164	0	0	0	0	0	0	0	0	0
.	19.01.15-19.21.46-1-210744	123	15	15	5	0	4	639	14	14	0	0	NA	NA	NA	28	53	169	526	171	84	468	87	25	18	12	0.148	0.034	0.07
.	19.01.15-19.21.48-1-210745	213	74	74	23	0	19	641	62	62	0	0	NA	NA	NA	52	67	181	526	173	95	461	85	55	104	30	0.304	0.198	0.173
.	19.01.15-19.21.52-1-210746	146	8	8	1	0	1	627	7	7	0	0	NA	NA	NA	41	51	172	523	169	85	461	81	7	10	5	0.041	0.019	0.03
.	19.01.15-19.21.52-1-210747	90	4	4	1	0	1	602	2	2	0	0	NA	NA	NA	23	22	170	502	163	85	443	74	0	13	0	0	0.026	0
.	19.01.15-19.22.00-1-210748	127	9	9	3	0	3	629	8	8	0	0	NA	NA	NA	46	49	176	510	176	89	448	92	9	12	5	0.051	0.024	0.028
.	19.01.15-19.22.06-1-210749	88	3	3	2	0	2	616	2	2	0	0	NA	NA	NA	22	34	170	507	170	87	445	84	0	7	1	0	0.014	0.006
.	19.01.15-19.22.07-1-210750	124	13	13	7	0	5	625	11	11	0	0	NA	NA	NA	47	43	173	510	173	91	448	86	38	8	4	0.22	0.016	0.023
.	19.01.15-19.22.08-1-210751	176	16	16	2	0	1	640	13	13	0	0	NA	NA	NA	52	59	175	525	172	93	461	86	20	23	10	0.114	0.044	0.058
.	19.01.15-19.22.11-1-210753	82	4	4	1	0	1	612	3	3	0	0	NA	NA	NA	17	21	166	501	167	84	442	86	2	20	0	0.012	0.04	0
.	19.01.15-19.22.13-1-210754	93	4	4	1	0	1	606	3	3	0	0	NA	NA	NA	36	23	167	500	169	83	436	87	4	9	5	0.024	0.018	0.03
.	19.01.15-19.22.17-1-210775	89	5	5	1	0	1	622	4	4	0	0	NA	NA	NA	32	33	167	510	169	83	452	87	9	15	0	0.054	0.029	0
.	19.01.15-19.22.21-1-210782	115	12	12	1	0	1	619	10	10	0	0	NA	NA	NA	32	36	171	513	165	84	453	82	7	25	1	0.041	0.049	0.006
.	19.01.15-19.22.24-1-210786	241	39	39	10	0	6	661	37	37	0	0	NA	NA	NA	67	75	183	531	174	97	475	89	46	63	24	0.251	0.119	0.138
.	19.01.15-19.22.27-1-210793	64	3	3	1	0	1	610	2	2	0	0	NA	NA	NA	23	27	168	503	169	84	444	82	0	4	5	0	0.008	0.03
.	19.01.15-19.22.30-1-210797	96	12	12	2	0	1	624	9	9	0	0	NA	NA	NA	27	43	172	513	171	86	453	85	2	23	1	0.012	0.045	0.006
.	19.01.15-19.22.36-1-210801	271	26	26	5	0	3	652	23	23	0	0	NA	NA	NA	85	75	181	528	179	95	465	92	40	39	19	0.221	0.074	0.106
.	19.01.15-19.22.38-1-210803	116	9	9	2	0	1	632	7	7	0	0	NA	NA	NA	30	47	171	519	170	86	459	87	6	36	0	0.035	0.069	0
.	19.01.15-19.22.42-1-210805	68	3	3	0	0	0	607	2	2	0	0	NA	NA	NA	27	23	168	500	168	81	443	83	0	6	4	0	0.012	0.024
.	19.01.15-19.22.43-1-210806	91	3	3	0	0	0	618	2	2	0	0	NA	NA	NA	38	37	172	510	168	88	447	83	7	9	1	0.041	0.018	0.006
.	19.01.15-19.22.45-1-210810	61	2	2	0	0	0	610	1	1	0	0	NA	NA	NA	22	26	168	507	164	83	445	82	0	12	0	0	0.024	0
.	19.01.15-19.22.56-1-210811	242	39	39	8	0	5	645	34	34	0	0	NA	NA	NA	70	63	174	530	172	88	469	88	36	60	26	0.207	0.113	0.151
.	19.01.15-19.22.59-1-210812	96	10	10	5	0	5	617	6	6	0	0	NA	NA	NA	38	39	169	515	168	82	453	82	10	28	9	0.059	0.054	0.054
.	19.01.15-19.23.00-1-210813	93	8	8	3	0	2	629	6	6	0	0	NA	NA	NA	23	45	170	519	169	85	461	83	2	22	0	0.012	0.042	0
.	19.01.15-19.23.01-1-210814	119	15	15	3	0	2	629	14	14	0	0	NA	NA	NA	37	51	173	521	170	87	461	81	16	22	6	0.092	0.042	0.035
.	19.01.15-19.23.01-1-210815	95	3	3	1	0	1	613	2	2	0	0	NA	NA	NA	33	23	168	500	168	82	446	85	3	4	0	0.018	0.008	0
.	19.01.15-19.23.19-1-210835	148	17	17	3	0	3	635	15	15	0	0	NA	NA	NA	41	51	173	520	171	88	462	85	9	33	16	0.052	0.063	0.094
.	19.01.15-19.23.27-1-210845	176	37	37	11	0	11	634	34	34	0	0	NA	NA	NA	47	53	173	516	177	91	452	91	41	80	23	0.237	0.155	0.13
.	19.01.15-19.23.28-1-210846	38	1	1	0	0	0	0	0	0	0	0	NA	NA	NA	18	16	166	497	166	0	0	0	0	0	1	0	0	0.006
.	19.01.15-19.23.28-1-210848	129	16	16	1	0	1	624	14	14	0	0	NA	NA	NA	37	39	167	518	167	82	457	85	14	19	0	0.084	0.037	0
.	19.01.15-19.23.29-1-210850	182	17	17	4	0	3	638	15	15	0	0	NA	NA	NA	48	56	176	514	179	90	453	95	10	25	10	0.057	0.049	0.056
.	19.01.15-19.23.29-1-210852	63	2	2	0	0	0	608	1	1	0	0	NA	NA	NA	28	26	166	507	166	81	445	82	4	4	0	0.024	0.008	0
.	19.01.15-19.23.31-1-210855	122	6	6	1	0	1	638	5	5	0	0	NA	NA	NA	37	49	170	519	173	87	463	88	7	10	8	0.041	0.019	0.046
.	19.01.15-19.23.33-1-210856	119	11	11	2	0	2	623	10	10	0	0	NA	NA	NA	54	47	167	520	173	81	457	85	8	7	13	0.048	0.013	0.075
.	19.01.15-19.23.43-1-210864	61	3	3	1	0	1	621	2	2	0	0	NA	NA	NA	27	40	169	509	175	84	447	90	5	4	0	0.03	0.008	0
.	19.01.15-19.23.52-1-210865	32	1	1	1	0	1	0	0	0	0	0	NA	NA	NA	12	6	165	492	162	0	0	0	0	3	0	0	0.006	0
.	19.01.15-19.23.54-1-210866	28	1	1	0	0	0	0	0	0	0	0	NA	NA	NA	2	6	165	492	162	0	0	0	0	1	0	0	0.002	0
.	19.01.15-19.23.55-1-210867	121	7	7	2	0	2	611	5	5	0	0	NA	NA	NA	37	29	167	510	165	86	448	77	0	11	6	0	0.022	0.036
.	19.01.15-19.23.56-1-210868	56	2	2	0	0	0	601	1	1	0	0	NA	NA	NA	25	21	166	501	167	81	438	82	1	1	0	0.006	0.002	0
.	19.01.15-19.23.57-1-210869	147	14	14	7	0	6	618	13	13	0	0	NA	NA	NA	53	40	171	507	175	85	446	87	14	14	9	0.082	0.028	0.051
.	19.01.15-19.23.57-1-210870	179	15	15	4	0	2	637	13	13	0	0	NA	NA	NA	41	51	174	520	170	88	464	85	18	26	15	0.103	0.05	0.088
.	19.01.15-19.23.57-1-210871	127	13	13	2	0	2	624	12	12	0	0	NA	NA	NA	44	40	168	513	172	83	456	85	18	11	8	0.107	0.021	0.047
.	19.01.15-19.23.58-1-210872	59	2	2	0	0	0	98	0	0	0	0	NA	NA	NA	17	18	170	496	165	12	70	16	0	3	2	0	0.006	0.012
.	19.01.15-19.23.58-1-210873	29	1	1	0	0	0	0	0	0	0	0	NA	NA	NA	14	12	164	497	164	0	0	0	0	0	0	0	0	0
.	19.01.15-19.24.01-1-210874	238	45	45	11	0	8	646	41	41	0	0	NA	NA	NA	73	74	177	530	180	88	465	93	36	73	34	0.203	0.138	0.189
.	19.01.15-19.24.08-1-210875	265	22	22	2	0	2	663	19	19	0	0	NA	NA	NA	82	77	185	529	176	100	472	91	22	26	14	0.119	0.049	0.08
.	19.01.15-19.24.10-1-210876	119	12	12	2	0	2	621	10	10	0	0	NA	NA	NA	33	33	172	507	167	86	449	86	14	19	1	0.081	0.037	0.006
.	19.01.15-19.24.14-1-210892	122	7	7	2	0	2	623	5	5	0	0	NA	NA	NA	41	46	173	509	177	88	445	90	3	15	15	0.017	0.029	0.085
.	19.01.15-19.24.23-1-210897	237	23	23	6	0	3	657	22	22	0	0	NA	NA	NA	70	78	185	532	174	99	469	89	33	34	20	0.178	0.064	0.115
.	19.01.15-19.24.24-1-210899	123	12	12	4	0	3	624	10	10	0	0	NA	NA	NA	38	41	170	514	170	85	453	86	0	22	6	0	0.043	0.035
.	19.01.15-19.24.26-1-210901	99	17	17	3	0	2	622	16	16	0	0	NA	NA	NA	31	35	167	512	169	82	455	85	18	24	4	0.108	0.047	0.024
.	19.01.15-19.24.30-1-210909	113	6	6	4	0	3	614	5	5	0	0	NA	NA	NA	36	35	169	510	169	83	448	83	6	7	9	0.036	0.014	0.053
.	19.01.15-19.24.33-1-210912	58	3	3	1	0	1	609	1	1	0	0	NA	NA	NA	19	24	172	499	166	87	443	79	0	8	0	0	0.016	0
.	19.01.15-19.24.35-1-210913	66	3	3	0	0	0	606	2	2	0	0	NA	NA	NA	27	20	167	499	167	82	442	82	6	1	0	0.036	0.002	0
.	19.01.15-19.24.43-1-210919	170	15	15	5	0	4	643	14	14	0	0	NA	NA	NA	57	63	179	526	171	94	462	87	10	38	5	0.056	0.072	0.029
.	19.01.15-19.24.48-1-210924	86	3	3	0	0	0	622	2	2	0	0	NA	NA	NA	36	37	174	507	169	91	448	83	3	5	2	0.017	0.01	0.012
.	19.01.15-19.24.50-1-210925	89	9	9	0	0	0	617	8	8	0	0	NA	NA	NA	38	36	171	506	172	86	446	85	5	13	8	0.029	0.026	0.047
.	19.01.15-19.24.50-1-210926	209	8	8	1	0	1	635	6	6	0	0	NA	NA	NA	73	51	169	526	169	87	464	84	6	16	12	0.036	0.03	0.071
.	19.01.15-19.24.52-1-210927	147	6	6	1	0	1	625	5	5	0	0	NA	NA	NA	53	41	167	516	171	82	458	85	18	5	2	0.108	0.01	0.012
.	19.01.15-19.24.56-1-210928	63	4	4	1	0	1	616	3	3	0	0	NA	NA	NA	26	29	172	500	170	85	445	86	0	14	0	0	0.028	0
.	19.01.15-19.25.04-1-210929	60	2	2	1	0	1	605	1	1	0	0	NA	NA	NA	23	20	171	497	165	84	441	80	0	1	1	0	0.002	0.006
.	19.01.15-19.25.09-1-210930	236	28	28	12	0	9	654	26	26	0	0	NA	NA	NA	78	72	173	537	175	87	477	90	44	45	38	0.254	0.084	0.217
.	19.01.15-19.25.09-1-210931	204	20	20	5	0	4	660	19	19	0	0	NA	NA	NA	70	86	178	545	176	91	477	92	30	42	16	0.169	0.077	0.091
.	19.01.15-19.25.10-1-210932	35	1	1	0	0	0	0	0	0	0	0	NA	NA	NA	11	10	165	495	163	0	0	0	0	0	4	0	0	0.025
.	19.01.15-19.25.12-1-210937	118	17	17	5	0	3	616	16	16	0	0	NA	NA	NA	39	33	170	508	168	84	447	85	3	34	9	0.018	0.067	0.054
.	19.01.15-19.25.12-1-210938	60	5	5	1	0	0	603	4	4	0	0	NA	NA	NA	22	26	168	503	168	83	437	83	7	13	0	0.042	0.026	0
.	19.01.15-19.25.13-1-210939	31	1	1	1	0	1	0	0	0	0	0	NA	NA	NA	7	12	168	494	163	0	0	0	0	2	0	0	0.004	0
.	19.01.15-19.25.14-1-210955	295	17	17	5	0	1	664	15	15	0	0	NA	NA	NA	72	80	180	540	173	93	484	87	5	41	3	0.028	0.076	0.017
.	19.01.15-19.25.14-1-210956	112	14	14	3	0	3	618	12	12	0	0	NA	NA	NA	23	29	170	507	165	85	451	82	3	20	7	0.018	0.039	0.042
.	19.01.15-19.25.14-1-210957	71	3	3	1	0	0	600	2	2	0	0	NA	NA	NA	29	20	165	501	167	80	435	85	0	8	0	0	0.016	0
.	19.01.15-19.25.17-1-210958	91	5	5	4	0	4	612	4	4	0	0	NA	NA	NA	33	33	170	505	171	85	441	86	2	32	0	0.012	0.063	0
.	19.01.15-19.25.32-1-210971	88	6	6	0	0	0	619	5	5	0	0	NA	NA	NA	29	40	175	503	175	86	444	89	2	15	10	0.011	0.03	0.057
.	19.01.15-19.25.33-1-210972	91	14	14	3	0	3	609	10	10	0	0	NA	NA	NA	34	28	172	500	169	89	438	82	9	34	4	0.052	0.068	0.024
.	19.01.15-19.25.39-1-210977	66	2	2	0	0	0	604	1	1	0	0	NA	NA	NA	27	18	167	497	167	83	440	81	0	5	4	0	0.01	0.024
.	19.01.15-19.25.41-1-210978	31	1	1	0	0	0	0	0	0	0	0	NA	NA	NA	9	4	163	491	163	0	0	0	0	0	3	0	0	0.018
.	19.01.15-19.25.42-1-210979	207	37	37	9	0	4	637	32	32	0	0	NA	NA	NA	82	60	177	526	170	91	460	86	33	58	17	0.186	0.11	0.1
.	19.01.15-19.25.50-1-210983	153	12	12	7	0	4	630	10	10	0	0	NA	NA	NA	55	43	168	519	169	83	461	86	9	16	25	0.054	0.031	0.148
.	19.01.15-19.25.54-1-210984	90	5	5	1	0	1	604	4	4	0	0	NA	NA	NA	31	23	164	506	166	81	443	80	0	11	3	0	0.022	0.018
.	19.01.15-19.25.55-1-210986	174	14	14	4	0	3	636	12	12	0	0	NA	NA	NA	56	55	174	521	173	88	460	88	9	33	2	0.052	0.063	0.012
.	19.01.15-19.25.56-1-210987	181	33	33	9	0	8	641	30	30	0	0	NA	NA	NA	40	50	177	519	167	93	462	86	38	77	15	0.215	0.148	0.09
.	19.01.15-19.26.00-1-210989	147	9	9	5	0	4	634	7	7	0	0	NA	NA	NA	50	54	168	527	172	81	466	87	9	22	13	0.054	0.042	0.076
.	19.01.15-19.26.04-1-210990	148	35	35	12	0	9	627	30	30	0	0	NA	NA	NA	38	41	172	512	170	86	457	84	36	56	38	0.209	0.109	0.224
.	19.01.15-19.26.05-1-210991	94	5	5	1	0	0	615	4	4	0	0	NA	NA	NA	33	34	166	509	172	79	450	86	3	6	0	0.018	0.012	0
.	19.01.15-19.26.13-1-210992	115	8	8	3	0	2	611	7	7	0	0	NA	NA	NA	29	25	167	504	167	81	449	81	23	7	1	0.138	0.014	0.006
.	19.01.15-19.26.21-1-211010	58	2	2	0	0	0	301	1	1	0	0	NA	NA	NA	22	14	167	496	164	41	215	45	2	2	0	0.012	0.004	0
.	19.01.15-19.26.22-1-211012	94	7	7	2	0	2	624	6	6	0	0	NA	NA	NA	24	40	169	513	171	85	454	85	6	22	0	0.036	0.043	0
.	19.01.15-19.26.23-1-211014	182	32	32	8	0	6	646	28	28	0	0	NA	NA	NA	61	59	178	519	175	92	462	92	35	53	27	0.197	0.102	0.154
.	19.01.15-19.26.26-1-211018	91	3	3	0	0	0	618	2	2	0	0	NA	NA	NA	36	33	169	506	171	85	450	83	4	6	0	0.024	0.012	0
.	19.01.15-19.26.32-1-211027	208	14	14	5	0	4	642	13	13	0	0	NA	NA	NA	53	54	175	520	172	90	463	89	22	41	1	0.126	0.079	0.006
.	19.01.15-19.26.33-1-211028	60	3	3	1	0	0	609	2	2	0	0	NA	NA	NA	21	22	170	498	167	84	443	82	0	5	5	0	0.01	0.03
.	19.01.15-19.26.46-1-211036	34	1	1	0	0	0	0	0	0	0	0	NA	NA	NA	14	11	163	496	165	0	0	0	2	0	0	0.012	0	0
.	19.01.15-19.26.47-1-211037	85	5	5	2	0	2	618	4	4	0	0	NA	NA	NA	27	31	171	507	166	85	449	84	2	8	3	0.012	0.016	0.018
.	19.01.15-19.26.48-1-211038	63	2	2	1	0	1	601	1	1	0	0	NA	NA	NA	32	19	166	502	164	82	437	82	0	7	0	0	0.014	0
.	19.01.15-19.26.48-1-211039	138	21	21	6	0	3	628	19	19	0	0	NA	NA	NA	39	47	170	516	174	86	456	86	23	57	25	0.135	0.11	0.144
.	19.01.15-19.26.49-1-211040	34	1	1	0	0	0	0	0	0	0	0	NA	NA	NA	7	8	163	495	163	0	0	0	0	0	0	0	0	0
.	19.01.15-19.26.51-1-211041	30	1	1	0	0	0	0	0	0	0	0	NA	NA	NA	7	9	163	496	163	0	0	0	0	0	0	0	0	0
.	19.01.15-19.26.53-1-211042	220	24	24	7	0	5	643	23	23	0	0	NA	NA	NA	65	59	170	529	173	86	469	88	10	50	23	0.059	0.095	0.133
.	19.01.15-19.26.54-1-211043	88	4	4	1	0	1	622	3	3	0	0	NA	NA	NA	28	46	171	515	173	84	455	83	3	4	1	0.018	0.008	0.006
.	19.01.15-19.27.01-1-211044	143	15	15	3	0	1	624	14	14	0	0	NA	NA	NA	42	38	170	507	174	84	449	91	30	14	8	0.176	0.028	0.046
.	19.01.15-19.27.05-1-211045	146	8	8	1	0	1	632	6	6	0	0	NA	NA	NA	29	45	177	513	168	92	454	86	22	11	1	0.124	0.021	0.006
.	19.01.15-19.27.07-1-211046	180	10	10	4	0	2	637	8	8	0	0	NA	NA	NA	49	53	171	520	175	89	459	89	23	17	3	0.135	0.033	0.017
.	19.01.15-19.27.17-1-211068	121	11	11	1	0	1	621	10	10	0	0	NA	NA	NA	29	28	168	501	172	84	448	89	4	15	11	0.024	0.03	0.064
.	19.01.15-19.27.21-1-211071	60	2	2	2	0	2	106	1	1	0	0	NA	NA	NA	15	24	167	501	169	12	82	12	1	7	0	0.006	0.014	0
.	19.01.15-19.27.23-1-211074	150	15	15	3	0	3	617	14	14	0	0	NA	NA	NA	50	39	170	513	169	84	448	85	17	12	14	0.1	0.023	0.083
.	19.01.15-19.27.29-1-211081	149	12	12	2	0	1	630	10	10	0	0	NA	NA	NA	50	52	175	520	170	89	455	86	4	24	22	0.023	0.046	0.129
.	19.01.15-19.27.39-1-211088	59	3	3	2	0	2	615	2	2	0	0	NA	NA	NA	21	37	169	503	178	83	442	90	1	9	4	0.006	0.018	0.022
.	19.01.15-19.27.42-1-211089	88	3	3	0	0	0	614	2	2	0	0	NA	NA	NA	29	27	168	507	165	83	449	82	3	10	0	0.018	0.02	0
.	19.01.15-19.27.43-1-211093	145	16	16	6	0	4	618	14	14	0	0	NA	NA	NA	52	39	174	509	169	84	451	83	25	18	14	0.144	0.035	0.083
.	19.01.15-19.27.44-1-211094	32	1	1	0	0	0	0	0	0	0	0	NA	NA	NA	11	9	163	496	163	0	0	0	0	2	0	0	0.004	0
.	19.01.15-19.27.47-1-211095	96	6	6	4	0	2	612	5	5	0	0	NA	NA	NA	27	27	169	503	168	83	447	82	23	2	7	0.136	0.004	0.042
.	19.01.15-19.27.49-1-211096	117	9	9	4	0	3	616	7	7	0	0	NA	NA	NA	47	39	173	511	168	85	449	82	7	15	4	0.04	0.029	0.024
.	19.01.15-19.27.51-1-211097	61	5	5	1	0	1	611	3	3	0	0	NA	NA	NA	28	24	166	504	167	83	445	83	1	8	1	0.006	0.016	0.006
.	19.01.15-19.27.51-1-211098	111	5	5	2	0	1	618	4	4	0	0	NA	NA	NA	35	29	167	509	166	87	446	85	11	11	0	0.066	0.022	0
.	19.01.15-19.27.54-1-211099	215	15	15	7	0	3	636	14	14	0	0	NA	NA	NA	55	52	177	521	167	89	463	84	53	41	0	0.299	0.079	0
.	19.01.15-19.27.58-1-211100	229	13	13	6	0	6	658	12	12	0	0	NA	NA	NA	85	82	183	527	185	94	467	97	18	22	8	0.098	0.042	0.043
.	19.01.15-19.27.58-1-211101	57	2	2	1	0	1	0	1	1	0	0	NA	NA	NA	17	16	166	496	167	0	0	0	0	6	0	0	0.012	0
.	19.01.15-19.28.03-1-211102	125	6	6	1	0	0	633	4	4	0	0	NA	NA	NA	33	53	172	518	176	84	459	90	23	10	0	0.134	0.019	0
.	19.01.15-19.28.07-1-211103	120	12	12	1	0	1	644	10	10	0	0	NA	NA	NA	46	60	168	533	172	83	474	87	2	19	0	0.012	0.036	0
.	19.01.15-19.28.08-1-211104	34	1	1	0	0	0	0	0	0	0	0	NA	NA	NA	12	7	164	492	164	0	0	0	0	0	0	0	0	0
.	19.01.15-19.28.09-1-211105	114	4	4	0	0	0	620	3	3	0	0	NA	NA	NA	28	37	169	512	169	81	456	83	0	4	1	0	0.008	0.006
.	19.01.15-19.28.10-1-211106	176	13	13	2	0	2	642	10	10	0	0	NA	NA	NA	66	64	174	525	178	88	463	91	16	30	0	0.092	0.057	0
.	19.01.15-19.28.11-1-211107	151	20	20	10	0	4	633	17	17	0	0	NA	NA	NA	56	52	173	520	172	86	459	88	47	39	25	0.272	0.075	0.145
.	19.01.15-19.28.12-1-211108	186	12	12	5	0	5	633	10	10	0	0	NA	NA	NA	41	49	176	518	168	89	460	84	0	39	17	0	0.075	0.101
.	19.01.15-19.28.26-1-211134	90	14	14	2	0	2	620	12	12	0	0	NA	NA	NA	34	40	171	512	170	85	451	84	12	14	1	0.07	0.027	0.006
.	19.01.15-19.28.27-1-211136	56	2	2	0	0	0	611	1	1	0	0	NA	NA	NA	22	29	169	507	166	81	448	82	3	0	1	0.018	0	0.006
.	19.01.15-19.28.32-1-211145	112	13	13	3	0	2	624	11	11	0	0	NA	NA	NA	45	41	170	514	170	84	456	84	21	42	2	0.124	0.082	0.012
.	19.01.15-19.28.33-1-211146	181	54	54	17	0	13	642	47	47	0	0	NA	NA	NA	56	55	173	524	171	86	468	88	60	81	36	0.347	0.155	0.211
.	19.01.15-19.28.41-1-211151	182	16	16	4	0	4	653	12	12	0	0	NA	NA	NA	41	58	174	529	168	93	474	86	8	18	14	0.046	0.034	0.083
.	19.01.15-19.28.42-1-211152	67	2	2	0	0	0	596	1	1	0	0	NA	NA	NA	38	18	164	497	170	77	437	82	0	3	0	0	0.006	0
.	19.01.15-19.28.43-1-211153	59	2	2	0	0	0	103	1	1	0	0	NA	NA	NA	20	19	164	504	164	11	80	12	0	1	0	0	0.002	0
.	19.01.15-19.28.51-1-211157	94	6	6	2	0	0	613	4	4	0	0	NA	NA	NA	25	26	166	504	169	81	447	85	0	14	10	0	0.028	0.059
.	19.01.15-19.28.52-1-211158	58	2	2	0	0	0	149	1	1	0	0	NA	NA	NA	14	16	167	499	163	22	104	23	1	0	0	0.006	0	0
.	19.01.15-19.28.55-1-211159	64	2	2	1	0	0	609	1	1	0	0	NA	NA	NA	25	20	170	497	166	86	440	83	3	0	3	0.018	0	0.018
.	19.01.15-19.28.57-1-211160	86	4	4	3	0	3	605	3	3	0	0	NA	NA	NA	42	23	168	504	164	81	445	79	7	1	2	0.042	0.002	0.012
.	19.01.15-19.28.58-1-211161	32	1	1	0	0	0	0	0	0	0	0	NA	NA	NA	10	11	166	496	162	0	0	0	1	0	0	0.006	0	0
.	19.01.15-19.29.00-1-211162	59	2	2	2	0	2	0	1	1	0	0	NA	NA	NA	17	13	168	494	164	0	0	0	3	0	1	0.018	0	0.006
.	19.01.15-19.29.01-1-211163	32	1	1	0	0	0	0	0	0	0	0	NA	NA	NA	13	10	166	494	163	0	0	0	0	2	0	0	0.004	0
.	19.01.15-19.29.04-1-211164	64	5	5	0	0	0	604	4	4	0	0	NA	NA	NA	39	22	167	500	168	80	443	81	0	14	3	0	0.028	0.018
.	19.01.15-19.29.05-1-211165	245	37	37	6	0	5	625	33	33	0	0	NA	NA	NA	78	52	169	519	177	84	454	87	61	39	13	0.361	0.075	0.073
.	19.01.15-19.29.15-1-211185	175	14	14	8	0	4	638	13	13	0	0	NA	NA	NA	47	56	174	524	171	88	464	86	22	20	15	0.126	0.038	0.088
.	19.01.15-19.29.15-1-211186	55	2	2	0	0	0	607	1	1	0	0	NA	NA	NA	22	22	170	497	168	83	442	82	0	1	1	0	0.002	0.006
.	19.01.15-19.29.17-1-211187	86	4	4	1	0	1	608	3	3	0	0	NA	NA	NA	29	26	163	508	168	79	448	81	5	3	3	0.031	0.006	0.018
.	19.01.15-19.29.19-1-211188	61	3	3	2	0	1	629	2	2	0	0	NA	NA	NA	19	36	171	513	165	87	458	84	0	10	0	0	0.019	0
.	19.01.15-19.29.19-1-211189	143	11	11	1	0	1	616	9	9	0	0	NA	NA	NA	43	39	170	509	173	83	448	85	12	15	5	0.071	0.029	0.029
.	19.01.15-19.29.34-1-211202	115	12	12	3	0	2	613	10	10	0	0	NA	NA	NA	36	38	169	509	173	81	447	85	8	26	8	0.047	0.051	0.046
.	19.01.15-19.29.35-1-211203	55	2	2	0	0	0	615	1	1	0	0	NA	NA	NA	18	27	169	504	167	84	451	80	5	2	0	0.03	0.004	0
.	19.01.15-19.29.40-1-211209	152	21	21	6	0	5	640	20	20	0	0	NA	NA	NA	44	57	170	524	176	85	464	91	30	49	13	0.176	0.094	0.074
.	19.01.15-19.29.40-1-211210	90	3	3	0	0	0	619	1	1	0	0	NA	NA	NA	25	32	167	510	168	85	450	84	6	1	0	0.036	0.002	0
.	19.01.15-19.29.41-1-211211	184	32	32	9	0	7	645	31	31	0	0	NA	NA	NA	54	67	176	531	173	89	468	88	58	34	27	0.33	0.064	0.156
.	19.01.15-19.29.50-1-211216	64	4	4	1	0	1	608	3	3	0	0	NA	NA	NA	22	24	165	506	166	79	448	81	1	16	0	0.006	0.032	0
.	19.01.15-19.29.54-1-211217	91	11	11	2	0	1	629	9	9	0	0	NA	NA	NA	27	42	176	513	166	91	454	84	6	33	4	0.034	0.064	0.024
.	19.01.15-19.30.00-1-211218	126	16	16	5	0	3	620	15	15	0	0	NA	NA	NA	37	41	176	507	171	88	445	87	10	27	11	0.057	0.053	0.064
.	19.01.15-19.30.02-1-211223	137	14	14	0	0	0	635	12	12	0	0	NA	NA	NA	32	47	170	516	174	82	460	93	12	13	14	0.071	0.025	0.08
.	19.01.15-19.30.03-1-211224	155	15	15	4	0	4	639	12	12	0	0	NA	NA	NA	49	52	176	519	170	93	459	87	15	21	6	0.085	0.04	0.035
.	19.01.15-19.30.06-1-211225	93	3	3	0	0	0	621	1	1	0	0	NA	NA	NA	30	39	170	514	168	85	454	82	0	12	0	0	0.023	0
.	19.01.15-19.30.10-1-211226	59	2	2	0	0	0	607	1	1	0	0	NA	NA	NA	29	24	166	503	168	81	442	84	0	3	0	0	0.006	0
.	19.01.15-19.30.17-1-211246	61	2	2	0	0	0	149	1	1	0	0	NA	NA	NA	16	18	166	500	165	21	109	19	3	2	0	0.018	0.004	0
.	19.01.15-19.30.22-1-211250	61	2	2	0	0	0	612	1	1	0	0	NA	NA	NA	19	27	169	503	168	84	445	83	10	0	0	0.059	0	0
.	19.01.15-19.30.24-1-211254	88	5	5	2	0	1	624	4	4	0	0	NA	NA	NA	28	40	168	513	172	84	454	86	9	2	8	0.054	0.004	0.047
.	19.01.15-19.30.31-1-211264	124	8	8	2	0	2	619	7	7	0	0	NA	NA	NA	39	35	168	508	172	82	450	87	27	6	3	0.161	0.012	0.017
.	19.01.15-19.30.34-1-211265	60	2	2	1	0	1	606	1	1	0	0	NA	NA	NA	24	19	164	503	165	82	442	82	0	7	0	0	0.014	0
.	19.01.15-19.30.35-1-211266	89	4	4	0	0	0	611	2	2	0	0	NA	NA	NA	33	27	164	508	168	81	447	83	3	7	0	0.018	0.014	0
.	19.01.15-19.30.35-1-211267	184	10	10	6	0	3	636	8	8	0	0	NA	NA	NA	57	56	177	520	172	89	460	87	33	15	6	0.186	0.029	0.035
.	19.01.15-19.30.35-1-211268	189	14	14	2	0	2	646	13	13	0	0	NA	NA	NA	35	56	172	524	173	89	469	88	20	10	9	0.116	0.019	0.052
.	19.01.15-19.30.38-1-211272	61	2	2	0	0	0	402	1	1	0	0	NA	NA	NA	20	20	167	500	166	56	291	55	0	0	4	0	0	0.024
.	19.01.15-19.30.43-1-211277	175	25	25	14	0	12	646	22	22	0	0	NA	NA	NA	46	55	176	517	175	91	466	89	24	46	17	0.136	0.089	0.097
.	19.01.15-19.30.48-1-211278	324	39	39	13	0	9	675	37	37	0	0	NA	NA	NA	83	89	184	544	174	101	484	90	62	68	20	0.337	0.125	0.115
.	19.01.15-19.30.50-1-211279	115	5	5	1	0	0	622	4	4	0	0	NA	NA	NA	55	43	173	511	172	88	448	86	4	2	8	0.023	0.004	0.047
.	19.01.15-19.30.51-1-211280	85	5	5	0	0	0	623	4	4	0	0	NA	NA	NA	27	35	175	507	166	89	451	83	0	12	2	0	0.024	0.012
.	19.01.15-19.30.51-1-211281	38	1	1	0	0	0	0	0	0	0	0	NA	NA	NA	11	11	166	493	165	0	0	0	0	1	0	0	0.002	0
.	19.01.15-19.30.55-1-211283	33	1	1	0	0	0	0	0	0	0	0	NA	NA	NA	12	7	164	494	162	0	0	0	0	0	0	0	0	0
.	19.01.15-19.30.55-1-211284	63	3	3	1	0	1	608	2	2	0	0	NA	NA	NA	27	26	169	502	168	83	444	81	0	8	0	0	0.016	0
.	19.01.15-19.30.58-1-211285	115	7	7	1	0	1	616	5	5	0	0	NA	NA	NA	35	33	166	509	171	83	448	85	7	13	3	0.042	0.026	0.018
.	19.01.15-19.31.02-1-211287	252	42	42	10	0	7	661	39	39	0	0	NA	NA	NA	55	80	181	543	169	94	483	84	40	65	23	0.221	0.12	0.136
.	19.01.15-19.31.04-1-211288	31	1	1	0	0	0	0	0	0	0	0	NA	NA	NA	4	7	164	494	162	0	0	0	0	0	0	0	0	0
.	19.01.15-19.31.06-1-211309	61	2	2	1	0	0	614	1	1	0	0	NA	NA	NA	20	31	173	502	169	88	444	82	5	3	0	0.029	0.006	0
.	19.01.15-19.31.08-1-211310	64	4	4	1	0	1	613	2	2	0	0	NA	NA	NA	19	25	166	506	166	83	448	82	0	5	13	0	0.01	0.078
.	19.01.15-19.31.09-1-211313	66	3	3	1	0	1	605	2	2	0	0	NA	NA	NA	26	26	170	503	166	81	443	81	7	3	0	0.041	0.006	0
.	19.01.15-19.31.12-1-211332	36	1	1	0	0	0	0	0	0	0	0	NA	NA	NA	3	14	168	496	163	0	0	0	0	0	1	0	0	0.006
.	19.01.15-19.31.16-1-211352	145	12	12	5	0	3	635	11	11	0	0	NA	NA	NA	44	51	168	520	176	83	461	91	15	29	12	0.089	0.056	0.068
.	19.01.15-19.31.21-1-211354	66	2	2	1	0	1	609	1	1	0	0	NA	NA	NA	24	25	165	506	167	83	442	84	9	2	0	0.055	0.004	0
.	19.01.15-19.31.24-1-211359	119	9	9	2	0	1	622	8	8	0	0	NA	NA	NA	48	40	169	514	170	83	453	86	12	11	4	0.071	0.021	0.024
.	19.01.15-19.31.30-1-211366	179	30	30	8	0	6	637	28	28	0	0	NA	NA	NA	60	59	174	521	177	88	459	90	51	61	18	0.293	0.117	0.102
.	19.01.15-19.31.30-1-211367	187	23	23	7	0	5	645	20	20	0	0	NA	NA	NA	68	61	176	525	173	88	466	91	10	36	12	0.057	0.069	0.069
.	19.01.15-19.31.37-1-211372	174	38	38	5	0	4	627	33	33	0	0	NA	NA	NA	53	46	174	512	173	85	453	89	48	63	23	0.276	0.123	0.133
.	19.01.15-19.31.39-1-211374	121	12	12	1	0	1	613	10	10	0	0	NA	NA	NA	38	33	170	505	171	85	442	86	13	21	2	0.076	0.042	0.012
.	19.01.15-19.31.55-1-211378	96	9	9	3	0	2	628	8	8	0	0	NA	NA	NA	24	43	166	521	169	82	461	85	29	23	7	0.175	0.044	0.041
.	19.01.15-19.31.57-1-211379	111	14	14	3	0	3	622	12	12	0	0	NA	NA	NA	37	36	171	510	168	86	452	84	12	22	7	0.07	0.043	0.042
.	19.01.15-19.32.02-1-211380	34	1	1	0	0	0	0	0	0	0	0	NA	NA	NA	17	15	165	501	162	0	0	0	0	3	0	0	0.006	0
.	19.01.15-19.32.05-1-211381	312	17	17	6	0	4	661	16	16	0	0	NA	NA	NA	91	76	175	537	177	90	478	93	50	26	2	0.286	0.048	0.011
.	19.01.15-19.32.08-1-211382	120	11	11	4	0	3	631	9	9	0	0	NA	NA	NA	35	49	168	522	172	84	463	84	24	15	2	0.143	0.029	0.012
.	19.01.15-19.32.09-1-211384	115	13	13	6	0	5	623	12	12	0	0	NA	NA	NA	36	36	170	514	165	84	456	83	5	20	6	0.029	0.039	0.036
.	19.01.15-19.32.22-1-211413	61	2	2	1	0	1	604	1	1	0	0	NA	NA	NA	24	19	167	498	167	82	439	83	2	3	0	0.012	0.006	0
.	19.01.15-19.32.25-1-211415	116	7	7	0	0	0	614	6	6	0	0	NA	NA	NA	40	30	170	503	170	84	447	83	6	8	8	0.035	0.016	0.047
.	19.01.15-19.32.28-1-211419	247	21	21	4	0	3	647	19	19	0	0	NA	NA	NA	71	64	173	526	178	88	472	87	50	34	21	0.289	0.065	0.118
.	19.01.15-19.32.28-1-211421	88	7	7	0	0	0	610	6	6	0	0	NA	NA	NA	25	25	169	504	165	84	447	79	8	10	10	0.047	0.02	0.061
.	19.01.15-19.32.31-1-211425	143	20	20	3	0	1	622	19	19	0	0	NA	NA	NA	43	42	175	509	171	89	447	86	11	36	25	0.063	0.071	0.146
.	19.01.15-19.32.32-1-211429	85	6	6	0	0	0	605	5	5	0	0	NA	NA	NA	36	21	169	500	165	86	438	81	2	6	5	0.012	0.012	0.03
.	19.01.15-19.32.36-1-211431	147	14	14	2	0	0	630	13	13	0	0	NA	NA	NA	41	42	172	515	168	86	458	86	3	26	2	0.017	0.05	0.012
.	19.01.15-19.32.37-1-211433	31	1	1	0	0	0	0	0	0	0	0	NA	NA	NA	8	15	169	493	166	0	0	0	0	0	0	0	0	0
.	19.01.15-19.32.39-1-211435	173	36	36	9	0	7	638	34	34	0	0	NA	NA	NA	40	53	174	518	174	84	464	90	54	62	24	0.31	0.12	0.138
.	19.01.15-19.32.43-1-211440	92	7	7	0	0	0	618	6	6	0	0	NA	NA	NA	36	33	172	505	169	87	448	83	4	11	4	0.023	0.022	0.024
.	19.01.15-19.32.45-1-211441	263	29	29	9	0	8	658	28	28	0	0	NA	NA	NA	78	73	175	530	181	88	475	95	35	38	38	0.2	0.072	0.21
.	19.01.15-19.32.47-1-211442	100	4	4	0	0	0	624	2	2	0	0	NA	NA	NA	28	36	165	513	171	82	456	86	9	2	2	0.055	0.004	0.012
.	19.01.15-19.32.53-1-211443	34	1	1	0	0	0	0	0	0	0	0	NA	NA	NA	5	9	164	492	166	0	0	0	0	2	0	0	0.004	0
.	19.01.15-19.32.55-1-211444	60	2	2	0	0	0	350	1	1	0	0	NA	NA	NA	21	16	167	497	165	50	253	47	4	0	0	0.024	0	0
.	19.01.15-19.33.01-1-211445	127	10	10	3	0	1	633	9	9	0	0	NA	NA	NA	41	49	174	516	172	88	458	87	9	16	11	0.052	0.031	0.064
.	19.01.15-19.33.03-1-211446	33	1	1	1	0	1	0	0	0	0	0	NA	NA	NA	9	8	165	491	165	0	0	0	1	0	0	0.006	0	0
.	19.01.15-19.33.04-1-211447	149	24	24	13	0	6	625	22	22	0	0	NA	NA	NA	46	45	167	523	168	85	456	84	18	50	13	0.108	0.096	0.077
.	19.01.15-19.33.06-1-211448	35	1	1	1	0	1	0	0	0	0	0	NA	NA	NA	10	9	166	494	162	0	0	0	0	1	0	0	0.002	0
.	19.01.15-19.33.06-1-211449	153	10	10	2	0	2	633	9	9	0	0	NA	NA	NA	47	54	172	519	176	87	455	91	6	17	8	0.035	0.033	0.045
.	19.01.15-19.33.08-1-211450	127	15	15	3	0	3	626	12	12	0	0	NA	NA	NA	41	41	168	518	168	79	459	88	18	19	10	0.107	0.037	0.06
.	19.01.15-19.33.09-1-211451	150	14	14	2	0	2	642	11	11	0	0	NA	NA	NA	47	56	174	520	175	88	463	91	18	5	6	0.103	0.01	0.034
.	19.01.15-19.33.09-1-211452	59	2	2	0	0	0	50	1	1	0	0	NA	NA	NA	20	20	169	499	165	5	38	7	0	2	0	0	0.004	0
.	19.01.15-19.33.15-1-211468	82	7	7	6	0	4	606	6	6	0	0	NA	NA	NA	29	23	163	504	169	77	444	85	16	13	0	0.098	0.026	0
.	19.01.15-19.33.26-1-211481	62	2	2	1	0	1	102	1	1	0	0	NA	NA	NA	18	27	167	507	166	11	78	13	0	1	3	0	0.002	0.018
.	19.01.15-19.33.29-1-211486	215	27	27	13	0	10	653	26	26	0	0	NA	NA	NA	64	70	176	527	180	92	467	94	62	55	12	0.352	0.104	0.067
.	19.01.15-19.33.32-1-211489	152	7	7	2	0	2	628	5	5	0	0	NA	NA	NA	41	43	168	519	169	81	460	87	8	7	13	0.048	0.013	0.077
.	19.01.15-19.33.34-1-211490	88	4	4	1	0	1	621	3	3	0	0	NA	NA	NA	28	38	168	516	167	82	457	82	20	10	0	0.119	0.019	0
.	19.01.15-19.33.34-1-211491	238	31	31	8	0	5	657	28	28	0	0	NA	NA	NA	63	69	173	536	173	92	474	91	36	42	25	0.208	0.078	0.145
.	19.01.15-19.33.34-1-211492	38	1	1	1	0	1	0	0	0	0	0	NA	NA	NA	9	15	165	498	165	0	0	0	0	2	0	0	0.004	0
.	19.01.15-19.33.36-1-211493	82	4	4	1	0	1	607	2	2	0	0	NA	NA	NA	26	27	171	501	168	88	435	84	0	6	1	0	0.012	0.006
.	19.01.15-19.33.36-1-211495	122	7	7	0	0	0	612	6	6	0	0	NA	NA	NA	41	31	171	505	168	86	442	84	4	23	3	0.023	0.046	0.018
.	19.01.15-19.33.37-1-211497	115	6	6	3	0	2	625	5	5	0	0	NA	NA	NA	36	41	172	515	167	88	456	81	0	12	6	0	0.023	0.036
.	19.01.15-19.33.47-1-211503	121	9	9	1	0	1	631	7	7	0	0	NA	NA	NA	40	46	170	519	170	86	462	83	9	20	0	0.053	0.039	0
.	19.01.15-19.33.52-1-211504	91	11	11	3	0	2	606	10	10	0	0	NA	NA	NA	35	29	172	504	166	85	442	79	12	20	0	0.07	0.04	0
.	19.01.15-19.33.53-1-211505	259	34	34	4	0	4	660	30	30	0	0	NA	NA	NA	78	77	180	536	174	95	476	89	50	61	17	0.278	0.114	0.098
.	19.01.15-19.33.54-1-211506	34	1	1	0	0	0	0	0	0	0	0	NA	NA	NA	10	8	164	494	163	0	0	0	0	0	0	0	0	0
.	19.01.15-19.33.57-1-211507	93	5	5	0	0	0	616	4	4	0	0	NA	NA	NA	17	29	169	508	165	80	455	81	0	8	2	0	0.016	0.012
.	19.01.15-19.33.57-1-211508	211	14	14	5	0	3	655	12	12	0	0	NA	NA	NA	78	66	172	533	174	86	479	90	22	9	13	0.128	0.017	0.075
.	19.01.15-19.33.59-1-211509	173	21	21	1	0	1	636	19	19	0	0	NA	NA	NA	47	46	173	518	168	87	464	85	46	12	5	0.266	0.023	0.03
.	19.01.15-19.34.09-1-211510	56	2	2	1	0	1	51	1	1	0	0	NA	NA	NA	16	17	166	498	166	8	38	5	0	2	1	0	0.004	0.006
.	19.01.15-19.34.09-1-211511	91	6	6	0	0	0	617	5	5	0	0	NA	NA	NA	29	29	168	508	166	83	452	82	0	17	8	0	0.033	0.048
.	19.01.15-19.34.15-1-211527	35	1	1	0	0	0	0	0	0	0	0	NA	NA	NA	5	6	165	490	164	0	0	0	3	0	0	0.018	0	0
.	19.01.15-19.34.16-1-211528	287	26	26	4	0	4	652	22	22	0	0	NA	NA	NA	79	69	183	523	176	97	463	92	53	32	10	0.29	0.061	0.057
.	19.01.15-19.34.17-1-211529	85	9	9	0	0	0	607	6	6	0	0	NA	NA	NA	28	24	167	504	166	80	447	80	1	10	14	0.006	0.02	0.084
.	19.01.15-19.34.17-1-211530	326	26	26	10	0	6	692	22	22	0	0	NA	NA	NA	92	104	175	564	178	92	508	92	39	42	39	0.223	0.074	0.219
.	19.01.15-19.34.18-1-211531	203	8	8	5	0	4	647	7	7	0	0	NA	NA	NA	56	61	179	523	172	93	464	90	10	24	2	0.056	0.046	0.012
.	19.01.15-19.34.27-1-211540	185	45	45	6	0	6	624	39	39	0	0	NA	NA	NA	62	51	177	515	172	90	447	87	65	47	12	0.367	0.091	0.07
.	19.01.15-19.34.28-1-211542	87	6	6	2	0	1	607	5	5	0	0	NA	NA	NA	32	28	169	503	169	83	442	82	3	10	3	0.018	0.02	0.018
.	19.01.15-19.34.37-1-211551	84	3	3	2	0	1	622	2	2	0	0	NA	NA	NA	30	38	169	509	173	86	448	88	0	10	4	0	0.02	0.023
.	19.01.15-19.34.40-1-211555	154	56	56	13	0	10	634	54	54	0	0	NA	NA	NA	54	62	179	522	174	91	454	89	66	105	19	0.369	0.201	0.109
.	19.01.15-19.34.42-1-211556	114	11	11	0	0	0	629	10	10	0	0	NA	NA	NA	35	44	172	511	174	91	453	85	2	16	10	0.012	0.031	0.057
.	19.01.15-19.34.46-1-211561	241	25	25	9	0	7	650	24	24	0	0	NA	NA	NA	66	68	177	526	178	90	468	92	28	29	8	0.158	0.055	0.045
.	19.01.15-19.34.53-1-211562	88	8	8	4	0	4	608	6	6	0	0	NA	NA	NA	52	31	168	510	166	79	447	82	2	27	0	0.012	0.053	0
.	19.01.15-19.34.57-1-211563	32	1	1	0	0	0	0	0	0	0	0	NA	NA	NA	3	12	166	496	163	0	0	0	1	0	0	0.006	0	0
.	19.01.15-19.35.04-1-211564	154	7	7	2	0	1	629	6	6	0	0	NA	NA	NA	45	46	173	518	168	89	456	84	4	3	25	0.023	0.006	0.149
.	19.01.15-19.35.07-1-211565	271	13	13	5	0	5	650	11	11	0	0	NA	NA	NA	86	65	173	528	177	88	467	95	37	26	4	0.214	0.049	0.023
.	19.01.15-19.35.17-1-211585	70	5	5	1	0	0	613	3	3	0	0	NA	NA	NA	31	33	168	511	167	84	448	81	0	5	8	0	0.01	0.048
.	19.01.15-19.35.19-1-211586	65	2	2	1	0	1	404	1	1	0	0	NA	NA	NA	15	12	165	492	168	56	293	55	0	3	0	0	0.006	0
.	19.01.15-19.35.20-1-211589	144	7	7	1	0	0	632	6	6	0	0	NA	NA	NA	47	46	171	515	173	87	456	89	14	8	8	0.082	0.016	0.046
.	19.01.15-19.35.25-1-211594	358	21	21	11	0	5	658	18	18	0	0	NA	NA	NA	106	78	178	531	182	95	468	95	34	64	12	0.191	0.121	0.066
.	19.01.15-19.35.28-1-211598	214	31	31	12	0	9	637	28	28	0	0	NA	NA	NA	69	56	173	523	173	87	460	90	40	40	22	0.231	0.076	0.127
.	19.01.15-19.35.31-1-211602	59	2	2	0	0	0	0	1	1	0	0	NA	NA	NA	16	21	167	502	165	0	0	0	1	0	0	0.006	0	0
.	19.01.15-19.35.33-1-211603	139	10	10	3	0	2	618	6	6	0	0	NA	NA	NA	44	33	170	507	169	85	448	85	31	1	12	0.182	0.002	0.071
.	19.01.15-19.35.34-1-211604	264	17	17	9	0	6	659	16	16	0	0	NA	NA	NA	67	73	182	529	175	97	472	90	28	37	8	0.154	0.07	0.046
.	19.01.15-19.35.36-1-211606	123	10	10	3	0	2	617	8	8	0	0	NA	NA	NA	47	36	172	510	167	88	447	82	6	19	4	0.035	0.037	0.024
.	19.01.15-19.35.37-1-211608	120	9	9	4	0	4	621	7	7	0	0	NA	NA	NA	26	35	172	511	165	89	450	82	2	23	1	0.012	0.045	0.006
.	19.01.15-19.35.48-1-211614	58	3	3	1	0	1	595	2	2	0	0	NA	NA	NA	40	19	165	500	167	81	430	84	0	9	0	0	0.018	0
.	19.01.15-19.36.00-1-211617	113	4	4	2	0	2	612	3	3	0	0	NA	NA	NA	37	24	170	501	166	87	443	82	4	12	0	0.024	0.024	0
.	19.01.15-19.36.00-1-211618	179	11	11	5	0	5	630	9	9	0	0	NA	NA	NA	52	48	170	524	167	86	464	80	17	13	14	0.1	0.025	0.084
.	19.01.15-19.36.02-1-211619	88	3	3	0	0	0	608	2	2	0	0	NA	NA	NA	29	24	168	506	163	86	444	78	0	0	6	0	0	0.037
.	19.01.15-19.36.03-1-211620	123	5	5	1	0	1	626	4	4	0	0	NA	NA	NA	45	45	173	514	171	85	454	87	0	4	8	0	0.008	0.047
.	19.01.15-19.36.07-1-211621	149	7	7	0	0	0	616	6	6	0	0	NA	NA	NA	57	40	174	512	167	85	448	83	14	11	1	0.08	0.021	0.006
.	19.01.15-19.36.11-1-211622	33	1	1	0	0	0	0	0	0	0	0	NA	NA	NA	9	10	165	493	165	0	0	0	0	5	0	0	0.01	0
.	19.01.15-19.36.14-1-211638	67	4	4	1	0	1	611	3	3	0	0	NA	NA	NA	25	24	167	498	172	84	440	87	3	6	1	0.018	0.012	0.006
.	19.01.15-19.36.16-1-211639	150	10	10	2	0	2	626	9	9	0	0	NA	NA	NA	47	43	170	512	174	87	452	87	15	19	8	0.088	0.037	0.046
.	19.01.15-19.36.16-1-211640	57	2	2	1	0	0	616	1	1	0	0	NA	NA	NA	20	28	169	508	164	83	450	83	1	0	2	0.006	0	0.012
.	19.01.15-19.36.20-1-211642	146	18	18	8	0	6	623	17	17	0	0	NA	NA	NA	44	46	170	514	175	83	453	87	39	33	9	0.229	0.064	0.051
.	19.01.15-19.36.25-1-211648	214	26	26	9	0	6	638	25	25	0	0	NA	NA	NA	43	52	172	523	170	88	464	86	17	66	26	0.099	0.126	0.153
.	19.01.15-19.36.25-1-211649	178	12	12	2	0	2	642	10	10	0	0	NA	NA	NA	68	63	170	534	172	84	473	85	35	8	0	0.206	0.015	0
.	19.01.15-19.36.28-1-211653	145	15	15	5	0	5	638	13	13	0	0	NA	NA	NA	39	58	175	523	173	91	462	85	9	37	8	0.051	0.071	0.046
.	19.01.15-19.36.30-1-211655	125	5	5	1	0	1	613	4	4	0	0	NA	NA	NA	42	29	168	508	166	83	450	80	13	16	4	0.077	0.031	0.024
.	19.01.15-19.36.31-1-211658	67	2	2	1	0	1	605	1	1	0	0	NA	NA	NA	25	22	168	500	167	82	439	84	3	2	0	0.018	0.004	0
.	19.01.15-19.36.33-1-211659	34	1	1	0	0	0	0	0	0	0	0	NA	NA	NA	9	12	166	495	164	0	0	0	0	0	2	0	0	0.012
.	19.01.15-19.36.35-1-211663	242	15	15	6	0	4	645	13	13	0	0	NA	NA	NA	66	61	175	525	174	88	467	90	30	25	12	0.171	0.048	0.069
.	19.01.15-19.36.39-1-211668	88	7	7	0	0	0	609	5	5	0	0	NA	NA	NA	23	25	170	503	165	86	442	81	1	22	2	0.006	0.044	0.012
.	19.01.15-19.36.45-1-211672	95	10	10	5	0	4	612	9	9	0	0	NA	NA	NA	38	29	168	506	168	83	441	88	9	31	0	0.054	0.061	0
.	19.01.15-19.36.49-1-211673	119	11	11	3	0	2	614	8	8	0	0	NA	NA	NA	39	32	170	507	168	83	447	84	7	21	2	0.041	0.041	0.012
.	19.01.15-19.36.50-1-211674	199	17	17	6	0	4	657	14	14	0	0	NA	NA	NA	59	63	181	522	173	99	466	92	44	31	2	0.243	0.059	0.012
.	19.01.15-19.36.57-1-211675	99	12	12	3	0	3	617	10	10	0	0	NA	NA	NA	41	31	172	501	171	88	442	87	13	8	17	0.076	0.016	0.099
.	19.01.15-19.36.57-1-211676	59	2	2	1	0	1	610	1	1	0	0	NA	NA	NA	22	25	165	504	169	78	448	84	0	4	8	0	0.008	0.047
.	19.01.15-19.37.00-1-211677	138	15	15	2	0	2	632	14	14	0	0	NA	NA	NA	54	50	171	518	174	82	460	90	17	21	4	0.099	0.041	0.023
.	19.01.15-19.37.09-1-211678	35	1	1	0	0	0	0	0	0	0	0	NA	NA	NA	9	6	165	489	165	0	0	0	0	0	0	0	0	0
.	19.01.15-19.37.09-1-211680	121	7	7	2	0	2	618	6	6	0	0	NA	NA	NA	37	35	170	503	175	84	447	87	3	25	0	0.018	0.05	0
.	19.01.15-19.37.10-1-211681	33	1	1	0	0	0	0	0	0	0	0	NA	NA	NA	7	10	165	494	164	0	0	0	0	1	0	0	0.002	0
.	19.01.15-19.37.10-1-211682	122	11	11	2	0	2	624	9	9	0	0	NA	NA	NA	24	39	172	511	169	85	455	84	11	16	2	0.064	0.031	0.012
.	19.01.15-19.37.12-1-211683	115	10	10	6	0	5	606	8	8	0	0	NA	NA	NA	32	30	169	504	170	84	438	84	14	21	10	0.083	0.042	0.059
.	19.01.15-19.37.12-1-211684	198	18	18	6	0	5	637	17	17	0	0	NA	NA	NA	53	57	173	527	170	86	465	86	42	14	11	0.243	0.027	0.065
.	19.01.15-19.37.15-1-211701	62	3	3	2	0	2	613	2	2	0	0	NA	NA	NA	20	27	169	505	166	85	447	81	8	0	3	0.047	0	0.018
.	19.01.15-19.37.31-1-211718	60	2	2	0	0	0	0	1	1	0	0	NA	NA	NA	13	19	167	500	165	0	0	0	1	1	0	0.006	0.002	0
.	19.01.15-19.37.36-1-211719	113	13	13	2	0	2	621	12	12	0	0	NA	NA	NA	30	36	167	514	168	83	456	82	2	37	11	0.012	0.072	0.065
.	19.01.15-19.37.37-1-211721	176	13	13	4	0	3	634	12	12	0	0	NA	NA	NA	52	49	180	510	172	94	452	88	9	19	11	0.05	0.037	0.064
.	19.01.15-19.37.37-1-211722	333	53	53	18	0	11	689	47	47	0	0	NA	NA	NA	99	111	186	556	182	99	492	98	48	95	33	0.258	0.171	0.181
.	19.01.15-19.37.39-1-211726	232	35	35	12	0	9	651	32	32	0	0	NA	NA	NA	75	64	170	534	173	84	477	90	33	42	28	0.194	0.079	0.162
.	19.01.15-19.37.39-1-211727	124	22	22	5	0	3	636	20	20	0	0	NA	NA	NA	36	47	173	517	170	87	461	88	18	35	3	0.104	0.068	0.018
.	19.01.15-19.37.42-1-211728	60	2	2	0	0	0	612	1	1	0	0	NA	NA	NA	26	28	166	509	166	83	447	82	0	5	0	0	0.01	0
.	19.01.15-19.37.47-1-211732	64	5	5	2	0	2	606	3	3	0	0	NA	NA	NA	30	32	169	507	169	81	443	82	7	12	2	0.041	0.024	0.012
.	19.01.15-19.37.55-1-211733	61	3	3	1	0	0	613	1	1	0	0	NA	NA	NA	29	34	171	513	163	84	453	76	0	14	0	0	0.027	0
.	19.01.15-19.37.56-1-211734	91	6	6	0	0	0	608	5	5	0	0	NA	NA	NA	31	23	168	502	166	86	442	80	6	17	0	0.036	0.034	0
.	19.01.15-19.38.03-1-211735	60	2	2	0	0	0	612	1	1	0	0	NA	NA	NA	24	25	168	499	171	85	441	86	0	8	0	0	0.016	0
.	19.01.15-19.38.05-1-211736	231	27	27	10	0	8	643	24	24	0	0	NA	NA	NA	66	66	176	530	173	87	469	87	52	44	9	0.295	0.083	0.052
.	19.01.15-19.38.06-1-211737	238	22	22	8	0	6	655	20	20	0	0	NA	NA	NA	78	72	179	531	175	94	470	91	11	52	20	0.061	0.098	0.114
.	19.01.15-19.38.09-1-211738	123	16	16	5	0	4	616	14	14	0	0	NA	NA	NA	51	32	169	505	171	84	447	85	0	34	7	0	0.067	0.041
.	19.01.15-19.38.14-1-211754	29	1	1	0	0	0	0	0	0	0	0	NA	NA	NA	5	8	166	491	164	0	0	0	0	1	0	0	0.002	0
.	19.01.15-19.38.14-1-211757	34	1	1	1	0	1	0	0	0	0	0	NA	NA	NA	10	8	168	490	163	0	0	0	0	2	0	0	0.004	0
.	19.01.15-19.38.17-1-211758	89	6	6	2	0	0	617	5	5	0	0	NA	NA	NA	27	32	168	507	170	83	449	85	22	18	0	0.131	0.036	0
.	19.01.15-19.38.17-1-211759	120	16	16	4	0	4	628	15	15	0	0	NA	NA	NA	41	49	172	516	174	87	453	88	20	31	10	0.116	0.06	0.057
.	19.01.15-19.38.18-1-211760	150	9	9	3	0	3	624	8	8	0	0	NA	NA	NA	39	43	170	510	176	84	451	89	13	11	6	0.076	0.022	0.034
.	19.01.15-19.38.31-1-211775	144	19	19	1	0	0	640	17	17	0	0	NA	NA	NA	40	57	175	522	173	91	459	90	10	26	4	0.057	0.05	0.023
.	19.01.15-19.38.38-1-211782	35	1	1	0	0	0	0	0	0	0	0	NA	NA	NA	8	7	163	493	164	0	0	0	0	3	0	0	0.006	0
.	19.01.15-19.38.38-1-211783	88	3	3	1	0	1	619	2	2	0	0	NA	NA	NA	29	39	173	508	171	86	448	85	0	3	2	0	0.006	0.012
.	19.01.15-19.38.39-1-211785	190	26	26	7	0	5	654	24	24	0	0	NA	NA	NA	53	72	180	526	179	97	465	92	60	40	22	0.333	0.076	0.123
.	19.01.15-19.38.41-1-211786	93	7	7	1	0	1	620	6	6	0	0	NA	NA	NA	32	29	166	511	165	80	457	83	8	6	10	0.048	0.012	0.061
.	19.01.15-19.38.41-1-211787	158	18	18	7	0	6	643	17	17	0	0	NA	NA	NA	50	56	175	516	178	89	461	93	30	30	18	0.171	0.058	0.101
.	19.01.15-19.38.44-1-211791	269	28	28	11	0	6	676	25	25	0	0	NA	NA	NA	89	99	179	553	180	89	490	97	64	36	30	0.358	0.065	0.167
.	19.01.15-19.38.52-1-211792	88	11	11	1	0	1	624	9	9	0	0	NA	NA	NA	30	31	168	505	171	85	450	89	9	10	2	0.054	0.02	0.012
.	19.01.15-19.38.54-1-211793	146	14	14	3	0	3	625	12	12	0	0	NA	NA	NA	45	39	172	509	171	91	450	84	11	18	13	0.064	0.035	0.076
.	19.01.15-19.38.55-1-211794	89	3	3	1	0	0	604	2	2	0	0	NA	NA	NA	36	15	164	498	166	83	440	81	2	4	5	0.012	0.008	0.03
.	19.01.15-19.39.00-1-211795	87	4	4	1	0	1	603	2	2	0	0	NA	NA	NA	25	20	164	501	168	80	440	83	1	8	0	0.006	0.016	0
.	19.01.15-19.39.02-1-211796	60	2	2	0	0	0	614	1	1	0	0	NA	NA	NA	21	31	166	506	172	80	452	82	0	3	0	0	0.006	0
.	19.01.15-19.39.10-1-211797	235	35	35	13	0	8	652	32	32	0	0	NA	NA	NA	71	68	176	532	173	93	470	89	70	44	10	0.398	0.083	0.058
.	19.01.15-19.39.16-1-211813	61	2	2	0	0	0	198	0	0	0	0	NA	NA	NA	17	16	166	500	163	25	147	26	0	2	0	0	0.004	0
.	19.01.15-19.39.22-1-211822	188	8	8	2	0	2	643	7	7	0	0	NA	NA	NA	56	55	175	522	171	91	469	83	5	7	6	0.029	0.013	0.035
.	19.01.15-19.39.23-1-211823	159	12	12	1	0	1	630	11	11	0	0	NA	NA	NA	49	40	171	518	164	85	462	83	20	15	0	0.117	0.029	0
.	19.01.15-19.39.23-1-211824	120	12	12	2	0	1	628	9	9	0	0	NA	NA	NA	38	45	170	519	169	86	457	85	9	32	1	0.053	0.062	0.006
.	19.01.15-19.39.23-1-211826	33	1	1	0	0	0	0	0	0	0	0	NA	NA	NA	7	11	165	494	165	0	0	0	0	0	0	0	0	0
.	19.01.15-19.39.27-1-211830	232	40	40	5	0	3	640	36	36	0	0	NA	NA	NA	63	53	171	524	171	85	469	86	49	44	29	0.287	0.084	0.17
.	19.01.15-19.39.30-1-211834	121	18	18	6	0	4	621	16	16	0	0	NA	NA	NA	43	30	173	503	167	88	449	84	15	24	4	0.087	0.048	0.024
.	19.01.15-19.39.36-1-211837	61	2	2	0	0	0	614	1	1	0	0	NA	NA	NA	19	32	167	506	172	84	445	85	0	6	0	0	0.012	0
.	19.01.15-19.39.47-1-211846	60	2	2	0	0	0	611	1	1	0	0	NA	NA	NA	27	24	169	501	167	86	443	82	0	0	8	0	0	0.048
.	19.01.15-19.39.49-1-211847	127	9	9	4	0	2	627	8	8	0	0	NA	NA	NA	38	35	173	507	168	88	455	84	14	19	6	0.081	0.037	0.036
.	19.01.15-19.39.50-1-211848	35	1	1	1	0	1	0	0	0	0	0	NA	NA	NA	10	4	163	491	163	0	0	0	0	0	1	0	0	0.006
.	19.01.15-19.39.51-1-211849	91	5	5	0	0	0	626	4	4	0	0	NA	NA	NA	35	38	171	512	168	87	455	84	2	9	0	0.012	0.018	0
.	19.01.15-19.39.53-1-211850	62	2	2	1	0	1	611	1	1	0	0	NA	NA	NA	28	29	171	506	165	82	445	84	3	4	0	0.018	0.008	0
.	19.01.15-19.39.54-1-211851	202	35	35	8	0	5	634	31	31	0	0	NA	NA	NA	58	55	175	521	172	89	459	86	76	36	19	0.434	0.069	0.11
.	19.01.15-19.40.03-1-211856	33	1	1	1	0	1	0	0	0	0	0	NA	NA	NA	11	11	165	495	164	0	0	0	0	0	0	0	0	0
.	19.01.15-19.40.03-1-211857	95	7	7	3	0	3	622	4	4	0	0	NA	NA	NA	26	38	167	513	171	83	454	85	1	22	4	0.006	0.043	0.023
.	19.01.15-19.40.06-1-211858	95	6	6	1	0	1	617	5	5	0	0	NA	NA	NA	28	35	170	511	167	82	453	82	5	5	4	0.029	0.01	0.024
.	19.01.15-19.40.09-1-211859	184	9	9	2	0	2	637	7	7	0	0	NA	NA	NA	56	48	168	518	175	84	463	90	1	20	0	0.006	0.039	0
.	19.01.15-19.40.11-1-211860	64	4	4	0	0	0	606	3	3	0	0	NA	NA	NA	22	28	169	504	168	83	441	82	0	12	0	0	0.024	0
.	19.01.15-19.40.21-1-211881	115	5	5	1	0	1	612	2	2	0	0	NA	NA	NA	33	29	167	511	164	84	447	81	1	12	3	0.006	0.023	0.018
.	19.01.15-19.40.24-1-211886	269	25	25	10	0	6	658	22	22	0	0	NA	NA	NA	74	73	178	532	176	94	471	93	52	29	27	0.292	0.055	0.153
.	19.01.15-19.40.25-1-211888	64	2	2	0	0	0	202	0	0	0	0	NA	NA	NA	19	24	166	506	165	23	149	30	0	2	0	0	0.004	0
.	19.01.15-19.40.31-1-211895	86	3	3	2	0	2	609	2	2	0	0	NA	NA	NA	19	29	171	504	167	84	443	82	0	5	1	0	0.01	0.006
.	19.01.15-19.40.35-1-211896	61	2	2	0	0	0	251	1	1	0	0	NA	NA	NA	15	22	167	502	166	35	183	33	0	2	0	0	0.004	0
.	19.01.15-19.40.35-1-211900	217	22	22	5	0	5	636	18	18	0	0	NA	NA	NA	64	53	184	510	172	99	450	87	32	44	15	0.174	0.086	0.087
.	19.01.15-19.40.37-1-211903	94	6	6	2	0	2	615	5	5	0	0	NA	NA	NA	41	33	174	506	166	86	450	79	3	12	8	0.017	0.024	0.048
.	19.01.15-19.40.38-1-211904	147	15	15	7	0	4	629	12	12	0	0	NA	NA	NA	68	45	177	512	169	93	451	85	38	13	17	0.215	0.025	0.101
.	19.01.15-19.40.40-1-211907	144	6	6	1	0	1	634	5	5	0	0	NA	NA	NA	41	46	176	513	170	93	457	84	8	7	0	0.045	0.014	0
.	19.01.15-19.40.45-1-211911	60	2	2	1	0	1	606	1	1	0	0	NA	NA	NA	27	22	166	502	167	78	444	84	0	5	0	0	0.01	0
.	19.01.15-19.40.46-1-211912	64	2	2	0	0	0	300	1	1	0	0	NA	NA	NA	18	17	167	497	166	38	219	43	8	0	0	0.048	0	0
.	19.01.15-19.40.56-1-211914	119	7	7	0	0	0	627	6	6	0	0	NA	NA	NA	40	46	172	517	170	86	457	84	11	16	10	0.064	0.031	0.059
.	19.01.15-19.40.57-1-211915	32	1	1	1	0	1	0	0	0	0	0	NA	NA	NA	5	11	165	495	164	0	0	0	0	2	0	0	0.004	0
.	19.01.15-19.40.58-1-211916	60	2	2	0	0	0	614	1	1	0	0	NA	NA	NA	30	30	168	507	168	83	448	83	2	0	3	0.012	0	0.018
.	19.01.15-19.40.58-1-211917	216	8	8	2	0	2	655	7	7	0	0	NA	NA	NA	63	74	183	529	175	96	468	91	10	15	4	0.055	0.028	0.023
.	19.01.15-19.41.00-1-211919	175	11	11	5	0	2	632	10	10	0	0	NA	NA	NA	53	53	169	524	173	83	461	88	12	35	2	0.071	0.067	0.012
.	19.01.15-19.41.02-1-211920	38	1	1	0	0	0	0	0	0	0	0	NA	NA	NA	8	13	167	495	164	0	0	0	0	0	0	0	0	0
.	19.01.15-19.41.03-1-211921	270	21	21	7	0	6	670	18	18	0	0	NA	NA	NA	101	91	177	548	179	96	481	93	25	55	19	0.141	0.1	0.106
.	19.01.15-19.41.10-1-211922	148	23	23	5	0	3	635	21	21	0	0	NA	NA	NA	56	56	171	525	173	88	460	87	21	37	12	0.123	0.07	0.069
.	19.01.15-19.41.12-1-211923	60	2	2	1	0	1	294	1	1	0	0	NA	NA	NA	15	17	167	500	163	41	213	40	0	0	2	0	0	0.012
.	19.01.15-19.41.12-1-211924	65	5	5	1	0	1	612	4	4	0	0	NA	NA	NA	20	28	171	504	166	85	443	84	0	13	0	0	0.026	0
.	19.01.15-19.41.17-1-211940	255	20	20	5	0	5	661	19	19	0	0	NA	NA	NA	74	72	176	532	177	93	474	94	22	36	4	0.125	0.068	0.023
.	19.01.15-19.41.18-1-211941	66	2	2	1	0	1	600	1	1	0	0	NA	NA	NA	25	20	165	500	168	80	440	80	0	5	0	0	0.01	0
.	19.01.15-19.41.22-1-211949	30	1	1	0	0	0	0	0	0	0	0	NA	NA	NA	11	6	166	490	163	0	0	0	0	0	0	0	0	0
.	19.01.15-19.41.24-1-211952	178	13	13	1	0	1	640	9	9	0	0	NA	NA	NA	52	52	171	530	164	85	473	82	23	33	9	0.135	0.062	0.055
.	19.01.15-19.41.26-1-211956	90	6	6	0	0	0	616	5	5	0	0	NA	NA	NA	24	32	171	506	168	84	444	88	4	15	0	0.023	0.03	0
.	19.01.15-19.41.27-1-211957	210	19	19	5	0	4	641	18	18	0	0	NA	NA	NA	57	60	179	521	173	96	457	88	14	55	10	0.078	0.106	0.058
.	19.01.15-19.41.32-1-211962	32	1	1	0	0	0	0	0	0	0	0	NA	NA	NA	12	6	164	493	162	0	0	0	0	1	0	0	0.002	0
.	19.01.15-19.41.33-1-211963	142	7	7	1	0	1	630	5	5	0	0	NA	NA	NA	37	35	170	513	165	86	459	85	5	9	7	0.029	0.018	0.042
.	19.01.15-19.41.36-1-211965	171	20	20	10	0	10	643	18	18	0	0	NA	NA	NA	36	54	176	519	172	93	462	88	15	33	14	0.085	0.064	0.081
.	19.01.15-19.41.47-1-211972	93	8	8	4	0	2	629	7	7	0	0	NA	NA	NA	34	36	168	513	168	86	458	85	4	19	6	0.024	0.037	0.036
.	19.01.15-19.41.48-1-211973	156	13	13	7	0	5	639	10	10	0	0	NA	NA	NA	47	52	170	522	173	87	465	87	29	18	13	0.171	0.034	0.075
.	19.01.15-19.41.50-1-211974	90	5	5	0	0	0	615	4	4	0	0	NA	NA	NA	16	25	170	500	168	83	448	84	5	5	1	0.029	0.01	0.006
.	19.01.15-19.41.50-1-211975	203	10	10	6	0	5	633	8	8	0	0	NA	NA	NA	70	48	173	516	172	86	459	88	16	18	4	0.092	0.035	0.023
.	19.01.15-19.41.52-1-211976	144	18	18	3	0	3	615	16	16	0	0	NA	NA	NA	48	39	171	512	169	83	447	85	13	24	14	0.076	0.047	0.083
.	19.01.15-19.41.54-1-211977	31	1	1	0	0	0	0	0	0	0	0	NA	NA	NA	10	5	164	492	162	0	0	0	0	0	0	0	0	0
.	19.01.15-19.41.57-1-211978	101	7	7	0	0	0	616	5	5	0	0	NA	NA	NA	24	30	173	505	165	88	447	81	8	17	2	0.046	0.034	0.012
.	19.01.15-19.42.07-1-211979	122	12	12	2	0	2	613	10	10	0	0	NA	NA	NA	36	31	172	504	168	86	444	83	6	31	4	0.035	0.062	0.024
.	19.01.15-19.42.07-1-211980	90	6	6	0	0	0	614	5	5	0	0	NA	NA	NA	23	25	167	503	168	83	445	86	10	6	6	0.06	0.012	0.036
.	19.01.15-19.42.08-1-211981	147	21	21	8	0	7	616	19	19	0	0	NA	NA	NA	43	37	173	509	168	87	446	83	33	44	24	0.191	0.086	0.143
.	19.01.15-19.42.09-1-211982	37	1	1	0	0	0	0	0	0	0	0	NA	NA	NA	7	17	168	498	164	0	0	0	3	0	0	0.018	0	0
.	19.01.15-19.42.12-1-211984	124	6	6	4	0	2	617	5	5	0	0	NA	NA	NA	33	34	170	510	167	83	449	85	3	12	0	0.018	0.024	0
.	19.01.15-19.42.13-1-211985	150	8	8	4	0	3	634	7	7	0	0	NA	NA	NA	41	51	171	526	167	87	464	83	6	29	2	0.035	0.055	0.012
.	19.01.15-19.42.15-1-212006	145	24	24	9	0	7	637	19	19	0	0	NA	NA	NA	48	52	175	518	172	90	457	90	37	43	5	0.211	0.083	0.029
.	19.01.15-19.42.16-1-212007	153	17	17	4	0	4	620	16	16	0	0	NA	NA	NA	40	40	170	515	168	82	452	86	8	14	18	0.047	0.027	0.107
.	19.01.15-19.42.25-1-212018	57	2	2	0	0	0	0	1	1	0	0	NA	NA	NA	15	14	167	497	163	0	0	0	0	1	0	0	0.002	0
.	19.01.15-19.42.26-1-212020	61	2	2	0	0	0	604	1	1	0	0	NA	NA	NA	31	23	169	503	164	81	441	82	3	2	0	0.018	0.004	0
.	19.01.15-19.42.29-1-212025	280	49	49	15	0	10	674	46	46	0	0	NA	NA	NA	82	90	178	543	182	91	486	97	72	69	35	0.404	0.127	0.192
.	19.01.15-19.42.31-1-212027	60	2	2	0	0	0	500	1	1	0	0	NA	NA	NA	15	15	167	497	164	70	361	69	0	0	3	0	0	0.018
.	19.01.15-19.42.32-1-212028	91	7	7	0	0	0	605	6	6	0	0	NA	NA	NA	38	21	169	496	169	82	435	88	13	12	5	0.077	0.024	0.03
.	19.01.15-19.42.35-1-212029	117	4	4	1	0	1	610	3	3	0	0	NA	NA	NA	36	29	169	502	171	84	441	85	4	9	0	0.024	0.018	0
.	19.01.15-19.42.41-1-212037	61	2	2	0	0	0	606	1	1	0	0	NA	NA	NA	22	23	165	499	172	83	438	85	0	5	0	0	0.01	0
.	19.01.15-19.42.43-1-212041	93	7	7	1	0	0	602	6	6	0	0	NA	NA	NA	34	22	170	499	166	84	437	81	0	12	4	0	0.024	0.024
.	19.01.15-19.42.52-1-212042	61	2	2	0	0	0	613	1	1	0	0	NA	NA	NA	26	27	169	503	168	85	444	84	0	4	2	0	0.008	0.012
.	19.01.15-19.42.52-1-212043	92	3	3	2	0	2	627	1	1	0	0	NA	NA	NA	31	40	173	511	169	87	455	85	0	9	0	0	0.018	0
.	19.01.15-19.42.53-1-212044	93	3	3	2	0	1	608	2	2	0	0	NA	NA	NA	34	22	170	500	165	85	444	79	6	2	3	0.035	0.004	0.018
.	19.01.15-19.42.54-1-212045	121	9	9	6	0	4	629	8	8	0	0	NA	NA	NA	50	46	171	513	175	87	452	90	3	16	8	0.018	0.031	0.046
.	19.01.15-19.42.54-1-212046	38	1	1	0	0	0	0	0	0	0	0	NA	NA	NA	8	7	164	494	162	0	0	0	0	0	0	0	0	0
.	19.01.15-19.42.55-1-212047	60	2	2	0	0	0	151	1	1	0	0	NA	NA	NA	15	14	166	495	166	19	111	21	0	8	0	0	0.016	0
.	19.01.15-19.42.57-1-212048	178	16	16	5	0	5	649	15	15	0	0	NA	NA	NA	62	65	173	526	179	87	464	98	10	25	18	0.058	0.048	0.101
.	19.01.15-19.43.03-1-212049	89	9	9	3	0	3	604	6	6	0	0	NA	NA	NA	42	26	171	502	166	85	438	81	3	14	3	0.018	0.028	0.018
.	19.01.15-19.43.07-1-212050	93	4	4	1	0	1	616	3	3	0	0	NA	NA	NA	34	39	173	503	176	84	446	86	0	10	0	0	0.02	0
.	19.01.15-19.43.07-1-212051	121	12	12	1	0	1	627	11	11	0	0	NA	NA	NA	44	47	172	517	171	86	456	85	8	33	7	0.047	0.064	0.041
.	19.01.15-19.43.09-1-212052	87	5	5	2	0	2	627	4	4	0	0	NA	NA	NA	33	42	172	519	164	86	459	82	8	1	0	0.047	0.002	0
.	19.01.15-19.43.10-1-212053	181	21	21	5	0	4	627	19	19	0	0	NA	NA	NA	44	42	174	509	172	88	449	90	31	55	2	0.178	0.108	0.012
.	19.01.15-19.43.16-1-212069	148	7	7	1	0	1	643	6	6	0	0	NA	NA	NA	49	55	174	525	169	89	470	84	6	11	0	0.034	0.021	0
.	19.01.15-19.43.23-1-212078	149	12	12	4	0	2	621	11	11	0	0	NA	NA	NA	45	43	175	509	172	85	447	89	5	12	38	0.029	0.024	0.221
.	19.01.15-19.43.24-1-212080	94	5	5	3	0	3	609	4	4	0	0	NA	NA	NA	28	21	166	506	162	83	445	81	4	8	0	0.024	0.016	0
.	19.01.15-19.43.27-1-212085	155	9	9	2	0	2	622	7	7	0	0	NA	NA	NA	65	44	172	515	170	86	450	86	10	16	8	0.058	0.031	0.047
.	19.01.15-19.43.28-1-212087	99	4	4	1	0	0	611	3	3	0	0	NA	NA	NA	22	30	169	508	166	83	444	84	0	8	0	0	0.016	0
.	19.01.15-19.43.37-1-212094	61	2	2	0	0	0	612	1	1	0	0	NA	NA	NA	28	22	167	504	164	81	450	81	0	1	3	0	0.002	0.018
.	19.01.15-19.43.37-1-212095	142	8	8	4	0	4	627	7	7	0	0	NA	NA	NA	30	36	168	506	175	86	450	91	13	8	8	0.077	0.016	0.046
.	19.01.15-19.43.41-1-212098	118	13	13	2	0	2	619	12	12	0	0	NA	NA	NA	34	40	176	510	167	84	454	81	24	10	10	0.136	0.02	0.06
.	19.01.15-19.43.43-1-212102	88	3	3	1	0	1	606	2	2	0	0	NA	NA	NA	27	22	169	502	164	84	441	81	0	10	1	0	0.02	0.006
.	19.01.15-19.43.45-1-212103	125	6	6	1	0	1	634	5	5	0	0	NA	NA	NA	33	46	172	516	171	87	462	85	2	12	0	0.012	0.023	0
.	19.01.15-19.43.47-1-212104	91	8	8	2	0	2	621	7	7	0	0	NA	NA	NA	32	38	171	506	174	83	449	89	9	17	2	0.053	0.034	0.011
.	19.01.15-19.43.49-1-212105	119	12	12	4	0	4	618	10	10	0	0	NA	NA	NA	45	38	172	511	168	85	450	83	1	22	5	0.006	0.043	0.03
.	19.01.15-19.43.51-1-212106	92	7	7	1	0	1	614	6	6	0	0	NA	NA	NA	36	25	168	503	167	86	445	83	2	19	1	0.012	0.038	0.006
.	19.01.15-19.43.56-1-212107	36	1	1	0	0	0	0	0	0	0	0	NA	NA	NA	6	13	168	495	163	0	0	0	0	1	0	0	0.002	0
.	19.01.15-19.43.58-1-212108	124	6	6	1	0	0	620	5	5	0	0	NA	NA	NA	50	42	175	510	170	86	451	83	1	24	6	0.006	0.047	0.035
.	19.01.15-19.44.00-1-212109	197	17	17	5	0	5	653	16	16	0	0	NA	NA	NA	55	71	177	530	177	93	469	91	18	16	11	0.102	0.03	0.062
.	19.01.15-19.44.00-1-212110	222	25	25	6	0	3	660	24	24	0	0	NA	NA	NA	73	72	184	526	175	100	468	92	46	33	18	0.25	0.063	0.103
.	19.01.15-19.44.05-1-212111	120	15	15	6	0	6	616	14	14	0	0	NA	NA	NA	26	31	167	508	169	82	450	84	2	31	13	0.012	0.061	0.077
.	19.01.15-19.44.09-1-212112	97	9	9	4	0	3	611	6	6	0	0	NA	NA	NA	31	27	171	501	168	88	440	83	13	17	2	0.076	0.034	0.012
.	19.01.15-19.44.10-1-212113	124	13	13	5	0	4	635	9	9	0	0	NA	NA	NA	37	47	174	517	169	90	460	85	23	16	5	0.132	0.031	0.03
.	19.01.15-19.44.12-1-212114	154	26	26	8	0	5	622	21	21	0	0	NA	NA	NA	42	41	171	511	172	86	449	87	53	19	28	0.31	0.037	0.163
.	19.01.15-19.44.13-1-212115	62	2	2	2	0	1	606	1	1	0	0	NA	NA	NA	27	25	167	504	167	81	444	81	3	0	1	0.018	0	0.006
.	19.01.15-19.44.20-1-212132	120	6	6	1	0	1	626	5	5	0	0	NA	NA	NA	32	37	173	504	173	87	448	91	0	19	1	0	0.038	0.006
.	19.01.15-19.44.27-1-212140	151	9	9	4	0	3	627	6	6	0	0	NA	NA	NA	58	49	172	516	174	87	453	87	8	20	5	0.047	0.039	0.029
.	19.01.15-19.44.32-1-212145	318	42	42	15	0	12	651	38	38	0	0	NA	NA	NA	79	72	178	525	182	90	465	96	60	52	42	0.337	0.099	0.231
.	19.01.15-19.44.33-1-212146	154	11	11	4	0	2	631	10	10	0	0	NA	NA	NA	44	48	172	511	178	84	450	97	24	25	2	0.14	0.049	0.011
.	19.01.15-19.44.36-1-212148	119	12	12	2	0	1	624	11	11	0	0	NA	NA	NA	44	42	173	514	168	88	457	79	18	11	12	0.104	0.021	0.071
.	19.01.15-19.44.38-1-212150	61	2	2	1	0	1	608	1	1	0	0	NA	NA	NA	27	25	166	503	169	83	444	81	0	2	2	0	0.004	0.012
.	19.01.15-19.44.39-1-212156	115	8	8	0	0	0	628	6	6	0	0	NA	NA	NA	47	44	172	515	170	87	456	85	4	9	7	0.023	0.017	0.041
.	19.01.15-19.44.51-1-212162	122	13	13	1	0	1	616	11	11	0	0	NA	NA	NA	43	29	168	508	166	84	449	83	23	15	8	0.137	0.03	0.048
.	19.01.15-19.44.52-1-212163	146	12	12	4	0	2	638	9	9	0	0	NA	NA	NA	46	49	176	513	173	91	457	90	15	32	0	0.085	0.062	0
.	19.01.15-19.44.53-1-212164	117	11	11	1	0	1	609	10	10	0	0	NA	NA	NA	29	29	168	508	166	81	445	83	7	12	7	0.042	0.024	0.042
.	19.01.15-19.44.57-1-212165	165	25	25	8	0	8	639	22	22	0	0	NA	NA	NA	37	51	175	514	175	91	458	90	43	52	13	0.246	0.101	0.074
.	19.01.15-19.45.02-1-212166	118	8	8	2	0	1	635	5	5	0	0	NA	NA	NA	41	47	168	516	176	86	457	92	5	13	10	0.03	0.025	0.057
.	19.01.15-19.45.02-1-212167	120	11	11	2	0	2	632	8	8	0	0	NA	NA	NA	30	44	169	515	173	86	458	88	6	8	13	0.036	0.016	0.075
.	19.01.15-19.45.04-1-212168	121	8	8	2	0	2	617	7	7	0	0	NA	NA	NA	44	40	169	514	170	84	449	84	5	14	5	0.03	0.027	0.029
.	19.01.15-19.45.17-1-212184	96	4	4	0	0	0	610	3	3	0	0	NA	NA	NA	36	27	171	500	169	86	437	87	9	6	0	0.053	0.012	0
.	19.01.15-19.45.21-1-212187	123	4	4	0	0	0	615	3	3	0	0	NA	NA	NA	36	33	165	512	169	81	451	83	0	7	2	0	0.014	0.012
.	19.01.15-19.45.23-1-212190	177	19	19	5	0	4	642	14	14	0	0	NA	NA	NA	46	63	176	521	179	89	459	94	19	32	5	0.108	0.061	0.028
.	19.01.15-19.45.25-1-212197	119	8	8	3	0	1	629	6	6	0	0	NA	NA	NA	37	43	173	514	169	87	459	83	5	34	9	0.029	0.066	0.053
.	19.01.15-19.45.26-1-212199	155	12	12	5	0	3	634	10	10	0	0	NA	NA	NA	47	53	182	514	170	95	455	84	8	22	13	0.044	0.043	0.076
.	19.01.15-19.45.33-1-212205	63	3	3	0	0	0	615	1	1	0	0	NA	NA	NA	15	25	171	500	167	86	445	84	2	3	5	0.012	0.006	0.03
.	19.01.15-19.45.34-1-212206	68	4	4	0	0	0	609	2	2	0	0	NA	NA	NA	33	28	169	509	163	84	446	79	1	8	1	0.006	0.016	0.006
.	19.01.15-19.45.36-1-212208	65	3	3	1	0	1	617	2	2	0	0	NA	NA	NA	25	29	167	507	168	82	450	85	0	8	4	0	0.016	0.024
.	19.01.15-19.45.39-1-212212	118	8	8	3	0	2	621	7	7	0	0	NA	NA	NA	35	37	173	507	170	89	445	87	6	21	0	0.035	0.041	0
.	19.01.15-19.45.43-1-212216	94	3	3	0	0	0	617	2	2	0	0	NA	NA	NA	41	33	174	504	168	86	443	88	11	0	2	0.063	0	0.012
.	19.01.15-19.45.48-1-212217	93	5	5	1	0	1	615	4	4	0	0	NA	NA	NA	47	34	167	509	171	86	445	84	13	11	2	0.078	0.022	0.012
.	19.01.15-19.45.51-1-212218	214	63	63	19	0	12	652	57	57	0	0	NA	NA	NA	49	71	177	530	177	90	467	95	110	82	26	0.621	0.155	0.147
.	19.01.15-19.45.51-1-212219	152	9	9	0	0	0	632	7	7	0	0	NA	NA	NA	53	51	168	521	175	84	461	87	14	10	4	0.083	0.019	0.023
.	19.01.15-19.45.52-1-212220	84	6	6	2	0	1	616	5	5	0	0	NA	NA	NA	31	28	169	505	167	85	449	82	6	6	3	0.036	0.012	0.018
.	19.01.15-19.45.52-1-212221	91	4	4	1	0	1	615	2	2	0	0	NA	NA	NA	26	31	168	509	167	82	449	84	0	8	1	0	0.016	0.006
.	19.01.15-19.45.59-1-212223	89	7	7	1	0	1	594	5	5	0	0	NA	NA	NA	43	17	165	498	167	79	432	83	9	7	2	0.055	0.014	0.012
.	19.01.15-19.46.01-1-212225	208	37	37	13	0	8	644	35	35	0	0	NA	NA	NA	57	55	173	522	173	89	466	89	64	60	24	0.37	0.115	0.139
.	19.01.15-19.46.06-1-212226	145	14	14	4	0	4	630	13	13	0	0	NA	NA	NA	49	48	178	516	167	88	458	84	17	22	9	0.096	0.043	0.054
.	19.01.15-19.46.07-1-212227	90	10	10	2	0	2	610	8	8	0	0	NA	NA	NA	27	29	169	506	167	82	443	85	6	24	0	0.036	0.047	0
.	19.01.15-19.46.09-1-212228	98	4	4	1	0	1	611	3	3	0	0	NA	NA	NA	40	35	167	511	170	81	447	83	3	10	0	0.018	0.02	0
.	19.01.15-19.46.11-1-212229	100	5	5	1	0	1	628	3	3	0	0	NA	NA	NA	39	41	167	517	170	83	459	86	1	11	3	0.006	0.021	0.018
.	19.01.15-19.46.17-1-212245	203	56	56	20	0	15	657	54	54	0	0	NA	NA	NA	63	74	176	532	179	89	474	94	69	73	51	0.392	0.137	0.285
.	19.01.15-19.46.17-1-212246	96	4	4	0	0	0	616	3	3	0	0	NA	NA	NA	26	37	174	509	167	87	448	81	3	5	2	0.017	0.01	0.012
.	19.01.15-19.46.27-1-212255	124	16	16	1	0	1	628	15	15	0	0	NA	NA	NA	44	43	172	508	176	87	449	92	3	9	19	0.017	0.018	0.108
.	19.01.15-19.46.27-1-212257	92	10	10	1	0	1	630	9	9	0	0	NA	NA	NA	34	41	170	519	165	85	463	82	4	11	13	0.024	0.021	0.079
.	19.01.15-19.46.31-1-212261	127	7	7	1	0	1	618	6	6	0	0	NA	NA	NA	37	36	169	509	171	84	450	84	6	9	8	0.036	0.018	0.047
.	19.01.15-19.46.35-1-212262	58	2	2	0	0	0	0	1	1	0	0	NA	NA	NA	15	15	166	497	165	0	0	0	0	4	0	0	0.008	0
.	19.01.15-19.46.35-1-212263	122	4	4	2	0	1	625	3	3	0	0	NA	NA	NA	40	43	171	515	170	83	460	82	9	2	0	0.053	0.004	0
.	19.01.15-19.46.38-1-212268	208	29	29	5	0	2	645	27	27	0	0	NA	NA	NA	55	65	176	526	176	86	468	91	35	55	24	0.199	0.105	0.136
.	19.01.15-19.46.49-1-212275	216	12	12	1	0	1	649	9	9	0	0	NA	NA	NA	69	69	177	529	176	88	469	92	21	10	7	0.119	0.019	0.04
.	19.01.15-19.46.50-1-212276	37	1	1	0	0	0	0	0	0	0	0	NA	NA	NA	10	11	166	492	166	0	0	0	0	2	0	0	0.004	0
.	19.01.15-19.46.51-1-212277	89	4	4	0	0	0	608	3	3	0	0	NA	NA	NA	34	26	168	504	167	84	443	81	11	3	0	0.065	0.006	0
.	19.01.15-19.46.53-1-212278	91	5	5	1	0	1	610	3	3	0	0	NA	NA	NA	35	25	168	503	167	83	446	81	11	5	3	0.065	0.01	0.018
.	19.01.15-19.46.56-1-212279	96	11	11	4	0	3	620	10	10	0	0	NA	NA	NA	24	38	174	510	167	86	453	81	8	17	10	0.046	0.033	0.06
.	19.01.15-19.47.06-1-212280	96	7	7	4	0	3	611	6	6	0	0	NA	NA	NA	27	29	168	505	169	82	446	83	0	23	4	0	0.046	0.024
.	19.01.15-19.47.09-1-212281	152	19	19	8	0	6	631	16	16	0	0	NA	NA	NA	53	52	171	518	176	88	453	90	15	44	21	0.088	0.085	0.119
.	19.01.15-19.47.11-1-212283	90	7	7	3	0	2	615	6	6	0	0	NA	NA	NA	34	33	171	506	169	84	445	86	0	12	3	0	0.024	0.018
.	19.01.15-19.47.15-1-212300	93	4	4	1	0	1	625	3	3	0	0	NA	NA	NA	33	46	171	512	176	85	455	85	12	5	1	0.07	0.01	0.006
.	19.01.15-19.47.21-1-212303	88	4	4	2	0	2	617	3	3	0	0	NA	NA	NA	34	33	170	510	166	84	453	80	0	9	2	0	0.018	0.012
.	19.01.15-19.47.28-1-212315	260	36	36	10	0	8	668	33	33	0	0	NA	NA	NA	71	88	184	538	179	101	474	93	66	56	18	0.359	0.104	0.101
.	19.01.15-19.47.30-1-212318	122	19	19	6	0	5	620	17	17	0	0	NA	NA	NA	36	38	168	516	167	80	457	83	35	42	2	0.208	0.081	0.012
.	19.01.15-19.47.30-1-212319	35	1	1	0	0	0	0	0	0	0	0	NA	NA	NA	7	12	164	495	166	0	0	0	4	0	0	0.024	0	0
.	19.01.15-19.47.34-1-212321	92	7	7	1	0	1	616	6	6	0	0	NA	NA	NA	33	36	170	508	171	83	449	84	6	8	1	0.035	0.016	0.006
.	19.01.15-19.47.34-1-212322	61	3	3	1	0	0	610	2	2	0	0	NA	NA	NA	28	30	167	510	166	81	448	81	2	2	6	0.012	0.004	0.036
.	19.01.15-19.47.34-1-212323	62	2	2	0	0	0	621	1	1	0	0	NA	NA	NA	25	32	169	509	167	83	453	85	0	7	0	0	0.014	0
.	19.01.15-19.47.35-1-212324	89	3	3	0	0	0	615	2	2	0	0	NA	NA	NA	24	25	166	502	170	84	445	86	0	5	0	0	0.01	0
.	19.01.15-19.47.37-1-212326	218	50	50	13	0	10	648	45	45	0	0	NA	NA	NA	69	59	177	517	178	93	461	94	72	68	26	0.407	0.132	0.146
.	19.01.15-19.47.39-1-212330	120	17	17	2	0	1	629	13	13	0	0	NA	NA	NA	39	45	172	518	168	87	458	84	10	26	6	0.058	0.05	0.036
.	19.01.15-19.47.48-1-212334	240	49	49	18	0	14	659	43	43	0	0	NA	NA	NA	79	83	181	536	179	93	470	96	85	52	30	0.47	0.097	0.168
.	19.01.15-19.47.50-1-212335	37	1	1	1	0	1	0	0	0	0	0	NA	NA	NA	6	8	164	494	163	0	0	0	1	0	0	0.006	0	0
.	19.01.15-19.47.50-1-212336	93	5	5	4	0	3	630	4	4	0	0	NA	NA	NA	22	44	172	513	172	88	456	86	10	10	0	0.058	0.019	0
.	19.01.15-19.47.53-1-212337	64	3	3	2	0	1	596	2	2	0	0	NA	NA	NA	25	21	167	500	167	80	435	81	0	11	6	0	0.022	0.036
.	19.01.15-19.47.53-1-212338	120	8	8	1	0	1	617	6	6	0	0	NA	NA	NA	37	36	166	512	171	80	450	87	10	9	9	0.06	0.018	0.053
.	19.01.15-19.48.05-1-212339	92	3	3	1	0	1	615	2	2	0	0	NA	NA	NA	29	30	170	507	166	82	451	82	0	6	3	0	0.012	0.018
.	19.01.15-19.48.08-1-212340	90	8	8	2	0	2	600	7	7	0	0	NA	NA	NA	22	15	164	498	166	81	436	83	4	19	0	0.024	0.038	0
.	19.01.15-19.48.08-1-212341	87	4	4	0	0	0	605	3	3	0	0	NA	NA	NA	31	23	166	500	170	80	442	83	9	2	0	0.054	0.004	0
.	19.01.15-19.48.10-1-212342	58	2	2	2	0	1	607	1	1	0	0	NA	NA	NA	31	21	168	499	167	84	441	82	0	7	2	0	0.014	0.012
.	19.01.15-19.48.14-1-212360	179	19	19	5	0	4	639	18	18	0	0	NA	NA	NA	63	52	171	522	172	90	462	87	27	46	10	0.158	0.088	0.058
.	19.01.15-19.48.20-1-212361	66	2	2	1	0	0	603	1	1	0	0	NA	NA	NA	28	23	170	503	163	83	442	78	0	0	5	0	0	0.031
.	19.01.15-19.48.24-1-212366	127	13	13	7	0	7	629	10	10	0	0	NA	NA	NA	52	49	176	515	171	91	452	86	4	22	9	0.023	0.043	0.053
.	19.01.15-19.48.25-1-212370	152	9	9	2	0	2	638	8	8	0	0	NA	NA	NA	48	51	171	516	177	90	458	90	18	21	12	0.105	0.041	0.068
.	19.01.15-19.48.27-1-212373	97	12	12	1	0	1	612	10	10	0	0	NA	NA	NA	30	26	167	506	166	83	447	82	14	19	2	0.084	0.038	0.012
.	19.01.15-19.48.35-1-212379	66	3	3	0	0	0	622	1	1	0	0	NA	NA	NA	20	32	169	506	170	87	450	85	0	4	1	0	0.008	0.006
.	19.01.15-19.48.35-1-212381	301	19	19	8	0	6	666	18	18	0	0	NA	NA	NA	101	85	171	543	184	89	480	97	24	38	24	0.14	0.07	0.13
.	19.01.15-19.48.46-1-212391	90	9	9	3	0	3	616	6	6	0	0	NA	NA	NA	32	31	165	509	170	82	449	85	9	13	4	0.055	0.026	0.024
.	19.01.15-19.48.51-1-212392	39	1	1	1	0	1	0	0	0	0	0	NA	NA	NA	10	13	165	497	164	0	0	0	0	1	0	0	0.002	0
.	19.01.15-19.48.51-1-212393	91	3	3	0	0	0	610	2	2	0	0	NA	NA	NA	39	31	169	500	175	85	441	84	0	0	11	0	0	0.063
.	19.01.15-19.48.52-1-212394	62	2	2	1	0	1	614	1	1	0	0	NA	NA	NA	22	28	169	505	167	85	448	81	0	6	0	0	0.012	0
.	19.01.15-19.48.54-1-212395	87	5	5	0	0	0	603	4	4	0	0	NA	NA	NA	28	19	167	502	163	83	442	78	0	4	11	0	0.008	0.067
.	19.01.15-19.48.54-1-212396	116	9	9	2	0	2	622	7	7	0	0	NA	NA	NA	58	43	171	520	165	86	459	77	14	9	4	0.082	0.017	0.024
.	19.01.15-19.48.55-1-212397	89	3	3	0	0	0	608	2	2	0	0	NA	NA	NA	20	24	167	503	167	81	447	80	0	7	0	0	0.014	0
.	19.01.15-19.48.59-1-212398	96	6	6	0	0	0	623	5	5	0	0	NA	NA	NA	44	42	171	509	175	84	449	90	4	6	4	0.023	0.012	0.023
.	19.01.15-19.49.06-1-212399	63	2	2	2	0	2	610	1	1	0	0	NA	NA	NA	26	29	170	503	169	82	443	85	10	3	0	0.059	0.006	0
.	19.01.15-19.49.07-1-212400	212	25	25	10	0	6	642	22	22	0	0	NA	NA	NA	65	63	173	523	180	87	460	95	57	37	17	0.329	0.071	0.094
.	19.01.15-19.49.09-1-212401	62	3	3	1	0	1	355	2	2	0	0	NA	NA	NA	17	23	170	501	165	50	259	46	0	4	0	0	0.008	0
.	19.01.15-19.49.11-1-212402	118	5	5	1	0	0	616	3	3	0	0	NA	NA	NA	36	36	174	511	164	87	449	80	0	9	5	0	0.018	0.03
.	19.01.15-19.49.12-1-212403	149	21	21	6	0	4	639	18	18	0	0	NA	NA	NA	52	56	177	519	173	91	459	89	25	43	9	0.141	0.083	0.052
.	19.01.15-19.49.12-1-212404	155	7	7	2	0	2	630	5	5	0	0	NA	NA	NA	62	50	170	520	173	85	460	85	3	8	12	0.018	0.015	0.069
.	19.01.15-19.49.18-1-212420	94	3	3	0	0	0	626	2	2	0	0	NA	NA	NA	30	37	170	511	169	86	457	83	0	18	0	0	0.035	0
.	19.01.15-19.49.20-1-212422	61	3	3	0	0	0	607	1	1	0	0	NA	NA	NA	32	35	167	510	171	80	445	82	0	14	0	0	0.027	0
.	19.01.15-19.49.21-1-212424	90	5	5	1	0	0	605	4	4	0	0	NA	NA	NA	32	27	169	508	163	83	446	76	2	12	3	0.012	0.024	0.018
.	19.01.15-19.49.22-1-212426	62	2	2	0	0	0	611	1	1	0	0	NA	NA	NA	19	25	168	504	166	81	448	82	7	0	4	0.042	0	0.024
.	19.01.15-19.49.29-1-212438	88	6	6	0	0	0	625	4	4	0	0	NA	NA	NA	34	39	173	509	170	91	451	83	10	9	9	0.058	0.018	0.053
.	19.01.15-19.49.34-1-212441	64	6	6	2	0	1	602	5	5	0	0	NA	NA	NA	25	17	165	498	167	80	438	84	0	9	6	0	0.018	0.036
.	19.01.15-19.49.34-1-212442	35	1	1	1	0	1	0	0	0	0	0	NA	NA	NA	10	13	165	497	164	0	0	0	0	1	0	0	0.002	0
.	19.01.15-19.49.34-1-212443	60	4	4	0	0	0	602	3	3	0	0	NA	NA	NA	26	22	166	501	168	81	439	82	0	8	9	0	0.016	0.054
.	19.01.15-19.49.36-1-212444	177	13	13	6	0	4	646	11	11	0	0	NA	NA	NA	40	57	170	526	174	84	473	89	14	35	9	0.082	0.067	0.052
.	19.01.15-19.49.37-1-212448	61	2	2	0	0	0	349	0	0	0	0	NA	NA	NA	19	12	165	496	164	53	250	46	0	2	2	0	0.004	0.012
.	19.01.15-19.49.40-1-212451	34	1	1	0	0	0	0	0	0	0	0	NA	NA	NA	13	8	165	493	163	0	0	0	0	1	0	0	0.002	0
.	19.01.15-19.49.42-1-212452	266	57	57	18	0	13	666	55	55	0	0	NA	NA	NA	75	80	176	539	178	95	476	95	81	89	27	0.46	0.165	0.152
.	19.01.15-19.49.48-1-212457	185	31	31	15	0	10	646	26	26	0	0	NA	NA	NA	57	59	175	521	176	89	467	90	23	73	14	0.131	0.14	0.08
.	19.01.15-19.49.51-1-212458	91	8	8	0	0	0	613	6	6	0	0	NA	NA	NA	32	29	164	512	166	79	451	83	5	21	3	0.03	0.041	0.018
.	19.01.15-19.49.51-1-212459	37	1	1	0	0	0	0	0	0	0	0	NA	NA	NA	10	13	164	496	166	0	0	0	3	0	0	0.018	0	0
.	19.01.15-19.49.51-1-212460	93	3	3	1	0	1	601	2	2	0	0	NA	NA	NA	45	23	171	500	165	86	433	82	7	1	1	0.041	0.002	0.006
.	19.01.15-19.49.51-1-212461	58	2	2	1	0	1	149	1	1	0	0	NA	NA	NA	21	15	167	498	163	21	107	21	4	2	0	0.024	0.004	0
.	19.01.15-19.49.52-1-212462	155	10	10	0	0	0	639	8	8	0	0	NA	NA	NA	53	53	174	521	171	90	461	88	7	17	12	0.04	0.033	0.07
.	19.01.15-19.49.55-1-212463	32	1	1	0	0	0	0	0	0	0	0	NA	NA	NA	7	6	164	492	163	0	0	0	0	0	0	0	0	0
.	19.01.15-19.49.59-1-212464	89	4	4	1	0	1	613	3	3	0	0	NA	NA	NA	28	32	169	502	174	83	442	88	6	11	0	0.036	0.022	0
.	19.01.15-19.49.59-1-212465	120	5	5	2	0	2	623	4	4	0	0	NA	NA	NA	31	42	175	507	173	86	450	87	1	7	3	0.006	0.014	0.017
.	19.01.15-19.50.06-1-212470	97	5	5	0	0	0	621	4	4	0	0	NA	NA	NA	33	39	173	509	170	87	451	83	0	18	0	0	0.035	0
.	19.01.15-19.50.10-1-212471	93	4	4	0	0	0	601	3	3	0	0	NA	NA	NA	46	21	169	500	165	81	437	83	0	17	4	0	0.034	0.024
.	19.01.15-19.50.12-1-212472	32	1	1	0	0	0	0	0	0	0	0	NA	NA	NA	9	12	168	493	164	0	0	0	0	0	0	0	0	0
.	19.01.15-19.50.14-1-212492	62	2	2	0	0	0	614	1	1	0	0	NA	NA	NA	20	26	165	506	168	82	448	84	0	3	0	0	0.006	0
.	19.01.15-19.50.16-1-212493	32	1	1	0	0	0	0	0	0	0	0	NA	NA	NA	11	7	163	494	163	0	0	0	0	0	0	0	0	0
.	19.01.15-19.50.18-1-212494	92	6	6	2	0	1	628	5	5	0	0	NA	NA	NA	34	48	168	520	173	84	458	86	2	26	2	0.012	0.05	0.012
.	19.01.15-19.50.18-1-212495	169	15	15	6	0	4	636	14	14	0	0	NA	NA	NA	49	52	171	520	174	83	463	90	26	32	1	0.152	0.062	0.006
.	19.01.15-19.50.19-1-212496	64	4	4	0	0	0	608	3	3	0	0	NA	NA	NA	29	25	167	505	166	80	443	85	9	7	1	0.054	0.014	0.006
.	19.01.15-19.50.25-1-212503	116	4	4	3	0	2	611	2	2	0	0	NA	NA	NA	34	27	169	503	168	82	447	82	9	2	7	0.053	0.004	0.042
.	19.01.15-19.50.26-1-212504	153	8	8	3	0	3	631	7	7	0	0	NA	NA	NA	44	45	180	512	166	93	454	84	15	22	5	0.083	0.043	0.03
.	19.01.15-19.50.29-1-212509	38	1	1	0	0	0	0	0	0	0	0	NA	NA	NA	10	16	163	502	164	0	0	0	0	2	0	0	0.004	0
.	19.01.15-19.50.32-1-212512	150	12	12	3	0	3	631	9	9	0	0	NA	NA	NA	48	46	171	515	173	87	454	90	23	18	0	0.135	0.035	0
.	19.01.15-19.50.34-1-212513	121	8	8	4	0	4	625	6	6	0	0	NA	NA	NA	36	36	174	506	169	89	454	82	15	0	10	0.086	0	0.059
.	19.01.15-19.50.36-1-212515	29	1	1	0	0	0	0	0	0	0	0	NA	NA	NA	9	6	165	491	163	0	0	0	0	1	0	0	0.002	0
.	19.01.15-19.50.38-1-212519	62	3	3	0	0	0	556	2	2	0	0	NA	NA	NA	21	16	168	496	165	77	404	75	0	3	0	0	0.006	0
.	19.01.15-19.50.39-1-212520	200	19	19	3	0	2	646	18	18	0	0	NA	NA	NA	49	60	176	524	173	90	469	87	13	33	10	0.074	0.063	0.058
.	19.01.15-19.50.41-1-212521	84	5	5	0	0	0	623	4	4	0	0	NA	NA	NA	15	36	168	513	168	85	458	80	4	1	4	0.024	0.002	0.024
.	19.01.15-19.50.52-1-212528	358	46	46	14	0	10	707	43	43	0	0	NA	NA	NA	103	121	185	563	186	99	506	102	77	59	16	0.416	0.105	0.086
.	19.01.15-19.50.53-1-212529	91	7	7	1	0	1	615	5	5	0	0	NA	NA	NA	29	32	170	507	168	83	448	84	0	15	3	0	0.03	0.018
.	19.01.15-19.50.53-1-212530	98	4	4	3	0	3	617	3	3	0	0	NA	NA	NA	30	28	166	508	167	82	453	82	6	9	4	0.036	0.018	0.024
.	19.01.15-19.50.57-1-212532	217	41	41	10	0	7	647	36	36	0	0	NA	NA	NA	49	68	174	530	177	86	471	90	84	52	14	0.483	0.098	0.079
.	19.01.15-19.50.58-1-212533	210	27	27	10	0	8	639	24	24	0	0	NA	NA	NA	72	53	171	522	173	85	465	89	54	32	18	0.316	0.061	0.104
.	19.01.15-19.50.59-1-212534	114	19	19	4	0	4	618	17	17	0	0	NA	NA	NA	42	40	175	509	169	87	447	84	27	34	2	0.154	0.067	0.012
.	19.01.15-19.51.03-1-212536	91	4	4	0	0	0	614	2	2	0	0	NA	NA	NA	29	32	169	508	168	86	445	83	0	8	0	0	0.016	0
.	19.01.15-19.51.13-1-212537	117	8	8	2	0	0	640	7	7	0	0	NA	NA	NA	35	52	175	517	173	86	462	92	0	12	11	0	0.023	0.064
.	19.01.15-19.51.14-1-212553	87	3	3	1	0	1	622	1	1	0	0	NA	NA	NA	33	40	168	516	169	83	456	83	0	9	0	0	0.017	0
.	19.01.15-19.51.15-1-212554	211	17	17	5	0	3	642	16	16	0	0	NA	NA	NA	51	59	179	520	173	94	459	89	29	21	7	0.162	0.04	0.04
.	19.01.15-19.51.20-1-212556	151	16	16	0	0	0	616	15	15	0	0	NA	NA	NA	46	44	172	517	168	88	443	85	5	30	2	0.029	0.058	0.012
.	19.01.15-19.51.29-1-212571	141	5	5	0	0	0	610	4	4	0	0	NA	NA	NA	36	27	169	506	165	83	444	83	3	5	0	0.018	0.01	0
.	19.01.15-19.51.31-1-212573	64	2	2	0	0	0	202	1	1	0	0	NA	NA	NA	12	16	166	496	167	24	153	25	0	3	1	0	0.006	0.006
.	19.01.15-19.51.35-1-212574	35	1	1	0	0	0	0	0	0	0	0	NA	NA	NA	8	6	165	490	164	0	0	0	0	1	0	0	0.002	0
.	19.01.15-19.51.39-1-212579	66	4	4	1	0	1	605	3	3	0	0	NA	NA	NA	23	23	169	498	169	85	439	81	8	7	0	0.047	0.014	0
.	19.01.15-19.51.40-1-212580	297	26	26	9	0	6	669	22	22	0	0	NA	NA	NA	94	89	175	545	182	90	483	96	60	31	8	0.343	0.057	0.044
.	19.01.15-19.51.41-1-212581	182	16	16	2	0	1	645	15	15	0	0	NA	NA	NA	48	58	175	524	172	89	467	89	10	36	13	0.057	0.069	0.076
.	19.01.15-19.51.46-1-212585	33	1	1	0	0	0	0	0	0	0	0	NA	NA	NA	6	15	163	501	164	0	0	0	1	0	0	0.006	0	0
.	19.01.15-19.51.47-1-212586	179	30	30	4	0	4	634	26	26	0	0	NA	NA	NA	59	55	172	519	177	89	457	88	26	38	29	0.151	0.073	0.164
.	19.01.15-19.51.48-1-212587	210	61	61	15	0	12	655	55	55	0	0	NA	NA	NA	56	73	178	540	168	92	479	84	83	79	48	0.466	0.146	0.286
.	19.01.15-19.51.49-1-212588	175	11	11	2	0	1	651	9	9	0	0	NA	NA	NA	51	67	173	527	180	87	474	90	23	10	5	0.133	0.019	0.028
.	19.01.15-19.52.05-1-212589	179	12	12	4	0	4	641	10	10	0	0	NA	NA	NA	77	60	176	524	173	88	465	88	8	15	8	0.045	0.029	0.046
.	19.01.15-19.52.11-1-212591	156	10	10	2	0	1	641	9	9	0	0	NA	NA	NA	43	51	171	527	166	87	471	83	9	12	0	0.053	0.023	0
.	19.01.15-19.52.14-1-212608	127	16	16	4	0	3	626	11	11	0	0	NA	NA	NA	47	43	170	520	166	83	462	81	23	17	16	0.135	0.033	0.096
.	19.01.15-19.52.15-1-212613	151	13	13	2	0	1	637	10	10	0	0	NA	NA	NA	57	55	172	520	176	89	458	90	22	29	9	0.128	0.056	0.051
.	19.01.15-19.52.32-1-212630	59	2	2	1	0	1	254	1	1	0	0	NA	NA	NA	20	18	166	499	166	35	185	34	0	4	0	0	0.008	0
.	19.01.15-19.52.40-1-212635	59	3	3	1	0	1	103	2	2	0	0	NA	NA	NA	18	14	165	498	164	10	81	12	1	2	0	0.006	0.004	0
.	19.01.15-19.52.41-1-212636	120	6	6	4	0	2	624	5	5	0	0	NA	NA	NA	48	40	171	515	167	86	456	82	5	22	0	0.029	0.043	0
.	19.01.15-19.52.42-1-212637	92	7	7	4	0	2	615	6	6	0	0	NA	NA	NA	30	34	169	506	172	81	447	87	31	10	2	0.183	0.02	0.012
.	19.01.15-19.52.45-1-212644	59	3	3	0	0	0	349	2	2	0	0	NA	NA	NA	15	16	168	497	164	48	251	50	2	9	0	0.012	0.018	0
.	19.01.15-19.52.46-1-212645	112	18	18	6	0	2	626	17	17	0	0	NA	NA	NA	38	41	170	516	168	86	457	83	29	45	12	0.171	0.087	0.071
.	19.01.15-19.52.48-1-212646	96	8	8	2	0	1	615	6	6	0	0	NA	NA	NA	29	36	170	513	166	84	449	82	0	19	8	0	0.037	0.048
.	19.01.15-19.52.49-1-212647	34	1	1	0	0	0	0	0	0	0	0	NA	NA	NA	7	13	164	496	166	0	0	0	0	0	3	0	0	0.018
.	19.01.15-19.52.51-1-212648	153	23	23	6	0	5	632	21	21	0	0	NA	NA	NA	53	52	174	520	171	88	458	86	17	43	10	0.098	0.083	0.058
.	19.01.15-19.52.51-1-212649	126	5	5	1	0	1	614	3	3	0	0	NA	NA	NA	44	35	169	511	168	85	448	81	6	6	7	0.036	0.012	0.042
.	19.01.15-19.52.57-1-212650	259	30	30	7	0	4	666	27	27	0	0	NA	NA	NA	89	80	172	541	180	89	481	96	35	63	29	0.203	0.116	0.161
.	19.01.15-19.52.59-1-212651	32	1	1	0	0	0	0	0	0	0	0	NA	NA	NA	13	10	166	494	163	0	0	0	0	0	0	0	0	0
.	19.01.15-19.53.01-1-212652	148	7	7	2	0	2	632	6	6	0	0	NA	NA	NA	47	46	174	515	170	90	455	87	5	23	1	0.029	0.045	0.006
.	19.01.15-19.53.04-1-212653	86	4	4	0	0	0	620	3	3	0	0	NA	NA	NA	30	29	164	508	170	83	451	86	8	6	0	0.049	0.012	0
.	19.01.15-19.53.09-1-212654	206	11	11	5	0	4	657	10	10	0	0	NA	NA	NA	65	74	178	528	181	92	469	96	10	13	18	0.056	0.025	0.099
.	19.01.15-19.53.11-1-212655	205	15	15	3	0	3	641	14	14	0	0	NA	NA	NA	49	50	174	519	170	88	465	88	12	22	16	0.069	0.042	0.094
.	19.01.15-19.53.39-1-212693	88	3	3	2	0	2	607	2	2	0	0	NA	NA	NA	21	21	168	502	164	81	445	81	0	7	0	0	0.014	0
.	19.01.15-19.53.39-1-212694	154	17	17	4	0	2	635	15	15	0	0	NA	NA	NA	60	57	173	525	172	84	463	88	12	28	10	0.069	0.053	0.058
.	19.01.15-19.53.41-1-212695	94	5	5	2	0	1	608	4	4	0	0	NA	NA	NA	51	37	175	505	170	84	441	83	0	10	8	0	0.02	0.047
.	19.01.15-19.53.43-1-212699	126	7	7	3	0	2	625	5	5	0	0	NA	NA	NA	44	42	168	518	169	83	460	82	26	8	3	0.155	0.015	0.018
.	19.01.15-19.53.44-1-212700	204	17	17	2	0	1	642	15	15	0	0	NA	NA	NA	58	62	175	524	176	90	465	87	15	16	10	0.086	0.031	0.057
.	19.01.15-19.53.54-1-212701	147	9	9	2	0	2	632	7	7	0	0	NA	NA	NA	52	51	174	524	166	87	464	81	14	28	0	0.08	0.053	0
.	19.01.15-19.53.55-1-212702	35	1	1	0	0	0	0	0	0	0	0	NA	NA	NA	15	11	163	496	165	0	0	0	0	0	3	0	0	0.018
.	19.01.15-19.53.57-1-212703	93	3	3	1	0	1	614	2	2	0	0	NA	NA	NA	26	31	169	510	165	84	448	82	3	3	0	0.018	0.006	0
.	19.01.15-19.54.00-1-212704	98	3	3	1	0	1	615	2	2	0	0	NA	NA	NA	32	29	169	507	166	86	449	80	6	10	0	0.036	0.02	0
.	19.01.15-19.54.02-1-212705	281	58	58	20	0	16	674	55	55	0	0	NA	NA	NA	89	86	172	545	182	90	487	97	55	83	59	0.32	0.152	0.324
.	19.01.15-19.54.02-1-212706	63	3	3	2	0	2	618	1	1	0	0	NA	NA	NA	32	33	173	503	170	88	444	86	9	4	0	0.052	0.008	0
.	19.01.15-19.54.03-1-212707	95	12	12	6	0	5	621	9	9	0	0	NA	NA	NA	30	35	172	508	168	88	450	83	11	31	1	0.064	0.061	0.006
.	19.01.15-19.54.08-1-212708	66	2	2	1	0	1	606	1	1	0	0	NA	NA	NA	21	15	166	497	165	81	443	82	0	2	2	0	0.004	0.012
.	19.01.15-19.54.12-1-212709	128	8	8	3	0	3	639	6	6	0	0	NA	NA	NA	51	49	176	516	170	92	459	88	12	16	1	0.068	0.031	0.006
.	19.01.15-19.54.14-1-212725	31	1	1	0	0	0	0	0	0	0	0	NA	NA	NA	12	7	166	490	164	0	0	0	0	0	0	0	0	0
.	19.01.15-19.54.15-1-212726	115	5	5	3	0	2	606	4	4	0	0	NA	NA	NA	32	27	169	506	165	81	444	81	6	8	1	0.036	0.016	0.006
.	19.01.15-19.54.16-1-212727	146	31	31	11	0	8	632	29	29	0	0	NA	NA	NA	40	51	174	517	173	87	458	87	27	59	8	0.155	0.114	0.046
.	19.01.15-19.54.17-1-212728	92	6	6	2	0	1	621	5	5	0	0	NA	NA	NA	38	34	172	507	168	86	450	85	4	17	10	0.023	0.034	0.06
.	19.01.15-19.54.19-1-212729	94	12	12	3	0	3	612	10	10	0	0	NA	NA	NA	37	22	167	502	166	84	444	84	23	24	0	0.138	0.048	0
.	19.01.15-19.54.27-1-212739	65	2	2	0	0	0	195	1	1	0	0	NA	NA	NA	12	22	169	497	169	26	136	33	0	4	0	0	0.008	0
.	19.01.15-19.54.32-1-212743	32	1	1	0	0	0	0	0	0	0	0	NA	NA	NA	10	8	164	491	166	0	0	0	0	0	0	0	0	0
.	19.01.15-19.54.34-1-212744	214	35	35	12	0	7	644	31	31	0	0	NA	NA	NA	66	65	174	524	180	88	466	90	50	56	27	0.287	0.107	0.15
.	19.01.15-19.54.34-1-212745	97	7	7	0	0	0	627	5	5	0	0	NA	NA	NA	39	45	169	519	170	85	459	83	1	12	10	0.006	0.023	0.059
.	19.01.15-19.54.38-1-212749	186	32	32	7	0	5	637	28	28	0	0	NA	NA	NA	64	56	178	517	174	94	455	88	61	12	47	0.343	0.023	0.27
.	19.01.15-19.54.39-1-212750	151	32	32	12	0	8	631	30	30	0	0	NA	NA	NA	34	44	169	516	172	84	459	88	27	85	3	0.16	0.165	0.017
.	19.01.15-19.54.43-1-212756	90	7	7	0	0	0	613	6	6	0	0	NA	NA	NA	33	26	169	504	166	84	447	82	5	9	14	0.03	0.018	0.084
.	19.01.15-19.54.52-1-212761	90	4	4	1	0	1	597	3	3	0	0	NA	NA	NA	26	17	165	501	164	80	439	78	7	0	2	0.042	0	0.012
.	19.01.15-19.54.55-1-212762	88	6	6	1	0	1	608	5	5	0	0	NA	NA	NA	37	25	172	498	168	89	434	85	4	13	0	0.023	0.026	0
.	19.01.15-19.55.12-1-212763	60	4	4	1	0	1	605	3	3	0	0	NA	NA	NA	27	20	165	500	168	80	438	87	0	11	1	0	0.022	0.006
.	19.01.15-19.55.15-1-212779	180	7	7	2	0	1	650	5	5	0	0	NA	NA	NA	46	69	182	527	173	97	467	86	11	5	5	0.06	0.009	0.029
.	19.01.15-19.55.16-1-212780	93	5	5	0	0	0	620	4	4	0	0	NA	NA	NA	21	31	172	504	168	86	448	86	5	7	0	0.029	0.014	0
.	19.01.15-19.55.19-1-212781	62	2	2	0	0	0	613	1	1	0	0	NA	NA	NA	14	23	168	501	167	85	444	84	0	3	0	0	0.006	0
.	19.01.15-19.55.25-1-212788	174	47	47	12	0	9	621	42	42	0	0	NA	NA	NA	56	42	174	504	177	88	441	92	57	75	22	0.328	0.149	0.124
.	19.01.15-19.55.28-1-212791	100	6	6	1	0	1	618	4	4	0	0	NA	NA	NA	37	37	172	511	167	86	450	82	7	12	3	0.041	0.023	0.018
.	19.01.15-19.55.29-1-212798	120	5	5	3	0	2	615	3	3	0	0	NA	NA	NA	27	28	166	503	172	80	449	86	5	8	0	0.03	0.016	0
.	19.01.15-19.55.33-1-212801	97	5	5	3	0	0	628	4	4	0	0	NA	NA	NA	39	38	172	508	171	89	452	87	0	26	5	0	0.051	0.029
.	19.01.15-19.55.33-1-212802	63	2	2	2	0	2	614	1	1	0	0	NA	NA	NA	22	30	171	507	165	83	447	84	2	2	0	0.012	0.004	0
.	19.01.15-19.55.35-1-212804	64	4	4	1	0	1	613	3	3	0	0	NA	NA	NA	24	22	167	505	163	85	447	81	4	12	6	0.024	0.024	0.037
.	19.01.15-19.55.38-1-212807	147	17	17	8	0	5	620	14	14	0	0	NA	NA	NA	38	39	175	511	166	88	450	82	23	39	5	0.131	0.076	0.03
.	19.01.15-19.56.11-1-212814	58	2	2	1	0	1	0	1	1	0	0	NA	NA	NA	14	15	166	500	162	0	0	0	0	3	0	0	0.006	0
.	19.01.15-19.56.12-1-212815	86	3	3	1	0	1	619	2	2	0	0	NA	NA	NA	28	32	174	507	164	88	449	82	0	8	5	0	0.016	0.03
.	19.01.15-19.56.17-1-212831	89	7	7	1	0	0	618	6	6	0	0	NA	NA	NA	34	38	172	511	168	86	449	83	11	13	6	0.064	0.025	0.036
.	19.01.15-19.56.18-1-212832	160	15	15	5	0	5	626	12	12	0	0	NA	NA	NA	38	46	170	516	173	87	453	86	10	15	17	0.059	0.029	0.098
.	19.01.15-19.56.19-1-212833	91	7	7	2	0	2	614	5	5	0	0	NA	NA	NA	33	33	171	501	174	86	442	86	1	15	1	0.006	0.03	0.006
.	19.01.15-19.56.25-1-212839	61	2	2	0	0	0	608	1	1	0	0	NA	NA	NA	22	20	165	501	167	83	441	84	0	6	0	0	0.012	0
.	19.01.15-19.56.25-1-212842	37	1	1	0	0	0	0	0	0	0	0	NA	NA	NA	11	12	165	497	163	0	0	0	0	3	0	0	0.006	0
.	19.01.15-19.56.28-1-212846	126	12	12	4	0	3	636	10	10	0	0	NA	NA	NA	37	48	172	519	170	87	463	86	2	36	7	0.012	0.069	0.041
.	19.01.15-19.56.33-1-212849	33	1	1	0	0	0	0	0	0	0	0	NA	NA	NA	12	12	163	496	166	0	0	0	0	0	0	0	0	0
.	19.01.15-19.56.35-1-212851	85	7	7	0	0	0	611	6	6	0	0	NA	NA	NA	20	21	168	503	163	84	445	82	2	4	10	0.012	0.008	0.061
.	19.01.15-19.56.36-1-212852	299	32	32	7	0	3	654	27	27	0	0	NA	NA	NA	82	76	178	529	182	92	467	95	56	28	38	0.315	0.053	0.209
.	19.01.15-19.56.37-1-212854	94	10	10	1	0	1	626	7	7	0	0	NA	NA	NA	35	42	169	518	168	83	457	86	7	26	4	0.041	0.05	0.024
.	19.01.15-19.56.40-1-212857	119	9	9	1	0	1	621	7	7	0	0	NA	NA	NA	38	45	172	517	169	84	453	84	2	24	0	0.012	0.046	0
.	19.01.15-19.56.41-1-212858	93	4	4	1	0	1	625	3	3	0	0	NA	NA	NA	40	40	171	511	171	85	453	87	0	12	2	0	0.023	0.012
.	19.01.15-19.56.52-1-212865	59	2	2	0	0	0	607	1	1	0	0	NA	NA	NA	19	17	164	502	164	80	444	83	2	1	0	0.012	0.002	0
.	19.01.15-19.56.52-1-212866	228	41	41	13	0	12	650	38	38	0	0	NA	NA	NA	70	72	172	530	183	87	465	98	53	89	22	0.308	0.168	0.12
.	19.01.15-19.56.53-1-212867	62	2	2	2	0	2	354	1	1	0	0	NA	NA	NA	7	19	166	500	166	51	260	43	0	0	1	0	0	0.006
.	19.01.15-19.56.55-1-212868	117	8	8	2	0	2	612	7	7	0	0	NA	NA	NA	35	26	168	508	163	82	448	82	10	12	1	0.06	0.024	0.006
.	19.01.15-19.56.58-1-212869	212	17	17	6	0	5	637	16	16	0	0	NA	NA	NA	63	57	172	523	175	86	464	87	11	35	16	0.064	0.067	0.091
.	19.01.15-19.56.59-1-212870	113	7	7	2	0	2	634	6	6	0	0	NA	NA	NA	32	50	169	520	174	84	461	89	5	16	4	0.03	0.031	0.023
.	19.01.15-19.57.02-1-212871	34	1	1	0	0	0	0	0	0	0	0	NA	NA	NA	7	12	165	494	166	0	0	0	0	2	0	0	0.004	0
.	19.01.15-19.57.05-1-212872	154	46	46	11	0	7	622	43	43	0	0	NA	NA	NA	53	38	170	509	172	85	450	87	53	81	17	0.312	0.159	0.099
.	19.01.15-19.57.07-1-212873	95	6	6	2	0	2	623	5	5	0	0	NA	NA	NA	31	35	168	512	168	85	454	84	4	8	14	0.024	0.016	0.083
.	19.01.15-19.57.07-1-212874	153	22	22	4	0	2	629	19	19	0	0	NA	NA	NA	50	44	175	516	166	91	454	84	6	67	10	0.034	0.13	0.06
.	19.01.15-19.57.20-1-212893	211	45	45	9	0	6	626	38	38	0	0	NA	NA	NA	56	51	177	515	172	89	452	85	65	52	38	0.367	0.101	0.221
.	19.01.15-19.57.25-1-212899	69	6	6	2	0	2	603	4	4	0	0	NA	NA	NA	33	20	173	496	164	85	439	79	4	3	13	0.023	0.006	0.079
.	19.01.15-19.57.30-1-212909	129	5	5	1	0	1	619	3	3	0	0	NA	NA	NA	34	32	171	503	171	87	445	87	2	9	0	0.012	0.018	0
.	19.01.15-19.57.33-1-212911	33	1	1	0	0	0	0	0	0	0	0	NA	NA	NA	12	5	164	490	164	0	0	0	0	1	0	0	0.002	0
.	19.01.15-19.57.35-1-212912	93	8	8	3	0	3	619	7	7	0	0	NA	NA	NA	20	26	171	501	167	87	449	83	5	11	2	0.029	0.022	0.012
.	19.01.15-19.57.40-1-212917	86	3	3	0	0	0	604	2	2	0	0	NA	NA	NA	24	28	167	501	173	77	443	84	3	0	6	0.018	0	0.035
.	19.01.15-19.57.43-1-212921	172	8	8	2	0	1	619	7	7	0	0	NA	NA	NA	53	39	172	510	170	83	453	83	10	12	0	0.058	0.024	0
.	19.01.15-19.57.48-1-212922	59	2	2	0	0	0	613	1	1	0	0	NA	NA	NA	20	26	166	505	168	83	446	84	0	7	0	0	0.014	0
.	19.01.15-19.57.53-1-212923	123	18	18	3	0	3	631	14	14	0	0	NA	NA	NA	44	46	171	517	171	83	460	88	20	26	8	0.117	0.05	0.047
.	19.01.15-19.57.56-1-212924	60	2	2	0	0	0	296	1	1	0	0	NA	NA	NA	13	12	163	498	164	41	213	42	0	6	0	0	0.012	0
.	19.01.15-19.57.56-1-212925	97	9	9	4	0	3	621	7	7	0	0	NA	NA	NA	32	40	174	510	169	84	454	83	11	15	10	0.063	0.029	0.059
.	19.01.15-19.58.01-1-212926	154	22	22	5	0	5	628	19	19	0	0	NA	NA	NA	45	40	170	513	170	84	457	87	36	21	7	0.212	0.041	0.041
.	19.01.15-19.58.03-1-212927	243	32	32	8	0	7	643	29	29	0	0	NA	NA	NA	69	64	177	529	171	93	466	84	43	48	24	0.243	0.091	0.14
.	19.01.15-19.58.07-1-212928	61	2	2	1	0	1	608	1	1	0	0	NA	NA	NA	23	25	167	505	166	81	445	82	0	1	3	0	0.002	0.018
.	19.01.15-19.58.08-1-212929	58	2	2	1	0	1	200	1	1	0	0	NA	NA	NA	19	18	166	499	166	27	143	30	0	2	0	0	0.004	0
.	19.01.15-19.58.15-1-212947	93	7	7	0	0	0	618	4	4	0	0	NA	NA	NA	28	34	167	512	168	84	454	80	9	0	6	0.054	0	0.036
.	19.01.15-19.58.19-1-212948	84	6	6	1	0	1	612	5	5	0	0	NA	NA	NA	36	25	166	507	165	82	449	81	10	11	0	0.06	0.022	0
.	19.01.15-19.58.20-1-212949	114	16	16	5	0	5	621	15	15	0	0	NA	NA	NA	35	34	170	511	166	83	453	85	20	23	4	0.118	0.045	0.024
.	19.01.15-19.58.21-1-212952	86	6	6	2	0	1	604	5	5	0	0	NA	NA	NA	40	30	166	507	170	78	443	83	6	7	0	0.036	0.014	0
.	19.01.15-19.58.21-1-212953	56	2	2	0	0	0	606	1	1	0	0	NA	NA	NA	24	23	166	502	168	82	441	83	1	2	0	0.006	0.004	0
.	19.01.15-19.58.28-1-212963	60	2	2	0	0	0	608	1	1	0	0	NA	NA	NA	23	22	168	502	165	83	444	81	0	4	0	0	0.008	0
.	19.01.15-19.58.35-1-212967	36	1	1	0	0	0	0	0	0	0	0	NA	NA	NA	7	8	163	494	164	0	0	0	0	0	0	0	0	0
.	19.01.15-19.58.36-1-212969	317	48	48	17	0	12	674	44	44	0	0	NA	NA	NA	108	94	182	542	183	101	478	95	82	73	27	0.451	0.135	0.148
.	19.01.15-19.58.38-1-212972	34	1	1	1	0	1	0	0	0	0	0	NA	NA	NA	10	14	166	496	165	0	0	0	0	2	0	0	0.004	0
.	19.01.15-19.58.38-1-212973	93	3	3	1	0	1	624	2	2	0	0	NA	NA	NA	28	40	173	510	170	87	452	85	0	2	10	0	0.004	0.059
.	19.01.15-19.58.39-1-212975	35	1	1	0	0	0	0	0	0	0	0	NA	NA	NA	10	11	165	495	164	0	0	0	0	2	0	0	0.004	0
.	19.01.15-19.58.40-1-212976	180	11	11	3	0	3	643	10	10	0	0	NA	NA	NA	70	61	168	529	177	84	468	91	25	18	5	0.149	0.034	0.028
.	19.01.15-19.58.40-1-212977	65	2	2	1	0	1	499	0	0	0	0	NA	NA	NA	24	25	169	502	167	67	363	69	2	0	0	0.012	0	0
.	19.01.15-19.58.42-1-212978	32	1	1	1	0	1	0	0	0	0	0	NA	NA	NA	7	9	167	493	162	0	0	0	0	1	0	0	0.002	0
.	19.01.15-19.58.42-1-212979	63	3	3	1	0	0	611	1	1	0	0	NA	NA	NA	28	29	166	506	170	80	446	85	9	2	0	0.054	0.004	0
.	19.01.15-19.58.44-1-212983	124	21	21	4	0	4	624	17	17	0	0	NA	NA	NA	36	44	176	516	165	87	457	80	27	20	6	0.153	0.039	0.036
.	19.01.15-19.58.49-1-212987	120	14	14	7	0	6	603	11	11	0	0	NA	NA	NA	41	26	171	504	164	85	440	78	13	29	5	0.076	0.058	0.03
.	19.01.15-19.58.52-1-212988	118	16	16	3	0	2	632	15	15	0	0	NA	NA	NA	44	50	174	519	170	87	460	85	11	26	14	0.063	0.05	0.082
.	19.01.15-19.58.55-1-212989	121	7	7	2	0	1	626	5	5	0	0	NA	NA	NA	43	43	165	521	170	79	462	85	11	16	1	0.067	0.031	0.006
.	19.01.15-19.58.57-1-212990	180	21	21	4	0	3	630	16	16	0	0	NA	NA	NA	50	48	174	517	170	88	454	88	17	33	12	0.098	0.064	0.071
.	19.01.15-19.59.00-1-212991	123	18	18	8	0	4	622	17	17	0	0	NA	NA	NA	40	41	174	510	170	89	450	83	16	29	6	0.092	0.057	0.035
.	19.01.15-19.59.06-1-212992	59	2	2	0	0	0	619	1	1	0	0	NA	NA	NA	23	32	172	503	170	87	447	85	0	6	0	0	0.012	0
.	19.01.15-19.59.14-1-213008	33	1	1	0	0	0	0	0	0	0	0	NA	NA	NA	13	6	166	491	162	0	0	0	0	2	0	0	0.004	0
.	19.01.15-19.59.16-1-213009	96	5	5	3	0	3	614	4	4	0	0	NA	NA	NA	36	32	167	512	166	82	449	83	1	29	0	0.006	0.057	0
.	19.01.15-19.59.16-1-213010	152	11	11	4	0	2	632	9	9	0	0	NA	NA	NA	49	51	173	520	171	86	458	88	9	32	0	0.052	0.062	0
.	19.01.15-19.59.17-1-213011	89	3	3	0	0	0	607	2	2	0	0	NA	NA	NA	26	26	169	504	166	83	444	80	5	2	0	0.03	0.004	0
.	19.01.15-19.59.20-1-213013	173	13	13	4	0	4	625	11	11	0	0	NA	NA	NA	55	45	169	514	175	84	452	89	31	14	11	0.183	0.027	0.063
.	19.01.15-19.59.21-1-213015	63	4	4	0	0	0	602	3	3	0	0	NA	NA	NA	26	19	169	496	167	84	434	84	1	2	5	0.006	0.004	0.03
.	19.01.15-19.59.32-1-213030	118	8	8	2	0	1	615	6	6	0	0	NA	NA	NA	43	28	167	508	166	84	449	82	2	25	0	0.012	0.049	0
.	19.01.15-19.59.33-1-213031	96	6	6	2	0	2	623	5	5	0	0	NA	NA	NA	36	36	169	510	170	85	454	84	5	13	7	0.03	0.025	0.041
.	19.01.15-19.59.34-1-213032	119	12	12	8	0	5	628	10	10	0	0	NA	NA	NA	34	39	173	509	170	89	453	86	11	19	7	0.064	0.037	0.041
.	19.01.15-19.59.36-1-213035	289	45	45	11	0	8	679	42	42	0	0	NA	NA	NA	86	93	171	549	186	86	490	103	101	55	17	0.591	0.1	0.091
.	19.01.15-19.59.38-1-213037	33	1	1	1	0	1	0	0	0	0	0	NA	NA	NA	7	7	165	492	163	0	0	0	0	3	0	0	0.006	0
.	19.01.15-19.59.39-1-213040	91	6	6	1	0	1	616	4	4	0	0	NA	NA	NA	22	32	173	505	167	85	448	83	6	14	0	0.035	0.028	0
.	19.01.15-19.59.40-1-213041	152	8	8	1	0	1	626	7	7	0	0	NA	NA	NA	44	42	177	505	173	90	448	88	1	11	9	0.006	0.022	0.052
.	19.01.15-19.59.41-1-213042	87	3	3	1	0	1	617	2	2	0	0	NA	NA	NA	28	34	169	512	166	85	449	83	3	7	0	0.018	0.014	0
.	19.01.15-19.59.48-1-213047	86	4	4	2	0	2	614	2	2	0	0	NA	NA	NA	25	28	165	506	170	83	447	84	0	14	3	0	0.028	0.018
.	19.01.15-19.59.54-1-213048	176	16	16	6	0	4	630	15	15	0	0	NA	NA	NA	59	48	172	517	172	86	456	88	31	35	2	0.18	0.068	0.012
.	19.01.15-19.59.55-1-213049	146	6	6	3	0	2	630	4	4	0	0	NA	NA	NA	56	45	174	513	171	90	455	85	4	18	0	0.023	0.035	0
.	19.01.15-19.59.57-1-213050	120	15	15	4	0	3	621	13	13	0	0	NA	NA	NA	39	38	170	509	172	84	450	87	20	23	1	0.118	0.045	0.006
.	19.01.15-19.59.57-1-213051	120	7	7	2	0	2	604	5	5	0	0	NA	NA	NA	47	29	168	505	169	81	441	82	4	9	2	0.024	0.018	0.012
.	19.01.15-19.59.57-1-213052	88	3	3	0	0	0	612	2	2	0	0	NA	NA	NA	36	31	169	510	165	84	445	83	6	2	0	0.036	0.004	0
.	19.01.15-20.00.00-1-213053	181	9	9	2	0	2	639	7	7	0	0	NA	NA	NA	52	57	177	524	169	90	465	84	5	34	4	0.028	0.065	0.024
.	19.01.15-20.00.05-1-213058	69	3	3	0	0	0	599	2	2	0	0	NA	NA	NA	28	17	167	496	167	83	437	79	7	2	3	0.042	0.004	0.018
.	19.01.15-20.00.12-1-213059	147	21	21	6	0	5	630	17	17	0	0	NA	NA	NA	39	46	169	515	175	84	456	90	39	33	3	0.231	0.064	0.017
.	19.01.15-20.00.15-1-213079	85	4	4	1	0	1	609	3	3	0	0	NA	NA	NA	31	27	168	503	169	83	444	82	1	6	0	0.006	0.012	0
.	19.01.15-20.00.17-1-213080	179	6	6	2	0	0	658	5	5	0	0	NA	NA	NA	46	68	176	529	176	93	471	94	10	24	0	0.057	0.045	0
.	19.01.15-20.00.23-1-213086	146	18	18	4	0	4	638	16	16	0	0	NA	NA	NA	50	53	172	517	177	88	460	90	18	19	23	0.105	0.037	0.13
.	19.01.15-20.00.25-1-213088	175	13	13	4	0	3	635	12	12	0	0	NA	NA	NA	59	59	176	519	177	88	458	89	16	9	21	0.091	0.017	0.119
.	19.01.15-20.00.27-1-213091	34	1	1	1	0	1	0	0	0	0	0	NA	NA	NA	6	15	166	496	166	0	0	0	0	3	0	0	0.006	0
.	19.01.15-20.00.30-1-213095	94	4	4	1	0	1	619	2	2	0	0	NA	NA	NA	25	29	171	506	165	85	450	84	10	6	0	0.058	0.012	0
.	19.01.15-20.00.30-1-213096	155	18	18	8	0	8	637	17	17	0	0	NA	NA	NA	42	53	171	521	174	85	466	86	13	46	30	0.076	0.088	0.172
.	19.01.15-20.00.31-1-213098	237	31	31	10	0	6	658	26	26	0	0	NA	NA	NA	61	79	185	525	182	98	464	96	29	58	30	0.157	0.11	0.165
.	19.01.15-20.00.39-1-213103	126	9	9	2	0	1	637	8	8	0	0	NA	NA	NA	43	54	177	516	174	89	459	89	8	19	9	0.045	0.037	0.052
.	19.01.15-20.00.42-1-213104	92	7	7	0	0	0	610	5	5	0	0	NA	NA	NA	44	31	168	509	167	82	446	82	1	14	5	0.006	0.028	0.03
.	19.01.15-20.00.46-1-213108	122	10	10	2	0	2	621	9	9	0	0	NA	NA	NA	44	42	168	515	172	84	451	86	6	12	13	0.036	0.023	0.076
.	19.01.15-20.00.50-1-213112	34	1	1	0	0	0	0	0	0	0	0	NA	NA	NA	12	10	166	492	165	0	0	0	0	5	0	0	0.01	0
.	19.01.15-20.00.53-1-213113	86	4	4	0	0	0	614	3	3	0	0	NA	NA	NA	27	31	169	507	168	87	447	80	4	10	2	0.024	0.02	0.012
.	19.01.15-20.00.53-1-213114	121	9	9	0	0	0	617	7	7	0	0	NA	NA	NA	28	30	172	507	164	87	449	81	11	4	8	0.064	0.008	0.049
.	19.01.15-20.00.58-1-213116	117	5	5	1	0	1	623	4	4	0	0	NA	NA	NA	28	37	173	507	170	87	449	87	5	11	0	0.029	0.022	0
.	19.01.15-20.01.04-1-213148	91	5	5	0	0	0	613	4	4	0	0	NA	NA	NA	28	25	167	507	164	81	449	83	11	14	0	0.066	0.028	0
.	19.01.15-20.01.05-1-213169	259	21	21	7	0	5	666	18	18	0	0	NA	NA	NA	79	83	183	535	178	96	481	89	46	25	24	0.251	0.047	0.135
.	19.01.15-20.01.06-1-213170	37	1	1	0	0	0	0	0	0	0	0	NA	NA	NA	8	13	167	492	167	0	0	0	0	0	0	0	0	0
.	19.01.15-20.01.08-1-213171	193	27	27	7	0	6	641	23	23	0	0	NA	NA	NA	54	55	175	523	170	88	468	85	23	47	6	0.131	0.09	0.035
.	19.01.15-20.01.09-1-213192	32	1	1	0	0	0	0	0	0	0	0	NA	NA	NA	7	6	163	494	162	0	0	0	0	1	0	0	0.002	0
.	19.01.15-20.01.10-1-213193	183	10	10	3	0	2	635	9	9	0	0	NA	NA	NA	49	55	171	523	174	87	463	85	8	7	15	0.047	0.013	0.086
.	19.01.15-20.01.13-1-213195	184	47	47	15	0	11	656	41	41	0	0	NA	NA	NA	54	66	181	521	177	98	466	92	85	55	20	0.47	0.106	0.113
.	19.01.15-20.01.14-1-213210	126	11	11	3	0	3	622	10	10	0	0	NA	NA	NA	50	42	171	512	172	85	449	88	4	21	8	0.023	0.041	0.047
.	19.01.15-20.01.17-1-213211	91	3	3	2	0	1	632	2	2	0	0	NA	NA	NA	34	48	173	516	172	85	459	88	0	12	0	0	0.023	0
.	19.01.15-20.01.23-1-213216	94	12	12	1	0	0	630	10	10	0	0	NA	NA	NA	27	43	172	515	169	88	456	86	5	15	0	0.029	0.029	0
.	19.01.15-20.01.27-1-213221	183	20	20	8	0	6	639	17	17	0	0	NA	NA	NA	57	57	177	526	167	91	467	81	33	26	10	0.186	0.049	0.06
.	19.01.15-20.01.34-1-213230	93	4	4	2	0	1	618	2	2	0	0	NA	NA	NA	19	31	168	512	164	82	456	80	3	4	3	0.018	0.008	0.018
.	19.01.15-20.01.36-1-213232	32	1	1	0	0	0	0	0	0	0	0	NA	NA	NA	7	5	163	493	162	0	0	0	1	0	0	0.006	0	0
.	19.01.15-20.01.38-1-213235	144	8	8	2	0	2	621	6	6	0	0	NA	NA	NA	41	38	170	509	172	87	447	87	9	8	8	0.053	0.016	0.047
.	19.01.15-20.01.38-1-213236	155	16	16	3	0	2	619	15	15	0	0	NA	NA	NA	66	46	171	515	173	86	447	86	16	28	27	0.094	0.054	0.156
.	19.01.15-20.01.51-1-213241	293	21	21	8	0	4	681	18	18	0	0	NA	NA	NA	84	98	183	545	183	100	483	98	30	43	18	0.164	0.079	0.098
.	19.01.15-20.01.51-1-213242	34	1	1	0	0	0	0	0	0	0	0	NA	NA	NA	12	10	165	493	165	0	0	0	0	2	0	0	0.004	0
.	19.01.15-20.01.51-1-213243	63	2	2	1	0	1	609	1	1	0	0	NA	NA	NA	21	23	167	502	167	81	443	85	0	13	0	0	0.026	0
.	19.01.15-20.01.53-1-213244	33	1	1	0	0	0	0	0	0	0	0	NA	NA	NA	12	8	165	491	165	0	0	0	0	0	0	0	0	0
.	19.01.15-20.01.54-1-213245	113	7	7	1	0	1	620	6	6	0	0	NA	NA	NA	46	38	172	511	168	85	453	82	19	3	12	0.11	0.006	0.071
.	19.01.15-20.01.55-1-213246	119	10	10	4	0	2	610	8	8	0	0	NA	NA	NA	47	30	169	507	167	85	440	85	17	12	3	0.101	0.024	0.018
.	19.01.15-20.02.01-1-213247	182	14	14	1	0	1	656	13	13	0	0	NA	NA	NA	46	64	177	529	171	93	475	88	11	29	10	0.062	0.055	0.058
.	19.01.15-20.02.03-1-213248	119	6	6	2	0	2	627	5	5	0	0	NA	NA	NA	40	35	170	513	165	87	457	83	19	0	11	0.112	0	0.067
.	19.01.15-20.02.06-1-213249	209	19	19	6	0	4	670	18	18	0	0	NA	NA	NA	68	90	183	541	179	95	480	95	14	26	15	0.077	0.048	0.084
.	19.01.15-20.02.10-1-213251	121	7	7	2	0	2	625	6	6	0	0	NA	NA	NA	34	38	172	510	169	89	450	86	6	10	0	0.035	0.02	0
.	19.01.15-20.02.17-1-213272	93	14	14	6	0	4	610	10	10	0	0	NA	NA	NA	36	29	172	503	167	87	444	79	20	26	0	0.116	0.052	0
.	19.01.15-20.02.24-1-213281	148	10	10	4	0	3	641	9	9	0	0	NA	NA	NA	54	57	171	521	178	88	458	95	5	16	9	0.029	0.031	0.051
.	19.01.15-20.02.29-1-213288	124	7	7	2	0	2	620	5	5	0	0	NA	NA	NA	34	37	171	513	166	84	455	81	16	19	0	0.094	0.037	0
.	19.01.15-20.02.30-1-213290	33	1	1	1	0	1	0	0	0	0	0	NA	NA	NA	8	9	164	492	166	0	0	0	0	0	0	0	0	0
.	19.01.15-20.02.32-1-213292	94	9	9	3	0	2	614	8	8	0	0	NA	NA	NA	45	35	166	515	167	80	449	85	15	17	2	0.09	0.033	0.012
.	19.01.15-20.02.32-1-213293	177	12	12	2	0	2	628	11	11	0	0	NA	NA	NA	73	55	180	516	172	94	446	88	12	24	7	0.067	0.047	0.041
.	19.01.15-20.02.32-1-213294	149	6	6	1	0	1	632	5	5	0	0	NA	NA	NA	47	50	173	519	171	87	456	89	7	9	6	0.04	0.017	0.035
.	19.01.15-20.02.41-1-213299	66	4	4	3	0	3	611	2	2	0	0	NA	NA	NA	22	28	170	502	169	83	445	83	10	5	0	0.059	0.01	0
.	19.01.15-20.02.49-1-213306	94	4	4	0	0	0	625	3	3	0	0	NA	NA	NA	34	42	172	513	170	86	451	88	0	8	2	0	0.016	0.012
.	19.01.15-20.02.50-1-213307	178	24	24	10	0	7	631	21	21	0	0	NA	NA	NA	54	45	176	507	175	85	454	92	31	33	11	0.176	0.065	0.063
.	19.01.15-20.02.50-1-213308	146	18	18	4	0	3	626	16	16	0	0	NA	NA	NA	37	44	175	514	168	91	451	84	39	27	7	0.223	0.053	0.042
.	19.01.15-20.02.51-1-213309	94	5	5	4	0	4	610	4	4	0	0	NA	NA	NA	29	27	167	505	168	81	446	83	7	19	0	0.042	0.038	0
.	19.01.15-20.02.52-1-213310	207	52	52	19	0	15	618	44	44	0	0	NA	NA	NA	72	49	174	518	170	88	446	84	59	72	38	0.339	0.139	0.224
.	19.01.15-20.02.57-1-213311	62	2	2	0	0	0	601	1	1	0	0	NA	NA	NA	30	20	171	496	166	86	435	80	0	3	1	0	0.006	0.006
.	19.01.15-20.02.58-1-213312	172	28	28	10	0	7	650	26	26	0	0	NA	NA	NA	42	61	172	526	176	90	470	90	27	73	14	0.157	0.139	0.08
.	19.01.15-20.03.01-1-213313	174	11	11	2	0	1	637	9	9	0	0	NA	NA	NA	64	56	177	518	174	89	460	88	5	16	8	0.028	0.031	0.046
.	19.01.15-20.03.06-1-213314	181	15	15	6	0	5	636	14	14	0	0	NA	NA	NA	59	61	180	526	168	93	460	83	24	23	4	0.133	0.044	0.024
.	19.01.15-20.03.08-1-213315	87	3	3	1	0	1	606	2	2	0	0	NA	NA	NA	35	25	169	502	167	81	444	81	0	18	0	0	0.036	0
.	19.01.15-20.03.11-1-213316	65	5	5	1	0	1	610	4	4	0	0	NA	NA	NA	24	23	165	503	168	84	445	81	1	18	0	0.006	0.036	0
.	19.01.15-20.03.23-1-213336	89	6	6	2	0	1	623	5	5	0	0	NA	NA	NA	35	37	175	509	166	87	453	83	11	15	0	0.063	0.029	0
.	19.01.15-20.03.25-1-213340	92	3	3	0	0	0	611	1	1	0	0	NA	NA	NA	21	30	167	508	168	81	446	84	3	4	1	0.018	0.008	0.006
.	19.01.15-20.03.28-1-213344	89	3	3	2	0	2	621	2	2	0	0	NA	NA	NA	27	41	169	515	170	81	455	85	3	4	3	0.018	0.008	0.018
.	19.01.15-20.03.28-1-213345	113	13	13	2	0	2	627	12	12	0	0	NA	NA	NA	38	43	173	514	169	85	456	86	17	12	1	0.098	0.023	0.006
.	19.01.15-20.03.35-1-213354	66	2	2	0	0	0	349	1	1	0	0	NA	NA	NA	19	10	166	491	166	48	251	50	0	0	6	0	0	0.036
.	19.01.15-20.03.40-1-213359	172	22	22	5	0	4	643	20	20	0	0	NA	NA	NA	50	56	173	522	174	87	465	91	48	23	21	0.277	0.044	0.121
.	19.01.15-20.03.42-1-213360	148	23	23	4	0	3	628	20	20	0	0	NA	NA	NA	49	48	177	510	174	88	453	87	65	31	13	0.367	0.061	0.075
.	19.01.15-20.03.42-1-213361	127	6	6	4	0	2	624	5	5	0	0	NA	NA	NA	33	36	169	510	170	83	456	85	20	0	10	0.118	0	0.059
.	19.01.15-20.03.47-1-213365	155	6	6	3	0	2	637	4	4	0	0	NA	NA	NA	38	51	173	517	174	89	460	88	13	8	1	0.075	0.015	0.006
.	19.01.15-20.03.50-1-213366	198	32	32	12	0	7	656	28	28	0	0	NA	NA	NA	58	70	176	531	176	91	474	91	46	59	23	0.261	0.111	0.131
.	19.01.15-20.03.56-1-213367	183	12	12	3	0	1	637	10	10	0	0	NA	NA	NA	50	44	169	517	171	87	460	90	26	18	12	0.154	0.035	0.07
.	19.01.15-20.04.00-1-213368	66	3	3	0	0	0	610	2	2	0	0	NA	NA	NA	17	23	169	498	169	83	441	86	0	14	0	0	0.028	0
.	19.01.15-20.04.05-1-213369	33	1	1	1	0	1	0	0	0	0	0	NA	NA	NA	15	10	163	494	166	0	0	0	0	1	0	0	0.002	0
.	19.01.15-20.04.05-1-213370	151	25	25	9	0	8	640	24	24	0	0	NA	NA	NA	44	56	176	520	173	89	463	88	36	53	24	0.205	0.102	0.139
.	19.01.15-20.04.07-1-213371	145	7	7	4	0	3	620	5	5	0	0	NA	NA	NA	54	41	166	516	172	79	454	87	2	6	14	0.012	0.012	0.081
.	19.01.15-20.04.07-1-213372	94	11	11	4	0	2	621	10	10	0	0	NA	NA	NA	26	31	166	508	170	80	456	85	18	8	6	0.108	0.016	0.035
.	19.01.15-20.04.15-1-213388	253	35	35	12	0	8	653	33	33	0	0	NA	NA	NA	77	74	183	531	173	97	466	90	67	47	28	0.366	0.089	0.162
.	19.01.15-20.04.25-1-213395	121	9	9	2	0	1	626	8	8	0	0	NA	NA	NA	51	43	170	512	174	84	453	89	19	12	10	0.112	0.023	0.057
.	19.01.15-20.04.26-1-213397	86	3	3	3	0	3	621	2	2	0	0	NA	NA	NA	23	36	171	508	170	86	451	84	4	2	1	0.023	0.004	0.006
.	19.01.15-20.04.27-1-213399	94	3	3	0	0	0	613	1	1	0	0	NA	NA	NA	23	24	170	501	166	84	445	84	4	3	0	0.024	0.006	0
.	19.01.15-20.04.30-1-213403	67	3	3	0	0	0	604	2	2	0	0	NA	NA	NA	29	22	167	503	165	83	440	81	2	5	4	0.012	0.01	0.024
.	19.01.15-20.04.30-1-213405	143	13	13	5	0	5	631	12	12	0	0	NA	NA	NA	51	46	167	517	175	84	455	92	4	21	4	0.024	0.041	0.023
.	19.01.15-20.04.40-1-213411	118	10	10	2	0	1	645	9	9	0	0	NA	NA	NA	34	56	170	528	171	86	469	90	9	24	2	0.053	0.045	0.012
.	19.01.15-20.04.58-1-213419	117	12	12	6	0	5	630	11	11	0	0	NA	NA	NA	41	47	174	516	170	87	453	90	9	20	5	0.052	0.039	0.029
.	19.01.15-20.05.08-1-213420	61	2	2	1	0	1	0	1	1	0	0	NA	NA	NA	25	20	165	502	166	0	0	0	3	3	0	0.018	0.006	0
.	19.01.15-20.05.15-1-213436	60	2	2	2	0	1	600	1	1	0	0	NA	NA	NA	22	11	166	495	163	82	437	81	0	10	2	0	0.02	0.012
.	19.01.15-20.05.21-1-213438	172	28	28	8	0	6	640	27	27	0	0	NA	NA	NA	47	52	174	517	174	89	460	91	69	41	7	0.397	0.079	0.04
.	19.01.15-20.05.23-1-213442	92	3	3	1	0	0	619	2	2	0	0	NA	NA	NA	27	35	170	510	168	88	448	83	5	3	3	0.029	0.006	0.018
.	19.01.15-20.05.24-1-213444	148	25	25	2	0	1	632	23	23	0	0	NA	NA	NA	33	39	175	510	167	92	456	84	18	50	4	0.103	0.098	0.024
.	19.01.15-20.05.26-1-213447	147	29	29	8	0	5	635	26	26	0	0	NA	NA	NA	47	52	179	515	171	91	455	89	40	38	9	0.223	0.074	0.053
.	19.01.15-20.05.28-1-213450	60	2	2	1	0	1	601	1	1	0	0	NA	NA	NA	27	19	164	503	165	78	445	78	4	0	0	0.024	0	0
.	19.01.15-20.05.28-1-213452	31	1	1	0	0	0	0	0	0	0	0	NA	NA	NA	5	4	164	491	162	0	0	0	0	0	0	0	0	0
.	19.01.15-20.05.30-1-213455	91	8	8	3	0	3	617	6	6	0	0	NA	NA	NA	38	33	170	505	171	85	447	85	8	18	6	0.047	0.036	0.035
.	19.01.15-20.05.31-1-213456	124	7	7	2	0	2	628	6	6	0	0	NA	NA	NA	55	49	172	518	172	87	458	83	30	5	0	0.174	0.01	0
.	19.01.15-20.05.39-1-213465	34	1	1	1	0	1	0	0	0	0	0	NA	NA	NA	12	10	165	494	164	0	0	0	1	0	0	0.006	0	0
.	19.01.15-20.05.41-1-213466	301	30	30	10	0	7	679	25	25	0	0	NA	NA	NA	89	91	178	545	181	96	484	99	47	55	12	0.264	0.101	0.066
.	19.01.15-20.05.41-1-213467	89	4	4	1	0	0	623	3	3	0	0	NA	NA	NA	24	37	171	510	169	84	454	85	0	6	6	0	0.012	0.036
.	19.01.15-20.05.43-1-213471	94	8	8	3	0	3	620	7	7	0	0	NA	NA	NA	36	41	170	518	166	83	458	79	6	30	0	0.035	0.058	0
.	19.01.15-20.05.56-1-213473	36	1	1	0	0	0	0	0	0	0	0	NA	NA	NA	11	14	165	496	166	0	0	0	0	1	0	0	0.002	0
.	19.01.15-20.06.05-1-213475	127	24	24	6	0	5	621	21	21	0	0	NA	NA	NA	47	37	171	510	169	87	447	87	48	20	19	0.281	0.039	0.112
.	19.01.15-20.06.05-1-213476	294	29	29	8	0	7	683	26	26	0	0	NA	NA	NA	83	95	178	544	186	92	487	104	29	82	18	0.163	0.151	0.097
.	19.01.15-20.06.05-1-213477	85	5	5	2	0	1	623	4	4	0	0	NA	NA	NA	39	43	172	516	168	85	457	81	6	12	0	0.035	0.023	0
.	19.01.15-20.06.06-1-213478	176	26	26	2	0	2	647	22	22	0	0	NA	NA	NA	42	60	179	522	172	91	466	90	54	33	10	0.302	0.063	0.058
.	19.01.15-20.06.23-1-213499	466	56	56	20	0	12	707	52	52	0	0	NA	NA	NA	140	122	181	561	193	97	503	107	63	72	49	0.348	0.128	0.254
.	19.01.15-20.06.25-1-213502	244	27	27	11	0	7	661	25	25	0	0	NA	NA	NA	77	77	173	537	180	88	478	95	16	61	28	0.092	0.114	0.156
.	19.01.15-20.06.32-1-213508	93	12	12	0	0	0	607	10	10	0	0	NA	NA	NA	40	33	169	508	169	80	444	83	8	18	5	0.047	0.035	0.03
.	19.01.15-20.06.36-1-213510	85	4	4	1	0	1	620	3	3	0	0	NA	NA	NA	31	32	170	509	166	85	452	83	2	5	7	0.012	0.01	0.042
.	19.01.15-20.06.44-1-213517	96	4	4	0	0	0	604	3	3	0	0	NA	NA	NA	27	20	165	501	167	80	440	84	3	12	0	0.018	0.024	0
.	19.01.15-20.06.51-1-213521	121	9	9	5	0	3	625	7	7	0	0	NA	NA	NA	41	39	170	510	172	84	452	89	17	6	8	0.1	0.012	0.047
.	19.01.15-20.06.51-1-213522	145	33	33	12	0	9	629	30	30	0	0	NA	NA	NA	32	42	170	512	173	86	455	88	19	43	35	0.112	0.084	0.202
.	19.01.15-20.06.53-1-213523	55	2	2	0	0	0	604	1	1	0	0	NA	NA	NA	23	23	169	500	167	83	442	79	1	1	0	0.006	0.002	0
.	19.01.15-20.06.58-1-213524	146	5	5	3	0	2	638	4	4	0	0	NA	NA	NA	52	56	175	522	172	89	462	87	2	17	2	0.011	0.033	0.012
.	19.01.15-20.07.09-1-213525	151	9	9	3	0	3	625	7	7	0	0	NA	NA	NA	52	44	169	517	171	82	458	85	9	15	2	0.053	0.029	0.012
.	19.01.15-20.07.11-1-213527	94	5	5	1	0	1	620	4	4	0	0	NA	NA	NA	23	33	172	509	165	88	449	83	7	12	4	0.041	0.024	0.024
.	19.01.15-20.07.27-1-213552	260	21	21	3	0	3	648	19	19	0	0	NA	NA	NA	91	71	179	529	176	92	466	90	56	39	10	0.313	0.074	0.057
.	19.01.15-20.07.35-1-213565	68	3	3	1	0	1	610	2	2	0	0	NA	NA	NA	21	29	171	505	166	85	444	81	0	4	6	0	0.008	0.036
.	19.01.15-20.07.36-1-213567	119	5	5	1	0	1	628	3	3	0	0	NA	NA	NA	39	46	171	517	171	83	457	88	5	6	5	0.029	0.012	0.029
.	19.01.15-20.07.42-1-213574	266	21	21	5	0	4	647	18	18	0	0	NA	NA	NA	94	61	171	531	172	89	472	86	43	33	4	0.251	0.062	0.023
.	19.01.15-20.07.43-1-213575	206	16	16	6	0	4	660	14	14	0	0	NA	NA	NA	63	76	179	533	177	94	475	91	35	31	18	0.196	0.058	0.102
.	19.01.15-20.07.56-1-213576	89	3	3	0	0	0	618	2	2	0	0	NA	NA	NA	24	29	173	502	167	88	449	81	0	4	1	0	0.008	0.006
.	19.01.15-20.07.58-1-213577	86	5	5	0	0	0	627	4	4	0	0	NA	NA	NA	26	37	172	509	169	87	453	87	4	4	5	0.023	0.008	0.03
.	19.01.15-20.07.59-1-213578	410	26	26	9	0	9	712	24	24	0	0	NA	NA	NA	103	128	179	582	180	94	522	96	24	61	19	0.134	0.105	0.106
.	19.01.15-20.08.01-1-213579	157	17	17	3	0	3	625	15	15	0	0	NA	NA	NA	47	46	177	508	174	88	448	89	7	38	1	0.04	0.075	0.006
.	19.01.15-20.08.02-1-213580	85	9	9	5	0	4	607	8	8	0	0	NA	NA	NA	42	34	170	508	169	83	442	82	0	27	2	0	0.053	0.012
.	19.01.15-20.08.12-1-213581	437	48	48	16	0	12	692	43	43	0	0	NA	NA	NA	127	110	190	552	181	103	493	96	78	56	50	0.411	0.101	0.276
.	19.01.15-20.08.14-1-213599	62	2	2	0	0	0	104	1	1	0	0	NA	NA	NA	18	13	165	497	164	16	76	12	1	1	0	0.006	0.002	0
.	19.01.15-20.08.16-1-213600	170	11	11	2	0	2	634	10	10	0	0	NA	NA	NA	49	45	170	517	171	87	463	84	14	5	16	0.082	0.01	0.094
.	19.01.15-20.08.20-1-213602	60	3	3	0	0	0	605	2	2	0	0	NA	NA	NA	22	17	164	496	170	79	442	84	0	11	0	0	0.022	0
.	19.01.15-20.08.22-1-213606	198	19	19	11	0	9	642	17	17	0	0	NA	NA	NA	59	57	175	523	172	89	465	88	31	37	11	0.177	0.071	0.064
.	19.01.15-20.08.23-1-213607	66	3	3	2	0	2	610	1	1	0	0	NA	NA	NA	29	25	169	503	166	86	442	82	3	2	4	0.018	0.004	0.024
.	19.01.15-20.08.28-1-213615	34	1	1	1	0	1	0	0	0	0	0	NA	NA	NA	12	12	164	492	169	0	0	0	0	0	0	0	0	0
.	19.01.15-20.08.29-1-213616	234	46	46	12	0	8	644	44	44	0	0	NA	NA	NA	73	60	175	523	175	92	463	89	59	86	33	0.337	0.164	0.189
.	19.01.15-20.08.36-1-213621	82	6	6	1	0	1	605	5	5	0	0	NA	NA	NA	24	22	167	504	164	80	444	81	5	9	1	0.03	0.018	0.006
.	19.01.15-20.08.37-1-213623	92	8	8	2	0	1	622	6	6	0	0	NA	NA	NA	33	39	169	511	172	82	454	86	0	25	4	0	0.049	0.023
.	19.01.15-20.08.40-1-213626	69	2	2	1	0	1	611	0	0	0	0	NA	NA	NA	28	22	167	502	166	86	444	81	3	3	0	0.018	0.006	0
.	19.01.15-20.08.44-1-213630	35	1	1	0	0	0	0	0	0	0	0	NA	NA	NA	8	10	164	496	163	0	0	0	1	0	0	0.006	0	0
.	19.01.15-20.08.45-1-213631	263	25	25	7	0	5	664	23	23	0	0	NA	NA	NA	75	82	181	534	180	92	476	96	40	35	18	0.221	0.066	0.1
.	19.01.15-20.08.50-1-213632	91	5	5	0	0	0	608	4	4	0	0	NA	NA	NA	40	24	170	500	167	84	442	82	0	12	2	0	0.024	0.012
.	19.01.15-20.08.53-1-213636	60	3	3	1	0	1	610	2	2	0	0	NA	NA	NA	27	26	167	503	169	84	442	84	5	1	4	0.03	0.002	0.024
.	19.01.15-20.08.55-1-213637	146	13	13	4	0	2	623	12	12	0	0	NA	NA	NA	37	40	172	511	170	89	451	83	10	18	7	0.058	0.035	0.041
.	19.01.15-20.08.59-1-213638	204	37	37	16	0	13	651	33	33	0	0	NA	NA	NA	70	69	172	534	176	86	473	92	82	63	8	0.477	0.118	0.045
.	19.01.15-20.08.59-1-213639	93	5	5	1	0	1	603	4	4	0	0	NA	NA	NA	28	20	168	499	166	83	440	80	0	18	0	0	0.036	0
.	19.01.15-20.09.08-1-213640	128	9	9	3	0	2	630	8	8	0	0	NA	NA	NA	40	44	173	512	172	87	456	87	8	52	1	0.046	0.102	0.006
.	19.01.15-20.09.08-1-213641	90	13	13	4	0	3	624	12	12	0	0	NA	NA	NA	23	37	171	507	172	82	453	89	8	21	6	0.047	0.041	0.035
.	19.01.15-20.09.20-1-213658	360	34	34	11	0	7	685	30	30	0	0	NA	NA	NA	101	100	187	545	181	104	482	99	52	54	32	0.278	0.099	0.177
.	19.01.15-20.09.40-1-213679	178	27	27	7	0	4	649	26	26	0	0	NA	NA	NA	42	67	176	530	174	91	471	87	41	57	12	0.233	0.108	0.069
.	19.01.15-20.09.41-1-213680	173	8	8	3	0	3	656	6	6	0	0	NA	NA	NA	54	71	180	528	176	92	472	92	4	21	5	0.022	0.04	0.028
.	19.01.15-20.09.43-1-213684	156	9	9	3	0	3	637	5	5	0	0	NA	NA	NA	50	55	176	520	172	88	462	87	18	18	2	0.102	0.035	0.012
.	19.01.15-20.09.52-1-213686	149	23	23	10	0	5	632	21	21	0	0	NA	NA	NA	59	41	171	512	171	88	455	89	10	56	18	0.058	0.109	0.105
.	19.01.15-20.09.53-1-213687	178	16	16	3	0	1	633	15	15	0	0	NA	NA	NA	54	48	176	513	172	88	458	87	31	21	18	0.176	0.041	0.105
.	19.01.15-20.10.01-1-213688	120	7	7	1	0	1	617	6	6	0	0	NA	NA	NA	30	30	173	501	169	85	446	86	14	10	3	0.081	0.02	0.018
.	19.01.15-20.10.04-1-213693	89	5	5	0	0	0	617	3	3	0	0	NA	NA	NA	47	38	170	515	166	82	451	84	0	11	11	0	0.021	0.066
.	19.01.15-20.10.05-1-213694	149	14	14	2	0	2	630	12	12	0	0	NA	NA	NA	55	39	172	508	172	87	453	90	13	27	5	0.076	0.053	0.029
.	19.01.15-20.10.15-1-213714	113	11	11	4	0	3	615	10	10	0	0	NA	NA	NA	32	33	173	504	169	89	443	83	3	18	8	0.017	0.036	0.047
.	19.01.15-20.10.18-1-213715	32	1	1	0	0	0	0	0	0	0	0	NA	NA	NA	6	4	164	491	162	0	0	0	0	1	0	0	0.002	0
.	19.01.15-20.10.21-1-213717	154	14	14	4	0	3	636	13	13	0	0	NA	NA	NA	50	59	169	530	173	84	465	87	28	42	13	0.166	0.079	0.075
.	19.01.15-20.10.21-1-213719	91	4	4	2	0	1	618	3	3	0	0	NA	NA	NA	38	38	172	507	172	84	445	89	3	9	2	0.017	0.018	0.012
.	19.01.15-20.10.23-1-213722	62	3	3	1	0	1	610	2	2	0	0	NA	NA	NA	19	18	165	500	166	81	446	83	12	0	0	0.073	0	0
.	19.01.15-20.10.24-1-213724	187	24	24	8	0	8	643	20	20	0	0	NA	NA	NA	60	67	175	531	174	88	467	88	41	43	15	0.234	0.081	0.086
.	19.01.15-20.10.32-1-213732	152	18	18	5	0	3	635	17	17	0	0	NA	NA	NA	42	48	173	516	172	86	460	89	24	33	9	0.139	0.064	0.052
.	19.01.15-20.10.35-1-213734	230	45	45	9	0	7	651	42	42	0	0	NA	NA	NA	67	68	179	527	175	91	467	93	66	82	21	0.369	0.156	0.12
.	19.01.15-20.10.44-1-213741	66	3	3	1	0	1	617	2	2	0	0	NA	NA	NA	15	26	166	504	169	84	450	83	3	3	9	0.018	0.006	0.053
.	19.01.15-20.10.46-1-213742	34	1	1	0	0	0	0	0	0	0	0	NA	NA	NA	9	9	164	494	164	0	0	0	0	1	0	0	0.002	0
.	19.01.15-20.10.54-1-213746	148	14	14	6	0	4	631	12	12	0	0	NA	NA	NA	51	48	172	517	172	86	457	88	27	7	23	0.157	0.014	0.134
.	19.01.15-20.10.56-1-213748	126	13	13	6	0	4	618	11	11	0	0	NA	NA	NA	41	39	168	509	175	83	449	86	34	12	5	0.202	0.024	0.029
.	19.01.15-20.11.02-1-213750	91	7	7	1	0	1	616	5	5	0	0	NA	NA	NA	20	29	170	505	167	85	448	83	5	7	3	0.029	0.014	0.018
.	19.01.15-20.11.08-1-213751	122	15	15	5	0	3	631	12	12	0	0	NA	NA	NA	38	50	176	510	177	92	450	89	10	35	20	0.057	0.069	0.113
.	19.01.15-20.11.23-1-213771	89	5	5	2	0	2	621	4	4	0	0	NA	NA	NA	35	38	172	512	167	87	454	80	4	10	0	0.023	0.02	0
.	19.01.15-20.11.24-1-213773	94	11	11	3	0	3	609	9	9	0	0	NA	NA	NA	34	30	167	503	173	82	442	85	1	13	9	0.006	0.026	0.052
.	19.01.15-20.11.24-1-213774	101	14	14	7	0	4	618	12	12	0	0	NA	NA	NA	40	38	171	512	168	84	451	83	13	23	3	0.076	0.045	0.018
.	19.01.15-20.11.26-1-213778	89	10	10	1	0	1	611	8	8	0	0	NA	NA	NA	23	25	167	500	171	82	442	87	5	20	12	0.03	0.04	0.07
.	19.01.15-20.11.30-1-213782	168	20	20	3	0	3	633	18	18	0	0	NA	NA	NA	31	45	169	520	169	84	460	89	30	34	10	0.178	0.065	0.059
.	19.01.15-20.11.31-1-213784	33	1	1	0	0	0	0	0	0	0	0	NA	NA	NA	6	8	164	492	165	0	0	0	0	0	0	0	0	0
.	19.01.15-20.11.34-1-213785	121	6	6	1	0	1	622	5	5	0	0	NA	NA	NA	44	39	165	518	169	80	457	85	9	8	6	0.055	0.015	0.036
.	19.01.15-20.11.40-1-213794	60	3	3	0	0	0	609	1	1	0	0	NA	NA	NA	17	23	167	499	170	82	444	83	3	8	0	0.018	0.016	0
.	19.01.15-20.11.42-1-213795	93	11	11	4	0	4	626	8	8	0	0	NA	NA	NA	32	44	174	513	170	87	455	84	7	51	1	0.04	0.099	0.006
.	19.01.15-20.11.46-1-213799	150	11	11	6	0	4	635	10	10	0	0	NA	NA	NA	46	51	176	520	168	90	460	85	13	20	5	0.074	0.038	0.03
.	19.01.15-20.11.52-1-213800	122	6	6	1	0	0	626	5	5	0	0	NA	NA	NA	45	46	168	512	179	84	452	90	2	8	10	0.012	0.016	0.056
.	19.01.15-20.11.54-1-213801	152	26	26	6	0	5	627	22	22	0	0	NA	NA	NA	55	54	172	517	178	82	453	92	30	44	2	0.174	0.085	0.011
.	19.01.15-20.11.57-1-213802	145	9	9	2	0	1	623	7	7	0	0	NA	NA	NA	32	38	172	509	170	87	451	85	15	5	7	0.087	0.01	0.041
.	19.01.15-20.12.00-1-213803	174	12	12	4	0	2	646	9	9	0	0	NA	NA	NA	52	68	173	531	177	86	466	94	16	16	13	0.092	0.03	0.073
.	19.01.15-20.12.13-1-213805	241	45	45	13	0	11	659	39	39	0	0	NA	NA	NA	63	84	183	538	176	97	472	90	57	65	17	0.311	0.121	0.097
.	19.01.15-20.12.13-1-213806	117	7	7	4	0	1	622	4	4	0	0	NA	NA	NA	46	41	170	513	171	82	454	86	3	24	1	0.018	0.047	0.006
.	19.01.15-20.12.15-1-213823	233	41	41	10	0	9	646	36	36	0	0	NA	NA	NA	59	65	176	530	172	86	471	89	61	58	31	0.347	0.109	0.18
.	19.01.15-20.12.15-1-213828	89	8	8	1	0	1	611	7	7	0	0	NA	NA	NA	33	28	172	504	165	85	444	82	5	18	0	0.029	0.036	0
.	19.01.15-20.12.25-1-213840	128	20	20	9	0	6	632	19	19	0	0	NA	NA	NA	52	49	176	511	175	89	456	87	17	34	16	0.097	0.067	0.091
.	19.01.15-20.12.27-1-213842	95	8	8	3	0	2	609	7	7	0	0	NA	NA	NA	31	27	168	506	166	81	445	83	4	15	0	0.024	0.03	0
.	19.01.15-20.12.33-1-213847	236	28	28	3	0	1	656	24	24	0	0	NA	NA	NA	58	67	174	533	173	92	475	89	19	44	13	0.109	0.083	0.075
.	19.01.15-20.12.34-1-213848	95	17	17	7	0	4	623	15	15	0	0	NA	NA	NA	32	31	168	511	165	87	454	82	26	34	5	0.155	0.067	0.03
.	19.01.15-20.12.35-1-213849	31	1	1	1	0	1	0	0	0	0	0	NA	NA	NA	7	11	164	493	167	0	0	0	0	2	0	0	0.004	0
.	19.01.15-20.12.37-1-213852	90	3	3	1	0	1	611	2	2	0	0	NA	NA	NA	29	29	171	498	173	86	439	86	3	7	0	0.018	0.014	0
.	19.01.15-20.12.39-1-213855	89	5	5	1	0	1	609	3	3	0	0	NA	NA	NA	28	21	169	499	166	84	444	81	4	7	2	0.024	0.014	0.012
.	19.01.15-20.12.49-1-213859	87	6	6	2	0	2	613	4	4	0	0	NA	NA	NA	25	22	171	499	165	86	446	81	2	19	0	0.012	0.038	0
.	19.01.15-20.12.55-1-213863	124	21	21	7	0	5	620	18	18	0	0	NA	NA	NA	46	41	167	514	173	84	450	86	18	39	9	0.108	0.076	0.052
.	19.01.15-20.12.56-1-213864	37	1	1	0	0	0	0	0	0	0	0	NA	NA	NA	11	20	167	501	165	0	0	0	0	1	0	0	0.002	0
.	19.01.15-20.12.59-1-213865	95	5	5	1	0	1	608	4	4	0	0	NA	NA	NA	30	27	169	504	167	84	442	82	3	6	1	0.018	0.012	0.006
.	19.01.15-20.13.02-1-213866	61	2	2	2	0	1	610	0	0	0	0	NA	NA	NA	17	23	169	502	165	84	447	79	0	5	0	0	0.01	0
.	19.01.15-20.13.04-1-213867	34	1	1	0	0	0	0	0	0	0	0	NA	NA	NA	5	7	163	494	163	0	0	0	0	0	1	0	0	0.006
.	19.01.15-20.13.06-1-213868	64	3	3	1	0	1	612	2	2	0	0	NA	NA	NA	19	22	168	505	162	83	449	80	2	0	2	0.012	0	0.012
.	19.01.15-20.13.08-1-213869	66	2	2	2	0	1	609	1	1	0	0	NA	NA	NA	23	26	168	504	167	84	443	82	0	7	0	0	0.014	0
.	19.01.15-20.13.16-1-213885	185	48	48	13	0	9	644	46	46	0	0	NA	NA	NA	49	56	170	524	175	87	465	92	57	107	7	0.335	0.204	0.04
.	19.01.15-20.13.17-1-213886	116	12	12	0	0	0	611	10	10	0	0	NA	NA	NA	45	37	174	510	166	87	442	82	4	12	10	0.023	0.024	0.06
.	19.01.15-20.13.17-1-213887	56	2	2	0	0	0	302	1	1	0	0	NA	NA	NA	20	14	165	497	165	37	221	44	1	0	0	0.006	0	0
.	19.01.15-20.13.26-1-213896	156	19	19	4	0	3	616	17	17	0	0	NA	NA	NA	58	33	169	512	165	82	451	83	27	28	9	0.16	0.055	0.055
.	19.01.15-20.13.27-1-213897	60	3	3	1	0	1	615	2	2	0	0	NA	NA	NA	19	35	173	508	167	87	446	82	0	6	4	0	0.012	0.024
.	19.01.15-20.13.27-1-213898	119	7	7	1	0	1	617	5	5	0	0	NA	NA	NA	39	36	170	514	165	81	455	81	16	3	3	0.094	0.006	0.018
.	19.01.15-20.13.29-1-213903	130	7	7	2	0	2	630	5	5	0	0	NA	NA	NA	47	49	171	526	165	86	461	83	4	15	4	0.023	0.029	0.024
.	19.01.15-20.13.33-1-213906	120	7	7	2	0	2	619	6	6	0	0	NA	NA	NA	34	30	168	509	166	87	451	81	2	30	0	0.012	0.059	0
.	19.01.15-20.13.36-1-213907	61	3	3	1	0	1	606	2	2	0	0	NA	NA	NA	25	22	166	503	166	82	444	80	0	4	3	0	0.008	0.018
.	19.01.15-20.13.47-1-213919	122	5	5	2	0	2	609	4	4	0	0	NA	NA	NA	35	34	172	507	168	85	443	81	10	6	6	0.058	0.012	0.036
.	19.01.15-20.13.47-1-213920	166	21	21	7	0	6	639	19	19	0	0	NA	NA	NA	60	61	176	524	174	87	462	90	34	56	1	0.193	0.107	0.006
.	19.01.15-20.13.50-1-213921	62	5	5	3	0	2	607	4	4	0	0	NA	NA	NA	24	21	167	502	165	81	443	83	1	4	7	0.006	0.008	0.042
.	19.01.15-20.13.50-1-213922	88	3	3	0	0	0	612	2	2	0	0	NA	NA	NA	45	33	170	512	164	82	449	81	0	15	0	0	0.029	0
.	19.01.15-20.13.53-1-213923	240	41	41	14	0	11	647	37	37	0	0	NA	NA	NA	70	71	178	532	174	92	468	87	65	68	25	0.365	0.128	0.144
.	19.01.15-20.13.55-1-213924	61	2	2	0	0	0	609	1	1	0	0	NA	NA	NA	19	22	166	503	166	82	447	80	0	8	0	0	0.016	0
.	19.01.15-20.14.07-1-213925	182	20	20	8	0	4	650	18	18	0	0	NA	NA	NA	59	70	179	527	177	92	465	93	42	33	23	0.235	0.063	0.13
.	19.01.15-20.14.09-1-213926	123	13	13	5	0	3	615	12	12	0	0	NA	NA	NA	50	36	172	512	165	83	449	83	29	19	13	0.169	0.037	0.079
.	19.01.15-20.14.10-1-213927	90	3	3	2	0	2	610	0	0	0	0	NA	NA	NA	43	29	167	507	168	81	447	82	2	3	5	0.012	0.006	0.03
.	19.01.15-20.14.12-1-213928	116	7	7	2	0	2	612	6	6	0	0	NA	NA	NA	32	28	166	507	168	80	450	82	0	8	7	0	0.016	0.042
.	19.01.15-20.14.14-1-213944	91	6	6	2	0	2	616	5	5	0	0	NA	NA	NA	37	42	169	511	175	83	446	87	3	12	0	0.018	0.023	0
.	19.01.15-20.14.26-1-213953	125	8	8	3	0	1	619	7	7	0	0	NA	NA	NA	34	30	171	506	166	86	449	84	23	9	0	0.135	0.018	0
.	19.01.15-20.14.32-1-213958	91	5	5	3	0	2	612	4	4	0	0	NA	NA	NA	21	25	173	498	167	85	444	83	0	12	4	0	0.024	0.024
.	19.01.15-20.14.34-1-213959	146	10	10	1	0	1	631	9	9	0	0	NA	NA	NA	52	44	171	515	171	87	454	90	14	19	13	0.082	0.037	0.076
.	19.01.15-20.14.34-1-213960	120	8	8	4	0	4	625	7	7	0	0	NA	NA	NA	29	38	171	510	170	86	454	85	4	20	1	0.023	0.039	0.006
.	19.01.15-20.14.41-1-213966	124	9	9	4	0	4	629	7	7	0	0	NA	NA	NA	49	41	173	514	167	86	459	84	8	14	5	0.046	0.027	0.03
.	19.01.15-20.14.41-1-213967	93	6	6	1	0	0	614	4	4	0	0	NA	NA	NA	33	28	173	504	164	87	445	82	7	23	0	0.04	0.046	0
.	19.01.15-20.14.50-1-213972	206	17	17	6	0	4	651	15	15	0	0	NA	NA	NA	69	62	176	528	171	92	471	88	19	21	19	0.108	0.04	0.111
.	19.01.15-20.14.53-1-213973	91	6	6	0	0	0	618	5	5	0	0	NA	NA	NA	29	35	168	509	171	82	450	86	11	3	3	0.065	0.006	0.018
.	19.01.15-20.14.54-1-213974	34	1	1	0	0	0	0	0	0	0	0	NA	NA	NA	4	12	166	492	167	0	0	0	0	1	0	0	0.002	0
.	19.01.15-20.14.57-1-213978	122	7	7	1	0	1	623	6	6	0	0	NA	NA	NA	45	43	168	520	168	82	461	80	8	17	0	0.048	0.033	0
.	19.01.15-20.14.57-1-213979	32	1	1	1	0	1	0	0	0	0	0	NA	NA	NA	14	6	165	491	163	0	0	0	0	0	0	0	0	0
.	19.01.15-20.14.57-1-213980	148	13	13	4	0	4	624	12	12	0	0	NA	NA	NA	58	52	176	516	173	87	448	89	17	13	15	0.097	0.025	0.087
.	19.01.15-20.15.00-1-213981	159	9	9	2	0	1	632	6	6	0	0	NA	NA	NA	45	47	173	516	171	88	455	89	11	3	7	0.064	0.006	0.041
.	19.01.15-20.15.01-1-213982	66	3	3	1	0	1	602	2	2	0	0	NA	NA	NA	26	20	169	500	164	80	442	80	0	4	1	0	0.008	0.006
.	19.01.15-20.15.02-1-213983	60	5	5	3	0	3	615	4	4	0	0	NA	NA	NA	20	22	165	503	167	83	448	84	0	15	1	0	0.03	0.006
.	19.01.15-20.15.04-1-213984	216	32	32	4	0	4	642	27	27	0	0	NA	NA	NA	64	53	173	520	173	90	464	88	34	89	12	0.197	0.171	0.069
.	19.01.15-20.15.11-1-213985	116	12	12	2	0	2	619	11	11	0	0	NA	NA	NA	37	34	174	504	169	90	445	84	26	16	9	0.149	0.032	0.053
.	19.01.15-20.15.17-1-214001	115	11	11	4	0	1	625	8	8	0	0	NA	NA	NA	26	34	172	508	167	90	454	81	31	12	9	0.18	0.024	0.054
.	19.01.15-20.15.20-1-214003	60	3	3	2	0	2	97	2	2	0	0	NA	NA	NA	21	11	164	496	164	13	70	14	0	1	3	0	0.002	0.018
.	19.01.15-20.15.21-1-214005	124	8	8	4	0	3	614	7	7	0	0	NA	NA	NA	44	35	168	507	173	84	446	84	8	7	4	0.048	0.014	0.023
.	19.01.15-20.15.22-1-214007	175	20	20	7	0	3	643	18	18	0	0	NA	NA	NA	51	54	170	521	176	86	464	93	42	56	10	0.247	0.107	0.057
.	19.01.15-20.15.24-1-214010	173	17	17	4	0	3	638	14	14	0	0	NA	NA	NA	71	53	175	518	173	91	460	87	31	30	12	0.177	0.058	0.069
.	19.01.15-20.15.27-1-214014	64	2	2	0	0	0	97	1	1	0	0	NA	NA	NA	22	16	165	496	168	18	64	15	3	5	0	0.018	0.01	0
.	19.01.15-20.15.30-1-214017	63	3	3	1	0	1	612	2	2	0	0	NA	NA	NA	18	20	167	502	164	82	449	81	0	6	0	0	0.012	0
.	19.01.15-20.15.36-1-214021	114	9	9	3	0	2	616	7	7	0	0	NA	NA	NA	33	40	172	512	169	87	451	78	0	23	11	0	0.045	0.065
.	19.01.15-20.15.42-1-214029	124	10	10	3	0	2	618	8	8	0	0	NA	NA	NA	30	37	170	511	169	85	450	83	9	18	0	0.053	0.035	0
.	19.01.15-20.15.43-1-214033	89	12	12	2	0	2	621	11	11	0	0	NA	NA	NA	28	30	172	502	169	89	446	86	16	28	0	0.093	0.056	0
.	19.01.15-20.15.44-1-214034	265	36	36	7	0	6	670	34	34	0	0	NA	NA	NA	72	82	185	529	181	100	473	97	43	67	29	0.232	0.127	0.16
.	19.01.15-20.15.45-1-214035	179	18	18	2	0	2	647	16	16	0	0	NA	NA	NA	47	66	176	527	176	90	469	88	35	23	14	0.199	0.044	0.08
.	19.01.15-20.15.58-1-214037	94	12	12	2	0	2	612	10	10	0	0	NA	NA	NA	37	30	170	507	166	82	450	80	6	17	10	0.035	0.034	0.06
.	19.01.15-20.16.01-1-214039	33	1	1	0	0	0	0	0	0	0	0	NA	NA	NA	8	11	165	496	163	0	0	0	0	0	2	0	0	0.012
.	19.01.15-20.16.02-1-214040	148	7	7	3	0	2	621	5	5	0	0	NA	NA	NA	44	43	175	515	166	87	452	82	10	7	8	0.057	0.014	0.048
.	19.01.15-20.16.04-1-214041	87	3	3	0	0	0	609	2	2	0	0	NA	NA	NA	18	27	170	504	166	84	445	80	7	0	0	0.041	0	0
.	19.01.15-20.16.04-1-214042	64	3	3	1	0	0	624	2	2	0	0	NA	NA	NA	22	41	168	514	172	85	454	85	0	3	3	0	0.006	0.017
.	19.01.15-20.16.06-1-214043	148	11	11	3	0	3	630	9	9	0	0	NA	NA	NA	39	49	174	517	171	87	455	88	6	22	10	0.034	0.043	0.058
.	19.01.15-20.16.09-1-214044	182	35	35	12	0	9	634	33	33	0	0	NA	NA	NA	57	51	179	511	174	91	456	87	53	59	26	0.296	0.115	0.149
.	19.01.15-20.16.20-1-214061	123	9	9	4	0	2	624	8	8	0	0	NA	NA	NA	32	37	170	512	168	87	456	81	17	17	2	0.1	0.033	0.012
.	19.01.15-20.16.21-1-214064	126	9	9	6	0	6	625	7	7	0	0	NA	NA	NA	42	47	171	516	173	85	454	86	6	14	10	0.035	0.027	0.058
.	19.01.15-20.16.22-1-214066	126	4	4	0	0	0	632	3	3	0	0	NA	NA	NA	35	45	166	516	176	82	460	90	0	3	4	0	0.006	0.023
.	19.01.15-20.16.23-1-214067	87	9	9	0	0	0	619	7	7	0	0	NA	NA	NA	33	35	168	512	168	85	451	83	2	12	2	0.012	0.023	0.012
.	19.01.15-20.16.24-1-214070	149	10	10	4	0	4	638	9	9	0	0	NA	NA	NA	45	52	176	521	168	89	463	86	12	22	0	0.068	0.042	0
.	19.01.15-20.16.35-1-214077	35	1	1	1	0	1	0	0	0	0	0	NA	NA	NA	9	9	165	494	163	0	0	0	0	0	1	0	0	0.006
.	19.01.15-20.16.37-1-214080	118	9	9	6	0	3	621	8	8	0	0	NA	NA	NA	46	41	172	508	174	84	447	90	25	34	0	0.145	0.067	0
.	19.01.15-20.16.40-1-214083	152	10	10	3	0	3	627	9	9	0	0	NA	NA	NA	42	42	174	510	171	89	452	86	4	22	5	0.023	0.043	0.029
.	19.01.15-20.16.43-1-214087	61	2	2	0	0	0	549	1	1	0	0	NA	NA	NA	14	10	164	494	165	76	400	73	0	2	0	0	0.004	0
.	19.01.15-20.16.45-1-214088	68	4	4	0	0	0	610	3	3	0	0	NA	NA	NA	18	22	165	503	167	82	444	84	2	10	0	0.012	0.02	0
.	19.01.15-20.16.46-1-214089	117	14	14	6	0	4	627	11	11	0	0	NA	NA	NA	33	44	173	515	169	88	455	84	15	24	9	0.087	0.047	0.053
.	19.01.15-20.16.48-1-214090	59	2	2	1	0	1	0	1	1	0	0	NA	NA	NA	11	14	167	495	165	0	0	0	0	4	0	0	0.008	0
.	19.01.15-20.16.49-1-214091	209	11	11	4	0	3	641	8	8	0	0	NA	NA	NA	48	57	171	525	174	89	466	86	18	14	9	0.105	0.027	0.052
.	19.01.15-20.16.51-1-214092	57	2	2	0	0	0	610	1	1	0	0	NA	NA	NA	22	27	172	500	168	86	443	81	0	4	0	0	0.008	0
.	19.01.15-20.16.56-1-214096	212	12	12	2	0	1	647	11	11	0	0	NA	NA	NA	67	71	175	537	172	90	474	83	1	35	9	0.006	0.065	0.052
.	19.01.15-20.17.04-1-214097	121	6	6	1	0	1	607	5	5	0	0	NA	NA	NA	43	25	170	506	162	84	443	80	4	8	0	0.024	0.016	0
.	19.01.15-20.17.05-1-214098	143	11	11	1	0	1	625	9	9	0	0	NA	NA	NA	46	46	171	514	174	84	452	89	13	9	5	0.076	0.018	0.029
.	19.01.15-20.17.07-1-214099	346	34	34	12	0	8	685	30	30	0	0	NA	NA	NA	116	99	185	550	177	95	494	96	53	70	16	0.286	0.127	0.09
.	19.01.15-20.17.07-1-214100	237	19	19	7	0	5	663	17	17	0	0	NA	NA	NA	70	82	177	546	172	92	484	87	25	27	8	0.141	0.049	0.047
.	19.01.15-20.17.09-1-214101	32	1	1	0	0	0	0	0	0	0	0	NA	NA	NA	7	12	165	498	162	0	0	0	0	2	0	0	0.004	0
.	19.01.15-20.17.11-1-214103	122	16	16	3	0	3	623	13	13	0	0	NA	NA	NA	42	36	172	510	167	85	455	83	23	15	7	0.134	0.029	0.042
.	19.01.15-20.17.12-1-214104	148	18	18	4	0	4	626	17	17	0	0	NA	NA	NA	47	39	171	511	170	84	455	87	6	47	9	0.035	0.092	0.053
.	19.01.15-20.17.13-1-214105	65	3	3	1	0	1	612	2	2	0	0	NA	NA	NA	26	32	168	508	169	83	447	82	0	18	0	0	0.035	0
.	19.01.15-20.17.24-1-214128	147	14	14	5	0	4	624	13	13	0	0	NA	NA	NA	40	48	174	517	170	86	457	81	11	46	3	0.063	0.089	0.018
.	19.01.15-20.17.27-1-214131	211	21	21	8	0	5	649	18	18	0	0	NA	NA	NA	45	62	175	528	172	89	473	87	25	20	15	0.143	0.038	0.087
.	19.01.15-20.17.31-1-214136	65	3	3	0	0	0	608	1	1	0	0	NA	NA	NA	21	23	168	503	165	84	442	82	0	7	0	0	0.014	0
.	19.01.15-20.17.35-1-214137	119	15	15	7	0	5	623	13	13	0	0	NA	NA	NA	46	41	173	511	170	89	449	85	4	49	5	0.023	0.096	0.029
.	19.01.15-20.17.41-1-214146	146	14	14	3	0	2	629	12	12	0	0	NA	NA	NA	53	44	177	513	167	91	455	83	18	17	7	0.102	0.033	0.042
.	19.01.15-20.17.46-1-214150	35	1	1	1	0	1	0	0	0	0	0	NA	NA	NA	13	8	167	490	164	0	0	0	0	3	0	0	0.006	0
.	19.01.15-20.17.49-1-214151	120	6	6	2	0	1	633	5	5	0	0	NA	NA	NA	36	48	173	519	169	86	460	87	8	26	0	0.046	0.05	0
.	19.01.15-20.17.49-1-214152	121	5	5	1	0	1	626	4	4	0	0	NA	NA	NA	34	39	169	517	166	83	460	83	3	8	2	0.018	0.015	0.012
.	19.01.15-20.17.52-1-214153	37	1	1	0	0	0	0	0	0	0	0	NA	NA	NA	14	18	166	498	167	0	0	0	0	2	0	0	0.004	0
.	19.01.15-20.17.57-1-214154	146	6	6	1	0	0	647	5	5	0	0	NA	NA	NA	50	64	173	530	174	91	467	89	16	13	4	0.092	0.025	0.023
.	19.01.15-20.18.00-1-214155	207	17	17	5	0	3	658	14	14	0	0	NA	NA	NA	59	72	177	534	174	91	476	91	43	35	14	0.243	0.066	0.08
.	19.01.15-20.18.02-1-214156	34	1	1	0	0	0	0	0	0	0	0	NA	NA	NA	6	2	164	489	162	0	0	0	0	0	0	0	0	0
.	19.01.15-20.18.03-1-214157	32	1	1	0	0	0	0	0	0	0	0	NA	NA	NA	6	5	164	492	162	0	0	0	0	0	4	0	0	0.025
.	19.01.15-20.18.05-1-214158	31	1	1	0	0	0	0	0	0	0	0	NA	NA	NA	11	8	164	494	163	0	0	0	1	0	0	0.006	0	0
.	19.01.15-20.18.06-1-214159	64	5	5	2	0	2	603	3	3	0	0	NA	NA	NA	26	21	166	504	164	81	442	80	4	15	1	0.024	0.03	0.006
.	19.01.15-20.18.07-1-214160	87	5	5	1	0	1	624	4	4	0	0	NA	NA	NA	18	33	171	506	169	89	453	82	0	12	6	0	0.024	0.036
.	19.01.15-20.18.08-1-214161	119	8	8	4	0	2	624	7	7	0	0	NA	NA	NA	35	33	165	512	169	83	455	86	13	9	11	0.079	0.018	0.065
.	19.01.15-20.18.08-1-214162	260	48	48	14	0	13	644	41	41	0	0	NA	NA	NA	69	68	172	536	173	90	467	87	45	136	18	0.262	0.254	0.104
.	19.01.15-20.18.09-1-214163	120	11	11	3	0	2	626	9	9	0	0	NA	NA	NA	39	39	169	516	167	84	456	86	9	31	4	0.053	0.06	0.024
.	19.01.15-20.18.09-1-214164	148	13	13	2	0	2	633	11	11	0	0	NA	NA	NA	53	54	173	524	170	88	459	86	9	32	6	0.052	0.061	0.035
.	19.01.15-20.18.28-1-214192	123	13	13	2	0	2	628	11	11	0	0	NA	NA	NA	41	38	169	517	165	84	460	84	21	17	11	0.124	0.033	0.067
.	19.01.15-20.18.31-1-214197	119	5	5	0	0	0	627	3	3	0	0	NA	NA	NA	45	46	172	514	173	83	454	90	13	4	3	0.076	0.008	0.017
.	19.01.15-20.18.32-1-214198	154	10	10	1	0	1	640	9	9	0	0	NA	NA	NA	44	61	177	518	179	90	459	91	1	23	12	0.006	0.044	0.067
.	19.01.15-20.18.38-1-214202	95	5	5	1	0	1	618	4	4	0	0	NA	NA	NA	24	34	173	507	167	87	448	83	15	6	0	0.087	0.012	0
.	19.01.15-20.18.42-1-214204	288	25	25	5	0	3	675	23	23	0	0	NA	NA	NA	94	93	178	544	184	91	484	100	49	44	22	0.275	0.081	0.12
.	19.01.15-20.18.45-1-214208	144	13	13	3	0	2	640	12	12	0	0	NA	NA	NA	43	60	178	531	164	90	470	80	18	22	9	0.101	0.041	0.055
.	19.01.15-20.18.46-1-214209	96	4	4	2	0	2	620	3	3	0	0	NA	NA	NA	35	38	169	512	170	84	453	83	5	4	6	0.03	0.008	0.035
.	19.01.15-20.18.50-1-214210	181	59	59	13	0	11	647	53	53	0	0	NA	NA	NA	49	72	178	528	179	92	465	90	82	76	36	0.461	0.144	0.201
.	19.01.15-20.18.59-1-214214	100	13	13	2	0	1	626	12	12	0	0	NA	NA	NA	42	37	165	513	172	82	456	88	20	20	1	0.121	0.039	0.006
.	19.01.15-20.19.09-1-214215	59	2	2	0	0	0	398	1	1	0	0	NA	NA	NA	18	14	167	494	166	58	285	55	0	3	3	0	0.006	0.018
.	19.01.15-20.19.09-1-214216	118	10	10	5	0	4	626	8	8	0	0	NA	NA	NA	40	39	173	506	173	90	449	87	18	15	7	0.104	0.03	0.04
.	19.01.15-20.19.09-1-214217	33	1	1	0	0	0	0	0	0	0	0	NA	NA	NA	3	15	168	497	163	0	0	0	1	0	0	0.006	0	0
.	19.01.15-20.19.12-1-214218	114	12	12	3	0	2	605	11	11	0	0	NA	NA	NA	33	23	165	507	164	81	447	77	17	21	5	0.103	0.041	0.03
.	19.01.15-20.19.27-1-214242	34	1	1	0	0	0	0	0	0	0	0	NA	NA	NA	10	13	168	496	162	0	0	0	0	0	0	0	0	0
.	19.01.15-20.19.27-1-214243	151	20	20	3	0	3	625	16	16	0	0	NA	NA	NA	54	47	173	519	168	88	455	82	12	14	11	0.069	0.027	0.065
.	19.01.15-20.19.31-1-214248	145	23	23	8	0	4	621	22	22	0	0	NA	NA	NA	50	48	172	519	170	86	450	85	21	48	22	0.122	0.092	0.129
.	19.01.15-20.19.33-1-214249	63	2	2	1	0	1	610	1	1	0	0	NA	NA	NA	35	28	167	509	165	84	447	79	0	5	0	0	0.01	0
.	19.01.15-20.19.37-1-214251	181	19	19	6	0	5	635	16	16	0	0	NA	NA	NA	66	56	169	520	180	85	457	93	28	33	6	0.166	0.063	0.033
.	19.01.15-20.19.37-1-214254	205	14	14	6	0	3	652	11	11	0	0	NA	NA	NA	67	72	180	532	173	91	472	89	26	23	5	0.144	0.043	0.029
.	19.01.15-20.19.42-1-214257	63	3	3	0	0	0	614	2	2	0	0	NA	NA	NA	26	29	173	502	167	86	446	82	4	6	0	0.023	0.012	0
.	19.01.15-20.19.47-1-214266	63	2	2	1	0	1	610	1	1	0	0	NA	NA	NA	25	23	168	502	166	84	443	83	0	8	0	0	0.016	0
.	19.01.15-20.19.47-1-214267	328	38	38	9	0	4	695	35	35	0	0	NA	NA	NA	106	117	183	563	184	96	501	98	59	59	22	0.322	0.105	0.12
.	19.01.15-20.19.58-1-214268	94	10	10	3	0	3	616	9	9	0	0	NA	NA	NA	37	38	176	507	168	87	447	82	0	13	4	0	0.026	0.024
.	19.01.15-20.19.59-1-214269	58	2	2	1	0	1	620	1	1	0	0	NA	NA	NA	20	28	168	504	169	85	450	85	0	4	5	0	0.008	0.03
.	19.01.15-20.20.03-1-214274	118	11	11	1	0	1	623	9	9	0	0	NA	NA	NA	38	37	171	510	169	86	453	84	7	28	12	0.041	0.055	0.071
.	19.01.15-20.20.13-1-214294	66	4	4	2	0	2	619	3	3	0	0	NA	NA	NA	28	41	173	508	173	84	448	87	0	4	13	0	0.008	0.075
.	19.01.15-20.20.14-1-214295	90	5	5	0	0	0	627	4	4	0	0	NA	NA	NA	26	38	172	512	167	90	455	82	0	10	0	0	0.02	0
.	19.01.15-20.20.15-1-214296	172	13	13	7	0	4	636	11	11	0	0	NA	NA	NA	52	50	176	518	169	91	459	86	25	26	11	0.142	0.05	0.065
.	19.01.15-20.20.15-1-214297	205	12	12	2	0	2	652	11	11	0	0	NA	NA	NA	53	68	178	528	175	94	468	90	16	15	15	0.09	0.028	0.086
.	19.01.15-20.20.22-1-214301	31	1	1	0	0	0	0	0	0	0	0	NA	NA	NA	11	15	165	497	166	0	0	0	0	0	1	0	0	0.006
.	19.01.15-20.20.24-1-214305	61	4	4	1	0	1	617	3	3	0	0	NA	NA	NA	29	29	166	507	169	85	449	83	7	3	0	0.042	0.006	0
.	19.01.15-20.20.28-1-214309	61	3	3	1	0	1	607	2	2	0	0	NA	NA	NA	30	22	168	502	165	84	439	84	0	14	0	0	0.028	0
.	19.01.15-20.20.32-1-214313	62	3	3	0	0	0	603	2	2	0	0	NA	NA	NA	30	22	167	502	166	80	443	80	0	3	0	0	0.006	0
.	19.01.15-20.20.35-1-214314	83	3	3	1	0	1	611	2	2	0	0	NA	NA	NA	27	27	172	499	169	86	442	83	5	4	0	0.029	0.008	0
.	19.01.15-20.20.35-1-214315	65	4	4	1	0	1	601	3	3	0	0	NA	NA	NA	24	16	165	498	166	80	440	81	1	6	0	0.006	0.012	0
.	19.01.15-20.20.53-1-214323	63	3	3	1	0	1	606	1	1	0	0	NA	NA	NA	29	27	173	503	164	85	443	78	2	6	0	0.012	0.012	0
.	19.01.15-20.20.57-1-214325	56	2	2	0	0	0	247	1	1	0	0	NA	NA	NA	16	14	164	496	167	34	175	38	0	1	0	0	0.002	0
.	19.01.15-20.21.04-1-214330	90	4	4	0	0	0	619	3	3	0	0	NA	NA	NA	34	36	172	509	168	85	450	84	15	4	0	0.087	0.008	0
.	19.01.15-20.21.06-1-214331	173	26	26	8	0	6	635	20	20	0	0	NA	NA	NA	50	49	167	523	172	83	465	87	53	53	5	0.317	0.101	0.029
.	19.01.15-20.21.06-1-214332	118	10	10	4	0	4	621	8	8	0	0	NA	NA	NA	38	38	170	508	173	85	449	87	9	15	10	0.053	0.03	0.058
.	19.01.15-20.21.07-1-214333	152	11	11	4	0	3	636	9	9	0	0	NA	NA	NA	42	54	172	527	168	89	463	84	5	32	5	0.029	0.061	0.03
.	19.01.15-20.21.12-1-214334	153	38	38	8	0	6	628	36	36	0	0	NA	NA	NA	43	51	177	515	172	88	456	84	92	40	20	0.52	0.078	0.116
.	19.01.15-20.21.14-1-214350	124	9	9	3	0	2	621	7	7	0	0	NA	NA	NA	47	38	170	507	174	85	447	89	6	20	0	0.035	0.039	0
.	19.01.15-20.21.17-1-214351	65	4	4	1	0	0	622	3	3	0	0	NA	NA	NA	24	34	167	512	168	82	455	85	4	4	4	0.024	0.008	0.024
.	19.01.15-20.21.18-1-214352	32	1	1	0	0	0	0	0	0	0	0	NA	NA	NA	8	7	165	492	163	0	0	0	0	0	0	0	0	0
.	19.01.15-20.21.21-1-214355	33	1	1	1	0	1	0	0	0	0	0	NA	NA	NA	7	10	165	495	163	0	0	0	0	2	0	0	0.004	0
.	19.01.15-20.21.23-1-214358	204	36	36	11	0	8	648	33	33	0	0	NA	NA	NA	59	63	175	527	174	91	467	90	32	87	29	0.183	0.165	0.167
.	19.01.15-20.21.24-1-214360	123	7	7	3	0	2	607	6	6	0	0	NA	NA	NA	35	22	167	498	170	83	438	86	0	35	1	0	0.07	0.006
.	19.01.15-20.21.30-1-214367	67	2	2	1	0	1	609	1	1	0	0	NA	NA	NA	24	28	167	503	171	83	441	85	0	3	3	0	0.006	0.018
.	19.01.15-20.21.34-1-214369	148	20	20	3	0	3	628	19	19	0	0	NA	NA	NA	51	50	173	517	173	85	454	89	15	43	3	0.087	0.083	0.017
.	19.01.15-20.21.36-1-214371	60	2	2	0	0	0	599	1	1	0	0	NA	NA	NA	28	16	166	497	166	82	435	82	1	2	0	0.006	0.004	0
.	19.01.15-20.21.40-1-214375	122	8	8	5	0	4	626	6	6	0	0	NA	NA	NA	42	41	172	514	168	88	454	84	10	10	5	0.058	0.019	0.03
.	19.01.15-20.21.45-1-214383	33	1	1	0	0	0	0	0	0	0	0	NA	NA	NA	15	9	163	496	163	0	0	0	0	1	0	0	0.002	0
.	19.01.15-20.21.48-1-214384	65	3	3	0	0	0	605	2	2	0	0	NA	NA	NA	22	25	169	502	167	81	441	83	7	5	0	0.041	0.01	0
.	19.01.15-20.21.49-1-214385	260	33	33	7	0	5	657	28	28	0	0	NA	NA	NA	67	82	178	543	174	89	479	89	27	77	31	0.152	0.142	0.178
.	19.01.15-20.21.49-1-214386	65	2	2	0	0	0	609	1	1	0	0	NA	NA	NA	24	24	165	507	165	80	447	82	0	3	0	0	0.006	0
.	19.01.15-20.21.50-1-214387	124	7	7	3	0	2	627	6	6	0	0	NA	NA	NA	41	42	169	515	171	85	455	87	8	16	0	0.047	0.031	0
.	19.01.15-20.22.02-1-214388	115	5	5	1	0	1	623	4	4	0	0	NA	NA	NA	30	40	169	514	170	83	455	85	7	14	0	0.041	0.027	0
.	19.01.15-20.22.03-1-214389	116	11	11	3	0	2	615	9	9	0	0	NA	NA	NA	37	34	167	509	171	81	449	85	21	16	19	0.126	0.031	0.111
.	19.01.15-20.22.05-1-214390	61	3	3	0	0	0	614	2	2	0	0	NA	NA	NA	18	22	167	502	166	84	447	83	0	6	5	0	0.012	0.03
.	19.01.15-20.22.27-1-214424	92	3	3	1	0	0	605	2	2	0	0	NA	NA	NA	38	29	169	505	168	84	440	81	7	2	0	0.041	0.004	0
.	19.01.15-20.22.33-1-214429	88	3	3	0	0	0	616	2	2	0	0	NA	NA	NA	32	37	169	507	174	81	449	86	12	7	0	0.071	0.014	0
.	19.01.15-20.22.36-1-214431	61	2	2	1	0	1	102	1	1	0	0	NA	NA	NA	17	12	166	495	164	13	77	12	0	3	0	0	0.006	0
.	19.01.15-20.22.38-1-214434	171	17	17	8	0	3	639	16	16	0	0	NA	NA	NA	38	48	172	523	166	88	468	83	59	24	10	0.343	0.046	0.06
.	19.01.15-20.22.39-1-214435	232	30	30	10	0	8	651	28	28	0	0	NA	NA	NA	71	66	174	532	173	90	472	89	71	23	49	0.408	0.043	0.283
.	19.01.15-20.22.44-1-214440	63	2	2	1	0	0	603	1	1	0	0	NA	NA	NA	30	19	166	499	167	81	435	87	0	5	0	0	0.01	0
.	19.01.15-20.22.44-1-214441	150	12	12	1	0	1	636	9	9	0	0	NA	NA	NA	47	50	175	519	169	90	462	84	4	18	15	0.023	0.035	0.089
.	19.01.15-20.22.45-1-214442	86	7	7	0	0	0	608	6	6	0	0	NA	NA	NA	25	27	164	504	172	79	444	85	12	10	2	0.073	0.02	0.012
.	19.01.15-20.22.46-1-214443	88	8	8	2	0	2	608	7	7	0	0	NA	NA	NA	39	24	167	505	165	86	441	81	2	8	8	0.012	0.016	0.048
.	19.01.15-20.22.52-1-214444	299	26	26	9	0	7	687	23	23	0	0	NA	NA	NA	94	105	186	550	182	98	492	97	39	44	15	0.21	0.08	0.082
.	19.01.15-20.22.59-1-214448	59	2	2	0	0	0	606	1	1	0	0	NA	NA	NA	16	16	171	494	164	86	439	81	0	1	1	0	0.002	0.006
.	19.01.15-20.23.10-1-214449	63	3	3	1	0	1	448	2	2	0	0	NA	NA	NA	21	19	171	495	166	65	324	59	0	7	0	0	0.014	0
.	19.01.15-20.23.11-1-214450	66	3	3	0	0	0	359	2	2	0	0	NA	NA	NA	18	20	169	497	167	45	273	41	0	12	0	0	0.024	0
.	19.01.15-20.23.13-1-214466	66	2	2	1	0	1	597	1	1	0	0	NA	NA	NA	25	13	164	497	165	80	436	81	0	2	0	0	0.004	0
.	19.01.15-20.23.15-1-214467	126	11	11	3	0	1	625	10	10	0	0	NA	NA	NA	41	38	169	511	171	83	454	88	9	20	1	0.053	0.039	0.006
.	19.01.15-20.23.20-1-214469	318	21	21	3	0	2	679	18	18	0	0	NA	NA	NA	95	88	179	542	180	98	487	94	42	44	19	0.235	0.081	0.106
.	19.01.15-20.23.23-1-214474	325	24	24	8	0	6	687	23	23	0	0	NA	NA	NA	74	100	177	557	179	92	502	93	37	48	24	0.209	0.086	0.134
.	19.01.15-20.23.24-1-214475	247	31	31	7	0	7	652	27	27	0	0	NA	NA	NA	74	70	180	525	178	97	463	92	63	46	23	0.35	0.088	0.129
.	19.01.15-20.23.24-1-214476	95	11	11	2	0	2	610	10	10	0	0	NA	NA	NA	56	29	168	506	168	84	441	85	8	33	0	0.048	0.065	0
.	19.01.15-20.23.26-1-214480	241	43	43	14	0	10	649	39	39	0	0	NA	NA	NA	56	64	175	518	184	92	463	94	74	48	34	0.423	0.093	0.185
.	19.01.15-20.24.04-1-214498	62	3	3	1	0	1	605	1	1	0	0	NA	NA	NA	33	22	165	503	167	79	446	80	5	5	0	0.03	0.01	0
.	19.01.15-20.24.13-1-214499	62	4	4	0	0	0	611	3	3	0	0	NA	NA	NA	33	25	168	503	167	85	446	80	0	7	4	0	0.014	0.024
.	19.01.15-20.24.15-1-214515	60	2	2	1	0	1	602	1	1	0	0	NA	NA	NA	22	19	168	497	167	83	438	81	0	3	0	0	0.006	0
.	19.01.15-20.24.17-1-214516	59	4	4	2	0	1	604	3	3	0	0	NA	NA	NA	23	20	167	501	165	84	437	83	3	8	0	0.018	0.016	0
.	19.01.15-20.24.24-1-214522	87	7	7	1	0	1	611	5	5	0	0	NA	NA	NA	33	36	169	506	174	82	445	84	7	13	0	0.041	0.026	0
.	19.01.15-20.24.29-1-214527	144	8	8	4	0	3	629	7	7	0	0	NA	NA	NA	62	43	170	516	170	84	455	90	15	15	5	0.088	0.029	0.029
.	19.01.15-20.24.30-1-214530	148	12	12	4	0	3	632	11	11	0	0	NA	NA	NA	53	51	170	520	174	83	463	86	11	21	8	0.065	0.04	0.046
.	19.01.15-20.24.31-1-214532	121	5	5	1	0	1	628	4	4	0	0	NA	NA	NA	42	42	171	509	175	88	452	88	3	4	7	0.018	0.008	0.04
.	19.01.15-20.24.33-1-214533	90	3	3	2	0	0	613	1	1	0	0	NA	NA	NA	33	24	171	501	165	87	442	84	0	2	8	0	0.004	0.048
.	19.01.15-20.24.40-1-214539	147	12	12	4	0	3	650	9	9	0	0	NA	NA	NA	39	61	168	529	177	86	473	91	33	14	4	0.196	0.026	0.023
.	19.01.15-20.24.49-1-214544	89	6	6	0	0	0	602	5	5	0	0	NA	NA	NA	31	18	166	499	166	82	435	85	2	10	0	0.012	0.02	0
.	19.01.15-20.24.54-1-214545	178	12	12	3	0	2	635	11	11	0	0	NA	NA	NA	48	56	173	521	175	86	459	90	25	8	9	0.145	0.015	0.051
.	19.01.15-20.24.55-1-214546	64	2	2	0	0	0	354	1	1	0	0	NA	NA	NA	15	22	168	499	168	51	258	45	6	0	0	0.036	0	0
.	19.01.15-20.24.58-1-214547	34	1	1	1	0	1	0	0	0	0	0	NA	NA	NA	4	4	163	491	163	0	0	0	0	0	0	0	0	0
.	19.01.15-20.25.00-1-214548	177	43	43	15	0	12	651	41	41	0	0	NA	NA	NA	38	66	182	526	171	97	467	87	36	88	14	0.198	0.167	0.082
.	19.01.15-20.25.01-1-214552	142	13	13	5	0	4	637	10	10	0	0	NA	NA	NA	37	49	172	515	175	87	461	89	10	18	13	0.058	0.035	0.074
.	19.01.15-20.25.05-1-214553	145	7	7	2	0	2	620	6	6	0	0	NA	NA	NA	39	36	172	508	169	89	447	84	5	19	1	0.029	0.037	0.006
.	19.01.15-20.25.05-1-214554	36	1	1	0	0	0	0	0	0	0	0	NA	NA	NA	5	11	166	495	163	0	0	0	0	0	0	0	0	0
.	19.01.15-20.25.07-1-214555	118	9	9	2	0	2	632	7	7	0	0	NA	NA	NA	25	40	171	510	172	87	458	87	12	18	3	0.07	0.035	0.017
.	19.01.15-20.25.09-1-214556	62	2	2	1	0	1	607	0	0	0	0	NA	NA	NA	18	22	171	500	164	83	443	81	0	4	3	0	0.008	0.018
.	19.01.15-20.25.09-1-214557	117	7	7	0	0	0	638	6	6	0	0	NA	NA	NA	45	53	172	521	173	86	463	89	15	6	10	0.087	0.012	0.058
.	19.01.15-20.25.16-1-214573	151	11	11	4	0	2	641	10	10	0	0	NA	NA	NA	50	59	182	516	174	96	455	90	10	27	8	0.055	0.052	0.046
.	19.01.15-20.25.24-1-214578	67	4	4	1	0	1	610	3	3	0	0	NA	NA	NA	24	23	166	502	168	83	444	83	0	8	1	0	0.016	0.006
.	19.01.15-20.25.53-1-214598	111	16	16	7	0	5	641	15	15	0	0	NA	NA	NA	32	53	177	514	175	93	456	92	0	46	9	0	0.089	0.051
.	19.01.15-20.26.02-1-214601	236	10	10	1	0	1	655	9	9	0	0	NA	NA	NA	74	82	177	537	181	86	476	93	11	10	2	0.062	0.019	0.011
.	19.01.15-20.26.02-1-214602	228	37	37	12	0	7	643	33	33	0	0	NA	NA	NA	80	70	175	534	174	89	464	90	47	68	33	0.269	0.127	0.19
.	19.01.15-20.26.02-1-214603	183	19	19	4	0	4	626	16	16	0	0	NA	NA	NA	72	54	167	521	179	81	450	95	40	34	5	0.24	0.065	0.028
.	19.01.15-20.26.06-1-214604	56	2	2	0	0	0	615	1	1	0	0	NA	NA	NA	18	29	168	505	169	87	445	83	0	4	2	0	0.008	0.012
.	19.01.15-20.26.19-1-214620	187	21	21	5	0	4	640	19	19	0	0	NA	NA	NA	53	53	171	522	173	88	463	89	29	34	11	0.17	0.065	0.064
.	19.01.15-20.26.20-1-214623	123	7	7	2	0	2	635	6	6	0	0	NA	NA	NA	38	47	174	516	170	92	460	83	5	26	0	0.029	0.05	0
.	19.01.15-20.26.24-1-214627	86	6	6	2	0	2	603	5	5	0	0	NA	NA	NA	31	26	166	506	167	80	439	84	1	16	0	0.006	0.032	0
.	19.01.15-20.26.26-1-214630	178	22	22	6	0	5	648	21	21	0	0	NA	NA	NA	55	66	182	520	177	97	460	91	49	26	23	0.269	0.05	0.13
.	19.01.15-20.26.26-1-214631	117	10	10	1	0	1	635	8	8	0	0	NA	NA	NA	38	49	168	521	173	85	460	90	20	5	11	0.119	0.01	0.064
.	19.01.15-20.26.30-1-214637	210	13	13	4	0	3	644	12	12	0	0	NA	NA	NA	70	66	176	526	177	89	466	89	22	23	15	0.125	0.044	0.085
.	19.01.15-20.26.43-1-214645	171	9	9	1	0	1	646	7	7	0	0	NA	NA	NA	52	69	178	527	177	90	465	91	12	17	5	0.067	0.032	0.028
.	19.01.15-20.27.02-1-214649	94	5	5	2	0	2	621	4	4	0	0	NA	NA	NA	20	35	169	510	169	86	452	83	0	13	5	0	0.025	0.03
.	19.01.15-20.27.05-1-214650	119	8	8	2	0	2	633	6	6	0	0	NA	NA	NA	40	46	174	514	171	90	458	85	7	12	0	0.04	0.023	0
.	19.01.15-20.27.07-1-214651	209	36	36	15	0	11	639	32	32	0	0	NA	NA	NA	59	53	175	519	172	91	459	89	46	87	22	0.263	0.168	0.128
.	19.01.15-20.27.26-1-214676	154	36	36	10	0	9	601	31	31	0	0	NA	NA	NA	50	24	170	502	165	83	438	80	24	63	24	0.141	0.125	0.145
.	19.01.15-20.27.27-1-214677	34	1	1	0	0	0	0	0	0	0	0	NA	NA	NA	11	13	166	498	162	0	0	0	0	0	3	0	0	0.019
.	19.01.15-20.27.27-1-214679	100	8	8	2	0	2	609	6	6	0	0	NA	NA	NA	25	27	170	503	167	84	447	78	8	16	6	0.047	0.032	0.036
.	19.01.15-20.27.28-1-214680	322	24	24	7	0	5	663	22	22	0	0	NA	NA	NA	94	83	180	541	175	93	479	91	71	23	12	0.394	0.043	0.069
.	19.01.15-20.27.30-1-214684	30	1	1	1	0	1	0	0	0	0	0	NA	NA	NA	8	13	168	495	163	0	0	0	0	0	4	0	0	0.025
.	19.01.15-20.27.30-1-214685	182	27	27	9	0	5	637	24	24	0	0	NA	NA	NA	55	51	175	516	173	91	457	89	65	32	18	0.371	0.062	0.104
.	19.01.15-20.27.32-1-214687	115	6	6	0	0	0	618	5	5	0	0	NA	NA	NA	40	35	177	502	169	91	442	85	4	11	0	0.023	0.022	0
.	19.01.15-20.27.33-1-214688	64	2	2	0	0	0	607	1	1	0	0	NA	NA	NA	31	29	172	502	168	82	444	81	0	0	2	0	0	0.012
.	19.01.15-20.27.35-1-214690	156	16	16	5	0	5	615	13	13	0	0	NA	NA	NA	47	29	168	505	169	84	447	84	17	25	5	0.101	0.05	0.03
.	19.01.15-20.27.49-1-214701	181	28	28	12	0	4	640	27	27	0	0	NA	NA	NA	62	56	172	522	175	91	458	91	69	43	15	0.401	0.082	0.086
.	19.01.15-20.27.50-1-214702	86	4	4	2	0	2	621	3	3	0	0	NA	NA	NA	23	35	170	508	170	87	448	86	0	12	4	0	0.024	0.024
.	19.01.15-20.27.55-1-214703	178	15	15	6	0	6	646	13	13	0	0	NA	NA	NA	57	69	179	530	173	94	464	88	37	37	4	0.207	0.07	0.023
.	19.01.15-20.28.06-1-214704	352	53	53	18	0	13	678	50	50	0	0	NA	NA	NA	110	102	183	555	177	95	491	92	88	80	15	0.481	0.144	0.085
.	19.01.15-20.28.07-1-214705	179	16	16	3	0	3	646	15	15	0	0	NA	NA	NA	60	62	173	529	173	87	467	92	8	20	18	0.046	0.038	0.104
.	19.01.15-20.28.16-1-214723	90	3	3	0	0	0	616	2	2	0	0	NA	NA	NA	32	27	168	503	169	86	445	85	0	7	0	0	0.014	0
.	19.01.15-20.28.16-1-214724	124	6	6	3	0	3	637	4	4	0	0	NA	NA	NA	48	46	170	519	170	88	463	86	0	16	7	0	0.031	0.041
.	19.01.15-20.28.28-1-214735	94	4	4	0	0	0	611	3	3	0	0	NA	NA	NA	26	25	167	504	167	82	448	81	0	8	1	0	0.016	0.006
.	19.01.15-20.28.29-1-214738	122	7	7	4	0	4	616	5	5	0	0	NA	NA	NA	38	36	169	510	170	85	446	85	2	13	6	0.012	0.025	0.035
.	19.01.15-20.28.33-1-214741	262	28	28	7	0	6	680	25	25	0	0	NA	NA	NA	57	86	180	538	181	95	485	100	41	54	31	0.228	0.1	0.171
.	19.01.15-20.28.33-1-214742	62	4	4	2	0	2	606	3	3	0	0	NA	NA	NA	21	21	167	501	166	84	442	80	0	13	0	0	0.026	0
.	19.01.15-20.28.43-1-214750	234	33	33	11	0	10	649	31	31	0	0	NA	NA	NA	78	72	177	532	176	91	469	89	39	73	15	0.22	0.137	0.085
.	19.01.15-20.28.45-1-214751	63	3	3	0	0	0	600	1	1	0	0	NA	NA	NA	19	20	166	500	167	80	438	82	0	5	0	0	0.01	0
.	19.01.15-20.28.45-1-214752	242	22	22	9	0	8	675	20	20	0	0	NA	NA	NA	79	93	180	545	181	97	485	93	48	40	20	0.267	0.073	0.11
.	19.01.15-20.28.49-1-214753	115	7	7	0	0	0	622	6	6	0	0	NA	NA	NA	34	38	174	507	170	89	449	84	4	24	0	0.023	0.047	0
.	19.01.15-20.28.49-1-214754	166	23	23	8	0	5	633	21	21	0	0	NA	NA	NA	49	52	170	526	169	83	466	84	24	44	12	0.141	0.084	0.071
.	19.01.15-20.28.52-1-214755	32	1	1	0	0	0	0	0	0	0	0	NA	NA	NA	11	9	165	492	165	0	0	0	3	0	0	0.018	0	0
.	19.01.15-20.28.54-1-214756	64	2	2	0	0	0	403	1	1	0	0	NA	NA	NA	16	18	168	495	168	59	290	54	0	3	0	0	0.006	0
.	19.01.15-20.28.59-1-214757	91	3	3	1	0	1	617	2	2	0	0	NA	NA	NA	35	35	164	514	170	81	454	82	5	5	3	0.03	0.01	0.018
.	19.01.15-20.29.08-1-214761	88	3	3	0	0	0	604	2	2	0	0	NA	NA	NA	22	24	171	497	169	83	438	83	0	3	2	0	0.006	0.012
.	19.01.15-20.29.12-1-214762	180	14	14	5	0	3	631	13	13	0	0	NA	NA	NA	48	50	173	518	172	89	454	88	19	26	7	0.11	0.05	0.041
.	19.01.15-20.29.18-1-214778	244	24	24	4	0	3	648	21	21	0	0	NA	NA	NA	70	66	174	533	172	87	473	88	24	20	9	0.138	0.038	0.052
.	19.01.15-20.29.24-1-214783	94	4	4	1	0	1	622	3	3	0	0	NA	NA	NA	36	36	172	510	167	87	451	84	0	7	12	0	0.014	0.072
.	19.01.15-20.29.27-1-214788	59	3	3	1	0	0	606	2	2	0	0	NA	NA	NA	22	19	165	498	169	80	442	84	0	15	1	0	0.03	0.006
.	19.01.15-20.29.30-1-214792	65	2	2	1	0	0	611	1	1	0	0	NA	NA	NA	16	24	165	503	169	81	445	85	0	4	0	0	0.008	0
.	19.01.15-20.29.37-1-214796	153	14	14	3	0	3	632	12	12	0	0	NA	NA	NA	42	44	171	512	174	85	458	89	29	9	6	0.17	0.018	0.034
.	19.01.15-20.29.40-1-214800	120	7	7	3	0	2	638	5	5	0	0	NA	NA	NA	36	51	176	516	172	92	458	88	14	19	0	0.08	0.037	0
.	19.01.15-20.29.41-1-214801	62	2	2	0	0	0	198	1	1	0	0	NA	NA	NA	22	16	167	496	166	29	141	28	2	0	2	0.012	0	0.012
.	19.01.15-20.29.44-1-214805	176	14	14	3	0	1	647	11	11	0	0	NA	NA	NA	62	66	177	527	175	90	467	90	47	17	8	0.266	0.032	0.046
.	19.01.15-20.29.44-1-214807	155	10	10	0	0	0	643	9	9	0	0	NA	NA	NA	47	55	173	521	174	91	462	90	4	16	16	0.023	0.031	0.092
.	19.01.15-20.29.45-1-214808	153	19	19	5	0	3	633	17	17	0	0	NA	NA	NA	48	50	169	520	174	84	464	85	30	31	21	0.178	0.06	0.121
.	19.01.15-20.29.48-1-214813	35	1	1	1	0	1	0	0	0	0	0	NA	NA	NA	10	5	165	491	162	0	0	0	0	0	0	0	0	0
.	19.01.15-20.29.58-1-214814	91	5	5	2	0	2	612	4	4	0	0	NA	NA	NA	28	24	166	504	167	80	449	83	4	16	0	0.024	0.032	0
.	19.01.15-20.30.00-1-214815	32	1	1	0	0	0	0	0	0	0	0	NA	NA	NA	12	8	165	491	165	0	0	0	0	0	0	0	0	0
.	19.01.15-20.30.00-1-214816	117	10	10	2	0	1	618	9	9	0	0	NA	NA	NA	34	35	173	510	165	86	449	83	5	17	2	0.029	0.033	0.012
.	19.01.15-20.30.02-1-214821	122	9	9	2	0	2	607	8	8	0	0	NA	NA	NA	41	21	167	500	167	83	442	82	2	29	6	0.012	0.058	0.036
.	19.01.15-20.30.06-1-214822	155	14	14	2	0	2	642	13	13	0	0	NA	NA	NA	44	51	172	516	176	86	462	94	19	13	6	0.11	0.025	0.034
.	19.01.15-20.30.07-1-214823	31	1	1	1	0	1	0	0	0	0	0	NA	NA	NA	7	11	165	494	165	0	0	0	0	0	0	0	0	0
.	19.01.15-20.30.09-1-214824	184	14	14	2	0	1	637	12	12	0	0	NA	NA	NA	70	62	175	526	174	90	460	87	11	22	21	0.063	0.042	0.121
.	19.01.15-20.30.19-1-214844	63	2	2	1	0	1	556	1	1	0	0	NA	NA	NA	15	19	168	499	165	81	400	75	0	5	0	0	0.01	0
.	19.01.15-20.30.19-1-214845	122	6	6	1	0	1	613	5	5	0	0	NA	NA	NA	41	32	174	502	169	86	446	81	13	3	10	0.075	0.006	0.059
.	19.01.15-20.30.22-1-214849	96	9	9	3	0	3	621	8	8	0	0	NA	NA	NA	33	36	168	514	167	82	456	83	5	12	11	0.03	0.023	0.066
.	19.01.15-20.30.31-1-214859	207	26	26	5	0	3	638	23	23	0	0	NA	NA	NA	53	61	179	521	174	92	458	88	36	57	24	0.201	0.109	0.138
.	19.01.15-20.30.32-1-214860	202	21	21	3	0	2	631	15	15	0	0	NA	NA	NA	56	56	174	523	172	87	457	87	39	24	13	0.224	0.046	0.076
.	19.01.15-20.30.33-1-214861	63	3	3	1	0	1	605	2	2	0	0	NA	NA	NA	21	15	166	495	167	80	441	84	8	5	0	0.048	0.01	0
.	19.01.15-20.30.35-1-214862	153	15	15	5	0	4	627	13	13	0	0	NA	NA	NA	52	44	169	518	170	84	458	85	9	24	27	0.053	0.046	0.159
.	19.01.15-20.30.46-1-214870	59	2	2	0	0	0	101	1	1	0	0	NA	NA	NA	15	13	170	491	165	14	77	10	0	3	0	0	0.006	0
.	19.01.15-20.30.50-1-214871	291	36	36	7	0	3	664	32	32	0	0	NA	NA	NA	83	80	177	541	175	92	482	90	54	68	24	0.305	0.126	0.137
.	19.01.15-20.30.51-1-214872	115	6	6	0	0	0	620	5	5	0	0	NA	NA	NA	41	42	174	510	171	87	448	85	3	10	2	0.017	0.02	0.012
.	19.01.15-20.30.52-1-214873	210	27	27	5	0	4	638	26	26	0	0	NA	NA	NA	57	55	178	520	170	94	457	87	45	37	19	0.253	0.071	0.112
.	19.01.15-20.30.53-1-214874	92	5	5	3	0	2	612	4	4	0	0	NA	NA	NA	31	24	167	504	166	83	446	83	10	19	0	0.06	0.038	0
.	19.01.15-20.30.54-1-214875	35	1	1	1	0	1	0	0	0	0	0	NA	NA	NA	7	8	164	494	163	0	0	0	0	1	0	0	0.002	0
.	19.01.15-20.30.57-1-214877	67	4	4	1	0	1	603	3	3	0	0	NA	NA	NA	24	15	170	495	163	84	439	80	0	13	0	0	0.026	0
.	19.01.15-20.31.12-1-214922	126	7	7	3	0	3	632	5	5	0	0	NA	NA	NA	43	53	172	521	173	86	459	87	21	2	20	0.122	0.004	0.116
.	19.01.15-20.31.13-1-214923	37	1	1	0	0	0	0	0	0	0	0	NA	NA	NA	9	16	168	497	164	0	0	0	0	2	0	0	0.004	0
.	19.01.15-20.31.15-1-214939	37	1	1	0	0	0	0	0	0	0	0	NA	NA	NA	17	19	169	493	170	0	0	0	0	0	0	0	0	0
.	19.01.15-20.31.16-1-214940	89	5	5	0	0	0	617	4	4	0	0	NA	NA	NA	27	27	166	506	168	83	449	85	0	15	2	0	0.03	0.012
.	19.01.15-20.31.17-1-214941	96	12	12	2	0	1	626	9	9	0	0	NA	NA	NA	30	45	178	509	171	91	450	85	15	31	8	0.084	0.061	0.047
.	19.01.15-20.31.17-1-214942	91	7	7	5	0	3	611	6	6	0	0	NA	NA	NA	33	30	168	507	168	80	447	84	15	6	0	0.089	0.012	0
.	19.01.15-20.31.18-1-214943	36	1	1	0	0	0	0	0	0	0	0	NA	NA	NA	13	7	165	491	164	0	0	0	0	0	0	0	0	0
.	19.01.15-20.31.19-1-214944	32	1	1	0	0	0	0	0	0	0	0	NA	NA	NA	8	6	166	491	162	0	0	0	0	0	0	0	0	0
.	19.01.15-20.31.24-1-214950	59	2	2	0	0	0	501	1	1	0	0	NA	NA	NA	15	19	170	498	164	68	366	67	2	1	0	0.012	0.002	0
.	19.01.15-20.31.26-1-214953	121	6	6	1	0	0	619	4	4	0	0	NA	NA	NA	52	39	169	510	173	85	446	88	4	10	5	0.024	0.02	0.029
.	19.01.15-20.31.38-1-214962	264	46	46	14	0	9	675	42	42	0	0	NA	NA	NA	86	90	180	550	173	93	492	90	59	70	58	0.328	0.127	0.335
.	19.01.15-20.31.40-1-214964	63	3	3	0	0	0	612	2	2	0	0	NA	NA	NA	23	31	169	508	167	82	451	79	9	1	0	0.053	0.002	0
.	19.01.15-20.31.41-1-214965	64	2	2	1	0	1	618	1	1	0	0	NA	NA	NA	25	30	168	510	165	84	453	81	0	6	0	0	0.012	0
.	19.01.15-20.31.43-1-214969	119	7	7	1	0	1	628	5	5	0	0	NA	NA	NA	47	42	168	517	170	85	457	86	9	17	0	0.054	0.033	0
.	19.01.15-20.31.44-1-214970	88	7	7	2	0	2	605	6	6	0	0	NA	NA	NA	45	34	170	504	173	85	435	85	0	19	5	0	0.038	0.029
.	19.01.15-20.31.51-1-214975	32	1	1	0	0	0	0	0	0	0	0	NA	NA	NA	12	10	166	494	163	0	0	0	0	0	0	0	0	0
.	19.01.15-20.31.52-1-214976	117	12	12	5	0	4	613	10	10	0	0	NA	NA	NA	43	31	171	505	168	87	442	84	12	19	6	0.07	0.038	0.036
.	19.01.15-20.31.54-1-214977	183	29	29	9	0	4	630	26	26	0	0	NA	NA	NA	50	46	173	518	168	88	456	86	70	51	3	0.405	0.098	0.018
.	19.01.15-20.31.55-1-214978	243	29	29	9	0	4	663	28	28	0	0	NA	NA	NA	68	82	180	537	178	95	477	91	60	46	27	0.333	0.086	0.152
.	19.01.15-20.31.57-1-214979	85	6	6	1	0	1	619	4	4	0	0	NA	NA	NA	25	37	167	515	168	85	453	81	6	5	4	0.036	0.01	0.024
.	19.01.15-20.32.03-1-214980	111	9	9	3	0	3	624	7	7	0	0	NA	NA	NA	34	39	174	511	167	89	451	84	11	8	15	0.063	0.016	0.09
.	19.01.15-20.32.03-1-214981	150	11	11	5	0	4	624	9	9	0	0	NA	NA	NA	43	42	169	514	172	87	452	85	7	22	8	0.041	0.043	0.047
.	19.01.15-20.32.08-1-214982	160	30	30	12	0	5	630	26	26	0	0	NA	NA	NA	53	51	174	514	176	87	456	87	32	87	12	0.184	0.169	0.068
.	19.01.15-20.32.14-1-215000	89	5	5	2	0	2	627	4	4	0	0	NA	NA	NA	35	45	171	515	172	85	455	87	7	10	4	0.041	0.019	0.023
.	19.01.15-20.32.21-1-215011	63	3	3	0	0	0	608	2	2	0	0	NA	NA	NA	32	27	167	505	168	84	445	79	8	6	0	0.048	0.012	0
.	19.01.15-20.32.24-1-215016	222	12	12	2	0	1	657	10	10	0	0	NA	NA	NA	77	76	183	525	181	96	464	97	40	6	10	0.219	0.011	0.055
.	19.01.15-20.32.28-1-215020	115	12	12	1	0	1	629	10	10	0	0	NA	NA	NA	36	34	167	515	165	85	461	83	16	16	9	0.096	0.031	0.055
.	19.01.15-20.32.34-1-215024	87	3	3	2	0	2	619	2	2	0	0	NA	NA	NA	42	40	168	517	168	83	452	84	0	7	8	0	0.014	0.048
.	19.01.15-20.32.39-1-215029	60	3	3	1	0	0	607	2	2	0	0	NA	NA	NA	22	21	165	504	165	80	445	82	0	6	5	0	0.012	0.03
.	19.01.15-20.32.48-1-215033	181	17	17	6	0	5	632	14	14	0	0	NA	NA	NA	45	47	171	517	172	86	459	87	31	31	3	0.181	0.06	0.017
.	19.01.15-20.32.51-1-215034	237	17	17	2	0	2	649	14	14	0	0	NA	NA	NA	72	71	181	528	175	93	466	90	34	52	3	0.188	0.098	0.017
.	19.01.15-20.32.51-1-215035	114	7	7	1	0	1	630	5	5	0	0	NA	NA	NA	30	41	168	512	174	83	456	91	11	7	3	0.065	0.014	0.017
.	19.01.15-20.32.53-1-215036	244	20	20	7	0	6	649	18	18	0	0	NA	NA	NA	60	65	178	523	177	92	465	92	36	23	17	0.202	0.044	0.096
.	19.01.15-20.32.55-1-215037	59	2	2	0	0	0	613	1	1	0	0	NA	NA	NA	27	32	170	504	171	84	446	83	0	0	6	0	0	0.035
.	19.01.15-20.33.05-1-215041	117	23	23	5	0	4	620	20	20	0	0	NA	NA	NA	42	44	168	516	173	82	450	88	23	36	0	0.137	0.07	0
.	19.01.15-20.33.06-1-215042	144	38	38	11	0	8	629	36	36	0	0	NA	NA	NA	45	39	173	505	174	88	451	90	84	47	11	0.486	0.093	0.063
.	19.01.15-20.33.07-1-215043	123	17	17	4	0	4	626	15	15	0	0	NA	NA	NA	34	47	173	513	174	84	456	86	17	23	0	0.098	0.045	0
.	19.01.15-20.33.10-1-215044	39	1	1	0	0	0	0	0	0	0	0	NA	NA	NA	16	10	165	495	163	0	0	0	0	3	0	0	0.006	0
.	19.01.15-20.33.14-1-215060	90	5	5	0	0	0	632	4	4	0	0	NA	NA	NA	20	37	171	512	167	87	459	86	0	8	6	0	0.016	0.036
.	19.01.15-20.33.14-1-215061	148	12	12	8	0	7	619	11	11	0	0	NA	NA	NA	53	50	179	515	169	88	447	84	14	12	8	0.078	0.023	0.047
.	19.01.15-20.33.20-1-215063	91	5	5	1	0	0	610	4	4	0	0	NA	NA	NA	44	31	168	506	170	83	445	82	5	15	0	0.03	0.03	0
.	19.01.15-20.33.32-1-215077	56	2	2	0	0	0	50	1	1	0	0	NA	NA	NA	23	16	165	499	165	4	37	9	1	0	0	0.006	0	0
.	19.01.15-20.33.33-1-215078	58	2	2	1	0	1	608	1	1	0	0	NA	NA	NA	15	22	166	502	167	80	446	82	1	6	0	0.006	0.012	0
.	19.01.15-20.33.35-1-215079	32	1	1	0	0	0	0	0	0	0	0	NA	NA	NA	14	10	165	493	165	0	0	0	0	3	0	0	0.006	0
.	19.01.15-20.33.37-1-215082	91	3	3	1	0	1	609	2	2	0	0	NA	NA	NA	26	25	168	501	169	85	440	84	4	7	0	0.024	0.014	0
.	19.01.15-20.33.37-1-215083	95	8	8	2	0	2	615	6	6	0	0	NA	NA	NA	29	27	165	509	166	79	451	85	0	36	0	0	0.071	0
.	19.01.15-20.33.38-1-215084	88	3	3	0	0	0	609	2	2	0	0	NA	NA	NA	28	26	170	499	170	84	438	87	0	7	6	0	0.014	0.035
.	19.01.15-20.33.38-1-215086	60	3	3	1	0	1	597	2	2	0	0	NA	NA	NA	34	19	168	499	165	81	437	79	0	7	5	0	0.014	0.03
.	19.01.15-20.33.39-1-215088	93	5	5	1	0	1	610	4	4	0	0	NA	NA	NA	25	23	169	499	168	83	442	85	0	5	9	0	0.01	0.054
.	19.01.15-20.33.41-1-215089	31	1	1	0	0	0	0	0	0	0	0	NA	NA	NA	6	11	165	496	163	0	0	0	0	0	0	0	0	0
.	19.01.15-20.33.44-1-215093	117	12	12	3	0	3	614	8	8	0	0	NA	NA	NA	34	38	171	514	166	86	446	82	9	29	1	0.053	0.056	0.006
.	19.01.15-20.33.48-1-215094	112	10	10	1	0	1	627	8	8	0	0	NA	NA	NA	42	44	168	517	172	85	456	86	4	9	11	0.024	0.017	0.064
.	19.01.15-20.33.52-1-215099	34	1	1	0	0	0	0	0	0	0	0	NA	NA	NA	10	12	166	495	164	0	0	0	0	0	0	0	0	0
.	19.01.15-20.33.53-1-215100	61	2	2	0	0	0	556	1	1	0	0	NA	NA	NA	20	18	168	495	168	78	406	72	0	1	0	0	0.002	0
.	19.01.15-20.33.53-1-215101	127	8	8	3	0	3	643	7	7	0	0	NA	NA	NA	36	52	176	518	171	89	466	88	4	24	4	0.023	0.046	0.023
.	19.01.15-20.33.54-1-215102	34	1	1	0	0	0	0	0	0	0	0	NA	NA	NA	9	9	164	495	163	0	0	0	0	1	0	0	0.002	0
.	19.01.15-20.33.55-1-215103	123	9	9	4	0	3	631	8	8	0	0	NA	NA	NA	47	47	172	521	167	87	465	79	8	17	3	0.047	0.033	0.018
.	19.01.15-20.33.57-1-215104	155	13	13	4	0	4	642	12	12	0	0	NA	NA	NA	53	52	170	516	179	86	463	93	28	25	9	0.165	0.048	0.05
.	19.01.15-20.33.59-1-215105	301	34	34	22	0	11	665	31	31	0	0	NA	NA	NA	100	78	179	533	179	93	476	96	73	50	34	0.408	0.094	0.19
.	19.01.15-20.34.06-1-215106	64	3	3	0	0	0	610	2	2	0	0	NA	NA	NA	25	25	172	501	165	88	441	81	0	7	0	0	0.014	0
.	19.01.15-20.34.07-1-215107	147	14	14	4	0	3	624	12	12	0	0	NA	NA	NA	40	38	172	509	170	89	453	82	0	44	13	0	0.086	0.076
.	19.01.15-20.34.14-1-215123	63	3	3	1	0	1	622	2	2	0	0	NA	NA	NA	18	32	164	514	167	84	456	82	0	15	0	0	0.029	0
.	19.01.15-20.34.19-1-215124	91	3	3	0	0	0	610	1	1	0	0	NA	NA	NA	24	26	168	503	168	82	445	83	3	2	2	0.018	0.004	0.012
.	19.01.15-20.34.20-1-215126	176	16	16	6	0	5	643	11	11	0	0	NA	NA	NA	49	58	177	519	175	90	465	88	24	20	8	0.136	0.039	0.046
.	19.01.15-20.34.24-1-215131	263	59	59	21	0	18	635	55	55	0	0	NA	NA	NA	61	59	173	525	174	87	457	91	94	86	12	0.543	0.164	0.069
.	19.01.15-20.34.26-1-215134	91	13	13	2	0	1	618	12	12	0	0	NA	NA	NA	33	35	167	510	171	82	450	86	8	20	10	0.048	0.039	0.058
.	19.01.15-20.34.30-1-215139	36	1	1	0	0	0	0	0	0	0	0	NA	NA	NA	11	7	165	490	165	0	0	0	0	0	0	0	0	0
.	19.01.15-20.34.33-1-215141	35	1	1	1	0	1	0	0	0	0	0	NA	NA	NA	10	11	166	494	164	0	0	0	0	1	0	0	0.002	0
.	19.01.15-20.34.33-1-215142	127	25	25	11	0	8	628	22	22	0	0	NA	NA	NA	36	38	167	509	175	83	453	92	28	65	7	0.168	0.128	0.04
.	19.01.15-20.34.34-1-215143	216	11	11	6	0	6	643	9	9	0	0	NA	NA	NA	64	58	173	527	171	88	467	88	10	18	23	0.058	0.034	0.135
.	19.01.15-20.34.35-1-215145	211	37	37	9	0	7	635	32	32	0	0	NA	NA	NA	73	54	174	519	174	90	458	87	32	70	22	0.184	0.135	0.126
.	19.01.15-20.34.43-1-215153	90	5	5	0	0	0	604	4	4	0	0	NA	NA	NA	26	21	165	504	165	79	443	82	0	13	1	0	0.026	0.006
.	19.01.15-20.34.52-1-215155	88	9	9	1	0	1	612	8	8	0	0	NA	NA	NA	31	24	171	502	164	86	443	83	0	25	3	0	0.05	0.018
.	19.01.15-20.34.55-1-215156	34	1	1	0	0	0	0	0	0	0	0	NA	NA	NA	12	9	166	493	163	0	0	0	0	11	0	0	0.022	0
.	19.01.15-20.34.59-1-215157	121	6	6	1	0	1	621	5	5	0	0	NA	NA	NA	39	36	168	507	174	83	448	90	0	20	9	0	0.039	0.052
.	19.01.15-20.35.00-1-215158	262	31	31	8	0	7	653	28	28	0	0	NA	NA	NA	82	79	179	534	179	91	470	92	56	55	14	0.313	0.103	0.078
.	19.01.15-20.35.02-1-215159	99	7	7	2	0	2	621	6	6	0	0	NA	NA	NA	19	33	170	510	166	84	456	81	6	2	12	0.035	0.004	0.072
.	19.01.15-20.35.06-1-215160	181	7	7	2	0	1	638	6	6	0	0	NA	NA	NA	64	52	170	524	171	89	461	88	11	9	10	0.065	0.017	0.058
.	19.01.15-20.35.17-1-215179	118	10	10	2	0	2	623	9	9	0	0	NA	NA	NA	42	47	171	514	175	85	451	87	0	24	7	0	0.047	0.04
.	19.01.15-20.35.20-1-215181	217	27	27	8	0	7	650	25	25	0	0	NA	NA	NA	63	65	179	521	178	94	462	94	31	64	32	0.173	0.123	0.18
.	19.01.15-20.35.22-1-215184	65	5	5	2	0	2	610	4	4	0	0	NA	NA	NA	22	19	166	501	165	83	444	83	16	19	0	0.096	0.038	0
.	19.01.15-20.35.30-1-215193	33	1	1	0	0	0	0	0	0	0	0	NA	NA	NA	8	12	164	497	164	0	0	0	0	1	0	0	0.002	0
.	19.01.15-20.35.33-1-215195	178	47	47	11	0	9	640	42	42	0	0	NA	NA	NA	55	57	174	524	172	88	464	88	53	51	35	0.305	0.097	0.203
.	19.01.15-20.35.33-1-215196	95	3	3	0	0	0	605	2	2	0	0	NA	NA	NA	37	27	169	506	165	84	439	82	0	5	6	0	0.01	0.036
.	19.01.15-20.35.40-1-215201	156	8	8	2	0	1	627	7	7	0	0	NA	NA	NA	38	46	176	511	172	88	454	85	15	7	3	0.085	0.014	0.017
.	19.01.15-20.35.41-1-215202	122	18	18	4	0	4	622	15	15	0	0	NA	NA	NA	45	40	173	510	170	88	448	86	9	30	7	0.052	0.059	0.041
.	19.01.15-20.35.46-1-215206	88	3	3	0	0	0	597	2	2	0	0	NA	NA	NA	36	18	166	497	168	84	431	82	6	2	2	0.036	0.004	0.012
.	19.01.15-20.35.50-1-215211	31	1	1	0	0	0	0	0	0	0	0	NA	NA	NA	13	7	163	493	164	0	0	0	0	0	0	0	0	0
.	19.01.15-20.35.51-1-215212	216	14	14	6	0	3	659	12	12	0	0	NA	NA	NA	56	74	176	532	179	89	477	93	8	30	18	0.045	0.056	0.101
.	19.01.15-20.35.52-1-215213	93	3	3	1	0	1	620	2	2	0	0	NA	NA	NA	38	38	168	513	170	82	454	84	6	10	0	0.036	0.019	0
.	19.01.15-20.35.55-1-215215	35	1	1	0	0	0	0	0	0	0	0	NA	NA	NA	12	9	166	492	164	0	0	0	0	0	0	0	0	0
.	19.01.15-20.35.57-1-215216	153	8	8	1	0	1	631	7	7	0	0	NA	NA	NA	52	51	172	519	173	85	458	88	15	9	3	0.087	0.017	0.017
.	19.01.15-20.36.01-1-215218	33	1	1	0	0	0	0	0	0	0	0	NA	NA	NA	7	13	169	492	165	0	0	0	0	3	0	0	0.006	0
.	19.01.15-20.36.04-1-215219	298	30	30	9	0	5	660	26	26	0	0	NA	NA	NA	94	76	173	536	180	88	479	93	43	29	51	0.249	0.054	0.283
.	19.01.15-20.36.07-1-215220	245	47	47	14	0	11	644	44	44	0	0	NA	NA	NA	75	65	176	531	171	92	467	85	35	75	30	0.199	0.141	0.175
.	19.01.15-20.36.20-1-215237	213	13	13	1	0	1	653	12	12	0	0	NA	NA	NA	61	70	174	536	173	91	473	89	25	27	5	0.144	0.05	0.029
.	19.01.15-20.36.23-1-215241	177	22	22	6	0	6	647	19	19	0	0	NA	NA	NA	59	62	175	528	172	90	469	88	19	40	9	0.109	0.076	0.052
.	19.01.15-20.36.28-1-215247	239	34	34	8	0	4	644	33	33	0	0	NA	NA	NA	57	56	173	522	174	87	466	91	57	37	38	0.329	0.071	0.218
.	19.01.15-20.36.39-1-215255	94	11	11	1	0	1	613	10	10	0	0	NA	NA	NA	26	29	169	508	165	83	449	81	1	15	2	0.006	0.03	0.012
.	19.01.15-20.36.43-1-215259	56	2	2	1	0	1	611	1	1	0	0	NA	NA	NA	21	26	166	506	167	80	449	82	0	1	4	0	0.002	0.024
.	19.01.15-20.36.58-1-215260	121	7	7	1	0	1	613	5	5	0	0	NA	NA	NA	38	29	169	503	170	84	443	86	5	13	0	0.03	0.026	0
.	19.01.15-20.37.01-1-215261	61	2	2	0	0	0	254	1	1	0	0	NA	NA	NA	19	18	166	497	168	34	188	32	2	0	0	0.012	0	0
.	19.01.15-20.37.02-1-215262	97	4	4	2	0	2	609	3	3	0	0	NA	NA	NA	27	23	167	500	169	82	442	85	0	11	4	0	0.022	0.024
.	19.01.15-20.37.04-1-215263	159	14	14	7	0	5	638	10	10	0	0	NA	NA	NA	54	59	176	523	173	89	462	87	40	11	6	0.227	0.021	0.035
.	19.01.15-20.37.06-1-215264	120	13	13	6	0	4	624	11	11	0	0	NA	NA	NA	36	41	171	510	173	87	449	88	22	46	3	0.129	0.09	0.017
.	19.01.15-20.37.13-1-215269	181	34	34	9	0	6	622	31	31	0	0	NA	NA	NA	59	48	169	523	169	79	456	87	47	56	34	0.278	0.107	0.201
.	19.01.15-20.37.19-1-215286	89	8	8	3	0	2	615	7	7	0	0	NA	NA	NA	32	28	170	503	168	87	443	85	11	13	12	0.065	0.026	0.071
.	19.01.15-20.37.20-1-215288	123	11	11	2	0	2	614	10	10	0	0	NA	NA	NA	43	36	172	510	167	85	445	84	5	24	7	0.029	0.047	0.042
.	19.01.15-20.37.23-1-215292	154	10	10	0	0	0	636	9	9	0	0	NA	NA	NA	58	57	173	522	175	87	462	87	10	10	6	0.058	0.019	0.034
.	19.01.15-20.37.36-1-215302	62	3	3	1	0	1	610	1	1	0	0	NA	NA	NA	28	30	173	505	165	86	443	81	2	5	5	0.012	0.01	0.03
.	19.01.15-20.37.39-1-215306	89	7	7	2	0	2	613	5	5	0	0	NA	NA	NA	20	22	167	499	169	82	446	85	7	11	0	0.042	0.022	0
.	19.01.15-20.37.39-1-215307	124	5	5	3	0	2	627	4	4	0	0	NA	NA	NA	32	47	173	514	173	87	455	85	10	7	0	0.058	0.014	0
.	19.01.15-20.37.40-1-215308	83	4	4	3	0	3	612	3	3	0	0	NA	NA	NA	41	29	173	501	168	85	444	83	9	9	0	0.052	0.018	0
.	19.01.15-20.37.43-1-215312	238	19	19	7	0	6	661	17	17	0	0	NA	NA	NA	76	76	183	531	175	96	471	94	39	43	4	0.213	0.081	0.023
.	19.01.15-20.37.45-1-215313	90	4	4	0	0	0	610	3	3	0	0	NA	NA	NA	24	28	169	504	168	79	447	84	4	3	0	0.024	0.006	0
.	19.01.15-20.37.48-1-215314	158	7	7	6	0	5	619	5	5	0	0	NA	NA	NA	37	39	171	510	171	84	451	84	12	15	3	0.07	0.029	0.018
.	19.01.15-20.37.51-1-215319	157	10	10	4	0	3	636	9	9	0	0	NA	NA	NA	47	50	174	520	169	88	462	86	22	24	4	0.126	0.046	0.024
.	19.01.15-20.37.57-1-215320	115	7	7	1	0	1	623	6	6	0	0	NA	NA	NA	46	40	171	515	167	87	457	79	4	16	6	0.023	0.031	0.036
.	19.01.15-20.38.03-1-215321	37	1	1	0	0	0	0	0	0	0	0	NA	NA	NA	8	14	166	497	164	0	0	0	0	0	0	0	0	0
.	19.01.15-20.38.03-1-215322	86	3	3	0	0	0	621	2	2	0	0	NA	NA	NA	26	35	171	506	171	84	449	88	6	3	0	0.035	0.006	0
.	19.01.15-20.38.04-1-215323	109	5	5	2	0	2	611	4	4	0	0	NA	NA	NA	29	31	172	504	168	86	441	84	0	4	4	0	0.008	0.024
.	19.01.15-20.38.04-1-215324	178	8	8	1	0	1	640	6	6	0	0	NA	NA	NA	42	47	172	520	168	88	465	87	3	17	3	0.017	0.033	0.018
.	19.01.15-20.38.11-1-215325	157	25	25	6	0	5	622	21	21	0	0	NA	NA	NA	46	43	173	512	171	86	447	89	13	44	16	0.075	0.086	0.094
.	19.01.15-20.38.21-1-215345	122	19	19	3	0	2	630	15	15	0	0	NA	NA	NA	32	41	176	512	166	91	456	83	16	31	14	0.091	0.061	0.084
.	19.01.15-20.38.24-1-215348	62	2	2	0	0	0	613	1	1	0	0	NA	NA	NA	17	29	169	502	171	84	445	84	0	5	0	0	0.01	0
.	19.01.15-20.38.26-1-215353	114	7	7	2	0	0	614	6	6	0	0	NA	NA	NA	32	27	167	508	165	85	446	83	3	18	0	0.018	0.035	0
.	19.01.15-20.38.27-1-215355	65	4	4	1	0	1	605	3	3	0	0	NA	NA	NA	21	20	167	499	167	82	441	82	4	8	0	0.024	0.016	0
.	19.01.15-20.38.29-1-215358	147	10	10	2	0	1	633	9	9	0	0	NA	NA	NA	56	56	173	518	178	84	457	92	2	15	6	0.012	0.029	0.034
.	19.01.15-20.38.31-1-215362	35	1	1	0	0	0	0	0	0	0	0	NA	NA	NA	6	9	166	492	164	0	0	0	0	3	0	0	0.006	0
.	19.01.15-20.38.33-1-215363	63	3	3	2	0	2	451	2	2	0	0	NA	NA	NA	15	18	166	499	166	63	328	60	0	11	0	0	0.022	0
.	19.01.15-20.38.34-1-215364	91	6	6	2	0	1	610	5	5	0	0	NA	NA	NA	18	23	168	502	166	84	444	82	7	7	11	0.042	0.014	0.066
.	19.01.15-20.38.38-1-215368	63	3	3	1	0	1	615	1	1	0	0	NA	NA	NA	23	29	174	505	163	87	448	80	3	9	0	0.017	0.018	0
.	19.01.15-20.38.45-1-215373	61	2	2	0	0	0	102	1	1	0	0	NA	NA	NA	16	10	167	491	165	14	76	12	0	7	0	0	0.014	0
.	19.01.15-20.38.49-1-215374	63	2	2	1	0	1	606	1	1	0	0	NA	NA	NA	32	22	165	504	166	77	447	82	0	6	0	0	0.012	0
.	19.01.15-20.38.50-1-215375	33	1	1	0	0	0	0	0	0	0	0	NA	NA	NA	16	9	165	495	162	0	0	0	0	0	0	0	0	0
.	19.01.15-20.38.54-1-215376	128	4	4	1	0	1	610	1	1	0	0	NA	NA	NA	32	30	167	505	171	81	447	82	5	5	0	0.03	0.01	0
.	19.01.15-20.38.54-1-215377	122	10	10	0	0	0	623	7	7	0	0	NA	NA	NA	45	41	173	510	171	86	450	87	6	17	6	0.035	0.033	0.035
.	19.01.15-20.38.55-1-215378	148	16	16	8	0	4	637	14	14	0	0	NA	NA	NA	41	55	176	520	172	85	465	87	45	8	12	0.256	0.015	0.07
.	19.01.15-20.38.56-1-215379	146	12	12	5	0	3	630	11	11	0	0	NA	NA	NA	51	47	178	516	166	91	455	84	39	46	0	0.219	0.089	0
.	19.01.15-20.38.58-1-215380	31	1	1	1	0	1	0	0	0	0	0	NA	NA	NA	7	8	163	496	162	0	0	0	0	1	0	0	0.002	0
.	19.01.15-20.39.00-1-215381	82	4	4	2	0	1	610	3	3	0	0	NA	NA	NA	39	31	171	505	168	84	442	84	2	9	0	0.012	0.018	0
.	19.01.15-20.39.01-1-215382	62	2	2	0	0	0	605	1	1	0	0	NA	NA	NA	32	29	172	502	168	83	440	82	0	1	2	0	0.002	0.012
.	19.01.15-20.39.01-1-215383	186	19	19	8	0	6	644	16	16	0	0	NA	NA	NA	44	68	182	525	174	93	465	86	34	26	25	0.187	0.05	0.144
.	19.01.15-20.39.02-1-215384	87	4	4	4	0	3	614	3	3	0	0	NA	NA	NA	29	31	168	505	171	83	446	85	4	18	0	0.024	0.036	0
.	19.01.15-20.39.15-1-215403	63	2	2	0	0	0	606	1	1	0	0	NA	NA	NA	27	24	165	505	167	81	443	82	0	3	1	0	0.006	0.006
.	19.01.15-20.39.23-1-215407	229	17	17	8	0	4	654	15	15	0	0	NA	NA	NA	77	67	184	525	171	97	470	87	27	17	11	0.147	0.032	0.064
.	19.01.15-20.39.27-1-215413	36	1	1	0	0	0	0	0	0	0	0	NA	NA	NA	5	7	164	493	163	0	0	0	0	0	0	0	0	0
.	19.01.15-20.39.29-1-215416	175	18	18	11	0	8	637	15	15	0	0	NA	NA	NA	40	55	179	518	171	93	458	86	23	39	7	0.128	0.075	0.041
.	19.01.15-20.39.29-1-215417	67	2	2	0	0	0	603	1	1	0	0	NA	NA	NA	40	26	166	503	170	79	438	86	0	7	0	0	0.014	0
.	19.01.15-20.39.30-1-215419	266	39	39	10	0	7	642	35	35	0	0	NA	NA	NA	65	63	173	531	172	87	469	86	70	51	29	0.405	0.096	0.169
.	19.01.15-20.39.30-1-215420	33	1	1	1	0	1	0	0	0	0	0	NA	NA	NA	14	10	163	496	164	0	0	0	0	2	0	0	0.004	0
.	19.01.15-20.39.31-1-215422	220	25	25	8	0	7	639	23	23	0	0	NA	NA	NA	62	53	174	525	167	92	463	84	17	73	7	0.098	0.139	0.042
.	19.01.15-20.39.34-1-215423	126	11	11	3	0	2	627	8	8	0	0	NA	NA	NA	38	40	170	513	170	87	453	87	11	14	8	0.065	0.027	0.047
.	19.01.15-20.39.38-1-215427	201	55	55	8	0	7	641	51	51	0	0	NA	NA	NA	60	56	178	519	172	93	461	87	60	72	24	0.337	0.139	0.14
.	19.01.15-20.39.43-1-215433	153	16	16	2	0	2	633	15	15	0	0	NA	NA	NA	50	49	173	522	167	88	464	81	6	43	12	0.035	0.082	0.072
.	19.01.15-20.39.45-1-215435	93	10	10	1	0	1	627	8	8	0	0	NA	NA	NA	30	39	169	515	168	82	461	84	28	5	3	0.166	0.01	0.018
.	19.01.15-20.39.54-1-215440	88	4	4	2	0	2	614	3	3	0	0	NA	NA	NA	36	30	169	507	167	82	448	84	5	14	0	0.03	0.028	0
.	19.01.15-20.39.56-1-215441	64	4	4	3	0	3	622	3	3	0	0	NA	NA	NA	25	36	168	514	167	84	456	82	3	3	7	0.018	0.006	0.042
.	19.01.15-20.40.02-1-215446	180	12	12	5	0	5	631	10	10	0	0	NA	NA	NA	57	43	170	517	169	85	461	85	1	17	18	0.006	0.033	0.107
.	19.01.15-20.40.10-1-215447	89	3	3	1	0	1	629	2	2	0	0	NA	NA	NA	27	42	172	511	172	85	456	88	5	2	0	0.029	0.004	0
.	19.01.15-20.40.17-1-215467	68	3	3	1	0	1	610	2	2	0	0	NA	NA	NA	25	30	171	504	168	83	442	85	2	10	0	0.012	0.02	0
.	19.01.15-20.40.18-1-215468	125	13	13	0	0	0	615	9	9	0	0	NA	NA	NA	45	32	175	502	168	90	442	83	10	19	6	0.057	0.038	0.036
.	19.01.15-20.40.18-1-215469	93	10	10	2	0	2	614	9	9	0	0	NA	NA	NA	43	36	167	510	172	81	449	84	14	9	0	0.084	0.018	0
.	19.01.15-20.40.26-1-215477	202	24	24	8	0	6	657	23	23	0	0	NA	NA	NA	51	78	182	529	180	95	465	97	38	43	15	0.209	0.081	0.083
.	19.01.15-20.40.28-1-215480	65	2	2	0	0	0	606	1	1	0	0	NA	NA	NA	19	21	168	501	165	84	443	79	0	2	1	0	0.004	0.006
.	19.01.15-20.40.33-1-215484	88	6	6	1	0	1	615	5	5	0	0	NA	NA	NA	38	32	173	507	165	87	449	79	13	7	0	0.075	0.014	0
.	19.01.15-20.40.34-1-215485	169	44	44	16	0	13	642	41	41	0	0	NA	NA	NA	53	55	171	528	169	86	470	86	83	63	21	0.485	0.119	0.124
.	19.01.15-20.40.38-1-215489	115	12	12	6	0	5	611	10	10	0	0	NA	NA	NA	30	28	168	504	169	84	444	83	15	23	11	0.089	0.046	0.065
.	19.01.15-20.40.42-1-215491	179	48	48	8	0	8	623	43	43	0	0	NA	NA	NA	46	42	176	509	170	90	449	84	62	77	34	0.352	0.151	0.2
.	19.01.15-20.40.42-1-215492	33	1	1	0	0	0	0	0	0	0	0	NA	NA	NA	7	16	168	497	164	0	0	0	0	0	0	0	0	0
.	19.01.15-20.40.42-1-215493	179	7	7	4	0	2	630	5	5	0	0	NA	NA	NA	56	51	176	516	172	90	452	88	7	19	2	0.04	0.037	0.012
.	19.01.15-20.40.49-1-215497	119	15	15	4	0	3	618	13	13	0	0	NA	NA	NA	29	35	174	504	170	86	447	85	10	21	11	0.057	0.042	0.065
.	19.01.15-20.40.51-1-215498	210	28	28	9	0	8	640	25	25	0	0	NA	NA	NA	50	59	175	520	177	87	460	93	39	37	26	0.223	0.071	0.147
.	19.01.15-20.41.00-1-215501	148	26	26	7	0	3	630	23	23	0	0	NA	NA	NA	41	45	172	518	168	86	458	86	12	35	10	0.07	0.068	0.06
.	19.01.15-20.41.04-1-215502	61	4	4	1	0	1	601	3	3	0	0	NA	NA	NA	23	17	164	501	165	78	439	84	1	13	4	0.006	0.026	0.024
.	19.01.15-20.41.05-1-215503	94	8	8	4	0	4	612	7	7	0	0	NA	NA	NA	38	29	166	505	171	81	445	86	18	3	2	0.108	0.006	0.012
.	19.01.15-20.41.17-1-215522	36	1	1	1	0	1	0	0	0	0	0	NA	NA	NA	12	10	166	494	163	0	0	0	0	2	0	0	0.004	0
.	19.01.15-20.41.20-1-215524	33	1	1	0	0	0	0	0	0	0	0	NA	NA	NA	8	7	164	492	164	0	0	0	3	0	0	0.018	0	0
.	19.01.15-20.41.22-1-215527	95	6	6	2	0	1	611	4	4	0	0	NA	NA	NA	33	31	168	506	170	84	443	84	11	8	2	0.065	0.016	0.012
.	19.01.15-20.41.31-1-215537	143	12	12	3	0	2	622	11	11	0	0	NA	NA	NA	37	34	166	511	170	82	454	86	9	32	3	0.054	0.063	0.018
.	19.01.15-20.41.31-1-215538	95	15	15	5	0	5	623	14	14	0	0	NA	NA	NA	45	36	166	513	170	78	458	87	9	26	6	0.054	0.051	0.035
.	19.01.15-20.41.41-1-215543	119	10	10	2	0	1	635	9	9	0	0	NA	NA	NA	50	55	172	525	171	87	461	87	14	17	0	0.081	0.032	0
.	19.01.15-20.41.50-1-215547	57	2	2	0	0	0	50	1	1	0	0	NA	NA	NA	19	21	165	502	167	7	37	6	0	0	2	0	0	0.012
.	19.01.15-20.41.53-1-215552	37	1	1	0	0	0	0	0	0	0	0	NA	NA	NA	5	7	164	494	162	0	0	0	0	0	0	0	0	0
.	19.01.15-20.41.55-1-215553	55	2	2	0	0	0	610	1	1	0	0	NA	NA	NA	24	22	163	506	166	78	448	84	0	3	0	0	0.006	0
.	19.01.15-20.41.56-1-215554	63	3	3	0	0	0	602	2	2	0	0	NA	NA	NA	30	20	168	499	166	85	435	82	12	3	0	0.071	0.006	0
.	19.01.15-20.41.56-1-215555	155	15	15	7	0	3	627	13	13	0	0	NA	NA	NA	51	47	172	513	175	84	457	86	32	20	7	0.186	0.039	0.04
.	19.01.15-20.41.57-1-215556	85	3	3	0	0	0	596	2	2	0	0	NA	NA	NA	22	14	166	494	167	79	433	84	0	3	0	0	0.006	0
.	19.01.15-20.42.01-1-215557	58	2	2	2	0	2	153	1	1	0	0	NA	NA	NA	12	15	167	494	167	21	112	20	0	3	0	0	0.006	0
.	19.01.15-20.42.05-1-215558	92	4	4	3	0	2	622	3	3	0	0	NA	NA	NA	42	44	171	511	175	86	450	86	0	1	14	0	0.002	0.08
.	19.01.15-20.42.05-1-215559	91	5	5	0	0	0	612	4	4	0	0	NA	NA	NA	30	29	173	504	165	88	444	80	2	10	0	0.012	0.02	0
.	19.01.15-20.42.06-1-215560	150	20	20	8	0	4	629	19	19	0	0	NA	NA	NA	45	38	171	507	173	89	453	87	17	36	32	0.099	0.071	0.185
.	19.01.15-20.42.09-1-215561	119	5	5	1	0	1	620	4	4	0	0	NA	NA	NA	31	32	167	508	170	84	450	86	0	9	4	0	0.018	0.024
.	19.01.15-20.42.10-1-215563	124	9	9	2	0	1	618	6	6	0	0	NA	NA	NA	42	32	165	513	167	82	453	83	9	13	3	0.055	0.025	0.018
.	19.01.15-20.42.10-1-215564	146	7	7	2	0	2	642	5	5	0	0	NA	NA	NA	38	49	177	513	172	91	460	91	10	10	0	0.056	0.019	0
.	19.01.15-20.42.13-1-215565	224	34	34	11	0	7	645	31	31	0	0	NA	NA	NA	68	68	180	525	176	91	465	89	60	62	28	0.333	0.118	0.159
.	19.01.15-20.42.23-1-215594	145	14	14	4	0	2	629	12	12	0	0	NA	NA	NA	40	48	167	517	177	83	456	90	19	25	5	0.114	0.048	0.028
.	19.01.15-20.42.43-1-215610	267	39	39	13	0	7	654	32	32	0	0	NA	NA	NA	88	81	177	540	177	89	474	91	50	72	25	0.282	0.133	0.141
.	19.01.15-20.43.08-1-215611	146	10	10	3	0	2	633	9	9	0	0	NA	NA	NA	57	46	171	523	165	87	466	80	16	7	21	0.094	0.013	0.127
.	19.01.15-20.43.12-1-215615	118	6	6	1	0	1	616	4	4	0	0	NA	NA	NA	35	29	167	505	170	81	450	85	3	12	0	0.018	0.024	0
.	19.01.15-20.43.13-1-215616	263	20	20	6	0	2	667	18	18	0	0	NA	NA	NA	75	85	179	538	181	91	480	96	42	21	23	0.235	0.039	0.127
.	19.01.15-20.43.15-1-215632	63	5	5	2	0	2	625	3	3	0	0	NA	NA	NA	23	36	165	513	171	83	457	85	5	12	0	0.03	0.023	0
.	19.01.15-20.43.16-1-215633	123	22	22	5	0	5	614	19	19	0	0	NA	NA	NA	39	38	171	514	166	82	452	80	13	20	19	0.076	0.039	0.114
.	19.01.15-20.43.16-1-215634	125	14	14	1	0	1	632	10	10	0	0	NA	NA	NA	42	49	175	516	171	91	454	87	19	18	2	0.109	0.035	0.012
.	19.01.15-20.43.30-1-215649	90	5	5	0	0	0	618	4	4	0	0	NA	NA	NA	27	34	171	508	168	85	450	83	6	0	2	0.035	0	0.012
.	19.01.15-20.43.33-1-215650	90	8	8	0	0	0	614	7	7	0	0	NA	NA	NA	38	36	169	513	167	85	447	82	0	14	4	0	0.027	0.024
.	19.01.15-20.43.34-1-215651	93	5	5	2	0	2	616	4	4	0	0	NA	NA	NA	20	25	169	503	166	83	450	83	5	7	2	0.03	0.014	0.012
.	19.01.15-20.43.44-1-215659	36	1	1	0	0	0	0	0	0	0	0	NA	NA	NA	11	13	168	493	165	0	0	0	0	2	0	0	0.004	0
.	19.01.15-20.43.46-1-215660	173	21	21	5	0	4	611	20	20	0	0	NA	NA	NA	58	31	169	505	170	84	442	85	33	47	10	0.195	0.093	0.059
.	19.01.15-20.43.47-1-215661	89	4	4	1	0	1	618	3	3	0	0	NA	NA	NA	30	33	168	507	171	82	449	87	11	2	0	0.065	0.004	0
.	19.01.15-20.43.56-1-215666	88	5	5	1	0	1	605	4	4	0	0	NA	NA	NA	20	23	168	501	167	84	439	82	0	14	0	0	0.028	0
.	19.01.15-20.44.05-1-215667	180	17	17	7	0	4	643	13	13	0	0	NA	NA	NA	65	64	179	527	171	88	469	86	18	35	21	0.101	0.066	0.123
.	19.01.15-20.44.06-1-215668	127	14	14	3	0	3	615	11	11	0	0	NA	NA	NA	33	32	168	507	170	84	446	85	13	23	6	0.077	0.045	0.035
.	19.01.15-20.44.12-1-215669	92	3	3	1	0	1	604	1	1	0	0	NA	NA	NA	25	20	171	498	164	85	438	81	2	0	5	0.012	0	0.03
.	19.01.15-20.44.17-1-215685	173	7	7	2	0	1	629	6	6	0	0	NA	NA	NA	38	44	167	520	170	85	460	84	13	21	2	0.078	0.04	0.012
.	19.01.15-20.44.18-1-215686	177	19	19	8	0	4	651	16	16	0	0	NA	NA	NA	54	68	172	535	174	87	474	90	68	29	15	0.395	0.054	0.086
.	19.01.15-20.44.19-1-215687	177	16	16	4	0	3	638	12	12	0	0	NA	NA	NA	37	48	167	525	169	84	470	84	29	31	9	0.174	0.059	0.053
.	19.01.15-20.44.28-1-215697	123	6	6	3	0	2	613	5	5	0	0	NA	NA	NA	31	24	168	502	167	85	445	83	5	11	6	0.03	0.022	0.036
.	19.01.15-20.44.31-1-215701	90	7	7	2	0	1	608	5	5	0	0	NA	NA	NA	30	28	168	502	171	84	438	86	2	9	5	0.012	0.018	0.029
.	19.01.15-20.44.36-1-215703	152	20	20	6	0	5	627	17	17	0	0	NA	NA	NA	47	45	173	515	170	87	455	85	24	26	10	0.139	0.05	0.059
.	19.01.15-20.44.38-1-215707	66	2	2	0	0	0	290	1	1	0	0	NA	NA	NA	16	16	164	501	164	40	205	45	0	7	0	0	0.014	0
.	19.01.15-20.44.39-1-215709	148	10	10	5	0	3	637	9	9	0	0	NA	NA	NA	47	57	174	517	179	89	457	91	17	26	1	0.098	0.05	0.006
.	19.01.15-20.44.39-1-215711	127	4	4	1	0	1	628	3	3	0	0	NA	NA	NA	39	46	170	515	174	85	454	89	1	6	4	0.006	0.012	0.023
.	19.01.15-20.44.49-1-215716	244	38	38	12	0	9	657	35	35	0	0	NA	NA	NA	69	76	175	538	176	91	479	87	78	47	41	0.446	0.087	0.233
.	19.01.15-20.44.50-1-215717	93	5	5	0	0	0	601	2	2	0	0	NA	NA	NA	28	18	169	498	164	84	436	81	0	18	0	0	0.036	0
.	19.01.15-20.44.50-1-215718	152	15	15	6	0	6	634	14	14	0	0	NA	NA	NA	53	47	171	517	172	86	460	88	22	22	1	0.129	0.043	0.006
.	19.01.15-20.44.52-1-215719	117	15	15	3	0	2	620	14	14	0	0	NA	NA	NA	28	34	169	506	172	87	447	86	2	29	5	0.012	0.057	0.029
.	19.01.15-20.45.01-1-215720	93	5	5	1	0	1	607	4	4	0	0	NA	NA	NA	25	28	169	505	167	84	440	83	3	9	0	0.018	0.018	0
.	19.01.15-20.45.04-1-215721	87	5	5	0	0	0	608	2	2	0	0	NA	NA	NA	39	32	167	509	169	81	442	85	3	14	0	0.018	0.028	0
.	19.01.15-20.45.13-1-215725	34	1	1	0	0	0	0	0	0	0	0	NA	NA	NA	6	11	166	495	163	0	0	0	0	1	0	0	0.002	0
.	19.01.15-20.45.14-1-215726	93	8	8	0	0	0	617	7	7	0	0	NA	NA	NA	37	39	167	514	171	82	452	83	7	8	5	0.042	0.016	0.029
.	19.01.15-20.45.18-1-215742	143	17	17	5	0	3	624	16	16	0	0	NA	NA	NA	54	36	170	511	168	85	455	84	39	21	1	0.229	0.041	0.006
.	19.01.15-20.45.21-1-215745	30	1	1	1	0	1	0	0	0	0	0	NA	NA	NA	10	3	165	488	163	0	0	0	0	3	0	0	0.006	0
.	19.01.15-20.45.25-1-215750	32	1	1	0	0	0	0	0	0	0	0	NA	NA	NA	8	7	163	495	162	0	0	0	0	0	0	0	0	0
.	19.01.15-20.45.26-1-215752	35	1	1	0	0	0	0	0	0	0	0	NA	NA	NA	15	8	164	493	164	0	0	0	0	1	0	0	0.002	0
.	19.01.15-20.45.27-1-215754	152	17	17	7	0	4	638	15	15	0	0	NA	NA	NA	51	49	174	522	166	87	467	84	34	31	9	0.195	0.059	0.054
.	19.01.15-20.45.27-1-215755	85	5	5	0	0	0	616	3	3	0	0	NA	NA	NA	23	30	171	505	167	84	447	85	0	13	4	0	0.026	0.024
.	19.01.15-20.45.29-1-215759	176	9	9	4	0	4	631	6	6	0	0	NA	NA	NA	58	56	172	523	174	86	459	86	7	22	4	0.041	0.042	0.023
.	19.01.15-20.45.30-1-215760	72	5	5	2	0	2	601	4	4	0	0	NA	NA	NA	33	20	170	496	167	84	435	82	5	8	3	0.029	0.016	0.018
.	19.01.15-20.45.36-1-215763	147	19	19	5	0	3	629	17	17	0	0	NA	NA	NA	59	46	175	514	170	87	458	84	14	25	17	0.08	0.049	0.1
.	19.01.15-20.45.38-1-215766	57	2	2	0	0	0	612	1	1	0	0	NA	NA	NA	17	23	167	506	163	80	454	78	0	4	0	0	0.008	0
.	19.01.15-20.45.46-1-215771	37	1	1	0	0	0	0	0	0	0	0	NA	NA	NA	12	8	166	492	163	0	0	0	0	3	0	0	0.006	0
.	19.01.15-20.45.47-1-215772	97	10	10	3	0	3	612	8	8	0	0	NA	NA	NA	36	30	169	509	165	81	450	81	4	21	1	0.024	0.041	0.006
.	19.01.15-20.45.49-1-215773	153	26	26	8	0	8	622	25	25	0	0	NA	NA	NA	41	37	175	505	170	89	447	86	31	39	17	0.177	0.077	0.1
.	19.01.15-20.45.51-1-215774	63	5	5	1	0	0	611	4	4	0	0	NA	NA	NA	20	23	166	499	171	81	443	87	6	1	1	0.036	0.002	0.006
.	19.01.15-20.45.52-1-215775	36	1	1	0	0	0	0	0	0	0	0	NA	NA	NA	13	6	164	492	163	0	0	0	0	2	0	0	0.004	0
.	19.01.15-20.45.52-1-215776	99	5	5	0	0	0	615	4	4	0	0	NA	NA	NA	39	34	166	510	171	85	445	85	12	0	9	0.072	0	0.053
.	19.01.15-20.45.54-1-215778	97	10	10	5	0	4	609	9	9	0	0	NA	NA	NA	37	23	166	503	167	81	446	82	8	12	5	0.048	0.024	0.03
.	19.01.15-20.45.55-1-215779	184	20	20	4	0	2	632	18	18	0	0	NA	NA	NA	47	46	166	523	170	82	462	88	23	39	7	0.139	0.075	0.041
.	19.01.15-20.46.12-1-215785	232	42	42	9	0	9	648	39	39	0	0	NA	NA	NA	63	68	175	533	173	91	468	89	40	76	16	0.229	0.143	0.092
.	19.01.15-20.46.13-1-215786	61	4	4	1	0	0	600	3	3	0	0	NA	NA	NA	28	21	166	502	166	81	440	79	8	10	0	0.048	0.02	0
.	19.01.15-20.46.13-1-215787	119	6	6	0	0	0	632	4	4	0	0	NA	NA	NA	45	46	168	524	167	85	463	84	9	16	0	0.054	0.031	0
.	19.01.15-20.46.14-1-215803	88	4	4	1	0	1	607	2	2	0	0	NA	NA	NA	18	23	166	504	166	81	445	81	3	11	0	0.018	0.022	0
.	19.01.15-20.46.20-1-215805	61	2	2	0	0	0	250	1	1	0	0	NA	NA	NA	14	16	169	496	164	34	180	36	0	4	0	0	0.008	0
.	19.01.15-20.46.27-1-215813	96	5	5	2	0	1	625	3	3	0	0	NA	NA	NA	34	38	169	516	166	84	457	84	6	13	0	0.036	0.025	0
.	19.01.15-20.46.29-1-215816	262	14	14	4	0	2	662	13	13	0	0	NA	NA	NA	77	80	176	541	176	87	484	91	25	27	4	0.142	0.05	0.023
.	19.01.15-20.46.32-1-215819	202	18	18	2	0	2	624	16	16	0	0	NA	NA	NA	75	47	175	514	171	89	447	88	9	28	9	0.051	0.054	0.053
.	19.01.15-20.46.33-1-215820	289	19	19	3	0	2	684	16	16	0	0	NA	NA	NA	66	93	182	543	181	99	488	97	22	23	17	0.121	0.042	0.094
.	19.01.15-20.46.34-1-215821	148	9	9	1	0	1	629	8	8	0	0	NA	NA	NA	38	39	174	511	167	89	456	84	0	31	9	0	0.061	0.054
.	19.01.15-20.46.37-1-215824	145	7	7	0	0	0	621	6	6	0	0	NA	NA	NA	44	41	172	508	174	84	451	86	2	15	0	0.012	0.03	0
.	19.01.15-20.46.41-1-215827	31	1	1	0	0	0	0	0	0	0	0	NA	NA	NA	12	7	165	492	163	0	0	0	0	0	0	0	0	0
.	19.01.15-20.46.43-1-215831	151	9	9	3	0	3	640	8	8	0	0	NA	NA	NA	53	54	178	519	170	94	461	85	14	12	18	0.079	0.023	0.106
.	19.01.15-20.46.48-1-215832	85	4	4	2	0	2	618	2	2	0	0	NA	NA	NA	28	31	167	509	168	82	452	84	3	11	0	0.018	0.022	0
.	19.01.15-20.46.58-1-215834	117	9	9	2	0	2	624	8	8	0	0	NA	NA	NA	46	40	170	516	167	84	457	83	3	14	7	0.018	0.027	0.042
.	19.01.15-20.46.59-1-215835	160	17	17	7	0	6	617	14	14	0	0	NA	NA	NA	49	41	171	511	172	83	446	88	29	33	1	0.17	0.065	0.006
.	19.01.15-20.47.05-1-215836	126	11	11	3	0	3	629	9	9	0	0	NA	NA	NA	46	51	173	518	173	81	460	88	15	27	6	0.087	0.052	0.035
.	19.01.15-20.47.06-1-215837	146	10	10	4	0	3	621	9	9	0	0	NA	NA	NA	52	40	169	516	168	82	455	84	11	27	2	0.065	0.052	0.012
.	19.01.15-20.47.07-1-215838	115	9	9	0	0	0	622	8	8	0	0	NA	NA	NA	50	46	173	514	172	86	449	87	2	20	2	0.012	0.039	0.012
.	19.01.15-20.47.09-1-215840	210	41	41	9	0	4	644	38	38	0	0	NA	NA	NA	63	58	176	518	177	91	463	90	77	57	36	0.438	0.11	0.203
.	19.01.15-20.47.14-1-215860	121	5	5	2	0	1	627	4	4	0	0	NA	NA	NA	43	45	169	518	171	83	457	87	6	6	12	0.036	0.012	0.07
.	19.01.15-20.47.17-1-215861	91	3	3	0	0	0	619	2	2	0	0	NA	NA	NA	38	40	174	513	166	89	446	84	4	7	0	0.023	0.014	0
.	19.01.15-20.47.22-1-215865	154	13	13	5	0	4	647	9	9	0	0	NA	NA	NA	49	58	176	524	171	90	468	89	14	29	4	0.08	0.055	0.023
.	19.01.15-20.47.28-1-215872	116	7	7	3	0	2	602	6	6	0	0	NA	NA	NA	45	20	167	501	165	82	440	80	12	10	0	0.072	0.02	0
.	19.01.15-20.47.32-1-215876	534	38	38	15	0	9	734	35	35	0	0	NA	NA	NA	171	157	194	580	196	104	519	111	62	45	34	0.32	0.078	0.173
.	19.01.15-20.47.34-1-215877	65	6	6	2	0	2	605	4	4	0	0	NA	NA	NA	25	20	167	502	164	82	442	81	0	17	3	0	0.034	0.018
.	19.01.15-20.47.35-1-215879	92	7	7	1	0	1	619	6	6	0	0	NA	NA	NA	28	32	168	507	170	84	449	86	8	18	12	0.048	0.036	0.071
.	19.01.15-20.47.36-1-215880	90	6	6	3	0	3	602	5	5	0	0	NA	NA	NA	19	24	167	501	169	80	441	81	4	10	0	0.024	0.02	0
.	19.01.15-20.47.38-1-215883	67	3	3	0	0	0	608	0	0	0	0	NA	NA	NA	20	21	167	501	166	81	446	81	0	1	3	0	0.002	0.018
.	19.01.15-20.47.47-1-215888	117	11	11	2	0	2	628	10	10	0	0	NA	NA	NA	34	42	170	517	168	87	456	85	11	16	3	0.065	0.031	0.018
.	19.01.15-20.47.49-1-215889	33	1	1	0	0	0	0	0	0	0	0	NA	NA	NA	10	10	169	491	163	0	0	0	3	0	0	0.018	0	0
.	19.01.15-20.47.52-1-215890	92	9	9	1	0	0	614	8	8	0	0	NA	NA	NA	29	31	171	505	168	87	446	81	4	30	1	0.023	0.059	0.006
.	19.01.15-20.47.53-1-215891	60	3	3	1	0	1	303	2	2	0	0	NA	NA	NA	10	16	166	498	165	46	219	38	0	9	0	0	0.018	0
.	19.01.15-20.47.54-1-215892	118	7	7	1	0	1	629	5	5	0	0	NA	NA	NA	44	55	173	519	176	85	454	90	14	4	5	0.081	0.008	0.028
.	19.01.15-20.47.57-1-215897	267	33	33	10	0	5	671	27	27	0	0	NA	NA	NA	68	87	178	547	175	93	488	90	71	45	18	0.399	0.082	0.103
.	19.01.15-20.48.06-1-215898	150	10	10	1	0	1	619	9	9	0	0	NA	NA	NA	65	42	173	515	167	85	451	83	4	21	0	0.023	0.041	0
.	19.01.15-20.48.06-1-215899	90	5	5	3	0	2	614	4	4	0	0	NA	NA	NA	38	35	167	512	169	80	451	83	13	5	6	0.078	0.01	0.036
.	19.01.15-20.48.15-1-215917	149	25	25	8	0	7	639	24	24	0	0	NA	NA	NA	50	57	176	520	174	87	463	89	56	47	8	0.318	0.09	0.046
.	19.01.15-20.48.21-1-215920	91	5	5	0	0	0	610	4	4	0	0	NA	NA	NA	31	26	168	502	169	84	440	86	6	19	4	0.036	0.038	0.024
.	19.01.15-20.48.23-1-215923	32	1	1	0	0	0	0	0	0	0	0	NA	NA	NA	9	6	166	490	163	0	0	0	0	0	0	0	0	0
.	19.01.15-20.48.24-1-215925	209	15	15	7	0	7	660	14	14	0	0	NA	NA	NA	61	70	180	529	174	95	476	89	18	19	13	0.1	0.036	0.075
.	19.01.15-20.48.26-1-215929	119	6	6	2	0	2	617	5	5	0	0	NA	NA	NA	51	34	169	508	170	83	449	85	4	9	2	0.024	0.018	0.012
.	19.01.15-20.48.30-1-215935	90	6	6	3	0	2	605	5	5	0	0	NA	NA	NA	35	24	169	501	167	82	441	82	12	3	5	0.071	0.006	0.03
.	19.01.15-20.48.34-1-215937	117	5	5	1	0	1	620	4	4	0	0	NA	NA	NA	44	46	171	514	174	84	451	85	2	9	4	0.012	0.018	0.023
.	19.01.15-20.48.41-1-215942	35	1	1	0	0	0	0	0	0	0	0	NA	NA	NA	8	7	164	493	163	0	0	0	0	0	2	0	0	0.012
.	19.01.15-20.48.44-1-215946	125	9	9	1	0	1	623	8	8	0	0	NA	NA	NA	32	39	174	509	169	86	450	87	13	9	11	0.075	0.018	0.065
.	19.01.15-20.48.46-1-215947	92	5	5	1	0	1	606	4	4	0	0	NA	NA	NA	41	26	167	502	170	83	438	85	6	6	0	0.036	0.012	0
.	19.01.15-20.48.49-1-215948	63	3	3	1	0	1	604	2	2	0	0	NA	NA	NA	28	16	166	499	164	83	441	80	8	8	0	0.048	0.016	0
.	19.01.15-20.48.54-1-215949	122	7	7	3	0	3	632	6	6	0	0	NA	NA	NA	39	51	169	523	172	82	462	88	9	20	6	0.053	0.038	0.035
.	19.01.15-20.49.03-1-215950	145	15	15	5	0	4	624	11	11	0	0	NA	NA	NA	69	46	167	522	170	79	461	84	25	17	24	0.15	0.033	0.141
.	19.01.15-20.49.03-1-215951	65	4	4	1	0	0	597	2	2	0	0	NA	NA	NA	27	17	168	498	164	85	432	80	0	11	0	0	0.022	0
.	19.01.15-20.49.04-1-215952	67	3	3	0	0	0	615	2	2	0	0	NA	NA	NA	26	32	170	511	164	83	452	80	0	4	3	0	0.008	0.018
.	19.01.15-20.49.05-1-215953	63	2	2	0	0	0	619	1	1	0	0	NA	NA	NA	10	25	165	503	170	83	451	85	0	6	0	0	0.012	0
.	19.01.15-20.49.08-1-215954	124	22	22	8	0	8	624	20	20	0	0	NA	NA	NA	38	40	171	511	171	87	450	87	29	32	0	0.17	0.063	0
.	19.01.15-20.49.14-1-215970	229	41	41	10	0	8	658	40	40	0	0	NA	NA	NA	77	81	180	537	177	92	475	91	52	55	38	0.289	0.102	0.215
.	19.01.15-20.49.16-1-215974	35	1	1	1	0	1	0	0	0	0	0	NA	NA	NA	9	14	165	499	163	0	0	0	3	0	0	0.018	0	0
.	19.01.15-20.49.20-1-215975	172	11	11	3	0	3	627	10	10	0	0	NA	NA	NA	64	45	175	514	169	89	454	84	13	20	14	0.074	0.039	0.083
.	19.01.15-20.49.20-1-215978	92	8	8	3	0	2	618	7	7	0	0	NA	NA	NA	34	40	173	505	175	89	445	84	5	22	0	0.029	0.044	0
.	19.01.15-20.49.20-1-215979	145	13	13	2	0	2	625	12	12	0	0	NA	NA	NA	44	46	172	515	172	84	454	87	24	26	10	0.14	0.05	0.058
.	19.01.15-20.49.21-1-215980	32	1	1	0	0	0	0	0	0	0	0	NA	NA	NA	8	8	164	493	164	0	0	0	0	0	1	0	0	0.006
.	19.01.15-20.49.24-1-215983	33	1	1	1	0	1	0	0	0	0	0	NA	NA	NA	8	14	167	492	168	0	0	0	0	0	1	0	0	0.006
.	19.01.15-20.49.26-1-215987	174	12	12	4	0	3	645	11	11	0	0	NA	NA	NA	63	58	175	521	175	88	467	90	15	27	5	0.086	0.052	0.029
.	19.01.15-20.49.28-1-215991	90	4	4	4	0	1	611	2	2	0	0	NA	NA	NA	35	28	166	506	169	81	448	82	0	3	4	0	0.006	0.024
.	19.01.15-20.49.39-1-215999	210	24	24	10	0	5	643	22	22	0	0	NA	NA	NA	72	59	172	524	176	88	463	92	61	37	6	0.355	0.071	0.034
.	19.01.15-20.49.45-1-216004	320	44	44	9	0	6	661	41	41	0	0	NA	NA	NA	89	80	182	530	181	95	470	96	101	55	16	0.555	0.104	0.088
.	19.01.15-20.49.50-1-216005	88	10	10	1	0	1	616	6	6	0	0	NA	NA	NA	34	36	168	512	169	82	452	82	15	6	3	0.089	0.012	0.018
.	19.01.15-20.50.00-1-216010	121	7	7	2	0	1	623	5	5	0	0	NA	NA	NA	42	40	172	512	169	88	452	83	4	11	12	0.023	0.021	0.071
.	19.01.15-20.50.02-1-216015	34	1	1	0	0	0	0	0	0	0	0	NA	NA	NA	4	9	167	491	164	0	0	0	0	0	2	0	0	0.012
.	19.01.15-20.50.05-1-216016	173	12	12	6	0	5	631	10	10	0	0	NA	NA	NA	55	49	173	521	168	84	465	82	18	20	14	0.104	0.038	0.083
.	19.01.15-20.50.06-1-216017	36	1	1	1	0	1	0	0	0	0	0	NA	NA	NA	12	17	167	498	165	0	0	0	0	0	0	0	0	0
.	19.01.15-20.50.09-1-216018	208	9	9	3	0	1	647	7	7	0	0	NA	NA	NA	54	56	174	525	170	92	467	88	7	17	14	0.04	0.032	0.082
.	19.01.15-20.50.11-1-216019	91	6	6	1	0	1	603	5	5	0	0	NA	NA	NA	33	21	166	499	169	85	437	81	3	17	0	0.018	0.034	0
.	19.01.15-20.50.17-1-216039	33	1	1	0	0	0	0	0	0	0	0	NA	NA	NA	13	13	166	496	164	0	0	0	0	0	0	0	0	0
.	19.01.15-20.50.20-1-216041	113	4	4	2	0	2	629	3	3	0	0	NA	NA	NA	49	48	175	513	173	88	455	86	6	2	2	0.034	0.004	0.012
.	19.01.15-20.50.25-1-216047	65	2	2	0	0	0	602	1	1	0	0	NA	NA	NA	19	13	165	498	163	81	441	80	0	5	0	0	0.01	0
.	19.01.15-20.50.30-1-216053	287	22	22	6	0	4	662	20	20	0	0	NA	NA	NA	86	73	180	534	172	98	475	89	34	44	8	0.189	0.082	0.047
.	19.01.15-20.50.32-1-216055	217	17	17	2	0	1	636	16	16	0	0	NA	NA	NA	55	51	170	522	172	85	464	87	15	42	5	0.088	0.08	0.029
.	19.01.15-20.50.33-1-216056	141	8	8	1	0	1	624	7	7	0	0	NA	NA	NA	36	41	171	517	166	85	456	83	18	9	0	0.105	0.017	0
.	19.01.15-20.50.41-1-216061	33	1	1	0	0	0	0	0	0	0	0	NA	NA	NA	15	15	167	498	163	0	0	0	0	1	0	0	0.002	0
.	19.01.15-20.50.42-1-216062	177	17	17	4	0	2	646	14	14	0	0	NA	NA	NA	62	66	179	526	174	93	464	89	3	44	12	0.017	0.084	0.069
.	19.01.15-20.50.43-1-216066	96	5	5	1	0	1	608	3	3	0	0	NA	NA	NA	35	29	174	498	170	88	438	82	0	24	0	0	0.048	0
.	19.01.15-20.50.43-1-216067	92	9	9	4	0	2	624	8	8	0	0	NA	NA	NA	42	41	171	513	170	89	451	84	13	12	0	0.076	0.023	0
.	19.01.15-20.50.45-1-216068	121	7	7	4	0	3	609	6	6	0	0	NA	NA	NA	40	34	172	506	169	86	442	81	13	2	4	0.076	0.004	0.024
.	19.01.15-20.50.56-1-216070	97	5	5	1	0	1	612	4	4	0	0	NA	NA	NA	34	30	169	505	169	84	445	83	0	16	2	0	0.032	0.012
.	19.01.15-20.51.01-1-216072	151	13	13	3	0	3	637	11	11	0	0	NA	NA	NA	40	50	169	520	174	84	462	91	8	28	14	0.047	0.054	0.08
.	19.01.15-20.51.03-1-216073	179	26	26	7	0	4	644	24	24	0	0	NA	NA	NA	47	57	170	524	176	86	468	90	50	49	27	0.294	0.094	0.153
.	19.01.15-20.51.07-1-216074	64	3	3	0	0	0	602	2	2	0	0	NA	NA	NA	27	25	171	501	166	82	440	80	0	4	6	0	0.008	0.036
.	19.01.15-20.51.11-1-216075	148	12	12	6	0	4	641	11	11	0	0	NA	NA	NA	35	47	172	518	170	91	463	87	5	47	3	0.029	0.091	0.018
.	19.01.15-20.51.22-1-216097	97	4	4	2	0	2	615	2	2	0	0	NA	NA	NA	30	37	169	511	170	82	447	86	1	6	1	0.006	0.012	0.006
.	19.01.15-20.51.25-1-216101	258	19	19	2	0	1	654	18	18	0	0	NA	NA	NA	73	70	180	520	183	94	462	98	50	10	13	0.278	0.019	0.071
.	19.01.15-20.51.26-1-216103	158	16	16	3	0	3	620	15	15	0	0	NA	NA	NA	44	36	169	510	170	84	449	87	41	12	10	0.243	0.024	0.059
.	19.01.15-20.51.28-1-216106	123	4	4	0	0	0	626	3	3	0	0	NA	NA	NA	27	38	172	512	167	85	456	85	1	20	0	0.006	0.039	0
.	19.01.15-20.51.28-1-216107	294	25	25	7	0	4	679	24	24	0	0	NA	NA	NA	89	94	188	536	183	99	482	98	45	49	23	0.239	0.091	0.126
.	19.01.15-20.51.36-1-216112	92	6	6	1	0	1	624	5	5	0	0	NA	NA	NA	40	46	172	514	173	88	449	87	8	10	6	0.047	0.019	0.035
.	19.01.15-20.51.39-1-216116	150	14	14	0	0	0	624	12	12	0	0	NA	NA	NA	58	40	170	510	173	86	451	87	9	22	21	0.053	0.043	0.121
.	19.01.15-20.51.39-1-216117	121	10	10	6	0	5	618	7	7	0	0	NA	NA	NA	38	35	172	505	171	85	448	85	12	12	8	0.07	0.024	0.047
.	19.01.15-20.51.49-1-216121	123	18	18	1	0	1	611	16	16	0	0	NA	NA	NA	35	28	170	505	166	85	443	83	25	19	9	0.147	0.038	0.054
.	19.01.15-20.51.57-1-216122	94	8	8	3	0	3	605	6	6	0	0	NA	NA	NA	38	26	170	503	166	85	438	82	4	16	3	0.024	0.032	0.018
.	19.01.15-20.52.05-1-216127	149	16	16	4	0	4	634	15	15	0	0	NA	NA	NA	54	59	173	523	176	84	462	88	6	39	0	0.035	0.075	0
.	19.01.15-20.52.10-1-216129	171	18	18	6	0	6	638	15	15	0	0	NA	NA	NA	55	52	166	524	175	80	468	90	39	34	2	0.235	0.065	0.011
.	19.01.15-20.52.18-1-216150	66	5	5	1	0	1	608	4	4	0	0	NA	NA	NA	24	26	173	502	164	86	441	81	1	7	0	0.006	0.014	0
.	19.01.15-20.52.19-1-216152	30	1	1	0	0	0	0	0	0	0	0	NA	NA	NA	10	7	164	493	163	0	0	0	0	2	0	0	0.004	0
.	19.01.15-20.52.20-1-216157	91	6	6	3	0	2	621	5	5	0	0	NA	NA	NA	35	42	171	510	174	83	451	87	17	5	0	0.099	0.01	0
.	19.01.15-20.52.22-1-216160	207	14	14	5	0	3	640	11	11	0	0	NA	NA	NA	63	54	173	518	176	85	463	92	23	13	21	0.133	0.025	0.119
.	19.01.15-20.52.43-1-216177	207	21	21	4	0	3	644	20	20	0	0	NA	NA	NA	61	59	179	523	170	93	465	86	37	38	21	0.207	0.073	0.124
.	19.01.15-20.52.46-1-216178	93	3	3	1	0	1	615	2	2	0	0	NA	NA	NA	26	25	168	504	166	84	448	83	2	6	1	0.012	0.012	0.006
.	19.01.15-20.52.50-1-216179	61	3	3	0	0	0	610	2	2	0	0	NA	NA	NA	18	22	168	501	166	83	445	82	6	5	0	0.036	0.01	0
.	19.01.15-20.52.57-1-216180	95	5	5	2	0	2	610	4	4	0	0	NA	NA	NA	25	26	167	505	167	84	443	83	0	12	0	0	0.024	0
.	19.01.15-20.52.59-1-216181	126	7	7	4	0	2	622	6	6	0	0	NA	NA	NA	25	37	164	511	175	81	452	89	11	8	7	0.067	0.016	0.04
.	19.01.15-20.53.02-1-216182	229	22	22	11	0	6	664	18	18	0	0	NA	NA	NA	62	80	179	537	177	95	477	92	43	37	24	0.24	0.069	0.136
.	19.01.15-20.53.06-1-216183	32	1	1	1	0	1	0	0	0	0	0	NA	NA	NA	13	11	164	495	165	0	0	0	0	2	0	0	0.004	0
.	19.01.15-20.53.09-1-216184	148	14	14	3	0	3	629	12	12	0	0	NA	NA	NA	32	45	175	511	172	88	455	86	15	28	5	0.086	0.055	0.029
.	19.01.15-20.53.12-1-216185	36	1	1	1	0	1	0	0	0	0	0	NA	NA	NA	9	13	165	494	167	0	0	0	0	1	0	0	0.002	0
.	19.01.15-20.53.15-1-216201	159	14	14	3	0	3	649	13	13	0	0	NA	NA	NA	43	60	173	526	174	90	468	91	12	20	3	0.069	0.038	0.017
.	19.01.15-20.53.16-1-216202	91	8	8	2	0	1	606	7	7	0	0	NA	NA	NA	33	26	172	501	166	85	439	82	9	6	12	0.052	0.012	0.072
.	19.01.15-20.53.19-1-216206	92	5	5	1	0	1	628	4	4	0	0	NA	NA	NA	29	36	169	513	167	87	457	84	3	4	7	0.018	0.008	0.042
.	19.01.15-20.53.22-1-216209	90	6	6	4	0	4	621	5	5	0	0	NA	NA	NA	28	36	169	512	168	85	455	81	3	10	6	0.018	0.02	0.036
.	19.01.15-20.53.26-1-216217	210	56	56	14	0	11	643	52	52	0	0	NA	NA	NA	69	56	176	519	174	90	463	90	44	102	35	0.25	0.197	0.201
.	19.01.15-20.53.34-1-216223	67	3	3	1	0	1	609	2	2	0	0	NA	NA	NA	17	19	170	496	166	86	439	84	2	16	0	0.012	0.032	0
.	19.01.15-20.53.43-1-216231	86	5	5	1	0	1	615	4	4	0	0	NA	NA	NA	27	30	171	504	168	88	442	85	2	10	0	0.012	0.02	0
.	19.01.15-20.53.43-1-216232	66	2	2	0	0	0	614	1	1	0	0	NA	NA	NA	21	29	169	507	166	84	449	81	3	0	2	0.018	0	0.012
.	19.01.15-20.53.45-1-216233	200	15	15	2	0	1	641	13	13	0	0	NA	NA	NA	65	59	175	521	176	89	461	91	19	20	10	0.109	0.038	0.057
.	19.01.15-20.53.45-1-216234	33	1	1	0	0	0	0	0	0	0	0	NA	NA	NA	6	11	163	497	164	0	0	0	0	2	0	0	0.004	0
.	19.01.15-20.53.48-1-216235	63	3	3	1	0	0	613	2	2	0	0	NA	NA	NA	20	28	169	505	167	84	446	83	0	9	0	0	0.018	0
.	19.01.15-20.53.58-1-216236	208	35	35	15	0	10	650	29	29	0	0	NA	NA	NA	61	66	179	530	170	94	471	85	57	41	31	0.318	0.077	0.182
.	19.01.15-20.54.01-1-216241	88	7	7	2	0	2	599	6	6	0	0	NA	NA	NA	33	19	166	500	166	82	434	83	6	17	0	0.036	0.034	0
.	19.01.15-20.54.02-1-216242	61	2	2	0	0	0	449	1	1	0	0	NA	NA	NA	18	17	167	496	167	67	324	58	1	0	3	0.006	0	0.018
.	19.01.15-20.54.03-1-216243	89	4	4	1	0	1	614	2	2	0	0	NA	NA	NA	21	29	173	502	167	87	444	83	3	2	2	0.017	0.004	0.012
.	19.01.15-20.54.15-1-216259	237	41	41	14	0	9	659	35	35	0	0	NA	NA	NA	78	76	177	532	180	91	474	94	62	71	19	0.35	0.133	0.106
.	19.01.15-20.54.17-1-216260	119	9	9	2	0	1	622	8	8	0	0	NA	NA	NA	36	36	168	512	169	83	452	87	17	25	0	0.101	0.049	0
.	19.01.15-20.54.18-1-216261	64	3	3	1	0	1	612	2	2	0	0	NA	NA	NA	19	28	172	500	169	86	442	84	0	3	4	0	0.006	0.024
.	19.01.15-20.54.20-1-216263	181	20	20	5	0	5	631	19	19	0	0	NA	NA	NA	48	52	173	520	172	85	459	87	24	25	16	0.139	0.048	0.093
.	19.01.15-20.54.21-1-216265	62	7	7	1	0	1	606	5	5	0	0	NA	NA	NA	26	21	167	499	168	83	440	83	8	13	5	0.048	0.026	0.03
.	19.01.15-20.54.30-1-216274	91	13	13	0	0	0	613	12	12	0	0	NA	NA	NA	33	31	170	504	170	86	444	83	8	21	2	0.047	0.042	0.012
.	19.01.15-20.54.33-1-216277	128	9	9	2	0	2	615	8	8	0	0	NA	NA	NA	32	32	170	504	171	83	446	86	3	20	0	0.018	0.04	0
.	19.01.15-20.54.43-1-216286	153	11	11	5	0	4	622	10	10	0	0	NA	NA	NA	60	34	167	512	168	84	453	85	19	19	6	0.114	0.037	0.036
.	19.01.15-20.54.53-1-216288	63	3	3	0	0	0	603	2	2	0	0	NA	NA	NA	22	18	170	499	162	85	439	79	0	10	0	0	0.02	0
.	19.01.15-20.55.01-1-216289	157	24	24	5	0	4	632	21	21	0	0	NA	NA	NA	48	52	173	517	175	89	455	88	37	26	19	0.214	0.05	0.109
.	19.01.15-20.55.07-1-216290	88	4	4	1	0	1	605	3	3	0	0	NA	NA	NA	31	25	165	506	167	82	440	83	3	6	0	0.018	0.012	0
.	19.01.15-20.55.09-1-216291	155	24	24	10	0	6	639	22	22	0	0	NA	NA	NA	41	51	174	515	175	90	458	91	11	35	27	0.063	0.068	0.154
.	19.01.15-20.55.09-1-216292	31	1	1	0	0	0	0	0	0	0	0	NA	NA	NA	5	9	167	492	163	0	0	0	0	3	0	0	0.006	0
.	19.01.15-20.55.10-1-216293	217	25	25	11	0	5	657	22	22	0	0	NA	NA	NA	67	80	182	538	173	98	473	86	27	29	35	0.148	0.054	0.202
.	19.01.15-20.55.12-1-216294	34	1	1	0	0	0	0	0	0	0	0	NA	NA	NA	13	7	164	491	165	0	0	0	0	0	6	0	0	0.036
.	19.01.15-20.55.15-1-216310	118	5	5	0	0	0	620	4	4	0	0	NA	NA	NA	26	32	174	506	165	87	451	82	6	7	0	0.034	0.014	0
.	19.01.15-20.55.15-1-216311	91	3	3	1	0	1	604	2	2	0	0	NA	NA	NA	29	23	168	501	167	81	440	83	0	10	3	0	0.02	0.018
.	19.01.15-20.55.16-1-216312	94	16	16	1	0	0	608	15	15	0	0	NA	NA	NA	26	21	167	501	166	83	443	82	15	17	2	0.09	0.034	0.012
.	19.01.15-20.55.24-1-216322	148	8	8	2	0	2	633	6	6	0	0	NA	NA	NA	38	48	170	523	168	86	464	83	3	14	11	0.018	0.027	0.065
.	19.01.15-20.55.30-1-216328	91	5	5	0	0	0	615	4	4	0	0	NA	NA	NA	34	36	169	511	169	80	451	84	3	4	6	0.018	0.008	0.036
.	19.01.15-20.55.33-1-216330	89	3	3	0	0	0	625	2	2	0	0	NA	NA	NA	35	37	171	512	167	84	457	84	0	5	8	0	0.01	0.048
.	19.01.15-20.55.40-1-216335	34	1	1	0	0	0	0	0	0	0	0	NA	NA	NA	9	11	163	494	167	0	0	0	0	0	1	0	0	0.006
.	19.01.15-20.55.42-1-216336	145	5	5	0	0	0	609	3	3	0	0	NA	NA	NA	54	31	168	510	166	80	448	81	9	4	1	0.054	0.008	0.006
.	19.01.15-20.55.45-1-216340	235	23	23	9	0	8	664	20	20	0	0	NA	NA	NA	63	83	180	539	177	94	480	90	41	48	19	0.228	0.089	0.107
.	19.01.15-20.55.47-1-216341	118	5	5	5	0	2	612	4	4	0	0	NA	NA	NA	34	29	167	506	169	80	447	85	0	10	8	0	0.02	0.047
.	19.01.15-20.55.48-1-216342	89	7	7	2	0	1	620	6	6	0	0	NA	NA	NA	24	30	166	506	171	83	452	85	1	18	1	0.006	0.036	0.006
.	19.01.15-20.55.48-1-216343	98	5	5	3	0	2	626	2	2	0	0	NA	NA	NA	23	41	171	516	167	85	459	82	4	5	5	0.023	0.01	0.03
.	19.01.15-20.55.50-1-216344	117	10	10	5	0	4	612	9	9	0	0	NA	NA	NA	37	23	166	504	166	81	446	85	10	17	10	0.06	0.034	0.06
.	19.01.15-20.55.51-1-216345	35	1	1	0	0	0	0	0	0	0	0	NA	NA	NA	9	11	164	497	163	0	0	0	0	0	0	0	0	0
.	19.01.15-20.55.53-1-216346	151	7	7	5	0	4	632	6	6	0	0	NA	NA	NA	48	47	176	515	169	92	455	85	6	18	10	0.034	0.035	0.059
.	19.01.15-20.55.53-1-216347	92	14	14	4	0	4	606	11	11	0	0	NA	NA	NA	29	20	168	502	163	83	439	84	5	49	1	0.03	0.098	0.006
.	19.01.15-20.56.03-1-216354	31	1	1	0	0	0	0	0	0	0	0	NA	NA	NA	10	7	165	492	163	0	0	0	0	3	0	0	0.006	0
.	19.01.15-20.56.05-1-216355	91	10	10	1	0	0	610	7	7	0	0	NA	NA	NA	34	27	169	508	163	84	445	81	18	29	1	0.107	0.057	0.006
.	19.01.15-20.56.05-1-216356	32	1	1	0	0	0	0	0	0	0	0	NA	NA	NA	8	7	166	491	163	0	0	0	0	3	0	0	0.006	0
.	19.01.15-20.56.05-1-216357	88	4	4	1	0	1	613	3	3	0	0	NA	NA	NA	22	29	169	510	163	83	450	80	0	8	10	0	0.016	0.061
.	19.01.15-20.56.07-1-216358	117	4	4	0	0	0	637	3	3	0	0	NA	NA	NA	49	58	181	518	172	93	457	87	8	4	0	0.044	0.008	0
.	19.01.15-20.56.07-1-216359	199	41	41	13	0	10	631	37	37	0	0	NA	NA	NA	57	51	169	522	173	83	462	86	63	48	35	0.373	0.092	0.202
.	19.01.15-20.56.12-1-216360	61	2	2	1	0	0	606	1	1	0	0	NA	NA	NA	28	24	166	506	165	79	447	80	8	0	5	0.048	0	0.03
.	19.01.15-20.56.13-1-216361	119	7	7	2	0	1	624	5	5	0	0	NA	NA	NA	39	34	169	508	170	86	454	84	12	6	4	0.071	0.012	0.024
.	19.01.15-20.56.22-1-216380	205	14	14	4	0	3	645	13	13	0	0	NA	NA	NA	65	64	172	533	172	87	472	86	33	24	4	0.192	0.045	0.023
.	19.01.15-20.56.24-1-216383	168	7	7	3	0	3	643	6	6	0	0	NA	NA	NA	56	58	172	522	177	86	465	92	0	9	11	0	0.017	0.062
.	19.01.15-20.56.24-1-216384	95	6	6	4	0	3	611	4	4	0	0	NA	NA	NA	36	34	165	511	171	82	446	83	10	16	0	0.061	0.031	0
.	19.01.15-20.56.26-1-216387	145	23	23	7	0	6	622	20	20	0	0	NA	NA	NA	49	45	173	509	176	85	448	89	4	45	19	0.023	0.088	0.108
.	19.01.15-20.56.26-1-216388	86	3	3	1	0	1	608	2	2	0	0	NA	NA	NA	44	26	168	504	167	82	445	81	13	0	0	0.077	0	0
.	19.01.15-20.56.31-1-216394	143	22	22	3	0	3	620	20	20	0	0	NA	NA	NA	37	43	172	508	176	85	448	87	22	24	22	0.128	0.047	0.125
.	19.01.15-20.56.33-1-216395	123	8	8	2	0	2	613	7	7	0	0	NA	NA	NA	34	32	168	507	170	80	450	83	9	12	3	0.054	0.024	0.018
.	19.01.15-20.56.42-1-216403	59	3	3	1	0	1	613	2	2	0	0	NA	NA	NA	25	26	167	505	167	83	448	82	5	9	0	0.03	0.018	0
.	19.01.15-20.56.46-1-216404	184	24	24	6	0	2	654	23	23	0	0	NA	NA	NA	58	63	175	529	172	91	472	91	47	33	14	0.269	0.062	0.081
.	19.01.15-20.56.49-1-216405	191	10	10	4	0	3	630	7	7	0	0	NA	NA	NA	60	50	167	521	175	80	462	88	18	15	1	0.108	0.029	0.006
.	19.01.15-20.56.56-1-216406	146	12	12	1	0	1	620	11	11	0	0	NA	NA	NA	46	36	168	515	166	84	455	81	4	14	14	0.024	0.027	0.084
.	19.01.15-20.56.56-1-216407	31	1	1	1	0	1	0	0	0	0	0	NA	NA	NA	8	10	163	494	166	0	0	0	0	1	0	0	0.002	0
.	19.01.15-20.56.58-1-216408	121	8	8	1	0	0	629	7	7	0	0	NA	NA	NA	38	44	171	517	169	88	457	84	3	18	6	0.018	0.035	0.036
.	19.01.15-20.56.58-1-216409	145	14	14	3	0	2	623	12	12	0	0	NA	NA	NA	45	37	168	513	169	81	456	86	21	30	8	0.125	0.058	0.047
.	19.01.15-20.57.00-1-216410	30	1	1	0	0	0	0	0	0	0	0	NA	NA	NA	7	7	165	492	163	0	0	0	0	3	0	0	0.006	0
.	19.01.15-20.57.02-1-216411	179	38	38	15	0	13	643	33	33	0	0	NA	NA	NA	63	64	172	528	177	84	468	91	59	46	13	0.343	0.087	0.073
.	19.01.15-20.57.11-1-216413	128	9	9	2	0	2	627	6	6	0	0	NA	NA	NA	47	43	173	513	170	87	455	85	8	19	3	0.046	0.037	0.018
.	19.01.15-20.57.12-1-216414	119	17	17	4	0	4	610	14	14	0	0	NA	NA	NA	41	30	171	504	168	85	444	81	9	48	4	0.053	0.095	0.024
.	19.01.15-20.57.22-1-216437	90	10	10	1	0	1	611	9	9	0	0	NA	NA	NA	24	26	169	504	166	84	444	83	1	18	3	0.006	0.036	0.018
.	19.01.15-20.57.22-1-216439	67	2	2	0	0	0	405	1	1	0	0	NA	NA	NA	18	16	165	499	165	49	307	49	0	0	2	0	0	0.012
.	19.01.15-20.57.23-1-216440	125	12	12	5	0	4	606	10	10	0	0	NA	NA	NA	29	27	174	502	164	86	440	80	18	9	4	0.103	0.018	0.024
.	19.01.15-20.57.31-1-216449	55	2	2	0	0	0	607	1	1	0	0	NA	NA	NA	16	19	166	502	164	82	445	80	2	3	0	0.012	0.006	0
.	19.01.15-20.57.31-1-216450	143	7	7	3	0	2	614	6	6	0	0	NA	NA	NA	45	32	169	507	169	84	446	84	0	20	1	0	0.039	0.006
.	19.01.15-20.57.32-1-216451	86	11	11	1	0	1	617	10	10	0	0	NA	NA	NA	22	27	168	505	167	86	446	85	0	15	6	0	0.03	0.036
.	19.01.15-20.57.38-1-216455	238	28	28	7	0	4	662	25	25	0	0	NA	NA	NA	66	80	177	535	181	91	476	95	40	35	26	0.226	0.065	0.144
.	19.01.15-20.57.44-1-216460	116	7	7	3	0	3	623	6	6	0	0	NA	NA	NA	26	36	168	511	170	85	453	85	3	11	5	0.018	0.022	0.029
.	19.01.15-20.57.44-1-216461	35	1	1	0	0	0	0	0	0	0	0	NA	NA	NA	7	10	164	493	166	0	0	0	0	1	0	0	0.002	0
.	19.01.15-20.57.46-1-216462	269	40	40	6	0	5	649	38	38	0	0	NA	NA	NA	64	74	183	530	174	94	468	87	76	51	15	0.415	0.096	0.086
.	19.01.15-20.57.48-1-216463	277	22	22	3	0	2	678	20	20	0	0	NA	NA	NA	69	89	181	540	181	98	482	98	26	21	7	0.144	0.039	0.039
.	19.01.15-20.57.50-1-216464	62	2	2	1	0	0	608	1	1	0	0	NA	NA	NA	21	22	165	502	168	83	443	82	0	4	0	0	0.008	0
.	19.01.15-20.57.53-1-216465	89	7	7	3	0	3	619	5	5	0	0	NA	NA	NA	26	28	171	504	166	85	450	84	3	15	4	0.018	0.03	0.024
.	19.01.15-20.57.54-1-216466	31	1	1	0	0	0	0	0	0	0	0	NA	NA	NA	4	14	165	496	166	0	0	0	0	0	0	0	0	0
.	19.01.15-20.57.58-1-216467	66	2	2	0	0	0	616	1	1	0	0	NA	NA	NA	25	33	167	509	170	81	451	84	0	9	0	0	0.018	0
.	19.01.15-20.58.05-1-216472	65	3	3	1	0	1	612	2	2	0	0	NA	NA	NA	29	31	172	502	170	85	444	83	0	2	5	0	0.004	0.029
.	19.01.15-20.58.06-1-216473	210	38	38	9	0	6	633	37	37	0	0	NA	NA	NA	58	55	175	518	175	87	456	90	61	58	25	0.349	0.112	0.143
.	19.01.15-20.58.06-1-216474	126	8	8	1	0	1	631	7	7	0	0	NA	NA	NA	42	42	169	518	168	83	462	86	5	16	5	0.03	0.031	0.03
.	19.01.15-20.58.13-1-216475	125	5	5	1	0	1	627	3	3	0	0	NA	NA	NA	38	45	168	522	168	82	464	81	1	14	4	0.006	0.027	0.024
.	19.01.15-20.58.13-1-216476	150	18	18	4	0	3	638	16	16	0	0	NA	NA	NA	60	54	173	520	174	90	460	88	29	21	14	0.168	0.04	0.08
.	19.01.15-20.58.21-1-216496	58	2	2	1	0	1	603	1	1	0	0	NA	NA	NA	25	12	167	494	164	82	440	81	2	3	0	0.012	0.006	0
.	19.01.15-20.58.22-1-216499	64	4	4	1	0	1	607	3	3	0	0	NA	NA	NA	26	24	165	502	170	79	444	84	7	7	0	0.042	0.014	0
.	19.01.15-20.58.30-1-216509	352	36	36	13	0	11	686	33	33	0	0	NA	NA	NA	104	95	174	549	185	92	492	102	37	64	42	0.213	0.117	0.227
.	19.01.15-20.58.31-1-216511	124	7	7	5	0	4	629	5	5	0	0	NA	NA	NA	34	37	172	510	168	88	455	86	0	19	5	0	0.037	0.03
.	19.01.15-20.58.31-1-216512	31	1	1	0	0	0	0	0	0	0	0	NA	NA	NA	7	8	164	492	165	0	0	0	0	0	0	0	0	0
.	19.01.15-20.58.33-1-216513	177	14	14	3	0	2	637	12	12	0	0	NA	NA	NA	43	54	178	518	171	90	461	86	36	16	10	0.202	0.031	0.058
.	19.01.15-20.58.35-1-216514	96	8	8	0	0	0	624	7	7	0	0	NA	NA	NA	30	39	172	509	171	87	451	86	0	24	2	0	0.047	0.012
.	19.01.15-20.58.40-1-216519	88	4	4	1	0	1	615	3	3	0	0	NA	NA	NA	26	31	168	503	173	81	445	89	3	4	3	0.018	0.008	0.017
.	19.01.15-20.58.42-1-216520	122	17	17	8	0	6	631	14	14	0	0	NA	NA	NA	49	43	170	516	170	84	460	87	13	28	11	0.076	0.054	0.065
.	19.01.15-20.58.50-1-216524	93	4	4	1	0	1	607	3	3	0	0	NA	NA	NA	39	28	167	505	169	83	441	83	6	15	0	0.036	0.03	0
.	19.01.15-20.58.56-1-216525	91	4	4	0	0	0	628	3	3	0	0	NA	NA	NA	28	39	170	514	168	86	459	83	0	7	2	0	0.014	0.012
.	19.01.15-20.58.56-1-216526	30	1	1	0	0	0	0	0	0	0	0	NA	NA	NA	9	12	166	495	164	0	0	0	0	0	1	0	0	0.006
.	19.01.15-20.58.57-1-216527	184	23	23	6	0	5	631	21	21	0	0	NA	NA	NA	50	56	171	527	171	83	463	85	46	21	17	0.269	0.04	0.099
.	19.01.15-20.58.59-1-216528	142	7	7	3	0	1	639	6	6	0	0	NA	NA	NA	47	52	172	521	172	87	465	87	5	5	13	0.029	0.01	0.076
.	19.01.15-20.59.07-1-216529	241	39	39	9	0	8	622	34	34	0	0	NA	NA	NA	80	47	171	518	171	86	456	80	56	68	20	0.327	0.131	0.117
.	19.01.15-20.59.07-1-216530	147	28	28	3	0	2	626	21	21	0	0	NA	NA	NA	49	41	169	518	167	83	460	83	35	49	4	0.207	0.095	0.024
.	19.01.15-20.59.08-1-216531	98	4	4	3	0	1	616	1	1	0	0	NA	NA	NA	39	35	167	512	169	79	452	85	0	13	1	0	0.025	0.006
.	19.01.15-20.59.14-1-216547	35	1	1	1	0	1	0	0	0	0	0	NA	NA	NA	10	12	164	497	164	0	0	0	0	3	0	0	0.006	0
.	19.01.15-20.59.14-1-216548	63	2	2	0	0	0	611	1	1	0	0	NA	NA	NA	28	25	163	512	163	81	451	79	0	2	2	0	0.004	0.012
.	19.01.15-20.59.17-1-216549	91	10	10	3	0	2	618	9	9	0	0	NA	NA	NA	26	35	171	511	166	87	448	83	2	33	7	0.012	0.065	0.042
.	19.01.15-20.59.20-1-216554	36	1	1	1	0	1	0	0	0	0	0	NA	NA	NA	15	14	168	496	163	0	0	0	0	2	0	0	0.004	0
.	19.01.15-20.59.23-1-216558	93	5	5	0	0	0	607	4	4	0	0	NA	NA	NA	30	21	168	502	164	84	442	81	7	6	0	0.042	0.012	0
.	19.01.15-20.59.26-1-216562	63	6	6	1	0	0	620	5	5	0	0	NA	NA	NA	23	35	168	512	168	84	452	84	5	15	0	0.03	0.029	0
.	19.01.15-20.59.26-1-216564	33	1	1	1	0	1	0	0	0	0	0	NA	NA	NA	8	11	163	497	164	0	0	0	0	2	0	0	0.004	0
.	19.01.15-20.59.29-1-216567	64	2	2	0	0	0	304	0	0	0	0	NA	NA	NA	20	19	168	496	168	39	222	43	0	2	3	0	0.004	0.018
.	19.01.15-20.59.30-1-216568	116	13	13	3	0	2	615	11	11	0	0	NA	NA	NA	26	30	168	506	169	83	449	83	12	17	7	0.071	0.034	0.041
.	19.01.15-20.59.33-1-216571	212	35	35	11	0	8	640	30	30	0	0	NA	NA	NA	55	55	169	525	174	83	467	90	52	50	7	0.308	0.095	0.04
.	19.01.15-20.59.40-1-216577	37	1	1	0	0	0	0	0	0	0	0	NA	NA	NA	10	11	167	492	165	0	0	0	0	0	0	0	0	0
.	19.01.15-20.59.42-1-216581	31	1	1	0	0	0	0	0	0	0	0	NA	NA	NA	14	12	164	495	166	0	0	0	0	0	0	0	0	0
.	19.01.15-20.59.43-1-216582	89	3	3	2	0	2	614	2	2	0	0	NA	NA	NA	37	27	170	501	169	85	445	84	6	2	1	0.035	0.004	0.006
.	19.01.15-20.59.44-1-216583	129	6	6	1	0	0	622	5	5	0	0	NA	NA	NA	42	37	172	512	166	86	453	83	16	11	0	0.093	0.021	0
.	19.01.15-20.59.44-1-216585	91	3	3	2	0	2	614	2	2	0	0	NA	NA	NA	23	24	167	501	169	84	445	85	0	3	9	0	0.006	0.053
.	19.01.15-20.59.44-1-216586	246	31	31	8	0	4	653	26	26	0	0	NA	NA	NA	68	66	176	533	170	93	473	87	38	62	25	0.216	0.116	0.147
.	19.01.15-20.59.53-1-216587	90	4	4	2	0	1	628	3	3	0	0	NA	NA	NA	23	41	168	515	171	84	457	87	5	4	0	0.03	0.008	0
.	19.01.15-20.59.59-1-216588	111	9	9	2	0	2	612	7	7	0	0	NA	NA	NA	34	25	169	504	165	80	451	81	42	5	1	0.249	0.01	0.006
.	19.01.15-20.59.59-1-216589	117	17	17	2	0	1	612	15	15	0	0	NA	NA	NA	32	28	172	500	169	86	442	84	43	12	7	0.25	0.024	0.041
.	19.01.15-21.00.00-1-216590	54	2	2	0	0	0	0	1	1	0	0	NA	NA	NA	12	16	165	499	165	0	0	0	0	3	0	0	0.006	0
.	19.01.15-21.00.09-1-216599	94	8	8	3	0	3	625	6	6	0	0	NA	NA	NA	28	38	168	514	169	83	457	85	7	9	15	0.042	0.018	0.089
.	19.01.15-21.00.12-1-216600	117	15	15	3	0	2	618	13	13	0	0	NA	NA	NA	21	35	169	509	170	83	450	85	13	28	4	0.077	0.055	0.024
.	19.01.15-21.00.13-1-216601	139	18	18	10	0	6	629	17	17	0	0	NA	NA	NA	48	56	169	522	178	82	457	90	18	32	7	0.107	0.061	0.039
.	19.01.15-21.00.18-1-216621	94	9	9	2	0	2	606	8	8	0	0	NA	NA	NA	44	30	173	500	170	88	434	84	2	25	3	0.012	0.05	0.018
.	19.01.15-21.00.23-1-216626	33	1	1	0	0	0	0	0	0	0	0	NA	NA	NA	4	6	163	491	165	0	0	0	0	0	2	0	0	0.012
.	19.01.15-21.00.26-1-216631	69	4	4	1	0	1	602	2	2	0	0	NA	NA	NA	24	18	166	497	168	80	439	83	6	3	1	0.036	0.006	0.006
.	19.01.15-21.00.33-1-216636	118	19	19	7	0	3	622	15	15	0	0	NA	NA	NA	41	39	175	508	169	90	447	85	21	43	6	0.12	0.085	0.036
.	19.01.15-21.00.38-1-216640	89	3	3	0	0	0	611	2	2	0	0	NA	NA	NA	25	26	167	506	166	82	447	82	2	3	1	0.012	0.006	0.006
.	19.01.15-21.00.39-1-216641	37	1	1	0	0	0	0	0	0	0	0	NA	NA	NA	4	5	164	491	163	0	0	0	0	0	1	0	0	0.006
.	19.01.15-21.00.42-1-216643	114	13	13	4	0	2	615	11	11	0	0	NA	NA	NA	33	28	164	506	171	81	446	88	15	29	0	0.091	0.057	0
.	19.01.15-21.00.46-1-216647	140	13	13	4	0	4	626	10	10	0	0	NA	NA	NA	56	51	175	514	175	88	452	86	19	19	3	0.109	0.037	0.017
.	19.01.15-21.00.47-1-216648	59	2	2	0	0	0	609	1	1	0	0	NA	NA	NA	23	25	171	502	165	84	445	80	4	4	0	0.023	0.008	0
.	19.01.15-21.00.53-1-216649	94	5	5	1	0	1	624	3	3	0	0	NA	NA	NA	34	45	174	512	172	88	452	84	0	8	6	0	0.016	0.035
.	19.01.15-21.00.53-1-216650	91	5	5	2	0	1	604	4	4	0	0	NA	NA	NA	35	29	169	500	173	83	436	85	1	12	4	0.006	0.024	0.023
.	19.01.15-21.00.54-1-216651	62	2	2	0	0	0	605	1	1	0	0	NA	NA	NA	31	22	164	505	166	80	443	82	3	4	0	0.018	0.008	0
.	19.01.15-21.00.56-1-216653	94	6	6	2	0	2	610	4	4	0	0	NA	NA	NA	38	26	168	504	167	85	443	82	3	13	6	0.018	0.026	0.036
.	19.01.15-21.01.02-1-216685	116	8	8	4	0	4	624	7	7	0	0	NA	NA	NA	32	41	173	513	168	88	453	83	0	20	2	0	0.039	0.012
.	19.01.15-21.01.08-1-216706	32	1	1	0	0	0	0	0	0	0	0	NA	NA	NA	10	10	168	490	165	0	0	0	2	0	0	0.012	0	0
.	19.01.15-21.01.10-1-216727	61	3	3	1	0	1	609	2	2	0	0	NA	NA	NA	19	24	165	500	172	79	444	86	0	1	3	0	0.002	0.017
.	19.01.15-21.01.11-1-216728	116	8	8	1	0	1	618	5	5	0	0	NA	NA	NA	40	36	172	508	169	84	450	84	9	14	1	0.052	0.028	0.006
.	19.01.15-21.01.11-1-216729	58	4	4	1	0	1	350	3	3	0	0	NA	NA	NA	17	16	165	497	167	50	249	51	0	7	0	0	0.014	0
.	19.01.15-21.01.13-1-216730	34	1	1	0	0	0	0	0	0	0	0	NA	NA	NA	8	10	164	495	164	0	0	0	0	0	0	0	0	0
.	19.01.15-21.01.15-1-216746	176	9	9	2	0	2	631	7	7	0	0	NA	NA	NA	61	47	174	517	169	89	457	85	23	6	3	0.132	0.012	0.018
.	19.01.15-21.01.15-1-216747	175	41	41	7	0	3	631	38	38	0	0	NA	NA	NA	47	53	176	517	173	88	457	86	69	47	38	0.392	0.091	0.22
.	19.01.15-21.01.16-1-216748	178	7	7	3	0	3	641	5	5	0	0	NA	NA	NA	61	55	173	520	175	84	466	91	8	7	14	0.046	0.013	0.08
.	19.01.15-21.01.16-1-216749	217	27	27	6	0	5	646	25	25	0	0	NA	NA	NA	72	64	176	526	175	87	468	91	16	54	8	0.091	0.103	0.046
.	19.01.15-21.01.27-1-216761	199	30	30	10	0	9	634	29	29	0	0	NA	NA	NA	66	56	182	514	173	96	452	86	39	38	39	0.214	0.074	0.225
.	19.01.15-21.01.27-1-216762	96	3	3	0	0	0	611	1	1	0	0	NA	NA	NA	22	27	170	502	168	86	442	83	0	6	3	0	0.012	0.018
.	19.01.15-21.01.27-1-216763	91	5	5	2	0	1	613	4	4	0	0	NA	NA	NA	33	31	167	511	166	82	451	80	3	6	11	0.018	0.012	0.066
.	19.01.15-21.01.31-1-216768	120	12	12	6	0	3	625	10	10	0	0	NA	NA	NA	35	30	171	504	168	88	452	85	16	19	6	0.094	0.038	0.036
.	19.01.15-21.01.38-1-216772	124	10	10	4	0	3	627	9	9	0	0	NA	NA	NA	35	39	172	511	169	87	454	86	7	20	6	0.041	0.039	0.036
.	19.01.15-21.01.39-1-216774	122	5	5	1	0	1	625	4	4	0	0	NA	NA	NA	48	45	170	513	175	86	450	89	4	6	1	0.024	0.012	0.006
.	19.01.15-21.01.43-1-216775	65	2	2	1	0	1	603	1	1	0	0	NA	NA	NA	31	26	168	504	167	82	437	84	7	5	0	0.042	0.01	0
.	19.01.15-21.01.47-1-216779	31	1	1	0	0	0	0	0	0	0	0	NA	NA	NA	10	3	163	490	163	0	0	0	0	0	6	0	0	0.037
.	19.01.15-21.01.51-1-216780	117	4	4	0	0	0	616	3	3	0	0	NA	NA	NA	35	35	171	510	167	85	448	83	5	3	3	0.029	0.006	0.018
.	19.01.15-21.01.55-1-216781	147	15	15	5	0	5	624	14	14	0	0	NA	NA	NA	60	40	169	515	169	86	453	85	16	19	7	0.095	0.037	0.041
.	19.01.15-21.01.57-1-216782	112	8	8	3	0	3	620	7	7	0	0	NA	NA	NA	19	37	170	506	174	86	445	89	9	22	3	0.053	0.043	0.017
.	19.01.15-21.01.58-1-216783	180	14	14	1	0	1	619	12	12	0	0	NA	NA	NA	65	41	168	516	170	86	450	83	18	16	11	0.107	0.031	0.065
.	19.01.15-21.02.01-1-216784	128	9	9	3	0	2	614	8	8	0	0	NA	NA	NA	38	36	174	505	170	89	439	86	17	17	2	0.098	0.034	0.012
.	19.01.15-21.02.06-1-216789	121	12	12	0	0	0	616	11	11	0	0	NA	NA	NA	42	32	167	508	170	79	453	84	26	8	1	0.156	0.016	0.006
.	19.01.15-21.02.08-1-216790	173	16	16	5	0	5	633	15	15	0	0	NA	NA	NA	53	52	176	518	171	89	455	89	24	33	7	0.136	0.064	0.041
.	19.01.15-21.02.19-1-216812	60	2	2	0	0	0	52	1	1	0	0	NA	NA	NA	16	18	164	501	166	7	41	4	0	2	0	0	0.004	0
.	19.01.15-21.02.22-1-216820	147	13	13	4	0	4	627	9	9	0	0	NA	NA	NA	38	42	172	510	173	88	455	84	3	39	10	0.017	0.076	0.058
.	19.01.15-21.02.24-1-216823	92	6	6	5	0	3	608	5	5	0	0	NA	NA	NA	30	26	171	503	165	87	441	80	6	3	11	0.035	0.006	0.067
.	19.01.15-21.02.24-1-216825	123	6	6	2	0	2	622	5	5	0	0	NA	NA	NA	43	43	171	511	174	83	453	86	22	5	0	0.129	0.01	0
.	19.01.15-21.02.26-1-216827	187	10	10	2	0	2	648	9	9	0	0	NA	NA	NA	41	61	174	525	175	89	469	90	11	26	7	0.063	0.05	0.04
.	19.01.15-21.02.28-1-216830	60	3	3	0	0	0	612	2	2	0	0	NA	NA	NA	23	26	170	501	168	85	446	81	0	7	1	0	0.014	0.006
.	19.01.15-21.02.29-1-216832	122	6	6	2	0	2	619	5	5	0	0	NA	NA	NA	43	45	179	510	169	89	445	85	7	6	3	0.039	0.012	0.018
.	19.01.15-21.02.39-1-216839	95	8	8	1	0	1	624	5	5	0	0	NA	NA	NA	27	35	165	513	170	82	458	84	8	7	12	0.048	0.014	0.071
.	19.01.15-21.02.40-1-216840	34	1	1	0	0	0	0	0	0	0	0	NA	NA	NA	8	10	166	495	162	0	0	0	0	1	0	0	0.002	0
.	19.01.15-21.02.44-1-216844	35	1	1	0	0	0	0	0	0	0	0	NA	NA	NA	10	12	166	495	164	0	0	0	0	1	0	0	0.002	0
.	19.01.15-21.02.44-1-216845	150	16	16	2	0	1	633	13	13	0	0	NA	NA	NA	42	56	183	514	172	96	448	89	3	29	4	0.016	0.056	0.023
.	19.01.15-21.02.45-1-216846	185	14	14	3	0	3	637	13	13	0	0	NA	NA	NA	64	59	181	519	172	92	459	86	18	21	17	0.099	0.04	0.099
.	19.01.15-21.02.47-1-216847	181	14	14	6	0	3	657	13	13	0	0	NA	NA	NA	59	73	178	528	180	94	467	96	19	25	3	0.107	0.047	0.017
.	19.01.15-21.02.47-1-216848	35	1	1	0	0	0	0	0	0	0	0	NA	NA	NA	7	11	166	494	164	0	0	0	0	0	1	0	0	0.006
.	19.01.15-21.02.50-1-216849	115	11	11	1	0	1	618	9	9	0	0	NA	NA	NA	42	34	169	511	167	84	454	80	6	15	9	0.036	0.029	0.054
.	19.01.15-21.02.51-1-216850	60	3	3	1	0	1	610	2	2	0	0	NA	NA	NA	19	21	166	502	166	84	443	83	0	6	0	0	0.012	0
.	19.01.15-21.02.52-1-216851	91	6	6	0	0	0	606	5	5	0	0	NA	NA	NA	23	19	166	498	168	79	442	85	3	19	0	0.018	0.038	0
.	19.01.15-21.02.56-1-216852	64	2	2	0	0	0	605	1	1	0	0	NA	NA	NA	34	22	166	507	162	80	446	79	5	0	3	0.03	0	0.019
.	19.01.15-21.03.03-1-216853	62	6	6	2	0	2	607	4	4	0	0	NA	NA	NA	24	21	167	503	164	83	444	80	3	3	18	0.018	0.006	0.11
.	19.01.15-21.03.07-1-216854	151	18	18	1	0	1	626	17	17	0	0	NA	NA	NA	48	44	168	518	171	86	454	86	7	54	7	0.042	0.104	0.041
.	19.01.15-21.03.11-1-216855	33	1	1	0	0	0	0	0	0	0	0	NA	NA	NA	7	7	163	494	163	0	0	0	2	0	0	0.012	0	0
.	19.01.15-21.03.12-1-216856	98	8	8	1	0	1	611	7	7	0	0	NA	NA	NA	36	28	166	508	167	80	449	82	1	19	7	0.006	0.037	0.042
.	19.01.15-21.03.13-1-216872	362	45	45	15	0	9	690	42	42	0	0	NA	NA	NA	95	108	179	557	185	93	497	100	64	48	42	0.358	0.086	0.227
.	19.01.15-21.03.14-1-216873	237	23	23	7	0	6	656	21	21	0	0	NA	NA	NA	80	68	178	526	177	95	471	90	46	20	22	0.258	0.038	0.124
.	19.01.15-21.03.14-1-216874	61	4	4	0	0	0	615	3	3	0	0	NA	NA	NA	26	27	166	508	166	82	451	82	0	7	3	0	0.014	0.018
.	19.01.15-21.03.16-1-216875	154	8	8	3	0	2	628	6	6	0	0	NA	NA	NA	49	43	170	512	174	84	455	89	2	22	6	0.012	0.043	0.034
.	19.01.15-21.03.26-1-216887	172	19	19	10	0	6	645	17	17	0	0	NA	NA	NA	50	63	176	530	170	91	471	83	17	32	31	0.097	0.06	0.182
.	19.01.15-21.03.27-1-216889	117	8	8	0	0	0	620	6	6	0	0	NA	NA	NA	46	34	170	508	169	87	450	83	6	11	5	0.035	0.022	0.03
.	19.01.15-21.03.48-1-216902	112	9	9	3	0	1	621	8	8	0	0	NA	NA	NA	45	38	168	512	171	84	451	86	16	13	3	0.095	0.025	0.018
.	19.01.15-21.03.48-1-216903	30	1	1	0	0	0	0	0	0	0	0	NA	NA	NA	5	6	165	491	163	0	0	0	0	1	0	0	0.002	0
.	19.01.15-21.03.48-1-216904	121	12	12	4	0	4	630	11	11	0	0	NA	NA	NA	42	45	170	520	168	87	462	81	6	16	14	0.035	0.031	0.083
.	19.01.15-21.03.50-1-216905	128	8	8	1	0	1	628	5	5	0	0	NA	NA	NA	45	48	167	519	175	82	459	87	0	17	5	0	0.033	0.029
.	19.01.15-21.03.58-1-216906	199	23	23	11	0	8	646	20	20	0	0	NA	NA	NA	52	58	172	526	173	89	467	90	23	32	17	0.134	0.061	0.098
.	19.01.15-21.04.00-1-216907	151	7	7	2	0	2	632	5	5	0	0	NA	NA	NA	40	50	168	520	175	84	461	87	7	8	8	0.042	0.015	0.046
.	19.01.15-21.04.10-1-216912	84	4	4	1	0	1	612	2	2	0	0	NA	NA	NA	30	29	167	511	164	81	450	81	0	8	7	0	0.016	0.043
.	19.01.15-21.04.12-1-216913	61	2	2	0	0	0	200	1	1	0	0	NA	NA	NA	16	17	167	499	164	28	145	27	0	0	3	0	0	0.018
.	19.01.15-21.04.13-1-216914	90	5	5	1	0	1	609	4	4	0	0	NA	NA	NA	33	29	169	506	167	82	445	82	8	6	0	0.047	0.012	0
.	19.01.15-21.04.15-1-216930	36	1	1	1	0	1	0	0	0	0	0	NA	NA	NA	12	7	165	491	164	0	0	0	0	0	0	0	0	0
.	19.01.15-21.04.15-1-216931	125	12	12	2	0	2	616	10	10	0	0	NA	NA	NA	39	37	175	507	168	87	445	84	18	33	9	0.103	0.065	0.054
.	19.01.15-21.04.17-1-216932	64	2	2	0	0	0	602	1	1	0	0	NA	NA	NA	22	17	168	497	165	81	439	82	0	2	0	0	0.004	0
.	19.01.15-21.04.20-1-216934	153	8	8	4	0	2	626	7	7	0	0	NA	NA	NA	38	39	168	515	169	85	454	87	7	19	0	0.042	0.037	0
.	19.01.15-21.04.22-1-216937	184	7	7	4	0	4	629	5	5	0	0	NA	NA	NA	53	48	170	524	167	85	460	84	8	16	0	0.047	0.031	0
.	19.01.15-21.04.30-1-216946	62	2	2	0	0	0	615	1	1	0	0	NA	NA	NA	19	27	167	506	167	82	450	83	6	0	0	0.036	0	0
.	19.01.15-21.04.42-1-216953	214	14	14	3	0	2	642	13	13	0	0	NA	NA	NA	56	60	180	520	173	92	463	87	25	17	3	0.139	0.033	0.017
.	19.01.15-21.04.42-1-216954	111	12	12	2	0	1	629	10	10	0	0	NA	NA	NA	36	37	171	511	168	83	461	85	14	21	8	0.082	0.041	0.048
.	19.01.15-21.04.48-1-216959	148	16	16	4	0	2	644	14	14	0	0	NA	NA	NA	37	56	172	526	171	90	468	86	14	23	7	0.081	0.044	0.041
.	19.01.15-21.04.50-1-216960	257	15	15	2	0	1	669	14	14	0	0	NA	NA	NA	88	85	182	539	177	96	480	93	3	32	16	0.016	0.059	0.09
.	19.01.15-21.04.51-1-216961	124	5	5	1	0	1	618	3	3	0	0	NA	NA	NA	34	31	169	504	171	87	445	86	6	9	0	0.036	0.018	0
.	19.01.15-21.04.52-1-216962	115	6	6	1	0	1	616	3	3	0	0	NA	NA	NA	38	36	169	508	172	83	447	86	2	21	0	0.012	0.041	0
.	19.01.15-21.04.55-1-216963	146	16	16	4	0	2	620	15	15	0	0	NA	NA	NA	45	35	168	513	167	84	454	82	17	26	18	0.101	0.051	0.108
.	19.01.15-21.04.55-1-216964	32	1	1	1	0	1	0	0	0	0	0	NA	NA	NA	10	14	165	497	165	0	0	0	0	0	2	0	0	0.012
.	19.01.15-21.04.58-1-216965	114	7	7	3	0	3	608	6	6	0	0	NA	NA	NA	36	28	169	504	168	83	440	85	4	13	1	0.024	0.026	0.006
.	19.01.15-21.05.14-1-216981	34	1	1	0	0	0	0	0	0	0	0	NA	NA	NA	5	7	163	493	164	0	0	0	0	1	0	0	0.002	0
.	19.01.15-21.05.14-1-216982	154	6	6	0	0	0	609	5	5	0	0	NA	NA	NA	45	25	166	503	169	81	444	84	10	3	6	0.06	0.006	0.036
.	19.01.15-21.05.16-1-216983	38	1	1	0	0	0	0	0	0	0	0	NA	NA	NA	12	9	165	492	165	0	0	0	0	0	0	0	0	0
.	19.01.15-21.05.16-1-216984	39	1	1	1	0	1	0	0	0	0	0	NA	NA	NA	21	16	168	496	165	0	0	0	0	3	0	0	0.006	0
.	19.01.15-21.05.19-1-216985	118	15	15	8	0	6	615	14	14	0	0	NA	NA	NA	50	42	170	515	170	81	451	83	32	23	4	0.188	0.045	0.024
.	19.01.15-21.05.19-1-216986	122	6	6	0	0	0	622	5	5	0	0	NA	NA	NA	46	39	172	508	172	86	451	85	16	13	1	0.093	0.026	0.006
.	19.01.15-21.05.21-1-216989	411	36	36	12	0	10	684	33	33	0	0	NA	NA	NA	115	102	187	547	181	100	487	97	72	46	27	0.385	0.084	0.149
.	19.01.15-21.05.21-1-216990	114	7	7	4	0	2	620	5	5	0	0	NA	NA	NA	40	41	173	509	172	83	450	87	0	23	2	0	0.045	0.012
.	19.01.15-21.05.25-1-216999	246	15	15	3	0	2	657	13	13	0	0	NA	NA	NA	81	82	183	538	174	98	469	90	38	26	6	0.208	0.048	0.034
.	19.01.15-21.05.29-1-217002	114	9	9	2	0	2	613	7	7	0	0	NA	NA	NA	35	32	170	506	169	83	445	85	13	18	0	0.076	0.036	0
.	19.01.15-21.05.30-1-217005	116	13	13	6	0	6	624	11	11	0	0	NA	NA	NA	26	36	168	509	172	83	455	86	16	30	4	0.095	0.059	0.023
.	19.01.15-21.05.33-1-217007	177	8	8	3	0	3	630	7	7	0	0	NA	NA	NA	42	41	170	514	170	87	457	86	4	31	3	0.024	0.06	0.018
.	19.01.15-21.05.38-1-217011	63	4	4	1	0	1	400	3	3	0	0	NA	NA	NA	16	15	166	497	165	51	296	53	6	2	0	0.036	0.004	0
.	19.01.15-21.05.40-1-217013	180	19	19	3	0	3	628	15	15	0	0	NA	NA	NA	58	40	173	514	166	85	460	83	18	35	9	0.104	0.068	0.054
.	19.01.15-21.05.51-1-217017	91	4	4	1	0	1	620	3	3	0	0	NA	NA	NA	25	37	172	507	171	86	446	88	0	8	3	0	0.016	0.018
.	19.01.15-21.05.59-1-217019	90	6	6	0	0	0	608	4	4	0	0	NA	NA	NA	27	25	170	500	168	83	441	84	0	19	0	0	0.038	0
.	19.01.15-21.06.02-1-217021	35	1	1	0	0	0	0	0	0	0	0	NA	NA	NA	12	12	165	493	167	0	0	0	0	7	0	0	0.014	0
.	19.01.15-21.06.03-1-217022	33	1	1	0	0	0	0	0	0	0	0	NA	NA	NA	10	10	164	495	164	0	0	0	0	0	0	0	0	0
.	19.01.15-21.06.05-1-217023	29	1	1	0	0	0	0	0	0	0	0	NA	NA	NA	9	9	165	495	162	0	0	0	0	0	0	0	0	0
.	19.01.15-21.06.05-1-217024	98	5	5	2	0	1	620	4	4	0	0	NA	NA	NA	31	36	172	508	169	84	452	84	4	15	0	0.023	0.03	0
.	19.01.15-21.06.05-1-217025	59	2	2	0	0	0	620	1	1	0	0	NA	NA	NA	15	27	169	503	168	82	451	87	4	4	0	0.024	0.008	0
.	19.01.15-21.06.07-1-217026	37	1	1	0	0	0	0	0	0	0	0	NA	NA	NA	7	9	165	491	166	0	0	0	0	0	0	0	0	0
.	19.01.15-21.06.09-1-217031	91	5	5	1	0	1	623	4	4	0	0	NA	NA	NA	30	39	173	510	169	83	455	85	4	18	0	0.023	0.035	0
.	19.01.15-21.06.10-1-217032	34	1	1	0	0	0	0	0	0	0	0	NA	NA	NA	4	13	168	494	164	0	0	0	0	0	1	0	0	0.006
.	19.01.15-21.06.11-1-217033	153	29	29	4	0	3	643	25	25	0	0	NA	NA	NA	48	58	174	519	178	87	464	92	46	50	5	0.264	0.096	0.028
.	19.01.15-21.06.12-1-217034	147	10	10	1	0	0	634	9	9	0	0	NA	NA	NA	57	49	178	511	173	94	454	86	8	16	3	0.045	0.031	0.017
.	19.01.15-21.06.17-1-217050	87	4	4	2	0	2	605	3	3	0	0	NA	NA	NA	20	17	168	499	163	84	442	79	0	7	4	0	0.014	0.025
.	19.01.15-21.06.20-1-217052	65	3	3	0	0	0	594	2	2	0	0	NA	NA	NA	35	18	167	497	167	82	428	84	0	8	4	0	0.016	0.024
.	19.01.15-21.06.23-1-217057	148	12	12	2	0	2	630	11	11	0	0	NA	NA	NA	53	51	172	520	172	86	454	90	16	21	6	0.093	0.04	0.035
.	19.01.15-21.06.24-1-217058	63	2	2	0	0	0	553	0	0	0	0	NA	NA	NA	20	18	166	499	166	78	403	72	0	4	0	0	0.008	0
.	19.01.15-21.06.27-1-217062	321	34	34	10	0	7	671	31	31	0	0	NA	NA	NA	105	92	177	548	180	91	485	95	53	43	30	0.299	0.078	0.167
.	19.01.15-21.06.34-1-217067	91	3	3	2	0	2	602	2	2	0	0	NA	NA	NA	25	21	167	500	167	80	440	82	2	1	5	0.012	0.002	0.03
.	19.01.15-21.06.35-1-217068	63	2	2	1	0	1	397	1	1	0	0	NA	NA	NA	14	23	166	501	169	59	281	57	0	1	2	0	0.002	0.012
.	19.01.15-21.06.35-1-217069	63	2	2	1	0	1	607	1	1	0	0	NA	NA	NA	19	27	170	503	167	82	443	82	0	6	0	0	0.012	0
.	19.01.15-21.06.36-1-217071	101	9	9	2	0	0	618	8	8	0	0	NA	NA	NA	38	40	167	515	171	85	449	84	7	13	8	0.042	0.025	0.047
.	19.01.15-21.06.37-1-217073	127	14	14	3	0	1	619	12	12	0	0	NA	NA	NA	27	32	172	509	164	86	451	82	6	30	5	0.035	0.059	0.03
.	19.01.15-21.06.48-1-217079	32	1	1	1	0	1	0	0	0	0	0	NA	NA	NA	6	6	164	492	163	0	0	0	0	0	0	0	0	0
.	19.01.15-21.06.50-1-217080	95	9	9	1	0	1	623	8	8	0	0	NA	NA	NA	31	43	174	515	167	87	454	82	4	10	1	0.023	0.019	0.006
.	19.01.15-21.06.51-1-217081	293	13	13	5	0	3	678	12	12	0	0	NA	NA	NA	99	97	181	549	180	98	488	92	18	30	8	0.099	0.055	0.044
.	19.01.15-21.06.52-1-217082	177	9	9	1	0	1	651	8	8	0	0	NA	NA	NA	55	76	176	538	175	89	475	87	9	15	1	0.051	0.028	0.006
.	19.01.15-21.06.54-1-217083	90	6	6	2	0	1	604	3	3	0	0	NA	NA	NA	41	26	170	497	172	81	437	86	0	11	4	0	0.022	0.023
.	19.01.15-21.07.02-1-217084	274	15	15	6	0	4	674	13	13	0	0	NA	NA	NA	72	85	176	544	178	92	488	94	25	10	20	0.142	0.018	0.112
.	19.01.15-21.07.03-1-217085	94	6	6	3	0	3	617	5	5	0	0	NA	NA	NA	29	34	169	511	167	85	449	83	0	15	8	0	0.029	0.048
.	19.01.15-21.07.09-1-217087	68	4	4	0	0	0	602	3	3	0	0	NA	NA	NA	31	18	166	501	164	80	441	81	0	12	0	0	0.024	0
.	19.01.15-21.07.12-1-217088	121	10	10	3	0	1	629	8	8	0	0	NA	NA	NA	36	49	172	515	175	85	454	90	18	17	0	0.105	0.033	0
.	19.01.15-21.07.13-1-217089	146	7	7	1	0	1	615	4	4	0	0	NA	NA	NA	49	28	167	503	171	84	444	87	6	14	7	0.036	0.028	0.041
.	19.01.15-21.07.16-1-217106	142	15	15	5	0	4	624	14	14	0	0	NA	NA	NA	39	42	173	506	176	87	446	91	22	30	8	0.127	0.059	0.045
.	19.01.15-21.07.23-1-217111	38	1	1	1	0	1	0	0	0	0	0	NA	NA	NA	9	7	164	493	163	0	0	0	0	1	0	0	0.002	0
.	19.01.15-21.07.23-1-217113	60	2	2	0	0	0	460	1	1	0	0	NA	NA	NA	16	21	168	499	167	59	342	59	6	0	0	0.036	0	0
.	19.01.15-21.07.25-1-217119	97	5	5	0	0	0	618	4	4	0	0	NA	NA	NA	36	34	168	515	164	85	453	80	6	11	0	0.036	0.021	0
.	19.01.15-21.07.26-1-217121	33	1	1	0	0	0	0	0	0	0	0	NA	NA	NA	9	11	165	495	164	0	0	0	1	0	0	0.006	0	0
.	19.01.15-21.07.30-1-217125	58	2	2	1	0	1	605	1	1	0	0	NA	NA	NA	22	19	167	497	168	81	440	84	0	1	1	0	0.002	0.006
.	19.01.15-21.07.30-1-217126	264	31	31	13	0	7	666	30	30	0	0	NA	NA	NA	81	78	184	525	182	98	470	98	38	51	21	0.207	0.097	0.115
.	19.01.15-21.07.33-1-217130	155	7	7	1	0	1	621	5	5	0	0	NA	NA	NA	42	34	170	506	171	85	451	85	0	9	10	0	0.018	0.058
.	19.01.15-21.07.35-1-217133	128	5	5	0	0	0	621	2	2	0	0	NA	NA	NA	46	39	173	507	172	87	448	86	0	9	11	0	0.018	0.064
.	19.01.15-21.07.39-1-217138	296	26	26	7	0	3	668	24	24	0	0	NA	NA	NA	67	79	173	534	185	90	478	100	64	42	15	0.37	0.079	0.081
.	19.01.15-21.07.39-1-217139	58	2	2	0	0	0	613	1	1	0	0	NA	NA	NA	29	32	170	507	168	83	448	82	5	3	0	0.029	0.006	0
.	19.01.15-21.07.46-1-217143	118	4	4	2	0	2	620	3	3	0	0	NA	NA	NA	33	36	167	515	167	82	456	82	0	7	2	0	0.014	0.012
.	19.01.15-21.07.48-1-217144	63	3	3	0	0	0	601	2	2	0	0	NA	NA	NA	29	18	168	496	167	80	437	84	2	4	0	0.012	0.008	0
.	19.01.15-21.07.54-1-217145	92	6	6	2	0	2	607	4	4	0	0	NA	NA	NA	35	25	169	504	165	82	443	82	8	9	5	0.047	0.018	0.03
.	19.01.15-21.07.56-1-217146	67	2	2	1	0	1	614	1	1	0	0	NA	NA	NA	26	27	168	504	168	85	446	83	0	1	6	0	0.002	0.036
.	19.01.15-21.07.58-1-217147	92	7	7	1	0	0	611	6	6	0	0	NA	NA	NA	35	30	165	510	168	81	448	82	6	17	0	0.036	0.033	0
.	19.01.15-21.08.00-1-217148	142	7	7	2	0	2	620	4	4	0	0	NA	NA	NA	36	35	170	511	167	83	454	83	5	7	8	0.029	0.014	0.048
.	19.01.15-21.08.05-1-217149	146	14	14	4	0	4	627	11	11	0	0	NA	NA	NA	52	42	172	514	169	87	456	84	5	32	5	0.029	0.062	0.03
.	19.01.15-21.08.06-1-217150	264	34	34	11	0	8	634	32	32	0	0	NA	NA	NA	82	63	174	525	177	84	460	90	68	47	33	0.391	0.09	0.186
.	19.01.15-21.08.10-1-217155	35	1	1	0	0	0	0	0	0	0	0	NA	NA	NA	7	13	165	498	163	0	0	0	0	0	7	0	0	0.043
.	19.01.15-21.08.12-1-217156	155	30	30	5	0	4	633	28	28	0	0	NA	NA	NA	46	47	172	521	167	86	461	86	39	43	15	0.227	0.083	0.09
.	19.01.15-21.08.13-1-217158	33	1	1	0	0	0	0	0	0	0	0	NA	NA	NA	13	8	165	493	163	0	0	0	0	0	0	0	0	0
.	19.01.15-21.08.17-1-217175	61	3	3	1	0	1	609	2	2	0	0	NA	NA	NA	26	26	165	504	170	80	446	83	0	5	10	0	0.01	0.059
.	19.01.15-21.08.19-1-217176	33	1	1	1	0	1	0	0	0	0	0	NA	NA	NA	5	9	165	495	162	0	0	0	0	0	0	0	0	0
.	19.01.15-21.08.20-1-217178	36	1	1	0	0	0	0	0	0	0	0	NA	NA	NA	11	7	166	491	163	0	0	0	0	0	0	0	0	0
.	19.01.15-21.08.21-1-217180	117	10	10	1	0	1	622	9	9	0	0	NA	NA	NA	63	44	172	516	169	86	451	85	8	17	5	0.047	0.033	0.03
.	19.01.15-21.08.22-1-217182	245	36	36	10	0	9	653	30	30	0	0	NA	NA	NA	53	72	179	529	177	93	468	92	59	61	20	0.33	0.115	0.113
.	19.01.15-21.08.23-1-217183	86	7	7	3	0	3	617	4	4	0	0	NA	NA	NA	34	33	170	507	169	84	447	86	3	15	0	0.018	0.03	0
.	19.01.15-21.08.38-1-217197	117	6	6	1	0	1	610	5	5	0	0	NA	NA	NA	43	29	164	511	167	83	443	84	0	8	4	0	0.016	0.024
.	19.01.15-21.08.39-1-217200	124	7	7	2	0	2	615	5	5	0	0	NA	NA	NA	30	30	165	513	165	80	451	84	6	24	0	0.036	0.047	0
.	19.01.15-21.08.40-1-217201	63	3	3	0	0	0	615	2	2	0	0	NA	NA	NA	24	31	173	505	166	87	448	80	2	2	8	0.012	0.004	0.048
.	19.01.15-21.08.47-1-217205	147	14	14	6	0	6	644	11	11	0	0	NA	NA	NA	37	53	171	521	174	88	465	91	24	35	4	0.14	0.067	0.023
.	19.01.15-21.08.50-1-217206	64	7	7	1	0	1	602	6	6	0	0	NA	NA	NA	23	19	169	499	164	83	439	80	5	17	0	0.03	0.034	0
.	19.01.15-21.08.56-1-217207	119	9	9	4	0	3	624	8	8	0	0	NA	NA	NA	37	38	171	510	170	87	451	86	6	17	6	0.035	0.033	0.035
.	19.01.15-21.08.58-1-217208	90	6	6	3	0	3	610	4	4	0	0	NA	NA	NA	32	34	173	508	166	86	442	82	3	16	1	0.017	0.031	0.006
.	19.01.15-21.08.59-1-217209	59	2	2	0	0	0	616	0	0	0	0	NA	NA	NA	22	21	166	503	165	81	454	81	0	1	4	0	0.002	0.024
[truncated: 1 more rows]
