# Supplementary material for: Modelling targeted rabies vaccination strategies for a domestic dog population with heterogeneous roaming patterns
Source: PLoS Negl Trop Dis. 2019 Jul 8;13(7):e0007582. doi: 10.1371/journal.pntd.0007582 (PMC6638970; doi:10.1371/journal.pntd.0007582)
Supplement: S1 Zip file folder — The files contain a summary for each simulation for its respective scenario. The files are named first with the population structure (FP, ED, RD, SD) and then the specific vaccination strategy used for that scenario. (ZIP) [file pntd.0007582.s002.zip › Supp_Files/RD_E0.5_R0.9_S0.7_all_measuresReport.txt]

scenario	iteration	duration	tot_deaths	rabid_dogs	moved	mov_DK	movInfect	n_vacc	n_cull	detDogs_cull	contDogs_cull	reactCull	preemptVaccCov_dogLevel	reactVaccCov_dogLevel	mean_Rt	non_rabid_dead	born	nb_in_exp_cat	nb_in_roam_cat	nb_stayhome	nb_exp_vacc	nb_roam_vacc	nb_stayhome_vacc	nb_contacting_explorer	nb_contacting_roamer	nb_contacting_stayhome	contact_per_explorer	contact_per_roamer	contact_per_stayhome
.	19.01.15-19.18.25-1-269676	176	9	9	1	0	0	661	8	8	0	0	NA	NA	NA	45	42	172	510	173	88	451	122	13	26	9	0.076	0.051	0.052
.	19.01.15-19.18.25-1-269677	88	6	6	2	0	1	651	4	4	0	0	NA	NA	NA	18	28	171	504	166	85	450	116	17	11	0	0.099	0.022	0
.	19.01.15-19.18.25-1-269678	36	1	1	0	0	0	0	0	0	0	0	NA	NA	NA	10	14	165	495	167	0	0	0	0	0	0	0	0	0
.	19.01.15-19.18.25-1-269679	64	4	4	0	0	0	639	3	3	0	0	NA	NA	NA	23	27	164	512	164	79	448	112	0	3	5	0	0.006	0.03
.	19.01.15-19.18.25-1-269680	118	4	4	4	0	2	652	3	3	0	0	NA	NA	NA	39	38	173	509	169	89	447	116	21	7	0	0.121	0.014	0
.	19.01.15-19.18.25-1-269681	97	7	7	1	0	1	649	6	6	0	0	NA	NA	NA	30	30	169	507	167	84	451	114	4	13	0	0.024	0.026	0
.	19.01.15-19.18.25-1-269682	122	29	29	6	0	3	652	27	27	0	0	NA	NA	NA	49	42	171	514	170	83	451	118	32	57	4	0.187	0.111	0.024
.	19.01.15-19.18.25-1-269683	62	3	3	1	0	0	637	2	2	0	0	NA	NA	NA	22	22	164	506	165	78	449	110	3	4	2	0.018	0.008	0.012
.	19.01.15-19.18.30-1-269684	88	9	9	0	0	0	651	7	7	0	0	NA	NA	NA	43	37	171	510	169	86	451	114	11	16	5	0.064	0.031	0.03
.	19.01.15-19.18.43-1-269692	118	6	6	4	0	3	648	5	5	0	0	NA	NA	NA	37	32	167	509	169	82	448	118	12	11	2	0.072	0.022	0.012
.	19.01.15-19.18.46-1-269697	124	5	5	0	0	0	650	4	4	0	0	NA	NA	NA	38	34	170	510	167	84	452	114	5	12	0	0.029	0.024	0
.	19.01.15-19.18.47-1-269700	198	12	12	1	0	1	670	9	9	0	0	NA	NA	NA	64	63	176	522	178	90	461	119	12	27	9	0.068	0.052	0.051
.	19.01.15-19.18.47-1-269701	122	4	4	1	0	0	667	3	3	0	0	NA	NA	NA	40	51	173	519	172	91	457	119	5	0	5	0.029	0	0.029
.	19.01.15-19.18.49-1-269703	61	3	3	1	0	1	649	1	1	0	0	NA	NA	NA	20	33	167	508	171	81	449	119	0	11	0	0	0.022	0
.	19.01.15-19.18.53-1-269704	143	8	8	3	0	2	665	7	7	0	0	NA	NA	NA	38	46	169	516	174	84	460	121	11	5	2	0.065	0.01	0.011
.	19.01.15-19.19.02-1-269716	89	5	5	2	0	2	640	3	3	0	0	NA	NA	NA	33	25	168	505	165	84	447	109	7	3	6	0.042	0.006	0.036
.	19.01.15-19.19.05-1-269717	95	9	9	3	0	2	633	6	6	0	0	NA	NA	NA	29	17	167	501	162	83	442	108	15	6	3	0.09	0.012	0.019
.	19.01.15-19.19.05-1-269719	62	2	2	0	0	0	632	1	1	0	0	NA	NA	NA	24	21	169	498	167	83	437	112	0	3	2	0	0.006	0.012
.	19.01.15-19.19.05-1-269720	118	12	12	1	0	1	658	9	9	0	0	NA	NA	NA	44	45	167	520	171	80	461	117	25	31	2	0.15	0.06	0.012
.	19.01.15-19.19.07-1-269723	57	2	2	0	0	0	200	1	1	0	0	NA	NA	NA	13	13	163	501	162	29	139	32	1	1	0	0.006	0.002	0
.	19.01.15-19.19.18-1-269726	242	32	32	6	0	3	686	29	29	0	0	NA	NA	NA	63	74	176	533	178	91	470	125	75	58	5	0.426	0.109	0.028
.	19.01.15-19.19.19-1-269745	125	9	9	1	0	1	648	8	8	0	0	NA	NA	NA	26	31	173	504	167	90	442	116	11	15	1	0.064	0.03	0.006
.	19.01.15-19.19.20-1-269746	89	6	6	3	0	2	641	5	5	0	0	NA	NA	NA	36	25	171	502	165	84	442	115	4	16	2	0.023	0.032	0.012
.	19.01.15-19.19.21-1-269748	115	12	12	6	0	3	662	10	10	0	0	NA	NA	NA	27	41	169	516	169	85	460	117	18	35	1	0.107	0.068	0.006
.	19.01.15-19.19.22-1-269749	238	55	55	7	0	5	686	51	51	0	0	NA	NA	NA	80	83	176	541	179	91	472	123	50	103	27	0.284	0.19	0.151
.	19.01.15-19.19.22-1-269750	87	10	10	1	0	1	637	9	9	0	0	NA	NA	NA	25	21	171	496	167	84	437	116	2	5	15	0.012	0.01	0.09
.	19.01.15-19.19.25-1-269753	34	1	1	0	0	0	0	0	0	0	0	NA	NA	NA	8	7	164	492	164	0	0	0	0	0	1	0	0	0.006
.	19.01.15-19.19.27-1-269754	122	10	10	2	0	2	651	9	9	0	0	NA	NA	NA	47	42	173	515	167	87	449	115	7	19	7	0.04	0.037	0.042
.	19.01.15-19.19.36-1-269758	147	9	9	2	0	2	658	8	8	0	0	NA	NA	NA	51	45	170	512	176	83	453	122	9	22	0	0.053	0.043	0
.	19.01.15-19.19.38-1-269761	62	4	4	1	0	1	629	3	3	0	0	NA	NA	NA	36	24	166	501	170	79	438	112	0	13	0	0	0.026	0
.	19.01.15-19.19.43-1-269767	112	5	5	1	0	0	662	4	4	0	0	NA	NA	NA	30	45	166	521	171	81	465	116	12	3	3	0.072	0.006	0.018
.	19.01.15-19.19.44-1-269771	85	4	4	3	0	3	644	2	2	0	0	NA	NA	NA	35	31	167	506	171	82	445	117	7	9	3	0.042	0.018	0.018
.	19.01.15-19.19.52-1-269780	30	1	1	0	0	0	0	0	0	0	0	NA	NA	NA	5	9	165	492	165	0	0	0	0	0	1	0	0	0.006
.	19.01.15-19.19.54-1-269785	145	23	23	10	0	8	668	20	20	0	0	NA	NA	NA	56	58	174	520	177	90	456	122	51	50	3	0.293	0.096	0.017
.	19.01.15-19.19.54-1-269786	156	27	27	8	0	7	664	21	21	0	0	NA	NA	NA	42	51	171	521	172	87	457	120	27	61	14	0.158	0.117	0.081
.	19.01.15-19.19.57-1-269793	145	22	22	9	0	5	668	20	20	0	0	NA	NA	NA	56	55	171	526	171	84	467	117	27	56	2	0.158	0.106	0.012
.	19.01.15-19.19.59-1-269794	64	2	2	0	0	0	634	1	1	0	0	NA	NA	NA	25	27	173	497	170	86	433	115	0	4	0	0	0.008	0
.	19.01.15-19.20.03-1-269800	94	5	5	1	0	1	662	3	3	0	0	NA	NA	NA	25	45	169	517	172	83	461	118	10	4	0	0.059	0.008	0
.	19.01.15-19.20.09-1-269801	145	17	17	5	0	3	676	15	15	0	0	NA	NA	NA	42	53	171	521	174	87	469	120	15	25	6	0.088	0.048	0.034
.	19.01.15-19.20.20-1-269824	62	2	2	0	0	0	635	1	1	0	0	NA	NA	NA	23	21	166	503	165	82	443	110	0	3	0	0	0.006	0
.	19.01.15-19.20.23-1-269825	62	2	2	1	0	1	300	1	1	0	0	NA	NA	NA	22	17	167	499	164	37	211	52	0	1	0	0	0.002	0
.	19.01.15-19.20.26-1-269827	108	8	8	0	0	0	655	7	7	0	0	NA	NA	NA	25	32	170	500	175	88	445	122	11	4	2	0.065	0.008	0.011
.	19.01.15-19.20.39-1-269832	120	15	15	10	0	7	650	13	13	0	0	NA	NA	NA	43	41	175	511	168	90	446	114	12	32	5	0.069	0.063	0.03
.	19.01.15-19.20.46-1-269840	119	6	6	2	0	2	670	5	5	0	0	NA	NA	NA	28	45	171	516	171	88	463	119	2	11	3	0.012	0.021	0.018
.	19.01.15-19.20.49-1-269846	318	38	38	10	0	7	702	36	36	0	0	NA	NA	NA	86	85	181	538	179	94	480	128	96	61	18	0.53	0.113	0.101
.	19.01.15-19.20.56-1-269851	96	6	6	2	0	1	650	5	5	0	0	NA	NA	NA	35	35	172	509	167	87	445	118	25	7	0	0.145	0.014	0
.	19.01.15-19.20.56-1-269852	147	18	18	5	0	3	674	16	16	0	0	NA	NA	NA	50	57	175	521	174	90	464	120	15	42	5	0.086	0.081	0.029
.	19.01.15-19.20.56-1-269853	29	1	1	0	0	0	0	0	0	0	0	NA	NA	NA	9	11	165	496	163	0	0	0	0	0	0	0	0	0
.	19.01.15-19.20.58-1-269856	92	5	5	1	0	1	641	4	4	0	0	NA	NA	NA	39	33	172	506	168	87	439	115	3	18	8	0.017	0.036	0.048
.	19.01.15-19.21.01-1-269863	149	6	6	1	0	0	651	5	5	0	0	NA	NA	NA	43	39	169	514	169	82	453	116	10	4	5	0.059	0.008	0.03
.	19.01.15-19.21.10-1-269864	230	14	14	6	0	3	688	10	10	0	0	NA	NA	NA	51	70	181	526	176	95	471	122	22	12	22	0.122	0.023	0.125
.	19.01.15-19.21.10-1-269865	67	2	2	0	0	0	641	1	1	0	0	NA	NA	NA	23	23	166	504	166	84	444	113	0	6	0	0	0.012	0
.	19.01.15-19.21.12-1-269866	61	2	2	0	0	0	638	1	1	0	0	NA	NA	NA	32	31	169	500	175	85	435	118	0	1	1	0	0.002	0.006
.	19.01.15-19.21.15-1-269867	83	7	7	1	0	0	641	6	6	0	0	NA	NA	NA	29	33	165	514	167	80	452	109	4	18	0	0.024	0.035	0
.	19.01.15-19.21.19-1-269886	58	2	2	0	0	0	635	1	1	0	0	NA	NA	NA	24	17	165	499	166	83	438	114	0	3	4	0	0.006	0.024
.	19.01.15-19.21.20-1-269887	88	6	6	2	0	1	646	5	5	0	0	NA	NA	NA	43	35	167	508	173	81	446	119	0	32	0	0	0.063	0
.	19.01.15-19.21.25-1-269888	91	6	6	1	0	1	644	4	4	0	0	NA	NA	NA	24	24	170	500	167	87	441	116	7	6	7	0.041	0.012	0.042
.	19.01.15-19.21.27-1-269890	60	3	3	0	0	0	643	2	2	0	0	NA	NA	NA	28	30	172	504	167	82	445	116	0	15	0	0	0.03	0
.	19.01.15-19.21.34-1-269893	119	5	5	1	0	0	655	3	3	0	0	NA	NA	NA	51	43	171	520	165	85	458	112	9	5	4	0.053	0.01	0.024
.	19.01.15-19.21.34-1-269894	91	8	8	4	0	4	655	7	7	0	0	NA	NA	NA	26	42	173	512	170	87	450	118	5	22	1	0.029	0.043	0.006
.	19.01.15-19.21.37-1-269896	34	1	1	0	0	0	0	0	0	0	0	NA	NA	NA	8	6	163	491	165	0	0	0	0	2	0	0	0.004	0
.	19.01.15-19.21.39-1-269899	34	1	1	0	0	0	0	0	0	0	0	NA	NA	NA	7	10	163	496	164	0	0	0	0	0	1	0	0	0.006
.	19.01.15-19.21.41-1-269903	146	15	15	6	0	4	661	12	12	0	0	NA	NA	NA	63	55	171	520	177	83	454	124	25	23	18	0.146	0.044	0.102
.	19.01.15-19.21.42-1-269905	90	9	9	2	0	2	642	7	7	0	0	NA	NA	NA	37	29	169	505	168	85	440	117	5	18	5	0.03	0.036	0.03
.	19.01.15-19.21.45-1-269909	93	6	6	2	0	1	647	5	5	0	0	NA	NA	NA	41	34	172	507	168	87	444	116	0	7	13	0	0.014	0.077
.	19.01.15-19.21.46-1-269912	121	19	19	3	0	2	652	18	18	0	0	NA	NA	NA	34	41	174	511	169	89	446	117	12	47	0	0.069	0.092	0
.	19.01.15-19.21.48-1-269915	145	13	13	3	0	2	665	11	11	0	0	NA	NA	NA	50	49	170	510	182	84	449	132	13	28	1	0.076	0.055	0.005
.	19.01.15-19.21.52-1-269917	121	14	14	4	0	3	655	12	12	0	0	NA	NA	NA	36	45	175	515	168	88	454	113	8	15	1	0.046	0.029	0.006
.	19.01.15-19.21.53-1-269918	38	1	1	0	0	0	0	0	0	0	0	NA	NA	NA	5	17	165	496	169	0	0	0	1	0	0	0.006	0	0
.	19.01.15-19.21.58-1-269928	65	3	3	2	0	2	630	1	1	0	0	NA	NA	NA	28	19	167	497	168	81	436	113	0	6	3	0	0.012	0.018
.	19.01.15-19.21.59-1-269929	152	10	10	3	0	2	664	8	8	0	0	NA	NA	NA	45	56	176	517	176	87	455	122	29	14	15	0.165	0.027	0.085
.	19.01.15-19.22.03-1-269932	34	1	1	1	0	1	0	0	0	0	0	NA	NA	NA	11	8	164	494	163	0	0	0	0	0	0	0	0	0
.	19.01.15-19.22.05-1-269933	89	8	8	3	0	2	653	7	7	0	0	NA	NA	NA	33	32	167	508	170	84	450	119	0	27	9	0	0.053	0.053
.	19.01.15-19.22.08-1-269934	119	6	6	0	0	0	654	4	4	0	0	NA	NA	NA	37	37	175	504	171	87	448	119	8	1	4	0.046	0.002	0.023
.	19.01.15-19.22.10-1-269936	36	1	1	0	0	0	0	0	0	0	0	NA	NA	NA	6	10	164	495	164	0	0	0	0	6	0	0	0.012	0
.	19.01.15-19.22.14-1-269938	121	9	9	4	0	2	645	7	7	0	0	NA	NA	NA	33	32	171	508	166	84	451	110	13	7	17	0.076	0.014	0.102
.	19.01.15-19.22.14-1-269939	55	2	2	1	0	1	643	1	1	0	0	NA	NA	NA	17	21	167	500	167	82	448	113	3	1	0	0.018	0.002	0
.	19.01.15-19.22.14-1-269941	34	1	1	0	0	0	0	0	0	0	0	NA	NA	NA	13	11	166	496	162	0	0	0	0	0	1	0	0	0.006
.	19.01.15-19.22.18-1-269950	149	12	12	0	0	0	647	9	9	0	0	NA	NA	NA	52	38	173	506	172	85	444	118	22	31	5	0.127	0.061	0.029
.	19.01.15-19.22.21-1-269966	122	16	16	4	0	3	657	15	15	0	0	NA	NA	NA	43	39	175	507	170	90	451	116	14	22	7	0.08	0.043	0.041
.	19.01.15-19.22.22-1-269967	34	1	1	0	0	0	0	0	0	0	0	NA	NA	NA	13	8	166	491	164	0	0	0	0	1	0	0	0.002	0
.	19.01.15-19.22.25-1-269969	115	8	8	0	0	0	647	6	6	0	0	NA	NA	NA	36	35	175	508	165	88	445	114	8	13	0	0.046	0.026	0
.	19.01.15-19.22.27-1-269971	91	4	4	2	0	2	660	3	3	0	0	NA	NA	NA	23	42	172	512	171	86	454	120	4	13	0	0.023	0.025	0
.	19.01.15-19.22.28-1-269972	63	2	2	0	0	0	633	1	1	0	0	NA	NA	NA	24	26	174	498	167	88	432	113	6	2	0	0.034	0.004	0
.	19.01.15-19.22.29-1-269973	114	13	13	3	0	3	642	10	10	0	0	NA	NA	NA	30	31	167	508	169	84	444	114	0	21	12	0	0.041	0.071
.	19.01.15-19.22.29-1-269974	130	20	20	7	0	5	651	18	18	0	0	NA	NA	NA	35	36	167	506	176	83	447	121	18	37	3	0.108	0.073	0.017
.	19.01.15-19.22.39-1-269978	97	4	4	3	0	3	644	3	3	0	0	NA	NA	NA	26	26	170	502	167	85	441	118	4	8	0	0.024	0.016	0
.	19.01.15-19.22.43-1-269984	63	3	3	0	0	0	630	1	1	0	0	NA	NA	NA	35	22	166	502	167	82	438	110	0	7	0	0	0.014	0
.	19.01.15-19.22.45-1-269987	184	16	16	5	0	4	654	14	14	0	0	NA	NA	NA	53	42	172	513	170	86	451	117	24	22	2	0.14	0.043	0.012
.	19.01.15-19.22.45-1-269988	33	1	1	0	0	0	0	0	0	0	0	NA	NA	NA	8	8	165	492	164	0	0	0	4	0	0	0.024	0	0
.	19.01.15-19.22.48-1-269992	262	18	18	3	0	1	698	15	15	0	0	NA	NA	NA	87	88	182	541	178	97	475	126	30	38	3	0.165	0.07	0.017
.	19.01.15-19.22.48-1-269996	117	6	6	2	0	1	644	5	5	0	0	NA	NA	NA	36	34	171	508	168	85	446	113	5	30	0	0.029	0.059	0
.	19.01.15-19.22.49-1-269997	61	2	2	2	0	2	150	1	1	0	0	NA	NA	NA	15	14	167	492	168	18	98	34	0	1	1	0	0.002	0.006
.	19.01.15-19.22.54-1-269999	61	2	2	1	0	1	648	1	1	0	0	NA	NA	NA	22	31	168	508	168	82	449	117	5	2	0	0.03	0.004	0
.	19.01.15-19.22.57-1-270004	239	21	21	5	0	3	682	18	18	0	0	NA	NA	NA	62	66	179	528	172	90	470	122	59	18	9	0.33	0.034	0.052
.	19.01.15-19.22.58-1-270005	66	4	4	2	0	2	639	3	3	0	0	NA	NA	NA	17	22	167	502	166	82	444	113	0	5	3	0	0.01	0.018
.	19.01.15-19.23.00-1-270006	150	27	27	4	0	2	655	24	24	0	0	NA	NA	NA	43	44	174	516	167	87	454	114	59	47	15	0.339	0.091	0.09
.	19.01.15-19.23.04-1-270013	63	2	2	1	0	1	498	1	1	0	0	NA	NA	NA	17	15	166	496	166	66	344	88	0	3	0	0	0.006	0
.	19.01.15-19.23.11-1-270018	64	2	2	0	0	0	638	1	1	0	0	NA	NA	NA	29	24	164	508	165	78	446	114	0	12	0	0	0.024	0
.	19.01.15-19.23.11-1-270019	57	2	2	1	0	1	300	1	1	0	0	NA	NA	NA	21	17	167	500	163	39	206	55	0	0	2	0	0	0.012
.	19.01.15-19.23.17-1-270022	151	18	18	6	0	3	664	16	16	0	0	NA	NA	NA	50	43	169	516	171	87	459	118	21	49	6	0.124	0.095	0.035
.	19.01.15-19.23.17-1-270023	89	5	5	2	0	1	638	4	4	0	0	NA	NA	NA	24	25	165	507	166	79	444	115	5	8	3	0.03	0.016	0.018
.	19.01.15-19.23.17-1-270024	176	7	7	2	0	1	662	5	5	0	0	NA	NA	NA	59	52	178	516	171	88	459	115	5	10	15	0.028	0.019	0.088
.	19.01.15-19.23.22-1-270047	232	47	47	16	0	12	686	45	45	0	0	NA	NA	NA	71	81	179	536	179	92	470	124	96	63	23	0.536	0.118	0.128
.	19.01.15-19.23.29-1-270049	147	5	5	1	0	1	659	4	4	0	0	NA	NA	NA	38	43	174	508	174	88	451	120	14	7	4	0.08	0.014	0.023
.	19.01.15-19.23.32-1-270051	200	12	12	1	0	1	692	8	8	0	0	NA	NA	NA	62	77	177	533	180	91	476	125	8	23	12	0.045	0.043	0.067
.	19.01.15-19.23.34-1-270052	93	5	5	0	0	0	638	4	4	0	0	NA	NA	NA	36	31	168	508	168	83	439	116	0	7	8	0	0.014	0.048
.	19.01.15-19.23.42-1-270061	94	7	7	3	0	3	654	5	5	0	0	NA	NA	NA	35	35	171	508	169	86	449	119	7	10	4	0.041	0.02	0.024
.	19.01.15-19.23.43-1-270062	116	15	15	1	0	1	654	13	13	0	0	NA	NA	NA	26	42	170	517	168	84	455	115	10	16	0	0.059	0.031	0
.	19.01.15-19.23.48-1-270070	31	1	1	0	0	0	0	0	0	0	0	NA	NA	NA	8	16	166	498	165	0	0	0	0	0	0	0	0	0
.	19.01.15-19.23.50-1-270072	123	15	15	8	0	6	661	14	14	0	0	NA	NA	NA	53	48	171	515	175	85	452	124	6	58	6	0.035	0.113	0.034
.	19.01.15-19.23.51-1-270073	90	6	6	1	0	1	658	5	5	0	0	NA	NA	NA	27	39	171	504	177	88	448	122	6	5	16	0.035	0.01	0.09
.	19.01.15-19.23.54-1-270075	33	1	1	0	0	0	0	0	0	0	0	NA	NA	NA	14	6	164	491	164	0	0	0	0	1	0	0	0.002	0
.	19.01.15-19.23.57-1-270084	182	18	18	6	0	5	688	15	15	0	0	NA	NA	NA	62	76	178	531	180	94	469	125	35	18	14	0.197	0.034	0.078
.	19.01.15-19.23.58-1-270085	37	1	1	0	0	0	0	0	0	0	0	NA	NA	NA	8	6	165	491	163	0	0	0	0	0	0	0	0	0
.	19.01.15-19.24.00-1-270088	56	2	2	0	0	0	102	1	1	0	0	NA	NA	NA	17	14	167	496	164	10	75	17	0	7	0	0	0.014	0
.	19.01.15-19.24.03-1-270089	118	15	15	4	0	2	655	13	13	0	0	NA	NA	NA	48	38	169	516	166	86	457	112	21	28	17	0.124	0.054	0.102
.	19.01.15-19.24.04-1-270090	60	2	2	0	0	0	402	1	1	0	0	NA	NA	NA	13	15	164	499	165	50	280	72	0	3	4	0	0.006	0.024
.	19.01.15-19.24.09-1-270091	33	1	1	0	0	0	0	0	0	0	0	NA	NA	NA	4	17	167	498	165	0	0	0	0	3	0	0	0.006	0
.	19.01.15-19.24.10-1-270092	117	12	12	5	0	4	648	9	9	0	0	NA	NA	NA	25	27	168	507	165	84	451	113	19	28	8	0.113	0.055	0.048
.	19.01.15-19.24.11-1-270094	99	8	8	1	0	1	657	7	7	0	0	NA	NA	NA	25	38	171	512	168	85	457	115	4	12	2	0.023	0.023	0.012
.	19.01.15-19.24.12-1-270095	64	4	4	1	0	1	636	3	3	0	0	NA	NA	NA	33	25	166	500	172	82	436	118	1	12	0	0.006	0.024	0
.	19.01.15-19.24.18-1-270099	63	2	2	1	0	1	629	1	1	0	0	NA	NA	NA	29	18	171	494	166	82	435	112	0	4	0	0	0.008	0
.	19.01.15-19.24.23-1-270117	146	8	8	2	0	1	676	6	6	0	0	NA	NA	NA	41	59	173	528	171	88	469	119	5	21	3	0.029	0.04	0.018
.	19.01.15-19.24.31-1-270118	62	2	2	0	0	0	199	1	1	0	0	NA	NA	NA	12	14	165	498	164	24	139	36	4	1	0	0.024	0.002	0
.	19.01.15-19.24.32-1-270119	125	17	17	3	0	2	661	13	13	0	0	NA	NA	NA	37	50	174	516	173	86	457	118	17	25	7	0.098	0.048	0.04
.	19.01.15-19.24.34-1-270121	148	40	40	10	0	9	660	36	36	0	0	NA	NA	NA	40	49	173	519	170	88	459	113	21	89	11	0.121	0.171	0.065
.	19.01.15-19.24.35-1-270122	63	4	4	0	0	0	454	2	2	0	0	NA	NA	NA	22	20	165	504	164	53	326	75	3	5	4	0.018	0.01	0.024
.	19.01.15-19.24.36-1-270123	95	7	7	1	0	0	652	4	4	0	0	NA	NA	NA	30	34	174	504	169	88	449	115	13	12	4	0.075	0.024	0.024
.	19.01.15-19.24.37-1-270125	88	5	5	0	0	0	639	4	4	0	0	NA	NA	NA	32	32	169	506	170	81	442	116	0	8	1	0	0.016	0.006
.	19.01.15-19.24.37-1-270126	183	21	21	6	0	5	681	17	17	0	0	NA	NA	NA	51	69	170	533	179	82	473	126	35	50	11	0.206	0.094	0.061
.	19.01.15-19.24.41-1-270131	86	4	4	0	0	0	658	3	3	0	0	NA	NA	NA	22	37	169	509	172	84	452	122	0	8	4	0	0.016	0.023
.	19.01.15-19.24.45-1-270137	86	6	6	2	0	2	647	5	5	0	0	NA	NA	NA	28	34	167	509	171	82	450	115	16	8	2	0.096	0.016	0.012
.	19.01.15-19.24.51-1-270147	117	15	15	7	0	5	649	13	13	0	0	NA	NA	NA	39	35	169	513	166	83	454	112	10	32	6	0.059	0.062	0.036
.	19.01.15-19.24.57-1-270152	99	4	4	2	0	2	642	3	3	0	0	NA	NA	NA	32	23	170	503	163	85	446	111	1	9	0	0.006	0.018	0
.	19.01.15-19.25.01-1-270153	143	12	12	6	0	4	668	10	10	0	0	NA	NA	NA	41	52	178	515	172	90	458	120	9	29	5	0.051	0.056	0.029
.	19.01.15-19.25.02-1-270154	148	12	12	6	0	5	649	10	10	0	0	NA	NA	NA	50	43	173	514	169	85	452	112	16	19	3	0.092	0.037	0.018
.	19.01.15-19.25.02-1-270156	63	3	3	0	0	0	653	2	2	0	0	NA	NA	NA	21	31	170	507	167	87	453	113	4	0	4	0.024	0	0.024
.	19.01.15-19.25.07-1-270164	66	4	4	0	0	0	640	3	3	0	0	NA	NA	NA	20	24	165	506	166	82	445	113	0	10	0	0	0.02	0
.	19.01.15-19.25.16-1-270166	185	14	14	3	0	1	673	12	12	0	0	NA	NA	NA	61	55	173	527	168	89	468	116	37	15	25	0.214	0.028	0.149
.	19.01.15-19.25.17-1-270167	66	3	3	1	0	1	633	2	2	0	0	NA	NA	NA	34	23	167	501	168	84	435	114	0	8	3	0	0.016	0.018
.	19.01.15-19.25.19-1-270187	151	10	10	1	0	0	675	9	9	0	0	NA	NA	NA	51	62	181	518	176	93	461	121	22	8	6	0.122	0.015	0.034
.	19.01.15-19.25.21-1-270190	63	2	2	0	0	0	294	0	0	0	0	NA	NA	NA	21	18	164	501	166	40	200	54	0	0	1	0	0	0.006
.	19.01.15-19.25.23-1-270192	237	17	17	8	0	6	700	14	14	0	0	NA	NA	NA	70	88	184	538	179	100	477	123	40	35	7	0.217	0.065	0.039
.	19.01.15-19.25.29-1-270197	34	1	1	0	0	0	0	0	0	0	0	NA	NA	NA	8	1	163	489	162	0	0	0	0	0	0	0	0	0
.	19.01.15-19.25.32-1-270198	152	7	7	2	0	1	672	6	6	0	0	NA	NA	NA	41	63	178	518	180	91	457	124	1	30	0	0.006	0.058	0
.	19.01.15-19.25.32-1-270199	59	2	2	0	0	0	645	1	1	0	0	NA	NA	NA	23	22	165	504	166	85	446	114	0	7	1	0	0.014	0.006
.	19.01.15-19.25.35-1-270200	87	5	5	2	0	2	639	4	4	0	0	NA	NA	NA	30	26	170	502	167	83	442	114	6	9	3	0.035	0.018	0.018
.	19.01.15-19.25.37-1-270201	31	1	1	0	0	0	0	0	0	0	0	NA	NA	NA	6	9	166	494	162	0	0	0	0	0	2	0	0	0.012
.	19.01.15-19.25.39-1-270204	155	34	34	13	0	8	659	32	32	0	0	NA	NA	NA	46	42	174	509	172	89	449	121	66	56	18	0.379	0.11	0.105
.	19.01.15-19.25.39-1-270205	36	1	1	1	0	1	0	0	0	0	0	NA	NA	NA	9	19	173	495	164	0	0	0	0	0	0	0	0	0
.	19.01.15-19.25.43-1-270212	189	20	20	6	0	3	666	17	17	0	0	NA	NA	NA	56	50	171	517	175	87	459	120	22	34	3	0.129	0.066	0.017
.	19.01.15-19.25.55-1-270225	119	10	10	2	0	2	672	9	9	0	0	NA	NA	NA	33	52	173	517	175	88	462	122	8	18	0	0.046	0.035	0
.	19.01.15-19.25.56-1-270227	291	21	21	2	0	2	711	18	18	0	0	NA	NA	NA	82	94	185	545	177	101	485	125	45	43	5	0.243	0.079	0.028
.	19.01.15-19.25.57-1-270234	29	1	1	0	0	0	0	0	0	0	0	NA	NA	NA	7	6	164	493	162	0	0	0	1	0	0	0.006	0	0
.	19.01.15-19.25.59-1-270235	121	4	4	1	0	1	652	3	3	0	0	NA	NA	NA	28	33	172	508	166	87	451	114	14	1	0	0.081	0.002	0
.	19.01.15-19.25.59-1-270236	202	25	25	7	0	5	663	24	24	0	0	NA	NA	NA	47	46	172	515	172	89	454	120	28	52	14	0.163	0.101	0.081
.	19.01.15-19.26.00-1-270237	93	5	5	1	0	1	645	4	4	0	0	NA	NA	NA	29	27	170	500	170	83	444	118	15	8	0	0.088	0.016	0
.	19.01.15-19.26.01-1-270238	92	9	9	3	0	3	648	6	6	0	0	NA	NA	NA	30	32	167	510	168	81	451	116	13	16	1	0.078	0.031	0.006
.	19.01.15-19.26.17-1-270243	66	6	6	2	0	2	643	5	5	0	0	NA	NA	NA	21	24	169	498	170	86	441	116	0	11	7	0	0.022	0.041
.	19.01.15-19.26.19-1-270266	94	5	5	0	0	0	647	3	3	0	0	NA	NA	NA	20	30	168	503	172	81	449	117	0	9	0	0	0.018	0
.	19.01.15-19.26.21-1-270271	94	4	4	1	0	1	646	3	3	0	0	NA	NA	NA	39	30	168	508	167	84	449	113	0	7	7	0	0.014	0.042
.	19.01.15-19.26.25-1-270272	64	3	3	1	0	1	640	2	2	0	0	NA	NA	NA	30	27	165	507	168	79	446	115	0	7	3	0	0.014	0.018
.	19.01.15-19.26.29-1-270274	111	11	11	3	0	2	645	10	10	0	0	NA	NA	NA	27	25	171	504	163	88	444	113	5	23	1	0.029	0.046	0.006
.	19.01.15-19.26.34-1-270276	92	6	6	2	0	1	633	5	5	0	0	NA	NA	NA	40	25	165	501	172	77	439	117	16	2	0	0.097	0.004	0
.	19.01.15-19.26.36-1-270278	183	12	12	6	0	4	660	11	11	0	0	NA	NA	NA	49	44	170	519	168	82	463	115	26	11	16	0.153	0.021	0.095
.	19.01.15-19.26.36-1-270279	93	5	5	1	0	0	641	3	3	0	0	NA	NA	NA	38	28	168	503	170	82	443	116	0	14	7	0	0.028	0.041
.	19.01.15-19.26.44-1-270287	35	1	1	1	0	1	0	0	0	0	0	NA	NA	NA	11	10	167	494	162	0	0	0	0	0	1	0	0	0.006
.	19.01.15-19.26.44-1-270289	130	10	10	2	0	1	647	8	8	0	0	NA	NA	NA	38	30	166	510	167	82	449	116	9	21	1	0.054	0.041	0.006
.	19.01.15-19.26.47-1-270293	91	5	5	0	0	0	646	3	3	0	0	NA	NA	NA	30	34	172	509	166	85	448	113	3	14	0	0.017	0.028	0
.	19.01.15-19.26.47-1-270295	119	15	15	7	0	4	652	13	13	0	0	NA	NA	NA	46	36	167	514	168	84	453	115	29	36	5	0.174	0.07	0.03
.	19.01.15-19.26.53-1-270298	92	7	7	2	0	2	647	6	6	0	0	NA	NA	NA	37	30	167	508	168	85	448	114	0	17	9	0	0.033	0.054
.	19.01.15-19.26.57-1-270304	66	3	3	2	0	2	395	2	2	0	0	NA	NA	NA	25	23	168	500	168	51	265	79	0	14	0	0	0.028	0
.	19.01.15-19.26.59-1-270306	32	1	1	1	0	1	0	0	0	0	0	NA	NA	NA	10	10	164	493	166	0	0	0	0	0	0	0	0	0
.	19.01.15-19.27.05-1-270313	59	3	3	2	0	2	636	2	2	0	0	NA	NA	NA	21	21	170	500	164	83	441	112	0	10	0	0	0.02	0
.	19.01.15-19.27.07-1-270314	66	2	2	0	0	0	643	1	1	0	0	NA	NA	NA	20	26	167	505	167	82	445	116	6	0	3	0.036	0	0.018
.	19.01.15-19.27.07-1-270315	59	4	4	1	0	0	640	3	3	0	0	NA	NA	NA	19	20	170	500	163	86	442	112	5	4	5	0.029	0.008	0.031
.	19.01.15-19.27.07-1-270316	63	2	2	0	0	0	636	1	1	0	0	NA	NA	NA	20	19	166	500	166	81	443	112	2	0	5	0.012	0	0.03
.	19.01.15-19.27.13-1-270319	63	3	3	2	0	2	636	2	2	0	0	NA	NA	NA	30	29	173	500	169	84	435	117	0	5	4	0	0.01	0.024
.	19.01.15-19.27.17-1-270320	90	7	7	2	0	1	638	5	5	0	0	NA	NA	NA	28	27	167	507	166	82	444	112	10	15	0	0.06	0.03	0
.	19.01.15-19.27.19-1-270339	38	1	1	1	0	1	0	0	0	0	0	NA	NA	NA	6	11	164	495	165	0	0	0	0	0	0	0	0	0
.	19.01.15-19.27.20-1-270340	204	15	15	4	0	3	678	11	11	0	0	NA	NA	NA	65	69	175	530	177	89	467	122	26	35	3	0.149	0.066	0.017
.	19.01.15-19.27.21-1-270341	143	20	20	6	0	6	652	18	18	0	0	NA	NA	NA	49	47	175	518	167	88	454	110	21	21	27	0.12	0.041	0.162
.	19.01.15-19.27.23-1-270342	66	3	3	0	0	0	625	2	2	0	0	NA	NA	NA	30	16	165	497	167	79	435	111	0	4	5	0	0.008	0.03
.	19.01.15-19.27.25-1-270343	109	6	6	1	0	1	650	4	4	0	0	NA	NA	NA	31	34	171	508	168	87	447	116	4	5	10	0.023	0.01	0.06
.	19.01.15-19.27.30-1-270344	209	27	27	8	0	7	676	25	25	0	0	NA	NA	NA	66	61	179	525	170	96	462	118	32	48	25	0.179	0.091	0.147
.	19.01.15-19.27.33-1-270345	63	3	3	0	0	0	632	2	2	0	0	NA	NA	NA	23	19	169	498	165	82	437	113	0	9	3	0	0.018	0.018
.	19.01.15-19.27.40-1-270350	139	13	13	4	0	2	668	11	11	0	0	NA	NA	NA	45	54	175	516	176	90	458	120	8	39	0	0.046	0.076	0
.	19.01.15-19.27.44-1-270356	152	19	19	7	0	5	655	18	18	0	0	NA	NA	NA	34	36	171	507	171	88	447	120	9	34	5	0.053	0.067	0.029
.	19.01.15-19.27.51-1-270362	149	10	10	3	0	1	657	7	7	0	0	NA	NA	NA	37	41	175	506	173	89	448	120	12	26	10	0.069	0.051	0.058
.	19.01.15-19.27.51-1-270363	91	4	4	1	0	1	651	3	3	0	0	NA	NA	NA	33	42	171	513	171	87	449	115	0	20	2	0	0.039	0.012
.	19.01.15-19.27.53-1-270364	65	2	2	0	0	0	499	1	1	0	0	NA	NA	NA	18	14	167	496	164	68	343	88	0	2	2	0	0.004	0.012
.	19.01.15-19.28.03-1-270380	118	15	15	5	0	3	649	12	12	0	0	NA	NA	NA	26	36	170	506	173	85	444	120	6	33	6	0.035	0.065	0.035
.	19.01.15-19.28.05-1-270381	229	13	13	3	0	2	688	11	11	0	0	NA	NA	NA	63	73	177	535	174	92	474	122	38	4	15	0.215	0.007	0.086
.	19.01.15-19.28.06-1-270382	92	6	6	2	0	2	640	5	5	0	0	NA	NA	NA	39	26	169	502	168	82	443	115	6	8	0	0.036	0.016	0
.	19.01.15-19.28.09-1-270383	89	4	4	0	0	0	647	3	3	0	0	NA	NA	NA	20	26	171	503	165	86	447	114	3	5	0	0.018	0.01	0
.	19.01.15-19.28.10-1-270384	154	11	11	2	0	1	661	9	9	0	0	NA	NA	NA	41	46	173	516	170	86	458	117	11	14	4	0.064	0.027	0.024
.	19.01.15-19.28.16-1-270386	62	4	4	2	0	1	627	3	3	0	0	NA	NA	NA	34	16	166	496	167	79	434	114	0	8	2	0	0.016	0.012
.	19.01.15-19.28.22-1-270406	115	5	5	1	0	1	646	4	4	0	0	NA	NA	NA	27	28	168	504	169	83	447	116	7	18	0	0.042	0.036	0
.	19.01.15-19.28.28-1-270408	94	5	5	2	0	1	643	4	4	0	0	NA	NA	NA	36	30	175	504	164	86	445	112	3	10	0	0.017	0.02	0
.	19.01.15-19.28.29-1-270409	81	9	9	2	0	1	645	7	7	0	0	NA	NA	NA	29	34	175	506	166	86	445	114	5	23	0	0.029	0.045	0
.	19.01.15-19.28.30-1-270410	111	11	11	3	0	2	645	8	8	0	0	NA	NA	NA	44	36	175	510	164	87	447	111	14	27	6	0.08	0.053	0.037
.	19.01.15-19.28.32-1-270411	32	1	1	1	0	1	0	0	0	0	0	NA	NA	NA	9	9	164	493	165	0	0	0	0	0	0	0	0	0
.	19.01.15-19.28.34-1-270412	116	15	15	4	0	3	660	13	13	0	0	NA	NA	NA	43	43	169	519	168	87	458	115	26	26	10	0.154	0.05	0.06
.	19.01.15-19.28.39-1-270415	34	1	1	0	0	0	0	0	0	0	0	NA	NA	NA	13	12	164	497	164	0	0	0	4	0	0	0.024	0	0
.	19.01.15-19.28.41-1-270418	122	10	10	1	0	0	649	9	9	0	0	NA	NA	NA	31	35	170	510	168	86	448	115	19	6	4	0.112	0.012	0.024
.	19.01.15-19.28.46-1-270424	67	3	3	1	0	1	649	1	1	0	0	NA	NA	NA	24	29	168	508	166	84	452	113	0	10	0	0	0.02	0
.	19.01.15-19.28.48-1-270427	123	12	12	4	0	4	661	10	10	0	0	NA	NA	NA	45	49	173	521	168	87	459	115	17	28	5	0.098	0.054	0.03
.	19.01.15-19.28.51-1-270430	87	4	4	1	0	0	643	3	3	0	0	NA	NA	NA	28	29	168	506	168	82	447	114	3	14	5	0.018	0.028	0.03
.	19.01.15-19.28.53-1-270431	119	10	10	4	0	3	652	8	8	0	0	NA	NA	NA	34	36	171	501	177	87	441	124	15	21	1	0.088	0.042	0.006
.	19.01.15-19.28.54-1-270434	144	18	18	4	0	3	656	16	16	0	0	NA	NA	NA	43	42	173	514	168	88	454	114	45	19	12	0.26	0.037	0.071
.	19.01.15-19.29.00-1-270440	91	4	4	1	0	1	637	3	3	0	0	NA	NA	NA	30	32	173	504	168	87	439	111	4	7	3	0.023	0.014	0.018
.	19.01.15-19.29.08-1-270446	175	28	28	9	0	4	665	21	21	0	0	NA	NA	NA	55	47	174	516	170	92	456	117	49	44	6	0.282	0.085	0.035
.	19.01.15-19.29.12-1-270448	85	4	4	0	0	0	654	3	3	0	0	NA	NA	NA	24	36	166	508	175	81	452	121	5	0	6	0.03	0	0.034
.	19.01.15-19.29.19-1-270468	31	1	1	1	0	1	0	0	0	0	0	NA	NA	NA	8	6	164	493	162	0	0	0	0	0	0	0	0	0
.	19.01.15-19.29.19-1-270469	63	3	3	1	0	1	644	1	1	0	0	NA	NA	NA	25	28	166	505	170	83	444	117	4	5	0	0.024	0.01	0
.	19.01.15-19.29.21-1-270470	60	3	3	0	0	0	640	2	2	0	0	NA	NA	NA	16	25	165	505	168	80	447	113	2	5	0	0.012	0.01	0
.	19.01.15-19.29.21-1-270471	66	3	3	1	0	1	637	2	2	0	0	NA	NA	NA	21	19	168	502	162	82	445	110	3	11	0	0.018	0.022	0
.	19.01.15-19.29.26-1-270472	92	3	3	0	0	0	636	2	2	0	0	NA	NA	NA	18	18	168	499	164	82	442	112	0	13	0	0	0.026	0
.	19.01.15-19.29.26-1-270473	33	1	1	0	0	0	0	0	0	0	0	NA	NA	NA	12	7	166	491	163	0	0	0	0	1	0	0	0.002	0
.	19.01.15-19.29.27-1-270474	65	3	3	0	0	0	649	2	2	0	0	NA	NA	NA	24	31	172	508	164	87	449	113	0	7	0	0	0.014	0
.	19.01.15-19.29.33-1-270476	145	24	24	4	0	2	664	21	21	0	0	NA	NA	NA	38	48	174	514	173	89	457	118	46	47	8	0.264	0.091	0.046
.	19.01.15-19.29.38-1-270481	61	2	2	0	0	0	49	1	1	0	0	NA	NA	NA	18	11	164	495	165	7	33	9	4	1	0	0.024	0.002	0
.	19.01.15-19.29.40-1-270483	87	6	6	1	0	1	640	4	4	0	0	NA	NA	NA	28	24	166	502	169	83	445	112	0	15	4	0	0.03	0.024
.	19.01.15-19.29.42-1-270486	64	2	2	1	0	1	626	1	1	0	0	NA	NA	NA	36	15	165	498	165	79	437	110	6	0	0	0.036	0	0
.	19.01.15-19.29.43-1-270494	33	1	1	0	0	0	0	0	0	0	0	NA	NA	NA	11	11	164	495	165	0	0	0	0	3	0	0	0.006	0
.	19.01.15-19.29.45-1-270497	90	4	4	0	0	0	643	3	3	0	0	NA	NA	NA	34	31	168	505	171	82	443	118	3	8	3	0.018	0.016	0.018
.	19.01.15-19.29.46-1-270499	114	7	7	2	0	2	654	6	6	0	0	NA	NA	NA	45	49	175	516	171	88	450	116	6	12	0	0.034	0.023	0
.	19.01.15-19.29.46-1-270500	93	6	6	0	0	0	637	4	4	0	0	NA	NA	NA	27	20	167	499	167	82	442	113	10	0	0	0.06	0	0
.	19.01.15-19.29.48-1-270503	82	3	3	0	0	0	631	2	2	0	0	NA	NA	NA	35	18	165	498	168	79	437	115	3	9	0	0.018	0.018	0
.	19.01.15-19.30.00-1-270514	64	2	2	0	0	0	253	1	1	0	0	NA	NA	NA	14	20	164	505	164	28	177	48	0	3	0	0	0.006	0
.	19.01.15-19.30.02-1-270516	101	9	9	2	0	2	653	7	7	0	0	NA	NA	NA	39	41	171	511	172	87	450	116	5	5	12	0.029	0.01	0.07
.	19.01.15-19.30.04-1-270521	118	9	9	1	0	1	663	7	7	0	0	NA	NA	NA	43	40	171	511	171	88	454	121	8	16	3	0.047	0.031	0.018
.	19.01.15-19.30.04-1-270522	92	4	4	0	0	0	634	3	3	0	0	NA	NA	NA	30	23	167	503	166	81	442	111	0	9	1	0	0.018	0.006
.	19.01.15-19.30.05-1-270523	119	19	19	6	0	2	653	15	15	0	0	NA	NA	NA	44	41	167	516	171	82	451	120	30	60	5	0.18	0.116	0.029
.	19.01.15-19.30.08-1-270524	64	2	2	0	0	0	251	1	1	0	0	NA	NA	NA	21	16	166	499	164	32	179	40	0	3	0	0	0.006	0
.	19.01.15-19.30.09-1-270525	150	7	7	1	0	1	654	6	6	0	0	NA	NA	NA	34	34	172	507	168	86	452	116	4	9	3	0.023	0.018	0.018
.	19.01.15-19.30.13-1-270526	91	13	13	5	0	5	647	11	11	0	0	NA	NA	NA	33	33	166	509	171	83	445	119	23	29	1	0.139	0.057	0.006
.	19.01.15-19.30.15-1-270527	147	11	11	2	0	2	659	10	10	0	0	NA	NA	NA	45	46	173	511	175	91	449	119	11	9	8	0.064	0.018	0.046
.	19.01.15-19.30.22-1-270547	89	5	5	2	0	2	647	3	3	0	0	NA	NA	NA	32	33	169	511	166	83	451	113	13	5	0	0.077	0.01	0
.	19.01.15-19.30.23-1-270548	60	2	2	0	0	0	199	1	1	0	0	NA	NA	NA	16	17	166	499	165	28	137	34	0	7	0	0	0.014	0
.	19.01.15-19.30.26-1-270551	66	5	5	1	0	1	649	3	3	0	0	NA	NA	NA	13	27	169	505	166	84	449	116	14	0	2	0.083	0	0.012
.	19.01.15-19.30.34-1-270554	149	6	6	0	0	0	660	5	5	0	0	NA	NA	NA	46	47	171	518	171	86	456	118	17	7	3	0.099	0.014	0.018
.	19.01.15-19.30.34-1-270555	205	23	23	6	0	6	677	22	22	0	0	NA	NA	NA	54	64	175	530	172	88	470	119	40	34	15	0.229	0.064	0.087
.	19.01.15-19.30.39-1-270560	118	14	14	2	0	2	646	13	13	0	0	NA	NA	NA	47	35	170	505	173	87	440	119	2	23	0	0.012	0.046	0
.	19.01.15-19.30.46-1-270569	58	2	2	0	0	0	0	1	1	0	0	NA	NA	NA	12	14	165	498	164	0	0	0	0	4	0	0	0.008	0
.	19.01.15-19.30.51-1-270578	86	5	5	1	0	1	641	4	4	0	0	NA	NA	NA	15	18	166	501	164	82	446	113	1	8	0	0.006	0.016	0
.	19.01.15-19.30.51-1-270581	121	6	6	2	0	2	653	5	5	0	0	NA	NA	NA	29	35	170	506	172	86	450	117	1	18	0	0.006	0.036	0
.	19.01.15-19.30.52-1-270580	62	3	3	0	0	0	643	2	2	0	0	NA	NA	NA	25	28	165	507	169	79	447	117	2	13	0	0.012	0.026	0
.	19.01.15-19.30.58-1-270588	183	30	30	10	0	9	682	27	27	0	0	NA	NA	NA	47	66	178	529	172	90	471	121	61	52	7	0.343	0.098	0.041
.	19.01.15-19.31.00-1-270590	228	31	31	7	0	4	677	29	29	0	0	NA	NA	NA	76	73	178	535	173	93	467	117	55	63	26	0.309	0.118	0.15
.	19.01.15-19.31.02-1-270591	120	5	5	2	0	2	643	4	4	0	0	NA	NA	NA	46	34	173	510	164	87	445	111	12	3	2	0.069	0.006	0.012
.	19.01.15-19.31.13-1-270639	33	1	1	0	0	0	0	0	0	0	0	NA	NA	NA	6	14	168	493	166	0	0	0	0	5	0	0	0.01	0
.	19.01.15-19.31.16-1-270640	149	11	11	5	0	4	653	10	10	0	0	NA	NA	NA	38	31	172	507	165	91	450	112	24	27	8	0.14	0.053	0.048
.	19.01.15-19.31.18-1-270644	236	23	23	7	0	4	685	21	21	0	0	NA	NA	NA	73	69	176	534	172	87	475	123	71	30	12	0.403	0.056	0.07
.	19.01.15-19.31.18-1-270645	32	1	1	1	0	1	0	0	0	0	0	NA	NA	NA	7	12	164	497	164	0	0	0	0	0	0	0	0	0
.	19.01.15-19.31.18-1-270646	89	3	3	0	0	0	656	2	2	0	0	NA	NA	NA	23	39	175	509	168	87	455	114	1	11	0	0.006	0.022	0
.	19.01.15-19.31.19-1-270662	238	23	23	7	0	6	695	20	20	0	0	NA	NA	NA	64	72	173	538	174	91	482	122	61	31	6	0.353	0.058	0.034
.	19.01.15-19.31.21-1-270663	114	14	14	5	0	3	641	13	13	0	0	NA	NA	NA	37	32	173	505	167	84	443	114	6	38	5	0.035	0.075	0.03
.	19.01.15-19.31.33-1-270666	147	20	20	1	0	1	655	18	18	0	0	NA	NA	NA	45	39	168	517	167	84	456	115	30	25	13	0.179	0.048	0.078
.	19.01.15-19.31.41-1-270673	108	7	7	2	0	2	641	6	6	0	0	NA	NA	NA	33	28	168	508	165	81	448	112	12	3	7	0.071	0.006	0.042
.	19.01.15-19.31.47-1-270681	121	5	5	2	0	1	654	3	3	0	0	NA	NA	NA	38	37	169	511	170	83	453	118	7	9	7	0.041	0.018	0.041
.	19.01.15-19.32.02-1-270692	152	21	21	5	0	5	671	19	19	0	0	NA	NA	NA	41	60	172	529	172	85	467	119	34	30	9	0.198	0.057	0.052
.	19.01.15-19.32.03-1-270694	61	2	2	1	0	1	643	1	1	0	0	NA	NA	NA	29	32	169	506	170	81	445	117	0	3	2	0	0.006	0.012
.	19.01.15-19.32.03-1-270695	36	1	1	0	0	0	0	0	0	0	0	NA	NA	NA	12	16	164	501	164	0	0	0	0	0	1	0	0	0.006
.	19.01.15-19.32.05-1-270696	120	7	7	1	0	1	649	6	6	0	0	NA	NA	NA	52	42	167	515	173	83	447	119	7	15	4	0.042	0.029	0.023
.	19.01.15-19.32.07-1-270699	149	21	21	6	0	2	666	17	17	0	0	NA	NA	NA	40	55	167	526	175	81	465	120	17	49	23	0.102	0.093	0.131
.	19.01.15-19.32.08-1-270700	93	4	4	2	0	1	652	3	3	0	0	NA	NA	NA	23	29	168	507	167	86	450	116	12	12	0	0.071	0.024	0
.	19.01.15-19.32.12-1-270703	115	7	7	1	0	1	662	5	5	0	0	NA	NA	NA	24	40	172	508	173	85	455	122	2	9	7	0.012	0.018	0.04
.	19.01.15-19.32.18-1-270712	64	3	3	0	0	0	641	2	2	0	0	NA	NA	NA	22	25	168	502	168	80	446	115	0	2	5	0	0.004	0.03
.	19.01.15-19.32.18-1-270713	62	2	2	0	0	0	301	1	1	0	0	NA	NA	NA	18	14	166	497	164	35	209	57	0	3	0	0	0.006	0
.	19.01.15-19.32.24-1-270729	140	9	9	3	0	2	664	8	8	0	0	NA	NA	NA	43	44	177	513	167	90	459	115	18	15	1	0.102	0.029	0.006
.	19.01.15-19.32.24-1-270731	60	4	4	0	0	0	631	3	3	0	0	NA	NA	NA	32	23	169	496	171	84	428	119	6	6	0	0.036	0.012	0
.	19.01.15-19.32.28-1-270733	112	4	4	0	0	0	651	2	2	0	0	NA	NA	NA	25	33	167	509	170	85	449	117	0	7	6	0	0.014	0.035
.	19.01.15-19.32.32-1-270734	91	4	4	1	0	1	643	3	3	0	0	NA	NA	NA	21	29	170	504	168	80	447	116	6	6	1	0.035	0.012	0.006
.	19.01.15-19.32.35-1-270735	266	35	35	10	0	6	686	29	29	0	0	NA	NA	NA	88	82	181	527	187	94	458	134	41	60	25	0.227	0.114	0.134
.	19.01.15-19.32.40-1-270739	36	1	1	0	0	0	0	0	0	0	0	NA	NA	NA	8	11	165	495	164	0	0	0	0	1	0	0	0.002	0
.	19.01.15-19.32.42-1-270742	92	4	4	0	0	0	664	3	3	0	0	NA	NA	NA	23	37	169	510	171	87	459	118	4	5	2	0.024	0.01	0.012
.	19.01.15-19.32.43-1-270745	39	1	1	0	0	0	0	0	0	0	0	NA	NA	NA	9	18	166	499	166	0	0	0	0	0	2	0	0	0.012
.	19.01.15-19.32.47-1-270752	148	24	24	10	0	6	663	22	22	0	0	NA	NA	NA	51	51	174	516	174	86	457	120	10	53	9	0.057	0.103	0.052
.	19.01.15-19.32.48-1-270753	123	5	5	2	0	1	660	4	4	0	0	NA	NA	NA	37	43	171	513	172	85	456	119	15	6	0	0.088	0.012	0
.	19.01.15-19.32.52-1-270757	89	3	3	2	0	0	656	2	2	0	0	NA	NA	NA	30	32	171	503	171	89	448	119	13	3	0	0.076	0.006	0
.	19.01.15-19.32.53-1-270758	59	2	2	0	0	0	629	1	1	0	0	NA	NA	NA	25	14	164	499	164	80	439	110	2	2	0	0.012	0.004	0
.	19.01.15-19.32.54-1-270760	93	6	6	1	0	1	640	4	4	0	0	NA	NA	NA	32	21	168	501	165	85	440	115	8	9	3	0.048	0.018	0.018
.	19.01.15-19.32.54-1-270761	89	6	6	1	0	1	650	4	4	0	0	NA	NA	NA	37	38	174	506	171	87	448	115	7	17	0	0.04	0.034	0
.	19.01.15-19.33.03-1-270767	90	6	6	3	0	1	647	5	5	0	0	NA	NA	NA	22	28	166	509	166	82	451	114	3	10	4	0.018	0.02	0.024
.	19.01.15-19.33.10-1-270773	60	2	2	1	0	1	102	0	0	0	0	NA	NA	NA	15	13	165	497	164	10	73	19	0	4	0	0	0.008	0
.	19.01.15-19.33.12-1-270774	378	40	40	9	0	6	719	36	36	0	0	NA	NA	NA	103	104	181	550	186	93	494	132	111	42	12	0.613	0.076	0.065
.	19.01.15-19.33.13-1-270775	61	2	2	1	0	1	640	1	1	0	0	NA	NA	NA	25	27	166	505	169	82	445	113	0	11	0	0	0.022	0
.	19.01.15-19.33.16-1-270776	122	6	6	2	0	2	659	5	5	0	0	NA	NA	NA	39	41	177	510	167	89	452	118	11	6	3	0.062	0.012	0.018
.	19.01.15-19.33.18-1-270781	71	4	4	2	0	1	647	3	3	0	0	NA	NA	NA	30	31	170	505	169	82	447	118	11	0	2	0.065	0	0.012
.	19.01.15-19.33.20-1-270799	34	1	1	1	0	1	0	0	0	0	0	NA	NA	NA	6	8	166	493	162	0	0	0	0	0	1	0	0	0.006
.	19.01.15-19.33.23-1-270801	147	10	10	2	0	1	664	9	9	0	0	NA	NA	NA	63	46	167	523	169	83	462	119	39	15	4	0.234	0.029	0.024
.	19.01.15-19.33.32-1-270802	207	31	31	10	0	4	680	29	29	0	0	NA	NA	NA	57	67	173	533	174	86	473	121	50	57	12	0.289	0.107	0.069
.	19.01.15-19.33.34-1-270803	95	9	9	5	0	4	639	6	6	0	0	NA	NA	NA	49	28	166	506	169	81	442	116	10	10	2	0.06	0.02	0.012
.	19.01.15-19.33.37-1-270805	155	31	31	9	0	8	658	28	28	0	0	NA	NA	NA	41	45	170	518	170	85	454	119	39	50	12	0.229	0.097	0.071
.	19.01.15-19.33.38-1-270807	37	1	1	0	0	0	0	0	0	0	0	NA	NA	NA	11	14	166	497	164	0	0	0	0	1	0	0	0.002	0
.	19.01.15-19.33.38-1-270808	177	29	29	8	0	6	663	26	26	0	0	NA	NA	NA	50	48	172	518	171	88	458	117	56	58	15	0.326	0.112	0.088
.	19.01.15-19.33.38-1-270809	148	8	8	2	0	1	677	7	7	0	0	NA	NA	NA	45	56	173	526	170	88	472	117	8	13	6	0.046	0.025	0.035
.	19.01.15-19.33.41-1-270815	118	12	12	2	0	2	659	10	10	0	0	NA	NA	NA	39	43	180	507	169	95	449	115	12	30	0	0.067	0.059	0
.	19.01.15-19.33.59-1-270828	172	36	36	15	0	7	668	33	33	0	0	NA	NA	NA	48	57	175	514	181	90	452	126	58	66	4	0.331	0.128	0.022
.	19.01.15-19.34.01-1-270829	34	1	1	1	0	1	0	0	0	0	0	NA	NA	NA	13	6	163	493	163	0	0	0	0	0	0	0	0	0
.	19.01.15-19.34.05-1-270835	121	18	18	2	0	2	648	15	15	0	0	NA	NA	NA	43	35	167	512	169	84	448	116	6	35	4	0.036	0.068	0.024
.	19.01.15-19.34.05-1-270837	88	3	3	0	0	0	641	2	2	0	0	NA	NA	NA	30	28	169	505	167	84	444	113	1	8	0	0.006	0.016	0
.	19.01.15-19.34.07-1-270838	91	5	5	0	0	0	650	4	4	0	0	NA	NA	NA	29	33	169	510	167	82	455	113	0	10	2	0	0.02	0.012
.	19.01.15-19.34.22-1-270859	92	4	4	1	0	1	656	3	3	0	0	NA	NA	NA	43	43	174	514	168	88	453	115	0	9	3	0	0.018	0.018
.	19.01.15-19.34.29-1-270861	97	5	5	1	0	1	639	4	4	0	0	NA	NA	NA	25	27	165	509	166	81	443	115	0	13	0	0	0.026	0
.	19.01.15-19.34.31-1-270862	36	1	1	1	0	1	0	0	0	0	0	NA	NA	NA	14	14	166	495	166	0	0	0	0	0	1	0	0	0.006
.	19.01.15-19.34.34-1-270864	149	6	6	2	0	1	653	5	5	0	0	NA	NA	NA	61	46	176	515	168	89	450	114	8	14	0	0.045	0.027	0
.	19.01.15-19.34.35-1-270865	97	3	3	2	0	2	643	2	2	0	0	NA	NA	NA	36	28	172	505	164	86	445	112	0	2	2	0	0.004	0.012
.	19.01.15-19.34.35-1-270866	57	2	2	2	0	2	148	1	1	0	0	NA	NA	NA	14	20	167	498	168	19	102	27	3	1	0	0.018	0.002	0
.	19.01.15-19.34.36-1-270867	151	11	11	6	0	4	655	10	10	0	0	NA	NA	NA	46	44	176	508	173	90	447	118	30	13	6	0.17	0.026	0.035
.	19.01.15-19.34.38-1-270870	124	13	13	2	0	1	660	12	12	0	0	NA	NA	NA	27	41	169	513	172	83	456	121	25	25	5	0.148	0.049	0.029
.	19.01.15-19.34.43-1-270878	147	10	10	3	0	1	666	9	9	0	0	NA	NA	NA	51	45	172	516	170	89	459	118	11	23	6	0.064	0.045	0.035
.	19.01.15-19.34.45-1-270882	123	8	8	3	0	3	651	6	6	0	0	NA	NA	NA	41	33	168	511	167	83	454	114	7	24	6	0.042	0.047	0.036
.	19.01.15-19.34.56-1-270890	121	8	8	3	0	1	654	7	7	0	0	NA	NA	NA	41	39	172	508	172	87	448	119	5	18	3	0.029	0.035	0.017
.	19.01.15-19.35.04-1-270895	145	12	12	5	0	4	660	11	11	0	0	NA	NA	NA	50	49	176	518	168	92	454	114	21	8	9	0.119	0.015	0.054
.	19.01.15-19.35.06-1-270896	121	5	5	2	0	1	641	4	4	0	0	NA	NA	NA	38	28	169	504	168	86	440	115	18	8	3	0.107	0.016	0.018
.	19.01.15-19.35.07-1-270898	207	18	18	6	0	4	680	16	16	0	0	NA	NA	NA	62	56	172	529	168	91	469	120	33	59	4	0.192	0.112	0.024
.	19.01.15-19.35.14-1-270905	235	32	32	10	0	9	676	31	31	0	0	NA	NA	NA	62	65	178	524	176	91	463	122	61	19	15	0.343	0.036	0.085
.	19.01.15-19.35.17-1-270907	186	17	17	6	0	4	669	15	15	0	0	NA	NA	NA	49	53	175	522	169	90	461	118	42	25	5	0.24	0.048	0.03
.	19.01.15-19.35.19-1-270911	96	17	17	2	0	2	634	15	15	0	0	NA	NA	NA	44	30	165	508	170	80	439	115	31	28	13	0.188	0.055	0.076
.	19.01.15-19.35.20-1-270928	171	12	12	3	0	3	678	10	10	0	0	NA	NA	NA	65	64	176	523	178	88	462	128	14	5	3	0.08	0.01	0.017
.	19.01.15-19.35.30-1-270931	152	6	6	2	0	1	656	5	5	0	0	NA	NA	NA	40	40	169	516	168	83	456	117	3	8	5	0.018	0.016	0.03
.	19.01.15-19.35.31-1-270932	62	3	3	1	0	1	348	2	2	0	0	NA	NA	NA	17	19	166	500	166	44	244	60	0	5	0	0	0.01	0
.	19.01.15-19.35.32-1-270933	142	23	23	9	0	8	654	20	20	0	0	NA	NA	NA	47	46	173	512	174	86	447	121	29	29	6	0.168	0.057	0.034
.	19.01.15-19.35.48-1-270950	35	1	1	0	0	0	0	0	0	0	0	NA	NA	NA	11	12	165	497	163	0	0	0	0	2	0	0	0.004	0
.	19.01.15-19.35.51-1-270953	87	6	6	1	0	1	640	5	5	0	0	NA	NA	NA	25	25	168	506	164	85	443	112	0	11	0	0	0.022	0
.	19.01.15-19.35.52-1-270956	154	18	18	7	0	4	659	14	14	0	0	NA	NA	NA	60	52	179	513	173	91	452	116	18	41	11	0.101	0.08	0.064
.	19.01.15-19.35.54-1-270959	238	13	13	4	0	2	681	10	10	0	0	NA	NA	NA	69	70	181	523	179	94	460	127	23	25	5	0.127	0.048	0.028
.	19.01.15-19.36.00-1-270964	61	3	3	1	0	1	644	2	2	0	0	NA	NA	NA	20	23	165	505	166	82	452	110	0	0	6	0	0	0.036
.	19.01.15-19.36.00-1-270965	122	12	12	1	0	1	653	9	9	0	0	NA	NA	NA	52	45	173	514	171	84	450	119	22	13	3	0.127	0.025	0.018
.	19.01.15-19.36.01-1-270967	92	5	5	3	0	2	638	4	4	0	0	NA	NA	NA	33	32	173	502	170	83	438	117	4	3	7	0.023	0.006	0.041
.	19.01.15-19.36.04-1-270973	98	6	6	2	0	2	645	5	5	0	0	NA	NA	NA	33	29	167	505	170	84	446	115	4	15	0	0.024	0.03	0
.	19.01.15-19.36.11-1-270975	76	5	5	0	0	0	640	3	3	0	0	NA	NA	NA	29	26	165	506	168	82	443	115	0	5	1	0	0.01	0.006
.	19.01.15-19.36.15-1-270976	88	5	5	0	0	0	655	4	4	0	0	NA	NA	NA	39	47	176	515	169	90	451	114	12	3	8	0.068	0.006	0.047
.	19.01.15-19.36.19-1-271001	160	35	35	7	0	6	659	32	32	0	0	NA	NA	NA	50	48	172	516	173	84	458	117	47	55	31	0.273	0.107	0.179
.	19.01.15-19.36.27-1-271011	66	3	3	0	0	0	639	2	2	0	0	NA	NA	NA	30	24	167	506	164	80	447	112	2	9	0	0.012	0.018	0
.	19.01.15-19.36.27-1-271012	88	5	5	3	0	1	652	4	4	0	0	NA	NA	NA	32	40	167	518	168	83	453	116	3	10	0	0.018	0.019	0
.	19.01.15-19.36.28-1-271014	64	2	2	1	0	1	643	1	1	0	0	NA	NA	NA	21	28	171	503	167	84	444	115	0	4	1	0	0.008	0.006
.	19.01.15-19.36.30-1-271016	86	3	3	0	0	0	640	2	2	0	0	NA	NA	NA	37	33	166	513	167	80	447	113	2	9	0	0.012	0.018	0
.	19.01.15-19.36.36-1-271017	178	16	16	1	0	1	674	15	15	0	0	NA	NA	NA	65	62	174	525	176	89	460	125	14	41	3	0.08	0.078	0.017
.	19.01.15-19.36.38-1-271019	146	7	7	1	0	1	664	6	6	0	0	NA	NA	NA	40	49	179	514	169	90	456	118	18	4	5	0.101	0.008	0.03
.	19.01.15-19.36.40-1-271022	115	8	8	2	0	2	660	5	5	0	0	NA	NA	NA	36	47	173	515	172	87	455	118	5	17	4	0.029	0.033	0.023
.	19.01.15-19.36.46-1-271030	91	3	3	1	0	1	637	2	2	0	0	NA	NA	NA	26	26	174	499	166	88	435	114	0	7	0	0	0.014	0
.	19.01.15-19.36.47-1-271033	35	1	1	0	0	0	0	0	0	0	0	NA	NA	NA	15	7	165	493	162	0	0	0	0	2	0	0	0.004	0
.	19.01.15-19.36.48-1-271035	33	1	1	1	0	1	0	0	0	0	0	NA	NA	NA	6	5	163	493	162	0	0	0	0	0	0	0	0	0
.	19.01.15-19.36.52-1-271038	30	1	1	0	0	0	0	0	0	0	0	NA	NA	NA	6	7	164	493	163	0	0	0	0	1	0	0	0.002	0
.	19.01.15-19.36.52-1-271039	99	4	4	0	0	0	650	2	2	0	0	NA	NA	NA	33	31	171	505	168	87	447	116	0	3	7	0	0.006	0.042
.	19.01.15-19.36.54-1-271041	68	2	2	0	0	0	637	1	1	0	0	NA	NA	NA	7	12	163	498	164	79	444	114	0	2	0	0	0.004	0
.	19.01.15-19.36.55-1-271043	125	11	11	3	0	2	650	10	10	0	0	NA	NA	NA	51	41	173	513	168	86	449	115	20	14	19	0.116	0.027	0.113
.	19.01.15-19.37.04-1-271047	39	1	1	1	0	1	0	0	0	0	0	NA	NA	NA	8	15	168	497	163	0	0	0	0	2	0	0	0.004	0
.	19.01.15-19.37.04-1-271048	31	1	1	0	0	0	0	0	0	0	0	NA	NA	NA	14	7	165	491	164	0	0	0	0	2	0	0	0.004	0
.	19.01.15-19.37.06-1-271049	64	4	4	2	0	2	633	3	3	0	0	NA	NA	NA	28	25	171	500	167	86	435	112	3	6	0	0.018	0.012	0
.	19.01.15-19.37.07-1-271050	261	30	30	3	0	2	696	27	27	0	0	NA	NA	NA	74	81	174	542	178	89	482	125	35	45	30	0.201	0.083	0.169
.	19.01.15-19.37.09-1-271051	119	11	11	7	0	6	646	10	10	0	0	NA	NA	NA	50	34	170	511	166	82	450	114	16	19	2	0.094	0.037	0.012
.	19.01.15-19.37.09-1-271052	93	4	4	1	0	1	637	3	3	0	0	NA	NA	NA	21	21	168	500	166	81	445	111	3	11	0	0.018	0.022	0
.	19.01.15-19.37.22-1-271077	141	28	28	9	0	3	673	25	25	0	0	NA	NA	NA	36	60	173	527	173	87	468	118	31	57	8	0.179	0.108	0.046
.	19.01.15-19.37.23-1-271079	85	4	4	1	0	1	629	3	3	0	0	NA	NA	NA	41	23	168	502	166	80	438	111	0	7	4	0	0.014	0.024
.	19.01.15-19.37.23-1-271080	226	36	36	12	0	9	674	32	32	0	0	NA	NA	NA	63	65	180	520	178	94	460	120	64	54	17	0.356	0.104	0.096
.	19.01.15-19.37.23-1-271081	88	7	7	1	0	1	644	6	6	0	0	NA	NA	NA	29	33	171	506	169	83	445	116	18	5	0	0.105	0.01	0
.	19.01.15-19.37.31-1-271083	238	19	19	3	0	3	663	17	17	0	0	NA	NA	NA	59	47	176	512	172	93	451	119	16	23	12	0.091	0.045	0.07
.	19.01.15-19.37.41-1-271091	148	6	6	2	0	2	654	5	5	0	0	NA	NA	NA	49	42	170	518	167	84	457	113	0	24	2	0	0.046	0.012
.	19.01.15-19.37.41-1-271092	92	9	9	5	0	3	657	8	8	0	0	NA	NA	NA	42	48	173	518	170	85	459	113	23	3	8	0.133	0.006	0.047
.	19.01.15-19.37.46-1-271098	178	10	10	3	0	2	671	8	8	0	0	NA	NA	NA	66	64	175	530	172	89	464	118	20	18	6	0.114	0.034	0.035
.	19.01.15-19.37.49-1-271101	113	9	9	1	0	1	649	6	6	0	0	NA	NA	NA	29	29	167	508	167	80	453	116	12	21	0	0.072	0.041	0
.	19.01.15-19.38.07-1-271115	96	7	7	4	0	3	651	6	6	0	0	NA	NA	NA	36	33	172	506	168	85	451	115	0	21	1	0	0.042	0.006
.	19.01.15-19.38.08-1-271117	91	7	7	1	0	0	644	5	5	0	0	NA	NA	NA	23	27	171	502	167	85	445	114	9	13	0	0.053	0.026	0
.	19.01.15-19.38.09-1-271118	61	3	3	0	0	0	642	2	2	0	0	NA	NA	NA	25	23	167	504	165	86	443	113	4	3	2	0.024	0.006	0.012
.	19.01.15-19.38.11-1-271120	178	15	15	3	0	3	673	12	12	0	0	NA	NA	NA	65	62	178	528	169	92	466	115	32	10	7	0.18	0.019	0.041
.	19.01.15-19.38.13-1-271122	145	10	10	1	0	1	660	9	9	0	0	NA	NA	NA	43	44	173	511	173	86	454	120	12	23	16	0.069	0.045	0.092
.	19.01.15-19.38.17-1-271124	218	20	20	8	0	6	675	18	18	0	0	NA	NA	NA	54	54	174	520	173	90	463	122	45	26	5	0.259	0.05	0.029
.	19.01.15-19.38.18-1-271130	94	14	14	1	0	1	661	13	13	0	0	NA	NA	NA	31	43	168	517	171	83	461	117	22	14	3	0.131	0.027	0.018
.	19.01.15-19.38.27-1-271147	154	13	13	3	0	3	670	11	11	0	0	NA	NA	NA	46	53	170	527	169	85	472	113	7	27	3	0.041	0.051	0.018
.	19.01.15-19.38.27-1-271148	116	9	9	0	0	0	640	8	8	0	0	NA	NA	NA	52	35	172	507	169	84	443	113	5	24	6	0.029	0.047	0.036
.	19.01.15-19.38.29-1-271149	120	14	14	1	0	1	654	12	12	0	0	NA	NA	NA	31	38	175	509	167	88	453	113	20	22	8	0.114	0.043	0.048
.	19.01.15-19.38.35-1-271151	90	3	3	1	0	1	635	2	2	0	0	NA	NA	NA	31	27	168	505	167	81	442	112	1	4	0	0.006	0.008	0
.	19.01.15-19.38.43-1-271160	90	5	5	1	0	1	642	3	3	0	0	NA	NA	NA	30	22	165	500	170	83	442	117	7	6	0	0.042	0.012	0
.	19.01.15-19.38.46-1-271165	117	10	10	2	0	2	656	8	8	0	0	NA	NA	NA	52	42	170	515	170	85	457	114	11	13	7	0.065	0.025	0.041
.	19.01.15-19.38.47-1-271168	62	2	2	1	0	1	547	1	1	0	0	NA	NA	NA	16	21	170	500	164	73	377	97	1	0	0	0.006	0	0
.	19.01.15-19.38.53-1-271172	37	1	1	0	0	0	0	0	0	0	0	NA	NA	NA	12	6	163	493	163	0	0	0	0	0	0	0	0	0
.	19.01.15-19.38.54-1-271173	59	2	2	0	0	0	633	1	1	0	0	NA	NA	NA	31	19	165	501	166	80	438	115	0	6	0	0	0.012	0
.	19.01.15-19.38.57-1-271178	67	2	2	1	0	1	642	1	1	0	0	NA	NA	NA	21	25	164	503	171	80	443	119	2	8	0	0.012	0.016	0
.	19.01.15-19.38.59-1-271180	153	11	11	1	0	1	669	9	9	0	0	NA	NA	NA	52	56	172	526	171	88	464	117	2	27	8	0.012	0.051	0.047
.	19.01.15-19.39.00-1-271181	31	1	1	0	0	0	0	0	0	0	0	NA	NA	NA	13	9	168	492	162	0	0	0	0	2	0	0	0.004	0
.	19.01.15-19.39.02-1-271182	141	21	21	7	0	6	661	19	19	0	0	NA	NA	NA	55	44	172	513	172	86	456	119	25	34	15	0.145	0.066	0.087
.	19.01.15-19.39.02-1-271183	61	2	2	0	0	0	643	1	1	0	0	NA	NA	NA	26	33	168	511	167	79	453	111	2	0	5	0.012	0	0.03
.	19.01.15-19.39.07-1-271186	128	5	5	1	0	1	651	4	4	0	0	NA	NA	NA	41	42	168	511	176	81	448	122	2	13	3	0.012	0.025	0.017
.	19.01.15-19.39.11-1-271188	64	3	3	0	0	0	599	2	2	0	0	NA	NA	NA	20	21	166	503	165	79	418	102	4	0	2	0.024	0	0.012
.	19.01.15-19.39.16-1-271194	120	11	11	5	0	5	645	10	10	0	0	NA	NA	NA	40	33	170	509	167	84	446	115	24	24	1	0.141	0.047	0.006
.	19.01.15-19.39.21-1-271214	230	17	17	7	0	5	665	15	15	0	0	NA	NA	NA	75	57	175	514	181	89	452	124	2	36	17	0.011	0.07	0.094
.	19.01.15-19.39.29-1-271215	203	12	12	2	0	1	686	10	10	0	0	NA	NA	NA	62	67	173	531	176	90	473	123	12	19	6	0.069	0.036	0.034
.	19.01.15-19.39.33-1-271218	117	10	10	2	0	1	655	9	9	0	0	NA	NA	NA	42	38	176	510	165	90	453	112	34	11	8	0.193	0.022	0.048
.	19.01.15-19.39.34-1-271219	150	19	19	4	0	3	662	17	17	0	0	NA	NA	NA	51	48	173	517	171	86	457	119	40	30	16	0.231	0.058	0.094
.	19.01.15-19.39.37-1-271221	178	6	6	0	0	0	682	5	5	0	0	NA	NA	NA	70	71	174	535	175	86	473	123	5	14	3	0.029	0.026	0.017
.	19.01.15-19.39.40-1-271224	65	3	3	1	0	1	407	2	2	0	0	NA	NA	NA	19	18	166	498	167	47	291	69	4	1	0	0.024	0.002	0
.	19.01.15-19.39.42-1-271229	34	1	1	0	0	0	0	0	0	0	0	NA	NA	NA	8	8	166	490	165	0	0	0	0	0	0	0	0	0
.	19.01.15-19.39.46-1-271234	112	5	5	2	0	2	656	4	4	0	0	NA	NA	NA	32	39	171	512	169	81	456	119	3	12	0	0.018	0.023	0
.	19.01.15-19.39.49-1-271238	85	6	6	0	0	0	643	5	5	0	0	NA	NA	NA	31	28	167	506	168	82	446	115	10	10	8	0.06	0.02	0.048
.	19.01.15-19.39.53-1-271241	121	8	8	2	0	2	657	5	5	0	0	NA	NA	NA	37	40	169	514	170	88	456	113	0	11	4	0	0.021	0.024
.	19.01.15-19.39.56-1-271245	31	1	1	0	0	0	0	0	0	0	0	NA	NA	NA	8	9	165	491	166	0	0	0	0	0	0	0	0	0
.	19.01.15-19.39.58-1-271247	88	5	5	3	0	1	634	4	4	0	0	NA	NA	NA	33	25	169	503	166	84	438	112	7	8	2	0.041	0.016	0.012
.	19.01.15-19.40.00-1-271250	93	8	8	2	0	2	633	6	6	0	0	NA	NA	NA	25	17	167	498	165	83	438	112	6	10	0	0.036	0.02	0
.	19.01.15-19.40.03-1-271255	60	2	2	0	0	0	640	1	1	0	0	NA	NA	NA	21	19	170	495	167	85	441	114	5	1	0	0.029	0.002	0
.	19.01.15-19.40.12-1-271262	59	2	2	0	0	0	201	1	1	0	0	NA	NA	NA	16	9	165	493	164	21	139	41	0	9	0	0	0.018	0
.	19.01.15-19.40.22-1-271281	35	1	1	0	0	0	0	0	0	0	0	NA	NA	NA	6	13	167	496	163	0	0	0	0	1	0	0	0.002	0
.	19.01.15-19.40.22-1-271282	264	14	14	5	0	4	686	13	13	0	0	NA	NA	NA	87	71	174	538	172	89	477	120	35	20	17	0.201	0.037	0.099
.	19.01.15-19.40.22-1-271283	229	36	36	14	0	7	673	35	35	0	0	NA	NA	NA	73	60	172	530	171	85	472	116	85	60	16	0.494	0.113	0.094
.	19.01.15-19.40.24-1-271284	150	15	15	8	0	3	669	13	13	0	0	NA	NA	NA	42	49	174	514	174	87	459	123	19	35	4	0.109	0.068	0.023
.	19.01.15-19.40.24-1-271285	120	7	7	0	0	0	668	6	6	0	0	NA	NA	NA	43	53	172	520	174	86	460	122	10	17	12	0.058	0.033	0.069
.	19.01.15-19.40.29-1-271288	59	3	3	0	0	0	642	2	2	0	0	NA	NA	NA	25	31	167	507	170	85	444	113	1	6	0	0.006	0.012	0
.	19.01.15-19.40.30-1-271290	35	1	1	1	0	1	0	0	0	0	0	NA	NA	NA	11	5	164	491	163	0	0	0	0	0	0	0	0	0
.	19.01.15-19.40.34-1-271291	89	4	4	1	0	1	651	3	3	0	0	NA	NA	NA	26	31	166	511	167	83	450	118	7	7	0	0.042	0.014	0
.	19.01.15-19.40.36-1-271293	65	3	3	1	0	1	450	1	1	0	0	NA	NA	NA	22	15	172	493	163	56	313	81	0	0	7	0	0	0.043
.	19.01.15-19.40.36-1-271294	154	15	15	9	0	7	661	11	11	0	0	NA	NA	NA	49	50	174	520	169	88	456	117	18	39	14	0.103	0.075	0.083
.	19.01.15-19.40.49-1-271309	32	1	1	0	0	0	0	0	0	0	0	NA	NA	NA	5	10	165	495	163	0	0	0	0	0	0	0	0	0
.	19.01.15-19.40.49-1-271310	60	2	2	0	0	0	638	1	1	0	0	NA	NA	NA	29	23	169	501	166	83	444	111	0	1	1	0	0.002	0.006
.	19.01.15-19.40.55-1-271313	121	6	6	3	0	3	654	5	5	0	0	NA	NA	NA	45	39	167	513	172	83	452	119	11	14	1	0.066	0.027	0.006
.	19.01.15-19.40.56-1-271315	150	11	11	5	0	3	672	10	10	0	0	NA	NA	NA	45	55	172	523	173	86	467	119	3	37	9	0.017	0.071	0.052
.	19.01.15-19.40.58-1-271317	91	5	5	1	0	1	644	3	3	0	0	NA	NA	NA	35	29	169	505	168	83	447	114	0	6	3	0	0.012	0.018
.	19.01.15-19.40.59-1-271318	181	9	9	1	0	1	684	7	7	0	0	NA	NA	NA	49	70	174	533	176	88	474	122	6	11	10	0.034	0.021	0.057
.	19.01.15-19.41.03-1-271319	31	1	1	0	0	0	0	0	0	0	0	NA	NA	NA	11	8	165	492	164	0	0	0	0	1	0	0	0.002	0
.	19.01.15-19.41.06-1-271320	118	7	7	0	0	0	649	6	6	0	0	NA	NA	NA	40	34	172	504	171	89	445	115	3	25	2	0.017	0.05	0.012
.	19.01.15-19.41.09-1-271321	116	20	20	6	0	5	641	16	16	0	0	NA	NA	NA	42	30	165	506	172	80	445	116	9	44	0	0.055	0.087	0
.	19.01.15-19.41.16-1-271330	33	1	1	1	0	1	0	0	0	0	0	NA	NA	NA	12	9	166	494	162	0	0	0	0	1	0	0	0.002	0
.	19.01.15-19.41.18-1-271335	69	3	3	1	0	1	658	2	2	0	0	NA	NA	NA	22	37	170	511	169	87	451	120	0	9	2	0	0.018	0.012
.	19.01.15-19.41.19-1-271336	176	50	50	13	0	10	672	43	43	0	0	NA	NA	NA	58	61	181	519	174	92	459	121	113	66	12	0.624	0.127	0.069
.	19.01.15-19.41.20-1-271352	282	25	25	11	0	8	707	23	23	0	0	NA	NA	NA	75	92	181	544	180	97	488	122	45	51	13	0.249	0.094	0.072
.	19.01.15-19.41.27-1-271355	180	11	11	1	0	0	665	8	8	0	0	NA	NA	NA	48	51	171	522	171	84	463	118	22	14	2	0.129	0.027	0.012
.	19.01.15-19.41.37-1-271358	119	8	8	2	0	2	650	5	5	0	0	NA	NA	NA	41	39	172	507	173	87	443	120	2	21	2	0.012	0.041	0.012
.	19.01.15-19.41.38-1-271361	59	2	2	0	0	0	446	1	1	0	0	NA	NA	NA	15	14	166	496	165	55	309	82	0	4	0	0	0.008	0
.	19.01.15-19.41.38-1-271362	91	8	8	4	0	2	649	7	7	0	0	NA	NA	NA	32	36	167	514	168	82	454	113	0	26	9	0	0.051	0.054
.	19.01.15-19.41.42-1-271370	96	4	4	0	0	0	654	3	3	0	0	NA	NA	NA	29	41	173	513	168	85	454	115	0	10	0	0	0.019	0
.	19.01.15-19.41.43-1-271372	143	15	15	7	0	5	662	14	14	0	0	NA	NA	NA	48	48	175	510	176	87	451	124	19	41	3	0.109	0.08	0.017
.	19.01.15-19.41.52-1-271381	112	7	7	2	0	1	656	6	6	0	0	NA	NA	NA	39	41	172	513	169	86	455	115	3	14	5	0.017	0.027	0.03
.	19.01.15-19.42.00-1-271387	128	9	9	1	0	1	667	6	6	0	0	NA	NA	NA	39	51	178	513	173	93	453	121	15	11	3	0.084	0.021	0.017
.	19.01.15-19.42.01-1-271388	63	2	2	0	0	0	52	1	1	0	0	NA	NA	NA	11	21	168	500	166	4	41	7	0	3	1	0	0.006	0.006
.	19.01.15-19.42.07-1-271396	32	1	1	0	0	0	0	0	0	0	0	NA	NA	NA	13	11	164	496	164	0	0	0	1	0	0	0.006	0	0
.	19.01.15-19.42.08-1-271397	125	15	15	4	0	3	647	11	11	0	0	NA	NA	NA	43	31	168	504	172	82	444	121	7	37	5	0.042	0.073	0.029
.	19.01.15-19.42.10-1-271398	120	15	15	5	0	4	662	12	12	0	0	NA	NA	NA	37	52	175	514	176	89	452	121	11	29	4	0.063	0.056	0.023
.	19.01.15-19.42.11-1-271399	65	2	2	0	0	0	641	1	1	0	0	NA	NA	NA	26	26	169	504	166	81	448	112	0	6	1	0	0.012	0.006
.	19.01.15-19.42.12-1-271401	184	15	15	5	0	5	671	13	13	0	0	NA	NA	NA	53	58	173	532	166	89	470	112	17	11	11	0.098	0.021	0.066
.	19.01.15-19.42.19-1-271424	94	4	4	2	0	2	650	3	3	0	0	NA	NA	NA	20	36	170	509	170	82	450	118	6	4	0	0.035	0.008	0
.	19.01.15-19.42.23-1-271426	182	10	10	2	0	2	679	8	8	0	0	NA	NA	NA	62	54	167	528	172	83	475	121	14	7	4	0.084	0.013	0.023
.	19.01.15-19.42.28-1-271427	63	4	4	0	0	0	637	2	2	0	0	NA	NA	NA	24	27	167	504	169	81	440	116	0	6	1	0	0.012	0.006
.	19.01.15-19.42.29-1-271428	100	5	5	1	0	1	641	4	4	0	0	NA	NA	NA	33	28	171	505	165	87	441	113	1	13	0	0.006	0.026	0
.	19.01.15-19.42.32-1-271430	34	1	1	1	0	1	0	0	0	0	0	NA	NA	NA	12	12	165	498	162	0	0	0	0	3	0	0	0.006	0
.	19.01.15-19.42.36-1-271431	145	15	15	4	0	2	649	14	14	0	0	NA	NA	NA	32	33	171	508	167	86	451	112	20	31	6	0.117	0.061	0.036
.	19.01.15-19.42.38-1-271433	184	16	16	2	0	1	696	13	13	0	0	NA	NA	NA	61	84	175	544	178	91	486	119	30	30	8	0.171	0.055	0.045
.	19.01.15-19.42.38-1-271435	30	1	1	0	0	0	0	0	0	0	0	NA	NA	NA	11	6	164	491	164	0	0	0	0	1	0	0	0.002	0
.	19.01.15-19.42.39-1-271436	92	5	5	3	0	2	657	4	4	0	0	NA	NA	NA	26	37	168	512	170	88	452	117	0	7	9	0	0.014	0.053
.	19.01.15-19.42.40-1-271438	173	7	7	2	0	0	660	5	5	0	0	NA	NA	NA	48	45	170	518	170	85	457	118	8	13	1	0.047	0.025	0.006
.	19.01.15-19.42.49-1-271451	61	3	3	2	0	1	640	2	2	0	0	NA	NA	NA	19	29	171	504	167	85	442	113	16	3	0	0.094	0.006	0
.	19.01.15-19.42.50-1-271452	121	7	7	3	0	2	651	6	6	0	0	NA	NA	NA	36	34	169	513	165	84	453	114	1	17	9	0.006	0.033	0.055
.	19.01.15-19.42.54-1-271454	183	17	17	2	0	1	665	14	14	0	0	NA	NA	NA	43	54	175	525	167	87	462	116	22	34	17	0.126	0.065	0.102
.	19.01.15-19.42.59-1-271459	93	6	6	0	0	0	646	4	4	0	0	NA	NA	NA	29	29	172	504	166	83	447	116	1	22	0	0.006	0.044	0
.	19.01.15-19.43.04-1-271461	174	45	45	13	0	7	667	43	43	0	0	NA	NA	NA	60	58	174	521	176	88	457	122	69	94	12	0.397	0.18	0.068
.	19.01.15-19.43.07-1-271463	115	10	10	3	0	2	652	9	9	0	0	NA	NA	NA	43	38	168	509	174	85	446	121	6	15	8	0.036	0.029	0.046
.	19.01.15-19.43.13-1-271466	267	38	38	11	0	6	677	33	33	0	0	NA	NA	NA	71	73	172	532	182	84	464	129	76	71	7	0.442	0.133	0.038
.	19.01.15-19.43.15-1-271468	122	9	9	2	0	2	659	8	8	0	0	NA	NA	NA	37	48	172	515	174	83	458	118	18	17	4	0.105	0.033	0.023
.	19.01.15-19.43.17-1-271474	120	17	17	5	0	4	644	15	15	0	0	NA	NA	NA	52	42	172	512	171	85	444	115	10	26	2	0.058	0.051	0.012
.	19.01.15-19.43.18-1-271479	90	8	8	1	0	1	639	6	6	0	0	NA	NA	NA	24	33	169	512	165	82	448	109	7	12	1	0.041	0.023	0.006
.	19.01.15-19.43.29-1-271497	289	48	48	8	0	7	700	44	44	0	0	NA	NA	NA	84	90	178	540	185	97	474	129	55	72	32	0.309	0.133	0.173
.	19.01.15-19.43.30-1-271498	88	4	4	3	0	3	652	3	3	0	0	NA	NA	NA	25	35	173	509	166	89	448	115	7	8	0	0.04	0.016	0
.	19.01.15-19.43.40-1-271504	91	6	6	1	0	1	648	3	3	0	0	NA	NA	NA	35	35	167	516	165	81	454	113	9	13	0	0.054	0.025	0
.	19.01.15-19.43.40-1-271506	247	20	20	7	0	6	685	18	18	0	0	NA	NA	NA	71	78	182	536	173	92	471	122	65	15	5	0.357	0.028	0.029
.	19.01.15-19.43.40-1-271507	66	2	2	1	0	0	636	1	1	0	0	NA	NA	NA	33	28	169	503	169	83	439	114	0	10	0	0	0.02	0
.	19.01.15-19.43.46-1-271517	145	17	17	7	0	4	647	16	16	0	0	NA	NA	NA	48	32	168	507	170	84	450	113	20	42	13	0.119	0.083	0.076
.	19.01.15-19.43.57-1-271527	172	14	14	2	0	2	668	13	13	0	0	NA	NA	NA	54	59	172	523	177	83	464	121	30	32	7	0.174	0.061	0.04
.	19.01.15-19.43.57-1-271528	202	15	15	6	0	3	671	13	13	0	0	NA	NA	NA	58	54	172	523	172	86	466	119	38	38	6	0.221	0.073	0.035
.	19.01.15-19.44.05-1-271531	142	11	11	3	0	2	660	9	9	0	0	NA	NA	NA	32	45	174	514	170	87	458	115	14	28	11	0.08	0.054	0.065
.	19.01.15-19.44.14-1-271538	109	14	14	3	0	3	646	9	9	0	0	NA	NA	NA	31	29	168	508	166	81	452	113	12	24	2	0.071	0.047	0.012
.	19.01.15-19.44.18-1-271541	180	8	8	4	0	2	665	7	7	0	0	NA	NA	NA	52	52	177	515	173	87	458	120	9	15	1	0.051	0.029	0.006
.	19.01.15-19.44.20-1-271560	146	12	12	3	0	2	660	11	11	0	0	NA	NA	NA	55	49	175	516	171	89	454	117	10	26	3	0.057	0.05	0.018
.	19.01.15-19.44.21-1-271561	92	9	9	2	0	2	652	8	8	0	0	NA	NA	NA	18	31	166	511	167	82	455	115	3	22	1	0.018	0.043	0.006
.	19.01.15-19.44.36-1-271565	55	2	2	0	0	0	639	1	1	0	0	NA	NA	NA	20	23	166	504	166	81	447	111	3	1	0	0.018	0.002	0
.	19.01.15-19.44.37-1-271566	404	31	31	4	0	2	737	24	24	0	0	NA	NA	NA	112	124	193	562	182	104	505	128	65	42	16	0.337	0.075	0.088
.	19.01.15-19.44.44-1-271575	96	10	10	3	0	0	642	9	9	0	0	NA	NA	NA	37	28	169	502	170	85	442	115	16	18	0	0.095	0.036	0
.	19.01.15-19.44.45-1-271576	87	4	4	0	0	0	634	3	3	0	0	NA	NA	NA	29	26	171	500	168	86	435	113	0	7	2	0	0.014	0.012
.	19.01.15-19.44.47-1-271580	212	21	21	8	0	4	683	19	19	0	0	NA	NA	NA	70	68	180	525	176	95	467	121	20	29	6	0.111	0.055	0.034
.	19.01.15-19.44.47-1-271581	146	18	18	0	0	0	639	17	17	0	0	NA	NA	NA	45	29	167	505	170	83	441	115	14	18	7	0.084	0.036	0.041
.	19.01.15-19.44.50-1-271585	64	4	4	1	0	1	639	3	3	0	0	NA	NA	NA	21	25	166	503	169	81	443	115	0	17	0	0	0.034	0
.	19.01.15-19.44.52-1-271586	61	2	2	0	0	0	96	1	1	0	0	NA	NA	NA	21	19	168	498	166	16	62	18	0	3	0	0	0.006	0
.	19.01.15-19.45.03-1-271592	33	1	1	0	0	0	0	0	0	0	0	NA	NA	NA	9	10	163	495	165	0	0	0	0	0	3	0	0	0.018
.	19.01.15-19.45.03-1-271593	121	7	7	2	0	2	650	6	6	0	0	NA	NA	NA	25	33	169	506	171	84	447	119	8	8	1	0.047	0.016	0.006
.	19.01.15-19.45.04-1-271594	173	10	10	5	0	2	671	8	8	0	0	NA	NA	NA	45	53	177	520	169	91	462	118	11	36	2	0.062	0.069	0.012
.	19.01.15-19.45.07-1-271595	65	3	3	0	0	0	644	2	2	0	0	NA	NA	NA	20	25	167	500	171	82	442	120	0	13	0	0	0.026	0
.	19.01.15-19.45.14-1-271598	32	1	1	0	0	0	0	0	0	0	0	NA	NA	NA	11	9	166	493	163	0	0	0	0	0	0	0	0	0
.	19.01.15-19.45.14-1-271599	117	12	12	6	0	5	648	10	10	0	0	NA	NA	NA	56	38	174	508	169	89	442	117	15	17	3	0.086	0.033	0.018
.	19.01.15-19.45.18-1-271609	126	10	10	4	0	4	645	8	8	0	0	NA	NA	NA	34	28	167	507	167	82	448	115	22	7	4	0.132	0.014	0.024
.	19.01.15-19.45.24-1-271625	121	9	9	3	0	3	657	8	8	0	0	NA	NA	NA	40	37	170	514	166	87	455	115	9	14	20	0.053	0.027	0.12
.	19.01.15-19.45.27-1-271627	240	20	20	7	0	5	699	18	18	0	0	NA	NA	NA	85	86	181	536	182	97	473	129	9	41	18	0.05	0.076	0.099
.	19.01.15-19.45.27-1-271628	125	7	7	2	0	0	651	5	5	0	0	NA	NA	NA	33	32	166	511	168	81	453	117	0	25	0	0	0.049	0
.	19.01.15-19.45.27-1-271629	63	3	3	0	0	0	453	1	1	0	0	NA	NA	NA	11	16	168	497	164	58	321	74	1	2	0	0.006	0.004	0
.	19.01.15-19.45.35-1-271630	182	21	21	2	0	2	672	20	20	0	0	NA	NA	NA	65	56	178	515	176	94	455	123	75	29	3	0.421	0.056	0.017
.	19.01.15-19.45.37-1-271631	59	2	2	1	0	1	648	1	1	0	0	NA	NA	NA	15	23	170	502	164	86	449	113	0	3	0	0	0.006	0
.	19.01.15-19.45.40-1-271636	38	1	1	0	0	0	0	0	0	0	0	NA	NA	NA	7	5	164	490	164	0	0	0	0	0	0	0	0	0
.	19.01.15-19.45.42-1-271638	35	1	1	1	0	1	0	0	0	0	0	NA	NA	NA	6	14	165	499	163	0	0	0	0	0	0	0	0	0
.	19.01.15-19.45.43-1-271640	95	7	7	0	0	0	644	6	6	0	0	NA	NA	NA	39	29	168	508	166	82	450	112	4	11	2	0.024	0.022	0.012
.	19.01.15-19.45.46-1-271644	63	2	2	1	0	1	643	0	0	0	0	NA	NA	NA	20	25	168	500	170	83	442	118	4	0	5	0.024	0	0.029
.	19.01.15-19.45.47-1-271647	121	8	8	1	0	1	655	7	7	0	0	NA	NA	NA	52	40	171	514	168	83	457	115	12	4	8	0.07	0.008	0.048
.	19.01.15-19.45.50-1-271652	117	5	5	1	0	1	661	4	4	0	0	NA	NA	NA	36	43	169	519	168	83	462	116	10	11	0	0.059	0.021	0
.	19.01.15-19.45.54-1-271655	117	10	10	4	0	4	647	8	8	0	0	NA	NA	NA	23	26	169	501	169	85	446	116	2	16	6	0.012	0.032	0.036
.	19.01.15-19.45.56-1-271658	155	7	7	3	0	3	645	5	5	0	0	NA	NA	NA	43	29	165	511	166	81	452	112	10	13	3	0.061	0.025	0.018
.	19.01.15-19.46.02-1-271660	89	5	5	2	0	2	651	4	4	0	0	NA	NA	NA	20	33	170	507	169	82	451	118	5	1	5	0.029	0.002	0.03
.	19.01.15-19.46.11-1-271667	32	1	1	0	0	0	0	0	0	0	0	NA	NA	NA	7	8	164	494	163	0	0	0	0	0	0	0	0	0
.	19.01.15-19.46.15-1-271669	127	9	9	3	0	2	657	6	6	0	0	NA	NA	NA	52	49	174	519	169	87	459	111	8	15	10	0.046	0.029	0.059
.	19.01.15-19.46.15-1-271670	182	11	11	4	0	2	649	10	10	0	0	NA	NA	NA	79	36	173	503	173	88	442	119	8	18	21	0.046	0.036	0.121
.	19.01.15-19.46.16-1-271671	88	4	4	1	0	0	634	2	2	0	0	NA	NA	NA	27	23	167	506	163	80	445	109	0	5	2	0	0.01	0.012
.	19.01.15-19.46.19-1-271696	145	11	11	5	0	4	658	8	8	0	0	NA	NA	NA	51	45	173	513	172	88	453	117	11	27	8	0.064	0.053	0.047
.	19.01.15-19.46.22-1-271701	202	12	12	2	0	2	698	10	10	0	0	NA	NA	NA	69	81	176	540	178	90	482	126	18	11	1	0.102	0.02	0.006
.	19.01.15-19.46.22-1-271702	36	1	1	0	0	0	0	0	0	0	0	NA	NA	NA	15	9	168	492	162	0	0	0	0	1	0	0	0.002	0
.	19.01.15-19.46.23-1-271704	178	18	18	12	0	8	660	15	15	0	0	NA	NA	NA	50	50	174	517	172	89	454	117	26	43	9	0.149	0.083	0.052
.	19.01.15-19.46.26-1-271705	88	4	4	0	0	0	652	3	3	0	0	NA	NA	NA	41	44	169	513	175	82	450	120	0	9	0	0	0.018	0
.	19.01.15-19.46.35-1-271709	124	10	10	2	0	2	659	8	8	0	0	NA	NA	NA	42	47	173	514	173	84	458	117	11	22	0	0.064	0.043	0
.	19.01.15-19.46.36-1-271710	88	7	7	1	0	0	647	6	6	0	0	NA	NA	NA	36	37	170	511	169	85	448	114	0	23	4	0	0.045	0.024
.	19.01.15-19.46.40-1-271715	65	6	6	3	0	3	628	5	5	0	0	NA	NA	NA	32	21	164	504	166	79	436	113	2	19	2	0.012	0.038	0.012
.	19.01.15-19.46.42-1-271719	115	8	8	3	0	2	669	7	7	0	0	NA	NA	NA	28	42	166	517	172	85	463	121	7	29	3	0.042	0.056	0.017
.	19.01.15-19.46.43-1-271721	40	1	1	0	0	0	0	0	0	0	0	NA	NA	NA	4	5	163	491	164	0	0	0	0	0	1	0	0	0.006
.	19.01.15-19.46.49-1-271729	174	19	19	6	0	3	664	15	15	0	0	NA	NA	NA	46	48	170	525	166	85	463	116	29	26	1	0.171	0.05	0.006
.	19.01.15-19.46.53-1-271733	113	17	17	7	0	6	648	16	16	0	0	NA	NA	NA	38	31	166	511	167	82	450	116	42	23	16	0.253	0.045	0.096
.	19.01.15-19.46.56-1-271739	62	2	2	0	0	0	199	1	1	0	0	NA	NA	NA	14	25	168	503	167	27	138	34	0	6	0	0	0.012	0
.	19.01.15-19.46.59-1-271742	359	41	41	11	0	10	711	36	36	0	0	NA	NA	NA	116	100	183	547	183	96	484	131	85	91	10	0.464	0.166	0.055
.	19.01.15-19.47.02-1-271743	123	7	7	2	0	1	652	6	6	0	0	NA	NA	NA	42	35	169	513	166	84	454	114	14	13	0	0.083	0.025	0
.	19.01.15-19.47.07-1-271748	198	12	12	2	0	1	682	11	11	0	0	NA	NA	NA	57	71	177	529	178	94	466	122	18	11	11	0.102	0.021	0.062
.	19.01.15-19.47.08-1-271749	179	12	12	7	0	3	657	11	11	0	0	NA	NA	NA	70	47	171	511	178	88	445	124	30	22	7	0.175	0.043	0.039
.	19.01.15-19.47.10-1-271751	212	32	32	5	0	4	667	29	29	0	0	NA	NA	NA	60	57	178	519	173	94	457	116	38	79	17	0.213	0.152	0.098
.	19.01.15-19.47.13-1-271752	60	2	2	0	0	0	650	1	1	0	0	NA	NA	NA	32	39	170	509	173	85	446	119	11	0	0	0.065	0	0
.	19.01.15-19.47.22-1-271781	96	7	7	3	0	3	633	5	5	0	0	NA	NA	NA	32	22	167	501	167	82	442	109	0	17	8	0	0.034	0.048
.	19.01.15-19.47.28-1-271784	118	13	13	3	0	2	636	12	12	0	0	NA	NA	NA	29	22	168	502	165	83	439	114	13	27	7	0.077	0.054	0.042
.	19.01.15-19.47.37-1-271788	59	2	2	1	0	1	152	0	0	0	0	NA	NA	NA	20	13	166	498	162	18	108	26	0	3	0	0	0.006	0
.	19.01.15-19.47.39-1-271791	267	24	24	6	0	3	688	21	21	0	0	NA	NA	NA	70	78	182	529	180	96	470	122	59	43	24	0.324	0.081	0.133
.	19.01.15-19.47.42-1-271795	207	16	16	6	0	6	669	12	12	0	0	NA	NA	NA	60	62	179	524	172	92	461	116	22	36	3	0.123	0.069	0.017
.	19.01.15-19.47.42-1-271796	33	1	1	1	0	1	0	0	0	0	0	NA	NA	NA	9	4	164	490	163	0	0	0	0	0	0	0	0	0
.	19.01.15-19.47.43-1-271800	122	9	9	2	0	2	680	7	7	0	0	NA	NA	NA	43	57	172	520	178	86	468	126	23	30	0	0.134	0.058	0
.	19.01.15-19.47.45-1-271802	91	7	7	1	0	1	649	5	5	0	0	NA	NA	NA	27	36	170	510	169	82	452	115	8	1	8	0.047	0.002	0.047
.	19.01.15-19.47.48-1-271811	89	3	3	0	0	0	653	2	2	0	0	NA	NA	NA	28	29	168	507	167	83	453	117	0	7	0	0	0.014	0
.	19.01.15-19.48.01-1-271819	89	4	4	3	0	3	643	3	3	0	0	NA	NA	NA	32	29	173	504	165	85	445	113	2	5	4	0.012	0.01	0.024
.	19.01.15-19.48.07-1-271822	65	2	2	0	0	0	627	1	1	0	0	NA	NA	NA	41	20	168	500	165	79	437	111	2	5	0	0.012	0.01	0
.	19.01.15-19.48.08-1-271823	59	2	2	0	0	0	148	1	1	0	0	NA	NA	NA	14	12	166	493	166	19	100	29	2	1	0	0.012	0.002	0
.	19.01.15-19.48.11-1-271829	123	4	4	0	0	0	667	3	3	0	0	NA	NA	NA	42	54	174	524	169	84	465	118	0	20	3	0	0.038	0.018
.	19.01.15-19.48.12-1-271830	89	5	5	3	0	3	643	4	4	0	0	NA	NA	NA	24	21	166	502	166	83	447	113	2	8	2	0.012	0.016	0.012
.	19.01.15-19.48.14-1-271831	35	1	1	0	0	0	0	0	0	0	0	NA	NA	NA	14	6	164	491	164	0	0	0	0	0	0	0	0	0
.	19.01.15-19.48.17-1-271832	157	13	13	4	0	2	678	11	11	0	0	NA	NA	NA	48	58	170	529	172	83	474	121	10	46	1	0.059	0.087	0.006
.	19.01.15-19.48.19-1-271853	121	4	4	1	0	1	646	3	3	0	0	NA	NA	NA	44	36	173	508	168	85	445	116	4	2	4	0.023	0.004	0.024
.	19.01.15-19.48.21-1-271854	149	13	13	3	0	3	671	11	11	0	0	NA	NA	NA	29	55	174	521	173	90	457	124	9	21	6	0.052	0.04	0.035
.	19.01.15-19.48.21-1-271855	31	1	1	0	0	0	0	0	0	0	0	NA	NA	NA	6	9	164	493	165	0	0	0	0	0	0	0	0	0
.	19.01.15-19.48.22-1-271857	149	5	5	3	0	2	674	4	4	0	0	NA	NA	NA	49	53	171	521	174	85	470	119	19	5	0	0.111	0.01	0
.	19.01.15-19.48.23-1-271858	99	5	5	2	0	1	638	4	4	0	0	NA	NA	NA	41	27	171	501	168	85	439	114	3	14	1	0.018	0.028	0.006
.	19.01.15-19.48.25-1-271859	37	1	1	0	0	0	0	0	0	0	0	NA	NA	NA	12	11	168	491	165	0	0	0	1	0	0	0.006	0	0
.	19.01.15-19.48.26-1-271860	127	16	16	4	0	3	659	14	14	0	0	NA	NA	NA	45	40	169	512	172	84	455	120	25	19	4	0.148	0.037	0.023
.	19.01.15-19.48.32-1-271862	38	1	1	0	0	0	0	0	0	0	0	NA	NA	NA	10	17	165	499	166	0	0	0	0	0	4	0	0	0.024
.	19.01.15-19.48.35-1-271863	67	2	2	1	0	1	642	0	0	0	0	NA	NA	NA	24	25	167	505	166	81	447	114	0	6	0	0	0.012	0
.	19.01.15-19.48.37-1-271864	91	5	5	2	0	2	642	4	4	0	0	NA	NA	NA	25	27	166	505	169	80	445	117	2	15	2	0.012	0.03	0.012
.	19.01.15-19.48.37-1-271865	212	17	17	8	0	5	683	16	16	0	0	NA	NA	NA	71	69	177	530	175	92	472	119	13	27	13	0.073	0.051	0.074
.	19.01.15-19.48.45-1-271874	61	2	2	1	0	1	196	1	1	0	0	NA	NA	NA	16	17	165	498	167	25	132	39	2	2	0	0.012	0.004	0
.	19.01.15-19.48.46-1-271879	152	22	22	5	0	4	655	20	20	0	0	NA	NA	NA	41	42	171	516	168	86	454	115	17	43	14	0.099	0.083	0.083
.	19.01.15-19.48.50-1-271886	95	4	4	1	0	1	650	2	2	0	0	NA	NA	NA	36	38	168	515	168	84	453	113	3	4	4	0.018	0.008	0.024
.	19.01.15-19.48.56-1-271892	141	18	18	9	0	8	657	17	17	0	0	NA	NA	NA	31	47	170	522	168	82	461	114	33	24	26	0.194	0.046	0.155
.	19.01.15-19.48.56-1-271893	125	16	16	3	0	1	653	14	14	0	0	NA	NA	NA	39	35	173	504	171	90	446	117	4	30	8	0.023	0.06	0.047
.	19.01.15-19.48.56-1-271895	208	12	12	5	0	4	665	11	11	0	0	NA	NA	NA	74	52	170	523	172	84	462	119	28	8	6	0.165	0.015	0.035
.	19.01.15-19.48.57-1-271896	87	13	13	2	0	0	639	12	12	0	0	NA	NA	NA	24	22	171	499	165	83	440	116	1	17	1	0.006	0.034	0.006
.	19.01.15-19.49.02-1-271897	58	4	4	1	0	1	640	3	3	0	0	NA	NA	NA	23	21	167	503	164	85	442	113	6	8	4	0.036	0.016	0.024
.	19.01.15-19.49.12-1-271899	33	1	1	0	0	0	0	0	0	0	0	NA	NA	NA	9	10	164	491	168	0	0	0	3	0	0	0.018	0	0
.	19.01.15-19.49.14-1-271900	113	11	11	3	0	3	656	10	10	0	0	NA	NA	NA	30	42	168	518	169	82	459	115	5	20	3	0.03	0.039	0.018
.	19.01.15-19.49.21-1-271926	177	11	11	0	0	0	671	9	9	0	0	NA	NA	NA	57	58	177	525	169	92	464	115	7	39	0	0.04	0.074	0
.	19.01.15-19.49.24-1-271927	114	10	10	1	0	1	649	9	9	0	0	NA	NA	NA	45	41	173	508	173	89	441	119	4	24	2	0.023	0.047	0.012
.	19.01.15-19.49.24-1-271928	125	8	8	3	0	3	639	5	5	0	0	NA	NA	NA	42	27	171	503	166	85	442	112	6	18	0	0.035	0.036	0
.	19.01.15-19.49.24-1-271929	90	7	7	3	0	3	657	6	6	0	0	NA	NA	NA	25	40	168	513	172	83	455	119	9	10	4	0.054	0.019	0.023
.	19.01.15-19.49.26-1-271930	150	13	13	4	0	4	666	12	12	0	0	NA	NA	NA	42	47	172	518	170	87	461	118	21	23	7	0.122	0.044	0.041
.	19.01.15-19.49.28-1-271931	91	10	10	4	0	2	657	8	8	0	0	NA	NA	NA	27	39	169	513	170	84	455	118	4	27	3	0.024	0.053	0.018
.	19.01.15-19.49.32-1-271935	117	7	7	3	0	2	646	6	6	0	0	NA	NA	NA	33	29	168	506	168	83	447	116	9	6	0	0.054	0.012	0
.	19.01.15-19.49.41-1-271941	36	1	1	1	0	1	0	0	0	0	0	NA	NA	NA	8	11	164	496	164	0	0	0	0	4	0	0	0.008	0
.	19.01.15-19.49.44-1-271946	171	14	14	4	0	3	658	11	11	0	0	NA	NA	NA	43	48	177	512	172	88	452	118	7	21	10	0.04	0.041	0.058
.	19.01.15-19.49.47-1-271950	60	2	2	0	0	0	303	0	0	0	0	NA	NA	NA	15	13	164	496	166	34	215	54	0	0	2	0	0	0.012
.	19.01.15-19.49.49-1-271952	68	4	4	2	0	2	634	3	3	0	0	NA	NA	NA	29	20	165	501	167	80	440	114	8	10	0	0.048	0.02	0
.	19.01.15-19.49.51-1-271954	270	48	48	12	0	8	686	43	43	0	0	NA	NA	NA	73	76	183	528	178	97	467	122	59	58	29	0.322	0.11	0.163
.	19.01.15-19.49.56-1-271958	70	10	10	4	0	3	646	9	9	0	0	NA	NA	NA	25	26	168	506	165	83	450	113	3	33	0	0.018	0.065	0
.	19.01.15-19.49.57-1-271961	120	7	7	3	0	3	644	5	5	0	0	NA	NA	NA	30	26	170	503	166	83	446	115	11	12	0	0.065	0.024	0
.	19.01.15-19.50.00-1-271964	66	4	4	1	0	1	651	3	3	0	0	NA	NA	NA	23	35	166	509	173	79	452	120	2	2	5	0.012	0.004	0.029
.	19.01.15-19.50.01-1-271965	65	2	2	0	0	0	649	1	1	0	0	NA	NA	NA	20	30	166	509	168	79	453	117	0	7	0	0	0.014	0
.	19.01.15-19.50.05-1-271971	59	4	4	1	0	1	631	2	2	0	0	NA	NA	NA	21	20	169	496	168	83	436	112	0	5	5	0	0.01	0.03
.	19.01.15-19.50.08-1-271972	64	2	2	2	0	1	652	1	1	0	0	NA	NA	NA	30	38	168	512	171	83	453	116	0	6	0	0	0.012	0
.	19.01.15-19.50.17-1-271977	263	16	16	5	0	4	709	15	15	0	0	NA	NA	NA	59	92	177	543	185	94	482	133	22	20	7	0.124	0.037	0.038
.	19.01.15-19.50.20-1-271996	90	3	3	3	0	2	652	2	2	0	0	NA	NA	NA	26	32	167	511	167	85	449	118	0	6	5	0	0.012	0.03
.	19.01.15-19.50.22-1-271998	141	12	12	5	0	4	653	11	11	0	0	NA	NA	NA	38	38	174	508	169	90	446	117	7	36	11	0.04	0.071	0.065
.	19.01.15-19.50.23-1-271999	33	1	1	0	0	0	0	0	0	0	0	NA	NA	NA	12	16	168	496	165	0	0	0	0	0	2	0	0	0.012
.	19.01.15-19.50.23-1-272000	148	9	9	2	0	0	663	8	8	0	0	NA	NA	NA	36	42	175	515	165	89	459	115	12	18	5	0.069	0.035	0.03
.	19.01.15-19.50.26-1-272001	60	2	2	0	0	0	648	1	1	0	0	NA	NA	NA	17	24	166	507	164	85	450	113	0	7	0	0	0.014	0
.	19.01.15-19.50.28-1-272004	34	1	1	0	0	0	0	0	0	0	0	NA	NA	NA	9	6	166	490	163	0	0	0	0	1	0	0	0.002	0
.	19.01.15-19.50.28-1-272005	123	5	5	1	0	1	639	3	3	0	0	NA	NA	NA	47	36	167	510	172	79	443	117	5	6	1	0.03	0.012	0.006
.	19.01.15-19.50.31-1-272006	198	44	44	16	0	9	667	41	41	0	0	NA	NA	NA	50	59	173	522	177	86	461	120	82	58	14	0.474	0.111	0.079
.	19.01.15-19.50.40-1-272012	34	1	1	0	0	0	0	0	0	0	0	NA	NA	NA	6	6	163	493	163	0	0	0	0	0	2	0	0	0.012
.	19.01.15-19.50.44-1-272019	85	5	5	1	0	1	637	4	4	0	0	NA	NA	NA	29	23	165	502	169	82	440	115	1	10	10	0.006	0.02	0.059
.	19.01.15-19.50.46-1-272022	66	6	6	2	0	2	632	5	5	0	0	NA	NA	NA	26	19	167	499	166	80	437	115	5	17	0	0.03	0.034	0
.	19.01.15-19.50.47-1-272021	182	15	15	6	0	5	665	14	14	0	0	NA	NA	NA	70	53	168	524	174	83	460	122	23	22	15	0.137	0.042	0.086
.	19.01.15-19.50.48-1-272027	92	8	8	4	0	0	635	6	6	0	0	NA	NA	NA	31	17	167	494	169	83	437	115	4	10	5	0.024	0.02	0.03
.	19.01.15-19.50.58-1-272035	60	4	4	2	0	2	649	3	3	0	0	NA	NA	NA	19	28	164	506	171	81	449	119	6	4	0	0.037	0.008	0
.	19.01.15-19.51.04-1-272037	89	13	13	1	0	0	660	11	11	0	0	NA	NA	NA	31	38	173	509	169	87	453	120	31	10	3	0.179	0.02	0.018
.	19.01.15-19.51.06-1-272039	33	1	1	0	0	0	0	0	0	0	0	NA	NA	NA	15	4	164	491	162	0	0	0	0	2	0	0	0.004	0
.	19.01.15-19.51.09-1-272040	296	52	52	16	0	13	693	50	50	0	0	NA	NA	NA	94	82	179	542	174	92	479	122	75	112	20	0.419	0.207	0.115
.	19.01.15-19.51.10-1-272041	60	3	3	0	0	0	649	2	2	0	0	NA	NA	NA	21	34	170	506	171	83	448	118	2	0	4	0.012	0	0.023
.	19.01.15-19.51.14-1-272045	148	14	14	2	0	1	667	12	12	0	0	NA	NA	NA	55	44	170	515	172	86	461	120	27	31	0	0.159	0.06	0
.	19.01.15-19.51.17-1-272047	143	11	11	2	0	2	662	10	10	0	0	NA	NA	NA	46	43	174	514	168	86	460	116	26	11	10	0.149	0.021	0.06
.	19.01.15-19.51.19-1-272066	150	9	9	5	0	5	672	8	8	0	0	NA	NA	NA	47	57	179	517	174	93	456	123	14	11	8	0.078	0.021	0.046
.	19.01.15-19.51.21-1-272069	152	23	23	8	0	6	656	21	21	0	0	NA	NA	NA	54	44	172	512	173	90	447	119	25	48	17	0.145	0.094	0.098
.	19.01.15-19.51.30-1-272075	58	2	2	0	0	0	642	1	1	0	0	NA	NA	NA	27	26	170	505	164	83	445	114	3	1	0	0.018	0.002	0
.	19.01.15-19.51.33-1-272076	257	13	13	4	0	1	692	12	12	0	0	NA	NA	NA	70	74	178	535	174	93	478	121	19	36	3	0.107	0.067	0.017
.	19.01.15-19.51.47-1-272091	55	2	2	0	0	0	50	1	1	0	0	NA	NA	NA	18	15	168	494	166	5	36	9	1	0	0	0.006	0	0
.	19.01.15-19.51.49-1-272094	144	23	23	3	0	1	666	21	21	0	0	NA	NA	NA	54	55	177	517	174	89	457	120	42	34	17	0.237	0.066	0.098
.	19.01.15-19.51.49-1-272096	123	8	8	2	0	0	665	6	6	0	0	NA	NA	NA	37	44	174	509	174	88	456	121	16	1	8	0.092	0.002	0.046
.	19.01.15-19.51.51-1-272097	91	4	4	1	0	1	642	3	3	0	0	NA	NA	NA	33	32	170	509	166	84	445	113	0	7	7	0	0.014	0.042
.	19.01.15-19.51.52-1-272098	84	4	4	0	0	0	634	3	3	0	0	NA	NA	NA	29	21	166	504	164	81	443	110	3	6	3	0.018	0.012	0.018
.	19.01.15-19.52.05-1-272105	66	5	5	1	0	1	647	3	3	0	0	NA	NA	NA	22	29	168	508	166	83	449	115	6	5	0	0.036	0.01	0
.	19.01.15-19.52.10-1-272109	122	11	11	2	0	2	656	9	9	0	0	NA	NA	NA	45	34	165	515	167	82	463	111	14	21	9	0.085	0.041	0.054
.	19.01.15-19.52.21-1-272137	61	2	2	2	0	2	640	1	1	0	0	NA	NA	NA	24	25	166	506	166	84	442	114	0	3	3	0	0.006	0.018
.	19.01.15-19.52.25-1-272138	118	9	9	3	0	3	652	6	6	0	0	NA	NA	NA	37	37	173	511	166	88	453	111	3	27	8	0.017	0.053	0.048
.	19.01.15-19.52.27-1-272139	144	16	16	5	0	2	664	14	14	0	0	NA	NA	NA	53	52	175	518	172	88	456	120	21	29	5	0.12	0.056	0.029
.	19.01.15-19.52.28-1-272140	187	11	11	3	0	2	675	9	9	0	0	NA	NA	NA	62	63	181	522	173	91	466	118	29	7	9	0.16	0.013	0.052
.	19.01.15-19.52.39-1-272143	85	4	4	1	0	1	640	3	3	0	0	NA	NA	NA	32	29	167	504	171	84	441	115	0	6	9	0	0.012	0.053
.	19.01.15-19.52.39-1-272144	123	8	8	2	0	0	654	7	7	0	0	NA	NA	NA	42	41	169	518	167	84	456	114	4	18	8	0.024	0.035	0.048
.	19.01.15-19.52.43-1-272150	86	3	3	0	0	0	639	2	2	0	0	NA	NA	NA	34	31	168	509	167	81	446	112	2	1	1	0.012	0.002	0.006
.	19.01.15-19.52.47-1-272154	94	3	3	0	0	0	639	1	1	0	0	NA	NA	NA	27	27	170	504	166	85	442	112	2	4	0	0.012	0.008	0
.	19.01.15-19.52.50-1-272159	91	4	4	3	0	2	656	3	3	0	0	NA	NA	NA	23	37	168	511	171	83	457	116	0	13	1	0	0.025	0.006
.	19.01.15-19.52.51-1-272160	178	10	10	3	0	3	676	9	9	0	0	NA	NA	NA	61	59	169	526	177	87	465	124	11	39	8	0.065	0.074	0.045
.	19.01.15-19.52.57-1-272166	34	1	1	0	0	0	0	0	0	0	0	NA	NA	NA	11	11	164	494	166	0	0	0	0	0	1	0	0	0.006
.	19.01.15-19.52.59-1-272168	123	8	8	3	0	2	660	6	6	0	0	NA	NA	NA	41	41	170	515	169	85	460	115	9	18	2	0.053	0.035	0.012
.	19.01.15-19.52.59-1-272169	32	1	1	0	0	0	0	0	0	0	0	NA	NA	NA	11	7	165	490	165	0	0	0	1	0	0	0.006	0	0
.	19.01.15-19.53.00-1-272170	31	1	1	0	0	0	0	0	0	0	0	NA	NA	NA	8	6	163	493	163	0	0	0	2	0	0	0.012	0	0
.	19.01.15-19.53.01-1-272172	94	6	6	2	0	2	670	5	5	0	0	NA	NA	NA	30	49	171	517	174	83	465	122	15	3	0	0.088	0.006	0
.	19.01.15-19.53.01-1-272173	219	13	13	2	0	2	674	11	11	0	0	NA	NA	NA	70	59	173	520	179	89	461	124	10	28	23	0.058	0.054	0.128
.	19.01.15-19.53.02-1-272174	89	4	4	1	0	1	634	3	3	0	0	NA	NA	NA	40	23	169	501	166	84	440	110	0	4	2	0	0.008	0.012
.	19.01.15-19.53.03-1-272175	96	8	8	2	0	2	640	7	7	0	0	NA	NA	NA	46	37	174	509	167	88	441	111	3	27	0	0.017	0.053	0
.	19.01.15-19.53.09-1-272178	95	7	7	2	0	2	646	5	5	0	0	NA	NA	NA	27	24	170	500	167	87	443	116	9	24	0	0.053	0.048	0
.	19.01.15-19.53.16-1-272179	65	6	6	1	0	1	643	5	5	0	0	NA	NA	NA	29	28	169	504	168	84	447	112	0	14	6	0	0.028	0.036
.	19.01.15-19.53.37-1-272204	62	6	6	2	0	0	636	4	4	0	0	NA	NA	NA	30	27	169	508	163	83	444	109	0	5	10	0	0.01	0.061
.	19.01.15-19.53.38-1-272205	96	10	10	0	0	0	652	8	8	0	0	NA	NA	NA	37	38	168	512	171	83	451	118	3	17	3	0.018	0.033	0.018
.	19.01.15-19.53.39-1-272208	211	36	36	12	0	7	670	32	32	0	0	NA	NA	NA	54	59	171	524	177	87	462	121	54	54	26	0.316	0.103	0.147
.	19.01.15-19.53.41-1-272210	30	1	1	1	0	1	0	0	0	0	0	NA	NA	NA	6	8	167	491	163	0	0	0	0	0	0	0	0	0
.	19.01.15-19.53.43-1-272215	167	32	32	8	0	6	665	31	31	0	0	NA	NA	NA	50	54	178	518	171	89	460	116	51	68	12	0.287	0.131	0.07
.	19.01.15-19.53.43-1-272216	33	1	1	0	0	0	0	0	0	0	0	NA	NA	NA	10	9	165	491	166	0	0	0	0	0	1	0	0	0.006
.	19.01.15-19.53.44-1-272218	254	23	23	6	0	6	696	18	18	0	0	NA	NA	NA	89	84	179	543	175	93	483	120	26	31	20	0.145	0.057	0.114
.	19.01.15-19.53.47-1-272222	64	2	2	1	0	1	638	1	1	0	0	NA	NA	NA	18	17	165	500	165	82	444	112	0	7	0	0	0.014	0
.	19.01.15-19.53.47-1-272224	207	13	13	5	0	3	673	11	11	0	0	NA	NA	NA	67	60	171	522	180	87	460	126	11	21	1	0.064	0.04	0.006
.	19.01.15-19.53.53-1-272230	178	14	14	3	0	1	676	13	13	0	0	NA	NA	NA	54	61	177	520	177	92	459	125	16	31	15	0.09	0.06	0.085
.	19.01.15-19.54.01-1-272235	116	6	6	0	0	0	657	5	5	0	0	NA	NA	NA	42	38	173	509	169	89	451	117	9	6	0	0.052	0.012	0
.	19.01.15-19.54.04-1-272238	128	13	13	4	0	4	651	11	11	0	0	NA	NA	NA	40	42	169	514	172	85	448	118	12	33	4	0.071	0.064	0.023
.	19.01.15-19.54.04-1-272239	34	1	1	0	0	0	0	0	0	0	0	NA	NA	NA	18	9	165	491	166	0	0	0	0	1	0	0	0.002	0
.	19.01.15-19.54.06-1-272241	65	6	6	2	0	1	639	5	5	0	0	NA	NA	NA	23	20	168	495	170	83	441	115	10	8	1	0.06	0.016	0.006
.	19.01.15-19.54.14-1-272250	146	11	11	5	0	4	675	9	9	0	0	NA	NA	NA	62	62	175	525	175	86	467	122	26	14	4	0.149	0.027	0.023
.	19.01.15-19.54.22-1-272269	143	16	16	3	0	2	659	12	12	0	0	NA	NA	NA	40	43	170	518	168	86	459	114	8	31	2	0.047	0.06	0.012
.	19.01.15-19.54.26-1-272270	120	8	8	4	0	3	654	7	7	0	0	NA	NA	NA	28	36	165	512	172	81	454	119	5	13	4	0.03	0.025	0.023
.	19.01.15-19.54.29-1-272271	161	17	17	5	0	3	658	14	14	0	0	NA	NA	NA	44	38	169	515	167	88	456	114	45	32	8	0.266	0.062	0.048
.	19.01.15-19.54.41-1-272278	90	9	9	2	0	2	642	8	8	0	0	NA	NA	NA	33	30	167	503	173	81	444	117	13	7	15	0.078	0.014	0.087
.	19.01.15-19.54.44-1-272282	62	3	3	0	0	0	648	2	2	0	0	NA	NA	NA	27	33	166	502	178	80	446	122	5	5	0	0.03	0.01	0
.	19.01.15-19.54.46-1-272285	88	3	3	1	0	1	652	2	2	0	0	NA	NA	NA	33	39	171	511	170	87	448	117	0	12	3	0	0.023	0.018
.	19.01.15-19.54.49-1-272289	60	2	2	0	0	0	398	1	1	0	0	NA	NA	NA	27	19	166	497	169	56	277	65	0	1	0	0	0.002	0
.	19.01.15-19.54.49-1-272290	148	25	25	7	0	3	663	22	22	0	0	NA	NA	NA	42	56	177	525	167	91	461	111	21	30	10	0.119	0.057	0.06
.	19.01.15-19.54.53-1-272291	63	3	3	1	0	1	649	2	2	0	0	NA	NA	NA	21	33	173	505	168	84	448	117	2	5	2	0.012	0.01	0.012
.	19.01.15-19.54.58-1-272296	144	21	21	6	0	5	660	20	20	0	0	NA	NA	NA	43	48	174	512	175	84	452	124	42	26	17	0.241	0.051	0.097
.	19.01.15-19.55.02-1-272297	93	4	4	2	0	0	658	3	3	0	0	NA	NA	NA	32	38	173	504	174	89	448	121	10	7	0	0.058	0.014	0
.	19.01.15-19.55.02-1-272298	212	25	25	5	0	5	679	23	23	0	0	NA	NA	NA	51	69	170	534	178	86	473	120	26	45	10	0.153	0.084	0.056
.	19.01.15-19.55.07-1-272300	112	7	7	5	0	4	650	6	6	0	0	NA	NA	NA	21	29	168	504	170	84	449	117	0	16	15	0	0.032	0.088
.	19.01.15-19.55.10-1-272302	213	17	17	3	0	2	669	16	16	0	0	NA	NA	NA	63	48	171	520	170	87	464	118	19	22	1	0.111	0.042	0.006
.	19.01.15-19.55.19-1-272309	155	14	14	0	0	0	663	10	10	0	0	NA	NA	NA	46	43	169	513	174	84	459	120	3	31	7	0.018	0.06	0.04
.	19.01.15-19.55.24-1-272330	172	8	8	2	0	1	672	7	7	0	0	NA	NA	NA	49	57	175	523	172	91	461	120	16	16	0	0.091	0.031	0
.	19.01.15-19.55.26-1-272332	63	7	7	0	0	0	649	6	6	0	0	NA	NA	NA	16	30	167	507	169	83	449	117	1	10	0	0.006	0.02	0
.	19.01.15-19.55.28-1-272333	90	3	3	1	0	0	651	2	2	0	0	NA	NA	NA	37	34	168	510	169	85	450	116	0	10	2	0	0.02	0.012
.	19.01.15-19.55.41-1-272343	59	2	2	0	0	0	652	1	1	0	0	NA	NA	NA	18	36	172	507	170	88	448	116	0	1	2	0	0.002	0.012
.	19.01.15-19.56.13-1-272356	35	1	1	0	0	0	0	0	0	0	0	NA	NA	NA	9	8	166	492	163	0	0	0	0	0	4	0	0	0.025
.	19.01.15-19.56.15-1-272361	173	24	24	13	0	5	671	21	21	0	0	NA	NA	NA	61	56	170	529	170	83	472	116	11	72	20	0.065	0.136	0.118
.	19.01.15-19.56.19-1-272386	143	9	9	4	0	2	651	7	7	0	0	NA	NA	NA	50	35	169	512	167	84	450	117	18	25	0	0.107	0.049	0
.	19.01.15-19.56.19-1-272387	266	16	16	4	0	3	696	13	13	0	0	NA	NA	NA	67	74	184	528	175	100	472	124	48	23	8	0.261	0.044	0.046
.	19.01.15-19.56.20-1-272388	93	26	26	8	0	6	648	24	24	0	0	NA	NA	NA	43	37	170	512	168	83	451	114	2	38	5	0.012	0.074	0.03
.	19.01.15-19.56.23-1-272394	114	5	5	1	0	0	647	4	4	0	0	NA	NA	NA	41	31	168	510	166	85	449	113	5	10	0	0.03	0.02	0
.	19.01.15-19.56.23-1-272395	62	2	2	1	0	1	641	1	1	0	0	NA	NA	NA	22	24	167	506	164	84	449	108	0	1	1	0	0.002	0.006
.	19.01.15-19.56.23-1-272396	35	1	1	0	0	0	0	0	0	0	0	NA	NA	NA	8	8	164	493	164	0	0	0	0	4	0	0	0.008	0
.	19.01.15-19.56.27-1-272397	118	5	5	0	0	0	660	4	4	0	0	NA	NA	NA	30	47	166	519	175	80	461	119	2	10	4	0.012	0.019	0.023
.	19.01.15-19.56.30-1-272400	147	29	29	10	0	9	657	28	28	0	0	NA	NA	NA	62	49	174	518	170	89	451	117	49	49	7	0.282	0.095	0.041
.	19.01.15-19.56.38-1-272402	60	3	3	2	0	2	49	2	2	0	0	NA	NA	NA	17	20	171	495	167	7	32	10	0	7	0	0	0.014	0
.	19.01.15-19.56.42-1-272410	156	12	12	1	0	1	660	10	10	0	0	NA	NA	NA	45	49	172	518	172	87	456	117	6	19	13	0.035	0.037	0.076
.	19.01.15-19.56.48-1-272418	120	15	15	5	0	4	653	13	13	0	0	NA	NA	NA	51	39	174	511	167	89	449	115	18	24	12	0.103	0.047	0.072
.	19.01.15-19.56.49-1-272420	157	17	17	5	0	3	647	14	14	0	0	NA	NA	NA	48	38	173	510	168	89	447	111	27	35	2	0.156	0.069	0.012
.	19.01.15-19.56.57-1-272431	122	8	8	1	0	1	648	6	6	0	0	NA	NA	NA	29	43	171	513	172	80	449	119	1	14	4	0.006	0.027	0.023
.	19.01.15-19.56.59-1-272432	170	9	9	1	0	1	656	8	8	0	0	NA	NA	NA	57	46	172	518	169	85	454	117	2	20	2	0.012	0.039	0.012
.	19.01.15-19.57.00-1-272433	118	6	6	1	0	1	658	4	4	0	0	NA	NA	NA	38	34	171	503	173	85	451	122	13	7	6	0.076	0.014	0.035
.	19.01.15-19.57.04-1-272438	61	2	2	0	0	0	631	1	1	0	0	NA	NA	NA	23	20	168	498	167	83	436	112	0	2	2	0	0.004	0.012
.	19.01.15-19.57.16-1-272442	63	2	2	0	0	0	297	1	1	0	0	NA	NA	NA	22	16	167	496	166	39	202	56	3	2	0	0.018	0.004	0
.	19.01.15-19.57.19-1-272461	34	1	1	0	0	0	0	0	0	0	0	NA	NA	NA	11	8	165	492	164	0	0	0	2	0	0	0.012	0	0
.	19.01.15-19.57.21-1-272463	88	11	11	3	0	1	646	8	8	0	0	NA	NA	NA	38	36	171	507	171	87	443	116	7	20	7	0.041	0.039	0.041
.	19.01.15-19.57.23-1-272464	63	3	3	0	0	0	641	2	2	0	0	NA	NA	NA	24	30	172	505	166	84	443	114	0	14	0	0	0.028	0
.	19.01.15-19.57.24-1-272471	115	4	4	1	0	1	655	3	3	0	0	NA	NA	NA	24	33	169	508	169	85	452	118	0	13	0	0	0.026	0
.	19.01.15-19.57.28-1-272472	32	1	1	1	0	1	0	0	0	0	0	NA	NA	NA	7	12	164	497	164	0	0	0	1	0	0	0.006	0	0
.	19.01.15-19.57.30-1-272473	166	19	19	3	0	3	667	16	16	0	0	NA	NA	NA	64	54	175	517	175	89	458	120	8	30	5	0.046	0.058	0.029
.	19.01.15-19.57.31-1-272474	90	6	6	4	0	4	645	5	5	0	0	NA	NA	NA	32	27	164	507	169	80	449	116	16	2	0	0.098	0.004	0
.	19.01.15-19.57.32-1-272475	34	1	1	0	0	0	0	0	0	0	0	NA	NA	NA	12	4	164	491	162	0	0	0	0	1	0	0	0.002	0
.	19.01.15-19.57.33-1-272476	33	1	1	0	0	0	0	0	0	0	0	NA	NA	NA	6	6	164	490	165	0	0	0	0	0	2	0	0	0.012
.	19.01.15-19.57.35-1-272477	258	51	51	18	0	12	691	43	43	0	0	NA	NA	NA	72	77	183	528	179	96	469	126	78	91	7	0.426	0.172	0.039
.	19.01.15-19.57.36-1-272478	66	2	2	0	0	0	640	1	1	0	0	NA	NA	NA	27	25	170	505	163	83	445	112	0	3	0	0	0.006	0
.	19.01.15-19.57.42-1-272486	64	4	4	0	0	0	651	2	2	0	0	NA	NA	NA	26	33	168	510	168	84	450	117	1	12	0	0.006	0.024	0
.	19.01.15-19.57.48-1-272493	137	12	12	5	0	1	657	10	10	0	0	NA	NA	NA	47	41	169	515	170	85	457	115	12	19	15	0.071	0.037	0.088
.	19.01.15-19.57.49-1-272496	119	5	5	1	0	1	656	4	4	0	0	NA	NA	NA	36	32	168	511	166	84	456	116	19	1	2	0.113	0.002	0.012
.	19.01.15-19.57.52-1-272497	121	9	9	4	0	2	647	5	5	0	0	NA	NA	NA	51	38	170	513	168	81	450	116	8	22	4	0.047	0.043	0.024
.	19.01.15-19.57.54-1-272498	93	7	7	2	0	2	646	6	6	0	0	NA	NA	NA	28	30	169	509	165	85	448	113	0	24	2	0	0.047	0.012
.	19.01.15-19.57.55-1-272501	115	7	7	0	0	0	657	6	6	0	0	NA	NA	NA	35	37	173	506	171	84	453	120	4	6	4	0.023	0.012	0.023
.	19.01.15-19.58.00-1-272505	65	3	3	0	0	0	631	2	2	0	0	NA	NA	NA	35	19	169	498	165	80	437	114	0	10	0	0	0.02	0
.	19.01.15-19.58.03-1-272507	158	7	7	4	0	3	668	5	5	0	0	NA	NA	NA	54	58	174	526	171	89	461	118	17	10	0	0.098	0.019	0
.	19.01.15-19.58.16-1-272516	263	37	37	14	0	9	690	33	33	0	0	NA	NA	NA	79	78	177	540	174	95	474	121	69	68	22	0.39	0.126	0.126
.	19.01.15-19.58.17-1-272520	93	7	7	3	0	3	639	5	5	0	0	NA	NA	NA	38	26	169	505	165	82	445	112	2	14	2	0.012	0.028	0.012
.	19.01.15-19.58.18-1-272522	116	10	10	7	0	5	647	9	9	0	0	NA	NA	NA	37	29	166	509	167	81	453	113	15	8	6	0.09	0.016	0.036
.	19.01.15-19.58.19-1-272523	177	20	20	8	0	4	666	16	16	0	0	NA	NA	NA	54	51	176	515	173	90	453	123	18	66	4	0.102	0.128	0.023
.	19.01.15-19.58.21-1-272539	146	13	13	4	0	3	666	11	11	0	0	NA	NA	NA	37	44	172	516	169	88	461	117	35	3	6	0.203	0.006	0.036
.	19.01.15-19.58.24-1-272541	115	8	8	2	0	1	655	7	7	0	0	NA	NA	NA	38	39	171	514	167	85	456	114	6	39	1	0.035	0.076	0.006
.	19.01.15-19.58.27-1-272542	146	15	15	0	0	0	662	12	12	0	0	NA	NA	NA	33	42	174	512	169	87	460	115	6	24	2	0.034	0.047	0.012
.	19.01.15-19.58.40-1-272553	65	2	2	0	0	0	550	1	1	0	0	NA	NA	NA	15	25	167	507	164	71	384	95	0	3	0	0	0.006	0
.	19.01.15-19.58.42-1-272555	64	3	3	1	0	1	638	2	2	0	0	NA	NA	NA	20	19	164	500	168	78	444	116	2	1	1	0.012	0.002	0.006
.	19.01.15-19.58.49-1-272564	306	20	20	5	0	4	723	19	19	0	0	NA	NA	NA	94	107	187	548	185	101	490	132	42	53	10	0.225	0.097	0.054
.	19.01.15-19.58.50-1-272567	63	2	2	0	0	0	634	0	0	0	0	NA	NA	NA	24	17	169	495	166	81	439	114	0	6	0	0	0.012	0
.	19.01.15-19.58.52-1-272568	90	3	3	0	0	0	655	2	2	0	0	NA	NA	NA	29	44	170	516	171	83	453	119	12	0	4	0.071	0	0.023
.	19.01.15-19.58.55-1-272571	127	10	10	4	0	3	664	9	9	0	0	NA	NA	NA	47	48	173	512	176	85	455	124	13	20	5	0.075	0.039	0.028
.	19.01.15-19.58.58-1-272574	57	2	2	0	0	0	148	0	0	0	0	NA	NA	NA	13	13	164	499	163	20	100	28	0	5	0	0	0.01	0
.	19.01.15-19.59.03-1-272575	152	22	22	6	0	4	673	20	20	0	0	NA	NA	NA	45	59	175	524	173	90	463	120	39	50	9	0.223	0.095	0.052
.	19.01.15-19.59.05-1-272577	93	6	6	2	0	1	640	2	2	0	0	NA	NA	NA	32	20	168	503	162	84	447	109	7	9	0	0.042	0.018	0
.	19.01.15-19.59.08-1-272579	182	19	19	3	0	2	688	18	18	0	0	NA	NA	NA	53	69	175	533	174	92	475	121	58	38	10	0.331	0.071	0.057
.	19.01.15-19.59.10-1-272581	96	5	5	2	0	2	646	4	4	0	0	NA	NA	NA	30	31	171	504	169	86	444	116	3	12	0	0.018	0.024	0
.	19.01.15-19.59.12-1-272584	33	1	1	0	0	0	0	0	0	0	0	NA	NA	NA	12	8	165	493	163	0	0	0	0	0	1	0	0	0.006
.	19.01.15-19.59.16-1-272585	95	12	12	3	0	2	637	10	10	0	0	NA	NA	NA	34	26	169	505	165	84	444	109	0	29	3	0	0.057	0.018
.	19.01.15-19.59.20-1-272605	149	7	7	3	0	2	668	5	5	0	0	NA	NA	NA	51	50	175	516	172	89	458	121	6	28	3	0.034	0.054	0.017
.	19.01.15-19.59.22-1-272606	172	15	15	4	0	4	681	12	12	0	0	NA	NA	NA	54	67	173	531	176	87	470	124	18	60	0	0.104	0.113	0
.	19.01.15-19.59.35-1-272613	59	2	2	0	0	0	298	1	1	0	0	NA	NA	NA	13	13	165	495	166	39	208	51	0	0	1	0	0	0.006
.	19.01.15-19.59.37-1-272614	62	2	2	1	0	1	353	1	1	0	0	NA	NA	NA	18	14	167	496	164	42	251	60	0	5	0	0	0.01	0
.	19.01.15-19.59.37-1-272615	132	9	9	2	0	2	656	8	8	0	0	NA	NA	NA	49	43	174	512	170	88	448	120	13	22	0	0.075	0.043	0
.	19.01.15-19.59.48-1-272631	127	11	11	5	0	3	646	10	10	0	0	NA	NA	NA	52	40	174	508	171	88	441	117	31	18	0	0.178	0.035	0
.	19.01.15-19.59.51-1-272633	119	5	5	1	0	1	641	4	4	0	0	NA	NA	NA	37	31	170	507	167	84	443	114	0	12	1	0	0.024	0.006
.	19.01.15-19.59.53-1-272634	113	10	10	6	0	3	659	9	9	0	0	NA	NA	NA	38	48	174	518	169	87	457	115	19	22	0	0.109	0.042	0
.	19.01.15-19.59.53-1-272635	153	17	17	5	0	3	666	11	11	0	0	NA	NA	NA	60	55	176	514	178	89	454	123	15	56	0	0.085	0.109	0
.	19.01.15-19.59.55-1-272639	94	7	7	1	0	0	646	6	6	0	0	NA	NA	NA	30	32	169	510	166	81	453	112	8	9	0	0.047	0.018	0
.	19.01.15-19.59.55-1-272640	119	9	9	3	0	1	663	7	7	0	0	NA	NA	NA	34	41	170	510	174	87	453	123	28	13	4	0.165	0.025	0.023
.	19.01.15-19.59.58-1-272643	66	4	4	0	0	0	637	3	3	0	0	NA	NA	NA	23	26	168	504	167	81	442	114	0	12	0	0	0.024	0
.	19.01.15-20.00.04-1-272651	150	12	12	4	0	3	662	10	10	0	0	NA	NA	NA	39	46	176	512	171	92	452	118	15	19	8	0.085	0.037	0.047
.	19.01.15-20.00.09-1-272655	67	2	2	0	0	0	645	1	1	0	0	NA	NA	NA	28	24	169	503	165	85	447	113	2	2	0	0.012	0.004	0
.	19.01.15-20.00.15-1-272656	35	1	1	0	0	0	0	0	0	0	0	NA	NA	NA	13	7	163	494	163	0	0	0	0	0	1	0	0	0.006
.	19.01.15-20.00.18-1-272664	158	38	38	11	0	6	679	37	37	0	0	NA	NA	NA	44	64	177	524	176	88	466	125	46	95	8	0.26	0.181	0.045
.	19.01.15-20.00.19-1-272665	169	13	13	3	0	3	670	12	12	0	0	NA	NA	NA	49	50	175	512	176	89	455	126	9	26	16	0.051	0.051	0.091
.	19.01.15-20.00.21-1-272681	59	3	3	0	0	0	640	2	2	0	0	NA	NA	NA	21	26	171	500	168	84	443	113	4	7	0	0.023	0.014	0
.	19.01.15-20.00.26-1-272684	36	1	1	0	0	0	0	0	0	0	0	NA	NA	NA	10	8	163	494	164	0	0	0	2	0	0	0.012	0	0
.	19.01.15-20.00.27-1-272685	167	12	12	5	0	5	657	11	11	0	0	NA	NA	NA	54	46	174	518	167	84	456	117	27	22	0	0.155	0.042	0
.	19.01.15-20.00.27-1-272686	154	26	26	10	0	7	664	22	22	0	0	NA	NA	NA	48	52	173	522	170	89	457	118	32	58	15	0.185	0.111	0.088
.	19.01.15-20.00.30-1-272688	158	10	10	3	0	2	675	9	9	0	0	NA	NA	NA	41	57	176	520	174	89	465	121	11	41	2	0.062	0.079	0.011
.	19.01.15-20.00.31-1-272689	82	4	4	0	0	0	626	3	3	0	0	NA	NA	NA	29	19	166	497	169	81	431	114	0	11	3	0	0.022	0.018
.	19.01.15-20.00.37-1-272692	122	6	6	3	0	3	657	4	4	0	0	NA	NA	NA	37	43	170	514	172	83	456	118	3	12	3	0.018	0.023	0.017
.	19.01.15-20.00.40-1-272697	112	7	7	2	0	2	643	6	6	0	0	NA	NA	NA	35	30	169	508	166	82	449	112	6	11	9	0.036	0.022	0.054
.	19.01.15-20.00.48-1-272708	119	7	7	0	0	0	654	6	6	0	0	NA	NA	NA	38	41	168	516	170	83	454	117	4	14	6	0.024	0.027	0.035
.	19.01.15-20.00.48-1-272709	62	2	2	1	0	0	638	1	1	0	0	NA	NA	NA	37	25	169	504	165	84	442	112	0	8	0	0	0.016	0
.	19.01.15-20.00.59-1-272717	175	15	15	6	0	4	664	13	13	0	0	NA	NA	NA	45	54	174	520	173	87	458	119	14	38	12	0.08	0.073	0.069
.	19.01.15-20.01.00-1-272718	85	4	4	3	0	1	645	3	3	0	0	NA	NA	NA	34	32	169	508	168	81	450	114	10	10	0	0.059	0.02	0
.	19.01.15-20.01.02-1-272750	232	8	8	1	0	1	682	7	7	0	0	NA	NA	NA	81	63	174	535	167	90	477	115	14	12	4	0.08	0.022	0.024
.	19.01.15-20.01.09-1-272771	206	30	30	7	0	6	683	25	25	0	0	NA	NA	NA	61	71	175	528	181	88	468	127	81	66	8	0.463	0.125	0.044
.	19.01.15-20.01.13-1-272792	91	11	11	1	0	0	643	10	10	0	0	NA	NA	NA	23	27	168	507	165	85	446	112	2	15	2	0.012	0.03	0.012
.	19.01.15-20.01.14-1-272793	94	7	7	2	0	1	644	6	6	0	0	NA	NA	NA	40	37	169	513	168	80	448	116	0	17	7	0	0.033	0.042
.	19.01.15-20.01.14-1-272795	67	4	4	1	0	1	649	2	2	0	0	NA	NA	NA	16	30	168	508	167	83	454	112	0	9	3	0	0.018	0.018
.	19.01.15-20.01.21-1-272818	148	7	7	1	0	1	664	5	5	0	0	NA	NA	NA	64	50	170	518	175	85	460	119	16	14	0	0.094	0.027	0
.	19.01.15-20.01.29-1-272825	260	45	45	22	0	16	698	41	41	0	0	NA	NA	NA	73	91	184	532	188	97	469	132	59	96	13	0.321	0.18	0.069
.	19.01.15-20.01.34-1-272828	120	17	17	6	0	3	662	14	14	0	0	NA	NA	NA	35	47	169	518	173	83	459	120	7	29	15	0.041	0.056	0.087
.	19.01.15-20.01.34-1-272829	148	11	11	4	0	3	673	9	9	0	0	NA	NA	NA	36	54	174	518	175	89	463	121	16	22	2	0.092	0.042	0.011
.	19.01.15-20.01.39-1-272835	35	1	1	0	0	0	0	0	0	0	0	NA	NA	NA	12	10	164	497	162	0	0	0	0	0	0	0	0	0
.	19.01.15-20.01.40-1-272836	185	17	17	2	0	1	660	13	13	0	0	NA	NA	NA	63	46	172	514	173	85	457	118	13	19	13	0.076	0.037	0.075
.	19.01.15-20.01.43-1-272843	169	46	46	14	0	13	667	43	43	0	0	NA	NA	NA	46	54	171	525	171	87	460	120	23	108	17	0.135	0.206	0.099
.	19.01.15-20.01.46-1-272847	120	11	11	3	0	2	656	9	9	0	0	NA	NA	NA	38	40	169	519	165	86	457	113	9	21	9	0.053	0.04	0.055
.	19.01.15-20.01.46-1-272848	59	2	2	1	0	1	631	1	1	0	0	NA	NA	NA	37	22	170	498	167	85	434	112	0	11	0	0	0.022	0
.	19.01.15-20.02.01-1-272865	87	4	4	1	0	1	648	2	2	0	0	NA	NA	NA	37	34	172	508	167	84	452	112	0	5	4	0	0.01	0.024
.	19.01.15-20.02.01-1-272866	122	19	19	6	0	3	645	15	15	0	0	NA	NA	NA	50	37	171	510	169	85	447	113	33	19	16	0.193	0.037	0.095
.	19.01.15-20.02.05-1-272869	89	3	3	0	0	0	657	1	1	0	0	NA	NA	NA	33	36	173	507	169	92	447	118	8	2	2	0.046	0.004	0.012
.	19.01.15-20.02.05-1-272870	121	11	11	4	0	3	664	10	10	0	0	NA	NA	NA	35	50	175	517	171	90	456	118	2	32	14	0.011	0.062	0.082
.	19.01.15-20.02.11-1-272873	60	2	2	0	0	0	197	1	1	0	0	NA	NA	NA	11	18	165	499	167	28	132	37	0	2	0	0	0.004	0
.	19.01.15-20.02.25-1-272901	62	3	3	0	0	0	630	2	2	0	0	NA	NA	NA	33	15	164	500	164	81	437	112	4	2	0	0.024	0.004	0
.	19.01.15-20.02.28-1-272903	92	8	8	5	0	3	645	6	6	0	0	NA	NA	NA	36	28	173	500	168	89	440	116	1	26	7	0.006	0.052	0.042
.	19.01.15-20.02.33-1-272904	30	1	1	1	0	1	0	0	0	0	0	NA	NA	NA	7	5	165	490	163	0	0	0	0	0	0	0	0	0
.	19.01.15-20.02.35-1-272906	176	41	41	13	0	12	653	36	36	0	0	NA	NA	NA	49	47	175	515	170	85	449	119	39	58	17	0.223	0.113	0.1
.	19.01.15-20.02.38-1-272909	94	7	7	1	0	1	660	5	5	0	0	NA	NA	NA	25	46	167	522	170	82	462	116	1	18	0	0.006	0.034	0
.	19.01.15-20.02.44-1-272917	126	12	12	2	0	2	649	10	10	0	0	NA	NA	NA	48	39	170	516	166	83	454	112	14	22	6	0.082	0.043	0.036
.	19.01.15-20.02.49-1-272923	92	6	6	1	0	1	638	4	4	0	0	NA	NA	NA	25	31	168	506	170	82	441	115	2	14	0	0.012	0.028	0
.	19.01.15-20.02.49-1-272924	30	1	1	0	0	0	0	0	0	0	0	NA	NA	NA	10	10	167	492	164	0	0	0	0	2	0	0	0.004	0
.	19.01.15-20.02.51-1-272925	62	2	2	0	0	0	635	1	1	0	0	NA	NA	NA	26	24	171	495	171	85	437	113	0	5	0	0	0.01	0
.	19.01.15-20.02.51-1-272926	64	3	3	0	0	0	644	2	2	0	0	NA	NA	NA	19	18	166	501	164	85	445	114	0	6	0	0	0.012	0
.	19.01.15-20.02.56-1-272933	177	8	8	1	0	1	675	7	7	0	0	NA	NA	NA	57	63	181	517	178	95	456	124	6	18	4	0.033	0.035	0.022
.	19.01.15-20.03.01-1-272934	35	1	1	1	0	1	0	0	0	0	0	NA	NA	NA	3	7	164	492	164	0	0	0	0	0	0	0	0	0
.	19.01.15-20.03.02-1-272936	125	24	24	4	0	3	655	23	23	0	0	NA	NA	NA	46	45	171	514	173	85	450	120	37	58	3	0.216	0.113	0.017
.	19.01.15-20.03.05-1-272938	121	20	20	3	0	3	644	18	18	0	0	NA	NA	NA	35	31	168	507	169	84	444	116	14	35	3	0.083	0.069	0.018
.	19.01.15-20.03.06-1-272939	98	3	3	2	0	2	650	2	2	0	0	NA	NA	NA	44	35	169	507	172	81	449	120	0	16	0	0	0.032	0
.	19.01.15-20.03.09-1-272941	122	6	6	1	0	1	653	5	5	0	0	NA	NA	NA	37	38	173	504	174	85	446	122	11	7	0	0.064	0.014	0
.	19.01.15-20.03.11-1-272943	116	5	5	1	0	0	648	4	4	0	0	NA	NA	NA	35	32	166	514	165	79	456	113	0	7	4	0	0.014	0.024
.	19.01.15-20.03.12-1-272944	64	2	2	0	0	0	637	0	0	0	0	NA	NA	NA	27	27	168	507	165	82	443	112	0	2	0	0	0.004	0
.	19.01.15-20.03.26-1-272965	147	11	11	3	0	3	644	9	9	0	0	NA	NA	NA	49	34	167	509	171	81	447	116	3	11	7	0.018	0.022	0.041
.	19.01.15-20.03.34-1-272971	175	20	20	5	0	2	669	19	19	0	0	NA	NA	NA	49	53	175	516	175	88	457	124	11	47	4	0.063	0.091	0.023
.	19.01.15-20.03.35-1-272972	153	22	22	9	0	5	661	20	20	0	0	NA	NA	NA	50	44	170	511	176	84	454	123	47	28	23	0.276	0.055	0.131
.	19.01.15-20.03.35-1-272973	59	3	3	1	0	1	645	2	2	0	0	NA	NA	NA	18	23	169	501	166	83	446	116	3	5	0	0.018	0.01	0
.	19.01.15-20.03.36-1-272976	151	34	34	5	0	5	655	32	32	0	0	NA	NA	NA	46	43	170	513	173	87	449	119	31	62	6	0.182	0.121	0.035
.	19.01.15-20.03.42-1-272981	141	9	9	0	0	0	654	7	7	0	0	NA	NA	NA	49	42	171	515	169	85	454	115	10	14	7	0.058	0.027	0.041
.	19.01.15-20.03.45-1-272986	63	3	3	0	0	0	642	2	2	0	0	NA	NA	NA	35	29	168	505	169	84	442	116	6	6	0	0.036	0.012	0
.	19.01.15-20.03.52-1-272992	62	2	2	3	0	2	641	1	1	0	0	NA	NA	NA	28	29	171	503	168	86	440	115	4	5	0	0.023	0.01	0
.	19.01.15-20.03.58-1-272998	90	4	4	2	0	2	655	3	3	0	0	NA	NA	NA	18	34	173	507	167	88	453	114	4	0	5	0.023	0	0.03
.	19.01.15-20.04.00-1-272999	142	23	23	6	0	4	667	19	19	0	0	NA	NA	NA	43	47	175	511	174	90	454	123	53	50	6	0.303	0.098	0.034
.	19.01.15-20.04.08-1-273000	34	1	1	1	0	1	0	0	0	0	0	NA	NA	NA	9	6	164	491	164	0	0	0	0	0	1	0	0	0.006
.	19.01.15-20.04.11-1-273003	168	8	8	1	0	1	666	7	7	0	0	NA	NA	NA	52	54	175	520	172	89	460	117	15	3	10	0.086	0.006	0.058
.	19.01.15-20.04.12-1-273005	145	7	7	5	0	4	664	6	6	0	0	NA	NA	NA	39	47	173	511	176	89	453	122	3	17	6	0.017	0.033	0.034
.	19.01.15-20.04.13-1-273006	91	4	4	2	0	0	649	2	2	0	0	NA	NA	NA	30	34	168	511	168	83	452	114	0	22	0	0	0.043	0
.	19.01.15-20.04.17-1-273009	181	21	21	4	0	4	663	20	20	0	0	NA	NA	NA	63	54	174	523	170	86	461	116	40	24	4	0.23	0.046	0.024
.	19.01.15-20.04.20-1-273032	193	29	29	9	0	8	673	28	28	0	0	NA	NA	NA	53	55	172	526	170	87	471	115	50	67	16	0.291	0.127	0.094
.	19.01.15-20.04.23-1-273033	62	4	4	1	0	1	643	2	2	0	0	NA	NA	NA	24	29	171	506	165	85	447	111	0	7	3	0	0.014	0.018
.	19.01.15-20.04.34-1-273039	323	26	26	10	0	8	707	22	22	0	0	NA	NA	NA	90	95	182	546	180	95	484	128	29	47	20	0.159	0.086	0.111
.	19.01.15-20.05.10-1-273058	155	34	34	18	0	11	671	29	29	0	0	NA	NA	NA	45	53	175	519	172	89	460	122	33	86	5	0.189	0.166	0.029
.	19.01.15-20.05.10-1-273059	64	2	2	2	0	1	647	0	0	0	0	NA	NA	NA	25	30	170	505	168	87	445	115	3	9	0	0.018	0.018	0
.	19.01.15-20.05.10-1-273060	94	5	5	0	0	0	658	4	4	0	0	NA	NA	NA	41	41	172	510	172	87	450	121	0	5	4	0	0.01	0.023
.	19.01.15-20.05.14-1-273062	63	5	5	1	0	1	643	4	4	0	0	NA	NA	NA	21	24	167	500	170	84	443	116	0	12	0	0	0.024	0
.	19.01.15-20.05.18-1-273067	64	2	2	1	0	1	547	1	1	0	0	NA	NA	NA	23	20	169	497	167	67	375	105	0	1	0	0	0.002	0
.	19.01.15-20.05.23-1-273084	32	1	1	0	0	0	0	0	0	0	0	NA	NA	NA	11	11	166	495	163	0	0	0	0	0	0	0	0	0
.	19.01.15-20.05.26-1-273087	33	1	1	0	0	0	0	0	0	0	0	NA	NA	NA	5	7	165	491	164	0	0	0	0	2	0	0	0.004	0
.	19.01.15-20.05.29-1-273094	175	11	11	3	0	2	669	10	10	0	0	NA	NA	NA	61	47	175	517	168	94	460	115	8	13	15	0.046	0.025	0.089
.	19.01.15-20.05.32-1-273095	31	1	1	0	0	0	0	0	0	0	0	NA	NA	NA	14	15	166	496	166	0	0	0	5	0	0	0.03	0	0
.	19.01.15-20.05.33-1-273096	113	10	10	4	0	3	661	9	9	0	0	NA	NA	NA	36	47	172	515	173	85	456	120	18	23	9	0.105	0.045	0.052
.	19.01.15-20.05.35-1-273098	180	13	13	3	0	3	655	10	10	0	0	NA	NA	NA	59	39	168	510	174	83	450	122	18	20	8	0.107	0.039	0.046
.	19.01.15-20.05.36-1-273099	120	9	9	1	0	1	641	8	8	0	0	NA	NA	NA	52	44	176	508	173	89	437	115	6	26	7	0.034	0.051	0.04
.	19.01.15-20.05.39-1-273102	264	51	51	14	0	10	685	43	43	0	0	NA	NA	NA	80	72	179	533	173	90	472	123	120	68	17	0.67	0.128	0.098
.	19.01.15-20.05.39-1-273103	115	8	8	1	0	1	649	7	7	0	0	NA	NA	NA	29	32	172	508	165	87	450	112	3	15	0	0.017	0.03	0
.	19.01.15-20.05.56-1-273122	171	18	18	3	0	3	677	15	15	0	0	NA	NA	NA	50	62	180	523	172	93	464	120	17	46	6	0.094	0.088	0.035
.	19.01.15-20.06.05-1-273124	86	5	5	1	0	1	645	4	4	0	0	NA	NA	NA	34	31	170	509	165	84	449	112	0	22	8	0	0.043	0.048
.	19.01.15-20.06.09-1-273125	32	1	1	0	0	0	0	0	0	0	0	NA	NA	NA	14	11	163	498	163	0	0	0	0	0	0	0	0	0
.	19.01.15-20.06.10-1-273127	143	11	11	3	0	2	653	9	9	0	0	NA	NA	NA	32	35	168	509	171	86	449	118	26	9	13	0.155	0.018	0.076
.	19.01.15-20.06.11-1-273128	87	3	3	3	0	2	655	2	2	0	0	NA	NA	NA	24	40	171	512	170	83	454	118	7	2	0	0.041	0.004	0
.	19.01.15-20.06.16-1-273129	140	13	13	1	0	0	649	12	12	0	0	NA	NA	NA	49	32	169	511	165	85	454	110	24	10	3	0.142	0.02	0.018
.	19.01.15-20.06.16-1-273130	90	3	3	0	0	0	645	2	2	0	0	NA	NA	NA	38	32	166	512	167	79	450	116	4	3	5	0.024	0.006	0.03
.	19.01.15-20.06.28-1-273164	92	9	9	0	0	0	645	8	8	0	0	NA	NA	NA	31	35	174	509	165	85	448	112	1	6	13	0.006	0.012	0.079
.	19.01.15-20.06.31-1-273166	120	7	7	2	0	2	653	5	5	0	0	NA	NA	NA	29	40	171	515	167	84	456	113	9	4	9	0.053	0.008	0.054
.	19.01.15-20.06.34-1-273169	31	1	1	0	0	0	0	0	0	0	0	NA	NA	NA	11	9	164	495	163	0	0	0	0	0	1	0	0	0.006
.	19.01.15-20.06.36-1-273171	149	31	31	8	0	4	673	28	28	0	0	NA	NA	NA	47	57	171	530	169	87	469	117	64	44	19	0.374	0.083	0.112
.	19.01.15-20.06.40-1-273174	62	2	2	1	0	1	632	1	1	0	0	NA	NA	NA	30	20	165	503	165	81	441	110	1	2	0	0.006	0.004	0
.	19.01.15-20.06.40-1-273176	85	6	6	4	0	4	647	4	4	0	0	NA	NA	NA	33	32	171	504	170	85	445	117	0	23	0	0	0.046	0
.	19.01.15-20.06.45-1-273184	62	3	3	1	0	1	349	2	2	0	0	NA	NA	NA	18	21	166	504	164	47	240	62	0	2	3	0	0.004	0.018
.	19.01.15-20.06.51-1-273190	95	10	10	2	0	2	647	8	8	0	0	NA	NA	NA	30	31	165	512	167	80	451	116	9	34	0	0.055	0.066	0
.	19.01.15-20.06.52-1-273191	123	14	14	5	0	4	655	11	11	0	0	NA	NA	NA	30	39	170	511	171	85	451	119	14	17	12	0.082	0.033	0.07
.	19.01.15-20.06.52-1-273192	94	7	7	1	0	0	638	6	6	0	0	NA	NA	NA	32	27	168	502	170	83	438	117	0	12	6	0	0.024	0.035
.	19.01.15-20.06.58-1-273197	147	9	9	3	0	3	682	8	8	0	0	NA	NA	NA	42	64	177	530	170	91	475	116	5	29	5	0.028	0.055	0.029
.	19.01.15-20.07.08-1-273199	66	3	3	0	0	0	642	2	2	0	0	NA	NA	NA	17	22	172	499	164	86	444	112	0	6	3	0	0.012	0.018
.	19.01.15-20.07.08-1-273200	65	4	4	1	0	1	345	3	3	0	0	NA	NA	NA	12	20	166	499	168	47	231	67	0	4	1	0	0.008	0.006
.	19.01.15-20.07.30-1-273226	117	5	5	2	0	2	666	4	4	0	0	NA	NA	NA	34	47	174	514	172	90	459	117	0	18	2	0	0.035	0.012
.	19.01.15-20.07.31-1-273227	188	11	11	1	0	1	664	9	9	0	0	NA	NA	NA	60	53	177	515	174	91	452	121	9	20	3	0.051	0.039	0.017
.	19.01.15-20.07.35-1-273228	65	3	3	2	0	2	646	2	2	0	0	NA	NA	NA	14	18	166	499	166	84	446	116	2	5	0	0.012	0.01	0
.	19.01.15-20.07.39-1-273232	240	41	41	11	0	5	680	40	40	0	0	NA	NA	NA	82	71	174	533	177	90	468	122	54	47	18	0.31	0.088	0.102
.	19.01.15-20.07.39-1-273234	66	5	5	1	0	1	644	4	4	0	0	NA	NA	NA	17	23	166	503	167	82	448	114	7	5	0	0.042	0.01	0
.	19.01.15-20.07.54-1-273246	343	45	45	14	0	12	697	43	43	0	0	NA	NA	NA	102	87	178	539	183	90	479	128	105	67	6	0.59	0.124	0.033
.	19.01.15-20.07.54-1-273248	92	12	12	5	0	4	643	9	9	0	0	NA	NA	NA	34	30	167	504	172	81	445	117	3	30	5	0.018	0.06	0.029
.	19.01.15-20.07.56-1-273252	91	8	8	1	0	1	637	6	6	0	0	NA	NA	NA	32	32	170	500	175	80	438	119	10	2	9	0.059	0.004	0.051
.	19.01.15-20.08.00-1-273255	118	25	25	8	0	7	651	22	22	0	0	NA	NA	NA	31	40	173	515	165	84	456	111	32	42	13	0.185	0.082	0.079
.	19.01.15-20.08.03-1-273257	201	13	13	3	0	3	678	11	11	0	0	NA	NA	NA	47	59	177	520	175	92	467	119	30	26	2	0.169	0.05	0.011
.	19.01.15-20.08.05-1-273258	210	30	30	7	0	5	663	28	28	0	0	NA	NA	NA	72	51	178	513	173	93	454	116	41	43	31	0.23	0.084	0.179
.	19.01.15-20.08.15-1-273264	147	17	17	4	0	3	657	16	16	0	0	NA	NA	NA	49	48	175	513	173	87	450	120	19	35	0	0.109	0.068	0
.	19.01.15-20.08.18-1-273269	179	25	25	9	0	6	670	21	21	0	0	NA	NA	NA	62	59	177	512	183	90	452	128	27	54	14	0.153	0.105	0.077
.	19.01.15-20.08.23-1-273290	122	7	7	3	0	1	654	6	6	0	0	NA	NA	NA	49	40	173	511	169	85	454	115	2	8	11	0.012	0.016	0.065
.	19.01.15-20.08.44-1-273300	90	6	6	1	0	1	646	4	4	0	0	NA	NA	NA	31	32	170	509	166	86	446	114	4	21	0	0.024	0.041	0
.	19.01.15-20.08.52-1-273308	99	9	9	2	0	2	656	7	7	0	0	NA	NA	NA	35	39	171	510	171	86	454	116	5	8	11	0.029	0.016	0.064
.	19.01.15-20.08.54-1-273310	149	15	15	1	0	1	657	14	14	0	0	NA	NA	NA	39	39	173	511	168	86	453	118	16	36	6	0.092	0.07	0.036
.	19.01.15-20.08.55-1-273312	87	4	4	2	0	2	637	2	2	0	0	NA	NA	NA	32	25	165	506	167	82	443	112	5	10	3	0.03	0.02	0.018
.	19.01.15-20.08.58-1-273316	230	14	14	2	0	1	686	10	10	0	0	NA	NA	NA	85	72	185	526	174	100	465	121	35	21	8	0.189	0.04	0.046
.	19.01.15-20.09.19-1-273337	180	8	8	1	0	1	688	6	6	0	0	NA	NA	NA	49	72	183	525	177	97	468	123	17	10	0	0.093	0.019	0
.	19.01.15-20.09.19-1-273338	66	3	3	0	0	0	634	2	2	0	0	NA	NA	NA	30	27	170	502	168	82	436	116	0	8	0	0	0.016	0
.	19.01.15-20.09.27-1-273342	32	1	1	0	0	0	0	0	0	0	0	NA	NA	NA	8	5	164	492	162	0	0	0	0	1	0	0	0.002	0
.	19.01.15-20.09.33-1-273349	175	14	14	3	0	2	657	13	13	0	0	NA	NA	NA	56	49	172	515	175	87	450	120	21	29	7	0.122	0.056	0.04
.	19.01.15-20.09.35-1-273350	59	2	2	1	0	1	449	1	1	0	0	NA	NA	NA	20	15	166	496	166	59	311	79	0	3	0	0	0.006	0
.	19.01.15-20.09.39-1-273352	199	10	10	2	0	1	679	9	9	0	0	NA	NA	NA	71	65	174	522	182	92	458	129	41	32	0	0.236	0.061	0
.	19.01.15-20.09.44-1-273359	127	7	7	1	0	1	649	6	6	0	0	NA	NA	NA	35	34	167	513	167	83	454	112	4	7	2	0.024	0.014	0.012
.	19.01.15-20.09.45-1-273360	35	1	1	0	0	0	0	0	0	0	0	NA	NA	NA	11	12	165	496	164	0	0	0	0	0	1	0	0	0.006
.	19.01.15-20.09.47-1-273364	62	3	3	1	0	1	148	2	2	0	0	NA	NA	NA	17	16	167	499	163	21	100	27	0	6	0	0	0.012	0
.	19.01.15-20.09.48-1-273366	64	4	4	1	0	0	638	3	3	0	0	NA	NA	NA	20	26	171	500	168	85	439	114	0	4	3	0	0.008	0.018
.	19.01.15-20.09.51-1-273371	59	3	3	0	0	0	642	2	2	0	0	NA	NA	NA	16	15	165	499	164	83	445	114	0	12	0	0	0.024	0
.	19.01.15-20.09.51-1-273372	68	3	3	1	0	1	646	2	2	0	0	NA	NA	NA	16	32	169	506	170	84	446	116	0	6	0	0	0.012	0
.	19.01.15-20.09.55-1-273377	241	32	32	7	0	3	699	31	31	0	0	NA	NA	NA	56	81	181	536	177	92	481	126	47	56	25	0.26	0.104	0.141
.	19.01.15-20.10.01-1-273381	31	1	1	0	0	0	0	0	0	0	0	NA	NA	NA	7	13	168	490	168	0	0	0	0	2	0	0	0.004	0
.	19.01.15-20.10.03-1-273386	64	4	4	1	0	1	295	3	3	0	0	NA	NA	NA	10	18	167	500	164	44	197	54	0	11	0	0	0.022	0
.	19.01.15-20.10.05-1-273387	63	2	2	0	0	0	149	1	1	0	0	NA	NA	NA	15	18	165	501	165	18	104	27	0	0	5	0	0	0.03
.	19.01.15-20.10.06-1-273388	85	7	7	3	0	3	647	6	6	0	0	NA	NA	NA	25	31	172	505	167	83	450	114	12	3	7	0.07	0.006	0.042
.	19.01.15-20.10.09-1-273391	182	25	25	6	0	3	669	23	23	0	0	NA	NA	NA	59	55	180	512	176	92	456	121	81	21	12	0.45	0.041	0.068
.	19.01.15-20.10.09-1-273392	88	8	8	1	0	1	644	6	6	0	0	NA	NA	NA	29	29	168	506	168	81	449	114	12	16	0	0.071	0.032	0
.	19.01.15-20.10.12-1-273393	65	3	3	1	0	1	633	2	2	0	0	NA	NA	NA	33	18	166	502	163	84	439	110	2	2	0	0.012	0.004	0
.	19.01.15-20.10.12-1-273394	29	1	1	0	0	0	0	0	0	0	0	NA	NA	NA	12	12	167	495	163	0	0	0	0	0	0	0	0	0
.	19.01.15-20.10.16-1-273395	33	1	1	0	0	0	0	0	0	0	0	NA	NA	NA	12	7	165	491	164	0	0	0	0	0	0	0	0	0
.	19.01.15-20.10.16-1-273396	34	1	1	0	0	0	0	0	0	0	0	NA	NA	NA	11	8	167	490	164	0	0	0	0	0	0	0	0	0
.	19.01.15-20.10.19-1-273417	90	4	4	2	0	1	641	3	3	0	0	NA	NA	NA	27	22	166	506	163	82	446	113	7	6	0	0.042	0.012	0
.	19.01.15-20.10.21-1-273422	63	3	3	2	0	2	628	2	2	0	0	NA	NA	NA	31	21	168	501	165	78	436	114	8	6	0	0.048	0.012	0
.	19.01.15-20.10.23-1-273423	92	9	9	1	0	0	667	8	8	0	0	NA	NA	NA	30	50	172	525	166	86	465	116	13	19	5	0.076	0.036	0.03
.	19.01.15-20.10.41-1-273431	63	2	2	1	0	1	644	1	1	0	0	NA	NA	NA	21	30	169	501	173	86	438	120	0	3	2	0	0.006	0.012
.	19.01.15-20.10.46-1-273439	34	1	1	1	0	1	0	0	0	0	0	NA	NA	NA	7	8	163	493	165	0	0	0	0	0	0	0	0	0
.	19.01.15-20.10.47-1-273440	97	7	7	0	0	0	641	5	5	0	0	NA	NA	NA	23	25	167	505	166	82	448	111	3	6	5	0.018	0.012	0.03
.	19.01.15-20.10.49-1-273444	87	5	5	1	0	1	635	4	4	0	0	NA	NA	NA	23	20	166	500	167	81	440	114	0	15	0	0	0.03	0
.	19.01.15-20.10.54-1-273446	63	4	4	1	0	1	647	3	3	0	0	NA	NA	NA	25	32	168	511	166	82	451	114	0	5	0	0	0.01	0
.	19.01.15-20.10.55-1-273449	170	28	28	10	0	8	665	26	26	0	0	NA	NA	NA	61	56	180	515	174	92	452	121	58	47	18	0.322	0.091	0.103
.	19.01.15-20.11.11-1-273457	33	1	1	0	0	0	0	0	0	0	0	NA	NA	NA	8	11	165	495	164	0	0	0	0	3	0	0	0.006	0
.	19.01.15-20.11.12-1-273459	152	11	11	4	0	2	658	10	10	0	0	NA	NA	NA	41	40	174	513	166	88	456	114	20	14	8	0.115	0.027	0.048
.	19.01.15-20.11.14-1-273462	58	2	2	1	0	1	199	1	1	0	0	NA	NA	NA	13	11	166	495	163	24	134	41	5	2	0	0.03	0.004	0
.	19.01.15-20.11.18-1-273481	122	13	13	2	0	2	666	11	11	0	0	NA	NA	NA	41	46	171	513	175	87	456	123	25	38	3	0.146	0.074	0.017
.	19.01.15-20.11.19-1-273482	85	3	3	0	0	0	639	1	1	0	0	NA	NA	NA	35	26	171	505	163	86	441	112	3	3	2	0.018	0.006	0.012
.	19.01.15-20.11.19-1-273483	170	25	25	5	0	4	667	23	23	0	0	NA	NA	NA	49	53	172	522	172	86	460	121	61	44	3	0.355	0.084	0.017
.	19.01.15-20.11.25-1-273484	154	13	13	3	0	2	660	11	11	0	0	NA	NA	NA	47	52	175	518	172	87	456	117	7	41	7	0.04	0.079	0.041
.	19.01.15-20.11.27-1-273486	242	37	37	5	0	4	671	35	35	0	0	NA	NA	NA	77	62	174	527	174	90	463	118	60	38	39	0.345	0.072	0.224
.	19.01.15-20.11.28-1-273487	145	9	9	2	0	2	658	8	8	0	0	NA	NA	NA	49	46	169	516	174	83	454	121	8	26	0	0.047	0.05	0
.	19.01.15-20.11.36-1-273494	92	6	6	3	0	2	643	2	2	0	0	NA	NA	NA	40	33	169	510	167	84	443	116	8	10	1	0.047	0.02	0.006
.	19.01.15-20.11.44-1-273503	59	4	4	0	0	0	644	2	2	0	0	NA	NA	NA	26	28	165	511	165	82	450	112	1	14	0	0.006	0.027	0
.	19.01.15-20.11.58-1-273518	66	2	2	1	0	1	653	1	1	0	0	NA	NA	NA	25	37	171	507	172	88	447	118	4	3	0	0.023	0.006	0
.	19.01.15-20.12.00-1-273519	120	8	8	2	0	1	660	6	6	0	0	NA	NA	NA	41	39	169	515	168	83	459	118	9	12	0	0.053	0.023	0
.	19.01.15-20.12.00-1-273520	57	2	2	0	0	0	253	1	1	0	0	NA	NA	NA	17	21	170	501	163	29	177	47	0	2	3	0	0.004	0.018
.	19.01.15-20.12.08-1-273523	33	1	1	0	0	0	0	0	0	0	0	NA	NA	NA	8	11	164	497	163	0	0	0	0	2	0	0	0.004	0
.	19.01.15-20.12.12-1-273524	204	9	9	4	0	3	674	5	5	0	0	NA	NA	NA	62	62	169	526	180	84	464	126	4	17	9	0.024	0.032	0.05
.	19.01.15-20.12.12-1-273525	35	1	1	0	0	0	0	0	0	0	0	NA	NA	NA	9	7	166	491	163	0	0	0	0	0	0	0	0	0
.	19.01.15-20.12.13-1-273528	89	5	5	2	0	1	650	4	4	0	0	NA	NA	NA	30	35	167	518	163	81	456	113	8	4	6	0.048	0.008	0.037
.	19.01.15-20.12.15-1-273529	68	3	3	0	0	0	645	2	2	0	0	NA	NA	NA	25	32	171	503	171	88	444	113	0	3	4	0	0.006	0.023
.	19.01.15-20.12.15-1-273530	119	6	6	0	0	0	647	4	4	0	0	NA	NA	NA	21	30	164	513	166	81	454	112	2	16	0	0.012	0.031	0
.	19.01.15-20.12.16-1-273531	33	1	1	0	0	0	0	0	0	0	0	NA	NA	NA	8	6	163	492	164	0	0	0	0	0	0	0	0	0
.	19.01.15-20.12.17-1-273536	34	1	1	0	0	0	0	0	0	0	0	NA	NA	NA	6	15	166	498	164	0	0	0	0	0	0	0	0	0
.	19.01.15-20.12.20-1-273555	65	5	5	0	0	0	639	4	4	0	0	NA	NA	NA	29	27	171	500	169	87	435	117	0	18	0	0	0.036	0
.	19.01.15-20.12.20-1-273556	55	2	2	0	0	0	649	1	1	0	0	NA	NA	NA	14	29	170	505	167	87	447	115	0	7	0	0	0.014	0
.	19.01.15-20.12.23-1-273561	60	2	2	1	0	1	640	1	1	0	0	NA	NA	NA	20	22	165	499	171	81	441	118	0	6	0	0	0.012	0
.	19.01.15-20.12.34-1-273563	206	16	16	4	0	2	688	14	14	0	0	NA	NA	NA	59	71	177	529	178	96	469	123	26	15	4	0.147	0.028	0.022
.	19.01.15-20.12.37-1-273565	122	7	7	3	0	3	669	6	6	0	0	NA	NA	NA	39	47	170	521	169	87	465	117	6	14	2	0.035	0.027	0.012
.	19.01.15-20.12.38-1-273568	60	2	2	0	0	0	400	1	1	0	0	NA	NA	NA	26	22	169	499	167	53	276	71	1	1	0	0.006	0.002	0
.	19.01.15-20.12.39-1-273569	60	2	2	0	0	0	643	1	1	0	0	NA	NA	NA	28	33	168	508	170	83	442	118	5	1	0	0.03	0.002	0
.	19.01.15-20.12.39-1-273570	123	7	7	4	0	3	646	5	5	0	0	NA	NA	NA	50	37	167	515	168	83	449	114	15	19	9	0.09	0.037	0.054
.	19.01.15-20.12.40-1-273572	34	1	1	0	0	0	0	0	0	0	0	NA	NA	NA	7	6	164	492	163	0	0	0	0	0	2	0	0	0.012
.	19.01.15-20.12.42-1-273574	142	10	10	3	0	3	657	9	9	0	0	NA	NA	NA	46	47	174	518	168	89	453	115	5	42	0	0.029	0.081	0
.	19.01.15-20.12.43-1-273577	61	5	5	1	0	1	638	4	4	0	0	NA	NA	NA	30	28	169	503	169	80	444	114	6	4	3	0.036	0.008	0.018
.	19.01.15-20.12.51-1-273584	36	1	1	0	0	0	0	0	0	0	0	NA	NA	NA	9	1	164	488	162	0	0	0	0	0	1	0	0	0.006
.	19.01.15-20.12.54-1-273585	210	13	13	4	0	3	676	12	12	0	0	NA	NA	NA	66	60	178	523	172	93	464	119	30	25	2	0.169	0.048	0.012
.	19.01.15-20.12.56-1-273589	63	3	3	0	0	0	645	1	1	0	0	NA	NA	NA	11	23	168	500	168	83	446	116	0	7	0	0	0.014	0
.	19.01.15-20.12.56-1-273591	65	2	2	0	0	0	448	1	1	0	0	NA	NA	NA	20	22	165	500	170	56	308	84	0	2	2	0	0.004	0.012
.	19.01.15-20.13.03-1-273594	146	27	27	4	0	1	660	25	25	0	0	NA	NA	NA	42	47	173	517	170	86	458	116	23	53	32	0.133	0.103	0.188
.	19.01.15-20.13.04-1-273595	32	1	1	0	0	0	0	0	0	0	0	NA	NA	NA	9	8	163	495	163	0	0	0	0	1	0	0	0.002	0
.	19.01.15-20.13.07-1-273597	118	6	6	6	0	2	647	5	5	0	0	NA	NA	NA	46	31	168	506	170	84	448	115	2	5	9	0.012	0.01	0.053
.	19.01.15-20.13.07-1-273598	88	4	4	0	0	0	650	3	3	0	0	NA	NA	NA	29	31	173	506	165	85	451	114	2	3	0	0.012	0.006	0
.	19.01.15-20.13.10-1-273599	59	2	2	2	0	2	50	0	0	0	0	NA	NA	NA	20	6	163	492	164	7	38	5	1	4	0	0.006	0.008	0
.	19.01.15-20.13.11-1-273600	150	9	9	5	0	4	653	7	7	0	0	NA	NA	NA	50	41	170	511	173	87	449	117	10	15	5	0.059	0.029	0.029
.	19.01.15-20.13.14-1-273602	121	15	15	4	0	4	631	14	14	0	0	NA	NA	NA	42	27	169	501	170	81	437	113	6	16	10	0.036	0.032	0.059
.	19.01.15-20.13.17-1-273604	87	6	6	0	0	0	645	5	5	0	0	NA	NA	NA	36	27	170	503	167	84	446	115	13	3	8	0.076	0.006	0.048
.	19.01.15-20.13.27-1-273624	239	41	41	8	0	6	675	39	39	0	0	NA	NA	NA	77	72	176	529	180	87	463	125	66	66	17	0.375	0.125	0.094
.	19.01.15-20.13.33-1-273632	242	40	40	9	0	6	676	34	34	0	0	NA	NA	NA	69	68	176	524	181	90	458	128	24	86	26	0.136	0.164	0.144
.	19.01.15-20.13.33-1-273633	30	1	1	0	0	0	0	0	0	0	0	NA	NA	NA	8	8	163	494	164	0	0	0	2	0	0	0.012	0	0
.	19.01.15-20.13.36-1-273635	204	17	17	3	0	3	663	15	15	0	0	NA	NA	NA	67	52	173	520	172	86	463	114	22	28	6	0.127	0.054	0.035
.	19.01.15-20.13.38-1-273637	154	9	9	1	0	1	661	8	8	0	0	NA	NA	NA	51	46	170	519	170	87	455	119	6	14	1	0.035	0.027	0.006
.	19.01.15-20.13.50-1-273652	144	21	21	7	0	5	661	18	18	0	0	NA	NA	NA	43	52	179	515	171	93	454	114	43	32	9	0.24	0.062	0.053
.	19.01.15-20.13.50-1-273653	94	15	15	4	0	3	655	12	12	0	0	NA	NA	NA	31	34	172	505	170	86	448	121	14	39	6	0.081	0.077	0.035
.	19.01.15-20.13.51-1-273654	94	6	6	1	0	0	647	4	4	0	0	NA	NA	NA	32	32	169	511	165	86	449	112	4	12	5	0.024	0.023	0.03
.	19.01.15-20.14.07-1-273660	88	12	12	7	0	4	653	11	11	0	0	NA	NA	NA	27	39	170	513	169	87	451	115	8	29	5	0.047	0.057	0.03
.	19.01.15-20.14.09-1-273661	37	1	1	0	0	0	0	0	0	0	0	NA	NA	NA	11	11	166	494	164	0	0	0	0	1	0	0	0.002	0
.	19.01.15-20.14.12-1-273663	125	17	17	3	0	2	652	14	14	0	0	NA	NA	NA	41	40	172	509	172	86	447	119	14	35	15	0.081	0.069	0.087
.	19.01.15-20.14.14-1-273664	177	33	33	4	0	4	655	30	30	0	0	NA	NA	NA	58	50	174	513	176	88	449	118	30	34	28	0.172	0.066	0.159
.	19.01.15-20.14.21-1-273685	64	2	2	0	0	0	646	1	1	0	0	NA	NA	NA	23	34	170	509	168	82	448	116	0	4	0	0	0.008	0
.	19.01.15-20.14.22-1-273686	196	21	21	4	0	2	678	17	17	0	0	NA	NA	NA	56	59	173	519	180	85	464	129	18	55	8	0.104	0.106	0.044
.	19.01.15-20.14.32-1-273692	115	4	4	1	0	1	646	3	3	0	0	NA	NA	NA	31	30	170	506	167	84	448	114	5	6	0	0.029	0.012	0
.	19.01.15-20.14.40-1-273699	58	2	2	1	0	1	630	1	1	0	0	NA	NA	NA	29	19	167	500	165	80	442	108	0	2	3	0	0.004	0.018
.	19.01.15-20.14.42-1-273703	39	1	1	0	0	0	0	0	0	0	0	NA	NA	NA	10	13	166	493	167	0	0	0	0	0	4	0	0	0.024
.	19.01.15-20.14.48-1-273712	150	27	27	6	0	5	644	23	23	0	0	NA	NA	NA	49	34	174	507	166	86	443	115	30	84	9	0.172	0.166	0.054
.	19.01.15-20.14.48-1-273713	97	11	11	4	0	3	656	10	10	0	0	NA	NA	NA	28	39	167	518	167	85	455	116	7	27	7	0.042	0.052	0.042
.	19.01.15-20.14.51-1-273717	30	1	1	0	0	0	0	0	0	0	0	NA	NA	NA	6	10	164	494	165	0	0	0	0	1	0	0	0.002	0
.	19.01.15-20.14.53-1-273719	94	4	4	0	0	0	641	2	2	0	0	NA	NA	NA	31	26	168	506	165	84	447	110	0	8	0	0	0.016	0
.	19.01.15-20.14.56-1-273723	37	1	1	0	0	0	0	0	0	0	0	NA	NA	NA	7	13	165	496	165	0	0	0	0	6	0	0	0.012	0
.	19.01.15-20.14.57-1-273724	387	47	47	21	0	16	748	43	43	0	0	NA	NA	NA	115	133	189	573	184	100	515	133	100	91	21	0.529	0.159	0.114
.	19.01.15-20.15.00-1-273726	128	24	24	6	0	5	655	21	21	0	0	NA	NA	NA	46	38	167	516	168	84	458	113	21	44	4	0.126	0.085	0.024
.	19.01.15-20.15.02-1-273728	60	2	2	0	0	0	631	1	1	0	0	NA	NA	NA	26	19	168	497	167	81	436	114	0	0	3	0	0	0.018
.	19.01.15-20.15.10-1-273730	90	3	3	0	0	0	645	2	2	0	0	NA	NA	NA	30	30	170	505	168	86	445	114	3	8	0	0.018	0.016	0
.	19.01.15-20.15.14-1-273732	90	4	4	0	0	0	629	3	3	0	0	NA	NA	NA	21	16	165	498	166	80	438	111	4	13	0	0.024	0.026	0
.	19.01.15-20.15.15-1-273734	240	26	26	11	0	5	669	25	25	0	0	NA	NA	NA	70	56	179	520	170	91	461	117	42	37	34	0.235	0.071	0.2
.	19.01.15-20.15.17-1-273735	38	1	1	1	0	1	0	0	0	0	0	NA	NA	NA	10	15	164	498	166	0	0	0	0	1	0	0	0.002	0
.	19.01.15-20.15.18-1-273736	126	15	15	4	0	4	655	14	14	0	0	NA	NA	NA	39	40	169	516	168	84	455	116	10	42	3	0.059	0.081	0.018
.	19.01.15-20.15.23-1-273755	33	1	1	0	0	0	0	0	0	0	0	NA	NA	NA	5	10	165	493	165	0	0	0	0	2	0	0	0.004	0
.	19.01.15-20.15.27-1-273759	35	1	1	0	0	0	0	0	0	0	0	NA	NA	NA	17	16	166	497	166	0	0	0	0	0	0	0	0	0
.	19.01.15-20.15.32-1-273760	116	5	5	0	0	0	645	3	3	0	0	NA	NA	NA	38	33	171	511	164	87	447	111	7	8	2	0.041	0.016	0.012
.	19.01.15-20.15.34-1-273766	292	18	18	8	0	4	708	16	16	0	0	NA	NA	NA	95	89	181	541	180	97	481	130	71	20	18	0.392	0.037	0.1
.	19.01.15-20.15.40-1-273771	233	19	19	6	0	5	675	18	18	0	0	NA	NA	NA	78	60	176	525	172	94	462	119	59	26	15	0.335	0.05	0.087
.	19.01.15-20.15.43-1-273777	34	1	1	0	0	0	0	0	0	0	0	NA	NA	NA	10	7	166	492	162	0	0	0	3	0	0	0.018	0	0
.	19.01.15-20.15.46-1-273781	116	9	9	3	0	3	659	8	8	0	0	NA	NA	NA	43	45	172	518	168	88	457	114	1	18	8	0.006	0.035	0.048
.	19.01.15-20.15.46-1-273782	93	7	7	0	0	0	644	5	5	0	0	NA	NA	NA	27	25	169	501	168	83	442	119	6	14	12	0.036	0.028	0.071
.	19.01.15-20.15.51-1-273787	121	6	6	0	0	0	645	5	5	0	0	NA	NA	NA	32	29	168	505	169	85	443	117	0	3	4	0	0.006	0.024
.	19.01.15-20.15.51-1-273788	122	17	17	5	0	5	663	16	16	0	0	NA	NA	NA	29	45	172	517	169	88	459	116	19	21	7	0.11	0.041	0.041
.	19.01.15-20.16.06-1-273796	62	2	2	0	0	0	149	1	1	0	0	NA	NA	NA	14	25	167	504	167	21	103	25	0	0	2	0	0	0.012
.	19.01.15-20.16.09-1-273798	128	24	24	3	0	3	654	19	19	0	0	NA	NA	NA	32	45	171	514	173	85	451	118	19	40	9	0.111	0.078	0.052
.	19.01.15-20.16.16-1-273802	61	4	4	0	0	0	641	3	3	0	0	NA	NA	NA	24	18	166	500	165	84	442	115	2	7	0	0.012	0.014	0
.	19.01.15-20.16.17-1-273805	122	8	8	0	0	0	650	7	7	0	0	NA	NA	NA	46	35	170	509	169	84	451	115	10	17	0	0.059	0.033	0
.	19.01.15-20.16.18-1-273809	84	5	5	1	0	1	629	4	4	0	0	NA	NA	NA	30	18	165	502	164	80	440	109	1	10	5	0.006	0.02	0.03
.	19.01.15-20.16.22-1-273833	237	28	28	4	0	3	673	26	26	0	0	NA	NA	NA	69	61	174	525	175	90	464	119	25	59	7	0.144	0.112	0.04
.	19.01.15-20.16.25-1-273839	172	21	21	5	0	4	664	19	19	0	0	NA	NA	NA	53	57	177	521	172	90	456	118	27	34	15	0.153	0.065	0.087
.	19.01.15-20.16.25-1-273840	146	16	16	6	0	5	664	15	15	0	0	NA	NA	NA	42	50	173	517	173	88	455	121	16	50	24	0.092	0.097	0.139
.	19.01.15-20.16.30-1-273841	159	12	12	3	0	2	654	10	10	0	0	NA	NA	NA	52	45	175	512	171	89	450	115	10	22	5	0.057	0.043	0.029
.	19.01.15-20.16.32-1-273842	119	10	10	2	0	2	651	9	9	0	0	NA	NA	NA	28	38	174	509	168	86	448	117	2	20	5	0.011	0.039	0.03
.	19.01.15-20.16.38-1-273844	214	24	24	4	0	4	671	20	20	0	0	NA	NA	NA	60	50	173	519	171	91	463	117	51	47	4	0.295	0.091	0.023
.	19.01.15-20.16.41-1-273851	115	5	5	2	0	2	651	4	4	0	0	NA	NA	NA	53	39	164	519	169	79	459	113	10	1	0	0.061	0.002	0
.	19.01.15-20.16.57-1-273869	35	1	1	0	0	0	0	0	0	0	0	NA	NA	NA	10	14	165	497	165	0	0	0	0	3	0	0	0.006	0
.	19.01.15-20.17.00-1-273870	34	1	1	0	0	0	0	0	0	0	0	NA	NA	NA	10	9	165	494	163	0	0	0	0	0	0	0	0	0
.	19.01.15-20.17.02-1-273871	35	1	1	1	0	1	0	0	0	0	0	NA	NA	NA	7	9	165	494	163	0	0	0	0	2	0	0	0.004	0
.	19.01.15-20.17.02-1-273872	118	13	13	5	0	4	648	9	9	0	0	NA	NA	NA	34	35	171	509	168	84	450	114	13	22	8	0.076	0.043	0.048
.	19.01.15-20.17.02-1-273873	178	11	11	5	0	4	682	9	9	0	0	NA	NA	NA	49	65	178	525	175	91	470	121	12	34	0	0.067	0.065	0
.	19.01.15-20.17.05-1-273875	125	7	7	3	0	2	652	6	6	0	0	NA	NA	NA	32	35	174	504	170	89	448	115	5	9	4	0.029	0.018	0.024
.	19.01.15-20.17.06-1-273876	64	3	3	1	0	1	634	1	1	0	0	NA	NA	NA	17	16	167	497	165	81	442	111	0	4	0	0	0.008	0
.	19.01.15-20.17.07-1-273877	95	9	9	3	0	2	649	8	8	0	0	NA	NA	NA	26	36	173	507	169	87	447	115	10	13	10	0.058	0.026	0.059
.	19.01.15-20.17.07-1-273878	67	2	2	1	0	1	650	0	0	0	0	NA	NA	NA	21	34	166	514	167	84	453	113	0	5	0	0	0.01	0
.	19.01.15-20.17.22-1-273898	60	2	2	0	0	0	199	1	1	0	0	NA	NA	NA	9	14	167	496	164	27	140	32	2	1	0	0.012	0.002	0
.	19.01.15-20.17.23-1-273900	96	5	5	2	0	2	646	4	4	0	0	NA	NA	NA	33	37	169	509	172	80	452	114	1	19	0	0.006	0.037	0
.	19.01.15-20.17.25-1-273901	145	13	13	6	0	4	663	12	12	0	0	NA	NA	NA	44	48	173	512	176	87	457	119	12	23	21	0.069	0.045	0.119
.	19.01.15-20.17.31-1-273903	164	12	12	4	0	4	655	9	9	0	0	NA	NA	NA	44	38	177	507	167	92	449	114	16	20	5	0.09	0.039	0.03
.	19.01.15-20.17.32-1-273904	120	10	10	0	0	0	668	9	9	0	0	NA	NA	NA	26	49	171	518	173	86	462	120	4	34	0	0.023	0.066	0
.	19.01.15-20.17.34-1-273911	95	14	14	6	0	6	648	11	11	0	0	NA	NA	NA	34	31	168	505	171	84	448	116	12	22	7	0.071	0.044	0.041
.	19.01.15-20.17.35-1-273912	137	12	12	3	0	3	658	10	10	0	0	NA	NA	NA	35	38	170	511	170	86	453	119	19	30	7	0.112	0.059	0.041
.	19.01.15-20.17.36-1-273913	57	2	2	0	0	0	642	1	1	0	0	NA	NA	NA	29	29	168	503	171	82	443	117	0	3	2	0	0.006	0.012
.	19.01.15-20.17.36-1-273914	121	6	6	3	0	3	658	5	5	0	0	NA	NA	NA	47	38	170	513	168	88	452	118	12	11	4	0.071	0.021	0.024
.	19.01.15-20.17.45-1-273925	89	5	5	1	0	0	647	4	4	0	0	NA	NA	NA	32	30	174	504	165	92	441	114	0	13	3	0	0.026	0.018
.	19.01.15-20.17.56-1-273934	129	15	15	4	0	2	660	13	13	0	0	NA	NA	NA	30	45	171	520	167	85	458	117	15	17	14	0.088	0.033	0.084
.	19.01.15-20.17.57-1-273937	35	1	1	1	0	1	0	0	0	0	0	NA	NA	NA	9	9	163	492	167	0	0	0	0	5	0	0	0.01	0
.	19.01.15-20.17.58-1-273938	32	1	1	1	0	1	0	0	0	0	0	NA	NA	NA	11	9	165	493	164	0	0	0	0	1	0	0	0.002	0
.	19.01.15-20.18.00-1-273940	36	1	1	0	0	0	0	0	0	0	0	NA	NA	NA	11	11	167	493	164	0	0	0	2	0	0	0.012	0	0
.	19.01.15-20.18.00-1-273941	69	2	2	1	0	1	644	1	1	0	0	NA	NA	NA	22	32	168	507	170	83	446	115	0	3	0	0	0.006	0
.	19.01.15-20.18.02-1-273942	261	12	12	4	0	2	697	10	10	0	0	NA	NA	NA	82	88	180	543	178	95	478	124	15	20	9	0.083	0.037	0.051
.	19.01.15-20.18.04-1-273944	165	22	22	4	0	4	670	20	20	0	0	NA	NA	NA	51	50	173	519	171	90	465	115	11	35	23	0.064	0.067	0.135
.	19.01.15-20.18.04-1-273946	154	52	52	12	0	9	665	46	46	0	0	NA	NA	NA	48	57	171	525	174	85	459	121	42	100	11	0.246	0.19	0.063
.	19.01.15-20.18.06-1-273947	63	2	2	0	0	0	640	1	1	0	0	NA	NA	NA	28	29	168	505	169	83	443	114	0	2	1	0	0.004	0.006
.	19.01.15-20.18.06-1-273949	118	9	9	3	0	3	645	7	7	0	0	NA	NA	NA	32	31	170	507	167	82	447	116	3	24	2	0.018	0.047	0.012
.	19.01.15-20.18.08-1-273950	171	8	8	0	0	0	656	7	7	0	0	NA	NA	NA	56	45	170	517	171	86	455	115	6	12	4	0.035	0.023	0.023
.	19.01.15-20.18.23-1-273975	97	6	6	0	0	0	647	3	3	0	0	NA	NA	NA	31	30	169	505	169	85	446	116	7	11	1	0.041	0.022	0.006
.	19.01.15-20.18.24-1-273977	155	12	12	3	0	2	668	10	10	0	0	NA	NA	NA	44	54	179	512	176	91	456	121	29	9	6	0.162	0.018	0.034
.	19.01.15-20.18.32-1-273983	183	36	36	9	0	7	659	34	34	0	0	NA	NA	NA	53	47	173	514	173	87	452	120	54	69	14	0.312	0.134	0.081
.	19.01.15-20.18.37-1-273984	90	4	4	0	0	0	639	3	3	0	0	NA	NA	NA	30	23	171	499	166	86	441	112	0	14	1	0	0.028	0.006
.	19.01.15-20.18.39-1-273986	143	6	6	1	0	1	676	5	5	0	0	NA	NA	NA	53	61	176	525	173	93	464	119	8	3	10	0.045	0.006	0.058
.	19.01.15-20.18.44-1-273993	87	4	4	2	0	2	635	2	2	0	0	NA	NA	NA	39	24	165	504	168	81	438	116	3	8	1	0.018	0.016	0.006
.	19.01.15-20.18.46-1-274000	65	4	4	0	0	0	645	3	3	0	0	NA	NA	NA	23	23	169	503	164	85	449	111	0	5	9	0	0.01	0.055
.	19.01.15-20.18.55-1-274006	355	30	30	14	0	9	714	24	24	0	0	NA	NA	NA	102	104	191	541	185	104	484	126	88	24	19	0.461	0.044	0.103
.	19.01.15-20.19.09-1-274010	92	10	10	1	0	1	662	8	8	0	0	NA	NA	NA	26	40	166	515	172	87	456	119	8	17	0	0.048	0.033	0
.	19.01.15-20.19.10-1-274011	232	22	22	11	0	8	689	20	20	0	0	NA	NA	NA	81	71	172	531	181	88	475	126	52	26	6	0.302	0.049	0.033
.	19.01.15-20.19.10-1-274012	95	6	6	3	0	3	638	4	4	0	0	NA	NA	NA	29	29	170	501	171	82	438	118	2	9	10	0.012	0.018	0.058
.	19.01.15-20.19.15-1-274014	59	2	2	0	0	0	645	1	1	0	0	NA	NA	NA	17	26	168	502	169	85	447	113	0	3	3	0	0.006	0.018
.	19.01.15-20.19.25-1-274033	91	9	9	3	0	2	632	8	8	0	0	NA	NA	NA	22	22	169	498	168	83	435	114	10	20	2	0.059	0.04	0.012
.	19.01.15-20.19.32-1-274034	123	7	7	1	0	1	645	6	6	0	0	NA	NA	NA	35	28	165	510	166	81	453	111	21	3	4	0.127	0.006	0.024
.	19.01.15-20.19.35-1-274041	169	14	14	1	0	1	647	13	13	0	0	NA	NA	NA	46	34	175	505	167	87	445	115	3	14	3	0.017	0.028	0.018
.	19.01.15-20.19.41-1-274047	179	10	10	1	0	1	689	8	8	0	0	NA	NA	NA	49	70	177	537	169	92	481	116	8	25	6	0.045	0.047	0.036
.	19.01.15-20.19.45-1-274052	97	23	23	5	0	4	650	20	20	0	0	NA	NA	NA	25	37	169	509	172	84	448	118	19	62	16	0.112	0.122	0.093
.	19.01.15-20.19.47-1-274055	34	1	1	0	0	0	0	0	0	0	0	NA	NA	NA	14	13	165	497	164	0	0	0	0	0	6	0	0	0.037
.	19.01.15-20.19.51-1-274059	60	2	2	1	0	1	631	1	1	0	0	NA	NA	NA	29	19	167	501	164	80	441	110	0	8	0	0	0.016	0
.	19.01.15-20.19.54-1-274062	120	13	13	5	0	4	636	11	11	0	0	NA	NA	NA	41	19	165	501	166	82	442	112	12	30	0	0.073	0.06	0
.	19.01.15-20.19.56-1-274066	90	5	5	0	0	0	641	4	4	0	0	NA	NA	NA	32	25	171	502	165	85	443	113	0	11	1	0	0.022	0.006
.	19.01.15-20.20.01-1-274069	64	3	3	1	0	1	636	2	2	0	0	NA	NA	NA	17	14	168	495	164	84	439	113	0	13	0	0	0.026	0
.	19.01.15-20.20.01-1-274070	34	1	1	0	0	0	0	0	0	0	0	NA	NA	NA	12	10	166	493	164	0	0	0	0	4	0	0	0.008	0
.	19.01.15-20.20.01-1-274071	211	24	24	8	0	6	678	20	20	0	0	NA	NA	NA	59	67	173	528	179	88	467	123	33	68	8	0.191	0.129	0.045
.	19.01.15-20.20.04-1-274076	92	7	7	2	0	1	655	6	6	0	0	NA	NA	NA	37	44	171	513	173	85	453	117	8	16	2	0.047	0.031	0.012
.	19.01.15-20.20.11-1-274078	179	11	11	5	0	3	661	9	9	0	0	NA	NA	NA	51	49	175	514	173	89	454	118	29	32	0	0.166	0.062	0
.	19.01.15-20.20.19-1-274084	64	4	4	1	0	1	640	3	3	0	0	NA	NA	NA	24	26	165	507	167	79	449	112	0	15	2	0	0.03	0.012
.	19.01.15-20.20.21-1-274100	86	4	4	2	0	2	639	3	3	0	0	NA	NA	NA	27	22	164	506	165	81	447	111	0	5	5	0	0.01	0.03
.	19.01.15-20.20.21-1-274101	59	2	2	2	0	2	0	1	1	0	0	NA	NA	NA	21	15	165	499	164	0	0	0	0	6	0	0	0.012	0
.	19.01.15-20.20.21-1-274102	31	1	1	0	0	0	0	0	0	0	0	NA	NA	NA	11	11	165	496	163	0	0	0	0	1	0	0	0.002	0
.	19.01.15-20.20.24-1-274103	294	16	16	3	0	3	695	13	13	0	0	NA	NA	NA	85	81	183	531	180	96	471	128	19	30	4	0.104	0.056	0.022
.	19.01.15-20.20.26-1-274106	187	23	23	8	0	6	675	21	21	0	0	NA	NA	NA	57	54	172	526	169	90	467	118	32	42	6	0.186	0.08	0.036
.	19.01.15-20.20.28-1-274110	62	3	3	1	0	1	631	2	2	0	0	NA	NA	NA	35	22	170	496	169	86	429	116	3	4	0	0.018	0.008	0
.	19.01.15-20.20.32-1-274111	124	7	7	0	0	0	653	6	6	0	0	NA	NA	NA	33	39	168	510	174	83	449	121	10	12	7	0.06	0.024	0.04
.	19.01.15-20.20.38-1-274113	161	14	14	2	0	2	676	11	11	0	0	NA	NA	NA	49	62	175	525	175	90	466	120	12	10	16	0.069	0.019	0.091
.	19.01.15-20.21.03-1-274131	96	3	3	0	0	0	659	2	2	0	0	NA	NA	NA	30	39	169	513	170	86	458	115	0	13	0	0	0.025	0
.	19.01.15-20.21.03-1-274132	141	13	13	5	0	4	657	11	11	0	0	NA	NA	NA	55	48	173	517	171	85	455	117	6	41	3	0.035	0.079	0.018
.	19.01.15-20.21.04-1-274133	60	2	2	1	0	1	634	1	1	0	0	NA	NA	NA	24	16	168	494	167	81	441	112	5	1	0	0.03	0.002	0
.	19.01.15-20.21.15-1-274135	125	10	10	6	0	2	660	9	9	0	0	NA	NA	NA	43	43	170	516	170	85	458	117	16	16	16	0.094	0.031	0.094
.	19.01.15-20.21.15-1-274136	260	27	27	11	0	5	692	22	22	0	0	NA	NA	NA	64	81	183	531	180	97	470	125	76	46	6	0.415	0.087	0.033
.	19.01.15-20.21.22-1-274155	94	10	10	0	0	0	641	8	8	0	0	NA	NA	NA	35	31	167	506	171	80	444	117	17	12	0	0.102	0.024	0
.	19.01.15-20.21.22-1-274157	121	7	7	2	0	2	673	5	5	0	0	NA	NA	NA	35	53	171	525	170	90	464	119	5	14	3	0.029	0.027	0.018
.	19.01.15-20.21.27-1-274160	87	4	4	1	0	1	630	2	2	0	0	NA	NA	NA	35	24	169	498	170	81	436	113	3	0	10	0.018	0	0.059
.	19.01.15-20.21.30-1-274161	183	29	29	11	0	7	671	25	25	0	0	NA	NA	NA	51	55	178	515	175	91	457	123	70	47	13	0.393	0.091	0.074
.	19.01.15-20.21.31-1-274162	84	5	5	3	0	2	638	4	4	0	0	NA	NA	NA	38	26	168	504	167	80	444	114	11	2	5	0.065	0.004	0.03
.	19.01.15-20.21.38-1-274170	86	4	4	1	0	1	634	3	3	0	0	NA	NA	NA	25	16	167	498	164	82	441	111	8	1	4	0.048	0.002	0.024
.	19.01.15-20.21.45-1-274180	152	14	14	3	0	3	660	12	12	0	0	NA	NA	NA	57	50	174	516	173	90	451	119	30	23	0	0.172	0.045	0
.	19.01.15-20.21.45-1-274181	92	8	8	4	0	3	638	7	7	0	0	NA	NA	NA	32	25	168	503	167	84	442	112	3	9	7	0.018	0.018	0.042
.	19.01.15-20.21.46-1-274182	92	5	5	1	0	1	642	4	4	0	0	NA	NA	NA	24	25	168	506	164	82	447	113	3	11	0	0.018	0.022	0
.	19.01.15-20.21.47-1-274185	89	7	7	1	0	1	639	6	6	0	0	NA	NA	NA	29	23	170	498	168	87	438	114	3	13	6	0.018	0.026	0.036
.	19.01.15-20.21.52-1-274189	29	1	1	0	0	0	0	0	0	0	0	NA	NA	NA	3	8	163	496	162	0	0	0	0	0	0	0	0	0
.	19.01.15-20.21.54-1-274191	67	3	3	0	0	0	637	2	2	0	0	NA	NA	NA	21	19	164	500	168	82	440	115	5	0	0	0.03	0	0
.	19.01.15-20.22.03-1-274198	203	18	18	9	0	6	678	16	16	0	0	NA	NA	NA	72	62	176	524	175	91	463	124	30	22	11	0.17	0.042	0.063
.	19.01.15-20.22.06-1-274199	122	6	6	2	0	1	654	5	5	0	0	NA	NA	NA	29	41	173	511	170	87	450	117	9	12	2	0.052	0.023	0.012
.	19.01.15-20.22.09-1-274200	177	19	19	7	0	4	665	16	16	0	0	NA	NA	NA	71	56	172	526	171	91	460	114	30	43	17	0.174	0.082	0.099
.	19.01.15-20.22.31-1-274229	174	13	13	4	0	2	664	12	12	0	0	NA	NA	NA	61	51	172	516	176	85	456	123	14	28	12	0.081	0.054	0.068
.	19.01.15-20.22.38-1-274232	34	1	1	0	0	0	0	0	0	0	0	NA	NA	NA	12	9	165	494	163	0	0	0	2	0	0	0.012	0	0
.	19.01.15-20.22.39-1-274233	205	32	32	7	0	5	674	29	29	0	0	NA	NA	NA	60	57	175	525	170	89	467	118	48	88	1	0.274	0.168	0.006
.	19.01.15-20.22.39-1-274235	86	7	7	1	0	0	648	5	5	0	0	NA	NA	NA	30	32	166	509	170	83	450	115	0	22	0	0	0.043	0
.	19.01.15-20.22.42-1-274239	56	2	2	0	0	0	197	1	1	0	0	NA	NA	NA	21	17	166	498	166	27	129	41	0	5	0	0	0.01	0
.	19.01.15-20.22.47-1-274246	87	5	5	0	0	0	622	4	4	0	0	NA	NA	NA	33	18	164	500	167	80	431	111	0	9	0	0	0.018	0
.	19.01.15-20.22.54-1-274253	206	27	27	9	0	4	675	25	25	0	0	NA	NA	NA	54	60	171	529	173	86	469	120	62	32	18	0.363	0.06	0.104
.	19.01.15-20.22.58-1-274258	82	6	6	1	0	1	649	4	4	0	0	NA	NA	NA	31	29	167	509	166	83	451	115	6	14	2	0.036	0.028	0.012
.	19.01.15-20.22.58-1-274259	85	6	6	1	0	0	641	5	5	0	0	NA	NA	NA	42	33	168	509	169	81	444	116	9	10	0	0.054	0.02	0
.	19.01.15-20.23.04-1-274260	118	6	6	3	0	2	643	5	5	0	0	NA	NA	NA	31	30	169	506	168	84	445	114	5	9	6	0.03	0.018	0.036
.	19.01.15-20.23.07-1-274261	86	3	3	1	0	1	640	2	2	0	0	NA	NA	NA	42	34	168	507	172	84	440	116	0	6	0	0	0.012	0
.	19.01.15-20.23.08-1-274262	88	3	3	0	0	0	649	2	2	0	0	NA	NA	NA	20	28	169	503	169	85	447	117	2	0	0	0.012	0	0
.	19.01.15-20.23.16-1-274264	235	22	22	4	0	3	675	21	21	0	0	NA	NA	NA	74	59	171	519	182	85	462	128	40	45	4	0.234	0.087	0.022
.	19.01.15-20.23.23-1-274285	37	1	1	0	0	0	0	0	0	0	0	NA	NA	NA	12	8	163	493	165	0	0	0	0	3	0	0	0.006	0
.	19.01.15-20.23.23-1-274286	63	3	3	1	0	1	641	2	2	0	0	NA	NA	NA	15	18	167	500	164	83	445	113	2	0	3	0.012	0	0.018
.	19.01.15-20.23.26-1-274287	31	1	1	0	0	0	0	0	0	0	0	NA	NA	NA	15	5	164	490	164	0	0	0	0	2	0	0	0.004	0
.	19.01.15-20.23.51-1-274305	144	24	24	12	0	7	667	21	21	0	0	NA	NA	NA	45	52	181	514	170	92	457	118	26	54	17	0.144	0.105	0.1
.	19.01.15-20.23.51-1-274306	93	8	8	3	0	1	651	5	5	0	0	NA	NA	NA	33	34	169	509	169	84	452	115	9	24	0	0.053	0.047	0
.	19.01.15-20.23.51-1-274308	60	2	2	0	0	0	0	1	1	0	0	NA	NA	NA	15	13	164	495	167	0	0	0	1	0	0	0.006	0	0
.	19.01.15-20.23.56-1-274312	187	39	39	12	0	9	673	38	38	0	0	NA	NA	NA	63	66	175	524	180	90	463	120	33	89	14	0.189	0.17	0.078
.	19.01.15-20.24.02-1-274316	207	18	18	7	0	3	666	16	16	0	0	NA	NA	NA	74	56	177	523	169	91	459	116	55	34	7	0.311	0.065	0.041
.	19.01.15-20.24.12-1-274318	117	4	4	1	0	1	651	2	2	0	0	NA	NA	NA	32	35	171	505	172	85	447	119	0	13	0	0	0.026	0
.	19.01.15-20.24.13-1-274319	91	6	6	3	0	1	648	5	5	0	0	NA	NA	NA	24	33	171	507	168	83	448	117	2	16	4	0.012	0.032	0.024
.	19.01.15-20.24.22-1-274339	32	1	1	0	0	0	0	0	0	0	0	NA	NA	NA	10	7	165	492	163	0	0	0	0	0	1	0	0	0.006
.	19.01.15-20.24.23-1-274340	66	3	3	1	0	1	503	2	2	0	0	NA	NA	NA	18	17	166	498	166	63	346	94	0	3	0	0	0.006	0
.	19.01.15-20.24.25-1-274343	95	7	7	3	0	2	647	4	4	0	0	NA	NA	NA	30	31	169	507	168	83	448	116	17	6	6	0.101	0.012	0.036
.	19.01.15-20.24.30-1-274346	58	2	2	0	0	0	451	1	1	0	0	NA	NA	NA	10	15	166	497	165	60	315	76	3	0	2	0.018	0	0.012
.	19.01.15-20.24.34-1-274351	208	15	15	7	0	4	667	14	14	0	0	NA	NA	NA	75	55	175	520	173	88	459	120	16	36	15	0.091	0.069	0.087
.	19.01.15-20.24.36-1-274352	89	7	7	4	0	4	645	6	6	0	0	NA	NA	NA	35	27	167	505	168	84	443	118	10	14	0	0.06	0.028	0
.	19.01.15-20.24.40-1-274357	175	21	21	4	0	2	687	19	19	0	0	NA	NA	NA	51	73	178	533	175	91	473	123	60	30	3	0.337	0.056	0.017
.	19.01.15-20.24.48-1-274368	121	8	8	1	0	1	656	6	6	0	0	NA	NA	NA	39	45	171	520	167	83	460	113	7	15	8	0.041	0.029	0.048
.	19.01.15-20.24.53-1-274370	63	4	4	2	0	1	640	3	3	0	0	NA	NA	NA	24	24	168	503	166	82	446	112	3	9	3	0.018	0.018	0.018
.	19.01.15-20.24.54-1-274371	61	2	2	0	0	0	632	1	1	0	0	NA	NA	NA	30	17	165	500	165	80	440	112	5	0	1	0.03	0	0.006
.	19.01.15-20.25.05-1-274379	149	23	23	8	0	6	666	22	22	0	0	NA	NA	NA	52	58	177	524	170	89	461	116	34	61	11	0.192	0.116	0.065
.	19.01.15-20.25.07-1-274382	113	11	11	0	0	0	656	10	10	0	0	NA	NA	NA	42	42	171	514	170	88	453	115	5	19	4	0.029	0.037	0.024
.	19.01.15-20.25.11-1-274385	31	1	1	0	0	0	0	0	0	0	0	NA	NA	NA	14	8	165	492	164	0	0	0	2	0	0	0.012	0	0
.	19.01.15-20.25.11-1-274386	57	2	2	1	0	1	636	1	1	0	0	NA	NA	NA	21	20	167	502	164	82	443	111	0	3	1	0	0.006	0.006
.	19.01.15-20.25.14-1-274387	89	5	5	1	0	1	643	3	3	0	0	NA	NA	NA	35	27	168	505	167	84	446	113	0	16	0	0	0.032	0
.	19.01.15-20.25.14-1-274388	126	17	17	3	0	2	655	14	14	0	0	NA	NA	NA	38	45	177	511	170	90	448	117	5	40	3	0.028	0.078	0.018
.	19.01.15-20.25.14-1-274389	63	5	5	1	0	0	633	4	4	0	0	NA	NA	NA	29	22	167	499	169	82	436	115	2	12	2	0.012	0.024	0.012
.	19.01.15-20.25.18-1-274394	151	24	24	5	0	5	659	20	20	0	0	NA	NA	NA	60	49	172	520	170	85	458	116	31	35	5	0.18	0.067	0.029
.	19.01.15-20.25.53-1-274430	174	11	11	2	0	2	659	8	8	0	0	NA	NA	NA	56	50	174	516	173	85	455	119	13	12	11	0.075	0.023	0.064
.	19.01.15-20.26.09-1-274438	201	16	16	6	0	4	666	14	14	0	0	NA	NA	NA	58	49	171	519	172	88	459	119	15	43	13	0.088	0.083	0.076
.	19.01.15-20.26.17-1-274442	123	13	13	2	0	2	658	12	12	0	0	NA	NA	NA	38	44	170	516	171	88	454	116	1	25	14	0.006	0.048	0.082
.	19.01.15-20.26.20-1-274465	186	6	6	1	0	1	647	5	5	0	0	NA	NA	NA	45	35	167	511	170	82	450	115	22	5	0	0.132	0.01	0
.	19.01.15-20.26.23-1-274471	149	26	26	9	0	5	661	24	24	0	0	NA	NA	NA	50	47	176	513	171	89	452	120	54	54	10	0.307	0.105	0.058
.	19.01.15-20.26.26-1-274472	34	1	1	0	0	0	0	0	0	0	0	NA	NA	NA	7	10	165	494	164	0	0	0	0	0	1	0	0	0.006
.	19.01.15-20.26.27-1-274473	95	8	8	3	0	3	646	6	6	0	0	NA	NA	NA	22	23	166	502	168	82	448	116	0	23	2	0	0.046	0.012
.	19.01.15-20.26.31-1-274478	89	5	5	0	0	0	635	4	4	0	0	NA	NA	NA	36	23	167	502	167	83	440	112	5	2	2	0.03	0.004	0.012
.	19.01.15-20.26.36-1-274480	121	9	9	1	0	1	644	8	8	0	0	NA	NA	NA	41	33	172	507	167	87	444	113	2	19	12	0.012	0.037	0.072
.	19.01.15-20.27.05-1-274500	33	1	1	0	0	0	0	0	0	0	0	NA	NA	NA	9	10	166	494	163	0	0	0	0	2	0	0	0.004	0
.	19.01.15-20.27.09-1-274501	61	2	2	1	0	1	449	1	1	0	0	NA	NA	NA	14	21	168	499	167	54	311	84	0	3	0	0	0.006	0
.	19.01.15-20.27.10-1-274502	115	11	11	0	0	0	656	9	9	0	0	NA	NA	NA	50	48	172	520	169	86	454	116	16	34	4	0.093	0.065	0.024
.	19.01.15-20.27.13-1-274503	212	28	28	8	0	5	663	26	26	0	0	NA	NA	NA	59	52	173	520	172	88	457	118	61	47	16	0.353	0.09	0.093
.	19.01.15-20.27.16-1-274504	125	19	19	4	0	3	661	16	16	0	0	NA	NA	NA	43	50	172	517	174	87	455	119	29	24	5	0.169	0.046	0.029
.	19.01.15-20.27.18-1-274508	93	3	3	0	0	0	653	2	2	0	0	NA	NA	NA	21	37	171	511	168	84	454	115	9	7	0	0.053	0.014	0
.	19.01.15-20.27.21-1-274524	150	6	6	2	0	2	671	5	5	0	0	NA	NA	NA	47	55	170	526	172	83	470	118	3	11	12	0.018	0.021	0.07
.	19.01.15-20.27.21-1-274525	36	1	1	0	0	0	0	0	0	0	0	NA	NA	NA	14	8	165	492	164	0	0	0	0	2	0	0	0.004	0
.	19.01.15-20.27.23-1-274527	151	8	8	2	0	1	650	7	7	0	0	NA	NA	NA	58	39	177	511	164	91	448	111	12	20	3	0.068	0.039	0.018
.	19.01.15-20.27.25-1-274528	66	3	3	1	0	1	631	2	2	0	0	NA	NA	NA	23	17	168	497	165	81	440	110	3	1	0	0.018	0.002	0
.	19.01.15-20.27.25-1-274529	118	12	12	1	0	1	661	11	11	0	0	NA	NA	NA	38	46	177	513	169	92	451	118	10	31	4	0.056	0.06	0.024
.	19.01.15-20.27.42-1-274543	289	30	30	9	0	7	687	26	26	0	0	NA	NA	NA	96	78	187	526	178	99	462	126	53	50	10	0.283	0.095	0.056
.	19.01.15-20.27.43-1-274544	229	27	27	10	0	9	694	25	25	0	0	NA	NA	NA	69	80	180	535	178	95	478	121	23	69	15	0.128	0.129	0.084
.	19.01.15-20.27.43-1-274546	65	2	2	1	0	1	632	1	1	0	0	NA	NA	NA	20	16	168	494	167	83	437	112	0	1	1	0	0.002	0.006
.	19.01.15-20.27.47-1-274552	118	13	13	1	0	0	661	11	11	0	0	NA	NA	NA	55	51	176	515	173	92	450	119	43	28	5	0.244	0.054	0.029
.	19.01.15-20.27.48-1-274554	34	1	1	0	0	0	0	0	0	0	0	NA	NA	NA	6	10	164	496	163	0	0	0	0	2	0	0	0.004	0
.	19.01.15-20.27.50-1-274556	91	4	4	0	0	0	650	3	3	0	0	NA	NA	NA	31	29	170	508	164	85	451	114	0	6	3	0	0.012	0.018
.	19.01.15-20.27.50-1-274557	146	13	13	4	0	3	655	12	12	0	0	NA	NA	NA	46	44	169	517	171	83	455	117	12	33	9	0.071	0.064	0.053
.	19.01.15-20.27.57-1-274563	277	19	19	7	0	4	707	17	17	0	0	NA	NA	NA	94	98	182	552	177	94	492	121	32	57	10	0.176	0.103	0.056
.	19.01.15-20.28.00-1-274564	92	6	6	0	0	0	652	5	5	0	0	NA	NA	NA	31	35	170	509	169	87	450	115	17	7	0	0.1	0.014	0
.	19.01.15-20.28.14-1-274567	173	15	15	2	0	1	665	13	13	0	0	NA	NA	NA	44	51	174	519	171	91	456	118	15	54	1	0.086	0.104	0.006
.	19.01.15-20.28.19-1-274587	64	2	2	0	0	0	639	1	1	0	0	NA	NA	NA	28	27	166	505	169	84	441	114	0	2	1	0	0.004	0.006
.	19.01.15-20.28.28-1-274589	117	5	5	3	0	1	646	4	4	0	0	NA	NA	NA	30	30	167	504	172	81	448	117	9	14	0	0.054	0.028	0
.	19.01.15-20.28.29-1-274591	117	10	10	3	0	1	650	9	9	0	0	NA	NA	NA	60	41	168	515	171	81	452	117	20	28	0	0.119	0.054	0
.	19.01.15-20.28.32-1-274596	118	10	10	2	0	2	652	8	8	0	0	NA	NA	NA	43	35	170	510	168	86	450	116	22	34	0	0.129	0.067	0
.	19.01.15-20.28.39-1-274599	33	1	1	0	0	0	0	0	0	0	0	NA	NA	NA	6	7	165	492	163	0	0	0	0	0	1	0	0	0.006
.	19.01.15-20.28.44-1-274607	148	11	11	1	0	1	643	10	10	0	0	NA	NA	NA	41	22	164	506	165	80	449	114	21	19	2	0.128	0.038	0.012
.	19.01.15-20.28.45-1-274609	143	9	9	1	0	0	654	7	7	0	0	NA	NA	NA	52	44	171	518	168	84	456	114	14	17	0	0.082	0.033	0
.	19.01.15-20.28.48-1-274613	90	10	10	6	0	5	642	9	9	0	0	NA	NA	NA	22	26	168	504	167	82	445	115	1	27	2	0.006	0.054	0.012
.	19.01.15-20.28.52-1-274616	37	1	1	1	0	1	0	0	0	0	0	NA	NA	NA	17	15	165	500	163	0	0	0	0	1	0	0	0.002	0
.	19.01.15-20.28.52-1-274617	115	8	8	4	0	4	658	7	7	0	0	NA	NA	NA	29	39	170	510	172	86	451	121	0	34	0	0	0.067	0
.	19.01.15-20.28.56-1-274622	62	2	2	0	0	0	629	1	1	0	0	NA	NA	NA	31	21	170	497	167	84	431	114	0	2	5	0	0.004	0.03
.	19.01.15-20.29.00-1-274626	236	21	21	7	0	5	708	20	20	0	0	NA	NA	NA	67	98	179	553	179	92	492	124	36	56	15	0.201	0.101	0.084
.	19.01.15-20.29.06-1-274628	149	31	31	10	0	6	669	27	27	0	0	NA	NA	NA	41	52	170	523	172	86	463	120	39	65	15	0.229	0.124	0.087
.	19.01.15-20.29.12-1-274633	123	12	12	4	0	3	656	11	11	0	0	NA	NA	NA	38	38	168	513	170	84	453	119	12	25	2	0.071	0.049	0.012
.	19.01.15-20.29.14-1-274634	209	32	32	11	0	5	675	28	28	0	0	NA	NA	NA	54	63	181	520	175	94	457	124	44	80	16	0.243	0.154	0.091
.	19.01.15-20.29.16-1-274635	65	3	3	1	0	0	637	2	2	0	0	NA	NA	NA	44	35	172	505	171	85	441	111	0	4	8	0	0.008	0.047
.	19.01.15-20.29.17-1-274636	89	6	6	0	0	0	649	5	5	0	0	NA	NA	NA	32	34	167	509	171	83	449	117	6	10	3	0.036	0.02	0.018
.	19.01.15-20.29.17-1-274637	59	2	2	1	0	1	350	1	1	0	0	NA	NA	NA	14	21	165	503	166	42	236	72	0	4	0	0	0.008	0
.	19.01.15-20.29.18-1-274641	159	21	21	2	0	2	659	20	20	0	0	NA	NA	NA	55	50	172	521	170	88	458	113	20	32	12	0.116	0.061	0.071
.	19.01.15-20.29.34-1-274663	32	1	1	0	0	0	0	0	0	0	0	NA	NA	NA	6	13	167	492	167	0	0	0	0	6	0	0	0.012	0
.	19.01.15-20.29.35-1-274664	92	6	6	1	0	1	654	5	5	0	0	NA	NA	NA	33	42	173	514	168	89	449	116	5	10	1	0.029	0.019	0.006
.	19.01.15-20.29.37-1-274667	149	27	27	10	0	9	659	24	24	0	0	NA	NA	NA	45	51	173	519	172	88	454	117	13	74	14	0.075	0.143	0.081
.	19.01.15-20.29.41-1-274678	211	18	18	5	0	5	684	15	15	0	0	NA	NA	NA	75	69	179	528	175	96	468	120	30	18	1	0.168	0.034	0.006
.	19.01.15-20.29.43-1-274681	32	1	1	0	0	0	0	0	0	0	0	NA	NA	NA	9	3	164	490	162	0	0	0	0	1	0	0	0.002	0
.	19.01.15-20.29.46-1-274686	89	3	3	0	0	0	644	2	2	0	0	NA	NA	NA	21	30	168	503	172	79	447	118	0	2	3	0	0.004	0.017
.	19.01.15-20.29.47-1-274687	196	17	17	9	0	8	663	16	16	0	0	NA	NA	NA	49	54	174	522	171	87	462	114	16	44	9	0.092	0.084	0.053
.	19.01.15-20.29.59-1-274698	62	5	5	1	0	1	639	4	4	0	0	NA	NA	NA	23	23	167	503	166	83	443	113	8	6	0	0.048	0.012	0
.	19.01.15-20.30.08-1-274706	146	11	11	4	0	3	662	9	9	0	0	NA	NA	NA	45	49	172	514	176	84	453	125	8	37	3	0.047	0.072	0.017
.	19.01.15-20.30.10-1-274707	118	8	8	0	0	0	641	7	7	0	0	NA	NA	NA	31	24	168	503	166	84	443	114	8	19	0	0.048	0.038	0
.	19.01.15-20.30.14-1-274708	197	49	49	15	0	9	670	46	46	0	0	NA	NA	NA	50	61	176	526	172	87	464	119	62	91	21	0.352	0.173	0.122
.	19.01.15-20.30.19-1-274712	83	4	4	1	0	1	642	3	3	0	0	NA	NA	NA	23	30	169	507	167	83	446	113	0	4	3	0	0.008	0.018
.	19.01.15-20.30.30-1-274729	92	4	4	1	0	1	645	3	3	0	0	NA	NA	NA	46	38	170	514	167	83	448	114	3	7	2	0.018	0.014	0.012
.	19.01.15-20.30.36-1-274735	61	2	2	0	0	0	254	1	1	0	0	NA	NA	NA	16	15	165	497	166	31	176	47	1	0	1	0.006	0	0.006
.	19.01.15-20.30.37-1-274738	145	9	9	0	0	0	654	8	8	0	0	NA	NA	NA	32	35	168	503	177	85	445	124	0	20	6	0	0.04	0.034
.	19.01.15-20.30.40-1-274742	94	7	7	2	0	0	639	6	6	0	0	NA	NA	NA	27	20	167	501	165	83	441	115	3	17	1	0.018	0.034	0.006
.	19.01.15-20.30.44-1-274748	149	6	6	3	0	3	670	5	5	0	0	NA	NA	NA	56	58	176	524	171	90	460	120	0	21	6	0	0.04	0.035
.	19.01.15-20.30.49-1-274754	141	8	8	2	0	2	668	5	5	0	0	NA	NA	NA	43	62	176	518	181	92	453	123	15	6	0	0.085	0.012	0
.	19.01.15-20.30.50-1-274755	89	3	3	1	0	1	633	2	2	0	0	NA	NA	NA	28	23	166	501	169	83	438	112	1	4	2	0.006	0.008	0.012
.	19.01.15-20.30.52-1-274756	36	1	1	1	0	1	0	0	0	0	0	NA	NA	NA	11	12	165	496	164	0	0	0	3	0	0	0.018	0	0
.	19.01.15-20.30.54-1-274758	116	5	5	3	0	2	656	3	3	0	0	NA	NA	NA	35	37	167	511	172	84	455	117	9	12	0	0.054	0.023	0
.	19.01.15-20.30.57-1-274763	101	5	5	2	0	2	643	3	3	0	0	NA	NA	NA	32	25	166	505	167	81	446	116	9	5	1	0.054	0.01	0.006
.	19.01.15-20.31.04-1-274764	83	4	4	1	0	1	641	3	3	0	0	NA	NA	NA	29	29	170	505	167	85	441	115	0	11	0	0	0.022	0
.	19.01.15-20.31.07-1-274785	292	21	21	4	0	3	687	17	17	0	0	NA	NA	NA	84	70	177	521	185	89	465	133	40	34	15	0.226	0.065	0.081
.	19.01.15-20.31.09-1-274807	150	14	14	6	0	6	670	12	12	0	0	NA	NA	NA	43	51	173	518	173	87	462	121	27	23	5	0.156	0.044	0.029
.	19.01.15-20.31.11-1-274808	123	6	6	4	0	3	652	4	4	0	0	NA	NA	NA	37	33	166	510	170	81	452	119	1	7	11	0.006	0.014	0.065
.	19.01.15-20.31.14-1-274810	121	7	7	4	0	2	660	6	6	0	0	NA	NA	NA	36	40	175	510	168	88	454	118	16	18	0	0.091	0.035	0
.	19.01.15-20.31.18-1-274814	120	4	4	2	0	1	664	3	3	0	0	NA	NA	NA	40	54	174	517	176	88	456	120	0	16	3	0	0.031	0.017
.	19.01.15-20.31.25-1-274832	94	9	9	5	0	5	644	7	7	0	0	NA	NA	NA	29	27	168	506	166	85	444	115	12	17	6	0.071	0.034	0.036
.	19.01.15-20.31.26-1-274833	103	7	7	2	0	2	647	6	6	0	0	NA	NA	NA	30	31	170	508	166	85	447	115	4	20	0	0.024	0.039	0
.	19.01.15-20.31.32-1-274835	119	5	5	0	0	0	664	4	4	0	0	NA	NA	NA	31	44	175	512	170	92	453	119	14	5	4	0.08	0.01	0.024
.	19.01.15-20.31.33-1-274836	150	10	10	5	0	4	667	8	8	0	0	NA	NA	NA	37	51	172	520	172	86	461	120	16	13	0	0.093	0.025	0
.	19.01.15-20.31.43-1-274850	66	4	4	2	0	2	645	3	3	0	0	NA	NA	NA	23	27	171	503	166	85	447	113	18	6	0	0.105	0.012	0
.	19.01.15-20.31.43-1-274851	90	7	7	2	0	2	642	4	4	0	0	NA	NA	NA	36	33	172	506	168	85	443	114	3	15	2	0.017	0.03	0.012
.	19.01.15-20.31.49-1-274857	60	2	2	0	0	0	0	1	1	0	0	NA	NA	NA	18	16	164	499	166	0	0	0	0	4	0	0	0.008	0
.	19.01.15-20.31.51-1-274859	61	3	3	1	0	1	643	2	2	0	0	NA	NA	NA	18	22	165	504	166	80	449	114	5	2	3	0.03	0.004	0.018
.	19.01.15-20.31.54-1-274860	176	13	13	1	0	1	663	11	11	0	0	NA	NA	NA	53	44	172	515	170	87	460	116	13	20	5	0.076	0.039	0.029
.	19.01.15-20.31.54-1-274862	87	4	4	0	0	0	642	3	3	0	0	NA	NA	NA	23	25	167	504	167	82	444	116	0	4	2	0	0.008	0.012
.	19.01.15-20.31.58-1-274867	128	7	7	5	0	2	657	6	6	0	0	NA	NA	NA	45	43	171	515	170	85	453	119	12	21	6	0.07	0.041	0.035
.	19.01.15-20.32.02-1-274868	92	7	7	3	0	3	643	5	5	0	0	NA	NA	NA	32	33	168	510	168	80	446	117	10	15	0	0.06	0.029	0
.	19.01.15-20.32.03-1-274870	61	3	3	2	0	2	631	2	2	0	0	NA	NA	NA	29	19	169	499	164	85	438	108	5	1	3	0.03	0.002	0.018
.	19.01.15-20.32.04-1-274871	236	15	15	2	0	2	690	12	12	0	0	NA	NA	NA	66	72	178	525	182	95	468	127	6	48	9	0.034	0.091	0.049
.	19.01.15-20.32.05-1-274872	59	2	2	0	0	0	200	1	1	0	0	NA	NA	NA	15	10	165	495	163	24	145	31	0	7	0	0	0.014	0
.	19.01.15-20.32.09-1-274874	28	1	1	0	0	0	0	0	0	0	0	NA	NA	NA	6	5	163	493	162	0	0	0	0	0	0	0	0	0
.	19.01.15-20.32.11-1-274877	32	1	1	0	0	0	0	0	0	0	0	NA	NA	NA	6	11	165	494	165	0	0	0	0	1	0	0	0.002	0
.	19.01.15-20.32.15-1-274880	63	3	3	1	0	1	652	2	2	0	0	NA	NA	NA	24	29	168	508	166	84	453	115	5	2	0	0.03	0.004	0
.	19.01.15-20.32.16-1-274881	237	19	19	9	0	4	687	17	17	0	0	NA	NA	NA	78	66	182	528	169	95	475	117	53	16	21	0.291	0.03	0.124
.	19.01.15-20.32.19-1-274904	35	1	1	0	0	0	0	0	0	0	0	NA	NA	NA	4	7	164	490	166	0	0	0	0	0	1	0	0	0.006
.	19.01.15-20.32.20-1-274905	258	14	14	5	0	4	679	12	12	0	0	NA	NA	NA	69	70	182	526	175	95	462	122	31	28	5	0.17	0.053	0.029
.	19.01.15-20.32.23-1-274906	148	14	14	5	0	5	651	13	13	0	0	NA	NA	NA	65	38	173	512	166	90	449	112	10	34	3	0.058	0.066	0.018
.	19.01.15-20.32.25-1-274907	64	7	7	3	0	3	648	6	6	0	0	NA	NA	NA	22	27	168	504	168	84	453	111	11	24	0	0.065	0.048	0
.	19.01.15-20.32.32-1-274909	264	23	23	6	0	3	694	20	20	0	0	NA	NA	NA	75	75	176	534	178	90	479	125	50	53	1	0.284	0.099	0.006
.	19.01.15-20.32.34-1-274911	63	2	2	1	0	0	642	1	1	0	0	NA	NA	NA	28	25	168	504	166	85	446	111	0	9	8	0	0.018	0.048
.	19.01.15-20.32.46-1-274925	124	10	10	2	0	1	660	9	9	0	0	NA	NA	NA	39	46	169	520	170	85	459	116	10	26	4	0.059	0.05	0.024
.	19.01.15-20.32.47-1-274927	85	3	3	0	0	0	641	2	2	0	0	NA	NA	NA	31	29	170	501	171	86	439	116	0	5	3	0	0.01	0.018
.	19.01.15-20.32.58-1-274936	63	2	2	0	0	0	251	0	0	0	0	NA	NA	NA	14	24	169	499	169	32	174	45	1	4	0	0.006	0.008	0
.	19.01.15-20.32.59-1-274935	65	4	4	2	0	0	647	3	3	0	0	NA	NA	NA	22	27	167	503	170	84	448	115	0	1	15	0	0.002	0.088
.	19.01.15-20.33.01-1-274937	117	6	6	1	0	1	643	5	5	0	0	NA	NA	NA	55	36	173	509	167	86	445	112	2	23	0	0.012	0.045	0
.	19.01.15-20.33.02-1-274938	377	32	32	8	0	6	706	28	28	0	0	NA	NA	NA	109	89	177	541	184	90	485	131	81	31	17	0.458	0.057	0.092
.	19.01.15-20.33.04-1-274939	141	12	12	4	0	4	678	11	11	0	0	NA	NA	NA	42	63	176	525	175	91	464	123	14	37	4	0.08	0.07	0.023
.	19.01.15-20.33.09-1-274942	114	7	7	4	0	3	640	6	6	0	0	NA	NA	NA	55	34	167	509	171	79	444	117	14	6	0	0.084	0.012	0
.	19.01.15-20.33.10-1-274943	93	3	3	1	0	1	652	2	2	0	0	NA	NA	NA	33	34	167	513	167	84	452	116	1	3	2	0.006	0.006	0.012
.	19.01.15-20.33.19-1-274963	136	11	11	4	0	3	653	10	10	0	0	NA	NA	NA	47	38	169	510	172	84	451	118	13	31	0	0.077	0.061	0
.	19.01.15-20.33.23-1-274965	128	6	6	3	0	3	660	4	4	0	0	NA	NA	NA	39	46	165	522	172	84	457	119	7	14	3	0.042	0.027	0.017
.	19.01.15-20.33.23-1-274966	140	9	9	2	0	1	656	8	8	0	0	NA	NA	NA	44	39	168	511	173	83	456	117	18	15	0	0.107	0.029	0
.	19.01.15-20.33.29-1-274970	241	29	29	7	0	6	701	26	26	0	0	NA	NA	NA	71	83	179	539	178	94	482	125	10	77	24	0.056	0.143	0.135
.	19.01.15-20.33.31-1-274971	149	10	10	5	0	4	660	9	9	0	0	NA	NA	NA	47	48	172	516	173	88	454	118	31	7	3	0.18	0.014	0.017
.	19.01.15-20.33.35-1-274973	296	16	16	6	0	4	680	14	14	0	0	NA	NA	NA	94	65	185	521	172	99	465	116	55	11	7	0.297	0.021	0.041
.	19.01.15-20.33.36-1-274974	161	6	6	0	0	0	668	4	4	0	0	NA	NA	NA	47	52	176	518	171	90	458	120	7	5	5	0.04	0.01	0.029
.	19.01.15-20.33.45-1-274989	35	1	1	0	0	0	0	0	0	0	0	NA	NA	NA	7	9	165	492	165	0	0	0	0	0	0	0	0	0
.	19.01.15-20.33.46-1-274990	39	1	1	0	0	0	0	0	0	0	0	NA	NA	NA	11	9	164	493	165	0	0	0	0	0	2	0	0	0.012
.	19.01.15-20.33.48-1-274994	208	17	17	8	0	4	677	15	15	0	0	NA	NA	NA	67	72	176	531	178	90	463	124	43	31	12	0.244	0.058	0.067
.	19.01.15-20.33.49-1-274995	88	3	3	0	0	0	652	2	2	0	0	NA	NA	NA	21	33	174	505	167	90	447	115	1	2	0	0.006	0.004	0
.	19.01.15-20.33.51-1-274997	125	7	7	2	0	1	645	4	4	0	0	NA	NA	NA	34	27	171	500	169	86	445	114	0	9	3	0	0.018	0.018
.	19.01.15-20.33.54-1-275000	121	24	24	8	0	6	643	21	21	0	0	NA	NA	NA	28	30	169	505	169	80	447	116	22	44	22	0.13	0.087	0.13
.	19.01.15-20.33.58-1-275005	93	8	8	4	0	2	641	6	6	0	0	NA	NA	NA	24	24	168	501	168	83	442	116	10	10	10	0.06	0.02	0.06
.	19.01.15-20.34.11-1-275009	122	8	8	1	0	1	650	7	7	0	0	NA	NA	NA	58	44	171	518	168	84	452	114	18	8	3	0.105	0.015	0.018
.	19.01.15-20.34.11-1-275010	121	6	6	5	0	3	648	4	4	0	0	NA	NA	NA	29	36	164	516	169	82	450	116	0	24	0	0	0.047	0
.	19.01.15-20.34.18-1-275011	62	2	2	0	0	0	631	1	1	0	0	NA	NA	NA	36	22	166	502	167	81	438	112	12	2	0	0.072	0.004	0
.	19.01.15-20.34.19-1-275030	33	1	1	0	0	0	0	0	0	0	0	NA	NA	NA	6	12	167	494	164	0	0	0	0	0	1	0	0	0.006
.	19.01.15-20.34.22-1-275033	245	24	24	7	0	6	680	20	20	0	0	NA	NA	NA	59	63	173	526	177	89	466	125	54	30	4	0.312	0.057	0.023
.	19.01.15-20.34.26-1-275035	149	16	16	1	0	1	653	14	14	0	0	NA	NA	NA	56	44	167	519	171	82	458	113	9	23	12	0.054	0.044	0.07
.	19.01.15-20.34.32-1-275037	206	15	15	4	0	3	674	14	14	0	0	NA	NA	NA	52	66	176	522	181	89	461	124	30	15	0	0.17	0.029	0
.	19.01.15-20.34.32-1-275038	114	6	6	1	0	1	643	5	5	0	0	NA	NA	NA	39	34	167	508	172	82	440	121	4	11	2	0.024	0.022	0.012
.	19.01.15-20.34.32-1-275039	66	2	2	1	0	1	345	1	1	0	0	NA	NA	NA	16	23	168	501	167	43	233	69	0	6	0	0	0.012	0
.	19.01.15-20.34.35-1-275043	115	8	8	0	0	0	642	5	5	0	0	NA	NA	NA	45	31	170	510	164	83	451	108	1	17	6	0.006	0.033	0.037
.	19.01.15-20.34.37-1-275049	34	1	1	0	0	0	0	0	0	0	0	NA	NA	NA	9	10	163	494	166	0	0	0	0	3	0	0	0.006	0
.	19.01.15-20.34.43-1-275057	62	3	3	1	0	1	648	2	2	0	0	NA	NA	NA	16	25	169	504	165	85	448	115	1	1	3	0.006	0.002	0.018
.	19.01.15-20.34.52-1-275066	124	16	16	4	0	3	663	13	13	0	0	NA	NA	NA	40	47	173	518	169	88	462	113	15	12	14	0.087	0.023	0.083
.	19.01.15-20.34.53-1-275067	185	17	17	4	0	2	668	16	16	0	0	NA	NA	NA	69	55	168	524	176	82	465	121	17	48	15	0.101	0.092	0.085
.	19.01.15-20.34.56-1-275071	92	5	5	2	0	2	643	4	4	0	0	NA	NA	NA	31	26	170	500	169	84	444	115	6	9	3	0.035	0.018	0.018
.	19.01.15-20.35.03-1-275075	87	4	4	1	0	1	645	2	2	0	0	NA	NA	NA	30	27	164	507	169	78	451	116	0	7	1	0	0.014	0.006
.	19.01.15-20.35.03-1-275076	66	4	4	2	0	2	633	2	2	0	0	NA	NA	NA	25	21	168	503	163	81	440	112	8	2	0	0.048	0.004	0
.	19.01.15-20.35.05-1-275077	121	6	6	0	0	0	646	5	5	0	0	NA	NA	NA	40	32	169	507	169	83	448	115	5	11	3	0.03	0.022	0.018
.	19.01.15-20.35.05-1-275078	152	20	20	8	0	5	656	16	16	0	0	NA	NA	NA	55	37	171	510	169	87	451	118	30	52	6	0.175	0.102	0.036
.	19.01.15-20.35.21-1-275100	152	17	17	4	0	4	655	14	14	0	0	NA	NA	NA	63	49	173	518	171	86	453	116	14	35	8	0.081	0.068	0.047
.	19.01.15-20.35.22-1-275101	116	5	5	2	0	1	657	3	3	0	0	NA	NA	NA	33	40	174	506	173	88	451	118	13	10	0	0.075	0.02	0
.	19.01.15-20.35.22-1-275102	157	22	22	4	0	3	661	19	19	0	0	NA	NA	NA	43	46	174	509	176	90	450	121	20	47	5	0.115	0.092	0.028
.	19.01.15-20.35.26-1-275105	92	8	8	3	0	2	638	7	7	0	0	NA	NA	NA	24	24	167	503	167	82	441	115	2	10	5	0.012	0.02	0.03
.	19.01.15-20.35.26-1-275106	113	9	9	1	0	1	658	8	8	0	0	NA	NA	NA	39	42	170	513	172	85	453	120	16	16	2	0.094	0.031	0.012
.	19.01.15-20.35.27-1-275107	34	1	1	0	0	0	0	0	0	0	0	NA	NA	NA	6	6	164	492	163	0	0	0	0	2	0	0	0.004	0
.	19.01.15-20.35.30-1-275108	146	8	8	2	0	2	675	7	7	0	0	NA	NA	NA	41	58	174	523	174	86	468	121	5	19	3	0.029	0.036	0.017
.	19.01.15-20.35.40-1-275116	123	10	10	1	0	1	651	8	8	0	0	NA	NA	NA	35	38	167	515	169	81	456	114	18	14	4	0.108	0.027	0.024
.	19.01.15-20.35.45-1-275127	174	15	15	6	0	2	669	13	13	0	0	NA	NA	NA	56	48	173	519	169	86	467	116	30	27	4	0.173	0.052	0.024
.	19.01.15-20.35.51-1-275133	204	18	18	6	0	5	683	17	17	0	0	NA	NA	NA	60	72	171	532	182	85	468	130	30	29	16	0.175	0.055	0.088
.	19.01.15-20.35.52-1-275135	97	4	4	1	0	1	656	2	2	0	0	NA	NA	NA	28	41	172	513	169	85	456	115	0	6	3	0	0.012	0.018
.	19.01.15-20.35.55-1-275138	227	13	13	3	0	2	694	11	11	0	0	NA	NA	NA	70	77	180	535	175	94	477	123	20	29	0	0.111	0.054	0
.	19.01.15-20.35.59-1-275142	63	3	3	0	0	0	639	2	2	0	0	NA	NA	NA	28	29	170	503	169	82	441	116	2	1	0	0.012	0.002	0
.	19.01.15-20.36.01-1-275143	89	12	12	1	0	1	637	11	11	0	0	NA	NA	NA	25	20	170	497	166	84	440	113	0	25	2	0	0.05	0.012
.	19.01.15-20.36.04-1-275144	91	4	4	1	0	1	640	3	3	0	0	NA	NA	NA	32	27	167	503	170	82	444	114	3	2	2	0.018	0.004	0.012
.	19.01.15-20.36.06-1-275145	176	14	14	4	0	4	665	13	13	0	0	NA	NA	NA	40	46	176	514	169	92	455	118	10	20	11	0.057	0.039	0.065
.	19.01.15-20.36.18-1-275170	124	6	6	3	0	3	650	4	4	0	0	NA	NA	NA	44	39	168	513	171	82	450	118	4	12	3	0.024	0.023	0.018
.	19.01.15-20.36.21-1-275176	245	30	30	6	0	4	703	26	26	0	0	NA	NA	NA	86	83	177	533	186	94	475	134	95	32	18	0.537	0.06	0.097
.	19.01.15-20.36.28-1-275179	61	2	2	0	0	0	348	1	1	0	0	NA	NA	NA	24	15	165	498	165	45	239	64	0	0	4	0	0	0.024
.	19.01.15-20.36.35-1-275180	124	32	32	14	0	12	661	27	27	0	0	NA	NA	NA	29	40	168	517	168	86	458	117	24	70	6	0.143	0.135	0.036
.	19.01.15-20.36.44-1-275194	121	9	9	2	0	2	665	8	8	0	0	NA	NA	NA	31	45	176	516	166	90	462	113	13	19	7	0.074	0.037	0.042
.	19.01.15-20.36.45-1-275196	145	33	33	9	0	6	654	28	28	0	0	NA	NA	NA	36	37	177	503	170	89	446	119	63	31	22	0.356	0.062	0.129
.	19.01.15-20.36.46-1-275198	119	5	5	1	0	0	654	3	3	0	0	NA	NA	NA	35	38	174	508	169	90	448	116	0	9	8	0	0.018	0.047
.	19.01.15-20.36.47-1-275200	173	18	18	6	0	4	664	14	14	0	0	NA	NA	NA	50	50	173	519	171	86	462	116	38	16	10	0.22	0.031	0.058
.	19.01.15-20.36.50-1-275203	202	19	19	5	0	4	680	17	17	0	0	NA	NA	NA	55	61	172	530	172	86	476	118	55	29	7	0.32	0.055	0.041
.	19.01.15-20.36.51-1-275204	66	2	2	1	0	1	638	0	0	0	0	NA	NA	NA	30	22	166	502	167	83	443	112	0	11	3	0	0.022	0.018
.	19.01.15-20.37.08-1-275212	127	13	13	5	0	3	662	11	11	0	0	NA	NA	NA	45	53	173	517	176	85	457	120	10	24	10	0.058	0.046	0.057
.	19.01.15-20.37.09-1-275214	36	1	1	0	0	0	0	0	0	0	0	NA	NA	NA	10	10	164	494	165	0	0	0	1	0	0	0.006	0	0
.	19.01.15-20.37.16-1-275217	88	3	3	1	0	1	632	2	2	0	0	NA	NA	NA	28	25	167	503	168	80	438	114	3	7	2	0.018	0.014	0.012
.	19.01.15-20.37.20-1-275237	112	14	14	6	0	5	645	13	13	0	0	NA	NA	NA	34	33	173	507	166	87	445	113	28	20	0	0.162	0.039	0
.	19.01.15-20.37.25-1-275238	148	36	36	13	0	7	662	31	31	0	0	NA	NA	NA	55	47	172	518	170	88	460	114	51	51	30	0.297	0.098	0.176
.	19.01.15-20.37.34-1-275243	149	31	31	9	0	7	653	27	27	0	0	NA	NA	NA	28	36	168	511	170	85	449	119	11	81	2	0.065	0.159	0.012
.	19.01.15-20.37.37-1-275244	362	33	33	9	0	7	721	29	29	0	0	NA	NA	NA	107	109	185	559	178	96	500	125	93	38	16	0.503	0.068	0.09
.	19.01.15-20.37.38-1-275245	59	2	2	0	0	0	654	1	1	0	0	NA	NA	NA	18	30	167	511	165	85	456	113	2	3	0	0.012	0.006	0
.	19.01.15-20.37.40-1-275249	64	3	3	1	0	1	644	2	2	0	0	NA	NA	NA	28	31	167	509	168	82	449	113	0	5	0	0	0.01	0
.	19.01.15-20.37.42-1-275251	90	4	4	1	0	1	650	3	3	0	0	NA	NA	NA	25	29	168	508	166	83	452	115	1	11	0	0.006	0.022	0
.	19.01.15-20.37.46-1-275263	152	22	22	4	0	3	657	20	20	0	0	NA	NA	NA	50	44	172	516	169	88	452	117	32	26	14	0.186	0.05	0.083
.	19.01.15-20.37.56-1-275274	251	23	23	3	0	2	690	22	22	0	0	NA	NA	NA	83	82	179	534	182	91	471	128	36	21	0	0.201	0.039	0
.	19.01.15-20.37.58-1-275277	58	3	3	2	0	2	637	2	2	0	0	NA	NA	NA	25	27	170	504	166	85	440	112	0	8	0	0	0.016	0
.	19.01.15-20.37.59-1-275278	231	38	38	15	0	10	666	35	35	0	0	NA	NA	NA	67	60	177	529	167	91	459	116	55	75	14	0.311	0.142	0.084
.	19.01.15-20.38.03-1-275280	32	1	1	0	0	0	0	0	0	0	0	NA	NA	NA	8	4	164	491	162	0	0	0	0	0	0	0	0	0
.	19.01.15-20.38.08-1-275281	155	14	14	7	0	6	662	12	12	0	0	NA	NA	NA	59	56	171	526	172	81	460	121	16	22	2	0.094	0.042	0.012
.	19.01.15-20.38.26-1-275302	59	2	2	0	0	0	642	1	1	0	0	NA	NA	NA	16	22	164	505	166	81	449	112	0	2	1	0	0.004	0.006
.	19.01.15-20.38.29-1-275304	39	1	1	0	0	0	0	0	0	0	0	NA	NA	NA	12	8	164	494	163	0	0	0	0	6	0	0	0.012	0
.	19.01.15-20.38.34-1-275306	111	13	13	5	0	5	644	12	12	0	0	NA	NA	NA	31	31	167	507	170	85	442	117	8	32	3	0.048	0.063	0.018
.	19.01.15-20.38.37-1-275308	63	2	2	2	0	1	633	1	1	0	0	NA	NA	NA	15	18	166	500	165	82	440	111	0	2	4	0	0.004	0.024
.	19.01.15-20.38.39-1-275314	87	4	4	1	0	1	653	3	3	0	0	NA	NA	NA	37	43	173	515	168	85	455	113	8	2	5	0.046	0.004	0.03
.	19.01.15-20.38.43-1-275321	62	2	2	1	0	1	642	1	1	0	0	NA	NA	NA	19	21	166	502	166	82	444	116	0	3	0	0	0.006	0
.	19.01.15-20.38.46-1-275325	38	1	1	0	0	0	0	0	0	0	0	NA	NA	NA	11	9	166	492	164	0	0	0	0	1	0	0	0.002	0
.	19.01.15-20.38.49-1-275329	270	20	20	10	0	9	688	18	18	0	0	NA	NA	NA	90	76	179	534	176	94	475	119	45	25	48	0.251	0.047	0.273
.	19.01.15-20.38.54-1-275332	303	33	33	11	0	7	687	31	31	0	0	NA	NA	NA	98	78	177	537	177	92	475	120	37	68	36	0.209	0.127	0.203
.	19.01.15-20.38.54-1-275333	113	5	5	0	0	0	654	4	4	0	0	NA	NA	NA	33	41	178	507	169	90	449	115	6	6	0	0.034	0.012	0
.	19.01.15-20.38.57-1-275337	184	21	21	3	0	2	664	18	18	0	0	NA	NA	NA	56	55	178	517	173	89	455	120	15	48	12	0.084	0.093	0.069
.	19.01.15-20.38.58-1-275339	33	1	1	1	0	1	0	0	0	0	0	NA	NA	NA	6	8	167	491	163	0	0	0	0	0	1	0	0	0.006
.	19.01.15-20.39.00-1-275341	93	8	8	0	0	0	650	7	7	0	0	NA	NA	NA	32	36	169	511	169	86	448	116	0	26	1	0	0.051	0.006
.	19.01.15-20.39.01-1-275342	92	10	10	3	0	3	644	8	8	0	0	NA	NA	NA	31	33	169	507	170	86	443	115	9	35	3	0.053	0.069	0.018
.	19.01.15-20.39.02-1-275343	204	19	19	10	0	6	662	17	17	0	0	NA	NA	NA	56	49	173	516	173	86	457	119	31	40	16	0.179	0.078	0.092
.	19.01.15-20.39.17-1-275346	86	11	11	2	0	1	640	10	10	0	0	NA	NA	NA	20	23	167	503	166	83	444	113	13	16	0	0.078	0.032	0
.	19.01.15-20.39.26-1-275366	91	7	7	1	0	0	637	5	5	0	0	NA	NA	NA	38	25	169	505	164	84	442	111	4	21	2	0.024	0.042	0.012
.	19.01.15-20.39.37-1-275369	59	2	2	0	0	0	0	1	1	0	0	NA	NA	NA	13	19	169	496	167	0	0	0	0	3	0	0	0.006	0
.	19.01.15-20.39.38-1-275372	145	11	11	2	0	1	661	9	9	0	0	NA	NA	NA	42	50	175	519	169	87	459	115	38	20	0	0.217	0.039	0
.	19.01.15-20.39.39-1-275373	84	3	3	0	0	0	650	2	2	0	0	NA	NA	NA	26	36	170	510	169	82	451	117	4	2	0	0.024	0.004	0
.	19.01.15-20.39.40-1-275376	89	6	6	0	0	0	644	5	5	0	0	NA	NA	NA	28	26	168	506	165	84	447	113	0	17	11	0	0.034	0.067
.	19.01.15-20.39.43-1-275380	32	1	1	0	0	0	0	0	0	0	0	NA	NA	NA	6	9	164	493	165	0	0	0	0	0	2	0	0	0.012
.	19.01.15-20.39.44-1-275382	209	29	29	10	0	6	673	25	25	0	0	NA	NA	NA	66	60	172	525	176	87	466	120	89	23	12	0.517	0.044	0.068
.	19.01.15-20.39.52-1-275394	100	7	7	4	0	3	650	6	6	0	0	NA	NA	NA	27	27	167	506	167	86	451	113	14	8	7	0.084	0.016	0.042
.	19.01.15-20.39.55-1-275397	34	1	1	0	0	0	0	0	0	0	0	NA	NA	NA	9	5	164	490	164	0	0	0	0	0	3	0	0	0.018
.	19.01.15-20.39.57-1-275399	182	13	13	2	0	2	663	12	12	0	0	NA	NA	NA	54	48	170	519	172	85	459	119	17	37	7	0.1	0.071	0.041
.	19.01.15-20.39.59-1-275401	30	1	1	0	0	0	0	0	0	0	0	NA	NA	NA	6	9	163	496	163	0	0	0	0	0	0	0	0	0
.	19.01.15-20.40.02-1-275406	57	2	2	0	0	0	638	1	1	0	0	NA	NA	NA	20	24	166	502	169	79	443	116	8	0	0	0.048	0	0
.	19.01.15-20.40.03-1-275407	157	21	21	10	0	9	645	20	20	0	0	NA	NA	NA	63	39	172	509	171	87	444	114	15	46	18	0.087	0.09	0.105
.	19.01.15-20.40.06-1-275408	149	21	21	2	0	2	646	16	16	0	0	NA	NA	NA	47	41	172	515	167	85	449	112	29	48	7	0.169	0.093	0.042
.	19.01.15-20.40.07-1-275409	32	1	1	0	0	0	0	0	0	0	0	NA	NA	NA	5	8	164	493	164	0	0	0	0	0	0	0	0	0
.	19.01.15-20.40.09-1-275411	58	2	2	1	0	1	644	1	1	0	0	NA	NA	NA	29	24	166	504	167	81	446	117	8	0	0	0.048	0	0
.	19.01.15-20.40.15-1-275412	93	5	5	2	0	2	639	4	4	0	0	NA	NA	NA	17	26	169	506	164	80	444	115	0	11	1	0	0.022	0.006
.	19.01.15-20.40.21-1-275431	208	31	31	7	0	7	680	29	29	0	0	NA	NA	NA	57	66	175	530	174	91	466	123	29	46	31	0.166	0.087	0.178
.	19.01.15-20.40.22-1-275432	35	1	1	0	0	0	0	0	0	0	0	NA	NA	NA	10	9	166	494	162	0	0	0	0	0	0	0	0	0
.	19.01.15-20.40.25-1-275433	90	4	4	2	0	2	644	2	2	0	0	NA	NA	NA	38	32	169	503	173	83	444	117	1	19	5	0.006	0.038	0.029
.	19.01.15-20.40.26-1-275435	186	20	20	3	0	2	691	19	19	0	0	NA	NA	NA	64	80	180	537	176	90	478	123	35	28	14	0.194	0.052	0.08
.	19.01.15-20.40.41-1-275446	175	16	16	3	0	3	674	14	14	0	0	NA	NA	NA	45	60	180	518	175	95	459	120	19	30	8	0.106	0.058	0.046
.	19.01.15-20.40.42-1-275450	63	3	3	0	0	0	630	2	2	0	0	NA	NA	NA	30	21	169	502	163	81	441	108	6	4	2	0.036	0.008	0.012
.	19.01.15-20.40.43-1-275451	123	12	12	2	0	1	643	9	9	0	0	NA	NA	NA	46	32	166	511	168	83	444	116	15	7	0	0.09	0.014	0
.	19.01.15-20.40.56-1-275463	61	2	2	0	0	0	630	1	1	0	0	NA	NA	NA	22	17	166	499	165	80	440	110	3	2	0	0.018	0.004	0
.	19.01.15-20.40.58-1-275465	65	2	2	1	0	1	640	1	1	0	0	NA	NA	NA	23	22	169	501	165	85	442	113	6	1	0	0.036	0.002	0
.	19.01.15-20.40.58-1-275467	89	6	6	2	0	2	634	5	5	0	0	NA	NA	NA	37	25	169	504	165	85	437	112	14	6	0	0.083	0.012	0
.	19.01.15-20.41.00-1-275468	266	29	29	10	0	4	696	25	25	0	0	NA	NA	NA	85	80	178	535	180	93	477	126	47	65	7	0.264	0.121	0.039
.	19.01.15-20.41.07-1-275470	120	10	10	3	0	1	660	8	8	0	0	NA	NA	NA	29	36	171	509	169	87	456	117	2	35	17	0.012	0.069	0.101
.	19.01.15-20.41.18-1-275477	62	4	4	1	0	1	644	3	3	0	0	NA	NA	NA	23	23	167	504	165	81	451	112	6	8	0	0.036	0.016	0
.	19.01.15-20.41.18-1-275478	89	7	7	1	0	1	658	6	6	0	0	NA	NA	NA	41	47	171	520	169	85	459	114	3	12	3	0.018	0.023	0.018
.	19.01.15-20.41.20-1-275495	66	5	5	1	0	1	640	4	4	0	0	NA	NA	NA	25	23	169	501	166	87	438	115	9	2	0	0.053	0.004	0
.	19.01.15-20.41.28-1-275496	256	23	23	7	0	5	686	20	20	0	0	NA	NA	NA	74	67	177	530	173	91	475	120	36	50	1	0.203	0.094	0.006
.	19.01.15-20.41.32-1-275497	39	1	1	1	0	1	0	0	0	0	0	NA	NA	NA	14	14	166	496	165	0	0	0	0	3	0	0	0.006	0
.	19.01.15-20.41.39-1-275499	146	9	9	2	0	1	659	8	8	0	0	NA	NA	NA	47	47	172	519	169	87	458	114	7	16	0	0.041	0.031	0
.	19.01.15-20.41.41-1-275504	98	7	7	1	0	1	649	6	6	0	0	NA	NA	NA	28	32	174	503	168	87	447	115	2	14	2	0.011	0.028	0.012
.	19.01.15-20.41.43-1-275508	84	7	7	2	0	2	634	5	5	0	0	NA	NA	NA	35	21	168	500	166	81	441	112	9	11	3	0.054	0.022	0.018
.	19.01.15-20.41.45-1-275510	257	22	22	6	0	5	698	21	21	0	0	NA	NA	NA	69	81	179	536	179	94	479	125	47	71	7	0.263	0.132	0.039
.	19.01.15-20.41.50-1-275522	88	4	4	1	0	1	650	3	3	0	0	NA	NA	NA	30	36	171	512	166	86	453	111	0	7	11	0	0.014	0.066
.	19.01.15-20.41.50-1-275523	174	11	11	4	0	3	675	10	10	0	0	NA	NA	NA	56	61	177	522	175	93	459	123	17	20	23	0.096	0.038	0.131
.	19.01.15-20.42.04-1-275534	62	2	2	0	0	0	635	1	1	0	0	NA	NA	NA	24	20	168	501	164	84	444	107	0	0	6	0	0	0.037
.	19.01.15-20.42.07-1-275535	80	3	3	0	0	0	640	1	1	0	0	NA	NA	NA	30	26	169	502	168	81	443	116	8	4	0	0.047	0.008	0
.	19.01.15-20.42.08-1-275536	125	15	15	4	0	2	671	13	13	0	0	NA	NA	NA	31	53	176	522	168	91	465	115	14	28	5	0.08	0.054	0.03
.	19.01.15-20.42.10-1-275537	61	2	2	0	0	0	646	1	1	0	0	NA	NA	NA	25	34	169	508	170	80	449	117	0	1	2	0	0.002	0.012
.	19.01.15-20.42.14-1-275538	58	4	4	2	0	2	639	3	3	0	0	NA	NA	NA	23	26	168	502	169	82	441	116	6	9	0	0.036	0.018	0
.	19.01.15-20.42.16-1-275540	155	15	15	7	0	6	661	13	13	0	0	NA	NA	NA	54	51	179	517	168	90	455	116	14	35	4	0.078	0.068	0.024
.	19.01.15-20.42.23-1-275563	232	21	21	10	0	5	687	17	17	0	0	NA	NA	NA	78	75	179	532	177	92	472	123	19	71	8	0.106	0.133	0.045
.	19.01.15-20.42.46-1-275578	84	3	3	1	0	0	635	2	2	0	0	NA	NA	NA	24	19	167	499	166	83	438	114	0	4	2	0	0.008	0.012
.	19.01.15-20.42.58-1-275587	87	6	6	2	0	0	651	5	5	0	0	NA	NA	NA	31	44	170	514	173	84	453	114	27	7	1	0.159	0.014	0.006
.	19.01.15-20.43.10-1-275588	122	9	9	3	0	2	661	8	8	0	0	NA	NA	NA	30	36	171	511	167	86	459	116	10	12	4	0.058	0.023	0.024
.	19.01.15-20.43.10-1-275590	33	1	1	0	0	0	0	0	0	0	0	NA	NA	NA	5	12	165	494	166	0	0	0	0	1	0	0	0.002	0
.	19.01.15-20.43.12-1-275591	153	29	29	6	0	4	650	24	24	0	0	NA	NA	NA	56	51	174	515	175	87	443	120	35	56	23	0.201	0.109	0.131
.	19.01.15-20.43.13-1-275592	123	16	16	5	0	4	668	15	15	0	0	NA	NA	NA	38	51	175	517	172	88	458	122	18	44	3	0.103	0.085	0.017
.	19.01.15-20.43.15-1-275593	120	11	11	1	0	1	651	10	10	0	0	NA	NA	NA	24	29	166	509	167	82	453	116	31	18	7	0.187	0.035	0.042
.	19.01.15-20.43.26-1-275617	293	26	26	8	0	5	704	24	24	0	0	NA	NA	NA	70	91	184	540	180	99	478	127	46	61	30	0.25	0.113	0.167
.	19.01.15-20.43.31-1-275618	35	1	1	0	0	0	0	0	0	0	0	NA	NA	NA	11	6	166	490	163	0	0	0	0	2	0	0	0.004	0
.	19.01.15-20.43.32-1-275619	173	35	35	7	0	6	667	31	31	0	0	NA	NA	NA	53	62	182	518	175	94	452	121	28	61	4	0.154	0.118	0.023
.	19.01.15-20.43.35-1-275621	38	1	1	0	0	0	0	0	0	0	0	NA	NA	NA	9	14	165	497	165	0	0	0	0	0	0	0	0	0
.	19.01.15-20.43.37-1-275622	37	1	1	0	0	0	0	0	0	0	0	NA	NA	NA	11	9	164	493	165	0	0	0	0	0	0	0	0	0
.	19.01.15-20.43.38-1-275625	96	3	3	1	0	0	643	2	2	0	0	NA	NA	NA	28	26	166	507	166	81	447	115	9	1	0	0.054	0.002	0
.	19.01.15-20.43.41-1-275629	64	6	6	1	0	0	644	4	4	0	0	NA	NA	NA	30	25	165	509	164	83	448	113	1	11	7	0.006	0.022	0.043
.	19.01.15-20.43.54-1-275644	114	9	9	1	0	1	663	8	8	0	0	NA	NA	NA	34	46	174	515	170	88	458	117	10	16	2	0.057	0.031	0.012
.	19.01.15-20.44.05-1-275649	64	5	5	1	0	1	644	4	4	0	0	NA	NA	NA	27	29	169	502	171	84	443	117	2	19	0	0.012	0.038	0
.	19.01.15-20.44.05-1-275650	66	5	5	1	0	1	650	3	3	0	0	NA	NA	NA	20	27	167	508	165	84	450	116	0	20	2	0	0.039	0.012
.	19.01.15-20.44.15-1-275652	85	5	5	0	0	0	636	4	4	0	0	NA	NA	NA	37	21	169	499	166	87	439	110	2	11	5	0.012	0.022	0.03
.	19.01.15-20.44.21-1-275672	33	1	1	0	0	0	0	0	0	0	0	NA	NA	NA	8	8	165	491	165	0	0	0	0	0	3	0	0	0.018
.	19.01.15-20.44.23-1-275673	153	7	7	3	0	1	676	6	6	0	0	NA	NA	NA	38	52	167	526	172	83	473	120	0	16	4	0	0.03	0.023
.	19.01.15-20.44.24-1-275674	95	5	5	1	0	1	654	2	2	0	0	NA	NA	NA	35	37	169	514	167	85	457	112	4	15	0	0.024	0.029	0
.	19.01.15-20.44.26-1-275675	65	6	6	1	0	1	644	5	5	0	0	NA	NA	NA	26	33	168	512	166	83	451	110	0	2	12	0	0.004	0.072
.	19.01.15-20.44.33-1-275678	114	8	8	1	0	1	645	6	6	0	0	NA	NA	NA	40	35	167	513	168	82	449	114	3	10	4	0.018	0.019	0.024
.	19.01.15-20.44.35-1-275679	359	38	38	13	0	12	729	33	33	0	0	NA	NA	NA	92	117	189	554	187	103	495	131	74	46	22	0.392	0.083	0.118
.	19.01.15-20.44.35-1-275680	122	5	5	0	0	0	639	2	2	0	0	NA	NA	NA	40	29	172	504	166	84	439	116	0	4	7	0	0.008	0.042
.	19.01.15-20.44.44-1-275694	29	1	1	0	0	0	0	0	0	0	0	NA	NA	NA	6	8	164	494	163	0	0	0	0	0	0	0	0	0
.	19.01.15-20.44.45-1-275696	203	24	24	8	0	5	683	20	20	0	0	NA	NA	NA	45	62	176	525	174	91	470	122	24	59	9	0.136	0.112	0.052
.	19.01.15-20.44.48-1-275701	67	3	3	0	0	0	494	2	2	0	0	NA	NA	NA	16	19	167	497	168	68	338	88	0	6	2	0	0.012	0.012
.	19.01.15-20.44.49-1-275704	87	8	8	1	0	1	638	6	6	0	0	NA	NA	NA	31	23	166	505	165	84	444	110	0	17	6	0	0.034	0.036
.	19.01.15-20.44.52-1-275706	324	20	20	6	0	3	713	17	17	0	0	NA	NA	NA	100	94	178	549	180	94	493	126	69	16	16	0.388	0.029	0.089
.	19.01.15-20.44.55-1-275709	124	17	17	7	0	6	666	13	13	0	0	NA	NA	NA	53	52	173	518	174	89	458	119	31	31	8	0.179	0.06	0.046
.	19.01.15-20.44.57-1-275713	153	26	26	12	0	10	657	24	24	0	0	NA	NA	NA	48	42	167	519	169	82	458	117	33	63	1	0.198	0.121	0.006
.	19.01.15-20.44.58-1-275714	60	2	2	1	0	1	638	1	1	0	0	NA	NA	NA	23	22	168	498	169	83	440	115	0	6	1	0	0.012	0.006
.	19.01.15-20.45.11-1-275717	119	12	12	4	0	3	648	10	10	0	0	NA	NA	NA	34	38	177	507	167	88	444	116	25	19	4	0.141	0.037	0.024
.	19.01.15-20.45.15-1-275719	88	6	6	0	0	0	646	5	5	0	0	NA	NA	NA	32	31	169	508	167	85	446	115	2	12	0	0.012	0.024	0
.	19.01.15-20.45.24-1-275739	60	2	2	0	0	0	199	0	0	0	0	NA	NA	NA	12	18	168	500	163	26	136	37	1	0	2	0.006	0	0.012
.	19.01.15-20.45.33-1-275744	178	16	16	8	0	6	678	14	14	0	0	NA	NA	NA	39	64	169	528	180	85	467	126	20	15	19	0.118	0.028	0.106
.	19.01.15-20.45.36-1-275745	176	46	46	16	0	13	658	44	44	0	0	NA	NA	NA	47	50	172	518	173	84	455	119	44	75	15	0.256	0.145	0.087
.	19.01.15-20.45.40-1-275749	121	12	12	4	0	3	658	11	11	0	0	NA	NA	NA	38	43	168	512	176	84	453	121	30	30	6	0.179	0.059	0.034
.	19.01.15-20.45.42-1-275753	32	1	1	0	0	0	0	0	0	0	0	NA	NA	NA	8	4	164	491	162	0	0	0	0	1	0	0	0.002	0
.	19.01.15-20.45.44-1-275755	183	12	12	5	0	5	666	11	11	0	0	NA	NA	NA	62	53	172	522	172	86	463	117	8	28	4	0.047	0.054	0.023
.	19.01.15-20.45.45-1-275758	96	6	6	1	0	1	650	5	5	0	0	NA	NA	NA	29	34	171	509	167	85	448	117	13	9	0	0.076	0.018	0
.	19.01.15-20.45.45-1-275759	35	1	1	1	0	1	0	0	0	0	0	NA	NA	NA	9	18	169	497	165	0	0	0	0	1	0	0	0.002	0
.	19.01.15-20.45.46-1-275760	122	17	17	6	0	5	658	15	15	0	0	NA	NA	NA	41	34	168	512	167	86	456	116	15	26	21	0.089	0.051	0.126
.	19.01.15-20.45.49-1-275767	32	1	1	0	0	0	0	0	0	0	0	NA	NA	NA	8	10	165	494	164	0	0	0	0	1	0	0	0.002	0
.	19.01.15-20.45.52-1-275773	304	18	18	5	0	3	697	17	17	0	0	NA	NA	NA	86	82	174	542	179	91	482	124	17	26	23	0.098	0.048	0.128
.	19.01.15-20.45.55-1-275775	96	5	5	0	0	0	647	4	4	0	0	NA	NA	NA	40	35	170	510	168	84	449	114	13	11	0	0.076	0.022	0
.	19.01.15-20.46.13-1-275779	32	1	1	1	0	1	0	0	0	0	0	NA	NA	NA	10	10	165	495	163	0	0	0	0	1	0	0	0.002	0
.	19.01.15-20.46.14-1-275781	92	5	5	0	0	0	640	4	4	0	0	NA	NA	NA	28	23	165	504	167	83	444	113	5	14	0	0.03	0.028	0
.	19.01.15-20.46.16-1-275782	31	1	1	0	0	0	0	0	0	0	0	NA	NA	NA	13	12	165	494	166	0	0	0	2	0	0	0.012	0	0
.	19.01.15-20.46.16-1-275783	37	1	1	0	0	0	0	0	0	0	0	NA	NA	NA	10	12	167	496	162	0	0	0	0	0	0	0	0	0
.	19.01.15-20.46.18-1-275789	157	28	28	8	0	6	657	24	24	0	0	NA	NA	NA	45	41	171	512	171	85	454	118	32	73	8	0.187	0.143	0.047
.	19.01.15-20.46.22-1-275813	179	19	19	3	0	3	680	17	17	0	0	NA	NA	NA	50	61	180	525	169	94	469	117	13	27	13	0.072	0.051	0.077
.	19.01.15-20.46.22-1-275814	112	6	6	3	0	3	650	5	5	0	0	NA	NA	NA	32	35	172	508	168	86	446	118	10	2	0	0.058	0.004	0
.	19.01.15-20.46.24-1-275815	150	5	5	0	0	0	669	4	4	0	0	NA	NA	NA	47	59	174	524	174	90	461	118	3	8	6	0.017	0.015	0.034
.	19.01.15-20.46.24-1-275816	92	3	3	2	0	0	657	2	2	0	0	NA	NA	NA	20	37	168	518	164	84	463	110	0	18	0	0	0.035	0
.	19.01.15-20.46.35-1-275820	35	1	1	0	0	0	0	0	0	0	0	NA	NA	NA	13	12	165	495	165	0	0	0	0	0	1	0	0	0.006
.	19.01.15-20.46.37-1-275822	29	1	1	0	0	0	0	0	0	0	0	NA	NA	NA	11	3	164	490	162	0	0	0	1	0	0	0.006	0	0
.	19.01.15-20.46.39-1-275827	145	11	11	4	0	4	665	9	9	0	0	NA	NA	NA	46	47	173	518	169	90	455	120	14	37	0	0.081	0.071	0
.	19.01.15-20.46.40-1-275828	62	3	3	2	0	1	633	2	2	0	0	NA	NA	NA	24	13	165	496	165	80	441	112	0	10	1	0	0.02	0.006
.	19.01.15-20.46.40-1-275829	59	2	2	1	0	1	639	1	1	0	0	NA	NA	NA	23	23	168	501	167	86	441	112	0	1	3	0	0.002	0.018
.	19.01.15-20.46.46-1-275841	61	2	2	0	0	0	454	1	1	0	0	NA	NA	NA	18	15	165	500	163	55	310	89	0	3	0	0	0.006	0
.	19.01.15-20.46.51-1-275847	93	3	3	1	0	1	647	2	2	0	0	NA	NA	NA	37	32	166	514	165	79	456	112	10	2	0	0.06	0.004	0
.	19.01.15-20.46.59-1-275853	129	20	20	4	0	4	645	18	18	0	0	NA	NA	NA	58	34	172	511	164	85	449	111	9	48	3	0.052	0.094	0.018
.	19.01.15-20.47.00-1-275854	32	1	1	0	0	0	0	0	0	0	0	NA	NA	NA	7	8	165	492	164	0	0	0	0	0	0	0	0	0
.	19.01.15-20.47.02-1-275855	123	17	17	5	0	3	654	15	15	0	0	NA	NA	NA	36	32	165	512	168	81	457	116	19	47	2	0.115	0.092	0.012
.	19.01.15-20.47.02-1-275856	157	16	16	3	0	3	666	14	14	0	0	NA	NA	NA	44	56	177	516	176	91	454	121	13	29	14	0.073	0.056	0.08
.	19.01.15-20.47.03-1-275857	88	5	5	1	0	1	640	3	3	0	0	NA	NA	NA	22	25	165	503	170	81	445	114	0	4	14	0	0.008	0.082
.	19.01.15-20.47.04-1-275859	63	2	2	1	0	1	637	1	1	0	0	NA	NA	NA	29	27	167	504	169	80	443	114	0	2	3	0	0.004	0.018
.	19.01.15-20.47.06-1-275860	60	2	2	1	0	1	634	1	1	0	0	NA	NA	NA	32	23	169	502	165	81	439	114	6	1	0	0.036	0.002	0
.	19.01.15-20.47.09-1-275862	155	23	23	5	0	3	665	22	22	0	0	NA	NA	NA	39	45	170	520	168	88	464	113	21	49	10	0.124	0.094	0.06
.	19.01.15-20.47.17-1-275868	61	4	4	1	0	1	637	3	3	0	0	NA	NA	NA	33	22	165	508	162	79	447	111	1	13	0	0.006	0.026	0
.	19.01.15-20.47.20-1-275890	122	13	13	1	0	1	661	12	12	0	0	NA	NA	NA	41	43	171	513	172	89	457	115	17	21	2	0.099	0.041	0.012
.	19.01.15-20.47.22-1-275891	32	1	1	0	0	0	0	0	0	0	0	NA	NA	NA	6	7	164	492	164	0	0	0	0	0	0	0	0	0
.	19.01.15-20.47.25-1-275893	61	4	4	0	0	0	638	3	3	0	0	NA	NA	NA	24	20	165	498	170	81	439	118	2	2	3	0.012	0.004	0.018
.	19.01.15-20.47.26-1-275894	62	2	2	0	0	0	304	1	1	0	0	NA	NA	NA	18	19	165	504	163	30	220	54	0	0	2	0	0	0.012
.	19.01.15-20.47.33-1-275896	145	12	12	3	0	3	656	11	11	0	0	NA	NA	NA	44	41	173	511	170	88	451	117	9	12	15	0.052	0.023	0.088
.	19.01.15-20.47.37-1-275898	89	6	6	1	0	0	635	5	5	0	0	NA	NA	NA	30	18	166	497	168	81	441	113	0	14	0	0	0.028	0
.	19.01.15-20.47.38-1-275901	116	4	4	1	0	1	651	3	3	0	0	NA	NA	NA	35	39	168	514	170	83	449	119	2	10	0	0.012	0.019	0
.	19.01.15-20.47.39-1-275903	97	5	5	1	0	1	659	3	3	0	0	NA	NA	NA	35	44	175	512	170	89	454	116	3	0	7	0.017	0	0.041
.	19.01.15-20.47.43-1-275908	63	4	4	1	0	1	639	3	3	0	0	NA	NA	NA	22	25	167	504	167	82	442	115	0	8	0	0	0.016	0
.	19.01.15-20.47.46-1-275912	57	2	2	0	0	0	634	1	1	0	0	NA	NA	NA	33	26	168	505	166	83	437	114	3	1	0	0.018	0.002	0
.	19.01.15-20.47.49-1-275917	86	4	4	1	0	1	645	3	3	0	0	NA	NA	NA	19	25	166	505	167	82	448	115	0	10	1	0	0.02	0.006
.	19.01.15-20.47.55-1-275926	88	6	6	3	0	3	635	5	5	0	0	NA	NA	NA	28	22	167	503	165	82	442	111	0	14	0	0	0.028	0
.	19.01.15-20.47.56-1-275929	155	35	35	14	0	10	654	32	32	0	0	NA	NA	NA	51	47	176	511	173	86	451	117	60	46	32	0.341	0.09	0.185
.	19.01.15-20.48.00-1-275933	205	13	13	4	0	4	672	9	9	0	0	NA	NA	NA	65	61	173	524	177	84	463	125	23	10	8	0.133	0.019	0.045
.	19.01.15-20.48.01-1-275934	239	20	20	10	0	6	696	18	18	0	0	NA	NA	NA	79	74	180	528	179	94	475	127	43	44	4	0.239	0.083	0.022
.	19.01.15-20.48.02-1-275935	32	1	1	0	0	0	0	0	0	0	0	NA	NA	NA	5	11	165	497	162	0	0	0	0	0	0	0	0	0
.	19.01.15-20.48.07-1-275936	34	1	1	0	0	0	0	0	0	0	0	NA	NA	NA	10	8	165	493	163	0	0	0	0	0	2	0	0	0.012
.	19.01.15-20.48.09-1-275937	175	14	14	4	0	3	664	12	12	0	0	NA	NA	NA	59	50	176	518	169	91	456	117	17	26	9	0.097	0.05	0.053
.	19.01.15-20.48.12-1-275938	145	8	8	6	0	3	651	7	7	0	0	NA	NA	NA	39	38	171	509	171	86	450	115	15	15	6	0.088	0.029	0.035
.	19.01.15-20.48.13-1-275940	202	14	14	4	0	3	648	12	12	0	0	NA	NA	NA	53	49	177	516	169	86	447	115	7	25	24	0.04	0.048	0.142
.	19.01.15-20.48.13-1-275941	92	5	5	0	0	0	631	4	4	0	0	NA	NA	NA	43	26	166	507	166	80	441	110	3	7	7	0.018	0.014	0.042
.	19.01.15-20.48.18-1-275947	242	14	14	3	0	3	693	13	13	0	0	NA	NA	NA	73	79	178	532	182	92	471	130	19	21	0	0.107	0.039	0
.	19.01.15-20.48.32-1-275963	124	10	10	2	0	1	656	7	7	0	0	NA	NA	NA	38	40	171	511	171	89	450	117	12	16	4	0.07	0.031	0.023
.	19.01.15-20.48.36-1-275965	89	5	5	0	0	0	652	4	4	0	0	NA	NA	NA	35	44	175	510	172	87	449	116	1	12	2	0.006	0.024	0.012
.	19.01.15-20.48.39-1-275967	198	15	15	3	0	2	668	14	14	0	0	NA	NA	NA	71	59	178	520	174	91	457	120	6	26	23	0.034	0.05	0.132
.	19.01.15-20.48.40-1-275969	142	7	7	2	0	2	645	5	5	0	0	NA	NA	NA	35	35	166	513	169	80	449	116	4	19	3	0.024	0.037	0.018
.	19.01.15-20.48.44-1-275976	34	1	1	0	0	0	0	0	0	0	0	NA	NA	NA	9	5	165	489	164	0	0	0	0	3	0	0	0.006	0
.	19.01.15-20.48.47-1-275983	156	15	15	4	0	4	649	14	14	0	0	NA	NA	NA	52	41	173	513	168	84	451	114	14	32	6	0.081	0.062	0.036
.	19.01.15-20.48.52-1-275987	61	2	2	2	0	2	250	1	1	0	0	NA	NA	NA	15	20	171	495	167	26	174	50	4	0	0	0.023	0	0
.	19.01.15-20.48.59-1-275992	128	13	13	5	0	3	657	12	12	0	0	NA	NA	NA	40	40	166	517	170	83	456	118	7	36	6	0.042	0.07	0.035
.	19.01.15-20.49.06-1-275995	34	1	1	0	0	0	0	0	0	0	0	NA	NA	NA	9	10	166	493	164	0	0	0	0	0	2	0	0	0.012
.	19.01.15-20.49.07-1-275996	36	1	1	0	0	0	0	0	0	0	0	NA	NA	NA	6	16	165	496	168	0	0	0	0	0	1	0	0	0.006
.	19.01.15-20.49.07-1-275997	149	18	18	7	0	4	662	17	17	0	0	NA	NA	NA	40	47	173	519	168	87	462	113	49	14	22	0.283	0.027	0.131
.	19.01.15-20.49.08-1-275998	87	3	3	1	0	1	646	2	2	0	0	NA	NA	NA	37	32	172	508	165	83	447	116	6	13	0	0.035	0.026	0
.	19.01.15-20.49.10-1-275999	63	2	2	0	0	0	637	1	1	0	0	NA	NA	NA	19	21	164	505	165	79	446	112	0	9	0	0	0.018	0
.	19.01.15-20.49.10-1-276000	154	17	17	3	0	3	663	14	14	0	0	NA	NA	NA	51	56	176	521	172	89	457	117	28	21	0	0.159	0.04	0
.	19.01.15-20.49.11-1-276002	176	8	8	2	0	1	674	7	7	0	0	NA	NA	NA	45	57	178	516	176	91	459	124	9	27	4	0.051	0.052	0.023
.	19.01.15-20.49.16-1-276004	241	9	9	1	0	1	689	8	8	0	0	NA	NA	NA	81	73	173	534	179	86	475	128	12	12	1	0.069	0.022	0.006
.	19.01.15-20.49.24-1-276023	99	8	8	3	0	2	654	7	7	0	0	NA	NA	NA	25	35	175	507	166	87	450	117	12	13	4	0.069	0.026	0.024
.	19.01.15-20.49.30-1-276027	239	38	38	7	0	7	694	34	34	0	0	NA	NA	NA	79	78	178	537	176	92	477	125	83	52	16	0.466	0.097	0.091
.	19.01.15-20.49.30-1-276028	143	11	11	2	0	0	656	9	9	0	0	NA	NA	NA	39	35	168	506	174	84	449	123	28	15	2	0.167	0.03	0.011
.	19.01.15-20.49.31-1-276029	67	4	4	0	0	0	646	2	2	0	0	NA	NA	NA	29	30	171	505	167	86	444	116	9	1	8	0.053	0.002	0.048
.	19.01.15-20.49.38-1-276032	124	13	13	4	0	4	648	11	11	0	0	NA	NA	NA	46	38	170	508	173	84	444	120	10	26	1	0.059	0.051	0.006
.	19.01.15-20.49.39-1-276033	92	4	4	0	0	0	641	3	3	0	0	NA	NA	NA	26	24	166	504	167	80	443	118	6	2	13	0.036	0.004	0.078
.	19.01.15-20.49.46-1-276044	121	11	11	1	0	0	648	10	10	0	0	NA	NA	NA	33	32	168	509	168	83	450	115	5	19	1	0.03	0.037	0.006
.	19.01.15-20.49.47-1-276046	90	5	5	1	0	1	655	4	4	0	0	NA	NA	NA	34	37	174	507	169	86	451	118	0	25	0	0	0.049	0
.	19.01.15-20.49.51-1-276050	123	12	12	3	0	2	659	9	9	0	0	NA	NA	NA	28	42	171	516	168	86	459	114	24	24	0	0.14	0.047	0
.	19.01.15-20.50.02-1-276064	183	25	25	6	0	5	662	23	23	0	0	NA	NA	NA	62	51	170	523	171	87	457	118	25	44	22	0.147	0.084	0.129
.	19.01.15-20.50.04-1-276065	121	10	10	4	0	4	659	8	8	0	0	NA	NA	NA	37	44	178	511	168	94	450	115	13	16	8	0.073	0.031	0.048
.	19.01.15-20.50.11-1-276066	144	8	8	4	0	4	656	6	6	0	0	NA	NA	NA	48	43	170	512	174	86	454	116	10	16	0	0.059	0.031	0
.	19.01.15-20.50.15-1-276067	210	11	11	2	0	2	680	10	10	0	0	NA	NA	NA	58	62	177	520	178	89	466	125	12	20	6	0.068	0.038	0.034
.	19.01.15-20.50.17-1-276068	30	1	1	0	0	0	0	0	0	0	0	NA	NA	NA	9	15	166	495	167	0	0	0	0	1	0	0	0.002	0
.	19.01.15-20.50.20-1-276088	34	1	1	1	0	1	0	0	0	0	0	NA	NA	NA	13	14	165	499	163	0	0	0	0	1	0	0	0.002	0
.	19.01.15-20.50.22-1-276089	154	29	29	8	0	6	666	26	26	0	0	NA	NA	NA	54	58	176	520	175	87	459	120	40	68	1	0.227	0.131	0.006
.	19.01.15-20.50.25-1-276090	92	8	8	3	0	2	646	7	7	0	0	NA	NA	NA	28	31	172	503	169	86	443	117	12	20	0	0.07	0.04	0
.	19.01.15-20.50.28-1-276092	93	3	3	0	0	0	654	1	1	0	0	NA	NA	NA	25	38	173	509	169	87	449	118	0	9	0	0	0.018	0
.	19.01.15-20.50.32-1-276093	90	3	3	1	0	1	652	2	2	0	0	NA	NA	NA	38	39	170	514	168	84	452	116	15	0	1	0.088	0	0.006
.	19.01.15-20.50.45-1-276107	162	16	16	3	0	2	647	13	13	0	0	NA	NA	NA	47	37	170	510	170	84	446	117	14	30	7	0.082	0.059	0.041
.	19.01.15-20.50.47-1-276110	115	15	15	6	0	4	654	14	14	0	0	NA	NA	NA	49	44	180	503	174	92	442	120	20	19	2	0.111	0.038	0.011
.	19.01.15-20.50.51-1-276114	34	1	1	0	0	0	0	0	0	0	0	NA	NA	NA	11	4	165	490	162	0	0	0	0	2	0	0	0.004	0
.	19.01.15-20.50.52-1-276115	112	14	14	3	0	2	651	13	13	0	0	NA	NA	NA	32	37	168	513	169	81	454	116	17	56	9	0.101	0.109	0.053
.	19.01.15-20.50.52-1-276116	59	2	2	1	0	1	640	1	1	0	0	NA	NA	NA	29	27	168	503	169	81	441	118	0	5	0	0	0.01	0
.	19.01.15-20.50.55-1-276120	31	1	1	0	0	0	0	0	0	0	0	NA	NA	NA	16	11	165	495	164	0	0	0	0	0	1	0	0	0.006
.	19.01.15-20.50.56-1-276121	115	23	23	9	0	9	651	20	20	0	0	NA	NA	NA	48	49	172	523	167	87	454	110	26	31	4	0.151	0.059	0.024
.	19.01.15-20.50.58-1-276124	142	10	10	4	0	4	664	9	9	0	0	NA	NA	NA	34	45	170	516	172	85	456	123	18	14	3	0.106	0.027	0.017
.	19.01.15-20.50.59-1-276125	62	3	3	1	0	1	197	2	2	0	0	NA	NA	NA	19	19	166	503	163	25	134	38	0	1	2	0	0.002	0.012
.	19.01.15-20.51.11-1-276127	31	1	1	0	0	0	0	0	0	0	0	NA	NA	NA	8	9	163	493	166	0	0	0	0	0	0	0	0	0
.	19.01.15-20.51.15-1-276128	34	1	1	1	0	1	0	0	0	0	0	NA	NA	NA	14	8	163	494	164	0	0	0	0	5	0	0	0.01	0
.	19.01.15-20.51.20-1-276148	86	5	5	3	0	2	650	3	3	0	0	NA	NA	NA	35	31	171	505	168	86	447	117	8	16	5	0.047	0.032	0.03
.	19.01.15-20.51.23-1-276149	32	1	1	0	0	0	0	0	0	0	0	NA	NA	NA	10	6	163	492	164	0	0	0	0	7	0	0	0.014	0
.	19.01.15-20.51.24-1-276150	117	5	5	2	0	2	658	2	2	0	0	NA	NA	NA	41	39	169	512	171	83	455	120	0	12	0	0	0.023	0
.	19.01.15-20.51.25-1-276151	123	14	14	6	0	4	647	12	12	0	0	NA	NA	NA	55	40	174	509	170	90	442	115	5	43	6	0.029	0.084	0.035
.	19.01.15-20.51.27-1-276152	32	1	1	0	0	0	0	0	0	0	0	NA	NA	NA	9	13	166	494	166	0	0	0	0	1	0	0	0.002	0
.	19.01.15-20.51.29-1-276154	151	12	12	2	0	2	659	10	10	0	0	NA	NA	NA	59	47	175	513	172	89	451	119	16	32	13	0.091	0.062	0.076
.	19.01.15-20.51.32-1-276155	34	1	1	0	0	0	0	0	0	0	0	NA	NA	NA	8	17	165	498	167	0	0	0	0	0	0	0	0	0
.	19.01.15-20.51.34-1-276156	34	1	1	1	0	1	0	0	0	0	0	NA	NA	NA	8	13	164	499	163	0	0	0	0	3	0	0	0.006	0
.	19.01.15-20.51.34-1-276157	239	14	14	3	0	2	694	12	12	0	0	NA	NA	NA	71	81	182	538	174	96	477	121	31	23	5	0.17	0.043	0.029
.	19.01.15-20.51.35-1-276158	96	8	8	2	0	1	659	7	7	0	0	NA	NA	NA	24	40	170	511	172	86	453	120	3	14	4	0.018	0.027	0.023
.	19.01.15-20.51.37-1-276159	121	6	6	4	0	3	651	5	5	0	0	NA	NA	NA	46	40	171	511	171	84	455	112	0	19	14	0	0.037	0.082
.	19.01.15-20.51.38-1-276162	124	11	11	6	0	5	651	9	9	0	0	NA	NA	NA	46	37	173	505	172	85	446	120	12	18	18	0.069	0.036	0.105
.	19.01.15-20.51.47-1-276174	61	2	2	0	0	0	646	1	1	0	0	NA	NA	NA	21	27	165	509	166	81	452	113	0	6	0	0	0.012	0
.	19.01.15-20.51.51-1-276178	147	10	10	4	0	2	653	8	8	0	0	NA	NA	NA	51	42	174	514	167	91	452	110	5	31	1	0.029	0.06	0.006
.	19.01.15-20.51.59-1-276188	92	4	4	1	0	1	644	3	3	0	0	NA	NA	NA	26	23	168	505	163	83	449	112	6	3	8	0.036	0.006	0.049
.	19.01.15-20.52.05-1-276190	91	6	6	2	0	1	661	4	4	0	0	NA	NA	NA	22	39	169	516	167	86	462	113	3	12	3	0.018	0.023	0.018
.	19.01.15-20.52.08-1-276191	64	3	3	0	0	0	643	2	2	0	0	NA	NA	NA	20	29	168	505	169	81	444	118	0	10	0	0	0.02	0
.	19.01.15-20.52.10-1-276192	149	7	7	1	0	1	653	6	6	0	0	NA	NA	NA	44	42	173	513	169	86	450	117	0	14	4	0	0.027	0.024
.	19.01.15-20.52.13-1-276195	122	9	9	2	0	1	660	7	7	0	0	NA	NA	NA	34	41	171	513	170	87	458	115	8	17	5	0.047	0.033	0.029
.	19.01.15-20.52.20-1-276220	35	1	1	0	0	0	0	0	0	0	0	NA	NA	NA	11	8	165	492	164	0	0	0	0	2	0	0	0.004	0
.	19.01.15-20.52.21-1-276221	36	1	1	1	0	1	0	0	0	0	0	NA	NA	NA	10	7	166	490	164	0	0	0	0	0	0	0	0	0
.	19.01.15-20.52.23-1-276222	116	12	12	3	0	2	654	10	10	0	0	NA	NA	NA	42	35	170	507	171	83	453	118	14	22	1	0.082	0.043	0.006
.	19.01.15-20.52.24-1-276223	155	5	5	2	0	1	677	4	4	0	0	NA	NA	NA	49	54	173	522	172	90	467	120	11	17	0	0.064	0.033	0
.	19.01.15-20.52.25-1-276225	57	2	2	1	0	1	0	1	1	0	0	NA	NA	NA	14	14	168	496	163	0	0	0	1	0	0	0.006	0	0
.	19.01.15-20.52.44-1-276233	152	33	33	9	0	7	658	29	29	0	0	NA	NA	NA	54	52	178	513	174	89	450	119	40	52	17	0.225	0.101	0.098
.	19.01.15-20.52.45-1-276234	181	15	15	4	0	2	663	12	12	0	0	NA	NA	NA	45	42	169	518	168	87	461	115	6	43	5	0.036	0.083	0.03
.	19.01.15-20.52.45-1-276240	85	4	4	1	0	1	644	2	2	0	0	NA	NA	NA	35	32	169	506	170	84	444	116	4	3	4	0.024	0.006	0.024
.	19.01.15-20.52.47-1-276243	117	6	6	1	0	1	645	4	4	0	0	NA	NA	NA	32	28	165	506	170	83	449	113	7	8	0	0.042	0.016	0
.	19.01.15-20.52.48-1-276245	98	6	6	4	0	2	644	5	5	0	0	NA	NA	NA	38	31	168	506	170	83	446	115	8	9	1	0.048	0.018	0.006
.	19.01.15-20.53.10-1-276255	116	8	8	3	0	3	661	6	6	0	0	NA	NA	NA	38	41	171	518	165	86	462	113	12	12	1	0.07	0.023	0.006
.	19.01.15-20.53.10-1-276256	68	4	4	5	0	2	643	3	3	0	0	NA	NA	NA	24	29	168	505	169	83	445	115	9	1	5	0.054	0.002	0.03
.	19.01.15-20.53.11-1-276257	64	2	2	0	0	0	300	1	1	0	0	NA	NA	NA	27	18	165	497	169	40	207	53	3	0	1	0.018	0	0.006
.	19.01.15-20.53.13-1-276258	89	5	5	0	0	0	644	4	4	0	0	NA	NA	NA	31	30	167	505	171	81	447	116	0	26	2	0	0.051	0.012
.	19.01.15-20.53.15-1-276261	65	2	2	1	0	1	636	1	1	0	0	NA	NA	NA	19	19	169	499	164	84	440	112	0	2	0	0	0.004	0
.	19.01.15-20.53.17-1-276262	235	37	37	6	0	3	655	34	34	0	0	NA	NA	NA	71	51	169	520	175	84	453	118	73	48	18	0.432	0.092	0.103
.	19.01.15-20.53.24-1-276282	62	2	2	1	0	1	203	1	1	0	0	NA	NA	NA	17	15	166	497	165	23	149	31	0	0	4	0	0	0.024
.	19.01.15-20.53.28-1-276284	123	7	7	2	0	2	669	6	6	0	0	NA	NA	NA	41	49	175	520	167	90	463	116	12	21	1	0.069	0.04	0.006
.	19.01.15-20.53.28-1-276285	185	27	27	6	0	4	671	23	23	0	0	NA	NA	NA	56	51	179	512	173	95	456	120	63	32	11	0.352	0.062	0.064
.	19.01.15-20.53.32-1-276286	61	4	4	0	0	0	638	3	3	0	0	NA	NA	NA	26	22	169	501	165	84	443	111	1	6	1	0.006	0.012	0.006
.	19.01.15-20.53.44-1-276296	123	22	22	4	0	3	654	21	21	0	0	NA	NA	NA	35	34	175	506	166	89	448	117	36	41	3	0.206	0.081	0.018
.	19.01.15-20.53.45-1-276298	61	3	3	1	0	1	643	2	2	0	0	NA	NA	NA	20	20	166	500	167	84	443	116	5	8	0	0.03	0.016	0
.	19.01.15-20.53.46-1-276300	123	16	16	2	0	2	638	14	14	0	0	NA	NA	NA	38	30	169	506	168	84	441	113	11	25	3	0.065	0.049	0.018
.	19.01.15-20.54.10-1-276316	157	12	12	4	0	3	656	10	10	0	0	NA	NA	NA	46	54	177	514	176	91	447	118	22	19	0	0.124	0.037	0
.	19.01.15-20.54.12-1-276318	166	14	14	6	0	6	659	13	13	0	0	NA	NA	NA	55	49	171	517	174	82	457	120	14	29	10	0.082	0.056	0.057
.	19.01.15-20.54.13-1-276319	140	13	13	3	0	2	667	10	10	0	0	NA	NA	NA	48	53	167	526	173	81	466	120	20	23	8	0.12	0.044	0.046
.	19.01.15-20.54.21-1-276341	325	31	31	7	0	3	718	27	27	0	0	NA	NA	NA	97	105	183	552	183	98	490	130	75	71	6	0.41	0.129	0.033
.	19.01.15-20.54.23-1-276342	148	5	5	0	0	0	660	3	3	0	0	NA	NA	NA	55	48	174	516	171	88	453	119	0	10	5	0	0.019	0.029
.	19.01.15-20.54.28-1-276343	172	12	12	2	0	1	671	9	9	0	0	NA	NA	NA	64	58	172	521	178	86	461	124	5	26	6	0.029	0.05	0.034
.	19.01.15-20.54.40-1-276350	125	12	12	5	0	3	652	10	10	0	0	NA	NA	NA	43	38	170	514	167	87	450	115	43	33	0	0.253	0.064	0
.	19.01.15-20.54.42-1-276353	89	5	5	1	0	1	645	3	3	0	0	NA	NA	NA	37	35	170	509	169	83	446	116	3	4	4	0.018	0.008	0.024
.	19.01.15-20.54.51-1-276366	92	5	5	1	0	1	637	4	4	0	0	NA	NA	NA	31	20	166	503	164	83	443	111	1	10	2	0.006	0.02	0.012
.	19.01.15-20.54.53-1-276367	116	9	9	6	0	4	668	7	7	0	0	NA	NA	NA	37	45	177	515	166	94	458	116	15	22	6	0.085	0.043	0.036
.	19.01.15-20.54.55-1-276371	235	28	28	8	0	8	676	25	25	0	0	NA	NA	NA	74	64	174	530	173	90	468	118	51	51	11	0.293	0.096	0.064
.	19.01.15-20.55.02-1-276376	87	7	7	3	0	3	647	6	6	0	0	NA	NA	NA	22	26	172	502	165	88	445	114	7	11	0	0.041	0.022	0
.	19.01.15-20.55.08-1-276377	155	41	41	10	0	7	654	39	39	0	0	NA	NA	NA	53	39	171	512	169	85	452	117	61	76	6	0.357	0.148	0.036
.	19.01.15-20.55.11-1-276378	33	1	1	0	0	0	0	0	0	0	0	NA	NA	NA	13	9	166	493	163	0	0	0	0	0	2	0	0	0.012
.	19.01.15-20.55.13-1-276379	89	5	5	1	0	1	651	4	4	0	0	NA	NA	NA	25	33	169	512	165	86	453	112	1	6	7	0.006	0.012	0.042
.	19.01.15-20.55.17-1-276380	151	9	9	3	0	3	663	8	8	0	0	NA	NA	NA	49	46	176	515	168	88	458	117	16	19	0	0.091	0.037	0
.	19.01.15-20.55.17-1-276381	68	2	2	0	0	0	633	1	1	0	0	NA	NA	NA	18	18	166	498	167	80	441	112	8	2	0	0.048	0.004	0
.	19.01.15-20.55.21-1-276400	60	2	2	0	0	0	642	1	1	0	0	NA	NA	NA	18	23	166	503	167	84	444	114	1	0	3	0.006	0	0.018
.	19.01.15-20.55.30-1-276403	144	10	10	5	0	5	652	8	8	0	0	NA	NA	NA	44	39	172	507	173	87	445	120	3	20	10	0.017	0.039	0.058
.	19.01.15-20.55.35-1-276404	91	3	3	0	0	0	649	2	2	0	0	NA	NA	NA	26	32	171	508	166	84	452	113	8	2	0	0.047	0.004	0
.	19.01.15-20.55.36-1-276405	144	9	9	2	0	1	667	8	8	0	0	NA	NA	NA	50	45	173	517	168	89	460	118	9	22	6	0.052	0.043	0.036
.	19.01.15-20.55.36-1-276406	64	5	5	2	0	2	635	4	4	0	0	NA	NA	NA	31	21	166	501	167	83	440	112	0	13	0	0	0.026	0
.	19.01.15-20.55.38-1-276408	120	12	12	1	0	1	639	11	11	0	0	NA	NA	NA	36	26	167	506	166	83	442	114	4	25	0	0.024	0.049	0
.	19.01.15-20.55.42-1-276413	245	25	25	9	0	7	689	22	22	0	0	NA	NA	NA	89	74	180	528	179	93	470	126	66	22	12	0.367	0.042	0.067
.	19.01.15-20.55.47-1-276424	90	4	4	1	0	1	652	3	3	0	0	NA	NA	NA	30	34	170	512	165	85	452	115	0	9	4	0	0.018	0.024
.	19.01.15-20.55.55-1-276435	127	13	13	6	0	4	652	11	11	0	0	NA	NA	NA	36	43	170	514	172	85	449	118	11	28	2	0.065	0.054	0.012
.	19.01.15-20.56.00-1-276438	34	1	1	0	0	0	0	0	0	0	0	NA	NA	NA	16	12	167	491	167	0	0	0	7	0	0	0.042	0	0
.	19.01.15-20.56.01-1-276439	122	7	7	3	0	3	660	6	6	0	0	NA	NA	NA	50	48	169	524	168	85	460	115	14	10	13	0.083	0.019	0.077
.	19.01.15-20.56.03-1-276440	87	4	4	1	0	1	643	3	3	0	0	NA	NA	NA	21	24	169	500	168	84	443	116	8	3	4	0.047	0.006	0.024
.	19.01.15-20.56.03-1-276441	34	1	1	0	0	0	0	0	0	0	0	NA	NA	NA	10	5	163	492	163	0	0	0	2	0	0	0.012	0	0
.	19.01.15-20.56.06-1-276444	33	1	1	0	0	0	0	0	0	0	0	NA	NA	NA	6	7	164	492	164	0	0	0	0	0	0	0	0	0
.	19.01.15-20.56.06-1-276445	175	10	10	1	0	1	655	9	9	0	0	NA	NA	NA	58	50	172	515	176	86	452	117	13	16	3	0.076	0.031	0.017
.	19.01.15-20.56.07-1-276446	97	4	4	1	0	1	642	3	3	0	0	NA	NA	NA	36	28	167	507	167	82	447	113	5	9	3	0.03	0.018	0.018
.	19.01.15-20.56.09-1-276448	181	28	28	9	0	7	676	25	25	0	0	NA	NA	NA	49	63	179	523	174	93	462	121	23	51	18	0.128	0.098	0.103
.	19.01.15-20.56.12-1-276450	82	7	7	1	0	1	639	6	6	0	0	NA	NA	NA	30	27	170	502	168	85	437	117	0	23	0	0	0.046	0
.	19.01.15-20.56.22-1-276481	159	13	13	2	0	1	669	11	11	0	0	NA	NA	NA	61	56	172	522	175	87	461	121	3	28	13	0.017	0.054	0.074
.	19.01.15-20.56.27-1-276485	184	36	36	10	0	7	685	32	32	0	0	NA	NA	NA	61	73	180	526	180	93	468	124	60	68	24	0.333	0.129	0.133
.	19.01.15-20.56.30-1-276487	91	7	7	1	0	1	629	6	6	0	0	NA	NA	NA	23	19	169	497	166	81	435	113	1	18	0	0.006	0.036	0
.	19.01.15-20.56.31-1-276488	205	43	43	19	0	10	685	40	40	0	0	NA	NA	NA	68	71	178	533	173	92	473	120	81	71	16	0.455	0.133	0.092
.	19.01.15-20.56.38-1-276491	32	1	1	0	0	0	0	0	0	0	0	NA	NA	NA	12	5	163	493	162	0	0	0	0	5	0	0	0.01	0
.	19.01.15-20.56.43-1-276497	35	1	1	0	0	0	0	0	0	0	0	NA	NA	NA	15	9	166	492	164	0	0	0	0	0	0	0	0	0
.	19.01.15-20.56.46-1-276502	32	1	1	1	0	1	0	0	0	0	0	NA	NA	NA	4	12	164	499	162	0	0	0	0	2	0	0	0.004	0
.	19.01.15-20.56.46-1-276503	38	1	1	1	0	1	0	0	0	0	0	NA	NA	NA	14	10	163	495	165	0	0	0	0	5	0	0	0.01	0
.	19.01.15-20.56.50-1-276512	121	11	11	8	0	7	662	10	10	0	0	NA	NA	NA	37	43	170	515	171	86	457	119	18	14	9	0.106	0.027	0.053
.	19.01.15-20.56.53-1-276514	118	14	14	2	0	1	651	12	12	0	0	NA	NA	NA	55	41	171	516	167	84	454	113	15	38	3	0.088	0.074	0.018
.	19.01.15-20.56.53-1-276515	60	2	2	0	0	0	639	1	1	0	0	NA	NA	NA	20	21	167	503	164	82	445	112	1	3	0	0.006	0.006	0
.	19.01.15-20.56.57-1-276521	128	6	6	1	0	1	660	5	5	0	0	NA	NA	NA	38	45	172	513	173	85	455	120	3	6	2	0.017	0.012	0.012
.	19.01.15-20.56.58-1-276524	32	1	1	0	0	0	0	0	0	0	0	NA	NA	NA	9	9	164	493	165	0	0	0	0	0	1	0	0	0.006
.	19.01.15-20.57.01-1-276525	128	16	16	5	0	2	646	15	15	0	0	NA	NA	NA	34	29	169	504	169	83	447	116	11	36	6	0.065	0.071	0.036
.	19.01.15-20.57.01-1-276526	71	3	3	1	0	1	646	0	0	0	0	NA	NA	NA	19	26	168	502	169	84	445	117	0	5	0	0	0.01	0
.	19.01.15-20.57.08-1-276529	125	12	12	1	0	1	664	10	10	0	0	NA	NA	NA	40	50	171	522	170	86	460	118	24	15	0	0.14	0.029	0
.	19.01.15-20.57.16-1-276531	92	6	6	1	0	1	652	5	5	0	0	NA	NA	NA	27	36	171	510	168	83	455	114	10	7	0	0.058	0.014	0
.	19.01.15-20.57.18-1-276535	147	11	11	6	0	5	658	10	10	0	0	NA	NA	NA	38	44	170	514	173	82	458	118	13	15	2	0.076	0.029	0.012
.	19.01.15-20.57.26-1-276552	36	1	1	1	0	1	0	0	0	0	0	NA	NA	NA	9	11	163	497	164	0	0	0	0	0	2	0	0	0.012
.	19.01.15-20.57.31-1-276553	85	3	3	1	0	1	651	2	2	0	0	NA	NA	NA	26	28	168	506	167	83	452	116	0	9	0	0	0.018	0
.	19.01.15-20.57.32-1-276554	146	14	14	3	0	3	656	13	13	0	0	NA	NA	NA	55	42	174	510	171	87	451	118	37	9	3	0.213	0.018	0.018
.	19.01.15-20.57.37-1-276555	360	41	41	11	0	7	712	38	38	0	0	NA	NA	NA	86	99	186	545	181	98	487	127	110	53	26	0.591	0.097	0.144
.	19.01.15-20.57.39-1-276559	31	1	1	0	0	0	0	0	0	0	0	NA	NA	NA	14	12	165	496	164	0	0	0	0	4	0	0	0.008	0
.	19.01.15-20.57.41-1-276562	125	7	7	2	0	1	653	6	6	0	0	NA	NA	NA	43	44	174	515	168	89	450	114	0	22	2	0	0.043	0.012
.	19.01.15-20.57.41-1-276563	95	4	4	0	0	0	639	3	3	0	0	NA	NA	NA	33	24	169	503	165	84	447	108	0	3	6	0	0.006	0.036
.	19.01.15-20.57.42-1-276565	62	2	2	0	0	0	640	1	1	0	0	NA	NA	NA	24	23	172	496	168	86	437	117	4	1	0	0.023	0.002	0
.	19.01.15-20.57.46-1-276569	155	8	8	1	0	0	673	6	6	0	0	NA	NA	NA	55	58	176	520	175	94	458	121	17	10	6	0.097	0.019	0.034
.	19.01.15-20.57.50-1-276576	88	11	11	1	0	1	642	10	10	0	0	NA	NA	NA	30	29	170	504	168	83	445	114	10	25	3	0.059	0.05	0.018
.	19.01.15-20.57.53-1-276577	64	2	2	0	0	0	149	1	1	0	0	NA	NA	NA	16	29	167	505	170	20	103	26	2	2	0	0.012	0.004	0
.	19.01.15-20.58.00-1-276588	116	11	11	2	0	1	656	10	10	0	0	NA	NA	NA	36	37	174	509	167	92	450	114	9	31	8	0.052	0.061	0.048
.	19.01.15-20.58.01-1-276589	185	14	14	6	0	4	670	12	12	0	0	NA	NA	NA	47	51	171	523	170	87	464	119	51	15	6	0.298	0.029	0.035
.	19.01.15-20.58.04-1-276591	85	6	6	1	0	1	640	5	5	0	0	NA	NA	NA	43	29	166	508	168	82	442	116	0	16	4	0	0.031	0.024
.	19.01.15-20.58.09-1-276593	88	14	14	3	0	3	642	12	12	0	0	NA	NA	NA	44	29	167	507	168	82	446	114	13	27	1	0.078	0.053	0.006
.	19.01.15-20.58.10-1-276594	153	24	24	10	0	9	654	23	23	0	0	NA	NA	NA	51	50	174	518	171	87	450	117	46	29	1	0.264	0.056	0.006
.	19.01.15-20.58.11-1-276595	57	2	2	0	0	0	0	1	1	0	0	NA	NA	NA	15	16	165	498	166	0	0	0	0	2	0	0	0.004	0
.	19.01.15-20.58.15-1-276597	63	2	2	0	0	0	447	1	1	0	0	NA	NA	NA	15	13	167	493	166	62	304	81	0	3	0	0	0.006	0
.	19.01.15-20.58.22-1-276618	58	3	3	0	0	0	629	2	2	0	0	NA	NA	NA	27	20	174	495	164	83	435	111	2	4	0	0.011	0.008	0
.	19.01.15-20.58.30-1-276619	119	7	7	3	0	3	645	6	6	0	0	NA	NA	NA	33	28	168	505	168	80	449	116	1	18	1	0.006	0.036	0.006
.	19.01.15-20.58.30-1-276620	67	2	2	0	0	0	640	1	1	0	0	NA	NA	NA	26	24	169	504	164	84	442	114	0	8	0	0	0.016	0
.	19.01.15-20.58.31-1-276621	211	18	18	6	0	4	678	17	17	0	0	NA	NA	NA	68	62	176	531	168	90	474	114	36	53	7	0.205	0.1	0.042
.	19.01.15-20.58.37-1-276623	59	3	3	0	0	0	251	2	2	0	0	NA	NA	NA	15	28	171	499	171	31	181	39	4	2	1	0.023	0.004	0.006
.	19.01.15-20.58.39-1-276626	34	1	1	0	0	0	0	0	0	0	0	NA	NA	NA	9	5	163	493	162	0	0	0	0	3	0	0	0.006	0
.	19.01.15-20.58.43-1-276632	86	5	5	2	0	1	649	4	4	0	0	NA	NA	NA	27	31	172	501	171	87	445	117	5	10	0	0.029	0.02	0
.	19.01.15-20.58.45-1-276635	33	1	1	0	0	0	0	0	0	0	0	NA	NA	NA	6	6	164	493	162	0	0	0	0	0	2	0	0	0.012
.	19.01.15-20.58.45-1-276637	124	6	6	2	0	2	657	5	5	0	0	NA	NA	NA	50	44	171	520	166	85	457	115	12	12	0	0.07	0.023	0
.	19.01.15-20.58.46-1-276638	143	8	8	4	0	4	653	7	7	0	0	NA	NA	NA	42	43	169	514	173	81	455	117	2	12	3	0.012	0.023	0.017
.	19.01.15-20.58.48-1-276642	116	13	13	2	0	2	654	9	9	0	0	NA	NA	NA	40	36	168	511	170	84	453	117	7	20	3	0.042	0.039	0.018
.	19.01.15-20.58.51-1-276649	145	35	35	7	0	4	647	34	34	0	0	NA	NA	NA	50	36	168	517	164	81	456	110	57	65	20	0.339	0.126	0.122
.	19.01.15-20.59.00-1-276654	96	10	10	1	0	1	651	8	8	0	0	NA	NA	NA	40	39	172	513	167	88	448	115	22	27	12	0.128	0.053	0.072
.	19.01.15-20.59.02-1-276656	34	1	1	0	0	0	0	0	0	0	0	NA	NA	NA	10	14	170	491	166	0	0	0	0	0	0	0	0	0
.	19.01.15-20.59.07-1-276658	110	9	9	1	0	1	651	8	8	0	0	NA	NA	NA	40	43	176	513	167	85	450	116	5	19	1	0.028	0.037	0.006
.	19.01.15-20.59.07-1-276660	127	7	7	0	0	0	654	4	4	0	0	NA	NA	NA	57	47	171	516	173	88	450	116	10	14	0	0.058	0.027	0
.	19.01.15-20.59.10-1-276662	119	12	12	3	0	2	647	10	10	0	0	NA	NA	NA	29	34	166	510	171	79	451	117	17	23	1	0.102	0.045	0.006
.	19.01.15-20.59.10-1-276663	58	2	2	0	0	0	155	1	1	0	0	NA	NA	NA	13	4	166	488	163	15	117	23	2	0	0	0.012	0	0
.	19.01.15-20.59.19-1-276687	140	7	7	1	0	0	662	5	5	0	0	NA	NA	NA	43	42	169	519	167	85	459	118	5	21	0	0.03	0.04	0
.	19.01.15-20.59.19-1-276688	156	12	12	2	0	1	679	11	11	0	0	NA	NA	NA	45	61	178	525	171	94	467	118	16	15	3	0.09	0.029	0.018
.	19.01.15-20.59.21-1-276690	297	21	21	4	0	3	699	19	19	0	0	NA	NA	NA	86	91	180	545	179	92	481	126	36	55	8	0.2	0.101	0.045
.	19.01.15-20.59.27-1-276694	60	2	2	0	0	0	201	0	0	0	0	NA	NA	NA	10	17	166	497	167	26	134	41	2	0	2	0.012	0	0.012
.	19.01.15-20.59.30-1-276695	65	2	2	1	0	1	641	1	1	0	0	NA	NA	NA	21	25	167	503	168	84	442	115	0	5	0	0	0.01	0
.	19.01.15-20.59.33-1-276697	128	11	11	1	0	1	646	9	9	0	0	NA	NA	NA	26	28	169	501	171	82	445	119	11	12	4	0.065	0.024	0.023
.	19.01.15-20.59.39-1-276701	35	1	1	0	0	0	0	0	0	0	0	NA	NA	NA	3	10	167	492	164	0	0	0	2	0	0	0.012	0	0
.	19.01.15-20.59.41-1-276704	58	2	2	0	0	0	635	1	1	0	0	NA	NA	NA	28	25	167	502	169	79	443	113	1	3	0	0.006	0.006	0
.	19.01.15-20.59.42-1-276706	93	5	5	3	0	3	653	4	4	0	0	NA	NA	NA	29	36	171	509	169	86	449	118	3	10	0	0.018	0.02	0
.	19.01.15-20.59.44-1-276711	65	2	2	0	0	0	652	1	1	0	0	NA	NA	NA	20	36	168	511	170	82	455	115	0	2	2	0	0.004	0.012
.	19.01.15-20.59.46-1-276715	167	18	18	5	0	3	665	17	17	0	0	NA	NA	NA	64	55	173	519	176	87	460	118	45	24	14	0.26	0.046	0.08
.	19.01.15-20.59.52-1-276722	98	8	8	2	0	2	654	7	7	0	0	NA	NA	NA	29	34	170	508	169	87	452	115	0	16	5	0	0.031	0.03
.	19.01.15-20.59.52-1-276723	34	1	1	0	0	0	0	0	0	0	0	NA	NA	NA	11	9	165	492	165	0	0	0	0	3	0	0	0.006	0
.	19.01.15-20.59.56-1-276727	154	11	11	3	0	1	672	8	8	0	0	NA	NA	NA	40	55	175	522	171	91	461	120	17	26	0	0.097	0.05	0
.	19.01.15-20.59.59-1-276734	147	8	8	4	0	3	655	7	7	0	0	NA	NA	NA	47	42	171	519	165	83	459	113	13	18	0	0.076	0.035	0
.	19.01.15-21.00.02-1-276739	87	4	4	0	0	0	644	3	3	0	0	NA	NA	NA	23	23	167	502	167	84	445	115	3	4	2	0.018	0.008	0.012
.	19.01.15-21.00.03-1-276740	94	8	8	1	0	1	650	7	7	0	0	NA	NA	NA	29	36	164	511	174	81	452	117	2	3	10	0.012	0.006	0.057
.	19.01.15-21.00.11-1-276743	181	27	27	3	0	2	662	24	24	0	0	NA	NA	NA	48	51	171	519	174	85	457	120	49	28	6	0.287	0.054	0.034
.	19.01.15-21.00.12-1-276744	120	17	17	4	0	3	642	14	14	0	0	NA	NA	NA	38	31	171	505	168	83	444	115	18	37	4	0.105	0.073	0.024
.	19.01.15-21.00.19-1-276765	236	31	31	13	0	10	697	29	29	0	0	NA	NA	NA	76	83	183	532	181	98	470	129	49	77	10	0.268	0.145	0.055
.	19.01.15-21.00.23-1-276768	97	6	6	0	0	0	652	4	4	0	0	NA	NA	NA	51	43	172	515	169	84	452	116	4	13	0	0.023	0.025	0
.	19.01.15-21.00.27-1-276771	118	12	12	5	0	5	652	11	11	0	0	NA	NA	NA	41	36	169	512	168	82	453	117	29	3	15	0.172	0.006	0.089
.	19.01.15-21.00.32-1-276772	130	17	17	6	0	3	647	11	11	0	0	NA	NA	NA	54	40	171	507	175	87	445	115	17	40	6	0.099	0.079	0.034
.	19.01.15-21.00.34-1-276774	352	29	29	14	0	6	725	27	27	0	0	NA	NA	NA	98	111	184	550	190	96	492	137	84	14	20	0.457	0.025	0.105
.	19.01.15-21.00.42-1-276782	62	3	3	0	0	0	635	2	2	0	0	NA	NA	NA	28	24	168	502	167	82	440	113	0	5	0	0	0.01	0
.	19.01.15-21.00.46-1-276790	59	5	5	0	0	0	642	4	4	0	0	NA	NA	NA	27	24	169	502	166	81	447	114	8	5	0	0.047	0.01	0
.	19.01.15-21.00.53-1-276799	38	1	1	1	0	1	0	0	0	0	0	NA	NA	NA	7	9	165	493	164	0	0	0	0	0	0	0	0	0
.	19.01.15-21.00.57-1-276805	148	10	10	1	0	1	662	7	7	0	0	NA	NA	NA	55	48	172	516	173	88	453	121	12	32	1	0.07	0.062	0.006
.	19.01.15-21.01.01-1-276809	126	7	7	3	0	3	657	6	6	0	0	NA	NA	NA	39	41	172	515	167	85	458	114	8	19	0	0.047	0.037	0
.	19.01.15-21.01.03-1-276841	95	8	8	1	0	1	661	6	6	0	0	NA	NA	NA	25	38	175	510	166	89	457	115	4	13	8	0.023	0.025	0.048
.	19.01.15-21.01.03-1-276842	89	4	4	1	0	1	650	3	3	0	0	NA	NA	NA	28	38	167	517	167	80	457	113	8	2	5	0.048	0.004	0.03
.	19.01.15-21.01.04-1-276843	101	7	7	2	0	2	641	6	6	0	0	NA	NA	NA	26	24	168	499	170	87	438	116	0	22	1	0	0.044	0.006
.	19.01.15-21.01.22-1-276906	138	12	12	3	0	3	650	10	10	0	0	NA	NA	NA	41	38	170	512	169	82	453	115	13	17	7	0.076	0.033	0.041
.	19.01.15-21.01.24-1-276907	212	37	37	6	0	5	654	36	36	0	0	NA	NA	NA	66	42	174	515	166	89	451	114	55	70	9	0.316	0.136	0.054
.	19.01.15-21.01.24-1-276909	97	5	5	0	0	0	644	4	4	0	0	NA	NA	NA	36	26	167	503	169	85	442	117	6	3	6	0.036	0.006	0.036
.	19.01.15-21.01.26-1-276912	87	12	12	1	0	1	647	10	10	0	0	NA	NA	NA	40	35	170	512	166	85	450	112	2	42	0	0.012	0.082	0
.	19.01.15-21.01.26-1-276913	140	12	12	6	0	3	657	11	11	0	0	NA	NA	NA	47	43	178	509	169	89	451	117	17	14	12	0.096	0.028	0.071
.	19.01.15-21.01.27-1-276914	121	4	4	2	0	2	661	3	3	0	0	NA	NA	NA	38	48	171	515	175	84	455	122	10	6	0	0.058	0.012	0
.	19.01.15-21.01.33-1-276916	92	5	5	0	0	0	663	4	4	0	0	NA	NA	NA	29	48	172	513	176	88	452	123	3	12	0	0.017	0.023	0
.	19.01.15-21.01.41-1-276922	115	8	8	5	0	4	650	6	6	0	0	NA	NA	NA	38	40	170	510	173	86	446	118	10	18	0	0.059	0.035	0
.	19.01.15-21.01.42-1-276924	187	10	10	3	0	3	673	8	8	0	0	NA	NA	NA	49	58	178	526	167	93	467	113	5	19	0	0.028	0.036	0
.	19.01.15-21.01.51-1-276936	64	4	4	3	0	2	638	2	2	0	0	NA	NA	NA	25	20	168	498	167	83	440	115	0	6	3	0	0.012	0.018
.	19.01.15-21.01.51-1-276938	33	1	1	0	0	0	0	0	0	0	0	NA	NA	NA	11	9	164	496	162	0	0	0	0	1	0	0	0.002	0
.	19.01.15-21.01.53-1-276939	118	14	14	3	0	2	658	12	12	0	0	NA	NA	NA	36	42	170	518	167	85	458	115	4	28	11	0.024	0.054	0.066
.	19.01.15-21.01.53-1-276940	247	14	14	3	0	2	703	10	10	0	0	NA	NA	NA	70	90	182	544	177	98	482	123	35	24	12	0.192	0.044	0.068
.	19.01.15-21.01.54-1-276942	65	9	9	5	0	5	646	8	8	0	0	NA	NA	NA	28	37	169	507	174	82	448	116	0	18	10	0	0.036	0.057
.	19.01.15-21.01.55-1-276944	113	6	6	1	0	1	642	4	4	0	0	NA	NA	NA	40	31	174	502	168	87	439	116	7	5	1	0.04	0.01	0.006
.	19.01.15-21.02.04-1-276954	144	23	23	6	0	3	663	21	21	0	0	NA	NA	NA	46	55	172	518	178	88	454	121	20	50	12	0.116	0.097	0.067
.	19.01.15-21.02.08-1-276957	59	2	2	0	0	0	301	1	1	0	0	NA	NA	NA	21	14	165	498	164	35	214	52	0	5	0	0	0.01	0
.	19.01.15-21.02.08-1-276958	95	4	4	1	0	1	647	3	3	0	0	NA	NA	NA	33	38	174	509	168	87	445	115	7	0	0	0.04	0	0
.	19.01.15-21.02.20-1-276988	176	14	14	4	0	3	655	11	11	0	0	NA	NA	NA	62	46	172	514	173	86	451	118	28	19	2	0.163	0.037	0.012
.	19.01.15-21.02.21-1-276989	85	5	5	0	0	0	643	4	4	0	0	NA	NA	NA	28	30	166	512	165	82	446	115	1	15	0	0.006	0.029	0
.	19.01.15-21.02.25-1-276991	30	1	1	0	0	0	0	0	0	0	0	NA	NA	NA	12	6	164	492	163	0	0	0	0	0	0	0	0	0
.	19.01.15-21.02.27-1-276993	33	1	1	0	0	0	0	0	0	0	0	NA	NA	NA	13	7	165	491	164	0	0	0	0	2	0	0	0.004	0
.	19.01.15-21.02.27-1-276994	100	5	5	0	0	0	656	3	3	0	0	NA	NA	NA	26	40	175	509	169	86	453	117	0	3	8	0	0.006	0.047
.	19.01.15-21.02.28-1-276995	122	4	4	1	0	1	652	2	2	0	0	NA	NA	NA	35	34	169	512	166	84	454	114	0	9	12	0	0.018	0.072
.	19.01.15-21.02.30-1-276996	147	10	10	3	0	1	645	8	8	0	0	NA	NA	NA	41	33	172	505	169	84	445	116	21	17	3	0.122	0.034	0.018
.	19.01.15-21.02.33-1-276997	58	2	2	0	0	0	201	1	1	0	0	NA	NA	NA	16	15	164	499	165	22	141	38	3	0	0	0.018	0	0
.	19.01.15-21.02.34-1-277000	63	3	3	0	0	0	645	1	1	0	0	NA	NA	NA	22	26	169	505	165	85	445	115	0	2	7	0	0.004	0.042
.	19.01.15-21.02.41-1-277008	152	11	11	2	0	2	648	9	9	0	0	NA	NA	NA	46	41	170	511	173	84	450	114	7	15	6	0.041	0.029	0.035
.	19.01.15-21.02.44-1-277013	34	1	1	0	0	0	0	0	0	0	0	NA	NA	NA	7	15	167	498	163	0	0	0	0	1	0	0	0.002	0
.	19.01.15-21.02.45-1-277016	63	2	2	0	0	0	347	1	1	0	0	NA	NA	NA	14	10	164	493	166	46	235	66	0	7	0	0	0.014	0
.	19.01.15-21.02.47-1-277019	85	4	4	0	0	0	655	3	3	0	0	NA	NA	NA	27	37	171	509	170	85	453	117	0	6	4	0	0.012	0.024
.	19.01.15-21.02.49-1-277023	143	15	15	2	0	2	665	12	12	0	0	NA	NA	NA	46	51	172	523	169	89	463	113	15	27	6	0.087	0.052	0.036
.	19.01.15-21.02.50-1-277024	153	32	32	7	0	6	662	30	30	0	0	NA	NA	NA	41	47	169	519	172	83	455	124	31	65	20	0.183	0.125	0.116
.	19.01.15-21.02.55-1-277033	92	5	5	1	0	1	645	4	4	0	0	NA	NA	NA	23	28	171	504	166	83	448	114	0	10	5	0	0.02	0.03
.	19.01.15-21.02.56-1-277036	119	9	9	2	0	2	645	7	7	0	0	NA	NA	NA	42	28	166	502	173	80	442	123	7	11	2	0.042	0.022	0.012
.	19.01.15-21.03.01-1-277039	117	11	11	3	0	3	650	8	8	0	0	NA	NA	NA	37	41	171	513	170	82	450	118	14	18	2	0.082	0.035	0.012
.	19.01.15-21.03.02-1-277040	66	4	4	0	0	0	644	3	3	0	0	NA	NA	NA	29	31	172	505	167	86	445	113	4	5	1	0.023	0.01	0.006
.	19.01.15-21.03.04-1-277042	120	13	13	4	0	3	666	11	11	0	0	NA	NA	NA	41	49	170	520	172	84	464	118	26	16	4	0.153	0.031	0.023
.	19.01.15-21.03.13-1-277046	89	4	4	0	0	0	658	3	3	0	0	NA	NA	NA	28	46	172	520	167	86	459	113	0	6	13	0	0.012	0.078
.	19.01.15-21.03.16-1-277047	59	2	2	0	0	0	637	1	1	0	0	NA	NA	NA	21	19	166	499	167	81	442	114	0	9	0	0	0.018	0
.	19.01.15-21.03.19-1-277067	61	2	2	0	0	0	640	1	1	0	0	NA	NA	NA	28	22	165	502	168	83	443	114	0	5	0	0	0.01	0
.	19.01.15-21.03.22-1-277071	172	46	46	15	0	11	659	42	42	0	0	NA	NA	NA	63	44	176	513	168	92	452	115	65	55	14	0.369	0.107	0.083
.	19.01.15-21.03.24-1-277072	61	2	2	0	0	0	644	1	1	0	0	NA	NA	NA	21	27	170	506	164	83	447	114	0	4	0	0	0.008	0
.	19.01.15-21.03.36-1-277074	96	7	7	1	0	1	636	6	6	0	0	NA	NA	NA	33	30	173	502	168	81	442	113	7	18	0	0.04	0.036	0
.	19.01.15-21.03.37-1-277075	62	2	2	1	0	1	639	1	1	0	0	NA	NA	NA	24	23	168	500	168	82	442	115	4	0	3	0.024	0	0.018
.	19.01.15-21.03.39-1-277078	88	5	5	1	0	1	644	4	4	0	0	NA	NA	NA	16	22	167	502	166	83	445	116	1	16	0	0.006	0.032	0
.	19.01.15-21.03.44-1-277084	91	3	3	2	0	2	648	2	2	0	0	NA	NA	NA	26	31	168	506	170	83	448	117	1	0	7	0.006	0	0.041
.	19.01.15-21.03.44-1-277085	87	3	3	0	0	0	640	1	1	0	0	NA	NA	NA	29	24	167	503	167	83	445	112	0	0	4	0	0	0.024
.	19.01.15-21.03.48-1-277093	98	3	3	1	0	1	643	2	2	0	0	NA	NA	NA	42	29	164	511	167	79	448	116	5	3	0	0.03	0.006	0
.	19.01.15-21.03.55-1-277098	142	20	20	6	0	4	658	18	18	0	0	NA	NA	NA	43	48	171	518	172	86	454	118	30	31	12	0.175	0.06	0.07
.	19.01.15-21.03.59-1-277100	326	71	71	20	0	14	694	66	66	0	0	NA	NA	NA	98	91	187	538	179	99	469	126	91	134	23	0.487	0.249	0.128
.	19.01.15-21.03.59-1-277106	157	12	12	4	0	3	675	9	9	0	0	NA	NA	NA	51	58	171	526	174	86	469	120	28	6	9	0.164	0.011	0.052
.	19.01.15-21.03.59-1-277107	91	7	7	3	0	2	653	6	6	0	0	NA	NA	NA	34	37	171	512	167	84	453	116	0	17	7	0	0.033	0.042
.	19.01.15-21.04.01-1-277108	61	2	2	2	0	2	400	1	1	0	0	NA	NA	NA	19	18	166	498	167	53	277	70	3	0	1	0.018	0	0.006
.	19.01.15-21.04.04-1-277111	64	3	3	1	0	1	635	1	1	0	0	NA	NA	NA	21	18	167	499	165	81	440	114	0	10	0	0	0.02	0
.	19.01.15-21.04.07-1-277113	179	13	13	2	0	2	683	9	9	0	0	NA	NA	NA	65	71	174	535	175	89	474	120	15	19	3	0.086	0.036	0.017
.	19.01.15-21.04.17-1-277116	119	17	17	5	0	5	650	15	15	0	0	NA	NA	NA	44	40	168	517	168	83	451	116	12	48	8	0.071	0.093	0.048
.	19.01.15-21.04.21-1-277135	169	12	12	2	0	2	677	11	11	0	0	NA	NA	NA	62	61	172	527	175	86	471	120	3	30	2	0.017	0.057	0.011
.	19.01.15-21.04.24-1-277137	35	1	1	1	0	1	0	0	0	0	0	NA	NA	NA	10	22	168	504	163	0	0	0	0	0	0	0	0	0
.	19.01.15-21.04.27-1-277138	87	6	6	2	0	1	645	4	4	0	0	NA	NA	NA	31	24	167	504	166	83	448	114	10	10	0	0.06	0.02	0
.	19.01.15-21.04.45-1-277149	32	1	1	0	0	0	0	0	0	0	0	NA	NA	NA	6	9	167	493	162	0	0	0	0	0	0	0	0	0
.	19.01.15-21.04.46-1-277151	87	4	4	0	0	0	660	3	3	0	0	NA	NA	NA	26	34	170	511	166	88	456	116	0	11	0	0	0.022	0
.	19.01.15-21.04.48-1-277154	119	8	8	3	0	3	645	6	6	0	0	NA	NA	NA	27	31	170	507	167	82	447	116	0	15	6	0	0.03	0.036
.	19.01.15-21.04.55-1-277163	202	18	18	2	0	2	683	16	16	0	0	NA	NA	NA	48	64	174	522	181	90	463	130	21	24	14	0.121	0.046	0.077
.	19.01.15-21.04.58-1-277166	93	8	8	1	0	0	643	6	6	0	0	NA	NA	NA	20	31	169	503	172	84	442	117	0	9	5	0	0.018	0.029
.	19.01.15-21.04.59-1-277167	120	9	9	2	0	0	656	8	8	0	0	NA	NA	NA	57	45	172	516	170	89	454	113	15	10	4	0.087	0.019	0.024
.	19.01.15-21.05.06-1-277168	125	7	7	2	0	2	654	6	6	0	0	NA	NA	NA	33	39	171	510	171	85	449	120	16	9	0	0.094	0.018	0
.	19.01.15-21.05.06-1-277170	122	11	11	0	0	0	644	8	8	0	0	NA	NA	NA	46	39	168	516	168	80	452	112	17	17	0	0.101	0.033	0
.	19.01.15-21.05.12-1-277171	34	1	1	0	0	0	0	0	0	0	0	NA	NA	NA	7	16	170	494	165	0	0	0	0	0	0	0	0	0
.	19.01.15-21.05.12-1-277172	67	4	4	2	0	2	639	3	3	0	0	NA	NA	NA	19	19	167	499	166	81	442	116	2	4	1	0.012	0.008	0.006
.	19.01.15-21.05.16-1-277174	33	1	1	0	0	0	0	0	0	0	0	NA	NA	NA	11	13	167	496	163	0	0	0	0	1	0	0	0.002	0
.	19.01.15-21.05.22-1-277193	86	3	3	0	0	0	652	2	2	0	0	NA	NA	NA	23	36	173	506	170	87	447	118	0	4	4	0	0.008	0.024
.	19.01.15-21.05.25-1-277194	120	14	14	4	0	2	653	12	12	0	0	NA	NA	NA	50	33	168	509	169	83	453	117	20	39	0	0.119	0.077	0
.	19.01.15-21.05.26-1-277196	208	39	39	13	0	10	671	35	35	0	0	NA	NA	NA	51	55	170	526	172	88	462	121	34	66	12	0.2	0.125	0.07
.	19.01.15-21.05.30-1-277199	120	22	22	2	0	2	663	20	20	0	0	NA	NA	NA	37	46	174	513	172	88	454	121	26	39	5	0.149	0.076	0.029
.	19.01.15-21.05.34-1-277202	119	9	9	1	0	0	658	8	8	0	0	NA	NA	NA	39	38	167	508	176	85	450	123	3	10	10	0.018	0.02	0.057
.	19.01.15-21.05.36-1-277203	35	1	1	0	0	0	0	0	0	0	0	NA	NA	NA	11	10	169	490	164	0	0	0	0	3	0	0	0.006	0
.	19.01.15-21.05.40-1-277208	95	5	5	3	0	1	654	4	4	0	0	NA	NA	NA	39	39	171	507	174	84	452	118	2	14	0	0.012	0.028	0
.	19.01.15-21.05.47-1-277216	185	14	14	4	0	4	667	12	12	0	0	NA	NA	NA	53	57	172	519	179	87	455	125	14	24	17	0.081	0.046	0.095
.	19.01.15-21.05.47-1-277217	91	4	4	0	0	0	643	2	2	0	0	NA	NA	NA	24	31	168	507	169	85	446	112	0	9	7	0	0.018	0.041
.	19.01.15-21.06.01-1-277228	177	12	12	1	0	0	661	10	10	0	0	NA	NA	NA	47	51	177	520	167	89	459	113	33	34	0	0.186	0.065	0
.	19.01.15-21.06.02-1-277234	128	8	8	2	0	1	655	7	7	0	0	NA	NA	NA	47	42	170	515	170	86	453	116	16	10	0	0.094	0.019	0
.	19.01.15-21.06.04-1-277236	91	4	4	0	0	0	637	3	3	0	0	NA	NA	NA	33	34	173	508	166	82	442	113	0	2	5	0	0.004	0.03
.	19.01.15-21.06.05-1-277235	90	3	3	0	0	0	644	1	1	0	0	NA	NA	NA	24	28	168	504	169	79	448	117	3	1	0	0.018	0.002	0
.	19.01.15-21.06.12-1-277241	128	53	53	10	0	8	651	47	47	0	0	NA	NA	NA	45	34	167	506	174	82	449	120	91	55	12	0.545	0.109	0.069
.	19.01.15-21.06.17-1-277244	117	9	9	2	0	2	643	8	8	0	0	NA	NA	NA	35	28	166	508	167	85	441	117	8	21	0	0.048	0.041	0
.	19.01.15-21.06.22-1-277274	63	4	4	0	0	0	645	3	3	0	0	NA	NA	NA	19	26	173	500	166	88	442	115	4	7	2	0.023	0.014	0.012
.	19.01.15-21.06.23-1-277275	64	3	3	0	0	0	249	2	2	0	0	NA	NA	NA	15	17	167	500	163	33	168	48	0	3	0	0	0.006	0
.	19.01.15-21.06.28-1-277276	61	3	3	1	0	0	632	2	2	0	0	NA	NA	NA	22	15	168	497	163	82	439	111	0	7	0	0	0.014	0
.	19.01.15-21.06.30-1-277277	59	2	2	1	0	1	200	1	1	0	0	NA	NA	NA	12	22	163	505	167	23	134	43	3	1	0	0.018	0.002	0
.	19.01.15-21.06.36-1-277279	120	7	7	2	0	2	646	6	6	0	0	NA	NA	NA	38	33	170	510	166	82	454	110	8	22	6	0.047	0.043	0.036
.	19.01.15-21.06.39-1-277282	142	18	18	7	0	5	661	17	17	0	0	NA	NA	NA	35	48	175	516	170	86	460	115	22	28	9	0.126	0.054	0.053
.	19.01.15-21.06.40-1-277284	35	1	1	0	0	0	0	0	0	0	0	NA	NA	NA	10	10	165	494	164	0	0	0	0	3	0	0	0.006	0
.	19.01.15-21.06.42-1-277288	66	3	3	0	0	0	545	2	2	0	0	NA	NA	NA	20	25	170	502	166	73	376	96	0	7	0	0	0.014	0
.	19.01.15-21.06.43-1-277290	32	1	1	0	0	0	0	0	0	0	0	NA	NA	NA	10	8	163	495	163	0	0	0	0	2	0	0	0.004	0
.	19.01.15-21.06.47-1-277295	90	4	4	0	0	0	649	3	3	0	0	NA	NA	NA	31	32	169	510	166	82	453	114	0	11	2	0	0.022	0.012
.	19.01.15-21.06.48-1-277297	60	3	3	0	0	0	637	2	2	0	0	NA	NA	NA	22	25	168	501	169	81	442	114	3	5	0	0.018	0.01	0
.	19.01.15-21.06.48-1-277298	124	7	7	2	0	2	655	6	6	0	0	NA	NA	NA	36	36	168	512	169	84	455	116	21	1	6	0.125	0.002	0.036
.	19.01.15-21.06.48-1-277299	145	11	11	3	0	2	665	9	9	0	0	NA	NA	NA	41	50	174	520	169	91	459	115	1	26	7	0.006	0.05	0.041
.	19.01.15-21.07.01-1-277311	94	7	7	0	0	0	647	6	6	0	0	NA	NA	NA	28	32	169	507	169	84	445	118	5	18	0	0.03	0.036	0
.	19.01.15-21.07.02-1-277313	66	3	3	3	0	3	645	1	1	0	0	NA	NA	NA	17	26	168	503	168	81	449	115	0	6	0	0	0.012	0
.	19.01.15-21.07.05-1-277315	62	2	2	2	0	2	246	1	1	0	0	NA	NA	NA	16	21	169	499	166	36	168	42	0	9	0	0	0.018	0
.	19.01.15-21.07.06-1-277316	171	20	20	7	0	6	670	18	18	0	0	NA	NA	NA	60	63	173	527	176	86	461	123	17	44	1	0.098	0.083	0.006
.	19.01.15-21.07.14-1-277317	65	2	2	0	0	0	632	1	1	0	0	NA	NA	NA	24	18	167	498	166	82	435	115	0	6	0	0	0.012	0
.	19.01.15-21.07.15-1-277318	121	10	10	1	0	1	653	8	8	0	0	NA	NA	NA	57	43	175	510	171	91	446	116	17	13	2	0.097	0.025	0.012
.	19.01.15-21.07.17-1-277319	386	34	34	12	0	9	732	31	31	0	0	NA	NA	NA	109	115	180	562	186	96	503	133	88	59	16	0.489	0.105	0.086
.	19.01.15-21.07.17-1-277320	117	5	5	1	0	1	655	4	4	0	0	NA	NA	NA	35	40	171	510	172	86	450	119	6	12	0	0.035	0.024	0
.	19.01.15-21.07.20-1-277340	180	25	25	7	0	4	672	23	23	0	0	NA	NA	NA	57	62	176	528	171	91	464	117	49	55	3	0.278	0.104	0.018
.	19.01.15-21.07.25-1-277341	35	1	1	0	0	0	0	0	0	0	0	NA	NA	NA	9	6	163	492	164	0	0	0	1	0	0	0.006	0	0
.	19.01.15-21.07.29-1-277342	123	5	5	0	0	0	647	4	4	0	0	NA	NA	NA	29	33	170	509	167	83	451	113	4	10	0	0.024	0.02	0
.	19.01.15-21.07.30-1-277343	95	8	8	2	0	2	637	7	7	0	0	NA	NA	NA	35	28	168	505	168	83	442	112	9	8	7	0.054	0.016	0.042
.	19.01.15-21.07.31-1-277344	66	3	3	1	0	1	638	2	2	0	0	NA	NA	NA	31	25	166	503	169	79	444	115	0	1	7	0	0.002	0.041
.	19.01.15-21.07.39-1-277349	31	1	1	0	0	0	0	0	0	0	0	NA	NA	NA	8	7	163	493	164	0	0	0	0	0	1	0	0	0.006
.	19.01.15-21.07.42-1-277353	113	11	11	3	0	3	658	9	9	0	0	NA	NA	NA	32	34	171	508	168	85	456	117	0	32	0	0	0.063	0
.	19.01.15-21.07.43-1-277355	96	5	5	3	0	3	643	4	4	0	0	NA	NA	NA	30	33	169	508	169	84	445	114	6	4	8	0.036	0.008	0.047
.	19.01.15-21.07.48-1-277360	119	8	8	4	0	3	664	7	7	0	0	NA	NA	NA	38	50	174	517	172	88	456	120	14	10	6	0.08	0.019	0.035
.	19.01.15-21.07.53-1-277363	118	14	14	5	0	3	653	12	12	0	0	NA	NA	NA	34	42	172	516	167	87	450	116	14	25	2	0.081	0.048	0.012
.	19.01.15-21.07.56-1-277369	63	6	6	0	0	0	637	4	4	0	0	NA	NA	NA	29	21	167	503	164	85	440	112	0	13	2	0	0.026	0.012
.	19.01.15-21.07.58-1-277370	116	10	10	5	0	4	659	9	9	0	0	NA	NA	NA	48	42	174	509	172	91	453	115	14	16	11	0.08	0.031	0.064
.	19.01.15-21.08.05-1-277378	148	7	7	2	0	2	664	6	6	0	0	NA	NA	NA	57	46	170	518	171	83	462	119	24	5	1	0.141	0.01	0.006
.	19.01.15-21.08.05-1-277379	180	19	19	8	0	6	667	17	17	0	0	NA	NA	NA	45	56	168	528	173	85	462	120	9	29	5	0.054	0.055	0.029
.	19.01.15-21.08.13-1-277382	123	8	8	3	0	1	648	7	7	0	0	NA	NA	NA	34	32	173	505	167	86	445	117	8	40	0	0.046	0.079	0
.	19.01.15-21.08.13-1-277383	39	1	1	0	0	0	0	0	0	0	0	NA	NA	NA	13	8	163	495	163	0	0	0	0	0	0	0	0	0
.	19.01.15-21.08.17-1-277385	118	9	9	2	0	2	648	7	7	0	0	NA	NA	NA	22	28	168	506	167	85	450	113	8	31	0	0.048	0.061	0
.	19.01.15-21.08.18-1-277390	93	7	7	0	0	0	648	5	5	0	0	NA	NA	NA	27	35	172	506	170	86	445	117	6	4	6	0.035	0.008	0.035
.	19.01.15-21.08.23-1-277408	87	4	4	2	0	1	645	2	2	0	0	NA	NA	NA	29	28	174	500	167	90	442	113	0	11	5	0	0.022	0.03
.	19.01.15-21.08.23-1-277410	123	6	6	3	0	3	656	5	5	0	0	NA	NA	NA	57	46	169	513	177	84	450	122	3	6	6	0.018	0.012	0.034
.	19.01.15-21.08.25-1-277411	89	6	6	0	0	0	641	5	5	0	0	NA	NA	NA	28	28	166	505	170	81	446	114	0	16	0	0	0.032	0
.	19.01.15-21.08.27-1-277412	67	2	2	0	0	0	628	1	1	0	0	NA	NA	NA	31	15	166	494	168	79	436	113	4	2	0	0.024	0.004	0
.	19.01.15-21.08.38-1-277413	122	12	12	2	0	0	650	11	11	0	0	NA	NA	NA	52	41	174	509	171	86	446	118	20	20	8	0.115	0.039	0.047
.	19.01.15-21.08.44-1-277421	180	31	31	7	0	7	679	27	27	0	0	NA	NA	NA	54	73	177	533	176	89	470	120	16	56	19	0.09	0.105	0.108
.	19.01.15-21.08.45-1-277424	181	17	17	3	0	3	689	14	14	0	0	NA	NA	NA	59	73	179	530	177	95	473	121	28	15	6	0.156	0.028	0.034
.	19.01.15-21.08.45-1-277425	30	1	1	0	0	0	0	0	0	0	0	NA	NA	NA	8	12	166	495	164	0	0	0	0	0	0	0	0	0
.	19.01.15-21.08.45-1-277426	168	9	9	3	0	1	670	8	8	0	0	NA	NA	NA	47	52	174	516	175	88	458	124	12	31	0	0.069	0.06	0
.	19.01.15-21.08.46-1-277430	160	13	13	2	0	2	660	11	11	0	0	NA	NA	NA	60	48	166	522	173	81	461	118	18	21	4	0.108	0.04	0.023
.	19.01.15-21.08.46-1-277431	120	23	23	6	0	4	639	18	18	0	0	NA	NA	NA	35	30	169	504	170	80	440	119	16	57	12	0.095	0.113	0.071
.	19.01.15-21.08.47-1-277433	31	1	1	0	0	0	0	0	0	0	0	NA	NA	NA	6	11	166	496	162	0	0	0	0	0	0	0	0	0
.	19.01.15-21.08.47-1-277435	125	12	12	3	0	3	653	10	10	0	0	NA	NA	NA	49	44	173	510	174	87	449	117	7	26	5	0.04	0.051	0.029
.	19.01.15-21.08.50-1-277437	38	1	1	0	0	0	0	0	0	0	0	NA	NA	NA	10	10	164	493	166	0	0	0	0	0	0	0	0	0
.	19.01.15-21.08.55-1-277445	146	12	12	0	0	0	660	10	10	0	0	NA	NA	NA	43	45	170	516	172	85	458	117	7	23	1	0.041	0.045	0.006
.	19.01.15-21.09.25-1-277470	187	31	31	8	0	3	682	28	28	0	0	NA	NA	NA	51	65	179	522	177	94	464	124	37	43	25	0.207	0.082	0.141
.	19.01.15-21.09.29-1-277471	87	5	5	1	0	1	649	3	3	0	0	NA	NA	NA	37	32	168	510	167	84	451	114	0	10	9	0	0.02	0.054
.	19.01.15-21.09.32-1-277474	55	2	2	1	0	1	50	1	1	0	0	NA	NA	NA	10	16	166	496	167	6	35	9	0	1	0	0	0.002	0
.	19.01.15-21.09.34-1-277477	143	9	9	2	0	2	652	7	7	0	0	NA	NA	NA	49	36	171	510	168	87	454	111	3	22	0	0.018	0.043	0
.	19.01.15-21.09.37-1-277479	59	2	2	0	0	0	296	1	1	0	0	NA	NA	NA	16	10	166	492	165	40	208	48	0	2	0	0	0.004	0
.	19.01.15-21.09.40-1-277483	39	1	1	0	0	0	0	0	0	0	0	NA	NA	NA	12	14	166	496	165	0	0	0	0	3	0	0	0.006	0
.	19.01.15-21.09.41-1-277484	283	35	35	9	0	8	685	31	31	0	0	NA	NA	NA	92	82	180	536	179	95	467	123	25	54	17	0.139	0.101	0.095
.	19.01.15-21.09.44-1-277489	37	1	1	0	0	0	0	0	0	0	0	NA	NA	NA	9	16	167	497	165	0	0	0	0	0	0	0	0	0
.	19.01.15-21.09.47-1-277494	87	5	5	1	0	1	648	4	4	0	0	NA	NA	NA	33	35	166	514	168	79	453	116	0	10	9	0	0.019	0.054
.	19.01.15-21.09.48-1-277496	59	4	4	0	0	0	196	2	2	0	0	NA	NA	NA	20	16	169	495	165	26	127	43	0	3	1	0	0.006	0.006
.	19.01.15-21.09.50-1-277499	66	4	4	1	0	1	651	3	3	0	0	NA	NA	NA	16	30	172	504	167	85	449	117	0	18	2	0	0.036	0.012
.	19.01.15-21.09.51-1-277501	215	23	23	11	0	7	676	20	20	0	0	NA	NA	NA	69	61	177	521	176	92	459	125	31	48	16	0.175	0.092	0.091
.	19.01.15-21.09.51-1-277502	118	13	13	4	0	3	655	11	11	0	0	NA	NA	NA	41	44	169	515	173	83	453	119	16	29	8	0.095	0.056	0.046
.	19.01.15-21.10.00-1-277510	91	4	4	2	0	1	642	3	3	0	0	NA	NA	NA	33	26	166	503	170	83	443	116	3	12	0	0.018	0.024	0
.	19.01.15-21.10.07-1-277522	92	8	8	4	0	1	642	7	7	0	0	NA	NA	NA	33	28	171	502	168	84	444	114	6	12	3	0.035	0.024	0.018
.	19.01.15-21.10.08-1-277523	120	8	8	3	0	2	667	6	6	0	0	NA	NA	NA	43	55	167	531	170	83	468	116	11	12	3	0.066	0.023	0.018
.	19.01.15-21.10.12-1-277524	129	24	24	8	0	5	659	22	22	0	0	NA	NA	NA	30	43	169	518	169	82	459	118	22	58	6	0.13	0.112	0.036
.	19.01.15-21.10.24-1-277543	93	4	4	4	0	3	661	3	3	0	0	NA	NA	NA	24	39	170	516	166	87	458	116	5	16	0	0.029	0.031	0
.	19.01.15-21.10.25-1-277544	152	7	7	2	0	1	668	5	5	0	0	NA	NA	NA	41	44	172	513	172	91	456	121	3	16	0	0.017	0.031	0
.	19.01.15-21.10.28-1-277546	152	10	10	2	0	2	663	9	9	0	0	NA	NA	NA	46	46	171	515	173	85	458	120	1	22	16	0.006	0.043	0.092
.	19.01.15-21.10.32-1-277548	173	30	30	11	0	8	654	29	29	0	0	NA	NA	NA	56	45	171	514	173	88	447	119	33	56	16	0.193	0.109	0.092
.	19.01.15-21.10.33-1-277549	85	3	3	1	0	1	653	2	2	0	0	NA	NA	NA	36	31	166	511	167	84	452	117	0	13	0	0	0.025	0
.	19.01.15-21.10.41-1-277557	145	8	8	2	0	2	663	6	6	0	0	NA	NA	NA	43	49	171	516	175	88	454	121	5	15	3	0.029	0.029	0.017
.	19.01.15-21.10.50-1-277567	57	2	2	0	0	0	637	1	1	0	0	NA	NA	NA	22	22	167	499	169	83	438	116	0	4	0	0	0.008	0
.	19.01.15-21.10.54-1-277572	151	13	13	5	0	3	656	11	11	0	0	NA	NA	NA	45	39	175	507	170	90	448	118	21	36	2	0.12	0.071	0.012
.	19.01.15-21.10.57-1-277580	88	5	5	3	0	2	636	4	4	0	0	NA	NA	NA	28	22	166	502	167	78	444	114	17	0	0	0.102	0	0
.	19.01.15-21.10.58-1-277581	127	21	21	6	0	5	660	17	17	0	0	NA	NA	NA	43	44	173	514	170	86	457	117	52	33	2	0.301	0.064	0.012
.	19.01.15-21.11.04-1-277583	63	2	2	1	0	0	639	1	1	0	0	NA	NA	NA	23	25	168	501	169	85	441	113	0	7	0	0	0.014	0
.	19.01.15-21.11.06-1-277585	173	45	45	5	0	4	669	41	41	0	0	NA	NA	NA	42	54	172	528	167	89	467	113	41	74	9	0.238	0.14	0.054
.	19.01.15-21.11.06-1-277586	90	7	7	0	0	0	646	6	6	0	0	NA	NA	NA	31	32	168	507	170	83	447	116	0	8	5	0	0.016	0.029
.	19.01.15-21.11.16-1-277587	61	4	4	0	0	0	637	3	3	0	0	NA	NA	NA	38	29	169	504	169	83	438	116	8	4	4	0.047	0.008	0.024
.	19.01.15-21.11.17-1-277588	34	1	1	0	0	0	0	0	0	0	0	NA	NA	NA	7	6	164	492	163	0	0	0	0	0	0	0	0	0
.	19.01.15-21.11.21-1-277608	68	2	2	0	0	0	644	1	1	0	0	NA	NA	NA	28	31	167	509	168	84	447	113	0	9	0	0	0.018	0
.	19.01.15-21.11.26-1-277610	96	6	6	3	0	2	640	4	4	0	0	NA	NA	NA	23	28	169	504	168	85	439	116	8	16	0	0.047	0.032	0
.	19.01.15-21.11.27-1-277611	120	8	8	2	0	2	660	7	7	0	0	NA	NA	NA	37	42	166	515	174	86	455	119	9	9	4	0.054	0.017	0.023
.	19.01.15-21.11.29-1-277612	182	25	25	10	0	6	649	21	21	0	0	NA	NA	NA	54	38	178	501	172	91	440	118	18	56	8	0.101	0.112	0.047
.	19.01.15-21.11.35-1-277613	61	2	2	0	0	0	645	1	1	0	0	NA	NA	NA	21	26	168	506	165	87	447	111	0	12	0	0	0.024	0
.	19.01.15-21.11.39-1-277617	62	4	4	0	0	0	640	3	3	0	0	NA	NA	NA	26	25	167	505	166	80	449	111	8	1	0	0.048	0.002	0
.	19.01.15-21.11.40-1-277620	98	4	4	3	0	3	645	2	2	0	0	NA	NA	NA	34	32	170	504	171	86	440	119	5	3	1	0.029	0.006	0.006
.	19.01.15-21.11.41-1-277622	89	6	6	2	0	2	650	3	3	0	0	NA	NA	NA	32	32	166	510	169	79	455	116	1	11	0	0.006	0.022	0
.	19.01.15-21.11.52-1-277635	38	1	1	0	0	0	0	0	0	0	0	NA	NA	NA	15	12	164	497	164	0	0	0	0	2	0	0	0.004	0
.	19.01.15-21.11.57-1-277639	61	3	3	1	0	1	639	2	2	0	0	NA	NA	NA	24	23	169	500	167	85	441	113	0	6	1	0	0.012	0.006
.	19.01.15-21.11.57-1-277641	62	5	5	0	0	0	643	3	3	0	0	NA	NA	NA	20	24	165	508	164	82	448	113	0	8	6	0	0.016	0.037
.	19.01.15-21.11.58-1-277642	128	20	20	4	0	3	664	18	18	0	0	NA	NA	NA	26	41	170	510	174	87	455	122	27	30	14	0.159	0.059	0.08
.	19.01.15-21.11.59-1-277644	94	8	8	2	0	1	647	6	6	0	0	NA	NA	NA	33	34	168	512	167	83	450	114	5	23	7	0.03	0.045	0.042
.	19.01.15-21.12.02-1-277645	123	14	14	4	0	2	649	12	12	0	0	NA	NA	NA	41	32	171	510	164	86	450	113	21	22	11	0.123	0.043	0.067
.	19.01.15-21.12.10-1-277653	94	11	11	4	0	2	648	10	10	0	0	NA	NA	NA	37	29	163	510	169	81	451	116	15	9	10	0.092	0.018	0.059
.	19.01.15-21.12.12-1-277655	128	9	9	3	0	2	653	8	8	0	0	NA	NA	NA	35	38	169	512	170	85	450	118	13	9	2	0.077	0.018	0.012
.	19.01.15-21.12.16-1-277656	35	1	1	0	0	0	0	0	0	0	0	NA	NA	NA	7	3	164	489	163	0	0	0	0	1	0	0	0.002	0
.	19.01.15-21.12.22-1-277680	210	25	25	7	0	5	667	23	23	0	0	NA	NA	NA	66	54	175	521	171	90	458	119	46	45	23	0.263	0.086	0.135
.	19.01.15-21.12.22-1-277681	62	2	2	1	0	0	641	1	1	0	0	NA	NA	NA	24	27	168	505	167	81	448	112	4	6	0	0.024	0.012	0
.	19.01.15-21.12.27-1-277683	146	18	18	4	0	4	665	16	16	0	0	NA	NA	NA	60	56	174	521	174	87	459	119	6	36	10	0.034	0.069	0.057
.	19.01.15-21.12.32-1-277685	93	4	4	2	0	1	642	2	2	0	0	NA	NA	NA	34	30	167	507	169	82	443	117	0	3	5	0	0.006	0.03
.	19.01.15-21.12.37-1-277687	95	13	13	4	0	4	653	12	12	0	0	NA	NA	NA	36	36	169	511	169	83	453	117	13	26	1	0.077	0.051	0.006
.	19.01.15-21.12.43-1-277695	62	3	3	1	0	0	642	2	2	0	0	NA	NA	NA	25	24	165	506	166	81	446	115	8	0	7	0.048	0	0.042
.	19.01.15-21.12.45-1-277698	121	14	14	4	0	2	665	12	12	0	0	NA	NA	NA	40	47	171	520	169	89	458	118	14	25	5	0.082	0.048	0.03
.	19.01.15-21.12.45-1-277699	147	9	9	5	0	4	656	8	8	0	0	NA	NA	NA	44	42	176	510	169	89	453	114	16	9	5	0.091	0.018	0.03
.	19.01.15-21.12.47-1-277702	85	5	5	2	0	1	653	4	4	0	0	NA	NA	NA	38	39	176	505	171	91	445	117	6	13	1	0.034	0.026	0.006
.	19.01.15-21.12.58-1-277715	58	2	2	0	0	0	643	1	1	0	0	NA	NA	NA	26	23	165	505	166	82	449	112	3	1	0	0.018	0.002	0
.	19.01.15-21.13.06-1-277717	152	28	28	9	0	6	660	25	25	0	0	NA	NA	NA	66	49	172	524	166	85	462	113	49	51	12	0.285	0.097	0.072
.	19.01.15-21.13.11-1-277718	33	1	1	1	0	1	0	0	0	0	0	NA	NA	NA	9	8	166	493	162	0	0	0	0	0	1	0	0	0.006
.	19.01.15-21.13.12-1-277719	116	6	6	1	0	1	659	5	5	0	0	NA	NA	NA	42	42	175	510	170	89	452	118	12	3	2	0.069	0.006	0.012
.	19.01.15-21.13.13-1-277721	181	13	13	5	0	4	670	12	12	0	0	NA	NA	NA	68	59	173	527	172	89	465	116	21	22	12	0.121	0.042	0.07
.	19.01.15-21.13.13-1-277722	91	7	7	1	0	1	649	6	6	0	0	NA	NA	NA	30	37	170	506	174	84	444	121	13	15	0	0.076	0.03	0
.	19.01.15-21.13.13-1-277723	114	7	7	1	0	1	659	6	6	0	0	NA	NA	NA	18	36	167	514	168	85	459	115	3	7	8	0.018	0.014	0.048
.	19.01.15-21.13.14-1-277724	93	7	7	3	0	2	640	6	6	0	0	NA	NA	NA	37	24	168	504	165	82	444	114	8	13	4	0.048	0.026	0.024
.	19.01.15-21.13.14-1-277725	114	12	12	4	0	4	649	11	11	0	0	NA	NA	NA	41	33	167	511	168	82	453	114	10	37	2	0.06	0.072	0.012
.	19.01.15-21.13.16-1-277726	68	5	5	1	0	1	646	4	4	0	0	NA	NA	NA	26	27	169	506	165	87	446	113	5	11	1	0.03	0.022	0.006
.	19.01.15-21.13.36-1-277749	95	9	9	1	0	0	634	7	7	0	0	NA	NA	NA	36	30	168	505	170	80	440	114	2	16	4	0.012	0.032	0.024
.	19.01.15-21.13.36-1-277751	214	19	19	12	0	7	685	16	16	0	0	NA	NA	NA	82	72	175	537	173	89	475	121	17	50	17	0.097	0.093	0.098
.	19.01.15-21.13.36-1-277752	196	22	22	7	0	4	691	19	19	0	0	NA	NA	NA	46	74	173	541	173	88	483	120	36	32	21	0.208	0.059	0.121
.	19.01.15-21.13.37-1-277753	95	10	10	2	0	1	658	9	9	0	0	NA	NA	NA	26	37	169	509	172	84	456	118	15	6	3	0.089	0.012	0.017
.	19.01.15-21.13.42-1-277759	35	1	1	0	0	0	0	0	0	0	0	NA	NA	NA	17	9	164	494	164	0	0	0	2	0	0	0.012	0	0
.	19.01.15-21.13.44-1-277762	69	4	4	0	0	0	627	3	3	0	0	NA	NA	NA	33	17	167	496	167	79	436	112	0	10	3	0	0.02	0.018
.	19.01.15-21.13.45-1-277765	88	5	5	4	0	1	655	4	4	0	0	NA	NA	NA	24	36	172	509	168	88	451	116	11	25	0	0.064	0.049	0
.	19.01.15-21.13.55-1-277774	111	5	5	1	0	1	645	4	4	0	0	NA	NA	NA	36	26	170	503	166	85	446	114	0	6	10	0	0.012	0.06
.	19.01.15-21.13.59-1-277781	96	11	11	3	0	3	648	9	9	0	0	NA	NA	NA	28	32	170	506	169	83	449	116	3	39	0	0.018	0.077	0
.	19.01.15-21.14.02-1-277782	63	2	2	1	0	1	194	1	1	0	0	NA	NA	NA	10	22	165	504	166	34	131	29	2	2	0	0.012	0.004	0
.	19.01.15-21.14.02-1-277783	148	19	19	3	0	3	648	16	16	0	0	NA	NA	NA	47	39	171	511	170	84	445	119	39	54	2	0.228	0.106	0.012
.	19.01.15-21.14.03-1-277784	122	5	5	2	0	2	664	4	4	0	0	NA	NA	NA	41	49	175	513	174	89	454	121	6	9	3	0.034	0.018	0.017
.	19.01.15-21.14.07-1-277792	37	1	1	0	0	0	0	0	0	0	0	NA	NA	NA	6	11	164	496	164	0	0	0	0	0	2	0	0	0.012
.	19.01.15-21.14.11-1-277794	34	1	1	1	0	1	0	0	0	0	0	NA	NA	NA	6	9	164	493	165	0	0	0	0	0	1	0	0	0.006
.	19.01.15-21.14.13-1-277796	143	18	18	4	0	1	653	16	16	0	0	NA	NA	NA	42	30	167	507	169	86	452	115	19	15	24	0.114	0.03	0.142
.	19.01.15-21.14.18-1-277800	33	1	1	1	0	1	0	0	0	0	0	NA	NA	NA	9	6	163	492	164	0	0	0	0	0	1	0	0	0.006
.	19.01.15-21.14.21-1-277816	124	7	7	0	0	0	656	5	5	0	0	NA	NA	NA	48	50	177	512	174	89	447	120	9	7	2	0.051	0.014	0.011
.	19.01.15-21.14.23-1-277817	88	3	3	0	0	0	646	2	2	0	0	NA	NA	NA	26	27	166	506	168	83	447	116	2	9	0	0.012	0.018	0
.	19.01.15-21.14.24-1-277818	150	12	12	5	0	4	662	11	11	0	0	NA	NA	NA	39	47	175	513	172	89	455	118	20	16	4	0.114	0.031	0.023
.	19.01.15-21.14.25-1-277820	118	6	6	5	0	4	662	4	4	0	0	NA	NA	NA	35	42	168	516	171	85	460	117	20	18	0	0.119	0.035	0
.	19.01.15-21.14.28-1-277821	117	6	6	3	0	2	633	5	5	0	0	NA	NA	NA	47	28	168	505	168	82	438	113	7	16	0	0.042	0.032	0
.	19.01.15-21.14.29-1-277822	261	26	26	6	0	4	713	23	23	0	0	NA	NA	NA	70	90	183	542	178	100	487	126	28	53	8	0.153	0.098	0.045
.	19.01.15-21.14.44-1-277832	112	9	9	1	0	1	649	7	7	0	0	NA	NA	NA	25	31	171	507	166	86	448	115	2	19	2	0.012	0.037	0.012
.	19.01.15-21.14.47-1-277837	94	10	10	1	0	1	654	9	9	0	0	NA	NA	NA	34	35	169	509	170	83	452	119	4	26	5	0.024	0.051	0.029
.	19.01.15-21.14.47-1-277839	257	13	13	4	0	3	690	12	12	0	0	NA	NA	NA	65	71	179	531	174	93	476	121	19	12	19	0.106	0.023	0.109
.	19.01.15-21.14.50-1-277842	202	68	68	13	0	10	664	64	64	0	0	NA	NA	NA	57	60	171	526	176	85	461	118	51	86	37	0.298	0.163	0.21
.	19.01.15-21.14.50-1-277844	67	3	3	0	0	0	503	2	2	0	0	NA	NA	NA	21	12	166	496	163	62	360	81	2	4	0	0.012	0.008	0
.	19.01.15-21.14.50-1-277845	34	1	1	0	0	0	0	0	0	0	0	NA	NA	NA	12	12	169	493	163	0	0	0	0	0	0	0	0	0
.	19.01.15-21.14.54-1-277847	91	6	6	1	0	1	651	5	5	0	0	NA	NA	NA	38	35	169	511	168	86	449	116	7	13	0	0.041	0.025	0
.	19.01.15-21.15.03-1-277856	141	7	7	1	0	1	669	6	6	0	0	NA	NA	NA	36	49	173	514	175	89	460	120	16	3	0	0.092	0.006	0
.	19.01.15-21.15.07-1-277857	33	1	1	1	0	1	0	0	0	0	0	NA	NA	NA	7	10	165	496	162	0	0	0	0	1	0	0	0.002	0
.	19.01.15-21.15.11-1-277858	56	2	2	0	0	0	50	1	1	0	0	NA	NA	NA	14	12	166	493	166	7	38	5	3	0	0	0.018	0	0
.	19.01.15-21.15.17-1-277861	213	9	9	3	0	3	688	8	8	0	0	NA	NA	NA	61	72	175	533	177	91	473	124	16	13	14	0.091	0.024	0.079
.	19.01.15-21.15.19-1-277881	151	7	7	2	0	2	655	6	6	0	0	NA	NA	NA	46	43	175	512	169	87	451	117	21	2	7	0.12	0.004	0.041
.	19.01.15-21.15.22-1-277885	35	1	1	0	0	0	0	0	0	0	0	NA	NA	NA	11	14	164	497	166	0	0	0	0	3	0	0	0.006	0
.	19.01.15-21.15.24-1-277886	64	2	2	1	0	1	638	1	1	0	0	NA	NA	NA	22	25	169	502	167	83	443	112	0	2	2	0	0.004	0.012
.	19.01.15-21.15.24-1-277887	205	18	18	7	0	6	677	14	14	0	0	NA	NA	NA	63	63	179	518	179	92	462	123	43	34	20	0.24	0.066	0.112
.	19.01.15-21.15.26-1-277888	148	14	14	2	0	1	668	13	13	0	0	NA	NA	NA	29	42	171	516	168	87	464	117	10	8	9	0.058	0.016	0.054
.	19.01.15-21.15.38-1-277892	88	5	5	0	0	0	654	4	4	0	0	NA	NA	NA	23	37	168	509	173	83	452	119	0	34	7	0	0.067	0.04
.	19.01.15-21.15.38-1-277895	90	8	8	3	0	3	651	6	6	0	0	NA	NA	NA	30	48	175	514	172	84	449	118	10	11	4	0.057	0.021	0.023
.	19.01.15-21.15.40-1-277897	33	1	1	0	0	0	0	0	0	0	0	NA	NA	NA	14	12	164	497	164	0	0	0	0	1	0	0	0.002	0
.	19.01.15-21.15.41-1-277900	87	5	5	2	0	2	638	4	4	0	0	NA	NA	NA	41	26	166	504	169	82	445	111	3	15	7	0.018	0.03	0.041
.	19.01.15-21.15.44-1-277903	206	13	13	1	0	1	676	11	11	0	0	NA	NA	NA	62	57	172	527	171	87	471	118	27	18	6	0.157	0.034	0.035
.	19.01.15-21.15.49-1-277911	122	12	12	4	0	4	648	11	11	0	0	NA	NA	NA	47	43	172	515	169	82	452	114	20	12	11	0.116	0.023	0.065
.	19.01.15-21.15.55-1-277915	32	1	1	1	0	1	0	0	0	0	0	NA	NA	NA	16	10	165	495	163	0	0	0	0	1	0	0	0.002	0
.	19.01.15-21.16.00-1-277919	90	3	3	1	0	1	646	2	2	0	0	NA	NA	NA	23	28	167	507	167	84	448	114	5	2	0	0.03	0.004	0
.	19.01.15-21.16.01-1-277920	62	2	2	1	0	1	498	1	1	0	0	NA	NA	NA	21	23	169	501	166	65	347	86	0	2	2	0	0.004	0.012
.	19.01.15-21.16.04-1-277921	34	1	1	1	0	1	0	0	0	0	0	NA	NA	NA	9	11	166	495	163	0	0	0	0	0	3	0	0	0.018
.	19.01.15-21.16.06-1-277922	83	5	5	0	0	0	644	4	4	0	0	NA	NA	NA	21	23	167	499	170	82	444	118	4	14	0	0.024	0.028	0
.	19.01.15-21.16.07-1-277923	33	1	1	1	0	1	0	0	0	0	0	NA	NA	NA	14	13	164	497	165	0	0	0	2	0	0	0.012	0	0
.	19.01.15-21.16.09-1-277929	265	48	48	14	0	11	705	45	45	0	0	NA	NA	NA	78	93	180	542	184	94	482	129	78	112	8	0.433	0.207	0.043
.	19.01.15-21.16.10-1-277930	31	1	1	0	0	0	0	0	0	0	0	NA	NA	NA	6	13	168	493	165	0	0	0	1	0	0	0.006	0	0
.	19.01.15-21.16.14-1-277931	58	2	2	0	0	0	631	1	1	0	0	NA	NA	NA	31	22	173	497	165	87	432	112	0	3	3	0	0.006	0.018
.	19.01.15-21.16.15-1-277932	85	3	3	1	0	1	655	1	1	0	0	NA	NA	NA	29	40	172	509	172	85	452	118	0	5	2	0	0.01	0.012
.	19.01.15-21.16.17-1-277936	63	2	2	0	0	0	199	1	1	0	0	NA	NA	NA	18	21	165	502	167	27	137	35	0	0	1	0	0	0.006
.	19.01.15-21.16.19-1-277960	92	8	8	5	0	5	647	6	6	0	0	NA	NA	NA	34	30	167	507	169	82	449	116	5	21	0	0.03	0.041	0
.	19.01.15-21.16.21-1-277965	96	12	12	2	0	2	635	11	11	0	0	NA	NA	NA	36	25	169	500	169	84	434	117	6	21	1	0.036	0.042	0.006
.	19.01.15-21.16.23-1-277966	88	7	7	3	0	3	648	5	5	0	0	NA	NA	NA	30	31	167	510	167	82	450	116	11	11	0	0.066	0.022	0
.	19.01.15-21.16.25-1-277967	36	1	1	0	0	0	0	0	0	0	0	NA	NA	NA	10	5	164	491	163	0	0	0	0	3	0	0	0.006	0
.	19.01.15-21.16.29-1-277970	156	17	17	5	0	3	659	16	16	0	0	NA	NA	NA	46	46	168	521	170	82	457	120	28	51	6	0.167	0.098	0.035
.	19.01.15-21.16.29-1-277971	59	2	2	1	0	1	0	1	1	0	0	NA	NA	NA	16	17	168	497	165	0	0	0	3	0	0	0.018	0	0
.	19.01.15-21.16.30-1-277972	86	5	5	1	0	1	639	3	3	0	0	NA	NA	NA	29	26	169	503	167	85	439	115	0	5	7	0	0.01	0.042
.	19.01.15-21.16.33-1-277973	34	1	1	1	0	1	0	0	0	0	0	NA	NA	NA	6	8	163	494	164	0	0	0	0	1	0	0	0.002	0
.	19.01.15-21.16.34-1-277974	30	1	1	0	0	0	0	0	0	0	0	NA	NA	NA	11	7	165	490	165	0	0	0	0	1	0	0	0.002	0
.	19.01.15-21.16.43-1-277982	179	47	47	11	0	7	664	46	46	0	0	NA	NA	NA	47	49	172	519	171	87	458	119	60	95	20	0.349	0.183	0.117
.	19.01.15-21.16.47-1-277987	36	1	1	1	0	1	0	0	0	0	0	NA	NA	NA	12	6	164	491	164	0	0	0	0	1	0	0	0.002	0
.	19.01.15-21.16.49-1-277989	171	15	15	3	0	1	670	14	14	0	0	NA	NA	NA	64	55	178	513	177	92	454	124	26	20	3	0.146	0.039	0.017
.	19.01.15-21.16.52-1-277993	69	2	2	0	0	0	630	0	0	0	0	NA	NA	NA	20	14	163	498	166	79	439	112	0	2	1	0	0.004	0.006
.	19.01.15-21.16.52-1-277994	61	3	3	1	0	1	634	2	2	0	0	NA	NA	NA	22	19	169	496	167	82	435	117	4	5	0	0.024	0.01	0
.	19.01.15-21.17.01-1-278008	64	2	2	1	0	1	642	1	1	0	0	NA	NA	NA	25	27	168	504	168	83	442	117	0	9	0	0	0.018	0
.	19.01.15-21.17.04-1-278011	33	1	1	0	0	0	0	0	0	0	0	NA	NA	NA	11	7	164	493	163	0	0	0	0	3	0	0	0.006	0
.	19.01.15-21.17.06-1-278012	59	2	2	0	0	0	629	1	1	0	0	NA	NA	NA	28	18	163	502	166	80	439	110	0	3	2	0	0.006	0.012
.	19.01.15-21.17.15-1-278013	150	8	8	2	0	2	652	7	7	0	0	NA	NA	NA	48	43	171	513	172	83	454	115	22	9	7	0.129	0.018	0.041
.	19.01.15-21.17.15-1-278015	33	1	1	1	0	1	0	0	0	0	0	NA	NA	NA	10	12	167	496	162	0	0	0	0	0	0	0	0	0
.	19.01.15-21.17.18-1-278019	180	14	14	6	0	4	684	12	12	0	0	NA	NA	NA	60	71	173	535	176	89	471	124	15	29	2	0.087	0.054	0.011
.	19.01.15-21.17.22-1-278035	142	8	8	4	0	3	661	7	7	0	0	NA	NA	NA	38	44	172	512	173	88	454	119	11	21	0	0.064	0.041	0
.	19.01.15-21.17.27-1-278037	115	5	5	1	0	0	655	4	4	0	0	NA	NA	NA	38	44	174	510	173	87	448	120	8	9	2	0.046	0.018	0.012
.	19.01.15-21.17.29-1-278040	35	1	1	0	0	0	0	0	0	0	0	NA	NA	NA	7	15	167	495	166	0	0	0	0	0	0	0	0	0
.	19.01.15-21.17.30-1-278042	122	8	8	1	0	1	658	6	6	0	0	NA	NA	NA	50	46	173	521	165	86	459	113	20	9	6	0.116	0.017	0.036
.	19.01.15-21.17.32-1-278044	209	30	30	6	0	5	683	27	27	0	0	NA	NA	NA	71	75	180	536	172	94	471	118	50	67	5	0.278	0.125	0.029
.	19.01.15-21.17.41-1-278052	214	27	27	6	0	5	672	26	26	0	0	NA	NA	NA	65	69	177	526	179	89	459	124	30	71	14	0.169	0.135	0.078
.	19.01.15-21.17.45-1-278057	91	7	7	3	0	3	641	6	6	0	0	NA	NA	NA	34	33	166	507	173	82	442	117	9	13	0	0.054	0.026	0
.	19.01.15-21.17.46-1-278058	156	17	17	7	0	4	669	13	13	0	0	NA	NA	NA	51	59	181	515	176	93	454	122	11	37	7	0.061	0.072	0.04
.	19.01.15-21.17.48-1-278061	209	11	11	5	0	5	679	9	9	0	0	NA	NA	NA	67	62	176	525	174	91	466	122	8	14	1	0.045	0.027	0.006
.	19.01.15-21.17.54-1-278065	122	12	12	3	0	3	645	11	11	0	0	NA	NA	NA	50	38	171	509	171	86	440	119	12	25	0	0.07	0.049	0
.	19.01.15-21.17.59-1-278071	92	3	3	1	0	1	645	2	2	0	0	NA	NA	NA	43	33	167	510	169	81	447	117	3	8	0	0.018	0.016	0
.	19.01.15-21.18.04-1-278072	121	10	10	6	0	5	662	6	6	0	0	NA	NA	NA	40	53	175	516	175	88	455	119	17	24	2	0.097	0.047	0.011
.	19.01.15-21.18.08-1-278073	96	7	7	2	0	2	654	6	6	0	0	NA	NA	NA	30	31	171	502	171	91	443	120	6	29	1	0.035	0.058	0.006
.	19.01.15-21.18.18-1-278085	66	17	17	5	0	5	634	14	14	0	0	NA	NA	NA	27	23	169	503	164	84	439	111	6	27	3	0.036	0.054	0.018
.	19.01.15-21.18.24-1-278101	86	5	5	1	0	1	651	4	4	0	0	NA	NA	NA	36	40	165	515	173	78	457	116	4	14	0	0.024	0.027	0
.	19.01.15-21.18.24-1-278102	64	4	4	1	0	1	641	3	3	0	0	NA	NA	NA	24	22	169	501	165	86	441	114	5	10	0	0.03	0.02	0
.	19.01.15-21.18.24-1-278103	32	1	1	1	0	1	0	0	0	0	0	NA	NA	NA	13	12	167	494	164	0	0	0	0	1	0	0	0.002	0
.	19.01.15-21.18.28-1-278105	141	22	22	6	0	5	662	19	19	0	0	NA	NA	NA	41	49	173	517	172	87	455	120	52	39	0	0.301	0.075	0
.	19.01.15-21.18.31-1-278106	210	10	10	3	0	3	670	9	9	0	0	NA	NA	NA	63	56	171	532	166	88	471	111	36	18	0	0.211	0.034	0
.	19.01.15-21.18.31-1-278107	116	8	8	3	0	2	657	7	7	0	0	NA	NA	NA	46	40	168	514	171	85	455	117	9	6	10	0.054	0.012	0.058
.	19.01.15-21.18.32-1-278108	71	4	4	2	0	2	645	3	3	0	0	NA	NA	NA	29	32	171	508	166	82	449	114	5	14	0	0.029	0.028	0
.	19.01.15-21.18.34-1-278109	91	3	3	0	0	0	644	2	2	0	0	NA	NA	NA	25	31	167	508	169	81	447	116	0	8	0	0	0.016	0
.	19.01.15-21.18.40-1-278114	150	7	7	2	0	2	660	5	5	0	0	NA	NA	NA	50	47	172	513	175	85	454	121	16	4	3	0.093	0.008	0.017
.	19.01.15-21.18.43-1-278119	140	7	7	1	0	1	650	6	6	0	0	NA	NA	NA	43	34	173	508	166	86	451	113	9	15	1	0.052	0.03	0.006
.	19.01.15-21.18.52-1-278127	123	9	9	2	0	2	654	8	8	0	0	NA	NA	NA	47	41	169	516	169	86	454	114	3	37	0	0.018	0.072	0
.	19.01.15-21.18.53-1-278128	34	1	1	0	0	0	0	0	0	0	0	NA	NA	NA	11	13	165	499	162	0	0	0	0	1	0	0	0.002	0
.	19.01.15-21.18.55-1-278131	62	3	3	0	0	0	644	2	2	0	0	NA	NA	NA	26	27	168	501	171	88	439	117	0	13	0	0	0.026	0
.	19.01.15-21.18.55-1-278133	86	8	8	4	0	3	641	6	6	0	0	NA	NA	NA	23	28	169	509	163	83	447	111	10	13	2	0.059	0.026	0.012
.	19.01.15-21.18.57-1-278137	85	6	6	1	0	1	637	5	5	0	0	NA	NA	NA	32	26	169	503	167	81	445	111	4	26	0	0.024	0.052	0
.	19.01.15-21.19.03-1-278142	32	1	1	0	0	0	0	0	0	0	0	NA	NA	NA	6	11	166	495	163	0	0	0	0	0	0	0	0	0
.	19.01.15-21.19.03-1-278143	118	21	21	3	0	3	663	18	18	0	0	NA	NA	NA	41	50	170	524	169	83	467	113	47	32	4	0.276	0.061	0.024
.	19.01.15-21.19.07-1-278144	95	12	12	1	0	1	645	11	11	0	0	NA	NA	NA	32	24	165	503	169	82	445	118	12	20	1	0.073	0.04	0.006
.	19.01.15-21.19.08-1-278145	183	57	57	9	0	4	668	51	51	0	0	NA	NA	NA	47	58	173	522	176	88	459	121	41	93	29	0.237	0.178	0.165
.	19.01.15-21.19.12-1-278147	88	5	5	1	0	1	649	4	4	0	0	NA	NA	NA	33	40	165	521	167	79	459	111	0	11	0	0	0.021	0
.	19.01.15-21.19.15-1-278149	176	28	28	10	0	5	663	24	24	0	0	NA	NA	NA	39	46	173	511	175	85	455	123	62	53	10	0.358	0.104	0.057
.	19.01.15-21.19.19-1-278168	145	23	23	11	0	8	668	20	20	0	0	NA	NA	NA	36	50	170	521	172	85	464	119	25	51	12	0.147	0.098	0.07
.	19.01.15-21.19.20-1-278169	210	38	38	6	0	5	682	36	36	0	0	NA	NA	NA	61	69	171	531	180	86	470	126	61	67	17	0.357	0.126	0.094
.	19.01.15-21.19.23-1-278170	186	22	22	8	0	5	684	20	20	0	0	NA	NA	NA	51	70	176	534	173	90	474	120	78	18	17	0.443	0.034	0.098
.	19.01.15-21.19.34-1-278174	145	12	12	1	0	0	659	11	11	0	0	NA	NA	NA	41	36	166	515	168	83	460	116	12	26	9	0.072	0.05	0.054
.	19.01.15-21.19.37-1-278175	129	9	9	1	0	1	664	8	8	0	0	NA	NA	NA	42	54	175	513	179	89	454	121	17	18	4	0.097	0.035	0.022
.	19.01.15-21.19.50-1-278191	33	1	1	0	0	0	0	0	0	0	0	NA	NA	NA	14	5	164	490	164	0	0	0	0	0	2	0	0	0.012
.	19.01.15-21.19.54-1-278193	141	8	8	3	0	2	656	7	7	0	0	NA	NA	NA	48	39	167	517	168	80	459	117	23	25	0	0.138	0.048	0
.	19.01.15-21.20.04-1-278202	64	3	3	2	0	2	638	2	2	0	0	NA	NA	NA	34	29	172	504	166	85	441	112	3	5	1	0.017	0.01	0.006
.	19.01.15-21.20.06-1-278204	34	1	1	1	0	1	0	0	0	0	0	NA	NA	NA	9	8	164	494	163	0	0	0	0	0	0	0	0	0
.	19.01.15-21.20.09-1-278206	119	7	7	3	0	1	669	6	6	0	0	NA	NA	NA	33	53	173	523	170	87	465	117	4	15	13	0.023	0.029	0.076
[truncated: 1 more rows]
