# Supplementary material for: Modelling targeted rabies vaccination strategies for a domestic dog population with heterogeneous roaming patterns
Source: PLoS Negl Trop Dis. 2019 Jul 8;13(7):e0007582. doi: 10.1371/journal.pntd.0007582 (PMC6638970; doi:10.1371/journal.pntd.0007582)
Supplement: S1 Zip file folder — The files contain a summary for each simulation for its respective scenario. The files are named first with the population structure (FP, ED, RD, SD) and then the specific vaccination strategy used for that scenario. (ZIP) [file pntd.0007582.s002.zip › Supp_Files/RD_E0.5_R0.9_S0.9_all_measuresReport.txt]

scenario	iteration	duration	tot_deaths	rabid_dogs	moved	mov_DK	movInfect	n_vacc	n_cull	detDogs_cull	contDogs_cull	reactCull	preemptVaccCov_dogLevel	reactVaccCov_dogLevel	mean_Rt	non_rabid_dead	born	nb_in_exp_cat	nb_in_roam_cat	nb_stayhome	nb_exp_vacc	nb_roam_vacc	nb_stayhome_vacc	nb_contacting_explorer	nb_contacting_roamer	nb_contacting_stayhome	contact_per_explorer	contact_per_roamer	contact_per_stayhome
.	19.01.15-19.33.46-1-211496	33	1	1	0	0	0	0	0	0	0	0	NA	NA	NA	13	13	164	498	164	0	0	0	0	1	0	0	0.002	0
.	19.01.15-19.33.46-1-211497	117	15	15	4	0	4	677	14	14	0	0	NA	NA	NA	34	29	170	506	166	84	448	145	8	24	12	0.047	0.047	0.072
.	19.01.15-19.33.46-1-211498	214	31	31	13	0	6	716	28	28	0	0	NA	NA	NA	65	64	178	521	178	92	463	161	48	76	7	0.27	0.146	0.039
.	19.01.15-19.33.46-1-211499	61	4	4	0	0	0	680	3	3	0	0	NA	NA	NA	25	28	167	508	166	80	453	147	5	2	2	0.03	0.004	0.012
.	19.01.15-19.33.46-1-211501	87	12	12	0	0	0	687	11	11	0	0	NA	NA	NA	32	34	170	514	163	83	457	147	18	7	2	0.106	0.014	0.012
.	19.01.15-19.33.46-1-211502	90	6	6	0	0	0	671	5	5	0	0	NA	NA	NA	23	23	169	502	165	83	443	145	0	10	6	0	0.02	0.036
.	19.01.15-19.33.46-1-211503	119	22	22	5	0	3	687	19	19	0	0	NA	NA	NA	47	45	168	513	177	80	451	156	64	46	3	0.381	0.09	0.017
.	19.01.15-19.33.47-1-211500	35	1	1	0	0	0	0	0	0	0	0	NA	NA	NA	8	16	164	498	167	0	0	0	0	0	0	0	0	0
.	19.01.15-19.33.48-1-211507	217	43	43	11	0	8	718	39	39	0	0	NA	NA	NA	69	73	179	528	179	92	469	157	79	99	20	0.441	0.188	0.112
.	19.01.15-19.33.49-1-211508	120	6	6	3	0	1	687	5	5	0	0	NA	NA	NA	33	32	170	503	172	85	449	153	0	23	5	0	0.046	0.029
.	19.01.15-19.34.02-1-211520	121	21	21	3	0	2	684	17	17	0	0	NA	NA	NA	53	43	170	516	170	84	449	151	15	29	9	0.088	0.056	0.053
.	19.01.15-19.34.06-1-211526	68	2	2	0	0	0	651	1	1	0	0	NA	NA	NA	13	18	168	496	167	80	425	146	0	0	1	0	0	0.006
.	19.01.15-19.34.10-1-211528	89	3	3	1	0	1	673	2	2	0	0	NA	NA	NA	34	24	167	503	167	83	444	146	0	9	0	0	0.018	0
.	19.01.15-19.34.11-1-211529	124	20	20	12	0	7	693	18	18	0	0	NA	NA	NA	41	48	176	518	167	88	456	149	18	59	8	0.102	0.114	0.048
.	19.01.15-19.34.16-1-211539	175	10	10	2	0	2	703	9	9	0	0	NA	NA	NA	55	50	172	520	171	87	461	155	6	28	3	0.035	0.054	0.018
.	19.01.15-19.34.20-1-211547	92	6	6	2	0	1	679	5	5	0	0	NA	NA	NA	21	26	168	506	165	83	449	147	20	10	0	0.119	0.02	0
.	19.01.15-19.34.25-1-211549	143	13	13	4	0	3	692	11	11	0	0	NA	NA	NA	53	44	170	516	171	83	455	154	14	33	17	0.082	0.064	0.099
.	19.01.15-19.34.28-1-211551	36	1	1	0	0	0	0	0	0	0	0	NA	NA	NA	11	10	164	495	164	0	0	0	2	0	0	0.012	0	0
.	19.01.15-19.34.31-1-211555	62	3	3	2	0	1	674	2	2	0	0	NA	NA	NA	18	20	167	500	166	81	444	149	5	7	0	0.03	0.014	0
.	19.01.15-19.34.35-1-211571	34	1	1	1	0	1	0	0	0	0	0	NA	NA	NA	10	12	165	494	166	0	0	0	0	0	3	0	0	0.018
.	19.01.15-19.34.37-1-211574	97	8	8	4	0	3	684	7	7	0	0	NA	NA	NA	20	22	168	503	164	86	450	148	11	6	2	0.065	0.012	0.012
.	19.01.15-19.34.40-1-211577	67	6	6	1	0	0	666	4	4	0	0	NA	NA	NA	25	19	168	498	166	83	436	147	0	14	0	0	0.028	0
.	19.01.15-19.34.42-1-211579	123	22	22	4	0	3	682	18	18	0	0	NA	NA	NA	45	38	172	508	171	83	447	152	17	65	3	0.099	0.128	0.018
.	19.01.15-19.34.42-1-211580	176	18	18	8	0	5	702	16	16	0	0	NA	NA	NA	54	57	171	527	172	84	467	151	12	50	10	0.07	0.095	0.058
.	19.01.15-19.34.47-1-211584	207	10	10	2	0	1	713	9	9	0	0	NA	NA	NA	63	65	175	524	179	90	462	161	39	3	0	0.223	0.006	0
.	19.01.15-19.34.55-1-211587	59	2	2	3	0	1	675	1	1	0	0	NA	NA	NA	25	25	168	500	170	82	440	153	10	5	0	0.06	0.01	0
.	19.01.15-19.34.58-1-211593	202	17	17	7	0	6	723	14	14	0	0	NA	NA	NA	55	75	179	532	177	93	475	155	37	29	9	0.207	0.055	0.051
.	19.01.15-19.34.59-1-211599	59	2	2	0	0	0	666	1	1	0	0	NA	NA	NA	38	24	169	499	169	83	436	147	3	9	0	0.018	0.018	0
.	19.01.15-19.35.05-1-211606	149	17	17	5	0	4	688	15	15	0	0	NA	NA	NA	45	45	172	512	174	84	450	154	36	32	2	0.209	0.062	0.011
.	19.01.15-19.35.08-1-211610	61	2	2	0	0	0	676	1	1	0	0	NA	NA	NA	21	23	166	505	165	83	445	148	0	7	0	0	0.014	0
.	19.01.15-19.35.09-1-211612	33	1	1	0	0	0	0	0	0	0	0	NA	NA	NA	3	5	163	492	163	0	0	0	0	0	0	0	0	0
.	19.01.15-19.35.11-1-211614	181	12	12	6	0	6	702	11	11	0	0	NA	NA	NA	44	49	175	516	171	94	458	150	4	30	5	0.023	0.058	0.029
.	19.01.15-19.35.16-1-211619	87	3	3	2	0	2	683	2	2	0	0	NA	NA	NA	32	35	174	504	170	86	446	151	0	13	0	0	0.026	0
.	19.01.15-19.35.16-1-211620	85	6	6	0	0	0	672	4	4	0	0	NA	NA	NA	29	24	166	502	169	82	442	148	0	18	1	0	0.036	0.006
.	19.01.15-19.35.21-1-211626	169	17	17	5	0	4	697	14	14	0	0	NA	NA	NA	61	49	172	518	172	88	456	153	18	42	12	0.105	0.081	0.07
.	19.01.15-19.35.23-1-211627	151	13	13	0	0	0	683	12	12	0	0	NA	NA	NA	31	36	172	509	168	84	448	151	10	20	0	0.058	0.039	0
.	19.01.15-19.35.24-1-211628	122	8	8	3	0	2	692	6	6	0	0	NA	NA	NA	34	40	169	514	170	84	457	151	24	18	2	0.142	0.035	0.012
.	19.01.15-19.35.31-1-211630	146	12	12	3	0	2	698	9	9	0	0	NA	NA	NA	50	49	173	520	169	86	460	152	10	44	5	0.058	0.085	0.03
.	19.01.15-19.35.32-1-211631	64	3	3	1	0	0	672	2	2	0	0	NA	NA	NA	25	21	170	500	164	87	442	143	0	11	0	0	0.022	0
.	19.01.15-19.35.36-1-211647	103	3	3	1	0	1	701	2	2	0	0	NA	NA	NA	32	56	174	520	175	86	460	155	0	13	0	0	0.025	0
.	19.01.15-19.35.37-1-211648	117	5	5	2	0	1	681	4	4	0	0	NA	NA	NA	33	26	166	504	169	82	450	149	4	7	0	0.024	0.014	0
.	19.01.15-19.35.38-1-211649	148	5	5	2	0	2	699	3	3	0	0	NA	NA	NA	50	50	171	518	174	85	462	152	7	6	0	0.041	0.012	0
.	19.01.15-19.35.48-1-211661	229	22	22	6	0	4	714	20	20	0	0	NA	NA	NA	79	70	173	530	180	86	469	159	47	60	4	0.272	0.113	0.022
.	19.01.15-19.35.50-1-211662	35	1	1	0	0	0	0	0	0	0	0	NA	NA	NA	14	9	164	493	165	0	0	0	0	0	3	0	0	0.018
.	19.01.15-19.35.53-1-211663	62	2	2	1	0	1	676	1	1	0	0	NA	NA	NA	24	31	173	499	172	86	440	150	0	10	0	0	0.02	0
.	19.01.15-19.35.53-1-211664	94	12	12	3	0	1	675	11	11	0	0	NA	NA	NA	38	26	168	504	167	83	445	147	2	26	12	0.012	0.052	0.072
.	19.01.15-19.35.53-1-211666	61	3	3	0	0	0	150	2	2	0	0	NA	NA	NA	16	30	167	508	168	19	96	35	0	4	0	0	0.008	0
.	19.01.15-19.35.58-1-211672	63	3	3	0	0	0	49	2	2	0	0	NA	NA	NA	19	22	167	503	165	8	28	13	0	2	0	0	0.004	0
.	19.01.15-19.35.58-1-211673	128	8	8	6	0	3	706	5	5	0	0	NA	NA	NA	30	47	175	510	175	93	455	158	6	21	4	0.034	0.041	0.023
.	19.01.15-19.36.00-1-211678	121	10	10	3	0	3	686	9	9	0	0	NA	NA	NA	49	36	167	509	173	83	449	154	7	38	0	0.042	0.075	0
.	19.01.15-19.36.02-1-211681	65	2	2	0	0	0	669	1	1	0	0	NA	NA	NA	24	17	167	498	165	83	439	147	0	6	0	0	0.012	0
.	19.01.15-19.36.04-1-211685	178	15	15	4	0	4	714	12	12	0	0	NA	NA	NA	53	56	180	517	172	96	462	156	28	14	6	0.156	0.027	0.035
.	19.01.15-19.36.04-1-211686	61	3	3	1	0	1	683	2	2	0	0	NA	NA	NA	28	29	167	501	174	83	443	157	1	10	0	0.006	0.02	0
.	19.01.15-19.36.07-1-211690	61	2	2	0	0	0	253	0	0	0	0	NA	NA	NA	16	19	166	503	163	29	169	55	0	4	0	0	0.008	0
.	19.01.15-19.36.15-1-211700	123	6	6	3	0	3	692	5	5	0	0	NA	NA	NA	46	45	171	519	168	85	459	148	11	9	0	0.064	0.017	0
.	19.01.15-19.36.17-1-211702	95	8	8	3	0	2	693	5	5	0	0	NA	NA	NA	39	43	176	508	172	90	449	154	14	20	0	0.08	0.039	0
.	19.01.15-19.36.17-1-211703	63	3	3	1	0	1	676	2	2	0	0	NA	NA	NA	22	25	167	502	169	82	443	151	1	2	3	0.006	0.004	0.018
.	19.01.15-19.36.20-1-211708	92	3	3	1	0	0	683	2	2	0	0	NA	NA	NA	30	29	168	509	165	85	450	148	0	12	0	0	0.024	0
.	19.01.15-19.36.22-1-211710	61	2	2	0	0	0	670	1	1	0	0	NA	NA	NA	25	23	166	501	169	82	438	150	0	5	3	0	0.01	0.018
.	19.01.15-19.36.29-1-211722	144	13	13	3	0	3	700	11	11	0	0	NA	NA	NA	46	55	175	521	172	88	458	154	17	19	0	0.097	0.036	0
.	19.01.15-19.36.34-1-211742	31	1	1	1	0	1	0	0	0	0	0	NA	NA	NA	4	10	164	495	164	0	0	0	0	1	0	0	0.002	0
.	19.01.15-19.36.34-1-211743	118	10	10	4	0	2	688	8	8	0	0	NA	NA	NA	34	40	171	509	173	85	451	152	11	24	7	0.064	0.047	0.04
.	19.01.15-19.36.36-1-211745	65	5	5	0	0	0	677	4	4	0	0	NA	NA	NA	24	23	169	501	166	86	444	147	4	13	0	0.024	0.026	0
.	19.01.15-19.36.36-1-211746	61	3	3	1	0	0	685	2	2	0	0	NA	NA	NA	27	30	166	512	165	84	454	147	0	4	5	0	0.008	0.03
.	19.01.15-19.36.36-1-211747	117	6	6	1	0	0	687	5	5	0	0	NA	NA	NA	39	30	169	506	168	87	449	151	3	9	4	0.018	0.018	0.024
.	19.01.15-19.36.36-1-211748	33	1	1	0	0	0	0	0	0	0	0	NA	NA	NA	11	6	164	493	162	0	0	0	0	1	0	0	0.002	0
.	19.01.15-19.36.37-1-211749	89	4	4	2	0	1	671	3	3	0	0	NA	NA	NA	29	24	167	504	166	82	443	146	4	3	7	0.024	0.006	0.042
.	19.01.15-19.36.37-1-211750	36	1	1	0	0	0	0	0	0	0	0	NA	NA	NA	14	9	163	495	164	0	0	0	0	0	0	0	0	0
.	19.01.15-19.36.40-1-211752	96	4	4	3	0	2	684	3	3	0	0	NA	NA	NA	37	39	167	519	166	83	456	145	6	12	0	0.036	0.023	0
.	19.01.15-19.36.42-1-211754	59	3	3	0	0	0	668	2	2	0	0	NA	NA	NA	21	16	168	495	166	83	436	149	0	10	0	0	0.02	0
.	19.01.15-19.36.52-1-211758	37	1	1	0	0	0	0	0	0	0	0	NA	NA	NA	4	12	164	498	163	0	0	0	0	0	1	0	0	0.006
.	19.01.15-19.36.53-1-211759	122	20	20	1	0	1	678	19	19	0	0	NA	NA	NA	39	33	168	512	166	85	448	145	30	35	6	0.179	0.068	0.036
.	19.01.15-19.36.53-1-211760	88	6	6	1	0	1	677	5	5	0	0	NA	NA	NA	31	30	164	512	167	79	448	150	0	7	5	0	0.014	0.03
.	19.01.15-19.36.55-1-211761	66	3	3	0	0	0	673	2	2	0	0	NA	NA	NA	26	29	172	501	169	82	440	151	0	6	3	0	0.012	0.018
.	19.01.15-19.36.56-1-211762	242	26	26	5	0	5	721	22	22	0	0	NA	NA	NA	72	66	176	532	171	92	476	153	55	44	9	0.312	0.083	0.053
.	19.01.15-19.36.58-1-211767	120	10	10	0	0	0	693	9	9	0	0	NA	NA	NA	30	45	171	519	168	83	462	148	5	13	0	0.029	0.025	0
.	19.01.15-19.36.58-1-211769	88	5	5	2	0	2	679	3	3	0	0	NA	NA	NA	36	33	173	505	168	88	443	148	5	19	0	0.029	0.038	0
.	19.01.15-19.37.00-1-211773	121	9	9	1	0	1	691	8	8	0	0	NA	NA	NA	39	39	166	514	172	84	452	155	16	15	7	0.096	0.029	0.041
.	19.01.15-19.37.02-1-211778	92	3	3	0	0	0	695	2	2	0	0	NA	NA	NA	25	46	170	517	172	84	459	152	0	9	0	0	0.017	0
.	19.01.15-19.37.12-1-211790	93	5	5	1	0	1	680	4	4	0	0	NA	NA	NA	30	32	166	508	171	81	446	153	0	5	5	0	0.01	0.029
.	19.01.15-19.37.21-1-211800	31	1	1	0	0	0	0	0	0	0	0	NA	NA	NA	15	10	165	495	163	0	0	0	0	0	1	0	0	0.006
.	19.01.15-19.37.22-1-211801	58	3	3	1	0	1	668	1	1	0	0	NA	NA	NA	30	25	166	505	167	80	442	146	12	0	0	0.072	0	0
.	19.01.15-19.37.23-1-211803	59	3	3	0	0	0	680	2	2	0	0	NA	NA	NA	19	27	168	502	170	82	445	153	6	0	3	0.036	0	0.018
.	19.01.15-19.37.24-1-211804	34	1	1	0	0	0	0	0	0	0	0	NA	NA	NA	8	6	163	494	162	0	0	0	0	6	0	0	0.012	0
.	19.01.15-19.37.27-1-211806	37	1	1	0	0	0	0	0	0	0	0	NA	NA	NA	11	12	167	495	163	0	0	0	1	0	0	0.006	0	0
.	19.01.15-19.37.28-1-211811	90	8	8	2	0	2	678	7	7	0	0	NA	NA	NA	37	28	166	506	169	82	445	151	0	28	8	0	0.055	0.047
.	19.01.15-19.37.30-1-211812	31	1	1	0	0	0	0	0	0	0	0	NA	NA	NA	9	11	167	492	165	0	0	0	0	0	0	0	0	0
.	19.01.15-19.37.31-1-211814	239	25	25	6	0	5	718	23	23	0	0	NA	NA	NA	73	73	179	535	172	93	468	157	48	56	9	0.268	0.105	0.052
.	19.01.15-19.37.32-1-211815	228	29	29	13	0	7	716	24	24	0	0	NA	NA	NA	82	72	181	527	177	96	462	158	74	63	3	0.409	0.12	0.017
.	19.01.15-19.37.39-1-211833	297	21	21	9	0	3	743	18	18	0	0	NA	NA	NA	83	98	181	551	179	91	488	164	74	19	11	0.409	0.034	0.061
.	19.01.15-19.37.39-1-211834	152	32	32	14	0	13	679	31	31	0	0	NA	NA	NA	48	37	172	510	168	84	445	150	53	38	9	0.308	0.075	0.054
.	19.01.15-19.37.41-1-211843	126	8	8	2	0	1	685	7	7	0	0	NA	NA	NA	40	36	169	515	165	84	455	146	16	25	0	0.095	0.049	0
.	19.01.15-19.37.41-1-211844	185	15	15	3	0	1	709	14	14	0	0	NA	NA	NA	60	55	169	524	175	87	466	156	15	20	5	0.089	0.038	0.029
.	19.01.15-19.37.49-1-211850	125	4	4	0	0	0	697	3	3	0	0	NA	NA	NA	36	47	166	520	174	81	461	155	3	19	0	0.018	0.037	0
.	19.01.15-19.37.52-1-211852	87	6	6	1	0	0	663	5	5	0	0	NA	NA	NA	29	18	165	501	165	81	436	146	11	8	9	0.067	0.016	0.055
.	19.01.15-19.38.05-1-211869	66	4	4	0	0	0	673	3	3	0	0	NA	NA	NA	28	22	167	498	170	84	439	150	0	17	0	0	0.034	0
.	19.01.15-19.38.09-1-211873	216	16	16	1	0	1	714	15	15	0	0	NA	NA	NA	76	69	182	528	172	94	464	156	33	36	3	0.181	0.068	0.017
.	19.01.15-19.38.09-1-211874	151	24	24	13	0	8	695	21	21	0	0	NA	NA	NA	37	46	169	518	172	82	458	155	62	44	9	0.367	0.085	0.052
.	19.01.15-19.38.12-1-211880	158	22	22	6	0	3	703	20	20	0	0	NA	NA	NA	47	51	169	520	175	84	461	158	13	76	2	0.077	0.146	0.011
.	19.01.15-19.38.18-1-211886	66	4	4	1	0	1	674	1	1	0	0	NA	NA	NA	20	23	166	505	165	82	447	145	1	3	7	0.006	0.006	0.042
.	19.01.15-19.38.20-1-211890	152	23	23	8	0	5	701	21	21	0	0	NA	NA	NA	35	43	171	518	167	89	462	150	54	40	0	0.316	0.077	0
.	19.01.15-19.38.22-1-211891	87	5	5	1	0	1	679	4	4	0	0	NA	NA	NA	37	30	169	506	168	85	441	153	0	15	0	0	0.03	0
.	19.01.15-19.38.24-1-211897	96	8	8	0	0	0	680	7	7	0	0	NA	NA	NA	30	27	168	505	167	82	449	149	9	12	0	0.054	0.024	0
.	19.01.15-19.38.26-1-211899	145	14	14	0	0	0	696	11	11	0	0	NA	NA	NA	53	47	177	509	174	91	453	152	35	24	0	0.198	0.047	0
.	19.01.15-19.38.34-1-211918	62	2	2	0	0	0	663	1	1	0	0	NA	NA	NA	31	23	165	505	166	78	442	143	5	3	0	0.03	0.006	0
.	19.01.15-19.38.40-1-211923	91	6	6	3	0	3	679	5	5	0	0	NA	NA	NA	26	30	168	507	168	84	447	148	2	9	8	0.012	0.018	0.048
.	19.01.15-19.38.45-1-211927	96	7	7	2	0	2	688	5	5	0	0	NA	NA	NA	35	44	177	508	172	87	449	152	7	13	1	0.04	0.026	0.006
.	19.01.15-19.38.48-1-211929	86	3	3	0	0	0	685	2	2	0	0	NA	NA	NA	24	32	166	505	174	84	446	155	9	1	0	0.054	0.002	0
.	19.01.15-19.38.49-1-211930	154	13	13	3	0	3	700	11	11	0	0	NA	NA	NA	58	47	172	519	169	90	461	149	2	40	3	0.012	0.077	0.018
.	19.01.15-19.38.51-1-211932	90	8	8	3	0	2	688	7	7	0	0	NA	NA	NA	22	34	169	507	171	87	449	152	11	20	9	0.065	0.039	0.053
.	19.01.15-19.38.54-1-211935	94	3	3	0	0	0	691	2	2	0	0	NA	NA	NA	33	30	167	506	170	85	453	153	0	14	0	0	0.028	0
.	19.01.15-19.38.58-1-211940	90	4	4	1	0	1	685	3	3	0	0	NA	NA	NA	26	39	176	508	168	88	449	148	8	4	0	0.045	0.008	0
.	19.01.15-19.39.00-1-211942	182	11	11	7	0	5	717	10	10	0	0	NA	NA	NA	59	65	173	532	173	90	473	154	16	23	12	0.092	0.043	0.069
.	19.01.15-19.39.03-1-211948	60	2	2	0	0	0	681	1	1	0	0	NA	NA	NA	19	32	174	504	167	89	443	149	0	1	1	0	0.002	0.006
.	19.01.15-19.39.05-1-211954	62	3	3	0	0	0	676	1	1	0	0	NA	NA	NA	22	26	168	507	164	82	449	145	5	6	0	0.03	0.012	0
.	19.01.15-19.39.06-1-211959	172	10	10	3	0	2	726	8	8	0	0	NA	NA	NA	54	65	172	527	179	89	474	163	38	8	6	0.221	0.015	0.034
.	19.01.15-19.39.16-1-211965	40	1	1	0	0	0	0	0	0	0	0	NA	NA	NA	16	15	168	495	165	0	0	0	0	0	0	0	0	0
.	19.01.15-19.39.16-1-211966	112	14	14	5	0	3	676	13	13	0	0	NA	NA	NA	32	30	167	505	171	84	442	150	3	34	1	0.018	0.067	0.006
.	19.01.15-19.39.19-1-211968	119	7	7	2	0	1	682	6	6	0	0	NA	NA	NA	36	35	171	511	166	85	448	149	5	17	1	0.029	0.033	0.006
.	19.01.15-19.39.21-1-211973	95	5	5	2	0	1	684	4	4	0	0	NA	NA	NA	42	38	167	516	168	86	448	150	0	13	5	0	0.025	0.03
.	19.01.15-19.39.22-1-211976	99	12	12	6	0	4	679	10	10	0	0	NA	NA	NA	51	31	166	506	172	79	445	155	11	41	2	0.066	0.081	0.012
.	19.01.15-19.39.25-1-211978	94	9	9	2	0	2	683	7	7	0	0	NA	NA	NA	30	36	170	508	171	82	450	151	10	11	8	0.059	0.022	0.047
.	19.01.15-19.39.29-1-211981	61	3	3	0	0	0	668	2	2	0	0	NA	NA	NA	28	18	165	499	167	80	440	148	7	0	0	0.042	0	0
.	19.01.15-19.39.29-1-211982	122	36	36	12	0	9	681	31	31	0	0	NA	NA	NA	48	42	174	508	173	88	442	151	37	60	5	0.213	0.118	0.029
.	19.01.15-19.39.40-1-212002	58	4	4	1	0	1	679	3	3	0	0	NA	NA	NA	18	31	173	506	165	84	448	147	0	18	4	0	0.036	0.024
.	19.01.15-19.39.40-1-212003	93	6	6	0	0	0	677	5	5	0	0	NA	NA	NA	38	31	170	505	169	85	445	147	4	18	3	0.024	0.036	0.018
.	19.01.15-19.39.43-1-212012	87	4	4	0	0	0	676	3	3	0	0	NA	NA	NA	36	33	167	510	169	84	441	151	0	19	0	0	0.037	0
.	19.01.15-19.39.46-1-212016	150	24	24	5	0	2	705	21	21	0	0	NA	NA	NA	35	46	169	523	167	88	470	147	45	61	11	0.266	0.117	0.066
.	19.01.15-19.39.48-1-212017	171	8	8	4	0	4	689	6	6	0	0	NA	NA	NA	54	42	171	516	168	84	454	151	7	22	2	0.041	0.043	0.012
.	19.01.15-19.39.49-1-212018	93	6	6	4	0	3	690	5	5	0	0	NA	NA	NA	23	35	167	509	172	86	449	155	0	14	0	0	0.028	0
.	19.01.15-19.39.51-1-212019	90	12	12	3	0	3	681	11	11	0	0	NA	NA	NA	33	38	171	513	167	84	448	149	14	19	14	0.082	0.037	0.084
.	19.01.15-19.39.58-1-212025	178	22	22	6	0	4	694	19	19	0	0	NA	NA	NA	58	47	171	519	170	85	459	150	32	41	9	0.187	0.079	0.053
.	19.01.15-19.40.00-1-212032	91	7	7	1	0	1	676	6	6	0	0	NA	NA	NA	26	26	167	506	166	84	444	148	15	10	4	0.09	0.02	0.024
.	19.01.15-19.40.05-1-212045	58	2	2	0	0	0	668	1	1	0	0	NA	NA	NA	24	16	168	497	164	81	442	145	0	6	0	0	0.012	0
.	19.01.15-19.40.09-1-212048	93	7	7	2	0	2	690	6	6	0	0	NA	NA	NA	28	38	167	513	171	82	458	150	8	11	0	0.048	0.021	0
.	19.01.15-19.40.12-1-212051	123	10	10	4	0	2	681	9	9	0	0	NA	NA	NA	32	34	173	507	167	84	446	151	5	31	0	0.029	0.061	0
.	19.01.15-19.40.24-1-212062	131	13	13	2	0	2	674	12	12	0	0	NA	NA	NA	31	26	166	503	170	81	440	153	1	26	1	0.006	0.052	0.006
.	19.01.15-19.40.27-1-212063	119	7	7	3	0	1	691	5	5	0	0	NA	NA	NA	46	42	168	518	169	84	456	151	9	15	4	0.054	0.029	0.024
.	19.01.15-19.40.33-1-212082	169	26	26	7	0	4	694	24	24	0	0	NA	NA	NA	62	53	173	521	172	84	458	152	38	48	8	0.22	0.092	0.047
.	19.01.15-19.40.38-1-212084	91	7	7	2	0	2	685	6	6	0	0	NA	NA	NA	25	28	166	507	168	82	453	150	3	8	9	0.018	0.016	0.054
.	19.01.15-19.40.40-1-212085	120	10	10	5	0	2	681	8	8	0	0	NA	NA	NA	58	36	169	511	169	82	452	147	44	24	0	0.26	0.047	0
.	19.01.15-19.40.40-1-212086	127	7	7	2	0	2	694	6	6	0	0	NA	NA	NA	44	42	168	515	172	85	456	153	17	24	0	0.101	0.047	0
.	19.01.15-19.40.43-1-212088	64	2	2	1	0	1	256	0	0	0	0	NA	NA	NA	15	16	165	500	164	28	164	64	0	0	3	0	0	0.018
.	19.01.15-19.40.49-1-212091	94	4	4	1	0	1	683	2	2	0	0	NA	NA	NA	44	31	167	505	172	84	444	155	3	4	5	0.018	0.008	0.029
.	19.01.15-19.40.50-1-212092	60	2	2	1	0	1	0	1	1	0	0	NA	NA	NA	15	16	167	497	165	0	0	0	4	0	2	0.024	0	0.012
.	19.01.15-19.40.50-1-212093	35	1	1	1	0	1	0	0	0	0	0	NA	NA	NA	15	11	165	495	164	0	0	0	0	2	0	0	0.004	0
.	19.01.15-19.40.53-1-212095	60	2	2	1	0	1	199	1	1	0	0	NA	NA	NA	13	20	170	498	165	27	126	46	0	3	1	0	0.006	0.006
.	19.01.15-19.40.53-1-212097	92	6	6	0	0	0	680	4	4	0	0	NA	NA	NA	30	24	165	507	165	82	449	149	0	12	2	0	0.024	0.012
.	19.01.15-19.40.54-1-212099	213	14	14	4	0	3	709	12	12	0	0	NA	NA	NA	64	63	177	526	173	91	463	155	14	28	7	0.079	0.053	0.04
.	19.01.15-19.40.58-1-212103	212	27	27	9	0	4	697	24	24	0	0	NA	NA	NA	62	53	175	520	171	88	461	148	69	51	4	0.394	0.098	0.023
.	19.01.15-19.41.02-1-212111	60	2	2	0	0	0	673	1	1	0	0	NA	NA	NA	27	24	165	506	166	81	444	148	6	3	0	0.036	0.006	0
.	19.01.15-19.41.05-1-212117	184	13	13	4	0	4	692	12	12	0	0	NA	NA	NA	59	44	175	511	171	90	448	154	13	21	2	0.074	0.041	0.012
.	19.01.15-19.41.06-1-212120	62	3	3	2	0	2	203	2	2	0	0	NA	NA	NA	20	16	171	494	164	21	129	53	0	1	10	0	0.002	0.061
.	19.01.15-19.41.08-1-212123	90	6	6	2	0	1	673	3	3	0	0	NA	NA	NA	25	27	168	502	170	81	444	148	11	1	4	0.065	0.002	0.024
.	19.01.15-19.41.12-1-212125	64	2	2	0	0	0	149	1	1	0	0	NA	NA	NA	16	17	165	500	165	20	100	29	2	2	0	0.012	0.004	0
.	19.01.15-19.41.16-1-212136	92	5	5	2	0	1	676	3	3	0	0	NA	NA	NA	31	25	168	504	166	83	447	146	3	18	9	0.018	0.036	0.054
.	19.01.15-19.41.17-1-212137	92	5	5	3	0	2	687	4	4	0	0	NA	NA	NA	26	33	168	505	173	85	444	158	23	6	0	0.137	0.012	0
.	19.01.15-19.41.21-1-212144	63	3	3	1	0	1	675	1	1	0	0	NA	NA	NA	29	29	170	503	169	83	441	151	1	5	0	0.006	0.01	0
.	19.01.15-19.41.22-1-212145	36	1	1	0	0	0	0	0	0	0	0	NA	NA	NA	5	10	166	494	163	0	0	0	0	0	4	0	0	0.025
.	19.01.15-19.41.23-1-212147	144	23	23	7	0	4	696	21	21	0	0	NA	NA	NA	46	45	171	512	175	85	458	153	28	56	12	0.164	0.109	0.069
.	19.01.15-19.41.25-1-212148	63	2	2	1	0	1	674	1	1	0	0	NA	NA	NA	20	23	168	501	167	85	440	149	0	3	0	0	0.006	0
.	19.01.15-19.41.26-1-212150	118	14	14	4	0	4	700	13	13	0	0	NA	NA	NA	31	49	176	514	172	88	457	155	10	36	4	0.057	0.07	0.023
.	19.01.15-19.41.38-1-212168	178	17	17	4	0	3	692	14	14	0	0	NA	NA	NA	59	46	172	513	174	87	450	155	50	29	8	0.291	0.057	0.046
.	19.01.15-19.41.39-1-212169	85	4	4	1	0	1	682	3	3	0	0	NA	NA	NA	27	32	167	513	165	82	453	147	6	1	0	0.036	0.002	0
.	19.01.15-19.41.42-1-212178	155	21	21	6	0	5	694	19	19	0	0	NA	NA	NA	53	49	170	520	172	86	456	152	48	34	2	0.282	0.065	0.012
.	19.01.15-19.41.44-1-212179	88	5	5	0	0	0	679	3	3	0	0	NA	NA	NA	24	29	171	505	166	84	451	144	0	7	10	0	0.014	0.06
.	19.01.15-19.41.45-1-212181	110	4	4	1	0	1	698	3	3	0	0	NA	NA	NA	38	45	169	515	174	84	458	156	13	0	0	0.077	0	0
.	19.01.15-19.41.50-1-212182	123	11	11	3	0	1	701	10	10	0	0	NA	NA	NA	46	48	170	519	172	86	461	154	11	27	8	0.065	0.052	0.047
.	19.01.15-19.41.53-1-212183	143	18	18	9	0	7	702	14	14	0	0	NA	NA	NA	44	49	178	510	174	93	452	157	6	55	15	0.034	0.108	0.086
.	19.01.15-19.41.56-1-212184	62	3	3	0	0	0	672	2	2	0	0	NA	NA	NA	24	20	166	499	168	81	443	148	0	6	0	0	0.012	0
.	19.01.15-19.42.02-1-212192	157	27	27	9	0	5	697	25	25	0	0	NA	NA	NA	49	43	171	513	172	86	457	154	54	64	6	0.316	0.125	0.035
.	19.01.15-19.42.02-1-212195	33	1	1	0	0	0	0	0	0	0	0	NA	NA	NA	12	12	163	498	164	0	0	0	0	0	1	0	0	0.006
.	19.01.15-19.42.04-1-212198	125	10	10	2	0	2	690	8	8	0	0	NA	NA	NA	46	44	176	510	171	88	449	153	15	32	0	0.085	0.063	0
.	19.01.15-19.42.09-1-212203	67	3	3	2	0	1	671	2	2	0	0	NA	NA	NA	26	21	167	503	164	81	443	147	0	17	0	0	0.034	0
.	19.01.15-19.42.11-1-212208	33	1	1	1	0	1	0	0	0	0	0	NA	NA	NA	8	13	165	496	165	0	0	0	0	0	0	0	0	0
.	19.01.15-19.42.13-1-212213	65	4	4	1	0	1	672	2	2	0	0	NA	NA	NA	23	27	168	503	169	82	441	149	1	5	4	0.006	0.01	0.024
.	19.01.15-19.42.14-1-212216	64	3	3	1	0	1	672	2	2	0	0	NA	NA	NA	30	22	169	498	168	82	440	150	0	11	0	0	0.022	0
.	19.01.15-19.42.19-1-212219	59	2	2	0	0	0	676	1	1	0	0	NA	NA	NA	21	22	169	501	165	85	445	146	0	1	3	0	0.002	0.018
.	19.01.15-19.42.24-1-212224	33	1	1	0	0	0	0	0	0	0	0	NA	NA	NA	12	6	163	493	163	0	0	0	0	1	0	0	0.002	0
.	19.01.15-19.42.25-1-212225	63	3	3	1	0	1	677	2	2	0	0	NA	NA	NA	19	23	164	504	168	83	446	148	0	6	0	0	0.012	0
.	19.01.15-19.42.26-1-212227	90	4	4	2	0	1	687	3	3	0	0	NA	NA	NA	39	38	168	514	169	83	450	154	6	21	0	0.036	0.041	0
.	19.01.15-19.42.27-1-212228	118	7	7	1	0	1	686	6	6	0	0	NA	NA	NA	44	36	172	510	167	86	454	146	2	10	6	0.012	0.02	0.036
.	19.01.15-19.42.29-1-212231	120	5	5	1	0	1	683	4	4	0	0	NA	NA	NA	40	42	171	515	169	82	451	150	5	11	4	0.029	0.021	0.024
.	19.01.15-19.42.30-1-212232	180	7	7	1	0	1	718	6	6	0	0	NA	NA	NA	61	66	175	526	178	89	468	161	16	9	4	0.091	0.017	0.022
.	19.01.15-19.42.32-1-212234	33	1	1	0	0	0	0	0	0	0	0	NA	NA	NA	9	13	164	499	163	0	0	0	0	1	0	0	0.002	0
.	19.01.15-19.42.33-1-212250	121	9	9	2	0	2	683	8	8	0	0	NA	NA	NA	41	35	167	510	171	80	451	152	14	11	0	0.084	0.022	0
.	19.01.15-19.42.34-1-212251	94	9	9	2	0	2	690	6	6	0	0	NA	NA	NA	25	38	168	516	167	86	458	146	0	26	1	0	0.05	0.006
.	19.01.15-19.42.41-1-212255	94	6	6	1	0	1	685	5	5	0	0	NA	NA	NA	35	30	169	503	171	86	447	152	0	17	1	0	0.034	0.006
.	19.01.15-19.42.45-1-212256	33	1	1	1	0	1	0	0	0	0	0	NA	NA	NA	8	9	164	494	164	0	0	0	0	2	0	0	0.004	0
.	19.01.15-19.42.47-1-212257	119	19	19	3	0	3	678	17	17	0	0	NA	NA	NA	46	30	169	507	167	83	445	150	18	44	4	0.107	0.087	0.024
.	19.01.15-19.42.48-1-212258	33	1	1	0	0	0	0	0	0	0	0	NA	NA	NA	10	12	165	495	165	0	0	0	0	2	0	0	0.004	0
.	19.01.15-19.42.50-1-212259	64	2	2	0	0	0	670	1	1	0	0	NA	NA	NA	35	23	171	497	168	81	442	147	1	1	0	0.006	0.002	0
.	19.01.15-19.42.51-1-212260	32	1	1	0	0	0	0	0	0	0	0	NA	NA	NA	15	9	165	494	163	0	0	0	0	1	0	0	0.002	0
.	19.01.15-19.42.52-1-212261	91	6	6	1	0	1	689	5	5	0	0	NA	NA	NA	31	31	165	509	170	81	454	154	6	21	0	0.036	0.041	0
.	19.01.15-19.42.53-1-212262	62	2	2	2	0	2	672	1	1	0	0	NA	NA	NA	28	31	168	503	173	83	437	152	0	2	3	0	0.004	0.017
.	19.01.15-19.42.55-1-212264	122	10	10	2	0	0	686	9	9	0	0	NA	NA	NA	49	37	172	506	172	89	447	150	24	12	7	0.14	0.024	0.041
.	19.01.15-19.42.58-1-212266	118	24	24	11	0	10	674	23	23	0	0	NA	NA	NA	47	36	172	506	171	86	437	151	30	58	6	0.174	0.115	0.035
.	19.01.15-19.42.59-1-212271	65	2	2	2	0	2	682	1	1	0	0	NA	NA	NA	18	26	173	503	163	87	447	148	3	0	1	0.017	0	0.006
.	19.01.15-19.43.01-1-212276	147	16	16	3	0	2	695	12	12	0	0	NA	NA	NA	48	42	171	517	167	87	457	151	31	46	0	0.181	0.089	0
.	19.01.15-19.43.04-1-212280	99	6	6	1	0	1	686	3	3	0	0	NA	NA	NA	30	32	169	510	166	88	450	148	5	11	0	0.03	0.022	0
.	19.01.15-19.43.09-1-212286	120	6	6	1	0	1	688	5	5	0	0	NA	NA	NA	56	47	170	520	170	84	453	151	7	16	0	0.041	0.031	0
.	19.01.15-19.43.13-1-212289	211	21	21	3	0	2	713	19	19	0	0	NA	NA	NA	60	67	177	533	170	89	474	150	38	65	6	0.215	0.122	0.035
.	19.01.15-19.43.14-1-212292	35	1	1	0	0	0	0	0	0	0	0	NA	NA	NA	8	5	165	490	163	0	0	0	0	0	0	0	0	0
.	19.01.15-19.43.16-1-212296	182	6	6	1	0	1	711	5	5	0	0	NA	NA	NA	63	59	179	519	174	94	462	155	14	11	0	0.078	0.021	0
.	19.01.15-19.43.20-1-212301	118	18	18	8	0	6	692	16	16	0	0	NA	NA	NA	26	43	168	517	171	82	460	150	24	44	13	0.143	0.085	0.076
.	19.01.15-19.43.22-1-212302	182	19	19	9	0	8	715	16	16	0	0	NA	NA	NA	67	66	180	522	177	93	464	158	42	44	2	0.233	0.084	0.011
.	19.01.15-19.43.24-1-212304	65	4	4	1	0	1	678	3	3	0	0	NA	NA	NA	32	34	169	510	168	83	445	150	0	6	6	0	0.012	0.036
.	19.01.15-19.43.29-1-212307	93	9	9	4	0	2	682	7	7	0	0	NA	NA	NA	34	35	168	510	170	84	447	151	7	28	1	0.042	0.055	0.006
.	19.01.15-19.43.35-1-212325	97	6	6	1	0	1	685	4	4	0	0	NA	NA	NA	26	29	169	507	166	84	453	148	12	9	0	0.071	0.018	0
.	19.01.15-19.43.35-1-212326	111	11	11	1	0	1	691	10	10	0	0	NA	NA	NA	37	42	171	518	166	85	465	141	4	33	2	0.023	0.064	0.012
.	19.01.15-19.43.37-1-212327	142	13	13	4	0	4	686	9	9	0	0	NA	NA	NA	46	37	170	512	168	85	451	150	21	19	0	0.124	0.037	0
.	19.01.15-19.43.41-1-212329	98	5	5	2	0	2	689	3	3	0	0	NA	NA	NA	26	34	169	513	165	86	456	147	14	2	8	0.083	0.004	0.048
.	19.01.15-19.43.51-1-212364	35	1	1	0	0	0	0	0	0	0	0	NA	NA	NA	5	12	164	496	165	0	0	0	0	0	0	0	0	0
.	19.01.15-19.43.53-1-212365	63	5	5	0	0	0	678	4	4	0	0	NA	NA	NA	31	29	172	505	165	85	449	144	8	7	2	0.047	0.014	0.012
.	19.01.15-19.43.54-1-212366	60	2	2	0	0	0	672	1	1	0	0	NA	NA	NA	19	25	168	504	166	84	441	147	0	5	0	0	0.01	0
.	19.01.15-19.43.54-1-212367	31	1	1	1	0	1	0	0	0	0	0	NA	NA	NA	10	7	163	494	163	0	0	0	0	0	0	0	0	0
.	19.01.15-19.43.55-1-212368	122	12	12	3	0	1	695	11	11	0	0	NA	NA	NA	45	44	172	514	171	90	453	152	2	30	9	0.012	0.058	0.053
.	19.01.15-19.43.55-1-212369	87	10	10	4	0	2	672	8	8	0	0	NA	NA	NA	36	30	169	504	170	81	441	150	14	29	13	0.083	0.058	0.076
.	19.01.15-19.43.56-1-212371	85	3	3	0	0	0	668	2	2	0	0	NA	NA	NA	30	26	170	500	169	83	435	150	6	5	0	0.035	0.01	0
.	19.01.15-19.44.00-1-212377	119	6	6	2	0	2	680	5	5	0	0	NA	NA	NA	39	33	170	503	173	82	442	156	0	15	2	0	0.03	0.012
.	19.01.15-19.44.02-1-212380	120	7	7	2	0	1	690	5	5	0	0	NA	NA	NA	39	37	169	512	169	86	451	153	28	8	0	0.166	0.016	0
.	19.01.15-19.44.02-1-212381	31	1	1	1	0	1	0	0	0	0	0	NA	NA	NA	6	8	164	494	163	0	0	0	0	0	0	0	0	0
.	19.01.15-19.44.04-1-212385	123	12	12	4	0	1	684	10	10	0	0	NA	NA	NA	33	32	167	510	168	84	450	150	5	27	4	0.03	0.053	0.024
.	19.01.15-19.44.08-1-212390	61	3	3	3	0	1	664	2	2	0	0	NA	NA	NA	32	18	172	495	164	84	434	146	0	22	0	0	0.044	0
.	19.01.15-19.44.11-1-212391	89	7	7	3	0	2	678	6	6	0	0	NA	NA	NA	30	28	171	505	165	84	445	149	1	18	2	0.006	0.036	0.012
.	19.01.15-19.44.11-1-212392	237	15	15	1	0	1	711	13	13	0	0	NA	NA	NA	65	64	170	536	171	83	475	153	25	34	3	0.147	0.063	0.018
.	19.01.15-19.44.19-1-212399	244	10	10	1	0	1	714	7	7	0	0	NA	NA	NA	90	70	178	531	174	95	463	156	21	9	3	0.118	0.017	0.017
.	19.01.15-19.44.20-1-212405	35	1	1	0	0	0	0	0	0	0	0	NA	NA	NA	14	15	168	495	165	0	0	0	0	0	2	0	0	0.012
.	19.01.15-19.44.22-1-212408	35	1	1	0	0	0	0	0	0	0	0	NA	NA	NA	5	6	164	492	163	0	0	0	0	0	2	0	0	0.012
.	19.01.15-19.44.23-1-212409	142	16	16	4	0	3	691	14	14	0	0	NA	NA	NA	44	39	169	511	172	81	455	155	32	62	0	0.189	0.121	0
.	19.01.15-19.44.23-1-212410	147	5	5	1	0	0	703	4	4	0	0	NA	NA	NA	49	53	175	519	172	87	458	158	13	6	0	0.074	0.012	0
.	19.01.15-19.44.25-1-212412	67	4	4	1	0	1	679	2	2	0	0	NA	NA	NA	19	27	166	504	170	82	446	151	3	5	1	0.018	0.01	0.006
.	19.01.15-19.44.25-1-212413	151	11	11	4	0	3	701	10	10	0	0	NA	NA	NA	49	50	169	524	170	88	462	151	34	15	15	0.201	0.029	0.088
.	19.01.15-19.44.32-1-212416	90	4	4	1	0	1	670	3	3	0	0	NA	NA	NA	28	21	166	502	166	84	438	148	1	5	0	0.006	0.01	0
.	19.01.15-19.44.32-1-212417	95	6	6	1	0	1	694	5	5	0	0	NA	NA	NA	35	44	171	513	173	87	452	155	0	25	4	0	0.049	0.023
.	19.01.15-19.44.42-1-212434	61	2	2	1	0	1	669	1	1	0	0	NA	NA	NA	27	19	165	503	164	80	442	147	0	18	0	0	0.036	0
.	19.01.15-19.44.43-1-212436	113	8	8	3	0	3	684	7	7	0	0	NA	NA	NA	45	35	165	516	167	83	452	149	4	13	3	0.024	0.025	0.018
.	19.01.15-19.44.43-1-212437	67	5	5	1	0	0	675	3	3	0	0	NA	NA	NA	26	24	166	506	165	82	447	146	6	1	0	0.036	0.002	0
.	19.01.15-19.44.47-1-212510	31	1	1	0	0	0	0	0	0	0	0	NA	NA	NA	8	7	163	492	165	0	0	0	0	0	0	0	0	0
.	19.01.15-19.44.48-1-212520	62	3	3	0	0	0	669	1	1	0	0	NA	NA	NA	24	18	166	502	163	80	442	147	0	5	1	0	0.01	0.006
.	19.01.15-19.44.49-1-212521	60	2	2	0	0	0	681	1	1	0	0	NA	NA	NA	13	28	167	509	165	81	451	149	0	4	0	0	0.008	0
.	19.01.15-19.44.54-1-212527	89	10	10	5	0	5	674	9	9	0	0	NA	NA	NA	40	34	169	508	170	79	444	151	14	2	15	0.083	0.004	0.088
.	19.01.15-19.44.55-1-212529	35	1	1	0	0	0	0	0	0	0	0	NA	NA	NA	10	11	165	494	165	0	0	0	0	2	0	0	0.004	0
.	19.01.15-19.44.57-1-212532	115	5	5	2	0	0	684	4	4	0	0	NA	NA	NA	33	30	166	505	172	81	451	152	7	4	4	0.042	0.008	0.023
.	19.01.15-19.44.58-1-212533	70	7	7	1	0	1	667	5	5	0	0	NA	NA	NA	25	17	167	498	165	81	439	147	13	1	1	0.078	0.002	0.006
.	19.01.15-19.44.58-1-212534	62	3	3	0	0	0	671	2	2	0	0	NA	NA	NA	27	21	169	498	167	83	440	148	5	4	0	0.03	0.008	0
.	19.01.15-19.45.00-1-212540	63	5	5	2	0	1	679	4	4	0	0	NA	NA	NA	29	27	171	504	165	85	449	145	0	16	2	0	0.032	0.012
.	19.01.15-19.45.03-1-212547	94	4	4	1	0	1	672	3	3	0	0	NA	NA	NA	35	30	168	508	167	78	445	149	6	9	0	0.036	0.018	0
.	19.01.15-19.45.03-1-212548	38	1	1	0	0	0	0	0	0	0	0	NA	NA	NA	7	11	164	496	164	0	0	0	0	1	0	0	0.002	0
.	19.01.15-19.45.04-1-212552	208	20	20	5	0	5	702	18	18	0	0	NA	NA	NA	65	52	175	520	170	90	458	154	44	27	2	0.251	0.052	0.012
.	19.01.15-19.45.06-1-212555	60	2	2	1	0	1	659	1	1	0	0	NA	NA	NA	34	13	167	493	166	82	433	144	0	3	3	0	0.006	0.018
.	19.01.15-19.45.13-1-212562	149	19	19	7	0	3	699	18	18	0	0	NA	NA	NA	52	51	179	516	169	91	454	154	15	53	7	0.084	0.103	0.041
.	19.01.15-19.45.17-1-212566	282	40	40	11	0	8	709	33	33	0	0	NA	NA	NA	85	70	175	528	180	87	463	159	49	93	11	0.28	0.176	0.061
.	19.01.15-19.45.17-1-212568	122	7	7	1	0	1	694	6	6	0	0	NA	NA	NA	47	47	173	515	172	87	456	151	0	28	6	0	0.054	0.035
.	19.01.15-19.45.18-1-212570	150	14	14	2	0	2	716	13	13	0	0	NA	NA	NA	55	67	172	535	173	86	474	156	15	24	7	0.087	0.045	0.04
.	19.01.15-19.45.19-1-212572	35	1	1	0	0	0	0	0	0	0	0	NA	NA	NA	12	10	163	495	165	0	0	0	0	0	1	0	0	0.006
.	19.01.15-19.45.21-1-212580	63	5	5	1	0	0	664	3	3	0	0	NA	NA	NA	41	20	167	500	166	78	440	146	0	10	2	0	0.02	0.012
.	19.01.15-19.45.21-1-212581	154	9	9	5	0	2	708	8	8	0	0	NA	NA	NA	52	59	176	523	173	89	462	157	6	27	0	0.034	0.052	0
.	19.01.15-19.45.22-1-212583	97	11	11	4	0	3	678	8	8	0	0	NA	NA	NA	41	32	170	507	168	84	446	148	6	27	6	0.035	0.053	0.036
.	19.01.15-19.45.36-1-212612	36	1	1	0	0	0	0	0	0	0	0	NA	NA	NA	8	7	165	492	163	0	0	0	0	0	0	0	0	0
.	19.01.15-19.45.38-1-212613	65	3	3	0	0	0	673	2	2	0	0	NA	NA	NA	29	29	169	505	168	83	442	148	0	12	0	0	0.024	0
.	19.01.15-19.45.39-1-212614	30	1	1	0	0	0	0	0	0	0	0	NA	NA	NA	8	6	164	492	163	0	0	0	0	2	0	0	0.004	0
.	19.01.15-19.45.41-1-212616	34	1	1	0	0	0	0	0	0	0	0	NA	NA	NA	11	10	164	491	168	0	0	0	0	1	0	0	0.002	0
.	19.01.15-19.45.44-1-212627	123	16	16	7	0	6	685	14	14	0	0	NA	NA	NA	44	39	170	514	168	85	453	147	5	46	3	0.029	0.089	0.018
.	19.01.15-19.45.45-1-212628	179	26	26	6	0	4	690	22	22	0	0	NA	NA	NA	54	40	172	514	167	89	451	150	17	63	7	0.099	0.123	0.042
.	19.01.15-19.45.46-1-212630	66	2	2	0	0	0	678	1	1	0	0	NA	NA	NA	24	26	171	498	170	87	438	153	0	3	0	0	0.006	0
.	19.01.15-19.45.46-1-212631	28	1	1	0	0	0	0	0	0	0	0	NA	NA	NA	11	10	165	496	162	0	0	0	0	1	0	0	0.002	0
.	19.01.15-19.45.46-1-212632	62	2	2	0	0	0	680	1	1	0	0	NA	NA	NA	17	24	167	503	167	85	446	149	10	0	0	0.06	0	0
.	19.01.15-19.45.48-1-212633	97	3	3	2	0	2	700	2	2	0	0	NA	NA	NA	22	43	172	512	172	86	460	154	14	0	0	0.081	0	0
.	19.01.15-19.45.48-1-212635	59	2	2	1	0	1	353	1	1	0	0	NA	NA	NA	17	11	164	496	164	43	230	80	0	4	0	0	0.008	0
.	19.01.15-19.45.54-1-212641	67	4	4	1	0	1	675	3	3	0	0	NA	NA	NA	23	27	171	501	168	85	441	149	8	8	0	0.047	0.016	0
.	19.01.15-19.46.01-1-212651	87	4	4	2	0	2	684	1	1	0	0	NA	NA	NA	19	31	167	506	171	81	452	151	3	7	0	0.018	0.014	0
.	19.01.15-19.46.02-1-212653	63	5	5	0	0	0	683	4	4	0	0	NA	NA	NA	25	33	171	506	169	86	449	148	7	6	0	0.041	0.012	0
.	19.01.15-19.46.02-1-212654	178	17	17	3	0	1	696	16	16	0	0	NA	NA	NA	61	53	173	521	172	88	456	152	15	34	14	0.087	0.065	0.081
.	19.01.15-19.46.09-1-212662	62	2	2	0	0	0	670	1	1	0	0	NA	NA	NA	24	16	167	498	164	83	440	147	0	2	3	0	0.004	0.018
.	19.01.15-19.46.17-1-212672	219	33	33	9	0	8	704	28	28	0	0	NA	NA	NA	60	61	176	521	177	91	454	159	58	69	15	0.33	0.132	0.085
.	19.01.15-19.46.19-1-212678	264	31	31	12	0	8	724	29	29	0	0	NA	NA	NA	87	75	176	530	182	91	467	166	57	61	10	0.324	0.115	0.055
.	19.01.15-19.46.20-1-212680	91	8	8	1	0	1	678	7	7	0	0	NA	NA	NA	27	28	170	508	163	83	450	145	12	15	3	0.071	0.03	0.018
.	19.01.15-19.46.23-1-212681	95	5	5	2	0	2	681	4	4	0	0	NA	NA	NA	44	32	166	514	165	80	457	144	8	13	1	0.048	0.025	0.006
.	19.01.15-19.46.23-1-212682	152	6	6	1	0	0	700	5	5	0	0	NA	NA	NA	34	50	170	521	172	85	463	152	8	14	0	0.047	0.027	0
.	19.01.15-19.46.26-1-212694	148	19	19	6	0	5	681	18	18	0	0	NA	NA	NA	48	35	169	511	168	83	453	145	26	68	2	0.154	0.133	0.012
.	19.01.15-19.46.34-1-212714	63	2	2	0	0	0	674	0	0	0	0	NA	NA	NA	24	24	169	502	166	84	445	145	0	2	2	0	0.004	0.012
.	19.01.15-19.46.39-1-212717	64	3	3	3	0	3	686	2	2	0	0	NA	NA	NA	27	32	168	505	172	82	450	154	8	0	0	0.048	0	0
.	19.01.15-19.46.40-1-212719	178	14	14	2	0	2	692	11	11	0	0	NA	NA	NA	60	48	170	523	168	86	456	150	27	19	5	0.159	0.036	0.03
.	19.01.15-19.46.42-1-212720	90	6	6	0	0	0	682	5	5	0	0	NA	NA	NA	30	26	166	502	171	83	445	154	4	9	6	0.024	0.018	0.035
.	19.01.15-19.46.44-1-212722	34	1	1	0	0	0	0	0	0	0	0	NA	NA	NA	13	9	166	494	162	0	0	0	0	0	1	0	0	0.006
.	19.01.15-19.46.46-1-212726	31	1	1	0	0	0	0	0	0	0	0	NA	NA	NA	9	9	166	494	162	0	0	0	0	2	0	0	0.004	0
.	19.01.15-19.46.48-1-212729	67	3	3	0	0	0	682	2	2	0	0	NA	NA	NA	20	32	172	508	165	84	449	149	5	1	0	0.029	0.002	0
.	19.01.15-19.46.50-1-212730	230	15	15	3	0	2	728	13	13	0	0	NA	NA	NA	83	76	174	542	173	87	486	155	45	20	9	0.259	0.037	0.052
.	19.01.15-19.46.58-1-212741	115	15	15	2	0	1	682	13	13	0	0	NA	NA	NA	31	34	172	503	172	86	445	151	16	19	1	0.093	0.038	0.006
.	19.01.15-19.47.06-1-212750	211	29	29	4	0	2	721	23	23	0	0	NA	NA	NA	60	75	183	533	172	97	472	152	40	48	12	0.219	0.09	0.07
.	19.01.15-19.47.06-1-212751	209	23	23	7	0	6	708	21	21	0	0	NA	NA	NA	66	57	175	519	176	90	458	160	37	73	1	0.211	0.141	0.006
.	19.01.15-19.47.09-1-212757	60	2	2	0	0	0	666	1	1	0	0	NA	NA	NA	32	20	168	501	164	81	439	146	0	0	4	0	0	0.024
.	19.01.15-19.47.09-1-212758	36	1	1	0	0	0	0	0	0	0	0	NA	NA	NA	12	12	166	494	165	0	0	0	0	0	1	0	0	0.006
.	19.01.15-19.47.11-1-212761	88	3	3	1	0	1	679	2	2	0	0	NA	NA	NA	23	32	166	510	169	79	451	149	0	5	6	0	0.01	0.036
.	19.01.15-19.47.12-1-212764	251	26	26	3	0	2	718	24	24	0	0	NA	NA	NA	77	60	178	521	174	95	469	154	47	44	13	0.264	0.084	0.075
.	19.01.15-19.47.14-1-212768	188	12	12	2	0	2	704	9	9	0	0	NA	NA	NA	54	55	176	522	170	89	463	152	13	18	2	0.074	0.034	0.012
.	19.01.15-19.47.23-1-212782	64	3	3	0	0	0	676	2	2	0	0	NA	NA	NA	20	27	172	504	164	83	445	148	4	6	2	0.023	0.012	0.012
.	19.01.15-19.47.25-1-212784	123	17	17	4	0	3	698	16	16	0	0	NA	NA	NA	55	44	172	517	168	86	462	150	36	18	0	0.209	0.035	0
.	19.01.15-19.47.26-1-212785	121	16	16	5	0	3	701	13	13	0	0	NA	NA	NA	40	46	172	516	171	89	459	153	20	43	3	0.116	0.083	0.018
.	19.01.15-19.47.27-1-212786	152	16	16	8	0	8	696	15	15	0	0	NA	NA	NA	48	48	177	511	173	88	453	155	9	37	3	0.051	0.072	0.017
.	19.01.15-19.47.40-1-212813	116	6	6	2	0	1	685	5	5	0	0	NA	NA	NA	40	32	168	511	166	85	450	150	19	16	0	0.113	0.031	0
.	19.01.15-19.47.41-1-212814	35	1	1	0	0	0	0	0	0	0	0	NA	NA	NA	16	9	165	495	162	0	0	0	0	0	0	0	0	0
.	19.01.15-19.47.44-1-212824	97	3	3	1	0	1	684	2	2	0	0	NA	NA	NA	38	34	167	507	173	83	448	153	3	0	8	0.018	0	0.046
.	19.01.15-19.47.49-1-212827	147	10	10	6	0	6	684	8	8	0	0	NA	NA	NA	47	37	170	511	169	83	451	150	27	6	2	0.159	0.012	0.012
.	19.01.15-19.47.56-1-212833	124	13	13	2	0	2	680	12	12	0	0	NA	NA	NA	44	39	171	514	167	85	448	147	21	18	0	0.123	0.035	0
.	19.01.15-19.47.57-1-212834	87	8	8	1	0	1	692	6	6	0	0	NA	NA	NA	29	35	166	514	168	80	460	152	11	16	2	0.066	0.031	0.012
.	19.01.15-19.47.58-1-212836	68	3	3	0	0	0	677	1	1	0	0	NA	NA	NA	21	26	170	506	163	83	447	147	0	10	0	0	0.02	0
.	19.01.15-19.47.59-1-212837	204	29	29	9	0	4	718	26	26	0	0	NA	NA	NA	67	66	176	527	176	92	467	159	100	32	12	0.568	0.061	0.068
.	19.01.15-19.48.00-1-212842	113	11	11	4	0	2	691	9	9	0	0	NA	NA	NA	30	36	171	511	167	87	456	148	34	29	6	0.199	0.057	0.036
.	19.01.15-19.48.00-1-212843	117	5	5	2	0	2	674	4	4	0	0	NA	NA	NA	29	25	167	503	168	82	441	151	2	13	0	0.012	0.026	0
.	19.01.15-19.48.01-1-212845	87	4	4	1	0	1	694	3	3	0	0	NA	NA	NA	30	42	170	514	171	88	452	154	0	20	4	0	0.039	0.023
.	19.01.15-19.48.14-1-212859	113	8	8	0	0	0	697	7	7	0	0	NA	NA	NA	30	43	173	512	171	89	455	153	15	16	3	0.087	0.031	0.018
.	19.01.15-19.48.16-1-212861	91	4	4	2	0	2	682	3	3	0	0	NA	NA	NA	35	39	171	509	172	84	448	150	8	5	0	0.047	0.01	0
.	19.01.15-19.48.18-1-212866	88	3	3	0	0	0	689	2	2	0	0	NA	NA	NA	35	44	172	513	172	84	451	154	2	6	0	0.012	0.012	0
.	19.01.15-19.48.19-1-212867	118	9	9	2	0	1	676	8	8	0	0	NA	NA	NA	29	27	168	507	165	84	447	145	0	20	7	0	0.039	0.042
.	19.01.15-19.48.19-1-212868	154	15	15	6	0	4	693	13	13	0	0	NA	NA	NA	43	42	172	512	171	89	450	154	23	24	1	0.134	0.047	0.006
.	19.01.15-19.48.22-1-212873	234	13	13	3	0	2	714	11	11	0	0	NA	NA	NA	70	68	179	523	179	92	463	159	12	44	3	0.067	0.084	0.017
.	19.01.15-19.48.28-1-212882	61	2	2	1	0	1	678	1	1	0	0	NA	NA	NA	19	25	168	501	169	85	440	153	0	1	4	0	0.002	0.024
.	19.01.15-19.48.33-1-212901	117	11	11	3	0	1	686	9	9	0	0	NA	NA	NA	39	35	171	504	173	85	446	155	4	37	1	0.023	0.073	0.006
.	19.01.15-19.48.35-1-212904	232	21	21	7	0	3	725	19	19	0	0	NA	NA	NA	73	73	175	535	176	90	477	158	40	55	5	0.229	0.103	0.028
.	19.01.15-19.48.41-1-212908	36	1	1	0	0	0	0	0	0	0	0	NA	NA	NA	9	13	168	494	164	0	0	0	0	3	0	0	0.006	0
.	19.01.15-19.48.43-1-212911	64	3	3	0	0	0	676	2	2	0	0	NA	NA	NA	19	19	169	496	167	85	441	150	3	6	4	0.018	0.012	0.024
.	19.01.15-19.48.44-1-212913	143	12	12	3	0	2	685	10	10	0	0	NA	NA	NA	40	42	166	518	171	77	454	154	40	5	2	0.241	0.01	0.012
.	19.01.15-19.48.46-1-212917	60	2	2	0	0	0	675	1	1	0	0	NA	NA	NA	27	26	169	502	168	81	442	152	0	2	1	0	0.004	0.006
.	19.01.15-19.48.49-1-212919	93	7	7	3	0	3	686	5	5	0	0	NA	NA	NA	37	40	168	512	173	84	449	153	2	10	4	0.012	0.02	0.023
.	19.01.15-19.48.54-1-212923	94	4	4	0	0	0	683	3	3	0	0	NA	NA	NA	34	37	168	513	169	82	448	153	4	5	0	0.024	0.01	0
.	19.01.15-19.48.54-1-212924	62	3	3	0	0	0	673	2	2	0	0	NA	NA	NA	17	18	169	497	165	84	441	148	2	2	0	0.012	0.004	0
.	19.01.15-19.48.59-1-212929	146	28	28	9	0	8	685	27	27	0	0	NA	NA	NA	47	46	168	519	172	84	451	150	38	49	23	0.226	0.094	0.134
.	19.01.15-19.49.00-1-212933	120	7	7	1	0	1	686	6	6	0	0	NA	NA	NA	41	36	169	508	172	81	452	153	6	5	7	0.036	0.01	0.041
.	19.01.15-19.49.00-1-212935	59	2	2	1	0	0	664	1	1	0	0	NA	NA	NA	27	17	167	500	163	82	437	145	0	6	0	0	0.012	0
.	19.01.15-19.49.11-1-212946	37	1	1	0	0	0	0	0	0	0	0	NA	NA	NA	10	11	165	495	164	0	0	0	0	2	0	0	0.004	0
.	19.01.15-19.49.11-1-212947	124	13	13	1	0	0	704	11	11	0	0	NA	NA	NA	33	57	180	520	170	95	458	151	17	30	0	0.094	0.058	0
.	19.01.15-19.49.12-1-212950	120	5	5	3	0	2	680	4	4	0	0	NA	NA	NA	39	31	167	510	167	81	452	147	17	8	0	0.102	0.016	0
.	19.01.15-19.49.12-1-212951	91	8	8	3	0	3	684	6	6	0	0	NA	NA	NA	42	44	173	512	172	86	446	152	9	15	0	0.052	0.029	0
.	19.01.15-19.49.14-1-212954	113	12	12	9	0	7	691	11	11	0	0	NA	NA	NA	26	41	175	512	167	92	448	151	8	21	8	0.046	0.041	0.048
.	19.01.15-19.49.14-1-212955	295	20	20	6	0	4	721	19	19	0	0	NA	NA	NA	91	81	178	540	176	93	475	153	42	15	6	0.236	0.028	0.034
.	19.01.15-19.49.18-1-212959	60	3	3	1	0	1	202	2	2	0	0	NA	NA	NA	25	19	168	500	164	24	133	45	3	0	1	0.018	0	0.006
.	19.01.15-19.49.19-1-212960	145	10	10	3	0	3	706	8	8	0	0	NA	NA	NA	49	55	171	522	175	86	462	158	9	39	0	0.053	0.075	0
.	19.01.15-19.49.29-1-212970	120	13	13	4	0	2	673	7	7	0	0	NA	NA	NA	44	29	174	501	167	87	439	147	26	16	6	0.149	0.032	0.036
.	19.01.15-19.49.32-1-212973	123	8	8	3	0	3	679	7	7	0	0	NA	NA	NA	32	34	168	513	166	80	454	145	15	14	0	0.089	0.027	0
.	19.01.15-19.49.33-1-212989	180	8	8	2	0	2	698	7	7	0	0	NA	NA	NA	58	55	174	523	171	88	462	148	18	10	3	0.103	0.019	0.018
.	19.01.15-19.49.38-1-212991	94	9	9	5	0	3	679	7	7	0	0	NA	NA	NA	32	32	169	508	168	85	445	149	17	44	0	0.101	0.087	0
.	19.01.15-19.49.39-1-212992	115	10	10	2	0	2	684	9	9	0	0	NA	NA	NA	35	36	169	507	173	87	446	151	1	27	3	0.006	0.053	0.017
.	19.01.15-19.49.45-1-213004	86	6	6	0	0	0	682	5	5	0	0	NA	NA	NA	31	30	168	506	169	84	451	147	19	6	0	0.113	0.012	0
.	19.01.15-19.49.46-1-213005	123	11	11	2	0	2	676	10	10	0	0	NA	NA	NA	38	27	172	503	165	86	443	147	15	16	1	0.087	0.032	0.006
.	19.01.15-19.49.47-1-213007	149	12	12	5	0	4	688	11	11	0	0	NA	NA	NA	50	43	176	512	168	92	451	145	25	13	0	0.142	0.025	0
.	19.01.15-19.49.53-1-213013	177	11	11	2	0	0	699	8	8	0	0	NA	NA	NA	64	54	178	518	171	88	457	154	19	25	0	0.107	0.048	0
.	19.01.15-19.49.54-1-213016	213	9	9	4	0	2	722	7	7	0	0	NA	NA	NA	67	70	176	532	175	91	476	155	14	33	6	0.08	0.062	0.034
.	19.01.15-19.49.56-1-213018	112	5	5	2	0	2	687	4	4	0	0	NA	NA	NA	34	36	168	514	167	84	455	148	0	14	3	0	0.027	0.018
.	19.01.15-19.50.01-1-213033	60	2	2	0	0	0	350	1	1	0	0	NA	NA	NA	16	17	164	502	164	44	228	78	0	3	0	0	0.006	0
.	19.01.15-19.50.08-1-213042	208	27	27	8	0	5	710	24	24	0	0	NA	NA	NA	59	56	175	522	172	89	467	154	48	63	9	0.274	0.121	0.052
.	19.01.15-19.50.09-1-213043	35	1	1	0	0	0	0	0	0	0	0	NA	NA	NA	6	13	165	498	163	0	0	0	0	0	0	0	0	0
.	19.01.15-19.50.10-1-213045	171	15	15	3	0	2	713	13	13	0	0	NA	NA	NA	48	61	179	525	170	96	468	149	38	8	19	0.212	0.015	0.112
.	19.01.15-19.50.13-1-213050	93	5	5	1	0	0	678	3	3	0	0	NA	NA	NA	26	26	169	498	172	82	438	158	4	3	8	0.024	0.006	0.047
.	19.01.15-19.50.13-1-213052	119	11	11	5	0	4	701	10	10	0	0	NA	NA	NA	45	51	177	514	173	91	453	157	33	12	3	0.186	0.023	0.017
.	19.01.15-19.50.15-1-213055	117	14	14	6	0	3	679	12	12	0	0	NA	NA	NA	40	32	166	509	170	82	447	150	18	19	10	0.108	0.037	0.059
.	19.01.15-19.50.19-1-213060	58	2	2	1	0	1	677	1	1	0	0	NA	NA	NA	18	25	166	503	169	83	446	148	0	7	0	0	0.014	0
.	19.01.15-19.50.23-1-213066	157	19	19	3	0	3	706	17	17	0	0	NA	NA	NA	32	52	178	512	175	94	453	159	36	66	0	0.202	0.129	0
.	19.01.15-19.50.23-1-213067	121	30	30	9	0	6	685	29	29	0	0	NA	NA	NA	36	38	170	513	168	82	452	151	48	53	13	0.282	0.103	0.077
.	19.01.15-19.50.30-1-213072	32	1	1	0	0	0	0	0	0	0	0	NA	NA	NA	14	5	163	491	164	0	0	0	1	0	0	0.006	0	0
.	19.01.15-19.50.33-1-213073	33	1	1	1	0	1	0	0	0	0	0	NA	NA	NA	8	13	165	497	164	0	0	0	0	5	0	0	0.01	0
.	19.01.15-19.50.34-1-213091	145	15	15	4	0	3	699	13	13	0	0	NA	NA	NA	42	44	171	515	171	88	456	155	22	32	8	0.129	0.062	0.047
.	19.01.15-19.50.36-1-213093	93	9	9	0	0	0	670	8	8	0	0	NA	NA	NA	31	24	170	501	166	84	441	145	9	13	1	0.053	0.026	0.006
.	19.01.15-19.50.37-1-213096	142	19	19	3	0	1	688	17	17	0	0	NA	NA	NA	49	48	170	518	173	83	453	152	22	31	9	0.129	0.06	0.052
.	19.01.15-19.50.40-1-213100	144	8	8	3	0	3	711	5	5	0	0	NA	NA	NA	44	59	171	528	173	87	469	155	10	21	0	0.058	0.04	0
.	19.01.15-19.50.44-1-213102	115	5	5	2	0	2	687	4	4	0	0	NA	NA	NA	29	36	173	510	166	86	453	148	3	11	3	0.017	0.022	0.018
.	19.01.15-19.50.57-1-213114	83	3	3	1	0	1	679	1	1	0	0	NA	NA	NA	19	27	170	506	164	85	446	148	0	5	0	0	0.01	0
.	19.01.15-19.51.00-1-213120	96	4	4	0	0	0	678	2	2	0	0	NA	NA	NA	31	29	169	505	168	87	445	146	0	5	1	0	0.01	0.006
.	19.01.15-19.51.05-1-213128	64	4	4	0	0	0	598	3	3	0	0	NA	NA	NA	23	22	170	499	166	76	391	131	2	4	0	0.012	0.008	0
.	19.01.15-19.51.07-1-213132	120	9	9	4	0	1	702	8	8	0	0	NA	NA	NA	45	46	177	512	170	91	458	153	15	19	0	0.085	0.037	0
.	19.01.15-19.51.07-1-213134	299	18	18	6	0	3	739	17	17	0	0	NA	NA	NA	98	98	181	550	180	93	483	163	26	29	14	0.144	0.053	0.078
.	19.01.15-19.51.08-1-213135	88	5	5	0	0	0	674	3	3	0	0	NA	NA	NA	23	26	168	505	166	81	444	149	2	5	0	0.012	0.01	0
.	19.01.15-19.51.15-1-213144	115	7	7	0	0	0	694	5	5	0	0	NA	NA	NA	40	41	170	515	169	84	458	152	9	5	0	0.053	0.01	0
.	19.01.15-19.51.16-1-213145	65	4	4	2	0	0	678	3	3	0	0	NA	NA	NA	19	25	169	505	164	82	450	146	5	7	0	0.03	0.014	0
.	19.01.15-19.51.17-1-213146	65	4	4	0	0	0	678	3	3	0	0	NA	NA	NA	24	23	169	501	166	83	445	150	9	10	0	0.053	0.02	0
.	19.01.15-19.51.20-1-213152	170	43	43	11	0	8	707	39	39	0	0	NA	NA	NA	47	61	175	520	179	88	459	160	82	61	11	0.469	0.117	0.061
.	19.01.15-19.51.21-1-213153	59	2	2	0	0	0	670	1	1	0	0	NA	NA	NA	17	19	168	500	164	83	441	146	0	9	0	0	0.018	0
.	19.01.15-19.51.24-1-213159	56	2	2	0	0	0	150	1	1	0	0	NA	NA	NA	10	11	166	493	165	19	103	28	0	1	2	0	0.002	0.012
.	19.01.15-19.51.29-1-213162	64	2	2	1	0	1	678	1	1	0	0	NA	NA	NA	25	31	172	503	169	86	442	150	3	0	3	0.017	0	0.018
.	19.01.15-19.51.32-1-213164	87	5	5	5	0	4	683	4	4	0	0	NA	NA	NA	34	36	174	508	167	85	452	146	4	14	4	0.023	0.028	0.024
.	19.01.15-19.51.32-1-213165	170	11	11	3	0	2	703	10	10	0	0	NA	NA	NA	40	52	176	517	172	90	459	154	13	13	11	0.074	0.025	0.064
.	19.01.15-19.51.34-1-213182	97	18	18	6	0	6	702	15	15	0	0	NA	NA	NA	27	52	175	520	170	86	462	154	32	25	6	0.183	0.048	0.035
.	19.01.15-19.51.36-1-213185	125	14	14	8	0	8	694	11	11	0	0	NA	NA	NA	33	43	174	513	169	86	456	152	3	44	6	0.017	0.086	0.036
.	19.01.15-19.51.36-1-213186	34	1	1	0	0	0	0	0	0	0	0	NA	NA	NA	5	7	164	491	165	0	0	0	0	0	0	0	0	0
.	19.01.15-19.51.38-1-213188	90	4	4	0	0	0	674	2	2	0	0	NA	NA	NA	17	26	172	500	167	85	440	149	2	13	0	0.012	0.026	0
.	19.01.15-19.51.44-1-213191	40	1	1	1	0	1	0	0	0	0	0	NA	NA	NA	13	9	166	492	164	0	0	0	3	0	0	0.018	0	0
.	19.01.15-19.51.47-1-213200	92	7	7	1	0	1	677	5	5	0	0	NA	NA	NA	36	27	167	506	167	83	443	151	4	13	4	0.024	0.026	0.024
.	19.01.15-19.51.48-1-213202	31	1	1	1	0	1	0	0	0	0	0	NA	NA	NA	5	8	165	493	163	0	0	0	0	3	0	0	0.006	0
.	19.01.15-19.51.50-1-213205	94	5	5	3	0	3	690	4	4	0	0	NA	NA	NA	20	41	170	518	166	87	457	146	0	10	3	0	0.019	0.018
.	19.01.15-19.51.50-1-213206	175	10	10	2	0	2	705	9	9	0	0	NA	NA	NA	59	53	171	516	179	88	453	164	17	15	8	0.099	0.029	0.045
.	19.01.15-19.51.57-1-213210	126	18	18	7	0	6	690	17	17	0	0	NA	NA	NA	38	40	168	514	171	82	455	153	28	17	11	0.167	0.033	0.064
.	19.01.15-19.52.07-1-213225	62	3	3	2	0	2	672	2	2	0	0	NA	NA	NA	27	28	168	506	167	82	446	144	0	6	5	0	0.012	0.03
.	19.01.15-19.52.08-1-213227	66	2	2	0	0	0	450	0	0	0	0	NA	NA	NA	18	21	168	497	169	52	295	103	0	3	0	0	0.006	0
.	19.01.15-19.52.13-1-213232	148	13	13	2	0	2	699	11	11	0	0	NA	NA	NA	39	41	172	514	168	87	461	151	16	37	4	0.093	0.072	0.024
.	19.01.15-19.52.18-1-213236	62	2	2	1	0	1	680	1	1	0	0	NA	NA	NA	27	30	169	506	168	83	449	148	0	5	0	0	0.01	0
.	19.01.15-19.52.27-1-213243	36	1	1	0	0	0	0	0	0	0	0	NA	NA	NA	11	13	164	495	167	0	0	0	0	2	0	0	0.004	0
.	19.01.15-19.52.27-1-213244	84	6	6	1	0	1	680	5	5	0	0	NA	NA	NA	22	29	167	504	171	79	449	152	10	5	1	0.06	0.01	0.006
.	19.01.15-19.52.29-1-213249	60	2	2	2	0	2	664	1	1	0	0	NA	NA	NA	24	16	168	496	165	81	436	147	0	5	0	0	0.01	0
.	19.01.15-19.52.30-1-213250	88	7	7	1	0	0	686	6	6	0	0	NA	NA	NA	42	38	171	512	168	85	451	150	7	7	8	0.041	0.014	0.048
.	19.01.15-19.52.32-1-213255	63	3	3	0	0	0	668	2	2	0	0	NA	NA	NA	25	22	165	504	166	80	442	146	0	9	0	0	0.018	0
.	19.01.15-19.52.32-1-213256	121	4	4	1	0	1	684	2	2	0	0	NA	NA	NA	42	33	169	509	168	83	451	150	13	0	0	0.077	0	0
.	19.01.15-19.52.34-1-213272	60	2	2	1	0	1	681	1	1	0	0	NA	NA	NA	16	22	172	497	166	87	442	152	0	11	0	0	0.022	0
.	19.01.15-19.52.42-1-213279	152	7	7	4	0	3	703	6	6	0	0	NA	NA	NA	46	56	171	522	176	85	460	158	0	28	6	0	0.054	0.034
.	19.01.15-19.52.43-1-213280	85	4	4	1	0	0	672	3	3	0	0	NA	NA	NA	31	24	168	500	169	82	439	151	0	19	0	0	0.038	0
.	19.01.15-19.52.45-1-213287	335	39	39	9	0	7	739	35	35	0	0	NA	NA	NA	108	97	179	544	187	94	478	167	93	61	17	0.52	0.112	0.091
.	19.01.15-19.52.47-1-213289	34	1	1	0	0	0	0	0	0	0	0	NA	NA	NA	12	8	165	493	163	0	0	0	0	3	0	0	0.006	0
.	19.01.15-19.52.48-1-213290	111	6	6	0	0	0	679	5	5	0	0	NA	NA	NA	40	31	166	511	167	81	451	147	10	12	9	0.06	0.023	0.054
.	19.01.15-19.52.48-1-213291	178	30	30	13	0	12	699	28	28	0	0	NA	NA	NA	54	51	176	515	173	91	453	155	51	51	13	0.29	0.099	0.075
.	19.01.15-19.52.49-1-213292	235	23	23	4	0	3	697	21	21	0	0	NA	NA	NA	72	53	173	518	175	85	454	158	37	45	15	0.214	0.087	0.086
.	19.01.15-19.52.50-1-213293	133	9	9	3	0	3	686	7	7	0	0	NA	NA	NA	35	35	169	510	169	83	451	152	12	18	6	0.071	0.035	0.036
.	19.01.15-19.52.50-1-213295	218	37	37	8	0	5	725	33	33	0	0	NA	NA	NA	62	79	176	542	174	87	484	154	51	82	12	0.29	0.151	0.069
.	19.01.15-19.53.00-1-213305	89	4	4	2	0	2	674	2	2	0	0	NA	NA	NA	30	24	168	503	166	82	441	151	0	10	2	0	0.02	0.012
.	19.01.15-19.53.03-1-213311	63	4	4	1	0	1	673	3	3	0	0	NA	NA	NA	22	19	165	502	165	82	445	146	0	6	0	0	0.012	0
.	19.01.15-19.53.05-1-213314	65	2	2	0	0	0	679	1	1	0	0	NA	NA	NA	30	28	169	507	165	84	448	147	0	4	0	0	0.008	0
.	19.01.15-19.53.15-1-213325	117	5	5	1	0	0	691	4	4	0	0	NA	NA	NA	47	46	173	517	169	84	456	151	1	9	0	0.006	0.017	0
.	19.01.15-19.53.37-1-213346	201	13	13	9	0	5	714	12	12	0	0	NA	NA	NA	57	63	177	521	178	93	460	161	35	27	4	0.198	0.052	0.022
.	19.01.15-19.53.37-1-213347	61	2	2	1	0	1	303	1	1	0	0	NA	NA	NA	19	11	167	494	163	35	196	72	2	1	0	0.012	0.002	0
.	19.01.15-19.53.37-1-213348	145	24	24	9	0	8	692	21	21	0	0	NA	NA	NA	48	50	170	514	179	84	450	158	32	28	10	0.188	0.054	0.056
.	19.01.15-19.53.40-1-213350	32	1	1	0	0	0	0	0	0	0	0	NA	NA	NA	6	7	164	493	163	0	0	0	0	0	2	0	0	0.012
.	19.01.15-19.53.42-1-213351	67	2	2	0	0	0	401	0	0	0	0	NA	NA	NA	22	21	166	503	165	45	272	84	0	3	0	0	0.006	0
.	19.01.15-19.53.48-1-213364	87	4	4	1	0	0	667	2	2	0	0	NA	NA	NA	36	26	168	502	169	83	436	148	10	2	4	0.06	0.004	0.024
.	19.01.15-19.53.49-1-213365	151	12	12	7	0	5	707	11	11	0	0	NA	NA	NA	45	57	175	523	172	91	462	154	5	44	1	0.029	0.084	0.006
.	19.01.15-19.53.51-1-213366	56	2	2	0	0	0	666	1	1	0	0	NA	NA	NA	25	14	167	497	163	82	439	145	4	3	0	0.024	0.006	0
.	19.01.15-19.53.53-1-213368	124	5	5	2	0	1	692	4	4	0	0	NA	NA	NA	38	42	171	512	172	85	452	155	2	15	0	0.012	0.029	0
.	19.01.15-19.54.03-1-213384	201	11	11	4	0	2	713	10	10	0	0	NA	NA	NA	70	66	176	532	171	89	471	153	22	28	0	0.125	0.053	0
.	19.01.15-19.54.05-1-213385	88	5	5	1	0	1	671	4	4	0	0	NA	NA	NA	28	26	172	502	165	87	439	145	0	4	8	0	0.008	0.048
.	19.01.15-19.54.06-1-213389	115	9	9	3	0	2	681	8	8	0	0	NA	NA	NA	37	34	171	509	167	88	443	150	13	13	2	0.076	0.026	0.012
.	19.01.15-19.54.06-1-213392	70	3	3	0	0	0	670	2	2	0	0	NA	NA	NA	32	33	171	504	171	82	437	151	0	13	0	0	0.026	0
.	19.01.15-19.54.10-1-213396	115	10	10	1	0	1	676	9	9	0	0	NA	NA	NA	32	27	165	509	166	82	445	149	5	21	0	0.03	0.041	0
.	19.01.15-19.54.12-1-213399	33	1	1	0	0	0	0	0	0	0	0	NA	NA	NA	6	8	166	492	163	0	0	0	0	1	0	0	0.002	0
.	19.01.15-19.54.15-1-213407	118	7	7	1	0	1	689	6	6	0	0	NA	NA	NA	42	43	167	519	170	82	457	150	0	39	4	0	0.075	0.024
.	19.01.15-19.54.17-1-213410	143	20	20	4	0	4	690	16	16	0	0	NA	NA	NA	44	47	172	514	174	86	447	157	14	44	1	0.081	0.086	0.006
.	19.01.15-19.54.18-1-213411	62	3	3	0	0	0	675	2	2	0	0	NA	NA	NA	22	20	167	502	164	83	447	145	0	9	0	0	0.018	0
.	19.01.15-19.54.23-1-213416	156	13	13	5	0	3	692	10	10	0	0	NA	NA	NA	60	46	176	516	167	91	451	150	33	5	13	0.188	0.01	0.078
.	19.01.15-19.54.24-1-213417	242	14	14	5	0	3	729	13	13	0	0	NA	NA	NA	63	77	179	536	175	93	476	160	46	28	1	0.257	0.052	0.006
.	19.01.15-19.54.30-1-213423	144	16	16	3	0	2	685	14	14	0	0	NA	NA	NA	50	42	166	515	174	82	448	155	54	27	11	0.325	0.052	0.063
.	19.01.15-19.54.35-1-213439	91	5	5	2	0	1	676	4	4	0	0	NA	NA	NA	31	27	172	501	167	81	447	148	2	10	5	0.012	0.02	0.03
.	19.01.15-19.54.35-1-213440	88	7	7	2	0	2	686	6	6	0	0	NA	NA	NA	25	36	164	511	174	83	447	156	1	9	11	0.006	0.018	0.063
.	19.01.15-19.54.37-1-213443	119	18	18	4	0	4	687	17	17	0	0	NA	NA	NA	40	37	172	506	172	84	453	150	39	23	3	0.227	0.045	0.017
.	19.01.15-19.54.45-1-213446	154	6	6	1	0	0	708	5	5	0	0	NA	NA	NA	47	52	171	526	168	87	471	150	25	0	0	0.146	0	0
.	19.01.15-19.54.52-1-213451	65	5	5	0	0	0	687	3	3	0	0	NA	NA	NA	17	33	170	508	168	87	453	147	9	2	1	0.053	0.004	0.006
.	19.01.15-19.54.53-1-213454	290	19	19	7	0	5	741	17	17	0	0	NA	NA	NA	92	97	184	548	178	97	485	159	44	37	5	0.239	0.068	0.028
.	19.01.15-19.54.55-1-213456	122	21	21	8	0	4	691	19	19	0	0	NA	NA	NA	41	42	169	518	168	83	460	148	27	53	15	0.16	0.102	0.089
.	19.01.15-19.54.55-1-213457	63	3	3	0	0	0	669	2	2	0	0	NA	NA	NA	32	22	168	501	166	82	439	148	2	4	0	0.012	0.008	0
.	19.01.15-19.55.06-1-213474	148	15	15	3	0	2	696	13	13	0	0	NA	NA	NA	39	46	171	518	170	86	459	151	27	22	13	0.158	0.042	0.076
.	19.01.15-19.55.09-1-213478	35	1	1	0	0	0	0	0	0	0	0	NA	NA	NA	8	9	164	496	162	0	0	0	0	0	0	0	0	0
.	19.01.15-19.55.13-1-213484	119	10	10	4	0	4	692	9	9	0	0	NA	NA	NA	37	36	168	510	171	86	453	153	11	25	17	0.065	0.049	0.099
.	19.01.15-19.55.13-1-213485	33	1	1	0	0	0	0	0	0	0	0	NA	NA	NA	10	14	165	498	164	0	0	0	0	1	0	0	0.002	0
.	19.01.15-19.55.16-1-213489	129	8	8	1	0	1	685	6	6	0	0	NA	NA	NA	36	37	170	516	164	83	454	148	2	12	13	0.012	0.023	0.079
.	19.01.15-19.55.20-1-213498	123	13	13	4	0	3	688	12	12	0	0	NA	NA	NA	41	43	174	514	168	88	453	147	16	9	8	0.092	0.018	0.048
.	19.01.15-19.55.21-1-213500	59	2	2	2	0	2	678	1	1	0	0	NA	NA	NA	20	24	170	501	166	84	445	149	0	6	0	0	0.012	0
.	19.01.15-19.55.23-1-213502	121	30	30	10	0	8	679	27	27	0	0	NA	NA	NA	38	30	171	505	167	85	445	149	27	65	10	0.158	0.129	0.06
.	19.01.15-19.55.35-1-213523	95	3	3	0	0	0	688	2	2	0	0	NA	NA	NA	34	37	168	513	169	83	456	149	5	10	0	0.03	0.019	0
.	19.01.15-19.55.38-1-213527	121	19	19	5	0	2	691	18	18	0	0	NA	NA	NA	38	39	170	513	169	85	455	151	32	42	8	0.188	0.082	0.047
.	19.01.15-19.55.39-1-213529	31	1	1	0	0	0	0	0	0	0	0	NA	NA	NA	9	6	163	493	163	0	0	0	0	2	0	0	0.004	0
.	19.01.15-19.55.40-1-213530	263	17	17	3	0	2	719	15	15	0	0	NA	NA	NA	77	73	181	534	171	92	473	154	23	36	0	0.127	0.067	0
.	19.01.15-19.55.41-1-213531	66	2	2	0	0	0	673	1	1	0	0	NA	NA	NA	22	24	165	508	164	79	449	145	3	0	1	0.018	0	0.006
.	19.01.15-19.56.13-1-213553	63	3	3	1	0	1	676	2	2	0	0	NA	NA	NA	30	29	168	503	171	84	441	151	0	6	6	0	0.012	0.035
.	19.01.15-19.56.17-1-213558	35	1	1	0	0	0	0	0	0	0	0	NA	NA	NA	15	8	165	493	163	0	0	0	0	4	0	0	0.008	0
.	19.01.15-19.56.20-1-213564	61	2	2	0	0	0	668	1	1	0	0	NA	NA	NA	38	25	167	505	166	78	441	149	4	2	0	0.024	0.004	0
.	19.01.15-19.56.21-1-213567	120	14	14	5	0	3	677	13	13	0	0	NA	NA	NA	45	31	167	509	168	86	444	147	12	25	8	0.072	0.049	0.048
.	19.01.15-19.56.23-1-213570	146	18	18	4	0	4	708	17	17	0	0	NA	NA	NA	49	62	176	527	172	89	464	155	27	39	3	0.153	0.074	0.017
.	19.01.15-19.56.24-1-213576	97	6	6	2	0	2	685	5	5	0	0	NA	NA	NA	30	41	170	511	173	83	447	155	16	12	0	0.094	0.023	0
.	19.01.15-19.56.29-1-213583	124	7	7	1	0	1	675	5	5	0	0	NA	NA	NA	29	22	165	503	167	81	445	149	1	14	5	0.006	0.028	0.03
.	19.01.15-19.56.32-1-213585	33	1	1	0	0	0	0	0	0	0	0	NA	NA	NA	10	8	164	495	162	0	0	0	0	0	0	0	0	0
.	19.01.15-19.56.34-1-213603	64	2	2	0	0	0	202	0	0	0	0	NA	NA	NA	16	25	169	501	168	24	135	43	0	2	0	0	0.004	0
.	19.01.15-19.56.35-1-213604	117	22	22	8	0	3	683	20	20	0	0	NA	NA	NA	38	40	174	510	169	87	443	153	16	53	8	0.092	0.104	0.047
.	19.01.15-19.56.43-1-213609	123	17	17	6	0	4	691	16	16	0	0	NA	NA	NA	35	40	170	515	168	86	454	151	31	44	7	0.182	0.085	0.042
.	19.01.15-19.56.45-1-213610	63	2	2	0	0	0	675	1	1	0	0	NA	NA	NA	26	22	167	504	164	82	446	147	3	4	0	0.018	0.008	0
.	19.01.15-19.56.48-1-213612	90	3	3	3	0	2	670	2	2	0	0	NA	NA	NA	30	29	167	506	169	79	443	148	9	0	3	0.054	0	0.018
.	19.01.15-19.56.51-1-213616	213	17	17	6	0	5	719	15	15	0	0	NA	NA	NA	57	69	179	530	173	93	471	155	27	35	10	0.151	0.066	0.058
.	19.01.15-19.56.51-1-213618	35	1	1	0	0	0	0	0	0	0	0	NA	NA	NA	18	12	165	498	162	0	0	0	0	0	0	0	0	0
.	19.01.15-19.56.52-1-213621	36	1	1	1	0	1	0	0	0	0	0	NA	NA	NA	12	12	163	498	164	0	0	0	0	4	0	0	0.008	0
.	19.01.15-19.56.54-1-213623	65	4	4	0	0	0	678	2	2	0	0	NA	NA	NA	17	29	172	504	166	86	443	149	0	10	0	0	0.02	0
.	19.01.15-19.56.56-1-213626	120	6	6	0	0	0	686	4	4	0	0	NA	NA	NA	33	33	172	508	166	85	456	145	9	19	0	0.052	0.037	0
.	19.01.15-19.56.59-1-213632	189	30	30	17	0	11	710	26	26	0	0	NA	NA	NA	61	65	181	524	173	93	462	155	62	83	4	0.343	0.158	0.023
.	19.01.15-19.57.01-1-213637	59	2	2	0	0	0	673	1	1	0	0	NA	NA	NA	26	27	167	507	166	81	446	146	2	3	0	0.012	0.006	0
.	19.01.15-19.57.06-1-213644	141	15	15	4	0	2	703	12	12	0	0	NA	NA	NA	46	56	175	519	175	87	457	159	9	32	1	0.051	0.062	0.006
.	19.01.15-19.57.14-1-213653	63	4	4	1	0	1	678	3	3	0	0	NA	NA	NA	27	31	166	509	169	81	448	149	0	10	5	0	0.02	0.03
.	19.01.15-19.57.17-1-213656	86	5	5	0	0	0	672	4	4	0	0	NA	NA	NA	23	20	166	502	165	78	445	149	1	16	0	0.006	0.032	0
.	19.01.15-19.57.20-1-213661	124	13	13	4	0	3	672	10	10	0	0	NA	NA	NA	42	30	168	507	168	80	443	149	7	17	1	0.042	0.034	0.006
.	19.01.15-19.57.22-1-213663	87	5	5	2	0	2	669	3	3	0	0	NA	NA	NA	28	23	165	503	168	79	441	149	6	1	7	0.036	0.002	0.042
.	19.01.15-19.57.25-1-213666	40	1	1	0	0	0	0	0	0	0	0	NA	NA	NA	13	6	165	492	162	0	0	0	0	3	0	0	0.006	0
.	19.01.15-19.57.29-1-213673	64	3	3	1	0	1	445	1	1	0	0	NA	NA	NA	22	16	164	500	165	63	295	87	0	1	4	0	0.002	0.024
.	19.01.15-19.57.32-1-213675	235	25	25	12	0	6	710	23	23	0	0	NA	NA	NA	70	62	178	523	174	91	467	152	52	59	4	0.292	0.113	0.023
.	19.01.15-19.57.33-1-213691	87	4	4	0	0	0	675	3	3	0	0	NA	NA	NA	36	26	167	505	167	82	444	149	9	12	0	0.054	0.024	0
.	19.01.15-19.57.34-1-213692	150	14	14	7	0	6	679	12	12	0	0	NA	NA	NA	56	41	169	517	168	81	450	148	12	21	5	0.071	0.041	0.03
.	19.01.15-19.57.41-1-213696	94	5	5	3	0	3	692	4	4	0	0	NA	NA	NA	34	36	170	512	167	87	454	151	3	5	9	0.018	0.01	0.054
.	19.01.15-19.57.41-1-213697	179	35	35	5	0	5	705	33	33	0	0	NA	NA	NA	67	62	181	523	171	94	458	153	47	57	5	0.26	0.109	0.029
.	19.01.15-19.57.43-1-213699	34	1	1	0	0	0	0	0	0	0	0	NA	NA	NA	13	8	164	495	162	0	0	0	0	0	1	0	0	0.006
.	19.01.15-19.57.46-1-213702	177	21	21	5	0	3	700	19	19	0	0	NA	NA	NA	67	59	178	514	180	92	446	162	43	29	7	0.242	0.056	0.039
.	19.01.15-19.57.46-1-213703	34	1	1	0	0	0	0	0	0	0	0	NA	NA	NA	8	9	167	492	163	0	0	0	0	1	0	0	0.002	0
.	19.01.15-19.57.48-1-213712	146	7	7	2	0	1	678	6	6	0	0	NA	NA	NA	38	32	172	507	166	85	446	147	23	11	2	0.134	0.022	0.012
.	19.01.15-19.57.52-1-213714	198	12	12	3	0	3	708	9	9	0	0	NA	NA	NA	76	56	172	525	172	86	467	155	21	15	7	0.122	0.029	0.041
.	19.01.15-19.57.54-1-213715	63	4	4	0	0	0	679	3	3	0	0	NA	NA	NA	18	31	168	508	168	84	446	149	5	10	0	0.03	0.02	0
.	19.01.15-19.57.59-1-213721	177	7	7	2	0	2	697	6	6	0	0	NA	NA	NA	49	44	171	518	168	86	463	148	10	23	0	0.058	0.044	0
.	19.01.15-19.58.00-1-213726	120	8	8	1	0	1	677	7	7	0	0	NA	NA	NA	32	28	167	508	166	83	450	144	0	12	6	0	0.024	0.036
.	19.01.15-19.58.09-1-213736	118	10	10	3	0	3	695	7	7	0	0	NA	NA	NA	47	55	170	523	175	80	460	155	1	19	10	0.006	0.036	0.057
.	19.01.15-19.58.13-1-213743	59	3	3	1	0	1	676	2	2	0	0	NA	NA	NA	25	29	167	508	167	80	449	147	3	3	0	0.018	0.006	0
.	19.01.15-19.58.21-1-213752	59	3	3	1	0	1	676	2	2	0	0	NA	NA	NA	29	30	171	505	167	85	443	148	3	9	0	0.018	0.018	0
.	19.01.15-19.58.21-1-213753	126	12	12	4	0	3	693	10	10	0	0	NA	NA	NA	42	44	172	515	170	88	458	147	26	10	8	0.151	0.019	0.047
.	19.01.15-19.58.22-1-213754	131	13	13	4	0	2	698	12	12	0	0	NA	NA	NA	38	48	174	516	171	89	458	151	13	21	1	0.075	0.041	0.006
.	19.01.15-19.58.24-1-213760	117	11	11	2	0	2	675	8	8	0	0	NA	NA	NA	38	32	166	511	168	81	444	150	10	17	3	0.06	0.033	0.018
.	19.01.15-19.58.24-1-213762	95	5	5	1	0	1	681	4	4	0	0	NA	NA	NA	23	37	171	508	171	82	447	152	4	10	0	0.023	0.02	0
.	19.01.15-19.58.24-1-213763	65	3	3	2	0	1	673	2	2	0	0	NA	NA	NA	25	24	166	505	166	82	445	146	0	1	10	0	0.002	0.06
.	19.01.15-19.58.28-1-213767	138	9	9	2	0	2	692	8	8	0	0	NA	NA	NA	38	39	170	508	174	85	450	157	21	28	0	0.124	0.055	0
.	19.01.15-19.58.35-1-213785	119	8	8	3	0	3	675	7	7	0	0	NA	NA	NA	41	31	170	507	167	84	445	146	9	21	0	0.053	0.041	0
.	19.01.15-19.58.38-1-213789	178	9	9	1	0	0	699	7	7	0	0	NA	NA	NA	50	46	172	515	172	87	455	157	25	10	0	0.145	0.019	0
.	19.01.15-19.58.42-1-213792	94	5	5	0	0	0	682	4	4	0	0	NA	NA	NA	32	32	168	506	171	82	445	155	10	5	0	0.06	0.01	0
.	19.01.15-19.58.42-1-213793	203	11	11	5	0	3	729	10	10	0	0	NA	NA	NA	64	77	176	537	177	93	478	158	12	25	5	0.068	0.047	0.028
.	19.01.15-19.58.46-1-213798	231	16	16	1	0	1	731	15	15	0	0	NA	NA	NA	78	84	180	536	181	92	476	163	46	41	3	0.256	0.076	0.017
.	19.01.15-19.58.47-1-213802	116	6	6	2	0	1	678	5	5	0	0	NA	NA	NA	38	25	168	499	171	84	443	151	14	6	0	0.083	0.012	0
.	19.01.15-19.58.54-1-213806	62	2	2	3	0	2	665	1	1	0	0	NA	NA	NA	15	14	168	493	166	80	436	149	0	6	0	0	0.012	0
.	19.01.15-19.58.55-1-213807	115	9	9	5	0	5	681	6	6	0	0	NA	NA	NA	30	30	170	506	167	87	446	148	19	16	0	0.112	0.032	0
.	19.01.15-19.58.55-1-213809	88	3	3	1	0	1	680	2	2	0	0	NA	NA	NA	39	33	171	507	168	85	446	149	6	3	4	0.035	0.006	0.024
.	19.01.15-19.59.00-1-213818	98	4	4	3	0	2	675	3	3	0	0	NA	NA	NA	28	27	169	507	164	83	448	144	1	4	4	0.006	0.008	0.024
.	19.01.15-19.59.03-1-213825	98	6	6	1	0	1	680	5	5	0	0	NA	NA	NA	48	33	164	507	175	82	444	154	8	9	0	0.049	0.018	0
.	19.01.15-19.59.04-1-213826	63	2	2	0	0	0	674	1	1	0	0	NA	NA	NA	23	24	168	503	166	78	447	149	5	0	2	0.03	0	0.012
.	19.01.15-19.59.08-1-213831	60	2	2	1	0	1	673	1	1	0	0	NA	NA	NA	31	30	170	506	167	81	446	146	3	4	0	0.018	0.008	0
.	19.01.15-19.59.11-1-213835	65	3	3	0	0	0	672	2	2	0	0	NA	NA	NA	31	25	166	504	168	81	443	148	0	6	2	0	0.012	0.012
.	19.01.15-19.59.13-1-213838	115	5	5	1	0	1	690	4	4	0	0	NA	NA	NA	41	42	173	515	167	86	457	147	0	10	1	0	0.019	0.006
.	19.01.15-19.59.16-1-213843	120	8	8	3	0	1	693	7	7	0	0	NA	NA	NA	38	48	174	513	174	88	451	154	4	28	11	0.023	0.055	0.063
.	19.01.15-19.59.18-1-213844	60	2	2	0	0	0	149	1	1	0	0	NA	NA	NA	22	17	165	499	166	19	96	34	1	1	0	0.006	0.002	0
.	19.01.15-19.59.19-1-213849	57	2	2	0	0	0	100	1	1	0	0	NA	NA	NA	11	19	167	498	167	14	64	22	0	3	0	0	0.006	0
.	19.01.15-19.59.23-1-213857	267	31	31	13	0	7	736	29	29	0	0	NA	NA	NA	74	86	183	538	178	96	481	159	66	45	29	0.361	0.084	0.163
.	19.01.15-19.59.26-1-213860	88	6	6	1	0	1	664	5	5	0	0	NA	NA	NA	32	22	168	502	165	81	435	148	13	4	2	0.077	0.008	0.012
.	19.01.15-19.59.26-1-213861	118	8	8	3	0	3	684	7	7	0	0	NA	NA	NA	39	38	171	513	167	81	450	153	13	16	0	0.076	0.031	0
.	19.01.15-19.59.26-1-213862	69	4	4	1	0	1	500	3	3	0	0	NA	NA	NA	18	19	168	499	165	65	330	105	0	5	3	0	0.01	0.018
.	19.01.15-19.59.27-1-213863	119	19	19	5	0	3	695	17	17	0	0	NA	NA	NA	43	44	169	515	173	83	457	155	18	47	7	0.107	0.091	0.04
.	19.01.15-19.59.28-1-213864	127	12	12	4	0	3	687	7	7	0	0	NA	NA	NA	30	33	168	507	171	83	453	151	27	18	5	0.161	0.036	0.029
.	19.01.15-19.59.33-1-213867	115	16	16	5	0	3	680	13	13	0	0	NA	NA	NA	42	38	170	505	176	84	442	154	4	24	9	0.024	0.048	0.051
.	19.01.15-19.59.44-1-213890	64	2	2	0	0	0	298	1	1	0	0	NA	NA	NA	16	14	167	495	165	39	195	64	0	1	1	0	0.002	0.006
.	19.01.15-19.59.44-1-213891	93	9	9	4	0	4	673	8	8	0	0	NA	NA	NA	26	20	172	495	166	86	435	152	19	14	3	0.11	0.028	0.018
.	19.01.15-19.59.44-1-213892	180	16	16	5	0	3	710	15	15	0	0	NA	NA	NA	61	58	173	524	174	89	464	157	29	20	0	0.168	0.038	0
.	19.01.15-19.59.47-1-213895	181	19	19	4	0	2	715	17	17	0	0	NA	NA	NA	55	64	174	525	178	89	468	158	57	50	0	0.328	0.095	0
.	19.01.15-19.59.53-1-213906	62	4	4	2	0	1	674	3	3	0	0	NA	NA	NA	19	18	172	494	165	85	439	150	7	1	4	0.041	0.002	0.024
.	19.01.15-19.59.56-1-213910	181	22	22	5	0	4	695	20	20	0	0	NA	NA	NA	55	46	172	519	168	91	456	148	15	41	13	0.087	0.079	0.077
.	19.01.15-20.00.02-1-213927	120	8	8	4	0	4	690	6	6	0	0	NA	NA	NA	35	42	168	518	169	83	457	150	4	25	4	0.024	0.048	0.024
.	19.01.15-20.00.03-1-213929	120	9	9	4	0	2	683	8	8	0	0	NA	NA	NA	38	31	170	505	169	81	450	152	14	14	4	0.082	0.028	0.024
.	19.01.15-20.00.07-1-213935	96	9	9	4	0	2	686	8	8	0	0	NA	NA	NA	29	38	169	514	168	85	451	150	15	22	7	0.089	0.043	0.042
.	19.01.15-20.00.08-1-213937	92	4	4	2	0	2	702	3	3	0	0	NA	NA	NA	32	45	165	516	177	83	459	160	4	4	2	0.024	0.008	0.011
.	19.01.15-20.00.17-1-213947	31	1	1	0	0	0	0	0	0	0	0	NA	NA	NA	4	10	164	493	166	0	0	0	0	0	0	0	0	0
.	19.01.15-20.00.18-1-213948	121	9	9	3	0	2	696	8	8	0	0	NA	NA	NA	40	45	175	513	170	92	453	151	11	14	5	0.063	0.027	0.029
.	19.01.15-20.00.19-1-213951	88	7	7	1	0	1	667	5	5	0	0	NA	NA	NA	21	20	172	495	166	85	435	147	0	7	8	0	0.014	0.048
.	19.01.15-20.00.23-1-213958	95	7	7	2	0	2	684	6	6	0	0	NA	NA	NA	33	36	171	507	171	88	448	148	9	11	9	0.053	0.022	0.053
.	19.01.15-20.00.25-1-213959	144	15	15	7	0	6	682	14	14	0	0	NA	NA	NA	41	35	171	506	171	82	450	150	12	31	16	0.07	0.061	0.094
.	19.01.15-20.00.26-1-213961	62	3	3	0	0	0	671	2	2	0	0	NA	NA	NA	18	18	167	502	162	82	445	144	4	5	0	0.024	0.01	0
.	19.01.15-20.00.27-1-213963	88	6	6	1	0	1	679	4	4	0	0	NA	NA	NA	28	34	170	508	169	85	444	150	8	11	0	0.047	0.022	0
.	19.01.15-20.00.31-1-213965	56	2	2	0	0	0	0	1	1	0	0	NA	NA	NA	15	14	164	495	168	0	0	0	0	4	1	0	0.008	0.006
.	19.01.15-20.00.34-1-213983	39	1	1	0	0	0	0	0	0	0	0	NA	NA	NA	6	13	166	496	164	0	0	0	0	0	4	0	0	0.024
.	19.01.15-20.00.36-1-213984	60	2	2	0	0	0	673	1	1	0	0	NA	NA	NA	23	26	168	503	168	83	444	146	0	1	2	0	0.002	0.012
.	19.01.15-20.00.38-1-213986	119	20	20	6	0	6	692	18	18	0	0	NA	NA	NA	34	41	169	514	171	84	457	151	14	58	24	0.083	0.113	0.14
.	19.01.15-20.00.39-1-213988	100	7	7	4	0	4	696	6	6	0	0	NA	NA	NA	39	49	174	516	172	87	454	155	4	8	3	0.023	0.016	0.017
.	19.01.15-20.00.40-1-213989	145	26	26	10	0	8	703	24	24	0	0	NA	NA	NA	41	59	174	526	172	90	462	151	34	60	5	0.195	0.114	0.029
.	19.01.15-20.00.42-1-213993	122	4	4	0	0	0	698	2	2	0	0	NA	NA	NA	44	43	169	515	172	82	461	155	4	8	0	0.024	0.016	0
.	19.01.15-20.00.42-1-213994	117	12	12	3	0	0	680	11	11	0	0	NA	NA	NA	27	26	170	502	167	89	441	150	3	22	0	0.018	0.044	0
.	19.01.15-20.00.48-1-213999	88	5	5	3	0	3	677	4	4	0	0	NA	NA	NA	39	29	168	506	168	84	443	150	3	14	1	0.018	0.028	0.006
.	19.01.15-20.00.50-1-214001	298	28	28	7	0	7	731	25	25	0	0	NA	NA	NA	94	92	179	546	180	91	483	157	38	58	21	0.212	0.106	0.117
.	19.01.15-20.00.54-1-214004	116	8	8	3	0	3	704	6	6	0	0	NA	NA	NA	37	48	174	516	171	90	460	154	4	21	1	0.023	0.041	0.006
.	19.01.15-20.01.00-1-214014	88	6	6	0	0	0	680	4	4	0	0	NA	NA	NA	26	29	170	502	170	85	445	150	0	7	6	0	0.014	0.035
.	19.01.15-20.01.00-1-214016	88	4	4	2	0	2	674	2	2	0	0	NA	NA	NA	32	24	166	502	169	82	442	150	1	4	6	0.006	0.008	0.036
.	19.01.15-20.01.04-1-214055	92	6	6	0	0	0	677	5	5	0	0	NA	NA	NA	27	20	165	502	166	82	446	149	2	16	0	0.012	0.032	0
.	19.01.15-20.01.06-1-214081	134	14	14	3	0	2	694	10	10	0	0	NA	NA	NA	54	52	174	520	171	90	452	152	11	30	3	0.063	0.058	0.018
.	19.01.15-20.01.14-1-214112	176	28	28	8	0	4	698	26	26	0	0	NA	NA	NA	57	60	177	524	172	90	454	154	14	65	7	0.079	0.124	0.041
.	19.01.15-20.01.16-1-214114	115	8	8	2	0	1	694	6	6	0	0	NA	NA	NA	28	41	170	511	173	86	453	155	0	19	6	0	0.037	0.035
.	19.01.15-20.01.17-1-214116	89	3	3	1	0	1	691	2	2	0	0	NA	NA	NA	30	39	175	506	171	89	448	154	1	6	0	0.006	0.012	0
.	19.01.15-20.01.20-1-214122	129	20	20	4	0	3	691	18	18	0	0	NA	NA	NA	41	43	178	512	166	92	452	147	32	28	13	0.18	0.055	0.078
.	19.01.15-20.01.21-1-214123	63	3	3	0	0	0	48	2	2	0	0	NA	NA	NA	15	22	166	503	166	8	33	7	3	4	0	0.018	0.008	0
.	19.01.15-20.01.25-1-214126	147	5	5	2	0	2	697	4	4	0	0	NA	NA	NA	50	51	170	520	174	85	457	155	0	17	5	0	0.033	0.029
.	19.01.15-20.01.29-1-214129	128	18	18	3	0	3	702	17	17	0	0	NA	NA	NA	32	45	177	515	166	96	458	148	23	42	6	0.13	0.082	0.036
.	19.01.15-20.01.33-1-214145	91	4	4	1	0	0	677	3	3	0	0	NA	NA	NA	28	28	167	510	164	83	450	144	2	8	7	0.012	0.016	0.043
.	19.01.15-20.01.35-1-214147	148	9	9	2	0	2	695	7	7	0	0	NA	NA	NA	30	44	167	520	170	84	459	152	6	15	0	0.036	0.029	0
.	19.01.15-20.01.37-1-214149	149	14	14	4	0	2	701	12	12	0	0	NA	NA	NA	50	50	168	523	172	82	467	152	15	30	12	0.089	0.057	0.07
.	19.01.15-20.01.39-1-214152	143	16	16	2	0	1	696	14	14	0	0	NA	NA	NA	51	52	173	519	173	89	454	153	18	22	10	0.104	0.042	0.058
.	19.01.15-20.01.44-1-214156	119	13	13	6	0	4	688	11	11	0	0	NA	NA	NA	44	41	175	508	171	87	447	154	18	50	1	0.103	0.098	0.006
.	19.01.15-20.01.55-1-214167	35	1	1	0	0	0	0	0	0	0	0	NA	NA	NA	10	14	166	498	163	0	0	0	0	0	0	0	0	0
.	19.01.15-20.01.57-1-214170	184	16	16	7	0	7	698	15	15	0	0	NA	NA	NA	61	48	170	520	171	86	458	154	14	41	4	0.082	0.079	0.023
.	19.01.15-20.01.58-1-214171	119	12	12	1	0	1	701	11	11	0	0	NA	NA	NA	36	50	172	520	171	89	461	151	15	36	7	0.087	0.069	0.041
.	19.01.15-20.02.00-1-214177	159	13	13	3	0	2	707	11	11	0	0	NA	NA	NA	51	56	171	521	177	86	462	159	20	35	13	0.117	0.067	0.073
.	19.01.15-20.02.01-1-214179	86	5	5	0	0	0	686	4	4	0	0	NA	NA	NA	30	39	170	514	168	84	455	147	12	14	3	0.071	0.027	0.018
.	19.01.15-20.02.08-1-214192	179	22	22	7	0	3	707	20	20	0	0	NA	NA	NA	58	64	178	526	173	89	467	151	63	47	6	0.354	0.089	0.035
.	19.01.15-20.02.10-1-214194	71	5	5	2	0	1	666	3	3	0	0	NA	NA	NA	32	20	164	504	165	80	441	145	0	10	0	0	0.02	0
.	19.01.15-20.02.23-1-214202	31	1	1	0	0	0	0	0	0	0	0	NA	NA	NA	5	10	164	493	166	0	0	0	0	1	0	0	0.002	0
.	19.01.15-20.02.25-1-214204	65	4	4	1	0	1	402	3	3	0	0	NA	NA	NA	21	18	168	499	164	47	271	84	2	4	0	0.012	0.008	0
.	19.01.15-20.02.26-1-214205	117	12	12	1	0	1	688	11	11	0	0	NA	NA	NA	29	33	171	503	172	86	445	157	21	9	3	0.123	0.018	0.017
.	19.01.15-20.02.29-1-214210	56	2	2	1	0	1	665	0	0	0	0	NA	NA	NA	40	26	171	503	165	84	437	144	4	3	0	0.023	0.006	0
.	19.01.15-20.02.32-1-214212	94	10	10	3	0	3	688	7	7	0	0	NA	NA	NA	36	36	168	514	167	85	454	149	16	23	21	0.095	0.045	0.126
.	19.01.15-20.02.35-1-214230	154	6	6	3	0	2	682	2	2	0	0	NA	NA	NA	52	39	168	511	173	82	450	150	3	15	7	0.018	0.029	0.04
.	19.01.15-20.02.38-1-214232	120	10	10	2	0	2	691	9	9	0	0	NA	NA	NA	36	41	171	517	166	84	460	147	9	27	8	0.053	0.052	0.048
.	19.01.15-20.02.39-1-214234	265	28	28	11	0	10	721	23	23	0	0	NA	NA	NA	74	69	178	529	175	92	473	156	23	70	17	0.129	0.132	0.097
.	19.01.15-20.02.43-1-214235	117	7	7	1	0	0	692	6	6	0	0	NA	NA	NA	42	44	172	518	167	88	459	145	11	11	0	0.064	0.021	0
.	19.01.15-20.02.43-1-214236	34	1	1	0	0	0	0	0	0	0	0	NA	NA	NA	15	9	165	494	163	0	0	0	0	1	0	0	0.002	0
.	19.01.15-20.02.48-1-214239	60	2	2	1	0	1	668	1	1	0	0	NA	NA	NA	24	18	166	501	164	80	442	146	4	0	2	0.024	0	0.012
.	19.01.15-20.02.50-1-214241	92	6	6	2	0	2	684	5	5	0	0	NA	NA	NA	33	34	166	504	177	81	444	159	5	15	0	0.03	0.03	0
.	19.01.15-20.02.54-1-214246	87	5	5	2	0	2	683	3	3	0	0	NA	NA	NA	20	32	175	503	167	87	448	148	23	3	0	0.131	0.006	0
.	19.01.15-20.02.57-1-214251	183	17	17	6	0	5	707	16	16	0	0	NA	NA	NA	45	57	177	526	167	93	463	151	25	24	5	0.141	0.046	0.03
.	19.01.15-20.03.02-1-214257	33	1	1	0	0	0	0	0	0	0	0	NA	NA	NA	7	12	165	497	163	0	0	0	0	1	0	0	0.002	0
.	19.01.15-20.03.03-1-214258	60	2	2	2	0	2	677	1	1	0	0	NA	NA	NA	18	24	165	504	168	82	447	148	0	4	6	0	0.008	0.036
.	19.01.15-20.03.03-1-214261	120	5	5	3	0	2	679	4	4	0	0	NA	NA	NA	48	34	172	508	167	84	444	151	2	8	9	0.012	0.016	0.054
.	19.01.15-20.03.05-1-214266	91	10	10	2	0	2	678	9	9	0	0	NA	NA	NA	33	35	171	510	167	86	443	149	4	20	1	0.023	0.039	0.006
.	19.01.15-20.03.08-1-214273	59	3	3	0	0	0	660	2	2	0	0	NA	NA	NA	38	20	168	496	169	82	434	144	2	3	4	0.012	0.006	0.024
.	19.01.15-20.03.10-1-214275	89	4	4	0	0	0	669	3	3	0	0	NA	NA	NA	24	22	167	502	166	82	438	149	2	7	0	0.012	0.014	0
.	19.01.15-20.03.13-1-214282	123	8	8	2	0	2	690	6	6	0	0	NA	NA	NA	38	45	173	519	166	85	455	150	13	13	1	0.075	0.025	0.006
.	19.01.15-20.03.18-1-214287	97	5	5	1	0	1	686	3	3	0	0	NA	NA	NA	27	31	167	508	169	83	454	149	0	19	0	0	0.037	0
.	19.01.15-20.03.24-1-214296	152	7	7	2	0	1	699	6	6	0	0	NA	NA	NA	50	46	172	517	170	85	460	154	15	9	0	0.087	0.017	0
.	19.01.15-20.03.27-1-214299	38	1	1	0	0	0	0	0	0	0	0	NA	NA	NA	9	15	166	498	164	0	0	0	0	1	0	0	0.002	0
.	19.01.15-20.03.27-1-214300	175	21	21	4	0	3	703	19	19	0	0	NA	NA	NA	57	52	175	513	177	89	456	158	24	45	2	0.137	0.088	0.011
.	19.01.15-20.03.27-1-214302	56	2	2	1	0	1	674	1	1	0	0	NA	NA	NA	26	31	172	506	166	85	447	142	0	3	5	0	0.006	0.03
.	19.01.15-20.03.29-1-214305	122	9	9	4	0	1	687	7	7	0	0	NA	NA	NA	42	37	172	510	168	86	448	153	14	34	3	0.081	0.067	0.018
.	19.01.15-20.03.30-1-214306	35	1	1	1	0	1	0	0	0	0	0	NA	NA	NA	7	12	165	492	168	0	0	0	0	2	0	0	0.004	0
.	19.01.15-20.03.35-1-214322	243	20	20	8	0	8	703	18	18	0	0	NA	NA	NA	81	57	177	518	175	91	455	157	68	17	7	0.384	0.033	0.04
.	19.01.15-20.03.36-1-214324	33	1	1	0	0	0	0	0	0	0	0	NA	NA	NA	10	10	165	496	162	0	0	0	0	0	0	0	0	0
.	19.01.15-20.03.39-1-214326	63	3	3	3	0	2	668	2	2	0	0	NA	NA	NA	22	16	166	499	164	83	439	146	9	2	0	0.054	0.004	0
.	19.01.15-20.03.39-1-214327	94	7	7	2	0	2	679	6	6	0	0	NA	NA	NA	33	29	166	508	168	82	449	148	23	1	1	0.139	0.002	0.006
.	19.01.15-20.03.39-1-214328	124	11	11	2	0	2	694	9	9	0	0	NA	NA	NA	41	41	169	517	168	87	455	152	5	25	1	0.03	0.048	0.006
.	19.01.15-20.03.49-1-214335	151	10	10	4	0	1	691	8	8	0	0	NA	NA	NA	46	44	170	518	169	86	454	151	16	7	4	0.094	0.014	0.024
.	19.01.15-20.03.55-1-214345	94	9	9	5	0	5	682	8	8	0	0	NA	NA	NA	37	39	172	511	169	82	449	151	8	31	12	0.047	0.061	0.071
.	19.01.15-20.03.57-1-214349	119	9	9	5	0	4	680	7	7	0	0	NA	NA	NA	41	32	171	506	168	84	446	150	8	21	5	0.047	0.042	0.03
.	19.01.15-20.03.58-1-214354	95	5	5	0	0	0	682	4	4	0	0	NA	NA	NA	28	29	169	506	167	84	449	149	3	6	0	0.018	0.012	0
.	19.01.15-20.04.04-1-214362	59	4	4	1	0	0	670	3	3	0	0	NA	NA	NA	18	18	168	497	166	83	439	148	4	11	0	0.024	0.022	0
.	19.01.15-20.04.04-1-214363	87	4	4	1	0	1	682	3	3	0	0	NA	NA	NA	29	29	170	504	168	88	445	149	0	7	3	0	0.014	0.018
.	19.01.15-20.04.13-1-214376	117	8	8	4	0	3	686	7	7	0	0	NA	NA	NA	43	35	167	507	174	84	445	157	7	15	7	0.042	0.03	0.04
.	19.01.15-20.04.14-1-214377	88	9	9	1	0	0	684	8	8	0	0	NA	NA	NA	22	32	172	504	169	86	447	151	6	14	3	0.035	0.028	0.018
.	19.01.15-20.04.18-1-214380	87	5	5	1	0	1	672	4	4	0	0	NA	NA	NA	30	24	171	500	166	85	439	148	10	3	3	0.058	0.006	0.018
.	19.01.15-20.04.19-1-214382	172	26	26	8	0	6	697	24	24	0	0	NA	NA	NA	54	48	173	514	174	85	458	154	23	63	10	0.133	0.123	0.057
.	19.01.15-20.04.19-1-214383	92	8	8	1	0	1	678	7	7	0	0	NA	NA	NA	39	29	167	505	170	84	446	148	3	13	5	0.018	0.026	0.029
.	19.01.15-20.04.20-1-214387	143	8	8	4	0	2	697	7	7	0	0	NA	NA	NA	54	48	170	518	173	84	458	155	24	16	10	0.141	0.031	0.058
.	19.01.15-20.04.21-1-214388	36	1	1	0	0	0	0	0	0	0	0	NA	NA	NA	3	5	163	491	164	0	0	0	0	0	3	0	0	0.018
.	19.01.15-20.04.24-1-214391	96	9	9	4	0	4	674	6	6	0	0	NA	NA	NA	28	26	165	509	165	83	446	145	20	5	8	0.121	0.01	0.048
.	19.01.15-20.04.24-1-214393	182	11	11	3	0	1	710	10	10	0	0	NA	NA	NA	56	61	173	525	176	89	463	158	32	24	4	0.185	0.046	0.023
.	19.01.15-20.04.53-1-214417	155	9	9	3	0	3	694	7	7	0	0	NA	NA	NA	59	49	171	518	173	88	458	148	3	29	8	0.018	0.056	0.046
.	19.01.15-20.05.05-1-214431	152	15	15	6	0	5	700	14	14	0	0	NA	NA	NA	55	52	173	518	174	89	456	155	32	36	3	0.185	0.069	0.017
.	19.01.15-20.05.12-1-214437	169	23	23	5	0	3	696	21	21	0	0	NA	NA	NA	59	49	172	519	171	90	456	150	41	45	15	0.238	0.087	0.088
.	19.01.15-20.05.16-1-214442	95	6	6	2	0	2	678	4	4	0	0	NA	NA	NA	39	32	169	506	170	84	441	153	13	8	2	0.077	0.016	0.012
.	19.01.15-20.05.17-1-214443	146	15	15	2	0	2	693	13	13	0	0	NA	NA	NA	46	39	168	512	172	87	452	154	16	23	4	0.095	0.045	0.023
.	19.01.15-20.05.21-1-214450	89	5	5	2	0	2	677	4	4	0	0	NA	NA	NA	33	30	167	507	169	83	445	149	0	13	2	0	0.026	0.012
.	19.01.15-20.05.24-1-214455	59	3	3	0	0	0	671	2	2	0	0	NA	NA	NA	26	21	165	502	167	81	441	149	6	4	0	0.036	0.008	0
.	19.01.15-20.05.30-1-214463	174	9	9	3	0	2	696	8	8	0	0	NA	NA	NA	63	52	172	518	175	85	455	156	12	17	1	0.07	0.033	0.006
.	19.01.15-20.05.34-1-214479	121	10	10	1	0	0	681	8	8	0	0	NA	NA	NA	38	34	172	507	168	83	446	152	5	20	6	0.029	0.039	0.036
.	19.01.15-20.05.36-1-214481	67	4	4	2	0	1	680	3	3	0	0	NA	NA	NA	21	26	170	500	169	86	445	149	6	7	2	0.035	0.014	0.012
.	19.01.15-20.05.39-1-214484	232	18	18	6	0	4	722	16	16	0	0	NA	NA	NA	72	76	176	534	179	87	475	160	23	41	10	0.131	0.077	0.056
.	19.01.15-20.05.40-1-214485	267	18	18	8	0	5	708	16	16	0	0	NA	NA	NA	90	63	177	520	179	94	458	156	38	54	4	0.215	0.104	0.022
.	19.01.15-20.05.46-1-214490	33	1	1	1	0	1	0	0	0	0	0	NA	NA	NA	13	10	167	492	164	0	0	0	0	1	0	0	0.002	0
.	19.01.15-20.05.47-1-214492	57	2	2	0	0	0	674	1	1	0	0	NA	NA	NA	24	26	167	507	165	79	449	146	0	4	0	0	0.008	0
.	19.01.15-20.05.47-1-214493	36	1	1	0	0	0	0	0	0	0	0	NA	NA	NA	13	16	165	498	166	0	0	0	0	4	0	0	0.008	0
.	19.01.15-20.05.56-1-214505	88	5	5	0	0	0	671	3	3	0	0	NA	NA	NA	31	27	167	507	166	81	444	146	0	14	0	0	0.028	0
.	19.01.15-20.05.56-1-214507	182	31	31	8	0	4	695	28	28	0	0	NA	NA	NA	50	47	169	518	173	84	455	156	43	71	7	0.254	0.137	0.04
.	19.01.15-20.05.59-1-214511	32	1	1	0	0	0	0	0	0	0	0	NA	NA	NA	9	11	164	495	165	0	0	0	0	3	0	0	0.006	0
.	19.01.15-20.05.59-1-214513	119	13	13	2	0	1	690	12	12	0	0	NA	NA	NA	38	42	171	515	169	87	454	149	10	18	5	0.058	0.035	0.03
.	19.01.15-20.06.05-1-214520	60	2	2	0	0	0	684	1	1	0	0	NA	NA	NA	22	32	171	505	169	86	446	152	3	0	2	0.018	0	0.012
.	19.01.15-20.06.07-1-214525	87	5	5	1	0	1	675	4	4	0	0	NA	NA	NA	30	25	167	505	166	84	442	149	1	8	0	0.006	0.016	0
.	19.01.15-20.06.09-1-214528	93	10	10	3	0	3	668	9	9	0	0	NA	NA	NA	31	20	165	502	166	80	444	144	22	18	1	0.133	0.036	0.006
.	19.01.15-20.06.26-1-214554	33	1	1	0	0	0	0	0	0	0	0	NA	NA	NA	11	11	168	492	164	0	0	0	0	4	0	0	0.008	0
.	19.01.15-20.06.27-1-214555	62	4	4	1	0	0	667	3	3	0	0	NA	NA	NA	27	24	170	502	165	83	439	145	0	4	1	0	0.008	0.006
.	19.01.15-20.06.30-1-214556	197	28	28	6	0	5	725	26	26	0	0	NA	NA	NA	52	69	175	535	172	89	480	156	31	55	13	0.177	0.103	0.076
.	19.01.15-20.06.31-1-214557	63	2	2	0	0	0	680	1	1	0	0	NA	NA	NA	36	31	169	509	166	85	446	149	2	0	5	0.012	0	0.03
.	19.01.15-20.06.33-1-214572	37	1	1	0	0	0	0	0	0	0	0	NA	NA	NA	12	13	166	496	164	0	0	0	0	1	0	0	0.002	0
.	19.01.15-20.06.35-1-214578	116	7	7	0	0	0	686	4	4	0	0	NA	NA	NA	36	40	171	510	172	86	444	156	2	22	3	0.012	0.043	0.017
.	19.01.15-20.06.37-1-214579	88	6	6	0	0	0	693	5	5	0	0	NA	NA	NA	14	34	167	510	170	83	455	155	1	20	1	0.006	0.039	0.006
.	19.01.15-20.06.40-1-214585	64	2	2	0	0	0	252	1	1	0	0	NA	NA	NA	22	15	168	493	167	30	166	56	3	2	0	0.018	0.004	0
.	19.01.15-20.06.40-1-214586	36	1	1	0	0	0	0	0	0	0	0	NA	NA	NA	12	14	165	496	166	0	0	0	0	0	3	0	0	0.018
.	19.01.15-20.06.43-1-214589	91	8	8	4	0	3	676	6	6	0	0	NA	NA	NA	31	24	168	501	168	84	440	152	4	24	1	0.024	0.048	0.006
.	19.01.15-20.06.45-1-214591	127	12	12	6	0	3	694	10	10	0	0	NA	NA	NA	49	44	170	518	169	83	459	152	23	37	3	0.135	0.071	0.018
.	19.01.15-20.06.46-1-214592	95	7	7	0	0	0	684	4	4	0	0	NA	NA	NA	35	38	169	514	168	84	450	150	1	17	2	0.006	0.033	0.012
.	19.01.15-20.06.49-1-214597	153	7	7	2	0	1	700	6	6	0	0	NA	NA	NA	46	46	174	517	168	88	461	151	19	4	0	0.109	0.008	0
.	19.01.15-20.06.55-1-214599	36	1	1	0	0	0	0	0	0	0	0	NA	NA	NA	10	8	167	491	163	0	0	0	3	0	0	0.018	0	0
.	19.01.15-20.06.56-1-214601	91	6	6	2	0	1	679	5	5	0	0	NA	NA	NA	36	30	168	509	166	83	447	149	21	12	0	0.125	0.024	0
.	19.01.15-20.06.57-1-214606	64	3	3	0	0	0	679	2	2	0	0	NA	NA	NA	25	28	167	505	169	84	444	151	0	3	8	0	0.006	0.047
.	19.01.15-20.07.00-1-214610	118	6	6	2	0	1	688	5	5	0	0	NA	NA	NA	50	47	172	515	173	86	451	151	6	18	0	0.035	0.035	0
.	19.01.15-20.07.14-1-214623	35	1	1	1	0	1	0	0	0	0	0	NA	NA	NA	8	11	167	492	165	0	0	0	0	5	0	0	0.01	0
.	19.01.15-20.07.16-1-214626	37	1	1	1	0	1	0	0	0	0	0	NA	NA	NA	11	4	164	490	163	0	0	0	0	2	0	0	0.004	0
.	19.01.15-20.07.27-1-214632	64	6	6	2	0	0	674	5	5	0	0	NA	NA	NA	40	30	167	510	166	79	446	149	9	15	0	0.054	0.029	0
.	19.01.15-20.07.29-1-214639	31	1	1	0	0	0	0	0	0	0	0	NA	NA	NA	7	9	163	496	163	0	0	0	0	0	0	0	0	0
.	19.01.15-20.07.31-1-214643	176	17	17	6	0	5	699	16	16	0	0	NA	NA	NA	50	47	170	520	170	88	462	149	30	35	12	0.176	0.067	0.071
.	19.01.15-20.07.34-1-214660	84	5	5	3	0	3	676	4	4	0	0	NA	NA	NA	21	22	167	502	166	80	448	148	2	8	2	0.012	0.016	0.012
.	19.01.15-20.07.35-1-214662	87	4	4	0	0	0	681	3	3	0	0	NA	NA	NA	26	27	168	507	165	85	450	146	8	3	2	0.048	0.006	0.012
.	19.01.15-20.07.38-1-214666	115	15	15	5	0	4	669	12	12	0	0	NA	NA	NA	51	25	170	502	166	84	436	149	15	31	14	0.088	0.062	0.084
.	19.01.15-20.07.42-1-214669	33	1	1	0	0	0	0	0	0	0	0	NA	NA	NA	13	5	163	490	165	0	0	0	3	0	0	0.018	0	0
.	19.01.15-20.07.45-1-214672	122	4	4	2	0	2	696	3	3	0	0	NA	NA	NA	38	47	170	514	176	84	453	159	4	5	0	0.024	0.01	0
.	19.01.15-20.07.50-1-214674	31	1	1	0	0	0	0	0	0	0	0	NA	NA	NA	10	11	163	495	166	0	0	0	0	0	2	0	0	0.012
.	19.01.15-20.07.52-1-214676	92	6	6	1	0	1	668	3	3	0	0	NA	NA	NA	26	21	170	498	166	84	436	148	8	13	0	0.047	0.026	0
.	19.01.15-20.07.53-1-214684	63	5	5	1	0	0	690	4	4	0	0	NA	NA	NA	12	34	169	505	173	84	448	158	5	9	1	0.03	0.018	0.006
.	19.01.15-20.07.54-1-214685	94	4	4	1	0	1	688	3	3	0	0	NA	NA	NA	30	39	173	512	167	85	456	147	0	10	2	0	0.02	0.012
.	19.01.15-20.07.56-1-214688	91	10	10	2	0	2	679	8	8	0	0	NA	NA	NA	33	32	169	511	165	86	449	144	4	14	6	0.024	0.027	0.036
.	19.01.15-20.08.02-1-214695	61	4	4	1	0	0	680	3	3	0	0	NA	NA	NA	16	24	166	505	166	80	453	147	0	7	5	0	0.014	0.03
.	19.01.15-20.08.07-1-214708	33	1	1	0	0	0	0	0	0	0	0	NA	NA	NA	6	8	164	492	165	0	0	0	0	0	0	0	0	0
.	19.01.15-20.08.09-1-214711	124	9	9	2	0	2	697	8	8	0	0	NA	NA	NA	31	47	171	519	170	86	464	147	7	18	0	0.041	0.035	0
.	19.01.15-20.08.11-1-214714	61	3	3	1	0	0	675	2	2	0	0	NA	NA	NA	29	24	166	504	167	80	446	149	0	4	5	0	0.008	0.03
.	19.01.15-20.08.11-1-214716	33	1	1	1	0	1	0	0	0	0	0	NA	NA	NA	6	5	163	491	164	0	0	0	0	2	0	0	0.004	0
.	19.01.15-20.08.13-1-214719	66	2	2	1	0	1	671	1	1	0	0	NA	NA	NA	22	23	165	504	167	80	443	148	0	7	0	0	0.014	0
.	19.01.15-20.08.14-1-214721	59	3	3	0	0	0	673	2	2	0	0	NA	NA	NA	18	19	166	501	165	79	444	150	1	5	0	0.006	0.01	0
.	19.01.15-20.08.14-1-214725	147	19	19	10	0	7	696	17	17	0	0	NA	NA	NA	47	48	168	521	172	84	460	152	4	79	8	0.024	0.152	0.047
.	19.01.15-20.08.18-1-214729	229	45	45	14	0	13	708	42	42	0	0	NA	NA	NA	54	64	176	529	172	87	464	157	103	64	36	0.585	0.121	0.209
.	19.01.15-20.08.18-1-214730	92	7	7	1	0	1	679	6	6	0	0	NA	NA	NA	35	24	166	503	168	82	445	152	14	17	10	0.084	0.034	0.06
.	19.01.15-20.08.19-1-214732	176	30	30	6	0	5	708	28	28	0	0	NA	NA	NA	52	62	178	525	172	91	465	152	53	92	6	0.298	0.175	0.035
.	19.01.15-20.08.27-1-214746	153	9	9	3	0	2	711	7	7	0	0	NA	NA	NA	53	57	173	523	174	89	466	156	23	21	0	0.133	0.04	0
.	19.01.15-20.08.27-1-214747	95	7	7	2	0	1	678	6	6	0	0	NA	NA	NA	40	30	168	508	167	83	445	150	0	25	1	0	0.049	0.006
.	19.01.15-20.08.35-1-214765	92	6	6	4	0	3	675	4	4	0	0	NA	NA	NA	30	26	168	505	166	84	443	148	5	21	0	0.03	0.042	0
.	19.01.15-20.08.35-1-214768	97	4	4	1	0	1	672	2	2	0	0	NA	NA	NA	34	30	168	508	167	81	442	149	0	3	0	0	0.006	0
.	19.01.15-20.08.48-1-214778	114	7	7	2	0	2	680	6	6	0	0	NA	NA	NA	34	32	168	508	169	82	449	149	2	13	12	0.012	0.026	0.071
.	19.01.15-20.08.51-1-214782	152	10	10	2	0	1	693	7	7	0	0	NA	NA	NA	53	46	172	516	171	86	456	151	19	19	0	0.11	0.037	0
.	19.01.15-20.08.54-1-214783	63	2	2	0	0	0	304	1	1	0	0	NA	NA	NA	18	18	166	497	168	33	192	79	0	2	4	0	0.004	0.024
.	19.01.15-20.08.54-1-214784	66	11	11	4	0	3	686	10	10	0	0	NA	NA	NA	21	28	169	507	165	89	449	148	15	14	0	0.089	0.028	0
.	19.01.15-20.08.58-1-214789	87	8	8	3	0	2	680	7	7	0	0	NA	NA	NA	28	30	168	504	171	81	444	155	7	11	0	0.042	0.022	0
.	19.01.15-20.09.00-1-214793	121	24	24	5	0	3	687	23	23	0	0	NA	NA	NA	22	38	169	514	168	85	452	150	12	32	5	0.071	0.062	0.03
.	19.01.15-20.09.05-1-214801	64	4	4	1	0	1	669	3	3	0	0	NA	NA	NA	26	18	166	500	165	79	443	147	0	8	2	0	0.016	0.012
.	19.01.15-20.09.21-1-214814	63	2	2	1	0	1	676	1	1	0	0	NA	NA	NA	29	24	168	501	168	84	443	149	0	3	0	0	0.006	0
.	19.01.15-20.09.21-1-214815	117	9	9	4	0	2	689	7	7	0	0	NA	NA	NA	39	44	174	509	174	87	449	153	26	17	7	0.149	0.033	0.04
.	19.01.15-20.09.31-1-214816	95	4	4	1	0	1	674	3	3	0	0	NA	NA	NA	32	25	166	508	164	80	450	144	3	7	2	0.018	0.014	0.012
.	19.01.15-20.09.36-1-214834	146	16	16	5	0	3	686	12	12	0	0	NA	NA	NA	46	37	171	511	168	87	446	153	31	40	9	0.181	0.078	0.054
.	19.01.15-20.09.36-1-214835	88	6	6	3	0	2	687	5	5	0	0	NA	NA	NA	28	34	167	510	170	82	452	153	5	20	0	0.03	0.039	0
.	19.01.15-20.09.37-1-214837	97	8	8	6	0	5	690	6	6	0	0	NA	NA	NA	35	35	170	513	165	85	456	149	9	14	1	0.053	0.027	0.006
.	19.01.15-20.09.38-1-214838	61	2	2	0	0	0	445	1	1	0	0	NA	NA	NA	16	13	166	496	164	59	291	95	2	1	0	0.012	0.002	0
.	19.01.15-20.09.41-1-214840	133	7	7	1	0	1	677	6	6	0	0	NA	NA	NA	38	28	168	505	168	81	449	147	6	10	4	0.036	0.02	0.024
.	19.01.15-20.09.42-1-214841	118	4	4	1	0	1	681	3	3	0	0	NA	NA	NA	28	32	167	507	171	80	452	149	4	6	0	0.024	0.012	0
.	19.01.15-20.09.50-1-214847	174	30	30	9	0	4	687	24	24	0	0	NA	NA	NA	61	42	169	519	167	81	457	149	59	56	2	0.349	0.108	0.012
.	19.01.15-20.09.52-1-214849	56	2	2	0	0	0	153	1	1	0	0	NA	NA	NA	18	15	166	500	162	16	108	29	0	3	5	0	0.006	0.031
.	19.01.15-20.09.56-1-214862	122	9	9	5	0	4	697	8	8	0	0	NA	NA	NA	40	52	175	514	176	86	455	156	31	5	3	0.177	0.01	0.017
.	19.01.15-20.09.56-1-214863	91	9	9	3	0	2	686	8	8	0	0	NA	NA	NA	32	41	169	515	170	87	448	151	8	17	14	0.047	0.033	0.082
.	19.01.15-20.09.58-1-214869	173	14	14	5	0	2	682	12	12	0	0	NA	NA	NA	50	29	169	509	164	82	455	145	33	47	0	0.195	0.092	0
.	19.01.15-20.09.59-1-214871	34	1	1	1	0	1	0	0	0	0	0	NA	NA	NA	11	7	165	492	163	0	0	0	0	1	0	0	0.002	0
.	19.01.15-20.10.00-1-214874	88	4	4	0	0	0	685	3	3	0	0	NA	NA	NA	28	33	166	514	166	83	451	151	8	5	0	0.048	0.01	0
.	19.01.15-20.10.00-1-214876	89	9	9	2	0	2	679	8	8	0	0	NA	NA	NA	33	34	169	508	170	82	446	151	10	9	2	0.059	0.018	0.012
.	19.01.15-20.10.02-1-214882	88	4	4	4	0	3	687	3	3	0	0	NA	NA	NA	23	32	173	505	167	88	448	151	0	7	2	0	0.014	0.012
.	19.01.15-20.10.12-1-214892	144	24	24	4	0	3	697	22	22	0	0	NA	NA	NA	46	49	172	518	172	85	461	151	34	45	20	0.198	0.087	0.116
.	19.01.15-20.10.18-1-214897	148	17	17	6	0	5	709	15	15	0	0	NA	NA	NA	48	62	177	523	175	93	460	156	29	37	13	0.164	0.071	0.074
.	19.01.15-20.10.20-1-214903	96	3	3	2	0	1	671	1	1	0	0	NA	NA	NA	33	29	171	504	167	85	440	146	3	1	2	0.018	0.002	0.012
.	19.01.15-20.10.20-1-214904	120	5	5	0	0	0	692	4	4	0	0	NA	NA	NA	35	45	174	511	173	87	452	153	1	6	4	0.006	0.012	0.023
.	19.01.15-20.10.21-1-214905	39	1	1	0	0	0	0	0	0	0	0	NA	NA	NA	13	14	163	502	162	0	0	0	0	0	0	0	0	0
.	19.01.15-20.10.22-1-214906	55	2	2	0	0	0	685	1	1	0	0	NA	NA	NA	22	32	165	512	168	83	454	148	0	3	5	0	0.006	0.03
.	19.01.15-20.10.26-1-214908	96	5	5	1	0	1	687	4	4	0	0	NA	NA	NA	30	37	172	509	169	88	448	151	0	10	6	0	0.02	0.036
.	19.01.15-20.10.39-1-214927	98	8	8	1	0	1	681	7	7	0	0	NA	NA	NA	29	31	168	506	170	83	447	151	1	17	12	0.006	0.034	0.071
.	19.01.15-20.10.54-1-214930	344	41	41	9	0	8	772	33	33	0	0	NA	NA	NA	106	122	181	561	193	96	501	175	91	76	3	0.503	0.135	0.016
.	19.01.15-20.10.56-1-214932	64	4	4	1	0	0	679	3	3	0	0	NA	NA	NA	26	28	167	505	169	81	446	152	4	1	3	0.024	0.002	0.018
.	19.01.15-20.11.00-1-214938	121	16	16	4	0	4	679	13	13	0	0	NA	NA	NA	45	36	169	509	171	81	447	151	13	22	6	0.077	0.043	0.035
.	19.01.15-20.11.00-1-214939	30	1	1	0	0	0	0	0	0	0	0	NA	NA	NA	9	12	167	494	164	0	0	0	0	0	0	0	0	0
.	19.01.15-20.11.02-1-214942	184	13	13	4	0	3	711	12	12	0	0	NA	NA	NA	52	61	172	530	172	85	472	154	41	33	0	0.238	0.062	0
.	19.01.15-20.11.09-1-214951	92	8	8	2	0	2	668	7	7	0	0	NA	NA	NA	40	26	172	501	166	84	438	146	5	8	13	0.029	0.016	0.078
.	19.01.15-20.11.12-1-214954	37	1	1	0	0	0	0	0	0	0	0	NA	NA	NA	11	9	165	495	162	0	0	0	0	0	3	0	0	0.019
.	19.01.15-20.11.13-1-214960	63	2	2	0	0	0	346	1	1	0	0	NA	NA	NA	24	20	170	497	166	47	233	66	0	0	5	0	0	0.03
.	19.01.15-20.11.15-1-214962	119	10	10	3	0	3	700	7	7	0	0	NA	NA	NA	37	46	172	510	177	88	451	161	11	19	1	0.064	0.037	0.006
.	19.01.15-20.11.19-1-214963	151	15	15	8	0	6	710	12	12	0	0	NA	NA	NA	50	57	182	522	166	96	466	148	40	52	0	0.22	0.1	0
.	19.01.15-20.11.21-1-214969	118	21	21	11	0	9	692	18	18	0	0	NA	NA	NA	38	38	173	510	168	89	452	151	21	56	5	0.121	0.11	0.03
.	19.01.15-20.11.28-1-214976	89	4	4	0	0	0	673	3	3	0	0	NA	NA	NA	27	25	167	504	167	82	446	145	1	5	0	0.006	0.01	0
.	19.01.15-20.11.30-1-214978	86	6	6	1	0	0	669	4	4	0	0	NA	NA	NA	22	19	169	496	167	80	443	146	10	7	0	0.059	0.014	0
.	19.01.15-20.11.30-1-214979	121	16	16	7	0	4	689	15	15	0	0	NA	NA	NA	45	37	171	507	172	87	448	154	16	55	0	0.094	0.108	0
.	19.01.15-20.11.32-1-214980	152	10	10	3	0	2	677	8	8	0	0	NA	NA	NA	42	29	170	506	166	84	445	148	14	6	7	0.082	0.012	0.042
.	19.01.15-20.11.40-1-215003	144	10	10	3	0	3	682	9	9	0	0	NA	NA	NA	32	33	170	508	168	85	446	151	4	33	1	0.024	0.065	0.006
.	19.01.15-20.11.45-1-215007	35	1	1	0	0	0	0	0	0	0	0	NA	NA	NA	14	11	163	498	163	0	0	0	0	0	0	0	0	0
.	19.01.15-20.11.48-1-215008	150	18	18	3	0	2	689	16	16	0	0	NA	NA	NA	53	44	176	510	171	89	445	155	24	25	14	0.136	0.049	0.082
.	19.01.15-20.11.52-1-215010	91	6	6	3	0	3	685	4	4	0	0	NA	NA	NA	24	30	166	510	167	83	450	152	0	26	0	0	0.051	0
.	19.01.15-20.11.55-1-215013	61	2	2	0	0	0	51	1	1	0	0	NA	NA	NA	26	12	167	495	163	5	38	8	0	4	0	0	0.008	0
.	19.01.15-20.11.55-1-215023	88	4	4	3	0	3	672	2	2	0	0	NA	NA	NA	33	26	168	506	165	81	447	144	3	15	0	0.018	0.03	0
.	19.01.15-20.12.03-1-215031	122	15	15	6	0	4	701	13	13	0	0	NA	NA	NA	35	47	173	513	174	91	455	155	19	28	1	0.11	0.055	0.006
.	19.01.15-20.12.05-1-215036	126	6	6	1	0	1	686	5	5	0	0	NA	NA	NA	20	31	173	506	165	88	452	146	10	14	0	0.058	0.028	0
.	19.01.15-20.12.05-1-215037	90	6	6	4	0	3	687	5	5	0	0	NA	NA	NA	37	40	170	512	171	83	451	153	0	24	0	0	0.047	0
.	19.01.15-20.12.07-1-215040	85	3	3	0	0	0	684	2	2	0	0	NA	NA	NA	26	33	169	512	165	84	453	147	4	7	0	0.024	0.014	0
.	19.01.15-20.12.08-1-215041	90	14	14	2	0	2	685	11	11	0	0	NA	NA	NA	35	35	173	503	172	89	444	152	18	37	9	0.104	0.074	0.052
.	19.01.15-20.12.24-1-215058	37	1	1	1	0	1	0	0	0	0	0	NA	NA	NA	6	12	166	496	163	0	0	0	0	0	0	0	0	0
.	19.01.15-20.12.25-1-215060	89	4	4	1	0	1	676	2	2	0	0	NA	NA	NA	33	28	174	497	170	88	437	151	4	13	0	0.023	0.026	0
.	19.01.15-20.12.27-1-215063	148	17	17	3	0	3	696	13	13	0	0	NA	NA	NA	48	53	175	521	170	89	460	147	39	25	5	0.223	0.048	0.029
.	19.01.15-20.12.27-1-215064	117	9	9	0	0	0	682	8	8	0	0	NA	NA	NA	25	24	168	502	167	86	449	147	11	11	8	0.065	0.022	0.048
.	19.01.15-20.12.28-1-215067	146	10	10	3	0	2	692	9	9	0	0	NA	NA	NA	38	36	168	511	170	85	453	154	19	34	0	0.113	0.067	0
.	19.01.15-20.12.31-1-215070	92	5	5	3	0	2	676	4	4	0	0	NA	NA	NA	41	30	174	504	165	85	445	146	0	14	4	0	0.028	0.024
.	19.01.15-20.12.35-1-215087	35	1	1	0	0	0	0	0	0	0	0	NA	NA	NA	15	7	163	494	163	0	0	0	0	0	0	0	0	0
.	19.01.15-20.12.35-1-215088	64	2	2	1	0	1	680	1	1	0	0	NA	NA	NA	27	31	168	507	169	84	445	151	0	4	6	0	0.008	0.036
.	19.01.15-20.12.37-1-215091	118	7	7	2	0	1	676	6	6	0	0	NA	NA	NA	42	33	171	507	168	84	442	150	17	20	0	0.099	0.039	0
.	19.01.15-20.12.41-1-215093	72	5	5	1	0	1	675	3	3	0	0	NA	NA	NA	20	25	166	507	165	81	445	149	0	9	11	0	0.018	0.067
.	19.01.15-20.12.42-1-215094	93	7	7	4	0	4	686	5	5	0	0	NA	NA	NA	26	31	168	509	167	83	451	152	14	22	0	0.083	0.043	0
.	19.01.15-20.12.51-1-215098	147	9	9	3	0	3	695	8	8	0	0	NA	NA	NA	45	41	174	511	169	89	455	151	9	7	6	0.052	0.014	0.036
.	19.01.15-20.12.53-1-215100	212	20	20	7	0	6	709	18	18	0	0	NA	NA	NA	56	57	173	526	171	87	470	152	37	60	2	0.214	0.114	0.012
.	19.01.15-20.12.54-1-215101	82	3	3	0	0	0	675	2	2	0	0	NA	NA	NA	22	27	168	500	172	82	441	152	0	5	0	0	0.01	0
.	19.01.15-20.12.55-1-215103	117	9	9	2	0	2	689	8	8	0	0	NA	NA	NA	42	38	171	511	169	86	451	152	8	31	0	0.047	0.061	0
.	19.01.15-20.13.00-1-215112	65	3	3	0	0	0	675	2	2	0	0	NA	NA	NA	28	27	167	507	166	83	447	145	3	6	0	0.018	0.012	0
.	19.01.15-20.13.00-1-215113	65	3	3	2	0	2	668	2	2	0	0	NA	NA	NA	27	22	168	501	166	83	437	148	0	6	1	0	0.012	0.006
.	19.01.15-20.13.03-1-215117	113	11	11	5	0	4	669	10	10	0	0	NA	NA	NA	34	24	169	504	164	81	442	146	7	29	0	0.041	0.058	0
.	19.01.15-20.13.05-1-215122	88	10	10	4	0	1	683	9	9	0	0	NA	NA	NA	47	41	175	512	167	89	445	149	14	15	6	0.08	0.029	0.036
.	19.01.15-20.13.09-1-215127	95	7	7	2	0	1	683	5	5	0	0	NA	NA	NA	32	38	169	514	168	81	453	149	7	11	7	0.041	0.021	0.042
.	19.01.15-20.13.12-1-215131	126	16	16	4	0	3	697	14	14	0	0	NA	NA	NA	33	40	168	515	170	85	458	154	21	30	7	0.125	0.058	0.041
.	19.01.15-20.13.15-1-215137	33	1	1	0	0	0	0	0	0	0	0	NA	NA	NA	8	5	163	490	165	0	0	0	0	0	0	0	0	0
.	19.01.15-20.13.16-1-215139	34	1	1	0	0	0	0	0	0	0	0	NA	NA	NA	8	7	164	493	163	0	0	0	0	0	1	0	0	0.006
.	19.01.15-20.13.17-1-215140	60	2	2	0	0	0	667	0	0	0	0	NA	NA	NA	23	21	166	500	168	80	439	148	2	0	3	0.012	0	0.018
.	19.01.15-20.13.27-1-215148	205	23	23	4	0	3	706	19	19	0	0	NA	NA	NA	69	55	175	523	170	90	464	152	38	37	17	0.217	0.071	0.1
.	19.01.15-20.13.27-1-215150	264	37	37	13	0	9	729	35	35	0	0	NA	NA	NA	79	76	180	539	170	95	482	152	73	73	11	0.406	0.135	0.065
.	19.01.15-20.13.32-1-215167	59	2	2	0	0	0	399	1	1	0	0	NA	NA	NA	15	10	168	489	166	49	253	97	5	0	0	0.03	0	0
.	19.01.15-20.13.34-1-215169	117	10	10	1	0	1	687	9	9	0	0	NA	NA	NA	42	39	173	511	168	86	451	150	11	31	2	0.064	0.061	0.012
.	19.01.15-20.13.36-1-215170	125	10	10	5	0	2	705	8	8	0	0	NA	NA	NA	42	50	179	513	171	93	458	154	33	11	0	0.184	0.021	0
.	19.01.15-20.13.40-1-215173	34	1	1	1	0	1	0	0	0	0	0	NA	NA	NA	10	10	164	494	165	0	0	0	0	1	0	0	0.002	0
.	19.01.15-20.13.42-1-215174	68	2	2	0	0	0	253	1	1	0	0	NA	NA	NA	27	17	170	496	164	29	162	62	0	3	0	0	0.006	0
.	19.01.15-20.13.43-1-215177	64	2	2	2	0	2	669	1	1	0	0	NA	NA	NA	20	19	167	498	167	83	436	150	0	2	2	0	0.004	0.012
.	19.01.15-20.13.46-1-215179	91	5	5	1	0	1	684	4	4	0	0	NA	NA	NA	23	33	170	509	167	85	450	149	2	11	1	0.012	0.022	0.006
.	19.01.15-20.13.50-1-215184	66	2	2	1	0	0	677	1	1	0	0	NA	NA	NA	32	27	168	508	164	84	447	146	0	3	0	0	0.006	0
.	19.01.15-20.13.53-1-215187	125	5	5	0	0	0	679	4	4	0	0	NA	NA	NA	34	32	172	500	173	83	441	155	7	7	0	0.041	0.014	0
.	19.01.15-20.14.00-1-215205	32	1	1	0	0	0	0	0	0	0	0	NA	NA	NA	14	10	165	495	163	0	0	0	2	0	0	0.012	0	0
.	19.01.15-20.14.01-1-215207	154	12	12	4	0	2	694	11	11	0	0	NA	NA	NA	51	47	176	514	170	87	456	151	20	36	16	0.114	0.07	0.094
.	19.01.15-20.14.03-1-215213	93	3	3	0	0	0	679	1	1	0	0	NA	NA	NA	30	26	168	502	169	84	443	152	1	8	2	0.006	0.016	0.012
.	19.01.15-20.14.04-1-215215	242	21	21	5	0	2	719	19	19	0	0	NA	NA	NA	71	66	170	528	181	86	468	165	27	36	12	0.159	0.068	0.066
.	19.01.15-20.14.08-1-215219	37	1	1	1	0	1	0	0	0	0	0	NA	NA	NA	9	10	167	494	162	0	0	0	0	0	0	0	0	0
.	19.01.15-20.14.10-1-215220	56	3	3	0	0	0	679	2	2	0	0	NA	NA	NA	20	29	166	505	171	80	443	156	5	0	4	0.03	0	0.023
.	19.01.15-20.14.11-1-215222	117	10	10	3	0	2	686	8	8	0	0	NA	NA	NA	47	42	170	512	173	84	446	156	4	16	7	0.024	0.031	0.04
.	19.01.15-20.14.12-1-215225	95	13	13	2	0	2	694	11	11	0	0	NA	NA	NA	33	47	177	517	166	93	456	145	8	36	4	0.045	0.07	0.024
.	19.01.15-20.14.13-1-215226	97	10	10	2	0	1	664	9	9	0	0	NA	NA	NA	36	17	168	495	167	82	436	146	12	7	9	0.071	0.014	0.054
.	19.01.15-20.14.20-1-215234	119	13	13	6	0	4	692	12	12	0	0	NA	NA	NA	39	46	173	513	173	88	451	153	7	40	2	0.04	0.078	0.012
.	19.01.15-20.14.25-1-215239	64	2	2	1	0	1	674	1	1	0	0	NA	NA	NA	25	20	166	502	165	82	443	149	0	1	8	0	0.002	0.048
.	19.01.15-20.14.29-1-215245	92	3	3	0	0	0	689	2	2	0	0	NA	NA	NA	33	39	171	511	170	84	451	154	0	4	1	0	0.008	0.006
.	19.01.15-20.14.32-1-215249	62	2	2	2	0	2	674	1	1	0	0	NA	NA	NA	40	30	170	504	169	84	440	150	1	5	0	0.006	0.01	0
.	19.01.15-20.14.37-1-215268	179	41	41	19	0	14	706	38	38	0	0	NA	NA	NA	51	58	176	518	177	87	459	160	68	99	18	0.386	0.191	0.102
.	19.01.15-20.14.37-1-215269	60	2	2	2	0	2	147	1	1	0	0	NA	NA	NA	16	13	165	496	165	21	94	32	1	5	0	0.006	0.01	0
.	19.01.15-20.14.40-1-215273	146	8	8	5	0	3	699	7	7	0	0	NA	NA	NA	42	47	174	513	173	88	454	157	23	22	0	0.132	0.043	0
.	19.01.15-20.14.45-1-215275	87	4	4	2	0	2	669	3	3	0	0	NA	NA	NA	27	19	165	500	167	82	440	147	5	10	0	0.03	0.02	0
.	19.01.15-20.14.46-1-215276	177	13	13	5	0	5	702	12	12	0	0	NA	NA	NA	52	49	169	519	174	83	464	155	29	28	8	0.172	0.054	0.046
.	19.01.15-20.14.47-1-215278	33	1	1	0	0	0	0	0	0	0	0	NA	NA	NA	11	8	163	494	164	0	0	0	1	0	0	0.006	0	0
.	19.01.15-20.14.49-1-215280	36	1	1	1	0	1	0	0	0	0	0	NA	NA	NA	13	8	166	493	162	0	0	0	0	0	0	0	0	0
.	19.01.15-20.14.51-1-215283	123	9	9	1	0	1	691	7	7	0	0	NA	NA	NA	43	41	170	513	171	87	453	151	15	17	3	0.088	0.033	0.018
.	19.01.15-20.14.51-1-215284	33	1	1	1	0	1	0	0	0	0	0	NA	NA	NA	12	8	165	493	163	0	0	0	0	3	0	0	0.006	0
.	19.01.15-20.14.51-1-215285	168	7	7	3	0	3	688	6	6	0	0	NA	NA	NA	47	39	171	510	171	83	456	149	9	7	4	0.053	0.014	0.023
.	19.01.15-20.14.52-1-215286	134	12	12	4	0	2	699	11	11	0	0	NA	NA	NA	36	49	175	518	169	89	459	151	3	42	0	0.017	0.081	0
.	19.01.15-20.14.53-1-215289	31	1	1	0	0	0	0	0	0	0	0	NA	NA	NA	5	5	163	492	163	0	0	0	0	0	0	0	0	0
.	19.01.15-20.14.55-1-215290	61	2	2	0	0	0	662	1	1	0	0	NA	NA	NA	30	15	167	496	165	79	433	150	0	1	1	0	0.002	0.006
.	19.01.15-20.15.04-1-215307	57	2	2	2	0	2	672	0	0	0	0	NA	NA	NA	25	25	168	501	169	83	438	151	0	3	8	0	0.006	0.047
.	19.01.15-20.15.09-1-215315	67	5	5	2	0	2	671	3	3	0	0	NA	NA	NA	32	23	169	500	167	82	437	152	3	9	5	0.018	0.018	0.03
.	19.01.15-20.15.09-1-215316	210	21	21	8	0	5	725	19	19	0	0	NA	NA	NA	65	79	179	535	178	92	476	157	55	28	21	0.307	0.052	0.118
.	19.01.15-20.15.13-1-215320	118	9	9	5	0	3	684	8	8	0	0	NA	NA	NA	43	41	180	504	170	92	441	151	0	33	5	0	0.065	0.029
.	19.01.15-20.15.14-1-215322	126	5	5	1	0	1	683	4	4	0	0	NA	NA	NA	43	37	170	510	170	83	448	152	0	12	1	0	0.024	0.006
.	19.01.15-20.15.17-1-215326	87	7	7	2	0	1	676	5	5	0	0	NA	NA	NA	34	30	172	502	169	83	441	152	8	12	0	0.047	0.024	0
.	19.01.15-20.15.18-1-215329	270	27	27	6	0	3	731	25	25	0	0	NA	NA	NA	83	85	175	542	181	90	478	163	39	71	10	0.223	0.131	0.055
.	19.01.15-20.15.18-1-215330	118	11	11	5	0	5	688	10	10	0	0	NA	NA	NA	32	38	171	512	168	86	453	149	0	20	4	0	0.039	0.024
.	19.01.15-20.15.28-1-215337	90	5	5	0	0	0	683	4	4	0	0	NA	NA	NA	25	33	169	508	169	83	449	151	0	14	0	0	0.028	0
.	19.01.15-20.15.34-1-215356	57	2	2	1	0	1	682	1	1	0	0	NA	NA	NA	26	29	170	503	169	86	446	150	3	1	0	0.018	0.002	0
.	19.01.15-20.15.38-1-215357	119	6	6	1	0	1	696	4	4	0	0	NA	NA	NA	28	40	170	515	168	86	461	149	18	5	4	0.106	0.01	0.024
.	19.01.15-20.15.41-1-215360	119	12	12	2	0	2	685	11	11	0	0	NA	NA	NA	48	44	171	509	177	84	446	155	9	23	4	0.053	0.045	0.023
.	19.01.15-20.15.46-1-215366	60	2	2	1	0	1	678	1	1	0	0	NA	NA	NA	25	28	168	508	165	85	445	148	0	2	2	0	0.004	0.012
.	19.01.15-20.15.49-1-215367	121	10	10	2	0	2	694	9	9	0	0	NA	NA	NA	43	43	174	513	169	89	456	149	12	17	3	0.069	0.033	0.018
.	19.01.15-20.15.49-1-215368	116	7	7	0	0	0	694	5	5	0	0	NA	NA	NA	31	40	171	510	172	86	454	154	6	9	4	0.035	0.018	0.023
.	19.01.15-20.15.49-1-215369	87	4	4	0	0	0	682	3	3	0	0	NA	NA	NA	34	34	168	506	173	81	445	156	0	7	10	0	0.014	0.058
.	19.01.15-20.15.53-1-215370	152	11	11	2	0	2	708	10	10	0	0	NA	NA	NA	49	54	170	523	174	87	462	159	24	18	7	0.141	0.034	0.04
.	19.01.15-20.16.01-1-215392	116	10	10	3	0	3	680	8	8	0	0	NA	NA	NA	37	35	169	510	169	83	450	147	22	20	5	0.13	0.039	0.03
.	19.01.15-20.16.03-1-215396	93	18	18	7	0	6	683	15	15	0	0	NA	NA	NA	40	41	169	513	172	81	449	153	20	33	13	0.118	0.064	0.076
.	19.01.15-20.16.07-1-215404	97	4	4	1	0	1	683	3	3	0	0	NA	NA	NA	28	34	169	510	168	82	451	150	2	13	0	0.012	0.025	0
.	19.01.15-20.16.08-1-215406	117	10	10	4	0	4	679	8	8	0	0	NA	NA	NA	42	22	170	500	165	86	444	149	13	28	3	0.076	0.056	0.018
.	19.01.15-20.16.09-1-215411	121	19	19	3	0	1	677	17	17	0	0	NA	NA	NA	43	37	168	512	170	82	450	145	5	51	5	0.03	0.1	0.029
.	19.01.15-20.16.11-1-215416	93	7	7	2	0	2	682	6	6	0	0	NA	NA	NA	36	34	169	509	169	85	449	148	12	5	5	0.071	0.01	0.03
.	19.01.15-20.16.14-1-215422	89	4	4	1	0	1	680	2	2	0	0	NA	NA	NA	28	30	168	506	169	80	453	147	1	7	4	0.006	0.014	0.024
.	19.01.15-20.16.25-1-215441	32	1	1	0	0	0	0	0	0	0	0	NA	NA	NA	10	15	166	499	163	0	0	0	0	1	0	0	0.002	0
.	19.01.15-20.16.25-1-215444	179	22	22	4	0	3	702	18	18	0	0	NA	NA	NA	59	47	173	518	169	86	464	152	22	54	6	0.127	0.104	0.036
.	19.01.15-20.16.27-1-215448	125	10	10	5	0	5	697	9	9	0	0	NA	NA	NA	41	50	172	516	175	89	452	156	31	22	0	0.18	0.043	0
.	19.01.15-20.16.27-1-215449	31	1	1	0	0	0	0	0	0	0	0	NA	NA	NA	4	13	167	497	162	0	0	0	0	1	0	0	0.002	0
.	19.01.15-20.16.29-1-215453	111	7	7	2	0	1	695	5	5	0	0	NA	NA	NA	32	41	170	507	177	84	451	160	12	24	0	0.071	0.047	0
.	19.01.15-20.16.31-1-215455	150	10	10	5	0	4	693	9	9	0	0	NA	NA	NA	61	49	170	522	170	88	456	149	11	25	0	0.065	0.048	0
.	19.01.15-20.16.32-1-215456	90	5	5	0	0	0	678	4	4	0	0	NA	NA	NA	22	25	168	504	166	82	449	147	8	4	6	0.048	0.008	0.036
.	19.01.15-20.16.33-1-215472	63	3	3	0	0	0	667	2	2	0	0	NA	NA	NA	34	19	166	502	164	81	443	143	11	3	0	0.066	0.006	0
.	19.01.15-20.16.39-1-215475	120	25	25	9	0	6	680	21	21	0	0	NA	NA	NA	36	34	173	503	171	86	442	152	10	70	19	0.058	0.139	0.111
.	19.01.15-20.16.44-1-215480	91	4	4	0	0	0	678	3	3	0	0	NA	NA	NA	20	24	166	505	166	81	447	150	4	3	0	0.024	0.006	0
.	19.01.15-20.16.49-1-215481	211	24	24	4	0	3	708	22	22	0	0	NA	NA	NA	53	54	174	522	171	90	464	154	38	61	4	0.218	0.117	0.023
.	19.01.15-20.16.50-1-215482	124	6	6	4	0	2	680	5	5	0	0	NA	NA	NA	54	37	171	510	169	83	447	150	17	24	0	0.099	0.047	0
.	19.01.15-20.16.51-1-215483	33	1	1	1	0	1	0	0	0	0	0	NA	NA	NA	10	4	164	490	163	0	0	0	4	0	0	0.024	0	0
.	19.01.15-20.16.53-1-215486	60	2	2	2	0	2	673	0	0	0	0	NA	NA	NA	30	26	166	504	169	81	443	149	0	1	3	0	0.002	0.018
.	19.01.15-20.16.54-1-215487	57	3	3	2	0	2	671	2	2	0	0	NA	NA	NA	20	23	166	503	167	81	443	147	0	2	11	0	0.004	0.066
.	19.01.15-20.16.55-1-215488	93	9	9	4	0	4	688	8	8	0	0	NA	NA	NA	21	33	166	513	167	83	452	153	8	23	2	0.048	0.045	0.012
.	19.01.15-20.17.00-1-215494	61	2	2	0	0	0	0	1	1	0	0	NA	NA	NA	15	20	164	507	162	0	0	0	0	1	1	0	0.002	0.006
.	19.01.15-20.17.02-1-215498	36	1	1	1	0	1	0	0	0	0	0	NA	NA	NA	9	9	165	494	163	0	0	0	1	0	0	0.006	0	0
.	19.01.15-20.17.03-1-215501	171	9	9	0	0	0	705	7	7	0	0	NA	NA	NA	45	52	178	516	171	92	459	154	27	21	0	0.152	0.041	0
.	19.01.15-20.17.05-1-215507	119	13	13	4	0	4	687	10	10	0	0	NA	NA	NA	40	38	172	511	168	85	453	149	19	31	2	0.11	0.061	0.012
.	19.01.15-20.17.09-1-215512	35	1	1	1	0	1	0	0	0	0	0	NA	NA	NA	3	11	166	494	164	0	0	0	3	0	0	0.018	0	0
.	19.01.15-20.17.13-1-215516	123	20	20	7	0	6	686	18	18	0	0	NA	NA	NA	40	44	172	515	170	86	449	151	8	31	4	0.047	0.06	0.024
.	19.01.15-20.17.13-1-215517	93	9	9	1	0	1	673	8	8	0	0	NA	NA	NA	33	20	166	501	166	82	443	148	9	12	7	0.054	0.024	0.042
.	19.01.15-20.17.16-1-215523	243	18	18	5	0	4	738	17	17	0	0	NA	NA	NA	76	91	185	545	174	98	486	154	24	42	4	0.13	0.077	0.023
.	19.01.15-20.17.18-1-215524	61	2	2	1	0	1	0	1	1	0	0	NA	NA	NA	13	13	167	496	163	0	0	0	0	4	1	0	0.008	0.006
.	19.01.15-20.17.22-1-215530	91	3	3	1	0	1	680	2	2	0	0	NA	NA	NA	29	28	169	505	167	85	447	148	7	3	0	0.041	0.006	0
.	19.01.15-20.17.26-1-215531	59	2	2	0	0	0	402	1	1	0	0	NA	NA	NA	17	15	165	497	166	51	258	93	0	3	0	0	0.006	0
.	19.01.15-20.17.30-1-215534	85	4	4	0	0	0	677	3	3	0	0	NA	NA	NA	35	32	171	509	165	86	443	148	0	10	5	0	0.02	0.03
.	19.01.15-20.17.38-1-215556	177	8	8	2	0	1	712	6	6	0	0	NA	NA	NA	48	58	178	523	170	94	468	150	6	23	5	0.034	0.044	0.029
.	19.01.15-20.17.38-1-215557	193	28	28	3	0	3	701	26	26	0	0	NA	NA	NA	51	55	170	523	175	85	460	156	26	50	14	0.153	0.096	0.08
.	19.01.15-20.17.41-1-215560	150	9	9	1	0	1	692	8	8	0	0	NA	NA	NA	42	37	173	506	171	91	446	155	8	13	3	0.046	0.026	0.018
.	19.01.15-20.17.43-1-215562	30	1	1	0	0	0	0	0	0	0	0	NA	NA	NA	9	6	164	493	162	0	0	0	0	1	0	0	0.002	0
.	19.01.15-20.17.43-1-215563	63	4	4	1	0	1	673	3	3	0	0	NA	NA	NA	25	26	174	496	169	88	436	149	1	10	0	0.006	0.02	0
.	19.01.15-20.17.45-1-215565	33	1	1	0	0	0	0	0	0	0	0	NA	NA	NA	8	10	165	496	162	0	0	0	0	0	0	0	0	0
.	19.01.15-20.17.48-1-215566	63	2	2	0	0	0	678	1	1	0	0	NA	NA	NA	23	31	173	504	167	87	440	151	0	6	0	0	0.012	0
.	19.01.15-20.17.49-1-215568	176	20	20	4	0	2	707	19	19	0	0	NA	NA	NA	62	62	177	524	174	92	461	154	55	24	14	0.311	0.046	0.08
.	19.01.15-20.17.51-1-215573	62	2	2	0	0	0	676	0	0	0	0	NA	NA	NA	20	23	164	508	164	81	453	142	3	0	0	0.018	0	0
.	19.01.15-20.17.51-1-215574	147	13	13	3	0	2	704	11	11	0	0	NA	NA	NA	43	46	172	514	173	85	463	156	15	56	6	0.087	0.109	0.035
.	19.01.15-20.18.00-1-215590	171	19	19	6	0	5	697	15	15	0	0	NA	NA	NA	51	49	175	518	169	89	458	150	42	44	8	0.24	0.085	0.047
.	19.01.15-20.18.03-1-215593	92	3	3	2	0	1	692	2	2	0	0	NA	NA	NA	34	43	172	514	170	85	458	149	5	5	1	0.029	0.01	0.006
.	19.01.15-20.18.03-1-215595	153	17	17	5	0	5	695	15	15	0	0	NA	NA	NA	44	48	171	517	173	84	458	153	21	30	2	0.123	0.058	0.012
.	19.01.15-20.18.04-1-215597	182	20	20	3	0	3	704	18	18	0	0	NA	NA	NA	59	53	170	525	171	85	466	153	24	25	11	0.141	0.048	0.064
.	19.01.15-20.18.06-1-215601	93	8	8	6	0	4	693	7	7	0	0	NA	NA	NA	34	45	173	514	171	86	454	153	4	17	12	0.023	0.033	0.07
.	19.01.15-20.18.30-1-215625	89	4	4	2	0	1	683	3	3	0	0	NA	NA	NA	36	28	171	502	168	86	444	153	5	17	0	0.029	0.034	0
.	19.01.15-20.18.32-1-215627	96	6	6	1	0	1	687	5	5	0	0	NA	NA	NA	29	33	169	506	171	85	450	152	5	11	0	0.03	0.022	0
.	19.01.15-20.18.32-1-215629	65	3	3	2	0	2	673	2	2	0	0	NA	NA	NA	20	24	170	503	164	81	446	146	0	2	4	0	0.004	0.024
.	19.01.15-20.18.37-1-215646	62	2	2	1	0	1	676	1	1	0	0	NA	NA	NA	21	27	166	511	163	82	450	144	0	3	5	0	0.006	0.031
.	19.01.15-20.18.39-1-215648	120	5	5	4	0	2	696	3	3	0	0	NA	NA	NA	38	49	175	518	169	87	460	149	0	10	6	0	0.019	0.036
.	19.01.15-20.18.41-1-215654	94	8	8	3	0	2	683	7	7	0	0	NA	NA	NA	29	35	169	510	169	82	453	148	5	8	7	0.03	0.016	0.041
.	19.01.15-20.18.45-1-215659	36	1	1	1	0	1	0	0	0	0	0	NA	NA	NA	8	6	164	490	165	0	0	0	0	5	0	0	0.01	0
.	19.01.15-20.18.46-1-215660	208	10	10	2	0	1	708	9	9	0	0	NA	NA	NA	64	62	170	532	173	87	470	151	29	18	0	0.171	0.034	0
.	19.01.15-20.18.50-1-215662	64	5	5	2	0	2	666	4	4	0	0	NA	NA	NA	38	19	167	502	163	85	440	141	2	17	0	0.012	0.034	0
.	19.01.15-20.18.55-1-215663	238	23	23	6	0	4	710	21	21	0	0	NA	NA	NA	73	59	175	522	175	90	462	158	38	29	8	0.217	0.056	0.046
.	19.01.15-20.18.58-1-215667	121	8	8	2	0	2	688	7	7	0	0	NA	NA	NA	35	34	172	505	170	85	454	149	16	12	9	0.093	0.024	0.053
.	19.01.15-20.18.59-1-215669	61	3	3	1	0	1	670	2	2	0	0	NA	NA	NA	23	18	166	500	165	83	440	147	5	4	0	0.03	0.008	0
.	19.01.15-20.19.00-1-215672	63	3	3	2	0	1	679	2	2	0	0	NA	NA	NA	20	28	168	502	171	82	443	154	0	23	0	0	0.046	0
.	19.01.15-20.19.10-1-215680	121	6	6	1	0	1	691	5	5	0	0	NA	NA	NA	32	39	173	512	167	87	457	147	9	4	0	0.052	0.008	0
.	19.01.15-20.19.10-1-215681	117	11	11	2	0	1	685	10	10	0	0	NA	NA	NA	38	42	174	514	167	86	450	149	7	23	8	0.04	0.045	0.048
.	19.01.15-20.19.12-1-215686	87	3	3	1	0	1	676	2	2	0	0	NA	NA	NA	25	24	169	501	167	85	442	149	0	8	0	0	0.016	0
.	19.01.15-20.19.20-1-215696	88	5	5	1	0	1	661	4	4	0	0	NA	NA	NA	38	21	168	501	165	81	432	148	0	11	2	0	0.022	0.012
.	19.01.15-20.19.25-1-215700	93	9	9	2	0	2	684	7	7	0	0	NA	NA	NA	32	36	172	508	169	86	451	147	3	9	8	0.017	0.018	0.047
.	19.01.15-20.19.29-1-215701	207	40	40	17	0	12	695	36	36	0	0	NA	NA	NA	60	52	172	524	169	84	463	148	82	57	20	0.477	0.109	0.118
.	19.01.15-20.19.29-1-215702	177	38	38	6	0	5	693	33	33	0	0	NA	NA	NA	47	49	174	519	169	87	456	150	75	64	14	0.431	0.123	0.083
.	19.01.15-20.19.30-1-215704	62	2	2	0	0	0	677	1	1	0	0	NA	NA	NA	25	32	173	501	171	83	441	153	0	1	3	0	0.002	0.018
.	19.01.15-20.19.32-1-215705	62	4	4	1	0	0	680	3	3	0	0	NA	NA	NA	28	35	171	512	165	85	447	148	1	11	0	0.006	0.021	0
.	19.01.15-20.19.34-1-215726	121	5	5	1	0	1	686	4	4	0	0	NA	NA	NA	33	42	171	513	171	83	454	149	3	11	2	0.018	0.021	0.012
.	19.01.15-20.19.36-1-215727	33	1	1	0	0	0	0	0	0	0	0	NA	NA	NA	8	6	163	491	165	0	0	0	0	0	0	0	0	0
.	19.01.15-20.19.37-1-215728	62	2	2	1	0	1	200	0	0	0	0	NA	NA	NA	25	22	170	497	168	28	123	49	0	0	2	0	0	0.012
.	19.01.15-20.19.39-1-215730	32	1	1	1	0	1	0	0	0	0	0	NA	NA	NA	7	3	163	490	163	0	0	0	0	3	0	0	0.006	0
.	19.01.15-20.19.42-1-215731	147	25	25	5	0	5	689	24	24	0	0	NA	NA	NA	29	37	170	513	167	81	460	148	45	55	4	0.265	0.107	0.024
.	19.01.15-20.19.46-1-215733	33	1	1	0	0	0	0	0	0	0	0	NA	NA	NA	4	9	166	491	165	0	0	0	0	4	0	0	0.008	0
.	19.01.15-20.19.48-1-215734	91	5	5	0	0	0	675	4	4	0	0	NA	NA	NA	23	26	170	502	167	85	441	149	2	9	0	0.012	0.018	0
.	19.01.15-20.19.48-1-215735	89	3	3	3	0	2	676	2	2	0	0	NA	NA	NA	43	30	167	508	168	83	448	145	8	5	1	0.048	0.01	0.006
.	19.01.15-20.19.49-1-215736	94	5	5	5	0	2	692	3	3	0	0	NA	NA	NA	29	39	171	513	168	87	455	150	20	2	3	0.117	0.004	0.018
.	19.01.15-20.19.51-1-215740	208	35	35	20	0	15	700	32	32	0	0	NA	NA	NA	67	60	176	528	169	91	460	149	50	58	17	0.284	0.11	0.101
.	19.01.15-20.19.58-1-215752	33	1	1	1	0	1	0	0	0	0	0	NA	NA	NA	5	7	164	494	162	0	0	0	1	0	0	0.006	0	0
.	19.01.15-20.20.01-1-215768	35	1	1	1	0	1	0	0	0	0	0	NA	NA	NA	10	5	163	491	164	0	0	0	0	1	0	0	0.002	0
.	19.01.15-20.20.04-1-215773	176	42	42	14	0	12	675	40	40	0	0	NA	NA	NA	59	43	176	506	174	87	434	154	62	85	14	0.352	0.168	0.08
.	19.01.15-20.20.05-1-215775	63	3	3	2	0	2	452	2	2	0	0	NA	NA	NA	16	16	166	499	164	57	299	96	6	0	0	0.036	0	0
.	19.01.15-20.20.09-1-215779	61	2	2	0	0	0	666	1	1	0	0	NA	NA	NA	23	14	166	498	163	83	437	146	0	3	0	0	0.006	0
.	19.01.15-20.20.10-1-215781	120	13	13	4	0	3	693	12	12	0	0	NA	NA	NA	41	42	175	507	173	92	447	154	2	26	0	0.011	0.051	0
.	19.01.15-20.20.18-1-215788	148	10	10	1	0	1	697	9	9	0	0	NA	NA	NA	42	45	174	509	175	90	450	157	22	15	0	0.126	0.029	0
.	19.01.15-20.20.25-1-215794	118	15	15	5	0	4	685	14	14	0	0	NA	NA	NA	40	36	173	508	168	88	447	150	38	14	0	0.22	0.028	0
.	19.01.15-20.20.28-1-215798	154	15	15	2	0	1	700	12	12	0	0	NA	NA	NA	46	55	183	517	168	94	456	150	19	18	0	0.104	0.035	0
.	19.01.15-20.20.31-1-215799	61	2	2	0	0	0	675	1	1	0	0	NA	NA	NA	15	21	173	499	162	85	443	147	0	5	0	0	0.01	0
.	19.01.15-20.20.39-1-215817	63	2	2	0	0	0	683	1	1	0	0	NA	NA	NA	17	28	165	507	169	82	448	153	0	8	0	0	0.016	0
.	19.01.15-20.20.53-1-215818	68	2	2	1	0	1	676	1	1	0	0	NA	NA	NA	23	27	170	505	165	86	445	145	0	5	0	0	0.01	0
.	19.01.15-20.21.05-1-215833	64	2	2	0	0	0	249	0	0	0	0	NA	NA	NA	24	19	168	499	165	29	166	54	1	0	0	0.006	0	0
.	19.01.15-20.21.05-1-215836	62	2	2	1	0	1	254	1	1	0	0	NA	NA	NA	12	10	165	494	164	28	165	61	0	0	4	0	0	0.024
.	19.01.15-20.21.06-1-215838	208	15	15	4	0	3	712	13	13	0	0	NA	NA	NA	54	64	182	526	169	95	467	150	31	18	0	0.17	0.034	0
.	19.01.15-20.21.07-1-215840	88	5	5	5	0	4	679	3	3	0	0	NA	NA	NA	24	27	170	505	165	84	451	144	3	17	3	0.018	0.034	0.018
.	19.01.15-20.21.08-1-215841	65	4	4	3	0	3	670	3	3	0	0	NA	NA	NA	30	19	169	497	166	83	439	148	6	7	0	0.036	0.014	0
.	19.01.15-20.21.08-1-215842	68	4	4	0	0	0	557	3	3	0	0	NA	NA	NA	20	13	167	493	166	64	365	128	0	6	1	0	0.012	0.006
.	19.01.15-20.21.14-1-215852	125	5	5	1	0	1	691	2	2	0	0	NA	NA	NA	44	45	170	519	169	82	459	150	4	15	0	0.024	0.029	0
.	19.01.15-20.21.15-1-215854	200	49	49	17	0	14	692	45	45	0	0	NA	NA	NA	59	60	180	522	171	91	451	150	82	75	28	0.456	0.144	0.164
.	19.01.15-20.21.16-1-215856	59	3	3	2	0	2	500	2	2	0	0	NA	NA	NA	19	17	166	500	164	65	333	102	2	5	0	0.012	0.01	0
.	19.01.15-20.21.25-1-215864	34	1	1	0	0	0	0	0	0	0	0	NA	NA	NA	7	10	164	496	163	0	0	0	1	0	0	0.006	0	0
.	19.01.15-20.21.25-1-215865	60	2	2	0	0	0	673	1	1	0	0	NA	NA	NA	26	26	168	501	170	84	438	151	0	3	0	0	0.006	0
.	19.01.15-20.21.26-1-215866	62	2	2	0	0	0	200	1	1	0	0	NA	NA	NA	16	12	165	498	162	22	134	44	0	1	1	0	0.002	0.006
.	19.01.15-20.21.28-1-215867	60	3	3	0	0	0	675	2	2	0	0	NA	NA	NA	27	27	170	502	168	84	444	147	7	10	0	0.041	0.02	0
.	19.01.15-20.21.30-1-215870	115	11	11	3	0	3	691	10	10	0	0	NA	NA	NA	39	41	174	509	171	90	449	152	14	32	0	0.08	0.063	0
.	19.01.15-20.21.32-1-215871	88	4	4	1	0	1	683	3	3	0	0	NA	NA	NA	29	30	167	508	168	83	450	150	8	12	0	0.048	0.024	0
.	19.01.15-20.21.33-1-215888	118	8	8	2	0	2	680	7	7	0	0	NA	NA	NA	33	36	169	510	170	83	446	151	0	22	4	0	0.043	0.024
.	19.01.15-20.21.36-1-215892	65	3	3	2	0	1	664	2	2	0	0	NA	NA	NA	29	18	166	499	166	80	441	143	3	0	6	0.018	0	0.036
.	19.01.15-20.21.36-1-215893	115	9	9	4	0	2	692	8	8	0	0	NA	NA	NA	25	40	170	513	170	82	458	152	27	11	0	0.159	0.021	0
.	19.01.15-20.21.40-1-215896	63	3	3	1	0	1	682	2	2	0	0	NA	NA	NA	31	34	170	506	171	85	443	154	0	15	0	0	0.03	0
.	19.01.15-20.21.45-1-215900	67	5	5	1	0	1	676	4	4	0	0	NA	NA	NA	24	23	167	501	168	82	443	151	0	9	3	0	0.018	0.018
.	19.01.15-20.21.51-1-215902	87	7	7	2	0	1	681	5	5	0	0	NA	NA	NA	26	31	170	505	169	85	445	151	3	30	2	0.018	0.059	0.012
.	19.01.15-20.21.54-1-215904	31	1	1	1	0	1	0	0	0	0	0	NA	NA	NA	13	16	165	500	164	0	0	0	0	0	0	0	0	0
.	19.01.15-20.21.56-1-215907	33	1	1	0	0	0	0	0	0	0	0	NA	NA	NA	3	8	165	492	164	0	0	0	0	1	0	0	0.002	0
.	19.01.15-20.21.57-1-215908	64	3	3	1	0	0	679	2	2	0	0	NA	NA	NA	26	29	172	506	164	83	447	149	2	2	2	0.012	0.004	0.012
.	19.01.15-20.21.58-1-215912	120	12	12	4	0	3	683	11	11	0	0	NA	NA	NA	41	34	169	509	169	82	451	150	9	25	0	0.053	0.049	0
.	19.01.15-20.21.59-1-215914	92	14	14	3	0	2	684	12	12	0	0	NA	NA	NA	26	40	177	509	167	88	445	151	6	30	2	0.034	0.059	0.012
.	19.01.15-20.22.01-1-215925	208	18	18	8	0	5	707	16	16	0	0	NA	NA	NA	64	63	182	522	172	95	460	152	40	30	0	0.22	0.057	0
.	19.01.15-20.22.02-1-215927	89	3	3	0	0	0	684	2	2	0	0	NA	NA	NA	35	39	173	510	169	88	448	148	4	5	0	0.023	0.01	0
.	19.01.15-20.22.04-1-215929	60	3	3	0	0	0	301	2	2	0	0	NA	NA	NA	12	19	166	497	169	37	192	72	4	2	2	0.024	0.004	0.012
.	19.01.15-20.22.31-1-215944	62	4	4	3	0	2	677	3	3	0	0	NA	NA	NA	30	25	168	502	168	83	445	149	0	21	0	0	0.042	0
.	19.01.15-20.22.31-1-215946	86	5	5	1	0	0	673	4	4	0	0	NA	NA	NA	42	31	171	503	170	84	438	151	8	12	0	0.047	0.024	0
.	19.01.15-20.22.40-1-215965	120	13	13	4	0	4	701	10	10	0	0	NA	NA	NA	36	44	171	515	171	84	463	154	20	28	0	0.117	0.054	0
.	19.01.15-20.22.41-1-215967	119	22	22	5	0	4	689	21	21	0	0	NA	NA	NA	42	45	174	516	168	86	455	148	42	45	15	0.241	0.087	0.089
.	19.01.15-20.22.48-1-215973	38	1	1	0	0	0	0	0	0	0	0	NA	NA	NA	17	8	164	492	165	0	0	0	0	0	3	0	0	0.018
.	19.01.15-20.22.49-1-215974	35	1	1	0	0	0	0	0	0	0	0	NA	NA	NA	12	15	165	498	165	0	0	0	0	0	1	0	0	0.006
.	19.01.15-20.22.50-1-215975	144	14	14	4	0	3	689	11	11	0	0	NA	NA	NA	44	42	174	510	171	88	450	151	5	29	4	0.029	0.057	0.023
.	19.01.15-20.22.52-1-215976	63	2	2	0	0	0	676	1	1	0	0	NA	NA	NA	30	25	169	504	165	86	447	143	4	3	0	0.024	0.006	0
.	19.01.15-20.22.53-1-215978	36	1	1	0	0	0	0	0	0	0	0	NA	NA	NA	8	7	164	493	163	0	0	0	0	0	1	0	0	0.006
.	19.01.15-20.22.54-1-215979	33	1	1	0	0	0	0	0	0	0	0	NA	NA	NA	12	10	166	491	166	0	0	0	0	0	1	0	0	0.006
.	19.01.15-20.22.56-1-215981	88	6	6	1	0	1	674	5	5	0	0	NA	NA	NA	43	31	169	505	170	84	439	151	0	21	0	0	0.042	0
.	19.01.15-20.22.56-1-215982	36	1	1	0	0	0	0	0	0	0	0	NA	NA	NA	7	7	163	494	163	0	0	0	0	3	0	0	0.006	0
.	19.01.15-20.22.57-1-215984	155	9	9	2	0	1	698	7	7	0	0	NA	NA	NA	55	48	171	515	175	83	458	157	0	23	2	0	0.045	0.011
.	19.01.15-20.22.58-1-215986	94	8	8	1	0	0	684	7	7	0	0	NA	NA	NA	30	29	165	510	167	82	452	150	17	14	0	0.103	0.027	0
.	19.01.15-20.23.00-1-215992	228	22	22	8	0	6	710	20	20	0	0	NA	NA	NA	74	69	182	528	172	96	462	152	44	57	17	0.242	0.108	0.099
.	19.01.15-20.23.05-1-216002	210	25	25	6	0	4	726	23	23	0	0	NA	NA	NA	54	73	184	528	174	98	471	157	83	32	12	0.451	0.061	0.069
.	19.01.15-20.23.08-1-216006	61	4	4	1	0	1	683	3	3	0	0	NA	NA	NA	23	33	168	507	171	82	448	153	7	3	0	0.042	0.006	0
.	19.01.15-20.23.17-1-216015	147	18	18	4	0	3	708	16	16	0	0	NA	NA	NA	37	50	171	519	173	89	462	157	22	57	6	0.129	0.11	0.035
.	19.01.15-20.23.21-1-216021	158	13	13	7	0	5	700	11	11	0	0	NA	NA	NA	46	44	178	512	167	93	460	147	37	35	3	0.208	0.068	0.018
.	19.01.15-20.23.22-1-216023	175	23	23	12	0	9	692	22	22	0	0	NA	NA	NA	58	46	174	517	168	86	459	147	26	64	5	0.149	0.124	0.03
.	19.01.15-20.23.23-1-216027	34	1	1	0	0	0	0	0	0	0	0	NA	NA	NA	9	10	165	494	164	0	0	0	1	0	0	0.006	0	0
.	19.01.15-20.23.26-1-216031	64	4	4	1	0	1	679	3	3	0	0	NA	NA	NA	23	22	166	504	165	82	450	147	5	8	0	0.03	0.016	0
.	19.01.15-20.23.27-1-216032	115	18	18	5	0	3	677	16	16	0	0	NA	NA	NA	32	30	169	506	168	84	446	147	15	31	7	0.089	0.061	0.042
.	19.01.15-20.23.42-1-216048	61	2	2	0	0	0	254	1	1	0	0	NA	NA	NA	31	14	165	498	164	25	170	59	0	1	3	0	0.002	0.018
.	19.01.15-20.24.09-1-216073	97	12	12	4	0	2	683	11	11	0	0	NA	NA	NA	35	37	169	512	169	85	448	150	12	26	13	0.071	0.051	0.077
.	19.01.15-20.24.12-1-216077	180	20	20	7	0	5	707	17	17	0	0	NA	NA	NA	59	60	173	528	172	89	465	153	47	35	3	0.272	0.066	0.017
.	19.01.15-20.24.14-1-216079	119	8	8	3	0	1	680	7	7	0	0	NA	NA	NA	40	28	170	506	165	86	448	146	25	15	1	0.147	0.03	0.006
.	19.01.15-20.24.21-1-216089	32	1	1	0	0	0	0	0	0	0	0	NA	NA	NA	14	7	165	493	162	0	0	0	0	0	0	0	0	0
.	19.01.15-20.24.22-1-216091	34	1	1	0	0	0	0	0	0	0	0	NA	NA	NA	11	7	166	491	163	0	0	0	2	0	0	0.012	0	0
.	19.01.15-20.24.23-1-216093	64	2	2	0	0	0	682	1	1	0	0	NA	NA	NA	28	37	171	513	166	84	451	147	0	4	0	0	0.008	0
.	19.01.15-20.24.25-1-216094	32	1	1	0	0	0	0	0	0	0	0	NA	NA	NA	15	8	165	493	163	0	0	0	0	1	0	0	0.002	0
.	19.01.15-20.24.28-1-216099	66	2	2	0	0	0	667	1	1	0	0	NA	NA	NA	28	18	168	496	167	80	439	148	0	3	0	0	0.006	0
.	19.01.15-20.24.31-1-216101	152	44	44	10	0	7	702	39	39	0	0	NA	NA	NA	45	53	170	519	177	87	458	157	64	88	13	0.376	0.17	0.073
.	19.01.15-20.24.33-1-216119	33	1	1	0	0	0	0	0	0	0	0	NA	NA	NA	3	10	163	495	165	0	0	0	0	1	0	0	0.002	0
.	19.01.15-20.24.35-1-216120	113	9	9	3	0	3	682	8	8	0	0	NA	NA	NA	43	34	168	508	171	81	448	153	7	16	7	0.042	0.031	0.041
.	19.01.15-20.24.36-1-216121	133	9	9	2	0	2	683	7	7	0	0	NA	NA	NA	42	38	171	510	170	84	447	152	4	30	0	0.023	0.059	0
.	19.01.15-20.24.38-1-216123	92	10	10	2	0	1	673	8	8	0	0	NA	NA	NA	30	26	165	505	169	80	443	150	4	7	13	0.024	0.014	0.077
.	19.01.15-20.24.44-1-216127	109	6	6	2	0	1	677	4	4	0	0	NA	NA	NA	41	24	167	503	167	81	448	148	5	7	3	0.03	0.014	0.018
.	19.01.15-20.24.44-1-216128	150	14	14	4	0	3	686	12	12	0	0	NA	NA	NA	53	40	173	508	172	85	449	152	19	12	10	0.11	0.024	0.058
.	19.01.15-20.24.48-1-216130	124	12	12	3	0	2	705	10	10	0	0	NA	NA	NA	31	50	168	519	176	84	462	159	17	17	5	0.101	0.033	0.028
.	19.01.15-20.24.53-1-216131	90	4	4	1	0	1	680	3	3	0	0	NA	NA	NA	23	27	170	504	166	81	452	147	16	0	0	0.094	0	0
.	19.01.15-20.25.03-1-216147	123	11	11	5	0	3	699	8	8	0	0	NA	NA	NA	38	50	169	524	170	84	460	155	18	23	1	0.107	0.044	0.006
.	19.01.15-20.25.06-1-216155	181	15	15	1	0	0	691	10	10	0	0	NA	NA	NA	45	44	173	515	169	87	453	151	19	32	1	0.11	0.062	0.006
.	19.01.15-20.25.09-1-216157	86	4	4	1	0	1	662	3	3	0	0	NA	NA	NA	30	18	164	498	169	83	429	150	0	19	0	0	0.038	0
.	19.01.15-20.25.10-1-216161	123	9	9	2	0	2	683	8	8	0	0	NA	NA	NA	33	36	172	506	171	87	442	154	2	11	5	0.012	0.022	0.029
.	19.01.15-20.25.13-1-216163	127	13	13	2	0	2	686	12	12	0	0	NA	NA	NA	43	37	169	509	172	83	447	156	23	26	0	0.136	0.051	0
.	19.01.15-20.25.14-1-216166	119	7	7	1	0	0	693	6	6	0	0	NA	NA	NA	48	43	170	517	169	87	455	151	8	7	9	0.047	0.014	0.053
.	19.01.15-20.25.52-1-216191	36	1	1	1	0	1	0	0	0	0	0	NA	NA	NA	11	11	164	498	162	0	0	0	0	3	0	0	0.006	0
.	19.01.15-20.25.56-1-216194	33	1	1	0	0	0	0	0	0	0	0	NA	NA	NA	12	11	164	492	168	0	0	0	0	0	2	0	0	0.012
.	19.01.15-20.26.02-1-216199	35	1	1	0	0	0	0	0	0	0	0	NA	NA	NA	13	11	164	494	166	0	0	0	0	2	0	0	0.004	0
.	19.01.15-20.26.02-1-216200	62	2	2	1	0	0	670	1	1	0	0	NA	NA	NA	24	22	167	500	168	82	438	150	0	3	2	0	0.006	0.012
.	19.01.15-20.26.04-1-216212	209	54	54	19	0	13	708	47	47	0	0	NA	NA	NA	61	60	175	521	177	88	462	158	88	80	16	0.503	0.154	0.09
.	19.01.15-20.26.09-1-216217	121	15	15	5	0	3	679	14	14	0	0	NA	NA	NA	48	34	169	508	170	81	446	152	10	30	1	0.059	0.059	0.006
.	19.01.15-20.26.13-1-216224	148	21	21	4	0	2	689	17	17	0	0	NA	NA	NA	48	44	170	516	171	84	454	151	24	56	5	0.141	0.109	0.029
.	19.01.15-20.26.15-1-216226	90	10	10	1	0	1	684	9	9	0	0	NA	NA	NA	28	30	167	506	170	85	446	153	13	17	6	0.078	0.034	0.035
.	19.01.15-20.26.18-1-216229	91	4	4	0	0	0	669	2	2	0	0	NA	NA	NA	19	15	167	495	166	83	438	148	3	6	0	0.018	0.012	0
.	19.01.15-20.26.19-1-216230	151	14	14	3	0	3	698	12	12	0	0	NA	NA	NA	49	52	167	519	179	81	457	160	27	24	9	0.162	0.046	0.05
.	19.01.15-20.26.19-1-216231	120	6	6	5	0	3	690	5	5	0	0	NA	NA	NA	46	48	170	521	170	81	459	150	13	7	2	0.076	0.013	0.012
.	19.01.15-20.26.33-1-216255	123	12	12	2	0	2	685	10	10	0	0	NA	NA	NA	42	39	175	510	167	88	451	146	19	18	1	0.109	0.035	0.006
.	19.01.15-20.26.33-1-216271	117	13	13	2	0	2	690	12	12	0	0	NA	NA	NA	35	45	173	518	167	90	454	146	4	26	4	0.023	0.05	0.024
.	19.01.15-20.26.35-1-216272	118	7	7	2	0	2	685	6	6	0	0	NA	NA	NA	31	34	171	511	165	85	452	148	12	21	0	0.07	0.041	0
.	19.01.15-20.26.37-1-216273	183	28	28	10	0	8	696	26	26	0	0	NA	NA	NA	52	46	171	518	170	86	460	150	64	66	4	0.374	0.127	0.024
.	19.01.15-20.26.56-1-216276	237	30	30	6	0	6	724	28	28	0	0	NA	NA	NA	71	79	180	528	184	93	468	163	43	32	15	0.239	0.061	0.082
.	19.01.15-20.27.03-1-216284	62	2	2	0	0	0	682	1	1	0	0	NA	NA	NA	25	32	170	506	169	83	449	150	0	3	4	0	0.006	0.024
.	19.01.15-20.27.06-1-216288	200	34	34	11	0	8	709	32	32	0	0	NA	NA	NA	57	65	176	525	177	92	458	159	76	86	0	0.432	0.164	0
.	19.01.15-20.27.19-1-216298	38	1	1	0	0	0	0	0	0	0	0	NA	NA	NA	13	11	165	495	164	0	0	0	0	0	0	0	0	0
.	19.01.15-20.27.20-1-216302	127	10	10	2	0	2	681	9	9	0	0	NA	NA	NA	45	37	176	508	166	86	445	150	14	25	8	0.08	0.049	0.048
.	19.01.15-20.27.20-1-216303	145	26	26	9	0	3	706	25	25	0	0	NA	NA	NA	50	56	176	522	171	92	461	153	48	49	9	0.273	0.094	0.053
.	19.01.15-20.27.22-1-216304	89	6	6	2	0	1	687	4	4	0	0	NA	NA	NA	37	37	174	507	169	88	445	154	11	14	1	0.063	0.028	0.006
.	19.01.15-20.27.28-1-216307	58	2	2	1	0	1	0	0	0	0	0	NA	NA	NA	7	14	164	497	166	0	0	0	4	0	0	0.024	0	0
.	19.01.15-20.27.32-1-216312	93	5	5	3	0	3	691	4	4	0	0	NA	NA	NA	26	42	169	518	168	85	458	148	0	22	8	0	0.042	0.048
.	19.01.15-20.27.33-1-216328	120	5	5	0	0	0	675	4	4	0	0	NA	NA	NA	44	33	168	511	167	84	447	144	9	9	0	0.054	0.018	0
.	19.01.15-20.27.44-1-216332	93	4	4	1	0	0	688	3	3	0	0	NA	NA	NA	42	38	171	505	175	87	442	159	0	18	0	0	0.036	0
.	19.01.15-20.27.48-1-216339	126	10	10	1	0	1	699	6	6	0	0	NA	NA	NA	40	51	169	526	169	84	466	149	4	16	0	0.024	0.03	0
.	19.01.15-20.27.55-1-216344	161	22	22	8	0	5	698	20	20	0	0	NA	NA	NA	50	47	173	512	175	86	454	158	45	52	13	0.26	0.102	0.074
.	19.01.15-20.27.55-1-216345	126	5	5	1	0	0	693	4	4	0	0	NA	NA	NA	36	41	170	516	168	83	456	154	3	10	6	0.018	0.019	0.036
.	19.01.15-20.27.55-1-216347	181	28	28	9	0	3	699	25	25	0	0	NA	NA	NA	40	49	172	518	172	85	460	154	77	42	15	0.448	0.081	0.087
.	19.01.15-20.27.55-1-216348	63	2	2	0	0	0	252	1	1	0	0	NA	NA	NA	14	16	165	499	165	29	172	51	0	0	1	0	0	0.006
.	19.01.15-20.28.04-1-216358	60	7	7	2	0	2	680	6	6	0	0	NA	NA	NA	22	28	170	506	165	87	449	144	2	12	2	0.012	0.024	0.012
.	19.01.15-20.28.05-1-216370	180	9	9	3	0	2	701	7	7	0	0	NA	NA	NA	59	54	172	520	175	88	455	158	13	24	0	0.076	0.046	0
.	19.01.15-20.28.05-1-216372	128	18	18	10	0	6	693	14	14	0	0	NA	NA	NA	34	43	171	509	176	86	447	160	25	45	4	0.146	0.088	0.023
.	19.01.15-20.28.11-1-216378	151	11	11	2	0	2	692	10	10	0	0	NA	NA	NA	45	48	173	519	169	88	452	152	14	25	2	0.081	0.048	0.012
.	19.01.15-20.28.16-1-216384	71	6	6	2	0	1	681	5	5	0	0	NA	NA	NA	27	31	171	507	166	85	447	149	0	23	0	0	0.045	0
.	19.01.15-20.28.22-1-216391	128	17	17	6	0	5	705	16	16	0	0	NA	NA	NA	35	50	173	519	171	87	463	155	8	60	4	0.046	0.116	0.023
.	19.01.15-20.28.26-1-216397	150	52	52	16	0	13	680	49	49	0	0	NA	NA	NA	45	46	173	510	176	86	438	156	69	76	29	0.399	0.149	0.165
.	19.01.15-20.28.30-1-216401	147	11	11	2	0	2	685	9	9	0	0	NA	NA	NA	38	33	169	507	170	86	446	153	8	40	0	0.047	0.079	0
.	19.01.15-20.28.36-1-216419	68	3	3	1	0	1	661	2	2	0	0	NA	NA	NA	26	19	167	500	165	81	433	147	0	6	0	0	0.012	0
.	19.01.15-20.28.44-1-216424	182	8	8	3	0	3	704	6	6	0	0	NA	NA	NA	54	52	173	515	177	88	461	155	5	13	11	0.029	0.025	0.062
.	19.01.15-20.28.45-1-216426	93	6	6	0	0	0	687	4	4	0	0	NA	NA	NA	42	43	174	516	166	87	451	149	7	17	0	0.04	0.033	0
.	19.01.15-20.28.47-1-216430	58	3	3	2	0	2	678	2	2	0	0	NA	NA	NA	17	29	172	505	165	86	445	147	0	3	5	0	0.006	0.03
.	19.01.15-20.28.50-1-216432	120	20	20	2	0	1	671	17	17	0	0	NA	NA	NA	41	29	172	502	168	86	434	151	14	27	0	0.081	0.054	0
.	19.01.15-20.28.53-1-216438	145	13	13	1	0	1	678	12	12	0	0	NA	NA	NA	51	36	173	507	169	87	441	150	11	35	0	0.064	0.069	0
.	19.01.15-20.28.56-1-216445	67	7	7	1	0	1	669	6	6	0	0	NA	NA	NA	27	24	169	500	168	85	437	147	6	18	0	0.036	0.036	0
.	19.01.15-20.28.59-1-216449	118	9	9	0	0	0	698	8	8	0	0	NA	NA	NA	36	48	171	516	174	88	458	152	3	10	9	0.018	0.019	0.052
.	19.01.15-20.29.03-1-216455	37	1	1	0	0	0	0	0	0	0	0	NA	NA	NA	7	9	165	492	165	0	0	0	0	3	0	0	0.006	0
.	19.01.15-20.29.06-1-216462	92	7	7	0	0	0	671	6	6	0	0	NA	NA	NA	26	24	165	507	165	81	444	146	0	30	0	0	0.059	0
.	19.01.15-20.29.08-1-216464	176	19	19	6	0	4	701	18	18	0	0	NA	NA	NA	73	52	175	521	169	93	459	149	32	36	11	0.183	0.069	0.065
.	19.01.15-20.29.08-1-216465	120	14	14	4	0	3	691	11	11	0	0	NA	NA	NA	41	41	174	512	168	92	449	150	20	27	15	0.115	0.053	0.089
.	19.01.15-20.29.21-1-216480	92	5	5	1	0	1	686	4	4	0	0	NA	NA	NA	13	28	169	506	166	85	451	150	3	11	5	0.018	0.022	0.03
.	19.01.15-20.29.21-1-216481	96	10	10	3	0	3	680	9	9	0	0	NA	NA	NA	34	28	168	506	167	86	446	148	10	24	0	0.06	0.047	0
.	19.01.15-20.29.25-1-216487	147	11	11	3	0	3	689	10	10	0	0	NA	NA	NA	47	45	174	516	168	88	452	149	14	25	2	0.08	0.048	0.012
.	19.01.15-20.29.26-1-216489	181	22	22	9	0	6	720	18	18	0	0	NA	NA	NA	52	70	174	533	176	89	473	158	26	45	1	0.149	0.084	0.006
.	19.01.15-20.29.26-1-216490	270	12	12	5	0	4	714	10	10	0	0	NA	NA	NA	88	67	180	529	171	96	464	154	19	30	2	0.106	0.057	0.012
.	19.01.15-20.29.41-1-216514	153	19	19	8	0	3	706	17	17	0	0	NA	NA	NA	39	53	174	517	175	88	461	157	43	51	6	0.247	0.099	0.034
.	19.01.15-20.29.42-1-216515	86	4	4	0	0	0	671	3	3	0	0	NA	NA	NA	35	24	168	500	169	83	436	152	0	14	1	0	0.028	0.006
.	19.01.15-20.29.42-1-216516	63	3	3	0	0	0	679	2	2	0	0	NA	NA	NA	24	25	166	505	167	82	445	152	0	8	0	0	0.016	0
.	19.01.15-20.29.46-1-216518	92	4	4	2	0	2	684	3	3	0	0	NA	NA	NA	34	40	167	516	170	82	452	150	4	17	0	0.024	0.033	0
.	19.01.15-20.29.46-1-216520	148	8	8	4	0	4	703	7	7	0	0	NA	NA	NA	56	49	168	523	171	84	466	153	20	3	9	0.119	0.006	0.053
.	19.01.15-20.30.00-1-216531	63	2	2	0	0	0	686	1	1	0	0	NA	NA	NA	18	30	167	507	169	83	450	153	0	2	0	0	0.004	0
.	19.01.15-20.30.04-1-216543	264	30	30	9	0	5	724	27	27	0	0	NA	NA	NA	81	70	176	527	180	93	470	161	45	52	14	0.256	0.099	0.078
.	19.01.15-20.30.05-1-216546	66	4	4	4	0	2	678	3	3	0	0	NA	NA	NA	17	28	165	509	167	81	450	147	6	4	6	0.036	0.008	0.036
.	19.01.15-20.30.06-1-216559	34	1	1	0	0	0	0	0	0	0	0	NA	NA	NA	11	3	165	488	163	0	0	0	0	1	0	0	0.002	0
.	19.01.15-20.30.08-1-216561	147	5	5	3	0	2	688	3	3	0	0	NA	NA	NA	50	42	175	510	170	87	451	150	4	13	0	0.023	0.025	0
.	19.01.15-20.30.08-1-216562	119	4	4	3	0	2	680	3	3	0	0	NA	NA	NA	40	28	170	504	167	85	443	152	12	13	0	0.071	0.026	0
.	19.01.15-20.30.11-1-216564	59	3	3	2	0	2	301	2	2	0	0	NA	NA	NA	12	15	165	496	167	34	199	68	5	2	0	0.03	0.004	0
.	19.01.15-20.30.13-1-216568	34	1	1	0	0	0	0	0	0	0	0	NA	NA	NA	5	5	165	490	163	0	0	0	0	2	0	0	0.004	0
.	19.01.15-20.30.15-1-216571	62	2	2	0	0	0	408	1	1	0	0	NA	NA	NA	25	19	165	504	163	40	282	86	0	0	8	0	0	0.049
.	19.01.15-20.30.17-1-216573	89	4	4	2	0	1	672	3	3	0	0	NA	NA	NA	18	18	167	501	163	80	448	144	3	6	2	0.018	0.012	0.012
.	19.01.15-20.30.28-1-216581	64	4	4	0	0	0	668	3	3	0	0	NA	NA	NA	26	26	167	507	165	79	447	142	9	5	5	0.054	0.01	0.03
.	19.01.15-20.30.30-1-216582	146	20	20	11	0	7	696	18	18	0	0	NA	NA	NA	57	46	170	522	167	85	463	148	48	61	2	0.282	0.117	0.012
.	19.01.15-20.30.30-1-216584	116	8	8	3	0	1	683	7	7	0	0	NA	NA	NA	36	40	171	511	171	87	443	153	26	12	9	0.152	0.023	0.053
.	19.01.15-20.30.32-1-216587	148	7	7	7	0	4	714	6	6	0	0	NA	NA	NA	42	68	176	529	176	91	470	153	10	15	4	0.057	0.028	0.023
.	19.01.15-20.30.33-1-216603	150	11	11	3	0	2	704	9	9	0	0	NA	NA	NA	45	49	172	514	176	87	460	157	45	12	0	0.262	0.023	0
.	19.01.15-20.30.33-1-216604	63	2	2	0	0	0	682	1	1	0	0	NA	NA	NA	14	28	169	502	170	83	445	154	0	6	0	0	0.012	0
.	19.01.15-20.30.42-1-216607	123	16	16	4	0	3	682	15	15	0	0	NA	NA	NA	51	37	170	509	171	82	445	155	17	38	9	0.1	0.075	0.053
.	19.01.15-20.30.51-1-216612	145	9	9	4	0	2	705	6	6	0	0	NA	NA	NA	49	55	174	525	169	89	463	153	12	15	0	0.069	0.029	0
.	19.01.15-20.30.52-1-216614	89	7	7	3	0	3	678	6	6	0	0	NA	NA	NA	42	34	168	510	169	82	445	151	19	9	4	0.113	0.018	0.024
.	19.01.15-20.30.52-1-216615	89	6	6	3	0	1	687	5	5	0	0	NA	NA	NA	39	42	173	513	169	82	454	151	10	18	0	0.058	0.035	0
.	19.01.15-20.30.57-1-216621	67	2	2	1	0	1	679	1	1	0	0	NA	NA	NA	25	31	174	503	167	88	442	149	0	6	3	0	0.012	0.018
.	19.01.15-20.31.03-1-216629	67	4	4	1	0	1	667	3	3	0	0	NA	NA	NA	39	25	167	501	170	82	434	151	5	7	1	0.03	0.014	0.006
.	19.01.15-20.31.07-1-216658	118	8	8	1	0	1	688	7	7	0	0	NA	NA	NA	29	32	173	508	164	90	452	146	9	5	2	0.052	0.01	0.012
.	19.01.15-20.31.11-1-216680	90	3	3	0	0	0	667	2	2	0	0	NA	NA	NA	25	23	167	505	164	79	446	142	4	0	3	0.024	0	0.018
.	19.01.15-20.31.13-1-216687	60	2	2	0	0	0	0	1	1	0	0	NA	NA	NA	18	17	171	495	164	0	0	0	0	1	2	0	0.002	0.012
.	19.01.15-20.31.15-1-216690	88	4	4	1	0	1	676	3	3	0	0	NA	NA	NA	37	23	167	502	167	80	445	151	0	13	1	0	0.026	0.006
.	19.01.15-20.31.15-1-216691	142	11	11	4	0	4	687	10	10	0	0	NA	NA	NA	36	38	170	509	172	83	450	154	8	27	2	0.047	0.053	0.012
.	19.01.15-20.31.18-1-216694	98	12	12	2	0	2	663	10	10	0	0	NA	NA	NA	33	24	171	502	164	82	439	142	17	18	4	0.099	0.036	0.024
.	19.01.15-20.31.18-1-216696	63	2	2	2	0	2	674	1	1	0	0	NA	NA	NA	20	23	167	503	166	82	442	150	0	1	9	0	0.002	0.054
.	19.01.15-20.31.19-1-216697	33	1	1	0	0	0	0	0	0	0	0	NA	NA	NA	15	4	165	489	163	0	0	0	0	0	0	0	0	0
.	19.01.15-20.31.20-1-216702	55	2	2	0	0	0	51	1	1	0	0	NA	NA	NA	14	17	166	500	164	5	38	8	0	7	0	0	0.014	0
.	19.01.15-20.31.22-1-216705	112	9	9	1	0	0	690	8	8	0	0	NA	NA	NA	33	39	168	514	170	81	459	150	8	11	11	0.048	0.021	0.065
.	19.01.15-20.31.28-1-216706	119	19	19	2	0	1	691	15	15	0	0	NA	NA	NA	44	50	171	521	171	80	459	152	26	38	2	0.152	0.073	0.012
.	19.01.15-20.31.31-1-216707	89	3	3	1	0	1	685	1	1	0	0	NA	NA	NA	37	36	170	511	168	87	447	151	3	8	0	0.018	0.016	0
.	19.01.15-20.31.31-1-216708	63	2	2	1	0	1	203	1	1	0	0	NA	NA	NA	17	24	170	503	164	20	136	47	0	0	1	0	0	0.006
.	19.01.15-20.31.32-1-216709	34	1	1	0	0	0	0	0	0	0	0	NA	NA	NA	8	8	163	495	163	0	0	0	1	0	0	0.006	0	0
.	19.01.15-20.31.35-1-216727	90	3	3	0	0	0	673	2	2	0	0	NA	NA	NA	27	23	168	500	168	82	438	153	0	2	7	0	0.004	0.042
.	19.01.15-20.31.35-1-216728	61	4	4	1	0	1	674	3	3	0	0	NA	NA	NA	26	27	166	508	166	81	445	148	0	15	2	0	0.03	0.012
.	19.01.15-20.31.42-1-216732	222	16	16	3	0	2	704	15	15	0	0	NA	NA	NA	68	55	176	523	169	89	463	152	50	11	0	0.284	0.021	0
.	19.01.15-20.31.45-1-216735	122	6	6	4	0	3	688	5	5	0	0	NA	NA	NA	52	39	169	517	166	86	454	148	0	18	0	0	0.035	0
.	19.01.15-20.31.52-1-216738	120	6	6	3	0	2	697	5	5	0	0	NA	NA	NA	46	39	174	513	165	89	460	148	9	5	0	0.052	0.01	0
.	19.01.15-20.31.52-1-216739	92	6	6	2	0	2	671	3	3	0	0	NA	NA	NA	37	26	169	503	167	82	441	148	0	22	2	0	0.044	0.012
.	19.01.15-20.31.54-1-216740	65	2	2	1	0	1	683	1	1	0	0	NA	NA	NA	22	33	172	504	170	86	447	150	9	1	0	0.052	0.002	0
.	19.01.15-20.31.55-1-216741	122	12	12	5	0	3	682	10	10	0	0	NA	NA	NA	26	33	166	513	167	84	453	145	16	23	0	0.096	0.045	0
.	19.01.15-20.31.56-1-216744	117	7	7	2	0	2	686	5	5	0	0	NA	NA	NA	38	42	170	511	174	88	445	153	7	7	2	0.041	0.014	0.011
.	19.01.15-20.32.06-1-216762	145	12	12	2	0	1	689	11	11	0	0	NA	NA	NA	41	35	169	506	173	86	450	153	9	18	7	0.053	0.036	0.04
.	19.01.15-20.32.08-1-216772	94	6	6	1	0	1	660	5	5	0	0	NA	NA	NA	46	29	173	507	162	86	433	141	8	11	0	0.046	0.022	0
.	19.01.15-20.32.11-1-216775	30	1	1	0	0	0	0	0	0	0	0	NA	NA	NA	8	12	165	496	164	0	0	0	0	1	0	0	0.002	0
.	19.01.15-20.32.11-1-216777	117	13	13	6	0	3	688	10	10	0	0	NA	NA	NA	39	39	169	509	174	83	448	157	23	42	0	0.136	0.083	0
.	19.01.15-20.32.11-1-216778	37	1	1	0	0	0	0	0	0	0	0	NA	NA	NA	8	10	165	496	162	0	0	0	0	0	0	0	0	0
.	19.01.15-20.32.13-1-216780	90	5	5	1	0	1	684	4	4	0	0	NA	NA	NA	34	37	169	514	167	86	452	146	7	4	0	0.041	0.008	0
.	19.01.15-20.32.14-1-216782	119	7	7	2	0	2	688	6	6	0	0	NA	NA	NA	35	37	169	513	168	85	452	151	12	23	0	0.071	0.045	0
.	19.01.15-20.32.15-1-216785	87	6	6	1	0	1	687	5	5	0	0	NA	NA	NA	29	35	169	507	172	86	448	153	0	13	0	0	0.026	0
.	19.01.15-20.32.20-1-216787	115	13	13	4	0	3	698	11	11	0	0	NA	NA	NA	39	44	172	513	172	88	454	156	11	36	0	0.064	0.07	0
.	19.01.15-20.32.22-1-216793	60	2	2	0	0	0	52	1	1	0	0	NA	NA	NA	18	22	169	500	166	5	37	10	0	1	0	0	0.002	0
.	19.01.15-20.32.27-1-216795	94	6	6	2	0	2	685	5	5	0	0	NA	NA	NA	24	29	170	504	168	86	450	149	14	6	1	0.082	0.012	0.006
.	19.01.15-20.32.28-1-216798	64	2	2	1	0	1	449	1	1	0	0	NA	NA	NA	23	16	167	498	164	54	294	101	1	0	0	0.006	0	0
.	19.01.15-20.32.34-1-216815	111	4	4	1	0	1	689	3	3	0	0	NA	NA	NA	33	41	169	518	167	85	455	149	0	11	3	0	0.021	0.018
.	19.01.15-20.32.35-1-216816	89	6	6	1	0	1	675	5	5	0	0	NA	NA	NA	36	31	168	509	167	84	443	148	0	15	0	0	0.029	0
.	19.01.15-20.32.36-1-216817	116	7	7	2	0	2	694	5	5	0	0	NA	NA	NA	36	35	168	510	170	85	457	152	5	19	2	0.03	0.037	0.012
.	19.01.15-20.32.44-1-216821	147	12	12	3	0	2	702	11	11	0	0	NA	NA	NA	53	53	172	522	172	89	459	154	6	20	5	0.035	0.038	0.029
.	19.01.15-20.32.44-1-216823	139	9	9	2	0	2	691	8	8	0	0	NA	NA	NA	34	38	167	512	172	84	453	154	16	18	0	0.096	0.035	0
.	19.01.15-20.32.47-1-216825	183	11	11	2	0	2	697	10	10	0	0	NA	NA	NA	47	46	175	513	171	90	456	151	10	10	10	0.057	0.019	0.058
.	19.01.15-20.32.49-1-216826	151	21	21	6	0	4	697	18	18	0	0	NA	NA	NA	44	48	179	516	166	88	457	152	61	27	1	0.341	0.052	0.006
.	19.01.15-20.32.50-1-216827	117	10	10	5	0	4	687	7	7	0	0	NA	NA	NA	53	46	173	517	169	82	456	149	12	27	0	0.069	0.052	0
.	19.01.15-20.32.57-1-216831	90	5	5	3	0	2	676	4	4	0	0	NA	NA	NA	34	25	171	501	166	84	441	151	0	17	0	0	0.034	0
.	19.01.15-20.33.00-1-216841	176	12	12	6	0	4	711	11	11	0	0	NA	NA	NA	55	65	182	518	178	93	458	160	19	59	0	0.104	0.114	0
.	19.01.15-20.33.02-1-216844	68	3	3	2	0	2	683	2	2	0	0	NA	NA	NA	22	29	166	503	173	84	444	155	2	2	3	0.012	0.004	0.017
.	19.01.15-20.33.07-1-216852	141	11	11	4	0	3	705	10	10	0	0	NA	NA	NA	51	59	171	531	170	87	468	150	28	6	18	0.164	0.011	0.106
.	19.01.15-20.33.10-1-216854	264	39	39	9	0	6	711	33	33	0	0	NA	NA	NA	79	60	176	525	172	88	469	154	83	59	15	0.472	0.112	0.087
.	19.01.15-20.33.13-1-216860	268	30	30	14	0	8	713	27	27	0	0	NA	NA	NA	82	69	179	528	175	96	459	158	26	82	13	0.145	0.155	0.074
.	19.01.15-20.33.14-1-216862	61	2	2	1	0	1	303	1	1	0	0	NA	NA	NA	16	11	165	496	163	34	200	69	0	5	0	0	0.01	0
.	19.01.15-20.33.14-1-216863	144	12	12	4	0	2	693	11	11	0	0	NA	NA	NA	49	46	171	515	173	86	455	152	22	18	0	0.129	0.035	0
.	19.01.15-20.33.21-1-216869	62	4	4	0	0	0	671	2	2	0	0	NA	NA	NA	28	25	169	501	168	85	439	147	3	19	0	0.018	0.038	0
.	19.01.15-20.33.25-1-216873	89	4	4	2	0	2	673	3	3	0	0	NA	NA	NA	35	23	163	504	169	79	445	149	3	6	10	0.018	0.012	0.059
.	19.01.15-20.33.30-1-216877	93	3	3	1	0	1	684	1	1	0	0	NA	NA	NA	32	33	164	515	167	79	456	149	5	8	1	0.03	0.016	0.006
.	19.01.15-20.33.33-1-216895	62	4	4	3	0	3	676	3	3	0	0	NA	NA	NA	27	28	170	505	166	85	446	145	0	0	10	0	0	0.06
.	19.01.15-20.33.39-1-216897	239	25	25	5	0	5	736	24	24	0	0	NA	NA	NA	63	85	184	534	180	98	474	164	63	44	12	0.342	0.082	0.067
.	19.01.15-20.33.40-1-216898	290	42	42	18	0	9	738	39	39	0	0	NA	NA	NA	81	85	180	533	185	92	477	169	103	59	21	0.572	0.111	0.114
.	19.01.15-20.33.40-1-216899	62	2	2	0	0	0	674	1	1	0	0	NA	NA	NA	27	20	167	500	166	84	443	147	0	0	7	0	0	0.042
.	19.01.15-20.33.41-1-216901	186	25	25	6	0	4	699	19	19	0	0	NA	NA	NA	61	55	175	519	174	89	456	154	43	64	12	0.246	0.123	0.069
.	19.01.15-20.33.46-1-216906	182	18	18	6	0	4	680	14	14	0	0	NA	NA	NA	54	34	168	507	172	87	444	149	36	55	9	0.214	0.108	0.052
.	19.01.15-20.33.49-1-216908	63	2	2	0	0	0	670	1	1	0	0	NA	NA	NA	22	18	168	496	167	80	439	151	0	8	2	0	0.016	0.012
.	19.01.15-20.33.55-1-216911	91	7	7	1	0	1	689	6	6	0	0	NA	NA	NA	30	31	167	509	168	81	452	156	6	14	3	0.036	0.028	0.018
.	19.01.15-20.34.04-1-216928	91	3	3	2	0	2	679	2	2	0	0	NA	NA	NA	37	26	170	506	163	87	449	143	0	10	3	0	0.02	0.018
.	19.01.15-20.34.08-1-216934	34	1	1	0	0	0	0	0	0	0	0	NA	NA	NA	7	10	166	493	164	0	0	0	1	0	0	0.006	0	0
.	19.01.15-20.34.11-1-216943	62	3	3	0	0	0	687	2	2	0	0	NA	NA	NA	17	29	168	506	168	86	451	150	0	7	0	0	0.014	0
.	19.01.15-20.34.12-1-216946	118	6	6	2	0	2	690	4	4	0	0	NA	NA	NA	44	45	170	513	175	84	448	158	13	14	0	0.076	0.027	0
.	19.01.15-20.34.13-1-216948	184	21	21	12	0	9	694	20	20	0	0	NA	NA	NA	54	51	171	521	172	87	453	154	33	62	3	0.193	0.119	0.017
.	19.01.15-20.34.22-1-216956	63	3	3	0	0	0	685	2	2	0	0	NA	NA	NA	17	27	169	504	167	84	448	153	0	5	0	0	0.01	0
.	19.01.15-20.34.26-1-216960	87	5	5	1	0	1	665	4	4	0	0	NA	NA	NA	33	22	169	501	165	82	437	146	4	11	0	0.024	0.022	0
.	19.01.15-20.34.31-1-216962	66	3	3	1	0	1	673	2	2	0	0	NA	NA	NA	34	26	166	504	169	80	441	152	0	8	1	0	0.016	0.006
.	19.01.15-20.34.31-1-216963	59	2	2	0	0	0	668	1	1	0	0	NA	NA	NA	27	20	168	497	168	84	435	149	0	4	0	0	0.008	0
.	19.01.15-20.34.32-1-216964	89	3	3	1	0	1	692	2	2	0	0	NA	NA	NA	25	40	168	511	174	85	452	155	0	6	1	0	0.012	0.006
.	19.01.15-20.34.35-1-216982	88	4	4	3	0	2	677	2	2	0	0	NA	NA	NA	33	29	168	506	168	85	442	150	6	6	4	0.036	0.012	0.024
.	19.01.15-20.34.38-1-216984	65	3	3	0	0	0	676	2	2	0	0	NA	NA	NA	18	21	166	505	163	81	449	146	1	5	4	0.006	0.01	0.025
.	19.01.15-20.34.46-1-216993	95	7	7	2	0	2	693	6	6	0	0	NA	NA	NA	42	48	174	517	170	87	457	149	0	12	11	0	0.023	0.065
.	19.01.15-20.34.48-1-216995	187	23	23	4	0	3	704	21	21	0	0	NA	NA	NA	58	51	172	518	174	88	460	156	51	44	3	0.297	0.085	0.017
.	19.01.15-20.34.48-1-216996	147	21	21	3	0	1	693	18	18	0	0	NA	NA	NA	36	40	169	513	171	82	456	155	22	34	2	0.13	0.066	0.012
.	19.01.15-20.34.48-1-216997	66	3	3	0	0	0	668	2	2	0	0	NA	NA	NA	35	26	168	499	172	85	433	150	1	6	0	0.006	0.012	0
.	19.01.15-20.34.49-1-216999	64	4	4	0	0	0	248	3	3	0	0	NA	NA	NA	21	22	164	503	168	33	156	59	4	4	0	0.024	0.008	0
.	19.01.15-20.34.56-1-217003	91	7	7	3	0	1	688	6	6	0	0	NA	NA	NA	31	38	173	511	167	89	451	148	11	18	8	0.064	0.035	0.048
.	19.01.15-20.34.56-1-217004	65	2	2	0	0	0	507	1	1	0	0	NA	NA	NA	19	14	166	496	165	54	337	116	0	1	0	0	0.002	0
.	19.01.15-20.34.58-1-217008	149	6	6	0	0	0	688	4	4	0	0	NA	NA	NA	35	35	168	513	167	83	459	146	23	0	0	0.137	0	0
.	19.01.15-20.35.01-1-217017	86	4	4	1	0	1	670	3	3	0	0	NA	NA	NA	31	28	168	505	168	82	441	147	0	10	4	0	0.02	0.024
.	19.01.15-20.35.04-1-217023	259	19	19	4	0	3	717	17	17	0	0	NA	NA	NA	78	74	175	536	176	89	471	157	37	22	23	0.211	0.041	0.131
.	19.01.15-20.35.08-1-217027	62	3	3	1	0	1	671	2	2	0	0	NA	NA	NA	22	24	167	505	165	83	442	146	0	2	5	0	0.004	0.03
.	19.01.15-20.35.10-1-217028	61	2	2	0	0	0	673	1	1	0	0	NA	NA	NA	25	32	173	506	166	84	443	146	2	6	0	0.012	0.012	0
.	19.01.15-20.35.17-1-217036	148	9	9	3	0	2	697	7	7	0	0	NA	NA	NA	46	41	171	513	170	86	458	153	2	19	3	0.012	0.037	0.018
.	19.01.15-20.35.20-1-217043	30	1	1	0	0	0	0	0	0	0	0	NA	NA	NA	12	7	164	494	162	0	0	0	0	0	0	0	0	0
.	19.01.15-20.35.22-1-217045	117	9	9	2	0	1	673	7	7	0	0	NA	NA	NA	48	26	168	506	165	81	447	145	10	18	0	0.06	0.036	0
.	19.01.15-20.35.25-1-217046	92	3	3	1	0	1	693	2	2	0	0	NA	NA	NA	28	42	169	511	175	89	448	156	1	6	0	0.006	0.012	0
.	19.01.15-20.35.26-1-217048	33	1	1	0	0	0	0	0	0	0	0	NA	NA	NA	4	6	163	493	163	0	0	0	1	0	0	0.006	0	0
.	19.01.15-20.35.27-1-217049	88	3	3	1	0	1	674	2	2	0	0	NA	NA	NA	31	27	167	510	163	82	447	145	2	6	0	0.012	0.012	0
.	19.01.15-20.35.30-1-217053	177	30	30	8	0	6	698	25	25	0	0	NA	NA	NA	53	51	172	517	175	87	456	155	28	60	17	0.163	0.116	0.097
.	19.01.15-20.35.30-1-217054	90	6	6	3	0	3	671	5	5	0	0	NA	NA	NA	41	30	172	505	166	85	438	148	3	11	0	0.017	0.022	0
.	19.01.15-20.35.34-1-217071	113	5	5	1	0	1	691	4	4	0	0	NA	NA	NA	33	44	173	512	172	86	455	150	3	3	4	0.017	0.006	0.023
.	19.01.15-20.35.40-1-217074	99	5	5	2	0	2	693	3	3	0	0	NA	NA	NA	32	43	170	514	172	84	456	153	12	13	0	0.071	0.025	0
.	19.01.15-20.35.40-1-217076	178	20	20	9	0	5	700	18	18	0	0	NA	NA	NA	57	49	173	519	170	87	461	152	36	48	12	0.208	0.092	0.071
.	19.01.15-20.35.42-1-217078	64	5	5	1	0	1	693	4	4	0	0	NA	NA	NA	20	35	169	509	170	85	454	154	0	6	6	0	0.012	0.035
.	19.01.15-20.35.46-1-217080	89	6	6	1	0	1	681	5	5	0	0	NA	NA	NA	37	39	167	510	175	80	441	160	9	12	0	0.054	0.024	0
.	19.01.15-20.35.50-1-217082	118	12	12	6	0	3	678	11	11	0	0	NA	NA	NA	40	29	170	502	170	85	440	153	5	39	2	0.029	0.078	0.012
.	19.01.15-20.35.50-1-217084	154	15	15	3	0	3	697	14	14	0	0	NA	NA	NA	36	47	171	520	169	85	460	152	30	28	1	0.175	0.054	0.006
.	19.01.15-20.35.52-1-217087	89	10	10	6	0	5	685	9	9	0	0	NA	NA	NA	26	32	174	499	172	88	443	154	4	18	6	0.023	0.036	0.035
.	19.01.15-20.36.00-1-217098	90	6	6	3	0	3	695	5	5	0	0	NA	NA	NA	22	36	168	511	170	84	458	153	5	4	9	0.03	0.008	0.053
.	19.01.15-20.36.04-1-217104	119	18	18	5	0	4	696	17	17	0	0	NA	NA	NA	32	43	173	513	170	88	456	152	44	30	1	0.254	0.058	0.006
.	19.01.15-20.36.04-1-217105	254	23	23	4	0	3	716	18	18	0	0	NA	NA	NA	70	65	180	527	171	96	468	152	40	52	13	0.222	0.099	0.076
.	19.01.15-20.36.25-1-217137	145	12	12	3	0	2	675	11	11	0	0	NA	NA	NA	46	33	169	507	170	83	442	150	9	27	4	0.053	0.053	0.024
.	19.01.15-20.36.31-1-217143	116	20	20	4	0	3	683	17	17	0	0	NA	NA	NA	36	28	167	506	168	82	452	149	13	54	1	0.078	0.107	0.006
.	19.01.15-20.36.32-1-217144	58	2	2	0	0	0	249	1	1	0	0	NA	NA	NA	12	17	165	503	162	30	170	49	5	0	0	0.03	0	0
.	19.01.15-20.36.33-1-217160	32	1	1	0	0	0	0	0	0	0	0	NA	NA	NA	16	8	165	490	166	0	0	0	0	0	0	0	0	0
.	19.01.15-20.36.38-1-217162	31	1	1	0	0	0	0	0	0	0	0	NA	NA	NA	6	10	165	493	165	0	0	0	0	0	0	0	0	0
.	19.01.15-20.36.39-1-217165	115	14	14	5	0	2	685	13	13	0	0	NA	NA	NA	33	30	169	505	169	86	445	154	20	31	12	0.118	0.061	0.071
.	19.01.15-20.36.40-1-217166	37	1	1	0	0	0	0	0	0	0	0	NA	NA	NA	11	10	166	494	163	0	0	0	0	0	2	0	0	0.012
.	19.01.15-20.36.41-1-217169	69	4	4	0	0	0	670	3	3	0	0	NA	NA	NA	21	21	170	498	166	83	439	148	0	8	0	0	0.016	0
.	19.01.15-20.36.42-1-217170	91	7	7	2	0	2	671	6	6	0	0	NA	NA	NA	40	29	167	511	164	83	448	140	16	25	4	0.096	0.049	0.024
.	19.01.15-20.36.44-1-217171	90	3	3	2	0	2	673	2	2	0	0	NA	NA	NA	27	27	170	504	166	84	441	148	0	4	0	0	0.008	0
.	19.01.15-20.36.58-1-217183	91	4	4	1	0	1	685	2	2	0	0	NA	NA	NA	33	30	170	506	167	85	453	147	3	7	0	0.018	0.014	0
.	19.01.15-20.36.58-1-217185	116	9	9	2	0	2	686	7	7	0	0	NA	NA	NA	39	38	171	510	170	85	447	154	10	21	0	0.058	0.041	0
.	19.01.15-20.36.59-1-217186	154	8	8	3	0	3	694	7	7	0	0	NA	NA	NA	52	39	171	512	169	87	455	152	8	20	8	0.047	0.039	0.047
.	19.01.15-20.37.01-1-217190	31	1	1	0	0	0	0	0	0	0	0	NA	NA	NA	9	9	165	495	162	0	0	0	3	0	0	0.018	0	0
.	19.01.15-20.37.03-1-217193	95	5	5	1	0	1	687	4	4	0	0	NA	NA	NA	27	33	172	506	168	84	450	153	7	12	0	0.041	0.024	0
.	19.01.15-20.37.04-1-217196	148	10	10	4	0	3	691	9	9	0	0	NA	NA	NA	44	39	173	510	169	88	451	152	23	21	4	0.133	0.041	0.024
.	19.01.15-20.37.16-1-217205	56	2	2	1	0	1	659	1	1	0	0	NA	NA	NA	39	22	167	501	167	84	433	142	0	4	0	0	0.008	0
.	19.01.15-20.37.21-1-217214	116	6	6	0	0	0	683	5	5	0	0	NA	NA	NA	44	37	169	511	170	85	445	153	19	6	0	0.112	0.012	0
.	19.01.15-20.37.22-1-217216	99	10	10	1	0	0	680	9	9	0	0	NA	NA	NA	32	32	172	505	168	88	444	148	1	21	7	0.006	0.042	0.042
.	19.01.15-20.37.27-1-217220	64	2	2	0	0	0	678	1	1	0	0	NA	NA	NA	21	23	167	501	168	85	442	151	2	5	0	0.012	0.01	0
.	19.01.15-20.37.28-1-217222	61	2	2	1	0	1	305	1	1	0	0	NA	NA	NA	15	12	168	494	163	32	212	61	0	0	7	0	0	0.043
.	19.01.15-20.37.29-1-217226	152	14	14	6	0	5	691	11	11	0	0	NA	NA	NA	45	39	170	515	167	83	459	149	34	35	6	0.2	0.068	0.036
.	19.01.15-20.37.29-1-217227	118	26	26	5	0	4	690	23	23	0	0	NA	NA	NA	36	46	167	521	171	82	458	150	18	52	0	0.108	0.1	0
.	19.01.15-20.37.29-1-217228	148	8	8	4	0	3	699	6	6	0	0	NA	NA	NA	52	48	172	512	177	88	453	158	7	9	6	0.041	0.018	0.034
.	19.01.15-20.37.30-1-217229	90	4	4	2	0	2	678	3	3	0	0	NA	NA	NA	34	35	169	516	163	80	456	142	3	0	5	0.018	0	0.031
.	19.01.15-20.37.40-1-217253	123	6	6	2	0	2	683	5	5	0	0	NA	NA	NA	43	40	171	511	171	85	447	151	12	12	0	0.07	0.023	0
.	19.01.15-20.37.41-1-217254	86	3	3	0	0	0	673	1	1	0	0	NA	NA	NA	25	25	168	501	169	80	441	152	4	0	5	0.024	0	0.03
.	19.01.15-20.37.42-1-217256	183	14	14	5	0	0	704	12	12	0	0	NA	NA	NA	45	53	173	520	173	88	462	154	41	40	0	0.237	0.077	0
.	19.01.15-20.37.46-1-217262	146	9	9	1	0	1	687	8	8	0	0	NA	NA	NA	60	47	175	510	175	86	446	155	3	22	0	0.017	0.043	0
.	19.01.15-20.37.49-1-217268	117	8	8	1	0	1	685	7	7	0	0	NA	NA	NA	37	38	169	512	170	83	450	152	13	20	6	0.077	0.039	0.035
.	19.01.15-20.37.51-1-217269	35	1	1	0	0	0	0	0	0	0	0	NA	NA	NA	8	9	163	495	164	0	0	0	0	0	0	0	0	0
.	19.01.15-20.37.53-1-217270	32	1	1	1	0	1	0	0	0	0	0	NA	NA	NA	9	11	164	492	168	0	0	0	2	0	0	0.012	0	0
.	19.01.15-20.37.57-1-217275	67	2	2	1	0	1	678	1	1	0	0	NA	NA	NA	28	30	167	510	166	83	448	147	10	0	0	0.06	0	0
.	19.01.15-20.37.57-1-217277	119	6	6	1	0	1	684	4	4	0	0	NA	NA	NA	40	38	170	512	169	82	451	151	5	14	0	0.029	0.027	0
.	19.01.15-20.38.03-1-217284	32	1	1	0	0	0	0	0	0	0	0	NA	NA	NA	6	8	165	492	164	0	0	0	1	0	0	0.006	0	0
.	19.01.15-20.38.05-1-217290	147	7	7	1	0	1	690	6	6	0	0	NA	NA	NA	58	43	171	515	170	87	450	153	8	14	0	0.047	0.027	0
.	19.01.15-20.38.05-1-217291	96	6	6	1	0	1	679	5	5	0	0	NA	NA	NA	34	36	170	511	168	84	449	146	6	13	0	0.035	0.025	0
.	19.01.15-20.38.11-1-217302	146	15	15	5	0	4	695	13	13	0	0	NA	NA	NA	53	51	176	517	171	92	450	153	26	29	10	0.148	0.056	0.058
.	19.01.15-20.38.11-1-217303	120	9	9	0	0	0	683	8	8	0	0	NA	NA	NA	39	32	172	504	169	87	446	150	1	10	10	0.006	0.02	0.059
.	19.01.15-20.38.14-1-217308	179	18	18	4	0	3	721	15	15	0	0	NA	NA	NA	61	74	177	534	176	92	474	155	57	17	12	0.322	0.032	0.068
.	19.01.15-20.38.24-1-217321	234	22	22	8	0	6	715	20	20	0	0	NA	NA	NA	62	72	183	528	174	95	464	156	41	76	1	0.224	0.144	0.006
.	19.01.15-20.38.26-1-217324	32	1	1	0	0	0	0	0	0	0	0	NA	NA	NA	11	13	165	495	166	0	0	0	0	6	0	0	0.012	0
.	19.01.15-20.38.28-1-217326	86	4	4	0	0	0	682	2	2	0	0	NA	NA	NA	32	30	167	507	169	82	450	150	0	17	0	0	0.034	0
.	19.01.15-20.38.30-1-217328	67	5	5	0	0	0	674	3	3	0	0	NA	NA	NA	28	19	165	502	165	82	445	147	1	11	0	0.006	0.022	0
.	19.01.15-20.38.33-1-217344	39	1	1	1	0	1	0	0	0	0	0	NA	NA	NA	11	13	166	493	167	0	0	0	0	3	0	0	0.006	0
.	19.01.15-20.38.33-1-217345	119	13	13	2	0	1	682	12	12	0	0	NA	NA	NA	52	38	173	510	168	87	451	144	13	22	11	0.075	0.043	0.065
.	19.01.15-20.38.36-1-217349	208	28	28	7	0	7	692	25	25	0	0	NA	NA	NA	64	47	175	518	167	89	452	151	67	50	11	0.383	0.097	0.066
.	19.01.15-20.38.36-1-217350	122	11	11	5	0	3	694	9	9	0	0	NA	NA	NA	33	41	168	514	172	83	455	156	33	28	2	0.196	0.054	0.012
.	19.01.15-20.38.45-1-217353	60	2	2	0	0	0	202	1	1	0	0	NA	NA	NA	19	27	169	505	166	25	130	47	4	0	0	0.024	0	0
.	19.01.15-20.38.49-1-217357	93	11	11	2	0	2	686	10	10	0	0	NA	NA	NA	28	35	168	510	170	81	451	154	13	7	5	0.077	0.014	0.029
.	19.01.15-20.38.54-1-217365	152	21	21	3	0	3	695	19	19	0	0	NA	NA	NA	54	56	174	525	170	87	460	148	32	43	15	0.184	0.082	0.088
.	19.01.15-20.38.57-1-217370	216	43	43	16	0	11	717	42	42	0	0	NA	NA	NA	57	70	175	529	179	85	471	161	54	56	12	0.309	0.106	0.067
.	19.01.15-20.38.58-1-217371	92	3	3	1	0	1	676	2	2	0	0	NA	NA	NA	26	28	166	510	165	83	449	144	2	7	1	0.012	0.014	0.006
.	19.01.15-20.39.10-1-217386	120	14	14	3	0	2	687	12	12	0	0	NA	NA	NA	31	38	168	516	167	84	456	147	2	25	6	0.012	0.048	0.036
.	19.01.15-20.39.17-1-217394	59	2	2	0	0	0	201	1	1	0	0	NA	NA	NA	19	20	168	501	164	21	130	50	3	0	3	0.018	0	0.018
.	19.01.15-20.39.17-1-217395	60	3	3	1	0	1	672	2	2	0	0	NA	NA	NA	22	25	170	500	168	83	441	148	4	8	0	0.024	0.016	0
.	19.01.15-20.39.17-1-217396	93	6	6	2	0	2	680	5	5	0	0	NA	NA	NA	27	24	167	501	169	83	447	150	0	28	6	0	0.056	0.036
.	19.01.15-20.39.23-1-217405	36	1	1	0	0	0	0	0	0	0	0	NA	NA	NA	10	10	166	492	165	0	0	0	0	0	1	0	0	0.006
.	19.01.15-20.39.26-1-217407	111	6	6	0	0	0	685	4	4	0	0	NA	NA	NA	46	40	172	509	172	80	453	152	10	9	5	0.058	0.018	0.029
.	19.01.15-20.39.26-1-217408	177	18	18	9	0	6	708	16	16	0	0	NA	NA	NA	57	65	182	522	174	94	457	157	38	41	10	0.209	0.079	0.057
.	19.01.15-20.39.32-1-217423	114	6	6	0	0	0	693	5	5	0	0	NA	NA	NA	40	40	173	505	175	90	444	159	7	11	5	0.04	0.022	0.029
.	19.01.15-20.39.34-1-217429	61	3	3	2	0	2	666	2	2	0	0	NA	NA	NA	23	19	170	496	166	84	439	143	0	5	0	0	0.01	0
.	19.01.15-20.39.36-1-217432	150	11	11	5	0	3	701	10	10	0	0	NA	NA	NA	54	53	175	521	170	87	460	154	32	27	0	0.183	0.052	0
.	19.01.15-20.39.38-1-217434	88	5	5	1	0	1	682	4	4	0	0	NA	NA	NA	24	26	166	503	170	82	448	152	4	8	0	0.024	0.016	0
.	19.01.15-20.39.38-1-217437	121	24	24	10	0	6	696	20	20	0	0	NA	NA	NA	52	48	170	522	169	86	463	147	11	73	4	0.065	0.14	0.024
.	19.01.15-20.39.44-1-217440	60	2	2	0	0	0	686	1	1	0	0	NA	NA	NA	27	33	165	509	172	83	449	154	0	5	6	0	0.01	0.035
.	19.01.15-20.39.50-1-217442	87	14	14	4	0	2	677	12	12	0	0	NA	NA	NA	33	34	171	509	167	84	443	150	28	37	2	0.164	0.073	0.012
.	19.01.15-20.39.55-1-217446	37	1	1	0	0	0	0	0	0	0	0	NA	NA	NA	11	10	165	494	164	0	0	0	0	1	0	0	0.002	0
.	19.01.15-20.39.55-1-217448	89	9	9	1	0	1	674	7	7	0	0	NA	NA	NA	26	21	168	500	166	84	441	149	3	15	0	0.018	0.03	0
.	19.01.15-20.39.59-1-217458	92	7	7	4	0	4	672	6	6	0	0	NA	NA	NA	44	35	174	507	167	85	439	148	4	26	0	0.023	0.051	0
.	19.01.15-20.40.00-1-217460	95	10	10	3	0	2	686	8	8	0	0	NA	NA	NA	43	37	172	507	171	89	447	150	4	23	8	0.023	0.045	0.047
.	19.01.15-20.40.02-1-217469	39	1	1	0	0	0	0	0	0	0	0	NA	NA	NA	9	11	166	493	165	0	0	0	0	2	0	0	0.004	0
.	19.01.15-20.40.04-1-217472	35	1	1	0	0	0	0	0	0	0	0	NA	NA	NA	5	5	164	491	163	0	0	0	0	1	0	0	0.002	0
.	19.01.15-20.40.06-1-217476	59	2	2	1	0	1	453	1	1	0	0	NA	NA	NA	22	21	166	501	167	54	295	104	2	0	0	0.012	0	0
.	19.01.15-20.40.06-1-217477	147	7	7	1	0	1	691	6	6	0	0	NA	NA	NA	61	47	170	513	177	84	451	156	11	10	6	0.065	0.019	0.034
.	19.01.15-20.40.09-1-217479	64	3	3	1	0	1	450	2	2	0	0	NA	NA	NA	12	15	166	495	167	56	295	99	4	3	0	0.024	0.006	0
.	19.01.15-20.40.18-1-217493	63	3	3	0	0	0	677	2	2	0	0	NA	NA	NA	24	26	170	505	164	83	444	150	2	6	4	0.012	0.012	0.024
.	19.01.15-20.40.18-1-217495	58	2	2	0	0	0	98	1	1	0	0	NA	NA	NA	15	28	166	506	169	15	61	22	0	3	0	0	0.006	0
.	19.01.15-20.40.22-1-217499	181	27	27	8	0	3	712	26	26	0	0	NA	NA	NA	57	60	174	528	171	85	473	154	34	46	12	0.195	0.087	0.07
.	19.01.15-20.40.25-1-217502	176	8	8	1	0	1	701	7	7	0	0	NA	NA	NA	65	58	176	519	176	87	457	157	3	20	5	0.017	0.039	0.028
.	19.01.15-20.40.25-1-217504	92	10	10	5	0	5	683	9	9	0	0	NA	NA	NA	22	33	176	505	165	86	449	148	12	27	2	0.068	0.053	0.012
.	19.01.15-20.40.26-1-217506	61	2	2	1	0	0	672	1	1	0	0	NA	NA	NA	29	19	167	498	167	84	438	150	0	0	4	0	0	0.024
.	19.01.15-20.40.26-1-217507	233	32	32	13	0	8	727	30	30	0	0	NA	NA	NA	70	78	177	538	176	92	481	154	81	53	5	0.458	0.099	0.028
.	19.01.15-20.40.27-1-217508	30	1	1	0	0	0	0	0	0	0	0	NA	NA	NA	3	7	165	492	163	0	0	0	0	0	0	0	0	0
.	19.01.15-20.40.29-1-217510	93	5	5	1	0	1	674	4	4	0	0	NA	NA	NA	41	27	165	504	171	79	440	155	0	8	0	0	0.016	0
.	19.01.15-20.40.31-1-217511	174	26	26	5	0	2	708	24	24	0	0	NA	NA	NA	61	56	170	523	176	86	463	159	37	56	3	0.218	0.107	0.017
.	19.01.15-20.40.35-1-217528	32	1	1	0	0	0	0	0	0	0	0	NA	NA	NA	9	15	166	496	166	0	0	0	0	1	0	0	0.002	0
.	19.01.15-20.40.39-1-217531	34	1	1	1	0	1	0	0	0	0	0	NA	NA	NA	7	7	164	490	166	0	0	0	0	0	0	0	0	0
.	19.01.15-20.40.41-1-217532	59	2	2	1	0	1	669	1	1	0	0	NA	NA	NA	21	15	166	492	170	84	435	150	3	4	0	0.018	0.008	0
.	19.01.15-20.40.42-1-217533	69	4	4	3	0	3	684	3	3	0	0	NA	NA	NA	29	37	170	512	168	86	449	149	1	12	0	0.006	0.023	0
.	19.01.15-20.40.48-1-217536	159	11	11	2	0	2	689	9	9	0	0	NA	NA	NA	45	45	175	511	172	88	452	149	16	14	6	0.091	0.027	0.035
.	19.01.15-20.40.50-1-217539	157	17	17	4	0	2	698	15	15	0	0	NA	NA	NA	46	45	172	507	179	85	449	164	31	38	9	0.18	0.075	0.05
.	19.01.15-20.40.50-1-217540	88	3	3	2	0	1	689	2	2	0	0	NA	NA	NA	36	43	176	511	169	88	449	152	4	2	0	0.023	0.004	0
.	19.01.15-20.40.55-1-217543	62	3	3	0	0	0	672	2	2	0	0	NA	NA	NA	31	23	165	507	164	80	446	146	3	7	0	0.018	0.014	0
.	19.01.15-20.40.58-1-217550	91	9	9	0	0	0	673	7	7	0	0	NA	NA	NA	32	27	167	505	168	81	444	148	12	20	0	0.072	0.04	0
.	19.01.15-20.41.05-1-217561	93	4	4	1	0	1	688	3	3	0	0	NA	NA	NA	36	35	171	510	167	90	452	146	2	5	0	0.012	0.01	0
.	19.01.15-20.41.10-1-217569	89	8	8	1	0	1	678	6	6	0	0	NA	NA	NA	27	27	167	506	167	83	445	150	0	24	0	0	0.047	0
.	19.01.15-20.41.22-1-217583	179	24	24	9	0	7	700	21	21	0	0	NA	NA	NA	64	53	174	516	176	88	452	160	48	56	3	0.276	0.109	0.017
.	19.01.15-20.41.25-1-217585	60	2	2	1	0	1	307	1	1	0	0	NA	NA	NA	14	23	168	500	168	31	213	63	0	0	1	0	0	0.006
.	19.01.15-20.41.27-1-217586	125	10	10	1	0	1	680	9	9	0	0	NA	NA	NA	54	37	166	515	169	80	451	149	18	7	4	0.108	0.014	0.024
.	19.01.15-20.41.28-1-217587	88	13	13	3	0	2	673	12	12	0	0	NA	NA	NA	40	25	167	505	166	80	444	149	34	28	4	0.204	0.055	0.024
.	19.01.15-20.41.30-1-217589	184	10	10	3	0	2	703	6	6	0	0	NA	NA	NA	65	55	176	522	170	89	464	150	14	11	6	0.08	0.021	0.035
.	19.01.15-20.41.33-1-217608	93	6	6	1	0	1	676	5	5	0	0	NA	NA	NA	42	32	169	507	169	84	443	149	4	10	6	0.024	0.02	0.036
.	19.01.15-20.41.41-1-217612	150	27	27	10	0	7	704	24	24	0	0	NA	NA	NA	42	53	176	518	172	90	459	155	58	33	5	0.33	0.064	0.029
.	19.01.15-20.41.47-1-217616	127	15	15	5	0	3	697	14	14	0	0	NA	NA	NA	34	49	182	511	169	91	454	152	31	44	0	0.17	0.086	0
.	19.01.15-20.41.47-1-217617	116	14	14	2	0	2	691	12	12	0	0	NA	NA	NA	47	44	167	520	170	83	458	150	9	24	1	0.054	0.046	0.006
.	19.01.15-20.41.54-1-217622	179	31	31	6	0	5	721	28	28	0	0	NA	NA	NA	64	72	184	526	175	94	470	157	33	60	16	0.179	0.114	0.091
.	19.01.15-20.41.54-1-217623	240	30	30	4	0	1	738	27	27	0	0	NA	NA	NA	80	84	171	546	180	87	489	162	67	65	0	0.392	0.119	0
.	19.01.15-20.41.57-1-217627	91	3	3	0	0	0	685	1	1	0	0	NA	NA	NA	33	33	168	510	168	84	450	151	3	1	2	0.018	0.002	0.012
.	19.01.15-20.41.59-1-217629	121	5	5	0	0	0	677	4	4	0	0	NA	NA	NA	35	30	170	503	170	85	442	150	5	7	0	0.029	0.014	0
.	19.01.15-20.42.13-1-217658	172	12	12	1	0	0	687	9	9	0	0	NA	NA	NA	69	50	168	518	177	82	448	157	14	21	5	0.083	0.041	0.028
.	19.01.15-20.42.15-1-217662	118	9	9	2	0	2	682	8	8	0	0	NA	NA	NA	45	31	167	510	167	81	450	151	0	35	0	0	0.069	0
.	19.01.15-20.42.16-1-217665	120	13	13	2	0	1	699	12	12	0	0	NA	NA	NA	32	47	172	517	171	86	459	154	24	21	2	0.14	0.041	0.012
.	19.01.15-20.42.22-1-217669	59	3	3	0	0	0	667	2	2	0	0	NA	NA	NA	31	18	166	498	167	81	440	146	0	3	7	0	0.006	0.042
.	19.01.15-20.42.59-1-217694	217	15	15	6	0	4	714	11	11	0	0	NA	NA	NA	57	64	176	525	176	90	466	158	24	28	0	0.136	0.053	0
.	19.01.15-20.43.10-1-217703	118	5	5	0	0	0	697	3	3	0	0	NA	NA	NA	30	44	170	511	176	85	455	157	3	13	2	0.018	0.025	0.011
.	19.01.15-20.43.18-1-217712	65	3	3	0	0	0	504	2	2	0	0	NA	NA	NA	23	20	169	499	165	60	341	103	0	3	3	0	0.006	0.018
.	19.01.15-20.43.26-1-217719	298	23	23	9	0	4	744	21	21	0	0	NA	NA	NA	87	88	176	539	186	93	484	167	85	30	0	0.483	0.056	0
.	19.01.15-20.43.29-1-217721	35	1	1	0	0	0	0	0	0	0	0	NA	NA	NA	11	10	166	494	163	0	0	0	0	1	0	0	0.002	0
.	19.01.15-20.43.31-1-217723	170	28	28	8	0	4	691	25	25	0	0	NA	NA	NA	56	50	175	516	172	86	455	150	40	62	12	0.229	0.12	0.07
.	19.01.15-20.43.31-1-217724	61	2	2	0	0	0	672	1	1	0	0	NA	NA	NA	20	21	167	503	164	82	446	144	0	3	0	0	0.006	0
.	19.01.15-20.43.31-1-217725	173	14	14	9	0	5	705	13	13	0	0	NA	NA	NA	57	59	173	523	176	86	460	159	28	42	5	0.162	0.08	0.028
.	19.01.15-20.43.32-1-217726	32	1	1	0	0	0	0	0	0	0	0	NA	NA	NA	6	11	165	496	163	0	0	0	0	0	0	0	0	0
.	19.01.15-20.43.32-1-217727	125	13	13	2	0	1	698	11	11	0	0	NA	NA	NA	44	47	174	520	166	88	465	145	34	17	1	0.195	0.033	0.006
.	19.01.15-20.43.33-1-217728	31	1	1	1	0	1	0	0	0	0	0	NA	NA	NA	7	9	164	493	165	0	0	0	0	0	0	0	0	0
.	19.01.15-20.43.33-1-217744	92	11	11	1	0	1	681	7	7	0	0	NA	NA	NA	27	33	169	511	166	85	447	149	4	39	0	0.024	0.076	0
.	19.01.15-20.43.34-1-217746	85	4	4	0	0	0	672	2	2	0	0	NA	NA	NA	30	24	170	497	170	84	435	153	0	5	0	0	0.01	0
.	19.01.15-20.43.35-1-217748	85	7	7	2	0	2	666	5	5	0	0	NA	NA	NA	36	22	169	499	167	84	437	145	2	18	3	0.012	0.036	0.018
.	19.01.15-20.44.04-1-217766	95	4	4	1	0	0	677	3	3	0	0	NA	NA	NA	36	35	169	510	169	84	447	146	11	0	5	0.065	0	0.03
.	19.01.15-20.44.15-1-217784	92	6	6	2	0	1	684	5	5	0	0	NA	NA	NA	23	32	167	510	168	83	453	148	0	23	0	0	0.045	0
.	19.01.15-20.44.17-1-217786	93	10	10	3	0	2	689	9	9	0	0	NA	NA	NA	31	33	168	507	171	87	451	151	10	13	3	0.06	0.026	0.018
.	19.01.15-20.44.21-1-217792	64	2	2	1	0	1	678	1	1	0	0	NA	NA	NA	21	22	168	501	166	84	449	145	8	1	0	0.048	0.002	0
.	19.01.15-20.44.26-1-217798	232	14	14	0	0	0	715	13	13	0	0	NA	NA	NA	70	72	175	524	186	87	460	168	9	33	17	0.051	0.063	0.091
.	19.01.15-20.44.34-1-217818	231	26	26	8	0	6	713	23	23	0	0	NA	NA	NA	71	72	176	533	176	91	469	153	39	47	8	0.222	0.088	0.045
.	19.01.15-20.44.36-1-217820	145	10	10	5	0	4	700	8	8	0	0	NA	NA	NA	45	47	177	511	172	93	453	154	26	25	0	0.147	0.049	0
.	19.01.15-20.44.37-1-217821	96	3	3	1	0	1	680	2	2	0	0	NA	NA	NA	38	32	169	509	167	81	450	149	1	7	0	0.006	0.014	0
.	19.01.15-20.44.37-1-217822	122	8	8	3	0	3	685	5	5	0	0	NA	NA	NA	40	37	171	510	169	87	445	153	4	9	8	0.023	0.018	0.047
.	19.01.15-20.44.39-1-217824	33	1	1	0	0	0	0	0	0	0	0	NA	NA	NA	7	10	164	495	164	0	0	0	0	0	0	0	0	0
.	19.01.15-20.44.42-1-217828	32	1	1	0	0	0	0	0	0	0	0	NA	NA	NA	8	9	164	492	166	0	0	0	0	2	0	0	0.004	0
.	19.01.15-20.44.42-1-217829	61	2	2	1	0	1	149	0	0	0	0	NA	NA	NA	22	19	167	498	167	18	97	34	2	3	0	0.012	0.006	0
.	19.01.15-20.44.46-1-217831	81	3	3	0	0	0	683	2	2	0	0	NA	NA	NA	29	31	168	512	164	84	451	148	1	9	0	0.006	0.018	0
.	19.01.15-20.44.51-1-217834	88	6	6	1	0	0	676	4	4	0	0	NA	NA	NA	38	22	169	501	165	84	444	148	0	20	4	0	0.04	0.024
.	19.01.15-20.44.52-1-217835	129	6	6	3	0	2	692	4	4	0	0	NA	NA	NA	48	44	168	516	173	82	455	155	6	11	5	0.036	0.021	0.029
.	19.01.15-20.44.55-1-217837	130	19	19	10	0	6	680	14	14	0	0	NA	NA	NA	44	36	174	509	166	88	446	146	16	75	5	0.092	0.147	0.03
.	19.01.15-20.44.59-1-217847	34	1	1	0	0	0	0	0	0	0	0	NA	NA	NA	12	10	166	492	165	0	0	0	0	0	0	0	0	0
.	19.01.15-20.44.59-1-217848	57	2	2	1	0	1	678	1	1	0	0	NA	NA	NA	15	26	170	498	171	82	445	151	3	7	0	0.018	0.014	0
.	19.01.15-20.45.03-1-217857	95	5	5	2	0	2	693	4	4	0	0	NA	NA	NA	27	36	167	514	168	82	458	153	7	10	1	0.042	0.019	0.006
.	19.01.15-20.45.04-1-217859	145	5	5	3	0	2	704	4	4	0	0	NA	NA	NA	50	59	178	524	170	91	467	146	10	17	2	0.056	0.032	0.012
.	19.01.15-20.45.13-1-217866	153	13	13	4	0	1	719	11	11	0	0	NA	NA	NA	51	77	180	530	180	92	471	156	28	31	5	0.156	0.058	0.028
.	19.01.15-20.45.16-1-217870	92	7	7	2	0	1	671	6	6	0	0	NA	NA	NA	21	23	167	503	166	80	441	150	0	12	0	0	0.024	0
.	19.01.15-20.45.24-1-217880	144	11	11	2	0	2	703	8	8	0	0	NA	NA	NA	34	46	176	512	171	91	458	154	25	18	0	0.142	0.035	0
.	19.01.15-20.45.25-1-217884	64	4	4	1	0	0	675	3	3	0	0	NA	NA	NA	26	21	165	504	165	80	450	145	0	21	0	0	0.042	0
.	19.01.15-20.45.27-1-217886	65	2	2	0	0	0	353	1	1	0	0	NA	NA	NA	18	12	166	496	163	37	225	91	0	4	0	0	0.008	0
.	19.01.15-20.45.35-1-217907	89	5	5	2	0	2	672	4	4	0	0	NA	NA	NA	46	30	177	498	168	90	433	149	0	20	2	0	0.04	0.012
.	19.01.15-20.45.36-1-217908	171	13	13	2	0	1	709	11	11	0	0	NA	NA	NA	58	61	173	527	174	90	464	155	53	15	7	0.306	0.028	0.04
.	19.01.15-20.45.40-1-217911	120	12	12	5	0	4	706	10	10	0	0	NA	NA	NA	39	54	168	524	175	85	464	157	9	39	0	0.054	0.074	0
.	19.01.15-20.45.40-1-217912	95	8	8	1	0	1	672	6	6	0	0	NA	NA	NA	38	30	172	506	165	83	442	147	7	10	8	0.041	0.02	0.048
.	19.01.15-20.45.42-1-217913	61	2	2	0	0	0	302	1	1	0	0	NA	NA	NA	20	26	172	501	166	38	201	63	0	2	0	0	0.004	0
.	19.01.15-20.45.45-1-217917	65	3	3	0	0	0	676	2	2	0	0	NA	NA	NA	28	34	175	507	165	84	447	145	1	4	0	0.006	0.008	0
.	19.01.15-20.45.48-1-217922	96	13	13	2	0	2	672	10	10	0	0	NA	NA	NA	39	29	171	505	166	83	445	144	5	35	1	0.029	0.069	0.006
.	19.01.15-20.45.52-1-217924	174	37	37	11	0	9	681	36	36	0	0	NA	NA	NA	44	36	173	508	168	87	446	148	86	50	9	0.497	0.098	0.054
.	19.01.15-20.45.54-1-217927	91	12	12	4	0	3	673	11	11	0	0	NA	NA	NA	33	32	166	510	169	81	441	151	33	22	4	0.199	0.043	0.024
.	19.01.15-20.46.02-1-217938	119	9	9	3	0	1	696	8	8	0	0	NA	NA	NA	37	49	169	523	170	84	461	151	5	28	4	0.03	0.054	0.024
.	19.01.15-20.46.03-1-217941	63	2	2	0	0	0	683	1	1	0	0	NA	NA	NA	24	35	171	511	166	83	455	145	0	0	7	0	0	0.042
.	19.01.15-20.46.08-1-217948	31	1	1	0	0	0	0	0	0	0	0	NA	NA	NA	6	13	165	497	164	0	0	0	0	2	0	0	0.004	0
.	19.01.15-20.46.11-1-217951	37	1	1	1	0	1	0	0	0	0	0	NA	NA	NA	8	9	165	495	162	0	0	0	6	0	0	0.036	0	0
.	19.01.15-20.46.11-1-217953	89	11	11	4	0	2	680	10	10	0	0	NA	NA	NA	33	31	171	505	168	84	447	149	2	23	3	0.012	0.046	0.018
.	19.01.15-20.46.15-1-217961	90	5	5	0	0	0	682	4	4	0	0	NA	NA	NA	25	32	170	505	170	82	448	152	0	6	7	0	0.012	0.041
.	19.01.15-20.46.15-1-217964	121	8	8	3	0	2	695	7	7	0	0	NA	NA	NA	22	47	176	517	167	86	460	149	6	18	9	0.034	0.035	0.054
.	19.01.15-20.46.21-1-217977	128	15	15	9	0	6	701	13	13	0	0	NA	NA	NA	36	47	172	517	171	87	459	155	41	26	0	0.238	0.05	0
.	19.01.15-20.46.23-1-217978	63	2	2	1	0	1	502	1	1	0	0	NA	NA	NA	23	23	169	500	167	60	337	105	0	1	1	0	0.002	0.006
.	19.01.15-20.46.33-1-218009	148	16	16	5	0	4	697	15	15	0	0	NA	NA	NA	56	50	174	515	174	87	454	156	24	50	2	0.138	0.097	0.011
.	19.01.15-20.46.34-1-218010	124	7	7	4	0	4	697	5	5	0	0	NA	NA	NA	40	48	173	515	173	87	455	155	9	15	5	0.052	0.029	0.029
.	19.01.15-20.46.37-1-218013	158	8	8	1	0	1	689	4	4	0	0	NA	NA	NA	39	33	169	510	167	85	454	150	8	18	0	0.047	0.035	0
.	19.01.15-20.46.37-1-218014	87	4	4	1	0	1	681	3	3	0	0	NA	NA	NA	27	31	166	506	172	84	443	154	2	2	2	0.012	0.004	0.012
.	19.01.15-20.46.37-1-218015	59	3	3	1	0	0	683	1	1	0	0	NA	NA	NA	17	30	167	507	169	81	451	151	6	0	0	0.036	0	0
.	19.01.15-20.46.41-1-218018	63	4	4	2	0	2	668	3	3	0	0	NA	NA	NA	32	22	168	501	166	81	438	149	7	6	0	0.042	0.012	0
.	19.01.15-20.46.53-1-218031	211	11	11	4	0	4	716	8	8	0	0	NA	NA	NA	67	62	174	524	177	89	471	156	21	6	7	0.121	0.011	0.04
.	19.01.15-20.46.55-1-218032	111	21	21	4	0	3	686	18	18	0	0	NA	NA	NA	47	34	168	507	172	81	449	156	29	34	0	0.173	0.067	0
.	19.01.15-20.46.56-1-218036	148	8	8	4	0	2	705	6	6	0	0	NA	NA	NA	41	55	177	525	166	91	466	148	3	29	0	0.017	0.055	0
.	19.01.15-20.46.56-1-218038	118	14	14	1	0	1	695	13	13	0	0	NA	NA	NA	40	43	174	508	174	90	450	155	20	18	1	0.115	0.035	0.006
.	19.01.15-20.46.56-1-218040	84	5	5	2	0	2	686	4	4	0	0	NA	NA	NA	34	38	169	512	170	84	450	152	0	6	5	0	0.012	0.029
.	19.01.15-20.46.59-1-218042	34	1	1	0	0	0	0	0	0	0	0	NA	NA	NA	9	12	163	499	163	0	0	0	0	0	0	0	0	0
.	19.01.15-20.47.01-1-218046	176	24	24	8	0	6	710	22	22	0	0	NA	NA	NA	56	57	175	523	172	91	468	151	45	46	1	0.257	0.088	0.006
.	19.01.15-20.47.02-1-218048	34	1	1	1	0	1	0	0	0	0	0	NA	NA	NA	10	7	166	492	162	0	0	0	0	1	0	0	0.002	0
.	19.01.15-20.47.04-1-218050	148	10	10	3	0	3	685	9	9	0	0	NA	NA	NA	56	39	170	512	170	84	450	151	0	27	20	0	0.053	0.118
.	19.01.15-20.47.09-1-218059	85	4	4	1	0	1	667	2	2	0	0	NA	NA	NA	26	19	166	500	166	84	437	146	7	4	0	0.042	0.008	0
.	19.01.15-20.47.17-1-218071	118	22	22	7	0	6	690	20	20	0	0	NA	NA	NA	42	36	166	511	172	80	453	157	35	48	6	0.211	0.094	0.035
.	19.01.15-20.47.19-1-218073	124	18	18	6	0	5	693	15	15	0	0	NA	NA	NA	36	40	169	517	167	85	456	152	10	43	8	0.059	0.083	0.048
.	19.01.15-20.47.20-1-218077	63	4	4	2	0	2	666	3	3	0	0	NA	NA	NA	23	18	167	501	163	84	439	143	2	15	0	0.012	0.03	0
.	19.01.15-20.47.25-1-218083	194	14	14	6	0	5	720	11	11	0	0	NA	NA	NA	62	69	173	534	175	89	474	157	26	44	0	0.15	0.082	0
.	19.01.15-20.47.26-1-218086	91	3	3	1	0	1	680	2	2	0	0	NA	NA	NA	28	32	172	505	168	83	449	148	5	5	0	0.029	0.01	0
.	19.01.15-20.47.31-1-218092	151	13	13	3	0	2	704	12	12	0	0	NA	NA	NA	29	58	171	526	174	85	466	153	24	28	17	0.14	0.053	0.098
.	19.01.15-20.47.36-1-218110	144	27	27	7	0	5	705	25	25	0	0	NA	NA	NA	42	55	177	522	169	89	464	152	44	61	4	0.249	0.117	0.024
.	19.01.15-20.47.37-1-218111	35	1	1	1	0	1	0	0	0	0	0	NA	NA	NA	6	9	167	491	164	0	0	0	0	0	0	0	0	0
.	19.01.15-20.47.39-1-218112	92	5	5	3	0	2	687	4	4	0	0	NA	NA	NA	37	36	168	510	171	83	452	152	2	22	0	0.012	0.043	0
.	19.01.15-20.47.40-1-218114	145	10	10	4	0	3	698	9	9	0	0	NA	NA	NA	42	45	170	510	178	85	452	161	7	24	0	0.041	0.047	0
.	19.01.15-20.47.42-1-218115	64	4	4	1	0	1	677	3	3	0	0	NA	NA	NA	22	22	169	500	166	84	446	147	0	17	2	0	0.034	0.012
.	19.01.15-20.47.55-1-218122	69	5	5	1	0	1	678	4	4	0	0	NA	NA	NA	24	25	164	506	168	80	450	148	4	11	0	0.024	0.022	0
.	19.01.15-20.47.59-1-218131	65	4	4	1	0	1	674	3	3	0	0	NA	NA	NA	21	21	167	504	163	82	443	149	0	13	0	0	0.026	0
.	19.01.15-20.47.59-1-218133	65	2	2	0	0	0	675	1	1	0	0	NA	NA	NA	21	25	169	501	168	84	443	148	1	0	2	0.006	0	0.012
.	19.01.15-20.48.03-1-218138	121	11	11	4	0	2	680	10	10	0	0	NA	NA	NA	38	40	172	511	170	84	446	150	9	34	1	0.052	0.067	0.006
.	19.01.15-20.48.06-1-218142	150	35	35	5	0	4	683	32	32	0	0	NA	NA	NA	42	41	172	513	169	84	450	149	74	58	5	0.43	0.113	0.03
.	19.01.15-20.48.14-1-218149	186	19	19	4	0	3	707	17	17	0	0	NA	NA	NA	53	58	175	527	169	90	464	153	37	30	9	0.211	0.057	0.053
.	19.01.15-20.48.17-1-218159	349	34	34	7	0	5	735	33	33	0	0	NA	NA	NA	117	89	180	539	183	94	476	165	64	52	21	0.356	0.096	0.115
.	19.01.15-20.48.21-1-218166	95	3	3	0	0	0	683	2	2	0	0	NA	NA	NA	43	32	169	507	169	85	446	152	2	2	6	0.012	0.004	0.036
.	19.01.15-20.48.24-1-218173	117	6	6	4	0	3	686	5	5	0	0	NA	NA	NA	39	33	167	512	167	86	451	149	24	5	0	0.144	0.01	0
.	19.01.15-20.48.24-1-218174	93	9	9	0	0	0	673	8	8	0	0	NA	NA	NA	38	33	171	508	167	83	447	143	8	21	1	0.047	0.041	0.006
.	19.01.15-20.48.24-1-218175	67	4	4	0	0	0	676	3	3	0	0	NA	NA	NA	22	26	169	505	165	83	448	145	3	2	3	0.018	0.004	0.018
.	19.01.15-20.48.37-1-218195	63	2	2	1	0	1	403	1	1	0	0	NA	NA	NA	13	18	166	498	167	49	269	85	0	2	0	0	0.004	0
.	19.01.15-20.48.40-1-218196	122	8	8	1	0	1	688	7	7	0	0	NA	NA	NA	39	41	171	515	168	85	457	146	1	26	0	0.006	0.05	0
.	19.01.15-20.48.41-1-218198	31	1	1	0	0	0	0	0	0	0	0	NA	NA	NA	8	7	165	493	162	0	0	0	0	3	0	0	0.006	0
.	19.01.15-20.48.44-1-218201	173	14	14	3	0	2	709	12	12	0	0	NA	NA	NA	40	59	174	530	168	89	470	150	18	45	5	0.103	0.085	0.03
.	19.01.15-20.48.46-1-218204	153	13	13	0	0	0	684	12	12	0	0	NA	NA	NA	42	35	168	511	169	82	450	152	12	28	3	0.071	0.055	0.018
.	19.01.15-20.48.49-1-218210	31	1	1	0	0	0	0	0	0	0	0	NA	NA	NA	10	13	164	497	165	0	0	0	0	2	0	0	0.004	0
.	19.01.15-20.48.50-1-218213	125	7	7	2	0	2	682	4	4	0	0	NA	NA	NA	44	41	173	513	168	86	452	144	13	16	3	0.075	0.031	0.018
.	19.01.15-20.48.56-1-218216	34	1	1	0	0	0	0	0	0	0	0	NA	NA	NA	12	5	164	490	164	0	0	0	0	0	5	0	0	0.03
.	19.01.15-20.49.00-1-218222	89	4	4	1	0	1	678	3	3	0	0	NA	NA	NA	38	33	171	507	168	82	448	148	0	8	6	0	0.016	0.036
.	19.01.15-20.49.01-1-218224	180	13	13	5	0	5	696	12	12	0	0	NA	NA	NA	47	49	176	515	171	91	452	153	20	30	16	0.114	0.058	0.094
.	19.01.15-20.49.13-1-218239	151	20	20	5	0	3	702	19	19	0	0	NA	NA	NA	46	56	178	521	170	89	460	153	16	70	5	0.09	0.134	0.029
.	19.01.15-20.49.13-1-218242	116	9	9	3	0	2	676	8	8	0	0	NA	NA	NA	62	28	167	510	164	82	448	146	7	35	0	0.042	0.069	0
.	19.01.15-20.49.14-1-218243	91	8	8	2	0	2	672	7	7	0	0	NA	NA	NA	36	29	172	503	167	84	438	150	9	19	0	0.052	0.038	0
.	19.01.15-20.49.20-1-218252	112	8	8	4	0	3	680	7	7	0	0	NA	NA	NA	28	35	175	502	171	86	441	153	10	15	0	0.057	0.03	0
.	19.01.15-20.49.20-1-218253	60	2	2	1	0	1	675	1	1	0	0	NA	NA	NA	15	23	164	507	165	80	449	146	0	3	0	0	0.006	0
.	19.01.15-20.49.28-1-218258	67	5	5	2	0	1	681	4	4	0	0	NA	NA	NA	25	33	165	509	172	82	445	154	4	6	9	0.024	0.012	0.052
.	19.01.15-20.49.35-1-218278	63	5	5	2	0	2	673	4	4	0	0	NA	NA	NA	28	22	170	499	166	82	444	147	11	1	0	0.065	0.002	0
.	19.01.15-20.49.35-1-218279	118	7	7	2	0	2	682	6	6	0	0	NA	NA	NA	46	40	169	515	169	82	450	150	0	22	0	0	0.043	0
.	19.01.15-20.49.36-1-218280	60	2	2	1	0	1	252	1	1	0	0	NA	NA	NA	12	8	166	491	164	29	170	53	0	5	0	0	0.01	0
.	19.01.15-20.49.36-1-218281	86	7	7	1	0	1	685	6	6	0	0	NA	NA	NA	35	42	169	516	170	83	451	151	6	9	2	0.036	0.017	0.012
.	19.01.15-20.49.44-1-218285	214	10	10	3	0	2	712	7	7	0	0	NA	NA	NA	71	60	172	527	174	87	472	153	13	37	0	0.076	0.07	0
.	19.01.15-20.49.46-1-218286	116	7	7	3	0	2	681	6	6	0	0	NA	NA	NA	43	37	174	513	163	86	454	141	15	10	0	0.086	0.019	0
.	19.01.15-20.49.48-1-218288	89	8	8	1	0	1	676	7	7	0	0	NA	NA	NA	37	34	170	507	170	81	445	150	9	28	0	0.053	0.055	0
.	19.01.15-20.49.48-1-218289	148	9	9	1	0	1	704	7	7	0	0	NA	NA	NA	45	50	173	514	176	89	456	159	10	16	4	0.058	0.031	0.023
.	19.01.15-20.49.55-1-218292	35	1	1	0	0	0	0	0	0	0	0	NA	NA	NA	11	7	164	492	164	0	0	0	0	0	3	0	0	0.018
.	19.01.15-20.49.56-1-218295	89	4	4	0	0	0	678	3	3	0	0	NA	NA	NA	34	29	170	503	169	87	441	150	10	2	0	0.059	0.004	0
.	19.01.15-20.50.05-1-218314	178	21	21	3	0	3	701	19	19	0	0	NA	NA	NA	55	50	171	519	173	86	459	156	55	45	6	0.322	0.087	0.035
.	19.01.15-20.50.06-1-218316	121	18	18	1	0	1	692	17	17	0	0	NA	NA	NA	44	46	175	513	171	88	453	151	11	12	7	0.063	0.023	0.041
.	19.01.15-20.50.08-1-218321	32	1	1	1	0	1	0	0	0	0	0	NA	NA	NA	7	5	164	492	162	0	0	0	0	1	0	0	0.002	0
.	19.01.15-20.50.11-1-218323	154	6	6	0	0	0	695	4	4	0	0	NA	NA	NA	54	44	173	511	173	87	452	156	9	13	0	0.052	0.025	0
.	19.01.15-20.50.18-1-218339	88	7	7	1	0	1	685	6	6	0	0	NA	NA	NA	31	33	171	505	170	85	445	155	1	15	4	0.006	0.03	0.024
.	19.01.15-20.50.18-1-218340	99	4	4	1	0	1	696	2	2	0	0	NA	NA	NA	39	50	174	512	177	86	453	157	3	5	6	0.017	0.01	0.034
.	19.01.15-20.50.20-1-218345	159	14	14	4	0	3	709	11	11	0	0	NA	NA	NA	48	56	174	520	175	92	464	153	19	23	3	0.109	0.044	0.017
.	19.01.15-20.50.20-1-218346	37	1	1	1	0	1	0	0	0	0	0	NA	NA	NA	12	11	163	494	167	0	0	0	0	0	3	0	0	0.018
.	19.01.15-20.50.22-1-218347	63	4	4	2	0	1	680	3	3	0	0	NA	NA	NA	25	34	171	504	172	81	445	154	0	24	0	0	0.048	0
.	19.01.15-20.50.24-1-218350	37	1	1	1	0	1	0	0	0	0	0	NA	NA	NA	8	11	164	493	167	0	0	0	0	0	0	0	0	0
.	19.01.15-20.50.27-1-218352	88	4	4	1	0	1	677	3	3	0	0	NA	NA	NA	17	21	163	505	166	78	449	150	13	1	0	0.08	0.002	0
.	19.01.15-20.50.31-1-218357	62	3	3	1	0	1	672	2	2	0	0	NA	NA	NA	26	27	167	503	170	84	439	149	0	3	2	0	0.006	0.012
.	19.01.15-20.50.36-1-218373	85	5	5	0	0	0	677	4	4	0	0	NA	NA	NA	26	34	169	512	166	85	446	146	0	9	0	0	0.018	0
.	19.01.15-20.50.40-1-218374	150	20	20	7	0	4	710	19	19	0	0	NA	NA	NA	42	58	173	520	178	85	464	161	52	20	9	0.301	0.038	0.051
.	19.01.15-20.50.45-1-218379	59	2	2	1	0	1	684	1	1	0	0	NA	NA	NA	19	30	170	507	166	84	449	151	0	11	0	0	0.022	0
.	19.01.15-20.50.45-1-218380	175	12	12	2	0	0	698	10	10	0	0	NA	NA	NA	49	46	171	512	176	88	449	161	29	27	6	0.17	0.053	0.034
.	19.01.15-20.50.47-1-218381	151	21	21	5	0	4	705	18	18	0	0	NA	NA	NA	42	59	175	520	177	93	457	155	27	48	6	0.154	0.092	0.034
.	19.01.15-20.50.47-1-218382	200	24	24	7	0	6	692	21	21	0	0	NA	NA	NA	55	45	174	513	171	87	451	154	50	54	8	0.287	0.105	0.047
.	19.01.15-20.50.51-1-218385	122	9	9	2	0	2	685	7	7	0	0	NA	NA	NA	60	41	170	515	169	84	450	151	6	26	2	0.035	0.05	0.012
.	19.01.15-20.50.52-1-218386	58	2	2	0	0	0	350	1	1	0	0	NA	NA	NA	20	20	166	499	168	42	224	84	0	0	3	0	0	0.018
.	19.01.15-20.50.58-1-218393	148	10	10	3	0	2	685	7	7	0	0	NA	NA	NA	43	41	176	509	169	90	447	148	34	21	7	0.193	0.041	0.041
.	19.01.15-20.51.01-1-218403	111	4	4	0	0	0	692	3	3	0	0	NA	NA	NA	47	46	173	514	172	86	453	153	0	5	4	0	0.01	0.023
.	19.01.15-20.51.05-1-218408	120	5	5	1	0	1	701	4	4	0	0	NA	NA	NA	39	54	172	517	178	86	456	159	0	6	12	0	0.012	0.067
.	19.01.15-20.51.21-1-218428	86	6	6	2	0	1	683	4	4	0	0	NA	NA	NA	28	31	174	504	166	87	449	147	7	18	4	0.04	0.036	0.024
.	19.01.15-20.51.23-1-218430	121	7	7	3	0	2	688	6	6	0	0	NA	NA	NA	42	41	174	510	170	85	457	146	11	11	7	0.063	0.022	0.041
.	19.01.15-20.51.28-1-218436	177	15	15	3	0	3	704	13	13	0	0	NA	NA	NA	50	57	172	527	171	87	467	150	18	30	3	0.105	0.057	0.018
.	19.01.15-20.51.30-1-218438	120	13	13	3	0	3	698	12	12	0	0	NA	NA	NA	37	47	171	519	170	84	462	152	38	33	0	0.222	0.064	0
.	19.01.15-20.51.32-1-218441	118	15	15	2	0	2	694	13	13	0	0	NA	NA	NA	35	39	172	514	166	87	457	150	27	28	1	0.157	0.054	0.006
.	19.01.15-20.51.37-1-218459	205	16	16	1	0	1	718	15	15	0	0	NA	NA	NA	53	61	175	526	173	93	471	154	22	24	8	0.126	0.046	0.046
.	19.01.15-20.51.37-1-218460	36	1	1	0	0	0	0	0	0	0	0	NA	NA	NA	15	7	165	492	163	0	0	0	0	0	6	0	0	0.037
.	19.01.15-20.51.40-1-218461	116	5	5	1	0	1	700	4	4	0	0	NA	NA	NA	32	52	174	520	171	87	460	153	0	6	6	0	0.012	0.035
.	19.01.15-20.51.40-1-218462	122	16	16	6	0	5	688	14	14	0	0	NA	NA	NA	43	38	171	511	169	87	453	148	24	34	0	0.14	0.067	0
.	19.01.15-20.51.43-1-218465	120	8	8	0	0	0	681	7	7	0	0	NA	NA	NA	40	36	170	506	173	83	441	157	6	13	7	0.035	0.026	0.04
.	19.01.15-20.51.57-1-218473	111	11	11	6	0	5	690	10	10	0	0	NA	NA	NA	43	39	167	514	171	81	457	152	5	34	3	0.03	0.066	0.018
.	19.01.15-20.52.00-1-218478	150	16	16	4	0	3	688	15	15	0	0	NA	NA	NA	39	39	174	506	172	88	446	154	64	15	10	0.368	0.03	0.058
.	19.01.15-20.52.08-1-218489	117	15	15	3	0	3	687	14	14	0	0	NA	NA	NA	34	44	171	518	168	86	455	146	9	23	3	0.053	0.044	0.018
.	19.01.15-20.52.09-1-218490	33	1	1	1	0	1	0	0	0	0	0	NA	NA	NA	10	9	164	494	164	0	0	0	2	0	0	0.012	0	0
.	19.01.15-20.52.10-1-218492	91	9	9	2	0	2	668	7	7	0	0	NA	NA	NA	44	19	166	502	164	84	440	144	9	18	1	0.054	0.036	0.006
.	19.01.15-20.52.12-1-218494	62	3	3	1	0	1	451	2	2	0	0	NA	NA	NA	16	20	170	497	166	56	300	95	1	3	0	0.006	0.006	0
.	19.01.15-20.52.16-1-218500	35	1	1	0	0	0	0	0	0	0	0	NA	NA	NA	7	7	165	490	165	0	0	0	0	0	0	0	0	0
.	19.01.15-20.52.18-1-218501	151	23	23	5	0	3	697	21	21	0	0	NA	NA	NA	59	54	170	519	178	85	454	158	27	27	22	0.159	0.052	0.124
.	19.01.15-20.52.19-1-218503	213	16	16	5	0	2	714	13	13	0	0	NA	NA	NA	57	67	179	521	180	93	459	162	20	35	0	0.112	0.067	0
.	19.01.15-20.52.20-1-218515	212	27	27	4	0	3	727	23	23	0	0	NA	NA	NA	72	79	174	543	175	87	488	152	61	47	15	0.351	0.087	0.086
.	19.01.15-20.52.26-1-218522	99	6	6	2	0	2	688	5	5	0	0	NA	NA	NA	41	46	173	512	174	84	451	153	12	12	0	0.069	0.023	0
.	19.01.15-20.52.44-1-218543	116	11	11	3	0	3	692	9	9	0	0	NA	NA	NA	32	41	170	512	172	85	455	152	24	15	3	0.141	0.029	0.017
.	19.01.15-20.52.57-1-218547	147	18	18	2	0	2	679	17	17	0	0	NA	NA	NA	59	41	169	514	171	85	442	152	8	37	2	0.047	0.072	0.012
.	19.01.15-20.53.03-1-218556	33	1	1	1	0	1	0	0	0	0	0	NA	NA	NA	12	10	167	492	164	0	0	0	0	0	0	0	0	0
.	19.01.15-20.53.03-1-218557	151	17	17	2	0	2	689	14	14	0	0	NA	NA	NA	39	45	172	511	175	86	447	156	19	31	5	0.11	0.061	0.029
.	19.01.15-20.53.07-1-218562	38	1	1	0	0	0	0	0	0	0	0	NA	NA	NA	3	13	166	497	163	0	0	0	0	3	0	0	0.006	0
.	19.01.15-20.53.10-1-218565	147	9	9	5	0	2	687	8	8	0	0	NA	NA	NA	48	41	173	515	166	84	457	146	10	28	7	0.058	0.054	0.042
.	19.01.15-20.53.11-1-218567	68	3	3	4	0	3	679	2	2	0	0	NA	NA	NA	23	21	167	504	163	82	452	145	10	0	3	0.06	0	0.018
.	19.01.15-20.53.19-1-218576	89	5	5	2	0	1	680	4	4	0	0	NA	NA	NA	40	41	169	519	166	83	449	148	7	6	3	0.041	0.012	0.018
.	19.01.15-20.53.25-1-218584	33	1	1	1	0	1	0	0	0	0	0	NA	NA	NA	10	12	166	496	163	0	0	0	0	0	0	0	0	0
.	19.01.15-20.53.28-1-218585	33	1	1	1	0	1	0	0	0	0	0	NA	NA	NA	10	9	163	497	162	0	0	0	0	4	0	0	0.008	0
.	19.01.15-20.53.28-1-218586	32	1	1	0	0	0	0	0	0	0	0	NA	NA	NA	8	10	166	495	162	0	0	0	0	0	7	0	0	0.043
.	19.01.15-20.53.28-1-218587	92	7	7	1	0	1	678	6	6	0	0	NA	NA	NA	29	26	168	508	163	83	451	144	4	10	2	0.024	0.02	0.012
.	19.01.15-20.53.28-1-218588	36	1	1	0	0	0	0	0	0	0	0	NA	NA	NA	13	9	165	494	163	0	0	0	0	0	0	0	0	0
.	19.01.15-20.53.30-1-218589	120	5	5	1	0	1	694	4	4	0	0	NA	NA	NA	36	42	168	516	171	84	456	154	3	5	7	0.018	0.01	0.041
.	19.01.15-20.53.31-1-218591	88	6	6	2	0	1	675	5	5	0	0	NA	NA	NA	33	23	169	499	168	84	441	150	0	9	8	0	0.018	0.048
.	19.01.15-20.53.31-1-218592	62	3	3	0	0	0	668	2	2	0	0	NA	NA	NA	27	20	167	501	165	82	441	145	0	4	1	0	0.008	0.006
.	19.01.15-20.53.32-1-218593	91	4	4	0	0	0	684	3	3	0	0	NA	NA	NA	34	36	171	511	167	86	452	146	9	7	0	0.053	0.014	0
.	19.01.15-20.53.32-1-218594	64	2	2	1	0	0	685	1	1	0	0	NA	NA	NA	21	36	172	509	168	85	451	149	6	5	0	0.035	0.01	0
.	19.01.15-20.53.35-1-218610	32	1	1	0	0	0	0	0	0	0	0	NA	NA	NA	11	11	164	494	166	0	0	0	0	0	0	0	0	0
.	19.01.15-20.53.37-1-218611	154	10	10	3	0	1	696	8	8	0	0	NA	NA	NA	35	39	169	515	168	85	460	151	14	18	7	0.083	0.035	0.042
.	19.01.15-20.53.43-1-218612	156	41	41	11	0	6	711	39	39	0	0	NA	NA	NA	47	59	174	524	174	87	467	157	47	83	1	0.27	0.158	0.006
.	19.01.15-20.53.49-1-218618	95	12	12	3	0	3	676	10	10	0	0	NA	NA	NA	39	34	171	508	168	81	446	149	12	46	0	0.07	0.091	0
.	19.01.15-20.53.53-1-218619	154	14	14	2	0	0	698	12	12	0	0	NA	NA	NA	50	51	173	519	172	87	458	153	22	16	6	0.127	0.031	0.035
.	19.01.15-20.54.02-1-218627	86	6	6	3	0	3	673	4	4	0	0	NA	NA	NA	15	16	166	498	165	80	444	149	7	0	0	0.042	0	0
.	19.01.15-20.54.09-1-218635	94	5	5	2	0	1	686	4	4	0	0	NA	NA	NA	32	37	172	506	172	88	447	151	0	12	4	0	0.024	0.023
.	19.01.15-20.54.10-1-218636	94	3	3	0	0	0	670	2	2	0	0	NA	NA	NA	29	28	167	508	166	82	446	142	0	4	1	0	0.008	0.006
.	19.01.15-20.54.13-1-218640	149	10	10	3	0	1	689	9	9	0	0	NA	NA	NA	57	36	172	509	168	90	449	150	15	38	0	0.087	0.075	0
.	19.01.15-20.54.15-1-218644	59	3	3	1	0	1	675	2	2	0	0	NA	NA	NA	24	22	169	500	166	84	443	148	3	7	0	0.018	0.014	0
.	19.01.15-20.54.20-1-218658	241	13	13	5	0	4	731	11	11	0	0	NA	NA	NA	61	79	179	538	175	93	478	160	3	39	16	0.017	0.072	0.091
.	19.01.15-20.54.27-1-218663	95	6	6	3	0	3	687	4	4	0	0	NA	NA	NA	32	42	171	513	171	87	448	152	5	15	0	0.029	0.029	0
.	19.01.15-20.54.28-1-218664	91	8	8	4	0	4	661	6	6	0	0	NA	NA	NA	28	18	167	499	165	83	431	147	0	24	0	0	0.048	0
.	19.01.15-20.54.33-1-218683	115	17	17	3	0	3	688	16	16	0	0	NA	NA	NA	29	40	169	512	172	84	448	156	6	32	1	0.036	0.062	0.006
.	19.01.15-20.54.47-1-218687	90	6	6	3	0	3	679	5	5	0	0	NA	NA	NA	29	29	168	508	166	85	444	150	3	6	16	0.018	0.012	0.096
.	19.01.15-20.54.48-1-218688	97	10	10	2	0	2	689	9	9	0	0	NA	NA	NA	20	32	170	506	169	86	450	153	6	24	6	0.035	0.047	0.036
.	19.01.15-20.54.54-1-218692	180	10	10	3	0	2	709	9	9	0	0	NA	NA	NA	62	60	176	521	176	88	466	155	13	19	0	0.074	0.036	0
.	19.01.15-20.54.57-1-218698	235	34	34	12	0	7	730	32	32	0	0	NA	NA	NA	69	78	183	536	172	99	476	155	35	87	10	0.191	0.162	0.058
.	19.01.15-20.54.59-1-218703	86	6	6	5	0	5	681	5	5	0	0	NA	NA	NA	36	37	173	504	173	85	438	158	7	19	0	0.04	0.038	0
.	19.01.15-20.55.00-1-218707	85	3	3	0	0	0	684	2	2	0	0	NA	NA	NA	20	33	170	506	170	86	448	150	0	4	0	0	0.008	0
.	19.01.15-20.55.05-1-218713	121	4	4	1	0	1	681	2	2	0	0	NA	NA	NA	49	39	173	509	170	88	449	144	4	7	1	0.023	0.014	0.006
.	19.01.15-20.55.13-1-218720	81	3	3	1	0	1	670	2	2	0	0	NA	NA	NA	20	18	166	498	167	81	439	150	0	4	1	0	0.008	0.006
.	19.01.15-20.55.16-1-218726	150	23	23	5	0	4	698	20	20	0	0	NA	NA	NA	40	51	174	520	170	85	463	150	28	49	13	0.161	0.094	0.076
.	19.01.15-20.55.16-1-218727	61	3	3	1	0	0	679	2	2	0	0	NA	NA	NA	21	33	166	510	170	82	448	149	3	2	1	0.018	0.004	0.006
.	19.01.15-20.55.22-1-218732	64	3	3	1	0	1	675	2	2	0	0	NA	NA	NA	21	25	169	499	170	83	440	152	4	9	0	0.024	0.018	0
.	19.01.15-20.55.25-1-218734	30	1	1	0	0	0	0	0	0	0	0	NA	NA	NA	6	8	167	492	162	0	0	0	0	0	0	0	0	0
.	19.01.15-20.55.25-1-218735	30	1	1	1	0	1	0	0	0	0	0	NA	NA	NA	7	9	164	495	163	0	0	0	0	0	0	0	0	0
.	19.01.15-20.55.27-1-218736	64	2	2	1	0	1	102	1	1	0	0	NA	NA	NA	22	21	171	496	167	9	69	24	0	2	1	0	0.004	0.006
.	19.01.15-20.55.27-1-218737	88	6	6	2	0	2	680	5	5	0	0	NA	NA	NA	35	33	169	507	170	81	448	151	4	12	0	0.024	0.024	0
.	19.01.15-20.55.28-1-218739	95	7	7	5	0	3	679	5	5	0	0	NA	NA	NA	44	37	168	514	168	81	450	148	0	19	6	0	0.037	0.036
.	19.01.15-20.55.29-1-218740	87	4	4	0	0	0	688	2	2	0	0	NA	NA	NA	24	35	170	510	168	85	454	149	4	11	2	0.024	0.022	0.012
.	19.01.15-20.55.33-1-218761	148	11	11	2	0	2	680	10	10	0	0	NA	NA	NA	40	36	170	509	170	83	445	152	7	23	3	0.041	0.045	0.018
.	19.01.15-20.55.35-1-218762	121	8	8	2	0	2	690	7	7	0	0	NA	NA	NA	34	37	170	511	169	85	454	151	31	14	0	0.182	0.027	0
.	19.01.15-20.55.39-1-218765	121	15	15	6	0	6	682	11	11	0	0	NA	NA	NA	35	42	177	508	170	88	443	151	23	27	9	0.13	0.053	0.053
.	19.01.15-20.55.45-1-218770	62	4	4	2	0	2	669	3	3	0	0	NA	NA	NA	36	26	167	508	164	84	441	144	5	10	0	0.03	0.02	0
.	19.01.15-20.55.48-1-218776	36	1	1	0	0	0	0	0	0	0	0	NA	NA	NA	7	9	167	493	162	0	0	0	1	0	0	0.006	0	0
.	19.01.15-20.55.49-1-218777	182	24	24	4	0	3	709	20	20	0	0	NA	NA	NA	60	56	173	523	173	88	464	157	53	33	10	0.306	0.063	0.058
.	19.01.15-20.55.51-1-218779	124	12	12	2	0	1	682	9	9	0	0	NA	NA	NA	43	39	172	510	170	86	446	150	15	13	16	0.087	0.025	0.094
.	19.01.15-20.55.56-1-218782	62	2	2	0	0	0	676	1	1	0	0	NA	NA	NA	24	25	168	503	167	83	446	147	1	3	0	0.006	0.006	0
.	19.01.15-20.55.58-1-218784	121	13	13	4	0	3	686	12	12	0	0	NA	NA	NA	39	35	178	503	167	88	445	153	44	6	9	0.247	0.012	0.054
.	19.01.15-20.55.59-1-218786	174	9	9	2	0	2	695	6	6	0	0	NA	NA	NA	69	49	173	519	170	88	455	152	1	20	8	0.006	0.039	0.047
.	19.01.15-20.56.00-1-218789	115	9	9	3	0	3	686	7	7	0	0	NA	NA	NA	32	38	169	508	174	84	448	154	13	10	3	0.077	0.02	0.017
.	19.01.15-20.56.02-1-218792	99	8	8	1	0	1	681	7	7	0	0	NA	NA	NA	28	28	169	505	167	84	449	148	8	16	7	0.047	0.032	0.042
.	19.01.15-20.56.09-1-218805	34	1	1	0	0	0	0	0	0	0	0	NA	NA	NA	8	19	167	500	165	0	0	0	0	0	0	0	0	0
.	19.01.15-20.56.10-1-218806	179	40	40	14	0	9	679	38	38	0	0	NA	NA	NA	52	33	171	505	170	84	447	148	75	65	12	0.439	0.129	0.071
.	19.01.15-20.56.12-1-218807	95	6	6	0	0	0	676	5	5	0	0	NA	NA	NA	23	26	170	499	170	85	440	151	14	5	0	0.082	0.01	0
.	19.01.15-20.56.14-1-218816	132	11	11	2	0	1	680	9	9	0	0	NA	NA	NA	37	27	173	501	166	84	446	150	8	2	16	0.046	0.004	0.096
.	19.01.15-20.56.20-1-218823	114	8	8	1	0	0	686	7	7	0	0	NA	NA	NA	39	28	166	504	171	86	448	152	11	16	9	0.066	0.032	0.053
.	19.01.15-20.56.23-1-218832	65	2	2	0	0	0	679	1	1	0	0	NA	NA	NA	19	34	171	506	170	83	447	149	0	7	0	0	0.014	0
.	19.01.15-20.56.23-1-218833	90	5	5	1	0	1	673	4	4	0	0	NA	NA	NA	38	30	165	509	169	80	444	149	5	9	0	0.03	0.018	0
.	19.01.15-20.56.28-1-218851	66	2	2	0	0	0	552	1	1	0	0	NA	NA	NA	20	19	164	498	170	68	356	128	7	0	0	0.043	0	0
.	19.01.15-20.56.29-1-218853	64	3	3	0	0	0	50	2	2	0	0	NA	NA	NA	15	24	169	500	168	6	39	5	0	3	0	0	0.006	0
.	19.01.15-20.56.29-1-218855	119	5	5	3	0	2	692	4	4	0	0	NA	NA	NA	32	32	168	511	166	84	458	150	3	8	5	0.018	0.016	0.03
.	19.01.15-20.56.37-1-218875	64	2	2	0	0	0	447	1	1	0	0	NA	NA	NA	17	17	165	496	169	58	292	97	0	2	0	0	0.004	0
.	19.01.15-20.56.40-1-218878	180	6	6	1	0	1	711	5	5	0	0	NA	NA	NA	49	58	172	525	174	87	466	158	4	14	0	0.023	0.027	0
.	19.01.15-20.56.43-1-218880	60	2	2	0	0	0	679	1	1	0	0	NA	NA	NA	28	31	168	506	170	80	445	154	5	7	0	0.03	0.014	0
.	19.01.15-20.56.43-1-218881	201	47	47	16	0	12	693	41	41	0	0	NA	NA	NA	66	53	170	517	179	82	456	155	69	90	12	0.406	0.174	0.067
.	19.01.15-20.56.44-1-218882	146	15	15	1	0	0	700	12	12	0	0	NA	NA	NA	30	44	172	513	172	85	461	154	25	27	6	0.145	0.053	0.035
.	19.01.15-20.56.49-1-218887	146	23	23	4	0	2	689	19	19	0	0	NA	NA	NA	46	42	170	514	171	83	455	151	9	48	11	0.053	0.093	0.064
.	19.01.15-20.56.50-1-218888	115	10	10	4	0	3	674	7	7	0	0	NA	NA	NA	45	30	169	506	168	83	442	149	6	13	3	0.036	0.026	0.018
.	19.01.15-20.56.56-1-218891	64	6	6	1	0	1	675	5	5	0	0	NA	NA	NA	29	28	167	507	167	82	448	145	3	5	7	0.018	0.01	0.042
.	19.01.15-20.56.57-1-218893	157	13	13	6	0	4	694	11	11	0	0	NA	NA	NA	38	47	172	521	167	86	458	150	7	29	3	0.041	0.056	0.018
.	19.01.15-20.57.02-1-218901	92	8	8	1	0	1	685	6	6	0	0	NA	NA	NA	29	32	169	511	165	87	453	145	7	19	0	0.041	0.037	0
.	19.01.15-20.57.12-1-218916	249	47	47	10	0	7	697	42	42	0	0	NA	NA	NA	65	61	179	517	178	90	453	154	52	86	22	0.291	0.166	0.124
.	19.01.15-20.57.12-1-218917	118	4	4	2	0	2	697	2	2	0	0	NA	NA	NA	39	42	165	519	171	82	461	154	5	2	1	0.03	0.004	0.006
.	19.01.15-20.57.16-1-218924	113	4	4	0	0	0	694	3	3	0	0	NA	NA	NA	41	48	176	512	173	87	453	154	0	5	5	0	0.01	0.029
.	19.01.15-20.57.16-1-218925	152	48	48	15	0	9	711	45	45	0	0	NA	NA	NA	48	58	171	521	179	87	462	162	94	118	17	0.55	0.226	0.095
.	19.01.15-20.57.25-1-218935	66	2	2	1	0	1	664	1	1	0	0	NA	NA	NA	29	16	168	498	163	80	443	141	0	0	6	0	0	0.037
.	19.01.15-20.57.27-1-218937	155	9	9	4	0	1	690	8	8	0	0	NA	NA	NA	57	49	177	512	173	88	448	154	16	15	2	0.09	0.029	0.012
.	19.01.15-20.57.30-1-218942	59	2	2	0	0	0	676	1	1	0	0	NA	NA	NA	25	26	165	505	169	82	446	148	0	3	3	0	0.006	0.018
.	19.01.15-20.57.32-1-218943	91	5	5	3	0	3	676	4	4	0	0	NA	NA	NA	42	28	171	501	169	84	443	149	13	16	4	0.076	0.032	0.024
.	19.01.15-20.57.33-1-218959	33	1	1	0	0	0	0	0	0	0	0	NA	NA	NA	10	6	163	492	164	0	0	0	0	0	0	0	0	0
.	19.01.15-20.57.35-1-218960	89	5	5	0	0	0	691	4	4	0	0	NA	NA	NA	23	40	173	514	166	87	457	147	3	12	0	0.017	0.023	0
.	19.01.15-20.57.40-1-218963	233	20	20	6	0	3	720	17	17	0	0	NA	NA	NA	76	67	175	530	175	90	471	159	27	48	0	0.154	0.091	0
.	19.01.15-20.57.45-1-218968	92	3	3	0	0	0	690	2	2	0	0	NA	NA	NA	39	37	169	514	167	87	452	151	11	4	0	0.065	0.008	0
.	19.01.15-20.57.51-1-218974	31	1	1	1	0	1	0	0	0	0	0	NA	NA	NA	7	10	164	495	164	0	0	0	0	0	1	0	0	0.006
.	19.01.15-20.57.52-1-218975	205	10	10	4	0	4	735	7	7	0	0	NA	NA	NA	60	80	175	542	176	92	484	159	8	44	0	0.046	0.081	0
.	19.01.15-20.57.53-1-218977	91	9	9	3	0	3	682	8	8	0	0	NA	NA	NA	29	35	173	507	168	87	443	152	17	8	0	0.098	0.016	0
.	19.01.15-20.57.53-1-218979	119	8	8	6	0	4	679	7	7	0	0	NA	NA	NA	36	32	172	503	170	85	442	152	23	25	2	0.134	0.05	0.012
.	19.01.15-20.57.53-1-218980	117	6	6	1	0	0	689	4	4	0	0	NA	NA	NA	52	41	165	517	172	80	456	153	5	16	10	0.03	0.031	0.058
.	19.01.15-20.58.04-1-218994	128	9	9	3	0	3	695	8	8	0	0	NA	NA	NA	26	44	169	520	168	84	461	150	3	21	0	0.018	0.04	0
.	19.01.15-20.58.15-1-219007	36	1	1	1	0	1	0	0	0	0	0	NA	NA	NA	8	10	165	494	164	0	0	0	0	0	0	0	0	0
.	19.01.15-20.58.16-1-219008	177	13	13	0	0	0	705	10	10	0	0	NA	NA	NA	44	62	176	527	172	91	460	154	23	24	0	0.131	0.046	0
.	19.01.15-20.58.18-1-219009	59	2	2	0	0	0	678	1	1	0	0	NA	NA	NA	25	32	167	505	173	84	444	150	0	2	2	0	0.004	0.012
.	19.01.15-20.58.18-1-219010	34	1	1	0	0	0	0	0	0	0	0	NA	NA	NA	11	7	166	491	163	0	0	0	0	0	0	0	0	0
.	19.01.15-20.58.19-1-219011	55	2	2	1	0	1	49	1	1	0	0	NA	NA	NA	15	26	168	501	170	7	32	10	0	1	1	0	0.002	0.006
.	19.01.15-20.58.21-1-219017	91	9	9	1	0	1	673	6	6	0	0	NA	NA	NA	40	27	169	506	165	87	439	147	9	11	2	0.053	0.022	0.012
.	19.01.15-20.58.22-1-219018	119	15	15	1	0	1	685	13	13	0	0	NA	NA	NA	39	35	171	508	169	87	447	151	7	30	16	0.041	0.059	0.095
.	19.01.15-20.58.22-1-219019	204	20	20	3	0	2	701	16	16	0	0	NA	NA	NA	78	60	169	532	172	84	463	154	32	47	16	0.189	0.088	0.093
.	19.01.15-20.58.24-1-219032	35	1	1	0	0	0	0	0	0	0	0	NA	NA	NA	5	9	165	493	164	0	0	0	0	1	0	0	0.002	0
.	19.01.15-20.58.26-1-219033	93	4	4	2	0	1	685	2	2	0	0	NA	NA	NA	42	34	169	507	171	84	449	152	11	5	0	0.065	0.01	0
.	19.01.15-20.58.27-1-219036	95	3	3	1	0	0	683	2	2	0	0	NA	NA	NA	35	35	171	509	168	85	450	148	3	13	0	0.018	0.026	0
.	19.01.15-20.58.30-1-219039	31	1	1	0	0	0	0	0	0	0	0	NA	NA	NA	9	6	166	491	162	0	0	0	0	0	1	0	0	0.006
.	19.01.15-20.58.32-1-219058	203	20	20	5	0	5	724	18	18	0	0	NA	NA	NA	64	78	178	534	179	92	473	159	44	47	4	0.247	0.088	0.022
.	19.01.15-20.58.33-1-219059	33	1	1	0	0	0	0	0	0	0	0	NA	NA	NA	11	8	165	492	164	0	0	0	0	0	0	0	0	0
.	19.01.15-20.58.36-1-219062	153	7	7	1	0	1	696	5	5	0	0	NA	NA	NA	35	41	172	512	170	88	454	154	15	9	0	0.087	0.018	0
.	19.01.15-20.58.42-1-219065	117	5	5	2	0	2	681	4	4	0	0	NA	NA	NA	43	41	166	518	170	82	454	145	4	6	2	0.024	0.012	0.012
.	19.01.15-20.58.42-1-219066	90	4	4	0	0	0	672	3	3	0	0	NA	NA	NA	23	21	165	503	166	79	446	147	0	8	0	0	0.016	0
.	19.01.15-20.58.44-1-219070	34	1	1	0	0	0	0	0	0	0	0	NA	NA	NA	15	7	164	493	163	0	0	0	0	5	0	0	0.01	0
.	19.01.15-20.58.44-1-219071	89	3	3	1	0	1	682	2	2	0	0	NA	NA	NA	24	26	164	509	166	81	456	145	6	4	0	0.037	0.008	0
.	19.01.15-20.58.47-1-219074	230	15	15	6	0	5	726	13	13	0	0	NA	NA	NA	60	72	174	535	176	88	479	159	15	29	10	0.086	0.054	0.057
.	19.01.15-20.58.53-1-219077	154	14	14	8	0	6	695	12	12	0	0	NA	NA	NA	40	45	173	511	174	87	454	154	26	24	24	0.15	0.047	0.138
.	19.01.15-20.58.57-1-219081	141	13	13	6	0	4	690	11	11	0	0	NA	NA	NA	41	44	165	522	170	80	457	153	34	26	0	0.206	0.05	0
.	19.01.15-20.58.59-1-219084	109	10	10	3	0	2	688	8	8	0	0	NA	NA	NA	31	35	169	513	166	84	455	149	17	12	2	0.101	0.023	0.012
.	19.01.15-20.59.01-1-219087	121	7	7	0	0	0	685	5	5	0	0	NA	NA	NA	37	34	170	510	167	85	451	149	0	21	2	0	0.041	0.012
.	19.01.15-20.59.03-1-219095	66	4	4	0	0	0	668	2	2	0	0	NA	NA	NA	23	19	169	498	165	84	441	143	0	6	0	0	0.012	0
.	19.01.15-20.59.03-1-219096	89	6	6	0	0	0	684	5	5	0	0	NA	NA	NA	34	39	169	515	168	83	450	151	4	20	0	0.024	0.039	0
.	19.01.15-20.59.16-1-219111	85	6	6	2	0	2	664	5	5	0	0	NA	NA	NA	38	18	166	499	166	79	434	151	5	11	0	0.03	0.022	0
.	19.01.15-20.59.20-1-219116	179	15	15	6	0	6	684	14	14	0	0	NA	NA	NA	46	33	171	502	173	88	444	152	11	22	21	0.064	0.044	0.121
.	19.01.15-20.59.22-1-219118	93	5	5	2	0	2	673	4	4	0	0	NA	NA	NA	26	17	164	502	164	83	442	148	2	12	4	0.012	0.024	0.024
.	19.01.15-20.59.23-1-219119	91	6	6	3	0	2	676	4	4	0	0	NA	NA	NA	31	31	169	509	166	82	447	147	6	13	0	0.036	0.026	0
.	19.01.15-20.59.24-1-219120	92	6	6	0	0	0	682	3	3	0	0	NA	NA	NA	34	36	168	513	168	84	450	148	4	13	1	0.024	0.025	0.006
.	19.01.15-20.59.24-1-219121	152	16	16	1	0	0	702	14	14	0	0	NA	NA	NA	48	57	177	521	172	90	457	155	39	34	9	0.22	0.065	0.052
.	19.01.15-20.59.25-1-219122	119	8	8	2	0	1	677	7	7	0	0	NA	NA	NA	33	30	168	507	168	84	445	148	9	11	3	0.054	0.022	0.018
.	19.01.15-20.59.29-1-219125	269	21	21	7	0	5	727	18	18	0	0	NA	NA	NA	77	79	177	542	173	88	483	156	36	51	10	0.203	0.094	0.058
.	19.01.15-20.59.35-1-219142	153	10	10	5	0	2	717	9	9	0	0	NA	NA	NA	46	65	180	522	176	94	465	158	14	30	0	0.078	0.057	0
.	19.01.15-20.59.42-1-219146	89	5	5	2	0	1	676	3	3	0	0	NA	NA	NA	31	22	168	500	167	82	445	149	12	6	0	0.071	0.012	0
.	19.01.15-20.59.42-1-219147	64	5	5	1	0	1	685	4	4	0	0	NA	NA	NA	18	28	170	505	166	86	451	148	0	12	0	0	0.024	0
.	19.01.15-20.59.44-1-219149	211	31	31	13	0	8	718	28	28	0	0	NA	NA	NA	64	63	173	532	171	88	475	155	72	72	7	0.416	0.135	0.041
.	19.01.15-20.59.47-1-219152	178	11	11	3	0	1	716	10	10	0	0	NA	NA	NA	40	62	176	524	175	89	467	160	14	21	1	0.08	0.04	0.006
.	19.01.15-20.59.47-1-219153	33	1	1	1	0	1	0	0	0	0	0	NA	NA	NA	11	15	165	500	163	0	0	0	0	0	1	0	0	0.006
.	19.01.15-20.59.51-1-219157	32	1	1	0	0	0	0	0	0	0	0	NA	NA	NA	12	9	165	495	162	0	0	0	0	0	0	0	0	0
.	19.01.15-20.59.53-1-219160	70	2	2	1	0	1	665	0	0	0	0	NA	NA	NA	25	17	167	500	163	81	438	146	0	6	0	0	0.012	0
.	19.01.15-20.59.59-1-219168	148	7	7	1	0	1	694	6	6	0	0	NA	NA	NA	42	40	166	518	169	80	462	152	5	6	3	0.03	0.012	0.018
.	19.01.15-21.00.06-1-219181	33	1	1	0	0	0	0	0	0	0	0	NA	NA	NA	6	10	168	491	164	0	0	0	0	1	0	0	0.002	0
.	19.01.15-21.00.07-1-219183	115	9	9	2	0	2	688	8	8	0	0	NA	NA	NA	40	37	174	507	169	89	446	153	20	6	8	0.115	0.012	0.047
.	19.01.15-21.00.07-1-219184	87	5	5	3	0	2	677	4	4	0	0	NA	NA	NA	33	32	170	506	169	80	446	151	2	16	4	0.012	0.032	0.024
.	19.01.15-21.00.08-1-219185	182	42	42	17	0	9	695	37	37	0	0	NA	NA	NA	60	46	170	517	172	88	452	155	59	105	7	0.347	0.203	0.041
.	19.01.15-21.00.10-1-219188	67	5	5	0	0	0	675	4	4	0	0	NA	NA	NA	29	25	165	504	169	80	445	150	2	0	12	0.012	0	0.071
.	19.01.15-21.00.11-1-219190	207	22	22	8	0	6	689	21	21	0	0	NA	NA	NA	67	50	177	516	170	90	450	149	35	55	4	0.198	0.107	0.024
.	19.01.15-21.00.19-1-219199	150	19	19	6	0	2	693	17	17	0	0	NA	NA	NA	39	47	177	513	170	90	449	154	55	35	7	0.311	0.068	0.041
.	19.01.15-21.00.23-1-219205	209	19	19	9	0	4	709	18	18	0	0	NA	NA	NA	50	56	170	527	172	83	470	156	47	45	4	0.276	0.085	0.023
.	19.01.15-21.00.32-1-219215	54	2	2	0	0	0	667	1	1	0	0	NA	NA	NA	23	19	169	496	167	84	435	148	5	3	0	0.03	0.006	0
.	19.01.15-21.00.34-1-219231	65	4	4	0	0	0	659	2	2	0	0	NA	NA	NA	39	19	168	500	164	80	434	145	7	4	4	0.042	0.008	0.024
.	19.01.15-21.00.35-1-219234	146	14	14	5	0	4	686	13	13	0	0	NA	NA	NA	52	50	176	520	167	88	454	144	5	31	5	0.028	0.06	0.03
.	19.01.15-21.00.46-1-219240	176	22	22	8	0	6	714	20	20	0	0	NA	NA	NA	57	62	176	523	176	93	465	156	48	38	5	0.273	0.073	0.028
.	19.01.15-21.00.49-1-219242	94	8	8	1	0	1	684	7	7	0	0	NA	NA	NA	41	35	168	510	170	85	448	151	0	15	7	0	0.029	0.041
.	19.01.15-21.01.00-1-219256	146	5	5	2	0	2	706	3	3	0	0	NA	NA	NA	47	55	174	525	169	87	468	151	0	17	3	0	0.032	0.018
.	19.01.15-21.01.00-1-219258	188	13	13	2	0	1	696	10	10	0	0	NA	NA	NA	52	40	169	512	172	86	454	156	13	23	6	0.077	0.045	0.035
.	19.01.15-21.01.00-1-219259	35	1	1	0	0	0	0	0	0	0	0	NA	NA	NA	10	17	171	496	163	0	0	0	0	0	1	0	0	0.006
.	19.01.15-21.01.03-1-219295	62	2	2	1	0	0	677	1	1	0	0	NA	NA	NA	28	27	170	505	165	83	447	147	0	2	2	0	0.004	0.012
.	19.01.15-21.01.05-1-219301	36	1	1	0	0	0	0	0	0	0	0	NA	NA	NA	14	8	164	494	163	0	0	0	0	0	0	0	0	0
.	19.01.15-21.01.08-1-219325	91	6	6	4	0	3	683	5	5	0	0	NA	NA	NA	27	32	171	508	166	84	451	148	23	15	0	0.135	0.03	0
.	19.01.15-21.01.08-1-219326	125	5	5	3	0	3	677	4	4	0	0	NA	NA	NA	40	33	168	513	165	80	450	147	0	20	4	0	0.039	0.024
.	19.01.15-21.01.10-1-219348	35	1	1	0	0	0	0	0	0	0	0	NA	NA	NA	7	11	165	493	166	0	0	0	7	0	0	0.042	0	0
.	19.01.15-21.01.13-1-219353	209	20	20	5	0	3	693	19	19	0	0	NA	NA	NA	58	51	171	524	169	84	463	146	41	39	17	0.24	0.074	0.101
.	19.01.15-21.01.17-1-219361	145	6	6	1	0	1	694	5	5	0	0	NA	NA	NA	49	43	174	513	169	88	454	152	21	5	0	0.121	0.01	0
.	19.01.15-21.01.17-1-219362	115	7	7	1	0	0	686	6	6	0	0	NA	NA	NA	32	36	172	506	171	86	447	153	10	17	2	0.058	0.034	0.012
.	19.01.15-21.01.20-1-219367	232	15	15	6	0	3	710	13	13	0	0	NA	NA	NA	76	70	180	529	174	93	465	152	25	46	4	0.139	0.087	0.023
.	19.01.15-21.01.27-1-219375	91	6	6	2	0	2	691	5	5	0	0	NA	NA	NA	34	39	167	517	168	82	459	150	0	14	1	0	0.027	0.006
.	19.01.15-21.01.29-1-219378	120	8	8	4	0	3	690	6	6	0	0	NA	NA	NA	32	36	168	511	170	86	452	152	21	21	0	0.125	0.041	0
.	19.01.15-21.01.32-1-219381	289	24	24	4	0	3	711	22	22	0	0	NA	NA	NA	75	62	177	525	173	90	464	157	23	87	2	0.13	0.166	0.012
.	19.01.15-21.01.32-1-219397	90	3	3	1	0	1	685	2	2	0	0	NA	NA	NA	33	38	171	510	170	86	446	153	4	8	0	0.023	0.016	0
.	19.01.15-21.01.37-1-219399	61	2	2	0	0	0	663	1	1	0	0	NA	NA	NA	27	18	173	495	163	85	436	142	0	5	0	0	0.01	0
.	19.01.15-21.01.40-1-219400	95	4	4	0	0	0	689	3	3	0	0	NA	NA	NA	25	39	170	514	168	84	457	148	0	15	0	0	0.029	0
.	19.01.15-21.01.46-1-219404	67	2	2	1	0	1	682	1	1	0	0	NA	NA	NA	16	29	167	506	169	83	447	152	8	0	3	0.048	0	0.018
.	19.01.15-21.01.50-1-219407	168	9	9	0	0	0	702	8	8	0	0	NA	NA	NA	53	54	177	520	170	92	456	154	13	15	0	0.073	0.029	0
.	19.01.15-21.01.52-1-219408	92	12	12	3	0	3	678	11	11	0	0	NA	NA	NA	23	26	168	506	165	81	449	148	11	13	18	0.065	0.026	0.109
.	19.01.15-21.01.52-1-219409	53	2	2	0	0	0	0	1	1	0	0	NA	NA	NA	12	14	167	498	162	0	0	0	8	3	0	0.048	0.006	0
.	19.01.15-21.01.53-1-219412	97	15	15	5	0	1	686	13	13	0	0	NA	NA	NA	38	38	172	511	168	87	449	150	17	22	7	0.099	0.043	0.042
.	19.01.15-21.01.56-1-219417	127	15	15	2	0	2	691	12	12	0	0	NA	NA	NA	33	43	173	512	171	86	454	151	19	25	0	0.11	0.049	0
.	19.01.15-21.01.58-1-219420	122	20	20	6	0	6	686	18	18	0	0	NA	NA	NA	31	37	168	514	168	82	452	152	17	36	15	0.101	0.07	0.089
.	19.01.15-21.01.59-1-219422	112	9	9	4	0	3	689	7	7	0	0	NA	NA	NA	29	37	172	508	170	86	448	155	10	26	0	0.058	0.051	0
.	19.01.15-21.02.01-1-219428	62	2	2	1	0	1	678	1	1	0	0	NA	NA	NA	15	20	165	505	163	79	452	147	0	4	2	0	0.008	0.012
.	19.01.15-21.02.14-1-219446	32	1	1	0	0	0	0	0	0	0	0	NA	NA	NA	9	14	167	497	163	0	0	0	0	6	0	0	0.012	0
.	19.01.15-21.02.17-1-219449	66	3	3	0	0	0	674	2	2	0	0	NA	NA	NA	20	21	164	501	169	79	442	153	2	8	0	0.012	0.016	0
.	19.01.15-21.02.17-1-219450	125	13	13	2	0	2	682	11	11	0	0	NA	NA	NA	48	37	176	507	167	88	446	148	36	12	0	0.205	0.024	0
.	19.01.15-21.02.19-1-219453	171	9	9	2	0	2	707	8	8	0	0	NA	NA	NA	49	52	173	518	174	88	463	156	13	16	12	0.075	0.031	0.069
.	19.01.15-21.02.21-1-219458	179	15	15	3	0	2	716	14	14	0	0	NA	NA	NA	59	66	174	528	177	92	468	156	20	46	8	0.115	0.087	0.045
.	19.01.15-21.02.22-1-219459	89	3	3	0	0	0	686	2	2	0	0	NA	NA	NA	30	27	170	503	167	87	450	149	4	16	0	0.024	0.032	0
.	19.01.15-21.02.22-1-219460	174	16	16	4	0	4	703	15	15	0	0	NA	NA	NA	68	64	176	532	169	88	465	150	25	22	4	0.142	0.041	0.024
.	19.01.15-21.02.23-1-219461	90	4	4	1	0	1	691	2	2	0	0	NA	NA	NA	33	39	173	508	171	89	448	154	6	14	5	0.035	0.028	0.029
.	19.01.15-21.02.32-1-219478	178	19	19	5	0	5	707	11	11	0	0	NA	NA	NA	55	61	176	529	169	89	470	148	27	30	2	0.153	0.057	0.012
.	19.01.15-21.02.33-1-219494	202	18	18	4	0	3	713	15	15	0	0	NA	NA	NA	51	66	177	528	174	92	467	154	27	47	7	0.153	0.089	0.04
.	19.01.15-21.02.40-1-219500	151	16	16	6	0	3	686	14	14	0	0	NA	NA	NA	57	40	170	516	167	86	453	147	48	33	4	0.282	0.064	0.024
.	19.01.15-21.02.42-1-219501	36	1	1	1	0	1	0	0	0	0	0	NA	NA	NA	3	16	167	496	166	0	0	0	0	0	0	0	0	0
.	19.01.15-21.02.44-1-219504	54	2	2	0	0	0	670	1	1	0	0	NA	NA	NA	17	18	170	498	163	80	443	147	1	0	2	0.006	0	0.012
.	19.01.15-21.02.45-1-219505	91	9	9	4	0	3	673	6	6	0	0	NA	NA	NA	25	23	168	506	162	81	447	145	2	18	10	0.012	0.036	0.062
.	19.01.15-21.02.46-1-219506	179	25	25	5	0	4	698	24	24	0	0	NA	NA	NA	69	55	172	524	172	84	463	151	57	34	21	0.331	0.065	0.122
.	19.01.15-21.02.52-1-219508	147	28	28	8	0	7	686	23	23	0	0	NA	NA	NA	57	51	174	517	173	89	445	152	49	60	9	0.282	0.116	0.052
.	19.01.15-21.03.00-1-219517	121	5	5	0	0	0	690	4	4	0	0	NA	NA	NA	34	45	176	511	171	88	449	153	11	8	0	0.062	0.016	0
.	19.01.15-21.03.01-1-219521	91	4	4	1	0	1	662	3	3	0	0	NA	NA	NA	29	20	169	499	165	84	431	147	0	5	0	0	0.01	0
.	19.01.15-21.03.03-1-219526	62	3	3	0	0	0	690	2	2	0	0	NA	NA	NA	20	35	170	508	170	87	453	150	0	3	2	0	0.006	0.012
.	19.01.15-21.03.06-1-219531	126	16	16	6	0	5	690	13	13	0	0	NA	NA	NA	39	48	172	518	171	85	453	152	15	23	10	0.087	0.044	0.058
.	19.01.15-21.03.13-1-219539	64	2	2	0	0	0	299	1	1	0	0	NA	NA	NA	10	18	164	502	165	35	200	64	0	3	0	0	0.006	0
.	19.01.15-21.03.16-1-219542	94	9	9	1	0	1	693	8	8	0	0	NA	NA	NA	27	42	169	518	168	86	459	148	1	4	11	0.006	0.008	0.065
.	19.01.15-21.03.20-1-219547	33	1	1	0	0	0	0	0	0	0	0	NA	NA	NA	14	7	164	491	165	0	0	0	0	3	0	0	0.006	0
.	19.01.15-21.03.20-1-219548	119	5	5	5	0	4	691	4	4	0	0	NA	NA	NA	46	43	172	511	173	86	451	154	4	9	1	0.023	0.018	0.006
.	19.01.15-21.03.20-1-219549	91	9	9	2	0	2	682	7	7	0	0	NA	NA	NA	30	34	168	511	168	83	447	152	3	17	3	0.018	0.033	0.018
.	19.01.15-21.03.24-1-219552	117	14	14	6	0	5	673	12	12	0	0	NA	NA	NA	29	29	172	503	167	85	440	148	29	7	2	0.169	0.014	0.012
.	19.01.15-21.03.35-1-219572	120	7	7	4	0	2	695	6	6	0	0	NA	NA	NA	39	42	171	517	167	86	458	151	23	11	4	0.135	0.021	0.024
.	19.01.15-21.03.44-1-219576	225	39	39	17	0	12	713	37	37	0	0	NA	NA	NA	59	65	172	527	179	84	469	160	52	74	19	0.302	0.14	0.106
.	19.01.15-21.03.45-1-219577	181	19	19	6	0	5	700	18	18	0	0	NA	NA	NA	51	53	174	522	170	91	462	147	19	29	12	0.109	0.056	0.071
.	19.01.15-21.03.49-1-219580	125	11	11	4	0	4	691	10	10	0	0	NA	NA	NA	42	44	171	515	171	90	449	152	28	26	4	0.164	0.05	0.023
.	19.01.15-21.03.53-1-219583	93	8	8	2	0	1	690	7	7	0	0	NA	NA	NA	29	29	165	504	173	83	451	156	8	33	0	0.048	0.065	0
.	19.01.15-21.03.54-1-219584	150	10	10	3	0	3	677	8	8	0	0	NA	NA	NA	52	28	166	509	166	81	447	149	19	12	1	0.114	0.024	0.006
.	19.01.15-21.03.56-1-219587	90	9	9	1	0	1	680	6	6	0	0	NA	NA	NA	26	30	169	509	165	83	450	147	1	19	6	0.006	0.037	0.036
.	19.01.15-21.04.02-1-219596	90	4	4	2	0	1	677	2	2	0	0	NA	NA	NA	31	28	168	504	169	84	445	148	14	12	0	0.083	0.024	0
.	19.01.15-21.04.05-1-219601	35	1	1	0	0	0	0	0	0	0	0	NA	NA	NA	8	11	166	493	165	0	0	0	3	0	0	0.018	0	0
.	19.01.15-21.04.08-1-219609	93	8	8	0	0	0	685	7	7	0	0	NA	NA	NA	31	30	169	505	169	84	449	152	1	27	0	0.006	0.053	0
.	19.01.15-21.04.15-1-219615	61	2	2	0	0	0	671	1	1	0	0	NA	NA	NA	35	26	163	506	170	78	441	152	8	0	0	0.049	0	0
.	19.01.15-21.04.17-1-219617	62	4	4	1	0	1	678	3	3	0	0	NA	NA	NA	28	29	166	505	171	81	442	155	3	8	0	0.018	0.016	0
.	19.01.15-21.04.21-1-219623	117	19	19	7	0	4	693	17	17	0	0	NA	NA	NA	44	43	169	519	168	84	460	149	9	34	1	0.053	0.066	0.006
.	19.01.15-21.04.23-1-219624	61	3	3	1	0	0	673	2	2	0	0	NA	NA	NA	22	25	167	505	166	81	445	147	0	7	4	0	0.014	0.024
.	19.01.15-21.04.23-1-219625	65	4	4	3	0	2	673	3	3	0	0	NA	NA	NA	21	22	168	503	164	84	444	145	0	11	5	0	0.022	0.03
.	19.01.15-21.04.24-1-219626	99	3	3	3	0	2	685	2	2	0	0	NA	NA	NA	34	35	173	510	165	86	452	147	2	8	0	0.012	0.016	0
.	19.01.15-21.04.29-1-219637	116	14	14	3	0	3	694	11	11	0	0	NA	NA	NA	30	47	172	519	169	88	458	148	0	38	12	0	0.073	0.071
.	19.01.15-21.04.38-1-219656	210	44	44	16	0	11	724	40	40	0	0	NA	NA	NA	71	82	174	539	182	86	477	161	79	67	13	0.454	0.124	0.071
.	19.01.15-21.04.39-1-219657	33	1	1	0	0	0	0	0	0	0	0	NA	NA	NA	10	7	165	493	162	0	0	0	0	0	0	0	0	0
.	19.01.15-21.04.39-1-219658	94	4	4	1	0	1	676	3	3	0	0	NA	NA	NA	20	26	170	502	167	84	441	151	0	7	0	0	0.014	0
.	19.01.15-21.04.41-1-219659	87	8	8	5	0	5	691	7	7	0	0	NA	NA	NA	19	38	171	510	170	85	454	152	9	17	1	0.053	0.033	0.006
.	19.01.15-21.04.48-1-219662	119	6	6	3	0	3	683	4	4	0	0	NA	NA	NA	51	41	174	506	174	85	443	155	7	13	0	0.04	0.026	0
.	19.01.15-21.04.58-1-219673	86	7	7	2	0	1	681	6	6	0	0	NA	NA	NA	32	29	170	505	167	86	442	153	2	10	5	0.012	0.02	0.03
.	19.01.15-21.05.00-1-219679	60	3	3	0	0	0	674	2	2	0	0	NA	NA	NA	31	27	168	507	165	84	448	142	7	0	3	0.042	0	0.018
.	19.01.15-21.05.02-1-219684	121	13	13	4	0	4	672	12	12	0	0	NA	NA	NA	54	33	169	510	167	81	444	147	23	19	0	0.136	0.037	0
.	19.01.15-21.05.06-1-219690	117	10	10	1	0	1	686	9	9	0	0	NA	NA	NA	42	36	169	510	170	86	449	151	6	18	4	0.036	0.035	0.024
.	19.01.15-21.05.15-1-219698	61	3	3	1	0	1	670	2	2	0	0	NA	NA	NA	22	19	171	497	164	82	439	149	4	7	0	0.023	0.014	0
.	19.01.15-21.05.16-1-219700	34	1	1	0	0	0	0	0	0	0	0	NA	NA	NA	12	16	165	499	165	0	0	0	0	3	0	0	0.006	0
.	19.01.15-21.05.19-1-219702	62	3	3	0	0	0	403	2	2	0	0	NA	NA	NA	20	17	168	494	168	46	258	99	0	1	4	0	0.002	0.024
.	19.01.15-21.05.21-1-219708	98	7	7	3	0	2	690	4	4	0	0	NA	NA	NA	34	45	172	513	173	85	452	153	4	7	3	0.023	0.014	0.017
.	19.01.15-21.05.25-1-219709	36	1	1	1	0	1	0	0	0	0	0	NA	NA	NA	10	12	165	496	164	0	0	0	0	0	1	0	0	0.006
.	19.01.15-21.05.26-1-219711	335	33	33	7	0	4	754	30	30	0	0	NA	NA	NA	95	112	187	560	178	96	499	159	61	67	8	0.326	0.12	0.045
.	19.01.15-21.05.28-1-219713	35	1	1	1	0	1	0	0	0	0	0	NA	NA	NA	6	6	164	493	162	0	0	0	0	0	0	0	0	0
.	19.01.15-21.05.29-1-219715	64	3	3	1	0	1	667	1	1	0	0	NA	NA	NA	28	17	164	500	166	79	441	147	0	4	3	0	0.008	0.018
.	19.01.15-21.05.32-1-219717	58	2	2	0	0	0	674	1	1	0	0	NA	NA	NA	24	18	166	495	170	82	439	153	0	3	8	0	0.006	0.047
.	19.01.15-21.05.32-1-219718	151	21	21	11	0	6	699	18	18	0	0	NA	NA	NA	54	47	176	509	175	92	450	157	36	58	8	0.205	0.114	0.046
.	19.01.15-21.05.32-1-219719	120	9	9	1	0	0	679	7	7	0	0	NA	NA	NA	26	25	169	504	165	86	445	148	4	13	0	0.024	0.026	0
.	19.01.15-21.05.33-1-219737	91	8	8	1	0	1	677	7	7	0	0	NA	NA	NA	31	28	168	505	168	82	449	146	8	11	8	0.048	0.022	0.048
.	19.01.15-21.05.47-1-219745	64	3	3	1	0	1	676	2	2	0	0	NA	NA	NA	32	32	171	507	167	84	443	149	5	3	2	0.029	0.006	0.012
.	19.01.15-21.05.49-1-219748	116	5	5	2	0	1	685	4	4	0	0	NA	NA	NA	51	37	169	510	171	82	451	152	7	18	0	0.041	0.035	0
.	19.01.15-21.05.54-1-219753	64	6	6	3	0	2	673	4	4	0	0	NA	NA	NA	27	27	168	507	165	85	446	142	2	11	7	0.012	0.022	0.042
.	19.01.15-21.06.00-1-219760	61	3	3	1	0	1	658	2	2	0	0	NA	NA	NA	32	17	168	500	162	80	435	143	0	4	0	0	0.008	0
.	19.01.15-21.06.02-1-219766	126	6	6	0	0	0	697	5	5	0	0	NA	NA	NA	42	47	173	518	169	88	457	152	7	13	0	0.04	0.025	0
.	19.01.15-21.06.02-1-219767	97	15	15	3	0	3	692	13	13	0	0	NA	NA	NA	37	49	171	524	167	85	459	148	30	20	3	0.175	0.038	0.018
.	19.01.15-21.06.05-1-219775	93	10	10	2	0	1	677	9	9	0	0	NA	NA	NA	31	27	166	506	168	84	444	149	13	8	9	0.078	0.016	0.054
.	19.01.15-21.06.08-1-219780	34	1	1	0	0	0	0	0	0	0	0	NA	NA	NA	10	11	166	494	164	0	0	0	0	2	0	0	0.004	0
.	19.01.15-21.06.10-1-219783	32	1	1	0	0	0	0	0	0	0	0	NA	NA	NA	15	10	165	494	164	0	0	0	0	2	0	0	0.004	0
.	19.01.15-21.06.12-1-219785	91	3	3	1	0	1	687	2	2	0	0	NA	NA	NA	22	36	171	508	170	86	451	150	7	5	0	0.041	0.01	0
.	19.01.15-21.06.13-1-219789	149	11	11	1	0	1	701	10	10	0	0	NA	NA	NA	40	60	180	517	176	91	455	155	16	29	16	0.089	0.056	0.091
.	19.01.15-21.06.15-1-219795	60	5	5	1	0	1	679	4	4	0	0	NA	NA	NA	27	32	168	511	166	82	451	146	0	9	4	0	0.018	0.024
.	19.01.15-21.06.16-1-219796	129	6	6	0	0	0	691	5	5	0	0	NA	NA	NA	50	47	173	516	171	87	452	152	5	15	0	0.029	0.029	0
.	19.01.15-21.06.24-1-219808	63	4	4	0	0	0	668	3	3	0	0	NA	NA	NA	32	24	168	506	163	84	441	143	3	10	0	0.018	0.02	0
.	19.01.15-21.06.28-1-219822	35	1	1	0	0	0	0	0	0	0	0	NA	NA	NA	6	13	164	496	166	0	0	0	1	0	0	0.006	0	0
.	19.01.15-21.06.29-1-219823	210	27	27	6	0	3	704	18	18	0	0	NA	NA	NA	58	63	177	524	175	89	465	150	39	48	7	0.22	0.092	0.04
.	19.01.15-21.06.29-1-219824	86	4	4	1	0	1	671	2	2	0	0	NA	NA	NA	23	21	168	501	165	84	439	148	13	4	0	0.077	0.008	0
.	19.01.15-21.06.31-1-219825	63	4	4	2	0	2	667	3	3	0	0	NA	NA	NA	38	23	166	501	169	79	436	152	2	21	2	0.012	0.042	0.012
.	19.01.15-21.06.32-1-219827	239	15	15	6	0	1	712	13	13	0	0	NA	NA	NA	50	62	174	529	172	90	467	155	54	18	7	0.31	0.034	0.041
.	19.01.15-21.06.34-1-219843	97	3	3	0	0	0	681	2	2	0	0	NA	NA	NA	26	27	170	503	167	82	450	149	0	3	8	0	0.006	0.048
.	19.01.15-21.06.38-1-219847	33	1	1	0	0	0	0	0	0	0	0	NA	NA	NA	4	13	167	496	163	0	0	0	0	0	0	0	0	0
.	19.01.15-21.06.41-1-219850	148	18	18	6	0	4	693	16	16	0	0	NA	NA	NA	42	51	170	519	175	87	454	152	36	47	1	0.212	0.091	0.006
.	19.01.15-21.06.43-1-219852	161	10	10	4	0	3	703	9	9	0	0	NA	NA	NA	51	54	171	527	169	83	469	151	3	11	8	0.018	0.021	0.047
.	19.01.15-21.06.44-1-219853	127	11	11	4	0	4	698	9	9	0	0	NA	NA	NA	46	49	173	521	168	85	463	150	26	17	4	0.15	0.033	0.024
.	19.01.15-21.06.47-1-219855	64	3	3	2	0	2	680	2	2	0	0	NA	NA	NA	19	27	170	504	166	84	447	149	0	8	0	0	0.016	0
.	19.01.15-21.06.51-1-219858	123	9	9	1	0	0	685	8	8	0	0	NA	NA	NA	49	28	166	511	164	84	456	145	14	26	0	0.084	0.051	0
.	19.01.15-21.06.53-1-219860	157	20	20	6	0	5	697	19	19	0	0	NA	NA	NA	53	43	175	514	167	89	456	152	39	47	7	0.223	0.091	0.042
.	19.01.15-21.07.04-1-219873	203	15	15	4	0	3	715	12	12	0	0	NA	NA	NA	65	62	174	533	168	89	475	151	42	35	0	0.241	0.066	0
.	19.01.15-21.07.09-1-219879	65	2	2	0	0	0	557	1	1	0	0	NA	NA	NA	22	17	165	497	168	65	372	120	0	1	1	0	0.002	0.006
.	19.01.15-21.07.11-1-219880	119	8	8	1	0	1	682	6	6	0	0	NA	NA	NA	40	34	168	511	168	83	452	147	2	23	2	0.012	0.045	0.012
.	19.01.15-21.07.12-1-219883	94	3	3	1	0	1	690	2	2	0	0	NA	NA	NA	24	36	173	508	168	89	452	149	0	6	4	0	0.012	0.024
.	19.01.15-21.07.12-1-219884	90	15	15	5	0	4	681	14	14	0	0	NA	NA	NA	34	37	174	508	168	87	448	146	3	32	6	0.017	0.063	0.036
.	19.01.15-21.07.18-1-219891	88	8	8	0	0	0	677	7	7	0	0	NA	NA	NA	34	28	171	501	169	85	439	153	6	20	1	0.035	0.04	0.006
.	19.01.15-21.07.21-1-219896	208	25	25	8	0	6	695	22	22	0	0	NA	NA	NA	60	53	175	517	174	89	450	156	52	40	6	0.297	0.077	0.034
.	19.01.15-21.07.24-1-219898	62	5	5	3	0	1	666	4	4	0	0	NA	NA	NA	35	25	169	501	168	81	434	151	22	4	0	0.13	0.008	0
.	19.01.15-21.07.29-1-219903	33	1	1	0	0	0	0	0	0	0	0	NA	NA	NA	13	8	166	493	162	0	0	0	0	0	0	0	0	0
.	19.01.15-21.07.30-1-219904	94	12	12	2	0	2	686	10	10	0	0	NA	NA	NA	29	36	165	511	173	79	454	153	2	27	15	0.012	0.053	0.087
.	19.01.15-21.07.32-1-219906	86	8	8	3	0	3	673	7	7	0	0	NA	NA	NA	30	24	166	506	165	80	444	149	0	22	0	0	0.043	0
.	19.01.15-21.07.38-1-219922	124	6	6	0	0	0	683	5	5	0	0	NA	NA	NA	41	39	174	511	167	86	450	147	15	6	2	0.086	0.012	0.012
.	19.01.15-21.07.38-1-219924	121	17	17	7	0	5	698	15	15	0	0	NA	NA	NA	31	45	177	509	172	91	451	156	18	34	7	0.102	0.067	0.041
.	19.01.15-21.07.39-1-219925	180	14	14	4	0	3	701	13	13	0	0	NA	NA	NA	44	52	176	519	170	92	457	152	39	31	0	0.222	0.06	0
.	19.01.15-21.07.41-1-219926	87	4	4	2	0	2	672	3	3	0	0	NA	NA	NA	23	23	167	504	165	83	440	149	2	2	8	0.012	0.004	0.048
.	19.01.15-21.07.43-1-219929	152	6	6	3	0	2	705	4	4	0	0	NA	NA	NA	59	53	172	519	175	87	462	156	32	9	0	0.186	0.017	0
.	19.01.15-21.07.59-1-219944	151	22	22	8	0	5	703	20	20	0	0	NA	NA	NA	39	52	172	517	176	86	460	157	30	42	3	0.174	0.081	0.017
.	19.01.15-21.07.59-1-219946	88	3	3	0	0	0	674	2	2	0	0	NA	NA	NA	38	32	174	503	168	86	438	150	0	17	0	0	0.034	0
.	19.01.15-21.08.00-1-219948	125	7	7	3	0	3	683	6	6	0	0	NA	NA	NA	42	32	172	510	163	87	451	145	13	16	0	0.076	0.031	0
.	19.01.15-21.08.04-1-219953	91	9	9	2	0	2	676	8	8	0	0	NA	NA	NA	28	27	169	501	170	84	439	153	2	11	5	0.012	0.022	0.029
.	19.01.15-21.08.06-1-219956	69	2	2	0	0	0	673	1	1	0	0	NA	NA	NA	16	16	166	499	164	83	445	145	0	1	1	0	0.002	0.006
.	19.01.15-21.08.08-1-219958	62	2	2	1	0	1	404	1	1	0	0	NA	NA	NA	29	18	166	499	166	48	269	87	0	4	1	0	0.008	0.006
.	19.01.15-21.08.15-1-219965	59	4	4	3	0	2	687	3	3	0	0	NA	NA	NA	16	31	166	509	169	84	452	151	0	15	1	0	0.029	0.006
.	19.01.15-21.08.15-1-219967	154	7	7	2	0	0	685	6	6	0	0	NA	NA	NA	43	32	171	504	170	86	444	155	4	6	5	0.023	0.012	0.029
.	19.01.15-21.08.16-1-219970	189	31	31	12	0	8	712	28	28	0	0	NA	NA	NA	54	61	172	525	177	86	467	159	56	55	7	0.326	0.105	0.04
.	19.01.15-21.08.20-1-219975	94	12	12	1	0	1	682	10	10	0	0	NA	NA	NA	38	35	175	505	168	88	443	151	5	28	0	0.029	0.055	0
.	19.01.15-21.08.22-1-219977	89	6	6	1	0	1	679	5	5	0	0	NA	NA	NA	41	28	167	504	170	85	444	150	4	7	2	0.024	0.014	0.012
.	19.01.15-21.08.22-1-219978	88	5	5	2	0	1	669	4	4	0	0	NA	NA	NA	20	19	169	497	166	83	436	150	6	13	0	0.036	0.026	0
.	19.01.15-21.08.30-1-219994	120	13	13	3	0	3	687	11	11	0	0	NA	NA	NA	47	51	172	521	171	83	457	147	5	21	9	0.029	0.04	0.053
.	19.01.15-21.08.32-1-219995	91	6	6	2	0	1	673	4	4	0	0	NA	NA	NA	48	31	171	506	167	84	439	150	8	8	0	0.047	0.016	0
.	19.01.15-21.08.34-1-220012	87	4	4	2	0	1	678	0	0	0	0	NA	NA	NA	39	25	169	503	166	86	448	144	0	5	1	0	0.01	0.006
.	19.01.15-21.08.41-1-220019	62	2	2	1	0	1	672	1	1	0	0	NA	NA	NA	28	22	169	501	165	84	444	144	3	0	5	0.018	0	0.03
.	19.01.15-21.08.45-1-220024	146	15	15	0	0	0	689	13	13	0	0	NA	NA	NA	38	40	171	513	169	84	454	151	12	17	7	0.07	0.033	0.041
.	19.01.15-21.08.46-1-220027	93	5	5	1	0	1	690	4	4	0	0	NA	NA	NA	36	38	167	516	168	83	457	150	10	6	0	0.06	0.012	0
.	19.01.15-21.08.49-1-220028	118	12	12	2	0	2	691	11	11	0	0	NA	NA	NA	46	45	173	513	172	83	453	155	25	10	8	0.145	0.019	0.047
.	19.01.15-21.08.50-1-220030	235	21	21	7	0	4	709	18	18	0	0	NA	NA	NA	85	66	175	534	170	86	472	151	32	46	20	0.183	0.086	0.118
.	19.01.15-21.08.54-1-220032	93	6	6	0	0	0	681	5	5	0	0	NA	NA	NA	22	29	167	508	167	83	450	148	8	7	0	0.048	0.014	0
.	19.01.15-21.08.56-1-220035	151	7	7	2	0	2	693	6	6	0	0	NA	NA	NA	45	43	169	512	175	82	455	156	24	9	4	0.142	0.018	0.023
.	19.01.15-21.08.57-1-220037	61	4	4	3	0	2	667	3	3	0	0	NA	NA	NA	21	18	168	498	165	80	440	147	0	13	0	0	0.026	0
.	19.01.15-21.09.04-1-220047	149	11	11	4	0	4	676	9	9	0	0	NA	NA	NA	53	35	169	507	172	82	442	152	15	10	11	0.089	0.02	0.064
.	19.01.15-21.09.22-1-220064	61	3	3	2	0	1	685	2	2	0	0	NA	NA	NA	19	28	170	502	169	85	445	155	0	17	0	0	0.034	0
.	19.01.15-21.09.29-1-220070	151	10	10	1	0	1	695	7	7	0	0	NA	NA	NA	53	50	175	514	174	86	455	154	7	10	0	0.04	0.019	0
.	19.01.15-21.09.34-1-220090	146	10	10	5	0	5	698	9	9	0	0	NA	NA	NA	42	52	176	518	171	88	456	154	21	40	0	0.119	0.077	0
.	19.01.15-21.09.36-1-220091	87	4	4	1	0	1	679	3	3	0	0	NA	NA	NA	24	26	167	507	165	83	449	147	0	9	1	0	0.018	0.006
.	19.01.15-21.09.36-1-220092	89	3	3	1	0	1	678	2	2	0	0	NA	NA	NA	25	29	166	509	167	82	446	150	0	4	0	0	0.008	0
.	19.01.15-21.09.37-1-220093	122	6	6	0	0	0	689	4	4	0	0	NA	NA	NA	42	40	168	518	167	84	456	149	21	12	0	0.125	0.023	0
.	19.01.15-21.09.38-1-220096	121	5	5	0	0	0	685	4	4	0	0	NA	NA	NA	42	37	173	508	169	86	449	150	22	5	0	0.127	0.01	0
.	19.01.15-21.09.42-1-220103	118	19	19	5	0	4	679	17	17	0	0	NA	NA	NA	28	30	170	505	168	85	445	149	10	47	2	0.059	0.093	0.012
.	19.01.15-21.09.52-1-220105	61	3	3	0	0	0	683	2	2	0	0	NA	NA	NA	17	30	165	508	170	78	450	155	0	12	0	0	0.024	0
.	19.01.15-21.09.53-1-220107	86	6	6	2	0	2	679	5	5	0	0	NA	NA	NA	36	29	168	506	168	84	444	151	13	0	4	0.077	0	0.024
.	19.01.15-21.09.55-1-220112	118	20	20	6	0	3	688	18	18	0	0	NA	NA	NA	45	42	170	514	171	85	454	149	12	47	22	0.071	0.091	0.129
.	19.01.15-21.09.57-1-220115	96	9	9	1	0	1	672	7	7	0	0	NA	NA	NA	42	30	168	510	165	82	447	143	4	23	2	0.024	0.045	0.012
.	19.01.15-21.10.02-1-220130	159	16	16	4	0	4	696	15	15	0	0	NA	NA	NA	54	48	172	520	169	86	460	150	20	22	8	0.116	0.042	0.047
.	19.01.15-21.10.03-1-220133	150	15	15	6	0	6	697	14	14	0	0	NA	NA	NA	47	51	174	516	174	89	452	156	19	30	11	0.109	0.058	0.063
.	19.01.15-21.10.03-1-220134	113	10	10	3	0	2	696	9	9	0	0	NA	NA	NA	43	39	170	515	167	88	458	150	13	19	5	0.076	0.037	0.03
.	19.01.15-21.10.15-1-220147	34	1	1	0	0	0	0	0	0	0	0	NA	NA	NA	6	8	166	492	163	0	0	0	3	0	0	0.018	0	0
.	19.01.15-21.10.15-1-220149	34	1	1	0	0	0	0	0	0	0	0	NA	NA	NA	12	12	166	495	164	0	0	0	0	0	0	0	0	0
.	19.01.15-21.10.15-1-220150	91	11	11	3	0	2	683	9	9	0	0	NA	NA	NA	31	32	171	504	170	84	447	152	8	26	8	0.047	0.052	0.047
.	19.01.15-21.10.18-1-220152	148	13	13	2	0	2	688	12	12	0	0	NA	NA	NA	39	40	171	513	169	87	452	149	7	12	6	0.041	0.023	0.036
.	19.01.15-21.10.18-1-220153	155	13	13	4	0	2	697	11	11	0	0	NA	NA	NA	37	39	168	510	174	86	456	155	11	30	1	0.065	0.059	0.006
.	19.01.15-21.10.18-1-220154	63	3	3	0	0	0	500	1	1	0	0	NA	NA	NA	16	19	166	498	168	60	332	108	3	0	1	0.018	0	0.006
.	19.01.15-21.10.32-1-220172	95	3	3	2	0	2	669	2	2	0	0	NA	NA	NA	23	16	167	496	166	84	437	148	0	5	3	0	0.01	0.018
.	19.01.15-21.10.33-1-220173	117	4	4	2	0	2	701	2	2	0	0	NA	NA	NA	33	52	174	528	163	91	464	146	0	28	0	0	0.053	0
.	19.01.15-21.10.33-1-220189	92	6	6	0	0	0	686	5	5	0	0	NA	NA	NA	22	31	172	505	167	90	448	148	0	13	2	0	0.026	0.012
.	19.01.15-21.10.33-1-220190	93	7	7	1	0	1	689	6	6	0	0	NA	NA	NA	26	36	168	515	166	85	458	146	7	5	5	0.042	0.01	0.03
.	19.01.15-21.10.46-1-220197	118	13	13	3	0	2	691	12	12	0	0	NA	NA	NA	38	45	171	517	170	84	458	149	17	17	12	0.099	0.033	0.071
.	19.01.15-21.10.48-1-220199	97	6	6	2	0	2	675	5	5	0	0	NA	NA	NA	38	31	167	508	169	82	447	146	0	19	4	0	0.037	0.024
.	19.01.15-21.10.48-1-220200	29	1	1	0	0	0	0	0	0	0	0	NA	NA	NA	6	9	164	494	164	0	0	0	0	1	0	0	0.002	0
.	19.01.15-21.10.50-1-220201	90	8	8	2	0	1	661	7	7	0	0	NA	NA	NA	38	18	168	500	163	82	437	142	1	7	23	0.006	0.014	0.141
.	19.01.15-21.10.50-1-220202	118	10	10	1	0	1	696	8	8	0	0	NA	NA	NA	35	46	169	516	174	84	454	158	4	10	5	0.024	0.019	0.029
.	19.01.15-21.10.53-1-220204	56	2	2	1	0	1	683	1	1	0	0	NA	NA	NA	20	29	171	502	169	85	447	151	0	2	0	0	0.004	0
.	19.01.15-21.11.00-1-220216	89	8	8	3	0	3	689	7	7	0	0	NA	NA	NA	28	34	167	513	167	85	456	148	3	26	3	0.018	0.051	0.018
.	19.01.15-21.11.01-1-220218	122	6	6	2	0	2	686	5	5	0	0	NA	NA	NA	35	38	173	510	168	90	449	147	5	8	0	0.029	0.016	0
.	19.01.15-21.11.02-1-220220	90	4	4	1	0	1	687	3	3	0	0	NA	NA	NA	43	37	167	512	171	84	452	151	5	9	0	0.03	0.018	0
.	19.01.15-21.11.07-1-220231	62	2	2	1	0	1	677	1	1	0	0	NA	NA	NA	28	32	167	508	170	82	445	150	5	0	7	0.03	0	0.041
.	19.01.15-21.11.12-1-220235	90	6	6	0	0	0	683	5	5	0	0	NA	NA	NA	43	38	173	504	174	85	447	151	0	15	2	0	0.03	0.011
.	19.01.15-21.11.13-1-220236	85	8	8	1	0	1	667	7	7	0	0	NA	NA	NA	27	14	165	497	165	84	434	149	8	21	0	0.048	0.042	0
.	19.01.15-21.11.13-1-220241	88	5	5	2	0	2	682	4	4	0	0	NA	NA	NA	37	31	170	505	169	87	446	149	8	10	6	0.047	0.02	0.036
.	19.01.15-21.11.21-1-220249	85	7	7	2	0	0	676	5	5	0	0	NA	NA	NA	31	28	170	503	168	82	446	148	1	20	1	0.006	0.04	0.006
.	19.01.15-21.11.22-1-220250	59	4	4	1	0	1	668	3	3	0	0	NA	NA	NA	33	28	173	498	170	84	431	153	1	14	0	0.006	0.028	0
.	19.01.15-21.11.24-1-220253	118	6	6	2	0	2	677	5	5	0	0	NA	NA	NA	42	30	168	508	167	80	446	151	2	6	10	0.012	0.012	0.06
.	19.01.15-21.11.24-1-220255	125	12	12	2	0	0	698	11	11	0	0	NA	NA	NA	35	43	172	511	173	88	455	155	18	18	4	0.105	0.035	0.023
.	19.01.15-21.11.26-1-220258	95	3	3	2	0	2	679	1	1	0	0	NA	NA	NA	40	29	164	508	170	79	450	150	0	13	0	0	0.026	0
.	19.01.15-21.11.30-1-220261	205	26	26	9	0	9	716	25	25	0	0	NA	NA	NA	55	66	175	525	179	89	466	161	43	47	9	0.246	0.09	0.05
.	19.01.15-21.11.31-1-220263	87	5	5	1	0	1	678	4	4	0	0	NA	NA	NA	32	26	167	505	167	85	445	148	4	8	8	0.024	0.016	0.048
.	19.01.15-21.11.35-1-220280	118	14	14	4	0	2	697	12	12	0	0	NA	NA	NA	35	41	172	512	170	87	457	153	39	17	7	0.227	0.033	0.041
.	19.01.15-21.11.38-1-220283	87	4	4	1	0	0	679	3	3	0	0	NA	NA	NA	35	32	173	506	166	87	445	147	0	8	0	0	0.016	0
.	19.01.15-21.11.43-1-220289	120	8	8	2	0	1	698	7	7	0	0	NA	NA	NA	32	42	176	511	168	92	455	151	2	8	9	0.011	0.016	0.054
.	19.01.15-21.11.43-1-220290	89	5	5	1	0	1	687	4	4	0	0	NA	NA	NA	39	41	167	515	172	82	451	154	22	20	0	0.132	0.039	0
.	19.01.15-21.11.44-1-220292	86	6	6	3	0	3	679	5	5	0	0	NA	NA	NA	25	27	166	507	167	83	447	149	7	18	0	0.042	0.036	0
.	19.01.15-21.11.55-1-220295	255	19	19	2	0	2	716	17	17	0	0	NA	NA	NA	78	65	172	533	173	87	473	156	49	34	0	0.285	0.064	0
.	19.01.15-21.12.01-1-220304	117	6	6	1	0	1	688	5	5	0	0	NA	NA	NA	24	34	169	509	169	83	452	153	3	23	0	0.018	0.045	0
.	19.01.15-21.12.03-1-220308	87	4	4	0	0	0	680	3	3	0	0	NA	NA	NA	31	33	171	507	168	82	449	149	2	6	2	0.012	0.012	0.012
.	19.01.15-21.12.05-1-220311	92	3	3	0	0	0	667	2	2	0	0	NA	NA	NA	32	22	166	505	164	81	437	149	0	4	0	0	0.008	0
.	19.01.15-21.12.08-1-220315	116	8	8	3	0	3	693	7	7	0	0	NA	NA	NA	42	43	168	515	173	86	454	153	10	30	4	0.06	0.058	0.023
.	19.01.15-21.12.09-1-220317	152	20	20	2	0	2	703	16	16	0	0	NA	NA	NA	45	52	170	523	172	86	463	154	36	14	12	0.212	0.027	0.07
.	19.01.15-21.12.14-1-220324	113	19	19	6	0	3	677	17	17	0	0	NA	NA	NA	31	27	169	503	168	83	446	148	30	34	0	0.178	0.068	0
.	19.01.15-21.12.22-1-220332	154	18	18	8	0	5	694	17	17	0	0	NA	NA	NA	54	46	175	514	170	90	452	152	28	48	9	0.16	0.093	0.053
.	19.01.15-21.12.22-1-220333	62	5	5	2	0	1	677	4	4	0	0	NA	NA	NA	26	29	169	506	167	86	446	145	0	6	8	0	0.012	0.048
.	19.01.15-21.12.25-1-220336	91	5	5	2	0	1	668	3	3	0	0	NA	NA	NA	29	21	171	499	164	85	438	145	6	8	4	0.035	0.016	0.024
.	19.01.15-21.12.27-1-220339	59	2	2	1	0	1	681	1	1	0	0	NA	NA	NA	23	33	173	507	166	88	444	149	5	2	0	0.029	0.004	0
.	19.01.15-21.12.32-1-220354	91	6	6	1	0	1	682	5	5	0	0	NA	NA	NA	28	34	169	512	166	82	452	148	10	12	0	0.059	0.023	0
.	19.01.15-21.12.43-1-220373	61	3	3	1	0	1	671	2	2	0	0	NA	NA	NA	22	19	164	500	168	80	442	149	4	4	0	0.024	0.008	0
.	19.01.15-21.12.43-1-220374	99	4	4	1	0	1	682	3	3	0	0	NA	NA	NA	30	32	167	508	170	84	448	150	0	13	0	0	0.026	0
.	19.01.15-21.12.44-1-220376	90	6	6	2	0	1	687	5	5	0	0	NA	NA	NA	36	37	170	515	165	83	460	144	32	2	0	0.188	0.004	0
.	19.01.15-21.12.45-1-220378	207	25	25	12	0	9	705	24	24	0	0	NA	NA	NA	65	64	180	521	176	96	455	154	56	55	9	0.311	0.106	0.051
.	19.01.15-21.12.51-1-220381	91	6	6	0	0	0	681	5	5	0	0	NA	NA	NA	24	31	169	508	167	84	449	148	12	6	0	0.071	0.012	0
.	19.01.15-21.12.52-1-220383	66	4	4	0	0	0	674	3	3	0	0	NA	NA	NA	29	22	169	502	164	82	445	147	0	4	3	0	0.008	0.018
.	19.01.15-21.12.58-1-220388	36	1	1	1	0	1	0	0	0	0	0	NA	NA	NA	10	11	168	493	163	0	0	0	0	4	0	0	0.008	0
.	19.01.15-21.12.58-1-220389	117	19	19	3	0	2	684	16	16	0	0	NA	NA	NA	23	29	167	506	169	83	451	150	15	24	3	0.09	0.047	0.018
.	19.01.15-21.13.01-1-220399	119	7	7	4	0	2	673	6	6	0	0	NA	NA	NA	39	25	166	505	167	83	442	148	3	23	4	0.018	0.046	0.024
.	19.01.15-21.13.02-1-220400	117	7	7	3	0	3	690	6	6	0	0	NA	NA	NA	40	45	174	512	172	87	450	153	2	9	12	0.011	0.018	0.07
.	19.01.15-21.13.03-1-220402	205	30	30	10	0	6	702	25	25	0	0	NA	NA	NA	67	61	172	534	168	87	467	148	48	53	11	0.279	0.099	0.065
.	19.01.15-21.13.10-1-220408	94	9	9	2	0	1	679	6	6	0	0	NA	NA	NA	29	32	165	509	171	82	447	150	15	17	5	0.091	0.033	0.029
.	19.01.15-21.13.13-1-220414	93	5	5	2	0	2	681	4	4	0	0	NA	NA	NA	36	33	171	510	165	85	452	144	0	9	0	0	0.018	0
.	19.01.15-21.13.16-1-220416	92	3	3	0	0	0	667	1	1	0	0	NA	NA	NA	22	18	164	502	165	79	443	145	0	9	0	0	0.018	0
.	19.01.15-21.13.23-1-220426	36	1	1	0	0	0	0	0	0	0	0	NA	NA	NA	9	8	165	493	163	0	0	0	0	3	0	0	0.006	0
.	19.01.15-21.13.24-1-220427	122	13	13	5	0	3	682	11	11	0	0	NA	NA	NA	44	36	169	508	172	82	447	153	19	23	10	0.112	0.045	0.058
.	19.01.15-21.13.26-1-220430	124	10	10	3	0	2	683	7	7	0	0	NA	NA	NA	28	28	169	505	167	87	449	147	26	28	0	0.154	0.055	0
.	19.01.15-21.13.31-1-220431	123	10	10	1	0	1	683	9	9	0	0	NA	NA	NA	42	37	171	510	169	87	444	152	7	10	3	0.041	0.02	0.018
.	19.01.15-21.13.32-1-220432	110	6	6	1	0	1	689	5	5	0	0	NA	NA	NA	41	36	171	508	170	85	452	152	11	0	3	0.064	0	0.018
.	19.01.15-21.13.32-1-220434	96	6	6	1	0	1	677	5	5	0	0	NA	NA	NA	43	27	169	503	168	87	441	149	8	7	3	0.047	0.014	0.018
.	19.01.15-21.13.35-1-220450	239	15	15	4	0	3	728	14	14	0	0	NA	NA	NA	82	87	172	545	183	90	475	163	30	43	0	0.174	0.079	0
.	19.01.15-21.13.40-1-220454	151	10	10	3	0	2	687	8	8	0	0	NA	NA	NA	44	39	167	516	169	78	458	151	12	29	5	0.072	0.056	0.03
.	19.01.15-21.13.48-1-220458	62	3	3	1	0	1	676	2	2	0	0	NA	NA	NA	18	26	170	505	164	80	447	149	8	2	0	0.047	0.004	0
.	19.01.15-21.13.51-1-220460	149	40	40	13	0	7	692	35	35	0	0	NA	NA	NA	59	55	171	523	174	84	453	155	49	76	7	0.287	0.145	0.04
.	19.01.15-21.13.52-1-220461	203	10	10	3	0	3	701	9	9	0	0	NA	NA	NA	73	56	171	525	173	83	464	154	40	13	7	0.234	0.025	0.04
.	19.01.15-21.13.52-1-220462	91	3	3	0	0	0	667	2	2	0	0	NA	NA	NA	17	16	167	498	164	82	438	147	1	8	3	0.006	0.016	0.018
.	19.01.15-21.13.52-1-220464	158	22	22	6	0	5	699	19	19	0	0	NA	NA	NA	48	46	176	516	167	93	458	148	27	52	2	0.153	0.101	0.012
.	19.01.15-21.13.55-1-220467	117	13	13	4	0	3	690	11	11	0	0	NA	NA	NA	28	41	171	510	173	85	454	151	7	25	6	0.041	0.049	0.035
.	19.01.15-21.14.06-1-220482	63	2	2	0	0	0	672	0	0	0	0	NA	NA	NA	19	21	169	496	169	84	439	149	0	0	1	0	0	0.006
.	19.01.15-21.14.07-1-220485	65	4	4	0	0	0	681	3	3	0	0	NA	NA	NA	20	28	167	504	170	80	449	152	0	7	1	0	0.014	0.006
.	19.01.15-21.14.11-1-220488	149	6	6	4	0	3	700	4	4	0	0	NA	NA	NA	44	47	170	521	169	89	458	153	9	8	0	0.053	0.015	0
.	19.01.15-21.14.11-1-220489	156	11	11	4	0	2	687	10	10	0	0	NA	NA	NA	50	42	170	517	168	86	453	148	19	12	8	0.112	0.023	0.048
.	19.01.15-21.14.18-1-220496	96	7	7	3	0	3	678	6	6	0	0	NA	NA	NA	30	27	170	504	166	84	449	145	0	26	6	0	0.052	0.036
.	19.01.15-21.14.21-1-220502	179	13	13	6	0	3	697	10	10	0	0	NA	NA	NA	49	47	170	515	175	91	455	151	31	13	9	0.182	0.025	0.051
.	19.01.15-21.14.25-1-220504	126	6	6	2	0	1	692	4	4	0	0	NA	NA	NA	54	50	179	512	172	89	449	154	14	6	0	0.078	0.012	0
.	19.01.15-21.14.26-1-220505	65	3	3	1	0	1	670	2	2	0	0	NA	NA	NA	28	23	166	502	168	79	442	149	3	5	1	0.018	0.01	0.006
.	19.01.15-21.14.33-1-220534	98	3	3	2	0	2	663	1	1	0	0	NA	NA	NA	30	17	170	496	164	85	434	144	0	9	0	0	0.018	0
.	19.01.15-21.14.35-1-220536	183	26	26	11	0	7	725	22	22	0	0	NA	NA	NA	53	71	170	540	174	86	483	156	48	51	11	0.282	0.094	0.063
.	19.01.15-21.14.37-1-220537	95	4	4	2	0	2	682	3	3	0	0	NA	NA	NA	30	32	172	506	167	87	449	146	0	8	4	0	0.016	0.024
.	19.01.15-21.14.39-1-220538	120	4	4	1	0	1	702	3	3	0	0	NA	NA	NA	38	52	173	519	173	89	462	151	2	12	2	0.012	0.023	0.012
.	19.01.15-21.14.43-1-220541	176	17	17	2	0	1	724	16	16	0	0	NA	NA	NA	53	69	170	535	177	89	476	159	40	26	3	0.235	0.049	0.017
.	19.01.15-21.14.44-1-220542	91	3	3	4	0	2	688	2	2	0	0	NA	NA	NA	29	40	170	512	171	85	450	153	0	5	5	0	0.01	0.029
.	19.01.15-21.14.48-1-220547	179	18	18	3	0	3	706	16	16	0	0	NA	NA	NA	50	57	174	523	173	91	462	153	44	52	4	0.253	0.099	0.023
.	19.01.15-21.14.49-1-220548	109	8	8	4	0	4	673	6	6	0	0	NA	NA	NA	48	32	169	503	173	81	440	152	15	17	0	0.089	0.034	0
.	19.01.15-21.14.56-1-220553	34	1	1	0	0	0	0	0	0	0	0	NA	NA	NA	10	10	166	493	164	0	0	0	0	3	0	0	0.006	0
.	19.01.15-21.14.58-1-220559	146	30	30	8	0	6	685	27	27	0	0	NA	NA	NA	53	42	170	515	170	84	451	150	30	72	7	0.176	0.14	0.041
.	19.01.15-21.15.00-1-220564	149	16	16	4	0	1	698	15	15	0	0	NA	NA	NA	44	46	169	522	168	86	462	150	14	42	6	0.083	0.08	0.036
.	19.01.15-21.15.00-1-220565	91	3	3	0	0	0	677	2	2	0	0	NA	NA	NA	27	28	169	505	167	83	445	149	0	8	0	0	0.016	0
.	19.01.15-21.15.04-1-220572	30	1	1	0	0	0	0	0	0	0	0	NA	NA	NA	8	12	166	494	165	0	0	0	0	0	3	0	0	0.018
.	19.01.15-21.15.06-1-220578	60	2	2	0	0	0	670	1	1	0	0	NA	NA	NA	25	23	167	503	166	82	440	148	0	1	8	0	0.002	0.048
.	19.01.15-21.15.17-1-220587	89	4	4	0	0	0	672	3	3	0	0	NA	NA	NA	27	22	170	501	164	83	443	146	3	6	0	0.018	0.012	0
.	19.01.15-21.15.21-1-220593	121	7	7	2	0	2	697	6	6	0	0	NA	NA	NA	49	45	173	518	167	89	457	151	6	26	0	0.035	0.05	0
.	19.01.15-21.15.22-1-220595	124	4	4	2	0	2	693	3	3	0	0	NA	NA	NA	40	41	169	516	169	86	454	153	9	14	0	0.053	0.027	0
.	19.01.15-21.15.25-1-220597	32	1	1	1	0	1	0	0	0	0	0	NA	NA	NA	8	13	166	496	164	0	0	0	0	0	0	0	0	0
.	19.01.15-21.15.26-1-220599	201	28	28	5	0	3	708	26	26	0	0	NA	NA	NA	61	64	176	520	181	90	454	164	79	38	15	0.449	0.073	0.083
.	19.01.15-21.15.27-1-220600	62	3	3	0	0	0	678	2	2	0	0	NA	NA	NA	32	29	169	508	165	85	448	145	0	13	2	0	0.026	0.012
.	19.01.15-21.15.30-1-220601	206	14	14	3	0	3	700	13	13	0	0	NA	NA	NA	50	56	171	523	175	84	462	154	12	51	0	0.07	0.098	0
.	19.01.15-21.15.34-1-220621	213	15	15	4	0	2	724	11	11	0	0	NA	NA	NA	72	76	175	536	178	89	479	156	47	22	1	0.269	0.041	0.006
.	19.01.15-21.15.35-1-220622	215	25	25	11	0	6	710	23	23	0	0	NA	NA	NA	57	60	172	529	172	85	474	151	56	46	4	0.326	0.087	0.023
.	19.01.15-21.15.41-1-220625	120	16	16	2	0	2	686	15	15	0	0	NA	NA	NA	33	41	167	511	176	84	449	153	18	33	0	0.108	0.065	0
.	19.01.15-21.15.42-1-220626	205	15	15	7	0	5	707	13	13	0	0	NA	NA	NA	74	61	178	522	174	92	466	149	45	34	2	0.253	0.065	0.011
.	19.01.15-21.15.44-1-220629	149	13	13	3	0	3	691	12	12	0	0	NA	NA	NA	56	45	170	515	173	86	451	154	24	20	0	0.141	0.039	0
.	19.01.15-21.15.48-1-220630	141	6	6	1	0	0	700	4	4	0	0	NA	NA	NA	44	45	171	515	172	86	461	153	4	11	3	0.023	0.021	0.017
.	19.01.15-21.16.04-1-220649	149	38	38	11	0	9	677	35	35	0	0	NA	NA	NA	34	39	170	514	168	81	449	147	34	81	10	0.2	0.158	0.06
.	19.01.15-21.16.11-1-220662	88	4	4	1	0	1	672	3	3	0	0	NA	NA	NA	22	21	170	502	162	84	445	143	8	2	0	0.047	0.004	0
.	19.01.15-21.16.12-1-220664	123	16	16	3	0	3	691	13	13	0	0	NA	NA	NA	40	46	173	516	170	86	457	148	19	11	16	0.11	0.021	0.094
.	19.01.15-21.16.12-1-220665	92	4	4	0	0	0	676	2	2	0	0	NA	NA	NA	20	28	171	505	165	84	447	145	3	1	3	0.018	0.002	0.018
.	19.01.15-21.16.13-1-220667	93	7	7	1	0	1	693	6	6	0	0	NA	NA	NA	23	38	168	510	173	86	453	154	0	12	6	0	0.024	0.035
.	19.01.15-21.16.16-1-220674	61	2	2	1	0	1	673	0	0	0	0	NA	NA	NA	31	23	170	502	164	85	441	147	3	3	0	0.018	0.006	0
.	19.01.15-21.16.20-1-220682	59	2	2	0	0	0	676	1	1	0	0	NA	NA	NA	25	24	168	504	165	83	447	146	0	3	0	0	0.006	0
.	19.01.15-21.16.22-1-220686	36	1	1	0	0	0	0	0	0	0	0	NA	NA	NA	11	11	164	496	164	0	0	0	0	0	0	0	0	0
.	19.01.15-21.16.24-1-220691	62	2	2	0	0	0	253	1	1	0	0	NA	NA	NA	15	16	165	501	163	28	178	47	1	1	0	0.006	0.002	0
.	19.01.15-21.16.28-1-220702	128	7	7	3	0	1	679	5	5	0	0	NA	NA	NA	48	32	171	510	164	86	449	144	32	1	5	0.187	0.002	0.03
.	19.01.15-21.16.34-1-220720	154	11	11	1	0	0	689	10	10	0	0	NA	NA	NA	46	30	170	506	167	86	453	150	26	40	3	0.153	0.079	0.018
.	19.01.15-21.16.46-1-220731	144	12	12	3	0	2	691	11	11	0	0	NA	NA	NA	35	38	169	514	168	85	458	148	34	28	1	0.201	0.054	0.006
.	19.01.15-21.16.46-1-220732	149	12	12	6	0	4	687	11	11	0	0	NA	NA	NA	47	34	173	503	171	87	445	155	14	13	6	0.081	0.026	0.035
.	19.01.15-21.16.46-1-220733	88	4	4	1	0	0	685	3	3	0	0	NA	NA	NA	25	38	175	509	167	90	447	148	6	11	0	0.034	0.022	0
.	19.01.15-21.16.50-1-220737	89	5	5	1	0	1	678	4	4	0	0	NA	NA	NA	22	27	168	505	167	84	447	147	13	3	0	0.077	0.006	0
.	19.01.15-21.16.55-1-220744	30	1	1	0	0	0	0	0	0	0	0	NA	NA	NA	9	3	163	491	162	0	0	0	0	0	0	0	0	0
.	19.01.15-21.16.57-1-220749	63	3	3	1	0	1	675	2	2	0	0	NA	NA	NA	30	26	165	504	170	81	444	150	0	7	4	0	0.014	0.024
.	19.01.15-21.17.00-1-220754	56	2	2	2	0	2	676	1	1	0	0	NA	NA	NA	16	23	168	500	168	84	441	151	0	3	2	0	0.006	0.012
.	19.01.15-21.17.05-1-220764	146	12	12	8	0	5	697	10	10	0	0	NA	NA	NA	45	46	172	514	173	88	455	154	35	28	0	0.203	0.054	0
.	19.01.15-21.17.08-1-220772	171	18	18	4	0	2	697	16	16	0	0	NA	NA	NA	48	47	170	522	168	85	464	148	31	51	14	0.182	0.098	0.083
.	19.01.15-21.17.10-1-220773	30	1	1	0	0	0	0	0	0	0	0	NA	NA	NA	5	1	163	488	163	0	0	0	0	2	0	0	0.004	0
.	19.01.15-21.17.15-1-220778	33	1	1	0	0	0	0	0	0	0	0	NA	NA	NA	9	11	165	493	166	0	0	0	0	0	0	0	0	0
.	19.01.15-21.17.15-1-220780	287	26	26	7	0	4	755	25	25	0	0	NA	NA	NA	92	111	181	554	189	92	491	172	53	26	24	0.293	0.047	0.127
.	19.01.15-21.17.16-1-220783	64	3	3	1	0	1	679	2	2	0	0	NA	NA	NA	22	24	163	506	168	80	448	151	0	7	1	0	0.014	0.006
.	19.01.15-21.17.17-1-220785	143	8	8	3	0	3	698	7	7	0	0	NA	NA	NA	42	51	178	512	174	89	452	157	0	11	10	0	0.021	0.057
.	19.01.15-21.17.18-1-220786	29	1	1	0	0	0	0	0	0	0	0	NA	NA	NA	9	5	163	492	163	0	0	0	0	2	0	0	0.004	0
.	19.01.15-21.17.18-1-220787	63	3	3	0	0	0	458	1	1	0	0	NA	NA	NA	17	20	166	501	166	47	307	104	1	1	4	0.006	0.002	0.024
.	19.01.15-21.17.19-1-220789	92	6	6	0	0	0	675	4	4	0	0	NA	NA	NA	29	25	169	504	165	85	440	150	4	13	0	0.024	0.026	0
.	19.01.15-21.17.20-1-220794	150	15	15	5	0	2	685	13	13	0	0	NA	NA	NA	53	38	171	512	168	82	452	151	43	14	4	0.251	0.027	0.024
.	19.01.15-21.17.32-1-220804	175	19	19	1	0	1	702	18	18	0	0	NA	NA	NA	45	53	174	520	172	88	462	152	45	30	14	0.259	0.058	0.081
.	19.01.15-21.17.32-1-220805	174	15	15	5	0	3	688	14	14	0	0	NA	NA	NA	61	53	178	518	170	89	451	148	16	23	12	0.09	0.044	0.071
.	19.01.15-21.17.36-1-220822	55	2	2	0	0	0	0	1	1	0	0	NA	NA	NA	23	13	165	498	163	0	0	0	2	0	0	0.012	0	0
.	19.01.15-21.17.38-1-220824	115	7	7	0	0	0	682	5	5	0	0	NA	NA	NA	40	29	168	507	167	83	449	150	0	15	7	0	0.03	0.042
.	19.01.15-21.17.39-1-220826	63	3	3	1	0	1	675	2	2	0	0	NA	NA	NA	22	19	167	501	164	83	444	148	0	10	3	0	0.02	0.018
.	19.01.15-21.17.39-1-220827	57	2	2	1	0	1	672	1	1	0	0	NA	NA	NA	25	28	169	505	167	80	447	145	3	5	0	0.018	0.01	0
.	19.01.15-21.17.51-1-220834	141	22	22	7	0	3	692	21	21	0	0	NA	NA	NA	49	44	171	516	170	85	456	151	38	35	23	0.222	0.068	0.135
.	19.01.15-21.17.52-1-220835	121	5	5	1	0	1	692	4	4	0	0	NA	NA	NA	30	44	169	511	177	81	453	158	5	8	0	0.03	0.016	0
.	19.01.15-21.17.55-1-220840	100	8	8	4	0	4	683	7	7	0	0	NA	NA	NA	35	31	168	507	169	83	446	154	27	2	9	0.161	0.004	0.053
.	19.01.15-21.17.55-1-220841	160	12	12	4	0	2	702	11	11	0	0	NA	NA	NA	47	53	173	524	169	89	461	152	23	24	0	0.133	0.046	0
.	19.01.15-21.18.00-1-220846	95	4	4	4	0	2	686	3	3	0	0	NA	NA	NA	31	36	169	508	172	88	446	152	5	19	0	0.03	0.037	0
.	19.01.15-21.18.02-1-220850	120	11	11	4	0	3	678	10	10	0	0	NA	NA	NA	35	33	169	503	174	83	440	155	25	24	16	0.148	0.048	0.092
.	19.01.15-21.18.03-1-220853	151	15	15	2	0	2	713	13	13	0	0	NA	NA	NA	52	63	172	532	172	88	470	155	22	28	6	0.128	0.053	0.035
.	19.01.15-21.18.12-1-220866	86	5	5	0	0	0	673	4	4	0	0	NA	NA	NA	35	29	172	503	167	84	439	150	3	8	0	0.017	0.016	0
.	19.01.15-21.18.16-1-220870	180	14	14	4	0	4	704	12	12	0	0	NA	NA	NA	52	63	174	529	173	83	468	153	20	30	1	0.115	0.057	0.006
.	19.01.15-21.18.19-1-220872	119	8	8	1	0	1	697	7	7	0	0	NA	NA	NA	38	45	172	510	176	91	451	155	8	20	7	0.047	0.039	0.04
.	19.01.15-21.18.22-1-220876	32	1	1	0	0	0	0	0	0	0	0	NA	NA	NA	8	8	166	491	164	0	0	0	0	2	0	0	0.004	0
.	19.01.15-21.18.23-1-220882	117	18	18	5	0	3	680	14	14	0	0	NA	NA	NA	41	34	169	511	167	84	446	150	13	23	7	0.077	0.045	0.042
.	19.01.15-21.18.25-1-220883	63	4	4	0	0	0	678	3	3	0	0	NA	NA	NA	24	25	170	500	168	85	443	150	0	16	0	0	0.032	0
.	19.01.15-21.18.31-1-220890	175	14	14	5	0	5	705	13	13	0	0	NA	NA	NA	56	56	172	522	175	87	460	158	13	28	0	0.076	0.054	0
.	19.01.15-21.18.32-1-220892	296	34	34	7	0	6	746	31	31	0	0	NA	NA	NA	71	96	182	545	182	94	487	165	53	78	2	0.291	0.143	0.011
.	19.01.15-21.18.34-1-220910	111	10	10	2	0	2	698	9	9	0	0	NA	NA	NA	33	46	175	511	173	88	453	157	4	27	4	0.023	0.053	0.023
.	19.01.15-21.18.36-1-220918	143	9	9	3	0	1	700	8	8	0	0	NA	NA	NA	38	40	172	512	169	89	458	153	15	23	5	0.087	0.045	0.03
.	19.01.15-21.18.43-1-220926	121	27	27	13	0	11	694	25	25	0	0	NA	NA	NA	31	45	174	517	167	88	457	149	24	40	14	0.138	0.077	0.084
.	19.01.15-21.18.44-1-220928	92	9	9	5	0	3	689	8	8	0	0	NA	NA	NA	23	38	172	510	169	85	454	150	12	16	11	0.07	0.031	0.065
.	19.01.15-21.18.46-1-220930	125	9	9	1	0	1	692	8	8	0	0	NA	NA	NA	37	43	169	515	172	83	457	152	25	17	0	0.148	0.033	0
.	19.01.15-21.18.52-1-220934	148	16	16	7	0	4	694	15	15	0	0	NA	NA	NA	45	48	172	514	175	87	449	158	22	53	5	0.128	0.103	0.029
.	19.01.15-21.18.59-1-220941	153	9	9	2	0	2	709	7	7	0	0	NA	NA	NA	46	54	170	525	172	87	468	154	31	5	0	0.182	0.01	0
.	19.01.15-21.19.01-1-220945	141	18	18	5	0	3	688	17	17	0	0	NA	NA	NA	45	36	172	508	169	85	450	153	42	42	10	0.244	0.083	0.059
.	19.01.15-21.19.01-1-220946	57	2	2	0	0	0	679	1	1	0	0	NA	NA	NA	22	23	166	504	166	83	445	151	0	7	1	0	0.014	0.006
.	19.01.15-21.19.11-1-220957	147	7	7	2	0	2	696	6	6	0	0	NA	NA	NA	50	48	174	518	169	89	456	151	15	8	1	0.086	0.015	0.006
.	19.01.15-21.19.11-1-220959	115	8	8	4	0	2	689	7	7	0	0	NA	NA	NA	38	38	172	507	172	88	449	152	18	21	3	0.105	0.041	0.017
.	19.01.15-21.19.17-1-220967	212	25	25	9	0	7	723	23	23	0	0	NA	NA	NA	57	76	182	531	176	95	468	160	31	81	2	0.17	0.153	0.011
.	19.01.15-21.19.23-1-220974	124	5	5	2	0	2	687	4	4	0	0	NA	NA	NA	34	33	166	510	170	83	451	153	7	8	0	0.042	0.016	0
.	19.01.15-21.19.26-1-220975	147	16	16	3	0	1	692	14	14	0	0	NA	NA	NA	42	44	172	511	174	83	452	157	2	33	3	0.012	0.065	0.017
.	19.01.15-21.19.27-1-220976	100	12	12	3	0	3	685	11	11	0	0	NA	NA	NA	30	36	167	512	170	81	451	153	12	26	3	0.072	0.051	0.018
.	19.01.15-21.19.31-1-220984	34	1	1	0	0	0	0	0	0	0	0	NA	NA	NA	11	5	163	492	163	0	0	0	0	2	0	0	0.004	0
.	19.01.15-21.19.32-1-220985	29	1	1	0	0	0	0	0	0	0	0	NA	NA	NA	6	7	165	492	163	0	0	0	0	0	1	0	0	0.006
.	19.01.15-21.19.33-1-221001	183	12	12	2	0	1	721	11	11	0	0	NA	NA	NA	52	69	175	531	176	90	476	155	9	18	16	0.051	0.034	0.091
.	19.01.15-21.19.34-1-221003	181	14	14	4	0	4	693	13	13	0	0	NA	NA	NA	62	47	173	521	166	88	458	147	29	17	5	0.168	0.033	0.03
.	19.01.15-21.19.37-1-221004	32	1	1	1	0	1	0	0	0	0	0	NA	NA	NA	10	9	164	493	165	0	0	0	2	0	0	0.012	0	0
.	19.01.15-21.19.39-1-221008	146	13	13	6	0	5	698	12	12	0	0	NA	NA	NA	63	49	171	517	174	86	459	153	8	44	13	0.047	0.085	0.075
.	19.01.15-21.19.42-1-221009	153	11	11	2	0	2	711	9	9	0	0	NA	NA	NA	55	61	175	525	174	88	467	156	21	20	2	0.12	0.038	0.011
.	19.01.15-21.19.42-1-221010	142	6	6	3	0	3	701	4	4	0	0	NA	NA	NA	51	54	171	525	171	83	464	154	0	9	4	0	0.017	0.023
.	19.01.15-21.19.52-1-221014	91	5	5	2	0	2	671	3	3	0	0	NA	NA	NA	27	25	172	500	166	85	443	143	1	2	11	0.006	0.004	0.066
.	19.01.15-21.19.55-1-221017	92	8	8	1	0	1	678	6	6	0	0	NA	NA	NA	27	26	168	505	166	84	443	151	8	26	0	0.048	0.051	0
.	19.01.15-21.19.59-1-221026	60	3	3	1	0	1	666	1	1	0	0	NA	NA	NA	28	22	169	500	166	81	439	146	0	11	1	0	0.022	0.006
.	19.01.15-21.20.04-1-221035	123	15	15	7	0	3	685	14	14	0	0	NA	NA	NA	41	34	169	504	174	81	447	157	33	15	1	0.195	0.03	0.006
.	19.01.15-21.20.05-1-221037	31	1	1	0	0	0	0	0	0	0	0	NA	NA	NA	9	7	165	492	163	0	0	0	0	0	0	0	0	0
.	19.01.15-21.20.07-1-221042	98	14	14	4	0	4	671	11	11	0	0	NA	NA	NA	41	33	168	509	169	79	444	148	0	38	2	0	0.075	0.012
.	19.01.15-21.20.07-1-221043	123	14	14	1	0	1	696	13	13	0	0	NA	NA	NA	29	43	168	521	167	86	465	145	18	18	2	0.107	0.035	0.012
.	19.01.15-21.20.11-1-221048	96	11	11	2	0	2	693	9	9	0	0	NA	NA	NA	31	38	172	514	165	88	458	147	2	21	2	0.012	0.041	0.012
.	19.01.15-21.20.11-1-221049	59	2	2	1	0	1	676	1	1	0	0	NA	NA	NA	26	26	165	505	169	82	445	149	0	5	3	0	0.01	0.018
.	19.01.15-21.20.12-1-221052	66	2	2	1	0	1	677	1	1	0	0	NA	NA	NA	25	32	173	502	170	85	442	150	7	1	0	0.04	0.002	0
.	19.01.15-21.20.14-1-221055	63	2	2	0	0	0	672	1	1	0	0	NA	NA	NA	28	27	169	507	164	82	441	149	0	4	0	0	0.008	0
.	19.01.15-21.20.27-1-221062	58	2	2	0	0	0	199	1	1	0	0	NA	NA	NA	21	17	165	498	167	24	132	43	0	1	0	0	0.002	0
.	19.01.15-21.20.31-1-221064	39	1	1	1	0	1	0	0	0	0	0	NA	NA	NA	15	9	165	493	164	0	0	0	0	0	0	0	0	0
.	19.01.15-21.20.35-1-221082	91	3	3	2	0	2	682	2	2	0	0	NA	NA	NA	24	31	169	504	171	86	444	152	0	9	0	0	0.018	0
[truncated: 1 more rows]
