# Supplementary material for: Modelling targeted rabies vaccination strategies for a domestic dog population with heterogeneous roaming patterns
Source: PLoS Negl Trop Dis. 2019 Jul 8;13(7):e0007582. doi: 10.1371/journal.pntd.0007582 (PMC6638970; doi:10.1371/journal.pntd.0007582)
Supplement: S1 Zip file folder — The files contain a summary for each simulation for its respective scenario. The files are named first with the population structure (FP, ED, RD, SD) and then the specific vaccination strategy used for that scenario. (ZIP) [file pntd.0007582.s002.zip › Supp_Files/RD_E0.7_R0.5_S0.5_all_measuresReport.txt]

scenario	iteration	duration	tot_deaths	rabid_dogs	moved	mov_DK	movInfect	n_vacc	n_cull	detDogs_cull	contDogs_cull	reactCull	preemptVaccCov_dogLevel	reactVaccCov_dogLevel	mean_Rt	non_rabid_dead	born	nb_in_exp_cat	nb_in_roam_cat	nb_stayhome	nb_exp_vacc	nb_roam_vacc	nb_stayhome_vacc	nb_contacting_explorer	nb_contacting_roamer	nb_contacting_stayhome	contact_per_explorer	contact_per_roamer	contact_per_stayhome
.	19.01.15-19.37.24-1-97699	205	19	19	4	0	3	481	16	16	0	0	NA	NA	NA	61	58	178	520	173	124	267	90	1	56	0	0.006	0.108	0
.	19.01.15-19.37.24-1-97700	61	3	3	0	0	0	102	2	2	0	0	NA	NA	NA	18	9	164	495	163	30	52	20	0	3	3	0	0.006	0.018
.	19.01.15-19.37.24-1-97701	93	4	4	4	0	4	456	3	3	0	0	NA	NA	NA	39	33	168	508	170	114	255	87	0	7	3	0	0.014	0.018
.	19.01.15-19.37.24-1-97702	149	5	5	0	0	0	459	4	4	0	0	NA	NA	NA	48	36	165	512	172	113	258	88	7	11	5	0.042	0.021	0.029
.	19.01.15-19.37.24-1-97703	122	8	8	2	0	2	450	6	6	0	0	NA	NA	NA	27	30	173	503	167	122	246	82	8	3	7	0.046	0.006	0.042
.	19.01.15-19.37.24-1-97704	155	23	23	4	0	4	469	20	20	0	0	NA	NA	NA	33	53	173	518	175	120	259	90	22	37	12	0.127	0.071	0.069
.	19.01.15-19.37.24-1-97705	291	33	33	10	0	8	500	30	30	0	0	NA	NA	NA	83	84	178	541	178	127	284	89	28	71	17	0.157	0.131	0.096
.	19.01.15-19.37.24-1-97706	254	116	116	21	0	17	483	103	103	0	0	NA	NA	NA	65	73	179	532	175	120	272	91	89	172	17	0.497	0.323	0.097
.	19.01.15-19.37.31-1-97707	33	1	1	0	0	0	0	0	0	0	0	NA	NA	NA	9	10	164	496	163	0	0	0	0	0	0	0	0	0
.	19.01.15-19.37.36-1-97708	60	2	2	1	0	1	443	1	1	0	0	NA	NA	NA	24	23	167	503	166	111	249	83	0	6	0	0	0.012	0
.	19.01.15-19.37.39-1-97709	418	103	103	23	0	17	523	96	96	0	0	NA	NA	NA	121	112	184	553	188	131	291	101	51	198	40	0.277	0.358	0.213
.	19.01.15-19.37.44-1-97710	121	4	4	0	0	0	457	3	3	0	0	NA	NA	NA	42	38	175	507	169	120	253	84	6	10	0	0.034	0.02	0
.	19.01.15-19.37.45-1-97711	118	4	4	1	0	1	450	3	3	0	0	NA	NA	NA	36	26	172	501	166	117	251	82	7	11	0	0.041	0.022	0
.	19.01.15-19.37.48-1-97712	115	5	5	2	0	2	458	4	4	0	0	NA	NA	NA	43	36	175	506	168	121	253	84	13	2	3	0.074	0.004	0.018
.	19.01.15-19.37.58-1-97737	312	130	130	34	0	30	502	121	121	0	0	NA	NA	NA	83	86	179	538	182	124	281	97	64	201	29	0.358	0.374	0.159
.	19.01.15-19.37.59-1-97739	63	2	2	0	0	0	445	1	1	0	0	NA	NA	NA	26	24	167	500	170	113	247	85	0	2	1	0	0.004	0.006
.	19.01.15-19.38.01-1-97742	271	21	21	5	0	3	495	18	18	0	0	NA	NA	NA	80	78	174	541	176	120	284	91	26	34	2	0.149	0.063	0.011
.	19.01.15-19.38.02-1-97744	59	2	2	1	0	1	442	1	1	0	0	NA	NA	NA	27	23	165	503	168	111	249	82	0	2	0	0	0.004	0
.	19.01.15-19.38.04-1-97745	311	40	40	13	0	9	536	36	36	0	0	NA	NA	NA	88	122	185	557	193	131	296	109	19	80	16	0.103	0.144	0.083
.	19.01.15-19.38.10-1-97750	174	23	23	8	0	7	480	20	20	0	0	NA	NA	NA	55	61	177	520	177	125	265	90	3	54	2	0.017	0.104	0.011
.	19.01.15-19.38.13-1-97751	409	72	72	17	0	12	531	66	66	0	0	NA	NA	NA	94	113	190	548	188	138	291	102	42	125	23	0.221	0.228	0.122
.	19.01.15-19.38.16-1-97755	367	90	90	22	0	19	498	82	82	0	0	NA	NA	NA	87	94	181	551	175	127	283	88	41	175	28	0.227	0.318	0.16
.	19.01.15-19.38.35-1-97757	182	28	28	7	0	6	477	23	23	0	0	NA	NA	NA	61	66	175	526	178	121	269	87	14	41	11	0.08	0.078	0.062
.	19.01.15-19.38.51-1-97783	151	10	10	0	0	0	466	9	9	0	0	NA	NA	NA	37	38	173	510	168	122	260	84	0	16	8	0	0.031	0.048
.	19.01.15-19.39.03-1-97794	322	33	33	11	0	9	509	32	32	0	0	NA	NA	NA	102	101	179	557	178	125	292	92	23	59	9	0.128	0.106	0.051
.	19.01.15-19.39.10-1-97799	35	1	1	1	0	1	0	0	0	0	0	NA	NA	NA	13	9	165	493	164	0	0	0	0	1	0	0	0.002	0
.	19.01.15-19.39.18-1-97804	173	6	6	3	0	3	477	4	4	0	0	NA	NA	NA	42	55	177	521	170	126	265	86	0	16	1	0	0.031	0.006
.	19.01.15-19.39.18-1-97805	94	6	6	1	0	1	446	3	3	0	0	NA	NA	NA	26	27	167	505	168	114	249	83	9	6	0	0.054	0.012	0
.	19.01.15-19.39.34-1-97806	527	76	76	20	0	14	562	67	67	0	0	NA	NA	NA	138	153	199	575	192	146	310	106	40	167	31	0.201	0.29	0.161
.	19.01.15-19.39.38-1-97807	534	143	143	24	0	19	552	132	132	0	0	NA	NA	NA	144	141	189	572	193	138	308	106	70	269	50	0.37	0.47	0.259
.	19.01.15-19.39.38-1-97809	36	1	1	0	0	0	0	0	0	0	0	NA	NA	NA	9	8	163	494	164	0	0	0	0	0	0	0	0	0
.	19.01.15-19.39.40-1-97810	460	53	53	13	0	7	537	48	48	0	0	NA	NA	NA	133	121	191	561	182	137	302	98	47	108	26	0.246	0.193	0.143
.	19.01.15-19.39.50-1-97812	155	12	12	2	0	2	466	10	10	0	0	NA	NA	NA	52	41	177	509	168	124	257	85	7	20	2	0.04	0.039	0.012
.	19.01.15-19.39.50-1-97813	31	1	1	1	0	1	0	0	0	0	0	NA	NA	NA	8	11	165	496	163	0	0	0	0	1	0	0	0.002	0
.	19.01.15-19.39.52-1-97831	33	1	1	0	0	0	0	0	0	0	0	NA	NA	NA	10	13	164	491	171	0	0	0	0	0	0	0	0	0
.	19.01.15-19.39.56-1-97836	146	6	6	2	0	1	477	5	5	0	0	NA	NA	NA	50	57	171	529	170	120	270	87	0	11	3	0	0.021	0.018
.	19.01.15-19.39.58-1-97839	451	100	100	30	0	21	524	92	92	0	0	NA	NA	NA	128	110	187	552	184	133	291	100	43	224	30	0.23	0.406	0.163
.	19.01.15-19.40.11-1-97851	264	63	63	13	0	10	500	55	55	0	0	NA	NA	NA	83	78	181	539	171	129	281	90	21	128	14	0.116	0.237	0.082
.	19.01.15-19.40.20-1-97855	296	34	34	8	0	7	495	32	32	0	0	NA	NA	NA	91	79	176	538	178	121	280	94	18	74	11	0.102	0.138	0.062
.	19.01.15-19.40.26-1-97856	232	13	13	5	0	5	482	10	10	0	0	NA	NA	NA	79	68	173	533	175	118	276	88	0	28	1	0	0.053	0.006
.	19.01.15-19.40.38-1-97866	127	15	15	5	0	4	458	14	14	0	0	NA	NA	NA	33	39	171	515	166	119	259	80	8	25	4	0.047	0.049	0.024
.	19.01.15-19.40.51-1-97888	33	1	1	0	0	0	0	0	0	0	0	NA	NA	NA	9	13	165	494	167	0	0	0	0	0	0	0	0	0
.	19.01.15-19.40.54-1-97896	60	2	2	0	0	0	442	1	1	0	0	NA	NA	NA	29	26	166	505	168	112	246	84	0	0	7	0	0	0.042
.	19.01.15-19.41.03-1-97905	33	1	1	0	0	0	0	0	0	0	0	NA	NA	NA	6	14	167	495	165	0	0	0	0	0	0	0	0	0
.	19.01.15-19.41.05-1-97907	297	95	95	24	0	22	499	87	87	0	0	NA	NA	NA	98	88	178	542	181	126	281	92	49	185	40	0.275	0.341	0.221
.	19.01.15-19.41.06-1-97908	34	1	1	0	0	0	0	0	0	0	0	NA	NA	NA	10	8	166	491	164	0	0	0	0	0	0	0	0	0
.	19.01.15-19.41.08-1-97910	149	9	9	1	0	0	471	6	6	0	0	NA	NA	NA	37	54	174	521	172	119	265	87	0	8	11	0	0.015	0.064
.	19.01.15-19.41.08-1-97911	85	4	4	1	0	1	436	3	3	0	0	NA	NA	NA	27	18	164	500	167	111	244	81	2	4	0	0.012	0.008	0
.	19.01.15-19.41.09-1-97914	94	9	9	3	0	2	458	8	8	0	0	NA	NA	NA	27	38	168	511	172	115	257	86	0	9	14	0	0.018	0.081
.	19.01.15-19.41.22-1-97918	316	56	56	12	0	10	501	54	54	0	0	NA	NA	NA	95	80	177	529	187	126	273	102	29	101	30	0.164	0.191	0.16
.	19.01.15-19.41.25-1-97919	152	11	11	1	0	1	474	9	9	0	0	NA	NA	NA	51	54	175	516	176	123	256	95	0	27	2	0	0.052	0.011
.	19.01.15-19.41.34-1-97920	31	1	1	1	0	1	0	0	0	0	0	NA	NA	NA	8	2	164	489	162	0	0	0	0	0	0	0	0	0
.	19.01.15-19.41.37-1-97921	62	4	4	1	0	1	349	3	3	0	0	NA	NA	NA	20	14	166	497	164	90	191	68	11	1	0	0.066	0.002	0
.	19.01.15-19.41.38-1-97922	183	15	15	5	0	4	493	13	13	0	0	NA	NA	NA	64	69	174	526	182	119	275	99	4	39	8	0.023	0.074	0.044
.	19.01.15-19.41.41-1-97923	93	3	3	0	0	0	446	2	2	0	0	NA	NA	NA	34	28	170	506	165	116	248	82	12	2	0	0.071	0.004	0
.	19.01.15-19.41.50-1-97925	208	31	31	9	0	8	480	27	27	0	0	NA	NA	NA	53	69	173	539	170	117	277	86	15	64	18	0.087	0.119	0.106
.	19.01.15-19.41.52-1-97944	545	128	128	34	0	30	555	115	115	0	0	NA	NA	NA	146	144	193	567	197	137	308	110	73	233	61	0.378	0.411	0.31
.	19.01.15-19.41.55-1-97947	116	10	10	3	0	0	454	9	9	0	0	NA	NA	NA	37	35	172	508	168	119	252	83	14	16	3	0.081	0.031	0.018
.	19.01.15-19.42.07-1-97957	304	106	106	32	0	25	534	95	95	0	0	NA	NA	NA	104	127	191	563	186	135	297	102	90	178	40	0.471	0.316	0.215
.	19.01.15-19.42.08-1-97959	399	120	120	39	0	33	521	105	105	0	0	NA	NA	NA	106	105	183	551	184	128	293	100	53	202	58	0.29	0.367	0.315
.	19.01.15-19.42.16-1-97965	86	4	4	2	0	2	452	3	3	0	0	NA	NA	NA	29	27	165	506	169	114	255	83	7	6	0	0.042	0.012	0
.	19.01.15-19.42.19-1-97966	147	8	8	2	0	1	457	6	6	0	0	NA	NA	NA	43	40	171	512	170	119	253	85	3	18	1	0.018	0.035	0.006
.	19.01.15-19.42.31-1-97967	94	3	3	1	0	1	444	2	2	0	0	NA	NA	NA	21	29	170	505	167	116	245	83	2	7	0	0.012	0.014	0
.	19.01.15-19.42.35-1-97972	120	8	8	1	0	1	457	6	6	0	0	NA	NA	NA	37	34	171	508	168	117	254	86	12	22	0	0.07	0.043	0
.	19.01.15-19.42.37-1-97973	360	71	71	19	0	14	509	63	63	0	0	NA	NA	NA	99	95	181	546	181	125	288	96	21	156	33	0.116	0.286	0.182
.	19.01.15-19.42.40-1-97974	30	1	1	0	0	0	0	0	0	0	0	NA	NA	NA	10	8	164	493	164	0	0	0	0	3	0	0	0.006	0
.	19.01.15-19.42.42-1-97975	450	62	62	24	0	17	528	57	57	0	0	NA	NA	NA	119	108	190	549	182	138	292	98	34	146	38	0.179	0.266	0.209
.	19.01.15-19.42.44-1-97976	144	10	10	4	0	3	464	8	8	0	0	NA	NA	NA	35	45	176	511	171	123	256	85	2	14	1	0.011	0.027	0.006
.	19.01.15-19.42.58-1-98008	308	67	67	20	0	13	495	62	62	0	0	NA	NA	NA	89	73	178	531	177	125	279	91	48	147	15	0.27	0.277	0.085
.	19.01.15-19.42.59-1-98011	93	4	4	0	0	0	451	0	0	0	0	NA	NA	NA	23	27	168	508	164	117	256	78	4	5	6	0.024	0.01	0.037
.	19.01.15-19.43.08-1-98019	61	6	6	1	0	1	442	5	5	0	0	NA	NA	NA	24	25	167	504	167	113	247	82	2	17	3	0.012	0.034	0.018
.	19.01.15-19.43.13-1-98020	494	70	70	15	0	10	571	67	67	0	0	NA	NA	NA	145	150	199	571	193	146	315	110	57	122	34	0.286	0.214	0.176
.	19.01.15-19.43.23-1-98025	29	1	1	0	0	0	0	0	0	0	0	NA	NA	NA	8	10	165	495	163	0	0	0	1	0	0	0.006	0	0
.	19.01.15-19.43.26-1-98026	525	130	130	34	0	27	541	127	127	0	0	NA	NA	NA	133	117	183	569	178	133	314	94	55	251	62	0.301	0.441	0.348
.	19.01.15-19.44.03-1-98054	37	1	1	0	0	0	0	0	0	0	0	NA	NA	NA	7	11	168	493	163	0	0	0	2	0	0	0.012	0	0
.	19.01.15-19.44.06-1-98055	85	5	5	0	0	0	448	4	4	0	0	NA	NA	NA	36	30	171	506	166	116	249	83	4	15	0	0.023	0.03	0
.	19.01.15-19.44.06-1-98058	34	1	1	0	0	0	0	0	0	0	0	NA	NA	NA	14	14	167	494	166	0	0	0	0	4	0	0	0.008	0
.	19.01.15-19.44.07-1-98059	333	29	29	12	0	12	506	24	24	0	0	NA	NA	NA	100	90	184	543	176	129	286	91	9	73	16	0.049	0.134	0.091
.	19.01.15-19.44.10-1-98062	152	9	9	0	0	0	468	8	8	0	0	NA	NA	NA	43	49	173	515	174	123	258	87	5	18	2	0.029	0.035	0.011
.	19.01.15-19.44.10-1-98063	35	1	1	0	0	0	0	0	0	0	0	NA	NA	NA	16	14	167	495	165	0	0	0	0	2	0	0	0.004	0
.	19.01.15-19.44.13-1-98064	466	86	86	27	0	18	531	76	76	0	0	NA	NA	NA	137	123	185	557	194	129	295	107	56	169	40	0.303	0.303	0.206
.	19.01.15-19.44.21-1-98069	336	75	75	15	0	14	504	66	66	0	0	NA	NA	NA	90	83	179	531	186	127	275	102	26	128	33	0.145	0.241	0.177
.	19.01.15-19.44.22-1-98070	180	9	9	3	0	2	477	7	7	0	0	NA	NA	NA	54	58	170	530	171	118	272	87	7	22	10	0.041	0.042	0.058
.	19.01.15-19.44.28-1-98071	294	51	51	13	0	11	496	46	46	0	0	NA	NA	NA	91	72	182	527	176	131	272	93	19	115	19	0.104	0.218	0.108
.	19.01.15-19.44.32-1-98072	62	2	2	0	0	0	450	1	1	0	0	NA	NA	NA	21	23	165	503	168	114	251	85	0	3	0	0	0.006	0
.	19.01.15-19.44.43-1-98074	170	15	15	2	0	2	475	13	13	0	0	NA	NA	NA	56	53	172	520	174	120	265	90	18	12	8	0.105	0.023	0.046
.	19.01.15-19.44.47-1-98076	35	1	1	0	0	0	0	0	0	0	0	NA	NA	NA	14	9	166	494	162	0	0	0	0	1	0	0	0.002	0
.	19.01.15-19.44.48-1-98080	86	5	5	2	0	2	445	3	3	0	0	NA	NA	NA	18	28	169	502	170	115	248	82	0	10	0	0	0.02	0
.	19.01.15-19.44.50-1-98098	206	12	12	2	0	1	494	9	9	0	0	NA	NA	NA	60	72	181	530	174	129	276	89	3	33	4	0.017	0.062	0.023
.	19.01.15-19.44.51-1-98099	237	21	21	5	0	4	478	20	20	0	0	NA	NA	NA	63	55	171	518	179	120	265	93	4	52	3	0.023	0.1	0.017
.	19.01.15-19.45.02-1-98114	32	1	1	0	0	0	0	0	0	0	0	NA	NA	NA	10	10	166	495	162	0	0	0	0	0	3	0	0	0.019
.	19.01.15-19.45.05-1-98115	393	36	36	8	0	8	526	35	35	0	0	NA	NA	NA	105	126	186	573	180	128	303	95	13	62	32	0.07	0.108	0.178
.	19.01.15-19.45.07-1-98118	175	16	16	3	0	3	476	13	13	0	0	NA	NA	NA	40	56	169	525	175	117	269	90	6	35	7	0.036	0.067	0.04
.	19.01.15-19.45.17-1-98124	272	57	57	13	0	11	507	53	53	0	0	NA	NA	NA	75	87	177	542	181	127	285	95	24	116	12	0.136	0.214	0.066
.	19.01.15-19.45.29-1-98125	242	27	27	5	0	2	499	24	24	0	0	NA	NA	NA	68	80	177	535	181	122	282	95	22	37	18	0.124	0.069	0.099
.	19.01.15-19.45.38-1-98127	36	1	1	0	0	0	0	0	0	0	0	NA	NA	NA	9	9	163	495	164	0	0	0	0	0	0	0	0	0
.	19.01.15-19.45.41-1-98128	501	96	96	29	0	19	545	86	86	0	0	NA	NA	NA	120	128	196	565	180	143	306	96	53	192	31	0.27	0.34	0.172
.	19.01.15-19.45.41-1-98129	388	108	108	30	0	24	504	97	97	0	0	NA	NA	NA	87	88	179	535	187	124	278	102	32	233	40	0.179	0.436	0.214
.	19.01.15-19.45.42-1-98130	31	1	1	0	0	0	0	0	0	0	0	NA	NA	NA	6	6	165	490	164	0	0	0	0	0	0	0	0	0
.	19.01.15-19.45.43-1-98131	122	10	10	3	0	1	450	8	8	0	0	NA	NA	NA	44	34	171	510	166	118	250	82	4	33	3	0.023	0.065	0.018
.	19.01.15-19.45.45-1-98132	90	6	6	1	0	1	448	5	5	0	0	NA	NA	NA	29	33	169	508	169	116	251	81	8	8	4	0.047	0.016	0.024
.	19.01.15-19.46.00-1-98160	63	2	2	1	0	1	248	1	1	0	0	NA	NA	NA	15	14	166	496	165	63	140	45	2	0	0	0.012	0	0
.	19.01.15-19.46.03-1-98162	33	1	1	0	0	0	0	0	0	0	0	NA	NA	NA	14	12	166	496	163	0	0	0	0	0	0	0	0	0
.	19.01.15-19.46.05-1-98163	300	13	13	0	0	0	511	12	12	0	0	NA	NA	NA	113	95	181	543	184	131	283	97	0	18	13	0	0.033	0.071
.	19.01.15-19.46.06-1-98164	488	84	84	20	0	14	529	80	80	0	0	NA	NA	NA	135	118	192	556	183	138	295	96	46	149	55	0.24	0.268	0.301
.	19.01.15-19.46.13-1-98169	324	52	52	19	0	13	510	49	49	0	0	NA	NA	NA	74	88	183	535	183	128	283	99	36	105	15	0.197	0.196	0.082
.	19.01.15-19.46.13-1-98170	233	23	23	8	0	7	472	22	22	0	0	NA	NA	NA	55	51	176	513	175	121	260	91	21	44	9	0.119	0.086	0.051
.	19.01.15-19.46.15-1-98174	259	73	73	17	0	14	496	68	68	0	0	NA	NA	NA	63	78	176	537	178	124	279	93	47	125	30	0.267	0.233	0.169
.	19.01.15-19.46.37-1-98177	318	22	22	6	0	6	497	21	21	0	0	NA	NA	NA	90	82	176	540	179	125	278	94	32	52	13	0.182	0.096	0.073
.	19.01.15-19.46.45-1-98178	60	3	3	1	0	1	450	2	2	0	0	NA	NA	NA	18	31	169	511	164	117	253	80	0	13	0	0	0.025	0
.	19.01.15-19.46.52-1-98202	95	4	4	1	0	1	444	3	3	0	0	NA	NA	NA	28	20	167	499	167	114	246	84	0	0	5	0	0	0.03
.	19.01.15-19.46.58-1-98213	357	63	63	22	0	17	521	58	58	0	0	NA	NA	NA	102	111	183	558	183	126	297	98	17	147	23	0.093	0.263	0.126
.	19.01.15-19.47.06-1-98218	206	10	10	5	0	4	471	9	9	0	0	NA	NA	NA	63	54	176	525	166	123	266	82	12	29	0	0.068	0.055	0
.	19.01.15-19.47.26-1-98226	440	49	49	13	0	11	541	44	44	0	0	NA	NA	NA	123	122	190	553	192	138	296	107	52	104	24	0.274	0.188	0.125
.	19.01.15-19.47.30-1-98227	94	5	5	2	0	1	455	4	4	0	0	NA	NA	NA	31	38	171	510	170	119	251	85	0	9	3	0	0.018	0.018
.	19.01.15-19.47.34-1-98228	269	33	33	9	0	8	506	29	29	0	0	NA	NA	NA	85	90	179	539	185	126	283	97	13	75	9	0.073	0.139	0.049
.	19.01.15-19.47.47-1-98229	435	32	32	6	0	6	536	30	30	0	0	NA	NA	NA	115	113	188	561	177	137	304	95	7	71	16	0.037	0.127	0.09
.	19.01.15-19.47.47-1-98230	116	4	4	2	0	2	462	3	3	0	0	NA	NA	NA	30	37	171	513	166	120	262	80	3	10	0	0.018	0.019	0
.	19.01.15-19.47.53-1-98250	614	102	102	30	0	23	560	95	95	0	0	NA	NA	NA	177	144	192	578	187	140	317	103	70	213	20	0.365	0.369	0.107
.	19.01.15-19.47.57-1-98255	538	63	63	22	0	20	569	57	57	0	0	NA	NA	NA	146	162	196	580	199	139	314	116	77	99	4	0.393	0.171	0.02
.	19.01.15-19.48.00-1-98259	63	2	2	0	0	0	348	1	1	0	0	NA	NA	NA	25	21	169	503	162	92	194	62	0	5	0	0	0.01	0
.	19.01.15-19.48.01-1-98262	64	2	2	0	0	0	251	1	1	0	0	NA	NA	NA	15	16	165	499	165	60	145	46	0	0	7	0	0	0.042
.	19.01.15-19.48.10-1-98267	210	12	12	2	0	2	495	11	11	0	0	NA	NA	NA	67	72	176	529	180	126	275	94	12	16	9	0.068	0.03	0.05
.	19.01.15-19.48.12-1-98268	329	43	43	12	0	10	494	41	41	0	0	NA	NA	NA	111	77	183	531	176	130	274	90	40	74	18	0.219	0.139	0.102
.	19.01.15-19.48.17-1-98272	256	116	116	31	0	29	481	102	102	0	0	NA	NA	NA	62	62	174	525	176	119	272	90	81	185	36	0.466	0.352	0.205
.	19.01.15-19.48.18-1-98273	281	94	94	25	0	20	479	87	87	0	0	NA	NA	NA	74	57	173	527	170	120	272	87	52	182	39	0.301	0.345	0.229
.	19.01.15-19.48.37-1-98275	148	6	6	1	0	1	460	4	4	0	0	NA	NA	NA	63	49	172	525	165	116	264	80	3	14	8	0.017	0.027	0.048
.	19.01.15-19.48.37-1-98276	179	13	13	0	0	0	463	12	12	0	0	NA	NA	NA	59	40	168	515	170	117	260	86	2	19	1	0.012	0.037	0.006
.	19.01.15-19.48.38-1-98277	419	88	88	23	0	20	517	79	79	0	0	NA	NA	NA	118	105	175	551	192	123	288	106	45	173	29	0.257	0.314	0.151
.	19.01.15-19.48.53-1-98301	379	60	60	10	0	6	522	56	56	0	0	NA	NA	NA	99	109	183	554	185	129	294	99	26	134	35	0.142	0.242	0.189
.	19.01.15-19.49.00-1-98314	91	4	4	0	0	0	444	3	3	0	0	NA	NA	NA	28	28	166	507	168	112	248	84	7	5	0	0.042	0.01	0
.	19.01.15-19.49.04-1-98317	232	16	16	6	0	4	483	15	15	0	0	NA	NA	NA	68	63	168	533	175	116	274	93	17	30	3	0.101	0.056	0.017
.	19.01.15-19.49.15-1-98328	303	27	27	9	0	5	518	24	24	0	0	NA	NA	NA	92	94	181	547	179	129	294	95	5	60	10	0.028	0.11	0.056
.	19.01.15-19.49.19-1-98329	63	4	4	1	0	1	441	3	3	0	0	NA	NA	NA	34	21	170	500	164	119	243	79	4	4	0	0.024	0.008	0
.	19.01.15-19.49.33-1-98330	210	35	35	9	0	7	475	30	30	0	0	NA	NA	NA	56	57	170	527	173	116	270	89	18	77	2	0.106	0.146	0.012
.	19.01.15-19.49.33-1-98331	205	33	33	7	0	6	483	29	29	0	0	NA	NA	NA	66	62	177	527	171	123	273	87	30	40	6	0.169	0.076	0.035
.	19.01.15-19.49.58-1-98357	153	7	7	1	0	1	468	4	4	0	0	NA	NA	NA	35	42	177	510	168	125	257	86	0	17	4	0	0.033	0.024
.	19.01.15-19.49.59-1-98359	31	1	1	0	0	0	0	0	0	0	0	NA	NA	NA	10	12	164	496	165	0	0	0	0	0	0	0	0	0
.	19.01.15-19.50.01-1-98366	306	73	73	18	0	16	529	67	67	0	0	NA	NA	NA	88	112	183	561	181	127	303	99	49	107	22	0.268	0.191	0.122
.	19.01.15-19.50.08-1-98370	443	155	155	46	0	35	516	138	138	0	0	NA	NA	NA	113	107	174	569	177	120	302	94	80	243	46	0.46	0.427	0.26
.	19.01.15-19.50.14-1-98375	201	10	10	2	0	1	475	9	9	0	0	NA	NA	NA	65	58	173	522	176	121	264	90	1	20	3	0.006	0.038	0.017
.	19.01.15-19.50.14-1-98376	57	3	3	1	0	1	450	2	2	0	0	NA	NA	NA	13	28	167	506	168	114	253	83	2	8	0	0.012	0.016	0
.	19.01.15-19.50.16-1-98377	36	1	1	0	0	0	0	0	0	0	0	NA	NA	NA	6	11	165	494	165	0	0	0	0	0	0	0	0	0
.	19.01.15-19.50.17-1-98378	118	6	6	0	0	0	467	5	5	0	0	NA	NA	NA	28	42	169	514	172	120	259	88	1	6	3	0.006	0.012	0.017
.	19.01.15-19.50.19-1-98379	386	52	52	14	0	9	516	49	49	0	0	NA	NA	NA	102	96	180	544	185	126	290	100	25	94	32	0.139	0.173	0.173
.	19.01.15-19.50.25-1-98380	62	3	3	2	0	2	449	2	2	0	0	NA	NA	NA	27	24	167	501	169	115	252	82	10	0	0	0.06	0	0
.	19.01.15-19.50.25-1-98381	32	1	1	0	0	0	0	0	0	0	0	NA	NA	NA	5	5	164	490	164	0	0	0	0	0	1	0	0	0.006
.	19.01.15-19.50.26-1-98382	35	1	1	0	0	0	0	0	0	0	0	NA	NA	NA	9	6	164	490	165	0	0	0	0	0	0	0	0	0
.	19.01.15-19.50.29-1-98383	32	1	1	0	0	0	0	0	0	0	0	NA	NA	NA	10	9	163	495	164	0	0	0	0	0	2	0	0	0.012
.	19.01.15-19.50.29-1-98384	207	42	42	7	0	4	497	39	39	0	0	NA	NA	NA	62	75	181	530	177	129	272	96	33	79	11	0.182	0.149	0.062
.	19.01.15-19.50.31-1-98386	38	1	1	0	0	0	0	0	0	0	0	NA	NA	NA	7	15	166	496	166	0	0	0	0	3	0	0	0.006	0
.	19.01.15-19.50.33-1-98391	205	20	20	1	0	1	474	18	18	0	0	NA	NA	NA	68	57	178	519	173	125	263	86	9	29	16	0.051	0.056	0.092
.	19.01.15-19.50.34-1-98392	252	75	75	20	0	16	505	70	70	0	0	NA	NA	NA	62	91	177	546	181	123	286	96	61	140	34	0.345	0.256	0.188
.	19.01.15-19.50.35-1-98393	318	54	54	24	0	21	505	49	49	0	0	NA	NA	NA	77	78	175	538	178	126	285	94	16	119	24	0.091	0.221	0.135
.	19.01.15-19.50.39-1-98398	85	4	4	2	0	2	446	3	3	0	0	NA	NA	NA	35	25	165	506	167	116	249	81	0	5	3	0	0.01	0.018
.	19.01.15-19.50.56-1-98430	287	22	22	4	0	2	491	20	20	0	0	NA	NA	NA	74	80	185	536	172	129	271	91	13	35	2	0.07	0.065	0.012
.	19.01.15-19.51.10-1-98440	310	60	60	16	0	10	498	52	52	0	0	NA	NA	NA	88	80	178	537	178	125	278	95	17	128	17	0.096	0.238	0.096
.	19.01.15-19.51.28-1-98444	119	7	7	1	0	1	470	6	6	0	0	NA	NA	NA	37	51	177	520	167	123	264	83	3	17	11	0.017	0.033	0.066
.	19.01.15-19.51.28-1-98445	32	1	1	0	0	0	0	0	0	0	0	NA	NA	NA	6	12	163	498	164	0	0	0	0	2	0	0	0.004	0
.	19.01.15-19.51.30-1-98446	322	51	51	18	0	15	501	48	48	0	0	NA	NA	NA	91	86	175	536	188	122	276	103	23	96	21	0.131	0.179	0.112
.	19.01.15-19.51.32-1-98447	115	14	14	7	0	5	452	10	10	0	0	NA	NA	NA	33	31	169	509	166	116	253	83	0	18	22	0	0.035	0.133
.	19.01.15-19.51.35-1-98448	59	2	2	1	0	1	0	1	1	0	0	NA	NA	NA	14	17	166	498	166	0	0	0	0	4	0	0	0.008	0
.	19.01.15-19.51.39-1-98449	228	27	27	18	0	13	471	25	25	0	0	NA	NA	NA	70	51	175	519	170	121	264	86	15	64	29	0.086	0.123	0.171
.	19.01.15-19.51.44-1-98450	61	2	2	0	0	0	440	1	1	0	0	NA	NA	NA	16	17	166	495	169	113	244	83	0	0	2	0	0	0.012
.	19.01.15-19.51.47-1-98452	529	71	71	27	0	19	553	68	68	0	0	NA	NA	NA	135	132	188	569	188	138	312	103	37	132	36	0.197	0.232	0.191
.	19.01.15-19.51.54-1-98474	309	57	57	17	0	14	505	51	51	0	0	NA	NA	NA	74	93	178	555	173	122	295	88	50	98	14	0.281	0.177	0.081
.	19.01.15-19.51.55-1-98475	324	50	50	16	0	13	510	43	43	0	0	NA	NA	NA	92	95	181	547	180	123	292	95	40	84	18	0.221	0.154	0.1
.	19.01.15-19.52.18-1-98490	785	149	149	41	0	33	600	138	138	0	0	NA	NA	NA	197	191	207	593	204	154	331	115	83	263	44	0.401	0.444	0.216
.	19.01.15-19.52.33-1-98491	169	10	10	2	0	2	472	9	9	0	0	NA	NA	NA	50	53	173	518	175	122	263	87	0	33	3	0	0.064	0.017
.	19.01.15-19.52.33-1-98492	525	86	86	18	0	17	551	71	71	0	0	NA	NA	NA	117	133	184	571	191	130	313	108	59	149	30	0.321	0.261	0.157
.	19.01.15-19.52.36-1-98497	210	40	40	7	0	5	482	35	35	0	0	NA	NA	NA	53	62	175	519	181	121	266	95	34	74	4	0.194	0.143	0.022
.	19.01.15-19.52.54-1-98522	144	18	18	4	0	4	454	15	15	0	0	NA	NA	NA	53	38	171	510	170	118	252	84	22	46	11	0.129	0.09	0.065
.	19.01.15-19.52.56-1-98525	321	44	44	17	0	12	523	42	42	0	0	NA	NA	NA	83	100	189	542	182	135	292	96	16	123	25	0.085	0.227	0.137
.	19.01.15-19.53.06-1-98537	30	1	1	0	0	0	0	0	0	0	0	NA	NA	NA	9	7	166	492	162	0	0	0	5	0	0	0.03	0	0
.	19.01.15-19.53.07-1-98540	370	46	46	10	0	9	511	43	43	0	0	NA	NA	NA	123	98	194	540	177	137	283	91	23	85	25	0.119	0.157	0.141
.	19.01.15-19.53.08-1-98541	328	63	63	23	0	17	496	57	57	0	0	NA	NA	NA	103	78	178	535	178	125	278	93	52	140	21	0.292	0.262	0.118
.	19.01.15-19.53.47-1-98547	175	9	9	3	0	2	468	7	7	0	0	NA	NA	NA	64	49	175	519	168	121	264	83	12	17	0	0.069	0.033	0
.	19.01.15-19.53.52-1-98566	36	1	1	0	0	0	0	0	0	0	0	NA	NA	NA	12	8	164	495	162	0	0	0	0	1	0	0	0.002	0
.	19.01.15-19.53.56-1-98571	319	66	66	18	0	13	531	64	64	0	0	NA	NA	NA	93	115	188	558	182	138	293	100	46	133	23	0.245	0.238	0.126
.	19.01.15-19.53.59-1-98575	296	64	64	11	0	10	497	62	62	0	0	NA	NA	NA	100	79	179	535	178	127	277	93	29	159	14	0.162	0.297	0.079
.	19.01.15-19.54.06-1-98580	120	9	9	4	0	4	464	6	6	0	0	NA	NA	NA	39	42	170	513	172	119	258	87	4	18	3	0.024	0.035	0.017
.	19.01.15-19.54.18-1-98587	232	50	50	10	0	8	480	43	43	0	0	NA	NA	NA	74	58	175	521	175	122	268	90	33	74	8	0.189	0.142	0.046
.	19.01.15-19.54.29-1-98588	147	13	13	3	0	1	452	12	12	0	0	NA	NA	NA	45	37	168	510	172	114	253	85	10	11	14	0.06	0.022	0.081
.	19.01.15-19.54.33-1-98589	148	17	17	2	0	2	480	16	16	0	0	NA	NA	NA	50	62	178	527	170	121	273	86	3	44	0	0.017	0.083	0
.	19.01.15-19.54.39-1-98591	350	104	104	29	0	22	504	97	97	0	0	NA	NA	NA	106	94	183	538	186	128	277	99	65	224	34	0.355	0.416	0.183
.	19.01.15-19.54.43-1-98592	34	1	1	0	0	0	0	0	0	0	0	NA	NA	NA	8	10	165	493	165	0	0	0	0	3	0	0	0.006	0
.	19.01.15-19.54.47-1-98593	230	26	26	3	0	2	487	24	24	0	0	NA	NA	NA	74	73	179	532	175	126	273	88	19	32	18	0.106	0.06	0.103
.	19.01.15-19.54.54-1-98618	450	78	78	21	0	20	529	71	71	0	0	NA	NA	NA	135	110	178	554	191	124	298	107	18	150	46	0.101	0.271	0.241
.	19.01.15-19.55.00-1-98628	375	29	29	10	0	9	494	25	25	0	0	NA	NA	NA	100	78	181	534	176	129	274	91	14	76	6	0.077	0.142	0.034
.	19.01.15-19.55.24-1-98638	386	44	44	5	0	4	523	40	40	0	0	NA	NA	NA	117	113	188	554	184	131	295	97	27	86	8	0.144	0.155	0.043
.	19.01.15-19.55.33-1-98640	283	47	47	13	0	9	496	40	40	0	0	NA	NA	NA	86	77	173	533	184	119	277	100	49	80	12	0.283	0.15	0.065
.	19.01.15-19.55.38-1-98641	89	8	8	3	0	3	450	6	6	0	0	NA	NA	NA	19	30	169	508	166	117	250	83	3	11	1	0.018	0.022	0.006
.	19.01.15-19.55.39-1-98642	34	1	1	0	0	0	0	0	0	0	0	NA	NA	NA	15	6	165	491	163	0	0	0	0	0	0	0	0	0
.	19.01.15-19.56.11-1-98675	61	3	3	1	0	1	441	2	2	0	0	NA	NA	NA	29	24	168	500	169	114	243	84	4	7	0	0.024	0.014	0
.	19.01.15-19.56.13-1-98676	240	12	12	1	0	1	495	11	11	0	0	NA	NA	NA	73	75	187	525	176	132	271	92	0	45	3	0	0.086	0.017
.	19.01.15-19.56.18-1-98680	149	10	10	3	0	2	471	9	9	0	0	NA	NA	NA	46	56	171	524	174	117	265	89	14	18	1	0.082	0.034	0.006
.	19.01.15-19.56.27-1-98681	82	4	4	1	0	0	446	3	3	0	0	NA	NA	NA	30	27	169	501	170	116	247	83	7	5	0	0.041	0.01	0
.	19.01.15-19.56.31-1-98682	125	9	9	1	0	1	456	8	8	0	0	NA	NA	NA	43	38	172	510	169	119	251	86	6	19	3	0.035	0.037	0.018
.	19.01.15-19.56.38-1-98685	121	13	13	4	0	3	462	12	12	0	0	NA	NA	NA	46	44	172	510	175	116	259	87	8	39	7	0.047	0.076	0.04
.	19.01.15-19.56.40-1-98686	325	25	25	5	0	4	513	22	22	0	0	NA	NA	NA	83	98	189	543	179	134	283	96	4	60	23	0.021	0.11	0.128
.	19.01.15-19.56.40-1-98687	62	2	2	1	0	1	303	1	1	0	0	NA	NA	NA	23	19	168	496	168	80	170	53	2	3	0	0.012	0.006	0
.	19.01.15-19.56.51-1-98690	275	47	47	13	0	11	491	41	41	0	0	NA	NA	NA	77	69	174	527	181	121	274	96	18	88	18	0.103	0.167	0.099
.	19.01.15-19.56.52-1-98708	148	10	10	4	0	4	475	9	9	0	0	NA	NA	NA	48	49	169	524	169	117	272	86	11	16	2	0.065	0.031	0.012
.	19.01.15-19.57.04-1-98726	62	3	3	1	0	1	444	2	2	0	0	NA	NA	NA	19	24	168	505	164	115	250	79	3	3	5	0.018	0.006	0.03
.	19.01.15-19.57.07-1-98729	177	9	9	6	0	5	471	7	7	0	0	NA	NA	NA	54	52	171	521	173	118	264	89	6	26	9	0.035	0.05	0.052
.	19.01.15-19.57.08-1-98731	91	6	6	3	0	3	449	5	5	0	0	NA	NA	NA	19	27	168	502	170	116	247	86	0	16	4	0	0.032	0.024
.	19.01.15-19.57.18-1-98737	263	33	33	7	0	6	487	30	30	0	0	NA	NA	NA	88	72	175	535	175	121	277	89	10	88	4	0.057	0.164	0.023
.	19.01.15-19.57.23-1-98738	340	56	56	10	0	7	507	50	50	0	0	NA	NA	NA	98	91	182	542	180	128	283	96	23	110	20	0.126	0.203	0.111
.	19.01.15-19.57.25-1-98739	296	43	43	11	0	7	503	39	39	0	0	NA	NA	NA	90	86	178	538	183	126	280	97	32	80	22	0.18	0.149	0.12
.	19.01.15-19.57.26-1-98740	315	85	85	23	0	20	496	73	73	0	0	NA	NA	NA	97	78	179	533	179	125	277	94	58	136	31	0.324	0.255	0.173
.	19.01.15-19.57.27-1-98741	238	19	19	2	0	2	482	17	17	0	0	NA	NA	NA	64	63	181	523	172	127	269	86	30	37	9	0.166	0.071	0.052
.	19.01.15-19.57.29-1-98742	126	8	8	0	0	0	457	7	7	0	0	NA	NA	NA	38	32	169	504	172	117	252	88	0	5	7	0	0.01	0.041
.	19.01.15-19.57.39-1-98743	89	7	7	1	0	1	453	5	5	0	0	NA	NA	NA	39	29	165	511	166	114	254	85	6	14	0	0.036	0.027	0
.	19.01.15-19.57.52-1-98762	96	7	7	0	0	0	452	6	6	0	0	NA	NA	NA	33	29	170	505	167	119	249	84	2	9	0	0.012	0.018	0
.	19.01.15-19.57.57-1-98768	355	73	73	22	0	18	523	66	66	0	0	NA	NA	NA	80	102	186	540	189	135	283	105	20	180	33	0.108	0.333	0.175
.	19.01.15-19.57.59-1-98770	180	18	18	3	0	3	472	16	16	0	0	NA	NA	NA	41	50	174	521	168	121	265	86	10	32	4	0.057	0.061	0.024
.	19.01.15-19.57.59-1-98771	91	4	4	0	0	0	444	3	3	0	0	NA	NA	NA	28	24	166	502	169	115	245	84	5	2	0	0.03	0.004	0
.	19.01.15-19.58.07-1-98778	90	5	5	1	0	1	437	4	4	0	0	NA	NA	NA	24	21	169	499	166	113	244	80	1	8	3	0.006	0.016	0.018
.	19.01.15-19.58.07-1-98779	86	3	3	0	0	0	444	2	2	0	0	NA	NA	NA	27	25	164	504	170	113	245	86	0	9	0	0	0.018	0
.	19.01.15-19.58.14-1-98785	33	1	1	0	0	0	0	0	0	0	0	NA	NA	NA	11	12	169	494	162	0	0	0	0	0	3	0	0	0.019
.	19.01.15-19.58.17-1-98786	381	96	96	26	0	17	526	90	90	0	0	NA	NA	NA	91	111	183	562	179	129	304	93	49	175	53	0.268	0.311	0.296
.	19.01.15-19.58.19-1-98787	122	15	15	4	0	2	452	14	14	0	0	NA	NA	NA	41	40	168	512	173	115	252	85	12	9	10	0.071	0.018	0.058
.	19.01.15-19.58.21-1-98788	443	36	36	11	0	9	561	31	31	0	0	NA	NA	NA	139	156	184	585	200	129	321	111	6	76	29	0.033	0.13	0.145
.	19.01.15-19.58.26-1-98790	120	5	5	3	0	3	461	4	4	0	0	NA	NA	NA	34	39	171	512	169	118	258	85	2	7	8	0.012	0.014	0.047
.	19.01.15-19.58.34-1-98791	89	4	4	2	0	2	448	3	3	0	0	NA	NA	NA	20	18	172	494	165	122	245	81	4	9	0	0.023	0.018	0
.	19.01.15-19.58.37-1-98792	33	1	1	0	0	0	0	0	0	0	0	NA	NA	NA	9	5	165	491	162	0	0	0	0	0	0	0	0	0
.	19.01.15-19.58.39-1-98793	67	2	2	1	0	1	447	1	1	0	0	NA	NA	NA	22	29	168	510	164	113	253	81	0	4	0	0	0.008	0
.	19.01.15-19.58.41-1-98794	317	105	105	23	0	21	499	98	98	0	0	NA	NA	NA	91	79	178	534	180	122	282	95	49	192	52	0.275	0.36	0.289
.	19.01.15-19.58.43-1-98795	207	17	17	7	0	5	475	14	14	0	0	NA	NA	NA	69	58	175	521	175	123	267	85	6	46	5	0.034	0.088	0.029
.	19.01.15-19.58.47-1-98796	93	4	4	1	0	1	450	3	3	0	0	NA	NA	NA	42	34	170	510	167	116	252	82	0	3	7	0	0.006	0.042
.	19.01.15-19.58.52-1-98815	583	62	62	14	0	11	565	53	53	0	0	NA	NA	NA	146	155	190	587	191	135	322	108	27	149	29	0.142	0.254	0.152
.	19.01.15-19.59.01-1-98833	382	69	69	14	0	12	509	64	64	0	0	NA	NA	NA	93	91	186	533	185	131	276	102	50	163	19	0.269	0.306	0.103
.	19.01.15-19.59.01-1-98834	65	2	2	1	0	1	442	1	1	0	0	NA	NA	NA	13	19	166	497	169	116	246	80	0	2	6	0	0.004	0.036
.	19.01.15-19.59.16-1-98843	214	28	28	8	0	6	485	24	24	0	0	NA	NA	NA	66	65	178	525	175	126	269	90	16	46	3	0.09	0.088	0.017
.	19.01.15-19.59.18-1-98844	155	21	21	4	0	3	457	15	15	0	0	NA	NA	NA	52	46	174	516	169	118	256	83	17	40	3	0.098	0.078	0.018
.	19.01.15-19.59.18-1-98845	63	2	2	1	0	1	251	1	1	0	0	NA	NA	NA	16	13	166	495	165	69	140	42	4	0	5	0.024	0	0.03
.	19.01.15-19.59.25-1-98846	66	2	2	0	0	0	403	0	0	0	0	NA	NA	NA	21	20	166	503	164	102	224	77	3	0	0	0.018	0	0
.	19.01.15-19.59.28-1-98847	95	4	4	1	0	1	454	3	3	0	0	NA	NA	NA	28	29	170	508	164	119	251	84	4	2	2	0.024	0.004	0.012
.	19.01.15-19.59.36-1-98848	38	1	1	0	0	0	0	0	0	0	0	NA	NA	NA	13	11	164	496	164	0	0	0	0	5	0	0	0.01	0
.	19.01.15-19.59.39-1-98850	97	4	4	2	0	2	457	3	3	0	0	NA	NA	NA	31	34	171	503	173	119	251	87	5	10	0	0.029	0.02	0
.	19.01.15-19.59.42-1-98851	480	113	113	38	0	31	543	101	101	0	0	NA	NA	NA	118	121	187	561	186	136	305	102	72	227	53	0.385	0.405	0.285
.	19.01.15-19.59.54-1-98872	297	20	20	5	0	5	506	19	19	0	0	NA	NA	NA	75	88	172	551	178	120	290	96	8	48	0	0.047	0.087	0
.	19.01.15-19.59.54-1-98873	207	51	51	15	0	12	484	44	44	0	0	NA	NA	NA	71	65	170	532	176	119	273	92	26	91	16	0.153	0.171	0.091
.	19.01.15-19.59.59-1-98879	144	10	10	2	0	1	461	9	9	0	0	NA	NA	NA	38	37	170	507	173	118	255	88	19	25	5	0.112	0.049	0.029
.	19.01.15-20.00.12-1-98890	112	8	8	3	0	2	454	7	7	0	0	NA	NA	NA	34	34	169	512	166	118	255	81	0	17	6	0	0.033	0.036
.	19.01.15-20.00.20-1-98894	264	31	31	7	0	6	505	28	28	0	0	NA	NA	NA	69	83	177	535	184	125	280	100	13	62	26	0.073	0.116	0.141
.	19.01.15-20.00.24-1-98895	63	3	3	1	0	1	445	2	2	0	0	NA	NA	NA	27	22	167	500	168	114	249	82	0	4	0	0	0.008	0
.	19.01.15-20.00.27-1-98896	409	102	102	30	0	22	527	95	95	0	0	NA	NA	NA	94	114	177	563	187	126	303	98	39	212	38	0.22	0.377	0.203
.	19.01.15-20.00.31-1-98898	64	3	3	1	0	1	446	2	2	0	0	NA	NA	NA	21	18	166	499	166	116	247	83	3	3	0	0.018	0.006	0
.	19.01.15-20.00.36-1-98907	281	36	36	8	0	7	505	33	33	0	0	NA	NA	NA	94	92	179	541	185	125	282	98	13	66	16	0.073	0.122	0.086
.	19.01.15-20.00.38-1-98908	348	38	38	12	0	8	511	35	35	0	0	NA	NA	NA	100	92	179	544	182	126	287	98	22	108	14	0.123	0.199	0.077
.	19.01.15-20.00.42-1-98909	322	101	101	21	0	18	495	92	92	0	0	NA	NA	NA	83	80	184	535	174	131	276	88	37	144	61	0.201	0.269	0.351
.	19.01.15-20.00.43-1-98910	313	23	23	8	0	4	513	18	18	0	0	NA	NA	NA	89	107	180	556	184	126	289	98	6	45	11	0.033	0.081	0.06
.	19.01.15-20.01.03-1-98977	421	70	70	10	0	9	522	64	64	0	0	NA	NA	NA	121	109	189	548	185	134	291	97	55	104	27	0.291	0.19	0.146
.	19.01.15-20.01.06-1-98999	93	5	5	3	0	3	458	4	4	0	0	NA	NA	NA	27	39	170	513	169	118	256	84	6	4	0	0.035	0.008	0
.	19.01.15-20.01.16-1-99026	237	17	17	6	0	5	473	16	16	0	0	NA	NA	NA	65	52	172	524	169	120	266	87	8	35	9	0.047	0.067	0.053
.	19.01.15-20.01.21-1-99027	358	31	31	7	0	5	522	27	27	0	0	NA	NA	NA	95	100	181	543	189	129	287	106	18	77	4	0.099	0.142	0.021
.	19.01.15-20.01.26-1-99028	33	1	1	0	0	0	0	0	0	0	0	NA	NA	NA	5	16	164	500	165	0	0	0	0	0	0	0	0	0
.	19.01.15-20.01.27-1-99029	347	76	76	14	0	8	514	73	73	0	0	NA	NA	NA	111	102	177	553	185	124	291	99	53	130	36	0.299	0.235	0.195
.	19.01.15-20.01.40-1-99030	239	23	23	7	0	5	480	21	21	0	0	NA	NA	NA	64	58	170	531	170	116	277	87	34	61	7	0.2	0.115	0.041
.	19.01.15-20.01.46-1-99032	64	3	3	0	0	0	439	1	1	0	0	NA	NA	NA	16	18	166	497	168	110	247	82	0	5	0	0	0.01	0
.	19.01.15-20.01.53-1-99052	93	4	4	1	0	1	447	2	2	0	0	NA	NA	NA	35	26	169	503	167	117	246	84	0	3	7	0	0.006	0.042
.	19.01.15-20.02.00-1-99060	57	2	2	0	0	0	301	0	0	0	0	NA	NA	NA	22	17	168	499	163	77	164	60	0	6	0	0	0.012	0
.	19.01.15-20.02.06-1-99063	67	3	3	0	0	0	443	2	2	0	0	NA	NA	NA	20	18	167	498	166	113	246	84	0	5	3	0	0.01	0.018
.	19.01.15-20.02.09-1-99068	290	56	56	11	0	9	475	51	51	0	0	NA	NA	NA	97	59	177	525	170	122	269	84	48	135	16	0.271	0.257	0.094
.	19.01.15-20.02.10-1-99069	119	4	4	0	0	0	457	3	3	0	0	NA	NA	NA	44	44	170	515	172	113	258	86	1	2	4	0.006	0.004	0.023
.	19.01.15-20.02.20-1-99073	236	24	24	8	0	7	490	22	22	0	0	NA	NA	NA	66	77	176	543	171	123	281	86	3	71	9	0.017	0.131	0.053
.	19.01.15-20.02.24-1-99074	416	77	77	22	0	20	542	72	72	0	0	NA	NA	NA	102	119	194	556	182	142	301	99	49	145	39	0.253	0.261	0.214
.	19.01.15-20.02.27-1-99075	142	9	9	1	0	0	468	8	8	0	0	NA	NA	NA	52	47	169	518	173	120	256	92	2	9	5	0.012	0.017	0.029
.	19.01.15-20.02.33-1-99076	33	1	1	0	0	0	0	0	0	0	0	NA	NA	NA	11	9	166	493	163	0	0	0	0	3	0	0	0.006	0
.	19.01.15-20.02.37-1-99081	147	6	6	0	0	0	468	3	3	0	0	NA	NA	NA	38	44	172	514	171	121	261	86	3	12	0	0.017	0.023	0
.	19.01.15-20.02.43-1-99082	495	67	67	26	0	19	546	62	62	0	0	NA	NA	NA	146	138	195	572	184	138	307	101	48	139	30	0.246	0.243	0.163
.	19.01.15-20.02.45-1-99083	285	47	47	13	0	8	512	41	41	0	0	NA	NA	NA	83	97	190	538	182	137	279	96	37	65	15	0.195	0.121	0.082
.	19.01.15-20.02.48-1-99084	266	69	69	23	0	16	480	62	62	0	0	NA	NA	NA	68	68	173	534	174	119	274	87	38	167	15	0.22	0.313	0.086
.	19.01.15-20.02.54-1-99104	31	1	1	0	0	0	0	0	0	0	0	NA	NA	NA	9	7	165	492	163	0	0	0	0	1	0	0	0.002	0
.	19.01.15-20.02.56-1-99113	121	6	6	1	0	0	458	5	5	0	0	NA	NA	NA	44	37	172	508	170	118	256	84	0	10	7	0	0.02	0.041
.	19.01.15-20.03.03-1-99120	32	1	1	0	0	0	0	0	0	0	0	NA	NA	NA	13	9	167	492	163	0	0	0	0	5	0	0	0.01	0
.	19.01.15-20.03.05-1-99125	172	10	10	3	0	2	483	9	9	0	0	NA	NA	NA	60	68	180	523	178	124	268	91	0	28	0	0	0.054	0
.	19.01.15-20.03.13-1-99129	116	8	8	2	0	2	441	7	7	0	0	NA	NA	NA	39	22	168	504	163	115	247	79	7	9	3	0.042	0.018	0.018
.	19.01.15-20.03.16-1-99133	85	9	9	4	0	3	464	8	8	0	0	NA	NA	NA	28	44	177	512	168	127	253	84	0	22	10	0	0.043	0.06
.	19.01.15-20.03.26-1-99135	265	33	33	15	0	14	503	32	32	0	0	NA	NA	NA	81	87	182	539	179	129	278	96	34	67	21	0.187	0.124	0.117
.	19.01.15-20.03.27-1-99136	117	9	9	1	0	1	449	7	7	0	0	NA	NA	NA	35	28	167	507	167	116	249	84	3	16	5	0.018	0.032	0.03
.	19.01.15-20.03.37-1-99137	419	75	75	25	0	18	560	69	69	0	0	NA	NA	NA	111	143	190	573	193	138	313	109	63	162	16	0.332	0.283	0.083
.	19.01.15-20.03.41-1-99138	148	13	13	3	0	2	459	11	11	0	0	NA	NA	NA	44	37	172	505	173	121	251	87	6	14	14	0.035	0.028	0.081
.	19.01.15-20.03.48-1-99139	414	100	100	35	0	29	535	90	90	0	0	NA	NA	NA	123	119	196	552	184	142	295	98	40	210	28	0.204	0.38	0.152
.	19.01.15-20.03.51-1-99158	181	12	12	1	0	1	467	11	11	0	0	NA	NA	NA	54	50	176	517	170	121	262	84	3	9	9	0.017	0.017	0.053
.	19.01.15-20.04.08-1-99171	96	3	3	1	0	1	447	2	2	0	0	NA	NA	NA	24	27	163	512	165	113	253	81	0	10	1	0	0.02	0.006
.	19.01.15-20.04.09-1-99173	91	11	11	0	0	0	461	8	8	0	0	NA	NA	NA	25	48	173	517	171	118	260	83	14	11	1	0.081	0.021	0.006
.	19.01.15-20.04.15-1-99177	384	80	80	30	0	23	516	72	72	0	0	NA	NA	NA	106	100	185	547	181	134	284	98	18	160	36	0.097	0.293	0.199
.	19.01.15-20.04.17-1-99179	30	1	1	0	0	0	0	0	0	0	0	NA	NA	NA	7	8	165	490	166	0	0	0	0	0	1	0	0	0.006
.	19.01.15-20.04.19-1-99180	32	1	1	0	0	0	0	0	0	0	0	NA	NA	NA	12	10	167	493	163	0	0	0	0	0	1	0	0	0.006
.	19.01.15-20.04.20-1-99181	88	6	6	1	0	1	443	4	4	0	0	NA	NA	NA	48	33	169	506	171	114	246	83	5	6	9	0.03	0.012	0.053
.	19.01.15-20.04.20-1-99182	376	69	69	20	0	18	522	64	64	0	0	NA	NA	NA	112	106	183	552	184	129	296	97	40	132	32	0.219	0.239	0.174
.	19.01.15-20.04.21-1-99183	186	17	17	2	0	2	479	16	16	0	0	NA	NA	NA	59	64	174	533	170	121	273	85	7	42	8	0.04	0.079	0.047
.	19.01.15-20.04.23-1-99184	118	7	7	3	0	3	456	5	5	0	0	NA	NA	NA	43	31	171	502	171	117	251	88	1	19	3	0.006	0.038	0.018
.	19.01.15-20.04.29-1-99185	295	45	45	13	0	8	495	41	41	0	0	NA	NA	NA	86	74	185	527	175	133	270	92	23	109	25	0.124	0.207	0.143
.	19.01.15-20.05.05-1-99222	154	15	15	8	0	6	459	14	14	0	0	NA	NA	NA	40	37	170	512	168	113	260	86	4	44	10	0.024	0.086	0.06
.	19.01.15-20.05.20-1-99230	340	51	51	11	0	8	524	47	47	0	0	NA	NA	NA	94	103	185	545	186	133	290	101	38	77	28	0.205	0.141	0.151
.	19.01.15-20.05.30-1-99232	212	33	33	13	0	9	473	31	31	0	0	NA	NA	NA	53	52	170	521	174	117	265	91	13	81	11	0.076	0.155	0.063
.	19.01.15-20.05.40-1-99233	152	18	18	0	0	0	468	17	17	0	0	NA	NA	NA	61	54	169	527	171	115	268	85	13	36	4	0.077	0.068	0.023
.	19.01.15-20.06.05-1-99262	36	1	1	0	0	0	0	0	0	0	0	NA	NA	NA	10	15	166	496	166	0	0	0	0	0	0	0	0	0
.	19.01.15-20.06.07-1-99265	353	45	45	17	0	15	519	42	42	0	0	NA	NA	NA	127	107	182	550	188	129	291	99	14	94	17	0.077	0.171	0.09
.	19.01.15-20.06.18-1-99271	143	10	10	2	0	2	460	8	8	0	0	NA	NA	NA	36	39	170	512	170	118	255	87	7	12	0	0.041	0.023	0
.	19.01.15-20.06.23-1-99272	417	122	122	27	0	24	525	110	110	0	0	NA	NA	NA	133	109	186	557	179	130	299	96	80	209	58	0.43	0.375	0.324
.	19.01.15-20.06.26-1-99273	85	4	4	0	0	0	449	3	3	0	0	NA	NA	NA	38	32	166	508	171	111	253	85	4	3	0	0.024	0.006	0
.	19.01.15-20.06.27-1-99274	197	26	26	5	0	3	498	24	24	0	0	NA	NA	NA	60	83	182	536	178	131	277	90	14	46	5	0.077	0.086	0.028
.	19.01.15-20.06.33-1-99275	117	13	13	3	0	3	456	11	11	0	0	NA	NA	NA	34	34	171	512	164	120	257	79	12	28	0	0.07	0.055	0
.	19.01.15-20.06.42-1-99278	333	62	62	8	0	5	509	55	55	0	0	NA	NA	NA	98	97	186	551	173	129	289	91	45	113	20	0.242	0.205	0.116
.	19.01.15-20.06.43-1-99279	239	19	19	4	0	3	487	14	14	0	0	NA	NA	NA	74	65	172	526	180	119	273	95	29	34	8	0.169	0.065	0.044
.	19.01.15-20.06.45-1-99280	611	66	66	14	0	12	559	63	63	0	0	NA	NA	NA	181	152	187	586	192	135	313	111	58	155	29	0.31	0.265	0.151
.	19.01.15-20.06.46-1-99282	238	18	18	5	0	5	500	16	16	0	0	NA	NA	NA	69	83	186	534	176	132	279	89	14	22	17	0.075	0.041	0.097
.	19.01.15-20.06.56-1-99305	31	1	1	0	0	0	0	0	0	0	0	NA	NA	NA	9	4	164	491	162	0	0	0	0	1	0	0	0.002	0
.	19.01.15-20.07.11-1-99324	64	4	4	1	0	1	442	3	3	0	0	NA	NA	NA	18	23	166	500	170	116	244	82	0	4	3	0	0.008	0.018
.	19.01.15-20.07.29-1-99328	119	9	9	2	0	2	461	8	8	0	0	NA	NA	NA	32	39	171	511	170	119	259	83	0	16	10	0	0.031	0.059
.	19.01.15-20.07.36-1-99329	118	4	4	0	0	0	452	2	2	0	0	NA	NA	NA	46	41	172	509	173	116	250	86	0	8	0	0	0.016	0
.	19.01.15-20.07.36-1-99330	119	6	6	2	0	2	452	5	5	0	0	NA	NA	NA	29	32	168	507	170	116	252	84	2	7	4	0.012	0.014	0.024
.	19.01.15-20.07.39-1-99331	63	2	2	0	0	0	447	1	1	0	0	NA	NA	NA	24	27	169	502	169	118	246	83	1	0	2	0.006	0	0.012
.	19.01.15-20.07.47-1-99332	64	4	4	1	0	1	444	3	3	0	0	NA	NA	NA	19	17	165	499	166	115	246	83	1	5	0	0.006	0.01	0
.	19.01.15-20.07.55-1-99354	66	2	2	1	0	1	445	1	1	0	0	NA	NA	NA	20	28	169	507	165	116	248	81	0	2	0	0	0.004	0
.	19.01.15-20.07.56-1-99356	395	49	49	11	0	8	522	46	46	0	0	NA	NA	NA	121	110	182	553	188	130	289	103	21	111	9	0.115	0.201	0.048
.	19.01.15-20.07.58-1-99359	350	53	53	17	0	12	519	49	49	0	0	NA	NA	NA	98	100	185	548	180	131	294	94	44	112	22	0.238	0.204	0.122
.	19.01.15-20.07.59-1-99361	257	58	58	20	0	16	481	53	53	0	0	NA	NA	NA	80	73	170	541	175	114	274	93	10	120	22	0.059	0.222	0.126
.	19.01.15-20.08.07-1-99367	277	65	65	21	0	14	494	61	61	0	0	NA	NA	NA	88	85	180	544	174	126	278	90	37	124	36	0.206	0.228	0.207
.	19.01.15-20.08.09-1-99370	477	71	71	14	0	10	565	65	65	0	0	NA	NA	NA	136	153	200	578	188	147	312	106	33	144	32	0.165	0.249	0.17
.	19.01.15-20.08.52-1-99393	167	15	15	3	0	3	477	13	13	0	0	NA	NA	NA	57	62	178	529	168	122	269	86	15	26	1	0.084	0.049	0.006
.	19.01.15-20.08.52-1-99394	118	5	5	2	0	2	465	4	4	0	0	NA	NA	NA	41	45	172	512	174	120	257	88	0	8	6	0	0.016	0.034
.	19.01.15-20.09.01-1-99408	60	2	2	0	0	0	447	1	1	0	0	NA	NA	NA	18	23	166	502	168	115	246	86	0	2	0	0	0.004	0
.	19.01.15-20.09.03-1-99409	152	19	19	7	0	6	472	17	17	0	0	NA	NA	NA	52	60	176	524	173	124	260	88	10	37	9	0.057	0.071	0.052
.	19.01.15-20.09.20-1-99422	406	78	78	23	0	21	527	72	72	0	0	NA	NA	NA	106	112	192	547	186	137	293	97	39	152	36	0.203	0.278	0.194
.	19.01.15-20.09.27-1-99423	36	1	1	1	0	1	0	0	0	0	0	NA	NA	NA	10	10	165	494	164	0	0	0	0	0	0	0	0	0
.	19.01.15-20.09.34-1-99424	298	27	27	5	0	5	510	23	23	0	0	NA	NA	NA	100	98	181	544	186	128	285	97	12	55	8	0.066	0.101	0.043
.	19.01.15-20.09.35-1-99425	64	2	2	0	0	0	300	1	1	0	0	NA	NA	NA	19	21	167	500	167	81	164	55	1	2	0	0.006	0.004	0
.	19.01.15-20.09.35-1-99426	287	48	48	16	0	12	499	45	45	0	0	NA	NA	NA	71	84	185	534	178	132	275	92	13	90	30	0.07	0.169	0.169
.	19.01.15-20.09.41-1-99428	63	3	3	0	0	0	201	2	2	0	0	NA	NA	NA	26	18	165	500	166	51	112	38	5	1	0	0.03	0.002	0
.	19.01.15-20.09.46-1-99429	440	40	40	16	0	15	525	37	37	0	0	NA	NA	NA	126	107	179	560	181	126	302	97	27	86	14	0.151	0.154	0.077
.	19.01.15-20.09.51-1-99447	349	41	41	11	0	11	516	38	38	0	0	NA	NA	NA	95	101	189	542	183	137	282	97	21	62	17	0.111	0.114	0.093
.	19.01.15-20.09.53-1-99451	206	58	58	13	0	6	488	54	54	0	0	NA	NA	NA	61	72	174	530	181	122	273	93	41	98	25	0.236	0.185	0.138
.	19.01.15-20.09.56-1-99454	264	56	56	18	0	12	480	51	51	0	0	NA	NA	NA	69	62	175	530	170	121	274	85	34	125	25	0.194	0.236	0.147
.	19.01.15-20.10.08-1-99466	380	96	96	23	0	16	510	92	92	0	0	NA	NA	NA	104	96	180	542	187	128	282	100	23	205	53	0.128	0.378	0.283
.	19.01.15-20.10.18-1-99472	206	23	23	7	0	4	471	22	22	0	0	NA	NA	NA	51	50	176	510	177	121	256	94	14	40	10	0.08	0.078	0.056
.	19.01.15-20.10.56-1-99506	494	106	106	24	0	22	547	96	96	0	0	NA	NA	NA	138	134	192	567	188	138	306	103	45	216	32	0.234	0.381	0.17
.	19.01.15-20.11.02-1-99515	57	2	2	1	0	1	0	1	1	0	0	NA	NA	NA	18	15	164	499	165	0	0	0	0	3	0	0	0.006	0
.	19.01.15-20.11.05-1-99516	146	10	10	1	0	1	461	8	8	0	0	NA	NA	NA	37	40	168	515	170	113	259	89	4	16	5	0.024	0.031	0.029
.	19.01.15-20.11.06-1-99517	154	13	13	5	0	5	465	10	10	0	0	NA	NA	NA	49	49	171	525	166	119	266	80	2	35	2	0.012	0.067	0.012
.	19.01.15-20.11.19-1-99529	529	87	87	20	0	20	579	77	77	0	0	NA	NA	NA	163	167	197	584	199	145	321	113	42	193	23	0.213	0.33	0.116
.	19.01.15-20.11.23-1-99530	65	4	4	1	0	1	443	2	2	0	0	NA	NA	NA	23	19	169	499	164	115	246	82	0	10	0	0	0.02	0
.	19.01.15-20.11.29-1-99531	90	3	3	1	0	0	452	2	2	0	0	NA	NA	NA	30	28	172	505	164	117	253	82	0	12	1	0	0.024	0.006
.	19.01.15-20.11.34-1-99532	230	35	35	9	0	7	487	28	28	0	0	NA	NA	NA	63	63	176	527	173	122	274	91	42	71	11	0.239	0.135	0.064
.	19.01.15-20.11.35-1-99533	217	32	32	7	0	7	477	27	27	0	0	NA	NA	NA	56	56	177	522	170	123	265	89	18	67	13	0.102	0.128	0.076
.	19.01.15-20.11.36-1-99534	64	2	2	0	0	0	442	0	0	0	0	NA	NA	NA	4	14	164	498	165	113	247	82	6	0	0	0.037	0	0
.	19.01.15-20.11.39-1-99535	411	83	83	22	0	16	530	76	76	0	0	NA	NA	NA	120	116	183	560	186	132	298	100	35	153	47	0.191	0.273	0.253
.	19.01.15-20.11.42-1-99536	65	3	3	0	0	0	402	2	2	0	0	NA	NA	NA	17	27	168	505	167	103	225	74	0	0	4	0	0	0.024
.	19.01.15-20.11.50-1-99538	89	4	4	0	0	0	446	3	3	0	0	NA	NA	NA	20	23	169	501	166	118	246	82	0	5	5	0	0.01	0.03
.	19.01.15-20.12.08-1-99569	183	14	14	1	0	1	474	12	12	0	0	NA	NA	NA	44	50	174	516	173	122	262	90	5	15	7	0.029	0.029	0.04
.	19.01.15-20.12.16-1-99575	443	75	75	25	0	19	548	68	68	0	0	NA	NA	NA	121	125	188	560	190	135	307	106	30	169	34	0.16	0.302	0.179
.	19.01.15-20.12.19-1-99576	118	12	12	3	0	3	451	10	10	0	0	NA	NA	NA	46	33	169	509	168	116	253	82	5	15	16	0.03	0.029	0.095
.	19.01.15-20.12.25-1-99577	333	20	20	4	0	2	515	17	17	0	0	NA	NA	NA	110	101	183	552	179	132	291	92	9	38	10	0.049	0.069	0.056
.	19.01.15-20.12.35-1-99582	35	1	1	1	0	1	0	0	0	0	0	NA	NA	NA	9	14	163	502	162	0	0	0	0	2	0	0	0.004	0
.	19.01.15-20.12.37-1-99583	258	31	31	5	0	5	481	29	29	0	0	NA	NA	NA	78	68	182	527	172	125	266	90	13	46	5	0.071	0.087	0.029
.	19.01.15-20.12.39-1-99584	68	2	2	0	0	0	443	1	1	0	0	NA	NA	NA	25	27	165	506	169	114	247	82	0	10	0	0	0.02	0
.	19.01.15-20.12.39-1-99585	85	7	7	2	0	1	461	6	6	0	0	NA	NA	NA	23	39	170	508	174	115	258	88	6	0	9	0.035	0	0.052
.	19.01.15-20.12.53-1-99605	94	10	10	3	0	3	449	9	9	0	0	NA	NA	NA	36	30	166	508	169	112	253	84	3	20	0	0.018	0.039	0
.	19.01.15-20.12.55-1-99608	206	13	13	4	0	3	473	12	12	0	0	NA	NA	NA	70	58	178	521	172	125	260	88	0	36	6	0	0.069	0.035
.	19.01.15-20.13.00-1-99614	31	1	1	1	0	1	0	0	0	0	0	NA	NA	NA	6	6	165	491	163	0	0	0	0	2	0	0	0.004	0
.	19.01.15-20.13.02-1-99621	144	7	7	0	0	0	457	5	5	0	0	NA	NA	NA	59	39	173	511	168	118	254	85	4	8	2	0.023	0.016	0.012
.	19.01.15-20.13.14-1-99630	306	32	32	7	0	6	497	28	28	0	0	NA	NA	NA	83	77	183	534	173	131	276	90	17	55	4	0.093	0.103	0.023
.	19.01.15-20.13.14-1-99631	316	26	26	9	0	8	503	21	21	0	0	NA	NA	NA	103	86	179	544	176	126	286	91	12	49	14	0.067	0.09	0.08
.	19.01.15-20.13.19-1-99635	34	1	1	0	0	0	0	0	0	0	0	NA	NA	NA	10	7	164	492	164	0	0	0	0	0	3	0	0	0.018
.	19.01.15-20.13.26-1-99637	295	19	19	6	0	6	503	17	17	0	0	NA	NA	NA	81	85	173	551	174	118	293	92	10	36	9	0.058	0.065	0.052
.	19.01.15-20.13.27-1-99638	30	1	1	0	0	0	0	0	0	0	0	NA	NA	NA	15	9	163	496	163	0	0	0	0	0	0	0	0	0
.	19.01.15-20.13.27-1-99639	31	1	1	1	0	1	0	0	0	0	0	NA	NA	NA	11	8	163	492	166	0	0	0	0	1	0	0	0.002	0
.	19.01.15-20.13.29-1-99640	242	18	18	5	0	4	498	15	15	0	0	NA	NA	NA	72	79	179	538	175	127	280	91	0	50	13	0	0.093	0.074
.	19.01.15-20.13.31-1-99641	35	1	1	0	0	0	0	0	0	0	0	NA	NA	NA	10	10	166	492	165	0	0	0	0	2	0	0	0.004	0
.	19.01.15-20.13.31-1-99642	467	98	98	27	0	21	547	89	89	0	0	NA	NA	NA	120	137	195	559	196	140	300	107	62	184	31	0.318	0.329	0.158
.	19.01.15-20.13.34-1-99643	184	24	24	6	0	5	473	22	22	0	0	NA	NA	NA	64	56	174	522	173	122	262	89	22	35	5	0.126	0.067	0.029
.	19.01.15-20.13.43-1-99644	153	24	24	1	0	1	464	23	23	0	0	NA	NA	NA	50	44	176	511	170	122	255	87	9	40	5	0.051	0.078	0.029
.	19.01.15-20.14.01-1-99672	62	3	3	0	0	0	249	2	2	0	0	NA	NA	NA	16	17	171	495	164	64	138	47	0	1	4	0	0.002	0.024
.	19.01.15-20.14.05-1-99673	56	2	2	0	0	0	50	1	1	0	0	NA	NA	NA	22	14	167	494	166	12	24	14	0	3	0	0	0.006	0
.	19.01.15-20.14.10-1-99678	346	52	52	8	0	6	518	48	48	0	0	NA	NA	NA	90	97	187	543	180	134	289	95	23	106	29	0.123	0.195	0.161
.	19.01.15-20.14.11-1-99679	384	69	69	21	0	16	538	64	64	0	0	NA	NA	NA	113	122	188	559	188	134	301	103	28	169	28	0.149	0.302	0.149
.	19.01.15-20.14.12-1-99680	173	16	16	1	0	1	470	14	14	0	0	NA	NA	NA	49	47	173	515	172	121	260	89	11	24	6	0.064	0.047	0.035
.	19.01.15-20.14.13-1-99681	236	41	41	8	0	8	489	37	37	0	0	NA	NA	NA	73	79	183	527	182	126	270	93	10	80	23	0.055	0.152	0.126
.	19.01.15-20.14.13-1-99682	530	121	121	29	0	24	575	113	113	0	0	NA	NA	NA	138	165	195	591	192	140	329	106	60	217	48	0.308	0.367	0.25
.	19.01.15-20.14.14-1-99686	32	1	1	0	0	0	0	0	0	0	0	NA	NA	NA	11	6	165	491	163	0	0	0	0	0	0	0	0	0
.	19.01.15-20.14.17-1-99688	316	95	95	24	0	17	492	88	88	0	0	NA	NA	NA	93	76	178	538	173	122	281	89	46	182	38	0.258	0.338	0.22
.	19.01.15-20.14.19-1-99689	241	37	37	8	0	7	488	30	30	0	0	NA	NA	NA	59	67	179	523	178	124	267	97	30	65	20	0.168	0.124	0.112
.	19.01.15-20.14.45-1-99691	92	4	4	0	0	0	454	3	3	0	0	NA	NA	NA	30	39	172	512	168	118	252	84	0	15	0	0	0.029	0
.	19.01.15-20.15.01-1-99719	207	38	38	4	0	2	486	36	36	0	0	NA	NA	NA	57	64	176	526	175	124	270	92	15	69	6	0.085	0.131	0.034
.	19.01.15-20.15.11-1-99732	94	3	3	0	0	0	437	2	2	0	0	NA	NA	NA	28	14	167	498	162	113	246	78	11	4	0	0.066	0.008	0
.	19.01.15-20.15.19-1-99736	147	29	29	6	0	5	456	26	26	0	0	NA	NA	NA	42	35	172	506	170	120	254	82	11	62	22	0.064	0.123	0.129
.	19.01.15-20.15.27-1-99737	171	11	11	3	0	3	475	10	10	0	0	NA	NA	NA	31	49	168	515	179	117	265	93	22	11	5	0.131	0.021	0.028
.	19.01.15-20.15.31-1-99739	262	38	38	9	0	7	501	33	33	0	0	NA	NA	NA	83	86	178	545	176	124	286	91	14	58	16	0.079	0.106	0.091
.	19.01.15-20.15.40-1-99740	35	1	1	0	0	0	0	0	0	0	0	NA	NA	NA	13	10	164	495	164	0	0	0	0	0	0	0	0	0
.	19.01.15-20.15.42-1-99741	60	3	3	0	0	0	441	2	2	0	0	NA	NA	NA	27	18	163	502	166	112	246	83	0	5	4	0	0.01	0.024
.	19.01.15-20.15.50-1-99743	321	62	62	18	0	15	521	59	59	0	0	NA	NA	NA	99	105	186	549	183	131	292	98	49	122	16	0.263	0.222	0.087
.	19.01.15-20.15.52-1-99762	389	70	70	22	0	18	513	63	63	0	0	NA	NA	NA	98	90	177	542	184	124	287	102	22	187	19	0.124	0.345	0.103
.	19.01.15-20.15.56-1-99767	349	126	126	33	0	30	521	111	111	0	0	NA	NA	NA	104	110	184	563	176	130	301	90	61	226	48	0.332	0.401	0.273
.	19.01.15-20.15.58-1-99770	518	83	83	22	0	14	551	79	79	0	0	NA	NA	NA	136	145	190	577	191	137	307	107	49	196	23	0.258	0.34	0.12
.	19.01.15-20.16.07-1-99776	120	6	6	2	0	2	463	5	5	0	0	NA	NA	NA	37	42	174	514	167	123	258	82	6	19	0	0.034	0.037	0
.	19.01.15-20.16.08-1-99777	322	50	50	13	0	11	499	48	48	0	0	NA	NA	NA	112	90	172	549	182	116	285	98	29	89	13	0.169	0.162	0.071
.	19.01.15-20.16.20-1-99783	33	1	1	0	0	0	0	0	0	0	0	NA	NA	NA	8	11	164	498	162	0	0	0	0	0	0	0	0	0
.	19.01.15-20.16.23-1-99784	93	3	3	0	0	0	464	2	2	0	0	NA	NA	NA	19	39	180	507	165	126	255	83	2	5	0	0.011	0.01	0
.	19.01.15-20.16.24-1-99785	227	17	17	3	0	2	498	16	16	0	0	NA	NA	NA	61	81	182	535	177	130	277	91	12	38	6	0.066	0.071	0.034
.	19.01.15-20.16.33-1-99786	204	45	45	12	0	11	476	43	43	0	0	NA	NA	NA	66	64	173	530	174	117	269	90	30	96	23	0.173	0.181	0.132
.	19.01.15-20.16.38-1-99789	63	3	3	1	0	1	455	2	2	0	0	NA	NA	NA	22	29	171	503	168	118	252	85	8	0	6	0.047	0	0.036
.	19.01.15-20.16.51-1-99807	57	3	3	1	0	1	441	1	1	0	0	NA	NA	NA	26	21	167	499	168	114	244	83	0	0	6	0	0	0.036
.	19.01.15-20.17.03-1-99823	61	2	2	0	0	0	301	1	1	0	0	NA	NA	NA	26	11	166	495	163	76	169	56	3	1	0	0.018	0.002	0
.	19.01.15-20.17.08-1-99827	92	4	4	2	0	2	458	2	2	0	0	NA	NA	NA	31	38	171	510	170	118	255	85	3	6	0	0.018	0.012	0
.	19.01.15-20.17.13-1-99834	325	102	102	25	0	19	506	93	93	0	0	NA	NA	NA	85	91	176	541	187	121	285	100	55	208	42	0.312	0.384	0.225
.	19.01.15-20.17.16-1-99838	58	2	2	2	0	2	202	1	1	0	0	NA	NA	NA	19	11	164	496	164	54	107	41	2	3	0	0.012	0.006	0
.	19.01.15-20.17.16-1-99839	468	56	56	16	0	11	558	52	52	0	0	NA	NA	NA	129	136	190	566	193	138	312	108	27	134	16	0.142	0.237	0.083
.	19.01.15-20.17.19-1-99840	64	3	3	0	0	0	451	2	2	0	0	NA	NA	NA	23	35	169	513	166	116	254	81	0	5	2	0	0.01	0.012
.	19.01.15-20.17.22-1-99841	94	11	11	1	0	0	447	10	10	0	0	NA	NA	NA	35	28	169	505	167	114	252	81	10	14	1	0.059	0.028	0.006
.	19.01.15-20.17.28-1-99842	65	4	4	1	0	1	442	2	2	0	0	NA	NA	NA	23	25	167	503	168	113	248	81	5	3	0	0.03	0.006	0
.	19.01.15-20.17.34-1-99843	97	9	9	1	0	0	448	8	8	0	0	NA	NA	NA	40	28	170	502	169	116	246	86	0	22	4	0	0.044	0.024
.	19.01.15-20.17.42-1-99844	147	23	23	5	0	5	460	19	19	0	0	NA	NA	NA	38	43	174	512	170	120	255	85	6	21	13	0.034	0.041	0.076
.	19.01.15-20.17.44-1-99845	120	7	7	1	0	1	463	4	4	0	0	NA	NA	NA	36	45	173	516	169	117	262	84	5	14	3	0.029	0.027	0.018
.	19.01.15-20.17.45-1-99846	269	46	46	12	0	11	481	43	43	0	0	NA	NA	NA	85	61	180	519	175	127	263	91	19	83	8	0.106	0.16	0.046
.	19.01.15-20.17.52-1-99864	448	110	110	30	0	25	552	98	98	0	0	NA	NA	NA	125	137	191	571	188	140	307	105	52	197	28	0.272	0.345	0.149
.	19.01.15-20.17.52-1-99865	319	25	25	4	0	4	499	22	22	0	0	NA	NA	NA	90	84	181	534	182	128	277	94	3	43	5	0.017	0.081	0.027
.	19.01.15-20.18.03-1-99877	234	33	33	7	0	6	493	29	29	0	0	NA	NA	NA	84	67	181	528	171	128	276	89	5	68	15	0.028	0.129	0.088
.	19.01.15-20.18.18-1-99885	300	37	37	9	0	6	490	34	34	0	0	NA	NA	NA	84	75	174	539	175	122	280	88	13	101	15	0.075	0.187	0.086
.	19.01.15-20.18.21-1-99886	34	1	1	0	0	0	0	0	0	0	0	NA	NA	NA	7	10	164	496	163	0	0	0	2	0	0	0.012	0	0
.	19.01.15-20.18.26-1-99888	96	4	4	2	0	1	437	3	3	0	0	NA	NA	NA	31	17	166	499	165	113	242	82	7	4	1	0.042	0.008	0.006
.	19.01.15-20.18.32-1-99889	61	3	3	0	0	0	349	2	2	0	0	NA	NA	NA	23	12	164	498	163	88	195	66	0	3	0	0	0.006	0
.	19.01.15-20.18.42-1-99890	413	117	117	31	0	22	521	102	102	0	0	NA	NA	NA	117	100	182	545	186	129	291	101	35	214	55	0.192	0.393	0.296
.	19.01.15-20.18.44-1-99891	270	36	36	11	0	7	502	34	34	0	0	NA	NA	NA	88	81	183	535	176	131	279	92	26	78	7	0.142	0.146	0.04
.	19.01.15-20.18.45-1-99892	174	7	7	0	0	0	473	6	6	0	0	NA	NA	NA	60	57	171	523	176	117	265	91	7	10	3	0.041	0.019	0.017
.	19.01.15-20.18.50-1-99894	404	82	82	24	0	20	514	73	73	0	0	NA	NA	NA	99	93	189	534	183	136	281	97	40	159	47	0.212	0.298	0.257
.	19.01.15-20.19.11-1-99929	33	1	1	1	0	1	0	0	0	0	0	NA	NA	NA	6	13	163	498	165	0	0	0	0	0	0	0	0	0
.	19.01.15-20.19.11-1-99930	118	7	7	2	0	2	455	6	6	0	0	NA	NA	NA	29	38	170	514	167	117	258	80	0	14	4	0	0.027	0.024
.	19.01.15-20.19.15-1-99939	247	57	57	9	0	7	491	52	52	0	0	NA	NA	NA	65	72	176	533	176	125	277	89	28	114	13	0.159	0.214	0.074
.	19.01.15-20.19.28-1-99940	304	84	84	25	0	19	512	77	77	0	0	NA	NA	NA	92	92	183	539	183	131	282	99	46	187	22	0.251	0.347	0.12
.	19.01.15-20.19.33-1-99941	372	46	46	13	0	7	527	41	41	0	0	NA	NA	NA	108	112	187	557	181	133	297	97	27	115	10	0.144	0.206	0.055
.	19.01.15-20.19.40-1-99943	129	8	8	1	0	1	471	5	5	0	0	NA	NA	NA	47	55	182	515	171	128	258	85	1	19	0	0.005	0.037	0
.	19.01.15-20.19.57-1-99967	353	99	99	32	0	29	504	92	92	0	0	NA	NA	NA	95	90	181	534	188	129	273	102	52	203	21	0.287	0.38	0.112
.	19.01.15-20.20.01-1-99972	35	1	1	0	0	0	0	0	0	0	0	NA	NA	NA	8	10	163	494	166	0	0	0	0	1	0	0	0.002	0
.	19.01.15-20.20.04-1-99977	86	6	6	1	0	1	448	4	4	0	0	NA	NA	NA	16	24	169	504	164	118	249	81	5	15	1	0.03	0.03	0.006
.	19.01.15-20.20.22-1-99985	239	23	23	7	0	6	488	20	20	0	0	NA	NA	NA	63	75	177	538	173	124	274	90	24	31	11	0.136	0.058	0.064
.	19.01.15-20.20.26-1-99986	404	95	95	17	0	16	517	87	87	0	0	NA	NA	NA	98	103	186	549	181	135	286	96	52	168	39	0.28	0.306	0.215
.	19.01.15-20.20.38-1-99996	149	19	19	7	0	5	473	16	16	0	0	NA	NA	NA	51	57	174	519	177	118	261	94	13	64	0	0.075	0.123	0
.	19.01.15-20.20.53-1-100017	58	2	2	0	0	0	443	1	1	0	0	NA	NA	NA	20	25	164	505	169	109	252	82	0	5	0	0	0.01	0
.	19.01.15-20.21.11-1-100034	402	80	80	22	0	19	512	72	72	0	0	NA	NA	NA	118	103	178	553	185	123	290	99	27	130	47	0.152	0.235	0.254
.	19.01.15-20.21.11-1-100035	459	54	54	17	0	15	546	49	49	0	0	NA	NA	NA	128	130	197	560	186	143	302	101	29	134	17	0.147	0.239	0.091
.	19.01.15-20.21.18-1-100043	172	18	18	2	0	2	475	17	17	0	0	NA	NA	NA	41	56	167	531	171	115	274	86	13	20	10	0.078	0.038	0.058
.	19.01.15-20.21.20-1-100044	122	16	16	3	0	3	457	13	13	0	0	NA	NA	NA	32	30	171	502	170	118	254	85	7	21	1	0.041	0.042	0.006
.	19.01.15-20.21.22-1-100045	235	74	74	20	0	18	494	66	66	0	0	NA	NA	NA	70	78	177	538	176	125	281	88	76	138	7	0.429	0.257	0.04
.	19.01.15-20.21.36-1-100047	63	5	5	2	0	1	445	3	3	0	0	NA	NA	NA	27	28	165	503	173	111	248	86	14	0	0	0.085	0	0
.	19.01.15-20.21.46-1-100049	326	71	71	19	0	17	504	69	69	0	0	NA	NA	NA	95	84	178	538	181	125	283	96	29	162	23	0.163	0.301	0.127
.	19.01.15-20.21.48-1-100050	183	19	19	5	0	3	479	16	16	0	0	NA	NA	NA	62	67	176	527	177	123	266	90	7	51	9	0.04	0.097	0.051
.	19.01.15-20.21.53-1-100070	94	5	5	1	0	1	442	4	4	0	0	NA	NA	NA	26	27	173	502	165	117	244	81	1	7	4	0.006	0.014	0.024
.	19.01.15-20.22.31-1-100087	206	10	10	6	0	4	483	8	8	0	0	NA	NA	NA	68	70	172	536	175	121	273	89	0	38	9	0	0.071	0.051
.	19.01.15-20.22.47-1-100092	147	12	12	2	0	2	468	11	11	0	0	NA	NA	NA	42	49	172	521	169	118	263	87	0	23	3	0	0.044	0.018
.	19.01.15-20.22.48-1-100093	37	1	1	1	0	1	0	0	0	0	0	NA	NA	NA	13	11	165	495	164	0	0	0	0	3	0	0	0.006	0
.	19.01.15-20.22.52-1-100112	206	14	14	4	0	3	494	11	11	0	0	NA	NA	NA	66	82	182	534	179	128	275	91	0	39	2	0	0.073	0.011
.	19.01.15-20.22.58-1-100119	63	3	3	1	0	1	445	2	2	0	0	NA	NA	NA	30	25	170	502	166	115	246	84	0	8	0	0	0.016	0
.	19.01.15-20.23.00-1-100122	231	23	23	6	0	6	483	21	21	0	0	NA	NA	NA	49	63	175	528	173	124	272	87	6	60	12	0.034	0.114	0.069
.	19.01.15-20.23.01-1-100125	152	10	10	2	0	1	477	8	8	0	0	NA	NA	NA	39	56	175	520	174	122	265	90	0	37	7	0	0.071	0.04
.	19.01.15-20.23.11-1-100134	355	78	78	17	0	13	508	72	72	0	0	NA	NA	NA	119	93	183	545	178	128	285	95	57	162	31	0.311	0.297	0.174
.	19.01.15-20.23.15-1-100142	383	27	27	9	0	7	535	24	24	0	0	NA	NA	NA	112	109	191	540	191	140	288	107	24	65	12	0.126	0.12	0.063
.	19.01.15-20.23.16-1-100143	408	79	79	20	0	17	543	71	71	0	0	NA	NA	NA	122	134	199	566	182	142	304	97	46	156	30	0.231	0.276	0.165
.	19.01.15-20.23.17-1-100144	292	30	30	12	0	7	513	28	28	0	0	NA	NA	NA	87	91	178	543	183	127	288	98	19	85	12	0.107	0.157	0.066
.	19.01.15-20.23.25-1-100146	64	3	3	1	0	1	443	2	2	0	0	NA	NA	NA	25	23	165	503	168	112	249	82	5	0	2	0.03	0	0.012
.	19.01.15-20.23.26-1-100147	96	4	4	2	0	2	454	3	3	0	0	NA	NA	NA	32	28	171	506	164	118	255	81	7	0	2	0.041	0	0.012
.	19.01.15-20.24.02-1-100175	361	59	59	18	0	15	504	56	56	0	0	NA	NA	NA	117	86	186	533	180	133	278	93	43	120	18	0.231	0.225	0.1
.	19.01.15-20.24.11-1-100180	124	6	6	3	0	3	456	5	5	0	0	NA	NA	NA	33	36	173	509	167	117	255	84	5	14	0	0.029	0.028	0
.	19.01.15-20.24.12-1-100181	36	1	1	0	0	0	0	0	0	0	0	NA	NA	NA	13	13	167	493	166	0	0	0	0	0	0	0	0	0
.	19.01.15-20.24.17-1-100186	472	68	68	24	0	17	538	64	64	0	0	NA	NA	NA	123	121	190	558	186	139	299	100	10	163	18	0.053	0.292	0.097
.	19.01.15-20.24.19-1-100187	181	26	26	7	0	6	469	23	23	0	0	NA	NA	NA	57	51	173	517	174	122	256	91	26	51	8	0.15	0.099	0.046
.	19.01.15-20.24.29-1-100188	269	39	39	8	0	7	500	38	38	0	0	NA	NA	NA	75	78	181	534	176	128	280	92	28	70	25	0.155	0.131	0.142
.	19.01.15-20.24.31-1-100189	209	28	28	7	0	6	478	22	22	0	0	NA	NA	NA	59	55	177	520	171	123	266	89	1	91	11	0.006	0.175	0.064
.	19.01.15-20.24.44-1-100191	255	15	15	1	0	0	492	14	14	0	0	NA	NA	NA	79	74	172	539	176	119	277	96	14	22	5	0.081	0.041	0.028
.	19.01.15-20.25.06-1-100220	38	1	1	0	0	0	0	0	0	0	0	NA	NA	NA	9	16	166	497	166	0	0	0	0	1	0	0	0.002	0
.	19.01.15-20.25.10-1-100228	183	34	34	11	0	10	470	32	32	0	0	NA	NA	NA	54	49	175	519	168	122	263	85	14	49	15	0.08	0.094	0.089
.	19.01.15-20.25.13-1-100229	96	5	5	1	0	1	448	3	3	0	0	NA	NA	NA	29	35	169	511	168	117	249	82	0	5	0	0	0.01	0
.	19.01.15-20.25.19-1-100237	267	52	52	21	0	19	504	47	47	0	0	NA	NA	NA	77	89	184	541	177	130	284	90	16	106	35	0.087	0.196	0.198
.	19.01.15-20.26.02-1-100267	215	18	18	5	0	4	493	17	17	0	0	NA	NA	NA	67	67	180	523	177	128	271	94	0	49	9	0	0.094	0.051
.	19.01.15-20.26.03-1-100268	59	2	2	1	0	1	443	1	1	0	0	NA	NA	NA	13	18	166	500	165	114	248	81	0	1	3	0	0.002	0.018
.	19.01.15-20.26.07-1-100271	179	25	25	10	0	10	482	22	22	0	0	NA	NA	NA	56	69	175	534	173	121	272	89	14	74	10	0.08	0.139	0.058
.	19.01.15-20.26.11-1-100274	34	1	1	0	0	0	0	0	0	0	0	NA	NA	NA	5	11	167	494	163	0	0	0	3	0	0	0.018	0	0
.	19.01.15-20.26.13-1-100275	213	16	16	4	0	2	478	15	15	0	0	NA	NA	NA	62	58	177	520	174	122	268	88	0	34	5	0	0.065	0.029
.	19.01.15-20.26.14-1-100279	205	15	15	3	0	3	481	14	14	0	0	NA	NA	NA	64	63	174	523	179	122	268	91	11	28	4	0.063	0.054	0.022
.	19.01.15-20.26.20-1-100280	96	4	4	1	0	1	450	3	3	0	0	NA	NA	NA	23	28	169	501	171	115	248	87	6	8	0	0.036	0.016	0
.	19.01.15-20.26.33-1-100281	187	26	26	6	0	4	476	22	22	0	0	NA	NA	NA	63	57	174	522	174	121	265	90	5	50	9	0.029	0.096	0.052
.	19.01.15-20.26.34-1-100284	258	24	24	4	0	3	507	21	21	0	0	NA	NA	NA	81	95	177	546	185	122	289	96	11	47	8	0.062	0.086	0.043
.	19.01.15-20.26.34-1-100285	97	9	9	0	0	0	466	8	8	0	0	NA	NA	NA	31	49	173	518	171	119	262	85	12	7	0	0.069	0.014	0
.	19.01.15-20.26.41-1-100286	298	99	99	28	0	20	495	92	92	0	0	NA	NA	NA	77	76	172	541	176	121	283	91	60	168	48	0.349	0.311	0.273
.	19.01.15-20.26.58-1-100311	122	15	15	3	0	3	448	14	14	0	0	NA	NA	NA	33	31	168	507	169	113	249	86	6	15	8	0.036	0.03	0.047
.	19.01.15-20.27.01-1-100316	34	1	1	1	0	1	0	0	0	0	0	NA	NA	NA	16	13	164	498	164	0	0	0	0	2	0	0	0.004	0
.	19.01.15-20.27.07-1-100318	119	15	15	0	0	0	471	12	12	0	0	NA	NA	NA	42	55	173	520	175	119	263	89	8	20	0	0.046	0.038	0
.	19.01.15-20.27.11-1-100327	89	4	4	0	0	0	457	3	3	0	0	NA	NA	NA	34	37	171	509	170	116	254	87	0	8	0	0	0.016	0
.	19.01.15-20.27.21-1-100335	212	38	38	7	0	6	485	34	34	0	0	NA	NA	NA	54	72	174	537	174	122	274	89	10	73	18	0.057	0.136	0.103
.	19.01.15-20.27.22-1-100336	121	5	5	1	0	1	453	3	3	0	0	NA	NA	NA	36	30	170	508	165	116	254	83	0	6	11	0	0.012	0.067
.	19.01.15-20.27.28-1-100337	485	122	122	27	0	22	546	114	114	0	0	NA	NA	NA	140	145	180	588	190	122	321	103	43	217	58	0.239	0.369	0.305
.	19.01.15-20.27.29-1-100338	91	3	3	1	0	1	450	2	2	0	0	NA	NA	NA	35	31	168	508	168	116	251	83	0	1	9	0	0.002	0.054
.	19.01.15-20.27.34-1-100339	503	93	93	27	0	21	576	86	86	0	0	NA	NA	NA	138	157	195	589	186	145	328	103	33	218	47	0.169	0.37	0.253
.	19.01.15-20.27.36-1-100340	228	19	19	7	0	5	492	17	17	0	0	NA	NA	NA	61	82	177	537	181	122	275	95	18	35	6	0.102	0.065	0.033
.	19.01.15-20.27.37-1-100341	144	16	16	2	0	2	456	15	15	0	0	NA	NA	NA	47	41	174	510	170	118	249	89	13	32	13	0.075	0.063	0.076
.	19.01.15-20.27.44-1-100342	121	5	5	1	0	0	456	4	4	0	0	NA	NA	NA	40	34	172	505	170	119	251	86	2	9	0	0.012	0.018	0
.	19.01.15-20.27.46-1-100343	63	4	4	3	0	3	449	3	3	0	0	NA	NA	NA	26	25	163	504	171	113	251	85	0	13	0	0	0.026	0
.	19.01.15-20.27.59-1-100370	183	25	25	5	0	5	467	21	21	0	0	NA	NA	NA	52	47	172	518	170	121	261	85	15	37	3	0.087	0.071	0.018
.	19.01.15-20.28.02-1-100373	111	5	5	2	0	1	451	4	4	0	0	NA	NA	NA	21	31	170	508	166	118	251	82	0	10	1	0	0.02	0.006
.	19.01.15-20.28.10-1-100378	152	20	20	3	0	2	459	19	19	0	0	NA	NA	NA	39	38	172	511	168	119	257	83	17	25	9	0.099	0.049	0.054
.	19.01.15-20.28.16-1-100382	439	71	71	9	0	5	542	64	64	0	0	NA	NA	NA	146	126	179	570	190	126	312	104	37	154	22	0.207	0.27	0.116
.	19.01.15-20.28.18-1-100383	34	1	1	0	0	0	0	0	0	0	0	NA	NA	NA	8	9	163	496	163	0	0	0	0	0	0	0	0	0
.	19.01.15-20.28.20-1-100384	325	91	91	22	0	18	500	82	82	0	0	NA	NA	NA	93	85	185	539	174	129	282	89	57	155	29	0.308	0.288	0.167
.	19.01.15-20.28.21-1-100385	360	62	62	16	0	10	528	56	56	0	0	NA	NA	NA	106	113	193	550	183	141	290	97	42	136	35	0.218	0.247	0.191
.	19.01.15-20.28.38-1-100387	286	59	59	16	0	15	485	58	58	0	0	NA	NA	NA	84	74	180	527	180	125	266	94	22	118	23	0.122	0.224	0.128
.	19.01.15-20.28.40-1-100388	121	11	11	2	0	2	446	9	9	0	0	NA	NA	NA	43	28	166	506	169	114	247	85	15	19	3	0.09	0.038	0.018
.	19.01.15-20.29.05-1-100416	210	27	27	6	0	5	477	23	23	0	0	NA	NA	NA	40	52	171	520	174	120	266	91	7	52	6	0.041	0.1	0.034
.	19.01.15-20.29.06-1-100418	35	1	1	0	0	0	0	0	0	0	0	NA	NA	NA	13	7	165	492	163	0	0	0	2	0	0	0.012	0	0
.	19.01.15-20.29.08-1-100422	121	10	10	4	0	3	458	7	7	0	0	NA	NA	NA	40	37	169	514	167	117	256	85	4	30	3	0.024	0.058	0.018
.	19.01.15-20.29.35-1-100435	155	22	22	4	0	1	471	21	21	0	0	NA	NA	NA	40	49	172	516	174	119	263	89	10	43	3	0.058	0.083	0.017
.	19.01.15-20.29.41-1-100437	322	76	76	18	0	16	525	68	68	0	0	NA	NA	NA	94	119	180	559	193	125	295	105	72	140	22	0.4	0.25	0.114
.	19.01.15-20.29.42-1-100438	399	71	71	7	0	6	514	64	64	0	0	NA	NA	NA	92	92	181	546	178	129	289	96	37	130	17	0.204	0.238	0.096
.	19.01.15-20.29.58-1-100463	32	1	1	0	0	0	0	0	0	0	0	NA	NA	NA	9	14	168	495	164	0	0	0	0	3	0	0	0.006	0
.	19.01.15-20.30.01-1-100467	33	1	1	0	0	0	0	0	0	0	0	NA	NA	NA	13	11	164	496	164	0	0	0	0	1	0	0	0.002	0
.	19.01.15-20.30.03-1-100472	153	16	16	3	0	2	457	14	14	0	0	NA	NA	NA	64	44	177	511	169	117	254	86	8	30	12	0.045	0.059	0.071
.	19.01.15-20.30.05-1-100473	89	6	6	2	0	2	447	4	4	0	0	NA	NA	NA	24	27	170	502	168	119	246	82	0	8	2	0	0.016	0.012
.	19.01.15-20.30.05-1-100474	329	129	129	39	0	33	512	120	120	0	0	NA	NA	NA	99	96	183	540	186	131	281	100	62	245	57	0.339	0.454	0.306
.	19.01.15-20.30.22-1-100482	64	2	2	2	0	2	442	0	0	0	0	NA	NA	NA	25	26	173	502	164	117	246	79	4	3	0	0.023	0.006	0
.	19.01.15-20.30.28-1-100483	60	2	2	0	0	0	438	1	1	0	0	NA	NA	NA	9	10	165	495	163	115	242	81	0	3	0	0	0.006	0
.	19.01.15-20.30.29-1-100484	32	1	1	0	0	0	0	0	0	0	0	NA	NA	NA	10	9	166	493	163	0	0	0	0	1	0	0	0.002	0
.	19.01.15-20.30.31-1-100486	324	89	89	34	0	28	509	81	81	0	0	NA	NA	NA	97	89	181	544	177	128	286	95	70	164	27	0.387	0.301	0.153
.	19.01.15-20.30.33-1-100491	61	2	2	0	0	0	445	1	1	0	0	NA	NA	NA	24	30	168	504	171	115	246	84	8	4	0	0.048	0.008	0
.	19.01.15-20.30.40-1-100496	375	89	89	23	0	18	522	82	82	0	0	NA	NA	NA	100	100	181	544	188	130	286	106	40	207	28	0.221	0.381	0.149
.	19.01.15-20.30.42-1-100497	67	3	3	0	0	0	446	2	2	0	0	NA	NA	NA	27	24	167	503	167	113	250	83	2	2	0	0.012	0.004	0
.	19.01.15-20.30.44-1-100498	60	3	3	0	0	0	203	2	2	0	0	NA	NA	NA	13	17	164	501	165	54	112	37	1	6	0	0.006	0.012	0
.	19.01.15-20.30.46-1-100499	86	6	6	1	0	1	454	5	5	0	0	NA	NA	NA	26	37	168	514	168	117	255	82	18	8	3	0.107	0.016	0.018
.	19.01.15-20.30.55-1-100523	342	98	98	19	0	18	517	91	91	0	0	NA	NA	NA	96	102	187	543	185	132	283	102	56	153	47	0.299	0.282	0.254
.	19.01.15-20.30.56-1-100524	85	3	3	1	0	1	451	2	2	0	0	NA	NA	NA	31	31	167	509	168	117	253	81	3	1	0	0.018	0.002	0
.	19.01.15-20.31.04-1-100530	178	19	19	5	0	5	490	18	18	0	0	NA	NA	NA	47	69	179	529	174	127	273	90	5	37	15	0.028	0.07	0.086
.	19.01.15-20.31.13-1-100579	33	1	1	0	0	0	0	0	0	0	0	NA	NA	NA	6	7	164	492	164	0	0	0	0	1	0	0	0.002	0
.	19.01.15-20.31.17-1-100583	150	8	8	0	0	0	467	5	5	0	0	NA	NA	NA	48	54	174	521	172	118	263	86	2	13	0	0.011	0.025	0
.	19.01.15-20.31.32-1-100588	292	67	67	15	0	13	504	58	58	0	0	NA	NA	NA	82	88	181	542	178	130	281	93	22	113	40	0.122	0.208	0.225
.	19.01.15-20.31.35-1-100589	118	5	5	2	0	2	454	3	3	0	0	NA	NA	NA	51	36	171	507	171	118	250	86	3	13	0	0.018	0.026	0
.	19.01.15-20.31.47-1-100591	318	58	58	15	0	13	497	54	54	0	0	NA	NA	NA	98	86	183	540	176	130	275	92	20	151	31	0.109	0.28	0.176
.	19.01.15-20.31.48-1-100592	259	30	30	8	0	7	483	28	28	0	0	NA	NA	NA	77	66	176	531	172	124	272	87	8	55	2	0.045	0.104	0.012
.	19.01.15-20.31.56-1-100615	215	25	25	6	0	6	493	24	24	0	0	NA	NA	NA	61	68	175	530	176	123	277	93	8	61	23	0.046	0.115	0.131
.	19.01.15-20.32.32-1-100629	299	25	25	6	0	5	494	21	21	0	0	NA	NA	NA	94	79	173	541	178	121	277	96	11	54	3	0.064	0.1	0.017
.	19.01.15-20.32.35-1-100634	303	25	25	6	0	5	484	23	23	0	0	NA	NA	NA	88	61	176	520	178	127	262	95	2	44	10	0.011	0.085	0.056
.	19.01.15-20.32.36-1-100635	123	6	6	2	0	2	465	5	5	0	0	NA	NA	NA	53	47	177	510	173	122	253	90	0	24	0	0	0.047	0
.	19.01.15-20.32.46-1-100636	137	6	6	2	0	2	466	5	5	0	0	NA	NA	NA	40	39	171	511	170	119	259	88	3	14	0	0.018	0.027	0
.	19.01.15-20.32.56-1-100659	34	1	1	1	0	1	0	0	0	0	0	NA	NA	NA	11	14	171	493	163	0	0	0	0	0	0	0	0	0
.	19.01.15-20.32.59-1-100663	260	18	18	8	0	6	489	17	17	0	0	NA	NA	NA	82	73	175	533	178	120	272	97	2	46	6	0.011	0.086	0.034
.	19.01.15-20.33.01-1-100667	65	3	3	0	0	0	442	2	2	0	0	NA	NA	NA	24	21	165	500	169	112	247	83	10	0	0	0.061	0	0
.	19.01.15-20.33.03-1-100668	204	12	12	1	0	1	481	10	10	0	0	NA	NA	NA	71	65	176	524	178	120	266	95	11	23	9	0.062	0.044	0.051
.	19.01.15-20.33.10-1-100673	179	11	11	4	0	3	470	9	9	0	0	NA	NA	NA	47	43	173	514	169	122	264	84	0	24	17	0	0.047	0.101
.	19.01.15-20.33.11-1-100674	38	1	1	0	0	0	0	0	0	0	0	NA	NA	NA	16	6	164	492	163	0	0	0	0	6	0	0	0.012	0
.	19.01.15-20.33.14-1-100682	94	10	10	2	0	2	446	6	6	0	0	NA	NA	NA	21	27	167	505	168	116	248	82	16	9	3	0.096	0.018	0.018
.	19.01.15-20.33.16-1-100683	119	4	4	0	0	0	461	3	3	0	0	NA	NA	NA	45	43	173	515	168	121	256	84	0	13	2	0	0.025	0.012
.	19.01.15-20.33.16-1-100684	305	29	29	6	0	6	508	26	26	0	0	NA	NA	NA	105	98	177	555	179	124	292	92	15	76	3	0.085	0.137	0.017
.	19.01.15-20.33.18-1-100685	298	52	52	10	0	7	503	48	48	0	0	NA	NA	NA	90	92	175	546	184	123	282	98	31	82	32	0.177	0.15	0.174
.	19.01.15-20.33.24-1-100691	119	6	6	0	0	0	457	4	4	0	0	NA	NA	NA	29	31	169	506	169	116	255	86	2	9	0	0.012	0.018	0
.	19.01.15-20.33.32-1-100692	273	43	43	15	0	12	490	42	42	0	0	NA	NA	NA	75	69	179	526	177	126	271	93	31	93	14	0.173	0.177	0.079
.	19.01.15-20.33.33-1-100693	210	10	10	1	0	1	494	8	8	0	0	NA	NA	NA	63	78	175	542	174	121	285	88	12	26	0	0.069	0.048	0
.	19.01.15-20.33.35-1-100694	179	16	16	5	0	5	464	14	14	0	0	NA	NA	NA	63	41	173	511	170	123	257	84	2	44	11	0.012	0.086	0.065
.	19.01.15-20.33.37-1-100695	63	2	2	0	0	0	443	1	1	0	0	NA	NA	NA	27	25	166	506	166	112	248	83	0	5	0	0	0.01	0
.	19.01.15-20.33.38-1-100696	32	1	1	0	0	0	0	0	0	0	0	NA	NA	NA	9	12	168	495	162	0	0	0	1	0	0	0.006	0	0
.	19.01.15-20.33.40-1-100697	32	1	1	0	0	0	0	0	0	0	0	NA	NA	NA	14	6	163	494	162	0	0	0	0	0	0	0	0	0
.	19.01.15-20.33.40-1-100698	152	9	9	3	0	3	459	6	6	0	0	NA	NA	NA	62	43	170	515	171	118	256	85	10	11	2	0.059	0.021	0.012
.	19.01.15-20.33.42-1-100699	416	83	83	29	0	21	537	73	73	0	0	NA	NA	NA	124	125	190	560	188	133	303	101	64	166	24	0.337	0.296	0.128
.	19.01.15-20.33.49-1-100700	296	29	29	6	0	5	495	27	27	0	0	NA	NA	NA	79	73	175	535	176	122	279	94	5	52	9	0.029	0.097	0.051
.	19.01.15-20.33.56-1-100723	322	68	68	17	0	15	492	63	63	0	0	NA	NA	NA	89	75	176	538	174	123	281	88	44	121	33	0.25	0.225	0.19
.	19.01.15-20.34.01-1-100729	217	23	23	5	0	4	474	21	21	0	0	NA	NA	NA	62	57	173	521	176	118	268	88	13	35	12	0.075	0.067	0.068
.	19.01.15-20.34.02-1-100730	35	1	1	0	0	0	0	0	0	0	0	NA	NA	NA	11	13	164	496	166	0	0	0	0	3	0	0	0.006	0
.	19.01.15-20.34.02-1-100731	337	94	94	24	0	18	517	82	82	0	0	NA	NA	NA	95	104	183	548	186	131	286	100	55	158	42	0.301	0.288	0.226
.	19.01.15-20.34.06-1-100734	93	8	8	2	0	2	456	5	5	0	0	NA	NA	NA	41	43	168	518	170	114	256	86	19	15	0	0.113	0.029	0
.	19.01.15-20.34.29-1-100741	147	15	15	1	0	1	465	14	14	0	0	NA	NA	NA	50	45	176	511	171	123	256	86	2	29	8	0.011	0.057	0.047
.	19.01.15-20.34.31-1-100742	87	4	4	1	0	1	448	3	3	0	0	NA	NA	NA	31	32	169	504	172	116	247	85	8	6	0	0.047	0.012	0
.	19.01.15-20.34.35-1-100743	437	111	111	33	0	23	556	99	99	0	0	NA	NA	NA	112	148	196	577	188	142	313	101	51	224	37	0.26	0.388	0.197
.	19.01.15-20.34.36-1-100744	34	1	1	0	0	0	0	0	0	0	0	NA	NA	NA	11	6	165	492	162	0	0	0	0	1	0	0	0.002	0
.	19.01.15-20.34.37-1-100745	363	76	76	24	0	20	511	72	72	0	0	NA	NA	NA	102	106	177	554	188	123	288	100	19	173	34	0.107	0.312	0.181
.	19.01.15-20.34.38-1-100747	265	35	35	12	0	8	495	33	33	0	0	NA	NA	NA	57	79	181	535	176	129	277	89	35	62	28	0.193	0.116	0.159
.	19.01.15-20.34.51-1-100765	111	8	8	2	0	2	455	6	6	0	0	NA	NA	NA	28	32	170	505	170	120	251	84	10	13	0	0.059	0.026	0
.	19.01.15-20.34.58-1-100774	466	71	71	25	0	19	539	65	65	0	0	NA	NA	NA	130	122	183	566	186	130	306	103	26	143	21	0.142	0.253	0.113
.	19.01.15-20.35.14-1-100788	228	17	17	3	0	2	488	15	15	0	0	NA	NA	NA	68	69	178	521	183	125	266	97	9	32	5	0.051	0.061	0.027
.	19.01.15-20.35.29-1-100793	380	40	40	15	0	9	523	38	38	0	0	NA	NA	NA	83	102	180	549	186	130	292	101	42	68	22	0.233	0.124	0.118
.	19.01.15-20.35.39-1-100795	90	3	3	1	0	1	443	2	2	0	0	NA	NA	NA	32	27	169	506	165	115	249	79	0	8	0	0	0.016	0
.	19.01.15-20.35.41-1-100796	58	2	2	0	0	0	200	1	1	0	0	NA	NA	NA	11	23	169	502	165	54	111	35	0	1	1	0	0.002	0.006
.	19.01.15-20.35.46-1-100797	397	134	134	35	0	26	529	127	127	0	0	NA	NA	NA	113	105	185	548	185	134	292	103	66	217	41	0.357	0.396	0.222
.	19.01.15-20.35.50-1-100799	292	44	44	13	0	11	489	43	43	0	0	NA	NA	NA	78	77	178	537	175	125	276	88	27	62	8	0.152	0.115	0.046
.	19.01.15-20.35.53-1-100818	91	10	10	1	0	1	460	9	9	0	0	NA	NA	NA	35	40	173	508	172	122	250	88	7	24	1	0.04	0.047	0.006
.	19.01.15-20.36.02-1-100828	174	12	12	2	0	2	470	10	10	0	0	NA	NA	NA	54	54	170	529	168	115	270	85	15	16	6	0.088	0.03	0.036
.	19.01.15-20.36.26-1-100836	35	1	1	0	0	0	0	0	0	0	0	NA	NA	NA	7	15	164	498	166	0	0	0	1	0	0	0.006	0	0
.	19.01.15-20.36.29-1-100837	37	1	1	1	0	1	0	0	0	0	0	NA	NA	NA	5	8	164	494	163	0	0	0	0	1	0	0	0.002	0
.	19.01.15-20.36.29-1-100838	355	30	30	8	0	8	526	25	25	0	0	NA	NA	NA	112	110	191	551	181	138	290	98	28	42	20	0.147	0.076	0.11
.	19.01.15-20.36.30-1-100839	323	67	67	17	0	11	506	63	63	0	0	NA	NA	NA	97	94	185	543	179	126	289	91	29	148	38	0.157	0.273	0.212
.	19.01.15-20.36.43-1-100842	220	41	41	7	0	4	494	37	37	0	0	NA	NA	NA	69	71	177	530	177	127	273	94	13	77	12	0.073	0.145	0.068
.	19.01.15-20.36.56-1-100866	33	1	1	0	0	0	0	0	0	0	0	NA	NA	NA	6	11	165	494	165	0	0	0	0	2	0	0	0.004	0
.	19.01.15-20.36.56-1-100867	31	1	1	0	0	0	0	0	0	0	0	NA	NA	NA	6	8	166	493	162	0	0	0	0	1	0	0	0.002	0
.	19.01.15-20.36.59-1-100871	145	14	14	2	0	2	465	11	11	0	0	NA	NA	NA	38	50	169	522	172	116	263	86	2	38	5	0.012	0.073	0.029
.	19.01.15-20.36.59-1-100872	123	6	6	2	0	2	468	5	5	0	0	NA	NA	NA	40	49	168	523	171	116	266	86	0	16	0	0	0.031	0
.	19.01.15-20.37.07-1-100877	34	1	1	1	0	1	0	0	0	0	0	NA	NA	NA	15	9	163	494	165	0	0	0	0	0	2	0	0	0.012
.	19.01.15-20.37.15-1-100888	92	4	4	2	0	2	445	2	2	0	0	NA	NA	NA	43	29	170	506	166	116	247	82	0	8	4	0	0.016	0.024
.	19.01.15-20.37.17-1-100889	173	12	12	3	0	2	469	9	9	0	0	NA	NA	NA	42	49	172	521	169	117	264	88	8	24	1	0.047	0.046	0.006
.	19.01.15-20.37.22-1-100890	154	8	8	1	0	1	469	6	6	0	0	NA	NA	NA	56	55	170	523	175	115	266	88	9	10	4	0.053	0.019	0.023
.	19.01.15-20.37.26-1-100895	29	1	1	1	0	1	0	0	0	0	0	NA	NA	NA	8	7	164	494	162	0	0	0	0	0	0	0	0	0
.	19.01.15-20.37.28-1-100896	351	46	46	16	0	13	529	42	42	0	0	NA	NA	NA	86	112	184	559	182	132	300	97	36	101	16	0.196	0.181	0.088
.	19.01.15-20.37.29-1-100897	302	45	45	10	0	6	520	43	43	0	0	NA	NA	NA	93	101	191	540	183	136	283	101	21	84	29	0.11	0.156	0.158
.	19.01.15-20.37.33-1-100898	296	107	107	33	0	30	495	95	95	0	0	NA	NA	NA	78	76	177	527	185	126	269	100	45	168	42	0.254	0.319	0.227
.	19.01.15-20.37.40-1-100899	143	11	11	1	0	1	473	10	10	0	0	NA	NA	NA	47	52	176	517	172	122	262	89	5	22	7	0.028	0.043	0.041
.	19.01.15-20.37.41-1-100900	35	1	1	0	0	0	0	0	0	0	0	NA	NA	NA	13	12	164	496	165	0	0	0	1	0	0	0.006	0	0
.	19.01.15-20.37.43-1-100901	215	27	27	11	0	9	481	25	25	0	0	NA	NA	NA	71	71	172	538	174	120	273	88	23	55	11	0.134	0.102	0.063
.	19.01.15-20.37.44-1-100902	320	22	22	5	0	4	539	21	21	0	0	NA	NA	NA	87	122	180	569	186	127	309	103	19	36	4	0.106	0.063	0.022
.	19.01.15-20.38.08-1-100933	34	1	1	0	0	0	0	0	0	0	0	NA	NA	NA	13	13	165	497	164	0	0	0	0	0	2	0	0	0.012
.	19.01.15-20.38.10-1-100936	420	65	65	15	0	15	522	59	59	0	0	NA	NA	NA	139	110	179	566	178	125	303	94	37	145	13	0.207	0.256	0.073
.	19.01.15-20.38.22-1-100940	61	4	4	0	0	0	444	2	2	0	0	NA	NA	NA	17	19	170	496	166	117	243	84	1	1	12	0.006	0.002	0.072
.	19.01.15-20.38.30-1-100942	144	11	11	1	0	0	457	10	10	0	0	NA	NA	NA	44	36	171	509	169	118	254	85	5	25	0	0.029	0.049	0
.	19.01.15-20.38.32-1-100943	395	78	78	8	0	6	517	71	71	0	0	NA	NA	NA	120	105	185	554	179	130	292	95	43	136	15	0.232	0.245	0.084
.	19.01.15-20.38.35-1-100944	484	93	93	23	0	19	551	87	87	0	0	NA	NA	NA	125	135	190	562	196	138	303	110	54	193	53	0.284	0.343	0.27
.	19.01.15-20.38.38-1-100945	87	4	4	0	0	0	445	3	3	0	0	NA	NA	NA	33	24	167	502	168	113	251	81	4	2	2	0.024	0.004	0.012
.	19.01.15-20.38.41-1-100946	217	18	18	1	0	1	492	16	16	0	0	NA	NA	NA	63	70	180	530	173	124	280	88	2	56	3	0.011	0.106	0.017
.	19.01.15-20.38.51-1-100964	64	2	2	2	0	2	439	1	1	0	0	NA	NA	NA	15	15	168	496	164	116	242	81	2	0	0	0.012	0	0
.	19.01.15-20.38.52-1-100966	32	1	1	0	0	0	0	0	0	0	0	NA	NA	NA	16	12	163	497	165	0	0	0	0	0	2	0	0	0.012
.	19.01.15-20.38.53-1-100969	87	5	5	1	0	1	449	3	3	0	0	NA	NA	NA	29	33	169	505	172	116	251	82	4	6	0	0.024	0.012	0
.	19.01.15-20.38.55-1-100971	304	18	18	7	0	6	506	15	15	0	0	NA	NA	NA	67	87	178	535	187	125	279	102	21	30	8	0.118	0.056	0.043
.	19.01.15-20.39.02-1-100978	332	52	52	13	0	11	511	49	49	0	0	NA	NA	NA	88	99	180	551	181	124	292	95	61	92	25	0.339	0.167	0.138
.	19.01.15-20.39.11-1-100983	551	92	92	25	0	18	587	83	83	0	0	NA	NA	NA	151	181	194	604	196	139	340	108	29	195	30	0.149	0.323	0.153
.	19.01.15-20.39.36-1-100996	90	9	9	2	0	2	446	8	8	0	0	NA	NA	NA	36	27	169	504	167	115	248	83	11	11	5	0.065	0.022	0.03
.	19.01.15-20.39.41-1-100998	271	116	116	26	0	24	485	105	105	0	0	NA	NA	NA	67	68	181	531	169	125	275	85	50	180	45	0.276	0.339	0.266
.	19.01.15-20.39.45-1-100999	170	18	18	2	0	1	467	17	17	0	0	NA	NA	NA	47	47	172	518	170	118	263	86	2	53	3	0.012	0.102	0.018
.	19.01.15-20.39.58-1-101023	35	1	1	1	0	1	0	0	0	0	0	NA	NA	NA	9	11	166	494	164	0	0	0	0	0	0	0	0	0
.	19.01.15-20.39.59-1-101026	347	94	94	26	0	18	508	89	89	0	0	NA	NA	NA	107	81	185	532	177	135	280	93	40	161	56	0.216	0.303	0.316
.	19.01.15-20.40.15-1-101040	116	9	9	2	0	2	457	7	7	0	0	NA	NA	NA	38	40	174	511	168	121	252	84	1	20	3	0.006	0.039	0.018
.	19.01.15-20.40.18-1-101041	152	11	11	5	0	3	469	8	8	0	0	NA	NA	NA	56	48	174	515	172	119	259	91	7	9	8	0.04	0.017	0.047
.	19.01.15-20.40.25-1-101042	458	60	60	19	0	15	546	57	57	0	0	NA	NA	NA	125	140	181	572	200	126	308	112	39	120	9	0.215	0.21	0.045
.	19.01.15-20.40.33-1-101048	294	18	18	4	0	3	493	16	16	0	0	NA	NA	NA	99	70	179	529	175	122	278	93	14	42	5	0.078	0.079	0.029
.	19.01.15-20.40.35-1-101049	155	8	8	3	0	2	465	7	7	0	0	NA	NA	NA	55	47	169	516	175	114	260	91	12	13	4	0.071	0.025	0.023
.	19.01.15-20.40.37-1-101054	62	2	2	1	0	1	443	1	1	0	0	NA	NA	NA	15	20	163	503	167	112	248	83	0	2	0	0	0.004	0
.	19.01.15-20.40.40-1-101055	381	125	125	38	0	28	530	112	112	0	0	NA	NA	NA	94	116	188	560	181	136	297	97	67	241	40	0.356	0.43	0.221
.	19.01.15-20.40.49-1-101056	83	5	5	1	0	1	456	4	4	0	0	NA	NA	NA	15	37	167	516	167	115	257	84	0	10	2	0	0.019	0.012
.	19.01.15-20.40.56-1-101080	93	3	3	1	0	1	442	2	2	0	0	NA	NA	NA	35	22	166	501	168	111	249	82	8	0	0	0.048	0	0
.	19.01.15-20.41.04-1-101086	36	1	1	0	0	0	0	0	0	0	0	NA	NA	NA	12	12	166	492	167	0	0	0	0	2	0	0	0.004	0
.	19.01.15-20.41.06-1-101088	219	19	19	3	0	3	477	17	17	0	0	NA	NA	NA	79	63	171	529	176	117	269	91	5	50	6	0.029	0.095	0.034
.	19.01.15-20.41.08-1-101091	36	1	1	1	0	1	0	0	0	0	0	NA	NA	NA	10	9	166	491	165	0	0	0	0	8	0	0	0.016	0
.	19.01.15-20.41.10-1-101093	117	9	9	3	0	2	450	8	8	0	0	NA	NA	NA	31	29	169	506	167	118	248	84	2	15	0	0.012	0.03	0
.	19.01.15-20.41.12-1-101094	561	88	88	19	0	17	577	81	81	0	0	NA	NA	NA	169	160	186	591	196	135	329	113	56	188	22	0.301	0.318	0.112
.	19.01.15-20.41.32-1-101106	250	31	31	13	0	10	481	27	27	0	0	NA	NA	NA	79	68	173	533	175	122	272	87	31	34	6	0.179	0.064	0.034
.	19.01.15-20.41.46-1-101108	114	8	8	2	0	2	459	6	6	0	0	NA	NA	NA	36	42	171	511	173	119	256	84	1	8	8	0.006	0.016	0.046
.	19.01.15-20.41.53-1-101128	146	13	13	2	0	2	456	11	11	0	0	NA	NA	NA	51	40	171	515	167	115	258	83	4	9	8	0.023	0.017	0.048
.	19.01.15-20.42.01-1-101136	60	2	2	1	0	1	446	1	1	0	0	NA	NA	NA	20	26	166	503	170	116	246	84	0	3	2	0	0.006	0.012
.	19.01.15-20.42.06-1-101139	204	13	13	2	0	2	474	12	12	0	0	NA	NA	NA	59	56	174	523	172	120	266	88	11	38	13	0.063	0.073	0.076
.	19.01.15-20.42.11-1-101144	340	23	23	10	0	8	506	20	20	0	0	NA	NA	NA	101	92	177	553	175	125	291	90	6	74	4	0.034	0.134	0.023
.	19.01.15-20.42.12-1-101145	34	1	1	0	0	0	0	0	0	0	0	NA	NA	NA	8	10	164	495	164	0	0	0	0	2	0	0	0.004	0
.	19.01.15-20.42.12-1-101146	32	1	1	0	0	0	0	0	0	0	0	NA	NA	NA	4	8	163	494	164	0	0	0	0	0	0	0	0	0
.	19.01.15-20.42.14-1-101147	311	28	28	6	0	6	497	26	26	0	0	NA	NA	NA	93	82	175	529	191	124	272	101	6	64	4	0.034	0.121	0.021
.	19.01.15-20.42.15-1-101151	269	47	47	16	0	14	490	39	39	0	0	NA	NA	NA	76	72	175	534	176	124	276	90	43	102	15	0.246	0.191	0.085
.	19.01.15-20.42.15-1-101152	34	1	1	1	0	1	0	0	0	0	0	NA	NA	NA	9	10	165	493	165	0	0	0	0	1	0	0	0.002	0
.	19.01.15-20.42.17-1-101153	124	8	8	3	0	2	450	5	5	0	0	NA	NA	NA	30	31	171	505	168	119	247	84	1	8	6	0.006	0.016	0.036
.	19.01.15-20.42.53-1-101178	296	45	45	10	0	9	495	40	40	0	0	NA	NA	NA	82	81	182	539	173	129	277	89	13	126	21	0.071	0.234	0.121
.	19.01.15-20.43.14-1-101194	34	1	1	0	0	0	0	0	0	0	0	NA	NA	NA	8	10	165	493	165	0	0	0	0	0	0	0	0	0
.	19.01.15-20.43.17-1-101195	121	16	16	4	0	3	460	15	15	0	0	NA	NA	NA	42	41	168	515	171	116	259	85	31	13	5	0.185	0.025	0.029
.	19.01.15-20.43.24-1-101201	334	71	71	14	0	11	492	65	65	0	0	NA	NA	NA	85	73	178	533	175	124	277	91	31	116	24	0.174	0.218	0.137
.	19.01.15-20.43.25-1-101202	354	65	65	14	0	10	510	61	61	0	0	NA	NA	NA	102	102	186	546	183	135	281	94	34	134	19	0.183	0.245	0.104
.	19.01.15-20.43.26-1-101203	62	2	2	0	0	0	443	1	1	0	0	NA	NA	NA	15	18	166	500	165	115	245	83	0	2	0	0	0.004	0
.	19.01.15-20.43.37-1-101208	34	1	1	0	0	0	0	0	0	0	0	NA	NA	NA	14	12	164	497	164	0	0	0	0	0	0	0	0	0
.	19.01.15-20.43.38-1-101209	67	3	3	1	0	1	441	2	2	0	0	NA	NA	NA	22	18	168	499	164	114	247	80	5	3	0	0.03	0.006	0
.	19.01.15-20.43.40-1-101210	321	96	96	27	0	23	489	88	88	0	0	NA	NA	NA	87	71	178	529	177	124	274	91	37	207	40	0.208	0.391	0.226
.	19.01.15-20.44.05-1-101238	439	161	161	40	0	33	522	152	152	0	0	NA	NA	NA	107	115	179	567	182	125	300	97	76	287	66	0.425	0.506	0.363
.	19.01.15-20.44.18-1-101247	376	63	63	19	0	16	521	57	57	0	0	NA	NA	NA	103	106	184	553	182	129	296	96	45	126	25	0.245	0.228	0.137
.	19.01.15-20.44.19-1-101248	685	110	110	26	0	21	584	95	95	0	0	NA	NA	NA	157	165	197	580	201	144	326	114	76	174	50	0.386	0.3	0.249
.	19.01.15-20.44.36-1-101249	179	10	10	4	0	3	479	9	9	0	0	NA	NA	NA	36	64	176	529	172	124	268	87	0	24	4	0	0.045	0.023
.	19.01.15-20.44.39-1-101251	116	13	13	6	0	5	459	9	9	0	0	NA	NA	NA	37	38	168	512	171	116	256	87	4	18	12	0.024	0.035	0.07
.	19.01.15-20.45.04-1-101279	32	1	1	0	0	0	0	0	0	0	0	NA	NA	NA	13	10	167	491	165	0	0	0	0	0	0	0	0	0
.	19.01.15-20.45.05-1-101280	181	35	35	15	0	13	473	33	33	0	0	NA	NA	NA	57	53	168	527	171	115	275	83	30	51	23	0.179	0.097	0.135
.	19.01.15-20.45.09-1-101284	151	15	15	5	0	2	463	14	14	0	0	NA	NA	NA	48	46	174	512	173	118	259	86	21	22	3	0.121	0.043	0.017
.	19.01.15-20.45.23-1-101293	35	1	1	0	0	0	0	0	0	0	0	NA	NA	NA	14	12	165	494	166	0	0	0	0	5	0	0	0.01	0
.	19.01.15-20.45.27-1-101298	86	3	3	0	0	0	446	1	1	0	0	NA	NA	NA	41	28	168	504	169	114	249	83	2	6	0	0.012	0.012	0
.	19.01.15-20.45.28-1-101299	294	95	95	17	0	13	487	84	84	0	0	NA	NA	NA	69	76	175	536	178	120	277	90	35	162	33	0.2	0.302	0.185
.	19.01.15-20.45.42-1-101301	39	1	1	1	0	1	0	0	0	0	0	NA	NA	NA	12	19	166	498	168	0	0	0	0	0	6	0	0	0.036
.	19.01.15-20.45.44-1-101302	390	29	29	12	0	11	523	24	24	0	0	NA	NA	NA	129	111	191	553	180	134	294	95	15	79	2	0.079	0.143	0.011
.	19.01.15-20.45.47-1-101303	96	3	3	2	0	2	445	2	2	0	0	NA	NA	NA	32	27	168	505	167	116	246	83	4	5	2	0.024	0.01	0.012
.	19.01.15-20.45.52-1-101322	264	17	17	3	0	3	483	15	15	0	0	NA	NA	NA	83	70	180	529	174	125	270	88	4	40	7	0.022	0.076	0.04
.	19.01.15-20.45.59-1-101331	95	5	5	0	0	0	455	4	4	0	0	NA	NA	NA	28	33	171	511	164	118	257	80	4	13	0	0.023	0.025	0
.	19.01.15-20.46.09-1-101338	123	16	16	3	0	3	458	15	15	0	0	NA	NA	NA	34	34	173	508	166	120	256	82	16	33	0	0.092	0.065	0
.	19.01.15-20.46.20-1-101342	57	2	2	0	0	0	50	1	1	0	0	NA	NA	NA	23	13	166	496	164	14	27	9	7	0	0	0.042	0	0
.	19.01.15-20.46.20-1-101343	175	25	25	8	0	7	468	21	21	0	0	NA	NA	NA	54	51	172	520	172	116	265	87	5	58	11	0.029	0.112	0.064
.	19.01.15-20.46.27-1-101344	63	2	2	0	0	0	439	1	1	0	0	NA	NA	NA	27	23	167	500	169	113	242	84	0	5	0	0	0.01	0
.	19.01.15-20.46.30-1-101345	90	4	4	2	0	2	440	2	2	0	0	NA	NA	NA	39	23	165	504	167	110	250	80	7	0	1	0.042	0	0.006
.	19.01.15-20.46.38-1-101348	415	27	27	4	0	4	516	25	25	0	0	NA	NA	NA	119	104	181	555	181	130	293	93	23	42	13	0.127	0.076	0.072
.	19.01.15-20.46.38-1-101349	97	10	10	5	0	5	457	7	7	0	0	NA	NA	NA	37	42	173	516	166	118	257	82	0	10	14	0	0.019	0.084
.	19.01.15-20.46.39-1-101350	35	1	1	0	0	0	0	0	0	0	0	NA	NA	NA	10	6	168	489	162	0	0	0	0	1	0	0	0.002	0
.	19.01.15-20.46.42-1-101351	37	1	1	0	0	0	0	0	0	0	0	NA	NA	NA	10	14	167	495	165	0	0	0	0	0	0	0	0	0
.	19.01.15-20.46.45-1-101353	126	11	11	1	0	1	456	9	9	0	0	NA	NA	NA	43	38	167	515	169	116	256	84	13	11	3	0.078	0.021	0.018
.	19.01.15-20.46.46-1-101354	144	6	6	1	0	1	469	5	5	0	0	NA	NA	NA	48	48	172	514	175	122	257	90	3	9	0	0.017	0.018	0
.	19.01.15-20.46.52-1-101374	85	4	4	1	0	1	446	3	3	0	0	NA	NA	NA	40	33	171	509	166	117	248	81	3	10	0	0.018	0.02	0
.	19.01.15-20.47.01-1-101383	62	2	2	1	0	1	201	1	1	0	0	NA	NA	NA	17	18	165	501	165	50	110	41	2	0	0	0.012	0	0
.	19.01.15-20.47.05-1-101384	249	30	30	5	0	4	500	24	24	0	0	NA	NA	NA	77	85	181	540	177	129	280	91	34	47	15	0.188	0.087	0.085
.	19.01.15-20.47.05-1-101385	85	4	4	1	0	1	446	3	3	0	0	NA	NA	NA	25	21	165	501	168	113	247	86	5	14	0	0.03	0.028	0
.	19.01.15-20.47.08-1-101389	557	76	76	23	0	17	572	70	70	0	0	NA	NA	NA	133	157	197	584	189	143	323	106	40	162	30	0.203	0.277	0.159
.	19.01.15-20.47.10-1-101392	237	49	49	19	0	15	497	43	43	0	0	NA	NA	NA	68	87	184	534	182	129	274	94	29	120	26	0.158	0.225	0.143
.	19.01.15-20.47.11-1-101393	269	50	50	7	0	7	480	45	45	0	0	NA	NA	NA	71	68	170	537	174	121	272	87	16	92	19	0.094	0.171	0.109
.	19.01.15-20.47.18-1-101397	498	65	65	14	0	12	564	55	55	0	0	NA	NA	NA	125	148	194	579	188	138	322	104	23	127	30	0.119	0.219	0.16
.	19.01.15-20.47.25-1-101402	61	3	3	2	0	1	449	2	2	0	0	NA	NA	NA	30	31	167	509	168	113	252	84	2	1	0	0.012	0.002	0
.	19.01.15-20.47.26-1-101403	119	10	10	3	0	3	473	8	8	0	0	NA	NA	NA	36	51	168	522	174	119	267	87	7	18	2	0.042	0.034	0.011
.	19.01.15-20.47.32-1-101408	35	1	1	1	0	1	0	0	0	0	0	NA	NA	NA	8	8	166	491	164	0	0	0	1	0	0	0.006	0	0
.	19.01.15-20.47.34-1-101409	201	28	28	6	0	4	483	25	25	0	0	NA	NA	NA	68	65	175	525	178	123	267	93	14	45	23	0.08	0.086	0.129
.	19.01.15-20.47.41-1-101410	236	24	24	5	0	3	486	20	20	0	0	NA	NA	NA	77	75	181	528	179	124	270	92	29	43	24	0.16	0.081	0.134
.	19.01.15-20.47.51-1-101428	92	8	8	1	0	1	443	7	7	0	0	NA	NA	NA	38	25	169	501	168	113	248	82	3	9	6	0.018	0.018	0.036
.	19.01.15-20.47.58-1-101436	92	5	5	0	0	0	448	4	4	0	0	NA	NA	NA	16	27	170	502	168	118	246	84	0	5	0	0	0.01	0
.	19.01.15-20.48.11-1-101445	118	8	8	4	0	3	455	6	6	0	0	NA	NA	NA	34	36	169	508	172	115	253	87	1	22	0	0.006	0.043	0
.	19.01.15-20.48.21-1-101449	330	60	60	12	0	7	505	54	54	0	0	NA	NA	NA	112	88	179	534	188	126	277	102	34	115	13	0.19	0.215	0.069
.	19.01.15-20.48.26-1-101451	35	1	1	0	0	0	0	0	0	0	0	NA	NA	NA	5	14	170	495	162	0	0	0	0	1	0	0	0.002	0
.	19.01.15-20.48.27-1-101452	34	1	1	0	0	0	0	0	0	0	0	NA	NA	NA	9	15	167	495	166	0	0	0	0	1	0	0	0.002	0
.	19.01.15-20.48.30-1-101453	56	2	2	1	0	1	0	1	1	0	0	NA	NA	NA	15	18	168	498	165	0	0	0	5	0	0	0.03	0	0
.	19.01.15-20.48.30-1-101454	355	20	20	5	0	5	522	17	17	0	0	NA	NA	NA	110	103	187	544	185	135	287	100	9	24	12	0.048	0.044	0.065
.	19.01.15-20.48.30-1-101455	65	4	4	0	0	0	441	3	3	0	0	NA	NA	NA	26	21	167	500	167	115	243	83	3	3	8	0.018	0.006	0.048
.	19.01.15-20.48.31-1-101456	145	14	14	7	0	7	449	12	12	0	0	NA	NA	NA	49	30	167	506	170	111	251	87	1	36	7	0.006	0.071	0.041
.	19.01.15-20.48.33-1-101457	147	12	12	2	0	1	457	10	10	0	0	NA	NA	NA	47	42	168	516	171	113	258	86	2	22	0	0.012	0.043	0
.	19.01.15-20.48.36-1-101458	172	17	17	5	0	4	458	14	14	0	0	NA	NA	NA	35	37	172	508	170	119	252	87	6	25	7	0.035	0.049	0.041
.	19.01.15-20.48.45-1-101459	35	1	1	0	0	0	0	0	0	0	0	NA	NA	NA	6	8	164	493	164	0	0	0	0	2	0	0	0.004	0
.	19.01.15-20.48.48-1-101460	63	3	3	0	0	0	451	2	2	0	0	NA	NA	NA	25	25	169	500	169	116	251	84	5	7	4	0.03	0.014	0.024
.	19.01.15-20.48.48-1-101461	37	1	1	0	0	0	0	0	0	0	0	NA	NA	NA	9	8	163	495	163	0	0	0	0	0	0	0	0	0
.	19.01.15-20.48.56-1-101485	500	80	80	25	0	19	560	75	75	0	0	NA	NA	NA	119	152	194	576	195	140	312	108	72	182	13	0.371	0.316	0.067
.	19.01.15-20.48.57-1-101487	359	39	39	9	0	8	516	36	36	0	0	NA	NA	NA	93	103	182	549	185	125	290	101	9	70	16	0.049	0.128	0.086
.	19.01.15-20.49.02-1-101492	93	5	5	1	0	0	459	4	4	0	0	NA	NA	NA	17	35	169	508	171	118	254	87	4	9	3	0.024	0.018	0.018
.	19.01.15-20.49.02-1-101494	84	3	3	1	0	1	447	2	2	0	0	NA	NA	NA	21	25	167	504	167	115	249	83	2	2	1	0.012	0.004	0.006
.	19.01.15-20.49.07-1-101499	61	3	3	0	0	0	446	2	2	0	0	NA	NA	NA	28	27	167	504	169	113	249	84	0	7	0	0	0.014	0
.	19.01.15-20.49.07-1-101500	58	2	2	0	0	0	0	1	1	0	0	NA	NA	NA	20	12	166	496	163	0	0	0	0	1	4	0	0.002	0.025
.	19.01.15-20.49.08-1-101502	60	2	2	0	0	0	253	1	1	0	0	NA	NA	NA	12	21	169	500	165	67	142	44	0	4	0	0	0.008	0
.	19.01.15-20.49.12-1-101504	180	17	17	4	0	4	476	14	14	0	0	NA	NA	NA	57	62	179	519	177	119	267	90	15	39	9	0.084	0.075	0.051
.	19.01.15-20.49.15-1-101509	201	30	30	6	0	5	474	28	28	0	0	NA	NA	NA	62	58	172	522	177	118	268	88	22	59	7	0.128	0.113	0.04
.	19.01.15-20.49.18-1-101510	174	11	11	4	0	4	486	8	8	0	0	NA	NA	NA	56	74	183	529	175	129	266	91	5	25	8	0.027	0.047	0.046
.	19.01.15-20.49.20-1-101511	184	23	23	6	0	3	467	20	20	0	0	NA	NA	NA	57	50	169	524	170	119	265	83	6	30	17	0.036	0.057	0.1
.	19.01.15-20.49.23-1-101516	200	11	11	1	0	1	486	9	9	0	0	NA	NA	NA	77	74	179	533	175	126	273	87	3	17	2	0.017	0.032	0.011
.	19.01.15-20.49.46-1-101522	117	7	7	3	0	3	467	5	5	0	0	NA	NA	NA	46	51	171	515	178	117	260	90	0	16	4	0	0.031	0.022
.	19.01.15-20.49.50-1-101524	273	78	78	14	0	8	480	73	73	0	0	NA	NA	NA	72	69	174	529	179	121	269	90	46	113	14	0.264	0.214	0.078
.	19.01.15-20.50.02-1-101555	57	2	2	0	0	0	0	1	1	0	0	NA	NA	NA	14	21	167	499	168	0	0	0	0	1	0	0	0.002	0
.	19.01.15-20.50.06-1-101557	152	10	10	2	0	2	458	9	9	0	0	NA	NA	NA	40	42	170	515	170	113	259	86	9	10	4	0.053	0.019	0.024
.	19.01.15-20.50.11-1-101561	35	1	1	1	0	1	0	0	0	0	0	NA	NA	NA	7	10	168	491	164	0	0	0	0	2	0	0	0.004	0
.	19.01.15-20.50.13-1-101562	212	17	17	6	0	4	485	16	16	0	0	NA	NA	NA	52	58	174	524	173	123	272	90	9	26	10	0.052	0.05	0.058
.	19.01.15-20.50.14-1-101566	380	78	78	26	0	21	526	74	74	0	0	NA	NA	NA	87	110	184	556	183	133	298	95	36	171	40	0.196	0.308	0.219
.	19.01.15-20.50.15-1-101567	361	110	110	20	0	12	499	102	102	0	0	NA	NA	NA	117	86	183	536	180	128	275	96	32	211	31	0.175	0.394	0.172
.	19.01.15-20.50.16-1-101568	262	25	25	5	0	5	491	20	20	0	0	NA	NA	NA	69	76	177	538	174	125	277	89	19	49	3	0.107	0.091	0.017
.	19.01.15-20.50.22-1-101569	33	1	1	0	0	0	0	0	0	0	0	NA	NA	NA	14	9	164	496	162	0	0	0	0	4	0	0	0.008	0
.	19.01.15-20.50.26-1-101570	182	31	31	4	0	1	471	28	28	0	0	NA	NA	NA	59	53	175	514	177	119	259	93	9	39	7	0.051	0.076	0.04
.	19.01.15-20.50.29-1-101571	93	4	4	0	0	0	445	3	3	0	0	NA	NA	NA	32	27	171	502	167	120	245	80	1	3	0	0.006	0.006	0
.	19.01.15-20.50.41-1-101581	146	12	12	4	0	4	463	11	11	0	0	NA	NA	NA	36	49	173	515	174	115	261	87	15	17	4	0.087	0.033	0.023
.	19.01.15-20.50.49-1-101582	288	61	61	21	0	15	505	57	57	0	0	NA	NA	NA	64	88	175	544	182	123	288	94	22	134	16	0.126	0.246	0.088
.	19.01.15-20.50.54-1-101604	33	1	1	0	0	0	0	0	0	0	0	NA	NA	NA	12	13	166	495	165	0	0	0	0	0	0	0	0	0
.	19.01.15-20.50.55-1-101606	476	55	55	12	0	8	542	49	49	0	0	NA	NA	NA	139	129	197	556	189	143	296	103	31	94	18	0.157	0.169	0.095
.	19.01.15-20.51.05-1-101613	154	8	8	0	0	0	464	7	7	0	0	NA	NA	NA	46	44	170	514	173	117	261	86	12	2	1	0.071	0.004	0.006
.	19.01.15-20.51.08-1-101617	151	8	8	1	0	1	460	6	6	0	0	NA	NA	NA	46	42	175	511	169	121	254	85	0	18	7	0	0.035	0.041
.	19.01.15-20.51.18-1-101622	497	66	66	10	0	6	567	58	58	0	0	NA	NA	NA	158	155	195	582	191	143	318	106	45	149	22	0.231	0.256	0.115
.	19.01.15-20.51.32-1-101631	89	4	4	1	0	1	442	3	3	0	0	NA	NA	NA	32	23	168	500	168	114	245	83	0	2	2	0	0.004	0.012
.	19.01.15-20.51.41-1-101632	267	29	29	12	0	8	484	28	28	0	0	NA	NA	NA	72	65	175	530	173	120	274	90	28	56	6	0.16	0.106	0.035
.	19.01.15-20.51.45-1-101633	359	76	76	24	0	19	509	69	69	0	0	NA	NA	NA	93	92	175	546	184	123	287	99	38	132	58	0.217	0.242	0.315
.	19.01.15-20.51.57-1-101658	152	10	10	4	0	4	457	8	8	0	0	NA	NA	NA	39	34	173	506	168	120	254	83	0	28	11	0	0.055	0.065
.	19.01.15-20.52.23-1-101671	32	1	1	0	0	0	0	0	0	0	0	NA	NA	NA	11	8	164	493	164	0	0	0	0	1	0	0	0.002	0
.	19.01.15-20.52.44-1-101676	352	30	30	6	0	6	500	28	28	0	0	NA	NA	NA	106	84	189	535	173	133	279	88	6	73	13	0.032	0.136	0.075
.	19.01.15-20.52.47-1-101677	137	16	16	2	0	2	457	13	13	0	0	NA	NA	NA	28	36	168	513	168	114	257	86	3	15	10	0.018	0.029	0.06
.	19.01.15-20.52.50-1-101695	200	24	24	4	0	3	484	19	19	0	0	NA	NA	NA	60	60	177	519	177	125	265	94	3	50	2	0.017	0.096	0.011
.	19.01.15-20.53.06-1-101707	126	14	14	2	0	2	469	13	13	0	0	NA	NA	NA	42	52	176	518	171	123	260	86	13	21	0	0.074	0.041	0
.	19.01.15-20.53.08-1-101712	31	1	1	0	0	0	0	0	0	0	0	NA	NA	NA	6	8	165	494	162	0	0	0	1	0	0	0.006	0	0
.	19.01.15-20.53.12-1-101713	35	1	1	0	0	0	0	0	0	0	0	NA	NA	NA	12	8	166	492	163	0	0	0	1	0	0	0.006	0	0
.	19.01.15-20.53.12-1-101714	83	4	4	0	0	0	448	3	3	0	0	NA	NA	NA	29	28	167	505	169	116	247	85	0	10	3	0	0.02	0.018
.	19.01.15-20.53.15-1-101718	33	1	1	0	0	0	0	0	0	0	0	NA	NA	NA	5	9	165	494	163	0	0	0	0	0	0	0	0	0
.	19.01.15-20.53.17-1-101719	32	1	1	0	0	0	0	0	0	0	0	NA	NA	NA	6	11	165	496	163	0	0	0	0	0	0	0	0	0
.	19.01.15-20.53.18-1-101720	383	73	73	17	0	15	524	69	69	0	0	NA	NA	NA	111	111	188	554	182	134	293	97	56	148	19	0.298	0.267	0.104
.	19.01.15-20.53.19-1-101721	532	74	74	20	0	18	553	69	69	0	0	NA	NA	NA	163	142	189	583	183	133	323	97	40	158	23	0.212	0.271	0.126
.	19.01.15-20.53.28-1-101727	206	21	21	3	0	2	496	20	20	0	0	NA	NA	NA	70	82	176	546	173	123	285	88	3	44	9	0.017	0.081	0.052
.	19.01.15-20.53.30-1-101728	439	43	43	12	0	11	547	39	39	0	0	NA	NA	NA	129	140	202	561	190	143	300	104	24	83	19	0.119	0.148	0.1
.	19.01.15-20.53.38-1-101733	151	12	12	3	0	3	460	10	10	0	0	NA	NA	NA	51	43	169	515	172	116	258	86	12	25	6	0.071	0.049	0.035
.	19.01.15-20.53.43-1-101734	184	38	38	8	0	7	476	35	35	0	0	NA	NA	NA	55	59	178	520	174	123	263	90	22	63	12	0.124	0.121	0.069
.	19.01.15-20.53.47-1-101735	170	22	22	1	0	1	463	19	19	0	0	NA	NA	NA	57	44	174	513	170	121	257	85	6	42	4	0.034	0.082	0.024
.	19.01.15-20.54.12-1-101767	35	1	1	0	0	0	0	0	0	0	0	NA	NA	NA	13	7	164	492	164	0	0	0	0	3	0	0	0.006	0
.	19.01.15-20.54.13-1-101768	61	2	2	0	0	0	447	1	1	0	0	NA	NA	NA	26	28	167	502	172	112	251	84	0	6	1	0	0.012	0.006
.	19.01.15-20.54.15-1-101773	235	41	41	10	0	7	477	38	38	0	0	NA	NA	NA	64	65	174	532	172	118	273	86	13	68	18	0.075	0.128	0.105
.	19.01.15-20.54.19-1-101774	150	7	7	2	0	2	452	5	5	0	0	NA	NA	NA	35	28	168	505	168	115	252	85	14	10	0	0.083	0.02	0
.	19.01.15-20.54.25-1-101775	294	81	81	25	0	18	492	74	74	0	0	NA	NA	NA	82	77	183	535	172	129	276	87	43	166	28	0.235	0.31	0.163
.	19.01.15-20.54.27-1-101776	234	10	10	2	0	1	481	9	9	0	0	NA	NA	NA	68	62	177	522	176	124	267	90	7	23	4	0.04	0.044	0.023
.	19.01.15-20.54.50-1-101795	68	2	2	0	0	0	445	1	1	0	0	NA	NA	NA	16	21	164	500	170	113	248	84	0	2	0	0	0.004	0
.	19.01.15-20.54.54-1-101798	61	2	2	0	0	0	401	1	1	0	0	NA	NA	NA	13	11	166	493	165	105	223	73	0	1	1	0	0.002	0.006
.	19.01.15-20.54.57-1-101803	151	9	9	1	0	1	464	7	7	0	0	NA	NA	NA	48	43	176	511	169	123	253	88	10	16	11	0.057	0.031	0.065
.	19.01.15-20.55.01-1-101808	61	2	2	0	0	0	402	1	1	0	0	NA	NA	NA	14	12	166	495	164	104	223	75	0	0	5	0	0	0.03
.	19.01.15-20.55.02-1-101809	32	1	1	1	0	1	0	0	0	0	0	NA	NA	NA	12	13	165	495	166	0	0	0	0	0	2	0	0	0.012
.	19.01.15-20.55.09-1-101814	179	17	17	8	0	7	462	16	16	0	0	NA	NA	NA	58	46	171	511	177	114	258	90	18	11	9	0.105	0.022	0.051
.	19.01.15-20.55.10-1-101815	148	7	7	1	0	0	469	6	6	0	0	NA	NA	NA	41	56	171	521	177	118	263	88	2	17	0	0.012	0.033	0
.	19.01.15-20.55.14-1-101819	33	1	1	0	0	0	0	0	0	0	0	NA	NA	NA	6	12	166	496	163	0	0	0	0	0	0	0	0	0
.	19.01.15-20.55.18-1-101820	36	1	1	0	0	0	0	0	0	0	0	NA	NA	NA	3	11	166	493	165	0	0	0	0	1	0	0	0.002	0
.	19.01.15-20.55.21-1-101821	353	38	38	9	0	6	518	35	35	0	0	NA	NA	NA	88	108	181	552	188	127	292	99	14	103	12	0.077	0.187	0.064
.	19.01.15-20.55.25-1-101822	208	23	23	10	0	9	475	18	18	0	0	NA	NA	NA	49	57	168	526	176	116	268	91	3	32	15	0.018	0.061	0.085
.	19.01.15-20.55.27-1-101827	116	8	8	2	0	2	459	6	6	0	0	NA	NA	NA	35	37	173	508	169	119	255	85	3	23	0	0.017	0.045	0
.	19.01.15-20.55.30-1-101828	238	17	17	1	0	1	486	15	15	0	0	NA	NA	NA	56	68	174	532	175	120	276	90	12	19	3	0.069	0.036	0.017
.	19.01.15-20.55.30-1-101830	208	12	12	5	0	3	480	11	11	0	0	NA	NA	NA	54	67	178	531	171	124	267	89	7	14	5	0.039	0.026	0.029
.	19.01.15-20.55.40-1-101835	36	1	1	0	0	0	0	0	0	0	0	NA	NA	NA	18	11	167	494	163	0	0	0	0	7	0	0	0.014	0
.	19.01.15-20.55.43-1-101836	292	25	25	3	0	1	485	23	23	0	0	NA	NA	NA	94	74	176	535	176	118	276	91	29	37	10	0.165	0.069	0.057
.	19.01.15-20.55.44-1-101837	299	42	42	12	0	10	498	37	37	0	0	NA	NA	NA	83	83	177	543	176	123	283	92	27	66	8	0.153	0.122	0.045
.	19.01.15-20.55.48-1-101838	95	4	4	1	0	1	442	3	3	0	0	NA	NA	NA	32	20	164	501	168	111	250	81	0	4	0	0	0.008	0
.	19.01.15-20.55.53-1-101860	58	2	2	0	0	0	299	1	1	0	0	NA	NA	NA	15	19	170	499	163	84	163	52	0	5	0	0	0.01	0
.	19.01.15-20.55.56-1-101864	318	37	37	12	0	10	500	34	34	0	0	NA	NA	NA	96	88	180	544	177	126	281	93	28	98	18	0.156	0.18	0.102
.	19.01.15-20.55.56-1-101865	118	6	6	3	0	3	446	4	4	0	0	NA	NA	NA	35	25	168	503	167	114	249	83	15	3	7	0.089	0.006	0.042
.	19.01.15-20.56.01-1-101870	62	5	5	1	0	1	451	4	4	0	0	NA	NA	NA	26	31	170	506	168	119	249	83	5	5	4	0.029	0.01	0.024
.	19.01.15-20.56.03-1-101871	121	17	17	4	0	4	456	16	16	0	0	NA	NA	NA	39	39	170	513	169	116	257	83	1	30	6	0.006	0.058	0.036
.	19.01.15-20.56.14-1-101879	60	2	2	0	0	0	198	1	1	0	0	NA	NA	NA	12	20	167	499	167	44	119	35	0	5	0	0	0.01	0
.	19.01.15-20.56.17-1-101880	387	71	71	13	0	10	523	65	65	0	0	NA	NA	NA	103	101	182	554	178	132	298	93	15	139	36	0.082	0.251	0.202
.	19.01.15-20.56.17-1-101881	92	6	6	2	0	2	454	4	4	0	0	NA	NA	NA	29	31	172	505	167	119	255	80	6	11	0	0.035	0.022	0
.	19.01.15-20.56.18-1-101882	34	1	1	0	0	0	0	0	0	0	0	NA	NA	NA	7	13	165	496	165	0	0	0	0	0	1	0	0	0.006
.	19.01.15-20.56.21-1-101883	36	1	1	0	0	0	0	0	0	0	0	NA	NA	NA	10	17	164	496	170	0	0	0	0	3	0	0	0.006	0
.	19.01.15-20.56.24-1-101884	180	13	13	2	0	1	467	12	12	0	0	NA	NA	NA	41	49	177	513	172	125	255	87	4	42	1	0.023	0.082	0.006
.	19.01.15-20.56.24-1-101885	118	8	8	2	0	2	452	7	7	0	0	NA	NA	NA	48	32	167	514	164	116	256	80	3	15	5	0.018	0.029	0.03
.	19.01.15-20.56.29-1-101886	199	32	32	8	0	8	470	29	29	0	0	NA	NA	NA	59	61	173	524	177	118	262	90	9	74	7	0.052	0.141	0.04
.	19.01.15-20.56.36-1-101889	324	36	36	13	0	8	516	33	33	0	0	NA	NA	NA	95	101	188	542	184	135	283	98	19	63	16	0.101	0.116	0.087
.	19.01.15-20.56.39-1-101890	601	54	54	20	0	14	568	53	53	0	0	NA	NA	NA	131	153	186	589	191	135	328	105	30	126	22	0.161	0.214	0.115
.	19.01.15-20.56.46-1-101892	33	1	1	1	0	1	0	0	0	0	0	NA	NA	NA	9	18	164	501	166	0	0	0	0	1	0	0	0.002	0
.	19.01.15-20.56.49-1-101893	30	1	1	0	0	0	0	0	0	0	0	NA	NA	NA	5	7	165	492	163	0	0	0	0	2	0	0	0.004	0
.	19.01.15-20.56.51-1-101911	260	48	48	8	0	6	504	43	43	0	0	NA	NA	NA	73	84	172	541	184	118	286	100	25	90	15	0.145	0.166	0.082
.	19.01.15-20.56.52-1-101912	31	1	1	0	0	0	0	0	0	0	0	NA	NA	NA	7	9	164	495	163	0	0	0	0	0	2	0	0	0.012
.	19.01.15-20.56.52-1-101913	96	9	9	2	0	1	446	8	8	0	0	NA	NA	NA	36	23	165	503	168	115	248	83	12	11	2	0.073	0.022	0.012
.	19.01.15-20.56.54-1-101916	31	1	1	0	0	0	0	0	0	0	0	NA	NA	NA	7	8	166	492	163	0	0	0	0	3	0	0	0.006	0
.	19.01.15-20.56.55-1-101919	208	20	20	6	0	4	466	18	18	0	0	NA	NA	NA	70	51	168	526	170	115	265	86	24	44	9	0.143	0.084	0.053
.	19.01.15-20.56.56-1-101921	36	1	1	1	0	1	0	0	0	0	0	NA	NA	NA	9	4	164	491	162	0	0	0	0	0	5	0	0	0.031
.	19.01.15-20.57.00-1-101926	385	49	49	10	0	10	533	45	45	0	0	NA	NA	NA	103	120	187	566	180	138	301	94	39	103	16	0.209	0.182	0.089
.	19.01.15-20.57.12-1-101933	121	4	4	1	0	1	455	3	3	0	0	NA	NA	NA	27	36	172	508	169	120	252	83	6	2	0	0.035	0.004	0
.	19.01.15-20.57.26-1-101937	138	10	10	0	0	0	453	9	9	0	0	NA	NA	NA	38	40	168	514	171	113	258	82	0	20	4	0	0.039	0.023
.	19.01.15-20.57.26-1-101938	203	39	39	11	0	9	475	35	35	0	0	NA	NA	NA	56	64	175	525	177	121	264	90	29	60	23	0.166	0.114	0.13
.	19.01.15-20.57.29-1-101943	184	10	10	5	0	2	471	8	8	0	0	NA	NA	NA	60	56	172	524	173	120	264	87	4	20	9	0.023	0.038	0.052
.	19.01.15-20.57.30-1-101944	173	13	13	3	0	3	471	12	12	0	0	NA	NA	NA	58	55	175	518	175	121	261	89	10	16	8	0.057	0.031	0.046
.	19.01.15-20.57.39-1-101949	40	1	1	0	0	0	0	0	0	0	0	NA	NA	NA	3	14	169	494	164	0	0	0	0	0	0	0	0	0
.	19.01.15-20.57.43-1-101950	145	17	17	5	0	3	457	15	15	0	0	NA	NA	NA	41	34	166	514	167	112	260	85	15	29	3	0.09	0.056	0.018
.	19.01.15-20.57.50-1-101952	66	2	2	0	0	0	396	1	1	0	0	NA	NA	NA	16	36	173	504	172	104	218	74	0	0	2	0	0	0.012
.	19.01.15-20.57.53-1-101971	410	52	52	18	0	12	536	48	48	0	0	NA	NA	NA	107	122	189	565	181	135	305	96	38	87	11	0.201	0.154	0.061
.	19.01.15-20.57.53-1-101972	87	4	4	2	0	2	457	3	3	0	0	NA	NA	NA	25	30	169	506	168	118	253	86	0	11	0	0	0.022	0
.	19.01.15-20.57.55-1-101975	93	6	6	3	0	3	451	5	5	0	0	NA	NA	NA	28	37	174	506	170	119	248	84	7	5	3	0.04	0.01	0.018
.	19.01.15-20.57.55-1-101976	33	1	1	0	0	0	0	0	0	0	0	NA	NA	NA	8	9	165	491	166	0	0	0	0	6	0	0	0.012	0
.	19.01.15-20.57.57-1-101979	57	2	2	0	0	0	149	1	1	0	0	NA	NA	NA	15	20	170	498	165	41	81	27	0	4	0	0	0.008	0
.	19.01.15-20.58.02-1-101985	231	21	21	5	0	4	466	20	20	0	0	NA	NA	NA	79	47	170	519	171	117	264	85	18	52	10	0.106	0.1	0.058
.	19.01.15-20.58.06-1-101988	412	45	45	12	0	7	518	42	42	0	0	NA	NA	NA	112	103	183	552	181	129	295	94	21	106	27	0.115	0.192	0.149
.	19.01.15-20.58.09-1-101991	125	15	15	6	0	3	465	13	13	0	0	NA	NA	NA	42	44	174	515	168	123	257	85	9	19	4	0.052	0.037	0.024
.	19.01.15-20.58.10-1-101992	435	105	105	24	0	20	526	93	93	0	0	NA	NA	NA	110	110	180	565	178	127	306	93	50	206	39	0.278	0.365	0.219
.	19.01.15-20.58.11-1-101993	37	1	1	0	0	0	0	0	0	0	0	NA	NA	NA	3	13	166	496	164	0	0	0	0	0	1	0	0	0.006
.	19.01.15-20.58.13-1-101994	65	3	3	0	0	0	301	1	1	0	0	NA	NA	NA	21	25	171	504	163	80	169	52	0	6	0	0	0.012	0
.	19.01.15-20.58.14-1-101998	146	12	12	1	0	1	468	11	11	0	0	NA	NA	NA	43	46	170	517	172	116	265	87	10	24	2	0.059	0.046	0.012
.	19.01.15-20.58.21-1-101999	326	113	113	35	0	31	497	102	102	0	0	NA	NA	NA	71	76	176	539	174	124	284	89	64	223	40	0.364	0.414	0.23
.	19.01.15-20.58.24-1-102001	203	19	19	6	0	3	476	18	18	0	0	NA	NA	NA	72	50	173	524	166	123	269	84	14	32	6	0.081	0.061	0.036
.	19.01.15-20.58.37-1-102002	90	6	6	1	0	1	451	5	5	0	0	NA	NA	NA	22	26	165	502	172	115	246	90	0	10	3	0	0.02	0.017
.	19.01.15-20.58.42-1-102003	34	1	1	0	0	0	0	0	0	0	0	NA	NA	NA	11	12	168	494	163	0	0	0	0	2	0	0	0.004	0
.	19.01.15-20.58.43-1-102004	329	85	85	28	0	21	517	79	79	0	0	NA	NA	NA	95	94	183	546	178	131	292	94	52	153	31	0.284	0.28	0.174
.	19.01.15-20.58.44-1-102005	205	19	19	6	0	5	480	16	16	0	0	NA	NA	NA	56	61	174	522	178	121	268	91	19	37	0	0.109	0.071	0
.	19.01.15-20.58.52-1-102024	66	2	2	1	0	1	438	0	0	0	0	NA	NA	NA	16	19	165	499	168	113	245	80	0	1	2	0	0.002	0.012
.	19.01.15-20.58.54-1-102026	172	23	23	4	0	4	466	20	20	0	0	NA	NA	NA	45	54	172	523	172	117	262	87	11	49	13	0.064	0.094	0.076
.	19.01.15-20.59.02-1-102035	384	48	48	9	0	8	518	40	40	0	0	NA	NA	NA	114	96	184	547	178	132	291	95	30	88	22	0.163	0.161	0.124
.	19.01.15-20.59.03-1-102036	211	9	9	2	0	2	498	8	8	0	0	NA	NA	NA	56	75	175	541	172	123	286	89	5	19	0	0.029	0.035	0
.	19.01.15-20.59.15-1-102044	507	86	86	18	0	14	538	76	76	0	0	NA	NA	NA	127	121	184	569	181	129	309	100	47	164	24	0.255	0.288	0.133
.	19.01.15-20.59.18-1-102046	150	10	10	3	0	3	450	7	7	0	0	NA	NA	NA	55	33	167	510	169	112	254	84	3	19	8	0.018	0.037	0.047
.	19.01.15-20.59.26-1-102047	35	1	1	0	0	0	0	0	0	0	0	NA	NA	NA	8	13	164	498	164	0	0	0	0	0	0	0	0	0
.	19.01.15-20.59.28-1-102052	239	41	41	7	0	5	493	37	37	0	0	NA	NA	NA	72	80	176	541	176	125	278	90	18	84	16	0.102	0.155	0.091
.	19.01.15-20.59.32-1-102053	125	18	18	5	0	5	456	15	15	0	0	NA	NA	NA	31	40	173	514	166	117	258	81	15	12	16	0.087	0.023	0.096
.	19.01.15-20.59.36-1-102058	237	80	80	22	0	17	483	74	74	0	0	NA	NA	NA	63	59	179	516	177	129	264	90	47	172	26	0.263	0.333	0.147
.	19.01.15-21.00.06-1-102092	63	3	3	0	0	0	447	2	2	0	0	NA	NA	NA	20	22	166	501	168	113	248	86	0	3	2	0	0.006	0.012
.	19.01.15-21.00.18-1-102099	622	57	57	13	0	9	564	54	54	0	0	NA	NA	NA	151	147	192	580	188	137	323	104	35	132	15	0.182	0.228	0.08
.	19.01.15-21.00.21-1-102100	180	6	6	3	0	3	468	4	4	0	0	NA	NA	NA	47	44	174	516	167	120	263	85	6	5	5	0.034	0.01	0.03
.	19.01.15-21.00.22-1-102101	697	42	42	14	0	9	592	39	39	0	0	NA	NA	NA	193	184	199	596	202	144	334	114	13	125	15	0.065	0.21	0.074
.	19.01.15-21.00.23-1-102102	205	11	11	5	0	5	482	10	10	0	0	NA	NA	NA	78	72	170	542	173	118	277	87	10	39	2	0.059	0.072	0.012
.	19.01.15-21.00.28-1-102103	264	71	71	17	0	10	507	66	66	0	0	NA	NA	NA	71	91	187	543	174	133	286	88	46	122	27	0.246	0.225	0.155
.	19.01.15-21.00.36-1-102113	38	1	1	0	0	0	0	0	0	0	0	NA	NA	NA	11	8	165	493	163	0	0	0	0	1	0	0	0.002	0
.	19.01.15-21.00.41-1-102114	152	16	16	5	0	4	458	14	14	0	0	NA	NA	NA	59	43	173	508	175	118	253	87	11	36	2	0.064	0.071	0.011
.	19.01.15-21.00.46-1-102115	319	66	66	27	0	22	511	62	62	0	0	NA	NA	NA	88	95	186	539	183	135	278	98	35	150	22	0.188	0.278	0.12
.	19.01.15-21.00.51-1-102133	32	1	1	1	0	1	0	0	0	0	0	NA	NA	NA	17	11	167	494	163	0	0	0	1	0	0	0.006	0	0
.	19.01.15-21.00.53-1-102136	335	49	49	15	0	12	509	48	48	0	0	NA	NA	NA	88	97	188	542	180	135	281	93	40	72	28	0.213	0.133	0.156
.	19.01.15-21.01.08-1-102200	613	93	93	24	0	20	556	86	86	0	0	NA	NA	NA	166	152	192	579	194	133	315	108	42	224	24	0.219	0.387	0.124
.	19.01.15-21.01.08-1-102201	31	1	1	0	0	0	0	0	0	0	0	NA	NA	NA	11	8	164	495	162	0	0	0	0	0	0	0	0	0
.	19.01.15-21.01.10-1-102222	177	10	10	5	0	5	482	9	9	0	0	NA	NA	NA	61	61	178	517	179	123	263	96	1	28	9	0.006	0.054	0.05
.	19.01.15-21.01.24-1-102226	59	2	2	1	0	1	0	1	1	0	0	NA	NA	NA	22	21	166	500	168	0	0	0	2	0	0	0.012	0	0
.	19.01.15-21.01.28-1-102227	60	2	2	1	0	1	438	1	1	0	0	NA	NA	NA	15	15	165	498	165	115	244	79	0	2	0	0	0.004	0
.	19.01.15-21.01.32-1-102232	152	11	11	2	0	1	459	10	10	0	0	NA	NA	NA	49	40	169	515	169	113	261	85	5	19	1	0.03	0.037	0.006
.	19.01.15-21.01.32-1-102233	31	1	1	0	0	0	0	0	0	0	0	NA	NA	NA	7	9	165	494	163	0	0	0	0	2	0	0	0.004	0
.	19.01.15-21.01.35-1-102234	64	3	3	1	0	1	401	2	2	0	0	NA	NA	NA	22	15	167	496	165	107	221	73	3	0	3	0.018	0	0.018
.	19.01.15-21.01.39-1-102239	206	14	14	4	0	4	483	10	10	0	0	NA	NA	NA	64	61	176	524	174	120	272	91	9	27	7	0.051	0.052	0.04
.	19.01.15-21.01.46-1-102241	147	12	12	2	0	2	454	11	11	0	0	NA	NA	NA	50	40	171	512	170	114	256	84	17	13	3	0.099	0.025	0.018
.	19.01.15-21.01.53-1-102261	35	1	1	1	0	1	0	0	0	0	0	NA	NA	NA	7	13	165	497	164	0	0	0	0	1	0	0	0.002	0
.	19.01.15-21.01.53-1-102262	294	22	22	5	0	3	489	21	21	0	0	NA	NA	NA	101	77	178	540	172	122	281	86	11	58	9	0.062	0.107	0.052
.	19.01.15-21.01.56-1-102266	36	1	1	0	0	0	0	0	0	0	0	NA	NA	NA	12	8	164	492	165	0	0	0	0	1	0	0	0.002	0
.	19.01.15-21.01.59-1-102270	143	10	10	4	0	3	473	9	9	0	0	NA	NA	NA	46	59	178	521	173	125	260	88	10	33	3	0.056	0.063	0.017
.	19.01.15-21.02.00-1-102272	413	85	85	27	0	20	514	77	77	0	0	NA	NA	NA	116	101	181	549	184	126	291	97	47	188	20	0.26	0.342	0.109
.	19.01.15-21.02.04-1-102274	263	33	33	6	0	6	484	31	31	0	0	NA	NA	NA	82	61	174	522	178	122	271	91	11	63	8	0.063	0.121	0.045
.	19.01.15-21.02.09-1-102280	123	15	15	4	0	4	457	14	14	0	0	NA	NA	NA	26	33	165	508	173	113	257	87	8	21	5	0.048	0.041	0.029
.	19.01.15-21.02.11-1-102281	62	3	3	1	0	1	443	2	2	0	0	NA	NA	NA	23	20	165	502	166	114	247	82	10	2	0	0.061	0.004	0
.	19.01.15-21.02.12-1-102282	439	128	128	33	0	25	529	117	117	0	0	NA	NA	NA	110	111	191	551	182	138	296	95	64	272	48	0.335	0.494	0.264
.	19.01.15-21.02.22-1-102286	67	3	3	1	0	1	444	1	1	0	0	NA	NA	NA	14	20	168	498	167	113	248	83	0	4	0	0	0.008	0
.	19.01.15-21.02.27-1-102287	65	3	3	0	0	0	301	2	2	0	0	NA	NA	NA	18	13	163	496	167	76	170	55	2	0	4	0.012	0	0.024
.	19.01.15-21.02.28-1-102288	478	93	93	29	0	23	561	87	87	0	0	NA	NA	NA	157	157	192	586	192	137	320	104	32	193	19	0.167	0.329	0.099
.	19.01.15-21.02.32-1-102289	237	20	20	3	0	3	498	17	17	0	0	NA	NA	NA	63	75	184	528	176	130	274	94	16	43	8	0.087	0.081	0.045
.	19.01.15-21.02.36-1-102294	321	56	56	12	0	10	512	50	50	0	0	NA	NA	NA	92	93	181	548	177	130	290	92	31	136	18	0.171	0.248	0.102
.	19.01.15-21.02.41-1-102295	181	24	24	6	0	4	466	23	23	0	0	NA	NA	NA	42	47	176	513	171	120	258	88	7	57	12	0.04	0.111	0.07
.	19.01.15-21.02.50-1-102297	264	35	35	9	0	6	487	32	32	0	0	NA	NA	NA	86	71	170	540	174	119	281	87	13	85	13	0.076	0.157	0.075
.	19.01.15-21.03.20-1-102332	152	16	16	3	0	1	458	14	14	0	0	NA	NA	NA	52	38	168	511	172	113	259	86	3	37	5	0.018	0.072	0.029
.	19.01.15-21.03.26-1-102334	151	10	10	3	0	3	456	9	9	0	0	NA	NA	NA	36	35	169	511	168	117	256	83	16	8	0	0.095	0.016	0
.	19.01.15-21.03.31-1-102339	92	5	5	1	0	1	454	4	4	0	0	NA	NA	NA	28	26	170	503	166	120	251	83	0	12	3	0	0.024	0.018
.	19.01.15-21.03.53-1-102363	179	14	14	5	0	5	463	11	11	0	0	NA	NA	NA	53	46	171	516	172	118	259	86	24	23	3	0.14	0.045	0.017
.	19.01.15-21.03.54-1-102365	201	17	17	2	0	2	469	15	15	0	0	NA	NA	NA	57	59	179	525	168	124	263	82	6	18	13	0.034	0.034	0.077
.	19.01.15-21.03.56-1-102368	205	71	71	19	0	14	483	63	63	0	0	NA	NA	NA	53	65	177	525	176	123	268	92	35	131	23	0.198	0.25	0.131
.	19.01.15-21.03.56-1-102369	34	1	1	0	0	0	0	0	0	0	0	NA	NA	NA	8	12	164	495	166	0	0	0	0	9	0	0	0.018	0
.	19.01.15-21.03.59-1-102373	495	64	64	17	0	15	536	59	59	0	0	NA	NA	NA	132	119	181	574	177	129	315	92	15	152	36	0.083	0.265	0.203
.	19.01.15-21.03.59-1-102374	131	28	28	7	0	7	461	25	25	0	0	NA	NA	NA	41	48	173	518	170	120	257	84	42	41	13	0.243	0.079	0.076
.	19.01.15-21.04.13-1-102381	175	18	18	3	0	3	473	15	15	0	0	NA	NA	NA	62	60	177	518	178	126	258	89	3	35	12	0.017	0.068	0.067
.	19.01.15-21.04.24-1-102386	65	3	3	0	0	0	439	1	1	0	0	NA	NA	NA	25	23	168	502	166	110	246	83	0	5	2	0	0.01	0.012
.	19.01.15-21.04.27-1-102387	29	1	1	0	0	0	0	0	0	0	0	NA	NA	NA	7	6	163	494	162	0	0	0	1	0	0	0.006	0	0
.	19.01.15-21.04.29-1-102388	242	41	41	11	0	7	492	38	38	0	0	NA	NA	NA	75	81	176	539	179	123	276	93	35	87	14	0.199	0.161	0.078
.	19.01.15-21.04.52-1-102408	468	77	77	25	0	20	548	73	73	0	0	NA	NA	NA	138	134	195	560	192	139	303	106	56	139	28	0.287	0.248	0.146
.	19.01.15-21.04.52-1-102409	552	95	95	29	0	23	538	85	85	0	0	NA	NA	NA	161	126	187	570	182	132	309	97	60	190	32	0.321	0.333	0.176
.	19.01.15-21.04.54-1-102412	295	52	52	12	0	11	495	50	50	0	0	NA	NA	NA	73	74	179	531	177	126	275	94	18	99	32	0.101	0.186	0.181
.	19.01.15-21.04.59-1-102418	160	20	20	4	0	2	468	18	18	0	0	NA	NA	NA	55	49	179	513	170	124	257	87	10	29	10	0.056	0.057	0.059
.	19.01.15-21.05.13-1-102425	58	2	2	1	0	1	0	0	0	0	0	NA	NA	NA	14	14	165	498	164	0	0	0	0	4	0	0	0.008	0
.	19.01.15-21.05.19-1-102429	389	119	119	26	0	18	514	109	109	0	0	NA	NA	NA	103	98	188	540	183	130	287	97	57	236	37	0.303	0.437	0.202
.	19.01.15-21.05.35-1-102435	460	85	85	22	0	17	533	79	79	0	0	NA	NA	NA	113	117	190	553	187	138	292	103	50	182	31	0.263	0.329	0.166
.	19.01.15-21.05.54-1-102461	123	9	9	3	0	2	466	6	6	0	0	NA	NA	NA	35	49	169	522	171	115	266	85	3	15	5	0.018	0.029	0.029
.	19.01.15-21.06.04-1-102469	375	37	37	11	0	8	518	33	33	0	0	NA	NA	NA	96	102	183	543	189	128	288	102	9	98	20	0.049	0.18	0.106
.	19.01.15-21.06.12-1-102474	180	21	21	5	0	4	478	20	20	0	0	NA	NA	NA	60	57	173	519	178	121	263	94	22	50	11	0.127	0.096	0.062
.	19.01.15-21.06.13-1-102475	299	28	28	9	0	8	490	24	24	0	0	NA	NA	NA	93	74	178	530	179	124	270	96	13	67	2	0.073	0.126	0.011
.	19.01.15-21.06.19-1-102479	124	7	7	3	0	1	461	5	5	0	0	NA	NA	NA	23	36	173	507	169	121	253	87	0	20	4	0	0.039	0.024
.	19.01.15-21.06.39-1-102482	62	4	4	0	0	0	443	3	3	0	0	NA	NA	NA	20	19	167	499	166	113	248	82	0	8	2	0	0.016	0.012
.	19.01.15-21.06.50-1-102485	97	5	5	1	0	1	455	4	4	0	0	NA	NA	NA	33	36	164	515	170	112	258	85	1	10	1	0.006	0.019	0.006
.	19.01.15-21.06.55-1-102506	294	40	40	12	0	10	484	35	35	0	0	NA	NA	NA	80	67	175	530	175	122	272	90	20	75	12	0.114	0.142	0.069
.	19.01.15-21.06.58-1-102509	430	79	79	32	0	28	544	76	76	0	0	NA	NA	NA	126	129	184	566	192	130	304	110	47	167	21	0.255	0.295	0.109
.	19.01.15-21.06.58-1-102510	277	30	30	12	0	9	504	27	27	0	0	NA	NA	NA	71	87	174	541	185	121	282	101	17	76	24	0.098	0.14	0.13
.	19.01.15-21.07.01-1-102514	149	31	31	7	0	6	465	29	29	0	0	NA	NA	NA	50	46	170	515	174	116	261	88	20	44	3	0.118	0.085	0.017
.	19.01.15-21.07.06-1-102517	152	8	8	1	0	0	469	6	6	0	0	NA	NA	NA	49	45	176	515	167	124	262	83	5	18	0	0.028	0.035	0
.	19.01.15-21.07.09-1-102522	32	1	1	1	0	1	0	0	0	0	0	NA	NA	NA	4	7	163	493	164	0	0	0	0	4	0	0	0.008	0
.	19.01.15-21.07.12-1-102523	66	3	3	0	0	0	442	2	2	0	0	NA	NA	NA	20	19	170	497	165	116	245	81	1	0	2	0.006	0	0.012
.	19.01.15-21.07.24-1-102527	269	49	49	11	0	7	489	42	42	0	0	NA	NA	NA	72	75	172	531	185	121	271	97	32	77	21	0.186	0.145	0.114
.	19.01.15-21.07.26-1-102528	180	12	12	4	0	3	467	11	11	0	0	NA	NA	NA	54	49	175	516	171	123	258	86	4	14	2	0.023	0.027	0.012
.	19.01.15-21.07.41-1-102537	119	14	14	4	0	3	461	12	12	0	0	NA	NA	NA	32	39	173	512	167	121	256	84	6	12	1	0.035	0.023	0.006
.	19.01.15-21.07.41-1-102539	181	12	12	3	0	3	473	10	10	0	0	NA	NA	NA	64	56	174	526	169	120	269	84	23	12	0	0.132	0.023	0
.	19.01.15-21.07.46-1-102540	118	11	11	2	0	2	452	9	9	0	0	NA	NA	NA	53	39	169	510	173	116	249	87	5	23	2	0.03	0.045	0.012
.	19.01.15-21.07.49-1-102541	94	11	11	2	0	1	457	10	10	0	0	NA	NA	NA	31	40	170	517	166	119	257	81	15	17	0	0.088	0.033	0
.	19.01.15-21.07.51-1-102559	286	67	67	20	0	14	503	63	63	0	0	NA	NA	NA	81	83	183	538	175	131	279	93	32	113	32	0.175	0.21	0.183
.	19.01.15-21.07.56-1-102565	389	31	31	12	0	10	525	28	28	0	0	NA	NA	NA	103	113	186	556	184	134	292	99	23	55	10	0.124	0.099	0.054
.	19.01.15-21.08.07-1-102574	466	72	72	25	0	19	534	63	63	0	0	NA	NA	NA	107	118	191	556	184	138	298	98	9	146	45	0.047	0.263	0.245
.	19.01.15-21.08.09-1-102577	286	54	54	12	0	9	503	48	48	0	0	NA	NA	NA	83	92	174	555	176	122	290	91	17	109	35	0.098	0.196	0.199
.	19.01.15-21.08.10-1-102578	63	2	2	1	0	1	450	1	1	0	0	NA	NA	NA	26	25	167	505	166	114	251	85	0	6	0	0	0.012	0
.	19.01.15-21.08.17-1-102582	57	2	2	0	0	0	0	1	1	0	0	NA	NA	NA	18	14	165	496	166	0	0	0	2	1	0	0.012	0.002	0
.	19.01.15-21.08.21-1-102583	144	14	14	2	0	1	468	12	12	0	0	NA	NA	NA	42	49	170	519	173	117	264	87	10	18	1	0.059	0.035	0.006
.	19.01.15-21.08.23-1-102584	179	8	8	1	0	1	468	6	6	0	0	NA	NA	NA	56	48	173	518	170	120	262	86	0	19	1	0	0.037	0.006
.	19.01.15-21.08.45-1-102586	95	12	12	2	0	2	453	10	10	0	0	NA	NA	NA	28	38	173	506	172	118	249	86	4	25	7	0.023	0.049	0.041
.	19.01.15-21.08.46-1-102587	146	8	8	1	0	1	463	6	6	0	0	NA	NA	NA	40	45	171	518	169	116	260	87	14	6	3	0.082	0.012	0.018
.	19.01.15-21.08.48-1-102588	63	4	4	0	0	0	441	2	2	0	0	NA	NA	NA	21	19	167	501	164	115	247	79	0	5	0	0	0.01	0
.	19.01.15-21.08.53-1-102608	66	2	2	2	0	2	405	1	1	0	0	NA	NA	NA	20	17	168	499	163	106	224	75	4	2	0	0.024	0.004	0
.	19.01.15-21.08.59-1-102616	264	44	44	15	0	15	492	43	43	0	0	NA	NA	NA	60	76	185	527	177	130	270	92	18	80	18	0.097	0.152	0.102
.	19.01.15-21.09.01-1-102617	203	35	35	9	0	6	477	33	33	0	0	NA	NA	NA	71	56	174	524	171	119	269	89	6	81	11	0.034	0.155	0.064
.	19.01.15-21.09.04-1-102619	61	2	2	1	0	1	453	1	1	0	0	NA	NA	NA	21	31	172	501	171	119	247	87	0	7	0	0	0.014	0
.	19.01.15-21.09.11-1-102624	177	19	19	3	0	3	468	16	16	0	0	NA	NA	NA	47	49	164	526	172	113	267	88	9	23	3	0.055	0.044	0.017
.	19.01.15-21.09.24-1-102629	340	58	58	8	0	5	499	54	54	0	0	NA	NA	NA	85	82	178	538	179	124	281	94	48	99	14	0.27	0.184	0.078
.	19.01.15-21.09.25-1-102630	298	17	17	8	0	7	515	16	16	0	0	NA	NA	NA	88	96	186	543	180	129	289	97	28	40	1	0.151	0.074	0.006
.	19.01.15-21.09.45-1-102640	126	11	11	2	0	2	470	9	9	0	0	NA	NA	NA	46	59	174	529	169	120	265	85	2	18	0	0.011	0.034	0
.	19.01.15-21.09.53-1-102660	63	2	2	0	0	0	300	1	1	0	0	NA	NA	NA	23	13	166	496	164	74	176	50	0	1	0	0	0.002	0
.	19.01.15-21.09.55-1-102663	358	68	68	20	0	15	530	64	64	0	0	NA	NA	NA	112	104	187	549	181	136	296	98	27	136	22	0.144	0.248	0.122
.	19.01.15-21.09.59-1-102668	322	99	99	33	0	24	505	93	93	0	0	NA	NA	NA	101	97	183	551	176	128	287	90	54	193	31	0.295	0.35	0.176
.	19.01.15-21.10.00-1-102671	69	3	3	0	0	0	443	2	2	0	0	NA	NA	NA	19	21	167	497	170	112	246	85	0	1	6	0	0.002	0.035
.	19.01.15-21.10.03-1-102676	35	1	1	0	0	0	0	0	0	0	0	NA	NA	NA	15	12	164	499	162	0	0	0	0	0	0	0	0	0
.	19.01.15-21.10.07-1-102679	62	2	2	0	0	0	450	1	1	0	0	NA	NA	NA	26	27	170	505	165	117	250	83	0	6	0	0	0.012	0
.	19.01.15-21.10.08-1-102681	347	83	83	25	0	24	513	74	74	0	0	NA	NA	NA	92	92	177	540	188	126	283	104	29	170	23	0.164	0.315	0.122
.	19.01.15-21.10.08-1-102682	120	9	9	1	0	1	451	8	8	0	0	NA	NA	NA	41	33	168	511	167	113	256	82	9	8	5	0.054	0.016	0.03
.	19.01.15-21.10.14-1-102687	91	4	4	0	0	0	446	3	3	0	0	NA	NA	NA	24	25	168	503	167	115	248	83	0	1	8	0	0.002	0.048
.	19.01.15-21.10.21-1-102688	152	6	6	3	0	3	467	5	5	0	0	NA	NA	NA	51	51	174	519	171	121	261	85	4	3	8	0.023	0.006	0.047
.	19.01.15-21.10.21-1-102689	460	64	64	15	0	13	551	61	61	0	0	NA	NA	NA	103	137	192	572	186	138	312	101	29	166	24	0.151	0.29	0.129
.	19.01.15-21.10.29-1-102690	154	5	5	3	0	3	481	4	4	0	0	NA	NA	NA	45	58	178	521	172	124	266	91	0	8	3	0	0.015	0.017
.	19.01.15-21.10.31-1-102692	61	3	3	1	0	1	445	2	2	0	0	NA	NA	NA	28	25	171	499	168	116	246	83	4	4	2	0.023	0.008	0.012
.	19.01.15-21.10.39-1-102701	242	33	33	8	0	7	492	31	31	0	0	NA	NA	NA	71	72	177	533	175	123	278	91	9	73	7	0.051	0.137	0.04
.	19.01.15-21.10.48-1-102702	257	70	70	18	0	13	490	66	66	0	0	NA	NA	NA	64	70	173	530	180	120	276	94	52	145	11	0.301	0.274	0.061
.	19.01.15-21.10.50-1-102704	354	65	65	13	0	7	517	62	62	0	0	NA	NA	NA	84	102	190	538	187	134	283	100	20	129	21	0.105	0.24	0.112
.	19.01.15-21.11.06-1-102733	124	12	12	2	0	2	458	11	11	0	0	NA	NA	NA	46	38	172	511	168	119	255	84	18	11	11	0.105	0.022	0.065
.	19.01.15-21.11.28-1-102740	118	8	8	2	0	2	451	6	6	0	0	NA	NA	NA	44	31	171	502	171	116	249	86	13	7	3	0.076	0.014	0.018
.	19.01.15-21.11.33-1-102741	32	1	1	0	0	0	0	0	0	0	0	NA	NA	NA	9	13	167	492	167	0	0	0	0	0	2	0	0	0.012
.	19.01.15-21.11.37-1-102746	92	9	9	2	0	1	444	7	7	0	0	NA	NA	NA	33	27	169	504	167	115	247	82	4	16	0	0.024	0.032	0
.	19.01.15-21.11.42-1-102751	119	7	7	2	0	2	454	6	6	0	0	NA	NA	NA	32	34	171	510	166	118	254	82	8	10	0	0.047	0.02	0
.	19.01.15-21.11.57-1-102776	98	3	3	0	0	0	459	2	2	0	0	NA	NA	NA	22	36	171	509	169	120	254	85	3	2	0	0.018	0.004	0
.	19.01.15-21.11.57-1-102777	189	24	24	9	0	9	469	18	18	0	0	NA	NA	NA	53	53	177	520	169	122	258	89	12	55	12	0.068	0.106	0.071
.	19.01.15-21.12.05-1-102782	272	61	61	19	0	16	501	54	54	0	0	NA	NA	NA	63	86	176	546	177	123	285	93	34	143	22	0.193	0.262	0.124
.	19.01.15-21.12.10-1-102788	234	46	46	9	0	8	483	39	39	0	0	NA	NA	NA	64	72	174	538	173	115	279	89	19	91	21	0.109	0.169	0.121
.	19.01.15-21.12.10-1-102789	90	3	3	0	0	0	440	2	2	0	0	NA	NA	NA	30	29	170	504	168	113	247	80	0	3	5	0	0.006	0.03
.	19.01.15-21.12.14-1-102790	61	3	3	0	0	0	445	2	2	0	0	NA	NA	NA	25	19	167	498	167	114	247	84	0	6	6	0	0.012	0.036
.	19.01.15-21.12.16-1-102794	34	1	1	0	0	0	0	0	0	0	0	NA	NA	NA	6	11	165	495	164	0	0	0	0	2	0	0	0.004	0
.	19.01.15-21.12.21-1-102795	207	24	24	8	0	6	484	23	23	0	0	NA	NA	NA	51	64	174	525	178	121	269	94	3	59	12	0.017	0.112	0.067
.	19.01.15-21.12.25-1-102796	324	63	63	17	0	13	519	61	61	0	0	NA	NA	NA	81	107	187	547	186	135	285	99	53	116	11	0.283	0.212	0.059
.	19.01.15-21.12.28-1-102797	336	47	47	13	0	11	510	42	42	0	0	NA	NA	NA	107	97	185	540	185	132	279	99	50	80	27	0.27	0.148	0.146
.	19.01.15-21.12.31-1-102798	150	10	10	1	0	1	465	8	8	0	0	NA	NA	NA	36	40	176	509	168	122	257	86	7	15	1	0.04	0.029	0.006
.	19.01.15-21.12.33-1-102799	181	21	21	1	0	1	469	18	18	0	0	NA	NA	NA	63	55	173	525	170	119	265	85	14	23	2	0.081	0.044	0.012
.	19.01.15-21.12.37-1-102804	63	2	2	1	0	1	444	1	1	0	0	NA	NA	NA	31	27	166	509	165	112	251	81	0	7	0	0	0.014	0
.	19.01.15-21.12.55-1-102826	34	1	1	0	0	0	0	0	0	0	0	NA	NA	NA	10	3	163	491	162	0	0	0	0	1	0	0	0.002	0
.	19.01.15-21.12.57-1-102829	517	81	81	22	0	15	555	77	77	0	0	NA	NA	NA	159	146	195	571	193	140	309	106	41	189	24	0.21	0.331	0.124
.	19.01.15-21.12.59-1-102832	153	10	10	4	0	3	471	9	9	0	0	NA	NA	NA	49	53	178	516	172	126	258	87	15	18	0	0.084	0.035	0
.	19.01.15-21.13.08-1-102839	196	14	14	4	0	4	472	12	12	0	0	NA	NA	NA	63	55	173	519	176	116	262	94	7	27	1	0.04	0.052	0.006
.	19.01.15-21.13.11-1-102841	30	1	1	1	0	1	0	0	0	0	0	NA	NA	NA	12	11	168	494	162	0	0	0	0	0	0	0	0	0
.	19.01.15-21.13.13-1-102845	496	49	49	9	0	7	555	45	45	0	0	NA	NA	NA	125	136	188	569	192	136	313	106	34	74	21	0.181	0.13	0.109
.	19.01.15-21.13.20-1-102846	343	61	61	9	0	8	525	56	56	0	0	NA	NA	NA	80	106	187	553	179	132	299	94	19	120	22	0.102	0.217	0.123
.	19.01.15-21.13.33-1-102848	204	14	14	3	0	3	498	12	12	0	0	NA	NA	NA	54	80	173	540	180	121	281	96	10	17	10	0.058	0.031	0.056
.	19.01.15-21.13.35-1-102849	34	1	1	0	0	0	0	0	0	0	0	NA	NA	NA	7	6	164	491	164	0	0	0	0	2	0	0	0.004	0
.	19.01.15-21.13.39-1-102854	213	51	51	13	0	11	488	48	48	0	0	NA	NA	NA	57	77	183	533	174	124	276	88	22	90	14	0.12	0.169	0.08
.	19.01.15-21.13.40-1-102855	368	92	92	19	0	16	510	82	82	0	0	NA	NA	NA	105	93	183	544	179	129	287	94	39	180	32	0.213	0.331	0.179
.	19.01.15-21.13.41-1-102856	64	4	4	0	0	0	444	3	3	0	0	NA	NA	NA	27	21	169	501	164	118	247	79	2	7	0	0.012	0.014	0
.	19.01.15-21.13.57-1-102884	261	20	20	2	0	1	503	18	18	0	0	NA	NA	NA	87	87	181	545	174	129	284	90	1	37	8	0.006	0.068	0.046
.	19.01.15-21.13.59-1-102887	692	117	117	28	0	23	602	106	106	0	0	NA	NA	NA	182	187	210	605	185	160	344	98	91	226	43	0.433	0.374	0.232
.	19.01.15-21.14.04-1-102890	214	26	26	7	0	7	478	24	24	0	0	NA	NA	NA	65	58	174	524	173	120	270	88	25	31	15	0.144	0.059	0.087
.	19.01.15-21.14.28-1-102899	92	9	9	3	0	3	450	8	8	0	0	NA	NA	NA	27	28	169	507	165	114	254	82	15	11	0	0.089	0.022	0
.	19.01.15-21.14.38-1-102900	154	7	7	1	0	1	476	4	4	0	0	NA	NA	NA	47	60	176	523	174	123	263	90	2	17	7	0.011	0.033	0.04
.	19.01.15-21.14.41-1-102902	33	1	1	0	0	0	0	0	0	0	0	NA	NA	NA	6	11	164	493	167	0	0	0	2	0	0	0.012	0	0
.	19.01.15-21.14.45-1-102903	361	72	72	20	0	13	523	64	64	0	0	NA	NA	NA	96	109	180	555	187	125	296	102	40	127	28	0.222	0.229	0.15
.	19.01.15-21.14.46-1-102904	390	73	73	22	0	16	510	69	69	0	0	NA	NA	NA	112	96	187	540	182	131	282	97	24	137	27	0.128	0.254	0.148
.	19.01.15-21.14.50-1-102906	117	9	9	3	0	2	453	8	8	0	0	NA	NA	NA	31	34	170	504	173	118	247	88	3	17	4	0.018	0.034	0.023
.	19.01.15-21.14.52-1-102925	200	40	40	9	0	7	487	38	38	0	0	NA	NA	NA	66	65	180	524	174	125	270	92	37	73	22	0.206	0.139	0.126
.	19.01.15-21.14.59-1-102932	286	52	52	14	0	12	499	49	49	0	0	NA	NA	NA	92	87	184	537	179	128	278	93	22	106	12	0.12	0.197	0.067
.	19.01.15-21.15.02-1-102935	273	39	39	16	0	14	503	34	34	0	0	NA	NA	NA	74	85	177	539	182	125	282	96	27	86	16	0.153	0.16	0.088
.	19.01.15-21.15.21-1-102943	88	4	4	1	0	1	445	3	3	0	0	NA	NA	NA	26	28	170	505	166	113	251	81	7	12	0	0.041	0.024	0
.	19.01.15-21.15.36-1-102949	95	6	6	3	0	2	454	5	5	0	0	NA	NA	NA	30	31	169	508	167	118	254	82	0	9	3	0	0.018	0.018
.	19.01.15-21.15.42-1-102950	298	94	94	24	0	19	502	90	90	0	0	NA	NA	NA	73	87	175	543	182	124	282	96	32	173	45	0.183	0.319	0.247
.	19.01.15-21.15.54-1-102975	64	2	2	1	0	1	450	1	1	0	0	NA	NA	NA	29	33	168	513	165	115	252	83	0	3	0	0	0.006	0
.	19.01.15-21.16.03-1-102984	98	6	6	0	0	0	447	5	5	0	0	NA	NA	NA	28	24	169	504	164	116	249	82	4	10	0	0.024	0.02	0
.	19.01.15-21.16.07-1-102987	323	24	24	7	0	7	521	22	22	0	0	NA	NA	NA	104	105	180	554	184	128	295	98	3	58	12	0.017	0.105	0.065
.	19.01.15-21.16.13-1-102990	68	2	2	3	0	2	449	1	1	0	0	NA	NA	NA	22	30	168	507	168	115	252	82	2	3	0	0.012	0.006	0
.	19.01.15-21.16.17-1-102994	157	9	9	3	0	2	461	8	8	0	0	NA	NA	NA	46	44	175	511	171	119	255	87	8	19	2	0.046	0.037	0.012
.	19.01.15-21.16.18-1-102995	378	54	54	13	0	10	515	50	50	0	0	NA	NA	NA	89	98	183	545	183	127	289	99	23	140	16	0.126	0.257	0.087
.	19.01.15-21.16.25-1-102996	89	3	3	1	0	1	444	2	2	0	0	NA	NA	NA	27	24	167	504	166	115	248	81	0	9	0	0	0.018	0
.	19.01.15-21.16.30-1-102997	391	61	61	19	0	15	521	60	60	0	0	NA	NA	NA	112	106	183	555	181	127	296	98	36	123	36	0.197	0.222	0.199
.	19.01.15-21.16.37-1-103000	181	8	8	2	0	2	465	6	6	0	0	NA	NA	NA	62	49	171	519	172	118	261	86	2	20	5	0.012	0.039	0.029
.	19.01.15-21.16.48-1-103002	345	132	132	41	0	34	497	121	121	0	0	NA	NA	NA	83	77	182	533	175	128	280	89	93	207	43	0.511	0.388	0.246
.	19.01.15-21.16.52-1-103021	294	101	101	26	0	21	489	91	91	0	0	NA	NA	NA	66	74	174	536	177	118	278	93	46	176	38	0.264	0.328	0.215
.	19.01.15-21.16.59-1-103029	123	9	9	4	0	4	456	6	6	0	0	NA	NA	NA	36	37	169	511	170	116	255	85	3	25	0	0.018	0.049	0
.	19.01.15-21.16.59-1-103030	548	138	138	27	0	20	553	130	130	0	0	NA	NA	NA	138	131	193	564	187	142	306	105	55	260	36	0.285	0.461	0.193
.	19.01.15-21.17.02-1-103033	288	32	32	7	0	7	507	27	27	0	0	NA	NA	NA	97	92	177	550	178	124	290	93	25	54	10	0.141	0.098	0.056
.	19.01.15-21.17.22-1-103042	93	3	3	2	0	2	452	2	2	0	0	NA	NA	NA	38	33	168	506	172	115	252	85	0	1	5	0	0.002	0.029
.	19.01.15-21.17.35-1-103043	351	73	73	15	0	13	518	68	68	0	0	NA	NA	NA	102	101	186	544	184	132	285	101	42	143	19	0.226	0.263	0.103
.	19.01.15-21.17.47-1-103052	68	4	4	1	0	1	446	2	2	0	0	NA	NA	NA	32	27	165	508	167	114	249	83	3	12	0	0.018	0.024	0
.	19.01.15-21.17.52-1-103071	31	1	1	0	0	0	0	0	0	0	0	NA	NA	NA	7	8	163	495	163	0	0	0	0	0	2	0	0	0.012
.	19.01.15-21.17.54-1-103074	185	10	10	2	0	2	473	8	8	0	0	NA	NA	NA	55	58	172	529	170	116	271	86	4	23	2	0.023	0.043	0.012
.	19.01.15-21.17.56-1-103077	123	8	8	2	0	2	458	7	7	0	0	NA	NA	NA	39	35	174	504	170	118	254	86	4	12	5	0.023	0.024	0.029
.	19.01.15-21.18.01-1-103084	139	10	10	0	0	0	468	7	7	0	0	NA	NA	NA	50	44	173	516	168	119	264	85	12	21	0	0.069	0.041	0
.	19.01.15-21.18.02-1-103085	243	34	34	12	0	9	500	31	31	0	0	NA	NA	NA	63	78	178	535	178	126	280	94	31	89	10	0.174	0.166	0.056
.	19.01.15-21.18.15-1-103093	260	23	23	5	0	4	475	21	21	0	0	NA	NA	NA	85	65	176	527	175	118	270	87	7	40	10	0.04	0.076	0.057
.	19.01.15-21.18.18-1-103094	295	92	92	21	0	17	499	87	87	0	0	NA	NA	NA	86	85	178	541	179	125	282	92	67	143	31	0.376	0.264	0.173
.	19.01.15-21.18.24-1-103096	128	19	19	6	0	5	456	17	17	0	0	NA	NA	NA	42	37	175	506	169	121	251	84	9	40	1	0.051	0.079	0.006
.	19.01.15-21.18.46-1-103097	117	5	5	1	0	1	453	4	4	0	0	NA	NA	NA	39	35	172	507	169	119	250	84	0	11	5	0	0.022	0.03
.	19.01.15-21.18.46-1-103098	212	48	48	15	0	10	480	42	42	0	0	NA	NA	NA	50	54	172	517	178	119	264	97	33	76	28	0.192	0.147	0.157
.	19.01.15-21.18.58-1-103123	308	14	14	7	0	5	516	13	13	0	0	NA	NA	NA	89	97	181	541	188	129	283	104	0	52	0	0	0.096	0
.	19.01.15-21.18.58-1-103124	34	1	1	1	0	1	0	0	0	0	0	NA	NA	NA	10	10	164	496	163	0	0	0	0	0	0	0	0	0
.	19.01.15-21.19.01-1-103128	608	71	71	21	0	16	568	60	60	0	0	NA	NA	NA	161	162	193	594	188	138	328	102	25	145	27	0.13	0.244	0.144
.	19.01.15-21.19.02-1-103129	122	6	6	2	0	2	465	4	4	0	0	NA	NA	NA	33	43	173	517	166	120	262	83	2	22	1	0.012	0.043	0.006
.	19.01.15-21.19.12-1-103134	33	1	1	0	0	0	0	0	0	0	0	NA	NA	NA	6	11	166	492	166	0	0	0	0	0	2	0	0	0.012
.	19.01.15-21.19.15-1-103138	327	42	42	10	0	8	518	37	37	0	0	NA	NA	NA	84	100	187	549	177	134	289	95	42	68	15	0.225	0.124	0.085
.	19.01.15-21.19.20-1-103140	61	2	2	0	0	0	446	1	1	0	0	NA	NA	NA	21	28	167	506	168	116	249	81	0	4	0	0	0.008	0
.	19.01.15-21.19.21-1-103141	437	85	85	26	0	18	540	81	81	0	0	NA	NA	NA	131	120	192	558	183	137	303	100	43	157	54	0.224	0.281	0.295
.	19.01.15-21.19.31-1-103142	61	2	2	0	0	0	403	1	1	0	0	NA	NA	NA	15	15	164	498	166	103	222	78	4	1	0	0.024	0.002	0
.	19.01.15-21.19.31-1-103143	387	59	59	17	0	11	523	52	52	0	0	NA	NA	NA	110	108	188	548	185	134	289	100	51	144	30	0.271	0.263	0.162
.	19.01.15-21.19.32-1-103144	148	7	7	1	0	1	462	6	6	0	0	NA	NA	NA	53	47	172	513	175	120	256	86	0	11	5	0	0.021	0.029
.	19.01.15-21.19.41-1-103150	172	19	19	2	0	2	457	16	16	0	0	NA	NA	NA	56	40	169	516	168	117	256	84	10	32	2	0.059	0.062	0.012
.	19.01.15-21.19.49-1-103155	296	47	47	15	0	11	504	43	43	0	0	NA	NA	NA	98	89	179	539	184	125	281	98	31	127	26	0.173	0.236	0.141
.	19.01.15-21.19.59-1-103180	384	100	100	29	0	21	528	88	88	0	0	NA	NA	NA	103	115	189	555	184	133	297	98	47	172	52	0.249	0.31	0.283
.	19.01.15-21.20.07-1-103190	345	75	75	27	0	20	517	69	69	0	0	NA	NA	NA	94	102	182	554	179	129	294	94	39	136	44	0.214	0.245	0.246
.	19.01.15-21.20.12-1-103193	140	6	6	5	0	3	464	4	4	0	0	NA	NA	NA	50	46	171	515	173	117	258	89	4	13	4	0.023	0.025	0.023
.	19.01.15-21.20.16-1-103197	116	14	14	8	0	4	451	13	13	0	0	NA	NA	NA	43	37	170	513	167	116	253	82	6	33	4	0.035	0.064	0.024
.	19.01.15-21.20.39-1-103207	238	50	50	12	0	10	494	42	42	0	0	NA	NA	NA	57	69	175	529	178	125	276	93	33	92	18	0.189	0.174	0.101
.	19.01.15-21.20.50-1-103209	332	55	55	6	0	5	510	53	53	0	0	NA	NA	NA	84	98	188	545	178	132	284	94	37	139	5	0.197	0.255	0.028
.	19.01.15-21.20.59-1-103235	217	24	24	5	0	4	483	23	23	0	0	NA	NA	NA	69	59	175	520	177	122	267	94	11	47	10	0.063	0.09	0.056
.	19.01.15-21.20.59-1-103236	116	10	10	2	0	2	457	9	9	0	0	NA	NA	NA	39	43	172	516	168	118	256	83	6	11	9	0.035	0.021	0.054
.	19.01.15-21.21.01-1-103239	182	10	10	1	0	1	476	8	8	0	0	NA	NA	NA	71	58	172	527	172	117	270	89	0	14	7	0	0.027	0.041
.	19.01.15-21.21.14-1-103247	113	6	6	0	0	0	454	4	4	0	0	NA	NA	NA	42	39	168	516	168	111	259	84	0	10	3	0	0.019	0.018
.	19.01.15-21.21.23-1-103248	59	2	2	0	0	0	0	1	1	0	0	NA	NA	NA	21	17	168	497	165	0	0	0	0	1	2	0	0.002	0.012
.	19.01.15-21.21.24-1-103249	118	20	20	3	0	3	457	16	16	0	0	NA	NA	NA	39	41	170	518	166	121	256	80	8	41	0	0.047	0.079	0
.	19.01.15-21.21.27-1-103250	60	2	2	0	0	0	304	1	1	0	0	NA	NA	NA	18	20	168	500	165	78	170	56	0	0	4	0	0	0.024
.	19.01.15-21.21.35-1-103251	213	106	106	24	0	19	470	95	95	0	0	NA	NA	NA	62	53	174	518	174	118	263	89	98	139	21	0.563	0.268	0.121
.	19.01.15-21.21.39-1-103252	240	16	16	5	0	3	491	12	12	0	0	NA	NA	NA	70	73	178	534	174	125	277	89	10	29	14	0.056	0.054	0.08
.	19.01.15-21.21.39-1-103253	34	1	1	0	0	0	0	0	0	0	0	NA	NA	NA	7	14	163	497	167	0	0	0	1	0	0	0.006	0	0
.	19.01.15-21.21.42-1-103258	177	14	14	3	0	2	460	12	12	0	0	NA	NA	NA	48	36	169	509	171	116	258	86	20	16	3	0.118	0.031	0.018
.	19.01.15-21.21.48-1-103264	189	12	12	2	0	2	479	10	10	0	0	NA	NA	NA	62	58	173	527	171	122	269	88	14	13	8	0.081	0.025	0.047
.	19.01.15-21.21.50-1-103267	268	53	53	17	0	13	492	50	50	0	0	NA	NA	NA	81	70	178	533	172	124	277	91	28	106	27	0.157	0.199	0.157
.	19.01.15-21.21.51-1-103283	128	12	12	4	0	4	455	9	9	0	0	NA	NA	NA	39	38	170	508	173	116	253	86	0	30	4	0	0.059	0.023
.	19.01.15-21.22.05-1-103294	90	4	4	1	0	1	448	3	3	0	0	NA	NA	NA	25	24	169	503	165	118	249	81	0	9	0	0	0.018	0
.	19.01.15-21.22.05-1-103295	492	94	94	22	0	18	530	88	88	0	0	NA	NA	NA	140	123	187	562	187	132	300	98	31	204	50	0.166	0.363	0.267
.	19.01.15-21.22.11-1-103301	544	110	110	37	0	29	549	95	95	0	0	NA	NA	NA	136	134	184	579	184	132	318	99	44	229	49	0.239	0.396	0.266
.	19.01.15-21.22.12-1-103302	232	26	26	6	0	3	472	24	24	0	0	NA	NA	NA	69	53	177	516	173	123	262	87	13	43	27	0.073	0.083	0.156
.	19.01.15-21.22.15-1-103306	184	11	11	5	0	4	474	10	10	0	0	NA	NA	NA	44	56	177	518	174	125	262	87	11	20	2	0.062	0.039	0.011
.	19.01.15-21.22.20-1-103307	207	28	28	8	0	8	480	25	25	0	0	NA	NA	NA	62	71	183	527	174	128	266	86	6	58	12	0.033	0.11	0.069
.	19.01.15-21.22.22-1-103308	207	15	15	6	0	5	488	14	14	0	0	NA	NA	NA	67	73	175	530	181	118	276	94	6	37	0	0.034	0.07	0
.	19.01.15-21.22.36-1-103313	190	14	14	4	0	3	476	12	12	0	0	NA	NA	NA	58	54	171	527	169	116	273	87	22	26	3	0.129	0.049	0.018
.	19.01.15-21.22.57-1-103337	133	8	8	2	0	2	458	6	6	0	0	NA	NA	NA	53	34	173	508	166	123	253	82	0	18	6	0	0.035	0.036
.	19.01.15-21.23.03-1-103343	62	3	3	1	0	1	450	2	2	0	0	NA	NA	NA	23	30	167	512	164	115	254	81	7	3	0	0.042	0.006	0
.	19.01.15-21.23.07-1-103346	204	82	82	20	0	13	462	77	77	0	0	NA	NA	NA	55	45	171	517	170	115	262	85	57	142	12	0.333	0.275	0.071
.	19.01.15-21.23.07-1-103347	496	83	83	21	0	16	559	77	77	0	0	NA	NA	NA	136	144	192	578	187	140	316	103	35	171	36	0.182	0.296	0.193
.	19.01.15-21.23.14-1-103353	114	9	9	2	0	2	459	7	7	0	0	NA	NA	NA	35	34	172	503	172	118	251	90	0	22	4	0	0.044	0.023
.	19.01.15-21.23.16-1-103354	149	8	8	0	0	0	458	6	6	0	0	NA	NA	NA	56	44	171	518	168	119	257	82	2	15	5	0.012	0.029	0.03
.	19.01.15-21.23.18-1-103355	96	7	7	1	0	1	446	5	5	0	0	NA	NA	NA	24	16	165	499	165	116	248	82	0	4	5	0	0.008	0.03
.	19.01.15-21.23.35-1-103357	127	22	22	7	0	5	455	19	19	0	0	NA	NA	NA	29	36	168	510	171	114	254	87	2	37	4	0.012	0.073	0.023
.	19.01.15-21.23.39-1-103358	335	25	25	4	0	4	497	23	23	0	0	NA	NA	NA	90	80	177	537	179	124	279	94	14	38	18	0.079	0.071	0.101
.	19.01.15-21.23.58-1-103391	154	5	5	0	0	0	462	3	3	0	0	NA	NA	NA	50	38	171	511	169	117	256	89	3	13	2	0.018	0.025	0.012
.	19.01.15-21.24.07-1-103397	64	2	2	0	0	0	439	1	1	0	0	NA	NA	NA	33	21	166	504	164	112	247	80	0	7	0	0	0.014	0
.	19.01.15-21.24.15-1-103403	94	4	4	0	0	0	450	3	3	0	0	NA	NA	NA	32	28	167	507	167	114	253	83	0	11	0	0	0.022	0
.	19.01.15-21.24.19-1-103405	88	3	3	0	0	0	446	1	1	0	0	NA	NA	NA	24	22	169	502	164	117	247	82	3	3	0	0.018	0.006	0
.	19.01.15-21.24.20-1-103406	501	83	83	18	0	13	547	75	75	0	0	NA	NA	NA	143	141	186	578	190	132	311	104	49	127	41	0.263	0.22	0.216
.	19.01.15-21.24.26-1-103407	172	22	22	6	0	6	470	21	21	0	0	NA	NA	NA	57	55	175	523	170	123	262	85	13	35	9	0.074	0.067	0.053
.	19.01.15-21.24.28-1-103408	218	13	13	7	0	6	466	11	11	0	0	NA	NA	NA	58	53	175	516	175	121	258	87	18	14	1	0.103	0.027	0.006
.	19.01.15-21.24.29-1-103409	202	44	44	8	0	6	476	42	42	0	0	NA	NA	NA	48	67	180	525	175	123	263	90	13	101	14	0.072	0.192	0.08
.	19.01.15-21.24.30-1-103410	323	52	52	14	0	12	518	49	49	0	0	NA	NA	NA	86	99	188	545	179	135	285	98	38	111	21	0.202	0.204	0.117
.	19.01.15-21.24.36-1-103411	59	2	2	0	0	0	0	1	1	0	0	NA	NA	NA	21	21	167	500	167	0	0	0	0	2	0	0	0.004	0
.	19.01.15-21.24.39-1-103413	94	4	4	1	0	1	448	3	3	0	0	NA	NA	NA	26	28	168	504	169	117	246	85	6	2	0	0.036	0.004	0
.	19.01.15-21.24.50-1-103415	59	2	2	1	0	0	449	1	1	0	0	NA	NA	NA	19	28	167	506	168	115	250	84	2	3	0	0.012	0.006	0
.	19.01.15-21.24.53-1-103433	61	2	2	1	0	1	350	1	1	0	0	NA	NA	NA	17	21	169	498	167	95	191	64	0	2	3	0	0.004	0.018
.	19.01.15-21.24.53-1-103434	403	67	67	15	0	15	516	61	61	0	0	NA	NA	NA	101	106	181	550	188	126	289	101	47	134	34	0.26	0.244	0.181
.	19.01.15-21.25.02-1-103444	212	28	28	6	0	5	492	25	25	0	0	NA	NA	NA	71	73	179	530	177	126	275	91	9	80	24	0.05	0.151	0.136
.	19.01.15-21.25.04-1-103445	119	5	5	2	0	2	447	4	4	0	0	NA	NA	NA	40	23	171	501	164	117	250	80	0	16	0	0	0.032	0
.	19.01.15-21.25.12-1-103450	363	85	85	28	0	23	515	74	74	0	0	NA	NA	NA	110	99	184	549	179	129	290	96	42	164	36	0.228	0.299	0.201
.	19.01.15-21.25.23-1-103454	64	3	3	1	0	1	445	2	2	0	0	NA	NA	NA	20	22	165	503	167	113	248	84	0	10	0	0	0.02	0
.	19.01.15-21.25.24-1-103455	180	27	27	8	0	6	473	22	22	0	0	NA	NA	NA	51	54	174	525	168	120	267	86	23	61	10	0.132	0.116	0.06
.	19.01.15-21.25.37-1-103457	162	12	12	6	0	4	468	11	11	0	0	NA	NA	NA	53	52	173	517	175	121	258	89	16	38	6	0.092	0.074	0.034
.	19.01.15-21.25.40-1-103458	29	1	1	0	0	0	0	0	0	0	0	NA	NA	NA	7	4	163	492	162	0	0	0	0	2	0	0	0.004	0
.	19.01.15-21.25.42-1-103459	65	3	3	0	0	0	443	1	1	0	0	NA	NA	NA	20	21	166	502	166	113	248	82	0	6	0	0	0.012	0
.	19.01.15-21.25.48-1-103464	336	97	97	28	0	23	497	91	91	0	0	NA	NA	NA	102	82	178	538	179	123	280	94	38	185	51	0.213	0.344	0.285
.	19.01.15-21.25.53-1-103488	94	4	4	1	0	1	438	2	2	0	0	NA	NA	NA	29	17	169	494	167	116	241	81	9	6	0	0.053	0.012	0
.	19.01.15-21.25.54-1-103491	381	74	74	11	0	10	531	64	64	0	0	NA	NA	NA	100	115	184	557	187	132	297	102	10	164	24	0.054	0.294	0.128
.	19.01.15-21.26.01-1-103499	407	106	106	23	0	20	509	99	99	0	0	NA	NA	NA	98	86	178	540	181	124	288	97	71	178	25	0.399	0.33	0.138
.	19.01.15-21.26.05-1-103500	32	1	1	0	0	0	0	0	0	0	0	NA	NA	NA	11	10	164	491	168	0	0	0	0	2	0	0	0.004	0
.	19.01.15-21.26.08-1-103504	431	100	100	25	0	20	557	90	90	0	0	NA	NA	NA	118	138	190	576	185	136	322	99	45	185	41	0.237	0.321	0.222
.	19.01.15-21.26.08-1-103505	143	10	10	2	0	2	465	9	9	0	0	NA	NA	NA	50	48	172	515	174	119	259	87	6	17	5	0.035	0.033	0.029
.	19.01.15-21.26.18-1-103510	441	63	63	21	0	13	542	58	58	0	0	NA	NA	NA	131	124	193	561	183	141	303	98	24	163	23	0.124	0.291	0.126
.	19.01.15-21.26.22-1-103511	114	10	10	2	0	2	457	7	7	0	0	NA	NA	NA	26	37	167	508	175	115	253	89	8	20	0	0.048	0.039	0
.	19.01.15-21.26.28-1-103512	127	12	12	2	0	2	460	10	10	0	0	NA	NA	NA	52	42	174	510	171	119	254	87	5	16	12	0.029	0.031	0.07
.	19.01.15-21.26.41-1-103515	573	112	112	30	0	19	543	105	105	0	0	NA	NA	NA	141	128	188	558	195	132	302	109	25	252	24	0.133	0.452	0.123
.	19.01.15-21.26.51-1-103534	88	5	5	2	0	2	456	4	4	0	0	NA	NA	NA	15	34	168	510	169	117	255	84	2	2	3	0.012	0.004	0.018
.	19.01.15-21.27.05-1-103545	323	54	54	13	0	9	505	50	50	0	0	NA	NA	NA	100	84	177	538	182	126	281	98	29	79	23	0.164	0.147	0.126
.	19.01.15-21.27.06-1-103547	65	3	3	1	0	1	447	1	1	0	0	NA	NA	NA	30	24	167	501	169	115	247	85	0	7	0	0	0.014	0
.	19.01.15-21.27.25-1-103555	371	54	54	20	0	18	509	46	46	0	0	NA	NA	NA	100	104	179	553	185	125	284	100	25	137	10	0.14	0.248	0.054
.	19.01.15-21.27.39-1-103556	118	4	4	2	0	2	447	3	3	0	0	NA	NA	NA	26	25	167	506	165	116	249	82	0	11	0	0	0.022	0
.	19.01.15-21.27.45-1-103561	210	38	38	6	0	4	485	33	33	0	0	NA	NA	NA	57	65	181	523	174	126	269	90	16	54	24	0.088	0.103	0.138
.	19.01.15-21.27.53-1-103585	63	2	2	1	0	1	437	1	1	0	0	NA	NA	NA	30	17	169	495	166	114	242	81	1	1	0	0.006	0.002	0
.	19.01.15-21.27.56-1-103589	33	1	1	1	0	1	0	0	0	0	0	NA	NA	NA	6	6	164	492	163	0	0	0	0	4	0	0	0.008	0
.	19.01.15-21.27.59-1-103593	113	6	6	0	0	0	454	4	4	0	0	NA	NA	NA	49	38	174	513	164	118	254	82	0	8	4	0	0.016	0.024
.	19.01.15-21.28.07-1-103600	36	1	1	0	0	0	0	0	0	0	0	NA	NA	NA	9	16	167	496	166	0	0	0	1	0	0	0.006	0	0
.	19.01.15-21.28.10-1-103602	355	80	80	19	0	15	504	75	75	0	0	NA	NA	NA	111	95	186	535	187	130	274	100	44	141	18	0.237	0.264	0.096
.	19.01.15-21.28.18-1-103606	34	1	1	0	0	0	0	0	0	0	0	NA	NA	NA	13	12	166	495	164	0	0	0	0	0	0	0	0	0
.	19.01.15-21.28.21-1-103607	147	8	8	3	0	2	474	7	7	0	0	NA	NA	NA	58	57	177	518	175	123	260	91	3	5	1	0.017	0.01	0.006
.	19.01.15-21.28.27-1-103609	212	32	32	5	0	5	490	28	28	0	0	NA	NA	NA	65	76	173	534	182	122	272	96	7	69	11	0.04	0.129	0.06
.	19.01.15-21.28.29-1-103610	175	16	16	6	0	5	472	14	14	0	0	NA	NA	NA	51	51	170	520	174	116	266	90	14	24	11	0.082	0.046	0.063
.	19.01.15-21.28.42-1-103611	98	4	4	1	0	1	443	3	3	0	0	NA	NA	NA	33	26	169	506	164	116	248	79	0	12	4	0	0.024	0.024
.	19.01.15-21.28.42-1-103612	204	19	19	6	0	5	473	18	18	0	0	NA	NA	NA	54	53	173	516	177	121	261	91	9	38	12	0.052	0.074	0.068
.	19.01.15-21.28.45-1-103613	348	35	35	11	0	7	500	33	33	0	0	NA	NA	NA	106	86	181	542	176	126	283	91	17	66	18	0.094	0.122	0.102
.	19.01.15-21.28.47-1-103614	28	1	1	0	0	0	0	0	0	0	0	NA	NA	NA	8	6	164	491	164	0	0	0	0	1	0	0	0.002	0
.	19.01.15-21.28.50-1-103632	231	14	14	4	0	2	482	12	12	0	0	NA	NA	NA	72	70	175	529	179	120	272	90	9	40	3	0.051	0.076	0.017
.	19.01.15-21.28.58-1-103641	174	14	14	5	0	4	467	12	12	0	0	NA	NA	NA	50	50	169	524	170	115	268	84	6	22	4	0.036	0.042	0.024
.	19.01.15-21.28.59-1-103642	34	1	1	0	0	0	0	0	0	0	0	NA	NA	NA	11	12	164	495	166	0	0	0	0	2	0	0	0.004	0
.	19.01.15-21.29.02-1-103645	96	8	8	1	0	1	447	6	6	0	0	NA	NA	NA	47	28	169	500	172	115	247	85	8	16	4	0.047	0.032	0.023
.	19.01.15-21.29.14-1-103653	262	17	17	8	0	6	506	13	13	0	0	NA	NA	NA	74	83	185	539	172	131	287	88	1	35	21	0.005	0.065	0.122
.	19.01.15-21.29.16-1-103655	669	108	108	24	0	22	582	93	93	0	0	NA	NA	NA	148	178	195	587	209	142	320	120	38	211	30	0.195	0.359	0.144
.	19.01.15-21.29.18-1-103656	199	16	16	3	0	3	479	13	13	0	0	NA	NA	NA	64	59	176	518	178	124	262	93	9	20	11	0.051	0.039	0.062
.	19.01.15-21.29.24-1-103657	206	16	16	3	0	3	480	15	15	0	0	NA	NA	NA	57	62	174	528	173	122	269	89	9	18	6	0.052	0.034	0.035
.	19.01.15-21.29.25-1-103658	381	87	87	17	0	14	532	83	83	0	0	NA	NA	NA	120	116	179	566	184	126	307	99	42	157	32	0.235	0.277	0.174
.	19.01.15-21.29.27-1-103659	116	5	5	1	0	1	449	4	4	0	0	NA	NA	NA	29	27	167	501	172	114	249	86	1	12	3	0.006	0.024	0.017
.	19.01.15-21.29.44-1-103661	157	10	10	0	0	0	464	9	9	0	0	NA	NA	NA	60	43	171	519	166	119	261	84	1	24	2	0.006	0.046	0.012
.	19.01.15-21.29.45-1-103663	179	22	22	4	0	2	488	20	20	0	0	NA	NA	NA	52	70	178	529	176	124	274	90	11	24	11	0.062	0.045	0.062
.	19.01.15-21.29.49-1-103668	214	38	38	8	0	4	491	35	35	0	0	NA	NA	NA	81	72	178	525	182	124	271	96	18	83	7	0.101	0.158	0.038
.	19.01.15-21.29.50-1-103669	299	16	16	4	0	4	510	15	15	0	0	NA	NA	NA	87	90	180	540	183	129	283	98	7	29	9	0.039	0.054	0.049
.	19.01.15-21.30.00-1-103699	160	11	11	2	0	2	476	9	9	0	0	NA	NA	NA	60	61	177	524	173	126	264	86	0	37	1	0	0.071	0.006
.	19.01.15-21.30.00-1-103701	153	35	35	4	0	4	476	31	31	0	0	NA	NA	NA	54	60	173	525	175	121	267	88	24	49	3	0.139	0.093	0.017
.	19.01.15-21.30.06-1-103707	174	21	21	9	0	7	458	18	18	0	0	NA	NA	NA	60	41	169	517	168	116	257	85	5	36	16	0.03	0.07	0.095
.	19.01.15-21.30.16-1-103714	210	26	26	6	0	5	477	24	24	0	0	NA	NA	NA	72	59	177	523	172	122	268	87	6	37	15	0.034	0.071	0.087
.	19.01.15-21.30.22-1-103715	62	2	2	0	0	0	441	1	1	0	0	NA	NA	NA	35	24	167	503	167	112	248	81	0	8	0	0	0.016	0
.	19.01.15-21.30.23-1-103716	384	77	77	20	0	14	536	70	70	0	0	NA	NA	NA	111	124	191	556	190	135	296	105	42	144	29	0.22	0.259	0.153
.	19.01.15-21.30.36-1-103726	200	13	13	5	0	5	475	10	10	0	0	NA	NA	NA	60	54	172	520	175	118	267	90	5	20	23	0.029	0.038	0.131
.	19.01.15-21.30.40-1-103727	156	26	26	10	0	10	482	22	22	0	0	NA	NA	NA	42	64	178	524	175	126	264	92	17	51	4	0.096	0.097	0.023
.	19.01.15-21.30.42-1-103728	434	117	117	43	0	35	536	103	103	0	0	NA	NA	NA	115	123	191	564	181	137	301	98	69	222	41	0.361	0.394	0.227
.	19.01.15-21.30.44-1-103729	39	1	1	0	0	0	0	0	0	0	0	NA	NA	NA	9	13	168	495	163	0	0	0	0	1	0	0	0.002	0
.	19.01.15-21.30.46-1-103730	272	74	74	11	0	8	503	68	68	0	0	NA	NA	NA	70	86	180	546	173	128	288	87	31	129	52	0.172	0.236	0.301
.	19.01.15-21.30.53-1-103750	61	2	2	2	0	2	98	1	1	0	0	NA	NA	NA	12	9	164	496	162	19	62	17	0	5	0	0	0.01	0
.	19.01.15-21.31.00-1-103759	236	49	49	8	0	7	486	44	44	0	0	NA	NA	NA	62	72	179	528	178	126	271	89	23	80	14	0.128	0.152	0.079
.	19.01.15-21.31.06-1-103782	155	5	5	3	0	3	455	4	4	0	0	NA	NA	NA	72	47	171	520	169	117	256	82	0	3	7	0	0.006	0.041
.	19.01.15-21.31.17-1-103809	34	1	1	1	0	1	0	0	0	0	0	NA	NA	NA	11	4	164	490	163	0	0	0	0	3	0	0	0.006	0
.	19.01.15-21.31.20-1-103810	236	28	28	4	0	4	488	26	26	0	0	NA	NA	NA	57	74	181	532	174	128	271	89	8	50	5	0.044	0.094	0.029
.	19.01.15-21.31.20-1-103811	119	4	4	0	0	0	474	3	3	0	0	NA	NA	NA	39	52	173	521	171	123	263	88	0	6	6	0	0.012	0.035
.	19.01.15-21.31.21-1-103812	121	7	7	3	0	3	454	6	6	0	0	NA	NA	NA	38	38	171	516	164	116	257	81	0	16	4	0	0.031	0.024
.	19.01.15-21.31.35-1-103813	322	47	47	11	0	6	504	44	44	0	0	NA	NA	NA	98	91	178	544	182	123	284	97	32	86	10	0.18	0.158	0.055
.	19.01.15-21.31.35-1-103814	244	31	31	15	0	10	489	29	29	0	0	NA	NA	NA	67	78	175	532	184	120	276	93	24	68	3	0.137	0.128	0.016
.	19.01.15-21.31.37-1-103815	324	67	67	16	0	9	512	63	63	0	0	NA	NA	NA	93	99	181	545	186	127	287	98	46	130	8	0.254	0.239	0.043
.	19.01.15-21.31.57-1-103848	33	1	1	0	0	0	0	0	0	0	0	NA	NA	NA	10	7	164	493	163	0	0	0	0	1	0	0	0.002	0
.	19.01.15-21.31.57-1-103849	119	8	8	1	0	1	448	7	7	0	0	NA	NA	NA	41	25	165	508	165	112	254	82	6	9	2	0.036	0.018	0.012
.	19.01.15-21.31.59-1-103853	66	2	2	0	0	0	453	1	1	0	0	NA	NA	NA	21	26	169	505	165	116	253	84	0	8	0	0	0.016	0
.	19.01.15-21.32.00-1-103854	343	44	44	13	0	10	514	39	39	0	0	NA	NA	NA	91	100	178	550	185	124	291	99	29	106	15	0.163	0.193	0.081
.	19.01.15-21.32.11-1-103861	350	23	23	4	0	3	506	19	19	0	0	NA	NA	NA	89	90	177	540	186	123	282	101	20	49	15	0.113	0.091	0.081
.	19.01.15-21.32.24-1-103865	147	12	12	0	0	0	473	11	11	0	0	NA	NA	NA	59	57	174	523	173	118	266	89	2	22	1	0.011	0.042	0.006
.	19.01.15-21.32.25-1-103866	56	2	2	0	0	0	0	1	1	0	0	NA	NA	NA	10	8	164	492	165	0	0	0	0	3	0	0	0.006	0
.	19.01.15-21.32.37-1-103871	95	4	4	1	0	1	447	2	2	0	0	NA	NA	NA	54	35	174	506	168	119	247	81	0	10	1	0	0.02	0.006
.	19.01.15-21.32.40-1-103872	56	2	2	0	0	0	149	1	1	0	0	NA	NA	NA	16	10	166	495	162	33	91	25	0	4	0	0	0.008	0
.	19.01.15-21.32.45-1-103873	35	1	1	0	0	0	0	0	0	0	0	NA	NA	NA	9	11	163	497	164	0	0	0	0	1	0	0	0.002	0
.	19.01.15-21.32.48-1-103874	35	1	1	1	0	1	0	0	0	0	0	NA	NA	NA	14	4	165	489	163	0	0	0	0	0	0	0	0	0
.	19.01.15-21.32.49-1-103875	229	19	19	3	0	2	480	17	17	0	0	NA	NA	NA	69	60	181	522	170	128	267	85	20	33	4	0.11	0.063	0.024
.	19.01.15-21.32.50-1-103876	60	2	2	0	0	0	446	1	1	0	0	NA	NA	NA	26	27	166	502	172	114	247	85	0	0	7	0	0	0.041
.	19.01.15-21.32.51-1-103894	157	33	33	7	0	5	463	28	28	0	0	NA	NA	NA	49	53	174	522	170	117	261	85	6	46	19	0.034	0.088	0.112
.	19.01.15-21.32.51-1-103895	149	17	17	4	0	3	465	16	16	0	0	NA	NA	NA	49	44	173	514	170	118	260	87	7	25	5	0.04	0.049	0.029
.	19.01.15-21.32.51-1-103897	292	21	21	2	0	2	494	19	19	0	0	NA	NA	NA	93	80	175	535	183	123	279	92	10	30	7	0.057	0.056	0.038
.	19.01.15-21.33.02-1-103908	183	23	23	6	0	5	490	20	20	0	0	NA	NA	NA	47	62	177	519	179	126	267	97	11	50	15	0.062	0.096	0.084
.	19.01.15-21.33.02-1-103909	60	2	2	0	0	0	435	1	1	0	0	NA	NA	NA	29	19	167	500	165	113	243	79	4	4	0	0.024	0.008	0
.	19.01.15-21.33.06-1-103911	153	13	13	6	0	5	474	12	12	0	0	NA	NA	NA	54	59	173	522	177	121	261	92	11	24	4	0.064	0.046	0.023
.	19.01.15-21.33.11-1-103915	149	21	21	3	0	3	467	18	18	0	0	NA	NA	NA	35	50	173	514	176	117	258	92	22	28	18	0.127	0.054	0.102
.	19.01.15-21.33.13-1-103916	194	26	26	3	0	3	462	18	18	0	0	NA	NA	NA	61	49	169	523	170	117	260	85	27	38	22	0.16	0.073	0.129
.	19.01.15-21.33.20-1-103920	237	21	21	8	0	8	461	18	18	0	0	NA	NA	NA	71	46	171	516	172	119	255	87	4	46	13	0.023	0.089	0.076
.	19.01.15-21.33.23-1-103922	378	36	36	10	0	7	523	33	33	0	0	NA	NA	NA	94	106	185	556	178	130	299	94	9	70	13	0.049	0.126	0.073
.	19.01.15-21.33.25-1-103923	176	17	17	7	0	5	463	16	16	0	0	NA	NA	NA	51	45	171	516	171	118	260	85	20	16	4	0.117	0.031	0.023
.	19.01.15-21.33.30-1-103924	302	38	38	13	0	9	523	33	33	0	0	NA	NA	NA	97	110	184	553	186	130	292	101	20	64	26	0.109	0.116	0.14
.	19.01.15-21.33.34-1-103925	152	14	14	4	0	2	470	12	12	0	0	NA	NA	NA	55	51	172	523	169	119	266	85	11	24	4	0.064	0.046	0.024
.	19.01.15-21.33.46-1-103930	89	5	5	1	0	1	446	4	4	0	0	NA	NA	NA	15	22	165	503	167	111	252	83	0	9	5	0	0.018	0.03
.	19.01.15-21.33.52-1-103949	85	6	6	1	0	1	445	4	4	0	0	NA	NA	NA	44	22	167	504	164	114	249	82	0	7	9	0	0.014	0.055
.	19.01.15-21.33.53-1-103951	33	1	1	0	0	0	0	0	0	0	0	NA	NA	NA	6	12	165	496	164	0	0	0	0	0	0	0	0	0
.	19.01.15-21.33.56-1-103959	35	1	1	0	0	0	0	0	0	0	0	NA	NA	NA	6	9	163	495	164	0	0	0	0	1	0	0	0.002	0
.	19.01.15-21.33.56-1-103960	242	25	25	8	0	6	479	22	22	0	0	NA	NA	NA	67	64	176	524	177	122	265	92	15	59	6	0.085	0.113	0.034
.	19.01.15-21.33.59-1-103964	449	111	111	29	0	23	530	100	100	0	0	NA	NA	NA	106	112	187	546	192	132	289	109	60	210	48	0.321	0.385	0.25
.	19.01.15-21.34.01-1-103967	411	50	50	10	0	8	541	45	45	0	0	NA	NA	NA	107	117	186	552	192	134	296	111	28	105	22	0.151	0.19	0.115
.	19.01.15-21.34.02-1-103968	419	79	79	20	0	16	536	69	69	0	0	NA	NA	NA	111	121	191	557	186	139	296	101	24	145	44	0.126	0.26	0.237
.	19.01.15-21.34.02-1-103969	120	6	6	0	0	0	454	5	5	0	0	NA	NA	NA	35	36	173	503	173	119	248	87	11	10	2	0.064	0.02	0.012
.	19.01.15-21.34.08-1-103974	67	2	2	0	0	0	303	1	1	0	0	NA	NA	NA	25	18	166	498	167	79	167	57	0	4	0	0	0.008	0
.	19.01.15-21.34.09-1-103973	149	7	7	4	0	3	460	5	5	0	0	NA	NA	NA	42	43	176	511	169	120	254	86	16	17	0	0.091	0.033	0
.	19.01.15-21.34.17-1-103980	286	93	93	28	0	22	522	84	84	0	0	NA	NA	NA	78	108	182	557	182	127	297	98	60	174	31	0.33	0.312	0.17
.	19.01.15-21.34.19-1-103981	472	103	103	24	0	19	546	96	96	0	0	NA	NA	NA	128	130	193	560	190	140	300	106	62	167	47	0.321	0.298	0.247
.	19.01.15-21.34.20-1-103982	551	88	88	24	0	23	569	82	82	0	0	NA	NA	NA	148	156	197	572	200	144	310	115	29	187	27	0.147	0.327	0.135
.	19.01.15-21.34.28-1-103983	501	79	79	27	0	20	548	73	73	0	0	NA	NA	NA	135	136	192	571	186	139	307	102	57	193	21	0.297	0.338	0.113
.	19.01.15-21.34.38-1-103984	427	37	37	9	0	6	525	34	34	0	0	NA	NA	NA	129	106	189	550	180	133	294	98	8	96	17	0.042	0.175	0.094
.	19.01.15-21.35.12-1-104017	96	5	5	0	0	0	459	4	4	0	0	NA	NA	NA	26	34	168	510	169	116	257	86	3	8	4	0.018	0.016	0.024
.	19.01.15-21.35.37-1-104022	149	12	12	2	0	2	465	10	10	0	0	NA	NA	NA	36	40	169	513	171	118	257	90	2	20	9	0.012	0.039	0.053
.	19.01.15-21.35.46-1-104023	298	40	40	10	0	9	511	34	34	0	0	NA	NA	NA	80	101	181	550	183	126	289	96	23	72	19	0.127	0.131	0.104
.	19.01.15-21.35.50-1-104029	453	70	70	25	0	20	527	65	65	0	0	NA	NA	NA	118	114	189	554	184	133	296	98	78	124	41	0.413	0.224	0.223
.	19.01.15-21.36.03-1-104061	231	65	65	10	0	7	480	61	61	0	0	NA	NA	NA	54	63	174	530	172	122	272	86	15	110	41	0.086	0.208	0.238
.	19.01.15-21.36.08-1-104064	84	4	4	1	0	1	445	2	2	0	0	NA	NA	NA	22	22	168	502	165	114	249	82	6	0	0	0.036	0	0
.	19.01.15-21.36.22-1-104070	321	93	93	18	0	14	491	84	84	0	0	NA	NA	NA	99	74	177	535	175	121	281	89	60	135	27	0.339	0.252	0.154
.	19.01.15-21.36.24-1-104071	66	3	3	1	0	1	446	1	1	0	0	NA	NA	NA	26	23	172	501	163	120	248	78	0	3	3	0	0.006	0.018
.	19.01.15-21.36.24-1-104072	152	19	19	5	0	4	471	16	16	0	0	NA	NA	NA	55	52	171	524	170	121	264	86	7	49	7	0.041	0.094	0.041
.	19.01.15-21.36.30-1-104073	400	73	73	22	0	19	543	65	65	0	0	NA	NA	NA	93	128	193	566	182	139	306	98	37	164	24	0.192	0.29	0.132
.	19.01.15-21.36.38-1-104076	238	57	57	15	0	9	460	51	51	0	0	NA	NA	NA	73	42	171	509	175	115	255	90	20	98	28	0.117	0.193	0.16
.	19.01.15-21.36.43-1-104077	177	13	13	3	0	3	462	12	12	0	0	NA	NA	NA	48	45	172	514	172	119	257	86	8	23	11	0.047	0.045	0.064
.	19.01.15-21.36.46-1-104079	237	25	25	7	0	5	486	22	22	0	0	NA	NA	NA	67	63	177	529	170	123	276	87	4	65	6	0.023	0.123	0.035
.	19.01.15-21.37.06-1-104108	268	57	57	15	0	12	482	54	54	0	0	NA	NA	NA	82	63	173	529	174	119	274	89	37	82	29	0.214	0.155	0.167
.	19.01.15-21.37.06-1-104109	181	21	21	3	0	2	473	19	19	0	0	NA	NA	NA	47	55	175	519	174	121	263	89	16	29	6	0.091	0.056	0.034
.	19.01.15-21.37.21-1-104117	172	16	16	0	0	0	469	13	13	0	0	NA	NA	NA	50	52	173	520	172	116	265	88	13	32	2	0.075	0.062	0.012
.	19.01.15-21.37.48-1-104118	143	12	12	6	0	6	485	10	10	0	0	NA	NA	NA	40	67	173	532	175	123	273	89	10	18	10	0.058	0.034	0.057
.	19.01.15-21.37.53-1-104142	91	8	8	1	0	1	455	7	7	0	0	NA	NA	NA	33	39	177	508	167	119	253	83	1	25	0	0.006	0.049	0
.	19.01.15-21.37.54-1-104143	36	1	1	1	0	1	0	0	0	0	0	NA	NA	NA	12	10	166	495	162	0	0	0	0	2	0	0	0.004	0
.	19.01.15-21.37.55-1-104146	469	75	75	23	0	16	561	66	66	0	0	NA	NA	NA	138	140	187	580	186	136	323	102	53	156	16	0.283	0.269	0.086
.	19.01.15-21.37.57-1-104152	32	1	1	1	0	1	0	0	0	0	0	NA	NA	NA	10	6	164	492	163	0	0	0	0	0	0	0	0	0
.	19.01.15-21.37.58-1-104156	172	11	11	1	0	1	460	9	9	0	0	NA	NA	NA	53	42	172	514	169	118	257	85	0	21	1	0	0.041	0.006
.	19.01.15-21.37.59-1-104157	146	7	7	3	0	2	467	6	6	0	0	NA	NA	NA	39	49	169	522	171	119	260	88	7	7	9	0.041	0.013	0.053
.	19.01.15-21.38.11-1-104165	95	4	4	0	0	0	455	3	3	0	0	NA	NA	NA	31	36	169	508	172	117	251	87	9	5	0	0.053	0.01	0
.	19.01.15-21.38.13-1-104166	124	12	12	2	0	0	470	11	11	0	0	NA	NA	NA	49	53	171	524	171	119	267	84	0	8	15	0	0.015	0.088
.	19.01.15-21.38.18-1-104170	33	1	1	0	0	0	0	0	0	0	0	NA	NA	NA	10	9	164	493	165	0	0	0	0	2	0	0	0.004	0
.	19.01.15-21.38.22-1-104171	143	6	6	1	0	1	455	5	5	0	0	NA	NA	NA	39	36	169	512	168	116	253	86	10	10	2	0.059	0.02	0.012
.	19.01.15-21.38.23-1-104172	330	43	43	8	0	4	514	39	39	0	0	NA	NA	NA	84	93	187	543	176	134	287	93	41	84	22	0.219	0.155	0.125
.	19.01.15-21.38.26-1-104174	120	8	8	3	0	1	447	7	7	0	0	NA	NA	NA	37	29	171	503	168	118	248	81	4	19	0	0.023	0.038	0
.	19.01.15-21.38.26-1-104175	33	1	1	0	0	0	0	0	0	0	0	NA	NA	NA	9	10	163	495	165	0	0	0	3	0	0	0.018	0	0
.	19.01.15-21.38.29-1-104176	266	45	45	11	0	8	495	41	41	0	0	NA	NA	NA	85	78	177	539	175	124	280	91	16	105	21	0.09	0.195	0.12
.	19.01.15-21.38.47-1-104177	372	85	85	23	0	17	505	76	76	0	0	NA	NA	NA	104	84	181	540	176	129	283	93	68	151	44	0.376	0.28	0.25
.	19.01.15-21.38.48-1-104178	301	39	39	3	0	3	500	37	37	0	0	NA	NA	NA	87	79	180	533	179	128	280	92	15	83	8	0.083	0.156	0.045
.	19.01.15-21.38.55-1-104200	148	21	21	4	0	2	456	17	17	0	0	NA	NA	NA	47	44	171	522	164	117	258	81	3	18	16	0.018	0.034	0.098
.	19.01.15-21.38.55-1-104201	94	3	3	0	0	0	454	2	2	0	0	NA	NA	NA	34	32	172	508	165	118	256	80	0	4	5	0	0.008	0.03
.	19.01.15-21.39.01-1-104208	646	112	112	22	0	16	578	98	98	0	0	NA	NA	NA	159	165	202	580	196	145	322	111	39	229	28	0.193	0.395	0.143
.	19.01.15-21.39.08-1-104212	175	22	22	5	0	5	468	21	21	0	0	NA	NA	NA	57	50	170	525	168	118	267	83	10	43	14	0.059	0.082	0.083
.	19.01.15-21.39.22-1-104218	120	7	7	1	0	1	452	6	6	0	0	NA	NA	NA	27	24	169	502	166	118	252	82	7	5	4	0.041	0.01	0.024
.	19.01.15-21.39.32-1-104219	437	68	68	14	0	13	538	66	66	0	0	NA	NA	NA	124	127	189	567	184	136	304	98	16	185	27	0.085	0.326	0.147
.	19.01.15-21.39.38-1-104221	386	77	77	14	0	9	526	71	71	0	0	NA	NA	NA	104	105	185	551	182	133	295	98	40	143	26	0.216	0.26	0.143
.	19.01.15-21.39.46-1-104222	117	14	14	0	0	0	461	13	13	0	0	NA	NA	NA	39	41	174	509	171	119	257	85	13	23	3	0.075	0.045	0.018
.	19.01.15-21.39.46-1-104223	297	21	21	7	0	7	502	20	20	0	0	NA	NA	NA	89	92	179	550	176	123	287	92	4	52	11	0.022	0.095	0.062
.	19.01.15-21.39.58-1-104255	207	13	13	2	0	2	485	11	11	0	0	NA	NA	NA	72	61	175	519	180	125	263	97	7	21	7	0.04	0.04	0.039
.	19.01.15-21.39.59-1-104258	379	58	58	17	0	11	515	53	53	0	0	NA	NA	NA	104	99	181	557	174	126	298	91	32	158	16	0.177	0.284	0.092
.	19.01.15-21.40.17-1-104272	34	1	1	0	0	0	0	0	0	0	0	NA	NA	NA	11	4	164	491	162	0	0	0	0	0	1	0	0	0.006
.	19.01.15-21.40.20-1-104273	127	10	10	1	0	1	449	8	8	0	0	NA	NA	NA	41	31	172	505	167	118	250	81	4	20	4	0.023	0.04	0.024
.	19.01.15-21.40.23-1-104274	300	47	47	12	0	8	497	44	44	0	0	NA	NA	NA	78	84	181	542	174	126	284	87	33	118	4	0.182	0.218	0.023
.	19.01.15-21.40.31-1-104276	150	21	21	4	0	3	449	19	19	0	0	NA	NA	NA	50	30	168	509	166	116	252	81	8	33	5	0.048	0.065	0.03
.	19.01.15-21.40.31-1-104277	169	32	32	3	0	2	479	29	29	0	0	NA	NA	NA	51	65	173	533	172	120	272	87	6	32	21	0.035	0.06	0.122
.	19.01.15-21.40.45-1-104286	261	35	35	8	0	5	492	32	32	0	0	NA	NA	NA	79	83	178	537	181	123	275	94	20	93	15	0.112	0.173	0.083
.	19.01.15-21.40.58-1-104313	31	1	1	1	0	1	0	0	0	0	0	NA	NA	NA	6	15	163	501	164	0	0	0	0	0	0	0	0	0
.	19.01.15-21.41.01-1-104316	96	3	3	1	0	1	452	2	2	0	0	NA	NA	NA	34	28	167	505	169	115	255	82	3	5	0	0.018	0.01	0
.	19.01.15-21.41.08-1-104320	181	23	23	4	0	3	467	22	22	0	0	NA	NA	NA	43	50	178	512	173	125	256	86	18	28	13	0.101	0.055	0.075
.	19.01.15-21.41.11-1-104322	33	1	1	0	0	0	0	0	0	0	0	NA	NA	NA	10	5	165	490	163	0	0	0	0	0	0	0	0	0
.	19.01.15-21.41.14-1-104326	151	22	22	4	0	4	478	18	18	0	0	NA	NA	NA	37	57	180	520	170	124	266	88	23	36	4	0.128	0.069	0.024
.	19.01.15-21.41.15-1-104327	40	1	1	0	0	0	0	0	0	0	0	NA	NA	NA	6	4	163	490	164	0	0	0	0	2	0	0	0.004	0
.	19.01.15-21.41.15-1-104328	64	3	3	1	0	1	442	2	2	0	0	NA	NA	NA	29	27	166	506	168	114	246	82	4	0	2	0.024	0	0.012
.	19.01.15-21.41.17-1-104329	468	132	132	32	0	25	542	121	121	0	0	NA	NA	NA	123	128	188	563	190	136	303	103	56	256	49	0.298	0.455	0.258
.	19.01.15-21.41.19-1-104330	270	29	29	5	0	4	488	24	24	0	0	NA	NA	NA	88	75	181	527	180	126	268	94	11	58	11	0.061	0.11	0.061
.	19.01.15-21.41.20-1-104331	62	3	3	0	0	0	442	2	2	0	0	NA	NA	NA	25	28	167	505	169	114	246	82	0	5	0	0	0.01	0
.	19.01.15-21.41.28-1-104332	37	1	1	1	0	1	0	0	0	0	0	NA	NA	NA	11	12	167	495	163	0	0	0	0	0	1	0	0	0.006
.	19.01.15-21.41.31-1-104333	121	19	19	0	0	0	460	16	16	0	0	NA	NA	NA	28	35	169	513	166	118	258	84	3	22	2	0.018	0.043	0.012
.	19.01.15-21.41.35-1-104334	65	3	3	0	0	0	447	2	2	0	0	NA	NA	NA	24	23	168	501	167	117	248	82	3	0	9	0.018	0	0.054
.	19.01.15-21.41.36-1-104335	123	6	6	0	0	0	456	2	2	0	0	NA	NA	NA	37	29	171	501	170	120	250	86	2	16	0	0.012	0.032	0
.	19.01.15-21.41.46-1-104337	148	10	10	2	0	1	461	9	9	0	0	NA	NA	NA	49	43	169	518	169	116	261	84	6	17	4	0.036	0.033	0.024
.	19.01.15-21.41.47-1-104338	440	88	88	27	0	22	536	81	81	0	0	NA	NA	NA	120	125	184	573	181	131	308	97	29	180	38	0.158	0.314	0.21
.	19.01.15-21.41.49-1-104339	418	35	35	7	0	5	526	33	33	0	0	NA	NA	NA	124	106	182	552	185	129	296	101	18	59	16	0.099	0.107	0.086
.	19.01.15-21.41.49-1-104340	92	22	22	3	0	2	456	19	19	0	0	NA	NA	NA	30	32	170	509	166	118	256	82	11	40	1	0.065	0.079	0.006
.	19.01.15-21.41.51-1-104358	87	5	5	2	0	2	446	3	3	0	0	NA	NA	NA	35	25	167	502	169	115	247	84	0	12	0	0	0.024	0
.	19.01.15-21.41.57-1-104369	150	12	12	4	0	3	463	11	11	0	0	NA	NA	NA	39	42	167	521	167	114	265	84	4	34	1	0.024	0.065	0.006
.	19.01.15-21.41.57-1-104370	382	55	55	19	0	15	553	51	51	0	0	NA	NA	NA	102	147	195	582	183	140	315	98	32	130	23	0.164	0.223	0.126
.	19.01.15-21.42.07-1-104381	95	5	5	1	0	1	450	4	4	0	0	NA	NA	NA	30	35	168	512	168	113	253	84	3	9	1	0.018	0.018	0.006
.	19.01.15-21.42.13-1-104385	269	84	84	25	0	21	486	70	70	0	0	NA	NA	NA	77	72	180	524	181	125	263	98	39	158	36	0.217	0.302	0.199
.	19.01.15-21.42.23-1-104389	33	1	1	0	0	0	0	0	0	0	0	NA	NA	NA	10	7	164	492	164	0	0	0	0	0	0	0	0	0
.	19.01.15-21.42.25-1-104390	65	2	2	0	0	0	304	1	1	0	0	NA	NA	NA	14	14	166	497	164	84	167	53	0	1	0	0	0.002	0
.	19.01.15-21.42.26-1-104391	153	12	12	4	0	4	458	10	10	0	0	NA	NA	NA	34	38	170	513	168	116	257	85	6	28	2	0.035	0.055	0.012
.	19.01.15-21.42.28-1-104392	96	4	4	1	0	1	445	2	2	0	0	NA	NA	NA	36	21	168	499	167	119	247	79	4	2	1	0.024	0.004	0.006
.	19.01.15-21.42.35-1-104397	39	1	1	0	0	0	0	0	0	0	0	NA	NA	NA	15	6	163	492	164	0	0	0	0	0	2	0	0	0.012
.	19.01.15-21.42.38-1-104398	240	29	29	8	0	8	504	25	25	0	0	NA	NA	NA	73	87	181	539	180	129	279	96	4	58	11	0.022	0.108	0.061
.	19.01.15-21.42.49-1-104399	32	1	1	0	0	0	0	0	0	0	0	NA	NA	NA	9	9	166	491	165	0	0	0	0	0	0	0	0	0
.	19.01.15-21.42.51-1-104417	393	121	121	27	0	25	530	109	109	0	0	NA	NA	NA	103	112	186	553	186	133	296	101	53	218	39	0.285	0.394	0.21
.	19.01.15-21.42.51-1-104418	582	73	73	19	0	16	557	68	68	0	0	NA	NA	NA	149	139	191	574	187	140	316	101	60	131	22	0.314	0.228	0.118
.	19.01.15-21.42.55-1-104422	291	31	31	8	0	4	503	28	28	0	0	NA	NA	NA	82	89	187	540	175	132	281	90	16	51	11	0.086	0.094	0.063
.	19.01.15-21.43.21-1-104438	122	12	12	1	0	1	461	10	10	0	0	NA	NA	NA	40	43	172	512	172	117	257	87	7	13	3	0.041	0.025	0.017
.	19.01.15-21.43.24-1-104440	492	143	143	36	0	29	548	134	134	0	0	NA	NA	NA	143	130	195	558	190	141	304	103	73	273	50	0.374	0.489	0.263
.	19.01.15-21.43.48-1-104441	63	4	4	2	0	1	442	3	3	0	0	NA	NA	NA	21	22	167	500	168	112	246	84	3	8	4	0.018	0.016	0.024
.	19.01.15-21.43.48-1-104442	61	2	2	1	0	1	203	0	0	0	0	NA	NA	NA	24	15	167	493	168	57	106	40	5	0	0	0.03	0	0
.	19.01.15-21.43.52-1-104462	92	5	5	1	0	1	450	4	4	0	0	NA	NA	NA	35	29	168	504	170	112	251	87	6	2	8	0.036	0.004	0.047
.	19.01.15-21.43.55-1-104469	235	75	75	21	0	17	486	64	64	0	0	NA	NA	NA	67	73	179	528	179	124	269	93	42	124	33	0.235	0.235	0.184
.	19.01.15-21.43.58-1-104473	354	59	59	17	0	13	512	55	55	0	0	NA	NA	NA	106	87	186	533	181	132	281	99	29	104	13	0.156	0.195	0.072
.	19.01.15-21.44.03-1-104481	63	2	2	1	0	1	440	1	1	0	0	NA	NA	NA	29	19	165	498	169	112	243	85	5	2	0	0.03	0.004	0
.	19.01.15-21.44.05-1-104482	62	3	3	1	0	1	202	0	0	0	0	NA	NA	NA	21	14	165	497	165	57	110	35	1	1	3	0.006	0.002	0.018
.	19.01.15-21.44.10-1-104487	153	9	9	2	0	2	457	8	8	0	0	NA	NA	NA	41	38	171	507	173	120	251	86	3	24	2	0.018	0.047	0.012
.	19.01.15-21.44.15-1-104491	96	5	5	0	0	0	456	4	4	0	0	NA	NA	NA	35	41	173	514	167	120	251	85	3	9	6	0.017	0.018	0.036
.	19.01.15-21.44.17-1-104493	64	6	6	1	0	1	445	4	4	0	0	NA	NA	NA	24	27	170	505	165	115	249	81	3	9	1	0.018	0.018	0.006
.	19.01.15-21.44.32-1-104494	64	3	3	1	0	1	450	2	2	0	0	NA	NA	NA	26	25	170	502	166	120	248	82	0	3	2	0	0.006	0.012
.	19.01.15-21.44.32-1-104495	91	3	3	2	0	2	449	2	2	0	0	NA	NA	NA	37	35	172	508	168	121	247	81	0	7	1	0	0.014	0.006
.	19.01.15-21.44.32-1-104496	154	14	14	3	0	3	458	12	12	0	0	NA	NA	NA	66	44	174	517	166	120	256	82	5	31	0	0.029	0.06	0
.	19.01.15-21.44.34-1-104497	174	28	28	3	0	3	478	25	25	0	0	NA	NA	NA	42	55	175	523	170	121	269	88	17	44	2	0.097	0.084	0.012
.	19.01.15-21.44.45-1-104499	149	13	13	6	0	4	457	12	12	0	0	NA	NA	NA	57	41	173	512	169	118	259	80	13	15	9	0.075	0.029	0.053
.	19.01.15-21.44.48-1-104500	292	45	45	12	0	10	509	41	41	0	0	NA	NA	NA	72	95	180	549	179	126	288	95	15	107	12	0.083	0.195	0.067
.	19.01.15-21.44.56-1-104523	121	8	8	3	0	3	454	7	7	0	0	NA	NA	NA	47	37	173	510	167	119	251	84	3	18	0	0.017	0.035	0
.	19.01.15-21.45.09-1-104533	115	5	5	0	0	0	450	4	4	0	0	NA	NA	NA	41	30	171	504	168	117	249	84	7	4	2	0.041	0.008	0.012
.	19.01.15-21.45.11-1-104534	322	47	47	7	0	6	521	41	41	0	0	NA	NA	NA	67	103	186	554	176	134	295	92	15	103	12	0.081	0.186	0.068
.	19.01.15-21.45.14-1-104535	90	3	3	1	0	1	458	2	2	0	0	NA	NA	NA	22	35	171	506	171	121	253	84	2	5	0	0.012	0.01	0
.	19.01.15-21.45.15-1-104539	123	4	4	1	0	1	457	2	2	0	0	NA	NA	NA	22	38	171	511	169	118	255	84	0	4	5	0	0.008	0.03
.	19.01.15-21.45.23-1-104540	58	2	2	1	0	1	446	1	1	0	0	NA	NA	NA	17	22	167	501	167	114	249	83	0	2	3	0	0.004	0.018
.	19.01.15-21.45.27-1-104541	115	5	5	1	0	1	450	4	4	0	0	NA	NA	NA	48	29	167	508	167	114	252	84	10	4	2	0.06	0.008	0.012
.	19.01.15-21.45.28-1-104542	157	8	8	2	0	2	477	6	6	0	0	NA	NA	NA	52	55	172	522	174	121	267	89	3	11	5	0.017	0.021	0.029
.	19.01.15-21.45.28-1-104543	98	3	3	0	0	0	459	2	2	0	0	NA	NA	NA	17	37	173	504	173	120	252	87	5	0	9	0.029	0	0.052
.	19.01.15-21.45.35-1-104545	153	7	7	3	0	2	469	5	5	0	0	NA	NA	NA	41	48	182	512	167	127	260	82	3	8	10	0.016	0.016	0.06
.	19.01.15-21.45.37-1-104546	394	83	83	27	0	21	532	73	73	0	0	NA	NA	NA	100	112	197	548	180	145	291	96	58	163	26	0.294	0.297	0.144
.	19.01.15-21.45.42-1-104547	538	107	107	29	0	23	527	99	99	0	0	NA	NA	NA	123	107	179	555	186	124	301	102	50	219	35	0.279	0.395	0.188
.	19.01.15-21.45.42-1-104548	88	4	4	1	0	1	453	3	3	0	0	NA	NA	NA	33	33	169	506	171	115	250	88	0	7	1	0	0.014	0.006
.	19.01.15-21.45.43-1-104549	369	124	124	37	0	31	502	115	115	0	0	NA	NA	NA	90	86	181	534	184	126	276	100	71	216	48	0.392	0.404	0.261
.	19.01.15-21.45.47-1-104550	65	2	2	0	0	0	452	1	1	0	0	NA	NA	NA	20	33	170	509	167	116	253	83	3	0	0	0.018	0	0
.	19.01.15-21.45.52-1-104569	219	31	31	9	0	7	482	29	29	0	0	NA	NA	NA	51	63	170	527	179	118	272	92	26	39	17	0.153	0.074	0.095
.	19.01.15-21.45.57-1-104580	269	36	36	7	0	6	509	32	32	0	0	NA	NA	NA	96	88	178	544	179	128	290	91	13	81	9	0.073	0.149	0.05
.	19.01.15-21.45.59-1-104582	121	8	8	1	0	1	458	6	6	0	0	NA	NA	NA	42	37	168	514	168	117	258	83	3	8	8	0.018	0.016	0.048
.	19.01.15-21.46.10-1-104594	118	11	11	2	0	2	468	8	8	0	0	NA	NA	NA	37	45	179	512	167	126	258	84	6	18	9	0.034	0.035	0.054
.	19.01.15-21.46.16-1-104598	235	20	20	4	0	2	480	18	18	0	0	NA	NA	NA	62	61	177	518	179	124	265	91	25	31	4	0.141	0.06	0.022
.	19.01.15-21.46.24-1-104599	35	1	1	0	0	0	0	0	0	0	0	NA	NA	NA	10	16	169	495	165	0	0	0	0	0	0	0	0	0
.	19.01.15-21.46.27-1-104600	156	14	14	2	0	2	470	12	12	0	0	NA	NA	NA	42	53	175	517	174	123	260	87	10	22	5	0.057	0.043	0.029
.	19.01.15-21.46.39-1-104603	114	7	7	0	0	0	452	6	6	0	0	NA	NA	NA	42	37	170	508	172	115	251	86	6	13	4	0.035	0.026	0.023
.	19.01.15-21.46.41-1-104604	206	20	20	6	0	4	467	19	19	0	0	NA	NA	NA	68	59	171	526	175	117	261	89	3	33	14	0.018	0.063	0.08
.	19.01.15-21.46.56-1-104629	389	56	56	14	0	12	532	51	51	0	0	NA	NA	NA	125	116	186	549	194	133	294	105	46	102	31	0.247	0.186	0.16
.	19.01.15-21.46.56-1-104630	64	2	2	0	0	0	450	1	1	0	0	NA	NA	NA	33	38	166	517	168	112	256	82	0	6	0	0	0.012	0
.	19.01.15-21.46.59-1-104633	63	3	3	0	0	0	444	2	2	0	0	NA	NA	NA	19	23	167	502	167	116	245	83	2	6	0	0.012	0.012	0
.	19.01.15-21.47.00-1-104634	415	60	60	18	0	13	544	54	54	0	0	NA	NA	NA	107	122	187	559	189	135	303	106	32	131	23	0.171	0.234	0.122
.	19.01.15-21.47.08-1-104642	262	39	39	5	0	4	489	37	37	0	0	NA	NA	NA	76	70	178	536	169	125	281	83	45	62	9	0.253	0.116	0.053
.	19.01.15-21.47.08-1-104643	37	1	1	0	0	0	0	0	0	0	0	NA	NA	NA	12	7	163	493	164	0	0	0	0	1	0	0	0.002	0
.	19.01.15-21.47.11-1-104644	406	70	70	14	0	12	528	64	64	0	0	NA	NA	NA	98	113	194	552	180	141	292	95	49	125	36	0.253	0.226	0.2
.	19.01.15-21.47.14-1-104648	119	5	5	1	0	0	463	4	4	0	0	NA	NA	NA	35	40	169	514	170	116	261	86	3	16	0	0.018	0.031	0
.	19.01.15-21.47.27-1-104649	149	8	8	1	0	1	458	7	7	0	0	NA	NA	NA	43	46	169	516	174	114	255	89	3	13	3	0.018	0.025	0.017
.	19.01.15-21.47.32-1-104650	209	22	22	7	0	4	490	19	19	0	0	NA	NA	NA	55	72	176	537	172	120	279	91	16	35	6	0.091	0.065	0.035
.	19.01.15-21.47.48-1-104651	146	18	18	8	0	6	456	17	17	0	0	NA	NA	NA	45	33	170	507	169	120	250	86	11	53	7	0.065	0.105	0.041
.	19.01.15-21.47.51-1-104670	175	17	17	3	0	3	463	15	15	0	0	NA	NA	NA	44	35	174	506	168	122	254	87	7	41	5	0.04	0.081	0.03
.	19.01.15-21.47.52-1-104671	90	3	3	0	0	0	448	2	2	0	0	NA	NA	NA	29	30	169	506	168	118	247	83	0	1	11	0	0.002	0.065
.	19.01.15-21.48.07-1-104692	31	1	1	0	0	0	0	0	0	0	0	NA	NA	NA	8	9	164	494	164	0	0	0	0	0	0	0	0	0
.	19.01.15-21.48.10-1-104695	206	34	34	9	0	8	473	32	32	0	0	NA	NA	NA	58	54	175	523	169	122	267	84	4	78	15	0.023	0.149	0.089
.	19.01.15-21.48.11-1-104696	72	7	7	1	0	1	443	6	6	0	0	NA	NA	NA	33	30	169	504	170	116	245	82	0	18	0	0	0.036	0
.	19.01.15-21.48.11-1-104697	59	3	3	0	0	0	200	2	2	0	0	NA	NA	NA	23	24	170	499	168	52	112	36	2	3	0	0.012	0.006	0
.	19.01.15-21.48.16-1-104701	114	4	4	2	0	2	461	3	3	0	0	NA	NA	NA	34	42	171	516	168	121	256	84	8	5	0	0.047	0.01	0
.	19.01.15-21.48.22-1-104702	208	14	14	3	0	2	497	12	12	0	0	NA	NA	NA	62	72	173	534	178	122	280	95	5	41	9	0.029	0.077	0.051
.	19.01.15-21.48.23-1-104703	33	1	1	0	0	0	0	0	0	0	0	NA	NA	NA	11	12	165	496	164	0	0	0	0	0	0	0	0	0
.	19.01.15-21.48.25-1-104705	322	91	91	24	0	18	507	83	83	0	0	NA	NA	NA	89	94	180	544	183	130	280	97	47	186	30	0.261	0.342	0.164
.	19.01.15-21.48.26-1-104706	209	12	12	1	0	1	471	10	10	0	0	NA	NA	NA	55	51	171	520	173	120	262	89	10	20	7	0.058	0.038	0.04
.	19.01.15-21.48.27-1-104707	178	13	13	6	0	4	466	11	11	0	0	NA	NA	NA	67	49	168	524	170	116	264	86	2	32	12	0.012	0.061	0.071
.	19.01.15-21.48.28-1-104708	177	19	19	8	0	6	468	15	15	0	0	NA	NA	NA	64	49	170	520	172	116	265	87	2	23	13	0.012	0.044	0.076
.	19.01.15-21.48.31-1-104709	64	4	4	1	0	0	442	3	3	0	0	NA	NA	NA	27	23	168	504	164	115	250	77	9	1	1	0.054	0.002	0.006
.	19.01.15-21.48.45-1-104710	290	23	23	7	0	6	505	21	21	0	0	NA	NA	NA	79	87	180	536	184	126	281	98	5	60	0	0.028	0.112	0
.	19.01.15-21.48.47-1-104711	95	5	5	0	0	0	447	4	4	0	0	NA	NA	NA	18	22	170	498	167	117	246	84	1	8	0	0.006	0.016	0
.	19.01.15-21.48.50-1-104713	263	62	62	17	0	13	500	57	57	0	0	NA	NA	NA	76	83	183	534	179	129	278	93	31	114	28	0.169	0.213	0.156
.	19.01.15-21.48.50-1-104714	461	69	69	12	0	10	536	64	64	0	0	NA	NA	NA	132	115	192	549	187	139	294	103	34	137	48	0.177	0.25	0.257
.	19.01.15-21.48.56-1-104735	329	75	75	8	0	6	522	71	71	0	0	NA	NA	NA	88	104	184	552	181	134	289	99	22	149	29	0.12	0.27	0.16
.	19.01.15-21.48.58-1-104739	59	3	3	1	0	1	438	2	2	0	0	NA	NA	NA	29	17	164	500	166	112	245	81	0	1	6	0	0.002	0.036
.	19.01.15-21.49.01-1-104743	62	4	4	0	0	0	450	3	3	0	0	NA	NA	NA	24	32	170	505	170	118	249	83	1	3	1	0.006	0.006	0.006
.	19.01.15-21.49.04-1-104746	651	61	61	19	0	14	586	55	55	0	0	NA	NA	NA	173	171	206	589	189	150	332	104	73	132	17	0.354	0.224	0.09
.	19.01.15-21.49.13-1-104753	187	19	19	5	0	3	475	18	18	0	0	NA	NA	NA	47	64	177	523	177	126	263	86	7	41	19	0.04	0.078	0.107
.	19.01.15-21.49.15-1-104757	295	105	105	23	0	19	497	95	95	0	0	NA	NA	NA	80	75	187	521	180	135	265	97	36	193	50	0.193	0.37	0.278
.	19.01.15-21.49.28-1-104759	92	6	6	2	0	2	443	3	3	0	0	NA	NA	NA	39	25	165	507	166	112	246	85	5	12	0	0.03	0.024	0
.	19.01.15-21.49.47-1-104761	61	2	2	1	0	1	441	1	1	0	0	NA	NA	NA	12	16	166	495	168	112	245	84	0	2	0	0	0.004	0
.	19.01.15-21.49.54-1-104783	33	1	1	1	0	1	0	0	0	0	0	NA	NA	NA	7	3	164	490	162	0	0	0	1	0	0	0.006	0	0
.	19.01.15-21.49.57-1-104790	562	134	134	51	0	36	563	123	123	0	0	NA	NA	NA	151	154	191	585	191	139	318	106	119	241	46	0.623	0.412	0.241
.	19.01.15-21.50.01-1-104795	302	41	41	7	0	6	494	37	37	0	0	NA	NA	NA	86	82	181	531	183	127	272	95	35	100	13	0.193	0.188	0.071
.	19.01.15-21.50.13-1-104811	112	5	5	2	0	0	466	4	4	0	0	NA	NA	NA	42	48	168	520	173	118	262	86	0	13	0	0	0.025	0
.	19.01.15-21.50.17-1-104812	234	19	19	7	0	6	484	18	18	0	0	NA	NA	NA	76	64	174	526	177	122	269	93	3	37	10	0.017	0.07	0.056
.	19.01.15-21.50.33-1-104818	345	36	36	12	0	12	490	32	32	0	0	NA	NA	NA	96	73	175	535	176	121	278	91	12	87	10	0.069	0.163	0.057
.	19.01.15-21.50.33-1-104819	347	53	53	20	0	13	507	50	50	0	0	NA	NA	NA	93	91	181	544	179	129	285	93	49	93	17	0.271	0.171	0.095
.	19.01.15-21.50.33-1-104820	177	21	21	3	0	3	466	18	18	0	0	NA	NA	NA	53	44	171	515	171	119	259	88	11	47	4	0.064	0.091	0.023
.	19.01.15-21.50.44-1-104825	33	1	1	0	0	0	0	0	0	0	0	NA	NA	NA	11	8	163	493	165	0	0	0	0	0	0	0	0	0
.	19.01.15-21.50.46-1-104826	151	7	7	2	0	2	465	6	6	0	0	NA	NA	NA	39	44	172	509	176	120	254	91	0	9	4	0	0.018	0.023
.	19.01.15-21.50.47-1-104827	207	16	16	2	0	2	489	15	15	0	0	NA	NA	NA	58	77	175	542	173	122	278	89	10	36	7	0.057	0.066	0.04
.	19.01.15-21.51.02-1-104856	207	37	37	10	0	10	481	36	36	0	0	NA	NA	NA	68	64	172	531	174	120	273	88	22	82	11	0.128	0.154	0.063
.	19.01.15-21.51.03-1-104857	94	5	5	0	0	0	444	4	4	0	0	NA	NA	NA	33	22	167	502	166	115	247	82	0	12	2	0	0.024	0.012
.	19.01.15-21.51.17-1-104865	89	6	6	4	0	4	449	5	5	0	0	NA	NA	NA	27	32	170	506	169	117	250	82	0	11	4	0	0.022	0.024
.	19.01.15-21.51.19-1-104866	298	86	86	22	0	16	500	80	80	0	0	NA	NA	NA	80	80	181	532	180	129	278	93	23	180	47	0.127	0.338	0.261
.	19.01.15-21.51.37-1-104867	62	5	5	1	0	1	441	3	3	0	0	NA	NA	NA	20	18	166	500	165	114	246	81	0	9	0	0	0.018	0
.	19.01.15-21.51.39-1-104868	33	1	1	0	0	0	0	0	0	0	0	NA	NA	NA	14	9	164	492	166	0	0	0	0	0	0	0	0	0
.	19.01.15-21.51.40-1-104869	149	9	9	4	0	4	458	7	7	0	0	NA	NA	NA	55	37	171	509	170	117	253	88	0	25	7	0	0.049	0.041
.	19.01.15-21.51.41-1-104870	572	112	112	25	0	21	572	106	106	0	0	NA	NA	NA	159	169	192	593	197	138	325	109	77	189	34	0.401	0.319	0.173
.	19.01.15-21.51.45-1-104871	30	1	1	0	0	0	0	0	0	0	0	NA	NA	NA	8	9	165	491	166	0	0	0	0	0	0	0	0	0
.	19.01.15-21.51.54-1-104893	417	43	43	12	0	10	521	41	41	0	0	NA	NA	NA	140	107	194	547	179	141	287	93	19	78	18	0.098	0.143	0.101
.	19.01.15-21.52.01-1-104905	326	19	19	8	0	5	527	17	17	0	0	NA	NA	NA	96	118	187	559	185	136	293	98	20	56	4	0.107	0.1	0.022
.	19.01.15-21.52.03-1-104906	256	87	87	17	0	14	482	82	82	0	0	NA	NA	NA	67	64	171	530	176	118	273	91	46	153	29	0.269	0.289	0.165
.	19.01.15-21.52.18-1-104919	61	3	3	2	0	1	441	2	2	0	0	NA	NA	NA	31	20	163	503	167	109	248	84	0	16	4	0	0.032	0.024
.	19.01.15-21.52.20-1-104920	32	1	1	0	0	0	0	0	0	0	0	NA	NA	NA	14	9	164	494	164	0	0	0	0	0	0	0	0	0
.	19.01.15-21.52.23-1-104921	395	72	72	17	0	15	525	66	66	0	0	NA	NA	NA	107	104	186	551	180	132	294	99	36	166	26	0.194	0.301	0.144
.	19.01.15-21.52.31-1-104922	161	8	8	2	0	2	469	7	7	0	0	NA	NA	NA	38	43	177	508	171	123	257	89	3	16	3	0.017	0.031	0.018
.	19.01.15-21.52.32-1-104923	360	56	56	12	0	10	507	54	54	0	0	NA	NA	NA	105	91	185	547	172	134	285	88	33	114	31	0.178	0.208	0.18
.	19.01.15-21.52.38-1-104928	376	61	61	14	0	7	509	58	58	0	0	NA	NA	NA	102	92	180	540	185	126	282	101	36	119	15	0.2	0.22	0.081
.	19.01.15-21.52.50-1-104930	390	123	123	33	0	26	521	111	111	0	0	NA	NA	NA	106	112	191	552	182	134	291	96	65	248	48	0.34	0.449	0.264
.	19.01.15-21.52.56-1-104951	61	2	2	0	0	0	202	1	1	0	0	NA	NA	NA	13	22	168	501	166	56	112	34	0	2	0	0	0.004	0
.	19.01.15-21.53.04-1-104959	63	2	2	0	0	0	253	1	1	0	0	NA	NA	NA	13	14	165	495	167	67	136	50	0	3	0	0	0.006	0
.	19.01.15-21.53.08-1-104963	122	9	9	3	0	2	454	8	8	0	0	NA	NA	NA	48	35	171	507	170	116	254	84	11	12	1	0.064	0.024	0.006
.	19.01.15-21.53.14-1-104968	234	15	15	4	0	3	489	14	14	0	0	NA	NA	NA	79	78	183	535	173	131	270	88	8	36	3	0.044	0.067	0.017
.	19.01.15-21.53.26-1-104970	497	51	51	14	0	13	536	47	47	0	0	NA	NA	NA	132	127	186	570	184	132	306	98	23	91	21	0.124	0.16	0.114
.	19.01.15-21.53.45-1-104971	230	65	65	16	0	13	483	62	62	0	0	NA	NA	NA	57	65	173	524	181	119	268	96	48	124	21	0.277	0.237	0.116
.	19.01.15-21.53.51-1-104989	94	4	4	0	0	0	451	3	3	0	0	NA	NA	NA	29	28	165	505	171	113	252	86	0	19	0	0	0.038	0
.	19.01.15-21.53.52-1-104992	88	4	4	0	0	0	454	3	3	0	0	NA	NA	NA	28	31	170	505	169	119	251	84	3	5	2	0.018	0.01	0.012
.	19.01.15-21.53.53-1-104993	155	15	15	4	0	3	456	13	13	0	0	NA	NA	NA	37	33	167	511	168	114	258	84	15	26	3	0.09	0.051	0.018
.	19.01.15-21.54.04-1-105006	186	22	22	5	0	4	480	19	19	0	0	NA	NA	NA	67	58	175	525	171	121	271	88	9	35	9	0.051	0.067	0.053
.	19.01.15-21.54.05-1-105007	391	98	98	27	0	20	534	89	89	0	0	NA	NA	NA	100	118	191	552	188	138	295	101	28	206	45	0.147	0.373	0.239
.	19.01.15-21.54.05-1-105008	63	2	2	2	0	1	449	1	1	0	0	NA	NA	NA	29	28	171	503	167	115	252	82	3	4	0	0.018	0.008	0
.	19.01.15-21.54.07-1-105016	117	8	8	1	0	1	451	6	6	0	0	NA	NA	NA	37	31	167	510	167	116	252	83	7	12	0	0.042	0.024	0
.	19.01.15-21.54.18-1-105022	36	1	1	0	0	0	0	0	0	0	0	NA	NA	NA	6	5	164	492	162	0	0	0	0	3	0	0	0.006	0
.	19.01.15-21.54.21-1-105023	61	2	2	0	0	0	97	1	1	0	0	NA	NA	NA	15	18	169	497	165	23	56	18	2	0	0	0.012	0	0
.	19.01.15-21.54.24-1-105024	95	6	6	1	0	1	446	5	5	0	0	NA	NA	NA	48	27	165	506	169	112	250	84	7	9	0	0.042	0.018	0
.	19.01.15-21.54.24-1-105025	58	3	3	1	0	1	445	2	2	0	0	NA	NA	NA	24	26	169	505	165	116	250	79	0	4	3	0	0.008	0.018
.	19.01.15-21.54.30-1-105026	131	7	7	1	0	1	470	6	6	0	0	NA	NA	NA	40	56	176	524	169	122	265	83	4	10	6	0.023	0.019	0.036
.	19.01.15-21.54.34-1-105027	85	3	3	0	0	0	463	2	2	0	0	NA	NA	NA	34	45	166	516	176	114	259	90	0	6	5	0	0.012	0.028
.	19.01.15-21.54.37-1-105028	351	20	20	5	0	2	526	18	18	0	0	NA	NA	NA	108	110	185	555	183	132	295	99	10	87	2	0.054	0.157	0.011
.	19.01.15-21.54.41-1-105030	387	44	44	14	0	8	518	40	40	0	0	NA	NA	NA	117	106	185	549	185	131	288	99	15	92	16	0.081	0.168	0.086
.	19.01.15-21.54.41-1-105031	327	91	91	20	0	16	518	80	80	0	0	NA	NA	NA	70	93	185	544	177	132	290	96	62	169	23	0.335	0.311	0.13
.	19.01.15-21.54.56-1-105054	340	70	70	22	0	17	509	67	67	0	0	NA	NA	NA	96	100	186	550	177	132	288	89	37	132	37	0.199	0.24	0.209
.	19.01.15-21.55.00-1-105059	294	85	85	15	0	14	492	78	78	0	0	NA	NA	NA	83	80	180	532	181	126	272	94	33	178	22	0.183	0.335	0.122
.	19.01.15-21.55.20-1-105068	119	6	6	2	0	2	451	4	4	0	0	NA	NA	NA	33	32	168	511	166	116	253	82	5	7	3	0.03	0.014	0.018
.	19.01.15-21.55.27-1-105069	292	100	100	16	0	13	478	90	90	0	0	NA	NA	NA	84	69	178	534	170	122	272	84	34	146	46	0.191	0.273	0.271
.	19.01.15-21.55.34-1-105071	34	1	1	1	0	1	0	0	0	0	0	NA	NA	NA	13	11	164	494	166	0	0	0	0	1	0	0	0.002	0
.	19.01.15-21.55.37-1-105072	67	3	3	0	0	0	436	2	2	0	0	NA	NA	NA	18	12	166	495	164	114	244	78	0	4	7	0	0.008	0.043
.	19.01.15-21.55.38-1-105073	234	45	45	9	0	8	489	40	40	0	0	NA	NA	NA	65	67	177	529	174	123	275	91	32	93	11	0.181	0.176	0.063
.	19.01.15-21.55.52-1-105092	150	12	12	3	0	3	461	10	10	0	0	NA	NA	NA	37	40	170	515	168	118	261	82	8	24	0	0.047	0.047	0
.	19.01.15-21.55.56-1-105098	425	66	66	17	0	15	521	61	61	0	0	NA	NA	NA	109	108	188	553	180	132	294	95	25	171	14	0.133	0.309	0.078
.	19.01.15-21.56.21-1-105119	389	53	53	14	0	12	544	48	48	0	0	NA	NA	NA	108	134	184	580	183	128	315	101	38	110	21	0.207	0.19	0.115
.	19.01.15-21.56.26-1-105120	33	1	1	0	0	0	0	0	0	0	0	NA	NA	NA	13	11	164	495	165	0	0	0	0	1	0	0	0.002	0
.	19.01.15-21.56.29-1-105121	63	2	2	2	0	2	102	1	1	0	0	NA	NA	NA	18	17	165	501	164	31	55	16	0	5	0	0	0.01	0
.	19.01.15-21.56.39-1-105124	119	5	5	0	0	0	453	4	4	0	0	NA	NA	NA	43	43	169	521	166	114	256	83	1	8	0	0.006	0.015	0
.	19.01.15-21.56.39-1-105125	435	77	77	21	0	16	519	70	70	0	0	NA	NA	NA	114	102	189	549	177	134	291	94	55	128	30	0.291	0.233	0.169
.	19.01.15-21.56.47-1-105127	60	2	2	0	0	0	253	0	0	0	0	NA	NA	NA	15	18	167	497	167	75	139	39	0	1	0	0	0.002	0
.	19.01.15-21.56.51-1-105146	201	39	39	7	0	6	485	37	37	0	0	NA	NA	NA	56	64	179	519	179	126	267	92	19	69	16	0.106	0.133	0.089
.	19.01.15-21.56.52-1-105147	492	128	128	32	0	28	565	118	118	0	0	NA	NA	NA	146	149	197	565	200	145	308	112	63	243	59	0.32	0.43	0.295
.	19.01.15-21.56.56-1-105152	91	11	11	5	0	4	456	10	10	0	0	NA	NA	NA	40	40	169	515	169	113	257	86	13	13	5	0.077	0.025	0.03
.	19.01.15-21.56.56-1-105153	373	72	72	13	0	11	508	68	68	0	0	NA	NA	NA	98	93	185	543	178	131	282	95	46	134	25	0.249	0.247	0.14
.	19.01.15-21.57.21-1-105167	340	51	51	12	0	9	521	45	45	0	0	NA	NA	NA	103	98	183	542	186	131	289	101	22	91	19	0.12	0.168	0.102
.	19.01.15-21.57.27-1-105168	234	82	82	29	0	24	468	72	72	0	0	NA	NA	NA	65	50	171	519	173	117	262	89	47	165	13	0.275	0.318	0.075
.	19.01.15-21.57.40-1-105169	62	3	3	0	0	0	443	2	2	0	0	NA	NA	NA	26	20	169	500	164	117	246	80	0	4	3	0	0.008	0.018
.	19.01.15-21.57.51-1-105172	92	4	4	0	0	0	462	3	3	0	0	NA	NA	NA	39	47	172	510	178	119	251	92	3	7	0	0.017	0.014	0
.	19.01.15-21.57.53-1-105190	363	76	76	15	0	13	515	74	74	0	0	NA	NA	NA	92	90	182	544	177	128	291	96	53	132	27	0.291	0.243	0.153
.	19.01.15-21.57.56-1-105195	242	31	31	6	0	6	475	24	24	0	0	NA	NA	NA	83	57	175	527	168	121	271	83	28	39	5	0.16	0.074	0.03
.	19.01.15-21.58.06-1-105206	210	15	15	7	0	5	484	14	14	0	0	NA	NA	NA	69	61	180	522	172	130	268	86	17	37	2	0.094	0.071	0.012
.	19.01.15-21.58.16-1-105217	127	10	10	2	0	2	462	9	9	0	0	NA	NA	NA	41	45	172	516	170	119	259	84	4	22	5	0.023	0.043	0.029
.	19.01.15-21.58.19-1-105218	183	22	22	4	0	4	467	20	20	0	0	NA	NA	NA	50	47	166	519	175	114	264	89	6	45	3	0.036	0.087	0.017
.	19.01.15-21.58.33-1-105220	125	8	8	0	0	0	443	7	7	0	0	NA	NA	NA	49	29	169	502	171	118	244	81	0	15	1	0	0.03	0.006
.	19.01.15-21.58.34-1-105221	125	10	10	1	0	1	451	7	7	0	0	NA	NA	NA	40	33	171	509	166	116	250	85	4	20	0	0.023	0.039	0
.	19.01.15-21.58.36-1-105222	34	1	1	0	0	0	0	0	0	0	0	NA	NA	NA	8	12	167	496	162	0	0	0	0	0	0	0	0	0
.	19.01.15-21.58.37-1-105223	120	6	6	3	0	2	455	5	5	0	0	NA	NA	NA	39	34	169	509	169	118	252	85	0	20	0	0	0.039	0
.	19.01.15-21.58.39-1-105224	351	55	55	14	0	11	516	49	49	0	0	NA	NA	NA	93	101	181	549	184	125	293	98	48	89	34	0.265	0.162	0.185
.	19.01.15-21.58.50-1-105229	93	5	5	2	0	2	444	4	4	0	0	NA	NA	NA	25	26	165	502	172	114	245	85	0	3	9	0	0.006	0.052
.	19.01.15-21.58.51-1-105243	117	6	6	1	0	1	459	5	5	0	0	NA	NA	NA	31	38	169	516	166	117	260	82	18	4	2	0.107	0.008	0.012
.	19.01.15-21.58.52-1-105246	246	31	31	5	0	5	498	25	25	0	0	NA	NA	NA	69	82	182	536	177	128	276	94	17	43	14	0.093	0.08	0.079
.	19.01.15-21.58.52-1-105247	343	31	31	8	0	4	510	29	29	0	0	NA	NA	NA	107	91	178	549	177	124	295	91	18	94	14	0.101	0.171	0.079
.	19.01.15-21.59.02-1-105256	407	63	63	20	0	17	557	59	59	0	0	NA	NA	NA	109	138	186	574	191	136	315	106	26	163	23	0.14	0.284	0.12
.	19.01.15-21.59.10-1-105261	59	2	2	1	0	1	202	1	1	0	0	NA	NA	NA	19	18	167	499	165	56	107	39	2	0	1	0.012	0	0.006
.	19.01.15-21.59.23-1-105266	548	71	71	22	0	18	559	67	67	0	0	NA	NA	NA	149	148	194	578	189	139	316	104	21	146	36	0.108	0.253	0.19
.	19.01.15-21.59.35-1-105267	172	8	8	0	0	0	472	7	7	0	0	NA	NA	NA	48	49	170	517	175	119	263	90	2	16	0	0.012	0.031	0
.	19.01.15-21.59.43-1-105269	171	22	22	4	0	3	467	21	21	0	0	NA	NA	NA	42	48	173	519	169	119	262	86	6	41	12	0.035	0.079	0.071
.	19.01.15-21.59.46-1-105270	468	59	59	14	0	13	539	54	54	0	0	NA	NA	NA	123	133	190	569	187	136	305	98	42	105	27	0.221	0.185	0.144
.	19.01.15-21.59.49-1-105271	65	5	5	2	0	2	443	4	4	0	0	NA	NA	NA	33	26	166	506	167	114	246	83	0	9	2	0	0.018	0.012
.	19.01.15-21.59.52-1-105290	122	12	12	3	0	3	462	11	11	0	0	NA	NA	NA	40	38	170	510	171	119	255	88	14	18	4	0.082	0.035	0.023
.	19.01.15-21.59.52-1-105292	272	12	12	2	0	2	488	9	9	0	0	NA	NA	NA	76	67	182	525	173	129	270	89	8	22	2	0.044	0.042	0.012
.	19.01.15-22.00.06-1-105310	122	7	7	2	0	2	452	6	6	0	0	NA	NA	NA	42	34	172	506	169	117	254	81	0	18	6	0	0.036	0.036
.	19.01.15-22.00.14-1-105321	233	15	15	2	0	2	482	13	13	0	0	NA	NA	NA	73	68	173	531	177	121	270	91	3	36	4	0.017	0.068	0.023
.	19.01.15-22.00.20-1-105322	242	42	42	18	0	14	505	40	40	0	0	NA	NA	NA	77	96	175	549	185	122	283	100	13	138	24	0.074	0.251	0.13
.	19.01.15-22.00.21-1-105323	445	65	65	13	0	9	539	61	61	0	0	NA	NA	NA	127	131	191	563	190	138	302	99	35	111	43	0.183	0.197	0.226
.	19.01.15-22.00.37-1-105333	148	12	12	0	0	0	481	9	9	0	0	NA	NA	NA	43	57	175	518	177	122	266	93	20	17	0	0.114	0.033	0
.	19.01.15-22.00.37-1-105334	115	5	5	2	0	2	446	3	3	0	0	NA	NA	NA	43	23	168	498	170	116	245	85	0	11	5	0	0.022	0.029
.	19.01.15-22.00.48-1-105335	533	61	61	11	0	8	544	55	55	0	0	NA	NA	NA	161	135	189	573	186	132	310	102	16	147	20	0.085	0.257	0.108
.	19.01.15-22.00.52-1-105353	329	32	32	9	0	8	488	29	29	0	0	NA	NA	NA	96	71	177	531	176	124	274	90	30	53	14	0.169	0.1	0.08
.	19.01.15-22.01.10-1-105439	118	7	7	0	0	0	456	5	5	0	0	NA	NA	NA	33	33	170	510	166	119	257	80	0	9	5	0	0.018	0.03
.	19.01.15-22.01.14-1-105440	381	67	67	23	0	15	519	59	59	0	0	NA	NA	NA	108	103	186	541	189	134	280	105	36	184	20	0.194	0.34	0.106
.	19.01.15-22.01.18-1-105444	91	3	3	1	0	1	448	2	2	0	0	NA	NA	NA	29	32	171	507	167	118	247	83	2	0	3	0.012	0	0.018
.	19.01.15-22.01.21-1-105445	93	9	9	0	0	0	445	8	8	0	0	NA	NA	NA	20	26	168	504	167	115	248	82	0	5	6	0	0.01	0.036
.	19.01.15-22.01.29-1-105446	124	8	8	1	0	1	457	6	6	0	0	NA	NA	NA	53	37	172	508	170	120	254	83	0	9	8	0	0.018	0.047
.	19.01.15-22.01.30-1-105447	61	2	2	0	0	0	449	1	1	0	0	NA	NA	NA	25	33	169	510	167	116	250	83	7	3	0	0.041	0.006	0
.	19.01.15-22.01.37-1-105449	33	1	1	0	0	0	0	0	0	0	0	NA	NA	NA	10	9	163	497	162	0	0	0	0	0	0	0	0	0
.	19.01.15-22.01.38-1-105450	150	28	28	9	0	8	480	24	24	0	0	NA	NA	NA	61	71	176	530	178	122	267	91	6	42	6	0.034	0.079	0.034
.	19.01.15-22.01.39-1-105451	115	6	6	0	0	0	454	4	4	0	0	NA	NA	NA	32	35	170	506	172	119	252	83	2	7	7	0.012	0.014	0.041
.	19.01.15-22.01.42-1-105452	239	28	28	4	0	3	490	24	24	0	0	NA	NA	NA	57	74	178	534	175	124	275	91	21	36	6	0.118	0.067	0.034
.	19.01.15-22.01.48-1-105454	383	84	84	28	0	23	509	77	77	0	0	NA	NA	NA	105	94	183	541	183	126	284	99	50	124	57	0.273	0.229	0.311
.	19.01.15-22.01.49-1-105455	95	3	3	0	0	0	457	2	2	0	0	NA	NA	NA	33	38	170	512	169	118	256	83	11	0	0	0.065	0	0
.	19.01.15-22.01.54-1-105477	350	94	94	26	0	20	508	84	84	0	0	NA	NA	NA	107	91	184	536	184	129	280	99	56	192	32	0.304	0.358	0.174
.	19.01.15-22.02.04-1-105488	120	6	6	2	0	2	459	5	5	0	0	NA	NA	NA	36	43	173	515	168	120	257	82	0	15	0	0	0.029	0
.	19.01.15-22.02.12-1-105498	241	40	40	11	0	10	499	36	36	0	0	NA	NA	NA	57	72	178	526	181	126	275	98	22	115	10	0.124	0.219	0.055
.	19.01.15-22.02.14-1-105502	67	7	7	3	0	2	445	6	6	0	0	NA	NA	NA	23	25	168	501	169	117	245	83	3	13	1	0.018	0.026	0.006
.	19.01.15-22.02.15-1-105503	90	4	4	2	0	2	453	3	3	0	0	NA	NA	NA	36	43	169	518	169	114	254	85	0	4	3	0	0.008	0.018
.	19.01.15-22.02.20-1-105504	62	4	4	0	0	0	449	3	3	0	0	NA	NA	NA	29	28	168	503	170	117	248	84	5	0	1	0.03	0	0.006
.	19.01.15-22.02.21-1-105505	63	2	2	1	0	1	443	1	1	0	0	NA	NA	NA	29	25	166	506	166	113	249	81	5	8	0	0.03	0.016	0
.	19.01.15-22.02.31-1-105506	325	47	47	14	0	11	502	40	40	0	0	NA	NA	NA	80	87	182	541	177	127	281	94	25	96	22	0.137	0.177	0.124
.	19.01.15-22.02.35-1-105511	232	14	14	3	0	3	484	11	11	0	0	NA	NA	NA	75	68	176	528	177	124	272	88	3	35	3	0.017	0.066	0.017
.	19.01.15-22.02.36-1-105512	118	15	15	6	0	5	455	13	13	0	0	NA	NA	NA	33	36	170	509	170	117	252	86	7	25	3	0.041	0.049	0.018
.	19.01.15-22.02.36-1-105513	181	36	36	16	0	12	465	33	33	0	0	NA	NA	NA	57	46	168	526	165	117	268	80	27	80	5	0.161	0.152	0.03
.	19.01.15-22.02.47-1-105515	323	70	70	27	0	18	516	61	61	0	0	NA	NA	NA	90	89	179	545	178	128	295	93	49	109	36	0.274	0.2	0.202
.	19.01.15-22.03.03-1-105544	90	9	9	2	0	2	445	6	6	0	0	NA	NA	NA	24	23	166	501	169	114	247	84	0	17	7	0	0.034	0.041
.	19.01.15-22.03.10-1-105549	449	90	90	24	0	20	543	79	79	0	0	NA	NA	NA	146	132	192	563	190	138	304	101	56	175	38	0.292	0.311	0.2
.	19.01.15-22.03.21-1-105553	180	14	14	3	0	2	474	11	11	0	0	NA	NA	NA	52	55	174	525	169	123	266	85	8	21	1	0.046	0.04	0.006
.	19.01.15-22.03.23-1-105555	472	96	96	22	0	17	538	91	91	0	0	NA	NA	NA	152	129	188	574	180	133	309	96	50	174	26	0.266	0.303	0.144
.	19.01.15-22.03.28-1-105556	58	2	2	0	0	0	0	1	1	0	0	NA	NA	NA	18	21	167	501	166	0	0	0	0	4	0	0	0.008	0
.	19.01.15-22.03.33-1-105557	94	6	6	0	0	0	453	5	5	0	0	NA	NA	NA	19	32	173	504	168	118	253	82	4	8	1	0.023	0.016	0.006
.	19.01.15-22.03.33-1-105558	204	28	28	7	0	6	465	23	23	0	0	NA	NA	NA	53	44	171	518	168	119	261	85	28	78	9	0.164	0.151	0.054
.	19.01.15-22.03.36-1-105559	60	2	2	0	0	0	448	1	1	0	0	NA	NA	NA	26	32	171	506	168	115	251	82	2	0	2	0.012	0	0.012
.	19.01.15-22.03.45-1-105560	113	5	5	2	0	2	445	3	3	0	0	NA	NA	NA	25	23	165	505	166	111	253	81	3	3	1	0.018	0.006	0.006
.	19.01.15-22.03.48-1-105561	60	2	2	0	0	0	442	0	0	0	0	NA	NA	NA	21	16	166	499	164	114	245	83	0	3	0	0	0.006	0
.	19.01.15-22.03.54-1-105582	327	57	57	15	0	14	516	50	50	0	0	NA	NA	NA	104	102	180	546	189	124	289	103	32	139	20	0.178	0.255	0.106
.	19.01.15-22.03.59-1-105588	169	8	8	2	0	2	445	7	7	0	0	NA	NA	NA	58	27	175	501	164	120	244	81	13	13	7	0.074	0.026	0.043
.	19.01.15-22.04.03-1-105591	59	2	2	0	0	0	0	1	1	0	0	NA	NA	NA	16	16	167	498	164	0	0	0	0	1	1	0	0.002	0.006
.	19.01.15-22.04.04-1-105596	93	9	9	3	0	3	446	7	7	0	0	NA	NA	NA	26	28	166	510	165	114	253	79	7	15	6	0.042	0.029	0.036
.	19.01.15-22.04.06-1-105598	565	111	111	28	0	19	578	102	102	0	0	NA	NA	NA	143	169	200	581	201	145	317	116	34	213	41	0.17	0.367	0.204
.	19.01.15-22.04.19-1-105610	496	101	101	28	0	23	569	92	92	0	0	NA	NA	NA	136	158	196	587	188	142	326	101	79	200	29	0.403	0.341	0.154
.	19.01.15-22.04.19-1-105611	95	11	11	2	0	1	454	10	10	0	0	NA	NA	NA	28	33	175	504	167	120	250	84	17	11	5	0.097	0.022	0.03
.	19.01.15-22.04.20-1-105612	528	101	101	27	0	19	549	95	95	0	0	NA	NA	NA	124	142	196	571	188	139	307	103	47	187	27	0.24	0.327	0.144
.	19.01.15-22.04.22-1-105613	29	1	1	0	0	0	0	0	0	0	0	NA	NA	NA	6	8	164	493	164	0	0	0	0	0	0	0	0	0
.	19.01.15-22.04.25-1-105614	181	7	7	3	0	3	474	6	6	0	0	NA	NA	NA	51	58	170	524	177	121	265	88	0	25	0	0	0.048	0
.	19.01.15-22.05.01-1-105643	37	1	1	0	0	0	0	0	0	0	0	NA	NA	NA	6	9	165	495	162	0	0	0	0	1	0	0	0.002	0
.	19.01.15-22.05.04-1-105644	255	29	29	3	0	3	487	28	28	0	0	NA	NA	NA	65	67	174	528	178	122	273	92	29	55	15	0.167	0.104	0.084
.	19.01.15-22.05.05-1-105645	352	40	40	9	0	8	519	37	37	0	0	NA	NA	NA	99	96	179	546	184	126	292	101	16	52	19	0.089	0.095	0.103
.	19.01.15-22.05.12-1-105650	415	96	96	22	0	16	542	86	86	0	0	NA	NA	NA	113	127	189	559	192	136	298	108	27	206	29	0.143	0.369	0.151
.	19.01.15-22.05.28-1-105654	32	1	1	0	0	0	0	0	0	0	0	NA	NA	NA	15	15	168	496	164	0	0	0	0	1	0	0	0.002	0
.	19.01.15-22.05.31-1-105656	449	55	55	16	0	15	566	49	49	0	0	NA	NA	NA	119	155	203	582	183	148	318	100	16	154	7	0.079	0.265	0.038
.	19.01.15-22.05.43-1-105657	346	48	48	11	0	8	531	43	43	0	0	NA	NA	NA	102	114	188	553	186	135	296	100	27	86	31	0.144	0.156	0.167
.	19.01.15-22.05.48-1-105658	33	1	1	0	0	0	0	0	0	0	0	NA	NA	NA	9	9	166	492	164	0	0	0	0	6	0	0	0.012	0
.	19.01.15-22.05.51-1-105676	31	1	1	0	0	0	0	0	0	0	0	NA	NA	NA	9	13	166	496	164	0	0	0	0	0	1	0	0	0.006
.	19.01.15-22.05.54-1-105681	32	1	1	0	0	0	0	0	0	0	0	NA	NA	NA	8	8	165	492	164	0	0	0	0	0	1	0	0	0.006
.	19.01.15-22.05.56-1-105683	556	102	102	24	0	17	574	96	96	0	0	NA	NA	NA	155	165	206	580	192	151	316	107	76	216	33	0.369	0.372	0.172
.	19.01.15-22.05.56-1-105685	83	3	3	1	0	1	445	1	1	0	0	NA	NA	NA	27	24	169	501	167	116	246	83	0	5	0	0	0.01	0
.	19.01.15-22.06.11-1-105699	90	4	4	2	0	2	456	3	3	0	0	NA	NA	NA	33	38	168	516	167	117	258	81	0	16	0	0	0.031	0
.	19.01.15-22.06.26-1-105707	208	19	19	6	0	5	471	17	17	0	0	NA	NA	NA	54	62	175	523	177	121	258	92	3	41	14	0.017	0.078	0.079
.	19.01.15-22.06.32-1-105708	59	2	2	1	0	1	446	1	1	0	0	NA	NA	NA	26	26	170	504	165	115	247	84	7	3	0	0.041	0.006	0
.	19.01.15-22.06.39-1-105711	422	68	68	17	0	16	567	60	60	0	0	NA	NA	NA	118	153	204	573	189	152	312	103	46	116	20	0.225	0.202	0.106
.	19.01.15-22.06.41-1-105712	181	22	22	6	0	6	470	21	21	0	0	NA	NA	NA	51	51	176	511	177	125	254	91	3	44	15	0.017	0.086	0.085
.	19.01.15-22.06.45-1-105713	60	2	2	2	0	1	452	1	1	0	0	NA	NA	NA	28	28	166	509	166	115	254	83	4	4	0	0.024	0.008	0
.	19.01.15-22.06.50-1-105716	336	89	89	23	0	20	504	84	84	0	0	NA	NA	NA	90	87	185	536	179	130	280	94	70	134	37	0.378	0.25	0.207
.	19.01.15-22.06.53-1-105736	62	3	3	0	0	0	353	2	2	0	0	NA	NA	NA	17	22	168	497	170	97	189	67	0	3	0	0	0.006	0
.	19.01.15-22.06.57-1-105739	183	15	15	2	0	2	469	13	13	0	0	NA	NA	NA	70	65	173	533	172	119	265	85	20	22	3	0.116	0.041	0.017
.	19.01.15-22.06.58-1-105742	125	10	10	2	0	2	471	8	8	0	0	NA	NA	NA	43	50	179	516	168	123	262	86	0	37	2	0	0.072	0.012
.	19.01.15-22.07.05-1-105746	240	25	25	6	0	5	482	23	23	0	0	NA	NA	NA	61	68	175	533	173	122	271	89	13	34	6	0.074	0.064	0.035
.	19.01.15-22.07.07-1-105749	123	14	14	2	0	1	458	12	12	0	0	NA	NA	NA	35	34	169	508	170	118	254	86	0	20	12	0	0.039	0.071
.	19.01.15-22.07.15-1-105756	187	12	12	2	0	1	483	11	11	0	0	NA	NA	NA	55	70	174	531	178	119	271	93	11	36	6	0.063	0.068	0.034
.	19.01.15-22.07.19-1-105757	340	42	42	7	0	5	501	40	40	0	0	NA	NA	NA	104	83	180	534	182	125	278	98	19	76	17	0.106	0.142	0.093
.	19.01.15-22.07.31-1-105758	386	59	59	16	0	12	520	54	54	0	0	NA	NA	NA	105	99	186	546	180	134	289	97	35	118	17	0.188	0.216	0.094
.	19.01.15-22.07.33-1-105759	239	44	44	12	0	9	492	37	37	0	0	NA	NA	NA	79	70	179	528	176	126	273	93	26	83	10	0.145	0.157	0.057
.	19.01.15-22.07.44-1-105760	144	17	17	5	0	3	468	15	15	0	0	NA	NA	NA	52	49	173	516	173	123	254	91	7	39	3	0.04	0.076	0.017
.	19.01.15-22.07.56-1-105783	141	15	15	1	0	1	464	14	14	0	0	NA	NA	NA	31	41	171	515	168	116	263	85	7	28	1	0.041	0.054	0.006
.	19.01.15-22.08.09-1-105798	59	2	2	1	0	1	445	1	1	0	0	NA	NA	NA	20	23	167	502	167	114	248	83	0	6	0	0	0.012	0
.	19.01.15-22.08.12-1-105799	372	51	51	16	0	12	533	46	46	0	0	NA	NA	NA	125	113	181	561	184	131	303	99	31	110	29	0.171	0.196	0.158
.	19.01.15-22.08.19-1-105807	33	1	1	0	0	0	0	0	0	0	0	NA	NA	NA	8	7	164	492	164	0	0	0	0	0	0	0	0	0
.	19.01.15-22.08.21-1-105808	352	83	83	27	0	23	511	76	76	0	0	NA	NA	NA	102	101	184	541	189	127	281	103	28	184	35	0.152	0.34	0.185
.	19.01.15-22.08.21-1-105809	68	5	5	3	0	3	439	4	4	0	0	NA	NA	NA	18	22	168	500	167	114	243	82	6	11	1	0.036	0.022	0.006
.	19.01.15-22.08.24-1-105811	301	32	32	6	0	5	515	29	29	0	0	NA	NA	NA	95	102	190	546	179	138	282	95	10	83	4	0.053	0.152	0.022
.	19.01.15-22.08.33-1-105812	380	52	52	16	0	13	531	44	44	0	0	NA	NA	NA	112	113	185	557	184	132	301	98	42	96	14	0.227	0.172	0.076
.	19.01.15-22.08.34-1-105813	118	7	7	2	0	1	453	5	5	0	0	NA	NA	NA	34	30	168	503	172	117	250	86	16	4	0	0.095	0.008	0
.	19.01.15-22.08.39-1-105814	120	8	8	1	0	0	453	7	7	0	0	NA	NA	NA	37	34	170	506	171	115	250	88	4	19	2	0.024	0.038	0.012
.	19.01.15-22.08.48-1-105815	91	8	8	1	0	1	449	7	7	0	0	NA	NA	NA	23	24	168	502	167	116	250	83	6	13	0	0.036	0.026	0
.	19.01.15-22.08.52-1-105834	508	136	136	41	0	33	545	126	126	0	0	NA	NA	NA	121	127	183	573	184	129	318	98	68	255	41	0.372	0.445	0.223
.	19.01.15-22.08.57-1-105840	65	6	6	0	0	0	440	5	5	0	0	NA	NA	NA	27	23	166	503	167	110	248	82	3	6	7	0.018	0.012	0.042
.	19.01.15-22.08.57-1-105841	37	1	1	0	0	0	0	0	0	0	0	NA	NA	NA	12	5	164	492	162	0	0	0	0	0	7	0	0	0.043
.	19.01.15-22.09.00-1-105845	243	19	19	3	0	3	499	16	16	0	0	NA	NA	NA	76	85	183	542	173	129	282	88	10	27	18	0.055	0.05	0.104
.	19.01.15-22.09.04-1-105847	143	15	15	2	0	2	474	13	13	0	0	NA	NA	NA	51	55	171	526	171	117	268	89	3	36	7	0.018	0.068	0.041
.	19.01.15-22.09.13-1-105852	175	31	31	9	0	7	476	30	30	0	0	NA	NA	NA	59	55	175	519	174	123	263	90	1	65	20	0.006	0.125	0.115
.	19.01.15-22.09.15-1-105857	149	8	8	3	0	2	469	7	7	0	0	NA	NA	NA	49	48	176	515	170	123	260	86	0	21	3	0	0.041	0.018
.	19.01.15-22.09.16-1-105858	417	174	174	40	0	31	518	156	156	0	0	NA	NA	NA	119	104	181	551	185	127	293	98	91	278	59	0.503	0.505	0.319
.	19.01.15-22.09.34-1-105859	94	3	3	0	0	0	440	1	1	0	0	NA	NA	NA	31	22	166	500	169	108	246	86	1	5	0	0.006	0.01	0
.	19.01.15-22.09.39-1-105861	32	1	1	0	0	0	0	0	0	0	0	NA	NA	NA	14	6	163	493	163	0	0	0	0	1	0	0	0.002	0
.	19.01.15-22.09.41-1-105862	287	18	18	4	0	4	515	17	17	0	0	NA	NA	NA	78	98	182	546	183	128	287	100	10	25	3	0.055	0.046	0.016
.	19.01.15-22.09.48-1-105863	290	21	21	9	0	7	531	19	19	0	0	NA	NA	NA	94	129	190	570	182	133	300	98	18	48	5	0.095	0.084	0.027
.	19.01.15-22.09.49-1-105864	263	32	32	11	0	9	494	28	28	0	0	NA	NA	NA	74	81	179	540	175	123	281	90	13	49	4	0.073	0.091	0.023
.	19.01.15-22.09.53-1-105884	32	1	1	0	0	0	0	0	0	0	0	NA	NA	NA	11	11	164	498	162	0	0	0	0	1	0	0	0.002	0
.	19.01.15-22.09.57-1-105890	413	69	69	23	0	18	535	63	63	0	0	NA	NA	NA	115	124	190	559	188	137	296	102	16	158	38	0.084	0.283	0.202
.	19.01.15-22.10.10-1-105906	184	47	47	10	0	8	462	44	44	0	0	NA	NA	NA	49	46	173	517	169	122	257	83	31	82	7	0.179	0.159	0.041
.	19.01.15-22.10.10-1-105907	96	8	8	1	0	1	452	7	7	0	0	NA	NA	NA	29	27	169	504	167	116	250	86	0	16	1	0	0.032	0.006
.	19.01.15-22.10.14-1-105915	176	13	13	4	0	4	471	12	12	0	0	NA	NA	NA	55	56	173	522	174	119	264	88	6	17	7	0.035	0.033	0.04
.	19.01.15-22.10.26-1-105916	34	1	1	0	0	0	0	0	0	0	0	NA	NA	NA	10	12	168	493	164	0	0	0	0	0	0	0	0	0
.	19.01.15-22.10.28-1-105917	58	2	2	1	0	1	0	1	1	0	0	NA	NA	NA	9	14	169	496	162	0	0	0	6	0	0	0.036	0	0
.	19.01.15-22.10.29-1-105918	270	43	43	9	0	8	483	37	37	0	0	NA	NA	NA	71	69	174	535	173	120	276	87	27	79	10	0.155	0.148	0.058
.	19.01.15-22.10.31-1-105920	151	12	12	3	0	3	463	11	11	0	0	NA	NA	NA	43	48	171	521	169	119	259	85	7	40	4	0.041	0.077	0.024
.	19.01.15-22.10.32-1-105925	175	30	30	14	0	12	475	27	27	0	0	NA	NA	NA	62	61	170	534	170	117	276	82	0	73	21	0	0.137	0.124
.	19.01.15-22.10.38-1-105930	374	79	79	17	0	16	534	74	74	0	0	NA	NA	NA	97	118	180	567	184	126	307	101	54	144	32	0.3	0.254	0.174
.	19.01.15-22.11.01-1-105959	304	92	92	23	0	17	482	86	86	0	0	NA	NA	NA	88	68	171	538	172	118	279	85	46	153	19	0.269	0.284	0.11
.	19.01.15-22.11.04-1-105960	201	18	18	7	0	5	483	15	15	0	0	NA	NA	NA	62	73	177	539	170	124	276	83	4	36	9	0.023	0.067	0.053
.	19.01.15-22.11.20-1-105968	60	2	2	0	0	0	447	1	1	0	0	NA	NA	NA	16	28	165	509	167	114	253	80	3	3	0	0.018	0.006	0
.	19.01.15-22.11.24-1-105969	213	15	15	3	0	3	467	12	12	0	0	NA	NA	NA	68	52	175	517	173	119	258	90	16	22	1	0.091	0.043	0.006
.	19.01.15-22.11.32-1-105970	85	3	3	0	0	0	445	2	2	0	0	NA	NA	NA	34	23	165	502	169	113	248	84	2	6	0	0.012	0.012	0
.	19.01.15-22.11.32-1-105971	121	8	8	3	0	2	446	7	7	0	0	NA	NA	NA	37	24	167	505	165	116	248	82	0	16	5	0	0.032	0.03
.	19.01.15-22.11.39-1-105972	270	30	30	4	0	4	494	26	26	0	0	NA	NA	NA	71	79	177	542	173	123	283	88	14	57	3	0.079	0.105	0.017
.	19.01.15-22.11.40-1-105973	186	16	16	3	0	3	473	14	14	0	0	NA	NA	NA	49	54	173	520	174	119	263	91	14	40	0	0.081	0.077	0
.	19.01.15-22.11.45-1-105974	172	12	12	1	0	1	473	11	11	0	0	NA	NA	NA	52	56	174	523	172	122	264	87	8	18	2	0.046	0.034	0.012
.	19.01.15-22.11.47-1-105976	118	6	6	0	0	0	469	5	5	0	0	NA	NA	NA	32	45	171	513	174	120	259	90	0	16	0	0	0.031	0
.	19.01.15-22.11.50-1-105978	128	12	12	5	0	5	464	9	9	0	0	NA	NA	NA	38	47	171	517	172	118	259	87	4	17	8	0.023	0.033	0.047
.	19.01.15-22.12.03-1-106005	118	4	4	3	0	3	448	3	3	0	0	NA	NA	NA	51	32	168	509	168	114	250	84	0	15	0	0	0.029	0
.	19.01.15-22.12.05-1-106006	177	7	7	2	0	2	467	6	6	0	0	NA	NA	NA	46	43	170	513	173	121	260	86	0	21	2	0	0.041	0.012
.	19.01.15-22.12.07-1-106009	239	33	33	6	0	1	489	30	30	0	0	NA	NA	NA	84	73	176	531	179	123	273	93	18	61	17	0.102	0.115	0.095
.	19.01.15-22.12.13-1-106017	63	3	3	1	0	1	447	2	2	0	0	NA	NA	NA	25	31	169	506	169	114	251	82	6	3	0	0.036	0.006	0
.	19.01.15-22.12.16-1-106025	97	7	7	2	0	1	463	6	6	0	0	NA	NA	NA	34	44	171	514	172	121	257	85	0	17	8	0	0.033	0.047
.	19.01.15-22.12.18-1-106026	90	4	4	2	0	2	446	2	2	0	0	NA	NA	NA	33	24	166	505	166	113	251	82	11	3	0	0.066	0.006	0
.	19.01.15-22.12.21-1-106027	33	1	1	0	0	0	0	0	0	0	0	NA	NA	NA	10	12	168	494	163	0	0	0	0	2	0	0	0.004	0
.	19.01.15-22.12.22-1-106028	86	3	3	2	0	1	448	2	2	0	0	NA	NA	NA	36	33	172	504	170	119	246	83	0	1	7	0	0.002	0.041
.	19.01.15-22.12.23-1-106029	91	4	4	1	0	1	450	3	3	0	0	NA	NA	NA	40	38	174	510	167	115	251	84	6	8	0	0.034	0.016	0
.	19.01.15-22.12.24-1-106030	36	1	1	0	0	0	0	0	0	0	0	NA	NA	NA	8	12	165	498	162	0	0	0	0	1	0	0	0.002	0
.	19.01.15-22.12.27-1-106031	91	8	8	3	0	3	448	6	6	0	0	NA	NA	NA	28	33	172	506	168	118	248	82	5	11	4	0.029	0.022	0.024
.	19.01.15-22.12.28-1-106032	480	70	70	21	0	19	552	60	60	0	0	NA	NA	NA	140	136	191	565	193	138	303	111	51	132	28	0.267	0.234	0.145
.	19.01.15-22.12.32-1-106033	34	1	1	1	0	1	0	0	0	0	0	NA	NA	NA	6	9	165	493	164	0	0	0	0	0	0	0	0	0
.	19.01.15-22.12.33-1-106034	731	113	113	32	0	24	598	104	104	0	0	NA	NA	NA	214	188	189	615	197	134	352	112	40	213	42	0.212	0.346	0.213
.	19.01.15-22.12.35-1-106039	202	26	26	11	0	10	484	23	23	0	0	NA	NA	NA	67	68	180	527	174	126	268	90	19	33	13	0.106	0.063	0.075
.	19.01.15-22.12.38-1-106040	55	2	2	1	0	1	447	1	1	0	0	NA	NA	NA	21	26	167	503	169	114	248	85	0	9	0	0	0.018	0
.	19.01.15-22.12.39-1-106041	295	88	88	30	0	22	503	79	79	0	0	NA	NA	NA	75	81	178	532	184	126	276	101	31	183	31	0.174	0.344	0.168
.	19.01.15-22.12.46-1-106042	118	5	5	2	0	2	464	3	3	0	0	NA	NA	NA	37	49	173	518	171	119	260	85	0	4	8	0	0.008	0.047
.	19.01.15-22.12.50-1-106044	151	16	16	5	0	4	469	15	15	0	0	NA	NA	NA	53	51	173	515	176	119	258	92	17	33	4	0.098	0.064	0.023
.	19.01.15-22.12.58-1-106068	380	35	35	9	0	7	533	33	33	0	0	NA	NA	NA	90	114	187	558	182	137	301	95	6	91	15	0.032	0.163	0.082
.	19.01.15-22.13.03-1-106073	211	33	33	12	0	11	487	30	30	0	0	NA	NA	NA	59	67	181	523	176	129	267	91	31	31	25	0.171	0.059	0.142
.	19.01.15-22.13.07-1-106076	317	40	40	13	0	12	506	33	33	0	0	NA	NA	NA	65	85	187	526	185	135	272	99	19	72	14	0.102	0.137	0.076
.	19.01.15-22.13.08-1-106079	171	15	15	6	0	6	465	14	14	0	0	NA	NA	NA	62	46	173	515	171	118	259	88	6	18	15	0.035	0.035	0.088
.	19.01.15-22.13.21-1-106083	63	2	2	1	0	1	150	1	1	0	0	NA	NA	NA	11	21	170	498	166	45	77	28	7	1	0	0.041	0.002	0
.	19.01.15-22.13.37-1-106085	251	20	20	9	0	7	496	18	18	0	0	NA	NA	NA	75	83	177	544	175	124	282	90	11	46	2	0.062	0.085	0.011
.	19.01.15-22.13.40-1-106086	132	9	9	6	0	5	467	6	6	0	0	NA	NA	NA	45	42	173	508	174	119	259	89	2	9	12	0.012	0.018	0.069
.	19.01.15-22.13.56-1-106109	377	78	78	31	0	22	531	71	71	0	0	NA	NA	NA	111	109	190	549	183	135	297	99	35	155	28	0.184	0.282	0.153
.	19.01.15-22.13.58-1-106112	154	14	14	4	0	4	465	12	12	0	0	NA	NA	NA	62	50	177	518	168	122	259	84	5	18	2	0.028	0.035	0.012
.	19.01.15-22.13.58-1-106113	32	1	1	0	0	0	0	0	0	0	0	NA	NA	NA	9	8	164	493	164	0	0	0	0	0	0	0	0	0
.	19.01.15-22.14.00-1-106116	34	1	1	0	0	0	0	0	0	0	0	NA	NA	NA	11	8	165	493	163	0	0	0	0	1	0	0	0.002	0
.	19.01.15-22.14.01-1-106118	90	5	5	3	0	1	445	4	4	0	0	NA	NA	NA	24	19	165	502	165	112	250	83	5	4	4	0.03	0.008	0.024
.	19.01.15-22.14.01-1-106119	512	99	99	22	0	18	549	92	92	0	0	NA	NA	NA	136	133	194	558	194	139	303	107	60	182	16	0.309	0.326	0.082
.	19.01.15-22.14.02-1-106120	122	4	4	0	0	0	456	2	2	0	0	NA	NA	NA	36	39	171	510	171	117	253	86	3	8	0	0.018	0.016	0
.	19.01.15-22.14.09-1-106125	153	29	29	9	0	6	472	26	26	0	0	NA	NA	NA	40	54	173	522	172	120	263	89	12	53	11	0.069	0.102	0.064
.	19.01.15-22.14.15-1-106134	477	46	46	15	0	12	546	41	41	0	0	NA	NA	NA	155	133	195	561	190	144	298	104	14	80	30	0.072	0.143	0.158
.	19.01.15-22.14.19-1-106139	266	15	15	6	0	5	501	14	14	0	0	NA	NA	NA	75	86	181	536	182	126	279	96	5	30	10	0.028	0.056	0.055
.	19.01.15-22.14.22-1-106140	65	2	2	0	0	0	449	1	1	0	0	NA	NA	NA	32	33	171	506	169	117	250	82	0	0	3	0	0	0.018
.	19.01.15-22.14.27-1-106141	538	64	64	16	0	13	558	59	59	0	0	NA	NA	NA	156	145	192	582	184	136	322	100	36	136	38	0.188	0.234	0.207
.	19.01.15-22.14.34-1-106142	326	62	62	18	0	12	508	58	58	0	0	NA	NA	NA	94	99	184	551	177	129	289	90	17	154	27	0.092	0.279	0.153
.	19.01.15-22.14.58-1-106167	565	103	103	24	0	23	552	94	94	0	0	NA	NA	NA	150	144	192	573	192	136	307	109	40	185	22	0.208	0.323	0.115
.	19.01.15-22.14.58-1-106168	32	1	1	0	0	0	0	0	0	0	0	NA	NA	NA	10	6	164	492	163	0	0	0	0	0	1	0	0	0.006
.	19.01.15-22.14.59-1-106171	349	35	35	11	0	9	515	30	30	0	0	NA	NA	NA	103	95	183	544	181	132	287	96	40	59	19	0.219	0.108	0.105
.	19.01.15-22.15.00-1-106173	93	7	7	2	0	1	457	4	4	0	0	NA	NA	NA	42	42	175	512	168	117	255	85	0	13	0	0	0.025	0
.	19.01.15-22.15.23-1-106182	600	42	42	9	0	8	577	40	40	0	0	NA	NA	NA	181	170	201	588	194	148	318	111	30	110	9	0.149	0.187	0.046
.	19.01.15-22.15.26-1-106183	287	21	21	7	0	6	507	19	19	0	0	NA	NA	NA	67	86	183	537	179	133	281	93	11	44	4	0.06	0.082	0.022
.	19.01.15-22.15.58-1-106211	181	13	13	2	0	2	469	12	12	0	0	NA	NA	NA	45	54	177	520	170	123	260	86	0	42	3	0	0.081	0.018
.	19.01.15-22.16.09-1-106218	63	3	3	0	0	0	446	2	2	0	0	NA	NA	NA	26	26	174	497	168	121	241	84	8	2	0	0.046	0.004	0
.	19.01.15-22.16.10-1-106219	354	67	67	8	0	6	501	65	65	0	0	NA	NA	NA	93	80	172	542	179	121	283	97	23	123	21	0.134	0.227	0.117
.	19.01.15-22.16.14-1-106225	146	6	6	1	0	1	452	4	4	0	0	NA	NA	NA	27	31	170	508	166	117	253	82	0	26	4	0	0.051	0.024
.	19.01.15-22.16.14-1-106228	459	35	35	9	0	8	527	32	32	0	0	NA	NA	NA	127	112	185	551	189	132	293	102	26	82	15	0.141	0.149	0.079
.	19.01.15-22.16.17-1-106229	113	5	5	3	0	3	464	3	3	0	0	NA	NA	NA	29	37	169	513	168	120	259	85	4	10	0	0.024	0.019	0
.	19.01.15-22.16.24-1-106234	482	102	102	19	0	16	537	95	95	0	0	NA	NA	NA	148	124	201	547	189	144	291	102	43	171	40	0.214	0.313	0.212
.	19.01.15-22.16.24-1-106235	35	1	1	0	0	0	0	0	0	0	0	NA	NA	NA	12	11	168	491	165	0	0	0	3	0	0	0.018	0	0
.	19.01.15-22.16.28-1-106236	472	76	76	14	0	8	543	70	70	0	0	NA	NA	NA	125	133	192	572	182	137	306	100	27	135	41	0.141	0.236	0.225
.	19.01.15-22.16.33-1-106237	211	45	45	16	0	14	474	40	40	0	0	NA	NA	NA	81	61	177	523	174	123	263	88	20	102	22	0.113	0.195	0.126
.	19.01.15-22.16.34-1-106238	183	9	9	0	0	0	469	7	7	0	0	NA	NA	NA	66	54	171	525	171	116	269	84	2	20	2	0.012	0.038	0.012
.	19.01.15-22.16.43-1-106241	181	12	12	5	0	4	478	11	11	0	0	NA	NA	NA	41	61	173	524	177	122	266	90	2	18	14	0.012	0.034	0.079
.	19.01.15-22.16.52-1-106262	297	35	35	6	0	5	508	31	31	0	0	NA	NA	NA	87	90	179	552	172	127	294	87	21	62	8	0.117	0.112	0.047
.	19.01.15-22.17.07-1-106273	85	5	5	3	0	3	454	4	4	0	0	NA	NA	NA	27	30	167	506	170	117	250	87	0	8	5	0	0.016	0.029
.	19.01.15-22.17.08-1-106274	145	11	11	2	0	2	466	10	10	0	0	NA	NA	NA	40	45	172	512	174	120	257	89	6	14	2	0.035	0.027	0.011
.	19.01.15-22.17.10-1-106278	216	35	35	5	0	5	477	33	33	0	0	NA	NA	NA	77	66	175	533	171	120	272	85	10	76	11	0.057	0.143	0.064
.	19.01.15-22.17.26-1-106282	312	44	44	14	0	10	512	38	38	0	0	NA	NA	NA	83	94	183	547	177	130	290	92	8	119	17	0.044	0.218	0.096
.	19.01.15-22.17.33-1-106283	87	3	3	1	0	0	456	2	2	0	0	NA	NA	NA	30	29	171	506	165	120	254	82	4	2	2	0.023	0.004	0.012
.	19.01.15-22.17.49-1-106284	332	49	49	16	0	12	517	48	48	0	0	NA	NA	NA	101	103	184	543	189	130	285	102	51	106	12	0.277	0.195	0.063
.	19.01.15-22.17.53-1-106305	123	14	14	2	0	2	470	13	13	0	0	NA	NA	NA	26	45	175	513	170	122	260	88	20	31	0	0.114	0.06	0
.	19.01.15-22.17.57-1-106309	240	29	29	5	0	4	481	25	25	0	0	NA	NA	NA	80	62	174	527	174	121	271	89	35	33	11	0.201	0.063	0.063
.	19.01.15-22.18.03-1-106315	326	72	72	22	0	17	509	69	69	0	0	NA	NA	NA	90	97	189	541	180	133	282	94	51	173	34	0.27	0.32	0.189
.	19.01.15-22.18.20-1-106331	185	16	16	3	0	1	486	15	15	0	0	NA	NA	NA	54	75	176	539	173	124	276	86	14	21	8	0.08	0.039	0.046
.	19.01.15-22.18.20-1-106332	34	1	1	0	0	0	0	0	0	0	0	NA	NA	NA	8	16	166	497	166	0	0	0	0	1	0	0	0.002	0
.	19.01.15-22.18.23-1-106333	124	6	6	1	0	0	449	4	4	0	0	NA	NA	NA	33	31	172	501	171	117	248	84	8	11	0	0.047	0.022	0
.	19.01.15-22.18.23-1-106334	416	108	108	25	0	22	510	104	104	0	0	NA	NA	NA	124	97	177	547	186	122	287	101	38	244	12	0.215	0.446	0.065
.	19.01.15-22.18.38-1-106336	34	1	1	0	0	0	0	0	0	0	0	NA	NA	NA	16	6	163	494	162	0	0	0	0	0	3	0	0	0.019
.	19.01.15-22.18.41-1-106337	118	10	10	1	0	1	458	9	9	0	0	NA	NA	NA	31	39	172	508	172	118	254	86	2	14	4	0.012	0.028	0.023
.	19.01.15-22.18.41-1-106338	234	22	22	5	0	3	473	20	20	0	0	NA	NA	NA	66	56	172	523	174	118	264	91	5	44	8	0.029	0.084	0.046
.	19.01.15-22.18.56-1-106361	252	31	31	11	0	9	506	29	29	0	0	NA	NA	NA	66	89	179	545	178	127	284	95	33	57	9	0.184	0.105	0.051
.	19.01.15-22.18.56-1-106362	57	2	2	0	0	0	0	1	1	0	0	NA	NA	NA	13	13	166	497	163	0	0	0	0	0	1	0	0	0.006
.	19.01.15-22.18.59-1-106365	499	143	143	42	0	32	560	134	134	0	0	NA	NA	NA	137	142	183	577	195	132	317	111	55	260	43	0.301	0.451	0.221
.	19.01.15-22.19.02-1-106369	439	93	93	26	0	19	527	87	87	0	0	NA	NA	NA	126	110	187	556	180	133	299	95	31	181	47	0.166	0.326	0.261
.	19.01.15-22.19.03-1-106370	417	82	82	17	0	16	529	74	74	0	0	NA	NA	NA	121	114	186	557	184	134	295	100	45	182	22	0.242	0.327	0.12
.	19.01.15-22.19.18-1-106379	310	50	50	15	0	14	493	46	46	0	0	NA	NA	NA	88	75	175	537	176	122	280	91	19	109	14	0.109	0.203	0.08
.	19.01.15-22.19.18-1-106380	358	62	62	14	0	10	507	55	55	0	0	NA	NA	NA	90	86	173	541	185	119	288	100	20	120	14	0.116	0.222	0.076
.	19.01.15-22.20.07-1-106415	358	60	60	13	0	10	520	54	54	0	0	NA	NA	NA	93	111	182	550	192	131	287	102	35	97	25	0.192	0.176	0.13
.	19.01.15-22.20.27-1-106429	84	5	5	1	0	0	445	4	4	0	0	NA	NA	NA	24	21	166	502	166	115	247	83	0	17	0	0	0.034	0
.	19.01.15-22.20.42-1-106439	489	72	72	18	0	11	543	67	67	0	0	NA	NA	NA	129	137	186	575	189	130	307	106	34	165	14	0.183	0.287	0.074
.	19.01.15-22.20.55-1-106462	263	20	20	6	0	6	499	16	16	0	0	NA	NA	NA	81	75	180	533	175	128	278	93	22	26	11	0.122	0.049	0.063
.	19.01.15-22.20.58-1-106466	325	79	79	15	0	14	512	72	72	0	0	NA	NA	NA	99	97	186	537	187	131	280	101	41	143	32	0.22	0.266	0.171
.	19.01.15-22.21.09-1-106473	186	15	15	4	0	3	486	12	12	0	0	NA	NA	NA	64	68	174	528	179	121	273	92	0	32	7	0	0.061	0.039
.	19.01.15-22.21.18-1-106478	93	3	3	1	0	1	450	2	2	0	0	NA	NA	NA	17	29	171	501	170	119	248	83	0	6	1	0	0.012	0.006
.	19.01.15-22.21.21-1-106479	61	2	2	2	0	2	440	1	1	0	0	NA	NA	NA	12	18	168	498	165	116	243	81	2	0	5	0.012	0	0.03
.	19.01.15-22.21.26-1-106480	155	12	12	3	0	2	471	10	10	0	0	NA	NA	NA	45	49	174	519	169	122	267	82	2	23	4	0.011	0.044	0.024
.	19.01.15-22.21.31-1-106481	33	1	1	0	0	0	0	0	0	0	0	NA	NA	NA	9	5	164	491	163	0	0	0	0	0	1	0	0	0.006
.	19.01.15-22.21.33-1-106482	171	13	13	4	0	1	481	11	11	0	0	NA	NA	NA	48	58	170	527	174	117	274	90	4	32	3	0.024	0.061	0.017
.	19.01.15-22.21.34-1-106483	266	26	26	12	0	10	501	25	25	0	0	NA	NA	NA	93	86	180	539	180	128	275	98	9	81	11	0.05	0.15	0.061
.	19.01.15-22.21.35-1-106484	322	83	83	13	0	11	498	79	79	0	0	NA	NA	NA	78	83	178	536	182	124	276	98	71	129	19	0.399	0.241	0.104
.	19.01.15-22.21.41-1-106485	292	26	26	8	0	5	507	25	25	0	0	NA	NA	NA	86	92	183	538	184	131	280	96	8	66	21	0.044	0.123	0.114
.	19.01.15-22.21.48-1-106487	328	30	30	9	0	9	515	29	29	0	0	NA	NA	NA	100	97	185	544	181	132	285	98	19	85	10	0.103	0.156	0.055
.	19.01.15-22.21.58-1-106513	113	7	7	0	0	0	452	5	5	0	0	NA	NA	NA	42	36	169	510	170	116	253	83	0	12	5	0	0.024	0.029
.	19.01.15-22.22.14-1-106524	357	73	73	17	0	13	515	65	65	0	0	NA	NA	NA	98	102	193	538	184	139	276	100	29	132	30	0.15	0.245	0.163
.	19.01.15-22.22.15-1-106525	66	2	2	0	0	0	249	0	0	0	0	NA	NA	NA	22	16	168	497	164	60	141	48	0	4	1	0	0.008	0.006
.	19.01.15-22.22.16-1-106530	33	1	1	1	0	1	0	0	0	0	0	NA	NA	NA	6	8	163	494	164	0	0	0	0	0	0	0	0	0
.	19.01.15-22.22.18-1-106531	90	6	6	1	0	1	445	5	5	0	0	NA	NA	NA	24	27	169	507	164	114	250	81	0	8	0	0	0.016	0
.	19.01.15-22.22.23-1-106536	118	13	13	4	0	3	464	11	11	0	0	NA	NA	NA	44	47	171	518	171	118	260	86	6	14	6	0.035	0.027	0.035
.	19.01.15-22.22.25-1-106537	205	13	13	7	0	4	482	10	10	0	0	NA	NA	NA	66	70	178	532	173	125	268	89	4	36	2	0.022	0.068	0.012
.	19.01.15-22.22.27-1-106538	240	51	51	16	0	9	487	46	46	0	0	NA	NA	NA	61	69	179	529	174	124	274	89	23	119	11	0.128	0.225	0.063
.	19.01.15-22.22.29-1-106539	60	2	2	1	0	0	443	1	1	0	0	NA	NA	NA	24	24	169	501	167	115	246	82	4	1	0	0.024	0.002	0
.	19.01.15-22.22.33-1-106540	63	2	2	1	0	1	449	1	1	0	0	NA	NA	NA	21	27	167	506	167	115	252	82	0	3	3	0	0.006	0.018
.	19.01.15-22.22.34-1-106541	116	9	9	4	0	3	462	7	7	0	0	NA	NA	NA	40	44	171	512	174	116	259	87	1	16	3	0.006	0.031	0.017
.	19.01.15-22.22.40-1-106546	239	84	84	17	0	12	493	75	75	0	0	NA	NA	NA	66	85	174	546	178	121	281	91	33	159	26	0.19	0.291	0.146
.	19.01.15-22.22.46-1-106547	372	100	100	29	0	23	527	95	95	0	0	NA	NA	NA	110	110	187	553	183	135	294	98	46	229	26	0.246	0.414	0.142
.	19.01.15-22.22.47-1-106548	90	4	4	0	0	0	444	3	3	0	0	NA	NA	NA	27	28	171	504	166	117	244	83	4	6	2	0.023	0.012	0.012
.	19.01.15-22.22.47-1-106549	86	3	3	1	0	1	453	2	2	0	0	NA	NA	NA	28	31	170	507	167	118	254	81	3	8	0	0.018	0.016	0
.	19.01.15-22.22.52-1-106568	205	8	8	2	0	2	479	7	7	0	0	NA	NA	NA	66	59	176	522	174	122	268	89	6	8	4	0.034	0.015	0.023
.	19.01.15-22.23.04-1-106579	548	88	88	23	0	19	562	79	79	0	0	NA	NA	NA	157	159	207	571	194	152	305	105	65	169	31	0.314	0.296	0.16
.	19.01.15-22.23.04-1-106580	92	7	7	0	0	0	453	6	6	0	0	NA	NA	NA	17	30	166	507	170	114	255	84	2	16	2	0.012	0.032	0.012
.	19.01.15-22.23.15-1-106588	445	92	92	17	0	14	529	89	89	0	0	NA	NA	NA	112	115	189	558	181	135	299	95	16	193	34	0.085	0.346	0.188
.	19.01.15-22.23.15-1-106589	265	63	63	10	0	7	494	56	56	0	0	NA	NA	NA	78	78	185	534	172	131	278	85	54	102	21	0.292	0.191	0.122
.	19.01.15-22.23.22-1-106590	94	5	5	0	0	0	442	4	4	0	0	NA	NA	NA	26	25	168	503	167	115	247	80	6	1	3	0.036	0.002	0.018
.	19.01.15-22.23.37-1-106592	154	11	11	2	0	2	466	10	10	0	0	NA	NA	NA	59	49	174	515	173	120	259	87	8	19	6	0.046	0.037	0.035
.	19.01.15-22.23.42-1-106593	180	23	23	8	0	6	464	22	22	0	0	NA	NA	NA	68	49	171	517	174	117	260	87	19	45	4	0.111	0.087	0.023
.	19.01.15-22.23.45-1-106594	257	23	23	6	0	6	491	19	19	0	0	NA	NA	NA	70	78	181	536	174	122	280	89	29	49	3	0.16	0.091	0.017
.	19.01.15-22.23.58-1-106619	323	66	66	19	0	12	497	64	64	0	0	NA	NA	NA	100	86	183	543	173	127	284	86	52	114	44	0.284	0.21	0.254
.	19.01.15-22.24.17-1-106635	88	3	3	1	0	1	448	2	2	0	0	NA	NA	NA	29	17	168	497	165	116	247	85	3	0	5	0.018	0	0.03
.	19.01.15-22.24.21-1-106636	321	75	75	15	0	12	510	67	67	0	0	NA	NA	NA	102	92	177	552	176	123	294	93	54	152	23	0.305	0.275	0.131
.	19.01.15-22.24.28-1-106641	30	1	1	0	0	0	0	0	0	0	0	NA	NA	NA	10	7	164	493	163	0	0	0	0	0	0	0	0	0
.	19.01.15-22.24.31-1-106642	37	1	1	1	0	1	0	0	0	0	0	NA	NA	NA	17	13	167	496	163	0	0	0	0	1	0	0	0.002	0
.	19.01.15-22.24.33-1-106643	349	115	115	40	0	33	499	105	105	0	0	NA	NA	NA	92	78	177	541	173	123	287	89	44	234	50	0.249	0.433	0.289
.	19.01.15-22.24.34-1-106644	178	17	17	2	0	2	479	15	15	0	0	NA	NA	NA	61	67	174	525	181	120	268	91	5	55	8	0.029	0.105	0.044
.	19.01.15-22.24.35-1-106645	236	29	29	8	0	8	483	27	27	0	0	NA	NA	NA	56	63	177	522	177	123	268	92	7	78	9	0.04	0.149	0.051
.	19.01.15-22.24.44-1-106647	294	50	50	15	0	12	502	47	47	0	0	NA	NA	NA	89	83	178	541	177	125	283	94	25	104	15	0.14	0.192	0.085
.	19.01.15-22.24.50-1-106649	446	112	112	26	0	24	521	105	105	0	0	NA	NA	NA	131	114	191	549	187	133	285	103	72	205	38	0.377	0.373	0.203
.	19.01.15-22.25.05-1-106676	202	13	13	5	0	4	477	12	12	0	0	NA	NA	NA	62	62	176	523	176	121	265	91	9	18	3	0.051	0.034	0.017
.	19.01.15-22.25.10-1-106681	551	82	82	27	0	19	572	75	75	0	0	NA	NA	NA	136	164	205	572	200	146	311	115	82	139	32	0.4	0.243	0.16
.	19.01.15-22.25.17-1-106685	272	53	53	12	0	10	493	51	51	0	0	NA	NA	NA	79	69	180	529	173	125	278	90	20	101	38	0.111	0.191	0.22
.	19.01.15-22.25.28-1-106686	58	2	2	1	0	1	450	1	1	0	0	NA	NA	NA	24	28	165	508	168	114	252	84	0	8	1	0	0.016	0.006
.	19.01.15-22.25.28-1-106687	381	69	69	13	0	12	516	61	61	0	0	NA	NA	NA	93	100	189	539	185	133	283	100	36	133	40	0.19	0.247	0.216
.	19.01.15-22.25.39-1-106689	267	99	99	28	0	22	504	85	85	0	0	NA	NA	NA	58	84	181	538	178	127	284	93	48	194	34	0.265	0.361	0.191
.	19.01.15-22.25.48-1-106690	590	77	77	18	0	9	579	72	72	0	0	NA	NA	NA	164	166	196	587	196	141	329	109	21	152	42	0.107	0.259	0.214
.	19.01.15-22.25.58-1-106716	296	102	102	29	0	24	511	97	97	0	0	NA	NA	NA	68	95	188	540	180	138	277	96	52	188	64	0.277	0.348	0.356
.	19.01.15-22.26.52-1-106757	357	32	32	9	0	8	519	23	23	0	0	NA	NA	NA	86	98	182	547	182	129	291	99	28	58	12	0.154	0.106	0.066
.	19.01.15-22.26.53-1-106758	336	30	30	12	0	8	508	27	27	0	0	NA	NA	NA	92	93	191	536	179	135	278	95	2	68	15	0.01	0.127	0.084
.	19.01.15-22.27.03-1-106767	58	2	2	0	0	0	250	1	1	0	0	NA	NA	NA	16	18	168	495	168	67	140	43	0	3	0	0	0.006	0
.	19.01.15-22.27.11-1-106773	140	12	12	2	0	2	473	10	10	0	0	NA	NA	NA	38	46	170	517	172	119	265	89	6	18	1	0.035	0.035	0.006
.	19.01.15-22.27.12-1-106774	97	8	8	1	0	1	453	6	6	0	0	NA	NA	NA	28	35	169	514	165	115	257	81	0	10	7	0	0.019	0.042
.	19.01.15-22.27.32-1-106778	150	8	8	3	0	3	459	7	7	0	0	NA	NA	NA	54	39	172	508	172	118	254	87	14	12	2	0.081	0.024	0.012
.	19.01.15-22.27.53-1-106798	243	71	71	21	0	16	475	65	65	0	0	NA	NA	NA	77	57	170	526	174	119	269	87	22	145	55	0.129	0.276	0.316
.	19.01.15-22.27.53-1-106799	55	2	2	0	0	0	50	1	1	0	0	NA	NA	NA	19	11	167	493	164	13	29	8	0	5	0	0	0.01	0
.	19.01.15-22.27.55-1-106802	515	78	78	24	0	22	580	68	68	0	0	NA	NA	NA	139	166	193	587	199	139	326	115	58	144	55	0.301	0.245	0.276
.	19.01.15-22.27.55-1-106803	34	1	1	0	0	0	0	0	0	0	0	NA	NA	NA	17	8	165	493	163	0	0	0	0	0	0	0	0	0
.	19.01.15-22.27.56-1-106805	60	2	2	1	0	1	398	1	1	0	0	NA	NA	NA	16	19	170	495	167	104	219	75	1	2	0	0.006	0.004	0
.	19.01.15-22.27.56-1-106806	270	15	15	2	0	2	486	13	13	0	0	NA	NA	NA	77	71	178	533	173	123	273	90	15	22	3	0.084	0.041	0.017
.	19.01.15-22.27.59-1-106810	116	5	5	0	0	0	451	4	4	0	0	NA	NA	NA	30	30	169	503	171	114	251	86	2	8	0	0.012	0.016	0
.	19.01.15-22.27.59-1-106812	201	22	22	3	0	3	475	20	20	0	0	NA	NA	NA	59	52	169	525	171	119	267	89	19	33	10	0.112	0.063	0.058
.	19.01.15-22.28.06-1-106815	452	80	80	19	0	12	548	76	76	0	0	NA	NA	NA	114	138	195	573	183	139	312	97	39	169	38	0.2	0.295	0.208
.	19.01.15-22.28.06-1-106817	321	28	28	6	0	3	502	26	26	0	0	NA	NA	NA	94	89	183	542	177	129	279	94	24	60	6	0.131	0.111	0.034
.	19.01.15-22.28.15-1-106824	353	87	87	24	0	20	518	80	80	0	0	NA	NA	NA	112	98	181	550	180	129	293	96	48	172	11	0.265	0.313	0.061
.	19.01.15-22.28.25-1-106834	34	1	1	0	0	0	0	0	0	0	0	NA	NA	NA	5	7	163	491	166	0	0	0	0	0	0	0	0	0
.	19.01.15-22.28.27-1-106835	119	14	14	1	0	1	448	13	13	0	0	NA	NA	NA	47	30	171	504	168	118	246	84	7	14	11	0.041	0.028	0.065
.	19.01.15-22.28.31-1-106836	233	28	28	2	0	2	492	26	26	0	0	NA	NA	NA	67	77	178	535	177	125	276	91	10	46	10	0.056	0.086	0.056
.	19.01.15-22.28.33-1-106837	328	84	84	21	0	20	507	76	76	0	0	NA	NA	NA	87	90	183	538	182	130	280	97	33	168	37	0.18	0.312	0.203
.	19.01.15-22.28.56-1-106860	88	3	3	1	0	1	447	2	2	0	0	NA	NA	NA	30	25	165	507	166	111	254	82	0	3	0	0	0.006	0
.	19.01.15-22.29.00-1-106865	385	74	74	27	0	21	525	67	67	0	0	NA	NA	NA	119	108	187	549	185	132	291	102	50	150	29	0.267	0.273	0.157
.	19.01.15-22.29.08-1-106870	139	8	8	0	0	0	457	7	7	0	0	NA	NA	NA	41	42	173	509	173	118	253	86	11	7	9	0.064	0.014	0.052
.	19.01.15-22.29.13-1-106872	175	15	15	6	0	5	465	14	14	0	0	NA	NA	NA	66	53	174	519	173	121	256	88	2	21	15	0.011	0.04	0.087
.	19.01.15-22.29.27-1-106877	96	9	9	3	0	2	442	7	7	0	0	NA	NA	NA	25	18	167	497	167	114	247	81	0	6	15	0	0.012	0.09
.	19.01.15-22.29.28-1-106878	365	79	79	19	0	13	524	73	73	0	0	NA	NA	NA	96	112	187	557	181	134	296	94	23	159	37	0.123	0.285	0.204
.	19.01.15-22.29.38-1-106879	151	10	10	1	0	0	472	8	8	0	0	NA	NA	NA	46	52	177	518	170	125	262	85	1	14	6	0.006	0.027	0.035
.	19.01.15-22.29.39-1-106881	213	18	18	5	0	3	493	17	17	0	0	NA	NA	NA	65	74	181	532	174	126	275	92	9	48	2	0.05	0.09	0.011
.	19.01.15-22.29.47-1-106882	179	30	30	11	0	10	465	28	28	0	0	NA	NA	NA	46	51	168	520	176	110	264	91	29	74	9	0.173	0.142	0.051
.	19.01.15-22.29.51-1-106900	94	5	5	0	0	0	451	2	2	0	0	NA	NA	NA	27	28	168	504	169	117	249	85	0	11	2	0	0.022	0.012
.	19.01.15-22.29.57-1-106907	290	41	41	14	0	13	492	38	38	0	0	NA	NA	NA	78	83	188	533	175	134	269	89	31	88	22	0.165	0.165	0.126
.	19.01.15-22.30.00-1-106911	465	95	95	27	0	19	531	79	79	0	0	NA	NA	NA	138	122	190	557	188	135	295	101	65	167	32	0.342	0.3	0.17
.	19.01.15-22.30.07-1-106919	122	6	6	1	0	0	446	5	5	0	0	NA	NA	NA	38	27	168	503	169	116	248	82	7	6	0	0.042	0.012	0
.	19.01.15-22.30.11-1-106922	307	60	60	11	0	9	496	56	56	0	0	NA	NA	NA	84	73	177	532	177	126	277	93	17	104	45	0.096	0.195	0.254
.	19.01.15-22.30.14-1-106926	30	1	1	0	0	0	0	0	0	0	0	NA	NA	NA	13	8	167	491	163	0	0	0	0	0	0	0	0	0
.	19.01.15-22.30.17-1-106927	32	1	1	0	0	0	0	0	0	0	0	NA	NA	NA	11	11	163	495	166	0	0	0	0	1	0	0	0.002	0
.	19.01.15-22.30.19-1-106928	66	3	3	0	0	0	441	2	2	0	0	NA	NA	NA	22	19	165	503	164	114	246	81	0	6	0	0	0.012	0
.	19.01.15-22.30.24-1-106933	63	2	2	1	0	1	434	1	1	0	0	NA	NA	NA	37	19	165	500	167	110	241	83	2	2	0	0.012	0.004	0
.	19.01.15-22.30.33-1-106943	184	12	12	2	0	2	477	10	10	0	0	NA	NA	NA	69	61	172	529	173	119	267	91	2	40	0	0.012	0.076	0
.	19.01.15-22.30.35-1-106944	416	61	61	11	0	11	545	56	56	0	0	NA	NA	NA	129	133	191	566	189	137	307	101	28	126	17	0.147	0.223	0.09
.	19.01.15-22.30.36-1-106949	374	36	36	11	0	9	512	35	35	0	0	NA	NA	NA	118	96	179	551	179	126	290	96	16	85	8	0.089	0.154	0.045
.	19.01.15-22.30.39-1-106950	61	2	2	0	0	0	353	1	1	0	0	NA	NA	NA	14	22	166	500	169	91	196	66	0	10	0	0	0.02	0
.	19.01.15-22.30.50-1-106968	239	18	18	8	0	6	481	16	16	0	0	NA	NA	NA	85	61	181	522	171	129	263	89	3	59	18	0.017	0.113	0.105
.	19.01.15-22.30.52-1-106970	171	22	22	3	0	3	472	21	21	0	0	NA	NA	NA	67	52	172	520	173	120	264	88	5	31	12	0.029	0.06	0.069
.	19.01.15-22.30.58-1-106979	274	51	51	16	0	13	494	44	44	0	0	NA	NA	NA	71	78	181	531	179	128	273	93	30	103	21	0.166	0.194	0.117
.	19.01.15-22.31.19-1-107029	31	1	1	1	0	1	0	0	0	0	0	NA	NA	NA	8	4	163	492	162	0	0	0	0	0	1	0	0	0.006
.	19.01.15-22.31.24-1-107030	259	28	28	5	0	3	499	26	26	0	0	NA	NA	NA	89	81	179	536	179	128	274	97	23	68	10	0.128	0.127	0.056
.	19.01.15-22.31.28-1-107031	150	17	17	2	0	2	473	16	16	0	0	NA	NA	NA	43	55	181	516	171	126	259	88	12	14	11	0.066	0.027	0.064
.	19.01.15-22.31.31-1-107032	176	41	41	9	0	8	469	38	38	0	0	NA	NA	NA	72	55	171	529	168	117	267	85	17	74	14	0.099	0.14	0.083
.	19.01.15-22.31.41-1-107033	90	10	10	0	0	0	441	9	9	0	0	NA	NA	NA	29	17	168	498	164	114	246	81	1	15	0	0.006	0.03	0
.	19.01.15-22.31.43-1-107034	415	31	31	8	0	5	525	26	26	0	0	NA	NA	NA	129	110	181	558	184	127	302	96	12	70	15	0.066	0.125	0.082
.	19.01.15-22.31.56-1-107059	94	11	11	5	0	4	456	9	9	0	0	NA	NA	NA	29	33	169	509	168	117	254	85	1	27	1	0.006	0.053	0.006
.	19.01.15-22.32.04-1-107064	291	41	41	11	0	9	513	40	40	0	0	NA	NA	NA	89	101	181	551	182	128	289	96	21	77	24	0.116	0.14	0.132
.	19.01.15-22.32.08-1-107068	31	1	1	0	0	0	0	0	0	0	0	NA	NA	NA	10	16	165	496	168	0	0	0	0	2	0	0	0.004	0
.	19.01.15-22.32.11-1-107071	148	12	12	1	0	1	459	11	11	0	0	NA	NA	NA	43	39	166	516	170	113	259	87	0	36	1	0	0.07	0.006
.	19.01.15-22.32.14-1-107075	201	16	16	4	0	2	468	14	14	0	0	NA	NA	NA	70	49	171	519	172	119	263	86	2	35	5	0.012	0.067	0.029
.	19.01.15-22.32.18-1-107076	473	109	109	24	0	17	544	95	95	0	0	NA	NA	NA	118	135	193	565	190	135	305	104	81	180	53	0.42	0.319	0.279
.	19.01.15-22.32.22-1-107081	347	38	38	9	0	7	526	35	35	0	0	NA	NA	NA	100	111	190	558	176	135	299	92	31	77	11	0.163	0.138	0.062
.	19.01.15-22.32.24-1-107082	34	1	1	0	0	0	0	0	0	0	0	NA	NA	NA	10	3	163	491	162	0	0	0	0	3	0	0	0.006	0
.	19.01.15-22.32.26-1-107084	169	31	31	5	0	5	478	29	29	0	0	NA	NA	NA	37	50	173	516	174	124	263	91	21	67	6	0.121	0.13	0.034
.	19.01.15-22.32.34-1-107092	212	18	18	6	0	4	488	15	15	0	0	NA	NA	NA	66	73	171	535	180	118	277	93	4	39	17	0.023	0.073	0.094
.	19.01.15-22.32.38-1-107093	62	3	3	0	0	0	438	1	1	0	0	NA	NA	NA	29	17	168	498	164	117	242	79	3	6	0	0.018	0.012	0
.	19.01.15-22.32.41-1-107094	207	32	32	8	0	6	494	28	28	0	0	NA	NA	NA	54	68	177	528	176	125	275	94	21	52	6	0.119	0.098	0.034
.	19.01.15-22.32.43-1-107095	56	2	2	0	0	0	445	1	1	0	0	NA	NA	NA	24	26	167	505	167	111	251	83	1	4	0	0.006	0.008	0
.	19.01.15-22.32.59-1-107125	63	4	4	1	0	0	445	3	3	0	0	NA	NA	NA	24	20	166	501	166	116	247	82	2	9	1	0.012	0.018	0.006
.	19.01.15-22.33.10-1-107136	83	3	3	1	0	1	441	2	2	0	0	NA	NA	NA	18	18	165	498	168	114	244	83	0	3	0	0	0.006	0
.	19.01.15-22.33.13-1-107142	58	2	2	0	0	0	100	1	1	0	0	NA	NA	NA	12	18	166	500	165	25	57	18	0	2	2	0	0.004	0.012
.	19.01.15-22.33.18-1-107147	262	58	58	11	0	10	497	53	53	0	0	NA	NA	NA	64	83	182	540	174	128	279	90	30	82	20	0.165	0.152	0.115
.	19.01.15-22.33.22-1-107148	91	5	5	2	0	2	437	3	3	0	0	NA	NA	NA	27	16	166	499	164	114	246	77	0	8	1	0	0.016	0.006
.	19.01.15-22.33.24-1-107150	35	1	1	0	0	0	0	0	0	0	0	NA	NA	NA	16	13	167	493	166	0	0	0	0	1	0	0	0.002	0
.	19.01.15-22.33.25-1-107165	149	23	23	7	0	4	463	21	21	0	0	NA	NA	NA	37	41	173	508	173	123	253	87	6	59	4	0.035	0.116	0.023
.	19.01.15-22.33.28-1-107166	31	1	1	0	0	0	0	0	0	0	0	NA	NA	NA	5	8	165	494	162	0	0	0	0	1	0	0	0.002	0
.	19.01.15-22.33.30-1-107172	118	10	10	5	0	4	461	9	9	0	0	NA	NA	NA	38	40	170	518	165	119	260	82	0	36	0	0	0.069	0
.	19.01.15-22.33.32-1-107173	203	26	26	9	0	8	478	24	24	0	0	NA	NA	NA	57	62	176	524	175	123	263	92	13	53	10	0.074	0.101	0.057
.	19.01.15-22.33.36-1-107174	89	6	6	0	0	0	454	5	5	0	0	NA	NA	NA	27	32	171	506	168	119	251	84	6	11	3	0.035	0.022	0.018
.	19.01.15-22.33.38-1-107175	62	2	2	1	0	1	440	1	1	0	0	NA	NA	NA	27	18	167	501	163	115	244	81	0	7	0	0	0.014	0
.	19.01.15-22.33.41-1-107176	66	3	3	0	0	0	447	1	1	0	0	NA	NA	NA	21	27	168	506	166	115	250	82	1	6	0	0.006	0.012	0
.	19.01.15-22.33.52-1-107195	64	3	3	0	0	0	440	2	2	0	0	NA	NA	NA	25	23	164	508	164	111	249	80	0	8	0	0	0.016	0
.	19.01.15-22.33.53-1-107300	35	1	1	0	0	0	0	0	0	0	0	NA	NA	NA	6	18	165	503	163	0	0	0	0	0	2	0	0	0.012
.	19.01.15-22.33.56-1-107304	583	64	64	10	0	9	584	58	58	0	0	NA	NA	NA	161	177	194	602	194	139	335	110	54	104	30	0.278	0.173	0.155
.	19.01.15-22.33.58-1-107307	155	14	14	5	0	3	474	13	13	0	0	NA	NA	NA	47	51	175	519	170	123	265	86	0	59	7	0	0.114	0.041
.	19.01.15-22.34.01-1-107311	380	72	72	16	0	11	519	67	67	0	0	NA	NA	NA	112	100	177	553	183	125	294	100	62	119	26	0.35	0.215	0.142
.	19.01.15-22.34.08-1-107334	357	31	31	5	0	5	499	29	29	0	0	NA	NA	NA	97	81	180	537	177	126	281	92	26	52	6	0.144	0.097	0.034
.	19.01.15-22.34.11-1-107607	298	94	94	25	0	20	495	87	87	0	0	NA	NA	NA	76	75	187	525	176	132	271	92	35	144	47	0.187	0.274	0.267
.	19.01.15-22.34.23-1-107632	410	90	90	16	0	13	531	81	81	0	0	NA	NA	NA	103	116	178	566	185	126	305	100	69	168	25	0.388	0.297	0.135
.	19.01.15-22.34.24-1-107633	92	4	4	1	0	1	448	2	2	0	0	NA	NA	NA	38	30	170	508	165	115	254	79	0	15	0	0	0.03	0
.	19.01.15-22.34.38-1-107639	34	1	1	0	0	0	0	0	0	0	0	NA	NA	NA	10	5	163	492	163	0	0	0	1	0	0	0.006	0	0
.	19.01.15-22.34.39-1-107641	446	47	47	7	0	7	547	39	39	0	0	NA	NA	NA	133	131	187	571	186	136	310	101	15	104	28	0.08	0.182	0.151
.	19.01.15-22.34.42-1-107644	116	12	12	1	0	1	461	11	11	0	0	NA	NA	NA	27	35	167	510	171	115	257	89	14	11	1	0.084	0.022	0.006
.	19.01.15-22.34.42-1-107645	276	40	40	11	0	10	498	37	37	0	0	NA	NA	NA	78	84	176	538	183	123	280	95	25	68	17	0.142	0.126	0.093
.	19.01.15-22.34.57-1-107698	37	1	1	1	0	1	0	0	0	0	0	NA	NA	NA	9	7	164	494	162	0	0	0	3	0	0	0.018	0	0
.	19.01.15-22.35.01-1-107714	97	6	6	1	0	0	459	5	5	0	0	NA	NA	NA	26	33	169	506	171	117	253	89	0	21	3	0	0.042	0.018
.	19.01.15-22.35.07-1-107737	61	2	2	1	0	1	443	1	1	0	0	NA	NA	NA	22	26	171	499	169	117	244	82	0	7	1	0	0.014	0.006
.	19.01.15-22.35.21-1-109591	502	93	93	27	0	22	558	88	88	0	0	NA	NA	NA	114	140	196	562	195	144	303	111	47	193	49	0.24	0.343	0.251
.	19.01.15-22.35.21-1-109673	413	83	83	25	0	17	521	75	75	0	0	NA	NA	NA	93	108	180	566	175	126	307	88	53	188	23	0.294	0.332	0.131
.	19.01.15-22.35.38-1-110949	31	1	1	0	0	0	0	0	0	0	0	NA	NA	NA	9	8	166	493	162	0	0	0	0	0	1	0	0	0.006
.	19.01.15-22.35.40-1-111200	465	99	99	27	0	20	551	94	94	0	0	NA	NA	NA	144	143	199	564	193	144	301	106	54	187	46	0.271	0.332	0.238
.	19.01.15-22.35.41-1-111335	124	10	10	2	0	1	455	8	8	0	0	NA	NA	NA	32	34	172	507	168	119	251	85	1	17	0	0.006	0.034	0
.	19.01.15-22.35.54-1-113261	299	55	55	7	0	6	488	53	53	0	0	NA	NA	NA	86	73	175	540	171	123	280	85	20	83	17	0.114	0.154	0.099
.	19.01.15-22.35.57-1-113538	401	34	34	11	0	10	506	29	29	0	0	NA	NA	NA	119	88	178	543	180	125	286	95	32	78	15	0.18	0.144	0.083
.	19.01.15-22.36.03-1-113959	150	11	11	3	0	3	450	9	9	0	0	NA	NA	NA	44	32	169	508	168	115	250	85	8	12	7	0.047	0.024	0.042
.	19.01.15-22.36.21-1-114189	35	1	1	0	0	0	0	0	0	0	0	NA	NA	NA	12	8	165	493	163	0	0	0	0	2	0	0	0.004	0
.	19.01.15-22.36.25-1-114194	146	5	5	0	0	0	474	4	4	0	0	NA	NA	NA	47	59	171	530	171	116	272	86	11	17	4	0.064	0.032	0.023
.	19.01.15-22.36.29-1-114195	148	15	15	5	0	5	475	14	14	0	0	NA	NA	NA	32	51	166	523	175	115	269	91	10	29	12	0.06	0.055	0.069
.	19.01.15-22.36.35-1-114201	174	9	9	1	0	1	477	8	8	0	0	NA	NA	NA	52	53	177	515	174	125	263	89	12	5	6	0.068	0.01	0.034
.	19.01.15-22.36.46-1-114203	32	1	1	0	0	0	0	0	0	0	0	NA	NA	NA	6	14	165	497	165	0	0	0	0	0	1	0	0	0.006
.	19.01.15-22.36.50-1-114205	63	3	3	1	0	1	439	2	2	0	0	NA	NA	NA	19	21	166	502	166	112	249	78	1	1	2	0.006	0.002	0.012
.	19.01.15-22.36.54-1-114225	30	1	1	0	0	0	0	0	0	0	0	NA	NA	NA	7	8	164	494	163	0	0	0	3	0	0	0.018	0	0
.	19.01.15-22.36.57-1-114229	360	52	52	14	0	12	529	47	47	0	0	NA	NA	NA	91	112	182	559	184	126	303	100	31	105	10	0.17	0.188	0.054
.	19.01.15-22.36.58-1-114231	316	37	37	8	0	7	519	32	32	0	0	NA	NA	NA	78	106	180	556	183	123	294	102	11	60	17	0.061	0.108	0.093
.	19.01.15-22.37.03-1-114235	116	8	8	1	0	1	455	7	7	0	0	NA	NA	NA	36	36	169	510	170	113	257	85	6	8	3	0.036	0.016	0.018
.	19.01.15-22.37.05-1-114237	34	1	1	1	0	1	0	0	0	0	0	NA	NA	NA	11	17	165	499	166	0	0	0	0	0	0	0	0	0
.	19.01.15-22.37.08-1-114240	240	27	27	4	0	4	487	24	24	0	0	NA	NA	NA	79	71	174	534	176	122	274	91	13	39	5	0.075	0.073	0.028
.	19.01.15-22.37.12-1-114243	280	33	33	8	0	8	489	29	29	0	0	NA	NA	NA	77	75	178	530	180	122	271	96	5	83	19	0.028	0.157	0.106
.	19.01.15-22.37.19-1-114247	63	4	4	0	0	0	404	3	3	0	0	NA	NA	NA	20	13	167	493	166	111	219	74	0	4	0	0	0.008	0
.	19.01.15-22.37.23-1-114248	121	4	4	0	0	0	451	3	3	0	0	NA	NA	NA	32	36	167	513	169	115	253	83	6	8	3	0.036	0.016	0.018
.	19.01.15-22.37.42-1-114249	123	5	5	0	0	0	456	3	3	0	0	NA	NA	NA	39	40	168	516	169	113	260	83	0	8	5	0	0.016	0.03
.	19.01.15-22.37.42-1-114250	353	90	90	25	0	20	521	86	86	0	0	NA	NA	NA	95	110	187	547	189	132	290	99	31	193	34	0.166	0.353	0.18
.	19.01.15-22.37.45-1-114251	390	83	83	22	0	15	545	76	76	0	0	NA	NA	NA	107	134	197	559	191	143	298	104	24	178	27	0.122	0.318	0.141
.	19.01.15-22.37.53-1-114271	120	12	12	0	0	0	455	10	10	0	0	NA	NA	NA	35	36	169	510	170	116	255	84	7	19	0	0.041	0.037	0
.	19.01.15-22.37.58-1-114277	37	1	1	0	0	0	0	0	0	0	0	NA	NA	NA	9	6	165	491	163	0	0	0	0	1	0	0	0.002	0
.	19.01.15-22.38.00-1-114281	376	58	58	15	0	11	515	54	54	0	0	NA	NA	NA	118	102	178	551	186	124	291	100	24	115	12	0.135	0.209	0.065
.	19.01.15-22.38.02-1-114283	174	21	21	3	0	3	459	19	19	0	0	NA	NA	NA	51	40	177	505	171	124	250	85	16	24	13	0.09	0.048	0.076
.	19.01.15-22.38.05-1-114284	438	68	68	16	0	12	538	61	61	0	0	NA	NA	NA	125	125	182	563	193	131	301	106	21	144	17	0.115	0.256	0.088
.	19.01.15-22.38.13-1-114289	94	13	13	5	0	2	459	10	10	0	0	NA	NA	NA	29	35	171	509	168	118	255	86	11	24	7	0.064	0.047	0.042
.	19.01.15-22.38.17-1-114293	34	1	1	0	0	0	0	0	0	0	0	NA	NA	NA	14	10	164	491	168	0	0	0	0	2	0	0	0.004	0
.	19.01.15-22.38.19-1-114294	87	8	8	5	0	3	456	7	7	0	0	NA	NA	NA	19	37	172	513	165	120	253	83	6	14	11	0.035	0.027	0.067
.	19.01.15-22.38.28-1-114300	32	1	1	1	0	1	0	0	0	0	0	NA	NA	NA	7	4	163	491	163	0	0	0	0	0	1	0	0	0.006
.	19.01.15-22.38.32-1-114304	386	51	51	18	0	15	531	47	47	0	0	NA	NA	NA	115	114	178	564	185	125	305	101	27	111	17	0.152	0.197	0.092
.	19.01.15-22.38.35-1-114305	267	87	87	29	0	23	499	82	82	0	0	NA	NA	NA	83	78	180	537	174	127	281	91	46	204	22	0.256	0.38	0.126
.	19.01.15-22.38.38-1-114306	512	86	86	15	0	9	558	80	80	0	0	NA	NA	NA	145	148	196	575	190	139	313	106	29	184	33	0.148	0.32	0.174
.	19.01.15-22.38.39-1-114307	209	17	17	8	0	6	477	16	16	0	0	NA	NA	NA	59	57	177	518	175	122	266	89	14	28	7	0.079	0.054	0.04
.	19.01.15-22.39.12-1-114339	154	8	8	2	0	2	468	7	7	0	0	NA	NA	NA	56	50	175	520	168	121	264	83	0	6	10	0	0.012	0.06
.	19.01.15-22.39.19-1-114344	339	33	33	8	0	8	503	29	29	0	0	NA	NA	NA	98	90	181	545	177	125	285	93	31	40	23	0.171	0.073	0.13
.	19.01.15-22.39.33-1-114345	31	1	1	1	0	1	0	0	0	0	0	NA	NA	NA	7	10	164	497	162	0	0	0	0	2	0	0	0.004	0
.	19.01.15-22.39.35-1-114346	150	15	15	2	0	2	459	14	14	0	0	NA	NA	NA	47	45	172	510	176	118	256	85	7	20	4	0.041	0.039	0.023
.	19.01.15-22.39.36-1-114347	89	7	7	1	0	1	440	6	6	0	0	NA	NA	NA	33	19	164	499	169	113	243	84	2	12	6	0.012	0.024	0.036
.	19.01.15-22.39.44-1-114349	115	7	7	2	0	2	454	6	6	0	0	NA	NA	NA	35	38	174	509	168	120	253	81	5	13	0	0.029	0.026	0
.	19.01.15-22.39.47-1-114350	59	2	2	0	0	0	445	1	1	0	0	NA	NA	NA	23	28	167	509	165	114	252	79	1	0	6	0.006	0	0.036
.	19.01.15-22.40.00-1-114378	410	75	75	25	0	17	526	68	68	0	0	NA	NA	NA	110	111	188	545	191	133	288	105	34	129	21	0.181	0.237	0.11
.	19.01.15-22.40.03-1-114383	390	46	46	16	0	12	534	42	42	0	0	NA	NA	NA	105	115	184	556	188	132	299	103	43	115	12	0.234	0.207	0.064
.	19.01.15-22.40.04-1-114384	30	1	1	0	0	0	0	0	0	0	0	NA	NA	NA	9	7	166	491	163	0	0	0	0	1	0	0	0.002	0
.	19.01.15-22.40.07-1-114387	89	5	5	1	0	1	449	4	4	0	0	NA	NA	NA	37	25	167	503	168	115	250	84	1	8	7	0.006	0.016	0.042
.	19.01.15-22.40.08-1-114389	239	39	39	6	0	6	479	33	33	0	0	NA	NA	NA	57	59	178	522	172	123	267	89	24	97	6	0.135	0.186	0.035
.	19.01.15-22.40.09-1-114390	154	7	7	1	0	1	456	6	6	0	0	NA	NA	NA	44	32	171	506	168	119	252	85	0	13	5	0	0.026	0.03
.	19.01.15-22.40.18-1-114395	118	8	8	3	0	3	454	7	7	0	0	NA	NA	NA	35	39	171	508	173	116	252	86	0	15	2	0	0.03	0.012
.	19.01.15-22.40.25-1-114396	33	1	1	0	0	0	0	0	0	0	0	NA	NA	NA	10	11	165	496	163	0	0	0	0	3	0	0	0.006	0
.	19.01.15-22.40.26-1-114397	62	2	2	0	0	0	442	1	1	0	0	NA	NA	NA	29	23	166	502	168	114	246	82	5	0	0	0.03	0	0
.	19.01.15-22.40.28-1-114402	303	87	87	25	0	22	486	80	80	0	0	NA	NA	NA	74	75	179	535	174	123	274	89	73	170	15	0.408	0.318	0.086
.	19.01.15-22.40.32-1-114411	218	13	13	1	0	0	479	11	11	0	0	NA	NA	NA	77	65	173	529	176	119	272	88	8	12	9	0.046	0.023	0.051
.	19.01.15-22.40.38-1-114416	269	59	59	14	0	12	486	53	53	0	0	NA	NA	NA	78	64	172	533	172	120	277	89	41	105	25	0.238	0.197	0.145
.	19.01.15-22.40.41-1-114417	36	1	1	0	0	0	0	0	0	0	0	NA	NA	NA	12	10	165	494	164	0	0	0	0	3	0	0	0.006	0
.	19.01.15-22.40.43-1-114418	33	1	1	0	0	0	0	0	0	0	0	NA	NA	NA	18	6	163	493	163	0	0	0	0	0	0	0	0	0
.	19.01.15-22.40.45-1-114419	115	9	9	2	0	2	452	7	7	0	0	NA	NA	NA	39	31	166	507	171	116	253	83	2	22	0	0.012	0.043	0
.	19.01.15-22.40.48-1-114420	61	4	4	1	0	1	200	3	3	0	0	NA	NA	NA	13	13	165	496	165	53	114	33	0	7	0	0	0.014	0
.	19.01.15-22.41.03-1-114449	89	5	5	2	0	2	445	4	4	0	0	NA	NA	NA	31	24	170	502	165	114	252	79	4	2	3	0.024	0.004	0.018
.	19.01.15-22.41.07-1-114451	213	22	22	1	0	0	484	19	19	0	0	NA	NA	NA	66	76	176	534	179	124	268	92	4	31	9	0.023	0.058	0.05
.	19.01.15-22.41.09-1-114455	33	1	1	1	0	1	0	0	0	0	0	NA	NA	NA	10	7	164	491	165	0	0	0	0	0	0	0	0	0
.	19.01.15-22.41.11-1-114456	89	4	4	0	0	0	438	3	3	0	0	NA	NA	NA	31	19	166	497	169	112	244	82	0	8	5	0	0.016	0.03
.	19.01.15-22.41.13-1-114457	118	5	5	3	0	2	470	3	3	0	0	NA	NA	NA	30	46	172	514	173	119	262	89	0	16	5	0	0.031	0.029
.	19.01.15-22.41.18-1-114461	93	6	6	2	0	2	449	3	3	0	0	NA	NA	NA	18	20	165	501	167	114	250	85	1	17	4	0.006	0.034	0.024
.	19.01.15-22.41.24-1-114462	91	3	3	0	0	0	442	2	2	0	0	NA	NA	NA	31	17	167	496	167	116	244	82	0	6	2	0	0.012	0.012
.	19.01.15-22.41.27-1-114463	41	1	1	0	0	0	0	0	0	0	0	NA	NA	NA	12	14	167	497	163	0	0	0	0	5	0	0	0.01	0
.	19.01.15-22.41.32-1-114464	58	2	2	1	0	1	436	1	1	0	0	NA	NA	NA	33	20	163	504	166	107	249	80	1	3	0	0.006	0.006	0
.	19.01.15-22.41.32-1-114465	169	21	21	2	0	2	479	20	20	0	0	NA	NA	NA	56	61	171	528	175	118	272	89	7	39	1	0.041	0.074	0.006
.	19.01.15-22.41.38-1-114466	576	84	84	19	0	15	568	74	74	0	0	NA	NA	NA	148	155	194	581	193	140	320	108	49	148	27	0.253	0.255	0.14
.	19.01.15-22.41.39-1-114467	374	87	87	22	0	17	512	79	79	0	0	NA	NA	NA	89	91	180	546	178	128	288	96	50	165	28	0.278	0.302	0.157
.	19.01.15-22.41.40-1-114468	188	54	54	10	0	9	470	50	50	0	0	NA	NA	NA	49	60	173	524	176	119	261	90	21	69	8	0.121	0.132	0.045
.	19.01.15-22.41.45-1-114469	31	1	1	0	0	0	0	0	0	0	0	NA	NA	NA	10	6	164	493	162	0	0	0	0	0	0	0	0	0
.	19.01.15-22.41.46-1-114471	35	1	1	0	0	0	0	0	0	0	0	NA	NA	NA	9	11	166	494	164	0	0	0	0	0	0	0	0	0
.	19.01.15-22.41.49-1-114472	380	38	38	11	0	9	522	35	35	0	0	NA	NA	NA	112	106	183	554	182	130	293	99	24	69	18	0.131	0.125	0.099
.	19.01.15-22.41.49-1-114473	92	9	9	2	0	1	460	7	7	0	0	NA	NA	NA	30	45	176	514	168	120	257	83	8	8	7	0.045	0.016	0.042
.	19.01.15-22.42.00-1-114500	208	14	14	5	0	4	477	13	13	0	0	NA	NA	NA	70	65	180	531	167	123	272	82	8	39	8	0.044	0.073	0.048
.	19.01.15-22.42.07-1-114504	91	4	4	0	0	0	452	3	3	0	0	NA	NA	NA	30	33	172	507	167	116	252	84	5	14	0	0.029	0.028	0
.	19.01.15-22.42.13-1-114508	35	1	1	0	0	0	0	0	0	0	0	NA	NA	NA	12	16	168	494	167	0	0	0	0	3	0	0	0.006	0
.	19.01.15-22.42.16-1-114512	425	43	43	10	0	7	525	40	40	0	0	NA	NA	NA	118	112	189	548	188	136	287	102	19	88	39	0.101	0.161	0.207
.	19.01.15-22.42.19-1-114513	94	8	8	4	0	4	443	6	6	0	0	NA	NA	NA	31	30	165	510	168	112	250	81	9	11	0	0.055	0.022	0
.	19.01.15-22.42.23-1-114514	65	3	3	1	0	1	448	2	2	0	0	NA	NA	NA	21	25	168	500	170	116	247	85	3	5	0	0.018	0.01	0
.	19.01.15-22.42.31-1-114519	381	47	47	7	0	4	524	42	42	0	0	NA	NA	NA	112	111	184	556	184	131	298	95	33	97	28	0.179	0.174	0.152
.	19.01.15-22.42.38-1-114527	120	7	7	2	0	2	453	5	5	0	0	NA	NA	NA	28	30	169	507	167	116	253	84	5	11	5	0.03	0.022	0.03
.	19.01.15-22.42.41-1-114528	186	19	19	10	0	10	475	15	15	0	0	NA	NA	NA	57	61	176	519	179	119	266	90	10	57	13	0.057	0.11	0.073
.	19.01.15-22.42.56-1-114551	61	2	2	0	0	0	446	1	1	0	0	NA	NA	NA	19	21	169	497	168	115	246	85	2	6	0	0.012	0.012	0
.	19.01.15-22.43.02-1-114558	573	121	121	32	0	27	583	114	114	0	0	NA	NA	NA	154	172	197	583	205	144	323	116	60	278	39	0.305	0.477	0.19
.	19.01.15-22.43.04-1-114559	176	37	37	14	0	9	477	30	30	0	0	NA	NA	NA	58	57	176	520	174	123	265	89	21	89	15	0.119	0.171	0.086
.	19.01.15-22.43.09-1-114564	58	2	2	0	0	0	447	1	1	0	0	NA	NA	NA	16	21	167	498	169	114	248	85	0	3	5	0	0.006	0.03
.	19.01.15-22.43.21-1-114568	88	3	3	0	0	0	452	2	2	0	0	NA	NA	NA	31	33	165	507	174	113	253	86	3	0	1	0.018	0	0.006
.	19.01.15-22.43.23-1-114569	89	3	3	1	0	1	440	2	2	0	0	NA	NA	NA	36	23	170	497	169	115	240	85	0	3	0	0	0.006	0
.	19.01.15-22.43.35-1-114571	114	7	7	2	0	1	446	6	6	0	0	NA	NA	NA	37	26	169	501	169	116	248	82	2	8	9	0.012	0.016	0.053
.	19.01.15-22.43.37-1-114572	419	29	29	7	0	5	527	26	26	0	0	NA	NA	NA	121	114	184	556	187	132	292	103	15	63	4	0.082	0.113	0.021
.	19.01.15-22.43.37-1-114573	32	1	1	0	0	0	0	0	0	0	0	NA	NA	NA	4	4	164	491	162	0	0	0	2	0	0	0.012	0	0
.	19.01.15-22.43.38-1-114574	32	1	1	1	0	1	0	0	0	0	0	NA	NA	NA	14	13	167	497	162	0	0	0	0	2	0	0	0.004	0
.	19.01.15-22.43.41-1-114575	90	5	5	2	0	2	436	4	4	0	0	NA	NA	NA	34	16	168	496	165	115	243	78	1	8	4	0.006	0.016	0.024
.	19.01.15-22.43.44-1-114576	89	5	5	1	0	0	449	4	4	0	0	NA	NA	NA	32	29	163	507	172	111	253	85	1	5	4	0.006	0.01	0.023
.	19.01.15-22.43.46-1-114577	285	106	106	30	0	22	496	94	94	0	0	NA	NA	NA	77	88	177	541	183	121	277	98	53	177	33	0.299	0.327	0.18
.	19.01.15-22.43.55-1-114599	211	10	10	2	0	2	471	7	7	0	0	NA	NA	NA	56	53	175	515	176	122	257	92	14	14	0	0.08	0.027	0
.	19.01.15-22.43.58-1-114604	192	29	29	8	0	7	476	26	26	0	0	NA	NA	NA	50	56	174	522	173	122	265	89	7	54	11	0.04	0.103	0.064
.	19.01.15-22.44.02-1-114607	298	27	27	8	0	6	487	25	25	0	0	NA	NA	NA	82	76	180	535	174	127	272	88	23	38	14	0.128	0.071	0.08
.	19.01.15-22.44.03-1-114608	36	1	1	1	0	1	0	0	0	0	0	NA	NA	NA	8	3	163	490	163	0	0	0	0	1	0	0	0.002	0
.	19.01.15-22.44.06-1-114609	147	13	13	7	0	4	465	10	10	0	0	NA	NA	NA	47	41	169	516	169	119	263	83	10	33	5	0.059	0.064	0.03
.	19.01.15-22.44.09-1-114613	207	29	29	12	0	9	476	27	27	0	0	NA	NA	NA	60	59	174	530	168	118	274	84	12	60	5	0.069	0.113	0.03
.	19.01.15-22.44.33-1-114624	90	4	4	0	0	0	442	3	3	0	0	NA	NA	NA	26	26	165	507	167	112	249	81	0	6	0	0	0.012	0
.	19.01.15-22.44.43-1-114628	154	15	15	4	0	1	464	13	13	0	0	NA	NA	NA	44	45	172	517	169	120	259	85	13	28	0	0.076	0.054	0
.	19.01.15-22.44.49-1-114629	621	66	66	9	0	7	589	60	60	0	0	NA	NA	NA	152	182	193	597	205	138	332	119	49	133	21	0.254	0.223	0.102
.	19.01.15-22.44.50-1-114631	287	32	32	7	0	6	492	29	29	0	0	NA	NA	NA	82	83	182	534	180	126	272	94	12	64	13	0.066	0.12	0.072
.	19.01.15-22.44.55-1-114651	373	40	40	6	0	4	530	36	36	0	0	NA	NA	NA	110	119	184	565	183	131	301	98	20	94	11	0.109	0.166	0.06
.	19.01.15-22.44.55-1-114653	112	7	7	0	0	0	459	6	6	0	0	NA	NA	NA	26	36	167	515	167	115	260	84	13	3	0	0.078	0.006	0
.	19.01.15-22.45.05-1-114660	239	69	69	17	0	11	483	59	59	0	0	NA	NA	NA	75	69	180	526	176	126	268	89	43	117	26	0.239	0.222	0.148
.	19.01.15-22.45.11-1-114665	324	68	68	18	0	13	510	63	63	0	0	NA	NA	NA	92	91	176	553	175	121	297	92	49	123	27	0.278	0.222	0.154
.	19.01.15-22.45.17-1-114669	386	107	107	19	0	14	513	99	99	0	0	NA	NA	NA	107	107	187	551	182	131	287	95	39	199	35	0.209	0.361	0.192
.	19.01.15-22.45.48-1-114671	300	54	54	18	0	13	506	46	46	0	0	NA	NA	NA	93	99	192	542	178	138	278	90	10	95	46	0.052	0.175	0.258
.	19.01.15-22.45.55-1-114694	298	25	25	6	0	6	500	23	23	0	0	NA	NA	NA	102	79	175	540	177	122	286	92	2	59	12	0.011	0.109	0.068
.	19.01.15-22.46.23-1-114708	87	3	3	1	0	1	447	2	2	0	0	NA	NA	NA	21	24	170	502	165	118	247	82	1	3	8	0.006	0.006	0.048
.	19.01.15-22.46.23-1-114709	205	25	25	5	0	5	481	24	24	0	0	NA	NA	NA	56	61	177	521	176	124	267	90	23	39	13	0.13	0.075	0.074
.	19.01.15-22.46.44-1-114719	315	69	69	16	0	16	513	61	61	0	0	NA	NA	NA	104	103	183	546	187	129	286	98	53	102	40	0.29	0.187	0.214
.	19.01.15-22.46.51-1-114738	154	6	6	2	0	2	465	5	5	0	0	NA	NA	NA	53	46	172	513	174	121	255	89	7	20	0	0.041	0.039	0
.	19.01.15-22.46.53-1-114741	362	96	96	25	0	21	515	90	90	0	0	NA	NA	NA	104	105	185	545	188	132	281	102	38	176	33	0.205	0.323	0.176
.	19.01.15-22.46.56-1-114745	172	19	19	4	0	4	479	18	18	0	0	NA	NA	NA	51	59	170	526	176	119	267	93	22	25	0	0.129	0.048	0
.	19.01.15-22.46.57-1-114746	118	8	8	0	0	0	466	6	6	0	0	NA	NA	NA	41	46	175	514	170	120	260	86	0	17	1	0	0.033	0.006
.	19.01.15-22.47.09-1-114761	88	5	5	0	0	0	452	4	4	0	0	NA	NA	NA	35	35	174	508	166	123	250	79	2	14	0	0.011	0.028	0
.	19.01.15-22.47.12-1-114763	90	5	5	1	0	1	450	4	4	0	0	NA	NA	NA	21	33	166	510	170	113	252	85	3	6	2	0.018	0.012	0.012
.	19.01.15-22.47.12-1-114764	209	23	23	6	0	4	473	20	20	0	0	NA	NA	NA	73	58	175	519	177	119	264	90	8	33	7	0.046	0.064	0.04
.	19.01.15-22.47.25-1-114768	60	2	2	0	0	0	445	1	1	0	0	NA	NA	NA	35	31	171	505	168	118	243	84	1	3	0	0.006	0.006	0
.	19.01.15-22.47.32-1-114769	118	4	4	2	0	2	454	3	3	0	0	NA	NA	NA	36	36	170	512	167	117	256	81	2	1	8	0.012	0.002	0.048
.	19.01.15-22.47.37-1-114770	289	55	55	16	0	14	504	50	50	0	0	NA	NA	NA	91	93	181	544	181	125	285	94	24	90	28	0.133	0.165	0.155
.	19.01.15-22.47.38-1-114771	272	61	61	21	0	16	503	57	57	0	0	NA	NA	NA	73	82	176	543	176	125	287	91	25	154	15	0.142	0.284	0.085
.	19.01.15-22.47.40-1-114772	520	96	96	27	0	26	544	91	91	0	0	NA	NA	NA	142	137	193	565	192	137	303	104	56	174	40	0.29	0.308	0.208
.	19.01.15-22.47.45-1-114773	404	66	66	13	0	10	542	62	62	0	0	NA	NA	NA	124	122	186	563	186	134	303	105	35	143	23	0.188	0.254	0.124
.	19.01.15-22.47.47-1-114774	209	13	13	3	0	3	474	11	11	0	0	NA	NA	NA	62	58	174	521	176	124	261	89	5	18	2	0.029	0.035	0.011
.	19.01.15-22.47.54-1-114801	63	2	2	0	0	0	202	1	1	0	0	NA	NA	NA	15	17	167	498	165	53	111	38	2	1	0	0.012	0.002	0
.	19.01.15-22.48.04-1-114810	618	63	63	16	0	12	598	57	57	0	0	NA	NA	NA	182	190	211	595	197	156	332	110	45	144	30	0.213	0.242	0.152
.	19.01.15-22.48.15-1-114818	401	63	63	14	0	11	511	58	58	0	0	NA	NA	NA	112	96	183	545	181	132	282	97	30	121	26	0.164	0.222	0.144
.	19.01.15-22.48.26-1-114820	145	6	6	2	0	2	455	5	5	0	0	NA	NA	NA	53	37	171	508	171	116	252	87	5	6	2	0.029	0.012	0.012
.	19.01.15-22.48.43-1-114829	89	3	3	1	0	1	449	2	2	0	0	NA	NA	NA	40	27	169	509	162	116	252	81	0	11	0	0	0.022	0
.	19.01.15-22.48.54-1-114850	90	3	3	1	0	1	447	2	2	0	0	NA	NA	NA	22	24	168	505	164	116	251	80	0	6	0	0	0.012	0
.	19.01.15-22.48.55-1-114852	210	18	18	3	0	3	471	17	17	0	0	NA	NA	NA	74	51	171	522	171	119	266	86	15	37	4	0.088	0.071	0.023
.	19.01.15-22.48.59-1-114857	343	100	100	20	0	17	517	94	94	0	0	NA	NA	NA	105	100	190	547	176	137	288	92	50	189	28	0.263	0.346	0.159
.	19.01.15-22.49.05-1-114864	93	3	3	1	0	1	457	2	2	0	0	NA	NA	NA	41	36	173	506	170	120	253	84	0	12	0	0	0.024	0
.	19.01.15-22.49.08-1-114868	239	12	12	4	0	4	487	10	10	0	0	NA	NA	NA	59	63	178	523	175	125	270	92	8	20	4	0.045	0.038	0.023
.	19.01.15-22.49.14-1-114873	122	9	9	1	0	1	457	8	8	0	0	NA	NA	NA	30	33	168	512	166	116	258	83	13	8	6	0.077	0.016	0.036
.	19.01.15-22.49.21-1-114875	151	21	21	6	0	5	460	20	20	0	0	NA	NA	NA	44	37	171	510	169	120	258	82	14	22	17	0.082	0.043	0.101
.	19.01.15-22.49.33-1-114876	376	81	81	22	0	17	517	75	75	0	0	NA	NA	NA	104	95	189	538	181	134	287	96	63	160	39	0.333	0.297	0.215
.	19.01.15-22.49.37-1-114877	355	39	39	4	0	2	511	37	37	0	0	NA	NA	NA	95	93	177	549	180	123	292	96	16	80	28	0.09	0.146	0.156
.	19.01.15-22.49.39-1-114879	89	3	3	3	0	3	453	2	2	0	0	NA	NA	NA	30	34	169	511	167	116	255	82	4	2	2	0.024	0.004	0.012
.	19.01.15-22.49.39-1-114880	36	1	1	0	0	0	0	0	0	0	0	NA	NA	NA	11	10	164	495	164	0	0	0	0	1	0	0	0.002	0
.	19.01.15-22.49.41-1-114881	292	61	61	12	0	8	502	57	57	0	0	NA	NA	NA	98	89	184	535	183	129	277	96	32	114	27	0.174	0.213	0.148
.	19.01.15-22.49.42-1-114882	149	17	17	5	0	4	470	16	16	0	0	NA	NA	NA	53	47	176	515	169	123	264	83	0	38	2	0	0.074	0.012
.	19.01.15-22.49.51-1-114900	261	16	16	1	0	1	501	15	15	0	0	NA	NA	NA	91	83	176	548	172	122	290	89	3	29	9	0.017	0.053	0.052
.	19.01.15-22.49.51-1-114901	118	5	5	2	0	1	461	3	3	0	0	NA	NA	NA	46	41	172	513	169	118	259	84	17	10	0	0.099	0.019	0
.	19.01.15-22.50.03-1-114916	477	83	83	23	0	20	538	77	77	0	0	NA	NA	NA	130	125	197	560	181	143	297	98	17	182	18	0.086	0.325	0.099
.	19.01.15-22.50.09-1-114921	60	3	3	0	0	0	446	2	2	0	0	NA	NA	NA	15	17	169	495	166	116	247	83	4	3	0	0.024	0.006	0
.	19.01.15-22.50.13-1-114922	410	45	45	6	0	6	529	41	41	0	0	NA	NA	NA	121	112	187	549	189	132	292	105	14	70	13	0.075	0.128	0.069
.	19.01.15-22.50.21-1-114926	85	6	6	1	0	0	444	5	5	0	0	NA	NA	NA	17	22	166	503	166	112	250	82	1	11	1	0.006	0.022	0.006
.	19.01.15-22.50.21-1-114927	87	5	5	2	0	2	438	4	4	0	0	NA	NA	NA	31	27	168	502	170	113	246	79	1	5	5	0.006	0.01	0.029
.	19.01.15-22.50.41-1-114945	61	4	4	0	0	0	151	2	2	0	0	NA	NA	NA	9	20	170	497	166	41	77	33	0	5	1	0	0.01	0.006
.	19.01.15-22.50.42-1-114946	399	68	68	16	0	14	517	59	59	0	0	NA	NA	NA	117	107	189	553	178	130	290	97	44	103	8	0.233	0.186	0.045
.	19.01.15-22.50.43-1-114947	259	45	45	9	0	7	487	41	41	0	0	NA	NA	NA	90	70	176	528	179	123	270	94	18	75	19	0.102	0.142	0.106
.	19.01.15-22.50.53-1-114967	59	2	2	0	0	0	51	1	1	0	0	NA	NA	NA	16	22	167	502	166	13	29	9	0	4	0	0	0.008	0
.	19.01.15-22.51.01-1-114977	152	12	12	4	0	3	474	11	11	0	0	NA	NA	NA	51	60	173	520	180	121	258	95	2	32	6	0.012	0.062	0.033
.	19.01.15-22.51.02-1-114978	533	118	118	41	0	34	567	110	110	0	0	NA	NA	NA	141	149	186	594	182	135	332	100	46	214	55	0.247	0.36	0.302
.	19.01.15-22.51.04-1-114979	324	65	65	15	0	11	515	57	57	0	0	NA	NA	NA	92	101	191	545	178	136	284	95	46	127	19	0.241	0.233	0.107
[truncated: 1 more rows]
