# Supplementary material for: Modelling targeted rabies vaccination strategies for a domestic dog population with heterogeneous roaming patterns
Source: PLoS Negl Trop Dis. 2019 Jul 8;13(7):e0007582. doi: 10.1371/journal.pntd.0007582 (PMC6638970; doi:10.1371/journal.pntd.0007582)
Supplement: S1 Zip file folder — The files contain a summary for each simulation for its respective scenario. The files are named first with the population structure (FP, ED, RD, SD) and then the specific vaccination strategy used for that scenario. (ZIP) [file pntd.0007582.s002.zip › Supp_Files/RD_E0.7_R0.5_S0.7_all_measuresReport.txt]

scenario	iteration	duration	tot_deaths	rabid_dogs	moved	mov_DK	movInfect	n_vacc	n_cull	detDogs_cull	contDogs_cull	reactCull	preemptVaccCov_dogLevel	reactVaccCov_dogLevel	mean_Rt	non_rabid_dead	born	nb_in_exp_cat	nb_in_roam_cat	nb_stayhome	nb_exp_vacc	nb_roam_vacc	nb_stayhome_vacc	nb_contacting_explorer	nb_contacting_roamer	nb_contacting_stayhome	contact_per_explorer	contact_per_roamer	contact_per_stayhome
.	19.01.15-19.37.23-1-375991	152	12	12	9	0	7	510	11	11	0	0	NA	NA	NA	47	62	176	522	177	121	267	122	22	28	3	0.125	0.054	0.017
.	19.01.15-19.37.23-1-375992	58	2	2	2	0	2	481	1	1	0	0	NA	NA	NA	27	28	166	502	173	112	248	121	0	6	0	0	0.012	0
.	19.01.15-19.37.23-1-375993	145	14	14	3	0	2	497	11	11	0	0	NA	NA	NA	39	43	173	509	174	121	254	122	14	10	7	0.081	0.02	0.04
.	19.01.15-19.37.23-1-375994	189	7	7	3	0	1	500	5	5	0	0	NA	NA	NA	60	48	177	510	174	123	255	122	5	13	10	0.028	0.025	0.057
.	19.01.15-19.37.23-1-375995	97	8	8	0	0	0	487	6	6	0	0	NA	NA	NA	41	40	169	515	169	113	258	116	9	7	1	0.053	0.014	0.006
.	19.01.15-19.37.23-1-375996	281	49	49	12	0	9	535	44	44	0	0	NA	NA	NA	94	97	182	541	187	127	276	132	27	120	9	0.148	0.222	0.048
.	19.01.15-19.37.23-1-375997	257	18	18	8	0	8	521	17	17	0	0	NA	NA	NA	69	69	179	529	174	128	271	122	2	41	19	0.011	0.078	0.109
.	19.01.15-19.37.23-1-375998	64	2	2	2	0	2	470	1	1	0	0	NA	NA	NA	30	21	166	502	166	114	244	112	0	12	0	0	0.024	0
.	19.01.15-19.37.35-1-376016	64	2	2	0	0	0	467	1	1	0	0	NA	NA	NA	25	19	167	498	167	112	244	111	1	0	0	0.006	0	0
.	19.01.15-19.37.38-1-376019	124	17	17	3	0	3	483	15	15	0	0	NA	NA	NA	46	35	170	507	171	116	249	118	15	18	9	0.088	0.036	0.053
.	19.01.15-19.37.44-1-376025	127	11	11	3	0	3	492	9	9	0	0	NA	NA	NA	40	37	173	507	170	118	253	121	0	27	0	0	0.053	0
.	19.01.15-19.37.44-1-376026	174	17	17	6	0	3	504	15	15	0	0	NA	NA	NA	52	52	170	525	170	117	269	118	12	33	9	0.071	0.063	0.053
.	19.01.15-19.37.46-1-376028	62	2	2	1	0	1	49	1	1	0	0	NA	NA	NA	20	10	165	495	163	10	25	14	1	0	2	0.006	0	0.012
.	19.01.15-19.37.48-1-376031	124	10	10	2	0	1	484	9	9	0	0	NA	NA	NA	37	30	170	506	167	117	256	111	0	29	0	0	0.057	0
.	19.01.15-19.37.50-1-376032	117	6	6	3	0	3	483	4	4	0	0	NA	NA	NA	28	29	170	505	167	120	249	114	2	16	0	0.012	0.032	0
.	19.01.15-19.37.53-1-376049	344	48	48	16	0	10	537	45	45	0	0	NA	NA	NA	99	86	180	537	182	128	281	128	15	121	14	0.083	0.225	0.077
.	19.01.15-19.38.01-1-376055	63	3	3	1	0	1	475	2	2	0	0	NA	NA	NA	22	19	170	494	168	116	245	114	3	2	5	0.018	0.004	0.03
.	19.01.15-19.38.03-1-376056	90	4	4	0	0	0	491	3	3	0	0	NA	NA	NA	23	32	168	506	171	114	257	120	4	10	2	0.024	0.02	0.012
.	19.01.15-19.38.03-1-376057	91	4	4	0	0	0	484	3	3	0	0	NA	NA	NA	40	36	168	507	174	112	252	120	2	9	0	0.012	0.018	0
.	19.01.15-19.38.06-1-376059	435	75	75	30	0	24	560	69	69	0	0	NA	NA	NA	105	114	184	565	178	132	304	124	46	149	39	0.25	0.264	0.219
.	19.01.15-19.38.08-1-376061	66	2	2	0	0	0	479	1	1	0	0	NA	NA	NA	28	26	168	502	169	118	245	116	0	4	0	0	0.008	0
.	19.01.15-19.38.13-1-376064	34	1	1	0	0	0	0	0	0	0	0	NA	NA	NA	6	7	166	492	162	0	0	0	0	0	2	0	0	0.012
.	19.01.15-19.38.16-1-376066	187	36	36	6	0	6	500	28	28	0	0	NA	NA	NA	44	50	168	523	172	116	265	119	16	54	23	0.095	0.103	0.134
.	19.01.15-19.38.17-1-376067	30	1	1	0	0	0	0	0	0	0	0	NA	NA	NA	8	4	165	489	163	0	0	0	0	0	0	0	0	0
.	19.01.15-19.38.19-1-376070	315	72	72	18	0	10	540	68	68	0	0	NA	NA	NA	105	89	187	540	175	135	283	122	41	158	13	0.219	0.293	0.074
.	19.01.15-19.38.19-1-376072	147	7	7	0	0	0	494	5	5	0	0	NA	NA	NA	45	44	173	512	172	119	256	119	0	10	2	0	0.02	0.012
.	19.01.15-19.38.20-1-376073	150	13	13	5	0	4	494	12	12	0	0	NA	NA	NA	49	48	173	520	168	119	261	114	13	27	3	0.075	0.052	0.018
.	19.01.15-19.38.21-1-376077	89	5	5	0	0	0	494	4	4	0	0	NA	NA	NA	24	36	170	514	165	120	259	115	0	18	0	0	0.035	0
.	19.01.15-19.38.28-1-376091	37	1	1	1	0	1	0	0	0	0	0	NA	NA	NA	9	11	168	493	163	0	0	0	0	2	0	0	0.004	0
.	19.01.15-19.38.31-1-376093	154	15	15	5	0	4	490	13	13	0	0	NA	NA	NA	42	35	167	509	172	114	257	119	8	29	4	0.048	0.057	0.023
.	19.01.15-19.38.35-1-376102	238	22	22	3	0	2	514	21	21	0	0	NA	NA	NA	63	65	174	530	174	123	272	119	13	44	0	0.075	0.083	0
.	19.01.15-19.38.38-1-376108	333	81	81	32	0	27	533	75	75	0	0	NA	NA	NA	128	86	178	539	182	123	281	129	44	170	13	0.247	0.315	0.071
.	19.01.15-19.38.45-1-376112	94	5	5	4	0	3	482	4	4	0	0	NA	NA	NA	35	29	169	507	166	118	250	114	3	8	1	0.018	0.016	0.006
.	19.01.15-19.38.56-1-376136	205	20	20	10	0	7	516	18	18	0	0	NA	NA	NA	60	75	177	530	181	123	266	127	12	34	8	0.068	0.064	0.044
.	19.01.15-19.38.56-1-376137	355	47	47	16	0	14	565	43	43	0	0	NA	NA	NA	110	109	183	556	183	133	299	133	35	109	14	0.191	0.196	0.077
.	19.01.15-19.38.56-1-376138	34	1	1	0	0	0	0	0	0	0	0	NA	NA	NA	8	14	167	494	166	0	0	0	0	0	0	0	0	0
.	19.01.15-19.38.59-1-376142	88	4	4	0	0	0	480	3	3	0	0	NA	NA	NA	39	31	174	502	168	118	245	117	3	17	0	0.017	0.034	0
.	19.01.15-19.39.00-1-376143	63	2	2	0	0	0	484	1	1	0	0	NA	NA	NA	22	33	169	504	173	118	248	118	3	2	0	0.018	0.004	0
.	19.01.15-19.39.08-1-376147	31	1	1	0	0	0	0	0	0	0	0	NA	NA	NA	8	12	166	495	164	0	0	0	0	0	0	0	0	0
.	19.01.15-19.39.11-1-376149	224	16	16	2	0	2	512	13	13	0	0	NA	NA	NA	55	59	177	519	176	122	267	123	11	52	15	0.062	0.1	0.085
.	19.01.15-19.39.23-1-376160	201	9	9	6	0	4	511	8	8	0	0	NA	NA	NA	75	66	180	526	173	125	267	119	0	28	7	0	0.053	0.04
.	19.01.15-19.39.30-1-376174	325	66	66	16	0	10	535	56	56	0	0	NA	NA	NA	74	87	182	542	176	129	285	121	44	130	29	0.242	0.24	0.165
.	19.01.15-19.39.32-1-376175	91	3	3	1	0	1	490	2	2	0	0	NA	NA	NA	30	33	171	506	169	120	252	118	5	7	0	0.029	0.014	0
.	19.01.15-19.39.41-1-376185	256	32	32	8	0	7	530	29	29	0	0	NA	NA	NA	71	80	174	541	178	122	285	123	31	94	15	0.178	0.174	0.084
.	19.01.15-19.39.43-1-376186	304	89	89	17	0	14	531	85	85	0	0	NA	NA	NA	92	87	178	539	183	124	280	127	26	199	25	0.146	0.369	0.137
.	19.01.15-19.39.46-1-376188	359	24	24	3	0	3	547	22	22	0	0	NA	NA	NA	112	102	179	550	186	126	290	131	10	41	12	0.056	0.075	0.065
.	19.01.15-19.39.46-1-376189	262	65	65	14	0	13	517	60	60	0	0	NA	NA	NA	94	70	175	537	171	120	279	118	47	128	21	0.269	0.238	0.123
.	19.01.15-19.39.50-1-376190	157	10	10	2	0	1	513	7	7	0	0	NA	NA	NA	48	63	175	528	173	121	270	122	3	19	4	0.017	0.036	0.023
.	19.01.15-19.40.14-1-376224	123	7	7	1	0	1	481	6	6	0	0	NA	NA	NA	35	35	171	513	164	117	254	110	10	9	3	0.058	0.018	0.018
.	19.01.15-19.40.16-1-376225	149	13	13	5	0	3	502	9	9	0	0	NA	NA	NA	42	52	172	520	173	121	260	121	6	27	4	0.035	0.052	0.023
.	19.01.15-19.40.24-1-376234	116	5	5	1	0	1	486	4	4	0	0	NA	NA	NA	50	36	170	510	169	117	253	116	0	12	3	0	0.024	0.018
.	19.01.15-19.40.30-1-376246	34	1	1	1	0	1	0	0	0	0	0	NA	NA	NA	9	6	164	490	165	0	0	0	4	0	0	0.024	0	0
.	19.01.15-19.40.34-1-376251	275	78	78	21	0	17	525	73	73	0	0	NA	NA	NA	80	77	178	530	182	122	274	129	29	177	16	0.163	0.334	0.088
.	19.01.15-19.40.39-1-376257	245	38	38	9	0	7	505	35	35	0	0	NA	NA	NA	71	65	174	530	174	119	271	115	9	98	17	0.052	0.185	0.098
.	19.01.15-19.40.42-1-376258	33	1	1	0	0	0	0	0	0	0	0	NA	NA	NA	9	11	166	494	164	0	0	0	0	1	0	0	0.002	0
.	19.01.15-19.40.42-1-376260	90	7	7	1	0	1	486	6	6	0	0	NA	NA	NA	27	32	169	505	171	118	250	118	8	26	4	0.047	0.051	0.023
.	19.01.15-19.40.44-1-376262	58	2	2	0	0	0	199	1	1	0	0	NA	NA	NA	12	12	164	494	167	54	103	42	3	1	0	0.018	0.002	0
.	19.01.15-19.40.44-1-376264	173	23	23	4	0	3	509	19	19	0	0	NA	NA	NA	46	57	177	519	174	123	266	120	6	35	20	0.034	0.067	0.115
.	19.01.15-19.40.52-1-376284	91	12	12	3	0	2	489	10	10	0	0	NA	NA	NA	33	38	169	513	169	119	258	112	0	18	8	0	0.035	0.047
.	19.01.15-19.41.05-1-376293	204	16	16	3	0	2	512	15	15	0	0	NA	NA	NA	75	60	173	522	178	119	272	121	5	35	5	0.029	0.067	0.028
.	19.01.15-19.41.10-1-376296	404	58	58	13	0	12	550	55	55	0	0	NA	NA	NA	115	101	180	552	182	127	294	129	32	154	20	0.178	0.279	0.11
.	19.01.15-19.41.16-1-376297	154	17	17	7	0	6	500	13	13	0	0	NA	NA	NA	55	52	174	520	171	120	262	118	8	32	5	0.046	0.062	0.029
.	19.01.15-19.41.16-1-376298	613	74	74	14	0	11	622	69	69	0	0	NA	NA	NA	152	176	195	595	199	143	331	148	41	149	38	0.21	0.25	0.191
.	19.01.15-19.41.19-1-376301	180	11	11	0	0	0	511	10	10	0	0	NA	NA	NA	51	56	171	522	176	117	270	124	5	16	8	0.029	0.031	0.045
.	19.01.15-19.41.32-1-376319	208	29	29	12	0	9	498	26	26	0	0	NA	NA	NA	59	47	176	512	172	122	258	118	23	64	5	0.131	0.125	0.029
.	19.01.15-19.41.39-1-376327	68	2	2	0	0	0	347	1	1	0	0	NA	NA	NA	32	18	164	496	171	79	181	87	0	2	0	0	0.004	0
.	19.01.15-19.41.44-1-376330	214	26	26	6	0	2	511	23	23	0	0	NA	NA	NA	56	54	174	522	171	122	270	119	15	50	5	0.086	0.096	0.029
.	19.01.15-19.41.46-1-376331	119	6	6	2	0	1	485	5	5	0	0	NA	NA	NA	34	33	166	514	166	113	257	115	0	19	0	0	0.037	0
.	19.01.15-19.41.51-1-376333	140	7	7	2	0	2	520	6	6	0	0	NA	NA	NA	28	61	179	516	179	128	263	129	0	17	2	0	0.033	0.011
.	19.01.15-19.41.53-1-376350	122	9	9	4	0	4	493	8	8	0	0	NA	NA	NA	48	47	165	520	175	113	260	120	18	11	13	0.109	0.021	0.074
.	19.01.15-19.42.02-1-376358	238	33	33	6	0	5	520	32	32	0	0	NA	NA	NA	81	69	177	530	175	124	273	123	13	73	13	0.073	0.138	0.074
.	19.01.15-19.42.10-1-376362	57	3	3	0	0	0	0	2	2	0	0	NA	NA	NA	12	13	166	496	164	0	0	0	0	3	0	0	0.006	0
.	19.01.15-19.42.10-1-376363	122	5	5	1	0	1	480	3	3	0	0	NA	NA	NA	29	24	168	500	169	116	249	115	1	17	2	0.006	0.034	0.012
.	19.01.15-19.42.14-1-376364	121	4	4	0	0	0	481	3	3	0	0	NA	NA	NA	47	25	167	503	168	113	251	117	4	13	0	0.024	0.026	0
.	19.01.15-19.42.14-1-376365	90	6	6	0	0	0	482	5	5	0	0	NA	NA	NA	26	34	172	507	168	118	250	114	2	9	0	0.012	0.018	0
.	19.01.15-19.42.15-1-376366	95	4	4	1	0	0	487	3	3	0	0	NA	NA	NA	38	37	171	508	171	117	251	119	4	8	0	0.023	0.016	0
.	19.01.15-19.42.23-1-376375	185	14	14	2	0	1	512	13	13	0	0	NA	NA	NA	44	52	185	513	167	133	262	117	9	19	8	0.049	0.037	0.048
.	19.01.15-19.42.25-1-376380	93	5	5	0	0	0	479	4	4	0	0	NA	NA	NA	37	32	166	508	171	110	251	118	10	0	0	0.06	0	0
.	19.01.15-19.42.27-1-376383	154	6	6	1	0	1	492	5	5	0	0	NA	NA	NA	56	44	171	513	173	119	254	119	1	6	3	0.006	0.012	0.017
.	19.01.15-19.42.29-1-376392	203	19	19	7	0	6	511	16	16	0	0	NA	NA	NA	60	56	171	521	177	119	266	126	11	35	9	0.064	0.067	0.051
.	19.01.15-19.42.30-1-376393	33	1	1	0	0	0	0	0	0	0	0	NA	NA	NA	8	10	165	492	166	0	0	0	0	1	0	0	0.002	0
.	19.01.15-19.42.31-1-376394	295	61	61	12	0	9	538	54	54	0	0	NA	NA	NA	94	94	189	542	176	130	284	124	30	127	9	0.159	0.234	0.051
.	19.01.15-19.42.32-1-376396	31	1	1	0	0	0	0	0	0	0	0	NA	NA	NA	6	9	164	494	164	0	0	0	0	3	0	0	0.006	0
.	19.01.15-19.42.35-1-376404	143	5	5	2	0	2	500	2	2	0	0	NA	NA	NA	47	48	173	521	167	122	262	116	0	11	0	0	0.021	0
.	19.01.15-19.42.40-1-376408	179	8	8	3	0	2	500	6	6	0	0	NA	NA	NA	65	47	172	516	172	117	263	120	3	17	3	0.017	0.033	0.017
.	19.01.15-19.42.45-1-376409	175	26	26	4	0	4	495	21	21	0	0	NA	NA	NA	69	40	167	516	170	115	263	117	15	53	5	0.09	0.103	0.029
.	19.01.15-19.42.50-1-376412	98	11	11	2	0	2	479	8	8	0	0	NA	NA	NA	31	29	173	499	170	118	246	115	4	18	3	0.023	0.036	0.018
.	19.01.15-19.42.50-1-376413	117	12	12	2	0	2	483	11	11	0	0	NA	NA	NA	40	40	176	504	173	118	247	118	5	20	5	0.028	0.04	0.029
.	19.01.15-19.42.51-1-376415	66	2	2	1	0	1	470	0	0	0	0	NA	NA	NA	23	17	165	499	166	115	242	113	0	0	2	0	0	0.012
.	19.01.15-19.43.00-1-376437	58	2	2	0	0	0	475	1	1	0	0	NA	NA	NA	24	27	168	504	168	117	245	113	0	4	1	0	0.008	0.006
.	19.01.15-19.43.02-1-376438	398	109	109	26	0	21	556	107	107	0	0	NA	NA	NA	103	107	184	551	185	133	292	131	30	219	49	0.163	0.397	0.265
.	19.01.15-19.43.03-1-376439	276	68	68	14	0	11	521	65	65	0	0	NA	NA	NA	94	76	179	539	171	123	278	120	38	86	52	0.212	0.16	0.304
.	19.01.15-19.43.04-1-376441	169	13	13	4	0	3	502	11	11	0	0	NA	NA	NA	64	54	175	522	170	120	265	117	10	22	6	0.057	0.042	0.035
.	19.01.15-19.43.08-1-376445	34	1	1	1	0	1	0	0	0	0	0	NA	NA	NA	9	15	168	495	165	0	0	0	0	2	0	0	0.004	0
.	19.01.15-19.43.11-1-376448	96	7	7	0	0	0	488	6	6	0	0	NA	NA	NA	35	41	175	511	168	122	253	113	6	15	0	0.034	0.029	0
.	19.01.15-19.43.11-1-376449	237	28	28	6	0	5	525	26	26	0	0	NA	NA	NA	65	75	176	540	172	122	284	119	17	59	5	0.097	0.109	0.029
.	19.01.15-19.43.12-1-376450	146	10	10	2	0	1	495	7	7	0	0	NA	NA	NA	42	51	177	517	170	124	254	117	3	18	1	0.017	0.035	0.006
.	19.01.15-19.43.26-1-376468	91	3	3	0	0	0	485	2	2	0	0	NA	NA	NA	37	34	169	506	172	115	252	118	3	1	3	0.018	0.002	0.017
.	19.01.15-19.43.27-1-376469	31	1	1	0	0	0	0	0	0	0	0	NA	NA	NA	7	9	167	491	164	0	0	0	0	2	0	0	0.004	0
.	19.01.15-19.43.30-1-376472	353	76	76	27	0	18	536	68	68	0	0	NA	NA	NA	111	98	181	547	183	124	285	127	56	182	23	0.309	0.333	0.126
.	19.01.15-19.43.31-1-376478	205	16	16	3	0	2	511	14	14	0	0	NA	NA	NA	62	60	177	527	169	121	271	119	17	26	1	0.096	0.049	0.006
.	19.01.15-19.43.31-1-376479	184	20	20	7	0	6	508	16	16	0	0	NA	NA	NA	55	62	177	522	176	120	265	123	0	74	3	0	0.142	0.017
.	19.01.15-19.43.38-1-376484	181	12	12	2	0	2	520	11	11	0	0	NA	NA	NA	54	69	178	528	176	123	274	123	15	30	11	0.084	0.057	0.062
.	19.01.15-19.43.55-1-376509	382	29	29	5	0	2	530	27	27	0	0	NA	NA	NA	126	83	182	534	180	128	277	125	36	51	5	0.198	0.096	0.028
.	19.01.15-19.43.57-1-376512	92	5	5	0	0	0	483	4	4	0	0	NA	NA	NA	33	30	168	505	170	115	251	117	4	3	6	0.024	0.006	0.035
.	19.01.15-19.44.00-1-376517	455	75	75	19	0	15	590	71	71	0	0	NA	NA	NA	131	144	192	570	195	138	310	142	47	177	23	0.245	0.311	0.118
.	19.01.15-19.44.05-1-376519	38	1	1	0	0	0	0	0	0	0	0	NA	NA	NA	8	12	166	495	164	0	0	0	0	0	1	0	0	0.006
.	19.01.15-19.44.07-1-376522	352	25	25	7	0	6	553	21	21	0	0	NA	NA	NA	107	108	191	550	180	136	288	129	0	70	14	0	0.127	0.078
.	19.01.15-19.44.09-1-376523	94	4	4	0	0	0	477	3	3	0	0	NA	NA	NA	27	30	167	508	168	115	251	111	0	4	3	0	0.008	0.018
.	19.01.15-19.44.14-1-376524	121	10	10	4	0	2	492	8	8	0	0	NA	NA	NA	38	46	171	517	171	117	257	118	4	14	7	0.023	0.027	0.041
.	19.01.15-19.44.22-1-376536	123	9	9	0	0	0	495	5	5	0	0	NA	NA	NA	37	40	176	506	171	122	253	120	4	7	8	0.023	0.014	0.047
.	19.01.15-19.44.32-1-376550	118	6	6	1	0	1	489	4	4	0	0	NA	NA	NA	35	34	170	508	169	116	256	117	11	8	0	0.065	0.016	0
.	19.01.15-19.44.34-1-376552	374	85	85	19	0	17	563	78	78	0	0	NA	NA	NA	97	124	190	564	183	136	300	127	81	169	24	0.426	0.3	0.131
.	19.01.15-19.44.44-1-376560	119	10	10	1	0	1	484	9	9	0	0	NA	NA	NA	32	37	167	510	173	113	251	120	4	18	1	0.024	0.035	0.006
.	19.01.15-19.44.45-1-376561	121	6	6	2	0	2	486	5	5	0	0	NA	NA	NA	42	39	173	507	172	119	250	117	0	4	9	0	0.008	0.052
.	19.01.15-19.44.47-1-376562	31	1	1	0	0	0	0	0	0	0	0	NA	NA	NA	6	8	165	493	163	0	0	0	1	0	0	0.006	0	0
.	19.01.15-19.44.47-1-376563	436	40	40	11	0	10	567	37	37	0	0	NA	NA	NA	150	129	188	572	182	132	310	125	28	88	7	0.149	0.154	0.038
.	19.01.15-19.44.50-1-376564	59	2	2	1	0	1	474	1	1	0	0	NA	NA	NA	18	16	169	497	163	116	244	114	0	9	0	0	0.018	0
.	19.01.15-19.44.52-1-376581	298	16	16	3	0	3	539	15	15	0	0	NA	NA	NA	91	87	181	536	183	129	280	130	7	40	10	0.039	0.075	0.055
.	19.01.15-19.45.01-1-376590	358	62	62	17	0	13	545	57	57	0	0	NA	NA	NA	99	101	188	546	180	132	286	127	38	137	10	0.202	0.251	0.056
.	19.01.15-19.45.02-1-376591	33	1	1	0	0	0	0	0	0	0	0	NA	NA	NA	4	7	163	495	162	0	0	0	0	0	0	0	0	0
.	19.01.15-19.45.05-1-376592	260	44	44	10	0	10	539	43	43	0	0	NA	NA	NA	77	90	184	545	174	130	284	125	26	125	4	0.141	0.229	0.023
.	19.01.15-19.45.08-1-376593	229	15	15	3	0	2	519	12	12	0	0	NA	NA	NA	51	61	174	521	179	124	268	127	33	20	8	0.19	0.038	0.045
.	19.01.15-19.45.11-1-376595	94	3	3	1	0	1	479	2	2	0	0	NA	NA	NA	46	36	169	512	168	114	249	116	4	0	4	0.024	0	0.024
.	19.01.15-19.45.25-1-376611	63	2	2	0	0	0	475	1	1	0	0	NA	NA	NA	30	25	166	501	171	110	248	117	0	4	0	0	0.008	0
.	19.01.15-19.45.26-1-376613	180	22	22	5	0	5	508	20	20	0	0	NA	NA	NA	65	56	171	518	180	119	263	126	12	37	13	0.07	0.071	0.072
.	19.01.15-19.45.34-1-376624	325	20	20	6	0	5	533	17	17	0	0	NA	NA	NA	88	88	179	543	179	126	283	124	5	44	7	0.028	0.081	0.039
.	19.01.15-19.45.37-1-376631	171	14	14	3	0	3	490	13	13	0	0	NA	NA	NA	61	40	168	509	176	109	258	123	3	25	6	0.018	0.049	0.034
.	19.01.15-19.45.37-1-376632	83	4	4	1	0	0	488	3	3	0	0	NA	NA	NA	36	35	170	508	170	115	254	119	2	3	3	0.012	0.006	0.018
.	19.01.15-19.45.46-1-376641	179	8	8	0	0	0	487	7	7	0	0	NA	NA	NA	47	36	170	512	167	117	255	115	12	6	5	0.071	0.012	0.03
.	19.01.15-19.45.51-1-376642	121	7	7	3	0	2	487	6	6	0	0	NA	NA	NA	43	41	173	512	169	118	253	116	4	17	0	0.023	0.033	0
.	19.01.15-19.45.57-1-376663	34	1	1	0	0	0	0	0	0	0	0	NA	NA	NA	9	13	165	497	164	0	0	0	2	0	0	0.012	0	0
.	19.01.15-19.46.00-1-376664	34	1	1	0	0	0	0	0	0	0	0	NA	NA	NA	7	15	165	498	165	0	0	0	0	1	0	0	0.002	0
.	19.01.15-19.46.02-1-376665	331	39	39	10	0	7	560	35	35	0	0	NA	NA	NA	99	115	187	555	186	131	296	133	39	91	6	0.209	0.164	0.032
.	19.01.15-19.46.03-1-376666	438	59	59	11	0	7	576	57	57	0	0	NA	NA	NA	119	131	182	575	187	130	311	135	14	160	19	0.077	0.278	0.102
.	19.01.15-19.46.09-1-376669	270	23	23	3	0	2	529	22	22	0	0	NA	NA	NA	92	83	179	541	176	124	284	121	15	57	10	0.084	0.105	0.057
.	19.01.15-19.46.09-1-376670	61	2	2	0	0	0	477	0	0	0	0	NA	NA	NA	18	22	168	499	168	113	248	116	0	7	0	0	0.014	0
.	19.01.15-19.46.15-1-376677	91	9	9	1	0	1	471	8	8	0	0	NA	NA	NA	39	27	167	508	165	111	250	110	3	22	8	0.018	0.043	0.048
.	19.01.15-19.46.16-1-376678	149	14	14	1	0	1	499	13	13	0	0	NA	NA	NA	46	44	174	512	171	121	258	120	13	33	4	0.075	0.064	0.023
.	19.01.15-19.46.21-1-376683	278	54	54	13	0	8	526	52	52	0	0	NA	NA	NA	84	75	184	525	179	132	270	124	45	99	15	0.245	0.189	0.084
.	19.01.15-19.46.21-1-376685	93	4	4	0	0	0	477	3	3	0	0	NA	NA	NA	23	23	167	501	168	114	248	115	3	7	5	0.018	0.014	0.03
.	19.01.15-19.46.29-1-376696	118	6	6	1	0	1	486	5	5	0	0	NA	NA	NA	39	37	172	512	166	117	256	113	2	10	2	0.012	0.02	0.012
.	19.01.15-19.46.34-1-376707	92	8	8	2	0	2	478	7	7	0	0	NA	NA	NA	32	24	167	504	166	114	250	114	3	16	6	0.018	0.032	0.036
.	19.01.15-19.46.38-1-376715	352	76	76	25	0	19	566	74	74	0	0	NA	NA	NA	107	118	191	555	185	136	299	131	47	212	6	0.246	0.382	0.032
.	19.01.15-19.46.44-1-376718	92	7	7	0	0	0	474	6	6	0	0	NA	NA	NA	38	24	165	507	165	111	250	113	4	16	0	0.024	0.032	0
.	19.01.15-19.46.48-1-376721	31	1	1	0	0	0	0	0	0	0	0	NA	NA	NA	8	11	165	496	163	0	0	0	0	2	0	0	0.004	0
.	19.01.15-19.46.51-1-376722	180	10	10	2	0	1	497	9	9	0	0	NA	NA	NA	52	45	170	513	175	116	257	124	4	25	2	0.024	0.049	0.011
.	19.01.15-19.46.51-1-376723	180	30	30	8	0	7	517	26	26	0	0	NA	NA	NA	51	65	173	530	175	120	274	123	7	68	12	0.04	0.128	0.069
.	19.01.15-19.46.53-1-376739	86	3	3	1	0	1	475	2	2	0	0	NA	NA	NA	27	27	163	509	168	110	250	115	9	0	1	0.055	0	0.006
.	19.01.15-19.47.04-1-376748	60	4	4	0	0	0	474	2	2	0	0	NA	NA	NA	32	25	168	506	164	113	248	113	7	2	0	0.042	0.004	0
.	19.01.15-19.47.07-1-376751	89	3	3	0	0	0	476	2	2	0	0	NA	NA	NA	30	27	166	509	165	111	253	112	4	0	3	0.024	0	0.018
.	19.01.15-19.47.07-1-376752	56	2	2	0	0	0	250	1	1	0	0	NA	NA	NA	16	18	167	496	168	58	130	62	0	2	0	0	0.004	0
.	19.01.15-19.47.14-1-376759	61	4	4	2	0	2	476	3	3	0	0	NA	NA	NA	26	22	167	502	166	117	243	116	1	9	1	0.006	0.018	0.006
.	19.01.15-19.47.17-1-376761	146	6	6	1	0	1	503	5	5	0	0	NA	NA	NA	52	50	176	518	169	122	267	114	0	10	2	0	0.019	0.012
.	19.01.15-19.47.17-1-376762	149	7	7	3	0	2	490	6	6	0	0	NA	NA	NA	51	42	170	514	171	118	255	117	0	28	0	0	0.054	0
.	19.01.15-19.47.20-1-376766	263	34	34	10	0	6	505	31	31	0	0	NA	NA	NA	78	54	173	522	172	122	265	118	18	96	12	0.104	0.184	0.07
.	19.01.15-19.47.29-1-376778	150	18	18	3	0	2	500	15	15	0	0	NA	NA	NA	45	44	172	514	171	119	263	118	18	37	0	0.105	0.072	0
.	19.01.15-19.47.30-1-376780	89	3	3	0	0	0	471	2	2	0	0	NA	NA	NA	31	18	167	501	163	117	244	110	1	2	6	0.006	0.004	0.037
.	19.01.15-19.47.31-1-376786	229	40	40	7	0	5	511	39	39	0	0	NA	NA	NA	55	56	171	528	170	118	273	120	31	88	10	0.181	0.167	0.059
.	19.01.15-19.47.33-1-376787	352	84	84	29	0	25	550	74	74	0	0	NA	NA	NA	101	100	187	549	177	134	293	123	55	183	29	0.294	0.333	0.164
.	19.01.15-19.47.37-1-376792	155	10	10	4	0	3	498	8	8	0	0	NA	NA	NA	57	52	173	515	177	118	258	122	9	14	1	0.052	0.027	0.006
.	19.01.15-19.47.39-1-376794	282	48	48	11	0	10	524	45	45	0	0	NA	NA	NA	75	73	174	533	179	122	277	125	18	96	26	0.103	0.18	0.145
.	19.01.15-19.47.42-1-376796	36	1	1	0	0	0	0	0	0	0	0	NA	NA	NA	14	12	165	495	165	0	0	0	1	0	0	0.006	0	0
.	19.01.15-19.47.45-1-376797	380	87	87	21	0	18	567	79	79	0	0	NA	NA	NA	120	122	182	571	182	130	307	130	52	192	18	0.286	0.336	0.099
.	19.01.15-19.47.55-1-376818	35	1	1	0	0	0	0	0	0	0	0	NA	NA	NA	10	13	163	499	164	0	0	0	0	0	3	0	0	0.018
.	19.01.15-19.48.00-1-376822	178	13	13	7	0	5	504	12	12	0	0	NA	NA	NA	51	50	174	517	172	122	261	121	0	33	5	0	0.064	0.029
.	19.01.15-19.48.01-1-376824	261	71	71	13	0	11	515	67	67	0	0	NA	NA	NA	69	68	177	530	174	122	272	121	45	132	31	0.254	0.249	0.178
.	19.01.15-19.48.14-1-376833	92	4	4	0	0	0	477	3	3	0	0	NA	NA	NA	27	22	167	502	166	116	246	115	2	4	0	0.012	0.008	0
.	19.01.15-19.48.16-1-376834	357	60	60	17	0	13	548	55	55	0	0	NA	NA	NA	84	98	184	542	185	130	285	133	13	143	16	0.071	0.264	0.086
.	19.01.15-19.48.22-1-376840	178	23	23	6	0	5	519	21	21	0	0	NA	NA	NA	61	72	180	530	175	127	270	122	15	41	12	0.083	0.077	0.069
.	19.01.15-19.48.24-1-376843	91	10	10	2	0	1	476	9	9	0	0	NA	NA	NA	30	27	170	503	167	118	245	113	0	20	2	0	0.04	0.012
.	19.01.15-19.48.29-1-376851	206	13	13	2	0	1	508	12	12	0	0	NA	NA	NA	60	68	177	527	177	120	266	122	16	33	6	0.09	0.063	0.034
.	19.01.15-19.48.36-1-376866	89	5	5	2	0	1	478	3	3	0	0	NA	NA	NA	22	28	168	507	166	113	251	114	0	18	2	0	0.036	0.012
.	19.01.15-19.48.45-1-376871	33	1	1	0	0	0	0	0	0	0	0	NA	NA	NA	8	7	163	495	162	0	0	0	0	0	0	0	0	0
.	19.01.15-19.48.47-1-376876	123	5	5	1	0	1	482	4	4	0	0	NA	NA	NA	40	30	170	505	168	118	249	115	4	9	2	0.024	0.018	0.012
.	19.01.15-19.48.50-1-376877	330	83	83	21	0	17	548	78	78	0	0	NA	NA	NA	92	102	189	543	183	136	282	130	57	146	23	0.302	0.269	0.126
.	19.01.15-19.48.57-1-376898	442	48	48	19	0	15	579	44	44	0	0	NA	NA	NA	128	137	192	568	190	139	308	132	30	133	10	0.156	0.234	0.053
.	19.01.15-19.49.00-1-376900	147	11	11	1	0	1	511	10	10	0	0	NA	NA	NA	43	62	183	516	176	126	263	122	4	27	9	0.022	0.052	0.051
.	19.01.15-19.49.03-1-376902	61	3	3	1	0	0	475	2	2	0	0	NA	NA	NA	26	28	173	505	163	116	247	112	0	2	1	0	0.004	0.006
.	19.01.15-19.49.11-1-376905	37	1	1	1	0	1	0	0	0	0	0	NA	NA	NA	7	7	165	492	163	0	0	0	0	0	0	0	0	0
.	19.01.15-19.49.14-1-376906	61	2	2	0	0	0	478	1	1	0	0	NA	NA	NA	26	21	171	500	163	116	250	112	0	5	0	0	0.01	0
.	19.01.15-19.49.14-1-376907	208	55	55	14	0	12	510	53	53	0	0	NA	NA	NA	71	55	172	523	173	118	272	120	45	128	22	0.262	0.245	0.127
.	19.01.15-19.49.16-1-376908	234	34	34	10	0	8	530	30	30	0	0	NA	NA	NA	52	79	183	536	173	130	278	122	24	62	8	0.131	0.116	0.046
.	19.01.15-19.49.22-1-376914	418	77	77	19	0	15	584	71	71	0	0	NA	NA	NA	126	136	189	564	196	137	305	142	34	154	20	0.18	0.273	0.102
.	19.01.15-19.49.24-1-376919	60	3	3	1	0	1	448	2	2	0	0	NA	NA	NA	13	14	167	495	165	111	231	106	0	8	0	0	0.016	0
.	19.01.15-19.49.25-1-376920	408	73	73	16	0	11	573	65	65	0	0	NA	NA	NA	120	125	190	564	184	140	302	131	30	181	15	0.158	0.321	0.082
.	19.01.15-19.49.32-1-376929	59	3	3	1	0	1	482	2	2	0	0	NA	NA	NA	14	28	167	507	167	116	249	117	4	9	0	0.024	0.018	0
.	19.01.15-19.49.36-1-376938	235	19	19	5	0	4	528	16	16	0	0	NA	NA	NA	66	78	180	525	186	130	266	132	11	44	0	0.061	0.084	0
.	19.01.15-19.49.45-1-376940	300	68	68	22	0	19	527	63	63	0	0	NA	NA	NA	86	73	176	532	178	124	277	126	48	161	18	0.273	0.303	0.101
.	19.01.15-19.49.58-1-376981	181	23	23	4	0	3	503	21	21	0	0	NA	NA	NA	51	54	169	525	173	117	267	119	20	38	11	0.118	0.072	0.064
.	19.01.15-19.49.59-1-376982	316	68	68	16	0	13	542	64	64	0	0	NA	NA	NA	89	99	190	538	184	132	278	132	23	138	29	0.121	0.257	0.158
.	19.01.15-19.50.06-1-376987	143	10	10	1	0	1	495	9	9	0	0	NA	NA	NA	46	49	176	515	171	121	256	118	2	12	4	0.011	0.023	0.023
.	19.01.15-19.50.15-1-376988	152	24	24	7	0	4	501	20	20	0	0	NA	NA	NA	57	50	179	516	168	124	260	117	6	66	1	0.034	0.128	0.006
.	19.01.15-19.50.22-1-376994	150	14	14	2	0	2	498	13	13	0	0	NA	NA	NA	53	49	172	518	172	118	261	119	15	37	4	0.087	0.071	0.023
.	19.01.15-19.50.26-1-376998	158	8	8	2	0	2	505	5	5	0	0	NA	NA	NA	46	52	173	519	173	119	266	120	16	15	0	0.092	0.029	0
.	19.01.15-19.50.26-1-377001	30	1	1	0	0	0	0	0	0	0	0	NA	NA	NA	8	8	163	494	164	0	0	0	0	0	0	0	0	0
.	19.01.15-19.50.29-1-377003	292	15	15	7	0	6	532	12	12	0	0	NA	NA	NA	83	83	173	538	185	122	280	130	7	33	9	0.04	0.061	0.049
.	19.01.15-19.50.45-1-377088	261	17	17	6	0	3	543	15	15	0	0	NA	NA	NA	82	98	178	552	181	122	292	129	29	11	19	0.163	0.02	0.105
.	19.01.15-19.50.45-1-377089	90	4	4	1	0	1	484	3	3	0	0	NA	NA	NA	35	29	167	506	169	114	254	116	9	5	0	0.054	0.01	0
.	19.01.15-19.50.49-1-377091	32	1	1	0	0	0	0	0	0	0	0	NA	NA	NA	9	7	164	492	164	0	0	0	2	0	0	0.012	0	0
.	19.01.15-19.50.51-1-377092	365	58	58	18	0	13	550	55	55	0	0	NA	NA	NA	98	100	182	555	176	129	298	123	28	152	26	0.154	0.274	0.148
.	19.01.15-19.50.52-1-377108	150	9	9	3	0	3	473	7	7	0	0	NA	NA	NA	40	23	167	503	166	113	249	111	5	19	6	0.03	0.038	0.036
.	19.01.15-19.50.54-1-377109	152	9	9	1	0	1	491	6	6	0	0	NA	NA	NA	44	38	170	509	172	117	255	119	5	17	3	0.029	0.033	0.017
.	19.01.15-19.50.55-1-377110	473	111	111	28	0	22	574	100	100	0	0	NA	NA	NA	134	140	190	569	194	133	304	137	98	217	30	0.516	0.381	0.155
.	19.01.15-19.51.00-1-377116	180	25	25	6	0	5	514	23	23	0	0	NA	NA	NA	53	69	175	536	171	123	272	119	13	61	8	0.074	0.114	0.047
.	19.01.15-19.51.04-1-377119	166	10	10	4	0	3	499	9	9	0	0	NA	NA	NA	46	53	171	523	172	118	263	118	6	19	6	0.035	0.036	0.035
.	19.01.15-19.51.14-1-377122	35	1	1	1	0	1	0	0	0	0	0	NA	NA	NA	11	9	164	492	166	0	0	0	0	0	0	0	0	0
.	19.01.15-19.51.14-1-377124	236	30	30	6	0	5	516	27	27	0	0	NA	NA	NA	57	69	175	534	173	122	274	120	31	68	6	0.177	0.127	0.035
.	19.01.15-19.51.15-1-377125	435	52	52	11	0	8	559	46	46	0	0	NA	NA	NA	134	118	187	559	185	134	295	130	31	101	13	0.166	0.181	0.07
.	19.01.15-19.51.21-1-377133	230	16	16	4	0	3	510	15	15	0	0	NA	NA	NA	84	60	179	521	173	126	264	120	23	26	5	0.128	0.05	0.029
.	19.01.15-19.51.25-1-377138	234	25	25	9	0	8	524	21	21	0	0	NA	NA	NA	72	76	180	531	178	124	272	128	16	50	3	0.089	0.094	0.017
.	19.01.15-19.51.25-1-377141	149	12	12	3	0	2	491	10	10	0	0	NA	NA	NA	48	37	169	510	171	116	256	119	1	33	2	0.006	0.065	0.012
.	19.01.15-19.51.40-1-377155	184	22	22	3	0	2	508	21	21	0	0	NA	NA	NA	55	61	174	523	177	121	264	123	6	27	16	0.034	0.052	0.09
.	19.01.15-19.51.48-1-377159	182	9	9	3	0	3	506	7	7	0	0	NA	NA	NA	60	60	170	527	176	116	267	123	9	21	0	0.053	0.04	0
.	19.01.15-19.51.51-1-377163	264	46	46	12	0	11	521	42	42	0	0	NA	NA	NA	67	78	180	537	174	125	275	121	18	67	19	0.1	0.125	0.109
.	19.01.15-19.52.05-1-377186	406	71	71	22	0	18	545	65	65	0	0	NA	NA	NA	108	104	185	551	181	131	289	125	34	182	19	0.184	0.33	0.105
.	19.01.15-19.52.09-1-377188	67	4	4	1	0	1	484	3	3	0	0	NA	NA	NA	23	37	170	508	172	119	246	119	0	14	0	0	0.028	0
.	19.01.15-19.52.10-1-377190	182	29	29	8	0	8	504	27	27	0	0	NA	NA	NA	39	53	177	513	176	123	257	124	7	42	8	0.04	0.082	0.045
.	19.01.15-19.52.22-1-377199	493	104	104	22	0	19	586	93	93	0	0	NA	NA	NA	130	131	185	570	189	133	315	138	82	211	16	0.443	0.37	0.085
.	19.01.15-19.52.25-1-377202	422	99	99	23	0	18	579	93	93	0	0	NA	NA	NA	98	128	179	566	196	128	307	144	64	210	25	0.358	0.371	0.128
.	19.01.15-19.52.31-1-377210	176	16	16	3	0	3	505	12	12	0	0	NA	NA	NA	51	56	175	516	178	119	262	124	15	21	2	0.086	0.041	0.011
.	19.01.15-19.52.35-1-377222	327	40	40	9	0	4	529	35	35	0	0	NA	NA	NA	98	71	180	527	177	130	272	127	35	102	2	0.194	0.194	0.011
.	19.01.15-19.52.50-1-377231	476	118	118	28	0	26	585	111	111	0	0	NA	NA	NA	114	152	187	579	199	131	313	141	76	226	25	0.406	0.39	0.126
.	19.01.15-19.52.55-1-377250	121	9	9	4	0	3	490	7	7	0	0	NA	NA	NA	29	40	173	507	173	119	253	118	4	26	1	0.023	0.051	0.006
.	19.01.15-19.53.00-1-377255	95	4	4	1	0	1	472	2	2	0	0	NA	NA	NA	28	20	166	502	165	112	247	113	3	5	0	0.018	0.01	0
.	19.01.15-19.53.07-1-377257	151	8	8	2	0	1	494	6	6	0	0	NA	NA	NA	44	45	168	520	170	114	262	118	5	18	6	0.03	0.035	0.035
.	19.01.15-19.53.13-1-377263	91	3	3	1	0	1	484	2	2	0	0	NA	NA	NA	22	36	166	510	173	115	249	120	0	3	2	0	0.006	0.012
.	19.01.15-19.53.13-1-377264	55	2	2	0	0	0	148	1	1	0	0	NA	NA	NA	18	16	164	496	169	36	80	32	0	5	0	0	0.01	0
.	19.01.15-19.53.42-1-377287	32	1	1	0	0	0	0	0	0	0	0	NA	NA	NA	8	10	164	495	164	0	0	0	0	1	0	0	0.002	0
.	19.01.15-19.53.42-1-377288	222	34	34	7	0	4	514	30	30	0	0	NA	NA	NA	68	71	173	536	175	120	274	120	15	66	5	0.087	0.123	0.029
.	19.01.15-19.53.44-1-377289	246	45	45	11	0	8	515	41	41	0	0	NA	NA	NA	83	70	171	529	183	119	270	126	32	95	18	0.187	0.18	0.098
.	19.01.15-19.53.45-1-377290	120	4	4	2	0	1	484	2	2	0	0	NA	NA	NA	33	28	167	507	167	114	255	115	9	7	0	0.054	0.014	0
.	19.01.15-19.53.55-1-377310	59	2	2	0	0	0	470	1	1	0	0	NA	NA	NA	30	21	166	503	165	114	242	114	0	4	0	0	0.008	0
.	19.01.15-19.53.55-1-377311	201	13	13	5	0	3	512	12	12	0	0	NA	NA	NA	60	55	174	522	172	125	268	119	15	30	12	0.086	0.057	0.07
.	19.01.15-19.53.59-1-377316	59	2	2	0	0	0	478	1	1	0	0	NA	NA	NA	19	26	167	502	170	115	246	117	0	5	3	0	0.01	0.018
.	19.01.15-19.54.07-1-377320	156	6	6	3	0	2	497	4	4	0	0	NA	NA	NA	42	46	171	516	172	118	262	117	3	13	6	0.018	0.025	0.035
.	19.01.15-19.54.10-1-377321	187	30	30	5	0	4	503	27	27	0	0	NA	NA	NA	67	58	172	528	171	117	268	118	22	72	10	0.128	0.136	0.058
.	19.01.15-19.54.27-1-377338	182	14	14	4	0	3	508	12	12	0	0	NA	NA	NA	49	53	166	523	177	114	269	125	6	21	2	0.036	0.04	0.011
.	19.01.15-19.54.31-1-377342	230	18	18	2	0	1	518	15	15	0	0	NA	NA	NA	80	67	174	527	179	120	273	125	12	54	7	0.069	0.102	0.039
.	19.01.15-19.54.32-1-377343	157	8	8	3	0	3	487	6	6	0	0	NA	NA	NA	38	36	167	514	168	114	258	115	0	16	16	0	0.031	0.095
.	19.01.15-19.54.44-1-377356	63	2	2	0	0	0	472	1	1	0	0	NA	NA	NA	17	18	164	500	167	114	244	114	1	6	0	0.006	0.012	0
.	19.01.15-19.54.45-1-377358	294	59	59	26	0	23	521	50	50	0	0	NA	NA	NA	79	68	171	530	180	120	274	127	31	149	8	0.181	0.281	0.044
.	19.01.15-19.54.47-1-377360	141	6	6	0	0	0	505	5	5	0	0	NA	NA	NA	35	54	174	520	173	122	262	121	4	7	5	0.023	0.013	0.029
.	19.01.15-19.54.51-1-377362	295	81	81	21	0	16	547	76	76	0	0	NA	NA	NA	81	103	177	554	185	123	294	130	43	151	40	0.243	0.273	0.216
.	19.01.15-19.54.53-1-377378	34	1	1	1	0	1	0	0	0	0	0	NA	NA	NA	10	7	163	491	166	0	0	0	0	0	0	0	0	0
.	19.01.15-19.54.56-1-377380	62	3	3	0	0	0	252	2	2	0	0	NA	NA	NA	24	27	166	506	168	68	123	61	1	2	0	0.006	0.004	0
.	19.01.15-19.54.56-1-377381	237	24	24	8	0	4	515	22	22	0	0	NA	NA	NA	71	67	173	533	174	119	275	121	8	52	11	0.046	0.098	0.063
.	19.01.15-19.55.05-1-377386	266	114	114	34	0	30	542	109	109	0	0	NA	NA	NA	72	90	180	544	179	129	287	126	44	240	24	0.244	0.441	0.134
.	19.01.15-19.55.07-1-377387	95	3	3	2	0	2	488	2	2	0	0	NA	NA	NA	31	38	172	512	167	118	255	115	0	11	0	0	0.021	0
.	19.01.15-19.55.09-1-377388	239	11	11	5	0	5	521	9	9	0	0	NA	NA	NA	58	71	180	527	177	128	270	123	16	11	9	0.089	0.021	0.051
.	19.01.15-19.55.15-1-377392	116	7	7	3	0	2	472	6	6	0	0	NA	NA	NA	36	18	166	500	165	111	246	115	5	10	2	0.03	0.02	0.012
.	19.01.15-19.55.22-1-377398	97	4	4	0	0	0	477	3	3	0	0	NA	NA	NA	30	29	166	509	167	116	250	111	0	5	1	0	0.01	0.006
.	19.01.15-19.55.32-1-377411	234	24	24	8	0	6	525	22	22	0	0	NA	NA	NA	67	81	181	538	175	127	278	120	8	67	11	0.044	0.125	0.063
.	19.01.15-19.55.33-1-377412	34	1	1	0	0	0	0	0	0	0	0	NA	NA	NA	7	7	167	491	162	0	0	0	0	0	0	0	0	0
.	19.01.15-19.55.34-1-377414	87	4	4	2	0	1	479	3	3	0	0	NA	NA	NA	32	28	167	508	166	115	249	115	0	9	5	0	0.018	0.03
.	19.01.15-19.55.35-1-377421	199	26	26	8	0	7	509	23	23	0	0	NA	NA	NA	59	62	179	524	172	124	264	121	23	60	6	0.128	0.115	0.035
.	19.01.15-19.55.35-1-377422	61	2	2	1	0	1	350	1	1	0	0	NA	NA	NA	18	19	167	499	166	88	185	77	0	5	0	0	0.01	0
.	19.01.15-19.56.13-1-377446	90	4	4	1	0	1	482	2	2	0	0	NA	NA	NA	36	32	169	503	173	116	247	119	3	3	5	0.018	0.006	0.029
.	19.01.15-19.56.14-1-377447	320	44	44	14	0	12	535	38	38	0	0	NA	NA	NA	91	96	184	547	178	128	284	123	23	106	12	0.125	0.194	0.067
.	19.01.15-19.56.20-1-377454	91	5	5	1	0	1	489	3	3	0	0	NA	NA	NA	31	34	173	506	168	120	253	116	5	14	4	0.029	0.028	0.024
.	19.01.15-19.56.30-1-377466	90	7	7	1	0	1	484	6	6	0	0	NA	NA	NA	35	34	169	509	169	118	252	114	4	10	5	0.024	0.02	0.03
.	19.01.15-19.56.38-1-377484	272	99	99	28	0	19	534	91	91	0	0	NA	NA	NA	87	84	182	537	178	128	279	127	96	187	18	0.527	0.348	0.101
.	19.01.15-19.56.38-1-377485	377	61	61	17	0	15	549	58	58	0	0	NA	NA	NA	112	108	182	562	177	124	302	123	51	126	25	0.28	0.224	0.141
.	19.01.15-19.56.47-1-377489	148	16	16	4	0	4	485	15	15	0	0	NA	NA	NA	46	30	171	506	166	118	252	115	23	28	7	0.135	0.055	0.042
.	19.01.15-19.56.47-1-377490	33	1	1	0	0	0	0	0	0	0	0	NA	NA	NA	8	10	165	494	164	0	0	0	0	0	3	0	0	0.018
.	19.01.15-19.56.49-1-377492	90	3	3	1	0	1	474	2	2	0	0	NA	NA	NA	20	25	166	502	170	113	247	114	1	8	0	0.006	0.016	0
.	19.01.15-19.56.52-1-377508	32	1	1	1	0	1	0	0	0	0	0	NA	NA	NA	7	8	164	492	165	0	0	0	0	1	0	0	0.002	0
.	19.01.15-19.56.55-1-377511	125	13	13	4	0	4	491	10	10	0	0	NA	NA	NA	31	40	169	511	173	117	253	121	25	22	2	0.148	0.043	0.012
.	19.01.15-19.57.01-1-377516	64	4	4	0	0	0	395	3	3	0	0	NA	NA	NA	16	15	166	496	166	92	208	95	3	2	1	0.018	0.004	0.006
.	19.01.15-19.57.11-1-377520	229	17	17	2	0	1	509	16	16	0	0	NA	NA	NA	70	71	173	533	178	118	269	122	14	51	3	0.081	0.096	0.017
.	19.01.15-19.57.17-1-377523	29	1	1	0	0	0	0	0	0	0	0	NA	NA	NA	9	5	163	492	163	0	0	0	0	0	0	0	0	0
.	19.01.15-19.57.19-1-377527	176	6	6	1	0	1	509	4	4	0	0	NA	NA	NA	63	59	174	524	174	119	267	123	2	8	2	0.011	0.015	0.011
.	19.01.15-19.57.24-1-377534	92	3	3	0	0	0	484	2	2	0	0	NA	NA	NA	43	33	172	506	168	117	249	118	0	6	4	0	0.012	0.024
.	19.01.15-19.57.25-1-377539	31	1	1	0	0	0	0	0	0	0	0	NA	NA	NA	16	10	164	496	163	0	0	0	0	0	1	0	0	0.006
.	19.01.15-19.57.27-1-377542	32	1	1	0	0	0	0	0	0	0	0	NA	NA	NA	6	12	166	495	164	0	0	0	1	0	0	0.006	0	0
.	19.01.15-19.57.28-1-377543	90	4	4	2	0	1	482	3	3	0	0	NA	NA	NA	26	34	174	504	169	120	248	114	0	16	3	0	0.032	0.018
.	19.01.15-19.57.30-1-377547	62	2	2	1	0	0	478	1	1	0	0	NA	NA	NA	27	28	169	505	167	117	247	114	0	9	0	0	0.018	0
.	19.01.15-19.57.36-1-377552	60	2	2	0	0	0	301	1	1	0	0	NA	NA	NA	24	19	170	496	166	73	152	76	2	2	0	0.012	0.004	0
.	19.01.15-19.57.36-1-377553	98	7	7	2	0	2	471	6	6	0	0	NA	NA	NA	49	20	168	501	164	119	242	110	0	17	2	0	0.034	0.012
.	19.01.15-19.57.41-1-377562	183	12	12	3	0	2	506	11	11	0	0	NA	NA	NA	53	52	174	517	174	123	263	120	10	19	0	0.057	0.037	0
.	19.01.15-19.57.42-1-377563	34	1	1	0	0	0	0	0	0	0	0	NA	NA	NA	17	7	163	493	164	0	0	0	1	0	0	0.006	0	0
.	19.01.15-19.57.43-1-377564	33	1	1	0	0	0	0	0	0	0	0	NA	NA	NA	13	4	163	491	163	0	0	0	0	2	0	0	0.004	0
.	19.01.15-19.57.44-1-377566	386	72	72	20	0	16	542	69	69	0	0	NA	NA	NA	115	97	178	555	177	124	297	121	30	159	27	0.169	0.286	0.153
.	19.01.15-19.57.45-1-377567	65	2	2	1	0	1	476	1	1	0	0	NA	NA	NA	11	22	168	501	166	115	248	113	1	4	0	0.006	0.008	0
.	19.01.15-19.57.47-1-377569	364	80	80	20	0	14	554	71	71	0	0	NA	NA	NA	99	109	185	556	181	132	295	127	42	178	18	0.227	0.32	0.099
.	19.01.15-19.57.51-1-377570	246	90	90	25	0	18	505	79	79	0	0	NA	NA	NA	60	51	175	515	174	124	259	122	32	181	31	0.183	0.351	0.178
.	19.01.15-19.57.54-1-377586	319	72	72	20	0	14	537	61	61	0	0	NA	NA	NA	89	96	179	544	186	127	280	130	51	136	19	0.285	0.25	0.102
.	19.01.15-19.57.57-1-377590	32	1	1	0	0	0	0	0	0	0	0	NA	NA	NA	4	4	164	489	164	0	0	0	0	0	0	0	0	0
.	19.01.15-19.57.59-1-377592	31	1	1	0	0	0	0	0	0	0	0	NA	NA	NA	6	17	167	496	167	0	0	0	0	3	0	0	0.006	0
.	19.01.15-19.58.01-1-377594	88	3	3	0	0	0	483	2	2	0	0	NA	NA	NA	30	32	172	506	167	119	251	113	2	9	0	0.012	0.018	0
.	19.01.15-19.58.04-1-377595	90	4	4	1	0	1	479	3	3	0	0	NA	NA	NA	35	33	170	508	168	115	248	116	1	12	0	0.006	0.024	0
.	19.01.15-19.58.05-1-377598	270	32	32	5	0	5	533	29	29	0	0	NA	NA	NA	67	87	179	542	179	126	281	126	24	61	19	0.134	0.113	0.106
.	19.01.15-19.58.16-1-377601	387	87	87	25	0	21	553	78	78	0	0	NA	NA	NA	87	106	189	549	181	136	291	126	52	171	32	0.275	0.311	0.177
.	19.01.15-19.58.20-1-377606	231	24	24	3	0	3	525	20	20	0	0	NA	NA	NA	82	78	182	531	178	127	276	122	32	35	5	0.176	0.066	0.028
.	19.01.15-19.58.31-1-377618	295	36	36	11	0	9	538	34	34	0	0	NA	NA	NA	90	91	181	551	172	132	288	118	30	92	12	0.166	0.167	0.07
.	19.01.15-19.58.51-1-377639	179	39	39	6	0	6	494	38	38	0	0	NA	NA	NA	43	44	175	509	173	123	253	118	15	58	10	0.086	0.114	0.058
.	19.01.15-19.58.55-1-377657	175	15	15	5	0	5	504	12	12	0	0	NA	NA	NA	58	51	180	513	171	125	261	118	1	31	13	0.006	0.06	0.076
.	19.01.15-19.59.12-1-377667	97	15	15	4	0	3	486	10	10	0	0	NA	NA	NA	36	31	169	505	170	118	253	115	6	27	12	0.036	0.053	0.071
.	19.01.15-19.59.20-1-377672	61	3	3	0	0	0	395	2	2	0	0	NA	NA	NA	17	11	168	493	163	97	207	91	0	3	0	0	0.006	0
.	19.01.15-19.59.22-1-377675	329	30	30	10	0	10	554	26	26	0	0	NA	NA	NA	92	110	181	555	187	128	291	135	5	64	10	0.028	0.115	0.053
.	19.01.15-19.59.24-1-377680	148	23	23	7	0	6	498	21	21	0	0	NA	NA	NA	48	48	173	519	169	119	262	117	6	34	7	0.035	0.066	0.041
.	19.01.15-19.59.27-1-377683	92	10	10	1	0	1	483	8	8	0	0	NA	NA	NA	34	32	169	503	173	116	247	120	2	12	2	0.012	0.024	0.012
.	19.01.15-19.59.30-1-377688	430	37	37	17	0	12	576	36	36	0	0	NA	NA	NA	132	131	191	570	183	138	308	130	33	77	27	0.173	0.135	0.148
.	19.01.15-19.59.31-1-377689	36	1	1	0	0	0	0	0	0	0	0	NA	NA	NA	12	5	163	492	163	0	0	0	0	3	0	0	0.006	0
.	19.01.15-19.59.34-1-377693	327	26	26	7	0	6	544	23	23	0	0	NA	NA	NA	85	90	179	540	184	127	285	132	9	85	7	0.05	0.157	0.038
.	19.01.15-19.59.38-1-377701	34	1	1	0	0	0	0	0	0	0	0	NA	NA	NA	10	7	165	493	162	0	0	0	0	0	2	0	0	0.012
.	19.01.15-19.59.41-1-377704	298	26	26	11	0	8	533	24	24	0	0	NA	NA	NA	89	81	178	541	175	128	283	122	12	71	20	0.067	0.131	0.114
.	19.01.15-19.59.42-1-377706	122	10	10	3	0	3	490	8	8	0	0	NA	NA	NA	36	36	170	509	170	116	256	118	2	12	3	0.012	0.024	0.018
.	19.01.15-19.59.51-1-377725	141	19	19	3	0	3	505	17	17	0	0	NA	NA	NA	49	60	175	523	175	119	264	122	11	21	16	0.063	0.04	0.091
.	19.01.15-19.59.54-1-377727	34	1	1	1	0	1	0	0	0	0	0	NA	NA	NA	11	10	167	492	164	0	0	0	0	4	0	0	0.008	0
.	19.01.15-19.59.55-1-377728	150	8	8	4	0	3	493	7	7	0	0	NA	NA	NA	41	48	169	524	168	115	264	114	7	28	0	0.041	0.053	0
.	19.01.15-19.59.58-1-377735	123	9	9	4	0	4	491	7	7	0	0	NA	NA	NA	42	40	171	517	165	116	262	113	4	20	0	0.023	0.039	0
.	19.01.15-20.00.00-1-377737	232	29	29	6	0	5	507	27	27	0	0	NA	NA	NA	64	58	174	522	175	120	264	123	11	56	4	0.063	0.107	0.023
.	19.01.15-20.00.03-1-377742	87	4	4	1	0	1	476	3	3	0	0	NA	NA	NA	29	28	168	503	170	114	245	117	2	4	0	0.012	0.008	0
.	19.01.15-20.00.15-1-377747	61	3	3	1	0	1	469	2	2	0	0	NA	NA	NA	32	20	165	502	166	109	246	114	0	10	0	0	0.02	0
.	19.01.15-20.00.17-1-377748	59	3	3	0	0	0	149	2	2	0	0	NA	NA	NA	19	17	166	499	165	37	77	35	0	6	0	0	0.012	0
.	19.01.15-20.00.17-1-377750	64	2	2	0	0	0	346	1	1	0	0	NA	NA	NA	11	19	165	503	164	80	184	82	2	0	0	0.012	0	0
.	19.01.15-20.00.17-1-377751	312	94	94	30	0	22	539	90	90	0	0	NA	NA	NA	91	94	183	548	176	130	285	124	54	188	19	0.295	0.343	0.108
.	19.01.15-20.00.22-1-377758	33	1	1	0	0	0	0	0	0	0	0	NA	NA	NA	14	8	164	492	165	0	0	0	0	0	0	0	0	0
.	19.01.15-20.00.22-1-377759	268	25	25	2	0	1	518	21	21	0	0	NA	NA	NA	85	66	178	527	174	127	267	124	10	51	16	0.056	0.097	0.092
.	19.01.15-20.00.23-1-377761	148	13	13	2	0	2	490	12	12	0	0	NA	NA	NA	57	43	176	514	166	119	257	114	8	32	2	0.045	0.062	0.012
.	19.01.15-20.00.25-1-377764	295	47	47	13	0	12	543	45	45	0	0	NA	NA	NA	81	95	179	545	184	125	287	131	38	107	8	0.212	0.196	0.043
.	19.01.15-20.00.26-1-377765	86	3	3	0	0	0	485	2	2	0	0	NA	NA	NA	25	24	174	498	165	120	251	114	4	4	0	0.023	0.008	0
.	19.01.15-20.00.27-1-377768	151	14	14	5	0	4	499	12	12	0	0	NA	NA	NA	46	47	173	519	168	123	262	114	9	26	3	0.052	0.05	0.018
.	19.01.15-20.00.29-1-377772	325	90	90	27	0	21	529	80	80	0	0	NA	NA	NA	105	73	177	532	177	126	279	124	26	213	26	0.147	0.4	0.147
.	19.01.15-20.00.39-1-377782	88	3	3	1	0	1	481	2	2	0	0	NA	NA	NA	12	23	169	500	167	118	248	115	5	6	0	0.03	0.012	0
.	19.01.15-20.00.44-1-377786	114	9	9	2	0	2	477	7	7	0	0	NA	NA	NA	42	25	166	505	167	116	246	115	2	12	5	0.012	0.024	0.03
.	19.01.15-20.00.45-1-377788	62	2	2	1	0	1	475	1	1	0	0	NA	NA	NA	24	23	165	506	165	115	248	112	0	1	1	0	0.002	0.006
.	19.01.15-20.00.53-1-377807	144	5	5	2	0	2	501	4	4	0	0	NA	NA	NA	52	51	170	517	177	117	261	123	7	8	0	0.041	0.015	0
.	19.01.15-20.00.54-1-377808	180	17	17	6	0	4	500	16	16	0	0	NA	NA	NA	58	50	172	513	178	119	258	123	7	44	4	0.041	0.086	0.022
.	19.01.15-20.00.57-1-377813	173	13	13	3	0	3	504	10	10	0	0	NA	NA	NA	53	55	170	523	175	118	264	122	7	26	8	0.041	0.05	0.046
.	19.01.15-20.01.02-1-377846	84	3	3	0	0	0	485	2	2	0	0	NA	NA	NA	29	33	173	504	169	119	250	116	0	4	3	0	0.008	0.018
.	19.01.15-20.01.03-1-377848	117	10	10	4	0	3	492	8	8	0	0	NA	NA	NA	36	45	172	513	173	120	253	119	5	21	2	0.029	0.041	0.012
.	19.01.15-20.01.09-1-377871	126	5	5	4	0	3	483	4	4	0	0	NA	NA	NA	47	37	169	516	165	116	256	111	6	9	0	0.036	0.017	0
.	19.01.15-20.01.15-1-377892	63	2	2	1	0	1	99	0	0	0	0	NA	NA	NA	19	19	165	502	165	28	52	19	0	3	0	0	0.006	0
.	19.01.15-20.01.19-1-377895	478	83	83	23	0	21	571	74	74	0	0	NA	NA	NA	150	121	192	554	188	138	296	137	62	159	16	0.323	0.287	0.085
.	19.01.15-20.01.21-1-377898	462	41	41	10	0	7	566	39	39	0	0	NA	NA	NA	139	121	185	564	185	133	301	132	17	103	5	0.092	0.183	0.027
.	19.01.15-20.01.23-1-377902	143	10	10	2	0	2	477	9	9	0	0	NA	NA	NA	44	30	167	509	167	113	250	114	4	20	4	0.024	0.039	0.024
.	19.01.15-20.01.24-1-377903	120	6	6	1	0	1	501	5	5	0	0	NA	NA	NA	39	47	173	513	174	121	259	121	0	5	12	0	0.01	0.069
.	19.01.15-20.01.24-1-377906	155	33	33	8	0	8	502	31	31	0	0	NA	NA	NA	49	49	173	515	174	119	263	120	16	61	7	0.092	0.118	0.04
.	19.01.15-20.01.28-1-377909	243	49	49	17	0	13	526	43	43	0	0	NA	NA	NA	71	78	178	533	180	124	277	125	30	102	18	0.169	0.191	0.1
.	19.01.15-20.01.40-1-377926	56	2	2	0	0	0	100	1	1	0	0	NA	NA	NA	15	15	165	496	167	22	52	26	0	1	1	0	0.002	0.006
.	19.01.15-20.01.46-1-377927	266	23	23	5	0	5	539	22	22	0	0	NA	NA	NA	58	90	173	549	181	121	291	127	2	53	9	0.012	0.097	0.05
.	19.01.15-20.01.47-1-377929	151	10	10	3	0	3	493	7	7	0	0	NA	NA	NA	55	47	170	521	169	114	263	116	11	10	9	0.065	0.019	0.053
.	19.01.15-20.02.06-1-377960	147	10	10	0	0	0	490	9	9	0	0	NA	NA	NA	40	43	174	512	170	120	255	115	8	20	0	0.046	0.039	0
.	19.01.15-20.02.06-1-377961	561	125	125	32	0	24	587	116	116	0	0	NA	NA	NA	144	147	189	580	191	133	315	139	45	244	42	0.238	0.421	0.22
.	19.01.15-20.02.08-1-377962	60	3	3	0	0	0	349	2	2	0	0	NA	NA	NA	14	16	164	502	163	80	182	87	0	2	2	0	0.004	0.012
.	19.01.15-20.02.21-1-377968	341	66	66	15	0	9	542	59	59	0	0	NA	NA	NA	96	90	179	543	181	125	289	128	58	138	16	0.324	0.254	0.088
.	19.01.15-20.02.27-1-377976	176	19	19	7	0	7	501	17	17	0	0	NA	NA	NA	61	51	170	516	178	116	262	123	16	35	2	0.094	0.068	0.011
.	19.01.15-20.02.28-1-377978	59	2	2	2	0	1	468	1	1	0	0	NA	NA	NA	28	17	164	500	166	113	243	112	0	1	1	0	0.002	0.006
.	19.01.15-20.02.30-1-377982	395	87	87	24	0	22	548	79	79	0	0	NA	NA	NA	109	103	185	546	185	132	285	131	57	177	30	0.308	0.324	0.162
.	19.01.15-20.02.33-1-377985	33	1	1	0	0	0	0	0	0	0	0	NA	NA	NA	8	7	166	489	165	0	0	0	1	0	0	0.006	0	0
.	19.01.15-20.02.35-1-377994	37	1	1	0	0	0	0	0	0	0	0	NA	NA	NA	15	11	165	493	166	0	0	0	0	0	3	0	0	0.018
.	19.01.15-20.02.39-1-377998	154	10	10	1	0	1	502	8	8	0	0	NA	NA	NA	50	50	176	517	170	124	261	117	26	13	1	0.148	0.025	0.006
.	19.01.15-20.02.40-1-378004	31	1	1	0	0	0	0	0	0	0	0	NA	NA	NA	9	10	166	495	162	0	0	0	0	4	0	0	0.008	0
.	19.01.15-20.02.42-1-378005	34	1	1	0	0	0	0	0	0	0	0	NA	NA	NA	3	7	166	490	164	0	0	0	0	0	0	0	0	0
.	19.01.15-20.02.44-1-378006	32	1	1	0	0	0	0	0	0	0	0	NA	NA	NA	10	8	165	493	163	0	0	0	4	0	0	0.024	0	0
.	19.01.15-20.02.45-1-378007	200	12	12	2	0	2	497	11	11	0	0	NA	NA	NA	51	45	176	511	171	123	256	118	9	19	4	0.051	0.037	0.023
.	19.01.15-20.02.50-1-378009	94	5	5	1	0	1	486	4	4	0	0	NA	NA	NA	29	39	170	510	172	115	252	119	4	12	0	0.024	0.024	0
.	19.01.15-20.02.51-1-378010	33	1	1	0	0	0	0	0	0	0	0	NA	NA	NA	8	12	165	495	165	0	0	0	0	0	1	0	0	0.006
.	19.01.15-20.02.54-1-378026	33	1	1	0	0	0	0	0	0	0	0	NA	NA	NA	11	6	164	490	165	0	0	0	0	2	0	0	0.004	0
.	19.01.15-20.02.57-1-378031	60	2	2	1	0	1	474	1	1	0	0	NA	NA	NA	30	28	167	507	167	113	248	113	0	6	0	0	0.012	0
.	19.01.15-20.02.58-1-378032	36	1	1	1	0	1	0	0	0	0	0	NA	NA	NA	9	6	164	491	164	0	0	0	2	0	0	0.012	0	0
.	19.01.15-20.03.01-1-378036	178	18	18	3	0	3	498	16	16	0	0	NA	NA	NA	57	54	175	522	170	120	261	117	4	38	13	0.023	0.073	0.076
.	19.01.15-20.03.03-1-378038	58	2	2	1	0	1	97	0	0	0	0	NA	NA	NA	17	17	164	499	167	17	56	24	0	2	0	0	0.004	0
.	19.01.15-20.03.06-1-378039	63	3	3	0	0	0	476	2	2	0	0	NA	NA	NA	19	18	168	496	167	116	244	116	2	0	2	0.012	0	0.012
.	19.01.15-20.03.09-1-378041	32	1	1	0	0	0	0	0	0	0	0	NA	NA	NA	10	10	166	492	165	0	0	0	0	1	0	0	0.002	0
.	19.01.15-20.03.10-1-378042	571	120	120	33	0	25	593	111	111	0	0	NA	NA	NA	154	150	194	577	192	138	315	140	74	231	23	0.381	0.4	0.12
.	19.01.15-20.03.11-1-378043	63	3	3	3	0	3	472	1	1	0	0	NA	NA	NA	20	22	167	502	166	114	245	113	0	7	0	0	0.014	0
.	19.01.15-20.03.11-1-378044	32	1	1	0	0	0	0	0	0	0	0	NA	NA	NA	6	12	167	494	164	0	0	0	0	0	0	0	0	0
.	19.01.15-20.03.13-1-378047	125	5	5	4	0	3	498	4	4	0	0	NA	NA	NA	36	46	173	517	169	122	259	117	0	23	0	0	0.044	0
.	19.01.15-20.03.19-1-378053	295	32	32	7	0	6	528	29	29	0	0	NA	NA	NA	78	76	180	530	179	128	277	123	16	53	7	0.089	0.1	0.039
.	19.01.15-20.03.24-1-378058	321	31	31	7	0	5	542	26	26	0	0	NA	NA	NA	105	94	181	546	180	129	287	126	16	72	9	0.088	0.132	0.05
.	19.01.15-20.03.30-1-378065	58	2	2	0	0	0	99	1	1	0	0	NA	NA	NA	15	12	165	494	166	22	54	23	0	4	0	0	0.008	0
.	19.01.15-20.03.38-1-378073	342	41	41	10	0	8	543	36	36	0	0	NA	NA	NA	94	91	183	543	178	129	286	128	19	124	5	0.104	0.228	0.028
.	19.01.15-20.03.41-1-378083	177	9	9	3	0	3	509	8	8	0	0	NA	NA	NA	63	61	182	523	169	125	269	115	5	15	3	0.027	0.029	0.018
.	19.01.15-20.03.54-1-378101	29	1	1	0	0	0	0	0	0	0	0	NA	NA	NA	7	6	164	493	162	0	0	0	2	0	0	0.012	0	0
.	19.01.15-20.03.56-1-378103	150	9	9	1	0	1	510	8	8	0	0	NA	NA	NA	47	57	177	519	174	125	263	122	0	24	2	0	0.046	0.011
.	19.01.15-20.04.01-1-378108	119	6	6	1	0	1	494	5	5	0	0	NA	NA	NA	41	46	172	516	171	118	258	118	2	20	3	0.012	0.039	0.018
.	19.01.15-20.04.07-1-378112	279	88	88	29	0	21	521	83	83	0	0	NA	NA	NA	75	74	172	536	179	118	278	125	57	178	14	0.331	0.332	0.078
.	19.01.15-20.04.17-1-378117	35	1	1	0	0	0	0	0	0	0	0	NA	NA	NA	7	12	165	496	164	0	0	0	0	4	0	0	0.008	0
.	19.01.15-20.04.19-1-378121	153	16	16	7	0	4	486	15	15	0	0	NA	NA	NA	33	35	169	507	172	116	252	118	16	38	1	0.095	0.075	0.006
.	19.01.15-20.04.20-1-378122	96	5	5	2	0	2	491	4	4	0	0	NA	NA	NA	29	39	173	509	170	121	254	116	0	19	0	0	0.037	0
.	19.01.15-20.04.21-1-378123	387	44	44	18	0	10	564	39	39	0	0	NA	NA	NA	111	114	174	569	184	122	309	133	41	89	12	0.236	0.156	0.065
.	19.01.15-20.04.27-1-378135	121	7	7	1	0	1	496	6	6	0	0	NA	NA	NA	37	38	171	506	174	120	256	120	7	15	4	0.041	0.03	0.023
.	19.01.15-20.04.32-1-378140	122	6	6	0	0	0	499	2	2	0	0	NA	NA	NA	33	44	171	516	170	121	258	120	0	6	5	0	0.012	0.029
.	19.01.15-20.05.05-1-378168	259	35	35	9	0	7	525	31	31	0	0	NA	NA	NA	81	75	179	540	169	125	281	119	20	88	8	0.112	0.163	0.047
.	19.01.15-20.05.06-1-378169	88	4	4	1	0	1	488	3	3	0	0	NA	NA	NA	23	31	171	506	167	119	253	116	0	6	3	0	0.012	0.018
.	19.01.15-20.05.11-1-378173	60	2	2	1	0	1	197	1	1	0	0	NA	NA	NA	10	10	166	494	163	44	106	47	3	0	4	0.018	0	0.025
.	19.01.15-20.05.16-1-378174	404	57	57	18	0	15	569	52	52	0	0	NA	NA	NA	118	124	186	567	184	133	306	130	21	139	17	0.113	0.245	0.092
.	19.01.15-20.05.22-1-378182	713	80	80	24	0	17	630	72	72	0	0	NA	NA	NA	184	188	201	602	198	149	337	144	59	186	20	0.294	0.309	0.101
.	19.01.15-20.05.23-1-378184	204	30	30	6	0	6	505	27	27	0	0	NA	NA	NA	58	55	171	519	178	120	266	119	12	57	23	0.07	0.11	0.129
.	19.01.15-20.05.26-1-378189	65	4	4	1	0	1	474	3	3	0	0	NA	NA	NA	19	24	167	500	170	114	245	115	0	4	8	0	0.008	0.047
.	19.01.15-20.05.40-1-378200	199	20	20	7	0	6	507	17	17	0	0	NA	NA	NA	62	54	177	522	168	123	266	118	22	32	1	0.124	0.061	0.006
.	19.01.15-20.05.56-1-378225	292	24	24	10	0	8	538	22	22	0	0	NA	NA	NA	77	90	181	537	185	129	280	129	8	67	13	0.044	0.125	0.07
.	19.01.15-20.06.01-1-378230	636	96	96	26	0	19	609	90	90	0	0	NA	NA	NA	167	167	192	603	185	139	337	133	54	196	17	0.281	0.325	0.092
.	19.01.15-20.06.16-1-378236	329	44	44	9	0	7	549	38	38	0	0	NA	NA	NA	79	96	181	547	181	129	292	128	17	96	8	0.094	0.176	0.044
.	19.01.15-20.06.23-1-378246	209	56	56	16	0	15	517	52	52	0	0	NA	NA	NA	68	69	177	532	173	125	273	119	39	137	8	0.22	0.258	0.046
.	19.01.15-20.06.25-1-378249	320	40	40	13	0	7	530	38	38	0	0	NA	NA	NA	78	71	186	525	173	133	275	122	49	67	27	0.263	0.128	0.156
.	19.01.15-20.06.28-1-378255	31	1	1	0	0	0	0	0	0	0	0	NA	NA	NA	4	12	163	497	165	0	0	0	0	0	2	0	0	0.012
.	19.01.15-20.06.32-1-378256	142	10	10	3	0	3	503	9	9	0	0	NA	NA	NA	43	50	178	514	171	125	258	120	10	17	8	0.056	0.033	0.047
.	19.01.15-20.06.48-1-378279	91	7	7	3	0	3	481	5	5	0	0	NA	NA	NA	32	25	171	499	168	119	245	117	1	9	15	0.006	0.018	0.089
.	19.01.15-20.06.49-1-378280	32	1	1	0	0	0	0	0	0	0	0	NA	NA	NA	6	7	163	495	162	0	0	0	3	0	0	0.018	0	0
.	19.01.15-20.06.51-1-378281	176	18	18	6	0	5	504	17	17	0	0	NA	NA	NA	56	61	169	528	177	115	264	125	6	43	2	0.036	0.081	0.011
.	19.01.15-20.06.51-1-378282	91	5	5	1	0	1	485	4	4	0	0	NA	NA	NA	14	33	167	511	168	115	255	115	1	6	0	0.006	0.012	0
.	19.01.15-20.07.32-1-378321	205	43	43	13	0	7	517	39	39	0	0	NA	NA	NA	62	61	176	529	169	125	272	120	32	91	8	0.182	0.172	0.047
.	19.01.15-20.07.33-1-378323	379	53	53	12	0	9	566	46	46	0	0	NA	NA	NA	98	119	189	556	187	135	298	133	23	91	19	0.122	0.164	0.102
.	19.01.15-20.07.48-1-378333	64	3	3	0	0	0	201	2	2	0	0	NA	NA	NA	16	18	166	501	164	45	103	53	0	0	3	0	0	0.018
.	19.01.15-20.07.50-1-378335	33	1	1	0	0	0	0	0	0	0	0	NA	NA	NA	11	6	165	491	163	0	0	0	0	2	0	0	0.004	0
.	19.01.15-20.07.56-1-378359	35	1	1	1	0	1	0	0	0	0	0	NA	NA	NA	14	11	165	493	166	0	0	0	0	0	1	0	0	0.006
.	19.01.15-20.07.58-1-378360	303	83	83	18	0	12	535	79	79	0	0	NA	NA	NA	77	89	177	545	180	126	282	127	49	140	27	0.277	0.257	0.15
.	19.01.15-20.07.59-1-378361	210	14	14	1	0	1	522	13	13	0	0	NA	NA	NA	54	78	179	534	178	123	274	125	7	44	0	0.039	0.082	0
.	19.01.15-20.07.59-1-378362	86	4	4	0	0	0	476	3	3	0	0	NA	NA	NA	18	25	168	500	170	115	248	113	7	3	3	0.042	0.006	0.018
.	19.01.15-20.08.02-1-378364	147	10	10	2	0	2	490	9	9	0	0	NA	NA	NA	45	36	168	508	173	116	255	119	9	21	2	0.054	0.041	0.012
.	19.01.15-20.08.05-1-378365	30	1	1	0	0	0	0	0	0	0	0	NA	NA	NA	10	7	163	493	164	0	0	0	0	0	0	0	0	0
.	19.01.15-20.08.07-1-378366	145	9	9	1	0	1	498	8	8	0	0	NA	NA	NA	51	45	177	510	171	123	256	119	7	22	0	0.04	0.043	0
.	19.01.15-20.08.12-1-378371	59	2	2	1	0	1	150	1	1	0	0	NA	NA	NA	12	17	167	497	166	38	76	36	0	3	0	0	0.006	0
.	19.01.15-20.08.20-1-378378	120	6	6	1	0	1	492	4	4	0	0	NA	NA	NA	41	40	167	515	171	116	259	117	0	19	4	0	0.037	0.023
.	19.01.15-20.08.21-1-378381	33	1	1	0	0	0	0	0	0	0	0	NA	NA	NA	10	7	165	493	162	0	0	0	0	0	0	0	0	0
.	19.01.15-20.08.23-1-378385	211	9	9	2	0	2	519	6	6	0	0	NA	NA	NA	69	70	177	533	173	124	272	123	12	17	9	0.068	0.032	0.052
.	19.01.15-20.08.23-1-378387	158	10	10	4	0	4	497	9	9	0	0	NA	NA	NA	49	44	174	515	168	124	258	115	3	21	4	0.017	0.041	0.024
.	19.01.15-20.08.28-1-378393	390	86	86	16	0	12	548	79	79	0	0	NA	NA	NA	102	101	179	554	181	126	294	128	27	197	11	0.151	0.356	0.061
.	19.01.15-20.08.40-1-378407	115	4	4	1	0	1	485	2	2	0	0	NA	NA	NA	44	34	172	505	170	121	249	115	1	4	0	0.006	0.008	0
.	19.01.15-20.08.41-1-378408	33	1	1	0	0	0	0	0	0	0	0	NA	NA	NA	11	12	164	497	164	0	0	0	0	1	0	0	0.002	0
.	19.01.15-20.08.44-1-378414	241	69	69	22	0	17	517	64	64	0	0	NA	NA	NA	76	68	178	528	175	124	271	122	42	141	17	0.236	0.267	0.097
.	19.01.15-20.08.46-1-378416	322	83	83	25	0	21	526	77	77	0	0	NA	NA	NA	72	77	180	533	177	125	278	123	45	178	41	0.25	0.334	0.232
.	19.01.15-20.08.46-1-378417	122	7	7	2	0	2	501	5	5	0	0	NA	NA	NA	35	50	171	519	173	116	267	118	7	16	3	0.041	0.031	0.017
.	19.01.15-20.08.49-1-378418	35	1	1	1	0	1	0	0	0	0	0	NA	NA	NA	11	8	165	492	164	0	0	0	0	1	0	0	0.002	0
.	19.01.15-20.08.52-1-378435	58	2	2	1	0	1	250	0	0	0	0	NA	NA	NA	15	21	165	504	165	60	131	59	1	9	0	0.006	0.018	0
.	19.01.15-20.08.56-1-378437	236	38	38	10	0	8	499	32	32	0	0	NA	NA	NA	73	54	172	524	171	117	269	113	19	83	10	0.11	0.158	0.058
.	19.01.15-20.08.57-1-378441	176	40	40	10	0	9	504	38	38	0	0	NA	NA	NA	58	55	177	518	173	122	261	121	20	86	4	0.113	0.166	0.023
.	19.01.15-20.09.01-1-378442	189	29	29	6	0	3	499	27	27	0	0	NA	NA	NA	59	53	173	519	174	120	259	120	17	53	4	0.098	0.102	0.023
.	19.01.15-20.09.12-1-378443	121	4	4	0	0	0	489	3	3	0	0	NA	NA	NA	41	42	169	515	171	114	259	116	4	1	1	0.024	0.002	0.006
.	19.01.15-20.09.29-1-378460	118	10	10	1	0	1	489	9	9	0	0	NA	NA	NA	32	36	171	511	167	117	258	114	1	26	2	0.006	0.051	0.012
.	19.01.15-20.09.43-1-378471	526	73	73	20	0	16	567	64	64	0	0	NA	NA	NA	141	117	196	549	185	143	292	132	56	139	27	0.286	0.253	0.146
.	19.01.15-20.09.51-1-378475	388	43	43	15	0	12	552	42	42	0	0	NA	NA	NA	96	108	178	557	186	126	295	131	24	115	15	0.135	0.206	0.081
.	19.01.15-20.09.58-1-378497	93	4	4	2	0	2	478	3	3	0	0	NA	NA	NA	23	31	170	505	169	115	251	112	0	7	3	0	0.014	0.018
.	19.01.15-20.10.05-1-378504	174	20	20	7	0	6	498	18	18	0	0	NA	NA	NA	43	48	173	516	172	119	260	119	3	23	12	0.017	0.045	0.07
.	19.01.15-20.10.05-1-378505	92	5	5	2	0	1	482	4	4	0	0	NA	NA	NA	31	31	170	501	173	115	248	119	0	23	0	0	0.046	0
.	19.01.15-20.10.13-1-378511	31	1	1	0	0	0	0	0	0	0	0	NA	NA	NA	10	4	164	491	162	0	0	0	0	1	0	0	0.002	0
.	19.01.15-20.10.15-1-378513	63	3	3	0	0	0	482	2	2	0	0	NA	NA	NA	26	30	173	501	169	119	248	115	6	9	4	0.035	0.018	0.024
.	19.01.15-20.10.21-1-378520	440	119	119	33	0	27	562	109	109	0	0	NA	NA	NA	123	110	180	560	183	129	302	131	81	227	47	0.45	0.405	0.257
.	19.01.15-20.10.27-1-378530	201	10	10	4	0	4	500	7	7	0	0	NA	NA	NA	52	52	168	527	170	114	268	118	16	8	4	0.095	0.015	0.024
.	19.01.15-20.10.41-1-378539	263	43	43	11	0	9	514	38	38	0	0	NA	NA	NA	71	64	176	528	173	123	271	120	23	63	17	0.131	0.119	0.098
.	19.01.15-20.10.46-1-378545	235	54	54	12	0	9	522	50	50	0	0	NA	NA	NA	71	77	175	534	181	120	278	124	37	108	15	0.211	0.202	0.083
.	19.01.15-20.10.48-1-378546	272	107	107	30	0	25	529	98	98	0	0	NA	NA	NA	86	88	183	542	176	122	284	123	91	173	42	0.497	0.319	0.239
.	19.01.15-20.10.55-1-378564	93	7	7	0	0	0	481	4	4	0	0	NA	NA	NA	29	26	169	503	167	118	250	113	0	10	8	0	0.02	0.048
.	19.01.15-20.11.10-1-378575	267	71	71	18	0	13	518	63	63	0	0	NA	NA	NA	60	66	177	528	174	126	271	121	29	120	49	0.164	0.227	0.282
.	19.01.15-20.11.10-1-378576	33	1	1	0	0	0	0	0	0	0	0	NA	NA	NA	9	11	166	494	164	0	0	0	0	0	0	0	0	0
.	19.01.15-20.11.11-1-378577	58	2	2	0	0	0	148	1	1	0	0	NA	NA	NA	13	17	168	497	165	36	81	31	0	2	0	0	0.004	0
.	19.01.15-20.11.12-1-378578	216	34	34	14	0	10	530	30	30	0	0	NA	NA	NA	68	82	180	536	179	128	276	126	8	70	6	0.044	0.131	0.034
.	19.01.15-20.11.25-1-378586	319	34	34	10	0	8	547	33	33	0	0	NA	NA	NA	106	108	185	545	191	132	284	131	30	74	22	0.162	0.136	0.115
.	19.01.15-20.11.27-1-378591	176	7	7	1	0	1	515	5	5	0	0	NA	NA	NA	41	61	173	525	176	123	269	123	4	7	5	0.023	0.013	0.028
.	19.01.15-20.11.42-1-378605	189	10	10	2	0	2	509	9	9	0	0	NA	NA	NA	64	62	173	526	176	120	267	122	11	17	0	0.064	0.032	0
.	19.01.15-20.11.53-1-378627	180	15	15	4	0	4	502	13	13	0	0	NA	NA	NA	62	51	177	514	173	121	261	120	9	23	2	0.051	0.045	0.012
.	19.01.15-20.12.12-1-378639	152	17	17	1	0	1	500	16	16	0	0	NA	NA	NA	48	47	173	518	169	121	260	119	8	29	6	0.046	0.056	0.036
.	19.01.15-20.12.15-1-378640	364	72	72	23	0	16	570	64	64	0	0	NA	NA	NA	88	125	181	570	187	128	309	133	34	206	18	0.188	0.361	0.096
.	19.01.15-20.12.17-1-378642	116	13	13	0	0	0	485	9	9	0	0	NA	NA	NA	36	42	173	513	169	120	252	113	3	23	1	0.017	0.045	0.006
.	19.01.15-20.12.22-1-378650	89	6	6	1	0	1	470	5	5	0	0	NA	NA	NA	26	22	164	504	167	111	246	113	0	11	7	0	0.022	0.042
.	19.01.15-20.12.30-1-378660	152	16	16	4	0	4	487	13	13	0	0	NA	NA	NA	47	39	171	512	169	116	254	117	9	10	14	0.053	0.02	0.083
.	19.01.15-20.12.38-1-378669	207	72	72	17	0	13	512	68	68	0	0	NA	NA	NA	49	66	174	526	179	120	266	126	37	135	20	0.213	0.257	0.112
.	19.01.15-20.12.40-1-378671	212	27	27	5	0	4	514	26	26	0	0	NA	NA	NA	65	59	178	522	172	125	269	120	9	66	2	0.051	0.126	0.012
.	19.01.15-20.12.41-1-378673	329	73	73	20	0	15	559	69	69	0	0	NA	NA	NA	95	116	188	553	188	134	291	134	34	153	23	0.181	0.277	0.122
.	19.01.15-20.12.51-1-378680	413	66	66	23	0	17	563	60	60	0	0	NA	NA	NA	105	113	194	550	182	139	294	130	49	165	24	0.253	0.3	0.132
.	19.01.15-20.12.57-1-378700	89	5	5	2	0	2	484	4	4	0	0	NA	NA	NA	32	34	169	506	172	116	249	119	3	14	0	0.018	0.028	0
.	19.01.15-20.13.01-1-378703	85	3	3	1	0	1	498	2	2	0	0	NA	NA	NA	24	38	173	513	165	124	259	115	6	3	0	0.035	0.006	0
.	19.01.15-20.13.06-1-378704	349	20	20	4	0	3	552	17	17	0	0	NA	NA	NA	127	107	181	551	188	131	286	135	6	50	5	0.033	0.091	0.027
.	19.01.15-20.13.12-1-378708	339	122	122	35	0	27	534	116	116	0	0	NA	NA	NA	93	91	183	543	178	129	281	124	74	263	16	0.404	0.484	0.09
.	19.01.15-20.13.14-1-378710	30	1	1	0	0	0	0	0	0	0	0	NA	NA	NA	7	5	163	491	164	0	0	0	0	1	0	0	0.002	0
.	19.01.15-20.13.14-1-378713	37	1	1	0	0	0	0	0	0	0	0	NA	NA	NA	2	14	167	496	164	0	0	0	4	0	0	0.024	0	0
.	19.01.15-20.13.16-1-378714	183	21	21	4	0	4	509	20	20	0	0	NA	NA	NA	52	63	171	532	173	122	267	120	0	41	3	0	0.077	0.017
.	19.01.15-20.13.26-1-378726	288	20	20	6	0	6	532	19	19	0	0	NA	NA	NA	77	82	177	538	180	124	281	127	7	43	2	0.04	0.08	0.011
.	19.01.15-20.13.45-1-378740	32	1	1	1	0	1	0	0	0	0	0	NA	NA	NA	9	11	166	494	164	0	0	0	0	1	0	0	0.002	0
.	19.01.15-20.13.48-1-378748	72	2	2	0	0	0	471	0	0	0	0	NA	NA	NA	25	24	171	500	166	116	243	112	0	0	1	0	0	0.006
.	19.01.15-20.13.48-1-378749	232	48	48	9	0	7	517	45	45	0	0	NA	NA	NA	78	66	173	532	174	120	274	123	23	112	13	0.133	0.211	0.075
.	19.01.15-20.13.55-1-378767	180	11	11	3	0	2	513	9	9	0	0	NA	NA	NA	50	64	176	527	174	124	267	122	6	29	1	0.034	0.055	0.006
.	19.01.15-20.14.00-1-378771	469	86	86	17	0	13	584	77	77	0	0	NA	NA	NA	133	144	202	564	191	142	304	138	34	182	23	0.168	0.323	0.12
.	19.01.15-20.14.02-1-378772	144	10	10	3	0	3	492	9	9	0	0	NA	NA	NA	45	46	177	510	172	122	255	115	8	17	11	0.045	0.033	0.064
.	19.01.15-20.14.22-1-378780	295	44	44	11	0	8	529	40	40	0	0	NA	NA	NA	82	80	177	537	179	121	281	127	33	100	14	0.186	0.186	0.078
.	19.01.15-20.14.22-1-378781	267	24	24	9	0	7	523	22	22	0	0	NA	NA	NA	87	76	180	536	173	129	278	116	5	43	8	0.028	0.08	0.046
.	19.01.15-20.14.23-1-378785	343	25	25	6	0	5	521	23	23	0	0	NA	NA	NA	88	70	170	538	175	118	280	123	26	74	12	0.153	0.138	0.069
.	19.01.15-20.14.24-1-378788	82	3	3	2	0	2	467	2	2	0	0	NA	NA	NA	15	14	165	495	167	110	244	113	2	6	0	0.012	0.012	0
.	19.01.15-20.14.32-1-378796	381	100	100	26	0	23	544	91	91	0	0	NA	NA	NA	102	103	187	545	184	127	287	130	66	246	16	0.353	0.451	0.087
.	19.01.15-20.14.37-1-378801	97	5	5	0	0	0	476	3	3	0	0	NA	NA	NA	32	28	166	512	163	112	251	113	0	10	0	0	0.02	0
.	19.01.15-20.14.55-1-378827	263	80	80	22	0	16	541	69	69	0	0	NA	NA	NA	89	90	179	543	181	122	289	130	52	169	5	0.291	0.311	0.028
.	19.01.15-20.14.57-1-378832	234	31	31	10	0	8	525	27	27	0	0	NA	NA	NA	62	80	177	538	178	125	276	124	25	78	7	0.141	0.145	0.039
.	19.01.15-20.15.00-1-378834	33	1	1	1	0	1	0	0	0	0	0	NA	NA	NA	8	10	167	492	164	0	0	0	5	0	0	0.03	0	0
.	19.01.15-20.15.02-1-378838	64	2	2	0	0	0	395	1	1	0	0	NA	NA	NA	16	12	166	493	166	94	208	93	0	3	0	0	0.006	0
.	19.01.15-20.15.10-1-378840	96	7	7	2	0	2	474	6	6	0	0	NA	NA	NA	27	22	169	499	167	115	247	112	0	12	10	0	0.024	0.06
.	19.01.15-20.15.14-1-378842	32	1	1	0	0	0	0	0	0	0	0	NA	NA	NA	7	10	164	492	167	0	0	0	1	0	0	0.006	0	0
.	19.01.15-20.15.16-1-378845	67	3	3	1	0	1	400	2	2	0	0	NA	NA	NA	13	16	167	498	164	95	206	99	0	5	0	0	0.01	0
.	19.01.15-20.15.24-1-378858	352	54	54	20	0	15	560	48	48	0	0	NA	NA	NA	111	112	185	552	188	131	292	137	45	116	8	0.243	0.21	0.043
.	19.01.15-20.15.27-1-378863	179	21	21	4	0	4	492	18	18	0	0	NA	NA	NA	53	44	168	518	171	117	257	118	22	35	6	0.131	0.068	0.035
.	19.01.15-20.15.28-1-378865	181	21	21	4	0	4	501	20	20	0	0	NA	NA	NA	50	56	175	518	176	122	260	119	8	32	17	0.046	0.062	0.097
.	19.01.15-20.15.41-1-378876	36	1	1	0	0	0	0	0	0	0	0	NA	NA	NA	8	8	164	493	164	0	0	0	0	3	0	0	0.006	0
.	19.01.15-20.15.41-1-378877	242	58	58	18	0	18	515	55	55	0	0	NA	NA	NA	73	65	176	532	170	124	275	116	34	137	9	0.193	0.258	0.053
.	19.01.15-20.15.45-1-378879	118	6	6	2	0	2	491	5	5	0	0	NA	NA	NA	46	40	172	512	169	118	257	116	4	10	0	0.023	0.02	0
.	19.01.15-20.15.49-1-378884	86	4	4	1	0	1	479	3	3	0	0	NA	NA	NA	35	32	165	512	168	111	252	116	4	3	2	0.024	0.006	0.012
.	19.01.15-20.15.57-1-378907	34	1	1	1	0	1	0	0	0	0	0	NA	NA	NA	3	14	167	495	165	0	0	0	1	0	0	0.006	0	0
.	19.01.15-20.15.59-1-378908	121	21	21	2	0	1	492	19	19	0	0	NA	NA	NA	46	42	172	515	168	119	257	116	18	21	0	0.105	0.041	0
.	19.01.15-20.15.59-1-378909	34	1	1	0	0	0	0	0	0	0	0	NA	NA	NA	10	6	165	491	163	0	0	0	0	0	0	0	0	0
.	19.01.15-20.16.02-1-378911	359	61	61	22	0	17	551	54	54	0	0	NA	NA	NA	103	105	184	552	182	130	293	128	38	126	20	0.207	0.228	0.11
.	19.01.15-20.16.02-1-378912	62	2	2	2	0	2	473	1	1	0	0	NA	NA	NA	26	30	168	507	168	112	249	112	3	3	0	0.018	0.006	0
.	19.01.15-20.16.03-1-378913	61	3	3	1	0	1	478	2	2	0	0	NA	NA	NA	18	17	167	499	164	115	248	115	3	5	0	0.018	0.01	0
.	19.01.15-20.16.16-1-378916	90	3	3	2	0	2	474	2	2	0	0	NA	NA	NA	23	22	166	502	167	112	246	116	0	1	9	0	0.002	0.054
.	19.01.15-20.16.16-1-378917	96	8	8	3	0	3	485	6	6	0	0	NA	NA	NA	30	28	169	503	169	115	251	119	1	16	3	0.006	0.032	0.018
.	19.01.15-20.16.26-1-378932	572	60	60	10	0	6	586	56	56	0	0	NA	NA	NA	149	142	193	578	184	139	318	129	33	117	14	0.171	0.202	0.076
.	19.01.15-20.16.29-1-378936	32	1	1	0	0	0	0	0	0	0	0	NA	NA	NA	6	10	164	493	166	0	0	0	0	0	0	0	0	0
.	19.01.15-20.16.31-1-378938	32	1	1	0	0	0	0	0	0	0	0	NA	NA	NA	6	9	164	494	164	0	0	0	0	0	0	0	0	0
.	19.01.15-20.16.32-1-378939	298	19	19	6	0	6	553	17	17	0	0	NA	NA	NA	65	101	192	535	187	137	283	133	8	40	5	0.042	0.075	0.027
.	19.01.15-20.16.33-1-378940	269	21	21	6	0	5	524	19	19	0	0	NA	NA	NA	90	85	179	543	176	121	280	123	27	30	9	0.151	0.055	0.051
.	19.01.15-20.16.33-1-378942	493	97	97	26	0	21	565	88	88	0	0	NA	NA	NA	138	122	184	563	188	128	301	136	62	200	28	0.337	0.355	0.149
.	19.01.15-20.16.34-1-378946	61	3	3	0	0	0	481	2	2	0	0	NA	NA	NA	13	22	167	499	169	114	251	116	7	0	0	0.042	0	0
.	19.01.15-20.16.40-1-378953	238	19	19	7	0	4	523	15	15	0	0	NA	NA	NA	72	76	179	535	175	127	276	120	14	31	9	0.078	0.058	0.051
.	19.01.15-20.16.48-1-378960	33	1	1	0	0	0	0	0	0	0	0	NA	NA	NA	6	6	165	492	162	0	0	0	0	0	0	0	0	0
.	19.01.15-20.16.50-1-378963	495	39	39	9	0	5	589	35	35	0	0	NA	NA	NA	161	149	192	582	188	138	317	134	17	75	7	0.089	0.129	0.037
.	19.01.15-20.16.52-1-378964	232	33	33	9	0	6	502	30	30	0	0	NA	NA	NA	65	49	172	515	175	120	261	121	24	68	0	0.14	0.132	0
.	19.01.15-20.17.05-1-378987	61	3	3	0	0	0	299	2	2	0	0	NA	NA	NA	13	24	166	506	165	73	157	69	2	3	3	0.012	0.006	0.018
.	19.01.15-20.17.14-1-378989	466	70	70	21	0	16	575	62	62	0	0	NA	NA	NA	129	124	197	559	181	144	300	131	46	158	27	0.234	0.283	0.149
.	19.01.15-20.17.16-1-378993	265	58	58	16	0	13	538	56	56	0	0	NA	NA	NA	74	94	180	547	180	126	285	127	34	135	29	0.189	0.247	0.161
.	19.01.15-20.17.21-1-379000	480	71	71	15	0	14	585	65	65	0	0	NA	NA	NA	145	135	194	564	190	142	306	137	58	140	22	0.299	0.248	0.116
.	19.01.15-20.17.34-1-379016	153	14	14	2	0	2	498	12	12	0	0	NA	NA	NA	44	44	172	515	170	121	259	118	14	19	1	0.081	0.037	0.006
.	19.01.15-20.17.48-1-379022	149	10	10	1	0	1	499	9	9	0	0	NA	NA	NA	59	48	175	512	174	121	259	119	3	9	8	0.017	0.018	0.046
.	19.01.15-20.17.49-1-379029	33	1	1	1	0	1	0	0	0	0	0	NA	NA	NA	2	7	166	491	163	0	0	0	1	0	0	0.006	0	0
.	19.01.15-20.17.50-1-379030	34	1	1	0	0	0	0	0	0	0	0	NA	NA	NA	12	12	166	494	165	0	0	0	0	4	0	0	0.008	0
.	19.01.15-20.17.52-1-379032	118	17	17	4	0	4	496	16	16	0	0	NA	NA	NA	55	58	173	523	175	119	259	118	8	17	16	0.046	0.033	0.091
.	19.01.15-20.17.53-1-379048	174	6	6	1	0	1	501	5	5	0	0	NA	NA	NA	46	49	173	516	173	120	259	122	2	8	3	0.012	0.016	0.017
.	19.01.15-20.17.58-1-379054	62	2	2	1	0	1	352	1	1	0	0	NA	NA	NA	18	14	167	493	167	88	181	83	3	4	0	0.018	0.008	0
.	19.01.15-20.18.10-1-379060	36	1	1	0	0	0	0	0	0	0	0	NA	NA	NA	11	13	167	494	165	0	0	0	1	0	0	0.006	0	0
.	19.01.15-20.18.12-1-379063	276	41	41	9	0	7	530	39	39	0	0	NA	NA	NA	87	82	186	529	180	131	271	128	20	122	7	0.108	0.231	0.039
.	19.01.15-20.18.12-1-379064	478	78	78	13	0	9	601	70	70	0	0	NA	NA	NA	134	155	192	584	192	138	325	138	40	180	7	0.208	0.308	0.036
.	19.01.15-20.18.24-1-379075	124	9	9	2	0	2	500	8	8	0	0	NA	NA	NA	30	47	172	512	176	118	260	122	4	22	12	0.023	0.043	0.068
.	19.01.15-20.18.25-1-379076	379	67	67	18	0	14	551	62	62	0	0	NA	NA	NA	88	105	186	548	184	133	286	132	22	165	31	0.118	0.301	0.168
.	19.01.15-20.18.38-1-379092	242	15	15	2	0	2	538	14	14	0	0	NA	NA	NA	82	89	178	539	185	126	282	130	9	26	5	0.051	0.048	0.027
.	19.01.15-20.18.43-1-379094	88	3	3	1	0	1	481	2	2	0	0	NA	NA	NA	25	29	167	506	169	113	252	116	2	1	2	0.012	0.002	0.012
.	19.01.15-20.18.55-1-379117	121	11	11	1	0	1	484	10	10	0	0	NA	NA	NA	38	31	165	508	171	115	254	115	1	25	0	0.006	0.049	0
.	19.01.15-20.18.56-1-379118	60	2	2	1	0	1	102	1	1	0	0	NA	NA	NA	14	20	165	499	169	21	48	33	3	0	3	0.018	0	0.018
.	19.01.15-20.19.09-1-379124	327	38	38	14	0	10	541	34	34	0	0	NA	NA	NA	96	94	181	537	189	126	284	131	7	112	9	0.039	0.209	0.048
.	19.01.15-20.19.10-1-379125	92	6	6	1	0	0	486	5	5	0	0	NA	NA	NA	27	27	170	500	170	118	252	116	2	11	4	0.012	0.022	0.024
.	19.01.15-20.19.13-1-379128	35	1	1	0	0	0	0	0	0	0	0	NA	NA	NA	11	13	164	497	165	0	0	0	0	1	0	0	0.002	0
.	19.01.15-20.19.15-1-379129	124	11	11	1	0	1	495	8	8	0	0	NA	NA	NA	37	46	170	521	168	117	264	114	0	12	8	0	0.023	0.048
.	19.01.15-20.19.16-1-379131	117	5	5	1	0	1	483	2	2	0	0	NA	NA	NA	40	32	174	503	168	120	246	117	4	5	2	0.023	0.01	0.012
.	19.01.15-20.19.17-1-379132	128	22	22	6	0	5	499	21	21	0	0	NA	NA	NA	42	47	171	518	171	119	262	118	6	30	5	0.035	0.058	0.029
.	19.01.15-20.19.28-1-379149	332	71	71	22	0	18	522	64	64	0	0	NA	NA	NA	84	89	182	545	175	126	275	121	45	158	14	0.247	0.29	0.08
.	19.01.15-20.19.29-1-379150	333	72	72	15	0	13	534	66	66	0	0	NA	NA	NA	87	91	191	530	183	133	273	128	40	152	20	0.209	0.287	0.109
.	19.01.15-20.19.32-1-379154	209	47	47	14	0	11	513	44	44	0	0	NA	NA	NA	69	60	175	524	174	121	268	124	57	65	21	0.326	0.124	0.121
.	19.01.15-20.19.39-1-379161	156	25	25	1	0	1	499	22	22	0	0	NA	NA	NA	49	48	169	521	171	116	265	118	25	38	6	0.148	0.073	0.035
.	19.01.15-20.19.57-1-379188	327	41	41	7	0	6	548	38	38	0	0	NA	NA	NA	101	94	187	546	174	136	291	121	17	97	7	0.091	0.178	0.04
.	19.01.15-20.20.05-1-379196	114	13	13	0	0	0	492	10	10	0	0	NA	NA	NA	48	41	170	511	173	119	255	118	4	16	4	0.024	0.031	0.023
.	19.01.15-20.20.20-1-379204	61	3	3	0	0	0	471	2	2	0	0	NA	NA	NA	23	17	165	496	169	113	242	116	3	6	2	0.018	0.012	0.012
.	19.01.15-20.20.24-1-379209	34	1	1	0	0	0	0	0	0	0	0	NA	NA	NA	10	8	163	495	163	0	0	0	3	0	0	0.018	0	0
.	19.01.15-20.20.26-1-379216	120	14	14	4	0	4	487	13	13	0	0	NA	NA	NA	41	34	172	506	169	120	249	118	6	14	0	0.035	0.028	0
.	19.01.15-20.20.30-1-379222	275	73	73	22	0	15	523	65	65	0	0	NA	NA	NA	68	74	176	530	181	119	274	130	50	145	18	0.284	0.274	0.099
.	19.01.15-20.20.33-1-379223	196	26	26	9	0	8	504	24	24	0	0	NA	NA	NA	79	56	175	522	172	121	264	119	8	71	8	0.046	0.136	0.047
.	19.01.15-20.20.33-1-379224	59	2	2	0	0	0	198	1	1	0	0	NA	NA	NA	11	19	165	503	164	50	102	46	0	2	0	0	0.004	0
.	19.01.15-20.20.37-1-379229	97	8	8	4	0	4	475	6	6	0	0	NA	NA	NA	45	28	166	504	171	112	247	116	1	18	9	0.006	0.036	0.053
.	19.01.15-20.20.50-1-379237	144	6	6	0	0	0	480	5	5	0	0	NA	NA	NA	42	34	166	513	168	113	251	116	1	10	0	0.006	0.019	0
.	19.01.15-20.21.10-1-379261	153	19	19	4	0	3	497	16	16	0	0	NA	NA	NA	40	39	170	510	172	116	262	119	12	46	7	0.071	0.09	0.041
.	19.01.15-20.21.16-1-379264	328	80	80	23	0	17	531	78	78	0	0	NA	NA	NA	94	88	180	544	177	125	284	122	45	155	22	0.25	0.285	0.124
.	19.01.15-20.21.17-1-379265	143	17	17	3	0	2	498	16	16	0	0	NA	NA	NA	58	47	166	514	180	114	259	125	13	26	2	0.078	0.051	0.011
.	19.01.15-20.21.17-1-379266	374	34	34	9	0	7	550	31	31	0	0	NA	NA	NA	98	99	182	548	182	127	292	131	24	58	14	0.132	0.106	0.077
.	19.01.15-20.21.19-1-379270	323	23	23	7	0	6	530	21	21	0	0	NA	NA	NA	103	79	182	527	183	127	273	130	20	55	4	0.11	0.104	0.022
.	19.01.15-20.21.24-1-379277	303	27	27	8	0	6	540	26	26	0	0	NA	NA	NA	101	92	183	540	182	131	280	129	18	35	22	0.098	0.065	0.121
.	19.01.15-20.21.30-1-379285	97	6	6	0	0	0	491	4	4	0	0	NA	NA	NA	35	38	173	513	165	120	258	113	0	17	3	0	0.033	0.018
.	19.01.15-20.21.43-1-379293	377	74	74	23	0	18	554	68	68	0	0	NA	NA	NA	98	98	181	545	185	131	291	132	32	155	27	0.177	0.284	0.146
.	19.01.15-20.21.48-1-379294	39	1	1	1	0	1	0	0	0	0	0	NA	NA	NA	10	11	166	495	163	0	0	0	0	2	0	0	0.004	0
.	19.01.15-20.21.49-1-379296	92	3	3	0	0	0	484	2	2	0	0	NA	NA	NA	36	33	171	508	167	120	250	114	0	7	3	0	0.014	0.018
.	19.01.15-20.21.51-1-379301	56	2	2	1	0	0	474	1	1	0	0	NA	NA	NA	26	18	165	500	166	116	243	115	0	4	5	0	0.008	0.03
.	19.01.15-20.22.00-1-379323	235	44	44	13	0	10	525	42	42	0	0	NA	NA	NA	79	74	182	527	178	126	273	126	44	98	18	0.242	0.186	0.101
.	19.01.15-20.22.04-1-379326	160	17	17	5	0	4	512	15	15	0	0	NA	NA	NA	43	62	177	524	174	126	267	119	12	33	10	0.068	0.063	0.057
.	19.01.15-20.22.04-1-379327	171	29	29	6	0	5	492	27	27	0	0	NA	NA	NA	44	45	168	516	174	115	257	120	16	39	10	0.095	0.076	0.057
.	19.01.15-20.22.05-1-379328	63	2	2	0	0	0	474	1	1	0	0	NA	NA	NA	20	24	170	501	166	116	248	110	0	3	4	0	0.006	0.024
.	19.01.15-20.22.31-1-379343	35	1	1	1	0	1	0	0	0	0	0	NA	NA	NA	6	12	167	494	164	0	0	0	0	1	0	0	0.002	0
.	19.01.15-20.22.33-1-379347	353	88	88	28	0	21	555	82	82	0	0	NA	NA	NA	102	114	180	562	185	127	296	132	75	177	21	0.417	0.315	0.114
.	19.01.15-20.22.36-1-379355	750	145	145	36	0	29	617	132	132	0	0	NA	NA	NA	182	176	190	600	199	139	335	143	79	279	36	0.416	0.465	0.181
.	19.01.15-20.22.42-1-379356	293	35	35	12	0	10	523	31	31	0	0	NA	NA	NA	85	78	181	536	174	125	276	122	31	87	7	0.171	0.162	0.04
.	19.01.15-20.22.49-1-379358	302	39	39	9	0	6	540	37	37	0	0	NA	NA	NA	87	91	177	549	178	125	288	127	4	76	15	0.023	0.138	0.084
.	19.01.15-20.23.05-1-379387	288	24	24	8	0	7	527	21	21	0	0	NA	NA	NA	73	83	176	540	180	124	277	126	12	46	5	0.068	0.085	0.028
.	19.01.15-20.23.17-1-379393	32	1	1	0	0	0	0	0	0	0	0	NA	NA	NA	7	10	166	492	165	0	0	0	0	0	0	0	0	0
.	19.01.15-20.23.17-1-379394	183	23	23	6	0	4	511	21	21	0	0	NA	NA	NA	71	61	175	529	170	122	269	120	11	75	2	0.063	0.142	0.012
.	19.01.15-20.23.19-1-379397	415	36	36	8	0	5	591	31	31	0	0	NA	NA	NA	132	147	190	575	195	136	313	142	30	62	17	0.158	0.108	0.087
.	19.01.15-20.23.53-1-379434	119	5	5	2	0	2	493	3	3	0	0	NA	NA	NA	35	41	171	512	171	117	258	118	7	6	1	0.041	0.012	0.006
.	19.01.15-20.24.12-1-379441	492	60	60	16	0	15	601	54	54	0	0	NA	NA	NA	121	159	196	586	190	141	323	137	44	130	13	0.224	0.222	0.068
.	19.01.15-20.24.19-1-379448	66	3	3	1	0	1	482	2	2	0	0	NA	NA	NA	26	31	170	502	172	117	248	117	1	5	0	0.006	0.01	0
.	19.01.15-20.24.26-1-379463	33	1	1	1	0	1	0	0	0	0	0	NA	NA	NA	16	6	164	491	164	0	0	0	0	0	2	0	0	0.012
.	19.01.15-20.24.26-1-379464	207	38	38	9	0	8	518	32	32	0	0	NA	NA	NA	48	66	184	521	174	131	267	120	23	88	20	0.125	0.169	0.115
.	19.01.15-20.24.28-1-379469	147	10	10	4	0	3	497	8	8	0	0	NA	NA	NA	62	43	176	511	169	122	257	118	3	16	2	0.017	0.031	0.012
.	19.01.15-20.24.32-1-379471	361	58	58	18	0	15	550	53	53	0	0	NA	NA	NA	104	104	187	546	184	135	285	130	33	139	25	0.176	0.255	0.136
.	19.01.15-20.24.34-1-379473	336	24	24	10	0	7	540	22	22	0	0	NA	NA	NA	85	89	184	539	179	129	284	127	10	57	10	0.054	0.106	0.056
.	19.01.15-20.24.44-1-379482	180	22	22	5	0	4	500	19	19	0	0	NA	NA	NA	41	47	176	515	169	122	260	118	21	30	3	0.119	0.058	0.018
.	19.01.15-20.24.55-1-379505	234	25	25	5	0	3	519	23	23	0	0	NA	NA	NA	63	72	176	537	172	123	277	119	22	51	6	0.125	0.095	0.035
.	19.01.15-20.25.03-1-379512	174	30	30	5	0	4	508	27	27	0	0	NA	NA	NA	55	53	172	518	176	119	265	124	15	79	4	0.087	0.153	0.023
.	19.01.15-20.25.15-1-379513	35	1	1	0	0	0	0	0	0	0	0	NA	NA	NA	5	10	164	496	163	0	0	0	0	0	0	0	0	0
.	19.01.15-20.25.18-1-379515	125	12	12	3	0	3	489	11	11	0	0	NA	NA	NA	33	35	167	511	170	117	254	118	11	34	3	0.066	0.067	0.018
.	19.01.15-20.26.02-1-379555	180	12	12	2	0	1	510	9	9	0	0	NA	NA	NA	46	59	175	519	178	119	265	126	9	25	3	0.051	0.048	0.017
.	19.01.15-20.26.10-1-379558	89	3	3	2	0	2	479	2	2	0	0	NA	NA	NA	44	28	169	506	166	115	252	112	0	7	0	0	0.014	0
.	19.01.15-20.26.18-1-379564	325	49	49	17	0	12	552	45	45	0	0	NA	NA	NA	105	104	186	549	182	132	291	129	56	85	20	0.301	0.155	0.11
.	19.01.15-20.26.21-1-379568	421	47	47	13	0	12	583	45	45	0	0	NA	NA	NA	127	135	193	571	184	141	312	130	24	89	27	0.124	0.156	0.147
.	19.01.15-20.26.23-1-379572	228	24	24	6	0	6	505	21	21	0	0	NA	NA	NA	66	60	176	520	177	119	264	122	9	67	10	0.051	0.129	0.056
.	19.01.15-20.26.26-1-379575	288	76	76	21	0	15	536	67	67	0	0	NA	NA	NA	79	85	173	544	181	122	287	127	33	183	10	0.191	0.336	0.055
.	19.01.15-20.26.27-1-379579	529	50	50	13	0	8	609	46	46	0	0	NA	NA	NA	140	157	201	577	192	152	317	140	52	113	14	0.259	0.196	0.073
.	19.01.15-20.26.28-1-379580	242	84	84	20	0	17	507	76	76	0	0	NA	NA	NA	69	52	173	526	166	117	275	115	38	151	38	0.22	0.287	0.229
.	19.01.15-20.27.14-1-379621	495	89	89	28	0	22	587	78	78	0	0	NA	NA	NA	119	143	188	581	187	135	318	134	56	216	28	0.298	0.372	0.15
.	19.01.15-20.27.16-1-379622	227	41	41	10	0	9	516	38	38	0	0	NA	NA	NA	71	70	175	531	177	124	270	122	30	101	8	0.171	0.19	0.045
.	19.01.15-20.27.30-1-379637	34	1	1	0	0	0	0	0	0	0	0	NA	NA	NA	9	15	165	499	164	0	0	0	0	4	0	0	0.008	0
.	19.01.15-20.27.34-1-379640	93	10	10	1	0	1	485	8	8	0	0	NA	NA	NA	25	32	169	510	166	116	255	114	8	13	0	0.047	0.025	0
.	19.01.15-20.27.50-1-379649	315	63	63	15	0	9	533	57	57	0	0	NA	NA	NA	92	80	178	531	184	127	274	132	32	139	10	0.18	0.262	0.054
.	19.01.15-20.27.54-1-379665	234	24	24	12	0	9	533	23	23	0	0	NA	NA	NA	88	90	176	540	187	120	282	131	21	62	11	0.119	0.115	0.059
.	19.01.15-20.27.57-1-379673	34	1	1	0	0	0	0	0	0	0	0	NA	NA	NA	10	13	165	495	166	0	0	0	3	0	0	0.018	0	0
.	19.01.15-20.28.01-1-379675	244	89	89	20	0	19	519	83	83	0	0	NA	NA	NA	72	74	178	537	172	125	277	117	28	202	25	0.157	0.376	0.145
.	19.01.15-20.28.15-1-379682	290	42	42	9	0	6	545	40	40	0	0	NA	NA	NA	78	86	182	537	180	130	286	129	29	87	22	0.159	0.162	0.122
.	19.01.15-20.28.17-1-379685	233	40	40	8	0	6	518	35	35	0	0	NA	NA	NA	68	68	177	524	180	126	269	123	18	72	21	0.102	0.137	0.117
.	19.01.15-20.28.19-1-379688	34	1	1	0	0	0	0	0	0	0	0	NA	NA	NA	7	12	166	495	164	0	0	0	0	0	1	0	0	0.006
.	19.01.15-20.28.24-1-379696	62	2	2	0	0	0	398	1	1	0	0	NA	NA	NA	17	17	168	498	164	99	209	90	4	1	0	0.024	0.002	0
.	19.01.15-20.28.35-1-379708	260	55	55	19	0	15	531	49	49	0	0	NA	NA	NA	60	77	180	532	178	128	275	128	32	116	20	0.178	0.218	0.112
.	19.01.15-20.28.41-1-379714	92	4	4	0	0	0	480	3	3	0	0	NA	NA	NA	24	23	166	497	173	114	245	121	0	15	0	0	0.03	0
.	19.01.15-20.28.48-1-379717	297	22	22	5	0	5	537	20	20	0	0	NA	NA	NA	78	86	181	539	179	128	280	129	6	37	9	0.033	0.069	0.05
.	19.01.15-20.28.56-1-379744	256	29	29	12	0	10	510	27	27	0	0	NA	NA	NA	85	55	174	518	176	120	266	124	26	76	4	0.149	0.147	0.023
.	19.01.15-20.29.07-1-379747	58	2	2	1	0	1	400	1	1	0	0	NA	NA	NA	19	18	171	496	164	103	201	96	1	6	0	0.006	0.012	0
.	19.01.15-20.29.12-1-379748	383	63	63	15	0	11	526	57	57	0	0	NA	NA	NA	109	77	180	534	176	126	278	122	39	165	14	0.217	0.309	0.08
.	19.01.15-20.29.13-1-379749	234	23	23	6	0	6	517	20	20	0	0	NA	NA	NA	73	76	178	531	180	122	269	126	14	59	1	0.079	0.111	0.006
.	19.01.15-20.29.19-1-379754	229	67	67	16	0	10	516	62	62	0	0	NA	NA	NA	85	70	181	528	174	128	269	119	45	155	26	0.249	0.294	0.149
.	19.01.15-20.29.28-1-379769	147	20	20	1	0	1	494	15	15	0	0	NA	NA	NA	39	35	172	507	169	120	259	115	6	27	2	0.035	0.053	0.012
.	19.01.15-20.29.33-1-379773	55	2	2	2	0	2	476	1	1	0	0	NA	NA	NA	18	19	168	495	169	115	244	117	9	0	0	0.054	0	0
.	19.01.15-20.29.46-1-379782	38	1	1	0	0	0	0	0	0	0	0	NA	NA	NA	14	7	165	492	163	0	0	0	0	0	0	0	0	0
.	19.01.15-20.29.46-1-379783	330	53	53	16	0	13	546	47	47	0	0	NA	NA	NA	97	101	185	550	179	130	293	123	63	92	27	0.341	0.167	0.151
.	19.01.15-20.29.47-1-379784	61	2	2	1	0	1	102	1	1	0	0	NA	NA	NA	19	13	164	500	162	29	45	28	0	3	0	0	0.006	0
.	19.01.15-20.29.49-1-379785	211	14	14	5	0	5	510	9	9	0	0	NA	NA	NA	66	55	170	524	174	118	271	121	7	22	7	0.041	0.042	0.04
.	19.01.15-20.29.50-1-379786	32	1	1	0	0	0	0	0	0	0	0	NA	NA	NA	10	6	164	492	163	0	0	0	0	0	0	0	0	0
.	19.01.15-20.29.58-1-379809	31	1	1	1	0	1	0	0	0	0	0	NA	NA	NA	7	6	164	493	162	0	0	0	0	0	0	0	0	0
.	19.01.15-20.29.58-1-379810	32	1	1	1	0	1	0	0	0	0	0	NA	NA	NA	13	13	165	498	163	0	0	0	0	4	0	0	0.008	0
.	19.01.15-20.30.02-1-379815	176	12	12	2	0	2	500	10	10	0	0	NA	NA	NA	51	46	176	516	167	123	261	116	6	12	2	0.034	0.023	0.012
.	19.01.15-20.30.02-1-379816	148	10	10	2	0	1	490	9	9	0	0	NA	NA	NA	52	43	174	513	169	118	256	116	3	23	0	0.017	0.045	0
.	19.01.15-20.30.04-1-379817	63	4	4	3	0	3	477	3	3	0	0	NA	NA	NA	28	29	165	507	170	111	250	116	2	20	0	0.012	0.039	0
.	19.01.15-20.30.08-1-379820	123	9	9	6	0	5	491	7	7	0	0	NA	NA	NA	48	42	169	510	176	117	251	123	0	17	4	0	0.033	0.023
.	19.01.15-20.30.13-1-379825	120	14	14	8	0	8	491	13	13	0	0	NA	NA	NA	40	41	173	514	167	120	258	113	12	18	12	0.069	0.035	0.072
.	19.01.15-20.30.20-1-379832	294	65	65	16	0	12	532	54	54	0	0	NA	NA	NA	91	83	178	539	179	125	280	127	50	138	11	0.281	0.256	0.061
.	19.01.15-20.30.23-1-379835	116	8	8	1	0	1	492	5	5	0	0	NA	NA	NA	46	44	175	510	172	118	256	118	8	13	6	0.046	0.025	0.035
.	19.01.15-20.30.27-1-379841	33	1	1	0	0	0	0	0	0	0	0	NA	NA	NA	11	13	164	498	164	0	0	0	0	0	0	0	0	0
.	19.01.15-20.30.30-1-379844	527	122	122	34	0	31	593	110	110	0	0	NA	NA	NA	171	157	191	581	198	136	316	141	62	264	62	0.325	0.454	0.313
.	19.01.15-20.30.39-1-379851	118	8	8	3	0	3	467	6	6	0	0	NA	NA	NA	49	27	167	508	165	113	245	109	9	11	1	0.054	0.022	0.006
.	19.01.15-20.30.44-1-379856	32	1	1	0	0	0	0	0	0	0	0	NA	NA	NA	7	6	165	491	163	0	0	0	0	0	0	0	0	0
.	19.01.15-20.30.47-1-379859	191	17	17	1	0	0	512	15	15	0	0	NA	NA	NA	56	64	173	533	171	119	273	120	13	19	3	0.075	0.036	0.018
.	19.01.15-20.30.48-1-379861	58	2	2	0	0	0	197	1	1	0	0	NA	NA	NA	16	8	163	495	163	45	112	40	2	1	0	0.012	0.002	0
.	19.01.15-20.30.50-1-379863	116	9	9	2	0	2	489	8	8	0	0	NA	NA	NA	31	39	171	514	167	117	257	115	10	19	5	0.058	0.037	0.03
.	19.01.15-20.30.57-1-379883	289	38	38	11	0	7	536	36	36	0	0	NA	NA	NA	83	87	184	541	175	129	284	123	27	88	21	0.147	0.163	0.12
.	19.01.15-20.30.57-1-379884	57	2	2	0	0	0	479	1	1	0	0	NA	NA	NA	21	23	170	500	166	119	248	112	5	2	0	0.029	0.004	0
.	19.01.15-20.31.02-1-379891	59	2	2	1	0	1	99	1	1	0	0	NA	NA	NA	12	18	168	497	166	22	54	23	3	0	4	0.018	0	0.024
.	19.01.15-20.31.09-1-379933	56	2	2	0	0	0	0	1	1	0	0	NA	NA	NA	14	15	170	495	163	0	0	0	0	3	0	0	0.006	0
.	19.01.15-20.31.10-1-379934	127	20	20	4	0	4	492	19	19	0	0	NA	NA	NA	36	44	174	510	173	120	252	120	4	30	5	0.023	0.059	0.029
.	19.01.15-20.31.12-1-379935	155	17	17	7	0	6	502	16	16	0	0	NA	NA	NA	36	44	168	518	171	118	264	120	2	50	3	0.012	0.097	0.018
.	19.01.15-20.31.14-1-379936	171	14	14	3	0	3	499	12	12	0	0	NA	NA	NA	49	42	173	514	168	121	262	116	8	14	9	0.046	0.027	0.054
.	19.01.15-20.31.15-1-379937	319	41	41	13	0	7	546	39	39	0	0	NA	NA	NA	86	93	179	548	179	129	290	127	33	96	6	0.184	0.175	0.034
.	19.01.15-20.31.15-1-379938	36	1	1	0	0	0	0	0	0	0	0	NA	NA	NA	12	6	163	492	164	0	0	0	0	0	2	0	0	0.012
.	19.01.15-20.31.18-1-379942	546	87	87	23	0	16	572	81	81	0	0	NA	NA	NA	150	124	194	561	182	142	302	128	44	188	25	0.227	0.335	0.137
.	19.01.15-20.31.46-1-379964	175	12	12	4	0	4	500	11	11	0	0	NA	NA	NA	50	49	174	519	169	119	264	117	6	22	3	0.034	0.042	0.018
.	19.01.15-20.31.47-1-379965	176	26	26	7	0	4	508	24	24	0	0	NA	NA	NA	53	56	178	519	172	126	264	118	26	40	17	0.146	0.077	0.099
.	19.01.15-20.31.47-1-379966	90	6	6	1	0	1	471	4	4	0	0	NA	NA	NA	27	22	169	497	169	117	239	115	0	10	0	0	0.02	0
.	19.01.15-20.31.55-1-379988	88	6	6	1	0	1	468	4	4	0	0	NA	NA	NA	26	18	168	498	165	113	242	113	0	10	0	0	0.02	0
.	19.01.15-20.32.00-1-379997	345	43	43	18	0	16	542	35	35	0	0	NA	NA	NA	89	96	183	540	186	130	280	132	19	108	14	0.104	0.2	0.075
.	19.01.15-20.32.01-1-379998	87	4	4	1	0	1	475	3	3	0	0	NA	NA	NA	45	32	166	510	169	110	249	116	1	8	0	0.006	0.016	0
.	19.01.15-20.32.10-1-380003	92	4	4	2	0	1	488	3	3	0	0	NA	NA	NA	24	34	173	504	170	119	253	116	0	8	3	0	0.016	0.018
.	19.01.15-20.32.12-1-380005	61	2	2	0	0	0	347	0	0	0	0	NA	NA	NA	13	11	163	497	164	81	183	83	1	2	0	0.006	0.004	0
.	19.01.15-20.32.17-1-380009	60	2	2	0	0	0	484	1	1	0	0	NA	NA	NA	21	31	171	503	170	116	249	119	0	7	0	0	0.014	0
.	19.01.15-20.32.24-1-380019	96	12	12	1	0	1	487	10	10	0	0	NA	NA	NA	33	28	173	505	163	121	251	115	13	19	0	0.075	0.038	0
.	19.01.15-20.32.25-1-380022	61	2	2	0	0	0	474	1	1	0	0	NA	NA	NA	18	28	168	508	165	114	251	109	0	5	0	0	0.01	0
.	19.01.15-20.32.30-1-380029	90	3	3	1	0	1	485	2	2	0	0	NA	NA	NA	31	35	170	510	168	117	254	114	0	2	4	0	0.004	0.024
.	19.01.15-20.32.31-1-380030	63	4	4	1	0	1	465	2	2	0	0	NA	NA	NA	32	15	166	495	167	112	240	113	0	15	0	0	0.03	0
.	19.01.15-20.32.32-1-380031	272	75	75	25	0	22	529	70	70	0	0	NA	NA	NA	76	82	179	541	175	124	282	123	33	166	24	0.184	0.307	0.137
.	19.01.15-20.32.38-1-380044	380	73	73	23	0	17	556	68	68	0	0	NA	NA	NA	106	109	180	558	184	127	300	129	63	139	18	0.35	0.249	0.098
.	19.01.15-20.32.47-1-380045	321	18	18	3	0	3	537	14	14	0	0	NA	NA	NA	69	90	183	538	182	128	281	128	5	35	5	0.027	0.065	0.027
.	19.01.15-20.32.50-1-380048	117	11	11	6	0	3	495	9	9	0	0	NA	NA	NA	41	43	168	515	173	116	257	122	6	25	16	0.036	0.049	0.092
.	19.01.15-20.32.52-1-380050	151	23	23	6	0	5	505	20	20	0	0	NA	NA	NA	56	56	174	523	172	122	263	120	19	38	5	0.109	0.073	0.029
.	19.01.15-20.32.55-1-380072	162	13	13	4	0	4	495	10	10	0	0	NA	NA	NA	40	42	168	516	171	117	259	119	10	27	9	0.06	0.052	0.053
.	19.01.15-20.33.07-1-380081	266	16	16	2	0	2	515	15	15	0	0	NA	NA	NA	93	71	180	525	179	123	265	127	2	36	5	0.011	0.069	0.028
.	19.01.15-20.33.09-1-380084	36	1	1	1	0	1	0	0	0	0	0	NA	NA	NA	10	7	164	491	165	0	0	0	0	0	1	0	0	0.006
.	19.01.15-20.33.14-1-380086	123	6	6	1	0	1	488	5	5	0	0	NA	NA	NA	48	42	170	516	169	120	254	114	0	14	4	0	0.027	0.024
.	19.01.15-20.33.17-1-380089	354	105	105	16	0	11	558	94	94	0	0	NA	NA	NA	87	108	181	557	183	129	301	128	87	189	22	0.481	0.339	0.12
.	19.01.15-20.33.20-1-380093	320	52	52	21	0	17	544	46	46	0	0	NA	NA	NA	105	95	187	544	177	132	289	123	39	135	13	0.209	0.248	0.073
.	19.01.15-20.33.21-1-380095	234	104	104	29	0	22	511	98	98	0	0	NA	NA	NA	78	76	177	538	174	119	273	119	58	164	26	0.328	0.305	0.149
.	19.01.15-20.33.27-1-380102	210	38	38	10	0	8	514	34	34	0	0	NA	NA	NA	63	64	177	524	176	126	264	124	16	59	15	0.09	0.113	0.085
.	19.01.15-20.33.34-1-380108	278	26	26	7	0	7	510	23	23	0	0	NA	NA	NA	71	58	176	523	172	122	270	118	9	61	3	0.051	0.117	0.017
.	19.01.15-20.33.40-1-380112	58	2	2	0	0	0	399	1	1	0	0	NA	NA	NA	14	13	168	494	164	101	202	96	2	0	0	0.012	0	0
.	19.01.15-20.33.50-1-380115	61	2	2	0	0	0	397	1	1	0	0	NA	NA	NA	19	18	168	498	165	97	205	95	4	1	0	0.024	0.002	0
.	19.01.15-20.34.01-1-380142	237	27	27	6	0	4	541	26	26	0	0	NA	NA	NA	73	93	182	545	179	131	281	129	14	78	1	0.077	0.143	0.006
.	19.01.15-20.34.04-1-380144	147	9	9	3	0	3	495	8	8	0	0	NA	NA	NA	45	47	171	512	177	118	255	122	0	26	3	0	0.051	0.017
.	19.01.15-20.34.10-1-380146	446	74	74	22	0	16	574	69	69	0	0	NA	NA	NA	104	132	190	568	187	135	304	135	51	169	22	0.268	0.298	0.118
.	19.01.15-20.34.10-1-380147	235	18	18	7	0	6	503	17	17	0	0	NA	NA	NA	65	51	170	517	177	117	262	124	10	36	7	0.059	0.07	0.04
.	19.01.15-20.34.26-1-380164	66	4	4	1	0	1	477	3	3	0	0	NA	NA	NA	28	28	168	507	166	114	249	114	5	14	0	0.03	0.028	0
.	19.01.15-20.34.27-1-380167	302	54	54	16	0	11	539	51	51	0	0	NA	NA	NA	76	90	184	535	184	129	278	132	42	75	5	0.228	0.14	0.027
.	19.01.15-20.34.35-1-380175	94	9	9	2	0	2	472	8	8	0	0	NA	NA	NA	33	30	167	512	164	112	249	111	0	13	5	0	0.025	0.03
.	19.01.15-20.34.39-1-380179	38	1	1	0	0	0	0	0	0	0	0	NA	NA	NA	12	6	166	490	163	0	0	0	0	2	0	0	0.004	0
.	19.01.15-20.34.42-1-380180	91	4	4	2	0	2	479	3	3	0	0	NA	NA	NA	22	21	168	499	167	118	247	114	7	6	0	0.042	0.012	0
.	19.01.15-20.34.44-1-380182	462	37	37	5	0	4	574	33	33	0	0	NA	NA	NA	109	127	191	569	180	137	307	130	18	88	9	0.094	0.155	0.05
.	19.01.15-20.34.49-1-380185	123	10	10	3	0	3	495	8	8	0	0	NA	NA	NA	39	44	176	512	169	123	257	115	3	23	4	0.017	0.045	0.024
.	19.01.15-20.34.55-1-380203	66	2	2	0	0	0	470	1	1	0	0	NA	NA	NA	22	20	165	504	164	113	243	114	0	2	0	0	0.004	0
.	19.01.15-20.34.55-1-380208	128	12	12	5	0	3	491	11	11	0	0	NA	NA	NA	50	43	173	517	166	118	261	112	6	34	1	0.035	0.066	0.006
.	19.01.15-20.35.06-1-380214	302	55	55	17	0	13	540	49	49	0	0	NA	NA	NA	96	98	173	549	189	117	287	136	27	108	11	0.156	0.197	0.058
.	19.01.15-20.35.07-1-380215	59	3	3	0	0	0	48	2	2	0	0	NA	NA	NA	14	21	165	504	165	11	27	10	0	1	3	0	0.002	0.018
.	19.01.15-20.35.13-1-380217	64	4	4	0	0	0	480	2	2	0	0	NA	NA	NA	24	25	167	507	164	114	253	113	2	7	0	0.012	0.014	0
.	19.01.15-20.35.22-1-380224	145	6	6	3	0	2	498	5	5	0	0	NA	NA	NA	53	49	169	523	170	118	263	117	5	16	0	0.03	0.031	0
.	19.01.15-20.35.24-1-380227	60	3	3	1	0	1	478	2	2	0	0	NA	NA	NA	17	23	167	505	164	114	252	112	0	13	0	0	0.026	0
.	19.01.15-20.35.27-1-380231	146	26	26	6	0	5	511	21	21	0	0	NA	NA	NA	33	62	171	527	177	118	268	125	20	51	7	0.117	0.097	0.04
.	19.01.15-20.35.27-1-380232	548	61	61	12	0	6	597	57	57	0	0	NA	NA	NA	160	151	191	583	190	137	323	137	29	129	33	0.152	0.221	0.174
.	19.01.15-20.35.37-1-380242	448	49	49	13	0	11	570	46	46	0	0	NA	NA	NA	132	122	184	562	189	133	301	136	23	100	27	0.125	0.178	0.143
.	19.01.15-20.35.42-1-380245	122	6	6	2	0	1	489	5	5	0	0	NA	NA	NA	45	31	169	501	174	119	248	122	1	13	5	0.006	0.026	0.029
.	19.01.15-20.35.46-1-380249	119	10	10	5	0	5	484	9	9	0	0	NA	NA	NA	43	33	169	511	166	116	257	111	8	11	11	0.047	0.022	0.066
.	19.01.15-20.35.48-1-380251	171	12	12	6	0	5	511	8	8	0	0	NA	NA	NA	61	64	173	529	175	117	274	120	16	19	2	0.092	0.036	0.011
.	19.01.15-20.35.49-1-380253	58	2	2	0	0	0	248	1	1	0	0	NA	NA	NA	14	21	171	499	164	65	129	54	0	4	2	0	0.008	0.012
.	19.01.15-20.35.58-1-380275	125	16	16	4	0	2	485	13	13	0	0	NA	NA	NA	36	38	174	512	165	119	254	112	6	27	4	0.034	0.053	0.024
.	19.01.15-20.35.59-1-380276	33	1	1	1	0	1	0	0	0	0	0	NA	NA	NA	8	18	165	502	164	0	0	0	0	5	0	0	0.01	0
.	19.01.15-20.36.01-1-380281	264	24	24	7	0	6	518	23	23	0	0	NA	NA	NA	96	69	176	528	178	124	270	124	15	73	2	0.085	0.138	0.011
.	19.01.15-20.36.05-1-380284	86	3	3	2	0	2	479	2	2	0	0	NA	NA	NA	32	29	169	510	163	116	251	112	0	14	0	0	0.027	0
.	19.01.15-20.36.20-1-380290	297	78	78	16	0	11	522	74	74	0	0	NA	NA	NA	70	77	179	530	181	125	267	130	46	161	30	0.257	0.304	0.166
.	19.01.15-20.36.20-1-380291	144	6	6	0	0	0	495	5	5	0	0	NA	NA	NA	37	38	172	509	170	121	258	116	5	4	0	0.029	0.008	0
.	19.01.15-20.36.24-1-380297	62	4	4	0	0	0	449	2	2	0	0	NA	NA	NA	26	16	168	496	165	111	234	104	4	2	5	0.024	0.004	0.03
.	19.01.15-20.36.28-1-380304	81	6	6	5	0	4	475	3	3	0	0	NA	NA	NA	32	20	169	499	165	116	246	113	15	10	0	0.089	0.02	0
.	19.01.15-20.36.42-1-380317	185	24	24	10	0	8	505	21	21	0	0	NA	NA	NA	48	58	176	517	178	121	261	123	27	41	0	0.153	0.079	0
.	19.01.15-20.36.44-1-380319	206	55	55	10	0	10	512	50	50	0	0	NA	NA	NA	71	65	176	532	170	119	273	120	21	124	6	0.119	0.233	0.035
.	19.01.15-20.36.45-1-380320	237	42	42	11	0	10	501	40	40	0	0	NA	NA	NA	77	58	175	523	173	119	266	116	20	75	12	0.114	0.143	0.069
.	19.01.15-20.36.51-1-380337	118	4	4	0	0	0	498	3	3	0	0	NA	NA	NA	47	52	178	513	174	121	256	121	4	3	1	0.022	0.006	0.006
.	19.01.15-20.36.53-1-380339	124	8	8	4	0	2	501	6	6	0	0	NA	NA	NA	32	49	175	514	173	120	259	122	0	25	2	0	0.049	0.012
.	19.01.15-20.37.10-1-380359	142	9	9	2	0	2	491	7	7	0	0	NA	NA	NA	51	44	175	512	170	120	254	117	24	5	1	0.137	0.01	0.006
.	19.01.15-20.37.16-1-380361	349	46	46	12	0	10	544	44	44	0	0	NA	NA	NA	98	96	190	544	175	136	285	123	18	96	14	0.095	0.176	0.08
.	19.01.15-20.37.16-1-380362	87	5	5	1	0	0	487	4	4	0	0	NA	NA	NA	37	33	173	505	168	120	250	117	0	10	0	0	0.02	0
.	19.01.15-20.37.17-1-380364	96	4	4	1	0	1	491	3	3	0	0	NA	NA	NA	43	40	172	509	172	117	253	121	1	14	0	0.006	0.028	0
.	19.01.15-20.37.19-1-380366	512	85	85	17	0	12	578	78	78	0	0	NA	NA	NA	142	132	190	568	187	136	308	134	37	186	12	0.195	0.327	0.064
.	19.01.15-20.37.31-1-380381	379	47	47	12	0	7	555	43	43	0	0	NA	NA	NA	88	103	182	547	187	130	292	133	28	115	12	0.154	0.21	0.064
.	19.01.15-20.37.33-1-380383	31	1	1	1	0	1	0	0	0	0	0	NA	NA	NA	7	13	163	499	164	0	0	0	4	0	0	0.025	0	0
.	19.01.15-20.37.34-1-380385	93	7	7	1	0	0	481	6	6	0	0	NA	NA	NA	24	28	166	504	171	117	247	117	0	14	6	0	0.028	0.035
.	19.01.15-20.37.36-1-380388	177	24	24	9	0	8	515	23	23	0	0	NA	NA	NA	50	63	175	524	177	122	269	124	11	52	4	0.063	0.099	0.023
.	19.01.15-20.37.38-1-380391	148	6	6	2	0	1	501	5	5	0	0	NA	NA	NA	55	53	176	517	173	122	260	119	0	20	0	0	0.039	0
.	19.01.15-20.37.51-1-380395	407	56	56	19	0	12	553	52	52	0	0	NA	NA	NA	123	110	184	555	184	132	291	130	37	127	15	0.201	0.229	0.082
.	19.01.15-20.37.55-1-380412	40	1	1	1	0	1	0	0	0	0	0	NA	NA	NA	12	13	166	496	164	0	0	0	0	0	5	0	0	0.03
.	19.01.15-20.38.04-1-380421	182	19	19	4	0	4	496	18	18	0	0	NA	NA	NA	52	47	174	514	172	120	255	121	10	44	3	0.057	0.086	0.017
.	19.01.15-20.38.07-1-380424	232	68	68	10	0	8	517	64	64	0	0	NA	NA	NA	64	65	179	525	174	123	274	120	36	134	23	0.201	0.255	0.132
.	19.01.15-20.38.11-1-380426	79	4	4	0	0	0	476	2	2	0	0	NA	NA	NA	23	21	167	503	164	115	250	111	0	4	3	0	0.008	0.018
.	19.01.15-20.38.17-1-380428	375	46	46	12	0	10	552	39	39	0	0	NA	NA	NA	104	105	181	544	193	127	285	140	42	57	23	0.232	0.105	0.119
.	19.01.15-20.38.19-1-380430	238	38	38	11	0	9	513	33	33	0	0	NA	NA	NA	70	58	175	515	181	123	262	128	10	107	8	0.057	0.208	0.044
.	19.01.15-20.38.29-1-380446	127	5	5	3	0	3	486	4	4	0	0	NA	NA	NA	35	31	178	500	166	125	245	116	1	11	0	0.006	0.022	0
.	19.01.15-20.38.43-1-380456	183	15	15	3	0	2	515	12	12	0	0	NA	NA	NA	65	74	178	533	176	122	272	121	10	40	0	0.056	0.075	0
.	19.01.15-20.38.46-1-380458	93	6	6	1	0	1	484	5	5	0	0	NA	NA	NA	36	32	170	508	167	116	253	115	0	19	0	0	0.037	0
.	19.01.15-20.38.49-1-380459	206	27	27	8	0	8	504	25	25	0	0	NA	NA	NA	56	56	175	519	175	122	260	122	9	48	5	0.051	0.092	0.029
.	19.01.15-20.39.17-1-380486	93	10	10	5	0	5	481	9	9	0	0	NA	NA	NA	34	31	170	506	168	114	250	117	20	6	15	0.118	0.012	0.089
.	19.01.15-20.39.19-1-380490	364	43	43	13	0	11	562	40	40	0	0	NA	NA	NA	112	112	195	547	183	140	294	128	25	110	13	0.128	0.201	0.071
.	19.01.15-20.39.23-1-380500	142	14	14	6	0	5	492	10	10	0	0	NA	NA	NA	44	47	172	520	168	119	260	113	4	33	5	0.023	0.063	0.03
.	19.01.15-20.39.25-1-380504	68	3	3	0	0	0	474	2	2	0	0	NA	NA	NA	22	17	165	501	164	111	247	116	0	2	1	0	0.004	0.006
.	19.01.15-20.39.31-1-380512	333	18	18	5	0	4	537	17	17	0	0	NA	NA	NA	106	98	185	549	177	131	285	121	21	39	8	0.114	0.071	0.045
.	19.01.15-20.39.32-1-380513	168	11	11	4	0	3	490	6	6	0	0	NA	NA	NA	65	42	171	514	170	118	255	117	15	25	4	0.088	0.049	0.024
.	19.01.15-20.39.36-1-380517	208	17	17	4	0	3	518	15	15	0	0	NA	NA	NA	52	64	175	525	177	123	273	122	2	44	0	0.011	0.084	0
.	19.01.15-20.39.38-1-380521	208	23	23	3	0	3	512	21	21	0	0	NA	NA	NA	56	69	167	543	172	116	277	119	12	24	3	0.072	0.044	0.017
.	19.01.15-20.39.39-1-380522	384	63	63	23	0	16	564	57	57	0	0	NA	NA	NA	79	117	191	553	186	138	293	133	45	147	27	0.236	0.266	0.145
.	19.01.15-20.39.50-1-380527	335	19	19	6	0	4	540	17	17	0	0	NA	NA	NA	99	96	194	536	179	138	280	122	0	47	10	0	0.088	0.056
.	19.01.15-20.39.52-1-380543	184	21	21	6	0	4	507	20	20	0	0	NA	NA	NA	55	53	176	520	170	125	265	117	16	32	7	0.091	0.062	0.041
.	19.01.15-20.39.55-1-380544	352	41	41	15	0	12	564	40	40	0	0	NA	NA	NA	112	117	189	552	189	134	292	138	13	116	12	0.069	0.21	0.063
.	19.01.15-20.40.02-1-380558	88	6	6	1	0	1	478	5	5	0	0	NA	NA	NA	47	30	169	504	170	114	248	116	8	7	6	0.047	0.014	0.035
.	19.01.15-20.40.06-1-380563	95	8	8	2	0	1	483	7	7	0	0	NA	NA	NA	27	26	170	504	165	119	251	113	0	13	4	0	0.026	0.024
.	19.01.15-20.40.08-1-380565	88	3	3	1	0	1	483	2	2	0	0	NA	NA	NA	23	30	172	504	167	116	251	116	3	4	0	0.017	0.008	0
.	19.01.15-20.40.22-1-380573	63	2	2	0	0	0	479	0	0	0	0	NA	NA	NA	25	30	169	508	166	116	249	114	0	5	0	0	0.01	0
.	19.01.15-20.40.23-1-380576	62	2	2	0	0	0	476	1	1	0	0	NA	NA	NA	18	16	165	499	165	114	248	114	0	2	0	0	0.004	0
.	19.01.15-20.40.23-1-380577	364	73	73	24	0	17	567	69	69	0	0	NA	NA	NA	98	124	184	565	188	131	304	132	35	166	11	0.19	0.294	0.059
.	19.01.15-20.40.25-1-380581	35	1	1	0	0	0	0	0	0	0	0	NA	NA	NA	7	11	163	495	166	0	0	0	0	1	0	0	0.002	0
.	19.01.15-20.40.27-1-380584	61	2	2	1	0	1	295	1	1	0	0	NA	NA	NA	14	20	164	506	163	65	159	71	0	2	1	0	0.004	0.006
.	19.01.15-20.40.28-1-380586	270	41	41	8	0	5	530	37	37	0	0	NA	NA	NA	79	79	179	538	175	126	282	122	39	100	5	0.218	0.186	0.029
.	19.01.15-20.40.29-1-380588	61	2	2	0	0	0	480	0	0	0	0	NA	NA	NA	23	25	170	499	169	116	247	117	0	2	0	0	0.004	0
.	19.01.15-20.40.34-1-380591	239	55	55	13	0	12	509	50	50	0	0	NA	NA	NA	74	67	175	521	184	120	262	127	42	84	21	0.24	0.161	0.114
.	19.01.15-20.40.35-1-380595	259	70	70	23	0	21	530	66	66	0	0	NA	NA	NA	63	78	178	533	180	123	278	129	40	151	26	0.225	0.283	0.144
.	19.01.15-20.40.40-1-380599	297	14	14	4	0	4	520	13	13	0	0	NA	NA	NA	88	79	179	538	175	124	277	119	12	25	1	0.067	0.046	0.006
.	19.01.15-20.40.42-1-380600	377	39	39	11	0	11	544	35	35	0	0	NA	NA	NA	104	103	182	552	182	128	288	128	30	106	8	0.165	0.192	0.044
.	19.01.15-20.40.58-1-380629	95	6	6	1	0	1	476	5	5	0	0	NA	NA	NA	32	21	166	498	170	115	245	116	0	14	2	0	0.028	0.012
.	19.01.15-20.41.03-1-380630	123	13	13	4	0	3	493	11	11	0	0	NA	NA	NA	43	44	171	516	170	116	262	115	11	23	4	0.064	0.045	0.024
.	19.01.15-20.41.07-1-380633	228	37	37	5	0	5	520	29	29	0	0	NA	NA	NA	60	75	186	526	176	131	266	123	5	57	4	0.027	0.108	0.023
.	19.01.15-20.41.13-1-380636	291	21	21	5	0	5	535	17	17	0	0	NA	NA	NA	98	80	179	539	175	128	285	122	3	58	10	0.017	0.108	0.057
.	19.01.15-20.41.40-1-380659	269	24	24	8	0	5	543	19	19	0	0	NA	NA	NA	58	87	178	539	183	127	286	130	17	73	3	0.096	0.135	0.016
.	19.01.15-20.41.40-1-380660	61	2	2	0	0	0	99	1	1	0	0	NA	NA	NA	5	15	167	496	165	22	51	26	0	1	0	0	0.002	0
.	19.01.15-20.41.46-1-380661	270	24	24	6	0	4	535	22	22	0	0	NA	NA	NA	79	87	181	534	185	125	280	130	14	42	1	0.077	0.079	0.005
.	19.01.15-20.41.48-1-380663	288	56	56	18	0	13	522	51	51	0	0	NA	NA	NA	92	74	176	535	176	124	273	125	30	139	21	0.17	0.26	0.119
.	19.01.15-20.41.55-1-380683	122	10	10	3	0	3	496	9	9	0	0	NA	NA	NA	32	44	170	513	174	119	254	123	4	16	3	0.024	0.031	0.017
.	19.01.15-20.42.02-1-380689	67	4	4	0	0	0	474	2	2	0	0	NA	NA	NA	27	24	170	503	164	116	247	111	2	2	5	0.012	0.004	0.03
.	19.01.15-20.42.02-1-380690	150	12	12	2	0	2	489	11	11	0	0	NA	NA	NA	50	36	166	512	171	114	256	119	4	13	11	0.024	0.025	0.064
.	19.01.15-20.42.03-1-380691	176	21	21	3	0	3	491	18	18	0	0	NA	NA	NA	44	33	168	505	173	118	253	120	14	44	3	0.083	0.087	0.017
.	19.01.15-20.42.14-1-380698	85	4	4	0	0	0	492	3	3	0	0	NA	NA	NA	25	34	169	508	170	119	257	116	6	8	0	0.036	0.016	0
.	19.01.15-20.42.24-1-380706	236	9	9	1	0	1	518	7	7	0	0	NA	NA	NA	72	67	172	533	175	119	275	124	5	29	2	0.029	0.054	0.011
.	19.01.15-20.42.46-1-380721	123	9	9	2	0	1	488	8	8	0	0	NA	NA	NA	44	38	171	511	169	119	253	116	1	17	2	0.006	0.033	0.012
.	19.01.15-20.42.46-1-380722	96	8	8	1	0	1	482	7	7	0	0	NA	NA	NA	33	31	168	511	165	116	250	116	3	22	0	0.018	0.043	0
.	19.01.15-20.43.08-1-380748	216	21	21	5	0	4	527	19	19	0	0	NA	NA	NA	71	83	181	538	177	127	275	125	15	42	8	0.083	0.078	0.045
.	19.01.15-20.43.08-1-380749	238	33	33	8	0	7	510	28	28	0	0	NA	NA	NA	71	66	173	525	181	116	268	126	18	54	13	0.104	0.103	0.072
.	19.01.15-20.43.15-1-380754	115	10	10	1	0	1	490	8	8	0	0	NA	NA	NA	30	42	171	516	168	119	256	115	9	9	4	0.053	0.017	0.024
.	19.01.15-20.43.16-1-380756	147	15	15	6	0	3	492	10	10	0	0	NA	NA	NA	58	43	176	513	167	123	257	112	12	37	3	0.068	0.072	0.018
.	19.01.15-20.43.22-1-380762	237	23	23	4	0	4	506	20	20	0	0	NA	NA	NA	78	61	178	520	176	124	262	120	15	52	0	0.084	0.1	0
.	19.01.15-20.43.24-1-380766	237	10	10	2	0	2	510	8	8	0	0	NA	NA	NA	61	54	173	523	171	121	269	120	1	15	1	0.006	0.029	0.006
.	19.01.15-20.43.31-1-380776	346	84	84	23	0	17	548	80	80	0	0	NA	NA	NA	94	102	181	555	179	128	295	125	35	205	10	0.193	0.369	0.056
.	19.01.15-20.43.32-1-380777	35	1	1	1	0	1	0	0	0	0	0	NA	NA	NA	8	7	164	492	164	0	0	0	0	1	0	0	0.002	0
.	19.01.15-20.43.35-1-380780	194	22	22	6	0	4	509	19	19	0	0	NA	NA	NA	60	54	171	524	172	119	269	121	10	56	5	0.058	0.107	0.029
.	19.01.15-20.43.35-1-380781	127	8	8	2	0	1	500	7	7	0	0	NA	NA	NA	38	50	176	514	173	122	257	121	14	7	1	0.08	0.014	0.006
.	19.01.15-20.44.04-1-380803	294	32	32	7	0	6	540	29	29	0	0	NA	NA	NA	67	85	176	544	178	125	291	124	15	56	24	0.085	0.103	0.135
.	19.01.15-20.44.05-1-380804	145	8	8	1	0	1	493	6	6	0	0	NA	NA	NA	67	49	172	516	174	115	258	120	5	16	0	0.029	0.031	0
.	19.01.15-20.44.05-1-380806	236	34	34	9	0	8	522	30	30	0	0	NA	NA	NA	69	81	183	536	175	130	270	122	33	57	7	0.18	0.106	0.04
.	19.01.15-20.44.18-1-380812	296	34	34	5	0	3	527	30	30	0	0	NA	NA	NA	86	84	180	536	181	125	276	126	15	64	4	0.083	0.119	0.022
.	19.01.15-20.44.18-1-380816	60	2	2	0	0	0	470	1	1	0	0	NA	NA	NA	27	24	167	502	168	115	244	111	4	0	0	0.024	0	0
.	19.01.15-20.44.19-1-380818	124	11	11	4	0	4	487	9	9	0	0	NA	NA	NA	43	35	169	512	167	117	255	115	4	31	3	0.024	0.061	0.018
.	19.01.15-20.44.28-1-380832	67	3	3	1	0	1	481	2	2	0	0	NA	NA	NA	21	31	170	507	167	115	253	113	0	10	0	0	0.02	0
.	19.01.15-20.44.30-1-380834	187	11	11	5	0	5	496	10	10	0	0	NA	NA	NA	54	47	174	517	169	121	258	117	13	17	7	0.075	0.033	0.041
.	19.01.15-20.44.36-1-380839	257	25	25	5	0	3	499	22	22	0	0	NA	NA	NA	67	49	177	510	175	121	256	122	32	52	0	0.181	0.102	0
.	19.01.15-20.44.39-1-380844	353	34	34	10	0	8	548	29	29	0	0	NA	NA	NA	116	93	187	540	179	133	286	129	19	107	1	0.102	0.198	0.006
.	19.01.15-20.44.43-1-380846	230	23	23	5	0	4	515	19	19	0	0	NA	NA	NA	81	72	181	529	175	126	270	119	10	34	8	0.055	0.064	0.046
.	19.01.15-20.44.49-1-380848	62	2	2	1	0	1	473	1	1	0	0	NA	NA	NA	28	22	169	502	164	117	242	114	0	0	7	0	0	0.043
.	19.01.15-20.44.54-1-380867	63	2	2	2	0	2	482	1	1	0	0	NA	NA	NA	21	34	168	512	167	114	254	114	0	3	2	0	0.006	0.012
.	19.01.15-20.44.54-1-380868	118	8	8	2	0	2	492	5	5	0	0	NA	NA	NA	37	40	167	514	172	113	258	121	3	16	3	0.018	0.031	0.017
.	19.01.15-20.44.59-1-380872	62	4	4	2	0	2	479	3	3	0	0	NA	NA	NA	28	27	166	508	166	117	250	112	0	9	4	0	0.018	0.024
.	19.01.15-20.45.01-1-380873	122	6	6	0	0	0	499	5	5	0	0	NA	NA	NA	39	45	173	515	170	120	260	119	0	11	4	0	0.021	0.024
.	19.01.15-20.45.11-1-380878	392	60	60	17	0	12	533	54	54	0	0	NA	NA	NA	116	82	176	540	179	123	283	127	67	113	19	0.381	0.209	0.106
.	19.01.15-20.45.13-1-380880	32	1	1	0	0	0	0	0	0	0	0	NA	NA	NA	11	9	164	493	165	0	0	0	0	2	0	0	0.004	0
.	19.01.15-20.45.16-1-380881	206	36	36	13	0	10	509	33	33	0	0	NA	NA	NA	49	58	166	532	173	112	275	122	23	87	8	0.139	0.164	0.046
.	19.01.15-20.45.17-1-380883	92	7	7	0	0	0	479	6	6	0	0	NA	NA	NA	27	22	164	505	166	113	251	115	0	22	1	0	0.044	0.006
.	19.01.15-20.45.19-1-380889	38	1	1	0	0	0	0	0	0	0	0	NA	NA	NA	12	11	166	495	163	0	0	0	0	4	0	0	0.008	0
.	19.01.15-20.45.19-1-380890	94	15	15	3	0	3	484	14	14	0	0	NA	NA	NA	37	37	169	507	174	117	249	118	1	35	4	0.006	0.069	0.023
.	19.01.15-20.45.26-1-380901	411	76	76	24	0	20	553	71	71	0	0	NA	NA	NA	89	109	191	547	184	135	284	134	71	155	11	0.372	0.283	0.06
.	19.01.15-20.45.28-1-380905	200	36	36	14	0	13	506	32	32	0	0	NA	NA	NA	74	60	169	524	180	116	262	128	27	63	14	0.16	0.12	0.078
.	19.01.15-20.45.36-1-380910	322	27	27	6	0	5	537	23	23	0	0	NA	NA	NA	102	101	180	552	182	130	284	123	18	65	4	0.1	0.118	0.022
.	19.01.15-20.45.39-1-380913	448	78	78	20	0	13	572	73	73	0	0	NA	NA	NA	124	125	180	577	181	127	316	129	52	171	9	0.289	0.296	0.05
.	19.01.15-20.45.40-1-380914	342	46	46	9	0	6	544	42	42	0	0	NA	NA	NA	89	98	180	550	181	126	288	130	11	123	13	0.061	0.224	0.072
.	19.01.15-20.45.44-1-380917	113	6	6	2	0	1	494	4	4	0	0	NA	NA	NA	38	41	172	516	166	119	260	115	4	30	1	0.023	0.058	0.006
.	19.01.15-20.46.05-1-380941	332	37	37	9	0	8	545	35	35	0	0	NA	NA	NA	88	98	177	553	181	128	290	127	22	103	12	0.124	0.186	0.066
.	19.01.15-20.46.14-1-380949	267	82	82	20	0	15	541	76	76	0	0	NA	NA	NA	69	94	191	534	182	137	273	131	36	163	26	0.188	0.305	0.143
.	19.01.15-20.46.20-1-380953	123	8	8	3	0	2	493	5	5	0	0	NA	NA	NA	43	40	174	506	173	122	251	120	5	18	6	0.029	0.036	0.035
.	19.01.15-20.46.28-1-380964	33	1	1	0	0	0	0	0	0	0	0	NA	NA	NA	9	8	163	493	165	0	0	0	0	0	0	0	0	0
.	19.01.15-20.46.31-1-380966	275	73	73	16	0	15	523	67	67	0	0	NA	NA	NA	99	81	174	540	180	119	278	126	35	136	15	0.201	0.252	0.083
.	19.01.15-20.46.41-1-380981	148	7	7	3	0	3	486	6	6	0	0	NA	NA	NA	44	33	169	506	171	117	250	119	3	10	1	0.018	0.02	0.006
.	19.01.15-20.46.44-1-380983	92	3	3	0	0	0	469	2	2	0	0	NA	NA	NA	23	16	167	498	164	113	244	112	1	2	0	0.006	0.004	0
.	19.01.15-20.46.50-1-380985	97	6	6	2	0	2	476	3	3	0	0	NA	NA	NA	36	29	175	499	168	122	242	112	1	24	0	0.006	0.048	0
.	19.01.15-20.46.59-1-381007	33	1	1	0	0	0	0	0	0	0	0	NA	NA	NA	9	5	166	490	162	0	0	0	1	0	0	0.006	0	0
.	19.01.15-20.46.59-1-381008	33	1	1	0	0	0	0	0	0	0	0	NA	NA	NA	13	9	163	497	162	0	0	0	1	0	0	0.006	0	0
.	19.01.15-20.47.01-1-381009	264	30	30	13	0	11	522	27	27	0	0	NA	NA	NA	89	82	177	539	179	122	276	124	4	72	6	0.023	0.134	0.034
.	19.01.15-20.47.03-1-381014	300	95	95	36	0	21	531	90	90	0	0	NA	NA	NA	91	89	179	544	179	124	284	123	61	176	41	0.341	0.324	0.229
.	19.01.15-20.47.05-1-381015	93	3	3	1	0	1	486	1	1	0	0	NA	NA	NA	40	35	173	506	169	118	251	117	1	8	0	0.006	0.016	0
.	19.01.15-20.47.08-1-381016	257	52	52	13	0	9	524	47	47	0	0	NA	NA	NA	92	75	173	531	184	120	273	131	36	113	14	0.208	0.213	0.076
.	19.01.15-20.47.08-1-381018	120	15	15	6	0	4	491	14	14	0	0	NA	NA	NA	31	41	173	508	173	118	256	117	1	28	3	0.006	0.055	0.017
.	19.01.15-20.47.17-1-381022	123	9	9	2	0	1	488	8	8	0	0	NA	NA	NA	41	36	171	506	172	120	253	115	0	16	6	0	0.032	0.035
.	19.01.15-20.47.32-1-381041	63	3	3	1	0	1	472	2	2	0	0	NA	NA	NA	28	18	167	500	164	113	249	110	0	13	4	0	0.026	0.024
.	19.01.15-20.47.33-1-381042	32	1	1	0	0	0	0	0	0	0	0	NA	NA	NA	13	7	166	491	163	0	0	0	0	0	0	0	0	0
.	19.01.15-20.47.36-1-381047	37	1	1	1	0	1	0	0	0	0	0	NA	NA	NA	12	18	167	500	164	0	0	0	0	0	3	0	0	0.018
.	19.01.15-20.47.39-1-381050	155	13	13	2	0	2	500	12	12	0	0	NA	NA	NA	45	54	175	522	170	121	261	118	4	22	2	0.023	0.042	0.012
.	19.01.15-20.47.39-1-381051	117	7	7	2	0	2	484	6	6	0	0	NA	NA	NA	40	35	169	511	168	117	251	116	0	24	0	0	0.047	0
.	19.01.15-20.47.41-1-381053	115	4	4	1	0	1	495	3	3	0	0	NA	NA	NA	29	40	172	515	166	118	262	115	0	3	8	0	0.006	0.048
.	19.01.15-20.47.47-1-381055	267	59	59	15	0	14	533	54	54	0	0	NA	NA	NA	80	89	181	541	180	123	284	126	63	89	30	0.348	0.165	0.167
.	19.01.15-20.47.56-1-381072	115	7	7	0	0	0	498	5	5	0	0	NA	NA	NA	30	46	170	514	175	120	258	120	0	14	6	0	0.027	0.034
.	19.01.15-20.47.58-1-381076	289	19	19	7	0	6	545	14	14	0	0	NA	NA	NA	96	103	189	551	176	131	289	125	19	50	2	0.101	0.091	0.011
.	19.01.15-20.47.58-1-381077	91	4	4	1	0	1	486	3	3	0	0	NA	NA	NA	34	40	170	506	177	115	252	119	4	0	3	0.024	0	0.017
.	19.01.15-20.48.09-1-381082	67	3	3	1	0	1	473	2	2	0	0	NA	NA	NA	16	19	165	500	167	112	245	116	7	2	0	0.042	0.004	0
.	19.01.15-20.48.12-1-381087	208	24	24	10	0	6	504	21	21	0	0	NA	NA	NA	63	57	176	511	183	119	256	129	12	46	8	0.068	0.09	0.044
.	19.01.15-20.48.22-1-381094	155	13	13	3	0	3	500	9	9	0	0	NA	NA	NA	40	45	173	513	172	120	260	120	1	24	1	0.006	0.047	0.006
.	19.01.15-20.48.23-1-381096	119	7	7	5	0	3	491	6	6	0	0	NA	NA	NA	33	41	171	513	170	116	258	117	0	21	0	0	0.041	0
.	19.01.15-20.48.25-1-381102	34	1	1	0	0	0	0	0	0	0	0	NA	NA	NA	1	11	165	493	166	0	0	0	0	1	0	0	0.002	0
.	19.01.15-20.48.28-1-381105	62	2	2	1	0	0	478	1	1	0	0	NA	NA	NA	22	29	170	506	166	115	247	116	1	3	0	0.006	0.006	0
.	19.01.15-20.48.32-1-381110	181	16	16	7	0	5	508	14	14	0	0	NA	NA	NA	52	55	173	522	173	121	269	118	16	40	7	0.092	0.077	0.04
.	19.01.15-20.48.40-1-381119	141	5	5	1	0	1	497	4	4	0	0	NA	NA	NA	44	50	172	512	179	118	256	123	0	18	2	0	0.035	0.011
.	19.01.15-20.48.41-1-381120	89	6	6	0	0	0	463	5	5	0	0	NA	NA	NA	38	21	165	503	166	112	241	110	3	11	0	0.018	0.022	0
.	19.01.15-20.48.42-1-381121	154	11	11	1	0	1	495	10	10	0	0	NA	NA	NA	55	49	170	517	175	115	260	120	5	11	16	0.029	0.021	0.091
.	19.01.15-20.48.44-1-381123	298	13	13	3	0	2	548	11	11	0	0	NA	NA	NA	80	90	179	545	179	128	293	127	16	17	1	0.089	0.031	0.006
.	19.01.15-20.48.50-1-381126	172	12	12	3	0	2	493	10	10	0	0	NA	NA	NA	44	41	171	509	174	118	254	121	1	39	0	0.006	0.077	0
.	19.01.15-20.49.03-1-381147	104	8	8	0	0	0	482	7	7	0	0	NA	NA	NA	33	36	170	509	170	117	250	115	11	5	0	0.065	0.01	0
.	19.01.15-20.49.08-1-381153	36	1	1	1	0	1	0	0	0	0	0	NA	NA	NA	7	7	164	494	162	0	0	0	0	1	0	0	0.002	0
.	19.01.15-20.49.09-1-381155	33	1	1	0	0	0	0	0	0	0	0	NA	NA	NA	9	7	163	493	164	0	0	0	0	0	2	0	0	0.012
.	19.01.15-20.49.11-1-381156	269	24	24	5	0	3	527	21	21	0	0	NA	NA	NA	62	75	172	537	179	121	279	127	18	45	8	0.105	0.084	0.045
.	19.01.15-20.49.11-1-381157	61	4	4	1	0	1	473	3	3	0	0	NA	NA	NA	19	18	167	499	165	114	245	114	2	7	7	0.012	0.014	0.042
.	19.01.15-20.49.12-1-381158	31	1	1	0	0	0	0	0	0	0	0	NA	NA	NA	5	6	163	492	164	0	0	0	0	1	0	0	0.002	0
.	19.01.15-20.49.14-1-381159	128	9	9	4	0	4	502	7	7	0	0	NA	NA	NA	42	53	175	523	168	123	265	114	0	24	0	0	0.046	0
.	19.01.15-20.49.14-1-381160	272	42	42	11	0	9	522	41	41	0	0	NA	NA	NA	77	74	179	527	181	122	272	128	45	74	7	0.251	0.14	0.039
.	19.01.15-20.49.17-1-381161	60	2	2	0	0	0	146	1	1	0	0	NA	NA	NA	14	13	164	495	167	30	86	30	0	0	1	0	0	0.006
.	19.01.15-20.49.20-1-381167	292	19	19	5	0	5	526	18	18	0	0	NA	NA	NA	102	85	173	548	177	119	285	122	13	45	0	0.075	0.082	0
.	19.01.15-20.49.22-1-381171	454	61	61	16	0	15	579	57	57	0	0	NA	NA	NA	124	139	185	565	202	129	303	147	28	145	17	0.151	0.257	0.084
.	19.01.15-20.49.27-1-381179	405	40	40	12	0	9	563	35	35	0	0	NA	NA	NA	122	116	190	550	189	137	291	135	20	86	2	0.105	0.156	0.011
.	19.01.15-20.49.27-1-381180	33	1	1	0	0	0	0	0	0	0	0	NA	NA	NA	10	3	165	489	162	0	0	0	0	0	0	0	0	0
.	19.01.15-20.49.29-1-381185	315	71	71	20	0	16	535	66	66	0	0	NA	NA	NA	98	93	182	540	184	126	277	132	48	132	16	0.264	0.244	0.087
.	19.01.15-20.49.30-1-381188	239	40	40	12	0	11	523	36	36	0	0	NA	NA	NA	84	75	183	525	180	129	269	125	13	102	15	0.071	0.194	0.083
.	19.01.15-20.49.36-1-381197	116	8	8	2	0	1	489	7	7	0	0	NA	NA	NA	44	44	173	516	168	116	260	113	4	17	3	0.023	0.033	0.018
.	19.01.15-20.50.04-1-381224	236	10	10	1	0	1	514	8	8	0	0	NA	NA	NA	69	63	173	530	173	117	276	121	2	46	3	0.012	0.087	0.017
.	19.01.15-20.50.07-1-381225	410	62	62	19	0	15	560	55	55	0	0	NA	NA	NA	118	114	184	556	187	133	294	133	34	156	7	0.185	0.281	0.037
.	19.01.15-20.50.10-1-381228	92	4	4	2	0	2	484	3	3	0	0	NA	NA	NA	28	31	172	504	168	120	248	116	0	10	0	0	0.02	0
.	19.01.15-20.50.25-1-381246	67	3	3	1	0	1	465	2	2	0	0	NA	NA	NA	30	18	167	496	168	114	240	111	0	5	0	0	0.01	0
.	19.01.15-20.50.29-1-381253	35	1	1	0	0	0	0	0	0	0	0	NA	NA	NA	6	10	163	495	165	0	0	0	0	0	1	0	0	0.006
.	19.01.15-20.50.30-1-381254	412	91	91	14	0	11	569	81	81	0	0	NA	NA	NA	135	122	191	557	187	136	300	133	46	218	11	0.241	0.391	0.059
.	19.01.15-20.50.30-1-381255	236	16	16	2	0	1	517	14	14	0	0	NA	NA	NA	73	73	177	537	172	121	276	120	3	45	2	0.017	0.084	0.012
.	19.01.15-20.50.32-1-381256	31	1	1	0	0	0	0	0	0	0	0	NA	NA	NA	9	8	165	492	164	0	0	0	0	0	0	0	0	0
.	19.01.15-20.50.34-1-381258	120	8	8	3	0	3	482	5	5	0	0	NA	NA	NA	29	30	171	504	168	119	246	117	0	25	1	0	0.05	0.006
.	19.01.15-20.50.41-1-381264	425	66	66	10	0	9	592	61	61	0	0	NA	NA	NA	119	151	196	579	189	144	312	136	28	182	13	0.143	0.314	0.069
.	19.01.15-20.50.48-1-381266	131	11	11	4	0	3	485	9	9	0	0	NA	NA	NA	27	37	168	515	167	116	257	112	0	34	3	0	0.066	0.018
.	19.01.15-20.50.57-1-381291	124	8	8	1	0	1	478	7	7	0	0	NA	NA	NA	41	33	175	506	165	117	249	112	10	4	2	0.057	0.008	0.012
.	19.01.15-20.51.00-1-381292	147	10	10	1	0	1	493	7	7	0	0	NA	NA	NA	35	43	174	513	169	118	257	118	9	12	2	0.052	0.023	0.012
.	19.01.15-20.51.06-1-381297	65	2	2	1	0	0	479	1	1	0	0	NA	NA	NA	20	24	166	503	168	111	251	117	0	9	0	0	0.018	0
.	19.01.15-20.51.15-1-381300	238	17	17	3	0	2	517	15	15	0	0	NA	NA	NA	65	68	177	532	172	120	277	120	10	40	16	0.056	0.075	0.093
.	19.01.15-20.51.17-1-381301	462	84	84	21	0	14	550	76	76	0	0	NA	NA	NA	104	102	180	551	184	127	293	130	77	181	15	0.428	0.328	0.082
.	19.01.15-20.51.18-1-381303	321	76	76	17	0	12	550	70	70	0	0	NA	NA	NA	92	111	182	557	185	130	292	128	31	151	25	0.17	0.271	0.135
.	19.01.15-20.51.24-1-381312	323	74	74	25	0	18	520	67	67	0	0	NA	NA	NA	103	72	170	535	180	117	277	126	48	180	6	0.282	0.336	0.033
.	19.01.15-20.51.25-1-381315	62	3	3	1	0	1	200	2	2	0	0	NA	NA	NA	17	11	165	493	166	53	99	48	0	3	2	0	0.006	0.012
.	19.01.15-20.51.34-1-381323	34	1	1	0	0	0	0	0	0	0	0	NA	NA	NA	10	11	165	496	163	0	0	0	0	0	0	0	0	0
.	19.01.15-20.51.37-1-381328	153	16	16	3	0	2	489	13	13	0	0	NA	NA	NA	42	36	172	508	169	118	257	114	15	18	3	0.087	0.035	0.018
.	19.01.15-20.51.53-1-381348	32	1	1	1	0	1	0	0	0	0	0	NA	NA	NA	10	9	164	493	165	0	0	0	1	0	0	0.006	0	0
.	19.01.15-20.51.57-1-381352	339	56	56	10	0	8	536	50	50	0	0	NA	NA	NA	105	90	179	552	172	127	290	119	28	119	30	0.156	0.216	0.174
.	19.01.15-20.51.58-1-381354	178	30	30	9	0	8	502	27	27	0	0	NA	NA	NA	57	49	174	519	169	123	264	115	14	92	8	0.08	0.177	0.047
.	19.01.15-20.52.21-1-381368	179	10	10	3	0	3	502	9	9	0	0	NA	NA	NA	52	53	171	523	172	119	262	121	7	23	9	0.041	0.044	0.052
.	19.01.15-20.52.44-1-381387	67	5	5	0	0	0	477	3	3	0	0	NA	NA	NA	20	27	169	503	168	114	248	115	4	6	0	0.024	0.012	0
.	19.01.15-20.53.01-1-381408	182	14	14	5	0	4	511	12	12	0	0	NA	NA	NA	48	72	181	529	175	124	267	120	2	30	0	0.011	0.057	0
.	19.01.15-20.53.10-1-381416	122	15	15	4	0	4	496	14	14	0	0	NA	NA	NA	42	42	170	512	173	118	256	122	6	36	3	0.035	0.07	0.017
.	19.01.15-20.53.11-1-381417	127	7	7	1	0	1	490	6	6	0	0	NA	NA	NA	50	40	173	508	172	121	252	117	3	22	4	0.017	0.043	0.023
.	19.01.15-20.53.18-1-381420	31	1	1	1	0	1	0	0	0	0	0	NA	NA	NA	6	15	167	498	163	0	0	0	0	1	0	0	0.002	0
.	19.01.15-20.53.18-1-381421	212	54	54	13	0	10	497	51	51	0	0	NA	NA	NA	43	50	177	514	172	123	256	118	25	116	26	0.141	0.226	0.151
.	19.01.15-20.53.21-1-381426	236	101	101	28	0	21	539	93	93	0	0	NA	NA	NA	70	91	184	531	189	128	274	137	58	176	19	0.315	0.331	0.101
.	19.01.15-20.53.27-1-381435	33	1	1	1	0	1	0	0	0	0	0	NA	NA	NA	10	5	164	491	163	0	0	0	0	0	0	0	0	0
.	19.01.15-20.53.27-1-381436	334	48	48	14	0	9	548	45	45	0	0	NA	NA	NA	85	97	188	535	187	136	277	135	48	106	7	0.255	0.198	0.037
.	19.01.15-20.53.28-1-381438	70	7	7	2	0	2	481	6	6	0	0	NA	NA	NA	14	18	171	494	166	121	244	116	2	10	3	0.012	0.02	0.018
.	19.01.15-20.53.30-1-381440	302	68	68	13	0	7	530	60	60	0	0	NA	NA	NA	80	87	188	533	179	133	271	126	45	129	20	0.239	0.242	0.112
.	19.01.15-20.53.30-1-381441	324	97	97	32	0	29	549	88	88	0	0	NA	NA	NA	97	108	182	552	187	129	287	133	36	218	42	0.198	0.395	0.225
.	19.01.15-20.53.30-1-381443	151	10	10	5	0	5	496	7	7	0	0	NA	NA	NA	45	44	174	510	173	122	256	118	2	13	5	0.011	0.025	0.029
.	19.01.15-20.53.44-1-381448	127	11	11	3	0	2	504	9	9	0	0	NA	NA	NA	41	58	179	521	171	125	262	117	0	22	8	0	0.042	0.047
.	19.01.15-20.53.45-1-381449	92	6	6	1	0	1	487	4	4	0	0	NA	NA	NA	38	31	169	503	172	118	251	118	3	13	0	0.018	0.026	0
.	19.01.15-20.54.15-1-381480	311	44	44	13	0	11	542	41	41	0	0	NA	NA	NA	80	88	186	541	174	132	289	121	34	96	26	0.183	0.177	0.149
.	19.01.15-20.54.18-1-381484	239	27	27	13	0	8	519	25	25	0	0	NA	NA	NA	57	76	181	528	180	125	267	127	23	58	9	0.127	0.11	0.05
.	19.01.15-20.54.21-1-381489	301	109	109	28	0	24	535	98	98	0	0	NA	NA	NA	100	86	180	540	179	128	280	127	85	167	38	0.472	0.309	0.212
.	19.01.15-20.55.08-1-381534	83	3	3	1	0	1	475	1	1	0	0	NA	NA	NA	20	15	167	495	166	117	245	113	0	9	0	0	0.018	0
.	19.01.15-20.55.11-1-381535	114	13	13	3	0	3	496	12	12	0	0	NA	NA	NA	41	44	170	516	171	118	259	119	5	21	10	0.029	0.041	0.058
.	19.01.15-20.55.21-1-381541	295	62	62	17	0	15	533	57	57	0	0	NA	NA	NA	80	86	185	534	180	129	279	125	23	139	25	0.124	0.26	0.139
.	19.01.15-20.55.21-1-381543	31	1	1	1	0	1	0	0	0	0	0	NA	NA	NA	5	7	164	491	165	0	0	0	0	0	0	0	0	0
.	19.01.15-20.55.21-1-381544	386	57	57	17	0	13	564	52	52	0	0	NA	NA	NA	114	118	187	559	185	131	298	135	22	140	14	0.118	0.25	0.076
.	19.01.15-20.55.23-1-381546	92	9	9	4	0	3	487	7	7	0	0	NA	NA	NA	32	37	168	510	172	114	254	119	5	23	5	0.03	0.045	0.029
.	19.01.15-20.55.30-1-381557	60	3	3	1	0	1	471	2	2	0	0	NA	NA	NA	22	19	166	500	166	115	244	112	12	4	0	0.072	0.008	0
.	19.01.15-20.55.36-1-381564	34	1	1	0	0	0	0	0	0	0	0	NA	NA	NA	12	8	163	493	165	0	0	0	0	0	0	0	0	0
.	19.01.15-20.55.39-1-381567	184	13	13	3	0	2	494	9	9	0	0	NA	NA	NA	64	47	179	515	166	121	263	110	3	19	0	0.017	0.037	0
.	19.01.15-20.55.43-1-381569	177	11	11	4	0	3	503	10	10	0	0	NA	NA	NA	58	51	176	519	169	124	263	116	21	21	2	0.119	0.04	0.012
.	19.01.15-20.55.47-1-381571	56	2	2	0	0	0	474	1	1	0	0	NA	NA	NA	28	25	170	503	165	115	246	113	2	3	0	0.012	0.006	0
.	19.01.15-20.55.59-1-381596	404	123	123	24	0	22	546	113	113	0	0	NA	NA	NA	104	96	181	546	182	130	287	129	62	249	45	0.343	0.456	0.247
.	19.01.15-20.55.59-1-381597	86	5	5	3	0	3	476	4	4	0	0	NA	NA	NA	24	24	167	504	166	114	248	114	0	0	6	0	0	0.036
.	19.01.15-20.56.00-1-381598	36	1	1	0	0	0	0	0	0	0	0	NA	NA	NA	8	17	165	498	167	0	0	0	0	0	0	0	0	0
.	19.01.15-20.56.01-1-381599	31	1	1	0	0	0	0	0	0	0	0	NA	NA	NA	4	15	165	497	166	0	0	0	0	1	0	0	0.002	0
.	19.01.15-20.56.02-1-381600	296	29	29	8	0	8	547	25	25	0	0	NA	NA	NA	92	102	187	544	184	135	283	129	4	74	4	0.021	0.136	0.022
.	19.01.15-20.56.04-1-381602	159	21	21	7	0	6	499	18	18	0	0	NA	NA	NA	46	42	177	507	171	121	259	119	5	40	10	0.028	0.079	0.058
.	19.01.15-20.56.05-1-381604	147	11	11	3	0	2	497	9	9	0	0	NA	NA	NA	42	42	173	513	169	121	258	118	0	35	8	0	0.068	0.047
.	19.01.15-20.56.15-1-381611	298	30	30	8	0	6	530	28	28	0	0	NA	NA	NA	68	80	177	532	184	123	277	130	10	75	6	0.056	0.141	0.033
.	19.01.15-20.56.21-1-381619	63	3	3	0	0	0	199	1	1	0	0	NA	NA	NA	17	10	164	496	163	49	101	49	3	3	0	0.018	0.006	0
.	19.01.15-20.56.29-1-381630	60	3	3	1	0	1	102	2	2	0	0	NA	NA	NA	19	18	172	495	164	30	47	25	2	1	0	0.012	0.002	0
.	19.01.15-20.56.30-1-381631	155	8	8	2	0	2	487	7	7	0	0	NA	NA	NA	49	42	167	519	169	116	258	113	9	25	0	0.054	0.048	0
.	19.01.15-20.56.37-1-381644	123	15	15	2	0	1	498	13	13	0	0	NA	NA	NA	51	56	177	520	172	123	259	116	38	21	1	0.215	0.04	0.006
.	19.01.15-20.56.38-1-381645	62	3	3	2	0	2	482	1	1	0	0	NA	NA	NA	27	32	167	513	165	113	253	116	0	9	0	0	0.018	0
.	19.01.15-20.56.46-1-381648	121	11	11	0	0	0	483	9	9	0	0	NA	NA	NA	37	30	172	503	168	119	247	117	0	31	0	0	0.062	0
.	19.01.15-20.56.46-1-381649	86	4	4	1	0	1	477	3	3	0	0	NA	NA	NA	41	31	166	509	169	111	251	115	2	6	0	0.012	0.012	0
.	19.01.15-20.56.47-1-381650	31	1	1	0	0	0	0	0	0	0	0	NA	NA	NA	11	10	165	495	163	0	0	0	0	0	0	0	0	0
.	19.01.15-20.56.49-1-381652	299	27	27	7	0	6	541	26	26	0	0	NA	NA	NA	96	94	181	546	180	127	287	127	11	63	3	0.061	0.115	0.017
.	19.01.15-20.56.53-1-381669	304	33	33	7	0	5	538	29	29	0	0	NA	NA	NA	102	95	180	542	186	126	276	136	31	65	6	0.172	0.12	0.032
.	19.01.15-20.56.53-1-381671	232	18	18	6	0	5	532	16	16	0	0	NA	NA	NA	79	82	185	528	182	131	273	128	3	43	4	0.016	0.081	0.022
.	19.01.15-20.57.00-1-381677	297	44	44	10	0	7	549	37	37	0	0	NA	NA	NA	80	101	180	554	180	128	295	126	14	133	6	0.078	0.24	0.033
.	19.01.15-20.57.01-1-381679	142	6	6	5	0	2	502	5	5	0	0	NA	NA	NA	52	47	173	515	172	121	261	120	0	22	0	0	0.043	0
.	19.01.15-20.57.06-1-381682	364	61	61	21	0	16	558	59	59	0	0	NA	NA	NA	106	108	189	553	179	137	294	127	35	156	28	0.185	0.282	0.156
.	19.01.15-20.57.07-1-381683	392	56	56	14	0	9	549	49	49	0	0	NA	NA	NA	117	102	183	550	182	128	293	128	46	118	12	0.251	0.215	0.066
.	19.01.15-20.57.20-1-381693	202	19	19	5	0	5	501	16	16	0	0	NA	NA	NA	69	54	176	521	170	122	264	115	27	39	7	0.153	0.075	0.041
.	19.01.15-20.57.29-1-381704	92	7	7	2	0	2	469	5	5	0	0	NA	NA	NA	27	16	167	500	162	112	247	110	6	7	8	0.036	0.014	0.049
.	19.01.15-20.57.29-1-381706	84	4	4	2	0	2	478	3	3	0	0	NA	NA	NA	27	24	168	499	170	115	246	117	0	11	0	0	0.022	0
.	19.01.15-20.57.43-1-381712	290	47	47	11	0	8	543	43	43	0	0	NA	NA	NA	90	95	187	540	181	131	284	128	45	91	17	0.241	0.169	0.094
.	19.01.15-20.57.43-1-381713	61	2	2	1	0	1	250	1	1	0	0	NA	NA	NA	20	14	168	494	165	59	129	62	0	6	0	0	0.012	0
.	19.01.15-20.57.43-1-381714	236	32	32	9	0	7	524	29	29	0	0	NA	NA	NA	79	74	177	527	183	122	273	129	11	75	28	0.062	0.142	0.153
.	19.01.15-20.57.53-1-381734	246	19	19	8	0	6	514	16	16	0	0	NA	NA	NA	91	68	174	537	170	120	278	116	25	47	5	0.144	0.088	0.029
.	19.01.15-20.57.55-1-381735	95	6	6	1	0	1	479	5	5	0	0	NA	NA	NA	18	24	168	504	165	117	249	113	12	19	0	0.071	0.038	0
.	19.01.15-20.57.59-1-381741	205	15	15	3	0	2	507	13	13	0	0	NA	NA	NA	49	54	171	521	175	118	266	123	8	30	1	0.047	0.058	0.006
.	19.01.15-20.58.12-1-381749	323	69	69	24	0	17	548	65	65	0	0	NA	NA	NA	98	102	179	554	182	125	294	129	40	144	43	0.223	0.26	0.236
.	19.01.15-20.58.13-1-381751	59	2	2	0	0	0	488	1	1	0	0	NA	NA	NA	24	39	175	512	165	121	253	114	0	2	4	0	0.004	0.024
.	19.01.15-20.58.24-1-381766	38	1	1	1	0	1	0	0	0	0	0	NA	NA	NA	13	10	164	496	163	0	0	0	0	0	0	0	0	0
.	19.01.15-20.58.25-1-381769	288	83	83	18	0	15	525	80	80	0	0	NA	NA	NA	96	85	182	541	175	122	283	120	44	162	25	0.242	0.299	0.143
.	19.01.15-20.58.27-1-381771	60	3	3	0	0	0	473	2	2	0	0	NA	NA	NA	26	25	167	503	168	111	247	115	0	7	0	0	0.014	0
.	19.01.15-20.58.27-1-381772	149	11	11	5	0	5	491	9	9	0	0	NA	NA	NA	33	40	174	510	169	117	255	119	13	5	10	0.075	0.01	0.059
.	19.01.15-20.58.28-1-381774	126	11	11	2	0	1	487	10	10	0	0	NA	NA	NA	39	38	172	514	165	118	255	114	10	26	1	0.058	0.051	0.006
.	19.01.15-20.58.34-1-381784	34	1	1	0	0	0	0	0	0	0	0	NA	NA	NA	8	12	166	495	164	0	0	0	0	0	0	0	0	0
.	19.01.15-20.58.35-1-381786	91	6	6	3	0	2	494	5	5	0	0	NA	NA	NA	29	48	169	525	167	118	263	113	0	22	0	0	0.042	0
.	19.01.15-20.58.37-1-381790	96	5	5	1	0	1	488	4	4	0	0	NA	NA	NA	37	39	175	510	167	121	252	115	0	9	1	0	0.018	0.006
.	19.01.15-20.58.40-1-381791	259	35	35	9	0	8	515	32	32	0	0	NA	NA	NA	72	73	179	531	176	122	267	126	28	70	9	0.156	0.132	0.051
.	19.01.15-20.58.49-1-381795	441	86	86	19	0	16	555	79	79	0	0	NA	NA	NA	133	109	183	556	183	127	297	131	75	155	28	0.41	0.279	0.153
.	19.01.15-20.58.49-1-381796	34	1	1	0	0	0	0	0	0	0	0	NA	NA	NA	9	12	163	497	165	0	0	0	0	0	0	0	0	0
.	19.01.15-20.58.50-1-381797	176	22	22	3	0	3	514	21	21	0	0	NA	NA	NA	50	68	176	529	176	120	270	124	6	54	4	0.034	0.102	0.023
.	19.01.15-20.58.50-1-381798	117	8	8	1	0	1	488	7	7	0	0	NA	NA	NA	34	38	171	509	171	118	250	120	5	14	10	0.029	0.028	0.058
.	19.01.15-20.58.52-1-381814	33	1	1	0	0	0	0	0	0	0	0	NA	NA	NA	8	7	167	491	162	0	0	0	0	0	0	0	0	0
.	19.01.15-20.58.54-1-381815	152	14	14	6	0	3	507	13	13	0	0	NA	NA	NA	33	60	184	521	168	128	263	116	10	29	7	0.054	0.056	0.042
.	19.01.15-20.58.55-1-381816	117	13	13	2	0	2	487	12	12	0	0	NA	NA	NA	29	36	171	507	171	117	254	116	9	22	1	0.053	0.043	0.006
.	19.01.15-20.59.11-1-381829	198	12	12	5	0	2	502	10	10	0	0	NA	NA	NA	58	54	175	518	174	120	261	121	4	40	0	0.023	0.077	0
.	19.01.15-20.59.18-1-381837	512	73	73	20	0	16	588	66	66	0	0	NA	NA	NA	123	138	192	577	182	139	316	133	30	201	23	0.156	0.348	0.126
.	19.01.15-20.59.19-1-381838	206	12	12	4	0	4	516	11	11	0	0	NA	NA	NA	64	64	175	530	172	126	271	119	7	29	4	0.04	0.055	0.023
.	19.01.15-20.59.29-1-381853	33	1	1	0	0	0	0	0	0	0	0	NA	NA	NA	8	11	166	494	164	0	0	0	0	1	0	0	0.002	0
.	19.01.15-20.59.32-1-381854	308	80	80	29	0	22	546	70	70	0	0	NA	NA	NA	83	93	175	544	187	124	287	135	63	182	18	0.36	0.335	0.096
.	19.01.15-20.59.33-1-381856	455	97	97	25	0	18	546	90	90	0	0	NA	NA	NA	126	107	184	552	184	131	289	126	48	197	31	0.261	0.357	0.168
.	19.01.15-20.59.37-1-381863	121	6	6	2	0	2	483	5	5	0	0	NA	NA	NA	33	34	166	512	169	113	253	117	1	10	3	0.006	0.02	0.018
.	19.01.15-20.59.39-1-381864	57	2	2	1	0	1	476	1	1	0	0	NA	NA	NA	21	22	169	501	165	113	247	116	4	1	0	0.024	0.002	0
.	19.01.15-20.59.43-1-381867	144	17	17	1	0	1	479	16	16	0	0	NA	NA	NA	41	33	169	503	174	115	246	118	8	23	3	0.047	0.046	0.017
.	19.01.15-20.59.52-1-381886	297	27	27	2	0	1	515	26	26	0	0	NA	NA	NA	88	68	182	529	170	129	268	118	10	47	5	0.055	0.089	0.029
.	19.01.15-20.59.52-1-381888	376	63	63	19	0	14	558	57	57	0	0	NA	NA	NA	101	114	193	548	186	138	287	133	26	183	27	0.135	0.334	0.145
.	19.01.15-21.00.14-1-381899	345	59	59	19	0	15	528	54	54	0	0	NA	NA	NA	100	86	181	545	173	127	284	117	43	136	12	0.238	0.25	0.069
.	19.01.15-21.00.18-1-381904	87	4	4	1	0	1	490	3	3	0	0	NA	NA	NA	37	42	169	514	172	118	255	117	1	0	4	0.006	0	0.023
.	19.01.15-21.00.30-1-381921	426	129	129	37	0	28	564	122	122	0	0	NA	NA	NA	126	126	194	559	186	136	297	131	73	278	26	0.376	0.497	0.14
.	19.01.15-21.00.41-1-381929	242	33	33	8	0	7	514	29	29	0	0	NA	NA	NA	81	63	175	524	177	124	266	124	19	88	13	0.109	0.168	0.073
.	19.01.15-21.00.46-1-381932	665	74	74	19	0	16	611	68	68	0	0	NA	NA	NA	178	170	195	601	187	139	336	136	69	140	12	0.354	0.233	0.064
.	19.01.15-21.01.01-1-381955	263	67	67	14	0	8	519	57	57	0	0	NA	NA	NA	70	63	174	522	180	120	271	128	46	138	17	0.264	0.264	0.094
.	19.01.15-21.01.21-1-382039	403	118	118	35	0	29	543	102	102	0	0	NA	NA	NA	102	90	177	549	177	124	291	128	70	266	13	0.395	0.485	0.073
.	19.01.15-21.01.28-1-382051	216	9	9	2	0	2	508	7	7	0	0	NA	NA	NA	53	55	171	520	177	120	265	123	3	14	4	0.018	0.027	0.023
.	19.01.15-21.01.31-1-382052	61	2	2	0	0	0	467	1	1	0	0	NA	NA	NA	30	17	164	498	168	110	244	113	0	7	0	0	0.014	0
.	19.01.15-21.01.32-1-382054	88	3	3	1	0	1	479	2	2	0	0	NA	NA	NA	22	23	168	502	166	116	249	114	2	0	1	0.012	0	0.006
.	19.01.15-21.01.32-1-382055	156	10	10	0	0	0	500	9	9	0	0	NA	NA	NA	45	49	178	513	171	125	259	116	1	16	2	0.006	0.031	0.012
.	19.01.15-21.01.44-1-382065	147	6	6	4	0	4	496	5	5	0	0	NA	NA	NA	40	46	172	513	174	118	258	120	4	10	0	0.023	0.019	0
.	19.01.15-21.01.48-1-382067	96	8	8	1	0	1	483	6	6	0	0	NA	NA	NA	33	28	169	505	167	117	251	115	3	17	5	0.018	0.034	0.03
.	19.01.15-21.01.50-1-382068	65	2	2	1	0	1	451	1	1	0	0	NA	NA	NA	18	14	166	496	165	116	229	106	0	3	0	0	0.006	0
.	19.01.15-21.01.54-1-382085	244	67	67	15	0	12	524	60	60	0	0	NA	NA	NA	73	76	178	528	183	123	274	127	76	112	21	0.427	0.212	0.115
.	19.01.15-21.02.01-1-382091	332	88	88	22	0	20	527	82	82	0	0	NA	NA	NA	102	82	183	534	178	126	276	125	53	187	30	0.29	0.35	0.169
.	19.01.15-21.02.02-1-382092	214	24	24	3	0	3	507	21	21	0	0	NA	NA	NA	64	57	178	523	169	123	266	118	15	36	4	0.084	0.069	0.024
.	19.01.15-21.02.06-1-382094	91	5	5	2	0	2	480	4	4	0	0	NA	NA	NA	35	27	168	508	164	119	248	113	8	0	2	0.048	0	0.012
.	19.01.15-21.02.21-1-382105	118	5	5	1	0	1	487	4	4	0	0	NA	NA	NA	50	43	172	517	167	117	257	113	0	20	0	0	0.039	0
.	19.01.15-21.02.28-1-382112	117	4	4	2	0	1	482	2	2	0	0	NA	NA	NA	32	36	168	513	168	115	254	113	5	10	0	0.03	0.019	0
.	19.01.15-21.02.35-1-382122	174	9	9	1	0	1	500	7	7	0	0	NA	NA	NA	52	47	172	519	169	118	265	117	4	9	12	0.023	0.017	0.071
.	19.01.15-21.02.37-1-382125	122	9	9	2	0	2	490	7	7	0	0	NA	NA	NA	44	42	171	508	176	114	254	122	0	20	6	0	0.039	0.034
.	19.01.15-21.02.38-1-382127	96	7	7	2	0	2	485	4	4	0	0	NA	NA	NA	24	34	171	511	165	117	253	115	3	9	3	0.018	0.018	0.018
.	19.01.15-21.02.44-1-382129	144	18	18	7	0	6	501	13	13	0	0	NA	NA	NA	42	49	176	515	171	123	257	121	29	25	4	0.165	0.049	0.023
.	19.01.15-21.02.52-1-382146	287	62	62	20	0	16	522	58	58	0	0	NA	NA	NA	69	69	176	533	173	122	279	121	46	114	20	0.261	0.214	0.116
.	19.01.15-21.02.55-1-382148	173	31	31	8	0	5	494	30	30	0	0	NA	NA	NA	57	49	171	518	173	115	260	119	20	56	9	0.117	0.108	0.052
.	19.01.15-21.02.56-1-382149	185	21	21	7	0	6	505	16	16	0	0	NA	NA	NA	64	53	174	523	169	120	267	118	6	63	2	0.034	0.12	0.012
.	19.01.15-21.02.59-1-382156	235	23	23	3	0	2	504	21	21	0	0	NA	NA	NA	66	61	176	522	176	121	260	123	29	27	7	0.165	0.052	0.04
.	19.01.15-21.03.15-1-382169	121	7	7	1	0	1	485	6	6	0	0	NA	NA	NA	38	36	172	511	166	119	252	114	9	9	0	0.052	0.018	0
.	19.01.15-21.03.22-1-382178	350	84	84	22	0	16	552	73	73	0	0	NA	NA	NA	86	108	184	551	186	130	291	131	44	163	37	0.239	0.296	0.199
.	19.01.15-21.03.37-1-382195	202	16	16	5	0	4	512	13	13	0	0	NA	NA	NA	60	61	185	515	174	131	258	123	15	44	0	0.081	0.085	0
.	19.01.15-21.03.38-1-382196	89	4	4	0	0	0	481	3	3	0	0	NA	NA	NA	23	30	170	501	172	114	249	118	0	10	5	0	0.02	0.029
.	19.01.15-21.03.38-1-382197	232	15	15	2	0	2	520	14	14	0	0	NA	NA	NA	72	65	177	526	175	125	272	123	2	30	8	0.011	0.057	0.046
.	19.01.15-21.03.53-1-382218	61	4	4	0	0	0	474	2	2	0	0	NA	NA	NA	28	19	165	502	165	115	248	111	0	12	0	0	0.024	0
.	19.01.15-21.03.55-1-382220	355	91	91	22	0	18	553	84	84	0	0	NA	NA	NA	80	110	186	558	179	131	297	125	55	136	45	0.296	0.244	0.251
.	19.01.15-21.03.58-1-382224	494	97	97	21	0	18	582	93	93	0	0	NA	NA	NA	132	138	194	566	191	139	306	137	71	205	17	0.366	0.362	0.089
.	19.01.15-21.03.59-1-382225	58	2	2	0	0	0	298	1	1	0	0	NA	NA	NA	13	14	163	499	165	68	154	76	0	8	0	0	0.016	0
.	19.01.15-21.04.04-1-382226	96	9	9	2	0	2	482	7	7	0	0	NA	NA	NA	42	32	168	503	174	111	251	120	0	23	3	0	0.046	0.017
.	19.01.15-21.04.09-1-382229	285	49	49	20	0	13	540	45	45	0	0	NA	NA	NA	79	88	178	537	186	126	280	134	12	112	24	0.067	0.209	0.129
.	19.01.15-21.04.10-1-382232	96	7	7	1	0	1	479	5	5	0	0	NA	NA	NA	23	28	169	506	166	114	252	113	2	20	0	0.012	0.04	0
.	19.01.15-21.04.10-1-382233	416	129	129	43	0	35	558	116	116	0	0	NA	NA	NA	96	107	180	558	182	129	298	131	92	238	24	0.511	0.427	0.132
.	19.01.15-21.04.12-1-382234	177	8	8	1	0	1	506	6	6	0	0	NA	NA	NA	56	56	176	522	171	124	263	119	7	11	6	0.04	0.021	0.035
.	19.01.15-21.04.25-1-382251	181	12	12	1	0	1	500	11	11	0	0	NA	NA	NA	60	49	171	520	171	119	264	117	2	29	4	0.012	0.056	0.023
.	19.01.15-21.04.31-1-382257	270	59	59	11	0	9	519	54	54	0	0	NA	NA	NA	86	76	178	540	171	124	276	119	39	126	8	0.219	0.233	0.047
.	19.01.15-21.04.49-1-382266	88	5	5	0	0	0	481	3	3	0	0	NA	NA	NA	21	29	172	505	165	118	250	113	3	11	0	0.017	0.022	0
.	19.01.15-21.04.59-1-382288	230	20	20	5	0	4	513	17	17	0	0	NA	NA	NA	70	64	174	530	173	121	272	120	7	36	5	0.04	0.068	0.029
.	19.01.15-21.05.15-1-382296	353	104	104	30	0	25	524	90	90	0	0	NA	NA	NA	101	76	178	531	180	125	273	126	50	224	18	0.281	0.422	0.1
.	19.01.15-21.05.24-1-382308	32	1	1	0	0	0	0	0	0	0	0	NA	NA	NA	10	13	169	493	164	0	0	0	1	0	0	0.006	0	0
.	19.01.15-21.05.27-1-382312	334	93	93	24	0	21	541	85	85	0	0	NA	NA	NA	88	88	188	538	175	134	282	125	23	197	36	0.122	0.366	0.206
.	19.01.15-21.05.35-1-382320	57	2	2	0	0	0	479	1	1	0	0	NA	NA	NA	23	23	166	504	166	114	249	116	0	2	5	0	0.004	0.03
.	19.01.15-21.05.50-1-382330	64	2	2	0	0	0	470	1	1	0	0	NA	NA	NA	28	20	167	503	163	115	243	112	0	8	0	0	0.016	0
.	19.01.15-21.05.50-1-382331	187	11	11	0	0	0	492	9	9	0	0	NA	NA	NA	51	43	167	515	174	114	258	120	0	27	0	0	0.052	0
.	19.01.15-21.05.51-1-382332	32	1	1	0	0	0	0	0	0	0	0	NA	NA	NA	8	9	165	495	162	0	0	0	0	1	0	0	0.002	0
.	19.01.15-21.05.53-1-382348	332	76	76	18	0	14	523	66	66	0	0	NA	NA	NA	100	75	174	532	182	121	276	126	29	147	26	0.167	0.276	0.143
.	19.01.15-21.06.02-1-382353	121	7	7	0	0	0	487	6	6	0	0	NA	NA	NA	36	36	171	512	166	119	256	112	7	10	3	0.041	0.02	0.018
.	19.01.15-21.06.10-1-382357	351	56	56	15	0	12	531	53	53	0	0	NA	NA	NA	98	78	176	533	182	122	280	129	37	122	20	0.21	0.229	0.11
.	19.01.15-21.06.12-1-382358	379	64	64	17	0	10	548	59	59	0	0	NA	NA	NA	100	93	181	544	181	129	289	130	38	129	21	0.21	0.237	0.116
.	19.01.15-21.06.19-1-382366	505	59	59	16	0	14	589	54	54	0	0	NA	NA	NA	143	141	188	578	188	136	317	136	20	128	25	0.106	0.221	0.133
.	19.01.15-21.06.20-1-382368	152	15	15	2	0	2	488	14	14	0	0	NA	NA	NA	41	41	172	509	173	115	254	119	19	16	7	0.11	0.031	0.04
.	19.01.15-21.06.34-1-382382	204	26	26	4	0	4	498	22	22	0	0	NA	NA	NA	62	45	170	517	171	117	263	118	19	36	11	0.112	0.07	0.064
.	19.01.15-21.06.52-1-382412	213	27	27	7	0	4	496	23	23	0	0	NA	NA	NA	52	47	172	518	170	120	261	115	14	43	3	0.081	0.083	0.018
.	19.01.15-21.07.10-1-382420	299	54	54	14	0	9	527	50	50	0	0	NA	NA	NA	81	84	177	541	179	122	279	126	55	110	21	0.311	0.203	0.117
.	19.01.15-21.07.13-1-382423	243	22	22	10	0	7	522	19	19	0	0	NA	NA	NA	66	69	178	524	180	126	268	128	6	69	4	0.034	0.132	0.022
.	19.01.15-21.07.18-1-382432	149	15	15	0	0	0	496	12	12	0	0	NA	NA	NA	37	44	172	514	171	119	259	118	9	32	5	0.052	0.062	0.029
.	19.01.15-21.07.20-1-382434	34	1	1	1	0	1	0	0	0	0	0	NA	NA	NA	12	13	166	495	165	0	0	0	0	0	1	0	0	0.006
.	19.01.15-21.07.22-1-382437	157	28	28	6	0	5	496	23	23	0	0	NA	NA	NA	46	48	171	521	169	116	261	119	28	30	0	0.164	0.058	0
.	19.01.15-21.07.25-1-382442	360	114	114	34	0	26	548	109	109	0	0	NA	NA	NA	91	95	175	555	178	123	297	128	101	185	23	0.577	0.333	0.129
.	19.01.15-21.07.30-1-382447	96	7	7	3	0	2	493	6	6	0	0	NA	NA	NA	35	39	172	513	167	121	259	113	0	25	0	0	0.049	0
.	19.01.15-21.07.41-1-382454	186	26	26	9	0	7	500	22	22	0	0	NA	NA	NA	50	55	175	518	175	121	257	122	6	77	4	0.034	0.149	0.023
.	19.01.15-21.07.50-1-382461	207	23	23	10	0	7	510	22	22	0	0	NA	NA	NA	68	63	173	524	179	117	268	125	7	60	7	0.04	0.115	0.039
.	19.01.15-21.07.53-1-382478	146	5	5	1	0	0	499	4	4	0	0	NA	NA	NA	52	50	176	512	175	123	257	119	4	10	0	0.023	0.02	0
.	19.01.15-21.07.56-1-382479	174	10	10	4	0	4	514	9	9	0	0	NA	NA	NA	51	59	179	520	173	128	265	121	8	32	4	0.045	0.062	0.023
.	19.01.15-21.07.57-1-382483	88	5	5	1	0	1	478	3	3	0	0	NA	NA	NA	28	34	169	513	165	114	253	111	0	18	4	0	0.035	0.024
.	19.01.15-21.08.04-1-382484	330	59	59	19	0	17	536	55	55	0	0	NA	NA	NA	98	88	184	536	181	127	281	128	37	130	14	0.201	0.243	0.077
.	19.01.15-21.08.11-1-382489	148	7	7	3	0	3	490	6	6	0	0	NA	NA	NA	43	37	169	507	174	113	254	123	4	13	0	0.024	0.026	0
.	19.01.15-21.08.12-1-382491	31	1	1	0	0	0	0	0	0	0	0	NA	NA	NA	11	5	165	491	162	0	0	0	0	2	0	0	0.004	0
.	19.01.15-21.08.15-1-382493	202	18	18	4	0	3	505	16	16	0	0	NA	NA	NA	62	54	173	525	169	120	268	117	5	38	4	0.029	0.072	0.024
.	19.01.15-21.08.20-1-382504	57	2	2	1	0	1	474	1	1	0	0	NA	NA	NA	23	18	167	500	164	117	246	111	3	0	1	0.018	0	0.006
.	19.01.15-21.08.21-1-382505	230	39	39	16	0	13	523	36	36	0	0	NA	NA	NA	65	72	180	535	170	127	277	119	29	100	9	0.161	0.187	0.053
.	19.01.15-21.08.32-1-382519	438	51	51	12	0	9	580	46	46	0	0	NA	NA	NA	127	134	189	569	189	135	310	135	41	133	15	0.217	0.234	0.079
.	19.01.15-21.08.32-1-382520	59	2	2	0	0	0	0	1	1	0	0	NA	NA	NA	16	12	163	497	165	0	0	0	0	0	8	0	0	0.048
.	19.01.15-21.08.32-1-382522	33	1	1	1	0	1	0	0	0	0	0	NA	NA	NA	2	11	165	494	165	0	0	0	0	0	2	0	0	0.012
.	19.01.15-21.08.34-1-382531	153	12	12	3	0	2	493	10	10	0	0	NA	NA	NA	53	42	165	518	172	113	259	121	11	21	7	0.067	0.041	0.041
.	19.01.15-21.08.35-1-382533	143	14	14	3	0	3	502	13	13	0	0	NA	NA	NA	46	51	168	520	176	117	261	124	15	26	6	0.089	0.05	0.034
.	19.01.15-21.08.36-1-382535	32	1	1	0	0	0	0	0	0	0	0	NA	NA	NA	5	9	164	494	164	0	0	0	0	2	0	0	0.004	0
.	19.01.15-21.08.38-1-382537	62	2	2	0	0	0	251	1	1	0	0	NA	NA	NA	21	21	166	501	167	55	129	67	0	3	0	0	0.006	0
.	19.01.15-21.08.48-1-382538	123	10	10	2	0	2	483	8	8	0	0	NA	NA	NA	48	30	169	509	165	116	256	111	4	13	9	0.024	0.026	0.055
.	19.01.15-21.08.48-1-382541	331	70	70	17	0	16	546	66	66	0	0	NA	NA	NA	100	103	187	545	184	133	285	128	44	154	28	0.235	0.283	0.152
.	19.01.15-21.08.57-1-382561	115	6	6	1	0	0	497	5	5	0	0	NA	NA	NA	33	38	170	513	168	119	261	117	2	14	3	0.012	0.027	0.018
.	19.01.15-21.08.59-1-382563	176	31	31	8	0	5	505	27	27	0	0	NA	NA	NA	69	61	182	518	174	125	261	119	30	38	8	0.165	0.073	0.046
.	19.01.15-21.09.19-1-382571	178	37	37	6	0	6	502	35	35	0	0	NA	NA	NA	59	57	171	520	179	116	262	124	37	54	5	0.216	0.104	0.028
.	19.01.15-21.09.25-1-382581	36	1	1	1	0	1	0	0	0	0	0	NA	NA	NA	11	8	164	495	162	0	0	0	0	0	0	0	0	0
.	19.01.15-21.09.27-1-382585	125	7	7	2	0	1	483	6	6	0	0	NA	NA	NA	31	29	169	507	166	117	253	113	2	11	2	0.012	0.022	0.012
.	19.01.15-21.09.28-1-382588	32	1	1	0	0	0	0	0	0	0	0	NA	NA	NA	5	12	164	494	167	0	0	0	0	3	0	0	0.006	0
.	19.01.15-21.09.32-1-382590	93	7	7	1	0	1	496	5	5	0	0	NA	NA	NA	28	47	172	513	175	118	257	121	12	0	4	0.07	0	0.023
.	19.01.15-21.09.40-1-382599	185	38	38	15	0	10	502	32	32	0	0	NA	NA	NA	53	50	170	517	176	116	261	125	49	72	15	0.288	0.139	0.085
.	19.01.15-21.09.46-1-382600	185	32	32	7	0	5	504	28	28	0	0	NA	NA	NA	46	50	172	520	171	120	263	121	16	51	10	0.093	0.098	0.058
.	19.01.15-21.09.48-1-382603	582	78	78	24	0	21	584	75	75	0	0	NA	NA	NA	168	146	195	575	189	134	314	136	57	166	20	0.292	0.289	0.106
.	19.01.15-21.09.50-1-382606	183	17	17	3	0	3	498	14	14	0	0	NA	NA	NA	62	51	169	522	173	116	263	119	5	35	0	0.03	0.067	0
.	19.01.15-21.09.57-1-382626	334	24	24	9	0	6	553	22	22	0	0	NA	NA	NA	108	99	186	551	175	135	295	123	8	53	10	0.043	0.096	0.057
.	19.01.15-21.09.58-1-382627	156	22	22	6	0	5	490	21	21	0	0	NA	NA	NA	39	35	169	513	166	115	259	116	10	44	7	0.059	0.086	0.042
.	19.01.15-21.10.18-1-382638	125	12	12	2	0	2	486	11	11	0	0	NA	NA	NA	37	31	173	503	168	120	249	117	1	10	9	0.006	0.02	0.054
.	19.01.15-21.10.29-1-382661	333	37	37	8	0	7	532	33	33	0	0	NA	NA	NA	111	84	174	546	177	120	286	126	12	75	18	0.069	0.137	0.102
.	19.01.15-21.10.32-1-382662	332	30	30	12	0	9	561	28	28	0	0	NA	NA	NA	94	112	181	553	191	129	296	136	7	99	7	0.039	0.179	0.037
.	19.01.15-21.10.34-1-382664	330	69	69	19	0	14	541	64	64	0	0	NA	NA	NA	92	88	179	545	177	127	289	125	47	157	18	0.263	0.288	0.102
.	19.01.15-21.10.36-1-382668	32	1	1	0	0	0	0	0	0	0	0	NA	NA	NA	10	9	166	492	164	0	0	0	0	1	0	0	0.002	0
.	19.01.15-21.10.37-1-382670	29	1	1	0	0	0	0	0	0	0	0	NA	NA	NA	6	7	164	493	163	0	0	0	0	0	0	0	0	0
.	19.01.15-21.10.37-1-382671	206	16	16	6	0	5	506	15	15	0	0	NA	NA	NA	65	54	177	524	166	121	268	117	7	41	6	0.04	0.078	0.036
.	19.01.15-21.10.39-1-382674	31	1	1	0	0	0	0	0	0	0	0	NA	NA	NA	12	7	163	492	165	0	0	0	0	1	0	0	0.002	0
.	19.01.15-21.10.41-1-382675	183	16	16	5	0	4	500	12	12	0	0	NA	NA	NA	43	49	175	512	175	123	256	121	16	29	7	0.091	0.057	0.04
.	19.01.15-21.10.42-1-382676	125	7	7	1	0	1	498	6	6	0	0	NA	NA	NA	33	51	173	520	171	119	261	118	0	15	1	0	0.029	0.006
.	19.01.15-21.10.42-1-382678	33	1	1	1	0	1	0	0	0	0	0	NA	NA	NA	12	10	167	491	165	0	0	0	0	0	0	0	0	0
.	19.01.15-21.10.49-1-382681	33	1	1	0	0	0	0	0	0	0	0	NA	NA	NA	11	11	166	494	164	0	0	0	2	0	0	0.012	0	0
.	19.01.15-21.10.52-1-382682	34	1	1	0	0	0	0	0	0	0	0	NA	NA	NA	7	10	165	493	165	0	0	0	0	0	0	0	0	0
.	19.01.15-21.10.54-1-382698	277	40	40	9	0	8	518	32	32	0	0	NA	NA	NA	65	68	179	523	179	125	266	127	54	62	21	0.302	0.119	0.117
.	19.01.15-21.11.00-1-382703	93	9	9	1	0	1	486	8	8	0	0	NA	NA	NA	30	31	170	505	169	117	253	116	4	17	5	0.024	0.034	0.03
.	19.01.15-21.11.17-1-382710	171	18	18	4	0	3	491	16	16	0	0	NA	NA	NA	54	47	167	523	170	114	258	119	25	21	1	0.15	0.04	0.006
.	19.01.15-21.11.18-1-382712	499	53	53	13	0	11	605	45	45	0	0	NA	NA	NA	133	158	202	574	195	150	313	142	53	142	15	0.262	0.247	0.077
.	19.01.15-21.11.19-1-382718	303	60	60	12	0	9	546	49	49	0	0	NA	NA	NA	78	97	187	539	184	133	282	131	31	144	18	0.166	0.267	0.098
.	19.01.15-21.11.29-1-382733	210	20	20	5	0	2	515	18	18	0	0	NA	NA	NA	65	66	172	526	181	120	269	126	19	56	4	0.11	0.106	0.022
.	19.01.15-21.11.32-1-382734	94	7	7	0	0	0	474	5	5	0	0	NA	NA	NA	34	25	166	506	166	113	248	113	1	6	8	0.006	0.012	0.048
.	19.01.15-21.11.35-1-382739	288	35	35	7	0	6	541	33	33	0	0	NA	NA	NA	66	91	180	544	180	129	288	124	14	56	21	0.078	0.103	0.117
.	19.01.15-21.11.55-1-382761	57	2	2	0	0	0	149	1	1	0	0	NA	NA	NA	14	24	169	500	168	34	79	36	3	4	0	0.018	0.008	0
.	19.01.15-21.11.55-1-382762	301	22	22	6	0	5	537	20	20	0	0	NA	NA	NA	74	87	180	545	175	126	288	123	1	50	1	0.006	0.092	0.006
.	19.01.15-21.12.01-1-382768	91	5	5	3	0	3	486	4	4	0	0	NA	NA	NA	37	31	168	506	170	114	255	117	2	12	0	0.012	0.024	0
.	19.01.15-21.12.03-1-382769	92	3	3	0	0	0	474	2	2	0	0	NA	NA	NA	27	19	168	499	165	115	249	110	0	7	2	0	0.014	0.012
.	19.01.15-21.12.07-1-382771	346	65	65	14	0	10	541	57	57	0	0	NA	NA	NA	94	97	187	540	183	133	274	134	29	147	25	0.155	0.272	0.137
.	19.01.15-21.12.15-1-382773	199	16	16	4	0	2	509	13	13	0	0	NA	NA	NA	58	52	178	519	168	126	267	116	13	40	5	0.073	0.077	0.03
.	19.01.15-21.12.20-1-382780	152	19	19	2	0	1	512	18	18	0	0	NA	NA	NA	51	61	178	522	174	122	268	122	9	49	1	0.051	0.094	0.006
.	19.01.15-21.12.25-1-382789	95	9	9	0	0	0	481	8	8	0	0	NA	NA	NA	29	39	172	515	165	117	257	107	2	13	1	0.012	0.025	0.006
.	19.01.15-21.12.34-1-382800	209	14	14	2	0	2	514	10	10	0	0	NA	NA	NA	66	63	178	526	172	128	265	121	0	30	8	0	0.057	0.047
.	19.01.15-21.12.39-1-382804	31	1	1	1	0	1	0	0	0	0	0	NA	NA	NA	12	8	165	493	163	0	0	0	2	0	0	0.012	0	0
.	19.01.15-21.12.44-1-382806	330	48	48	12	0	8	558	41	41	0	0	NA	NA	NA	83	106	180	557	182	128	299	131	20	109	13	0.111	0.196	0.071
.	19.01.15-21.12.45-1-382807	85	3	3	0	0	0	478	2	2	0	0	NA	NA	NA	30	27	173	500	167	119	245	114	0	10	1	0	0.02	0.006
.	19.01.15-21.12.50-1-382810	114	9	9	3	0	3	490	8	8	0	0	NA	NA	NA	43	39	170	512	170	116	254	120	5	23	0	0.029	0.045	0
.	19.01.15-21.12.50-1-382811	70	4	4	0	0	0	477	3	3	0	0	NA	NA	NA	21	24	171	500	166	117	247	113	9	3	0	0.053	0.006	0
.	19.01.15-21.12.50-1-382812	213	18	18	6	0	5	519	15	15	0	0	NA	NA	NA	68	67	180	528	172	127	272	120	11	53	0	0.061	0.1	0
.	19.01.15-21.12.51-1-382813	32	1	1	0	0	0	0	0	0	0	0	NA	NA	NA	9	9	165	493	164	0	0	0	0	2	0	0	0.004	0
.	19.01.15-21.12.58-1-382833	89	4	4	2	0	1	481	3	3	0	0	NA	NA	NA	32	33	169	509	168	115	253	113	8	3	1	0.047	0.006	0.006
.	19.01.15-21.12.59-1-382834	268	65	65	23	0	18	530	58	58	0	0	NA	NA	NA	84	77	182	532	176	128	275	127	27	130	32	0.148	0.244	0.182
.	19.01.15-21.13.04-1-382838	32	1	1	0	0	0	0	0	0	0	0	NA	NA	NA	11	7	165	492	163	0	0	0	0	0	1	0	0	0.006
.	19.01.15-21.13.07-1-382840	147	9	9	1	0	1	493	6	6	0	0	NA	NA	NA	51	42	169	515	171	115	262	116	0	20	6	0	0.039	0.035
.	19.01.15-21.13.08-1-382843	257	12	12	2	0	2	537	11	11	0	0	NA	NA	NA	66	90	180	543	180	130	281	126	1	24	4	0.006	0.044	0.022
.	19.01.15-21.13.11-1-382844	372	99	99	26	0	21	547	93	93	0	0	NA	NA	NA	108	106	187	551	181	133	286	128	67	200	28	0.358	0.363	0.155
.	19.01.15-21.13.12-1-382845	90	3	3	0	0	0	484	2	2	0	0	NA	NA	NA	36	37	174	505	171	120	247	117	1	1	2	0.006	0.002	0.012
.	19.01.15-21.13.17-1-382847	34	1	1	0	0	0	0	0	0	0	0	NA	NA	NA	16	7	166	492	162	0	0	0	0	0	0	0	0	0
.	19.01.15-21.13.21-1-382858	122	10	10	4	0	3	480	9	9	0	0	NA	NA	NA	44	31	171	506	167	116	250	114	16	12	3	0.094	0.024	0.018
.	19.01.15-21.13.28-1-382867	33	1	1	0	0	0	0	0	0	0	0	NA	NA	NA	9	9	166	491	165	0	0	0	0	0	0	0	0	0
.	19.01.15-21.13.31-1-382869	289	36	36	11	0	9	538	34	34	0	0	NA	NA	NA	84	84	181	538	178	129	283	126	24	91	9	0.133	0.169	0.051
.	19.01.15-21.13.31-1-382872	215	21	21	5	0	4	506	19	19	0	0	NA	NA	NA	66	57	175	521	174	122	264	120	2	40	11	0.011	0.077	0.063
.	19.01.15-21.13.35-1-382876	147	6	6	0	0	0	498	5	5	0	0	NA	NA	NA	39	50	169	521	173	115	263	120	0	14	0	0	0.027	0
.	19.01.15-21.13.43-1-382884	241	17	17	4	0	1	516	14	14	0	0	NA	NA	NA	69	67	178	529	173	123	270	123	12	21	10	0.067	0.04	0.058
.	19.01.15-21.13.46-1-382885	85	5	5	3	0	3	485	4	4	0	0	NA	NA	NA	35	37	173	510	167	120	253	112	0	20	1	0	0.039	0.006
.	19.01.15-21.13.51-1-382889	54	2	2	1	0	0	473	1	1	0	0	NA	NA	NA	22	19	165	498	169	113	243	117	0	3	0	0	0.006	0
.	19.01.15-21.13.54-1-382905	149	16	16	4	0	4	491	14	14	0	0	NA	NA	NA	47	39	172	512	168	119	254	118	7	36	3	0.041	0.07	0.018
.	19.01.15-21.14.01-1-382912	122	14	14	2	0	1	495	12	12	0	0	NA	NA	NA	33	45	174	517	167	119	261	115	0	31	0	0	0.06	0
.	19.01.15-21.14.02-1-382913	92	10	10	2	0	2	495	9	9	0	0	NA	NA	NA	29	41	169	519	166	116	262	117	3	19	4	0.018	0.037	0.024
.	19.01.15-21.14.04-1-382914	319	20	20	5	0	5	542	18	18	0	0	NA	NA	NA	90	96	182	546	181	130	283	129	8	45	6	0.044	0.082	0.033
.	19.01.15-21.14.14-1-382918	243	36	36	12	0	10	531	32	32	0	0	NA	NA	NA	74	74	180	523	184	130	271	130	6	109	7	0.033	0.208	0.038
.	19.01.15-21.14.18-1-382921	36	1	1	0	0	0	0	0	0	0	0	NA	NA	NA	7	13	166	496	164	0	0	0	0	0	0	0	0	0
.	19.01.15-21.14.22-1-382929	234	20	20	8	0	6	526	18	18	0	0	NA	NA	NA	76	78	173	537	181	121	279	126	5	48	21	0.029	0.089	0.116
.	19.01.15-21.14.23-1-382932	59	3	3	0	0	0	474	1	1	0	0	NA	NA	NA	29	20	168	498	167	118	240	116	0	4	3	0	0.008	0.018
.	19.01.15-21.14.26-1-382940	92	8	8	3	0	3	495	7	7	0	0	NA	NA	NA	25	43	175	514	167	123	256	116	8	9	10	0.046	0.018	0.06
.	19.01.15-21.14.29-1-382946	337	30	30	6	0	6	533	25	25	0	0	NA	NA	NA	96	83	178	538	180	124	280	129	24	70	6	0.135	0.13	0.033
.	19.01.15-21.14.32-1-382949	181	20	20	3	0	3	513	17	17	0	0	NA	NA	NA	56	57	173	523	174	122	267	124	1	63	3	0.006	0.12	0.017
.	19.01.15-21.14.36-1-382955	401	67	67	10	0	8	556	65	65	0	0	NA	NA	NA	104	109	183	559	180	128	299	129	58	119	19	0.317	0.213	0.106
.	19.01.15-21.14.42-1-382957	322	69	69	29	0	19	545	66	66	0	0	NA	NA	NA	80	88	186	535	180	137	280	128	49	145	11	0.263	0.271	0.061
.	19.01.15-21.14.43-1-382958	61	3	3	0	0	0	484	2	2	0	0	NA	NA	NA	16	30	168	508	167	116	255	113	1	7	0	0.006	0.014	0
.	19.01.15-21.14.56-1-382974	258	44	44	13	0	9	529	41	41	0	0	NA	NA	NA	70	73	181	527	178	130	275	124	15	81	6	0.083	0.154	0.034
.	19.01.15-21.15.02-1-382982	140	20	20	3	0	2	500	17	17	0	0	NA	NA	NA	37	52	170	526	169	115	269	116	9	26	4	0.053	0.049	0.024
.	19.01.15-21.15.03-1-382983	215	27	27	6	0	5	533	22	22	0	0	NA	NA	NA	71	80	180	541	172	127	283	123	18	56	0	0.1	0.104	0
.	19.01.15-21.15.03-1-382984	117	7	7	1	0	1	482	5	5	0	0	NA	NA	NA	35	35	172	506	170	118	248	116	0	10	3	0	0.02	0.018
.	19.01.15-21.15.04-1-382987	114	12	12	0	0	0	487	11	11	0	0	NA	NA	NA	22	31	169	508	167	119	253	115	8	16	3	0.047	0.031	0.018
.	19.01.15-21.15.26-1-383008	151	13	13	3	0	1	492	11	11	0	0	NA	NA	NA	63	43	169	518	169	115	261	116	8	18	6	0.047	0.035	0.036
.	19.01.15-21.15.28-1-383012	120	5	5	0	0	0	493	3	3	0	0	NA	NA	NA	31	33	174	501	171	121	253	119	7	6	0	0.04	0.012	0
.	19.01.15-21.15.30-1-383015	394	90	90	27	0	23	546	85	85	0	0	NA	NA	NA	109	106	184	549	186	131	289	126	65	179	14	0.353	0.326	0.075
.	19.01.15-21.15.44-1-383027	87	5	5	1	0	1	483	3	3	0	0	NA	NA	NA	28	34	168	510	169	115	254	114	0	10	9	0	0.02	0.053
.	19.01.15-21.15.44-1-383028	126	8	8	1	0	1	497	6	6	0	0	NA	NA	NA	50	51	170	525	169	115	264	118	7	12	3	0.041	0.023	0.018
.	19.01.15-21.15.48-1-383029	60	2	2	0	0	0	298	1	1	0	0	NA	NA	NA	12	15	168	495	165	68	156	74	0	0	1	0	0	0.006
.	19.01.15-21.15.52-1-383048	35	1	1	0	0	0	0	0	0	0	0	NA	NA	NA	9	6	164	492	163	0	0	0	0	0	0	0	0	0
.	19.01.15-21.15.54-1-383050	113	12	12	2	0	1	492	11	11	0	0	NA	NA	NA	37	41	172	510	172	117	256	119	3	22	5	0.017	0.043	0.029
.	19.01.15-21.15.55-1-383052	147	9	9	3	0	3	499	7	7	0	0	NA	NA	NA	59	50	173	517	173	121	257	121	0	18	14	0	0.035	0.081
.	19.01.15-21.16.02-1-383059	353	77	77	21	0	13	555	68	68	0	0	NA	NA	NA	106	103	181	550	185	126	294	135	34	160	26	0.188	0.291	0.141
.	19.01.15-21.16.03-1-383061	32	1	1	0	0	0	0	0	0	0	0	NA	NA	NA	7	5	164	490	164	0	0	0	0	4	0	0	0.008	0
.	19.01.15-21.16.05-1-383063	242	50	50	12	0	12	508	48	48	0	0	NA	NA	NA	78	57	173	524	173	122	267	119	47	103	14	0.272	0.197	0.081
.	19.01.15-21.16.06-1-383064	178	12	12	4	0	4	501	10	10	0	0	NA	NA	NA	63	57	173	523	174	120	265	116	22	19	3	0.127	0.036	0.017
.	19.01.15-21.16.08-1-383068	346	69	69	20	0	16	546	64	64	0	0	NA	NA	NA	106	100	183	548	182	127	290	129	46	122	23	0.251	0.223	0.126
.	19.01.15-21.16.15-1-383069	93	4	4	0	0	0	485	2	2	0	0	NA	NA	NA	40	41	165	521	168	114	256	115	2	5	2	0.012	0.01	0.012
.	19.01.15-21.16.18-1-383072	170	14	14	4	0	4	509	13	13	0	0	NA	NA	NA	41	59	173	525	174	120	266	123	5	28	3	0.029	0.053	0.017
.	19.01.15-21.16.30-1-383093	122	9	9	1	0	1	490	8	8	0	0	NA	NA	NA	55	47	170	516	174	116	252	122	10	16	0	0.059	0.031	0
.	19.01.15-21.16.45-1-383105	195	8	8	1	0	0	510	7	7	0	0	NA	NA	NA	62	59	175	527	170	123	270	117	3	21	1	0.017	0.04	0.006
.	19.01.15-21.16.48-1-383109	323	61	61	19	0	12	550	57	57	0	0	NA	NA	NA	103	107	177	560	183	125	298	127	37	135	15	0.209	0.241	0.082
.	19.01.15-21.16.56-1-383129	262	13	13	6	0	3	520	11	11	0	0	NA	NA	NA	85	69	174	532	176	124	276	120	5	32	6	0.029	0.06	0.034
.	19.01.15-21.17.02-1-383136	201	64	64	15	0	14	522	59	59	0	0	NA	NA	NA	62	75	180	529	179	127	270	125	38	149	7	0.211	0.282	0.039
.	19.01.15-21.17.06-1-383139	325	54	54	16	0	14	543	43	43	0	0	NA	NA	NA	89	94	188	539	180	135	282	126	24	113	31	0.128	0.21	0.172
.	19.01.15-21.17.25-1-383159	212	40	40	10	0	8	516	39	39	0	0	NA	NA	NA	65	60	177	515	181	125	263	128	29	71	4	0.164	0.138	0.022
.	19.01.15-21.17.25-1-383160	33	1	1	0	0	0	0	0	0	0	0	NA	NA	NA	8	8	165	493	163	0	0	0	0	0	0	0	0	0
.	19.01.15-21.17.27-1-383163	62	2	2	0	0	0	483	1	1	0	0	NA	NA	NA	26	29	170	504	168	119	249	115	3	4	0	0.018	0.008	0
.	19.01.15-21.17.33-1-383166	38	1	1	0	0	0	0	0	0	0	0	NA	NA	NA	13	14	169	493	165	0	0	0	0	1	0	0	0.002	0
.	19.01.15-21.17.36-1-383171	317	63	63	13	0	12	520	58	58	0	0	NA	NA	NA	84	75	177	534	177	123	272	125	63	105	16	0.356	0.197	0.09
.	19.01.15-21.17.39-1-383176	60	2	2	3	0	1	479	1	1	0	0	NA	NA	NA	20	22	168	499	168	118	249	112	0	5	2	0	0.01	0.012
.	19.01.15-21.17.49-1-383180	91	4	4	1	0	1	483	3	3	0	0	NA	NA	NA	32	36	170	514	165	117	256	110	1	7	0	0.006	0.014	0
.	19.01.15-21.17.50-1-383182	163	19	19	3	0	3	503	17	17	0	0	NA	NA	NA	55	46	173	517	169	121	264	118	12	29	2	0.069	0.056	0.012
.	19.01.15-21.18.04-1-383206	62	2	2	1	0	1	443	1	1	0	0	NA	NA	NA	20	25	168	505	165	107	232	104	0	4	1	0	0.008	0.006
.	19.01.15-21.18.05-1-383207	381	51	51	14	0	12	567	46	46	0	0	NA	NA	NA	113	121	184	564	186	127	307	133	40	102	27	0.217	0.181	0.145
.	19.01.15-21.18.06-1-383208	178	29	29	4	0	4	496	26	26	0	0	NA	NA	NA	58	52	171	518	176	118	257	121	18	37	9	0.105	0.071	0.051
.	19.01.15-21.18.17-1-383217	263	95	95	25	0	20	520	86	86	0	0	NA	NA	NA	83	72	179	528	178	126	269	125	60	192	17	0.335	0.364	0.096
.	19.01.15-21.18.19-1-383220	57	2	2	0	0	0	51	1	1	0	0	NA	NA	NA	17	17	165	498	167	15	21	15	0	3	0	0	0.006	0
.	19.01.15-21.18.19-1-383221	212	51	51	12	0	8	511	44	44	0	0	NA	NA	NA	63	73	177	533	176	123	267	121	28	98	6	0.158	0.184	0.034
.	19.01.15-21.18.24-1-383228	297	75	75	19	0	10	521	70	70	0	0	NA	NA	NA	97	82	178	542	175	121	278	122	55	133	39	0.309	0.245	0.223
.	19.01.15-21.18.25-1-383231	204	35	35	4	0	4	515	33	33	0	0	NA	NA	NA	52	65	172	532	174	119	275	121	9	69	16	0.052	0.13	0.092
.	19.01.15-21.18.25-1-383232	126	13	13	6	0	5	495	10	10	0	0	NA	NA	NA	42	52	171	517	177	117	258	120	13	34	15	0.076	0.066	0.085
.	19.01.15-21.18.51-1-383259	63	3	3	0	0	0	482	2	2	0	0	NA	NA	NA	12	28	168	507	166	116	251	115	5	8	0	0.03	0.016	0
.	19.01.15-21.18.52-1-383276	348	84	84	24	0	17	544	74	74	0	0	NA	NA	NA	114	100	181	547	185	126	286	132	89	149	4	0.492	0.272	0.022
.	19.01.15-21.19.00-1-383282	89	4	4	1	0	0	474	3	3	0	0	NA	NA	NA	35	25	168	504	166	116	245	113	6	3	1	0.036	0.006	0.006
.	19.01.15-21.19.04-1-383284	237	52	52	14	0	11	513	44	44	0	0	NA	NA	NA	70	58	172	523	176	119	271	123	52	109	8	0.302	0.208	0.045
.	19.01.15-21.19.14-1-383286	434	72	72	19	0	15	576	67	67	0	0	NA	NA	NA	118	124	187	563	187	136	307	133	35	159	19	0.187	0.282	0.102
.	19.01.15-21.19.15-1-383289	124	9	9	2	0	2	496	8	8	0	0	NA	NA	NA	40	41	168	512	174	117	257	122	12	10	3	0.071	0.02	0.017
.	19.01.15-21.19.22-1-383301	59	3	3	1	0	1	479	2	2	0	0	NA	NA	NA	14	17	164	501	165	115	250	114	0	6	2	0	0.012	0.012
.	19.01.15-21.19.30-1-383314	33	1	1	0	0	0	0	0	0	0	0	NA	NA	NA	9	5	163	493	162	0	0	0	0	1	0	0	0.002	0
.	19.01.15-21.19.33-1-383315	94	5	5	1	0	1	484	4	4	0	0	NA	NA	NA	34	25	171	498	169	117	248	119	3	8	7	0.018	0.016	0.041
.	19.01.15-21.19.34-1-383317	205	19	19	5	0	5	509	18	18	0	0	NA	NA	NA	50	61	172	529	173	119	271	119	14	25	8	0.081	0.047	0.046
.	19.01.15-21.19.35-1-383321	380	126	126	30	0	23	533	116	116	0	0	NA	NA	NA	100	85	179	538	181	126	281	126	60	216	21	0.335	0.401	0.116
.	19.01.15-21.19.49-1-383328	183	9	9	1	0	1	503	7	7	0	0	NA	NA	NA	49	53	172	522	172	121	265	117	3	24	2	0.017	0.046	0.012
.	19.01.15-21.19.56-1-383346	149	15	15	1	0	0	505	11	11	0	0	NA	NA	NA	53	46	181	510	168	129	259	117	21	14	3	0.116	0.027	0.018
.	19.01.15-21.19.57-1-383350	88	7	7	1	0	0	482	6	6	0	0	NA	NA	NA	36	31	168	507	169	115	251	116	3	13	0	0.018	0.026	0
.	19.01.15-21.20.04-1-383356	289	41	41	8	0	6	529	39	39	0	0	NA	NA	NA	90	78	179	531	181	125	273	131	36	94	10	0.201	0.177	0.055
.	19.01.15-21.20.10-1-383362	143	12	12	5	0	2	481	9	9	0	0	NA	NA	NA	38	30	165	507	171	111	253	117	2	33	6	0.012	0.065	0.035
.	19.01.15-21.20.12-1-383364	369	70	70	13	0	13	541	64	64	0	0	NA	NA	NA	111	104	186	558	173	129	293	119	36	139	36	0.194	0.249	0.208
.	19.01.15-21.20.21-1-383370	272	71	71	16	0	13	516	66	66	0	0	NA	NA	NA	75	65	177	526	175	126	265	125	47	114	27	0.266	0.217	0.154
.	19.01.15-21.20.23-1-383374	62	2	2	0	0	0	480	1	1	0	0	NA	NA	NA	23	29	166	507	169	115	250	115	1	0	1	0.006	0	0.006
.	19.01.15-21.20.35-1-383387	309	70	70	15	0	11	535	66	66	0	0	NA	NA	NA	86	82	184	533	178	129	278	128	60	134	21	0.326	0.251	0.118
.	19.01.15-21.20.39-1-383393	231	12	12	6	0	3	513	10	10	0	0	NA	NA	NA	69	62	173	529	173	120	274	119	5	30	3	0.029	0.057	0.017
.	19.01.15-21.20.55-1-383415	114	5	5	0	0	0	483	3	3	0	0	NA	NA	NA	28	33	169	510	167	116	254	113	6	7	3	0.036	0.014	0.018
.	19.01.15-21.20.58-1-383420	64	3	3	1	0	0	472	1	1	0	0	NA	NA	NA	24	20	164	498	171	114	241	117	0	8	0	0	0.016	0
.	19.01.15-21.21.07-1-383421	262	31	31	7	0	7	507	29	29	0	0	NA	NA	NA	73	56	170	519	180	118	263	126	19	51	20	0.112	0.098	0.111
.	19.01.15-21.21.11-1-383424	34	1	1	0	0	0	0	0	0	0	0	NA	NA	NA	9	14	165	497	165	0	0	0	0	2	0	0	0.004	0
.	19.01.15-21.21.13-1-383425	179	8	8	5	0	4	516	7	7	0	0	NA	NA	NA	58	69	176	530	176	125	272	119	8	17	0	0.045	0.032	0
.	19.01.15-21.21.13-1-383426	91	7	7	1	0	0	486	6	6	0	0	NA	NA	NA	33	31	172	506	166	117	255	114	4	9	6	0.023	0.018	0.036
.	19.01.15-21.21.14-1-383428	39	1	1	1	0	1	0	0	0	0	0	NA	NA	NA	15	8	163	494	164	0	0	0	0	5	0	0	0.01	0
.	19.01.15-21.21.18-1-383430	116	7	7	2	0	2	492	6	6	0	0	NA	NA	NA	36	43	172	508	176	113	256	123	4	8	3	0.023	0.016	0.017
.	19.01.15-21.21.32-1-383448	352	79	79	24	0	17	557	69	69	0	0	NA	NA	NA	107	109	185	557	180	135	298	124	38	151	30	0.205	0.271	0.167
.	19.01.15-21.21.34-1-383451	61	4	4	1	0	1	479	3	3	0	0	NA	NA	NA	20	23	166	503	167	115	251	113	0	8	5	0	0.016	0.03
.	19.01.15-21.21.37-1-383455	36	1	1	0	0	0	0	0	0	0	0	NA	NA	NA	14	11	165	495	164	0	0	0	0	2	0	0	0.004	0
.	19.01.15-21.21.40-1-383458	180	60	60	15	0	11	514	56	56	0	0	NA	NA	NA	55	62	174	528	173	120	271	123	34	124	25	0.195	0.235	0.145
.	19.01.15-21.21.46-1-383460	32	1	1	0	0	0	0	0	0	0	0	NA	NA	NA	5	10	164	496	163	0	0	0	0	1	0	0	0.002	0
.	19.01.15-21.21.46-1-383461	281	55	55	22	0	17	524	50	50	0	0	NA	NA	NA	87	82	171	546	178	118	280	126	39	123	17	0.228	0.225	0.096
.	19.01.15-21.21.48-1-383463	325	69	69	20	0	17	535	62	62	0	0	NA	NA	NA	91	87	180	544	176	127	285	123	47	140	6	0.261	0.257	0.034
.	19.01.15-21.21.50-1-383464	119	8	8	3	0	2	480	7	7	0	0	NA	NA	NA	37	28	169	504	168	114	248	118	7	2	8	0.041	0.004	0.048
.	19.01.15-21.22.00-1-383486	474	108	108	30	0	24	566	99	99	0	0	NA	NA	NA	127	118	184	554	193	131	296	139	48	234	37	0.261	0.422	0.192
.	19.01.15-21.22.02-1-383487	89	4	4	1	0	1	490	3	3	0	0	NA	NA	NA	23	37	173	509	168	121	252	117	0	11	4	0	0.022	0.024
.	19.01.15-21.22.05-1-383490	67	3	3	0	0	0	398	2	2	0	0	NA	NA	NA	16	20	169	500	164	95	201	102	2	3	0	0.012	0.006	0
.	19.01.15-21.22.10-1-383493	299	18	18	1	0	1	522	17	17	0	0	NA	NA	NA	76	70	173	528	182	122	272	128	7	38	9	0.04	0.072	0.049
.	19.01.15-21.22.15-1-383494	292	62	62	17	0	12	550	54	54	0	0	NA	NA	NA	89	95	182	538	188	132	284	134	44	152	6	0.242	0.283	0.032
.	19.01.15-21.22.21-1-383501	204	12	12	4	0	2	510	11	11	0	0	NA	NA	NA	65	60	173	526	174	120	268	122	13	23	6	0.075	0.044	0.034
.	19.01.15-21.22.46-1-383530	113	9	9	2	0	1	486	8	8	0	0	NA	NA	NA	38	35	174	507	167	122	250	114	0	14	7	0	0.028	0.042
.	19.01.15-21.22.57-1-383551	33	1	1	0	0	0	0	0	0	0	0	NA	NA	NA	7	10	163	494	166	0	0	0	0	4	0	0	0.008	0
.	19.01.15-21.22.59-1-383553	125	7	7	3	0	3	492	5	5	0	0	NA	NA	NA	45	41	172	510	172	119	254	119	0	17	0	0	0.033	0
.	19.01.15-21.23.00-1-383555	95	7	7	3	0	2	486	6	6	0	0	NA	NA	NA	39	34	172	509	166	119	254	113	4	8	14	0.023	0.016	0.084
.	19.01.15-21.23.02-1-383556	122	8	8	4	0	2	482	7	7	0	0	NA	NA	NA	46	38	168	511	172	114	249	119	10	24	2	0.06	0.047	0.012
.	19.01.15-21.23.09-1-383561	214	32	32	9	0	5	506	30	30	0	0	NA	NA	NA	69	63	173	529	174	119	268	119	21	67	7	0.121	0.127	0.04
.	19.01.15-21.23.17-1-383567	119	6	6	0	0	0	483	5	5	0	0	NA	NA	NA	26	27	169	503	168	116	251	116	0	17	0	0	0.034	0
.	19.01.15-21.23.19-1-383570	539	96	96	25	0	21	603	84	84	0	0	NA	NA	NA	139	165	195	586	197	140	319	144	63	203	37	0.323	0.346	0.188
.	19.01.15-21.23.19-1-383571	61	2	2	1	0	1	477	0	0	0	0	NA	NA	NA	21	21	166	501	167	113	248	116	0	11	0	0	0.022	0
.	19.01.15-21.23.23-1-383581	456	74	74	13	0	10	554	68	68	0	0	NA	NA	NA	135	104	185	555	177	128	298	128	50	157	15	0.27	0.283	0.085
.	19.01.15-21.23.25-1-383586	202	45	45	11	0	8	524	39	39	0	0	NA	NA	NA	59	78	179	539	173	125	280	119	47	69	10	0.263	0.128	0.058
.	19.01.15-21.23.32-1-383595	443	93	93	26	0	21	546	83	83	0	0	NA	NA	NA	121	102	186	551	178	130	290	126	53	199	14	0.285	0.361	0.079
.	19.01.15-21.23.33-1-383598	121	7	7	3	0	2	483	6	6	0	0	NA	NA	NA	50	30	171	505	167	115	250	118	0	15	5	0	0.03	0.03
.	19.01.15-21.24.06-1-383628	517	76	76	20	0	16	586	66	66	0	0	NA	NA	NA	128	146	190	585	184	137	317	132	37	175	22	0.195	0.299	0.12
.	19.01.15-21.24.06-1-383630	383	32	32	12	0	8	554	28	28	0	0	NA	NA	NA	108	108	188	548	185	135	289	130	6	87	6	0.032	0.159	0.032
.	19.01.15-21.24.17-1-383632	62	2	2	0	0	0	472	1	1	0	0	NA	NA	NA	22	18	166	501	164	113	248	111	3	2	0	0.018	0.004	0
.	19.01.15-21.24.26-1-383648	118	11	11	1	0	1	489	8	8	0	0	NA	NA	NA	36	42	173	512	170	117	251	121	4	11	1	0.023	0.021	0.006
.	19.01.15-21.24.29-1-383658	33	1	1	0	0	0	0	0	0	0	0	NA	NA	NA	8	5	164	492	162	0	0	0	0	0	0	0	0	0
.	19.01.15-21.24.31-1-383661	59	2	2	0	0	0	472	1	1	0	0	NA	NA	NA	25	26	166	508	165	112	249	111	7	0	0	0.042	0	0
.	19.01.15-21.24.39-1-383671	232	22	22	7	0	5	515	18	18	0	0	NA	NA	NA	76	71	174	537	173	122	274	119	20	39	7	0.115	0.073	0.04
.	19.01.15-21.24.45-1-383674	294	46	46	13	0	10	530	41	41	0	0	NA	NA	NA	89	78	182	528	181	128	274	128	21	100	15	0.115	0.189	0.083
.	19.01.15-21.24.45-1-383675	178	14	14	2	0	2	503	11	11	0	0	NA	NA	NA	39	54	170	524	173	118	264	121	0	27	2	0	0.052	0.012
.	19.01.15-21.24.53-1-383693	451	73	73	21	0	15	567	70	70	0	0	NA	NA	NA	129	118	183	564	184	129	307	131	35	150	30	0.191	0.266	0.163
.	19.01.15-21.25.13-1-383701	34	1	1	0	0	0	0	0	0	0	0	NA	NA	NA	11	8	165	492	164	0	0	0	0	3	0	0	0.006	0
.	19.01.15-21.25.14-1-383703	88	3	3	1	0	1	479	2	2	0	0	NA	NA	NA	32	29	169	508	165	115	253	111	0	4	8	0	0.008	0.048
.	19.01.15-21.25.16-1-383704	257	18	18	3	0	3	524	16	16	0	0	NA	NA	NA	70	77	174	534	182	120	274	130	7	29	15	0.04	0.054	0.082
.	19.01.15-21.25.20-1-383707	92	6	6	0	0	0	482	4	4	0	0	NA	NA	NA	28	32	166	514	165	113	257	112	1	6	0	0.006	0.012	0
.	19.01.15-21.25.26-1-383721	468	118	118	39	0	35	568	110	110	0	0	NA	NA	NA	125	132	191	566	188	135	302	131	49	241	44	0.257	0.426	0.234
.	19.01.15-21.25.26-1-383722	224	70	70	7	0	5	504	65	65	0	0	NA	NA	NA	53	60	181	522	170	124	266	114	25	110	27	0.138	0.211	0.159
.	19.01.15-21.25.27-1-383724	65	3	3	0	0	0	480	1	1	0	0	NA	NA	NA	19	25	170	503	165	116	250	114	7	6	0	0.041	0.012	0
.	19.01.15-21.25.34-1-383730	93	6	6	1	0	1	485	5	5	0	0	NA	NA	NA	32	30	167	506	170	115	253	117	6	8	1	0.036	0.016	0.006
.	19.01.15-21.25.39-1-383735	266	21	21	7	0	6	535	20	20	0	0	NA	NA	NA	89	89	186	542	174	131	283	121	28	44	8	0.151	0.081	0.046
.	19.01.15-21.25.41-1-383738	204	9	9	3	0	2	518	8	8	0	0	NA	NA	NA	61	66	179	526	174	127	272	119	0	18	1	0	0.034	0.006
.	19.01.15-21.25.41-1-383739	93	9	9	5	0	4	480	8	8	0	0	NA	NA	NA	38	29	169	505	168	115	247	118	7	27	0	0.041	0.053	0
.	19.01.15-21.25.45-1-383742	260	21	21	8	0	6	520	19	19	0	0	NA	NA	NA	96	79	180	540	172	125	280	115	16	24	13	0.089	0.044	0.076
.	19.01.15-21.25.50-1-383745	204	31	31	5	0	5	508	29	29	0	0	NA	NA	NA	52	63	173	533	170	118	271	119	18	79	7	0.104	0.148	0.041
.	19.01.15-21.26.00-1-383764	147	29	29	7	0	4	501	28	28	0	0	NA	NA	NA	42	49	174	513	175	122	258	121	6	63	14	0.034	0.123	0.08
.	19.01.15-21.26.02-1-383768	87	3	3	2	0	2	476	2	2	0	0	NA	NA	NA	33	31	173	504	167	117	245	114	0	2	5	0	0.004	0.03
.	19.01.15-21.26.11-1-383773	516	71	71	19	0	15	604	68	68	0	0	NA	NA	NA	173	158	197	580	194	141	323	140	46	148	21	0.234	0.255	0.108
.	19.01.15-21.26.15-1-383776	238	12	12	2	0	1	515	9	9	0	0	NA	NA	NA	63	70	175	530	178	122	271	122	10	42	4	0.057	0.079	0.022
.	19.01.15-21.26.16-1-383777	162	6	6	1	0	1	517	5	5	0	0	NA	NA	NA	44	69	174	528	180	121	270	126	0	19	3	0	0.036	0.017
.	19.01.15-21.26.22-1-383787	151	11	11	1	0	0	491	10	10	0	0	NA	NA	NA	44	34	171	507	169	118	257	116	0	13	9	0	0.026	0.053
.	19.01.15-21.26.34-1-383805	240	25	25	6	0	5	525	22	22	0	0	NA	NA	NA	72	77	177	532	181	126	269	130	10	54	8	0.056	0.102	0.044
.	19.01.15-21.26.36-1-383813	97	5	5	2	0	2	489	4	4	0	0	NA	NA	NA	24	31	174	504	166	123	251	115	0	7	10	0	0.014	0.06
.	19.01.15-21.26.42-1-383818	31	1	1	0	0	0	0	0	0	0	0	NA	NA	NA	9	9	165	493	164	0	0	0	0	4	0	0	0.008	0
.	19.01.15-21.26.45-1-383820	302	25	25	6	0	4	558	23	23	0	0	NA	NA	NA	80	111	189	559	176	137	298	123	10	46	12	0.053	0.082	0.068
.	19.01.15-21.26.45-1-383821	33	1	1	0	0	0	0	0	0	0	0	NA	NA	NA	11	10	166	493	164	0	0	0	0	0	0	0	0	0
.	19.01.15-21.26.47-1-383822	88	6	6	2	0	2	483	5	5	0	0	NA	NA	NA	27	29	169	506	167	117	248	118	1	12	3	0.006	0.024	0.018
.	19.01.15-21.26.50-1-383823	217	41	41	14	0	13	520	37	37	0	0	NA	NA	NA	53	76	182	530	177	128	270	122	14	116	6	0.077	0.219	0.034
.	19.01.15-21.26.51-1-383840	266	48	48	14	0	10	534	45	45	0	0	NA	NA	NA	71	86	177	545	177	124	287	123	30	91	18	0.169	0.167	0.102
.	19.01.15-21.27.00-1-383848	61	2	2	0	0	0	196	1	1	0	0	NA	NA	NA	17	31	171	505	168	45	107	44	0	0	1	0	0	0.006
.	19.01.15-21.27.08-1-383849	147	13	13	3	0	3	506	11	11	0	0	NA	NA	NA	47	48	175	512	174	123	260	123	4	27	7	0.023	0.053	0.04
.	19.01.15-21.27.17-1-383851	260	66	66	20	0	14	540	59	59	0	0	NA	NA	NA	81	91	176	547	181	124	288	128	38	158	6	0.216	0.289	0.033
.	19.01.15-21.27.28-1-383869	146	13	13	3	0	2	494	11	11	0	0	NA	NA	NA	47	47	171	520	169	116	261	117	12	12	12	0.07	0.023	0.071
.	19.01.15-21.27.37-1-383877	263	27	27	9	0	6	525	25	25	0	0	NA	NA	NA	72	74	179	537	171	127	282	116	7	55	6	0.039	0.102	0.035
.	19.01.15-21.27.45-1-383878	34	1	1	1	0	1	0	0	0	0	0	NA	NA	NA	8	14	165	497	165	0	0	0	0	5	0	0	0.01	0
.	19.01.15-21.27.46-1-383879	39	1	1	0	0	0	0	0	0	0	0	NA	NA	NA	10	11	165	495	164	0	0	0	0	2	0	0	0.004	0
.	19.01.15-21.27.48-1-383882	64	3	3	1	0	1	465	1	1	0	0	NA	NA	NA	18	9	165	492	165	112	240	113	1	2	0	0.006	0.004	0
.	19.01.15-21.27.49-1-383884	155	8	8	1	0	1	483	7	7	0	0	NA	NA	NA	50	35	175	507	166	121	250	112	5	8	2	0.029	0.016	0.012
.	19.01.15-21.27.49-1-383885	85	5	5	3	0	1	486	4	4	0	0	NA	NA	NA	32	35	167	509	172	113	257	116	9	4	2	0.054	0.008	0.012
.	19.01.15-21.27.52-1-383904	35	1	1	0	0	0	0	0	0	0	0	NA	NA	NA	10	7	165	490	165	0	0	0	0	1	0	0	0.002	0
.	19.01.15-21.27.52-1-383905	62	3	3	1	0	1	247	1	1	0	0	NA	NA	NA	16	12	165	495	165	60	128	59	0	3	0	0	0.006	0
.	19.01.15-21.27.56-1-383908	267	32	32	6	0	5	518	31	31	0	0	NA	NA	NA	72	61	175	529	170	123	276	119	12	51	14	0.069	0.096	0.082
.	19.01.15-21.27.59-1-383912	63	4	4	0	0	0	467	3	3	0	0	NA	NA	NA	23	14	167	495	165	113	240	114	0	5	1	0	0.01	0.006
.	19.01.15-21.28.07-1-383914	199	29	29	10	0	7	521	26	26	0	0	NA	NA	NA	60	67	185	523	172	133	269	119	12	97	3	0.065	0.185	0.017
.	19.01.15-21.28.15-1-383918	109	7	7	2	0	2	484	6	6	0	0	NA	NA	NA	29	35	173	503	172	120	246	118	0	18	0	0	0.036	0
.	19.01.15-21.28.20-1-383922	368	32	32	9	0	9	541	27	27	0	0	NA	NA	NA	107	93	192	538	176	137	282	122	20	65	10	0.104	0.121	0.057
.	19.01.15-21.28.22-1-383928	119	11	11	3	0	3	491	10	10	0	0	NA	NA	NA	38	40	170	515	168	118	258	115	9	19	4	0.053	0.037	0.024
.	19.01.15-21.28.22-1-383929	60	4	4	1	0	1	484	3	3	0	0	NA	NA	NA	20	35	173	508	167	119	251	114	3	4	4	0.017	0.008	0.024
.	19.01.15-21.28.24-1-383932	461	108	108	33	0	25	563	102	102	0	0	NA	NA	NA	112	115	191	557	180	137	297	129	47	238	18	0.246	0.427	0.1
.	19.01.15-21.28.36-1-383952	59	2	2	1	0	1	251	1	1	0	0	NA	NA	NA	20	23	168	502	166	64	124	63	2	0	1	0.012	0	0.006
.	19.01.15-21.28.37-1-383955	62	2	2	0	0	0	201	1	1	0	0	NA	NA	NA	11	13	167	494	165	51	101	49	0	1	2	0	0.002	0.012
.	19.01.15-21.28.41-1-383957	387	21	21	4	0	4	558	19	19	0	0	NA	NA	NA	117	113	190	554	182	136	295	127	16	51	15	0.084	0.092	0.082
.	19.01.15-21.28.43-1-383959	152	8	8	3	0	2	493	6	6	0	0	NA	NA	NA	32	48	173	519	169	121	258	114	4	13	3	0.023	0.025	0.018
.	19.01.15-21.28.46-1-383961	416	55	55	17	0	13	560	49	49	0	0	NA	NA	NA	118	114	181	561	185	128	299	133	26	123	16	0.144	0.219	0.086
.	19.01.15-21.28.46-1-383962	180	63	63	9	0	8	505	57	57	0	0	NA	NA	NA	48	62	181	522	172	125	261	119	18	114	7	0.099	0.218	0.041
.	19.01.15-21.28.54-1-383983	89	4	4	0	0	0	480	3	3	0	0	NA	NA	NA	23	28	170	504	167	118	247	115	0	5	5	0	0.01	0.03
.	19.01.15-21.29.01-1-383989	212	24	24	6	0	5	503	20	20	0	0	NA	NA	NA	78	49	167	524	171	116	266	121	25	57	0	0.15	0.109	0
.	19.01.15-21.29.02-1-383990	357	89	89	28	0	24	551	82	82	0	0	NA	NA	NA	95	98	180	553	178	128	296	127	71	136	28	0.394	0.246	0.157
.	19.01.15-21.29.08-1-383991	70	4	4	0	0	0	478	3	3	0	0	NA	NA	NA	23	21	166	501	167	115	247	116	8	13	0	0.048	0.026	0
.	19.01.15-21.29.08-1-383992	150	8	8	3	0	3	502	6	6	0	0	NA	NA	NA	42	45	168	520	170	117	265	120	4	17	0	0.024	0.033	0
.	19.01.15-21.29.17-1-383997	172	15	15	5	0	5	496	11	11	0	0	NA	NA	NA	59	44	169	518	170	118	259	119	9	31	2	0.053	0.06	0.012
.	19.01.15-21.29.23-1-384006	384	80	80	27	0	22	563	75	75	0	0	NA	NA	NA	83	108	184	553	184	133	303	127	64	172	28	0.348	0.311	0.152
.	19.01.15-21.29.27-1-384011	34	1	1	0	0	0	0	0	0	0	0	NA	NA	NA	7	9	163	493	166	0	0	0	0	0	0	0	0	0
.	19.01.15-21.29.30-1-384020	64	2	2	0	0	0	475	1	1	0	0	NA	NA	NA	12	14	167	495	165	115	245	115	4	1	0	0.024	0.002	0
.	19.01.15-21.29.33-1-384022	58	2	2	0	0	0	473	1	1	0	0	NA	NA	NA	26	18	168	498	165	114	247	112	0	0	6	0	0	0.036
.	19.01.15-21.29.41-1-384030	60	2	2	0	0	0	348	1	1	0	0	NA	NA	NA	16	14	164	498	165	86	183	79	0	0	3	0	0	0.018
.	19.01.15-21.29.45-1-384032	90	5	5	3	0	2	489	3	3	0	0	NA	NA	NA	32	32	173	501	171	120	252	117	3	12	0	0.017	0.024	0
.	19.01.15-21.29.46-1-384033	30	1	1	0	0	0	0	0	0	0	0	NA	NA	NA	7	6	166	490	163	0	0	0	0	2	0	0	0.004	0
.	19.01.15-21.29.48-1-384035	61	3	3	2	0	2	481	2	2	0	0	NA	NA	NA	35	33	171	508	167	118	250	113	6	6	0	0.035	0.012	0
.	19.01.15-21.29.53-1-384052	231	60	60	21	0	17	515	57	57	0	0	NA	NA	NA	66	62	178	521	176	127	262	126	29	103	41	0.163	0.198	0.233
.	19.01.15-21.29.57-1-384056	98	6	6	1	0	1	492	5	5	0	0	NA	NA	NA	35	43	171	513	172	117	258	117	4	12	0	0.023	0.023	0
.	19.01.15-21.30.00-1-384057	530	68	68	13	0	9	605	63	63	0	0	NA	NA	NA	151	164	191	592	194	139	326	140	31	165	13	0.162	0.279	0.067
.	19.01.15-21.30.01-1-384058	118	6	6	1	0	1	497	5	5	0	0	NA	NA	NA	39	47	174	509	177	121	253	123	3	20	0	0.017	0.039	0
.	19.01.15-21.30.01-1-384063	95	9	9	6	0	5	477	7	7	0	0	NA	NA	NA	40	28	177	501	163	123	245	109	2	28	5	0.011	0.056	0.031
.	19.01.15-21.30.15-1-384066	58	2	2	0	0	0	469	1	1	0	0	NA	NA	NA	30	18	167	498	166	116	241	112	3	4	0	0.018	0.008	0
.	19.01.15-21.30.20-1-384070	302	20	20	9	0	8	528	19	19	0	0	NA	NA	NA	80	82	177	539	179	124	279	125	5	34	16	0.028	0.063	0.089
.	19.01.15-21.30.22-1-384075	297	21	21	3	0	3	514	18	18	0	0	NA	NA	NA	86	65	176	524	178	123	271	120	6	59	2	0.034	0.113	0.011
.	19.01.15-21.30.24-1-384079	36	1	1	1	0	1	0	0	0	0	0	NA	NA	NA	12	8	165	493	163	0	0	0	0	0	0	0	0	0
.	19.01.15-21.30.27-1-384084	32	1	1	0	0	0	0	0	0	0	0	NA	NA	NA	10	11	165	494	165	0	0	0	0	1	0	0	0.002	0
.	19.01.15-21.30.28-1-384086	155	18	18	3	0	1	514	17	17	0	0	NA	NA	NA	37	63	176	526	174	123	270	121	2	46	4	0.011	0.087	0.023
.	19.01.15-21.30.30-1-384089	272	19	19	5	0	4	530	15	15	0	0	NA	NA	NA	82	79	174	542	176	122	287	121	9	56	15	0.052	0.103	0.085
.	19.01.15-21.30.46-1-384106	31	1	1	1	0	1	0	0	0	0	0	NA	NA	NA	9	11	163	494	167	0	0	0	0	0	0	0	0	0
.	19.01.15-21.30.49-1-384108	282	17	17	7	0	5	519	16	16	0	0	NA	NA	NA	74	72	178	535	172	123	276	120	11	27	3	0.062	0.05	0.017
.	19.01.15-21.30.56-1-384124	121	8	8	0	0	0	484	7	7	0	0	NA	NA	NA	38	34	171	510	166	119	255	110	1	16	2	0.006	0.031	0.012
.	19.01.15-21.30.57-1-384128	237	65	65	21	0	17	526	61	61	0	0	NA	NA	NA	75	77	175	534	181	123	275	128	39	142	14	0.223	0.266	0.077
.	19.01.15-21.31.00-1-384132	116	9	9	3	0	3	486	8	8	0	0	NA	NA	NA	34	29	169	506	167	117	253	116	15	8	2	0.089	0.016	0.012
.	19.01.15-21.31.02-1-384134	68	3	3	1	0	1	474	1	1	0	0	NA	NA	NA	18	22	170	499	166	117	246	111	1	13	0	0.006	0.026	0
.	19.01.15-21.31.06-1-384158	261	46	46	20	0	16	524	41	41	0	0	NA	NA	NA	89	78	185	531	175	129	274	121	26	93	30	0.141	0.175	0.171
.	19.01.15-21.31.10-1-384180	272	37	37	9	0	8	523	35	35	0	0	NA	NA	NA	73	68	176	530	175	125	274	124	39	78	0	0.222	0.147	0
.	19.01.15-21.31.14-1-384182	36	1	1	0	0	0	0	0	0	0	0	NA	NA	NA	7	12	164	497	164	0	0	0	1	0	0	0.006	0	0
.	19.01.15-21.31.16-1-384183	417	76	76	24	0	20	578	70	70	0	0	NA	NA	NA	101	130	189	562	192	133	305	140	43	156	26	0.228	0.278	0.135
.	19.01.15-21.31.16-1-384184	348	94	94	18	0	15	567	85	85	0	0	NA	NA	NA	82	123	192	557	187	139	297	131	60	166	36	0.312	0.298	0.193
.	19.01.15-21.31.17-1-384185	93	4	4	1	0	1	480	3	3	0	0	NA	NA	NA	27	27	170	500	170	115	248	117	4	6	0	0.024	0.012	0
.	19.01.15-21.31.19-1-384189	143	11	11	0	0	0	489	10	10	0	0	NA	NA	NA	42	35	174	505	169	121	254	114	4	14	0	0.023	0.028	0
.	19.01.15-21.31.31-1-384205	118	6	6	1	0	1	494	5	5	0	0	NA	NA	NA	31	42	174	511	170	120	257	117	0	12	2	0	0.023	0.012
.	19.01.15-21.31.35-1-384211	174	13	13	3	0	3	499	9	9	0	0	NA	NA	NA	55	47	172	517	171	117	263	119	10	20	0	0.058	0.039	0
.	19.01.15-21.31.39-1-384216	95	6	6	1	0	1	477	5	5	0	0	NA	NA	NA	45	25	167	500	171	113	246	118	0	19	2	0	0.038	0.012
.	19.01.15-21.31.46-1-384219	145	7	7	2	0	2	480	6	6	0	0	NA	NA	NA	40	23	166	504	166	114	252	114	6	25	0	0.036	0.05	0
.	19.01.15-21.31.57-1-384242	360	82	82	26	0	21	556	79	79	0	0	NA	NA	NA	85	108	183	559	179	130	301	125	56	202	36	0.306	0.361	0.201
.	19.01.15-21.31.58-1-384248	171	24	24	7	0	6	484	23	23	0	0	NA	NA	NA	55	45	170	520	168	118	256	110	4	48	13	0.024	0.092	0.077
.	19.01.15-21.32.06-1-384251	210	17	17	6	0	4	521	15	15	0	0	NA	NA	NA	49	72	177	527	181	126	270	125	7	27	4	0.04	0.051	0.022
.	19.01.15-21.32.10-1-384253	151	13	13	3	0	1	504	12	12	0	0	NA	NA	NA	36	53	171	523	172	119	267	118	9	23	2	0.053	0.044	0.012
.	19.01.15-21.32.11-1-384254	270	66	66	21	0	17	514	62	62	0	0	NA	NA	NA	76	64	178	524	175	127	265	122	26	126	32	0.146	0.24	0.183
.	19.01.15-21.32.27-1-384270	384	91	91	19	0	16	547	83	83	0	0	NA	NA	NA	102	100	188	541	184	133	289	125	44	191	18	0.234	0.353	0.098
.	19.01.15-21.32.39-1-384288	150	15	15	5	0	4	498	13	13	0	0	NA	NA	NA	37	43	170	521	165	121	264	113	5	25	3	0.029	0.048	0.018
.	19.01.15-21.32.49-1-384294	178	15	15	4	0	4	513	14	14	0	0	NA	NA	NA	43	65	172	534	172	117	278	118	0	29	17	0	0.054	0.099
.	19.01.15-21.32.50-1-384295	33	1	1	0	0	0	0	0	0	0	0	NA	NA	NA	8	13	167	496	163	0	0	0	0	2	0	0	0.004	0
.	19.01.15-21.32.53-1-384311	118	7	7	2	0	2	481	6	6	0	0	NA	NA	NA	39	35	170	512	166	115	253	113	0	28	0	0	0.055	0
.	19.01.15-21.33.03-1-384322	182	20	20	4	0	3	501	18	18	0	0	NA	NA	NA	43	45	171	509	178	117	257	127	26	20	4	0.152	0.039	0.022
.	19.01.15-21.33.05-1-384323	203	22	22	7	0	6	513	19	19	0	0	NA	NA	NA	58	63	171	525	180	116	268	129	14	34	6	0.082	0.065	0.033
.	19.01.15-21.33.09-1-384327	293	31	31	7	0	3	531	29	29	0	0	NA	NA	NA	68	86	182	542	175	127	283	121	17	56	17	0.093	0.103	0.097
.	19.01.15-21.33.13-1-384332	178	10	10	2	0	2	498	9	9	0	0	NA	NA	NA	47	44	171	516	170	117	262	119	9	18	0	0.053	0.035	0
.	19.01.15-21.33.19-1-384335	62	2	2	1	0	1	297	1	1	0	0	NA	NA	NA	19	26	168	502	169	66	159	72	5	0	0	0.03	0	0
.	19.01.15-21.33.30-1-384352	33	1	1	1	0	1	0	0	0	0	0	NA	NA	NA	9	11	166	496	162	0	0	0	0	4	0	0	0.008	0
.	19.01.15-21.33.33-1-384353	293	54	54	15	0	13	527	52	52	0	0	NA	NA	NA	86	84	174	546	177	119	286	122	9	130	28	0.052	0.238	0.158
.	19.01.15-21.33.34-1-384356	375	72	72	18	0	13	545	67	67	0	0	NA	NA	NA	112	95	185	548	175	130	291	124	45	182	25	0.243	0.332	0.143
.	19.01.15-21.33.39-1-384360	149	9	9	3	0	3	498	7	7	0	0	NA	NA	NA	54	52	170	520	175	117	260	121	13	15	1	0.076	0.029	0.006
.	19.01.15-21.33.42-1-384361	119	6	6	1	0	1	485	5	5	0	0	NA	NA	NA	36	31	169	507	168	115	251	119	4	13	0	0.024	0.026	0
.	19.01.15-21.33.46-1-384366	540	78	78	21	0	16	584	73	73	0	0	NA	NA	NA	156	136	195	580	174	141	320	123	21	165	35	0.108	0.284	0.201
.	19.01.15-21.33.48-1-384367	320	109	109	27	0	20	538	105	105	0	0	NA	NA	NA	82	93	177	554	175	125	289	124	21	247	32	0.119	0.446	0.183
.	19.01.15-21.33.56-1-384384	148	9	9	2	0	2	495	7	7	0	0	NA	NA	NA	37	45	174	512	172	118	258	119	2	21	5	0.011	0.041	0.029
.	19.01.15-21.34.01-1-384391	353	65	65	21	0	17	553	60	60	0	0	NA	NA	NA	91	109	185	556	181	130	293	130	74	126	19	0.4	0.227	0.105
.	19.01.15-21.34.03-1-384392	32	1	1	1	0	1	0	0	0	0	0	NA	NA	NA	13	9	168	490	164	0	0	0	2	0	0	0.012	0	0
.	19.01.15-21.34.05-1-384394	382	50	50	11	0	8	530	44	44	0	0	NA	NA	NA	122	85	182	538	178	129	276	125	17	147	7	0.093	0.273	0.039
.	19.01.15-21.34.13-1-384398	201	16	16	1	0	1	503	15	15	0	0	NA	NA	NA	51	49	175	516	171	123	262	118	20	35	8	0.114	0.068	0.047
.	19.01.15-21.34.15-1-384400	154	8	8	5	0	5	499	6	6	0	0	NA	NA	NA	34	51	176	517	171	122	259	118	1	12	8	0.006	0.023	0.047
.	19.01.15-21.34.35-1-384423	93	7	7	1	0	1	476	6	6	0	0	NA	NA	NA	30	26	167	506	166	116	247	113	0	1	11	0	0.002	0.066
.	19.01.15-21.34.46-1-384431	89	4	4	1	0	1	486	3	3	0	0	NA	NA	NA	31	36	172	510	167	120	252	114	3	19	0	0.017	0.037	0
.	19.01.15-21.34.51-1-384434	67	2	2	1	0	1	477	1	1	0	0	NA	NA	NA	21	23	171	500	165	120	243	114	0	10	0	0	0.02	0
.	19.01.15-21.34.55-1-384453	63	3	3	1	0	0	473	1	1	0	0	NA	NA	NA	28	26	169	504	166	113	246	114	5	2	0	0.03	0.004	0
.	19.01.15-21.35.03-1-384462	207	15	15	3	0	2	514	12	12	0	0	NA	NA	NA	62	65	179	528	171	125	271	118	14	24	3	0.078	0.045	0.018
.	19.01.15-21.35.03-1-384463	150	7	7	2	0	2	500	6	6	0	0	NA	NA	NA	58	54	179	516	172	125	258	117	11	15	6	0.061	0.029	0.035
.	19.01.15-21.35.04-1-384464	87	6	6	0	0	0	493	4	4	0	0	NA	NA	NA	23	35	172	512	164	120	258	115	0	10	4	0	0.02	0.024
.	19.01.15-21.35.10-1-384468	286	50	50	15	0	14	518	47	47	0	0	NA	NA	NA	85	73	177	533	176	124	275	119	18	112	30	0.102	0.21	0.17
.	19.01.15-21.35.24-1-384478	115	7	7	0	0	0	487	6	6	0	0	NA	NA	NA	41	38	171	511	169	117	255	115	10	13	0	0.058	0.025	0
.	19.01.15-21.35.24-1-384479	354	47	47	12	0	9	573	43	43	0	0	NA	NA	NA	95	124	183	561	193	130	301	142	18	112	19	0.098	0.2	0.098
.	19.01.15-21.35.27-1-384483	35	1	1	0	0	0	0	0	0	0	0	NA	NA	NA	14	13	165	497	164	0	0	0	0	1	0	0	0.002	0
.	19.01.15-21.35.29-1-384488	152	24	24	5	0	4	497	22	22	0	0	NA	NA	NA	64	58	171	526	174	114	266	117	4	45	1	0.023	0.086	0.006
.	19.01.15-21.35.29-1-384489	238	17	17	4	0	4	512	15	15	0	0	NA	NA	NA	57	62	172	528	175	120	271	121	10	30	4	0.058	0.057	0.023
.	19.01.15-21.35.35-1-384497	205	17	17	1	0	1	492	14	14	0	0	NA	NA	NA	72	52	166	526	173	111	264	117	2	39	10	0.012	0.074	0.058
.	19.01.15-21.35.36-1-384499	64	2	2	0	0	0	473	1	1	0	0	NA	NA	NA	16	15	165	495	168	111	244	118	0	3	0	0	0.006	0
.	19.01.15-21.35.44-1-384506	128	12	12	2	0	2	502	11	11	0	0	NA	NA	NA	38	53	170	525	171	119	265	118	5	16	11	0.029	0.03	0.064
.	19.01.15-21.35.48-1-384510	98	6	6	1	0	1	479	5	5	0	0	NA	NA	NA	40	31	169	506	169	116	247	116	0	19	7	0	0.038	0.041
.	19.01.15-21.35.57-1-384529	62	2	2	1	0	1	466	1	1	0	0	NA	NA	NA	20	11	164	496	164	113	245	108	0	0	4	0	0	0.024
.	19.01.15-21.36.00-1-384531	264	56	56	17	0	16	523	52	52	0	0	NA	NA	NA	90	76	180	536	173	123	276	124	46	138	12	0.256	0.257	0.069
.	19.01.15-21.36.03-1-384532	237	52	52	9	0	7	531	48	48	0	0	NA	NA	NA	69	78	177	540	174	121	286	124	30	110	10	0.169	0.204	0.057
.	19.01.15-21.36.04-1-384534	152	6	6	0	0	0	494	5	5	0	0	NA	NA	NA	42	47	172	517	171	121	257	116	7	7	4	0.041	0.014	0.023
.	19.01.15-21.36.07-1-384537	144	18	18	2	0	2	497	16	16	0	0	NA	NA	NA	33	45	171	517	170	118	259	120	16	32	0	0.094	0.062	0
.	19.01.15-21.36.08-1-384538	150	10	10	4	0	4	494	9	9	0	0	NA	NA	NA	46	43	169	513	174	117	256	121	0	20	6	0	0.039	0.034
.	19.01.15-21.36.14-1-384540	89	9	9	4	0	3	478	8	8	0	0	NA	NA	NA	40	27	170	501	169	116	247	115	6	18	7	0.035	0.036	0.041
.	19.01.15-21.36.21-1-384545	117	6	6	0	0	0	494	5	5	0	0	NA	NA	NA	38	46	171	511	177	120	250	124	0	28	0	0	0.055	0
.	19.01.15-21.36.31-1-384556	150	32	32	7	0	6	494	30	30	0	0	NA	NA	NA	47	43	171	513	172	117	256	121	35	56	9	0.205	0.109	0.052
.	19.01.15-21.36.33-1-384558	144	6	6	0	0	0	497	4	4	0	0	NA	NA	NA	52	42	170	513	172	118	261	118	2	15	0	0.012	0.029	0
.	19.01.15-21.36.38-1-384576	401	48	48	15	0	10	562	45	45	0	0	NA	NA	NA	121	117	187	557	186	130	300	132	24	100	21	0.128	0.18	0.113
.	19.01.15-21.36.39-1-384579	60	2	2	1	0	1	472	1	1	0	0	NA	NA	NA	24	20	168	502	163	113	247	112	0	6	3	0	0.012	0.018
.	19.01.15-21.36.44-1-384581	149	9	9	0	0	0	497	8	8	0	0	NA	NA	NA	38	47	177	514	169	120	258	119	3	12	8	0.017	0.023	0.047
.	19.01.15-21.36.45-1-384582	62	2	2	0	0	0	250	1	1	0	0	NA	NA	NA	18	13	166	495	165	59	125	66	0	0	1	0	0	0.006
.	19.01.15-21.36.49-1-384585	65	2	2	0	0	0	347	1	1	0	0	NA	NA	NA	21	16	166	498	165	84	181	82	4	0	0	0.024	0	0
.	19.01.15-21.36.51-1-384586	32	1	1	0	0	0	0	0	0	0	0	NA	NA	NA	9	10	165	494	164	0	0	0	0	0	0	0	0	0
.	19.01.15-21.36.53-1-384605	206	20	20	6	0	6	502	18	18	0	0	NA	NA	NA	62	60	179	522	172	126	259	117	27	32	2	0.151	0.061	0.012
.	19.01.15-21.36.54-1-384606	34	1	1	1	0	1	0	0	0	0	0	NA	NA	NA	11	8	163	494	164	0	0	0	0	0	0	0	0	0
.	19.01.15-21.36.57-1-384608	64	6	6	1	0	1	476	5	5	0	0	NA	NA	NA	34	25	169	505	164	112	253	111	9	5	1	0.053	0.01	0.006
.	19.01.15-21.37.01-1-384613	66	2	2	0	0	0	470	1	1	0	0	NA	NA	NA	22	17	167	499	164	115	245	110	2	2	0	0.012	0.004	0
.	19.01.15-21.37.03-1-384614	33	1	1	0	0	0	0	0	0	0	0	NA	NA	NA	14	13	168	494	164	0	0	0	0	0	1	0	0	0.006
.	19.01.15-21.37.05-1-384616	259	18	18	6	0	4	540	16	16	0	0	NA	NA	NA	71	96	179	551	179	126	288	126	11	69	0	0.061	0.125	0
.	19.01.15-21.37.06-1-384618	232	25	25	3	0	3	519	24	24	0	0	NA	NA	NA	58	70	178	530	175	128	270	121	8	33	14	0.045	0.062	0.08
.	19.01.15-21.37.12-1-384624	152	19	19	5	0	4	504	18	18	0	0	NA	NA	NA	50	60	177	526	170	123	265	116	7	24	6	0.04	0.046	0.035
.	19.01.15-21.37.12-1-384625	501	68	68	12	0	9	596	63	63	0	0	NA	NA	NA	135	148	200	562	199	146	304	146	31	177	18	0.155	0.315	0.09
.	19.01.15-21.37.27-1-384638	32	1	1	1	0	1	0	0	0	0	0	NA	NA	NA	6	18	171	495	165	0	0	0	0	4	0	0	0.008	0
.	19.01.15-21.37.27-1-384639	202	12	12	3	0	2	499	9	9	0	0	NA	NA	NA	66	45	174	512	172	121	259	119	12	37	4	0.069	0.072	0.023
.	19.01.15-21.37.30-1-384643	244	20	20	4	0	4	513	18	18	0	0	NA	NA	NA	68	68	175	530	176	121	272	120	13	34	8	0.074	0.064	0.045
.	19.01.15-21.37.35-1-384651	146	8	8	2	0	1	503	7	7	0	0	NA	NA	NA	52	56	176	521	172	122	264	117	0	30	3	0	0.058	0.017
.	19.01.15-21.37.42-1-384657	94	8	8	1	0	1	486	7	7	0	0	NA	NA	NA	28	28	172	504	165	118	252	116	10	6	2	0.058	0.012	0.012
.	19.01.15-21.37.46-1-384658	234	16	16	3	0	2	522	15	15	0	0	NA	NA	NA	65	77	177	539	174	124	279	119	0	29	4	0	0.054	0.023
.	19.01.15-21.37.49-1-384660	147	17	17	3	0	2	494	16	16	0	0	NA	NA	NA	39	38	171	513	167	119	260	115	6	36	4	0.035	0.07	0.024
.	19.01.15-21.37.52-1-384678	267	39	39	7	0	4	529	36	36	0	0	NA	NA	NA	90	83	184	535	177	128	275	126	38	85	2	0.207	0.159	0.011
.	19.01.15-21.37.52-1-384680	34	1	1	0	0	0	0	0	0	0	0	NA	NA	NA	6	10	166	492	165	0	0	0	0	0	0	0	0	0
.	19.01.15-21.37.55-1-384682	241	63	63	18	0	13	521	58	58	0	0	NA	NA	NA	66	69	180	529	173	129	270	122	26	115	30	0.144	0.217	0.173
.	19.01.15-21.37.57-1-384686	153	8	8	3	0	1	498	7	7	0	0	NA	NA	NA	44	48	172	522	167	119	266	113	16	15	3	0.093	0.029	0.018
.	19.01.15-21.38.00-1-384689	181	10	10	1	0	1	487	9	9	0	0	NA	NA	NA	56	38	179	505	167	123	248	116	3	23	0	0.017	0.046	0
.	19.01.15-21.38.03-1-384691	185	30	30	13	0	10	505	28	28	0	0	NA	NA	NA	51	51	176	521	167	126	264	115	14	61	17	0.08	0.117	0.102
.	19.01.15-21.38.19-1-384706	310	28	28	12	0	11	537	24	24	0	0	NA	NA	NA	64	90	176	550	177	122	292	123	31	64	9	0.176	0.116	0.051
.	19.01.15-21.38.29-1-384718	263	27	27	8	0	8	535	24	24	0	0	NA	NA	NA	95	89	176	549	177	122	289	124	28	45	13	0.159	0.082	0.073
.	19.01.15-21.38.29-1-384719	260	43	43	12	0	9	523	39	39	0	0	NA	NA	NA	61	69	174	528	180	122	273	128	40	54	24	0.23	0.102	0.133
.	19.01.15-21.38.30-1-384721	125	7	7	2	0	2	482	4	4	0	0	NA	NA	NA	35	27	170	501	169	119	244	119	0	4	6	0	0.008	0.036
.	19.01.15-21.39.06-1-384760	155	9	9	1	0	1	505	7	7	0	0	NA	NA	NA	59	56	178	519	172	123	259	123	0	22	3	0	0.042	0.017
.	19.01.15-21.39.13-1-384764	267	54	54	12	0	8	540	48	48	0	0	NA	NA	NA	85	93	183	545	178	130	285	125	34	104	5	0.186	0.191	0.028
.	19.01.15-21.39.14-1-384765	90	4	4	2	0	1	484	3	3	0	0	NA	NA	NA	36	30	166	507	170	113	251	120	0	11	2	0	0.022	0.012
.	19.01.15-21.39.16-1-384766	264	53	53	13	0	9	541	49	49	0	0	NA	NA	NA	85	93	182	540	184	130	281	130	31	92	12	0.17	0.17	0.065
.	19.01.15-21.39.23-1-384775	91	4	4	1	0	1	481	2	2	0	0	NA	NA	NA	21	27	171	503	166	117	251	113	2	2	0	0.012	0.004	0
.	19.01.15-21.39.24-1-384779	32	1	1	0	0	0	0	0	0	0	0	NA	NA	NA	10	8	164	494	163	0	0	0	0	0	0	0	0	0
.	19.01.15-21.39.27-1-384782	88	8	8	1	0	1	481	6	6	0	0	NA	NA	NA	33	30	170	505	168	118	249	114	2	8	10	0.012	0.016	0.06
.	19.01.15-21.39.27-1-384783	153	32	32	7	0	5	482	31	31	0	0	NA	NA	NA	39	26	168	506	165	114	253	115	21	50	4	0.125	0.099	0.024
.	19.01.15-21.39.28-1-384786	117	11	11	2	0	1	469	10	10	0	0	NA	NA	NA	32	23	167	504	165	113	244	112	3	18	0	0.018	0.036	0
.	19.01.15-21.39.29-1-384788	293	19	19	3	0	3	547	15	15	0	0	NA	NA	NA	94	106	196	545	178	142	280	125	8	57	3	0.041	0.105	0.017
.	19.01.15-21.39.36-1-384799	140	20	20	5	0	5	486	16	16	0	0	NA	NA	NA	48	45	173	516	169	115	255	116	6	57	11	0.035	0.11	0.065
.	19.01.15-21.39.43-1-384801	301	68	68	18	0	13	534	63	63	0	0	NA	NA	NA	96	90	183	537	183	127	275	132	28	142	19	0.153	0.264	0.104
.	19.01.15-21.39.53-1-384817	184	22	22	2	0	2	500	19	19	0	0	NA	NA	NA	60	47	171	518	171	116	266	118	7	42	5	0.041	0.081	0.029
.	19.01.15-21.39.53-1-384819	131	17	17	2	0	2	486	16	16	0	0	NA	NA	NA	42	38	171	511	169	119	250	117	2	45	4	0.012	0.088	0.024
.	19.01.15-21.40.07-1-384832	125	4	4	3	0	1	491	2	2	0	0	NA	NA	NA	45	41	165	515	174	112	257	122	5	6	1	0.03	0.012	0.006
.	19.01.15-21.40.13-1-384835	32	1	1	1	0	1	0	0	0	0	0	NA	NA	NA	9	10	165	496	162	0	0	0	0	4	0	0	0.008	0
.	19.01.15-21.40.15-1-384836	182	18	18	7	0	5	520	15	15	0	0	NA	NA	NA	57	76	176	536	177	121	277	122	8	52	4	0.045	0.097	0.023
.	19.01.15-21.40.16-1-384838	118	8	8	3	0	3	489	7	7	0	0	NA	NA	NA	55	40	172	510	171	118	253	118	3	19	4	0.017	0.037	0.023
.	19.01.15-21.40.19-1-384842	259	15	15	0	0	0	537	13	13	0	0	NA	NA	NA	73	89	184	534	184	132	273	132	9	36	6	0.049	0.067	0.033
.	19.01.15-21.40.24-1-384848	145	9	9	1	0	1	491	7	7	0	0	NA	NA	NA	31	32	171	509	165	121	255	115	14	12	2	0.082	0.024	0.012
.	19.01.15-21.40.24-1-384849	147	36	36	11	0	8	491	34	34	0	0	NA	NA	NA	47	43	173	512	171	117	255	119	25	43	10	0.145	0.084	0.058
.	19.01.15-21.40.27-1-384853	115	8	8	0	0	0	483	7	7	0	0	NA	NA	NA	36	34	171	508	168	120	249	114	2	18	1	0.012	0.035	0.006
.	19.01.15-21.40.36-1-384861	184	18	18	6	0	5	505	16	16	0	0	NA	NA	NA	49	50	172	513	178	121	263	121	9	31	10	0.052	0.06	0.056
.	19.01.15-21.40.40-1-384869	118	9	9	1	0	1	488	7	7	0	0	NA	NA	NA	37	32	171	505	169	117	255	116	5	18	6	0.029	0.036	0.036
.	19.01.15-21.40.45-1-384872	382	31	31	9	0	8	559	27	27	0	0	NA	NA	NA	111	111	179	550	195	128	287	144	17	79	3	0.095	0.144	0.015
.	19.01.15-21.40.46-1-384873	126	8	8	5	0	4	486	7	7	0	0	NA	NA	NA	40	38	176	507	168	121	251	114	1	25	1	0.006	0.049	0.006
.	19.01.15-21.40.49-1-384877	156	11	11	1	0	0	494	10	10	0	0	NA	NA	NA	52	47	170	520	170	116	260	118	1	19	3	0.006	0.037	0.018
.	19.01.15-21.40.55-1-384895	155	15	15	2	0	2	490	14	14	0	0	NA	NA	NA	58	38	176	508	167	120	253	117	1	39	2	0.006	0.077	0.012
.	19.01.15-21.40.58-1-384899	91	7	7	2	0	2	484	5	5	0	0	NA	NA	NA	39	34	174	503	170	121	247	116	0	21	0	0	0.042	0
.	19.01.15-21.41.05-1-384901	182	15	15	5	0	4	507	12	12	0	0	NA	NA	NA	48	55	174	524	170	122	266	119	4	42	0	0.023	0.08	0
.	19.01.15-21.41.05-1-384902	375	52	52	14	0	8	553	45	45	0	0	NA	NA	NA	117	104	186	542	189	133	287	133	33	110	20	0.177	0.203	0.106
.	19.01.15-21.41.08-1-384903	291	28	28	10	0	8	522	25	25	0	0	NA	NA	NA	77	81	184	536	174	130	273	119	8	61	1	0.043	0.114	0.006
.	19.01.15-21.41.08-1-384904	34	1	1	1	0	1	0	0	0	0	0	NA	NA	NA	6	6	163	492	164	0	0	0	0	0	0	0	0	0
.	19.01.15-21.41.11-1-384907	356	40	40	12	0	6	547	37	37	0	0	NA	NA	NA	90	99	178	552	182	125	294	128	11	106	28	0.062	0.192	0.154
.	19.01.15-21.41.18-1-384912	233	58	58	19	0	13	529	50	50	0	0	NA	NA	NA	87	83	180	534	182	127	274	128	20	130	23	0.111	0.243	0.126
.	19.01.15-21.41.20-1-384917	91	4	4	0	0	0	477	3	3	0	0	NA	NA	NA	29	29	169	506	167	111	254	112	2	7	1	0.012	0.014	0.006
.	19.01.15-21.41.26-1-384925	167	7	7	3	0	2	503	6	6	0	0	NA	NA	NA	57	56	172	529	168	118	268	117	4	14	0	0.023	0.026	0
.	19.01.15-21.41.32-1-384929	87	4	4	0	0	0	483	3	3	0	0	NA	NA	NA	20	34	167	511	169	117	253	113	0	7	0	0	0.014	0
.	19.01.15-21.41.33-1-384930	62	2	2	1	0	1	468	1	1	0	0	NA	NA	NA	25	23	170	497	169	116	238	114	0	9	0	0	0.018	0
.	19.01.15-21.41.39-1-384942	230	49	49	9	0	8	512	43	43	0	0	NA	NA	NA	57	69	174	530	178	119	271	122	38	107	10	0.218	0.202	0.056
.	19.01.15-21.41.47-1-384946	96	10	10	4	0	4	479	9	9	0	0	NA	NA	NA	23	28	170	504	167	117	248	114	3	27	1	0.018	0.054	0.006
.	19.01.15-21.41.47-1-384947	118	8	8	2	0	2	490	7	7	0	0	NA	NA	NA	30	37	167	513	170	117	257	116	8	11	0	0.048	0.021	0
.	19.01.15-21.41.47-1-384948	65	3	3	0	0	0	481	2	2	0	0	NA	NA	NA	23	24	166	503	168	115	249	117	0	5	1	0	0.01	0.006
.	19.01.15-21.41.47-1-384950	127	8	8	4	0	4	485	5	5	0	0	NA	NA	NA	45	38	170	510	171	116	252	117	0	13	4	0	0.025	0.023
.	19.01.15-21.42.01-1-384976	64	2	2	0	0	0	479	1	1	0	0	NA	NA	NA	25	26	165	506	168	114	248	117	0	5	0	0	0.01	0
.	19.01.15-21.42.12-1-384977	175	14	14	1	0	1	492	13	13	0	0	NA	NA	NA	60	45	176	513	169	121	254	117	15	27	0	0.085	0.053	0
.	19.01.15-21.42.17-1-384984	200	15	15	3	0	3	506	14	14	0	0	NA	NA	NA	60	55	176	519	173	123	262	121	5	33	7	0.028	0.064	0.04
.	19.01.15-21.42.18-1-384987	89	8	8	1	0	1	471	6	6	0	0	NA	NA	NA	30	22	167	504	164	114	248	109	4	19	0	0.024	0.038	0
.	19.01.15-21.42.20-1-384990	33	1	1	1	0	1	0	0	0	0	0	NA	NA	NA	5	6	164	492	163	0	0	0	0	1	0	0	0.002	0
.	19.01.15-21.42.22-1-384994	576	92	92	18	0	14	591	82	82	0	0	NA	NA	NA	162	141	192	570	192	138	315	138	45	220	34	0.234	0.386	0.177
.	19.01.15-21.42.27-1-385001	236	18	18	5	0	5	527	15	15	0	0	NA	NA	NA	73	70	181	530	172	130	277	120	2	40	12	0.011	0.075	0.07
.	19.01.15-21.42.31-1-385006	229	38	38	14	0	10	509	36	36	0	0	NA	NA	NA	58	64	174	532	171	119	271	119	34	94	0	0.195	0.177	0
.	19.01.15-21.42.35-1-385013	64	4	4	1	0	1	479	3	3	0	0	NA	NA	NA	20	22	172	497	166	118	245	116	9	8	1	0.052	0.016	0.006
.	19.01.15-21.42.43-1-385021	115	4	4	1	0	1	495	3	3	0	0	NA	NA	NA	35	42	172	514	169	120	259	116	0	8	3	0	0.016	0.018
.	19.01.15-21.42.44-1-385023	95	8	8	0	0	0	486	7	7	0	0	NA	NA	NA	30	33	168	507	171	115	255	116	7	10	6	0.042	0.02	0.035
.	19.01.15-21.42.51-1-385025	409	44	44	12	0	9	568	37	37	0	0	NA	NA	NA	116	121	187	564	183	133	307	128	11	104	20	0.059	0.184	0.109
.	19.01.15-21.42.53-1-385042	184	14	14	4	0	2	516	13	13	0	0	NA	NA	NA	65	65	174	529	175	121	271	124	32	29	7	0.184	0.055	0.04
.	19.01.15-21.42.57-1-385047	377	119	119	32	0	26	550	109	109	0	0	NA	NA	NA	91	102	179	557	179	126	298	126	89	240	31	0.497	0.431	0.173
.	19.01.15-21.42.58-1-385049	30	1	1	0	0	0	0	0	0	0	0	NA	NA	NA	8	5	163	493	162	0	0	0	0	2	0	0	0.004	0
.	19.01.15-21.42.59-1-385050	62	2	2	1	0	1	448	1	1	0	0	NA	NA	NA	17	18	167	498	166	109	232	107	3	3	0	0.018	0.006	0
.	19.01.15-21.43.00-1-385052	117	11	11	1	0	1	499	10	10	0	0	NA	NA	NA	33	46	170	516	173	116	262	121	10	13	5	0.059	0.025	0.029
.	19.01.15-21.43.03-1-385053	292	26	26	9	0	8	547	25	25	0	0	NA	NA	NA	102	101	189	536	189	134	279	134	8	55	14	0.042	0.103	0.074
.	19.01.15-21.43.11-1-385059	152	31	31	8	0	5	495	30	30	0	0	NA	NA	NA	54	43	172	516	168	119	262	114	10	65	9	0.058	0.126	0.054
.	19.01.15-21.43.26-1-385072	83	4	4	0	0	0	479	3	3	0	0	NA	NA	NA	34	25	170	502	166	118	249	112	0	4	9	0	0.008	0.054
.	19.01.15-21.43.27-1-385076	112	5	5	0	0	0	485	4	4	0	0	NA	NA	NA	34	40	169	509	175	112	253	120	0	10	1	0	0.02	0.006
.	19.01.15-21.43.30-1-385080	116	7	7	1	0	1	487	6	6	0	0	NA	NA	NA	35	29	169	500	173	120	246	121	2	12	6	0.012	0.024	0.035
.	19.01.15-21.43.44-1-385092	323	33	33	10	0	10	538	29	29	0	0	NA	NA	NA	92	86	181	540	178	128	285	125	28	57	19	0.155	0.106	0.107
.	19.01.15-21.43.47-1-385095	83	4	4	1	0	1	483	2	2	0	0	NA	NA	NA	32	38	167	513	171	113	253	117	4	6	0	0.024	0.012	0
.	19.01.15-21.43.48-1-385098	404	69	69	15	0	11	560	64	64	0	0	NA	NA	NA	103	111	191	551	182	136	295	129	53	103	15	0.277	0.187	0.082
.	19.01.15-21.43.52-1-385101	328	88	88	29	0	23	556	81	81	0	0	NA	NA	NA	94	105	184	554	180	132	297	127	51	165	21	0.277	0.298	0.117
.	19.01.15-21.43.56-1-385117	92	5	5	1	0	1	489	4	4	0	0	NA	NA	NA	30	33	173	506	167	121	253	115	2	10	9	0.012	0.02	0.054
.	19.01.15-21.44.01-1-385122	437	65	65	20	0	16	574	62	62	0	0	NA	NA	NA	127	125	185	564	189	132	305	137	39	174	19	0.211	0.309	0.101
.	19.01.15-21.44.10-1-385126	295	62	62	20	0	18	537	56	56	0	0	NA	NA	NA	67	83	180	530	186	130	274	133	30	135	14	0.167	0.255	0.075
.	19.01.15-21.44.15-1-385127	253	34	34	9	0	6	517	32	32	0	0	NA	NA	NA	67	69	177	531	174	125	268	124	9	90	8	0.051	0.169	0.046
.	19.01.15-21.44.25-1-385139	353	62	62	10	0	9	545	57	57	0	0	NA	NA	NA	89	106	183	556	180	130	290	125	24	151	12	0.131	0.272	0.067
.	19.01.15-21.44.32-1-385146	29	1	1	0	0	0	0	0	0	0	0	NA	NA	NA	14	11	165	496	163	0	0	0	0	0	0	0	0	0
.	19.01.15-21.44.34-1-385149	176	14	14	3	0	2	499	11	11	0	0	NA	NA	NA	50	47	174	516	170	121	262	116	1	29	11	0.006	0.056	0.065
.	19.01.15-21.45.02-1-385181	89	3	3	0	0	0	473	2	2	0	0	NA	NA	NA	34	28	169	506	166	113	249	111	1	0	2	0.006	0	0.012
.	19.01.15-21.45.09-1-385187	322	38	38	9	0	8	539	36	36	0	0	NA	NA	NA	94	91	183	544	177	130	286	123	15	100	13	0.082	0.184	0.073
.	19.01.15-21.45.15-1-385188	175	11	11	4	0	3	510	10	10	0	0	NA	NA	NA	62	65	172	533	173	122	268	120	4	23	6	0.023	0.043	0.035
.	19.01.15-21.45.16-1-385189	131	7	7	2	0	2	490	5	5	0	0	NA	NA	NA	48	45	174	511	173	120	252	118	9	4	7	0.052	0.008	0.04
.	19.01.15-21.45.27-1-385203	179	23	23	6	0	5	511	21	21	0	0	NA	NA	NA	58	64	177	522	178	123	264	124	4	50	0	0.023	0.096	0
.	19.01.15-21.45.29-1-385206	330	97	97	24	0	19	516	94	94	0	0	NA	NA	NA	87	70	177	531	175	124	270	122	44	144	32	0.249	0.271	0.183
.	19.01.15-21.45.31-1-385209	208	27	27	6	0	5	516	24	24	0	0	NA	NA	NA	64	64	180	523	174	126	270	120	7	58	17	0.039	0.111	0.098
.	19.01.15-21.45.33-1-385211	96	4	4	1	0	1	483	3	3	0	0	NA	NA	NA	32	31	173	503	168	119	247	117	2	7	3	0.012	0.014	0.018
.	19.01.15-21.45.36-1-385218	270	11	11	5	0	4	521	10	10	0	0	NA	NA	NA	93	72	179	531	175	126	274	121	15	26	5	0.084	0.049	0.029
.	19.01.15-21.45.39-1-385225	148	8	8	0	0	0	491	7	7	0	0	NA	NA	NA	46	42	173	513	169	121	258	112	0	9	6	0	0.018	0.036
.	19.01.15-21.45.49-1-385232	30	1	1	0	0	0	0	0	0	0	0	NA	NA	NA	8	4	164	491	162	0	0	0	0	2	0	0	0.004	0
.	19.01.15-21.45.49-1-385233	87	7	7	1	0	1	481	5	5	0	0	NA	NA	NA	29	26	173	504	162	122	247	112	5	14	1	0.029	0.028	0.006
.	19.01.15-21.45.51-1-385235	387	41	41	11	0	9	559	38	38	0	0	NA	NA	NA	110	111	185	558	181	132	300	127	41	74	6	0.222	0.133	0.033
.	19.01.15-21.45.57-1-385256	93	5	5	3	0	2	479	4	4	0	0	NA	NA	NA	46	30	168	507	168	114	251	114	8	18	6	0.048	0.036	0.036
.	19.01.15-21.46.03-1-385261	236	38	38	9	0	7	521	32	32	0	0	NA	NA	NA	72	79	179	535	178	123	275	123	6	72	14	0.034	0.135	0.079
.	19.01.15-21.46.04-1-385263	31	1	1	0	0	0	0	0	0	0	0	NA	NA	NA	7	6	163	492	164	0	0	0	0	0	0	0	0	0
.	19.01.15-21.46.06-1-385264	62	3	3	1	0	0	477	2	2	0	0	NA	NA	NA	23	24	171	499	167	117	244	116	3	3	0	0.018	0.006	0
.	19.01.15-21.46.06-1-385265	32	1	1	0	0	0	0	0	0	0	0	NA	NA	NA	12	11	165	496	163	0	0	0	0	1	0	0	0.002	0
.	19.01.15-21.46.08-1-385267	34	1	1	1	0	1	0	0	0	0	0	NA	NA	NA	11	3	163	491	162	0	0	0	0	0	0	0	0	0
.	19.01.15-21.46.09-1-385268	85	3	3	1	0	1	474	2	2	0	0	NA	NA	NA	34	18	165	500	166	113	250	111	0	1	7	0	0.002	0.042
.	19.01.15-21.46.11-1-385269	120	7	7	0	0	0	494	6	6	0	0	NA	NA	NA	28	42	172	511	172	120	253	121	7	8	0	0.041	0.016	0
.	19.01.15-21.46.11-1-385271	90	5	5	1	0	1	487	4	4	0	0	NA	NA	NA	26	29	167	508	167	115	257	115	15	13	0	0.09	0.026	0
.	19.01.15-21.46.14-1-385273	144	6	6	0	0	0	489	5	5	0	0	NA	NA	NA	36	34	171	505	171	121	250	118	0	8	5	0	0.016	0.029
.	19.01.15-21.46.19-1-385279	183	17	17	2	0	2	506	15	15	0	0	NA	NA	NA	57	55	170	529	169	119	269	118	10	24	8	0.059	0.045	0.047
.	19.01.15-21.46.22-1-385282	298	43	43	17	0	13	529	39	39	0	0	NA	NA	NA	75	83	177	542	177	124	281	124	26	82	13	0.147	0.151	0.073
.	19.01.15-21.46.38-1-385384	239	22	22	11	0	9	525	20	20	0	0	NA	NA	NA	72	79	186	528	178	131	270	124	12	59	12	0.065	0.112	0.067
.	19.01.15-21.46.38-1-385385	64	3	3	1	0	1	473	2	2	0	0	NA	NA	NA	31	26	165	506	168	113	248	112	0	1	8	0	0.002	0.048
.	19.01.15-21.46.39-1-385400	60	2	2	0	0	0	197	1	1	0	0	NA	NA	NA	20	21	171	500	163	46	102	49	0	2	0	0	0.004	0
.	19.01.15-21.46.48-1-385438	56	2	2	0	0	0	473	1	1	0	0	NA	NA	NA	23	26	170	503	166	114	247	112	0	4	1	0	0.008	0.006
.	19.01.15-21.46.50-1-385439	119	5	5	3	0	3	487	4	4	0	0	NA	NA	NA	41	38	172	508	171	119	249	119	8	3	2	0.047	0.006	0.012
.	19.01.15-21.46.51-1-385440	494	56	56	16	0	13	571	50	50	0	0	NA	NA	NA	121	115	184	552	192	130	300	141	25	138	14	0.136	0.25	0.073
.	19.01.15-21.46.53-1-385457	263	52	52	13	0	8	531	48	48	0	0	NA	NA	NA	63	72	181	533	171	130	282	119	40	98	18	0.221	0.184	0.105
.	19.01.15-21.47.00-1-385464	202	10	10	0	0	0	516	9	9	0	0	NA	NA	NA	61	67	172	534	174	119	275	122	6	15	7	0.035	0.028	0.04
.	19.01.15-21.47.01-1-385466	184	21	21	7	0	6	496	18	18	0	0	NA	NA	NA	54	43	170	515	171	117	261	118	12	48	4	0.071	0.093	0.023
.	19.01.15-21.47.04-1-385467	60	2	2	1	0	1	100	1	1	0	0	NA	NA	NA	14	13	164	499	163	26	49	25	1	2	0	0.006	0.004	0
.	19.01.15-21.47.12-1-385470	61	2	2	0	0	0	469	0	0	0	0	NA	NA	NA	17	20	166	502	165	113	245	111	0	3	1	0	0.006	0.006
.	19.01.15-21.47.12-1-385471	317	46	46	16	0	10	539	41	41	0	0	NA	NA	NA	78	93	179	547	180	126	285	128	30	118	11	0.168	0.216	0.061
.	19.01.15-21.47.22-1-385478	211	25	25	8	0	6	522	24	24	0	0	NA	NA	NA	63	78	179	532	180	126	272	124	5	67	5	0.028	0.126	0.028
.	19.01.15-21.47.23-1-385480	95	3	3	0	0	0	484	2	2	0	0	NA	NA	NA	37	37	175	508	167	120	254	110	0	6	4	0	0.012	0.024
.	19.01.15-21.47.26-1-385485	90	4	4	1	0	1	492	3	3	0	0	NA	NA	NA	33	40	173	509	171	119	255	118	0	10	0	0	0.02	0
.	19.01.15-21.47.29-1-385490	118	8	8	6	0	5	496	7	7	0	0	NA	NA	NA	42	45	168	520	170	116	263	117	0	29	7	0	0.056	0.041
.	19.01.15-21.47.31-1-385491	87	5	5	2	0	2	482	4	4	0	0	NA	NA	NA	33	26	169	505	165	117	253	112	4	16	0	0.024	0.032	0
.	19.01.15-21.47.36-1-385500	60	3	3	1	0	1	478	2	2	0	0	NA	NA	NA	19	26	172	501	166	119	247	112	0	5	3	0	0.01	0.018
.	19.01.15-21.47.40-1-385506	146	28	28	6	0	6	507	24	24	0	0	NA	NA	NA	42	56	168	526	175	115	272	120	26	56	1	0.155	0.106	0.006
.	19.01.15-21.47.48-1-385509	92	5	5	2	0	2	481	4	4	0	0	NA	NA	NA	34	36	168	510	171	115	253	113	6	11	3	0.036	0.022	0.018
.	19.01.15-21.47.49-1-385510	203	23	23	5	0	5	504	20	20	0	0	NA	NA	NA	55	48	170	514	177	120	259	125	7	53	6	0.041	0.103	0.034
.	19.01.15-21.47.50-1-385511	505	81	81	27	0	20	574	72	72	0	0	NA	NA	NA	117	130	185	570	188	130	311	133	55	185	15	0.297	0.325	0.08
.	19.01.15-21.47.57-1-385531	115	7	7	2	0	2	490	4	4	0	0	NA	NA	NA	41	39	174	510	168	117	258	115	4	6	5	0.023	0.012	0.03
.	19.01.15-21.48.03-1-385534	209	19	19	5	0	3	510	16	16	0	0	NA	NA	NA	56	61	176	529	169	125	269	116	7	32	7	0.04	0.06	0.041
.	19.01.15-21.48.05-1-385536	208	14	14	7	0	6	504	10	10	0	0	NA	NA	NA	49	51	170	523	171	118	268	118	7	24	6	0.041	0.046	0.035
.	19.01.15-21.48.11-1-385539	35	1	1	0	0	0	0	0	0	0	0	NA	NA	NA	12	5	163	492	163	0	0	0	0	2	0	0	0.004	0
.	19.01.15-21.48.13-1-385541	36	1	1	0	0	0	0	0	0	0	0	NA	NA	NA	10	6	163	493	163	0	0	0	0	1	0	0	0.002	0
.	19.01.15-21.48.13-1-385542	62	2	2	0	0	0	475	1	1	0	0	NA	NA	NA	31	27	169	505	166	118	244	113	0	4	0	0	0.008	0
.	19.01.15-21.48.15-1-385543	421	54	54	24	0	18	568	48	48	0	0	NA	NA	NA	124	117	188	562	180	135	305	128	29	138	5	0.154	0.246	0.028
.	19.01.15-21.48.16-1-385544	387	46	46	7	0	6	560	42	42	0	0	NA	NA	NA	110	109	193	544	185	139	288	133	25	107	10	0.13	0.197	0.054
.	19.01.15-21.48.24-1-385554	263	29	29	7	0	7	549	27	27	0	0	NA	NA	NA	77	100	181	556	176	127	298	124	11	75	7	0.061	0.135	0.04
.	19.01.15-21.48.24-1-385555	296	28	28	11	0	10	522	26	26	0	0	NA	NA	NA	89	76	177	534	178	122	275	125	18	65	11	0.102	0.122	0.062
.	19.01.15-21.48.26-1-385559	35	1	1	0	0	0	0	0	0	0	0	NA	NA	NA	11	5	164	491	163	0	0	0	0	0	0	0	0	0
.	19.01.15-21.48.28-1-385563	55	2	2	1	0	1	0	1	1	0	0	NA	NA	NA	13	8	165	492	164	0	0	0	0	2	5	0	0.004	0.03
.	19.01.15-21.48.33-1-385567	150	23	23	0	0	0	486	22	22	0	0	NA	NA	NA	45	34	172	509	166	119	255	112	13	41	15	0.076	0.081	0.09
.	19.01.15-21.48.33-1-385573	231	18	18	5	0	5	510	16	16	0	0	NA	NA	NA	55	61	180	523	171	123	266	121	15	44	8	0.083	0.084	0.047
.	19.01.15-21.48.34-1-385574	291	69	69	18	0	13	524	65	65	0	0	NA	NA	NA	89	83	176	543	177	124	277	123	10	167	25	0.057	0.308	0.141
.	19.01.15-21.49.07-1-385611	261	60	60	14	0	11	533	55	55	0	0	NA	NA	NA	89	89	175	547	180	124	285	124	53	114	22	0.303	0.208	0.122
.	19.01.15-21.49.07-1-385612	119	12	12	3	0	0	489	11	11	0	0	NA	NA	NA	47	42	177	509	169	120	253	116	11	23	6	0.062	0.045	0.036
.	19.01.15-21.49.08-1-385613	580	97	97	29	0	24	614	92	92	0	0	NA	NA	NA	134	165	199	568	211	145	313	156	47	202	30	0.236	0.356	0.142
.	19.01.15-21.49.10-1-385614	59	2	2	2	0	2	49	1	1	0	0	NA	NA	NA	14	13	164	498	164	9	29	11	0	3	0	0	0.006	0
.	19.01.15-21.49.18-1-385617	148	7	7	2	0	2	492	4	4	0	0	NA	NA	NA	60	40	168	513	172	115	257	120	9	17	0	0.054	0.033	0
.	19.01.15-21.49.27-1-385632	34	1	1	0	0	0	0	0	0	0	0	NA	NA	NA	12	8	166	492	163	0	0	0	0	1	0	0	0.002	0
.	19.01.15-21.49.30-1-385637	118	7	7	1	0	1	483	4	4	0	0	NA	NA	NA	44	32	167	516	162	115	259	109	0	13	7	0	0.025	0.043
.	19.01.15-21.49.36-1-385647	236	12	12	3	0	3	503	10	10	0	0	NA	NA	NA	74	62	181	521	173	121	264	118	21	19	3	0.116	0.036	0.017
.	19.01.15-21.49.38-1-385650	89	5	5	1	0	1	478	4	4	0	0	NA	NA	NA	32	27	170	500	170	117	248	113	2	12	0	0.012	0.024	0
.	19.01.15-21.49.41-1-385656	298	85	85	20	0	15	528	80	80	0	0	NA	NA	NA	77	75	176	532	180	125	274	129	36	150	30	0.205	0.282	0.167
.	19.01.15-21.49.42-1-385657	189	13	13	4	0	4	522	10	10	0	0	NA	NA	NA	50	71	175	532	177	123	276	123	28	30	1	0.16	0.056	0.006
.	19.01.15-21.49.46-1-385659	287	24	24	10	0	6	517	21	21	0	0	NA	NA	NA	71	66	177	531	171	123	275	119	16	46	10	0.09	0.087	0.058
.	19.01.15-21.49.56-1-385676	64	2	2	1	0	1	299	1	1	0	0	NA	NA	NA	21	16	168	496	165	74	156	69	0	1	0	0	0.002	0
.	19.01.15-21.50.01-1-385681	122	10	10	2	0	2	495	7	7	0	0	NA	NA	NA	29	39	173	510	169	120	258	117	7	17	0	0.04	0.033	0
.	19.01.15-21.50.05-1-385687	322	46	46	7	0	5	538	43	43	0	0	NA	NA	NA	84	99	185	545	182	131	279	128	14	86	11	0.076	0.158	0.06
.	19.01.15-21.50.06-1-385688	377	85	85	14	0	9	558	78	78	0	0	NA	NA	NA	106	115	193	552	183	139	291	128	34	165	29	0.176	0.299	0.158
.	19.01.15-21.50.16-1-385691	268	90	90	23	0	19	525	82	82	0	0	NA	NA	NA	73	80	179	524	190	123	270	132	51	207	23	0.285	0.395	0.121
.	19.01.15-21.50.21-1-385697	149	7	7	1	0	1	511	6	6	0	0	NA	NA	NA	39	48	171	520	170	121	268	122	5	15	0	0.029	0.029	0
.	19.01.15-21.50.28-1-385707	117	16	16	1	0	1	475	15	15	0	0	NA	NA	NA	37	29	166	513	163	110	254	111	15	28	3	0.09	0.055	0.018
.	19.01.15-21.50.30-1-385709	180	19	19	7	0	5	501	16	16	0	0	NA	NA	NA	57	46	170	517	172	116	264	121	35	42	18	0.206	0.081	0.105
.	19.01.15-21.50.40-1-385717	118	5	5	1	0	1	497	3	3	0	0	NA	NA	NA	42	46	175	515	169	120	260	117	3	8	3	0.017	0.016	0.018
.	19.01.15-21.50.53-1-385740	502	82	82	20	0	18	577	75	75	0	0	NA	NA	NA	137	133	186	567	193	132	306	139	40	168	35	0.215	0.296	0.181
.	19.01.15-21.50.58-1-385745	418	85	85	27	0	21	564	82	82	0	0	NA	NA	NA	118	120	183	566	184	129	301	134	62	219	14	0.339	0.387	0.076
.	19.01.15-21.51.02-1-385746	173	10	10	4	0	3	498	9	9	0	0	NA	NA	NA	42	51	171	523	170	116	263	119	3	31	0	0.018	0.059	0
.	19.01.15-21.51.16-1-385751	121	13	13	2	0	2	489	11	11	0	0	NA	NA	NA	42	39	172	513	167	120	255	114	17	8	4	0.099	0.016	0.024
.	19.01.15-21.51.19-1-385755	349	79	79	21	0	11	538	73	73	0	0	NA	NA	NA	88	97	179	548	183	124	284	130	32	169	36	0.179	0.308	0.197
.	19.01.15-21.51.39-1-385775	84	4	4	0	0	0	472	3	3	0	0	NA	NA	NA	25	18	166	501	164	113	245	114	0	2	3	0	0.004	0.018
.	19.01.15-21.51.45-1-385781	489	88	88	29	0	22	576	82	82	0	0	NA	NA	NA	134	128	184	565	192	132	305	139	41	194	26	0.223	0.343	0.135
.	19.01.15-21.51.45-1-385782	35	1	1	1	0	1	0	0	0	0	0	NA	NA	NA	11	8	166	492	163	0	0	0	0	6	0	0	0.012	0
.	19.01.15-21.51.52-1-385798	563	75	75	16	0	15	592	70	70	0	0	NA	NA	NA	147	150	200	570	193	144	309	139	40	183	20	0.2	0.321	0.104
.	19.01.15-21.51.52-1-385799	293	24	24	5	0	4	537	22	22	0	0	NA	NA	NA	86	81	175	538	181	121	285	131	20	40	12	0.114	0.074	0.066
.	19.01.15-21.51.58-1-385806	555	66	66	24	0	19	604	60	60	0	0	NA	NA	NA	153	157	190	584	196	140	324	140	25	164	16	0.132	0.281	0.082
.	19.01.15-21.52.25-1-385819	58	2	2	1	0	1	148	1	1	0	0	NA	NA	NA	22	13	166	497	163	34	79	35	0	1	1	0	0.002	0.006
.	19.01.15-21.52.32-1-385826	177	20	20	3	0	1	499	17	17	0	0	NA	NA	NA	62	49	176	518	168	122	264	113	6	55	5	0.034	0.106	0.03
.	19.01.15-21.52.34-1-385834	144	9	9	2	0	2	492	8	8	0	0	NA	NA	NA	47	37	166	511	173	114	258	120	0	10	10	0	0.02	0.058
.	19.01.15-21.52.53-1-385860	588	74	74	20	0	14	606	69	69	0	0	NA	NA	NA	161	170	196	597	190	142	329	135	48	169	37	0.245	0.283	0.195
.	19.01.15-21.52.58-1-385867	271	31	31	12	0	8	524	26	26	0	0	NA	NA	NA	65	83	180	540	176	122	280	122	19	75	9	0.106	0.139	0.051
.	19.01.15-21.53.03-1-385869	267	40	40	12	0	7	525	33	33	0	0	NA	NA	NA	89	81	180	532	182	128	273	124	37	108	9	0.206	0.203	0.049
.	19.01.15-21.53.05-1-385870	180	29	29	5	0	4	515	25	25	0	0	NA	NA	NA	52	66	179	523	177	125	268	122	14	66	3	0.078	0.126	0.017
.	19.01.15-21.53.08-1-385874	289	59	59	15	0	13	524	56	56	0	0	NA	NA	NA	81	70	173	529	181	122	275	127	34	133	12	0.197	0.251	0.066
.	19.01.15-21.53.30-1-385894	391	26	26	6	0	5	551	24	24	0	0	NA	NA	NA	122	97	177	550	183	125	295	131	29	46	5	0.164	0.084	0.027
.	19.01.15-21.53.34-1-385897	325	42	42	11	0	10	548	37	37	0	0	NA	NA	NA	106	98	183	543	185	129	287	132	28	124	8	0.153	0.228	0.043
.	19.01.15-21.53.43-1-385906	61	2	2	0	0	0	248	1	1	0	0	NA	NA	NA	19	26	167	502	170	56	133	59	0	2	0	0	0.004	0
.	19.01.15-21.53.50-1-385913	60	2	2	0	0	0	348	1	1	0	0	NA	NA	NA	20	19	165	501	166	79	186	83	0	0	1	0	0	0.006
.	19.01.15-21.53.54-1-385930	271	80	80	21	0	16	522	77	77	0	0	NA	NA	NA	86	78	179	542	170	120	284	118	42	170	14	0.235	0.314	0.082
.	19.01.15-21.53.55-1-385931	34	1	1	0	0	0	0	0	0	0	0	NA	NA	NA	14	9	163	495	164	0	0	0	6	0	0	0.037	0	0
.	19.01.15-21.53.57-1-385937	261	32	32	10	0	6	520	28	28	0	0	NA	NA	NA	78	80	183	537	173	126	276	118	13	91	4	0.071	0.169	0.023
.	19.01.15-21.54.01-1-385939	526	104	104	27	0	21	606	97	97	0	0	NA	NA	NA	132	163	202	580	194	147	319	140	44	216	23	0.218	0.372	0.119
.	19.01.15-21.54.05-1-385940	185	21	21	5	0	5	508	19	19	0	0	NA	NA	NA	63	63	177	528	171	123	267	118	8	72	3	0.045	0.136	0.018
.	19.01.15-21.54.12-1-385945	238	13	13	4	0	3	516	12	12	0	0	NA	NA	NA	64	69	182	524	176	124	270	122	2	26	13	0.011	0.05	0.074
.	19.01.15-21.54.34-1-385964	88	3	3	1	0	1	485	2	2	0	0	NA	NA	NA	46	35	174	506	168	121	251	113	0	2	4	0	0.004	0.024
.	19.01.15-21.54.36-1-385967	61	3	3	1	0	1	473	2	2	0	0	NA	NA	NA	15	13	168	495	163	113	246	114	0	4	2	0	0.008	0.012
.	19.01.15-21.54.38-1-385969	123	7	7	3	0	2	486	5	5	0	0	NA	NA	NA	38	42	169	516	170	113	256	117	11	14	0	0.065	0.027	0
.	19.01.15-21.54.38-1-385970	182	23	23	5	0	5	500	21	21	0	0	NA	NA	NA	44	46	172	512	175	118	258	124	7	40	7	0.041	0.078	0.04
.	19.01.15-21.54.42-1-385971	325	55	55	15	0	14	542	53	53	0	0	NA	NA	NA	103	94	180	542	185	127	287	128	30	140	12	0.167	0.258	0.065
.	19.01.15-21.54.56-1-385992	86	4	4	1	0	1	478	3	3	0	0	NA	NA	NA	35	28	170	506	165	118	251	109	3	5	0	0.018	0.01	0
.	19.01.15-21.54.56-1-385994	90	4	4	0	0	0	480	3	3	0	0	NA	NA	NA	23	31	168	507	169	114	250	116	2	11	0	0.012	0.022	0
.	19.01.15-21.55.06-1-385999	208	43	43	18	0	12	517	39	39	0	0	NA	NA	NA	55	67	175	527	178	121	270	126	40	74	12	0.229	0.14	0.067
.	19.01.15-21.55.09-1-386002	34	1	1	1	0	1	0	0	0	0	0	NA	NA	NA	13	8	167	491	163	0	0	0	4	0	0	0.024	0	0
.	19.01.15-21.55.12-1-386003	267	46	46	14	0	10	533	42	42	0	0	NA	NA	NA	87	81	181	535	178	126	281	126	28	114	18	0.155	0.213	0.101
.	19.01.15-21.55.20-1-386010	36	1	1	0	0	0	0	0	0	0	0	NA	NA	NA	8	12	166	495	164	0	0	0	0	2	0	0	0.004	0
.	19.01.15-21.55.21-1-386011	85	6	6	2	0	2	492	5	5	0	0	NA	NA	NA	23	38	170	513	168	116	259	117	12	7	1	0.071	0.014	0.006
.	19.01.15-21.55.25-1-386017	92	5	5	1	0	0	486	3	3	0	0	NA	NA	NA	32	35	170	508	170	118	252	116	0	10	2	0	0.02	0.012
.	19.01.15-21.55.40-1-386032	142	14	14	1	0	1	488	12	12	0	0	NA	NA	NA	32	34	173	506	168	120	252	116	1	13	13	0.006	0.026	0.077
.	19.01.15-21.55.40-1-386033	184	7	7	1	0	1	487	6	6	0	0	NA	NA	NA	55	37	170	506	174	116	250	121	0	21	2	0	0.042	0.011
.	19.01.15-21.55.40-1-386034	290	85	85	17	0	11	532	79	79	0	0	NA	NA	NA	69	79	179	534	179	127	278	127	50	133	24	0.279	0.249	0.134
.	19.01.15-21.55.44-1-386039	377	51	51	9	0	6	551	48	48	0	0	NA	NA	NA	101	99	180	552	180	128	293	130	36	105	9	0.2	0.19	0.05
.	19.01.15-21.55.58-1-386065	358	57	57	18	0	14	538	53	53	0	0	NA	NA	NA	100	97	182	548	180	129	285	124	6	148	27	0.033	0.27	0.15
.	19.01.15-21.56.02-1-386066	263	19	19	6	0	4	537	16	16	0	0	NA	NA	NA	81	85	182	536	180	130	279	128	11	58	3	0.06	0.108	0.017
.	19.01.15-21.56.04-1-386067	217	40	40	7	0	5	521	36	36	0	0	NA	NA	NA	58	69	177	522	183	125	266	130	47	58	14	0.266	0.111	0.077
.	19.01.15-21.56.07-1-386070	92	6	6	1	0	1	484	4	4	0	0	NA	NA	NA	24	26	167	506	166	116	252	116	5	12	0	0.03	0.024	0
.	19.01.15-21.56.21-1-386078	202	17	17	3	0	3	505	16	16	0	0	NA	NA	NA	41	48	173	513	175	121	261	123	6	41	0	0.035	0.08	0
.	19.01.15-21.56.23-1-386081	171	24	24	5	0	5	503	21	21	0	0	NA	NA	NA	52	52	173	516	176	122	261	120	14	54	5	0.081	0.105	0.028
.	19.01.15-21.56.25-1-386083	151	5	5	1	0	1	506	4	4	0	0	NA	NA	NA	47	52	175	517	173	122	262	122	0	14	0	0	0.027	0
.	19.01.15-21.56.37-1-386104	32	1	1	0	0	0	0	0	0	0	0	NA	NA	NA	9	7	166	492	162	0	0	0	0	1	0	0	0.002	0
.	19.01.15-21.56.42-1-386105	37	1	1	0	0	0	0	0	0	0	0	NA	NA	NA	11	9	165	492	165	0	0	0	0	0	0	0	0	0
.	19.01.15-21.56.42-1-386106	91	6	6	1	0	1	479	5	5	0	0	NA	NA	NA	22	24	168	499	170	117	246	116	3	13	2	0.018	0.026	0.012
.	19.01.15-21.56.43-1-386108	256	30	30	12	0	10	518	25	25	0	0	NA	NA	NA	79	71	176	527	181	123	267	128	17	74	9	0.097	0.14	0.05
.	19.01.15-21.56.49-1-386114	259	17	17	6	0	6	528	14	14	0	0	NA	NA	NA	75	76	180	530	179	124	280	124	10	37	4	0.056	0.07	0.022
.	19.01.15-21.56.56-1-386133	116	5	5	0	0	0	480	4	4	0	0	NA	NA	NA	33	27	167	508	165	113	254	113	13	9	0	0.078	0.018	0
.	19.01.15-21.56.58-1-386138	170	8	8	3	0	2	496	7	7	0	0	NA	NA	NA	56	48	169	521	171	115	263	118	8	19	1	0.047	0.036	0.006
.	19.01.15-21.57.00-1-386139	213	11	11	6	0	4	520	9	9	0	0	NA	NA	NA	56	63	174	529	173	124	274	122	3	36	20	0.017	0.068	0.116
.	19.01.15-21.57.09-1-386142	204	32	32	8	0	6	520	30	30	0	0	NA	NA	NA	58	79	177	541	174	121	276	123	19	62	13	0.107	0.115	0.075
.	19.01.15-21.57.18-1-386145	117	7	7	4	0	3	490	6	6	0	0	NA	NA	NA	29	34	171	508	168	119	255	116	17	1	0	0.099	0.002	0
.	19.01.15-21.57.18-1-386146	148	11	11	1	0	1	489	8	8	0	0	NA	NA	NA	36	35	173	505	170	119	253	117	5	9	11	0.029	0.018	0.065
.	19.01.15-21.57.22-1-386151	181	9	9	4	0	4	503	6	6	0	0	NA	NA	NA	57	49	170	520	172	117	264	122	18	13	1	0.106	0.025	0.006
.	19.01.15-21.57.24-1-386153	89	6	6	2	0	2	475	4	4	0	0	NA	NA	NA	26	17	166	497	167	113	246	116	6	10	3	0.036	0.02	0.018
.	19.01.15-21.57.26-1-386157	86	4	4	1	0	0	488	2	2	0	0	NA	NA	NA	32	37	170	511	169	117	256	115	0	9	4	0	0.018	0.024
.	19.01.15-21.57.30-1-386160	119	17	17	4	0	4	481	16	16	0	0	NA	NA	NA	38	37	171	514	165	115	253	113	4	30	6	0.023	0.058	0.036
.	19.01.15-21.57.34-1-386162	150	7	7	2	0	2	500	6	6	0	0	NA	NA	NA	51	48	174	514	173	121	258	121	0	18	0	0	0.035	0
.	19.01.15-21.57.35-1-386164	61	2	2	1	0	1	102	1	1	0	0	NA	NA	NA	18	14	167	496	164	28	43	31	2	2	0	0.012	0.004	0
.	19.01.15-21.57.37-1-386167	36	1	1	1	0	1	0	0	0	0	0	NA	NA	NA	6	4	163	492	162	0	0	0	0	0	3	0	0	0.019
.	19.01.15-21.57.39-1-386168	90	4	4	1	0	1	475	2	2	0	0	NA	NA	NA	33	27	170	505	165	114	250	111	10	5	0	0.059	0.01	0
.	19.01.15-21.57.41-1-386169	314	47	47	10	0	8	550	43	43	0	0	NA	NA	NA	87	97	185	543	182	130	289	131	30	105	9	0.162	0.193	0.049
.	19.01.15-21.57.41-1-386170	88	4	4	1	0	1	485	3	3	0	0	NA	NA	NA	34	30	168	504	171	119	250	116	3	8	0	0.018	0.016	0
.	19.01.15-21.57.41-1-386171	467	83	83	32	0	27	567	76	76	0	0	NA	NA	NA	105	112	179	561	185	128	305	134	28	205	23	0.156	0.365	0.124
.	19.01.15-21.57.41-1-386172	201	23	23	6	0	6	523	21	21	0	0	NA	NA	NA	46	66	174	532	173	123	278	122	11	54	3	0.063	0.102	0.017
.	19.01.15-21.57.50-1-386191	150	18	18	3	0	3	482	15	15	0	0	NA	NA	NA	47	27	167	508	165	116	252	114	9	47	3	0.054	0.093	0.018
.	19.01.15-21.57.52-1-386192	394	79	79	29	0	19	534	76	76	0	0	NA	NA	NA	124	95	188	538	182	131	275	128	71	159	21	0.378	0.296	0.115
.	19.01.15-21.57.52-1-386212	35	1	1	0	0	0	0	0	0	0	0	NA	NA	NA	11	9	165	494	163	0	0	0	1	0	0	0.006	0	0
.	19.01.15-21.57.54-1-386217	333	29	29	6	0	4	545	26	26	0	0	NA	NA	NA	88	98	186	546	179	133	288	124	15	46	12	0.081	0.084	0.067
.	19.01.15-21.57.55-1-386218	36	1	1	0	0	0	0	0	0	0	0	NA	NA	NA	9	18	166	497	168	0	0	0	0	1	0	0	0.002	0
.	19.01.15-21.57.57-1-386222	32	1	1	0	0	0	0	0	0	0	0	NA	NA	NA	10	3	163	490	163	0	0	0	0	3	0	0	0.006	0
.	19.01.15-21.57.58-1-386223	150	8	8	2	0	1	494	6	6	0	0	NA	NA	NA	53	47	170	519	171	118	259	117	9	9	3	0.053	0.017	0.018
.	19.01.15-21.57.59-1-386224	145	16	16	6	0	6	494	14	14	0	0	NA	NA	NA	52	50	167	528	168	112	265	117	13	37	1	0.078	0.07	0.006
.	19.01.15-21.58.11-1-386301	214	15	15	4	0	4	520	13	13	0	0	NA	NA	NA	62	62	180	526	169	127	273	120	15	37	0	0.083	0.07	0
.	19.01.15-21.58.16-1-386303	121	9	9	1	0	1	483	7	7	0	0	NA	NA	NA	32	28	167	508	166	113	255	115	0	26	4	0	0.051	0.024
.	19.01.15-21.58.21-1-386308	128	11	11	4	0	3	489	10	10	0	0	NA	NA	NA	41	35	172	510	166	121	253	115	0	15	11	0	0.029	0.066
.	19.01.15-21.58.28-1-386320	31	1	1	0	0	0	0	0	0	0	0	NA	NA	NA	11	9	164	495	163	0	0	0	0	7	0	0	0.014	0
.	19.01.15-21.58.31-1-386324	296	34	34	11	0	8	535	30	30	0	0	NA	NA	NA	98	91	177	545	182	124	282	129	30	56	9	0.169	0.103	0.049
.	19.01.15-21.58.34-1-386330	156	8	8	3	0	3	505	7	7	0	0	NA	NA	NA	45	49	173	517	172	121	265	119	12	9	8	0.069	0.017	0.047
.	19.01.15-21.58.36-1-386335	60	2	2	2	0	2	479	1	1	0	0	NA	NA	NA	23	24	165	502	170	114	247	118	0	7	0	0	0.014	0
.	19.01.15-21.58.39-1-386338	60	3	3	1	0	1	474	2	2	0	0	NA	NA	NA	23	23	169	501	166	116	244	114	0	8	0	0	0.016	0
.	19.01.15-21.58.44-1-386341	353	27	27	6	0	6	532	24	24	0	0	NA	NA	NA	115	93	180	545	181	124	283	125	11	64	12	0.061	0.117	0.066
.	19.01.15-21.58.44-1-386342	69	2	2	1	0	1	301	1	1	0	0	NA	NA	NA	18	13	164	497	165	77	151	73	0	2	5	0	0.004	0.03
.	19.01.15-21.58.48-1-386345	352	52	52	11	0	8	559	46	46	0	0	NA	NA	NA	114	115	197	549	182	139	291	129	23	128	13	0.117	0.233	0.071
.	19.01.15-21.58.52-1-386365	247	56	56	19	0	14	525	54	54	0	0	NA	NA	NA	48	74	173	538	176	120	280	125	53	112	13	0.306	0.208	0.074
.	19.01.15-21.58.53-1-386366	99	6	6	0	0	0	488	5	5	0	0	NA	NA	NA	35	35	175	503	170	122	248	118	8	8	0	0.046	0.016	0
.	19.01.15-21.58.55-1-386367	35	1	1	0	0	0	0	0	0	0	0	NA	NA	NA	9	12	163	497	165	0	0	0	0	3	0	0	0.006	0
.	19.01.15-21.59.01-1-386375	309	26	26	5	0	5	541	24	24	0	0	NA	NA	NA	79	96	177	542	190	124	281	136	26	51	7	0.147	0.094	0.037
.	19.01.15-21.59.24-1-386387	232	35	35	6	0	5	508	34	34	0	0	NA	NA	NA	85	62	182	523	170	125	267	116	18	83	0	0.099	0.159	0
.	19.01.15-21.59.27-1-386393	122	11	11	2	0	2	482	10	10	0	0	NA	NA	NA	37	36	169	514	166	114	254	114	4	18	1	0.024	0.035	0.006
.	19.01.15-21.59.35-1-386403	36	1	1	0	0	0	0	0	0	0	0	NA	NA	NA	8	5	163	493	162	0	0	0	0	0	4	0	0	0.025
.	19.01.15-21.59.38-1-386407	92	4	4	2	0	2	477	3	3	0	0	NA	NA	NA	31	29	169	509	164	114	251	112	5	8	0	0.03	0.016	0
.	19.01.15-21.59.41-1-386408	84	4	4	1	0	1	476	2	2	0	0	NA	NA	NA	25	25	164	510	164	110	252	114	0	11	5	0	0.022	0.03
.	19.01.15-21.59.42-1-386409	389	96	96	27	0	23	558	89	89	0	0	NA	NA	NA	138	113	182	561	183	128	302	128	36	220	23	0.198	0.392	0.126
.	19.01.15-21.59.50-1-386420	62	2	2	2	0	1	471	1	1	0	0	NA	NA	NA	23	19	167	500	165	114	244	113	0	2	4	0	0.004	0.024
.	19.01.15-21.59.52-1-386421	32	1	1	0	0	0	0	0	0	0	0	NA	NA	NA	12	6	165	491	163	0	0	0	0	0	0	0	0	0
.	19.01.15-21.59.53-1-386438	322	76	76	20	0	16	552	72	72	0	0	NA	NA	NA	85	112	177	557	191	121	296	135	52	146	18	0.294	0.262	0.094
.	19.01.15-21.59.54-1-386439	148	13	13	2	0	1	498	12	12	0	0	NA	NA	NA	38	42	173	517	165	122	262	114	6	18	6	0.035	0.035	0.036
.	19.01.15-21.59.55-1-386440	88	4	4	0	0	0	478	3	3	0	0	NA	NA	NA	17	27	168	504	168	115	250	113	2	8	4	0.012	0.016	0.024
.	19.01.15-22.00.02-1-386450	263	21	21	6	0	4	515	19	19	0	0	NA	NA	NA	77	62	174	527	174	122	270	123	28	54	1	0.161	0.102	0.006
.	19.01.15-22.00.11-1-386456	739	98	98	29	0	21	635	91	91	0	0	NA	NA	NA	215	191	199	604	201	148	340	147	47	241	25	0.236	0.399	0.124
.	19.01.15-22.00.15-1-386458	208	36	36	8	0	8	505	33	33	0	0	NA	NA	NA	67	63	176	527	173	119	267	119	31	78	9	0.176	0.148	0.052
.	19.01.15-22.00.17-1-386459	386	36	36	11	0	10	581	34	34	0	0	NA	NA	NA	116	138	184	580	187	130	314	137	24	83	6	0.13	0.143	0.032
.	19.01.15-22.00.27-1-386471	97	6	6	2	0	2	482	5	5	0	0	NA	NA	NA	24	29	167	506	169	115	248	119	2	24	1	0.012	0.047	0.006
.	19.01.15-22.00.36-1-386482	267	25	25	5	0	4	540	22	22	0	0	NA	NA	NA	96	102	183	552	180	129	284	127	10	76	3	0.055	0.138	0.017
.	19.01.15-22.00.44-1-386490	115	6	6	4	0	2	496	4	4	0	0	NA	NA	NA	43	48	172	517	172	118	259	119	9	12	0	0.052	0.023	0
.	19.01.15-22.00.45-1-386491	60	2	2	1	0	1	476	1	1	0	0	NA	NA	NA	19	22	167	503	165	114	250	112	2	1	0	0.012	0.002	0
.	19.01.15-22.01.09-1-386568	68	2	2	2	0	2	470	0	0	0	0	NA	NA	NA	23	20	168	499	166	113	241	116	0	0	2	0	0	0.012
.	19.01.15-22.01.17-1-386593	320	55	55	19	0	17	541	51	51	0	0	NA	NA	NA	99	95	182	552	174	129	291	121	22	137	21	0.121	0.248	0.121
.	19.01.15-22.01.22-1-386599	92	4	4	0	0	0	479	3	3	0	0	NA	NA	NA	24	20	166	498	169	116	248	115	4	8	1	0.024	0.016	0.006
.	19.01.15-22.01.26-1-386606	269	52	52	19	0	15	507	50	50	0	0	NA	NA	NA	86	68	174	535	172	117	272	118	9	120	22	0.052	0.224	0.128
.	19.01.15-22.01.26-1-386607	62	2	2	1	0	1	472	1	1	0	0	NA	NA	NA	22	20	167	503	163	114	246	112	0	2	3	0	0.004	0.018
.	19.01.15-22.01.33-1-386612	307	41	41	13	0	9	530	38	38	0	0	NA	NA	NA	93	81	183	530	181	129	274	127	22	105	13	0.12	0.198	0.072
.	19.01.15-22.01.35-1-386618	332	84	84	29	0	24	528	73	73	0	0	NA	NA	NA	93	83	183	540	173	126	282	120	64	156	36	0.35	0.289	0.208
.	19.01.15-22.01.37-1-386620	289	41	41	13	0	10	524	36	36	0	0	NA	NA	NA	77	71	186	527	171	132	273	119	23	113	7	0.124	0.214	0.041
.	19.01.15-22.01.47-1-386623	86	5	5	2	0	2	482	4	4	0	0	NA	NA	NA	30	28	168	504	169	117	252	113	4	14	0	0.024	0.028	0
.	19.01.15-22.01.51-1-386628	244	39	39	9	0	6	534	37	37	0	0	NA	NA	NA	72	79	179	537	176	127	281	126	26	75	2	0.145	0.14	0.011
.	19.01.15-22.02.02-1-386657	143	14	14	1	0	1	490	11	11	0	0	NA	NA	NA	31	37	169	512	169	116	257	117	6	25	7	0.036	0.049	0.041
.	19.01.15-22.02.22-1-386668	149	9	9	4	0	3	502	8	8	0	0	NA	NA	NA	47	50	182	513	168	129	258	115	0	22	4	0	0.043	0.024
.	19.01.15-22.02.24-1-386670	267	29	29	6	0	5	538	26	26	0	0	NA	NA	NA	64	91	176	548	180	124	288	126	19	87	7	0.108	0.159	0.039
.	19.01.15-22.02.30-1-386679	35	1	1	0	0	0	0	0	0	0	0	NA	NA	NA	14	14	167	496	164	0	0	0	0	3	0	0	0.006	0
.	19.01.15-22.02.32-1-386680	129	18	18	4	0	4	493	16	16	0	0	NA	NA	NA	43	44	171	517	169	118	257	118	5	20	11	0.029	0.039	0.065
.	19.01.15-22.02.34-1-386687	249	17	17	5	0	5	510	16	16	0	0	NA	NA	NA	67	60	170	526	177	117	270	123	3	35	17	0.018	0.067	0.096
.	19.01.15-22.02.36-1-386692	121	8	8	3	0	3	501	7	7	0	0	NA	NA	NA	40	52	169	521	175	116	262	123	6	15	6	0.036	0.029	0.034
.	19.01.15-22.02.38-1-386696	33	1	1	1	0	1	0	0	0	0	0	NA	NA	NA	9	8	164	494	163	0	0	0	0	0	0	0	0	0
.	19.01.15-22.02.41-1-386697	90	5	5	0	0	0	486	4	4	0	0	NA	NA	NA	36	32	169	507	169	116	252	118	0	13	1	0	0.026	0.006
.	19.01.15-22.02.45-1-386700	233	31	31	11	0	8	516	29	29	0	0	NA	NA	NA	68	69	177	526	179	125	267	124	33	61	16	0.186	0.116	0.089
.	19.01.15-22.02.45-1-386701	67	2	2	1	0	1	447	1	1	0	0	NA	NA	NA	17	21	165	500	169	105	236	106	0	4	1	0	0.008	0.006
.	19.01.15-22.02.56-1-386722	442	60	60	15	0	12	578	54	54	0	0	NA	NA	NA	121	131	186	568	190	133	308	137	43	135	8	0.231	0.238	0.042
.	19.01.15-22.02.56-1-386723	178	39	39	7	0	4	507	36	36	0	0	NA	NA	NA	56	55	174	528	166	122	271	114	22	87	21	0.126	0.165	0.127
.	19.01.15-22.02.58-1-386728	57	2	2	0	0	0	480	1	1	0	0	NA	NA	NA	26	27	169	501	170	118	249	113	0	6	1	0	0.012	0.006
.	19.01.15-22.02.59-1-386729	205	12	12	2	0	2	512	10	10	0	0	NA	NA	NA	54	58	175	521	175	123	266	123	18	28	10	0.103	0.054	0.057
.	19.01.15-22.03.05-1-386734	62	2	2	0	0	0	448	0	0	0	0	NA	NA	NA	16	17	165	499	166	109	231	108	1	1	0	0.006	0.002	0
.	19.01.15-22.03.07-1-386736	266	17	17	2	0	1	502	16	16	0	0	NA	NA	NA	66	52	176	519	170	120	268	114	11	27	4	0.062	0.052	0.024
.	19.01.15-22.03.09-1-386738	62	2	2	0	0	0	479	1	1	0	0	NA	NA	NA	15	29	174	502	166	119	249	111	4	4	0	0.023	0.008	0
.	19.01.15-22.03.16-1-386742	34	1	1	1	0	1	0	0	0	0	0	NA	NA	NA	6	10	167	493	163	0	0	0	0	5	0	0	0.01	0
.	19.01.15-22.03.17-1-386743	87	3	3	2	0	2	478	2	2	0	0	NA	NA	NA	33	31	167	509	168	114	250	114	0	10	1	0	0.02	0.006
.	19.01.15-22.03.19-1-386747	594	53	53	9	0	7	605	50	50	0	0	NA	NA	NA	189	154	197	572	198	145	313	147	26	121	9	0.132	0.212	0.045
.	19.01.15-22.03.22-1-386753	300	84	84	22	0	14	525	70	70	0	0	NA	NA	NA	66	71	181	530	173	130	273	122	40	187	35	0.221	0.353	0.202
.	19.01.15-22.03.24-1-386758	243	31	31	3	0	3	520	26	26	0	0	NA	NA	NA	81	74	178	531	178	122	272	126	12	45	12	0.067	0.085	0.067
.	19.01.15-22.03.30-1-386765	60	3	3	0	0	0	484	2	2	0	0	NA	NA	NA	24	34	169	509	169	116	251	117	0	2	2	0	0.004	0.012
.	19.01.15-22.03.32-1-386768	181	12	12	6	0	5	500	10	10	0	0	NA	NA	NA	64	43	173	514	169	120	262	118	0	35	2	0	0.068	0.012
.	19.01.15-22.03.36-1-386774	147	16	16	6	0	5	492	14	14	0	0	NA	NA	NA	48	41	168	516	170	116	261	115	9	31	5	0.054	0.06	0.029
.	19.01.15-22.03.42-1-386778	121	4	4	2	0	2	491	3	3	0	0	NA	NA	NA	37	41	171	512	171	117	256	118	9	0	4	0.053	0	0.023
.	19.01.15-22.03.58-1-386804	213	16	16	4	0	4	513	15	15	0	0	NA	NA	NA	68	65	176	530	172	124	270	119	7	43	4	0.04	0.081	0.023
.	19.01.15-22.03.59-1-386805	147	10	10	1	0	0	488	9	9	0	0	NA	NA	NA	50	33	169	511	166	118	256	114	4	17	2	0.024	0.033	0.012
.	19.01.15-22.04.00-1-386806	37	1	1	0	0	0	0	0	0	0	0	NA	NA	NA	10	15	165	498	165	0	0	0	0	0	0	0	0	0
.	19.01.15-22.04.01-1-386807	373	107	107	30	0	21	552	97	97	0	0	NA	NA	NA	128	108	184	555	182	130	292	130	51	218	22	0.277	0.393	0.121
.	19.01.15-22.04.04-1-386809	60	3	3	1	0	1	100	2	2	0	0	NA	NA	NA	15	18	165	498	168	24	48	28	0	2	4	0	0.004	0.024
.	19.01.15-22.04.08-1-386812	293	20	20	2	0	2	537	18	18	0	0	NA	NA	NA	88	88	184	538	179	131	281	125	27	55	6	0.147	0.102	0.034
.	19.01.15-22.04.12-1-386815	398	44	44	15	0	10	549	40	40	0	0	NA	NA	NA	117	99	185	543	184	131	285	133	27	127	8	0.146	0.234	0.043
.	19.01.15-22.04.14-1-386817	263	18	18	6	0	4	520	16	16	0	0	NA	NA	NA	65	66	181	528	170	128	275	117	10	47	4	0.055	0.089	0.024
.	19.01.15-22.04.19-1-386823	114	6	6	1	0	1	493	4	4	0	0	NA	NA	NA	35	41	172	514	168	118	261	114	6	10	0	0.035	0.019	0
.	19.01.15-22.04.46-1-386841	205	55	55	15	0	12	509	52	52	0	0	NA	NA	NA	56	59	176	525	171	127	264	118	16	78	20	0.091	0.149	0.117
.	19.01.15-22.04.47-1-386843	32	1	1	0	0	0	0	0	0	0	0	NA	NA	NA	11	5	164	491	163	0	0	0	0	0	5	0	0	0.031
.	19.01.15-22.04.49-1-386845	152	11	11	5	0	5	504	9	9	0	0	NA	NA	NA	68	60	179	520	174	126	258	120	0	36	4	0	0.069	0.023
.	19.01.15-22.04.58-1-386870	402	40	40	10	0	8	564	36	36	0	0	NA	NA	NA	100	116	188	554	187	134	294	136	25	114	8	0.133	0.206	0.043
.	19.01.15-22.04.59-1-386871	33	1	1	0	0	0	0	0	0	0	0	NA	NA	NA	9	6	165	492	162	0	0	0	0	2	0	0	0.004	0
.	19.01.15-22.05.02-1-386875	270	54	54	17	0	13	526	51	51	0	0	NA	NA	NA	78	75	177	537	174	124	281	121	50	124	9	0.282	0.231	0.052
.	19.01.15-22.05.08-1-386880	297	48	48	12	0	11	537	44	44	0	0	NA	NA	NA	80	90	184	534	185	129	275	133	26	135	8	0.141	0.253	0.043
.	19.01.15-22.05.13-1-386882	92	8	8	2	0	2	478	7	7	0	0	NA	NA	NA	43	29	171	502	169	115	249	114	1	24	1	0.006	0.048	0.006
.	19.01.15-22.05.18-1-386886	207	14	14	2	0	1	520	12	12	0	0	NA	NA	NA	61	74	183	523	181	127	266	127	16	18	1	0.087	0.034	0.006
.	19.01.15-22.05.30-1-386902	61	2	2	0	0	0	467	1	1	0	0	NA	NA	NA	25	16	167	499	163	113	244	110	3	2	0	0.018	0.004	0
.	19.01.15-22.05.35-1-386909	202	26	26	10	0	8	500	23	23	0	0	NA	NA	NA	62	43	170	514	172	119	261	120	1	81	9	0.006	0.158	0.052
.	19.01.15-22.05.42-1-386918	207	22	22	8	0	7	526	21	21	0	0	NA	NA	NA	65	73	177	530	179	124	274	128	11	51	4	0.062	0.096	0.022
.	19.01.15-22.05.47-1-386920	293	87	87	17	0	15	524	82	82	0	0	NA	NA	NA	99	79	182	534	176	128	275	121	50	166	43	0.275	0.311	0.244
.	19.01.15-22.05.57-1-386949	91	5	5	1	0	1	485	4	4	0	0	NA	NA	NA	39	38	173	509	169	118	249	118	4	14	0	0.023	0.028	0
.	19.01.15-22.06.01-1-386950	432	109	109	29	0	20	567	102	102	0	0	NA	NA	NA	116	120	187	555	191	132	299	136	91	211	29	0.487	0.38	0.152
.	19.01.15-22.06.14-1-386960	211	21	21	5	0	4	519	18	18	0	0	NA	NA	NA	54	61	177	522	175	126	268	125	17	39	6	0.096	0.075	0.034
.	19.01.15-22.06.15-1-386961	60	3	3	0	0	0	478	2	2	0	0	NA	NA	NA	27	23	168	502	166	117	248	113	6	3	0	0.036	0.006	0
.	19.01.15-22.06.16-1-386962	170	20	20	4	0	3	501	17	17	0	0	NA	NA	NA	60	60	179	525	169	123	265	113	11	36	11	0.061	0.069	0.065
.	19.01.15-22.06.17-1-386963	296	29	29	9	0	8	532	27	27	0	0	NA	NA	NA	89	87	183	539	178	129	278	125	13	78	6	0.071	0.145	0.034
.	19.01.15-22.06.18-1-386965	180	15	15	3	0	3	504	14	14	0	0	NA	NA	NA	46	50	175	518	170	123	264	117	11	22	1	0.063	0.042	0.006
.	19.01.15-22.06.20-1-386968	169	8	8	1	0	1	511	7	7	0	0	NA	NA	NA	53	62	172	528	175	121	267	123	7	11	6	0.041	0.021	0.034
.	19.01.15-22.06.29-1-386982	152	11	11	6	0	4	497	10	10	0	0	NA	NA	NA	53	43	174	513	169	122	257	118	6	22	3	0.034	0.043	0.018
.	19.01.15-22.06.39-1-386995	87	4	4	4	0	4	483	3	3	0	0	NA	NA	NA	26	29	165	511	166	114	254	115	0	15	0	0	0.029	0
.	19.01.15-22.06.43-1-386997	326	33	33	11	0	8	560	30	30	0	0	NA	NA	NA	95	117	180	566	184	127	304	129	8	85	5	0.044	0.15	0.027
.	19.01.15-22.06.45-1-386999	90	3	3	0	0	0	486	1	1	0	0	NA	NA	NA	25	30	173	504	166	120	251	115	0	8	1	0	0.016	0.006
.	19.01.15-22.06.51-1-387004	239	39	39	22	0	18	507	35	35	0	0	NA	NA	NA	95	58	177	518	176	124	267	116	45	95	8	0.254	0.183	0.045
.	19.01.15-22.06.51-1-387020	176	16	16	5	0	3	504	14	14	0	0	NA	NA	NA	64	56	171	526	172	119	268	117	10	30	14	0.058	0.057	0.081
.	19.01.15-22.06.55-1-387026	328	36	36	11	0	9	551	30	30	0	0	NA	NA	NA	105	108	182	555	184	129	292	130	15	118	3	0.082	0.213	0.016
.	19.01.15-22.06.56-1-387027	59	2	2	0	0	0	482	1	1	0	0	NA	NA	NA	30	31	167	509	168	115	252	115	0	2	3	0	0.004	0.018
.	19.01.15-22.06.58-1-387033	128	9	9	0	0	0	480	8	8	0	0	NA	NA	NA	51	33	167	510	169	111	253	116	0	26	0	0	0.051	0
.	19.01.15-22.07.08-1-387038	202	15	15	5	0	3	514	13	13	0	0	NA	NA	NA	56	57	178	517	175	126	266	122	5	28	12	0.028	0.054	0.069
.	19.01.15-22.07.19-1-387052	34	1	1	0	0	0	0	0	0	0	0	NA	NA	NA	12	11	166	494	164	0	0	0	0	0	0	0	0	0
.	19.01.15-22.07.21-1-387056	63	2	2	2	0	1	484	1	1	0	0	NA	NA	NA	25	33	166	514	166	116	253	115	0	1	3	0	0.002	0.018
.	19.01.15-22.07.21-1-387057	205	24	24	6	0	5	510	20	20	0	0	NA	NA	NA	67	60	175	520	178	121	264	125	27	58	0	0.154	0.112	0
.	19.01.15-22.07.23-1-387060	492	62	62	12	0	10	571	57	57	0	0	NA	NA	NA	129	121	188	559	187	135	302	134	38	147	25	0.202	0.263	0.134
.	19.01.15-22.07.40-1-387075	235	13	13	3	0	3	512	10	10	0	0	NA	NA	NA	90	61	180	524	170	124	272	116	4	34	0	0.022	0.065	0
.	19.01.15-22.07.42-1-387077	93	4	4	1	0	1	484	2	2	0	0	NA	NA	NA	26	32	170	506	169	119	251	114	0	3	4	0	0.006	0.024
.	19.01.15-22.07.42-1-387078	63	2	2	1	0	1	470	1	1	0	0	NA	NA	NA	33	19	166	496	170	110	243	117	4	1	0	0.024	0.002	0
.	19.01.15-22.07.54-1-387100	189	30	30	7	0	6	503	26	26	0	0	NA	NA	NA	52	53	169	520	177	116	264	123	41	63	3	0.243	0.121	0.017
.	19.01.15-22.07.55-1-387103	298	43	43	14	0	13	528	40	40	0	0	NA	NA	NA	74	80	181	537	175	128	279	121	28	112	8	0.155	0.209	0.046
.	19.01.15-22.08.00-1-387107	89	5	5	1	0	1	485	4	4	0	0	NA	NA	NA	23	31	170	505	169	118	250	117	5	9	0	0.029	0.018	0
.	19.01.15-22.08.02-1-387109	123	11	11	3	0	1	486	10	10	0	0	NA	NA	NA	46	30	170	510	163	119	255	112	23	8	2	0.135	0.016	0.012
.	19.01.15-22.08.07-1-387111	367	45	45	16	0	12	564	41	41	0	0	NA	NA	NA	115	125	190	563	185	136	299	129	24	101	10	0.126	0.179	0.054
.	19.01.15-22.08.12-1-387114	40	1	1	1	0	1	0	0	0	0	0	NA	NA	NA	11	12	166	494	165	0	0	0	0	0	7	0	0	0.042
.	19.01.15-22.08.13-1-387115	35	1	1	0	0	0	0	0	0	0	0	NA	NA	NA	12	10	165	492	166	0	0	0	0	4	0	0	0.008	0
.	19.01.15-22.08.15-1-387118	62	2	2	0	0	0	466	1	1	0	0	NA	NA	NA	20	15	167	498	163	114	242	110	0	0	2	0	0	0.012
.	19.01.15-22.08.16-1-387119	65	2	2	0	0	0	199	1	1	0	0	NA	NA	NA	22	16	165	501	163	48	104	47	3	6	0	0.018	0.012	0
.	19.01.15-22.08.16-1-387120	62	2	2	0	0	0	98	1	1	0	0	NA	NA	NA	14	22	165	502	168	18	56	24	1	1	0	0.006	0.002	0
.	19.01.15-22.08.23-1-387129	298	106	106	31	0	27	533	94	94	0	0	NA	NA	NA	74	86	179	534	186	125	276	132	69	207	32	0.385	0.388	0.172
.	19.01.15-22.08.23-1-387132	88	3	3	1	0	1	481	1	1	0	0	NA	NA	NA	23	23	170	502	164	120	248	113	0	4	2	0	0.008	0.012
.	19.01.15-22.08.26-1-387135	65	2	2	1	0	1	475	0	0	0	0	NA	NA	NA	30	22	168	497	170	114	246	115	0	1	1	0	0.002	0.006
.	19.01.15-22.08.26-1-387138	61	2	2	1	0	1	472	1	1	0	0	NA	NA	NA	27	20	165	503	165	112	248	112	0	7	0	0	0.014	0
.	19.01.15-22.08.38-1-387152	393	45	45	15	0	13	538	40	40	0	0	NA	NA	NA	98	90	179	541	183	126	281	131	14	133	4	0.078	0.246	0.022
.	19.01.15-22.08.38-1-387153	115	9	9	3	0	3	486	8	8	0	0	NA	NA	NA	48	40	168	515	170	117	255	114	2	25	3	0.012	0.049	0.018
.	19.01.15-22.08.40-1-387154	242	58	58	14	0	12	533	52	52	0	0	NA	NA	NA	66	89	183	542	177	128	281	124	35	128	11	0.191	0.236	0.062
.	19.01.15-22.08.41-1-387157	91	3	3	0	0	0	479	2	2	0	0	NA	NA	NA	28	23	167	502	167	112	251	116	1	5	0	0.006	0.01	0
.	19.01.15-22.08.53-1-387179	152	14	14	4	0	3	497	12	12	0	0	NA	NA	NA	44	51	172	516	176	118	259	120	7	22	6	0.041	0.043	0.034
.	19.01.15-22.08.57-1-387189	268	27	27	9	0	5	517	26	26	0	0	NA	NA	NA	81	70	178	531	174	125	272	120	25	65	2	0.14	0.122	0.011
.	19.01.15-22.08.58-1-387190	32	1	1	1	0	1	0	0	0	0	0	NA	NA	NA	10	11	166	495	163	0	0	0	0	1	0	0	0.002	0
.	19.01.15-22.08.58-1-387192	34	1	1	1	0	1	0	0	0	0	0	NA	NA	NA	8	5	163	492	163	0	0	0	0	1	0	0	0.002	0
.	19.01.15-22.09.00-1-387193	90	7	7	3	0	1	478	6	6	0	0	NA	NA	NA	48	24	169	500	168	117	247	114	0	22	0	0	0.044	0
.	19.01.15-22.09.00-1-387194	492	77	77	21	0	15	586	74	74	0	0	NA	NA	NA	139	136	187	580	182	135	323	128	50	173	19	0.267	0.298	0.104
.	19.01.15-22.09.08-1-387198	238	47	47	4	0	4	520	41	41	0	0	NA	NA	NA	72	80	180	537	176	125	272	123	13	81	11	0.072	0.151	0.062
.	19.01.15-22.09.17-1-387203	151	17	17	5	0	5	498	13	13	0	0	NA	NA	NA	37	47	171	518	171	117	263	118	5	40	10	0.029	0.077	0.058
.	19.01.15-22.09.19-1-387206	120	9	9	3	0	3	492	8	8	0	0	NA	NA	NA	40	40	171	515	167	119	258	115	0	20	1	0	0.039	0.006
.	19.01.15-22.09.39-1-387230	152	12	12	4	0	1	499	10	10	0	0	NA	NA	NA	59	51	171	522	171	118	262	119	28	17	2	0.164	0.033	0.012
.	19.01.15-22.09.39-1-387231	34	1	1	0	0	0	0	0	0	0	0	NA	NA	NA	18	8	165	493	163	0	0	0	0	1	0	0	0.002	0
.	19.01.15-22.09.41-1-387232	434	136	136	28	0	24	569	125	125	0	0	NA	NA	NA	133	129	191	568	183	137	304	128	77	288	36	0.403	0.507	0.197
.	19.01.15-22.09.47-1-387235	119	5	5	2	0	2	492	3	3	0	0	NA	NA	NA	39	33	170	503	173	118	253	121	0	13	0	0	0.026	0
.	19.01.15-22.10.00-1-387261	270	13	13	5	0	5	514	11	11	0	0	NA	NA	NA	84	63	178	523	175	123	267	124	14	21	3	0.079	0.04	0.017
.	19.01.15-22.10.02-1-387266	33	1	1	1	0	1	0	0	0	0	0	NA	NA	NA	5	2	164	489	162	0	0	0	0	2	0	0	0.004	0
.	19.01.15-22.10.04-1-387267	38	1	1	0	0	0	0	0	0	0	0	NA	NA	NA	11	13	165	498	163	0	0	0	0	2	0	0	0.004	0
.	19.01.15-22.10.07-1-387271	147	6	6	0	0	0	507	5	5	0	0	NA	NA	NA	47	61	174	520	180	121	262	124	10	11	0	0.057	0.021	0
.	19.01.15-22.10.10-1-387274	146	11	11	4	0	4	503	9	9	0	0	NA	NA	NA	37	49	171	521	170	119	264	120	7	13	8	0.041	0.025	0.047
.	19.01.15-22.10.12-1-387276	116	9	9	4	0	3	490	6	6	0	0	NA	NA	NA	35	39	170	513	169	114	260	116	1	11	9	0.006	0.021	0.053
.	19.01.15-22.10.21-1-387282	34	1	1	1	0	1	0	0	0	0	0	NA	NA	NA	11	8	165	492	164	0	0	0	1	0	0	0.006	0	0
.	19.01.15-22.10.24-1-387290	150	13	13	4	0	4	490	11	11	0	0	NA	NA	NA	43	41	172	510	172	118	253	119	14	19	5	0.081	0.037	0.029
.	19.01.15-22.10.24-1-387293	122	21	21	4	0	4	499	20	20	0	0	NA	NA	NA	42	43	174	513	169	122	259	118	16	55	12	0.092	0.107	0.071
.	19.01.15-22.10.25-1-387294	32	1	1	1	0	1	0	0	0	0	0	NA	NA	NA	6	8	166	491	164	0	0	0	0	0	0	0	0	0
.	19.01.15-22.10.27-1-387299	32	1	1	0	0	0	0	0	0	0	0	NA	NA	NA	11	13	165	494	167	0	0	0	0	0	0	0	0	0
.	19.01.15-22.10.28-1-387302	210	11	11	0	0	0	495	9	9	0	0	NA	NA	NA	48	41	173	510	171	118	260	117	3	23	2	0.017	0.045	0.012
.	19.01.15-22.10.30-1-387304	321	77	77	17	0	13	550	69	69	0	0	NA	NA	NA	90	107	183	557	180	129	293	128	45	209	18	0.246	0.375	0.1
.	19.01.15-22.10.32-1-387307	355	46	46	7	0	6	552	41	41	0	0	NA	NA	NA	121	109	181	549	192	129	290	133	17	97	23	0.094	0.177	0.12
.	19.01.15-22.10.33-1-387308	236	39	39	9	0	7	516	32	32	0	0	NA	NA	NA	65	57	169	528	173	119	276	121	19	104	14	0.112	0.197	0.081
.	19.01.15-22.10.42-1-387316	307	64	64	14	0	11	523	60	60	0	0	NA	NA	NA	80	70	179	527	177	127	272	124	18	122	19	0.101	0.231	0.107
.	19.01.15-22.10.49-1-387319	33	1	1	1	0	1	0	0	0	0	0	NA	NA	NA	13	8	164	493	164	0	0	0	0	3	0	0	0.006	0
.	19.01.15-22.10.51-1-387320	505	110	110	28	0	24	596	98	98	0	0	NA	NA	NA	126	152	195	585	185	141	323	132	52	230	33	0.267	0.393	0.178
.	19.01.15-22.11.02-1-387346	61	4	4	1	0	1	474	3	3	0	0	NA	NA	NA	25	20	172	496	165	119	245	110	0	8	2	0	0.016	0.012
.	19.01.15-22.11.11-1-387351	300	73	73	17	0	13	528	68	68	0	0	NA	NA	NA	79	76	188	527	174	133	273	122	40	154	12	0.213	0.292	0.069
.	19.01.15-22.11.21-1-387358	327	37	37	10	0	9	555	33	33	0	0	NA	NA	NA	88	107	184	550	186	132	290	133	25	75	4	0.136	0.136	0.022
.	19.01.15-22.11.42-1-387380	265	61	61	18	0	14	535	53	53	0	0	NA	NA	NA	78	92	177	542	186	123	279	133	31	129	25	0.175	0.238	0.134
.	19.01.15-22.11.46-1-387382	123	6	6	3	0	2	484	5	5	0	0	NA	NA	NA	28	24	170	500	167	118	250	116	0	18	1	0	0.036	0.006
.	19.01.15-22.12.01-1-387413	33	1	1	1	0	1	0	0	0	0	0	NA	NA	NA	10	11	165	496	163	0	0	0	0	0	0	0	0	0
.	19.01.15-22.12.03-1-387415	178	18	18	7	0	7	490	16	16	0	0	NA	NA	NA	50	34	172	507	168	119	253	118	0	45	14	0	0.089	0.083
.	19.01.15-22.12.07-1-387416	176	10	10	1	0	1	514	9	9	0	0	NA	NA	NA	51	60	174	524	175	123	270	121	4	18	7	0.023	0.034	0.04
.	19.01.15-22.12.12-1-387421	119	7	7	0	0	0	494	4	4	0	0	NA	NA	NA	31	37	171	513	166	118	259	117	9	15	0	0.053	0.029	0
.	19.01.15-22.12.13-1-387422	447	37	37	12	0	11	567	31	31	0	0	NA	NA	NA	121	123	194	560	182	140	300	127	15	92	6	0.077	0.164	0.033
.	19.01.15-22.12.21-1-387432	86	3	3	0	0	0	480	1	1	0	0	NA	NA	NA	26	26	170	500	169	117	248	115	0	5	0	0	0.01	0
.	19.01.15-22.12.29-1-387444	55	2	2	0	0	0	350	1	1	0	0	NA	NA	NA	19	8	164	495	162	86	182	82	0	2	0	0	0.004	0
.	19.01.15-22.12.32-1-387447	239	42	42	12	0	9	528	36	36	0	0	NA	NA	NA	71	87	176	541	183	123	276	129	13	119	7	0.074	0.22	0.038
.	19.01.15-22.12.35-1-387455	35	1	1	0	0	0	0	0	0	0	0	NA	NA	NA	10	10	166	495	162	0	0	0	0	1	0	0	0.002	0
.	19.01.15-22.12.35-1-387456	31	1	1	0	0	0	0	0	0	0	0	NA	NA	NA	6	8	165	494	162	0	0	0	0	5	0	0	0.01	0
.	19.01.15-22.12.37-1-387459	235	22	22	6	0	3	525	18	18	0	0	NA	NA	NA	77	74	176	536	175	124	278	123	18	43	5	0.102	0.08	0.029
.	19.01.15-22.12.38-1-387460	32	1	1	0	0	0	0	0	0	0	0	NA	NA	NA	11	7	166	492	162	0	0	0	0	2	0	0	0.004	0
.	19.01.15-22.12.40-1-387461	68	4	4	1	0	1	474	3	3	0	0	NA	NA	NA	26	21	167	503	164	112	247	115	0	10	0	0	0.02	0
.	19.01.15-22.12.40-1-387462	122	7	7	3	0	2	485	6	6	0	0	NA	NA	NA	42	33	169	504	173	116	252	117	14	9	0	0.083	0.018	0
.	19.01.15-22.12.50-1-387465	62	3	3	1	0	1	476	1	1	0	0	NA	NA	NA	25	23	170	499	167	117	244	115	0	7	0	0	0.014	0
.	19.01.15-22.12.50-1-387466	60	2	2	1	0	1	479	1	1	0	0	NA	NA	NA	17	24	170	498	169	116	247	116	11	4	0	0.065	0.008	0
.	19.01.15-22.12.55-1-387485	262	26	26	8	0	7	523	24	24	0	0	NA	NA	NA	86	74	178	534	175	123	277	123	25	62	3	0.14	0.116	0.017
.	19.01.15-22.12.58-1-387496	155	9	9	3	0	3	500	8	8	0	0	NA	NA	NA	40	40	172	511	170	123	257	120	2	20	7	0.012	0.039	0.041
.	19.01.15-22.13.03-1-387498	92	8	8	1	0	1	486	7	7	0	0	NA	NA	NA	23	29	171	502	169	120	250	116	13	4	6	0.076	0.008	0.036
.	19.01.15-22.13.05-1-387499	57	2	2	0	0	0	250	1	1	0	0	NA	NA	NA	23	16	166	499	164	60	132	58	0	0	4	0	0	0.024
.	19.01.15-22.13.06-1-387500	286	17	17	5	0	5	523	13	13	0	0	NA	NA	NA	80	75	175	535	178	121	279	123	17	30	14	0.097	0.056	0.079
.	19.01.15-22.13.08-1-387502	182	9	9	2	0	2	495	8	8	0	0	NA	NA	NA	62	43	174	515	167	120	259	116	5	31	0	0.029	0.06	0
.	19.01.15-22.13.15-1-387508	59	2	2	0	0	0	51	1	1	0	0	NA	NA	NA	19	10	164	494	165	15	23	13	0	7	0	0	0.014	0
.	19.01.15-22.13.16-1-387511	331	77	77	16	0	14	545	71	71	0	0	NA	NA	NA	74	95	181	540	187	128	282	135	33	175	24	0.182	0.324	0.128
.	19.01.15-22.13.20-1-387516	35	1	1	0	0	0	0	0	0	0	0	NA	NA	NA	8	15	168	493	167	0	0	0	0	0	0	0	0	0
.	19.01.15-22.13.22-1-387519	87	3	3	0	0	0	484	2	2	0	0	NA	NA	NA	26	32	168	508	169	116	253	115	0	6	4	0	0.012	0.024
.	19.01.15-22.13.22-1-387520	321	28	28	8	0	3	548	22	22	0	0	NA	NA	NA	98	97	187	544	179	133	289	126	18	63	13	0.096	0.116	0.073
.	19.01.15-22.13.22-1-387521	178	9	9	2	0	1	494	6	6	0	0	NA	NA	NA	36	39	173	510	169	120	259	115	2	29	2	0.012	0.057	0.012
.	19.01.15-22.13.22-1-387522	143	14	14	4	0	3	491	13	13	0	0	NA	NA	NA	62	45	167	516	175	111	259	121	3	31	2	0.018	0.06	0.011
.	19.01.15-22.13.27-1-387529	174	8	8	2	0	2	490	6	6	0	0	NA	NA	NA	54	39	172	511	169	119	255	116	0	18	0	0	0.035	0
.	19.01.15-22.13.36-1-387538	33	1	1	0	0	0	0	0	0	0	0	NA	NA	NA	12	9	165	495	162	0	0	0	0	3	0	0	0.006	0
.	19.01.15-22.13.39-1-387541	34	1	1	1	0	1	0	0	0	0	0	NA	NA	NA	18	11	165	493	166	0	0	0	0	3	0	0	0.006	0
.	19.01.15-22.13.40-1-387542	178	29	29	4	0	3	488	27	27	0	0	NA	NA	NA	57	42	170	519	166	116	261	111	8	53	8	0.047	0.102	0.048
.	19.01.15-22.13.42-1-387544	532	86	86	21	0	15	587	79	79	0	0	NA	NA	NA	151	135	188	575	185	136	319	132	46	152	35	0.245	0.264	0.189
.	19.01.15-22.13.43-1-387545	121	13	13	1	0	1	479	11	11	0	0	NA	NA	NA	37	26	167	505	167	114	251	114	3	22	3	0.018	0.044	0.018
.	19.01.15-22.13.47-1-387548	307	34	34	17	0	14	539	31	31	0	0	NA	NA	NA	84	96	187	538	184	130	279	130	13	93	4	0.07	0.173	0.022
.	19.01.15-22.13.52-1-387564	36	1	1	0	0	0	0	0	0	0	0	NA	NA	NA	7	14	166	494	167	0	0	0	0	3	0	0	0.006	0
.	19.01.15-22.13.53-1-387565	85	4	4	1	0	1	477	3	3	0	0	NA	NA	NA	31	26	171	499	169	118	245	114	1	3	8	0.006	0.006	0.047
.	19.01.15-22.13.55-1-387570	63	2	2	1	0	1	464	1	1	0	0	NA	NA	NA	34	19	168	497	167	113	240	111	0	6	0	0	0.012	0
.	19.01.15-22.14.06-1-387583	121	4	4	1	0	1	484	3	3	0	0	NA	NA	NA	30	29	172	503	167	119	250	115	5	0	2	0.029	0	0.012
.	19.01.15-22.14.06-1-387584	161	24	24	8	0	6	492	21	21	0	0	NA	NA	NA	67	48	175	519	167	119	259	114	17	52	14	0.097	0.1	0.084
.	19.01.15-22.14.07-1-387585	146	10	10	2	0	2	494	9	9	0	0	NA	NA	NA	39	39	173	511	168	122	255	117	0	18	1	0	0.035	0.006
.	19.01.15-22.14.16-1-387589	234	14	14	5	0	3	520	11	11	0	0	NA	NA	NA	78	77	175	538	177	121	277	122	25	24	0	0.143	0.045	0
.	19.01.15-22.14.18-1-387591	119	7	7	3	0	3	483	4	4	0	0	NA	NA	NA	51	33	170	510	166	119	252	112	2	17	6	0.012	0.033	0.036
.	19.01.15-22.14.19-1-387594	151	8	8	4	0	2	503	7	7	0	0	NA	NA	NA	60	47	177	512	171	126	260	117	31	7	3	0.175	0.014	0.018
.	19.01.15-22.14.28-1-387610	148	9	9	2	0	2	506	8	8	0	0	NA	NA	NA	38	51	176	520	168	122	267	117	0	28	6	0	0.054	0.036
.	19.01.15-22.14.48-1-387620	87	3	3	0	0	0	486	2	2	0	0	NA	NA	NA	30	36	171	508	170	118	250	118	2	4	0	0.012	0.008	0
.	19.01.15-22.14.50-1-387622	232	29	29	3	0	2	521	27	27	0	0	NA	NA	NA	50	71	179	528	177	127	273	121	21	39	7	0.117	0.074	0.04
.	19.01.15-22.14.51-1-387624	342	33	33	5	0	3	531	28	28	0	0	NA	NA	NA	107	80	175	540	178	121	284	126	27	70	5	0.154	0.13	0.028
.	19.01.15-22.14.55-1-387640	61	2	2	0	0	0	470	1	1	0	0	NA	NA	NA	18	18	167	501	163	115	245	110	0	2	5	0	0.004	0.031
.	19.01.15-22.14.56-1-387641	145	17	17	3	0	3	490	14	14	0	0	NA	NA	NA	44	43	172	511	173	118	255	117	11	11	10	0.064	0.022	0.058
.	19.01.15-22.14.59-1-387651	229	21	21	2	0	2	501	19	19	0	0	NA	NA	NA	69	45	169	512	177	118	258	125	7	40	5	0.041	0.078	0.028
.	19.01.15-22.15.01-1-387652	34	1	1	0	0	0	0	0	0	0	0	NA	NA	NA	9	10	165	494	164	0	0	0	0	0	0	0	0	0
.	19.01.15-22.15.02-1-387654	300	28	28	7	0	7	530	26	26	0	0	NA	NA	NA	91	86	181	536	182	127	278	125	3	65	11	0.017	0.121	0.06
.	19.01.15-22.15.04-1-387655	236	26	26	8	0	7	518	24	24	0	0	NA	NA	NA	63	69	176	525	181	123	270	125	15	54	9	0.085	0.103	0.05
.	19.01.15-22.15.06-1-387657	433	103	103	24	0	18	556	93	93	0	0	NA	NA	NA	112	105	187	551	180	135	291	130	47	210	35	0.251	0.381	0.194
.	19.01.15-22.15.22-1-387669	217	8	8	2	0	1	522	6	6	0	0	NA	NA	NA	76	78	178	536	177	122	277	123	4	16	6	0.022	0.03	0.034
.	19.01.15-22.15.27-1-387676	236	22	22	5	0	5	535	18	18	0	0	NA	NA	NA	76	85	184	538	176	131	282	122	16	38	9	0.087	0.071	0.051
.	19.01.15-22.15.30-1-387683	237	9	9	2	0	2	521	8	8	0	0	NA	NA	NA	70	77	175	535	180	121	273	127	6	16	7	0.034	0.03	0.039
.	19.01.15-22.15.32-1-387685	157	8	8	3	0	2	495	7	7	0	0	NA	NA	NA	54	45	169	518	171	118	257	120	11	27	0	0.065	0.052	0
.	19.01.15-22.15.41-1-387694	327	48	48	17	0	11	517	42	42	0	0	NA	NA	NA	94	72	171	533	181	117	273	127	44	95	10	0.257	0.178	0.055
.	19.01.15-22.15.51-1-387697	120	6	6	1	0	1	494	5	5	0	0	NA	NA	NA	40	48	172	517	172	119	256	119	4	16	3	0.023	0.031	0.017
.	19.01.15-22.15.52-1-387698	235	82	82	13	0	8	521	75	75	0	0	NA	NA	NA	65	69	176	530	176	126	273	122	46	137	33	0.261	0.258	0.188
.	19.01.15-22.15.55-1-387718	33	1	1	0	0	0	0	0	0	0	0	NA	NA	NA	10	7	164	493	163	0	0	0	0	0	0	0	0	0
.	19.01.15-22.15.58-1-387724	266	73	73	13	0	11	536	68	68	0	0	NA	NA	NA	61	82	172	544	179	121	289	126	20	175	40	0.116	0.322	0.223
.	19.01.15-22.15.58-1-387725	88	3	3	1	0	1	475	2	2	0	0	NA	NA	NA	24	24	171	502	164	117	245	113	0	7	2	0	0.014	0.012
.	19.01.15-22.16.06-1-387728	304	113	113	28	0	23	531	105	105	0	0	NA	NA	NA	93	81	184	537	173	133	280	118	52	215	34	0.283	0.4	0.197
.	19.01.15-22.16.10-1-387729	126	10	10	1	0	1	493	8	8	0	0	NA	NA	NA	34	41	170	517	167	118	261	114	16	18	6	0.094	0.035	0.036
.	19.01.15-22.16.12-1-387731	66	3	3	1	0	1	298	2	2	0	0	NA	NA	NA	21	26	170	500	169	72	159	67	0	0	5	0	0	0.03
.	19.01.15-22.16.14-1-387732	329	58	58	16	0	14	546	56	56	0	0	NA	NA	NA	99	94	177	547	183	124	290	132	34	138	11	0.192	0.252	0.06
.	19.01.15-22.16.24-1-387747	207	15	15	6	0	5	505	12	12	0	0	NA	NA	NA	70	53	170	520	176	119	264	122	8	42	3	0.047	0.081	0.017
.	19.01.15-22.16.29-1-387754	243	54	54	12	0	10	522	48	48	0	0	NA	NA	NA	69	78	180	530	181	123	271	128	17	130	16	0.094	0.245	0.088
.	19.01.15-22.16.44-1-387769	120	8	8	2	0	2	483	7	7	0	0	NA	NA	NA	39	29	165	509	168	117	251	115	2	19	1	0.012	0.037	0.006
.	19.01.15-22.16.50-1-387774	118	4	4	1	0	1	483	2	2	0	0	NA	NA	NA	37	30	166	510	167	113	253	117	2	10	0	0.012	0.02	0
.	19.01.15-22.17.02-1-387802	151	14	14	5	0	4	506	13	13	0	0	NA	NA	NA	53	62	178	521	176	124	259	123	10	28	9	0.056	0.054	0.051
.	19.01.15-22.17.05-1-387804	173	13	13	3	0	2	501	11	11	0	0	NA	NA	NA	59	51	177	517	170	126	256	119	7	40	3	0.04	0.077	0.018
.	19.01.15-22.17.13-1-387809	66	5	5	1	0	1	479	3	3	0	0	NA	NA	NA	20	21	166	503	165	115	249	115	4	13	0	0.024	0.026	0
.	19.01.15-22.17.30-1-387827	264	23	23	7	0	5	524	21	21	0	0	NA	NA	NA	74	77	174	530	186	118	271	135	10	51	0	0.057	0.096	0
.	19.01.15-22.17.38-1-387833	121	5	5	1	0	1	495	3	3	0	0	NA	NA	NA	43	44	171	514	172	116	258	121	3	3	2	0.018	0.006	0.012
.	19.01.15-22.17.39-1-387834	126	12	12	3	0	3	491	11	11	0	0	NA	NA	NA	39	41	168	514	172	114	256	121	5	30	3	0.03	0.058	0.017
.	19.01.15-22.17.39-1-387835	31	1	1	1	0	1	0	0	0	0	0	NA	NA	NA	5	11	164	496	164	0	0	0	0	1	0	0	0.002	0
.	19.01.15-22.17.39-1-387836	87	4	4	0	0	0	485	2	2	0	0	NA	NA	NA	30	29	167	508	167	118	253	114	0	19	0	0	0.037	0
.	19.01.15-22.17.41-1-387837	247	27	27	7	0	6	515	24	24	0	0	NA	NA	NA	77	68	171	534	176	119	276	120	17	58	11	0.099	0.109	0.062
.	19.01.15-22.17.45-1-387838	123	4	4	1	0	1	493	3	3	0	0	NA	NA	NA	48	42	171	514	170	118	258	117	0	12	2	0	0.023	0.012
.	19.01.15-22.17.54-1-387856	267	29	29	11	0	10	520	27	27	0	0	NA	NA	NA	74	77	176	538	176	121	276	123	24	60	4	0.136	0.112	0.023
.	19.01.15-22.17.55-1-387857	116	4	4	1	0	1	490	3	3	0	0	NA	NA	NA	21	37	167	508	175	115	252	123	0	5	1	0	0.01	0.006
.	19.01.15-22.18.00-1-387865	34	1	1	0	0	0	0	0	0	0	0	NA	NA	NA	9	11	166	493	165	0	0	0	0	0	0	0	0	0
.	19.01.15-22.18.03-1-387867	175	13	13	4	0	4	509	10	10	0	0	NA	NA	NA	71	62	176	523	176	120	268	121	10	13	13	0.057	0.025	0.074
.	19.01.15-22.18.03-1-387868	179	13	13	0	0	0	500	10	10	0	0	NA	NA	NA	67	63	175	526	175	121	262	117	0	23	4	0	0.044	0.023
.	19.01.15-22.18.07-1-387871	151	16	16	3	0	3	504	13	13	0	0	NA	NA	NA	45	53	175	517	174	121	262	121	9	22	0	0.051	0.043	0
.	19.01.15-22.18.11-1-387876	91	3	3	1	0	1	470	1	1	0	0	NA	NA	NA	32	25	168	505	165	112	246	112	5	4	0	0.03	0.008	0
.	19.01.15-22.18.13-1-387878	59	2	2	0	0	0	101	1	1	0	0	NA	NA	NA	12	18	166	499	166	23	50	28	0	0	4	0	0	0.024
.	19.01.15-22.18.20-1-387885	148	10	10	0	0	0	494	9	9	0	0	NA	NA	NA	46	43	170	516	170	117	259	118	3	10	7	0.018	0.019	0.041
.	19.01.15-22.18.21-1-387888	59	2	2	0	0	0	478	1	1	0	0	NA	NA	NA	19	24	170	499	168	118	244	116	3	3	0	0.018	0.006	0
.	19.01.15-22.18.23-1-387890	176	11	11	4	0	2	498	10	10	0	0	NA	NA	NA	55	55	178	523	167	122	263	113	3	30	3	0.017	0.057	0.018
.	19.01.15-22.18.24-1-387891	283	20	20	3	0	2	535	18	18	0	0	NA	NA	NA	89	85	178	543	177	127	286	122	7	47	0	0.039	0.087	0
.	19.01.15-22.18.29-1-387902	251	22	22	6	0	4	528	21	21	0	0	NA	NA	NA	73	76	176	536	177	120	284	124	5	67	6	0.028	0.125	0.034
.	19.01.15-22.18.31-1-387903	650	107	107	36	0	28	628	103	103	0	0	NA	NA	NA	182	190	201	602	200	145	337	146	41	257	32	0.204	0.427	0.16
.	19.01.15-22.18.31-1-387904	31	1	1	0	0	0	0	0	0	0	0	NA	NA	NA	12	5	164	491	163	0	0	0	0	1	0	0	0.002	0
.	19.01.15-22.18.33-1-387909	263	24	24	6	0	5	524	20	20	0	0	NA	NA	NA	85	76	180	529	180	126	272	126	21	48	5	0.117	0.091	0.028
.	19.01.15-22.18.35-1-387912	237	48	48	15	0	9	519	42	42	0	0	NA	NA	NA	73	71	173	532	179	121	270	128	42	116	14	0.243	0.218	0.078
.	19.01.15-22.18.35-1-387913	58	2	2	0	0	0	476	1	1	0	0	NA	NA	NA	30	30	168	504	171	114	248	114	0	4	0	0	0.008	0
.	19.01.15-22.18.41-1-387918	361	46	46	14	0	12	551	41	41	0	0	NA	NA	NA	109	100	186	540	187	131	286	134	45	84	21	0.242	0.156	0.112
.	19.01.15-22.18.51-1-387920	119	7	7	3	0	3	491	4	4	0	0	NA	NA	NA	33	38	169	512	170	116	256	119	0	23	0	0	0.045	0
.	19.01.15-22.19.04-1-387948	290	42	42	10	0	9	530	39	39	0	0	NA	NA	NA	87	80	176	535	182	123	278	129	20	103	8	0.114	0.193	0.044
.	19.01.15-22.19.11-1-387951	147	6	6	4	0	3	498	5	5	0	0	NA	NA	NA	38	49	171	519	172	118	262	118	11	6	9	0.064	0.012	0.052
.	19.01.15-22.19.13-1-387953	238	42	42	12	0	10	522	38	38	0	0	NA	NA	NA	83	73	179	529	178	125	270	127	41	93	6	0.229	0.176	0.034
.	19.01.15-22.19.23-1-387964	58	2	2	0	0	0	469	1	1	0	0	NA	NA	NA	26	17	169	498	163	115	242	112	3	2	0	0.018	0.004	0
.	19.01.15-22.19.28-1-387975	90	5	5	1	0	0	486	4	4	0	0	NA	NA	NA	27	30	168	507	168	116	255	115	5	4	1	0.03	0.008	0.006
.	19.01.15-22.19.31-1-387980	119	11	11	1	0	1	485	10	10	0	0	NA	NA	NA	27	30	168	508	167	118	254	113	14	16	0	0.083	0.031	0
.	19.01.15-22.19.35-1-387984	113	6	6	1	0	0	495	4	4	0	0	NA	NA	NA	33	38	170	510	171	120	257	118	0	11	3	0	0.022	0.018
.	19.01.15-22.19.48-1-387989	236	26	26	8	0	6	516	23	23	0	0	NA	NA	NA	67	72	174	524	187	122	263	131	11	68	13	0.063	0.13	0.07
.	19.01.15-22.20.00-1-388016	96	5	5	0	0	0	484	4	4	0	0	NA	NA	NA	41	35	169	507	172	113	252	119	7	7	2	0.041	0.014	0.012
.	19.01.15-22.20.15-1-388021	327	77	77	17	0	14	513	68	68	0	0	NA	NA	NA	89	64	175	525	177	117	273	123	39	138	25	0.223	0.263	0.141
.	19.01.15-22.20.17-1-388022	119	14	14	4	0	3	487	12	12	0	0	NA	NA	NA	32	32	170	505	170	120	252	115	3	32	0	0.018	0.063	0
.	19.01.15-22.20.23-1-388030	380	78	78	20	0	17	546	72	72	0	0	NA	NA	NA	106	101	187	542	185	133	283	130	63	142	29	0.337	0.262	0.157
.	19.01.15-22.20.30-1-388040	151	13	13	1	0	1	490	12	12	0	0	NA	NA	NA	47	40	166	514	173	114	257	119	8	17	5	0.048	0.033	0.029
.	19.01.15-22.20.37-1-388047	60	2	2	1	0	1	469	1	1	0	0	NA	NA	NA	15	17	168	495	167	116	241	112	0	1	0	0	0.002	0
.	19.01.15-22.20.38-1-388051	61	2	2	0	0	0	479	0	0	0	0	NA	NA	NA	19	29	173	500	169	117	248	114	0	5	0	0	0.01	0
.	19.01.15-22.20.40-1-388054	226	13	13	3	0	3	515	11	11	0	0	NA	NA	NA	69	70	180	529	174	126	269	120	8	26	3	0.044	0.049	0.017
.	19.01.15-22.20.41-1-388056	248	61	61	17	0	12	533	59	59	0	0	NA	NA	NA	86	86	176	542	181	122	282	129	25	126	15	0.142	0.232	0.083
.	19.01.15-22.20.48-1-388060	296	50	50	4	0	4	523	44	44	0	0	NA	NA	NA	87	75	174	535	179	121	276	126	26	122	7	0.149	0.228	0.039
.	19.01.15-22.20.51-1-388061	322	25	25	8	0	4	554	22	22	0	0	NA	NA	NA	93	105	184	554	180	130	296	128	53	50	3	0.288	0.09	0.017
.	19.01.15-22.20.54-1-388079	36	1	1	1	0	1	0	0	0	0	0	NA	NA	NA	10	8	164	492	165	0	0	0	0	2	0	0	0.004	0
.	19.01.15-22.20.56-1-388081	122	6	6	1	0	0	487	5	5	0	0	NA	NA	NA	36	39	171	513	168	118	258	111	0	11	17	0	0.021	0.101
.	19.01.15-22.21.02-1-388092	309	77	77	14	0	12	534	72	72	0	0	NA	NA	NA	80	88	179	544	178	127	282	125	42	159	29	0.235	0.292	0.163
.	19.01.15-22.21.06-1-388095	280	22	22	6	0	5	518	19	19	0	0	NA	NA	NA	68	65	173	532	173	119	277	122	17	32	6	0.098	0.06	0.035
.	19.01.15-22.21.16-1-388098	60	2	2	1	0	1	477	0	0	0	0	NA	NA	NA	24	23	167	504	165	116	248	113	0	1	1	0	0.002	0.006
.	19.01.15-22.21.31-1-388115	111	6	6	0	0	0	503	5	5	0	0	NA	NA	NA	30	50	170	521	172	120	266	117	2	9	3	0.012	0.017	0.017
.	19.01.15-22.21.36-1-388122	60	2	2	1	0	1	397	1	1	0	0	NA	NA	NA	13	19	165	501	166	90	210	97	0	1	0	0	0.002	0
[truncated: 1 more rows]
