# Supplementary material for: Modelling targeted rabies vaccination strategies for a domestic dog population with heterogeneous roaming patterns
Source: PLoS Negl Trop Dis. 2019 Jul 8;13(7):e0007582. doi: 10.1371/journal.pntd.0007582 (PMC6638970; doi:10.1371/journal.pntd.0007582)
Supplement: S1 Zip file folder — The files contain a summary for each simulation for its respective scenario. The files are named first with the population structure (FP, ED, RD, SD) and then the specific vaccination strategy used for that scenario. (ZIP) [file pntd.0007582.s002.zip › Supp_Files/RD_E0.7_R0.5_S0.9_all_measuresReport.txt]

scenario	iteration	duration	tot_deaths	rabid_dogs	moved	mov_DK	movInfect	n_vacc	n_cull	detDogs_cull	contDogs_cull	reactCull	preemptVaccCov_dogLevel	reactVaccCov_dogLevel	mean_Rt	non_rabid_dead	born	nb_in_exp_cat	nb_in_roam_cat	nb_stayhome	nb_exp_vacc	nb_roam_vacc	nb_stayhome_vacc	nb_contacting_explorer	nb_contacting_roamer	nb_contacting_stayhome	contact_per_explorer	contact_per_roamer	contact_per_stayhome
.	19.01.15-19.44.47-1-212512	184	12	12	3	0	2	541	11	11	0	0	NA	NA	NA	54	58	168	529	174	116	271	154	10	28	2	0.06	0.053	0.011
.	19.01.15-19.44.47-1-212513	29	1	1	0	0	0	0	0	0	0	0	NA	NA	NA	5	13	168	494	164	0	0	0	0	0	0	0	0	0
.	19.01.15-19.44.47-1-212514	254	19	19	6	0	5	555	17	17	0	0	NA	NA	NA	72	73	171	536	179	118	278	159	12	39	8	0.07	0.073	0.045
.	19.01.15-19.44.47-1-212515	568	70	70	13	0	11	629	60	60	0	0	NA	NA	NA	141	145	201	569	188	148	312	169	25	219	13	0.124	0.385	0.069
.	19.01.15-19.44.47-1-212516	497	97	97	25	0	18	599	87	87	0	0	NA	NA	NA	126	123	182	567	187	128	305	166	49	217	13	0.269	0.383	0.07
.	19.01.15-19.44.47-1-212517	31	1	1	0	0	0	0	0	0	0	0	NA	NA	NA	7	9	165	494	163	0	0	0	0	0	1	0	0	0.006
.	19.01.15-19.44.47-1-212518	96	9	9	2	0	2	514	8	8	0	0	NA	NA	NA	27	22	165	504	166	111	253	150	5	14	5	0.03	0.028	0.03
.	19.01.15-19.44.47-1-212519	100	9	9	2	0	2	513	7	7	0	0	NA	NA	NA	37	34	171	511	165	116	252	145	5	16	3	0.029	0.031	0.018
.	19.01.15-19.44.49-1-212522	62	3	3	0	0	0	506	2	2	0	0	NA	NA	NA	27	22	171	499	165	117	244	145	2	5	0	0.012	0.01	0
.	19.01.15-19.44.50-1-212523	32	1	1	0	0	0	0	0	0	0	0	NA	NA	NA	7	9	164	495	163	0	0	0	0	0	0	0	0	0
.	19.01.15-19.44.52-1-212526	36	1	1	0	0	0	0	0	0	0	0	NA	NA	NA	4	12	163	498	164	0	0	0	0	0	2	0	0	0.012
.	19.01.15-19.44.54-1-212528	61	2	2	1	0	1	201	1	1	0	0	NA	NA	NA	21	21	168	499	167	45	99	57	1	1	0	0.006	0.002	0
.	19.01.15-19.45.02-1-212544	92	3	3	1	0	1	516	2	2	0	0	NA	NA	NA	33	38	180	506	165	122	249	145	1	1	2	0.006	0.002	0.012
.	19.01.15-19.45.03-1-212550	122	7	7	1	0	1	518	6	6	0	0	NA	NA	NA	33	30	171	507	165	118	253	147	9	16	0	0.053	0.032	0
.	19.01.15-19.45.07-1-212557	61	4	4	2	0	1	519	3	3	0	0	NA	NA	NA	24	38	167	514	170	114	253	152	2	15	0	0.012	0.029	0
.	19.01.15-19.45.07-1-212558	120	7	7	2	0	1	524	5	5	0	0	NA	NA	NA	27	33	170	502	174	119	247	158	7	15	0	0.041	0.03	0
.	19.01.15-19.45.13-1-212563	238	34	34	9	0	6	561	31	31	0	0	NA	NA	NA	64	76	181	530	178	127	273	161	30	50	24	0.166	0.094	0.135
.	19.01.15-19.45.17-1-212569	238	24	24	7	0	7	557	23	23	0	0	NA	NA	NA	78	82	184	536	175	129	277	151	8	70	3	0.043	0.131	0.017
.	19.01.15-19.45.22-1-212582	93	12	12	2	0	1	525	10	10	0	0	NA	NA	NA	26	38	166	513	172	115	258	152	0	17	5	0	0.033	0.029
.	19.01.15-19.45.23-1-212585	89	6	6	2	0	1	514	5	5	0	0	NA	NA	NA	25	26	166	503	170	112	249	153	1	22	3	0.006	0.044	0.018
.	19.01.15-19.45.25-1-212587	33	1	1	0	0	0	0	0	0	0	0	NA	NA	NA	9	15	167	497	164	0	0	0	0	1	0	0	0.002	0
.	19.01.15-19.45.26-1-212589	37	1	1	0	0	0	0	0	0	0	0	NA	NA	NA	9	6	165	491	163	0	0	0	0	4	0	0	0.008	0
.	19.01.15-19.45.28-1-212590	122	12	12	5	0	5	513	11	11	0	0	NA	NA	NA	40	33	167	512	167	114	255	144	0	20	10	0	0.039	0.06
.	19.01.15-19.45.30-1-212591	142	13	13	3	0	3	522	11	11	0	0	NA	NA	NA	41	33	168	508	170	117	252	153	10	26	6	0.06	0.051	0.035
.	19.01.15-19.45.41-1-212615	66	6	6	1	0	1	512	4	4	0	0	NA	NA	NA	25	32	166	511	168	113	253	146	0	14	1	0	0.027	0.006
.	19.01.15-19.45.43-1-212625	90	3	3	0	0	0	517	2	2	0	0	NA	NA	NA	31	28	169	506	166	116	253	148	0	10	0	0	0.02	0
.	19.01.15-19.45.48-1-212636	35	1	1	0	0	0	0	0	0	0	0	NA	NA	NA	6	11	169	492	163	0	0	0	0	3	0	0	0.006	0
.	19.01.15-19.45.51-1-212637	176	19	19	4	0	4	535	17	17	0	0	NA	NA	NA	45	47	176	509	175	120	256	159	13	20	13	0.074	0.039	0.074
.	19.01.15-19.45.51-1-212638	374	63	63	17	0	10	592	60	60	0	0	NA	NA	NA	98	111	185	552	187	129	292	171	24	124	14	0.13	0.225	0.075
.	19.01.15-19.45.52-1-212639	88	5	5	2	0	2	517	4	4	0	0	NA	NA	NA	29	28	168	508	165	117	252	148	2	12	0	0.012	0.024	0
.	19.01.15-19.45.57-1-212645	86	4	4	0	0	0	509	3	3	0	0	NA	NA	NA	26	20	164	501	168	113	248	148	0	12	0	0	0.024	0
.	19.01.15-19.45.58-1-212647	120	4	4	1	0	1	522	2	2	0	0	NA	NA	NA	30	43	173	518	165	118	260	144	1	8	1	0.006	0.015	0.006
.	19.01.15-19.45.58-1-212648	66	3	3	0	0	0	509	1	1	0	0	NA	NA	NA	23	24	169	504	164	114	250	145	3	0	4	0.018	0	0.024
.	19.01.15-19.46.13-1-212664	322	55	55	18	0	15	573	50	50	0	0	NA	NA	NA	110	95	178	543	187	125	281	167	28	130	3	0.157	0.239	0.016
.	19.01.15-19.46.15-1-212671	62	2	2	0	0	0	512	1	1	0	0	NA	NA	NA	28	24	171	503	163	116	250	146	0	2	1	0	0.004	0.006
.	19.01.15-19.46.18-1-212673	179	35	35	9	0	9	539	32	32	0	0	NA	NA	NA	56	56	173	528	168	121	270	148	35	57	13	0.202	0.108	0.077
.	19.01.15-19.46.19-1-212674	120	4	4	0	0	0	523	3	3	0	0	NA	NA	NA	39	35	169	508	171	117	255	151	0	19	1	0	0.037	0.006
.	19.01.15-19.46.20-1-212679	86	5	5	2	0	2	509	4	4	0	0	NA	NA	NA	33	19	168	495	169	115	243	151	0	16	0	0	0.032	0
.	19.01.15-19.46.25-1-212689	199	14	14	3	0	3	528	12	12	0	0	NA	NA	NA	44	45	175	513	170	122	257	149	12	33	1	0.069	0.064	0.006
.	19.01.15-19.46.28-1-212695	90	3	3	0	0	0	514	2	2	0	0	NA	NA	NA	26	30	168	510	165	116	252	146	0	9	0	0	0.018	0
.	19.01.15-19.46.35-1-212715	62	4	4	0	0	0	246	3	3	0	0	NA	NA	NA	24	14	167	496	164	52	128	66	1	4	5	0.006	0.008	0.03
.	19.01.15-19.46.35-1-212716	99	14	14	2	0	2	528	13	13	0	0	NA	NA	NA	36	41	168	516	170	118	255	155	2	17	2	0.012	0.033	0.012
.	19.01.15-19.46.43-1-212721	150	11	11	1	0	0	530	9	9	0	0	NA	NA	NA	38	38	172	510	169	121	260	149	8	24	0	0.047	0.047	0
.	19.01.15-19.46.44-1-212723	120	7	7	1	0	1	523	6	6	0	0	NA	NA	NA	29	41	173	510	171	121	252	150	5	7	2	0.029	0.014	0.012
.	19.01.15-19.46.46-1-212725	123	7	7	0	0	0	510	6	6	0	0	NA	NA	NA	35	25	168	503	167	114	248	148	6	5	0	0.036	0.01	0
.	19.01.15-19.46.56-1-212736	122	9	9	1	0	1	520	8	8	0	0	NA	NA	NA	40	43	172	516	168	120	256	144	4	15	5	0.023	0.029	0.03
.	19.01.15-19.46.57-1-212740	64	4	4	0	0	0	519	3	3	0	0	NA	NA	NA	16	28	168	508	165	117	256	146	0	13	1	0	0.026	0.006
.	19.01.15-19.47.07-1-212754	240	53	53	15	0	9	551	47	47	0	0	NA	NA	NA	79	68	171	533	177	119	272	160	49	92	5	0.287	0.173	0.028
.	19.01.15-19.47.08-1-212756	119	11	11	5	0	5	509	10	10	0	0	NA	NA	NA	30	22	166	500	169	114	251	144	12	15	4	0.072	0.03	0.024
.	19.01.15-19.47.09-1-212759	31	1	1	0	0	0	0	0	0	0	0	NA	NA	NA	6	7	164	493	163	0	0	0	0	0	0	0	0	0
.	19.01.15-19.47.10-1-212760	354	57	57	18	0	14	573	53	53	0	0	NA	NA	NA	88	86	186	538	175	130	285	158	22	143	8	0.118	0.266	0.046
.	19.01.15-19.47.11-1-212762	150	20	20	6	0	6	527	19	19	0	0	NA	NA	NA	47	45	175	515	168	121	260	146	15	41	6	0.086	0.08	0.036
.	19.01.15-19.47.16-1-212772	35	1	1	0	0	0	0	0	0	0	0	NA	NA	NA	6	10	164	495	164	0	0	0	0	0	0	0	0	0
.	19.01.15-19.47.18-1-212773	33	1	1	0	0	0	0	0	0	0	0	NA	NA	NA	6	10	166	494	163	0	0	0	0	0	0	0	0	0
.	19.01.15-19.47.19-1-212775	297	62	62	14	0	13	583	56	56	0	0	NA	NA	NA	87	100	181	546	186	129	290	164	40	155	11	0.221	0.284	0.059
.	19.01.15-19.47.19-1-212776	142	10	10	4	0	4	536	8	8	0	0	NA	NA	NA	53	54	176	522	169	125	263	148	0	37	0	0	0.071	0
.	19.01.15-19.47.20-1-212780	33	1	1	0	0	0	0	0	0	0	0	NA	NA	NA	8	9	166	494	162	0	0	0	0	2	0	0	0.004	0
.	19.01.15-19.47.22-1-212781	207	9	9	1	0	1	539	7	7	0	0	NA	NA	NA	68	59	175	522	175	123	263	153	1	28	0	0.006	0.054	0
.	19.01.15-19.47.29-1-212791	383	74	74	19	0	16	593	68	68	0	0	NA	NA	NA	108	118	179	561	191	125	295	173	56	181	13	0.313	0.323	0.068
.	19.01.15-19.47.32-1-212810	151	7	7	4	0	4	525	6	6	0	0	NA	NA	NA	41	42	168	515	172	115	258	152	6	18	0	0.036	0.035	0
.	19.01.15-19.47.40-1-212812	249	26	26	6	0	6	559	22	22	0	0	NA	NA	NA	67	78	181	534	176	129	273	157	7	52	4	0.039	0.097	0.023
.	19.01.15-19.47.42-1-212815	63	3	3	0	0	0	512	2	2	0	0	NA	NA	NA	25	30	168	508	167	113	252	147	3	3	0	0.018	0.006	0
.	19.01.15-19.47.44-1-212823	122	7	7	3	0	3	512	6	6	0	0	NA	NA	NA	42	32	172	503	170	118	246	148	6	14	0	0.035	0.028	0
.	19.01.15-19.47.51-1-212829	146	20	20	6	0	4	542	18	18	0	0	NA	NA	NA	41	58	174	528	169	122	270	150	1	58	4	0.006	0.11	0.024
.	19.01.15-19.47.55-1-212830	89	8	8	1	0	1	512	6	6	0	0	NA	NA	NA	19	25	170	500	168	117	243	152	7	16	3	0.041	0.032	0.018
.	19.01.15-19.48.02-1-212847	147	21	21	5	0	4	534	19	19	0	0	NA	NA	NA	47	49	176	515	171	121	260	153	13	65	4	0.074	0.126	0.023
.	19.01.15-19.48.10-1-212853	307	74	74	21	0	18	555	67	67	0	0	NA	NA	NA	84	71	177	535	172	123	279	153	46	147	15	0.26	0.275	0.087
.	19.01.15-19.48.14-1-212858	228	21	21	4	0	4	541	19	19	0	0	NA	NA	NA	65	57	174	525	171	121	269	151	8	43	4	0.046	0.082	0.023
.	19.01.15-19.48.16-1-212864	59	2	2	1	0	1	0	1	1	0	0	NA	NA	NA	20	23	167	502	167	0	0	0	1	0	0	0.006	0	0
.	19.01.15-19.48.20-1-212872	151	12	12	6	0	6	544	10	10	0	0	NA	NA	NA	43	56	175	521	173	124	267	153	0	52	0	0	0.1	0
.	19.01.15-19.48.25-1-212879	127	11	11	3	0	1	526	10	10	0	0	NA	NA	NA	41	40	174	506	173	121	251	154	9	23	4	0.052	0.045	0.023
.	19.01.15-19.48.34-1-212903	32	1	1	1	0	1	0	0	0	0	0	NA	NA	NA	15	6	163	493	163	0	0	0	0	0	1	0	0	0.006
.	19.01.15-19.48.36-1-212905	323	34	34	11	0	8	579	31	31	0	0	NA	NA	NA	96	95	185	541	182	130	287	162	33	78	3	0.178	0.144	0.016
.	19.01.15-19.48.37-1-212906	295	50	50	19	0	12	571	46	46	0	0	NA	NA	NA	89	91	176	545	183	123	282	166	36	154	6	0.205	0.283	0.033
.	19.01.15-19.48.44-1-212914	301	45	45	13	0	11	560	41	41	0	0	NA	NA	NA	85	82	177	543	175	122	285	153	32	118	4	0.181	0.217	0.023
.	19.01.15-19.48.44-1-212915	61	4	4	0	0	0	505	2	2	0	0	NA	NA	NA	20	21	170	498	166	117	243	145	2	8	3	0.012	0.016	0.018
.	19.01.15-19.48.46-1-212918	147	8	8	1	0	1	524	6	6	0	0	NA	NA	NA	51	36	169	508	172	118	256	150	0	9	8	0	0.018	0.047
.	19.01.15-19.48.52-1-212922	320	90	90	23	0	19	571	82	82	0	0	NA	NA	NA	82	89	182	536	184	127	279	165	62	162	13	0.341	0.302	0.071
.	19.01.15-19.48.59-1-212932	62	2	2	0	0	0	350	1	1	0	0	NA	NA	NA	13	21	167	500	167	81	171	98	0	5	0	0	0.01	0
.	19.01.15-19.49.06-1-212943	227	29	29	12	0	10	539	28	28	0	0	NA	NA	NA	59	59	174	521	177	121	261	157	18	88	3	0.103	0.169	0.017
.	19.01.15-19.49.07-1-212944	92	4	4	0	0	0	522	2	2	0	0	NA	NA	NA	33	34	171	507	169	115	253	154	1	10	0	0.006	0.02	0
.	19.01.15-19.49.11-1-212948	262	126	126	31	0	27	548	123	123	0	0	NA	NA	NA	65	69	177	528	177	121	270	157	58	216	15	0.328	0.409	0.085
.	19.01.15-19.49.21-1-212965	97	8	8	3	0	2	506	7	7	0	0	NA	NA	NA	34	14	166	496	165	115	244	147	3	18	0	0.018	0.036	0
.	19.01.15-19.49.29-1-212969	32	1	1	1	0	1	0	0	0	0	0	NA	NA	NA	8	9	164	495	163	0	0	0	0	0	0	0	0	0
.	19.01.15-19.49.31-1-212972	169	15	15	1	0	1	547	11	11	0	0	NA	NA	NA	56	61	169	535	170	115	277	155	1	26	1	0.006	0.049	0.006
.	19.01.15-19.49.40-1-212993	92	5	5	2	0	1	512	4	4	0	0	NA	NA	NA	34	29	168	509	165	116	254	142	5	25	0	0.03	0.049	0
.	19.01.15-19.49.44-1-212995	292	26	26	14	0	10	572	25	25	0	0	NA	NA	NA	74	93	177	545	184	126	282	164	19	85	0	0.107	0.156	0
.	19.01.15-19.49.45-1-213003	348	34	34	11	0	6	567	32	32	0	0	NA	NA	NA	93	82	181	530	184	128	275	164	26	108	8	0.144	0.204	0.043
.	19.01.15-19.49.47-1-213006	384	45	45	13	0	11	576	41	41	0	0	NA	NA	NA	114	104	184	551	182	129	288	159	32	134	10	0.174	0.243	0.055
.	19.01.15-19.49.48-1-213008	32	1	1	0	0	0	0	0	0	0	0	NA	NA	NA	7	8	163	493	165	0	0	0	0	0	0	0	0	0
.	19.01.15-19.49.51-1-213010	97	3	3	0	0	0	508	1	1	0	0	NA	NA	NA	24	20	167	500	166	115	246	147	2	6	0	0.012	0.012	0
.	19.01.15-19.49.53-1-213014	240	21	21	3	0	3	564	19	19	0	0	NA	NA	NA	78	84	181	538	178	124	282	158	26	53	2	0.144	0.099	0.011
.	19.01.15-19.49.59-1-213024	90	6	6	2	0	2	506	4	4	0	0	NA	NA	NA	26	20	169	500	164	115	248	143	0	19	0	0	0.038	0
.	19.01.15-19.50.06-1-213039	202	16	16	3	0	2	540	15	15	0	0	NA	NA	NA	82	57	174	517	179	122	259	159	1	59	0	0.006	0.114	0
.	19.01.15-19.50.16-1-213056	110	11	11	2	0	2	520	10	10	0	0	NA	NA	NA	32	32	172	504	169	118	250	152	9	16	1	0.052	0.032	0.006
.	19.01.15-19.50.24-1-213068	90	9	9	1	0	1	510	8	8	0	0	NA	NA	NA	38	38	172	509	170	114	249	147	7	20	0	0.041	0.039	0
.	19.01.15-19.50.35-1-213092	150	10	10	2	0	2	527	8	8	0	0	NA	NA	NA	63	48	174	515	172	118	257	152	25	14	2	0.144	0.027	0.012
.	19.01.15-19.50.37-1-213095	87	5	5	1	0	1	521	2	2	0	0	NA	NA	NA	38	32	173	506	166	119	252	150	0	23	0	0	0.045	0
.	19.01.15-19.50.40-1-213099	116	12	12	1	0	1	517	11	11	0	0	NA	NA	NA	29	36	170	510	169	116	254	147	2	19	0	0.012	0.037	0
.	19.01.15-19.50.44-1-213104	241	23	23	8	0	7	555	20	20	0	0	NA	NA	NA	76	74	176	540	171	123	278	154	6	70	8	0.034	0.13	0.047
.	19.01.15-19.50.45-1-213106	119	12	12	1	0	1	515	11	11	0	0	NA	NA	NA	41	30	166	511	166	115	256	144	10	9	3	0.06	0.018	0.018
.	19.01.15-19.50.47-1-213107	31	1	1	0	0	0	0	0	0	0	0	NA	NA	NA	12	11	164	496	164	0	0	0	0	1	0	0	0.002	0
.	19.01.15-19.50.50-1-213108	91	3	3	0	0	0	515	2	2	0	0	NA	NA	NA	17	27	167	506	167	115	251	149	0	3	0	0	0.006	0
.	19.01.15-19.50.53-1-213109	209	30	30	12	0	9	547	28	28	0	0	NA	NA	NA	72	63	172	534	170	119	276	152	17	75	19	0.099	0.14	0.112
.	19.01.15-19.50.55-1-213111	269	25	25	7	0	6	540	24	24	0	0	NA	NA	NA	74	59	175	524	173	118	265	157	9	81	0	0.051	0.155	0
.	19.01.15-19.50.59-1-213117	325	42	42	10	0	10	561	36	36	0	0	NA	NA	NA	89	78	182	537	172	128	281	152	28	81	5	0.154	0.151	0.029
.	19.01.15-19.51.01-1-213122	88	5	5	2	0	2	508	3	3	0	0	NA	NA	NA	26	30	168	508	167	110	250	148	6	4	0	0.036	0.008	0
.	19.01.15-19.51.04-1-213126	412	53	53	17	0	10	587	50	50	0	0	NA	NA	NA	110	102	188	546	181	133	292	162	77	95	12	0.41	0.174	0.066
.	19.01.15-19.51.07-1-213133	151	23	23	6	0	6	538	19	19	0	0	NA	NA	NA	46	55	173	520	175	119	261	158	10	49	11	0.058	0.094	0.063
.	19.01.15-19.51.18-1-213147	207	21	21	4	0	4	544	20	20	0	0	NA	NA	NA	58	57	168	528	174	115	274	155	18	51	4	0.107	0.097	0.023
.	19.01.15-19.51.27-1-213161	109	4	4	1	0	1	513	3	3	0	0	NA	NA	NA	34	23	168	504	164	115	252	146	0	8	2	0	0.016	0.012
.	19.01.15-19.51.30-1-213163	177	17	17	6	0	4	539	15	15	0	0	NA	NA	NA	58	61	173	526	175	118	264	157	23	27	3	0.133	0.051	0.017
.	19.01.15-19.51.33-1-213181	59	2	2	0	0	0	49	1	1	0	0	NA	NA	NA	20	15	165	499	164	10	25	14	0	1	0	0	0.002	0
.	19.01.15-19.51.38-1-213187	124	11	11	0	0	0	520	8	8	0	0	NA	NA	NA	33	37	172	509	169	116	254	150	7	20	2	0.041	0.039	0.012
.	19.01.15-19.51.41-1-213189	88	5	5	3	0	3	519	4	4	0	0	NA	NA	NA	24	28	167	509	165	115	255	149	0	12	2	0	0.024	0.012
.	19.01.15-19.51.42-1-213190	150	14	14	2	0	2	526	13	13	0	0	NA	NA	NA	38	37	168	515	167	117	261	148	11	38	4	0.065	0.074	0.024
.	19.01.15-19.51.45-1-213192	402	33	33	7	0	3	595	31	31	0	0	NA	NA	NA	108	116	183	561	185	130	299	166	31	61	7	0.169	0.109	0.038
.	19.01.15-19.51.57-1-213209	150	12	12	0	0	0	533	11	11	0	0	NA	NA	NA	55	58	172	523	176	115	261	157	3	27	0	0.017	0.052	0
.	19.01.15-19.52.02-1-213216	33	1	1	0	0	0	0	0	0	0	0	NA	NA	NA	15	5	163	493	162	0	0	0	0	1	0	0	0.002	0
.	19.01.15-19.52.05-1-213220	114	7	7	3	0	3	514	5	5	0	0	NA	NA	NA	29	27	168	503	169	115	249	150	0	23	0	0	0.046	0
.	19.01.15-19.52.06-1-213221	87	5	5	1	0	1	510	4	4	0	0	NA	NA	NA	23	29	168	504	170	112	247	151	2	7	0	0.012	0.014	0
.	19.01.15-19.52.07-1-213226	210	11	11	5	0	5	549	10	10	0	0	NA	NA	NA	69	67	175	533	172	121	275	153	5	34	8	0.029	0.064	0.047
.	19.01.15-19.52.09-1-213228	329	52	52	13	0	8	573	47	47	0	0	NA	NA	NA	103	89	184	542	176	131	285	157	24	152	2	0.13	0.28	0.011
.	19.01.15-19.52.16-1-213235	62	4	4	2	0	2	514	3	3	0	0	NA	NA	NA	19	25	166	505	167	116	252	146	0	15	1	0	0.03	0.006
.	19.01.15-19.52.24-1-213240	32	1	1	0	0	0	0	0	0	0	0	NA	NA	NA	8	6	166	490	163	0	0	0	0	0	0	0	0	0
.	19.01.15-19.52.25-1-213241	360	70	70	18	0	13	565	65	65	0	0	NA	NA	NA	112	77	184	530	176	133	273	159	68	169	17	0.37	0.319	0.097
.	19.01.15-19.52.27-1-213242	89	5	5	0	0	0	518	4	4	0	0	NA	NA	NA	25	33	171	509	166	116	254	148	0	9	3	0	0.018	0.018
.	19.01.15-19.52.28-1-213246	177	7	7	0	0	0	543	6	6	0	0	NA	NA	NA	61	66	174	531	174	123	268	152	4	18	0	0.023	0.034	0
.	19.01.15-19.52.30-1-213252	124	17	17	3	0	3	525	13	13	0	0	NA	NA	NA	30	46	172	512	175	118	253	154	2	42	4	0.012	0.082	0.023
.	19.01.15-19.52.30-1-213253	93	3	3	1	0	1	527	2	2	0	0	NA	NA	NA	32	44	175	512	170	122	252	153	0	3	6	0	0.006	0.035
.	19.01.15-19.52.37-1-213273	36	1	1	0	0	0	0	0	0	0	0	NA	NA	NA	13	5	165	491	162	0	0	0	0	0	0	0	0	0
.	19.01.15-19.52.37-1-213274	32	1	1	0	0	0	0	0	0	0	0	NA	NA	NA	11	13	163	498	165	0	0	0	0	2	0	0	0.004	0
.	19.01.15-19.52.39-1-213275	234	23	23	5	0	3	545	20	20	0	0	NA	NA	NA	56	52	174	515	176	122	266	157	23	45	13	0.132	0.087	0.074
.	19.01.15-19.52.40-1-213276	68	2	2	0	0	0	349	1	1	0	0	NA	NA	NA	21	13	163	499	164	82	169	98	0	1	0	0	0.002	0
.	19.01.15-19.52.44-1-213283	243	11	11	1	0	1	562	10	10	0	0	NA	NA	NA	59	77	181	528	181	127	274	161	7	20	2	0.039	0.038	0.011
.	19.01.15-19.52.45-1-213285	94	6	6	2	0	1	523	5	5	0	0	NA	NA	NA	23	32	168	508	169	116	257	150	20	7	0	0.119	0.014	0
.	19.01.15-19.52.47-1-213288	62	3	3	0	0	0	506	2	2	0	0	NA	NA	NA	31	21	170	500	164	113	246	147	0	10	0	0	0.02	0
.	19.01.15-19.52.50-1-213294	357	98	98	23	0	18	576	92	92	0	0	NA	NA	NA	102	96	184	540	185	128	284	164	65	199	19	0.353	0.369	0.103
.	19.01.15-19.52.57-1-213298	119	6	6	1	0	1	509	4	4	0	0	NA	NA	NA	32	20	168	498	167	116	245	148	2	14	1	0.012	0.028	0.006
.	19.01.15-19.53.00-1-213304	205	30	30	4	0	3	537	25	25	0	0	NA	NA	NA	55	55	174	517	177	120	258	159	25	52	2	0.144	0.101	0.011
.	19.01.15-19.53.01-1-213307	180	26	26	6	0	6	535	25	25	0	0	NA	NA	NA	68	55	175	525	168	117	265	153	28	52	1	0.16	0.099	0.006
.	19.01.15-19.53.08-1-213318	154	17	17	7	0	5	541	15	15	0	0	NA	NA	NA	48	60	174	524	175	121	268	152	12	41	10	0.069	0.078	0.057
.	19.01.15-19.53.12-1-213320	297	32	32	10	0	10	571	31	31	0	0	NA	NA	NA	90	93	185	537	184	132	274	165	27	70	8	0.146	0.13	0.043
.	19.01.15-19.53.40-1-213349	139	12	12	5	0	4	535	10	10	0	0	NA	NA	NA	48	52	176	512	177	121	256	158	17	23	0	0.097	0.045	0
.	19.01.15-19.53.47-1-213363	121	7	7	3	0	3	521	6	6	0	0	NA	NA	NA	51	42	171	513	171	115	255	151	0	24	3	0	0.047	0.018
.	19.01.15-19.53.56-1-213370	147	10	10	3	0	2	530	9	9	0	0	NA	NA	NA	48	53	173	522	171	120	261	149	14	24	0	0.081	0.046	0
.	19.01.15-19.53.59-1-213375	110	9	9	2	0	2	522	8	8	0	0	NA	NA	NA	38	36	169	511	169	118	252	152	4	20	0	0.024	0.039	0
.	19.01.15-19.54.03-1-213382	33	1	1	0	0	0	0	0	0	0	0	NA	NA	NA	8	10	166	494	163	0	0	0	1	0	0	0.006	0	0
.	19.01.15-19.54.05-1-213387	128	11	11	3	0	2	530	8	8	0	0	NA	NA	NA	45	44	175	514	168	122	258	150	3	18	9	0.017	0.035	0.054
.	19.01.15-19.54.06-1-213388	186	36	36	9	0	8	516	31	31	0	0	NA	NA	NA	66	37	175	509	166	121	249	146	17	90	8	0.097	0.177	0.048
.	19.01.15-19.54.07-1-213393	172	22	22	6	0	3	534	21	21	0	0	NA	NA	NA	50	50	174	519	170	122	262	150	12	65	4	0.069	0.125	0.024
.	19.01.15-19.54.11-1-213397	34	1	1	1	0	1	0	0	0	0	0	NA	NA	NA	6	14	163	500	164	0	0	0	0	6	0	0	0.012	0
.	19.01.15-19.54.13-1-213401	35	1	1	0	0	0	0	0	0	0	0	NA	NA	NA	11	12	165	496	164	0	0	0	0	1	0	0	0.002	0
.	19.01.15-19.54.14-1-213402	65	6	6	2	0	1	508	3	3	0	0	NA	NA	NA	22	22	169	501	165	116	247	145	4	9	2	0.024	0.018	0.012
.	19.01.15-19.54.16-1-213408	436	21	21	3	0	2	583	18	18	0	0	NA	NA	NA	129	101	187	544	183	134	288	161	31	39	6	0.166	0.072	0.033
.	19.01.15-19.54.19-1-213412	149	14	14	4	0	3	544	13	13	0	0	NA	NA	NA	48	54	171	523	173	121	268	155	16	40	0	0.094	0.076	0
.	19.01.15-19.54.28-1-213419	301	36	36	12	0	10	568	32	32	0	0	NA	NA	NA	85	95	174	550	184	116	289	163	50	66	1	0.287	0.12	0.005
.	19.01.15-19.54.28-1-213420	88	8	8	2	0	2	515	7	7	0	0	NA	NA	NA	39	26	170	501	168	116	250	149	5	15	3	0.029	0.03	0.018
.	19.01.15-19.54.36-1-213442	319	24	24	11	0	10	579	22	22	0	0	NA	NA	NA	86	95	181	544	183	128	288	163	16	72	2	0.088	0.132	0.011
.	19.01.15-19.54.46-1-213447	180	8	8	1	0	1	534	7	7	0	0	NA	NA	NA	60	51	174	519	171	121	261	152	6	12	7	0.034	0.023	0.041
.	19.01.15-19.54.52-1-213452	33	1	1	0	0	0	0	0	0	0	0	NA	NA	NA	8	7	164	492	164	0	0	0	0	0	0	0	0	0
.	19.01.15-19.54.54-1-213455	178	8	8	0	0	0	528	7	7	0	0	NA	NA	NA	73	52	174	520	171	119	261	148	2	25	6	0.011	0.048	0.035
.	19.01.15-19.54.55-1-213458	94	3	3	0	0	0	501	2	2	0	0	NA	NA	NA	38	22	170	500	165	115	244	142	0	0	7	0	0	0.042
.	19.01.15-19.55.06-1-213473	122	4	4	0	0	0	519	3	3	0	0	NA	NA	NA	32	25	165	504	169	110	257	152	6	2	0	0.036	0.004	0
.	19.01.15-19.55.08-1-213477	175	41	41	8	0	5	534	37	37	0	0	NA	NA	NA	44	47	172	518	170	120	263	151	21	72	9	0.122	0.139	0.053
.	19.01.15-19.55.13-1-213483	344	55	55	22	0	14	584	50	50	0	0	NA	NA	NA	94	103	191	543	182	138	286	160	50	149	4	0.262	0.274	0.022
.	19.01.15-19.55.14-1-213486	145	13	13	1	0	0	528	10	10	0	0	NA	NA	NA	36	39	173	508	171	118	256	154	7	16	3	0.04	0.031	0.018
.	19.01.15-19.55.16-1-213490	373	60	60	14	0	13	584	55	55	0	0	NA	NA	NA	103	101	189	544	181	135	287	162	51	155	10	0.27	0.285	0.055
.	19.01.15-19.55.18-1-213493	34	1	1	0	0	0	0	0	0	0	0	NA	NA	NA	9	8	166	492	163	0	0	0	0	1	0	0	0.002	0
.	19.01.15-19.55.19-1-213494	179	20	20	6	0	4	548	19	19	0	0	NA	NA	NA	55	70	176	530	177	121	271	156	19	47	2	0.108	0.089	0.011
.	19.01.15-19.55.20-1-213499	66	4	4	3	0	3	514	2	2	0	0	NA	NA	NA	23	32	171	506	168	115	249	150	12	2	0	0.07	0.004	0
.	19.01.15-19.55.24-1-213503	241	40	40	9	0	8	553	36	36	0	0	NA	NA	NA	81	80	174	545	174	120	279	154	41	85	9	0.236	0.156	0.052
.	19.01.15-19.55.24-1-213504	111	6	6	2	0	1	519	5	5	0	0	NA	NA	NA	28	34	173	509	165	118	254	147	2	9	4	0.012	0.018	0.024
.	19.01.15-19.55.35-1-213524	89	5	5	1	0	1	514	4	4	0	0	NA	NA	NA	33	28	169	504	168	115	247	152	6	10	0	0.036	0.02	0
.	19.01.15-19.55.37-1-213526	147	13	13	2	0	2	524	9	9	0	0	NA	NA	NA	58	41	175	513	166	121	258	145	9	17	5	0.051	0.033	0.03
.	19.01.15-19.56.17-1-213559	131	13	13	2	0	2	516	12	12	0	0	NA	NA	NA	50	33	171	507	168	119	249	148	4	25	14	0.023	0.049	0.083
.	19.01.15-19.56.20-1-213565	471	62	62	14	0	8	607	59	59	0	0	NA	NA	NA	133	128	185	569	187	132	308	167	66	124	3	0.357	0.218	0.016
.	19.01.15-19.56.26-1-213581	264	50	50	12	0	9	551	47	47	0	0	NA	NA	NA	73	71	181	520	183	127	263	161	41	134	12	0.227	0.258	0.066
.	19.01.15-19.56.32-1-213587	144	8	8	3	0	3	526	6	6	0	0	NA	NA	NA	51	47	173	514	173	119	254	153	8	14	0	0.046	0.027	0
.	19.01.15-19.56.43-1-213608	155	23	23	5	0	5	537	19	19	0	0	NA	NA	NA	66	61	178	521	175	122	261	154	12	52	8	0.067	0.1	0.046
.	19.01.15-19.56.49-1-213614	66	4	4	2	0	2	517	3	3	0	0	NA	NA	NA	23	29	171	503	168	119	248	150	0	9	2	0	0.018	0.012
.	19.01.15-19.56.49-1-213615	160	16	16	3	0	3	536	15	15	0	0	NA	NA	NA	52	49	170	523	169	117	265	154	21	21	0	0.124	0.04	0
.	19.01.15-19.56.52-1-213620	63	2	2	0	0	0	511	1	1	0	0	NA	NA	NA	32	27	165	510	165	113	252	146	0	11	0	0	0.022	0
.	19.01.15-19.56.53-1-213622	33	1	1	1	0	1	0	0	0	0	0	NA	NA	NA	13	7	165	491	164	0	0	0	0	0	0	0	0	0
.	19.01.15-19.56.55-1-213625	33	1	1	0	0	0	0	0	0	0	0	NA	NA	NA	6	11	165	494	165	0	0	0	0	0	0	0	0	0
.	19.01.15-19.56.58-1-213628	64	2	2	0	0	0	350	1	1	0	0	NA	NA	NA	17	27	172	503	165	79	172	99	0	3	0	0	0.006	0
.	19.01.15-19.57.03-1-213641	110	4	4	2	0	2	525	2	2	0	0	NA	NA	NA	32	40	170	509	174	118	253	154	3	9	0	0.018	0.018	0
.	19.01.15-19.57.06-1-213646	444	83	83	15	0	14	609	82	82	0	0	NA	NA	NA	115	129	185	568	189	132	308	169	42	164	32	0.227	0.289	0.169
.	19.01.15-19.57.07-1-213647	178	18	18	6	0	3	539	16	16	0	0	NA	NA	NA	50	54	178	515	174	124	260	155	25	42	7	0.14	0.082	0.04
.	19.01.15-19.57.09-1-213649	113	13	13	1	0	1	517	12	12	0	0	NA	NA	NA	31	38	169	511	171	114	252	151	15	25	5	0.089	0.049	0.029
.	19.01.15-19.57.19-1-213657	187	36	36	15	0	11	527	31	31	0	0	NA	NA	NA	59	46	174	518	167	121	260	146	16	66	8	0.092	0.127	0.048
.	19.01.15-19.57.24-1-213665	149	8	8	0	0	0	540	7	7	0	0	NA	NA	NA	45	57	175	527	168	122	269	149	0	14	1	0	0.027	0.006
.	19.01.15-19.57.27-1-213670	484	47	47	12	0	8	601	45	45	0	0	NA	NA	NA	130	117	185	552	193	131	295	175	57	107	3	0.308	0.194	0.016
.	19.01.15-19.57.40-1-213694	62	3	3	1	0	1	513	2	2	0	0	NA	NA	NA	23	24	168	503	166	116	249	148	8	1	0	0.048	0.002	0
.	19.01.15-19.57.41-1-213695	307	81	81	18	0	15	563	77	77	0	0	NA	NA	NA	95	79	181	535	176	127	279	157	68	157	3	0.376	0.293	0.017
.	19.01.15-19.57.43-1-213698	124	11	11	0	0	0	522	9	9	0	0	NA	NA	NA	34	41	173	513	168	119	254	149	0	9	10	0	0.018	0.06
.	19.01.15-19.57.46-1-213704	420	72	72	19	0	15	600	67	67	0	0	NA	NA	NA	114	115	186	553	189	130	299	171	44	155	16	0.237	0.28	0.085
.	19.01.15-19.57.54-1-213716	120	5	5	1	0	1	529	4	4	0	0	NA	NA	NA	39	47	174	514	172	120	253	156	9	10	0	0.052	0.019	0
.	19.01.15-19.57.55-1-213717	119	4	4	0	0	0	525	2	2	0	0	NA	NA	NA	45	49	170	521	171	113	259	153	8	14	0	0.047	0.027	0
.	19.01.15-19.58.00-1-213724	209	57	57	16	0	11	547	53	53	0	0	NA	NA	NA	57	66	173	531	175	120	273	154	23	154	17	0.133	0.29	0.097
.	19.01.15-19.58.05-1-213733	157	25	25	7	0	5	532	22	22	0	0	NA	NA	NA	40	51	178	515	171	121	257	154	23	23	5	0.129	0.045	0.029
.	19.01.15-19.58.12-1-213740	171	11	11	2	0	1	526	10	10	0	0	NA	NA	NA	49	41	174	507	173	120	254	152	8	15	1	0.046	0.03	0.006
.	19.01.15-19.58.14-1-213745	235	19	19	6	0	6	531	16	16	0	0	NA	NA	NA	80	53	173	522	171	116	269	146	9	41	7	0.052	0.079	0.041
.	19.01.15-19.58.33-1-213783	123	12	12	2	0	2	527	10	10	0	0	NA	NA	NA	44	46	177	515	167	122	258	147	19	14	2	0.107	0.027	0.012
.	19.01.15-19.58.36-1-213786	64	2	2	0	0	0	351	1	1	0	0	NA	NA	NA	18	13	166	495	165	79	172	100	0	1	0	0	0.002	0
.	19.01.15-19.58.38-1-213788	32	1	1	0	0	0	0	0	0	0	0	NA	NA	NA	7	8	167	490	164	0	0	0	0	1	0	0	0.002	0
.	19.01.15-19.58.40-1-213790	61	2	2	0	0	0	306	0	0	0	0	NA	NA	NA	18	13	168	493	165	74	141	91	0	8	0	0	0.016	0
.	19.01.15-19.58.41-1-213791	37	1	1	0	0	0	0	0	0	0	0	NA	NA	NA	9	12	170	493	162	0	0	0	0	0	2	0	0	0.012
.	19.01.15-19.58.44-1-213796	34	1	1	0	0	0	0	0	0	0	0	NA	NA	NA	9	4	165	489	163	0	0	0	0	3	0	0	0.006	0
.	19.01.15-19.58.46-1-213800	119	9	9	1	0	1	532	7	7	0	0	NA	NA	NA	40	48	173	518	170	122	259	151	0	24	0	0	0.046	0
.	19.01.15-19.58.46-1-213801	60	3	3	1	0	1	502	2	2	0	0	NA	NA	NA	26	19	166	501	165	114	243	145	0	8	4	0	0.016	0.024
.	19.01.15-19.58.49-1-213804	149	13	13	6	0	5	534	12	12	0	0	NA	NA	NA	46	50	178	513	172	126	255	153	6	33	1	0.034	0.064	0.006
.	19.01.15-19.58.50-1-213805	246	18	18	4	0	2	566	17	17	0	0	NA	NA	NA	69	81	181	529	184	129	275	162	7	44	2	0.039	0.083	0.011
.	19.01.15-19.59.00-1-213816	229	60	60	11	0	8	551	53	53	0	0	NA	NA	NA	62	72	174	525	186	122	265	164	52	111	5	0.299	0.211	0.027
.	19.01.15-19.59.01-1-213821	95	7	7	0	0	0	521	6	6	0	0	NA	NA	NA	39	45	169	516	173	114	252	155	3	13	6	0.018	0.025	0.035
.	19.01.15-19.59.08-1-213832	118	4	4	0	0	0	527	3	3	0	0	NA	NA	NA	32	37	169	510	171	117	257	153	0	12	0	0	0.024	0
.	19.01.15-19.59.10-1-213834	147	11	11	2	0	2	515	8	8	0	0	NA	NA	NA	41	30	165	510	168	112	255	148	13	14	1	0.079	0.027	0.006
.	19.01.15-19.59.12-1-213837	88	5	5	2	0	2	522	4	4	0	0	NA	NA	NA	32	35	168	506	174	117	251	154	2	13	0	0.012	0.026	0
.	19.01.15-19.59.19-1-213848	206	10	10	2	0	2	556	9	9	0	0	NA	NA	NA	72	73	178	529	179	124	270	162	7	23	4	0.039	0.043	0.022
.	19.01.15-19.59.21-1-213854	149	12	12	2	0	2	532	11	11	0	0	NA	NA	NA	41	47	170	518	172	117	262	153	12	17	3	0.071	0.033	0.017
.	19.01.15-19.59.22-1-213855	117	4	4	1	0	1	518	1	1	0	0	NA	NA	NA	39	43	173	512	171	116	251	151	0	6	3	0	0.012	0.018
.	19.01.15-19.59.23-1-213856	143	7	7	3	0	2	530	6	6	0	0	NA	NA	NA	51	36	166	512	171	116	262	152	7	13	0	0.042	0.025	0
.	19.01.15-19.59.24-1-213858	208	21	21	10	0	7	543	19	19	0	0	NA	NA	NA	66	62	175	531	169	121	273	149	8	52	17	0.046	0.098	0.101
.	19.01.15-19.59.32-1-213866	183	36	36	5	0	4	527	33	33	0	0	NA	NA	NA	35	35	169	512	167	118	260	149	43	58	3	0.254	0.113	0.018
.	19.01.15-19.59.33-1-213883	91	6	6	2	0	2	523	5	5	0	0	NA	NA	NA	31	43	170	516	170	114	257	152	6	9	5	0.035	0.017	0.029
.	19.01.15-19.59.39-1-213884	374	49	49	9	0	7	601	44	44	0	0	NA	NA	NA	106	114	182	557	188	128	302	171	47	113	0	0.258	0.203	0
.	19.01.15-19.59.40-1-213887	286	57	57	15	0	13	555	54	54	0	0	NA	NA	NA	77	76	174	531	184	119	275	161	32	157	5	0.184	0.296	0.027
.	19.01.15-19.59.46-1-213893	41	1	1	0	0	0	0	0	0	0	0	NA	NA	NA	15	11	165	497	162	0	0	0	0	0	1	0	0	0.006
.	19.01.15-19.59.48-1-213896	158	15	15	5	0	5	530	12	12	0	0	NA	NA	NA	51	47	168	517	175	116	260	154	22	22	11	0.131	0.043	0.063
.	19.01.15-19.59.49-1-213897	385	34	34	9	0	6	605	32	32	0	0	NA	NA	NA	102	120	190	563	180	138	305	162	15	77	0	0.079	0.137	0
.	19.01.15-19.59.52-1-213905	32	1	1	0	0	0	0	0	0	0	0	NA	NA	NA	6	5	164	492	162	0	0	0	0	0	1	0	0	0.006
.	19.01.15-19.59.54-1-213908	154	24	24	6	0	5	537	20	20	0	0	NA	NA	NA	49	47	172	519	169	120	265	152	9	62	8	0.052	0.119	0.047
.	19.01.15-19.59.58-1-213916	60	2	2	1	0	1	251	1	1	0	0	NA	NA	NA	18	14	166	496	165	64	124	63	0	7	0	0	0.014	0
.	19.01.15-20.00.08-1-213936	89	3	3	1	0	1	514	2	2	0	0	NA	NA	NA	35	30	168	508	167	115	253	146	1	5	2	0.006	0.01	0.012
.	19.01.15-20.00.14-1-213942	291	20	20	7	0	4	567	16	16	0	0	NA	NA	NA	93	88	180	544	177	126	285	156	15	64	2	0.083	0.118	0.011
.	19.01.15-20.00.18-1-213949	210	33	33	9	0	8	546	29	29	0	0	NA	NA	NA	72	65	172	528	178	121	268	157	8	77	12	0.047	0.146	0.067
.	19.01.15-20.00.22-1-213956	236	9	9	1	0	1	553	8	8	0	0	NA	NA	NA	62	69	177	532	173	123	275	155	0	25	2	0	0.047	0.012
.	19.01.15-20.00.28-1-213964	89	4	4	2	0	2	524	2	2	0	0	NA	NA	NA	29	36	174	508	167	121	254	149	0	15	1	0	0.03	0.006
.	19.01.15-20.00.34-1-213982	151	11	11	4	0	4	533	9	9	0	0	NA	NA	NA	49	52	171	521	173	115	264	154	10	22	10	0.058	0.042	0.058
.	19.01.15-20.00.37-1-213985	189	18	18	4	0	4	528	16	16	0	0	NA	NA	NA	56	42	169	518	168	116	264	148	7	33	1	0.041	0.064	0.006
.	19.01.15-20.00.43-1-213995	114	5	5	1	0	1	514	4	4	0	0	NA	NA	NA	22	21	165	502	167	112	251	151	4	13	0	0.024	0.026	0
.	19.01.15-20.00.43-1-213996	88	3	3	0	0	0	512	2	2	0	0	NA	NA	NA	31	25	167	501	170	113	247	152	7	4	0	0.042	0.008	0
.	19.01.15-20.00.43-1-213997	118	10	10	2	0	2	510	9	9	0	0	NA	NA	NA	38	29	167	508	167	113	249	148	6	27	0	0.036	0.053	0
.	19.01.15-20.00.51-1-214002	290	28	28	6	0	4	592	27	27	0	0	NA	NA	NA	70	110	179	557	187	127	296	169	18	36	5	0.101	0.065	0.027
.	19.01.15-20.00.54-1-214003	92	6	6	4	0	2	506	5	5	0	0	NA	NA	NA	33	26	166	508	165	112	249	145	5	6	0	0.03	0.012	0
.	19.01.15-20.00.57-1-214008	58	2	2	0	0	0	102	1	1	0	0	NA	NA	NA	15	17	168	498	164	20	48	34	0	1	4	0	0.002	0.024
.	19.01.15-20.00.57-1-214009	125	9	9	3	0	2	534	7	7	0	0	NA	NA	NA	48	48	167	516	178	115	258	161	13	36	0	0.078	0.07	0
.	19.01.15-20.00.59-1-214011	33	1	1	0	0	0	0	0	0	0	0	NA	NA	NA	8	15	166	498	164	0	0	0	0	0	0	0	0	0
.	19.01.15-20.01.01-1-214018	280	89	89	24	0	17	572	83	83	0	0	NA	NA	NA	65	90	180	540	183	126	283	163	58	200	5	0.322	0.37	0.027
.	19.01.15-20.01.01-1-214049	292	71	71	15	0	13	547	66	66	0	0	NA	NA	NA	84	73	175	537	174	121	273	153	37	134	3	0.211	0.25	0.017
.	19.01.15-20.01.03-1-214052	273	44	44	11	0	9	578	40	40	0	0	NA	NA	NA	77	88	186	541	174	136	287	155	26	101	16	0.14	0.187	0.092
.	19.01.15-20.01.04-1-214054	117	10	10	2	0	2	513	8	8	0	0	NA	NA	NA	38	23	163	505	168	111	252	150	10	12	0	0.061	0.024	0
.	19.01.15-20.01.05-1-214056	148	22	22	7	0	5	530	21	21	0	0	NA	NA	NA	48	50	173	523	167	120	263	147	12	39	6	0.069	0.075	0.036
.	19.01.15-20.01.10-1-214103	31	1	1	0	0	0	0	0	0	0	0	NA	NA	NA	8	13	164	496	166	0	0	0	0	1	0	0	0.002	0
.	19.01.15-20.01.14-1-214110	344	26	26	9	0	5	576	22	22	0	0	NA	NA	NA	101	90	188	531	184	133	276	167	22	57	4	0.117	0.107	0.022
.	19.01.15-20.01.18-1-214117	354	58	58	18	0	8	602	48	48	0	0	NA	NA	NA	89	118	186	557	188	132	299	171	50	121	12	0.269	0.217	0.064
.	19.01.15-20.01.26-1-214128	174	61	61	13	0	12	536	58	58	0	0	NA	NA	NA	54	56	174	517	178	118	261	157	33	136	8	0.19	0.263	0.045
.	19.01.15-20.01.35-1-214148	208	42	42	13	0	9	552	37	37	0	0	NA	NA	NA	68	66	179	528	172	127	272	153	30	107	12	0.168	0.203	0.07
.	19.01.15-20.01.46-1-214157	59	2	2	1	0	1	0	1	1	0	0	NA	NA	NA	20	21	168	500	166	0	0	0	4	0	2	0.024	0	0.012
.	19.01.15-20.01.50-1-214165	153	20	20	8	0	5	529	18	18	0	0	NA	NA	NA	42	41	173	513	168	120	260	149	30	27	12	0.173	0.053	0.071
.	19.01.15-20.01.58-1-214174	64	2	2	0	0	0	454	1	1	0	0	NA	NA	NA	13	19	168	501	163	104	221	129	0	1	1	0	0.002	0.006
.	19.01.15-20.02.06-1-214189	121	9	9	1	0	1	521	7	7	0	0	NA	NA	NA	43	32	169	507	169	118	251	152	3	20	0	0.018	0.039	0
.	19.01.15-20.02.09-1-214193	378	81	81	18	0	17	596	74	74	0	0	NA	NA	NA	111	108	182	550	189	132	294	170	57	196	26	0.313	0.356	0.138
.	19.01.15-20.02.26-1-214206	271	28	28	9	0	6	564	26	26	0	0	NA	NA	NA	80	81	184	531	179	131	273	160	30	84	2	0.163	0.158	0.011
.	19.01.15-20.02.37-1-214231	94	3	3	3	0	1	516	2	2	0	0	NA	NA	NA	23	30	168	508	167	116	250	150	14	3	6	0.083	0.006	0.036
.	19.01.15-20.02.46-1-214237	298	22	22	3	0	3	586	20	20	0	0	NA	NA	NA	84	106	195	548	176	139	288	159	7	50	2	0.036	0.091	0.011
.	19.01.15-20.02.48-1-214238	178	15	15	7	0	5	527	14	14	0	0	NA	NA	NA	48	43	174	514	168	121	256	150	8	42	0	0.046	0.082	0
.	19.01.15-20.02.49-1-214240	60	2	2	0	0	0	513	0	0	0	0	NA	NA	NA	16	20	168	499	166	115	248	150	0	5	0	0	0.01	0
.	19.01.15-20.02.50-1-214242	207	13	13	3	0	2	552	12	12	0	0	NA	NA	NA	62	69	173	531	178	121	275	156	8	29	0	0.046	0.055	0
.	19.01.15-20.02.53-1-214245	34	1	1	0	0	0	0	0	0	0	0	NA	NA	NA	10	10	165	495	163	0	0	0	0	5	0	0	0.01	0
.	19.01.15-20.02.56-1-214250	64	4	4	1	0	1	514	3	3	0	0	NA	NA	NA	22	28	166	503	172	112	250	152	0	7	4	0	0.014	0.023
.	19.01.15-20.03.03-1-214260	34	1	1	0	0	0	0	0	0	0	0	NA	NA	NA	7	4	163	492	162	0	0	0	0	0	0	0	0	0
.	19.01.15-20.03.04-1-214264	36	1	1	0	0	0	0	0	0	0	0	NA	NA	NA	11	9	165	494	163	0	0	0	0	0	3	0	0	0.018
.	19.01.15-20.03.05-1-214268	477	87	87	33	0	26	616	79	79	0	0	NA	NA	NA	114	130	188	567	188	137	309	170	78	214	9	0.415	0.377	0.048
.	19.01.15-20.03.07-1-214271	264	32	32	11	0	8	563	28	28	0	0	NA	NA	NA	80	83	176	541	179	122	282	159	19	90	16	0.108	0.166	0.089
.	19.01.15-20.03.11-1-214277	65	3	3	0	0	0	516	2	2	0	0	NA	NA	NA	17	27	170	504	166	119	248	149	0	6	0	0	0.012	0
.	19.01.15-20.03.13-1-214281	36	1	1	0	0	0	0	0	0	0	0	NA	NA	NA	13	13	165	497	164	0	0	0	0	0	0	0	0	0
.	19.01.15-20.03.15-1-214285	231	23	23	5	0	2	548	21	21	0	0	NA	NA	NA	74	67	171	532	177	118	272	158	10	51	0	0.058	0.096	0
.	19.01.15-20.03.16-1-214286	67	2	2	1	0	1	502	0	0	0	0	NA	NA	NA	23	20	166	501	166	110	248	144	0	0	4	0	0	0.024
.	19.01.15-20.03.18-1-214288	183	26	26	9	0	5	535	22	22	0	0	NA	NA	NA	49	49	174	518	170	120	263	152	43	55	3	0.247	0.106	0.018
.	19.01.15-20.03.22-1-214293	30	1	1	0	0	0	0	0	0	0	0	NA	NA	NA	5	4	163	491	163	0	0	0	0	0	0	0	0	0
.	19.01.15-20.03.23-1-214295	182	22	22	6	0	5	547	20	20	0	0	NA	NA	NA	55	60	176	522	175	126	263	158	19	48	0	0.108	0.092	0
.	19.01.15-20.03.24-1-214297	441	48	48	12	0	8	599	44	44	0	0	NA	NA	NA	129	121	186	561	187	131	299	169	16	144	5	0.086	0.257	0.027
.	19.01.15-20.03.27-1-214301	32	1	1	1	0	1	0	0	0	0	0	NA	NA	NA	13	7	163	492	165	0	0	0	0	0	0	0	0	0
.	19.01.15-20.03.35-1-214323	178	52	52	14	0	14	536	49	49	0	0	NA	NA	NA	55	55	172	526	170	118	264	154	35	129	1	0.203	0.245	0.006
.	19.01.15-20.03.55-1-214347	502	84	84	15	0	11	609	76	76	0	0	NA	NA	NA	149	133	192	567	187	139	304	166	54	177	15	0.281	0.312	0.08
.	19.01.15-20.04.00-1-214356	180	31	31	7	0	5	531	28	28	0	0	NA	NA	NA	61	50	173	520	170	119	264	148	37	68	12	0.214	0.131	0.071
.	19.01.15-20.04.06-1-214366	31	1	1	0	0	0	0	0	0	0	0	NA	NA	NA	13	7	165	493	162	0	0	0	0	0	0	0	0	0
.	19.01.15-20.04.07-1-214370	93	8	8	0	0	0	507	7	7	0	0	NA	NA	NA	29	26	167	501	171	112	246	149	10	8	0	0.06	0.016	0
.	19.01.15-20.04.08-1-214372	60	5	5	3	0	3	508	4	4	0	0	NA	NA	NA	25	19	165	502	165	111	250	147	5	11	2	0.03	0.022	0.012
.	19.01.15-20.04.09-1-214373	180	9	9	3	0	3	541	8	8	0	0	NA	NA	NA	73	59	178	517	177	123	260	158	6	27	4	0.034	0.052	0.023
.	19.01.15-20.04.24-1-214390	269	30	30	10	0	7	539	27	27	0	0	NA	NA	NA	75	57	176	521	173	124	264	151	4	87	7	0.023	0.167	0.04
.	19.01.15-20.04.29-1-214397	293	57	57	14	0	12	553	53	53	0	0	NA	NA	NA	79	69	179	530	173	128	271	154	42	144	16	0.235	0.272	0.092
.	19.01.15-20.04.31-1-214401	63	2	2	0	0	0	103	1	1	0	0	NA	NA	NA	12	11	165	497	162	26	46	31	0	2	0	0	0.004	0
.	19.01.15-20.05.07-1-214434	118	8	8	2	0	2	520	7	7	0	0	NA	NA	NA	30	34	171	510	166	119	255	146	5	12	0	0.029	0.024	0
.	19.01.15-20.05.09-1-214435	62	2	2	1	0	1	510	1	1	0	0	NA	NA	NA	28	28	167	510	164	110	255	145	0	10	0	0	0.02	0
.	19.01.15-20.05.19-1-214446	145	12	12	2	0	2	527	10	10	0	0	NA	NA	NA	34	41	169	515	170	115	261	151	9	29	7	0.053	0.056	0.041
.	19.01.15-20.05.21-1-214451	151	7	7	5	0	2	521	6	6	0	0	NA	NA	NA	38	41	175	514	165	119	260	142	11	25	0	0.063	0.049	0
.	19.01.15-20.05.22-1-214452	37	1	1	0	0	0	0	0	0	0	0	NA	NA	NA	12	7	165	492	163	0	0	0	0	0	1	0	0	0.006
.	19.01.15-20.05.24-1-214457	66	2	2	1	0	1	453	1	1	0	0	NA	NA	NA	14	18	167	498	166	100	216	137	1	2	0	0.006	0.004	0
.	19.01.15-20.05.25-1-214458	155	9	9	3	0	3	524	8	8	0	0	NA	NA	NA	47	40	170	511	172	116	255	153	7	13	3	0.041	0.025	0.017
.	19.01.15-20.05.26-1-214459	93	4	4	1	0	1	519	3	3	0	0	NA	NA	NA	24	39	168	511	173	112	253	154	9	6	0	0.054	0.012	0
.	19.01.15-20.05.27-1-214460	33	1	1	0	0	0	0	0	0	0	0	NA	NA	NA	6	6	163	492	164	0	0	0	5	0	0	0.031	0	0
.	19.01.15-20.05.30-1-214462	166	23	23	11	0	6	529	22	22	0	0	NA	NA	NA	51	38	170	510	171	120	255	154	10	72	8	0.059	0.141	0.047
.	19.01.15-20.05.36-1-214480	208	13	13	6	0	5	564	11	11	0	0	NA	NA	NA	61	84	177	537	183	125	276	163	15	48	2	0.085	0.089	0.011
.	19.01.15-20.05.39-1-214483	61	3	3	2	0	1	510	1	1	0	0	NA	NA	NA	24	28	168	506	167	115	245	150	0	11	0	0	0.022	0
.	19.01.15-20.05.41-1-214488	151	26	26	10	0	8	533	25	25	0	0	NA	NA	NA	53	46	169	515	175	116	264	153	0	72	13	0	0.14	0.074
.	19.01.15-20.05.44-1-214489	121	15	15	1	0	1	516	13	13	0	0	NA	NA	NA	37	36	169	511	169	115	255	146	8	24	0	0.047	0.047	0
.	19.01.15-20.05.48-1-214495	265	17	17	2	0	2	558	16	16	0	0	NA	NA	NA	95	73	177	534	175	123	279	156	17	32	2	0.096	0.06	0.011
.	19.01.15-20.05.52-1-214496	65	2	2	0	0	0	349	1	1	0	0	NA	NA	NA	18	17	166	500	164	84	165	100	0	7	0	0	0.014	0
.	19.01.15-20.06.09-1-214527	327	39	39	11	0	10	585	35	35	0	0	NA	NA	NA	93	102	181	551	183	128	292	165	16	87	2	0.088	0.158	0.011
.	19.01.15-20.06.16-1-214536	177	17	17	1	0	1	545	15	15	0	0	NA	NA	NA	49	58	176	525	170	123	270	152	10	45	5	0.057	0.086	0.029
.	19.01.15-20.06.24-1-214547	99	8	8	1	0	1	510	7	7	0	0	NA	NA	NA	32	22	170	502	163	117	247	146	0	14	3	0	0.028	0.018
.	19.01.15-20.06.24-1-214548	91	4	4	2	0	2	516	3	3	0	0	NA	NA	NA	26	31	172	506	166	118	250	148	13	0	4	0.076	0	0.024
.	19.01.15-20.06.26-1-214553	60	2	2	0	0	0	500	0	0	0	0	NA	NA	NA	22	22	169	501	165	115	243	142	0	3	0	0	0.006	0
.	19.01.15-20.06.32-1-214559	63	2	2	2	0	2	514	1	1	0	0	NA	NA	NA	29	31	171	504	169	118	247	149	0	5	0	0	0.01	0
.	19.01.15-20.06.38-1-214581	150	15	15	3	0	3	531	14	14	0	0	NA	NA	NA	44	53	170	525	171	118	263	150	9	29	7	0.053	0.055	0.041
.	19.01.15-20.06.39-1-214582	34	1	1	0	0	0	0	0	0	0	0	NA	NA	NA	12	9	165	493	164	0	0	0	0	0	0	0	0	0
.	19.01.15-20.06.40-1-214584	151	21	21	6	0	4	536	20	20	0	0	NA	NA	NA	57	54	170	527	170	119	269	148	15	58	0	0.088	0.11	0
.	19.01.15-20.06.41-1-214587	151	9	9	2	0	2	540	6	6	0	0	NA	NA	NA	28	51	171	524	169	120	266	154	1	27	0	0.006	0.052	0
.	19.01.15-20.06.43-1-214588	202	30	30	5	0	3	541	29	29	0	0	NA	NA	NA	64	60	172	528	173	118	269	154	16	66	11	0.093	0.125	0.064
.	19.01.15-20.06.44-1-214590	303	24	24	11	0	11	575	20	20	0	0	NA	NA	NA	90	89	184	537	181	134	277	164	14	67	7	0.076	0.125	0.039
.	19.01.15-20.06.46-1-214593	300	26	26	9	0	8	554	24	24	0	0	NA	NA	NA	78	78	178	538	175	122	277	155	13	74	2	0.073	0.138	0.011
.	19.01.15-20.06.56-1-214602	60	2	2	1	0	1	346	1	1	0	0	NA	NA	NA	16	15	166	499	163	71	176	99	0	0	2	0	0	0.012
.	19.01.15-20.07.09-1-214618	33	1	1	0	0	0	0	0	0	0	0	NA	NA	NA	9	7	164	492	164	0	0	0	5	0	0	0.03	0	0
.	19.01.15-20.07.16-1-214625	36	1	1	0	0	0	0	0	0	0	0	NA	NA	NA	9	15	170	493	165	0	0	0	0	1	0	0	0.002	0
.	19.01.15-20.07.17-1-214627	384	43	43	11	0	8	587	39	39	0	0	NA	NA	NA	120	109	184	555	183	128	296	163	37	94	9	0.201	0.169	0.049
.	19.01.15-20.07.27-1-214634	35	1	1	0	0	0	0	0	0	0	0	NA	NA	NA	10	15	166	498	164	0	0	0	0	0	0	0	0	0
.	19.01.15-20.07.29-1-214637	61	3	3	2	0	2	103	1	1	0	0	NA	NA	NA	21	13	165	498	163	20	46	37	2	3	0	0.012	0.006	0
.	19.01.15-20.07.29-1-214638	119	9	9	1	0	1	518	7	7	0	0	NA	NA	NA	39	31	169	504	171	114	252	152	10	18	0	0.059	0.036	0
.	19.01.15-20.07.30-1-214641	56	2	2	0	0	0	0	1	1	0	0	NA	NA	NA	17	10	165	493	165	0	0	0	0	1	1	0	0.002	0.006
.	19.01.15-20.07.33-1-214659	304	27	27	5	0	2	566	26	26	0	0	NA	NA	NA	74	76	174	537	178	122	283	161	7	56	10	0.04	0.104	0.056
.	19.01.15-20.07.36-1-214663	62	2	2	1	0	1	507	0	0	0	0	NA	NA	NA	24	19	167	501	164	115	246	146	8	0	1	0.048	0	0.006
.	19.01.15-20.07.38-1-214664	32	1	1	0	0	0	0	0	0	0	0	NA	NA	NA	6	8	164	494	163	0	0	0	0	0	0	0	0	0
.	19.01.15-20.07.38-1-214665	91	10	10	2	0	2	519	9	9	0	0	NA	NA	NA	30	33	167	506	173	114	251	154	0	24	11	0	0.047	0.064
.	19.01.15-20.07.39-1-214667	208	12	12	3	0	2	547	9	9	0	0	NA	NA	NA	58	63	179	524	173	126	266	155	0	37	0	0	0.071	0
.	19.01.15-20.07.56-1-214687	92	3	3	0	0	0	519	1	1	0	0	NA	NA	NA	30	29	172	502	168	118	249	152	0	6	2	0	0.012	0.012
.	19.01.15-20.07.58-1-214691	89	8	8	3	0	2	514	6	6	0	0	NA	NA	NA	34	32	171	508	166	115	250	149	6	13	10	0.035	0.026	0.06
.	19.01.15-20.08.02-1-214698	250	12	12	3	0	3	553	10	10	0	0	NA	NA	NA	90	72	190	521	174	134	263	156	6	44	0	0.032	0.084	0
.	19.01.15-20.08.03-1-214699	33	1	1	0	0	0	0	0	0	0	0	NA	NA	NA	10	8	165	491	165	0	0	0	0	0	0	0	0	0
.	19.01.15-20.08.05-1-214704	61	2	2	0	0	0	455	1	1	0	0	NA	NA	NA	13	15	167	495	166	103	218	134	0	2	0	0	0.004	0
.	19.01.15-20.08.07-1-214707	429	60	60	17	0	13	603	54	54	0	0	NA	NA	NA	107	127	188	564	188	135	300	168	24	147	15	0.128	0.261	0.08
.	19.01.15-20.08.09-1-214710	295	15	15	4	0	3	554	13	13	0	0	NA	NA	NA	73	74	181	534	172	127	275	152	15	21	0	0.083	0.039	0
.	19.01.15-20.08.09-1-214712	93	8	8	3	0	3	521	6	6	0	0	NA	NA	NA	37	37	170	511	169	117	253	151	12	15	1	0.071	0.029	0.006
.	19.01.15-20.08.17-1-214728	268	24	24	4	0	3	570	21	21	0	0	NA	NA	NA	79	80	176	536	181	125	282	163	5	72	8	0.028	0.134	0.044
.	19.01.15-20.08.19-1-214731	236	12	12	2	0	1	542	10	10	0	0	NA	NA	NA	66	66	174	529	176	121	264	157	10	33	1	0.057	0.062	0.006
.	19.01.15-20.08.21-1-214737	35	1	1	0	0	0	0	0	0	0	0	NA	NA	NA	10	11	165	497	162	0	0	0	0	3	0	0	0.006	0
.	19.01.15-20.08.25-1-214744	34	1	1	0	0	0	0	0	0	0	0	NA	NA	NA	6	14	163	495	169	0	0	0	0	0	0	0	0	0
.	19.01.15-20.08.26-1-214745	181	9	9	1	0	0	528	6	6	0	0	NA	NA	NA	51	43	169	517	170	116	259	153	7	13	6	0.041	0.025	0.035
.	19.01.15-20.08.29-1-214748	36	1	1	0	0	0	0	0	0	0	0	NA	NA	NA	9	9	164	494	164	0	0	0	0	1	0	0	0.002	0
.	19.01.15-20.08.35-1-214767	168	25	25	8	0	7	540	23	23	0	0	NA	NA	NA	55	52	175	518	172	122	263	155	37	42	1	0.211	0.081	0.006
.	19.01.15-20.08.38-1-214769	153	30	30	3	0	3	534	27	27	0	0	NA	NA	NA	46	43	173	512	171	120	259	155	9	59	5	0.052	0.115	0.029
.	19.01.15-20.08.38-1-214770	91	5	5	3	0	2	509	4	4	0	0	NA	NA	NA	30	19	165	501	166	115	247	147	7	9	5	0.042	0.018	0.03
.	19.01.15-20.08.42-1-214773	308	25	25	6	0	5	574	21	21	0	0	NA	NA	NA	79	94	186	544	177	131	283	160	14	53	6	0.075	0.097	0.034
.	19.01.15-20.08.44-1-214776	86	5	5	2	0	2	510	4	4	0	0	NA	NA	NA	26	23	169	502	165	117	248	145	4	5	1	0.024	0.01	0.006
.	19.01.15-20.08.49-1-214779	60	2	2	0	0	0	514	1	1	0	0	NA	NA	NA	28	31	168	503	173	115	245	154	0	5	4	0	0.01	0.023
.	19.01.15-20.08.55-1-214786	266	86	86	25	0	19	550	79	79	0	0	NA	NA	NA	66	69	178	534	170	125	272	153	59	203	8	0.331	0.38	0.047
.	19.01.15-20.08.59-1-214792	88	5	5	1	0	1	515	4	4	0	0	NA	NA	NA	41	30	168	510	165	117	252	146	0	15	0	0	0.029	0
.	19.01.15-20.09.02-1-214795	345	69	69	21	0	19	588	67	67	0	0	NA	NA	NA	102	105	182	552	184	131	291	166	31	154	4	0.17	0.279	0.022
.	19.01.15-20.09.12-1-214805	323	74	74	19	0	15	578	67	67	0	0	NA	NA	NA	86	96	174	550	185	121	291	166	61	180	9	0.351	0.327	0.049
.	19.01.15-20.09.34-1-214832	63	4	4	0	0	0	509	2	2	0	0	NA	NA	NA	32	35	173	511	164	116	250	143	6	14	0	0.035	0.027	0
.	19.01.15-20.09.35-1-214833	237	67	67	16	0	13	538	58	58	0	0	NA	NA	NA	68	66	177	531	171	124	265	149	37	157	18	0.209	0.296	0.105
.	19.01.15-20.09.37-1-214836	61	2	2	1	0	0	513	1	1	0	0	NA	NA	NA	29	33	170	508	168	116	249	148	0	4	0	0	0.008	0
.	19.01.15-20.09.38-1-214839	68	3	3	1	0	1	510	1	1	0	0	NA	NA	NA	19	23	168	499	169	115	244	151	2	12	0	0.012	0.024	0
.	19.01.15-20.09.48-1-214845	409	48	48	15	0	7	588	45	45	0	0	NA	NA	NA	118	113	182	566	178	126	303	159	21	123	6	0.115	0.217	0.034
.	19.01.15-20.09.48-1-214846	235	59	59	20	0	14	533	56	56	0	0	NA	NA	NA	81	56	182	521	166	128	261	144	38	147	32	0.209	0.282	0.193
.	19.01.15-20.09.50-1-214848	240	17	17	4	0	4	544	13	13	0	0	NA	NA	NA	87	64	175	516	186	121	262	161	5	49	3	0.029	0.095	0.016
.	19.01.15-20.09.53-1-214851	33	1	1	0	0	0	0	0	0	0	0	NA	NA	NA	5	6	163	493	163	0	0	0	3	0	0	0.018	0	0
.	19.01.15-20.09.56-1-214865	36	1	1	0	0	0	0	0	0	0	0	NA	NA	NA	4	11	167	493	164	0	0	0	0	3	0	0	0.006	0
.	19.01.15-20.09.59-1-214873	35	1	1	0	0	0	0	0	0	0	0	NA	NA	NA	11	10	163	496	164	0	0	0	0	2	0	0	0.004	0
.	19.01.15-20.10.02-1-214883	363	28	28	6	0	5	577	25	25	0	0	NA	NA	NA	105	92	181	544	180	126	289	162	6	67	0	0.033	0.123	0
.	19.01.15-20.10.19-1-214899	271	50	50	14	0	9	567	45	45	0	0	NA	NA	NA	66	84	177	543	177	124	287	156	44	127	3	0.249	0.234	0.017
.	19.01.15-20.10.49-1-214929	245	46	46	11	0	8	559	44	44	0	0	NA	NA	NA	56	80	174	536	183	120	276	163	31	96	19	0.178	0.179	0.104
.	19.01.15-20.10.59-1-214937	92	6	6	0	0	0	510	5	5	0	0	NA	NA	NA	32	27	171	505	164	116	246	148	3	12	0	0.018	0.024	0
.	19.01.15-20.11.05-1-214947	124	5	5	1	0	0	518	3	3	0	0	NA	NA	NA	33	37	169	515	166	115	255	148	1	13	0	0.006	0.025	0
.	19.01.15-20.11.09-1-214950	236	11	11	2	0	2	544	9	9	0	0	NA	NA	NA	70	53	173	520	173	124	267	153	12	46	0	0.069	0.088	0
.	19.01.15-20.11.12-1-214955	127	10	10	1	0	1	526	7	7	0	0	NA	NA	NA	45	43	174	515	167	120	258	148	5	19	0	0.029	0.037	0
.	19.01.15-20.11.19-1-214965	61	2	2	1	0	1	506	1	1	0	0	NA	NA	NA	29	18	164	499	168	111	246	149	9	5	0	0.055	0.01	0
.	19.01.15-20.11.22-1-214970	59	2	2	2	0	2	299	1	1	0	0	NA	NA	NA	18	20	172	494	167	67	145	87	2	0	2	0.012	0	0.012
.	19.01.15-20.11.26-1-214974	90	6	6	1	0	1	519	5	5	0	0	NA	NA	NA	42	39	168	513	171	114	252	153	8	7	0	0.048	0.014	0
.	19.01.15-20.11.27-1-214975	62	5	5	1	0	1	507	4	4	0	0	NA	NA	NA	21	21	166	499	169	114	245	148	0	9	1	0	0.018	0.006
.	19.01.15-20.11.33-1-214981	150	25	25	10	0	7	522	23	23	0	0	NA	NA	NA	41	40	174	510	169	118	253	151	20	54	9	0.115	0.106	0.053
.	19.01.15-20.11.33-1-214997	317	41	41	14	0	7	562	38	38	0	0	NA	NA	NA	101	82	175	539	181	122	278	162	68	75	1	0.389	0.139	0.006
.	19.01.15-20.11.35-1-214999	169	19	19	3	0	3	532	18	18	0	0	NA	NA	NA	41	43	169	517	170	117	263	152	11	40	0	0.065	0.077	0
.	19.01.15-20.11.37-1-215001	126	6	6	2	0	2	524	3	3	0	0	NA	NA	NA	45	39	168	517	167	116	262	146	4	8	0	0.024	0.015	0
.	19.01.15-20.11.41-1-215004	221	23	23	2	0	2	543	20	20	0	0	NA	NA	NA	59	59	177	527	168	126	270	147	10	48	5	0.056	0.091	0.03
.	19.01.15-20.11.42-1-215006	98	8	8	3	0	3	524	4	4	0	0	NA	NA	NA	34	41	172	514	168	118	259	147	5	13	6	0.029	0.025	0.036
.	19.01.15-20.11.50-1-215009	297	48	48	13	0	11	566	41	41	0	0	NA	NA	NA	92	86	185	537	177	130	277	159	28	110	1	0.151	0.205	0.006
.	19.01.15-20.12.05-1-215035	115	5	5	1	0	1	518	4	4	0	0	NA	NA	NA	33	31	168	507	169	115	251	152	5	4	3	0.03	0.008	0.018
.	19.01.15-20.12.12-1-215043	97	5	5	2	0	2	511	4	4	0	0	NA	NA	NA	32	26	171	502	166	117	248	146	5	3	10	0.029	0.006	0.06
.	19.01.15-20.12.15-1-215049	32	1	1	0	0	0	0	0	0	0	0	NA	NA	NA	10	4	163	489	165	0	0	0	0	0	0	0	0	0
.	19.01.15-20.12.17-1-215050	299	55	55	20	0	14	565	50	50	0	0	NA	NA	NA	88	82	179	540	176	127	279	159	29	134	17	0.162	0.248	0.097
.	19.01.15-20.12.17-1-215051	442	50	50	11	0	11	627	45	45	0	0	NA	NA	NA	133	148	196	583	182	141	322	164	15	147	4	0.077	0.252	0.022
.	19.01.15-20.12.21-1-215055	88	4	4	2	0	1	516	2	2	0	0	NA	NA	NA	34	38	175	508	168	120	249	147	10	9	1	0.057	0.018	0.006
.	19.01.15-20.12.22-1-215057	32	1	1	0	0	0	0	0	0	0	0	NA	NA	NA	7	10	165	495	163	0	0	0	2	0	0	0.012	0	0
.	19.01.15-20.12.26-1-215062	347	65	65	17	0	13	565	63	63	0	0	NA	NA	NA	92	80	180	537	176	128	282	155	37	159	16	0.206	0.296	0.091
.	19.01.15-20.12.29-1-215068	143	28	28	6	0	5	528	24	24	0	0	NA	NA	NA	42	46	174	515	170	119	257	152	9	38	5	0.052	0.074	0.029
.	19.01.15-20.12.30-1-215069	146	11	11	3	0	3	530	10	10	0	0	NA	NA	NA	44	42	167	514	174	114	262	154	14	10	7	0.084	0.019	0.04
.	19.01.15-20.12.37-1-215090	151	9	9	2	0	1	531	8	8	0	0	NA	NA	NA	48	47	173	519	168	118	261	152	7	14	4	0.04	0.027	0.024
.	19.01.15-20.12.49-1-215097	201	13	13	5	0	5	549	10	10	0	0	NA	NA	NA	66	70	176	528	179	120	271	158	4	34	0	0.023	0.064	0
.	19.01.15-20.12.55-1-215102	180	10	10	1	0	1	540	9	9	0	0	NA	NA	NA	64	51	174	516	174	123	258	159	0	47	0	0	0.091	0
.	19.01.15-20.12.58-1-215108	91	10	10	1	0	1	503	9	9	0	0	NA	NA	NA	34	25	171	502	165	115	243	145	10	17	5	0.058	0.034	0.03
.	19.01.15-20.13.05-1-215120	362	50	50	18	0	16	587	44	44	0	0	NA	NA	NA	90	108	183	549	189	130	292	165	60	112	10	0.328	0.204	0.053
.	19.01.15-20.13.05-1-215121	378	61	61	15	0	12	604	55	55	0	0	NA	NA	NA	108	124	188	562	187	136	300	168	51	138	22	0.271	0.246	0.118
.	19.01.15-20.13.14-1-215135	154	19	19	7	0	6	538	17	17	0	0	NA	NA	NA	40	58	175	526	170	124	264	150	19	26	2	0.109	0.049	0.012
.	19.01.15-20.13.17-1-215141	34	1	1	1	0	1	0	0	0	0	0	NA	NA	NA	5	7	164	493	163	0	0	0	0	0	0	0	0	0
.	19.01.15-20.13.19-1-215142	153	7	7	3	0	2	523	6	6	0	0	NA	NA	NA	60	41	173	506	175	120	247	156	0	15	0	0	0.03	0
.	19.01.15-20.13.27-1-215151	91	7	7	1	0	1	521	5	5	0	0	NA	NA	NA	33	42	173	511	171	117	252	152	0	5	13	0	0.01	0.076
.	19.01.15-20.13.39-1-215172	87	6	6	3	0	2	513	4	4	0	0	NA	NA	NA	25	23	167	503	166	114	250	149	4	17	0	0.024	0.034	0
.	19.01.15-20.13.45-1-215178	34	1	1	0	0	0	0	0	0	0	0	NA	NA	NA	12	10	164	492	167	0	0	0	0	0	2	0	0	0.012
.	19.01.15-20.13.47-1-215180	92	4	4	2	0	1	507	3	3	0	0	NA	NA	NA	37	24	166	506	165	112	252	143	0	5	12	0	0.01	0.073
.	19.01.15-20.13.47-1-215181	148	24	24	10	0	9	524	21	21	0	0	NA	NA	NA	61	44	172	517	168	116	261	147	15	53	22	0.087	0.103	0.131
.	19.01.15-20.13.48-1-215182	35	1	1	0	0	0	0	0	0	0	0	NA	NA	NA	9	6	165	490	164	0	0	0	0	1	0	0	0.002	0
.	19.01.15-20.13.52-1-215186	147	12	12	4	0	4	528	11	11	0	0	NA	NA	NA	35	37	173	508	169	123	254	151	10	26	7	0.058	0.051	0.041
.	19.01.15-20.13.55-1-215188	33	1	1	1	0	1	0	0	0	0	0	NA	NA	NA	10	9	165	494	163	0	0	0	0	0	4	0	0	0.025
.	19.01.15-20.13.57-1-215199	297	58	58	12	0	10	560	53	53	0	0	NA	NA	NA	94	91	181	545	178	126	283	151	34	123	16	0.188	0.226	0.09
.	19.01.15-20.13.59-1-215203	174	14	14	1	0	1	536	12	12	0	0	NA	NA	NA	57	48	173	516	172	118	262	156	9	17	4	0.052	0.033	0.023
.	19.01.15-20.14.03-1-215212	91	4	4	3	0	2	508	2	2	0	0	NA	NA	NA	31	26	167	508	164	113	250	145	4	10	0	0.024	0.02	0
.	19.01.15-20.14.12-1-215224	119	7	7	2	0	1	514	5	5	0	0	NA	NA	NA	34	37	169	518	163	114	258	142	15	4	1	0.089	0.008	0.006
.	19.01.15-20.14.19-1-215230	90	3	3	1	0	1	512	2	2	0	0	NA	NA	NA	26	29	167	504	171	113	247	152	0	6	0	0	0.012	0
.	19.01.15-20.14.21-1-215235	177	13	13	3	0	3	532	11	11	0	0	NA	NA	NA	51	54	175	522	170	121	264	147	19	24	2	0.109	0.046	0.012
.	19.01.15-20.14.25-1-215240	69	4	4	2	0	2	505	3	3	0	0	NA	NA	NA	26	25	166	506	166	113	245	147	0	4	6	0	0.008	0.036
.	19.01.15-20.14.25-1-215241	61	2	2	1	0	1	352	1	1	0	0	NA	NA	NA	12	15	166	499	163	71	175	106	0	4	0	0	0.008	0
.	19.01.15-20.14.28-1-215244	119	5	5	3	0	3	515	4	4	0	0	NA	NA	NA	36	26	171	502	166	117	253	145	6	6	0	0.035	0.012	0
.	19.01.15-20.14.29-1-215246	93	5	5	1	0	1	520	4	4	0	0	NA	NA	NA	28	40	172	512	169	118	253	149	2	3	7	0.012	0.006	0.041
.	19.01.15-20.14.31-1-215248	168	17	17	6	0	6	523	16	16	0	0	NA	NA	NA	45	43	169	520	167	116	260	147	3	32	8	0.018	0.062	0.048
.	19.01.15-20.14.35-1-215266	31	1	1	0	0	0	0	0	0	0	0	NA	NA	NA	10	8	165	492	164	0	0	0	0	0	0	0	0	0
.	19.01.15-20.14.37-1-215267	30	1	1	1	0	1	0	0	0	0	0	NA	NA	NA	9	10	164	496	163	0	0	0	0	1	0	0	0.002	0
.	19.01.15-20.14.38-1-215270	92	6	6	1	0	1	521	5	5	0	0	NA	NA	NA	40	37	172	510	168	122	252	147	8	9	0	0.047	0.018	0
.	19.01.15-20.14.39-1-215272	64	2	2	0	0	0	499	1	1	0	0	NA	NA	NA	25	14	164	500	163	111	246	142	0	1	1	0	0.002	0.006
.	19.01.15-20.14.45-1-215274	426	47	47	16	0	13	623	43	43	0	0	NA	NA	NA	128	147	196	580	184	143	315	165	44	108	0	0.224	0.186	0
.	19.01.15-20.14.49-1-215281	248	30	30	6	0	4	554	26	26	0	0	NA	NA	NA	78	72	178	531	176	121	276	157	26	55	2	0.146	0.104	0.011
.	19.01.15-20.14.49-1-215282	183	14	14	5	0	5	539	11	11	0	0	NA	NA	NA	60	60	175	521	177	121	262	156	5	28	8	0.029	0.054	0.045
.	19.01.15-20.14.53-1-215287	281	34	34	7	0	7	558	30	30	0	0	NA	NA	NA	85	80	182	534	177	128	273	157	7	73	12	0.038	0.137	0.068
.	19.01.15-20.14.53-1-215288	61	2	2	0	0	0	513	1	1	0	0	NA	NA	NA	19	24	166	505	166	116	250	147	0	4	2	0	0.008	0.012
.	19.01.15-20.14.58-1-215298	178	8	8	2	0	1	548	6	6	0	0	NA	NA	NA	58	58	177	523	171	127	268	153	13	16	0	0.073	0.031	0
.	19.01.15-20.15.02-1-215304	153	17	17	4	0	3	530	14	14	0	0	NA	NA	NA	51	43	174	513	169	120	258	152	8	31	7	0.046	0.06	0.041
.	19.01.15-20.15.05-1-215312	318	62	62	9	0	5	568	56	56	0	0	NA	NA	NA	69	82	179	541	175	126	285	157	54	96	19	0.302	0.177	0.109
.	19.01.15-20.15.17-1-215327	254	20	20	7	0	5	553	18	18	0	0	NA	NA	NA	62	74	186	524	177	132	263	158	22	20	5	0.118	0.038	0.028
.	19.01.15-20.15.17-1-215328	335	26	26	5	0	4	573	22	22	0	0	NA	NA	NA	92	91	179	542	183	125	283	165	35	68	16	0.196	0.125	0.087
.	19.01.15-20.15.22-1-215335	325	33	33	11	0	9	575	31	31	0	0	NA	NA	NA	96	96	183	543	183	130	285	160	50	78	1	0.273	0.144	0.005
.	19.01.15-20.15.33-1-215340	116	7	7	6	0	4	528	6	6	0	0	NA	NA	NA	40	46	170	517	172	115	260	153	19	10	0	0.112	0.019	0
.	19.01.15-20.15.39-1-215358	241	22	22	8	0	7	555	20	20	0	0	NA	NA	NA	74	71	179	521	184	124	267	164	13	65	4	0.073	0.125	0.022
.	19.01.15-20.15.40-1-215359	57	3	3	0	0	0	503	2	2	0	0	NA	NA	NA	27	22	169	502	164	115	245	143	0	13	0	0	0.026	0
.	19.01.15-20.15.44-1-215364	151	10	10	4	0	2	543	9	9	0	0	NA	NA	NA	47	55	166	524	178	116	267	160	11	28	0	0.066	0.053	0
.	19.01.15-20.15.54-1-215372	271	31	31	9	0	7	552	26	26	0	0	NA	NA	NA	66	73	174	533	179	120	275	157	22	53	18	0.126	0.099	0.101
.	19.01.15-20.15.55-1-215373	31	1	1	0	0	0	0	0	0	0	0	NA	NA	NA	10	11	165	495	164	0	0	0	0	0	0	0	0	0
.	19.01.15-20.15.56-1-215377	63	2	2	0	0	0	352	1	1	0	0	NA	NA	NA	22	19	164	505	163	76	173	103	0	1	0	0	0.002	0
.	19.01.15-20.15.58-1-215385	172	12	12	3	0	3	521	11	11	0	0	NA	NA	NA	54	35	171	506	171	120	249	152	1	24	6	0.006	0.047	0.035
.	19.01.15-20.16.04-1-215399	61	2	2	0	0	0	513	1	1	0	0	NA	NA	NA	20	26	168	508	163	115	250	148	0	4	0	0	0.008	0
.	19.01.15-20.16.09-1-215408	63	2	2	0	0	0	100	1	1	0	0	NA	NA	NA	15	17	168	496	166	23	49	28	0	3	0	0	0.006	0
.	19.01.15-20.16.09-1-215410	147	23	23	6	0	6	535	20	20	0	0	NA	NA	NA	47	49	174	510	178	121	257	157	28	27	5	0.161	0.053	0.028
.	19.01.15-20.16.16-1-215425	62	2	2	0	0	0	203	1	1	0	0	NA	NA	NA	19	11	163	497	164	55	92	56	0	5	0	0	0.01	0
.	19.01.15-20.16.16-1-215426	316	53	53	14	0	6	567	49	49	0	0	NA	NA	NA	97	86	183	535	181	126	279	162	34	133	12	0.186	0.249	0.066
.	19.01.15-20.16.17-1-215427	234	65	65	10	0	7	548	62	62	0	0	NA	NA	NA	79	68	183	526	172	127	266	155	39	138	18	0.213	0.262	0.105
.	19.01.15-20.16.20-1-215432	318	60	60	12	0	10	554	55	55	0	0	NA	NA	NA	98	67	176	528	176	123	273	158	35	142	9	0.199	0.269	0.051
.	19.01.15-20.16.21-1-215433	389	44	44	5	0	4	602	40	40	0	0	NA	NA	NA	96	118	185	559	187	131	303	168	12	116	2	0.065	0.208	0.011
.	19.01.15-20.16.25-1-215447	192	27	27	8	0	6	539	22	22	0	0	NA	NA	NA	60	61	173	527	174	120	267	152	13	72	5	0.075	0.137	0.029
.	19.01.15-20.16.28-1-215450	65	3	3	0	0	0	505	2	2	0	0	NA	NA	NA	27	21	165	506	163	114	249	142	1	6	0	0.006	0.012	0
.	19.01.15-20.16.34-1-215473	119	8	8	1	0	1	518	6	6	0	0	NA	NA	NA	31	30	168	508	167	116	254	148	9	8	0	0.054	0.016	0
.	19.01.15-20.16.42-1-215478	120	6	6	1	0	1	517	5	5	0	0	NA	NA	NA	31	38	170	515	166	117	253	147	4	19	0	0.024	0.037	0
.	19.01.15-20.16.43-1-215479	144	29	29	5	0	5	532	27	27	0	0	NA	NA	NA	45	52	167	528	170	114	264	154	9	47	7	0.054	0.089	0.041
.	19.01.15-20.16.52-1-215485	127	5	5	1	0	1	529	4	4	0	0	NA	NA	NA	34	40	170	514	169	118	261	150	0	14	3	0	0.027	0.018
.	19.01.15-20.17.02-1-215497	121	8	8	3	0	2	516	6	6	0	0	NA	NA	NA	32	32	172	506	167	120	252	144	10	15	2	0.058	0.03	0.012
.	19.01.15-20.17.06-1-215509	59	2	2	1	0	1	147	1	1	0	0	NA	NA	NA	24	17	167	496	167	34	74	39	1	3	0	0.006	0.006	0
.	19.01.15-20.17.15-1-215520	202	18	18	1	0	1	541	16	16	0	0	NA	NA	NA	69	53	177	516	173	124	262	155	12	38	2	0.068	0.074	0.012
.	19.01.15-20.17.16-1-215522	94	6	6	1	0	1	517	5	5	0	0	NA	NA	NA	35	32	169	510	166	115	255	147	9	5	0	0.053	0.01	0
.	19.01.15-20.17.20-1-215528	119	9	9	4	0	3	531	8	8	0	0	NA	NA	NA	33	44	167	515	175	118	258	155	3	8	13	0.018	0.016	0.074
.	19.01.15-20.17.30-1-215535	350	43	43	9	0	9	576	39	39	0	0	NA	NA	NA	83	86	171	542	186	118	288	170	21	108	8	0.123	0.199	0.043
.	19.01.15-20.17.33-1-215552	245	21	21	9	0	6	558	18	18	0	0	NA	NA	NA	72	74	185	528	174	134	268	156	9	49	3	0.049	0.093	0.017
.	19.01.15-20.17.36-1-215554	205	42	42	11	0	10	545	37	37	0	0	NA	NA	NA	70	65	172	538	168	117	278	150	41	105	0	0.238	0.195	0
.	19.01.15-20.17.37-1-215555	322	38	38	13	0	11	580	36	36	0	0	NA	NA	NA	92	100	182	549	182	128	290	162	19	95	7	0.104	0.173	0.038
.	19.01.15-20.17.39-1-215558	328	34	34	7	0	6	587	29	29	0	0	NA	NA	NA	89	105	190	533	195	134	278	175	33	69	7	0.174	0.129	0.036
.	19.01.15-20.17.48-1-215567	57	2	2	1	0	1	0	1	1	0	0	NA	NA	NA	17	18	165	499	167	0	0	0	1	0	5	0.006	0	0.03
.	19.01.15-20.17.49-1-215569	92	6	6	2	0	2	516	5	5	0	0	NA	NA	NA	39	36	171	507	171	117	247	152	3	11	0	0.018	0.022	0
.	19.01.15-20.17.50-1-215571	186	17	17	5	0	4	536	16	16	0	0	NA	NA	NA	55	53	177	513	176	123	256	157	19	45	0	0.107	0.088	0
.	19.01.15-20.17.52-1-215575	145	8	8	1	0	1	530	7	7	0	0	NA	NA	NA	47	50	171	522	170	120	262	148	9	7	0	0.053	0.013	0
.	19.01.15-20.18.07-1-215603	147	9	9	1	0	1	528	8	8	0	0	NA	NA	NA	42	46	172	520	167	115	262	151	10	21	5	0.058	0.04	0.03
.	19.01.15-20.18.09-1-215605	174	13	13	7	0	6	523	12	12	0	0	NA	NA	NA	55	31	166	504	174	113	254	156	5	35	0	0.03	0.069	0
.	19.01.15-20.18.21-1-215614	211	69	69	19	0	15	554	60	60	0	0	NA	NA	NA	71	73	178	531	177	123	274	157	48	141	15	0.27	0.266	0.085
.	19.01.15-20.18.32-1-215626	177	16	16	4	0	3	548	15	15	0	0	NA	NA	NA	51	68	176	530	175	124	270	154	9	42	9	0.051	0.079	0.051
.	19.01.15-20.18.32-1-215628	88	4	4	2	0	2	512	3	3	0	0	NA	NA	NA	32	27	170	507	163	116	254	142	7	8	3	0.041	0.016	0.018
.	19.01.15-20.18.36-1-215645	97	17	17	4	0	3	509	14	14	0	0	NA	NA	NA	38	25	168	505	165	115	248	146	15	35	7	0.089	0.069	0.042
.	19.01.15-20.18.37-1-215647	61	3	3	1	0	0	507	2	2	0	0	NA	NA	NA	31	20	168	499	166	116	243	148	2	10	0	0.012	0.02	0
.	19.01.15-20.18.39-1-215649	33	1	1	0	0	0	0	0	0	0	0	NA	NA	NA	9	10	166	494	163	0	0	0	0	2	0	0	0.004	0
.	19.01.15-20.18.39-1-215650	149	21	21	3	0	3	532	19	19	0	0	NA	NA	NA	65	56	171	523	175	117	262	153	3	55	9	0.018	0.105	0.051
.	19.01.15-20.18.40-1-215651	320	41	41	10	0	8	561	36	36	0	0	NA	NA	NA	97	76	177	536	176	125	277	159	29	82	3	0.164	0.153	0.017
.	19.01.15-20.18.41-1-215653	34	1	1	0	0	0	0	0	0	0	0	NA	NA	NA	9	7	164	492	164	0	0	0	0	0	0	0	0	0
.	19.01.15-20.18.44-1-215658	173	34	34	10	0	10	526	31	31	0	0	NA	NA	NA	48	40	171	513	169	119	258	149	7	70	10	0.041	0.136	0.059
.	19.01.15-20.18.49-1-215661	151	6	6	3	0	2	521	5	5	0	0	NA	NA	NA	55	36	170	510	169	116	252	153	8	18	0	0.047	0.035	0
.	19.01.15-20.18.59-1-215671	230	15	15	6	0	5	556	12	12	0	0	NA	NA	NA	83	76	178	535	176	124	275	157	9	33	7	0.051	0.062	0.04
.	19.01.15-20.19.12-1-215685	95	3	3	1	0	1	527	2	2	0	0	NA	NA	NA	34	44	170	514	173	116	256	155	0	11	0	0	0.021	0
.	19.01.15-20.19.17-1-215691	34	1	1	0	0	0	0	0	0	0	0	NA	NA	NA	11	7	165	493	162	0	0	0	0	2	0	0	0.004	0
.	19.01.15-20.19.19-1-215695	94	3	3	2	0	2	506	1	1	0	0	NA	NA	NA	29	27	169	508	163	116	247	143	0	9	0	0	0.018	0
.	19.01.15-20.19.24-1-215699	498	70	70	16	0	13	609	65	65	0	0	NA	NA	NA	134	125	188	563	187	134	305	170	38	170	9	0.202	0.302	0.048
.	19.01.15-20.19.30-1-215703	63	2	2	0	0	0	511	1	1	0	0	NA	NA	NA	16	23	170	501	165	116	248	147	0	4	0	0	0.008	0
.	19.01.15-20.19.32-1-215706	273	59	59	9	0	7	553	52	52	0	0	NA	NA	NA	77	79	173	538	181	119	275	159	54	104	4	0.312	0.193	0.022
.	19.01.15-20.19.33-1-215723	88	12	12	3	0	3	507	10	10	0	0	NA	NA	NA	12	20	167	501	165	115	247	145	8	15	3	0.048	0.03	0.018
.	19.01.15-20.19.34-1-215725	148	9	9	3	0	3	545	8	8	0	0	NA	NA	NA	46	59	176	522	174	126	263	156	8	17	0	0.045	0.033	0
.	19.01.15-20.19.43-1-215732	123	13	13	0	0	0	525	11	11	0	0	NA	NA	NA	39	42	175	509	171	122	254	149	6	46	0	0.034	0.09	0
.	19.01.15-20.19.49-1-215737	220	54	54	10	0	6	541	49	49	0	0	NA	NA	NA	82	59	172	527	173	120	270	151	17	121	18	0.099	0.23	0.104
.	19.01.15-20.19.50-1-215739	417	66	66	21	0	14	583	61	61	0	0	NA	NA	NA	133	108	179	552	190	123	289	171	77	146	1	0.43	0.264	0.005
.	19.01.15-20.19.57-1-215746	210	20	20	4	0	4	551	19	19	0	0	NA	NA	NA	69	62	180	522	173	123	273	155	10	26	8	0.056	0.05	0.046
.	19.01.15-20.19.58-1-215753	288	30	30	7	0	5	541	24	24	0	0	NA	NA	NA	81	67	180	526	174	121	270	150	18	64	10	0.1	0.122	0.057
.	19.01.15-20.20.11-1-215782	357	77	77	24	0	19	600	70	70	0	0	NA	NA	NA	94	116	182	557	190	130	299	171	62	149	16	0.341	0.268	0.084
.	19.01.15-20.20.14-1-215786	165	12	12	2	0	2	542	11	11	0	0	NA	NA	NA	51	57	176	521	173	124	263	155	4	22	9	0.023	0.042	0.052
.	19.01.15-20.20.28-1-215796	127	13	13	2	0	2	523	11	11	0	0	NA	NA	NA	43	31	169	501	174	118	253	152	5	27	5	0.03	0.054	0.029
.	19.01.15-20.20.57-1-215821	61	3	3	0	0	0	448	1	1	0	0	NA	NA	NA	17	15	166	498	164	102	219	127	6	0	0	0.036	0	0
.	19.01.15-20.21.03-1-215828	159	21	21	7	0	4	526	19	19	0	0	NA	NA	NA	42	35	173	506	169	122	253	151	8	65	4	0.046	0.128	0.024
.	19.01.15-20.21.08-1-215843	91	6	6	0	0	0	518	5	5	0	0	NA	NA	NA	29	32	168	507	170	116	249	153	5	5	3	0.03	0.01	0.018
.	19.01.15-20.21.12-1-215846	411	45	45	5	0	3	573	41	41	0	0	NA	NA	NA	103	96	182	546	181	128	284	161	5	110	17	0.027	0.201	0.094
.	19.01.15-20.21.13-1-215850	198	19	19	4	0	4	549	17	17	0	0	NA	NA	NA	58	64	173	533	171	121	275	153	6	19	11	0.035	0.036	0.064
.	19.01.15-20.21.24-1-215862	85	6	6	1	0	1	511	4	4	0	0	NA	NA	NA	31	25	168	505	165	114	249	148	0	12	0	0	0.024	0
.	19.01.15-20.21.24-1-215863	36	1	1	1	0	1	0	0	0	0	0	NA	NA	NA	12	12	165	496	164	0	0	0	0	1	0	0	0.002	0
.	19.01.15-20.21.28-1-215868	89	3	3	2	0	2	509	1	1	0	0	NA	NA	NA	22	20	168	499	166	115	247	147	6	0	0	0.036	0	0
.	19.01.15-20.21.28-1-215869	326	49	49	13	0	6	567	46	46	0	0	NA	NA	NA	102	88	176	544	181	121	284	162	33	106	11	0.188	0.195	0.061
.	19.01.15-20.21.33-1-215889	61	2	2	0	0	0	506	1	1	0	0	NA	NA	NA	29	17	166	496	168	114	242	150	0	8	0	0	0.016	0
.	19.01.15-20.21.35-1-215891	148	10	10	1	0	1	530	8	8	0	0	NA	NA	NA	53	51	177	518	169	123	260	147	0	24	0	0	0.046	0
.	19.01.15-20.21.41-1-215897	122	10	10	4	0	3	516	7	7	0	0	NA	NA	NA	52	32	171	507	167	118	251	147	10	21	0	0.058	0.041	0
.	19.01.15-20.21.43-1-215898	148	20	20	2	0	1	526	18	18	0	0	NA	NA	NA	59	43	172	512	172	120	253	153	4	46	3	0.023	0.09	0.017
.	19.01.15-20.21.45-1-215899	61	2	2	1	0	1	500	1	1	0	0	NA	NA	NA	16	16	167	498	164	114	241	145	0	5	0	0	0.01	0
.	19.01.15-20.21.46-1-215901	209	42	42	12	0	10	539	38	38	0	0	NA	NA	NA	64	55	179	518	171	125	263	151	19	103	3	0.106	0.199	0.018
.	19.01.15-20.21.57-1-215910	289	38	38	14	0	13	569	33	33	0	0	NA	NA	NA	86	89	181	547	174	128	289	152	23	100	3	0.127	0.183	0.017
.	19.01.15-20.21.59-1-215913	90	5	5	2	0	0	518	3	3	0	0	NA	NA	NA	27	31	168	508	168	114	254	150	0	20	0	0	0.039	0
.	19.01.15-20.22.02-1-215926	122	7	7	0	0	0	528	6	6	0	0	NA	NA	NA	42	42	172	508	175	119	255	154	5	11	0	0.029	0.022	0
.	19.01.15-20.22.05-1-215932	383	63	63	16	0	12	596	58	58	0	0	NA	NA	NA	110	115	191	554	183	137	297	162	43	134	7	0.225	0.242	0.038
.	19.01.15-20.22.31-1-215945	273	12	12	9	0	6	564	11	11	0	0	NA	NA	NA	100	88	177	546	178	123	283	158	1	45	2	0.006	0.082	0.011
.	19.01.15-20.22.31-1-215947	187	20	20	6	0	6	532	18	18	0	0	NA	NA	NA	52	49	172	513	177	121	256	155	16	37	1	0.093	0.072	0.006
.	19.01.15-20.22.33-1-215963	126	15	15	4	0	3	527	12	12	0	0	NA	NA	NA	36	43	172	516	168	118	262	147	3	29	0	0.017	0.056	0
.	19.01.15-20.22.41-1-215966	120	4	4	0	0	0	536	3	3	0	0	NA	NA	NA	28	48	176	515	170	121	263	152	5	4	0	0.028	0.008	0
.	19.01.15-20.22.58-1-215987	32	1	1	0	0	0	0	0	0	0	0	NA	NA	NA	13	12	164	498	163	0	0	0	0	0	0	0	0	0
.	19.01.15-20.23.00-1-215991	35	1	1	0	0	0	0	0	0	0	0	NA	NA	NA	13	10	164	493	166	0	0	0	1	0	0	0.006	0	0
.	19.01.15-20.23.00-1-215993	149	10	10	3	0	3	538	9	9	0	0	NA	NA	NA	49	51	174	518	172	122	261	155	0	21	5	0	0.041	0.029
.	19.01.15-20.23.00-1-215994	394	57	57	18	0	13	608	50	50	0	0	NA	NA	NA	114	133	195	571	180	139	308	161	36	155	23	0.185	0.271	0.128
.	19.01.15-20.23.02-1-215997	183	16	16	7	0	5	546	15	15	0	0	NA	NA	NA	49	60	172	520	181	120	264	162	0	60	0	0	0.115	0
.	19.01.15-20.23.03-1-215999	402	39	39	12	0	11	594	37	37	0	0	NA	NA	NA	106	109	190	551	181	137	298	159	31	106	14	0.163	0.192	0.077
.	19.01.15-20.23.05-1-216003	175	14	14	4	0	3	543	11	11	0	0	NA	NA	NA	57	54	174	521	172	121	270	152	4	26	1	0.023	0.05	0.006
.	19.01.15-20.23.16-1-216014	415	45	45	16	0	9	605	42	42	0	0	NA	NA	NA	127	117	184	554	192	132	301	172	24	114	6	0.13	0.206	0.031
.	19.01.15-20.23.19-1-216017	32	1	1	0	0	0	0	0	0	0	0	NA	NA	NA	11	10	166	493	164	0	0	0	0	0	2	0	0	0.012
.	19.01.15-20.23.22-1-216024	361	23	23	9	0	8	591	21	21	0	0	NA	NA	NA	106	112	183	562	180	128	302	161	5	68	1	0.027	0.121	0.006
.	19.01.15-20.23.23-1-216025	125	17	17	2	0	2	528	15	15	0	0	NA	NA	NA	37	41	172	510	172	118	255	155	9	28	4	0.052	0.055	0.023
.	19.01.15-20.23.50-1-216051	124	6	6	3	0	3	527	5	5	0	0	NA	NA	NA	33	45	170	519	169	117	261	149	6	7	4	0.035	0.013	0.024
.	19.01.15-20.24.10-1-216075	152	19	19	3	0	3	535	16	16	0	0	NA	NA	NA	44	50	174	524	165	123	266	146	0	34	14	0	0.065	0.085
.	19.01.15-20.24.16-1-216083	180	24	24	4	0	3	527	22	22	0	0	NA	NA	NA	39	42	170	513	172	115	260	152	15	63	8	0.088	0.123	0.047
.	19.01.15-20.24.23-1-216092	32	1	1	0	0	0	0	0	0	0	0	NA	NA	NA	7	11	164	497	163	0	0	0	0	2	0	0	0.004	0
.	19.01.15-20.24.26-1-216095	92	6	6	4	0	4	516	4	4	0	0	NA	NA	NA	22	25	166	506	166	113	254	149	1	19	0	0.006	0.038	0
.	19.01.15-20.24.26-1-216096	30	1	1	0	0	0	0	0	0	0	0	NA	NA	NA	11	4	163	491	163	0	0	0	0	0	2	0	0	0.012
.	19.01.15-20.24.28-1-216098	262	16	16	4	0	3	566	13	13	0	0	NA	NA	NA	85	87	185	538	177	129	281	156	11	38	6	0.059	0.071	0.034
.	19.01.15-20.24.29-1-216100	756	90	90	31	0	28	678	81	81	0	0	NA	NA	NA	223	212	196	623	206	141	351	186	73	196	19	0.372	0.315	0.092
.	19.01.15-20.24.41-1-216124	295	44	44	14	0	11	548	40	40	0	0	NA	NA	NA	87	65	174	531	173	121	272	155	22	114	9	0.126	0.215	0.052
.	19.01.15-20.24.43-1-216126	118	6	6	3	0	3	519	5	5	0	0	NA	NA	NA	35	30	170	505	168	119	253	147	0	23	1	0	0.046	0.006
.	19.01.15-20.24.54-1-216132	90	3	3	1	0	1	516	2	2	0	0	NA	NA	NA	30	35	169	509	170	115	253	148	0	6	2	0	0.012	0.012
.	19.01.15-20.24.59-1-216140	118	8	8	1	0	1	515	7	7	0	0	NA	NA	NA	38	33	169	512	165	115	255	145	11	20	0	0.065	0.039	0
.	19.01.15-20.25.02-1-216145	32	1	1	0	0	0	0	0	0	0	0	NA	NA	NA	8	10	165	493	165	0	0	0	0	1	0	0	0.002	0
.	19.01.15-20.25.04-1-216150	233	34	34	6	0	4	537	30	30	0	0	NA	NA	NA	70	60	172	520	181	121	256	160	15	71	8	0.087	0.137	0.044
.	19.01.15-20.25.05-1-216151	31	1	1	1	0	1	0	0	0	0	0	NA	NA	NA	7	9	164	494	164	0	0	0	0	1	0	0	0.002	0
.	19.01.15-20.25.05-1-216153	120	8	8	2	0	1	514	7	7	0	0	NA	NA	NA	46	32	167	507	171	116	250	148	13	14	6	0.078	0.028	0.035
.	19.01.15-20.25.09-1-216158	176	11	11	3	0	3	526	10	10	0	0	NA	NA	NA	51	45	173	516	169	119	259	148	4	19	1	0.023	0.037	0.006
.	19.01.15-20.25.09-1-216159	226	46	46	13	0	10	543	43	43	0	0	NA	NA	NA	68	62	178	526	171	124	267	152	39	113	13	0.219	0.215	0.076
.	19.01.15-20.25.10-1-216160	88	4	4	2	0	1	511	3	3	0	0	NA	NA	NA	30	32	172	504	169	118	248	145	10	6	0	0.058	0.012	0
.	19.01.15-20.25.18-1-216171	121	17	17	5	0	5	533	13	13	0	0	NA	NA	NA	32	53	174	517	175	121	258	154	12	20	6	0.069	0.039	0.034
.	19.01.15-20.26.05-1-216214	114	9	9	1	0	1	524	6	6	0	0	NA	NA	NA	28	34	172	508	167	119	255	150	2	9	0	0.012	0.018	0
.	19.01.15-20.26.11-1-216219	173	33	33	7	0	6	538	32	32	0	0	NA	NA	NA	49	55	177	517	174	122	260	156	34	53	11	0.192	0.103	0.063
.	19.01.15-20.26.16-1-216228	319	51	51	16	0	14	590	44	44	0	0	NA	NA	NA	106	112	187	550	188	130	292	168	51	108	13	0.273	0.196	0.069
.	19.01.15-20.26.20-1-216235	228	36	36	17	0	12	542	30	30	0	0	NA	NA	NA	70	62	178	523	174	123	265	154	30	83	3	0.169	0.159	0.017
.	19.01.15-20.26.24-1-216244	182	35	35	11	0	8	535	33	33	0	0	NA	NA	NA	65	60	177	518	178	121	259	155	27	86	12	0.153	0.166	0.067
.	19.01.15-20.26.30-1-216253	145	21	21	5	0	4	525	19	19	0	0	NA	NA	NA	47	48	179	512	170	122	254	149	16	39	0	0.089	0.076	0
.	19.01.15-20.26.32-1-216254	176	8	8	4	0	4	531	6	6	0	0	NA	NA	NA	58	42	172	512	171	119	258	154	6	12	6	0.035	0.023	0.035
.	19.01.15-20.27.22-1-216305	267	33	33	4	0	4	548	30	30	0	0	NA	NA	NA	83	66	175	529	175	121	271	156	30	73	7	0.171	0.138	0.04
.	19.01.15-20.27.22-1-216306	303	23	23	5	0	3	576	21	21	0	0	NA	NA	NA	72	91	181	539	184	124	284	168	4	44	5	0.022	0.082	0.027
.	19.01.15-20.27.30-1-216310	93	3	3	0	0	0	516	2	2	0	0	NA	NA	NA	27	33	169	507	170	114	250	152	0	11	0	0	0.022	0
.	19.01.15-20.27.32-1-216311	63	2	2	0	0	0	496	0	0	0	0	NA	NA	NA	25	16	164	499	166	110	243	143	0	1	0	0	0.002	0
.	19.01.15-20.27.35-1-216329	119	4	4	0	0	0	526	3	3	0	0	NA	NA	NA	40	41	171	513	170	119	258	149	0	15	2	0	0.029	0.012
.	19.01.15-20.27.35-1-216330	179	13	13	6	0	5	527	10	10	0	0	NA	NA	NA	52	51	172	526	166	119	266	142	2	37	2	0.012	0.07	0.012
.	19.01.15-20.27.42-1-216331	381	43	43	11	0	8	587	38	38	0	0	NA	NA	NA	102	105	186	545	187	134	289	164	41	89	13	0.22	0.163	0.07
.	19.01.15-20.27.45-1-216333	293	17	17	6	0	4	571	16	16	0	0	NA	NA	NA	90	84	178	542	177	127	284	160	8	48	0	0.045	0.089	0
.	19.01.15-20.27.45-1-216334	148	10	10	3	0	3	520	8	8	0	0	NA	NA	NA	39	35	165	516	167	114	260	146	11	24	3	0.067	0.047	0.018
.	19.01.15-20.27.48-1-216338	288	67	67	19	0	15	569	60	60	0	0	NA	NA	NA	76	86	179	546	174	126	287	156	50	151	28	0.279	0.277	0.161
.	19.01.15-20.27.52-1-216343	211	27	27	7	0	5	550	25	25	0	0	NA	NA	NA	59	75	175	539	174	121	273	156	12	74	0	0.069	0.137	0
.	19.01.15-20.28.02-1-216355	264	17	17	3	0	2	566	14	14	0	0	NA	NA	NA	75	80	178	542	173	127	284	155	12	30	12	0.067	0.055	0.069
.	19.01.15-20.28.05-1-216369	123	6	6	1	0	1	521	4	4	0	0	NA	NA	NA	31	33	169	507	170	117	253	151	7	11	1	0.041	0.022	0.006
.	19.01.15-20.28.10-1-216377	90	6	6	3	0	3	522	5	5	0	0	NA	NA	NA	21	37	172	511	167	120	253	149	4	12	2	0.023	0.023	0.012
.	19.01.15-20.28.19-1-216385	145	10	10	1	0	1	526	8	8	0	0	NA	NA	NA	61	46	175	514	170	119	257	150	6	19	0	0.034	0.037	0
.	19.01.15-20.28.22-1-216389	177	16	16	2	0	2	545	15	15	0	0	NA	NA	NA	58	58	174	518	179	121	265	159	15	21	2	0.086	0.041	0.011
.	19.01.15-20.28.26-1-216398	90	7	7	0	0	0	509	6	6	0	0	NA	NA	NA	26	26	170	503	166	118	247	144	0	16	0	0	0.032	0
.	19.01.15-20.28.30-1-216402	118	7	7	3	0	1	532	5	5	0	0	NA	NA	NA	31	44	174	517	166	121	262	149	15	11	0	0.086	0.021	0
.	19.01.15-20.28.36-1-216420	90	4	4	1	0	1	509	3	3	0	0	NA	NA	NA	25	27	169	505	166	117	245	147	1	4	0	0.006	0.008	0
.	19.01.15-20.28.45-1-216425	181	14	14	7	0	7	545	13	13	0	0	NA	NA	NA	69	63	174	527	175	120	267	158	12	34	0	0.069	0.065	0
.	19.01.15-20.28.46-1-216427	157	11	11	3	0	3	524	9	9	0	0	NA	NA	NA	44	38	172	510	169	118	258	148	5	36	3	0.029	0.071	0.018
.	19.01.15-20.28.46-1-216429	91	7	7	3	0	3	515	6	6	0	0	NA	NA	NA	30	29	170	505	167	115	250	150	0	25	3	0	0.05	0.018
.	19.01.15-20.28.53-1-216436	32	1	1	0	0	0	0	0	0	0	0	NA	NA	NA	8	7	164	492	164	0	0	0	0	0	1	0	0	0.006
.	19.01.15-20.28.53-1-216437	122	6	6	2	0	1	524	4	4	0	0	NA	NA	NA	29	36	172	508	169	118	254	152	0	13	8	0	0.026	0.047
.	19.01.15-20.28.55-1-216441	361	44	44	7	0	4	589	42	42	0	0	NA	NA	NA	111	111	185	555	184	129	295	165	19	103	6	0.103	0.186	0.033
.	19.01.15-20.28.56-1-216442	332	28	28	7	0	6	554	26	26	0	0	NA	NA	NA	96	76	176	531	182	124	272	158	32	89	4	0.182	0.168	0.022
.	19.01.15-20.28.58-1-216447	262	12	12	2	0	1	573	10	10	0	0	NA	NA	NA	88	86	181	540	178	130	285	158	13	21	4	0.072	0.039	0.022
.	19.01.15-20.29.08-1-216467	93	6	6	1	0	1	510	5	5	0	0	NA	NA	NA	40	25	166	501	171	113	247	150	1	11	3	0.006	0.022	0.018
.	19.01.15-20.29.10-1-216468	119	8	8	2	0	2	515	7	7	0	0	NA	NA	NA	29	30	169	507	167	119	249	147	8	15	2	0.047	0.03	0.012
.	19.01.15-20.29.13-1-216471	114	5	5	2	0	1	529	3	3	0	0	NA	NA	NA	43	43	168	513	175	118	259	152	5	11	0	0.03	0.021	0
.	19.01.15-20.29.14-1-216473	401	46	46	7	0	6	585	40	40	0	0	NA	NA	NA	132	104	181	549	187	129	290	166	31	104	8	0.171	0.189	0.043
.	19.01.15-20.29.17-1-216476	59	2	2	0	0	0	147	1	1	0	0	NA	NA	NA	18	17	168	496	166	26	82	39	0	4	0	0	0.008	0
.	19.01.15-20.29.24-1-216483	230	58	58	16	0	9	553	56	56	0	0	NA	NA	NA	79	75	173	533	182	119	273	161	40	127	5	0.231	0.238	0.027
.	19.01.15-20.29.24-1-216485	37	1	1	0	0	0	0	0	0	0	0	NA	NA	NA	11	13	167	493	166	0	0	0	0	0	1	0	0	0.006
.	19.01.15-20.29.25-1-216486	119	8	8	2	0	1	523	7	7	0	0	NA	NA	NA	43	32	168	508	169	116	256	151	13	15	1	0.077	0.03	0.006
.	19.01.15-20.29.27-1-216491	57	2	2	0	0	0	201	1	1	0	0	NA	NA	NA	17	27	168	505	167	48	92	61	0	3	3	0	0.006	0.018
.	19.01.15-20.29.29-1-216492	175	20	20	6	0	5	530	17	17	0	0	NA	NA	NA	42	43	170	516	170	118	261	151	16	25	6	0.094	0.048	0.035
.	19.01.15-20.29.33-1-216510	179	18	18	4	0	4	548	16	16	0	0	NA	NA	NA	58	55	171	520	177	119	271	158	23	20	0	0.135	0.038	0
.	19.01.15-20.29.37-1-216512	33	1	1	1	0	1	0	0	0	0	0	NA	NA	NA	10	13	165	499	162	0	0	0	0	0	1	0	0	0.006
.	19.01.15-20.29.40-1-216513	130	7	7	1	0	1	513	6	6	0	0	NA	NA	NA	38	26	169	504	166	118	250	145	1	11	5	0.006	0.022	0.03
.	19.01.15-20.29.46-1-216519	215	13	13	2	0	1	560	12	12	0	0	NA	NA	NA	78	75	184	528	176	134	271	155	9	26	1	0.049	0.049	0.006
.	19.01.15-20.29.47-1-216521	207	27	27	10	0	7	556	24	24	0	0	NA	NA	NA	71	76	179	536	174	123	278	155	18	75	5	0.101	0.14	0.029
.	19.01.15-20.30.04-1-216542	265	43	43	13	0	9	567	39	39	0	0	NA	NA	NA	86	81	183	535	176	130	277	160	31	100	4	0.169	0.187	0.023
.	19.01.15-20.30.05-1-216549	90	4	4	0	0	0	509	1	1	0	0	NA	NA	NA	35	31	171	507	166	119	245	145	0	4	2	0	0.008	0.012
.	19.01.15-20.30.06-1-216556	57	2	2	0	0	0	512	1	1	0	0	NA	NA	NA	27	29	170	504	168	115	249	148	0	6	2	0	0.012	0.012
.	19.01.15-20.30.19-1-216574	245	64	64	14	0	13	553	55	55	0	0	NA	NA	NA	63	65	179	521	178	128	266	159	45	132	21	0.251	0.253	0.118
.	19.01.15-20.30.20-1-216575	237	126	126	42	0	29	531	120	120	0	0	NA	NA	NA	73	56	174	520	175	117	260	154	68	233	44	0.391	0.448	0.251
.	19.01.15-20.30.28-1-216580	62	5	5	0	0	0	513	4	4	0	0	NA	NA	NA	20	24	167	504	166	114	250	149	17	7	0	0.102	0.014	0
.	19.01.15-20.30.31-1-216585	174	19	19	5	0	3	527	16	16	0	0	NA	NA	NA	52	47	168	515	177	116	255	156	5	45	4	0.03	0.087	0.023
.	19.01.15-20.30.31-1-216586	414	56	56	11	0	8	582	48	48	0	0	NA	NA	NA	91	100	179	556	178	126	293	163	44	96	2	0.246	0.173	0.011
.	19.01.15-20.30.41-1-216605	361	17	17	6	0	4	600	15	15	0	0	NA	NA	NA	105	116	191	550	188	137	291	172	6	75	3	0.031	0.136	0.016
.	19.01.15-20.30.50-1-216610	85	4	4	0	0	0	507	3	3	0	0	NA	NA	NA	28	24	166	503	168	113	246	148	0	4	1	0	0.008	0.006
.	19.01.15-20.31.00-1-216623	257	35	35	14	0	12	554	30	30	0	0	NA	NA	NA	63	68	176	526	179	123	271	160	25	76	16	0.142	0.144	0.089
.	19.01.15-20.31.04-1-216632	31	1	1	0	0	0	0	0	0	0	0	NA	NA	NA	7	9	166	492	164	0	0	0	0	1	0	0	0.002	0
.	19.01.15-20.31.04-1-216633	207	11	11	2	0	1	540	9	9	0	0	NA	NA	NA	64	59	179	519	174	125	262	153	9	35	0	0.05	0.067	0
.	19.01.15-20.31.06-1-216655	37	1	1	0	0	0	0	0	0	0	0	NA	NA	NA	12	9	163	495	164	0	0	0	2	0	0	0.012	0	0
.	19.01.15-20.31.08-1-216659	292	66	66	27	0	21	551	55	55	0	0	NA	NA	NA	83	71	176	531	177	118	276	157	35	167	5	0.199	0.315	0.028
.	19.01.15-20.31.18-1-216693	122	7	7	2	0	2	546	6	6	0	0	NA	NA	NA	27	53	178	516	172	126	264	156	13	5	0	0.073	0.01	0
.	19.01.15-20.31.20-1-216703	307	104	104	30	0	23	581	101	101	0	0	NA	NA	NA	85	98	187	543	181	133	285	163	69	196	19	0.369	0.361	0.105
.	19.01.15-20.31.33-1-216725	123	19	19	7	0	2	520	16	16	0	0	NA	NA	NA	38	38	171	512	168	116	255	149	6	45	12	0.035	0.088	0.071
.	19.01.15-20.31.45-1-216734	62	4	4	2	0	2	511	3	3	0	0	NA	NA	NA	19	23	170	501	165	118	246	147	2	10	1	0.012	0.02	0.006
.	19.01.15-20.31.55-1-216742	34	1	1	0	0	0	0	0	0	0	0	NA	NA	NA	9	8	167	492	162	0	0	0	0	0	0	0	0	0
.	19.01.15-20.31.58-1-216746	242	37	37	9	0	4	571	34	34	0	0	NA	NA	NA	61	81	178	540	176	126	285	160	25	91	14	0.14	0.169	0.08
.	19.01.15-20.32.00-1-216751	97	10	10	1	0	1	514	9	9	0	0	NA	NA	NA	37	35	168	512	168	116	255	143	12	5	6	0.071	0.01	0.036
.	19.01.15-20.32.01-1-216753	209	36	36	9	0	8	544	31	31	0	0	NA	NA	NA	64	62	172	527	176	119	271	154	29	84	11	0.169	0.159	0.062
.	19.01.15-20.32.01-1-216754	241	27	27	6	0	6	552	24	24	0	0	NA	NA	NA	75	69	178	526	178	125	270	157	36	43	6	0.202	0.082	0.034
.	19.01.15-20.32.14-1-216783	154	7	7	2	0	1	537	6	6	0	0	NA	NA	NA	46	57	171	523	176	115	263	159	0	16	0	0	0.031	0
.	19.01.15-20.32.21-1-216791	117	10	10	0	0	0	519	8	8	0	0	NA	NA	NA	38	35	166	514	168	113	257	149	2	27	0	0.012	0.053	0
.	19.01.15-20.32.32-1-216799	207	58	58	7	0	7	541	54	54	0	0	NA	NA	NA	56	51	176	513	175	121	263	157	22	128	2	0.125	0.25	0.011
.	19.01.15-20.32.37-1-216819	297	53	53	15	0	12	561	51	51	0	0	NA	NA	NA	98	77	187	529	174	135	271	155	45	131	3	0.241	0.248	0.017
.	19.01.15-20.32.44-1-216820	32	1	1	0	0	0	0	0	0	0	0	NA	NA	NA	7	10	164	496	163	0	0	0	0	0	0	0	0	0
.	19.01.15-20.32.46-1-216824	118	12	12	3	0	3	526	11	11	0	0	NA	NA	NA	35	36	176	505	168	124	252	150	3	50	0	0.017	0.099	0
.	19.01.15-20.32.52-1-216829	61	2	2	1	0	1	151	1	1	0	0	NA	NA	NA	20	16	167	499	163	34	74	43	1	2	0	0.006	0.004	0
.	19.01.15-20.32.57-1-216834	260	64	64	24	0	20	549	59	59	0	0	NA	NA	NA	89	69	181	523	178	125	265	159	38	152	27	0.21	0.291	0.152
.	19.01.15-20.32.58-1-216836	303	24	24	11	0	5	574	20	20	0	0	NA	NA	NA	103	99	185	546	181	130	285	159	9	78	15	0.049	0.143	0.083
.	19.01.15-20.32.59-1-216838	62	2	2	0	0	0	501	0	0	0	0	NA	NA	NA	26	20	167	501	165	113	244	144	0	0	4	0	0	0.024
.	19.01.15-20.33.04-1-216846	241	14	14	3	0	2	559	10	10	0	0	NA	NA	NA	77	78	173	536	182	122	276	161	2	15	14	0.012	0.028	0.077
.	19.01.15-20.33.12-1-216856	464	69	69	17	0	15	609	64	64	0	0	NA	NA	NA	122	120	186	565	182	134	310	165	39	192	7	0.21	0.34	0.038
.	19.01.15-20.33.12-1-216857	64	6	6	2	0	2	503	5	5	0	0	NA	NA	NA	29	20	166	501	166	112	246	145	9	3	11	0.054	0.006	0.066
.	19.01.15-20.33.29-1-216875	60	2	2	0	0	0	511	1	1	0	0	NA	NA	NA	26	24	169	500	168	116	246	149	10	0	0	0.059	0	0
.	19.01.15-20.33.30-1-216876	97	6	6	2	0	1	518	5	5	0	0	NA	NA	NA	29	29	171	501	170	118	248	152	0	20	0	0	0.04	0
.	19.01.15-20.33.30-1-216878	264	14	14	5	0	5	553	13	13	0	0	NA	NA	NA	76	70	178	532	173	122	278	153	12	32	11	0.067	0.06	0.064
.	19.01.15-20.33.41-1-216900	114	5	5	0	0	0	512	4	4	0	0	NA	NA	NA	30	27	168	506	166	114	250	148	6	8	0	0.036	0.016	0
.	19.01.15-20.33.43-1-216902	380	63	63	20	0	16	583	57	57	0	0	NA	NA	NA	102	100	178	552	183	124	296	163	39	153	9	0.219	0.277	0.049
.	19.01.15-20.33.48-1-216907	118	7	7	3	0	3	524	6	6	0	0	NA	NA	NA	42	37	169	515	166	116	262	146	7	21	1	0.041	0.041	0.006
.	19.01.15-20.33.56-1-216913	64	6	6	2	0	2	516	5	5	0	0	NA	NA	NA	27	29	168	505	169	114	249	153	0	10	8	0	0.02	0.047
.	19.01.15-20.33.58-1-216917	120	10	10	0	0	0	533	8	8	0	0	NA	NA	NA	33	44	173	511	173	122	257	154	7	13	7	0.04	0.025	0.04
.	19.01.15-20.33.59-1-216918	243	35	35	8	0	7	545	33	33	0	0	NA	NA	NA	84	69	183	523	176	127	264	154	14	81	8	0.077	0.155	0.045
.	19.01.15-20.34.00-1-216920	32	1	1	0	0	0	0	0	0	0	0	NA	NA	NA	10	11	167	493	164	0	0	0	0	0	0	0	0	0
.	19.01.15-20.34.01-1-216922	143	15	15	5	0	3	542	13	13	0	0	NA	NA	NA	37	54	175	519	173	121	263	158	12	42	2	0.069	0.081	0.012
.	19.01.15-20.34.06-1-216931	86	4	4	1	0	1	512	2	2	0	0	NA	NA	NA	30	23	167	501	168	116	247	149	3	10	1	0.018	0.02	0.006
.	19.01.15-20.34.11-1-216944	94	7	7	2	0	2	525	6	6	0	0	NA	NA	NA	35	38	172	513	166	120	258	147	2	22	11	0.012	0.043	0.066
.	19.01.15-20.34.22-1-216955	122	4	4	2	0	1	513	3	3	0	0	NA	NA	NA	34	33	169	510	167	114	252	147	2	7	0	0.012	0.014	0
.	19.01.15-20.34.26-1-216958	87	3	3	0	0	0	510	2	2	0	0	NA	NA	NA	28	30	173	503	167	118	247	145	0	9	0	0	0.018	0
.	19.01.15-20.34.26-1-216959	94	4	4	0	0	0	516	3	3	0	0	NA	NA	NA	40	30	171	505	167	120	251	145	0	11	5	0	0.022	0.03
.	19.01.15-20.34.31-1-216961	424	62	62	25	0	19	595	56	56	0	0	NA	NA	NA	124	114	185	558	184	131	296	168	34	201	4	0.184	0.36	0.022
.	19.01.15-20.34.33-1-216981	390	56	56	16	0	14	605	50	50	0	0	NA	NA	NA	117	127	183	566	191	131	302	172	17	135	10	0.093	0.239	0.052
.	19.01.15-20.34.37-1-216983	59	2	2	0	0	0	505	1	1	0	0	NA	NA	NA	27	21	166	503	165	116	244	145	0	1	6	0	0.002	0.036
.	19.01.15-20.34.38-1-216985	357	44	44	10	0	9	581	41	41	0	0	NA	NA	NA	88	100	186	549	178	134	289	158	23	113	0	0.124	0.206	0
.	19.01.15-20.34.39-1-216987	71	4	4	1	0	0	510	3	3	0	0	NA	NA	NA	25	27	168	505	167	115	249	146	0	10	0	0	0.02	0
.	19.01.15-20.34.42-1-216991	64	2	2	1	0	1	510	1	1	0	0	NA	NA	NA	30	28	167	507	167	115	248	147	0	2	0	0	0.004	0
.	19.01.15-20.34.49-1-216998	412	74	74	21	0	16	599	70	70	0	0	NA	NA	NA	128	120	186	563	184	129	305	165	71	160	9	0.382	0.284	0.049
.	19.01.15-20.34.54-1-217000	149	17	17	5	0	4	520	16	16	0	0	NA	NA	NA	48	40	170	514	169	114	255	151	25	40	0	0.147	0.078	0
.	19.01.15-20.34.55-1-217001	345	32	32	17	0	14	584	28	28	0	0	NA	NA	NA	106	107	187	554	179	129	297	158	16	76	3	0.086	0.137	0.017
.	19.01.15-20.34.58-1-217006	206	23	23	4	0	3	548	21	21	0	0	NA	NA	NA	52	67	173	530	177	118	274	156	8	65	16	0.046	0.123	0.09
.	19.01.15-20.35.15-1-217034	97	4	4	1	0	0	514	3	3	0	0	NA	NA	NA	29	23	166	501	169	116	248	150	0	14	3	0	0.028	0.018
.	19.01.15-20.35.32-1-217055	175	17	17	2	0	2	549	16	16	0	0	NA	NA	NA	42	62	175	529	171	122	273	154	10	33	7	0.057	0.062	0.041
.	19.01.15-20.35.40-1-217075	33	1	1	0	0	0	0	0	0	0	0	NA	NA	NA	4	10	165	495	163	0	0	0	0	2	0	0	0.004	0
.	19.01.15-20.35.40-1-217077	219	26	26	9	0	8	534	25	25	0	0	NA	NA	NA	64	62	178	523	174	121	263	150	20	60	5	0.112	0.115	0.029
.	19.01.15-20.35.42-1-217079	263	25	25	8	0	6	547	23	23	0	0	NA	NA	NA	87	66	171	529	179	116	270	161	27	65	2	0.158	0.123	0.011
.	19.01.15-20.35.47-1-217081	182	20	20	4	0	4	543	18	18	0	0	NA	NA	NA	39	57	175	521	174	122	263	158	9	36	6	0.051	0.069	0.034
.	19.01.15-20.35.50-1-217083	59	3	3	0	0	0	97	1	1	0	0	NA	NA	NA	16	23	169	504	163	21	52	24	1	0	3	0.006	0	0.018
.	19.01.15-20.35.51-1-217086	60	5	5	0	0	0	515	4	4	0	0	NA	NA	NA	24	26	171	502	166	121	246	148	0	14	3	0	0.028	0.018
.	19.01.15-20.35.58-1-217093	359	41	41	11	0	8	581	37	37	0	0	NA	NA	NA	100	107	188	548	184	133	288	160	35	94	11	0.186	0.172	0.06
.	19.01.15-20.35.58-1-217094	256	61	61	17	0	13	547	57	57	0	0	NA	NA	NA	75	62	176	525	174	123	272	152	46	151	4	0.261	0.288	0.023
.	19.01.15-20.36.07-1-217109	61	2	2	1	0	1	506	1	1	0	0	NA	NA	NA	27	23	168	502	166	116	244	146	2	0	0	0.012	0	0
.	19.01.15-20.36.20-1-217127	267	15	15	5	0	4	559	13	13	0	0	NA	NA	NA	81	69	175	527	180	125	271	163	8	43	7	0.046	0.082	0.039
.	19.01.15-20.36.31-1-217142	230	33	33	9	0	4	549	31	31	0	0	NA	NA	NA	63	71	177	527	180	119	269	161	43	63	6	0.243	0.12	0.033
.	19.01.15-20.36.34-1-217161	202	21	21	6	0	5	545	18	18	0	0	NA	NA	NA	51	55	178	519	171	125	267	153	16	62	1	0.09	0.119	0.006
.	19.01.15-20.36.38-1-217163	182	18	18	5	0	4	537	16	16	0	0	NA	NA	NA	56	54	172	524	171	121	265	151	12	33	0	0.07	0.063	0
.	19.01.15-20.36.38-1-217164	30	1	1	0	0	0	0	0	0	0	0	NA	NA	NA	7	7	164	492	164	0	0	0	0	0	0	0	0	0
.	19.01.15-20.36.40-1-217167	124	11	11	2	0	2	528	9	9	0	0	NA	NA	NA	40	41	168	517	169	117	260	151	10	21	1	0.06	0.041	0.006
.	19.01.15-20.36.45-1-217174	62	2	2	2	0	1	507	1	1	0	0	NA	NA	NA	20	16	166	497	166	114	244	149	0	5	0	0	0.01	0
.	19.01.15-20.36.57-1-217181	33	1	1	0	0	0	0	0	0	0	0	NA	NA	NA	14	10	164	496	163	0	0	0	0	0	0	0	0	0
.	19.01.15-20.36.57-1-217182	176	11	11	2	0	1	538	10	10	0	0	NA	NA	NA	60	52	175	512	178	123	259	156	1	32	5	0.006	0.062	0.028
.	19.01.15-20.37.01-1-217191	111	6	6	1	0	0	517	5	5	0	0	NA	NA	NA	31	34	170	512	165	117	252	148	1	10	4	0.006	0.02	0.024
.	19.01.15-20.37.06-1-217199	210	18	18	2	0	1	552	15	15	0	0	NA	NA	NA	69	68	176	529	176	124	273	155	8	71	0	0.045	0.134	0
.	19.01.15-20.37.16-1-217204	119	11	11	3	0	3	517	9	9	0	0	NA	NA	NA	44	36	173	509	167	120	251	146	0	23	2	0	0.045	0.012
.	19.01.15-20.37.17-1-217206	184	35	35	8	0	8	535	29	29	0	0	NA	NA	NA	56	55	177	518	173	125	262	148	22	68	10	0.124	0.131	0.058
.	19.01.15-20.37.18-1-217208	92	3	3	0	0	0	513	2	2	0	0	NA	NA	NA	35	33	169	509	168	116	249	148	0	6	0	0	0.012	0
.	19.01.15-20.37.23-1-217217	31	1	1	0	0	0	0	0	0	0	0	NA	NA	NA	12	4	164	491	162	0	0	0	0	0	0	0	0	0
.	19.01.15-20.37.25-1-217218	61	2	2	0	0	0	52	1	1	0	0	NA	NA	NA	17	15	169	494	165	13	21	18	0	11	0	0	0.022	0
.	19.01.15-20.37.28-1-217225	61	3	3	1	0	1	504	2	2	0	0	NA	NA	NA	28	23	167	502	167	113	244	147	0	11	0	0	0.022	0
.	19.01.15-20.37.32-1-217231	152	19	19	7	0	4	532	16	16	0	0	NA	NA	NA	55	51	171	521	172	120	263	149	20	30	2	0.117	0.058	0.012
.	19.01.15-20.37.32-1-217232	235	48	48	9	0	9	549	43	43	0	0	NA	NA	NA	66	57	177	521	172	125	270	154	47	104	14	0.266	0.2	0.081
.	19.01.15-20.37.37-1-217251	263	47	47	14	0	10	549	43	43	0	0	NA	NA	NA	67	67	172	536	172	119	276	154	32	101	18	0.186	0.188	0.105
.	19.01.15-20.37.41-1-217255	35	1	1	0	0	0	0	0	0	0	0	NA	NA	NA	16	10	166	491	166	0	0	0	0	0	0	0	0	0
.	19.01.15-20.37.43-1-217257	138	13	13	4	0	3	543	12	12	0	0	NA	NA	NA	37	55	172	526	170	118	272	153	12	25	0	0.07	0.048	0
.	19.01.15-20.37.44-1-217259	60	3	3	1	0	1	502	2	2	0	0	NA	NA	NA	27	15	165	497	166	111	245	146	0	13	0	0	0.026	0
.	19.01.15-20.37.47-1-217264	270	62	62	18	0	15	561	52	52	0	0	NA	NA	NA	78	77	185	536	169	131	276	154	46	138	4	0.249	0.257	0.024
.	19.01.15-20.37.48-1-217266	321	40	40	7	0	5	561	38	38	0	0	NA	NA	NA	97	75	180	534	174	126	280	155	26	95	17	0.144	0.178	0.098
.	19.01.15-20.38.00-1-217281	60	2	2	0	0	0	104	1	1	0	0	NA	NA	NA	10	17	167	498	165	24	46	34	0	1	0	0	0.002	0
.	19.01.15-20.38.03-1-217286	267	43	43	9	0	7	545	38	38	0	0	NA	NA	NA	80	64	175	526	176	122	267	156	15	121	2	0.086	0.23	0.011
.	19.01.15-20.38.11-1-217301	146	7	7	0	0	0	532	5	5	0	0	NA	NA	NA	46	49	171	519	172	118	261	153	1	15	0	0.006	0.029	0
.	19.01.15-20.38.11-1-217304	152	20	20	4	0	4	526	17	17	0	0	NA	NA	NA	40	45	171	519	168	117	261	148	8	41	0	0.047	0.079	0
.	19.01.15-20.38.24-1-217322	33	1	1	0	0	0	0	0	0	0	0	NA	NA	NA	10	13	165	498	163	0	0	0	1	0	0	0.006	0	0
.	19.01.15-20.38.25-1-217323	203	32	32	11	0	8	537	30	30	0	0	NA	NA	NA	63	53	172	525	169	120	268	149	38	57	6	0.221	0.109	0.036
.	19.01.15-20.38.34-1-217347	84	4	4	0	0	0	510	1	1	0	0	NA	NA	NA	32	34	165	512	170	112	249	149	2	10	0	0.012	0.02	0
.	19.01.15-20.38.50-1-217358	180	19	19	7	0	7	543	17	17	0	0	NA	NA	NA	49	60	176	524	173	124	264	155	16	37	5	0.091	0.071	0.029
.	19.01.15-20.38.52-1-217361	68	2	2	0	0	0	506	1	1	0	0	NA	NA	NA	16	19	167	496	169	111	244	151	0	1	3	0	0.002	0.018
.	19.01.15-20.38.53-1-217364	95	4	4	2	0	1	526	3	3	0	0	NA	NA	NA	32	38	171	509	171	118	257	151	3	12	6	0.018	0.024	0.035
.	19.01.15-20.38.56-1-217367	33	1	1	0	0	0	0	0	0	0	0	NA	NA	NA	6	9	166	493	163	0	0	0	0	1	0	0	0.002	0
.	19.01.15-20.38.59-1-217373	63	3	3	2	0	2	507	2	2	0	0	NA	NA	NA	25	23	167	504	165	113	248	146	0	14	1	0	0.028	0.006
.	19.01.15-20.39.04-1-217381	122	13	13	4	0	3	536	11	11	0	0	NA	NA	NA	37	47	176	514	170	121	264	151	8	33	2	0.045	0.064	0.012
.	19.01.15-20.39.10-1-217387	90	8	8	2	0	2	505	7	7	0	0	NA	NA	NA	25	23	169	502	165	115	246	144	8	11	0	0.047	0.022	0
.	19.01.15-20.39.13-1-217392	265	23	23	7	0	5	554	18	18	0	0	NA	NA	NA	82	72	181	531	173	128	271	155	9	56	6	0.05	0.105	0.035
.	19.01.15-20.39.18-1-217398	261	62	62	15	0	12	566	57	57	0	0	NA	NA	NA	67	74	183	527	177	130	276	160	35	147	11	0.191	0.279	0.062
.	19.01.15-20.39.19-1-217399	211	21	21	7	0	6	552	19	19	0	0	NA	NA	NA	79	72	175	529	181	121	272	159	12	41	5	0.069	0.078	0.028
.	19.01.15-20.39.20-1-217403	354	34	34	7	0	5	581	32	32	0	0	NA	NA	NA	109	97	175	551	184	121	295	165	28	107	6	0.16	0.194	0.033
.	19.01.15-20.39.27-1-217409	60	2	2	1	0	1	0	1	1	0	0	NA	NA	NA	19	17	167	497	166	0	0	0	0	6	0	0	0.012	0
.	19.01.15-20.39.33-1-217427	89	5	5	2	0	1	516	4	4	0	0	NA	NA	NA	35	28	166	509	166	114	253	149	0	11	2	0	0.022	0.012
.	19.01.15-20.39.33-1-217428	389	53	53	9	0	6	586	47	47	0	0	NA	NA	NA	126	113	183	559	184	128	294	164	39	104	13	0.213	0.186	0.071
.	19.01.15-20.39.34-1-217431	34	1	1	1	0	1	0	0	0	0	0	NA	NA	NA	15	8	164	492	165	0	0	0	0	0	3	0	0	0.018
.	19.01.15-20.39.37-1-217433	122	8	8	1	0	1	531	6	6	0	0	NA	NA	NA	35	43	169	512	175	116	258	157	13	28	4	0.077	0.055	0.023
.	19.01.15-20.39.43-1-217439	59	3	3	0	0	0	511	1	1	0	0	NA	NA	NA	19	22	168	501	166	114	247	150	0	8	0	0	0.016	0
.	19.01.15-20.39.50-1-217441	355	33	33	8	0	7	578	28	28	0	0	NA	NA	NA	114	98	177	550	184	124	293	161	31	89	11	0.175	0.162	0.06
.	19.01.15-20.39.52-1-217443	171	17	17	4	0	3	537	15	15	0	0	NA	NA	NA	53	56	174	522	173	120	262	155	10	44	2	0.057	0.084	0.012
.	19.01.15-20.39.57-1-217452	317	61	61	11	0	7	580	59	59	0	0	NA	NA	NA	88	100	174	561	178	122	300	158	34	133	21	0.195	0.237	0.118
.	19.01.15-20.39.57-1-217453	262	54	54	11	0	10	556	48	48	0	0	NA	NA	NA	68	82	178	537	180	124	273	159	17	146	4	0.096	0.272	0.022
.	19.01.15-20.40.00-1-217461	177	7	7	2	0	1	536	6	6	0	0	NA	NA	NA	62	47	178	514	168	124	261	151	5	11	4	0.028	0.021	0.024
.	19.01.15-20.40.18-1-217494	85	3	3	1	0	1	504	2	2	0	0	NA	NA	NA	25	17	164	500	166	113	249	142	3	3	0	0.018	0.006	0
.	19.01.15-20.40.23-1-217500	65	2	2	2	0	2	497	1	1	0	0	NA	NA	NA	43	20	168	499	166	111	241	145	0	10	0	0	0.02	0
.	19.01.15-20.40.26-1-217505	37	1	1	0	0	0	0	0	0	0	0	NA	NA	NA	12	6	166	491	162	0	0	0	0	1	0	0	0.002	0
.	19.01.15-20.40.29-1-217509	234	11	11	3	0	2	564	10	10	0	0	NA	NA	NA	78	86	178	543	178	124	281	159	17	31	0	0.096	0.057	0
.	19.01.15-20.40.32-1-217518	61	2	2	0	0	0	514	1	1	0	0	NA	NA	NA	20	29	164	508	170	113	249	152	1	1	0	0.006	0.002	0
.	19.01.15-20.40.36-1-217529	235	20	20	5	0	4	550	18	18	0	0	NA	NA	NA	73	70	177	532	174	122	272	156	20	30	3	0.113	0.056	0.017
.	19.01.15-20.40.37-1-217530	237	76	76	17	0	13	540	71	71	0	0	NA	NA	NA	74	60	175	522	176	121	263	156	70	142	22	0.4	0.272	0.125
.	19.01.15-20.40.47-1-217534	33	1	1	0	0	0	0	0	0	0	0	NA	NA	NA	14	7	164	493	163	0	0	0	0	0	1	0	0	0.006
.	19.01.15-20.40.48-1-217535	118	8	8	1	0	1	508	7	7	0	0	NA	NA	NA	39	22	171	501	163	116	246	146	0	21	3	0	0.042	0.018
.	19.01.15-20.40.48-1-217537	34	1	1	0	0	0	0	0	0	0	0	NA	NA	NA	9	12	165	495	165	0	0	0	0	2	0	0	0.004	0
.	19.01.15-20.40.49-1-217538	357	99	99	30	0	23	580	91	91	0	0	NA	NA	NA	101	98	185	539	187	129	284	167	91	215	10	0.492	0.399	0.053
.	19.01.15-20.40.51-1-217541	150	20	20	3	0	2	541	17	17	0	0	NA	NA	NA	46	55	170	518	180	118	263	160	6	33	3	0.035	0.064	0.017
.	19.01.15-20.40.59-1-217552	276	67	67	21	0	19	562	61	61	0	0	NA	NA	NA	76	82	182	534	179	126	277	159	40	157	7	0.22	0.294	0.039
.	19.01.15-20.41.06-1-217564	61	3	3	2	0	1	506	2	2	0	0	NA	NA	NA	27	22	169	499	167	116	243	147	0	8	5	0	0.016	0.03
.	19.01.15-20.41.10-1-217568	204	11	11	3	0	3	547	8	8	0	0	NA	NA	NA	68	68	174	537	170	123	274	150	11	18	0	0.063	0.034	0
.	19.01.15-20.41.19-1-217578	203	10	10	4	0	3	549	9	9	0	0	NA	NA	NA	60	62	174	523	178	120	268	161	13	25	0	0.075	0.048	0
.	19.01.15-20.41.21-1-217582	354	22	22	9	0	7	579	19	19	0	0	NA	NA	NA	101	89	185	534	183	130	284	165	18	55	5	0.097	0.103	0.027
.	19.01.15-20.41.33-1-217607	145	10	10	3	0	3	519	9	9	0	0	NA	NA	NA	29	34	170	506	171	119	251	149	2	17	3	0.012	0.034	0.018
.	19.01.15-20.41.37-1-217609	32	1	1	0	0	0	0	0	0	0	0	NA	NA	NA	13	8	165	491	165	0	0	0	0	0	2	0	0	0.012
.	19.01.15-20.41.40-1-217611	89	5	5	1	0	1	515	4	4	0	0	NA	NA	NA	32	33	170	507	169	115	248	152	3	10	7	0.018	0.02	0.041
.	19.01.15-20.41.43-1-217613	90	3	3	1	0	1	513	2	2	0	0	NA	NA	NA	33	29	166	506	170	114	245	154	0	8	0	0	0.016	0
.	19.01.15-20.41.51-1-217620	228	23	23	6	0	4	554	20	20	0	0	NA	NA	NA	63	65	177	527	174	123	273	158	26	48	4	0.147	0.091	0.023
.	19.01.15-20.41.56-1-217625	93	7	7	1	0	1	528	6	6	0	0	NA	NA	NA	28	47	166	521	173	112	261	155	1	11	1	0.006	0.021	0.006
.	19.01.15-20.41.59-1-217631	118	4	4	2	0	1	523	3	3	0	0	NA	NA	NA	47	36	171	510	168	119	255	149	5	10	0	0.029	0.02	0
.	19.01.15-20.41.59-1-217633	67	2	2	1	0	1	504	1	1	0	0	NA	NA	NA	17	17	166	499	165	113	248	143	0	1	1	0	0.002	0.006
.	19.01.15-20.42.08-1-217644	383	55	55	13	0	10	593	53	53	0	0	NA	NA	NA	113	107	180	554	186	128	298	167	26	150	19	0.144	0.271	0.102
.	19.01.15-20.42.12-1-217649	213	14	14	4	0	4	544	13	13	0	0	NA	NA	NA	57	58	176	524	171	125	266	153	8	43	2	0.045	0.082	0.012
.	19.01.15-20.42.16-1-217663	93	8	8	2	0	2	521	7	7	0	0	NA	NA	NA	40	36	170	508	171	118	252	151	9	8	3	0.053	0.016	0.018
.	19.01.15-20.42.16-1-217664	325	33	33	12	0	9	571	28	28	0	0	NA	NA	NA	87	90	183	541	179	131	279	161	32	100	8	0.175	0.185	0.045
.	19.01.15-20.43.13-1-217705	34	1	1	0	0	0	0	0	0	0	0	NA	NA	NA	6	14	165	498	164	0	0	0	0	3	0	0	0.006	0
.	19.01.15-20.43.15-1-217709	179	13	13	5	0	2	538	11	11	0	0	NA	NA	NA	63	58	178	524	169	121	269	148	5	35	2	0.028	0.067	0.012
.	19.01.15-20.43.16-1-217710	276	46	46	12	0	10	566	44	44	0	0	NA	NA	NA	85	82	174	542	179	121	286	159	30	115	7	0.172	0.212	0.039
.	19.01.15-20.43.17-1-217711	328	48	48	16	0	10	577	44	44	0	0	NA	NA	NA	93	93	189	537	180	137	281	159	44	105	12	0.233	0.196	0.067
.	19.01.15-20.43.18-1-217714	175	21	21	3	0	2	540	19	19	0	0	NA	NA	NA	64	57	173	522	175	123	264	153	11	39	0	0.064	0.075	0
.	19.01.15-20.43.21-1-217718	94	4	4	2	0	2	521	3	3	0	0	NA	NA	NA	34	36	170	506	173	116	251	154	2	11	0	0.012	0.022	0
.	19.01.15-20.43.36-1-217749	33	1	1	1	0	1	0	0	0	0	0	NA	NA	NA	6	8	163	494	164	0	0	0	0	1	0	0	0.002	0
.	19.01.15-20.43.38-1-217750	242	43	43	15	0	10	530	37	37	0	0	NA	NA	NA	83	55	168	531	169	114	267	149	39	92	10	0.232	0.173	0.059
.	19.01.15-20.44.03-1-217765	300	29	29	7	0	5	580	27	27	0	0	NA	NA	NA	87	104	188	551	178	131	291	158	24	60	3	0.128	0.109	0.017
.	19.01.15-20.44.05-1-217768	66	2	2	1	0	1	513	1	1	0	0	NA	NA	NA	24	28	170	505	166	117	250	146	0	2	2	0	0.004	0.012
.	19.01.15-20.44.17-1-217787	264	35	35	9	0	3	575	33	33	0	0	NA	NA	NA	76	87	185	541	174	133	285	157	4	124	9	0.022	0.229	0.052
.	19.01.15-20.44.22-1-217793	92	3	3	0	0	0	521	2	2	0	0	NA	NA	NA	27	29	170	506	166	116	256	149	1	5	0	0.006	0.01	0
.	19.01.15-20.44.23-1-217795	202	23	23	4	0	4	558	20	20	0	0	NA	NA	NA	66	77	178	534	178	126	275	157	9	49	19	0.051	0.092	0.107
.	19.01.15-20.44.25-1-217796	263	21	21	10	0	7	556	16	16	0	0	NA	NA	NA	76	74	174	538	175	125	275	156	10	57	5	0.057	0.106	0.029
.	19.01.15-20.44.36-1-217819	386	48	48	18	0	13	591	42	42	0	0	NA	NA	NA	107	105	193	547	178	140	292	159	48	118	4	0.249	0.216	0.022
.	19.01.15-20.44.38-1-217823	155	9	9	0	0	0	524	8	8	0	0	NA	NA	NA	58	45	173	515	170	119	254	151	2	15	4	0.012	0.029	0.024
.	19.01.15-20.44.45-1-217830	152	30	30	12	0	11	536	28	28	0	0	NA	NA	NA	48	53	175	516	175	121	260	155	17	76	9	0.097	0.147	0.051
.	19.01.15-20.44.53-1-217836	88	3	3	0	0	0	508	2	2	0	0	NA	NA	NA	22	19	168	497	167	116	245	147	2	2	1	0.012	0.004	0.006
.	19.01.15-20.44.57-1-217840	60	2	2	0	0	0	147	1	1	0	0	NA	NA	NA	18	19	164	501	167	28	81	38	0	5	0	0	0.01	0
.	19.01.15-20.44.57-1-217841	121	5	5	1	0	1	513	3	3	0	0	NA	NA	NA	45	28	166	509	166	114	253	146	0	14	1	0	0.028	0.006
.	19.01.15-20.45.01-1-217852	60	5	5	0	0	0	503	4	4	0	0	NA	NA	NA	15	17	165	498	167	114	243	146	0	10	3	0	0.02	0.018
.	19.01.15-20.45.02-1-217856	236	56	56	13	0	11	550	49	49	0	0	NA	NA	NA	69	74	177	537	173	121	275	154	56	100	16	0.316	0.186	0.092
.	19.01.15-20.45.13-1-217867	37	1	1	0	0	0	0	0	0	0	0	NA	NA	NA	9	9	166	493	163	0	0	0	0	2	0	0	0.004	0
.	19.01.15-20.45.19-1-217876	136	14	14	4	0	4	527	12	12	0	0	NA	NA	NA	51	43	171	517	168	121	260	146	4	37	2	0.023	0.072	0.012
.	19.01.15-20.45.20-1-217877	178	8	8	1	0	1	545	7	7	0	0	NA	NA	NA	55	57	173	524	173	117	271	157	0	28	3	0	0.053	0.017
.	19.01.15-20.45.20-1-217878	611	41	41	17	0	12	657	39	39	0	0	NA	NA	NA	187	185	197	603	198	144	334	179	24	110	7	0.122	0.182	0.035
.	19.01.15-20.45.22-1-217879	34	1	1	0	0	0	0	0	0	0	0	NA	NA	NA	10	11	165	494	165	0	0	0	0	0	0	0	0	0
.	19.01.15-20.45.25-1-217882	122	9	9	3	0	3	534	7	7	0	0	NA	NA	NA	35	45	170	518	170	119	261	154	7	24	0	0.041	0.046	0
.	19.01.15-20.45.25-1-217883	64	3	3	1	0	1	516	2	2	0	0	NA	NA	NA	18	29	170	506	166	117	252	147	4	0	6	0.024	0	0.036
.	19.01.15-20.45.34-1-217905	116	6	6	1	0	1	532	5	5	0	0	NA	NA	NA	34	44	174	511	172	121	259	152	7	11	0	0.04	0.022	0
.	19.01.15-20.45.39-1-217910	421	42	42	16	0	10	602	39	39	0	0	NA	NA	NA	108	116	187	555	187	135	297	170	28	98	1	0.15	0.177	0.005
.	19.01.15-20.45.42-1-217914	59	2	2	0	0	0	515	1	1	0	0	NA	NA	NA	17	30	170	507	166	118	251	146	0	7	0	0	0.014	0
.	19.01.15-20.45.44-1-217916	117	6	6	2	0	1	529	5	5	0	0	NA	NA	NA	41	48	171	523	167	118	264	147	3	18	0	0.018	0.034	0
.	19.01.15-20.45.47-1-217919	62	2	2	1	0	1	149	1	1	0	0	NA	NA	NA	22	10	166	494	163	31	75	43	0	3	0	0	0.006	0
.	19.01.15-20.45.54-1-217926	234	27	27	7	0	6	539	25	25	0	0	NA	NA	NA	73	61	169	533	172	116	271	152	6	61	16	0.036	0.114	0.093
.	19.01.15-20.45.54-1-217928	90	4	4	4	0	3	516	3	3	0	0	NA	NA	NA	29	29	168	506	168	117	252	147	8	6	0	0.048	0.012	0
.	19.01.15-20.45.55-1-217929	35	1	1	1	0	1	0	0	0	0	0	NA	NA	NA	13	12	166	496	163	0	0	0	0	0	2	0	0	0.012
.	19.01.15-20.46.06-1-217944	395	87	87	16	0	13	575	71	71	0	0	NA	NA	NA	117	108	181	552	188	123	287	165	44	156	9	0.243	0.283	0.048
.	19.01.15-20.46.08-1-217947	124	5	5	3	0	2	526	4	4	0	0	NA	NA	NA	42	45	169	518	171	117	259	150	0	11	0	0	0.021	0
.	19.01.15-20.46.09-1-217949	35	1	1	0	0	0	0	0	0	0	0	NA	NA	NA	9	13	168	491	167	0	0	0	0	0	1	0	0	0.006
.	19.01.15-20.46.12-1-217954	36	1	1	1	0	1	0	0	0	0	0	NA	NA	NA	9	12	163	497	165	0	0	0	0	0	1	0	0	0.006
.	19.01.15-20.46.15-1-217962	120	13	13	3	0	2	533	11	11	0	0	NA	NA	NA	37	54	170	525	172	117	264	152	15	15	3	0.088	0.029	0.017
.	19.01.15-20.46.18-1-217972	37	1	1	0	0	0	0	0	0	0	0	NA	NA	NA	8	15	166	500	162	0	0	0	0	0	0	0	0	0
.	19.01.15-20.46.21-1-217976	32	1	1	0	0	0	0	0	0	0	0	NA	NA	NA	14	8	165	494	162	0	0	0	0	0	0	0	0	0
.	19.01.15-20.46.23-1-217981	123	7	7	1	0	1	518	6	6	0	0	NA	NA	NA	27	30	167	505	171	114	250	154	5	8	5	0.03	0.016	0.029
.	19.01.15-20.46.29-1-217992	89	5	5	1	0	0	518	3	3	0	0	NA	NA	NA	18	30	173	502	168	120	248	150	0	10	0	0	0.02	0
.	19.01.15-20.46.35-1-218012	240	23	23	6	0	6	548	21	21	0	0	NA	NA	NA	73	66	175	532	172	124	274	150	21	41	1	0.12	0.077	0.006
.	19.01.15-20.46.41-1-218017	91	4	4	0	0	0	505	3	3	0	0	NA	NA	NA	42	23	166	502	168	111	250	144	6	2	1	0.036	0.004	0.006
.	19.01.15-20.46.45-1-218020	146	14	14	4	0	3	526	10	10	0	0	NA	NA	NA	50	46	177	508	174	126	248	152	13	31	0	0.073	0.061	0
.	19.01.15-20.46.47-1-218021	34	1	1	1	0	1	0	0	0	0	0	NA	NA	NA	10	12	164	495	166	0	0	0	0	6	0	0	0.012	0
.	19.01.15-20.46.48-1-218024	93	5	5	1	0	1	510	4	4	0	0	NA	NA	NA	39	30	170	506	167	116	248	146	0	3	6	0	0.006	0.036
.	19.01.15-20.46.50-1-218026	35	1	1	0	0	0	0	0	0	0	0	NA	NA	NA	2	13	163	496	167	0	0	0	0	0	1	0	0	0.006
.	19.01.15-20.46.50-1-218027	100	5	5	2	0	2	513	4	4	0	0	NA	NA	NA	44	35	170	513	165	115	259	139	2	8	2	0.012	0.016	0.012
.	19.01.15-20.46.52-1-218028	121	8	8	0	0	0	509	5	5	0	0	NA	NA	NA	28	23	171	500	165	117	248	144	7	5	13	0.041	0.01	0.079
.	19.01.15-20.46.52-1-218029	145	19	19	5	0	3	528	17	17	0	0	NA	NA	NA	56	45	174	513	171	118	257	153	9	34	5	0.052	0.066	0.029
.	19.01.15-20.46.55-1-218034	177	16	16	6	0	5	533	13	13	0	0	NA	NA	NA	43	49	175	518	169	124	261	148	25	13	6	0.143	0.025	0.036
.	19.01.15-20.47.04-1-218053	149	8	8	6	0	5	528	6	6	0	0	NA	NA	NA	40	38	168	510	173	118	255	155	6	9	3	0.036	0.018	0.017
.	19.01.15-20.47.06-1-218056	34	1	1	1	0	1	0	0	0	0	0	NA	NA	NA	7	12	166	492	167	0	0	0	0	1	0	0	0.002	0
.	19.01.15-20.47.08-1-218058	33	1	1	0	0	0	0	0	0	0	0	NA	NA	NA	12	8	165	494	162	0	0	0	0	0	3	0	0	0.019
.	19.01.15-20.47.11-1-218061	265	21	21	5	0	3	563	18	18	0	0	NA	NA	NA	77	77	181	532	177	126	278	159	17	59	0	0.094	0.111	0
.	19.01.15-20.47.11-1-218062	66	3	3	1	0	1	514	2	2	0	0	NA	NA	NA	16	25	166	507	165	112	257	145	0	7	0	0	0.014	0
.	19.01.15-20.47.13-1-218066	66	2	2	0	0	0	399	1	1	0	0	NA	NA	NA	13	24	167	506	164	94	198	107	0	3	0	0	0.006	0
.	19.01.15-20.47.13-1-218068	89	3	3	0	0	0	516	2	2	0	0	NA	NA	NA	33	33	168	509	169	114	255	147	2	6	0	0.012	0.012	0
.	19.01.15-20.47.23-1-218079	116	6	6	1	0	1	541	5	5	0	0	NA	NA	NA	35	54	178	520	169	127	263	151	8	9	3	0.045	0.017	0.018
.	19.01.15-20.47.24-1-218081	98	4	4	0	0	0	522	2	2	0	0	NA	NA	NA	40	46	171	514	174	116	256	150	0	5	0	0	0.01	0
.	19.01.15-20.47.24-1-218082	318	45	45	16	0	9	580	42	42	0	0	NA	NA	NA	85	95	178	540	190	125	282	173	60	97	7	0.337	0.18	0.037
.	19.01.15-20.47.25-1-218084	390	57	57	11	0	10	599	54	54	0	0	NA	NA	NA	89	123	188	558	190	133	295	171	55	128	4	0.293	0.229	0.021
.	19.01.15-20.47.27-1-218087	372	77	77	32	0	29	575	71	71	0	0	NA	NA	NA	103	99	179	553	180	125	287	163	40	170	20	0.223	0.307	0.111
.	19.01.15-20.47.30-1-218091	188	7	7	3	0	3	540	6	6	0	0	NA	NA	NA	49	59	173	527	172	120	267	153	0	20	0	0	0.038	0
.	19.01.15-20.47.40-1-218113	93	3	3	1	0	1	511	2	2	0	0	NA	NA	NA	28	31	170	506	168	112	251	148	2	0	5	0.012	0	0.03
.	19.01.15-20.47.42-1-218116	148	12	12	2	0	2	522	9	9	0	0	NA	NA	NA	44	43	168	518	170	116	257	149	22	14	0	0.131	0.027	0
.	19.01.15-20.47.48-1-218119	145	23	23	4	0	4	526	19	19	0	0	NA	NA	NA	35	44	172	515	170	119	256	151	8	40	12	0.047	0.078	0.071
.	19.01.15-20.47.53-1-218121	292	35	35	10	0	8	556	32	32	0	0	NA	NA	NA	88	79	181	536	175	127	277	152	19	91	6	0.105	0.17	0.034
.	19.01.15-20.47.55-1-218123	396	64	64	21	0	20	571	58	58	0	0	NA	NA	NA	98	93	182	544	180	129	281	161	33	172	3	0.181	0.316	0.017
.	19.01.15-20.47.55-1-218124	59	2	2	0	0	0	100	1	1	0	0	NA	NA	NA	31	24	170	502	165	22	46	32	0	1	0	0	0.002	0
.	19.01.15-20.48.05-1-218141	184	22	22	6	0	6	546	19	19	0	0	NA	NA	NA	56	62	173	525	177	117	268	161	19	44	9	0.11	0.084	0.051
.	19.01.15-20.48.20-1-218165	93	5	5	1	0	1	517	4	4	0	0	NA	NA	NA	39	32	171	505	169	118	250	149	6	4	5	0.035	0.008	0.03
.	19.01.15-20.48.30-1-218177	90	4	4	1	0	1	513	3	3	0	0	NA	NA	NA	46	27	167	507	166	113	253	147	4	9	3	0.024	0.018	0.018
.	19.01.15-20.48.36-1-218194	295	19	19	6	0	5	576	17	17	0	0	NA	NA	NA	82	100	181	556	176	127	291	158	11	63	1	0.061	0.113	0.006
.	19.01.15-20.48.46-1-218206	36	1	1	0	0	0	0	0	0	0	0	NA	NA	NA	7	4	165	490	162	0	0	0	0	0	0	0	0	0
.	19.01.15-20.48.47-1-218208	31	1	1	0	0	0	0	0	0	0	0	NA	NA	NA	7	8	163	491	167	0	0	0	0	0	0	0	0	0
.	19.01.15-20.48.47-1-218209	62	2	2	1	0	1	452	0	0	0	0	NA	NA	NA	15	14	166	497	164	101	221	130	0	2	0	0	0.004	0
.	19.01.15-20.48.49-1-218211	59	4	4	1	0	1	47	3	3	0	0	NA	NA	NA	22	16	169	496	164	8	29	10	0	9	3	0	0.018	0.018
.	19.01.15-20.48.49-1-218212	342	33	33	5	0	4	582	30	30	0	0	NA	NA	NA	103	107	191	550	179	135	289	158	14	90	7	0.073	0.164	0.039
.	19.01.15-20.48.50-1-218214	31	1	1	0	0	0	0	0	0	0	0	NA	NA	NA	6	11	165	491	168	0	0	0	0	0	1	0	0	0.006
.	19.01.15-20.48.59-1-218221	293	64	64	18	0	14	547	55	55	0	0	NA	NA	NA	86	63	176	524	176	125	266	156	51	165	4	0.29	0.315	0.023
.	19.01.15-20.49.05-1-218229	144	8	8	4	0	2	527	7	7	0	0	NA	NA	NA	53	48	173	515	173	120	255	152	16	20	5	0.092	0.039	0.029
.	19.01.15-20.49.07-1-218232	89	7	7	5	0	4	524	6	6	0	0	NA	NA	NA	27	41	174	513	167	120	255	149	6	17	2	0.034	0.033	0.012
.	19.01.15-20.49.10-1-218234	436	76	76	19	0	12	604	73	73	0	0	NA	NA	NA	106	122	188	557	190	134	298	172	20	211	15	0.106	0.379	0.079
.	19.01.15-20.49.12-1-218238	172	11	11	1	0	1	530	9	9	0	0	NA	NA	NA	58	49	170	520	172	115	263	152	7	16	2	0.041	0.031	0.012
.	19.01.15-20.49.16-1-218247	171	18	18	10	0	6	540	14	14	0	0	NA	NA	NA	49	53	170	523	173	119	265	156	24	29	8	0.141	0.055	0.046
.	19.01.15-20.49.25-1-218254	124	14	14	6	0	4	516	12	12	0	0	NA	NA	NA	42	29	170	502	170	116	249	151	4	39	7	0.024	0.078	0.041
.	19.01.15-20.49.28-1-218257	180	25	25	7	0	6	535	20	20	0	0	NA	NA	NA	71	61	169	533	172	115	267	153	36	69	0	0.213	0.129	0
.	19.01.15-20.49.32-1-218275	61	3	3	1	0	1	505	2	2	0	0	NA	NA	NA	25	18	167	498	166	114	244	147	2	4	0	0.012	0.008	0
.	19.01.15-20.49.34-1-218277	236	47	47	11	0	9	552	46	46	0	0	NA	NA	NA	56	67	176	529	175	121	275	156	39	71	5	0.222	0.134	0.029
.	19.01.15-20.49.46-1-218287	115	7	7	3	0	2	534	6	6	0	0	NA	NA	NA	36	51	173	522	169	120	266	148	3	16	2	0.017	0.031	0.012
.	19.01.15-20.49.49-1-218290	60	2	2	1	0	1	511	1	1	0	0	NA	NA	NA	17	21	166	504	164	115	251	145	0	7	0	0	0.014	0
.	19.01.15-20.49.56-1-218296	91	4	4	2	0	2	507	3	3	0	0	NA	NA	NA	19	16	166	499	164	113	247	147	0	7	0	0	0.014	0
.	19.01.15-20.50.02-1-218309	62	5	5	1	0	1	509	4	4	0	0	NA	NA	NA	23	22	168	504	163	114	248	147	16	0	3	0.095	0	0.018
.	19.01.15-20.50.15-1-218329	219	41	41	11	0	7	552	38	38	0	0	NA	NA	NA	75	68	176	532	173	124	276	152	42	111	0	0.239	0.209	0
.	19.01.15-20.50.15-1-218330	354	54	54	10	0	7	582	51	51	0	0	NA	NA	NA	88	107	181	554	185	128	293	161	60	115	11	0.331	0.208	0.059
.	19.01.15-20.50.15-1-218331	110	6	6	2	0	2	512	5	5	0	0	NA	NA	NA	29	26	170	501	168	117	246	149	16	0	1	0.094	0	0.006
.	19.01.15-20.50.19-1-218341	33	1	1	0	0	0	0	0	0	0	0	NA	NA	NA	11	16	167	497	165	0	0	0	0	0	0	0	0	0
.	19.01.15-20.50.22-1-218348	101	6	6	0	0	0	520	5	5	0	0	NA	NA	NA	40	36	170	508	171	116	255	149	1	9	1	0.006	0.018	0.006
.	19.01.15-20.50.22-1-218349	264	27	27	8	0	3	556	24	24	0	0	NA	NA	NA	85	74	178	538	171	126	281	149	31	65	0	0.174	0.121	0
.	19.01.15-20.50.40-1-218375	173	9	9	1	0	1	536	7	7	0	0	NA	NA	NA	47	59	176	525	171	121	264	151	2	11	6	0.011	0.021	0.035
.	19.01.15-20.50.41-1-218377	62	2	2	1	0	1	397	1	1	0	0	NA	NA	NA	20	23	169	504	163	90	194	113	0	6	2	0	0.012	0.012
.	19.01.15-20.50.44-1-218378	37	1	1	0	0	0	0	0	0	0	0	NA	NA	NA	8	8	164	494	163	0	0	0	0	5	0	0	0.01	0
.	19.01.15-20.50.48-1-218383	297	64	64	15	0	11	556	58	58	0	0	NA	NA	NA	91	74	183	532	172	130	274	152	24	135	8	0.131	0.254	0.047
.	19.01.15-20.50.55-1-218388	128	18	18	4	0	4	530	14	14	0	0	NA	NA	NA	36	45	175	511	172	121	257	152	6	54	0	0.034	0.106	0
.	19.01.15-20.51.00-1-218399	89	6	6	2	0	2	505	4	4	0	0	NA	NA	NA	39	29	166	506	170	111	248	146	10	5	0	0.06	0.01	0
.	19.01.15-20.51.02-1-218404	63	2	2	1	0	1	203	1	1	0	0	NA	NA	NA	23	15	168	497	163	46	94	63	3	3	0	0.018	0.006	0
.	19.01.15-20.51.11-1-218413	150	30	30	8	0	6	537	28	28	0	0	NA	NA	NA	50	55	175	524	169	123	265	149	6	80	5	0.034	0.153	0.03
.	19.01.15-20.51.18-1-218423	123	10	10	4	0	3	539	9	9	0	0	NA	NA	NA	35	54	175	519	173	121	263	155	13	22	0	0.074	0.042	0
.	19.01.15-20.51.19-1-218427	123	12	12	5	0	3	531	11	11	0	0	NA	NA	NA	52	53	169	527	170	117	266	148	4	37	4	0.024	0.07	0.024
.	19.01.15-20.51.23-1-218429	306	43	43	9	0	6	561	39	39	0	0	NA	NA	NA	82	88	182	541	178	128	276	157	30	107	3	0.165	0.198	0.017
.	19.01.15-20.51.26-1-218433	119	6	6	1	0	1	518	3	3	0	0	NA	NA	NA	38	35	168	506	174	114	250	154	0	9	3	0	0.018	0.017
.	19.01.15-20.51.31-1-218440	34	1	1	0	0	0	0	0	0	0	0	NA	NA	NA	12	9	163	494	165	0	0	0	0	5	0	0	0.01	0
.	19.01.15-20.51.34-1-218458	208	20	20	2	0	2	560	19	19	0	0	NA	NA	NA	68	76	175	533	181	122	276	162	1	31	3	0.006	0.058	0.017
.	19.01.15-20.51.43-1-218464	182	11	11	2	0	2	536	10	10	0	0	NA	NA	NA	50	57	173	523	174	119	264	153	8	16	2	0.046	0.031	0.011
.	19.01.15-20.51.49-1-218467	117	11	11	3	0	2	524	10	10	0	0	NA	NA	NA	28	31	172	506	166	120	256	148	11	34	0	0.064	0.067	0
.	19.01.15-20.51.57-1-218472	119	4	4	0	0	0	518	2	2	0	0	NA	NA	NA	34	33	169	506	171	116	253	149	1	9	0	0.006	0.018	0
.	19.01.15-20.52.05-1-218485	121	5	5	1	0	1	510	3	3	0	0	NA	NA	NA	51	36	167	513	169	114	252	144	3	6	0	0.018	0.012	0
.	19.01.15-20.52.06-1-218488	264	40	40	11	0	8	555	36	36	0	0	NA	NA	NA	78	73	179	528	179	126	272	157	32	92	4	0.179	0.174	0.022
.	19.01.15-20.52.16-1-218499	434	81	81	24	0	18	613	75	75	0	0	NA	NA	NA	109	133	189	566	191	138	303	172	52	211	18	0.275	0.373	0.094
.	19.01.15-20.52.19-1-218507	333	50	50	11	0	9	574	48	48	0	0	NA	NA	NA	98	93	185	546	175	130	285	159	27	163	5	0.146	0.299	0.029
.	19.01.15-20.52.20-1-218516	120	11	11	2	0	1	525	10	10	0	0	NA	NA	NA	35	42	172	512	171	119	254	152	5	21	1	0.029	0.041	0.006
.	19.01.15-20.52.22-1-218519	179	14	14	4	0	2	541	12	12	0	0	NA	NA	NA	53	55	179	517	172	126	260	155	12	35	0	0.067	0.068	0
.	19.01.15-20.52.22-1-218520	67	4	4	2	0	0	505	3	3	0	0	NA	NA	NA	29	26	165	506	168	111	246	148	3	2	3	0.018	0.004	0.018
.	19.01.15-20.52.23-1-218521	263	49	49	14	0	11	557	42	42	0	0	NA	NA	NA	106	74	181	530	176	129	272	156	63	90	2	0.348	0.17	0.011
.	19.01.15-20.53.08-1-218563	203	25	25	5	0	4	554	23	23	0	0	NA	NA	NA	52	67	180	530	170	127	277	150	12	42	10	0.067	0.079	0.059
.	19.01.15-20.53.09-1-218564	62	2	2	0	0	0	50	1	1	0	0	NA	NA	NA	16	24	168	503	166	13	23	14	0	0	3	0	0	0.018
.	19.01.15-20.53.14-1-218572	120	10	10	3	0	2	513	8	8	0	0	NA	NA	NA	38	25	166	506	166	114	251	148	8	20	2	0.048	0.04	0.012
.	19.01.15-20.53.15-1-218574	284	22	22	6	0	4	563	21	21	0	0	NA	NA	NA	63	82	182	536	177	128	279	156	17	46	4	0.093	0.086	0.023
.	19.01.15-20.53.17-1-218575	169	6	6	2	0	2	540	5	5	0	0	NA	NA	NA	55	53	170	523	173	118	266	156	0	15	4	0	0.029	0.023
.	19.01.15-20.53.21-1-218582	211	25	25	9	0	7	545	23	23	0	0	NA	NA	NA	77	65	177	526	175	123	265	157	11	78	2	0.062	0.148	0.011
.	19.01.15-20.53.44-1-218615	98	4	4	1	0	1	505	3	3	0	0	NA	NA	NA	29	23	167	503	166	115	247	143	0	4	3	0	0.008	0.018
.	19.01.15-20.53.48-1-218617	264	37	37	12	0	9	570	33	33	0	0	NA	NA	NA	79	94	180	544	183	125	279	166	31	75	1	0.172	0.138	0.005
.	19.01.15-20.54.08-1-218634	118	4	4	1	0	1	527	3	3	0	0	NA	NA	NA	31	35	169	509	170	116	256	155	4	9	0	0.024	0.018	0
.	19.01.15-20.54.10-1-218637	235	51	51	13	0	8	563	48	48	0	0	NA	NA	NA	64	82	186	533	176	133	274	156	24	141	9	0.129	0.265	0.051
.	19.01.15-20.54.11-1-218638	67	3	3	1	0	1	510	2	2	0	0	NA	NA	NA	18	26	166	510	163	114	250	146	0	6	0	0	0.012	0
.	19.01.15-20.54.15-1-218645	34	1	1	0	0	0	0	0	0	0	0	NA	NA	NA	14	8	165	492	164	0	0	0	0	4	0	0	0.008	0
.	19.01.15-20.54.16-1-218646	183	13	13	3	0	3	544	10	10	0	0	NA	NA	NA	44	61	170	527	177	117	268	159	6	29	0	0.035	0.055	0
.	19.01.15-20.54.17-1-218647	148	16	16	3	0	2	526	12	12	0	0	NA	NA	NA	63	47	169	519	172	117	259	150	2	31	10	0.012	0.06	0.058
.	19.01.15-20.54.21-1-218659	147	17	17	2	0	2	520	14	14	0	0	NA	NA	NA	46	39	170	513	169	113	254	153	12	24	1	0.071	0.047	0.006
.	19.01.15-20.54.27-1-218662	91	5	5	1	0	0	512	3	3	0	0	NA	NA	NA	41	29	172	503	167	116	251	145	5	15	0	0.029	0.03	0
.	19.01.15-20.54.28-1-218665	207	16	16	4	0	3	539	9	9	0	0	NA	NA	NA	57	59	178	524	170	120	267	152	22	37	0	0.124	0.071	0
.	19.01.15-20.54.41-1-218685	387	35	35	11	0	8	577	32	32	0	0	NA	NA	NA	92	93	181	544	181	130	283	164	32	86	1	0.177	0.158	0.006
.	19.01.15-20.54.46-1-218686	34	1	1	1	0	1	0	0	0	0	0	NA	NA	NA	6	12	165	496	164	0	0	0	0	0	0	0	0	0
.	19.01.15-20.54.50-1-218689	353	67	67	18	0	15	557	60	60	0	0	NA	NA	NA	97	81	181	538	175	127	273	157	25	137	24	0.138	0.255	0.137
.	19.01.15-20.54.53-1-218691	235	30	30	7	0	7	549	28	28	0	0	NA	NA	NA	67	66	175	527	177	121	274	154	19	63	9	0.109	0.12	0.051
.	19.01.15-20.54.57-1-218696	203	17	17	3	0	2	549	15	15	0	0	NA	NA	NA	67	70	174	531	178	120	272	157	19	21	0	0.109	0.04	0
.	19.01.15-20.55.00-1-218705	235	57	57	15	0	12	565	53	53	0	0	NA	NA	NA	69	83	180	538	178	128	279	158	19	116	7	0.106	0.216	0.039
.	19.01.15-20.55.11-1-218716	35	1	1	0	0	0	0	0	0	0	0	NA	NA	NA	8	14	165	498	164	0	0	0	0	1	0	0	0.002	0
.	19.01.15-20.55.14-1-218721	93	4	4	2	0	2	524	3	3	0	0	NA	NA	NA	35	41	166	513	175	113	256	155	2	2	5	0.012	0.004	0.029
.	19.01.15-20.55.14-1-218724	267	55	55	11	0	9	547	51	51	0	0	NA	NA	NA	83	67	177	524	179	126	264	157	25	138	11	0.141	0.263	0.061
.	19.01.15-20.55.28-1-218738	239	19	19	6	0	3	548	17	17	0	0	NA	NA	NA	72	67	178	526	176	123	271	154	18	58	3	0.101	0.11	0.017
.	19.01.15-20.55.29-1-218741	148	25	25	3	0	3	518	21	21	0	0	NA	NA	NA	42	29	167	506	169	116	253	149	15	33	9	0.09	0.065	0.053
.	19.01.15-20.55.29-1-218743	37	1	1	0	0	0	0	0	0	0	0	NA	NA	NA	13	11	164	495	165	0	0	0	0	0	0	0	0	0
.	19.01.15-20.55.33-1-218760	261	41	41	17	0	10	563	38	38	0	0	NA	NA	NA	69	84	173	540	184	120	279	164	28	92	25	0.162	0.17	0.136
.	19.01.15-20.55.36-1-218763	61	3	3	0	0	0	510	2	2	0	0	NA	NA	NA	23	26	170	500	169	115	248	147	2	1	3	0.012	0.002	0.018
.	19.01.15-20.55.50-1-218778	157	14	14	2	0	1	537	12	12	0	0	NA	NA	NA	51	58	173	524	174	121	261	155	21	32	7	0.121	0.061	0.04
.	19.01.15-20.55.59-1-218787	346	44	44	12	0	9	585	36	36	0	0	NA	NA	NA	93	101	181	550	183	126	296	163	38	90	13	0.21	0.164	0.071
.	19.01.15-20.56.01-1-218791	32	1	1	1	0	1	0	0	0	0	0	NA	NA	NA	6	7	163	492	165	0	0	0	1	0	0	0.006	0	0
.	19.01.15-20.56.03-1-218796	226	16	16	4	0	4	547	14	14	0	0	NA	NA	NA	70	70	175	532	176	118	272	157	25	40	0	0.143	0.075	0
.	19.01.15-20.56.06-1-218802	60	2	2	1	0	1	154	1	1	0	0	NA	NA	NA	20	11	165	495	164	38	68	48	0	1	0	0	0.002	0
.	19.01.15-20.56.07-1-218804	115	7	7	3	0	2	523	6	6	0	0	NA	NA	NA	25	32	167	506	172	116	252	155	5	19	3	0.03	0.038	0.017
.	19.01.15-20.56.12-1-218809	87	3	3	0	0	0	518	2	2	0	0	NA	NA	NA	21	26	172	496	171	118	248	152	0	9	0	0	0.018	0
.	19.01.15-20.56.14-1-218817	379	69	69	20	0	15	585	63	63	0	0	NA	NA	NA	105	104	192	552	173	140	293	152	33	166	4	0.172	0.301	0.023
.	19.01.15-20.56.23-1-218831	94	4	4	0	0	0	517	3	3	0	0	NA	NA	NA	43	34	169	507	171	114	253	150	3	7	6	0.018	0.014	0.035
.	19.01.15-20.56.24-1-218836	29	1	1	0	0	0	0	0	0	0	0	NA	NA	NA	8	10	166	494	163	0	0	0	0	0	0	0	0	0
.	19.01.15-20.56.25-1-218845	240	50	50	9	0	5	547	47	47	0	0	NA	NA	NA	74	65	171	532	175	119	272	156	26	115	3	0.152	0.216	0.017
.	19.01.15-20.56.26-1-218847	35	1	1	1	0	1	0	0	0	0	0	NA	NA	NA	17	6	165	491	163	0	0	0	0	0	0	0	0	0
.	19.01.15-20.56.28-1-218850	299	94	94	16	0	12	564	86	86	0	0	NA	NA	NA	78	75	174	534	180	122	283	159	50	202	16	0.287	0.378	0.089
.	19.01.15-20.56.28-1-218852	32	1	1	0	0	0	0	0	0	0	0	NA	NA	NA	5	11	165	494	165	0	0	0	0	0	0	0	0	0
.	19.01.15-20.56.30-1-218856	208	30	30	3	0	2	539	27	27	0	0	NA	NA	NA	66	52	180	513	172	126	259	154	19	55	11	0.106	0.107	0.064
.	19.01.15-20.56.31-1-218857	175	31	31	5	0	3	543	28	28	0	0	NA	NA	NA	57	59	172	529	171	119	271	153	8	68	1	0.047	0.129	0.006
.	19.01.15-20.56.37-1-218876	303	18	18	6	0	4	597	16	16	0	0	NA	NA	NA	95	118	182	565	184	129	306	162	24	41	2	0.132	0.073	0.011
.	19.01.15-20.56.40-1-218877	205	8	8	1	0	1	561	7	7	0	0	NA	NA	NA	66	84	174	539	184	122	278	161	4	26	0	0.023	0.048	0
.	19.01.15-20.57.04-1-218908	92	4	4	3	0	2	516	3	3	0	0	NA	NA	NA	23	28	165	510	166	113	257	146	9	0	0	0.055	0	0
.	19.01.15-20.57.12-1-218918	266	43	43	10	0	7	566	37	37	0	0	NA	NA	NA	84	82	181	539	175	128	280	158	34	96	13	0.188	0.178	0.074
.	19.01.15-20.57.13-1-218920	148	7	7	1	0	1	533	5	5	0	0	NA	NA	NA	33	50	176	518	169	122	262	149	0	13	0	0	0.025	0
.	19.01.15-20.57.15-1-218923	91	3	3	2	0	2	501	2	2	0	0	NA	NA	NA	30	16	166	501	162	111	246	144	0	5	0	0	0.01	0
.	19.01.15-20.57.18-1-218927	40	1	1	0	0	0	0	0	0	0	0	NA	NA	NA	9	8	166	493	162	0	0	0	0	0	0	0	0	0
.	19.01.15-20.57.24-1-218933	152	10	10	3	0	3	535	8	8	0	0	NA	NA	NA	36	52	172	517	176	118	261	156	15	15	5	0.087	0.029	0.028
.	19.01.15-20.57.24-1-218934	69	3	3	0	0	0	506	2	2	0	0	NA	NA	NA	25	25	170	501	167	116	244	146	4	3	2	0.024	0.006	0.012
.	19.01.15-20.57.29-1-218940	265	17	17	2	0	2	562	14	14	0	0	NA	NA	NA	73	82	179	537	179	126	280	156	19	31	0	0.106	0.058	0
.	19.01.15-20.57.30-1-218941	178	20	20	4	0	3	528	19	19	0	0	NA	NA	NA	52	49	174	515	173	120	258	150	11	39	0	0.063	0.076	0
.	19.01.15-20.57.38-1-218962	94	4	4	1	0	1	521	3	3	0	0	NA	NA	NA	25	30	170	506	167	114	256	151	3	8	0	0.018	0.016	0
.	19.01.15-20.57.43-1-218965	36	1	1	0	0	0	0	0	0	0	0	NA	NA	NA	8	2	163	489	163	0	0	0	0	1	0	0	0.002	0
.	19.01.15-20.57.45-1-218967	233	20	20	6	0	6	547	18	18	0	0	NA	NA	NA	71	62	172	530	173	121	271	155	2	63	2	0.012	0.119	0.012
.	19.01.15-20.57.47-1-218970	299	23	23	7	0	6	572	21	21	0	0	NA	NA	NA	85	94	179	539	189	126	276	170	27	71	6	0.151	0.132	0.032
.	19.01.15-20.57.48-1-218971	60	2	2	0	0	0	506	1	1	0	0	NA	NA	NA	24	16	164	495	170	110	246	150	4	3	0	0.024	0.006	0
.	19.01.15-20.57.53-1-218978	92	8	8	0	0	0	505	7	7	0	0	NA	NA	NA	26	20	166	501	166	112	247	146	1	17	1	0.006	0.034	0.006
.	19.01.15-20.57.59-1-218985	274	53	53	16	0	15	537	49	49	0	0	NA	NA	NA	78	62	175	535	165	120	275	142	38	123	16	0.217	0.23	0.097
.	19.01.15-20.58.01-1-218989	182	33	33	7	0	5	535	31	31	0	0	NA	NA	NA	54	54	178	513	176	124	257	154	14	71	10	0.079	0.138	0.057
.	19.01.15-20.58.01-1-218990	59	2	2	0	0	0	516	1	1	0	0	NA	NA	NA	22	31	172	502	170	118	247	151	2	5	0	0.012	0.01	0
.	19.01.15-20.58.12-1-219001	175	12	12	3	0	3	537	10	10	0	0	NA	NA	NA	49	54	172	524	171	119	265	153	7	20	7	0.041	0.038	0.041
.	19.01.15-20.58.15-1-219006	96	13	13	1	0	1	521	11	11	0	0	NA	NA	NA	40	28	167	503	171	115	253	153	5	12	11	0.03	0.024	0.064
.	19.01.15-20.58.21-1-219015	62	2	2	0	0	0	149	1	1	0	0	NA	NA	NA	16	17	164	499	167	36	74	39	0	0	4	0	0	0.024
.	19.01.15-20.58.21-1-219016	379	53	53	10	0	8	583	47	47	0	0	NA	NA	NA	112	97	183	545	182	131	290	162	17	145	9	0.093	0.266	0.049
.	19.01.15-20.58.29-1-219037	153	16	16	1	0	1	528	15	15	0	0	NA	NA	NA	40	44	174	512	171	117	260	151	23	14	1	0.132	0.027	0.006
.	19.01.15-20.58.31-1-219041	86	8	8	5	0	5	509	7	7	0	0	NA	NA	NA	31	26	168	504	167	114	247	148	9	12	13	0.054	0.024	0.078
.	19.01.15-20.58.32-1-219042	310	57	57	16	0	13	569	53	53	0	0	NA	NA	NA	86	83	181	534	181	130	277	162	67	103	15	0.37	0.193	0.083
.	19.01.15-20.58.35-1-219060	32	1	1	0	0	0	0	0	0	0	0	NA	NA	NA	12	13	164	498	164	0	0	0	0	1	0	0	0.002	0
.	19.01.15-20.58.37-1-219063	177	11	11	3	0	3	541	10	10	0	0	NA	NA	NA	54	58	174	524	173	121	265	155	6	23	0	0.034	0.044	0
.	19.01.15-20.58.38-1-219064	127	10	10	3	0	1	530	9	9	0	0	NA	NA	NA	37	43	173	516	167	120	263	147	7	16	8	0.04	0.031	0.048
.	19.01.15-20.58.45-1-219072	432	36	36	11	0	7	585	33	33	0	0	NA	NA	NA	97	103	180	552	184	127	294	164	22	74	3	0.122	0.134	0.016
.	19.01.15-20.58.51-1-219076	336	46	46	19	0	15	583	42	42	0	0	NA	NA	NA	98	99	183	549	180	131	291	161	47	119	0	0.257	0.217	0
.	19.01.15-20.58.57-1-219080	66	4	4	2	0	2	503	3	3	0	0	NA	NA	NA	32	20	168	499	166	112	244	147	6	6	8	0.036	0.012	0.048
.	19.01.15-20.59.02-1-219090	86	3	3	0	0	0	512	1	1	0	0	NA	NA	NA	14	23	168	503	165	117	249	146	8	7	0	0.048	0.014	0
.	19.01.15-20.59.03-1-219094	60	2	2	1	0	1	511	1	1	0	0	NA	NA	NA	23	23	170	500	166	118	246	147	0	5	0	0	0.01	0
.	19.01.15-20.59.05-1-219100	236	47	47	5	0	4	555	41	41	0	0	NA	NA	NA	69	84	180	536	181	122	277	156	25	117	7	0.139	0.218	0.039
.	19.01.15-20.59.12-1-219106	270	19	19	6	0	4	557	17	17	0	0	NA	NA	NA	86	75	187	526	175	134	268	155	6	64	6	0.032	0.122	0.034
.	19.01.15-20.59.15-1-219110	437	54	54	15	0	14	608	50	50	0	0	NA	NA	NA	115	127	191	562	187	138	303	167	67	134	3	0.351	0.238	0.016
.	19.01.15-20.59.16-1-219112	148	17	17	3	0	3	517	16	16	0	0	NA	NA	NA	65	42	169	514	172	113	255	149	10	39	5	0.059	0.076	0.029
.	19.01.15-20.59.38-1-219143	298	67	67	19	0	16	576	61	61	0	0	NA	NA	NA	81	89	182	542	178	129	288	159	49	148	21	0.269	0.273	0.118
.	19.01.15-20.59.40-1-219144	64	2	2	0	0	0	252	0	0	0	0	NA	NA	NA	16	13	165	497	164	54	120	78	0	2	0	0	0.004	0
.	19.01.15-20.59.41-1-219145	295	22	22	5	0	5	553	19	19	0	0	NA	NA	NA	87	71	174	533	177	119	275	159	14	57	2	0.08	0.107	0.011
.	19.01.15-20.59.48-1-219154	124	5	5	1	0	1	519	4	4	0	0	NA	NA	NA	42	36	170	508	171	116	252	151	0	15	1	0	0.03	0.006
.	19.01.15-20.59.48-1-219155	214	28	28	10	0	9	544	25	25	0	0	NA	NA	NA	73	63	180	523	173	127	266	151	6	56	6	0.033	0.107	0.035
.	19.01.15-20.59.50-1-219156	520	55	55	11	0	10	617	53	53	0	0	NA	NA	NA	149	146	199	573	187	142	308	167	67	132	4	0.337	0.23	0.021
.	19.01.15-20.59.56-1-219162	177	6	6	2	0	2	535	4	4	0	0	NA	NA	NA	53	54	171	523	173	114	266	155	5	10	2	0.029	0.019	0.012
.	19.01.15-21.00.09-1-219187	177	10	10	0	0	0	548	8	8	0	0	NA	NA	NA	50	65	176	527	175	121	269	158	5	24	2	0.028	0.046	0.011
.	19.01.15-21.00.10-1-219189	110	9	9	3	0	2	517	8	8	0	0	NA	NA	NA	25	32	167	506	172	115	250	152	9	10	2	0.054	0.02	0.012
.	19.01.15-21.00.22-1-219203	70	2	2	0	0	0	508	1	1	0	0	NA	NA	NA	25	24	167	504	166	114	249	145	5	4	0	0.03	0.008	0
.	19.01.15-21.00.23-1-219204	140	14	14	1	0	0	530	12	12	0	0	NA	NA	NA	37	44	170	514	173	118	256	156	7	23	0	0.041	0.045	0
.	19.01.15-21.00.34-1-219232	90	4	4	2	0	2	504	2	2	0	0	NA	NA	NA	41	19	168	498	166	116	242	146	4	7	0	0.024	0.014	0
.	19.01.15-21.00.39-1-219235	116	11	11	2	0	2	520	10	10	0	0	NA	NA	NA	38	41	174	513	167	119	253	148	0	21	19	0	0.041	0.114
.	19.01.15-21.00.43-1-219236	68	2	2	0	0	0	498	1	1	0	0	NA	NA	NA	24	18	168	498	165	112	241	145	0	2	0	0	0.004	0
.	19.01.15-21.00.43-1-219237	151	5	5	2	0	1	530	4	4	0	0	NA	NA	NA	45	46	166	521	172	115	261	154	6	14	0	0.036	0.027	0
.	19.01.15-21.00.44-1-219238	123	7	7	3	0	3	530	5	5	0	0	NA	NA	NA	34	47	171	516	173	118	260	152	6	21	1	0.035	0.041	0.006
.	19.01.15-21.00.50-1-219243	110	9	9	1	0	1	514	7	7	0	0	NA	NA	NA	28	25	173	500	165	120	250	144	7	23	3	0.04	0.046	0.018
.	19.01.15-21.00.55-1-219248	63	6	6	2	0	2	499	5	5	0	0	NA	NA	NA	34	14	165	495	167	112	241	146	4	15	2	0.024	0.03	0.012
.	19.01.15-21.01.00-1-219257	31	1	1	1	0	1	0	0	0	0	0	NA	NA	NA	4	9	168	492	162	0	0	0	0	1	0	0	0.002	0
.	19.01.15-21.01.00-1-219260	229	63	63	12	0	7	545	61	61	0	0	NA	NA	NA	54	56	175	522	172	124	267	154	46	124	15	0.263	0.238	0.087
.	19.01.15-21.01.02-1-219293	310	28	28	10	0	6	577	27	27	0	0	NA	NA	NA	97	101	183	551	180	129	293	155	19	75	3	0.104	0.136	0.017
.	19.01.15-21.01.05-1-219298	178	14	14	8	0	6	541	13	13	0	0	NA	NA	NA	55	54	179	516	172	126	263	152	9	36	0	0.05	0.07	0
.	19.01.15-21.01.05-1-219302	126	14	14	2	0	2	520	13	13	0	0	NA	NA	NA	53	38	173	506	172	116	253	151	0	31	0	0	0.061	0
.	19.01.15-21.01.09-1-219327	148	24	24	7	0	7	540	22	22	0	0	NA	NA	NA	42	55	174	524	170	122	267	151	4	69	0	0.023	0.132	0
.	19.01.15-21.01.10-1-219349	61	3	3	0	0	0	509	2	2	0	0	NA	NA	NA	19	21	169	497	168	115	245	149	3	4	0	0.018	0.008	0
.	19.01.15-21.01.11-1-219350	65	2	2	2	0	1	509	1	1	0	0	NA	NA	NA	27	25	168	500	170	115	245	149	2	0	0	0.012	0	0
.	19.01.15-21.01.21-1-219368	34	1	1	0	0	0	0	0	0	0	0	NA	NA	NA	12	7	163	493	164	0	0	0	0	1	0	0	0.002	0
.	19.01.15-21.01.23-1-219369	358	26	26	8	0	7	581	21	21	0	0	NA	NA	NA	123	102	176	555	184	124	290	167	33	66	2	0.188	0.119	0.011
.	19.01.15-21.01.24-1-219372	33	1	1	1	0	1	0	0	0	0	0	NA	NA	NA	5	8	165	493	163	0	0	0	0	3	0	0	0.006	0
.	19.01.15-21.01.26-1-219373	34	1	1	0	0	0	0	0	0	0	0	NA	NA	NA	7	13	167	494	165	0	0	0	0	3	0	0	0.006	0
.	19.01.15-21.01.26-1-219374	31	1	1	1	0	1	0	0	0	0	0	NA	NA	NA	16	6	163	493	163	0	0	0	0	0	0	0	0	0
.	19.01.15-21.01.28-1-219376	198	14	14	3	0	3	540	13	13	0	0	NA	NA	NA	54	54	172	518	177	120	262	158	10	27	14	0.058	0.052	0.079
.	19.01.15-21.01.29-1-219377	88	3	3	0	0	0	515	1	1	0	0	NA	NA	NA	44	39	171	514	167	117	253	145	0	7	0	0	0.014	0
.	19.01.15-21.01.30-1-219379	62	2	2	1	0	1	500	1	1	0	0	NA	NA	NA	33	21	166	502	166	113	243	144	0	7	0	0	0.014	0
.	19.01.15-21.01.32-1-219380	38	1	1	0	0	0	0	0	0	0	0	NA	NA	NA	10	10	166	494	163	0	0	0	0	0	0	0	0	0
.	19.01.15-21.01.35-1-219398	176	10	10	0	0	0	522	9	9	0	0	NA	NA	NA	51	39	174	511	167	118	256	148	4	15	4	0.023	0.029	0.024
.	19.01.15-21.01.43-1-219402	178	26	26	3	0	2	534	24	24	0	0	NA	NA	NA	58	48	172	517	172	122	261	151	24	55	0	0.14	0.106	0
.	19.01.15-21.01.45-1-219403	178	15	15	2	0	2	529	12	12	0	0	NA	NA	NA	61	43	175	512	169	123	256	150	20	30	0	0.114	0.059	0
.	19.01.15-21.01.50-1-219405	123	6	6	3	0	3	519	5	5	0	0	NA	NA	NA	30	31	176	503	165	122	250	147	4	19	0	0.023	0.038	0
.	19.01.15-21.01.53-1-219410	238	26	26	5	0	4	548	24	24	0	0	NA	NA	NA	67	56	170	525	174	120	272	156	6	57	8	0.035	0.109	0.046
.	19.01.15-21.01.54-1-219413	86	4	4	2	0	2	498	3	3	0	0	NA	NA	NA	42	20	168	501	164	113	243	142	2	7	1	0.012	0.014	0.006
.	19.01.15-21.01.55-1-219414	119	10	10	1	0	1	522	8	8	0	0	NA	NA	NA	26	35	170	509	169	118	252	152	8	10	0	0.047	0.02	0
.	19.01.15-21.02.04-1-219432	154	32	32	11	0	7	528	27	27	0	0	NA	NA	NA	42	42	181	506	168	127	250	151	20	64	1	0.11	0.126	0.006
.	19.01.15-21.02.06-1-219436	97	8	8	1	0	1	522	7	7	0	0	NA	NA	NA	24	37	168	513	169	114	259	149	0	12	4	0	0.023	0.024
.	19.01.15-21.02.09-1-219439	375	55	55	19	0	17	579	51	51	0	0	NA	NA	NA	85	91	173	546	185	119	295	165	18	144	13	0.104	0.264	0.07
.	19.01.15-21.02.12-1-219442	97	12	12	3	0	2	510	10	10	0	0	NA	NA	NA	36	29	170	504	168	115	248	147	7	21	2	0.041	0.042	0.012
.	19.01.15-21.02.15-1-219448	399	27	27	10	0	6	597	24	24	0	0	NA	NA	NA	127	119	183	561	188	129	300	168	11	72	9	0.06	0.128	0.048
.	19.01.15-21.02.27-1-219470	185	16	16	2	0	1	552	14	14	0	0	NA	NA	NA	58	67	178	529	173	126	272	154	19	40	0	0.107	0.076	0
.	19.01.15-21.02.31-1-219473	156	21	21	5	0	3	525	19	19	0	0	NA	NA	NA	56	44	170	517	170	113	262	150	30	34	9	0.176	0.066	0.053
.	19.01.15-21.02.31-1-219476	150	14	14	5	0	4	536	13	13	0	0	NA	NA	NA	51	51	176	517	171	124	259	153	18	23	4	0.102	0.044	0.023
.	19.01.15-21.02.31-1-219477	30	1	1	1	0	1	0	0	0	0	0	NA	NA	NA	8	8	165	492	164	0	0	0	0	1	0	0	0.002	0
.	19.01.15-21.02.33-1-219495	380	100	100	34	0	26	593	94	94	0	0	NA	NA	NA	115	108	184	552	185	131	295	167	68	210	33	0.37	0.38	0.178
.	19.01.15-21.02.39-1-219499	231	11	11	1	0	1	543	10	10	0	0	NA	NA	NA	81	51	177	514	173	124	263	156	8	34	0	0.045	0.066	0
.	19.01.15-21.02.54-1-219509	60	3	3	2	0	2	509	2	2	0	0	NA	NA	NA	15	22	164	504	167	114	247	148	0	2	0	0	0.004	0
.	19.01.15-21.02.54-1-219510	35	1	1	0	0	0	0	0	0	0	0	NA	NA	NA	10	11	166	496	162	0	0	0	0	0	1	0	0	0.006
.	19.01.15-21.02.58-1-219515	329	46	46	9	0	5	589	42	42	0	0	NA	NA	NA	107	109	185	556	181	133	294	162	17	125	18	0.092	0.225	0.099
.	19.01.15-21.03.00-1-219519	359	54	54	17	0	12	582	51	51	0	0	NA	NA	NA	99	98	187	540	184	134	283	165	28	133	16	0.15	0.246	0.087
.	19.01.15-21.03.01-1-219522	313	89	89	17	0	14	570	80	80	0	0	NA	NA	NA	80	80	180	536	177	127	283	160	39	206	18	0.217	0.384	0.102
.	19.01.15-21.03.07-1-219533	121	6	6	0	0	0	518	5	5	0	0	NA	NA	NA	45	34	168	514	165	115	259	144	7	12	6	0.042	0.023	0.036
.	19.01.15-21.03.08-1-219534	64	2	2	1	0	1	403	1	1	0	0	NA	NA	NA	15	9	165	494	163	86	192	125	0	1	0	0	0.002	0
.	19.01.15-21.03.11-1-219535	88	6	6	0	0	0	507	4	4	0	0	NA	NA	NA	26	20	166	504	163	112	251	144	3	8	0	0.018	0.016	0
.	19.01.15-21.03.18-1-219543	528	60	60	18	0	13	611	55	55	0	0	NA	NA	NA	162	137	192	576	182	139	309	163	30	146	7	0.156	0.253	0.038
.	19.01.15-21.03.28-1-219554	58	2	2	1	0	1	510	1	1	0	0	NA	NA	NA	23	26	169	504	166	115	248	147	0	2	2	0	0.004	0.012
.	19.01.15-21.03.33-1-219555	292	82	82	18	0	16	561	72	72	0	0	NA	NA	NA	95	82	179	533	183	127	275	159	42	190	8	0.235	0.356	0.044
.	19.01.15-21.03.35-1-219571	126	13	13	4	0	4	527	11	11	0	0	NA	NA	NA	51	52	172	520	173	118	260	149	17	40	0	0.099	0.077	0
.	19.01.15-21.03.44-1-219575	65	2	2	0	0	0	517	0	0	0	0	NA	NA	NA	20	26	175	499	165	120	248	149	2	6	0	0.011	0.012	0
.	19.01.15-21.03.58-1-219588	58	2	2	1	0	1	516	1	1	0	0	NA	NA	NA	18	25	168	502	168	114	252	150	3	1	0	0.018	0.002	0
.	19.01.15-21.04.05-1-219604	32	1	1	0	0	0	0	0	0	0	0	NA	NA	NA	12	12	165	498	162	0	0	0	0	0	0	0	0	0
.	19.01.15-21.04.07-1-219607	541	57	57	13	0	11	628	54	54	0	0	NA	NA	NA	159	146	184	584	191	131	326	171	53	142	7	0.288	0.243	0.037
.	19.01.15-21.04.12-1-219610	149	8	8	1	0	1	527	6	6	0	0	NA	NA	NA	43	40	168	515	170	115	261	151	4	19	0	0.024	0.037	0
.	19.01.15-21.04.24-1-219627	38	1	1	0	0	0	0	0	0	0	0	NA	NA	NA	11	14	166	496	165	0	0	0	0	0	0	0	0	0
.	19.01.15-21.04.27-1-219629	120	7	7	5	0	4	500	6	6	0	0	NA	NA	NA	45	15	169	496	163	116	241	143	3	12	4	0.018	0.024	0.025
.	19.01.15-21.04.31-1-219639	156	31	31	9	0	8	528	26	26	0	0	NA	NA	NA	38	43	171	512	173	119	253	156	35	73	13	0.205	0.143	0.075
.	19.01.15-21.04.48-1-219661	124	14	14	5	0	4	522	13	13	0	0	NA	NA	NA	27	37	164	518	168	112	260	150	2	34	1	0.012	0.066	0.006
.	19.01.15-21.04.48-1-219663	86	4	4	0	0	0	509	3	3	0	0	NA	NA	NA	27	21	168	498	168	117	246	146	0	9	1	0	0.018	0.006
.	19.01.15-21.04.50-1-219664	30	1	1	0	0	0	0	0	0	0	0	NA	NA	NA	9	6	166	490	163	0	0	0	0	0	1	0	0	0.006
.	19.01.15-21.04.53-1-219666	35	1	1	0	0	0	0	0	0	0	0	NA	NA	NA	13	6	165	491	163	0	0	0	0	0	2	0	0	0.012
.	19.01.15-21.04.56-1-219669	94	4	4	0	0	0	509	2	2	0	0	NA	NA	NA	44	30	167	503	173	110	249	150	5	9	0	0.03	0.018	0
.	19.01.15-21.04.57-1-219671	114	12	12	3	0	3	519	11	11	0	0	NA	NA	NA	41	39	169	507	176	114	246	159	5	28	6	0.03	0.055	0.034
.	19.01.15-21.05.02-1-219683	149	13	13	2	0	2	528	12	12	0	0	NA	NA	NA	55	49	170	522	170	117	262	149	3	32	2	0.018	0.061	0.012
.	19.01.15-21.05.16-1-219699	124	7	7	2	0	2	527	4	4	0	0	NA	NA	NA	36	42	173	511	171	121	253	153	7	13	0	0.04	0.025	0
.	19.01.15-21.05.18-1-219701	60	2	2	0	0	0	514	1	1	0	0	NA	NA	NA	27	28	171	503	167	115	251	148	0	16	0	0	0.032	0
.	19.01.15-21.05.21-1-219707	195	11	11	5	0	4	550	9	9	0	0	NA	NA	NA	68	63	176	521	179	123	265	162	8	22	0	0.045	0.042	0
.	19.01.15-21.05.25-1-219710	114	6	6	0	0	0	525	5	5	0	0	NA	NA	NA	42	41	169	514	171	117	257	151	4	12	0	0.024	0.023	0
.	19.01.15-21.05.28-1-219714	123	16	16	4	0	3	530	14	14	0	0	NA	NA	NA	45	42	174	513	168	121	259	150	5	43	0	0.029	0.084	0
.	19.01.15-21.05.34-1-219738	303	39	39	11	0	8	567	36	36	0	0	NA	NA	NA	104	87	188	535	177	128	281	158	32	100	3	0.17	0.187	0.017
.	19.01.15-21.05.35-1-219740	87	4	4	0	0	0	516	3	3	0	0	NA	NA	NA	36	31	171	501	172	114	248	154	1	15	0	0.006	0.03	0
.	19.01.15-21.05.38-1-219741	299	40	40	12	0	9	574	37	37	0	0	NA	NA	NA	91	86	190	534	175	136	279	159	33	94	6	0.174	0.176	0.034
.	19.01.15-21.05.43-1-219743	413	95	95	26	0	19	595	86	86	0	0	NA	NA	NA	127	124	180	570	187	128	302	165	50	220	22	0.278	0.386	0.118
.	19.01.15-21.05.48-1-219746	35	1	1	0	0	0	0	0	0	0	0	NA	NA	NA	7	9	163	494	165	0	0	0	0	0	2	0	0	0.012
.	19.01.15-21.05.48-1-219747	317	94	94	34	0	26	576	86	86	0	0	NA	NA	NA	97	98	178	554	179	124	293	159	57	219	8	0.32	0.395	0.045
.	19.01.15-21.05.50-1-219749	84	5	5	3	0	2	502	4	4	0	0	NA	NA	NA	40	22	165	503	167	110	247	145	9	5	2	0.055	0.01	0.012
.	19.01.15-21.05.53-1-219752	31	1	1	0	0	0	0	0	0	0	0	NA	NA	NA	6	12	168	493	164	0	0	0	0	2	0	0	0.004	0
.	19.01.15-21.05.55-1-219754	228	19	19	11	0	11	535	16	16	0	0	NA	NA	NA	82	56	174	519	176	120	259	156	6	33	8	0.034	0.064	0.045
.	19.01.15-21.06.02-1-219765	33	1	1	0	0	0	0	0	0	0	0	NA	NA	NA	11	13	166	496	164	0	0	0	0	0	0	0	0	0
.	19.01.15-21.06.04-1-219772	34	1	1	0	0	0	0	0	0	0	0	NA	NA	NA	8	12	166	497	162	0	0	0	0	3	0	0	0.006	0
.	19.01.15-21.06.04-1-219773	265	34	34	7	0	5	562	29	29	0	0	NA	NA	NA	77	82	181	537	177	126	279	157	30	71	7	0.166	0.132	0.04
.	19.01.15-21.06.06-1-219776	294	36	36	6	0	4	561	34	34	0	0	NA	NA	NA	84	75	180	537	171	129	279	153	46	61	3	0.256	0.114	0.018
.	19.01.15-21.06.07-1-219779	61	2	2	1	0	1	302	1	1	0	0	NA	NA	NA	14	12	167	496	162	66	148	88	0	4	2	0	0.008	0.012
.	19.01.15-21.06.19-1-219797	119	6	6	0	0	0	517	4	4	0	0	NA	NA	NA	40	36	172	509	168	117	251	149	7	7	0	0.041	0.014	0
.	19.01.15-21.06.26-1-219813	382	96	96	26	0	21	586	90	90	0	0	NA	NA	NA	110	108	182	559	180	128	297	161	49	186	23	0.269	0.333	0.128
.	19.01.15-21.06.37-1-219845	35	1	1	0	0	0	0	0	0	0	0	NA	NA	NA	7	8	163	495	163	0	0	0	0	0	1	0	0	0.006
.	19.01.15-21.06.40-1-219849	206	24	24	7	0	7	534	18	18	0	0	NA	NA	NA	62	45	166	519	173	114	267	153	15	45	9	0.09	0.087	0.052
.	19.01.15-21.06.49-1-219856	370	69	69	16	0	13	571	66	66	0	0	NA	NA	NA	107	101	186	546	182	126	283	162	51	189	11	0.274	0.346	0.06
.	19.01.15-21.06.49-1-219857	155	33	33	11	0	9	524	30	30	0	0	NA	NA	NA	48	47	173	517	170	118	257	149	5	68	6	0.029	0.132	0.035
.	19.01.15-21.06.53-1-219861	270	77	77	23	0	18	581	69	69	0	0	NA	NA	NA	86	93	180	542	184	128	287	166	43	162	20	0.239	0.299	0.109
.	19.01.15-21.07.09-1-219878	86	5	5	2	0	2	525	4	4	0	0	NA	NA	NA	32	38	176	501	174	122	248	155	0	7	5	0	0.014	0.029
.	19.01.15-21.07.14-1-219890	419	45	45	7	0	6	611	41	41	0	0	NA	NA	NA	120	129	195	564	183	140	308	163	38	84	5	0.195	0.149	0.027
.	19.01.15-21.07.26-1-219899	89	6	6	2	0	2	506	4	4	0	0	NA	NA	NA	28	24	168	501	168	111	248	147	11	3	1	0.065	0.006	0.006
.	19.01.15-21.07.28-1-219900	206	25	25	5	0	5	558	19	19	0	0	NA	NA	NA	55	74	181	526	180	129	267	162	12	33	15	0.066	0.063	0.083
.	19.01.15-21.07.41-1-219927	89	3	3	0	0	0	512	2	2	0	0	NA	NA	NA	35	25	170	501	167	117	250	145	0	10	5	0	0.02	0.03
.	19.01.15-21.07.48-1-219932	321	34	34	10	0	8	581	32	32	0	0	NA	NA	NA	87	96	182	546	181	126	290	165	20	80	6	0.11	0.147	0.033
.	19.01.15-21.07.50-1-219933	487	67	67	29	0	19	615	60	60	0	0	NA	NA	NA	129	140	183	580	190	130	314	171	64	173	8	0.35	0.298	0.042
.	19.01.15-21.07.59-1-219945	86	4	4	1	0	1	525	3	3	0	0	NA	NA	NA	29	35	173	509	166	118	256	151	8	6	0	0.046	0.012	0
.	19.01.15-21.08.13-1-219961	66	3	3	3	0	3	508	2	2	0	0	NA	NA	NA	36	24	170	498	169	117	245	146	6	1	0	0.035	0.002	0
.	19.01.15-21.08.13-1-219962	98	7	7	1	0	1	515	5	5	0	0	NA	NA	NA	43	29	170	506	166	115	254	146	0	10	3	0	0.02	0.018
.	19.01.15-21.08.16-1-219968	69	3	3	1	0	1	450	2	2	0	0	NA	NA	NA	21	16	166	498	165	105	221	124	5	3	0	0.03	0.006	0
.	19.01.15-21.08.16-1-219969	236	33	33	9	0	8	556	31	31	0	0	NA	NA	NA	69	76	178	531	180	125	271	160	35	55	8	0.197	0.104	0.044
.	19.01.15-21.08.23-1-219979	59	3	3	1	0	1	507	2	2	0	0	NA	NA	NA	28	21	166	500	168	113	246	148	0	4	2	0	0.008	0.012
.	19.01.15-21.08.27-1-219986	295	28	28	2	0	2	562	26	26	0	0	NA	NA	NA	85	77	183	531	176	131	273	158	13	51	12	0.071	0.096	0.068
.	19.01.15-21.08.33-1-220011	228	15	15	3	0	2	557	14	14	0	0	NA	NA	NA	67	77	175	529	186	117	272	168	14	31	0	0.08	0.059	0
.	19.01.15-21.08.34-1-220013	238	27	27	10	0	9	542	24	24	0	0	NA	NA	NA	79	58	176	523	172	122	267	153	24	57	4	0.136	0.109	0.023
.	19.01.15-21.08.36-1-220014	248	38	38	10	0	9	556	35	35	0	0	NA	NA	NA	67	74	179	528	180	124	275	157	17	92	11	0.095	0.174	0.061
.	19.01.15-21.08.39-1-220015	153	13	13	4	0	4	541	12	12	0	0	NA	NA	NA	68	61	175	527	172	119	268	154	7	31	13	0.04	0.059	0.076
.	19.01.15-21.08.40-1-220018	207	18	18	3	0	3	559	15	15	0	0	NA	NA	NA	75	80	178	535	180	123	278	158	23	41	0	0.129	0.077	0
.	19.01.15-21.09.08-1-220052	69	2	2	0	0	0	503	1	1	0	0	NA	NA	NA	18	15	164	497	167	112	244	147	2	0	0	0.012	0	0
.	19.01.15-21.09.08-1-220053	183	10	10	2	0	1	552	9	9	0	0	NA	NA	NA	48	62	169	527	179	117	275	160	0	19	5	0	0.036	0.028
.	19.01.15-21.09.19-1-220059	63	2	2	0	0	0	519	1	1	0	0	NA	NA	NA	20	29	169	504	169	117	250	152	3	4	0	0.018	0.008	0
.	19.01.15-21.09.19-1-220060	30	1	1	0	0	0	0	0	0	0	0	NA	NA	NA	6	5	163	490	165	0	0	0	0	1	0	0	0.002	0
.	19.01.15-21.09.25-1-220066	87	3	3	0	0	0	516	2	2	0	0	NA	NA	NA	31	34	169	509	169	116	249	151	0	7	6	0	0.014	0.036
.	19.01.15-21.09.29-1-220069	202	18	18	1	0	1	543	16	16	0	0	NA	NA	NA	59	61	173	525	176	117	267	159	18	33	5	0.104	0.063	0.028
.	19.01.15-21.09.31-1-220071	246	59	59	17	0	13	549	58	58	0	0	NA	NA	NA	58	68	172	529	180	122	271	156	59	130	3	0.343	0.246	0.017
.	19.01.15-21.09.32-1-220072	141	8	8	2	0	2	531	7	7	0	0	NA	NA	NA	48	48	172	518	171	117	264	150	0	30	6	0	0.058	0.035
.	19.01.15-21.09.33-1-220089	323	47	47	11	0	10	566	44	44	0	0	NA	NA	NA	124	86	180	534	185	122	276	168	28	96	9	0.156	0.18	0.049
.	19.01.15-21.09.37-1-220094	120	6	6	1	0	1	528	4	4	0	0	NA	NA	NA	37	45	167	520	171	115	262	151	0	11	6	0	0.021	0.035
.	19.01.15-21.09.39-1-220099	91	3	3	2	0	2	524	2	2	0	0	NA	NA	NA	29	35	174	506	168	121	253	150	0	4	4	0	0.008	0.024
.	19.01.15-21.09.41-1-220100	148	14	14	3	0	3	529	11	11	0	0	NA	NA	NA	41	46	176	513	170	125	256	148	7	19	3	0.04	0.037	0.018
.	19.01.15-21.09.42-1-220101	61	3	3	1	0	1	504	2	2	0	0	NA	NA	NA	22	21	166	503	165	110	249	145	5	1	1	0.03	0.002	0.006
.	19.01.15-21.09.53-1-220106	146	12	12	4	0	1	533	9	9	0	0	NA	NA	NA	54	47	173	515	172	118	260	155	27	32	3	0.156	0.062	0.017
.	19.01.15-21.09.55-1-220110	60	2	2	1	0	1	252	1	1	0	0	NA	NA	NA	15	18	168	496	167	61	120	71	0	4	1	0	0.008	0.006
.	19.01.15-21.09.58-1-220119	242	23	23	7	0	4	557	21	21	0	0	NA	NA	NA	78	80	173	541	179	118	281	158	21	38	1	0.121	0.07	0.006
.	19.01.15-21.10.00-1-220123	117	5	5	2	0	2	513	4	4	0	0	NA	NA	NA	32	32	169	508	168	115	251	147	3	16	0	0.018	0.031	0
.	19.01.15-21.10.04-1-220135	60	4	4	0	0	0	504	3	3	0	0	NA	NA	NA	23	25	168	502	168	116	242	146	0	6	0	0	0.012	0
.	19.01.15-21.10.09-1-220141	179	12	12	3	0	3	544	10	10	0	0	NA	NA	NA	58	57	177	513	180	124	260	160	0	34	2	0	0.066	0.011
.	19.01.15-21.10.10-1-220142	158	5	5	1	0	1	535	4	4	0	0	NA	NA	NA	47	54	176	522	169	122	263	150	3	3	2	0.017	0.006	0.012
.	19.01.15-21.10.20-1-220158	66	4	4	0	0	0	502	2	2	0	0	NA	NA	NA	24	24	167	502	168	112	242	148	0	11	0	0	0.022	0
.	19.01.15-21.10.21-1-220159	95	5	5	2	0	2	516	4	4	0	0	NA	NA	NA	23	26	166	505	168	116	251	149	0	13	0	0	0.026	0
.	19.01.15-21.10.21-1-220160	34	1	1	0	0	0	0	0	0	0	0	NA	NA	NA	10	7	163	493	164	0	0	0	0	0	0	0	0	0
.	19.01.15-21.10.23-1-220162	39	1	1	0	0	0	0	0	0	0	0	NA	NA	NA	11	7	164	493	163	0	0	0	0	0	0	0	0	0
.	19.01.15-21.10.27-1-220163	241	37	37	8	0	6	563	35	35	0	0	NA	NA	NA	76	85	174	544	180	122	281	160	1	88	7	0.006	0.162	0.039
.	19.01.15-21.10.28-1-220164	86	3	3	1	0	1	513	2	2	0	0	NA	NA	NA	35	34	170	510	167	113	249	151	5	1	0	0.029	0.002	0
.	19.01.15-21.10.34-1-220191	62	2	2	1	0	1	515	0	0	0	0	NA	NA	NA	20	30	166	502	175	115	246	154	5	1	0	0.03	0.002	0
.	19.01.15-21.10.35-1-220193	305	32	32	8	0	6	573	30	30	0	0	NA	NA	NA	108	96	181	550	178	129	286	158	9	71	10	0.05	0.129	0.056
.	19.01.15-21.10.38-1-220194	120	9	9	3	0	1	521	8	8	0	0	NA	NA	NA	40	36	171	506	172	119	249	153	1	25	2	0.006	0.049	0.012
.	19.01.15-21.10.46-1-220196	176	8	8	3	0	3	537	6	6	0	0	NA	NA	NA	56	60	173	524	176	119	263	155	11	16	2	0.064	0.031	0.011
.	19.01.15-21.10.47-1-220198	33	1	1	0	0	0	0	0	0	0	0	NA	NA	NA	7	7	163	493	164	0	0	0	0	0	0	0	0	0
.	19.01.15-21.10.50-1-220203	92	4	4	2	0	2	515	3	3	0	0	NA	NA	NA	24	25	168	504	166	114	253	148	1	9	0	0.006	0.018	0
.	19.01.15-21.10.53-1-220205	320	87	87	30	0	23	563	79	79	0	0	NA	NA	NA	85	79	181	534	177	128	277	158	81	204	12	0.448	0.382	0.068
.	19.01.15-21.10.55-1-220206	88	3	3	0	0	0	523	2	2	0	0	NA	NA	NA	29	38	171	514	166	118	256	149	0	1	4	0	0.002	0.024
.	19.01.15-21.10.57-1-220209	90	4	4	0	0	0	508	2	2	0	0	NA	NA	NA	16	19	163	499	170	111	249	148	6	5	0	0.037	0.01	0
.	19.01.15-21.10.59-1-220213	65	2	2	0	0	0	507	1	1	0	0	NA	NA	NA	15	19	167	499	166	113	248	146	1	1	0	0.006	0.002	0
.	19.01.15-21.11.05-1-220225	68	2	2	0	0	0	515	1	1	0	0	NA	NA	NA	28	34	170	507	170	115	251	149	3	0	6	0.018	0	0.035
.	19.01.15-21.11.05-1-220227	260	32	32	8	0	6	573	25	25	0	0	NA	NA	NA	90	90	182	541	180	127	285	161	23	66	2	0.126	0.122	0.011
.	19.01.15-21.11.07-1-220230	89	5	5	2	0	2	523	4	4	0	0	NA	NA	NA	24	40	170	510	173	116	251	156	2	4	1	0.012	0.008	0.006
.	19.01.15-21.11.13-1-220237	84	6	6	0	0	0	515	5	5	0	0	NA	NA	NA	29	29	169	506	167	115	251	149	2	12	3	0.012	0.024	0.018
.	19.01.15-21.11.16-1-220243	244	47	47	12	0	10	561	37	37	0	0	NA	NA	NA	82	84	180	542	175	129	276	156	60	82	8	0.333	0.151	0.046
.	19.01.15-21.11.19-1-220244	272	19	19	7	0	7	554	16	16	0	0	NA	NA	NA	83	70	178	535	170	124	281	149	17	53	3	0.096	0.099	0.018
.	19.01.15-21.11.19-1-220245	264	35	35	11	0	9	568	33	33	0	0	NA	NA	NA	64	88	183	540	178	128	280	160	36	105	3	0.197	0.194	0.017
.	19.01.15-21.11.24-1-220254	116	5	5	0	0	0	519	4	4	0	0	NA	NA	NA	27	27	166	505	169	113	253	153	0	8	2	0	0.016	0.012
.	19.01.15-21.11.25-1-220256	63	2	2	0	0	0	348	1	1	0	0	NA	NA	NA	12	17	169	498	163	74	176	98	0	1	2	0	0.002	0.012
.	19.01.15-21.11.30-1-220262	62	2	2	0	0	0	511	1	1	0	0	NA	NA	NA	20	24	169	502	166	117	250	144	0	7	0	0	0.014	0
.	19.01.15-21.11.38-1-220282	306	67	67	15	0	10	573	61	61	0	0	NA	NA	NA	83	96	181	549	179	126	287	160	69	114	26	0.381	0.208	0.145
.	19.01.15-21.11.39-1-220285	200	17	17	3	0	2	538	15	15	0	0	NA	NA	NA	59	58	173	526	172	116	270	152	14	42	1	0.081	0.08	0.006
.	19.01.15-21.11.42-1-220288	30	1	1	0	0	0	0	0	0	0	0	NA	NA	NA	7	5	165	491	162	0	0	0	0	0	0	0	0	0
.	19.01.15-21.11.45-1-220293	61	3	3	3	0	1	509	2	2	0	0	NA	NA	NA	28	25	169	502	167	114	247	148	0	3	4	0	0.006	0.024
.	19.01.15-21.11.50-1-220294	390	39	39	9	0	7	591	34	34	0	0	NA	NA	NA	122	113	185	557	184	133	294	164	28	68	19	0.151	0.122	0.103
.	19.01.15-21.11.55-1-220296	436	86	86	29	0	24	608	80	80	0	0	NA	NA	NA	118	125	192	561	185	140	302	166	73	174	20	0.38	0.31	0.108
.	19.01.15-21.12.03-1-220307	275	85	85	26	0	16	565	77	77	0	0	NA	NA	NA	86	79	189	525	178	136	270	159	32	174	35	0.169	0.331	0.197
.	19.01.15-21.12.25-1-220337	114	6	6	1	0	1	513	4	4	0	0	NA	NA	NA	46	33	167	510	169	114	250	149	0	16	0	0	0.031	0
.	19.01.15-21.12.29-1-220344	123	10	10	3	0	3	534	8	8	0	0	NA	NA	NA	28	43	174	513	169	123	260	151	10	11	11	0.057	0.021	0.065
.	19.01.15-21.12.32-1-220346	84	3	3	0	0	0	504	2	2	0	0	NA	NA	NA	23	16	164	498	167	111	246	147	0	11	0	0	0.022	0
.	19.01.15-21.12.43-1-220375	32	1	1	0	0	0	0	0	0	0	0	NA	NA	NA	8	11	165	494	165	0	0	0	0	2	0	0	0.004	0
.	19.01.15-21.12.44-1-220377	263	45	45	13	0	11	578	41	41	0	0	NA	NA	NA	83	102	182	552	181	129	290	159	17	126	18	0.093	0.228	0.099
.	19.01.15-21.12.46-1-220379	175	16	16	3	0	3	537	13	13	0	0	NA	NA	NA	61	56	175	521	173	122	259	156	11	50	6	0.063	0.096	0.035
.	19.01.15-21.12.47-1-220380	90	3	3	1	0	1	512	2	2	0	0	NA	NA	NA	24	22	166	505	164	115	251	146	5	0	0	0.03	0	0
.	19.01.15-21.12.52-1-220382	290	55	55	19	0	16	567	51	51	0	0	NA	NA	NA	83	91	184	537	183	133	277	157	17	154	4	0.092	0.287	0.022
.	19.01.15-21.13.00-1-220395	92	7	7	1	0	1	528	6	6	0	0	NA	NA	NA	24	39	172	511	169	120	254	154	8	15	0	0.047	0.029	0
.	19.01.15-21.13.00-1-220396	147	9	9	1	0	1	531	7	7	0	0	NA	NA	NA	49	44	177	514	166	124	259	148	0	19	3	0	0.037	0.018
.	19.01.15-21.13.17-1-220417	177	9	9	3	0	1	547	7	7	0	0	NA	NA	NA	60	64	182	518	177	128	263	156	7	27	0	0.038	0.052	0
.	19.01.15-21.13.18-1-220419	143	24	24	2	0	2	528	21	21	0	0	NA	NA	NA	37	48	169	519	173	114	260	154	11	42	5	0.065	0.081	0.029
.	19.01.15-21.13.21-1-220424	382	47	47	9	0	7	573	43	43	0	0	NA	NA	NA	119	95	182	548	178	128	286	159	36	134	4	0.198	0.245	0.022
.	19.01.15-21.13.24-1-220428	496	50	50	9	0	8	613	46	46	0	0	NA	NA	NA	135	135	188	569	191	133	308	172	28	105	15	0.149	0.185	0.079
.	19.01.15-21.13.40-1-220453	263	21	21	10	0	10	570	19	19	0	0	NA	NA	NA	73	88	184	534	183	130	278	162	20	38	4	0.109	0.071	0.022
.	19.01.15-21.13.47-1-220457	115	7	7	4	0	3	531	6	6	0	0	NA	NA	NA	37	45	173	510	175	121	253	157	2	14	7	0.012	0.027	0.04
.	19.01.15-21.13.51-1-220459	320	51	51	11	0	9	579	46	46	0	0	NA	NA	NA	100	101	185	549	180	130	289	160	24	133	10	0.13	0.242	0.056
.	19.01.15-21.13.52-1-220463	290	32	32	13	0	7	579	26	26	0	0	NA	NA	NA	79	96	182	545	182	130	286	163	16	78	14	0.088	0.143	0.077
.	19.01.15-21.13.56-1-220469	97	7	7	2	0	2	512	6	6	0	0	NA	NA	NA	38	28	169	508	164	114	250	148	6	11	3	0.036	0.022	0.018
.	19.01.15-21.14.04-1-220480	95	3	3	1	0	1	511	2	2	0	0	NA	NA	NA	42	28	171	505	165	116	251	144	1	0	8	0.006	0	0.048
.	19.01.15-21.14.10-1-220487	237	58	58	15	0	11	545	56	56	0	0	NA	NA	NA	82	64	176	524	177	123	268	154	26	126	13	0.148	0.24	0.073
.	19.01.15-21.14.12-1-220491	87	4	4	1	0	1	503	3	3	0	0	NA	NA	NA	31	22	171	499	165	117	241	145	2	4	4	0.012	0.008	0.024
.	19.01.15-21.14.19-1-220497	36	1	1	0	0	0	0	0	0	0	0	NA	NA	NA	14	15	166	496	166	0	0	0	0	0	0	0	0	0
.	19.01.15-21.14.21-1-220501	273	20	20	5	0	4	561	18	18	0	0	NA	NA	NA	78	82	177	543	175	121	284	156	12	45	2	0.068	0.083	0.011
.	19.01.15-21.14.22-1-220503	210	14	14	4	0	3	550	12	12	0	0	NA	NA	NA	65	66	178	524	177	125	268	157	13	30	0	0.073	0.057	0
.	19.01.15-21.14.31-1-220510	31	1	1	1	0	1	0	0	0	0	0	NA	NA	NA	9	13	165	496	165	0	0	0	1	0	0	0.006	0	0
.	19.01.15-21.14.31-1-220511	292	60	60	26	0	20	567	55	55	0	0	NA	NA	NA	79	88	185	537	179	130	278	159	31	169	4	0.168	0.315	0.022
.	19.01.15-21.14.34-1-220535	238	17	17	2	0	2	546	14	14	0	0	NA	NA	NA	96	61	171	531	172	118	276	152	5	25	12	0.029	0.047	0.07
.	19.01.15-21.14.41-1-220540	360	56	56	22	0	13	558	55	55	0	0	NA	NA	NA	97	71	177	527	180	124	272	162	48	118	9	0.271	0.224	0.05
.	19.01.15-21.14.45-1-220544	296	84	84	25	0	15	560	78	78	0	0	NA	NA	NA	89	84	179	541	177	125	278	157	68	153	13	0.38	0.283	0.073
.	19.01.15-21.14.50-1-220549	35	1	1	0	0	0	0	0	0	0	0	NA	NA	NA	8	9	163	497	162	0	0	0	5	0	0	0.031	0	0
.	19.01.15-21.14.57-1-220555	238	18	18	6	0	3	559	16	16	0	0	NA	NA	NA	92	71	174	537	173	121	280	158	23	58	0	0.132	0.108	0
.	19.01.15-21.14.58-1-220560	118	10	10	1	0	1	525	8	8	0	0	NA	NA	NA	48	35	179	502	167	128	250	147	8	17	0	0.045	0.034	0
.	19.01.15-21.15.04-1-220575	59	3	3	1	0	1	51	2	2	0	0	NA	NA	NA	16	20	165	502	166	13	23	15	0	9	0	0	0.018	0
.	19.01.15-21.15.04-1-220576	35	1	1	0	0	0	0	0	0	0	0	NA	NA	NA	6	7	165	491	164	0	0	0	0	2	0	0	0.004	0
.	19.01.15-21.15.10-1-220581	90	4	4	0	0	0	510	3	3	0	0	NA	NA	NA	25	22	166	503	166	114	249	147	4	8	4	0.024	0.016	0.024
.	19.01.15-21.15.14-1-220585	88	5	5	2	0	2	508	4	4	0	0	NA	NA	NA	40	29	172	504	166	116	248	144	0	8	3	0	0.016	0.018
.	19.01.15-21.15.21-1-220592	438	36	36	11	0	9	598	34	34	0	0	NA	NA	NA	119	118	187	557	187	133	296	169	48	97	1	0.257	0.174	0.005
.	19.01.15-21.15.30-1-220602	36	1	1	0	0	0	0	0	0	0	0	NA	NA	NA	8	10	164	496	163	0	0	0	0	0	0	0	0	0
.	19.01.15-21.15.30-1-220603	93	5	5	1	0	1	516	4	4	0	0	NA	NA	NA	28	31	171	505	168	118	249	149	0	11	6	0	0.022	0.036
.	19.01.15-21.15.32-1-220619	113	9	9	1	0	1	520	7	7	0	0	NA	NA	NA	45	38	168	513	170	116	255	149	7	18	2	0.042	0.035	0.012
.	19.01.15-21.15.36-1-220623	115	5	5	2	0	2	535	4	4	0	0	NA	NA	NA	31	44	175	510	172	122	257	156	4	11	0	0.023	0.022	0
.	19.01.15-21.15.40-1-220624	208	28	28	9	0	6	541	26	26	0	0	NA	NA	NA	47	57	179	519	172	125	265	151	27	44	9	0.151	0.085	0.052
.	19.01.15-21.15.50-1-220631	235	31	31	7	0	6	551	28	28	0	0	NA	NA	NA	77	68	181	524	176	125	269	157	38	54	17	0.21	0.103	0.097
.	19.01.15-21.15.54-1-220635	31	1	1	0	0	0	0	0	0	0	0	NA	NA	NA	8	11	164	497	163	0	0	0	0	0	0	0	0	0
.	19.01.15-21.15.56-1-220637	32	1	1	1	0	1	0	0	0	0	0	NA	NA	NA	5	11	166	496	162	0	0	0	0	1	0	0	0.002	0
.	19.01.15-21.15.57-1-220639	62	2	2	0	0	0	507	1	1	0	0	NA	NA	NA	29	27	165	510	165	112	248	147	1	0	4	0.006	0	0.024
.	19.01.15-21.15.57-1-220640	293	25	25	8	0	6	574	20	20	0	0	NA	NA	NA	84	85	185	542	171	134	285	155	12	57	4	0.065	0.105	0.023
.	19.01.15-21.16.00-1-220644	333	20	20	4	0	3	574	15	15	0	0	NA	NA	NA	104	92	182	546	177	131	287	156	12	56	5	0.066	0.103	0.028
.	19.01.15-21.16.04-1-220650	154	7	7	5	0	4	535	6	6	0	0	NA	NA	NA	37	50	171	521	171	118	265	152	3	13	3	0.018	0.025	0.018
.	19.01.15-21.16.11-1-220660	201	27	27	7	0	6	549	25	25	0	0	NA	NA	NA	57	68	175	526	180	122	268	159	11	72	11	0.063	0.137	0.061
.	19.01.15-21.16.21-1-220683	146	10	10	3	0	3	532	8	8	0	0	NA	NA	NA	51	47	171	516	173	119	260	153	7	13	5	0.041	0.025	0.029
.	19.01.15-21.16.22-1-220687	423	92	92	28	0	17	612	86	86	0	0	NA	NA	NA	119	136	189	575	185	136	309	167	40	205	16	0.212	0.357	0.086
.	19.01.15-21.16.24-1-220690	92	3	3	1	0	1	513	1	1	0	0	NA	NA	NA	22	20	167	499	167	117	246	150	4	4	0	0.024	0.008	0
.	19.01.15-21.16.44-1-220729	60	2	2	0	0	0	502	1	1	0	0	NA	NA	NA	34	15	167	496	165	114	241	147	0	4	1	0	0.008	0.006
.	19.01.15-21.16.46-1-220730	269	51	51	10	0	9	568	44	44	0	0	NA	NA	NA	73	83	177	544	175	126	288	154	69	82	16	0.39	0.151	0.091
.	19.01.15-21.16.48-1-220735	118	11	11	0	0	0	511	9	9	0	0	NA	NA	NA	31	23	168	501	167	117	249	145	0	20	1	0	0.04	0.006
.	19.01.15-21.16.51-1-220740	93	6	6	2	0	2	516	5	5	0	0	NA	NA	NA	35	30	170	503	170	120	246	150	5	22	0	0.029	0.044	0
.	19.01.15-21.16.54-1-220743	95	6	6	2	0	2	511	5	5	0	0	NA	NA	NA	24	22	168	504	163	117	248	146	1	17	0	0.006	0.034	0
.	19.01.15-21.16.57-1-220748	98	4	4	0	0	0	515	2	2	0	0	NA	NA	NA	27	24	163	503	171	113	250	152	0	9	5	0	0.018	0.029
.	19.01.15-21.16.58-1-220751	32	1	1	0	0	0	0	0	0	0	0	NA	NA	NA	6	8	165	491	165	0	0	0	0	0	0	0	0	0
.	19.01.15-21.17.00-1-220755	123	10	10	3	0	2	536	9	9	0	0	NA	NA	NA	42	50	176	516	171	122	259	155	0	22	7	0	0.043	0.041
.	19.01.15-21.17.02-1-220758	60	2	2	0	0	0	301	1	1	0	0	NA	NA	NA	16	21	167	500	167	70	146	85	0	1	0	0	0.002	0
.	19.01.15-21.17.08-1-220769	151	21	21	2	0	2	537	20	20	0	0	NA	NA	NA	48	55	180	514	174	122	259	156	5	34	6	0.028	0.066	0.034
.	19.01.15-21.17.08-1-220771	211	17	17	2	0	1	548	14	14	0	0	NA	NA	NA	65	67	172	530	178	120	270	158	18	29	3	0.105	0.055	0.017
.	19.01.15-21.17.15-1-220781	258	31	31	7	0	5	549	30	30	0	0	NA	NA	NA	74	67	175	529	176	120	273	156	17	68	6	0.097	0.129	0.034
.	19.01.15-21.17.17-1-220784	91	5	5	1	0	1	524	4	4	0	0	NA	NA	NA	31	40	171	512	170	119	254	151	13	2	0	0.076	0.004	0
.	19.01.15-21.17.18-1-220788	277	15	15	4	0	3	590	12	12	0	0	NA	NA	NA	89	107	189	544	187	134	288	168	5	33	3	0.026	0.061	0.016
.	19.01.15-21.17.28-1-220801	370	61	61	21	0	13	588	54	54	0	0	NA	NA	NA	110	114	186	562	179	132	297	159	32	171	0	0.172	0.304	0
.	19.01.15-21.17.32-1-220817	320	41	41	14	0	11	581	39	39	0	0	NA	NA	NA	89	97	186	545	179	133	287	161	20	102	5	0.108	0.187	0.028
.	19.01.15-21.17.42-1-220829	241	42	42	9	0	8	567	40	40	0	0	NA	NA	NA	71	88	179	541	181	127	278	162	20	110	16	0.112	0.203	0.088
.	19.01.15-21.17.44-1-220831	335	79	79	25	0	18	576	72	72	0	0	NA	NA	NA	97	96	180	549	180	122	291	163	48	172	6	0.267	0.313	0.033
.	19.01.15-21.17.46-1-220833	237	27	27	10	0	5	550	25	25	0	0	NA	NA	NA	70	72	176	535	174	122	273	155	19	77	5	0.108	0.144	0.029
.	19.01.15-21.17.53-1-220836	56	2	2	1	0	1	506	1	1	0	0	NA	NA	NA	18	18	167	499	165	114	245	147	0	5	0	0	0.01	0
.	19.01.15-21.18.05-1-220855	117	5	5	4	0	4	527	4	4	0	0	NA	NA	NA	36	42	167	516	172	114	260	153	4	15	1	0.024	0.029	0.006
.	19.01.15-21.18.08-1-220860	91	4	4	1	0	0	518	3	3	0	0	NA	NA	NA	32	35	173	507	168	119	250	149	0	11	6	0	0.022	0.036
.	19.01.15-21.18.22-1-220877	60	2	2	1	0	1	299	1	1	0	0	NA	NA	NA	13	16	166	498	165	71	146	82	1	1	0	0.006	0.002	0
.	19.01.15-21.18.26-1-220884	62	4	4	0	0	0	515	2	2	0	0	NA	NA	NA	34	34	167	511	169	115	252	148	0	10	9	0	0.02	0.053
.	19.01.15-21.18.30-1-220889	235	36	36	11	0	6	550	32	32	0	0	NA	NA	NA	63	71	173	534	177	120	273	157	31	79	4	0.179	0.148	0.023
.	19.01.15-21.18.31-1-220891	144	10	10	3	0	2	528	8	8	0	0	NA	NA	NA	32	42	173	512	170	122	253	153	9	23	1	0.052	0.045	0.006
.	19.01.15-21.18.32-1-220893	61	2	2	0	0	0	402	1	1	0	0	NA	NA	NA	16	20	168	500	165	94	196	112	0	0	2	0	0	0.012
.	19.01.15-21.18.38-1-220919	32	1	1	0	0	0	0	0	0	0	0	NA	NA	NA	8	12	165	495	165	0	0	0	0	1	0	0	0.002	0
.	19.01.15-21.18.40-1-220921	321	49	49	18	0	14	568	43	43	0	0	NA	NA	NA	105	86	180	547	172	127	288	153	40	106	16	0.222	0.194	0.093
.	19.01.15-21.18.42-1-220922	32	1	1	0	0	0	0	0	0	0	0	NA	NA	NA	7	12	166	495	164	0	0	0	0	0	0	0	0	0
.	19.01.15-21.18.42-1-220923	151	11	11	5	0	5	536	9	9	0	0	NA	NA	NA	51	57	174	522	174	120	260	156	10	27	2	0.057	0.052	0.011
.	19.01.15-21.18.44-1-220927	174	29	29	7	0	4	520	26	26	0	0	NA	NA	NA	58	42	171	517	167	115	260	145	21	39	0	0.123	0.075	0
.	19.01.15-21.18.44-1-220929	408	24	24	13	0	8	600	23	23	0	0	NA	NA	NA	103	121	185	560	189	133	295	172	11	78	5	0.059	0.139	0.026
.	19.01.15-21.18.52-1-220932	118	4	4	1	0	1	525	3	3	0	0	NA	NA	NA	43	39	169	510	173	118	255	152	0	16	0	0	0.031	0
.	19.01.15-21.18.56-1-220936	114	8	8	3	0	2	519	7	7	0	0	NA	NA	NA	30	30	168	508	167	115	254	150	1	23	0	0.006	0.045	0
.	19.01.15-21.19.09-1-220954	147	9	9	4	0	3	522	8	8	0	0	NA	NA	NA	40	32	171	507	167	118	257	147	8	24	3	0.047	0.047	0.018
.	19.01.15-21.19.09-1-220955	38	1	1	0	0	0	0	0	0	0	0	NA	NA	NA	12	12	165	498	162	0	0	0	0	0	2	0	0	0.012
.	19.01.15-21.19.12-1-220961	407	78	78	31	0	24	603	72	72	0	0	NA	NA	NA	106	121	183	567	184	131	305	167	28	197	18	0.153	0.347	0.098
.	19.01.15-21.19.13-1-220962	96	4	4	1	0	1	519	3	3	0	0	NA	NA	NA	21	30	165	510	168	113	255	151	6	10	0	0.036	0.02	0
.	19.01.15-21.19.16-1-220966	61	3	3	0	0	0	513	2	2	0	0	NA	NA	NA	27	25	168	501	169	114	249	150	0	6	0	0	0.012	0
.	19.01.15-21.19.18-1-220968	156	14	14	5	0	4	518	12	12	0	0	NA	NA	NA	64	37	172	507	171	116	250	152	0	34	5	0	0.067	0.029
.	19.01.15-21.19.18-1-220969	65	2	2	0	0	0	351	1	1	0	0	NA	NA	NA	24	23	172	498	166	80	167	104	0	2	0	0	0.004	0
.	19.01.15-21.19.28-1-220977	332	51	51	12	0	9	568	46	46	0	0	NA	NA	NA	82	86	185	539	175	130	281	157	36	121	13	0.195	0.224	0.074
.	19.01.15-21.19.28-1-220978	33	1	1	0	0	0	0	0	0	0	0	NA	NA	NA	9	9	165	494	163	0	0	0	0	0	0	0	0	0
.	19.01.15-21.19.29-1-220979	184	12	12	3	0	3	534	10	10	0	0	NA	NA	NA	65	52	170	523	172	114	266	154	7	35	0	0.041	0.067	0
.	19.01.15-21.19.29-1-220980	179	12	12	3	0	2	539	9	9	0	0	NA	NA	NA	53	57	171	523	176	119	267	153	12	26	0	0.07	0.05	0
.	19.01.15-21.19.30-1-220981	127	17	17	5	0	5	528	15	15	0	0	NA	NA	NA	39	39	172	513	167	118	259	151	34	18	0	0.198	0.035	0
.	19.01.15-21.19.31-1-220983	450	51	51	12	0	9	592	46	46	0	0	NA	NA	NA	161	118	187	562	182	131	297	164	39	132	5	0.209	0.235	0.027
.	19.01.15-21.19.47-1-221012	121	13	13	8	0	6	526	11	11	0	0	NA	NA	NA	53	46	173	515	171	120	256	150	1	26	6	0.006	0.05	0.035
.	19.01.15-21.19.47-1-221013	122	16	16	1	0	1	532	14	14	0	0	NA	NA	NA	44	51	172	523	169	120	264	148	2	43	2	0.012	0.082	0.012
.	19.01.15-21.19.53-1-221016	403	84	84	25	0	20	577	79	79	0	0	NA	NA	NA	120	91	180	537	187	129	279	169	26	209	25	0.144	0.389	0.134
.	19.01.15-21.19.56-1-221020	180	9	9	3	0	2	535	8	8	0	0	NA	NA	NA	43	56	171	523	175	120	261	154	7	15	10	0.041	0.029	0.057
.	19.01.15-21.20.07-1-221044	92	8	8	0	0	0	524	6	6	0	0	NA	NA	NA	28	35	168	509	171	116	254	154	0	15	3	0	0.029	0.018
.	19.01.15-21.20.09-1-221046	237	40	40	12	0	9	546	33	33	0	0	NA	NA	NA	81	66	175	534	170	122	273	151	40	82	7	0.229	0.154	0.041
.	19.01.15-21.20.22-1-221060	331	26	26	9	0	9	570	24	24	0	0	NA	NA	NA	106	94	185	546	176	131	287	152	32	50	2	0.173	0.092	0.011
.	19.01.15-21.20.24-1-221061	238	46	46	10	0	7	554	44	44	0	0	NA	NA	NA	70	69	178	532	172	125	279	150	26	133	1	0.146	0.25	0.006
.	19.01.15-21.20.40-1-221091	57	2	2	0	0	0	0	1	1	0	0	NA	NA	NA	16	18	167	496	168	0	0	0	0	7	0	0	0.014	0
.	19.01.15-21.20.44-1-221093	67	3	3	1	0	1	515	2	2	0	0	NA	NA	NA	20	25	166	508	164	115	254	146	0	4	0	0	0.008	0
.	19.01.15-21.20.47-1-221095	148	9	9	5	0	3	525	8	8	0	0	NA	NA	NA	55	42	172	513	170	118	255	152	13	27	0	0.076	0.053	0
.	19.01.15-21.20.58-1-221102	502	59	59	5	0	3	612	52	52	0	0	NA	NA	NA	145	125	190	563	185	138	310	164	40	138	13	0.211	0.245	0.07
.	19.01.15-21.20.59-1-221105	145	6	6	0	0	0	519	5	5	0	0	NA	NA	NA	32	36	171	509	169	117	253	149	4	10	0	0.023	0.02	0
.	19.01.15-21.21.01-1-221109	87	7	7	3	0	2	504	6	6	0	0	NA	NA	NA	37	22	168	503	164	113	247	144	0	14	6	0	0.028	0.037
.	19.01.15-21.21.10-1-221139	216	7	7	3	0	2	544	6	6	0	0	NA	NA	NA	56	63	181	522	173	126	263	155	2	18	0	0.011	0.034	0
.	19.01.15-21.21.12-1-221143	261	44	44	9	0	9	559	40	40	0	0	NA	NA	NA	69	74	175	535	177	123	275	161	20	120	5	0.114	0.224	0.028
.	19.01.15-21.21.14-1-221151	234	27	27	6	0	5	566	25	25	0	0	NA	NA	NA	63	84	181	531	185	128	276	162	7	49	12	0.039	0.092	0.065
.	19.01.15-21.21.18-1-221153	147	5	5	2	0	1	533	4	4	0	0	NA	NA	NA	38	44	173	508	176	121	254	158	0	12	0	0	0.024	0
.	19.01.15-21.21.20-1-221157	269	53	53	18	0	15	589	49	49	0	0	NA	NA	NA	72	102	190	542	183	138	287	164	21	145	7	0.111	0.268	0.038
.	19.01.15-21.21.30-1-221160	61	2	2	2	0	2	250	1	1	0	0	NA	NA	NA	18	21	165	505	164	59	121	70	2	2	0	0.012	0.004	0
.	19.01.15-21.21.34-1-221179	255	22	22	8	0	6	566	20	20	0	0	NA	NA	NA	86	81	182	536	176	127	281	158	21	49	10	0.115	0.091	0.057
.	19.01.15-21.21.36-1-221180	214	10	10	3	0	3	547	8	8	0	0	NA	NA	NA	70	66	179	518	182	123	260	164	10	27	0	0.056	0.052	0
.	19.01.15-21.21.40-1-221181	63	2	2	1	0	1	255	1	1	0	0	NA	NA	NA	22	19	166	500	166	62	116	77	1	3	0	0.006	0.006	0
.	19.01.15-21.21.42-1-221182	181	13	13	3	0	3	536	10	10	0	0	NA	NA	NA	48	51	172	517	175	117	261	158	16	20	4	0.093	0.039	0.023
.	19.01.15-21.21.50-1-221184	122	6	6	0	0	0	519	5	5	0	0	NA	NA	NA	38	31	169	510	165	114	257	148	2	12	0	0.012	0.024	0
.	19.01.15-21.21.54-1-221187	58	2	2	0	0	0	152	1	1	0	0	NA	NA	NA	21	19	167	501	164	41	69	42	0	4	0	0	0.008	0
.	19.01.15-21.21.58-1-221265	235	12	12	3	0	3	552	11	11	0	0	NA	NA	NA	76	72	182	527	176	129	270	153	5	42	2	0.027	0.08	0.011
.	19.01.15-21.22.03-1-221280	208	60	60	16	0	13	540	55	55	0	0	NA	NA	NA	64	58	171	527	173	121	268	151	40	148	12	0.234	0.281	0.069
.	19.01.15-21.22.06-1-221285	35	1	1	1	0	1	0	0	0	0	0	NA	NA	NA	14	11	166	496	162	0	0	0	0	0	2	0	0	0.012
.	19.01.15-21.22.07-1-221287	239	8	8	0	0	0	567	6	6	0	0	NA	NA	NA	92	88	181	543	177	128	281	158	0	21	0	0	0.039	0
.	19.01.15-21.22.09-1-221288	29	1	1	0	0	0	0	0	0	0	0	NA	NA	NA	3	7	164	491	165	0	0	0	0	0	0	0	0	0
.	19.01.15-21.22.11-1-221290	91	3	3	0	0	0	509	1	1	0	0	NA	NA	NA	25	21	166	498	170	115	243	151	0	3	0	0	0.006	0
.	19.01.15-21.22.12-1-221292	150	8	8	4	0	4	528	5	5	0	0	NA	NA	NA	54	45	179	512	167	126	254	148	1	29	0	0.006	0.057	0
.	19.01.15-21.22.15-1-221297	154	19	19	5	0	4	544	18	18	0	0	NA	NA	NA	49	56	166	523	180	114	267	163	11	42	6	0.066	0.08	0.033
.	19.01.15-21.22.17-1-221303	155	8	8	1	0	1	535	6	6	0	0	NA	NA	NA	61	57	174	519	177	121	258	156	4	13	2	0.023	0.025	0.011
.	19.01.15-21.22.28-1-221313	207	15	15	5	0	3	537	11	11	0	0	NA	NA	NA	69	46	167	517	175	117	262	158	0	53	5	0	0.103	0.029
.	19.01.15-21.22.30-1-221315	92	5	5	1	0	1	522	4	4	0	0	NA	NA	NA	24	32	170	505	170	117	252	153	5	3	10	0.029	0.006	0.059
.	19.01.15-21.22.36-1-221337	294	82	82	26	0	20	569	79	79	0	0	NA	NA	NA	78	84	178	540	179	126	282	161	38	171	22	0.213	0.317	0.123
.	19.01.15-21.22.37-1-221339	67	3	3	2	0	2	511	2	2	0	0	NA	NA	NA	26	29	170	504	168	117	249	145	0	12	0	0	0.024	0
.	19.01.15-21.22.37-1-221340	324	29	29	12	0	10	576	27	27	0	0	NA	NA	NA	93	94	183	543	181	129	285	162	20	79	9	0.109	0.145	0.05
.	19.01.15-21.22.41-1-221352	83	5	5	1	0	1	505	4	4	0	0	NA	NA	NA	49	24	170	501	166	115	246	144	0	9	0	0	0.018	0
.	19.01.15-21.22.46-1-221355	64	3	3	1	0	1	506	2	2	0	0	NA	NA	NA	30	24	167	502	168	114	242	150	0	4	0	0	0.008	0
.	19.01.15-21.22.51-1-221359	115	5	5	0	0	0	526	3	3	0	0	NA	NA	NA	36	43	167	519	170	117	258	151	0	9	4	0	0.017	0.024
.	19.01.15-21.22.59-1-221367	118	10	10	5	0	3	520	7	7	0	0	NA	NA	NA	40	38	171	508	172	117	250	153	0	23	2	0	0.045	0.012
.	19.01.15-21.22.59-1-221368	291	27	27	5	0	4	570	25	25	0	0	NA	NA	NA	77	81	182	531	181	128	278	164	16	103	2	0.088	0.194	0.011
.	19.01.15-21.23.01-1-221372	92	3	3	0	0	0	510	2	2	0	0	NA	NA	NA	26	26	166	505	168	114	248	148	1	5	4	0.006	0.01	0.024
.	19.01.15-21.23.03-1-221378	144	13	13	4	0	4	526	9	9	0	0	NA	NA	NA	43	45	171	511	176	116	256	154	10	19	5	0.058	0.037	0.028
.	19.01.15-21.23.08-1-221386	29	1	1	0	0	0	0	0	0	0	0	NA	NA	NA	5	6	165	490	164	0	0	0	0	0	0	0	0	0
.	19.01.15-21.23.10-1-221390	173	27	27	8	0	6	522	26	26	0	0	NA	NA	NA	45	37	168	510	172	115	257	150	17	51	1	0.101	0.1	0.006
.	19.01.15-21.23.14-1-221397	329	48	48	7	0	5	573	44	44	0	0	NA	NA	NA	80	91	174	548	182	122	292	159	33	100	18	0.19	0.182	0.099
.	19.01.15-21.23.19-1-221399	202	22	22	9	0	4	544	20	20	0	0	NA	NA	NA	69	59	174	519	179	122	262	160	21	57	2	0.121	0.11	0.011
.	19.01.15-21.23.22-1-221404	118	10	10	3	0	3	509	9	9	0	0	NA	NA	NA	42	32	170	507	168	114	250	145	10	22	5	0.059	0.043	0.03
.	19.01.15-21.23.27-1-221409	200	63	63	19	0	15	548	57	57	0	0	NA	NA	NA	70	64	173	527	177	120	272	156	69	125	3	0.399	0.237	0.017
.	19.01.15-21.23.31-1-221412	121	8	8	2	0	2	522	7	7	0	0	NA	NA	NA	36	40	169	509	175	114	254	154	13	16	5	0.077	0.031	0.029
.	19.01.15-21.23.51-1-221436	31	1	1	0	0	0	0	0	0	0	0	NA	NA	NA	12	9	166	493	163	0	0	0	0	0	1	0	0	0.006
.	19.01.15-21.23.57-1-221441	147	9	9	2	0	2	531	8	8	0	0	NA	NA	NA	54	46	170	515	174	118	260	153	0	19	8	0	0.037	0.046
.	19.01.15-21.24.02-1-221449	93	5	5	0	0	0	502	3	3	0	0	NA	NA	NA	39	20	169	500	164	114	245	143	4	5	3	0.024	0.01	0.018
.	19.01.15-21.24.03-1-221451	139	7	7	4	0	3	524	4	4	0	0	NA	NA	NA	34	38	172	509	170	117	257	150	0	23	8	0	0.045	0.047
.	19.01.15-21.24.04-1-221453	123	15	15	3	0	3	521	14	14	0	0	NA	NA	NA	50	44	171	519	167	118	254	149	13	39	10	0.076	0.075	0.06
.	19.01.15-21.24.17-1-221476	144	10	10	2	0	2	544	9	9	0	0	NA	NA	NA	42	61	179	521	174	125	265	154	0	38	2	0	0.073	0.011
.	19.01.15-21.24.17-1-221477	60	2	2	0	0	0	519	1	1	0	0	NA	NA	NA	21	36	171	508	170	117	250	152	0	3	0	0	0.006	0
.	19.01.15-21.24.18-1-221479	169	14	14	6	0	6	530	13	13	0	0	NA	NA	NA	59	45	174	514	170	122	259	149	0	32	4	0	0.062	0.024
.	19.01.15-21.24.22-1-221484	86	3	3	0	0	0	503	2	2	0	0	NA	NA	NA	28	21	165	502	167	112	249	142	4	1	2	0.024	0.002	0.012
.	19.01.15-21.24.31-1-221489	139	10	10	1	0	1	522	9	9	0	0	NA	NA	NA	42	37	174	507	169	119	254	149	0	28	7	0	0.055	0.041
.	19.01.15-21.24.32-1-221491	148	17	17	8	0	8	537	13	13	0	0	NA	NA	NA	44	51	178	512	174	122	259	156	13	55	0	0.073	0.107	0
.	19.01.15-21.24.34-1-221507	160	8	8	2	0	1	530	7	7	0	0	NA	NA	NA	59	43	169	511	176	117	254	159	18	13	0	0.107	0.025	0
.	19.01.15-21.24.41-1-221521	94	3	3	1	0	0	520	2	2	0	0	NA	NA	NA	26	29	169	503	170	118	252	150	0	6	0	0	0.012	0
.	19.01.15-21.24.42-1-221523	33	1	1	0	0	0	0	0	0	0	0	NA	NA	NA	10	11	165	494	165	0	0	0	0	0	0	0	0	0
.	19.01.15-21.24.43-1-221524	319	31	31	11	0	10	569	26	26	0	0	NA	NA	NA	86	82	185	530	180	134	271	164	6	93	6	0.032	0.175	0.033
.	19.01.15-21.24.45-1-221528	148	10	10	4	0	3	540	8	8	0	0	NA	NA	NA	42	62	173	524	178	121	261	158	3	28	3	0.017	0.053	0.017
.	19.01.15-21.24.47-1-221530	292	78	78	35	0	26	560	72	72	0	0	NA	NA	NA	72	71	176	534	174	127	276	157	38	191	15	0.216	0.358	0.086
.	19.01.15-21.24.50-1-221533	151	12	12	3	0	3	529	10	10	0	0	NA	NA	NA	49	47	170	516	174	116	259	154	13	26	1	0.076	0.05	0.006
.	19.01.15-21.24.53-1-221535	213	23	23	4	0	4	560	21	21	0	0	NA	NA	NA	68	77	181	533	176	131	274	155	4	77	11	0.022	0.144	0.062
.	19.01.15-21.24.55-1-221536	268	14	14	2	0	2	549	10	10	0	0	NA	NA	NA	84	61	179	520	175	126	268	155	2	34	2	0.011	0.065	0.011
.	19.01.15-21.25.04-1-221551	149	10	10	3	0	2	533	7	7	0	0	NA	NA	NA	57	48	172	517	172	119	263	151	0	19	3	0	0.037	0.017
.	19.01.15-21.25.06-1-221556	293	60	60	19	0	17	578	55	55	0	0	NA	NA	NA	76	99	189	545	178	135	286	157	46	161	5	0.243	0.295	0.028
.	19.01.15-21.25.13-1-221560	63	3	3	1	0	1	509	2	2	0	0	NA	NA	NA	26	21	168	498	168	115	246	148	0	0	9	0	0	0.054
.	19.01.15-21.25.18-1-221565	110	11	11	4	0	1	529	8	8	0	0	NA	NA	NA	36	41	170	513	171	120	256	153	2	48	3	0.012	0.094	0.018
.	19.01.15-21.25.22-1-221569	238	35	35	11	0	9	564	30	30	0	0	NA	NA	NA	78	84	184	534	179	127	280	157	6	101	5	0.033	0.189	0.028
.	19.01.15-21.25.27-1-221573	177	9	9	4	0	4	536	8	8	0	0	NA	NA	NA	48	52	172	522	171	116	268	152	9	22	6	0.052	0.042	0.035
.	19.01.15-21.25.30-1-221577	150	8	8	3	0	2	531	7	7	0	0	NA	NA	NA	44	49	179	515	168	123	262	146	14	20	0	0.078	0.039	0
.	19.01.15-21.25.34-1-221593	35	1	1	1	0	1	0	0	0	0	0	NA	NA	NA	11	8	167	490	164	0	0	0	0	0	0	0	0	0
.	19.01.15-21.25.37-1-221609	57	2	2	1	0	1	514	1	1	0	0	NA	NA	NA	16	25	165	507	166	116	248	150	0	5	0	0	0.01	0
.	19.01.15-21.25.37-1-221611	183	10	10	0	0	0	535	7	7	0	0	NA	NA	NA	59	53	170	526	170	118	267	150	1	19	5	0.006	0.036	0.029
.	19.01.15-21.25.42-1-221621	135	17	17	2	0	2	522	15	15	0	0	NA	NA	NA	64	44	171	512	174	114	255	153	8	26	5	0.047	0.051	0.029
.	19.01.15-21.25.48-1-221626	60	2	2	2	0	2	511	1	1	0	0	NA	NA	NA	14	21	164	504	166	113	249	149	0	5	3	0	0.01	0.018
.	19.01.15-21.25.50-1-221627	207	15	15	5	0	2	547	14	14	0	0	NA	NA	NA	49	58	177	521	173	126	265	156	13	38	4	0.073	0.073	0.023
.	19.01.15-21.25.50-1-221629	241	53	53	21	0	15	562	47	47	0	0	NA	NA	NA	63	79	179	533	180	121	278	163	46	140	0	0.257	0.263	0
.	19.01.15-21.25.58-1-221637	409	84	84	20	0	17	591	73	73	0	0	NA	NA	NA	112	115	193	553	182	136	294	161	50	190	15	0.259	0.344	0.082
.	19.01.15-21.26.01-1-221642	496	121	121	29	0	23	591	113	113	0	0	NA	NA	NA	126	115	191	550	187	137	289	165	77	291	5	0.403	0.529	0.027
.	19.01.15-21.26.09-1-221652	67	3	3	1	0	1	507	2	2	0	0	NA	NA	NA	30	28	167	506	168	114	246	147	0	4	3	0	0.008	0.018
.	19.01.15-21.26.13-1-221657	31	1	1	0	0	0	0	0	0	0	0	NA	NA	NA	9	9	167	490	165	0	0	0	0	0	0	0	0	0
.	19.01.15-21.26.14-1-221662	234	27	27	6	0	3	543	26	26	0	0	NA	NA	NA	67	60	176	518	179	125	261	157	11	90	2	0.062	0.174	0.011
.	19.01.15-21.26.19-1-221663	216	34	34	11	0	8	536	33	33	0	0	NA	NA	NA	59	47	171	516	173	120	260	156	42	76	3	0.246	0.147	0.017
.	19.01.15-21.26.20-1-221667	62	3	3	1	0	1	509	1	1	0	0	NA	NA	NA	18	25	168	500	170	112	247	150	0	1	3	0	0.002	0.018
.	19.01.15-21.26.23-1-221671	35	1	1	0	0	0	0	0	0	0	0	NA	NA	NA	10	13	165	496	165	0	0	0	0	0	0	0	0	0
.	19.01.15-21.26.24-1-221676	299	37	37	9	0	6	559	29	29	0	0	NA	NA	NA	93	80	180	544	169	127	286	146	16	93	5	0.089	0.171	0.03
.	19.01.15-21.26.28-1-221683	233	45	45	16	0	11	563	42	42	0	0	NA	NA	NA	65	75	176	532	180	125	274	164	27	125	12	0.153	0.235	0.067
.	19.01.15-21.26.34-1-221703	59	2	2	0	0	0	49	1	1	0	0	NA	NA	NA	15	17	164	499	167	14	25	10	1	0	0	0.006	0	0
.	19.01.15-21.26.40-1-221705	177	11	11	4	0	2	537	9	9	0	0	NA	NA	NA	62	55	173	520	175	119	262	156	0	38	0	0	0.073	0
.	19.01.15-21.26.58-1-221723	92	4	4	1	0	1	522	3	3	0	0	NA	NA	NA	19	35	172	510	166	118	256	148	2	11	0	0.012	0.022	0
.	19.01.15-21.27.12-1-221737	88	5	5	1	0	1	511	4	4	0	0	NA	NA	NA	31	24	170	501	166	116	246	149	6	6	0	0.035	0.012	0
.	19.01.15-21.27.21-1-221744	174	33	33	8	0	6	528	27	27	0	0	NA	NA	NA	54	44	173	512	172	121	256	151	12	78	6	0.069	0.152	0.035
.	19.01.15-21.27.24-1-221745	93	4	4	1	0	0	515	3	3	0	0	NA	NA	NA	40	29	168	507	167	116	250	149	0	13	0	0	0.026	0
.	19.01.15-21.27.27-1-221746	146	7	7	0	0	0	533	6	6	0	0	NA	NA	NA	41	47	170	520	170	119	263	151	9	10	1	0.053	0.019	0.006
.	19.01.15-21.27.30-1-221751	87	7	7	0	0	0	509	6	6	0	0	NA	NA	NA	22	28	168	505	168	115	244	150	6	2	6	0.036	0.004	0.036
.	19.01.15-21.27.37-1-221770	63	2	2	0	0	0	456	1	1	0	0	NA	NA	NA	11	17	166	497	167	100	220	136	0	1	1	0	0.002	0.006
.	19.01.15-21.27.42-1-221772	32	1	1	0	0	0	0	0	0	0	0	NA	NA	NA	5	10	165	495	163	0	0	0	0	1	0	0	0.002	0
.	19.01.15-21.27.44-1-221773	36	1	1	1	0	1	0	0	0	0	0	NA	NA	NA	10	13	167	496	163	0	0	0	2	0	0	0.012	0	0
.	19.01.15-21.27.45-1-221776	154	24	24	6	0	5	530	23	23	0	0	NA	NA	NA	51	50	169	519	175	113	261	156	13	55	3	0.077	0.106	0.017
.	19.01.15-21.27.47-1-221777	147	14	14	9	0	7	537	12	12	0	0	NA	NA	NA	38	58	175	523	173	124	261	152	2	44	2	0.011	0.084	0.012
.	19.01.15-21.27.47-1-221778	310	71	71	18	0	12	569	64	64	0	0	NA	NA	NA	97	90	189	534	180	134	277	158	40	171	15	0.212	0.32	0.083
.	19.01.15-21.27.49-1-221780	238	79	79	29	0	23	550	74	74	0	0	NA	NA	NA	73	66	180	522	177	126	269	155	54	216	4	0.3	0.414	0.023
.	19.01.15-21.27.50-1-221781	410	79	79	19	0	14	598	70	70	0	0	NA	NA	NA	119	114	182	555	190	128	298	172	62	195	7	0.341	0.351	0.037
.	19.01.15-21.27.53-1-221783	117	5	5	1	0	1	518	4	4	0	0	NA	NA	NA	26	32	168	509	168	114	252	152	2	9	0	0.012	0.018	0
.	19.01.15-21.28.02-1-221794	64	2	2	0	0	0	510	1	1	0	0	NA	NA	NA	21	23	170	499	167	119	246	145	0	6	6	0	0.012	0.036
.	19.01.15-21.28.18-1-221807	32	1	1	0	0	0	0	0	0	0	0	NA	NA	NA	11	11	164	496	164	0	0	0	0	1	0	0	0.002	0
.	19.01.15-21.28.21-1-221812	211	32	32	11	0	9	535	26	26	0	0	NA	NA	NA	74	55	175	520	173	121	261	153	18	75	3	0.103	0.144	0.017
.	19.01.15-21.28.23-1-221814	260	32	32	8	0	6	564	28	28	0	0	NA	NA	NA	69	83	179	538	179	124	280	160	8	107	13	0.045	0.199	0.073
.	19.01.15-21.28.25-1-221819	123	8	8	4	0	4	533	7	7	0	0	NA	NA	NA	43	39	169	507	176	117	259	157	8	22	0	0.047	0.043	0
.	19.01.15-21.28.33-1-221839	31	1	1	0	0	0	0	0	0	0	0	NA	NA	NA	11	11	166	493	165	0	0	0	0	2	0	0	0.004	0
.	19.01.15-21.28.35-1-221840	179	11	11	1	0	0	536	9	9	0	0	NA	NA	NA	48	54	171	518	178	115	264	157	10	24	0	0.058	0.046	0
.	19.01.15-21.28.44-1-221858	123	5	5	2	0	2	523	4	4	0	0	NA	NA	NA	38	40	172	514	167	118	256	149	0	14	3	0	0.027	0.018
.	19.01.15-21.28.46-1-221861	83	3	3	1	0	1	511	1	1	0	0	NA	NA	NA	37	28	171	503	167	116	248	147	0	7	0	0	0.014	0
.	19.01.15-21.29.00-1-221869	64	4	4	0	0	0	509	3	3	0	0	NA	NA	NA	30	21	169	500	165	115	249	145	4	5	0	0.024	0.01	0
.	19.01.15-21.29.00-1-221871	59	2	2	0	0	0	348	1	1	0	0	NA	NA	NA	16	17	166	498	166	76	172	100	4	0	0	0.024	0	0
.	19.01.15-21.29.04-1-221878	90	5	5	0	0	0	514	4	4	0	0	NA	NA	NA	16	27	168	504	168	117	248	149	7	1	0	0.042	0.002	0
.	19.01.15-21.29.06-1-221883	36	1	1	1	0	1	0	0	0	0	0	NA	NA	NA	6	11	166	494	164	0	0	0	0	0	1	0	0	0.006
.	19.01.15-21.29.09-1-221885	126	13	13	1	0	0	521	10	10	0	0	NA	NA	NA	54	35	172	504	172	116	252	153	6	26	8	0.035	0.052	0.047
.	19.01.15-21.29.12-1-221886	155	12	12	2	0	1	534	8	8	0	0	NA	NA	NA	51	48	172	514	175	118	260	156	2	35	2	0.012	0.068	0.011
.	19.01.15-21.29.14-1-221891	34	1	1	0	0	0	0	0	0	0	0	NA	NA	NA	12	4	165	490	162	0	0	0	0	0	1	0	0	0.006
.	19.01.15-21.29.14-1-221892	61	3	3	2	0	1	508	2	2	0	0	NA	NA	NA	24	25	165	505	168	114	247	147	0	2	3	0	0.004	0.018
.	19.01.15-21.29.16-1-221895	67	2	2	1	0	1	301	1	1	0	0	NA	NA	NA	17	16	165	499	165	70	146	85	1	2	0	0.006	0.004	0
.	19.01.15-21.29.22-1-221903	124	11	11	2	0	2	532	10	10	0	0	NA	NA	NA	36	49	174	519	169	120	265	147	1	18	7	0.006	0.035	0.041
.	19.01.15-21.29.22-1-221904	35	1	1	0	0	0	0	0	0	0	0	NA	NA	NA	9	12	166	493	166	0	0	0	0	0	2	0	0	0.012
.	19.01.15-21.29.25-1-221905	185	19	19	5	0	5	541	17	17	0	0	NA	NA	NA	52	55	173	520	175	121	266	154	23	23	8	0.133	0.044	0.046
.	19.01.15-21.29.28-1-221907	119	8	8	2	0	1	525	7	7	0	0	NA	NA	NA	45	42	170	515	170	116	257	152	4	13	0	0.024	0.025	0
.	19.01.15-21.29.28-1-221908	32	1	1	0	0	0	0	0	0	0	0	NA	NA	NA	9	4	163	491	163	0	0	0	0	0	0	0	0	0
.	19.01.15-21.29.30-1-221910	29	1	1	0	0	0	0	0	0	0	0	NA	NA	NA	8	5	164	491	163	0	0	0	0	0	0	0	0	0
.	19.01.15-21.29.33-1-221927	238	12	12	5	0	2	558	11	11	0	0	NA	NA	NA	74	75	181	533	174	127	277	154	1	41	6	0.006	0.077	0.034
.	19.01.15-21.29.36-1-221931	58	2	2	0	0	0	511	1	1	0	0	NA	NA	NA	21	23	168	502	166	116	248	147	4	0	0	0.024	0	0
.	19.01.15-21.29.38-1-221934	63	2	2	0	0	0	497	1	1	0	0	NA	NA	NA	29	16	168	497	164	112	242	143	0	6	0	0	0.012	0
.	19.01.15-21.29.39-1-221937	36	1	1	0	0	0	0	0	0	0	0	NA	NA	NA	14	11	165	492	167	0	0	0	0	4	0	0	0.008	0
.	19.01.15-21.29.41-1-221938	469	73	73	15	0	11	605	66	66	0	0	NA	NA	NA	108	126	187	569	183	134	307	164	41	198	18	0.219	0.348	0.098
.	19.01.15-21.29.43-1-221939	38	1	1	1	0	1	0	0	0	0	0	NA	NA	NA	11	13	164	495	167	0	0	0	0	3	0	0	0.006	0
.	19.01.15-21.29.45-1-221941	294	42	42	13	0	9	570	35	35	0	0	NA	NA	NA	83	87	183	541	176	131	284	155	33	103	11	0.18	0.19	0.062
.	19.01.15-21.29.47-1-221942	59	2	2	0	0	0	513	1	1	0	0	NA	NA	NA	17	18	167	500	164	116	251	146	0	4	0	0	0.008	0
.	19.01.15-21.29.48-1-221943	36	1	1	0	0	0	0	0	0	0	0	NA	NA	NA	9	12	164	497	164	0	0	0	0	0	3	0	0	0.018
.	19.01.15-21.29.48-1-221944	184	37	37	15	0	15	539	32	32	0	0	NA	NA	NA	53	51	172	516	176	117	264	158	39	66	5	0.227	0.128	0.028
.	19.01.15-21.29.51-1-221945	292	35	35	10	0	7	562	31	31	0	0	NA	NA	NA	102	81	179	534	181	125	277	160	34	62	13	0.19	0.116	0.072
.	19.01.15-21.29.51-1-221946	123	7	7	3	0	3	515	6	6	0	0	NA	NA	NA	40	43	174	511	171	116	250	149	5	11	0	0.029	0.022	0
.	19.01.15-21.29.53-1-221947	124	14	14	4	0	3	526	13	13	0	0	NA	NA	NA	37	38	170	511	170	118	257	151	14	40	10	0.082	0.078	0.059
.	19.01.15-21.29.59-1-221960	151	12	12	3	0	2	532	9	9	0	0	NA	NA	NA	50	48	173	515	173	119	260	153	3	16	1	0.017	0.031	0.006
.	19.01.15-21.29.59-1-221962	35	1	1	1	0	1	0	0	0	0	0	NA	NA	NA	13	17	167	501	162	0	0	0	0	1	0	0	0.002	0
.	19.01.15-21.30.01-1-221966	146	17	17	5	0	5	515	15	15	0	0	NA	NA	NA	43	38	168	513	170	114	255	146	17	27	5	0.101	0.053	0.029
.	19.01.15-21.30.10-1-221977	125	8	8	2	0	1	524	6	6	0	0	NA	NA	NA	28	36	169	513	167	116	257	151	12	16	2	0.071	0.031	0.012
.	19.01.15-21.30.20-1-221990	430	64	64	20	0	13	612	59	59	0	0	NA	NA	NA	116	135	183	583	182	129	322	161	46	178	15	0.251	0.305	0.082
.	19.01.15-21.30.24-1-221992	30	1	1	0	0	0	0	0	0	0	0	NA	NA	NA	8	6	164	491	164	0	0	0	0	0	1	0	0	0.006
.	19.01.15-21.30.26-1-221993	63	4	4	0	0	0	509	3	3	0	0	NA	NA	NA	28	23	165	500	171	112	243	154	0	12	0	0	0.024	0
.	19.01.15-21.30.28-1-221995	91	5	5	0	0	0	506	4	4	0	0	NA	NA	NA	25	19	168	499	165	116	246	144	0	3	8	0	0.006	0.048
.	19.01.15-21.30.30-1-221996	201	23	23	7	0	7	535	22	22	0	0	NA	NA	NA	51	54	182	516	169	127	260	148	14	56	6	0.077	0.109	0.036
.	19.01.15-21.30.34-1-222015	153	10	10	2	0	1	530	9	9	0	0	NA	NA	NA	48	48	171	523	167	119	266	145	7	17	6	0.041	0.033	0.036
.	19.01.15-21.30.42-1-222019	33	1	1	0	0	0	0	0	0	0	0	NA	NA	NA	7	6	164	493	162	0	0	0	0	0	0	0	0	0
.	19.01.15-21.30.44-1-222027	180	12	12	1	0	1	535	11	11	0	0	NA	NA	NA	47	48	172	514	175	114	262	159	7	26	4	0.041	0.051	0.023
.	19.01.15-21.30.44-1-222028	36	1	1	0	0	0	0	0	0	0	0	NA	NA	NA	14	10	164	495	164	0	0	0	0	0	0	0	0	0
.	19.01.15-21.30.46-1-222030	87	7	7	1	0	1	526	5	5	0	0	NA	NA	NA	33	42	174	512	169	122	254	150	0	26	0	0	0.051	0
.	19.01.15-21.30.47-1-222032	88	4	4	1	0	1	512	3	3	0	0	NA	NA	NA	30	30	166	506	171	114	250	148	5	5	0	0.03	0.01	0
.	19.01.15-21.30.52-1-222035	65	5	5	3	0	3	513	4	4	0	0	NA	NA	NA	28	31	170	503	171	116	247	150	0	9	7	0	0.018	0.041
.	19.01.15-21.30.59-1-222043	98	3	3	0	0	0	505	1	1	0	0	NA	NA	NA	30	20	169	497	167	115	244	146	3	8	0	0.018	0.016	0
.	19.01.15-21.31.03-1-222050	65	2	2	0	0	0	509	1	1	0	0	NA	NA	NA	18	20	165	500	168	115	244	150	0	6	0	0	0.012	0
.	19.01.15-21.31.04-1-222053	91	3	3	0	0	0	519	2	2	0	0	NA	NA	NA	24	32	171	502	172	117	250	152	2	7	0	0.012	0.014	0
.	19.01.15-21.31.07-1-222075	89	5	5	1	0	1	514	3	3	0	0	NA	NA	NA	30	30	171	503	169	117	247	150	4	9	4	0.023	0.018	0.024
.	19.01.15-21.31.08-1-222077	502	68	68	20	0	15	611	63	63	0	0	NA	NA	NA	125	135	186	573	189	131	310	170	72	153	2	0.387	0.267	0.011
.	19.01.15-21.31.09-1-222098	34	1	1	0	0	0	0	0	0	0	0	NA	NA	NA	10	11	166	496	162	0	0	0	1	0	0	0.006	0	0
.	19.01.15-21.31.12-1-222100	29	1	1	0	0	0	0	0	0	0	0	NA	NA	NA	7	11	165	495	164	0	0	0	0	0	0	0	0	0
.	19.01.15-21.31.12-1-222102	63	2	2	0	0	0	197	1	1	0	0	NA	NA	NA	15	22	168	500	167	41	100	56	0	8	0	0	0.016	0
.	19.01.15-21.31.14-1-222108	113	10	10	1	0	1	509	9	9	0	0	NA	NA	NA	33	25	166	505	167	113	248	148	9	20	0	0.054	0.04	0
.	19.01.15-21.31.15-1-222112	59	2	2	1	0	1	0	1	1	0	0	NA	NA	NA	19	18	167	499	165	0	0	0	0	2	3	0	0.004	0.018
.	19.01.15-21.31.18-1-222115	300	38	38	12	0	10	549	34	34	0	0	NA	NA	NA	62	64	170	533	174	116	277	156	40	76	4	0.235	0.143	0.023
.	19.01.15-21.31.19-1-222117	144	16	16	4	0	4	520	15	15	0	0	NA	NA	NA	54	47	174	515	171	114	256	150	12	13	1	0.069	0.025	0.006
.	19.01.15-21.31.21-1-222121	68	4	4	1	0	1	500	2	2	0	0	NA	NA	NA	20	20	167	501	165	114	242	144	0	6	0	0	0.012	0
.	19.01.15-21.31.22-1-222122	95	4	4	0	0	0	507	3	3	0	0	NA	NA	NA	29	22	170	500	165	117	245	145	3	3	0	0.018	0.006	0
.	19.01.15-21.31.25-1-222123	60	2	2	0	0	0	506	1	1	0	0	NA	NA	NA	22	22	168	503	164	115	248	143	0	2	2	0	0.004	0.012
.	19.01.15-21.31.34-1-222142	332	46	46	10	0	7	588	40	40	0	0	NA	NA	NA	84	105	185	552	181	130	293	165	39	95	9	0.211	0.172	0.05
.	19.01.15-21.31.34-1-222143	124	11	11	1	0	0	523	10	10	0	0	NA	NA	NA	35	34	168	509	170	115	258	150	1	21	3	0.006	0.041	0.018
.	19.01.15-21.31.36-1-222147	64	4	4	0	0	0	500	3	3	0	0	NA	NA	NA	25	15	167	499	162	113	245	142	5	0	6	0.03	0	0.037
.	19.01.15-21.31.38-1-222149	61	3	3	0	0	0	513	2	2	0	0	NA	NA	NA	22	33	168	511	167	115	250	148	7	5	4	0.042	0.01	0.024
.	19.01.15-21.31.42-1-222151	63	3	3	2	0	2	350	2	2	0	0	NA	NA	NA	19	16	164	500	165	73	174	103	0	6	1	0	0.012	0.006
.	19.01.15-21.31.45-1-222153	96	6	6	1	0	1	526	5	5	0	0	NA	NA	NA	29	43	176	513	167	121	256	149	0	18	4	0	0.035	0.024
.	19.01.15-21.31.50-1-222156	120	10	10	4	0	3	518	8	8	0	0	NA	NA	NA	49	33	169	512	165	117	255	146	0	29	10	0	0.057	0.061
.	19.01.15-21.31.51-1-222157	201	37	37	9	0	6	541	32	32	0	0	NA	NA	NA	68	64	178	527	172	122	269	150	24	70	1	0.135	0.133	0.006
.	19.01.15-21.31.54-1-222158	33	1	1	1	0	1	0	0	0	0	0	NA	NA	NA	12	5	164	490	164	0	0	0	0	4	0	0	0.008	0
.	19.01.15-21.31.57-1-222160	57	2	2	0	0	0	52	1	1	0	0	NA	NA	NA	25	15	165	497	166	12	21	19	2	0	2	0.012	0	0.012
.	19.01.15-21.31.57-1-222162	280	27	27	8	0	8	547	22	22	0	0	NA	NA	NA	65	63	173	523	180	120	267	160	10	55	2	0.058	0.105	0.011
.	19.01.15-21.32.03-1-222173	154	7	7	2	0	2	534	6	6	0	0	NA	NA	NA	50	50	170	522	171	118	264	152	3	20	0	0.018	0.038	0
.	19.01.15-21.32.04-1-222176	205	25	25	2	0	2	532	23	23	0	0	NA	NA	NA	63	54	173	522	172	120	258	154	19	42	0	0.11	0.08	0
.	19.01.15-21.32.16-1-222187	259	21	21	6	0	5	559	19	19	0	0	NA	NA	NA	65	71	178	528	178	126	274	159	23	56	7	0.129	0.106	0.039
.	19.01.15-21.32.23-1-222192	341	55	55	15	0	14	563	51	51	0	0	NA	NA	NA	95	78	177	536	178	125	279	159	62	107	3	0.35	0.2	0.017
.	19.01.15-21.32.30-1-222198	298	54	54	6	0	3	563	48	48	0	0	NA	NA	NA	97	84	173	545	179	119	285	159	43	109	11	0.249	0.2	0.061
.	19.01.15-21.32.40-1-222220	517	129	129	37	0	31	601	113	113	0	0	NA	NA	NA	132	123	191	558	187	139	296	166	63	312	2	0.33	0.559	0.011
.	19.01.15-21.32.43-1-222222	181	13	13	3	0	3	536	12	12	0	0	NA	NA	NA	49	48	171	519	171	119	263	154	5	30	6	0.029	0.058	0.035
.	19.01.15-21.32.47-1-222233	179	14	14	7	0	7	534	11	11	0	0	NA	NA	NA	67	51	170	522	172	118	263	153	0	35	11	0	0.067	0.064
.	19.01.15-21.32.50-1-222235	38	1	1	0	0	0	0	0	0	0	0	NA	NA	NA	11	8	164	494	163	0	0	0	0	0	0	0	0	0
.	19.01.15-21.32.54-1-222237	120	19	19	7	0	6	529	16	16	0	0	NA	NA	NA	41	41	168	511	175	116	257	156	6	31	7	0.036	0.061	0.04
.	19.01.15-21.32.58-1-222242	92	4	4	0	0	0	502	3	3	0	0	NA	NA	NA	32	23	168	503	165	115	245	142	0	1	7	0	0.002	0.042
.	19.01.15-21.33.06-1-222255	125	6	6	1	0	1	531	5	5	0	0	NA	NA	NA	52	46	172	519	168	116	264	151	4	14	0	0.023	0.027	0
.	19.01.15-21.33.06-1-222256	178	17	17	6	0	5	532	15	15	0	0	NA	NA	NA	49	45	168	517	173	115	262	155	3	52	2	0.018	0.101	0.012
.	19.01.15-21.33.12-1-222263	89	3	3	0	0	0	513	1	1	0	0	NA	NA	NA	28	31	168	509	167	114	251	148	0	2	3	0	0.004	0.018
.	19.01.15-21.33.14-1-222266	117	4	4	0	0	0	520	3	3	0	0	NA	NA	NA	30	32	168	509	168	116	256	148	0	6	0	0	0.012	0
.	19.01.15-21.33.20-1-222273	112	7	7	1	0	0	518	5	5	0	0	NA	NA	NA	39	31	172	503	169	119	248	151	4	7	9	0.023	0.014	0.053
.	19.01.15-21.33.24-1-222275	93	7	7	0	0	0	520	5	5	0	0	NA	NA	NA	32	36	168	508	173	117	248	155	2	16	1	0.012	0.031	0.006
.	19.01.15-21.33.28-1-222278	151	6	6	3	0	2	529	5	5	0	0	NA	NA	NA	57	46	169	518	172	115	265	149	0	12	7	0	0.023	0.041
.	19.01.15-21.33.29-1-222280	142	16	16	3	0	2	530	13	13	0	0	NA	NA	NA	33	47	179	512	169	123	255	152	7	29	2	0.039	0.057	0.012
.	19.01.15-21.33.34-1-222299	33	1	1	1	0	1	0	0	0	0	0	NA	NA	NA	12	12	165	495	165	0	0	0	0	0	3	0	0	0.018
.	19.01.15-21.33.36-1-222301	207	26	26	8	0	7	534	23	23	0	0	NA	NA	NA	73	53	169	523	174	115	266	153	8	58	14	0.047	0.111	0.08
.	19.01.15-21.33.37-1-222302	448	33	33	8	0	7	592	31	31	0	0	NA	NA	NA	142	112	187	553	185	135	292	165	8	89	1	0.043	0.161	0.005
.	19.01.15-21.33.41-1-222304	59	2	2	0	0	0	507	1	1	0	0	NA	NA	NA	24	18	168	497	166	116	246	145	0	4	2	0	0.008	0.012
.	19.01.15-21.33.43-1-222308	178	15	15	3	0	2	549	14	14	0	0	NA	NA	NA	45	60	176	523	174	123	268	158	16	26	1	0.091	0.05	0.006
.	19.01.15-21.33.45-1-222311	176	25	25	7	0	5	539	23	23	0	0	NA	NA	NA	59	59	171	530	171	117	269	153	14	86	0	0.082	0.162	0
.	19.01.15-21.33.53-1-222317	123	11	11	5	0	4	515	9	9	0	0	NA	NA	NA	31	31	167	511	166	114	254	147	9	22	2	0.054	0.043	0.012
.	19.01.15-21.33.53-1-222318	115	5	5	1	0	1	516	4	4	0	0	NA	NA	NA	26	35	169	515	164	114	257	145	5	4	4	0.03	0.008	0.024
.	19.01.15-21.33.54-1-222319	193	15	15	4	0	4	527	14	14	0	0	NA	NA	NA	72	50	170	522	171	114	266	147	24	19	1	0.141	0.036	0.006
.	19.01.15-21.34.08-1-222338	34	1	1	1	0	1	0	0	0	0	0	NA	NA	NA	12	9	166	493	163	0	0	0	0	1	0	0	0.002	0
.	19.01.15-21.34.11-1-222341	247	78	78	15	0	12	543	71	71	0	0	NA	NA	NA	65	59	178	522	172	125	265	153	43	142	13	0.242	0.272	0.076
.	19.01.15-21.34.11-1-222342	204	20	20	3	0	3	534	17	17	0	0	NA	NA	NA	73	58	177	522	172	121	266	147	8	41	9	0.045	0.079	0.052
.	19.01.15-21.34.16-1-222348	123	13	13	3	0	3	523	12	12	0	0	NA	NA	NA	44	42	171	518	166	118	260	145	4	13	14	0.023	0.025	0.084
.	19.01.15-21.34.22-1-222355	125	9	9	2	0	2	524	6	6	0	0	NA	NA	NA	30	36	168	510	171	115	257	152	0	23	1	0	0.045	0.006
.	19.01.15-21.34.23-1-222357	239	14	14	5	0	4	551	10	10	0	0	NA	NA	NA	64	63	175	520	181	123	266	162	1	28	9	0.006	0.054	0.05
.	19.01.15-21.34.28-1-222358	185	62	62	15	0	13	544	56	56	0	0	NA	NA	NA	61	62	177	521	177	124	262	158	41	115	32	0.232	0.221	0.181
.	19.01.15-21.34.30-1-222359	208	35	35	10	0	8	547	33	33	0	0	NA	NA	NA	69	61	175	527	172	124	269	154	29	75	7	0.166	0.142	0.041
.	19.01.15-21.34.39-1-222378	317	52	52	15	0	10	572	50	50	0	0	NA	NA	NA	90	93	187	533	186	131	276	165	33	127	3	0.176	0.238	0.016
.	19.01.15-21.34.42-1-222382	67	3	3	1	0	1	516	2	2	0	0	NA	NA	NA	26	31	170	507	167	117	248	151	0	5	0	0	0.01	0
.	19.01.15-21.34.43-1-222383	94	5	5	1	0	1	520	4	4	0	0	NA	NA	NA	34	43	173	517	166	120	257	143	0	7	9	0	0.014	0.054
.	19.01.15-21.34.48-1-222394	61	2	2	0	0	0	302	0	0	0	0	NA	NA	NA	16	15	165	494	169	66	141	95	0	2	0	0	0.004	0
.	19.01.15-21.34.57-1-222401	36	1	1	0	0	0	0	0	0	0	0	NA	NA	NA	10	12	167	494	164	0	0	0	0	5	0	0	0.01	0
.	19.01.15-21.34.58-1-222402	31	1	1	1	0	1	0	0	0	0	0	NA	NA	NA	6	8	166	491	164	0	0	0	0	0	0	0	0	0
.	19.01.15-21.35.00-1-222410	145	10	10	2	0	1	525	6	6	0	0	NA	NA	NA	49	37	172	509	169	119	257	149	5	20	7	0.029	0.039	0.041
.	19.01.15-21.35.00-1-222411	65	3	3	1	0	1	402	1	1	0	0	NA	NA	NA	17	20	168	498	167	87	192	123	0	0	2	0	0	0.012
.	19.01.15-21.35.00-1-222412	59	4	4	0	0	0	399	3	3	0	0	NA	NA	NA	22	22	166	505	164	91	197	111	5	0	0	0.03	0	0
.	19.01.15-21.35.05-1-222421	65	3	3	0	0	0	507	2	2	0	0	NA	NA	NA	26	24	167	500	170	113	247	147	0	3	2	0	0.006	0.012
.	19.01.15-21.35.16-1-222430	300	54	54	15	0	12	568	52	52	0	0	NA	NA	NA	100	83	184	535	177	129	280	159	33	138	2	0.179	0.258	0.011
.	19.01.15-21.35.21-1-222435	121	7	7	0	0	0	520	6	6	0	0	NA	NA	NA	36	37	169	514	167	115	258	147	7	4	8	0.041	0.008	0.048
.	19.01.15-21.35.28-1-222439	66	4	4	0	0	0	509	3	3	0	0	NA	NA	NA	32	23	167	502	167	115	244	150	5	2	4	0.03	0.004	0.024
.	19.01.15-21.35.30-1-222442	279	55	55	10	0	8	541	47	47	0	0	NA	NA	NA	69	64	175	524	178	120	268	153	51	110	11	0.291	0.21	0.062
.	19.01.15-21.35.33-1-222460	181	12	12	1	0	1	525	10	10	0	0	NA	NA	NA	78	46	174	511	174	118	255	152	4	26	0	0.023	0.051	0
.	19.01.15-21.35.42-1-222469	35	1	1	0	0	0	0	0	0	0	0	NA	NA	NA	7	8	166	491	164	0	0	0	0	2	0	0	0.004	0
.	19.01.15-21.35.44-1-222470	94	4	4	1	0	1	507	3	3	0	0	NA	NA	NA	21	22	167	502	166	114	246	147	5	6	0	0.03	0.012	0
.	19.01.15-21.35.45-1-222471	56	2	2	2	0	2	0	1	1	0	0	NA	NA	NA	12	11	167	493	164	0	0	0	3	2	0	0.018	0.004	0
.	19.01.15-21.35.50-1-222474	34	1	1	0	0	0	0	0	0	0	0	NA	NA	NA	15	9	166	492	164	0	0	0	0	5	0	0	0.01	0
.	19.01.15-21.35.52-1-222476	263	42	42	9	0	6	559	39	39	0	0	NA	NA	NA	81	79	179	538	175	124	279	156	22	113	15	0.123	0.21	0.086
.	19.01.15-21.35.53-1-222478	151	11	11	4	0	3	535	10	10	0	0	NA	NA	NA	32	46	174	509	176	122	255	158	6	22	8	0.034	0.043	0.045
.	19.01.15-21.36.01-1-222488	531	70	70	16	0	16	629	68	68	0	0	NA	NA	NA	156	158	190	597	184	135	329	165	70	190	5	0.368	0.318	0.027
.	19.01.15-21.36.01-1-222489	60	2	2	1	0	0	504	1	1	0	0	NA	NA	NA	28	16	169	494	166	116	242	146	0	5	0	0	0.01	0
.	19.01.15-21.36.02-1-222492	33	1	1	0	0	0	0	0	0	0	0	NA	NA	NA	8	10	165	494	164	0	0	0	0	0	0	0	0	0
.	19.01.15-21.36.04-1-222496	94	8	8	2	0	1	515	7	7	0	0	NA	NA	NA	32	33	167	513	166	113	256	146	12	5	7	0.072	0.01	0.042
.	19.01.15-21.36.07-1-222502	265	22	22	4	0	4	567	19	19	0	0	NA	NA	NA	77	85	180	538	180	127	280	160	15	53	5	0.083	0.099	0.028
.	19.01.15-21.36.13-1-222506	209	12	12	2	0	2	540	9	9	0	0	NA	NA	NA	63	63	173	529	174	118	271	151	6	16	3	0.035	0.03	0.017
.	19.01.15-21.36.20-1-222515	33	1	1	0	0	0	0	0	0	0	0	NA	NA	NA	13	4	163	492	162	0	0	0	0	0	1	0	0	0.006
.	19.01.15-21.36.24-1-222520	381	55	55	20	0	15	585	50	50	0	0	NA	NA	NA	127	106	186	550	183	133	289	163	34	169	10	0.183	0.307	0.055
.	19.01.15-21.36.30-1-222533	61	2	2	0	0	0	512	1	1	0	0	NA	NA	NA	22	24	167	501	169	114	247	151	3	3	0	0.018	0.006	0
.	19.01.15-21.36.36-1-222553	64	2	2	0	0	0	509	0	0	0	0	NA	NA	NA	21	21	170	495	169	114	245	150	0	4	0	0	0.008	0
.	19.01.15-21.36.42-1-222558	64	2	2	1	0	1	452	1	1	0	0	NA	NA	NA	19	12	166	494	165	102	221	129	0	0	1	0	0	0.006
.	19.01.15-21.36.47-1-222567	121	9	9	4	0	2	529	7	7	0	0	NA	NA	NA	33	47	175	514	171	120	256	153	11	35	2	0.063	0.068	0.012
.	19.01.15-21.36.51-1-222568	123	9	9	5	0	4	516	8	8	0	0	NA	NA	NA	32	33	169	511	166	116	252	148	16	17	1	0.095	0.033	0.006
.	19.01.15-21.36.52-1-222569	58	2	2	0	0	0	302	1	1	0	0	NA	NA	NA	17	12	164	497	164	66	146	90	0	1	1	0	0.002	0.006
.	19.01.15-21.36.54-1-222573	36	1	1	0	0	0	0	0	0	0	0	NA	NA	NA	4	8	163	495	163	0	0	0	0	0	0	0	0	0
.	19.01.15-21.36.56-1-222577	119	12	12	5	0	2	528	11	11	0	0	NA	NA	NA	49	46	176	511	172	121	257	150	9	36	4	0.051	0.07	0.023
.	19.01.15-21.36.58-1-222578	59	2	2	1	0	1	512	0	0	0	0	NA	NA	NA	19	29	165	511	166	112	254	146	0	4	3	0	0.008	0.018
.	19.01.15-21.37.03-1-222587	64	2	2	0	0	0	511	1	1	0	0	NA	NA	NA	27	26	168	503	168	117	244	150	0	3	0	0	0.006	0
.	19.01.15-21.37.07-1-222593	64	2	2	0	0	0	450	1	1	0	0	NA	NA	NA	17	19	167	501	164	99	218	133	0	1	0	0	0.002	0
.	19.01.15-21.37.09-1-222596	305	56	56	14	0	11	573	51	51	0	0	NA	NA	NA	95	98	173	555	183	119	290	164	20	118	18	0.116	0.213	0.098
.	19.01.15-21.37.12-1-222598	30	1	1	0	0	0	0	0	0	0	0	NA	NA	NA	9	13	165	498	163	0	0	0	0	0	0	0	0	0
.	19.01.15-21.37.15-1-222605	123	5	5	0	0	0	528	3	3	0	0	NA	NA	NA	42	51	172	521	171	118	260	150	3	8	5	0.017	0.015	0.029
.	19.01.15-21.37.15-1-222606	346	38	38	8	0	8	586	36	36	0	0	NA	NA	NA	87	103	179	556	181	124	297	165	16	113	5	0.089	0.203	0.028
.	19.01.15-21.37.23-1-222610	91	4	4	1	0	1	512	2	2	0	0	NA	NA	NA	34	31	169	512	163	117	252	143	1	5	2	0.006	0.01	0.012
.	19.01.15-21.37.23-1-222611	203	21	21	5	0	5	549	19	19	0	0	NA	NA	NA	72	77	177	534	179	122	268	159	21	48	4	0.119	0.09	0.022
.	19.01.15-21.37.30-1-222617	123	5	5	1	0	1	516	4	4	0	0	NA	NA	NA	37	36	164	518	167	109	261	146	6	7	0	0.037	0.014	0
.	19.01.15-21.37.38-1-222636	215	63	63	15	0	13	533	53	53	0	0	NA	NA	NA	65	61	177	523	174	119	266	148	39	109	24	0.22	0.208	0.138
.	19.01.15-21.37.40-1-222638	126	13	13	3	0	2	521	10	10	0	0	NA	NA	NA	34	38	168	513	170	112	257	152	17	32	0	0.101	0.062	0
.	19.01.15-21.37.45-1-222641	128	8	8	1	0	1	531	7	7	0	0	NA	NA	NA	42	46	175	509	175	119	254	158	7	11	7	0.04	0.022	0.04
.	19.01.15-21.37.46-1-222642	152	19	19	5	0	5	528	17	17	0	0	NA	NA	NA	41	42	170	513	172	115	260	153	14	39	11	0.082	0.076	0.064
.	19.01.15-21.37.54-1-222646	148	11	11	2	0	1	531	9	9	0	0	NA	NA	NA	59	51	171	524	169	118	264	149	7	25	0	0.041	0.048	0
.	19.01.15-21.38.00-1-222653	125	10	10	2	0	1	531	7	7	0	0	NA	NA	NA	36	42	170	503	182	118	249	164	10	22	6	0.059	0.044	0.033
.	19.01.15-21.38.04-1-222661	299	31	31	9	0	7	566	29	29	0	0	NA	NA	NA	79	87	183	546	171	130	283	153	7	76	7	0.038	0.139	0.041
.	19.01.15-21.38.04-1-222662	62	2	2	0	0	0	454	0	0	0	0	NA	NA	NA	17	20	167	499	167	97	220	137	2	4	0	0.012	0.008	0
.	19.01.15-21.38.18-1-222675	203	46	46	10	0	10	538	42	42	0	0	NA	NA	NA	63	56	171	520	178	118	261	159	22	102	5	0.129	0.196	0.028
.	19.01.15-21.38.26-1-222686	239	31	31	6	0	5	540	26	26	0	0	NA	NA	NA	64	61	179	523	172	125	264	151	16	80	2	0.089	0.153	0.012
.	19.01.15-21.38.28-1-222688	704	107	107	27	0	19	676	99	99	0	0	NA	NA	NA	187	196	202	601	206	149	339	188	27	271	20	0.134	0.451	0.097
.	19.01.15-21.38.28-1-222690	89	3	3	1	0	0	525	2	2	0	0	NA	NA	NA	32	44	176	512	169	121	253	151	7	4	0	0.04	0.008	0
.	19.01.15-21.38.50-1-222718	113	9	9	3	0	3	514	8	8	0	0	NA	NA	NA	32	30	171	506	166	117	249	148	8	10	0	0.047	0.02	0
.	19.01.15-21.38.51-1-222720	467	103	103	26	0	21	605	91	91	0	0	NA	NA	NA	109	125	185	567	186	133	307	165	66	271	10	0.357	0.478	0.054
.	19.01.15-21.38.58-1-222726	154	24	24	4	0	4	531	22	22	0	0	NA	NA	NA	48	45	169	518	171	118	262	151	12	47	17	0.071	0.091	0.099
.	19.01.15-21.39.09-1-222740	178	14	14	4	0	3	541	13	13	0	0	NA	NA	NA	62	54	174	520	173	122	265	154	8	22	4	0.046	0.042	0.023
.	19.01.15-21.39.19-1-222751	142	16	16	8	0	5	531	12	12	0	0	NA	NA	NA	56	45	176	508	174	124	254	153	10	26	6	0.057	0.051	0.034
.	19.01.15-21.39.23-1-222757	209	18	18	3	0	3	541	17	17	0	0	NA	NA	NA	55	62	172	530	173	118	271	152	17	37	0	0.099	0.07	0
.	19.01.15-21.39.27-1-222760	114	13	13	1	0	0	526	12	12	0	0	NA	NA	NA	45	43	176	511	169	123	253	150	12	14	0	0.068	0.027	0
.	19.01.15-21.39.29-1-222762	177	9	9	1	0	0	538	8	8	0	0	NA	NA	NA	57	54	173	518	176	120	262	156	4	26	1	0.023	0.05	0.006
.	19.01.15-21.39.33-1-222778	31	1	1	0	0	0	0	0	0	0	0	NA	NA	NA	5	9	165	494	163	0	0	0	0	3	0	0	0.006	0
.	19.01.15-21.39.33-1-222779	157	27	27	4	0	4	529	24	24	0	0	NA	NA	NA	39	52	173	522	170	115	262	152	24	45	0	0.139	0.086	0
.	19.01.15-21.39.35-1-222780	555	78	78	17	0	13	641	70	70	0	0	NA	NA	NA	159	165	189	588	201	132	326	183	78	167	12	0.413	0.284	0.06
.	19.01.15-21.39.45-1-222787	33	1	1	0	0	0	0	0	0	0	0	NA	NA	NA	11	10	165	494	164	0	0	0	0	0	0	0	0	0
.	19.01.15-21.39.53-1-222789	351	23	23	4	0	3	580	20	20	0	0	NA	NA	NA	93	93	180	540	186	127	286	167	10	49	4	0.056	0.091	0.022
.	19.01.15-21.39.59-1-222798	300	49	49	14	0	9	570	43	43	0	0	NA	NA	NA	84	86	177	541	181	124	283	163	50	111	2	0.282	0.205	0.011
.	19.01.15-21.40.00-1-222801	31	1	1	1	0	1	0	0	0	0	0	NA	NA	NA	11	10	165	495	163	0	0	0	0	3	0	0	0.006	0
.	19.01.15-21.40.00-1-222802	206	23	23	9	0	5	535	20	20	0	0	NA	NA	NA	72	59	176	521	175	122	260	153	15	79	5	0.085	0.152	0.029
.	19.01.15-21.40.02-1-222809	124	9	9	1	0	1	526	7	7	0	0	NA	NA	NA	37	38	169	512	170	117	257	152	8	11	3	0.047	0.021	0.018
.	19.01.15-21.40.08-1-222817	65	3	3	0	0	0	513	2	2	0	0	NA	NA	NA	22	25	169	501	168	118	247	148	1	8	0	0.006	0.016	0
.	19.01.15-21.40.23-1-222833	120	5	5	1	0	1	514	4	4	0	0	NA	NA	NA	63	38	169	512	170	116	250	148	3	12	0	0.018	0.023	0
.	19.01.15-21.40.25-1-222834	89	3	3	1	0	1	509	1	1	0	0	NA	NA	NA	31	21	166	501	167	114	246	149	0	0	6	0	0	0.036
.	19.01.15-21.40.26-1-222835	64	3	3	1	0	1	509	2	2	0	0	NA	NA	NA	20	23	169	499	168	116	246	147	1	4	0	0.006	0.008	0
.	19.01.15-21.40.39-1-222854	65	2	2	1	0	1	302	1	1	0	0	NA	NA	NA	20	25	169	503	166	69	142	91	0	6	0	0	0.012	0
.	19.01.15-21.40.40-1-222856	118	6	6	2	0	2	523	5	5	0	0	NA	NA	NA	41	36	171	507	171	119	253	151	18	1	0	0.105	0.002	0
.	19.01.15-21.40.42-1-222858	92	8	8	2	0	2	514	7	7	0	0	NA	NA	NA	29	29	165	510	167	112	252	150	9	2	7	0.055	0.004	0.042
.	19.01.15-21.40.44-1-222859	33	1	1	0	0	0	0	0	0	0	0	NA	NA	NA	8	10	164	496	163	0	0	0	0	0	0	0	0	0
.	19.01.15-21.40.47-1-222861	203	45	45	15	0	14	544	43	43	0	0	NA	NA	NA	62	60	173	527	173	119	270	155	42	85	4	0.243	0.161	0.023
.	19.01.15-21.40.50-1-222870	31	1	1	0	0	0	0	0	0	0	0	NA	NA	NA	10	5	165	490	163	0	0	0	0	0	1	0	0	0.006
.	19.01.15-21.40.52-1-222871	90	7	7	1	0	1	517	6	6	0	0	NA	NA	NA	16	28	170	506	165	118	250	149	0	7	6	0	0.014	0.036
.	19.01.15-21.40.57-1-222879	116	7	7	2	0	1	530	6	6	0	0	NA	NA	NA	41	49	175	516	171	120	260	150	0	26	1	0	0.05	0.006
.	19.01.15-21.41.00-1-222885	238	21	21	5	0	4	539	14	14	0	0	NA	NA	NA	71	57	179	521	170	124	265	150	8	46	8	0.045	0.088	0.047
.	19.01.15-21.41.00-1-222886	148	13	13	3	0	2	533	12	12	0	0	NA	NA	NA	43	44	172	513	172	118	259	156	7	28	5	0.041	0.055	0.029
.	19.01.15-21.41.03-1-222889	176	24	24	10	0	8	540	21	21	0	0	NA	NA	NA	56	65	180	525	173	124	262	154	21	61	2	0.117	0.116	0.012
.	19.01.15-21.41.09-1-222896	31	1	1	0	0	0	0	0	0	0	0	NA	NA	NA	11	7	163	492	165	0	0	0	0	1	0	0	0.002	0
.	19.01.15-21.41.11-1-222898	35	1	1	1	0	1	0	0	0	0	0	NA	NA	NA	10	13	166	496	164	0	0	0	0	2	0	0	0.004	0
.	19.01.15-21.41.13-1-222904	122	11	11	2	0	1	527	8	8	0	0	NA	NA	NA	40	37	169	509	172	116	258	153	0	24	1	0	0.047	0.006
.	19.01.15-21.41.14-1-222909	297	24	24	3	0	2	559	20	20	0	0	NA	NA	NA	87	79	183	528	181	129	270	160	19	46	1	0.104	0.087	0.006
.	19.01.15-21.41.16-1-222911	157	8	8	1	0	1	524	6	6	0	0	NA	NA	NA	54	39	168	513	171	117	254	153	5	13	4	0.03	0.025	0.023
.	19.01.15-21.41.24-1-222917	544	113	113	39	0	32	636	107	107	0	0	NA	NA	NA	139	154	194	582	191	142	320	174	75	276	10	0.387	0.474	0.052
.	19.01.15-21.41.26-1-222918	152	17	17	4	0	3	529	15	15	0	0	NA	NA	NA	49	45	167	519	172	116	261	152	18	15	15	0.108	0.029	0.087
.	19.01.15-21.41.30-1-222921	39	1	1	1	0	1	0	0	0	0	0	NA	NA	NA	17	9	165	492	165	0	0	0	0	1	0	0	0.002	0
.	19.01.15-21.41.34-1-222939	226	26	26	5	0	5	540	24	24	0	0	NA	NA	NA	63	53	174	518	174	123	261	156	16	59	7	0.092	0.114	0.04
.	19.01.15-21.41.37-1-222942	63	3	3	2	0	1	510	2	2	0	0	NA	NA	NA	18	21	168	501	165	116	246	148	3	3	1	0.018	0.006	0.006
.	19.01.15-21.41.37-1-222943	58	3	3	1	0	1	516	2	2	0	0	NA	NA	NA	28	32	170	506	169	116	249	151	2	4	2	0.012	0.008	0.012
.	19.01.15-21.41.47-1-222946	174	11	11	2	0	2	539	9	9	0	0	NA	NA	NA	64	55	171	521	176	119	265	155	0	16	7	0	0.031	0.04
.	19.01.15-21.41.49-1-222947	212	25	25	8	0	7	532	23	23	0	0	NA	NA	NA	56	43	174	515	167	120	261	151	20	48	7	0.115	0.093	0.042
.	19.01.15-21.41.51-1-222948	174	16	16	6	0	4	541	13	13	0	0	NA	NA	NA	50	53	174	518	174	121	263	157	5	46	11	0.029	0.089	0.063
.	19.01.15-21.41.51-1-222949	232	17	17	4	0	4	553	14	14	0	0	NA	NA	NA	63	68	178	529	174	126	271	156	8	33	4	0.045	0.062	0.023
.	19.01.15-21.41.52-1-222951	127	10	10	2	0	2	523	9	9	0	0	NA	NA	NA	30	39	170	513	169	115	259	149	8	19	1	0.047	0.037	0.006
.	19.01.15-21.41.57-1-222959	271	55	55	16	0	13	549	51	51	0	0	NA	NA	NA	80	65	176	532	170	124	275	150	16	152	13	0.091	0.286	0.076
.	19.01.15-21.42.18-1-222977	151	10	10	5	0	4	521	9	9	0	0	NA	NA	NA	32	38	169	514	168	119	256	146	0	21	4	0	0.041	0.024
.	19.01.15-21.42.22-1-222982	36	1	1	0	0	0	0	0	0	0	0	NA	NA	NA	11	4	163	491	163	0	0	0	0	0	0	0	0	0
.	19.01.15-21.42.24-1-222986	59	2	2	0	0	0	505	1	1	0	0	NA	NA	NA	31	23	170	502	164	117	245	143	0	5	0	0	0.01	0
.	19.01.15-21.42.25-1-222987	124	15	15	3	0	3	526	11	11	0	0	NA	NA	NA	40	38	170	513	168	117	258	151	9	25	0	0.053	0.049	0
.	19.01.15-21.42.26-1-222988	177	6	6	0	0	0	533	5	5	0	0	NA	NA	NA	56	55	180	516	172	124	258	151	8	6	3	0.044	0.012	0.017
.	19.01.15-21.42.26-1-222989	263	25	25	11	0	8	546	21	21	0	0	NA	NA	NA	77	71	185	525	174	128	264	154	8	71	15	0.043	0.135	0.086
.	19.01.15-21.42.36-1-223009	58	2	2	1	0	0	502	1	1	0	0	NA	NA	NA	25	14	165	497	165	113	245	144	0	4	0	0	0.008	0
.	19.01.15-21.42.45-1-223013	243	82	82	36	0	26	561	78	78	0	0	NA	NA	NA	75	80	180	537	176	127	279	155	71	213	5	0.394	0.397	0.028
.	19.01.15-21.42.45-1-223014	147	22	22	7	0	4	532	20	20	0	0	NA	NA	NA	40	50	172	518	173	119	261	152	9	54	0	0.052	0.104	0
.	19.01.15-21.42.48-1-223017	59	3	3	1	0	1	102	2	2	0	0	NA	NA	NA	10	18	167	498	166	21	45	36	1	4	2	0.006	0.008	0.012
.	19.01.15-21.42.51-1-223026	206	39	39	12	0	9	532	36	36	0	0	NA	NA	NA	59	60	178	523	172	122	260	150	31	78	7	0.174	0.149	0.041
.	19.01.15-21.42.51-1-223027	94	5	5	2	0	2	516	4	4	0	0	NA	NA	NA	31	31	170	508	166	117	253	146	0	15	0	0	0.03	0
.	19.01.15-21.42.56-1-223031	60	3	3	1	0	1	351	2	2	0	0	NA	NA	NA	18	19	169	497	166	79	170	102	0	0	4	0	0	0.024
.	19.01.15-21.43.07-1-223048	118	11	11	1	0	1	514	10	10	0	0	NA	NA	NA	36	30	171	504	168	116	252	146	7	23	0	0.041	0.046	0
.	19.01.15-21.43.07-1-223049	213	26	26	7	0	6	538	24	24	0	0	NA	NA	NA	68	50	176	513	174	122	261	155	26	51	3	0.148	0.099	0.017
.	19.01.15-21.43.18-1-223057	212	35	35	5	0	3	539	30	30	0	0	NA	NA	NA	63	57	181	519	170	127	264	148	34	78	12	0.188	0.15	0.071
.	19.01.15-21.43.19-1-223058	61	2	2	0	0	0	510	1	1	0	0	NA	NA	NA	27	28	167	507	167	113	249	148	2	0	0	0.012	0	0
.	19.01.15-21.43.20-1-223063	59	2	2	0	0	0	517	1	1	0	0	NA	NA	NA	23	38	173	508	170	116	252	149	4	2	0	0.023	0.004	0
.	19.01.15-21.43.34-1-223084	32	1	1	1	0	1	0	0	0	0	0	NA	NA	NA	8	10	164	496	163	0	0	0	1	0	0	0.006	0	0
.	19.01.15-21.43.34-1-223086	144	7	7	1	0	0	540	6	6	0	0	NA	NA	NA	48	54	171	523	173	119	263	158	8	18	0	0.047	0.034	0
.	19.01.15-21.43.34-1-223087	87	4	4	0	0	0	521	3	3	0	0	NA	NA	NA	26	33	169	507	170	116	253	152	0	7	0	0	0.014	0
.	19.01.15-21.43.37-1-223089	182	21	21	6	0	6	536	19	19	0	0	NA	NA	NA	50	54	174	522	171	120	264	152	2	59	0	0.011	0.113	0
.	19.01.15-21.43.48-1-223095	301	50	50	18	0	12	553	42	42	0	0	NA	NA	NA	99	68	182	524	175	130	265	158	24	111	0	0.132	0.212	0
.	19.01.15-21.43.49-1-223096	88	3	3	1	0	1	516	2	2	0	0	NA	NA	NA	34	32	168	507	170	115	253	148	0	9	0	0	0.018	0
.	19.01.15-21.43.54-1-223101	37	1	1	0	0	0	0	0	0	0	0	NA	NA	NA	9	13	168	495	163	0	0	0	0	4	0	0	0.008	0
.	19.01.15-21.43.55-1-223102	143	6	6	3	0	1	532	5	5	0	0	NA	NA	NA	43	49	172	518	172	120	259	153	0	21	4	0	0.041	0.023
.	19.01.15-21.43.58-1-223108	191	13	13	3	0	2	547	11	11	0	0	NA	NA	NA	48	59	178	521	173	129	266	152	7	28	2	0.039	0.054	0.012
.	19.01.15-21.44.01-1-223111	91	5	5	2	0	2	502	4	4	0	0	NA	NA	NA	28	17	167	497	166	110	244	148	5	7	4	0.03	0.014	0.024
.	19.01.15-21.44.04-1-223116	389	72	72	17	0	12	575	69	69	0	0	NA	NA	NA	119	95	186	541	181	131	285	159	44	164	22	0.237	0.303	0.122
.	19.01.15-21.44.12-1-223125	321	71	71	16	0	14	573	69	69	0	0	NA	NA	NA	99	96	188	544	177	133	284	156	46	175	15	0.245	0.322	0.085
.	19.01.15-21.44.17-1-223132	185	22	22	3	0	2	545	19	19	0	0	NA	NA	NA	50	59	181	517	174	126	264	155	14	51	7	0.077	0.099	0.04
.	19.01.15-21.44.17-1-223133	95	9	9	3	0	2	526	7	7	0	0	NA	NA	NA	35	32	171	505	169	119	255	152	9	19	0	0.053	0.038	0
.	19.01.15-21.44.20-1-223137	64	2	2	2	0	1	506	1	1	0	0	NA	NA	NA	24	21	169	498	167	114	247	145	6	3	0	0.036	0.006	0
.	19.01.15-21.44.26-1-223140	297	15	15	4	0	4	559	12	12	0	0	NA	NA	NA	81	71	178	529	177	126	272	161	0	35	0	0	0.066	0
.	19.01.15-21.44.26-1-223141	126	6	6	0	0	0	533	5	5	0	0	NA	NA	NA	35	39	172	514	166	120	263	150	13	6	0	0.076	0.012	0
.	19.01.15-21.44.32-1-223145	126	11	11	3	0	2	511	10	10	0	0	NA	NA	NA	30	25	164	507	167	111	252	148	1	22	0	0.006	0.043	0
.	19.01.15-21.44.38-1-223161	177	23	23	8	0	6	547	21	21	0	0	NA	NA	NA	50	68	176	527	178	119	269	159	23	47	9	0.131	0.089	0.051
.	19.01.15-21.44.46-1-223167	32	1	1	0	0	0	0	0	0	0	0	NA	NA	NA	14	10	166	493	164	0	0	0	0	0	0	0	0	0
.	19.01.15-21.44.48-1-223168	91	7	7	3	0	1	524	6	6	0	0	NA	NA	NA	30	40	168	517	168	114	259	151	12	15	0	0.071	0.029	0
.	19.01.15-21.44.55-1-223178	59	2	2	0	0	0	0	1	1	0	0	NA	NA	NA	18	13	164	496	166	0	0	0	0	1	1	0	0.002	0.006
.	19.01.15-21.44.56-1-223181	206	13	13	4	0	3	539	12	12	0	0	NA	NA	NA	70	57	177	519	174	122	265	152	16	16	4	0.09	0.031	0.023
.	19.01.15-21.44.56-1-223182	265	36	36	8	0	7	568	32	32	0	0	NA	NA	NA	83	89	177	546	179	124	285	159	32	96	3	0.181	0.176	0.017
.	19.01.15-21.44.59-1-223188	437	60	60	17	0	13	585	57	57	0	0	NA	NA	NA	129	100	187	544	182	134	289	162	47	154	13	0.251	0.283	0.071
.	19.01.15-21.44.59-1-223190	65	3	3	0	0	0	508	2	2	0	0	NA	NA	NA	30	23	171	500	165	117	245	146	18	10	0	0.105	0.02	0
.	19.01.15-21.45.08-1-223204	173	18	18	6	0	3	537	15	15	0	0	NA	NA	NA	62	57	177	517	176	120	258	159	6	58	7	0.034	0.112	0.04
.	19.01.15-21.45.14-1-223213	236	47	47	9	0	7	554	42	42	0	0	NA	NA	NA	62	72	182	533	170	129	272	153	23	127	6	0.126	0.238	0.035
.	19.01.15-21.45.15-1-223215	94	8	8	1	0	0	508	6	6	0	0	NA	NA	NA	22	19	166	500	166	114	248	146	4	12	0	0.024	0.024	0
.	19.01.15-21.45.19-1-223220	272	57	57	17	0	14	563	54	54	0	0	NA	NA	NA	86	81	175	545	174	121	286	156	50	165	5	0.286	0.303	0.029
.	19.01.15-21.45.32-1-223228	301	52	52	15	0	11	563	48	48	0	0	NA	NA	NA	110	77	179	532	179	126	277	160	26	115	11	0.145	0.216	0.061
.	19.01.15-21.45.39-1-223246	65	2	2	2	0	1	503	1	1	0	0	NA	NA	NA	35	28	171	501	169	115	240	148	0	2	1	0	0.004	0.006
.	19.01.15-21.45.40-1-223247	56	2	2	1	0	1	52	1	1	0	0	NA	NA	NA	11	16	166	500	163	11	22	19	0	1	1	0	0.002	0.006
.	19.01.15-21.45.43-1-223249	153	20	20	9	0	8	528	19	19	0	0	NA	NA	NA	46	41	174	508	172	122	252	154	22	32	5	0.126	0.063	0.029
.	19.01.15-21.45.46-1-223250	34	1	1	0	0	0	0	0	0	0	0	NA	NA	NA	10	9	163	494	165	0	0	0	0	0	0	0	0	0
.	19.01.15-21.45.49-1-223253	295	43	43	14	0	12	553	38	38	0	0	NA	NA	NA	85	76	179	537	173	125	279	149	32	111	9	0.179	0.207	0.052
.	19.01.15-21.45.52-1-223255	249	33	33	8	0	7	559	32	32	0	0	NA	NA	NA	77	74	177	527	183	125	268	166	19	80	3	0.107	0.152	0.016
.	19.01.15-21.45.53-1-223257	98	5	5	0	0	0	515	3	3	0	0	NA	NA	NA	26	35	167	512	169	109	256	150	0	7	3	0	0.014	0.018
.	19.01.15-21.46.08-1-223278	185	36	36	8	0	6	546	34	34	0	0	NA	NA	NA	43	62	179	526	170	126	272	148	27	66	29	0.151	0.125	0.171
.	19.01.15-21.46.14-1-223289	623	69	69	18	0	11	645	61	61	0	0	NA	NA	NA	164	174	194	595	198	144	325	176	27	179	5	0.139	0.301	0.025
.	19.01.15-21.46.21-1-223296	418	84	84	19	0	16	603	73	73	0	0	NA	NA	NA	115	121	179	570	185	123	311	169	63	156	11	0.352	0.274	0.059
.	19.01.15-21.46.22-1-223298	37	1	1	0	0	0	0	0	0	0	0	NA	NA	NA	12	9	165	492	165	0	0	0	0	0	0	0	0	0
.	19.01.15-21.46.25-1-223306	213	15	15	6	0	6	554	14	14	0	0	NA	NA	NA	62	73	179	530	177	124	272	158	16	31	7	0.089	0.058	0.04
.	19.01.15-21.46.44-1-223332	144	10	10	3	0	3	526	8	8	0	0	NA	NA	NA	43	36	169	504	176	115	254	157	0	23	4	0	0.046	0.023
.	19.01.15-21.46.44-1-223333	145	12	12	2	0	1	524	11	11	0	0	NA	NA	NA	42	42	171	510	174	120	253	151	13	22	6	0.076	0.043	0.034
.	19.01.15-21.46.46-1-223335	324	128	128	37	0	27	556	120	120	0	0	NA	NA	NA	83	76	175	537	177	123	277	156	87	272	23	0.497	0.507	0.13
.	19.01.15-21.46.52-1-223344	350	89	89	28	0	23	594	82	82	0	0	NA	NA	NA	98	115	184	556	188	128	296	170	24	220	18	0.13	0.396	0.096
.	19.01.15-21.46.57-1-223349	65	4	4	0	0	0	350	3	3	0	0	NA	NA	NA	32	20	169	497	167	81	171	98	0	10	0	0	0.02	0
.	19.01.15-21.46.58-1-223351	63	2	2	0	0	0	395	1	1	0	0	NA	NA	NA	15	12	166	497	162	92	200	103	2	0	0	0.012	0	0
.	19.01.15-21.47.03-1-223360	236	19	19	4	0	4	552	16	16	0	0	NA	NA	NA	51	67	171	536	173	117	277	158	15	59	0	0.088	0.11	0
.	19.01.15-21.47.09-1-223368	33	1	1	1	0	1	0	0	0	0	0	NA	NA	NA	7	9	166	491	165	0	0	0	4	0	0	0.024	0	0
.	19.01.15-21.47.11-1-223369	190	19	19	1	0	1	541	16	16	0	0	NA	NA	NA	66	63	183	525	168	126	265	150	10	39	0	0.055	0.074	0
.	19.01.15-21.47.12-1-223372	119	6	6	0	0	0	511	5	5	0	0	NA	NA	NA	48	36	169	511	169	113	254	144	10	7	0	0.059	0.014	0
.	19.01.15-21.47.12-1-223375	32	1	1	1	0	1	0	0	0	0	0	NA	NA	NA	11	8	165	493	163	0	0	0	0	0	1	0	0	0.006
.	19.01.15-21.47.15-1-223381	345	72	72	16	0	11	570	67	67	0	0	NA	NA	NA	102	97	183	550	177	127	284	159	56	153	7	0.306	0.278	0.04
.	19.01.15-21.47.28-1-223390	153	16	16	2	0	1	539	14	14	0	0	NA	NA	NA	49	52	178	513	174	126	257	156	5	29	4	0.028	0.057	0.023
.	19.01.15-21.47.39-1-223410	35	1	1	0	0	0	0	0	0	0	0	NA	NA	NA	8	8	164	494	163	0	0	0	0	0	0	0	0	0
.	19.01.15-21.47.40-1-223412	552	94	94	31	0	24	620	86	86	0	0	NA	NA	NA	164	141	183	579	192	130	315	175	57	218	11	0.311	0.377	0.057
.	19.01.15-21.47.42-1-223414	258	48	48	14	0	10	577	42	42	0	0	NA	NA	NA	71	90	185	536	182	131	282	164	31	95	12	0.168	0.177	0.066
.	19.01.15-21.47.56-1-223420	188	30	30	4	0	2	534	25	25	0	0	NA	NA	NA	64	55	174	524	170	120	267	147	5	57	2	0.029	0.109	0.012
.	19.01.15-21.47.57-1-223424	32	1	1	0	0	0	0	0	0	0	0	NA	NA	NA	6	9	165	493	164	0	0	0	0	1	0	0	0.002	0
.	19.01.15-21.47.59-1-223430	557	101	101	35	0	29	644	91	91	0	0	NA	NA	NA	172	166	191	592	196	138	325	181	84	252	3	0.44	0.426	0.015
.	19.01.15-21.48.07-1-223441	176	43	43	12	0	10	528	39	39	0	0	NA	NA	NA	53	45	176	516	166	123	259	146	31	90	10	0.176	0.174	0.06
.	19.01.15-21.48.36-1-223479	64	3	3	0	0	0	455	2	2	0	0	NA	NA	NA	14	15	166	495	167	99	221	135	0	4	0	0	0.008	0
.	19.01.15-21.48.43-1-223484	148	5	5	3	0	1	535	4	4	0	0	NA	NA	NA	48	58	170	526	175	118	263	154	0	20	2	0	0.038	0.011
.	19.01.15-21.48.46-1-223487	86	3	3	0	0	0	513	2	2	0	0	NA	NA	NA	31	31	170	508	166	115	251	147	0	9	2	0	0.018	0.012
.	19.01.15-21.48.48-1-223488	129	9	9	2	0	2	524	8	8	0	0	NA	NA	NA	53	49	169	523	170	112	263	149	9	16	0	0.053	0.031	0
.	19.01.15-21.48.53-1-223498	206	10	10	1	0	1	542	9	9	0	0	NA	NA	NA	66	53	174	514	178	123	261	158	3	28	0	0.017	0.054	0
.	19.01.15-21.49.01-1-223509	90	4	4	2	0	2	516	3	3	0	0	NA	NA	NA	20	25	169	501	168	116	249	151	2	11	0	0.012	0.022	0
.	19.01.15-21.49.02-1-223511	298	76	76	19	0	14	558	68	68	0	0	NA	NA	NA	81	82	181	535	179	125	273	160	46	155	6	0.254	0.29	0.034
.	19.01.15-21.49.04-1-223515	57	2	2	1	0	1	150	1	1	0	0	NA	NA	NA	15	14	165	498	164	30	76	44	0	4	0	0	0.008	0
.	19.01.15-21.49.10-1-223521	381	74	74	25	0	22	593	64	64	0	0	NA	NA	NA	115	118	178	575	178	121	310	162	45	195	6	0.253	0.339	0.034
.	19.01.15-21.49.13-1-223524	60	3	3	0	0	0	509	2	2	0	0	NA	NA	NA	27	28	167	506	168	113	250	146	3	0	9	0.018	0	0.054
.	19.01.15-21.49.19-1-223529	94	5	5	1	0	1	514	3	3	0	0	NA	NA	NA	31	34	165	511	171	110	250	154	8	0	2	0.048	0	0.012
.	19.01.15-21.49.21-1-223533	66	2	2	0	0	0	350	0	0	0	0	NA	NA	NA	21	21	166	501	167	77	172	101	0	0	3	0	0	0.018
.	19.01.15-21.49.21-1-223534	123	6	6	1	0	1	516	5	5	0	0	NA	NA	NA	30	29	170	503	169	118	248	150	9	16	0	0.053	0.032	0
.	19.01.15-21.49.30-1-223538	287	36	36	9	0	6	580	33	33	0	0	NA	NA	NA	78	101	184	554	176	131	293	156	56	79	5	0.304	0.143	0.028
.	19.01.15-21.49.32-1-223541	374	43	43	13	0	11	595	38	38	0	0	NA	NA	NA	97	110	182	557	184	129	300	166	23	110	4	0.126	0.197	0.022
.	19.01.15-21.49.35-1-223559	94	14	14	2	0	2	516	12	12	0	0	NA	NA	NA	25	29	166	507	169	114	250	152	2	32	2	0.012	0.063	0.012
.	19.01.15-21.49.41-1-223560	211	17	17	4	0	4	558	14	14	0	0	NA	NA	NA	55	70	172	534	177	121	280	157	13	22	7	0.076	0.041	0.04
.	19.01.15-21.49.44-1-223561	122	8	8	2	0	2	523	6	6	0	0	NA	NA	NA	42	39	171	513	168	118	254	151	6	20	0	0.035	0.039	0
.	19.01.15-21.50.03-1-223582	267	59	59	18	0	11	567	52	52	0	0	NA	NA	NA	64	87	184	536	180	130	274	163	50	113	12	0.272	0.211	0.067
.	19.01.15-21.50.04-1-223584	31	1	1	0	0	0	0	0	0	0	0	NA	NA	NA	9	9	165	493	164	0	0	0	0	0	3	0	0	0.018
.	19.01.15-21.50.06-1-223589	34	1	1	0	0	0	0	0	0	0	0	NA	NA	NA	3	7	163	495	162	0	0	0	0	0	1	0	0	0.006
.	19.01.15-21.50.07-1-223592	241	80	80	17	0	13	548	75	75	0	0	NA	NA	NA	60	59	177	521	174	124	267	157	62	149	16	0.35	0.286	0.092
.	19.01.15-21.50.08-1-223593	39	1	1	0	0	0	0	0	0	0	0	NA	NA	NA	10	12	167	492	166	0	0	0	0	0	0	0	0	0
.	19.01.15-21.50.10-1-223596	143	6	6	3	0	3	524	4	4	0	0	NA	NA	NA	29	37	174	507	169	120	255	149	6	5	8	0.034	0.01	0.047
.	19.01.15-21.50.13-1-223599	207	15	15	1	0	0	547	13	13	0	0	NA	NA	NA	62	67	182	522	176	123	264	160	8	25	11	0.044	0.048	0.062
.	19.01.15-21.50.26-1-223611	85	7	7	3	0	3	504	6	6	0	0	NA	NA	NA	34	22	174	497	164	118	241	145	8	14	3	0.046	0.028	0.018
.	19.01.15-21.50.27-1-223612	310	43	43	16	0	11	579	39	39	0	0	NA	NA	NA	79	94	181	545	181	127	290	162	31	95	14	0.171	0.174	0.077
.	19.01.15-21.50.35-1-223632	309	51	51	14	0	10	564	49	49	0	0	NA	NA	NA	72	82	181	542	172	126	285	153	9	130	13	0.05	0.24	0.076
.	19.01.15-21.50.39-1-223633	119	6	6	0	0	0	526	5	5	0	0	NA	NA	NA	44	44	171	512	174	120	255	151	0	15	6	0	0.029	0.034
.	19.01.15-21.50.40-1-223634	59	2	2	0	0	0	510	1	1	0	0	NA	NA	NA	22	22	167	501	167	115	248	147	0	7	0	0	0.014	0
.	19.01.15-21.50.44-1-223635	152	12	12	3	0	3	539	11	11	0	0	NA	NA	NA	53	53	175	519	172	124	263	152	1	36	0	0.006	0.069	0
.	19.01.15-21.50.52-1-223639	227	14	14	2	0	2	550	13	13	0	0	NA	NA	NA	59	69	175	531	176	122	272	156	6	30	0	0.034	0.056	0
.	19.01.15-21.50.53-1-223647	115	5	5	3	0	3	521	3	3	0	0	NA	NA	NA	50	44	170	515	172	117	254	150	4	14	3	0.024	0.027	0.017
.	19.01.15-21.50.56-1-223649	91	4	4	1	0	1	519	3	3	0	0	NA	NA	NA	28	35	172	509	167	119	253	147	5	3	5	0.029	0.006	0.03
.	19.01.15-21.51.09-1-223665	150	15	15	6	0	5	537	13	13	0	0	NA	NA	NA	34	51	177	518	169	123	264	150	6	25	11	0.034	0.048	0.065
.	19.01.15-21.51.17-1-223674	93	5	5	1	0	1	528	4	4	0	0	NA	NA	NA	29	39	173	510	169	118	256	154	8	3	4	0.046	0.006	0.024
.	19.01.15-21.51.24-1-223682	31	1	1	0	0	0	0	0	0	0	0	NA	NA	NA	6	7	164	493	163	0	0	0	2	0	0	0.012	0	0
.	19.01.15-21.51.27-1-223686	174	16	16	6	0	3	533	13	13	0	0	NA	NA	NA	44	51	176	519	169	121	260	152	7	24	3	0.04	0.046	0.018
.	19.01.15-21.51.35-1-223702	157	15	15	3	0	3	531	14	14	0	0	NA	NA	NA	62	51	174	517	173	118	261	152	6	24	11	0.034	0.046	0.064
.	19.01.15-21.51.38-1-223705	212	10	10	1	0	1	552	9	9	0	0	NA	NA	NA	65	70	176	526	181	123	267	162	6	30	0	0.034	0.057	0
.	19.01.15-21.51.39-1-223706	156	16	16	3	0	2	536	15	15	0	0	NA	NA	NA	45	55	171	523	174	117	263	156	2	44	4	0.012	0.084	0.023
.	19.01.15-21.51.46-1-223708	37	1	1	0	0	0	0	0	0	0	0	NA	NA	NA	8	16	164	501	164	0	0	0	0	0	0	0	0	0
.	19.01.15-21.51.54-1-223709	99	3	3	0	0	0	528	2	2	0	0	NA	NA	NA	21	39	170	514	168	117	261	150	0	9	0	0	0.018	0
.	19.01.15-21.51.56-1-223711	88	3	3	1	0	1	513	2	2	0	0	NA	NA	NA	22	27	166	506	168	113	251	149	2	5	1	0.012	0.01	0.006
.	19.01.15-21.51.57-1-223716	180	34	34	9	0	6	536	30	30	0	0	NA	NA	NA	51	51	174	510	180	120	254	162	18	51	9	0.103	0.1	0.05
.	19.01.15-21.51.58-1-223718	123	11	11	1	0	0	515	8	8	0	0	NA	NA	NA	28	27	171	502	167	118	250	147	8	17	5	0.047	0.034	0.03
.	19.01.15-21.52.02-1-223724	121	7	7	2	0	2	510	6	6	0	0	NA	NA	NA	38	25	169	501	168	114	248	148	17	9	0	0.101	0.018	0
.	19.01.15-21.52.02-1-223726	146	8	8	3	0	1	531	7	7	0	0	NA	NA	NA	43	43	176	511	169	123	257	151	2	14	0	0.011	0.027	0
.	19.01.15-21.52.09-1-223733	93	7	7	2	0	2	512	6	6	0	0	NA	NA	NA	27	30	167	507	169	115	248	149	5	6	2	0.03	0.012	0.012
.	19.01.15-21.52.11-1-223736	210	14	14	10	0	4	544	13	13	0	0	NA	NA	NA	78	72	176	535	174	120	272	152	4	48	1	0.023	0.09	0.006
.	19.01.15-21.52.11-1-223737	185	11	11	4	0	2	541	8	8	0	0	NA	NA	NA	58	54	178	516	173	124	261	156	0	34	0	0	0.066	0
.	19.01.15-21.52.13-1-223741	243	16	16	5	0	4	552	15	15	0	0	NA	NA	NA	73	69	175	535	172	122	277	153	4	54	0	0.023	0.101	0
.	19.01.15-21.52.18-1-223745	445	74	74	23	0	20	602	67	67	0	0	NA	NA	NA	118	121	183	562	189	132	298	172	46	172	20	0.251	0.306	0.106
.	19.01.15-21.52.22-1-223749	33	1	1	0	0	0	0	0	0	0	0	NA	NA	NA	12	9	164	495	163	0	0	0	0	2	0	0	0.004	0
.	19.01.15-21.52.22-1-223750	272	33	33	8	0	7	552	30	30	0	0	NA	NA	NA	92	72	175	537	173	122	277	153	41	71	7	0.234	0.132	0.04
.	19.01.15-21.52.25-1-223751	65	2	2	1	0	1	503	1	1	0	0	NA	NA	NA	20	22	167	502	166	112	246	145	0	0	1	0	0	0.006
.	19.01.15-21.52.28-1-223756	289	20	20	6	0	6	556	14	14	0	0	NA	NA	NA	92	77	174	534	182	121	273	162	13	39	8	0.075	0.073	0.044
.	19.01.15-21.52.32-1-223760	67	3	3	1	0	1	518	2	2	0	0	NA	NA	NA	16	29	170	502	170	119	248	151	2	0	4	0.012	0	0.024
.	19.01.15-21.52.36-1-223779	144	9	9	3	0	2	548	7	7	0	0	NA	NA	NA	49	60	168	523	182	117	267	164	12	18	10	0.071	0.034	0.055
.	19.01.15-21.52.42-1-223783	57	2	2	1	0	1	251	1	1	0	0	NA	NA	NA	12	18	169	497	165	54	122	75	1	1	0	0.006	0.002	0
.	19.01.15-21.52.44-1-223785	291	20	20	11	0	9	564	18	18	0	0	NA	NA	NA	87	81	182	539	173	126	284	154	19	50	5	0.104	0.093	0.029
.	19.01.15-21.52.48-1-223786	64	2	2	1	0	1	506	1	1	0	0	NA	NA	NA	25	22	167	501	167	114	243	149	0	4	0	0	0.008	0
.	19.01.15-21.52.48-1-223787	120	6	6	1	0	1	520	5	5	0	0	NA	NA	NA	45	34	171	507	169	115	253	152	1	6	0	0.006	0.012	0
.	19.01.15-21.52.51-1-223790	125	15	15	4	0	3	522	12	12	0	0	NA	NA	NA	35	42	169	511	175	114	256	152	6	30	1	0.036	0.059	0.006
.	19.01.15-21.52.57-1-223803	30	1	1	0	0	0	0	0	0	0	0	NA	NA	NA	9	8	163	493	165	0	0	0	0	0	0	0	0	0
.	19.01.15-21.52.59-1-223806	63	3	3	1	0	1	353	2	2	0	0	NA	NA	NA	23	23	166	504	166	78	169	106	4	0	0	0.024	0	0
.	19.01.15-21.53.00-1-223809	314	70	70	18	0	15	572	66	66	0	0	NA	NA	NA	66	90	189	536	178	135	276	161	43	141	7	0.228	0.263	0.039
.	19.01.15-21.53.00-1-223810	58	2	2	1	0	1	350	1	1	0	0	NA	NA	NA	27	26	166	504	169	81	169	100	0	1	2	0	0.002	0.012
.	19.01.15-21.53.05-1-223816	422	65	65	18	0	14	604	60	60	0	0	NA	NA	NA	107	125	187	563	188	134	300	170	33	180	11	0.176	0.32	0.059
.	19.01.15-21.53.11-1-223821	325	40	40	8	0	5	599	35	35	0	0	NA	NA	NA	93	120	189	565	179	134	302	163	29	119	0	0.153	0.211	0
.	19.01.15-21.53.11-1-223823	221	19	19	8	0	8	542	16	16	0	0	NA	NA	NA	56	62	173	527	175	117	270	155	6	34	14	0.035	0.065	0.08
.	19.01.15-21.53.16-1-223832	493	54	54	8	0	7	614	52	52	0	0	NA	NA	NA	149	127	189	564	187	134	310	170	22	133	12	0.116	0.236	0.064
.	19.01.15-21.53.17-1-223833	416	96	96	27	0	20	606	89	89	0	0	NA	NA	NA	112	118	186	563	182	131	310	165	80	211	6	0.43	0.375	0.033
.	19.01.15-21.53.21-1-223838	32	1	1	1	0	1	0	0	0	0	0	NA	NA	NA	7	9	163	494	165	0	0	0	0	0	0	0	0	0
.	19.01.15-21.53.22-1-223841	125	5	5	2	0	2	527	3	3	0	0	NA	NA	NA	42	43	169	512	175	116	255	156	3	13	0	0.018	0.025	0
.	19.01.15-21.53.44-1-223946	139	7	7	0	0	0	532	6	6	0	0	NA	NA	NA	41	46	176	512	171	120	259	153	4	23	0	0.023	0.045	0
.	19.01.15-21.53.46-1-223947	300	34	34	8	0	6	574	29	29	0	0	NA	NA	NA	88	94	187	535	185	134	277	163	14	122	0	0.075	0.228	0
.	19.01.15-21.53.57-1-223958	61	3	3	0	0	0	249	2	2	0	0	NA	NA	NA	11	18	166	499	166	58	124	67	3	1	2	0.018	0.002	0.012
.	19.01.15-21.54.02-1-223967	60	2	2	1	0	1	352	1	1	0	0	NA	NA	NA	19	22	166	501	168	84	169	99	0	4	0	0	0.008	0
.	19.01.15-21.54.07-1-223978	366	95	95	23	0	14	597	84	84	0	0	NA	NA	NA	94	124	192	566	179	136	303	158	50	206	17	0.26	0.364	0.095
.	19.01.15-21.54.14-1-223984	264	114	114	23	0	19	553	104	104	0	0	NA	NA	NA	89	76	185	531	173	132	269	152	72	235	5	0.389	0.443	0.029
.	19.01.15-21.54.19-1-223993	64	3	3	1	0	1	501	2	2	0	0	NA	NA	NA	33	19	167	499	166	114	245	142	0	12	0	0	0.024	0
.	19.01.15-21.54.28-1-223999	92	6	6	1	0	1	520	5	5	0	0	NA	NA	NA	34	35	169	510	169	116	254	150	0	11	5	0	0.022	0.03
.	19.01.15-21.54.35-1-224017	59	2	2	0	0	0	511	1	1	0	0	NA	NA	NA	32	34	169	509	169	115	249	147	4	0	0	0.024	0	0
.	19.01.15-21.54.38-1-224018	229	18	18	6	0	4	555	15	15	0	0	NA	NA	NA	64	75	183	527	178	129	270	156	27	48	0	0.148	0.091	0
.	19.01.15-21.54.43-1-224022	35	1	1	0	0	0	0	0	0	0	0	NA	NA	NA	9	12	163	498	164	0	0	0	0	0	1	0	0	0.006
.	19.01.15-21.54.44-1-224023	94	4	4	0	0	0	518	2	2	0	0	NA	NA	NA	25	38	169	514	168	116	253	149	0	9	5	0	0.018	0.03
.	19.01.15-21.54.47-1-224026	270	19	19	13	0	11	574	17	17	0	0	NA	NA	NA	82	92	178	546	181	124	287	163	20	50	4	0.112	0.092	0.022
.	19.01.15-21.54.59-1-224047	332	30	30	13	0	9	572	26	26	0	0	NA	NA	NA	95	95	180	542	186	127	283	162	22	49	12	0.122	0.09	0.065
.	19.01.15-21.55.00-1-224051	34	1	1	0	0	0	0	0	0	0	0	NA	NA	NA	8	8	165	492	164	0	0	0	0	2	0	0	0.004	0
.	19.01.15-21.55.05-1-224058	88	6	6	1	0	1	517	3	3	0	0	NA	NA	NA	29	38	169	514	168	119	252	146	0	20	1	0	0.039	0.006
.	19.01.15-21.55.10-1-224063	151	25	25	6	0	5	523	21	21	0	0	NA	NA	NA	53	35	172	501	175	121	250	152	22	41	13	0.128	0.082	0.074
.	19.01.15-21.55.25-1-224076	38	1	1	1	0	1	0	0	0	0	0	NA	NA	NA	11	16	167	498	164	0	0	0	0	1	0	0	0.002	0
.	19.01.15-21.55.26-1-224077	176	11	11	3	0	1	526	10	10	0	0	NA	NA	NA	61	39	174	512	166	118	261	147	6	18	7	0.034	0.035	0.042
.	19.01.15-21.55.28-1-224081	153	10	10	1	0	1	525	8	8	0	0	NA	NA	NA	37	38	172	511	168	116	260	149	0	23	0	0	0.045	0
.	19.01.15-21.55.31-1-224085	35	1	1	1	0	1	0	0	0	0	0	NA	NA	NA	8	10	165	492	166	0	0	0	0	4	0	0	0.008	0
.	19.01.15-21.55.34-1-224104	347	29	29	9	0	9	591	25	25	0	0	NA	NA	NA	98	110	184	557	182	133	298	160	10	82	11	0.054	0.147	0.06
.	19.01.15-21.55.34-1-224105	207	18	18	4	0	4	545	12	12	0	0	NA	NA	NA	69	63	175	525	176	122	270	153	14	62	2	0.08	0.118	0.011
.	19.01.15-21.55.48-1-224118	273	63	63	11	0	5	565	59	59	0	0	NA	NA	NA	67	80	176	539	178	121	284	160	45	147	2	0.256	0.273	0.011
.	19.01.15-21.55.50-1-224120	264	28	28	13	0	9	558	27	27	0	0	NA	NA	NA	81	77	182	528	180	129	267	162	21	69	0	0.115	0.131	0
.	19.01.15-21.55.50-1-224121	116	8	8	2	0	2	519	7	7	0	0	NA	NA	NA	21	26	165	504	170	115	251	153	6	17	0	0.036	0.034	0
.	19.01.15-21.55.57-1-224126	230	43	43	11	0	9	559	38	38	0	0	NA	NA	NA	69	72	178	531	176	125	276	158	31	106	4	0.174	0.2	0.023
.	19.01.15-21.56.08-1-224149	123	8	8	0	0	0	527	7	7	0	0	NA	NA	NA	41	38	167	511	173	116	254	157	6	12	3	0.036	0.023	0.017
.	19.01.15-21.56.08-1-224150	247	25	25	10	0	8	565	24	24	0	0	NA	NA	NA	65	76	174	540	175	120	289	156	13	83	2	0.075	0.154	0.011
.	19.01.15-21.56.12-1-224156	58	2	2	0	0	0	512	1	1	0	0	NA	NA	NA	25	21	168	499	167	117	247	148	0	5	0	0	0.01	0
.	19.01.15-21.56.24-1-224180	123	9	9	6	0	4	514	8	8	0	0	NA	NA	NA	38	28	169	503	169	116	248	150	16	15	2	0.095	0.03	0.012
.	19.01.15-21.56.25-1-224186	96	5	5	0	0	0	522	4	4	0	0	NA	NA	NA	26	35	171	508	169	118	256	148	7	4	0	0.041	0.008	0
.	19.01.15-21.56.27-1-224188	34	1	1	0	0	0	0	0	0	0	0	NA	NA	NA	4	8	166	493	162	0	0	0	0	0	0	0	0	0
.	19.01.15-21.56.27-1-224189	182	13	13	4	0	4	537	12	12	0	0	NA	NA	NA	59	53	174	518	174	121	260	156	10	17	0	0.057	0.033	0
.	19.01.15-21.56.29-1-224190	227	26	26	3	0	3	549	22	22	0	0	NA	NA	NA	74	64	174	527	176	119	274	156	5	61	8	0.029	0.116	0.045
.	19.01.15-21.56.34-1-224207	86	11	11	2	0	2	511	10	10	0	0	NA	NA	NA	19	25	169	499	170	115	246	150	6	18	1	0.036	0.036	0.006
.	19.01.15-21.56.45-1-224221	67	4	4	0	0	0	518	3	3	0	0	NA	NA	NA	20	24	168	499	170	118	248	152	0	8	2	0	0.016	0.012
.	19.01.15-21.56.46-1-224223	67	3	3	0	0	0	453	1	1	0	0	NA	NA	NA	26	20	164	504	165	100	222	131	0	2	0	0	0.004	0
.	19.01.15-21.56.53-1-224226	357	52	52	11	0	7	584	50	50	0	0	NA	NA	NA	80	99	180	551	181	127	296	161	51	124	3	0.283	0.225	0.017
.	19.01.15-21.56.55-1-224227	261	33	33	10	0	9	552	29	29	0	0	NA	NA	NA	71	71	180	525	179	126	265	161	18	66	10	0.1	0.126	0.056
.	19.01.15-21.56.57-1-224239	63	2	2	1	0	1	510	1	1	0	0	NA	NA	NA	21	20	167	501	165	115	249	146	0	1	2	0	0.002	0.012
.	19.01.15-21.56.57-1-224240	116	15	15	1	0	1	510	14	14	0	0	NA	NA	NA	28	30	168	507	168	117	248	145	0	27	7	0	0.053	0.042
.	19.01.15-21.56.59-1-224245	83	3	3	1	0	1	512	2	2	0	0	NA	NA	NA	40	32	168	511	166	115	252	145	0	8	0	0	0.016	0
.	19.01.15-21.57.02-1-224252	213	15	15	2	0	1	540	13	13	0	0	NA	NA	NA	53	55	177	518	173	123	262	155	13	28	0	0.073	0.054	0
.	19.01.15-21.57.09-1-224262	160	7	7	1	0	1	524	3	3	0	0	NA	NA	NA	37	39	174	508	170	119	253	152	10	11	0	0.057	0.022	0
.	19.01.15-21.57.13-1-224265	214	12	12	2	0	2	549	9	9	0	0	NA	NA	NA	64	60	177	525	171	123	273	153	6	28	5	0.034	0.053	0.029
.	19.01.15-21.57.15-1-224270	257	47	47	14	0	11	576	42	42	0	0	NA	NA	NA	68	89	182	548	172	130	291	155	33	123	5	0.181	0.224	0.029
.	19.01.15-21.57.20-1-224276	59	4	4	0	0	0	516	3	3	0	0	NA	NA	NA	17	29	168	506	168	118	249	149	0	12	0	0	0.024	0
.	19.01.15-21.57.26-1-224280	406	58	58	15	0	13	584	54	54	0	0	NA	NA	NA	109	106	181	548	190	128	285	171	24	123	9	0.133	0.224	0.047
.	19.01.15-21.57.31-1-224289	214	15	15	6	0	4	544	12	12	0	0	NA	NA	NA	63	61	170	524	180	118	269	157	21	26	2	0.124	0.05	0.011
.	19.01.15-21.57.32-1-224290	34	1	1	0	0	0	0	0	0	0	0	NA	NA	NA	4	10	163	497	163	0	0	0	0	1	0	0	0.002	0
.	19.01.15-21.57.34-1-224308	90	7	7	1	0	1	504	6	6	0	0	NA	NA	NA	31	20	165	504	164	112	247	145	0	18	0	0	0.036	0
.	19.01.15-21.57.35-1-224310	120	9	9	1	0	1	519	7	7	0	0	NA	NA	NA	32	39	173	513	166	118	256	145	18	6	0	0.104	0.012	0
.	19.01.15-21.57.36-1-224314	176	8	8	1	0	1	538	7	7	0	0	NA	NA	NA	43	45	173	515	170	120	265	153	5	11	3	0.029	0.021	0.018
.	19.01.15-21.57.44-1-224317	205	39	39	9	0	9	545	37	37	0	0	NA	NA	NA	48	61	170	527	177	120	268	157	39	83	12	0.229	0.157	0.068
.	19.01.15-21.57.50-1-224322	120	5	5	2	0	2	524	4	4	0	0	NA	NA	NA	29	45	172	518	168	114	260	150	0	16	3	0	0.031	0.018
.	19.01.15-21.57.52-1-224326	33	1	1	0	0	0	0	0	0	0	0	NA	NA	NA	5	2	164	489	162	0	0	0	0	0	0	0	0	0
.	19.01.15-21.57.55-1-224328	379	68	68	16	0	10	583	64	64	0	0	NA	NA	NA	92	104	188	538	191	130	283	170	32	160	6	0.17	0.297	0.031
.	19.01.15-21.57.58-1-224335	156	10	10	3	0	3	533	6	6	0	0	NA	NA	NA	47	51	174	516	174	121	258	154	10	21	0	0.057	0.041	0
.	19.01.15-21.57.58-1-224336	215	57	57	15	0	14	546	54	54	0	0	NA	NA	NA	66	62	178	523	174	124	265	157	38	140	9	0.213	0.268	0.052
.	19.01.15-21.58.06-1-224352	327	50	50	13	0	10	567	48	48	0	0	NA	NA	NA	92	86	177	544	178	122	284	161	39	106	4	0.22	0.195	0.022
.	19.01.15-21.58.12-1-224359	91	5	5	4	0	2	519	4	4	0	0	NA	NA	NA	26	34	170	510	167	117	252	150	6	6	0	0.035	0.012	0
.	19.01.15-21.58.18-1-224372	91	4	4	2	0	2	519	3	3	0	0	NA	NA	NA	21	32	167	507	171	116	250	153	0	6	0	0	0.012	0
.	19.01.15-21.58.23-1-224383	61	2	2	1	0	1	97	1	1	0	0	NA	NA	NA	20	14	167	497	163	22	52	23	0	5	7	0	0.01	0.043
.	19.01.15-21.58.27-1-224387	190	14	14	3	0	2	533	12	12	0	0	NA	NA	NA	57	51	175	517	172	121	261	151	17	16	7	0.097	0.031	0.041
.	19.01.15-21.58.31-1-224393	236	49	49	21	0	14	562	45	45	0	0	NA	NA	NA	66	80	176	534	183	123	277	162	27	137	18	0.153	0.257	0.098
.	19.01.15-21.58.33-1-224411	34	1	1	0	0	0	0	0	0	0	0	NA	NA	NA	6	13	166	494	166	0	0	0	0	0	0	0	0	0
.	19.01.15-21.58.35-1-224414	298	72	72	21	0	16	562	66	66	0	0	NA	NA	NA	77	79	184	535	173	128	277	157	60	178	9	0.326	0.333	0.052
.	19.01.15-21.58.38-1-224416	91	5	5	3	0	2	505	1	1	0	0	NA	NA	NA	25	18	165	501	165	115	248	142	7	8	1	0.042	0.016	0.006
.	19.01.15-21.58.42-1-224417	205	13	13	3	0	3	549	12	12	0	0	NA	NA	NA	59	67	180	532	168	128	275	146	13	41	0	0.072	0.077	0
.	19.01.15-21.58.53-1-224430	572	88	88	25	0	20	637	81	81	0	0	NA	NA	NA	163	158	200	585	186	146	324	167	61	193	12	0.305	0.33	0.065
.	19.01.15-21.58.56-1-224434	122	6	6	0	0	0	529	4	4	0	0	NA	NA	NA	32	44	167	513	177	114	255	160	4	14	0	0.024	0.027	0
.	19.01.15-21.59.24-1-224471	33	1	1	1	0	1	0	0	0	0	0	NA	NA	NA	10	10	165	495	163	0	0	0	0	1	0	0	0.002	0
.	19.01.15-21.59.29-1-224474	86	4	4	1	0	1	504	3	3	0	0	NA	NA	NA	26	20	167	501	165	115	246	143	0	5	3	0	0.01	0.018
.	19.01.15-21.59.32-1-224475	60	2	2	1	0	1	509	1	1	0	0	NA	NA	NA	28	28	166	506	169	109	251	149	3	7	0	0.018	0.014	0
.	19.01.15-21.59.32-1-224478	65	4	4	1	0	1	507	3	3	0	0	NA	NA	NA	19	23	173	497	166	117	244	146	1	1	3	0.006	0.002	0.018
.	19.01.15-21.59.32-1-224479	249	23	23	7	0	5	549	19	19	0	0	NA	NA	NA	81	76	181	533	175	124	274	151	16	49	10	0.088	0.092	0.057
.	19.01.15-21.59.35-1-224497	63	2	2	0	0	0	516	1	1	0	0	NA	NA	NA	32	32	173	504	168	119	248	149	4	0	0	0.023	0	0
.	19.01.15-21.59.44-1-224504	98	5	5	1	0	1	510	4	4	0	0	NA	NA	NA	33	24	169	499	169	117	244	149	12	0	2	0.071	0	0.012
.	19.01.15-21.59.44-1-224505	89	4	4	0	0	0	508	3	3	0	0	NA	NA	NA	25	27	167	508	165	113	249	146	10	0	0	0.06	0	0
.	19.01.15-21.59.47-1-224506	61	2	2	1	0	1	514	1	1	0	0	NA	NA	NA	28	32	173	505	167	121	249	144	0	6	1	0	0.012	0.006
.	19.01.15-21.59.47-1-224508	288	54	54	12	0	9	565	49	49	0	0	NA	NA	NA	90	84	175	542	180	123	283	159	20	142	4	0.114	0.262	0.022
.	19.01.15-21.59.50-1-224512	179	16	16	3	0	3	531	13	13	0	0	NA	NA	NA	44	51	171	523	170	118	268	145	0	28	4	0	0.054	0.024
.	19.01.15-21.59.58-1-224519	240	17	17	6	0	5	568	14	14	0	0	NA	NA	NA	70	84	179	543	175	127	281	160	4	35	0	0.022	0.064	0
.	19.01.15-21.59.59-1-224527	144	6	6	1	0	1	518	5	5	0	0	NA	NA	NA	51	41	175	510	169	119	253	146	2	11	1	0.011	0.022	0.006
.	19.01.15-22.00.00-1-224530	156	15	15	4	0	4	546	14	14	0	0	NA	NA	NA	48	62	178	526	171	126	266	154	3	47	3	0.017	0.089	0.018
.	19.01.15-22.00.07-1-224547	59	3	3	2	0	2	507	2	2	0	0	NA	NA	NA	20	15	167	496	165	114	246	147	0	13	0	0	0.026	0
.	19.01.15-22.00.15-1-224556	260	56	56	11	0	8	554	52	52	0	0	NA	NA	NA	63	70	176	532	175	124	276	154	25	108	1	0.142	0.203	0.006
.	19.01.15-22.00.27-1-224564	87	6	6	0	0	0	514	5	5	0	0	NA	NA	NA	23	25	167	502	169	114	249	151	7	12	0	0.042	0.024	0
.	19.01.15-22.00.31-1-224568	144	18	18	2	0	2	527	16	16	0	0	NA	NA	NA	42	45	175	514	169	121	257	149	2	18	5	0.011	0.035	0.03
.	19.01.15-22.00.39-1-224589	306	53	53	20	0	16	564	50	50	0	0	NA	NA	NA	91	85	181	530	187	126	272	166	21	136	12	0.116	0.257	0.064
.	19.01.15-22.00.40-1-224592	236	52	52	15	0	10	555	48	48	0	0	NA	NA	NA	66	69	176	537	169	125	275	155	27	152	3	0.153	0.283	0.018
.	19.01.15-22.00.40-1-224593	89	3	3	0	0	0	527	2	2	0	0	NA	NA	NA	29	40	172	512	169	123	251	153	0	11	0	0	0.021	0
.	19.01.15-22.00.44-1-224597	294	37	37	12	0	9	567	35	35	0	0	NA	NA	NA	93	84	182	541	174	129	284	154	27	106	10	0.148	0.196	0.057
.	19.01.15-22.00.58-1-224611	62	3	3	0	0	0	511	2	2	0	0	NA	NA	NA	29	24	167	504	166	115	250	146	6	4	0	0.036	0.008	0
.	19.01.15-22.01.13-1-224702	66	2	2	0	0	0	498	1	1	0	0	NA	NA	NA	21	17	164	500	166	109	242	147	0	1	5	0	0.002	0.03
.	19.01.15-22.01.22-1-224722	211	24	24	3	0	3	540	23	23	0	0	NA	NA	NA	59	52	168	520	177	117	265	158	26	39	11	0.155	0.075	0.062
.	19.01.15-22.01.24-1-224724	230	25	25	3	0	3	544	21	21	0	0	NA	NA	NA	63	62	175	528	172	121	269	154	21	73	2	0.12	0.138	0.012
.	19.01.15-22.01.25-1-224725	383	44	44	9	0	7	588	43	43	0	0	NA	NA	NA	100	105	182	551	185	126	296	166	26	126	0	0.143	0.229	0
.	19.01.15-22.01.31-1-224733	67	2	2	1	0	1	521	1	1	0	0	NA	NA	NA	23	31	169	505	170	118	251	152	3	6	0	0.018	0.012	0
.	19.01.15-22.01.45-1-224762	242	33	33	9	0	8	543	30	30	0	0	NA	NA	NA	90	64	175	526	176	120	268	155	35	101	1	0.2	0.192	0.006
.	19.01.15-22.01.51-1-224767	123	8	8	2	0	2	525	7	7	0	0	NA	NA	NA	26	38	171	511	169	119	255	151	5	11	3	0.029	0.022	0.018
.	19.01.15-22.01.52-1-224768	61	2	2	0	0	0	501	1	1	0	0	NA	NA	NA	23	20	165	504	164	111	246	144	0	4	3	0	0.008	0.018
.	19.01.15-22.01.56-1-224773	59	2	2	0	0	0	507	1	1	0	0	NA	NA	NA	26	20	167	498	168	114	246	147	7	1	0	0.042	0.002	0
.	19.01.15-22.01.57-1-224776	504	62	62	18	0	15	624	56	56	0	0	NA	NA	NA	138	141	191	572	191	138	313	173	52	150	0	0.272	0.262	0
.	19.01.15-22.02.03-1-224786	154	8	8	1	0	1	526	7	7	0	0	NA	NA	NA	62	42	171	510	174	117	256	153	0	18	10	0	0.035	0.057
.	19.01.15-22.02.04-1-224791	32	1	1	0	0	0	0	0	0	0	0	NA	NA	NA	9	9	165	495	162	0	0	0	0	0	0	0	0	0
.	19.01.15-22.02.07-1-224796	93	7	7	0	0	0	514	6	6	0	0	NA	NA	NA	24	30	168	508	167	117	250	147	1	9	7	0.006	0.018	0.042
.	19.01.15-22.02.09-1-224799	91	3	3	0	0	0	514	2	2	0	0	NA	NA	NA	25	35	170	510	168	117	252	145	1	1	0	0.006	0.002	0
.	19.01.15-22.02.09-1-224800	331	20	20	6	0	5	560	17	17	0	0	NA	NA	NA	117	80	180	537	176	122	279	159	7	59	0	0.039	0.11	0
.	19.01.15-22.02.13-1-224806	30	1	1	0	0	0	0	0	0	0	0	NA	NA	NA	9	5	164	492	162	0	0	0	0	3	0	0	0.006	0
.	19.01.15-22.02.15-1-224810	32	1	1	0	0	0	0	0	0	0	0	NA	NA	NA	8	5	166	490	162	0	0	0	0	2	0	0	0.004	0
.	19.01.15-22.02.18-1-224812	28	1	1	0	0	0	0	0	0	0	0	NA	NA	NA	10	10	163	495	165	0	0	0	2	0	0	0.012	0	0
.	19.01.15-22.02.20-1-224816	36	1	1	0	0	0	0	0	0	0	0	NA	NA	NA	8	6	164	491	164	0	0	0	0	2	0	0	0.004	0
.	19.01.15-22.02.22-1-224818	56	2	2	2	0	2	254	1	1	0	0	NA	NA	NA	16	17	167	498	165	54	120	80	4	2	0	0.024	0.004	0
.	19.01.15-22.02.22-1-224819	406	52	52	12	0	7	577	48	48	0	0	NA	NA	NA	130	104	180	551	186	127	289	161	26	110	9	0.144	0.2	0.048
.	19.01.15-22.02.23-1-224821	239	17	17	3	0	3	557	15	15	0	0	NA	NA	NA	64	73	176	535	175	122	279	156	1	44	11	0.006	0.082	0.063
.	19.01.15-22.02.23-1-224822	121	7	7	2	0	1	525	6	6	0	0	NA	NA	NA	40	44	173	514	170	118	257	150	4	22	0	0.023	0.043	0
.	19.01.15-22.02.27-1-224826	297	39	39	10	0	8	558	36	36	0	0	NA	NA	NA	77	76	170	545	174	119	286	153	25	102	10	0.147	0.187	0.057
.	19.01.15-22.02.35-1-224848	183	11	11	3	0	2	545	9	9	0	0	NA	NA	NA	67	58	176	524	171	124	271	150	21	23	0	0.119	0.044	0
.	19.01.15-22.02.35-1-224849	124	11	11	4	0	3	533	10	10	0	0	NA	NA	NA	34	45	169	516	173	113	265	155	3	18	7	0.018	0.035	0.04
.	19.01.15-22.02.42-1-224857	31	1	1	0	0	0	0	0	0	0	0	NA	NA	NA	7	14	164	494	169	0	0	0	0	1	0	0	0.002	0
.	19.01.15-22.02.43-1-224858	180	21	21	4	0	4	541	20	20	0	0	NA	NA	NA	53	56	170	525	174	118	266	157	12	40	10	0.071	0.076	0.057
.	19.01.15-22.02.44-1-224860	268	13	13	3	0	3	551	11	11	0	0	NA	NA	NA	82	67	176	530	174	122	274	155	6	42	0	0.034	0.079	0
.	19.01.15-22.02.56-1-224870	231	36	36	10	0	7	550	33	33	0	0	NA	NA	NA	70	64	177	523	177	124	269	157	30	72	13	0.169	0.138	0.073
.	19.01.15-22.02.58-1-224877	38	1	1	0	0	0	0	0	0	0	0	NA	NA	NA	16	10	166	494	163	0	0	0	0	2	0	0	0.004	0
.	19.01.15-22.02.59-1-224878	408	74	74	27	0	15	617	63	63	0	0	NA	NA	NA	113	141	190	568	196	135	307	175	43	188	12	0.226	0.331	0.061
.	19.01.15-22.03.02-1-224893	87	3	3	0	0	0	518	2	2	0	0	NA	NA	NA	31	36	168	514	167	115	254	149	2	4	0	0.012	0.008	0
.	19.01.15-22.03.14-1-224908	282	42	42	14	0	10	568	38	38	0	0	NA	NA	NA	74	83	186	531	179	133	275	160	39	98	14	0.21	0.185	0.078
.	19.01.15-22.03.16-1-224910	37	1	1	0	0	0	0	0	0	0	0	NA	NA	NA	6	15	165	498	165	0	0	0	0	0	0	0	0	0
.	19.01.15-22.03.17-1-224912	142	6	6	2	0	2	531	5	5	0	0	NA	NA	NA	45	46	169	518	172	117	261	153	9	12	4	0.053	0.023	0.023
.	19.01.15-22.03.19-1-224918	209	22	22	5	0	3	554	20	20	0	0	NA	NA	NA	58	75	173	533	182	121	271	162	8	71	12	0.046	0.133	0.066
.	19.01.15-22.03.24-1-224924	119	6	6	3	0	2	521	4	4	0	0	NA	NA	NA	28	33	169	504	173	116	251	154	4	14	0	0.024	0.028	0
.	19.01.15-22.03.30-1-224928	65	3	3	1	0	1	506	2	2	0	0	NA	NA	NA	18	18	168	498	165	115	245	146	0	2	3	0	0.004	0.018
.	19.01.15-22.03.35-1-224952	123	12	12	2	0	2	535	11	11	0	0	NA	NA	NA	46	54	172	524	171	119	264	152	1	22	11	0.006	0.042	0.064
.	19.01.15-22.03.36-1-224953	38	1	1	1	0	1	0	0	0	0	0	NA	NA	NA	14	9	164	493	165	0	0	0	0	9	0	0	0.018	0
.	19.01.15-22.03.39-1-224955	439	26	26	5	0	4	615	23	23	0	0	NA	NA	NA	109	130	185	572	186	133	313	169	15	49	8	0.081	0.086	0.043
.	19.01.15-22.03.41-1-224957	296	51	51	10	0	8	570	47	47	0	0	NA	NA	NA	85	87	179	534	187	125	278	167	25	136	20	0.14	0.255	0.107
.	19.01.15-22.03.43-1-224960	249	81	81	21	0	12	550	74	74	0	0	NA	NA	NA	71	74	175	539	173	120	279	151	47	177	3	0.269	0.328	0.017
.	19.01.15-22.03.46-1-224965	36	1	1	0	0	0	0	0	0	0	0	NA	NA	NA	5	9	164	493	165	0	0	0	0	1	0	0	0.002	0
.	19.01.15-22.03.52-1-224967	151	7	7	1	0	1	529	6	6	0	0	NA	NA	NA	42	43	168	515	173	114	260	155	3	17	2	0.018	0.033	0.012
.	19.01.15-22.04.01-1-224981	34	1	1	1	0	1	0	0	0	0	0	NA	NA	NA	4	9	163	497	162	0	0	0	0	1	0	0	0.002	0
.	19.01.15-22.04.02-1-224983	90	5	5	2	0	2	524	4	4	0	0	NA	NA	NA	28	36	171	508	170	117	256	151	0	15	2	0	0.03	0.012
.	19.01.15-22.04.04-1-224986	93	11	11	2	0	2	515	10	10	0	0	NA	NA	NA	36	31	171	507	166	119	250	146	0	31	0	0	0.061	0
.	19.01.15-22.04.09-1-225001	32	1	1	0	0	0	0	0	0	0	0	NA	NA	NA	11	10	165	494	164	0	0	0	0	0	0	0	0	0
.	19.01.15-22.04.11-1-225005	32	1	1	0	0	0	0	0	0	0	0	NA	NA	NA	7	4	163	492	162	0	0	0	0	0	4	0	0	0.025
.	19.01.15-22.04.11-1-225006	200	13	13	1	0	1	554	12	12	0	0	NA	NA	NA	66	66	174	531	174	121	275	158	0	30	6	0	0.056	0.034
.	19.01.15-22.04.14-1-225013	211	40	40	11	0	7	557	36	36	0	0	NA	NA	NA	83	81	174	538	182	122	274	161	9	92	7	0.052	0.171	0.038
.	19.01.15-22.04.19-1-225016	294	106	106	22	0	16	561	100	100	0	0	NA	NA	NA	62	79	178	537	177	123	280	158	62	223	11	0.348	0.415	0.062
.	19.01.15-22.04.24-1-225024	182	9	9	1	0	1	537	8	8	0	0	NA	NA	NA	54	48	171	513	177	120	262	155	12	16	0	0.07	0.031	0
.	19.01.15-22.04.25-1-225025	259	24	24	12	0	6	569	22	22	0	0	NA	NA	NA	79	82	178	540	177	127	283	159	14	51	5	0.079	0.094	0.028
.	19.01.15-22.04.46-1-225044	209	28	28	10	0	9	533	26	26	0	0	NA	NA	NA	69	60	173	526	174	117	268	148	31	60	11	0.179	0.114	0.063
.	19.01.15-22.04.55-1-225051	67	2	2	0	0	0	510	1	1	0	0	NA	NA	NA	19	22	170	499	166	115	248	147	0	6	0	0	0.012	0
.	19.01.15-22.04.57-1-225059	207	18	18	2	0	2	547	17	17	0	0	NA	NA	NA	72	62	179	525	171	126	269	152	5	37	1	0.028	0.07	0.006
.	19.01.15-22.05.09-1-225084	124	6	6	3	0	2	538	4	4	0	0	NA	NA	NA	36	51	173	515	176	123	258	157	8	8	9	0.046	0.016	0.051
.	19.01.15-22.05.16-1-225095	36	1	1	0	0	0	0	0	0	0	0	NA	NA	NA	9	10	164	493	166	0	0	0	0	0	0	0	0	0
.	19.01.15-22.05.20-1-225104	320	39	39	14	0	9	564	35	35	0	0	NA	NA	NA	67	85	179	544	175	124	287	153	19	96	3	0.106	0.176	0.017
.	19.01.15-22.05.22-1-225107	266	19	19	4	0	4	567	13	13	0	0	NA	NA	NA	86	87	171	550	179	120	288	159	3	51	1	0.018	0.093	0.006
.	19.01.15-22.05.26-1-225110	122	5	5	0	0	0	528	4	4	0	0	NA	NA	NA	29	40	174	513	166	119	259	150	2	14	0	0.011	0.027	0
.	19.01.15-22.05.29-1-225114	270	55	55	14	0	10	571	47	47	0	0	NA	NA	NA	75	88	185	537	179	132	278	161	19	122	6	0.103	0.227	0.034
.	19.01.15-22.05.32-1-225115	239	26	26	11	0	9	546	21	21	0	0	NA	NA	NA	77	69	174	533	175	120	270	156	13	59	16	0.075	0.111	0.091
.	19.01.15-22.05.32-1-225116	292	23	23	8	0	7	554	20	20	0	0	NA	NA	NA	75	66	175	527	177	124	270	160	17	44	10	0.097	0.083	0.056
.	19.01.15-22.05.35-1-225135	30	1	1	0	0	0	0	0	0	0	0	NA	NA	NA	8	8	166	492	163	0	0	0	0	0	0	0	0	0
.	19.01.15-22.05.37-1-225137	213	15	15	3	0	3	555	12	12	0	0	NA	NA	NA	55	64	176	525	176	124	271	160	3	35	0	0.017	0.067	0
.	19.01.15-22.05.44-1-225142	213	15	15	3	0	2	556	14	14	0	0	NA	NA	NA	58	81	178	541	175	122	277	157	18	31	4	0.101	0.057	0.023
.	19.01.15-22.05.57-1-225158	206	23	23	8	0	2	562	22	22	0	0	NA	NA	NA	53	75	172	534	182	120	278	164	23	63	4	0.134	0.118	0.022
.	19.01.15-22.06.02-1-225166	210	18	18	6	0	4	565	15	15	0	0	NA	NA	NA	53	80	182	539	172	131	279	155	15	57	1	0.082	0.106	0.006
.	19.01.15-22.06.06-1-225171	94	7	7	2	0	2	511	5	5	0	0	NA	NA	NA	35	27	169	503	168	115	248	148	0	20	0	0	0.04	0
.	19.01.15-22.06.12-1-225179	243	19	19	6	0	6	556	14	14	0	0	NA	NA	NA	83	78	178	536	177	122	274	160	5	42	1	0.028	0.078	0.006
.	19.01.15-22.06.17-1-225193	87	3	3	1	0	1	520	2	2	0	0	NA	NA	NA	32	34	170	507	170	117	252	151	0	6	0	0	0.012	0
.	19.01.15-22.06.18-1-225194	114	4	4	1	0	1	514	3	3	0	0	NA	NA	NA	50	31	169	498	177	118	239	157	8	6	4	0.047	0.012	0.023
.	19.01.15-22.06.25-1-225215	89	4	4	0	0	0	512	2	2	0	0	NA	NA	NA	35	26	167	504	168	114	252	146	0	9	2	0	0.018	0.012
.	19.01.15-22.06.31-1-225218	97	7	7	2	0	2	512	5	5	0	0	NA	NA	NA	23	24	166	502	169	112	249	151	6	8	0	0.036	0.016	0
.	19.01.15-22.06.31-1-225219	357	48	48	8	0	6	577	43	43	0	0	NA	NA	NA	100	105	182	552	184	126	290	161	27	113	6	0.148	0.205	0.033
.	19.01.15-22.06.36-1-225238	60	2	2	2	0	2	149	1	1	0	0	NA	NA	NA	18	15	169	496	163	35	73	41	0	1	0	0	0.002	0
.	19.01.15-22.06.39-1-225240	32	1	1	0	0	0	0	0	0	0	0	NA	NA	NA	7	12	165	498	162	0	0	0	0	3	0	0	0.006	0
.	19.01.15-22.06.40-1-225242	88	4	4	2	0	2	510	3	3	0	0	NA	NA	NA	28	25	165	507	166	112	249	149	0	7	0	0	0.014	0
.	19.01.15-22.06.41-1-225243	239	17	17	4	0	4	546	15	15	0	0	NA	NA	NA	69	70	175	535	173	120	272	154	1	35	1	0.006	0.065	0.006
.	19.01.15-22.06.41-1-225244	186	21	21	4	0	3	544	20	20	0	0	NA	NA	NA	62	59	175	528	169	120	272	152	36	53	4	0.206	0.1	0.024
.	19.01.15-22.06.42-1-225245	33	1	1	0	0	0	0	0	0	0	0	NA	NA	NA	8	17	166	496	168	0	0	0	0	1	0	0	0.002	0
.	19.01.15-22.06.42-1-225248	85	5	5	1	0	1	510	4	4	0	0	NA	NA	NA	20	28	165	508	168	113	250	147	2	8	0	0.012	0.016	0
.	19.01.15-22.06.43-1-225249	143	6	6	1	0	0	532	5	5	0	0	NA	NA	NA	50	48	170	517	174	118	259	155	6	11	0	0.035	0.021	0
.	19.01.15-22.06.44-1-225251	87	8	8	2	0	2	512	7	7	0	0	NA	NA	NA	23	28	168	505	168	115	250	147	1	16	9	0.006	0.032	0.054
.	19.01.15-22.06.49-1-225255	87	4	4	2	0	2	518	2	2	0	0	NA	NA	NA	36	30	171	501	171	119	249	150	6	12	0	0.035	0.024	0
.	19.01.15-22.06.55-1-225257	60	3	3	0	0	0	102	2	2	0	0	NA	NA	NA	16	16	165	498	166	17	50	35	0	2	0	0	0.004	0
.	19.01.15-22.06.59-1-225267	293	88	88	27	0	17	559	79	79	0	0	NA	NA	NA	73	76	178	531	180	125	273	161	36	188	12	0.202	0.354	0.067
.	19.01.15-22.07.02-1-225281	319	34	34	7	0	4	588	31	31	0	0	NA	NA	NA	80	103	186	545	185	131	289	168	26	82	0	0.14	0.15	0
.	19.01.15-22.07.02-1-225282	423	46	46	15	0	12	612	44	44	0	0	NA	NA	NA	106	135	190	558	200	136	295	181	53	87	20	0.279	0.156	0.1
.	19.01.15-22.07.03-1-225284	150	12	12	3	0	2	528	11	11	0	0	NA	NA	NA	58	42	171	514	170	121	259	148	0	18	9	0	0.035	0.053
.	19.01.15-22.07.04-1-225289	119	8	8	2	0	1	528	5	5	0	0	NA	NA	NA	32	43	170	518	168	118	261	149	2	7	5	0.012	0.014	0.03
.	19.01.15-22.07.09-1-225296	97	10	10	3	0	3	522	8	8	0	0	NA	NA	NA	26	36	168	509	172	118	249	155	8	19	3	0.048	0.037	0.017
.	19.01.15-22.07.16-1-225304	60	2	2	2	0	2	0	0	0	0	0	NA	NA	NA	14	19	166	496	170	0	0	0	0	1	2	0	0.002	0.012
.	19.01.15-22.07.20-1-225310	124	11	11	2	0	2	532	10	10	0	0	NA	NA	NA	39	45	170	517	171	116	262	154	6	24	11	0.035	0.046	0.064
.	19.01.15-22.07.22-1-225312	67	3	3	1	0	1	510	2	2	0	0	NA	NA	NA	30	27	172	501	167	116	246	148	0	8	4	0	0.016	0.024
.	19.01.15-22.07.24-1-225315	413	91	91	23	0	20	588	82	82	0	0	NA	NA	NA	122	105	185	549	184	132	290	166	49	210	13	0.265	0.383	0.071
.	19.01.15-22.07.33-1-225336	353	50	50	12	0	6	591	44	44	0	0	NA	NA	NA	100	108	180	557	184	129	296	166	20	149	13	0.111	0.268	0.071
.	19.01.15-22.07.41-1-225338	355	81	81	21	0	14	569	74	74	0	0	NA	NA	NA	101	92	184	541	180	127	280	162	58	181	18	0.315	0.335	0.1
.	19.01.15-22.07.54-1-225348	35	1	1	0	0	0	0	0	0	0	0	NA	NA	NA	20	15	167	496	165	0	0	0	2	0	0	0.012	0	0
.	19.01.15-22.07.55-1-225349	231	36	36	16	0	13	549	32	32	0	0	NA	NA	NA	79	66	181	522	176	126	265	158	21	92	11	0.116	0.176	0.062
.	19.01.15-22.07.57-1-225353	242	19	19	3	0	3	554	18	18	0	0	NA	NA	NA	67	71	179	531	174	128	271	155	11	38	5	0.061	0.072	0.029
.	19.01.15-22.08.06-1-225368	201	38	38	14	0	6	536	35	35	0	0	NA	NA	NA	74	63	178	526	172	124	260	152	14	71	19	0.079	0.135	0.11
.	19.01.15-22.08.19-1-225387	215	9	9	4	0	2	554	8	8	0	0	NA	NA	NA	85	76	173	538	178	122	274	158	15	26	2	0.087	0.048	0.011
.	19.01.15-22.08.26-1-225395	60	4	4	0	0	0	404	3	3	0	0	NA	NA	NA	27	21	168	500	166	93	191	120	2	8	0	0.012	0.016	0
.	19.01.15-22.08.41-1-225424	115	4	4	0	0	0	514	3	3	0	0	NA	NA	NA	23	29	170	504	168	114	251	149	3	3	0	0.018	0.006	0
.	19.01.15-22.08.42-1-225425	34	1	1	0	0	0	0	0	0	0	0	NA	NA	NA	15	12	165	497	163	0	0	0	0	0	1	0	0	0.006
.	19.01.15-22.08.44-1-225429	178	17	17	1	0	0	537	14	14	0	0	NA	NA	NA	55	50	174	517	172	120	264	153	12	34	10	0.069	0.066	0.058
.	19.01.15-22.08.52-1-225436	198	21	21	7	0	3	546	18	18	0	0	NA	NA	NA	55	59	174	521	177	122	265	159	18	37	10	0.103	0.071	0.056
.	19.01.15-22.08.53-1-225437	559	74	74	16	0	13	628	67	67	0	0	NA	NA	NA	140	156	195	579	195	140	315	173	79	174	7	0.405	0.301	0.036
.	19.01.15-22.08.55-1-225442	177	65	65	21	0	12	526	62	62	0	0	NA	NA	NA	57	50	176	516	171	118	259	149	33	133	4	0.188	0.258	0.023
.	19.01.15-22.08.56-1-225444	28	1	1	0	0	0	0	0	0	0	0	NA	NA	NA	4	7	163	494	163	0	0	0	1	0	0	0.006	0	0
.	19.01.15-22.08.57-1-225448	60	2	2	0	0	0	198	1	1	0	0	NA	NA	NA	15	19	165	500	167	44	102	52	0	1	0	0	0.002	0
.	19.01.15-22.09.02-1-225459	178	9	9	2	0	2	531	8	8	0	0	NA	NA	NA	51	51	175	517	172	120	258	153	11	16	4	0.063	0.031	0.023
.	19.01.15-22.09.06-1-225473	268	28	28	8	0	6	569	26	26	0	0	NA	NA	NA	76	84	179	538	180	128	281	160	1	61	5	0.006	0.113	0.028
.	19.01.15-22.09.14-1-225487	350	66	66	23	0	15	576	62	62	0	0	NA	NA	NA	103	94	187	543	177	133	284	159	37	156	18	0.198	0.287	0.102
.	19.01.15-22.09.17-1-225491	329	51	51	14	0	12	568	46	46	0	0	NA	NA	NA	98	87	180	541	179	127	282	159	42	129	2	0.233	0.238	0.011
.	19.01.15-22.09.20-1-225496	360	65	65	15	0	13	580	58	58	0	0	NA	NA	NA	101	99	187	547	178	132	290	158	61	121	14	0.326	0.221	0.079
.	19.01.15-22.09.27-1-225502	31	1	1	0	0	0	0	0	0	0	0	NA	NA	NA	4	3	165	488	163	0	0	0	0	1	0	0	0.002	0
.	19.01.15-22.09.29-1-225505	92	5	5	3	0	3	519	3	3	0	0	NA	NA	NA	31	32	171	505	169	118	249	152	6	8	4	0.035	0.016	0.024
.	19.01.15-22.09.29-1-225506	387	53	53	9	0	6	594	48	48	0	0	NA	NA	NA	116	114	188	549	190	134	289	171	38	113	12	0.202	0.206	0.063
.	19.01.15-22.09.49-1-225536	90	5	5	0	0	0	519	4	4	0	0	NA	NA	NA	29	27	168	506	166	115	255	149	3	14	0	0.018	0.028	0
.	19.01.15-22.09.54-1-225542	118	5	5	0	0	0	522	3	3	0	0	NA	NA	NA	31	40	177	510	166	122	255	145	0	10	0	0	0.02	0
.	19.01.15-22.10.05-1-225568	68	6	6	1	0	1	517	4	4	0	0	NA	NA	NA	30	39	171	509	172	116	250	151	10	5	2	0.058	0.01	0.012
.	19.01.15-22.10.10-1-225575	59	2	2	0	0	0	306	0	0	0	0	NA	NA	NA	24	19	169	497	166	72	142	92	0	2	0	0	0.004	0
.	19.01.15-22.10.21-1-225587	281	46	46	11	0	10	564	43	43	0	0	NA	NA	NA	90	86	174	547	178	121	284	159	15	134	11	0.086	0.245	0.062
.	19.01.15-22.10.21-1-225589	230	56	56	14	0	11	549	55	55	0	0	NA	NA	NA	70	68	177	529	175	122	272	155	27	137	10	0.153	0.259	0.057
.	19.01.15-22.10.27-1-225593	241	16	16	6	0	5	546	14	14	0	0	NA	NA	NA	81	64	176	525	176	122	269	155	26	33	2	0.148	0.063	0.011
.	19.01.15-22.10.31-1-225600	246	40	40	10	0	9	557	37	37	0	0	NA	NA	NA	63	79	191	524	177	133	265	159	27	83	12	0.141	0.158	0.068
.	19.01.15-22.10.36-1-225620	34	1	1	0	0	0	0	0	0	0	0	NA	NA	NA	4	13	164	498	164	0	0	0	0	0	0	0	0	0
.	19.01.15-22.10.38-1-225622	252	48	48	15	0	13	570	47	47	0	0	NA	NA	NA	79	90	178	547	178	125	284	161	42	112	7	0.236	0.205	0.039
.	19.01.15-22.10.39-1-225625	118	8	8	1	0	1	519	7	7	0	0	NA	NA	NA	42	39	169	515	168	114	258	147	13	12	0	0.077	0.023	0
.	19.01.15-22.10.49-1-225630	155	9	9	2	0	2	525	7	7	0	0	NA	NA	NA	42	44	173	519	165	118	259	148	5	29	0	0.029	0.056	0
.	19.01.15-22.10.53-1-225632	293	39	39	16	0	13	554	37	37	0	0	NA	NA	NA	67	78	174	542	175	121	279	154	45	75	15	0.259	0.138	0.086
.	19.01.15-22.11.03-1-225647	159	10	10	2	0	2	522	7	7	0	0	NA	NA	NA	33	42	171	512	172	117	256	149	2	26	1	0.012	0.051	0.006
.	19.01.15-22.11.03-1-225648	235	14	14	5	0	5	547	13	13	0	0	NA	NA	NA	70	66	179	528	172	125	270	152	7	32	6	0.039	0.061	0.035
.	19.01.15-22.11.20-1-225676	66	2	2	0	0	0	504	1	1	0	0	NA	NA	NA	17	18	168	497	166	113	245	146	0	1	1	0	0.002	0.006
.	19.01.15-22.11.24-1-225680	60	2	2	1	0	1	513	1	1	0	0	NA	NA	NA	22	25	167	502	169	115	248	150	0	7	0	0	0.014	0
.	19.01.15-22.11.29-1-225685	292	39	39	8	0	6	560	35	35	0	0	NA	NA	NA	90	72	176	530	179	125	275	160	21	94	10	0.119	0.177	0.056
.	19.01.15-22.11.30-1-225686	169	20	20	4	0	3	531	17	17	0	0	NA	NA	NA	63	57	175	519	176	117	259	155	19	31	2	0.109	0.06	0.011
.	19.01.15-22.11.33-1-225706	286	36	36	11	0	10	565	34	34	0	0	NA	NA	NA	75	81	180	537	177	127	280	158	18	90	10	0.1	0.168	0.056
.	19.01.15-22.11.35-1-225710	36	1	1	0	0	0	0	0	0	0	0	NA	NA	NA	5	9	167	490	165	0	0	0	0	0	1	0	0	0.006
.	19.01.15-22.11.37-1-225712	354	67	67	15	0	13	583	62	62	0	0	NA	NA	NA	101	101	188	536	190	134	280	169	33	171	13	0.176	0.319	0.068
.	19.01.15-22.11.38-1-225714	96	5	5	0	0	0	515	3	3	0	0	NA	NA	NA	25	34	171	507	169	117	250	148	4	6	0	0.023	0.012	0
[truncated: 1 more rows]
