# Supplementary material for: Modelling targeted rabies vaccination strategies for a domestic dog population with heterogeneous roaming patterns
Source: PLoS Negl Trop Dis. 2019 Jul 8;13(7):e0007582. doi: 10.1371/journal.pntd.0007582 (PMC6638970; doi:10.1371/journal.pntd.0007582)
Supplement: S1 Zip file folder — The files contain a summary for each simulation for its respective scenario. The files are named first with the population structure (FP, ED, RD, SD) and then the specific vaccination strategy used for that scenario. (ZIP) [file pntd.0007582.s002.zip › Supp_Files/RD_E0.7_R0.7_S0.5_all_measuresReport.txt]

scenario	iteration	duration	tot_deaths	rabid_dogs	moved	mov_DK	movInfect	n_vacc	n_cull	detDogs_cull	contDogs_cull	reactCull	preemptVaccCov_dogLevel	reactVaccCov_dogLevel	mean_Rt	non_rabid_dead	born	nb_in_exp_cat	nb_in_roam_cat	nb_stayhome	nb_exp_vacc	nb_roam_vacc	nb_stayhome_vacc	nb_contacting_explorer	nb_contacting_roamer	nb_contacting_stayhome	contact_per_explorer	contact_per_roamer	contact_per_stayhome
.	19.01.15-19.50.44-1-377080	125	8	8	3	0	2	564	7	7	0	0	NA	NA	NA	45	55	178	519	171	122	356	86	6	27	3	0.034	0.052	0.018
.	19.01.15-19.50.44-1-377081	88	6	6	1	0	1	540	5	5	0	0	NA	NA	NA	27	27	169	501	170	116	339	85	3	10	0	0.018	0.02	0
.	19.01.15-19.50.44-1-377082	149	13	13	3	0	2	562	11	11	0	0	NA	NA	NA	51	50	173	520	170	116	363	83	14	27	10	0.081	0.052	0.059
.	19.01.15-19.50.44-1-377083	115	6	6	2	0	2	555	4	4	0	0	NA	NA	NA	34	40	170	514	169	116	355	84	6	7	6	0.035	0.014	0.036
.	19.01.15-19.50.44-1-377084	202	12	12	3	0	2	576	10	10	0	0	NA	NA	NA	65	68	174	525	182	122	358	96	12	31	17	0.069	0.059	0.093
.	19.01.15-19.50.44-1-377085	90	5	5	1	0	1	544	4	4	0	0	NA	NA	NA	37	30	173	501	169	120	340	84	1	11	0	0.006	0.022	0
.	19.01.15-19.50.44-1-377086	90	3	3	0	0	0	549	2	2	0	0	NA	NA	NA	27	26	168	506	165	117	350	82	0	1	5	0	0.002	0.03
.	19.01.15-19.50.44-1-377087	60	3	3	1	0	0	540	2	2	0	0	NA	NA	NA	19	22	165	499	171	113	341	86	3	5	0	0.018	0.01	0
.	19.01.15-19.50.59-1-377114	230	28	28	8	0	5	568	26	26	0	0	NA	NA	NA	83	50	172	520	171	119	362	87	25	78	12	0.145	0.15	0.07
.	19.01.15-19.51.00-1-377115	270	26	26	9	0	6	596	24	24	0	0	NA	NA	NA	77	83	182	535	179	128	375	93	19	33	19	0.104	0.062	0.106
.	19.01.15-19.51.02-1-377117	111	11	11	2	0	2	543	10	10	0	0	NA	NA	NA	35	29	167	503	172	113	344	86	16	11	4	0.096	0.022	0.023
.	19.01.15-19.51.04-1-377118	88	5	5	2	0	2	552	3	3	0	0	NA	NA	NA	31	34	168	509	170	114	352	86	7	5	1	0.042	0.01	0.006
.	19.01.15-19.51.07-1-377120	235	34	34	15	0	12	593	31	31	0	0	NA	NA	NA	70	73	178	532	176	127	373	93	20	81	20	0.112	0.152	0.114
.	19.01.15-19.51.10-1-377121	349	29	29	12	0	9	617	23	23	0	0	NA	NA	NA	85	104	181	550	186	130	385	102	26	48	36	0.144	0.087	0.194
.	19.01.15-19.51.14-1-377123	234	51	51	13	0	11	593	48	48	0	0	NA	NA	NA	83	75	185	526	177	129	369	95	40	104	14	0.216	0.198	0.079
.	19.01.15-19.51.15-1-377126	34	1	1	1	0	1	0	0	0	0	0	NA	NA	NA	7	7	166	491	163	0	0	0	0	0	0	0	0	0
.	19.01.15-19.51.18-1-377127	235	14	14	3	0	2	590	12	12	0	0	NA	NA	NA	71	73	178	529	179	124	370	96	21	37	9	0.118	0.07	0.05
.	19.01.15-19.51.21-1-377131	63	2	2	0	0	0	352	1	1	0	0	NA	NA	NA	14	13	165	495	166	69	234	49	0	7	0	0	0.014	0
.	19.01.15-19.51.24-1-377137	151	6	6	1	0	1	559	5	5	0	0	NA	NA	NA	52	41	170	511	173	116	355	88	4	16	0	0.024	0.031	0
.	19.01.15-19.51.32-1-377145	31	1	1	0	0	0	0	0	0	0	0	NA	NA	NA	6	8	164	494	163	0	0	0	0	0	0	0	0	0
.	19.01.15-19.51.35-1-377152	145	12	12	3	0	3	569	11	11	0	0	NA	NA	NA	50	51	176	518	170	124	358	87	17	25	4	0.097	0.048	0.024
.	19.01.15-19.51.42-1-377156	126	5	5	0	0	0	546	4	4	0	0	NA	NA	NA	42	23	169	503	164	120	343	83	0	15	0	0	0.03	0
.	19.01.15-19.51.43-1-377157	149	19	19	5	0	3	557	17	17	0	0	NA	NA	NA	49	44	174	508	175	119	348	90	6	48	2	0.034	0.094	0.011
.	19.01.15-19.51.46-1-377158	240	24	24	10	0	8	589	23	23	0	0	NA	NA	NA	69	70	178	525	180	127	365	97	11	60	14	0.062	0.114	0.078
.	19.01.15-19.51.49-1-377160	32	1	1	0	0	0	0	0	0	0	0	NA	NA	NA	15	9	168	491	163	0	0	0	0	0	3	0	0	0.018
.	19.01.15-19.51.50-1-377161	33	1	1	0	0	0	0	0	0	0	0	NA	NA	NA	6	16	166	499	164	0	0	0	0	0	3	0	0	0.018
.	19.01.15-19.51.51-1-377162	149	8	8	2	0	2	559	7	7	0	0	NA	NA	NA	48	41	174	508	172	122	350	87	0	34	4	0	0.067	0.023
.	19.01.15-19.51.53-1-377180	179	14	14	3	0	3	570	13	13	0	0	NA	NA	NA	52	52	174	521	170	120	365	85	13	31	5	0.075	0.06	0.029
.	19.01.15-19.51.57-1-377184	184	6	6	3	0	3	581	4	4	0	0	NA	NA	NA	67	63	175	529	172	121	370	90	5	16	7	0.029	0.03	0.041
.	19.01.15-19.52.09-1-377187	142	23	23	3	0	3	562	20	20	0	0	NA	NA	NA	49	50	173	518	172	121	356	85	7	56	9	0.04	0.108	0.052
.	19.01.15-19.52.10-1-377189	190	12	12	5	0	4	574	10	10	0	0	NA	NA	NA	52	59	173	526	173	122	364	88	11	21	6	0.064	0.04	0.035
.	19.01.15-19.52.16-1-377191	33	1	1	1	0	1	0	0	0	0	0	NA	NA	NA	10	3	164	489	163	0	0	0	0	3	0	0	0.006	0
.	19.01.15-19.52.18-1-377194	208	9	9	1	0	1	581	8	8	0	0	NA	NA	NA	67	64	172	526	179	119	367	95	4	23	3	0.023	0.044	0.017
.	19.01.15-19.52.19-1-377196	204	23	23	5	0	3	574	21	21	0	0	NA	NA	NA	67	69	177	530	175	119	368	87	24	52	10	0.136	0.098	0.057
.	19.01.15-19.52.26-1-377205	126	8	8	3	0	2	565	7	7	0	0	NA	NA	NA	45	49	174	514	174	119	355	91	18	2	6	0.103	0.004	0.034
.	19.01.15-19.52.27-1-377207	363	26	26	7	0	5	638	25	25	0	0	NA	NA	NA	108	130	190	561	192	138	394	106	2	73	37	0.011	0.13	0.193
.	19.01.15-19.52.33-1-377213	86	5	5	3	0	3	544	4	4	0	0	NA	NA	NA	19	24	168	499	170	116	342	86	0	10	2	0	0.02	0.012
.	19.01.15-19.52.36-1-377225	208	17	17	9	0	6	586	16	16	0	0	NA	NA	NA	61	73	177	531	178	122	371	93	6	49	15	0.034	0.092	0.084
.	19.01.15-19.52.40-1-377226	319	32	32	8	0	4	609	26	26	0	0	NA	NA	NA	97	93	183	546	177	128	387	94	40	81	9	0.219	0.148	0.051
.	19.01.15-19.52.44-1-377227	65	3	3	1	0	1	250	2	2	0	0	NA	NA	NA	26	10	165	495	163	57	155	38	0	5	3	0	0.01	0.018
.	19.01.15-19.52.46-1-377228	31	1	1	0	0	0	0	0	0	0	0	NA	NA	NA	7	10	166	493	164	0	0	0	0	0	0	0	0	0
.	19.01.15-19.52.48-1-377229	60	3	3	1	0	1	544	2	2	0	0	NA	NA	NA	19	27	169	501	170	117	343	84	5	2	1	0.03	0.004	0.006
.	19.01.15-19.52.49-1-377230	34	1	1	0	0	0	0	0	0	0	0	NA	NA	NA	8	9	165	494	163	0	0	0	1	0	0	0.006	0	0
.	19.01.15-19.52.52-1-377232	119	7	7	2	0	2	558	5	5	0	0	NA	NA	NA	42	39	170	510	172	120	348	90	12	11	7	0.071	0.022	0.041
.	19.01.15-19.52.52-1-377248	266	32	32	15	0	11	602	30	30	0	0	NA	NA	NA	63	88	185	538	178	130	378	94	16	95	20	0.086	0.177	0.112
.	19.01.15-19.52.55-1-377249	292	26	26	7	0	6	596	22	22	0	0	NA	NA	NA	81	83	174	542	180	120	382	94	22	44	0	0.126	0.081	0
.	19.01.15-19.52.58-1-377254	238	28	28	7	0	6	597	25	25	0	0	NA	NA	NA	77	84	189	527	181	132	372	93	6	61	20	0.032	0.116	0.11
.	19.01.15-19.53.03-1-377256	57	2	2	1	0	1	100	1	1	0	0	NA	NA	NA	22	12	165	495	165	23	61	16	0	4	0	0	0.008	0
.	19.01.15-19.53.07-1-377258	116	9	9	2	0	1	561	8	8	0	0	NA	NA	NA	50	47	169	517	174	115	358	88	13	22	4	0.077	0.043	0.023
.	19.01.15-19.53.09-1-377260	141	20	20	5	0	5	560	17	17	0	0	NA	NA	NA	53	46	170	517	172	116	358	86	5	61	2	0.029	0.118	0.012
.	19.01.15-19.53.11-1-377261	32	1	1	0	0	0	0	0	0	0	0	NA	NA	NA	4	8	163	493	165	0	0	0	0	2	0	0	0.004	0
.	19.01.15-19.53.14-1-377265	395	45	45	9	0	7	613	41	41	0	0	NA	NA	NA	111	96	178	551	180	126	389	98	59	79	23	0.331	0.143	0.128
.	19.01.15-19.53.15-1-377266	302	55	55	16	0	13	588	50	50	0	0	NA	NA	NA	88	72	179	527	179	125	370	93	30	114	23	0.168	0.216	0.128
.	19.01.15-19.53.49-1-377291	116	5	5	1	0	1	555	4	4	0	0	NA	NA	NA	41	44	176	512	169	124	351	80	6	15	0	0.034	0.029	0
.	19.01.15-19.53.49-1-377292	37	1	1	1	0	1	0	0	0	0	0	NA	NA	NA	12	11	164	495	165	0	0	0	0	0	1	0	0	0.006
.	19.01.15-19.53.51-1-377293	236	84	84	23	0	19	569	73	73	0	0	NA	NA	NA	76	57	174	516	180	118	358	93	68	171	27	0.391	0.331	0.15
.	19.01.15-19.53.52-1-377309	153	14	14	4	0	3	558	12	12	0	0	NA	NA	NA	58	47	178	512	170	123	346	89	14	16	14	0.079	0.031	0.082
.	19.01.15-19.53.59-1-377315	92	4	4	1	0	1	547	3	3	0	0	NA	NA	NA	21	31	167	509	168	114	350	83	0	10	1	0	0.02	0.006
.	19.01.15-19.54.04-1-377317	95	3	3	0	0	0	548	2	2	0	0	NA	NA	NA	31	37	171	508	171	120	348	80	0	7	3	0	0.014	0.018
.	19.01.15-19.54.06-1-377318	124	7	7	1	0	1	547	5	5	0	0	NA	NA	NA	52	35	169	507	172	117	346	84	6	23	2	0.036	0.045	0.012
.	19.01.15-19.54.07-1-377319	61	2	2	0	0	0	541	1	1	0	0	NA	NA	NA	23	26	167	503	169	113	343	85	0	3	1	0	0.006	0.006
.	19.01.15-19.54.13-1-377322	154	8	8	1	0	0	555	7	7	0	0	NA	NA	NA	46	42	172	517	166	119	357	79	1	10	9	0.006	0.019	0.054
.	19.01.15-19.54.16-1-377323	62	2	2	0	0	0	350	0	0	0	0	NA	NA	NA	13	17	164	500	166	72	225	53	0	3	0	0	0.006	0
.	19.01.15-19.54.17-1-377324	119	5	5	1	0	1	562	4	4	0	0	NA	NA	NA	34	45	178	507	173	124	352	86	3	12	0	0.017	0.024	0
.	19.01.15-19.54.25-1-377334	236	92	92	26	0	18	576	85	85	0	0	NA	NA	NA	71	69	177	526	179	121	364	91	45	191	43	0.254	0.363	0.24
.	19.01.15-19.54.25-1-377335	87	8	8	3	0	3	547	7	7	0	0	NA	NA	NA	32	28	168	503	170	116	345	86	2	15	9	0.012	0.03	0.053
.	19.01.15-19.54.33-1-377344	243	35	35	7	0	7	564	32	32	0	0	NA	NA	NA	74	49	167	524	171	110	366	88	33	83	16	0.198	0.158	0.094
.	19.01.15-19.54.35-1-377351	66	2	2	0	0	0	548	1	1	0	0	NA	NA	NA	28	33	170	510	166	115	352	81	7	3	0	0.041	0.006	0
.	19.01.15-19.54.41-1-377354	115	6	6	1	0	1	548	5	5	0	0	NA	NA	NA	47	42	171	510	174	116	344	88	2	6	8	0.012	0.012	0.046
.	19.01.15-19.54.42-1-377355	62	2	2	0	0	0	541	1	1	0	0	NA	NA	NA	23	23	170	502	164	117	344	80	0	9	0	0	0.018	0
.	19.01.15-19.54.45-1-377357	153	9	9	3	0	3	558	7	7	0	0	NA	NA	NA	52	42	168	517	170	118	357	83	2	12	10	0.012	0.023	0.059
.	19.01.15-19.54.46-1-377359	233	45	45	17	0	10	579	44	44	0	0	NA	NA	NA	58	75	182	522	184	125	358	96	24	113	17	0.132	0.216	0.092
.	19.01.15-19.54.48-1-377361	128	5	5	0	0	0	568	4	4	0	0	NA	NA	NA	32	52	174	520	171	121	357	90	0	17	5	0	0.033	0.029
.	19.01.15-19.54.55-1-377379	63	3	3	1	0	1	547	2	2	0	0	NA	NA	NA	25	33	166	514	166	110	355	82	0	8	0	0	0.016	0
.	19.01.15-19.54.58-1-377385	119	13	13	7	0	6	559	11	11	0	0	NA	NA	NA	33	44	172	516	169	119	355	85	7	36	7	0.041	0.07	0.041
.	19.01.15-19.55.10-1-377389	62	3	3	1	0	1	538	2	2	0	0	NA	NA	NA	14	19	167	498	167	114	343	81	0	7	0	0	0.014	0
.	19.01.15-19.55.13-1-377390	114	4	4	3	0	1	549	3	3	0	0	NA	NA	NA	34	33	166	509	171	114	350	85	0	10	2	0	0.02	0.012
.	19.01.15-19.55.15-1-377391	184	16	16	4	0	4	558	14	14	0	0	NA	NA	NA	70	56	174	528	167	121	354	83	20	45	6	0.115	0.085	0.036
.	19.01.15-19.55.25-1-377402	87	4	4	2	0	2	542	3	3	0	0	NA	NA	NA	24	26	170	500	169	118	344	80	2	3	3	0.012	0.006	0.018
.	19.01.15-19.55.25-1-377403	35	1	1	0	0	0	0	0	0	0	0	NA	NA	NA	8	9	164	496	162	0	0	0	0	0	1	0	0	0.006
.	19.01.15-19.55.28-1-377408	166	46	46	13	0	9	566	41	41	0	0	NA	NA	NA	56	51	173	524	167	120	363	83	25	96	22	0.145	0.183	0.132
.	19.01.15-19.55.29-1-377409	61	2	2	0	0	0	452	1	1	0	0	NA	NA	NA	12	15	166	497	165	96	287	69	1	0	2	0.006	0	0.012
.	19.01.15-19.55.31-1-377410	181	28	28	7	0	4	569	27	27	0	0	NA	NA	NA	57	50	172	518	173	120	358	91	16	54	10	0.093	0.104	0.058
.	19.01.15-19.55.40-1-377425	177	23	23	5	0	5	581	19	19	0	0	NA	NA	NA	41	65	179	526	173	126	365	90	7	47	6	0.039	0.089	0.035
.	19.01.15-19.55.40-1-377426	92	4	4	1	0	1	551	2	2	0	0	NA	NA	NA	29	33	166	511	169	115	352	84	0	10	3	0	0.02	0.018
.	19.01.15-19.56.20-1-377452	90	4	4	0	0	0	541	3	3	0	0	NA	NA	NA	30	35	169	511	168	113	346	82	4	5	0	0.024	0.01	0
.	19.01.15-19.56.20-1-377453	153	26	26	7	0	4	573	24	24	0	0	NA	NA	NA	51	53	173	518	175	120	362	91	30	62	5	0.173	0.12	0.029
.	19.01.15-19.56.28-1-377464	300	18	18	5	0	3	607	17	17	0	0	NA	NA	NA	97	89	185	536	181	133	376	98	6	30	24	0.032	0.056	0.133
.	19.01.15-19.56.30-1-377465	122	8	8	4	0	4	557	6	6	0	0	NA	NA	NA	41	41	168	515	171	116	354	87	7	13	5	0.042	0.025	0.029
.	19.01.15-19.56.31-1-377467	35	1	1	0	0	0	0	0	0	0	0	NA	NA	NA	19	12	164	493	168	0	0	0	0	3	0	0	0.006	0
.	19.01.15-19.56.35-1-377471	60	3	3	0	0	0	200	2	2	0	0	NA	NA	NA	18	14	166	496	165	37	134	29	0	7	0	0	0.014	0
.	19.01.15-19.56.36-1-377482	63	4	4	1	0	1	150	2	2	0	0	NA	NA	NA	12	14	169	492	166	30	94	26	0	8	3	0	0.016	0.018
.	19.01.15-19.56.44-1-377486	181	15	15	4	0	3	566	14	14	0	0	NA	NA	NA	53	58	179	512	180	124	350	92	32	21	16	0.179	0.041	0.089
.	19.01.15-19.56.46-1-377487	96	6	6	2	0	2	544	5	5	0	0	NA	NA	NA	33	30	170	505	168	116	347	81	2	15	2	0.012	0.03	0.012
.	19.01.15-19.56.47-1-377488	113	11	11	5	0	5	559	10	10	0	0	NA	NA	NA	32	40	169	515	169	118	357	84	2	23	4	0.012	0.045	0.024
.	19.01.15-19.56.49-1-377491	210	26	26	5	0	3	572	24	24	0	0	NA	NA	NA	61	57	172	521	177	119	363	90	32	70	4	0.186	0.134	0.023
.	19.01.15-19.56.52-1-377509	249	24	24	4	0	2	583	20	20	0	0	NA	NA	NA	64	68	170	537	174	118	373	92	1	63	7	0.006	0.117	0.04
.	19.01.15-19.57.03-1-377517	153	6	6	0	0	0	561	5	5	0	0	NA	NA	NA	37	40	171	511	171	119	356	86	10	9	2	0.058	0.018	0.012
.	19.01.15-19.57.05-1-377518	205	9	9	2	0	1	572	6	6	0	0	NA	NA	NA	80	60	171	531	171	118	370	84	2	20	3	0.012	0.038	0.018
.	19.01.15-19.57.07-1-377519	34	1	1	0	0	0	0	0	0	0	0	NA	NA	NA	7	9	166	493	163	0	0	0	0	0	0	0	0	0
.	19.01.15-19.57.11-1-377521	63	4	4	0	0	0	536	3	3	0	0	NA	NA	NA	29	21	170	499	165	116	340	80	0	11	0	0	0.022	0
.	19.01.15-19.57.17-1-377522	296	33	33	7	0	5	602	31	31	0	0	NA	NA	NA	86	85	176	535	187	123	374	105	12	74	21	0.068	0.138	0.112
.	19.01.15-19.57.19-1-377526	32	1	1	0	0	0	0	0	0	0	0	NA	NA	NA	7	7	164	493	163	0	0	0	0	0	2	0	0	0.012
.	19.01.15-19.57.22-1-377531	34	1	1	1	0	1	0	0	0	0	0	NA	NA	NA	11	8	164	493	164	0	0	0	0	2	0	0	0.004	0
.	19.01.15-19.57.23-1-377532	387	82	82	26	0	18	597	73	73	0	0	NA	NA	NA	110	84	190	526	181	134	370	93	79	153	49	0.416	0.291	0.271
.	19.01.15-19.57.24-1-377536	117	8	8	0	0	0	555	6	6	0	0	NA	NA	NA	24	39	171	511	170	115	356	84	5	11	1	0.029	0.022	0.006
.	19.01.15-19.57.25-1-377538	100	6	6	1	0	1	546	4	4	0	0	NA	NA	NA	25	31	174	502	168	120	344	82	6	3	4	0.034	0.006	0.024
.	19.01.15-19.57.28-1-377545	140	6	6	4	0	1	545	4	4	0	0	NA	NA	NA	45	28	173	504	164	119	345	81	2	11	2	0.012	0.022	0.012
.	19.01.15-19.57.31-1-377548	292	87	87	23	0	14	605	78	78	0	0	NA	NA	NA	77	97	179	552	179	124	388	93	37	163	47	0.207	0.295	0.263
.	19.01.15-19.57.39-1-377559	94	9	9	4	0	4	555	7	7	0	0	NA	NA	NA	26	47	174	519	167	116	358	81	5	15	2	0.029	0.029	0.012
.	19.01.15-19.57.40-1-377560	210	36	36	7	0	4	563	34	34	0	0	NA	NA	NA	54	49	173	518	171	118	361	84	49	53	19	0.283	0.102	0.111
.	19.01.15-19.57.40-1-377561	117	10	10	0	0	0	556	9	9	0	0	NA	NA	NA	27	38	172	515	164	121	353	82	3	29	0	0.017	0.056	0
.	19.01.15-19.57.44-1-377565	146	10	10	2	0	2	556	8	8	0	0	NA	NA	NA	45	41	170	513	171	114	354	88	4	18	9	0.024	0.035	0.053
.	19.01.15-19.57.46-1-377568	173	20	20	6	0	5	558	17	17	0	0	NA	NA	NA	51	48	172	520	169	117	359	82	15	42	8	0.087	0.081	0.047
.	19.01.15-19.57.58-1-377591	325	24	24	5	0	4	633	22	22	0	0	NA	NA	NA	103	122	187	567	181	135	401	97	19	49	4	0.102	0.086	0.022
.	19.01.15-19.58.01-1-377593	88	3	3	2	0	2	548	2	2	0	0	NA	NA	NA	32	30	170	502	171	119	344	85	7	2	3	0.041	0.004	0.018
.	19.01.15-19.58.05-1-377596	83	8	8	3	0	3	535	6	6	0	0	NA	NA	NA	20	23	165	501	170	110	341	84	2	10	3	0.012	0.02	0.018
.	19.01.15-19.58.05-1-377597	154	12	12	2	0	2	559	10	10	0	0	NA	NA	NA	35	44	170	519	168	117	359	83	8	35	8	0.047	0.067	0.048
.	19.01.15-19.58.18-1-377603	114	11	11	5	0	5	546	9	9	0	0	NA	NA	NA	35	34	170	509	168	117	346	83	0	27	12	0	0.053	0.071
.	19.01.15-19.58.21-1-377608	87	3	3	0	0	0	553	2	2	0	0	NA	NA	NA	34	37	168	514	168	116	354	83	0	6	4	0	0.012	0.024
.	19.01.15-19.58.24-1-377613	97	14	14	5	0	4	543	13	13	0	0	NA	NA	NA	37	29	167	509	166	112	349	82	7	32	5	0.042	0.063	0.03
.	19.01.15-19.58.33-1-377623	91	3	3	0	0	0	543	2	2	0	0	NA	NA	NA	35	31	166	506	172	113	345	85	0	5	3	0	0.01	0.017
.	19.01.15-19.58.35-1-377627	63	3	3	0	0	0	300	2	2	0	0	NA	NA	NA	20	27	171	502	167	68	189	43	0	8	0	0	0.016	0
.	19.01.15-19.58.37-1-377632	327	40	40	8	0	8	615	37	37	0	0	NA	NA	NA	91	104	185	550	182	133	386	96	15	85	37	0.081	0.155	0.203
.	19.01.15-19.58.40-1-377634	62	2	2	1	0	1	540	1	1	0	0	NA	NA	NA	27	19	169	499	164	117	342	81	0	1	4	0	0.002	0.024
.	19.01.15-19.58.40-1-377635	84	4	4	1	0	1	545	3	3	0	0	NA	NA	NA	27	27	166	504	170	115	346	84	0	21	0	0	0.042	0
.	19.01.15-19.58.46-1-377636	151	12	12	2	0	2	553	11	11	0	0	NA	NA	NA	57	45	173	506	179	116	346	91	12	30	0	0.069	0.059	0
.	19.01.15-19.58.48-1-377637	212	31	31	10	0	7	579	28	28	0	0	NA	NA	NA	51	65	178	530	170	122	371	86	33	66	13	0.185	0.125	0.076
.	19.01.15-19.58.48-1-377638	56	2	2	1	0	1	545	1	1	0	0	NA	NA	NA	19	34	165	512	170	111	350	84	0	9	0	0	0.018	0
.	19.01.15-19.58.52-1-377655	180	33	33	11	0	9	564	28	28	0	0	NA	NA	NA	46	45	173	512	173	121	354	89	25	71	29	0.145	0.139	0.168
.	19.01.15-19.58.54-1-377656	316	52	52	12	0	9	613	49	49	0	0	NA	NA	NA	85	102	179	548	188	123	388	102	46	106	20	0.257	0.193	0.106
.	19.01.15-19.58.55-1-377658	60	2	2	0	0	0	300	0	0	0	0	NA	NA	NA	21	19	167	498	167	64	194	42	0	4	0	0	0.008	0
.	19.01.15-19.59.02-1-377662	36	1	1	0	0	0	0	0	0	0	0	NA	NA	NA	9	9	168	492	162	0	0	0	0	3	0	0	0.006	0
.	19.01.15-19.59.05-1-377663	63	2	2	0	0	0	251	1	1	0	0	NA	NA	NA	20	18	168	498	165	56	157	38	0	5	2	0	0.01	0.012
.	19.01.15-19.59.07-1-377664	158	12	12	6	0	4	539	11	11	0	0	NA	NA	NA	60	37	170	505	175	113	342	84	15	23	8	0.088	0.046	0.046
.	19.01.15-19.59.09-1-377665	182	16	16	4	0	2	570	15	15	0	0	NA	NA	NA	49	55	177	517	174	124	357	89	4	48	5	0.023	0.093	0.029
.	19.01.15-19.59.11-1-377666	147	9	9	2	0	1	553	7	7	0	0	NA	NA	NA	57	42	168	517	170	113	358	82	0	10	9	0	0.019	0.053
.	19.01.15-19.59.15-1-377668	63	3	3	0	0	0	547	2	2	0	0	NA	NA	NA	24	32	170	506	169	116	349	82	0	8	0	0	0.016	0
.	19.01.15-19.59.30-1-377687	91	3	3	0	0	0	545	2	2	0	0	NA	NA	NA	36	26	166	501	172	112	344	89	2	2	1	0.012	0.004	0.006
.	19.01.15-19.59.32-1-377690	150	57	57	21	0	17	563	50	50	0	0	NA	NA	NA	38	52	171	521	173	116	361	86	45	107	25	0.263	0.205	0.145
.	19.01.15-19.59.33-1-377691	232	20	20	5	0	4	585	19	19	0	0	NA	NA	NA	68	67	170	535	175	115	381	89	15	20	9	0.088	0.037	0.051
.	19.01.15-19.59.39-1-377702	90	7	7	2	0	2	544	6	6	0	0	NA	NA	NA	25	29	167	506	169	116	345	83	4	2	13	0.024	0.004	0.077
.	19.01.15-19.59.41-1-377703	85	5	5	2	0	2	534	4	4	0	0	NA	NA	NA	28	14	163	498	166	112	341	81	2	11	0	0.012	0.022	0
.	19.01.15-19.59.42-1-377705	57	2	2	1	0	1	151	1	1	0	0	NA	NA	NA	12	20	168	498	167	33	93	25	0	7	0	0	0.014	0
.	19.01.15-19.59.42-1-377707	33	1	1	0	0	0	0	0	0	0	0	NA	NA	NA	9	6	163	493	163	0	0	0	0	1	0	0	0.002	0
.	19.01.15-19.59.43-1-377708	91	4	4	2	0	2	550	3	3	0	0	NA	NA	NA	33	37	167	510	173	117	349	84	0	5	7	0	0.01	0.04
.	19.01.15-19.59.44-1-377709	60	2	2	1	0	1	352	1	1	0	0	NA	NA	NA	20	21	168	497	169	69	229	54	0	5	0	0	0.01	0
.	19.01.15-19.59.51-1-377726	152	16	16	2	0	1	565	14	14	0	0	NA	NA	NA	42	48	172	523	166	120	362	83	16	30	0	0.093	0.057	0
.	19.01.15-19.59.56-1-377729	301	46	46	14	0	10	602	45	45	0	0	NA	NA	NA	87	82	179	539	177	130	379	93	51	89	33	0.285	0.165	0.186
.	19.01.15-19.59.56-1-377730	97	3	3	0	0	0	548	1	1	0	0	NA	NA	NA	43	37	173	509	168	117	349	82	0	5	0	0	0.01	0
.	19.01.15-19.59.57-1-377734	211	10	10	4	0	0	572	8	8	0	0	NA	NA	NA	64	55	176	519	173	122	360	90	5	12	14	0.028	0.023	0.081
.	19.01.15-19.59.58-1-377736	63	4	4	1	0	1	149	2	2	0	0	NA	NA	NA	16	16	167	495	167	34	90	25	3	7	0	0.018	0.014	0
.	19.01.15-20.00.04-1-377743	125	11	11	2	0	1	563	10	10	0	0	NA	NA	NA	35	46	178	511	170	124	356	83	6	24	0	0.034	0.047	0
.	19.01.15-20.00.07-1-377744	236	28	28	5	0	5	596	25	25	0	0	NA	NA	NA	75	92	179	545	181	123	376	97	31	63	13	0.173	0.116	0.072
.	19.01.15-20.00.10-1-377745	244	41	41	12	0	12	592	37	37	0	0	NA	NA	NA	65	84	183	532	182	128	370	94	37	89	26	0.202	0.167	0.143
.	19.01.15-20.00.15-1-377746	238	17	17	6	0	4	590	14	14	0	0	NA	NA	NA	69	77	176	533	181	122	374	94	21	31	11	0.119	0.058	0.061
.	19.01.15-20.00.18-1-377752	178	54	54	13	0	11	560	52	52	0	0	NA	NA	NA	64	56	177	522	170	121	356	83	30	105	10	0.169	0.201	0.059
.	19.01.15-20.00.21-1-377756	204	15	15	4	0	3	572	12	12	0	0	NA	NA	NA	54	51	167	520	177	116	362	94	7	39	2	0.042	0.075	0.011
.	19.01.15-20.00.28-1-377769	63	2	2	0	0	0	549	1	1	0	0	NA	NA	NA	26	33	170	506	170	118	347	84	6	0	5	0.035	0	0.029
.	19.01.15-20.00.41-1-377783	37	1	1	0	0	0	0	0	0	0	0	NA	NA	NA	9	12	164	498	163	0	0	0	0	4	0	0	0.008	0
.	19.01.15-20.00.43-1-377785	267	28	28	15	0	7	585	25	25	0	0	NA	NA	NA	86	73	175	531	180	122	368	95	53	64	6	0.303	0.121	0.033
.	19.01.15-20.00.44-1-377787	98	4	4	0	0	0	546	2	2	0	0	NA	NA	NA	28	32	167	508	170	114	349	83	0	8	2	0	0.016	0.012
.	19.01.15-20.00.46-1-377789	124	9	9	1	0	1	564	7	7	0	0	NA	NA	NA	48	49	176	512	174	120	355	89	13	9	6	0.074	0.018	0.034
.	19.01.15-20.00.47-1-377790	55	2	2	1	0	1	0	1	1	0	0	NA	NA	NA	15	14	166	496	165	0	0	0	0	1	1	0	0.002	0.006
.	19.01.15-20.00.51-1-377791	123	20	20	3	0	2	545	15	15	0	0	NA	NA	NA	47	29	171	503	168	116	346	83	7	37	7	0.041	0.074	0.042
.	19.01.15-20.00.56-1-377809	29	1	1	0	0	0	0	0	0	0	0	NA	NA	NA	3	7	164	494	162	0	0	0	1	0	0	0.006	0	0
.	19.01.15-20.00.58-1-377814	433	35	35	11	0	7	637	32	32	0	0	NA	NA	NA	112	122	181	561	193	128	405	104	8	70	20	0.044	0.125	0.104
.	19.01.15-20.00.58-1-377815	173	19	19	6	0	4	558	18	18	0	0	NA	NA	NA	48	51	172	513	179	118	349	91	4	36	6	0.023	0.07	0.034
.	19.01.15-20.01.02-1-377847	148	20	20	5	0	3	558	18	18	0	0	NA	NA	NA	53	44	174	515	168	120	354	84	18	50	3	0.103	0.097	0.018
.	19.01.15-20.01.05-1-377849	147	21	21	5	0	4	571	18	18	0	0	NA	NA	NA	52	63	173	528	175	123	360	88	0	39	21	0	0.074	0.12
.	19.01.15-20.01.07-1-377870	273	24	24	6	0	5	600	22	22	0	0	NA	NA	NA	70	85	179	541	178	128	380	92	27	25	10	0.151	0.046	0.056
.	19.01.15-20.01.21-1-377900	61	2	2	0	0	0	541	1	1	0	0	NA	NA	NA	28	25	168	502	168	116	342	83	0	7	0	0	0.014	0
.	19.01.15-20.01.28-1-377911	94	6	6	0	0	0	555	5	5	0	0	NA	NA	NA	34	40	171	509	173	119	347	89	0	7	7	0	0.014	0.04
.	19.01.15-20.01.34-1-377914	63	2	2	0	0	0	539	1	1	0	0	NA	NA	NA	23	21	164	505	165	108	350	81	2	4	0	0.012	0.008	0
.	19.01.15-20.01.34-1-377915	94	7	7	1	0	0	558	6	6	0	0	NA	NA	NA	28	44	169	517	171	117	355	86	5	15	4	0.03	0.029	0.023
.	19.01.15-20.01.34-1-377916	119	12	12	3	0	3	552	11	11	0	0	NA	NA	NA	40	39	169	518	165	116	355	81	15	35	3	0.089	0.068	0.018
.	19.01.15-20.01.34-1-377917	117	9	9	3	0	3	552	7	7	0	0	NA	NA	NA	42	42	166	517	172	114	351	87	2	12	12	0.012	0.023	0.07
.	19.01.15-20.01.35-1-377919	90	9	9	1	0	1	540	7	7	0	0	NA	NA	NA	35	26	167	504	168	115	341	84	4	12	11	0.024	0.024	0.065
.	19.01.15-20.01.46-1-377928	90	5	5	2	0	2	555	4	4	0	0	NA	NA	NA	29	33	174	505	167	120	349	86	14	0	6	0.08	0	0.036
.	19.01.15-20.01.50-1-377930	58	2	2	0	0	0	543	1	1	0	0	NA	NA	NA	22	23	169	501	166	117	345	81	0	4	1	0	0.008	0.006
.	19.01.15-20.01.51-1-377931	209	22	22	8	0	6	566	18	18	0	0	NA	NA	NA	71	48	174	519	168	122	361	83	18	66	10	0.103	0.127	0.06
.	19.01.15-20.01.52-1-377947	231	30	30	8	0	8	584	28	28	0	0	NA	NA	NA	74	73	175	534	177	122	371	91	14	47	13	0.08	0.088	0.073
.	19.01.15-20.01.54-1-377949	206	17	17	4	0	2	590	14	14	0	0	NA	NA	NA	66	76	173	538	178	120	375	95	10	60	11	0.058	0.112	0.062
.	19.01.15-20.01.55-1-377950	93	7	7	2	0	2	551	5	5	0	0	NA	NA	NA	27	30	170	507	166	118	351	82	7	7	8	0.041	0.014	0.048
.	19.01.15-20.01.58-1-377955	58	2	2	0	0	0	102	1	1	0	0	NA	NA	NA	13	12	168	494	163	23	67	12	3	0	0	0.018	0	0
.	19.01.15-20.02.01-1-377956	93	11	11	4	0	4	552	9	9	0	0	NA	NA	NA	30	34	170	507	170	117	350	85	9	12	17	0.053	0.024	0.1
.	19.01.15-20.02.02-1-377957	173	7	7	2	0	2	554	6	6	0	0	NA	NA	NA	50	40	176	507	170	121	347	86	0	32	3	0	0.063	0.018
.	19.01.15-20.02.04-1-377958	323	43	43	15	0	12	597	40	40	0	0	NA	NA	NA	100	85	182	534	182	131	369	97	34	100	26	0.187	0.187	0.143
.	19.01.15-20.02.04-1-377959	57	2	2	0	0	0	0	1	1	0	0	NA	NA	NA	18	27	169	506	165	0	0	0	0	0	1	0	0	0.006
.	19.01.15-20.02.08-1-377963	92	8	8	2	0	1	546	7	7	0	0	NA	NA	NA	40	32	168	508	169	113	352	81	8	10	3	0.048	0.02	0.018
.	19.01.15-20.02.22-1-377969	91	4	4	2	0	2	552	2	2	0	0	NA	NA	NA	19	27	172	503	165	121	351	80	10	4	2	0.058	0.008	0.012
.	19.01.15-20.02.28-1-377980	34	1	1	1	0	1	0	0	0	0	0	NA	NA	NA	12	13	164	498	164	0	0	0	0	1	0	0	0.002	0
.	19.01.15-20.02.29-1-377981	317	40	40	14	0	8	602	35	35	0	0	NA	NA	NA	109	91	180	538	186	125	376	101	57	95	6	0.317	0.177	0.032
.	19.01.15-20.02.31-1-377983	175	33	33	10	0	9	567	31	31	0	0	NA	NA	NA	53	50	174	519	170	120	359	88	26	67	4	0.149	0.129	0.024
.	19.01.15-20.02.31-1-377984	89	7	7	2	0	2	553	6	6	0	0	NA	NA	NA	19	37	171	510	169	117	353	83	0	10	10	0	0.02	0.059
.	19.01.15-20.02.34-1-377991	125	6	6	1	0	1	551	5	5	0	0	NA	NA	NA	47	39	173	506	173	119	345	87	0	11	7	0	0.022	0.04
.	19.01.15-20.02.35-1-377992	62	2	2	0	0	0	550	1	1	0	0	NA	NA	NA	23	37	171	509	170	115	351	84	8	3	0	0.047	0.006	0
.	19.01.15-20.02.38-1-377997	171	24	24	4	0	4	564	19	19	0	0	NA	NA	NA	60	52	173	518	174	119	356	89	9	37	6	0.052	0.071	0.034
.	19.01.15-20.02.40-1-378003	90	5	5	1	0	1	551	4	4	0	0	NA	NA	NA	35	35	171	507	170	118	347	86	8	15	0	0.047	0.03	0
.	19.01.15-20.02.48-1-378008	61	2	2	1	0	1	547	1	1	0	0	NA	NA	NA	17	29	170	507	165	117	349	81	6	4	0	0.035	0.008	0
.	19.01.15-20.02.56-1-378030	176	20	20	6	0	5	561	19	19	0	0	NA	NA	NA	65	50	170	519	174	117	356	88	4	42	18	0.024	0.081	0.103
.	19.01.15-20.02.59-1-378033	154	21	21	5	0	4	572	18	18	0	0	NA	NA	NA	24	50	171	520	172	118	365	89	3	34	9	0.018	0.065	0.052
.	19.01.15-20.03.00-1-378034	264	19	19	6	0	4	589	15	15	0	0	NA	NA	NA	95	76	180	532	177	126	370	93	20	51	8	0.111	0.096	0.045
.	19.01.15-20.03.01-1-378035	33	1	1	0	0	0	0	0	0	0	0	NA	NA	NA	14	14	166	497	164	0	0	0	0	0	0	0	0	0
.	19.01.15-20.03.02-1-378037	60	2	2	0	0	0	543	1	1	0	0	NA	NA	NA	29	32	171	507	167	119	343	81	0	2	0	0	0.004	0
.	19.01.15-20.03.13-1-378046	112	10	10	2	0	2	557	7	7	0	0	NA	NA	NA	39	48	166	526	169	114	359	84	7	24	0	0.042	0.046	0
.	19.01.15-20.03.15-1-378048	127	7	7	2	0	2	552	6	6	0	0	NA	NA	NA	35	36	168	514	167	117	353	82	7	17	0	0.042	0.033	0
.	19.01.15-20.03.18-1-378049	88	3	3	0	0	0	536	2	2	0	0	NA	NA	NA	30	20	165	502	166	112	341	83	6	5	4	0.036	0.01	0.024
.	19.01.15-20.03.28-1-378063	184	54	54	18	0	9	566	49	49	0	0	NA	NA	NA	63	56	169	528	172	115	362	89	37	89	30	0.219	0.169	0.174
.	19.01.15-20.03.32-1-378066	35	1	1	1	0	1	0	0	0	0	0	NA	NA	NA	6	5	164	492	162	0	0	0	0	6	0	0	0.012	0
.	19.01.15-20.03.35-1-378069	89	7	7	1	0	1	546	5	5	0	0	NA	NA	NA	34	32	166	515	164	114	352	80	3	20	0	0.018	0.039	0
.	19.01.15-20.03.36-1-378071	32	1	1	1	0	1	0	0	0	0	0	NA	NA	NA	6	6	164	493	162	0	0	0	0	0	1	0	0	0.006
.	19.01.15-20.03.38-1-378074	183	18	18	5	0	4	561	17	17	0	0	NA	NA	NA	54	50	171	519	173	116	360	85	13	40	8	0.076	0.077	0.046
.	19.01.15-20.03.38-1-378075	90	6	6	0	0	0	550	5	5	0	0	NA	NA	NA	33	34	167	516	164	113	354	83	0	15	4	0	0.029	0.024
.	19.01.15-20.03.39-1-378076	126	5	5	2	0	0	559	4	4	0	0	NA	NA	NA	55	47	174	512	174	119	350	90	6	3	1	0.034	0.006	0.006
.	19.01.15-20.03.39-1-378077	95	9	9	3	0	2	553	8	8	0	0	NA	NA	NA	24	34	171	504	172	116	349	88	6	7	7	0.035	0.014	0.041
.	19.01.15-20.03.39-1-378078	147	8	8	3	0	2	565	7	7	0	0	NA	NA	NA	41	48	173	521	167	119	362	84	3	14	0	0.017	0.027	0
.	19.01.15-20.03.47-1-378084	146	8	8	3	0	3	563	5	5	0	0	NA	NA	NA	41	51	173	519	172	120	357	86	6	12	2	0.035	0.023	0.012
.	19.01.15-20.03.53-1-378100	62	2	2	1	0	1	401	1	1	0	0	NA	NA	NA	23	20	168	503	162	85	257	59	4	0	0	0.024	0	0
.	19.01.15-20.03.56-1-378102	64	3	3	0	0	0	537	2	2	0	0	NA	NA	NA	35	27	169	503	168	116	339	82	8	3	3	0.047	0.006	0.018
.	19.01.15-20.03.57-1-378107	278	88	88	30	0	24	583	82	82	0	0	NA	NA	NA	84	72	174	532	179	120	368	95	85	181	26	0.489	0.34	0.145
.	19.01.15-20.04.02-1-378109	88	11	11	2	0	1	554	9	9	0	0	NA	NA	NA	33	41	172	510	172	118	353	83	7	15	4	0.041	0.029	0.023
.	19.01.15-20.04.05-1-378110	195	67	67	16	0	11	562	64	64	0	0	NA	NA	NA	64	50	170	514	179	115	355	92	47	117	33	0.276	0.228	0.184
.	19.01.15-20.04.05-1-378111	30	1	1	0	0	0	0	0	0	0	0	NA	NA	NA	10	8	165	492	164	0	0	0	0	1	0	0	0.002	0
.	19.01.15-20.04.07-1-378113	97	4	4	0	0	0	557	3	3	0	0	NA	NA	NA	28	44	171	516	170	117	356	84	2	15	1	0.012	0.029	0.006
.	19.01.15-20.04.09-1-378114	94	8	8	0	0	0	551	7	7	0	0	NA	NA	NA	35	33	170	507	169	117	347	87	6	4	9	0.035	0.008	0.053
.	19.01.15-20.04.12-1-378115	64	3	3	1	0	1	539	2	2	0	0	NA	NA	NA	27	29	169	506	167	115	343	81	7	1	0	0.041	0.002	0
.	19.01.15-20.04.13-1-378116	485	62	62	23	0	16	644	54	54	0	0	NA	NA	NA	125	140	199	561	193	142	396	106	65	133	30	0.327	0.237	0.155
.	19.01.15-20.04.23-1-378127	183	8	8	0	0	0	568	7	7	0	0	NA	NA	NA	56	56	170	528	171	118	365	85	1	15	5	0.006	0.028	0.029
.	19.01.15-20.04.23-1-378129	59	2	2	1	0	1	547	1	1	0	0	NA	NA	NA	24	27	168	504	168	116	347	84	0	2	3	0	0.004	0.018
.	19.01.15-20.04.26-1-378133	125	15	15	2	0	2	553	14	14	0	0	NA	NA	NA	47	35	172	511	165	117	354	82	13	14	9	0.076	0.027	0.055
.	19.01.15-20.04.30-1-378139	129	6	6	2	0	1	559	5	5	0	0	NA	NA	NA	46	47	173	513	174	117	354	88	4	4	1	0.023	0.008	0.006
.	19.01.15-20.04.35-1-378143	63	2	2	0	0	0	545	0	0	0	0	NA	NA	NA	22	27	169	503	168	116	346	83	0	2	1	0	0.004	0.006
.	19.01.15-20.05.07-1-378170	146	14	14	2	0	1	565	12	12	0	0	NA	NA	NA	42	42	177	505	173	125	351	89	7	16	6	0.04	0.032	0.035
.	19.01.15-20.05.10-1-378171	198	22	22	5	0	4	569	18	18	0	0	NA	NA	NA	71	56	168	526	175	116	366	87	17	44	10	0.101	0.084	0.057
.	19.01.15-20.05.18-1-378176	143	9	9	3	0	3	560	8	8	0	0	NA	NA	NA	28	42	169	517	169	115	363	82	6	10	2	0.036	0.019	0.012
.	19.01.15-20.05.20-1-378179	198	23	23	7	0	6	586	21	21	0	0	NA	NA	NA	60	75	173	539	176	119	376	91	19	43	14	0.11	0.08	0.08
.	19.01.15-20.05.25-1-378187	120	7	7	0	0	0	561	6	6	0	0	NA	NA	NA	43	41	173	511	170	119	355	87	6	12	0	0.035	0.023	0
.	19.01.15-20.05.35-1-378195	203	9	9	1	0	1	587	8	8	0	0	NA	NA	NA	63	73	183	526	177	130	363	94	17	8	14	0.093	0.015	0.079
.	19.01.15-20.05.38-1-378199	33	1	1	0	0	0	0	0	0	0	0	NA	NA	NA	14	13	168	493	165	0	0	0	0	1	0	0	0.002	0
.	19.01.15-20.05.41-1-378201	209	25	25	7	0	6	585	24	24	0	0	NA	NA	NA	52	71	174	542	168	122	378	85	8	60	6	0.046	0.111	0.036
.	19.01.15-20.05.44-1-378207	58	2	2	0	0	0	538	1	1	0	0	NA	NA	NA	19	27	168	501	171	115	339	84	2	1	0	0.012	0.002	0
.	19.01.15-20.05.45-1-378208	60	2	2	0	0	0	549	0	0	0	0	NA	NA	NA	13	26	166	505	168	113	351	85	8	0	0	0.048	0	0
.	19.01.15-20.05.49-1-378209	90	9	9	1	0	1	545	8	8	0	0	NA	NA	NA	27	28	167	507	167	116	348	81	1	12	5	0.006	0.024	0.03
.	19.01.15-20.06.00-1-378229	210	22	22	5	0	5	572	18	18	0	0	NA	NA	NA	51	54	174	525	168	120	367	85	7	60	15	0.04	0.114	0.089
.	19.01.15-20.06.02-1-378231	124	8	8	2	0	2	554	6	6	0	0	NA	NA	NA	47	38	170	515	166	117	353	84	13	15	2	0.076	0.029	0.012
.	19.01.15-20.06.05-1-378232	62	3	3	2	0	2	532	2	2	0	0	NA	NA	NA	34	23	170	502	164	117	337	78	0	7	0	0	0.014	0
.	19.01.15-20.06.09-1-378233	36	1	1	0	0	0	0	0	0	0	0	NA	NA	NA	9	10	166	495	162	0	0	0	0	0	0	0	0	0
.	19.01.15-20.06.13-1-378234	179	35	35	9	0	8	568	32	32	0	0	NA	NA	NA	52	46	176	513	170	123	358	87	26	74	23	0.148	0.144	0.135
.	19.01.15-20.06.16-1-378235	208	13	13	3	0	3	582	11	11	0	0	NA	NA	NA	57	68	175	530	176	122	368	92	15	29	0	0.086	0.055	0
.	19.01.15-20.06.17-1-378237	116	5	5	0	0	0	558	4	4	0	0	NA	NA	NA	34	42	171	515	169	120	355	83	0	12	4	0	0.023	0.024
.	19.01.15-20.06.19-1-378240	153	15	15	7	0	6	564	14	14	0	0	NA	NA	NA	37	44	167	517	173	117	359	88	10	14	15	0.06	0.027	0.087
.	19.01.15-20.06.21-1-378243	92	7	7	1	0	1	542	4	4	0	0	NA	NA	NA	19	21	170	500	164	115	344	83	3	11	1	0.018	0.022	0.006
.	19.01.15-20.06.27-1-378252	181	21	21	6	0	6	574	18	18	0	0	NA	NA	NA	57	60	176	523	174	123	360	91	19	20	16	0.108	0.038	0.092
.	19.01.15-20.06.35-1-378261	228	42	42	13	0	9	578	40	40	0	0	NA	NA	NA	70	57	173	530	167	121	372	85	22	67	32	0.127	0.126	0.192
.	19.01.15-20.06.36-1-378267	210	51	51	12	0	9	562	47	47	0	0	NA	NA	NA	70	58	172	527	172	114	361	87	25	123	24	0.145	0.233	0.14
.	19.01.15-20.06.40-1-378269	127	6	6	1	0	1	560	5	5	0	0	NA	NA	NA	35	38	168	510	173	117	355	88	0	16	3	0	0.031	0.017
.	19.01.15-20.06.42-1-378274	33	1	1	0	0	0	0	0	0	0	0	NA	NA	NA	9	9	164	494	164	0	0	0	0	0	1	0	0	0.006
.	19.01.15-20.06.43-1-378275	145	17	17	4	0	4	557	15	15	0	0	NA	NA	NA	58	58	176	526	169	117	358	82	2	38	4	0.011	0.072	0.024
.	19.01.15-20.06.44-1-378276	33	1	1	0	0	0	0	0	0	0	0	NA	NA	NA	7	10	164	496	163	0	0	0	2	0	0	0.012	0	0
.	19.01.15-20.06.47-1-378277	182	22	22	6	0	6	575	21	21	0	0	NA	NA	NA	52	61	173	526	175	118	367	90	4	37	14	0.023	0.07	0.08
.	19.01.15-20.06.47-1-378278	175	24	24	6	0	6	583	23	23	0	0	NA	NA	NA	61	65	172	531	175	120	373	90	18	48	9	0.105	0.09	0.051
.	19.01.15-20.06.57-1-378302	60	2	2	0	0	0	0	1	1	0	0	NA	NA	NA	22	24	172	499	166	0	0	0	1	1	0	0.006	0.002	0
.	19.01.15-20.07.00-1-378304	64	3	3	0	0	0	297	2	2	0	0	NA	NA	NA	13	20	166	499	168	62	189	46	0	6	0	0	0.012	0
.	19.01.15-20.07.01-1-378305	61	3	3	0	0	0	547	2	2	0	0	NA	NA	NA	24	35	167	514	167	112	351	84	0	4	0	0	0.008	0
.	19.01.15-20.07.26-1-378315	95	7	7	2	0	2	551	6	6	0	0	NA	NA	NA	34	33	175	502	169	122	344	85	1	13	1	0.006	0.026	0.006
.	19.01.15-20.07.27-1-378317	119	6	6	0	0	0	542	3	3	0	0	NA	NA	NA	43	35	173	506	169	114	346	82	6	2	5	0.035	0.004	0.03
.	19.01.15-20.07.32-1-378320	90	3	3	2	0	2	550	2	2	0	0	NA	NA	NA	36	34	171	508	168	119	347	84	0	12	3	0	0.024	0.018
.	19.01.15-20.07.36-1-378326	91	3	3	1	0	1	548	2	2	0	0	NA	NA	NA	36	37	170	512	168	116	349	83	0	9	0	0	0.018	0
.	19.01.15-20.07.43-1-378332	229	24	24	6	0	4	596	23	23	0	0	NA	NA	NA	60	81	180	538	176	127	377	92	11	32	14	0.061	0.059	0.08
.	19.01.15-20.07.50-1-378334	143	11	11	3	0	3	562	10	10	0	0	NA	NA	NA	44	50	171	522	170	116	361	85	9	13	9	0.053	0.025	0.053
.	19.01.15-20.07.54-1-378351	35	1	1	0	0	0	0	0	0	0	0	NA	NA	NA	9	12	166	495	164	0	0	0	0	0	0	0	0	0
.	19.01.15-20.07.54-1-378352	269	52	52	14	0	12	595	46	46	0	0	NA	NA	NA	93	86	189	530	180	134	368	93	55	129	18	0.291	0.243	0.1
.	19.01.15-20.07.55-1-378353	149	16	16	3	0	2	561	11	11	0	0	NA	NA	NA	37	48	171	515	175	116	354	91	11	25	10	0.064	0.049	0.057
.	19.01.15-20.07.55-1-378354	68	3	3	2	0	2	540	2	2	0	0	NA	NA	NA	31	23	166	504	166	113	344	83	0	4	4	0	0.008	0.024
.	19.01.15-20.07.56-1-378355	62	4	4	1	0	1	536	3	3	0	0	NA	NA	NA	29	19	168	498	166	112	340	84	13	8	0	0.077	0.016	0
.	19.01.15-20.08.00-1-378363	85	3	3	0	0	0	536	2	2	0	0	NA	NA	NA	29	27	167	504	169	112	341	83	1	0	6	0.006	0	0.036
.	19.01.15-20.08.10-1-378368	121	11	11	4	0	4	555	9	9	0	0	NA	NA	NA	45	37	170	504	176	114	350	91	14	22	11	0.082	0.044	0.062
.	19.01.15-20.08.11-1-378369	409	68	68	13	0	11	630	61	61	0	0	NA	NA	NA	115	124	190	561	186	138	398	94	36	147	43	0.189	0.262	0.231
.	19.01.15-20.08.11-1-378370	90	6	6	2	0	1	547	5	5	0	0	NA	NA	NA	30	36	172	500	177	119	340	88	3	19	0	0.017	0.038	0
.	19.01.15-20.08.13-1-378373	64	2	2	0	0	0	540	1	1	0	0	NA	NA	NA	30	20	166	502	165	112	345	83	0	5	0	0	0.01	0
.	19.01.15-20.08.16-1-378374	88	4	4	2	0	2	537	3	3	0	0	NA	NA	NA	25	24	170	499	168	118	338	81	0	10	0	0	0.02	0
.	19.01.15-20.08.20-1-378379	34	1	1	0	0	0	0	0	0	0	0	NA	NA	NA	10	13	165	496	165	0	0	0	0	2	0	0	0.004	0
.	19.01.15-20.08.22-1-378384	150	6	6	2	0	1	573	4	4	0	0	NA	NA	NA	60	57	168	527	175	118	368	87	4	21	5	0.024	0.04	0.029
.	19.01.15-20.08.25-1-378389	205	45	45	11	0	10	565	40	40	0	0	NA	NA	NA	71	60	176	524	173	122	355	88	48	88	16	0.273	0.168	0.092
.	19.01.15-20.08.26-1-378391	161	9	9	3	0	2	564	7	7	0	0	NA	NA	NA	54	51	171	521	172	119	358	87	7	16	4	0.041	0.031	0.023
.	19.01.15-20.08.30-1-378396	150	12	12	4	0	2	554	11	11	0	0	NA	NA	NA	51	38	168	516	167	114	358	82	4	17	8	0.024	0.033	0.048
.	19.01.15-20.08.35-1-378404	31	1	1	0	0	0	0	0	0	0	0	NA	NA	NA	8	9	165	492	165	0	0	0	0	3	0	0	0.006	0
.	19.01.15-20.08.38-1-378406	310	47	47	15	0	11	608	44	44	0	0	NA	NA	NA	108	100	179	548	186	126	384	98	38	103	11	0.212	0.188	0.059
.	19.01.15-20.08.41-1-378409	213	33	33	8	0	7	572	29	29	0	0	NA	NA	NA	84	54	173	522	172	119	364	89	36	64	21	0.208	0.123	0.122
.	19.01.15-20.08.44-1-378415	147	22	22	8	0	5	562	19	19	0	0	NA	NA	NA	50	42	170	512	173	119	357	86	12	43	18	0.071	0.084	0.104
.	19.01.15-20.08.50-1-378419	210	40	40	14	0	13	575	36	36	0	0	NA	NA	NA	55	61	176	519	179	122	359	94	14	94	14	0.08	0.181	0.078
.	19.01.15-20.08.55-1-378436	137	9	9	4	0	4	558	8	8	0	0	NA	NA	NA	45	47	173	515	172	119	354	85	0	21	14	0	0.041	0.081
.	19.01.15-20.09.18-1-378445	296	25	25	4	0	4	602	20	20	0	0	NA	NA	NA	96	96	184	548	177	130	382	90	16	62	24	0.087	0.113	0.136
.	19.01.15-20.09.22-1-378450	179	6	6	3	0	2	568	5	5	0	0	NA	NA	NA	63	51	172	523	169	118	363	87	5	14	3	0.029	0.027	0.018
.	19.01.15-20.09.39-1-378465	91	3	3	0	0	0	546	2	2	0	0	NA	NA	NA	39	32	167	511	167	113	350	83	3	4	0	0.018	0.008	0
.	19.01.15-20.09.42-1-378466	92	5	5	2	0	2	548	4	4	0	0	NA	NA	NA	34	33	171	504	171	118	346	84	6	9	0	0.035	0.018	0
.	19.01.15-20.09.44-1-378472	150	17	17	3	0	3	555	12	12	0	0	NA	NA	NA	47	40	173	513	167	119	353	83	15	27	5	0.087	0.053	0.03
.	19.01.15-20.09.45-1-378473	33	1	1	0	0	0	0	0	0	0	0	NA	NA	NA	12	7	163	494	163	0	0	0	0	3	0	0	0.006	0
.	19.01.15-20.09.47-1-378474	114	5	5	1	0	1	554	4	4	0	0	NA	NA	NA	32	35	169	513	166	118	354	82	4	14	0	0.024	0.027	0
.	19.01.15-20.09.52-1-378491	149	21	21	5	0	4	555	14	14	0	0	NA	NA	NA	43	41	168	510	176	115	350	90	13	32	10	0.077	0.063	0.057
.	19.01.15-20.09.53-1-378492	221	28	28	8	0	6	580	25	25	0	0	NA	NA	NA	66	66	175	529	175	125	367	88	36	60	19	0.206	0.113	0.109
.	19.01.15-20.09.58-1-378496	85	3	3	0	0	0	541	2	2	0	0	NA	NA	NA	32	31	165	510	169	115	344	82	7	4	0	0.042	0.008	0
.	19.01.15-20.10.01-1-378498	88	10	10	0	0	0	537	8	8	0	0	NA	NA	NA	25	24	169	502	166	116	339	82	0	11	4	0	0.022	0.024
.	19.01.15-20.10.04-1-378503	65	3	3	1	0	1	542	2	2	0	0	NA	NA	NA	23	22	165	503	167	116	345	81	0	10	2	0	0.02	0.012
.	19.01.15-20.10.06-1-378506	31	1	1	0	0	0	0	0	0	0	0	NA	NA	NA	8	8	165	492	164	0	0	0	0	1	0	0	0.002	0
.	19.01.15-20.10.08-1-378507	89	6	6	2	0	2	541	3	3	0	0	NA	NA	NA	26	21	170	500	164	115	343	83	8	9	0	0.047	0.018	0
.	19.01.15-20.10.10-1-378508	32	1	1	0	0	0	0	0	0	0	0	NA	NA	NA	12	5	165	490	163	0	0	0	0	2	0	0	0.004	0
.	19.01.15-20.10.10-1-378509	63	3	3	2	0	2	544	2	2	0	0	NA	NA	NA	24	32	169	509	167	114	347	83	3	3	1	0.018	0.006	0.006
.	19.01.15-20.10.12-1-378510	179	17	17	8	0	6	570	16	16	0	0	NA	NA	NA	70	58	171	527	173	118	365	87	13	37	19	0.076	0.07	0.11
.	19.01.15-20.10.13-1-378512	88	3	3	1	0	1	532	2	2	0	0	NA	NA	NA	41	20	168	499	166	115	336	81	0	6	1	0	0.012	0.006
.	19.01.15-20.10.17-1-378514	297	46	46	15	0	10	609	41	41	0	0	NA	NA	NA	92	98	182	544	185	128	382	99	62	85	29	0.341	0.156	0.157
.	19.01.15-20.10.20-1-378518	65	2	2	0	0	0	348	1	1	0	0	NA	NA	NA	24	20	166	500	167	79	213	56	0	2	0	0	0.004	0
.	19.01.15-20.10.23-1-378523	123	12	12	3	0	2	572	11	11	0	0	NA	NA	NA	36	56	176	521	172	123	362	87	5	31	3	0.028	0.06	0.017
.	19.01.15-20.10.25-1-378526	245	16	16	4	0	4	591	13	13	0	0	NA	NA	NA	68	69	170	530	182	119	374	98	13	20	11	0.076	0.038	0.06
.	19.01.15-20.10.26-1-378528	120	5	5	1	0	1	556	4	4	0	0	NA	NA	NA	53	42	170	514	171	115	355	86	13	8	5	0.076	0.016	0.029
.	19.01.15-20.10.35-1-378535	89	3	3	0	0	0	547	2	2	0	0	NA	NA	NA	24	26	167	499	173	114	346	87	0	2	3	0	0.004	0.017
.	19.01.15-20.10.54-1-378562	246	43	43	10	0	10	572	38	38	0	0	NA	NA	NA	55	49	174	516	172	122	360	90	45	93	37	0.259	0.18	0.215
.	19.01.15-20.10.54-1-378563	238	40	40	13	0	8	580	37	37	0	0	NA	NA	NA	57	65	182	520	176	125	364	91	32	96	20	0.176	0.185	0.114
.	19.01.15-20.10.55-1-378565	156	16	16	3	0	3	565	15	15	0	0	NA	NA	NA	40	48	173	514	174	117	359	89	12	24	13	0.069	0.047	0.075
.	19.01.15-20.10.59-1-378569	36	1	1	0	0	0	0	0	0	0	0	NA	NA	NA	13	5	165	491	162	0	0	0	0	1	0	0	0.002	0
.	19.01.15-20.11.02-1-378570	170	17	17	3	0	3	571	15	15	0	0	NA	NA	NA	57	53	174	517	175	122	358	91	26	27	12	0.149	0.052	0.069
.	19.01.15-20.11.02-1-378571	33	1	1	0	0	0	0	0	0	0	0	NA	NA	NA	7	12	167	494	164	0	0	0	0	0	0	0	0	0
.	19.01.15-20.11.05-1-378572	262	20	20	4	0	2	591	18	18	0	0	NA	NA	NA	79	71	179	527	178	124	370	97	12	44	24	0.067	0.083	0.135
.	19.01.15-20.11.07-1-378573	86	3	3	0	0	0	538	2	2	0	0	NA	NA	NA	33	23	169	496	171	115	338	85	2	7	0	0.012	0.014	0
.	19.01.15-20.11.08-1-378574	119	8	8	3	0	2	562	6	6	0	0	NA	NA	NA	39	46	171	517	171	118	359	85	10	23	0	0.058	0.044	0
.	19.01.15-20.11.26-1-378589	61	4	4	1	0	1	534	3	3	0	0	NA	NA	NA	20	15	165	499	164	112	340	82	1	20	0	0.006	0.04	0
.	19.01.15-20.11.29-1-378594	85	6	6	1	0	1	540	5	5	0	0	NA	NA	NA	30	24	169	502	166	117	342	81	7	12	2	0.041	0.024	0.012
.	19.01.15-20.11.30-1-378595	94	11	11	2	0	1	552	10	10	0	0	NA	NA	NA	27	42	169	515	171	116	347	89	9	19	0	0.053	0.037	0
.	19.01.15-20.11.36-1-378599	33	1	1	0	0	0	0	0	0	0	0	NA	NA	NA	6	2	163	490	162	0	0	0	0	0	0	0	0	0
.	19.01.15-20.11.38-1-378601	60	3	3	1	0	1	538	2	2	0	0	NA	NA	NA	22	21	166	500	168	114	340	84	4	8	0	0.024	0.016	0
.	19.01.15-20.11.39-1-378602	95	8	8	2	0	2	553	7	7	0	0	NA	NA	NA	29	38	173	504	174	120	347	86	1	14	4	0.006	0.028	0.023
.	19.01.15-20.11.40-1-378603	206	16	16	5	0	5	572	14	14	0	0	NA	NA	NA	46	57	176	523	171	124	361	87	9	17	9	0.051	0.033	0.053
.	19.01.15-20.11.42-1-378604	86	4	4	0	0	0	550	3	3	0	0	NA	NA	NA	31	29	165	505	172	114	350	86	11	2	1	0.067	0.004	0.006
.	19.01.15-20.11.47-1-378610	301	20	20	6	0	5	611	19	19	0	0	NA	NA	NA	107	95	184	545	179	133	381	97	36	31	19	0.196	0.057	0.106
.	19.01.15-20.11.54-1-378628	176	50	50	7	0	6	563	45	45	0	0	NA	NA	NA	65	53	175	521	170	121	358	84	36	101	23	0.206	0.194	0.135
.	19.01.15-20.11.57-1-378632	153	10	10	2	0	1	568	8	8	0	0	NA	NA	NA	51	51	167	521	176	115	362	91	10	14	15	0.06	0.027	0.085
.	19.01.15-20.12.05-1-378634	62	4	4	1	0	1	201	3	3	0	0	NA	NA	NA	13	11	164	494	166	47	124	30	0	4	3	0	0.008	0.018
.	19.01.15-20.12.08-1-378635	37	1	1	0	0	0	0	0	0	0	0	NA	NA	NA	17	13	165	496	165	0	0	0	0	0	0	0	0	0
.	19.01.15-20.12.10-1-378636	152	18	18	7	0	6	562	16	16	0	0	NA	NA	NA	36	50	172	514	177	120	355	87	1	53	9	0.006	0.103	0.051
.	19.01.15-20.12.11-1-378637	154	23	23	7	0	6	547	21	21	0	0	NA	NA	NA	47	34	170	511	166	116	350	81	9	51	8	0.053	0.1	0.048
.	19.01.15-20.12.12-1-378638	191	27	27	10	0	6	582	23	23	0	0	NA	NA	NA	61	65	174	523	181	122	365	95	10	86	24	0.057	0.164	0.133
.	19.01.15-20.12.15-1-378641	62	3	3	0	0	0	542	2	2	0	0	NA	NA	NA	17	26	169	503	167	114	346	82	0	7	0	0	0.014	0
.	19.01.15-20.12.21-1-378647	395	30	30	10	0	9	614	25	25	0	0	NA	NA	NA	129	106	189	542	188	133	381	100	19	64	25	0.101	0.118	0.133
.	19.01.15-20.12.22-1-378651	33	1	1	1	0	1	0	0	0	0	0	NA	NA	NA	6	6	163	492	164	0	0	0	2	0	0	0.012	0	0
.	19.01.15-20.12.25-1-378654	59	2	2	0	0	0	543	1	1	0	0	NA	NA	NA	21	27	168	503	169	113	344	86	0	3	0	0	0.006	0
.	19.01.15-20.12.30-1-378659	208	47	47	8	0	7	573	43	43	0	0	NA	NA	NA	80	66	176	526	177	119	363	91	27	95	38	0.153	0.181	0.215
.	19.01.15-20.12.39-1-378670	202	13	13	2	0	2	559	11	11	0	0	NA	NA	NA	61	50	172	522	169	115	361	83	13	29	5	0.076	0.056	0.03
.	19.01.15-20.12.40-1-378672	232	27	27	8	0	5	570	22	22	0	0	NA	NA	NA	61	62	170	531	174	117	365	88	27	52	28	0.159	0.098	0.161
.	19.01.15-20.12.42-1-378674	175	19	19	7	0	6	589	17	17	0	0	NA	NA	NA	40	68	180	520	181	127	366	96	12	37	6	0.067	0.071	0.033
.	19.01.15-20.12.46-1-378679	57	2	2	1	0	1	147	1	1	0	0	NA	NA	NA	19	12	166	495	164	28	92	27	0	0	1	0	0	0.006
.	19.01.15-20.12.55-1-378696	181	17	17	5	0	5	582	16	16	0	0	NA	NA	NA	58	63	174	531	171	122	374	86	14	25	12	0.08	0.047	0.07
.	19.01.15-20.13.00-1-378701	156	12	12	3	0	3	569	11	11	0	0	NA	NA	NA	59	59	177	525	170	122	362	85	15	27	0	0.085	0.051	0
.	19.01.15-20.13.00-1-378702	89	3	3	0	0	0	549	2	2	0	0	NA	NA	NA	44	35	174	506	168	122	345	82	0	9	1	0	0.018	0.006
.	19.01.15-20.13.06-1-378705	31	1	1	1	0	1	0	0	0	0	0	NA	NA	NA	14	7	166	491	163	0	0	0	6	0	0	0.036	0	0
.	19.01.15-20.13.08-1-378707	124	17	17	4	0	4	553	13	13	0	0	NA	NA	NA	44	38	172	510	169	119	350	84	1	29	7	0.006	0.057	0.041
.	19.01.15-20.13.14-1-378711	223	18	18	5	0	3	580	16	16	0	0	NA	NA	NA	71	60	177	521	175	124	366	90	22	32	3	0.124	0.061	0.017
.	19.01.15-20.13.14-1-378712	60	2	2	0	0	0	201	1	1	0	0	NA	NA	NA	16	17	166	496	168	40	131	30	0	4	0	0	0.008	0
.	19.01.15-20.13.17-1-378715	34	1	1	0	0	0	0	0	0	0	0	NA	NA	NA	6	12	163	496	166	0	0	0	0	0	1	0	0	0.006
.	19.01.15-20.13.22-1-378721	124	15	15	3	0	3	555	12	12	0	0	NA	NA	NA	36	40	171	516	166	118	355	82	2	28	3	0.012	0.054	0.018
.	19.01.15-20.13.26-1-378727	127	8	8	1	0	1	555	6	6	0	0	NA	NA	NA	33	36	173	508	168	120	350	85	4	21	11	0.023	0.041	0.065
.	19.01.15-20.13.26-1-378728	33	1	1	0	0	0	0	0	0	0	0	NA	NA	NA	10	13	165	498	163	0	0	0	0	0	2	0	0	0.012
.	19.01.15-20.13.29-1-378732	398	48	48	13	0	10	633	42	42	0	0	NA	NA	NA	121	125	189	568	181	136	400	97	34	144	26	0.18	0.254	0.144
.	19.01.15-20.13.33-1-378733	128	5	5	1	0	1	559	4	4	0	0	NA	NA	NA	46	44	172	509	176	117	351	91	6	13	0	0.035	0.026	0
.	19.01.15-20.13.35-1-378735	60	2	2	1	0	1	543	1	1	0	0	NA	NA	NA	18	24	165	507	165	112	349	82	1	2	0	0.006	0.004	0
.	19.01.15-20.13.35-1-378737	261	19	19	8	0	6	601	18	18	0	0	NA	NA	NA	68	84	183	532	182	130	373	98	9	49	0	0.049	0.092	0
.	19.01.15-20.13.46-1-378741	200	42	42	10	0	8	575	38	38	0	0	NA	NA	NA	49	61	177	525	172	125	365	85	39	67	26	0.22	0.128	0.151
.	19.01.15-20.13.47-1-378746	234	24	24	7	0	4	575	22	22	0	0	NA	NA	NA	86	61	174	531	169	120	370	85	16	62	6	0.092	0.117	0.036
.	19.01.15-20.13.47-1-378747	346	48	48	13	0	12	628	42	42	0	0	NA	NA	NA	95	119	182	559	191	128	399	101	34	115	10	0.187	0.206	0.052
.	19.01.15-20.13.51-1-378765	144	10	10	0	0	0	554	9	9	0	0	NA	NA	NA	40	38	171	512	168	119	352	83	5	25	1	0.029	0.049	0.006
.	19.01.15-20.13.54-1-378766	202	15	15	4	0	3	574	14	14	0	0	NA	NA	NA	58	57	170	524	176	119	364	91	13	27	10	0.076	0.052	0.057
.	19.01.15-20.14.05-1-378773	148	17	17	6	0	5	559	16	16	0	0	NA	NA	NA	53	49	171	521	170	117	357	85	10	19	8	0.058	0.036	0.047
.	19.01.15-20.14.20-1-378777	124	19	19	10	0	9	543	15	15	0	0	NA	NA	NA	37	32	171	506	168	116	348	79	2	48	12	0.012	0.095	0.071
.	19.01.15-20.14.23-1-378783	33	1	1	1	0	1	0	0	0	0	0	NA	NA	NA	13	11	166	493	165	0	0	0	2	0	0	0.012	0	0
.	19.01.15-20.14.23-1-378786	90	4	4	2	0	2	540	3	3	0	0	NA	NA	NA	32	30	166	509	168	111	345	84	3	4	0	0.018	0.008	0
.	19.01.15-20.14.25-1-378790	205	15	15	3	0	3	560	11	11	0	0	NA	NA	NA	64	51	172	520	172	118	356	86	2	29	0	0.012	0.056	0
.	19.01.15-20.14.39-1-378802	172	9	9	1	0	1	561	7	7	0	0	NA	NA	NA	48	45	174	512	172	123	350	88	8	18	6	0.046	0.035	0.035
.	19.01.15-20.14.39-1-378803	170	8	8	1	0	0	555	7	7	0	0	NA	NA	NA	74	41	172	510	172	116	351	88	4	12	6	0.023	0.024	0.035
.	19.01.15-20.14.40-1-378804	68	3	3	0	0	0	539	2	2	0	0	NA	NA	NA	20	22	167	504	164	115	345	79	0	4	0	0	0.008	0
.	19.01.15-20.14.41-1-378805	87	6	6	2	0	1	542	4	4	0	0	NA	NA	NA	37	34	170	507	170	116	343	83	1	12	4	0.006	0.024	0.024
.	19.01.15-20.14.52-1-378825	246	11	11	2	0	1	582	7	7	0	0	NA	NA	NA	69	68	168	536	177	116	376	90	4	30	1	0.024	0.056	0.006
.	19.01.15-20.14.53-1-378826	120	19	19	3	0	3	548	17	17	0	0	NA	NA	NA	57	41	169	513	172	117	347	84	14	27	7	0.083	0.053	0.041
.	19.01.15-20.14.56-1-378828	96	5	5	1	0	1	556	4	4	0	0	NA	NA	NA	29	41	171	515	168	119	353	84	3	15	0	0.018	0.029	0
.	19.01.15-20.14.58-1-378833	61	3	3	0	0	0	544	2	2	0	0	NA	NA	NA	27	30	171	506	166	116	347	81	5	10	0	0.029	0.02	0
.	19.01.15-20.15.00-1-378835	203	17	17	5	0	2	566	16	16	0	0	NA	NA	NA	64	46	177	515	167	123	358	85	39	31	12	0.22	0.06	0.072
.	19.01.15-20.15.00-1-378836	90	6	6	3	0	2	547	4	4	0	0	NA	NA	NA	32	30	168	507	168	114	348	85	3	14	2	0.018	0.028	0.012
.	19.01.15-20.15.02-1-378837	90	5	5	1	0	1	548	4	4	0	0	NA	NA	NA	35	33	164	513	169	115	350	83	0	11	5	0	0.021	0.03
.	19.01.15-20.15.04-1-378839	125	16	16	3	0	3	557	12	12	0	0	NA	NA	NA	40	41	173	515	166	119	356	82	9	41	2	0.052	0.08	0.012
.	19.01.15-20.15.12-1-378841	99	6	6	1	0	1	549	4	4	0	0	NA	NA	NA	22	24	168	502	167	118	347	84	4	7	0	0.024	0.014	0
.	19.01.15-20.15.14-1-378843	327	43	43	11	0	9	605	40	40	0	0	NA	NA	NA	83	93	184	542	180	130	380	95	23	121	19	0.125	0.223	0.106
.	19.01.15-20.15.15-1-378844	61	2	2	1	0	1	544	1	1	0	0	NA	NA	NA	27	21	166	502	166	114	348	82	0	4	0	0	0.008	0
.	19.01.15-20.15.18-1-378847	34	1	1	0	0	0	0	0	0	0	0	NA	NA	NA	11	16	164	498	167	0	0	0	0	0	0	0	0	0
.	19.01.15-20.15.18-1-378848	34	1	1	0	0	0	0	0	0	0	0	NA	NA	NA	5	15	164	496	168	0	0	0	3	0	0	0.018	0	0
.	19.01.15-20.15.21-1-378852	409	97	97	28	0	19	621	86	86	0	0	NA	NA	NA	112	107	190	549	181	136	389	96	61	193	42	0.321	0.352	0.232
.	19.01.15-20.15.22-1-378855	118	10	10	4	0	2	542	9	9	0	0	NA	NA	NA	41	27	166	504	170	113	344	85	14	10	6	0.084	0.02	0.035
.	19.01.15-20.15.23-1-378856	153	17	17	3	0	3	559	15	15	0	0	NA	NA	NA	44	41	172	513	169	119	356	84	29	19	5	0.169	0.037	0.03
.	19.01.15-20.15.27-1-378862	57	2	2	1	0	1	540	1	1	0	0	NA	NA	NA	31	31	166	512	166	113	346	81	7	0	5	0.042	0	0.03
.	19.01.15-20.15.32-1-378867	124	6	6	0	0	0	542	5	5	0	0	NA	NA	NA	35	27	174	503	163	120	344	78	0	15	4	0	0.03	0.025
.	19.01.15-20.15.32-1-378868	120	9	9	0	0	0	552	8	8	0	0	NA	NA	NA	37	37	173	511	166	119	350	83	5	18	0	0.029	0.035	0
.	19.01.15-20.15.39-1-378874	144	9	9	0	0	0	559	8	8	0	0	NA	NA	NA	46	39	174	510	168	121	354	84	14	13	9	0.08	0.025	0.054
.	19.01.15-20.15.40-1-378875	437	28	28	7	0	5	634	27	27	0	0	NA	NA	NA	135	122	189	565	181	133	404	97	24	39	20	0.127	0.069	0.11
.	19.01.15-20.15.50-1-378885	174	11	11	0	0	0	557	8	8	0	0	NA	NA	NA	56	44	169	520	168	117	355	85	1	25	5	0.006	0.048	0.03
.	19.01.15-20.15.50-1-378886	186	14	14	4	0	3	578	12	12	0	0	NA	NA	NA	57	61	180	519	175	127	360	91	2	34	4	0.011	0.066	0.023
.	19.01.15-20.15.51-1-378887	65	3	3	0	0	0	545	2	2	0	0	NA	NA	NA	29	30	175	500	168	118	345	82	2	2	0	0.011	0.004	0
.	19.01.15-20.15.52-1-378903	124	17	17	4	0	3	557	13	13	0	0	NA	NA	NA	49	45	173	518	167	118	356	83	4	49	0	0.023	0.095	0
.	19.01.15-20.16.00-1-378910	332	57	57	15	0	11	619	54	54	0	0	NA	NA	NA	93	111	180	564	180	128	398	93	64	104	39	0.356	0.184	0.217
.	19.01.15-20.16.08-1-378914	180	9	9	3	0	3	563	8	8	0	0	NA	NA	NA	58	46	173	513	173	119	355	89	3	16	11	0.017	0.031	0.064
.	19.01.15-20.16.11-1-378915	59	2	2	0	0	0	540	1	1	0	0	NA	NA	NA	25	24	171	498	168	115	342	83	2	0	4	0.012	0	0.024
.	19.01.15-20.16.19-1-378920	217	33	33	6	0	5	573	29	29	0	0	NA	NA	NA	69	55	174	518	176	121	363	89	20	80	19	0.115	0.154	0.108
.	19.01.15-20.16.21-1-378924	114	8	8	3	0	3	560	7	7	0	0	NA	NA	NA	33	40	170	513	170	119	353	88	0	20	16	0	0.039	0.094
.	19.01.15-20.16.22-1-378925	150	8	8	3	0	3	557	7	7	0	0	NA	NA	NA	47	45	176	513	169	123	348	86	5	2	5	0.028	0.004	0.03
.	19.01.15-20.16.22-1-378926	153	35	35	11	0	9	557	32	32	0	0	NA	NA	NA	49	51	171	520	173	117	352	88	32	61	6	0.187	0.117	0.035
.	19.01.15-20.16.24-1-378930	119	8	8	2	0	2	552	7	7	0	0	NA	NA	NA	48	35	172	504	172	120	346	86	4	24	1	0.023	0.048	0.006
.	19.01.15-20.16.30-1-378937	118	9	9	4	0	3	547	8	8	0	0	NA	NA	NA	41	33	168	508	170	114	350	83	5	34	0	0.03	0.067	0
.	19.01.15-20.16.40-1-378954	156	23	23	5	0	5	563	21	21	0	0	NA	NA	NA	45	46	168	518	173	116	360	87	17	35	3	0.101	0.068	0.017
.	19.01.15-20.16.43-1-378955	85	4	4	1	0	1	543	3	3	0	0	NA	NA	NA	33	24	166	505	166	115	346	82	7	5	2	0.042	0.01	0.012
.	19.01.15-20.16.49-1-378961	123	13	13	3	0	3	563	12	12	0	0	NA	NA	NA	35	43	168	512	176	115	355	93	19	20	5	0.113	0.039	0.028
.	19.01.15-20.16.49-1-378962	36	1	1	1	0	1	0	0	0	0	0	NA	NA	NA	10	9	164	494	164	0	0	0	0	4	0	0	0.008	0
.	19.01.15-20.16.53-1-378980	142	20	20	5	0	3	563	17	17	0	0	NA	NA	NA	44	47	169	518	173	116	360	87	28	42	15	0.166	0.081	0.087
.	19.01.15-20.16.58-1-378986	92	3	3	0	0	0	545	1	1	0	0	NA	NA	NA	34	27	170	501	169	116	344	85	4	3	0	0.024	0.006	0
.	19.01.15-20.17.12-1-378988	87	4	4	3	0	2	552	3	3	0	0	NA	NA	NA	34	38	168	513	170	117	350	85	4	10	0	0.024	0.019	0
.	19.01.15-20.17.14-1-378990	36	1	1	0	0	0	0	0	0	0	0	NA	NA	NA	10	12	165	495	165	0	0	0	0	2	0	0	0.004	0
.	19.01.15-20.17.14-1-378991	57	3	3	1	0	1	541	2	2	0	0	NA	NA	NA	20	25	167	505	166	116	343	82	0	6	3	0	0.012	0.018
.	19.01.15-20.17.14-1-378992	185	15	15	2	0	1	583	14	14	0	0	NA	NA	NA	72	68	176	528	177	121	370	92	7	13	11	0.04	0.025	0.062
.	19.01.15-20.17.17-1-378994	115	5	5	1	0	1	547	4	4	0	0	NA	NA	NA	38	31	167	504	173	116	345	86	5	2	1	0.03	0.004	0.006
.	19.01.15-20.17.19-1-378997	326	34	34	10	0	9	605	29	29	0	0	NA	NA	NA	99	94	183	540	184	129	376	100	32	53	21	0.175	0.098	0.114
.	19.01.15-20.17.21-1-379001	210	10	10	2	0	2	570	9	9	0	0	NA	NA	NA	56	52	172	518	175	116	364	90	9	37	3	0.052	0.071	0.017
.	19.01.15-20.17.27-1-379008	61	3	3	0	0	0	538	2	2	0	0	NA	NA	NA	24	21	167	502	165	115	342	81	1	5	0	0.006	0.01	0
.	19.01.15-20.17.31-1-379011	440	75	75	27	0	20	606	64	64	0	0	NA	NA	NA	131	97	187	533	190	133	370	103	48	177	30	0.257	0.332	0.158
.	19.01.15-20.17.33-1-379012	98	4	4	1	0	1	543	3	3	0	0	NA	NA	NA	40	24	168	505	164	114	347	82	3	7	0	0.018	0.014	0
.	19.01.15-20.17.33-1-379013	133	12	12	1	0	0	563	11	11	0	0	NA	NA	NA	34	47	170	518	172	118	360	85	4	30	5	0.024	0.058	0.029
.	19.01.15-20.17.33-1-379014	114	8	8	4	0	3	555	5	5	0	0	NA	NA	NA	46	40	166	519	168	113	358	84	9	9	7	0.054	0.017	0.042
.	19.01.15-20.17.43-1-379020	151	11	11	3	0	3	561	10	10	0	0	NA	NA	NA	56	53	171	517	178	118	353	90	6	25	8	0.035	0.048	0.045
.	19.01.15-20.17.43-1-379021	88	9	9	1	0	1	543	6	6	0	0	NA	NA	NA	34	28	168	505	168	114	346	83	11	16	1	0.065	0.032	0.006
.	19.01.15-20.17.48-1-379023	126	8	8	1	0	1	548	7	7	0	0	NA	NA	NA	30	32	169	507	169	117	347	84	5	20	6	0.03	0.039	0.036
.	19.01.15-20.17.49-1-379028	31	1	1	0	0	0	0	0	0	0	0	NA	NA	NA	4	12	165	496	164	0	0	0	0	0	0	0	0	0
.	19.01.15-20.17.51-1-379031	144	13	13	1	0	0	566	12	12	0	0	NA	NA	NA	53	53	175	517	174	121	356	89	15	16	5	0.086	0.031	0.029
.	19.01.15-20.17.53-1-379049	88	4	4	2	0	1	539	3	3	0	0	NA	NA	NA	29	23	168	504	164	116	345	78	0	6	5	0	0.012	0.03
.	19.01.15-20.17.55-1-379050	94	3	3	0	0	0	542	2	2	0	0	NA	NA	NA	38	24	168	499	170	117	342	83	6	1	0	0.036	0.002	0
.	19.01.15-20.18.04-1-379055	122	4	4	0	0	0	551	3	3	0	0	NA	NA	NA	47	34	174	504	169	120	348	83	0	7	7	0	0.014	0.041
.	19.01.15-20.18.04-1-379056	211	16	16	3	0	3	575	13	13	0	0	NA	NA	NA	51	64	180	522	175	126	359	90	12	19	15	0.067	0.036	0.086
.	19.01.15-20.18.06-1-379057	240	22	22	5	0	3	583	19	19	0	0	NA	NA	NA	71	61	173	525	176	121	368	94	10	50	18	0.058	0.095	0.102
.	19.01.15-20.18.08-1-379058	36	1	1	0	0	0	0	0	0	0	0	NA	NA	NA	10	9	165	493	164	0	0	0	1	0	0	0.006	0	0
.	19.01.15-20.18.11-1-379061	95	5	5	4	0	4	540	4	4	0	0	NA	NA	NA	27	25	167	500	171	114	338	88	0	10	3	0	0.02	0.018
.	19.01.15-20.18.11-1-379062	237	13	13	2	0	1	577	10	10	0	0	NA	NA	NA	63	61	179	521	174	126	364	87	4	22	10	0.022	0.042	0.057
.	19.01.15-20.18.22-1-379071	153	13	13	4	0	4	556	12	12	0	0	NA	NA	NA	39	41	173	514	167	119	353	84	5	51	10	0.029	0.099	0.06
.	19.01.15-20.18.23-1-379073	240	20	20	6	0	4	590	18	18	0	0	NA	NA	NA	91	84	174	543	180	120	377	93	39	43	4	0.224	0.079	0.022
.	19.01.15-20.18.26-1-379079	120	8	8	2	0	2	549	7	7	0	0	NA	NA	NA	44	35	170	508	170	116	350	83	9	2	10	0.053	0.004	0.059
.	19.01.15-20.18.31-1-379083	123	8	8	1	0	0	546	7	7	0	0	NA	NA	NA	45	30	170	505	168	115	349	82	6	36	0	0.035	0.071	0
.	19.01.15-20.18.38-1-379093	98	10	10	1	0	1	542	9	9	0	0	NA	NA	NA	31	27	171	502	167	119	344	79	4	16	7	0.023	0.032	0.042
.	19.01.15-20.18.44-1-379095	213	20	20	1	0	1	580	16	16	0	0	NA	NA	NA	73	67	174	529	177	122	367	91	11	28	8	0.063	0.053	0.045
.	19.01.15-20.18.45-1-379096	208	25	25	6	0	4	578	20	20	0	0	NA	NA	NA	60	64	178	524	175	124	362	92	15	46	15	0.084	0.088	0.086
.	19.01.15-20.18.47-1-379101	96	10	10	3	0	3	542	7	7	0	0	NA	NA	NA	41	28	173	499	169	118	342	82	11	15	1	0.064	0.03	0.006
.	19.01.15-20.18.57-1-379122	61	2	2	0	0	0	538	1	1	0	0	NA	NA	NA	32	24	166	502	169	113	342	83	2	2	0	0.012	0.004	0
.	19.01.15-20.18.59-1-379123	266	30	30	9	0	6	584	24	24	0	0	NA	NA	NA	86	69	179	524	179	125	366	93	34	64	23	0.19	0.122	0.128
.	19.01.15-20.19.12-1-379126	88	6	6	3	0	2	544	5	5	0	0	NA	NA	NA	20	27	170	503	167	115	347	82	7	11	2	0.041	0.022	0.012
.	19.01.15-20.19.13-1-379127	88	5	5	3	0	3	547	4	4	0	0	NA	NA	NA	32	32	165	508	172	112	350	85	14	7	0	0.085	0.014	0
.	19.01.15-20.19.15-1-379130	94	4	4	0	0	0	558	2	2	0	0	NA	NA	NA	32	37	175	505	170	124	348	86	0	5	5	0	0.01	0.029
.	19.01.15-20.19.21-1-379137	245	19	19	7	0	4	573	18	18	0	0	NA	NA	NA	56	57	175	520	175	121	363	89	38	27	21	0.217	0.052	0.12
.	19.01.15-20.19.21-1-379138	365	60	60	12	0	8	606	54	54	0	0	NA	NA	NA	95	93	186	545	175	130	384	92	46	87	31	0.247	0.16	0.177
.	19.01.15-20.19.31-1-379151	61	2	2	2	0	2	541	1	1	0	0	NA	NA	NA	22	17	166	498	166	114	345	82	0	12	0	0	0.024	0
.	19.01.15-20.19.32-1-379152	222	25	25	11	0	8	586	24	24	0	0	NA	NA	NA	59	71	175	535	174	121	373	92	21	45	5	0.12	0.084	0.029
.	19.01.15-20.19.32-1-379153	89	4	4	0	0	0	562	3	3	0	0	NA	NA	NA	31	44	173	512	172	119	354	89	0	16	2	0	0.031	0.012
.	19.01.15-20.19.32-1-379155	148	8	8	1	0	1	564	6	6	0	0	NA	NA	NA	49	50	169	522	172	116	359	89	13	16	7	0.077	0.031	0.041
.	19.01.15-20.19.33-1-379156	120	5	5	1	0	1	543	3	3	0	0	NA	NA	NA	39	30	171	505	167	116	342	85	9	0	0	0.053	0	0
.	19.01.15-20.19.45-1-379162	119	9	9	4	0	4	554	8	8	0	0	NA	NA	NA	32	39	168	515	169	116	358	80	9	29	0	0.054	0.056	0
.	19.01.15-20.19.49-1-379163	218	27	27	9	0	8	579	24	24	0	0	NA	NA	NA	67	70	176	534	173	121	369	89	15	60	10	0.085	0.112	0.058
.	19.01.15-20.19.50-1-379168	60	2	2	1	0	1	148	1	1	0	0	NA	NA	NA	16	14	166	498	163	30	90	28	0	1	0	0	0.002	0
.	19.01.15-20.19.56-1-379184	178	11	11	6	0	5	576	10	10	0	0	NA	NA	NA	53	62	178	521	176	127	360	89	0	45	14	0	0.086	0.08
.	19.01.15-20.19.58-1-379189	86	4	4	1	0	1	548	3	3	0	0	NA	NA	NA	28	33	169	507	170	114	350	84	2	6	4	0.012	0.012	0.024
.	19.01.15-20.20.00-1-379190	125	10	10	0	0	0	542	9	9	0	0	NA	NA	NA	28	26	164	510	165	110	351	81	9	8	2	0.055	0.016	0.012
.	19.01.15-20.20.01-1-379195	62	4	4	1	0	1	542	3	3	0	0	NA	NA	NA	16	21	165	502	167	112	348	82	1	13	1	0.006	0.026	0.006
.	19.01.15-20.20.05-1-379197	116	11	11	4	0	4	547	9	9	0	0	NA	NA	NA	27	32	172	506	167	118	348	81	18	14	5	0.105	0.028	0.03
.	19.01.15-20.20.15-1-379198	238	55	55	10	0	7	586	50	50	0	0	NA	NA	NA	63	70	183	521	179	128	366	92	34	83	36	0.186	0.159	0.201
.	19.01.15-20.20.16-1-379199	183	9	9	4	0	3	578	7	7	0	0	NA	NA	NA	51	59	182	519	171	130	357	91	18	9	1	0.099	0.017	0.006
.	19.01.15-20.20.17-1-379200	292	78	78	18	0	15	595	75	75	0	0	NA	NA	NA	68	80	177	536	180	126	373	96	64	127	35	0.362	0.237	0.194
.	19.01.15-20.20.24-1-379212	34	1	1	0	0	0	0	0	0	0	0	NA	NA	NA	8	9	166	493	163	0	0	0	0	1	0	0	0.002	0
.	19.01.15-20.20.25-1-379213	382	31	31	10	0	5	610	29	29	0	0	NA	NA	NA	111	110	184	561	178	129	393	88	15	76	20	0.082	0.135	0.112
.	19.01.15-20.20.26-1-379215	32	1	1	1	0	1	0	0	0	0	0	NA	NA	NA	13	6	163	492	164	0	0	0	0	3	0	0	0.006	0
.	19.01.15-20.20.28-1-379218	234	23	23	7	0	4	589	21	21	0	0	NA	NA	NA	81	76	180	526	183	126	368	95	18	47	16	0.1	0.089	0.087
.	19.01.15-20.20.30-1-379221	63	2	2	1	0	1	544	0	0	0	0	NA	NA	NA	24	23	167	504	165	112	352	80	0	2	1	0	0.004	0.006
.	19.01.15-20.20.37-1-379230	66	2	2	0	0	0	542	1	1	0	0	NA	NA	NA	19	27	172	502	166	117	342	83	0	3	0	0	0.006	0
.	19.01.15-20.21.03-1-379256	146	9	9	1	0	1	549	8	8	0	0	NA	NA	NA	44	35	169	508	171	116	347	86	3	15	18	0.018	0.03	0.105
.	19.01.15-20.21.03-1-379257	34	1	1	0	0	0	0	0	0	0	0	NA	NA	NA	16	7	164	492	164	0	0	0	0	1	0	0	0.002	0
.	19.01.15-20.21.06-1-379258	33	1	1	0	0	0	0	0	0	0	0	NA	NA	NA	9	12	167	496	162	0	0	0	0	0	0	0	0	0
.	19.01.15-20.21.08-1-379259	119	5	5	3	0	3	552	4	4	0	0	NA	NA	NA	49	38	171	511	169	118	348	86	0	26	2	0	0.051	0.012
.	19.01.15-20.21.12-1-379262	60	2	2	0	0	0	249	1	1	0	0	NA	NA	NA	11	24	166	507	164	56	152	41	0	0	1	0	0	0.006
.	19.01.15-20.21.14-1-379263	66	4	4	2	0	2	545	3	3	0	0	NA	NA	NA	20	29	166	508	168	113	349	83	0	9	4	0	0.018	0.024
.	19.01.15-20.21.23-1-379275	188	11	11	3	0	2	580	10	10	0	0	NA	NA	NA	59	65	174	533	171	123	369	88	10	14	9	0.057	0.026	0.053
.	19.01.15-20.21.24-1-379276	234	20	20	7	0	7	579	19	19	0	0	NA	NA	NA	77	55	172	525	171	121	368	90	10	64	10	0.058	0.122	0.058
.	19.01.15-20.21.25-1-379279	203	20	20	5	0	4	561	19	19	0	0	NA	NA	NA	65	53	175	512	179	120	349	92	17	48	16	0.097	0.094	0.089
.	19.01.15-20.21.27-1-379282	125	14	14	5	0	4	564	12	12	0	0	NA	NA	NA	40	54	169	522	176	115	360	89	7	23	10	0.041	0.044	0.057
.	19.01.15-20.21.31-1-379286	199	15	15	2	0	2	577	13	13	0	0	NA	NA	NA	72	64	177	529	171	124	368	85	6	27	6	0.034	0.051	0.035
.	19.01.15-20.21.37-1-379291	319	32	32	9	0	6	626	30	30	0	0	NA	NA	NA	94	106	185	551	183	134	393	99	12	88	20	0.065	0.16	0.109
.	19.01.15-20.21.39-1-379292	153	13	13	2	0	1	562	12	12	0	0	NA	NA	NA	56	49	171	514	177	117	357	88	17	20	6	0.099	0.039	0.034
.	19.01.15-20.21.48-1-379295	148	7	7	1	0	1	569	5	5	0	0	NA	NA	NA	48	53	170	522	174	117	363	89	14	14	0	0.082	0.027	0
.	19.01.15-20.21.59-1-379322	150	44	44	9	0	8	556	38	38	0	0	NA	NA	NA	54	47	170	516	174	116	348	92	23	74	11	0.135	0.143	0.063
.	19.01.15-20.22.01-1-379324	151	19	19	4	0	2	563	17	17	0	0	NA	NA	NA	62	50	175	520	168	118	362	83	24	35	13	0.137	0.067	0.077
.	19.01.15-20.22.02-1-379325	118	16	16	2	0	2	560	15	15	0	0	NA	NA	NA	24	49	174	517	171	119	357	84	6	21	7	0.034	0.041	0.041
.	19.01.15-20.22.06-1-379329	36	1	1	0	0	0	0	0	0	0	0	NA	NA	NA	8	6	163	493	163	0	0	0	0	3	0	0	0.006	0
.	19.01.15-20.22.29-1-379342	93	8	8	3	0	3	545	7	7	0	0	NA	NA	NA	40	32	171	502	172	117	342	86	3	15	9	0.018	0.03	0.052
.	19.01.15-20.22.31-1-379344	160	11	11	5	0	5	586	9	9	0	0	NA	NA	NA	52	72	174	531	180	120	371	95	13	10	8	0.075	0.019	0.044
.	19.01.15-20.22.32-1-379345	446	52	52	12	0	9	650	50	50	0	0	NA	NA	NA	115	144	191	577	189	131	414	105	68	120	29	0.356	0.208	0.153
.	19.01.15-20.22.43-1-379357	198	35	35	3	0	3	562	31	31	0	0	NA	NA	NA	65	53	172	523	171	119	358	85	20	84	7	0.116	0.161	0.041
.	19.01.15-20.22.52-1-379378	292	19	19	5	0	5	603	15	15	0	0	NA	NA	NA	84	86	180	542	177	124	386	93	10	40	11	0.056	0.074	0.062
.	19.01.15-20.22.53-1-379379	196	28	28	4	0	2	572	24	24	0	0	NA	NA	NA	66	61	171	530	173	116	369	87	21	44	37	0.123	0.083	0.214
.	19.01.15-20.22.55-1-379380	95	5	5	0	0	0	554	4	4	0	0	NA	NA	NA	30	31	167	505	172	114	350	90	2	3	12	0.012	0.006	0.07
.	19.01.15-20.23.00-1-379384	63	3	3	0	0	0	546	2	2	0	0	NA	NA	NA	23	22	168	501	166	116	347	83	0	2	2	0	0.004	0.012
.	19.01.15-20.23.02-1-379385	33	1	1	1	0	1	0	0	0	0	0	NA	NA	NA	7	5	165	491	162	0	0	0	0	2	0	0	0.004	0
.	19.01.15-20.23.05-1-379386	59	2	2	0	0	0	0	1	1	0	0	NA	NA	NA	14	26	167	505	167	0	0	0	2	0	0	0.012	0	0
.	19.01.15-20.23.10-1-379389	144	12	12	1	0	1	557	10	10	0	0	NA	NA	NA	37	47	173	519	168	116	358	83	4	26	1	0.023	0.05	0.006
.	19.01.15-20.23.11-1-379390	176	12	12	4	0	3	578	11	11	0	0	NA	NA	NA	55	62	174	525	176	121	368	89	8	17	5	0.046	0.032	0.028
.	19.01.15-20.23.15-1-379392	115	7	7	2	0	2	546	5	5	0	0	NA	NA	NA	45	32	174	506	165	118	347	81	3	9	6	0.017	0.018	0.036
.	19.01.15-20.23.25-1-379404	60	2	2	1	0	1	50	1	1	0	0	NA	NA	NA	23	10	164	497	162	10	35	5	0	5	0	0	0.01	0
.	19.01.15-20.23.31-1-379409	151	14	14	3	0	3	557	12	12	0	0	NA	NA	NA	48	45	173	514	171	121	353	83	9	34	4	0.052	0.066	0.023
.	19.01.15-20.23.49-1-379414	283	17	17	4	0	2	611	14	14	0	0	NA	NA	NA	96	100	182	555	176	128	393	90	30	31	19	0.165	0.056	0.108
.	19.01.15-20.23.56-1-379435	214	17	17	4	0	3	576	15	15	0	0	NA	NA	NA	65	64	176	532	169	121	371	84	3	46	17	0.017	0.086	0.101
.	19.01.15-20.23.56-1-379436	201	8	8	1	0	0	578	7	7	0	0	NA	NA	NA	77	69	184	527	171	129	365	84	0	13	6	0	0.025	0.035
.	19.01.15-20.24.02-1-379440	212	32	32	7	0	5	578	28	28	0	0	NA	NA	NA	58	69	176	529	177	118	368	92	18	68	12	0.102	0.129	0.068
.	19.01.15-20.24.14-1-379442	33	1	1	1	0	1	0	0	0	0	0	NA	NA	NA	6	10	163	496	164	0	0	0	0	2	0	0	0.004	0
.	19.01.15-20.24.17-1-379443	216	16	16	2	0	1	590	14	14	0	0	NA	NA	NA	73	77	173	541	176	119	376	95	2	52	5	0.012	0.096	0.028
.	19.01.15-20.24.17-1-379444	31	1	1	0	0	0	0	0	0	0	0	NA	NA	NA	6	9	165	494	163	0	0	0	0	0	0	0	0	0
.	19.01.15-20.24.18-1-379447	90	7	7	3	0	3	555	6	6	0	0	NA	NA	NA	31	40	168	516	169	113	357	85	7	2	5	0.042	0.004	0.03
.	19.01.15-20.24.19-1-379449	32	1	1	0	0	0	0	0	0	0	0	NA	NA	NA	10	4	164	490	163	0	0	0	1	0	0	0.006	0	0
.	19.01.15-20.24.19-1-379450	33	1	1	0	0	0	0	0	0	0	0	NA	NA	NA	16	12	166	496	163	0	0	0	0	0	0	0	0	0
.	19.01.15-20.24.19-1-379452	205	11	11	2	0	0	585	9	9	0	0	NA	NA	NA	56	74	183	529	175	132	363	90	8	23	1	0.044	0.043	0.006
.	19.01.15-20.24.22-1-379454	182	20	20	9	0	9	570	19	19	0	0	NA	NA	NA	68	55	179	517	172	125	359	86	14	41	11	0.078	0.079	0.064
.	19.01.15-20.24.22-1-379456	30	1	1	0	0	0	0	0	0	0	0	NA	NA	NA	12	7	165	491	164	0	0	0	0	5	0	0	0.01	0
.	19.01.15-20.24.24-1-379460	33	1	1	1	0	1	0	0	0	0	0	NA	NA	NA	10	7	165	493	162	0	0	0	0	1	0	0	0.002	0
.	19.01.15-20.24.27-1-379466	89	7	7	1	0	0	552	5	5	0	0	NA	NA	NA	32	35	169	509	170	113	352	87	3	10	4	0.018	0.02	0.024
.	19.01.15-20.24.38-1-379477	267	44	44	16	0	13	592	42	42	0	0	NA	NA	NA	73	78	178	531	182	127	370	95	65	112	17	0.365	0.211	0.093
.	19.01.15-20.24.38-1-379478	59	2	2	0	0	0	251	1	1	0	0	NA	NA	NA	18	11	164	497	163	48	165	38	0	3	1	0	0.006	0.006
.	19.01.15-20.24.38-1-379479	209	30	30	10	0	7	571	29	29	0	0	NA	NA	NA	57	67	181	528	171	123	363	85	11	69	20	0.061	0.131	0.117
.	19.01.15-20.24.43-1-379480	37	1	1	0	0	0	0	0	0	0	0	NA	NA	NA	9	10	164	496	163	0	0	0	0	0	0	0	0	0
.	19.01.15-20.24.44-1-379481	294	48	48	18	0	14	591	43	43	0	0	NA	NA	NA	81	72	179	531	175	125	375	91	39	97	30	0.218	0.183	0.171
.	19.01.15-20.24.53-1-379502	29	1	1	0	0	0	0	0	0	0	0	NA	NA	NA	10	10	166	493	164	0	0	0	0	0	1	0	0	0.006
.	19.01.15-20.24.53-1-379503	180	30	30	8	0	5	553	27	27	0	0	NA	NA	NA	57	41	170	513	171	114	354	85	16	61	26	0.094	0.119	0.152
.	19.01.15-20.24.55-1-379504	149	24	24	8	0	3	567	20	20	0	0	NA	NA	NA	47	52	176	519	170	121	359	87	20	41	5	0.114	0.079	0.029
.	19.01.15-20.24.56-1-379506	258	23	23	10	0	9	590	21	21	0	0	NA	NA	NA	67	76	174	538	177	121	377	92	13	54	22	0.075	0.1	0.124
.	19.01.15-20.24.59-1-379510	540	55	55	11	0	8	675	50	50	0	0	NA	NA	NA	157	168	195	595	191	139	431	105	57	93	30	0.292	0.156	0.157
.	19.01.15-20.25.02-1-379511	172	9	9	0	0	0	563	7	7	0	0	NA	NA	NA	45	46	173	515	171	119	359	85	3	13	9	0.017	0.025	0.053
.	19.01.15-20.26.06-1-379556	88	4	4	3	0	2	537	2	2	0	0	NA	NA	NA	23	18	166	500	165	114	342	81	0	13	0	0	0.026	0
.	19.01.15-20.26.07-1-379557	36	1	1	1	0	1	0	0	0	0	0	NA	NA	NA	8	12	165	495	165	0	0	0	0	2	0	0	0.004	0
.	19.01.15-20.26.11-1-379559	211	32	32	5	0	5	588	27	27	0	0	NA	NA	NA	65	74	178	531	178	124	371	93	20	62	14	0.112	0.117	0.079
.	19.01.15-20.26.17-1-379560	93	6	6	1	0	1	541	5	5	0	0	NA	NA	NA	37	23	166	502	168	113	344	84	2	11	0	0.012	0.022	0
.	19.01.15-20.26.17-1-379561	290	66	66	25	0	15	595	57	57	0	0	NA	NA	NA	74	83	181	541	174	124	383	88	64	162	25	0.354	0.299	0.144
.	19.01.15-20.26.18-1-379563	119	9	9	1	0	1	554	8	8	0	0	NA	NA	NA	37	36	171	508	170	117	351	86	16	17	15	0.094	0.033	0.088
.	19.01.15-20.26.22-1-379570	237	59	59	20	0	16	576	54	54	0	0	NA	NA	NA	69	66	179	531	169	124	367	85	46	84	56	0.257	0.158	0.331
.	19.01.15-20.26.29-1-379582	210	28	28	12	0	12	579	23	23	0	0	NA	NA	NA	72	65	181	528	169	129	365	85	23	65	18	0.127	0.123	0.107
.	19.01.15-20.26.33-1-379584	157	26	26	9	0	8	568	23	23	0	0	NA	NA	NA	57	57	172	524	174	117	365	86	12	44	12	0.07	0.084	0.069
.	19.01.15-20.26.55-1-379614	62	2	2	2	0	1	548	1	1	0	0	NA	NA	NA	30	37	170	513	167	112	351	85	5	6	0	0.029	0.012	0
.	19.01.15-20.26.56-1-379615	186	15	15	3	0	3	573	14	14	0	0	NA	NA	NA	53	58	178	520	173	123	363	87	11	26	11	0.062	0.05	0.064
.	19.01.15-20.27.13-1-379620	119	10	10	1	0	1	545	9	9	0	0	NA	NA	NA	41	33	170	508	168	116	346	83	1	28	0	0.006	0.055	0
.	19.01.15-20.27.21-1-379627	96	9	9	0	0	0	541	6	6	0	0	NA	NA	NA	37	22	166	504	165	114	344	83	22	3	1	0.133	0.006	0.006
.	19.01.15-20.27.25-1-379632	61	2	2	0	0	0	542	1	1	0	0	NA	NA	NA	28	22	170	500	165	117	344	81	4	3	0	0.024	0.006	0
.	19.01.15-20.27.34-1-379639	240	26	26	8	0	6	589	24	24	0	0	NA	NA	NA	79	77	171	537	182	118	373	98	1	92	10	0.006	0.171	0.055
.	19.01.15-20.27.36-1-379643	121	10	10	2	0	2	554	8	8	0	0	NA	NA	NA	32	39	168	516	168	113	356	85	6	26	10	0.036	0.05	0.06
.	19.01.15-20.27.39-1-379645	297	15	15	4	0	2	607	13	13	0	0	NA	NA	NA	83	98	181	547	183	129	384	94	14	32	5	0.077	0.059	0.027
.	19.01.15-20.27.40-1-379646	124	19	19	6	0	4	558	18	18	0	0	NA	NA	NA	47	47	172	517	171	117	353	88	9	53	5	0.052	0.103	0.029
.	19.01.15-20.27.41-1-379647	210	30	30	9	0	9	570	29	29	0	0	NA	NA	NA	73	53	178	522	166	124	365	81	28	56	19	0.157	0.107	0.114
.	19.01.15-20.27.43-1-379648	143	9	9	4	0	3	559	8	8	0	0	NA	NA	NA	41	42	172	514	169	120	355	84	0	17	10	0	0.033	0.059
.	19.01.15-20.27.58-1-379674	59	8	8	1	0	1	540	6	6	0	0	NA	NA	NA	20	25	167	503	168	114	343	83	0	12	0	0	0.024	0
.	19.01.15-20.28.05-1-379676	175	16	16	7	0	5	563	15	15	0	0	NA	NA	NA	57	50	169	524	170	120	360	83	14	37	7	0.083	0.071	0.041
.	19.01.15-20.28.06-1-379677	204	28	28	10	0	8	571	27	27	0	0	NA	NA	NA	62	52	167	526	172	116	366	89	11	54	11	0.066	0.103	0.064
.	19.01.15-20.28.08-1-379679	297	26	26	5	0	4	607	25	25	0	0	NA	NA	NA	102	93	180	548	178	126	386	95	26	53	2	0.144	0.097	0.011
.	19.01.15-20.28.13-1-379681	177	15	15	1	0	1	569	13	13	0	0	NA	NA	NA	65	55	173	517	178	120	359	90	10	37	5	0.058	0.072	0.028
.	19.01.15-20.28.15-1-379683	94	5	5	0	0	0	540	4	4	0	0	NA	NA	NA	35	26	165	505	169	109	347	84	10	8	1	0.061	0.016	0.006
.	19.01.15-20.28.16-1-379684	33	1	1	1	0	1	0	0	0	0	0	NA	NA	NA	7	5	166	490	162	0	0	0	0	0	2	0	0	0.012
.	19.01.15-20.28.19-1-379689	89	5	5	1	0	1	553	4	4	0	0	NA	NA	NA	35	35	165	511	172	113	353	87	0	10	4	0	0.02	0.023
.	19.01.15-20.28.22-1-379693	115	14	14	3	0	3	551	13	13	0	0	NA	NA	NA	39	39	174	505	173	120	343	88	6	29	9	0.034	0.057	0.052
.	19.01.15-20.28.34-1-379707	227	34	34	12	0	5	575	31	31	0	0	NA	NA	NA	64	66	176	525	178	120	362	93	6	81	19	0.034	0.154	0.107
.	19.01.15-20.28.37-1-379712	61	2	2	0	0	0	149	1	1	0	0	NA	NA	NA	16	16	168	495	166	29	96	24	0	2	0	0	0.004	0
.	19.01.15-20.28.39-1-379713	369	59	59	18	0	15	629	51	51	0	0	NA	NA	NA	106	119	188	555	189	135	390	104	66	124	50	0.351	0.223	0.265
.	19.01.15-20.28.43-1-379715	181	20	20	6	0	5	579	19	19	0	0	NA	NA	NA	50	66	171	532	176	117	371	91	4	56	2	0.023	0.105	0.011
.	19.01.15-20.28.46-1-379716	85	7	7	2	0	2	544	4	4	0	0	NA	NA	NA	29	37	172	510	168	116	349	79	6	9	0	0.035	0.018	0
.	19.01.15-20.28.49-1-379718	116	6	6	2	0	2	549	5	5	0	0	NA	NA	NA	44	36	172	504	173	114	347	88	10	5	0	0.058	0.01	0
.	19.01.15-20.28.49-1-379719	144	14	14	7	0	5	553	13	13	0	0	NA	NA	NA	37	38	172	510	169	117	351	85	5	26	8	0.029	0.051	0.047
.	19.01.15-20.28.52-1-379724	147	19	19	6	0	4	565	18	18	0	0	NA	NA	NA	60	55	179	518	171	124	357	84	11	29	23	0.061	0.056	0.135
.	19.01.15-20.28.54-1-379740	150	14	14	2	0	2	557	13	13	0	0	NA	NA	NA	45	51	171	524	169	118	356	83	11	13	9	0.064	0.025	0.053
.	19.01.15-20.29.07-1-379745	64	4	4	0	0	0	537	2	2	0	0	NA	NA	NA	29	20	163	504	166	111	346	80	6	2	3	0.037	0.004	0.018
.	19.01.15-20.29.07-1-379746	156	20	20	8	0	6	575	15	15	0	0	NA	NA	NA	57	59	175	525	172	120	364	91	22	38	5	0.126	0.072	0.029
.	19.01.15-20.29.17-1-379750	38	1	1	1	0	1	0	0	0	0	0	NA	NA	NA	12	10	167	492	164	0	0	0	0	3	0	0	0.006	0
.	19.01.15-20.29.17-1-379751	187	32	32	10	0	7	586	31	31	0	0	NA	NA	NA	59	71	172	535	177	121	374	91	10	71	27	0.058	0.133	0.153
.	19.01.15-20.29.20-1-379756	121	12	12	6	0	5	568	11	11	0	0	NA	NA	NA	34	53	174	523	169	121	362	85	16	28	4	0.092	0.054	0.024
.	19.01.15-20.29.22-1-379759	150	7	7	4	0	3	556	6	6	0	0	NA	NA	NA	46	46	176	511	172	122	348	86	0	18	12	0	0.035	0.07
.	19.01.15-20.29.27-1-379766	148	15	15	3	0	3	571	12	12	0	0	NA	NA	NA	54	60	173	524	176	117	364	90	27	28	0	0.156	0.053	0
.	19.01.15-20.29.30-1-379771	238	20	20	5	0	3	575	18	18	0	0	NA	NA	NA	75	60	176	519	178	120	363	92	11	49	1	0.062	0.094	0.006
.	19.01.15-20.29.32-1-379772	247	43	43	13	0	11	582	38	38	0	0	NA	NA	NA	70	62	176	524	175	123	370	89	31	93	16	0.176	0.177	0.091
.	19.01.15-20.29.41-1-379778	31	1	1	0	0	0	0	0	0	0	0	NA	NA	NA	6	9	163	494	165	0	0	0	0	0	0	0	0	0
.	19.01.15-20.29.43-1-379779	179	53	53	14	0	11	573	51	51	0	0	NA	NA	NA	54	59	174	524	174	120	366	87	38	104	13	0.218	0.198	0.075
.	19.01.15-20.29.44-1-379780	146	9	9	4	0	3	569	8	8	0	0	NA	NA	NA	31	49	175	519	168	122	363	84	9	19	2	0.051	0.037	0.012
.	19.01.15-20.29.45-1-379781	181	18	18	5	0	5	574	17	17	0	0	NA	NA	NA	62	57	174	519	177	122	361	91	27	36	11	0.155	0.069	0.062
.	19.01.15-20.30.05-1-379818	234	59	59	21	0	15	575	53	53	0	0	NA	NA	NA	65	64	178	519	180	126	355	94	36	141	34	0.202	0.272	0.189
.	19.01.15-20.30.07-1-379819	34	1	1	0	0	0	0	0	0	0	0	NA	NA	NA	7	15	164	497	167	0	0	0	0	0	0	0	0	0
.	19.01.15-20.30.09-1-379821	33	1	1	0	0	0	0	0	0	0	0	NA	NA	NA	11	13	166	496	164	0	0	0	0	0	3	0	0	0.018
.	19.01.15-20.30.10-1-379822	90	4	4	0	0	0	544	2	2	0	0	NA	NA	NA	24	27	168	506	166	116	347	81	0	7	2	0	0.014	0.012
.	19.01.15-20.30.10-1-379823	180	14	14	3	0	3	575	13	13	0	0	NA	NA	NA	44	57	173	523	174	122	362	91	0	45	10	0	0.086	0.057
.	19.01.15-20.30.12-1-379824	93	3	3	0	0	0	550	2	2	0	0	NA	NA	NA	36	34	170	511	166	115	350	85	0	7	0	0	0.014	0
.	19.01.15-20.30.14-1-379826	37	1	1	0	0	0	0	0	0	0	0	NA	NA	NA	13	15	167	495	166	0	0	0	0	0	0	0	0	0
.	19.01.15-20.30.16-1-379827	91	5	5	2	0	2	551	4	4	0	0	NA	NA	NA	31	36	169	510	170	113	353	85	4	10	2	0.024	0.02	0.012
.	19.01.15-20.30.23-1-379837	121	7	7	1	0	1	549	5	5	0	0	NA	NA	NA	34	35	174	508	166	120	345	84	8	8	2	0.046	0.016	0.012
.	19.01.15-20.30.32-1-379845	56	2	2	0	0	0	542	1	1	0	0	NA	NA	NA	26	31	164	507	173	111	348	83	0	9	0	0	0.018	0
.	19.01.15-20.30.40-1-379852	266	45	45	14	0	11	587	44	44	0	0	NA	NA	NA	70	76	181	539	169	128	377	82	32	77	30	0.177	0.143	0.178
.	19.01.15-20.30.40-1-379853	96	7	7	0	0	0	551	6	6	0	0	NA	NA	NA	41	34	167	512	168	117	352	82	8	14	0	0.048	0.027	0
.	19.01.15-20.30.44-1-379855	35	1	1	0	0	0	0	0	0	0	0	NA	NA	NA	12	15	168	495	165	0	0	0	0	1	0	0	0.002	0
.	19.01.15-20.30.45-1-379857	180	20	20	6	0	5	580	18	18	0	0	NA	NA	NA	48	62	174	521	180	124	362	94	22	51	13	0.126	0.098	0.072
.	19.01.15-20.30.45-1-379858	70	4	4	1	0	1	540	3	3	0	0	NA	NA	NA	25	26	167	503	169	111	344	85	6	17	0	0.036	0.034	0
.	19.01.15-20.30.48-1-379860	147	11	11	4	0	3	557	10	10	0	0	NA	NA	NA	51	42	173	512	170	120	352	85	11	31	1	0.064	0.061	0.006
.	19.01.15-20.30.49-1-379862	61	3	3	0	0	0	99	1	1	0	0	NA	NA	NA	12	13	166	494	166	17	63	19	0	6	3	0	0.012	0.018
.	19.01.15-20.30.59-1-379888	90	11	11	0	0	0	538	10	10	0	0	NA	NA	NA	37	30	167	504	172	113	342	83	1	31	0	0.006	0.062	0
.	19.01.15-20.30.59-1-379889	262	30	30	8	0	5	569	28	28	0	0	NA	NA	NA	82	62	175	526	174	122	359	88	17	63	33	0.097	0.12	0.19
.	19.01.15-20.31.02-1-379890	92	3	3	2	0	2	538	2	2	0	0	NA	NA	NA	34	25	170	502	166	113	345	80	0	7	3	0	0.014	0.018
.	19.01.15-20.31.03-1-379892	88	3	3	1	0	1	548	2	2	0	0	NA	NA	NA	32	26	172	501	166	122	344	82	1	7	0	0.006	0.014	0
.	19.01.15-20.31.16-1-379939	59	2	2	0	0	0	403	1	1	0	0	NA	NA	NA	13	18	165	500	166	87	260	56	1	1	0	0.006	0.002	0
.	19.01.15-20.31.16-1-379940	180	11	11	1	0	1	575	10	10	0	0	NA	NA	NA	63	59	173	529	170	119	370	86	12	21	4	0.069	0.04	0.024
.	19.01.15-20.31.19-1-379944	150	14	14	3	0	2	577	12	12	0	0	NA	NA	NA	65	71	185	526	173	126	360	91	6	32	10	0.032	0.061	0.058
.	19.01.15-20.31.20-1-379945	261	36	36	8	0	6	593	34	34	0	0	NA	NA	NA	78	86	184	532	183	130	365	98	22	70	13	0.12	0.132	0.071
.	19.01.15-20.31.25-1-379953	33	1	1	0	0	0	0	0	0	0	0	NA	NA	NA	18	10	163	494	166	0	0	0	0	0	0	0	0	0
.	19.01.15-20.31.27-1-379955	121	17	17	5	0	4	565	15	15	0	0	NA	NA	NA	32	49	174	517	171	119	360	86	21	38	9	0.121	0.074	0.053
.	19.01.15-20.31.27-1-379956	231	33	33	8	0	8	567	31	31	0	0	NA	NA	NA	63	57	172	525	173	116	361	90	27	56	19	0.157	0.107	0.11
.	19.01.15-20.31.29-1-379958	187	18	18	7	0	4	573	14	14	0	0	NA	NA	NA	57	62	174	526	175	119	365	89	12	41	5	0.069	0.078	0.029
.	19.01.15-20.31.49-1-379967	144	11	11	1	0	1	562	10	10	0	0	NA	NA	NA	51	47	172	518	170	117	357	88	10	21	0	0.058	0.041	0
.	19.01.15-20.31.50-1-379968	37	1	1	0	0	0	0	0	0	0	0	NA	NA	NA	8	11	165	494	165	0	0	0	0	0	0	0	0	0
.	19.01.15-20.31.52-1-379984	94	6	6	1	0	1	552	5	5	0	0	NA	NA	NA	33	36	167	514	168	114	353	85	4	15	0	0.024	0.029	0
.	19.01.15-20.31.54-1-379986	97	14	14	3	0	3	543	13	13	0	0	NA	NA	NA	36	26	170	501	168	117	342	84	25	20	8	0.147	0.04	0.048
.	19.01.15-20.31.54-1-379987	62	2	2	0	0	0	100	1	1	0	0	NA	NA	NA	18	22	165	504	166	17	65	18	0	4	0	0	0.008	0
.	19.01.15-20.32.02-1-379999	325	15	15	3	0	1	619	12	12	0	0	NA	NA	NA	89	97	179	549	182	128	394	97	27	36	6	0.151	0.066	0.033
.	19.01.15-20.32.02-1-380000	87	3	3	0	0	0	550	2	2	0	0	NA	NA	NA	32	34	170	503	174	115	347	88	13	4	0	0.076	0.008	0
.	19.01.15-20.32.06-1-380001	94	3	3	0	0	0	542	1	1	0	0	NA	NA	NA	23	27	165	504	171	113	344	85	0	3	0	0	0.006	0
.	19.01.15-20.32.10-1-380002	31	1	1	0	0	0	0	0	0	0	0	NA	NA	NA	8	7	164	494	162	0	0	0	0	1	0	0	0.002	0
.	19.01.15-20.32.12-1-380004	187	27	27	7	0	6	581	23	23	0	0	NA	NA	NA	56	68	179	530	172	125	368	88	24	39	25	0.134	0.074	0.145
.	19.01.15-20.32.13-1-380006	66	4	4	0	0	0	555	3	3	0	0	NA	NA	NA	20	41	171	512	171	117	352	86	0	5	1	0	0.01	0.006
.	19.01.15-20.32.14-1-380007	95	4	4	2	0	1	546	3	3	0	0	NA	NA	NA	39	40	168	520	165	112	355	79	0	14	4	0	0.027	0.024
.	19.01.15-20.32.15-1-380008	124	9	9	0	0	0	561	7	7	0	0	NA	NA	NA	39	42	170	514	171	119	358	84	3	18	2	0.018	0.035	0.012
.	19.01.15-20.32.20-1-380013	115	7	7	2	0	2	538	6	6	0	0	NA	NA	NA	40	18	169	497	165	117	340	81	2	18	0	0.012	0.036	0
.	19.01.15-20.32.20-1-380014	34	1	1	1	0	1	0	0	0	0	0	NA	NA	NA	9	9	165	494	163	0	0	0	0	3	0	0	0.006	0
.	19.01.15-20.32.23-1-380017	122	9	9	4	0	3	571	8	8	0	0	NA	NA	NA	32	47	175	513	172	123	361	87	5	29	4	0.029	0.057	0.023
.	19.01.15-20.32.25-1-380023	119	9	9	2	0	1	552	7	7	0	0	NA	NA	NA	41	37	171	510	169	119	348	85	4	30	0	0.023	0.059	0
.	19.01.15-20.32.28-1-380026	91	5	5	0	0	0	541	4	4	0	0	NA	NA	NA	33	26	168	504	167	111	349	81	3	10	3	0.018	0.02	0.018
.	19.01.15-20.32.34-1-380037	178	10	10	2	0	2	581	9	9	0	0	NA	NA	NA	51	68	177	521	183	124	362	95	9	19	3	0.051	0.036	0.016
.	19.01.15-20.32.34-1-380038	115	4	4	2	0	2	550	3	3	0	0	NA	NA	NA	25	34	173	504	170	121	346	83	0	9	2	0	0.018	0.012
.	19.01.15-20.32.37-1-380042	120	8	8	2	0	2	557	7	7	0	0	NA	NA	NA	32	37	169	512	169	115	355	87	6	30	0	0.036	0.059	0
.	19.01.15-20.32.38-1-380043	185	40	40	5	0	3	569	37	37	0	0	NA	NA	NA	55	53	178	513	175	123	357	89	17	87	14	0.096	0.17	0.08
.	19.01.15-20.32.49-1-380046	115	12	12	2	0	2	544	11	11	0	0	NA	NA	NA	35	31	170	504	170	114	344	86	1	12	8	0.006	0.024	0.047
.	19.01.15-20.32.50-1-380047	61	2	2	1	0	1	544	1	1	0	0	NA	NA	NA	27	33	170	506	170	116	347	81	0	8	1	0	0.016	0.006
.	19.01.15-20.32.51-1-380049	59	3	3	0	0	0	539	2	2	0	0	NA	NA	NA	24	21	165	498	171	109	346	84	0	3	4	0	0.006	0.023
.	19.01.15-20.32.53-1-380066	87	8	8	2	0	2	551	5	5	0	0	NA	NA	NA	34	32	169	510	166	118	349	84	3	18	4	0.018	0.035	0.024
.	19.01.15-20.32.54-1-380071	31	1	1	0	0	0	0	0	0	0	0	NA	NA	NA	7	7	165	492	163	0	0	0	6	0	0	0.036	0	0
.	19.01.15-20.32.56-1-380073	182	33	33	7	0	6	569	28	28	0	0	NA	NA	NA	57	55	168	526	174	117	366	86	28	78	13	0.167	0.148	0.075
.	19.01.15-20.32.57-1-380077	323	46	46	13	0	8	600	43	43	0	0	NA	NA	NA	91	86	181	543	175	127	384	89	24	126	26	0.133	0.232	0.149
.	19.01.15-20.33.03-1-380078	180	12	12	3	0	3	557	10	10	0	0	NA	NA	NA	61	41	170	512	172	118	351	88	11	3	10	0.065	0.006	0.058
.	19.01.15-20.33.05-1-380079	33	1	1	1	0	1	0	0	0	0	0	NA	NA	NA	14	3	163	489	164	0	0	0	0	0	0	0	0	0
.	19.01.15-20.33.05-1-380080	122	23	23	8	0	7	562	21	21	0	0	NA	NA	NA	31	47	175	512	173	120	355	87	25	43	21	0.143	0.084	0.121
.	19.01.15-20.33.07-1-380082	155	22	22	4	0	2	561	19	19	0	0	NA	NA	NA	46	54	169	526	172	118	359	84	20	18	10	0.118	0.034	0.058
.	19.01.15-20.33.15-1-380087	125	16	16	1	0	1	546	14	14	0	0	NA	NA	NA	61	36	168	515	166	114	349	83	7	26	6	0.042	0.05	0.036
.	19.01.15-20.33.17-1-380088	204	36	36	9	0	4	588	34	34	0	0	NA	NA	NA	65	74	178	528	181	126	367	95	14	81	25	0.079	0.153	0.138
.	19.01.15-20.33.29-1-380105	171	12	12	7	0	6	576	10	10	0	0	NA	NA	NA	59	58	175	523	173	121	364	91	9	28	14	0.051	0.054	0.081
.	19.01.15-20.33.39-1-380111	237	16	16	4	0	4	574	14	14	0	0	NA	NA	NA	58	58	172	521	178	119	362	93	8	40	13	0.047	0.077	0.073
.	19.01.15-20.33.43-1-380113	179	10	10	4	0	3	574	8	8	0	0	NA	NA	NA	47	57	178	518	174	126	359	89	5	18	6	0.028	0.035	0.034
.	19.01.15-20.33.48-1-380114	58	3	3	1	0	1	100	2	2	0	0	NA	NA	NA	15	17	166	502	162	14	70	16	0	7	2	0	0.014	0.012
.	19.01.15-20.33.50-1-380116	294	29	29	9	0	6	595	27	27	0	0	NA	NA	NA	75	79	181	541	170	129	378	88	41	77	2	0.227	0.142	0.012
.	19.01.15-20.33.52-1-380132	59	2	2	0	0	0	348	1	1	0	0	NA	NA	NA	18	16	165	498	166	71	223	54	0	0	4	0	0	0.024
.	19.01.15-20.33.57-1-380136	228	30	30	5	0	5	587	27	27	0	0	NA	NA	NA	61	76	182	530	177	127	368	92	40	51	19	0.22	0.096	0.107
.	19.01.15-20.33.59-1-380137	61	3	3	0	0	0	541	2	2	0	0	NA	NA	NA	20	22	168	503	164	115	345	81	3	1	1	0.018	0.002	0.006
.	19.01.15-20.34.04-1-380143	91	6	6	1	0	1	556	5	5	0	0	NA	NA	NA	42	35	170	506	172	121	350	85	11	6	5	0.065	0.012	0.029
.	19.01.15-20.34.09-1-380145	142	7	7	2	0	2	568	6	6	0	0	NA	NA	NA	43	51	174	519	171	122	358	88	0	16	5	0	0.031	0.029
.	19.01.15-20.34.11-1-380148	293	15	15	7	0	6	596	14	14	0	0	NA	NA	NA	73	84	178	540	179	123	377	96	4	30	8	0.022	0.056	0.045
.	19.01.15-20.34.11-1-380149	175	13	13	7	0	6	561	11	11	0	0	NA	NA	NA	57	47	171	518	171	118	358	85	15	19	5	0.088	0.037	0.029
.	19.01.15-20.34.14-1-380150	93	3	3	0	0	0	545	2	2	0	0	NA	NA	NA	23	24	168	505	164	116	347	82	4	3	3	0.024	0.006	0.018
.	19.01.15-20.34.19-1-380154	34	1	1	0	0	0	0	0	0	0	0	NA	NA	NA	11	11	166	495	163	0	0	0	1	0	0	0.006	0	0
.	19.01.15-20.34.21-1-380156	262	19	19	4	0	4	585	15	15	0	0	NA	NA	NA	82	66	173	528	178	120	371	94	9	42	1	0.052	0.08	0.006
.	19.01.15-20.34.22-1-380158	60	2	2	0	0	0	301	1	1	0	0	NA	NA	NA	16	17	168	499	163	69	193	39	1	0	0	0.006	0	0
.	19.01.15-20.34.29-1-380170	91	6	6	1	0	1	547	5	5	0	0	NA	NA	NA	26	32	169	510	166	116	350	81	3	12	4	0.018	0.024	0.024
.	19.01.15-20.34.31-1-380171	324	32	32	6	0	5	606	25	25	0	0	NA	NA	NA	89	89	183	543	176	130	385	91	37	81	25	0.202	0.149	0.142
.	19.01.15-20.34.33-1-380172	152	9	9	3	0	2	555	7	7	0	0	NA	NA	NA	47	44	172	515	170	119	353	83	1	34	5	0.006	0.066	0.029
.	19.01.15-20.34.38-1-380178	203	29	29	10	0	6	564	26	26	0	0	NA	NA	NA	64	55	176	519	173	119	357	88	25	72	19	0.142	0.139	0.11
.	19.01.15-20.34.43-1-380181	122	6	6	2	0	1	556	5	5	0	0	NA	NA	NA	35	43	172	513	171	117	353	86	0	18	0	0	0.035	0
.	19.01.15-20.34.49-1-380183	205	36	36	9	0	4	568	27	27	0	0	NA	NA	NA	61	51	172	521	171	119	360	89	20	67	24	0.116	0.129	0.14
.	19.01.15-20.34.49-1-380184	181	15	15	3	0	2	571	13	13	0	0	NA	NA	NA	50	55	173	523	172	120	363	88	7	24	13	0.04	0.046	0.076
.	19.01.15-20.34.50-1-380186	93	6	6	3	0	2	552	5	5	0	0	NA	NA	NA	35	34	166	514	167	113	356	83	5	5	17	0.03	0.01	0.102
.	19.01.15-20.34.54-1-380202	182	27	27	6	0	5	555	25	25	0	0	NA	NA	NA	62	48	169	518	174	117	350	88	20	70	4	0.118	0.135	0.023
.	19.01.15-20.34.58-1-380212	143	10	10	5	0	3	562	6	6	0	0	NA	NA	NA	54	49	171	519	172	118	355	89	18	26	1	0.105	0.05	0.006
.	19.01.15-20.35.04-1-380213	173	22	22	6	0	6	562	20	20	0	0	NA	NA	NA	64	52	172	519	174	118	357	87	6	52	12	0.035	0.1	0.069
.	19.01.15-20.35.13-1-380216	183	16	16	4	0	3	563	14	14	0	0	NA	NA	NA	58	50	180	515	168	121	359	83	11	16	10	0.061	0.031	0.06
.	19.01.15-20.35.15-1-380218	174	21	21	5	0	5	563	18	18	0	0	NA	NA	NA	66	60	174	525	174	117	359	87	12	42	10	0.069	0.08	0.057
.	19.01.15-20.35.31-1-380235	209	45	45	12	0	11	578	37	37	0	0	NA	NA	NA	65	66	175	528	176	122	365	91	40	73	29	0.229	0.138	0.165
.	19.01.15-20.35.31-1-380236	177	8	8	1	0	1	572	6	6	0	0	NA	NA	NA	36	54	177	515	175	124	357	91	8	9	13	0.045	0.017	0.074
.	19.01.15-20.35.32-1-380237	70	5	5	2	0	2	540	4	4	0	0	NA	NA	NA	22	21	169	500	165	117	340	83	1	11	2	0.006	0.022	0.012
.	19.01.15-20.35.40-1-380244	184	31	31	10	0	6	569	27	27	0	0	NA	NA	NA	67	47	176	511	173	122	358	89	43	63	10	0.244	0.123	0.058
.	19.01.15-20.35.43-1-380247	35	1	1	1	0	1	0	0	0	0	0	NA	NA	NA	11	14	167	495	165	0	0	0	0	2	0	0	0.004	0
.	19.01.15-20.35.45-1-380248	93	5	5	2	0	2	544	4	4	0	0	NA	NA	NA	39	23	169	499	168	117	341	86	10	8	0	0.059	0.016	0
.	19.01.15-20.35.47-1-380250	123	9	9	3	0	3	552	8	8	0	0	NA	NA	NA	46	32	166	510	169	115	354	83	0	29	5	0	0.057	0.03
.	19.01.15-20.35.48-1-380252	210	33	33	6	0	3	583	31	31	0	0	NA	NA	NA	47	67	177	530	173	122	375	86	26	58	19	0.147	0.109	0.11
.	19.01.15-20.35.49-1-380254	60	2	2	0	0	0	545	1	1	0	0	NA	NA	NA	16	23	164	506	166	112	351	82	0	4	0	0	0.008	0
.	19.01.15-20.35.51-1-380270	151	20	20	2	0	2	568	18	18	0	0	NA	NA	NA	45	46	170	512	177	118	359	91	10	42	2	0.059	0.082	0.011
.	19.01.15-20.35.53-1-380271	62	3	3	0	0	0	543	2	2	0	0	NA	NA	NA	21	31	168	509	167	115	349	79	0	5	5	0	0.01	0.03
.	19.01.15-20.36.02-1-380282	138	14	14	4	0	3	560	12	12	0	0	NA	NA	NA	40	53	171	520	175	115	358	87	9	33	5	0.053	0.063	0.029
.	19.01.15-20.36.03-1-380283	32	1	1	0	0	0	0	0	0	0	0	NA	NA	NA	13	8	164	493	164	0	0	0	2	0	0	0.012	0	0
.	19.01.15-20.36.20-1-380288	62	2	2	1	0	1	50	0	0	0	0	NA	NA	NA	23	13	167	495	164	13	31	6	0	6	0	0	0.012	0
.	19.01.15-20.36.20-1-380289	237	13	13	4	0	3	599	11	11	0	0	NA	NA	NA	82	82	178	538	179	126	379	94	7	41	2	0.039	0.076	0.011
.	19.01.15-20.36.20-1-380292	303	32	32	5	0	5	590	28	28	0	0	NA	NA	NA	93	81	180	537	177	126	374	90	32	80	28	0.178	0.149	0.158
.	19.01.15-20.36.28-1-380303	32	1	1	0	0	0	0	0	0	0	0	NA	NA	NA	8	7	163	494	163	0	0	0	0	2	0	0	0.004	0
.	19.01.15-20.36.31-1-380305	68	3	3	0	0	0	400	2	2	0	0	NA	NA	NA	22	16	168	494	167	81	256	63	0	0	3	0	0	0.018
.	19.01.15-20.36.39-1-380316	90	6	6	0	0	0	551	4	4	0	0	NA	NA	NA	27	36	172	507	170	119	346	86	0	11	0	0	0.022	0
.	19.01.15-20.36.44-1-380318	59	2	2	0	0	0	534	1	1	0	0	NA	NA	NA	28	18	165	500	166	112	341	81	2	3	0	0.012	0.006	0
.	19.01.15-20.36.48-1-380321	128	9	9	3	0	2	563	7	7	0	0	NA	NA	NA	39	50	171	526	166	117	364	82	15	16	3	0.088	0.03	0.018
.	19.01.15-20.36.53-1-380340	207	16	16	3	0	3	581	14	14	0	0	NA	NA	NA	75	70	174	540	169	120	375	86	6	23	9	0.034	0.043	0.053
.	19.01.15-20.36.54-1-380341	61	2	2	1	0	1	99	1	1	0	0	NA	NA	NA	19	14	164	499	164	23	57	19	1	2	0	0.006	0.004	0
.	19.01.15-20.36.56-1-380342	61	3	3	1	0	1	545	2	2	0	0	NA	NA	NA	29	27	167	504	169	114	348	83	0	11	1	0	0.022	0.006
.	19.01.15-20.36.58-1-380351	32	1	1	0	0	0	0	0	0	0	0	NA	NA	NA	10	15	163	499	166	0	0	0	0	0	0	0	0	0
.	19.01.15-20.36.58-1-380352	35	1	1	0	0	0	0	0	0	0	0	NA	NA	NA	11	6	163	494	162	0	0	0	0	0	0	0	0	0
.	19.01.15-20.36.59-1-380353	180	19	19	6	0	5	566	18	18	0	0	NA	NA	NA	44	48	175	513	173	122	355	89	28	40	14	0.16	0.078	0.081
.	19.01.15-20.37.00-1-380354	58	2	2	0	0	0	0	1	1	0	0	NA	NA	NA	13	14	164	497	166	0	0	0	1	1	0	0.006	0.002	0
.	19.01.15-20.37.01-1-380355	125	12	12	1	0	0	563	10	10	0	0	NA	NA	NA	41	49	170	520	172	115	363	85	16	33	4	0.094	0.063	0.023
.	19.01.15-20.37.02-1-380356	34	1	1	0	0	0	0	0	0	0	0	NA	NA	NA	9	14	164	499	164	0	0	0	0	1	0	0	0.002	0
.	19.01.15-20.37.05-1-380357	93	4	4	0	0	0	536	2	2	0	0	NA	NA	NA	38	29	169	503	170	114	338	84	13	3	0	0.077	0.006	0
.	19.01.15-20.37.05-1-380358	172	22	22	6	0	5	561	17	17	0	0	NA	NA	NA	54	51	175	519	170	122	355	84	9	42	18	0.051	0.081	0.106
.	19.01.15-20.37.12-1-380360	315	88	88	19	0	15	598	82	82	0	0	NA	NA	NA	75	88	178	543	180	123	379	96	83	157	45	0.466	0.289	0.25
.	19.01.15-20.37.16-1-380363	59	2	2	0	0	0	447	1	1	0	0	NA	NA	NA	16	12	164	497	164	97	283	67	0	5	0	0	0.01	0
.	19.01.15-20.37.19-1-380368	262	23	23	8	0	7	597	22	22	0	0	NA	NA	NA	86	78	182	533	176	129	374	94	24	56	5	0.132	0.105	0.028
.	19.01.15-20.37.19-1-380369	336	33	33	10	0	9	594	29	29	0	0	NA	NA	NA	108	87	177	544	179	123	379	92	42	49	20	0.237	0.09	0.112
.	19.01.15-20.37.25-1-380376	156	19	19	3	0	2	568	14	14	0	0	NA	NA	NA	45	55	172	518	178	118	357	93	39	27	3	0.227	0.052	0.017
.	19.01.15-20.37.31-1-380382	64	3	3	2	0	2	543	2	2	0	0	NA	NA	NA	23	26	170	502	167	118	344	81	0	5	3	0	0.01	0.018
.	19.01.15-20.37.36-1-380389	181	57	57	11	0	9	559	52	52	0	0	NA	NA	NA	61	49	171	515	176	119	353	87	45	80	24	0.263	0.155	0.136
.	19.01.15-20.37.38-1-380392	263	22	22	5	0	4	586	20	20	0	0	NA	NA	NA	79	76	177	532	180	122	368	96	23	30	13	0.13	0.056	0.072
.	19.01.15-20.37.45-1-380393	67	3	3	1	0	1	543	2	2	0	0	NA	NA	NA	26	31	168	508	168	114	346	83	0	4	3	0	0.008	0.018
.	19.01.15-20.37.50-1-380394	118	14	14	4	0	4	554	13	13	0	0	NA	NA	NA	34	42	173	511	171	119	350	85	8	26	2	0.046	0.051	0.012
.	19.01.15-20.37.54-1-380411	144	10	10	7	0	5	561	6	6	0	0	NA	NA	NA	39	47	170	519	171	117	359	85	19	17	1	0.112	0.033	0.006
.	19.01.15-20.38.00-1-380416	38	1	1	0	0	0	0	0	0	0	0	NA	NA	NA	6	12	163	497	165	0	0	0	0	6	0	0	0.012	0
.	19.01.15-20.38.05-1-380422	343	41	41	9	0	8	628	37	37	0	0	NA	NA	NA	98	117	187	556	187	133	392	103	37	81	26	0.198	0.146	0.139
.	19.01.15-20.38.06-1-380423	438	46	46	14	0	9	621	43	43	0	0	NA	NA	NA	127	115	190	547	191	136	384	101	63	96	29	0.332	0.176	0.152
.	19.01.15-20.38.19-1-380432	62	2	2	1	0	1	533	1	1	0	0	NA	NA	NA	29	13	167	493	166	113	339	81	4	2	0	0.024	0.004	0
.	19.01.15-20.38.24-1-380438	200	13	13	4	0	3	580	10	10	0	0	NA	NA	NA	48	61	171	525	178	117	369	94	5	22	5	0.029	0.042	0.028
.	19.01.15-20.38.28-1-380442	59	3	3	1	0	0	549	2	2	0	0	NA	NA	NA	28	35	166	509	173	112	351	86	6	3	0	0.036	0.006	0
.	19.01.15-20.38.28-1-380445	175	12	12	1	0	1	565	9	9	0	0	NA	NA	NA	54	50	171	521	171	117	362	86	2	17	9	0.012	0.033	0.053
.	19.01.15-20.38.32-1-380447	92	10	10	3	0	3	557	9	9	0	0	NA	NA	NA	38	39	178	509	165	125	347	85	1	31	12	0.006	0.061	0.073
.	19.01.15-20.38.43-1-380457	319	37	37	15	0	10	624	34	34	0	0	NA	NA	NA	80	110	185	553	185	133	390	101	19	78	16	0.103	0.141	0.086
.	19.01.15-20.38.49-1-380460	211	13	13	2	0	2	559	12	12	0	0	NA	NA	NA	64	49	171	523	168	119	357	83	3	14	13	0.018	0.027	0.077
.	19.01.15-20.38.53-1-380476	176	15	15	0	0	0	564	11	11	0	0	NA	NA	NA	57	50	172	520	171	118	359	87	16	18	5	0.093	0.035	0.029
.	19.01.15-20.38.54-1-380477	84	4	4	1	0	1	558	3	3	0	0	NA	NA	NA	36	46	167	523	169	117	358	83	3	11	0	0.018	0.021	0
.	19.01.15-20.38.56-1-380478	92	9	9	1	0	1	552	7	7	0	0	NA	NA	NA	32	34	172	508	167	120	349	83	5	27	5	0.029	0.053	0.03
.	19.01.15-20.39.19-1-380489	35	1	1	0	0	0	0	0	0	0	0	NA	NA	NA	15	7	164	493	163	0	0	0	0	0	0	0	0	0
.	19.01.15-20.39.21-1-380493	181	29	29	7	0	5	563	25	25	0	0	NA	NA	NA	51	48	173	515	173	119	355	89	22	71	8	0.127	0.138	0.046
.	19.01.15-20.39.21-1-380494	93	4	4	0	0	0	554	3	3	0	0	NA	NA	NA	26	38	170	511	170	115	355	84	6	3	4	0.035	0.006	0.024
.	19.01.15-20.39.22-1-380496	228	24	24	10	0	8	581	22	22	0	0	NA	NA	NA	75	68	176	528	177	121	370	90	12	49	22	0.068	0.093	0.124
.	19.01.15-20.39.23-1-380497	64	2	2	0	0	0	553	1	1	0	0	NA	NA	NA	22	32	170	507	168	119	350	84	0	3	1	0	0.006	0.006
.	19.01.15-20.39.26-1-380505	118	5	5	2	0	2	539	3	3	0	0	NA	NA	NA	43	29	170	503	169	115	342	82	8	4	0	0.047	0.008	0
.	19.01.15-20.39.28-1-380507	94	9	9	4	0	4	550	6	6	0	0	NA	NA	NA	31	32	169	511	165	116	354	80	4	15	0	0.024	0.029	0
.	19.01.15-20.39.29-1-380511	143	16	16	4	0	2	551	15	15	0	0	NA	NA	NA	44	38	169	514	168	115	355	81	8	31	1	0.047	0.06	0.006
.	19.01.15-20.39.37-1-380519	395	56	56	21	0	16	608	52	52	0	0	NA	NA	NA	99	91	173	548	183	122	389	97	43	109	36	0.249	0.199	0.197
.	19.01.15-20.39.38-1-380520	58	2	2	2	0	2	0	1	1	0	0	NA	NA	NA	24	13	165	497	164	0	0	0	0	3	0	0	0.006	0
.	19.01.15-20.39.42-1-380523	93	4	4	1	0	1	545	3	3	0	0	NA	NA	NA	44	25	169	504	165	116	347	82	0	3	6	0	0.006	0.036
.	19.01.15-20.39.43-1-380524	91	3	3	1	0	1	543	2	2	0	0	NA	NA	NA	37	29	174	501	167	120	340	83	0	11	0	0	0.022	0
.	19.01.15-20.39.47-1-380525	59	2	2	0	0	0	401	1	1	0	0	NA	NA	NA	15	13	164	495	167	83	258	60	0	5	0	0	0.01	0
.	19.01.15-20.39.48-1-380526	326	24	24	8	0	7	629	23	23	0	0	NA	NA	NA	92	112	185	553	187	131	396	102	36	66	18	0.195	0.119	0.096
.	19.01.15-20.39.57-1-380548	378	53	53	10	0	7	625	49	49	0	0	NA	NA	NA	107	109	186	550	186	134	388	103	30	96	14	0.161	0.175	0.075
.	19.01.15-20.39.57-1-380549	33	1	1	1	0	1	0	0	0	0	0	NA	NA	NA	13	5	166	490	162	0	0	0	0	6	0	0	0.012	0
.	19.01.15-20.39.59-1-380550	85	4	4	2	0	2	538	3	3	0	0	NA	NA	NA	27	26	167	504	168	114	340	84	3	6	0	0.018	0.012	0
.	19.01.15-20.39.59-1-380551	115	7	7	1	0	0	550	6	6	0	0	NA	NA	NA	26	34	170	502	175	118	345	87	4	11	0	0.024	0.022	0
.	19.01.15-20.40.00-1-380552	117	7	7	2	0	2	551	6	6	0	0	NA	NA	NA	27	38	172	511	168	117	352	82	8	11	0	0.047	0.022	0
.	19.01.15-20.40.00-1-380553	93	6	6	2	0	1	545	5	5	0	0	NA	NA	NA	32	31	169	504	171	113	346	86	0	12	5	0	0.024	0.029
.	19.01.15-20.40.08-1-380564	174	26	26	8	0	6	562	24	24	0	0	NA	NA	NA	62	43	170	514	172	119	355	88	16	47	15	0.094	0.091	0.087
.	19.01.15-20.40.15-1-380566	126	5	5	4	0	2	553	4	4	0	0	NA	NA	NA	29	37	170	507	173	115	351	87	13	18	0	0.076	0.036	0
.	19.01.15-20.40.18-1-380568	62	2	2	0	0	0	542	0	0	0	0	NA	NA	NA	21	24	168	506	163	116	347	79	0	15	0	0	0.03	0
.	19.01.15-20.40.22-1-380574	115	8	8	0	0	0	546	7	7	0	0	NA	NA	NA	22	25	164	506	168	112	350	84	1	5	8	0.006	0.01	0.048
.	19.01.15-20.40.24-1-380578	390	31	31	9	0	8	630	29	29	0	0	NA	NA	NA	116	123	182	562	192	130	394	106	22	50	16	0.121	0.089	0.083
.	19.01.15-20.40.32-1-380589	119	7	7	2	0	2	557	6	6	0	0	NA	NA	NA	47	48	172	513	176	117	351	89	0	16	8	0	0.031	0.045
.	19.01.15-20.40.35-1-380593	143	14	14	2	0	2	553	13	13	0	0	NA	NA	NA	46	43	174	517	165	119	352	82	11	16	3	0.063	0.031	0.018
.	19.01.15-20.40.37-1-380597	90	4	4	0	0	0	548	1	1	0	0	NA	NA	NA	31	27	168	508	164	116	350	82	0	12	0	0	0.024	0
.	19.01.15-20.40.43-1-380602	344	32	32	13	0	9	613	31	31	0	0	NA	NA	NA	103	95	179	547	182	128	388	97	36	82	13	0.201	0.15	0.071
.	19.01.15-20.40.44-1-380603	117	8	8	3	0	1	561	6	6	0	0	NA	NA	NA	41	43	170	516	170	119	359	83	8	5	13	0.047	0.01	0.076
.	19.01.15-20.40.51-1-380604	153	20	20	4	0	3	546	18	18	0	0	NA	NA	NA	50	29	166	509	167	113	349	84	9	20	11	0.054	0.039	0.066
.	19.01.15-20.40.56-1-380620	57	2	2	1	0	1	538	1	1	0	0	NA	NA	NA	24	15	165	498	165	111	346	81	0	3	4	0	0.006	0.024
.	19.01.15-20.40.57-1-380624	257	37	37	18	0	12	580	35	35	0	0	NA	NA	NA	64	72	180	529	176	122	372	86	25	84	21	0.139	0.159	0.119
.	19.01.15-20.41.05-1-380631	61	2	2	0	0	0	300	1	1	0	0	NA	NA	NA	17	12	165	496	164	67	190	43	0	2	3	0	0.004	0.018
.	19.01.15-20.41.06-1-380632	120	7	7	1	0	1	531	6	6	0	0	NA	NA	NA	54	27	168	505	167	112	339	80	3	5	7	0.018	0.01	0.042
.	19.01.15-20.41.10-1-380634	306	45	45	13	0	12	586	40	40	0	0	NA	NA	NA	85	77	180	544	166	124	380	82	27	111	16	0.15	0.204	0.096
.	19.01.15-20.41.10-1-380635	153	20	20	9	0	6	560	18	18	0	0	NA	NA	NA	37	43	175	508	173	123	348	89	15	54	2	0.086	0.106	0.012
.	19.01.15-20.41.23-1-380643	179	14	14	2	0	2	581	12	12	0	0	NA	NA	NA	54	69	180	532	170	122	372	87	1	43	2	0.006	0.081	0.012
.	19.01.15-20.41.27-1-380648	36	1	1	0	0	0	0	0	0	0	0	NA	NA	NA	10	9	164	493	165	0	0	0	0	2	0	0	0.004	0
.	19.01.15-20.41.30-1-380651	62	3	3	2	0	2	350	2	2	0	0	NA	NA	NA	16	17	168	500	162	82	218	50	0	3	0	0	0.006	0
.	19.01.15-20.41.33-1-380652	30	1	1	0	0	0	0	0	0	0	0	NA	NA	NA	16	8	164	495	162	0	0	0	0	0	3	0	0	0.019
.	19.01.15-20.41.34-1-380654	63	3	3	2	0	2	542	2	2	0	0	NA	NA	NA	14	17	166	500	164	115	346	81	11	7	0	0.066	0.014	0
.	19.01.15-20.41.38-1-380658	469	41	41	15	0	10	657	36	36	0	0	NA	NA	NA	139	151	190	579	195	136	411	110	18	95	23	0.095	0.164	0.118
.	19.01.15-20.41.47-1-380662	290	19	19	10	0	8	600	17	17	0	0	NA	NA	NA	94	90	178	541	184	121	381	98	6	51	18	0.034	0.094	0.098
.	19.01.15-20.41.51-1-380679	296	58	58	12	0	10	582	54	54	0	0	NA	NA	NA	83	74	174	535	178	122	369	91	62	80	33	0.356	0.15	0.185
.	19.01.15-20.41.53-1-380681	88	5	5	1	0	1	552	4	4	0	0	NA	NA	NA	29	34	173	503	171	121	347	84	3	6	4	0.017	0.012	0.023
.	19.01.15-20.41.55-1-380682	176	22	22	6	0	4	579	21	21	0	0	NA	NA	NA	45	62	176	522	177	125	365	89	11	45	11	0.062	0.086	0.062
.	19.01.15-20.41.58-1-380688	145	11	11	2	0	2	566	7	7	0	0	NA	NA	NA	24	46	169	521	169	120	360	86	8	11	5	0.047	0.021	0.03
.	19.01.15-20.42.09-1-380696	429	70	70	22	0	15	626	64	64	0	0	NA	NA	NA	116	117	184	560	186	130	394	102	67	132	39	0.364	0.236	0.21
.	19.01.15-20.42.12-1-380697	94	3	3	1	0	0	543	2	2	0	0	NA	NA	NA	51	38	170	509	172	117	345	81	14	0	4	0.082	0	0.023
.	19.01.15-20.42.41-1-380720	91	5	5	1	0	1	554	3	3	0	0	NA	NA	NA	30	35	171	509	168	117	352	85	1	14	5	0.006	0.028	0.03
.	19.01.15-20.42.58-1-380741	37	1	1	0	0	0	0	0	0	0	0	NA	NA	NA	9	9	163	493	166	0	0	0	0	0	0	0	0	0
.	19.01.15-20.43.08-1-380747	93	4	4	0	0	0	541	3	3	0	0	NA	NA	NA	33	24	169	505	163	114	347	80	0	4	6	0	0.008	0.037
.	19.01.15-20.43.10-1-380750	146	5	5	3	0	2	573	3	3	0	0	NA	NA	NA	40	58	172	520	179	121	358	94	0	16	0	0	0.031	0
.	19.01.15-20.43.11-1-380751	308	21	21	7	0	5	608	18	18	0	0	NA	NA	NA	74	96	181	547	181	129	387	92	25	36	16	0.138	0.066	0.088
.	19.01.15-20.43.13-1-380753	60	2	2	0	0	0	543	1	1	0	0	NA	NA	NA	27	32	170	507	168	114	346	83	0	4	1	0	0.008	0.006
.	19.01.15-20.43.15-1-380755	154	18	18	5	0	4	564	14	14	0	0	NA	NA	NA	54	45	175	511	172	123	353	88	12	53	6	0.069	0.104	0.035
.	19.01.15-20.43.24-1-380765	91	8	8	2	0	2	556	6	6	0	0	NA	NA	NA	36	39	174	510	168	119	352	85	1	10	9	0.006	0.02	0.054
.	19.01.15-20.43.27-1-380770	62	3	3	0	0	0	347	2	2	0	0	NA	NA	NA	10	10	167	494	162	74	217	56	0	6	0	0	0.012	0
.	19.01.15-20.43.28-1-380771	33	1	1	0	0	0	0	0	0	0	0	NA	NA	NA	16	7	168	489	163	0	0	0	0	1	0	0	0.002	0
.	19.01.15-20.43.29-1-380774	121	7	7	2	0	2	566	6	6	0	0	NA	NA	NA	47	50	171	518	174	117	359	90	6	13	8	0.035	0.025	0.046
.	19.01.15-20.43.30-1-380775	278	31	31	9	0	6	598	29	29	0	0	NA	NA	NA	82	83	176	541	179	125	379	94	43	58	18	0.244	0.107	0.101
.	19.01.15-20.43.38-1-380784	82	4	4	0	0	0	549	3	3	0	0	NA	NA	NA	29	28	167	501	173	115	347	87	0	7	2	0	0.014	0.012
.	19.01.15-20.44.05-1-380805	396	73	73	18	0	14	623	65	65	0	0	NA	NA	NA	103	109	185	554	183	132	394	97	37	137	33	0.2	0.247	0.18
.	19.01.15-20.44.15-1-380811	153	13	13	5	0	3	569	11	11	0	0	NA	NA	NA	50	56	173	520	176	119	360	90	10	49	1	0.058	0.094	0.006
.	19.01.15-20.44.18-1-380814	294	26	26	7	0	5	588	23	23	0	0	NA	NA	NA	98	75	185	534	169	130	375	83	26	55	19	0.141	0.103	0.112
.	19.01.15-20.44.19-1-380817	96	5	5	1	0	1	545	4	4	0	0	NA	NA	NA	29	27	166	504	170	115	345	85	0	20	0	0	0.04	0
.	19.01.15-20.44.21-1-380821	150	16	16	4	0	3	567	14	14	0	0	NA	NA	NA	38	45	168	517	173	116	361	90	23	39	0	0.137	0.075	0
.	19.01.15-20.44.22-1-380822	64	3	3	1	0	0	536	2	2	0	0	NA	NA	NA	21	19	167	501	164	115	342	79	4	3	0	0.024	0.006	0
.	19.01.15-20.44.35-1-380838	35	1	1	1	0	1	0	0	0	0	0	NA	NA	NA	11	10	163	497	163	0	0	0	0	5	0	0	0.01	0
.	19.01.15-20.44.37-1-380841	61	3	3	1	0	1	49	2	2	0	0	NA	NA	NA	21	21	168	500	166	10	31	8	6	0	0	0.036	0	0
.	19.01.15-20.44.37-1-380842	92	4	4	1	0	1	556	2	2	0	0	NA	NA	NA	33	39	167	513	172	116	355	85	0	11	3	0	0.021	0.017
.	19.01.15-20.44.38-1-380843	226	20	20	5	0	4	582	18	18	0	0	NA	NA	NA	58	66	172	535	172	120	375	87	18	31	17	0.105	0.058	0.099
.	19.01.15-20.44.40-1-380845	175	10	10	1	0	1	556	9	9	0	0	NA	NA	NA	65	41	170	511	173	117	350	89	2	16	6	0.012	0.031	0.035
.	19.01.15-20.44.43-1-380847	180	23	23	4	0	4	573	20	20	0	0	NA	NA	NA	50	60	175	521	177	119	360	94	5	34	17	0.029	0.065	0.096
.	19.01.15-20.44.50-1-380849	97	16	16	2	0	2	547	14	14	0	0	NA	NA	NA	36	34	172	505	170	117	346	84	10	32	1	0.058	0.063	0.006
.	19.01.15-20.44.54-1-380865	93	4	4	2	0	2	541	3	3	0	0	NA	NA	NA	38	25	169	501	168	113	345	83	9	10	0	0.053	0.02	0
.	19.01.15-20.44.54-1-380866	244	52	52	15	0	11	586	48	48	0	0	NA	NA	NA	72	71	177	527	180	123	367	96	28	133	23	0.158	0.252	0.128
.	19.01.15-20.45.11-1-380879	35	1	1	0	0	0	0	0	0	0	0	NA	NA	NA	6	10	166	494	163	0	0	0	0	7	0	0	0.014	0
.	19.01.15-20.45.17-1-380882	93	15	15	7	0	6	549	14	14	0	0	NA	NA	NA	32	31	171	506	167	116	350	83	9	27	6	0.053	0.053	0.036
.	19.01.15-20.45.17-1-380884	29	1	1	0	0	0	0	0	0	0	0	NA	NA	NA	7	8	168	491	162	0	0	0	0	3	0	0	0.006	0
.	19.01.15-20.45.18-1-380885	292	52	52	12	0	11	588	51	51	0	0	NA	NA	NA	87	78	179	535	177	125	372	91	32	112	43	0.179	0.209	0.243
.	19.01.15-20.45.18-1-380888	269	27	27	7	0	3	583	23	23	0	0	NA	NA	NA	87	71	179	537	168	125	374	84	23	76	17	0.128	0.142	0.101
.	19.01.15-20.45.22-1-380894	34	1	1	0	0	0	0	0	0	0	0	NA	NA	NA	16	11	164	493	167	0	0	0	0	0	0	0	0	0
.	19.01.15-20.45.22-1-380896	205	20	20	6	0	6	569	17	17	0	0	NA	NA	NA	60	58	172	526	173	120	359	90	28	41	9	0.163	0.078	0.052
.	19.01.15-20.45.24-1-380897	95	4	4	2	0	2	547	3	3	0	0	NA	NA	NA	34	35	168	507	173	115	347	85	0	12	6	0	0.024	0.035
.	19.01.15-20.45.27-1-380903	83	5	5	1	0	1	550	4	4	0	0	NA	NA	NA	24	32	168	508	169	115	354	81	0	7	3	0	0.014	0.018
.	19.01.15-20.45.41-1-380915	145	21	21	9	0	7	564	18	18	0	0	NA	NA	NA	35	45	176	512	170	122	355	87	33	38	6	0.188	0.074	0.035
.	19.01.15-20.45.45-1-380918	120	6	6	4	0	1	553	5	5	0	0	NA	NA	NA	47	41	169	515	170	115	356	82	3	12	2	0.018	0.023	0.012
.	19.01.15-20.45.45-1-380919	30	1	1	0	0	0	0	0	0	0	0	NA	NA	NA	5	6	164	492	163	0	0	0	0	0	1	0	0	0.006
.	19.01.15-20.45.47-1-380920	208	27	27	13	0	11	578	25	25	0	0	NA	NA	NA	72	67	171	533	176	117	371	90	16	61	1	0.094	0.114	0.006
.	19.01.15-20.45.47-1-380921	179	28	28	9	0	7	577	26	26	0	0	NA	NA	NA	44	66	180	524	175	124	366	87	50	40	15	0.278	0.076	0.086
.	19.01.15-20.45.57-1-380940	212	65	65	17	0	12	573	60	60	0	0	NA	NA	NA	66	67	178	525	177	122	361	90	56	103	27	0.315	0.196	0.153
.	19.01.15-20.46.09-1-380946	151	11	11	5	0	4	561	10	10	0	0	NA	NA	NA	50	45	173	521	164	122	358	81	0	16	17	0	0.031	0.104
.	19.01.15-20.46.10-1-380947	258	49	49	19	0	14	571	45	45	0	0	NA	NA	NA	83	65	179	525	174	127	356	88	20	99	46	0.112	0.189	0.264
.	19.01.15-20.46.14-1-380948	61	2	2	1	0	1	0	1	1	0	0	NA	NA	NA	15	16	166	494	169	0	0	0	0	5	0	0	0.01	0
.	19.01.15-20.46.21-1-380956	61	2	2	1	0	1	352	1	1	0	0	NA	NA	NA	10	18	165	501	165	79	223	50	0	0	1	0	0	0.006
.	19.01.15-20.46.24-1-380959	174	31	31	3	0	3	569	27	27	0	0	NA	NA	NA	42	44	172	517	168	118	366	85	47	53	15	0.273	0.103	0.089
.	19.01.15-20.46.32-1-380967	262	17	17	2	0	2	597	15	15	0	0	NA	NA	NA	69	84	182	532	183	130	371	96	15	37	1	0.082	0.07	0.005
.	19.01.15-20.46.34-1-380971	64	3	3	0	0	0	542	1	1	0	0	NA	NA	NA	34	24	168	502	167	116	342	84	3	4	0	0.018	0.008	0
.	19.01.15-20.46.38-1-380979	279	37	37	13	0	11	598	33	33	0	0	NA	NA	NA	70	84	186	539	172	134	376	88	39	90	16	0.21	0.167	0.093
.	19.01.15-20.46.40-1-380980	61	2	2	1	0	1	541	1	1	0	0	NA	NA	NA	29	23	169	500	167	116	342	83	0	4	2	0	0.008	0.012
.	19.01.15-20.46.41-1-380982	185	22	22	7	0	6	561	20	20	0	0	NA	NA	NA	49	43	171	515	170	119	358	84	24	43	1	0.14	0.083	0.006
.	19.01.15-20.46.48-1-380984	181	15	15	3	0	2	573	14	14	0	0	NA	NA	NA	59	58	172	522	177	120	363	90	10	33	10	0.058	0.063	0.056
.	19.01.15-20.46.53-1-381002	180	16	16	2	0	2	586	15	15	0	0	NA	NA	NA	51	75	179	533	176	129	365	92	17	27	17	0.095	0.051	0.097
.	19.01.15-20.47.08-1-381017	34	1	1	0	0	0	0	0	0	0	0	NA	NA	NA	13	4	163	491	163	0	0	0	0	0	0	0	0	0
.	19.01.15-20.47.11-1-381019	346	63	63	16	0	13	603	59	59	0	0	NA	NA	NA	90	89	180	545	177	124	387	92	42	134	24	0.233	0.246	0.136
.	19.01.15-20.47.13-1-381020	90	4	4	3	0	3	541	2	2	0	0	NA	NA	NA	30	26	166	503	170	113	347	81	1	4	4	0.006	0.008	0.024
.	19.01.15-20.47.16-1-381021	94	9	9	3	0	1	554	8	8	0	0	NA	NA	NA	25	37	169	508	173	118	349	87	11	14	0	0.065	0.028	0
.	19.01.15-20.47.17-1-381023	90	5	5	1	0	1	554	4	4	0	0	NA	NA	NA	37	44	172	512	173	117	351	86	0	10	0	0	0.02	0
.	19.01.15-20.47.20-1-381027	30	1	1	0	0	0	0	0	0	0	0	NA	NA	NA	3	6	163	493	163	0	0	0	0	3	0	0	0.006	0
.	19.01.15-20.47.23-1-381031	288	30	30	7	0	5	604	26	26	0	0	NA	NA	NA	85	91	175	551	178	121	390	93	54	75	5	0.309	0.136	0.028
.	19.01.15-20.47.24-1-381034	292	39	39	4	0	2	589	31	31	0	0	NA	NA	NA	93	70	172	528	183	120	369	100	36	74	17	0.209	0.14	0.093
.	19.01.15-20.47.27-1-381037	60	3	3	0	0	0	545	2	2	0	0	NA	NA	NA	24	26	168	506	165	115	349	81	0	8	0	0	0.016	0
.	19.01.15-20.47.28-1-381039	148	15	15	7	0	5	566	13	13	0	0	NA	NA	NA	38	54	169	527	171	114	362	90	17	39	1	0.101	0.074	0.006
.	19.01.15-20.47.33-1-381043	310	19	19	3	0	2	606	17	17	0	0	NA	NA	NA	83	95	180	543	185	126	380	100	17	31	2	0.094	0.057	0.011
.	19.01.15-20.47.38-1-381049	91	6	6	4	0	2	550	5	5	0	0	NA	NA	NA	29	36	169	509	171	119	349	82	0	9	11	0	0.018	0.064
.	19.01.15-20.47.39-1-381052	111	8	8	2	0	2	554	6	6	0	0	NA	NA	NA	40	43	173	514	169	120	352	82	4	10	4	0.023	0.019	0.024
.	19.01.15-20.47.43-1-381054	99	18	18	5	0	4	552	16	16	0	0	NA	NA	NA	26	40	173	512	168	120	351	81	13	33	2	0.075	0.064	0.012
.	19.01.15-20.47.56-1-381071	456	52	52	18	0	15	642	49	49	0	0	NA	NA	NA	116	131	196	561	187	138	402	102	18	150	39	0.092	0.267	0.209
.	19.01.15-20.47.59-1-381078	37	1	1	0	0	0	0	0	0	0	0	NA	NA	NA	11	10	167	494	162	0	0	0	0	0	0	0	0	0
.	19.01.15-20.48.00-1-381079	145	26	26	10	0	8	558	22	22	0	0	NA	NA	NA	45	44	172	518	167	121	355	82	28	62	10	0.163	0.12	0.06
.	19.01.15-20.48.00-1-381080	145	12	12	1	0	1	551	11	11	0	0	NA	NA	NA	38	41	169	514	171	113	352	86	2	21	2	0.012	0.041	0.012
.	19.01.15-20.48.22-1-381095	121	13	13	4	0	3	553	11	11	0	0	NA	NA	NA	32	40	171	515	167	117	354	82	8	18	5	0.047	0.035	0.03
.	19.01.15-20.48.23-1-381098	141	8	8	2	0	2	559	7	7	0	0	NA	NA	NA	53	48	169	519	173	114	358	87	6	6	13	0.036	0.012	0.075
.	19.01.15-20.48.24-1-381099	266	31	31	7	0	5	596	30	30	0	0	NA	NA	NA	79	83	177	535	184	121	377	98	31	68	17	0.175	0.127	0.092
.	19.01.15-20.48.28-1-381106	144	13	13	4	0	3	565	11	11	0	0	NA	NA	NA	52	57	171	526	173	116	362	87	14	19	6	0.082	0.036	0.035
.	19.01.15-20.48.31-1-381109	94	8	8	3	0	2	553	7	7	0	0	NA	NA	NA	37	38	174	508	169	121	347	85	1	22	0	0.006	0.043	0
.	19.01.15-20.48.43-1-381122	178	21	21	5	0	5	561	19	19	0	0	NA	NA	NA	35	44	172	515	170	119	359	83	10	44	2	0.058	0.085	0.012
.	19.01.15-20.48.47-1-381124	177	11	11	3	0	3	581	10	10	0	0	NA	NA	NA	65	66	173	530	176	118	371	92	7	14	6	0.04	0.026	0.034
.	19.01.15-20.48.47-1-381125	142	9	9	0	0	0	554	8	8	0	0	NA	NA	NA	52	38	169	513	169	117	352	85	3	13	6	0.018	0.025	0.036
.	19.01.15-20.49.03-1-381145	64	3	3	1	0	1	545	2	2	0	0	NA	NA	NA	22	25	166	503	169	114	345	86	4	5	0	0.024	0.01	0
.	19.01.15-20.49.03-1-381146	350	61	61	16	0	12	629	56	56	0	0	NA	NA	NA	85	115	191	555	182	137	393	99	55	110	32	0.288	0.198	0.176
.	19.01.15-20.49.07-1-381152	92	4	4	0	0	0	541	3	3	0	0	NA	NA	NA	31	20	168	499	166	114	342	85	0	11	3	0	0.022	0.018
.	19.01.15-20.49.09-1-381154	142	8	8	1	0	1	555	7	7	0	0	NA	NA	NA	41	41	174	514	166	117	357	81	4	21	1	0.023	0.041	0.006
.	19.01.15-20.49.17-1-381162	153	33	33	6	0	4	557	30	30	0	0	NA	NA	NA	47	42	168	513	174	116	351	90	6	59	29	0.036	0.115	0.167
.	19.01.15-20.49.18-1-381164	121	15	15	4	0	3	553	13	13	0	0	NA	NA	NA	48	43	171	515	170	115	354	84	9	18	15	0.053	0.035	0.088
.	19.01.15-20.49.20-1-381169	98	5	5	2	0	2	551	4	4	0	0	NA	NA	NA	27	30	171	505	167	119	350	82	0	10	2	0	0.02	0.012
.	19.01.15-20.49.23-1-381173	204	13	13	4	0	1	571	12	12	0	0	NA	NA	NA	65	54	176	520	171	122	363	86	26	16	22	0.148	0.031	0.129
.	19.01.15-20.49.28-1-381182	118	5	5	1	0	1	541	4	4	0	0	NA	NA	NA	42	27	170	505	165	118	343	80	9	8	0	0.053	0.016	0
.	19.01.15-20.49.30-1-381187	268	50	50	10	0	7	600	45	45	0	0	NA	NA	NA	79	83	181	538	177	126	379	95	32	82	45	0.177	0.152	0.254
.	19.01.15-20.49.32-1-381190	234	29	29	9	0	9	570	24	24	0	0	NA	NA	NA	63	58	173	527	171	117	368	85	35	46	23	0.202	0.087	0.135
.	19.01.15-20.49.36-1-381198	34	1	1	0	0	0	0	0	0	0	0	NA	NA	NA	15	14	165	498	164	0	0	0	0	0	0	0	0	0
.	19.01.15-20.49.39-1-381199	209	19	19	6	0	6	577	16	16	0	0	NA	NA	NA	82	69	178	530	174	123	368	86	9	61	8	0.051	0.115	0.046
.	19.01.15-20.49.45-1-381200	65	4	4	1	0	1	536	3	3	0	0	NA	NA	NA	32	21	167	501	166	115	340	81	0	9	0	0	0.018	0
.	19.01.15-20.49.46-1-381201	121	6	6	2	0	2	552	4	4	0	0	NA	NA	NA	34	32	167	503	175	115	348	89	18	4	3	0.108	0.008	0.017
.	19.01.15-20.50.07-1-381226	33	1	1	0	0	0	0	0	0	0	0	NA	NA	NA	12	5	163	491	164	0	0	0	0	0	1	0	0	0.006
.	19.01.15-20.50.09-1-381227	120	4	4	3	0	2	553	3	3	0	0	NA	NA	NA	48	43	174	509	173	116	351	86	0	8	2	0	0.016	0.012
.	19.01.15-20.50.10-1-381229	88	4	4	0	0	0	550	2	2	0	0	NA	NA	NA	19	30	169	507	167	118	351	81	7	3	0	0.041	0.006	0
.	19.01.15-20.50.13-1-381234	270	14	14	3	0	2	594	12	12	0	0	NA	NA	NA	88	84	177	543	177	121	382	91	23	30	9	0.13	0.055	0.051
.	19.01.15-20.50.13-1-381235	474	67	67	19	0	16	628	62	62	0	0	NA	NA	NA	118	114	187	555	185	135	394	99	33	126	55	0.176	0.227	0.297
.	19.01.15-20.50.23-1-381242	63	3	3	1	0	1	537	2	2	0	0	NA	NA	NA	25	19	164	501	167	113	344	80	0	4	4	0	0.008	0.024
.	19.01.15-20.50.25-1-381245	127	5	5	2	0	2	563	4	4	0	0	NA	NA	NA	32	46	175	513	171	120	357	86	4	2	14	0.023	0.004	0.082
.	19.01.15-20.50.26-1-381248	93	7	7	1	0	1	548	4	4	0	0	NA	NA	NA	37	37	170	511	169	115	347	86	0	12	5	0	0.023	0.03
.	19.01.15-20.50.26-1-381249	299	63	63	16	0	13	596	60	60	0	0	NA	NA	NA	85	93	175	551	180	120	385	91	38	109	40	0.217	0.198	0.222
.	19.01.15-20.50.37-1-381262	238	19	19	4	0	3	588	15	15	0	0	NA	NA	NA	73	86	180	539	180	126	373	89	10	33	8	0.056	0.061	0.044
.	19.01.15-20.50.49-1-381267	334	43	43	11	0	9	600	39	39	0	0	NA	NA	NA	74	85	184	535	179	131	375	94	22	102	24	0.12	0.191	0.134
.	19.01.15-20.50.52-1-381283	87	4	4	1	0	1	538	3	3	0	0	NA	NA	NA	24	21	167	502	165	115	342	81	6	8	0	0.036	0.016	0
.	19.01.15-20.50.52-1-381284	33	1	1	0	0	0	0	0	0	0	0	NA	NA	NA	9	12	167	494	164	0	0	0	0	4	0	0	0.008	0
.	19.01.15-20.50.53-1-381285	148	6	6	1	0	0	553	5	5	0	0	NA	NA	NA	36	39	170	506	176	114	349	90	0	14	0	0	0.028	0
.	19.01.15-20.50.53-1-381286	114	12	12	3	0	3	554	8	8	0	0	NA	NA	NA	44	39	170	515	167	114	356	84	4	28	18	0.024	0.054	0.108
.	19.01.15-20.50.55-1-381287	121	9	9	3	0	1	564	7	7	0	0	NA	NA	NA	24	40	173	508	172	122	357	85	1	23	1	0.006	0.045	0.006
.	19.01.15-20.51.06-1-381298	37	1	1	0	0	0	0	0	0	0	0	NA	NA	NA	11	9	166	491	165	0	0	0	0	0	0	0	0	0
.	19.01.15-20.51.10-1-381299	143	13	13	4	0	4	544	12	12	0	0	NA	NA	NA	32	32	167	509	169	112	346	86	18	22	3	0.108	0.043	0.018
.	19.01.15-20.51.19-1-381305	90	7	7	3	0	3	544	6	6	0	0	NA	NA	NA	29	30	167	508	168	113	348	83	8	7	6	0.048	0.014	0.036
.	19.01.15-20.51.19-1-381306	56	2	2	1	0	1	533	1	1	0	0	NA	NA	NA	25	14	165	496	166	113	339	81	0	0	4	0	0	0.024
.	19.01.15-20.51.23-1-381311	90	3	3	1	0	1	552	2	2	0	0	NA	NA	NA	24	34	172	508	167	119	349	84	4	3	1	0.023	0.006	0.006
.	19.01.15-20.51.34-1-381321	63	3	3	1	0	1	349	2	2	0	0	NA	NA	NA	18	13	165	497	164	76	221	52	2	2	0	0.012	0.004	0
.	19.01.15-20.51.34-1-381322	323	51	51	8	0	7	611	48	48	0	0	NA	NA	NA	81	101	185	546	183	133	383	95	39	106	31	0.211	0.194	0.169
.	19.01.15-20.51.36-1-381325	235	10	10	3	0	3	569	7	7	0	0	NA	NA	NA	75	50	173	518	172	121	360	88	11	18	3	0.064	0.035	0.017
.	19.01.15-20.51.41-1-381329	146	28	28	5	0	5	550	27	27	0	0	NA	NA	NA	37	35	173	508	167	118	349	83	17	55	4	0.098	0.108	0.024
.	19.01.15-20.51.42-1-381330	147	23	23	8	0	8	560	20	20	0	0	NA	NA	NA	46	48	180	512	169	120	356	84	24	42	7	0.133	0.082	0.041
.	19.01.15-20.51.50-1-381331	119	13	13	3	0	3	537	12	12	0	0	NA	NA	NA	31	24	166	508	163	111	349	77	11	25	4	0.066	0.049	0.025
.	19.01.15-20.52.04-1-381355	120	7	7	4	0	3	553	6	6	0	0	NA	NA	NA	47	37	170	509	171	116	352	85	21	7	5	0.124	0.014	0.029
.	19.01.15-20.52.05-1-381356	90	3	3	1	0	1	551	2	2	0	0	NA	NA	NA	28	34	169	510	168	116	351	84	0	6	3	0	0.012	0.018
.	19.01.15-20.52.08-1-381357	179	30	30	6	0	3	568	28	28	0	0	NA	NA	NA	42	52	171	517	177	118	359	91	23	45	20	0.135	0.087	0.113
.	19.01.15-20.52.19-1-381364	111	5	5	0	0	0	559	2	2	0	0	NA	NA	NA	31	33	171	509	166	120	356	83	0	12	4	0	0.024	0.024
.	19.01.15-20.52.19-1-381365	59	2	2	1	0	1	0	1	1	0	0	NA	NA	NA	16	13	166	496	164	0	0	0	0	8	0	0	0.016	0
.	19.01.15-20.52.24-1-381372	298	50	50	12	0	10	609	45	45	0	0	NA	NA	NA	79	96	185	544	180	132	380	97	33	99	9	0.178	0.182	0.05
.	19.01.15-20.52.26-1-381375	232	37	37	7	0	4	575	35	35	0	0	NA	NA	NA	73	65	176	526	176	122	364	89	36	62	33	0.205	0.118	0.188
.	19.01.15-20.52.50-1-381388	259	30	30	11	0	10	595	27	27	0	0	NA	NA	NA	67	74	184	527	176	132	370	93	21	49	18	0.114	0.093	0.102
.	19.01.15-20.52.50-1-381389	97	5	5	1	0	1	540	3	3	0	0	NA	NA	NA	25	19	169	497	166	118	341	81	0	10	11	0	0.02	0.066
.	19.01.15-20.53.06-1-381413	190	20	20	4	0	3	581	18	18	0	0	NA	NA	NA	44	62	178	526	171	124	372	85	4	49	3	0.022	0.093	0.018
.	19.01.15-20.53.10-1-381415	87	3	3	0	0	0	533	1	1	0	0	NA	NA	NA	41	27	170	503	167	115	336	82	0	5	0	0	0.01	0
.	19.01.15-20.53.16-1-381419	196	15	15	2	0	2	577	14	14	0	0	NA	NA	NA	51	67	171	530	179	117	368	92	8	23	12	0.047	0.043	0.067
.	19.01.15-20.53.24-1-381429	123	7	7	3	0	3	554	4	4	0	0	NA	NA	NA	41	37	172	510	168	120	350	84	1	17	0	0.006	0.033	0
.	19.01.15-20.53.27-1-381434	117	4	4	1	0	1	566	2	2	0	0	NA	NA	NA	27	47	181	506	173	128	349	89	0	7	6	0	0.014	0.035
.	19.01.15-20.53.30-1-381442	120	11	11	4	0	3	553	7	7	0	0	NA	NA	NA	53	42	167	511	177	116	347	90	0	38	4	0	0.074	0.023
.	19.01.15-20.53.45-1-381450	57	2	2	0	0	0	151	1	1	0	0	NA	NA	NA	12	17	163	503	164	35	98	18	0	5	0	0	0.01	0
.	19.01.15-20.54.01-1-381469	352	58	58	17	0	10	597	52	52	0	0	NA	NA	NA	99	85	173	542	183	121	378	98	57	104	19	0.329	0.192	0.104
.	19.01.15-20.54.02-1-381470	96	3	3	1	0	1	552	2	2	0	0	NA	NA	NA	39	35	169	506	173	119	347	86	0	9	3	0	0.018	0.017
.	19.01.15-20.54.02-1-381471	318	45	45	12	0	6	615	40	40	0	0	NA	NA	NA	88	106	185	553	181	130	392	93	46	60	32	0.249	0.108	0.177
.	19.01.15-20.54.10-1-381472	218	14	14	4	0	3	576	13	13	0	0	NA	NA	NA	57	60	174	525	174	120	365	91	17	37	2	0.098	0.07	0.011
.	19.01.15-20.54.11-1-381473	122	8	8	1	0	0	542	7	7	0	0	NA	NA	NA	37	25	168	504	166	116	345	81	4	6	7	0.024	0.012	0.042
.	19.01.15-20.54.13-1-381478	115	8	8	2	0	1	542	6	6	0	0	NA	NA	NA	21	26	165	505	169	109	347	86	0	17	3	0	0.034	0.018
.	19.01.15-20.54.14-1-381479	152	8	8	2	0	2	559	7	7	0	0	NA	NA	NA	47	40	169	513	171	117	355	87	3	14	6	0.018	0.027	0.035
.	19.01.15-20.54.16-1-381481	32	1	1	1	0	1	0	0	0	0	0	NA	NA	NA	13	10	166	493	164	0	0	0	2	0	0	0.012	0	0
.	19.01.15-20.54.19-1-381485	122	9	9	3	0	2	549	7	7	0	0	NA	NA	NA	40	32	171	503	171	117	344	88	0	16	3	0	0.032	0.018
.	19.01.15-20.54.21-1-381488	206	14	14	8	0	6	593	13	13	0	0	NA	NA	NA	46	72	179	526	180	127	369	97	21	39	5	0.117	0.074	0.028
.	19.01.15-20.54.43-1-381504	61	2	2	2	0	2	544	1	1	0	0	NA	NA	NA	16	23	169	501	166	117	343	84	1	4	0	0.006	0.008	0
.	19.01.15-20.54.47-1-381505	226	26	26	8	0	7	567	24	24	0	0	NA	NA	NA	67	60	178	519	176	123	355	89	17	63	29	0.096	0.121	0.165
.	19.01.15-20.54.47-1-381506	176	19	19	6	0	5	575	18	18	0	0	NA	NA	NA	45	58	178	517	176	126	357	92	0	53	14	0	0.103	0.08
.	19.01.15-20.54.50-1-381507	60	2	2	0	0	0	248	1	1	0	0	NA	NA	NA	18	17	171	496	163	55	154	39	0	3	0	0	0.006	0
.	19.01.15-20.54.54-1-381523	123	5	5	0	0	0	545	4	4	0	0	NA	NA	NA	41	30	169	510	164	116	348	81	0	9	4	0	0.018	0.024
.	19.01.15-20.54.58-1-381527	143	10	10	2	0	2	561	9	9	0	0	NA	NA	NA	33	46	168	519	172	114	359	88	0	26	3	0	0.05	0.017
.	19.01.15-20.55.00-1-381528	179	31	31	6	0	6	565	28	28	0	0	NA	NA	NA	54	49	174	517	171	121	356	88	28	72	4	0.161	0.139	0.023
.	19.01.15-20.55.02-1-381529	214	54	54	18	0	14	567	50	50	0	0	NA	NA	NA	68	62	181	519	175	126	353	88	24	123	22	0.133	0.237	0.126
.	19.01.15-20.55.13-1-381536	91	4	4	0	0	0	530	3	3	0	0	NA	NA	NA	31	18	167	496	168	112	334	84	0	10	0	0	0.02	0
.	19.01.15-20.55.23-1-381547	151	11	11	4	0	3	552	10	10	0	0	NA	NA	NA	45	32	169	512	164	116	354	82	12	18	7	0.071	0.035	0.043
.	19.01.15-20.55.27-1-381552	179	18	18	7	0	6	562	16	16	0	0	NA	NA	NA	47	46	172	518	169	118	358	86	12	34	6	0.07	0.066	0.036
.	19.01.15-20.55.27-1-381553	182	13	13	4	0	3	558	11	11	0	0	NA	NA	NA	50	44	171	512	174	116	351	91	14	18	10	0.082	0.035	0.057
.	19.01.15-20.55.30-1-381556	64	3	3	2	0	2	546	2	2	0	0	NA	NA	NA	23	27	166	503	171	111	348	87	5	4	0	0.03	0.008	0
.	19.01.15-20.55.31-1-381558	29	1	1	1	0	1	0	0	0	0	0	NA	NA	NA	13	10	163	494	166	0	0	0	0	0	0	0	0	0
.	19.01.15-20.55.34-1-381560	93	5	5	1	0	1	548	4	4	0	0	NA	NA	NA	22	31	167	507	170	116	351	81	8	1	3	0.048	0.002	0.018
.	19.01.15-20.55.36-1-381562	85	5	5	3	0	3	541	4	4	0	0	NA	NA	NA	24	21	168	501	165	114	344	83	0	6	8	0	0.012	0.048
.	19.01.15-20.55.45-1-381570	172	20	20	4	0	3	571	18	18	0	0	NA	NA	NA	54	60	184	516	173	130	355	86	21	61	8	0.114	0.118	0.046
.	19.01.15-20.55.49-1-381572	231	41	41	17	0	12	583	36	36	0	0	NA	NA	NA	75	66	179	528	172	129	369	85	53	77	32	0.296	0.146	0.186
.	19.01.15-20.55.50-1-381573	212	12	12	5	0	4	574	11	11	0	0	NA	NA	NA	64	66	176	529	174	122	364	88	7	21	8	0.04	0.04	0.046
.	19.01.15-20.55.50-1-381574	88	5	5	3	0	2	545	3	3	0	0	NA	NA	NA	43	29	170	505	167	115	348	82	8	16	0	0.047	0.032	0
.	19.01.15-20.55.52-1-381590	61	2	2	0	0	0	351	1	1	0	0	NA	NA	NA	15	11	165	493	166	77	223	51	0	4	2	0	0.008	0.012
.	19.01.15-20.55.53-1-381591	178	10	10	2	0	1	582	9	9	0	0	NA	NA	NA	64	67	175	533	172	121	370	91	5	22	0	0.029	0.041	0
.	19.01.15-20.55.58-1-381595	179	19	19	3	0	3	563	14	14	0	0	NA	NA	NA	55	44	178	511	168	126	354	83	22	33	7	0.124	0.065	0.042
.	19.01.15-20.56.03-1-381601	34	1	1	0	0	0	0	0	0	0	0	NA	NA	NA	11	6	163	491	165	0	0	0	0	0	0	0	0	0
.	19.01.15-20.56.05-1-381603	155	16	16	3	0	2	557	15	15	0	0	NA	NA	NA	40	42	169	515	171	117	357	83	15	32	3	0.089	0.062	0.018
.	19.01.15-20.56.07-1-381605	286	39	39	10	0	10	614	35	35	0	0	NA	NA	NA	80	106	187	553	179	133	385	96	43	96	18	0.23	0.174	0.101
.	19.01.15-20.56.14-1-381606	38	1	1	1	0	1	0	0	0	0	0	NA	NA	NA	6	12	167	494	164	0	0	0	0	0	0	0	0	0
.	19.01.15-20.56.15-1-381612	86	8	8	2	0	2	540	6	6	0	0	NA	NA	NA	27	27	169	504	167	116	340	84	0	18	5	0	0.036	0.03
.	19.01.15-20.56.17-1-381613	202	15	15	2	0	1	574	14	14	0	0	NA	NA	NA	73	64	180	525	172	126	363	85	13	25	2	0.072	0.048	0.012
.	19.01.15-20.56.20-1-381617	36	1	1	0	0	0	0	0	0	0	0	NA	NA	NA	8	7	164	491	165	0	0	0	0	0	1	0	0	0.006
.	19.01.15-20.56.23-1-381621	270	21	21	7	0	4	586	18	18	0	0	NA	NA	NA	85	75	179	530	179	126	369	91	14	49	2	0.078	0.092	0.011
.	19.01.15-20.56.24-1-381624	122	18	18	3	0	3	562	16	16	0	0	NA	NA	NA	38	45	173	516	169	119	356	87	23	29	7	0.133	0.056	0.041
.	19.01.15-20.56.31-1-381632	301	44	44	13	0	11	605	42	42	0	0	NA	NA	NA	85	93	178	542	186	128	377	100	19	105	29	0.107	0.194	0.156
.	19.01.15-20.56.32-1-381633	61	2	2	0	0	0	199	1	1	0	0	NA	NA	NA	10	14	164	500	163	42	128	29	0	2	0	0	0.004	0
.	19.01.15-20.56.40-1-381646	409	45	45	12	0	8	645	40	40	0	0	NA	NA	NA	107	134	192	563	192	139	400	106	21	102	24	0.109	0.181	0.125
.	19.01.15-20.56.42-1-381647	89	3	3	1	0	1	540	2	2	0	0	NA	NA	NA	25	24	169	498	170	116	340	84	1	3	0	0.006	0.006	0
.	19.01.15-20.56.48-1-381651	294	26	26	2	0	2	601	23	23	0	0	NA	NA	NA	91	87	182	538	180	129	378	94	50	35	16	0.275	0.065	0.089
.	19.01.15-20.56.52-1-381668	63	2	2	0	0	0	249	1	1	0	0	NA	NA	NA	15	24	170	501	166	58	155	36	0	4	0	0	0.008	0
.	19.01.15-20.56.56-1-381672	121	8	8	2	0	2	564	6	6	0	0	NA	NA	NA	40	46	174	521	164	123	360	81	0	20	5	0	0.038	0.03
.	19.01.15-20.57.00-1-381678	289	42	42	15	0	11	609	40	40	0	0	NA	NA	NA	77	95	178	554	176	126	391	92	29	102	26	0.163	0.184	0.148
.	19.01.15-20.57.01-1-381680	175	11	11	2	0	1	576	9	9	0	0	NA	NA	NA	68	60	172	528	173	118	371	87	2	33	11	0.012	0.062	0.064
.	19.01.15-20.57.02-1-381681	97	9	9	1	0	1	552	7	7	0	0	NA	NA	NA	34	31	167	510	167	113	356	83	11	13	4	0.066	0.025	0.024
.	19.01.15-20.57.16-1-381688	141	13	13	4	0	4	553	11	11	0	0	NA	NA	NA	49	41	170	514	170	116	354	83	6	51	3	0.035	0.099	0.018
.	19.01.15-20.57.18-1-381690	207	30	30	6	0	5	565	29	29	0	0	NA	NA	NA	67	49	176	519	167	125	359	81	26	56	6	0.148	0.108	0.036
.	19.01.15-20.57.27-1-381701	144	11	11	2	0	2	572	8	8	0	0	NA	NA	NA	51	50	172	516	175	124	358	90	7	19	3	0.041	0.037	0.017
.	19.01.15-20.57.29-1-381705	183	12	12	5	0	4	557	11	11	0	0	NA	NA	NA	52	41	177	508	169	121	354	82	20	11	7	0.113	0.022	0.041
.	19.01.15-20.57.33-1-381707	152	21	21	4	0	4	566	19	19	0	0	NA	NA	NA	53	53	176	521	169	123	358	85	19	16	6	0.108	0.031	0.036
.	19.01.15-20.57.46-1-381715	120	11	11	3	0	3	555	9	9	0	0	NA	NA	NA	35	40	166	520	167	114	359	82	0	20	0	0	0.038	0
.	19.01.15-20.57.48-1-381716	156	26	26	5	0	5	551	25	25	0	0	NA	NA	NA	58	48	175	517	169	118	351	82	9	67	14	0.051	0.13	0.083
.	19.01.15-20.57.48-1-381717	87	5	5	0	0	0	545	4	4	0	0	NA	NA	NA	37	31	167	509	168	115	347	83	0	16	0	0	0.031	0
.	19.01.15-20.57.50-1-381718	66	3	3	2	0	1	547	2	2	0	0	NA	NA	NA	23	30	170	505	168	119	345	83	0	9	0	0	0.018	0
.	19.01.15-20.57.56-1-381736	149	7	7	3	0	2	566	5	5	0	0	NA	NA	NA	44	52	170	520	175	120	360	86	11	10	2	0.065	0.019	0.011
.	19.01.15-20.57.58-1-381740	125	13	13	3	0	3	555	12	12	0	0	NA	NA	NA	45	41	171	511	172	115	350	90	14	10	11	0.082	0.02	0.064
.	19.01.15-20.58.05-1-381742	213	14	14	3	0	2	565	11	11	0	0	NA	NA	NA	79	58	176	525	170	119	360	86	2	21	6	0.011	0.04	0.035
.	19.01.15-20.58.06-1-381743	61	2	2	0	0	0	150	1	1	0	0	NA	NA	NA	17	21	166	500	168	31	94	25	0	1	2	0	0.002	0.012
.	19.01.15-20.58.07-1-381744	208	24	24	4	0	3	569	22	22	0	0	NA	NA	NA	82	56	173	523	173	121	360	88	22	58	2	0.127	0.111	0.012
.	19.01.15-20.58.09-1-381746	32	1	1	0	0	0	0	0	0	0	0	NA	NA	NA	7	6	163	493	163	0	0	0	0	3	0	0	0.006	0
.	19.01.15-20.58.10-1-381747	158	23	23	5	0	4	561	21	21	0	0	NA	NA	NA	47	44	171	515	171	117	356	88	43	34	8	0.251	0.066	0.047
.	19.01.15-20.58.11-1-381748	174	9	9	3	0	3	570	7	7	0	0	NA	NA	NA	72	52	174	522	169	122	362	86	0	19	1	0	0.036	0.006
.	19.01.15-20.58.15-1-381756	209	45	45	15	0	13	582	43	43	0	0	NA	NA	NA	63	63	175	526	175	122	370	90	21	94	35	0.12	0.179	0.2
.	19.01.15-20.58.16-1-381757	186	42	42	16	0	13	566	38	38	0	0	NA	NA	NA	54	52	173	523	169	120	362	84	44	96	26	0.254	0.184	0.154
.	19.01.15-20.58.21-1-381762	242	38	38	11	0	8	577	35	35	0	0	NA	NA	NA	70	69	173	532	177	118	369	90	19	89	18	0.11	0.167	0.102
.	19.01.15-20.58.30-1-381776	58	2	2	0	0	0	48	1	1	0	0	NA	NA	NA	14	16	168	498	163	8	29	11	1	1	0	0.006	0.002	0
.	19.01.15-20.58.30-1-381777	212	13	13	2	0	1	582	12	12	0	0	NA	NA	NA	67	66	174	528	177	123	366	93	5	22	9	0.029	0.042	0.051
.	19.01.15-20.58.31-1-381778	152	17	17	2	0	1	576	16	16	0	0	NA	NA	NA	62	62	176	523	176	119	367	90	12	35	11	0.068	0.067	0.062
.	19.01.15-20.58.36-1-381787	124	14	14	4	0	4	561	13	13	0	0	NA	NA	NA	35	42	172	512	171	116	359	86	14	27	5	0.081	0.053	0.029
.	19.01.15-20.58.44-1-381792	34	1	1	0	0	0	0	0	0	0	0	NA	NA	NA	9	6	165	491	163	0	0	0	0	8	0	0	0.016	0
.	19.01.15-20.58.46-1-381793	243	18	18	10	0	5	576	14	14	0	0	NA	NA	NA	61	62	181	523	171	128	363	85	33	25	19	0.182	0.048	0.111
.	19.01.15-20.58.47-1-381794	122	6	6	4	0	2	552	4	4	0	0	NA	NA	NA	39	40	167	513	173	114	351	87	0	5	7	0	0.01	0.04
.	19.01.15-20.58.55-1-381817	154	13	13	1	0	1	570	11	11	0	0	NA	NA	NA	63	56	173	515	181	122	355	93	9	23	3	0.052	0.045	0.017
.	19.01.15-20.59.00-1-381821	98	7	7	3	0	3	543	5	5	0	0	NA	NA	NA	39	29	170	502	170	117	344	82	1	14	3	0.006	0.028	0.018
.	19.01.15-20.59.07-1-381822	176	17	17	4	0	2	573	12	12	0	0	NA	NA	NA	62	54	173	522	172	115	366	92	17	45	0	0.098	0.086	0
.	19.01.15-20.59.08-1-381823	31	1	1	0	0	0	0	0	0	0	0	NA	NA	NA	7	14	166	493	168	0	0	0	0	0	0	0	0	0
.	19.01.15-20.59.10-1-381828	211	49	49	12	0	8	566	47	47	0	0	NA	NA	NA	55	52	176	519	170	121	361	84	58	83	33	0.33	0.16	0.194
.	19.01.15-20.59.12-1-381830	206	19	19	5	0	1	586	18	18	0	0	NA	NA	NA	63	77	180	535	175	123	371	92	18	24	17	0.1	0.045	0.097
.	19.01.15-20.59.15-1-381831	297	51	51	7	0	3	608	47	47	0	0	NA	NA	NA	75	91	182	544	178	130	384	94	17	107	36	0.093	0.197	0.202
.	19.01.15-20.59.16-1-381832	118	6	6	2	0	2	552	4	4	0	0	NA	NA	NA	45	40	178	507	168	123	349	80	0	18	4	0	0.036	0.024
.	19.01.15-20.59.17-1-381833	157	9	9	2	0	2	549	7	7	0	0	NA	NA	NA	57	39	170	509	173	114	347	88	8	18	5	0.047	0.035	0.029
.	19.01.15-20.59.18-1-381835	33	1	1	0	0	0	0	0	0	0	0	NA	NA	NA	11	9	165	495	162	0	0	0	0	0	2	0	0	0.012
.	19.01.15-20.59.20-1-381840	150	8	8	4	0	2	557	7	7	0	0	NA	NA	NA	36	34	168	513	166	116	356	85	0	22	0	0	0.043	0
.	19.01.15-20.59.20-1-381841	179	9	9	1	0	0	567	8	8	0	0	NA	NA	NA	62	52	177	516	172	122	357	88	12	16	0	0.068	0.031	0
.	19.01.15-20.59.33-1-381855	88	3	3	0	0	0	539	2	2	0	0	NA	NA	NA	29	24	169	505	163	115	344	80	2	2	0	0.012	0.004	0
.	19.01.15-20.59.35-1-381859	147	10	10	4	0	4	550	9	9	0	0	NA	NA	NA	45	34	174	504	169	125	342	83	2	32	6	0.011	0.063	0.036
.	19.01.15-20.59.37-1-381862	66	4	4	2	0	2	541	3	3	0	0	NA	NA	NA	30	26	169	502	168	113	343	85	6	3	1	0.036	0.006	0.006
.	19.01.15-20.59.40-1-381865	60	2	2	0	0	0	540	1	1	0	0	NA	NA	NA	17	18	167	500	164	113	346	81	0	6	1	0	0.012	0.006
.	19.01.15-20.59.42-1-381866	122	4	4	3	0	3	552	3	3	0	0	NA	NA	NA	47	34	168	510	169	118	350	84	0	11	0	0	0.022	0
.	19.01.15-20.59.46-1-381868	35	1	1	0	0	0	0	0	0	0	0	NA	NA	NA	9	11	165	495	164	0	0	0	0	1	0	0	0.002	0
.	19.01.15-20.59.47-1-381869	226	39	39	6	0	4	582	32	32	0	0	NA	NA	NA	50	66	177	525	177	120	371	91	33	74	11	0.186	0.141	0.062
.	19.01.15-20.59.48-1-381870	178	11	11	3	0	2	563	9	9	0	0	NA	NA	NA	48	44	173	512	172	119	355	89	8	26	5	0.046	0.051	0.029
.	19.01.15-20.59.52-1-381887	123	10	10	4	0	3	552	8	8	0	0	NA	NA	NA	38	30	168	508	167	115	354	83	29	20	5	0.173	0.039	0.03
.	19.01.15-20.59.53-1-381889	206	16	16	7	0	5	575	13	13	0	0	NA	NA	NA	72	59	173	524	175	121	364	90	24	30	6	0.139	0.057	0.034
.	19.01.15-20.59.59-1-381893	173	57	57	17	0	11	573	54	54	0	0	NA	NA	NA	34	61	179	523	172	128	359	86	32	130	16	0.179	0.249	0.093
.	19.01.15-21.00.02-1-381898	149	10	10	1	0	0	574	8	8	0	0	NA	NA	NA	47	57	179	518	173	127	358	89	19	14	7	0.106	0.027	0.04
.	19.01.15-21.00.19-1-381907	115	10	10	2	0	2	555	9	9	0	0	NA	NA	NA	36	40	176	505	172	120	348	87	7	22	4	0.04	0.044	0.023
.	19.01.15-21.00.23-1-381912	118	9	9	1	0	1	553	8	8	0	0	NA	NA	NA	34	42	171	514	170	114	355	84	15	14	4	0.088	0.027	0.024
.	19.01.15-21.00.24-1-381914	300	51	51	17	0	14	605	47	47	0	0	NA	NA	NA	83	90	180	531	192	130	368	107	27	138	27	0.15	0.26	0.141
.	19.01.15-21.00.29-1-381920	67	2	2	0	0	0	544	1	1	0	0	NA	NA	NA	27	27	171	500	169	119	343	82	0	6	0	0	0.012	0
.	19.01.15-21.00.33-1-381922	203	40	40	8	0	4	570	36	36	0	0	NA	NA	NA	60	56	179	516	174	124	355	91	55	67	15	0.307	0.13	0.086
.	19.01.15-21.00.40-1-381928	96	6	6	2	0	1	542	4	4	0	0	NA	NA	NA	25	20	169	497	167	116	344	82	0	18	0	0	0.036	0
.	19.01.15-21.00.45-1-381931	151	13	13	2	0	2	551	11	11	0	0	NA	NA	NA	40	36	169	514	166	112	359	80	26	21	1	0.154	0.041	0.006
.	19.01.15-21.00.48-1-381933	156	8	8	1	0	1	562	7	7	0	0	NA	NA	NA	51	53	175	516	175	119	355	88	6	17	3	0.034	0.033	0.017
.	19.01.15-21.00.50-1-381934	124	10	10	3	0	3	550	9	9	0	0	NA	NA	NA	31	33	171	504	171	117	346	87	5	14	8	0.029	0.028	0.047
.	19.01.15-21.00.56-1-381953	33	1	1	0	0	0	0	0	0	0	0	NA	NA	NA	6	6	164	491	164	0	0	0	0	0	0	0	0	0
.	19.01.15-21.00.59-1-381954	184	17	17	4	0	2	560	15	15	0	0	NA	NA	NA	56	42	175	512	168	120	355	85	13	27	6	0.074	0.053	0.036
.	19.01.15-21.01.02-1-381986	91	5	5	1	0	0	544	4	4	0	0	NA	NA	NA	37	31	168	507	169	115	346	83	0	13	0	0	0.026	0
.	19.01.15-21.01.08-1-382007	234	45	45	6	0	4	587	41	41	0	0	NA	NA	NA	73	67	177	522	181	122	367	98	38	67	29	0.215	0.128	0.16
.	19.01.15-21.01.13-1-382032	61	2	2	0	0	0	539	1	1	0	0	NA	NA	NA	25	26	170	502	167	114	345	80	2	4	0	0.012	0.008	0
.	19.01.15-21.01.15-1-382033	94	5	5	1	0	1	559	3	3	0	0	NA	NA	NA	32	46	171	519	169	117	359	83	15	4	4	0.088	0.008	0.024
.	19.01.15-21.01.19-1-382036	215	22	22	5	0	4	577	20	20	0	0	NA	NA	NA	61	61	172	526	176	120	368	89	15	67	14	0.087	0.127	0.08
.	19.01.15-21.01.21-1-382040	361	57	57	17	0	11	635	53	53	0	0	NA	NA	NA	73	120	185	559	189	131	399	105	35	125	44	0.189	0.224	0.233
.	19.01.15-21.01.24-1-382045	115	6	6	2	0	2	549	5	5	0	0	NA	NA	NA	30	30	163	507	173	113	350	86	2	13	0	0.012	0.026	0
.	19.01.15-21.01.26-1-382047	343	62	62	16	0	11	611	58	58	0	0	NA	NA	NA	92	97	181	547	182	127	384	100	65	96	46	0.359	0.176	0.253
.	19.01.15-21.01.31-1-382053	32	1	1	0	0	0	0	0	0	0	0	NA	NA	NA	9	8	166	491	164	0	0	0	0	0	1	0	0	0.006
.	19.01.15-21.01.33-1-382056	62	2	2	0	0	0	539	1	1	0	0	NA	NA	NA	24	19	166	501	165	115	344	80	0	4	0	0	0.008	0
.	19.01.15-21.01.33-1-382058	35	1	1	0	0	0	0	0	0	0	0	NA	NA	NA	9	7	163	494	163	0	0	0	0	0	0	0	0	0
.	19.01.15-21.01.36-1-382061	243	24	24	6	0	5	583	21	21	0	0	NA	NA	NA	57	63	179	521	176	127	363	93	23	42	10	0.128	0.081	0.057
.	19.01.15-21.01.40-1-382063	210	33	33	9	0	5	597	29	29	0	0	NA	NA	NA	70	88	178	543	180	123	379	95	25	56	23	0.14	0.103	0.128
.	19.01.15-21.01.41-1-382064	379	58	58	18	0	13	626	55	55	0	0	NA	NA	NA	124	112	183	550	192	130	389	107	57	126	19	0.311	0.229	0.099
.	19.01.15-21.01.47-1-382066	96	7	7	3	0	3	549	6	6	0	0	NA	NA	NA	37	40	172	510	171	116	348	85	8	9	0	0.047	0.018	0
.	19.01.15-21.01.59-1-382090	292	30	30	13	0	12	608	25	25	0	0	NA	NA	NA	94	99	179	553	180	124	391	93	19	58	28	0.106	0.105	0.156
.	19.01.15-21.02.06-1-382093	168	15	15	4	0	3	567	14	14	0	0	NA	NA	NA	48	45	172	513	173	119	359	89	9	19	4	0.052	0.037	0.023
.	19.01.15-21.02.10-1-382095	289	36	36	12	0	8	598	31	31	0	0	NA	NA	NA	69	83	176	536	184	125	376	97	32	76	15	0.182	0.142	0.082
.	19.01.15-21.02.17-1-382100	237	98	98	26	0	20	590	92	92	0	0	NA	NA	NA	46	79	186	532	174	131	373	86	71	154	25	0.382	0.289	0.144
.	19.01.15-21.02.35-1-382121	151	7	7	3	0	3	557	5	5	0	0	NA	NA	NA	43	39	174	510	168	123	351	83	3	8	7	0.017	0.016	0.042
.	19.01.15-21.02.38-1-382126	114	5	5	2	0	1	576	4	4	0	0	NA	NA	NA	42	62	180	520	175	124	363	89	3	5	7	0.017	0.01	0.04
.	19.01.15-21.02.42-1-382128	160	9	9	1	0	1	563	8	8	0	0	NA	NA	NA	47	46	171	517	171	118	358	87	7	16	10	0.041	0.031	0.058
.	19.01.15-21.02.44-1-382130	232	22	22	5	0	3	575	20	20	0	0	NA	NA	NA	52	57	175	524	171	123	365	87	24	38	8	0.137	0.073	0.047
.	19.01.15-21.02.54-1-382147	33	1	1	0	0	0	0	0	0	0	0	NA	NA	NA	4	12	165	498	162	0	0	0	0	3	0	0	0.006	0
.	19.01.15-21.02.56-1-382153	33	1	1	1	0	1	0	0	0	0	0	NA	NA	NA	11	13	167	496	163	0	0	0	5	0	0	0.03	0	0
.	19.01.15-21.02.57-1-382154	145	7	7	2	0	2	569	5	5	0	0	NA	NA	NA	49	66	174	528	177	122	360	87	15	16	1	0.086	0.03	0.006
.	19.01.15-21.02.58-1-382155	88	4	4	0	0	0	536	3	3	0	0	NA	NA	NA	28	20	165	504	164	113	344	79	4	3	3	0.024	0.006	0.018
.	19.01.15-21.02.59-1-382157	95	6	6	0	0	0	552	5	5	0	0	NA	NA	NA	29	33	171	508	167	119	352	81	1	11	0	0.006	0.022	0
.	19.01.15-21.03.04-1-382158	58	2	2	1	0	1	545	1	1	0	0	NA	NA	NA	26	28	168	504	169	116	345	84	0	7	0	0	0.014	0
.	19.01.15-21.03.08-1-382160	96	6	6	0	0	0	548	3	3	0	0	NA	NA	NA	37	31	167	511	166	117	346	85	11	10	1	0.066	0.02	0.006
.	19.01.15-21.03.11-1-382161	30	1	1	0	0	0	0	0	0	0	0	NA	NA	NA	4	8	164	494	163	0	0	0	0	1	0	0	0.002	0
.	19.01.15-21.03.13-1-382167	148	14	14	3	0	2	564	13	13	0	0	NA	NA	NA	50	47	170	521	169	118	363	83	12	26	19	0.071	0.05	0.112
.	19.01.15-21.03.14-1-382168	58	2	2	0	0	0	349	0	0	0	0	NA	NA	NA	10	21	166	500	168	68	226	55	1	5	0	0.006	0.01	0
.	19.01.15-21.03.16-1-382170	32	1	1	0	0	0	0	0	0	0	0	NA	NA	NA	12	5	164	490	164	0	0	0	0	0	0	0	0	0
.	19.01.15-21.03.16-1-382171	61	4	4	0	0	0	542	3	3	0	0	NA	NA	NA	14	21	166	501	167	113	347	82	2	1	8	0.012	0.002	0.048
.	19.01.15-21.03.20-1-382175	92	3	3	1	0	1	546	2	2	0	0	NA	NA	NA	28	34	170	510	167	115	350	81	2	7	3	0.012	0.014	0.018
.	19.01.15-21.03.23-1-382180	88	4	4	2	0	1	541	3	3	0	0	NA	NA	NA	21	25	173	499	166	119	344	78	4	8	3	0.023	0.016	0.018
.	19.01.15-21.03.31-1-382187	31	1	1	1	0	1	0	0	0	0	0	NA	NA	NA	13	6	163	491	165	0	0	0	0	0	0	0	0	0
.	19.01.15-21.03.32-1-382188	246	49	49	13	0	11	582	46	46	0	0	NA	NA	NA	62	69	177	529	176	124	367	91	46	97	23	0.26	0.183	0.131
.	19.01.15-21.03.33-1-382189	62	2	2	0	0	0	498	1	1	0	0	NA	NA	NA	14	16	165	499	165	105	320	73	0	1	1	0	0.002	0.006
.	19.01.15-21.03.33-1-382190	91	5	5	1	0	1	543	3	3	0	0	NA	NA	NA	28	26	169	505	165	115	347	81	4	3	3	0.024	0.006	0.018
.	19.01.15-21.03.44-1-382198	149	16	16	5	0	4	561	14	14	0	0	NA	NA	NA	47	45	168	520	170	116	358	87	10	29	1	0.06	0.056	0.006
.	19.01.15-21.03.47-1-382199	90	6	6	1	0	1	549	5	5	0	0	NA	NA	NA	39	35	174	506	168	121	348	80	0	7	14	0	0.014	0.083
.	19.01.15-21.03.48-1-382200	175	12	12	1	0	1	573	9	9	0	0	NA	NA	NA	38	53	170	522	174	118	363	92	13	15	7	0.076	0.029	0.04
.	19.01.15-21.03.50-1-382201	66	4	4	0	0	0	547	3	3	0	0	NA	NA	NA	26	30	168	507	168	111	351	85	0	5	2	0	0.01	0.012
.	19.01.15-21.03.53-1-382217	238	54	54	14	0	11	581	50	50	0	0	NA	NA	NA	65	73	180	531	175	126	366	89	33	133	17	0.183	0.25	0.097
.	19.01.15-21.03.53-1-382219	65	2	2	0	0	0	546	1	1	0	0	NA	NA	NA	37	30	170	508	165	115	348	83	0	3	0	0	0.006	0
.	19.01.15-21.04.06-1-382227	238	16	16	7	0	6	579	13	13	0	0	NA	NA	NA	66	63	172	528	176	120	367	92	28	44	7	0.163	0.083	0.04
.	19.01.15-21.04.07-1-382228	67	4	4	0	0	0	548	2	2	0	0	NA	NA	NA	23	29	168	507	167	115	350	83	5	3	0	0.03	0.006	0
.	19.01.15-21.04.09-1-382230	59	2	2	1	0	1	0	1	1	0	0	NA	NA	NA	15	12	165	495	165	0	0	0	0	3	0	0	0.006	0
.	19.01.15-21.04.09-1-382231	123	10	10	1	0	0	556	8	8	0	0	NA	NA	NA	41	39	176	512	164	124	349	83	13	24	0	0.074	0.047	0
.	19.01.15-21.04.12-1-382235	183	14	14	4	0	1	573	10	10	0	0	NA	NA	NA	61	53	176	514	176	123	356	94	5	29	8	0.028	0.056	0.045
.	19.01.15-21.04.13-1-382236	155	29	29	6	0	6	563	27	27	0	0	NA	NA	NA	51	50	175	516	172	121	358	84	30	56	12	0.171	0.109	0.07
.	19.01.15-21.04.21-1-382245	185	9	9	3	0	2	558	6	6	0	0	NA	NA	NA	47	49	171	510	181	116	352	90	3	8	8	0.018	0.016	0.044
.	19.01.15-21.04.32-1-382258	145	6	6	3	0	1	572	5	5	0	0	NA	NA	NA	46	51	176	520	168	124	364	84	9	14	0	0.051	0.027	0
.	19.01.15-21.04.42-1-382263	35	1	1	1	0	1	0	0	0	0	0	NA	NA	NA	10	14	165	499	163	0	0	0	0	5	0	0	0.01	0
.	19.01.15-21.04.48-1-382264	111	13	13	2	0	2	544	12	12	0	0	NA	NA	NA	33	26	169	501	169	114	344	86	0	20	7	0	0.04	0.041
.	19.01.15-21.04.48-1-382265	60	2	2	1	0	1	148	1	1	0	0	NA	NA	NA	12	26	167	505	167	29	95	24	0	3	0	0	0.006	0
.	19.01.15-21.04.54-1-382282	58	2	2	0	0	0	301	1	1	0	0	NA	NA	NA	14	24	170	501	166	65	191	45	0	3	0	0	0.006	0
.	19.01.15-21.04.57-1-382286	153	7	7	3	0	1	559	6	6	0	0	NA	NA	NA	33	39	170	514	168	116	358	85	4	12	9	0.024	0.023	0.054
.	19.01.15-21.04.58-1-382287	61	5	5	2	0	2	543	3	3	0	0	NA	NA	NA	13	19	167	502	163	115	349	79	5	10	0	0.03	0.02	0
.	19.01.15-21.05.00-1-382289	119	15	15	3	0	3	554	12	12	0	0	NA	NA	NA	38	31	171	506	167	117	353	84	24	24	4	0.14	0.047	0.024
.	19.01.15-21.05.02-1-382290	98	3	3	2	0	2	556	2	2	0	0	NA	NA	NA	40	43	176	513	167	120	353	83	4	6	5	0.023	0.012	0.03
.	19.01.15-21.05.06-1-382291	285	55	55	13	0	10	604	51	51	0	0	NA	NA	NA	86	92	176	549	180	122	388	94	50	98	36	0.284	0.179	0.2
.	19.01.15-21.05.18-1-382298	88	6	6	3	0	3	533	5	5	0	0	NA	NA	NA	25	13	167	494	165	115	336	82	11	7	0	0.066	0.014	0
.	19.01.15-21.05.19-1-382300	128	5	5	1	0	1	559	3	3	0	0	NA	NA	NA	57	55	173	522	173	118	357	84	0	15	0	0	0.029	0
.	19.01.15-21.05.20-1-382303	87	3	3	2	0	2	547	2	2	0	0	NA	NA	NA	34	29	166	504	172	116	343	88	2	6	0	0.012	0.012	0
.	19.01.15-21.05.21-1-382305	258	30	30	10	0	7	602	27	27	0	0	NA	NA	NA	86	90	178	543	182	125	383	94	18	67	28	0.101	0.123	0.154
.	19.01.15-21.05.27-1-382313	91	4	4	2	0	2	559	3	3	0	0	NA	NA	NA	31	44	169	516	172	116	357	86	6	17	0	0.036	0.033	0
.	19.01.15-21.05.27-1-382314	94	4	4	0	0	0	543	2	2	0	0	NA	NA	NA	39	34	169	511	167	111	352	80	2	9	2	0.012	0.018	0.012
.	19.01.15-21.05.34-1-382318	301	17	17	9	0	5	617	14	14	0	0	NA	NA	NA	76	109	183	555	184	127	395	95	22	21	22	0.12	0.038	0.12
.	19.01.15-21.05.36-1-382322	198	15	15	8	0	5	582	13	13	0	0	NA	NA	NA	48	60	177	520	176	125	364	93	15	27	7	0.085	0.052	0.04
.	19.01.15-21.05.37-1-382323	209	69	69	12	0	11	565	66	66	0	0	NA	NA	NA	74	67	181	518	181	124	350	91	56	106	33	0.309	0.205	0.182
.	19.01.15-21.05.37-1-382324	270	28	28	7	0	5	584	25	25	0	0	NA	NA	NA	73	73	178	534	174	123	369	92	29	45	22	0.163	0.084	0.126
.	19.01.15-21.05.42-1-382327	92	8	8	2	0	1	551	7	7	0	0	NA	NA	NA	21	32	171	502	172	117	347	87	10	19	2	0.058	0.038	0.012
.	19.01.15-21.05.49-1-382329	59	2	2	0	0	0	544	1	1	0	0	NA	NA	NA	17	24	167	501	169	115	346	83	0	2	2	0	0.004	0.012
.	19.01.15-21.06.01-1-382352	151	8	8	3	0	3	561	6	6	0	0	NA	NA	NA	48	47	178	511	171	123	349	89	4	21	0	0.022	0.041	0
.	19.01.15-21.06.04-1-382354	88	4	4	0	0	0	549	3	3	0	0	NA	NA	NA	32	28	171	506	164	118	350	81	0	6	9	0	0.012	0.055
.	19.01.15-21.06.08-1-382355	410	55	55	7	0	5	643	51	51	0	0	NA	NA	NA	117	131	186	576	182	130	415	98	28	115	22	0.151	0.2	0.121
.	19.01.15-21.06.09-1-382356	64	2	2	0	0	0	541	1	1	0	0	NA	NA	NA	24	21	169	502	163	116	345	80	3	5	0	0.018	0.01	0
.	19.01.15-21.06.15-1-382359	238	32	32	11	0	9	584	30	30	0	0	NA	NA	NA	65	68	174	530	177	123	369	92	20	63	17	0.115	0.119	0.096
.	19.01.15-21.06.20-1-382369	387	42	42	16	0	11	614	38	38	0	0	NA	NA	NA	112	115	187	555	186	130	386	98	21	118	18	0.112	0.213	0.097
.	19.01.15-21.06.21-1-382371	155	10	10	1	0	1	564	8	8	0	0	NA	NA	NA	55	57	178	519	173	122	354	88	17	19	0	0.096	0.037	0
.	19.01.15-21.06.22-1-382372	222	16	16	6	0	4	581	14	14	0	0	NA	NA	NA	65	62	177	525	173	124	371	86	8	42	15	0.045	0.08	0.087
.	19.01.15-21.06.24-1-382376	90	3	3	1	0	1	551	2	2	0	0	NA	NA	NA	34	39	175	507	170	121	349	81	2	7	0	0.011	0.014	0
.	19.01.15-21.06.38-1-382393	59	2	2	0	0	0	298	1	1	0	0	NA	NA	NA	17	17	169	496	165	64	189	45	0	1	2	0	0.002	0.012
.	19.01.15-21.06.41-1-382394	169	14	14	4	0	3	564	12	12	0	0	NA	NA	NA	58	53	172	522	172	117	363	84	16	25	5	0.093	0.048	0.029
.	19.01.15-21.06.44-1-382395	207	30	30	4	0	1	580	25	25	0	0	NA	NA	NA	68	61	177	520	177	126	362	92	35	57	10	0.198	0.11	0.056
.	19.01.15-21.06.48-1-382396	294	35	35	10	0	6	590	31	31	0	0	NA	NA	NA	80	74	177	535	175	125	375	90	40	58	26	0.226	0.108	0.149
.	19.01.15-21.06.56-1-382414	126	4	4	0	0	0	547	3	3	0	0	NA	NA	NA	37	28	170	506	165	115	348	84	2	7	0	0.012	0.014	0
.	19.01.15-21.07.05-1-382419	288	36	36	12	0	5	598	33	33	0	0	NA	NA	NA	99	95	184	545	179	129	379	90	41	82	15	0.223	0.15	0.084
.	19.01.15-21.07.11-1-382421	35	1	1	0	0	0	0	0	0	0	0	NA	NA	NA	7	7	164	493	163	0	0	0	0	0	0	0	0	0
.	19.01.15-21.07.12-1-382422	169	15	15	4	0	2	553	13	13	0	0	NA	NA	NA	46	40	172	514	167	121	352	80	21	26	17	0.122	0.051	0.102
.	19.01.15-21.07.13-1-382424	335	30	30	6	0	5	613	27	27	0	0	NA	NA	NA	94	100	187	539	187	133	379	101	22	90	11	0.118	0.167	0.059
.	19.01.15-21.07.14-1-382425	151	12	12	3	0	3	556	9	9	0	0	NA	NA	NA	49	40	174	507	172	122	346	88	10	32	5	0.057	0.063	0.029
.	19.01.15-21.07.27-1-382444	93	9	9	4	0	3	553	7	7	0	0	NA	NA	NA	22	33	169	510	167	116	354	83	6	4	9	0.036	0.008	0.054
.	19.01.15-21.07.32-1-382448	90	5	5	1	0	1	547	4	4	0	0	NA	NA	NA	29	31	168	510	166	116	349	82	0	4	7	0	0.008	0.042
.	19.01.15-21.07.39-1-382453	216	25	25	5	0	2	576	20	20	0	0	NA	NA	NA	65	65	174	531	173	119	370	87	13	43	16	0.075	0.081	0.092
.	19.01.15-21.07.42-1-382455	34	1	1	1	0	1	0	0	0	0	0	NA	NA	NA	9	10	165	494	164	0	0	0	0	9	0	0	0.018	0
.	19.01.15-21.07.46-1-382456	125	13	13	3	0	3	546	12	12	0	0	NA	NA	NA	42	32	171	505	169	114	345	87	8	29	6	0.047	0.057	0.036
.	19.01.15-21.07.47-1-382457	130	10	10	2	0	2	552	9	9	0	0	NA	NA	NA	39	36	167	513	169	115	352	85	16	15	0	0.096	0.029	0
.	19.01.15-21.07.48-1-382458	30	1	1	0	0	0	0	0	0	0	0	NA	NA	NA	10	8	163	494	164	0	0	0	0	0	0	0	0	0
.	19.01.15-21.07.50-1-382459	122	13	13	3	0	3	565	11	11	0	0	NA	NA	NA	45	46	170	519	170	117	362	86	8	26	2	0.047	0.05	0.012
.	19.01.15-21.07.50-1-382460	237	53	53	11	0	7	570	49	49	0	0	NA	NA	NA	55	57	173	521	176	119	359	92	48	95	19	0.277	0.182	0.108
.	19.01.15-21.07.50-1-382462	61	2	2	2	0	1	540	1	1	0	0	NA	NA	NA	24	25	166	506	166	114	342	84	0	6	0	0	0.012	0
.	19.01.15-21.08.06-1-382485	92	10	10	2	0	2	538	9	9	0	0	NA	NA	NA	29	23	169	499	168	117	343	78	0	14	14	0	0.028	0.083
.	19.01.15-21.08.09-1-382487	123	8	8	2	0	2	555	7	7	0	0	NA	NA	NA	43	44	174	512	171	121	350	84	0	23	8	0	0.045	0.047
.	19.01.15-21.08.10-1-382488	59	2	2	0	0	0	543	1	1	0	0	NA	NA	NA	23	18	167	498	166	118	344	81	3	2	0	0.018	0.004	0
.	19.01.15-21.08.11-1-382490	56	2	2	0	0	0	539	1	1	0	0	NA	NA	NA	23	23	168	501	167	115	341	83	2	3	0	0.012	0.006	0
.	19.01.15-21.08.16-1-382494	88	3	3	0	0	0	551	2	2	0	0	NA	NA	NA	29	36	169	510	170	116	350	85	0	5	0	0	0.01	0
.	19.01.15-21.08.16-1-382495	93	5	5	1	0	1	542	4	4	0	0	NA	NA	NA	23	24	167	501	169	114	342	86	0	4	2	0	0.008	0.012
.	19.01.15-21.08.24-1-382509	96	7	7	2	0	1	547	6	6	0	0	NA	NA	NA	24	26	172	499	168	121	344	82	1	3	7	0.006	0.006	0.042
.	19.01.15-21.08.25-1-382511	184	31	31	10	0	6	569	28	28	0	0	NA	NA	NA	47	59	173	519	180	119	361	89	14	85	26	0.081	0.164	0.144
.	19.01.15-21.08.25-1-382512	34	1	1	1	0	1	0	0	0	0	0	NA	NA	NA	12	12	163	498	164	0	0	0	0	0	0	0	0	0
.	19.01.15-21.08.28-1-382516	95	5	5	2	0	2	548	4	4	0	0	NA	NA	NA	21	28	167	509	165	116	352	80	5	17	3	0.03	0.033	0.018
.	19.01.15-21.08.31-1-382518	145	19	19	5	0	4	558	18	18	0	0	NA	NA	NA	55	47	172	514	174	119	349	90	1	34	12	0.006	0.066	0.069
.	19.01.15-21.08.32-1-382521	117	7	7	1	0	1	558	6	6	0	0	NA	NA	NA	29	38	170	507	174	116	354	88	3	9	6	0.018	0.018	0.034
.	19.01.15-21.08.32-1-382523	192	27	27	6	0	6	570	24	24	0	0	NA	NA	NA	61	53	171	523	172	118	364	88	29	51	12	0.17	0.098	0.07
.	19.01.15-21.08.32-1-382524	35	1	1	1	0	1	0	0	0	0	0	NA	NA	NA	8	4	166	489	162	0	0	0	0	2	0	0	0.004	0
.	19.01.15-21.08.35-1-382532	122	10	10	2	0	1	560	8	8	0	0	NA	NA	NA	39	42	172	511	172	118	352	90	1	21	10	0.006	0.041	0.058
.	19.01.15-21.08.48-1-382539	178	12	12	4	0	3	572	11	11	0	0	NA	NA	NA	57	60	179	516	178	124	355	93	13	19	3	0.073	0.037	0.017
.	19.01.15-21.08.48-1-382540	118	9	9	4	0	3	548	8	8	0	0	NA	NA	NA	47	34	169	509	169	115	351	82	14	16	13	0.083	0.031	0.077
.	19.01.15-21.08.54-1-382557	350	55	55	18	0	12	605	50	50	0	0	NA	NA	NA	96	99	177	545	190	123	380	102	57	90	37	0.322	0.165	0.195
.	19.01.15-21.08.59-1-382562	283	46	46	12	0	10	614	41	41	0	0	NA	NA	NA	88	102	186	549	180	134	384	96	38	104	41	0.204	0.189	0.228
.	19.01.15-21.09.01-1-382564	179	13	13	5	0	5	572	11	11	0	0	NA	NA	NA	51	61	179	520	175	122	361	89	9	39	10	0.05	0.075	0.057
.	19.01.15-21.09.22-1-382575	93	15	15	3	0	3	543	12	12	0	0	NA	NA	NA	31	25	169	503	166	114	347	82	7	18	8	0.041	0.036	0.048
.	19.01.15-21.09.23-1-382577	123	10	10	3	0	2	556	8	8	0	0	NA	NA	NA	36	38	172	511	168	118	355	83	14	9	12	0.081	0.018	0.071
.	19.01.15-21.09.28-1-382587	253	15	15	5	0	3	596	14	14	0	0	NA	NA	NA	75	81	180	536	178	126	375	95	17	27	14	0.094	0.05	0.079
.	19.01.15-21.09.33-1-382591	33	1	1	0	0	0	0	0	0	0	0	NA	NA	NA	5	14	168	496	163	0	0	0	0	0	0	0	0	0
.	19.01.15-21.09.35-1-382595	208	23	23	1	0	0	562	20	20	0	0	NA	NA	NA	57	46	172	514	173	117	357	88	21	23	5	0.122	0.045	0.029
.	19.01.15-21.09.36-1-382596	116	11	11	0	0	0	541	10	10	0	0	NA	NA	NA	35	29	168	506	168	114	345	82	1	18	5	0.006	0.036	0.03
.	19.01.15-21.09.38-1-382598	122	16	16	7	0	6	548	14	14	0	0	NA	NA	NA	45	37	170	511	169	117	349	82	6	37	1	0.035	0.072	0.006
.	19.01.15-21.09.47-1-382601	33	1	1	0	0	0	0	0	0	0	0	NA	NA	NA	14	8	164	494	163	0	0	0	0	0	0	0	0	0
.	19.01.15-21.09.47-1-382602	32	1	1	1	0	1	0	0	0	0	0	NA	NA	NA	13	7	163	494	163	0	0	0	0	1	0	0	0.002	0
.	19.01.15-21.09.50-1-382604	32	1	1	1	0	1	0	0	0	0	0	NA	NA	NA	10	8	166	492	163	0	0	0	0	2	0	0	0.004	0
.	19.01.15-21.09.50-1-382605	61	2	2	1	0	1	201	1	1	0	0	NA	NA	NA	15	16	165	499	165	41	132	28	0	1	0	0	0.002	0
.	19.01.15-21.09.54-1-382622	145	15	15	5	0	5	557	13	13	0	0	NA	NA	NA	45	41	174	511	169	122	352	83	11	31	5	0.063	0.061	0.03
.	19.01.15-21.09.59-1-382628	147	9	9	4	0	4	569	7	7	0	0	NA	NA	NA	46	53	178	518	170	127	359	83	8	28	6	0.045	0.054	0.035
.	19.01.15-21.09.59-1-382629	121	4	4	1	0	1	564	3	3	0	0	NA	NA	NA	64	55	167	525	176	114	361	89	1	7	2	0.006	0.013	0.011
.	19.01.15-21.10.00-1-382630	144	10	10	2	0	2	562	9	9	0	0	NA	NA	NA	47	43	169	517	170	113	362	87	8	35	4	0.047	0.068	0.024
.	19.01.15-21.10.03-1-382635	258	43	43	10	0	6	590	41	41	0	0	NA	NA	NA	88	78	179	539	173	126	375	89	52	59	28	0.291	0.109	0.162
.	19.01.15-21.10.10-1-382636	382	27	27	11	0	8	639	26	26	0	0	NA	NA	NA	99	132	188	575	182	133	407	99	16	63	21	0.085	0.11	0.115
.	19.01.15-21.10.19-1-382640	125	9	9	2	0	2	552	8	8	0	0	NA	NA	NA	46	40	171	511	171	116	351	85	7	10	6	0.041	0.02	0.035
.	19.01.15-21.10.19-1-382641	120	4	4	2	0	1	552	3	3	0	0	NA	NA	NA	50	37	172	511	167	117	354	81	0	17	0	0	0.033	0
.	19.01.15-21.10.19-1-382642	89	5	5	2	0	1	543	2	2	0	0	NA	NA	NA	29	29	167	504	171	113	344	86	6	6	2	0.036	0.012	0.012
.	19.01.15-21.10.21-1-382649	33	1	1	0	0	0	0	0	0	0	0	NA	NA	NA	6	9	164	496	162	0	0	0	0	0	0	0	0	0
.	19.01.15-21.10.23-1-382653	178	14	14	1	0	1	576	12	12	0	0	NA	NA	NA	56	65	171	530	177	116	369	91	4	20	5	0.023	0.038	0.028
.	19.01.15-21.10.25-1-382655	63	4	4	1	0	0	556	3	3	0	0	NA	NA	NA	20	39	174	512	166	118	356	82	6	13	0	0.034	0.025	0
.	19.01.15-21.10.26-1-382657	152	9	9	3	0	3	568	6	6	0	0	NA	NA	NA	56	52	171	526	168	120	365	83	7	21	10	0.041	0.04	0.06
.	19.01.15-21.10.35-1-382666	262	75	75	26	0	16	571	71	71	0	0	NA	NA	NA	60	57	172	528	170	119	367	85	66	155	15	0.384	0.294	0.088
.	19.01.15-21.10.37-1-382672	202	17	17	4	0	1	565	15	15	0	0	NA	NA	NA	73	52	172	522	171	119	359	87	29	22	14	0.169	0.042	0.082
.	19.01.15-21.10.42-1-382677	141	13	13	4	0	3	554	12	12	0	0	NA	NA	NA	44	45	174	518	166	118	351	85	12	15	8	0.069	0.029	0.048
.	19.01.15-21.10.47-1-382680	123	12	12	0	0	0	551	9	9	0	0	NA	NA	NA	30	37	173	511	166	117	353	81	9	21	2	0.052	0.041	0.012
.	19.01.15-21.10.57-1-382702	89	3	3	1	0	0	547	2	2	0	0	NA	NA	NA	25	34	171	507	169	116	348	83	0	7	0	0	0.014	0
.	19.01.15-21.11.00-1-382704	119	11	11	4	0	4	560	10	10	0	0	NA	NA	NA	44	41	174	511	169	121	353	86	8	25	1	0.046	0.049	0.006
.	19.01.15-21.11.02-1-382705	122	20	20	7	0	4	562	19	19	0	0	NA	NA	NA	33	45	170	516	172	116	360	86	13	22	15	0.076	0.043	0.087
.	19.01.15-21.11.10-1-382706	504	84	84	25	0	18	643	71	71	0	0	NA	NA	NA	149	132	185	568	192	130	408	105	76	151	31	0.411	0.266	0.161
.	19.01.15-21.11.10-1-382707	93	5	5	2	0	2	547	4	4	0	0	NA	NA	NA	27	28	173	502	166	119	345	83	13	9	0	0.075	0.018	0
.	19.01.15-21.11.11-1-382708	301	46	46	12	0	8	601	43	43	0	0	NA	NA	NA	87	86	182	542	175	125	386	90	48	89	31	0.264	0.164	0.177
.	19.01.15-21.11.13-1-382709	120	7	7	0	0	0	560	6	6	0	0	NA	NA	NA	34	44	172	517	168	117	360	83	0	14	6	0	0.027	0.036
.	19.01.15-21.11.21-1-382721	32	1	1	0	0	0	0	0	0	0	0	NA	NA	NA	11	14	165	494	168	0	0	0	0	0	0	0	0	0
.	19.01.15-21.11.23-1-382724	267	51	51	12	0	7	593	48	48	0	0	NA	NA	NA	67	75	181	533	174	127	378	88	38	111	32	0.21	0.208	0.184
.	19.01.15-21.11.27-1-382729	122	6	6	1	0	1	559	5	5	0	0	NA	NA	NA	38	44	169	513	175	116	354	89	0	10	5	0	0.019	0.029
.	19.01.15-21.11.28-1-382730	121	12	12	6	0	5	548	10	10	0	0	NA	NA	NA	34	30	169	506	168	115	347	86	1	10	13	0.006	0.02	0.077
.	19.01.15-21.11.33-1-382735	55	2	2	0	0	0	0	1	1	0	0	NA	NA	NA	23	11	166	496	162	0	0	0	0	2	1	0	0.004	0.006
.	19.01.15-21.11.36-1-382740	88	4	4	1	0	1	548	3	3	0	0	NA	NA	NA	27	30	171	505	167	118	349	81	0	14	0	0	0.028	0
.	19.01.15-21.11.38-1-382742	188	32	32	7	0	7	558	30	30	0	0	NA	NA	NA	71	47	175	513	172	119	355	84	33	38	9	0.189	0.074	0.052
.	19.01.15-21.11.46-1-382743	62	2	2	0	0	0	534	1	1	0	0	NA	NA	NA	31	19	164	503	165	111	341	82	0	6	5	0	0.012	0.03
.	19.01.15-21.11.49-1-382744	208	14	14	5	0	4	584	10	10	0	0	NA	NA	NA	76	76	182	535	172	126	371	87	3	53	1	0.016	0.099	0.006
.	19.01.15-21.11.56-1-382766	123	7	7	1	0	1	546	6	6	0	0	NA	NA	NA	51	44	174	516	167	116	350	80	8	11	0	0.046	0.021	0
.	19.01.15-21.12.06-1-382770	206	26	26	8	0	7	576	25	25	0	0	NA	NA	NA	52	56	177	514	178	123	358	95	2	59	35	0.011	0.115	0.197
.	19.01.15-21.12.10-1-382772	152	29	29	12	0	9	563	27	27	0	0	NA	NA	NA	42	43	172	512	172	119	356	88	21	52	17	0.122	0.102	0.099
.	19.01.15-21.12.16-1-382774	388	50	50	14	0	13	646	43	43	0	0	NA	NA	NA	112	134	188	567	192	134	407	105	39	99	18	0.207	0.175	0.094
.	19.01.15-21.12.20-1-382777	117	12	12	5	0	5	556	11	11	0	0	NA	NA	NA	30	37	168	513	169	115	357	84	9	23	4	0.054	0.045	0.024
.	19.01.15-21.12.30-1-382794	169	13	13	1	0	1	576	12	12	0	0	NA	NA	NA	47	58	175	520	176	123	361	92	5	26	2	0.029	0.05	0.011
.	19.01.15-21.12.41-1-382805	64	4	4	0	0	0	536	3	3	0	0	NA	NA	NA	16	20	165	504	164	111	345	80	0	11	0	0	0.022	0
.	19.01.15-21.12.46-1-382808	269	18	18	6	0	5	592	17	17	0	0	NA	NA	NA	87	77	173	538	179	124	375	93	22	36	6	0.127	0.067	0.034
.	19.01.15-21.12.47-1-382809	63	3	3	1	0	1	543	2	2	0	0	NA	NA	NA	20	23	167	502	167	116	346	81	1	5	1	0.006	0.01	0.006
.	19.01.15-21.12.58-1-382832	298	40	40	15	0	9	598	39	39	0	0	NA	NA	NA	85	82	175	544	176	123	385	90	14	114	29	0.08	0.21	0.165
.	19.01.15-21.13.00-1-382835	114	13	13	5	0	3	543	12	12	0	0	NA	NA	NA	42	30	165	511	167	114	347	82	5	26	4	0.03	0.051	0.024
.	19.01.15-21.13.03-1-382836	63	3	3	1	0	1	547	2	2	0	0	NA	NA	NA	18	25	172	501	165	119	344	84	1	2	4	0.006	0.004	0.024
.	19.01.15-21.13.04-1-382837	150	9	9	1	0	1	568	8	8	0	0	NA	NA	NA	57	53	176	516	174	122	359	87	0	9	8	0	0.017	0.046
.	19.01.15-21.13.05-1-382839	63	2	2	0	0	0	542	1	1	0	0	NA	NA	NA	22	29	168	503	171	114	343	85	3	6	0	0.018	0.012	0
.	19.01.15-21.13.08-1-382842	206	15	15	3	0	3	576	14	14	0	0	NA	NA	NA	80	68	174	531	176	118	369	89	17	58	1	0.098	0.109	0.006
.	19.01.15-21.13.18-1-382848	157	5	5	1	0	1	570	2	2	0	0	NA	NA	NA	50	53	172	520	174	121	360	89	2	5	4	0.012	0.01	0.023
.	19.01.15-21.13.20-1-382855	65	2	2	0	0	0	532	1	1	0	0	NA	NA	NA	22	22	164	505	166	108	345	79	0	2	1	0	0.004	0.006
.	19.01.15-21.13.24-1-382862	241	67	67	20	0	16	583	62	62	0	0	NA	NA	NA	68	71	181	527	176	124	366	93	80	104	17	0.442	0.197	0.097
.	19.01.15-21.13.31-1-382870	121	15	15	3	0	3	560	14	14	0	0	NA	NA	NA	42	53	175	521	170	117	359	84	11	40	4	0.063	0.077	0.024
.	19.01.15-21.13.31-1-382871	58	2	2	0	0	0	401	1	1	0	0	NA	NA	NA	22	15	165	500	163	85	258	58	7	1	0	0.042	0.002	0
.	19.01.15-21.13.33-1-382873	65	3	3	1	0	0	541	1	1	0	0	NA	NA	NA	28	21	168	499	167	115	341	85	0	11	0	0	0.022	0
.	19.01.15-21.13.37-1-382878	34	1	1	0	0	0	0	0	0	0	0	NA	NA	NA	7	6	165	491	163	0	0	0	0	2	0	0	0.004	0
.	19.01.15-21.13.37-1-382880	264	19	19	6	0	5	593	17	17	0	0	NA	NA	NA	91	81	179	534	181	123	373	97	16	44	13	0.089	0.082	0.072
.	19.01.15-21.13.39-1-382881	87	8	8	1	0	1	554	7	7	0	0	NA	NA	NA	27	37	170	512	168	115	354	85	10	8	0	0.059	0.016	0
.	19.01.15-21.13.43-1-382882	29	1	1	0	0	0	0	0	0	0	0	NA	NA	NA	8	8	164	492	165	0	0	0	0	1	0	0	0.002	0
.	19.01.15-21.13.43-1-382883	181	10	10	0	0	0	569	7	7	0	0	NA	NA	NA	77	54	169	526	172	115	365	89	5	22	0	0.03	0.042	0
.	19.01.15-21.13.47-1-382886	31	1	1	0	0	0	0	0	0	0	0	NA	NA	NA	7	7	165	491	164	0	0	0	0	3	0	0	0.006	0
.	19.01.15-21.13.47-1-382887	89	11	11	4	0	3	546	10	10	0	0	NA	NA	NA	22	28	169	507	165	115	350	81	3	21	8	0.018	0.041	0.048
.	19.01.15-21.13.49-1-382888	117	8	8	0	0	0	547	7	7	0	0	NA	NA	NA	36	32	175	505	165	121	345	81	3	17	0	0.017	0.034	0
.	19.01.15-21.14.00-1-382909	147	16	16	5	0	5	560	13	13	0	0	NA	NA	NA	39	48	168	518	175	115	355	90	10	31	1	0.06	0.06	0.006
.	19.01.15-21.14.00-1-382910	57	2	2	1	0	1	538	1	1	0	0	NA	NA	NA	22	25	166	499	173	110	341	87	4	9	0	0.024	0.018	0
.	19.01.15-21.14.01-1-382911	261	38	38	8	0	6	594	35	35	0	0	NA	NA	NA	76	79	174	544	174	123	381	90	40	99	13	0.23	0.182	0.075
.	19.01.15-21.14.05-1-382915	126	5	5	0	0	0	541	4	4	0	0	NA	NA	NA	46	32	170	510	165	116	346	79	4	8	0	0.024	0.016	0
.	19.01.15-21.14.08-1-382916	65	2	2	0	0	0	538	1	1	0	0	NA	NA	NA	32	24	164	502	171	109	344	85	0	4	3	0	0.008	0.018
.	19.01.15-21.14.10-1-382917	124	14	14	5	0	3	553	12	12	0	0	NA	NA	NA	34	35	172	507	169	118	352	83	4	34	15	0.023	0.067	0.089
.	19.01.15-21.14.18-1-382920	31	1	1	0	0	0	0	0	0	0	0	NA	NA	NA	11	6	164	491	164	0	0	0	0	0	0	0	0	0
.	19.01.15-21.14.19-1-382923	94	3	3	1	0	0	545	2	2	0	0	NA	NA	NA	39	32	169	510	166	114	350	81	6	0	4	0.036	0	0.024
.	19.01.15-21.14.20-1-382924	267	34	34	9	0	7	600	29	29	0	0	NA	NA	NA	87	89	191	536	175	135	375	90	33	61	22	0.173	0.114	0.126
.	19.01.15-21.14.22-1-382928	176	22	22	3	0	2	556	20	20	0	0	NA	NA	NA	44	41	171	508	175	116	352	88	10	35	16	0.058	0.069	0.091
.	19.01.15-21.14.26-1-382941	34	1	1	0	0	0	0	0	0	0	0	NA	NA	NA	9	5	163	493	162	0	0	0	0	0	4	0	0	0.025
.	19.01.15-21.14.29-1-382947	176	15	15	2	0	2	582	11	11	0	0	NA	NA	NA	61	66	173	530	176	120	370	92	15	19	4	0.087	0.036	0.023
.	19.01.15-21.14.32-1-382948	173	18	18	9	0	9	557	16	16	0	0	NA	NA	NA	49	38	173	510	168	122	351	84	13	31	6	0.075	0.061	0.036
.	19.01.15-21.14.34-1-382951	145	12	12	2	0	1	556	10	10	0	0	NA	NA	NA	50	41	171	519	164	118	359	79	3	27	2	0.018	0.052	0.012
.	19.01.15-21.14.34-1-382952	117	10	10	4	0	0	556	8	8	0	0	NA	NA	NA	32	39	168	513	171	112	356	88	6	25	8	0.036	0.049	0.047
.	19.01.15-21.14.57-1-382978	116	8	8	0	0	0	554	6	6	0	0	NA	NA	NA	31	36	169	509	171	118	355	81	0	24	0	0	0.047	0
.	19.01.15-21.14.57-1-382979	149	20	20	6	0	5	550	16	16	0	0	NA	NA	NA	43	36	168	511	170	116	350	84	7	34	6	0.042	0.067	0.035
.	19.01.15-21.14.58-1-382980	121	7	7	5	0	4	540	6	6	0	0	NA	NA	NA	36	27	169	502	169	113	345	82	5	17	3	0.03	0.034	0.018
.	19.01.15-21.15.00-1-382981	172	9	9	3	0	3	558	7	7	0	0	NA	NA	NA	57	45	171	516	171	116	356	86	16	18	5	0.094	0.035	0.029
.	19.01.15-21.15.03-1-382985	71	3	3	1	0	1	537	2	2	0	0	NA	NA	NA	24	18	168	501	162	117	343	77	0	3	3	0	0.006	0.019
.	19.01.15-21.15.04-1-382986	258	30	30	8	0	7	585	28	28	0	0	NA	NA	NA	59	74	173	537	177	119	374	92	34	46	15	0.197	0.086	0.085
.	19.01.15-21.15.05-1-382988	87	6	6	1	0	1	544	5	5	0	0	NA	NA	NA	17	22	167	500	168	116	344	84	0	11	1	0	0.022	0.006
.	19.01.15-21.15.20-1-382993	67	3	3	1	0	1	544	2	2	0	0	NA	NA	NA	18	25	169	504	165	116	350	78	0	6	0	0	0.012	0
.	19.01.15-21.15.22-1-382999	114	10	10	4	0	4	552	8	8	0	0	NA	NA	NA	28	38	170	510	171	117	352	83	9	25	2	0.053	0.049	0.012
.	19.01.15-21.15.22-1-383001	35	1	1	0	0	0	0	0	0	0	0	NA	NA	NA	12	7	166	492	162	0	0	0	3	0	0	0.018	0	0
.	19.01.15-21.15.25-1-383004	33	1	1	0	0	0	0	0	0	0	0	NA	NA	NA	12	6	163	491	165	0	0	0	0	4	0	0	0.008	0
.	19.01.15-21.15.25-1-383005	90	11	11	1	0	1	551	10	10	0	0	NA	NA	NA	37	46	167	519	173	113	354	84	10	12	5	0.06	0.023	0.029
.	19.01.15-21.15.26-1-383007	175	15	15	6	0	4	563	11	11	0	0	NA	NA	NA	48	47	172	518	170	120	358	85	0	55	1	0	0.106	0.006
.	19.01.15-21.15.28-1-383010	33	1	1	0	0	0	0	0	0	0	0	NA	NA	NA	12	11	165	496	163	0	0	0	0	1	0	0	0.002	0
.	19.01.15-21.15.28-1-383013	142	9	9	3	0	2	560	6	6	0	0	NA	NA	NA	37	40	173	511	169	121	353	86	3	14	1	0.017	0.027	0.006
.	19.01.15-21.15.31-1-383016	32	1	1	0	0	0	0	0	0	0	0	NA	NA	NA	7	11	166	495	163	0	0	0	0	3	0	0	0.006	0
.	19.01.15-21.15.34-1-383018	180	19	19	6	0	6	574	18	18	0	0	NA	NA	NA	62	55	174	518	176	122	360	92	12	42	10	0.069	0.081	0.057
.	19.01.15-21.15.34-1-383020	89	3	3	0	0	0	546	2	2	0	0	NA	NA	NA	20	29	170	501	171	116	345	85	0	7	0	0	0.014	0
.	19.01.15-21.15.39-1-383024	170	13	13	2	0	1	564	10	10	0	0	NA	NA	NA	49	47	172	514	174	120	357	87	11	22	8	0.064	0.043	0.046
.	19.01.15-21.15.43-1-383026	380	37	37	9	0	7	616	35	35	0	0	NA	NA	NA	91	100	189	547	177	133	389	94	43	87	26	0.228	0.159	0.147
.	19.01.15-21.15.49-1-383030	116	6	6	1	0	0	547	5	5	0	0	NA	NA	NA	31	31	169	506	169	117	345	85	5	4	3	0.03	0.008	0.018
.	19.01.15-21.15.50-1-383031	125	15	15	4	0	4	554	13	13	0	0	NA	NA	NA	42	44	173	513	171	120	348	86	5	29	4	0.029	0.057	0.023
.	19.01.15-21.15.51-1-383032	37	1	1	0	0	0	0	0	0	0	0	NA	NA	NA	14	14	166	496	165	0	0	0	0	0	3	0	0	0.018
.	19.01.15-21.15.54-1-383049	35	1	1	0	0	0	0	0	0	0	0	NA	NA	NA	9	7	163	491	166	0	0	0	1	0	0	0.006	0	0
.	19.01.15-21.15.55-1-383051	34	1	1	0	0	0	0	0	0	0	0	NA	NA	NA	14	20	168	501	164	0	0	0	0	1	0	0	0.002	0
.	19.01.15-21.15.57-1-383056	32	1	1	1	0	1	0	0	0	0	0	NA	NA	NA	8	16	165	501	163	0	0	0	0	1	0	0	0.002	0
.	19.01.15-21.15.57-1-383057	62	3	3	0	0	0	149	2	2	0	0	NA	NA	NA	20	23	170	499	167	33	90	26	0	5	0	0	0.01	0
.	19.01.15-21.15.59-1-383058	151	11	11	1	0	1	559	10	10	0	0	NA	NA	NA	63	55	172	525	171	113	361	85	9	5	8	0.052	0.01	0.047
.	19.01.15-21.16.03-1-383060	71	2	2	4	0	2	552	1	1	0	0	NA	NA	NA	20	32	170	501	174	118	344	90	6	2	0	0.035	0.004	0
.	19.01.15-21.16.04-1-383062	188	17	17	4	0	3	571	16	16	0	0	NA	NA	NA	58	59	172	524	176	116	366	89	16	23	12	0.093	0.044	0.068
.	19.01.15-21.16.07-1-383065	66	2	2	1	0	1	537	1	1	0	0	NA	NA	NA	27	18	169	499	163	115	342	80	0	5	4	0	0.01	0.025
.	19.01.15-21.16.08-1-383066	118	8	8	3	0	2	550	7	7	0	0	NA	NA	NA	33	32	167	506	172	114	348	88	17	16	13	0.102	0.032	0.076
.	19.01.15-21.16.08-1-383067	60	3	3	0	0	0	538	2	2	0	0	NA	NA	NA	16	17	164	498	168	109	344	85	0	5	0	0	0.01	0
.	19.01.15-21.16.18-1-383070	123	14	14	7	0	4	562	12	12	0	0	NA	NA	NA	41	47	174	514	172	122	353	87	16	20	18	0.092	0.039	0.105
.	19.01.15-21.16.20-1-383075	333	25	25	13	0	10	619	20	20	0	0	NA	NA	NA	100	104	188	539	190	135	380	104	25	52	15	0.133	0.096	0.079
.	19.01.15-21.16.21-1-383077	118	5	5	2	0	2	557	4	4	0	0	NA	NA	NA	36	37	170	505	175	116	350	91	3	8	3	0.018	0.016	0.017
.	19.01.15-21.16.21-1-383078	63	2	2	1	0	1	540	1	1	0	0	NA	NA	NA	21	27	169	500	171	115	340	85	0	3	0	0	0.006	0
.	19.01.15-21.16.25-1-383087	60	2	2	1	0	1	349	1	1	0	0	NA	NA	NA	14	17	165	496	169	76	217	56	0	3	0	0	0.006	0
.	19.01.15-21.16.29-1-383091	123	6	6	1	0	1	548	5	5	0	0	NA	NA	NA	37	34	170	507	170	115	350	83	17	4	0	0.1	0.008	0
.	19.01.15-21.16.38-1-383104	32	1	1	0	0	0	0	0	0	0	0	NA	NA	NA	11	5	163	492	163	0	0	0	0	1	0	0	0.002	0
.	19.01.15-21.16.46-1-383106	89	4	4	1	0	0	548	3	3	0	0	NA	NA	NA	31	31	170	507	167	117	350	81	7	10	0	0.041	0.02	0
.	19.01.15-21.16.46-1-383107	176	19	19	7	0	7	569	16	16	0	0	NA	NA	NA	54	50	169	522	172	115	366	88	17	33	9	0.101	0.063	0.052
.	19.01.15-21.16.47-1-383108	155	13	13	2	0	2	563	12	12	0	0	NA	NA	NA	49	48	175	516	170	120	357	86	8	6	14	0.046	0.012	0.082
.	19.01.15-21.16.49-1-383110	207	27	27	9	0	7	575	22	22	0	0	NA	NA	NA	68	60	176	526	171	119	369	87	6	62	34	0.034	0.118	0.199
.	19.01.15-21.16.50-1-383111	89	4	4	1	0	0	543	3	3	0	0	NA	NA	NA	29	29	173	503	166	116	346	81	7	6	0	0.04	0.012	0
.	19.01.15-21.16.55-1-383128	96	3	3	1	0	1	546	2	2	0	0	NA	NA	NA	24	27	165	508	167	112	351	83	4	2	1	0.024	0.004	0.006
.	19.01.15-21.17.01-1-383134	56	2	2	1	0	1	542	1	1	0	0	NA	NA	NA	27	23	168	501	167	115	344	83	0	4	1	0	0.008	0.006
.	19.01.15-21.17.01-1-383135	33	1	1	0	0	0	0	0	0	0	0	NA	NA	NA	7	10	166	493	164	0	0	0	0	2	0	0	0.004	0
.	19.01.15-21.17.04-1-383137	120	7	7	1	0	1	547	4	4	0	0	NA	NA	NA	40	30	167	506	170	114	349	84	2	8	7	0.012	0.016	0.041
.	19.01.15-21.17.05-1-383138	63	2	2	0	0	0	500	1	1	0	0	NA	NA	NA	19	12	165	495	165	108	315	77	0	5	0	0	0.01	0
.	19.01.15-21.17.15-1-383140	145	10	10	2	0	1	559	9	9	0	0	NA	NA	NA	47	43	170	514	172	118	356	85	9	28	10	0.053	0.054	0.058
.	19.01.15-21.17.16-1-383141	239	23	23	7	0	6	583	22	22	0	0	NA	NA	NA	52	69	174	532	176	124	369	90	25	64	6	0.144	0.12	0.034
.	19.01.15-21.17.16-1-383142	165	10	10	4	0	3	558	8	8	0	0	NA	NA	NA	60	42	172	512	171	119	351	88	12	20	9	0.07	0.039	0.053
.	19.01.15-21.17.18-1-383144	203	8	8	3	0	1	575	5	5	0	0	NA	NA	NA	65	64	174	530	173	119	370	86	7	19	3	0.04	0.036	0.017
.	19.01.15-21.17.19-1-383146	93	14	14	4	0	4	552	11	11	0	0	NA	NA	NA	27	32	172	505	168	122	350	80	8	7	13	0.047	0.014	0.077
.	19.01.15-21.17.22-1-383154	149	24	24	4	0	3	556	23	23	0	0	NA	NA	NA	44	43	169	516	171	116	355	85	27	42	8	0.16	0.081	0.047
.	19.01.15-21.17.23-1-383156	86	4	4	1	0	1	541	3	3	0	0	NA	NA	NA	17	16	167	495	167	113	346	82	1	4	2	0.006	0.008	0.012
.	19.01.15-21.17.37-1-383172	69	8	8	1	0	1	532	6	6	0	0	NA	NA	NA	41	24	166	504	167	112	339	81	0	13	2	0	0.026	0.012
.	19.01.15-21.17.38-1-383173	228	17	17	5	0	4	584	14	14	0	0	NA	NA	NA	69	70	179	532	172	124	373	87	8	72	0	0.045	0.135	0
.	19.01.15-21.17.38-1-383174	59	3	3	1	0	1	546	2	2	0	0	NA	NA	NA	30	32	170	505	170	116	348	82	0	12	0	0	0.024	0
.	19.01.15-21.17.39-1-383175	32	1	1	0	0	0	0	0	0	0	0	NA	NA	NA	9	12	169	492	164	0	0	0	0	0	0	0	0	0
.	19.01.15-21.17.41-1-383177	66	3	3	2	0	2	147	2	2	0	0	NA	NA	NA	24	21	167	503	164	25	99	23	0	3	1	0	0.006	0.006
.	19.01.15-21.17.42-1-383178	236	27	27	6	0	4	566	25	25	0	0	NA	NA	NA	69	51	177	518	169	123	356	87	11	52	11	0.062	0.1	0.065
.	19.01.15-21.17.42-1-383179	117	6	6	2	0	1	538	4	4	0	0	NA	NA	NA	41	22	164	502	169	109	348	81	10	1	2	0.061	0.002	0.012
.	19.01.15-21.17.50-1-383181	119	9	9	2	0	0	561	7	7	0	0	NA	NA	NA	49	42	168	518	169	117	356	88	1	14	11	0.006	0.027	0.065
.	19.01.15-21.17.51-1-383183	84	7	7	2	0	2	542	6	6	0	0	NA	NA	NA	18	25	166	503	169	114	345	83	1	13	0	0.006	0.026	0
.	19.01.15-21.17.56-1-383199	150	13	13	6	0	3	558	11	11	0	0	NA	NA	NA	60	48	171	517	173	119	354	85	0	28	10	0	0.054	0.058
.	19.01.15-21.17.56-1-383200	97	4	4	0	0	0	553	3	3	0	0	NA	NA	NA	31	30	170	505	168	120	351	82	0	7	2	0	0.014	0.012
.	19.01.15-21.17.59-1-383204	306	39	39	10	0	7	595	38	38	0	0	NA	NA	NA	83	78	179	529	183	123	372	100	34	79	32	0.19	0.149	0.175
.	19.01.15-21.18.01-1-383205	92	4	4	1	0	1	545	3	3	0	0	NA	NA	NA	35	27	166	506	168	115	349	81	0	6	8	0	0.012	0.048
.	19.01.15-21.18.10-1-383210	212	26	26	9	0	8	593	23	23	0	0	NA	NA	NA	71	79	176	539	177	122	379	92	21	58	7	0.119	0.108	0.04
.	19.01.15-21.18.12-1-383211	34	1	1	0	0	0	0	0	0	0	0	NA	NA	NA	6	10	165	494	164	0	0	0	0	0	0	0	0	0
.	19.01.15-21.18.12-1-383212	62	3	3	0	0	0	499	1	1	0	0	NA	NA	NA	13	22	166	500	169	106	317	76	0	0	2	0	0	0.012
.	19.01.15-21.18.14-1-383214	94	7	7	1	0	1	543	5	5	0	0	NA	NA	NA	25	23	168	496	172	114	341	88	8	11	2	0.048	0.022	0.012
.	19.01.15-21.18.15-1-383215	388	43	43	12	0	9	616	39	39	0	0	NA	NA	NA	117	109	184	556	182	132	386	98	34	116	24	0.185	0.209	0.132
.	19.01.15-21.18.16-1-383216	60	2	2	2	0	2	542	1	1	0	0	NA	NA	NA	25	26	171	503	165	114	344	84	0	3	0	0	0.006	0
.	19.01.15-21.18.20-1-383223	68	8	8	2	0	2	541	7	7	0	0	NA	NA	NA	30	21	165	503	166	114	343	84	5	13	1	0.03	0.026	0.006
.	19.01.15-21.18.25-1-383230	37	1	1	0	0	0	0	0	0	0	0	NA	NA	NA	12	10	164	495	164	0	0	0	2	0	0	0.012	0	0
.	19.01.15-21.18.26-1-383238	149	9	9	4	0	2	560	8	8	0	0	NA	NA	NA	50	45	174	513	171	120	355	85	8	13	5	0.046	0.025	0.029
.	19.01.15-21.18.28-1-383241	92	6	6	1	0	1	542	5	5	0	0	NA	NA	NA	21	22	166	502	167	113	345	84	1	17	2	0.006	0.034	0.012
.	19.01.15-21.18.29-1-383243	35	1	1	0	0	0	0	0	0	0	0	NA	NA	NA	12	5	166	490	162	0	0	0	0	7	0	0	0.014	0
.	19.01.15-21.18.32-1-383244	64	3	3	0	0	0	542	1	1	0	0	NA	NA	NA	29	25	168	506	164	115	346	81	0	8	0	0	0.016	0
.	19.01.15-21.18.32-1-383245	117	8	8	2	0	2	553	6	6	0	0	NA	NA	NA	38	34	170	508	169	119	349	85	0	5	5	0	0.01	0.03
.	19.01.15-21.18.40-1-383254	145	9	9	4	0	3	551	7	7	0	0	NA	NA	NA	41	36	170	510	169	116	352	83	2	37	0	0.012	0.073	0
.	19.01.15-21.18.45-1-383255	63	4	4	0	0	0	452	3	3	0	0	NA	NA	NA	12	23	168	504	164	104	280	68	0	3	0	0	0.006	0
.	19.01.15-21.18.46-1-383256	277	39	39	13	0	9	604	36	36	0	0	NA	NA	NA	83	93	189	542	175	137	378	89	23	106	28	0.122	0.196	0.16
.	19.01.15-21.18.47-1-383257	169	22	22	6	0	5	568	21	21	0	0	NA	NA	NA	49	52	173	520	172	117	363	88	20	50	16	0.116	0.096	0.093
.	19.01.15-21.18.51-1-383258	215	24	24	10	0	8	569	20	20	0	0	NA	NA	NA	60	63	176	529	171	120	364	85	11	52	4	0.062	0.098	0.023
.	19.01.15-21.18.51-1-383260	89	12	12	2	0	2	550	11	11	0	0	NA	NA	NA	29	32	175	501	169	118	346	86	10	36	1	0.057	0.072	0.006
.	19.01.15-21.18.59-1-383280	92	4	4	0	0	0	546	2	2	0	0	NA	NA	NA	31	30	170	506	167	117	349	80	0	5	2	0	0.01	0.012
.	19.01.15-21.18.59-1-383281	148	11	11	3	0	2	562	10	10	0	0	NA	NA	NA	52	52	169	524	172	116	362	84	0	33	8	0	0.063	0.047
.	19.01.15-21.19.02-1-383283	60	2	2	2	0	1	542	1	1	0	0	NA	NA	NA	31	27	168	503	169	113	344	85	4	2	0	0.024	0.004	0
.	19.01.15-21.19.14-1-383285	98	11	11	2	0	2	539	10	10	0	0	NA	NA	NA	36	26	168	500	171	113	340	86	1	33	2	0.006	0.066	0.012
.	19.01.15-21.19.15-1-383287	234	38	38	12	0	10	600	34	34	0	0	NA	NA	NA	63	79	176	535	181	128	376	96	31	72	25	0.176	0.135	0.138
.	19.01.15-21.19.15-1-383288	90	5	5	1	0	1	553	3	3	0	0	NA	NA	NA	22	31	167	505	172	115	351	87	6	7	0	0.036	0.014	0
.	19.01.15-21.19.19-1-383292	98	17	17	6	0	4	555	14	14	0	0	NA	NA	NA	21	35	170	507	171	119	350	86	13	27	4	0.076	0.053	0.023
.	19.01.15-21.19.23-1-383303	61	2	2	1	0	1	543	1	1	0	0	NA	NA	NA	22	25	170	500	168	119	340	84	0	5	0	0	0.01	0
.	19.01.15-21.19.25-1-383306	118	9	9	4	0	4	550	6	6	0	0	NA	NA	NA	25	29	170	505	167	118	347	85	4	20	2	0.024	0.04	0.012
.	19.01.15-21.19.27-1-383309	188	23	23	10	0	8	561	21	21	0	0	NA	NA	NA	61	57	175	521	174	119	356	86	24	37	15	0.137	0.071	0.086
.	19.01.15-21.19.30-1-383313	68	2	2	2	0	2	544	1	1	0	0	NA	NA	NA	31	23	169	502	165	116	347	81	0	8	0	0	0.016	0
.	19.01.15-21.19.34-1-383318	119	6	6	1	0	1	553	4	4	0	0	NA	NA	NA	29	32	170	506	169	118	350	85	0	12	4	0	0.024	0.024
.	19.01.15-21.19.38-1-383323	33	1	1	0	0	0	0	0	0	0	0	NA	NA	NA	9	7	164	493	163	0	0	0	0	0	0	0	0	0
.	19.01.15-21.19.41-1-383324	148	14	14	4	0	4	562	13	13	0	0	NA	NA	NA	51	52	172	523	170	119	360	83	7	20	3	0.041	0.038	0.018
.	19.01.15-21.19.44-1-383325	175	7	7	4	0	4	578	6	6	0	0	NA	NA	NA	62	63	181	523	172	129	365	84	0	16	9	0	0.031	0.052
.	19.01.15-21.19.46-1-383326	202	22	22	7	0	5	573	21	21	0	0	NA	NA	NA	62	59	179	517	176	125	360	88	5	27	15	0.028	0.052	0.085
.	19.01.15-21.19.48-1-383327	91	5	5	2	0	2	550	4	4	0	0	NA	NA	NA	33	38	171	507	173	116	350	84	0	16	18	0	0.032	0.104
.	19.01.15-21.19.50-1-383329	347	88	88	19	0	17	592	84	84	0	0	NA	NA	NA	103	80	174	542	177	121	378	93	68	136	30	0.391	0.251	0.169
.	19.01.15-21.19.53-1-383345	249	69	69	14	0	11	584	61	61	0	0	NA	NA	NA	75	69	181	525	176	127	366	91	68	135	34	0.376	0.257	0.193
.	19.01.15-21.20.04-1-383355	34	1	1	0	0	0	0	0	0	0	0	NA	NA	NA	6	9	165	494	163	0	0	0	0	0	0	0	0	0
.	19.01.15-21.20.06-1-383357	61	2	2	2	0	2	538	1	1	0	0	NA	NA	NA	25	22	168	501	166	113	344	81	0	7	0	0	0.014	0
.	19.01.15-21.20.06-1-383358	147	16	16	5	0	4	551	14	14	0	0	NA	NA	NA	46	34	169	510	168	117	351	83	1	31	9	0.006	0.061	0.054
.	19.01.15-21.20.07-1-383359	116	13	13	4	0	4	552	12	12	0	0	NA	NA	NA	41	43	169	519	168	115	359	78	0	15	11	0	0.029	0.065
.	19.01.15-21.20.09-1-383360	153	19	19	7	0	6	569	17	17	0	0	NA	NA	NA	40	53	170	527	169	118	366	85	12	43	17	0.071	0.082	0.101
.	19.01.15-21.20.10-1-383361	31	1	1	0	0	0	0	0	0	0	0	NA	NA	NA	5	10	166	494	163	0	0	0	0	0	0	0	0	0
.	19.01.15-21.20.12-1-383363	145	7	7	2	0	2	560	6	6	0	0	NA	NA	NA	45	46	168	518	173	117	355	88	11	11	3	0.065	0.021	0.017
.	19.01.15-21.20.21-1-383369	66	4	4	2	0	2	535	3	3	0	0	NA	NA	NA	25	22	166	502	167	112	342	81	4	4	0	0.024	0.008	0
.	19.01.15-21.20.21-1-383371	121	12	12	3	0	2	560	10	10	0	0	NA	NA	NA	36	45	175	514	169	122	352	86	15	11	3	0.086	0.021	0.018
.	19.01.15-21.20.36-1-383388	260	30	30	5	0	4	608	25	25	0	0	NA	NA	NA	59	87	182	544	174	128	388	92	34	41	8	0.187	0.075	0.046
.	19.01.15-21.20.38-1-383392	207	19	19	6	0	6	578	16	16	0	0	NA	NA	NA	64	63	178	523	175	125	362	91	6	56	2	0.034	0.107	0.011
.	19.01.15-21.20.44-1-383395	278	24	24	3	0	3	580	23	23	0	0	NA	NA	NA	86	69	173	532	177	113	377	90	24	64	19	0.139	0.12	0.107
.	19.01.15-21.20.44-1-383396	66	2	2	1	0	1	501	1	1	0	0	NA	NA	NA	13	22	169	497	169	106	319	76	0	4	0	0	0.008	0
.	19.01.15-21.20.47-1-383397	33	1	1	0	0	0	0	0	0	0	0	NA	NA	NA	12	8	163	496	162	0	0	0	0	0	1	0	0	0.006
.	19.01.15-21.20.49-1-383398	124	6	6	1	0	1	553	4	4	0	0	NA	NA	NA	28	42	172	515	168	117	353	83	0	21	1	0	0.041	0.006
.	19.01.15-21.20.54-1-383414	92	3	3	1	0	1	549	2	2	0	0	NA	NA	NA	34	31	166	510	168	115	351	83	0	5	3	0	0.01	0.018
.	19.01.15-21.20.57-1-383416	335	64	64	17	0	16	601	56	56	0	0	NA	NA	NA	97	96	186	539	184	131	376	94	22	155	32	0.118	0.288	0.174
.	19.01.15-21.21.09-1-383422	406	49	49	11	0	9	619	46	46	0	0	NA	NA	NA	128	113	184	557	185	129	388	102	24	100	53	0.13	0.18	0.286
.	19.01.15-21.21.10-1-383423	65	3	3	0	0	0	541	2	2	0	0	NA	NA	NA	20	23	168	500	168	115	344	82	4	4	0	0.024	0.008	0
.	19.01.15-21.21.13-1-383427	178	24	24	9	0	5	581	22	22	0	0	NA	NA	NA	58	69	175	534	173	123	369	89	6	72	14	0.034	0.135	0.081
.	19.01.15-21.21.20-1-383433	96	3	3	1	0	1	543	2	2	0	0	NA	NA	NA	46	33	166	511	169	111	348	84	6	3	5	0.036	0.006	0.03
.	19.01.15-21.21.24-1-383442	85	5	5	2	0	0	549	2	2	0	0	NA	NA	NA	37	29	169	505	168	115	349	85	4	10	0	0.024	0.02	0
.	19.01.15-21.21.33-1-383450	228	15	15	6	0	5	577	12	12	0	0	NA	NA	NA	71	58	180	517	174	128	363	86	8	29	11	0.044	0.056	0.063
.	19.01.15-21.21.36-1-383454	146	17	17	6	0	4	554	15	15	0	0	NA	NA	NA	46	42	171	510	174	119	345	90	24	33	5	0.14	0.065	0.029
.	19.01.15-21.21.38-1-383457	182	10	10	2	0	2	574	9	9	0	0	NA	NA	NA	63	57	177	520	173	126	361	87	17	18	10	0.096	0.035	0.058
.	19.01.15-21.21.41-1-383459	172	16	16	7	0	5	567	14	14	0	0	NA	NA	NA	51	49	172	515	175	120	356	91	20	47	2	0.116	0.091	0.011
.	19.01.15-21.21.47-1-383462	176	22	22	6	0	5	570	20	20	0	0	NA	NA	NA	51	55	176	521	171	122	361	87	18	24	19	0.102	0.046	0.111
.	19.01.15-21.21.59-1-383485	171	27	27	6	0	5	558	24	24	0	0	NA	NA	NA	49	47	172	518	170	117	356	85	16	60	18	0.093	0.116	0.106
.	19.01.15-21.22.02-1-383488	274	40	40	8	0	7	592	34	34	0	0	NA	NA	NA	86	88	175	547	179	122	376	94	13	103	18	0.074	0.188	0.101
.	19.01.15-21.22.03-1-383489	237	29	29	6	0	4	585	26	26	0	0	NA	NA	NA	80	72	177	533	175	124	368	93	13	66	1	0.073	0.124	0.006
.	19.01.15-21.22.07-1-383491	91	5	5	0	0	0	541	4	4	0	0	NA	NA	NA	18	17	165	500	165	114	344	83	0	7	4	0	0.014	0.024
.	19.01.15-21.22.09-1-383492	118	24	24	3	0	3	546	22	22	0	0	NA	NA	NA	43	33	168	506	172	114	345	87	13	33	5	0.077	0.065	0.029
.	19.01.15-21.22.19-1-383497	32	1	1	0	0	0	0	0	0	0	0	NA	NA	NA	8	6	165	490	164	0	0	0	0	1	0	0	0.002	0
.	19.01.15-21.22.20-1-383499	62	2	2	1	0	0	534	1	1	0	0	NA	NA	NA	19	18	167	502	162	114	342	78	0	5	0	0	0.01	0
.	19.01.15-21.22.29-1-383514	118	11	11	3	0	1	545	8	8	0	0	NA	NA	NA	40	39	172	511	169	116	350	79	1	29	9	0.006	0.057	0.053
.	19.01.15-21.22.34-1-383515	30	1	1	0	0	0	0	0	0	0	0	NA	NA	NA	11	8	167	492	162	0	0	0	0	1	0	0	0.002	0
.	19.01.15-21.22.35-1-383522	124	4	4	2	0	1	556	2	2	0	0	NA	NA	NA	28	33	172	506	168	120	353	83	8	7	0	0.047	0.014	0
.	19.01.15-21.22.36-1-383524	209	20	20	5	0	2	564	18	18	0	0	NA	NA	NA	67	52	171	518	176	118	357	89	19	35	24	0.111	0.068	0.136
.	19.01.15-21.22.36-1-383525	148	18	18	6	0	4	561	16	16	0	0	NA	NA	NA	44	47	175	514	171	119	355	87	6	20	26	0.034	0.039	0.152
.	19.01.15-21.22.40-1-383527	205	46	46	10	0	8	571	41	41	0	0	NA	NA	NA	48	59	171	526	175	117	364	90	36	81	18	0.211	0.154	0.103
.	19.01.15-21.22.40-1-383528	35	1	1	0	0	0	0	0	0	0	0	NA	NA	NA	8	7	164	492	164	0	0	0	0	0	0	0	0	0
.	19.01.15-21.22.42-1-383529	150	21	21	4	0	3	568	18	18	0	0	NA	NA	NA	34	57	177	517	176	121	356	91	34	34	2	0.192	0.066	0.011
.	19.01.15-21.22.56-1-383546	61	2	2	0	0	0	51	1	1	0	0	NA	NA	NA	19	17	166	502	162	13	31	7	0	4	0	0	0.008	0
.	19.01.15-21.22.57-1-383550	35	1	1	0	0	0	0	0	0	0	0	NA	NA	NA	11	9	165	492	165	0	0	0	0	3	0	0	0.006	0
.	19.01.15-21.22.59-1-383552	58	2	2	1	0	1	102	1	1	0	0	NA	NA	NA	12	15	166	500	162	23	66	13	0	2	0	0	0.004	0
.	19.01.15-21.23.00-1-383554	280	12	12	7	0	4	587	9	9	0	0	NA	NA	NA	95	75	173	537	178	120	377	90	0	35	13	0	0.065	0.073
.	19.01.15-21.23.02-1-383557	35	1	1	0	0	0	0	0	0	0	0	NA	NA	NA	20	3	163	490	163	0	0	0	0	0	0	0	0	0
.	19.01.15-21.23.04-1-383558	97	14	14	2	0	2	537	12	12	0	0	NA	NA	NA	37	26	168	499	172	114	340	83	1	17	0	0.006	0.034	0
.	19.01.15-21.23.05-1-383559	57	2	2	1	0	1	302	1	1	0	0	NA	NA	NA	20	27	167	510	163	63	198	41	0	3	0	0	0.006	0
.	19.01.15-21.23.09-1-383562	57	2	2	0	0	0	538	1	1	0	0	NA	NA	NA	22	16	168	495	166	115	343	80	5	3	0	0.03	0.006	0
.	19.01.15-21.23.09-1-383563	33	1	1	0	0	0	0	0	0	0	0	NA	NA	NA	5	6	165	492	162	0	0	0	0	0	0	0	0	0
.	19.01.15-21.23.12-1-383564	294	13	13	3	0	2	599	12	12	0	0	NA	NA	NA	101	84	173	547	177	121	385	93	12	26	11	0.069	0.048	0.062
.	19.01.15-21.23.16-1-383566	87	4	4	2	0	2	551	3	3	0	0	NA	NA	NA	27	32	171	505	169	119	348	84	0	11	0	0	0.022	0
.	19.01.15-21.23.19-1-383573	31	1	1	0	0	0	0	0	0	0	0	NA	NA	NA	9	11	163	499	162	0	0	0	0	3	0	0	0.006	0
.	19.01.15-21.23.22-1-383575	63	2	2	0	0	0	536	0	0	0	0	NA	NA	NA	25	23	165	506	165	111	344	81	0	4	1	0	0.008	0.006
.	19.01.15-21.23.22-1-383577	114	10	10	3	0	2	548	7	7	0	0	NA	NA	NA	36	34	168	512	167	110	355	83	15	16	1	0.089	0.031	0.006
.	19.01.15-21.23.22-1-383579	35	1	1	0	0	0	0	0	0	0	0	NA	NA	NA	16	7	165	493	162	0	0	0	0	0	0	0	0	0
.	19.01.15-21.23.25-1-383587	31	1	1	0	0	0	0	0	0	0	0	NA	NA	NA	7	17	167	498	165	0	0	0	0	1	0	0	0.002	0
.	19.01.15-21.23.26-1-383590	117	13	13	1	0	1	555	12	12	0	0	NA	NA	NA	35	34	167	514	166	114	358	83	1	29	3	0.006	0.056	0.018
.	19.01.15-21.23.27-1-383592	145	15	15	2	0	1	562	14	14	0	0	NA	NA	NA	35	44	176	515	166	119	361	82	13	42	13	0.074	0.082	0.078
.	19.01.15-21.23.32-1-383596	61	3	3	1	0	1	0	1	1	0	0	NA	NA	NA	17	13	165	497	164	0	0	0	0	5	0	0	0.01	0
.	19.01.15-21.23.33-1-383597	31	1	1	0	0	0	0	0	0	0	0	NA	NA	NA	11	10	165	495	163	0	0	0	0	4	0	0	0.008	0
.	19.01.15-21.23.34-1-383600	89	4	4	0	0	0	545	3	3	0	0	NA	NA	NA	30	33	173	506	167	117	346	82	0	7	0	0	0.014	0
.	19.01.15-21.23.35-1-383603	233	76	76	21	0	16	583	71	71	0	0	NA	NA	NA	76	74	177	534	176	119	370	94	70	121	36	0.395	0.227	0.205
.	19.01.15-21.23.36-1-383604	288	30	30	13	0	11	593	29	29	0	0	NA	NA	NA	85	84	182	538	177	128	374	91	23	59	25	0.126	0.11	0.141
.	19.01.15-21.23.56-1-383621	92	11	11	1	0	1	552	8	8	0	0	NA	NA	NA	35	32	169	505	171	118	347	87	11	6	5	0.065	0.012	0.029
.	19.01.15-21.23.57-1-383625	142	8	8	3	0	2	563	7	7	0	0	NA	NA	NA	42	47	180	512	168	126	353	84	5	19	0	0.028	0.037	0
.	19.01.15-21.24.04-1-383626	187	12	12	4	0	4	575	10	10	0	0	NA	NA	NA	59	60	172	522	179	119	364	92	9	21	5	0.052	0.04	0.028
.	19.01.15-21.24.06-1-383627	89	6	6	3	0	3	546	5	5	0	0	NA	NA	NA	31	29	169	504	169	115	343	88	4	15	1	0.024	0.03	0.006
.	19.01.15-21.24.06-1-383629	90	4	4	0	0	0	560	3	3	0	0	NA	NA	NA	31	46	176	516	167	120	359	81	2	8	3	0.011	0.016	0.018
.	19.01.15-21.24.07-1-383631	180	13	13	3	0	3	575	10	10	0	0	NA	NA	NA	48	59	173	516	183	119	358	98	12	22	18	0.069	0.043	0.098
.	19.01.15-21.24.17-1-383633	94	5	5	2	0	2	546	4	4	0	0	NA	NA	NA	43	38	172	513	166	118	347	81	8	20	9	0.047	0.039	0.054
.	19.01.15-21.24.17-1-383635	62	3	3	1	0	1	535	2	2	0	0	NA	NA	NA	29	19	168	498	166	115	339	81	0	2	3	0	0.004	0.018
.	19.01.15-21.24.22-1-383639	62	3	3	2	0	2	101	2	2	0	0	NA	NA	NA	15	20	169	499	165	23	64	14	0	0	3	0	0	0.018
.	19.01.15-21.24.22-1-383641	116	9	9	3	0	2	554	7	7	0	0	NA	NA	NA	29	36	168	512	169	115	354	85	12	11	6	0.071	0.021	0.036
.	19.01.15-21.24.26-1-383647	38	1	1	0	0	0	0	0	0	0	0	NA	NA	NA	10	13	166	497	163	0	0	0	8	0	0	0.048	0	0
.	19.01.15-21.24.29-1-383657	34	1	1	0	0	0	0	0	0	0	0	NA	NA	NA	12	8	166	492	163	0	0	0	0	2	0	0	0.004	0
.	19.01.15-21.24.30-1-383659	33	1	1	0	0	0	0	0	0	0	0	NA	NA	NA	11	11	165	494	165	0	0	0	0	0	2	0	0	0.012
.	19.01.15-21.24.30-1-383660	30	1	1	0	0	0	0	0	0	0	0	NA	NA	NA	6	9	164	496	162	0	0	0	0	1	0	0	0.002	0
.	19.01.15-21.24.32-1-383662	149	21	21	2	0	1	541	20	20	0	0	NA	NA	NA	45	32	169	508	168	112	347	82	12	35	0	0.071	0.069	0
.	19.01.15-21.24.32-1-383663	296	26	26	5	0	1	618	23	23	0	0	NA	NA	NA	77	104	183	546	188	129	386	103	23	71	19	0.126	0.13	0.101
.	19.01.15-21.24.32-1-383664	92	6	6	5	0	4	549	5	5	0	0	NA	NA	NA	35	30	167	508	168	116	350	83	4	24	1	0.024	0.047	0.006
.	19.01.15-21.24.34-1-383666	145	8	8	1	0	0	566	7	7	0	0	NA	NA	NA	46	54	175	524	168	120	362	84	8	16	3	0.046	0.031	0.018
.	19.01.15-21.24.35-1-383668	227	32	32	8	0	6	582	28	28	0	0	NA	NA	NA	60	67	179	527	174	126	365	91	25	93	7	0.14	0.176	0.04
.	19.01.15-21.24.39-1-383672	62	3	3	2	0	1	542	2	2	0	0	NA	NA	NA	26	25	166	505	167	116	347	79	0	9	7	0	0.018	0.042
.	19.01.15-21.24.42-1-383673	90	3	3	0	0	0	537	2	2	0	0	NA	NA	NA	34	21	167	500	167	114	343	80	0	10	1	0	0.02	0.006
.	19.01.15-21.24.52-1-383691	68	4	4	2	0	2	546	3	3	0	0	NA	NA	NA	20	27	167	505	168	115	347	84	0	8	9	0	0.016	0.054
.	19.01.15-21.24.53-1-383692	360	46	46	14	0	10	615	41	41	0	0	NA	NA	NA	111	108	181	557	183	127	391	97	39	92	33	0.215	0.165	0.18
.	19.01.15-21.24.57-1-383694	118	6	6	0	0	0	552	5	5	0	0	NA	NA	NA	36	41	171	513	170	113	355	84	9	9	3	0.053	0.018	0.018
.	19.01.15-21.24.58-1-383698	68	3	3	2	0	2	537	2	2	0	0	NA	NA	NA	19	22	168	499	168	115	340	82	0	6	1	0	0.012	0.006
.	19.01.15-21.25.03-1-383699	169	37	37	6	0	5	570	33	33	0	0	NA	NA	NA	62	58	172	528	171	119	365	86	21	67	8	0.122	0.127	0.047
.	19.01.15-21.25.08-1-383700	208	18	18	7	0	4	574	16	16	0	0	NA	NA	NA	65	57	173	526	171	117	367	90	10	49	10	0.058	0.093	0.058
.	19.01.15-21.25.14-1-383702	267	37	37	7	0	5	583	32	32	0	0	NA	NA	NA	100	78	178	539	174	125	369	89	31	57	18	0.174	0.106	0.103
.	19.01.15-21.25.24-1-383713	119	7	7	1	0	1	547	6	6	0	0	NA	NA	NA	40	25	170	502	166	118	348	81	4	11	5	0.024	0.022	0.03
.	19.01.15-21.25.25-1-383719	88	8	8	3	0	2	550	7	7	0	0	NA	NA	NA	29	34	173	505	169	120	348	82	8	13	0	0.046	0.026	0
.	19.01.15-21.25.30-1-383727	59	3	3	1	0	1	150	2	2	0	0	NA	NA	NA	19	11	164	498	162	30	93	27	0	5	0	0	0.01	0
.	19.01.15-21.25.30-1-383728	92	5	5	3	0	1	543	4	4	0	0	NA	NA	NA	41	31	169	509	166	116	346	81	13	8	0	0.077	0.016	0
.	19.01.15-21.25.39-1-383736	284	53	53	15	0	8	604	48	48	0	0	NA	NA	NA	73	97	186	550	174	133	384	87	48	95	16	0.258	0.173	0.092
.	19.01.15-21.25.41-1-383737	124	9	9	2	0	1	558	8	8	0	0	NA	NA	NA	39	45	179	510	169	124	348	86	21	3	4	0.117	0.006	0.024
.	19.01.15-21.25.43-1-383741	232	20	20	6	0	5	591	17	17	0	0	NA	NA	NA	53	75	175	535	178	123	376	92	32	21	17	0.183	0.039	0.096
.	19.01.15-21.25.47-1-383743	303	34	34	9	0	6	598	32	32	0	0	NA	NA	NA	73	81	181	531	182	128	371	99	14	84	16	0.077	0.158	0.088
.	19.01.15-21.25.47-1-383744	92	6	6	4	0	4	541	4	4	0	0	NA	NA	NA	17	24	167	501	169	116	343	82	5	8	4	0.03	0.016	0.024
.	19.01.15-21.26.01-1-383765	35	1	1	0	0	0	0	0	0	0	0	NA	NA	NA	9	13	166	497	163	0	0	0	0	1	0	0	0.002	0
.	19.01.15-21.26.01-1-383766	59	3	3	0	0	0	544	2	2	0	0	NA	NA	NA	24	23	169	503	164	115	348	81	1	1	4	0.006	0.002	0.024
.	19.01.15-21.26.01-1-383767	64	2	2	0	0	0	540	1	1	0	0	NA	NA	NA	21	18	168	499	164	115	342	83	0	0	4	0	0	0.024
.	19.01.15-21.26.02-1-383769	118	7	7	2	0	2	551	5	5	0	0	NA	NA	NA	42	42	169	515	171	114	351	86	2	9	8	0.012	0.017	0.047
.	19.01.15-21.26.04-1-383770	34	1	1	0	0	0	0	0	0	0	0	NA	NA	NA	10	9	163	495	164	0	0	0	0	0	2	0	0	0.012
.	19.01.15-21.26.05-1-383771	86	4	4	0	0	0	531	3	3	0	0	NA	NA	NA	28	19	164	500	168	111	337	83	0	6	1	0	0.012	0.006
.	19.01.15-21.26.07-1-383772	85	6	6	1	0	1	545	5	5	0	0	NA	NA	NA	39	35	167	512	169	111	351	83	2	13	1	0.012	0.025	0.006
.	19.01.15-21.26.15-1-383774	63	3	3	1	0	1	546	1	1	0	0	NA	NA	NA	26	28	166	507	168	111	352	83	0	5	1	0	0.01	0.006
.	19.01.15-21.26.15-1-383775	329	41	41	15	0	9	622	35	35	0	0	NA	NA	NA	96	113	192	554	180	137	389	96	52	87	11	0.271	0.157	0.061
.	19.01.15-21.26.19-1-383780	61	2	2	0	0	0	543	1	1	0	0	NA	NA	NA	19	27	167	505	168	114	347	82	4	1	0	0.024	0.002	0
.	19.01.15-21.26.19-1-383781	178	27	27	4	0	3	574	25	25	0	0	NA	NA	NA	64	63	175	525	176	121	364	89	29	57	17	0.166	0.109	0.097
.	19.01.15-21.26.20-1-383783	115	4	4	0	0	0	551	3	3	0	0	NA	NA	NA	27	32	171	507	167	120	348	83	5	2	5	0.029	0.004	0.03
.	19.01.15-21.26.25-1-383790	89	3	3	0	0	0	559	2	2	0	0	NA	NA	NA	30	37	173	507	170	119	353	87	0	7	0	0	0.014	0
.	19.01.15-21.26.28-1-383794	85	3	3	0	0	0	543	2	2	0	0	NA	NA	NA	28	24	169	502	166	117	344	82	0	9	0	0	0.018	0
.	19.01.15-21.26.33-1-383800	63	8	8	0	0	0	538	6	6	0	0	NA	NA	NA	25	23	167	502	167	114	341	83	22	5	3	0.132	0.01	0.018
.	19.01.15-21.26.34-1-383802	64	2	2	0	0	0	200	0	0	0	0	NA	NA	NA	24	20	167	501	165	42	128	30	0	1	0	0	0.002	0
.	19.01.15-21.26.40-1-383814	85	3	3	0	0	0	538	2	2	0	0	NA	NA	NA	37	27	167	506	167	110	344	84	1	0	2	0.006	0	0.012
.	19.01.15-21.26.41-1-383815	35	1	1	1	0	1	0	0	0	0	0	NA	NA	NA	4	12	163	497	165	0	0	0	0	0	0	0	0	0
.	19.01.15-21.26.41-1-383816	153	18	18	6	0	6	554	16	16	0	0	NA	NA	NA	45	37	169	512	169	117	352	85	4	31	12	0.024	0.061	0.071
.	19.01.15-21.26.42-1-383817	382	25	25	7	0	5	615	24	24	0	0	NA	NA	NA	123	101	191	543	180	138	380	97	16	65	18	0.084	0.12	0.1
.	19.01.15-21.26.44-1-383819	239	29	29	8	0	7	579	28	28	0	0	NA	NA	NA	76	66	178	522	179	125	359	95	40	42	25	0.225	0.08	0.14
.	19.01.15-21.26.51-1-383824	143	9	9	3	0	3	557	8	8	0	0	NA	NA	NA	46	43	169	518	169	116	356	85	0	19	1	0	0.037	0.006
.	19.01.15-21.26.54-1-383842	140	18	18	7	0	5	559	16	16	0	0	NA	NA	NA	40	43	171	513	172	119	354	86	5	51	4	0.029	0.099	0.023
.	19.01.15-21.26.58-1-383847	201	30	30	8	0	6	578	26	26	0	0	NA	NA	NA	65	65	172	531	175	119	369	90	24	62	27	0.14	0.117	0.154
.	19.01.15-21.27.10-1-383850	151	32	32	10	0	7	564	30	30	0	0	NA	NA	NA	46	45	171	513	174	120	354	90	22	77	14	0.129	0.15	0.08
.	19.01.15-21.27.21-1-383856	122	12	12	2	0	2	555	10	10	0	0	NA	NA	NA	41	41	169	514	171	118	350	87	9	39	0	0.053	0.076	0
.	19.01.15-21.27.28-1-383868	125	10	10	4	0	4	554	8	8	0	0	NA	NA	NA	32	38	170	513	168	116	352	86	8	13	8	0.047	0.025	0.048
.	19.01.15-21.27.31-1-383871	211	45	45	15	0	10	576	42	42	0	0	NA	NA	NA	51	59	175	519	178	123	361	92	49	89	28	0.28	0.171	0.157
.	19.01.15-21.27.36-1-383874	94	7	7	3	0	3	554	6	6	0	0	NA	NA	NA	30	40	173	510	170	117	352	85	7	16	0	0.04	0.031	0
.	19.01.15-21.27.46-1-383880	31	1	1	0	0	0	0	0	0	0	0	NA	NA	NA	12	9	164	492	166	0	0	0	0	1	0	0	0.002	0
.	19.01.15-21.27.46-1-383881	273	27	27	4	0	3	610	22	22	0	0	NA	NA	NA	76	98	181	549	181	127	388	95	26	74	15	0.144	0.135	0.083
.	19.01.15-21.27.49-1-383883	36	1	1	0	0	0	0	0	0	0	0	NA	NA	NA	6	19	167	502	163	0	0	0	0	0	1	0	0	0.006
.	19.01.15-21.27.50-1-383886	36	1	1	0	0	0	0	0	0	0	0	NA	NA	NA	11	11	164	496	164	0	0	0	0	0	0	0	0	0
.	19.01.15-21.27.52-1-383902	247	12	12	7	0	6	583	10	10	0	0	NA	NA	NA	78	77	179	531	180	125	366	92	0	28	5	0	0.053	0.028
.	19.01.15-21.27.52-1-383903	95	8	8	4	0	4	551	7	7	0	0	NA	NA	NA	45	39	171	514	167	117	351	83	0	21	9	0	0.041	0.054
.	19.01.15-21.27.53-1-383906	122	5	5	1	0	0	551	4	4	0	0	NA	NA	NA	37	30	169	506	168	115	352	84	4	8	6	0.024	0.016	0.036
.	19.01.15-21.27.54-1-383907	293	34	34	11	0	10	594	32	32	0	0	NA	NA	NA	104	75	181	528	179	125	371	98	20	65	18	0.11	0.123	0.101
.	19.01.15-21.28.00-1-383913	64	3	3	0	0	0	547	2	2	0	0	NA	NA	NA	19	23	168	505	163	114	352	81	6	0	0	0.036	0	0
.	19.01.15-21.28.14-1-383917	60	3	3	1	0	1	544	2	2	0	0	NA	NA	NA	22	24	169	504	164	115	347	82	17	0	1	0.101	0	0.006
.	19.01.15-21.28.18-1-383920	380	34	34	12	0	6	619	32	32	0	0	NA	NA	NA	113	112	176	557	192	121	393	105	29	76	22	0.165	0.136	0.115
.	19.01.15-21.28.20-1-383925	235	13	13	5	0	2	590	11	11	0	0	NA	NA	NA	57	68	170	525	186	120	370	100	7	29	4	0.041	0.055	0.022
.	19.01.15-21.28.21-1-383926	66	5	5	0	0	0	540	3	3	0	0	NA	NA	NA	25	27	170	503	167	116	345	79	2	2	10	0.012	0.004	0.06
.	19.01.15-21.28.28-1-383938	31	1	1	0	0	0	0	0	0	0	0	NA	NA	NA	6	16	165	500	164	0	0	0	0	1	0	0	0.002	0
.	19.01.15-21.28.31-1-383939	92	7	7	3	0	2	556	6	6	0	0	NA	NA	NA	26	35	169	510	169	116	354	86	13	11	5	0.077	0.022	0.03
.	19.01.15-21.28.31-1-383940	91	4	4	1	0	1	554	3	3	0	0	NA	NA	NA	30	33	171	507	168	119	352	83	0	9	5	0	0.018	0.03
.	19.01.15-21.28.36-1-383953	32	1	1	0	0	0	0	0	0	0	0	NA	NA	NA	7	3	164	489	163	0	0	0	0	0	2	0	0	0.012
.	19.01.15-21.28.38-1-383956	85	3	3	2	0	2	544	1	1	0	0	NA	NA	NA	28	29	171	505	166	116	346	82	1	1	1	0.006	0.002	0.006
.	19.01.15-21.28.42-1-383958	324	39	39	15	0	12	616	35	35	0	0	NA	NA	NA	93	104	196	542	179	143	379	94	30	55	52	0.153	0.101	0.291
.	19.01.15-21.28.45-1-383960	36	1	1	1	0	1	0	0	0	0	0	NA	NA	NA	12	11	164	497	163	0	0	0	0	0	0	0	0	0
.	19.01.15-21.28.48-1-383963	93	10	10	1	0	1	540	8	8	0	0	NA	NA	NA	33	14	164	498	165	115	343	82	0	23	3	0	0.046	0.018
.	19.01.15-21.28.50-1-383964	179	15	15	1	0	1	573	14	14	0	0	NA	NA	NA	54	58	175	523	173	120	363	90	28	23	4	0.16	0.044	0.023
.	19.01.15-21.28.51-1-383965	206	23	23	6	0	2	583	21	21	0	0	NA	NA	NA	49	74	177	536	174	123	374	86	22	56	5	0.124	0.104	0.029
.	19.01.15-21.28.51-1-383981	32	1	1	0	0	0	0	0	0	0	0	NA	NA	NA	14	7	164	493	163	0	0	0	1	0	0	0.006	0	0
.	19.01.15-21.28.54-1-383982	90	8	8	2	0	2	559	7	7	0	0	NA	NA	NA	28	46	168	515	176	117	355	87	2	13	8	0.012	0.025	0.045
.	19.01.15-21.28.55-1-383984	291	66	66	19	0	15	594	61	61	0	0	NA	NA	NA	70	84	178	544	175	123	382	89	45	119	26	0.253	0.219	0.149
.	19.01.15-21.28.58-1-383988	63	2	2	0	0	0	401	0	0	0	0	NA	NA	NA	15	18	166	499	166	82	258	61	0	5	0	0	0.01	0
.	19.01.15-21.29.09-1-383993	139	9	9	2	0	2	555	8	8	0	0	NA	NA	NA	42	33	168	508	170	114	353	88	0	21	8	0	0.041	0.047
.	19.01.15-21.29.11-1-383994	202	18	18	6	0	4	574	16	16	0	0	NA	NA	NA	75	66	177	529	173	123	366	85	23	40	6	0.13	0.076	0.035
.	19.01.15-21.29.13-1-383995	238	17	17	5	0	5	585	15	15	0	0	NA	NA	NA	62	68	172	536	173	119	374	92	7	32	9	0.041	0.06	0.052
.	19.01.15-21.29.14-1-383996	299	69	69	18	0	14	590	60	60	0	0	NA	NA	NA	89	82	177	543	175	123	379	88	64	109	36	0.362	0.201	0.206
.	19.01.15-21.29.22-1-384003	92	3	3	2	0	1	543	2	2	0	0	NA	NA	NA	23	24	168	504	165	118	346	79	0	9	0	0	0.018	0
.	19.01.15-21.29.29-1-384019	275	36	36	5	0	2	589	33	33	0	0	NA	NA	NA	90	77	178	536	176	125	374	90	31	69	25	0.174	0.129	0.142
.	19.01.15-21.29.33-1-384021	62	4	4	2	0	1	541	3	3	0	0	NA	NA	NA	22	21	165	504	165	111	348	82	0	12	0	0	0.024	0
.	19.01.15-21.29.35-1-384026	34	1	1	0	0	0	0	0	0	0	0	NA	NA	NA	13	12	165	495	165	0	0	0	0	1	0	0	0.002	0
.	19.01.15-21.29.36-1-384028	182	44	44	15	0	13	566	41	41	0	0	NA	NA	NA	46	48	175	518	168	123	359	84	27	74	23	0.154	0.143	0.137
.	19.01.15-21.29.38-1-384029	185	32	32	5	0	3	568	27	27	0	0	NA	NA	NA	68	55	172	525	171	120	360	88	20	59	13	0.116	0.112	0.076
.	19.01.15-21.29.44-1-384031	94	9	9	4	0	3	555	8	8	0	0	NA	NA	NA	30	36	171	507	171	120	348	87	4	18	6	0.023	0.036	0.035
.	19.01.15-21.29.47-1-384034	174	21	21	8	0	7	560	20	20	0	0	NA	NA	NA	54	46	175	516	168	116	358	86	30	47	16	0.171	0.091	0.095
.	19.01.15-21.29.48-1-384036	113	12	12	3	0	3	560	9	9	0	0	NA	NA	NA	41	47	169	521	170	113	359	88	2	16	26	0.012	0.031	0.153
.	19.01.15-21.30.03-1-384064	118	5	5	3	0	3	547	4	4	0	0	NA	NA	NA	39	41	169	510	175	115	346	86	0	18	1	0	0.035	0.006
.	19.01.15-21.30.14-1-384065	164	15	15	3	0	3	567	13	13	0	0	NA	NA	NA	51	48	173	516	172	120	360	87	7	20	8	0.04	0.039	0.047
.	19.01.15-21.30.20-1-384071	69	5	5	2	0	2	536	4	4	0	0	NA	NA	NA	32	23	169	497	170	114	339	83	1	9	5	0.006	0.018	0.029
.	19.01.15-21.30.20-1-384072	143	16	16	5	0	3	553	13	13	0	0	NA	NA	NA	46	40	169	517	167	115	357	81	4	45	6	0.024	0.087	0.036
.	19.01.15-21.30.24-1-384078	300	26	26	2	0	2	601	23	23	0	0	NA	NA	NA	91	93	181	543	182	123	379	99	27	36	13	0.149	0.066	0.071
.	19.01.15-21.30.27-1-384083	120	4	4	1	0	1	549	3	3	0	0	NA	NA	NA	35	32	167	510	168	114	351	84	0	5	3	0	0.01	0.018
.	19.01.15-21.30.29-1-384088	204	22	22	4	0	3	572	21	21	0	0	NA	NA	NA	62	60	172	524	177	117	363	92	11	57	6	0.064	0.109	0.034
.	19.01.15-21.30.35-1-384096	35	1	1	0	0	0	0	0	0	0	0	NA	NA	NA	15	7	165	490	165	0	0	0	0	0	3	0	0	0.018
.	19.01.15-21.30.36-1-384098	154	15	15	2	0	2	560	12	12	0	0	NA	NA	NA	48	44	172	517	168	116	358	86	8	22	4	0.047	0.043	0.024
.	19.01.15-21.30.40-1-384101	58	2	2	0	0	0	101	1	1	0	0	NA	NA	NA	17	11	164	498	162	21	65	15	0	1	1	0	0.002	0.006
.	19.01.15-21.30.41-1-384102	116	6	6	0	0	0	551	5	5	0	0	NA	NA	NA	48	39	170	510	172	118	349	84	0	8	4	0	0.016	0.023
.	19.01.15-21.30.44-1-384104	92	3	3	1	0	0	546	2	2	0	0	NA	NA	NA	25	26	168	505	166	118	345	83	0	1	5	0	0.002	0.03
.	19.01.15-21.30.44-1-384105	174	6	6	1	0	1	569	5	5	0	0	NA	NA	NA	50	56	170	523	176	118	361	90	2	10	6	0.012	0.019	0.034
.	19.01.15-21.30.47-1-384107	182	26	26	6	0	6	561	25	25	0	0	NA	NA	NA	64	46	174	518	167	114	361	86	17	62	10	0.098	0.12	0.06
.	19.01.15-21.30.57-1-384129	270	17	17	2	0	1	592	16	16	0	0	NA	NA	NA	78	80	185	536	172	130	376	86	24	38	12	0.13	0.071	0.07
.	19.01.15-21.30.59-1-384130	175	22	22	6	0	6	559	17	17	0	0	NA	NA	NA	44	46	170	520	169	116	360	83	39	35	3	0.229	0.067	0.018
.	19.01.15-21.30.59-1-384131	378	71	71	16	0	9	626	65	65	0	0	NA	NA	NA	108	115	190	558	180	137	394	95	75	109	50	0.395	0.195	0.278
.	19.01.15-21.31.02-1-384133	144	15	15	7	0	6	551	12	12	0	0	NA	NA	NA	51	40	175	509	169	122	346	83	25	36	4	0.143	0.071	0.024
.	19.01.15-21.31.02-1-384135	216	56	56	17	0	12	577	52	52	0	0	NA	NA	NA	58	60	170	524	179	118	363	96	53	106	25	0.312	0.202	0.14
.	19.01.15-21.31.03-1-384136	31	1	1	0	0	0	0	0	0	0	0	NA	NA	NA	13	5	164	491	163	0	0	0	2	0	0	0.012	0	0
.	19.01.15-21.31.06-1-384157	66	2	2	1	0	1	547	0	0	0	0	NA	NA	NA	17	28	169	506	166	117	349	81	0	1	5	0	0.002	0.03
.	19.01.15-21.31.09-1-384159	32	1	1	0	0	0	0	0	0	0	0	NA	NA	NA	12	7	166	492	162	0	0	0	1	0	0	0.006	0	0
.	19.01.15-21.31.11-1-384181	180	14	14	9	0	5	570	12	12	0	0	NA	NA	NA	67	57	181	521	168	126	359	85	30	43	4	0.166	0.083	0.024
.	19.01.15-21.31.18-1-384187	124	11	11	5	0	3	567	10	10	0	0	NA	NA	NA	42	52	174	520	171	122	358	87	6	14	17	0.034	0.027	0.099
.	19.01.15-21.31.24-1-384195	62	3	3	2	0	2	301	2	2	0	0	NA	NA	NA	29	27	169	504	167	64	192	45	0	8	3	0	0.016	0.018
.	19.01.15-21.31.31-1-384206	33	1	1	0	0	0	0	0	0	0	0	NA	NA	NA	5	8	165	492	164	0	0	0	0	3	0	0	0.006	0
.	19.01.15-21.31.34-1-384207	65	3	3	2	0	2	551	2	2	0	0	NA	NA	NA	25	36	171	510	168	120	349	82	0	4	7	0	0.008	0.042
.	19.01.15-21.31.35-1-384210	129	10	10	2	0	2	573	8	8	0	0	NA	NA	NA	39	62	178	520	177	125	356	92	9	15	9	0.051	0.029	0.051
.	19.01.15-21.31.35-1-384212	120	7	7	4	0	2	549	6	6	0	0	NA	NA	NA	41	29	169	508	165	117	350	82	4	17	7	0.024	0.033	0.042
.	19.01.15-21.31.36-1-384214	65	4	4	0	0	0	538	3	3	0	0	NA	NA	NA	24	16	166	496	167	116	339	83	0	8	5	0	0.016	0.03
.	19.01.15-21.31.42-1-384217	63	2	2	0	0	0	546	1	1	0	0	NA	NA	NA	20	25	172	499	167	118	345	83	0	2	1	0	0.004	0.006
.	19.01.15-21.31.44-1-384218	58	2	2	2	0	2	541	0	0	0	0	NA	NA	NA	19	18	166	499	166	115	344	82	2	6	0	0.012	0.012	0
.	19.01.15-21.31.48-1-384220	33	1	1	0	0	0	0	0	0	0	0	NA	NA	NA	6	11	164	495	165	0	0	0	0	2	0	0	0.004	0
.	19.01.15-21.31.51-1-384221	124	8	8	1	0	0	551	7	7	0	0	NA	NA	NA	37	42	171	512	172	116	349	86	4	4	17	0.023	0.008	0.099
.	19.01.15-21.31.52-1-384237	320	38	38	11	0	8	605	36	36	0	0	NA	NA	NA	99	93	176	545	185	125	380	100	26	89	30	0.148	0.163	0.162
.	19.01.15-21.31.55-1-384239	119	5	5	2	0	2	553	4	4	0	0	NA	NA	NA	31	32	169	505	171	118	349	86	0	15	0	0	0.03	0
.	19.01.15-21.31.56-1-384240	30	1	1	0	0	0	0	0	0	0	0	NA	NA	NA	10	8	166	493	162	0	0	0	0	0	0	0	0	0
.	19.01.15-21.31.57-1-384241	177	18	18	5	0	3	571	16	16	0	0	NA	NA	NA	67	62	170	530	175	116	368	87	0	40	16	0	0.075	0.091
.	19.01.15-21.31.57-1-384246	64	2	2	1	0	1	352	1	1	0	0	NA	NA	NA	17	18	168	497	166	74	226	52	0	1	0	0	0.002	0
.	19.01.15-21.31.58-1-384249	31	1	1	0	0	0	0	0	0	0	0	NA	NA	NA	9	11	164	496	164	0	0	0	0	0	1	0	0	0.006
.	19.01.15-21.32.01-1-384250	204	39	39	10	0	8	564	35	35	0	0	NA	NA	NA	61	48	173	518	170	119	359	86	47	77	9	0.272	0.149	0.053
.	19.01.15-21.32.09-1-384252	39	1	1	1	0	1	0	0	0	0	0	NA	NA	NA	12	10	166	494	163	0	0	0	0	0	2	0	0	0.012
.	19.01.15-21.32.12-1-384255	62	3	3	1	0	1	541	2	2	0	0	NA	NA	NA	20	27	168	501	171	116	341	84	3	11	0	0.018	0.022	0
.	19.01.15-21.32.13-1-384256	200	11	11	2	0	2	576	9	9	0	0	NA	NA	NA	53	64	174	529	174	120	367	89	12	37	11	0.069	0.07	0.063
.	19.01.15-21.32.13-1-384257	119	12	12	1	0	1	555	11	11	0	0	NA	NA	NA	33	34	170	510	167	119	353	83	5	19	3	0.029	0.037	0.018
.	19.01.15-21.32.15-1-384258	32	1	1	0	0	0	0	0	0	0	0	NA	NA	NA	7	3	165	489	162	0	0	0	0	1	0	0	0.002	0
.	19.01.15-21.32.17-1-384259	149	22	22	6	0	4	563	20	20	0	0	NA	NA	NA	37	49	172	519	171	122	357	84	11	41	5	0.064	0.079	0.029
.	19.01.15-21.32.35-1-384283	120	9	9	2	0	1	539	7	7	0	0	NA	NA	NA	41	30	168	507	168	114	343	82	0	28	0	0	0.055	0
.	19.01.15-21.32.37-1-384285	31	1	1	0	0	0	0	0	0	0	0	NA	NA	NA	13	7	165	492	163	0	0	0	0	1	0	0	0.002	0
.	19.01.15-21.32.39-1-384287	41	1	1	0	0	0	0	0	0	0	0	NA	NA	NA	12	11	164	494	166	0	0	0	0	0	0	0	0	0
.	19.01.15-21.32.40-1-384289	84	4	4	2	0	2	539	3	3	0	0	NA	NA	NA	28	26	167	503	169	111	345	83	0	16	0	0	0.032	0
.	19.01.15-21.32.42-1-384290	56	2	2	0	0	0	0	1	1	0	0	NA	NA	NA	12	23	167	503	166	0	0	0	1	0	0	0.006	0	0
.	19.01.15-21.32.46-1-384291	117	12	12	3	0	3	550	11	11	0	0	NA	NA	NA	27	35	168	510	170	116	350	84	5	25	2	0.03	0.049	0.012
.	19.01.15-21.32.47-1-384292	240	59	59	16	0	11	571	55	55	0	0	NA	NA	NA	64	53	178	515	173	127	355	89	44	126	28	0.247	0.245	0.162
.	19.01.15-21.32.48-1-384293	285	57	57	12	0	8	602	53	53	0	0	NA	NA	NA	81	94	180	545	182	125	381	96	58	91	38	0.322	0.167	0.209
.	19.01.15-21.32.54-1-384312	60	3	3	1	0	1	402	2	2	0	0	NA	NA	NA	9	20	168	503	162	94	251	57	2	2	0	0.012	0.004	0
.	19.01.15-21.32.55-1-384313	35	1	1	0	0	0	0	0	0	0	0	NA	NA	NA	13	9	166	493	163	0	0	0	0	0	1	0	0	0.006
.	19.01.15-21.32.55-1-384314	352	34	34	12	0	11	615	33	33	0	0	NA	NA	NA	88	109	186	556	180	131	390	94	28	63	43	0.151	0.113	0.239
.	19.01.15-21.32.57-1-384318	35	1	1	0	0	0	0	0	0	0	0	NA	NA	NA	12	13	165	497	164	0	0	0	0	1	0	0	0.002	0
.	19.01.15-21.32.58-1-384319	63	3	3	0	0	0	536	1	1	0	0	NA	NA	NA	29	19	166	502	164	113	342	81	9	1	0	0.054	0.002	0
.	19.01.15-21.33.00-1-384320	180	26	26	6	0	5	563	23	23	0	0	NA	NA	NA	48	43	172	513	171	119	357	87	14	56	11	0.081	0.109	0.064
.	19.01.15-21.33.01-1-384321	59	2	2	0	0	0	0	1	1	0	0	NA	NA	NA	13	13	166	496	164	0	0	0	0	2	2	0	0.004	0.012
.	19.01.15-21.33.06-1-384324	35	1	1	0	0	0	0	0	0	0	0	NA	NA	NA	9	8	163	496	162	0	0	0	0	0	0	0	0	0
.	19.01.15-21.33.06-1-384325	88	3	3	0	0	0	533	2	2	0	0	NA	NA	NA	25	18	164	501	166	107	345	81	3	0	2	0.018	0	0.012
.	19.01.15-21.33.11-1-384328	124	5	5	2	0	1	560	4	4	0	0	NA	NA	NA	46	44	175	513	169	119	355	86	0	14	7	0	0.027	0.041
.	19.01.15-21.33.11-1-384329	152	23	23	12	0	8	569	22	22	0	0	NA	NA	NA	44	49	170	519	173	120	360	89	9	73	9	0.053	0.141	0.052
.	19.01.15-21.33.13-1-384331	172	8	8	2	0	1	573	7	7	0	0	NA	NA	NA	62	61	177	529	168	124	366	83	5	13	9	0.028	0.025	0.054
.	19.01.15-21.33.21-1-384338	188	21	21	4	0	4	578	19	19	0	0	NA	NA	NA	51	61	179	526	169	124	369	85	25	39	7	0.14	0.074	0.041
.	19.01.15-21.33.29-1-384347	63	3	3	2	0	2	540	2	2	0	0	NA	NA	NA	17	18	167	499	165	114	344	82	0	14	0	0	0.028	0
.	19.01.15-21.33.34-1-384355	58	2	2	0	0	0	150	1	1	0	0	NA	NA	NA	17	15	164	498	166	29	96	25	4	0	2	0.024	0	0.012
.	19.01.15-21.33.42-1-384362	89	5	5	3	0	2	554	3	3	0	0	NA	NA	NA	26	37	167	513	170	113	353	88	8	8	6	0.048	0.016	0.035
.	19.01.15-21.33.44-1-384363	61	3	3	1	0	0	540	2	2	0	0	NA	NA	NA	31	24	168	502	167	114	343	83	2	8	0	0.012	0.016	0
.	19.01.15-21.33.46-1-384364	88	6	6	0	0	0	549	5	5	0	0	NA	NA	NA	24	32	171	506	168	118	347	84	4	9	0	0.023	0.018	0
.	19.01.15-21.33.46-1-384365	265	34	34	14	0	8	585	33	33	0	0	NA	NA	NA	83	76	178	538	173	120	375	90	23	83	22	0.129	0.154	0.127
.	19.01.15-21.33.55-1-384383	90	4	4	1	0	1	553	3	3	0	0	NA	NA	NA	29	33	168	507	171	116	351	86	4	3	2	0.024	0.006	0.012
.	19.01.15-21.33.57-1-384388	127	5	5	1	0	1	546	3	3	0	0	NA	NA	NA	43	32	167	504	174	113	346	87	5	2	1	0.03	0.004	0.006
.	19.01.15-21.34.00-1-384389	141	36	36	10	0	7	568	34	34	0	0	NA	NA	NA	48	54	172	524	171	119	364	85	44	58	18	0.256	0.111	0.105
.	19.01.15-21.34.00-1-384390	119	6	6	1	0	1	538	4	4	0	0	NA	NA	NA	41	24	166	507	164	111	348	79	1	9	2	0.006	0.018	0.012
.	19.01.15-21.34.04-1-384393	124	6	6	0	0	0	550	5	5	0	0	NA	NA	NA	29	34	172	506	169	116	351	83	3	13	0	0.017	0.026	0
.	19.01.15-21.34.06-1-384395	114	5	5	2	0	2	549	4	4	0	0	NA	NA	NA	24	32	166	510	169	114	350	85	3	8	0	0.018	0.016	0
.	19.01.15-21.34.10-1-384396	90	4	4	1	0	0	561	3	3	0	0	NA	NA	NA	21	46	173	511	175	120	353	88	0	10	3	0	0.02	0.017
.	19.01.15-21.34.11-1-384397	91	6	6	0	0	0	547	4	4	0	0	NA	NA	NA	26	25	167	504	167	114	349	84	1	5	6	0.006	0.01	0.036
.	19.01.15-21.34.14-1-384399	174	17	17	1	0	1	560	16	16	0	0	NA	NA	NA	42	50	168	524	171	118	355	87	13	32	7	0.077	0.061	0.041
.	19.01.15-21.34.17-1-384401	258	33	33	10	0	8	574	29	29	0	0	NA	NA	NA	78	65	181	525	172	124	362	88	30	58	21	0.166	0.11	0.122
.	19.01.15-21.34.22-1-384406	60	3	3	0	0	0	537	2	2	0	0	NA	NA	NA	26	22	167	502	166	113	344	80	3	1	2	0.018	0.002	0.012
.	19.01.15-21.34.23-1-384410	205	15	15	4	0	3	569	14	14	0	0	NA	NA	NA	58	54	177	517	173	123	360	86	18	25	4	0.102	0.048	0.023
.	19.01.15-21.34.27-1-384415	205	11	11	4	0	4	586	8	8	0	0	NA	NA	NA	54	73	177	531	178	125	370	91	19	16	7	0.107	0.03	0.039
.	19.01.15-21.34.27-1-384417	262	19	19	6	0	5	583	18	18	0	0	NA	NA	NA	62	70	180	529	174	127	368	88	6	53	7	0.033	0.1	0.04
.	19.01.15-21.34.34-1-384421	85	5	5	1	0	1	554	3	3	0	0	NA	NA	NA	29	34	167	510	170	114	355	85	4	11	0	0.024	0.022	0
.	19.01.15-21.34.41-1-384430	64	3	3	1	0	1	542	2	2	0	0	NA	NA	NA	24	26	171	503	165	118	343	81	0	7	0	0	0.014	0
.	19.01.15-21.34.49-1-384432	61	3	3	0	0	0	549	1	1	0	0	NA	NA	NA	21	32	173	503	169	119	345	85	0	13	0	0	0.026	0
.	19.01.15-21.34.50-1-384433	198	9	9	2	0	2	569	7	7	0	0	NA	NA	NA	56	55	170	518	180	119	359	91	9	14	5	0.053	0.027	0.028
.	19.01.15-21.34.53-1-384450	60	2	2	0	0	0	250	1	1	0	0	NA	NA	NA	16	11	166	495	163	57	157	36	0	2	1	0	0.004	0.006
.	19.01.15-21.34.53-1-384451	37	1	1	0	0	0	0	0	0	0	0	NA	NA	NA	8	11	165	493	166	0	0	0	0	0	0	0	0	0
.	19.01.15-21.34.54-1-384452	61	2	2	0	0	0	545	1	1	0	0	NA	NA	NA	16	20	168	501	164	118	347	80	3	4	0	0.018	0.008	0
.	19.01.15-21.34.55-1-384454	31	1	1	1	0	1	0	0	0	0	0	NA	NA	NA	6	7	164	492	164	0	0	0	0	0	3	0	0	0.018
.	19.01.15-21.34.57-1-384458	154	7	7	2	0	1	556	6	6	0	0	NA	NA	NA	45	32	170	509	166	119	353	84	9	23	9	0.053	0.045	0.054
.	19.01.15-21.34.57-1-384459	114	6	6	2	0	2	559	5	5	0	0	NA	NA	NA	44	44	175	511	171	123	350	86	4	8	2	0.023	0.016	0.012
.	19.01.15-21.34.58-1-384460	225	61	61	17	0	12	570	55	55	0	0	NA	NA	NA	64	55	176	520	172	120	361	89	19	121	42	0.108	0.233	0.244
.	19.01.15-21.35.02-1-384461	334	38	38	11	0	9	614	35	35	0	0	NA	NA	NA	101	101	184	548	182	128	389	97	27	96	15	0.147	0.175	0.082
.	19.01.15-21.35.04-1-384465	95	5	5	1	0	1	549	4	4	0	0	NA	NA	NA	30	35	166	510	172	113	351	85	5	9	2	0.03	0.018	0.012
.	19.01.15-21.35.07-1-384466	139	6	6	1	0	1	545	4	4	0	0	NA	NA	NA	42	29	169	504	169	117	346	82	7	11	2	0.041	0.022	0.012
.	19.01.15-21.35.08-1-384467	150	6	6	1	0	1	555	5	5	0	0	NA	NA	NA	46	44	174	516	167	121	351	83	0	17	1	0	0.033	0.006
.	19.01.15-21.35.17-1-384469	190	35	35	8	0	6	565	31	31	0	0	NA	NA	NA	56	49	167	520	175	115	363	87	21	71	10	0.126	0.137	0.057
.	19.01.15-21.35.20-1-384473	145	8	8	2	0	1	561	6	6	0	0	NA	NA	NA	40	43	174	512	170	120	355	86	8	27	2	0.046	0.053	0.012
.	19.01.15-21.35.27-1-384484	116	6	6	4	0	3	549	5	5	0	0	NA	NA	NA	42	34	169	510	168	112	352	85	22	6	0	0.13	0.012	0
.	19.01.15-21.35.29-1-384486	99	3	3	2	0	1	550	2	2	0	0	NA	NA	NA	35	32	171	506	168	117	348	85	0	10	1	0	0.02	0.006
.	19.01.15-21.35.31-1-384494	59	2	2	0	0	0	351	1	1	0	0	NA	NA	NA	16	23	163	505	168	68	229	54	0	4	0	0	0.008	0
.	19.01.15-21.35.43-1-384503	279	24	24	8	0	3	586	19	19	0	0	NA	NA	NA	89	70	176	529	178	125	370	91	24	49	20	0.136	0.093	0.112
.	19.01.15-21.35.44-1-384504	64	3	3	0	0	0	546	2	2	0	0	NA	NA	NA	19	24	170	502	165	119	346	81	10	7	0	0.059	0.014	0
.	19.01.15-21.35.44-1-384505	185	8	8	5	0	5	560	7	7	0	0	NA	NA	NA	58	43	174	512	170	122	352	86	2	21	0	0.011	0.041	0
.	19.01.15-21.35.44-1-384507	119	7	7	3	0	2	557	5	5	0	0	NA	NA	NA	31	38	169	511	171	117	353	87	3	21	0	0.018	0.041	0
.	19.01.15-21.35.44-1-384508	35	1	1	0	0	0	0	0	0	0	0	NA	NA	NA	8	6	165	492	162	0	0	0	0	0	0	0	0	0
.	19.01.15-21.35.46-1-384509	285	22	22	8	0	8	580	19	19	0	0	NA	NA	NA	113	76	177	529	183	123	361	96	23	47	16	0.13	0.089	0.087
.	19.01.15-21.36.00-1-384530	148	17	17	9	0	8	568	13	13	0	0	NA	NA	NA	56	58	182	517	172	126	354	88	26	26	9	0.143	0.05	0.052
.	19.01.15-21.36.03-1-384533	232	17	17	5	0	3	591	14	14	0	0	NA	NA	NA	53	82	179	545	171	124	380	87	9	22	16	0.05	0.04	0.094
.	19.01.15-21.36.06-1-384535	59	2	2	1	0	1	541	1	1	0	0	NA	NA	NA	35	32	170	508	167	115	345	81	3	3	0	0.018	0.006	0
.	19.01.15-21.36.06-1-384536	206	12	12	5	0	4	584	11	11	0	0	NA	NA	NA	65	66	177	528	174	126	368	90	5	36	5	0.028	0.068	0.029
.	19.01.15-21.36.12-1-384539	65	2	2	0	0	0	553	1	1	0	0	NA	NA	NA	22	38	174	511	166	119	353	81	3	2	0	0.017	0.004	0
.	19.01.15-21.36.23-1-384548	320	30	30	13	0	10	613	27	27	0	0	NA	NA	NA	94	97	181	549	180	131	387	95	12	92	13	0.066	0.168	0.072
.	19.01.15-21.36.29-1-384555	88	12	12	3	0	3	543	11	11	0	0	NA	NA	NA	31	32	169	509	167	118	345	80	2	22	5	0.012	0.043	0.03
.	19.01.15-21.36.31-1-384557	209	17	17	4	0	2	568	14	14	0	0	NA	NA	NA	69	56	172	523	174	117	364	87	25	31	1	0.145	0.059	0.006
.	19.01.15-21.36.33-1-384559	91	4	4	0	0	0	550	3	3	0	0	NA	NA	NA	31	33	172	504	170	117	347	86	10	8	6	0.058	0.016	0.035
.	19.01.15-21.36.34-1-384561	165	24	24	6	0	4	564	20	20	0	0	NA	NA	NA	60	49	176	517	169	123	360	81	10	42	8	0.057	0.081	0.047
.	19.01.15-21.36.35-1-384565	36	1	1	0	0	0	0	0	0	0	0	NA	NA	NA	8	3	163	490	163	0	0	0	3	0	0	0.018	0	0
.	19.01.15-21.36.38-1-384577	62	2	2	0	0	0	537	1	1	0	0	NA	NA	NA	31	23	169	501	166	117	341	79	4	2	0	0.024	0.004	0
.	19.01.15-21.36.38-1-384578	95	4	4	2	0	2	537	3	3	0	0	NA	NA	NA	20	17	164	494	172	109	341	87	0	14	1	0	0.028	0.006
.	19.01.15-21.36.41-1-384580	149	9	9	2	0	2	555	7	7	0	0	NA	NA	NA	41	36	176	508	165	123	351	81	0	15	9	0	0.03	0.055
.	19.01.15-21.36.47-1-384583	32	1	1	1	0	1	0	0	0	0	0	NA	NA	NA	9	9	166	493	163	0	0	0	0	1	0	0	0.002	0
.	19.01.15-21.36.49-1-384584	95	7	7	3	0	1	546	6	6	0	0	NA	NA	NA	29	29	167	508	167	114	349	83	12	12	2	0.072	0.024	0.012
.	19.01.15-21.36.52-1-384588	176	7	7	2	0	2	573	5	5	0	0	NA	NA	NA	54	61	169	526	179	119	363	91	21	14	0	0.124	0.027	0
.	19.01.15-21.36.53-1-384604	57	2	2	0	0	0	399	1	1	0	0	NA	NA	NA	12	16	167	498	164	93	249	57	0	2	3	0	0.004	0.018
.	19.01.15-21.36.55-1-384607	240	26	26	9	0	7	598	22	22	0	0	NA	NA	NA	73	87	182	541	177	128	380	90	16	51	10	0.088	0.094	0.056
.	19.01.15-21.37.05-1-384615	121	6	6	2	0	1	550	5	5	0	0	NA	NA	NA	47	41	173	508	173	119	347	84	0	23	4	0	0.045	0.023
.	19.01.15-21.37.05-1-384617	235	28	28	6	0	3	588	23	23	0	0	NA	NA	NA	78	78	179	534	178	126	370	92	31	59	5	0.173	0.11	0.028
.	19.01.15-21.37.06-1-384619	114	4	4	3	0	3	546	3	3	0	0	NA	NA	NA	28	29	171	499	172	115	344	87	4	4	0	0.023	0.008	0
.	19.01.15-21.37.07-1-384620	121	8	8	2	0	2	548	7	7	0	0	NA	NA	NA	41	35	169	508	171	117	345	86	11	13	0	0.065	0.026	0
.	19.01.15-21.37.07-1-384621	152	11	11	2	0	2	573	10	10	0	0	NA	NA	NA	50	56	172	527	170	119	370	84	2	29	1	0.012	0.055	0.006
.	19.01.15-21.37.08-1-384622	61	2	2	0	0	0	502	1	1	0	0	NA	NA	NA	12	22	168	502	165	106	318	78	2	0	0	0.012	0	0
.	19.01.15-21.37.12-1-384623	213	25	25	5	0	4	582	24	24	0	0	NA	NA	NA	71	69	179	525	178	126	363	93	16	70	10	0.089	0.133	0.056
.	19.01.15-21.37.19-1-384628	123	17	17	7	0	4	565	16	16	0	0	NA	NA	NA	32	43	172	512	172	119	355	91	12	30	7	0.07	0.059	0.041
.	19.01.15-21.37.24-1-384634	63	2	2	1	0	1	551	1	1	0	0	NA	NA	NA	24	31	169	501	174	118	345	88	0	6	3	0	0.012	0.017
.	19.01.15-21.37.28-1-384641	126	12	12	6	0	3	553	10	10	0	0	NA	NA	NA	55	46	176	513	170	121	349	83	1	37	0	0.006	0.072	0
.	19.01.15-21.37.30-1-384644	150	10	10	3	0	3	555	8	8	0	0	NA	NA	NA	40	37	167	510	173	114	354	87	9	14	0	0.054	0.027	0
.	19.01.15-21.37.36-1-384654	117	4	4	2	0	1	544	2	2	0	0	NA	NA	NA	46	28	171	504	166	115	347	82	0	19	0	0	0.038	0
.	19.01.15-21.37.36-1-384655	98	20	20	4	0	4	549	17	17	0	0	NA	NA	NA	24	35	170	510	168	115	349	85	22	25	8	0.129	0.049	0.048
.	19.01.15-21.37.38-1-384656	90	3	3	0	0	0	534	2	2	0	0	NA	NA	NA	35	21	166	505	163	112	342	80	4	4	0	0.024	0.008	0
.	19.01.15-21.37.48-1-384659	89	7	7	1	0	1	546	6	6	0	0	NA	NA	NA	28	29	170	506	166	116	348	82	1	13	0	0.006	0.026	0
.	19.01.15-21.37.51-1-384661	63	2	2	1	0	0	552	1	1	0	0	NA	NA	NA	21	34	173	503	171	118	345	89	0	0	4	0	0	0.023
.	19.01.15-21.37.51-1-384662	203	24	24	10	0	6	568	21	21	0	0	NA	NA	NA	64	57	176	519	175	122	356	90	37	43	15	0.21	0.083	0.086
.	19.01.15-21.37.52-1-384679	62	2	2	0	0	0	449	1	1	0	0	NA	NA	NA	13	16	168	496	165	101	277	71	0	3	0	0	0.006	0
.	19.01.15-21.37.53-1-384681	180	28	28	12	0	9	561	27	27	0	0	NA	NA	NA	62	47	175	516	169	123	354	84	27	55	13	0.154	0.107	0.077
.	19.01.15-21.37.58-1-384687	259	48	48	9	0	7	592	44	44	0	0	NA	NA	NA	92	80	188	524	181	133	363	96	34	83	35	0.181	0.158	0.193
.	19.01.15-21.37.58-1-384688	87	6	6	1	0	1	546	5	5	0	0	NA	NA	NA	23	29	166	508	168	115	349	82	7	9	1	0.042	0.018	0.006
.	19.01.15-21.38.03-1-384690	34	1	1	0	0	0	0	0	0	0	0	NA	NA	NA	7	8	163	493	165	0	0	0	0	1	0	0	0.002	0
.	19.01.15-21.38.05-1-384692	147	12	12	3	0	3	571	11	11	0	0	NA	NA	NA	43	53	169	524	173	117	364	90	22	20	5	0.13	0.038	0.029
.	19.01.15-21.38.06-1-384693	36	1	1	1	0	1	0	0	0	0	0	NA	NA	NA	15	8	164	494	163	0	0	0	6	0	0	0.037	0	0
.	19.01.15-21.38.06-1-384694	58	2	2	0	0	0	302	1	1	0	0	NA	NA	NA	14	13	167	495	164	55	204	43	0	1	1	0	0.002	0.006
.	19.01.15-21.38.06-1-384695	210	16	16	9	0	4	601	15	15	0	0	NA	NA	NA	76	92	175	552	178	121	387	93	20	24	5	0.114	0.043	0.028
.	19.01.15-21.38.09-1-384697	30	1	1	0	0	0	0	0	0	0	0	NA	NA	NA	14	7	164	494	162	0	0	0	1	0	0	0.006	0	0
.	19.01.15-21.38.11-1-384698	33	1	1	1	0	1	0	0	0	0	0	NA	NA	NA	10	11	164	496	164	0	0	0	0	0	0	0	0	0
.	19.01.15-21.38.14-1-384700	87	3	3	0	0	0	547	2	2	0	0	NA	NA	NA	20	27	168	505	167	117	348	82	0	9	0	0	0.018	0
.	19.01.15-21.38.16-1-384701	151	12	12	2	0	2	567	10	10	0	0	NA	NA	NA	37	47	171	517	172	119	357	91	2	29	2	0.012	0.056	0.012
.	19.01.15-21.38.17-1-384702	33	1	1	0	0	0	0	0	0	0	0	NA	NA	NA	5	9	166	492	164	0	0	0	0	0	0	0	0	0
.	19.01.15-21.38.26-1-384713	92	4	4	3	0	2	545	3	3	0	0	NA	NA	NA	44	33	172	506	168	116	344	85	6	13	0	0.035	0.026	0
.	19.01.15-21.38.27-1-384714	35	1	1	0	0	0	0	0	0	0	0	NA	NA	NA	5	15	166	496	166	0	0	0	0	0	1	0	0	0.006
.	19.01.15-21.38.29-1-384720	67	3	3	0	0	0	550	2	2	0	0	NA	NA	NA	19	32	165	512	168	113	352	85	2	10	0	0.012	0.02	0
.	19.01.15-21.38.41-1-384734	440	55	55	15	0	12	633	51	51	0	0	NA	NA	NA	96	124	183	568	186	130	402	101	47	121	27	0.257	0.213	0.145
.	19.01.15-21.38.48-1-384735	263	51	51	12	0	11	573	45	45	0	0	NA	NA	NA	86	66	176	529	174	123	363	87	50	100	24	0.284	0.189	0.138
.	19.01.15-21.38.52-1-384751	59	3	3	1	0	1	537	2	2	0	0	NA	NA	NA	24	22	163	506	166	110	345	82	4	4	0	0.025	0.008	0
.	19.01.15-21.38.53-1-384752	64	2	2	1	0	1	150	1	1	0	0	NA	NA	NA	19	14	170	493	164	35	93	22	0	10	0	0	0.02	0
.	19.01.15-21.38.54-1-384753	149	14	14	4	0	3	564	12	12	0	0	NA	NA	NA	46	40	173	515	165	122	361	81	4	33	15	0.023	0.064	0.091
.	19.01.15-21.38.54-1-384754	65	2	2	0	0	0	548	1	1	0	0	NA	NA	NA	22	27	169	503	168	116	349	83	0	4	2	0	0.008	0.012
.	19.01.15-21.38.56-1-384755	208	29	29	5	0	2	570	27	27	0	0	NA	NA	NA	45	55	174	523	171	119	365	86	23	29	11	0.132	0.055	0.064
.	19.01.15-21.39.02-1-384759	238	45	45	13	0	8	571	41	41	0	0	NA	NA	NA	64	58	174	520	177	121	361	89	21	99	40	0.121	0.19	0.226
.	19.01.15-21.39.06-1-384761	87	3	3	0	0	0	540	2	2	0	0	NA	NA	NA	22	20	166	500	167	113	346	81	0	2	1	0	0.004	0.006
.	19.01.15-21.39.08-1-384762	34	1	1	0	0	0	0	0	0	0	0	NA	NA	NA	16	11	166	493	165	0	0	0	0	0	0	0	0	0
.	19.01.15-21.39.09-1-384763	152	12	12	5	0	5	565	8	8	0	0	NA	NA	NA	46	55	172	522	174	118	357	90	13	13	18	0.076	0.025	0.103
.	19.01.15-21.39.17-1-384767	154	18	18	6	0	5	547	15	15	0	0	NA	NA	NA	54	43	167	519	170	112	350	85	5	39	7	0.03	0.075	0.041
.	19.01.15-21.39.20-1-384771	207	65	65	19	0	13	582	60	60	0	0	NA	NA	NA	57	62	172	528	175	119	371	92	55	129	45	0.32	0.244	0.257
.	19.01.15-21.39.29-1-384789	176	16	16	9	0	6	565	14	14	0	0	NA	NA	NA	45	49	175	514	173	120	355	90	34	13	2	0.194	0.025	0.012
.	19.01.15-21.39.33-1-384790	413	51	51	12	0	9	620	46	46	0	0	NA	NA	NA	115	112	196	549	180	140	387	93	35	93	43	0.179	0.169	0.239
.	19.01.15-21.39.34-1-384795	119	5	5	2	0	2	554	4	4	0	0	NA	NA	NA	44	39	167	513	172	115	353	86	0	13	2	0	0.025	0.012
.	19.01.15-21.39.53-1-384818	146	11	11	3	0	3	564	9	9	0	0	NA	NA	NA	56	51	174	522	168	119	360	85	2	10	10	0.011	0.019	0.06
.	19.01.15-21.39.55-1-384820	149	14	14	6	0	4	554	12	12	0	0	NA	NA	NA	52	37	170	514	166	113	357	84	16	34	3	0.094	0.066	0.018
.	19.01.15-21.39.57-1-384824	33	1	1	0	0	0	0	0	0	0	0	NA	NA	NA	12	6	163	492	164	0	0	0	0	0	1	0	0	0.006
.	19.01.15-21.39.59-1-384825	268	89	89	26	0	24	597	84	84	0	0	NA	NA	NA	72	87	180	542	178	127	378	92	69	169	35	0.383	0.312	0.197
.	19.01.15-21.40.05-1-384830	300	44	44	11	0	9	580	39	39	0	0	NA	NA	NA	82	64	176	529	172	124	368	88	36	82	22	0.205	0.155	0.128
.	19.01.15-21.40.06-1-384831	31	1	1	0	0	0	0	0	0	0	0	NA	NA	NA	17	6	163	491	165	0	0	0	0	0	0	0	0	0
.	19.01.15-21.40.08-1-384833	166	14	14	3	0	2	554	11	11	0	0	NA	NA	NA	53	45	173	517	168	120	351	83	16	17	8	0.092	0.033	0.048
.	19.01.15-21.40.10-1-384834	149	23	23	5	0	3	559	21	21	0	0	NA	NA	NA	51	46	173	516	170	120	355	84	14	46	3	0.081	0.089	0.018
.	19.01.15-21.40.16-1-384837	175	7	7	2	0	2	564	6	6	0	0	NA	NA	NA	47	48	171	521	169	119	360	85	0	6	8	0	0.012	0.047
.	19.01.15-21.40.21-1-384844	89	6	6	1	0	0	548	5	5	0	0	NA	NA	NA	39	39	168	513	171	110	350	88	4	12	0	0.024	0.023	0
.	19.01.15-21.40.34-1-384857	121	5	5	2	0	1	545	4	4	0	0	NA	NA	NA	28	27	170	499	171	115	343	87	2	12	0	0.012	0.024	0
.	19.01.15-21.40.34-1-384858	112	9	9	5	0	5	543	8	8	0	0	NA	NA	NA	32	30	169	503	171	116	342	85	3	8	8	0.018	0.016	0.047
.	19.01.15-21.40.38-1-384864	114	14	14	3	0	3	543	13	13	0	0	NA	NA	NA	49	39	175	510	167	121	343	79	17	17	3	0.097	0.033	0.018
.	19.01.15-21.40.44-1-384871	31	1	1	1	0	1	0	0	0	0	0	NA	NA	NA	11	10	164	495	164	0	0	0	1	0	0	0.006	0	0
.	19.01.15-21.40.46-1-384874	238	9	9	2	0	2	576	8	8	0	0	NA	NA	NA	83	68	178	532	171	124	369	83	16	15	4	0.09	0.028	0.023
.	19.01.15-21.40.47-1-384875	234	13	13	2	0	2	577	12	12	0	0	NA	NA	NA	74	56	171	526	172	119	370	88	6	42	4	0.035	0.08	0.023
.	19.01.15-21.40.47-1-384876	150	17	17	4	0	3	562	16	16	0	0	NA	NA	NA	49	52	173	519	173	118	356	88	14	17	3	0.081	0.033	0.017
.	19.01.15-21.40.52-1-384893	237	15	15	6	0	5	582	13	13	0	0	NA	NA	NA	86	69	179	529	174	128	366	88	24	23	4	0.134	0.043	0.023
.	19.01.15-21.40.53-1-384894	83	7	7	0	0	0	541	5	5	0	0	NA	NA	NA	29	31	172	506	166	117	343	81	0	9	7	0	0.018	0.042
.	19.01.15-21.41.04-1-384900	147	11	11	1	0	1	558	8	8	0	0	NA	NA	NA	43	43	173	509	174	117	351	90	3	25	6	0.017	0.049	0.034
.	19.01.15-21.41.10-1-384905	34	1	1	0	0	0	0	0	0	0	0	NA	NA	NA	10	6	164	493	162	0	0	0	0	1	0	0	0.002	0
.	19.01.15-21.41.11-1-384906	269	31	31	14	0	12	601	30	30	0	0	NA	NA	NA	88	85	180	541	177	127	379	95	18	62	19	0.1	0.115	0.107
.	19.01.15-21.41.12-1-384908	145	9	9	7	0	4	553	7	7	0	0	NA	NA	NA	41	36	167	514	168	113	355	85	9	25	8	0.054	0.049	0.048
.	19.01.15-21.41.12-1-384909	169	14	14	3	0	2	565	12	12	0	0	NA	NA	NA	48	50	171	520	172	117	359	89	4	15	16	0.023	0.029	0.093
.	19.01.15-21.41.14-1-384910	327	33	33	11	0	9	604	31	31	0	0	NA	NA	NA	114	91	179	543	182	127	381	96	23	73	32	0.128	0.134	0.176
.	19.01.15-21.41.18-1-384914	94	4	4	2	0	1	544	3	3	0	0	NA	NA	NA	24	27	165	507	168	113	347	84	14	0	1	0.085	0	0.006
.	19.01.15-21.41.19-1-384915	127	9	9	5	0	3	554	8	8	0	0	NA	NA	NA	47	40	172	508	173	120	349	85	13	31	0	0.076	0.061	0
.	19.01.15-21.41.25-1-384924	86	6	6	3	0	2	553	5	5	0	0	NA	NA	NA	32	34	166	514	167	116	355	82	0	13	2	0	0.025	0.012
.	19.01.15-21.41.33-1-384932	231	22	22	5	0	5	574	19	19	0	0	NA	NA	NA	70	57	175	526	169	122	368	84	15	39	12	0.086	0.074	0.071
.	19.01.15-21.41.36-1-384939	63	3	3	3	0	3	201	2	2	0	0	NA	NA	NA	17	18	169	499	163	52	118	31	2	0	5	0.012	0	0.031
.	19.01.15-21.41.37-1-384941	114	17	17	5	0	4	544	16	16	0	0	NA	NA	NA	46	30	171	505	167	113	349	82	10	25	2	0.058	0.05	0.012
.	19.01.15-21.41.44-1-384943	32	1	1	0	0	0	0	0	0	0	0	NA	NA	NA	14	15	166	497	165	0	0	0	0	0	1	0	0	0.006
.	19.01.15-21.41.46-1-384944	32	1	1	1	0	1	0	0	0	0	0	NA	NA	NA	6	12	165	497	163	0	0	0	0	0	0	0	0	0
.	19.01.15-21.41.47-1-384945	57	2	2	1	0	1	0	1	1	0	0	NA	NA	NA	11	16	167	498	164	0	0	0	0	1	3	0	0.002	0.018
.	19.01.15-21.41.47-1-384949	175	19	19	6	0	5	577	18	18	0	0	NA	NA	NA	51	58	174	523	174	122	364	91	14	50	2	0.08	0.096	0.011
.	19.01.15-21.41.48-1-384951	147	9	9	1	0	1	555	8	8	0	0	NA	NA	NA	48	42	174	505	176	123	344	88	4	13	6	0.023	0.026	0.034
.	19.01.15-21.41.50-1-384952	54	2	2	0	0	0	0	1	1	0	0	NA	NA	NA	9	11	167	494	163	0	0	0	0	4	0	0	0.008	0
.	19.01.15-21.41.51-1-384953	90	4	4	1	0	1	540	2	2	0	0	NA	NA	NA	20	18	170	497	164	118	342	80	0	6	5	0	0.012	0.03
.	19.01.15-21.41.54-1-384970	116	5	5	1	0	1	555	4	4	0	0	NA	NA	NA	30	39	171	510	171	118	352	85	11	4	0	0.064	0.008	0
.	19.01.15-21.41.56-1-384971	115	5	5	2	0	1	560	4	4	0	0	NA	NA	NA	33	39	170	513	169	116	356	88	7	10	0	0.041	0.019	0
.	19.01.15-21.42.12-1-384978	114	4	4	2	0	1	553	3	3	0	0	NA	NA	NA	36	31	173	504	167	122	348	83	6	11	2	0.035	0.022	0.012
.	19.01.15-21.42.13-1-384979	181	11	11	3	0	3	577	10	10	0	0	NA	NA	NA	61	63	179	521	176	127	362	88	4	16	1	0.022	0.031	0.006
.	19.01.15-21.42.13-1-384980	87	5	5	0	0	0	555	4	4	0	0	NA	NA	NA	34	40	174	515	164	118	355	82	6	9	2	0.034	0.017	0.012
.	19.01.15-21.42.14-1-384981	191	51	51	17	0	13	576	44	44	0	0	NA	NA	NA	62	65	177	529	172	123	366	87	10	127	34	0.056	0.24	0.198
.	19.01.15-21.42.16-1-384982	177	14	14	3	0	2	567	13	13	0	0	NA	NA	NA	51	54	170	524	173	119	361	87	1	30	5	0.006	0.057	0.029
.	19.01.15-21.42.16-1-384983	98	8	8	3	0	2	548	7	7	0	0	NA	NA	NA	36	32	167	508	170	117	346	85	3	20	4	0.018	0.039	0.024
.	19.01.15-21.42.18-1-384986	293	25	25	3	0	3	587	22	22	0	0	NA	NA	NA	91	69	174	531	177	122	374	91	14	49	10	0.08	0.092	0.056
.	19.01.15-21.42.21-1-384992	35	1	1	0	0	0	0	0	0	0	0	NA	NA	NA	5	11	165	496	163	0	0	0	0	2	0	0	0.004	0
.	19.01.15-21.42.24-1-384997	125	10	10	4	0	3	546	8	8	0	0	NA	NA	NA	44	37	171	509	170	115	346	85	16	25	3	0.094	0.049	0.018
.	19.01.15-21.42.29-1-385004	120	7	7	1	0	1	562	5	5	0	0	NA	NA	NA	30	39	172	509	171	119	355	88	0	1	17	0	0.002	0.099
.	19.01.15-21.42.31-1-385005	202	17	17	4	0	2	579	15	15	0	0	NA	NA	NA	65	69	173	533	176	117	373	89	27	33	14	0.156	0.062	0.08
.	19.01.15-21.42.35-1-385014	152	10	10	2	0	2	570	9	9	0	0	NA	NA	NA	49	50	173	521	169	121	365	84	7	12	10	0.04	0.023	0.059
.	19.01.15-21.42.43-1-385022	64	3	3	0	0	0	544	2	2	0	0	NA	NA	NA	27	28	171	502	168	117	346	81	0	4	2	0	0.008	0.012
.	19.01.15-21.42.45-1-385024	145	11	11	4	0	3	563	8	8	0	0	NA	NA	NA	33	48	177	514	170	125	352	86	14	6	6	0.079	0.012	0.035
.	19.01.15-21.42.53-1-385041	90	8	8	3	0	1	544	7	7	0	0	NA	NA	NA	31	31	172	508	164	117	349	78	3	17	0	0.017	0.033	0
.	19.01.15-21.42.54-1-385043	176	37	37	12	0	10	556	32	32	0	0	NA	NA	NA	53	41	168	515	171	113	355	88	31	57	29	0.185	0.111	0.17
.	19.01.15-21.42.57-1-385048	146	11	11	2	0	2	561	10	10	0	0	NA	NA	NA	37	49	170	520	172	116	357	88	0	16	9	0	0.031	0.052
.	19.01.15-21.42.59-1-385051	64	2	2	0	0	0	200	1	1	0	0	NA	NA	NA	12	23	168	503	165	39	127	34	0	2	1	0	0.004	0.006
.	19.01.15-21.43.04-1-385054	113	6	6	2	0	2	557	5	5	0	0	NA	NA	NA	35	44	171	516	170	118	354	85	0	17	1	0	0.033	0.006
.	19.01.15-21.43.07-1-385055	178	16	16	4	0	3	582	13	13	0	0	NA	NA	NA	57	69	178	527	177	126	364	92	14	54	14	0.079	0.102	0.079
.	19.01.15-21.43.09-1-385057	83	5	5	0	0	0	533	4	4	0	0	NA	NA	NA	25	22	165	503	167	113	341	79	0	12	0	0	0.024	0
.	19.01.15-21.43.10-1-385058	120	5	5	1	0	0	532	4	4	0	0	NA	NA	NA	43	26	167	504	168	112	340	80	16	2	4	0.096	0.004	0.024
.	19.01.15-21.43.12-1-385060	175	16	16	4	0	3	560	14	14	0	0	NA	NA	NA	67	46	171	518	170	119	355	86	12	41	13	0.07	0.079	0.076
.	19.01.15-21.43.21-1-385065	62	3	3	0	0	0	529	2	2	0	0	NA	NA	NA	33	16	166	500	163	113	338	78	0	3	2	0	0.006	0.012
.	19.01.15-21.43.24-1-385070	121	12	12	0	0	0	559	11	11	0	0	NA	NA	NA	31	41	167	517	170	113	361	85	10	14	5	0.06	0.027	0.029
.	19.01.15-21.43.26-1-385074	122	9	9	1	0	1	546	7	7	0	0	NA	NA	NA	45	35	174	506	168	120	346	80	2	18	3	0.011	0.036	0.018
.	19.01.15-21.43.29-1-385079	30	1	1	0	0	0	0	0	0	0	0	NA	NA	NA	10	14	164	499	164	0	0	0	0	1	0	0	0.002	0
.	19.01.15-21.43.31-1-385081	324	52	52	23	0	17	590	48	48	0	0	NA	NA	NA	93	82	181	533	181	128	367	95	48	132	33	0.265	0.248	0.182
.	19.01.15-21.43.34-1-385084	97	5	5	1	0	1	539	3	3	0	0	NA	NA	NA	40	26	166	503	170	114	339	86	3	2	12	0.018	0.004	0.071
.	19.01.15-21.43.35-1-385085	215	22	22	2	0	2	561	21	21	0	0	NA	NA	NA	50	51	173	523	168	119	360	82	3	22	14	0.017	0.042	0.083
.	19.01.15-21.43.44-1-385093	145	13	13	3	0	2	569	11	11	0	0	NA	NA	NA	45	49	170	523	169	119	364	86	2	26	6	0.012	0.05	0.036
.	19.01.15-21.43.47-1-385094	87	4	4	0	0	0	544	3	3	0	0	NA	NA	NA	23	28	169	506	166	114	347	83	3	10	0	0.018	0.02	0
.	19.01.15-21.43.48-1-385096	34	1	1	0	0	0	0	0	0	0	0	NA	NA	NA	7	10	164	496	163	0	0	0	0	2	0	0	0.004	0
.	19.01.15-21.43.48-1-385097	151	17	17	4	0	4	569	15	15	0	0	NA	NA	NA	47	58	175	527	169	118	366	85	0	41	4	0	0.078	0.024
.	19.01.15-21.43.50-1-385099	221	19	19	6	0	4	570	17	17	0	0	NA	NA	NA	69	55	182	520	166	127	360	83	23	32	2	0.126	0.062	0.012
.	19.01.15-21.43.51-1-385100	233	48	48	15	0	11	582	42	42	0	0	NA	NA	NA	61	60	171	523	179	117	371	94	41	101	27	0.24	0.193	0.151
.	19.01.15-21.44.01-1-385121	211	18	18	6	0	3	589	17	17	0	0	NA	NA	NA	57	73	178	530	178	127	370	92	21	42	16	0.118	0.079	0.09
.	19.01.15-21.44.02-1-385123	175	13	13	1	0	1	573	11	11	0	0	NA	NA	NA	63	61	175	528	171	124	364	85	17	12	8	0.097	0.023	0.047
.	19.01.15-21.44.06-1-385124	113	13	13	1	0	1	551	12	12	0	0	NA	NA	NA	39	32	168	509	168	114	352	85	12	23	14	0.071	0.045	0.083
.	19.01.15-21.44.10-1-385125	212	8	8	3	0	3	573	7	7	0	0	NA	NA	NA	56	54	172	522	173	120	363	90	2	18	7	0.012	0.034	0.04
.	19.01.15-21.44.15-1-385128	202	27	27	6	0	4	574	22	22	0	0	NA	NA	NA	69	61	179	519	176	123	360	91	22	67	15	0.123	0.129	0.085
.	19.01.15-21.44.20-1-385132	294	28	28	7	0	6	617	27	27	0	0	NA	NA	NA	98	110	185	560	178	127	396	94	9	68	15	0.049	0.121	0.084
.	19.01.15-21.44.32-1-385145	171	15	15	5	0	5	573	12	12	0	0	NA	NA	NA	44	52	173	518	174	120	361	92	9	29	16	0.052	0.056	0.092
.	19.01.15-21.44.33-1-385147	35	1	1	0	0	0	0	0	0	0	0	NA	NA	NA	4	6	165	491	163	0	0	0	0	3	0	0	0.006	0
.	19.01.15-21.44.36-1-385152	354	46	46	13	0	8	599	43	43	0	0	NA	NA	NA	113	87	178	536	186	123	374	102	31	109	26	0.174	0.203	0.14
.	19.01.15-21.44.38-1-385154	60	2	2	0	0	0	298	1	1	0	0	NA	NA	NA	13	17	166	500	164	63	187	48	2	1	0	0.012	0.002	0
.	19.01.15-21.44.42-1-385159	97	12	12	5	0	3	546	10	10	0	0	NA	NA	NA	32	29	171	507	164	117	347	82	15	8	1	0.088	0.016	0.006
.	19.01.15-21.44.47-1-385160	186	33	33	17	0	14	575	31	31	0	0	NA	NA	NA	58	66	170	535	174	116	368	91	20	69	15	0.118	0.129	0.086
.	19.01.15-21.44.49-1-385161	123	14	14	6	0	3	558	13	13	0	0	NA	NA	NA	31	42	171	515	169	117	355	86	19	34	10	0.111	0.066	0.059
.	19.01.15-21.45.01-1-385180	149	13	13	3	0	3	572	11	11	0	0	NA	NA	NA	51	59	179	520	173	124	362	86	14	30	1	0.078	0.058	0.006
.	19.01.15-21.45.03-1-385182	96	5	5	1	0	1	546	4	4	0	0	NA	NA	NA	27	24	170	500	167	119	346	81	0	12	5	0	0.024	0.03
.	19.01.15-21.45.05-1-385183	34	1	1	1	0	1	0	0	0	0	0	NA	NA	NA	12	7	163	492	165	0	0	0	0	0	1	0	0	0.006
.	19.01.15-21.45.05-1-385184	173	9	9	1	0	1	561	7	7	0	0	NA	NA	NA	50	44	170	516	171	117	358	86	12	13	3	0.071	0.025	0.018
.	19.01.15-21.45.07-1-385185	149	11	11	1	0	1	569	8	8	0	0	NA	NA	NA	57	58	170	528	173	114	366	89	7	22	2	0.041	0.042	0.012
.	19.01.15-21.45.08-1-385186	243	29	29	2	0	1	587	24	24	0	0	NA	NA	NA	84	79	176	539	177	124	374	89	36	69	1	0.205	0.128	0.006
.	19.01.15-21.45.20-1-385193	60	2	2	1	0	1	400	1	1	0	0	NA	NA	NA	15	20	169	496	168	90	253	57	0	2	2	0	0.004	0.012
.	19.01.15-21.45.20-1-385194	93	6	6	1	0	1	550	5	5	0	0	NA	NA	NA	29	36	168	510	171	113	351	86	2	10	0	0.012	0.02	0
.	19.01.15-21.45.24-1-385199	95	6	6	2	0	1	543	5	5	0	0	NA	NA	NA	26	24	170	502	165	115	349	79	5	15	2	0.029	0.03	0.012
.	19.01.15-21.45.28-1-385205	266	17	17	3	0	3	594	16	16	0	0	NA	NA	NA	81	86	179	543	177	124	377	93	21	15	4	0.117	0.028	0.023
.	19.01.15-21.45.29-1-385208	82	5	5	1	0	1	536	2	2	0	0	NA	NA	NA	25	19	169	499	164	116	340	80	0	22	0	0	0.044	0
.	19.01.15-21.45.31-1-385210	226	27	27	9	0	7	578	22	22	0	0	NA	NA	NA	64	63	178	525	173	124	367	87	25	59	13	0.14	0.112	0.075
.	19.01.15-21.45.34-1-385214	29	1	1	0	0	0	0	0	0	0	0	NA	NA	NA	11	10	165	495	163	0	0	0	0	0	0	0	0	0
.	19.01.15-21.45.36-1-385216	177	8	8	1	0	1	564	7	7	0	0	NA	NA	NA	57	47	174	514	172	121	355	88	11	8	3	0.063	0.016	0.017
.	19.01.15-21.45.36-1-385217	81	3	3	0	0	0	539	1	1	0	0	NA	NA	NA	22	21	168	501	165	111	345	83	2	2	1	0.012	0.004	0.006
.	19.01.15-21.45.43-1-385227	151	13	13	3	0	2	557	12	12	0	0	NA	NA	NA	50	43	173	516	167	119	357	81	7	27	1	0.04	0.052	0.006
.	19.01.15-21.45.43-1-385228	33	1	1	1	0	1	0	0	0	0	0	NA	NA	NA	11	7	164	490	166	0	0	0	1	0	0	0.006	0	0
.	19.01.15-21.45.45-1-385229	316	54	54	13	0	10	607	51	51	0	0	NA	NA	NA	90	98	184	549	178	129	383	95	31	118	18	0.168	0.215	0.101
.	19.01.15-21.45.45-1-385230	30	1	1	0	0	0	0	0	0	0	0	NA	NA	NA	5	4	163	491	163	0	0	0	0	0	2	0	0	0.012
.	19.01.15-21.45.48-1-385231	91	5	5	0	0	0	541	3	3	0	0	NA	NA	NA	37	29	169	504	169	116	343	82	1	10	2	0.006	0.02	0.012
.	19.01.15-21.45.50-1-385234	33	1	1	0	0	0	0	0	0	0	0	NA	NA	NA	10	7	164	491	165	0	0	0	0	2	0	0	0.004	0
.	19.01.15-21.45.53-1-385251	226	11	11	1	0	0	573	10	10	0	0	NA	NA	NA	61	53	171	525	170	122	366	85	4	12	7	0.023	0.023	0.041
.	19.01.15-21.45.56-1-385255	151	8	8	2	0	2	553	6	6	0	0	NA	NA	NA	36	32	169	506	170	120	348	85	1	18	2	0.006	0.036	0.012
.	19.01.15-21.45.58-1-385257	37	1	1	0	0	0	0	0	0	0	0	NA	NA	NA	8	10	166	495	162	0	0	0	0	1	0	0	0.002	0
.	19.01.15-21.45.58-1-385258	229	32	32	8	0	5	584	31	31	0	0	NA	NA	NA	72	79	181	535	176	124	369	91	21	75	18	0.116	0.14	0.102
.	19.01.15-21.46.01-1-385259	36	1	1	0	0	0	0	0	0	0	0	NA	NA	NA	10	10	166	494	163	0	0	0	3	0	0	0.018	0	0
.	19.01.15-21.46.03-1-385260	185	14	14	5	0	5	560	11	11	0	0	NA	NA	NA	59	50	176	514	173	121	354	85	2	36	14	0.011	0.07	0.081
.	19.01.15-21.46.04-1-385262	60	2	2	1	0	1	545	1	1	0	0	NA	NA	NA	31	36	172	502	175	119	341	85	0	3	3	0	0.006	0.017
.	19.01.15-21.46.07-1-385266	150	11	11	7	0	5	563	10	10	0	0	NA	NA	NA	53	48	177	514	170	121	355	87	9	29	0	0.051	0.056	0
.	19.01.15-21.46.11-1-385270	34	1	1	0	0	0	0	0	0	0	0	NA	NA	NA	7	12	165	497	163	0	0	0	0	1	0	0	0.002	0
.	19.01.15-21.46.13-1-385272	99	8	8	5	0	5	553	7	7	0	0	NA	NA	NA	40	39	174	507	171	118	347	88	4	29	0	0.023	0.057	0
.	19.01.15-21.46.16-1-385274	117	6	6	1	0	1	546	5	5	0	0	NA	NA	NA	40	30	167	506	170	116	345	85	0	31	5	0	0.061	0.029
.	19.01.15-21.46.17-1-385275	150	11	11	1	0	1	557	10	10	0	0	NA	NA	NA	50	42	171	511	173	118	351	88	0	23	4	0	0.045	0.023
.	19.01.15-21.46.17-1-385276	180	21	21	5	0	4	587	18	18	0	0	NA	NA	NA	47	71	177	536	171	124	376	87	36	41	10	0.203	0.076	0.058
.	19.01.15-21.46.38-1-385392	37	1	1	0	0	0	0	0	0	0	0	NA	NA	NA	7	9	166	493	163	0	0	0	0	1	0	0	0.002	0
.	19.01.15-21.46.39-1-385396	174	7	7	2	0	2	576	4	4	0	0	NA	NA	NA	45	62	172	525	178	120	363	93	6	11	2	0.035	0.021	0.011
.	19.01.15-21.46.39-1-385404	32	1	1	0	0	0	0	0	0	0	0	NA	NA	NA	12	8	164	494	163	0	0	0	0	0	0	0	0	0
.	19.01.15-21.46.40-1-385405	64	2	2	2	0	1	545	1	1	0	0	NA	NA	NA	25	26	167	502	170	118	342	85	0	11	0	0	0.022	0
.	19.01.15-21.46.42-1-385430	268	42	42	10	0	9	588	38	38	0	0	NA	NA	NA	82	83	177	538	181	122	371	95	38	85	20	0.215	0.158	0.11
.	19.01.15-21.46.42-1-385435	438	69	69	20	0	14	629	63	63	0	0	NA	NA	NA	142	126	187	569	183	134	396	99	39	156	41	0.209	0.274	0.224
.	19.01.15-21.46.45-1-385436	31	1	1	0	0	0	0	0	0	0	0	NA	NA	NA	9	10	166	493	164	0	0	0	0	0	0	0	0	0
.	19.01.15-21.46.46-1-385437	476	65	65	18	0	15	638	60	60	0	0	NA	NA	NA	130	126	193	566	180	137	405	96	45	161	36	0.233	0.284	0.2
.	19.01.15-21.46.53-1-385458	147	17	17	5	0	4	565	16	16	0	0	NA	NA	NA	42	48	171	520	170	120	359	86	0	38	7	0	0.073	0.041
.	19.01.15-21.46.59-1-385463	112	11	11	5	0	5	548	9	9	0	0	NA	NA	NA	23	26	168	504	167	117	346	85	0	34	2	0	0.067	0.012
.	19.01.15-21.47.00-1-385465	144	21	21	3	0	2	572	18	18	0	0	NA	NA	NA	51	56	173	523	173	118	364	90	11	41	2	0.064	0.078	0.012
.	19.01.15-21.47.05-1-385468	175	17	17	9	0	6	573	15	15	0	0	NA	NA	NA	59	60	171	529	173	117	366	90	12	55	9	0.07	0.104	0.052
.	19.01.15-21.47.07-1-385469	146	15	15	2	0	2	553	13	13	0	0	NA	NA	NA	33	31	172	500	172	119	343	91	3	17	15	0.017	0.034	0.087
.	19.01.15-21.47.22-1-385477	91	3	3	1	0	1	548	2	2	0	0	NA	NA	NA	34	35	172	506	170	118	346	84	0	4	3	0	0.008	0.018
.	19.01.15-21.47.25-1-385483	303	50	50	23	0	11	593	47	47	0	0	NA	NA	NA	94	81	178	544	172	125	381	87	49	119	23	0.275	0.219	0.134
.	19.01.15-21.47.29-1-385489	199	14	14	2	0	1	585	13	13	0	0	NA	NA	NA	53	72	175	532	178	121	374	90	15	36	6	0.086	0.068	0.034
.	19.01.15-21.47.31-1-385492	34	1	1	1	0	1	0	0	0	0	0	NA	NA	NA	14	15	167	497	164	0	0	0	0	0	0	0	0	0
.	19.01.15-21.47.34-1-385494	88	4	4	2	0	2	540	3	3	0	0	NA	NA	NA	33	20	168	502	163	113	347	80	5	5	0	0.03	0.01	0
.	19.01.15-21.47.34-1-385495	30	1	1	0	0	0	0	0	0	0	0	NA	NA	NA	6	6	163	493	163	0	0	0	0	0	0	0	0	0
.	19.01.15-21.47.36-1-385498	203	27	27	6	0	6	578	25	25	0	0	NA	NA	NA	49	67	174	532	174	122	368	88	15	55	12	0.086	0.103	0.069
.	19.01.15-21.47.37-1-385501	116	5	5	0	0	0	563	3	3	0	0	NA	NA	NA	36	49	177	516	169	121	358	84	0	14	3	0	0.027	0.018
.	19.01.15-21.47.41-1-385507	172	44	44	9	0	8	554	37	37	0	0	NA	NA	NA	68	47	172	515	173	116	353	85	17	80	32	0.099	0.155	0.185
.	19.01.15-21.47.48-1-385508	65	2	2	0	0	0	546	1	1	0	0	NA	NA	NA	25	32	171	508	166	117	349	80	0	0	8	0	0	0.048
.	19.01.15-21.47.54-1-385527	62	2	2	0	0	0	348	1	1	0	0	NA	NA	NA	10	16	168	495	166	79	220	49	0	1	0	0	0.002	0
.	19.01.15-21.48.00-1-385532	116	9	9	4	0	4	550	7	7	0	0	NA	NA	NA	46	33	168	507	171	116	350	84	12	22	6	0.071	0.043	0.035
.	19.01.15-21.48.02-1-385533	91	6	6	1	0	1	541	3	3	0	0	NA	NA	NA	34	24	167	503	167	114	346	81	2	4	9	0.012	0.008	0.054
.	19.01.15-21.48.05-1-385535	314	41	41	10	0	6	604	39	39	0	0	NA	NA	NA	98	97	178	549	183	123	387	94	28	76	28	0.157	0.138	0.153
.	19.01.15-21.48.10-1-385538	147	6	6	2	0	1	559	5	5	0	0	NA	NA	NA	48	48	168	522	171	115	359	85	3	5	6	0.018	0.01	0.035
.	19.01.15-21.48.20-1-385548	59	2	2	0	0	0	449	1	1	0	0	NA	NA	NA	12	12	165	495	165	97	284	68	5	0	3	0.03	0	0.018
.	19.01.15-21.48.22-1-385552	173	7	7	4	0	4	584	6	6	0	0	NA	NA	NA	73	68	174	528	179	123	368	93	7	17	0	0.04	0.032	0
.	19.01.15-21.48.25-1-385556	179	16	16	7	0	4	573	13	13	0	0	NA	NA	NA	43	59	173	525	174	121	364	88	8	42	7	0.046	0.08	0.04
.	19.01.15-21.48.27-1-385561	153	15	15	9	0	7	562	11	11	0	0	NA	NA	NA	50	44	173	516	168	119	361	82	6	36	9	0.035	0.07	0.054
.	19.01.15-21.48.31-1-385565	324	74	74	20	0	15	604	69	69	0	0	NA	NA	NA	80	93	177	538	191	125	377	102	69	120	40	0.39	0.223	0.209
.	19.01.15-21.48.32-1-385566	116	4	4	2	0	1	556	3	3	0	0	NA	NA	NA	35	39	169	512	171	118	353	85	5	1	3	0.03	0.002	0.018
.	19.01.15-21.48.36-1-385577	113	5	5	1	0	1	557	1	1	0	0	NA	NA	NA	24	36	170	509	170	118	352	87	0	8	7	0	0.016	0.041
.	19.01.15-21.48.42-1-385579	66	4	4	1	0	0	539	3	3	0	0	NA	NA	NA	30	26	170	505	164	115	345	79	8	2	4	0.047	0.004	0.024
.	19.01.15-21.48.42-1-385580	95	3	3	0	0	0	540	2	2	0	0	NA	NA	NA	33	22	170	498	167	115	343	82	0	3	7	0	0.006	0.042
.	19.01.15-21.48.49-1-385585	35	1	1	0	0	0	0	0	0	0	0	NA	NA	NA	11	8	165	493	163	0	0	0	0	2	0	0	0.004	0
.	19.01.15-21.48.51-1-385586	116	9	9	3	0	2	541	6	6	0	0	NA	NA	NA	38	23	168	501	167	116	343	82	0	26	7	0	0.052	0.042
.	19.01.15-21.48.52-1-385602	150	12	12	5	0	3	562	11	11	0	0	NA	NA	NA	38	46	169	518	172	117	360	85	14	18	9	0.083	0.035	0.052
.	19.01.15-21.48.54-1-385603	254	17	17	5	0	3	587	13	13	0	0	NA	NA	NA	75	74	182	528	177	128	367	92	16	28	10	0.088	0.053	0.056
.	19.01.15-21.48.55-1-385604	118	9	9	1	0	1	559	8	8	0	0	NA	NA	NA	42	45	173	513	172	120	353	86	7	2	9	0.04	0.004	0.052
.	19.01.15-21.48.58-1-385608	123	4	4	0	0	0	562	3	3	0	0	NA	NA	NA	34	48	170	517	174	116	357	89	0	4	15	0	0.008	0.086
.	19.01.15-21.48.58-1-385609	29	1	1	0	0	0	0	0	0	0	0	NA	NA	NA	3	8	165	493	163	0	0	0	2	0	0	0.012	0	0
.	19.01.15-21.49.01-1-385610	177	11	11	4	0	4	566	10	10	0	0	NA	NA	NA	59	52	174	521	170	124	359	83	9	24	4	0.052	0.046	0.024
.	19.01.15-21.49.18-1-385616	314	31	31	8	0	3	614	30	30	0	0	NA	NA	NA	90	110	185	556	182	129	391	94	24	56	31	0.13	0.101	0.17
.	19.01.15-21.49.21-1-385621	204	29	29	4	0	4	570	27	27	0	0	NA	NA	NA	70	66	185	516	178	130	350	90	16	51	14	0.086	0.099	0.079
.	19.01.15-21.49.24-1-385626	62	2	2	1	0	1	544	1	1	0	0	NA	NA	NA	18	23	165	503	168	114	345	85	0	5	0	0	0.01	0
.	19.01.15-21.49.24-1-385627	177	14	14	2	0	2	585	12	12	0	0	NA	NA	NA	50	74	177	535	175	123	372	90	9	23	2	0.051	0.043	0.011
.	19.01.15-21.49.26-1-385629	122	8	8	2	0	2	568	7	7	0	0	NA	NA	NA	45	54	170	522	175	116	361	91	4	14	1	0.024	0.027	0.006
.	19.01.15-21.49.33-1-385640	32	1	1	0	0	0	0	0	0	0	0	NA	NA	NA	3	6	164	493	162	0	0	0	2	0	0	0.012	0	0
.	19.01.15-21.49.35-1-385644	213	50	50	13	0	7	570	48	48	0	0	NA	NA	NA	60	59	174	521	177	122	360	88	33	100	17	0.19	0.192	0.096
.	19.01.15-21.49.35-1-385645	32	1	1	0	0	0	0	0	0	0	0	NA	NA	NA	8	8	167	491	163	0	0	0	0	1	0	0	0.002	0
.	19.01.15-21.49.37-1-385649	129	6	6	2	0	2	550	3	3	0	0	NA	NA	NA	35	34	170	509	168	117	350	83	0	20	1	0	0.039	0.006
.	19.01.15-21.49.38-1-385651	287	22	22	7	0	5	606	19	19	0	0	NA	NA	NA	86	86	180	542	177	125	386	95	14	51	7	0.078	0.094	0.04
.	19.01.15-21.49.45-1-385658	90	6	6	3	0	3	560	4	4	0	0	NA	NA	NA	31	41	170	515	169	117	356	87	2	18	0	0.012	0.035	0
.	19.01.15-21.49.54-1-385675	212	16	16	6	0	6	589	13	13	0	0	NA	NA	NA	35	74	170	540	177	117	379	93	17	36	4	0.1	0.067	0.023
.	19.01.15-21.49.58-1-385680	236	56	56	16	0	14	603	49	49	0	0	NA	NA	NA	76	95	184	541	183	127	375	101	34	146	29	0.185	0.27	0.158
.	19.01.15-21.50.04-1-385686	123	10	10	1	0	1	542	9	9	0	0	NA	NA	NA	50	35	166	512	170	112	346	84	4	17	10	0.024	0.033	0.059
.	19.01.15-21.50.08-1-385689	334	56	56	12	0	12	612	49	49	0	0	NA	NA	NA	109	99	184	549	179	130	388	94	29	109	23	0.158	0.199	0.128
.	19.01.15-21.50.15-1-385690	233	20	20	4	0	4	591	18	18	0	0	NA	NA	NA	60	76	177	531	181	122	372	97	18	38	9	0.102	0.072	0.05
.	19.01.15-21.50.18-1-385693	265	32	32	9	0	5	587	29	29	0	0	NA	NA	NA	79	72	176	528	181	125	369	93	6	110	16	0.034	0.208	0.088
.	19.01.15-21.50.23-1-385699	180	29	29	7	0	6	571	27	27	0	0	NA	NA	NA	51	56	176	520	173	121	361	89	34	44	18	0.193	0.085	0.104
.	19.01.15-21.50.23-1-385700	265	58	58	13	0	10	598	51	51	0	0	NA	NA	NA	87	82	176	540	179	124	381	93	41	122	21	0.233	0.226	0.117
.	19.01.15-21.50.30-1-385710	34	1	1	1	0	1	0	0	0	0	0	NA	NA	NA	10	8	165	491	165	0	0	0	0	0	0	0	0	0
.	19.01.15-21.50.33-1-385711	148	9	9	3	0	2	561	6	6	0	0	NA	NA	NA	48	51	173	522	169	117	358	86	0	17	6	0	0.033	0.036
.	19.01.15-21.50.48-1-385723	87	6	6	0	0	0	544	4	4	0	0	NA	NA	NA	26	26	168	505	166	114	347	83	7	15	0	0.042	0.03	0
.	19.01.15-21.50.49-1-385724	324	75	75	18	0	13	589	70	70	0	0	NA	NA	NA	98	81	179	540	175	125	376	88	47	122	55	0.263	0.226	0.314
.	19.01.15-21.50.55-1-385741	172	18	18	3	0	3	553	14	14	0	0	NA	NA	NA	51	48	175	516	170	119	348	86	4	49	1	0.023	0.095	0.006
.	19.01.15-21.51.08-1-385747	61	2	2	0	0	0	247	1	1	0	0	NA	NA	NA	20	18	165	498	168	49	155	43	0	1	2	0	0.002	0.012
.	19.01.15-21.51.08-1-385748	124	9	9	0	0	0	548	8	8	0	0	NA	NA	NA	40	32	167	507	171	115	347	86	0	22	2	0	0.043	0.012
.	19.01.15-21.51.15-1-385749	92	3	3	1	0	1	552	2	2	0	0	NA	NA	NA	42	38	171	512	168	114	353	85	0	5	4	0	0.01	0.024
.	19.01.15-21.51.16-1-385750	36	1	1	0	0	0	0	0	0	0	0	NA	NA	NA	6	12	165	494	166	0	0	0	0	0	0	0	0	0
.	19.01.15-21.51.19-1-385754	60	3	3	1	0	1	543	2	2	0	0	NA	NA	NA	20	27	169	503	168	117	345	81	0	5	6	0	0.01	0.036
.	19.01.15-21.51.32-1-385766	417	30	30	8	0	7	641	26	26	0	0	NA	NA	NA	112	131	198	560	186	143	396	102	64	67	13	0.323	0.12	0.07
.	19.01.15-21.51.35-1-385769	236	67	67	25	0	20	580	58	58	0	0	NA	NA	NA	63	68	180	532	169	127	367	86	57	130	31	0.317	0.244	0.183
.	19.01.15-21.51.36-1-385772	171	13	13	2	0	2	556	11	11	0	0	NA	NA	NA	43	41	175	504	175	119	349	88	7	14	11	0.04	0.028	0.063
.	19.01.15-21.51.37-1-385773	295	14	14	3	0	3	603	12	12	0	0	NA	NA	NA	90	88	180	540	181	128	377	98	2	26	9	0.011	0.048	0.05
.	19.01.15-21.51.39-1-385774	95	4	4	0	0	0	554	3	3	0	0	NA	NA	NA	34	38	175	507	169	119	351	84	0	14	4	0	0.028	0.024
.	19.01.15-21.51.41-1-385780	480	38	38	10	0	6	640	32	32	0	0	NA	NA	NA	134	124	190	557	190	138	396	106	43	89	28	0.226	0.16	0.147
.	19.01.15-21.51.57-1-385804	32	1	1	0	0	0	0	0	0	0	0	NA	NA	NA	13	10	165	494	164	0	0	0	0	0	0	0	0	0
.	19.01.15-21.51.59-1-385807	180	32	32	1	0	1	561	29	29	0	0	NA	NA	NA	63	51	170	525	169	116	362	83	32	54	22	0.188	0.103	0.13
.	19.01.15-21.52.01-1-385808	259	39	39	10	0	8	585	36	36	0	0	NA	NA	NA	74	69	178	530	174	124	371	90	16	85	13	0.09	0.16	0.075
.	19.01.15-21.52.04-1-385809	125	9	9	4	0	3	554	8	8	0	0	NA	NA	NA	35	39	169	514	169	114	354	86	5	29	0	0.03	0.056	0
.	19.01.15-21.52.12-1-385810	144	11	11	3	0	3	560	9	9	0	0	NA	NA	NA	50	50	175	514	174	119	353	88	10	22	4	0.057	0.043	0.023
.	19.01.15-21.52.28-1-385823	147	14	14	2	0	1	572	12	12	0	0	NA	NA	NA	44	54	173	520	174	121	360	91	7	28	5	0.04	0.054	0.029
.	19.01.15-21.52.28-1-385824	173	11	11	7	0	5	558	10	10	0	0	NA	NA	NA	57	42	170	518	167	118	357	83	2	19	9	0.012	0.037	0.054
.	19.01.15-21.52.34-1-385828	175	43	43	12	0	8	570	39	39	0	0	NA	NA	NA	49	52	177	517	171	123	358	89	32	98	16	0.181	0.19	0.094
.	19.01.15-21.52.39-1-385837	58	2	2	1	0	0	530	1	1	0	0	NA	NA	NA	24	14	167	494	166	110	337	83	0	4	5	0	0.008	0.03
.	19.01.15-21.52.48-1-385842	147	21	21	9	0	6	565	18	18	0	0	NA	NA	NA	46	55	172	529	167	119	363	83	13	71	6	0.076	0.134	0.036
.	19.01.15-21.52.51-1-385843	38	1	1	0	0	0	0	0	0	0	0	NA	NA	NA	14	11	165	494	165	0	0	0	0	1	0	0	0.002	0
.	19.01.15-21.52.52-1-385859	181	13	13	4	0	4	589	12	12	0	0	NA	NA	NA	50	71	174	531	179	123	372	94	9	22	3	0.052	0.041	0.017
.	19.01.15-21.52.54-1-385861	66	2	2	2	0	2	536	1	1	0	0	NA	NA	NA	31	25	168	502	168	112	343	81	0	7	0	0	0.014	0
.	19.01.15-21.52.54-1-385862	60	4	4	0	0	0	543	2	2	0	0	NA	NA	NA	20	25	166	507	165	117	344	82	0	14	0	0	0.028	0
.	19.01.15-21.52.55-1-385863	204	17	17	2	0	2	564	16	16	0	0	NA	NA	NA	63	53	175	519	172	118	359	87	4	22	13	0.023	0.042	0.076
.	19.01.15-21.52.59-1-385868	235	19	19	5	0	4	586	18	18	0	0	NA	NA	NA	63	67	170	535	175	118	377	91	2	46	16	0.012	0.086	0.091
.	19.01.15-21.53.06-1-385871	94	5	5	2	0	2	548	4	4	0	0	NA	NA	NA	26	33	168	506	172	115	348	85	2	3	10	0.012	0.006	0.058
.	19.01.15-21.53.08-1-385873	143	13	13	2	0	2	566	11	11	0	0	NA	NA	NA	41	50	170	517	176	119	356	91	0	24	14	0	0.046	0.08
.	19.01.15-21.53.10-1-385875	257	21	21	4	0	4	595	20	20	0	0	NA	NA	NA	69	77	184	536	170	131	378	86	5	45	10	0.027	0.084	0.059
.	19.01.15-21.53.19-1-385879	94	5	5	3	0	3	545	4	4	0	0	NA	NA	NA	25	23	170	501	165	119	345	81	0	11	2	0	0.022	0.012
.	19.01.15-21.53.22-1-385883	32	1	1	1	0	1	0	0	0	0	0	NA	NA	NA	14	7	165	492	163	0	0	0	0	0	6	0	0	0.037
.	19.01.15-21.53.23-1-385885	127	15	15	2	0	2	555	13	13	0	0	NA	NA	NA	38	37	169	516	165	115	359	81	11	17	7	0.065	0.033	0.042
.	19.01.15-21.53.24-1-385887	60	3	3	1	0	1	536	2	2	0	0	NA	NA	NA	24	23	166	504	166	112	344	80	7	3	0	0.042	0.006	0
.	19.01.15-21.53.25-1-385889	64	2	2	1	0	1	530	0	0	0	0	NA	NA	NA	21	16	166	497	166	112	336	82	0	2	0	0	0.004	0
.	19.01.15-21.53.36-1-385899	414	70	70	16	0	13	655	64	64	0	0	NA	NA	NA	112	143	195	575	186	142	412	101	52	121	46	0.267	0.21	0.247
.	19.01.15-21.53.39-1-385901	240	63	63	15	0	11	577	58	58	0	0	NA	NA	NA	60	63	176	526	174	121	367	89	42	121	25	0.239	0.23	0.144
.	19.01.15-21.53.39-1-385902	211	15	15	3	0	2	567	10	10	0	0	NA	NA	NA	67	54	175	518	174	119	361	87	16	25	4	0.091	0.048	0.023
.	19.01.15-21.53.40-1-385903	122	6	6	0	0	0	546	5	5	0	0	NA	NA	NA	31	24	164	503	170	113	348	85	12	7	3	0.073	0.014	0.018
.	19.01.15-21.53.41-1-385904	92	5	5	1	0	1	539	4	4	0	0	NA	NA	NA	23	15	165	496	167	112	342	85	2	10	0	0.012	0.02	0
.	19.01.15-21.53.42-1-385905	62	2	2	0	0	0	451	1	1	0	0	NA	NA	NA	22	21	165	504	165	97	285	69	0	3	0	0	0.006	0
.	19.01.15-21.53.47-1-385911	64	4	4	2	0	2	151	3	3	0	0	NA	NA	NA	20	17	164	501	165	30	100	21	0	7	5	0	0.014	0.03
.	19.01.15-21.53.48-1-385912	90	4	4	4	0	3	538	2	2	0	0	NA	NA	NA	22	18	168	499	164	115	342	81	0	20	0	0	0.04	0
.	19.01.15-21.53.53-1-385929	94	5	5	0	0	0	557	4	4	0	0	NA	NA	NA	35	38	169	511	171	116	354	87	9	4	3	0.053	0.008	0.018
.	19.01.15-21.53.56-1-385932	216	17	17	2	0	2	577	14	14	0	0	NA	NA	NA	80	68	179	523	179	124	358	95	14	34	3	0.078	0.065	0.017
.	19.01.15-21.53.57-1-385936	172	14	14	2	0	2	557	12	12	0	0	NA	NA	NA	55	48	172	520	169	121	354	82	13	43	9	0.076	0.083	0.053
.	19.01.15-21.53.59-1-385938	65	2	2	2	0	2	402	0	0	0	0	NA	NA	NA	19	21	169	500	165	87	256	59	1	0	0	0.006	0	0
.	19.01.15-21.54.05-1-385941	149	20	20	3	0	1	565	18	18	0	0	NA	NA	NA	41	55	173	523	172	122	354	89	11	53	3	0.064	0.101	0.017
.	19.01.15-21.54.06-1-385942	261	47	47	11	0	5	590	42	42	0	0	NA	NA	NA	89	82	180	538	177	124	378	88	34	102	27	0.189	0.19	0.153
.	19.01.15-21.54.10-1-385943	189	22	22	5	0	5	568	18	18	0	0	NA	NA	NA	66	55	177	521	170	121	357	90	15	52	0	0.085	0.1	0
.	19.01.15-21.54.10-1-385944	61	3	3	1	0	1	99	2	2	0	0	NA	NA	NA	17	17	167	499	164	22	62	15	4	0	2	0.024	0	0.012
.	19.01.15-21.54.18-1-385947	176	38	38	8	0	6	567	33	33	0	0	NA	NA	NA	49	49	176	519	167	123	358	86	34	71	21	0.193	0.137	0.126
.	19.01.15-21.54.28-1-385960	125	15	15	2	0	2	569	13	13	0	0	NA	NA	NA	39	54	170	524	173	117	365	87	11	16	6	0.065	0.031	0.035
.	19.01.15-21.54.32-1-385962	120	11	11	2	0	2	558	10	10	0	0	NA	NA	NA	45	46	169	518	172	113	357	88	11	15	9	0.065	0.029	0.052
.	19.01.15-21.54.54-1-385991	288	63	63	13	0	10	607	55	55	0	0	NA	NA	NA	99	92	177	548	180	125	384	98	32	168	10	0.181	0.307	0.056
.	19.01.15-21.54.56-1-385993	206	22	22	15	0	10	575	19	19	0	0	NA	NA	NA	64	59	176	525	171	122	366	87	12	73	22	0.068	0.139	0.129
.	19.01.15-21.54.59-1-385998	151	10	10	3	0	2	552	9	9	0	0	NA	NA	NA	39	32	168	507	170	116	353	83	4	29	6	0.024	0.057	0.035
.	19.01.15-21.55.07-1-386000	33	1	1	0	0	0	0	0	0	0	0	NA	NA	NA	6	6	165	491	163	0	0	0	0	4	0	0	0.008	0
.	19.01.15-21.55.09-1-386001	118	9	9	2	0	2	545	8	8	0	0	NA	NA	NA	42	33	169	504	173	114	346	85	9	18	0	0.053	0.036	0
.	19.01.15-21.55.12-1-386004	120	12	12	1	0	1	549	11	11	0	0	NA	NA	NA	31	29	168	507	167	118	350	81	4	13	10	0.024	0.026	0.06
.	19.01.15-21.55.20-1-386008	95	3	3	2	0	2	553	2	2	0	0	NA	NA	NA	43	34	168	513	166	114	357	82	0	9	0	0	0.018	0
.	19.01.15-21.55.21-1-386012	87	6	6	0	0	0	548	5	5	0	0	NA	NA	NA	22	30	166	507	170	114	349	85	2	8	0	0.012	0.016	0
.	19.01.15-21.55.28-1-386021	145	9	9	3	0	0	562	6	6	0	0	NA	NA	NA	39	45	171	517	170	119	357	86	14	23	4	0.082	0.044	0.024
.	19.01.15-21.55.28-1-386022	176	16	16	6	0	6	567	14	14	0	0	NA	NA	NA	63	52	172	518	175	120	357	90	6	48	8	0.035	0.093	0.046
.	19.01.15-21.55.33-1-386024	324	45	45	8	0	6	610	41	41	0	0	NA	NA	NA	80	101	182	550	182	127	387	96	23	95	32	0.126	0.173	0.176
.	19.01.15-21.55.37-1-386029	34	1	1	0	0	0	0	0	0	0	0	NA	NA	NA	8	12	169	492	164	0	0	0	0	0	0	0	0	0
.	19.01.15-21.55.38-1-386031	207	17	17	4	0	1	576	16	16	0	0	NA	NA	NA	61	61	172	527	175	119	368	89	20	50	6	0.116	0.095	0.034
.	19.01.15-21.55.40-1-386035	236	11	11	4	0	2	583	10	10	0	0	NA	NA	NA	75	64	180	525	172	130	363	90	19	18	0	0.106	0.034	0
.	19.01.15-21.55.42-1-386036	114	6	6	1	0	1	535	5	5	0	0	NA	NA	NA	43	19	168	496	168	115	337	83	1	10	0	0.006	0.02	0
.	19.01.15-21.55.42-1-386037	185	19	19	2	0	1	580	15	15	0	0	NA	NA	NA	53	66	181	527	171	126	367	87	24	23	2	0.133	0.044	0.012
.	19.01.15-21.55.50-1-386044	61	3	3	1	0	1	545	2	2	0	0	NA	NA	NA	21	28	169	505	167	116	347	82	0	20	0	0	0.04	0
.	19.01.15-21.55.54-1-386060	180	7	7	2	0	2	565	6	6	0	0	NA	NA	NA	63	51	170	520	174	116	359	90	3	15	4	0.018	0.029	0.023
.	19.01.15-21.55.58-1-386064	180	21	21	5	0	3	568	19	19	0	0	NA	NA	NA	52	56	171	523	175	114	365	89	18	30	7	0.105	0.057	0.04
.	19.01.15-21.56.05-1-386068	306	43	43	18	0	15	600	38	38	0	0	NA	NA	NA	90	90	180	540	183	123	379	98	60	85	11	0.333	0.157	0.06
.	19.01.15-21.56.06-1-386069	122	9	9	3	0	3	565	7	7	0	0	NA	NA	NA	33	44	170	513	174	118	356	91	5	16	1	0.029	0.031	0.006
.	19.01.15-21.56.10-1-386071	124	8	8	3	0	2	560	7	7	0	0	NA	NA	NA	41	44	173	516	168	120	356	84	2	14	6	0.012	0.027	0.036
.	19.01.15-21.56.13-1-386072	233	25	25	8	0	6	577	23	23	0	0	NA	NA	NA	77	68	177	527	177	123	362	92	15	56	13	0.085	0.106	0.073
.	19.01.15-21.56.14-1-386073	151	9	9	1	0	1	556	7	7	0	0	NA	NA	NA	52	46	172	521	166	117	356	83	3	19	1	0.017	0.036	0.006
.	19.01.15-21.56.26-1-386087	149	13	13	2	0	2	564	12	12	0	0	NA	NA	NA	50	49	171	519	172	117	358	89	11	36	9	0.064	0.069	0.052
.	19.01.15-21.56.27-1-386088	178	6	6	5	0	2	580	2	2	0	0	NA	NA	NA	61	70	175	531	177	124	364	92	10	14	0	0.057	0.026	0
.	19.01.15-21.56.31-1-386091	266	17	17	9	0	4	595	15	15	0	0	NA	NA	NA	90	78	181	528	182	129	367	99	19	46	12	0.105	0.087	0.066
.	19.01.15-21.56.32-1-386092	306	18	18	5	0	4	613	14	14	0	0	NA	NA	NA	104	96	185	550	174	131	393	89	8	45	8	0.043	0.082	0.046
.	19.01.15-21.56.34-1-386093	127	12	12	1	0	1	548	11	11	0	0	NA	NA	NA	35	32	168	511	166	116	351	81	11	17	1	0.065	0.033	0.006
.	19.01.15-21.56.42-1-386107	176	11	11	3	0	3	562	10	10	0	0	NA	NA	NA	65	54	174	520	173	117	360	85	2	26	2	0.011	0.05	0.012
.	19.01.15-21.56.49-1-386113	96	7	7	0	0	0	544	6	6	0	0	NA	NA	NA	24	25	165	506	167	112	349	83	6	12	1	0.036	0.024	0.006
.	19.01.15-21.56.51-1-386115	150	26	26	7	0	6	574	23	23	0	0	NA	NA	NA	36	62	171	529	175	117	366	91	10	57	12	0.058	0.108	0.069
.	19.01.15-21.56.53-1-386132	352	31	31	8	0	5	629	28	28	0	0	NA	NA	NA	105	116	187	555	187	133	395	101	25	72	16	0.134	0.13	0.086
.	19.01.15-21.57.01-1-386140	117	6	6	1	0	1	543	4	4	0	0	NA	NA	NA	40	24	168	503	166	114	346	83	6	11	0	0.036	0.022	0
[truncated: 1 more rows]
