# Supplementary material for: Modelling targeted rabies vaccination strategies for a domestic dog population with heterogeneous roaming patterns
Source: PLoS Negl Trop Dis. 2019 Jul 8;13(7):e0007582. doi: 10.1371/journal.pntd.0007582 (PMC6638970; doi:10.1371/journal.pntd.0007582)
Supplement: S1 Zip file folder — The files contain a summary for each simulation for its respective scenario. The files are named first with the population structure (FP, ED, RD, SD) and then the specific vaccination strategy used for that scenario. (ZIP) [file pntd.0007582.s002.zip › Supp_Files/RD_E0.7_R0.7_S0.7_all_measuresReport.txt]

scenario	iteration	duration	tot_deaths	rabid_dogs	moved	mov_DK	movInfect	n_vacc	n_cull	detDogs_cull	contDogs_cull	reactCull	preemptVaccCov_dogLevel	reactVaccCov_dogLevel	mean_Rt	non_rabid_dead	born	nb_in_exp_cat	nb_in_roam_cat	nb_stayhome	nb_exp_vacc	nb_roam_vacc	nb_stayhome_vacc	nb_contacting_explorer	nb_contacting_roamer	nb_contacting_stayhome	contact_per_explorer	contact_per_roamer	contact_per_stayhome
.	19.01.15-19.53.17-1-389680	333	65	65	19	0	17	667	58	58	0	0	NA	NA	NA	88	129	190	567	185	137	400	130	70	140	19	0.368	0.247	0.103
.	19.01.15-19.53.17-1-389681	63	5	5	0	0	0	248	3	3	0	0	NA	NA	NA	25	24	171	502	164	41	157	50	4	0	0	0.023	0	0
.	19.01.15-19.53.17-1-389682	338	22	22	8	0	4	651	19	19	0	0	NA	NA	NA	117	103	184	549	183	131	389	131	7	54	19	0.038	0.098	0.104
.	19.01.15-19.53.17-1-389683	126	9	9	0	0	0	591	7	7	0	0	NA	NA	NA	43	50	176	515	172	120	352	119	1	9	4	0.006	0.017	0.023
.	19.01.15-19.53.17-1-389684	61	2	2	0	0	0	569	1	1	0	0	NA	NA	NA	21	23	170	503	163	115	343	111	0	10	0	0	0.02	0
.	19.01.15-19.53.17-1-389685	61	2	2	0	0	0	570	1	1	0	0	NA	NA	NA	31	27	170	502	168	118	339	113	7	2	0	0.041	0.004	0
.	19.01.15-19.53.17-1-389686	126	8	8	4	0	4	571	6	6	0	0	NA	NA	NA	33	23	168	502	166	116	343	112	2	23	0	0.012	0.046	0
.	19.01.15-19.53.17-1-389687	93	3	3	0	0	0	588	2	2	0	0	NA	NA	NA	28	40	174	511	168	120	351	117	7	7	0	0.04	0.014	0
.	19.01.15-19.53.32-1-389706	61	2	2	1	0	0	577	1	1	0	0	NA	NA	NA	21	26	170	502	167	118	345	114	0	4	1	0	0.008	0.006
.	19.01.15-19.53.45-1-389716	181	43	43	15	0	11	609	37	37	0	0	NA	NA	NA	59	65	175	531	172	122	368	119	24	131	9	0.137	0.247	0.052
.	19.01.15-19.53.46-1-389717	150	13	13	3	0	2	591	12	12	0	0	NA	NA	NA	43	40	172	514	167	120	356	115	17	42	1	0.099	0.082	0.006
.	19.01.15-19.53.47-1-389720	60	2	2	1	0	1	572	1	1	0	0	NA	NA	NA	22	22	168	502	165	115	344	113	0	1	1	0	0.002	0.006
.	19.01.15-19.53.50-1-389723	94	4	4	1	0	1	589	3	3	0	0	NA	NA	NA	29	48	171	522	168	116	356	117	13	2	0	0.076	0.004	0
.	19.01.15-19.53.50-1-389724	123	19	19	4	0	4	589	16	16	0	0	NA	NA	NA	29	39	173	511	168	119	354	116	19	36	4	0.11	0.07	0.024
.	19.01.15-19.53.53-1-389725	175	21	21	3	0	3	625	19	19	0	0	NA	NA	NA	54	75	176	532	180	124	375	126	16	45	15	0.091	0.085	0.083
.	19.01.15-19.54.00-1-389727	64	2	2	0	0	0	149	1	1	0	0	NA	NA	NA	18	19	168	496	168	36	80	33	0	0	2	0	0	0.012
.	19.01.15-19.54.07-1-389728	316	31	31	8	0	7	643	27	27	0	0	NA	NA	NA	92	93	185	534	187	133	374	136	43	44	5	0.232	0.082	0.027
.	19.01.15-19.54.10-1-389732	141	13	13	5	0	4	601	11	11	0	0	NA	NA	NA	42	53	176	520	170	123	357	121	18	22	1	0.102	0.042	0.006
.	19.01.15-19.54.12-1-389733	239	37	37	9	0	6	616	34	34	0	0	NA	NA	NA	73	72	178	533	174	126	369	121	26	89	11	0.146	0.167	0.063
.	19.01.15-19.54.15-1-389734	141	9	9	0	0	0	582	8	8	0	0	NA	NA	NA	53	32	172	504	169	121	344	117	6	18	9	0.035	0.036	0.053
.	19.01.15-19.54.25-1-389751	56	2	2	0	0	0	574	1	1	0	0	NA	NA	NA	19	21	168	499	167	114	348	112	0	2	1	0	0.004	0.006
.	19.01.15-19.54.37-1-389760	114	5	5	1	0	1	579	4	4	0	0	NA	NA	NA	38	34	173	506	168	119	344	116	6	8	5	0.035	0.016	0.03
.	19.01.15-19.54.38-1-389762	120	6	6	0	0	0	582	5	5	0	0	NA	NA	NA	35	35	167	508	173	114	350	118	7	8	1	0.042	0.016	0.006
.	19.01.15-19.54.38-1-389763	30	1	1	0	0	0	0	0	0	0	0	NA	NA	NA	10	4	165	490	162	0	0	0	0	0	0	0	0	0
.	19.01.15-19.54.38-1-389764	183	41	41	8	0	5	604	39	39	0	0	NA	NA	NA	49	57	172	520	178	115	361	128	47	54	15	0.273	0.104	0.084
.	19.01.15-19.54.40-1-389767	318	37	37	11	0	9	621	35	35	0	0	NA	NA	NA	96	77	175	538	177	119	380	122	36	63	29	0.206	0.117	0.164
.	19.01.15-19.54.50-1-389773	115	9	9	1	0	1	592	8	8	0	0	NA	NA	NA	30	41	170	515	169	115	359	118	7	8	11	0.041	0.016	0.065
.	19.01.15-19.54.55-1-389774	181	38	38	14	0	10	617	36	36	0	0	NA	NA	NA	61	79	179	540	173	124	372	121	31	79	20	0.173	0.146	0.116
.	19.01.15-19.54.57-1-389775	179	14	14	2	0	2	612	11	11	0	0	NA	NA	NA	43	60	176	526	171	122	367	123	5	30	1	0.028	0.057	0.006
.	19.01.15-19.54.57-1-389776	68	4	4	4	0	2	574	2	2	0	0	NA	NA	NA	28	27	171	501	168	117	343	114	0	8	6	0	0.016	0.036
.	19.01.15-19.55.02-1-389778	148	7	7	2	0	2	581	6	6	0	0	NA	NA	NA	57	39	168	515	169	116	349	116	9	12	3	0.054	0.023	0.018
.	19.01.15-19.55.21-1-389790	178	48	48	15	0	9	606	44	44	0	0	NA	NA	NA	56	66	177	532	170	124	366	116	31	97	17	0.175	0.182	0.1
.	19.01.15-19.55.21-1-389791	158	13	13	7	0	5	596	9	9	0	0	NA	NA	NA	42	46	174	517	168	120	358	118	8	21	22	0.046	0.041	0.131
.	19.01.15-19.55.23-1-389807	174	35	35	5	0	4	600	31	31	0	0	NA	NA	NA	60	55	175	520	173	120	360	120	32	73	5	0.183	0.14	0.029
.	19.01.15-19.55.24-1-389808	119	18	18	3	0	3	595	14	14	0	0	NA	NA	NA	35	44	174	517	166	123	358	114	6	24	6	0.034	0.046	0.036
.	19.01.15-19.55.28-1-389809	269	22	22	4	0	3	625	21	21	0	0	NA	NA	NA	63	75	184	527	177	133	371	121	24	33	16	0.13	0.063	0.09
.	19.01.15-19.56.19-1-389830	330	27	27	7	0	5	633	24	24	0	0	NA	NA	NA	93	89	178	549	175	125	385	123	28	56	14	0.157	0.102	0.08
.	19.01.15-19.56.20-1-389831	60	2	2	0	0	0	570	1	1	0	0	NA	NA	NA	27	21	168	499	167	117	341	112	0	9	0	0	0.018	0
.	19.01.15-19.56.23-1-389851	300	65	65	18	0	12	624	59	59	0	0	NA	NA	NA	79	82	179	531	185	125	367	132	53	138	22	0.296	0.26	0.119
.	19.01.15-19.56.31-1-389856	91	4	4	1	0	1	581	3	3	0	0	NA	NA	NA	34	33	169	510	167	118	349	114	0	3	7	0	0.006	0.042
.	19.01.15-19.56.33-1-389859	31	1	1	0	0	0	0	0	0	0	0	NA	NA	NA	12	9	163	496	163	0	0	0	1	0	0	0.006	0	0
.	19.01.15-19.56.33-1-389860	158	6	6	0	0	0	597	5	5	0	0	NA	NA	NA	42	48	176	510	175	123	356	118	4	15	1	0.023	0.029	0.006
.	19.01.15-19.56.35-1-389863	90	8	8	2	0	2	574	7	7	0	0	NA	NA	NA	25	23	166	504	166	114	346	114	13	8	5	0.078	0.016	0.03
.	19.01.15-19.56.39-1-389867	145	5	5	4	0	3	583	4	4	0	0	NA	NA	NA	50	38	172	510	169	120	346	117	0	16	5	0	0.031	0.03
.	19.01.15-19.56.47-1-389873	81	3	3	1	0	1	573	2	2	0	0	NA	NA	NA	20	21	170	496	168	115	342	116	5	11	0	0.029	0.022	0
.	19.01.15-19.56.52-1-389877	181	16	16	4	0	2	619	13	13	0	0	NA	NA	NA	53	76	179	530	180	123	370	126	3	59	13	0.017	0.111	0.072
.	19.01.15-19.56.53-1-389878	156	8	8	4	0	3	593	6	6	0	0	NA	NA	NA	57	47	174	515	171	121	356	116	3	27	4	0.017	0.052	0.023
.	19.01.15-19.56.54-1-389879	35	1	1	0	0	0	0	0	0	0	0	NA	NA	NA	10	9	164	492	166	0	0	0	0	1	0	0	0.002	0
.	19.01.15-19.56.57-1-389880	154	15	15	5	0	4	603	13	13	0	0	NA	NA	NA	49	64	170	529	178	119	361	123	15	25	2	0.088	0.047	0.011
.	19.01.15-19.56.57-1-389881	248	57	57	14	0	10	622	46	46	0	0	NA	NA	NA	61	80	176	539	178	124	375	123	46	119	29	0.261	0.221	0.163
.	19.01.15-19.57.00-1-389882	535	60	60	22	0	17	677	56	56	0	0	NA	NA	NA	148	127	198	559	183	146	398	133	39	167	18	0.197	0.299	0.098
.	19.01.15-19.57.03-1-389883	123	14	14	4	0	2	587	11	11	0	0	NA	NA	NA	41	37	170	506	174	116	352	119	12	11	18	0.071	0.022	0.103
.	19.01.15-19.57.18-1-389895	64	7	7	2	0	2	575	6	6	0	0	NA	NA	NA	28	31	170	506	168	114	347	114	8	9	1	0.047	0.018	0.006
.	19.01.15-19.57.21-1-389896	31	1	1	0	0	0	0	0	0	0	0	NA	NA	NA	7	8	163	492	166	0	0	0	0	0	0	0	0	0
.	19.01.15-19.57.23-1-389912	87	3	3	0	0	0	570	2	2	0	0	NA	NA	NA	22	20	164	503	166	113	347	110	13	0	1	0.079	0	0.006
.	19.01.15-19.57.34-1-389918	58	2	2	1	0	1	49	0	0	0	0	NA	NA	NA	19	16	165	497	167	8	31	10	0	0	2	0	0	0.012
.	19.01.15-19.57.36-1-389920	316	20	20	7	0	4	641	17	17	0	0	NA	NA	NA	91	98	188	542	181	134	380	127	23	46	12	0.122	0.085	0.066
.	19.01.15-19.57.37-1-389923	92	9	9	0	0	0	584	5	5	0	0	NA	NA	NA	35	35	170	509	169	118	353	113	8	17	4	0.047	0.033	0.024
.	19.01.15-19.57.39-1-389925	117	9	9	1	0	0	585	8	8	0	0	NA	NA	NA	32	31	170	508	166	118	351	116	13	17	0	0.076	0.033	0
.	19.01.15-19.57.39-1-389927	117	10	10	1	0	1	581	9	9	0	0	NA	NA	NA	33	38	175	508	168	119	347	115	17	8	0	0.097	0.016	0
.	19.01.15-19.57.39-1-389928	125	4	4	2	0	1	588	3	3	0	0	NA	NA	NA	36	43	172	513	171	120	352	116	0	19	0	0	0.037	0
.	19.01.15-19.57.50-1-389936	64	5	5	3	0	3	574	4	4	0	0	NA	NA	NA	27	28	167	503	171	112	345	117	4	22	0	0.024	0.044	0
.	19.01.15-19.57.55-1-389937	95	12	12	5	0	4	575	11	11	0	0	NA	NA	NA	23	24	168	501	168	115	342	118	3	20	10	0.018	0.04	0.06
.	19.01.15-19.57.56-1-389938	89	4	4	0	0	0	581	2	2	0	0	NA	NA	NA	21	30	170	503	170	117	347	117	0	2	9	0	0.004	0.053
.	19.01.15-19.57.57-1-389939	64	3	3	1	0	0	580	2	2	0	0	NA	NA	NA	28	33	167	511	168	117	349	114	0	6	0	0	0.012	0
.	19.01.15-19.58.01-1-389940	30	1	1	1	0	1	0	0	0	0	0	NA	NA	NA	11	8	165	493	163	0	0	0	0	3	0	0	0.006	0
.	19.01.15-19.58.03-1-389941	128	6	6	1	0	1	596	5	5	0	0	NA	NA	NA	24	43	172	515	169	120	360	116	6	7	2	0.035	0.014	0.012
.	19.01.15-19.58.12-1-389946	59	2	2	0	0	0	571	1	1	0	0	NA	NA	NA	33	29	174	503	165	121	339	111	0	7	0	0	0.014	0
.	19.01.15-19.58.12-1-389947	143	20	20	3	0	2	592	18	18	0	0	NA	NA	NA	56	52	171	519	175	118	357	117	15	63	2	0.088	0.121	0.011
.	19.01.15-19.58.12-1-389948	123	10	10	2	0	2	597	9	9	0	0	NA	NA	NA	39	47	166	519	175	115	359	123	10	20	5	0.06	0.039	0.029
.	19.01.15-19.58.13-1-389949	155	14	14	5	0	3	607	10	10	0	0	NA	NA	NA	51	66	178	525	176	123	365	119	19	20	10	0.107	0.038	0.057
.	19.01.15-19.58.19-1-389952	211	13	13	3	0	3	605	11	11	0	0	NA	NA	NA	60	63	178	525	173	121	366	118	13	39	6	0.073	0.074	0.035
.	19.01.15-19.58.21-1-389953	348	16	16	7	0	6	654	15	15	0	0	NA	NA	NA	106	117	186	567	177	131	397	126	0	60	19	0	0.106	0.107
.	19.01.15-19.58.25-1-389969	35	1	1	0	0	0	0	0	0	0	0	NA	NA	NA	6	12	165	495	165	0	0	0	0	9	0	0	0.018	0
.	19.01.15-19.58.25-1-389970	124	6	6	1	0	1	600	5	5	0	0	NA	NA	NA	38	47	175	515	170	120	361	119	9	8	1	0.051	0.016	0.006
.	19.01.15-19.58.28-1-389971	512	87	87	22	0	18	689	84	84	0	0	NA	NA	NA	132	152	197	576	192	141	410	138	78	170	39	0.396	0.295	0.203
.	19.01.15-19.58.28-1-389972	123	15	15	1	0	1	587	12	12	0	0	NA	NA	NA	41	39	166	515	171	116	354	117	1	23	4	0.006	0.045	0.023
.	19.01.15-19.58.36-1-389979	149	6	6	3	0	2	586	5	5	0	0	NA	NA	NA	45	37	172	508	170	119	350	117	8	10	0	0.047	0.02	0
.	19.01.15-19.58.39-1-389984	86	3	3	1	0	1	564	2	2	0	0	NA	NA	NA	33	22	166	505	164	112	340	112	1	3	0	0.006	0.006	0
.	19.01.15-19.58.45-1-389987	63	2	2	1	0	1	198	1	1	0	0	NA	NA	NA	13	15	166	498	164	41	118	39	1	0	1	0.006	0	0.006
.	19.01.15-19.58.45-1-389988	196	13	13	4	0	3	597	12	12	0	0	NA	NA	NA	60	53	173	516	177	120	354	123	14	39	0	0.081	0.076	0
.	19.01.15-19.58.51-1-389993	240	12	12	8	0	6	615	11	11	0	0	NA	NA	NA	69	64	174	535	168	120	378	117	23	20	2	0.132	0.037	0.012
.	19.01.15-19.58.52-1-389994	33	1	1	0	0	0	0	0	0	0	0	NA	NA	NA	11	4	164	489	164	0	0	0	0	0	0	0	0	0
.	19.01.15-19.58.53-1-389995	266	45	45	20	0	13	617	42	42	0	0	NA	NA	NA	85	77	179	535	176	127	369	121	27	115	23	0.151	0.215	0.131
.	19.01.15-19.58.54-1-389996	38	1	1	0	0	0	0	0	0	0	0	NA	NA	NA	9	11	166	494	164	0	0	0	0	2	0	0	0.004	0
.	19.01.15-19.58.54-1-389997	208	43	43	7	0	5	615	41	41	0	0	NA	NA	NA	61	73	183	527	176	129	367	119	52	80	19	0.284	0.152	0.108
.	19.01.15-19.58.55-1-389998	140	10	10	1	0	1	587	8	8	0	0	NA	NA	NA	58	47	174	514	172	121	349	117	1	36	0	0.006	0.07	0
.	19.01.15-19.58.57-1-390000	86	5	5	1	0	1	578	4	4	0	0	NA	NA	NA	29	26	168	503	168	116	346	116	3	15	0	0.018	0.03	0
.	19.01.15-19.58.59-1-390001	183	17	17	5	0	4	593	14	14	0	0	NA	NA	NA	54	48	170	511	180	117	352	124	18	40	12	0.106	0.078	0.067
.	19.01.15-19.59.13-1-390009	94	4	4	1	0	1	565	3	3	0	0	NA	NA	NA	30	17	168	497	165	115	340	110	0	4	4	0	0.008	0.024
.	19.01.15-19.59.13-1-390010	176	8	8	4	0	3	596	7	7	0	0	NA	NA	NA	52	48	175	512	174	120	356	120	7	25	0	0.04	0.049	0
.	19.01.15-19.59.16-1-390011	182	21	21	6	0	5	599	19	19	0	0	NA	NA	NA	35	46	173	511	175	120	356	123	5	39	20	0.029	0.076	0.114
.	19.01.15-19.59.17-1-390016	34	1	1	0	0	0	0	0	0	0	0	NA	NA	NA	10	7	164	492	164	0	0	0	0	0	2	0	0	0.012
.	19.01.15-19.59.20-1-390018	120	10	10	2	0	1	579	9	9	0	0	NA	NA	NA	38	32	168	506	171	115	346	118	0	29	2	0	0.057	0.012
.	19.01.15-19.59.31-1-390035	91	3	3	1	0	0	581	2	2	0	0	NA	NA	NA	33	36	171	510	168	118	352	111	5	6	0	0.029	0.012	0
.	19.01.15-19.59.32-1-390038	91	5	5	2	0	2	558	4	4	0	0	NA	NA	NA	52	25	164	506	168	109	335	114	0	15	2	0	0.03	0.012
.	19.01.15-19.59.34-1-390041	89	4	4	1	0	1	587	3	3	0	0	NA	NA	NA	30	40	171	513	169	118	352	117	5	4	0	0.029	0.008	0
.	19.01.15-19.59.41-1-390049	121	12	12	2	0	1	589	11	11	0	0	NA	NA	NA	52	44	170	520	167	116	357	116	15	35	7	0.088	0.067	0.042
.	19.01.15-19.59.46-1-390051	90	5	5	3	0	2	585	4	4	0	0	NA	NA	NA	28	35	173	506	169	120	348	117	8	17	3	0.046	0.034	0.018
.	19.01.15-19.59.48-1-390055	118	20	20	6	0	4	592	17	17	0	0	NA	NA	NA	38	47	172	514	174	117	354	121	14	26	11	0.081	0.051	0.063
.	19.01.15-19.59.49-1-390056	121	7	7	2	0	1	580	5	5	0	0	NA	NA	NA	51	38	167	513	171	112	350	118	5	25	6	0.03	0.049	0.035
.	19.01.15-19.59.51-1-390057	95	11	11	2	0	1	578	10	10	0	0	NA	NA	NA	37	28	170	504	167	118	345	115	5	30	4	0.029	0.06	0.024
.	19.01.15-19.59.59-1-390058	90	5	5	1	0	0	572	3	3	0	0	NA	NA	NA	35	22	168	500	167	113	344	115	0	20	0	0	0.04	0
.	19.01.15-19.59.59-1-390059	67	3	3	0	0	0	345	2	2	0	0	NA	NA	NA	24	18	169	495	167	70	207	68	0	6	0	0	0.012	0
.	19.01.15-20.00.05-1-390064	92	4	4	2	0	2	572	2	2	0	0	NA	NA	NA	26	28	167	504	170	115	340	117	8	3	0	0.048	0.006	0
.	19.01.15-20.00.09-1-390065	183	21	21	5	0	4	601	18	18	0	0	NA	NA	NA	82	53	174	517	175	120	360	121	21	33	34	0.121	0.064	0.194
.	19.01.15-20.00.10-1-390070	62	2	2	0	0	0	573	1	1	0	0	NA	NA	NA	20	19	165	501	166	116	344	113	1	2	0	0.006	0.004	0
.	19.01.15-20.00.12-1-390071	150	23	23	4	0	4	590	21	21	0	0	NA	NA	NA	58	50	172	522	169	117	361	112	10	31	14	0.058	0.059	0.083
.	19.01.15-20.00.15-1-390072	34	1	1	0	0	0	0	0	0	0	0	NA	NA	NA	13	8	165	492	164	0	0	0	0	2	0	0	0.004	0
.	19.01.15-20.00.18-1-390073	235	46	46	12	0	6	612	43	43	0	0	NA	NA	NA	70	67	179	528	173	124	367	121	34	96	32	0.19	0.182	0.185
.	19.01.15-20.00.19-1-390078	57	2	2	0	0	0	49	1	1	0	0	NA	NA	NA	19	15	166	496	166	9	30	10	0	1	0	0	0.002	0
.	19.01.15-20.00.20-1-390079	123	4	4	1	0	1	574	3	3	0	0	NA	NA	NA	44	28	169	504	168	116	344	114	5	16	0	0.03	0.032	0
.	19.01.15-20.00.22-1-390080	32	1	1	0	0	0	0	0	0	0	0	NA	NA	NA	4	7	166	490	164	0	0	0	0	0	5	0	0	0.03
.	19.01.15-20.00.22-1-390081	233	16	16	4	0	3	628	15	15	0	0	NA	NA	NA	64	82	182	537	176	127	378	123	16	38	13	0.088	0.071	0.074
.	19.01.15-20.00.25-1-390097	85	5	5	1	0	1	581	4	4	0	0	NA	NA	NA	27	31	169	509	166	115	351	115	7	7	0	0.041	0.014	0
.	19.01.15-20.00.25-1-390098	68	4	4	1	0	1	564	3	3	0	0	NA	NA	NA	33	22	167	500	168	113	338	113	0	7	0	0	0.014	0
.	19.01.15-20.00.25-1-390099	144	11	11	2	0	1	613	10	10	0	0	NA	NA	NA	39	62	175	525	175	123	369	121	4	16	9	0.023	0.03	0.051
.	19.01.15-20.00.35-1-390108	36	1	1	0	0	0	0	0	0	0	0	NA	NA	NA	9	14	165	498	164	0	0	0	0	3	0	0	0.006	0
.	19.01.15-20.00.38-1-390111	57	2	2	0	0	0	582	1	1	0	0	NA	NA	NA	23	30	170	504	169	115	349	118	2	9	0	0.012	0.018	0
.	19.01.15-20.00.41-1-390115	33	1	1	0	0	0	0	0	0	0	0	NA	NA	NA	8	11	164	498	162	0	0	0	0	0	0	0	0	0
.	19.01.15-20.00.42-1-390116	203	17	17	5	0	3	618	16	16	0	0	NA	NA	NA	65	73	174	531	181	122	369	127	10	42	3	0.057	0.079	0.017
.	19.01.15-20.00.44-1-390117	156	16	16	7	0	5	586	12	12	0	0	NA	NA	NA	54	49	173	523	166	118	356	112	17	27	16	0.098	0.052	0.096
.	19.01.15-20.00.44-1-390118	32	1	1	1	0	1	0	0	0	0	0	NA	NA	NA	12	12	166	494	165	0	0	0	0	0	0	0	0	0
.	19.01.15-20.00.45-1-390119	114	5	5	2	0	2	576	4	4	0	0	NA	NA	NA	43	31	168	505	171	114	344	118	0	23	0	0	0.046	0
.	19.01.15-20.00.46-1-390122	119	8	8	2	0	2	575	7	7	0	0	NA	NA	NA	34	25	169	502	167	116	346	113	11	18	6	0.065	0.036	0.036
.	19.01.15-20.00.47-1-390123	91	5	5	3	0	2	574	3	3	0	0	NA	NA	NA	34	27	167	506	167	115	345	114	1	9	2	0.006	0.018	0.012
.	19.01.15-20.00.51-1-390126	171	14	14	6	0	4	614	13	13	0	0	NA	NA	NA	60	73	182	530	174	127	365	122	8	55	4	0.044	0.104	0.023
.	19.01.15-20.00.55-1-390127	234	19	19	3	0	3	607	17	17	0	0	NA	NA	NA	68	59	176	524	172	123	364	120	21	13	24	0.119	0.025	0.14
.	19.01.15-20.01.03-1-390158	336	39	39	7	0	3	667	35	35	0	0	NA	NA	NA	84	125	193	556	189	138	392	137	45	88	10	0.233	0.158	0.053
.	19.01.15-20.01.05-1-390159	93	10	10	3	0	3	579	8	8	0	0	NA	NA	NA	28	30	173	502	168	120	344	115	12	9	9	0.069	0.018	0.054
.	19.01.15-20.01.05-1-390180	177	24	24	8	0	5	597	21	21	0	0	NA	NA	NA	53	49	173	516	173	122	358	117	42	47	11	0.243	0.091	0.064
.	19.01.15-20.01.13-1-390208	119	6	6	1	0	1	580	5	5	0	0	NA	NA	NA	35	34	166	512	169	113	355	112	2	6	5	0.012	0.012	0.03
.	19.01.15-20.01.13-1-390209	230	13	13	5	0	3	608	12	12	0	0	NA	NA	NA	70	57	173	516	181	119	360	129	29	35	1	0.168	0.068	0.006
.	19.01.15-20.01.19-1-390214	89	3	3	2	0	1	579	2	2	0	0	NA	NA	NA	27	33	167	514	165	114	352	113	0	22	0	0	0.043	0
.	19.01.15-20.01.24-1-390230	33	1	1	1	0	1	0	0	0	0	0	NA	NA	NA	10	10	163	495	165	0	0	0	0	1	0	0	0.002	0
.	19.01.15-20.01.26-1-390232	213	48	48	15	0	11	612	41	41	0	0	NA	NA	NA	52	73	179	530	177	122	367	123	50	86	22	0.279	0.162	0.124
.	19.01.15-20.01.27-1-390233	89	4	4	1	0	1	584	2	2	0	0	NA	NA	NA	20	36	170	511	168	118	353	113	6	3	0	0.035	0.006	0
.	19.01.15-20.01.31-1-390235	92	11	11	5	0	3	568	10	10	0	0	NA	NA	NA	42	23	167	503	166	109	346	113	26	7	5	0.156	0.014	0.03
.	19.01.15-20.01.33-1-390239	65	2	2	0	0	0	578	1	1	0	0	NA	NA	NA	30	27	169	504	167	117	346	115	2	1	0	0.012	0.002	0
.	19.01.15-20.01.35-1-390242	144	8	8	2	0	2	596	7	7	0	0	NA	NA	NA	42	47	174	515	171	121	356	119	0	27	0	0	0.052	0
.	19.01.15-20.01.42-1-390249	241	28	28	10	0	7	613	25	25	0	0	NA	NA	NA	64	67	180	526	174	127	365	121	30	70	18	0.167	0.133	0.103
.	19.01.15-20.01.43-1-390250	96	6	6	1	0	1	582	4	4	0	0	NA	NA	NA	41	38	171	512	168	117	351	114	15	1	0	0.088	0.002	0
.	19.01.15-20.01.48-1-390254	116	4	4	0	0	0	577	3	3	0	0	NA	NA	NA	36	37	169	511	170	114	349	114	9	8	0	0.053	0.016	0
.	19.01.15-20.01.49-1-390256	63	3	3	2	0	1	570	2	2	0	0	NA	NA	NA	22	19	166	502	164	114	344	112	9	2	0	0.054	0.004	0
.	19.01.15-20.01.53-1-390258	31	1	1	0	0	0	0	0	0	0	0	NA	NA	NA	16	8	165	492	164	0	0	0	0	0	0	0	0	0
.	19.01.15-20.01.55-1-390259	34	1	1	0	0	0	0	0	0	0	0	NA	NA	NA	9	14	163	497	167	0	0	0	0	0	0	0	0	0
.	19.01.15-20.01.56-1-390260	91	5	5	2	0	1	585	4	4	0	0	NA	NA	NA	26	37	170	513	167	118	354	113	0	17	2	0	0.033	0.012
.	19.01.15-20.01.58-1-390261	60	2	2	0	0	0	148	1	1	0	0	NA	NA	NA	17	22	169	502	164	34	85	29	1	3	0	0.006	0.006	0
.	19.01.15-20.02.03-1-390262	90	7	7	1	0	1	579	6	6	0	0	NA	NA	NA	28	35	168	512	168	115	352	112	0	14	1	0	0.027	0.006
.	19.01.15-20.02.03-1-390263	121	9	9	3	0	2	591	8	8	0	0	NA	NA	NA	38	40	172	510	171	118	354	119	9	20	0	0.052	0.039	0
.	19.01.15-20.02.04-1-390264	63	3	3	1	0	0	572	1	1	0	0	NA	NA	NA	24	30	166	508	169	110	347	115	2	7	0	0.012	0.014	0
.	19.01.15-20.02.07-1-390265	131	10	10	2	0	2	582	7	7	0	0	NA	NA	NA	33	36	171	511	167	118	352	112	19	16	1	0.111	0.031	0.006
.	19.01.15-20.02.07-1-390266	85	3	3	1	0	1	581	1	1	0	0	NA	NA	NA	28	33	172	506	168	118	350	113	3	0	6	0.017	0	0.036
.	19.01.15-20.02.23-1-390290	208	11	11	4	0	3	609	10	10	0	0	NA	NA	NA	51	61	177	523	174	124	363	122	19	27	0	0.107	0.052	0
.	19.01.15-20.02.23-1-390291	57	2	2	1	0	1	0	1	1	0	0	NA	NA	NA	13	14	165	498	164	0	0	0	10	0	0	0.061	0	0
.	19.01.15-20.02.27-1-390292	91	6	6	0	0	0	568	5	5	0	0	NA	NA	NA	27	25	166	501	171	112	341	115	1	2	5	0.006	0.004	0.029
.	19.01.15-20.02.28-1-390293	214	22	22	8	0	4	610	20	20	0	0	NA	NA	NA	73	72	174	531	180	119	366	125	16	57	15	0.092	0.107	0.083
.	19.01.15-20.02.30-1-390295	341	37	37	11	0	10	640	35	35	0	0	NA	NA	NA	108	101	187	553	174	134	385	121	46	77	17	0.246	0.139	0.098
.	19.01.15-20.02.30-1-390296	241	13	13	5	0	5	609	11	11	0	0	NA	NA	NA	76	71	178	532	174	124	366	119	16	26	11	0.09	0.049	0.063
.	19.01.15-20.02.34-1-390301	118	7	7	3	0	2	598	6	6	0	0	NA	NA	NA	30	42	171	513	171	118	358	122	6	21	2	0.035	0.041	0.012
.	19.01.15-20.02.44-1-390310	170	19	19	3	0	3	593	16	16	0	0	NA	NA	NA	54	50	174	516	173	122	355	116	26	14	11	0.149	0.027	0.064
.	19.01.15-20.02.45-1-390311	60	2	2	0	0	0	199	1	1	0	0	NA	NA	NA	18	17	165	500	165	40	116	43	3	0	0	0.018	0	0
.	19.01.15-20.02.50-1-390316	234	39	39	8	0	6	605	34	34	0	0	NA	NA	NA	72	56	175	519	175	122	360	123	60	68	12	0.343	0.131	0.069
.	19.01.15-20.02.54-1-390317	56	2	2	1	0	1	0	1	1	0	0	NA	NA	NA	13	16	168	496	165	0	0	0	0	3	0	0	0.006	0
.	19.01.15-20.02.54-1-390318	33	1	1	0	0	0	0	0	0	0	0	NA	NA	NA	9	10	165	494	164	0	0	0	0	1	0	0	0.002	0
.	19.01.15-20.02.57-1-390319	31	1	1	1	0	1	0	0	0	0	0	NA	NA	NA	10	5	164	491	163	0	0	0	0	4	0	0	0.008	0
.	19.01.15-20.02.58-1-390320	30	1	1	0	0	0	0	0	0	0	0	NA	NA	NA	13	10	165	495	163	0	0	0	0	1	0	0	0.002	0
.	19.01.15-20.02.58-1-390321	59	2	2	0	0	0	299	0	0	0	0	NA	NA	NA	17	15	165	497	166	61	178	60	0	1	2	0	0.002	0.012
.	19.01.15-20.02.58-1-390322	88	6	6	1	0	1	576	5	5	0	0	NA	NA	NA	17	24	166	504	167	115	347	114	6	6	0	0.036	0.012	0
.	19.01.15-20.02.59-1-390323	174	19	19	6	0	5	593	16	16	0	0	NA	NA	NA	50	47	172	517	171	119	357	117	10	45	11	0.058	0.087	0.064
.	19.01.15-20.03.00-1-390324	120	4	4	1	0	1	572	2	2	0	0	NA	NA	NA	45	31	170	505	169	116	345	111	6	11	0	0.035	0.022	0
.	19.01.15-20.03.08-1-390330	33	1	1	1	0	1	0	0	0	0	0	NA	NA	NA	12	10	165	492	166	0	0	0	0	0	0	0	0	0
.	19.01.15-20.03.10-1-390334	60	2	2	1	0	1	0	1	1	0	0	NA	NA	NA	19	21	166	502	166	0	0	0	0	5	0	0	0.01	0
.	19.01.15-20.03.10-1-390335	33	1	1	0	0	0	0	0	0	0	0	NA	NA	NA	12	7	163	495	162	0	0	0	0	0	0	0	0	0
.	19.01.15-20.03.13-1-390336	122	19	19	2	0	1	588	18	18	0	0	NA	NA	NA	43	43	176	515	165	120	356	112	1	23	8	0.006	0.045	0.048
.	19.01.15-20.03.14-1-390337	155	13	13	4	0	3	589	12	12	0	0	NA	NA	NA	40	35	170	511	167	117	357	115	20	24	0	0.118	0.047	0
.	19.01.15-20.03.15-1-390338	339	30	30	7	0	6	630	24	24	0	0	NA	NA	NA	101	84	183	540	174	129	377	124	46	49	29	0.251	0.091	0.167
.	19.01.15-20.03.15-1-390339	94	9	9	1	0	1	579	8	8	0	0	NA	NA	NA	34	29	170	503	169	118	347	114	5	12	7	0.029	0.024	0.041
.	19.01.15-20.03.16-1-390340	123	10	10	0	0	0	585	9	9	0	0	NA	NA	NA	38	39	173	512	167	120	349	116	7	12	3	0.04	0.023	0.018
.	19.01.15-20.03.35-1-390366	116	6	6	1	0	0	594	5	5	0	0	NA	NA	NA	50	48	175	517	169	119	358	117	3	8	7	0.017	0.015	0.041
.	19.01.15-20.03.38-1-390370	57	2	2	1	0	1	297	1	1	0	0	NA	NA	NA	13	17	165	496	169	59	179	59	0	2	0	0	0.004	0
.	19.01.15-20.03.40-1-390373	38	1	1	0	0	0	0	0	0	0	0	NA	NA	NA	7	19	167	496	169	0	0	0	0	0	3	0	0	0.018
.	19.01.15-20.03.42-1-390375	119	5	5	1	0	1	591	4	4	0	0	NA	NA	NA	52	43	169	517	170	115	362	114	7	6	3	0.041	0.012	0.018
.	19.01.15-20.03.43-1-390376	58	2	2	0	0	0	569	1	1	0	0	NA	NA	NA	25	22	168	500	167	114	341	114	0	10	0	0	0.02	0
.	19.01.15-20.03.46-1-390377	35	1	1	0	0	0	0	0	0	0	0	NA	NA	NA	13	13	167	494	165	0	0	0	0	0	1	0	0	0.006
.	19.01.15-20.03.47-1-390380	63	4	4	0	0	0	561	3	3	0	0	NA	NA	NA	28	15	168	494	166	112	336	113	0	10	4	0	0.02	0.024
.	19.01.15-20.03.49-1-390383	99	9	9	2	0	1	586	7	7	0	0	NA	NA	NA	24	34	169	506	172	117	349	120	21	13	0	0.124	0.026	0
.	19.01.15-20.03.49-1-390384	253	23	23	4	0	3	610	18	18	0	0	NA	NA	NA	72	67	178	528	174	125	362	123	12	46	7	0.067	0.087	0.04
.	19.01.15-20.03.53-1-390385	207	11	11	3	0	2	605	8	8	0	0	NA	NA	NA	47	57	169	525	176	118	368	119	28	4	7	0.166	0.008	0.04
.	19.01.15-20.03.54-1-390386	59	2	2	0	0	0	149	1	1	0	0	NA	NA	NA	14	15	167	497	164	32	87	30	5	1	0	0.03	0.002	0
.	19.01.15-20.03.56-1-390388	174	20	20	5	0	5	605	15	15	0	0	NA	NA	NA	30	59	181	519	172	125	360	120	13	41	5	0.072	0.079	0.029
.	19.01.15-20.03.59-1-390389	34	1	1	0	0	0	0	0	0	0	0	NA	NA	NA	7	14	166	494	167	0	0	0	0	0	0	0	0	0
.	19.01.15-20.04.02-1-390390	264	27	27	7	0	4	605	23	23	0	0	NA	NA	NA	68	50	171	519	173	118	362	125	22	63	6	0.129	0.121	0.035
.	19.01.15-20.04.05-1-390391	288	51	51	11	0	10	633	49	49	0	0	NA	NA	NA	83	91	182	545	177	127	383	123	40	132	18	0.22	0.242	0.102
.	19.01.15-20.04.06-1-390392	152	8	8	1	0	1	587	6	6	0	0	NA	NA	NA	40	46	170	516	173	117	355	115	0	10	13	0	0.019	0.075
.	19.01.15-20.04.12-1-390396	93	8	8	2	0	0	580	6	6	0	0	NA	NA	NA	27	30	170	506	167	116	347	117	0	16	5	0	0.032	0.03
.	19.01.15-20.04.15-1-390397	62	4	4	0	0	0	570	2	2	0	0	NA	NA	NA	24	20	165	503	165	113	346	111	0	9	0	0	0.018	0
.	19.01.15-20.04.15-1-390398	215	28	28	9	0	6	618	25	25	0	0	NA	NA	NA	49	68	177	532	172	122	374	122	34	72	5	0.192	0.135	0.029
.	19.01.15-20.04.24-1-390415	64	2	2	1	0	1	50	1	1	0	0	NA	NA	NA	17	23	166	501	169	11	29	10	0	5	0	0	0.01	0
.	19.01.15-20.04.28-1-390416	59	2	2	1	0	1	575	1	1	0	0	NA	NA	NA	17	20	166	499	168	115	345	115	1	6	0	0.006	0.012	0
.	19.01.15-20.04.28-1-390417	169	15	15	4	0	2	602	11	11	0	0	NA	NA	NA	56	57	174	523	173	120	363	119	17	24	16	0.098	0.046	0.092
.	19.01.15-20.04.30-1-390419	31	1	1	0	0	0	0	0	0	0	0	NA	NA	NA	7	5	165	490	163	0	0	0	0	2	0	0	0.004	0
.	19.01.15-20.04.31-1-390421	86	3	3	1	0	1	583	2	2	0	0	NA	NA	NA	36	35	171	512	165	118	351	114	4	6	0	0.023	0.012	0
.	19.01.15-20.04.32-1-390423	88	3	3	0	0	0	584	2	2	0	0	NA	NA	NA	30	40	177	509	167	120	350	114	2	9	3	0.011	0.018	0.018
.	19.01.15-20.04.58-1-390437	123	6	6	0	0	0	580	5	5	0	0	NA	NA	NA	41	29	167	507	168	116	349	115	3	8	5	0.018	0.016	0.03
.	19.01.15-20.04.58-1-390438	146	11	11	2	0	2	577	8	8	0	0	NA	NA	NA	51	40	179	510	164	121	346	110	11	22	0	0.061	0.043	0
.	19.01.15-20.05.12-1-390447	154	15	15	2	0	2	606	11	11	0	0	NA	NA	NA	37	56	171	522	176	118	366	122	7	24	12	0.041	0.046	0.068
.	19.01.15-20.05.18-1-390448	32	1	1	0	0	0	0	0	0	0	0	NA	NA	NA	12	7	165	491	164	0	0	0	1	0	0	0.006	0	0
.	19.01.15-20.05.19-1-390449	120	7	7	2	0	2	590	6	6	0	0	NA	NA	NA	49	44	168	519	170	115	361	114	6	22	3	0.036	0.042	0.018
.	19.01.15-20.05.20-1-390454	419	37	37	14	0	9	668	33	33	0	0	NA	NA	NA	140	122	189	563	183	138	399	131	22	102	12	0.116	0.181	0.066
.	19.01.15-20.05.22-1-390470	64	2	2	0	0	0	575	1	1	0	0	NA	NA	NA	25	25	166	504	168	114	347	114	0	8	0	0	0.016	0
.	19.01.15-20.05.24-1-390471	184	9	9	1	0	1	600	7	7	0	0	NA	NA	NA	65	52	174	519	172	120	357	123	12	19	0	0.069	0.037	0
.	19.01.15-20.05.25-1-390472	66	5	5	0	0	0	573	3	3	0	0	NA	NA	NA	24	25	166	507	165	112	350	111	0	12	0	0	0.024	0
.	19.01.15-20.05.29-1-390473	265	21	21	8	0	5	623	17	17	0	0	NA	NA	NA	83	83	174	544	178	121	379	123	19	40	9	0.109	0.074	0.051
.	19.01.15-20.05.36-1-390482	177	29	29	6	0	5	597	24	24	0	0	NA	NA	NA	55	49	177	512	173	122	354	121	30	77	5	0.169	0.15	0.029
.	19.01.15-20.05.39-1-390487	208	27	27	4	0	3	616	24	24	0	0	NA	NA	NA	57	71	177	533	174	120	374	122	17	40	11	0.096	0.075	0.063
.	19.01.15-20.05.42-1-390489	34	1	1	0	0	0	0	0	0	0	0	NA	NA	NA	9	19	167	500	165	0	0	0	0	0	0	0	0	0
.	19.01.15-20.05.44-1-390490	259	52	52	17	0	14	612	48	48	0	0	NA	NA	NA	69	64	181	521	175	128	360	124	32	81	47	0.177	0.155	0.269
.	19.01.15-20.05.45-1-390491	147	30	30	10	0	7	597	28	28	0	0	NA	NA	NA	43	50	174	518	171	120	359	118	17	72	21	0.098	0.139	0.123
.	19.01.15-20.05.45-1-390492	115	12	12	3	0	2	571	11	11	0	0	NA	NA	NA	43	27	167	507	166	114	344	113	0	32	0	0	0.063	0
.	19.01.15-20.05.48-1-390496	150	20	20	7	0	6	584	17	17	0	0	NA	NA	NA	51	36	168	511	170	114	352	118	23	42	6	0.137	0.082	0.035
.	19.01.15-20.06.11-1-390501	176	22	22	6	0	4	599	19	19	0	0	NA	NA	NA	67	49	170	522	170	115	364	120	44	23	11	0.259	0.044	0.065
.	19.01.15-20.06.30-1-390523	148	8	8	2	0	2	600	7	7	0	0	NA	NA	NA	53	52	174	521	170	120	362	118	2	15	9	0.011	0.029	0.053
.	19.01.15-20.06.30-1-390524	218	30	30	10	0	9	618	28	28	0	0	NA	NA	NA	52	73	180	532	174	126	370	122	33	44	15	0.183	0.083	0.086
.	19.01.15-20.06.36-1-390530	270	29	29	7	0	6	611	28	28	0	0	NA	NA	NA	79	64	177	524	176	122	365	124	16	76	8	0.09	0.145	0.045
.	19.01.15-20.06.38-1-390534	36	1	1	0	0	0	0	0	0	0	0	NA	NA	NA	7	6	164	492	163	0	0	0	0	2	0	0	0.004	0
.	19.01.15-20.06.41-1-390538	262	21	21	8	0	6	612	19	19	0	0	NA	NA	NA	70	64	173	523	181	118	367	127	9	66	11	0.052	0.126	0.061
.	19.01.15-20.06.42-1-390539	124	5	5	1	0	0	588	4	4	0	0	NA	NA	NA	48	43	178	507	171	119	350	119	27	7	0	0.152	0.014	0
.	19.01.15-20.06.44-1-390540	205	18	18	3	0	2	608	17	17	0	0	NA	NA	NA	71	62	180	525	170	128	364	116	0	40	14	0	0.076	0.082
.	19.01.15-20.06.52-1-390546	143	7	7	2	0	1	589	5	5	0	0	NA	NA	NA	41	39	169	514	169	117	358	114	11	21	0	0.065	0.041	0
.	19.01.15-20.06.58-1-390547	88	6	6	2	0	2	582	5	5	0	0	NA	NA	NA	34	33	172	506	168	117	348	117	5	11	0	0.029	0.022	0
.	19.01.15-20.06.59-1-390548	159	10	10	2	0	1	611	9	9	0	0	NA	NA	NA	39	59	178	522	172	123	368	120	3	29	14	0.017	0.056	0.081
.	19.01.15-20.07.12-1-390556	117	12	12	3	0	3	569	11	11	0	0	NA	NA	NA	37	25	169	503	166	116	340	113	2	15	10	0.012	0.03	0.06
.	19.01.15-20.07.30-1-390577	91	6	6	1	0	1	582	4	4	0	0	NA	NA	NA	25	37	173	509	168	120	348	114	0	12	1	0	0.024	0.006
.	19.01.15-20.07.31-1-390579	89	3	3	1	0	1	582	2	2	0	0	NA	NA	NA	28	34	171	510	166	118	349	115	5	4	2	0.029	0.008	0.012
.	19.01.15-20.07.38-1-390587	33	1	1	0	0	0	0	0	0	0	0	NA	NA	NA	6	7	164	492	164	0	0	0	0	0	0	0	0	0
.	19.01.15-20.07.39-1-390589	292	49	49	15	0	10	623	46	46	0	0	NA	NA	NA	73	72	177	531	177	126	373	124	59	81	27	0.333	0.153	0.153
.	19.01.15-20.07.41-1-390592	148	14	14	7	0	4	590	12	12	0	0	NA	NA	NA	35	39	166	515	171	116	355	119	9	17	5	0.054	0.033	0.029
.	19.01.15-20.07.42-1-390594	188	17	17	5	0	4	606	12	12	0	0	NA	NA	NA	52	58	169	522	180	117	361	128	17	38	7	0.101	0.073	0.039
.	19.01.15-20.07.46-1-390596	88	5	5	2	0	1	587	4	4	0	0	NA	NA	NA	28	37	168	517	165	113	363	111	0	20	5	0	0.039	0.03
.	19.01.15-20.07.48-1-390599	34	1	1	1	0	1	0	0	0	0	0	NA	NA	NA	9	8	166	492	163	0	0	0	0	0	3	0	0	0.018
.	19.01.15-20.07.54-1-390601	119	9	9	3	0	3	591	8	8	0	0	NA	NA	NA	39	45	174	515	169	119	356	116	4	26	3	0.023	0.05	0.018
.	19.01.15-20.07.55-1-390602	56	2	2	0	0	0	576	1	1	0	0	NA	NA	NA	23	30	169	508	166	116	345	115	1	6	0	0.006	0.012	0
.	19.01.15-20.07.55-1-390603	265	20	20	6	0	4	620	17	17	0	0	NA	NA	NA	75	84	174	545	178	118	379	123	5	46	6	0.029	0.084	0.034
.	19.01.15-20.07.56-1-390604	60	3	3	0	0	0	50	2	2	0	0	NA	NA	NA	19	17	167	497	166	15	29	6	0	3	0	0	0.006	0
.	19.01.15-20.08.03-1-390605	206	18	18	2	0	2	619	17	17	0	0	NA	NA	NA	70	67	179	525	176	126	370	123	17	44	10	0.095	0.084	0.057
.	19.01.15-20.08.09-1-390607	83	4	4	1	0	1	578	3	3	0	0	NA	NA	NA	32	32	168	509	168	116	348	114	0	10	0	0	0.02	0
.	19.01.15-20.08.13-1-390611	201	16	16	4	0	4	604	13	13	0	0	NA	NA	NA	75	63	179	522	175	124	361	119	8	25	14	0.045	0.048	0.08
.	19.01.15-20.08.14-1-390612	119	6	6	3	0	2	586	4	4	0	0	NA	NA	NA	32	42	173	512	170	120	350	116	4	18	0	0.023	0.035	0
.	19.01.15-20.08.18-1-390613	125	5	5	1	0	1	599	4	4	0	0	NA	NA	NA	42	49	171	521	170	120	360	119	2	11	1	0.012	0.021	0.006
.	19.01.15-20.08.20-1-390616	61	2	2	0	0	0	497	0	0	0	0	NA	NA	NA	25	19	169	496	167	107	291	99	3	2	0	0.018	0.004	0
.	19.01.15-20.08.25-1-390632	62	2	2	0	0	0	394	1	1	0	0	NA	NA	NA	16	16	169	495	165	77	240	77	0	0	3	0	0	0.018
.	19.01.15-20.08.29-1-390633	31	1	1	0	0	0	0	0	0	0	0	NA	NA	NA	5	9	165	494	163	0	0	0	0	0	1	0	0	0.006
.	19.01.15-20.08.35-1-390641	60	3	3	1	0	1	571	2	2	0	0	NA	NA	NA	20	25	167	507	164	113	346	112	3	3	3	0.018	0.006	0.018
.	19.01.15-20.08.35-1-390642	63	2	2	1	0	1	571	1	1	0	0	NA	NA	NA	13	18	167	500	164	117	344	110	0	6	0	0	0.012	0
.	19.01.15-20.08.37-1-390644	180	8	8	4	0	3	618	7	7	0	0	NA	NA	NA	64	71	185	527	172	131	370	117	2	14	4	0.011	0.027	0.023
.	19.01.15-20.08.38-1-390646	116	12	12	3	0	2	586	11	11	0	0	NA	NA	NA	37	41	169	515	170	113	357	116	10	33	0	0.059	0.064	0
.	19.01.15-20.08.42-1-390650	86	4	4	0	0	0	583	3	3	0	0	NA	NA	NA	24	33	169	507	170	118	349	116	5	2	7	0.03	0.004	0.041
.	19.01.15-20.08.43-1-390651	36	1	1	1	0	1	0	0	0	0	0	NA	NA	NA	7	11	165	491	168	0	0	0	1	0	0	0.006	0	0
.	19.01.15-20.08.46-1-390654	173	10	10	2	0	2	618	9	9	0	0	NA	NA	NA	50	69	175	528	179	122	373	123	13	22	1	0.074	0.042	0.006
.	19.01.15-20.08.46-1-390655	90	3	3	1	0	1	573	2	2	0	0	NA	NA	NA	26	21	167	501	166	115	342	116	0	8	0	0	0.016	0
.	19.01.15-20.08.49-1-390657	271	27	27	1	0	1	615	24	24	0	0	NA	NA	NA	76	73	182	527	177	125	367	123	13	58	0	0.071	0.11	0
.	19.01.15-20.08.49-1-390659	154	12	12	2	0	2	605	10	10	0	0	NA	NA	NA	51	57	172	523	175	120	362	123	19	20	1	0.11	0.038	0.006
.	19.01.15-20.08.54-1-390660	149	10	10	2	0	1	590	8	8	0	0	NA	NA	NA	50	41	171	512	171	116	357	117	0	29	5	0	0.057	0.029
.	19.01.15-20.08.57-1-390662	218	12	12	4	0	3	620	9	9	0	0	NA	NA	NA	60	74	179	532	176	127	370	123	27	25	1	0.151	0.047	0.006
.	19.01.15-20.08.58-1-390663	142	13	13	9	0	5	596	9	9	0	0	NA	NA	NA	39	48	174	514	173	121	356	119	12	33	14	0.069	0.064	0.081
.	19.01.15-20.09.01-1-390664	65	3	3	0	0	0	564	2	2	0	0	NA	NA	NA	32	21	169	499	166	116	334	114	0	5	3	0	0.01	0.018
.	19.01.15-20.09.01-1-390665	380	53	53	12	0	9	656	52	52	0	0	NA	NA	NA	119	108	183	549	189	132	391	133	61	114	21	0.333	0.208	0.111
.	19.01.15-20.09.19-1-390674	119	12	12	3	0	3	588	9	9	0	0	NA	NA	NA	35	36	168	511	170	116	354	118	0	36	13	0	0.07	0.076
.	19.01.15-20.09.23-1-390694	120	8	8	2	0	2	579	5	5	0	0	NA	NA	NA	42	30	165	508	170	111	352	116	4	10	4	0.024	0.02	0.024
.	19.01.15-20.09.26-1-390695	30	1	1	1	0	1	0	0	0	0	0	NA	NA	NA	6	7	165	493	162	0	0	0	0	0	0	0	0	0
.	19.01.15-20.09.31-1-390698	62	2	2	1	0	1	570	1	1	0	0	NA	NA	NA	26	27	167	508	165	114	347	109	0	4	2	0	0.008	0.012
.	19.01.15-20.09.33-1-390702	59	2	2	0	0	0	247	1	1	0	0	NA	NA	NA	12	21	170	501	163	56	145	46	0	2	0	0	0.004	0
.	19.01.15-20.09.38-1-390707	90	5	5	1	0	1	578	2	2	0	0	NA	NA	NA	35	34	168	509	170	114	349	115	12	7	2	0.071	0.014	0.012
.	19.01.15-20.09.40-1-390710	188	46	46	16	0	14	588	43	43	0	0	NA	NA	NA	67	50	167	525	171	114	355	119	35	107	27	0.21	0.204	0.158
.	19.01.15-20.09.45-1-390712	60	2	2	1	0	1	247	0	0	0	0	NA	NA	NA	14	19	167	502	163	45	150	52	0	1	1	0	0.002	0.006
.	19.01.15-20.09.46-1-390714	92	3	3	1	0	1	572	2	2	0	0	NA	NA	NA	27	19	166	498	168	113	343	116	3	2	4	0.018	0.004	0.024
.	19.01.15-20.09.49-1-390718	258	29	29	11	0	10	613	27	27	0	0	NA	NA	NA	85	72	176	534	175	119	374	120	6	97	13	0.034	0.182	0.074
.	19.01.15-20.09.54-1-390719	88	3	3	1	0	1	575	2	2	0	0	NA	NA	NA	33	27	168	505	167	118	343	114	3	13	0	0.018	0.026	0
.	19.01.15-20.09.54-1-390720	35	1	1	0	0	0	0	0	0	0	0	NA	NA	NA	7	7	166	492	162	0	0	0	0	0	0	0	0	0
.	19.01.15-20.09.54-1-390721	32	1	1	0	0	0	0	0	0	0	0	NA	NA	NA	14	8	165	493	163	0	0	0	0	2	0	0	0.004	0
.	19.01.15-20.09.55-1-390722	59	2	2	2	0	2	574	1	1	0	0	NA	NA	NA	22	26	170	504	165	115	346	113	0	6	0	0	0.012	0
.	19.01.15-20.09.57-1-390723	406	43	43	11	0	7	668	39	39	0	0	NA	NA	NA	90	132	189	566	190	134	401	133	44	69	28	0.233	0.122	0.147
.	19.01.15-20.09.57-1-390724	31	1	1	0	0	0	0	0	0	0	0	NA	NA	NA	10	13	164	497	165	0	0	0	0	0	2	0	0	0.012
.	19.01.15-20.09.59-1-390725	83	4	4	0	0	0	577	3	3	0	0	NA	NA	NA	37	33	168	512	166	117	349	111	0	6	2	0	0.012	0.012
.	19.01.15-20.10.00-1-390726	146	22	22	10	0	8	590	19	19	0	0	NA	NA	NA	42	37	173	509	168	121	354	115	38	44	9	0.22	0.086	0.054
.	19.01.15-20.10.09-1-390731	205	35	35	15	0	10	613	30	30	0	0	NA	NA	NA	71	68	180	524	177	125	367	121	44	73	20	0.244	0.139	0.113
.	19.01.15-20.10.10-1-390735	122	18	18	8	0	6	578	15	15	0	0	NA	NA	NA	45	31	169	508	167	118	346	114	14	38	5	0.083	0.075	0.03
.	19.01.15-20.10.15-1-390737	171	7	7	2	0	2	597	6	6	0	0	NA	NA	NA	59	48	176	512	173	119	356	122	5	16	5	0.028	0.031	0.029
.	19.01.15-20.10.46-1-390771	148	9	9	4	0	2	592	7	7	0	0	NA	NA	NA	51	44	174	510	173	119	354	119	12	24	0	0.069	0.047	0
.	19.01.15-20.10.57-1-390776	35	1	1	0	0	0	0	0	0	0	0	NA	NA	NA	6	17	167	495	168	0	0	0	0	3	0	0	0.006	0
.	19.01.15-20.10.58-1-390777	33	1	1	0	0	0	0	0	0	0	0	NA	NA	NA	11	6	164	493	162	0	0	0	2	0	0	0.012	0	0
.	19.01.15-20.11.00-1-390778	63	2	2	0	0	0	568	1	1	0	0	NA	NA	NA	27	20	166	502	165	113	341	114	1	0	3	0.006	0	0.018
.	19.01.15-20.11.00-1-390779	118	8	8	4	0	4	592	6	6	0	0	NA	NA	NA	37	39	172	514	166	119	359	114	10	10	0	0.058	0.019	0
.	19.01.15-20.11.01-1-390780	186	19	19	5	0	3	604	17	17	0	0	NA	NA	NA	57	53	173	518	175	123	360	121	16	25	15	0.092	0.048	0.086
.	19.01.15-20.11.02-1-390781	62	3	3	2	0	1	572	2	2	0	0	NA	NA	NA	21	23	168	501	167	115	344	113	0	6	8	0	0.012	0.048
.	19.01.15-20.11.05-1-390782	179	51	51	17	0	14	609	47	47	0	0	NA	NA	NA	56	61	173	525	176	121	367	121	42	114	12	0.243	0.217	0.068
.	19.01.15-20.11.08-1-390783	120	9	9	1	0	1	580	8	8	0	0	NA	NA	NA	34	38	169	514	168	118	350	112	0	6	16	0	0.012	0.095
.	19.01.15-20.11.12-1-390791	249	49	49	11	0	11	621	44	44	0	0	NA	NA	NA	86	85	182	542	174	126	373	122	55	98	6	0.302	0.181	0.034
.	19.01.15-20.11.13-1-390792	173	9	9	2	0	1	614	8	8	0	0	NA	NA	NA	29	61	176	528	170	124	372	118	12	19	4	0.068	0.036	0.024
.	19.01.15-20.11.18-1-390793	100	10	10	3	0	3	577	8	8	0	0	NA	NA	NA	22	25	164	504	170	110	350	117	1	11	14	0.006	0.022	0.082
.	19.01.15-20.11.19-1-390794	179	13	13	7	0	7	611	12	12	0	0	NA	NA	NA	45	63	176	523	177	124	363	124	16	35	2	0.091	0.067	0.011
.	19.01.15-20.11.29-1-390816	116	10	10	4	0	4	570	7	7	0	0	NA	NA	NA	36	29	170	502	170	116	342	112	10	9	8	0.059	0.018	0.047
.	19.01.15-20.11.33-1-390820	177	13	13	6	0	3	597	9	9	0	0	NA	NA	NA	49	43	172	516	168	119	359	119	22	24	11	0.128	0.047	0.065
.	19.01.15-20.11.33-1-390821	92	10	10	1	0	1	569	6	6	0	0	NA	NA	NA	32	28	170	501	170	116	338	115	2	4	11	0.012	0.008	0.065
.	19.01.15-20.11.38-1-390828	67	5	5	2	0	2	575	4	4	0	0	NA	NA	NA	23	22	168	503	164	114	348	113	2	13	1	0.012	0.026	0.006
.	19.01.15-20.11.39-1-390829	120	9	9	4	0	2	590	8	8	0	0	NA	NA	NA	36	40	172	514	167	118	357	115	7	35	4	0.041	0.068	0.024
.	19.01.15-20.11.49-1-390841	288	30	30	9	0	7	638	28	28	0	0	NA	NA	NA	88	99	183	551	178	128	387	123	18	54	13	0.098	0.098	0.073
.	19.01.15-20.11.58-1-390842	31	1	1	0	0	0	0	0	0	0	0	NA	NA	NA	9	9	163	494	165	0	0	0	0	0	0	0	0	0
.	19.01.15-20.12.00-1-390844	158	8	8	0	0	0	595	7	7	0	0	NA	NA	NA	41	44	173	514	170	121	357	117	8	9	8	0.046	0.018	0.047
.	19.01.15-20.12.00-1-390845	182	12	12	5	0	3	599	9	9	0	0	NA	NA	NA	56	58	178	521	172	123	357	119	28	31	1	0.157	0.06	0.006
.	19.01.15-20.12.04-1-390846	185	16	16	6	0	5	604	15	15	0	0	NA	NA	NA	62	63	177	529	170	121	365	118	25	50	5	0.141	0.095	0.029
.	19.01.15-20.12.09-1-390847	120	13	13	3	0	2	577	10	10	0	0	NA	NA	NA	52	42	175	512	168	118	345	114	9	24	3	0.051	0.047	0.018
.	19.01.15-20.12.14-1-390851	60	2	2	1	0	1	196	1	1	0	0	NA	NA	NA	11	15	164	499	165	37	117	42	0	1	0	0	0.002	0
.	19.01.15-20.12.24-1-390871	165	21	21	2	0	2	600	20	20	0	0	NA	NA	NA	48	50	170	517	176	115	363	122	43	19	7	0.253	0.037	0.04
.	19.01.15-20.12.25-1-390872	176	19	19	4	0	1	600	17	17	0	0	NA	NA	NA	53	48	178	514	169	126	357	117	15	54	0	0.084	0.105	0
.	19.01.15-20.12.28-1-390873	145	15	15	6	0	5	596	13	13	0	0	NA	NA	NA	48	48	174	513	174	120	356	120	13	31	7	0.075	0.06	0.04
.	19.01.15-20.12.31-1-390876	90	4	4	1	0	0	588	2	2	0	0	NA	NA	NA	21	32	171	506	168	119	352	117	4	12	0	0.023	0.024	0
.	19.01.15-20.12.32-1-390877	259	36	36	6	0	4	623	34	34	0	0	NA	NA	NA	62	75	181	524	183	127	367	129	23	77	14	0.127	0.147	0.077
.	19.01.15-20.12.34-1-390881	123	13	13	5	0	5	583	11	11	0	0	NA	NA	NA	45	36	174	508	167	119	350	114	1	53	0	0.006	0.104	0
.	19.01.15-20.12.43-1-390890	91	7	7	3	0	3	583	6	6	0	0	NA	NA	NA	36	35	171	507	170	117	350	116	11	21	0	0.064	0.041	0
.	19.01.15-20.12.43-1-390891	150	8	8	5	0	5	590	6	6	0	0	NA	NA	NA	35	48	177	512	172	123	352	115	3	13	5	0.017	0.025	0.029
.	19.01.15-20.12.49-1-390896	90	3	3	0	0	0	564	2	2	0	0	NA	NA	NA	33	16	167	499	163	114	341	109	3	4	0	0.018	0.008	0
.	19.01.15-20.13.00-1-390897	63	3	3	0	0	0	545	2	2	0	0	NA	NA	NA	16	14	163	497	167	109	328	108	2	3	0	0.012	0.006	0
.	19.01.15-20.13.03-1-390898	81	3	3	1	0	1	564	2	2	0	0	NA	NA	NA	34	21	166	500	168	110	339	115	6	7	0	0.036	0.014	0
.	19.01.15-20.13.03-1-390899	34	1	1	1	0	1	0	0	0	0	0	NA	NA	NA	6	6	163	490	166	0	0	0	0	0	0	0	0	0
.	19.01.15-20.13.04-1-390900	92	4	4	0	0	0	579	3	3	0	0	NA	NA	NA	34	36	169	507	173	117	344	118	4	4	0	0.024	0.008	0
.	19.01.15-20.13.04-1-390902	283	32	32	10	0	7	630	30	30	0	0	NA	NA	NA	85	81	181	534	179	128	375	127	34	92	12	0.188	0.172	0.067
.	19.01.15-20.13.05-1-390903	33	1	1	0	0	0	0	0	0	0	0	NA	NA	NA	8	7	165	491	164	0	0	0	0	2	0	0	0.004	0
.	19.01.15-20.13.06-1-390904	86	3	3	1	0	1	578	2	2	0	0	NA	NA	NA	25	27	169	504	167	115	349	114	4	2	1	0.024	0.004	0.006
.	19.01.15-20.13.06-1-390905	92	6	6	0	0	0	568	5	5	0	0	NA	NA	NA	28	22	171	498	166	115	341	112	0	10	4	0	0.02	0.024
.	19.01.15-20.13.08-1-390906	120	12	12	5	0	5	587	10	10	0	0	NA	NA	NA	18	33	170	506	170	119	350	118	4	22	20	0.024	0.043	0.118
.	19.01.15-20.13.14-1-390914	110	6	6	2	0	2	582	5	5	0	0	NA	NA	NA	59	44	170	516	171	115	352	115	6	11	0	0.035	0.021	0
.	19.01.15-20.13.17-1-390915	64	6	6	1	0	1	580	4	4	0	0	NA	NA	NA	23	31	172	507	165	119	348	113	12	7	0	0.07	0.014	0
.	19.01.15-20.13.27-1-390935	123	8	8	3	0	3	584	7	7	0	0	NA	NA	NA	40	34	167	508	172	114	348	122	1	13	8	0.006	0.026	0.047
.	19.01.15-20.13.27-1-390936	254	47	47	10	0	10	633	42	42	0	0	NA	NA	NA	78	92	176	550	179	121	387	125	38	96	24	0.216	0.175	0.134
.	19.01.15-20.13.29-1-390937	62	3	3	1	0	1	568	2	2	0	0	NA	NA	NA	30	22	169	500	166	115	341	112	6	4	0	0.036	0.008	0
.	19.01.15-20.13.34-1-390943	33	1	1	0	0	0	0	0	0	0	0	NA	NA	NA	10	8	165	493	163	0	0	0	0	2	0	0	0.004	0
.	19.01.15-20.13.37-1-390947	61	2	2	1	0	1	348	1	1	0	0	NA	NA	NA	24	18	167	500	164	77	208	63	0	7	0	0	0.014	0
.	19.01.15-20.13.41-1-390952	90	6	6	2	0	1	581	3	3	0	0	NA	NA	NA	33	31	168	508	168	114	352	115	0	12	0	0	0.024	0
.	19.01.15-20.13.42-1-390953	63	3	3	1	0	1	579	2	2	0	0	NA	NA	NA	19	30	170	508	165	117	351	111	7	2	4	0.041	0.004	0.024
.	19.01.15-20.13.43-1-390954	31	1	1	0	0	0	0	0	0	0	0	NA	NA	NA	10	8	165	494	162	0	0	0	0	0	0	0	0	0
.	19.01.15-20.13.45-1-390955	176	20	20	4	0	4	603	18	18	0	0	NA	NA	NA	63	57	175	523	172	121	365	117	42	40	14	0.24	0.076	0.081
.	19.01.15-20.13.46-1-390957	236	17	17	4	0	3	614	15	15	0	0	NA	NA	NA	73	67	179	528	173	125	371	118	12	55	6	0.067	0.104	0.035
.	19.01.15-20.13.49-1-390961	36	1	1	0	0	0	0	0	0	0	0	NA	NA	NA	11	12	165	495	165	0	0	0	0	0	0	0	0	0
.	19.01.15-20.13.51-1-390962	37	1	1	0	0	0	0	0	0	0	0	NA	NA	NA	8	6	163	494	162	0	0	0	0	1	0	0	0.002	0
.	19.01.15-20.13.53-1-390963	194	23	23	6	0	4	599	21	21	0	0	NA	NA	NA	61	51	174	512	178	122	352	125	27	42	10	0.155	0.082	0.056
.	19.01.15-20.13.55-1-390965	247	13	13	6	0	3	626	12	12	0	0	NA	NA	NA	74	78	173	537	181	116	382	128	13	61	0	0.075	0.114	0
.	19.01.15-20.13.58-1-390966	88	5	5	3	0	1	574	3	3	0	0	NA	NA	NA	36	30	170	506	167	118	345	111	4	4	7	0.024	0.008	0.042
.	19.01.15-20.13.59-1-390967	32	1	1	1	0	1	0	0	0	0	0	NA	NA	NA	10	12	165	496	164	0	0	0	0	0	0	0	0	0
.	19.01.15-20.14.05-1-390968	348	43	43	13	0	7	628	41	41	0	0	NA	NA	NA	94	80	182	534	177	129	377	122	48	90	13	0.264	0.169	0.073
.	19.01.15-20.14.12-1-390972	92	12	12	3	0	3	576	7	7	0	0	NA	NA	NA	42	32	165	515	165	113	353	110	4	13	11	0.024	0.025	0.067
.	19.01.15-20.14.18-1-390973	332	34	34	4	0	4	634	30	30	0	0	NA	NA	NA	94	96	185	544	180	131	381	122	22	67	4	0.119	0.123	0.022
.	19.01.15-20.14.23-1-390990	93	4	4	1	0	1	567	3	3	0	0	NA	NA	NA	32	25	168	504	166	113	342	112	0	8	7	0	0.016	0.042
.	19.01.15-20.14.30-1-390991	143	8	8	5	0	3	595	6	6	0	0	NA	NA	NA	45	50	173	515	175	118	359	118	3	34	0	0.017	0.066	0
.	19.01.15-20.14.36-1-390999	65	3	3	1	0	1	577	2	2	0	0	NA	NA	NA	23	28	170	503	168	115	346	116	4	5	0	0.024	0.01	0
.	19.01.15-20.14.36-1-391000	57	2	2	0	0	0	198	1	1	0	0	NA	NA	NA	20	18	166	499	166	44	118	36	0	1	0	0	0.002	0
.	19.01.15-20.14.40-1-391005	56	2	2	0	0	0	299	1	1	0	0	NA	NA	NA	18	12	166	495	164	59	188	52	0	4	0	0	0.008	0
.	19.01.15-20.14.45-1-391007	210	9	9	2	0	2	608	8	8	0	0	NA	NA	NA	72	62	173	531	171	121	370	117	9	25	7	0.052	0.047	0.041
.	19.01.15-20.14.46-1-391009	114	7	7	0	0	0	585	5	5	0	0	NA	NA	NA	39	41	173	511	170	117	351	117	4	10	10	0.023	0.02	0.059
.	19.01.15-20.14.48-1-391012	65	3	3	1	0	1	576	2	2	0	0	NA	NA	NA	20	18	170	497	164	117	347	112	0	12	0	0	0.024	0
.	19.01.15-20.14.51-1-391014	143	13	13	2	0	2	596	12	12	0	0	NA	NA	NA	46	46	169	516	174	115	359	122	10	35	0	0.059	0.068	0
.	19.01.15-20.14.54-1-391015	176	12	12	4	0	4	590	11	11	0	0	NA	NA	NA	39	40	169	514	170	115	358	117	5	32	1	0.03	0.062	0.006
.	19.01.15-20.14.55-1-391016	123	10	10	1	0	1	575	9	9	0	0	NA	NA	NA	35	26	167	503	169	115	344	116	8	10	3	0.048	0.02	0.018
.	19.01.15-20.15.03-1-391017	153	15	15	4	0	1	588	14	14	0	0	NA	NA	NA	40	42	168	519	168	117	355	116	32	24	7	0.19	0.046	0.042
.	19.01.15-20.15.05-1-391018	361	29	29	9	0	5	650	26	26	0	0	NA	NA	NA	79	102	183	552	180	132	390	128	38	67	2	0.208	0.121	0.011
.	19.01.15-20.15.07-1-391019	123	17	17	5	0	2	589	14	14	0	0	NA	NA	NA	46	42	170	514	171	117	354	118	14	58	11	0.082	0.113	0.064
.	19.01.15-20.15.13-1-391028	243	17	17	3	0	3	609	14	14	0	0	NA	NA	NA	67	55	175	521	172	123	364	122	10	46	3	0.057	0.088	0.017
.	19.01.15-20.15.14-1-391029	66	3	3	0	0	0	574	2	2	0	0	NA	NA	NA	25	27	170	503	167	117	345	112	0	10	0	0	0.02	0
.	19.01.15-20.15.17-1-391030	34	1	1	0	0	0	0	0	0	0	0	NA	NA	NA	15	7	165	491	164	0	0	0	0	0	1	0	0	0.006
.	19.01.15-20.15.22-1-391031	179	31	31	6	0	5	606	29	29	0	0	NA	NA	NA	55	55	171	522	175	121	361	124	26	74	18	0.152	0.142	0.103
.	19.01.15-20.15.23-1-391047	211	10	10	2	0	1	620	9	9	0	0	NA	NA	NA	54	65	178	529	171	128	371	121	17	25	5	0.096	0.047	0.029
.	19.01.15-20.15.25-1-391048	120	6	6	2	0	2	579	5	5	0	0	NA	NA	NA	33	36	171	510	168	113	349	117	3	11	2	0.018	0.022	0.012
.	19.01.15-20.15.28-1-391053	126	9	9	1	0	1	596	7	7	0	0	NA	NA	NA	45	49	176	513	173	123	352	121	0	27	0	0	0.053	0
.	19.01.15-20.15.36-1-391062	150	16	16	4	0	2	593	14	14	0	0	NA	NA	NA	64	45	178	509	171	124	351	118	12	39	3	0.067	0.077	0.018
.	19.01.15-20.15.42-1-391068	98	4	4	2	0	1	584	3	3	0	0	NA	NA	NA	34	37	171	507	172	117	347	120	3	11	6	0.018	0.022	0.035
.	19.01.15-20.15.44-1-391069	208	21	21	8	0	4	605	19	19	0	0	NA	NA	NA	61	55	174	521	173	123	361	121	17	46	12	0.098	0.088	0.069
.	19.01.15-20.15.48-1-391072	176	19	19	5	0	4	605	17	17	0	0	NA	NA	NA	52	51	175	518	171	122	362	121	28	33	8	0.16	0.064	0.047
.	19.01.15-20.15.52-1-391075	154	15	15	5	0	4	583	14	14	0	0	NA	NA	NA	46	32	167	505	173	113	350	120	12	26	15	0.072	0.051	0.087
.	19.01.15-20.15.53-1-391076	91	7	7	3	0	3	585	6	6	0	0	NA	NA	NA	33	37	168	510	172	113	354	118	14	7	0	0.083	0.014	0
.	19.01.15-20.15.56-1-391077	181	7	7	2	0	1	606	6	6	0	0	NA	NA	NA	50	59	173	529	170	120	366	120	7	15	3	0.04	0.028	0.018
.	19.01.15-20.16.01-1-391078	64	2	2	1	0	1	576	1	1	0	0	NA	NA	NA	21	29	172	501	169	117	344	115	0	1	2	0	0.002	0.012
.	19.01.15-20.16.05-1-391079	85	4	4	0	0	0	576	3	3	0	0	NA	NA	NA	35	33	165	507	174	111	347	118	0	11	0	0	0.022	0
.	19.01.15-20.16.06-1-391080	146	13	13	6	0	4	586	12	12	0	0	NA	NA	NA	39	38	167	510	174	115	352	119	7	25	12	0.042	0.049	0.069
.	19.01.15-20.16.13-1-391084	96	3	3	1	0	1	587	2	2	0	0	NA	NA	NA	26	34	170	505	172	119	348	120	5	3	3	0.029	0.006	0.017
.	19.01.15-20.16.17-1-391085	273	44	44	7	0	5	616	41	41	0	0	NA	NA	NA	68	74	175	541	171	120	377	119	43	85	21	0.246	0.157	0.123
.	19.01.15-20.16.18-1-391086	116	8	8	0	0	0	594	7	7	0	0	NA	NA	NA	36	45	168	520	170	118	361	115	1	17	3	0.006	0.033	0.018
.	19.01.15-20.16.20-1-391087	114	9	9	2	0	2	589	7	7	0	0	NA	NA	NA	34	40	169	516	168	118	357	114	5	29	0	0.03	0.056	0
.	19.01.15-20.16.21-1-391088	282	42	42	11	0	6	620	38	38	0	0	NA	NA	NA	82	80	175	541	177	119	378	123	43	98	15	0.246	0.181	0.085
.	19.01.15-20.16.23-1-391108	36	1	1	0	0	0	0	0	0	0	0	NA	NA	NA	16	8	166	491	164	0	0	0	0	0	0	0	0	0
.	19.01.15-20.16.26-1-391110	62	2	2	0	0	0	299	1	1	0	0	NA	NA	NA	18	13	164	498	164	53	198	48	0	2	3	0	0.004	0.018
.	19.01.15-20.16.26-1-391111	205	19	19	2	0	1	607	16	16	0	0	NA	NA	NA	69	61	174	526	174	119	365	123	19	29	3	0.109	0.055	0.017
.	19.01.15-20.16.30-1-391112	121	10	10	3	0	3	585	7	7	0	0	NA	NA	NA	28	34	171	510	166	116	354	115	3	17	0	0.018	0.033	0
.	19.01.15-20.16.35-1-391119	220	27	27	9	0	7	611	25	25	0	0	NA	NA	NA	65	64	176	529	172	124	366	121	24	58	13	0.136	0.11	0.076
.	19.01.15-20.16.37-1-391122	147	12	12	2	0	2	592	9	9	0	0	NA	NA	NA	53	54	174	524	169	120	359	113	7	26	18	0.04	0.05	0.107
.	19.01.15-20.16.40-1-391126	63	2	2	1	0	1	572	1	1	0	0	NA	NA	NA	29	33	166	513	167	113	346	113	8	3	0	0.048	0.006	0
.	19.01.15-20.16.42-1-391128	86	4	4	1	0	1	576	2	2	0	0	NA	NA	NA	22	24	168	502	167	114	347	115	1	16	0	0.006	0.032	0
.	19.01.15-20.16.51-1-391134	125	10	10	2	0	2	581	8	8	0	0	NA	NA	NA	33	34	170	506	171	116	345	120	3	41	1	0.018	0.081	0.006
.	19.01.15-20.16.55-1-391135	60	2	2	1	0	1	574	1	1	0	0	NA	NA	NA	24	23	169	501	166	117	346	111	0	5	0	0	0.01	0
.	19.01.15-20.16.58-1-391136	208	10	10	1	0	1	623	8	8	0	0	NA	NA	NA	66	81	176	541	177	124	374	125	6	26	6	0.034	0.048	0.034
.	19.01.15-20.17.03-1-391137	36	1	1	0	0	0	0	0	0	0	0	NA	NA	NA	6	13	165	497	164	0	0	0	0	2	0	0	0.004	0
.	19.01.15-20.17.07-1-391138	59	3	3	1	0	1	572	2	2	0	0	NA	NA	NA	25	18	169	496	166	115	344	113	0	8	2	0	0.016	0.012
.	19.01.15-20.17.07-1-391139	32	1	1	0	0	0	0	0	0	0	0	NA	NA	NA	13	4	165	489	163	0	0	0	2	0	0	0.012	0	0
.	19.01.15-20.17.07-1-391140	35	1	1	1	0	1	0	0	0	0	0	NA	NA	NA	13	12	165	493	167	0	0	0	0	0	0	0	0	0
.	19.01.15-20.17.08-1-391141	257	24	24	7	0	4	638	23	23	0	0	NA	NA	NA	85	98	185	542	184	130	376	132	8	75	7	0.043	0.138	0.038
.	19.01.15-20.17.09-1-391142	140	12	12	1	0	1	584	11	11	0	0	NA	NA	NA	38	36	171	508	170	115	351	118	11	21	0	0.064	0.041	0
.	19.01.15-20.17.19-1-391150	178	14	14	2	0	2	608	12	12	0	0	NA	NA	NA	54	61	179	518	177	124	363	121	6	12	10	0.034	0.023	0.056
.	19.01.15-20.17.19-1-391151	383	31	31	6	0	4	657	30	30	0	0	NA	NA	NA	116	117	184	565	181	131	398	128	28	61	10	0.152	0.108	0.055
.	19.01.15-20.17.20-1-391152	92	7	7	0	0	0	582	6	6	0	0	NA	NA	NA	32	35	171	506	171	116	348	118	5	14	9	0.029	0.028	0.053
.	19.01.15-20.17.20-1-391153	124	6	6	3	0	3	591	5	5	0	0	NA	NA	NA	37	40	170	516	167	117	358	116	0	27	0	0	0.052	0
.	19.01.15-20.17.30-1-391174	154	9	9	3	0	3	597	7	7	0	0	NA	NA	NA	47	55	180	516	172	123	355	119	16	7	7	0.089	0.014	0.041
.	19.01.15-20.17.31-1-391176	33	1	1	0	0	0	0	0	0	0	0	NA	NA	NA	12	9	163	493	166	0	0	0	0	1	0	0	0.002	0
.	19.01.15-20.17.33-1-391180	264	26	26	6	0	5	629	24	24	0	0	NA	NA	NA	76	85	184	535	179	127	375	127	28	76	7	0.152	0.142	0.039
.	19.01.15-20.17.37-1-391184	88	6	6	0	0	0	573	5	5	0	0	NA	NA	NA	27	31	168	509	167	113	347	113	0	17	0	0	0.033	0
.	19.01.15-20.17.42-1-391190	173	12	12	4	0	3	598	11	11	0	0	NA	NA	NA	54	52	173	519	173	117	360	121	18	28	3	0.104	0.054	0.017
.	19.01.15-20.17.43-1-391191	62	2	2	0	0	0	346	1	1	0	0	NA	NA	NA	20	19	167	497	168	72	203	71	0	4	0	0	0.008	0
.	19.01.15-20.17.52-1-391196	63	2	2	0	0	0	569	1	1	0	0	NA	NA	NA	26	20	170	496	167	116	340	113	0	4	0	0	0.008	0
.	19.01.15-20.17.52-1-391197	60	2	2	1	0	1	99	1	1	0	0	NA	NA	NA	12	17	167	498	165	22	61	16	1	1	0	0.006	0.002	0
.	19.01.15-20.17.53-1-391198	97	5	5	2	0	2	582	4	4	0	0	NA	NA	NA	31	29	168	506	168	116	349	117	0	11	5	0	0.022	0.03
.	19.01.15-20.17.55-1-391199	154	16	16	4	0	4	586	15	15	0	0	NA	NA	NA	64	47	168	516	176	113	352	121	15	25	16	0.089	0.048	0.091
.	19.01.15-20.17.56-1-391200	33	1	1	0	0	0	0	0	0	0	0	NA	NA	NA	7	9	164	496	162	0	0	0	0	0	0	0	0	0
.	19.01.15-20.17.59-1-391201	185	18	18	6	0	6	598	15	15	0	0	NA	NA	NA	54	52	173	517	175	116	360	122	20	38	3	0.116	0.074	0.017
.	19.01.15-20.18.01-1-391202	108	6	6	2	0	2	587	4	4	0	0	NA	NA	NA	33	38	172	511	168	118	353	116	5	6	10	0.029	0.012	0.06
.	19.01.15-20.18.06-1-391204	184	12	12	4	0	4	595	11	11	0	0	NA	NA	NA	55	52	169	521	175	117	358	120	4	23	3	0.024	0.044	0.017
.	19.01.15-20.18.10-1-391208	270	18	18	5	0	5	618	16	16	0	0	NA	NA	NA	61	70	176	532	175	124	372	122	13	45	6	0.074	0.085	0.034
.	19.01.15-20.18.11-1-391209	64	2	2	0	0	0	575	1	1	0	0	NA	NA	NA	30	24	166	503	168	114	346	115	0	2	2	0	0.004	0.012
.	19.01.15-20.18.20-1-391212	36	1	1	1	0	1	0	0	0	0	0	NA	NA	NA	9	12	166	494	165	0	0	0	5	0	0	0.03	0	0
.	19.01.15-20.18.24-1-391228	230	19	19	6	0	6	616	17	17	0	0	NA	NA	NA	79	73	173	535	178	119	374	123	6	60	5	0.035	0.112	0.028
.	19.01.15-20.18.25-1-391229	59	3	3	1	0	1	568	2	2	0	0	NA	NA	NA	21	20	164	502	167	111	341	116	0	6	2	0	0.012	0.012
.	19.01.15-20.18.26-1-391230	39	1	1	0	0	0	0	0	0	0	0	NA	NA	NA	7	6	164	492	163	0	0	0	0	0	2	0	0	0.012
.	19.01.15-20.18.29-1-391232	156	14	14	5	0	4	590	13	13	0	0	NA	NA	NA	40	47	173	514	173	118	353	119	5	22	3	0.029	0.043	0.017
.	19.01.15-20.18.32-1-391235	65	5	5	0	0	0	581	3	3	0	0	NA	NA	NA	29	34	171	510	166	117	351	113	8	6	3	0.047	0.012	0.018
.	19.01.15-20.18.34-1-391238	92	4	4	2	0	2	581	2	2	0	0	NA	NA	NA	29	32	170	504	171	117	346	118	3	5	0	0.018	0.01	0
.	19.01.15-20.18.37-1-391243	200	13	13	4	0	4	603	11	11	0	0	NA	NA	NA	54	61	175	522	177	122	356	125	14	18	4	0.08	0.034	0.023
.	19.01.15-20.18.39-1-391244	66	4	4	0	0	0	570	3	3	0	0	NA	NA	NA	27	25	168	502	168	113	341	116	11	0	1	0.065	0	0.006
.	19.01.15-20.18.40-1-391247	323	50	50	18	0	12	628	47	47	0	0	NA	NA	NA	91	83	177	537	182	125	375	128	46	112	15	0.26	0.209	0.082
.	19.01.15-20.18.45-1-391249	146	10	10	1	0	1	595	9	9	0	0	NA	NA	NA	43	46	176	513	170	123	353	119	8	38	9	0.045	0.074	0.053
.	19.01.15-20.18.51-1-391254	174	22	22	9	0	7	592	19	19	0	0	NA	NA	NA	59	49	169	521	172	116	358	118	7	47	9	0.041	0.09	0.052
.	19.01.15-20.18.55-1-391256	35	1	1	0	0	0	0	0	0	0	0	NA	NA	NA	16	11	163	497	164	0	0	0	0	4	0	0	0.008	0
.	19.01.15-20.19.01-1-391257	149	40	40	4	0	4	586	36	36	0	0	NA	NA	NA	48	42	168	512	175	114	351	121	29	66	10	0.173	0.129	0.057
.	19.01.15-20.19.01-1-391258	36	1	1	0	0	0	0	0	0	0	0	NA	NA	NA	11	8	163	495	163	0	0	0	0	1	0	0	0.002	0
.	19.01.15-20.19.07-1-391259	67	3	3	2	0	2	558	2	2	0	0	NA	NA	NA	20	9	164	493	165	111	336	111	0	6	3	0	0.012	0.018
.	19.01.15-20.19.07-1-391260	113	5	5	2	0	2	580	4	4	0	0	NA	NA	NA	28	33	171	507	168	116	348	116	4	4	2	0.023	0.008	0.012
.	19.01.15-20.19.12-1-391264	185	24	24	8	0	4	589	22	22	0	0	NA	NA	NA	51	49	172	520	170	118	354	117	23	67	11	0.134	0.129	0.065
.	19.01.15-20.19.14-1-391265	119	5	5	2	0	2	582	4	4	0	0	NA	NA	NA	25	33	171	507	168	118	348	116	2	12	0	0.012	0.024	0
.	19.01.15-20.19.21-1-391271	221	25	25	5	0	4	625	24	24	0	0	NA	NA	NA	61	78	188	530	173	132	372	121	34	64	3	0.181	0.121	0.017
.	19.01.15-20.19.26-1-391287	175	25	25	9	0	6	595	22	22	0	0	NA	NA	NA	61	58	174	526	171	116	360	119	44	40	11	0.253	0.076	0.064
.	19.01.15-20.19.29-1-391292	210	22	22	6	0	4	608	19	19	0	0	NA	NA	NA	59	64	180	523	174	124	364	120	7	53	9	0.039	0.101	0.052
.	19.01.15-20.19.35-1-391299	177	28	28	9	0	9	595	27	27	0	0	NA	NA	NA	54	49	173	521	168	117	361	117	49	46	19	0.283	0.088	0.113
.	19.01.15-20.19.37-1-391301	65	3	3	1	0	1	575	2	2	0	0	NA	NA	NA	27	29	168	508	166	113	351	111	3	1	0	0.018	0.002	0
.	19.01.15-20.19.54-1-391311	98	5	5	3	0	2	594	4	4	0	0	NA	NA	NA	27	46	174	513	172	120	355	119	15	8	0	0.086	0.016	0
.	19.01.15-20.20.00-1-391312	121	20	20	4	0	2	575	19	19	0	0	NA	NA	NA	36	32	172	505	168	120	340	115	5	44	4	0.029	0.087	0.024
.	19.01.15-20.20.03-1-391317	92	4	4	3	0	3	578	3	3	0	0	NA	NA	NA	32	32	172	506	167	118	346	114	3	7	0	0.017	0.014	0
.	19.01.15-20.20.13-1-391322	178	6	6	0	0	0	594	4	4	0	0	NA	NA	NA	49	48	172	517	172	117	360	117	0	14	0	0	0.027	0
.	19.01.15-20.20.14-1-391323	118	4	4	2	0	2	583	2	2	0	0	NA	NA	NA	30	34	168	511	168	116	352	115	0	2	11	0	0.004	0.065
.	19.01.15-20.20.14-1-391324	210	30	30	6	0	6	599	28	28	0	0	NA	NA	NA	56	62	173	528	174	116	361	122	22	63	4	0.127	0.119	0.023
.	19.01.15-20.20.15-1-391325	268	24	24	4	0	4	625	20	20	0	0	NA	NA	NA	78	86	181	544	174	121	383	121	26	35	8	0.144	0.064	0.046
.	19.01.15-20.20.17-1-391326	200	11	11	3	0	2	618	10	10	0	0	NA	NA	NA	43	69	184	524	174	127	371	120	17	23	6	0.092	0.044	0.034
.	19.01.15-20.20.22-1-391331	34	1	1	0	0	0	0	0	0	0	0	NA	NA	NA	12	11	164	495	165	0	0	0	0	6	0	0	0.012	0
.	19.01.15-20.20.22-1-391332	60	2	2	1	0	1	575	1	1	0	0	NA	NA	NA	17	22	169	498	168	117	340	118	9	0	0	0.053	0	0
.	19.01.15-20.20.25-1-391348	93	4	4	1	0	1	593	3	3	0	0	NA	NA	NA	30	41	169	517	168	118	360	115	0	15	0	0	0.029	0
.	19.01.15-20.20.31-1-391351	91	4	4	1	0	1	580	3	3	0	0	NA	NA	NA	23	29	170	503	169	116	348	116	0	4	3	0	0.008	0.018
.	19.01.15-20.20.33-1-391354	208	28	28	9	0	9	625	26	26	0	0	NA	NA	NA	64	82	180	537	178	126	372	127	16	74	10	0.089	0.138	0.056
.	19.01.15-20.20.35-1-391358	88	3	3	0	0	0	584	2	2	0	0	NA	NA	NA	31	36	172	510	167	118	352	114	1	1	2	0.006	0.002	0.012
.	19.01.15-20.20.36-1-391360	62	5	5	2	0	2	578	4	4	0	0	NA	NA	NA	20	30	169	503	171	116	345	117	0	13	5	0	0.026	0.029
.	19.01.15-20.20.58-1-391370	181	6	6	2	0	2	609	5	5	0	0	NA	NA	NA	61	66	177	527	175	124	367	118	2	24	0	0.011	0.046	0
.	19.01.15-20.21.01-1-391371	275	23	23	8	0	6	626	21	21	0	0	NA	NA	NA	68	81	179	537	178	125	377	124	17	51	16	0.095	0.095	0.09
.	19.01.15-20.21.05-1-391372	68	3	3	1	0	1	567	2	2	0	0	NA	NA	NA	19	15	163	502	163	113	344	110	0	2	0	0	0.004	0
.	19.01.15-20.21.09-1-391374	90	6	6	2	0	1	584	5	5	0	0	NA	NA	NA	30	34	172	506	169	117	350	117	7	13	2	0.041	0.026	0.012
.	19.01.15-20.21.12-1-391378	60	2	2	1	0	1	0	1	1	0	0	NA	NA	NA	21	15	166	497	165	0	0	0	0	5	0	0	0.01	0
.	19.01.15-20.21.13-1-391379	60	2	2	1	0	1	572	1	1	0	0	NA	NA	NA	24	23	166	504	166	113	345	114	0	6	0	0	0.012	0
.	19.01.15-20.21.13-1-391380	88	8	8	1	0	0	582	6	6	0	0	NA	NA	NA	41	35	171	502	175	116	344	122	16	9	0	0.094	0.018	0
.	19.01.15-20.21.16-1-391381	121	5	5	1	0	1	581	4	4	0	0	NA	NA	NA	41	34	167	512	168	115	350	116	0	11	0	0	0.021	0
.	19.01.15-20.21.21-1-391386	85	3	3	1	0	1	572	2	2	0	0	NA	NA	NA	36	27	169	504	167	116	343	113	0	8	4	0	0.016	0.024
.	19.01.15-20.21.23-1-391387	118	5	5	1	0	1	570	4	4	0	0	NA	NA	NA	41	22	168	499	168	112	343	115	9	0	4	0.054	0	0.024
.	19.01.15-20.21.26-1-391404	31	1	1	0	0	0	0	0	0	0	0	NA	NA	NA	7	11	165	494	165	0	0	0	0	0	1	0	0	0.006
.	19.01.15-20.21.28-1-391409	156	19	19	5	0	3	613	16	16	0	0	NA	NA	NA	56	68	172	535	174	120	372	121	31	41	15	0.18	0.077	0.086
.	19.01.15-20.21.30-1-391411	218	22	22	5	0	5	604	19	19	0	0	NA	NA	NA	48	60	178	520	175	125	357	122	14	55	7	0.079	0.106	0.04
.	19.01.15-20.21.32-1-391414	215	48	48	18	0	14	618	45	45	0	0	NA	NA	NA	60	64	180	521	176	126	368	124	90	82	27	0.5	0.157	0.153
.	19.01.15-20.21.33-1-391416	175	23	23	12	0	5	608	16	16	0	0	NA	NA	NA	49	61	180	518	176	124	361	123	45	43	22	0.25	0.083	0.125
.	19.01.15-20.21.33-1-391417	88	4	4	3	0	1	581	3	3	0	0	NA	NA	NA	28	31	167	510	167	115	351	115	4	3	4	0.024	0.006	0.024
.	19.01.15-20.21.36-1-391421	92	6	6	1	0	1	585	5	5	0	0	NA	NA	NA	23	34	170	510	167	118	352	115	1	2	9	0.006	0.004	0.054
.	19.01.15-20.21.40-1-391426	116	4	4	1	0	1	592	3	3	0	0	NA	NA	NA	37	38	173	505	173	120	351	121	0	13	4	0	0.026	0.023
.	19.01.15-20.21.49-1-391433	34	1	1	0	0	0	0	0	0	0	0	NA	NA	NA	8	10	165	493	165	0	0	0	0	0	0	0	0	0
.	19.01.15-20.21.50-1-391434	33	1	1	0	0	0	0	0	0	0	0	NA	NA	NA	6	5	164	489	165	0	0	0	0	3	0	0	0.006	0
.	19.01.15-20.21.52-1-391435	90	4	4	1	0	1	574	3	3	0	0	NA	NA	NA	41	29	168	507	167	114	347	113	9	3	0	0.054	0.006	0
.	19.01.15-20.21.53-1-391436	209	32	32	6	0	5	605	28	28	0	0	NA	NA	NA	79	64	175	524	178	120	362	123	23	90	15	0.131	0.172	0.084
.	19.01.15-20.21.54-1-391437	145	17	17	3	0	3	589	13	13	0	0	NA	NA	NA	42	37	174	509	167	118	356	115	15	30	11	0.086	0.059	0.066
.	19.01.15-20.21.56-1-391438	212	26	26	6	0	5	625	21	21	0	0	NA	NA	NA	59	72	173	536	176	120	380	125	23	59	12	0.133	0.11	0.068
.	19.01.15-20.22.05-1-391439	35	1	1	0	0	0	0	0	0	0	0	NA	NA	NA	14	10	164	493	166	0	0	0	0	0	0	0	0	0
.	19.01.15-20.22.08-1-391440	63	3	3	1	0	1	49	2	2	0	0	NA	NA	NA	25	17	168	494	168	16	25	8	3	0	1	0.018	0	0.006
.	19.01.15-20.22.31-1-391465	65	4	4	2	0	2	574	3	3	0	0	NA	NA	NA	29	27	167	505	168	116	348	110	0	11	3	0	0.022	0.018
.	19.01.15-20.22.31-1-391466	211	20	20	10	0	9	632	18	18	0	0	NA	NA	NA	61	88	183	541	177	128	381	123	22	42	16	0.12	0.078	0.09
.	19.01.15-20.22.31-1-391467	109	8	8	1	0	1	577	6	6	0	0	NA	NA	NA	34	32	172	506	167	117	347	113	5	28	0	0.029	0.055	0
.	19.01.15-20.22.41-1-391479	60	2	2	1	0	1	568	1	1	0	0	NA	NA	NA	25	22	165	499	171	111	339	118	0	6	0	0	0.012	0
.	19.01.15-20.22.47-1-391482	99	9	9	4	0	3	575	7	7	0	0	NA	NA	NA	35	32	173	504	168	117	343	115	13	12	0	0.075	0.024	0
.	19.01.15-20.22.51-1-391485	101	3	3	3	0	3	575	2	2	0	0	NA	NA	NA	25	26	170	503	166	115	344	116	0	5	5	0	0.01	0.03
.	19.01.15-20.22.53-1-391486	35	1	1	0	0	0	0	0	0	0	0	NA	NA	NA	12	11	166	494	164	0	0	0	0	0	0	0	0	0
.	19.01.15-20.22.53-1-391487	233	35	35	10	0	9	612	28	28	0	0	NA	NA	NA	81	69	174	534	174	121	368	123	1	115	9	0.006	0.215	0.052
.	19.01.15-20.22.56-1-391488	116	9	9	1	0	1	584	7	7	0	0	NA	NA	NA	37	34	167	511	169	115	354	115	3	18	1	0.018	0.035	0.006
.	19.01.15-20.23.00-1-391489	63	3	3	1	0	1	583	2	2	0	0	NA	NA	NA	31	36	168	507	174	117	347	119	5	14	0	0.03	0.028	0
.	19.01.15-20.23.08-1-391491	174	15	15	3	0	3	607	14	14	0	0	NA	NA	NA	70	63	178	527	171	119	368	120	19	14	13	0.107	0.027	0.076
.	19.01.15-20.23.08-1-391492	203	24	24	5	0	5	602	22	22	0	0	NA	NA	NA	45	55	173	516	179	120	357	125	30	57	14	0.173	0.11	0.078
.	19.01.15-20.23.11-1-391496	113	9	9	1	0	1	584	8	8	0	0	NA	NA	NA	32	35	170	509	169	118	351	115	3	14	3	0.018	0.028	0.018
.	19.01.15-20.23.13-1-391497	90	5	5	3	0	1	577	4	4	0	0	NA	NA	NA	34	33	165	514	167	111	352	114	0	14	3	0	0.027	0.018
.	19.01.15-20.23.16-1-391498	351	31	31	6	0	5	640	30	30	0	0	NA	NA	NA	103	102	188	545	182	133	379	128	15	55	11	0.08	0.101	0.06
.	19.01.15-20.23.17-1-391499	33	1	1	0	0	0	0	0	0	0	0	NA	NA	NA	14	9	163	493	166	0	0	0	0	2	0	0	0.004	0
.	19.01.15-20.23.18-1-391500	33	1	1	0	0	0	0	0	0	0	0	NA	NA	NA	11	11	167	493	164	0	0	0	0	0	0	0	0	0
.	19.01.15-20.23.20-1-391505	163	12	12	3	0	2	607	11	11	0	0	NA	NA	NA	50	60	175	519	179	124	358	125	11	32	0	0.063	0.062	0
.	19.01.15-20.23.21-1-391506	265	34	34	9	0	7	620	31	31	0	0	NA	NA	NA	73	66	179	524	176	129	368	123	53	55	19	0.296	0.105	0.108
.	19.01.15-20.23.51-1-391542	152	15	15	4	0	2	605	13	13	0	0	NA	NA	NA	40	51	173	524	167	122	365	118	13	56	2	0.075	0.107	0.012
.	19.01.15-20.24.01-1-391545	63	4	4	1	0	1	569	3	3	0	0	NA	NA	NA	25	17	169	495	166	115	342	112	4	9	0	0.024	0.018	0
.	19.01.15-20.24.13-1-391549	121	21	21	7	0	5	594	18	18	0	0	NA	NA	NA	37	43	172	517	167	119	360	115	10	27	2	0.058	0.052	0.012
.	19.01.15-20.24.16-1-391550	181	29	29	9	0	5	605	25	25	0	0	NA	NA	NA	51	57	172	520	178	119	362	124	64	54	6	0.372	0.104	0.034
.	19.01.15-20.24.18-1-391551	66	3	3	1	0	1	573	2	2	0	0	NA	NA	NA	27	21	166	498	170	114	343	116	10	2	0	0.06	0.004	0
.	19.01.15-20.24.20-1-391553	32	1	1	0	0	0	0	0	0	0	0	NA	NA	NA	7	8	165	491	165	0	0	0	0	0	5	0	0	0.03
.	19.01.15-20.24.22-1-391554	240	26	26	2	0	2	626	25	25	0	0	NA	NA	NA	81	84	174	544	179	121	380	125	27	88	3	0.155	0.162	0.017
.	19.01.15-20.24.25-1-391570	149	26	26	5	0	5	577	25	25	0	0	NA	NA	NA	54	35	169	508	171	115	344	118	11	45	18	0.065	0.089	0.105
.	19.01.15-20.24.32-1-391574	34	1	1	0	0	0	0	0	0	0	0	NA	NA	NA	9	17	168	497	165	0	0	0	0	0	0	0	0	0
.	19.01.15-20.24.32-1-391575	178	41	41	8	0	7	590	33	33	0	0	NA	NA	NA	62	55	172	526	170	116	360	114	26	77	29	0.151	0.146	0.171
.	19.01.15-20.24.34-1-391578	67	2	2	0	0	0	346	1	1	0	0	NA	NA	NA	13	15	167	497	164	61	223	62	2	0	0	0.012	0	0
.	19.01.15-20.24.34-1-391579	206	34	34	10	0	6	596	31	31	0	0	NA	NA	NA	66	54	170	524	173	115	364	117	28	72	22	0.165	0.137	0.127
.	19.01.15-20.24.34-1-391580	186	8	8	6	0	4	602	7	7	0	0	NA	NA	NA	74	60	175	527	171	122	365	115	1	33	0	0.006	0.063	0
.	19.01.15-20.24.45-1-391588	93	4	4	1	0	1	567	3	3	0	0	NA	NA	NA	38	20	167	498	168	114	340	113	0	15	0	0	0.03	0
.	19.01.15-20.24.46-1-391589	166	15	15	3	0	2	586	14	14	0	0	NA	NA	NA	52	39	169	513	170	113	356	117	14	44	11	0.083	0.086	0.065
.	19.01.15-20.25.00-1-391594	98	8	8	2	0	2	580	6	6	0	0	NA	NA	NA	30	34	170	508	169	115	347	118	9	8	6	0.053	0.016	0.036
.	19.01.15-20.25.05-1-391595	33	1	1	1	0	1	0	0	0	0	0	NA	NA	NA	16	7	164	494	162	0	0	0	0	0	0	0	0	0
.	19.01.15-20.25.08-1-391596	149	24	24	5	0	4	578	21	21	0	0	NA	NA	NA	44	34	166	513	168	112	352	114	20	49	14	0.12	0.096	0.083
.	19.01.15-20.25.12-1-391601	33	1	1	0	0	0	0	0	0	0	0	NA	NA	NA	9	10	163	498	162	0	0	0	0	0	0	0	0	0
.	19.01.15-20.25.14-1-391602	115	9	9	2	0	2	582	7	7	0	0	NA	NA	NA	44	37	170	508	172	115	348	119	9	10	10	0.053	0.02	0.058
.	19.01.15-20.25.16-1-391603	391	32	32	6	0	5	646	27	27	0	0	NA	NA	NA	110	101	185	553	176	130	392	124	13	72	14	0.07	0.13	0.08
.	19.01.15-20.25.17-1-391604	289	25	25	6	0	2	632	22	22	0	0	NA	NA	NA	87	89	185	538	179	132	377	123	6	60	9	0.032	0.112	0.05
.	19.01.15-20.25.19-1-391605	149	36	36	6	0	6	580	35	35	0	0	NA	NA	NA	44	37	173	506	171	118	346	116	17	71	9	0.098	0.14	0.053
.	19.01.15-20.26.09-1-391649	35	1	1	1	0	1	0	0	0	0	0	NA	NA	NA	7	17	166	497	167	0	0	0	0	3	0	0	0.006	0
.	19.01.15-20.26.13-1-391650	95	4	4	1	0	1	575	3	3	0	0	NA	NA	NA	25	29	172	503	167	118	343	114	3	20	0	0.017	0.04	0
.	19.01.15-20.26.17-1-391651	124	6	6	2	0	2	593	5	5	0	0	NA	NA	NA	24	43	172	512	172	116	356	121	5	11	0	0.029	0.021	0
.	19.01.15-20.26.19-1-391652	65	5	5	1	0	1	571	4	4	0	0	NA	NA	NA	32	28	172	502	167	117	340	114	0	12	2	0	0.024	0.012
.	19.01.15-20.26.22-1-391657	115	6	6	1	0	1	602	5	5	0	0	NA	NA	NA	41	57	171	528	171	117	366	119	5	15	0	0.029	0.028	0
.	19.01.15-20.26.26-1-391674	36	1	1	1	0	1	0	0	0	0	0	NA	NA	NA	11	2	164	488	163	0	0	0	0	1	0	0	0.002	0
.	19.01.15-20.26.27-1-391675	35	1	1	0	0	0	0	0	0	0	0	NA	NA	NA	7	6	165	491	163	0	0	0	0	0	0	0	0	0
.	19.01.15-20.26.28-1-391676	271	55	55	11	0	9	630	52	52	0	0	NA	NA	NA	80	88	184	536	181	132	373	125	35	137	19	0.19	0.256	0.105
.	19.01.15-20.26.28-1-391677	204	20	20	3	0	3	609	17	17	0	0	NA	NA	NA	49	68	183	521	177	129	361	119	9	52	14	0.049	0.1	0.079
.	19.01.15-20.26.29-1-391678	142	18	18	5	0	4	584	17	17	0	0	NA	NA	NA	33	36	170	508	171	118	348	118	13	38	1	0.076	0.075	0.006
.	19.01.15-20.26.30-1-391679	116	8	8	1	0	1	580	5	5	0	0	NA	NA	NA	31	33	167	511	168	115	352	113	5	18	0	0.03	0.035	0
.	19.01.15-20.26.35-1-391686	208	61	61	21	0	12	604	55	55	0	0	NA	NA	NA	51	61	177	522	175	124	360	120	32	154	8	0.181	0.295	0.046
.	19.01.15-20.26.35-1-391687	148	9	9	3	0	3	601	8	8	0	0	NA	NA	NA	54	57	178	518	174	123	359	119	15	11	6	0.084	0.021	0.034
.	19.01.15-20.27.04-1-391699	33	1	1	0	0	0	0	0	0	0	0	NA	NA	NA	14	11	165	493	166	0	0	0	1	0	0	0.006	0	0
.	19.01.15-20.27.05-1-391700	263	14	14	8	0	5	617	13	13	0	0	NA	NA	NA	72	73	177	536	173	124	372	121	6	45	5	0.034	0.084	0.029
.	19.01.15-20.27.07-1-391701	33	1	1	0	0	0	0	0	0	0	0	NA	NA	NA	6	12	164	498	163	0	0	0	0	1	0	0	0.002	0
.	19.01.15-20.27.12-1-391705	145	15	15	5	0	3	585	11	11	0	0	NA	NA	NA	66	43	174	514	168	118	352	115	24	44	5	0.138	0.086	0.03
.	19.01.15-20.27.13-1-391706	178	23	23	6	0	5	615	21	21	0	0	NA	NA	NA	64	73	176	533	177	125	367	123	16	50	9	0.091	0.094	0.051
.	19.01.15-20.27.26-1-391726	167	18	18	1	0	1	599	16	16	0	0	NA	NA	NA	51	61	175	529	170	120	365	114	20	13	11	0.114	0.025	0.065
.	19.01.15-20.27.27-1-391727	33	1	1	0	0	0	0	0	0	0	0	NA	NA	NA	6	9	165	495	162	0	0	0	0	0	0	0	0	0
.	19.01.15-20.27.30-1-391729	266	27	27	10	0	3	623	24	24	0	0	NA	NA	NA	94	78	176	534	181	124	374	125	24	85	13	0.136	0.159	0.072
.	19.01.15-20.27.33-1-391737	65	3	3	0	0	0	566	1	1	0	0	NA	NA	NA	30	23	167	505	164	114	342	110	0	0	4	0	0	0.024
.	19.01.15-20.27.41-1-391747	200	23	23	7	0	6	619	21	21	0	0	NA	NA	NA	56	69	181	525	176	130	366	123	22	55	18	0.122	0.105	0.102
.	19.01.15-20.27.47-1-391750	121	4	4	2	0	2	601	3	3	0	0	NA	NA	NA	48	56	177	520	172	122	360	119	11	4	3	0.062	0.008	0.017
.	19.01.15-20.27.48-1-391752	119	7	7	1	0	1	587	4	4	0	0	NA	NA	NA	42	41	175	511	168	122	350	115	13	11	2	0.074	0.022	0.012
.	19.01.15-20.27.54-1-391754	128	9	9	1	0	1	598	8	8	0	0	NA	NA	NA	35	48	174	521	166	120	363	115	8	37	0	0.046	0.071	0
.	19.01.15-20.27.59-1-391755	65	3	3	1	0	1	248	2	2	0	0	NA	NA	NA	21	12	164	495	166	50	150	48	0	6	0	0	0.012	0
.	19.01.15-20.28.05-1-391757	262	37	37	9	0	6	638	33	33	0	0	NA	NA	NA	71	91	188	545	171	135	383	120	36	71	6	0.191	0.13	0.035
.	19.01.15-20.28.08-1-391758	127	25	25	6	0	5	591	24	24	0	0	NA	NA	NA	31	46	171	520	168	119	358	114	22	50	8	0.129	0.096	0.048
.	19.01.15-20.28.10-1-391762	35	1	1	0	0	0	0	0	0	0	0	NA	NA	NA	9	10	165	493	165	0	0	0	0	1	0	0	0.002	0
.	19.01.15-20.28.11-1-391763	61	2	2	0	0	0	0	1	1	0	0	NA	NA	NA	20	22	167	499	169	0	0	0	0	2	0	0	0.004	0
.	19.01.15-20.28.13-1-391764	211	30	30	3	0	2	616	26	26	0	0	NA	NA	NA	72	67	177	528	175	125	369	122	12	68	13	0.068	0.129	0.074
.	19.01.15-20.28.15-1-391765	156	16	16	8	0	4	591	14	14	0	0	NA	NA	NA	45	44	173	513	171	118	354	119	5	70	0	0.029	0.136	0
.	19.01.15-20.28.17-1-391766	86	3	3	1	0	1	585	2	2	0	0	NA	NA	NA	29	39	167	512	173	112	352	121	0	14	3	0	0.027	0.017
.	19.01.15-20.28.22-1-391769	30	1	1	0	0	0	0	0	0	0	0	NA	NA	NA	7	8	164	493	164	0	0	0	0	3	0	0	0.006	0
.	19.01.15-20.28.24-1-391785	207	26	26	9	0	7	604	23	23	0	0	NA	NA	NA	57	56	169	529	171	115	370	119	24	67	20	0.142	0.127	0.117
.	19.01.15-20.28.24-1-391786	151	36	36	14	0	11	592	33	33	0	0	NA	NA	NA	51	50	174	516	173	117	356	119	36	61	13	0.207	0.118	0.075
.	19.01.15-20.28.26-1-391787	40	1	1	0	0	0	0	0	0	0	0	NA	NA	NA	15	15	166	498	164	0	0	0	0	1	0	0	0.002	0
.	19.01.15-20.28.30-1-391788	239	22	22	6	0	2	623	19	19	0	0	NA	NA	NA	83	75	178	534	176	124	373	126	30	54	11	0.169	0.101	0.062
.	19.01.15-20.28.35-1-391796	66	2	2	0	0	0	569	1	1	0	0	NA	NA	NA	27	23	174	498	164	118	339	112	3	0	3	0.017	0	0.018
.	19.01.15-20.28.51-1-391806	64	3	3	2	0	2	579	2	2	0	0	NA	NA	NA	27	28	170	503	168	118	347	114	0	11	0	0	0.022	0
.	19.01.15-20.28.52-1-391807	317	41	41	8	0	3	647	39	39	0	0	NA	NA	NA	95	101	188	552	174	135	389	123	29	80	19	0.154	0.145	0.109
.	19.01.15-20.28.56-1-391809	87	5	5	0	0	0	578	4	4	0	0	NA	NA	NA	29	31	168	503	173	116	343	119	12	9	7	0.071	0.018	0.04
.	19.01.15-20.29.08-1-391810	218	15	15	4	0	4	619	13	13	0	0	NA	NA	NA	76	78	174	540	177	121	375	123	9	23	6	0.052	0.043	0.034
.	19.01.15-20.29.14-1-391814	145	14	14	7	0	3	584	12	12	0	0	NA	NA	NA	44	39	171	508	173	116	349	119	13	35	11	0.076	0.069	0.064
.	19.01.15-20.29.15-1-391815	123	12	12	3	0	2	578	10	10	0	0	NA	NA	NA	31	30	170	507	166	112	352	114	4	29	14	0.024	0.057	0.084
.	19.01.15-20.29.16-1-391816	31	1	1	0	0	0	0	0	0	0	0	NA	NA	NA	4	11	166	493	165	0	0	0	0	0	1	0	0	0.006
.	19.01.15-20.29.17-1-391817	167	24	24	4	0	3	578	22	22	0	0	NA	NA	NA	42	33	169	511	166	112	353	113	5	42	6	0.03	0.082	0.036
.	19.01.15-20.29.17-1-391818	119	13	13	1	0	1	579	11	11	0	0	NA	NA	NA	39	40	172	515	166	118	349	112	2	22	2	0.012	0.043	0.012
.	19.01.15-20.29.20-1-391820	122	17	17	4	0	3	590	14	14	0	0	NA	NA	NA	36	41	172	509	173	119	350	121	19	16	16	0.11	0.031	0.092
.	19.01.15-20.29.23-1-391840	87	4	4	1	0	1	579	3	3	0	0	NA	NA	NA	33	35	166	512	170	114	352	113	0	7	6	0	0.014	0.035
.	19.01.15-20.29.41-1-391857	147	13	13	4	0	4	597	12	12	0	0	NA	NA	NA	45	52	180	519	166	123	360	114	6	34	0	0.033	0.066	0
.	19.01.15-20.29.41-1-391858	145	6	6	3	0	3	594	3	3	0	0	NA	NA	NA	54	53	172	520	174	120	354	120	6	16	5	0.035	0.031	0.029
.	19.01.15-20.29.45-1-391859	124	9	9	3	0	2	580	8	8	0	0	NA	NA	NA	34	33	168	505	173	114	345	121	15	8	7	0.089	0.016	0.04
.	19.01.15-20.29.45-1-391860	92	6	6	0	0	0	582	5	5	0	0	NA	NA	NA	25	34	171	505	171	117	348	117	5	1	8	0.029	0.002	0.047
.	19.01.15-20.29.46-1-391862	250	26	26	3	0	3	624	22	22	0	0	NA	NA	NA	67	82	178	535	182	123	375	126	15	39	13	0.084	0.073	0.071
.	19.01.15-20.29.57-1-391866	90	3	3	1	0	1	581	2	2	0	0	NA	NA	NA	26	31	172	510	162	118	354	109	4	4	2	0.023	0.008	0.012
.	19.01.15-20.30.02-1-391871	33	1	1	1	0	1	0	0	0	0	0	NA	NA	NA	15	13	165	493	168	0	0	0	0	0	0	0	0	0
.	19.01.15-20.30.04-1-391872	35	1	1	0	0	0	0	0	0	0	0	NA	NA	NA	8	5	165	490	163	0	0	0	0	0	1	0	0	0.006
.	19.01.15-20.30.05-1-391873	39	1	1	0	0	0	0	0	0	0	0	NA	NA	NA	16	9	167	491	164	0	0	0	0	0	3	0	0	0.018
.	19.01.15-20.30.06-1-391874	91	3	3	0	0	0	571	2	2	0	0	NA	NA	NA	24	24	165	500	172	109	345	117	0	2	0	0	0.004	0
.	19.01.15-20.30.07-1-391875	96	10	10	1	0	1	566	9	9	0	0	NA	NA	NA	41	24	169	501	167	113	340	113	5	13	13	0.03	0.026	0.078
.	19.01.15-20.30.07-1-391876	318	35	35	5	0	4	625	33	33	0	0	NA	NA	NA	80	86	175	555	169	118	390	117	31	68	11	0.177	0.123	0.065
.	19.01.15-20.30.07-1-391877	152	9	9	4	0	3	601	6	6	0	0	NA	NA	NA	48	56	173	526	170	119	365	117	0	26	6	0	0.049	0.035
.	19.01.15-20.30.09-1-391878	124	9	9	2	0	1	584	8	8	0	0	NA	NA	NA	46	42	171	515	169	114	354	116	5	39	0	0.029	0.076	0
.	19.01.15-20.30.14-1-391883	32	1	1	0	0	0	0	0	0	0	0	NA	NA	NA	6	7	164	491	165	0	0	0	0	0	0	0	0	0
.	19.01.15-20.30.14-1-391884	66	3	3	3	0	3	573	2	2	0	0	NA	NA	NA	26	29	171	505	166	119	342	112	1	2	7	0.006	0.004	0.042
.	19.01.15-20.30.16-1-391885	91	7	7	2	0	1	578	5	5	0	0	NA	NA	NA	30	28	170	506	165	117	347	114	7	9	0	0.041	0.018	0
.	19.01.15-20.30.26-1-391905	146	6	6	1	0	1	586	5	5	0	0	NA	NA	NA	36	38	173	507	171	120	348	118	0	13	10	0	0.026	0.058
.	19.01.15-20.30.30-1-391907	87	5	5	1	0	0	578	4	4	0	0	NA	NA	NA	24	29	167	504	171	115	344	119	0	8	4	0	0.016	0.023
.	19.01.15-20.30.34-1-391913	152	11	11	3	0	3	606	10	10	0	0	NA	NA	NA	43	61	177	519	178	122	361	123	10	20	2	0.056	0.039	0.011
.	19.01.15-20.30.36-1-391916	93	8	8	3	0	3	590	7	7	0	0	NA	NA	NA	24	39	173	511	168	122	353	115	5	8	8	0.029	0.016	0.048
.	19.01.15-20.30.40-1-391920	260	55	55	19	0	13	627	52	52	0	0	NA	NA	NA	80	80	177	538	178	124	378	125	23	137	22	0.13	0.255	0.124
.	19.01.15-20.30.40-1-391921	154	18	18	4	0	3	595	17	17	0	0	NA	NA	NA	46	52	175	518	172	122	357	116	9	50	5	0.051	0.097	0.029
.	19.01.15-20.30.41-1-391924	34	1	1	0	0	0	0	0	0	0	0	NA	NA	NA	11	13	165	496	165	0	0	0	0	0	0	0	0	0
.	19.01.15-20.30.45-1-391925	88	4	4	0	0	0	563	3	3	0	0	NA	NA	NA	30	16	164	498	167	113	336	114	8	2	0	0.049	0.004	0
.	19.01.15-20.30.49-1-391931	148	24	24	4	0	2	604	21	21	0	0	NA	NA	NA	48	60	177	519	177	124	357	123	25	41	4	0.141	0.079	0.023
.	19.01.15-20.30.50-1-391932	255	52	52	20	0	17	620	49	49	0	0	NA	NA	NA	76	76	175	527	187	121	366	133	51	122	13	0.291	0.231	0.07
.	19.01.15-20.30.59-1-391933	146	11	11	2	0	1	604	9	9	0	0	NA	NA	NA	42	53	174	522	170	123	362	119	0	27	2	0	0.052	0.012
.	19.01.15-20.31.01-1-391934	182	22	22	7	0	3	589	20	20	0	0	NA	NA	NA	66	46	174	519	166	122	355	112	18	49	24	0.103	0.094	0.145
.	19.01.15-20.31.02-1-391935	241	42	42	10	0	9	626	39	39	0	0	NA	NA	NA	78	82	178	545	172	126	381	119	28	119	9	0.157	0.218	0.052
.	19.01.15-20.31.14-1-391979	388	28	28	9	0	9	656	27	27	0	0	NA	NA	NA	124	112	185	559	181	131	398	127	19	49	14	0.103	0.088	0.077
.	19.01.15-20.31.16-1-391980	87	4	4	1	0	1	570	3	3	0	0	NA	NA	NA	21	21	165	503	166	113	342	115	8	2	0	0.048	0.004	0
.	19.01.15-20.31.25-1-392001	33	1	1	1	0	1	0	0	0	0	0	NA	NA	NA	6	7	166	491	163	0	0	0	1	0	0	0.006	0	0
.	19.01.15-20.31.29-1-392003	63	2	2	0	0	0	248	1	1	0	0	NA	NA	NA	21	13	168	494	164	48	160	40	0	1	2	0	0.002	0.012
.	19.01.15-20.31.30-1-392004	181	17	17	7	0	4	617	16	16	0	0	NA	NA	NA	58	73	176	531	179	123	369	125	24	41	3	0.136	0.077	0.017
.	19.01.15-20.31.31-1-392006	469	34	34	6	0	4	667	31	31	0	0	NA	NA	NA	115	127	182	566	192	130	401	136	61	85	8	0.335	0.15	0.042
.	19.01.15-20.31.46-1-392022	32	1	1	1	0	1	0	0	0	0	0	NA	NA	NA	8	10	165	495	163	0	0	0	1	0	0	0.006	0	0
.	19.01.15-20.31.47-1-392024	57	3	3	2	0	1	571	2	2	0	0	NA	NA	NA	29	25	169	503	166	115	344	112	0	14	0	0	0.028	0
.	19.01.15-20.31.48-1-392026	126	23	23	2	0	2	580	21	21	0	0	NA	NA	NA	42	31	167	509	168	115	349	116	19	48	5	0.114	0.094	0.03
.	19.01.15-20.31.57-1-392029	91	3	3	1	0	1	578	2	2	0	0	NA	NA	NA	28	32	170	506	169	117	343	118	0	9	0	0	0.018	0
.	19.01.15-20.32.03-1-392030	94	3	3	1	0	0	576	2	2	0	0	NA	NA	NA	41	29	170	506	166	117	349	110	4	0	7	0.024	0	0.042
.	19.01.15-20.32.06-1-392031	58	2	2	0	0	0	567	0	0	0	0	NA	NA	NA	25	15	165	500	163	112	344	111	1	0	2	0.006	0	0.012
.	19.01.15-20.32.07-1-392032	181	22	22	6	0	5	600	19	19	0	0	NA	NA	NA	46	51	171	522	171	120	362	118	18	48	20	0.105	0.092	0.117
.	19.01.15-20.32.12-1-392036	58	2	2	1	0	1	49	1	1	0	0	NA	NA	NA	26	19	166	503	163	10	28	11	0	2	2	0	0.004	0.012
.	19.01.15-20.32.13-1-392037	32	1	1	0	0	0	0	0	0	0	0	NA	NA	NA	6	7	166	490	164	0	0	0	0	2	0	0	0.004	0
.	19.01.15-20.32.15-1-392038	228	28	28	9	0	7	610	22	22	0	0	NA	NA	NA	66	69	175	528	179	121	364	125	19	66	22	0.109	0.125	0.123
.	19.01.15-20.32.15-1-392039	155	46	46	15	0	10	594	42	42	0	0	NA	NA	NA	49	47	175	516	169	121	357	116	24	92	24	0.137	0.178	0.142
.	19.01.15-20.32.19-1-392040	148	8	8	4	0	3	587	7	7	0	0	NA	NA	NA	52	36	169	514	166	117	356	114	6	27	0	0.036	0.053	0
.	19.01.15-20.32.20-1-392041	64	2	2	2	0	2	346	1	1	0	0	NA	NA	NA	17	19	165	502	165	71	205	70	1	4	0	0.006	0.008	0
.	19.01.15-20.32.21-1-392046	36	1	1	1	0	1	0	0	0	0	0	NA	NA	NA	11	11	165	493	166	0	0	0	0	0	0	0	0	0
.	19.01.15-20.32.24-1-392062	94	4	4	1	0	1	580	3	3	0	0	NA	NA	NA	37	38	168	511	172	113	353	114	4	6	3	0.024	0.012	0.017
.	19.01.15-20.32.34-1-392068	90	6	6	1	0	0	570	5	5	0	0	NA	NA	NA	31	24	170	501	166	114	342	114	0	15	0	0	0.03	0
.	19.01.15-20.32.34-1-392069	178	14	14	6	0	6	605	12	12	0	0	NA	NA	NA	56	54	174	518	175	123	360	122	16	29	3	0.092	0.056	0.017
.	19.01.15-20.32.42-1-392078	123	5	5	1	0	0	585	4	4	0	0	NA	NA	NA	45	38	172	510	169	119	348	118	6	15	0	0.035	0.029	0
.	19.01.15-20.32.46-1-392081	324	27	27	5	0	4	650	26	26	0	0	NA	NA	NA	77	102	188	552	175	135	391	124	37	57	9	0.197	0.103	0.051
.	19.01.15-20.32.47-1-392082	174	9	9	4	0	3	597	7	7	0	0	NA	NA	NA	54	41	172	516	166	121	362	114	11	33	8	0.064	0.064	0.048
.	19.01.15-20.32.52-1-392085	33	1	1	0	0	0	0	0	0	0	0	NA	NA	NA	7	10	163	496	164	0	0	0	1	0	0	0.006	0	0
.	19.01.15-20.32.54-1-392086	33	1	1	0	0	0	0	0	0	0	0	NA	NA	NA	7	10	165	495	163	0	0	0	0	0	1	0	0	0.006
.	19.01.15-20.32.55-1-392087	32	1	1	0	0	0	0	0	0	0	0	NA	NA	NA	8	10	166	495	162	0	0	0	0	2	0	0	0.004	0
.	19.01.15-20.32.57-1-392088	62	2	2	0	0	0	571	1	1	0	0	NA	NA	NA	30	26	167	502	170	115	340	116	0	0	3	0	0	0.018
.	19.01.15-20.32.57-1-392089	234	33	33	6	0	5	609	28	28	0	0	NA	NA	NA	80	66	166	539	174	114	376	119	42	71	6	0.253	0.132	0.034
.	19.01.15-20.33.01-1-392090	61	2	2	1	0	1	572	1	1	0	0	NA	NA	NA	25	24	167	504	166	114	346	112	0	7	2	0	0.014	0.012
.	19.01.15-20.33.05-1-392092	205	20	20	4	0	2	597	19	19	0	0	NA	NA	NA	54	52	178	516	171	123	355	119	25	31	5	0.14	0.06	0.029
.	19.01.15-20.33.05-1-392093	91	8	8	2	0	2	576	6	6	0	0	NA	NA	NA	30	27	171	500	169	117	342	117	0	19	2	0	0.038	0.012
.	19.01.15-20.33.09-1-392094	66	3	3	1	0	1	575	2	2	0	0	NA	NA	NA	24	29	170	507	165	117	343	115	8	2	0	0.047	0.004	0
.	19.01.15-20.33.10-1-392098	84	6	6	2	0	2	580	5	5	0	0	NA	NA	NA	23	31	171	508	165	117	350	113	14	1	5	0.082	0.002	0.03
.	19.01.15-20.33.16-1-392099	378	33	33	8	0	4	661	30	30	0	0	NA	NA	NA	115	125	188	561	189	130	396	135	20	110	16	0.106	0.196	0.085
.	19.01.15-20.33.26-1-392119	93	4	4	2	0	2	567	2	2	0	0	NA	NA	NA	38	23	166	500	170	111	343	113	0	5	10	0	0.01	0.059
.	19.01.15-20.33.27-1-392120	151	28	28	11	0	8	610	24	24	0	0	NA	NA	NA	46	59	170	528	174	118	370	122	18	72	7	0.106	0.136	0.04
.	19.01.15-20.33.30-1-392122	171	15	15	4	0	2	588	12	12	0	0	NA	NA	NA	62	51	170	518	176	113	353	122	18	38	4	0.106	0.073	0.023
.	19.01.15-20.33.32-1-392125	32	1	1	0	0	0	0	0	0	0	0	NA	NA	NA	6	9	166	493	163	0	0	0	0	0	1	0	0	0.006
.	19.01.15-20.33.34-1-392129	236	21	21	3	0	1	606	16	16	0	0	NA	NA	NA	59	52	173	522	170	121	368	117	27	50	3	0.156	0.096	0.018
.	19.01.15-20.33.36-1-392135	241	58	58	14	0	10	614	52	52	0	0	NA	NA	NA	68	74	175	538	174	120	374	120	77	112	10	0.44	0.208	0.057
.	19.01.15-20.33.44-1-392141	61	2	2	1	0	1	198	1	1	0	0	NA	NA	NA	16	11	165	495	164	39	120	39	6	0	0	0.036	0	0
.	19.01.15-20.33.45-1-392142	330	16	16	6	0	5	635	13	13	0	0	NA	NA	NA	79	90	180	535	188	127	376	132	8	37	6	0.044	0.069	0.032
.	19.01.15-20.33.49-1-392147	33	1	1	0	0	0	0	0	0	0	0	NA	NA	NA	9	6	165	490	164	0	0	0	1	0	0	0.006	0	0
.	19.01.15-20.33.52-1-392148	89	4	4	2	0	2	583	2	2	0	0	NA	NA	NA	18	35	166	506	176	114	349	120	0	6	7	0	0.012	0.04
.	19.01.15-20.33.54-1-392149	56	2	2	1	0	1	148	1	1	0	0	NA	NA	NA	13	23	167	506	163	33	82	33	0	7	0	0	0.014	0
.	19.01.15-20.34.03-1-392151	35	1	1	0	0	0	0	0	0	0	0	NA	NA	NA	9	10	165	492	166	0	0	0	0	4	0	0	0.008	0
.	19.01.15-20.34.04-1-392152	62	2	2	0	0	0	198	1	1	0	0	NA	NA	NA	20	18	167	499	165	38	119	41	0	0	5	0	0	0.03
.	19.01.15-20.34.07-1-392153	122	26	26	6	0	4	596	24	24	0	0	NA	NA	NA	39	49	168	522	172	114	364	118	40	44	8	0.238	0.084	0.047
.	19.01.15-20.34.08-1-392154	180	29	29	5	0	3	603	27	27	0	0	NA	NA	NA	51	55	175	519	174	122	361	120	24	64	13	0.137	0.123	0.075
.	19.01.15-20.34.10-1-392158	31	1	1	0	0	0	0	0	0	0	0	NA	NA	NA	6	5	164	492	162	0	0	0	0	3	0	0	0.006	0
.	19.01.15-20.34.13-1-392159	85	3	3	1	0	1	567	2	2	0	0	NA	NA	NA	26	21	166	501	167	112	342	113	1	2	0	0.006	0.004	0
.	19.01.15-20.34.15-1-392160	150	19	19	5	0	5	605	15	15	0	0	NA	NA	NA	37	55	170	522	176	119	364	122	23	43	7	0.135	0.082	0.04
.	19.01.15-20.34.16-1-392161	86	6	6	5	0	4	584	4	4	0	0	NA	NA	NA	31	41	176	514	164	122	351	111	2	9	8	0.011	0.018	0.049
.	19.01.15-20.34.19-1-392163	33	1	1	1	0	1	0	0	0	0	0	NA	NA	NA	14	12	165	495	165	0	0	0	0	3	0	0	0.006	0
.	19.01.15-20.34.23-1-392179	91	8	8	3	0	1	579	7	7	0	0	NA	NA	NA	32	33	167	507	172	114	349	116	7	12	0	0.042	0.024	0
.	19.01.15-20.34.27-1-392180	59	2	2	1	0	1	564	1	1	0	0	NA	NA	NA	32	18	168	501	162	113	342	109	2	4	0	0.012	0.008	0
.	19.01.15-20.34.31-1-392183	61	3	3	1	0	1	575	2	2	0	0	NA	NA	NA	27	31	169	505	170	114	344	117	3	6	0	0.018	0.012	0
.	19.01.15-20.34.36-1-392189	86	4	4	1	0	1	581	3	3	0	0	NA	NA	NA	27	33	172	505	169	117	346	118	0	8	1	0	0.016	0.006
.	19.01.15-20.34.40-1-392194	256	29	29	7	0	6	619	27	27	0	0	NA	NA	NA	74	79	185	532	175	130	369	120	29	37	21	0.157	0.07	0.12
.	19.01.15-20.34.42-1-392196	113	11	11	3	0	2	602	8	8	0	0	NA	NA	NA	24	46	171	515	173	118	362	122	3	22	4	0.018	0.043	0.023
.	19.01.15-20.34.46-1-392198	115	9	9	4	0	4	593	7	7	0	0	NA	NA	NA	54	49	174	516	172	122	353	118	8	22	6	0.046	0.043	0.035
.	19.01.15-20.34.49-1-392202	94	5	5	0	0	0	569	3	3	0	0	NA	NA	NA	35	22	167	501	167	111	344	114	2	10	0	0.012	0.02	0
.	19.01.15-20.34.52-1-392203	203	14	14	5	0	4	616	13	13	0	0	NA	NA	NA	60	69	171	535	176	118	374	124	1	53	6	0.006	0.099	0.034
.	19.01.15-20.34.53-1-392204	128	24	24	6	0	5	576	22	22	0	0	NA	NA	NA	36	32	170	509	166	117	347	112	21	65	2	0.124	0.128	0.012
.	19.01.15-20.34.59-1-392205	321	49	49	15	0	12	648	43	43	0	0	NA	NA	NA	92	94	176	549	182	126	392	130	34	111	30	0.193	0.202	0.165
.	19.01.15-20.35.01-1-392206	155	18	18	2	0	2	596	17	17	0	0	NA	NA	NA	34	44	169	519	169	116	363	117	11	24	16	0.065	0.046	0.095
.	19.01.15-20.35.06-1-392207	214	12	12	6	0	5	612	10	10	0	0	NA	NA	NA	51	62	177	525	173	125	368	119	9	40	0	0.051	0.076	0
.	19.01.15-20.35.07-1-392208	61	2	2	1	0	1	348	1	1	0	0	NA	NA	NA	16	17	166	498	166	70	212	66	0	4	1	0	0.008	0.006
.	19.01.15-20.35.14-1-392213	60	2	2	0	0	0	569	1	1	0	0	NA	NA	NA	27	25	168	502	168	112	341	116	0	5	1	0	0.01	0.006
.	19.01.15-20.35.26-1-392233	33	1	1	0	0	0	0	0	0	0	0	NA	NA	NA	13	11	165	493	166	0	0	0	0	1	0	0	0.002	0
.	19.01.15-20.35.27-1-392234	155	7	7	2	0	1	601	6	6	0	0	NA	NA	NA	46	49	174	516	172	122	359	120	12	25	0	0.069	0.048	0
.	19.01.15-20.35.29-1-392235	67	3	3	0	0	0	445	0	0	0	0	NA	NA	NA	21	21	167	500	167	87	272	86	2	1	0	0.012	0.002	0
.	19.01.15-20.35.29-1-392236	122	11	11	3	0	2	578	9	9	0	0	NA	NA	NA	46	29	168	505	169	114	347	117	1	26	3	0.006	0.051	0.018
.	19.01.15-20.35.29-1-392237	94	4	4	0	0	0	581	3	3	0	0	NA	NA	NA	30	29	170	506	166	116	352	113	6	5	0	0.035	0.01	0
.	19.01.15-20.35.31-1-392240	35	1	1	1	0	1	0	0	0	0	0	NA	NA	NA	12	14	168	495	164	0	0	0	0	1	0	0	0.002	0
.	19.01.15-20.35.33-1-392242	374	48	48	13	0	10	643	43	43	0	0	NA	NA	NA	90	104	181	547	189	126	385	132	63	111	28	0.348	0.203	0.148
.	19.01.15-20.35.33-1-392245	114	8	8	0	0	0	587	6	6	0	0	NA	NA	NA	44	43	172	513	171	119	350	118	4	14	2	0.023	0.027	0.012
.	19.01.15-20.35.33-1-392246	96	12	12	1	0	1	575	11	11	0	0	NA	NA	NA	31	24	166	504	167	116	346	113	4	5	12	0.024	0.01	0.072
.	19.01.15-20.35.42-1-392259	32	1	1	1	0	1	0	0	0	0	0	NA	NA	NA	6	7	165	493	162	0	0	0	0	0	3	0	0	0.019
.	19.01.15-20.35.45-1-392260	320	36	36	17	0	11	640	34	34	0	0	NA	NA	NA	84	90	185	539	179	133	381	126	41	89	12	0.222	0.165	0.067
.	19.01.15-20.35.49-1-392265	64	2	2	0	0	0	299	1	1	0	0	NA	NA	NA	17	15	165	498	165	62	176	61	0	3	0	0	0.006	0
.	19.01.15-20.35.50-1-392266	147	13	13	2	0	1	596	11	11	0	0	NA	NA	NA	49	47	171	515	174	117	361	118	32	38	0	0.187	0.074	0
.	19.01.15-20.35.50-1-392267	97	7	7	1	0	1	572	6	6	0	0	NA	NA	NA	30	25	167	502	169	116	342	114	4	10	3	0.024	0.02	0.018
.	19.01.15-20.35.55-1-392268	33	1	1	0	0	0	0	0	0	0	0	NA	NA	NA	9	4	164	490	163	0	0	0	0	1	0	0	0.002	0
.	19.01.15-20.35.56-1-392269	38	1	1	0	0	0	0	0	0	0	0	NA	NA	NA	11	6	164	493	162	0	0	0	0	0	2	0	0	0.012
.	19.01.15-20.35.57-1-392270	32	1	1	0	0	0	0	0	0	0	0	NA	NA	NA	8	4	164	490	163	0	0	0	0	1	0	0	0.002	0
.	19.01.15-20.36.00-1-392271	87	6	6	0	0	0	572	4	4	0	0	NA	NA	NA	24	25	169	503	166	114	344	114	0	10	4	0	0.02	0.024
.	19.01.15-20.36.00-1-392272	124	10	10	5	0	4	602	9	9	0	0	NA	NA	NA	37	59	177	521	174	123	358	121	7	27	13	0.04	0.052	0.075
.	19.01.15-20.36.00-1-392273	36	1	1	0	0	0	0	0	0	0	0	NA	NA	NA	8	11	166	494	164	0	0	0	0	0	0	0	0	0
.	19.01.15-20.36.03-1-392274	33	1	1	0	0	0	0	0	0	0	0	NA	NA	NA	14	10	164	495	164	0	0	0	0	3	0	0	0.006	0
.	19.01.15-20.36.06-1-392275	35	1	1	0	0	0	0	0	0	0	0	NA	NA	NA	9	10	164	497	162	0	0	0	0	3	0	0	0.006	0
.	19.01.15-20.36.20-1-392279	153	25	25	10	0	7	599	22	22	0	0	NA	NA	NA	47	56	173	525	171	118	364	117	18	59	16	0.104	0.112	0.094
.	19.01.15-20.36.20-1-392280	238	11	11	5	0	3	620	9	9	0	0	NA	NA	NA	84	77	171	540	179	117	378	125	7	27	3	0.041	0.05	0.017
.	19.01.15-20.36.27-1-392301	149	6	6	1	0	1	595	5	5	0	0	NA	NA	NA	45	47	171	519	170	119	359	117	0	16	0	0	0.031	0
.	19.01.15-20.36.28-1-392302	185	29	29	7	0	4	597	26	26	0	0	NA	NA	NA	57	53	173	524	169	120	363	114	28	65	2	0.162	0.124	0.012
.	19.01.15-20.36.39-1-392314	126	7	7	3	0	2	588	6	6	0	0	NA	NA	NA	35	39	173	509	170	117	352	119	10	11	2	0.058	0.022	0.012
.	19.01.15-20.36.46-1-392317	34	1	1	0	0	0	0	0	0	0	0	NA	NA	NA	7	4	164	488	165	0	0	0	2	0	0	0.012	0	0
.	19.01.15-20.36.49-1-392322	122	6	6	4	0	3	594	4	4	0	0	NA	NA	NA	38	43	171	511	174	119	353	122	5	11	3	0.029	0.022	0.017
.	19.01.15-20.36.49-1-392323	35	1	1	1	0	1	0	0	0	0	0	NA	NA	NA	5	6	163	492	164	0	0	0	0	1	0	0	0.002	0
.	19.01.15-20.36.52-1-392324	34	1	1	0	0	0	0	0	0	0	0	NA	NA	NA	7	8	164	494	163	0	0	0	0	3	0	0	0.006	0
.	19.01.15-20.36.55-1-392325	234	50	50	11	0	11	625	44	44	0	0	NA	NA	NA	58	79	177	534	181	124	373	128	17	112	20	0.096	0.21	0.11
.	19.01.15-20.36.56-1-392326	32	1	1	0	0	0	0	0	0	0	0	NA	NA	NA	15	10	163	495	165	0	0	0	0	4	0	0	0.008	0
.	19.01.15-20.36.59-1-392327	203	13	13	2	0	2	616	12	12	0	0	NA	NA	NA	57	76	177	534	178	120	372	124	12	12	6	0.068	0.022	0.034
.	19.01.15-20.37.01-1-392328	93	4	4	0	0	0	578	3	3	0	0	NA	NA	NA	23	30	169	504	170	115	346	117	0	11	2	0	0.022	0.012
.	19.01.15-20.37.03-1-392329	269	35	35	7	0	6	616	34	34	0	0	NA	NA	NA	75	74	176	529	182	126	364	126	23	76	27	0.131	0.144	0.148
.	19.01.15-20.37.03-1-392330	61	2	2	1	0	1	582	1	1	0	0	NA	NA	NA	22	28	168	506	167	116	350	116	0	7	1	0	0.014	0.006
.	19.01.15-20.37.17-1-392334	64	2	2	0	0	0	569	1	1	0	0	NA	NA	NA	22	22	170	501	164	116	341	112	0	2	0	0	0.004	0
.	19.01.15-20.37.17-1-392335	201	33	33	10	0	7	614	32	32	0	0	NA	NA	NA	56	67	182	521	177	125	364	125	48	70	16	0.264	0.134	0.09
.	19.01.15-20.37.17-1-392336	115	9	9	1	0	1	578	7	7	0	0	NA	NA	NA	37	29	168	502	172	116	341	121	7	24	0	0.042	0.048	0
.	19.01.15-20.37.19-1-392337	33	1	1	0	0	0	0	0	0	0	0	NA	NA	NA	11	6	164	493	162	0	0	0	0	0	0	0	0	0
.	19.01.15-20.37.22-1-392338	94	3	3	3	0	2	578	1	1	0	0	NA	NA	NA	35	33	171	506	169	118	344	116	0	13	0	0	0.026	0
.	19.01.15-20.37.24-1-392354	320	23	23	7	0	6	631	18	18	0	0	NA	NA	NA	98	87	179	541	180	125	380	126	36	74	8	0.201	0.137	0.044
.	19.01.15-20.37.30-1-392361	68	4	4	1	0	1	295	2	2	0	0	NA	NA	NA	21	24	169	498	170	63	173	59	0	7	1	0	0.014	0.006
.	19.01.15-20.37.31-1-392362	55	2	2	0	0	0	200	1	1	0	0	NA	NA	NA	16	16	165	499	165	33	124	43	0	2	0	0	0.004	0
.	19.01.15-20.37.36-1-392373	207	32	32	9	0	5	618	29	29	0	0	NA	NA	NA	57	73	173	538	175	120	378	120	45	78	10	0.26	0.145	0.057
.	19.01.15-20.37.39-1-392376	141	11	11	5	0	2	583	8	8	0	0	NA	NA	NA	45	33	169	507	170	118	350	115	6	13	6	0.036	0.026	0.035
.	19.01.15-20.37.40-1-392378	32	1	1	0	0	0	0	0	0	0	0	NA	NA	NA	8	6	164	491	164	0	0	0	1	0	0	0.006	0	0
.	19.01.15-20.37.42-1-392381	174	12	12	3	0	3	593	10	10	0	0	NA	NA	NA	66	48	175	517	169	121	356	116	20	37	1	0.114	0.072	0.006
.	19.01.15-20.37.43-1-392382	91	3	3	1	0	1	581	2	2	0	0	NA	NA	NA	39	35	170	505	173	115	345	121	0	11	0	0	0.022	0
.	19.01.15-20.38.04-1-392387	209	16	16	7	0	7	617	15	15	0	0	NA	NA	NA	59	74	185	525	177	129	367	121	13	50	3	0.07	0.095	0.017
.	19.01.15-20.38.05-1-392389	122	5	5	1	0	1	583	4	4	0	0	NA	NA	NA	45	36	166	517	166	114	357	112	9	4	1	0.054	0.008	0.006
.	19.01.15-20.38.05-1-392390	356	53	53	10	0	8	659	49	49	0	0	NA	NA	NA	103	123	183	570	183	130	402	127	42	99	36	0.23	0.174	0.197
.	19.01.15-20.38.12-1-392395	224	35	35	11	0	8	600	34	34	0	0	NA	NA	NA	64	59	176	525	171	119	365	116	31	77	5	0.176	0.147	0.029
.	19.01.15-20.38.19-1-392398	170	29	29	8	0	6	595	26	26	0	0	NA	NA	NA	52	46	172	516	171	118	359	118	34	56	11	0.198	0.109	0.064
.	19.01.15-20.38.22-1-392399	321	15	15	6	0	5	649	13	13	0	0	NA	NA	NA	100	105	181	553	184	126	394	129	15	31	8	0.083	0.056	0.043
.	19.01.15-20.38.23-1-392415	36	1	1	0	0	0	0	0	0	0	0	NA	NA	NA	7	10	166	493	164	0	0	0	0	2	0	0	0.004	0
.	19.01.15-20.38.27-1-392416	119	17	17	3	0	2	585	13	13	0	0	NA	NA	NA	36	39	169	511	172	114	352	119	24	23	3	0.142	0.045	0.017
.	19.01.15-20.38.27-1-392417	90	7	7	0	0	0	578	6	6	0	0	NA	NA	NA	37	28	170	504	167	116	347	115	4	14	4	0.024	0.028	0.024
.	19.01.15-20.38.38-1-392427	183	10	10	2	0	1	602	8	8	0	0	NA	NA	NA	60	59	175	522	175	121	364	117	5	16	8	0.029	0.031	0.046
.	19.01.15-20.38.38-1-392428	236	24	24	4	0	4	611	23	23	0	0	NA	NA	NA	80	66	177	524	178	126	360	125	30	36	23	0.169	0.069	0.129
.	19.01.15-20.38.48-1-392435	181	28	28	7	0	7	605	25	25	0	0	NA	NA	NA	72	60	176	518	179	119	363	123	11	82	22	0.062	0.158	0.123
.	19.01.15-20.38.59-1-392439	241	30	30	8	0	5	609	25	25	0	0	NA	NA	NA	68	63	174	528	174	118	369	122	40	82	7	0.23	0.155	0.04
.	19.01.15-20.39.00-1-392440	181	20	20	7	0	7	590	18	18	0	0	NA	NA	NA	70	48	171	517	173	118	352	120	21	58	12	0.123	0.112	0.069
.	19.01.15-20.39.00-1-392441	149	10	10	2	0	1	586	8	8	0	0	NA	NA	NA	46	40	166	516	171	113	355	118	2	33	3	0.012	0.064	0.018
.	19.01.15-20.39.10-1-392445	153	30	30	4	0	3	596	27	27	0	0	NA	NA	NA	47	51	174	512	178	119	355	122	25	39	13	0.144	0.076	0.073
.	19.01.15-20.39.18-1-392446	166	28	28	8	0	8	596	27	27	0	0	NA	NA	NA	53	51	171	519	174	116	359	121	36	50	5	0.211	0.096	0.029
.	19.01.15-20.39.32-1-392470	58	3	3	0	0	0	569	1	1	0	0	NA	NA	NA	23	20	168	497	168	115	340	114	0	13	0	0	0.026	0
.	19.01.15-20.39.34-1-392473	124	11	11	1	0	0	590	10	10	0	0	NA	NA	NA	52	45	173	512	173	119	351	120	18	32	5	0.104	0.062	0.029
.	19.01.15-20.39.35-1-392475	152	19	19	5	0	5	584	17	17	0	0	NA	NA	NA	47	42	171	517	167	118	355	111	0	26	14	0	0.05	0.084
.	19.01.15-20.39.38-1-392484	148	6	6	2	0	1	590	5	5	0	0	NA	NA	NA	44	38	171	510	170	117	356	117	3	7	2	0.018	0.014	0.012
.	19.01.15-20.39.46-1-392487	122	19	19	6	0	5	592	17	17	0	0	NA	NA	NA	40	42	168	518	169	116	358	118	14	43	24	0.083	0.083	0.142
.	19.01.15-20.39.47-1-392490	120	4	4	0	0	0	597	2	2	0	0	NA	NA	NA	43	46	171	520	168	116	364	117	0	4	1	0	0.008	0.006
.	19.01.15-20.39.53-1-392494	60	5	5	2	0	1	574	3	3	0	0	NA	NA	NA	30	29	169	509	164	117	350	107	1	12	3	0.006	0.024	0.018
.	19.01.15-20.39.58-1-392495	208	15	15	4	0	4	603	13	13	0	0	NA	NA	NA	47	56	177	519	173	123	360	120	22	39	9	0.124	0.075	0.052
.	19.01.15-20.39.58-1-392496	34	1	1	1	0	1	0	0	0	0	0	NA	NA	NA	12	5	165	490	163	0	0	0	0	0	1	0	0	0.006
.	19.01.15-20.40.01-1-392497	121	12	12	5	0	4	591	10	10	0	0	NA	NA	NA	39	39	171	511	170	118	354	119	17	25	8	0.099	0.049	0.047
.	19.01.15-20.40.01-1-392498	90	4	4	2	0	2	577	3	3	0	0	NA	NA	NA	19	25	167	505	166	114	347	116	5	7	0	0.03	0.014	0
.	19.01.15-20.40.04-1-392503	155	11	11	4	0	4	604	10	10	0	0	NA	NA	NA	44	57	175	518	177	121	358	125	14	16	0	0.08	0.031	0
.	19.01.15-20.40.05-1-392504	295	49	49	17	0	10	612	44	44	0	0	NA	NA	NA	76	67	181	522	177	126	362	124	27	118	24	0.149	0.226	0.136
.	19.01.15-20.40.06-1-392505	120	9	9	4	0	2	583	8	8	0	0	NA	NA	NA	41	39	170	516	166	117	353	113	5	13	5	0.029	0.025	0.03
.	19.01.15-20.40.08-1-392506	228	17	17	8	0	8	629	16	16	0	0	NA	NA	NA	96	78	179	536	176	128	379	122	13	59	2	0.073	0.11	0.011
.	19.01.15-20.40.17-1-392511	149	9	9	3	0	2	594	8	8	0	0	NA	NA	NA	37	40	170	514	169	117	358	119	0	17	1	0	0.033	0.006
.	19.01.15-20.40.22-1-392516	211	10	10	3	0	3	624	9	9	0	0	NA	NA	NA	64	77	182	533	175	129	372	123	11	30	4	0.06	0.056	0.023
.	19.01.15-20.40.26-1-392532	92	3	3	1	0	1	578	2	2	0	0	NA	NA	NA	36	32	171	504	170	118	345	115	0	8	3	0	0.016	0.018
.	19.01.15-20.40.28-1-392533	94	4	4	3	0	3	575	3	3	0	0	NA	NA	NA	28	20	173	495	165	121	342	112	0	7	0	0	0.014	0
.	19.01.15-20.40.30-1-392535	180	25	25	9	0	6	599	23	23	0	0	NA	NA	NA	49	52	169	524	172	116	363	120	17	43	10	0.101	0.082	0.058
.	19.01.15-20.40.31-1-392537	64	2	2	0	0	0	546	1	1	0	0	NA	NA	NA	25	14	166	498	163	111	328	107	0	5	0	0	0.01	0
.	19.01.15-20.40.41-1-392549	179	16	16	10	0	7	602	15	15	0	0	NA	NA	NA	69	52	176	519	170	123	361	118	11	46	10	0.062	0.089	0.059
.	19.01.15-20.40.41-1-392550	94	6	6	1	0	1	582	5	5	0	0	NA	NA	NA	39	42	169	517	169	115	354	113	0	8	6	0	0.015	0.036
.	19.01.15-20.40.41-1-392551	208	38	38	7	0	5	621	35	35	0	0	NA	NA	NA	70	72	175	529	181	121	375	125	32	109	2	0.183	0.206	0.011
.	19.01.15-20.40.43-1-392552	32	1	1	0	0	0	0	0	0	0	0	NA	NA	NA	7	9	165	493	164	0	0	0	0	0	0	0	0	0
.	19.01.15-20.40.44-1-392553	32	1	1	0	0	0	0	0	0	0	0	NA	NA	NA	12	12	164	496	165	0	0	0	0	0	0	0	0	0
.	19.01.15-20.40.49-1-392558	177	16	16	1	0	0	596	14	14	0	0	NA	NA	NA	56	53	179	519	168	127	357	112	9	13	6	0.05	0.025	0.036
.	19.01.15-20.40.49-1-392559	57	2	2	0	0	0	574	1	1	0	0	NA	NA	NA	28	30	166	508	169	112	345	117	0	7	0	0	0.014	0
.	19.01.15-20.40.53-1-392560	122	6	6	3	0	2	578	4	4	0	0	NA	NA	NA	41	33	170	507	169	117	345	116	5	11	10	0.029	0.022	0.059
.	19.01.15-20.41.01-1-392561	32	1	1	0	0	0	0	0	0	0	0	NA	NA	NA	8	7	163	492	165	0	0	0	0	0	0	0	0	0
.	19.01.15-20.41.03-1-392562	205	40	40	13	0	10	603	34	34	0	0	NA	NA	NA	59	60	171	519	183	118	356	129	33	113	9	0.193	0.218	0.049
.	19.01.15-20.41.03-1-392563	325	32	32	8	0	6	638	27	27	0	0	NA	NA	NA	88	94	188	543	176	133	382	123	31	61	19	0.165	0.112	0.108
.	19.01.15-20.41.06-1-392564	35	1	1	0	0	0	0	0	0	0	0	NA	NA	NA	16	13	166	496	164	0	0	0	0	0	1	0	0	0.006
.	19.01.15-20.41.09-1-392565	85	4	4	1	0	1	580	2	2	0	0	NA	NA	NA	31	31	173	502	169	118	346	116	0	5	1	0	0.01	0.006
.	19.01.15-20.41.11-1-392569	125	8	8	2	0	2	590	7	7	0	0	NA	NA	NA	33	35	171	507	170	119	352	119	0	24	2	0	0.047	0.012
.	19.01.15-20.41.13-1-392570	147	9	9	1	0	1	589	8	8	0	0	NA	NA	NA	53	48	177	517	167	121	354	114	10	26	3	0.056	0.05	0.018
.	19.01.15-20.41.28-1-392587	59	2	2	0	0	0	574	1	1	0	0	NA	NA	NA	25	27	173	501	166	118	342	114	5	4	0	0.029	0.008	0
.	19.01.15-20.41.32-1-392595	61	2	2	0	0	0	567	1	1	0	0	NA	NA	NA	36	19	169	498	165	114	340	113	0	2	0	0	0.004	0
.	19.01.15-20.41.38-1-392602	229	36	36	9	0	7	606	34	34	0	0	NA	NA	NA	53	62	177	523	175	122	363	121	30	88	10	0.169	0.168	0.057
.	19.01.15-20.41.45-1-392610	115	7	7	2	0	0	593	6	6	0	0	NA	NA	NA	32	41	169	509	176	118	350	125	5	12	2	0.03	0.024	0.011
.	19.01.15-20.41.45-1-392611	37	1	1	1	0	1	0	0	0	0	0	NA	NA	NA	13	14	165	496	166	0	0	0	0	0	0	0	0	0
.	19.01.15-20.41.47-1-392614	34	1	1	0	0	0	0	0	0	0	0	NA	NA	NA	10	7	165	493	162	0	0	0	0	0	1	0	0	0.006
.	19.01.15-20.41.48-1-392616	86	4	4	1	0	1	585	3	3	0	0	NA	NA	NA	19	32	169	508	168	117	353	115	5	10	0	0.03	0.02	0
.	19.01.15-20.41.50-1-392619	328	29	29	6	0	3	633	26	26	0	0	NA	NA	NA	101	87	174	550	176	120	387	126	49	45	17	0.282	0.082	0.097
.	19.01.15-20.41.50-1-392620	200	26	26	7	0	6	608	25	25	0	0	NA	NA	NA	70	68	177	530	174	119	371	118	19	56	1	0.107	0.106	0.006
.	19.01.15-20.41.57-1-392621	95	9	9	2	0	2	582	8	8	0	0	NA	NA	NA	25	30	167	506	170	112	350	120	9	9	6	0.054	0.018	0.035
.	19.01.15-20.41.58-1-392622	247	19	19	8	0	6	611	16	16	0	0	NA	NA	NA	78	71	178	525	181	124	364	123	37	43	8	0.208	0.082	0.044
.	19.01.15-20.42.04-1-392623	35	1	1	0	0	0	0	0	0	0	0	NA	NA	NA	10	16	166	497	166	0	0	0	0	2	0	0	0.004	0
.	19.01.15-20.42.06-1-392624	60	2	2	0	0	0	579	1	1	0	0	NA	NA	NA	28	26	167	503	169	117	344	118	0	5	0	0	0.01	0
.	19.01.15-20.42.07-1-392625	122	8	8	3	0	3	586	7	7	0	0	NA	NA	NA	30	30	166	511	166	116	355	115	0	16	0	0	0.031	0
.	19.01.15-20.42.14-1-392629	32	1	1	1	0	1	0	0	0	0	0	NA	NA	NA	8	5	163	493	162	0	0	0	2	0	0	0.012	0	0
.	19.01.15-20.42.16-1-392630	35	1	1	0	0	0	0	0	0	0	0	NA	NA	NA	8	7	166	492	162	0	0	0	1	0	0	0.006	0	0
.	19.01.15-20.42.19-1-392631	154	18	18	4	0	4	601	16	16	0	0	NA	NA	NA	55	58	180	522	169	121	364	116	21	37	5	0.117	0.071	0.03
.	19.01.15-20.42.28-1-392651	70	3	3	1	0	1	566	2	2	0	0	NA	NA	NA	36	21	170	500	164	111	343	112	0	7	2	0	0.014	0.012
.	19.01.15-20.42.29-1-392652	439	58	58	15	0	14	673	57	57	0	0	NA	NA	NA	141	127	197	562	181	143	400	130	36	134	22	0.183	0.238	0.122
.	19.01.15-20.42.42-1-392666	83	6	6	1	0	1	581	4	4	0	0	NA	NA	NA	35	30	168	507	168	113	351	117	2	16	0	0.012	0.032	0
.	19.01.15-20.42.58-1-392671	125	5	5	0	0	0	605	4	4	0	0	NA	NA	NA	43	55	169	521	178	116	364	125	6	19	0	0.036	0.036	0
.	19.01.15-20.43.10-1-392676	56	2	2	0	0	0	0	1	1	0	0	NA	NA	NA	14	13	164	497	165	0	0	0	0	6	0	0	0.012	0
.	19.01.15-20.43.13-1-392677	387	77	77	32	0	24	635	73	73	0	0	NA	NA	NA	108	95	180	547	181	126	383	126	116	145	24	0.644	0.265	0.133
.	19.01.15-20.43.17-1-392678	36	1	1	0	0	0	0	0	0	0	0	NA	NA	NA	6	16	165	500	164	0	0	0	0	1	0	0	0.002	0
.	19.01.15-20.43.17-1-392679	88	7	7	1	0	0	573	4	4	0	0	NA	NA	NA	19	25	169	498	171	116	340	117	0	15	0	0	0.03	0
.	19.01.15-20.43.18-1-392680	61	4	4	0	0	0	567	3	3	0	0	NA	NA	NA	25	16	167	497	165	114	341	112	7	2	0	0.042	0.004	0
.	19.01.15-20.43.19-1-392681	31	1	1	0	0	0	0	0	0	0	0	NA	NA	NA	8	11	164	496	164	0	0	0	0	2	0	0	0.004	0
.	19.01.15-20.43.22-1-392697	176	18	18	5	0	5	611	14	14	0	0	NA	NA	NA	52	64	173	525	179	120	368	123	26	55	5	0.15	0.105	0.028
.	19.01.15-20.43.24-1-392698	96	4	4	1	0	1	581	1	1	0	0	NA	NA	NA	22	32	169	504	172	118	346	117	0	4	4	0	0.008	0.023
.	19.01.15-20.43.25-1-392699	244	35	35	11	0	8	613	34	34	0	0	NA	NA	NA	65	66	173	532	174	118	374	121	17	78	10	0.098	0.147	0.057
.	19.01.15-20.43.32-1-392707	209	41	41	13	0	8	605	36	36	0	0	NA	NA	NA	55	64	173	531	173	120	365	120	32	94	19	0.185	0.177	0.11
.	19.01.15-20.43.35-1-392711	257	46	46	11	0	9	610	41	41	0	0	NA	NA	NA	68	65	177	528	173	123	368	119	55	74	31	0.311	0.14	0.179
.	19.01.15-20.43.36-1-392713	34	1	1	0	0	0	0	0	0	0	0	NA	NA	NA	14	4	165	489	163	0	0	0	0	0	0	0	0	0
.	19.01.15-20.43.39-1-392717	64	3	3	1	0	1	297	1	1	0	0	NA	NA	NA	16	17	168	493	169	65	168	64	0	2	4	0	0.004	0.024
.	19.01.15-20.43.39-1-392718	59	2	2	0	0	0	147	1	1	0	0	NA	NA	NA	15	17	167	498	165	29	85	33	0	10	0	0	0.02	0
.	19.01.15-20.43.55-1-392730	31	1	1	0	0	0	0	0	0	0	0	NA	NA	NA	12	9	164	495	163	0	0	0	0	0	0	0	0	0
.	19.01.15-20.43.57-1-392731	386	45	45	15	0	11	643	40	40	0	0	NA	NA	NA	115	105	183	550	185	130	383	130	80	65	28	0.437	0.118	0.151
.	19.01.15-20.44.12-1-392735	200	11	11	4	0	4	613	10	10	0	0	NA	NA	NA	69	74	184	524	179	128	360	125	6	16	13	0.033	0.031	0.073
.	19.01.15-20.44.26-1-392752	122	5	5	2	0	1	588	3	3	0	0	NA	NA	NA	37	38	168	517	166	117	359	112	13	4	2	0.077	0.008	0.012
.	19.01.15-20.44.36-1-392760	150	10	10	2	0	1	595	9	9	0	0	NA	NA	NA	46	48	174	513	174	118	357	120	10	17	3	0.057	0.033	0.017
.	19.01.15-20.44.38-1-392762	95	11	11	3	0	3	582	9	9	0	0	NA	NA	NA	34	41	174	508	172	116	346	120	4	19	3	0.023	0.037	0.017
.	19.01.15-20.44.48-1-392770	195	15	15	4	0	4	602	11	11	0	0	NA	NA	NA	60	60	176	523	174	121	362	119	7	35	6	0.04	0.067	0.034
.	19.01.15-20.44.54-1-392772	90	11	11	4	0	1	575	8	8	0	0	NA	NA	NA	27	23	166	504	166	114	346	115	0	20	1	0	0.04	0.006
.	19.01.15-20.44.59-1-392773	150	17	17	0	0	0	605	15	15	0	0	NA	NA	NA	47	64	176	528	173	124	364	117	4	51	2	0.023	0.097	0.012
.	19.01.15-20.45.00-1-392774	118	7	7	1	0	1	587	6	6	0	0	NA	NA	NA	25	42	174	513	168	120	353	114	3	5	9	0.017	0.01	0.054
.	19.01.15-20.45.06-1-392775	65	3	3	2	0	1	571	2	2	0	0	NA	NA	NA	22	19	167	499	166	116	344	111	2	5	0	0.012	0.01	0
.	19.01.15-20.45.07-1-392776	59	2	2	1	0	1	569	1	1	0	0	NA	NA	NA	27	21	167	503	164	116	341	112	0	10	0	0	0.02	0
.	19.01.15-20.45.18-1-392781	36	1	1	0	0	0	0	0	0	0	0	NA	NA	NA	13	8	166	491	164	0	0	0	0	0	0	0	0	0
.	19.01.15-20.45.23-1-392797	115	8	8	2	0	2	579	7	7	0	0	NA	NA	NA	45	33	172	509	165	117	348	114	0	27	0	0	0.053	0
.	19.01.15-20.45.23-1-392798	140	22	22	4	0	3	598	20	20	0	0	NA	NA	NA	52	52	169	525	171	117	362	119	16	70	8	0.095	0.133	0.047
.	19.01.15-20.45.23-1-392799	88	3	3	0	0	0	567	2	2	0	0	NA	NA	NA	28	23	167	506	163	113	343	111	0	8	3	0	0.016	0.018
.	19.01.15-20.45.27-1-392800	151	37	37	11	0	7	591	34	34	0	0	NA	NA	NA	47	44	169	517	171	115	359	117	60	76	14	0.355	0.147	0.082
.	19.01.15-20.45.27-1-392801	199	32	32	9	0	7	602	28	28	0	0	NA	NA	NA	56	59	170	529	173	116	365	121	43	51	16	0.253	0.096	0.092
.	19.01.15-20.45.30-1-392803	150	36	36	8	0	8	602	33	33	0	0	NA	NA	NA	45	49	169	521	172	119	363	120	24	81	19	0.142	0.155	0.11
.	19.01.15-20.45.34-1-392812	36	1	1	0	0	0	0	0	0	0	0	NA	NA	NA	9	9	164	495	163	0	0	0	0	4	0	0	0.008	0
.	19.01.15-20.45.37-1-392818	65	3	3	0	0	0	573	2	2	0	0	NA	NA	NA	25	22	164	501	170	109	347	117	8	1	0	0.049	0.002	0
.	19.01.15-20.45.37-1-392819	263	18	18	4	0	2	619	17	17	0	0	NA	NA	NA	79	78	176	536	179	122	372	125	29	26	9	0.165	0.049	0.05
.	19.01.15-20.45.44-1-392827	117	8	8	0	0	0	579	7	7	0	0	NA	NA	NA	35	31	170	509	165	115	351	113	0	18	4	0	0.035	0.024
.	19.01.15-20.45.48-1-392831	150	17	17	3	0	3	583	16	16	0	0	NA	NA	NA	49	39	170	512	170	117	348	118	12	53	0	0.071	0.104	0
.	19.01.15-20.45.54-1-392833	62	5	5	1	0	0	579	4	4	0	0	NA	NA	NA	25	30	168	503	172	115	346	118	2	9	2	0.012	0.018	0.012
.	19.01.15-20.46.19-1-392837	97	8	8	2	0	1	575	6	6	0	0	NA	NA	NA	25	20	165	505	163	114	352	109	1	7	10	0.006	0.014	0.061
.	19.01.15-20.46.20-1-392838	152	10	10	2	0	2	590	9	9	0	0	NA	NA	NA	45	45	169	516	173	113	356	121	10	15	7	0.059	0.029	0.04
.	19.01.15-20.46.21-1-392839	58	2	2	0	0	0	578	1	1	0	0	NA	NA	NA	26	28	168	504	169	117	345	116	0	11	0	0	0.022	0
.	19.01.15-20.46.22-1-392840	124	7	7	2	0	2	587	6	6	0	0	NA	NA	NA	36	36	170	503	176	115	350	122	8	8	3	0.047	0.016	0.017
.	19.01.15-20.46.29-1-392861	119	23	23	6	0	5	580	21	21	0	0	NA	NA	NA	32	35	167	514	167	113	355	112	5	39	13	0.03	0.076	0.078
.	19.01.15-20.46.29-1-392862	93	4	4	1	0	1	582	3	3	0	0	NA	NA	NA	30	31	171	507	166	118	349	115	0	8	5	0	0.016	0.03
.	19.01.15-20.46.29-1-392863	61	2	2	0	0	0	248	1	1	0	0	NA	NA	NA	14	15	168	496	164	53	151	44	1	0	5	0.006	0	0.03
.	19.01.15-20.46.34-1-392870	31	1	1	0	0	0	0	0	0	0	0	NA	NA	NA	8	7	164	492	164	0	0	0	0	1	0	0	0.002	0
.	19.01.15-20.46.36-1-392872	143	6	6	3	0	2	595	5	5	0	0	NA	NA	NA	44	52	175	519	171	122	355	118	4	24	0	0.023	0.046	0
.	19.01.15-20.46.36-1-392874	177	6	6	1	0	1	589	5	5	0	0	NA	NA	NA	42	47	172	516	172	119	353	117	3	13	8	0.017	0.025	0.047
.	19.01.15-20.46.39-1-392877	32	1	1	0	0	0	0	0	0	0	0	NA	NA	NA	7	9	166	492	164	0	0	0	2	0	0	0.012	0	0
.	19.01.15-20.46.39-1-392879	173	18	18	5	0	4	596	16	16	0	0	NA	NA	NA	60	48	173	517	171	120	357	119	32	54	11	0.185	0.104	0.064
.	19.01.15-20.46.41-1-392881	34	1	1	0	0	0	0	0	0	0	0	NA	NA	NA	10	10	164	492	167	0	0	0	0	2	0	0	0.004	0
.	19.01.15-20.46.42-1-392882	270	32	32	12	0	5	627	29	29	0	0	NA	NA	NA	93	80	184	527	182	128	370	129	18	83	21	0.098	0.157	0.115
.	19.01.15-20.46.43-1-392883	150	19	19	4	0	2	599	17	17	0	0	NA	NA	NA	51	54	171	522	174	118	363	118	12	67	4	0.07	0.128	0.023
.	19.01.15-20.46.44-1-392884	64	2	2	1	0	1	349	1	1	0	0	NA	NA	NA	21	13	165	496	165	73	203	73	0	2	1	0	0.004	0.006
.	19.01.15-20.46.46-1-392886	118	5	5	2	0	0	582	4	4	0	0	NA	NA	NA	38	35	169	511	168	116	352	114	0	12	4	0	0.023	0.024
.	19.01.15-20.46.55-1-392891	213	14	14	2	0	2	595	12	12	0	0	NA	NA	NA	50	50	171	522	170	119	360	116	5	35	4	0.029	0.067	0.024
.	19.01.15-20.46.56-1-392892	172	11	11	3	0	3	602	9	9	0	0	NA	NA	NA	57	52	171	521	173	117	365	120	9	26	7	0.053	0.05	0.04
.	19.01.15-20.46.57-1-392893	34	1	1	0	0	0	0	0	0	0	0	NA	NA	NA	10	7	165	492	163	0	0	0	4	0	0	0.024	0	0
.	19.01.15-20.47.00-1-392894	58	2	2	0	0	0	579	1	1	0	0	NA	NA	NA	13	24	168	503	166	118	347	114	0	9	0	0	0.018	0
.	19.01.15-20.47.00-1-392895	208	25	25	4	0	4	619	23	23	0	0	NA	NA	NA	65	83	185	544	167	130	374	115	21	37	21	0.114	0.068	0.126
.	19.01.15-20.47.03-1-392896	181	29	29	7	0	6	590	27	27	0	0	NA	NA	NA	61	50	172	515	176	117	351	122	22	75	5	0.128	0.146	0.028
.	19.01.15-20.47.13-1-392900	201	25	25	7	0	5	604	22	22	0	0	NA	NA	NA	48	53	178	514	174	126	357	121	12	64	13	0.067	0.125	0.075
.	19.01.15-20.47.16-1-392901	34	1	1	0	0	0	0	0	0	0	0	NA	NA	NA	15	12	164	495	166	0	0	0	0	0	1	0	0	0.006
.	19.01.15-20.47.18-1-392902	118	9	9	1	0	1	595	7	7	0	0	NA	NA	NA	42	48	171	519	171	119	362	114	16	19	2	0.094	0.037	0.012
.	19.01.15-20.47.21-1-392903	123	9	9	2	0	2	574	8	8	0	0	NA	NA	NA	40	32	170	507	168	116	346	112	7	15	7	0.041	0.03	0.042
.	19.01.15-20.47.21-1-392904	216	46	46	20	0	14	616	44	44	0	0	NA	NA	NA	60	78	172	546	173	116	380	120	109	81	22	0.634	0.148	0.127
.	19.01.15-20.47.23-1-392920	178	12	12	2	0	1	583	11	11	0	0	NA	NA	NA	55	40	172	505	176	117	348	118	19	35	0	0.11	0.069	0
.	19.01.15-20.47.38-1-392934	117	7	7	0	0	0	576	5	5	0	0	NA	NA	NA	50	32	167	513	165	112	350	114	7	7	1	0.042	0.014	0.006
.	19.01.15-20.47.44-1-392943	207	21	21	8	0	5	606	19	19	0	0	NA	NA	NA	63	61	178	519	177	120	361	125	3	76	3	0.017	0.146	0.017
.	19.01.15-20.47.44-1-392944	203	22	22	4	0	2	603	19	19	0	0	NA	NA	NA	74	56	177	520	172	123	360	120	28	50	10	0.158	0.096	0.058
.	19.01.15-20.47.44-1-392945	178	15	15	3	0	2	595	13	13	0	0	NA	NA	NA	51	45	173	512	173	121	352	122	9	38	3	0.052	0.074	0.017
.	19.01.15-20.47.52-1-392950	300	38	38	10	0	8	633	33	33	0	0	NA	NA	NA	91	92	175	551	179	122	385	126	30	81	6	0.171	0.147	0.034
.	19.01.15-20.47.55-1-392951	97	6	6	0	0	0	587	4	4	0	0	NA	NA	NA	34	36	169	506	174	117	349	121	9	10	0	0.053	0.02	0
.	19.01.15-20.47.56-1-392952	236	85	85	17	0	13	607	81	81	0	0	NA	NA	NA	74	79	174	541	177	116	373	118	85	155	34	0.489	0.287	0.192
.	19.01.15-20.47.57-1-392953	61	3	3	1	0	1	149	1	1	0	0	NA	NA	NA	14	18	165	501	165	33	93	23	0	6	0	0	0.012	0
.	19.01.15-20.48.12-1-392958	122	10	10	3	0	3	584	7	7	0	0	NA	NA	NA	45	37	168	514	168	116	352	116	0	21	0	0	0.041	0
.	19.01.15-20.48.21-1-392961	234	30	30	10	0	4	611	24	24	0	0	NA	NA	NA	65	68	175	532	174	119	371	121	57	64	9	0.326	0.12	0.052
.	19.01.15-20.48.22-1-392962	123	14	14	8	0	6	568	13	13	0	0	NA	NA	NA	45	27	165	504	171	113	343	112	13	24	0	0.079	0.048	0
.	19.01.15-20.48.30-1-392979	155	14	14	2	0	2	580	12	12	0	0	NA	NA	NA	32	35	171	507	170	116	346	118	17	29	0	0.099	0.057	0
.	19.01.15-20.48.36-1-392985	149	13	13	1	0	1	586	12	12	0	0	NA	NA	NA	54	41	170	511	173	118	351	117	9	32	0	0.053	0.063	0
.	19.01.15-20.48.36-1-392987	61	5	5	2	0	2	570	3	3	0	0	NA	NA	NA	19	23	168	503	165	116	344	110	2	11	0	0.012	0.022	0
.	19.01.15-20.48.37-1-392989	211	9	9	4	0	3	604	7	7	0	0	NA	NA	NA	72	55	169	521	178	117	363	124	3	29	0	0.018	0.056	0
.	19.01.15-20.48.49-1-392998	141	14	14	6	0	5	591	13	13	0	0	NA	NA	NA	36	40	177	506	170	126	349	116	40	20	0	0.226	0.04	0
.	19.01.15-20.48.51-1-392999	232	33	33	7	0	4	612	30	30	0	0	NA	NA	NA	74	71	176	529	179	121	365	126	45	70	8	0.256	0.132	0.045
.	19.01.15-20.48.58-1-393001	118	8	8	2	0	1	586	7	7	0	0	NA	NA	NA	32	39	171	512	169	121	350	115	0	17	8	0	0.033	0.047
.	19.01.15-20.48.58-1-393002	92	7	7	0	0	0	577	5	5	0	0	NA	NA	NA	22	25	169	503	166	114	347	116	0	23	0	0	0.046	0
.	19.01.15-20.49.05-1-393003	130	10	10	3	0	1	580	9	9	0	0	NA	NA	NA	41	30	170	504	169	117	346	117	21	14	0	0.124	0.028	0
.	19.01.15-20.49.05-1-393004	145	14	14	2	0	1	590	11	11	0	0	NA	NA	NA	51	44	172	515	170	120	353	117	14	27	1	0.081	0.052	0.006
.	19.01.15-20.49.15-1-393008	69	3	3	1	0	1	571	2	2	0	0	NA	NA	NA	25	23	166	505	165	112	348	111	0	2	11	0	0.004	0.067
.	19.01.15-20.49.18-1-393009	30	1	1	0	0	0	0	0	0	0	0	NA	NA	NA	10	6	163	493	163	0	0	0	0	0	2	0	0	0.012
.	19.01.15-20.49.20-1-393011	152	14	14	2	0	1	594	12	12	0	0	NA	NA	NA	49	48	174	516	171	124	352	118	11	25	3	0.063	0.048	0.018
.	19.01.15-20.49.24-1-393027	125	11	11	2	0	2	580	10	10	0	0	NA	NA	NA	45	34	171	507	169	117	349	114	20	16	0	0.117	0.032	0
.	19.01.15-20.49.28-1-393028	33	1	1	0	0	0	0	0	0	0	0	NA	NA	NA	8	8	164	495	162	0	0	0	1	0	0	0.006	0	0
.	19.01.15-20.49.30-1-393030	112	6	6	2	0	2	584	5	5	0	0	NA	NA	NA	42	31	168	505	171	117	347	120	0	17	0	0	0.034	0
.	19.01.15-20.49.30-1-393031	326	30	30	10	0	7	631	27	27	0	0	NA	NA	NA	93	88	181	544	176	126	381	124	14	87	2	0.077	0.16	0.011
.	19.01.15-20.49.34-1-393040	119	5	5	3	0	2	583	4	4	0	0	NA	NA	NA	26	31	169	506	169	117	351	115	5	7	2	0.03	0.014	0.012
.	19.01.15-20.49.35-1-393042	154	13	13	3	0	3	599	11	11	0	0	NA	NA	NA	42	55	170	522	176	116	363	120	16	20	8	0.094	0.038	0.045
.	19.01.15-20.49.47-1-393055	228	17	17	7	0	2	619	13	13	0	0	NA	NA	NA	65	67	182	525	173	127	370	122	21	46	7	0.115	0.088	0.04
.	19.01.15-20.49.48-1-393057	121	11	11	3	0	3	582	10	10	0	0	NA	NA	NA	37	37	171	506	173	120	345	117	3	32	1	0.018	0.063	0.006
.	19.01.15-20.49.49-1-393059	144	8	8	2	0	2	586	6	6	0	0	NA	NA	NA	45	38	169	511	171	114	354	118	10	15	0	0.059	0.029	0
.	19.01.15-20.49.54-1-393060	148	14	14	3	0	2	584	13	13	0	0	NA	NA	NA	42	38	168	512	171	116	349	119	11	28	1	0.065	0.055	0.006
.	19.01.15-20.50.02-1-393065	64	3	3	1	0	0	571	2	2	0	0	NA	NA	NA	26	23	168	501	167	115	345	111	0	7	1	0	0.014	0.006
.	19.01.15-20.50.10-1-393070	154	9	9	6	0	4	598	6	6	0	0	NA	NA	NA	46	47	173	517	170	118	360	120	6	41	0	0.035	0.079	0
.	19.01.15-20.50.14-1-393072	31	1	1	0	0	0	0	0	0	0	0	NA	NA	NA	3	10	164	495	164	0	0	0	0	0	0	0	0	0
.	19.01.15-20.50.15-1-393073	35	1	1	0	0	0	0	0	0	0	0	NA	NA	NA	14	11	163	496	165	0	0	0	0	0	0	0	0	0
.	19.01.15-20.50.16-1-393074	287	40	40	15	0	14	631	37	37	0	0	NA	NA	NA	90	88	182	537	182	127	374	130	40	85	17	0.22	0.158	0.093
.	19.01.15-20.50.17-1-393075	59	2	2	0	0	0	50	1	1	0	0	NA	NA	NA	15	12	166	494	165	10	27	13	0	2	0	0	0.004	0
.	19.01.15-20.50.18-1-393076	119	8	8	2	0	2	583	7	7	0	0	NA	NA	NA	30	29	172	503	167	121	348	114	7	15	3	0.041	0.03	0.018
.	19.01.15-20.50.24-1-393096	92	3	3	0	0	0	573	2	2	0	0	NA	NA	NA	21	23	164	503	169	111	346	116	1	5	0	0.006	0.01	0
.	19.01.15-20.50.25-1-393097	34	1	1	0	0	0	0	0	0	0	0	NA	NA	NA	8	6	164	492	163	0	0	0	0	4	0	0	0.008	0
.	19.01.15-20.50.28-1-393098	32	1	1	1	0	1	0	0	0	0	0	NA	NA	NA	7	7	164	493	163	0	0	0	1	0	0	0.006	0	0
.	19.01.15-20.50.28-1-393099	92	6	6	2	0	1	591	5	5	0	0	NA	NA	NA	29	41	173	516	165	116	360	115	9	12	0	0.052	0.023	0
.	19.01.15-20.50.30-1-393101	114	4	4	1	0	1	574	3	3	0	0	NA	NA	NA	33	28	167	507	167	112	346	116	5	0	0	0.03	0	0
.	19.01.15-20.50.31-1-393103	153	11	11	2	0	1	594	10	10	0	0	NA	NA	NA	31	39	167	511	174	114	359	121	17	5	6	0.102	0.01	0.034
.	19.01.15-20.50.34-1-393108	150	9	9	6	0	6	588	8	8	0	0	NA	NA	NA	38	43	174	511	171	120	351	117	11	18	4	0.063	0.035	0.023
.	19.01.15-20.50.35-1-393110	66	3	3	0	0	0	568	2	2	0	0	NA	NA	NA	14	19	164	504	164	110	347	111	2	13	0	0.012	0.026	0
.	19.01.15-20.50.41-1-393117	154	8	8	2	0	2	596	7	7	0	0	NA	NA	NA	46	52	175	515	175	119	355	122	3	16	4	0.017	0.031	0.023
.	19.01.15-20.50.47-1-393119	34	1	1	0	0	0	0	0	0	0	0	NA	NA	NA	11	4	165	490	162	0	0	0	0	0	0	0	0	0
.	19.01.15-20.50.49-1-393122	118	10	10	3	0	2	583	9	9	0	0	NA	NA	NA	42	37	173	512	165	117	355	111	9	21	3	0.052	0.041	0.018
.	19.01.15-20.50.49-1-393124	123	13	13	4	0	4	585	11	11	0	0	NA	NA	NA	44	42	170	513	172	118	351	116	6	42	4	0.035	0.082	0.023
.	19.01.15-20.50.53-1-393125	36	1	1	1	0	1	0	0	0	0	0	NA	NA	NA	14	9	164	495	163	0	0	0	0	0	0	0	0	0
.	19.01.15-20.50.56-1-393126	113	5	5	1	0	1	581	4	4	0	0	NA	NA	NA	39	36	167	514	168	113	353	115	4	3	0	0.024	0.006	0
.	19.01.15-20.50.56-1-393127	174	27	27	5	0	3	612	22	22	0	0	NA	NA	NA	60	64	178	520	179	127	359	126	8	61	12	0.045	0.117	0.067
.	19.01.15-20.50.56-1-393128	64	3	3	2	0	2	581	2	2	0	0	NA	NA	NA	27	35	171	508	169	116	349	116	10	0	3	0.058	0	0.018
.	19.01.15-20.51.02-1-393129	154	14	14	3	0	3	589	10	10	0	0	NA	NA	NA	39	43	174	511	171	119	352	118	11	22	10	0.063	0.043	0.058
.	19.01.15-20.51.06-1-393130	119	12	12	2	0	1	586	11	11	0	0	NA	NA	NA	33	35	170	509	169	116	353	117	13	14	3	0.076	0.028	0.018
.	19.01.15-20.51.15-1-393134	263	13	13	3	0	3	621	11	11	0	0	NA	NA	NA	75	77	179	532	179	127	368	126	17	20	4	0.095	0.038	0.022
.	19.01.15-20.51.18-1-393135	60	2	2	2	0	2	565	1	1	0	0	NA	NA	NA	26	20	167	498	168	114	339	112	0	3	3	0	0.006	0.018
.	19.01.15-20.51.19-1-393136	107	8	8	0	0	0	584	7	7	0	0	NA	NA	NA	40	33	167	508	171	116	350	118	2	17	1	0.012	0.033	0.006
.	19.01.15-20.51.27-1-393153	155	21	21	1	0	1	594	18	18	0	0	NA	NA	NA	49	55	175	519	174	117	360	117	23	22	6	0.131	0.042	0.034
.	19.01.15-20.51.27-1-393154	146	12	12	2	0	2	596	10	10	0	0	NA	NA	NA	45	46	173	515	171	121	358	117	4	38	0	0.023	0.074	0
.	19.01.15-20.51.32-1-393158	59	4	4	1	0	1	577	3	3	0	0	NA	NA	NA	18	24	166	502	169	114	346	117	2	15	0	0.012	0.03	0
.	19.01.15-20.51.35-1-393166	92	7	7	3	0	3	575	5	5	0	0	NA	NA	NA	25	27	167	505	168	114	346	115	8	9	0	0.048	0.018	0
.	19.01.15-20.51.38-1-393170	236	14	14	2	0	1	620	13	13	0	0	NA	NA	NA	63	68	179	531	171	126	374	120	7	37	1	0.039	0.07	0.006
.	19.01.15-20.51.41-1-393173	85	4	4	1	0	1	585	3	3	0	0	NA	NA	NA	31	38	172	511	168	118	353	114	0	8	6	0	0.016	0.036
.	19.01.15-20.51.48-1-393182	208	30	30	6	0	4	601	28	28	0	0	NA	NA	NA	88	56	174	522	173	121	359	121	26	55	11	0.149	0.105	0.064
.	19.01.15-20.51.50-1-393185	208	13	13	5	0	3	613	11	11	0	0	NA	NA	NA	57	60	177	527	169	126	367	120	32	39	6	0.181	0.074	0.036
.	19.01.15-20.52.03-1-393186	120	8	8	4	0	3	586	7	7	0	0	NA	NA	NA	36	41	172	510	172	120	348	118	5	18	3	0.029	0.035	0.017
.	19.01.15-20.52.07-1-393187	277	62	62	14	0	11	621	57	57	0	0	NA	NA	NA	66	73	172	540	174	117	380	124	51	142	21	0.297	0.263	0.121
.	19.01.15-20.52.09-1-393188	61	5	5	0	0	0	575	4	4	0	0	NA	NA	NA	22	25	170	502	166	116	345	114	0	4	7	0	0.008	0.042
.	19.01.15-20.52.10-1-393189	178	24	24	11	0	5	592	22	22	0	0	NA	NA	NA	56	50	171	522	170	118	360	114	8	53	14	0.047	0.102	0.082
.	19.01.15-20.52.18-1-393193	63	4	4	0	0	0	583	3	3	0	0	NA	NA	NA	29	40	169	514	170	115	351	117	0	12	0	0	0.023	0
.	19.01.15-20.52.19-1-393194	318	36	36	11	0	8	654	31	31	0	0	NA	NA	NA	100	115	186	557	185	132	390	132	34	90	29	0.183	0.162	0.157
.	19.01.15-20.52.22-1-393199	87	5	5	3	0	2	571	4	4	0	0	NA	NA	NA	37	35	175	506	167	119	337	115	3	16	0	0.017	0.032	0
.	19.01.15-20.52.43-1-393228	59	2	2	0	0	0	569	1	1	0	0	NA	NA	NA	30	21	164	505	165	112	344	113	0	4	0	0	0.008	0
.	19.01.15-20.52.44-1-393229	62	2	2	1	0	1	197	0	0	0	0	NA	NA	NA	20	21	167	500	167	40	116	41	0	0	4	0	0	0.024
.	19.01.15-20.52.57-1-393234	419	44	44	8	0	6	650	41	41	0	0	NA	NA	NA	112	105	189	547	182	135	388	127	60	88	16	0.317	0.161	0.088
.	19.01.15-20.52.57-1-393235	116	4	4	3	0	2	578	3	3	0	0	NA	NA	NA	40	39	171	514	167	114	351	113	1	12	0	0.006	0.023	0
.	19.01.15-20.52.59-1-393236	114	8	8	3	0	3	575	7	7	0	0	NA	NA	NA	37	32	169	503	173	115	342	118	2	18	4	0.012	0.036	0.023
.	19.01.15-20.53.11-1-393241	268	97	97	28	0	23	603	90	90	0	0	NA	NA	NA	84	62	176	525	174	121	362	120	92	158	14	0.523	0.301	0.08
.	19.01.15-20.53.13-1-393242	144	12	12	5	0	5	581	9	9	0	0	NA	NA	NA	50	39	167	516	169	112	353	116	8	19	2	0.048	0.037	0.012
.	19.01.15-20.53.14-1-393243	118	4	4	2	0	2	592	3	3	0	0	NA	NA	NA	27	36	168	510	171	115	355	122	2	12	0	0.012	0.024	0
.	19.01.15-20.53.21-1-393244	62	2	2	0	0	0	574	1	1	0	0	NA	NA	NA	25	26	168	504	167	115	345	114	5	1	0	0.03	0.002	0
.	19.01.15-20.53.25-1-393260	93	4	4	3	0	3	577	3	3	0	0	NA	NA	NA	39	31	168	508	168	114	350	113	2	5	3	0.012	0.01	0.018
.	19.01.15-20.53.27-1-393261	95	6	6	1	0	1	571	5	5	0	0	NA	NA	NA	33	25	167	504	167	116	342	113	2	17	4	0.012	0.034	0.024
.	19.01.15-20.53.30-1-393264	94	5	5	3	0	2	580	4	4	0	0	NA	NA	NA	37	32	167	509	169	116	349	115	2	10	15	0.012	0.02	0.089
.	19.01.15-20.53.34-1-393268	63	6	6	1	0	1	570	5	5	0	0	NA	NA	NA	21	20	169	497	167	116	339	115	9	6	3	0.053	0.012	0.018
.	19.01.15-20.53.45-1-393280	143	10	10	3	0	1	591	8	8	0	0	NA	NA	NA	53	55	177	520	171	122	354	115	8	40	2	0.045	0.077	0.012
.	19.01.15-20.54.01-1-393290	92	6	6	0	0	0	581	4	4	0	0	NA	NA	NA	31	37	170	512	168	116	349	116	0	20	0	0	0.039	0
.	19.01.15-20.54.09-1-393291	127	16	16	6	0	4	583	15	15	0	0	NA	NA	NA	43	36	170	509	170	118	346	119	0	50	2	0	0.098	0.012
.	19.01.15-20.54.11-1-393295	179	18	18	6	0	2	598	17	17	0	0	NA	NA	NA	54	50	175	519	169	121	362	115	11	28	10	0.063	0.054	0.059
.	19.01.15-20.54.13-1-393296	235	45	45	10	0	7	619	38	38	0	0	NA	NA	NA	55	71	175	529	180	123	366	130	18	104	16	0.103	0.197	0.089
.	19.01.15-20.54.21-1-393298	145	9	9	1	0	1	598	8	8	0	0	NA	NA	NA	39	48	171	518	172	116	363	119	0	22	3	0	0.042	0.017
.	19.01.15-20.54.23-1-393314	357	70	70	21	0	17	652	64	64	0	0	NA	NA	NA	111	110	188	549	186	135	384	133	67	163	23	0.356	0.297	0.124
.	19.01.15-20.54.28-1-393315	126	13	13	3	0	2	589	11	11	0	0	NA	NA	NA	32	37	173	507	170	119	353	117	21	31	10	0.121	0.061	0.059
.	19.01.15-20.54.30-1-393317	33	1	1	0	0	0	0	0	0	0	0	NA	NA	NA	12	7	165	492	163	0	0	0	0	0	0	0	0	0
.	19.01.15-20.54.41-1-393329	39	1	1	1	0	1	0	0	0	0	0	NA	NA	NA	15	9	165	494	163	0	0	0	0	2	0	0	0.004	0
.	19.01.15-20.54.49-1-393334	138	6	6	1	0	1	587	5	5	0	0	NA	NA	NA	50	43	174	509	173	116	352	119	7	4	3	0.04	0.008	0.017
.	19.01.15-20.54.52-1-393335	33	1	1	1	0	1	0	0	0	0	0	NA	NA	NA	12	5	164	492	162	0	0	0	0	1	0	0	0.002	0
.	19.01.15-20.54.54-1-393336	323	70	70	14	0	7	635	64	64	0	0	NA	NA	NA	94	85	190	530	178	136	374	125	86	142	25	0.453	0.268	0.14
.	19.01.15-20.54.55-1-393337	125	8	8	1	0	1	594	7	7	0	0	NA	NA	NA	36	48	172	515	174	117	357	120	2	11	6	0.012	0.021	0.034
.	19.01.15-20.54.56-1-393338	367	42	42	15	0	10	653	39	39	0	0	NA	NA	NA	109	112	189	555	181	134	392	127	43	91	20	0.228	0.164	0.11
.	19.01.15-20.55.11-1-393343	90	3	3	0	0	0	580	2	2	0	0	NA	NA	NA	27	25	168	506	164	118	347	115	4	0	4	0.024	0	0.024
.	19.01.15-20.55.11-1-393344	143	15	15	7	0	5	599	13	13	0	0	NA	NA	NA	41	47	171	517	172	119	361	119	15	24	4	0.088	0.046	0.023
.	19.01.15-20.55.18-1-393345	33	1	1	0	0	0	0	0	0	0	0	NA	NA	NA	8	8	166	491	164	0	0	0	0	0	0	0	0	0
.	19.01.15-20.55.21-1-393346	292	33	33	6	0	3	638	31	31	0	0	NA	NA	NA	96	93	184	534	188	128	377	133	21	96	19	0.114	0.18	0.101
.	19.01.15-20.55.25-1-393362	153	9	9	3	0	3	591	8	8	0	0	NA	NA	NA	60	45	171	512	175	119	350	122	5	33	0	0.029	0.064	0
.	19.01.15-20.55.27-1-393363	64	3	3	1	0	1	578	2	2	0	0	NA	NA	NA	13	22	169	500	166	116	348	114	0	4	8	0	0.008	0.048
.	19.01.15-20.55.40-1-393380	61	2	2	1	0	1	578	1	1	0	0	NA	NA	NA	19	25	165	506	167	112	352	114	3	2	0	0.018	0.004	0
.	19.01.15-20.55.42-1-393382	62	3	3	1	0	1	572	2	2	0	0	NA	NA	NA	24	21	168	499	167	117	341	114	0	4	3	0	0.008	0.018
.	19.01.15-20.55.44-1-393383	201	12	12	6	0	3	615	11	11	0	0	NA	NA	NA	58	68	174	532	175	121	375	119	23	32	0	0.132	0.06	0
.	19.01.15-20.55.50-1-393392	241	44	44	16	0	11	613	42	42	0	0	NA	NA	NA	75	64	178	523	176	127	363	123	46	95	18	0.258	0.182	0.102
.	19.01.15-20.55.54-1-393393	276	19	19	12	0	6	611	17	17	0	0	NA	NA	NA	67	69	177	528	177	126	360	125	11	88	5	0.062	0.167	0.028
.	19.01.15-20.55.56-1-393394	61	2	2	1	0	1	564	1	1	0	0	NA	NA	NA	31	20	166	502	165	114	342	108	0	8	0	0	0.016	0
.	19.01.15-20.55.56-1-393395	377	35	35	12	0	8	672	30	30	0	0	NA	NA	NA	107	135	196	573	179	141	402	129	35	72	26	0.179	0.126	0.145
.	19.01.15-20.56.05-1-393396	202	13	13	5	0	3	607	11	11	0	0	NA	NA	NA	58	62	173	526	176	117	366	124	14	32	11	0.081	0.061	0.062
.	19.01.15-20.56.10-1-393400	148	12	12	2	0	2	603	11	11	0	0	NA	NA	NA	47	60	174	528	171	116	367	120	9	33	1	0.052	0.062	0.006
.	19.01.15-20.56.11-1-393401	273	36	36	12	0	8	613	33	33	0	0	NA	NA	NA	95	66	174	525	180	119	368	126	35	83	24	0.201	0.158	0.133
.	19.01.15-20.56.18-1-393402	70	2	2	1	0	1	572	0	0	0	0	NA	NA	NA	15	18	166	500	165	113	345	114	0	4	0	0	0.008	0
.	19.01.15-20.56.24-1-393422	211	10	10	0	0	0	604	9	9	0	0	NA	NA	NA	70	61	171	525	178	113	364	127	12	18	0	0.07	0.034	0
.	19.01.15-20.56.30-1-393425	62	4	4	2	0	1	569	3	3	0	0	NA	NA	NA	28	27	167	510	163	114	345	110	0	8	5	0	0.016	0.031
.	19.01.15-20.56.32-1-393428	148	11	11	5	0	5	597	9	9	0	0	NA	NA	NA	45	51	173	518	173	120	361	116	23	22	4	0.133	0.042	0.023
.	19.01.15-20.56.38-1-393436	60	2	2	0	0	0	344	1	1	0	0	NA	NA	NA	18	23	169	500	167	64	210	70	5	3	0	0.03	0.006	0
.	19.01.15-20.56.41-1-393439	63	4	4	0	0	0	575	3	3	0	0	NA	NA	NA	27	28	170	505	166	116	343	116	0	9	0	0	0.018	0
.	19.01.15-20.56.52-1-393445	92	6	6	0	0	0	587	5	5	0	0	NA	NA	NA	16	33	169	507	170	117	352	118	13	9	0	0.077	0.018	0
.	19.01.15-20.56.52-1-393446	268	17	17	4	0	2	621	13	13	0	0	NA	NA	NA	75	73	177	535	174	121	377	123	19	47	0	0.107	0.088	0
.	19.01.15-20.56.54-1-393448	230	39	39	10	0	7	612	34	34	0	0	NA	NA	NA	60	63	176	528	172	124	367	121	49	46	29	0.278	0.087	0.169
.	19.01.15-20.56.55-1-393449	88	5	5	1	0	1	582	4	4	0	0	NA	NA	NA	39	37	175	504	171	117	348	117	11	6	6	0.063	0.012	0.035
.	19.01.15-20.56.55-1-393450	31	1	1	0	0	0	0	0	0	0	0	NA	NA	NA	7	9	164	495	163	0	0	0	0	2	0	0	0.004	0
.	19.01.15-20.56.56-1-393451	149	24	24	9	0	8	600	22	22	0	0	NA	NA	NA	41	57	172	525	173	117	363	120	19	59	11	0.11	0.112	0.064
.	19.01.15-20.56.57-1-393452	262	16	16	11	0	6	613	14	14	0	0	NA	NA	NA	74	66	182	520	177	126	364	123	17	38	8	0.093	0.073	0.045
.	19.01.15-20.56.58-1-393453	207	12	12	3	0	3	615	11	11	0	0	NA	NA	NA	55	72	178	534	173	125	371	119	5	17	1	0.028	0.032	0.006
.	19.01.15-20.57.09-1-393454	59	2	2	0	0	0	571	1	1	0	0	NA	NA	NA	17	17	170	496	164	118	340	113	0	2	5	0	0.004	0.03
.	19.01.15-20.57.11-1-393458	91	5	5	0	0	0	581	3	3	0	0	NA	NA	NA	23	34	168	509	170	112	354	115	16	0	0	0.095	0	0
.	19.01.15-20.57.12-1-393459	119	8	8	2	0	2	584	7	7	0	0	NA	NA	NA	40	42	174	513	168	120	351	113	2	1	13	0.011	0.002	0.077
.	19.01.15-20.57.24-1-393475	184	14	14	4	0	3	605	12	12	0	0	NA	NA	NA	49	55	177	517	174	122	360	123	8	23	4	0.045	0.044	0.023
.	19.01.15-20.57.27-1-393476	334	27	27	10	0	9	644	24	24	0	0	NA	NA	NA	90	105	187	552	179	136	385	123	16	89	6	0.086	0.161	0.034
.	19.01.15-20.57.28-1-393477	90	5	5	2	0	1	579	4	4	0	0	NA	NA	NA	30	27	169	504	167	118	348	113	0	16	5	0	0.032	0.03
.	19.01.15-20.57.28-1-393478	34	1	1	1	0	1	0	0	0	0	0	NA	NA	NA	13	6	163	492	164	0	0	0	3	0	0	0.018	0	0
.	19.01.15-20.57.31-1-393481	96	4	4	1	0	1	577	3	3	0	0	NA	NA	NA	43	38	170	510	171	113	347	117	0	14	1	0	0.027	0.006
.	19.01.15-20.57.32-1-393483	64	2	2	1	0	1	199	1	1	0	0	NA	NA	NA	16	11	165	494	165	41	122	36	0	2	0	0	0.004	0
.	19.01.15-20.57.32-1-393484	35	1	1	0	0	0	0	0	0	0	0	NA	NA	NA	10	12	165	497	163	0	0	0	0	1	0	0	0.002	0
.	19.01.15-20.57.35-1-393488	31	1	1	0	0	0	0	0	0	0	0	NA	NA	NA	7	9	164	495	163	0	0	0	0	1	0	0	0.002	0
.	19.01.15-20.57.37-1-393495	123	16	16	4	0	3	596	13	13	0	0	NA	NA	NA	49	49	174	513	175	116	356	124	5	40	7	0.029	0.078	0.04
.	19.01.15-20.57.40-1-393499	86	4	4	3	0	3	565	3	3	0	0	NA	NA	NA	29	18	167	499	165	112	341	112	0	9	0	0	0.018	0
.	19.01.15-20.57.42-1-393502	32	1	1	0	0	0	0	0	0	0	0	NA	NA	NA	7	9	164	494	164	0	0	0	0	2	0	0	0.004	0
.	19.01.15-20.57.44-1-393503	56	2	2	1	0	1	566	1	1	0	0	NA	NA	NA	20	16	169	497	163	118	337	111	0	2	0	0	0.004	0
.	19.01.15-20.57.47-1-393506	327	87	87	20	0	14	634	78	78	0	0	NA	NA	NA	86	92	180	550	175	125	387	122	77	170	19	0.428	0.309	0.109
.	19.01.15-20.57.49-1-393513	92	8	8	3	0	3	576	6	6	0	0	NA	NA	NA	28	30	171	505	167	115	347	114	4	18	3	0.023	0.036	0.018
.	19.01.15-20.57.55-1-393514	56	2	2	0	0	0	0	1	1	0	0	NA	NA	NA	18	19	166	497	169	0	0	0	0	3	0	0	0.006	0
.	19.01.15-20.57.55-1-393515	117	7	7	1	0	1	578	6	6	0	0	NA	NA	NA	51	34	177	502	168	122	340	116	2	24	0	0.011	0.048	0
.	19.01.15-20.57.57-1-393516	181	34	34	9	0	6	588	32	32	0	0	NA	NA	NA	51	42	178	506	171	122	350	116	25	64	22	0.14	0.126	0.129
.	19.01.15-20.57.58-1-393517	87	5	5	0	0	0	566	3	3	0	0	NA	NA	NA	20	15	166	496	166	114	341	111	1	11	0	0.006	0.022	0
.	19.01.15-20.57.59-1-393518	269	32	32	11	0	10	616	30	30	0	0	NA	NA	NA	78	73	177	536	173	123	373	120	11	86	23	0.062	0.16	0.133
.	19.01.15-20.58.07-1-393520	118	14	14	1	0	1	579	12	12	0	0	NA	NA	NA	36	30	172	507	164	117	350	112	4	17	11	0.023	0.034	0.067
.	19.01.15-20.58.10-1-393521	60	2	2	1	0	1	249	1	1	0	0	NA	NA	NA	17	13	164	499	163	45	157	47	0	0	2	0	0	0.012
.	19.01.15-20.58.14-1-393525	94	11	11	4	0	3	584	9	9	0	0	NA	NA	NA	24	37	170	512	168	116	355	113	6	23	3	0.035	0.045	0.018
.	19.01.15-20.58.14-1-393526	37	1	1	0	0	0	0	0	0	0	0	NA	NA	NA	6	8	164	494	163	0	0	0	0	1	0	0	0.002	0
.	19.01.15-20.58.15-1-393527	328	23	23	4	0	4	657	19	19	0	0	NA	NA	NA	97	110	185	556	182	132	397	128	31	48	15	0.168	0.086	0.082
.	19.01.15-20.58.17-1-393528	33	1	1	0	0	0	0	0	0	0	0	NA	NA	NA	8	8	164	494	163	0	0	0	0	0	0	0	0	0
.	19.01.15-20.58.19-1-393531	121	8	8	1	0	1	583	5	5	0	0	NA	NA	NA	30	39	175	510	167	120	349	114	1	16	0	0.006	0.031	0
.	19.01.15-20.58.21-1-393532	89	6	6	1	0	1	579	5	5	0	0	NA	NA	NA	30	32	167	509	169	112	348	119	4	17	0	0.024	0.033	0
.	19.01.15-20.58.35-1-393554	63	2	2	1	0	0	575	1	1	0	0	NA	NA	NA	17	15	168	497	163	119	345	111	3	4	0	0.018	0.008	0
.	19.01.15-20.58.36-1-393556	64	2	2	1	0	1	570	1	1	0	0	NA	NA	NA	25	24	167	502	168	113	341	116	7	3	0	0.042	0.006	0
.	19.01.15-20.58.37-1-393558	94	5	5	2	0	2	579	3	3	0	0	NA	NA	NA	37	32	168	507	170	115	347	117	0	9	6	0	0.018	0.035
.	19.01.15-20.58.41-1-393563	121	10	10	2	0	1	593	9	9	0	0	NA	NA	NA	44	55	174	521	173	117	357	119	1	22	16	0.006	0.042	0.092
.	19.01.15-20.58.47-1-393566	33	1	1	0	0	0	0	0	0	0	0	NA	NA	NA	8	10	163	495	165	0	0	0	0	1	0	0	0.002	0
.	19.01.15-20.58.48-1-393568	212	17	17	7	0	6	617	14	14	0	0	NA	NA	NA	62	68	178	529	174	123	370	124	2	36	11	0.011	0.068	0.063
.	19.01.15-20.58.49-1-393570	193	14	14	2	0	1	593	12	12	0	0	NA	NA	NA	54	43	172	514	170	121	354	118	0	21	11	0	0.041	0.065
.	19.01.15-20.58.49-1-393571	261	41	41	11	0	7	624	39	39	0	0	NA	NA	NA	76	75	175	532	181	125	371	128	29	95	13	0.166	0.179	0.072
.	19.01.15-20.58.54-1-393572	31	1	1	0	0	0	0	0	0	0	0	NA	NA	NA	9	6	166	489	164	0	0	0	0	0	0	0	0	0
.	19.01.15-20.58.55-1-393574	38	1	1	1	0	1	0	0	0	0	0	NA	NA	NA	7	9	166	492	164	0	0	0	0	1	0	0	0.002	0
.	19.01.15-20.58.56-1-393575	118	14	14	3	0	1	575	13	13	0	0	NA	NA	NA	45	29	166	509	167	112	348	115	18	24	4	0.108	0.047	0.024
.	19.01.15-20.58.57-1-393576	120	6	6	2	0	2	579	4	4	0	0	NA	NA	NA	48	31	167	505	172	115	346	118	13	7	2	0.078	0.014	0.012
.	19.01.15-20.58.58-1-393577	58	3	3	1	0	1	572	2	2	0	0	NA	NA	NA	31	26	166	509	164	113	347	112	4	1	2	0.024	0.002	0.012
.	19.01.15-20.59.07-1-393578	179	16	16	3	0	3	601	13	13	0	0	NA	NA	NA	55	56	177	517	175	125	354	122	13	40	5	0.073	0.077	0.029
.	19.01.15-20.59.13-1-393582	181	15	15	5	0	4	590	13	13	0	0	NA	NA	NA	63	50	173	518	172	119	353	118	17	31	8	0.098	0.06	0.047
.	19.01.15-20.59.15-1-393583	122	15	15	4	0	3	589	13	13	0	0	NA	NA	NA	48	42	174	510	171	120	351	118	13	21	8	0.075	0.041	0.047
.	19.01.15-20.59.16-1-393584	91	11	11	2	0	2	560	10	10	0	0	NA	NA	NA	37	19	166	500	166	109	339	112	9	17	3	0.054	0.034	0.018
.	19.01.15-20.59.19-1-393585	203	17	17	1	0	1	612	13	13	0	0	NA	NA	NA	62	67	179	526	175	125	364	123	12	24	14	0.067	0.046	0.08
.	19.01.15-20.59.24-1-393602	153	10	10	3	0	3	606	9	9	0	0	NA	NA	NA	48	54	174	526	167	122	370	114	8	31	0	0.046	0.059	0
.	19.01.15-20.59.29-1-393603	113	7	7	4	0	4	586	5	5	0	0	NA	NA	NA	40	40	171	511	171	116	352	118	3	35	1	0.018	0.068	0.006
.	19.01.15-20.59.39-1-393618	94	5	5	0	0	0	588	4	4	0	0	NA	NA	NA	28	35	171	509	168	117	354	117	0	13	3	0	0.026	0.018
.	19.01.15-20.59.39-1-393619	92	4	4	1	0	1	582	3	3	0	0	NA	NA	NA	23	31	171	506	167	118	349	115	1	0	3	0.006	0	0.018
.	19.01.15-20.59.41-1-393622	235	21	21	8	0	5	623	19	19	0	0	NA	NA	NA	69	80	178	540	175	125	376	122	11	61	13	0.062	0.113	0.074
.	19.01.15-20.59.44-1-393623	206	18	18	6	0	4	604	13	13	0	0	NA	NA	NA	60	59	176	527	169	120	368	116	29	28	10	0.165	0.053	0.059
.	19.01.15-20.59.47-1-393626	59	2	2	0	0	0	571	1	1	0	0	NA	NA	NA	21	20	168	498	167	117	341	113	0	6	0	0	0.012	0
.	19.01.15-20.59.48-1-393628	178	25	25	8	0	6	592	22	22	0	0	NA	NA	NA	43	45	171	517	170	116	359	117	14	70	16	0.082	0.135	0.094
.	19.01.15-20.59.50-1-393630	306	23	23	6	0	5	637	21	21	0	0	NA	NA	NA	80	99	191	539	182	137	375	125	5	73	11	0.026	0.135	0.06
.	19.01.15-20.59.51-1-393635	38	1	1	0	0	0	0	0	0	0	0	NA	NA	NA	7	17	165	500	165	0	0	0	0	0	0	0	0	0
.	19.01.15-20.59.55-1-393636	89	4	4	1	0	1	567	3	3	0	0	NA	NA	NA	22	19	164	500	168	114	339	114	0	10	0	0	0.02	0
.	19.01.15-20.59.55-1-393637	88	5	5	3	0	2	570	4	4	0	0	NA	NA	NA	34	30	172	504	167	118	340	112	0	18	4	0	0.036	0.024
.	19.01.15-20.59.56-1-393638	64	2	2	0	0	0	562	1	1	0	0	NA	NA	NA	26	20	165	504	164	110	342	110	1	0	1	0.006	0	0.006
.	19.01.15-21.00.02-1-393643	174	14	14	3	0	3	597	11	11	0	0	NA	NA	NA	51	54	174	517	176	119	354	124	16	38	2	0.092	0.074	0.011
.	19.01.15-21.00.11-1-393648	293	26	26	15	0	10	633	25	25	0	0	NA	NA	NA	69	83	180	537	179	128	380	125	12	75	15	0.067	0.14	0.084
.	19.01.15-21.00.12-1-393649	141	11	11	3	0	3	601	10	10	0	0	NA	NA	NA	32	51	174	517	173	122	360	119	11	23	5	0.063	0.044	0.029
.	19.01.15-21.00.16-1-393650	206	23	23	9	0	8	599	21	21	0	0	NA	NA	NA	62	52	173	520	172	119	363	117	11	47	32	0.064	0.09	0.186
.	19.01.15-21.00.23-1-393670	174	7	7	3	0	2	578	6	6	0	0	NA	NA	NA	44	31	170	509	165	116	350	112	15	21	0	0.088	0.041	0
.	19.01.15-21.00.25-1-393671	176	15	15	4	0	3	605	11	11	0	0	NA	NA	NA	65	64	177	525	175	121	363	121	14	22	7	0.079	0.042	0.04
.	19.01.15-21.00.38-1-393682	208	11	11	4	0	3	600	9	9	0	0	NA	NA	NA	51	59	173	525	174	117	360	123	1	35	7	0.006	0.067	0.04
.	19.01.15-21.00.41-1-393686	263	44	44	6	0	3	623	43	43	0	0	NA	NA	NA	83	76	182	529	178	128	371	124	55	77	9	0.302	0.146	0.051
.	19.01.15-21.00.41-1-393687	176	24	24	3	0	2	601	21	21	0	0	NA	NA	NA	71	62	178	523	174	124	358	119	17	52	5	0.096	0.099	0.029
.	19.01.15-21.00.46-1-393690	258	12	12	5	0	4	632	11	11	0	0	NA	NA	NA	74	91	188	543	173	131	382	119	23	38	5	0.122	0.07	0.029
.	19.01.15-21.00.49-1-393692	152	10	10	3	0	2	599	9	9	0	0	NA	NA	NA	49	59	177	524	171	125	358	116	3	29	0	0.017	0.055	0
.	19.01.15-21.00.53-1-393694	406	46	46	9	0	7	659	44	44	0	0	NA	NA	NA	108	118	191	562	178	136	397	126	51	96	6	0.267	0.171	0.034
.	19.01.15-21.01.00-1-393695	63	2	2	0	0	0	542	1	1	0	0	NA	NA	NA	16	29	171	501	170	107	326	109	0	1	0	0	0.002	0
.	19.01.15-21.01.04-1-393726	93	6	6	2	0	1	579	5	5	0	0	NA	NA	NA	40	28	169	500	172	117	345	117	2	9	9	0.012	0.018	0.052
.	19.01.15-21.01.12-1-393770	156	10	10	4	0	1	591	8	8	0	0	NA	NA	NA	47	49	178	516	168	123	352	116	6	23	11	0.034	0.045	0.065
.	19.01.15-21.01.14-1-393771	153	6	6	1	0	1	606	4	4	0	0	NA	NA	NA	46	55	175	520	173	121	364	121	7	10	0	0.04	0.019	0
.	19.01.15-21.01.15-1-393772	91	4	4	3	0	2	570	3	3	0	0	NA	NA	NA	33	29	170	501	171	116	338	116	1	15	0	0.006	0.03	0
.	19.01.15-21.01.19-1-393773	66	4	4	2	0	2	573	3	3	0	0	NA	NA	NA	26	21	165	503	166	115	344	114	0	19	4	0	0.038	0.024
.	19.01.15-21.01.22-1-393774	314	48	48	20	0	15	638	42	42	0	0	NA	NA	NA	79	92	187	542	176	132	383	123	48	89	24	0.257	0.164	0.136
.	19.01.15-21.01.25-1-393791	189	20	20	8	0	5	604	15	15	0	0	NA	NA	NA	53	60	170	533	170	119	368	117	12	50	3	0.071	0.094	0.018
.	19.01.15-21.01.31-1-393794	272	22	22	4	0	1	624	20	20	0	0	NA	NA	NA	75	77	187	528	175	134	369	121	15	50	5	0.08	0.095	0.029
.	19.01.15-21.01.34-1-393798	151	10	10	3	0	3	589	8	8	0	0	NA	NA	NA	50	49	173	517	172	117	353	119	7	16	0	0.04	0.031	0
.	19.01.15-21.01.36-1-393800	391	32	32	6	0	5	647	30	30	0	0	NA	NA	NA	124	102	180	554	181	127	393	127	13	102	10	0.072	0.184	0.055
.	19.01.15-21.01.36-1-393802	147	27	27	6	0	4	594	22	22	0	0	NA	NA	NA	45	54	174	517	176	119	355	120	26	70	5	0.149	0.135	0.028
.	19.01.15-21.01.51-1-393817	178	29	29	7	0	4	605	24	24	0	0	NA	NA	NA	65	55	176	521	171	121	365	119	26	53	51	0.148	0.102	0.298
.	19.01.15-21.01.57-1-393822	150	13	13	2	0	1	595	12	12	0	0	NA	NA	NA	51	50	173	517	173	117	357	121	27	17	4	0.156	0.033	0.023
.	19.01.15-21.02.03-1-393823	61	2	2	0	0	0	49	1	1	0	0	NA	NA	NA	15	10	166	493	164	8	32	9	0	0	4	0	0	0.024
.	19.01.15-21.02.07-1-393824	95	7	7	1	0	1	586	6	6	0	0	NA	NA	NA	28	37	167	510	173	111	356	119	5	17	0	0.03	0.033	0
.	19.01.15-21.02.09-1-393825	33	1	1	1	0	1	0	0	0	0	0	NA	NA	NA	13	10	164	496	163	0	0	0	0	0	0	0	0	0
.	19.01.15-21.02.12-1-393829	59	2	2	0	0	0	0	1	1	0	0	NA	NA	NA	17	16	165	497	167	0	0	0	0	1	1	0	0.002	0.006
.	19.01.15-21.02.12-1-393830	150	13	13	5	0	4	602	12	12	0	0	NA	NA	NA	44	53	173	519	174	118	363	121	18	19	6	0.104	0.037	0.034
.	19.01.15-21.02.17-1-393831	159	28	28	12	0	9	581	26	26	0	0	NA	NA	NA	46	34	175	505	167	121	348	112	21	62	12	0.12	0.123	0.072
.	19.01.15-21.02.21-1-393836	63	3	3	1	0	1	297	1	1	0	0	NA	NA	NA	13	17	164	499	167	55	184	58	0	4	0	0	0.008	0
.	19.01.15-21.02.23-1-393852	61	3	3	0	0	0	0	2	2	0	0	NA	NA	NA	10	16	163	499	167	0	0	0	4	1	5	0.025	0.002	0.03
.	19.01.15-21.02.28-1-393853	202	28	28	12	0	9	613	25	25	0	0	NA	NA	NA	57	69	175	534	173	121	371	121	24	90	12	0.137	0.169	0.069
.	19.01.15-21.02.29-1-393854	97	5	5	2	0	2	580	4	4	0	0	NA	NA	NA	43	39	171	508	173	116	346	118	0	14	1	0	0.028	0.006
.	19.01.15-21.02.35-1-393860	235	67	67	20	0	15	607	60	60	0	0	NA	NA	NA	76	69	178	526	178	121	365	121	70	127	24	0.393	0.241	0.135
.	19.01.15-21.02.38-1-393865	149	19	19	7	0	6	580	18	18	0	0	NA	NA	NA	66	38	171	511	169	119	350	111	11	31	8	0.064	0.061	0.047
.	19.01.15-21.02.38-1-393866	116	12	12	3	0	2	586	11	11	0	0	NA	NA	NA	45	39	172	505	175	119	347	120	6	9	6	0.035	0.018	0.034
.	19.01.15-21.02.40-1-393870	119	8	8	2	0	2	589	6	6	0	0	NA	NA	NA	46	42	168	514	173	115	355	119	8	11	2	0.048	0.021	0.012
.	19.01.15-21.02.45-1-393872	36	1	1	1	0	1	0	0	0	0	0	NA	NA	NA	13	16	166	499	164	0	0	0	0	0	0	0	0	0
.	19.01.15-21.02.48-1-393875	263	25	25	9	0	9	633	20	20	0	0	NA	NA	NA	67	88	181	542	178	128	379	126	14	53	20	0.077	0.098	0.112
.	19.01.15-21.02.50-1-393878	156	13	13	4	0	3	591	11	11	0	0	NA	NA	NA	49	42	166	517	172	117	354	120	17	44	1	0.102	0.085	0.006
.	19.01.15-21.02.59-1-393879	60	3	3	1	0	1	99	2	2	0	0	NA	NA	NA	17	15	167	495	166	22	56	21	0	3	0	0	0.006	0
.	19.01.15-21.03.01-1-393880	170	20	20	6	0	6	607	16	16	0	0	NA	NA	NA	53	62	174	522	179	119	361	127	27	28	10	0.155	0.054	0.056
.	19.01.15-21.03.03-1-393881	150	5	5	1	0	0	593	4	4	0	0	NA	NA	NA	39	40	175	505	173	124	347	122	0	7	12	0	0.014	0.069
.	19.01.15-21.03.08-1-393883	63	3	3	1	0	1	567	2	2	0	0	NA	NA	NA	27	22	164	505	166	114	342	111	0	2	5	0	0.004	0.03
.	19.01.15-21.03.09-1-393884	62	2	2	0	0	0	247	1	1	0	0	NA	NA	NA	16	13	166	492	168	51	149	47	0	3	0	0	0.006	0
.	19.01.15-21.03.19-1-393888	33	1	1	0	0	0	0	0	0	0	0	NA	NA	NA	9	6	164	491	164	0	0	0	0	1	0	0	0.002	0
.	19.01.15-21.03.20-1-393889	160	55	55	13	0	11	590	51	51	0	0	NA	NA	NA	49	42	168	518	169	112	360	118	68	97	14	0.405	0.187	0.083
.	19.01.15-21.03.21-1-393890	317	33	33	7	0	6	633	30	30	0	0	NA	NA	NA	101	90	188	537	178	135	372	126	16	72	15	0.085	0.134	0.084
.	19.01.15-21.03.28-1-393906	382	33	33	9	0	6	642	30	30	0	0	NA	NA	NA	98	93	176	550	180	123	390	129	15	94	21	0.085	0.171	0.117
.	19.01.15-21.03.29-1-393907	33	1	1	0	0	0	0	0	0	0	0	NA	NA	NA	10	10	165	495	163	0	0	0	0	2	0	0	0.004	0
.	19.01.15-21.03.31-1-393910	127	15	15	7	0	6	577	13	13	0	0	NA	NA	NA	35	27	168	502	170	115	344	118	10	22	11	0.06	0.044	0.065
.	19.01.15-21.03.33-1-393913	155	19	19	8	0	6	569	17	17	0	0	NA	NA	NA	49	25	169	502	167	112	346	111	6	41	8	0.036	0.082	0.048
.	19.01.15-21.03.37-1-393918	35	1	1	0	0	0	0	0	0	0	0	NA	NA	NA	7	6	163	492	164	0	0	0	0	0	0	0	0	0
.	19.01.15-21.03.44-1-393927	90	5	5	2	0	1	580	4	4	0	0	NA	NA	NA	19	34	166	510	171	114	351	115	2	10	8	0.012	0.02	0.047
.	19.01.15-21.03.44-1-393928	155	13	13	5	0	3	591	12	12	0	0	NA	NA	NA	37	44	173	511	173	120	353	118	16	20	3	0.092	0.039	0.017
.	19.01.15-21.03.55-1-393937	115	20	20	3	0	2	589	18	18	0	0	NA	NA	NA	42	47	178	511	171	124	350	115	16	17	4	0.09	0.033	0.023
.	19.01.15-21.04.03-1-393939	215	28	28	12	0	8	615	25	25	0	0	NA	NA	NA	75	67	184	520	176	131	361	123	21	63	10	0.114	0.121	0.057
.	19.01.15-21.04.10-1-393943	268	48	48	13	0	13	621	46	46	0	0	NA	NA	NA	84	80	176	538	179	123	374	124	32	116	11	0.182	0.216	0.061
.	19.01.15-21.04.11-1-393944	377	35	35	6	0	4	640	33	33	0	0	NA	NA	NA	106	99	183	550	179	129	385	126	44	70	28	0.24	0.127	0.156
.	19.01.15-21.04.13-1-393945	91	5	5	0	0	0	578	3	3	0	0	NA	NA	NA	19	25	167	504	167	114	349	115	0	12	0	0	0.024	0
.	19.01.15-21.04.15-1-393946	211	46	46	14	0	10	617	43	43	0	0	NA	NA	NA	66	78	178	534	179	124	371	122	35	106	22	0.197	0.199	0.123
.	19.01.15-21.04.25-1-393963	113	5	5	0	0	0	580	3	3	0	0	NA	NA	NA	33	27	169	504	167	118	347	115	1	9	2	0.006	0.018	0.012
.	19.01.15-21.04.32-1-393966	93	15	15	1	0	1	588	14	14	0	0	NA	NA	NA	24	37	169	509	172	117	353	118	20	9	4	0.118	0.018	0.023
.	19.01.15-21.04.38-1-393974	117	10	10	2	0	2	568	8	8	0	0	NA	NA	NA	32	21	166	505	163	114	345	109	2	20	7	0.012	0.04	0.043
.	19.01.15-21.04.50-1-393982	331	60	60	17	0	13	624	56	56	0	0	NA	NA	NA	87	76	182	532	175	127	375	122	46	133	16	0.253	0.25	0.091
.	19.01.15-21.04.50-1-393983	331	56	56	16	0	12	642	53	53	0	0	NA	NA	NA	104	99	183	545	184	128	384	130	47	119	23	0.257	0.218	0.125
.	19.01.15-21.04.57-1-393984	206	11	11	4	0	3	616	10	10	0	0	NA	NA	NA	53	67	181	522	177	128	362	126	0	30	4	0	0.057	0.023
.	19.01.15-21.04.57-1-393985	146	11	11	1	0	1	591	9	9	0	0	NA	NA	NA	42	50	174	521	168	117	360	114	12	15	5	0.069	0.029	0.03
.	19.01.15-21.05.14-1-393990	94	8	8	2	0	2	580	7	7	0	0	NA	NA	NA	38	30	171	502	170	117	345	118	0	30	0	0	0.06	0
.	19.01.15-21.05.28-1-394006	33	1	1	1	0	1	0	0	0	0	0	NA	NA	NA	13	4	164	490	163	0	0	0	0	1	0	0	0.002	0
.	19.01.15-21.05.29-1-394008	90	7	7	1	0	1	587	6	6	0	0	NA	NA	NA	26	38	166	510	175	113	353	121	12	3	0	0.072	0.006	0
.	19.01.15-21.05.30-1-394009	121	5	5	1	0	1	605	4	4	0	0	NA	NA	NA	35	55	176	517	175	122	361	122	0	14	0	0	0.027	0
.	19.01.15-21.05.31-1-394011	118	19	19	6	0	6	580	17	17	0	0	NA	NA	NA	44	28	170	507	164	118	349	113	11	39	19	0.065	0.077	0.116
.	19.01.15-21.05.32-1-394013	33	1	1	0	0	0	0	0	0	0	0	NA	NA	NA	8	6	163	493	163	0	0	0	0	0	0	0	0	0
.	19.01.15-21.05.35-1-394018	87	4	4	0	0	0	568	3	3	0	0	NA	NA	NA	41	24	168	501	168	112	341	115	1	4	2	0.006	0.008	0.012
.	19.01.15-21.05.36-1-394019	89	6	6	2	0	2	574	3	3	0	0	NA	NA	NA	37	27	168	507	165	116	347	111	8	14	0	0.048	0.028	0
.	19.01.15-21.05.36-1-394020	63	4	4	1	0	0	583	3	3	0	0	NA	NA	NA	23	35	168	515	165	116	354	113	0	18	0	0	0.035	0
.	19.01.15-21.05.49-1-394035	121	13	13	2	0	2	593	12	12	0	0	NA	NA	NA	32	38	173	508	170	119	353	121	19	13	2	0.11	0.026	0.012
.	19.01.15-21.05.50-1-394036	125	4	4	1	0	1	587	3	3	0	0	NA	NA	NA	36	39	173	511	168	121	353	113	0	9	6	0	0.018	0.036
.	19.01.15-21.05.52-1-394037	206	31	31	9	0	6	608	27	27	0	0	NA	NA	NA	73	59	177	520	175	123	365	120	31	91	15	0.175	0.175	0.086
.	19.01.15-21.05.57-1-394042	114	6	6	1	0	1	579	4	4	0	0	NA	NA	NA	30	22	166	501	168	115	346	118	0	18	0	0	0.036	0
.	19.01.15-21.06.02-1-394043	268	47	47	15	0	10	635	42	42	0	0	NA	NA	NA	85	91	188	542	174	132	381	122	32	98	27	0.17	0.181	0.155
.	19.01.15-21.06.07-1-394044	64	4	4	1	0	1	567	3	3	0	0	NA	NA	NA	31	22	168	498	169	113	340	114	0	8	0	0	0.016	0
.	19.01.15-21.06.13-1-394048	33	1	1	0	0	0	0	0	0	0	0	NA	NA	NA	9	10	164	491	168	0	0	0	0	1	0	0	0.002	0
.	19.01.15-21.06.15-1-394049	183	14	14	1	0	1	606	11	11	0	0	NA	NA	NA	65	63	174	530	172	122	370	114	2	27	6	0.011	0.051	0.035
.	19.01.15-21.06.15-1-394050	385	63	63	19	0	16	648	59	59	0	0	NA	NA	NA	112	107	196	545	179	142	380	126	46	125	26	0.235	0.229	0.145
.	19.01.15-21.06.15-1-394051	58	2	2	0	0	0	573	1	1	0	0	NA	NA	NA	24	26	168	503	168	111	346	116	3	5	0	0.018	0.01	0
.	19.01.15-21.06.15-1-394052	179	33	33	7	0	4	598	31	31	0	0	NA	NA	NA	42	46	173	514	172	122	357	119	42	73	9	0.243	0.142	0.052
.	19.01.15-21.06.22-1-394072	270	22	22	6	0	4	619	21	21	0	0	NA	NA	NA	68	72	176	529	180	122	369	128	49	51	10	0.278	0.096	0.056
.	19.01.15-21.06.24-1-394073	126	5	5	1	0	1	582	3	3	0	0	NA	NA	NA	35	35	174	508	166	120	348	114	3	13	6	0.017	0.026	0.036
.	19.01.15-21.06.29-1-394075	147	15	15	7	0	7	602	14	14	0	0	NA	NA	NA	53	59	172	521	179	119	357	126	15	53	6	0.087	0.102	0.034
.	19.01.15-21.06.47-1-394090	290	19	19	3	0	2	636	14	14	0	0	NA	NA	NA	92	89	182	540	180	129	381	126	13	49	0	0.071	0.091	0
.	19.01.15-21.06.47-1-394091	147	10	10	3	0	3	591	9	9	0	0	NA	NA	NA	63	41	171	508	175	118	349	124	13	23	0	0.076	0.045	0
.	19.01.15-21.06.51-1-394095	254	10	10	4	0	4	631	7	7	0	0	NA	NA	NA	67	88	178	547	176	123	385	123	10	14	2	0.056	0.026	0.011
.	19.01.15-21.07.06-1-394096	176	24	24	4	0	3	595	22	22	0	0	NA	NA	NA	55	52	174	516	175	119	354	122	19	37	8	0.109	0.072	0.046
.	19.01.15-21.07.06-1-394097	174	25	25	8	0	8	595	23	23	0	0	NA	NA	NA	51	55	170	529	169	116	364	115	17	59	2	0.1	0.112	0.012
.	19.01.15-21.07.09-1-394098	154	13	13	6	0	5	594	10	10	0	0	NA	NA	NA	43	41	169	511	174	118	354	122	28	24	7	0.166	0.047	0.04
.	19.01.15-21.07.12-1-394102	182	10	10	3	0	3	611	9	9	0	0	NA	NA	NA	54	64	174	530	173	123	369	119	3	15	8	0.017	0.028	0.046
.	19.01.15-21.07.18-1-394103	37	1	1	0	0	0	0	0	0	0	0	NA	NA	NA	6	10	165	494	164	0	0	0	0	0	0	0	0	0
.	19.01.15-21.07.18-1-394104	37	1	1	0	0	0	0	0	0	0	0	NA	NA	NA	10	7	164	494	162	0	0	0	0	3	0	0	0.006	0
.	19.01.15-21.07.18-1-394105	30	1	1	0	0	0	0	0	0	0	0	NA	NA	NA	12	5	166	490	162	0	0	0	0	0	0	0	0	0
.	19.01.15-21.07.20-1-394106	180	32	32	6	0	5	605	29	29	0	0	NA	NA	NA	62	57	172	518	180	118	361	126	7	71	18	0.041	0.137	0.1
.	19.01.15-21.07.20-1-394107	94	4	4	1	0	0	592	3	3	0	0	NA	NA	NA	31	42	169	513	173	117	354	121	8	0	6	0.047	0	0.035
.	19.01.15-21.07.21-1-394108	62	2	2	1	0	1	248	1	1	0	0	NA	NA	NA	15	21	165	502	167	46	148	54	7	0	0	0.042	0	0
.	19.01.15-21.07.32-1-394126	115	17	17	3	0	3	566	15	15	0	0	NA	NA	NA	52	25	172	501	165	117	337	112	10	25	3	0.058	0.05	0.018
.	19.01.15-21.07.37-1-394133	152	11	11	5	0	5	591	9	9	0	0	NA	NA	NA	56	52	174	516	175	119	354	118	8	18	0	0.046	0.035	0
.	19.01.15-21.07.37-1-394135	206	26	26	8	0	8	602	23	23	0	0	NA	NA	NA	72	51	177	517	170	125	360	117	48	70	8	0.271	0.135	0.047
.	19.01.15-21.07.38-1-394136	123	7	7	2	0	1	604	5	5	0	0	NA	NA	NA	47	55	171	527	170	119	366	119	0	27	5	0	0.051	0.029
.	19.01.15-21.07.41-1-394141	235	53	53	11	0	9	618	48	48	0	0	NA	NA	NA	77	74	177	532	178	124	366	128	42	122	18	0.237	0.229	0.101
.	19.01.15-21.07.51-1-394150	145	31	31	14	0	10	595	29	29	0	0	NA	NA	NA	58	54	171	524	172	116	362	117	25	91	4	0.146	0.174	0.023
.	19.01.15-21.07.55-1-394155	216	18	18	2	0	2	613	16	16	0	0	NA	NA	NA	60	66	180	529	170	127	369	117	11	14	9	0.061	0.026	0.053
.	19.01.15-21.07.58-1-394156	34	1	1	0	0	0	0	0	0	0	0	NA	NA	NA	10	8	164	495	162	0	0	0	0	0	0	0	0	0
.	19.01.15-21.08.01-1-394157	180	40	40	10	0	8	596	38	38	0	0	NA	NA	NA	69	54	176	517	174	120	358	118	15	74	20	0.085	0.143	0.115
.	19.01.15-21.08.03-1-394158	63	5	5	1	0	1	573	4	4	0	0	NA	NA	NA	20	21	168	499	167	117	344	112	0	3	7	0	0.006	0.042
.	19.01.15-21.08.06-1-394160	152	13	13	1	0	1	590	12	12	0	0	NA	NA	NA	61	39	170	510	172	117	352	121	5	17	5	0.029	0.033	0.029
.	19.01.15-21.08.18-1-394166	91	4	4	1	0	1	572	3	3	0	0	NA	NA	NA	36	31	168	512	164	118	342	112	0	10	4	0	0.02	0.024
.	19.01.15-21.08.22-1-394167	153	20	20	3	0	3	599	18	18	0	0	NA	NA	NA	56	52	171	523	171	116	362	121	17	40	5	0.099	0.076	0.029
.	19.01.15-21.08.26-1-394183	143	11	11	3	0	2	582	10	10	0	0	NA	NA	NA	31	29	171	504	167	119	347	116	7	18	7	0.041	0.036	0.042
.	19.01.15-21.08.27-1-394184	33	1	1	0	0	0	0	0	0	0	0	NA	NA	NA	13	8	165	493	163	0	0	0	0	0	0	0	0	0
.	19.01.15-21.08.31-1-394188	191	32	32	12	0	8	601	29	29	0	0	NA	NA	NA	54	59	171	525	176	118	361	122	22	45	20	0.129	0.086	0.114
.	19.01.15-21.08.32-1-394189	176	25	25	2	0	2	589	22	22	0	0	NA	NA	NA	55	44	172	517	168	118	358	113	27	69	11	0.157	0.133	0.065
.	19.01.15-21.08.34-1-394192	100	5	5	1	0	1	585	3	3	0	0	NA	NA	NA	25	38	169	510	172	114	352	119	14	9	7	0.083	0.018	0.041
.	19.01.15-21.08.46-1-394202	35	1	1	0	0	0	0	0	0	0	0	NA	NA	NA	10	10	165	494	164	0	0	0	0	0	0	0	0	0
.	19.01.15-21.08.49-1-394205	35	1	1	1	0	1	0	0	0	0	0	NA	NA	NA	13	11	167	495	162	0	0	0	0	0	1	0	0	0.006
.	19.01.15-21.08.52-1-394206	66	2	2	0	0	0	572	1	1	0	0	NA	NA	NA	29	23	166	499	171	112	341	119	0	4	0	0	0.008	0
.	19.01.15-21.08.53-1-394207	151	22	22	2	0	0	586	20	20	0	0	NA	NA	NA	48	43	174	509	173	121	347	118	37	34	3	0.213	0.067	0.017
.	19.01.15-21.08.56-1-394209	87	3	3	1	0	1	573	2	2	0	0	NA	NA	NA	25	25	167	507	164	116	345	112	3	7	1	0.018	0.014	0.006
.	19.01.15-21.09.00-1-394211	248	25	25	5	0	4	611	22	22	0	0	NA	NA	NA	70	60	178	524	171	125	367	119	13	57	7	0.073	0.109	0.041
.	19.01.15-21.09.05-1-394212	182	21	21	2	0	2	597	16	16	0	0	NA	NA	NA	52	50	172	518	173	119	360	118	17	34	8	0.099	0.066	0.046
.	19.01.15-21.09.08-1-394213	145	13	13	3	0	3	585	10	10	0	0	NA	NA	NA	41	35	169	509	170	116	351	118	1	32	0	0.006	0.063	0
.	19.01.15-21.09.09-1-394214	116	7	7	3	0	2	589	6	6	0	0	NA	NA	NA	32	36	173	506	170	119	352	118	6	7	3	0.035	0.014	0.018
.	19.01.15-21.09.16-1-394218	177	28	28	3	0	3	605	25	25	0	0	NA	NA	NA	65	62	170	527	178	117	365	123	25	75	11	0.147	0.142	0.062
.	19.01.15-21.09.25-1-394235	216	28	28	6	0	4	619	26	26	0	0	NA	NA	NA	50	72	179	530	176	123	373	123	18	57	3	0.101	0.108	0.017
.	19.01.15-21.09.33-1-394240	202	9	9	4	0	3	606	7	7	0	0	NA	NA	NA	52	59	176	524	172	126	361	119	0	21	22	0	0.04	0.128
.	19.01.15-21.09.36-1-394244	92	4	4	0	0	0	573	3	3	0	0	NA	NA	NA	22	27	168	505	167	111	347	115	9	2	0	0.054	0.004	0
.	19.01.15-21.09.43-1-394250	118	5	5	0	0	0	588	4	4	0	0	NA	NA	NA	32	38	170	511	170	118	350	120	1	11	2	0.006	0.022	0.012
.	19.01.15-21.09.49-1-394259	236	48	48	11	0	10	617	43	43	0	0	NA	NA	NA	72	80	183	533	177	125	369	123	38	112	7	0.208	0.21	0.04
.	19.01.15-21.09.51-1-394260	121	9	9	1	0	0	590	8	8	0	0	NA	NA	NA	39	38	172	507	172	117	354	119	7	15	6	0.041	0.03	0.035
.	19.01.15-21.09.53-1-394261	159	7	7	2	0	1	588	6	6	0	0	NA	NA	NA	52	38	169	512	170	114	357	117	6	9	0	0.036	0.018	0
.	19.01.15-21.09.55-1-394262	296	47	47	14	0	10	634	43	43	0	0	NA	NA	NA	87	94	183	546	178	127	382	125	52	92	24	0.284	0.168	0.135
.	19.01.15-21.10.02-1-394271	142	7	7	3	0	3	586	6	6	0	0	NA	NA	NA	51	37	172	508	170	118	350	118	4	8	7	0.023	0.016	0.041
.	19.01.15-21.10.03-1-394272	380	42	42	9	0	8	664	37	37	0	0	NA	NA	NA	114	123	182	561	193	127	399	138	58	100	22	0.319	0.178	0.114
.	19.01.15-21.10.09-1-394273	57	2	2	1	0	1	565	1	1	0	0	NA	NA	NA	30	18	170	495	166	117	335	113	0	8	0	0	0.016	0
.	19.01.15-21.10.09-1-394277	61	2	2	0	0	0	246	1	1	0	0	NA	NA	NA	15	20	167	501	165	48	156	42	0	1	0	0	0.002	0
.	19.01.15-21.10.16-1-394279	247	37	37	11	0	8	615	33	33	0	0	NA	NA	NA	74	79	175	537	180	118	375	122	34	94	18	0.194	0.175	0.1
.	19.01.15-21.10.18-1-394280	93	5	5	1	0	1	573	4	4	0	0	NA	NA	NA	34	25	169	505	164	112	348	113	0	17	4	0	0.034	0.024
.	19.01.15-21.10.21-1-394285	90	9	9	3	0	3	579	7	7	0	0	NA	NA	NA	22	24	170	500	167	119	344	116	16	9	2	0.094	0.018	0.012
.	19.01.15-21.10.21-1-394286	62	2	2	1	0	1	579	1	1	0	0	NA	NA	NA	21	26	167	504	168	113	348	118	0	3	2	0	0.006	0.012
.	19.01.15-21.10.22-1-394287	322	25	25	12	0	9	643	23	23	0	0	NA	NA	NA	87	86	180	539	180	128	388	127	52	49	18	0.289	0.091	0.1
.	19.01.15-21.10.34-1-394310	275	35	35	6	0	5	617	34	34	0	0	NA	NA	NA	77	70	186	523	174	134	365	118	27	64	13	0.145	0.122	0.075
.	19.01.15-21.10.35-1-394311	307	24	24	3	0	3	638	23	23	0	0	NA	NA	NA	99	93	186	542	178	130	382	126	35	45	7	0.188	0.083	0.039
.	19.01.15-21.10.41-1-394318	34	1	1	0	0	0	0	0	0	0	0	NA	NA	NA	2	10	167	494	162	0	0	0	0	2	0	0	0.004	0
.	19.01.15-21.10.48-1-394321	278	13	13	5	0	4	623	11	11	0	0	NA	NA	NA	94	83	180	535	181	125	372	126	4	28	11	0.022	0.052	0.061
.	19.01.15-21.11.14-1-394327	125	27	27	4	0	3	597	25	25	0	0	NA	NA	NA	32	45	176	511	171	123	356	118	28	57	8	0.159	0.112	0.047
.	19.01.15-21.11.15-1-394328	210	46	46	15	0	10	610	44	44	0	0	NA	NA	NA	51	63	172	531	173	120	370	120	44	115	13	0.256	0.217	0.075
.	19.01.15-21.11.16-1-394329	201	24	24	5	0	3	599	23	23	0	0	NA	NA	NA	59	49	172	514	176	118	358	123	46	58	0	0.267	0.113	0
.	19.01.15-21.11.20-1-394330	153	16	16	3	0	3	580	14	14	0	0	NA	NA	NA	47	34	172	508	167	119	348	113	8	45	4	0.047	0.089	0.024
.	19.01.15-21.11.23-1-394346	183	9	9	3	0	1	595	8	8	0	0	NA	NA	NA	49	45	173	512	173	118	356	121	5	23	4	0.029	0.045	0.023
.	19.01.15-21.11.23-1-394347	65	4	4	0	0	0	580	3	3	0	0	NA	NA	NA	22	26	170	505	164	116	348	116	7	5	0	0.041	0.01	0
.	19.01.15-21.11.25-1-394349	34	1	1	1	0	1	0	0	0	0	0	NA	NA	NA	11	8	165	492	164	0	0	0	1	0	0	0.006	0	0
.	19.01.15-21.11.28-1-394350	31	1	1	0	0	0	0	0	0	0	0	NA	NA	NA	18	10	163	494	166	0	0	0	0	0	4	0	0	0.024
.	19.01.15-21.11.31-1-394354	67	2	2	1	0	1	497	1	1	0	0	NA	NA	NA	21	23	167	505	164	97	306	94	1	5	0	0.006	0.01	0
.	19.01.15-21.11.39-1-394362	168	23	23	8	0	6	592	19	19	0	0	NA	NA	NA	51	53	176	521	169	124	356	112	17	38	10	0.097	0.073	0.059
.	19.01.15-21.11.40-1-394364	182	25	25	9	0	8	592	22	22	0	0	NA	NA	NA	54	50	172	518	173	116	357	119	22	50	7	0.128	0.097	0.04
.	19.01.15-21.11.45-1-394374	180	18	18	5	0	4	605	16	16	0	0	NA	NA	NA	51	59	172	527	173	120	364	121	16	68	4	0.093	0.129	0.023
.	19.01.15-21.11.45-1-394375	93	8	8	2	0	2	581	6	6	0	0	NA	NA	NA	29	33	166	512	168	114	352	115	0	16	4	0	0.031	0.024
.	19.01.15-21.11.48-1-394378	62	3	3	0	0	0	572	2	2	0	0	NA	NA	NA	22	22	166	501	168	115	342	115	4	2	2	0.024	0.004	0.012
.	19.01.15-21.12.05-1-394386	127	6	6	2	0	2	598	5	5	0	0	NA	NA	NA	46	51	174	511	179	119	351	128	14	10	3	0.08	0.02	0.017
.	19.01.15-21.12.06-1-394387	227	20	20	10	0	5	619	18	18	0	0	NA	NA	NA	74	74	176	533	178	123	375	121	9	56	14	0.051	0.105	0.079
.	19.01.15-21.12.06-1-394388	91	6	6	2	0	2	581	5	5	0	0	NA	NA	NA	29	32	167	512	166	115	353	113	17	4	9	0.102	0.008	0.054
.	19.01.15-21.12.10-1-394392	57	2	2	1	0	1	197	1	1	0	0	NA	NA	NA	10	16	166	497	166	39	122	36	3	0	0	0.018	0	0
.	19.01.15-21.12.24-1-394412	155	8	8	3	0	3	597	6	6	0	0	NA	NA	NA	45	51	170	527	167	118	363	116	9	14	7	0.053	0.027	0.042
.	19.01.15-21.12.25-1-394413	95	7	7	3	0	3	585	5	5	0	0	NA	NA	NA	31	41	173	510	171	117	350	118	19	10	2	0.11	0.02	0.012
.	19.01.15-21.12.29-1-394414	327	39	39	12	0	8	634	37	37	0	0	NA	NA	NA	92	95	178	543	187	124	379	131	42	91	9	0.236	0.168	0.048
.	19.01.15-21.12.30-1-394416	90	6	6	1	0	1	570	4	4	0	0	NA	NA	NA	31	23	166	504	166	114	345	111	6	8	4	0.036	0.016	0.024
.	19.01.15-21.12.31-1-394418	33	1	1	0	0	0	0	0	0	0	0	NA	NA	NA	16	9	163	494	165	0	0	0	0	0	0	0	0	0
.	19.01.15-21.12.33-1-394421	137	10	10	0	0	0	580	8	8	0	0	NA	NA	NA	39	32	174	501	170	120	344	116	4	20	2	0.023	0.04	0.012
.	19.01.15-21.12.35-1-394424	88	5	5	2	0	1	579	4	4	0	0	NA	NA	NA	31	28	175	499	167	120	345	114	0	5	10	0	0.01	0.06
.	19.01.15-21.12.36-1-394426	115	17	17	5	0	4	578	12	12	0	0	NA	NA	NA	33	36	173	512	164	117	352	109	21	19	22	0.121	0.037	0.134
.	19.01.15-21.12.48-1-394436	60	2	2	0	0	0	148	1	1	0	0	NA	NA	NA	13	22	167	499	169	32	91	25	2	0	0	0.012	0	0
.	19.01.15-21.12.48-1-394437	144	7	7	3	0	2	604	6	6	0	0	NA	NA	NA	39	55	177	516	175	123	357	124	5	14	5	0.028	0.027	0.029
.	19.01.15-21.12.50-1-394439	62	2	2	0	0	0	574	1	1	0	0	NA	NA	NA	24	25	166	509	163	114	349	111	4	0	5	0.024	0	0.031
.	19.01.15-21.12.52-1-394440	89	7	7	2	0	1	576	6	6	0	0	NA	NA	NA	21	25	168	501	169	116	346	114	3	13	2	0.018	0.026	0.012
.	19.01.15-21.12.53-1-394441	146	13	13	3	0	2	597	11	11	0	0	NA	NA	NA	50	57	176	522	172	117	361	119	20	26	3	0.114	0.05	0.017
.	19.01.15-21.12.58-1-394442	64	2	2	1	0	1	199	1	1	0	0	NA	NA	NA	6	23	168	501	167	42	116	41	0	2	1	0	0.004	0.006
.	19.01.15-21.12.59-1-394443	204	11	11	3	0	1	610	8	8	0	0	NA	NA	NA	88	64	183	520	174	127	362	121	10	28	1	0.055	0.054	0.006
.	19.01.15-21.13.07-1-394445	123	18	18	3	0	3	580	15	15	0	0	NA	NA	NA	39	35	168	511	169	114	353	113	13	41	14	0.077	0.08	0.083
.	19.01.15-21.13.07-1-394446	93	5	5	1	0	1	567	4	4	0	0	NA	NA	NA	25	19	167	501	164	112	343	112	8	1	1	0.048	0.002	0.006
.	19.01.15-21.13.08-1-394447	121	6	6	2	0	2	580	5	5	0	0	NA	NA	NA	45	31	164	511	169	112	354	114	3	15	3	0.018	0.029	0.018
.	19.01.15-21.13.10-1-394451	117	11	11	4	0	4	580	7	7	0	0	NA	NA	NA	33	32	168	506	171	113	348	119	3	15	9	0.018	0.03	0.053
.	19.01.15-21.13.12-1-394452	36	1	1	1	0	1	0	0	0	0	0	NA	NA	NA	7	11	164	497	163	0	0	0	0	4	0	0	0.008	0
.	19.01.15-21.13.15-1-394453	236	57	57	15	0	11	605	52	52	0	0	NA	NA	NA	78	64	182	527	168	124	365	116	29	115	16	0.159	0.218	0.095
.	19.01.15-21.13.23-1-394469	125	11	11	5	0	3	592	10	10	0	0	NA	NA	NA	42	42	170	510	175	119	350	123	2	41	0	0.012	0.08	0
.	19.01.15-21.13.24-1-394470	92	3	3	1	0	1	583	2	2	0	0	NA	NA	NA	29	30	172	505	166	121	347	115	0	3	1	0	0.006	0.006
.	19.01.15-21.13.24-1-394471	120	14	14	2	0	1	592	12	12	0	0	NA	NA	NA	27	42	174	510	171	118	354	120	1	19	8	0.006	0.037	0.047
.	19.01.15-21.13.29-1-394472	231	13	13	6	0	4	619	8	8	0	0	NA	NA	NA	79	75	187	524	177	132	363	124	15	20	21	0.08	0.038	0.119
.	19.01.15-21.13.30-1-394475	122	16	16	6	0	6	585	14	14	0	0	NA	NA	NA	41	37	168	507	175	115	348	122	20	20	8	0.119	0.039	0.046
.	19.01.15-21.13.36-1-394481	31	1	1	0	0	0	0	0	0	0	0	NA	NA	NA	12	9	165	494	163	0	0	0	0	0	0	0	0	0
.	19.01.15-21.13.38-1-394485	120	11	11	5	0	4	600	10	10	0	0	NA	NA	NA	28	48	176	510	175	125	353	122	8	18	23	0.045	0.035	0.131
.	19.01.15-21.13.38-1-394486	69	2	2	1	0	1	580	1	1	0	0	NA	NA	NA	24	25	171	500	167	118	348	114	0	3	3	0	0.006	0.018
.	19.01.15-21.13.45-1-394489	257	37	37	13	0	10	611	35	35	0	0	NA	NA	NA	66	69	173	531	178	121	365	125	44	79	16	0.254	0.149	0.09
.	19.01.15-21.13.49-1-394498	60	3	3	2	0	2	569	2	2	0	0	NA	NA	NA	24	21	168	501	165	116	343	110	0	10	2	0	0.02	0.012
.	19.01.15-21.13.53-1-394499	148	14	14	6	0	4	594	13	13	0	0	NA	NA	NA	42	46	177	509	173	124	349	121	4	29	5	0.023	0.057	0.029
.	19.01.15-21.13.57-1-394501	60	2	2	0	0	0	49	1	1	0	0	NA	NA	NA	11	24	168	501	168	12	29	8	4	1	0	0.024	0.002	0
.	19.01.15-21.13.58-1-394502	129	5	5	3	0	1	576	4	4	0	0	NA	NA	NA	40	36	166	513	170	111	346	119	11	7	0	0.066	0.014	0
.	19.01.15-21.14.00-1-394507	175	15	15	1	0	1	586	13	13	0	0	NA	NA	NA	63	50	176	512	175	121	346	119	14	25	1	0.08	0.049	0.006
.	19.01.15-21.14.02-1-394508	235	31	31	10	0	8	630	30	30	0	0	NA	NA	NA	72	79	177	536	179	125	379	126	29	103	8	0.164	0.192	0.045
.	19.01.15-21.14.03-1-394509	236	42	42	8	0	4	618	41	41	0	0	NA	NA	NA	58	74	175	534	178	122	369	127	32	99	11	0.183	0.185	0.062
.	19.01.15-21.14.04-1-394510	179	15	15	2	0	2	591	13	13	0	0	NA	NA	NA	47	43	171	515	170	118	356	117	7	28	14	0.041	0.054	0.082
.	19.01.15-21.14.18-1-394514	414	23	23	7	0	5	654	19	19	0	0	NA	NA	NA	125	113	179	564	183	125	400	129	13	74	11	0.073	0.131	0.06
.	19.01.15-21.14.25-1-394531	212	19	19	7	0	6	607	16	16	0	0	NA	NA	NA	75	60	177	524	172	125	360	122	2	46	18	0.011	0.088	0.105
.	19.01.15-21.14.27-1-394532	179	38	38	15	0	8	611	35	35	0	0	NA	NA	NA	44	68	185	524	172	129	362	120	40	60	38	0.216	0.115	0.221
.	19.01.15-21.14.33-1-394538	93	3	3	1	0	1	580	2	2	0	0	NA	NA	NA	22	31	169	509	166	116	352	112	0	8	0	0	0.016	0
.	19.01.15-21.14.37-1-394542	61	2	2	0	0	0	577	1	1	0	0	NA	NA	NA	24	27	168	505	167	115	348	114	0	7	0	0	0.014	0
.	19.01.15-21.14.46-1-394548	59	2	2	1	0	1	571	1	1	0	0	NA	NA	NA	23	25	169	503	166	116	341	114	0	4	3	0	0.008	0.018
.	19.01.15-21.14.47-1-394550	178	13	13	5	0	3	593	11	11	0	0	NA	NA	NA	67	51	172	519	173	121	350	122	13	28	2	0.076	0.054	0.012
.	19.01.15-21.14.52-1-394553	218	25	25	6	0	5	615	21	21	0	0	NA	NA	NA	67	72	184	528	173	127	368	120	17	55	3	0.092	0.104	0.017
.	19.01.15-21.14.58-1-394554	34	1	1	0	0	0	0	0	0	0	0	NA	NA	NA	10	11	165	495	164	0	0	0	0	0	3	0	0	0.018
.	19.01.15-21.14.59-1-394555	82	3	3	1	0	1	573	2	2	0	0	NA	NA	NA	37	29	170	506	166	118	345	110	0	15	0	0	0.03	0
.	19.01.15-21.15.00-1-394556	59	2	2	0	0	0	0	0	0	0	0	NA	NA	NA	14	8	164	493	164	0	0	0	1	2	0	0.006	0.004	0
.	19.01.15-21.15.01-1-394557	115	6	6	0	0	0	585	5	5	0	0	NA	NA	NA	40	38	170	514	167	117	353	115	1	10	2	0.006	0.019	0.012
.	19.01.15-21.15.04-1-394558	143	6	6	4	0	2	589	5	5	0	0	NA	NA	NA	49	41	170	515	169	116	357	116	17	17	0	0.1	0.033	0
.	19.01.15-21.15.04-1-394559	284	52	52	11	0	8	628	44	44	0	0	NA	NA	NA	93	97	180	549	181	121	380	127	73	73	21	0.406	0.133	0.116
.	19.01.15-21.15.14-1-394564	144	9	9	4	0	1	591	7	7	0	0	NA	NA	NA	49	45	173	514	171	120	355	116	0	36	8	0	0.07	0.047
.	19.01.15-21.15.21-1-394565	151	20	20	5	0	5	589	18	18	0	0	NA	NA	NA	49	46	173	514	172	117	354	118	23	42	8	0.133	0.082	0.047
.	19.01.15-21.15.23-1-394581	234	12	12	3	0	3	627	11	11	0	0	NA	NA	NA	68	87	178	544	178	124	380	123	12	35	6	0.067	0.064	0.034
.	19.01.15-21.15.24-1-394582	124	9	9	2	0	2	596	8	8	0	0	NA	NA	NA	37	43	172	513	171	120	356	120	3	22	1	0.017	0.043	0.006
.	19.01.15-21.15.26-1-394583	151	12	12	2	0	1	586	11	11	0	0	NA	NA	NA	48	39	171	507	174	117	350	119	11	23	3	0.064	0.045	0.017
.	19.01.15-21.15.40-1-394596	91	4	4	2	0	2	578	3	3	0	0	NA	NA	NA	31	28	171	500	170	119	341	118	8	7	0	0.047	0.014	0
.	19.01.15-21.15.42-1-394598	67	6	6	0	0	0	572	4	4	0	0	NA	NA	NA	19	19	166	501	165	113	347	112	7	5	3	0.042	0.01	0.018
.	19.01.15-21.15.43-1-394599	62	6	6	1	0	1	561	5	5	0	0	NA	NA	NA	29	15	170	493	165	117	334	110	0	9	0	0	0.018	0
.	19.01.15-21.15.48-1-394608	180	18	18	7	0	5	617	17	17	0	0	NA	NA	NA	63	69	175	529	178	125	367	125	28	32	4	0.16	0.06	0.022
.	19.01.15-21.15.51-1-394609	94	5	5	1	0	1	578	3	3	0	0	NA	NA	NA	25	28	168	508	165	114	351	113	0	12	3	0	0.024	0.018
.	19.01.15-21.15.51-1-394610	86	3	3	0	0	0	580	2	2	0	0	NA	NA	NA	34	33	174	502	170	120	341	119	2	3	1	0.011	0.006	0.006
.	19.01.15-21.15.54-1-394611	63	2	2	0	0	0	199	1	1	0	0	NA	NA	NA	15	16	167	495	167	37	118	44	4	0	3	0.024	0	0.018
.	19.01.15-21.15.57-1-394612	114	10	10	4	0	2	586	9	9	0	0	NA	NA	NA	53	43	176	509	171	121	349	116	14	21	0	0.08	0.041	0
.	19.01.15-21.16.00-1-394613	116	9	9	4	0	3	582	7	7	0	0	NA	NA	NA	38	35	168	508	172	115	348	119	9	19	2	0.054	0.037	0.012
.	19.01.15-21.16.01-1-394618	120	11	11	4	0	1	588	9	9	0	0	NA	NA	NA	39	38	168	513	170	116	355	117	11	27	3	0.065	0.053	0.018
.	19.01.15-21.16.04-1-394619	129	9	9	2	0	2	578	7	7	0	0	NA	NA	NA	41	38	170	516	165	112	354	112	4	24	3	0.024	0.047	0.018
.	19.01.15-21.16.08-1-394620	86	5	5	1	0	1	579	4	4	0	0	NA	NA	NA	34	31	170	503	171	114	345	120	16	6	3	0.094	0.012	0.018
.	19.01.15-21.16.08-1-394621	123	12	12	4	0	2	572	10	10	0	0	NA	NA	NA	36	32	166	509	170	111	350	111	0	17	9	0	0.033	0.053
.	19.01.15-21.16.19-1-394625	246	14	14	6	0	6	621	12	12	0	0	NA	NA	NA	77	72	178	526	181	124	367	130	4	28	18	0.022	0.053	0.099
.	19.01.15-21.16.22-1-394626	63	2	2	0	0	0	568	1	1	0	0	NA	NA	NA	23	16	166	496	167	112	341	115	4	1	0	0.024	0.002	0
.	19.01.15-21.16.22-1-394646	87	4	4	3	0	3	585	3	3	0	0	NA	NA	NA	27	36	167	510	172	114	353	118	3	4	5	0.018	0.008	0.029
.	19.01.15-21.16.24-1-394647	177	19	19	4	0	2	605	17	17	0	0	NA	NA	NA	45	56	172	522	175	119	365	121	35	40	4	0.203	0.077	0.023
.	19.01.15-21.16.25-1-394649	143	15	15	6	0	3	591	13	13	0	0	NA	NA	NA	43	38	174	506	171	121	352	118	16	56	0	0.092	0.111	0
.	19.01.15-21.16.26-1-394650	123	14	14	4	0	3	583	10	10	0	0	NA	NA	NA	37	38	171	508	172	118	348	117	6	46	0	0.035	0.091	0
.	19.01.15-21.16.32-1-394654	146	9	9	0	0	0	607	7	7	0	0	NA	NA	NA	54	61	177	523	174	125	363	119	2	21	0	0.011	0.04	0
.	19.01.15-21.16.44-1-394664	158	17	17	3	0	3	598	16	16	0	0	NA	NA	NA	61	50	174	516	173	117	358	123	17	47	1	0.098	0.091	0.006
.	19.01.15-21.16.44-1-394665	124	22	22	5	0	3	587	20	20	0	0	NA	NA	NA	52	42	170	517	168	116	356	115	13	54	4	0.076	0.104	0.024
.	19.01.15-21.16.48-1-394668	32	1	1	0	0	0	0	0	0	0	0	NA	NA	NA	12	8	165	492	164	0	0	0	0	3	0	0	0.006	0
.	19.01.15-21.16.50-1-394672	101	3	3	1	0	1	575	2	2	0	0	NA	NA	NA	34	25	170	503	165	117	344	114	0	9	4	0	0.018	0.024
.	19.01.15-21.16.58-1-394673	320	27	27	7	0	5	646	23	23	0	0	NA	NA	NA	80	104	184	548	185	132	383	131	15	50	26	0.082	0.091	0.141
.	19.01.15-21.17.02-1-394674	210	12	12	1	0	1	606	11	11	0	0	NA	NA	NA	63	69	172	532	178	121	364	121	14	36	7	0.081	0.068	0.039
.	19.01.15-21.17.07-1-394675	56	2	2	1	0	1	567	1	1	0	0	NA	NA	NA	21	20	171	499	163	115	341	111	0	7	0	0	0.014	0
.	19.01.15-21.17.07-1-394676	148	15	15	2	0	1	581	14	14	0	0	NA	NA	NA	54	41	171	514	169	116	351	114	35	36	7	0.205	0.07	0.041
.	19.01.15-21.17.17-1-394680	59	2	2	1	0	1	0	1	1	0	0	NA	NA	NA	20	26	170	503	166	0	0	0	0	0	1	0	0	0.006
.	19.01.15-21.17.19-1-394681	35	1	1	0	0	0	0	0	0	0	0	NA	NA	NA	6	5	163	492	163	0	0	0	0	0	0	0	0	0
.	19.01.15-21.17.21-1-394682	404	27	27	8	0	6	659	23	23	0	0	NA	NA	NA	140	122	189	554	192	133	391	135	43	58	23	0.228	0.105	0.12
.	19.01.15-21.17.22-1-394683	62	2	2	0	0	0	578	1	1	0	0	NA	NA	NA	25	32	170	501	174	119	343	116	0	3	1	0	0.006	0.006
.	19.01.15-21.17.23-1-394699	264	26	26	5	0	5	612	23	23	0	0	NA	NA	NA	83	64	169	533	175	117	375	120	3	55	8	0.018	0.103	0.046
.	19.01.15-21.17.24-1-394700	33	1	1	0	0	0	0	0	0	0	0	NA	NA	NA	16	8	164	494	163	0	0	0	0	0	0	0	0	0
.	19.01.15-21.17.26-1-394701	121	6	6	1	0	1	593	5	5	0	0	NA	NA	NA	39	40	168	512	173	118	354	121	4	13	0	0.024	0.025	0
.	19.01.15-21.17.31-1-394704	61	7	7	0	0	0	577	6	6	0	0	NA	NA	NA	18	24	173	496	168	118	345	114	6	5	10	0.035	0.01	0.06
.	19.01.15-21.17.31-1-394705	63	4	4	1	0	1	575	2	2	0	0	NA	NA	NA	22	27	169	507	164	114	349	112	8	3	5	0.047	0.006	0.03
.	19.01.15-21.17.35-1-394710	118	6	6	0	0	0	579	5	5	0	0	NA	NA	NA	31	32	168	510	167	114	349	116	0	8	5	0	0.016	0.03
.	19.01.15-21.17.44-1-394718	119	8	8	1	0	1	588	7	7	0	0	NA	NA	NA	36	44	177	509	171	121	351	116	7	7	9	0.04	0.014	0.053
.	19.01.15-21.17.44-1-394719	155	11	11	2	0	2	601	10	10	0	0	NA	NA	NA	45	52	174	516	175	121	356	124	3	22	6	0.017	0.043	0.034
.	19.01.15-21.17.48-1-394722	60	2	2	1	0	0	567	1	1	0	0	NA	NA	NA	19	16	166	501	162	111	348	108	2	0	2	0.012	0	0.012
.	19.01.15-21.17.48-1-394725	86	3	3	2	0	2	579	2	2	0	0	NA	NA	NA	31	32	167	510	168	112	354	113	0	7	8	0	0.014	0.048
.	19.01.15-21.17.50-1-394730	174	8	8	0	0	0	592	6	6	0	0	NA	NA	NA	48	45	172	514	172	117	356	119	7	10	5	0.041	0.019	0.029
.	19.01.15-21.17.53-1-394731	89	9	9	2	0	2	579	6	6	0	0	NA	NA	NA	26	32	170	504	171	117	343	119	3	30	0	0.018	0.06	0
.	19.01.15-21.18.01-1-394732	149	8	8	4	0	3	603	7	7	0	0	NA	NA	NA	38	59	179	527	166	125	364	114	29	19	5	0.162	0.036	0.03
.	19.01.15-21.18.03-1-394737	143	5	5	1	0	1	584	3	3	0	0	NA	NA	NA	47	37	169	514	167	119	354	111	0	9	3	0	0.018	0.018
.	19.01.15-21.18.03-1-394738	63	3	3	0	0	0	577	2	2	0	0	NA	NA	NA	33	40	171	509	173	117	347	113	0	8	3	0	0.016	0.017
.	19.01.15-21.18.04-1-394739	236	21	21	9	0	7	613	19	19	0	0	NA	NA	NA	55	67	175	529	176	123	368	122	25	36	11	0.143	0.068	0.062
.	19.01.15-21.18.08-1-394742	34	1	1	0	0	0	0	0	0	0	0	NA	NA	NA	9	13	167	494	165	0	0	0	0	2	0	0	0.004	0
.	19.01.15-21.18.10-1-394746	149	16	16	3	0	3	600	14	14	0	0	NA	NA	NA	47	53	170	522	174	116	362	122	22	25	10	0.129	0.048	0.057
.	19.01.15-21.18.12-1-394747	65	4	4	0	0	0	577	3	3	0	0	NA	NA	NA	22	25	167	507	164	114	350	113	6	2	2	0.036	0.004	0.012
.	19.01.15-21.18.16-1-394748	180	36	36	8	0	4	580	31	31	0	0	NA	NA	NA	69	37	167	517	166	115	352	113	33	77	11	0.198	0.149	0.066
.	19.01.15-21.18.17-1-394749	88	5	5	2	0	2	572	4	4	0	0	NA	NA	NA	40	29	170	505	167	113	347	112	1	11	2	0.006	0.022	0.012
.	19.01.15-21.18.18-1-394750	360	61	61	16	0	9	631	57	57	0	0	NA	NA	NA	111	92	180	552	173	122	389	120	29	114	43	0.161	0.207	0.249
.	19.01.15-21.18.23-1-394768	173	24	24	7	0	5	592	22	22	0	0	NA	NA	NA	54	47	173	517	170	121	354	117	21	42	11	0.121	0.081	0.065
.	19.01.15-21.18.26-1-394769	56	2	2	0	0	0	100	1	1	0	0	NA	NA	NA	15	20	168	502	163	20	62	18	0	2	0	0	0.004	0
.	19.01.15-21.18.28-1-394770	270	27	27	7	0	6	606	22	22	0	0	NA	NA	NA	87	61	178	522	174	125	360	121	2	81	9	0.011	0.155	0.052
.	19.01.15-21.18.35-1-394777	269	13	13	6	0	5	628	11	11	0	0	NA	NA	NA	81	87	183	542	175	127	380	121	1	36	2	0.005	0.066	0.011
.	19.01.15-21.18.37-1-394780	57	2	2	0	0	0	573	1	1	0	0	NA	NA	NA	22	23	171	500	165	117	342	114	3	1	0	0.018	0.002	0
.	19.01.15-21.18.43-1-394785	178	12	12	6	0	5	597	9	9	0	0	NA	NA	NA	63	46	172	517	170	119	360	118	20	10	16	0.116	0.019	0.094
.	19.01.15-21.18.45-1-394786	234	20	20	8	0	7	614	19	19	0	0	NA	NA	NA	80	73	177	534	175	122	370	122	14	50	11	0.079	0.094	0.063
.	19.01.15-21.18.50-1-394791	209	48	48	15	0	10	596	45	45	0	0	NA	NA	NA	57	53	175	520	171	119	359	118	59	104	8	0.337	0.2	0.047
.	19.01.15-21.19.01-1-394793	58	2	2	0	0	0	0	1	1	0	0	NA	NA	NA	10	12	164	497	164	0	0	0	0	1	1	0	0.002	0.006
.	19.01.15-21.19.04-1-394794	177	12	12	1	0	1	597	10	10	0	0	NA	NA	NA	42	51	173	519	172	119	362	116	10	19	0	0.058	0.037	0
.	19.01.15-21.19.06-1-394795	31	1	1	1	0	1	0	0	0	0	0	NA	NA	NA	5	10	165	496	162	0	0	0	0	2	0	0	0.004	0
.	19.01.15-21.19.10-1-394799	87	5	5	2	0	2	580	3	3	0	0	NA	NA	NA	21	30	171	508	164	118	350	112	13	2	1	0.076	0.004	0.006
.	19.01.15-21.19.12-1-394800	30	1	1	0	0	0	0	0	0	0	0	NA	NA	NA	9	17	164	501	165	0	0	0	0	1	0	0	0.002	0
.	19.01.15-21.19.13-1-394801	61	2	2	0	0	0	447	1	1	0	0	NA	NA	NA	15	13	165	495	166	92	271	84	0	3	0	0	0.006	0
.	19.01.15-21.19.13-1-394802	356	27	27	5	0	1	659	20	20	0	0	NA	NA	NA	103	118	187	555	189	132	389	138	47	84	6	0.251	0.151	0.032
.	19.01.15-21.19.15-1-394803	269	35	35	8	0	7	619	33	33	0	0	NA	NA	NA	68	73	182	525	179	128	366	125	27	91	14	0.148	0.173	0.078
.	19.01.15-21.19.23-1-394820	263	18	18	9	0	7	640	16	16	0	0	NA	NA	NA	78	97	186	541	183	129	380	131	17	45	2	0.091	0.083	0.011
.	19.01.15-21.19.24-1-394821	146	42	42	12	0	10	597	37	37	0	0	NA	NA	NA	38	45	171	514	173	119	357	121	55	66	15	0.322	0.128	0.087
.	19.01.15-21.19.26-1-394822	150	6	6	1	0	1	594	5	5	0	0	NA	NA	NA	41	47	173	521	166	119	360	115	8	9	8	0.046	0.017	0.048
.	19.01.15-21.19.28-1-394823	463	45	45	12	0	6	674	41	41	0	0	NA	NA	NA	142	130	191	568	184	137	409	128	30	100	32	0.157	0.176	0.174
.	19.01.15-21.19.41-1-394836	176	15	15	6	0	6	608	12	12	0	0	NA	NA	NA	56	62	174	527	174	121	367	120	7	24	5	0.04	0.046	0.029
.	19.01.15-21.19.44-1-394837	168	9	9	2	0	2	604	7	7	0	0	NA	NA	NA	50	57	173	522	175	119	361	124	7	19	6	0.04	0.036	0.034
.	19.01.15-21.19.59-1-394846	207	16	16	3	0	3	609	14	14	0	0	NA	NA	NA	65	60	173	527	173	119	369	121	16	32	3	0.092	0.061	0.017
.	19.01.15-21.20.04-1-394855	98	7	7	1	0	1	584	5	5	0	0	NA	NA	NA	35	42	174	511	170	119	350	115	8	11	6	0.046	0.022	0.035
.	19.01.15-21.20.05-1-394856	35	1	1	1	0	1	0	0	0	0	0	NA	NA	NA	12	5	165	491	162	0	0	0	0	1	0	0	0.002	0
.	19.01.15-21.20.07-1-394857	65	2	2	1	0	1	198	1	1	0	0	NA	NA	NA	17	16	166	496	167	37	117	44	8	0	0	0.048	0	0
.	19.01.15-21.20.08-1-394858	57	2	2	1	0	1	0	1	1	0	0	NA	NA	NA	10	14	164	498	165	0	0	0	0	0	1	0	0	0.006
.	19.01.15-21.20.11-1-394863	30	1	1	0	0	0	0	0	0	0	0	NA	NA	NA	6	11	163	495	166	0	0	0	0	7	0	0	0.014	0
.	19.01.15-21.20.12-1-394864	32	1	1	0	0	0	0	0	0	0	0	NA	NA	NA	6	8	164	495	162	0	0	0	0	3	0	0	0.006	0
.	19.01.15-21.20.12-1-394865	119	8	8	3	0	2	597	7	7	0	0	NA	NA	NA	39	48	172	520	169	118	364	115	14	26	2	0.081	0.05	0.012
.	19.01.15-21.20.14-1-394866	33	1	1	0	0	0	0	0	0	0	0	NA	NA	NA	9	11	164	498	162	0	0	0	0	6	0	0	0.012	0
.	19.01.15-21.20.20-1-394871	151	27	27	5	0	4	589	25	25	0	0	NA	NA	NA	41	37	171	509	170	119	352	118	15	47	22	0.088	0.092	0.129
.	19.01.15-21.20.20-1-394872	123	13	13	6	0	4	576	10	10	0	0	NA	NA	NA	44	31	167	508	169	115	348	113	9	28	4	0.054	0.055	0.024
.	19.01.15-21.20.21-1-394873	154	11	11	5	0	4	599	10	10	0	0	NA	NA	NA	50	55	171	520	177	116	361	122	18	22	0	0.105	0.042	0
.	19.01.15-21.20.33-1-394894	121	6	6	0	0	0	570	5	5	0	0	NA	NA	NA	30	23	174	496	166	116	340	114	4	7	5	0.023	0.014	0.03
.	19.01.15-21.20.36-1-394899	265	35	35	19	0	13	630	32	32	0	0	NA	NA	NA	81	86	186	529	184	131	369	130	41	66	16	0.22	0.125	0.087
.	19.01.15-21.20.38-1-394901	34	1	1	0	0	0	0	0	0	0	0	NA	NA	NA	10	6	165	492	162	0	0	0	0	0	0	0	0	0
.	19.01.15-21.20.42-1-394905	80	5	5	0	0	0	577	4	4	0	0	NA	NA	NA	18	26	168	505	166	115	348	114	4	5	4	0.024	0.01	0.024
.	19.01.15-21.20.51-1-394910	114	4	4	1	0	0	579	3	3	0	0	NA	NA	NA	50	39	170	507	175	113	349	117	0	9	1	0	0.018	0.006
.	19.01.15-21.20.51-1-394911	90	15	15	3	0	3	577	13	13	0	0	NA	NA	NA	27	31	172	506	166	117	347	113	9	15	12	0.052	0.03	0.072
.	19.01.15-21.20.54-1-394912	146	17	17	2	0	2	603	16	16	0	0	NA	NA	NA	42	53	173	522	171	123	362	118	15	62	5	0.087	0.119	0.029
.	19.01.15-21.20.59-1-394913	65	4	4	0	0	0	198	3	3	0	0	NA	NA	NA	26	16	166	499	164	40	117	41	0	5	2	0	0.01	0.012
.	19.01.15-21.21.00-1-394914	155	6	6	2	0	2	588	3	3	0	0	NA	NA	NA	42	40	171	511	171	118	353	117	5	2	9	0.029	0.004	0.053
.	19.01.15-21.21.00-1-394915	297	42	42	15	0	13	623	39	39	0	0	NA	NA	NA	85	81	179	535	180	124	374	125	34	82	19	0.19	0.153	0.106
.	19.01.15-21.21.08-1-394916	64	2	2	0	0	0	578	1	1	0	0	NA	NA	NA	11	23	168	499	169	117	345	116	0	3	1	0	0.006	0.006
.	19.01.15-21.21.11-1-394920	116	13	13	5	0	5	580	10	10	0	0	NA	NA	NA	40	34	168	507	172	115	347	118	5	19	7	0.03	0.037	0.041
.	19.01.15-21.21.16-1-394921	67	2	2	1	0	1	581	1	1	0	0	NA	NA	NA	16	28	165	504	172	112	350	119	0	10	0	0	0.02	0
.	19.01.15-21.21.18-1-394922	174	13	13	3	0	2	601	11	11	0	0	NA	NA	NA	61	55	172	519	177	118	360	123	23	32	0	0.134	0.062	0
.	19.01.15-21.21.19-1-394923	211	15	15	6	0	4	610	11	11	0	0	NA	NA	NA	60	64	174	527	176	121	365	124	13	43	5	0.075	0.082	0.028
.	19.01.15-21.21.23-1-394939	62	2	2	1	0	1	395	1	1	0	0	NA	NA	NA	29	14	167	496	164	76	238	81	0	0	5	0	0	0.03
.	19.01.15-21.21.25-1-394941	38	1	1	0	0	0	0	0	0	0	0	NA	NA	NA	13	10	163	495	165	0	0	0	0	3	0	0	0.006	0
.	19.01.15-21.21.29-1-394942	264	41	41	15	0	12	623	35	35	0	0	NA	NA	NA	58	74	174	534	179	120	377	126	26	125	18	0.149	0.234	0.101
.	19.01.15-21.21.29-1-394943	131	6	6	2	0	2	593	5	5	0	0	NA	NA	NA	26	42	167	512	176	115	355	123	4	0	15	0.024	0	0.085
.	19.01.15-21.21.34-1-394949	56	2	2	1	0	1	49	1	1	0	0	NA	NA	NA	14	22	168	500	167	15	24	10	2	1	0	0.012	0.002	0
.	19.01.15-21.21.35-1-394951	120	10	10	2	0	2	593	7	7	0	0	NA	NA	NA	39	43	169	515	172	116	359	118	15	16	3	0.089	0.031	0.017
.	19.01.15-21.21.38-1-394955	29	1	1	0	0	0	0	0	0	0	0	NA	NA	NA	15	8	165	493	163	0	0	0	0	1	0	0	0.002	0
.	19.01.15-21.21.40-1-394958	61	3	3	1	0	1	575	2	2	0	0	NA	NA	NA	23	23	168	505	163	117	347	111	0	9	3	0	0.018	0.018
.	19.01.15-21.21.40-1-394959	119	7	7	3	0	2	581	6	6	0	0	NA	NA	NA	38	43	178	507	171	122	342	117	2	24	2	0.011	0.047	0.012
.	19.01.15-21.21.47-1-394963	118	11	11	1	0	1	585	10	10	0	0	NA	NA	NA	30	34	174	507	166	122	349	114	5	20	0	0.029	0.039	0
.	19.01.15-21.21.48-1-394965	269	14	14	3	0	3	607	12	12	0	0	NA	NA	NA	73	57	176	523	171	122	365	120	18	28	3	0.102	0.054	0.018
.	19.01.15-21.21.50-1-394968	122	7	7	1	0	1	582	5	5	0	0	NA	NA	NA	41	36	170	510	169	116	350	116	7	11	3	0.041	0.022	0.018
.	19.01.15-21.21.55-1-394973	178	8	8	2	0	1	608	7	7	0	0	NA	NA	NA	63	73	182	529	175	125	363	120	5	3	15	0.027	0.006	0.086
.	19.01.15-21.21.55-1-394974	209	10	10	2	0	1	607	9	9	0	0	NA	NA	NA	48	55	176	521	171	123	365	119	1	22	5	0.006	0.042	0.029
.	19.01.15-21.21.59-1-394975	56	2	2	0	0	0	571	1	1	0	0	NA	NA	NA	27	20	168	499	166	115	342	114	0	4	0	0	0.008	0
.	19.01.15-21.22.03-1-394976	181	12	12	5	0	4	598	9	9	0	0	NA	NA	NA	59	49	174	517	171	122	360	116	0	44	4	0	0.085	0.023
.	19.01.15-21.22.09-1-394981	89	3	3	0	0	0	585	2	2	0	0	NA	NA	NA	36	43	170	513	173	114	351	120	0	11	0	0	0.021	0
.	19.01.15-21.22.15-1-394985	122	9	9	4	0	4	574	7	7	0	0	NA	NA	NA	35	32	169	507	169	117	345	112	6	32	2	0.036	0.063	0.012
.	19.01.15-21.22.15-1-394986	255	25	25	5	0	4	633	22	22	0	0	NA	NA	NA	90	87	179	540	181	127	381	125	28	65	15	0.156	0.12	0.083
.	19.01.15-21.22.17-1-394987	144	7	7	4	0	4	597	5	5	0	0	NA	NA	NA	40	50	174	518	171	120	357	120	0	6	13	0	0.012	0.076
.	19.01.15-21.22.19-1-394988	33	1	1	0	0	0	0	0	0	0	0	NA	NA	NA	8	7	163	494	163	0	0	0	0	1	0	0	0.002	0
.	19.01.15-21.22.20-1-394989	272	33	33	6	0	4	624	28	28	0	0	NA	NA	NA	70	81	174	540	180	122	375	127	25	75	11	0.144	0.139	0.061
.	19.01.15-21.22.29-1-395009	119	5	5	0	0	0	572	4	4	0	0	NA	NA	NA	44	31	168	507	169	116	340	116	9	3	0	0.054	0.006	0
.	19.01.15-21.22.30-1-395010	205	19	19	4	0	3	598	17	17	0	0	NA	NA	NA	66	57	172	525	173	117	363	118	13	41	7	0.076	0.078	0.04
.	19.01.15-21.22.35-1-395017	315	56	56	16	0	13	622	51	51	0	0	NA	NA	NA	74	83	175	539	182	120	374	128	41	95	16	0.234	0.176	0.088
.	19.01.15-21.22.38-1-395021	148	19	19	6	0	4	595	15	15	0	0	NA	NA	NA	43	44	170	517	170	116	361	118	9	89	1	0.053	0.172	0.006
.	19.01.15-21.22.38-1-395022	157	12	12	3	0	3	593	10	10	0	0	NA	NA	NA	50	46	172	515	172	118	354	121	12	18	6	0.07	0.035	0.035
.	19.01.15-21.22.39-1-395024	119	6	6	3	0	2	583	4	4	0	0	NA	NA	NA	34	36	171	509	169	120	347	116	1	8	8	0.006	0.016	0.047
.	19.01.15-21.22.47-1-395030	123	6	6	3	0	3	586	5	5	0	0	NA	NA	NA	40	38	172	508	171	119	351	116	1	3	14	0.006	0.006	0.082
.	19.01.15-21.22.58-1-395033	68	2	2	0	0	0	569	0	0	0	0	NA	NA	NA	34	29	167	510	165	113	346	110	0	9	1	0	0.018	0.006
.	19.01.15-21.23.06-1-395035	35	1	1	0	0	0	0	0	0	0	0	NA	NA	NA	10	8	163	496	162	0	0	0	0	0	2	0	0	0.012
.	19.01.15-21.23.08-1-395036	128	18	18	5	0	4	588	17	17	0	0	NA	NA	NA	32	39	170	509	173	116	350	122	24	42	2	0.141	0.083	0.012
.	19.01.15-21.23.10-1-395037	33	1	1	1	0	1	0	0	0	0	0	NA	NA	NA	13	7	165	492	163	0	0	0	0	2	0	0	0.004	0
.	19.01.15-21.23.10-1-395041	116	8	8	1	0	0	574	7	7	0	0	NA	NA	NA	37	30	169	507	167	115	348	111	5	15	1	0.03	0.03	0.006
.	19.01.15-21.23.11-1-395042	302	26	26	11	0	10	637	24	24	0	0	NA	NA	NA	81	94	176	552	179	121	392	124	10	114	17	0.057	0.207	0.095
.	19.01.15-21.23.11-1-395043	116	8	8	3	0	3	590	6	6	0	0	NA	NA	NA	38	40	168	514	171	117	353	120	15	16	0	0.089	0.031	0
.	19.01.15-21.23.12-1-395044	62	2	2	2	0	2	296	1	1	0	0	NA	NA	NA	17	22	166	502	167	59	174	63	0	5	3	0	0.01	0.018
.	19.01.15-21.23.15-1-395045	384	46	46	11	0	10	652	40	40	0	0	NA	NA	NA	92	108	187	550	184	132	390	130	28	119	22	0.15	0.216	0.12
.	19.01.15-21.23.21-1-395046	60	3	3	0	0	0	575	2	2	0	0	NA	NA	NA	20	22	169	500	166	118	343	114	0	4	8	0	0.008	0.048
.	19.01.15-21.23.25-1-395062	32	1	1	0	0	0	0	0	0	0	0	NA	NA	NA	13	5	165	491	162	0	0	0	0	0	0	0	0	0
.	19.01.15-21.23.27-1-395063	206	41	41	9	0	8	596	38	38	0	0	NA	NA	NA	54	50	171	519	173	119	359	118	35	90	17	0.205	0.173	0.098
.	19.01.15-21.23.34-1-395069	96	5	5	0	0	0	577	4	4	0	0	NA	NA	NA	23	39	169	518	165	109	355	113	0	10	0	0	0.019	0
.	19.01.15-21.23.34-1-395070	99	4	4	1	0	0	592	2	2	0	0	NA	NA	NA	34	44	172	513	172	120	355	117	0	13	4	0	0.025	0.023
.	19.01.15-21.23.39-1-395075	319	21	21	3	0	2	624	17	17	0	0	NA	NA	NA	90	79	171	549	172	120	387	117	4	53	12	0.023	0.097	0.07
.	19.01.15-21.23.56-1-395088	64	3	3	1	0	0	570	2	2	0	0	NA	NA	NA	28	20	166	501	166	115	341	114	0	4	4	0	0.008	0.024
.	19.01.15-21.24.06-1-395093	278	37	37	6	0	5	608	34	34	0	0	NA	NA	NA	83	62	175	528	172	122	367	119	51	59	13	0.291	0.112	0.076
.	19.01.15-21.24.08-1-395094	178	10	10	1	0	1	598	8	8	0	0	NA	NA	NA	58	49	175	519	168	123	361	114	9	29	5	0.051	0.056	0.03
.	19.01.15-21.24.10-1-395098	61	2	2	0	0	0	578	1	1	0	0	NA	NA	NA	22	29	167	511	164	112	353	113	5	0	3	0.03	0	0.018
.	19.01.15-21.24.12-1-395099	464	27	27	8	0	6	694	26	26	0	0	NA	NA	NA	120	159	188	586	198	133	417	144	17	93	13	0.09	0.159	0.066
.	19.01.15-21.24.19-1-395100	95	8	8	3	0	2	589	7	7	0	0	NA	NA	NA	41	43	172	507	177	117	348	124	2	9	4	0.012	0.018	0.023
.	19.01.15-21.24.24-1-395117	128	8	8	3	0	3	585	7	7	0	0	NA	NA	NA	33	34	169	507	171	117	350	118	0	25	7	0	0.049	0.041
.	19.01.15-21.24.28-1-395118	60	3	3	1	0	1	572	2	2	0	0	NA	NA	NA	28	30	169	507	167	113	345	114	0	0	4	0	0	0.024
.	19.01.15-21.24.32-1-395122	62	2	2	1	0	1	566	1	1	0	0	NA	NA	NA	29	20	166	500	167	113	338	115	0	2	2	0	0.004	0.012
.	19.01.15-21.24.39-1-395130	206	16	16	2	0	0	602	13	13	0	0	NA	NA	NA	73	54	174	517	176	120	358	124	32	22	11	0.184	0.043	0.062
.	19.01.15-21.24.42-1-395133	155	10	10	3	0	1	593	9	9	0	0	NA	NA	NA	36	43	174	514	168	121	356	116	18	18	2	0.103	0.035	0.012
.	19.01.15-21.24.44-1-395134	183	11	11	2	0	1	616	10	10	0	0	NA	NA	NA	59	69	172	535	175	119	374	123	13	23	0	0.076	0.043	0
.	19.01.15-21.24.45-1-395135	115	7	7	2	0	2	588	6	6	0	0	NA	NA	NA	34	43	175	510	171	120	349	119	0	25	1	0	0.049	0.006
.	19.01.15-21.24.46-1-395137	298	46	46	15	0	9	636	43	43	0	0	NA	NA	NA	69	86	179	539	181	127	383	126	50	104	13	0.279	0.193	0.072
.	19.01.15-21.24.46-1-395139	126	21	21	6	0	5	590	18	18	0	0	NA	NA	NA	48	45	171	518	169	118	357	115	14	23	5	0.082	0.044	0.03
.	19.01.15-21.24.57-1-395143	75	3	3	2	0	1	576	1	1	0	0	NA	NA	NA	28	32	173	507	165	119	347	110	3	5	0	0.017	0.01	0
.	19.01.15-21.25.05-1-395144	94	9	9	2	0	2	575	6	6	0	0	NA	NA	NA	36	31	170	508	166	115	349	111	21	6	2	0.124	0.012	0.012
.	19.01.15-21.25.09-1-395145	32	1	1	0	0	0	0	0	0	0	0	NA	NA	NA	7	8	164	493	164	0	0	0	0	0	1	0	0	0.006
.	19.01.15-21.25.13-1-395150	120	9	9	3	0	2	579	8	8	0	0	NA	NA	NA	34	33	169	515	162	114	355	110	6	26	3	0.036	0.05	0.019
.	19.01.15-21.25.14-1-395151	152	46	46	13	0	9	599	43	43	0	0	NA	NA	NA	41	58	174	519	178	119	357	123	49	72	21	0.282	0.139	0.118
.	19.01.15-21.25.14-1-395152	237	11	11	6	0	4	620	10	10	0	0	NA	NA	NA	78	72	178	530	177	124	372	124	5	24	20	0.028	0.045	0.113
.	19.01.15-21.25.16-1-395153	90	9	9	4	0	3	571	8	8	0	0	NA	NA	NA	33	21	166	501	167	111	344	116	3	15	1	0.018	0.03	0.006
.	19.01.15-21.25.18-1-395154	93	4	4	1	0	1	589	3	3	0	0	NA	NA	NA	37	52	175	514	176	121	350	118	22	8	0	0.126	0.016	0
.	19.01.15-21.25.21-1-395155	63	3	3	0	0	0	566	2	2	0	0	NA	NA	NA	29	20	167	503	163	114	343	109	0	4	0	0	0.008	0
.	19.01.15-21.25.29-1-395171	65	3	3	1	0	1	347	2	2	0	0	NA	NA	NA	17	15	164	496	168	65	206	76	0	3	0	0	0.006	0
.	19.01.15-21.25.34-1-395178	30	1	1	0	0	0	0	0	0	0	0	NA	NA	NA	8	5	165	490	163	0	0	0	0	1	0	0	0.002	0
.	19.01.15-21.25.35-1-395180	67	2	2	0	0	0	573	1	1	0	0	NA	NA	NA	22	21	164	504	166	112	345	116	0	2	3	0	0.004	0.018
.	19.01.15-21.25.36-1-395182	93	12	12	3	0	3	583	10	10	0	0	NA	NA	NA	33	42	173	515	167	118	353	112	4	34	1	0.023	0.066	0.006
.	19.01.15-21.25.36-1-395183	202	12	12	3	0	3	593	11	11	0	0	NA	NA	NA	77	53	174	518	174	120	356	117	12	30	1	0.069	0.058	0.006
.	19.01.15-21.25.39-1-395187	91	5	5	1	0	0	574	4	4	0	0	NA	NA	NA	34	29	168	507	167	113	349	112	0	9	2	0	0.018	0.012
.	19.01.15-21.25.41-1-395190	173	9	9	2	0	2	597	7	7	0	0	NA	NA	NA	67	49	170	520	172	116	362	119	9	20	4	0.053	0.038	0.023
.	19.01.15-21.25.43-1-395191	116	13	13	1	0	1	586	12	12	0	0	NA	NA	NA	37	38	172	509	170	118	351	117	12	19	0	0.07	0.037	0
.	19.01.15-21.25.49-1-395196	148	11	11	3	0	2	590	9	9	0	0	NA	NA	NA	57	43	170	514	172	120	353	117	9	33	0	0.053	0.064	0
.	19.01.15-21.25.50-1-395197	144	16	16	4	0	4	590	13	13	0	0	NA	NA	NA	45	47	169	516	175	112	357	121	22	45	3	0.13	0.087	0.017
.	19.01.15-21.25.54-1-395198	311	63	63	15	0	11	636	53	53	0	0	NA	NA	NA	97	92	179	546	180	123	387	126	38	131	36	0.212	0.24	0.2
.	19.01.15-21.25.59-1-395203	88	6	6	1	0	1	574	4	4	0	0	NA	NA	NA	46	30	168	505	170	114	343	117	1	15	1	0.006	0.03	0.006
.	19.01.15-21.26.00-1-395204	65	4	4	1	0	0	581	3	3	0	0	NA	NA	NA	25	35	165	514	169	113	355	113	0	6	0	0	0.012	0
.	19.01.15-21.26.02-1-395205	92	3	3	1	0	1	585	2	2	0	0	NA	NA	NA	23	31	167	507	170	116	355	114	0	13	4	0	0.026	0.024
.	19.01.15-21.26.07-1-395210	117	12	12	5	0	3	576	10	10	0	0	NA	NA	NA	38	32	170	513	162	117	350	109	1	20	9	0.006	0.039	0.056
.	19.01.15-21.26.15-1-395214	92	3	3	2	0	2	579	2	2	0	0	NA	NA	NA	40	34	174	506	167	121	346	112	0	11	4	0	0.022	0.024
.	19.01.15-21.26.16-1-395215	183	15	15	6	0	6	608	14	14	0	0	NA	NA	NA	54	56	175	522	172	124	366	118	18	25	6	0.103	0.048	0.035
.	19.01.15-21.26.17-1-395216	60	2	2	1	0	1	445	1	1	0	0	NA	NA	NA	14	11	168	491	165	92	263	90	0	3	0	0	0.006	0
.	19.01.15-21.26.19-1-395217	282	15	15	6	0	6	632	14	14	0	0	NA	NA	NA	91	89	182	534	186	126	374	132	6	32	11	0.033	0.06	0.059
.	19.01.15-21.26.19-1-395218	35	1	1	1	0	1	0	0	0	0	0	NA	NA	NA	5	14	167	497	163	0	0	0	0	0	3	0	0	0.018
.	19.01.15-21.26.21-1-395219	34	1	1	0	0	0	0	0	0	0	0	NA	NA	NA	13	9	164	495	163	0	0	0	0	2	0	0	0.004	0
.	19.01.15-21.26.22-1-395220	91	5	5	0	0	0	583	4	4	0	0	NA	NA	NA	32	35	171	509	168	117	351	115	13	2	1	0.076	0.004	0.006
.	19.01.15-21.26.24-1-395240	212	19	19	6	0	4	608	17	17	0	0	NA	NA	NA	75	67	173	528	179	120	363	125	5	46	20	0.029	0.087	0.112
.	19.01.15-21.26.30-1-395243	63	3	3	1	0	1	348	2	2	0	0	NA	NA	NA	11	9	165	492	165	72	207	69	0	0	6	0	0	0.036
.	19.01.15-21.26.32-1-395246	34	1	1	0	0	0	0	0	0	0	0	NA	NA	NA	10	8	164	491	166	0	0	0	0	0	0	0	0	0
.	19.01.15-21.26.35-1-395250	93	5	5	0	0	0	588	3	3	0	0	NA	NA	NA	21	36	170	508	171	116	353	119	4	6	1	0.024	0.012	0.006
.	19.01.15-21.26.35-1-395251	123	6	6	1	0	1	580	5	5	0	0	NA	NA	NA	31	34	168	512	167	114	352	114	0	11	4	0	0.021	0.024
.	19.01.15-21.26.41-1-395258	93	6	6	1	0	1	578	5	5	0	0	NA	NA	NA	27	24	169	500	168	118	343	117	1	17	0	0.006	0.034	0
.	19.01.15-21.26.44-1-395259	33	1	1	0	0	0	0	0	0	0	0	NA	NA	NA	17	10	164	497	162	0	0	0	0	1	0	0	0.002	0
.	19.01.15-21.26.44-1-395260	156	12	12	4	0	3	617	9	9	0	0	NA	NA	NA	44	71	176	527	181	120	371	126	3	18	6	0.017	0.034	0.033
.	19.01.15-21.26.46-1-395263	295	53	53	11	0	7	620	45	45	0	0	NA	NA	NA	99	77	175	531	184	123	368	129	56	100	12	0.32	0.188	0.065
.	19.01.15-21.26.52-1-395267	149	14	14	2	0	1	586	12	12	0	0	NA	NA	NA	56	43	168	517	171	116	353	117	13	13	10	0.077	0.025	0.058
.	19.01.15-21.26.52-1-395268	64	3	3	0	0	0	295	2	2	0	0	NA	NA	NA	18	20	165	503	165	56	178	61	0	3	0	0	0.006	0
.	19.01.15-21.26.58-1-395269	35	1	1	0	0	0	0	0	0	0	0	NA	NA	NA	17	7	163	494	163	0	0	0	0	2	0	0	0.004	0
.	19.01.15-21.27.01-1-395270	147	32	32	3	0	2	602	30	30	0	0	NA	NA	NA	51	56	170	530	169	121	366	115	18	94	13	0.106	0.177	0.077
.	19.01.15-21.27.06-1-395271	35	1	1	1	0	1	0	0	0	0	0	NA	NA	NA	9	8	164	494	163	0	0	0	0	2	0	0	0.004	0
.	19.01.15-21.27.09-1-395272	178	17	17	4	0	2	597	15	15	0	0	NA	NA	NA	53	51	174	517	173	122	355	120	22	34	4	0.126	0.066	0.023
.	19.01.15-21.27.10-1-395276	226	15	15	2	0	2	607	13	13	0	0	NA	NA	NA	71	73	173	535	178	117	367	123	36	43	0	0.208	0.08	0
.	19.01.15-21.27.10-1-395277	66	2	2	1	0	1	576	1	1	0	0	NA	NA	NA	24	27	168	501	171	116	343	117	0	9	0	0	0.018	0
.	19.01.15-21.27.27-1-395293	57	2	2	2	0	2	0	1	1	0	0	NA	NA	NA	18	18	166	500	165	0	0	0	0	6	0	0	0.012	0
.	19.01.15-21.27.32-1-395297	36	1	1	1	0	1	0	0	0	0	0	NA	NA	NA	6	12	166	495	164	0	0	0	0	0	0	0	0	0
.	19.01.15-21.27.32-1-395298	407	51	51	15	0	13	649	45	45	0	0	NA	NA	NA	127	108	178	559	184	125	391	133	36	141	12	0.202	0.252	0.065
.	19.01.15-21.27.32-1-395299	84	5	5	2	0	2	573	4	4	0	0	NA	NA	NA	25	20	168	498	167	114	344	115	0	11	3	0	0.022	0.018
.	19.01.15-21.27.33-1-395302	125	11	11	3	0	2	589	9	9	0	0	NA	NA	NA	41	46	171	515	173	117	351	121	0	38	2	0	0.074	0.012
.	19.01.15-21.27.35-1-395304	62	2	2	1	0	1	571	1	1	0	0	NA	NA	NA	18	21	166	499	169	114	341	116	0	2	3	0	0.004	0.018
.	19.01.15-21.27.48-1-395315	66	2	2	0	0	0	568	1	1	0	0	NA	NA	NA	19	17	165	498	167	114	340	114	2	0	3	0.012	0	0.018
.	19.01.15-21.27.49-1-395317	176	16	16	3	0	2	588	11	11	0	0	NA	NA	NA	56	40	172	514	167	121	353	114	15	44	9	0.087	0.086	0.054
.	19.01.15-21.27.55-1-395322	296	39	39	15	0	7	612	34	34	0	0	NA	NA	NA	71	68	173	532	176	122	365	125	47	89	24	0.272	0.167	0.136
.	19.01.15-21.27.56-1-395323	147	9	9	3	0	3	594	7	7	0	0	NA	NA	NA	37	41	171	512	171	120	353	121	11	23	1	0.064	0.045	0.006
.	19.01.15-21.27.59-1-395324	31	1	1	0	0	0	0	0	0	0	0	NA	NA	NA	11	11	163	497	164	0	0	0	0	5	0	0	0.01	0
.	19.01.15-21.27.59-1-395325	190	17	17	7	0	4	602	14	14	0	0	NA	NA	NA	67	66	179	527	173	123	362	117	10	45	3	0.056	0.085	0.017
.	19.01.15-21.28.01-1-395326	34	1	1	0	0	0	0	0	0	0	0	NA	NA	NA	10	7	165	493	162	0	0	0	0	0	0	0	0	0
.	19.01.15-21.28.01-1-395327	144	13	13	1	0	0	602	12	12	0	0	NA	NA	NA	39	55	174	522	172	118	364	120	18	46	0	0.103	0.088	0
.	19.01.15-21.28.12-1-395336	119	7	7	1	0	1	593	6	6	0	0	NA	NA	NA	48	47	169	517	174	116	357	120	6	7	3	0.036	0.014	0.017
.	19.01.15-21.28.22-1-395339	171	15	15	5	0	5	603	13	13	0	0	NA	NA	NA	60	56	179	517	173	124	361	118	7	19	11	0.039	0.037	0.064
.	19.01.15-21.28.23-1-395355	97	7	7	1	0	1	582	5	5	0	0	NA	NA	NA	35	34	168	507	172	114	351	117	16	10	0	0.095	0.02	0
.	19.01.15-21.28.29-1-395357	111	5	5	2	0	1	583	4	4	0	0	NA	NA	NA	40	39	171	511	170	116	350	117	0	13	1	0	0.025	0.006
.	19.01.15-21.28.36-1-395364	180	13	13	2	0	2	596	11	11	0	0	NA	NA	NA	58	56	173	521	175	118	358	120	30	20	3	0.173	0.038	0.017
.	19.01.15-21.28.39-1-395368	180	11	11	1	0	1	603	9	9	0	0	NA	NA	NA	49	59	173	527	172	122	363	118	18	28	0	0.104	0.053	0
.	19.01.15-21.28.39-1-395369	63	5	5	2	0	2	567	4	4	0	0	NA	NA	NA	28	22	168	502	165	115	341	111	8	7	0	0.048	0.014	0
.	19.01.15-21.28.44-1-395372	34	1	1	0	0	0	0	0	0	0	0	NA	NA	NA	9	9	163	493	166	0	0	0	0	2	0	0	0.004	0
.	19.01.15-21.28.47-1-395375	179	9	9	1	0	1	591	7	7	0	0	NA	NA	NA	49	43	175	511	170	121	354	116	5	9	1	0.029	0.018	0.006
.	19.01.15-21.28.47-1-395376	34	1	1	0	0	0	0	0	0	0	0	NA	NA	NA	12	15	165	499	164	0	0	0	0	2	0	0	0.004	0
.	19.01.15-21.28.52-1-395379	127	11	11	0	0	0	575	10	10	0	0	NA	NA	NA	41	35	167	509	172	113	346	116	5	18	6	0.03	0.035	0.035
.	19.01.15-21.28.57-1-395381	204	18	18	6	0	5	617	17	17	0	0	NA	NA	NA	58	63	175	524	177	123	370	124	35	30	14	0.2	0.057	0.079
.	19.01.15-21.28.57-1-395382	151	27	27	10	0	5	590	24	24	0	0	NA	NA	NA	48	48	171	519	171	116	357	117	19	42	12	0.111	0.081	0.07
.	19.01.15-21.28.58-1-395383	212	26	26	6	0	4	611	22	22	0	0	NA	NA	NA	54	63	172	531	173	119	368	124	44	53	0	0.256	0.1	0
.	19.01.15-21.29.02-1-395384	122	8	8	0	0	0	583	6	6	0	0	NA	NA	NA	35	39	168	511	173	118	348	117	15	9	1	0.089	0.018	0.006
.	19.01.15-21.29.04-1-395385	89	9	9	3	0	3	587	8	8	0	0	NA	NA	NA	33	38	172	507	172	119	349	119	10	21	8	0.058	0.041	0.047
.	19.01.15-21.29.13-1-395389	222	21	21	9	0	6	600	19	19	0	0	NA	NA	NA	62	54	173	523	171	120	363	117	22	60	16	0.127	0.115	0.094
.	19.01.15-21.29.14-1-395390	31	1	1	0	0	0	0	0	0	0	0	NA	NA	NA	6	10	164	495	164	0	0	0	0	0	2	0	0	0.012
.	19.01.15-21.29.15-1-395391	58	2	2	2	0	2	0	1	1	0	0	NA	NA	NA	14	11	166	493	165	0	0	0	0	2	0	0	0.004	0
.	19.01.15-21.29.17-1-395392	60	2	2	0	0	0	575	1	1	0	0	NA	NA	NA	17	26	171	503	165	115	345	115	0	6	0	0	0.012	0
.	19.01.15-21.29.19-1-395394	58	2	2	0	0	0	569	1	1	0	0	NA	NA	NA	24	19	166	500	166	115	340	114	0	3	0	0	0.006	0
.	19.01.15-21.29.21-1-395395	154	20	20	5	0	4	590	18	18	0	0	NA	NA	NA	42	49	173	519	170	115	359	116	9	30	10	0.052	0.058	0.059
.	19.01.15-21.29.26-1-395411	179	29	29	6	0	6	588	28	28	0	0	NA	NA	NA	53	42	173	505	177	118	346	124	18	84	11	0.104	0.166	0.062
.	19.01.15-21.29.31-1-395414	31	1	1	1	0	1	0	0	0	0	0	NA	NA	NA	9	9	164	492	166	0	0	0	0	0	1	0	0	0.006
.	19.01.15-21.29.32-1-395415	86	3	3	0	0	0	573	2	2	0	0	NA	NA	NA	21	21	167	500	167	114	344	115	4	10	0	0.024	0.02	0
.	19.01.15-21.29.33-1-395418	114	8	8	0	0	0	587	6	6	0	0	NA	NA	NA	43	29	168	503	171	116	350	121	13	21	0	0.077	0.042	0
.	19.01.15-21.29.33-1-395420	240	48	48	11	0	8	608	43	43	0	0	NA	NA	NA	56	69	184	523	175	130	358	120	27	94	28	0.147	0.18	0.16
.	19.01.15-21.29.34-1-395421	394	34	34	11	0	7	650	31	31	0	0	NA	NA	NA	118	109	192	551	179	135	390	125	28	84	24	0.146	0.152	0.134
.	19.01.15-21.29.43-1-395429	121	7	7	2	0	2	576	5	5	0	0	NA	NA	NA	31	29	169	505	168	117	343	116	1	19	10	0.006	0.038	0.06
.	19.01.15-21.29.48-1-395432	37	1	1	1	0	1	0	0	0	0	0	NA	NA	NA	11	7	164	491	165	0	0	0	0	2	0	0	0.004	0
.	19.01.15-21.29.50-1-395435	117	4	4	3	0	2	586	3	3	0	0	NA	NA	NA	39	40	171	510	172	117	352	117	4	10	0	0.023	0.02	0
.	19.01.15-21.29.56-1-395440	155	7	7	1	0	0	588	6	6	0	0	NA	NA	NA	44	40	176	505	172	122	347	119	1	8	2	0.006	0.016	0.012
.	19.01.15-21.29.57-1-395441	61	3	3	1	0	1	581	2	2	0	0	NA	NA	NA	19	31	170	502	172	118	346	117	5	5	0	0.029	0.01	0
.	19.01.15-21.29.57-1-395442	264	30	30	11	0	7	616	29	29	0	0	NA	NA	NA	79	70	173	526	184	121	366	129	17	112	10	0.098	0.213	0.054
.	19.01.15-21.30.03-1-395447	92	6	6	2	0	2	575	5	5	0	0	NA	NA	NA	34	30	168	509	166	117	345	113	8	19	1	0.048	0.037	0.006
.	19.01.15-21.30.07-1-395448	34	1	1	1	0	1	0	0	0	0	0	NA	NA	NA	7	11	163	496	165	0	0	0	0	0	1	0	0	0.006
.	19.01.15-21.30.09-1-395453	236	44	44	16	0	10	619	40	40	0	0	NA	NA	NA	66	71	178	531	175	125	371	123	51	112	17	0.287	0.211	0.097
.	19.01.15-21.30.12-1-395458	62	2	2	0	0	0	496	1	1	0	0	NA	NA	NA	22	21	171	498	165	105	291	100	0	0	2	0	0	0.012
.	19.01.15-21.30.15-1-395459	62	3	3	1	0	1	149	2	2	0	0	NA	NA	NA	21	12	167	494	164	28	91	30	0	0	8	0	0	0.049
.	19.01.15-21.30.18-1-395460	235	15	15	7	0	5	612	14	14	0	0	NA	NA	NA	55	68	176	532	173	124	368	120	3	41	3	0.017	0.077	0.017
.	19.01.15-21.30.22-1-395465	180	12	12	5	0	3	598	11	11	0	0	NA	NA	NA	44	49	177	512	173	123	352	123	5	28	1	0.028	0.055	0.006
.	19.01.15-21.30.24-1-395481	34	1	1	0	0	0	0	0	0	0	0	NA	NA	NA	11	4	163	491	163	0	0	0	0	0	0	0	0	0
.	19.01.15-21.30.25-1-395482	58	4	4	0	0	0	575	2	2	0	0	NA	NA	NA	22	24	167	507	163	114	348	113	8	12	0	0.048	0.024	0
.	19.01.15-21.30.25-1-395483	179	16	16	3	0	3	600	11	11	0	0	NA	NA	NA	51	63	177	528	171	122	362	116	1	25	7	0.006	0.047	0.041
.	19.01.15-21.30.34-1-395490	139	12	12	2	0	2	600	9	9	0	0	NA	NA	NA	41	54	174	522	171	121	363	116	6	22	5	0.034	0.042	0.029
.	19.01.15-21.30.42-1-395498	143	12	12	3	0	3	594	9	9	0	0	NA	NA	NA	39	45	173	514	171	121	353	120	12	15	6	0.069	0.029	0.035
.	19.01.15-21.30.43-1-395499	64	2	2	2	0	2	570	1	1	0	0	NA	NA	NA	33	21	166	501	167	112	343	115	0	8	0	0	0.016	0
.	19.01.15-21.30.47-1-395501	175	8	8	1	0	1	592	5	5	0	0	NA	NA	NA	37	48	179	514	168	124	353	115	9	11	2	0.05	0.021	0.012
.	19.01.15-21.30.49-1-395505	60	2	2	0	0	0	248	0	0	0	0	NA	NA	NA	10	19	168	499	165	51	150	47	0	6	0	0	0.012	0
.	19.01.15-21.30.52-1-395506	258	30	30	6	0	4	618	28	28	0	0	NA	NA	NA	74	69	182	521	179	129	365	124	15	51	31	0.082	0.098	0.173
.	19.01.15-21.30.55-1-395507	236	19	19	5	0	4	609	15	15	0	0	NA	NA	NA	68	63	173	529	174	119	369	121	9	25	18	0.052	0.047	0.103
.	19.01.15-21.30.58-1-395508	153	12	12	2	0	2	607	11	11	0	0	NA	NA	NA	40	55	178	513	177	127	357	123	10	22	11	0.056	0.043	0.062
.	19.01.15-21.30.59-1-395509	123	20	20	0	0	0	585	17	17	0	0	NA	NA	NA	46	38	172	507	172	121	345	119	1	28	7	0.006	0.055	0.041
.	19.01.15-21.31.01-1-395510	91	8	8	1	0	1	581	6	6	0	0	NA	NA	NA	25	33	170	503	173	115	346	120	3	15	2	0.018	0.03	0.012
.	19.01.15-21.31.07-1-395531	174	19	19	7	0	6	587	15	15	0	0	NA	NA	NA	45	42	172	516	167	119	355	113	6	33	4	0.035	0.064	0.024
.	19.01.15-21.31.10-1-395555	234	26	26	9	0	5	612	23	23	0	0	NA	NA	NA	69	69	183	524	175	131	359	122	16	54	19	0.087	0.103	0.109
.	19.01.15-21.31.13-1-395556	334	23	23	7	0	4	656	20	20	0	0	NA	NA	NA	78	113	183	556	187	130	391	135	12	66	15	0.066	0.119	0.08
.	19.01.15-21.31.20-1-395557	210	22	22	4	0	3	590	20	20	0	0	NA	NA	NA	61	47	172	516	172	118	356	116	19	50	0	0.11	0.097	0
.	19.01.15-21.31.24-1-395573	63	4	4	3	0	3	585	3	3	0	0	NA	NA	NA	23	32	173	504	168	118	350	117	0	16	0	0	0.032	0
.	19.01.15-21.31.27-1-395575	65	2	2	0	0	0	345	1	1	0	0	NA	NA	NA	17	15	166	498	164	71	205	69	5	0	0	0.03	0	0
.	19.01.15-21.31.27-1-395576	185	14	14	4	0	3	610	12	12	0	0	NA	NA	NA	56	69	175	530	177	119	366	125	5	15	15	0.029	0.028	0.085
.	19.01.15-21.31.39-1-395587	149	10	10	5	0	4	600	9	9	0	0	NA	NA	NA	51	54	173	521	173	120	362	118	7	32	0	0.04	0.061	0
.	19.01.15-21.31.39-1-395588	92	7	7	4	0	2	576	5	5	0	0	NA	NA	NA	35	34	170	508	169	115	346	115	3	16	0	0.018	0.031	0
.	19.01.15-21.31.41-1-395591	198	26	26	4	0	4	604	24	24	0	0	NA	NA	NA	60	56	176	522	171	122	365	117	19	78	2	0.108	0.149	0.012
.	19.01.15-21.31.43-1-395592	93	9	9	2	0	2	574	8	8	0	0	NA	NA	NA	41	31	170	506	168	117	345	112	3	22	7	0.018	0.043	0.042
.	19.01.15-21.31.52-1-395598	157	10	10	4	0	2	593	9	9	0	0	NA	NA	NA	57	50	173	516	174	120	355	118	5	36	6	0.029	0.07	0.034
.	19.01.15-21.31.55-1-395599	123	7	7	1	0	0	587	6	6	0	0	NA	NA	NA	35	34	170	510	167	118	352	117	11	6	3	0.065	0.012	0.018
.	19.01.15-21.31.55-1-395600	89	3	3	2	0	1	575	2	2	0	0	NA	NA	NA	22	25	166	506	166	114	347	114	0	17	0	0	0.034	0
.	19.01.15-21.31.58-1-395605	321	64	64	19	0	11	631	60	60	0	0	NA	NA	NA	77	82	181	538	176	129	378	124	53	158	22	0.293	0.294	0.125
.	19.01.15-21.31.58-1-395606	64	3	3	1	0	1	571	2	2	0	0	NA	NA	NA	25	17	166	499	165	115	340	116	0	13	0	0	0.026	0
.	19.01.15-21.32.04-1-395607	33	1	1	0	0	0	0	0	0	0	0	NA	NA	NA	4	11	164	498	162	0	0	0	0	1	0	0	0.002	0
.	19.01.15-21.32.05-1-395608	88	4	4	1	0	0	583	3	3	0	0	NA	NA	NA	36	40	168	516	169	113	354	116	6	10	6	0.036	0.019	0.036
.	19.01.15-21.32.07-1-395609	207	15	15	3	0	2	602	13	13	0	0	NA	NA	NA	50	54	172	523	172	120	365	117	7	38	5	0.041	0.073	0.029
.	19.01.15-21.32.11-1-395617	208	32	32	12	0	9	602	30	30	0	0	NA	NA	NA	55	54	175	523	169	122	364	116	38	80	9	0.217	0.153	0.053
.	19.01.15-21.32.11-1-395618	276	24	24	12	0	10	620	20	20	0	0	NA	NA	NA	83	79	180	537	175	124	375	121	31	65	19	0.172	0.121	0.109
.	19.01.15-21.32.18-1-395619	63	4	4	0	0	0	574	3	3	0	0	NA	NA	NA	23	28	169	507	165	117	344	113	0	17	0	0	0.034	0
.	19.01.15-21.32.25-1-395639	150	9	9	6	0	5	601	8	8	0	0	NA	NA	NA	44	45	170	516	172	118	362	121	11	48	0	0.065	0.093	0
.	19.01.15-21.32.32-1-395642	189	20	20	5	0	4	597	17	17	0	0	NA	NA	NA	61	49	167	515	180	113	355	129	4	43	4	0.024	0.083	0.022
.	19.01.15-21.32.38-1-395649	96	5	5	2	0	1	585	3	3	0	0	NA	NA	NA	29	35	168	511	169	116	352	117	5	19	0	0.03	0.037	0
.	19.01.15-21.32.38-1-395651	89	6	6	2	0	2	570	5	5	0	0	NA	NA	NA	23	24	168	502	167	115	340	115	0	17	0	0	0.034	0
.	19.01.15-21.32.44-1-395656	33	1	1	0	0	0	0	0	0	0	0	NA	NA	NA	9	6	165	492	162	0	0	0	0	2	0	0	0.004	0
.	19.01.15-21.32.47-1-395659	35	1	1	0	0	0	0	0	0	0	0	NA	NA	NA	9	7	165	492	163	0	0	0	0	0	1	0	0	0.006
.	19.01.15-21.32.50-1-395662	179	11	11	5	0	4	590	10	10	0	0	NA	NA	NA	45	45	170	522	166	115	363	112	29	17	5	0.171	0.033	0.03
.	19.01.15-21.32.53-1-395663	36	1	1	0	0	0	0	0	0	0	0	NA	NA	NA	8	4	164	489	164	0	0	0	0	1	0	0	0.002	0
.	19.01.15-21.32.55-1-395664	208	29	29	9	0	7	616	27	27	0	0	NA	NA	NA	65	71	177	533	174	127	367	122	17	71	16	0.096	0.133	0.092
.	19.01.15-21.32.56-1-395665	207	32	32	10	0	6	613	30	30	0	0	NA	NA	NA	61	67	175	529	176	120	367	126	23	79	15	0.131	0.149	0.085
.	19.01.15-21.32.56-1-395666	86	3	3	0	0	0	568	2	2	0	0	NA	NA	NA	21	23	168	503	165	113	346	109	4	2	0	0.024	0.004	0
.	19.01.15-21.33.02-1-395667	147	22	22	10	0	6	601	20	20	0	0	NA	NA	NA	45	56	173	517	179	119	356	126	9	88	1	0.052	0.17	0.006
.	19.01.15-21.33.05-1-395669	123	10	10	2	0	1	574	8	8	0	0	NA	NA	NA	36	33	172	506	168	117	345	112	1	25	6	0.006	0.049	0.036
.	19.01.15-21.33.12-1-395673	153	13	13	3	0	3	580	10	10	0	0	NA	NA	NA	41	32	171	508	166	115	352	113	17	34	4	0.099	0.067	0.024
.	19.01.15-21.33.15-1-395674	174	9	9	4	0	4	594	8	8	0	0	NA	NA	NA	59	51	173	518	173	122	353	119	6	16	9	0.035	0.031	0.052
.	19.01.15-21.33.19-1-395675	59	2	2	0	0	0	298	1	1	0	0	NA	NA	NA	17	14	169	493	165	59	176	63	1	2	0	0.006	0.004	0
.	19.01.15-21.33.28-1-395691	151	13	13	2	0	2	590	11	11	0	0	NA	NA	NA	38	42	170	513	172	118	354	118	6	18	6	0.035	0.035	0.035
.	19.01.15-21.33.30-1-395692	60	2	2	1	0	1	573	1	1	0	0	NA	NA	NA	21	22	166	503	166	112	350	111	12	0	1	0.072	0	0.006
.	19.01.15-21.33.36-1-395700	64	2	2	0	0	0	569	0	0	0	0	NA	NA	NA	30	28	168	510	163	113	347	109	0	3	0	0	0.006	0
.	19.01.15-21.33.37-1-395701	94	9	9	3	0	2	572	8	8	0	0	NA	NA	NA	39	28	168	502	171	114	342	116	1	26	0	0.006	0.052	0
.	19.01.15-21.33.37-1-395703	117	4	4	2	0	2	577	3	3	0	0	NA	NA	NA	39	29	170	507	165	119	347	111	3	6	3	0.018	0.012	0.018
.	19.01.15-21.33.39-1-395706	230	23	23	8	0	7	618	20	20	0	0	NA	NA	NA	86	75	179	532	177	125	369	124	8	91	7	0.045	0.171	0.04
.	19.01.15-21.33.41-1-395709	119	14	14	2	0	2	589	12	12	0	0	NA	NA	NA	31	39	170	513	169	116	354	119	10	20	9	0.059	0.039	0.053
.	19.01.15-21.33.44-1-395710	206	11	11	3	0	3	610	10	10	0	0	NA	NA	NA	58	68	177	528	176	124	366	120	1	18	6	0.006	0.034	0.034
.	19.01.15-21.33.50-1-395715	123	11	11	5	0	4	598	9	9	0	0	NA	NA	NA	38	48	171	516	174	116	360	122	19	21	5	0.111	0.041	0.029
.	19.01.15-21.33.51-1-395716	89	7	7	2	0	2	579	6	6	0	0	NA	NA	NA	26	29	168	504	170	114	347	118	5	17	2	0.03	0.034	0.012
.	19.01.15-21.33.52-1-395717	296	25	25	14	0	11	638	23	23	0	0	NA	NA	NA	91	91	182	544	178	128	385	125	40	46	16	0.22	0.085	0.09
.	19.01.15-21.33.55-1-395718	58	2	2	2	0	2	149	1	1	0	0	NA	NA	NA	15	21	169	497	168	31	85	33	0	5	0	0	0.01	0
.	19.01.15-21.34.02-1-395725	177	8	8	2	0	2	598	7	7	0	0	NA	NA	NA	40	53	177	518	171	124	357	117	1	23	2	0.006	0.044	0.012
.	19.01.15-21.34.03-1-395726	62	2	2	0	0	0	568	1	1	0	0	NA	NA	NA	22	24	168	500	169	112	341	115	0	8	0	0	0.016	0
.	19.01.15-21.34.10-1-395727	292	19	19	5	0	3	619	18	18	0	0	NA	NA	NA	85	71	177	530	177	123	371	125	48	21	15	0.271	0.04	0.085
.	19.01.15-21.34.11-1-395731	153	7	7	2	0	2	599	6	6	0	0	NA	NA	NA	47	56	177	515	177	122	355	122	0	20	4	0	0.039	0.023
.	19.01.15-21.34.11-1-395732	62	3	3	1	0	1	148	1	1	0	0	NA	NA	NA	17	16	165	497	167	33	90	25	2	4	0	0.012	0.008	0
.	19.01.15-21.34.13-1-395737	254	34	34	10	0	10	628	30	30	0	0	NA	NA	NA	95	80	177	538	178	127	374	127	27	94	12	0.153	0.175	0.067
.	19.01.15-21.34.16-1-395738	67	2	2	1	0	1	581	1	1	0	0	NA	NA	NA	15	29	168	502	172	116	347	118	1	0	4	0.006	0	0.023
.	19.01.15-21.34.20-1-395740	31	1	1	0	0	0	0	0	0	0	0	NA	NA	NA	14	7	165	493	162	0	0	0	0	2	0	0	0.004	0
.	19.01.15-21.34.22-1-395741	145	21	21	4	0	3	604	19	19	0	0	NA	NA	NA	43	59	170	526	176	116	364	124	3	35	7	0.018	0.067	0.04
.	19.01.15-21.34.22-1-395742	175	13	13	2	0	1	593	12	12	0	0	NA	NA	NA	53	49	180	512	170	126	351	116	13	16	1	0.072	0.031	0.006
.	19.01.15-21.34.24-1-395758	86	4	4	2	0	0	569	3	3	0	0	NA	NA	NA	28	25	171	503	164	116	341	112	5	1	2	0.029	0.002	0.012
.	19.01.15-21.34.30-1-395759	178	11	11	3	0	3	598	9	9	0	0	NA	NA	NA	54	56	171	524	174	118	360	120	5	25	4	0.029	0.048	0.023
.	19.01.15-21.34.31-1-395762	150	5	5	2	0	2	597	4	4	0	0	NA	NA	NA	51	55	170	518	180	118	355	124	4	0	4	0.024	0	0.022
.	19.01.15-21.34.35-1-395767	115	14	14	2	0	1	588	11	11	0	0	NA	NA	NA	47	44	170	521	166	116	359	113	6	25	9	0.035	0.048	0.054
.	19.01.15-21.34.40-1-395772	59	5	5	1	0	0	570	4	4	0	0	NA	NA	NA	30	23	173	498	165	116	342	112	0	16	0	0	0.032	0
.	19.01.15-21.34.49-1-395779	170	17	17	6	0	3	611	14	14	0	0	NA	NA	NA	37	61	174	529	171	122	368	121	18	44	3	0.103	0.083	0.018
.	19.01.15-21.34.52-1-395780	35	1	1	0	0	0	0	0	0	0	0	NA	NA	NA	5	7	163	494	163	0	0	0	0	0	0	0	0	0
.	19.01.15-21.34.54-1-395781	62	2	2	0	0	0	492	1	1	0	0	NA	NA	NA	12	19	166	500	166	94	299	99	0	5	1	0	0.01	0.006
.	19.01.15-21.34.54-1-395782	86	4	4	1	0	0	577	3	3	0	0	NA	NA	NA	24	28	168	505	168	112	348	117	0	11	6	0	0.022	0.036
.	19.01.15-21.34.55-1-395783	121	15	15	5	0	4	587	12	12	0	0	NA	NA	NA	46	41	168	517	169	116	354	117	15	19	6	0.089	0.037	0.036
.	19.01.15-21.34.55-1-395784	115	7	7	2	0	1	591	5	5	0	0	NA	NA	NA	41	42	174	507	174	121	351	119	3	20	0	0.017	0.039	0
.	19.01.15-21.34.56-1-395785	65	2	2	1	0	1	545	1	1	0	0	NA	NA	NA	13	8	163	496	162	108	330	107	0	0	4	0	0	0.025
.	19.01.15-21.34.59-1-395786	61	3	3	0	0	0	568	1	1	0	0	NA	NA	NA	23	19	167	502	163	114	343	111	0	8	4	0	0.016	0.025
.	19.01.15-21.35.07-1-395787	206	21	21	6	0	5	603	18	18	0	0	NA	NA	NA	66	62	177	519	179	122	357	124	8	57	6	0.045	0.11	0.034
.	19.01.15-21.35.08-1-395788	37	1	1	1	0	1	0	0	0	0	0	NA	NA	NA	17	12	165	497	163	0	0	0	0	3	0	0	0.006	0
.	19.01.15-21.35.11-1-395793	33	1	1	0	0	0	0	0	0	0	0	NA	NA	NA	8	9	165	493	164	0	0	0	2	0	0	0.012	0	0
.	19.01.15-21.35.14-1-395794	267	25	25	8	0	7	628	21	21	0	0	NA	NA	NA	84	86	180	538	181	126	376	126	21	51	11	0.117	0.095	0.061
.	19.01.15-21.35.16-1-395795	90	5	5	2	0	1	580	4	4	0	0	NA	NA	NA	29	33	167	511	168	117	348	115	0	18	4	0	0.035	0.024
.	19.01.15-21.35.17-1-395796	218	32	32	7	0	6	618	29	29	0	0	NA	NA	NA	72	65	182	523	173	129	365	124	34	35	19	0.187	0.067	0.11
.	19.01.15-21.35.27-1-395812	124	4	4	0	0	0	581	3	3	0	0	NA	NA	NA	40	34	168	511	168	117	351	113	0	8	3	0	0.016	0.018
.	19.01.15-21.35.27-1-395813	67	3	3	2	0	2	585	2	2	0	0	NA	NA	NA	26	38	171	513	167	117	354	114	7	3	0	0.041	0.006	0
.	19.01.15-21.35.32-1-395818	197	19	19	8	0	5	598	16	16	0	0	NA	NA	NA	50	49	178	513	171	128	352	118	24	48	10	0.135	0.094	0.058
.	19.01.15-21.35.35-1-395821	35	1	1	0	0	0	0	0	0	0	0	NA	NA	NA	11	11	165	496	163	0	0	0	0	2	0	0	0.004	0
.	19.01.15-21.35.37-1-395825	149	11	11	2	0	2	607	10	10	0	0	NA	NA	NA	31	61	174	527	173	121	367	119	20	9	3	0.115	0.017	0.017
.	19.01.15-21.35.40-1-395829	66	2	2	0	0	0	571	0	0	0	0	NA	NA	NA	29	26	167	507	165	116	342	113	0	11	0	0	0.022	0
.	19.01.15-21.35.42-1-395831	86	5	5	1	0	1	578	3	3	0	0	NA	NA	NA	36	35	175	507	166	117	348	113	7	7	0	0.04	0.014	0
.	19.01.15-21.35.43-1-395832	204	48	48	16	0	12	591	41	41	0	0	NA	NA	NA	77	46	169	518	172	116	358	117	59	93	14	0.349	0.18	0.081
.	19.01.15-21.35.51-1-395837	63	4	4	0	0	0	575	3	3	0	0	NA	NA	NA	27	29	166	506	170	112	343	120	0	16	0	0	0.032	0
.	19.01.15-21.35.55-1-395838	116	17	17	2	0	1	578	15	15	0	0	NA	NA	NA	33	38	173	512	166	116	347	115	5	25	1	0.029	0.049	0.006
.	19.01.15-21.36.00-1-395843	35	1	1	0	0	0	0	0	0	0	0	NA	NA	NA	7	15	165	500	163	0	0	0	0	0	2	0	0	0.012
.	19.01.15-21.36.01-1-395844	65	2	2	1	0	1	575	1	1	0	0	NA	NA	NA	18	23	167	502	167	117	344	114	0	12	0	0	0.024	0
.	19.01.15-21.36.01-1-395845	174	15	15	4	0	3	587	12	12	0	0	NA	NA	NA	63	49	170	519	173	115	355	117	38	13	16	0.224	0.025	0.092
.	19.01.15-21.36.02-1-395846	119	8	8	2	0	2	582	7	7	0	0	NA	NA	NA	37	37	168	508	174	114	350	118	5	16	7	0.03	0.031	0.04
.	19.01.15-21.36.03-1-395847	66	4	4	2	0	2	574	1	1	0	0	NA	NA	NA	26	28	163	508	170	112	346	116	9	11	0	0.055	0.022	0
.	19.01.15-21.36.10-1-395851	30	1	1	1	0	1	0	0	0	0	0	NA	NA	NA	11	7	164	494	162	0	0	0	4	0	0	0.024	0	0
.	19.01.15-21.36.10-1-395852	58	2	2	1	0	1	573	1	1	0	0	NA	NA	NA	17	20	166	499	168	115	343	115	0	2	1	0	0.004	0.006
.	19.01.15-21.36.14-1-395857	88	4	4	1	0	0	578	3	3	0	0	NA	NA	NA	39	38	167	516	168	111	354	113	12	6	4	0.072	0.012	0.024
.	19.01.15-21.36.22-1-395873	66	2	2	1	0	1	544	1	1	0	0	NA	NA	NA	13	25	167	505	166	110	327	107	0	6	0	0	0.012	0
.	19.01.15-21.36.24-1-395878	141	6	6	1	0	0	598	4	4	0	0	NA	NA	NA	46	51	168	522	174	113	363	122	9	9	2	0.054	0.017	0.011
.	19.01.15-21.36.30-1-395881	38	1	1	1	0	1	0	0	0	0	0	NA	NA	NA	15	14	167	496	164	0	0	0	0	0	0	0	0	0
.	19.01.15-21.36.30-1-395882	125	10	10	1	0	1	577	9	9	0	0	NA	NA	NA	42	30	167	505	171	115	346	116	22	16	1	0.132	0.032	0.006
.	19.01.15-21.36.31-1-395884	241	15	15	2	0	2	614	14	14	0	0	NA	NA	NA	74	69	181	530	171	128	369	117	12	19	4	0.066	0.036	0.023
.	19.01.15-21.36.31-1-395885	129	8	8	3	0	2	594	7	7	0	0	NA	NA	NA	42	44	172	516	169	119	358	117	10	7	0	0.058	0.014	0
.	19.01.15-21.36.32-1-395886	205	20	20	6	0	5	608	17	17	0	0	NA	NA	NA	66	69	171	535	176	116	370	122	12	34	7	0.07	0.064	0.04
.	19.01.15-21.36.34-1-395890	117	4	4	1	0	0	584	2	2	0	0	NA	NA	NA	28	33	169	511	166	114	356	114	0	11	2	0	0.022	0.012
.	19.01.15-21.36.36-1-395894	35	1	1	0	0	0	0	0	0	0	0	NA	NA	NA	5	11	165	491	168	0	0	0	0	1	0	0	0.002	0
.	19.01.15-21.36.40-1-395897	115	8	8	2	0	1	581	6	6	0	0	NA	NA	NA	28	33	171	505	170	115	347	119	2	15	1	0.012	0.03	0.006
.	19.01.15-21.36.45-1-395900	173	31	31	7	0	7	604	27	27	0	0	NA	NA	NA	56	59	179	520	173	127	358	119	33	43	0	0.184	0.083	0
.	19.01.15-21.36.48-1-395905	32	1	1	0	0	0	0	0	0	0	0	NA	NA	NA	8	7	165	490	165	0	0	0	0	2	0	0	0.004	0
.	19.01.15-21.36.53-1-395907	35	1	1	0	0	0	0	0	0	0	0	NA	NA	NA	8	9	164	495	163	0	0	0	0	8	0	0	0.016	0
.	19.01.15-21.36.53-1-395908	59	3	3	0	0	0	568	1	1	0	0	NA	NA	NA	22	19	166	497	169	109	341	118	0	5	2	0	0.01	0.012
.	19.01.15-21.36.55-1-395909	35	1	1	1	0	1	0	0	0	0	0	NA	NA	NA	15	8	167	491	163	0	0	0	1	0	0	0.006	0	0
.	19.01.15-21.36.56-1-395910	180	11	11	1	0	1	594	10	10	0	0	NA	NA	NA	55	49	176	517	169	121	358	115	10	9	1	0.057	0.017	0.006
.	19.01.15-21.36.58-1-395911	88	4	4	0	0	0	571	3	3	0	0	NA	NA	NA	37	25	168	503	167	114	343	114	2	4	2	0.012	0.008	0.012
.	19.01.15-21.36.58-1-395912	32	1	1	0	0	0	0	0	0	0	0	NA	NA	NA	5	8	164	493	164	0	0	0	4	0	0	0.024	0	0
.	19.01.15-21.36.58-1-395913	146	7	7	1	0	0	589	5	5	0	0	NA	NA	NA	38	38	176	502	173	122	346	121	0	18	4	0	0.036	0.023
.	19.01.15-21.36.58-1-395914	150	28	28	11	0	9	603	25	25	0	0	NA	NA	NA	46	53	175	520	171	123	361	119	9	68	19	0.051	0.131	0.111
.	19.01.15-21.37.00-1-395915	115	13	13	1	0	0	571	11	11	0	0	NA	NA	NA	38	30	166	506	171	112	341	118	1	27	6	0.006	0.053	0.035
.	19.01.15-21.37.07-1-395916	267	11	11	6	0	5	632	8	8	0	0	NA	NA	NA	91	93	182	546	178	124	385	123	0	42	11	0	0.077	0.062
.	19.01.15-21.37.08-1-395917	31	1	1	1	0	1	0	0	0	0	0	NA	NA	NA	12	8	165	494	162	0	0	0	0	0	0	0	0	0
.	19.01.15-21.37.10-1-395921	91	3	3	0	0	0	587	2	2	0	0	NA	NA	NA	16	35	167	505	176	114	350	123	0	4	5	0	0.008	0.028
.	19.01.15-21.37.13-1-395922	157	6	6	1	0	0	600	5	5	0	0	NA	NA	NA	58	50	171	521	171	119	359	122	0	38	0	0	0.073	0
.	19.01.15-21.37.16-1-395923	96	9	9	1	0	1	579	8	8	0	0	NA	NA	NA	29	27	169	507	164	117	350	112	5	12	0	0.03	0.024	0
.	19.01.15-21.37.26-1-395939	123	20	20	7	0	6	590	19	19	0	0	NA	NA	NA	41	41	173	509	172	118	350	122	7	30	10	0.04	0.059	0.058
.	19.01.15-21.37.29-1-395940	96	10	10	3	0	3	580	8	8	0	0	NA	NA	NA	42	38	167	517	167	112	356	112	17	24	5	0.102	0.046	0.03
.	19.01.15-21.37.32-1-395944	296	41	41	11	0	6	630	37	37	0	0	NA	NA	NA	90	87	178	540	182	125	377	128	64	80	9	0.36	0.148	0.049
.	19.01.15-21.37.33-1-395945	220	15	15	7	0	6	613	13	13	0	0	NA	NA	NA	50	67	182	527	171	128	368	117	3	42	7	0.016	0.08	0.041
.	19.01.15-21.37.38-1-395952	63	2	2	0	0	0	569	0	0	0	0	NA	NA	NA	29	22	170	498	167	114	341	114	0	1	4	0	0.002	0.024
.	19.01.15-21.37.41-1-395957	35	1	1	0	0	0	0	0	0	0	0	NA	NA	NA	13	13	168	494	164	0	0	0	0	3	0	0	0.006	0
.	19.01.15-21.37.43-1-395958	33	1	1	0	0	0	0	0	0	0	0	NA	NA	NA	7	4	163	491	163	0	0	0	0	1	0	0	0.002	0
.	19.01.15-21.37.44-1-395959	120	14	14	2	0	2	578	12	12	0	0	NA	NA	NA	36	31	169	505	170	113	347	118	20	12	4	0.118	0.024	0.024
.	19.01.15-21.37.46-1-395961	113	8	8	2	0	2	587	7	7	0	0	NA	NA	NA	29	37	172	512	166	119	354	114	3	13	8	0.017	0.025	0.048
.	19.01.15-21.37.46-1-395962	156	14	14	3	0	3	611	13	13	0	0	NA	NA	NA	58	66	175	528	176	122	364	125	6	26	10	0.034	0.049	0.057
.	19.01.15-21.37.52-1-395966	34	1	1	0	0	0	0	0	0	0	0	NA	NA	NA	13	3	163	490	163	0	0	0	0	1	0	0	0.002	0
.	19.01.15-21.37.53-1-395967	211	15	15	2	0	1	615	14	14	0	0	NA	NA	NA	77	74	177	537	173	122	376	117	13	27	11	0.073	0.05	0.064
.	19.01.15-21.37.54-1-395968	60	3	3	2	0	1	573	2	2	0	0	NA	NA	NA	26	24	167	505	165	111	348	114	2	4	0	0.012	0.008	0
.	19.01.15-21.37.59-1-395969	60	2	2	1	0	1	571	1	1	0	0	NA	NA	NA	30	28	169	506	166	115	343	113	0	7	0	0	0.014	0
.	19.01.15-21.38.03-1-395974	121	14	14	3	0	2	578	11	11	0	0	NA	NA	NA	33	36	167	513	169	111	352	115	5	51	3	0.03	0.099	0.018
.	19.01.15-21.38.07-1-395976	159	21	21	6	0	4	599	20	20	0	0	NA	NA	NA	58	48	170	521	170	119	364	116	29	41	12	0.171	0.079	0.071
.	19.01.15-21.38.08-1-395977	91	14	14	3	0	2	578	13	13	0	0	NA	NA	NA	34	26	168	505	166	116	348	114	7	28	0	0.042	0.055	0
.	19.01.15-21.38.09-1-395978	64	3	3	1	0	1	565	2	2	0	0	NA	NA	NA	30	25	171	500	167	114	338	113	0	10	0	0	0.02	0
.	19.01.15-21.38.12-1-395982	116	12	12	3	0	2	593	9	9	0	0	NA	NA	NA	30	48	170	524	167	119	361	113	3	15	8	0.018	0.029	0.048
.	19.01.15-21.38.26-1-396004	175	8	8	2	0	1	603	7	7	0	0	NA	NA	NA	45	56	176	515	178	122	358	123	17	12	0	0.097	0.023	0
.	19.01.15-21.38.34-1-396010	94	9	9	3	0	2	576	6	6	0	0	NA	NA	NA	40	31	168	508	168	115	347	114	10	11	5	0.06	0.022	0.03
.	19.01.15-21.38.47-1-396020	115	6	6	1	0	1	572	4	4	0	0	NA	NA	NA	25	26	167	503	169	113	345	114	0	7	6	0	0.014	0.036
.	19.01.15-21.38.51-1-396023	87	4	4	3	0	3	572	3	3	0	0	NA	NA	NA	39	26	168	506	165	113	348	111	8	3	3	0.048	0.006	0.018
.	19.01.15-21.38.58-1-396025	156	23	23	7	0	5	596	18	18	0	0	NA	NA	NA	45	44	171	515	171	117	361	118	21	76	16	0.123	0.148	0.094
.	19.01.15-21.39.00-1-396026	182	6	6	0	0	0	595	5	5	0	0	NA	NA	NA	53	51	174	521	169	120	362	113	17	13	2	0.098	0.025	0.012
.	19.01.15-21.39.00-1-396027	261	43	43	16	0	12	631	36	36	0	0	NA	NA	NA	66	85	176	547	175	124	384	123	35	88	15	0.199	0.161	0.086
.	19.01.15-21.39.02-1-396028	33	1	1	0	0	0	0	0	0	0	0	NA	NA	NA	20	7	165	492	163	0	0	0	0	1	0	0	0.002	0
.	19.01.15-21.39.04-1-396029	152	7	7	3	0	3	587	6	6	0	0	NA	NA	NA	47	43	177	509	170	120	349	118	4	21	4	0.023	0.041	0.024
.	19.01.15-21.39.05-1-396030	156	7	7	3	0	3	596	6	6	0	0	NA	NA	NA	45	51	177	512	175	123	354	119	4	8	8	0.023	0.016	0.046
.	19.01.15-21.39.05-1-396031	123	8	8	2	0	1	581	6	6	0	0	NA	NA	NA	41	45	170	516	172	114	348	119	18	24	0	0.106	0.047	0
.	19.01.15-21.39.08-1-396032	272	26	26	10	0	7	622	22	22	0	0	NA	NA	NA	83	82	177	538	180	123	376	123	45	64	7	0.254	0.119	0.039
.	19.01.15-21.39.10-1-396033	148	13	13	3	0	3	591	11	11	0	0	NA	NA	NA	36	47	170	520	170	115	358	118	18	20	1	0.106	0.038	0.006
.	19.01.15-21.39.21-1-396038	36	1	1	1	0	1	0	0	0	0	0	NA	NA	NA	8	12	165	495	165	0	0	0	0	0	3	0	0	0.018
.	19.01.15-21.39.24-1-396054	88	3	3	0	0	0	573	1	1	0	0	NA	NA	NA	19	21	169	500	165	116	344	113	0	7	0	0	0.014	0
.	19.01.15-21.39.24-1-396055	201	11	11	4	0	3	602	10	10	0	0	NA	NA	NA	57	57	172	530	168	118	373	111	13	34	0	0.076	0.064	0
.	19.01.15-21.39.25-1-396056	287	37	37	10	0	6	616	33	33	0	0	NA	NA	NA	86	74	178	535	174	125	371	120	40	89	14	0.225	0.166	0.08
.	19.01.15-21.39.30-1-396058	210	43	43	16	0	11	613	41	41	0	0	NA	NA	NA	64	64	170	536	171	119	374	120	34	97	32	0.2	0.181	0.187
.	19.01.15-21.39.35-1-396063	149	9	9	1	0	1	593	8	8	0	0	NA	NA	NA	56	52	169	525	171	115	360	118	13	8	1	0.077	0.015	0.006
.	19.01.15-21.39.38-1-396068	116	14	14	3	0	3	575	13	13	0	0	NA	NA	NA	39	27	169	503	168	113	345	117	11	15	3	0.065	0.03	0.018
.	19.01.15-21.39.40-1-396071	131	8	8	3	0	3	590	6	6	0	0	NA	NA	NA	32	41	173	511	170	119	354	117	16	12	0	0.092	0.023	0
.	19.01.15-21.39.54-1-396077	61	3	3	1	0	1	570	2	2	0	0	NA	NA	NA	20	21	166	499	169	111	343	116	12	7	0	0.072	0.014	0
.	19.01.15-21.39.56-1-396078	34	1	1	0	0	0	0	0	0	0	0	NA	NA	NA	9	7	165	492	163	0	0	0	0	3	0	0	0.006	0
.	19.01.15-21.39.59-1-396079	91	5	5	1	0	1	577	4	4	0	0	NA	NA	NA	36	30	169	506	168	114	348	115	0	10	4	0	0.02	0.024
.	19.01.15-21.40.00-1-396080	37	1	1	0	0	0	0	0	0	0	0	NA	NA	NA	11	15	164	500	164	0	0	0	0	0	0	0	0	0
.	19.01.15-21.40.03-1-396089	216	26	26	7	0	4	612	25	25	0	0	NA	NA	NA	56	61	176	527	171	125	368	119	10	72	5	0.057	0.137	0.029
.	19.01.15-21.40.03-1-396090	119	8	8	2	0	2	572	7	7	0	0	NA	NA	NA	37	25	167	506	165	113	345	114	8	14	3	0.048	0.028	0.018
.	19.01.15-21.40.08-1-396091	294	24	24	8	0	6	636	21	21	0	0	NA	NA	NA	76	92	176	542	187	124	378	134	26	70	2	0.148	0.129	0.011
.	19.01.15-21.40.10-1-396092	90	6	6	3	0	1	584	5	5	0	0	NA	NA	NA	23	33	173	505	168	119	348	117	9	11	5	0.052	0.022	0.03
.	19.01.15-21.40.10-1-396097	32	1	1	0	0	0	0	0	0	0	0	NA	NA	NA	8	9	165	494	163	0	0	0	3	0	0	0.018	0	0
.	19.01.15-21.40.13-1-396098	31	1	1	0	0	0	0	0	0	0	0	NA	NA	NA	5	6	165	492	162	0	0	0	0	0	2	0	0	0.012
.	19.01.15-21.40.15-1-396100	32	1	1	0	0	0	0	0	0	0	0	NA	NA	NA	6	9	164	496	162	0	0	0	0	1	0	0	0.002	0
.	19.01.15-21.40.15-1-396104	64	3	3	0	0	0	573	2	2	0	0	NA	NA	NA	22	24	167	500	170	114	342	117	2	4	0	0.012	0.008	0
.	19.01.15-21.40.17-1-396105	92	5	5	1	0	1	570	4	4	0	0	NA	NA	NA	26	26	168	503	168	112	343	115	0	22	0	0	0.044	0
.	19.01.15-21.40.22-1-396110	212	16	16	5	0	5	601	14	14	0	0	NA	NA	NA	53	57	177	517	176	125	355	121	11	45	0	0.062	0.087	0
.	19.01.15-21.40.29-1-396126	61	2	2	1	0	1	567	1	1	0	0	NA	NA	NA	27	16	166	497	166	114	340	113	0	9	0	0	0.018	0
.	19.01.15-21.40.33-1-396131	35	1	1	1	0	1	0	0	0	0	0	NA	NA	NA	10	8	166	492	163	0	0	0	3	0	0	0.018	0	0
.	19.01.15-21.40.33-1-396132	31	1	1	0	0	0	0	0	0	0	0	NA	NA	NA	3	5	164	490	164	0	0	0	0	0	0	0	0	0
.	19.01.15-21.40.34-1-396135	269	21	21	4	0	4	643	20	20	0	0	NA	NA	NA	69	102	185	551	179	129	388	126	13	37	12	0.07	0.067	0.067
.	19.01.15-21.40.35-1-396137	358	49	49	13	0	10	642	43	43	0	0	NA	NA	NA	99	103	189	551	176	136	385	121	29	117	28	0.153	0.212	0.159
.	19.01.15-21.40.36-1-396139	62	2	2	0	0	0	568	1	1	0	0	NA	NA	NA	30	26	169	500	170	112	342	114	0	3	1	0	0.006	0.006
.	19.01.15-21.40.38-1-396142	180	19	19	5	0	3	594	14	14	0	0	NA	NA	NA	52	47	172	518	170	118	359	117	4	37	13	0.023	0.071	0.076
.	19.01.15-21.40.42-1-396146	121	11	11	1	0	1	583	10	10	0	0	NA	NA	NA	26	36	170	509	170	115	348	120	14	27	0	0.082	0.053	0
.	19.01.15-21.40.49-1-396151	271	25	25	6	0	4	615	22	22	0	0	NA	NA	NA	91	73	182	522	182	127	360	128	26	68	17	0.143	0.13	0.093
.	19.01.15-21.40.52-1-396152	154	22	22	8	0	7	585	21	21	0	0	NA	NA	NA	58	41	167	519	168	113	356	116	2	53	16	0.012	0.102	0.095
.	19.01.15-21.40.54-1-396153	184	26	26	7	0	7	590	23	23	0	0	NA	NA	NA	53	41	170	513	171	118	356	116	17	34	9	0.1	0.066	0.053
.	19.01.15-21.40.58-1-396154	180	20	20	7	0	3	591	17	17	0	0	NA	NA	NA	57	47	174	513	173	119	352	120	18	52	13	0.103	0.101	0.075
.	19.01.15-21.41.05-1-396155	148	16	16	5	0	4	600	15	15	0	0	NA	NA	NA	33	54	176	519	172	124	358	118	3	54	2	0.017	0.104	0.012
.	19.01.15-21.41.08-1-396157	178	16	16	2	0	1	602	14	14	0	0	NA	NA	NA	60	56	172	526	171	120	366	116	12	31	4	0.07	0.059	0.023
.	19.01.15-21.41.08-1-396158	207	27	27	9	0	7	600	25	25	0	0	NA	NA	NA	63	57	169	531	170	115	370	115	39	37	22	0.231	0.07	0.129
.	19.01.15-21.41.25-1-396177	148	25	25	9	0	5	578	23	23	0	0	NA	NA	NA	57	32	172	506	167	117	344	117	23	52	4	0.134	0.103	0.024
.	19.01.15-21.41.34-1-396184	177	14	14	4	0	3	594	11	11	0	0	NA	NA	NA	40	48	170	522	169	117	360	117	2	32	2	0.012	0.061	0.012
.	19.01.15-21.41.34-1-396185	258	32	32	9	0	5	613	28	28	0	0	NA	NA	NA	69	72	178	533	174	119	374	120	29	63	12	0.163	0.118	0.069
.	19.01.15-21.41.35-1-396187	67	4	4	2	0	0	580	3	3	0	0	NA	NA	NA	22	27	171	504	165	118	347	115	0	8	7	0	0.016	0.042
.	19.01.15-21.41.35-1-396188	123	9	9	3	0	2	590	8	8	0	0	NA	NA	NA	34	45	171	518	169	120	356	114	9	20	2	0.053	0.039	0.012
.	19.01.15-21.41.37-1-396191	59	2	2	0	0	0	570	1	1	0	0	NA	NA	NA	33	21	169	499	166	118	338	114	0	4	5	0	0.008	0.03
.	19.01.15-21.41.45-1-396197	390	40	40	13	0	9	674	37	37	0	0	NA	NA	NA	97	131	186	568	190	132	407	135	39	106	18	0.21	0.187	0.095
.	19.01.15-21.41.52-1-396202	97	13	13	0	0	0	574	11	11	0	0	NA	NA	NA	36	30	168	508	167	116	345	113	7	22	9	0.042	0.043	0.054
.	19.01.15-21.41.52-1-396203	292	45	45	13	0	8	634	41	41	0	0	NA	NA	NA	84	99	183	549	180	128	381	125	44	113	7	0.24	0.206	0.039
.	19.01.15-21.41.52-1-396204	92	5	5	0	0	0	574	4	4	0	0	NA	NA	NA	29	22	169	501	165	115	346	113	7	9	6	0.041	0.018	0.036
.	19.01.15-21.41.59-1-396205	92	16	16	4	0	3	579	14	14	0	0	NA	NA	NA	36	38	168	512	171	113	348	118	8	38	4	0.048	0.074	0.023
.	19.01.15-21.42.11-1-396213	95	4	4	1	0	1	580	2	2	0	0	NA	NA	NA	42	33	170	513	163	118	353	109	7	1	3	0.041	0.002	0.018
.	19.01.15-21.42.13-1-396214	114	8	8	2	0	1	582	6	6	0	0	NA	NA	NA	45	37	170	513	167	117	349	116	12	5	0	0.071	0.01	0
.	19.01.15-21.42.14-1-396215	94	17	17	3	0	2	586	15	15	0	0	NA	NA	NA	34	37	168	508	174	115	351	120	1	43	5	0.006	0.085	0.029
.	19.01.15-21.42.20-1-396220	32	1	1	0	0	0	0	0	0	0	0	NA	NA	NA	8	6	164	493	162	0	0	0	0	0	0	0	0	0
.	19.01.15-21.42.22-1-396225	262	32	32	8	0	5	631	31	31	0	0	NA	NA	NA	92	86	187	535	177	132	374	125	19	69	9	0.102	0.129	0.051
.	19.01.15-21.42.28-1-396241	155	11	11	3	0	3	587	9	9	0	0	NA	NA	NA	50	38	172	510	169	120	348	119	9	43	1	0.052	0.084	0.006
.	19.01.15-21.42.30-1-396243	61	4	4	0	0	0	572	3	3	0	0	NA	NA	NA	17	20	167	500	166	115	347	110	5	3	0	0.03	0.006	0
.	19.01.15-21.42.30-1-396245	153	13	13	1	0	0	592	11	11	0	0	NA	NA	NA	57	48	175	515	171	120	356	116	15	13	4	0.086	0.025	0.023
.	19.01.15-21.42.33-1-396248	30	1	1	0	0	0	0	0	0	0	0	NA	NA	NA	12	9	164	494	164	0	0	0	0	0	0	0	0	0
.	19.01.15-21.42.34-1-396250	61	2	2	0	0	0	50	1	1	0	0	NA	NA	NA	11	16	166	501	162	10	29	11	1	0	2	0.006	0	0.012
.	19.01.15-21.42.40-1-396259	353	47	47	13	0	10	648	42	42	0	0	NA	NA	NA	118	106	190	547	182	136	382	130	47	113	18	0.247	0.207	0.099
.	19.01.15-21.42.43-1-396260	234	28	28	6	0	3	617	27	27	0	0	NA	NA	NA	62	73	173	536	177	119	374	124	3	106	0	0.017	0.198	0
.	19.01.15-21.42.49-1-396265	323	26	26	11	0	6	649	22	22	0	0	NA	NA	NA	104	106	187	548	184	134	385	130	19	84	25	0.102	0.153	0.136
.	19.01.15-21.42.56-1-396266	159	32	32	12	0	6	598	31	31	0	0	NA	NA	NA	48	47	168	520	172	115	362	121	23	66	6	0.137	0.127	0.035
.	19.01.15-21.42.59-1-396267	185	13	13	5	0	5	592	11	11	0	0	NA	NA	NA	54	48	171	520	170	116	359	117	32	17	1	0.187	0.033	0.006
.	19.01.15-21.43.01-1-396268	89	3	3	0	0	0	573	2	2	0	0	NA	NA	NA	18	21	166	506	162	115	350	108	4	2	0	0.024	0.004	0
.	19.01.15-21.43.03-1-396269	153	25	25	9	0	6	597	23	23	0	0	NA	NA	NA	48	49	171	516	175	118	357	122	12	67	13	0.07	0.13	0.074
.	19.01.15-21.43.18-1-396274	261	68	68	22	0	18	614	58	58	0	0	NA	NA	NA	78	76	182	526	181	127	366	121	83	113	23	0.456	0.215	0.127
.	19.01.15-21.43.19-1-396275	36	1	1	1	0	1	0	0	0	0	0	NA	NA	NA	16	6	166	490	163	0	0	0	0	0	0	0	0	0
.	19.01.15-21.43.22-1-396276	61	3	3	0	0	0	572	2	2	0	0	NA	NA	NA	13	20	166	501	166	112	345	115	4	4	0	0.024	0.008	0
.	19.01.15-21.43.25-1-396292	173	13	13	4	0	4	600	11	11	0	0	NA	NA	NA	51	55	172	519	177	117	360	123	16	12	11	0.093	0.023	0.062
.	19.01.15-21.43.36-1-396299	145	12	12	1	0	1	592	8	8	0	0	NA	NA	NA	52	39	168	512	172	115	357	120	0	15	12	0	0.029	0.07
.	19.01.15-21.43.42-1-396306	352	70	70	14	0	11	663	65	65	0	0	NA	NA	NA	103	117	195	550	185	142	389	132	90	115	36	0.462	0.209	0.195
.	19.01.15-21.43.42-1-396307	36	1	1	0	0	0	0	0	0	0	0	NA	NA	NA	9	11	169	491	164	0	0	0	0	0	0	0	0	0
.	19.01.15-21.43.45-1-396308	93	4	4	0	0	0	581	3	3	0	0	NA	NA	NA	25	32	167	506	172	117	348	116	1	4	2	0.006	0.008	0.012
.	19.01.15-21.43.48-1-396312	218	15	15	2	0	2	608	14	14	0	0	NA	NA	NA	70	58	175	524	172	123	367	118	27	45	0	0.154	0.086	0
.	19.01.15-21.43.52-1-396314	200	24	24	3	0	1	610	22	22	0	0	NA	NA	NA	62	67	175	532	173	120	370	120	26	29	13	0.149	0.055	0.075
.	19.01.15-21.43.59-1-396316	227	11	11	6	0	2	606	9	9	0	0	NA	NA	NA	72	64	174	525	178	120	362	124	9	28	0	0.052	0.053	0
.	19.01.15-21.44.03-1-396317	34	1	1	0	0	0	0	0	0	0	0	NA	NA	NA	10	8	165	494	162	0	0	0	0	3	0	0	0.006	0
.	19.01.15-21.44.03-1-396318	31	1	1	0	0	0	0	0	0	0	0	NA	NA	NA	9	6	165	490	164	0	0	0	0	6	0	0	0.012	0
.	19.01.15-21.44.05-1-396323	123	6	6	4	0	3	592	5	5	0	0	NA	NA	NA	45	48	173	517	171	119	354	119	0	23	0	0	0.044	0
.	19.01.15-21.44.06-1-396324	131	10	10	2	0	2	598	8	8	0	0	NA	NA	NA	44	52	171	523	171	118	363	117	22	17	3	0.129	0.033	0.018
.	19.01.15-21.44.07-1-396325	203	12	12	4	0	2	602	11	11	0	0	NA	NA	NA	66	51	172	521	171	120	364	118	22	22	5	0.128	0.042	0.029
.	19.01.15-21.44.22-1-396334	147	14	14	4	0	3	580	13	13	0	0	NA	NA	NA	41	31	168	507	169	116	347	117	4	31	6	0.024	0.061	0.036
.	19.01.15-21.44.26-1-396350	32	1	1	0	0	0	0	0	0	0	0	NA	NA	NA	8	8	163	495	163	0	0	0	0	0	0	0	0	0
.	19.01.15-21.44.28-1-396351	150	16	16	8	0	5	582	11	11	0	0	NA	NA	NA	51	32	171	507	167	118	349	115	22	26	2	0.129	0.051	0.012
.	19.01.15-21.44.29-1-396352	66	3	3	1	0	1	579	2	2	0	0	NA	NA	NA	26	29	165	508	169	112	352	115	0	5	4	0	0.01	0.024
.	19.01.15-21.44.30-1-396354	150	7	7	0	0	0	592	6	6	0	0	NA	NA	NA	49	40	173	511	169	122	356	114	1	23	0	0.006	0.045	0
.	19.01.15-21.44.36-1-396361	29	1	1	0	0	0	0	0	0	0	0	NA	NA	NA	8	10	164	494	165	0	0	0	0	0	0	0	0	0
.	19.01.15-21.44.36-1-396362	121	5	5	1	0	1	584	4	4	0	0	NA	NA	NA	36	37	170	509	171	118	347	119	0	13	3	0	0.026	0.018
.	19.01.15-21.44.38-1-396364	31	1	1	1	0	1	0	0	0	0	0	NA	NA	NA	5	7	164	491	165	0	0	0	0	0	1	0	0	0.006
.	19.01.15-21.44.43-1-396369	147	9	9	0	0	0	578	6	6	0	0	NA	NA	NA	38	31	169	504	171	117	344	117	6	19	5	0.036	0.038	0.029
.	19.01.15-21.44.44-1-396370	116	4	4	0	0	0	583	2	2	0	0	NA	NA	NA	46	33	169	512	165	117	354	112	0	6	0	0	0.012	0
.	19.01.15-21.44.52-1-396375	61	2	2	0	0	0	542	1	1	0	0	NA	NA	NA	13	22	167	502	166	112	324	106	0	0	1	0	0	0.006
.	19.01.15-21.44.52-1-396376	66	3	3	2	0	1	587	2	2	0	0	NA	NA	NA	19	36	170	504	175	119	348	120	1	10	0	0.006	0.02	0
.	19.01.15-21.44.53-1-396377	211	53	53	14	0	7	604	50	50	0	0	NA	NA	NA	70	63	193	513	170	134	353	117	37	122	4	0.192	0.238	0.024
.	19.01.15-21.44.53-1-396378	209	30	30	7	0	6	604	27	27	0	0	NA	NA	NA	57	58	180	518	173	124	359	121	28	60	11	0.156	0.116	0.064
.	19.01.15-21.44.56-1-396379	88	7	7	1	0	1	584	6	6	0	0	NA	NA	NA	27	32	166	511	168	113	356	115	13	6	0	0.078	0.012	0
.	19.01.15-21.45.01-1-396380	92	4	4	1	0	1	579	3	3	0	0	NA	NA	NA	32	28	170	504	167	118	347	114	4	23	0	0.024	0.046	0
.	19.01.15-21.45.03-1-396381	86	3	3	2	0	1	576	2	2	0	0	NA	NA	NA	30	25	168	504	166	115	348	113	0	12	0	0	0.024	0
.	19.01.15-21.45.04-1-396382	235	52	52	8	0	6	618	47	47	0	0	NA	NA	NA	78	76	177	536	176	123	375	120	42	135	18	0.237	0.252	0.102
.	19.01.15-21.45.08-1-396383	298	63	63	23	0	15	644	59	59	0	0	NA	NA	NA	68	96	183	541	185	131	385	128	69	118	43	0.377	0.218	0.232
.	19.01.15-21.45.16-1-396388	38	1	1	1	0	1	0	0	0	0	0	NA	NA	NA	15	8	168	491	162	0	0	0	0	2	0	0	0.004	0
.	19.01.15-21.45.17-1-396389	143	10	10	3	0	2	583	9	9	0	0	NA	NA	NA	47	37	167	508	175	114	351	118	8	38	3	0.048	0.075	0.017
.	19.01.15-21.45.18-1-396390	235	38	38	9	0	4	616	35	35	0	0	NA	NA	NA	70	66	176	529	174	125	367	124	21	102	15	0.119	0.193	0.086
.	19.01.15-21.45.18-1-396391	114	5	5	2	0	2	584	3	3	0	0	NA	NA	NA	42	38	168	513	170	115	352	117	1	9	8	0.006	0.018	0.047
.	19.01.15-21.45.20-1-396392	146	8	8	3	0	2	586	7	7	0	0	NA	NA	NA	42	34	171	506	170	115	352	119	4	23	3	0.023	0.045	0.018
.	19.01.15-21.45.35-1-396415	303	49	49	16	0	13	634	43	43	0	0	NA	NA	NA	90	95	179	547	182	124	380	130	54	106	25	0.302	0.194	0.137
.	19.01.15-21.45.36-1-396417	125	8	8	1	0	1	577	6	6	0	0	NA	NA	NA	46	30	174	501	168	120	340	117	0	18	0	0	0.036	0
.	19.01.15-21.45.38-1-396420	64	4	4	0	0	0	397	3	3	0	0	NA	NA	NA	22	11	165	496	163	82	236	79	1	3	0	0.006	0.006	0
.	19.01.15-21.45.42-1-396424	152	14	14	4	0	3	599	12	12	0	0	NA	NA	NA	34	52	168	521	176	116	360	123	3	29	0	0.018	0.056	0
.	19.01.15-21.45.52-1-396429	481	56	56	16	0	11	698	49	49	0	0	NA	NA	NA	118	156	183	585	201	130	421	147	47	129	39	0.257	0.221	0.194
.	19.01.15-21.45.56-1-396430	148	9	9	3	0	3	577	6	6	0	0	NA	NA	NA	43	35	175	507	166	118	346	113	9	8	8	0.051	0.016	0.048
.	19.01.15-21.46.07-1-396435	33	1	1	0	0	0	0	0	0	0	0	NA	NA	NA	15	8	165	494	162	0	0	0	0	5	0	0	0.01	0
.	19.01.15-21.46.08-1-396436	237	18	18	5	0	4	618	16	16	0	0	NA	NA	NA	81	73	174	529	183	119	368	131	9	32	18	0.052	0.06	0.098
.	19.01.15-21.46.10-1-396437	202	17	17	5	0	5	609	14	14	0	0	NA	NA	NA	69	65	173	526	179	120	364	125	13	37	7	0.075	0.07	0.039
.	19.01.15-21.46.17-1-396441	35	1	1	0	0	0	0	0	0	0	0	NA	NA	NA	13	9	164	492	166	0	0	0	0	0	0	0	0	0
.	19.01.15-21.46.17-1-396442	209	21	21	8	0	6	596	17	17	0	0	NA	NA	NA	73	50	172	517	174	118	356	122	12	72	8	0.07	0.139	0.046
.	19.01.15-21.46.19-1-396447	59	2	2	1	0	1	570	1	1	0	0	NA	NA	NA	24	23	166	505	165	114	344	112	0	2	3	0	0.004	0.018
.	19.01.15-21.46.19-1-396448	60	2	2	0	0	0	99	1	1	0	0	NA	NA	NA	12	17	165	497	168	19	59	21	0	1	2	0	0.002	0.012
.	19.01.15-21.46.26-1-396469	33	1	1	0	0	0	0	0	0	0	0	NA	NA	NA	11	12	167	493	165	0	0	0	3	0	0	0.018	0	0
.	19.01.15-21.46.29-1-396470	120	10	10	3	0	2	587	9	9	0	0	NA	NA	NA	48	41	171	512	171	117	352	118	1	19	8	0.006	0.037	0.047
.	19.01.15-21.46.32-1-396474	118	5	5	0	0	0	589	4	4	0	0	NA	NA	NA	45	45	173	514	171	118	355	116	0	15	4	0	0.029	0.023
.	19.01.15-21.46.39-1-396481	403	52	52	19	0	13	665	40	40	0	0	NA	NA	NA	110	123	187	559	190	133	399	133	36	129	18	0.193	0.231	0.095
.	19.01.15-21.46.48-1-396488	64	2	2	1	0	1	571	1	1	0	0	NA	NA	NA	22	19	165	498	169	113	343	115	0	2	0	0	0.004	0
.	19.01.15-21.46.48-1-396489	55	2	2	0	0	0	49	1	1	0	0	NA	NA	NA	11	20	165	504	164	8	31	10	0	6	2	0	0.012	0.012
.	19.01.15-21.46.49-1-396492	64	3	3	1	0	1	580	2	2	0	0	NA	NA	NA	26	32	169	505	171	117	346	117	16	3	0	0.095	0.006	0
.	19.01.15-21.46.53-1-396493	175	10	10	3	0	3	597	7	7	0	0	NA	NA	NA	55	48	178	512	171	126	353	118	15	16	10	0.084	0.031	0.058
.	19.01.15-21.46.54-1-396494	118	12	12	2	0	1	570	10	10	0	0	NA	NA	NA	45	24	166	503	168	112	342	116	6	32	2	0.036	0.064	0.012
.	19.01.15-21.46.58-1-396495	62	3	3	1	0	1	572	2	2	0	0	NA	NA	NA	22	22	166	503	166	111	346	115	3	7	0	0.018	0.014	0
.	19.01.15-21.46.59-1-396496	115	8	8	3	0	3	585	6	6	0	0	NA	NA	NA	49	38	169	511	171	117	348	120	4	32	0	0.024	0.063	0
.	19.01.15-21.47.01-1-396497	257	32	32	8	0	6	622	28	28	0	0	NA	NA	NA	78	80	179	536	178	125	374	123	16	68	25	0.089	0.127	0.14
.	19.01.15-21.47.05-1-396498	154	12	12	1	0	1	583	10	10	0	0	NA	NA	NA	53	38	173	509	169	119	348	116	16	18	1	0.092	0.035	0.006
.	19.01.15-21.47.13-1-396502	172	10	10	0	0	0	605	9	9	0	0	NA	NA	NA	50	58	175	527	169	122	368	115	8	12	15	0.046	0.023	0.089
.	19.01.15-21.47.17-1-396503	173	20	20	11	0	9	587	18	18	0	0	NA	NA	NA	60	46	175	514	170	116	353	118	9	46	5	0.051	0.089	0.029
.	19.01.15-21.47.17-1-396504	153	10	10	1	0	0	584	8	8	0	0	NA	NA	NA	41	35	169	511	168	115	354	115	9	19	5	0.053	0.037	0.03
.	19.01.15-21.47.19-1-396505	263	23	23	2	0	2	616	22	22	0	0	NA	NA	NA	98	69	175	526	181	120	367	129	9	84	20	0.051	0.16	0.11
.	19.01.15-21.47.21-1-396506	124	9	9	1	0	0	583	7	7	0	0	NA	NA	NA	32	38	170	511	170	116	352	115	6	16	3	0.035	0.031	0.018
.	19.01.15-21.47.30-1-396523	85	5	5	3	0	2	575	4	4	0	0	NA	NA	NA	26	28	170	505	166	116	344	115	3	12	0	0.018	0.024	0
.	19.01.15-21.47.39-1-396533	183	23	23	17	0	13	602	20	20	0	0	NA	NA	NA	43	54	176	518	173	123	359	120	11	53	3	0.062	0.102	0.017
.	19.01.15-21.47.41-1-396537	182	10	10	4	0	3	602	8	8	0	0	NA	NA	NA	48	57	170	527	173	117	367	118	2	55	4	0.012	0.104	0.023
.	19.01.15-21.47.42-1-396538	393	32	32	4	0	2	663	28	28	0	0	NA	NA	NA	118	127	188	556	196	129	394	140	40	72	23	0.213	0.129	0.117
.	19.01.15-21.47.45-1-396540	119	9	9	2	0	2	599	7	7	0	0	NA	NA	NA	38	52	172	522	171	120	360	119	4	16	6	0.023	0.031	0.035
.	19.01.15-21.47.48-1-396543	64	4	4	1	0	1	573	3	3	0	0	NA	NA	NA	24	18	164	500	167	113	345	115	4	0	3	0.024	0	0.018
.	19.01.15-21.47.48-1-396544	118	8	8	3	0	3	587	7	7	0	0	NA	NA	NA	29	40	175	514	164	119	357	111	5	7	11	0.029	0.014	0.067
.	19.01.15-21.47.50-1-396546	205	16	16	3	0	2	623	14	14	0	0	NA	NA	NA	57	84	185	537	175	127	375	121	9	50	3	0.049	0.093	0.017
.	19.01.15-21.48.05-1-396552	169	9	9	1	0	1	600	8	8	0	0	NA	NA	NA	50	46	171	517	171	117	364	119	3	11	1	0.018	0.021	0.006
.	19.01.15-21.48.07-1-396553	159	13	13	6	0	3	615	12	12	0	0	NA	NA	NA	52	70	174	532	177	120	369	126	8	28	11	0.046	0.053	0.062
.	19.01.15-21.48.11-1-396557	121	8	8	2	0	2	581	7	7	0	0	NA	NA	NA	39	37	166	508	176	115	348	118	8	18	0	0.048	0.035	0
.	19.01.15-21.48.11-1-396558	89	5	5	0	0	0	592	4	4	0	0	NA	NA	NA	32	47	169	518	173	118	354	120	0	11	0	0	0.021	0
.	19.01.15-21.48.12-1-396559	91	6	6	2	0	0	573	5	5	0	0	NA	NA	NA	16	20	167	500	166	117	341	115	7	9	0	0.042	0.018	0
.	19.01.15-21.48.15-1-396560	170	8	8	3	0	3	603	6	6	0	0	NA	NA	NA	50	59	175	519	178	121	360	122	3	17	7	0.017	0.033	0.039
.	19.01.15-21.48.28-1-396582	207	12	12	5	0	3	600	10	10	0	0	NA	NA	NA	72	55	173	518	177	120	356	124	10	42	3	0.058	0.081	0.017
.	19.01.15-21.48.29-1-396583	58	2	2	0	0	0	579	1	1	0	0	NA	NA	NA	25	32	165	512	168	113	352	114	0	0	7	0	0	0.042
.	19.01.15-21.48.30-1-396586	174	11	11	5	0	3	607	10	10	0	0	NA	NA	NA	45	56	174	523	172	119	369	119	8	25	11	0.046	0.048	0.064
.	19.01.15-21.48.31-1-396587	212	23	23	3	0	1	607	19	19	0	0	NA	NA	NA	64	57	173	524	173	122	367	118	26	38	13	0.15	0.073	0.075
.	19.01.15-21.48.34-1-396592	34	1	1	0	0	0	0	0	0	0	0	NA	NA	NA	13	10	164	493	166	0	0	0	1	0	0	0.006	0	0
.	19.01.15-21.48.36-1-396594	60	3	3	2	0	2	570	2	2	0	0	NA	NA	NA	27	24	166	505	166	111	345	114	0	4	1	0	0.008	0.006
.	19.01.15-21.48.36-1-396595	98	8	8	0	0	0	580	7	7	0	0	NA	NA	NA	43	39	172	510	170	115	350	115	4	11	2	0.023	0.022	0.012
.	19.01.15-21.48.37-1-396596	61	2	2	0	0	0	99	1	1	0	0	NA	NA	NA	14	16	165	499	165	20	58	21	2	0	0	0.012	0	0
.	19.01.15-21.48.42-1-396602	202	38	38	10	0	7	604	34	34	0	0	NA	NA	NA	49	57	177	520	173	124	361	119	13	88	16	0.073	0.169	0.092
.	19.01.15-21.48.44-1-396603	201	20	20	3	0	3	618	19	19	0	0	NA	NA	NA	62	74	175	541	171	122	378	118	25	41	10	0.143	0.076	0.058
.	19.01.15-21.48.44-1-396604	113	7	7	1	0	1	582	5	5	0	0	NA	NA	NA	34	33	170	508	168	115	352	115	9	15	0	0.053	0.03	0
.	19.01.15-21.48.52-1-396609	62	3	3	0	0	0	578	2	2	0	0	NA	NA	NA	27	34	171	511	165	115	352	111	0	5	17	0	0.01	0.103
.	19.01.15-21.48.54-1-396610	59	2	2	1	0	1	575	1	1	0	0	NA	NA	NA	31	28	166	510	165	114	349	112	0	0	8	0	0	0.048
.	19.01.15-21.48.58-1-396612	119	7	7	1	0	1	583	6	6	0	0	NA	NA	NA	40	36	172	506	171	120	347	116	9	10	2	0.052	0.02	0.012
.	19.01.15-21.49.01-1-396613	31	1	1	0	0	0	0	0	0	0	0	NA	NA	NA	9	10	165	494	164	0	0	0	0	0	0	0	0	0
.	19.01.15-21.49.03-1-396614	62	2	2	1	0	1	575	1	1	0	0	NA	NA	NA	25	25	165	502	171	113	349	113	2	3	0	0.012	0.006	0
.	19.01.15-21.49.03-1-396615	96	4	4	0	0	0	579	2	2	0	0	NA	NA	NA	22	29	171	505	166	117	348	114	0	11	0	0	0.022	0
.	19.01.15-21.49.08-1-396616	179	20	20	6	0	5	598	19	19	0	0	NA	NA	NA	57	53	174	513	179	119	355	124	15	70	1	0.086	0.136	0.006
.	19.01.15-21.49.09-1-396617	92	4	4	0	0	0	579	3	3	0	0	NA	NA	NA	33	33	171	507	168	115	350	114	0	15	7	0	0.03	0.042
.	19.01.15-21.49.20-1-396622	32	1	1	0	0	0	0	0	0	0	0	NA	NA	NA	11	8	165	493	163	0	0	0	0	0	0	0	0	0
.	19.01.15-21.49.21-1-396623	508	40	40	12	0	10	704	37	37	0	0	NA	NA	NA	127	166	198	577	204	141	414	149	35	90	26	0.177	0.156	0.127
.	19.01.15-21.49.23-1-396624	160	19	19	4	0	3	589	17	17	0	0	NA	NA	NA	51	37	168	510	172	114	354	121	7	55	8	0.042	0.108	0.047
.	19.01.15-21.49.23-1-396640	91	13	13	3	0	2	571	12	12	0	0	NA	NA	NA	37	23	170	499	167	116	339	116	17	10	5	0.1	0.02	0.03
.	19.01.15-21.49.28-1-396641	34	1	1	0	0	0	0	0	0	0	0	NA	NA	NA	6	16	168	498	163	0	0	0	0	0	0	0	0	0
.	19.01.15-21.49.30-1-396642	87	3	3	3	0	3	589	2	2	0	0	NA	NA	NA	25	40	176	509	168	123	350	116	0	11	0	0	0.022	0
.	19.01.15-21.49.30-1-396644	151	22	22	7	0	4	575	19	19	0	0	NA	NA	NA	51	34	171	509	167	116	345	114	7	42	7	0.041	0.083	0.042
.	19.01.15-21.49.33-1-396648	65	4	4	0	0	0	562	3	3	0	0	NA	NA	NA	25	16	164	496	169	112	338	112	0	6	0	0	0.012	0
.	19.01.15-21.49.45-1-396657	215	15	15	4	0	2	607	13	13	0	0	NA	NA	NA	56	66	171	529	179	117	366	124	17	29	4	0.099	0.055	0.022
.	19.01.15-21.49.46-1-396659	87	3	3	0	0	0	561	2	2	0	0	NA	NA	NA	27	17	165	502	163	110	340	111	0	6	5	0	0.012	0.031
.	19.01.15-21.49.49-1-396663	203	12	12	4	0	3	617	10	10	0	0	NA	NA	NA	65	75	177	536	175	124	372	121	4	29	2	0.023	0.054	0.011
.	19.01.15-21.49.50-1-396664	357	31	31	7	0	4	657	27	27	0	0	NA	NA	NA	109	110	186	553	184	135	390	132	27	95	11	0.145	0.172	0.06
.	19.01.15-21.49.57-1-396665	56	2	2	0	0	0	571	1	1	0	0	NA	NA	NA	27	23	167	502	167	114	344	113	0	6	0	0	0.012	0
.	19.01.15-21.50.01-1-396666	124	14	14	5	0	4	604	13	13	0	0	NA	NA	NA	34	54	174	523	170	121	366	117	24	32	5	0.138	0.061	0.029
.	19.01.15-21.50.02-1-396671	145	21	21	5	0	5	597	19	19	0	0	NA	NA	NA	37	45	170	516	172	117	358	122	27	43	6	0.159	0.083	0.035
.	19.01.15-21.50.03-1-396672	89	3	3	0	0	0	585	2	2	0	0	NA	NA	NA	20	30	170	504	169	117	350	118	1	2	1	0.006	0.004	0.006
.	19.01.15-21.50.12-1-396681	67	2	2	0	0	0	571	1	1	0	0	NA	NA	NA	12	16	164	500	165	111	345	115	0	4	1	0	0.008	0.006
.	19.01.15-21.50.15-1-396682	147	6	6	5	0	5	590	3	3	0	0	NA	NA	NA	36	40	169	513	171	116	357	117	2	6	7	0.012	0.012	0.041
.	19.01.15-21.50.17-1-396683	62	2	2	1	0	1	567	0	0	0	0	NA	NA	NA	23	23	164	503	169	109	346	112	0	2	2	0	0.004	0.012
.	19.01.15-21.50.18-1-396684	35	1	1	0	0	0	0	0	0	0	0	NA	NA	NA	11	13	165	498	163	0	0	0	0	0	0	0	0	0
.	19.01.15-21.50.19-1-396690	58	2	2	1	0	1	565	1	1	0	0	NA	NA	NA	21	15	166	496	166	111	341	113	0	4	0	0	0.008	0
.	19.01.15-21.50.25-1-396710	233	38	38	7	0	6	613	34	34	0	0	NA	NA	NA	67	73	175	535	176	122	368	123	35	73	8	0.2	0.136	0.045
.	19.01.15-21.50.30-1-396711	58	2	2	0	0	0	567	1	1	0	0	NA	NA	NA	26	20	166	499	168	111	344	112	3	6	0	0.018	0.012	0
.	19.01.15-21.50.30-1-396713	170	29	29	5	0	5	593	24	24	0	0	NA	NA	NA	52	53	173	521	172	119	357	117	15	72	10	0.087	0.138	0.058
.	19.01.15-21.50.33-1-396716	123	7	7	2	0	2	574	6	6	0	0	NA	NA	NA	30	27	167	501	172	114	343	117	7	5	3	0.042	0.01	0.017
.	19.01.15-21.50.33-1-396718	124	7	7	2	0	2	583	6	6	0	0	NA	NA	NA	38	35	168	509	171	114	350	119	3	22	0	0.018	0.043	0
.	19.01.15-21.50.35-1-396723	63	3	3	2	0	1	574	1	1	0	0	NA	NA	NA	23	26	170	504	165	115	348	111	1	12	0	0.006	0.024	0
.	19.01.15-21.50.43-1-396729	123	26	26	8	0	7	584	23	23	0	0	NA	NA	NA	35	39	174	508	170	118	349	117	40	58	10	0.23	0.114	0.059
.	19.01.15-21.50.44-1-396730	155	10	10	2	0	2	588	9	9	0	0	NA	NA	NA	48	39	169	514	169	117	356	115	13	20	0	0.077	0.039	0
.	19.01.15-21.50.47-1-396734	243	72	72	22	0	17	616	67	67	0	0	NA	NA	NA	60	73	178	537	171	121	376	119	53	173	18	0.298	0.322	0.105
.	19.01.15-21.50.50-1-396736	176	25	25	12	0	7	598	23	23	0	0	NA	NA	NA	51	50	180	516	167	127	360	111	32	73	10	0.178	0.141	0.06
.	19.01.15-21.50.52-1-396737	204	22	22	4	0	3	599	21	21	0	0	NA	NA	NA	55	53	179	515	172	126	355	118	29	32	5	0.162	0.062	0.029
.	19.01.15-21.50.52-1-396738	92	5	5	0	0	0	577	4	4	0	0	NA	NA	NA	39	38	171	513	167	114	350	113	3	4	0	0.018	0.008	0
.	19.01.15-21.51.06-1-396739	92	9	9	3	0	3	585	7	7	0	0	NA	NA	NA	33	43	176	508	172	121	349	115	5	17	0	0.028	0.033	0
.	19.01.15-21.51.17-1-396743	92	5	5	4	0	2	587	4	4	0	0	NA	NA	NA	32	38	169	512	170	119	352	116	7	12	0	0.041	0.023	0
.	19.01.15-21.51.27-1-396760	353	34	34	8	0	6	659	31	31	0	0	NA	NA	NA	106	116	186	554	189	131	394	134	46	64	24	0.247	0.116	0.127
.	19.01.15-21.51.31-1-396763	109	10	10	3	0	2	585	9	9	0	0	NA	NA	NA	35	35	171	506	171	115	351	119	22	12	0	0.129	0.024	0
.	19.01.15-21.51.39-1-396772	65	2	2	2	0	1	569	1	1	0	0	NA	NA	NA	25	20	164	501	168	108	346	115	0	4	1	0	0.008	0.006
.	19.01.15-21.51.41-1-396775	208	16	16	6	0	3	616	14	14	0	0	NA	NA	NA	57	72	182	532	171	128	367	121	13	27	4	0.071	0.051	0.023
.	19.01.15-21.51.41-1-396776	68	3	3	2	0	2	585	2	2	0	0	NA	NA	NA	16	31	171	504	169	119	350	116	8	1	0	0.047	0.002	0
.	19.01.15-21.51.41-1-396777	185	15	15	4	0	4	598	12	12	0	0	NA	NA	NA	57	51	171	520	173	117	362	119	17	44	0	0.099	0.085	0
.	19.01.15-21.51.52-1-396783	140	21	21	10	0	7	599	18	18	0	0	NA	NA	NA	52	58	168	528	175	113	365	121	23	37	5	0.137	0.07	0.029
.	19.01.15-21.51.57-1-396784	116	12	12	4	0	2	571	11	11	0	0	NA	NA	NA	43	31	171	505	168	118	341	112	5	23	5	0.029	0.046	0.03
.	19.01.15-21.51.58-1-396785	123	7	7	1	0	1	590	5	5	0	0	NA	NA	NA	38	37	170	508	172	120	351	119	12	10	8	0.071	0.02	0.047
.	19.01.15-21.51.59-1-396786	33	1	1	0	0	0	0	0	0	0	0	NA	NA	NA	5	8	166	491	164	0	0	0	0	1	0	0	0.002	0
.	19.01.15-21.52.02-1-396787	261	53	53	16	0	13	629	50	50	0	0	NA	NA	NA	69	79	180	538	174	126	381	122	33	96	33	0.183	0.178	0.19
.	19.01.15-21.52.16-1-396795	154	17	17	3	0	2	596	15	15	0	0	NA	NA	NA	49	52	171	524	170	118	360	118	41	24	15	0.24	0.046	0.088
.	19.01.15-21.52.18-1-396796	33	1	1	0	0	0	0	0	0	0	0	NA	NA	NA	13	10	164	495	164	0	0	0	0	2	0	0	0.004	0
.	19.01.15-21.52.19-1-396797	96	10	10	2	0	2	579	9	9	0	0	NA	NA	NA	36	34	165	513	169	111	354	114	13	14	4	0.079	0.027	0.024
.	19.01.15-21.52.21-1-396802	32	1	1	0	0	0	0	0	0	0	0	NA	NA	NA	12	7	165	492	163	0	0	0	0	2	0	0	0.004	0
.	19.01.15-21.52.21-1-396803	149	12	12	5	0	4	587	11	11	0	0	NA	NA	NA	48	41	174	506	174	122	346	119	4	30	8	0.023	0.059	0.046
.	19.01.15-21.52.23-1-396823	147	17	17	2	0	2	602	15	15	0	0	NA	NA	NA	45	52	175	520	170	121	362	119	9	40	6	0.051	0.077	0.035
.	19.01.15-21.52.24-1-396824	147	19	19	6	0	5	599	18	18	0	0	NA	NA	NA	34	51	175	517	172	122	360	117	16	36	28	0.091	0.07	0.163
.	19.01.15-21.52.24-1-396825	92	6	6	1	0	1	585	5	5	0	0	NA	NA	NA	35	36	168	510	171	116	353	116	8	14	0	0.048	0.027	0
.	19.01.15-21.52.33-1-396830	195	23	23	12	0	9	607	20	20	0	0	NA	NA	NA	72	66	171	535	173	117	372	118	6	88	5	0.035	0.164	0.029
.	19.01.15-21.52.40-1-396839	63	2	2	0	0	0	563	1	1	0	0	NA	NA	NA	34	23	167	503	166	112	339	112	0	3	3	0	0.006	0.018
.	19.01.15-21.52.45-1-396841	63	2	2	0	0	0	573	1	1	0	0	NA	NA	NA	22	25	170	501	167	114	345	114	0	1	3	0	0.002	0.018
.	19.01.15-21.52.49-1-396845	98	4	4	0	0	0	583	2	2	0	0	NA	NA	NA	36	33	169	506	171	117	343	123	4	6	7	0.024	0.012	0.041
.	19.01.15-21.52.51-1-396847	266	33	33	16	0	9	618	27	27	0	0	NA	NA	NA	84	69	177	532	173	123	373	122	43	98	18	0.243	0.184	0.104
.	19.01.15-21.52.53-1-396848	60	2	2	1	0	1	347	1	1	0	0	NA	NA	NA	15	12	164	498	163	69	207	71	0	0	1	0	0	0.006
.	19.01.15-21.52.55-1-396849	99	6	6	0	0	0	577	5	5	0	0	NA	NA	NA	24	28	168	505	168	114	349	114	5	9	0	0.03	0.018	0
.	19.01.15-21.52.59-1-396850	96	4	4	3	0	2	577	2	2	0	0	NA	NA	NA	30	29	168	507	167	115	350	112	6	14	0	0.036	0.028	0
.	19.01.15-21.53.00-1-396851	170	14	14	7	0	4	600	12	12	0	0	NA	NA	NA	53	57	174	520	176	118	360	122	17	31	8	0.098	0.06	0.045
.	19.01.15-21.53.04-1-396853	85	5	5	0	0	0	567	3	3	0	0	NA	NA	NA	29	20	165	501	167	114	338	115	9	4	0	0.055	0.008	0
.	19.01.15-21.53.06-1-396854	234	42	42	9	0	7	613	41	41	0	0	NA	NA	NA	67	67	171	535	174	117	373	123	56	80	4	0.327	0.15	0.023
.	19.01.15-21.53.11-1-396858	65	5	5	1	0	1	572	4	4	0	0	NA	NA	NA	31	26	167	505	167	114	345	113	1	1	8	0.006	0.002	0.048
.	19.01.15-21.53.11-1-396859	64	2	2	0	0	0	572	1	1	0	0	NA	NA	NA	27	28	166	510	165	113	349	110	3	0	2	0.018	0	0.012
.	19.01.15-21.53.16-1-396860	124	7	7	3	0	3	590	6	6	0	0	NA	NA	NA	36	44	174	507	176	118	349	123	12	11	4	0.069	0.022	0.023
.	19.01.15-21.53.19-1-396861	150	7	7	1	0	1	583	6	6	0	0	NA	NA	NA	51	43	174	514	168	118	352	113	6	20	1	0.034	0.039	0.006
.	19.01.15-21.53.21-1-396862	255	25	25	8	0	6	631	22	22	0	0	NA	NA	NA	81	88	180	542	179	128	381	122	33	51	6	0.183	0.094	0.034
.	19.01.15-21.53.29-1-396878	95	6	6	1	0	1	580	5	5	0	0	NA	NA	NA	24	25	171	502	165	120	346	114	0	14	3	0	0.028	0.018
.	19.01.15-21.53.30-1-396880	113	5	5	1	0	0	569	4	4	0	0	NA	NA	NA	32	23	169	501	166	117	342	110	9	3	0	0.053	0.006	0
.	19.01.15-21.53.34-1-396886	205	13	13	3	0	3	601	10	10	0	0	NA	NA	NA	60	54	170	526	171	116	367	118	33	17	8	0.194	0.032	0.047
.	19.01.15-21.53.40-1-396891	120	6	6	0	0	0	596	5	5	0	0	NA	NA	NA	38	47	170	518	172	117	358	121	0	21	0	0	0.041	0
.	19.01.15-21.53.45-1-396894	89	6	6	1	0	1	575	5	5	0	0	NA	NA	NA	24	24	169	501	167	117	344	114	2	8	0	0.012	0.016	0
.	19.01.15-21.53.47-1-396897	37	1	1	1	0	1	0	0	0	0	0	NA	NA	NA	12	12	167	496	162	0	0	0	0	0	0	0	0	0
.	19.01.15-21.53.48-1-396899	182	59	59	12	0	11	607	54	54	0	0	NA	NA	NA	50	67	174	530	176	119	365	123	60	126	17	0.345	0.238	0.097
.	19.01.15-21.53.50-1-396901	62	3	3	0	0	0	573	0	0	0	0	NA	NA	NA	18	20	168	500	165	116	344	113	0	2	3	0	0.004	0.018
.	19.01.15-21.53.50-1-396902	89	5	5	1	0	0	571	4	4	0	0	NA	NA	NA	33	27	169	504	167	112	346	113	5	10	0	0.03	0.02	0
.	19.01.15-21.53.58-1-396904	32	1	1	0	0	0	0	0	0	0	0	NA	NA	NA	5	10	166	494	163	0	0	0	0	0	0	0	0	0
.	19.01.15-21.54.00-1-396905	61	3	3	0	0	0	149	2	2	0	0	NA	NA	NA	13	18	164	503	164	24	90	35	0	5	0	0	0.01	0
.	19.01.15-21.54.02-1-396906	97	6	6	1	0	1	581	4	4	0	0	NA	NA	NA	35	34	173	506	168	120	346	115	5	10	0	0.029	0.02	0
.	19.01.15-21.54.04-1-396907	180	51	51	12	0	7	602	48	48	0	0	NA	NA	NA	60	57	173	525	172	117	365	120	24	83	41	0.139	0.158	0.238
.	19.01.15-21.54.05-1-396908	266	30	30	8	0	7	610	27	27	0	0	NA	NA	NA	66	54	175	522	170	122	367	121	13	82	12	0.074	0.157	0.071
.	19.01.15-21.54.07-1-396909	63	3	3	1	0	1	572	2	2	0	0	NA	NA	NA	28	28	165	510	166	113	348	111	0	7	5	0	0.014	0.03
.	19.01.15-21.54.08-1-396910	84	5	5	3	0	3	572	3	3	0	0	NA	NA	NA	28	27	168	503	169	112	344	116	10	7	0	0.06	0.014	0
.	19.01.15-21.54.10-1-396918	148	24	24	10	0	9	580	22	22	0	0	NA	NA	NA	41	34	169	508	170	116	349	115	26	47	20	0.154	0.093	0.118
.	19.01.15-21.54.13-1-396919	90	3	3	1	0	0	587	2	2	0	0	NA	NA	NA	28	38	171	512	168	119	355	113	0	9	0	0	0.018	0
.	19.01.15-21.54.23-1-396925	114	8	8	2	0	2	587	7	7	0	0	NA	NA	NA	21	35	168	509	171	115	354	118	6	17	4	0.036	0.033	0.023
.	19.01.15-21.54.28-1-396941	203	34	34	10	0	9	601	27	27	0	0	NA	NA	NA	54	51	173	522	169	118	365	118	22	90	10	0.127	0.172	0.059
.	19.01.15-21.54.30-1-396942	61	3	3	2	0	1	568	1	1	0	0	NA	NA	NA	25	22	167	501	167	110	343	115	8	1	0	0.048	0.002	0
.	19.01.15-21.54.33-1-396948	156	16	16	5	0	3	590	15	15	0	0	NA	NA	NA	50	39	168	510	174	117	354	119	8	51	7	0.048	0.1	0.04
[truncated: 1 more rows]
