# Supplementary material for: Modelling targeted rabies vaccination strategies for a domestic dog population with heterogeneous roaming patterns
Source: PLoS Negl Trop Dis. 2019 Jul 8;13(7):e0007582. doi: 10.1371/journal.pntd.0007582 (PMC6638970; doi:10.1371/journal.pntd.0007582)
Supplement: S1 Zip file folder — The files contain a summary for each simulation for its respective scenario. The files are named first with the population structure (FP, ED, RD, SD) and then the specific vaccination strategy used for that scenario. (ZIP) [file pntd.0007582.s002.zip › Supp_Files/RD_E0.7_R0.7_S0.9_all_measuresReport.txt]

scenario	iteration	duration	tot_deaths	rabid_dogs	moved	mov_DK	movInfect	n_vacc	n_cull	detDogs_cull	contDogs_cull	reactCull	preemptVaccCov_dogLevel	reactVaccCov_dogLevel	mean_Rt	non_rabid_dead	born	nb_in_exp_cat	nb_in_roam_cat	nb_stayhome	nb_exp_vacc	nb_roam_vacc	nb_stayhome_vacc	nb_contacting_explorer	nb_contacting_roamer	nb_contacting_stayhome	contact_per_explorer	contact_per_roamer	contact_per_stayhome
.	19.01.15-20.14.48-1-17974	238	18	18	3	0	3	631	14	14	0	0	NA	NA	NA	83	54	177	511	179	124	348	159	7	29	11	0.04	0.057	0.061
.	19.01.15-20.14.48-1-17975	125	17	17	5	0	4	621	15	15	0	0	NA	NA	NA	38	46	174	515	170	116	354	151	18	38	0	0.103	0.074	0
.	19.01.15-20.14.48-1-17976	173	11	11	3	0	3	624	10	10	0	0	NA	NA	NA	61	47	167	521	172	113	357	154	10	44	4	0.06	0.084	0.023
.	19.01.15-20.14.48-1-17977	94	11	11	3	0	3	609	10	10	0	0	NA	NA	NA	45	28	171	506	164	116	348	145	4	7	5	0.023	0.014	0.03
.	19.01.15-20.14.48-1-17978	88	5	5	2	0	2	608	4	4	0	0	NA	NA	NA	37	26	168	505	166	115	347	146	19	6	4	0.113	0.012	0.024
.	19.01.15-20.14.48-1-17979	187	34	34	12	0	8	645	32	32	0	0	NA	NA	NA	60	59	168	531	173	118	371	156	32	78	15	0.19	0.147	0.087
.	19.01.15-20.14.48-1-17980	92	6	6	1	0	0	617	4	4	0	0	NA	NA	NA	28	36	167	515	167	113	353	151	6	18	0	0.036	0.035	0
.	19.01.15-20.14.48-1-17981	91	7	7	5	0	4	618	5	5	0	0	NA	NA	NA	35	38	167	515	169	112	354	152	19	8	0	0.114	0.016	0
.	19.01.15-20.15.07-1-17995	173	27	27	13	0	7	634	22	22	0	0	NA	NA	NA	54	69	176	523	183	122	355	157	18	58	23	0.102	0.111	0.126
.	19.01.15-20.15.08-1-17997	207	24	24	7	0	5	634	23	23	0	0	NA	NA	NA	88	58	169	524	178	114	362	158	28	69	0	0.166	0.132	0
.	19.01.15-20.15.09-1-17999	223	44	44	23	0	16	641	40	40	0	0	NA	NA	NA	66	63	172	532	172	120	369	152	22	140	5	0.128	0.263	0.029
.	19.01.15-20.15.10-1-18000	64	2	2	1	0	0	613	1	1	0	0	NA	NA	NA	18	23	168	499	169	114	347	152	0	3	1	0	0.006	0.006
.	19.01.15-20.15.17-1-18004	89	5	5	0	0	0	625	4	4	0	0	NA	NA	NA	24	40	173	504	176	119	347	159	3	9	0	0.017	0.018	0
.	19.01.15-20.15.18-1-18006	183	10	10	6	0	4	630	7	7	0	0	NA	NA	NA	52	47	175	515	170	123	356	151	8	22	9	0.046	0.043	0.053
.	19.01.15-20.15.19-1-18007	116	16	16	2	0	2	606	14	14	0	0	NA	NA	NA	46	36	167	513	169	115	346	145	6	28	1	0.036	0.055	0.006
.	19.01.15-20.15.23-1-18008	170	16	16	1	0	1	637	15	15	0	0	NA	NA	NA	56	51	176	513	175	124	355	158	8	26	1	0.045	0.051	0.006
.	19.01.15-20.15.40-1-18028	88	10	10	4	0	2	611	9	9	0	0	NA	NA	NA	28	26	167	502	170	115	347	149	1	16	18	0.006	0.032	0.106
.	19.01.15-20.15.46-1-18029	91	4	4	2	0	2	599	3	3	0	0	NA	NA	NA	37	23	167	502	167	113	339	147	3	10	0	0.018	0.02	0
.	19.01.15-20.15.49-1-18030	65	3	3	1	0	1	451	2	2	0	0	NA	NA	NA	19	24	173	501	163	85	261	105	3	2	0	0.017	0.004	0
.	19.01.15-20.15.49-1-18031	143	6	6	4	0	4	616	5	5	0	0	NA	NA	NA	62	38	170	511	170	115	349	152	4	11	5	0.024	0.022	0.029
.	19.01.15-20.15.51-1-18032	125	5	5	2	0	2	626	4	4	0	0	NA	NA	NA	48	54	178	516	173	120	353	153	0	15	3	0	0.029	0.017
.	19.01.15-20.15.52-1-18033	330	48	48	13	0	8	684	43	43	0	0	NA	NA	NA	91	104	185	551	181	132	387	165	55	107	9	0.297	0.194	0.05
.	19.01.15-20.15.53-1-18037	62	3	3	1	0	1	601	2	2	0	0	NA	NA	NA	23	16	166	499	164	111	343	147	5	1	0	0.03	0.002	0
.	19.01.15-20.16.01-1-18044	244	24	24	8	0	6	653	21	21	0	0	NA	NA	NA	54	70	179	532	172	124	374	155	5	57	7	0.028	0.107	0.041
.	19.01.15-20.16.03-1-18046	93	7	7	5	0	4	612	6	6	0	0	NA	NA	NA	28	28	170	505	166	118	349	145	3	14	0	0.018	0.028	0
.	19.01.15-20.16.03-1-18047	63	2	2	0	0	0	454	1	1	0	0	NA	NA	NA	20	15	165	501	162	88	255	111	1	0	0	0.006	0	0
.	19.01.15-20.16.07-1-18052	117	4	4	3	0	2	628	3	3	0	0	NA	NA	NA	42	48	173	511	177	120	353	155	0	11	0	0	0.022	0
.	19.01.15-20.16.08-1-18055	63	2	2	0	0	0	502	0	0	0	0	NA	NA	NA	17	19	166	501	165	96	286	120	2	0	3	0.012	0	0.018
.	19.01.15-20.16.11-1-18056	126	10	10	2	0	2	619	8	8	0	0	NA	NA	NA	40	40	176	512	165	121	354	144	21	17	0	0.119	0.033	0
.	19.01.15-20.16.11-1-18057	367	39	39	7	0	6	686	38	38	0	0	NA	NA	NA	101	106	189	548	182	136	387	163	33	87	5	0.175	0.159	0.027
.	19.01.15-20.16.16-1-18061	121	5	5	3	0	3	613	4	4	0	0	NA	NA	NA	29	29	172	505	165	120	347	146	4	8	5	0.023	0.016	0.03
.	19.01.15-20.16.22-1-18069	35	1	1	0	0	0	0	0	0	0	0	NA	NA	NA	11	10	165	495	163	0	0	0	0	0	1	0	0	0.006
.	19.01.15-20.16.22-1-18070	35	1	1	0	0	0	0	0	0	0	0	NA	NA	NA	10	9	165	494	163	0	0	0	0	7	0	0	0.014	0
.	19.01.15-20.16.24-1-18094	89	3	3	2	0	2	603	2	2	0	0	NA	NA	NA	24	24	166	503	168	112	345	146	2	7	0	0.012	0.014	0
.	19.01.15-20.16.24-1-18095	169	8	8	1	0	1	656	7	7	0	0	NA	NA	NA	51	70	179	531	173	127	371	158	13	20	0	0.073	0.038	0
.	19.01.15-20.16.25-1-18096	65	2	2	0	0	0	605	0	0	0	0	NA	NA	NA	28	24	169	501	167	116	344	145	0	2	0	0	0.004	0
.	19.01.15-20.16.34-1-18097	90	5	5	2	0	1	599	4	4	0	0	NA	NA	NA	31	20	165	500	168	111	340	148	0	19	9	0	0.038	0.054
.	19.01.15-20.16.36-1-18098	58	2	2	0	0	0	614	1	1	0	0	NA	NA	NA	16	28	168	506	167	116	349	149	0	5	4	0	0.01	0.024
.	19.01.15-20.16.39-1-18099	87	4	4	3	0	3	616	3	3	0	0	NA	NA	NA	32	33	170	506	170	118	349	149	2	5	10	0.012	0.01	0.059
.	19.01.15-20.16.39-1-18100	62	2	2	0	0	0	402	1	1	0	0	NA	NA	NA	14	13	167	494	165	71	231	100	0	4	0	0	0.008	0
.	19.01.15-20.16.42-1-18101	35	1	1	0	0	0	0	0	0	0	0	NA	NA	NA	10	12	166	495	164	0	0	0	0	2	0	0	0.004	0
.	19.01.15-20.16.45-1-18102	89	4	4	1	0	1	613	3	3	0	0	NA	NA	NA	27	31	169	505	170	118	347	148	5	6	3	0.03	0.012	0.018
.	19.01.15-20.16.50-1-18104	95	8	8	1	0	1	617	7	7	0	0	NA	NA	NA	35	37	169	511	170	113	350	154	10	9	2	0.059	0.018	0.012
.	19.01.15-20.16.51-1-18105	204	40	40	13	0	4	630	37	37	0	0	NA	NA	NA	68	53	171	524	171	117	364	149	40	87	13	0.234	0.166	0.076
.	19.01.15-20.16.52-1-18106	95	4	4	0	0	0	602	3	3	0	0	NA	NA	NA	24	22	169	501	165	115	341	146	1	5	0	0.006	0.01	0
.	19.01.15-20.16.52-1-18107	34	1	1	0	0	0	0	0	0	0	0	NA	NA	NA	12	6	163	493	163	0	0	0	0	0	0	0	0	0
.	19.01.15-20.16.54-1-18111	153	9	9	0	0	0	631	8	8	0	0	NA	NA	NA	38	50	175	519	169	124	358	149	0	18	1	0	0.035	0.006
.	19.01.15-20.16.57-1-18112	175	27	27	6	0	5	644	26	26	0	0	NA	NA	NA	54	63	183	522	171	129	363	152	39	47	13	0.213	0.09	0.076
.	19.01.15-20.17.02-1-18118	101	9	9	4	0	3	614	8	8	0	0	NA	NA	NA	37	40	171	509	173	115	347	152	16	19	0	0.094	0.037	0
.	19.01.15-20.17.04-1-18120	88	4	4	1	0	1	606	3	3	0	0	NA	NA	NA	29	21	167	500	167	116	343	147	1	11	0	0.006	0.022	0
.	19.01.15-20.17.07-1-18124	30	1	1	0	0	0	0	0	0	0	0	NA	NA	NA	8	7	164	493	163	0	0	0	0	1	0	0	0.002	0
.	19.01.15-20.17.09-1-18128	155	7	7	2	0	1	621	6	6	0	0	NA	NA	NA	45	43	168	518	170	117	354	150	0	18	4	0	0.035	0.024
.	19.01.15-20.17.14-1-18131	93	4	4	0	0	0	614	2	2	0	0	NA	NA	NA	38	34	171	510	166	117	350	147	4	6	0	0.023	0.012	0
.	19.01.15-20.17.17-1-18135	31	1	1	0	0	0	0	0	0	0	0	NA	NA	NA	6	6	164	493	162	0	0	0	0	2	0	0	0.004	0
.	19.01.15-20.17.20-1-18136	88	3	3	1	0	1	610	2	2	0	0	NA	NA	NA	30	34	171	509	167	119	342	149	0	5	1	0	0.01	0.006
.	19.01.15-20.17.20-1-18137	61	2	2	1	0	1	354	1	1	0	0	NA	NA	NA	11	22	166	504	165	61	200	93	3	2	0	0.018	0.004	0
.	19.01.15-20.17.21-1-18138	260	34	34	11	0	8	670	29	29	0	0	NA	NA	NA	68	84	174	539	184	126	379	165	50	71	14	0.287	0.132	0.076
.	19.01.15-20.17.25-1-18154	31	1	1	0	0	0	0	0	0	0	0	NA	NA	NA	4	5	164	490	164	0	0	0	0	1	0	0	0.002	0
.	19.01.15-20.17.30-1-18155	36	1	1	0	0	0	0	0	0	0	0	NA	NA	NA	5	12	164	497	164	0	0	0	0	0	0	0	0	0
.	19.01.15-20.17.31-1-18156	37	1	1	1	0	1	0	0	0	0	0	NA	NA	NA	9	5	163	491	164	0	0	0	0	0	0	0	0	0
.	19.01.15-20.17.32-1-18157	94	3	3	1	0	1	614	2	2	0	0	NA	NA	NA	34	30	166	502	175	115	345	154	4	7	0	0.024	0.014	0
.	19.01.15-20.17.34-1-18158	147	16	16	7	0	7	624	15	15	0	0	NA	NA	NA	51	41	173	512	169	119	354	151	19	27	2	0.11	0.053	0.012
.	19.01.15-20.17.35-1-18159	34	1	1	0	0	0	0	0	0	0	0	NA	NA	NA	8	12	164	496	165	0	0	0	0	0	0	0	0	0
.	19.01.15-20.17.35-1-18160	116	4	4	1	0	1	616	3	3	0	0	NA	NA	NA	36	32	167	507	171	115	346	155	2	12	0	0.012	0.024	0
.	19.01.15-20.17.38-1-18164	123	5	5	0	0	0	626	4	4	0	0	NA	NA	NA	46	43	172	512	172	120	353	153	11	7	0	0.064	0.014	0
.	19.01.15-20.17.39-1-18165	70	2	2	1	0	1	620	1	1	0	0	NA	NA	NA	25	34	169	504	174	119	344	157	2	2	0	0.012	0.004	0
.	19.01.15-20.17.49-1-18166	144	8	8	1	0	1	639	7	7	0	0	NA	NA	NA	48	52	175	519	171	122	365	152	13	17	0	0.074	0.033	0
.	19.01.15-20.17.52-1-18167	60	3	3	0	0	0	607	2	2	0	0	NA	NA	NA	20	26	167	502	170	115	346	146	0	2	3	0	0.004	0.018
.	19.01.15-20.17.53-1-18171	118	10	10	4	0	3	629	9	9	0	0	NA	NA	NA	32	48	175	508	178	119	350	160	3	23	4	0.017	0.045	0.022
.	19.01.15-20.17.53-1-18172	63	4	4	2	0	2	607	3	3	0	0	NA	NA	NA	29	26	171	502	166	115	344	148	4	10	2	0.023	0.02	0.012
.	19.01.15-20.17.56-1-18173	121	10	10	2	0	2	618	5	5	0	0	NA	NA	NA	47	41	173	508	173	118	350	150	9	24	0	0.052	0.047	0
.	19.01.15-20.17.57-1-18174	208	39	39	7	0	5	654	36	36	0	0	NA	NA	NA	51	68	176	528	177	124	368	162	41	91	18	0.233	0.172	0.102
.	19.01.15-20.18.03-1-18182	346	25	25	5	0	3	659	23	23	0	0	NA	NA	NA	93	77	177	532	181	123	375	161	34	65	2	0.192	0.122	0.011
.	19.01.15-20.18.09-1-18189	117	7	7	4	0	3	623	5	5	0	0	NA	NA	NA	36	35	170	504	174	116	351	156	16	8	3	0.094	0.016	0.017
.	19.01.15-20.18.12-1-18190	126	8	8	3	0	3	630	7	7	0	0	NA	NA	NA	36	48	174	515	172	120	357	153	8	17	7	0.046	0.033	0.041
.	19.01.15-20.18.12-1-18191	145	11	11	2	0	1	619	9	9	0	0	NA	NA	NA	52	36	166	514	169	116	357	146	4	21	15	0.024	0.041	0.089
.	19.01.15-20.18.22-1-18204	155	11	11	4	0	4	626	8	8	0	0	NA	NA	NA	42	47	176	512	172	121	352	153	27	13	1	0.153	0.025	0.006
.	19.01.15-20.18.26-1-18221	147	9	9	2	0	2	613	7	7	0	0	NA	NA	NA	41	39	168	518	166	115	352	146	7	25	7	0.042	0.048	0.042
.	19.01.15-20.18.26-1-18222	257	57	57	11	0	8	645	53	53	0	0	NA	NA	NA	74	56	174	528	167	122	371	152	52	148	2	0.299	0.28	0.012
.	19.01.15-20.18.34-1-18223	233	25	25	7	0	5	649	23	23	0	0	NA	NA	NA	76	72	180	531	174	126	367	156	23	79	5	0.128	0.149	0.029
.	19.01.15-20.18.36-1-18224	96	4	4	2	0	1	604	3	3	0	0	NA	NA	NA	39	23	169	502	165	115	345	144	4	7	0	0.024	0.014	0
.	19.01.15-20.18.42-1-18225	35	1	1	0	0	0	0	0	0	0	0	NA	NA	NA	8	9	165	492	165	0	0	0	0	0	0	0	0	0
.	19.01.15-20.18.44-1-18226	265	52	52	18	0	13	663	47	47	0	0	NA	NA	NA	84	82	174	537	184	121	376	166	42	124	15	0.241	0.231	0.082
.	19.01.15-20.18.57-1-18230	147	29	29	5	0	5	611	27	27	0	0	NA	NA	NA	44	37	170	508	172	115	346	150	16	62	1	0.094	0.122	0.006
.	19.01.15-20.18.59-1-18233	237	23	23	7	0	5	654	19	19	0	0	NA	NA	NA	63	74	178	536	173	126	374	154	21	45	4	0.118	0.084	0.023
.	19.01.15-20.19.00-1-18235	211	20	20	3	0	3	647	18	18	0	0	NA	NA	NA	72	63	176	524	176	121	369	157	27	37	0	0.153	0.071	0
.	19.01.15-20.19.21-1-18250	33	1	1	0	0	0	0	0	0	0	0	NA	NA	NA	7	6	165	492	162	0	0	0	0	0	0	0	0	0
.	19.01.15-20.19.25-1-18266	155	27	27	7	0	7	606	23	23	0	0	NA	NA	NA	45	28	165	507	169	113	344	149	40	40	9	0.242	0.079	0.053
.	19.01.15-20.19.30-1-18267	90	12	12	3	0	3	612	10	10	0	0	NA	NA	NA	31	36	172	513	164	119	348	145	0	35	1	0	0.068	0.006
.	19.01.15-20.19.33-1-18268	174	33	33	10	0	7	631	31	31	0	0	NA	NA	NA	55	50	174	519	170	121	358	152	13	90	3	0.075	0.173	0.018
.	19.01.15-20.19.53-1-18276	38	1	1	1	0	1	0	0	0	0	0	NA	NA	NA	12	11	167	494	163	0	0	0	0	0	0	0	0	0
.	19.01.15-20.19.55-1-18277	85	3	3	1	0	1	604	2	2	0	0	NA	NA	NA	30	29	169	506	167	117	342	145	0	4	0	0	0.008	0
.	19.01.15-20.19.55-1-18278	143	14	14	3	0	1	631	12	12	0	0	NA	NA	NA	43	45	174	516	168	120	361	150	23	42	7	0.132	0.081	0.042
.	19.01.15-20.19.57-1-18279	138	6	6	0	0	0	624	5	5	0	0	NA	NA	NA	50	41	171	514	169	117	355	152	17	6	4	0.099	0.012	0.024
.	19.01.15-20.19.57-1-18280	122	7	7	2	0	1	622	5	5	0	0	NA	NA	NA	44	48	170	520	171	116	358	148	0	10	10	0	0.019	0.058
.	19.01.15-20.20.00-1-18284	282	19	19	10	0	5	658	18	18	0	0	NA	NA	NA	81	73	180	528	178	127	371	160	12	73	2	0.067	0.138	0.011
.	19.01.15-20.20.11-1-18298	295	58	58	13	0	10	644	53	53	0	0	NA	NA	NA	92	77	180	536	174	122	367	155	60	114	19	0.333	0.213	0.109
.	19.01.15-20.20.15-1-18301	33	1	1	1	0	1	0	0	0	0	0	NA	NA	NA	10	11	166	494	164	0	0	0	0	2	0	0	0.004	0
.	19.01.15-20.20.18-1-18304	31	1	1	1	0	1	0	0	0	0	0	NA	NA	NA	10	11	164	496	164	0	0	0	0	1	0	0	0.002	0
.	19.01.15-20.20.19-1-18305	33	1	1	0	0	0	0	0	0	0	0	NA	NA	NA	8	10	164	493	166	0	0	0	0	1	0	0	0.002	0
.	19.01.15-20.20.21-1-18310	145	26	26	8	0	8	620	24	24	0	0	NA	NA	NA	43	43	173	512	171	118	350	152	7	63	10	0.04	0.123	0.058
.	19.01.15-20.20.22-1-18311	34	1	1	0	0	0	0	0	0	0	0	NA	NA	NA	11	7	164	494	162	0	0	0	0	0	0	0	0	0
.	19.01.15-20.20.23-1-18312	175	49	49	12	0	11	633	48	48	0	0	NA	NA	NA	57	57	175	521	174	121	360	152	53	105	5	0.303	0.202	0.029
.	19.01.15-20.20.24-1-18315	287	29	29	10	0	6	657	26	26	0	0	NA	NA	NA	89	74	182	529	176	127	373	157	33	90	7	0.181	0.17	0.04
.	19.01.15-20.20.24-1-18329	242	16	16	1	0	1	657	15	15	0	0	NA	NA	NA	80	84	185	538	174	129	374	154	11	41	2	0.059	0.076	0.011
.	19.01.15-20.20.29-1-18330	117	5	5	1	0	1	618	4	4	0	0	NA	NA	NA	47	40	174	510	169	117	348	153	2	7	7	0.011	0.014	0.041
.	19.01.15-20.20.30-1-18331	154	20	20	2	0	2	627	17	17	0	0	NA	NA	NA	54	47	175	515	170	122	355	150	6	43	3	0.034	0.083	0.018
.	19.01.15-20.20.54-1-18336	206	35	35	7	0	6	634	32	32	0	0	NA	NA	NA	57	57	172	521	177	116	362	156	23	56	14	0.134	0.107	0.079
.	19.01.15-20.21.05-1-18345	91	9	9	2	0	1	603	6	6	0	0	NA	NA	NA	34	27	170	504	166	116	343	144	3	24	0	0.018	0.048	0
.	19.01.15-20.21.14-1-18352	89	9	9	2	0	2	621	8	8	0	0	NA	NA	NA	30	31	169	505	170	115	353	153	7	13	16	0.041	0.026	0.094
.	19.01.15-20.21.16-1-18355	32	1	1	1	0	1	0	0	0	0	0	NA	NA	NA	9	8	166	492	163	0	0	0	0	0	0	0	0	0
.	19.01.15-20.21.20-1-18357	153	17	17	4	0	2	634	16	16	0	0	NA	NA	NA	27	45	175	514	169	123	359	152	14	46	1	0.08	0.089	0.006
.	19.01.15-20.21.28-1-18373	88	8	8	1	0	1	608	6	6	0	0	NA	NA	NA	32	27	167	507	166	112	351	145	1	6	10	0.006	0.012	0.06
.	19.01.15-20.21.30-1-18374	35	1	1	1	0	1	0	0	0	0	0	NA	NA	NA	8	11	165	490	169	0	0	0	0	1	0	0	0.002	0
.	19.01.15-20.21.33-1-18375	93	3	3	1	0	1	601	2	2	0	0	NA	NA	NA	27	19	166	500	166	112	342	147	0	2	1	0	0.004	0.006
.	19.01.15-20.21.37-1-18376	142	6	6	0	0	0	618	5	5	0	0	NA	NA	NA	45	33	170	509	167	117	351	150	3	6	0	0.018	0.012	0
.	19.01.15-20.21.38-1-18377	121	14	14	2	0	2	621	12	12	0	0	NA	NA	NA	35	31	169	508	167	115	357	149	21	18	3	0.124	0.035	0.018
.	19.01.15-20.21.48-1-18382	210	13	13	5	0	4	655	12	12	0	0	NA	NA	NA	55	69	175	531	176	124	373	158	10	44	0	0.057	0.083	0
.	19.01.15-20.21.50-1-18383	95	4	4	1	0	1	617	3	3	0	0	NA	NA	NA	40	40	168	519	166	112	357	148	8	6	4	0.048	0.012	0.024
.	19.01.15-20.21.50-1-18384	93	3	3	1	0	1	616	2	2	0	0	NA	NA	NA	22	34	171	505	171	119	345	152	3	1	0	0.018	0.002	0
.	19.01.15-20.21.53-1-18388	90	7	7	2	0	1	612	6	6	0	0	NA	NA	NA	32	28	171	502	168	119	344	149	0	39	5	0	0.078	0.03
.	19.01.15-20.21.56-1-18389	241	44	44	12	0	9	639	41	41	0	0	NA	NA	NA	78	60	172	526	175	118	364	157	52	112	13	0.302	0.213	0.074
.	19.01.15-20.21.56-1-18390	92	6	6	2	0	2	609	5	5	0	0	NA	NA	NA	36	34	173	503	171	117	343	149	1	7	7	0.006	0.014	0.041
.	19.01.15-20.21.59-1-18393	86	4	4	1	0	1	597	2	2	0	0	NA	NA	NA	30	19	169	496	167	112	336	149	0	9	5	0	0.018	0.03
.	19.01.15-20.22.05-1-18400	116	17	17	0	0	0	625	14	14	0	0	NA	NA	NA	45	50	175	513	175	119	349	157	5	28	10	0.029	0.055	0.057
.	19.01.15-20.22.08-1-18404	38	1	1	0	0	0	0	0	0	0	0	NA	NA	NA	14	10	163	496	164	0	0	0	0	0	0	0	0	0
.	19.01.15-20.22.28-1-18430	172	35	35	12	0	9	623	33	33	0	0	NA	NA	NA	56	43	167	520	169	113	360	150	38	94	10	0.228	0.181	0.059
.	19.01.15-20.22.31-1-18431	151	64	64	19	0	13	630	60	60	0	0	NA	NA	NA	49	56	172	527	170	116	364	150	70	124	16	0.407	0.235	0.094
.	19.01.15-20.22.31-1-18432	173	25	25	6	0	5	636	20	20	0	0	NA	NA	NA	59	58	176	518	177	123	353	160	25	54	18	0.142	0.104	0.102
.	19.01.15-20.22.34-1-18433	177	13	13	2	0	1	636	11	11	0	0	NA	NA	NA	58	58	173	525	173	121	360	155	0	40	5	0	0.076	0.029
.	19.01.15-20.22.38-1-18434	147	16	16	2	0	2	628	15	15	0	0	NA	NA	NA	49	44	171	515	171	119	355	154	10	35	3	0.058	0.068	0.018
.	19.01.15-20.22.41-1-18435	118	22	22	5	0	3	614	19	19	0	0	NA	NA	NA	36	29	168	504	170	115	346	153	19	40	6	0.113	0.079	0.035
.	19.01.15-20.22.58-1-18440	240	62	62	22	0	15	656	54	54	0	0	NA	NA	NA	72	83	185	530	181	130	365	161	47	148	33	0.254	0.279	0.182
.	19.01.15-20.23.06-1-18450	120	11	11	2	0	1	619	9	9	0	0	NA	NA	NA	41	36	174	508	167	120	351	148	10	42	4	0.057	0.083	0.024
.	19.01.15-20.23.15-1-18455	84	7	7	4	0	4	608	6	6	0	0	NA	NA	NA	22	24	167	504	166	116	342	150	0	26	1	0	0.052	0.006
.	19.01.15-20.23.17-1-18459	93	5	5	0	0	0	603	2	2	0	0	NA	NA	NA	35	25	167	506	165	113	346	144	4	9	2	0.024	0.018	0.012
.	19.01.15-20.23.21-1-18460	31	1	1	1	0	1	0	0	0	0	0	NA	NA	NA	9	10	167	492	164	0	0	0	0	0	0	0	0	0
.	19.01.15-20.23.23-1-18461	113	7	7	2	0	2	620	4	4	0	0	NA	NA	NA	40	37	170	509	171	116	350	154	18	12	2	0.106	0.024	0.012
.	19.01.15-20.23.24-1-18477	175	10	10	2	0	2	634	8	8	0	0	NA	NA	NA	59	46	169	516	174	118	360	156	12	37	0	0.071	0.072	0
.	19.01.15-20.23.34-1-18479	32	1	1	0	0	0	0	0	0	0	0	NA	NA	NA	7	9	166	493	163	0	0	0	0	1	0	0	0.002	0
.	19.01.15-20.23.49-1-18483	64	2	2	2	0	2	604	1	1	0	0	NA	NA	NA	24	19	166	499	167	114	340	150	0	2	2	0	0.004	0.012
.	19.01.15-20.23.50-1-18484	36	1	1	1	0	1	0	0	0	0	0	NA	NA	NA	8	9	164	494	164	0	0	0	0	0	1	0	0	0.006
.	19.01.15-20.23.53-1-18488	211	17	17	5	0	3	663	14	14	0	0	NA	NA	NA	61	81	180	533	181	125	375	163	37	45	6	0.206	0.084	0.033
.	19.01.15-20.23.56-1-18489	146	8	8	3	0	2	623	7	7	0	0	NA	NA	NA	52	44	171	514	172	118	350	155	22	19	3	0.129	0.037	0.017
.	19.01.15-20.23.57-1-18490	145	13	13	3	0	3	623	12	12	0	0	NA	NA	NA	41	42	173	514	168	120	352	151	16	31	5	0.092	0.06	0.03
.	19.01.15-20.24.11-1-18503	95	6	6	3	0	2	613	3	3	0	0	NA	NA	NA	24	29	169	504	169	116	346	151	1	20	0	0.006	0.04	0
.	19.01.15-20.24.11-1-18504	149	17	17	6	0	4	626	16	16	0	0	NA	NA	NA	54	46	172	515	172	120	355	151	4	49	10	0.023	0.095	0.058
.	19.01.15-20.24.22-1-18510	149	17	17	9	0	7	625	15	15	0	0	NA	NA	NA	48	49	173	520	169	119	356	150	11	34	20	0.064	0.065	0.118
.	19.01.15-20.24.29-1-18530	59	2	2	1	0	1	253	1	1	0	0	NA	NA	NA	22	26	166	505	168	43	145	65	0	4	0	0	0.008	0
.	19.01.15-20.24.30-1-18531	59	2	2	0	0	0	51	1	1	0	0	NA	NA	NA	22	20	172	497	164	16	22	13	0	0	3	0	0	0.018
.	19.01.15-20.24.31-1-18532	117	11	11	3	0	3	609	9	9	0	0	NA	NA	NA	49	32	169	508	168	112	348	149	18	12	3	0.107	0.024	0.018
.	19.01.15-20.24.36-1-18533	100	3	3	1	0	1	609	2	2	0	0	NA	NA	NA	29	27	168	508	164	115	348	146	1	3	0	0.006	0.006	0
.	19.01.15-20.24.38-1-18534	63	3	3	2	0	2	609	2	2	0	0	NA	NA	NA	21	22	171	497	167	118	341	150	0	9	0	0	0.018	0
.	19.01.15-20.24.41-1-18536	122	18	18	6	0	3	604	16	16	0	0	NA	NA	NA	38	26	168	504	167	115	343	146	16	50	7	0.095	0.099	0.042
.	19.01.15-20.24.43-1-18537	173	16	16	6	0	4	644	14	14	0	0	NA	NA	NA	55	54	174	521	172	123	367	154	14	52	7	0.08	0.1	0.041
.	19.01.15-20.24.46-1-18538	30	1	1	0	0	0	0	0	0	0	0	NA	NA	NA	4	6	163	492	164	0	0	0	0	2	0	0	0.004	0
.	19.01.15-20.24.54-1-18542	95	9	9	4	0	2	610	8	8	0	0	NA	NA	NA	34	31	169	505	170	114	347	149	7	20	2	0.041	0.04	0.012
.	19.01.15-20.24.54-1-18543	254	29	29	10	0	6	650	28	28	0	0	NA	NA	NA	93	73	180	535	171	126	373	151	33	77	5	0.183	0.144	0.029
.	19.01.15-20.24.56-1-18544	151	14	14	2	0	1	628	12	12	0	0	NA	NA	NA	57	46	174	515	170	121	355	152	19	19	16	0.109	0.037	0.094
.	19.01.15-20.24.57-1-18545	118	8	8	2	0	2	624	7	7	0	0	NA	NA	NA	45	52	172	521	172	120	353	151	3	16	0	0.017	0.031	0
.	19.01.15-20.24.59-1-18548	148	31	31	9	0	8	624	27	27	0	0	NA	NA	NA	50	48	174	515	172	117	353	154	34	97	6	0.195	0.188	0.035
.	19.01.15-20.25.02-1-18552	265	25	25	2	0	0	670	22	22	0	0	NA	NA	NA	87	88	183	534	184	130	374	166	39	65	3	0.213	0.122	0.016
.	19.01.15-20.25.15-1-18562	35	1	1	1	0	1	0	0	0	0	0	NA	NA	NA	13	10	165	493	165	0	0	0	0	8	0	0	0.016	0
.	19.01.15-20.25.18-1-18565	120	10	10	2	0	2	621	8	8	0	0	NA	NA	NA	39	35	171	506	171	119	348	154	7	11	5	0.041	0.022	0.029
.	19.01.15-20.25.21-1-18566	92	8	8	1	0	1	618	7	7	0	0	NA	NA	NA	32	39	171	510	171	118	347	153	1	15	0	0.006	0.029	0
.	19.01.15-20.25.49-1-18587	356	28	28	10	0	9	669	25	25	0	0	NA	NA	NA	104	94	184	544	179	128	384	157	37	81	7	0.201	0.149	0.039
.	19.01.15-20.25.56-1-18592	153	18	18	3	0	2	633	15	15	0	0	NA	NA	NA	47	50	173	523	167	120	365	148	26	28	0	0.15	0.054	0
.	19.01.15-20.26.04-1-18600	88	7	7	3	0	2	629	6	6	0	0	NA	NA	NA	28	42	168	515	172	115	359	155	0	34	5	0	0.066	0.029
.	19.01.15-20.26.08-1-18606	91	12	12	2	0	1	619	10	10	0	0	NA	NA	NA	31	33	175	507	164	119	353	147	11	40	2	0.063	0.079	0.012
.	19.01.15-20.26.22-1-18621	60	3	3	0	0	0	611	2	2	0	0	NA	NA	NA	22	26	170	503	166	117	344	150	4	6	0	0.024	0.012	0
.	19.01.15-20.26.25-1-18641	145	7	7	4	0	3	630	5	5	0	0	NA	NA	NA	40	46	177	512	170	123	355	152	1	8	6	0.006	0.016	0.035
.	19.01.15-20.26.26-1-18642	116	8	8	3	0	2	624	6	6	0	0	NA	NA	NA	33	37	171	506	173	118	349	157	0	23	0	0	0.045	0
.	19.01.15-20.26.32-1-18643	122	6	6	2	0	2	628	3	3	0	0	NA	NA	NA	44	47	173	515	172	117	354	157	0	30	0	0	0.058	0
.	19.01.15-20.26.34-1-18644	172	6	6	0	0	0	626	4	4	0	0	NA	NA	NA	44	44	171	515	171	119	354	153	0	18	1	0	0.035	0.006
.	19.01.15-20.26.38-1-18645	61	3	3	0	0	0	613	2	2	0	0	NA	NA	NA	17	29	169	507	166	116	352	145	3	5	0	0.018	0.01	0
.	19.01.15-20.26.38-1-18646	121	5	5	1	0	1	610	4	4	0	0	NA	NA	NA	49	37	171	511	168	116	343	151	9	9	0	0.053	0.018	0
.	19.01.15-20.26.57-1-18651	93	3	3	1	0	1	618	1	1	0	0	NA	NA	NA	19	25	169	500	169	117	348	153	0	6	0	0	0.012	0
.	19.01.15-20.27.04-1-18659	144	19	19	5	0	4	633	17	17	0	0	NA	NA	NA	43	63	176	530	170	119	364	150	7	40	2	0.04	0.075	0.012
.	19.01.15-20.27.04-1-18660	124	16	16	8	0	7	646	15	15	0	0	NA	NA	NA	37	60	182	522	169	129	366	151	11	38	12	0.06	0.073	0.071
.	19.01.15-20.27.10-1-18666	142	5	5	3	0	1	616	4	4	0	0	NA	NA	NA	46	36	171	511	167	115	353	148	5	8	1	0.029	0.016	0.006
.	19.01.15-20.27.12-1-18668	34	1	1	0	0	0	0	0	0	0	0	NA	NA	NA	8	10	165	492	166	0	0	0	0	0	1	0	0	0.006
.	19.01.15-20.27.16-1-18671	62	2	2	0	0	0	0	1	1	0	0	NA	NA	NA	20	23	168	500	168	0	0	0	0	1	0	0	0.002	0
.	19.01.15-20.27.16-1-18673	257	18	18	5	0	3	646	16	16	0	0	NA	NA	NA	81	62	177	525	173	123	369	154	16	55	1	0.09	0.105	0.006
.	19.01.15-20.27.16-1-18675	128	6	6	0	0	0	626	4	4	0	0	NA	NA	NA	38	46	170	518	171	117	356	153	7	11	3	0.041	0.021	0.018
.	19.01.15-20.27.20-1-18676	63	2	2	0	0	0	611	1	1	0	0	NA	NA	NA	18	24	170	501	166	118	344	149	2	0	3	0.012	0	0.018
.	19.01.15-20.27.21-1-18677	60	2	2	0	0	0	605	1	1	0	0	NA	NA	NA	27	24	166	504	167	113	343	149	2	4	0	0.012	0.008	0
.	19.01.15-20.27.26-1-18693	238	20	20	9	0	3	639	16	16	0	0	NA	NA	NA	73	60	170	526	177	118	363	158	33	31	11	0.194	0.059	0.062
.	19.01.15-20.27.31-1-18694	145	8	8	2	0	2	632	7	7	0	0	NA	NA	NA	47	48	174	515	172	120	355	157	4	18	9	0.023	0.035	0.052
.	19.01.15-20.27.34-1-18695	91	3	3	1	0	0	619	2	2	0	0	NA	NA	NA	27	33	165	511	170	114	354	151	0	6	2	0	0.012	0.012
.	19.01.15-20.27.35-1-18696	114	9	9	1	0	1	630	7	7	0	0	NA	NA	NA	40	48	169	522	170	114	365	151	0	29	2	0	0.056	0.012
.	19.01.15-20.27.36-1-18697	93	4	4	1	0	1	606	3	3	0	0	NA	NA	NA	34	33	168	512	166	114	348	144	3	7	2	0.018	0.014	0.012
.	19.01.15-20.27.36-1-18698	232	18	18	3	0	2	648	16	16	0	0	NA	NA	NA	72	73	181	527	178	129	363	156	12	25	11	0.066	0.047	0.062
.	19.01.15-20.27.43-1-18699	240	30	30	7	0	4	650	27	27	0	0	NA	NA	NA	81	85	181	538	179	126	370	154	26	70	6	0.144	0.13	0.034
.	19.01.15-20.27.51-1-18703	36	1	1	0	0	0	0	0	0	0	0	NA	NA	NA	11	16	165	500	164	0	0	0	3	0	0	0.018	0	0
.	19.01.15-20.27.55-1-18707	121	11	11	2	0	1	612	10	10	0	0	NA	NA	NA	40	32	166	511	168	114	351	147	4	21	6	0.024	0.041	0.036
.	19.01.15-20.27.57-1-18708	96	8	8	2	0	2	602	7	7	0	0	NA	NA	NA	36	23	169	498	169	114	339	149	7	16	6	0.041	0.032	0.036
.	19.01.15-20.27.58-1-18710	146	6	6	1	0	0	631	5	5	0	0	NA	NA	NA	38	43	174	510	172	122	354	155	0	10	6	0	0.02	0.035
.	19.01.15-20.27.58-1-18711	122	5	5	3	0	2	627	4	4	0	0	NA	NA	NA	35	41	173	510	171	122	354	151	3	19	2	0.017	0.037	0.012
.	19.01.15-20.27.58-1-18712	178	24	24	5	0	3	638	19	19	0	0	NA	NA	NA	47	54	173	526	168	121	366	151	29	45	6	0.168	0.086	0.036
.	19.01.15-20.28.03-1-18718	118	10	10	5	0	4	629	8	8	0	0	NA	NA	NA	44	48	173	512	176	119	353	157	0	21	15	0	0.041	0.085
.	19.01.15-20.28.12-1-18726	86	4	4	0	0	0	610	3	3	0	0	NA	NA	NA	28	28	168	506	167	113	347	150	0	5	4	0	0.01	0.024
.	19.01.15-20.28.17-1-18731	59	2	2	2	0	2	613	1	1	0	0	NA	NA	NA	14	23	166	503	167	113	349	151	0	5	0	0	0.01	0
.	19.01.15-20.28.18-1-18732	151	16	16	4	0	4	622	14	14	0	0	NA	NA	NA	43	37	171	511	168	119	354	149	12	41	0	0.07	0.08	0
.	19.01.15-20.28.19-1-18737	34	1	1	1	0	1	0	0	0	0	0	NA	NA	NA	7	13	166	496	164	0	0	0	2	0	0	0.012	0	0
.	19.01.15-20.28.19-1-18738	123	9	9	0	0	0	618	8	8	0	0	NA	NA	NA	45	34	166	507	174	113	349	156	12	3	14	0.072	0.006	0.08
.	19.01.15-20.28.24-1-18758	180	37	37	19	0	14	622	32	32	0	0	NA	NA	NA	55	44	171	514	172	117	352	153	23	86	15	0.135	0.167	0.087
.	19.01.15-20.28.26-1-18760	34	1	1	0	0	0	0	0	0	0	0	NA	NA	NA	17	7	163	494	163	0	0	0	0	0	2	0	0	0.012
.	19.01.15-20.28.30-1-18761	90	6	6	1	0	1	602	4	4	0	0	NA	NA	NA	22	20	166	503	164	111	344	147	11	1	3	0.066	0.002	0.018
.	19.01.15-20.28.31-1-18762	31	1	1	0	0	0	0	0	0	0	0	NA	NA	NA	7	7	166	492	162	0	0	0	0	0	0	0	0	0
.	19.01.15-20.28.33-1-18763	34	1	1	0	0	0	0	0	0	0	0	NA	NA	NA	9	7	166	490	164	0	0	0	0	2	0	0	0.004	0
.	19.01.15-20.28.34-1-18764	87	4	4	1	0	1	617	3	3	0	0	NA	NA	NA	36	34	166	508	173	112	351	154	8	15	0	0.048	0.03	0
.	19.01.15-20.28.36-1-18765	118	7	7	2	0	2	615	5	5	0	0	NA	NA	NA	40	37	168	511	171	115	349	151	9	12	0	0.054	0.023	0
.	19.01.15-20.28.44-1-18766	90	7	7	4	0	3	612	5	5	0	0	NA	NA	NA	37	30	171	504	168	117	346	149	4	16	8	0.023	0.032	0.048
.	19.01.15-20.28.45-1-18767	171	14	14	4	0	3	637	13	13	0	0	NA	NA	NA	55	60	184	521	168	131	360	146	20	34	4	0.109	0.065	0.024
.	19.01.15-20.28.48-1-18768	91	3	3	3	0	1	622	0	0	0	0	NA	NA	NA	27	33	172	504	170	119	349	154	2	0	6	0.012	0	0.035
.	19.01.15-20.28.49-1-18769	84	8	8	3	0	2	617	7	7	0	0	NA	NA	NA	22	31	169	507	168	116	348	153	14	19	0	0.083	0.037	0
.	19.01.15-20.28.50-1-18770	58	2	2	0	0	0	0	1	1	0	0	NA	NA	NA	13	21	165	504	165	0	0	0	0	4	0	0	0.008	0
.	19.01.15-20.28.54-1-18774	230	29	29	10	0	8	650	26	26	0	0	NA	NA	NA	66	74	185	528	174	128	365	157	34	61	7	0.184	0.116	0.04
.	19.01.15-20.28.55-1-18775	149	11	11	4	0	4	626	9	9	0	0	NA	NA	NA	33	45	176	512	170	122	353	151	17	25	3	0.097	0.049	0.018
.	19.01.15-20.28.56-1-18776	138	7	7	5	0	2	622	6	6	0	0	NA	NA	NA	40	42	171	508	176	117	349	156	14	22	0	0.082	0.043	0
.	19.01.15-20.29.04-1-18783	87	6	6	2	0	1	608	4	4	0	0	NA	NA	NA	25	28	167	505	169	116	342	150	3	11	5	0.018	0.022	0.03
.	19.01.15-20.29.08-1-18788	262	22	22	5	0	5	653	18	18	0	0	NA	NA	NA	76	78	180	533	178	125	373	155	19	50	17	0.106	0.094	0.096
.	19.01.15-20.29.13-1-18791	156	23	23	7	0	7	625	21	21	0	0	NA	NA	NA	37	43	170	515	171	114	357	154	12	41	5	0.071	0.08	0.029
.	19.01.15-20.29.22-1-18797	181	20	20	5	0	5	625	17	17	0	0	NA	NA	NA	42	44	171	517	169	118	358	149	30	39	6	0.175	0.075	0.036
.	19.01.15-20.29.22-1-18798	269	51	51	17	0	12	658	44	44	0	0	NA	NA	NA	95	76	176	537	176	123	380	155	61	114	13	0.347	0.212	0.074
.	19.01.15-20.29.22-1-18799	59	2	2	0	0	0	594	1	1	0	0	NA	NA	NA	32	17	165	500	165	114	338	142	0	5	2	0	0.01	0.012
.	19.01.15-20.29.23-1-18800	203	28	28	7	0	6	639	24	24	0	0	NA	NA	NA	70	65	176	528	174	122	364	153	35	94	4	0.199	0.178	0.023
.	19.01.15-20.29.34-1-18816	65	3	3	1	0	1	608	2	2	0	0	NA	NA	NA	22	25	168	503	167	114	344	150	0	5	2	0	0.01	0.012
.	19.01.15-20.29.39-1-18817	31	1	1	0	0	0	0	0	0	0	0	NA	NA	NA	8	4	163	490	164	0	0	0	0	0	1	0	0	0.006
.	19.01.15-20.29.41-1-18819	131	12	12	2	0	1	615	10	10	0	0	NA	NA	NA	37	30	168	506	169	119	346	150	13	19	0	0.077	0.038	0
.	19.01.15-20.29.42-1-18820	98	10	10	3	0	3	617	9	9	0	0	NA	NA	NA	35	36	173	505	171	118	348	151	7	20	0	0.04	0.04	0
.	19.01.15-20.29.48-1-18824	58	2	2	0	0	0	149	1	1	0	0	NA	NA	NA	17	14	166	493	168	28	91	30	0	2	2	0	0.004	0.012
.	19.01.15-20.29.50-1-18825	118	13	13	4	0	3	617	12	12	0	0	NA	NA	NA	58	34	168	507	172	115	347	155	19	17	5	0.113	0.034	0.029
.	19.01.15-20.30.01-1-18833	121	13	13	4	0	3	632	11	11	0	0	NA	NA	NA	31	48	174	517	170	123	359	150	12	33	1	0.069	0.064	0.006
.	19.01.15-20.30.03-1-18839	263	54	54	14	0	7	659	51	51	0	0	NA	NA	NA	64	78	175	542	174	119	383	157	77	77	20	0.44	0.142	0.115
.	19.01.15-20.30.06-1-18844	118	7	7	2	0	1	620	5	5	0	0	NA	NA	NA	33	34	169	511	167	113	358	149	13	9	11	0.077	0.018	0.066
.	19.01.15-20.30.09-1-18848	37	1	1	0	0	0	0	0	0	0	0	NA	NA	NA	4	9	164	494	164	0	0	0	0	7	0	0	0.014	0
.	19.01.15-20.30.11-1-18849	225	39	39	13	0	10	634	36	36	0	0	NA	NA	NA	80	64	175	529	173	118	365	151	43	106	15	0.246	0.2	0.087
.	19.01.15-20.30.11-1-18850	121	17	17	3	0	2	624	15	15	0	0	NA	NA	NA	48	49	173	521	168	118	357	149	9	33	2	0.052	0.063	0.012
.	19.01.15-20.30.13-1-18851	63	3	3	0	0	0	610	2	2	0	0	NA	NA	NA	23	24	167	504	166	113	348	149	0	16	0	0	0.032	0
.	19.01.15-20.30.21-1-18856	178	10	10	4	0	3	629	9	9	0	0	NA	NA	NA	54	44	176	512	169	122	354	153	11	24	4	0.062	0.047	0.024
.	19.01.15-20.30.31-1-18877	257	37	37	12	0	6	658	33	33	0	0	NA	NA	NA	71	84	180	537	180	125	373	160	44	82	23	0.244	0.153	0.128
.	19.01.15-20.30.33-1-18878	163	9	9	2	0	1	619	8	8	0	0	NA	NA	NA	46	36	170	513	166	115	354	150	7	13	5	0.041	0.025	0.03
.	19.01.15-20.30.35-1-18879	32	1	1	0	0	0	0	0	0	0	0	NA	NA	NA	8	10	165	495	163	0	0	0	0	0	2	0	0	0.012
.	19.01.15-20.30.42-1-18880	173	14	14	5	0	4	642	11	11	0	0	NA	NA	NA	56	57	173	523	174	120	366	156	6	30	5	0.035	0.057	0.029
.	19.01.15-20.30.47-1-18881	32	1	1	0	0	0	0	0	0	0	0	NA	NA	NA	7	12	167	493	165	0	0	0	0	1	0	0	0.002	0
.	19.01.15-20.30.50-1-18882	206	21	21	7	0	5	636	19	19	0	0	NA	NA	NA	60	60	178	519	176	123	357	156	8	68	2	0.045	0.131	0.011
.	19.01.15-20.30.56-1-18887	91	10	10	2	0	2	613	7	7	0	0	NA	NA	NA	25	31	168	507	169	116	349	148	0	18	0	0	0.036	0
.	19.01.15-20.30.56-1-18888	63	3	3	1	0	1	610	2	2	0	0	NA	NA	NA	20	25	167	505	166	115	348	147	4	4	0	0.024	0.008	0
.	19.01.15-20.31.00-1-18891	30	1	1	0	0	0	0	0	0	0	0	NA	NA	NA	9	9	165	494	163	0	0	0	0	0	0	0	0	0
.	19.01.15-20.31.02-1-18895	171	20	20	4	0	4	636	19	19	0	0	NA	NA	NA	49	54	175	517	175	123	357	156	16	32	3	0.091	0.062	0.017
.	19.01.15-20.31.14-1-18943	59	4	4	0	0	0	595	3	3	0	0	NA	NA	NA	35	19	170	498	164	116	334	145	2	9	0	0.012	0.018	0
.	19.01.15-20.31.17-1-18948	124	8	8	0	0	0	619	7	7	0	0	NA	NA	NA	35	34	168	509	170	114	353	152	5	14	0	0.03	0.028	0
.	19.01.15-20.31.20-1-18949	120	13	13	5	0	5	626	12	12	0	0	NA	NA	NA	32	48	169	520	172	117	358	151	10	12	9	0.059	0.023	0.052
.	19.01.15-20.31.28-1-18965	33	1	1	0	0	0	0	0	0	0	0	NA	NA	NA	12	13	164	494	168	0	0	0	2	0	0	0.012	0	0
.	19.01.15-20.31.31-1-18966	178	32	32	7	0	4	627	27	27	0	0	NA	NA	NA	54	48	175	516	170	121	352	154	9	97	1	0.051	0.188	0.006
.	19.01.15-20.31.32-1-18967	236	24	24	8	0	6	641	21	21	0	0	NA	NA	NA	77	65	173	528	177	119	365	157	38	54	2	0.22	0.102	0.011
.	19.01.15-20.31.32-1-18968	153	14	14	3	0	3	623	12	12	0	0	NA	NA	NA	53	37	168	507	175	114	353	156	15	34	0	0.089	0.067	0
.	19.01.15-20.31.35-1-18969	169	16	16	4	0	2	632	14	14	0	0	NA	NA	NA	62	56	170	527	172	115	366	151	12	34	0	0.071	0.065	0
.	19.01.15-20.31.43-1-18970	37	1	1	0	0	0	0	0	0	0	0	NA	NA	NA	14	12	167	494	164	0	0	0	0	1	0	0	0.002	0
.	19.01.15-20.31.43-1-18971	59	2	2	0	0	0	603	1	1	0	0	NA	NA	NA	27	19	168	499	165	113	342	148	4	4	0	0.024	0.008	0
.	19.01.15-20.31.46-1-18976	87	4	4	1	0	1	611	3	3	0	0	NA	NA	NA	18	24	167	503	167	114	348	149	3	5	0	0.018	0.01	0
.	19.01.15-20.31.46-1-18977	210	24	24	5	0	4	657	18	18	0	0	NA	NA	NA	64	72	176	527	182	125	369	163	10	66	17	0.057	0.125	0.093
.	19.01.15-20.31.52-1-18978	261	19	19	8	0	5	659	17	17	0	0	NA	NA	NA	82	79	175	543	174	119	384	156	37	40	0	0.211	0.074	0
.	19.01.15-20.31.58-1-18982	66	3	3	0	0	0	607	1	1	0	0	NA	NA	NA	24	31	170	508	166	115	343	149	0	9	0	0	0.018	0
.	19.01.15-20.31.59-1-18985	146	14	14	4	0	4	627	13	13	0	0	NA	NA	NA	32	43	168	513	175	116	352	159	12	30	1	0.071	0.058	0.006
.	19.01.15-20.32.02-1-18989	125	5	5	1	0	1	618	4	4	0	0	NA	NA	NA	30	33	172	506	168	119	349	150	0	21	0	0	0.042	0
.	19.01.15-20.32.12-1-18998	94	5	5	1	0	1	612	3	3	0	0	NA	NA	NA	35	29	172	504	166	119	348	145	0	4	6	0	0.008	0.036
.	19.01.15-20.32.12-1-18999	91	17	17	4	0	2	615	16	16	0	0	NA	NA	NA	35	34	175	502	170	120	344	151	26	25	4	0.149	0.05	0.024
.	19.01.15-20.32.18-1-19004	170	16	16	3	0	3	626	15	15	0	0	NA	NA	NA	56	44	170	519	168	116	358	152	16	28	19	0.094	0.054	0.113
.	19.01.15-20.32.20-1-19005	31	1	1	0	0	0	0	0	0	0	0	NA	NA	NA	8	10	165	495	163	0	0	0	0	2	0	0	0.004	0
.	19.01.15-20.32.22-1-19006	145	13	13	5	0	4	615	11	11	0	0	NA	NA	NA	35	37	166	512	172	111	351	153	22	24	7	0.133	0.047	0.041
.	19.01.15-20.32.22-1-19007	65	3	3	1	0	1	608	2	2	0	0	NA	NA	NA	23	22	166	501	168	113	345	150	7	1	0	0.042	0.002	0
.	19.01.15-20.32.25-1-19023	152	21	21	10	0	7	617	18	18	0	0	NA	NA	NA	49	35	166	511	171	111	353	153	5	45	15	0.03	0.088	0.088
.	19.01.15-20.32.33-1-19028	34	1	1	0	0	0	0	0	0	0	0	NA	NA	NA	11	7	163	493	164	0	0	0	0	1	0	0	0.002	0
.	19.01.15-20.32.35-1-19029	150	32	32	7	0	6	628	29	29	0	0	NA	NA	NA	48	49	173	519	170	121	355	152	45	49	17	0.26	0.094	0.1
.	19.01.15-20.32.36-1-19030	88	4	4	0	0	0	617	3	3	0	0	NA	NA	NA	32	34	167	509	171	115	349	153	0	9	0	0	0.018	0
.	19.01.15-20.32.37-1-19031	72	3	3	0	0	0	606	2	2	0	0	NA	NA	NA	25	26	169	504	166	114	345	147	0	5	2	0	0.01	0.012
.	19.01.15-20.32.38-1-19032	249	16	16	3	0	3	653	15	15	0	0	NA	NA	NA	76	72	178	531	176	125	369	159	14	43	0	0.079	0.081	0
.	19.01.15-20.32.47-1-19033	111	10	10	2	0	1	622	8	8	0	0	NA	NA	NA	45	39	173	511	168	118	356	148	13	36	2	0.075	0.07	0.012
.	19.01.15-20.32.53-1-19034	93	10	10	1	0	0	609	7	7	0	0	NA	NA	NA	26	29	170	505	167	117	347	145	10	19	3	0.059	0.038	0.018
.	19.01.15-20.32.53-1-19038	120	5	5	1	0	0	610	3	3	0	0	NA	NA	NA	41	33	169	508	169	116	345	149	12	5	0	0.071	0.01	0
.	19.01.15-20.32.55-1-19039	99	11	11	2	0	2	601	9	9	0	0	NA	NA	NA	35	20	168	499	166	115	339	147	6	24	1	0.036	0.048	0.006
.	19.01.15-20.32.57-1-19041	184	11	11	3	0	1	625	9	9	0	0	NA	NA	NA	46	40	172	515	166	120	358	147	8	19	3	0.047	0.037	0.018
.	19.01.15-20.33.04-1-19050	93	6	6	3	0	3	613	4	4	0	0	NA	NA	NA	30	28	167	501	173	116	343	154	13	10	2	0.078	0.02	0.012
.	19.01.15-20.33.14-1-19055	145	5	5	1	0	1	634	4	4	0	0	NA	NA	NA	47	48	175	511	175	123	353	158	3	12	0	0.017	0.023	0
.	19.01.15-20.33.17-1-19059	123	6	6	1	0	1	617	5	5	0	0	NA	NA	NA	31	28	168	502	171	117	346	154	7	4	5	0.042	0.008	0.029
.	19.01.15-20.33.18-1-19061	34	1	1	0	0	0	0	0	0	0	0	NA	NA	NA	10	9	165	494	163	0	0	0	0	0	2	0	0	0.012
.	19.01.15-20.33.20-1-19062	205	20	20	6	0	4	645	19	19	0	0	NA	NA	NA	54	61	175	526	173	122	365	158	6	44	2	0.034	0.084	0.012
.	19.01.15-20.33.20-1-19063	181	9	9	2	0	1	633	6	6	0	0	NA	NA	NA	60	54	179	515	173	126	351	156	16	18	8	0.089	0.035	0.046
.	19.01.15-20.33.20-1-19064	119	14	14	4	0	3	617	13	13	0	0	NA	NA	NA	38	37	174	505	171	121	346	150	9	32	5	0.052	0.063	0.029
.	19.01.15-20.33.22-1-19065	197	19	19	4	0	3	626	17	17	0	0	NA	NA	NA	55	43	169	513	174	115	357	154	27	34	7	0.16	0.066	0.04
.	19.01.15-20.33.26-1-19082	127	14	14	5	0	2	619	13	13	0	0	NA	NA	NA	30	41	170	513	171	117	353	149	13	20	9	0.076	0.039	0.053
.	19.01.15-20.33.30-1-19083	33	1	1	0	0	0	0	0	0	0	0	NA	NA	NA	12	5	165	491	162	0	0	0	0	3	0	0	0.006	0
.	19.01.15-20.33.33-1-19084	206	41	41	13	0	11	639	38	38	0	0	NA	NA	NA	75	66	176	522	181	119	358	162	51	100	13	0.29	0.192	0.072
.	19.01.15-20.33.34-1-19085	118	12	12	4	0	1	619	11	11	0	0	NA	NA	NA	35	37	167	512	171	113	354	152	7	45	4	0.042	0.088	0.023
.	19.01.15-20.33.35-1-19086	35	1	1	1	0	1	0	0	0	0	0	NA	NA	NA	8	9	165	491	166	0	0	0	0	1	0	0	0.002	0
.	19.01.15-20.33.38-1-19087	33	1	1	1	0	1	0	0	0	0	0	NA	NA	NA	5	9	168	492	162	0	0	0	0	0	0	0	0	0
.	19.01.15-20.33.40-1-19088	146	6	6	2	0	2	623	5	5	0	0	NA	NA	NA	46	37	175	510	165	120	356	147	9	19	0	0.051	0.037	0
.	19.01.15-20.33.45-1-19089	33	1	1	0	0	0	0	0	0	0	0	NA	NA	NA	13	8	164	494	163	0	0	0	0	1	0	0	0.002	0
.	19.01.15-20.33.46-1-19090	119	11	11	6	0	3	616	10	10	0	0	NA	NA	NA	42	37	170	510	170	118	350	148	10	19	1	0.059	0.037	0.006
.	19.01.15-20.33.49-1-19094	197	11	11	3	0	3	631	10	10	0	0	NA	NA	NA	43	47	174	514	172	120	357	154	5	39	3	0.029	0.076	0.017
.	19.01.15-20.33.52-1-19095	115	17	17	5	0	5	632	15	15	0	0	NA	NA	NA	33	45	176	510	172	123	355	154	19	41	3	0.108	0.08	0.017
.	19.01.15-20.33.53-1-19099	31	1	1	0	0	0	0	0	0	0	0	NA	NA	NA	8	2	163	489	163	0	0	0	0	1	0	0	0.002	0
.	19.01.15-20.33.56-1-19100	59	2	2	0	0	0	0	1	1	0	0	NA	NA	NA	13	18	165	498	168	0	0	0	2	0	0	0.012	0	0
.	19.01.15-20.33.58-1-19103	228	12	12	4	0	3	648	11	11	0	0	NA	NA	NA	58	61	177	527	170	126	372	150	11	23	15	0.062	0.044	0.088
.	19.01.15-20.34.00-1-19105	144	16	16	4	0	2	634	14	14	0	0	NA	NA	NA	49	54	176	517	174	122	355	157	16	55	7	0.091	0.106	0.04
.	19.01.15-20.34.01-1-19106	143	9	9	2	0	1	633	7	7	0	0	NA	NA	NA	48	47	169	520	171	115	365	153	6	37	7	0.036	0.071	0.041
.	19.01.15-20.34.04-1-19111	32	1	1	1	0	1	0	0	0	0	0	NA	NA	NA	10	7	163	492	165	0	0	0	0	0	0	0	0	0
.	19.01.15-20.34.06-1-19113	64	4	4	1	0	1	606	3	3	0	0	NA	NA	NA	19	21	169	501	164	116	344	146	0	6	3	0	0.012	0.018
.	19.01.15-20.34.18-1-19123	56	2	2	0	0	0	99	1	1	0	0	NA	NA	NA	17	22	167	500	168	20	55	24	0	0	2	0	0	0.012
.	19.01.15-20.34.19-1-19124	59	2	2	0	0	0	153	1	1	0	0	NA	NA	NA	20	15	164	497	167	22	90	41	0	2	0	0	0.004	0
.	19.01.15-20.34.23-1-19125	159	41	41	14	0	9	633	35	35	0	0	NA	NA	NA	51	53	173	524	169	119	365	149	34	94	6	0.197	0.179	0.036
.	19.01.15-20.34.25-1-19141	240	22	22	5	0	4	651	20	20	0	0	NA	NA	NA	78	68	177	529	175	124	368	159	14	46	2	0.079	0.087	0.011
.	19.01.15-20.34.28-1-19142	175	15	15	3	0	1	631	13	13	0	0	NA	NA	NA	54	53	172	522	172	116	361	154	5	34	0	0.029	0.065	0
.	19.01.15-20.34.29-1-19147	147	11	11	5	0	4	620	9	9	0	0	NA	NA	NA	43	41	171	513	170	117	354	149	0	41	2	0	0.08	0.012
.	19.01.15-20.34.30-1-19148	90	3	3	0	0	0	613	2	2	0	0	NA	NA	NA	31	30	165	511	167	113	351	149	6	12	0	0.036	0.023	0
.	19.01.15-20.34.33-1-19149	149	9	9	3	0	1	626	7	7	0	0	NA	NA	NA	54	51	172	522	170	116	360	150	23	11	0	0.134	0.021	0
.	19.01.15-20.34.37-1-19150	121	5	5	1	0	1	631	4	4	0	0	NA	NA	NA	35	48	173	515	173	119	356	156	11	8	0	0.064	0.016	0
.	19.01.15-20.34.39-1-19151	144	10	10	3	0	2	635	9	9	0	0	NA	NA	NA	49	56	177	520	172	123	360	152	23	15	6	0.13	0.029	0.035
.	19.01.15-20.34.52-1-19153	87	5	5	0	0	0	623	3	3	0	0	NA	NA	NA	29	32	172	506	167	121	351	151	3	5	0	0.017	0.01	0
.	19.01.15-20.34.56-1-19157	119	12	12	4	0	4	623	9	9	0	0	NA	NA	NA	41	43	171	515	170	117	353	153	9	31	9	0.053	0.06	0.053
.	19.01.15-20.34.56-1-19158	59	3	3	2	0	2	200	2	2	0	0	NA	NA	NA	18	12	165	494	166	37	119	44	3	2	0	0.018	0.004	0
.	19.01.15-20.34.56-1-19159	95	5	5	0	0	0	613	4	4	0	0	NA	NA	NA	34	37	174	507	169	119	346	148	2	6	4	0.011	0.012	0.024
.	19.01.15-20.34.59-1-19162	158	15	15	4	0	3	629	14	14	0	0	NA	NA	NA	52	46	168	517	174	115	359	155	28	34	11	0.167	0.066	0.063
.	19.01.15-20.35.03-1-19167	156	8	8	4	0	3	628	7	7	0	0	NA	NA	NA	50	47	174	516	170	121	356	151	9	20	4	0.052	0.039	0.024
.	19.01.15-20.35.06-1-19171	61	2	2	1	0	1	613	1	1	0	0	NA	NA	NA	24	29	171	507	164	119	348	146	3	1	0	0.018	0.002	0
.	19.01.15-20.35.06-1-19172	58	3	3	0	0	0	610	2	2	0	0	NA	NA	NA	29	29	170	504	168	115	346	149	2	10	0	0.012	0.02	0
.	19.01.15-20.35.17-1-19180	58	2	2	0	0	0	150	1	1	0	0	NA	NA	NA	15	16	165	502	162	32	85	33	0	1	0	0	0.002	0
.	19.01.15-20.35.23-1-19181	115	7	7	2	0	2	621	6	6	0	0	NA	NA	NA	27	35	172	506	170	119	351	151	7	28	0	0.041	0.055	0
.	19.01.15-20.35.24-1-19197	213	9	9	2	0	1	640	8	8	0	0	NA	NA	NA	77	63	179	522	175	125	360	155	20	30	6	0.112	0.057	0.034
.	19.01.15-20.35.26-1-19198	92	9	9	2	0	1	622	8	8	0	0	NA	NA	NA	40	35	167	510	171	116	351	155	5	25	0	0.03	0.049	0
.	19.01.15-20.35.26-1-19199	153	16	16	5	0	4	622	15	15	0	0	NA	NA	NA	47	42	176	509	170	123	351	148	10	50	12	0.057	0.098	0.071
.	19.01.15-20.35.27-1-19200	113	6	6	1	0	1	618	5	5	0	0	NA	NA	NA	45	35	169	509	170	113	353	152	0	12	2	0	0.024	0.012
.	19.01.15-20.35.28-1-19201	119	10	10	1	0	1	621	8	8	0	0	NA	NA	NA	40	38	171	511	169	116	353	152	4	44	0	0.023	0.086	0
.	19.01.15-20.35.32-1-19203	284	18	18	4	0	2	649	16	16	0	0	NA	NA	NA	82	72	177	532	176	120	372	157	15	28	4	0.085	0.053	0.023
.	19.01.15-20.35.36-1-19204	154	15	15	4	0	3	626	12	12	0	0	NA	NA	NA	59	42	171	514	170	116	358	152	22	25	2	0.129	0.049	0.012
.	19.01.15-20.35.44-1-19205	155	24	24	3	0	1	633	23	23	0	0	NA	NA	NA	50	57	178	518	174	118	358	157	26	73	7	0.146	0.141	0.04
.	19.01.15-20.35.46-1-19206	36	1	1	0	0	0	0	0	0	0	0	NA	NA	NA	11	12	167	496	162	0	0	0	0	2	0	0	0.004	0
.	19.01.15-20.35.46-1-19207	131	8	8	1	0	0	621	5	5	0	0	NA	NA	NA	45	37	170	510	170	116	352	153	0	14	3	0	0.027	0.018
.	19.01.15-20.35.49-1-19211	87	6	6	0	0	0	606	4	4	0	0	NA	NA	NA	22	21	166	501	167	114	344	148	1	9	6	0.006	0.018	0.036
.	19.01.15-20.35.54-1-19215	262	46	46	12	0	11	651	43	43	0	0	NA	NA	NA	93	74	178	535	174	124	373	154	31	120	13	0.174	0.224	0.075
.	19.01.15-20.35.54-1-19216	204	8	8	1	0	1	638	7	7	0	0	NA	NA	NA	72	59	174	528	170	121	368	149	1	23	3	0.006	0.044	0.018
.	19.01.15-20.36.01-1-19222	35	1	1	1	0	1	0	0	0	0	0	NA	NA	NA	10	9	165	494	163	0	0	0	0	2	0	0	0.004	0
.	19.01.15-20.36.04-1-19226	131	10	10	2	0	2	621	8	8	0	0	NA	NA	NA	44	43	174	513	169	117	354	150	10	20	2	0.057	0.039	0.012
.	19.01.15-20.36.05-1-19228	86	3	3	1	0	1	618	2	2	0	0	NA	NA	NA	28	41	173	512	169	118	354	146	0	10	0	0	0.02	0
.	19.01.15-20.36.07-1-19231	148	13	13	2	0	2	634	11	11	0	0	NA	NA	NA	43	51	173	518	173	119	361	154	6	26	0	0.035	0.05	0
.	19.01.15-20.36.20-1-19240	204	29	29	9	0	9	642	27	27	0	0	NA	NA	NA	60	58	172	522	177	120	365	157	16	69	10	0.093	0.132	0.056
.	19.01.15-20.36.20-1-19241	147	10	10	4	0	2	625	9	9	0	0	NA	NA	NA	51	44	170	520	167	119	357	149	18	16	4	0.106	0.031	0.024
.	19.01.15-20.36.29-1-19265	150	6	6	1	0	0	626	5	5	0	0	NA	NA	NA	43	50	172	517	174	117	355	154	9	6	5	0.052	0.012	0.029
.	19.01.15-20.36.31-1-19270	30	1	1	0	0	0	0	0	0	0	0	NA	NA	NA	12	7	165	492	163	0	0	0	0	0	0	0	0	0
.	19.01.15-20.36.39-1-19271	158	12	12	7	0	6	640	10	10	0	0	NA	NA	NA	50	60	167	531	175	114	369	157	22	31	3	0.132	0.058	0.017
.	19.01.15-20.36.46-1-19273	247	24	24	11	0	8	645	19	19	0	0	NA	NA	NA	68	64	174	530	173	122	366	157	23	54	12	0.132	0.102	0.069
.	19.01.15-20.36.49-1-19274	212	29	29	14	0	11	637	27	27	0	0	NA	NA	NA	69	63	180	523	173	126	358	153	29	71	3	0.161	0.136	0.017
.	19.01.15-20.36.50-1-19275	183	31	31	14	0	9	642	27	27	0	0	NA	NA	NA	45	60	174	521	178	119	362	161	46	61	3	0.264	0.117	0.017
.	19.01.15-20.36.50-1-19276	95	7	7	1	0	1	608	6	6	0	0	NA	NA	NA	38	26	171	504	164	118	344	146	9	13	3	0.053	0.026	0.018
.	19.01.15-20.36.56-1-19280	238	12	12	2	0	0	656	10	10	0	0	NA	NA	NA	76	76	179	534	176	127	373	156	17	29	9	0.095	0.054	0.051
.	19.01.15-20.37.06-1-19291	143	14	14	5	0	4	627	13	13	0	0	NA	NA	NA	42	44	172	514	171	119	357	151	8	41	6	0.047	0.08	0.035
.	19.01.15-20.37.15-1-19298	179	20	20	10	0	6	629	19	19	0	0	NA	NA	NA	46	47	176	511	173	123	353	153	20	55	8	0.114	0.108	0.046
.	19.01.15-20.37.16-1-19299	202	34	34	7	0	5	651	28	28	0	0	NA	NA	NA	74	72	183	525	177	128	365	158	49	45	25	0.268	0.086	0.141
.	19.01.15-20.37.20-1-19301	35	1	1	0	0	0	0	0	0	0	0	NA	NA	NA	5	8	165	492	164	0	0	0	0	0	0	0	0	0
.	19.01.15-20.37.23-1-19302	355	52	52	15	0	5	678	47	47	0	0	NA	NA	NA	80	93	182	545	179	129	389	160	58	111	18	0.319	0.204	0.101
.	19.01.15-20.37.39-1-19318	59	2	2	1	0	1	400	1	1	0	0	NA	NA	NA	11	20	169	497	167	78	230	92	0	8	0	0	0.016	0
.	19.01.15-20.37.39-1-19319	144	16	16	4	0	3	615	13	13	0	0	NA	NA	NA	53	42	171	515	169	119	350	146	13	66	0	0.076	0.128	0
.	19.01.15-20.37.40-1-19320	34	1	1	0	0	0	0	0	0	0	0	NA	NA	NA	12	7	165	492	163	0	0	0	0	0	0	0	0	0
.	19.01.15-20.37.41-1-19321	198	16	16	4	0	2	631	15	15	0	0	NA	NA	NA	64	47	167	518	175	116	359	156	33	39	0	0.198	0.075	0
.	19.01.15-20.37.42-1-19322	59	3	3	2	0	2	599	2	2	0	0	NA	NA	NA	28	23	167	504	165	110	344	145	10	1	0	0.06	0.002	0
.	19.01.15-20.37.43-1-19323	34	1	1	0	0	0	0	0	0	0	0	NA	NA	NA	6	7	164	494	162	0	0	0	0	0	1	0	0	0.006
.	19.01.15-20.37.46-1-19324	238	38	38	17	0	13	656	33	33	0	0	NA	NA	NA	79	82	182	539	174	126	375	155	40	88	22	0.22	0.163	0.126
.	19.01.15-20.37.52-1-19328	270	17	17	4	0	3	660	15	15	0	0	NA	NA	NA	83	74	176	533	178	123	376	161	23	40	7	0.131	0.075	0.039
.	19.01.15-20.37.56-1-19332	128	4	4	1	0	1	623	3	3	0	0	NA	NA	NA	40	43	172	515	169	118	359	146	0	4	11	0	0.008	0.065
.	19.01.15-20.38.04-1-19341	231	17	17	4	0	4	650	16	16	0	0	NA	NA	NA	83	72	178	536	171	126	373	151	10	55	4	0.056	0.103	0.023
.	19.01.15-20.38.14-1-19348	116	5	5	2	0	2	624	4	4	0	0	NA	NA	NA	42	42	174	514	167	122	350	152	0	18	0	0	0.035	0
.	19.01.15-20.38.17-1-19352	173	11	11	2	0	2	638	10	10	0	0	NA	NA	NA	56	59	183	515	174	129	356	153	0	33	7	0	0.064	0.04
.	19.01.15-20.38.25-1-19372	116	8	8	1	0	1	613	7	7	0	0	NA	NA	NA	32	32	171	506	168	118	349	146	8	16	0	0.047	0.032	0
.	19.01.15-20.38.28-1-19374	203	33	33	7	0	5	654	31	31	0	0	NA	NA	NA	76	71	184	527	173	129	372	153	49	65	19	0.266	0.123	0.11
.	19.01.15-20.38.34-1-19379	184	24	24	6	0	5	641	22	22	0	0	NA	NA	NA	71	64	178	518	181	123	358	160	10	91	3	0.056	0.176	0.017
.	19.01.15-20.38.35-1-19380	229	27	27	10	0	8	636	22	22	0	0	NA	NA	NA	86	56	179	518	172	122	363	151	27	90	4	0.151	0.174	0.023
.	19.01.15-20.38.41-1-19381	205	50	50	12	0	8	646	43	43	0	0	NA	NA	NA	76	63	175	531	170	123	370	153	19	130	16	0.109	0.245	0.094
.	19.01.15-20.38.47-1-19382	95	8	8	1	0	1	614	7	7	0	0	NA	NA	NA	28	31	166	511	167	114	353	147	6	10	7	0.036	0.02	0.042
.	19.01.15-20.38.50-1-19383	96	6	6	2	0	2	619	4	4	0	0	NA	NA	NA	31	36	171	510	168	116	353	150	0	10	0	0	0.02	0
.	19.01.15-20.38.51-1-19384	151	16	16	6	0	5	631	15	15	0	0	NA	NA	NA	64	54	171	524	172	118	361	152	7	50	12	0.041	0.095	0.07
.	19.01.15-20.38.53-1-19385	174	19	19	5	0	5	629	15	15	0	0	NA	NA	NA	48	46	174	514	171	124	354	151	13	40	0	0.075	0.078	0
.	19.01.15-20.39.18-1-19406	61	3	3	0	0	0	100	2	2	0	0	NA	NA	NA	18	20	165	498	170	21	54	25	0	3	0	0	0.006	0
.	19.01.15-20.39.20-1-19407	94	5	5	1	0	1	618	4	4	0	0	NA	NA	NA	36	40	167	513	173	112	352	154	0	8	5	0	0.016	0.029
.	19.01.15-20.39.28-1-19423	62	5	5	0	0	0	611	4	4	0	0	NA	NA	NA	22	24	166	505	166	113	351	147	7	9	1	0.042	0.018	0.006
.	19.01.15-20.39.28-1-19424	59	2	2	0	0	0	606	0	0	0	0	NA	NA	NA	26	21	170	498	166	115	342	149	0	6	3	0	0.012	0.018
.	19.01.15-20.39.30-1-19425	94	3	3	0	0	0	623	2	2	0	0	NA	NA	NA	35	40	167	515	171	114	358	151	0	9	0	0	0.017	0
.	19.01.15-20.39.34-1-19426	59	2	2	0	0	0	606	1	1	0	0	NA	NA	NA	18	20	168	500	165	116	343	147	0	2	4	0	0.004	0.024
.	19.01.15-20.39.37-1-19427	32	1	1	0	0	0	0	0	0	0	0	NA	NA	NA	10	12	169	492	164	0	0	0	0	3	0	0	0.006	0
.	19.01.15-20.39.38-1-19428	116	22	22	5	0	5	604	21	21	0	0	NA	NA	NA	39	27	167	504	169	112	343	149	21	32	6	0.126	0.063	0.036
.	19.01.15-20.39.40-1-19429	254	25	25	6	0	6	645	24	24	0	0	NA	NA	NA	86	76	176	537	176	116	375	154	33	53	0	0.188	0.099	0
.	19.01.15-20.39.40-1-19430	124	16	16	3	0	2	623	14	14	0	0	NA	NA	NA	25	39	168	511	173	116	356	151	24	29	4	0.143	0.057	0.023
.	19.01.15-20.39.43-1-19432	87	4	4	1	0	1	616	3	3	0	0	NA	NA	NA	23	30	167	507	169	115	349	152	3	4	0	0.018	0.008	0
.	19.01.15-20.39.47-1-19433	58	3	3	1	0	1	605	2	2	0	0	NA	NA	NA	23	23	166	502	168	112	343	150	0	10	2	0	0.02	0.012
.	19.01.15-20.39.48-1-19434	117	10	10	2	0	2	620	8	8	0	0	NA	NA	NA	35	31	169	508	167	116	353	151	10	33	0	0.059	0.065	0
.	19.01.15-20.39.48-1-19435	88	4	4	2	0	2	613	3	3	0	0	NA	NA	NA	15	26	168	508	163	117	350	146	8	6	0	0.048	0.012	0
.	19.01.15-20.40.02-1-19452	119	5	5	2	0	1	613	4	4	0	0	NA	NA	NA	51	34	171	508	168	117	350	146	2	10	3	0.012	0.02	0.018
.	19.01.15-20.40.02-1-19453	123	13	13	6	0	6	616	10	10	0	0	NA	NA	NA	46	36	169	510	170	115	347	154	11	29	0	0.065	0.057	0
.	19.01.15-20.40.05-1-19456	31	1	1	1	0	1	0	0	0	0	0	NA	NA	NA	13	9	166	492	164	0	0	0	0	0	2	0	0	0.012
.	19.01.15-20.40.08-1-19460	120	18	18	5	0	4	610	16	16	0	0	NA	NA	NA	36	28	170	500	171	119	339	152	10	34	16	0.059	0.068	0.094
.	19.01.15-20.40.09-1-19462	239	45	45	12	0	8	646	35	35	0	0	NA	NA	NA	60	61	172	528	174	119	373	154	31	111	17	0.18	0.21	0.098
.	19.01.15-20.40.15-1-19465	121	14	14	3	0	2	620	13	13	0	0	NA	NA	NA	37	34	172	507	168	120	349	151	0	58	0	0	0.114	0
.	19.01.15-20.40.18-1-19468	299	21	21	5	0	4	678	16	16	0	0	NA	NA	NA	84	105	180	556	182	124	391	163	18	76	10	0.1	0.137	0.055
.	19.01.15-20.40.20-1-19469	90	5	5	0	0	0	609	3	3	0	0	NA	NA	NA	37	31	170	506	168	118	346	145	5	7	0	0.029	0.014	0
.	19.01.15-20.40.22-1-19470	139	22	22	5	0	3	617	21	21	0	0	NA	NA	NA	44	33	172	503	171	116	346	155	23	40	3	0.134	0.08	0.018
.	19.01.15-20.40.28-1-19486	208	18	18	7	0	5	636	16	16	0	0	NA	NA	NA	60	53	172	525	169	118	367	151	14	50	9	0.081	0.095	0.053
.	19.01.15-20.40.34-1-19492	93	4	4	0	0	0	608	3	3	0	0	NA	NA	NA	34	30	169	506	168	113	347	148	9	6	0	0.053	0.012	0
.	19.01.15-20.40.38-1-19493	178	15	15	5	0	2	646	14	14	0	0	NA	NA	NA	42	63	178	520	178	126	361	159	30	38	9	0.169	0.073	0.051
.	19.01.15-20.40.49-1-19494	63	2	2	1	0	1	501	1	1	0	0	NA	NA	NA	27	13	164	498	164	99	283	119	0	9	0	0	0.018	0
.	19.01.15-20.40.50-1-19495	149	9	9	4	0	2	636	8	8	0	0	NA	NA	NA	46	54	175	520	172	120	362	154	0	27	8	0	0.052	0.047
.	19.01.15-20.40.55-1-19499	93	5	5	3	0	3	605	4	4	0	0	NA	NA	NA	36	26	168	504	167	111	345	149	7	20	0	0.042	0.04	0
.	19.01.15-20.41.01-1-19505	128	9	9	5	0	2	603	8	8	0	0	NA	NA	NA	43	24	169	504	164	112	348	143	9	28	5	0.053	0.056	0.03
.	19.01.15-20.41.05-1-19509	92	4	4	1	0	1	605	3	3	0	0	NA	NA	NA	24	25	170	501	167	114	342	149	0	12	0	0	0.024	0
.	19.01.15-20.41.07-1-19513	87	4	4	3	0	3	604	3	3	0	0	NA	NA	NA	29	26	167	505	167	114	343	147	0	4	3	0	0.008	0.018
.	19.01.15-20.41.08-1-19515	228	12	12	6	0	1	633	10	10	0	0	NA	NA	NA	77	54	173	524	170	118	364	151	9	41	9	0.052	0.078	0.053
.	19.01.15-20.41.13-1-19517	91	9	9	4	0	4	618	8	8	0	0	NA	NA	NA	30	33	168	505	173	119	345	154	0	18	9	0	0.036	0.052
.	19.01.15-20.41.17-1-19522	90	3	3	0	0	0	615	2	2	0	0	NA	NA	NA	31	31	172	508	164	119	350	146	0	7	0	0	0.014	0
.	19.01.15-20.41.28-1-19538	36	1	1	0	0	0	0	0	0	0	0	NA	NA	NA	6	7	165	493	162	0	0	0	0	1	0	0	0.002	0
.	19.01.15-20.41.30-1-19539	189	16	16	3	0	3	628	14	14	0	0	NA	NA	NA	61	52	174	521	170	118	360	150	21	47	7	0.121	0.09	0.041
.	19.01.15-20.41.32-1-19540	262	48	48	15	0	8	657	45	45	0	0	NA	NA	NA	80	75	176	533	179	122	373	162	73	100	12	0.415	0.188	0.067
.	19.01.15-20.41.34-1-19541	32	1	1	0	0	0	0	0	0	0	0	NA	NA	NA	11	13	167	496	163	0	0	0	0	0	0	0	0	0
.	19.01.15-20.41.37-1-19542	66	5	5	0	0	0	612	3	3	0	0	NA	NA	NA	23	25	168	501	169	115	345	152	7	16	0	0.042	0.032	0
.	19.01.15-20.41.38-1-19543	35	1	1	0	0	0	0	0	0	0	0	NA	NA	NA	10	11	165	495	164	0	0	0	0	2	0	0	0.004	0
.	19.01.15-20.41.38-1-19544	60	2	2	0	0	0	609	1	1	0	0	NA	NA	NA	25	31	171	504	169	117	342	150	0	2	3	0	0.004	0.018
.	19.01.15-20.41.38-1-19545	241	24	24	5	0	4	649	20	20	0	0	NA	NA	NA	72	67	176	530	174	122	370	157	52	46	4	0.295	0.087	0.023
.	19.01.15-20.41.40-1-19546	142	9	9	4	0	2	617	7	7	0	0	NA	NA	NA	38	40	170	514	169	114	355	148	16	14	0	0.094	0.027	0
.	19.01.15-20.41.44-1-19547	127	6	6	2	0	1	618	4	4	0	0	NA	NA	NA	54	41	173	506	175	116	348	154	1	12	3	0.006	0.024	0.017
.	19.01.15-20.41.52-1-19549	185	30	30	7	0	6	639	26	26	0	0	NA	NA	NA	64	63	175	529	172	121	367	151	52	65	6	0.297	0.123	0.035
.	19.01.15-20.41.54-1-19556	180	21	21	7	0	6	624	18	18	0	0	NA	NA	NA	63	48	168	520	173	116	357	151	14	44	7	0.083	0.085	0.04
.	19.01.15-20.41.56-1-19557	90	8	8	2	0	2	620	6	6	0	0	NA	NA	NA	33	39	172	511	169	115	353	152	9	10	2	0.052	0.02	0.012
.	19.01.15-20.42.05-1-19566	155	17	17	6	0	5	631	16	16	0	0	NA	NA	NA	36	46	168	515	176	116	357	158	7	51	8	0.042	0.099	0.045
.	19.01.15-20.42.08-1-19570	118	5	5	0	0	0	618	4	4	0	0	NA	NA	NA	37	34	167	511	169	111	354	153	0	6	4	0	0.012	0.024
.	19.01.15-20.42.09-1-19572	116	19	19	5	0	4	622	16	16	0	0	NA	NA	NA	47	39	169	514	169	120	350	152	26	21	2	0.154	0.041	0.012
.	19.01.15-20.42.17-1-19577	186	13	13	9	0	8	639	11	11	0	0	NA	NA	NA	47	58	176	524	171	124	362	153	18	28	9	0.102	0.053	0.053
.	19.01.15-20.42.41-1-19598	234	33	33	10	0	8	646	31	31	0	0	NA	NA	NA	77	71	180	533	171	125	370	151	34	77	16	0.189	0.144	0.094
.	19.01.15-20.42.57-1-19602	91	9	9	3	0	2	615	7	7	0	0	NA	NA	NA	27	28	172	501	168	120	345	150	4	23	3	0.023	0.046	0.018
.	19.01.15-20.43.08-1-19615	93	6	6	2	0	2	624	5	5	0	0	NA	NA	NA	28	37	171	511	168	119	354	151	0	15	0	0	0.029	0
.	19.01.15-20.43.16-1-19621	33	1	1	0	0	0	0	0	0	0	0	NA	NA	NA	7	9	165	493	164	0	0	0	0	4	0	0	0.008	0
.	19.01.15-20.43.20-1-19622	35	1	1	0	0	0	0	0	0	0	0	NA	NA	NA	6	19	166	501	165	0	0	0	0	0	0	0	0	0
.	19.01.15-20.43.20-1-19623	261	19	19	4	0	4	659	18	18	0	0	NA	NA	NA	77	76	181	535	173	129	377	153	3	55	1	0.017	0.103	0.006
.	19.01.15-20.43.22-1-19624	147	14	14	4	0	4	623	13	13	0	0	NA	NA	NA	50	47	175	515	170	120	351	152	17	34	6	0.097	0.066	0.035
.	19.01.15-20.43.23-1-19625	58	2	2	1	0	1	50	1	1	0	0	NA	NA	NA	18	22	166	505	164	10	31	9	3	1	0	0.018	0.002	0
.	19.01.15-20.43.27-1-19642	185	73	73	19	0	14	626	69	69	0	0	NA	NA	NA	54	57	178	518	174	122	349	155	35	147	24	0.197	0.284	0.138
.	19.01.15-20.43.30-1-19643	117	9	9	3	0	2	640	7	7	0	0	NA	NA	NA	45	54	174	524	169	121	366	153	10	25	2	0.057	0.048	0.012
.	19.01.15-20.43.30-1-19644	33	1	1	0	0	0	0	0	0	0	0	NA	NA	NA	6	10	164	495	164	0	0	0	0	0	4	0	0	0.024
.	19.01.15-20.43.32-1-19645	213	15	15	6	0	5	651	14	14	0	0	NA	NA	NA	61	68	180	526	175	127	368	156	8	28	6	0.044	0.053	0.034
.	19.01.15-20.43.33-1-19646	123	9	9	1	0	1	614	8	8	0	0	NA	NA	NA	42	37	171	511	168	115	349	150	8	14	9	0.047	0.027	0.054
.	19.01.15-20.43.37-1-19647	259	18	18	3	0	2	672	17	17	0	0	NA	NA	NA	75	94	187	545	175	133	384	155	14	34	2	0.075	0.062	0.011
.	19.01.15-20.44.12-1-19666	152	8	8	3	0	3	635	7	7	0	0	NA	NA	NA	51	55	171	525	172	117	364	154	0	29	0	0	0.055	0
.	19.01.15-20.44.15-1-19670	61	2	2	0	0	0	606	1	1	0	0	NA	NA	NA	18	18	168	496	167	115	342	149	0	11	0	0	0.022	0
.	19.01.15-20.44.24-1-19688	57	2	2	0	0	0	606	1	1	0	0	NA	NA	NA	25	22	166	506	163	112	348	146	0	0	5	0	0	0.031
.	19.01.15-20.44.25-1-19689	30	1	1	0	0	0	0	0	0	0	0	NA	NA	NA	7	6	164	492	163	0	0	0	0	2	0	0	0.004	0
.	19.01.15-20.44.26-1-19690	182	30	30	6	0	6	646	26	26	0	0	NA	NA	NA	45	66	177	528	174	125	366	155	54	55	6	0.305	0.104	0.034
.	19.01.15-20.44.28-1-19691	86	8	8	1	0	1	608	7	7	0	0	NA	NA	NA	33	25	168	501	169	114	344	150	0	12	1	0	0.024	0.006
.	19.01.15-20.44.28-1-19692	85	5	5	1	0	1	604	4	4	0	0	NA	NA	NA	35	24	166	504	167	112	343	149	0	14	0	0	0.028	0
.	19.01.15-20.44.28-1-19693	152	21	21	7	0	5	623	20	20	0	0	NA	NA	NA	57	44	169	515	173	116	354	153	33	51	14	0.195	0.099	0.081
.	19.01.15-20.44.28-1-19694	59	2	2	0	0	0	253	0	0	0	0	NA	NA	NA	9	19	167	497	168	50	136	67	1	0	0	0.006	0	0
.	19.01.15-20.44.36-1-19699	61	2	2	0	0	0	608	1	1	0	0	NA	NA	NA	28	31	171	502	171	118	339	151	0	7	0	0	0.014	0
.	19.01.15-20.44.39-1-19700	334	48	48	13	0	8	684	44	44	0	0	NA	NA	NA	108	107	183	547	190	129	386	169	103	83	7	0.563	0.152	0.037
.	19.01.15-20.44.40-1-19701	142	18	18	8	0	6	619	15	15	0	0	NA	NA	NA	41	40	170	515	168	118	355	146	16	48	14	0.094	0.093	0.083
.	19.01.15-20.44.47-1-19703	63	2	2	0	0	0	404	1	1	0	0	NA	NA	NA	15	15	166	495	167	73	235	96	0	1	0	0	0.002	0
.	19.01.15-20.44.48-1-19704	367	52	52	16	0	11	677	47	47	0	0	NA	NA	NA	92	104	188	547	182	133	385	159	59	142	14	0.314	0.26	0.077
.	19.01.15-20.44.51-1-19705	147	9	9	3	0	2	624	6	6	0	0	NA	NA	NA	45	41	169	513	172	119	352	153	11	12	1	0.065	0.023	0.006
.	19.01.15-20.44.58-1-19711	123	9	9	0	0	0	614	8	8	0	0	NA	NA	NA	45	30	169	506	168	116	351	147	4	13	2	0.024	0.026	0.012
.	19.01.15-20.45.17-1-19726	63	2	2	1	0	1	614	1	1	0	0	NA	NA	NA	26	28	167	503	171	117	343	154	0	3	3	0	0.006	0.018
.	19.01.15-20.45.20-1-19727	88	3	3	2	0	1	605	1	1	0	0	NA	NA	NA	37	24	168	501	168	115	340	150	0	12	0	0	0.024	0
.	19.01.15-20.45.23-1-19728	89	3	3	1	0	1	624	2	2	0	0	NA	NA	NA	21	35	168	510	170	116	356	152	2	5	2	0.012	0.01	0.012
.	19.01.15-20.45.24-1-19744	179	7	7	1	0	1	632	6	6	0	0	NA	NA	NA	66	54	171	521	175	118	356	158	0	18	2	0	0.035	0.011
.	19.01.15-20.45.27-1-19745	31	1	1	0	0	0	0	0	0	0	0	NA	NA	NA	14	6	164	491	164	0	0	0	0	3	0	0	0.006	0
.	19.01.15-20.45.31-1-19747	238	27	27	5	0	4	642	25	25	0	0	NA	NA	NA	76	71	178	531	175	123	364	155	17	62	10	0.096	0.117	0.057
.	19.01.15-20.45.32-1-19748	90	5	5	1	0	1	612	4	4	0	0	NA	NA	NA	29	30	167	506	170	114	349	149	6	0	6	0.036	0	0.035
.	19.01.15-20.45.35-1-19749	150	12	12	3	0	1	628	11	11	0	0	NA	NA	NA	48	47	173	518	169	119	355	154	13	21	4	0.075	0.041	0.024
.	19.01.15-20.45.39-1-19750	92	4	4	0	0	0	618	3	3	0	0	NA	NA	NA	27	29	170	507	165	119	349	150	5	6	0	0.029	0.012	0
.	19.01.15-20.45.39-1-19751	62	5	5	1	0	0	603	4	4	0	0	NA	NA	NA	28	23	167	504	165	115	343	145	16	8	5	0.096	0.016	0.03
.	19.01.15-20.45.49-1-19752	63	2	2	0	0	0	601	1	1	0	0	NA	NA	NA	27	17	167	496	167	114	339	148	2	4	0	0.012	0.008	0
.	19.01.15-20.45.51-1-19753	128	7	7	3	0	1	617	6	6	0	0	NA	NA	NA	48	35	171	509	168	120	349	148	7	16	2	0.041	0.031	0.012
.	19.01.15-20.45.57-1-19762	118	13	13	3	0	2	615	12	12	0	0	NA	NA	NA	38	30	169	505	169	117	348	150	12	31	0	0.071	0.061	0
.	19.01.15-20.46.02-1-19768	38	1	1	1	0	1	0	0	0	0	0	NA	NA	NA	12	8	165	492	164	0	0	0	0	0	0	0	0	0
.	19.01.15-20.46.03-1-19769	84	6	6	1	0	1	605	5	5	0	0	NA	NA	NA	26	26	166	507	166	112	345	148	3	10	0	0.018	0.02	0
.	19.01.15-20.46.05-1-19773	118	7	7	0	0	0	612	6	6	0	0	NA	NA	NA	42	34	169	509	169	113	350	149	19	8	10	0.112	0.016	0.059
.	19.01.15-20.46.08-1-19777	182	21	21	7	0	5	631	20	20	0	0	NA	NA	NA	62	54	175	517	175	121	354	156	30	69	2	0.171	0.133	0.011
.	19.01.15-20.46.11-1-19779	154	8	8	2	0	2	635	7	7	0	0	NA	NA	NA	52	57	172	522	176	118	364	153	11	28	3	0.064	0.054	0.017
.	19.01.15-20.46.15-1-19782	91	3	3	3	0	2	622	2	2	0	0	NA	NA	NA	38	38	167	515	169	115	356	151	0	6	8	0	0.012	0.047
.	19.01.15-20.46.22-1-19795	67	2	2	1	0	1	605	1	1	0	0	NA	NA	NA	23	16	167	497	165	116	341	148	0	5	0	0	0.01	0
.	19.01.15-20.46.24-1-19811	328	23	23	9	0	7	688	20	20	0	0	NA	NA	NA	94	115	185	558	185	133	389	166	10	89	0	0.054	0.159	0
.	19.01.15-20.46.32-1-19812	88	5	5	2	0	2	622	4	4	0	0	NA	NA	NA	29	41	176	512	166	121	352	149	0	19	2	0	0.037	0.012
.	19.01.15-20.46.33-1-19813	297	34	34	7	0	3	673	33	33	0	0	NA	NA	NA	76	99	183	553	176	125	390	158	48	75	0	0.262	0.136	0
.	19.01.15-20.46.34-1-19814	34	1	1	1	0	1	0	0	0	0	0	NA	NA	NA	12	11	166	493	165	0	0	0	0	0	2	0	0	0.012
.	19.01.15-20.46.35-1-19815	151	12	12	3	0	2	624	10	10	0	0	NA	NA	NA	42	39	165	519	168	111	362	151	10	27	5	0.061	0.052	0.03
.	19.01.15-20.46.35-1-19816	152	17	17	6	0	6	650	16	16	0	0	NA	NA	NA	50	66	175	532	172	123	373	154	10	53	8	0.057	0.1	0.047
.	19.01.15-20.46.37-1-19821	145	32	32	11	0	7	643	28	28	0	0	NA	NA	NA	55	62	176	527	172	125	366	152	33	60	19	0.188	0.114	0.11
.	19.01.15-20.46.38-1-19822	116	7	7	3	0	2	604	6	6	0	0	NA	NA	NA	36	24	167	503	167	114	345	145	9	4	9	0.054	0.008	0.054
.	19.01.15-20.46.52-1-19824	92	3	3	0	0	0	600	2	2	0	0	NA	NA	NA	27	17	168	494	168	113	338	149	0	1	3	0	0.002	0.018
.	19.01.15-20.46.52-1-19828	94	7	7	3	0	2	613	5	5	0	0	NA	NA	NA	29	30	167	504	172	115	343	155	8	15	6	0.048	0.03	0.035
.	19.01.15-20.46.57-1-19829	34	1	1	0	0	0	0	0	0	0	0	NA	NA	NA	11	7	163	494	163	0	0	0	0	0	0	0	0	0
.	19.01.15-20.46.59-1-19831	121	11	11	5	0	5	616	9	9	0	0	NA	NA	NA	34	30	168	507	168	117	350	149	9	15	6	0.054	0.03	0.036
.	19.01.15-20.47.05-1-19839	209	23	23	14	0	9	630	20	20	0	0	NA	NA	NA	65	55	172	516	180	116	355	159	29	49	24	0.169	0.095	0.133
.	19.01.15-20.47.07-1-19842	118	12	12	3	0	3	620	11	11	0	0	NA	NA	NA	44	46	170	522	167	116	358	146	5	32	4	0.029	0.061	0.024
.	19.01.15-20.47.09-1-19845	94	5	5	4	0	4	616	3	3	0	0	NA	NA	NA	28	32	166	512	167	115	354	147	0	19	0	0	0.037	0
.	19.01.15-20.47.10-1-19846	58	2	2	0	0	0	0	1	1	0	0	NA	NA	NA	12	16	166	501	162	0	0	0	0	1	0	0	0.002	0
.	19.01.15-20.47.12-1-19848	86	5	5	3	0	1	616	4	4	0	0	NA	NA	NA	20	31	166	508	170	114	350	152	0	15	0	0	0.03	0
.	19.01.15-20.47.13-1-19849	63	4	4	0	0	0	609	2	2	0	0	NA	NA	NA	31	30	169	504	170	118	342	149	0	9	2	0	0.018	0.012
.	19.01.15-20.47.22-1-19854	31	1	1	1	0	1	0	0	0	0	0	NA	NA	NA	10	5	164	488	166	0	0	0	0	2	0	0	0.004	0
.	19.01.15-20.47.25-1-19870	92	5	5	2	0	1	617	4	4	0	0	NA	NA	NA	34	41	166	513	175	113	349	155	0	27	0	0	0.053	0
.	19.01.15-20.47.27-1-19871	114	7	7	1	0	1	614	6	6	0	0	NA	NA	NA	45	31	166	508	170	110	354	150	10	6	4	0.06	0.012	0.024
.	19.01.15-20.47.28-1-19872	236	19	19	6	0	4	639	13	13	0	0	NA	NA	NA	73	68	183	524	174	124	358	157	43	56	1	0.235	0.107	0.006
.	19.01.15-20.47.30-1-19873	86	3	3	0	0	0	607	1	1	0	0	NA	NA	NA	52	36	169	511	169	115	347	145	2	5	0	0.012	0.01	0
.	19.01.15-20.47.32-1-19874	61	5	5	0	0	0	204	4	4	0	0	NA	NA	NA	17	11	165	495	164	38	109	57	4	0	6	0.024	0	0.037
.	19.01.15-20.47.34-1-19875	119	7	7	2	0	0	617	5	5	0	0	NA	NA	NA	39	35	174	502	172	121	343	153	5	15	3	0.029	0.03	0.017
.	19.01.15-20.47.38-1-19876	122	8	8	3	0	3	622	7	7	0	0	NA	NA	NA	25	37	168	509	173	114	352	156	4	12	3	0.024	0.024	0.017
.	19.01.15-20.47.46-1-19877	147	19	19	5	0	4	636	18	18	0	0	NA	NA	NA	46	53	172	520	174	120	364	152	35	60	4	0.203	0.115	0.023
.	19.01.15-20.47.46-1-19878	60	2	2	0	0	0	603	1	1	0	0	NA	NA	NA	25	22	169	500	166	115	344	144	7	2	0	0.041	0.004	0
.	19.01.15-20.47.47-1-19879	151	10	10	3	0	3	622	6	6	0	0	NA	NA	NA	40	36	170	508	171	117	352	153	0	39	1	0	0.077	0.006
.	19.01.15-20.47.50-1-19880	359	53	53	16	0	10	696	49	49	0	0	NA	NA	NA	105	120	191	559	183	136	397	163	70	136	13	0.366	0.243	0.071
.	19.01.15-20.47.50-1-19881	86	4	4	0	0	0	630	3	3	0	0	NA	NA	NA	25	43	177	509	170	123	354	153	0	10	4	0	0.02	0.024
.	19.01.15-20.47.58-1-19888	181	26	26	11	0	9	632	24	24	0	0	NA	NA	NA	60	57	171	525	174	116	363	153	25	64	0	0.146	0.122	0
.	19.01.15-20.47.59-1-19891	35	1	1	0	0	0	0	0	0	0	0	NA	NA	NA	5	15	167	495	166	0	0	0	0	0	0	0	0	0
.	19.01.15-20.48.01-1-19895	147	10	10	2	0	1	627	7	7	0	0	NA	NA	NA	46	42	165	519	171	113	362	152	6	15	6	0.036	0.029	0.035
.	19.01.15-20.48.01-1-19896	117	6	6	0	0	0	634	3	3	0	0	NA	NA	NA	27	45	177	512	169	123	358	153	0	8	2	0	0.016	0.012
.	19.01.15-20.48.06-1-19901	147	10	10	4	0	4	627	9	9	0	0	NA	NA	NA	42	48	174	516	171	119	355	153	17	35	0	0.098	0.068	0
.	19.01.15-20.48.07-1-19904	154	13	13	4	0	3	622	12	12	0	0	NA	NA	NA	42	43	172	514	170	120	354	148	5	45	14	0.029	0.088	0.082
.	19.01.15-20.48.12-1-19907	32	1	1	1	0	1	0	0	0	0	0	NA	NA	NA	7	9	163	493	166	0	0	0	2	0	0	0.012	0	0
.	19.01.15-20.48.15-1-19910	120	8	8	2	0	2	620	5	5	0	0	NA	NA	NA	38	36	169	513	167	116	355	149	0	21	3	0	0.041	0.018
.	19.01.15-20.48.30-1-19933	91	4	4	1	0	1	618	3	3	0	0	NA	NA	NA	29	35	174	507	167	120	351	147	2	13	0	0.011	0.026	0
.	19.01.15-20.48.32-1-19934	116	15	15	7	0	5	624	14	14	0	0	NA	NA	NA	28	42	172	506	177	117	351	156	6	33	8	0.035	0.065	0.045
.	19.01.15-20.48.33-1-19935	33	1	1	0	0	0	0	0	0	0	0	NA	NA	NA	13	6	163	494	162	0	0	0	2	0	0	0.012	0	0
.	19.01.15-20.48.35-1-19936	114	5	5	1	0	1	614	4	4	0	0	NA	NA	NA	37	32	166	510	169	114	349	151	0	9	0	0	0.018	0
.	19.01.15-20.48.40-1-19941	204	20	20	5	0	4	643	18	18	0	0	NA	NA	NA	50	65	181	519	178	126	359	158	39	42	3	0.215	0.081	0.017
.	19.01.15-20.48.40-1-19942	270	43	43	13	0	10	659	38	38	0	0	NA	NA	NA	83	84	180	542	175	125	381	153	57	107	19	0.317	0.197	0.109
.	19.01.15-20.48.40-1-19943	36	1	1	0	0	0	0	0	0	0	0	NA	NA	NA	7	6	164	492	163	0	0	0	0	0	0	0	0	0
.	19.01.15-20.48.43-1-19944	33	1	1	0	0	0	0	0	0	0	0	NA	NA	NA	8	7	164	493	163	0	0	0	2	0	0	0.012	0	0
.	19.01.15-20.48.47-1-19945	143	9	9	1	0	1	632	7	7	0	0	NA	NA	NA	46	53	176	512	178	122	352	158	7	13	3	0.04	0.025	0.017
.	19.01.15-20.48.50-1-19946	59	2	2	0	0	0	250	1	1	0	0	NA	NA	NA	16	20	172	496	165	45	142	63	6	0	0	0.035	0	0
.	19.01.15-20.48.57-1-19950	180	11	11	2	0	2	637	10	10	0	0	NA	NA	NA	66	59	171	525	176	119	362	156	6	16	10	0.035	0.03	0.057
.	19.01.15-20.49.02-1-19957	65	3	3	1	0	1	503	2	2	0	0	NA	NA	NA	20	17	167	498	165	94	289	120	0	6	1	0	0.012	0.006
.	19.01.15-20.49.05-1-19961	224	11	11	3	0	2	635	10	10	0	0	NA	NA	NA	55	54	179	516	172	124	360	151	11	20	0	0.061	0.039	0
.	19.01.15-20.49.08-1-19963	113	9	9	2	0	2	627	6	6	0	0	NA	NA	NA	35	42	170	515	170	117	358	152	0	29	0	0	0.056	0
.	19.01.15-20.49.15-1-19968	206	32	32	11	0	8	634	28	28	0	0	NA	NA	NA	58	57	174	530	166	123	362	149	40	57	5	0.23	0.108	0.03
.	19.01.15-20.49.17-1-19972	186	59	59	15	0	9	622	55	55	0	0	NA	NA	NA	59	57	173	525	172	118	352	152	50	114	11	0.289	0.217	0.064
.	19.01.15-20.49.31-1-19988	62	3	3	1	0	1	609	2	2	0	0	NA	NA	NA	14	20	168	500	165	115	346	148	5	7	0	0.03	0.014	0
.	19.01.15-20.49.31-1-19989	64	3	3	0	0	0	606	2	2	0	0	NA	NA	NA	23	19	167	500	165	116	345	145	3	6	4	0.018	0.012	0.024
.	19.01.15-20.49.33-1-19990	215	10	10	4	0	4	638	7	7	0	0	NA	NA	NA	59	48	172	520	169	120	369	149	0	38	4	0	0.073	0.024
.	19.01.15-20.49.33-1-19991	151	9	9	3	0	2	627	8	8	0	0	NA	NA	NA	48	46	169	519	171	114	361	152	4	25	3	0.024	0.048	0.018
.	19.01.15-20.49.34-1-19992	124	4	4	2	0	1	625	2	2	0	0	NA	NA	NA	40	42	180	506	169	126	349	150	10	9	0	0.056	0.018	0
.	19.01.15-20.49.46-1-19994	92	4	4	0	0	0	610	3	3	0	0	NA	NA	NA	14	21	168	500	166	115	346	149	3	2	0	0.018	0.004	0
.	19.01.15-20.49.48-1-19995	155	28	28	16	0	13	614	26	26	0	0	NA	NA	NA	61	41	174	511	169	119	351	144	35	85	1	0.201	0.166	0.006
.	19.01.15-20.50.02-1-20012	124	5	5	1	0	1	610	4	4	0	0	NA	NA	NA	42	30	169	508	166	112	350	148	9	3	0	0.053	0.006	0
.	19.01.15-20.50.03-1-20013	94	4	4	1	0	1	609	3	3	0	0	NA	NA	NA	24	27	171	502	167	116	344	149	0	13	3	0	0.026	0.018
.	19.01.15-20.50.06-1-20017	32	1	1	0	0	0	0	0	0	0	0	NA	NA	NA	9	10	166	493	164	0	0	0	0	4	0	0	0.008	0
.	19.01.15-20.50.07-1-20020	89	4	4	1	0	1	620	2	2	0	0	NA	NA	NA	26	37	171	510	169	119	351	150	0	13	0	0	0.025	0
.	19.01.15-20.50.09-1-20022	87	7	7	1	0	1	613	6	6	0	0	NA	NA	NA	30	29	169	504	169	114	344	155	15	0	7	0.089	0	0.041
.	19.01.15-20.50.14-1-20024	92	3	3	0	0	0	612	2	2	0	0	NA	NA	NA	38	34	166	514	167	114	352	146	5	8	0	0.03	0.016	0
.	19.01.15-20.50.20-1-20028	274	42	42	15	0	12	649	39	39	0	0	NA	NA	NA	85	69	176	526	180	123	365	161	59	95	6	0.335	0.181	0.033
.	19.01.15-20.50.21-1-20029	91	10	10	1	0	1	617	8	8	0	0	NA	NA	NA	27	31	168	504	172	115	347	155	7	12	1	0.042	0.024	0.006
.	19.01.15-20.50.24-1-20045	148	14	14	1	0	1	628	11	11	0	0	NA	NA	NA	40	47	171	519	170	116	360	152	22	19	2	0.129	0.037	0.012
.	19.01.15-20.50.27-1-20046	152	14	14	7	0	5	637	13	13	0	0	NA	NA	NA	48	56	172	523	174	119	363	155	0	44	15	0	0.084	0.086
.	19.01.15-20.50.30-1-20047	84	4	4	1	0	1	610	3	3	0	0	NA	NA	NA	32	33	167	509	170	115	349	146	0	6	4	0	0.012	0.024
.	19.01.15-20.50.30-1-20048	97	16	16	4	0	3	609	12	12	0	0	NA	NA	NA	23	24	166	503	168	114	345	150	2	45	5	0.012	0.089	0.03
.	19.01.15-20.50.48-1-20054	64	3	3	3	0	3	609	2	2	0	0	NA	NA	NA	28	30	169	508	166	114	346	149	0	13	0	0	0.026	0
.	19.01.15-20.50.49-1-20055	98	23	23	10	0	5	629	21	21	0	0	NA	NA	NA	35	42	167	518	170	113	363	153	44	34	8	0.263	0.066	0.047
.	19.01.15-20.50.51-1-20056	96	9	9	1	0	1	618	8	8	0	0	NA	NA	NA	40	33	171	508	167	118	351	149	6	19	6	0.035	0.037	0.036
.	19.01.15-20.50.55-1-20060	88	9	9	2	0	2	617	8	8	0	0	NA	NA	NA	28	36	176	504	169	122	347	148	0	21	10	0	0.042	0.059
.	19.01.15-20.50.56-1-20062	89	7	7	1	0	1	619	6	6	0	0	NA	NA	NA	23	32	172	503	170	118	348	153	6	16	0	0.035	0.032	0
.	19.01.15-20.51.01-1-20067	92	4	4	1	0	1	621	3	3	0	0	NA	NA	NA	34	38	170	511	170	116	350	155	3	8	0	0.018	0.016	0
.	19.01.15-20.51.03-1-20070	92	4	4	0	0	0	616	3	3	0	0	NA	NA	NA	34	38	168	518	165	114	354	148	3	6	6	0.018	0.012	0.036
.	19.01.15-20.51.03-1-20071	150	7	7	5	0	5	621	6	6	0	0	NA	NA	NA	45	40	176	507	170	122	348	151	1	20	0	0.006	0.039	0
.	19.01.15-20.51.19-1-20082	93	7	7	1	0	1	616	6	6	0	0	NA	NA	NA	31	43	168	514	174	111	352	153	8	13	0	0.048	0.025	0
.	19.01.15-20.51.21-1-20083	91	3	3	1	0	1	612	2	2	0	0	NA	NA	NA	35	31	167	508	169	113	349	150	0	10	0	0	0.02	0
.	19.01.15-20.51.21-1-20084	146	9	9	2	0	2	628	8	8	0	0	NA	NA	NA	48	47	180	508	172	127	349	152	3	14	8	0.017	0.028	0.047
.	19.01.15-20.51.24-1-20085	150	8	8	4	0	3	627	7	7	0	0	NA	NA	NA	43	43	173	513	170	119	356	152	0	33	0	0	0.064	0
.	19.01.15-20.51.33-1-20101	69	3	3	1	0	1	601	2	2	0	0	NA	NA	NA	25	26	168	505	166	114	340	147	0	6	0	0	0.012	0
.	19.01.15-20.51.36-1-20102	151	11	11	1	0	1	627	10	10	0	0	NA	NA	NA	51	53	178	516	172	125	347	155	17	13	3	0.096	0.025	0.017
.	19.01.15-20.51.37-1-20103	33	1	1	0	0	0	0	0	0	0	0	NA	NA	NA	11	10	164	494	165	0	0	0	0	1	0	0	0.002	0
.	19.01.15-20.51.38-1-20104	176	35	35	13	0	9	632	31	31	0	0	NA	NA	NA	51	49	173	519	170	121	360	151	41	93	3	0.237	0.179	0.018
.	19.01.15-20.51.39-1-20105	90	5	5	2	0	2	604	4	4	0	0	NA	NA	NA	32	23	166	507	163	114	343	147	5	14	2	0.03	0.028	0.012
.	19.01.15-20.51.39-1-20106	179	10	10	0	0	0	634	7	7	0	0	NA	NA	NA	54	60	173	528	172	116	364	154	8	17	2	0.046	0.032	0.012
.	19.01.15-20.51.42-1-20107	88	6	6	0	0	0	616	5	5	0	0	NA	NA	NA	34	37	173	509	168	117	351	148	2	13	0	0.012	0.026	0
.	19.01.15-20.51.47-1-20109	205	22	22	4	0	3	649	19	19	0	0	NA	NA	NA	56	68	182	529	170	127	370	152	9	51	10	0.049	0.096	0.059
.	19.01.15-20.51.48-1-20110	168	14	14	4	0	3	657	13	13	0	0	NA	NA	NA	58	73	177	532	177	126	373	158	21	44	1	0.119	0.083	0.006
.	19.01.15-20.51.51-1-20111	125	10	10	1	0	1	624	8	8	0	0	NA	NA	NA	32	38	172	509	170	122	351	151	2	17	1	0.012	0.033	0.006
.	19.01.15-20.52.06-1-20126	151	14	14	4	0	3	619	12	12	0	0	NA	NA	NA	37	37	170	510	170	114	354	151	11	23	0	0.065	0.045	0
.	19.01.15-20.52.10-1-20131	90	5	5	1	0	1	611	4	4	0	0	NA	NA	NA	37	32	167	507	171	111	347	153	0	9	0	0	0.018	0
.	19.01.15-20.52.16-1-20136	174	19	19	7	0	5	634	18	18	0	0	NA	NA	NA	63	55	175	515	178	122	351	161	22	44	0	0.126	0.085	0
.	19.01.15-20.52.20-1-20138	61	2	2	1	0	1	351	1	1	0	0	NA	NA	NA	13	19	166	500	166	64	203	84	0	0	4	0	0	0.024
.	19.01.15-20.52.23-1-20139	124	16	16	5	0	0	625	15	15	0	0	NA	NA	NA	35	40	168	511	174	117	353	155	29	45	6	0.173	0.088	0.034
.	19.01.15-20.52.47-1-20159	36	1	1	0	0	0	0	0	0	0	0	NA	NA	NA	15	7	164	493	163	0	0	0	4	0	0	0.024	0	0
.	19.01.15-20.52.50-1-20160	178	34	34	5	0	4	637	32	32	0	0	NA	NA	NA	61	64	178	525	174	123	363	151	44	81	8	0.247	0.154	0.046
.	19.01.15-20.52.52-1-20161	110	8	8	1	0	1	623	7	7	0	0	NA	NA	NA	38	40	170	514	169	118	355	150	3	27	3	0.018	0.053	0.018
.	19.01.15-20.52.57-1-20165	260	48	48	10	0	7	650	44	44	0	0	NA	NA	NA	68	70	178	529	176	123	373	154	30	107	23	0.169	0.202	0.131
.	19.01.15-20.52.57-1-20166	90	5	5	1	0	0	604	4	4	0	0	NA	NA	NA	21	22	167	500	168	112	342	150	3	2	4	0.018	0.004	0.024
.	19.01.15-20.52.57-1-20167	290	38	38	12	0	8	667	35	35	0	0	NA	NA	NA	81	77	181	535	174	131	378	158	17	117	2	0.094	0.219	0.011
.	19.01.15-20.53.13-1-20181	93	4	4	1	0	1	607	2	2	0	0	NA	NA	NA	40	19	165	501	166	115	343	149	0	7	3	0	0.014	0.018
.	19.01.15-20.53.13-1-20182	182	40	40	14	0	12	625	37	37	0	0	NA	NA	NA	73	45	169	517	172	112	361	152	52	78	3	0.308	0.151	0.017
.	19.01.15-20.53.18-1-20187	91	3	3	1	0	1	614	2	2	0	0	NA	NA	NA	28	29	167	511	164	114	350	150	8	10	0	0.048	0.02	0
.	19.01.15-20.53.24-1-20190	126	18	18	2	0	2	629	16	16	0	0	NA	NA	NA	30	44	171	516	170	120	357	152	16	45	8	0.094	0.087	0.047
.	19.01.15-20.53.28-1-20205	241	27	27	9	0	8	658	25	25	0	0	NA	NA	NA	72	70	179	528	176	128	372	158	33	94	4	0.184	0.178	0.023
.	19.01.15-20.53.31-1-20206	63	4	4	0	0	0	610	3	3	0	0	NA	NA	NA	25	26	169	505	165	117	346	147	5	7	0	0.03	0.014	0
.	19.01.15-20.53.35-1-20207	149	7	7	2	0	2	639	6	6	0	0	NA	NA	NA	41	48	172	518	171	122	362	155	0	21	0	0	0.041	0
.	19.01.15-20.53.49-1-20208	97	9	9	4	0	3	620	8	8	0	0	NA	NA	NA	37	33	171	506	169	119	350	151	11	27	2	0.064	0.053	0.012
.	19.01.15-20.54.14-1-20227	148	15	15	3	0	1	637	13	13	0	0	NA	NA	NA	26	51	172	516	176	121	360	156	4	28	13	0.023	0.054	0.074
.	19.01.15-20.54.22-1-20233	124	8	8	2	0	2	601	7	7	0	0	NA	NA	NA	37	26	165	509	165	113	344	144	4	18	1	0.024	0.035	0.006
.	19.01.15-20.54.23-1-20234	92	4	4	2	0	2	608	3	3	0	0	NA	NA	NA	34	31	166	513	165	113	351	144	0	13	5	0	0.025	0.03
.	19.01.15-20.54.23-1-20235	211	51	51	11	0	10	645	48	48	0	0	NA	NA	NA	64	63	174	525	177	119	367	159	55	99	8	0.316	0.189	0.045
.	19.01.15-20.54.31-1-20251	30	1	1	0	0	0	0	0	0	0	0	NA	NA	NA	13	4	164	490	163	0	0	0	1	0	0	0.006	0	0
.	19.01.15-20.54.39-1-20252	84	3	3	2	0	2	604	2	2	0	0	NA	NA	NA	26	24	168	500	169	115	339	150	2	2	1	0.012	0.004	0.006
.	19.01.15-20.54.41-1-20258	117	22	22	9	0	7	618	20	20	0	0	NA	NA	NA	44	43	172	514	170	115	352	151	16	67	16	0.093	0.13	0.094
.	19.01.15-20.54.41-1-20259	300	52	52	16	0	12	690	44	44	0	0	NA	NA	NA	93	107	190	545	185	138	385	167	76	115	8	0.4	0.211	0.043
.	19.01.15-20.54.41-1-20260	87	8	8	5	0	5	603	7	7	0	0	NA	NA	NA	35	22	165	503	167	113	341	149	8	18	4	0.048	0.036	0.024
.	19.01.15-20.54.48-1-20261	62	2	2	2	0	2	596	1	1	0	0	NA	NA	NA	25	14	165	499	163	112	341	143	0	4	7	0	0.008	0.043
.	19.01.15-20.54.54-1-20265	92	4	4	2	0	2	622	3	3	0	0	NA	NA	NA	42	40	167	513	173	111	354	157	3	15	0	0.018	0.029	0
.	19.01.15-20.54.57-1-20266	125	5	5	1	0	0	623	4	4	0	0	NA	NA	NA	42	40	167	515	171	116	357	150	11	5	3	0.066	0.01	0.018
.	19.01.15-20.55.01-1-20270	32	1	1	0	0	0	0	0	0	0	0	NA	NA	NA	5	5	163	493	162	0	0	0	0	0	0	0	0	0
.	19.01.15-20.55.02-1-20272	180	6	6	1	0	1	637	5	5	0	0	NA	NA	NA	55	52	178	517	170	126	359	152	0	19	0	0	0.037	0
.	19.01.15-20.55.02-1-20273	319	24	24	11	0	8	671	22	22	0	0	NA	NA	NA	105	98	181	556	174	126	392	153	18	73	20	0.099	0.131	0.115
.	19.01.15-20.55.02-1-20276	61	3	3	2	0	2	604	2	2	0	0	NA	NA	NA	28	26	169	505	165	113	346	145	0	6	0	0	0.012	0
.	19.01.15-20.55.12-1-20283	119	8	8	4	0	1	607	6	6	0	0	NA	NA	NA	37	25	168	504	166	113	343	151	11	18	4	0.065	0.036	0.024
.	19.01.15-20.55.21-1-20288	200	18	18	7	0	3	646	16	16	0	0	NA	NA	NA	68	69	176	525	181	121	366	159	15	42	11	0.085	0.08	0.061
.	19.01.15-20.55.23-1-20289	269	15	15	7	0	7	659	11	11	0	0	NA	NA	NA	90	75	183	526	179	130	369	160	21	46	6	0.115	0.087	0.034
.	19.01.15-20.55.24-1-20305	32	1	1	0	0	0	0	0	0	0	0	NA	NA	NA	8	16	168	496	165	0	0	0	0	0	0	0	0	0
.	19.01.15-20.55.26-1-20306	90	5	5	2	0	0	616	4	4	0	0	NA	NA	NA	32	29	170	504	168	117	349	150	4	27	0	0.024	0.054	0
.	19.01.15-20.55.34-1-20308	154	19	19	4	0	3	625	18	18	0	0	NA	NA	NA	50	41	177	506	171	123	350	152	19	13	7	0.107	0.026	0.041
.	19.01.15-20.55.36-1-20309	31	1	1	0	0	0	0	0	0	0	0	NA	NA	NA	14	3	164	490	162	0	0	0	0	3	0	0	0.006	0
.	19.01.15-20.55.38-1-20310	142	17	17	6	0	5	609	15	15	0	0	NA	NA	NA	56	35	170	510	168	117	347	145	20	37	12	0.118	0.073	0.071
.	19.01.15-20.55.48-1-20311	147	11	11	4	0	4	635	9	9	0	0	NA	NA	NA	60	57	177	522	171	124	362	149	11	14	8	0.062	0.027	0.047
.	19.01.15-20.55.53-1-20315	34	1	1	0	0	0	0	0	0	0	0	NA	NA	NA	5	9	164	496	162	0	0	0	0	0	0	0	0	0
.	19.01.15-20.55.55-1-20317	34	1	1	0	0	0	0	0	0	0	0	NA	NA	NA	7	6	163	493	163	0	0	0	0	0	0	0	0	0
.	19.01.15-20.55.58-1-20319	297	40	40	13	0	10	688	38	38	0	0	NA	NA	NA	83	114	193	548	186	138	382	168	42	120	5	0.218	0.219	0.027
.	19.01.15-20.55.59-1-20321	126	14	14	5	0	4	621	12	12	0	0	NA	NA	NA	38	41	170	514	170	117	357	147	12	20	5	0.071	0.039	0.029
.	19.01.15-20.55.59-1-20323	173	17	17	6	0	3	633	16	16	0	0	NA	NA	NA	59	56	177	516	176	122	352	159	12	55	1	0.068	0.107	0.006
.	19.01.15-20.56.00-1-20327	124	9	9	1	0	1	627	8	8	0	0	NA	NA	NA	48	50	172	520	171	119	357	151	12	9	2	0.07	0.017	0.012
.	19.01.15-20.56.02-1-20330	208	20	20	8	0	6	636	18	18	0	0	NA	NA	NA	73	62	175	522	178	121	359	156	41	52	3	0.234	0.1	0.017
.	19.01.15-20.56.06-1-20335	56	2	2	0	0	0	250	1	1	0	0	NA	NA	NA	21	13	168	494	164	56	137	57	0	4	1	0	0.008	0.006
.	19.01.15-20.56.11-1-20339	117	11	11	4	0	3	605	9	9	0	0	NA	NA	NA	50	35	168	513	167	117	345	143	4	34	0	0.024	0.066	0
.	19.01.15-20.56.13-1-20340	241	31	31	4	0	3	639	25	25	0	0	NA	NA	NA	76	75	172	537	179	116	365	158	11	87	9	0.064	0.162	0.05
.	19.01.15-20.56.16-1-20344	64	2	2	1	0	1	251	1	1	0	0	NA	NA	NA	18	19	167	498	167	47	144	60	3	3	0	0.018	0.006	0
.	19.01.15-20.56.23-1-20356	85	6	6	1	0	1	609	5	5	0	0	NA	NA	NA	28	24	172	501	164	120	347	142	1	21	0	0.006	0.042	0
.	19.01.15-20.56.24-1-20372	121	12	12	6	0	4	612	10	10	0	0	NA	NA	NA	41	33	169	509	168	114	349	149	6	45	0	0.036	0.088	0
.	19.01.15-20.56.26-1-20373	176	18	18	4	0	4	622	17	17	0	0	NA	NA	NA	49	43	172	513	171	118	350	154	4	74	0	0.023	0.144	0
.	19.01.15-20.56.33-1-20374	122	11	11	2	0	2	608	10	10	0	0	NA	NA	NA	52	27	170	503	167	116	343	149	15	30	1	0.088	0.06	0.006
.	19.01.15-20.56.42-1-20379	91	5	5	3	0	2	621	4	4	0	0	NA	NA	NA	31	37	173	513	164	120	353	148	7	16	0	0.04	0.031	0
.	19.01.15-20.56.46-1-20381	30	1	1	0	0	0	0	0	0	0	0	NA	NA	NA	7	9	167	493	162	0	0	0	0	1	0	0	0.002	0
.	19.01.15-20.56.47-1-20382	34	1	1	0	0	0	0	0	0	0	0	NA	NA	NA	15	13	164	496	166	0	0	0	2	0	0	0.012	0	0
.	19.01.15-20.56.49-1-20383	180	16	16	5	0	4	636	13	13	0	0	NA	NA	NA	52	58	171	523	177	120	357	159	10	53	0	0.058	0.101	0
.	19.01.15-20.56.49-1-20384	90	5	5	1	0	1	611	4	4	0	0	NA	NA	NA	31	25	167	507	164	113	350	148	4	19	3	0.024	0.037	0.018
.	19.01.15-20.56.53-1-20388	91	7	7	3	0	1	615	6	6	0	0	NA	NA	NA	15	30	168	506	169	115	350	150	5	4	14	0.03	0.008	0.083
.	19.01.15-20.57.00-1-20392	155	15	15	6	0	4	640	14	14	0	0	NA	NA	NA	48	61	173	526	175	121	361	158	3	39	11	0.017	0.074	0.063
.	19.01.15-20.57.02-1-20395	121	9	9	4	0	4	624	6	6	0	0	NA	NA	NA	38	47	174	513	173	118	353	153	2	21	0	0.011	0.041	0
.	19.01.15-20.57.05-1-20399	62	4	4	0	0	0	607	3	3	0	0	NA	NA	NA	26	29	168	507	167	114	345	148	12	4	0	0.071	0.008	0
.	19.01.15-20.57.05-1-20400	85	5	5	0	0	0	608	2	2	0	0	NA	NA	NA	30	25	168	504	166	114	345	149	3	5	4	0.018	0.01	0.024
.	19.01.15-20.57.07-1-20403	92	7	7	0	0	0	618	5	5	0	0	NA	NA	NA	33	34	170	511	166	118	353	147	10	9	0	0.059	0.018	0
.	19.01.15-20.57.11-1-20407	38	1	1	0	0	0	0	0	0	0	0	NA	NA	NA	10	15	163	497	168	0	0	0	0	0	0	0	0	0
.	19.01.15-20.57.14-1-20409	93	8	8	1	0	1	619	7	7	0	0	NA	NA	NA	30	36	169	513	167	117	352	150	0	14	2	0	0.027	0.012
.	19.01.15-20.57.17-1-20412	59	2	2	1	0	1	151	1	1	0	0	NA	NA	NA	22	13	166	494	166	32	84	35	0	4	0	0	0.008	0
.	19.01.15-20.57.22-1-20414	68	6	6	0	0	0	614	4	4	0	0	NA	NA	NA	27	30	167	506	170	114	347	153	10	9	0	0.06	0.018	0
.	19.01.15-20.57.24-1-20430	65	3	3	0	0	0	350	2	2	0	0	NA	NA	NA	18	25	167	503	168	74	185	91	0	3	1	0	0.006	0.006
.	19.01.15-20.57.26-1-20431	33	1	1	0	0	0	0	0	0	0	0	NA	NA	NA	12	7	164	493	163	0	0	0	1	0	0	0.006	0	0
.	19.01.15-20.57.26-1-20432	149	17	17	5	0	5	643	15	15	0	0	NA	NA	NA	53	63	178	529	169	120	368	155	16	45	12	0.09	0.085	0.071
.	19.01.15-20.57.28-1-20433	34	1	1	0	0	0	0	0	0	0	0	NA	NA	NA	6	7	166	489	165	0	0	0	0	1	0	0	0.002	0
.	19.01.15-20.57.28-1-20434	204	17	17	4	0	4	634	14	14	0	0	NA	NA	NA	53	51	171	521	172	117	365	152	31	29	2	0.181	0.056	0.012
.	19.01.15-20.57.29-1-20435	147	17	17	3	0	2	623	14	14	0	0	NA	NA	NA	54	47	176	514	170	120	351	152	21	30	0	0.119	0.058	0
.	19.01.15-20.57.30-1-20436	61	2	2	2	0	2	351	1	1	0	0	NA	NA	NA	15	24	172	499	166	65	209	77	3	1	0	0.017	0.002	0
.	19.01.15-20.57.31-1-20437	97	4	4	0	0	0	610	3	3	0	0	NA	NA	NA	30	28	169	505	167	113	347	150	0	17	0	0	0.034	0
.	19.01.15-20.57.36-1-20438	124	13	13	1	0	1	612	12	12	0	0	NA	NA	NA	29	22	168	500	167	113	346	153	18	27	0	0.107	0.054	0
.	19.01.15-20.57.39-1-20439	178	12	12	4	0	4	629	8	8	0	0	NA	NA	NA	52	46	173	518	168	122	360	147	4	27	4	0.023	0.052	0.024
.	19.01.15-20.57.43-1-20440	113	9	9	3	0	2	622	8	8	0	0	NA	NA	NA	35	44	169	514	174	115	350	157	10	13	1	0.059	0.025	0.006
.	19.01.15-20.57.44-1-20441	120	5	5	2	0	1	619	4	4	0	0	NA	NA	NA	44	41	172	514	168	119	349	151	14	12	0	0.081	0.023	0
.	19.01.15-20.57.50-1-20442	212	11	11	3	0	2	648	9	9	0	0	NA	NA	NA	72	70	173	534	176	121	372	155	9	33	5	0.052	0.062	0.028
.	19.01.15-20.57.59-1-20448	87	3	3	1	0	1	613	2	2	0	0	NA	NA	NA	37	32	168	508	169	115	348	150	1	4	0	0.006	0.008	0
.	19.01.15-20.58.01-1-20455	35	1	1	0	0	0	0	0	0	0	0	NA	NA	NA	9	8	165	491	165	0	0	0	0	2	0	0	0.004	0
.	19.01.15-20.58.05-1-20460	150	14	14	8	0	6	623	13	13	0	0	NA	NA	NA	25	37	168	510	172	115	352	156	15	34	1	0.089	0.067	0.006
.	19.01.15-20.58.05-1-20461	65	3	3	0	0	0	602	2	2	0	0	NA	NA	NA	26	24	172	499	166	118	337	147	0	12	0	0	0.024	0
.	19.01.15-20.58.05-1-20462	154	14	14	1	0	1	626	11	11	0	0	NA	NA	NA	60	45	175	514	169	120	356	150	10	47	0	0.057	0.091	0
.	19.01.15-20.58.06-1-20465	89	6	6	3	0	2	604	5	5	0	0	NA	NA	NA	20	17	169	498	163	116	344	144	18	5	5	0.107	0.01	0.031
.	19.01.15-20.58.08-1-20467	63	2	2	1	0	1	618	1	1	0	0	NA	NA	NA	18	32	171	500	174	120	344	154	0	10	0	0	0.02	0
.	19.01.15-20.58.09-1-20469	60	2	2	1	0	1	608	1	1	0	0	NA	NA	NA	25	19	166	499	167	114	346	148	0	5	2	0	0.01	0.012
.	19.01.15-20.58.15-1-20472	32	1	1	1	0	1	0	0	0	0	0	NA	NA	NA	6	6	163	492	164	0	0	0	0	5	0	0	0.01	0
.	19.01.15-20.58.15-1-20473	232	18	18	6	0	2	648	15	15	0	0	NA	NA	NA	86	64	171	525	181	117	369	162	18	31	6	0.105	0.059	0.033
.	19.01.15-20.58.18-1-20476	211	24	24	11	0	9	661	22	22	0	0	NA	NA	NA	59	81	175	539	180	123	375	163	19	82	1	0.109	0.152	0.006
.	19.01.15-20.58.20-1-20481	156	10	10	3	0	2	647	8	8	0	0	NA	NA	NA	51	63	177	520	179	123	364	160	9	37	2	0.051	0.071	0.011
.	19.01.15-20.58.23-1-20482	280	32	32	10	0	9	659	31	31	0	0	NA	NA	NA	82	85	178	546	174	122	384	153	27	67	13	0.152	0.123	0.075
.	19.01.15-20.58.24-1-20498	368	59	59	15	0	12	680	56	56	0	0	NA	NA	NA	96	98	187	543	181	132	385	163	58	156	16	0.31	0.287	0.088
.	19.01.15-20.58.25-1-20499	182	20	20	7	0	4	621	16	16	0	0	NA	NA	NA	59	50	175	517	171	119	354	148	18	47	0	0.103	0.091	0
.	19.01.15-20.58.35-1-20501	294	57	57	21	0	12	661	52	52	0	0	NA	NA	NA	82	79	180	533	179	126	373	162	21	153	24	0.117	0.287	0.134
.	19.01.15-20.58.38-1-20502	33	1	1	0	0	0	0	0	0	0	0	NA	NA	NA	7	6	166	490	163	0	0	0	0	0	0	0	0	0
.	19.01.15-20.58.41-1-20503	235	39	39	10	0	10	660	36	36	0	0	NA	NA	NA	65	80	178	534	181	124	374	162	32	100	16	0.18	0.187	0.088
.	19.01.15-20.58.44-1-20508	91	4	4	0	0	0	609	3	3	0	0	NA	NA	NA	23	21	170	500	164	119	344	146	0	4	5	0	0.008	0.03
.	19.01.15-20.58.48-1-20509	180	32	32	4	0	1	644	25	25	0	0	NA	NA	NA	57	66	173	524	182	118	363	163	14	94	6	0.081	0.179	0.033
.	19.01.15-20.58.58-1-20515	60	3	3	2	0	1	605	2	2	0	0	NA	NA	NA	30	24	166	502	169	112	343	150	0	3	4	0	0.006	0.024
.	19.01.15-20.59.02-1-20519	143	19	19	4	0	3	641	15	15	0	0	NA	NA	NA	49	57	174	526	170	120	369	152	25	43	4	0.144	0.082	0.024
.	19.01.15-20.59.02-1-20521	187	19	19	4	0	3	644	16	16	0	0	NA	NA	NA	54	69	175	527	180	120	367	157	19	44	8	0.109	0.083	0.044
.	19.01.15-20.59.13-1-20528	123	9	9	1	0	1	627	8	8	0	0	NA	NA	NA	45	46	170	519	170	119	356	152	3	19	5	0.018	0.037	0.029
.	19.01.15-20.59.13-1-20529	355	35	35	9	0	7	683	30	30	0	0	NA	NA	NA	108	102	194	544	177	142	382	159	23	91	7	0.119	0.167	0.04
.	19.01.15-20.59.35-1-20550	91	8	8	2	0	2	605	6	6	0	0	NA	NA	NA	31	25	172	498	168	118	340	147	3	18	0	0.017	0.036	0
.	19.01.15-20.59.37-1-20551	33	1	1	0	0	0	0	0	0	0	0	NA	NA	NA	11	10	166	495	162	0	0	0	0	1	0	0	0.002	0
.	19.01.15-20.59.40-1-20552	151	26	26	5	0	5	623	23	23	0	0	NA	NA	NA	52	38	171	501	179	118	347	158	19	73	23	0.111	0.146	0.128
.	19.01.15-20.59.40-1-20553	60	2	2	0	0	0	101	1	1	0	0	NA	NA	NA	21	20	169	494	170	17	51	33	0	3	0	0	0.006	0
.	19.01.15-20.59.44-1-20555	245	17	17	2	0	0	654	15	15	0	0	NA	NA	NA	67	79	176	539	177	123	373	158	24	32	7	0.136	0.059	0.04
.	19.01.15-20.59.45-1-20556	33	1	1	0	0	0	0	0	0	0	0	NA	NA	NA	6	5	163	493	162	0	0	0	0	0	0	0	0	0
.	19.01.15-20.59.47-1-20557	119	9	9	4	0	3	606	8	8	0	0	NA	NA	NA	41	23	166	506	164	112	348	146	15	9	0	0.09	0.018	0
.	19.01.15-20.59.48-1-20558	120	11	11	3	0	2	615	9	9	0	0	NA	NA	NA	39	41	171	514	169	115	350	150	6	15	10	0.035	0.029	0.059
.	19.01.15-20.59.51-1-20559	95	4	4	1	0	1	621	3	3	0	0	NA	NA	NA	26	37	171	506	173	119	346	156	3	5	3	0.018	0.01	0.017
.	19.01.15-20.59.51-1-20560	98	5	5	2	0	1	621	1	1	0	0	NA	NA	NA	35	39	170	510	172	115	351	155	3	6	2	0.018	0.012	0.012
.	19.01.15-20.59.55-1-20564	181	8	8	3	0	3	632	5	5	0	0	NA	NA	NA	57	58	176	521	174	121	355	156	7	9	1	0.04	0.017	0.006
.	19.01.15-21.00.08-1-20583	54	2	2	0	0	0	149	1	1	0	0	NA	NA	NA	23	16	167	498	164	25	94	30	0	1	4	0	0.002	0.024
.	19.01.15-21.00.09-1-20585	120	7	7	2	0	2	625	6	6	0	0	NA	NA	NA	29	41	173	508	173	118	352	155	17	19	0	0.098	0.037	0
.	19.01.15-21.00.16-1-20589	118	10	10	5	0	3	625	9	9	0	0	NA	NA	NA	35	33	169	508	169	117	355	153	7	33	4	0.041	0.065	0.024
.	19.01.15-21.00.16-1-20590	63	2	2	0	0	0	249	1	1	0	0	NA	NA	NA	20	21	166	502	166	46	146	57	0	0	1	0	0	0.006
.	19.01.15-21.00.17-1-20592	118	7	7	4	0	4	614	5	5	0	0	NA	NA	NA	34	33	167	509	170	112	350	152	8	9	3	0.048	0.018	0.018
.	19.01.15-21.00.19-1-20593	116	7	7	1	0	1	620	5	5	0	0	NA	NA	NA	45	38	169	511	171	114	355	151	2	20	0	0.012	0.039	0
.	19.01.15-21.00.22-1-20594	119	9	9	2	0	0	623	6	6	0	0	NA	NA	NA	25	29	169	507	166	119	353	151	1	21	7	0.006	0.041	0.042
.	19.01.15-21.00.23-1-20595	150	20	20	7	0	4	618	17	17	0	0	NA	NA	NA	50	43	170	518	168	115	354	149	15	37	0	0.088	0.071	0
.	19.01.15-21.00.34-1-20612	64	2	2	1	0	1	605	1	1	0	0	NA	NA	NA	26	23	166	502	168	112	342	151	5	4	0	0.03	0.008	0
.	19.01.15-21.00.39-1-20613	34	1	1	1	0	1	0	0	0	0	0	NA	NA	NA	8	11	164	497	163	0	0	0	0	3	0	0	0.006	0
.	19.01.15-21.00.43-1-20614	157	40	40	15	0	12	635	34	34	0	0	NA	NA	NA	48	57	179	519	172	124	359	152	22	104	22	0.123	0.2	0.128
.	19.01.15-21.00.43-1-20615	117	7	7	1	0	1	619	5	5	0	0	NA	NA	NA	33	29	171	505	166	120	351	148	22	4	3	0.129	0.008	0.018
.	19.01.15-21.00.43-1-20620	120	11	11	3	0	1	627	9	9	0	0	NA	NA	NA	32	41	172	514	168	120	355	152	11	26	7	0.064	0.051	0.042
.	19.01.15-21.00.43-1-20621	94	5	5	1	0	1	624	3	3	0	0	NA	NA	NA	28	42	172	515	168	119	354	151	0	22	3	0	0.043	0.018
.	19.01.15-21.00.44-1-20622	64	4	4	0	0	0	616	3	3	0	0	NA	NA	NA	23	34	166	513	168	113	352	151	3	2	6	0.018	0.004	0.036
.	19.01.15-21.00.50-1-20623	85	7	7	2	0	2	608	6	6	0	0	NA	NA	NA	29	24	167	504	166	114	345	149	6	19	0	0.036	0.038	0
.	19.01.15-21.00.51-1-20624	63	3	3	0	0	0	600	2	2	0	0	NA	NA	NA	28	20	165	503	165	114	342	144	0	6	1	0	0.012	0.006
.	19.01.15-21.01.01-1-20633	201	38	38	17	0	8	635	37	37	0	0	NA	NA	NA	68	55	173	525	170	119	366	150	60	75	27	0.347	0.143	0.159
.	19.01.15-21.01.03-1-20666	66	2	2	0	0	0	605	0	0	0	0	NA	NA	NA	30	23	167	503	166	114	343	148	0	0	10	0	0	0.06
.	19.01.15-21.01.04-1-20668	82	4	4	2	0	2	610	3	3	0	0	NA	NA	NA	34	31	175	505	164	120	346	144	7	4	0	0.04	0.008	0
.	19.01.15-21.01.05-1-20690	118	4	4	1	0	1	618	3	3	0	0	NA	NA	NA	40	35	173	505	170	121	344	153	2	4	1	0.012	0.008	0.006
.	19.01.15-21.01.07-1-20693	36	1	1	0	0	0	0	0	0	0	0	NA	NA	NA	10	14	165	497	165	0	0	0	0	3	0	0	0.006	0
.	19.01.15-21.01.10-1-20716	139	16	16	2	0	2	616	14	14	0	0	NA	NA	NA	46	42	170	516	169	117	351	148	19	37	3	0.112	0.072	0.018
.	19.01.15-21.01.11-1-20717	118	5	5	0	0	0	622	4	4	0	0	NA	NA	NA	37	39	168	507	177	116	350	156	3	11	0	0.018	0.022	0
.	19.01.15-21.01.11-1-20718	62	3	3	0	0	0	614	2	2	0	0	NA	NA	NA	17	29	168	506	168	115	348	151	8	2	0	0.048	0.004	0
.	19.01.15-21.01.20-1-20723	98	8	8	4	0	4	619	7	7	0	0	NA	NA	NA	39	35	169	513	166	116	354	149	9	14	9	0.053	0.027	0.054
.	19.01.15-21.01.21-1-20724	64	4	4	0	0	0	618	2	2	0	0	NA	NA	NA	19	26	169	502	168	118	349	151	0	7	4	0	0.014	0.024
.	19.01.15-21.01.24-1-20740	116	11	11	4	0	3	615	8	8	0	0	NA	NA	NA	41	29	171	505	166	118	349	148	4	25	9	0.023	0.05	0.054
.	19.01.15-21.01.29-1-20741	291	18	18	5	0	2	681	17	17	0	0	NA	NA	NA	82	106	183	556	180	129	388	164	18	53	3	0.098	0.095	0.017
.	19.01.15-21.01.30-1-20742	195	20	20	6	0	5	642	16	16	0	0	NA	NA	NA	67	60	169	526	178	116	364	162	30	55	2	0.178	0.105	0.011
.	19.01.15-21.01.40-1-20743	120	7	7	2	0	2	622	6	6	0	0	NA	NA	NA	35	36	169	512	168	118	356	148	0	11	11	0	0.021	0.065
.	19.01.15-21.01.43-1-20744	94	16	16	3	0	3	616	14	14	0	0	NA	NA	NA	30	35	170	508	170	117	349	150	17	16	3	0.1	0.031	0.018
.	19.01.15-21.01.48-1-20746	327	40	40	10	0	6	691	35	35	0	0	NA	NA	NA	109	114	183	560	184	131	395	165	60	129	6	0.328	0.23	0.033
.	19.01.15-21.01.48-1-20747	58	2	2	0	0	0	252	1	1	0	0	NA	NA	NA	13	18	167	498	166	47	145	60	0	1	0	0	0.002	0
.	19.01.15-21.01.49-1-20748	123	9	9	4	0	3	622	7	7	0	0	NA	NA	NA	24	41	167	516	171	114	357	151	5	10	13	0.03	0.019	0.076
.	19.01.15-21.01.58-1-20753	155	9	9	1	0	1	613	7	7	0	0	NA	NA	NA	63	35	170	509	169	117	348	148	8	38	1	0.047	0.075	0.006
.	19.01.15-21.02.01-1-20757	31	1	1	0	0	0	0	0	0	0	0	NA	NA	NA	9	9	165	493	164	0	0	0	0	0	0	0	0	0
.	19.01.15-21.02.03-1-20760	173	23	23	11	0	9	635	20	20	0	0	NA	NA	NA	54	62	177	523	175	124	361	150	14	50	4	0.079	0.096	0.023
.	19.01.15-21.02.03-1-20764	175	36	36	5	0	3	646	34	34	0	0	NA	NA	NA	59	68	179	525	177	126	362	158	26	85	17	0.145	0.162	0.096
.	19.01.15-21.02.09-1-20771	95	7	7	4	0	3	619	6	6	0	0	NA	NA	NA	32	39	169	514	169	116	352	151	0	21	0	0	0.041	0
.	19.01.15-21.02.09-1-20772	55	2	2	0	0	0	0	0	0	0	0	NA	NA	NA	14	11	163	495	166	0	0	0	0	1	3	0	0.002	0.018
.	19.01.15-21.02.10-1-20773	177	7	7	4	0	3	632	6	6	0	0	NA	NA	NA	59	57	183	520	167	127	356	149	2	20	4	0.011	0.038	0.024
.	19.01.15-21.02.11-1-20775	127	12	12	2	0	1	634	9	9	0	0	NA	NA	NA	33	51	173	521	170	122	361	151	2	31	4	0.012	0.06	0.024
.	19.01.15-21.02.17-1-20780	175	11	11	1	0	1	635	10	10	0	0	NA	NA	NA	60	56	179	522	168	122	362	151	3	37	2	0.017	0.071	0.012
.	19.01.15-21.02.26-1-20796	120	22	22	4	0	3	619	20	20	0	0	NA	NA	NA	54	43	173	509	174	114	352	153	12	34	17	0.069	0.067	0.098
.	19.01.15-21.02.31-1-20797	122	8	8	1	0	1	622	6	6	0	0	NA	NA	NA	41	43	171	515	170	118	351	153	14	11	0	0.082	0.021	0
.	19.01.15-21.02.34-1-20798	65	4	4	2	0	2	602	3	3	0	0	NA	NA	NA	23	23	169	501	166	112	344	146	0	6	2	0	0.012	0.012
.	19.01.15-21.02.38-1-20799	65	4	4	1	0	1	608	3	3	0	0	NA	NA	NA	23	22	169	502	164	116	343	149	4	1	0	0.024	0.002	0
.	19.01.15-21.02.42-1-20800	349	31	31	12	0	9	691	26	26	0	0	NA	NA	NA	91	112	185	554	186	132	392	167	32	92	2	0.173	0.166	0.011
.	19.01.15-21.02.44-1-20801	32	1	1	0	0	0	0	0	0	0	0	NA	NA	NA	13	2	163	489	163	0	0	0	3	0	0	0.018	0	0
.	19.01.15-21.02.47-1-20806	120	18	18	5	0	5	614	14	14	0	0	NA	NA	NA	35	29	169	505	168	116	348	150	13	39	14	0.077	0.077	0.083
.	19.01.15-21.02.52-1-20807	85	9	9	1	0	1	606	7	7	0	0	NA	NA	NA	37	35	171	507	170	115	343	148	15	9	0	0.088	0.018	0
.	19.01.15-21.02.53-1-20811	142	16	16	5	0	5	620	14	14	0	0	NA	NA	NA	47	41	167	514	173	116	355	149	11	38	14	0.066	0.074	0.081
.	19.01.15-21.02.55-1-20812	91	8	8	1	0	1	615	7	7	0	0	NA	NA	NA	19	26	168	502	169	115	348	152	0	15	15	0	0.03	0.089
.	19.01.15-21.03.02-1-20819	66	4	4	2	0	2	603	3	3	0	0	NA	NA	NA	23	25	170	503	165	117	342	144	3	3	0	0.018	0.006	0
.	19.01.15-21.03.09-1-20827	59	3	3	1	0	0	603	2	2	0	0	NA	NA	NA	37	31	169	504	171	114	341	148	8	7	0	0.047	0.014	0
.	19.01.15-21.03.09-1-20828	86	3	3	1	0	1	603	2	2	0	0	NA	NA	NA	33	25	171	502	165	116	345	142	0	5	2	0	0.01	0.012
.	19.01.15-21.03.14-1-20830	169	19	19	2	0	1	639	16	16	0	0	NA	NA	NA	48	59	177	520	175	124	359	156	26	39	0	0.147	0.075	0
.	19.01.15-21.03.20-1-20834	142	9	9	2	0	1	620	7	7	0	0	NA	NA	NA	32	37	174	505	171	120	349	151	7	28	3	0.04	0.055	0.018
.	19.01.15-21.03.23-1-20835	174	17	17	4	0	2	628	16	16	0	0	NA	NA	NA	57	48	173	515	173	120	355	153	10	48	1	0.058	0.093	0.006
.	19.01.15-21.03.29-1-20852	119	10	10	4	0	3	636	9	9	0	0	NA	NA	NA	40	45	172	514	172	121	359	156	9	27	0	0.052	0.053	0
.	19.01.15-21.03.29-1-20853	34	1	1	0	0	0	0	0	0	0	0	NA	NA	NA	11	8	165	493	163	0	0	0	0	2	0	0	0.004	0
.	19.01.15-21.03.30-1-20854	66	3	3	1	0	1	601	2	2	0	0	NA	NA	NA	21	16	166	499	164	116	341	144	0	4	2	0	0.008	0.012
.	19.01.15-21.03.31-1-20855	69	5	5	2	0	2	607	4	4	0	0	NA	NA	NA	27	28	167	502	172	113	343	151	1	10	0	0.006	0.02	0
.	19.01.15-21.03.31-1-20856	63	2	2	0	0	0	495	1	1	0	0	NA	NA	NA	15	11	163	493	168	91	278	126	0	1	1	0	0.002	0.006
.	19.01.15-21.03.41-1-20857	64	3	3	0	0	0	615	2	2	0	0	NA	NA	NA	17	30	171	505	167	116	348	151	1	8	0	0.006	0.016	0
.	19.01.15-21.03.46-1-20858	86	4	4	1	0	1	619	2	2	0	0	NA	NA	NA	24	33	168	511	167	116	356	147	0	2	3	0	0.004	0.018
.	19.01.15-21.03.49-1-20859	118	10	10	6	0	6	610	9	9	0	0	NA	NA	NA	37	31	168	504	172	113	347	150	0	41	3	0	0.081	0.017
.	19.01.15-21.03.52-1-20860	62	3	3	1	0	1	608	1	1	0	0	NA	NA	NA	24	32	170	504	171	113	345	150	0	2	2	0	0.004	0.012
.	19.01.15-21.03.54-1-20864	119	6	6	3	0	2	618	5	5	0	0	NA	NA	NA	33	32	170	508	167	118	352	148	4	29	0	0.024	0.057	0
.	19.01.15-21.03.56-1-20865	122	10	10	3	0	3	620	7	7	0	0	NA	NA	NA	42	33	168	506	172	115	351	154	9	24	6	0.054	0.047	0.035
.	19.01.15-21.03.57-1-20866	29	1	1	0	0	0	0	0	0	0	0	NA	NA	NA	7	12	164	498	163	0	0	0	0	0	0	0	0	0
.	19.01.15-21.03.59-1-20870	91	5	5	1	0	1	606	4	4	0	0	NA	NA	NA	31	25	165	505	168	112	344	150	4	7	2	0.024	0.014	0.012
.	19.01.15-21.04.02-1-20874	168	18	18	8	0	5	625	17	17	0	0	NA	NA	NA	72	55	180	518	170	122	355	148	30	55	9	0.167	0.106	0.053
.	19.01.15-21.04.03-1-20876	151	12	12	3	0	3	631	9	9	0	0	NA	NA	NA	40	52	178	517	170	122	357	152	6	10	11	0.034	0.019	0.065
.	19.01.15-21.04.09-1-20885	177	8	8	2	0	2	628	6	6	0	0	NA	NA	NA	59	52	173	523	169	116	362	150	4	9	12	0.023	0.017	0.071
.	19.01.15-21.04.09-1-20887	350	34	34	5	0	2	665	33	33	0	0	NA	NA	NA	105	87	181	549	170	127	392	146	25	104	5	0.138	0.189	0.029
.	19.01.15-21.04.14-1-20889	66	2	2	0	0	0	606	1	1	0	0	NA	NA	NA	33	25	169	505	164	116	344	146	9	0	0	0.053	0	0
.	19.01.15-21.04.15-1-20891	94	13	13	5	0	2	611	11	11	0	0	NA	NA	NA	44	31	176	502	166	122	345	144	10	29	5	0.057	0.058	0.03
.	19.01.15-21.04.16-1-20894	62	2	2	0	0	0	605	1	1	0	0	NA	NA	NA	20	21	166	502	166	112	343	150	3	7	0	0.018	0.014	0
.	19.01.15-21.04.24-1-20911	123	12	12	4	0	3	609	11	11	0	0	NA	NA	NA	51	29	167	507	168	115	346	148	10	29	0	0.06	0.057	0
.	19.01.15-21.04.30-1-20912	86	6	6	3	0	2	618	4	4	0	0	NA	NA	NA	30	38	168	510	173	118	345	155	2	5	5	0.012	0.01	0.029
.	19.01.15-21.04.34-1-20913	229	14	14	3	0	1	634	10	10	0	0	NA	NA	NA	53	55	178	516	174	123	360	151	11	31	3	0.062	0.06	0.017
.	19.01.15-21.04.35-1-20914	214	16	16	6	0	4	627	14	14	0	0	NA	NA	NA	83	51	175	515	174	120	352	155	10	51	8	0.057	0.099	0.046
.	19.01.15-21.04.45-1-20916	174	20	20	7	0	7	625	17	17	0	0	NA	NA	NA	49	46	172	514	173	117	354	154	15	30	4	0.087	0.058	0.023
.	19.01.15-21.04.56-1-20924	66	2	2	0	0	0	612	1	1	0	0	NA	NA	NA	30	31	166	512	166	116	352	144	4	1	0	0.024	0.002	0
.	19.01.15-21.04.58-1-20926	38	1	1	0	0	0	0	0	0	0	0	NA	NA	NA	11	8	163	495	163	0	0	0	0	0	0	0	0	0
.	19.01.15-21.05.00-1-20929	178	12	12	2	0	1	635	11	11	0	0	NA	NA	NA	43	53	173	520	173	119	361	155	13	18	5	0.075	0.035	0.029
.	19.01.15-21.05.02-1-20932	60	3	3	1	0	1	600	2	2	0	0	NA	NA	NA	27	24	166	505	166	111	341	148	4	3	0	0.024	0.006	0
.	19.01.15-21.05.11-1-20940	117	7	7	1	0	1	619	5	5	0	0	NA	NA	NA	34	39	171	512	169	118	351	150	3	20	0	0.018	0.039	0
.	19.01.15-21.05.14-1-20942	150	9	9	1	0	0	613	8	8	0	0	NA	NA	NA	39	35	166	510	172	114	350	149	11	13	6	0.066	0.025	0.035
.	19.01.15-21.05.17-1-20946	88	4	4	0	0	0	623	3	3	0	0	NA	NA	NA	30	42	173	514	168	120	352	151	4	2	5	0.023	0.004	0.03
.	19.01.15-21.05.17-1-20947	127	4	4	2	0	2	615	2	2	0	0	NA	NA	NA	44	34	172	510	165	117	356	142	0	19	1	0	0.037	0.006
.	19.01.15-21.05.26-1-20963	87	4	4	1	0	1	614	3	3	0	0	NA	NA	NA	22	34	170	508	169	115	347	152	7	2	5	0.041	0.004	0.03
.	19.01.15-21.05.29-1-20964	30	1	1	0	0	0	0	0	0	0	0	NA	NA	NA	11	8	164	495	162	0	0	0	0	0	2	0	0	0.012
.	19.01.15-21.05.33-1-20966	58	2	2	0	0	0	249	1	1	0	0	NA	NA	NA	17	15	167	496	165	41	153	55	2	3	0	0.012	0.006	0
.	19.01.15-21.05.33-1-20967	140	12	12	4	0	2	628	11	11	0	0	NA	NA	NA	51	52	175	520	170	120	358	150	5	58	0	0.029	0.112	0
.	19.01.15-21.05.33-1-20968	118	15	15	8	0	5	618	14	14	0	0	NA	NA	NA	32	43	170	517	169	115	354	149	23	25	0	0.135	0.048	0
.	19.01.15-21.05.34-1-20969	214	44	44	13	0	11	633	40	40	0	0	NA	NA	NA	74	52	169	522	174	117	362	154	45	94	4	0.266	0.18	0.023
.	19.01.15-21.05.34-1-20970	181	21	21	8	0	5	632	17	17	0	0	NA	NA	NA	61	50	171	522	170	118	364	150	17	44	6	0.099	0.084	0.035
.	19.01.15-21.05.35-1-20971	173	21	21	5	0	4	632	18	18	0	0	NA	NA	NA	57	53	172	524	170	117	363	152	27	44	8	0.157	0.084	0.047
.	19.01.15-21.05.37-1-20972	155	8	8	2	0	2	624	7	7	0	0	NA	NA	NA	53	41	173	513	168	121	357	146	0	18	7	0	0.035	0.042
.	19.01.15-21.05.52-1-20973	88	4	4	1	0	0	604	3	3	0	0	NA	NA	NA	32	20	169	499	165	115	342	147	0	6	2	0	0.012	0.012
.	19.01.15-21.05.54-1-20977	90	5	5	1	0	1	635	4	4	0	0	NA	NA	NA	22	43	173	513	170	121	359	155	11	7	6	0.064	0.014	0.035
.	19.01.15-21.06.03-1-20985	36	1	1	0	0	0	0	0	0	0	0	NA	NA	NA	9	11	164	494	166	0	0	0	0	1	0	0	0.002	0
.	19.01.15-21.06.05-1-20991	63	2	2	1	0	1	601	1	1	0	0	NA	NA	NA	27	24	166	506	165	111	347	143	0	1	4	0	0.002	0.024
.	19.01.15-21.06.06-1-20993	33	1	1	0	0	0	0	0	0	0	0	NA	NA	NA	12	6	164	490	165	0	0	0	0	2	0	0	0.004	0
.	19.01.15-21.06.07-1-20995	238	29	29	8	0	6	667	25	25	0	0	NA	NA	NA	84	90	181	543	179	126	381	160	43	58	28	0.238	0.107	0.156
.	19.01.15-21.06.08-1-20997	176	16	16	4	0	4	626	15	15	0	0	NA	NA	NA	56	48	171	519	171	118	357	151	22	25	4	0.129	0.048	0.023
.	19.01.15-21.06.08-1-20998	99	6	6	3	0	3	608	5	5	0	0	NA	NA	NA	39	33	170	505	171	116	341	151	4	14	1	0.024	0.028	0.006
.	19.01.15-21.06.11-1-21000	62	4	4	1	0	1	605	3	3	0	0	NA	NA	NA	33	24	167	501	169	116	339	150	3	1	5	0.018	0.002	0.03
.	19.01.15-21.06.12-1-21001	32	1	1	0	0	0	0	0	0	0	0	NA	NA	NA	10	12	166	495	164	0	0	0	0	3	0	0	0.006	0
.	19.01.15-21.06.13-1-21002	31	1	1	0	0	0	0	0	0	0	0	NA	NA	NA	6	10	164	494	165	0	0	0	0	1	0	0	0.002	0
.	19.01.15-21.06.15-1-21005	148	16	16	4	0	2	634	15	15	0	0	NA	NA	NA	61	52	169	524	172	118	361	155	18	38	4	0.107	0.073	0.023
.	19.01.15-21.06.16-1-21006	199	22	22	3	0	2	642	19	19	0	0	NA	NA	NA	67	68	172	531	178	118	368	156	10	70	0	0.058	0.132	0
.	19.01.15-21.06.20-1-21011	65	4	4	1	0	1	604	2	2	0	0	NA	NA	NA	22	21	171	499	164	117	342	145	4	2	3	0.023	0.004	0.018
.	19.01.15-21.06.28-1-21035	124	6	6	0	0	0	630	4	4	0	0	NA	NA	NA	41	47	177	513	170	122	355	153	8	24	0	0.045	0.047	0
.	19.01.15-21.06.29-1-21036	32	1	1	0	0	0	0	0	0	0	0	NA	NA	NA	12	9	166	493	163	0	0	0	0	1	0	0	0.002	0
.	19.01.15-21.06.34-1-21037	210	22	22	6	0	5	656	19	19	0	0	NA	NA	NA	68	73	181	534	171	126	374	156	33	54	2	0.182	0.101	0.012
.	19.01.15-21.06.37-1-21038	117	18	18	8	0	4	614	16	16	0	0	NA	NA	NA	39	29	170	505	167	115	349	150	15	54	3	0.088	0.107	0.018
.	19.01.15-21.06.42-1-21039	151	13	13	4	0	3	622	9	9	0	0	NA	NA	NA	52	44	172	516	169	119	353	150	6	28	2	0.035	0.054	0.012
.	19.01.15-21.06.54-1-21048	117	13	13	5	0	3	626	12	12	0	0	NA	NA	NA	36	41	172	510	172	119	354	153	12	22	9	0.07	0.043	0.052
.	19.01.15-21.06.55-1-21049	87	6	6	1	0	1	602	3	3	0	0	NA	NA	NA	29	23	166	502	168	112	343	147	0	18	2	0	0.036	0.012
.	19.01.15-21.06.57-1-21050	34	1	1	0	0	0	0	0	0	0	0	NA	NA	NA	10	5	164	492	162	0	0	0	1	0	0	0.006	0	0
.	19.01.15-21.06.59-1-21053	57	2	2	0	0	0	204	1	1	0	0	NA	NA	NA	18	14	165	497	165	33	119	52	5	1	0	0.03	0.002	0
.	19.01.15-21.07.01-1-21057	61	4	4	0	0	0	303	3	3	0	0	NA	NA	NA	21	16	165	497	167	54	170	79	1	0	4	0.006	0	0.024
.	19.01.15-21.07.03-1-21059	61	2	2	0	0	0	604	1	1	0	0	NA	NA	NA	26	24	167	501	169	115	338	151	5	6	0	0.03	0.012	0
.	19.01.15-21.07.06-1-21063	88	3	3	1	0	1	613	2	2	0	0	NA	NA	NA	24	33	169	509	168	115	351	147	0	0	6	0	0	0.036
.	19.01.15-21.07.08-1-21066	96	9	9	2	0	2	616	7	7	0	0	NA	NA	NA	29	32	173	503	169	117	346	153	0	28	5	0	0.056	0.03
.	19.01.15-21.07.12-1-21069	123	9	9	4	0	4	632	8	8	0	0	NA	NA	NA	27	49	169	522	171	116	362	154	8	16	0	0.047	0.031	0
.	19.01.15-21.07.13-1-21070	32	1	1	0	0	0	0	0	0	0	0	NA	NA	NA	11	11	166	494	164	0	0	0	0	1	0	0	0.002	0
.	19.01.15-21.07.14-1-21072	118	7	7	1	0	0	631	5	5	0	0	NA	NA	NA	33	45	169	519	170	119	359	153	0	16	5	0	0.031	0.029
.	19.01.15-21.07.16-1-21075	34	1	1	1	0	1	0	0	0	0	0	NA	NA	NA	8	9	165	491	166	0	0	0	0	0	0	0	0	0
.	19.01.15-21.07.18-1-21077	262	62	62	17	0	10	656	58	58	0	0	NA	NA	NA	56	78	184	535	172	129	371	156	65	111	8	0.353	0.207	0.047
.	19.01.15-21.07.19-1-21078	128	10	10	0	0	0	618	9	9	0	0	NA	NA	NA	26	37	170	512	168	118	351	149	0	27	1	0	0.053	0.006
.	19.01.15-21.07.19-1-21079	66	3	3	0	0	0	611	2	2	0	0	NA	NA	NA	25	27	171	500	169	117	344	150	0	12	0	0	0.024	0
.	19.01.15-21.07.21-1-21080	156	30	30	6	0	4	630	27	27	0	0	NA	NA	NA	49	58	170	531	170	114	365	151	39	29	1	0.229	0.055	0.006
.	19.01.15-21.07.22-1-21081	145	10	10	3	0	3	630	7	7	0	0	NA	NA	NA	47	48	173	516	172	122	355	153	6	23	3	0.035	0.045	0.017
.	19.01.15-21.07.30-1-21097	239	39	39	11	0	8	653	34	34	0	0	NA	NA	NA	86	76	173	532	184	121	370	162	24	100	16	0.139	0.188	0.087
.	19.01.15-21.07.34-1-21098	204	14	14	1	0	0	644	12	12	0	0	NA	NA	NA	63	62	176	530	169	123	371	150	10	27	1	0.057	0.051	0.006
.	19.01.15-21.07.34-1-21099	176	19	19	7	0	6	640	15	15	0	0	NA	NA	NA	61	60	175	525	173	122	365	153	22	41	0	0.126	0.078	0
.	19.01.15-21.07.41-1-21100	96	11	11	4	0	4	613	9	9	0	0	NA	NA	NA	42	34	167	509	171	113	347	153	10	9	0	0.06	0.018	0
.	19.01.15-21.07.47-1-21101	148	9	9	2	0	2	626	8	8	0	0	NA	NA	NA	39	35	171	506	171	120	351	155	12	22	3	0.07	0.043	0.018
.	19.01.15-21.07.53-1-21105	88	3	3	1	0	1	604	1	1	0	0	NA	NA	NA	26	22	168	504	163	115	344	145	0	6	0	0	0.012	0
.	19.01.15-21.08.06-1-21119	85	6	6	2	0	2	602	5	5	0	0	NA	NA	NA	23	23	171	500	165	118	338	146	7	7	0	0.041	0.014	0
.	19.01.15-21.08.08-1-21122	60	6	6	1	0	1	608	5	5	0	0	NA	NA	NA	20	19	167	499	166	116	343	149	2	20	0	0.012	0.04	0
.	19.01.15-21.08.09-1-21124	93	10	10	0	0	0	609	9	9	0	0	NA	NA	NA	23	26	169	503	167	113	348	148	9	12	0	0.053	0.024	0
.	19.01.15-21.08.09-1-21125	90	8	8	4	0	4	614	7	7	0	0	NA	NA	NA	30	30	167	503	173	116	346	152	11	10	4	0.066	0.02	0.023
.	19.01.15-21.08.09-1-21126	64	3	3	1	0	1	606	2	2	0	0	NA	NA	NA	30	27	176	499	165	119	343	144	0	8	2	0	0.016	0.012
.	19.01.15-21.08.12-1-21127	149	10	10	1	0	1	625	8	8	0	0	NA	NA	NA	51	44	172	515	170	118	355	152	14	21	0	0.081	0.041	0
.	19.01.15-21.08.25-1-21151	211	35	35	7	0	6	620	30	30	0	0	NA	NA	NA	67	45	171	516	171	116	354	150	42	61	14	0.246	0.118	0.082
.	19.01.15-21.08.25-1-21152	92	3	3	0	0	0	616	2	2	0	0	NA	NA	NA	20	35	168	509	171	116	351	149	0	9	3	0	0.018	0.018
.	19.01.15-21.08.31-1-21154	37	1	1	1	0	1	0	0	0	0	0	NA	NA	NA	6	8	164	494	163	0	0	0	0	2	0	0	0.004	0
.	19.01.15-21.08.31-1-21155	92	3	3	2	0	2	616	2	2	0	0	NA	NA	NA	30	32	170	505	170	118	347	151	0	5	1	0	0.01	0.006
.	19.01.15-21.08.32-1-21156	264	31	31	10	0	8	655	27	27	0	0	NA	NA	NA	82	82	178	543	174	126	372	157	30	93	15	0.169	0.171	0.086
.	19.01.15-21.08.34-1-21157	209	12	12	3	0	3	652	10	10	0	0	NA	NA	NA	57	72	182	527	176	127	368	157	4	25	4	0.022	0.047	0.023
.	19.01.15-21.08.35-1-21158	148	16	16	2	0	2	616	12	12	0	0	NA	NA	NA	65	41	165	516	173	110	354	152	4	51	7	0.024	0.099	0.04
.	19.01.15-21.08.40-1-21159	123	5	5	1	0	1	628	3	3	0	0	NA	NA	NA	35	44	174	511	172	121	354	153	7	6	3	0.04	0.012	0.017
.	19.01.15-21.08.40-1-21160	256	34	34	14	0	11	675	29	29	0	0	NA	NA	NA	70	93	185	534	187	131	375	169	32	93	12	0.173	0.174	0.064
.	19.01.15-21.08.52-1-21165	36	1	1	0	0	0	0	0	0	0	0	NA	NA	NA	11	4	165	489	163	0	0	0	0	1	0	0	0.002	0
.	19.01.15-21.08.56-1-21169	97	7	7	2	0	2	610	5	5	0	0	NA	NA	NA	27	23	166	500	170	114	343	153	0	28	0	0	0.056	0
.	19.01.15-21.09.00-1-21173	243	23	23	8	0	6	640	19	19	0	0	NA	NA	NA	57	57	169	521	180	116	362	162	6	64	13	0.036	0.123	0.072
.	19.01.15-21.09.06-1-21179	183	15	15	3	0	1	631	14	14	0	0	NA	NA	NA	52	46	170	517	172	118	357	156	19	27	3	0.112	0.052	0.017
.	19.01.15-21.09.19-1-21189	33	1	1	0	0	0	0	0	0	0	0	NA	NA	NA	11	7	164	493	163	0	0	0	0	0	3	0	0	0.018
.	19.01.15-21.09.21-1-21190	173	15	15	4	0	2	624	13	13	0	0	NA	NA	NA	67	50	169	518	176	113	352	159	5	44	12	0.03	0.085	0.068
.	19.01.15-21.09.24-1-21206	94	4	4	2	0	1	622	3	3	0	0	NA	NA	NA	33	37	167	514	169	109	359	154	0	22	0	0	0.043	0
.	19.01.15-21.09.26-1-21207	170	10	10	1	0	1	621	9	9	0	0	NA	NA	NA	48	49	171	521	170	115	358	148	6	16	2	0.035	0.031	0.012
.	19.01.15-21.09.37-1-21208	122	12	12	6	0	5	615	10	10	0	0	NA	NA	NA	33	31	168	501	175	114	343	158	16	21	0	0.095	0.042	0
.	19.01.15-21.09.43-1-21210	60	2	2	1	0	1	611	1	1	0	0	NA	NA	NA	20	29	165	509	168	110	351	150	0	8	0	0	0.016	0
.	19.01.15-21.09.45-1-21211	34	1	1	0	0	0	0	0	0	0	0	NA	NA	NA	9	9	164	493	165	0	0	0	0	1	0	0	0.002	0
.	19.01.15-21.09.46-1-21212	142	14	14	1	0	1	626	13	13	0	0	NA	NA	NA	46	49	177	514	171	125	353	148	6	22	3	0.034	0.043	0.018
.	19.01.15-21.09.47-1-21213	117	8	8	2	0	2	615	5	5	0	0	NA	NA	NA	31	29	167	505	170	115	352	148	0	27	11	0	0.053	0.065
.	19.01.15-21.09.49-1-21214	97	7	7	3	0	2	625	5	5	0	0	NA	NA	NA	43	41	167	515	172	113	355	157	18	9	2	0.108	0.017	0.012
.	19.01.15-21.09.52-1-21215	87	5	5	1	0	1	624	4	4	0	0	NA	NA	NA	26	44	167	518	172	111	359	154	12	5	0	0.072	0.01	0
.	19.01.15-21.09.55-1-21219	122	10	10	3	0	3	615	7	7	0	0	NA	NA	NA	42	37	171	509	170	115	350	150	11	17	0	0.064	0.033	0
.	19.01.15-21.09.58-1-21221	123	16	16	2	0	1	627	13	13	0	0	NA	NA	NA	46	46	168	523	168	114	361	152	1	56	13	0.006	0.107	0.077
.	19.01.15-21.10.01-1-21225	90	4	4	1	0	1	607	3	3	0	0	NA	NA	NA	23	25	168	501	169	112	345	150	0	3	10	0	0.006	0.059
.	19.01.15-21.10.07-1-21239	93	8	8	2	0	2	610	6	6	0	0	NA	NA	NA	38	34	172	506	169	118	345	147	4	15	5	0.023	0.03	0.03
.	19.01.15-21.10.10-1-21242	66	4	4	2	0	1	599	3	3	0	0	NA	NA	NA	25	20	168	501	164	110	342	147	3	6	0	0.018	0.012	0
.	19.01.15-21.10.15-1-21245	228	18	18	7	0	6	645	16	16	0	0	NA	NA	NA	61	67	180	529	171	127	368	150	35	41	10	0.194	0.078	0.058
.	19.01.15-21.10.15-1-21246	37	1	1	0	0	0	0	0	0	0	0	NA	NA	NA	14	8	163	496	162	0	0	0	3	0	0	0.018	0	0
.	19.01.15-21.10.18-1-21249	151	11	11	3	0	3	624	9	9	0	0	NA	NA	NA	53	50	175	516	172	120	351	153	15	22	3	0.086	0.043	0.017
.	19.01.15-21.10.20-1-21250	58	2	2	0	0	0	0	0	0	0	0	NA	NA	NA	15	17	168	499	163	0	0	0	1	2	0	0.006	0.004	0
.	19.01.15-21.10.20-1-21251	88	4	4	0	0	0	609	3	3	0	0	NA	NA	NA	23	25	169	501	168	116	343	150	5	12	0	0.03	0.024	0
.	19.01.15-21.10.24-1-21267	33	1	1	0	0	0	0	0	0	0	0	NA	NA	NA	7	5	163	493	162	0	0	0	0	0	1	0	0	0.006
.	19.01.15-21.10.26-1-21268	68	3	3	2	0	2	613	2	2	0	0	NA	NA	NA	14	23	167	506	163	115	351	147	0	0	5	0	0	0.031
.	19.01.15-21.10.27-1-21269	33	1	1	0	0	0	0	0	0	0	0	NA	NA	NA	5	8	164	494	163	0	0	0	0	0	1	0	0	0.006
.	19.01.15-21.10.27-1-21270	150	11	11	2	0	2	632	8	8	0	0	NA	NA	NA	42	56	172	522	175	116	363	153	12	28	0	0.07	0.054	0
.	19.01.15-21.10.30-1-21271	60	2	2	1	0	1	99	1	1	0	0	NA	NA	NA	19	15	166	498	164	22	61	16	0	3	0	0	0.006	0
.	19.01.15-21.10.30-1-21273	213	27	27	5	0	3	635	23	23	0	0	NA	NA	NA	68	55	177	517	174	123	358	154	47	30	4	0.266	0.058	0.023
.	19.01.15-21.10.32-1-21274	324	29	29	9	0	7	687	26	26	0	0	NA	NA	NA	100	114	184	561	182	130	393	164	25	73	5	0.136	0.13	0.027
.	19.01.15-21.10.37-1-21275	150	13	13	4	0	3	650	10	10	0	0	NA	NA	NA	48	66	178	525	176	123	367	160	10	30	4	0.056	0.057	0.023
.	19.01.15-21.10.42-1-21276	31	1	1	0	0	0	0	0	0	0	0	NA	NA	NA	14	9	164	495	163	0	0	0	0	3	0	0	0.006	0
.	19.01.15-21.10.48-1-21277	32	1	1	0	0	0	0	0	0	0	0	NA	NA	NA	6	11	166	495	163	0	0	0	0	2	0	0	0.004	0
.	19.01.15-21.10.48-1-21278	208	43	43	13	0	11	654	40	40	0	0	NA	NA	NA	59	71	181	531	172	127	373	154	35	99	13	0.193	0.186	0.076
.	19.01.15-21.10.52-1-21286	147	15	15	5	0	4	620	14	14	0	0	NA	NA	NA	40	37	172	510	168	116	353	151	17	28	5	0.099	0.055	0.03
.	19.01.15-21.10.53-1-21287	90	13	13	4	0	1	608	10	10	0	0	NA	NA	NA	35	31	169	509	166	113	348	147	6	22	3	0.036	0.043	0.018
.	19.01.15-21.10.56-1-21289	58	2	2	0	0	0	611	1	1	0	0	NA	NA	NA	17	26	166	505	168	115	345	151	0	5	0	0	0.01	0
.	19.01.15-21.10.56-1-21290	153	12	12	5	0	1	627	10	10	0	0	NA	NA	NA	36	40	173	509	171	118	355	154	13	38	0	0.075	0.075	0
.	19.01.15-21.11.14-1-21304	154	10	10	3	0	3	623	9	9	0	0	NA	NA	NA	50	42	175	510	170	122	353	148	12	13	3	0.069	0.025	0.018
.	19.01.15-21.11.15-1-21306	87	6	6	3	0	3	617	4	4	0	0	NA	NA	NA	22	29	170	502	170	116	348	153	6	25	4	0.035	0.05	0.024
.	19.01.15-21.11.16-1-21309	167	6	6	3	0	3	638	5	5	0	0	NA	NA	NA	57	62	177	533	165	125	367	146	12	5	1	0.068	0.009	0.006
.	19.01.15-21.11.19-1-21310	145	8	8	2	0	1	629	7	7	0	0	NA	NA	NA	52	52	173	519	173	119	356	154	4	18	7	0.023	0.035	0.04
.	19.01.15-21.11.24-1-21311	57	2	2	1	0	1	0	1	1	0	0	NA	NA	NA	11	17	166	500	164	0	0	0	0	5	0	0	0.01	0
.	19.01.15-21.11.25-1-21327	120	7	7	1	0	1	630	5	5	0	0	NA	NA	NA	56	50	173	519	171	119	359	152	0	27	2	0	0.052	0.012
.	19.01.15-21.11.28-1-21328	240	37	37	12	0	6	651	34	34	0	0	NA	NA	NA	94	73	178	526	182	122	368	161	48	84	2	0.27	0.16	0.011
.	19.01.15-21.11.32-1-21329	89	3	3	1	0	1	609	2	2	0	0	NA	NA	NA	40	31	168	507	169	117	344	148	2	5	0	0.012	0.01	0
.	19.01.15-21.11.36-1-21330	92	4	4	1	0	1	612	3	3	0	0	NA	NA	NA	33	29	171	501	170	114	346	152	3	6	2	0.018	0.012	0.012
.	19.01.15-21.11.40-1-21331	204	19	19	6	0	4	654	18	18	0	0	NA	NA	NA	48	71	173	531	180	122	371	161	26	52	19	0.15	0.098	0.106
.	19.01.15-21.11.42-1-21332	67	4	4	1	0	1	609	3	3	0	0	NA	NA	NA	23	25	167	500	171	112	343	154	4	6	4	0.024	0.012	0.023
.	19.01.15-21.11.45-1-21333	115	10	10	5	0	4	631	8	8	0	0	NA	NA	NA	42	45	170	511	177	121	352	158	0	39	13	0	0.076	0.073
.	19.01.15-21.11.47-1-21335	89	5	5	1	0	1	601	2	2	0	0	NA	NA	NA	34	24	167	502	168	116	340	145	2	8	8	0.012	0.016	0.048
.	19.01.15-21.11.55-1-21339	85	6	6	4	0	4	618	5	5	0	0	NA	NA	NA	21	34	166	511	170	113	354	151	3	12	3	0.018	0.023	0.018
.	19.01.15-21.11.57-1-21340	153	14	14	2	0	2	635	13	13	0	0	NA	NA	NA	44	54	174	519	174	117	360	158	14	34	1	0.08	0.066	0.006
.	19.01.15-21.11.57-1-21341	156	30	30	11	0	8	632	27	27	0	0	NA	NA	NA	53	56	180	519	170	124	356	152	23	71	7	0.128	0.137	0.041
.	19.01.15-21.12.08-1-21352	95	3	3	1	0	1	620	2	2	0	0	NA	NA	NA	36	39	167	511	174	112	349	159	0	11	0	0	0.022	0
.	19.01.15-21.12.11-1-21362	189	20	20	3	0	3	637	19	19	0	0	NA	NA	NA	55	52	173	516	176	122	357	158	31	40	2	0.179	0.078	0.011
.	19.01.15-21.12.15-1-21366	93	10	10	3	0	1	612	9	9	0	0	NA	NA	NA	31	32	170	507	168	115	346	151	1	23	5	0.006	0.045	0.03
.	19.01.15-21.12.16-1-21368	99	3	3	3	0	3	619	2	2	0	0	NA	NA	NA	30	35	170	511	167	117	353	149	0	6	2	0	0.012	0.012
.	19.01.15-21.12.31-1-21385	64	3	3	1	0	1	604	2	2	0	0	NA	NA	NA	25	26	170	504	165	114	346	144	3	0	8	0.018	0	0.048
.	19.01.15-21.12.31-1-21386	143	17	17	3	0	3	624	13	13	0	0	NA	NA	NA	50	49	174	517	171	120	351	153	4	29	5	0.023	0.056	0.029
.	19.01.15-21.12.32-1-21387	35	1	1	0	0	0	0	0	0	0	0	NA	NA	NA	11	17	165	501	164	0	0	0	0	0	0	0	0	0
.	19.01.15-21.12.32-1-21388	128	9	9	2	0	2	620	8	8	0	0	NA	NA	NA	40	39	168	514	170	113	356	151	2	21	4	0.012	0.041	0.024
.	19.01.15-21.12.36-1-21389	148	24	24	8	0	7	623	21	21	0	0	NA	NA	NA	43	48	171	518	172	118	354	151	4	51	13	0.023	0.098	0.076
.	19.01.15-21.12.36-1-21390	261	36	36	9	0	6	664	32	32	0	0	NA	NA	NA	62	81	176	537	181	123	377	164	35	96	10	0.199	0.179	0.055
.	19.01.15-21.12.42-1-21391	225	9	9	3	0	3	631	7	7	0	0	NA	NA	NA	65	63	176	531	169	119	362	150	7	22	0	0.04	0.041	0
.	19.01.15-21.12.51-1-21396	212	39	39	16	0	13	640	35	35	0	0	NA	NA	NA	60	59	174	523	175	121	361	158	35	91	19	0.201	0.174	0.109
.	19.01.15-21.12.57-1-21401	125	12	12	5	0	5	615	11	11	0	0	NA	NA	NA	38	28	167	507	167	116	349	150	4	19	16	0.024	0.037	0.096
.	19.01.15-21.12.58-1-21402	67	3	3	0	0	0	612	1	1	0	0	NA	NA	NA	20	30	172	505	166	120	345	147	5	3	0	0.029	0.006	0
.	19.01.15-21.12.59-1-21405	148	8	8	2	0	1	620	7	7	0	0	NA	NA	NA	46	43	174	515	167	117	354	149	8	13	2	0.046	0.025	0.012
.	19.01.15-21.13.06-1-21413	59	2	2	1	0	1	610	1	1	0	0	NA	NA	NA	22	28	167	507	167	113	346	151	0	6	0	0	0.012	0
.	19.01.15-21.13.15-1-21418	32	1	1	0	0	0	0	0	0	0	0	NA	NA	NA	9	11	167	495	162	0	0	0	0	2	0	0	0.004	0
.	19.01.15-21.13.15-1-21420	96	4	4	1	0	1	614	3	3	0	0	NA	NA	NA	33	31	167	507	170	114	348	152	2	10	0	0.012	0.02	0
.	19.01.15-21.13.17-1-21423	95	5	5	0	0	0	605	3	3	0	0	NA	NA	NA	24	22	165	502	168	111	343	151	0	8	4	0	0.016	0.024
.	19.01.15-21.13.21-1-21424	182	7	7	3	0	2	635	5	5	0	0	NA	NA	NA	51	48	174	515	172	123	359	153	0	23	3	0	0.045	0.017
.	19.01.15-21.13.22-1-21425	126	12	12	2	0	1	633	10	10	0	0	NA	NA	NA	43	51	175	518	171	120	362	151	12	19	11	0.069	0.037	0.064
.	19.01.15-21.13.23-1-21426	145	12	12	3	0	3	633	11	11	0	0	NA	NA	NA	45	46	170	517	172	118	360	155	8	19	5	0.047	0.037	0.029
.	19.01.15-21.13.24-1-21442	112	7	7	4	0	3	619	6	6	0	0	NA	NA	NA	42	38	173	508	170	120	351	148	7	11	8	0.04	0.022	0.047
.	19.01.15-21.13.32-1-21444	114	18	18	2	0	2	624	15	15	0	0	NA	NA	NA	40	39	171	512	169	116	356	152	13	32	0	0.076	0.062	0
.	19.01.15-21.13.37-1-21445	147	47	47	13	0	10	623	43	43	0	0	NA	NA	NA	39	44	172	515	170	118	354	151	41	79	17	0.238	0.153	0.1
.	19.01.15-21.13.45-1-21446	62	3	3	1	0	1	607	2	2	0	0	NA	NA	NA	31	29	167	505	170	113	343	151	0	11	0	0	0.022	0
.	19.01.15-21.13.47-1-21447	88	4	4	2	0	1	603	3	3	0	0	NA	NA	NA	31	19	168	498	166	114	342	147	0	16	0	0	0.032	0
.	19.01.15-21.13.52-1-21448	59	2	2	0	0	0	200	1	1	0	0	NA	NA	NA	21	19	167	501	164	32	126	42	0	2	0	0	0.004	0
.	19.01.15-21.13.52-1-21449	91	3	3	1	0	1	614	2	2	0	0	NA	NA	NA	33	30	169	508	166	117	348	149	0	8	0	0	0.016	0
.	19.01.15-21.13.53-1-21453	274	37	37	10	0	8	654	34	34	0	0	NA	NA	NA	83	72	175	538	172	122	378	154	30	99	0	0.171	0.184	0
.	19.01.15-21.13.57-1-21455	203	14	14	4	0	4	655	13	13	0	0	NA	NA	NA	66	73	176	526	184	124	366	165	11	27	10	0.062	0.051	0.054
.	19.01.15-21.14.00-1-21458	118	6	6	2	0	2	625	4	4	0	0	NA	NA	NA	40	39	175	506	171	123	350	152	5	10	5	0.029	0.02	0.029
.	19.01.15-21.14.01-1-21460	120	9	9	4	0	3	631	7	7	0	0	NA	NA	NA	36	47	174	514	172	122	354	155	21	23	14	0.121	0.045	0.081
.	19.01.15-21.14.01-1-21461	59	2	2	1	0	1	593	1	1	0	0	NA	NA	NA	33	15	168	496	164	115	334	144	0	2	2	0	0.004	0.012
.	19.01.15-21.14.04-1-21465	157	30	30	6	0	6	637	27	27	0	0	NA	NA	NA	33	47	174	514	172	122	360	155	17	95	6	0.098	0.185	0.035
.	19.01.15-21.14.08-1-21470	116	4	4	0	0	0	627	3	3	0	0	NA	NA	NA	42	44	174	510	173	122	348	157	3	4	1	0.017	0.008	0.006
.	19.01.15-21.14.15-1-21477	34	1	1	0	0	0	0	0	0	0	0	NA	NA	NA	11	15	170	494	164	0	0	0	0	3	0	0	0.006	0
.	19.01.15-21.14.19-1-21481	182	28	28	8	0	7	639	21	21	0	0	NA	NA	NA	50	61	172	527	175	117	366	156	26	83	20	0.151	0.157	0.114
.	19.01.15-21.14.21-1-21482	117	7	7	5	0	3	621	6	6	0	0	NA	NA	NA	33	37	171	511	168	117	354	150	23	18	0	0.135	0.035	0
.	19.01.15-21.14.25-1-21498	33	1	1	1	0	1	0	0	0	0	0	NA	NA	NA	10	8	166	492	163	0	0	0	0	0	1	0	0	0.006
.	19.01.15-21.14.26-1-21499	32	1	1	0	0	0	0	0	0	0	0	NA	NA	NA	14	8	165	493	163	0	0	0	0	0	0	0	0	0
.	19.01.15-21.14.27-1-21500	93	3	3	1	0	1	598	2	2	0	0	NA	NA	NA	31	22	163	507	165	110	343	145	0	6	0	0	0.012	0
.	19.01.15-21.14.28-1-21501	93	3	3	2	0	2	606	2	2	0	0	NA	NA	NA	25	22	169	503	163	115	345	146	3	5	0	0.018	0.01	0
.	19.01.15-21.14.32-1-21502	93	6	6	3	0	2	601	5	5	0	0	NA	NA	NA	31	21	167	501	166	114	342	145	4	15	0	0.024	0.03	0
.	19.01.15-21.14.41-1-21504	61	3	3	1	0	1	202	2	2	0	0	NA	NA	NA	18	23	166	504	166	35	114	53	0	6	0	0	0.012	0
.	19.01.15-21.14.43-1-21505	35	1	1	0	0	0	0	0	0	0	0	NA	NA	NA	9	12	166	494	165	0	0	0	0	0	0	0	0	0
.	19.01.15-21.14.43-1-21506	85	5	5	1	0	0	603	4	4	0	0	NA	NA	NA	35	23	168	499	169	113	345	145	4	14	2	0.024	0.028	0.012
.	19.01.15-21.14.46-1-21507	181	15	15	1	0	1	626	14	14	0	0	NA	NA	NA	53	41	171	513	170	118	358	150	14	60	3	0.082	0.117	0.018
.	19.01.15-21.14.49-1-21508	206	39	39	8	0	3	645	35	35	0	0	NA	NA	NA	50	64	172	532	173	118	370	157	35	81	9	0.203	0.152	0.052
.	19.01.15-21.14.52-1-21516	132	8	8	3	0	2	612	5	5	0	0	NA	NA	NA	37	31	167	507	170	113	349	150	11	18	5	0.066	0.036	0.029
.	19.01.15-21.14.54-1-21517	156	8	8	1	0	1	621	6	6	0	0	NA	NA	NA	43	40	168	517	168	114	354	153	4	12	0	0.024	0.023	0
.	19.01.15-21.14.55-1-21518	92	4	4	2	0	2	611	3	3	0	0	NA	NA	NA	22	28	169	507	165	117	348	146	0	21	0	0	0.041	0
.	19.01.15-21.15.04-1-21527	115	7	7	3	0	3	622	6	6	0	0	NA	NA	NA	38	42	173	511	171	120	351	151	4	19	0	0.023	0.037	0
.	19.01.15-21.15.06-1-21529	210	17	17	6	0	6	651	16	16	0	0	NA	NA	NA	70	63	171	528	177	120	369	162	47	29	0	0.275	0.055	0
.	19.01.15-21.15.10-1-21533	94	6	6	1	0	1	615	2	2	0	0	NA	NA	NA	30	32	168	509	168	113	350	152	3	17	2	0.018	0.033	0.012
.	19.01.15-21.15.17-1-21538	66	3	3	0	0	0	601	2	2	0	0	NA	NA	NA	27	17	168	499	163	116	339	146	1	3	0	0.006	0.006	0
.	19.01.15-21.15.19-1-21539	63	6	6	0	0	0	609	5	5	0	0	NA	NA	NA	24	29	167	508	167	113	350	146	0	5	13	0	0.01	0.078
.	19.01.15-21.15.21-1-21540	143	10	10	2	0	0	610	7	7	0	0	NA	NA	NA	54	37	167	510	173	110	346	154	1	27	0	0.006	0.053	0
.	19.01.15-21.15.23-1-21541	61	2	2	0	0	0	599	1	1	0	0	NA	NA	NA	28	19	165	499	168	112	339	148	0	2	4	0	0.004	0.024
.	19.01.15-21.15.34-1-21558	60	3	3	1	0	0	602	2	2	0	0	NA	NA	NA	24	22	170	501	164	116	340	146	5	2	2	0.029	0.004	0.012
.	19.01.15-21.15.35-1-21559	119	5	5	0	0	0	617	4	4	0	0	NA	NA	NA	45	37	170	509	171	116	350	151	14	2	0	0.082	0.004	0
.	19.01.15-21.15.35-1-21560	89	4	4	2	0	1	626	3	3	0	0	NA	NA	NA	29	37	168	509	173	120	350	156	10	3	3	0.06	0.006	0.017
.	19.01.15-21.15.36-1-21561	167	12	12	1	0	1	631	10	10	0	0	NA	NA	NA	64	60	178	523	172	122	359	150	14	31	0	0.079	0.059	0
.	19.01.15-21.15.38-1-21562	156	8	8	0	0	0	637	7	7	0	0	NA	NA	NA	59	56	176	517	176	122	358	157	10	5	0	0.057	0.01	0
.	19.01.15-21.15.42-1-21563	126	4	4	1	0	1	619	3	3	0	0	NA	NA	NA	29	39	167	516	169	114	354	151	6	9	0	0.036	0.017	0
.	19.01.15-21.15.48-1-21564	31	1	1	1	0	1	0	0	0	0	0	NA	NA	NA	12	12	166	497	162	0	0	0	4	0	0	0.024	0	0
.	19.01.15-21.15.51-1-21565	68	3	3	1	0	1	606	2	2	0	0	NA	NA	NA	26	23	164	504	168	109	346	151	4	2	0	0.024	0.004	0
.	19.01.15-21.15.51-1-21566	118	5	5	1	0	0	630	4	4	0	0	NA	NA	NA	40	46	173	511	175	121	351	158	9	18	0	0.052	0.035	0
.	19.01.15-21.15.52-1-21567	122	9	9	1	0	1	620	7	7	0	0	NA	NA	NA	33	37	175	509	166	120	353	147	10	21	1	0.057	0.041	0.006
.	19.01.15-21.15.54-1-21571	123	7	7	3	0	3	619	6	6	0	0	NA	NA	NA	36	38	171	511	169	118	351	150	0	11	7	0	0.022	0.041
.	19.01.15-21.16.02-1-21577	152	15	15	1	0	0	617	12	12	0	0	NA	NA	NA	51	39	175	509	168	118	349	150	17	40	0	0.097	0.079	0
.	19.01.15-21.16.02-1-21580	89	7	7	0	0	0	624	6	6	0	0	NA	NA	NA	25	38	171	514	166	119	354	151	10	5	1	0.058	0.01	0.006
.	19.01.15-21.16.03-1-21581	118	6	6	3	0	3	629	5	5	0	0	NA	NA	NA	30	44	171	510	176	119	351	159	7	14	0	0.041	0.027	0
.	19.01.15-21.16.08-1-21587	32	1	1	0	0	0	0	0	0	0	0	NA	NA	NA	11	14	167	496	164	0	0	0	0	0	1	0	0	0.006
.	19.01.15-21.16.09-1-21588	171	11	11	4	0	3	628	8	8	0	0	NA	NA	NA	40	46	175	512	172	122	354	152	4	22	2	0.023	0.043	0.012
.	19.01.15-21.16.11-1-21590	113	8	8	5	0	4	615	7	7	0	0	NA	NA	NA	44	37	170	513	167	114	351	150	9	18	0	0.053	0.035	0
.	19.01.15-21.16.15-1-21596	67	3	3	0	0	0	603	1	1	0	0	NA	NA	NA	24	20	168	498	167	114	338	151	0	14	0	0	0.028	0
.	19.01.15-21.16.15-1-21597	87	11	11	1	0	0	607	10	10	0	0	NA	NA	NA	25	23	167	499	170	115	340	152	1	14	4	0.006	0.028	0.024
.	19.01.15-21.16.16-1-21599	145	15	15	3	0	3	629	10	10	0	0	NA	NA	NA	34	46	170	514	175	118	354	157	11	38	2	0.065	0.074	0.011
.	19.01.15-21.16.22-1-21611	56	2	2	0	0	0	0	1	1	0	0	NA	NA	NA	17	14	168	494	165	0	0	0	0	1	0	0	0.002	0
.	19.01.15-21.16.23-1-21612	188	12	12	1	0	0	636	11	11	0	0	NA	NA	NA	40	48	170	521	170	118	363	155	10	26	3	0.059	0.05	0.018
.	19.01.15-21.16.26-1-21628	96	5	5	1	0	1	618	4	4	0	0	NA	NA	NA	33	41	170	514	170	114	353	151	7	13	0	0.041	0.025	0
.	19.01.15-21.16.30-1-21629	330	17	17	6	0	3	664	16	16	0	0	NA	NA	NA	107	86	173	542	184	120	380	164	29	63	3	0.168	0.116	0.016
.	19.01.15-21.16.38-1-21630	230	22	22	8	0	5	657	21	21	0	0	NA	NA	NA	76	80	175	538	180	119	377	161	31	67	5	0.177	0.125	0.028
.	19.01.15-21.16.45-1-21632	298	48	48	8	0	5	654	46	46	0	0	NA	NA	NA	73	71	175	534	175	121	375	158	56	84	10	0.32	0.157	0.057
.	19.01.15-21.16.46-1-21633	37	1	1	0	0	0	0	0	0	0	0	NA	NA	NA	8	11	164	494	166	0	0	0	0	0	1	0	0	0.006
.	19.01.15-21.16.49-1-21634	152	13	13	4	0	3	637	10	10	0	0	NA	NA	NA	59	58	171	526	174	115	366	156	12	31	12	0.07	0.059	0.069
.	19.01.15-21.16.49-1-21635	207	16	16	5	0	2	640	11	11	0	0	NA	NA	NA	59	54	171	517	179	120	359	161	17	60	0	0.099	0.116	0
.	19.01.15-21.16.50-1-21636	33	1	1	0	0	0	0	0	0	0	0	NA	NA	NA	14	6	163	493	163	0	0	0	0	0	5	0	0	0.031
.	19.01.15-21.16.53-1-21640	62	8	8	1	0	0	607	7	7	0	0	NA	NA	NA	28	26	169	500	170	113	344	150	4	13	0	0.024	0.026	0
.	19.01.15-21.16.57-1-21646	271	37	37	13	0	10	651	36	36	0	0	NA	NA	NA	96	78	175	538	178	123	369	159	27	131	0	0.154	0.243	0
.	19.01.15-21.17.00-1-21650	61	3	3	1	0	1	602	1	1	0	0	NA	NA	NA	22	16	167	497	165	113	342	147	3	3	0	0.018	0.006	0
.	19.01.15-21.17.15-1-21662	59	3	3	1	0	1	602	2	2	0	0	NA	NA	NA	30	23	164	504	168	109	345	148	11	1	0	0.067	0.002	0
.	19.01.15-21.17.19-1-21665	294	39	39	10	0	7	673	37	37	0	0	NA	NA	NA	78	93	188	541	177	133	380	160	52	108	9	0.277	0.2	0.051
.	19.01.15-21.17.25-1-21681	61	3	3	0	0	0	351	2	2	0	0	NA	NA	NA	18	18	165	501	165	68	204	79	0	2	4	0	0.004	0.024
.	19.01.15-21.17.26-1-21682	294	27	27	9	0	7	671	25	25	0	0	NA	NA	NA	84	88	180	539	182	127	378	166	15	76	0	0.083	0.141	0
.	19.01.15-21.17.28-1-21683	184	22	22	9	0	6	642	19	19	0	0	NA	NA	NA	66	73	175	535	176	119	371	152	32	35	8	0.183	0.065	0.045
.	19.01.15-21.17.30-1-21684	115	12	12	2	0	2	615	11	11	0	0	NA	NA	NA	34	33	168	512	166	117	350	148	7	24	8	0.042	0.047	0.048
.	19.01.15-21.17.31-1-21685	91	7	7	2	0	1	618	4	4	0	0	NA	NA	NA	34	37	175	508	167	119	351	148	4	18	0	0.023	0.035	0
.	19.01.15-21.17.37-1-21686	153	9	9	4	0	3	625	7	7	0	0	NA	NA	NA	40	37	169	511	170	117	356	152	9	17	13	0.053	0.033	0.076
.	19.01.15-21.17.50-1-21687	91	13	13	4	0	4	614	10	10	0	0	NA	NA	NA	31	34	171	507	169	119	346	149	16	13	6	0.094	0.026	0.036
.	19.01.15-21.17.52-1-21688	57	2	2	0	0	0	609	1	1	0	0	NA	NA	NA	18	25	171	500	167	116	345	148	0	0	4	0	0	0.024
.	19.01.15-21.17.55-1-21692	92	7	7	2	0	1	616	6	6	0	0	NA	NA	NA	37	34	172	507	168	118	347	151	0	30	4	0	0.059	0.024
.	19.01.15-21.18.00-1-21696	94	4	4	1	0	1	608	3	3	0	0	NA	NA	NA	37	23	167	505	164	111	351	146	0	11	2	0	0.022	0.012
.	19.01.15-21.18.02-1-21700	207	27	27	5	0	4	643	23	23	0	0	NA	NA	NA	57	63	178	526	172	127	362	154	34	52	2	0.191	0.099	0.012
.	19.01.15-21.18.06-1-21706	234	28	28	7	0	3	638	25	25	0	0	NA	NA	NA	66	63	177	525	174	124	358	156	27	55	5	0.153	0.105	0.029
.	19.01.15-21.18.09-1-21709	94	4	4	1	0	1	619	2	2	0	0	NA	NA	NA	23	34	166	515	166	116	359	144	0	10	6	0	0.019	0.036
.	19.01.15-21.18.16-1-21716	161	10	10	5	0	4	628	9	9	0	0	NA	NA	NA	54	48	175	518	168	121	358	149	9	25	4	0.051	0.048	0.024
.	19.01.15-21.18.17-1-21717	35	1	1	0	0	0	0	0	0	0	0	NA	NA	NA	7	7	165	493	162	0	0	0	0	1	0	0	0.002	0
.	19.01.15-21.18.18-1-21719	117	12	12	4	0	4	616	10	10	0	0	NA	NA	NA	43	33	166	511	169	113	351	152	17	28	5	0.102	0.055	0.03
.	19.01.15-21.18.18-1-21720	147	20	20	4	0	3	620	18	18	0	0	NA	NA	NA	50	39	170	511	171	118	351	151	12	37	3	0.071	0.072	0.018
.	19.01.15-21.18.20-1-21725	60	2	2	0	0	0	101	1	1	0	0	NA	NA	NA	16	19	166	499	167	18	56	27	0	7	0	0	0.014	0
.	19.01.15-21.18.22-1-21726	114	7	7	4	0	2	618	6	6	0	0	NA	NA	NA	37	35	173	507	168	122	345	151	4	27	0	0.023	0.053	0
.	19.01.15-21.18.27-1-21743	114	17	17	5	0	4	618	15	15	0	0	NA	NA	NA	45	36	168	511	170	116	351	151	9	32	1	0.054	0.063	0.006
.	19.01.15-21.18.28-1-21744	155	30	30	8	0	6	626	26	26	0	0	NA	NA	NA	35	47	174	517	169	120	356	150	29	98	3	0.167	0.19	0.018
.	19.01.15-21.18.42-1-21745	32	1	1	1	0	1	0	0	0	0	0	NA	NA	NA	11	13	168	494	164	0	0	0	0	3	0	0	0.006	0
.	19.01.15-21.18.43-1-21746	63	3	3	2	0	1	599	2	2	0	0	NA	NA	NA	19	15	165	499	164	113	343	143	6	4	0	0.036	0.008	0
.	19.01.15-21.18.44-1-21747	299	25	25	11	0	6	667	21	21	0	0	NA	NA	NA	91	86	180	540	179	127	379	161	60	65	0	0.333	0.12	0
.	19.01.15-21.18.46-1-21748	83	3	3	1	0	1	606	2	2	0	0	NA	NA	NA	19	21	165	505	164	112	348	146	3	1	0	0.018	0.002	0
.	19.01.15-21.18.50-1-21749	201	22	22	6	0	4	636	20	20	0	0	NA	NA	NA	55	58	173	523	175	118	364	154	15	83	8	0.087	0.159	0.046
.	19.01.15-21.18.50-1-21750	178	11	11	2	0	2	624	10	10	0	0	NA	NA	NA	42	46	173	513	173	119	350	155	5	26	2	0.029	0.051	0.012
.	19.01.15-21.18.53-1-21754	234	21	21	3	0	3	649	19	19	0	0	NA	NA	NA	66	66	179	528	172	125	370	154	8	33	7	0.045	0.062	0.041
.	19.01.15-21.18.56-1-21759	147	8	8	1	0	1	624	7	7	0	0	NA	NA	NA	43	41	173	516	165	122	356	146	3	15	0	0.017	0.029	0
.	19.01.15-21.18.58-1-21761	36	1	1	0	0	0	0	0	0	0	0	NA	NA	NA	14	11	168	493	163	0	0	0	3	0	0	0.018	0	0
.	19.01.15-21.19.01-1-21765	117	11	11	2	0	1	627	9	9	0	0	NA	NA	NA	30	49	172	518	172	116	359	152	15	16	4	0.087	0.031	0.023
.	19.01.15-21.19.01-1-21766	67	5	5	2	0	2	612	4	4	0	0	NA	NA	NA	24	26	167	500	172	113	343	156	1	15	0	0.006	0.03	0
.	19.01.15-21.19.16-1-21779	196	22	22	7	0	5	627	20	20	0	0	NA	NA	NA	67	45	166	521	171	115	360	152	19	75	1	0.114	0.144	0.006
.	19.01.15-21.19.16-1-21780	203	19	19	6	0	4	644	15	15	0	0	NA	NA	NA	60	66	182	524	173	128	362	154	15	26	14	0.082	0.05	0.081
.	19.01.15-21.19.18-1-21782	62	2	2	1	0	1	610	1	1	0	0	NA	NA	NA	20	25	170	498	170	118	342	150	3	0	2	0.018	0	0.012
.	19.01.15-21.19.23-1-21783	266	21	21	6	0	3	675	19	19	0	0	NA	NA	NA	79	93	181	542	183	128	383	164	19	47	1	0.105	0.087	0.005
.	19.01.15-21.19.25-1-21799	137	5	5	1	0	1	623	4	4	0	0	NA	NA	NA	37	41	169	512	173	114	355	154	0	12	0	0	0.023	0
.	19.01.15-21.19.30-1-21800	91	6	6	1	0	1	618	5	5	0	0	NA	NA	NA	28	32	166	511	168	113	356	149	13	6	0	0.078	0.012	0
.	19.01.15-21.19.32-1-21801	150	10	10	2	0	2	623	8	8	0	0	NA	NA	NA	42	40	176	510	167	122	353	148	17	15	6	0.097	0.029	0.036
.	19.01.15-21.19.32-1-21802	89	10	10	4	0	4	625	8	8	0	0	NA	NA	NA	17	38	167	516	168	115	358	152	0	33	2	0	0.064	0.012
.	19.01.15-21.19.37-1-21803	60	2	2	0	0	0	250	1	1	0	0	NA	NA	NA	20	18	166	501	164	45	149	56	0	1	1	0	0.002	0.006
.	19.01.15-21.19.44-1-21805	63	2	2	1	0	0	608	1	1	0	0	NA	NA	NA	18	22	168	503	164	114	346	148	0	7	0	0	0.014	0
.	19.01.15-21.19.48-1-21806	177	27	27	6	0	4	641	25	25	0	0	NA	NA	NA	51	59	174	524	174	119	365	157	16	52	20	0.092	0.099	0.115
.	19.01.15-21.19.49-1-21807	64	4	4	1	0	1	608	3	3	0	0	NA	NA	NA	25	27	167	505	168	116	343	149	2	4	4	0.012	0.008	0.024
.	19.01.15-21.19.49-1-21808	124	12	12	2	0	2	635	11	11	0	0	NA	NA	NA	40	55	180	516	172	126	355	154	8	45	4	0.044	0.087	0.023
.	19.01.15-21.19.55-1-21812	33	1	1	1	0	1	0	0	0	0	0	NA	NA	NA	2	9	165	491	166	0	0	0	0	0	0	0	0	0
.	19.01.15-21.19.55-1-21813	147	7	7	1	0	1	627	5	5	0	0	NA	NA	NA	38	42	170	514	171	118	358	151	18	12	5	0.106	0.023	0.029
.	19.01.15-21.19.57-1-21814	194	20	20	5	0	4	632	18	18	0	0	NA	NA	NA	57	54	178	516	173	126	351	155	14	36	3	0.079	0.07	0.017
.	19.01.15-21.19.58-1-21816	93	4	4	0	0	0	615	3	3	0	0	NA	NA	NA	38	35	170	509	169	114	348	153	11	3	1	0.065	0.006	0.006
.	19.01.15-21.19.59-1-21818	114	7	7	1	0	1	610	6	6	0	0	NA	NA	NA	23	27	167	509	164	115	349	146	1	20	1	0.006	0.039	0.006
.	19.01.15-21.20.07-1-21831	65	2	2	1	0	1	503	1	1	0	0	NA	NA	NA	20	19	169	498	165	96	285	122	0	2	0	0	0.004	0
.	19.01.15-21.20.10-1-21834	230	33	33	10	0	9	642	29	29	0	0	NA	NA	NA	67	65	177	526	175	123	365	154	26	71	9	0.147	0.135	0.051
.	19.01.15-21.20.20-1-21842	148	8	8	6	0	5	622	7	7	0	0	NA	NA	NA	48	47	173	520	167	119	357	146	10	21	3	0.058	0.04	0.018
.	19.01.15-21.20.20-1-21843	96	9	9	4	0	4	612	8	8	0	0	NA	NA	NA	36	37	169	517	164	115	351	146	3	15	4	0.018	0.029	0.024
.	19.01.15-21.20.20-1-21844	34	1	1	1	0	1	0	0	0	0	0	NA	NA	NA	7	7	166	492	162	0	0	0	0	3	0	0	0.006	0
.	19.01.15-21.20.21-1-21845	148	6	6	0	0	0	651	5	5	0	0	NA	NA	NA	42	66	179	521	179	126	363	162	2	13	0	0.011	0.025	0
.	19.01.15-21.20.24-1-21861	34	1	1	1	0	1	0	0	0	0	0	NA	NA	NA	13	10	163	497	163	0	0	0	6	0	0	0.037	0	0
.	19.01.15-21.20.24-1-21862	225	28	28	11	0	6	648	26	26	0	0	NA	NA	NA	65	72	178	530	177	124	369	155	33	77	12	0.185	0.145	0.068
.	19.01.15-21.20.36-1-21864	209	20	20	5	0	3	637	18	18	0	0	NA	NA	NA	60	61	181	518	175	125	356	156	35	48	9	0.193	0.093	0.051
.	19.01.15-21.20.40-1-21865	64	2	2	0	0	0	613	1	1	0	0	NA	NA	NA	18	22	168	501	166	116	346	151	5	0	2	0.03	0	0.012
.	19.01.15-21.20.44-1-21866	183	24	24	6	0	3	636	21	21	0	0	NA	NA	NA	48	57	174	523	173	119	365	152	30	71	1	0.172	0.136	0.006
.	19.01.15-21.20.45-1-21867	62	2	2	0	0	0	101	1	1	0	0	NA	NA	NA	12	24	167	500	170	21	55	25	0	2	0	0	0.004	0
.	19.01.15-21.20.46-1-21868	208	47	47	15	0	13	631	40	40	0	0	NA	NA	NA	64	51	174	520	170	121	360	150	63	115	6	0.362	0.221	0.035
.	19.01.15-21.20.53-1-21872	90	6	6	3	0	2	619	4	4	0	0	NA	NA	NA	31	40	168	515	170	117	350	152	0	18	3	0	0.035	0.018
.	19.01.15-21.20.53-1-21873	90	9	9	3	0	3	609	8	8	0	0	NA	NA	NA	38	26	170	502	167	117	344	148	10	11	5	0.059	0.022	0.03
.	19.01.15-21.20.54-1-21874	90	3	3	0	0	0	606	1	1	0	0	NA	NA	NA	22	20	165	498	170	115	340	151	0	2	3	0	0.004	0.018
.	19.01.15-21.21.09-1-21892	62	2	2	1	0	1	611	1	1	0	0	NA	NA	NA	14	19	163	506	163	114	351	146	0	10	0	0	0.02	0
.	19.01.15-21.21.11-1-21893	258	27	27	9	0	5	662	25	25	0	0	NA	NA	NA	87	82	177	543	175	123	382	157	15	101	3	0.085	0.186	0.017
.	19.01.15-21.21.14-1-21895	66	5	5	0	0	0	302	4	4	0	0	NA	NA	NA	21	23	166	505	165	54	175	73	0	11	0	0	0.022	0
.	19.01.15-21.21.15-1-21897	31	1	1	0	0	0	0	0	0	0	0	NA	NA	NA	20	2	163	490	162	0	0	0	0	2	0	0	0.004	0
.	19.01.15-21.21.18-1-21900	92	4	4	2	0	2	614	3	3	0	0	NA	NA	NA	38	41	177	505	172	117	344	153	3	4	0	0.017	0.008	0
.	19.01.15-21.21.21-1-21901	151	21	21	7	0	5	623	19	19	0	0	NA	NA	NA	58	48	170	519	172	116	354	153	22	34	1	0.129	0.066	0.006
.	19.01.15-21.21.23-1-21902	97	6	6	2	0	2	619	5	5	0	0	NA	NA	NA	38	38	171	506	174	119	346	154	0	20	4	0	0.04	0.023
.	19.01.15-21.21.25-1-21918	93	9	9	0	0	0	599	7	7	0	0	NA	NA	NA	31	22	171	497	167	115	336	148	0	14	6	0	0.028	0.036
.	19.01.15-21.21.25-1-21919	92	9	9	3	0	2	604	7	7	0	0	NA	NA	NA	39	23	165	501	170	111	343	150	0	24	0	0	0.048	0
.	19.01.15-21.21.31-1-21920	61	3	3	1	0	1	607	2	2	0	0	NA	NA	NA	25	25	167	504	167	114	346	147	0	5	4	0	0.01	0.024
.	19.01.15-21.21.35-1-21921	317	41	41	13	0	11	680	38	38	0	0	NA	NA	NA	79	105	178	557	183	122	394	164	48	102	19	0.27	0.183	0.104
.	19.01.15-21.21.41-1-21922	174	18	18	5	0	3	647	15	15	0	0	NA	NA	NA	62	65	172	531	175	116	373	158	40	39	0	0.233	0.073	0
.	19.01.15-21.21.47-1-21924	92	5	5	2	0	2	625	3	3	0	0	NA	NA	NA	27	44	169	520	168	118	357	150	0	15	0	0	0.029	0
.	19.01.15-21.21.48-1-21925	37	1	1	0	0	0	0	0	0	0	0	NA	NA	NA	10	12	167	494	164	0	0	0	0	0	0	0	0	0
.	19.01.15-21.21.49-1-21926	89	4	4	0	0	0	617	3	3	0	0	NA	NA	NA	26	32	165	508	172	114	350	153	0	10	2	0	0.02	0.012
.	19.01.15-21.21.51-1-21927	34	1	1	0	0	0	0	0	0	0	0	NA	NA	NA	9	10	165	492	166	0	0	0	0	1	0	0	0.002	0
.	19.01.15-21.21.52-1-21928	87	7	7	3	0	2	616	6	6	0	0	NA	NA	NA	30	25	169	501	168	118	346	152	2	14	0	0.012	0.028	0
.	19.01.15-21.21.54-1-21932	89	5	5	2	0	0	611	3	3	0	0	NA	NA	NA	25	32	173	510	162	118	350	143	14	4	1	0.081	0.008	0.006
.	19.01.15-21.21.55-1-21933	322	41	41	12	0	10	673	37	37	0	0	NA	NA	NA	97	94	181	546	180	129	383	161	36	117	4	0.199	0.214	0.022
.	19.01.15-21.22.02-1-21939	32	1	1	0	0	0	0	0	0	0	0	NA	NA	NA	7	7	164	491	165	0	0	0	0	0	1	0	0	0.006
.	19.01.15-21.22.05-1-21943	30	1	1	0	0	0	0	0	0	0	0	NA	NA	NA	5	10	164	495	164	0	0	0	0	1	0	0	0.002	0
.	19.01.15-21.22.06-1-21945	81	5	5	1	0	1	604	4	4	0	0	NA	NA	NA	30	25	171	497	170	117	339	148	8	1	7	0.047	0.002	0.041
.	19.01.15-21.22.06-1-21946	152	19	19	5	0	4	644	15	15	0	0	NA	NA	NA	59	60	179	524	170	125	366	153	37	36	10	0.207	0.069	0.059
.	19.01.15-21.22.08-1-21949	143	17	17	7	0	3	624	15	15	0	0	NA	NA	NA	46	45	172	515	171	118	355	151	11	40	6	0.064	0.078	0.035
.	19.01.15-21.22.15-1-21956	413	39	39	9	0	5	701	34	34	0	0	NA	NA	NA	123	121	179	564	191	126	403	172	50	91	5	0.279	0.161	0.026
.	19.01.15-21.22.15-1-21958	95	9	9	3	0	3	626	6	6	0	0	NA	NA	NA	30	43	170	513	173	117	353	156	6	24	5	0.035	0.047	0.029
.	19.01.15-21.22.22-1-21961	147	13	13	5	0	3	624	9	9	0	0	NA	NA	NA	46	51	178	516	170	120	353	151	8	35	11	0.045	0.068	0.065
.	19.01.15-21.22.27-1-21977	91	5	5	2	0	2	607	4	4	0	0	NA	NA	NA	31	25	171	504	163	117	345	145	5	11	0	0.029	0.022	0
.	19.01.15-21.22.42-1-21978	149	19	19	6	0	4	627	17	17	0	0	NA	NA	NA	66	43	172	514	170	119	358	150	5	78	1	0.029	0.152	0.006
.	19.01.15-21.22.44-1-21979	170	23	23	7	0	5	625	19	19	0	0	NA	NA	NA	48	48	177	514	170	121	354	150	4	65	11	0.023	0.126	0.065
.	19.01.15-21.22.45-1-21980	61	5	5	1	0	1	606	4	4	0	0	NA	NA	NA	22	26	168	500	171	114	338	154	6	1	5	0.036	0.002	0.029
.	19.01.15-21.22.55-1-21984	143	15	15	8	0	7	626	13	13	0	0	NA	NA	NA	45	40	169	512	172	119	353	154	19	33	5	0.112	0.064	0.029
.	19.01.15-21.22.59-1-21992	119	11	11	2	0	2	614	9	9	0	0	NA	NA	NA	39	32	170	503	172	117	345	152	13	23	0	0.076	0.046	0
.	19.01.15-21.23.00-1-21993	65	7	7	3	0	2	610	4	4	0	0	NA	NA	NA	13	18	168	500	163	117	346	147	7	14	3	0.042	0.028	0.018
.	19.01.15-21.23.05-1-22000	269	23	23	5	0	5	644	21	21	0	0	NA	NA	NA	83	77	177	540	173	122	372	150	8	75	5	0.045	0.139	0.029
.	19.01.15-21.23.11-1-22005	92	11	11	2	0	2	605	10	10	0	0	NA	NA	NA	30	31	172	504	168	118	339	148	10	14	1	0.058	0.028	0.006
.	19.01.15-21.23.19-1-22010	113	8	8	1	0	1	622	7	7	0	0	NA	NA	NA	38	39	172	509	171	116	355	151	11	11	5	0.064	0.022	0.029
.	19.01.15-21.23.21-1-22011	171	12	12	5	0	2	628	11	11	0	0	NA	NA	NA	62	44	171	519	167	118	360	150	17	25	0	0.099	0.048	0
.	19.01.15-21.23.25-1-22027	123	7	7	0	0	0	615	5	5	0	0	NA	NA	NA	42	40	170	511	172	116	349	150	1	21	0	0.006	0.041	0
.	19.01.15-21.23.26-1-22029	31	1	1	0	0	0	0	0	0	0	0	NA	NA	NA	7	5	165	490	163	0	0	0	0	0	0	0	0	0
.	19.01.15-21.23.27-1-22030	94	3	3	1	0	1	610	2	2	0	0	NA	NA	NA	28	29	165	506	171	112	345	153	0	4	0	0	0.008	0
.	19.01.15-21.23.29-1-22031	61	5	5	3	0	2	611	4	4	0	0	NA	NA	NA	20	26	169	502	168	117	346	148	1	7	4	0.006	0.014	0.024
.	19.01.15-21.23.29-1-22032	29	1	1	0	0	0	0	0	0	0	0	NA	NA	NA	6	7	164	492	164	0	0	0	0	0	1	0	0	0.006
.	19.01.15-21.23.31-1-22033	60	2	2	1	0	1	200	0	0	0	0	NA	NA	NA	24	19	164	500	168	35	122	43	0	2	0	0	0.004	0
.	19.01.15-21.23.35-1-22034	94	3	3	1	0	1	609	2	2	0	0	NA	NA	NA	24	26	168	506	165	115	347	147	0	8	0	0	0.016	0
.	19.01.15-21.23.40-1-22035	214	20	20	2	0	1	642	19	19	0	0	NA	NA	NA	78	65	180	529	169	127	366	149	8	72	0	0.044	0.136	0
.	19.01.15-21.23.46-1-22036	35	1	1	0	0	0	0	0	0	0	0	NA	NA	NA	14	10	164	495	164	0	0	0	0	0	2	0	0	0.012
.	19.01.15-21.23.50-1-22037	66	4	4	2	0	2	599	3	3	0	0	NA	NA	NA	28	22	169	501	165	116	338	145	2	7	0	0.012	0.014	0
.	19.01.15-21.23.56-1-22041	212	61	61	25	0	17	618	59	59	0	0	NA	NA	NA	57	45	169	518	171	113	354	151	55	105	23	0.325	0.203	0.135
.	19.01.15-21.23.57-1-22043	181	31	31	8	0	5	637	30	30	0	0	NA	NA	NA	42	51	176	519	169	122	364	151	41	58	11	0.233	0.112	0.065
.	19.01.15-21.24.00-1-22046	270	30	30	7	0	6	647	28	28	0	0	NA	NA	NA	74	73	176	535	175	122	373	152	33	43	11	0.188	0.08	0.063
.	19.01.15-21.24.03-1-22050	149	13	13	5	0	2	629	10	10	0	0	NA	NA	NA	44	54	174	523	170	120	359	150	0	29	8	0	0.055	0.047
.	19.01.15-21.24.03-1-22051	297	19	19	5	0	5	653	17	17	0	0	NA	NA	NA	90	70	181	526	176	129	364	160	22	31	5	0.122	0.059	0.028
.	19.01.15-21.24.04-1-22053	34	1	1	1	0	1	0	0	0	0	0	NA	NA	NA	11	10	167	491	165	0	0	0	0	2	0	0	0.004	0
.	19.01.15-21.24.07-1-22057	62	3	3	1	0	1	604	2	2	0	0	NA	NA	NA	22	16	165	497	167	112	344	148	9	0	7	0.055	0	0.042
.	19.01.15-21.24.13-1-22061	96	7	7	0	0	0	611	6	6	0	0	NA	NA	NA	24	26	171	499	169	118	343	150	4	10	7	0.023	0.02	0.041
.	19.01.15-21.24.22-1-22069	148	16	16	7	0	5	626	14	14	0	0	NA	NA	NA	44	42	171	511	173	118	353	155	7	42	2	0.041	0.082	0.012
.	19.01.15-21.24.27-1-22085	231	24	24	8	0	6	640	23	23	0	0	NA	NA	NA	58	57	173	529	168	121	368	151	21	94	5	0.121	0.178	0.03
.	19.01.15-21.24.29-1-22086	152	21	21	4	0	4	632	18	18	0	0	NA	NA	NA	47	58	177	519	175	124	351	157	6	60	8	0.034	0.116	0.046
.	19.01.15-21.24.33-1-22087	85	5	5	2	0	2	606	3	3	0	0	NA	NA	NA	39	27	167	502	171	115	342	149	0	8	6	0	0.016	0.035
.	19.01.15-21.24.37-1-22088	235	24	24	5	0	4	643	20	20	0	0	NA	NA	NA	85	68	173	534	174	116	369	158	24	43	3	0.139	0.081	0.017
.	19.01.15-21.24.52-1-22090	122	8	8	1	0	1	629	7	7	0	0	NA	NA	NA	43	47	171	517	172	118	357	154	20	14	1	0.117	0.027	0.006
.	19.01.15-21.24.53-1-22091	92	3	3	1	0	0	614	2	2	0	0	NA	NA	NA	30	36	170	510	169	118	348	148	0	7	3	0	0.014	0.018
.	19.01.15-21.24.53-1-22093	127	8	8	3	0	2	626	7	7	0	0	NA	NA	NA	44	42	173	516	166	120	358	148	2	26	0	0.012	0.05	0
.	19.01.15-21.24.53-1-22096	197	23	23	8	0	7	630	21	21	0	0	NA	NA	NA	52	52	171	524	170	120	364	146	8	61	30	0.047	0.116	0.176
.	19.01.15-21.25.07-1-22110	150	6	6	3	0	2	630	4	4	0	0	NA	NA	NA	43	43	168	520	168	115	363	152	3	18	1	0.018	0.035	0.006
.	19.01.15-21.25.08-1-22114	160	17	17	8	0	5	630	16	16	0	0	NA	NA	NA	61	55	173	527	168	117	365	148	35	22	6	0.202	0.042	0.036
.	19.01.15-21.25.14-1-22116	33	1	1	1	0	1	0	0	0	0	0	NA	NA	NA	6	11	166	494	164	0	0	0	0	1	0	0	0.002	0
.	19.01.15-21.25.16-1-22120	271	27	27	7	0	5	673	23	23	0	0	NA	NA	NA	68	90	177	550	176	124	388	161	29	79	4	0.164	0.144	0.023
.	19.01.15-21.25.17-1-22121	144	10	10	1	0	1	629	8	8	0	0	NA	NA	NA	28	42	171	513	171	120	357	152	8	19	6	0.047	0.037	0.035
.	19.01.15-21.25.18-1-22122	92	13	13	3	0	2	611	12	12	0	0	NA	NA	NA	30	30	170	505	168	119	346	146	4	36	4	0.024	0.071	0.024
.	19.01.15-21.25.19-1-22123	92	9	9	0	0	0	616	8	8	0	0	NA	NA	NA	32	39	170	511	171	115	347	154	5	19	3	0.029	0.037	0.018
.	19.01.15-21.25.24-1-22139	31	1	1	0	0	0	0	0	0	0	0	NA	NA	NA	16	5	164	491	163	0	0	0	0	0	0	0	0	0
.	19.01.15-21.25.26-1-22140	152	9	9	4	0	4	634	7	7	0	0	NA	NA	NA	48	60	178	520	175	125	355	154	9	29	6	0.051	0.056	0.034
.	19.01.15-21.25.30-1-22141	119	7	7	3	0	2	619	6	6	0	0	NA	NA	NA	39	27	167	506	167	113	354	152	2	28	0	0.012	0.055	0
.	19.01.15-21.25.40-1-22143	92	3	3	0	0	0	616	2	2	0	0	NA	NA	NA	32	30	167	507	169	118	345	153	2	11	0	0.012	0.022	0
.	19.01.15-21.25.41-1-22144	38	1	1	1	0	1	0	0	0	0	0	NA	NA	NA	13	10	164	495	164	0	0	0	2	0	0	0.012	0	0
.	19.01.15-21.25.41-1-22145	171	22	22	9	0	6	632	20	20	0	0	NA	NA	NA	55	58	171	530	170	115	364	153	3	85	1	0.018	0.16	0.006
.	19.01.15-21.25.42-1-22146	210	18	18	6	0	5	655	15	15	0	0	NA	NA	NA	70	81	183	536	175	128	371	156	6	60	14	0.033	0.112	0.08
.	19.01.15-21.25.43-1-22147	94	9	9	2	0	1	618	8	8	0	0	NA	NA	NA	24	28	169	504	168	116	349	153	10	17	6	0.059	0.034	0.036
.	19.01.15-21.25.44-1-22148	118	11	11	5	0	3	619	9	9	0	0	NA	NA	NA	35	41	176	507	171	120	348	151	28	26	0	0.159	0.051	0
.	19.01.15-21.25.48-1-22149	172	11	11	2	0	1	630	9	9	0	0	NA	NA	NA	49	51	174	518	172	119	360	151	10	42	6	0.057	0.081	0.035
.	19.01.15-21.25.50-1-22150	96	5	5	2	0	2	612	4	4	0	0	NA	NA	NA	42	34	167	513	167	116	351	145	5	11	6	0.03	0.021	0.036
.	19.01.15-21.25.57-1-22155	31	1	1	0	0	0	0	0	0	0	0	NA	NA	NA	11	7	165	490	165	0	0	0	0	8	0	0	0.016	0
.	19.01.15-21.25.59-1-22159	203	22	22	7	0	4	635	20	20	0	0	NA	NA	NA	61	58	174	526	171	118	364	153	27	53	4	0.155	0.101	0.023
.	19.01.15-21.26.02-1-22162	33	1	1	0	0	0	0	0	0	0	0	NA	NA	NA	9	10	165	494	164	0	0	0	0	4	0	0	0.008	0
.	19.01.15-21.26.03-1-22165	305	42	42	11	0	8	678	38	38	0	0	NA	NA	NA	82	100	180	545	188	125	384	169	63	85	8	0.35	0.156	0.043
.	19.01.15-21.26.05-1-22167	202	20	20	8	0	6	641	16	16	0	0	NA	NA	NA	64	61	177	520	177	119	365	157	26	54	1	0.147	0.104	0.006
.	19.01.15-21.26.11-1-22172	121	9	9	2	0	1	621	8	8	0	0	NA	NA	NA	36	38	169	510	172	118	352	151	14	13	0	0.083	0.025	0
.	19.01.15-21.26.12-1-22173	181	16	16	5	0	4	651	15	15	0	0	NA	NA	NA	52	65	177	523	178	123	368	160	11	32	7	0.062	0.061	0.039
.	19.01.15-21.26.15-1-22176	33	1	1	0	0	0	0	0	0	0	0	NA	NA	NA	8	12	165	495	165	0	0	0	0	0	0	0	0	0
.	19.01.15-21.26.15-1-22177	66	2	2	1	0	1	609	1	1	0	0	NA	NA	NA	30	26	169	504	166	116	349	144	0	0	4	0	0	0.024
.	19.01.15-21.26.17-1-22183	153	10	10	3	0	3	630	8	8	0	0	NA	NA	NA	47	45	170	513	175	117	355	158	5	20	5	0.029	0.039	0.029
.	19.01.15-21.26.18-1-22184	114	13	13	1	0	1	618	9	9	0	0	NA	NA	NA	28	33	168	511	167	115	352	151	0	18	6	0	0.035	0.036
.	19.01.15-21.26.29-1-22210	121	11	11	1	0	1	616	9	9	0	0	NA	NA	NA	30	37	170	515	165	116	353	147	8	9	3	0.047	0.017	0.018
.	19.01.15-21.26.34-1-22211	120	7	7	2	0	2	614	4	4	0	0	NA	NA	NA	36	32	165	512	168	115	348	151	0	17	5	0	0.033	0.03
.	19.01.15-21.26.37-1-22212	203	22	22	6	0	4	634	19	19	0	0	NA	NA	NA	73	59	173	526	173	120	365	149	16	49	20	0.092	0.093	0.116
.	19.01.15-21.26.39-1-22213	36	1	1	1	0	1	0	0	0	0	0	NA	NA	NA	7	6	164	492	163	0	0	0	0	3	0	0	0.006	0
.	19.01.15-21.26.43-1-22214	121	8	8	3	0	3	611	7	7	0	0	NA	NA	NA	33	31	167	506	171	114	345	152	9	14	0	0.054	0.028	0
.	19.01.15-21.26.44-1-22215	185	56	56	18	0	13	634	52	52	0	0	NA	NA	NA	51	54	172	522	173	115	366	153	62	116	10	0.36	0.222	0.058
.	19.01.15-21.26.45-1-22216	120	14	14	2	0	1	615	13	13	0	0	NA	NA	NA	42	34	170	508	169	118	350	147	8	28	0	0.047	0.055	0
.	19.01.15-21.26.45-1-22217	59	3	3	0	0	0	602	2	2	0	0	NA	NA	NA	28	23	168	500	168	112	342	148	4	9	0	0.024	0.018	0
.	19.01.15-21.26.52-1-22219	31	1	1	0	0	0	0	0	0	0	0	NA	NA	NA	17	13	165	497	164	0	0	0	0	0	0	0	0	0
.	19.01.15-21.26.53-1-22223	98	10	10	2	0	1	612	9	9	0	0	NA	NA	NA	32	31	173	505	166	114	349	149	16	11	0	0.092	0.022	0
.	19.01.15-21.26.54-1-22224	66	2	2	0	0	0	606	0	0	0	0	NA	NA	NA	29	27	167	508	165	113	348	145	0	1	3	0	0.002	0.018
.	19.01.15-21.27.09-1-22241	129	13	13	3	0	1	622	11	11	0	0	NA	NA	NA	47	42	171	512	172	118	351	153	7	34	0	0.041	0.066	0
.	19.01.15-21.27.12-1-22243	97	9	9	3	0	3	601	6	6	0	0	NA	NA	NA	38	24	168	502	167	111	344	146	3	21	0	0.018	0.042	0
.	19.01.15-21.27.12-1-22244	63	4	4	2	0	1	605	3	3	0	0	NA	NA	NA	32	28	169	502	170	116	341	148	3	7	0	0.018	0.014	0
.	19.01.15-21.27.30-1-22264	209	86	86	21	0	17	630	81	81	0	0	NA	NA	NA	55	58	173	525	173	117	358	155	45	185	16	0.26	0.352	0.092
.	19.01.15-21.27.34-1-22265	93	8	8	3	0	3	617	6	6	0	0	NA	NA	NA	33	36	173	508	168	118	348	151	7	15	0	0.04	0.03	0
.	19.01.15-21.27.35-1-22266	187	39	39	11	0	8	629	34	34	0	0	NA	NA	NA	64	49	172	522	168	117	364	148	46	69	20	0.267	0.132	0.119
.	19.01.15-21.27.35-1-22267	207	25	25	10	0	7	623	20	20	0	0	NA	NA	NA	62	42	175	512	168	120	352	151	13	51	7	0.074	0.1	0.042
.	19.01.15-21.27.37-1-22268	62	3	3	0	0	0	608	2	2	0	0	NA	NA	NA	15	16	164	496	169	111	346	151	0	12	4	0	0.024	0.024
.	19.01.15-21.27.43-1-22269	179	23	23	7	0	5	633	20	20	0	0	NA	NA	NA	52	52	172	516	177	117	356	160	21	48	8	0.122	0.093	0.045
.	19.01.15-21.27.45-1-22270	177	12	12	6	0	5	623	11	11	0	0	NA	NA	NA	48	39	177	505	170	122	350	151	5	47	0	0.028	0.093	0
.	19.01.15-21.27.53-1-22274	89	4	4	0	0	0	619	3	3	0	0	NA	NA	NA	34	37	168	513	169	116	353	150	0	12	0	0	0.023	0
.	19.01.15-21.27.54-1-22275	66	3	3	0	0	0	605	2	2	0	0	NA	NA	NA	26	23	169	501	166	114	346	145	0	10	0	0	0.02	0
.	19.01.15-21.28.17-1-22293	59	2	2	2	0	2	100	1	1	0	0	NA	NA	NA	13	27	174	498	168	20	58	22	0	2	0	0	0.004	0
.	19.01.15-21.28.20-1-22301	272	32	32	5	0	5	671	30	30	0	0	NA	NA	NA	96	93	186	538	182	129	378	164	41	82	7	0.22	0.152	0.038
.	19.01.15-21.28.22-1-22302	116	13	13	0	0	0	616	11	11	0	0	NA	NA	NA	45	39	170	514	168	117	352	147	2	10	9	0.012	0.019	0.054
.	19.01.15-21.28.23-1-22303	152	6	6	0	0	0	623	5	5	0	0	NA	NA	NA	45	45	169	512	177	115	350	158	7	10	0	0.041	0.02	0
.	19.01.15-21.28.26-1-22320	125	21	21	9	0	6	630	18	18	0	0	NA	NA	NA	37	50	174	523	166	122	362	146	11	44	6	0.063	0.084	0.036
.	19.01.15-21.28.34-1-22321	63	2	2	1	0	1	604	1	1	0	0	NA	NA	NA	29	26	166	507	166	113	342	149	4	3	0	0.024	0.006	0
.	19.01.15-21.28.38-1-22322	86	3	3	2	0	1	610	2	2	0	0	NA	NA	NA	22	23	165	503	168	115	346	149	0	2	8	0	0.004	0.048
.	19.01.15-21.28.41-1-22323	60	3	3	0	0	0	602	2	2	0	0	NA	NA	NA	33	28	168	506	167	112	342	148	10	4	0	0.06	0.008	0
.	19.01.15-21.28.43-1-22324	149	7	7	1	0	1	638	4	4	0	0	NA	NA	NA	44	58	174	524	173	117	365	156	19	9	0	0.109	0.017	0
.	19.01.15-21.28.50-1-22325	201	14	14	5	0	5	651	12	12	0	0	NA	NA	NA	41	65	184	516	178	132	357	162	5	35	7	0.027	0.068	0.039
.	19.01.15-21.28.52-1-22326	230	30	30	12	0	8	640	25	25	0	0	NA	NA	NA	79	63	177	525	174	124	361	155	8	104	7	0.045	0.198	0.04
.	19.01.15-21.28.56-1-22330	177	12	12	5	0	3	635	10	10	0	0	NA	NA	NA	55	54	175	516	176	120	355	160	11	42	0	0.063	0.081	0
.	19.01.15-21.28.58-1-22331	123	18	18	7	0	7	623	15	15	0	0	NA	NA	NA	37	38	170	513	168	117	355	151	13	52	1	0.076	0.101	0.006
.	19.01.15-21.29.01-1-22340	93	11	11	4	0	4	617	9	9	0	0	NA	NA	NA	23	32	169	509	167	117	352	148	5	16	5	0.03	0.031	0.03
.	19.01.15-21.29.04-1-22345	33	1	1	0	0	0	0	0	0	0	0	NA	NA	NA	10	7	165	491	164	0	0	0	0	2	0	0	0.004	0
.	19.01.15-21.29.07-1-22347	34	1	1	0	0	0	0	0	0	0	0	NA	NA	NA	14	8	165	493	163	0	0	0	0	0	2	0	0	0.012
.	19.01.15-21.29.10-1-22351	57	2	2	1	0	1	100	1	1	0	0	NA	NA	NA	23	17	167	498	165	19	62	19	6	0	0	0.036	0	0
.	19.01.15-21.29.16-1-22355	148	6	6	1	0	1	626	5	5	0	0	NA	NA	NA	34	41	175	509	170	121	351	154	0	14	0	0	0.028	0
.	19.01.15-21.29.17-1-22358	61	2	2	1	0	1	354	1	1	0	0	NA	NA	NA	24	22	168	502	165	69	199	86	0	3	0	0	0.006	0
.	19.01.15-21.29.18-1-22359	185	24	24	7	0	7	624	22	22	0	0	NA	NA	NA	69	50	168	522	173	114	357	153	23	34	3	0.137	0.065	0.017
.	19.01.15-21.29.21-1-22360	180	44	44	7	0	5	636	38	38	0	0	NA	NA	NA	45	52	174	518	173	120	362	154	54	71	13	0.31	0.137	0.075
.	19.01.15-21.29.23-1-22361	89	10	10	0	0	0	609	8	8	0	0	NA	NA	NA	29	29	173	505	164	116	347	146	2	21	1	0.012	0.042	0.006
.	19.01.15-21.29.26-1-22377	87	5	5	0	0	0	614	4	4	0	0	NA	NA	NA	26	38	169	513	169	117	349	148	5	8	0	0.03	0.016	0
.	19.01.15-21.29.29-1-22378	175	20	20	7	0	7	630	18	18	0	0	NA	NA	NA	61	52	174	521	170	119	358	153	18	68	8	0.103	0.131	0.047
.	19.01.15-21.29.34-1-22379	122	5	5	1	0	1	620	4	4	0	0	NA	NA	NA	42	42	175	508	172	117	348	155	2	8	9	0.011	0.016	0.052
.	19.01.15-21.29.35-1-22380	60	4	4	1	0	1	602	2	2	0	0	NA	NA	NA	30	29	171	506	165	114	340	148	0	8	1	0	0.016	0.006
.	19.01.15-21.29.45-1-22382	88	3	3	2	0	2	613	2	2	0	0	NA	NA	NA	20	25	168	501	169	114	344	155	0	5	0	0	0.01	0
.	19.01.15-21.29.45-1-22383	62	2	2	1	0	1	617	1	1	0	0	NA	NA	NA	23	35	170	508	170	116	352	149	0	3	0	0	0.006	0
.	19.01.15-21.29.46-1-22384	34	1	1	1	0	1	0	0	0	0	0	NA	NA	NA	7	10	163	497	163	0	0	0	0	0	1	0	0	0.006
.	19.01.15-21.29.49-1-22385	120	10	10	3	0	2	619	9	9	0	0	NA	NA	NA	43	39	167	512	173	116	351	152	7	32	4	0.042	0.062	0.023
.	19.01.15-21.29.51-1-22386	155	21	21	4	0	4	619	16	16	0	0	NA	NA	NA	51	43	174	513	169	119	350	150	3	62	3	0.017	0.121	0.018
.	19.01.15-21.29.52-1-22387	90	7	7	2	0	2	607	6	6	0	0	NA	NA	NA	35	28	169	504	168	114	345	148	36	4	0	0.213	0.008	0
.	19.01.15-21.29.55-1-22391	93	3	3	2	0	2	619	2	2	0	0	NA	NA	NA	39	36	168	513	168	116	356	147	0	13	3	0	0.025	0.018
.	19.01.15-21.29.59-1-22394	329	46	46	15	0	12	681	40	40	0	0	NA	NA	NA	100	98	180	552	179	126	393	162	79	87	27	0.439	0.158	0.151
.	19.01.15-21.30.00-1-22396	178	16	16	8	0	7	637	14	14	0	0	NA	NA	NA	57	57	173	521	176	118	360	159	14	60	6	0.081	0.115	0.034
.	19.01.15-21.30.06-1-22407	86	3	3	0	0	0	606	2	2	0	0	NA	NA	NA	23	25	171	502	165	116	345	145	2	3	0	0.012	0.006	0
.	19.01.15-21.30.11-1-22411	90	4	4	1	0	1	597	3	3	0	0	NA	NA	NA	54	25	171	499	168	117	333	147	6	10	0	0.035	0.02	0
.	19.01.15-21.30.12-1-22412	267	72	72	21	0	17	648	67	67	0	0	NA	NA	NA	80	72	177	531	177	122	370	156	94	121	16	0.531	0.228	0.09
.	19.01.15-21.30.14-1-22414	41	1	1	0	0	0	0	0	0	0	0	NA	NA	NA	9	8	167	490	164	0	0	0	0	0	0	0	0	0
.	19.01.15-21.30.18-1-22418	261	18	18	8	0	6	653	17	17	0	0	NA	NA	NA	70	82	180	536	179	124	368	161	17	43	5	0.094	0.08	0.028
.	19.01.15-21.30.22-1-22422	185	11	11	5	0	5	641	10	10	0	0	NA	NA	NA	65	57	174	520	176	122	359	160	12	29	3	0.069	0.056	0.017
.	19.01.15-21.30.27-1-22438	94	11	11	5	0	4	610	10	10	0	0	NA	NA	NA	27	32	169	508	168	115	348	147	4	30	0	0.024	0.059	0
.	19.01.15-21.30.28-1-22439	205	29	29	7	0	6	645	27	27	0	0	NA	NA	NA	52	61	177	521	176	125	365	155	31	73	1	0.175	0.14	0.006
.	19.01.15-21.30.30-1-22440	37	1	1	0	0	0	0	0	0	0	0	NA	NA	NA	6	5	164	492	162	0	0	0	0	0	6	0	0	0.037
.	19.01.15-21.30.32-1-22442	118	9	9	2	0	2	626	7	7	0	0	NA	NA	NA	40	48	176	516	169	121	352	153	24	6	11	0.136	0.012	0.065
.	19.01.15-21.30.35-1-22443	199	44	44	10	0	7	624	43	43	0	0	NA	NA	NA	58	52	170	523	172	115	358	151	67	67	3	0.394	0.128	0.017
.	19.01.15-21.30.51-1-22444	196	52	52	16	0	10	640	50	50	0	0	NA	NA	NA	54	59	172	525	175	116	367	157	37	108	13	0.215	0.206	0.074
.	19.01.15-21.30.52-1-22448	92	7	7	2	0	2	619	6	6	0	0	NA	NA	NA	24	31	167	509	168	115	354	150	15	13	1	0.09	0.026	0.006
.	19.01.15-21.30.58-1-22451	61	4	4	1	0	1	596	3	3	0	0	NA	NA	NA	20	18	167	497	167	111	338	147	0	17	2	0	0.034	0.012
.	19.01.15-21.30.58-1-22452	63	4	4	0	0	0	606	2	2	0	0	NA	NA	NA	28	24	165	504	168	113	345	148	1	2	5	0.006	0.004	0.03
.	19.01.15-21.31.14-1-22509	143	13	13	7	0	4	634	10	10	0	0	NA	NA	NA	49	51	172	524	168	118	366	150	21	30	0	0.122	0.057	0
.	19.01.15-21.31.14-1-22510	89	3	3	1	0	1	604	1	1	0	0	NA	NA	NA	39	28	169	507	165	115	345	144	1	5	0	0.006	0.01	0
.	19.01.15-21.31.15-1-22512	123	9	9	2	0	2	628	6	6	0	0	NA	NA	NA	42	45	169	522	167	117	364	147	13	12	0	0.077	0.023	0
.	19.01.15-21.31.17-1-22515	34	1	1	0	0	0	0	0	0	0	0	NA	NA	NA	13	7	167	491	162	0	0	0	0	0	0	0	0	0
.	19.01.15-21.31.20-1-22516	94	5	5	4	0	3	615	4	4	0	0	NA	NA	NA	31	28	166	508	167	114	351	150	0	9	8	0	0.018	0.048
.	19.01.15-21.31.20-1-22517	206	51	51	13	0	10	628	45	45	0	0	NA	NA	NA	61	62	177	528	170	123	361	144	40	86	14	0.226	0.163	0.082
.	19.01.15-21.31.30-1-22533	206	15	15	2	0	2	630	12	12	0	0	NA	NA	NA	55	51	171	515	178	114	358	158	9	26	8	0.053	0.05	0.045
.	19.01.15-21.31.37-1-22534	234	32	32	8	0	5	643	31	31	0	0	NA	NA	NA	61	64	173	533	171	122	371	150	24	96	11	0.139	0.18	0.064
.	19.01.15-21.31.38-1-22535	65	5	5	0	0	0	451	4	4	0	0	NA	NA	NA	16	15	166	496	166	83	255	113	0	10	1	0	0.02	0.006
.	19.01.15-21.31.42-1-22536	37	1	1	0	0	0	0	0	0	0	0	NA	NA	NA	8	12	166	497	162	0	0	0	3	0	0	0.018	0	0
.	19.01.15-21.31.45-1-22537	66	5	5	1	0	0	610	4	4	0	0	NA	NA	NA	24	31	171	504	169	116	343	151	2	16	0	0.012	0.032	0
.	19.01.15-21.31.45-1-22538	232	20	20	4	0	3	659	17	17	0	0	NA	NA	NA	63	84	179	539	179	124	375	160	5	37	19	0.028	0.069	0.106
.	19.01.15-21.31.48-1-22540	122	10	10	5	0	2	636	9	9	0	0	NA	NA	NA	41	56	174	523	172	119	362	155	11	39	0	0.063	0.075	0
.	19.01.15-21.31.56-1-22544	64	3	3	0	0	0	611	2	2	0	0	NA	NA	NA	25	30	168	505	170	114	347	150	4	2	3	0.024	0.004	0.018
.	19.01.15-21.32.00-1-22548	34	1	1	0	0	0	0	0	0	0	0	NA	NA	NA	10	15	167	496	165	0	0	0	0	0	0	0	0	0
.	19.01.15-21.32.02-1-22550	212	23	23	6	0	5	649	21	21	0	0	NA	NA	NA	64	73	175	534	177	120	370	159	5	63	8	0.029	0.118	0.045
.	19.01.15-21.32.02-1-22553	200	55	55	15	0	11	635	52	52	0	0	NA	NA	NA	69	58	173	522	176	121	357	157	28	128	16	0.162	0.245	0.091
.	19.01.15-21.32.12-1-22561	297	18	18	4	0	3	674	17	17	0	0	NA	NA	NA	91	94	182	548	177	130	387	157	21	54	11	0.115	0.099	0.062
.	19.01.15-21.32.20-1-22566	302	27	27	8	0	6	653	23	23	0	0	NA	NA	NA	93	75	175	531	182	123	367	163	42	66	1	0.24	0.124	0.005
.	19.01.15-21.32.27-1-22585	91	6	6	2	0	2	618	5	5	0	0	NA	NA	NA	40	35	174	505	169	120	346	152	5	15	2	0.029	0.03	0.012
.	19.01.15-21.32.31-1-22586	145	12	12	1	0	1	631	11	11	0	0	NA	NA	NA	53	55	173	519	176	117	354	160	7	33	3	0.04	0.064	0.017
.	19.01.15-21.32.44-1-22587	38	1	1	1	0	1	0	0	0	0	0	NA	NA	NA	15	6	166	491	162	0	0	0	0	1	0	0	0.002	0
.	19.01.15-21.32.44-1-22588	206	69	69	16	0	11	645	62	62	0	0	NA	NA	NA	53	63	175	524	177	122	360	163	36	124	22	0.206	0.237	0.124
.	19.01.15-21.32.47-1-22589	114	9	9	3	0	3	617	7	7	0	0	NA	NA	NA	40	35	168	512	168	114	354	149	11	19	0	0.065	0.037	0
.	19.01.15-21.32.49-1-22590	33	1	1	1	0	1	0	0	0	0	0	NA	NA	NA	10	10	164	494	165	0	0	0	0	0	0	0	0	0
.	19.01.15-21.32.51-1-22591	119	6	6	1	0	1	627	5	5	0	0	NA	NA	NA	33	41	170	516	168	117	358	152	4	17	3	0.024	0.033	0.018
.	19.01.15-21.32.57-1-22595	120	6	6	2	0	2	614	3	3	0	0	NA	NA	NA	48	42	170	516	169	114	349	151	19	12	0	0.112	0.023	0
.	19.01.15-21.33.03-1-22606	301	50	50	15	0	13	663	46	46	0	0	NA	NA	NA	86	88	180	542	179	121	382	160	75	88	9	0.417	0.162	0.05
.	19.01.15-21.33.05-1-22610	90	12	12	1	0	0	617	11	11	0	0	NA	NA	NA	27	31	172	503	169	120	344	153	2	32	0	0.012	0.064	0
.	19.01.15-21.33.08-1-22614	93	5	5	0	0	0	612	3	3	0	0	NA	NA	NA	30	24	166	503	168	114	349	149	0	12	12	0	0.024	0.071
.	19.01.15-21.33.11-1-22616	34	1	1	1	0	1	0	0	0	0	0	NA	NA	NA	6	7	167	490	163	0	0	0	0	2	0	0	0.004	0
.	19.01.15-21.33.14-1-22618	170	28	28	14	0	10	632	24	24	0	0	NA	NA	NA	44	59	175	524	173	121	357	154	55	61	11	0.314	0.116	0.064
.	19.01.15-21.33.16-1-22622	266	32	32	13	0	7	676	27	27	0	0	NA	NA	NA	81	104	179	550	188	126	381	169	39	65	13	0.218	0.118	0.069
.	19.01.15-21.33.25-1-22638	91	5	5	1	0	1	613	4	4	0	0	NA	NA	NA	30	28	166	507	168	113	348	152	0	15	0	0	0.03	0
.	19.01.15-21.33.25-1-22640	156	17	17	5	0	3	627	16	16	0	0	NA	NA	NA	36	43	174	510	172	119	353	155	18	51	4	0.103	0.1	0.023
.	19.01.15-21.33.28-1-22641	35	1	1	1	0	1	0	0	0	0	0	NA	NA	NA	7	11	165	495	164	0	0	0	0	0	0	0	0	0
.	19.01.15-21.33.28-1-22642	231	10	10	2	0	2	658	9	9	0	0	NA	NA	NA	69	75	178	532	178	124	377	157	7	26	6	0.039	0.049	0.034
.	19.01.15-21.33.31-1-22643	34	1	1	0	0	0	0	0	0	0	0	NA	NA	NA	13	8	166	491	164	0	0	0	0	3	0	0	0.006	0
.	19.01.15-21.33.35-1-22644	91	8	8	1	0	1	591	7	7	0	0	NA	NA	NA	37	14	167	494	166	110	334	147	1	20	2	0.006	0.04	0.012
.	19.01.15-21.33.42-1-22645	316	27	27	9	0	8	652	26	26	0	0	NA	NA	NA	76	76	182	530	177	126	368	158	29	67	0	0.159	0.126	0
.	19.01.15-21.33.53-1-22649	180	16	16	6	0	4	647	13	13	0	0	NA	NA	NA	48	62	172	534	169	120	376	151	6	39	2	0.035	0.073	0.012
.	19.01.15-21.33.53-1-22650	88	3	3	2	0	2	600	2	2	0	0	NA	NA	NA	35	27	167	504	169	109	344	147	9	1	0	0.054	0.002	0
.	19.01.15-21.34.01-1-22655	115	8	8	3	0	3	608	4	4	0	0	NA	NA	NA	36	35	171	511	166	118	345	145	7	12	0	0.041	0.023	0
.	19.01.15-21.34.02-1-22657	83	6	6	2	0	2	607	4	4	0	0	NA	NA	NA	30	27	172	503	165	118	347	142	3	21	0	0.017	0.042	0
.	19.01.15-21.34.09-1-22665	226	44	44	12	0	11	660	39	39	0	0	NA	NA	NA	74	79	178	544	170	123	385	152	45	99	23	0.253	0.182	0.135
.	19.01.15-21.34.09-1-22666	94	11	11	3	0	3	615	10	10	0	0	NA	NA	NA	27	30	170	505	168	116	348	151	15	36	0	0.088	0.071	0
.	19.01.15-21.34.18-1-22672	59	2	2	1	0	1	98	1	1	0	0	NA	NA	NA	19	18	172	495	164	24	56	18	6	0	0	0.035	0	0
.	19.01.15-21.34.20-1-22673	36	1	1	0	0	0	0	0	0	0	0	NA	NA	NA	15	12	166	493	166	0	0	0	0	0	0	0	0	0
.	19.01.15-21.34.21-1-22677	60	3	3	1	0	1	611	2	2	0	0	NA	NA	NA	30	33	172	508	166	117	348	146	5	3	4	0.029	0.006	0.024
.	19.01.15-21.34.21-1-22678	148	13	13	4	0	4	632	12	12	0	0	NA	NA	NA	43	56	178	524	167	122	361	149	19	26	0	0.107	0.05	0
.	19.01.15-21.34.23-1-22679	143	18	18	5	0	3	626	15	15	0	0	NA	NA	NA	45	39	169	513	170	117	357	152	12	54	11	0.071	0.105	0.065
.	19.01.15-21.34.23-1-22680	118	10	10	1	0	1	617	9	9	0	0	NA	NA	NA	43	40	173	514	166	118	354	145	3	11	11	0.017	0.021	0.066
.	19.01.15-21.34.25-1-22696	86	3	3	2	0	2	622	1	1	0	0	NA	NA	NA	33	39	178	510	164	124	353	145	1	3	0	0.006	0.006	0
.	19.01.15-21.34.27-1-22697	127	16	16	5	0	3	623	14	14	0	0	NA	NA	NA	42	44	171	513	173	117	350	156	13	36	3	0.076	0.07	0.017
.	19.01.15-21.34.38-1-22698	88	11	11	0	0	0	614	9	9	0	0	NA	NA	NA	25	24	169	504	164	117	350	147	4	22	0	0.024	0.044	0
.	19.01.15-21.34.39-1-22699	34	1	1	0	0	0	0	0	0	0	0	NA	NA	NA	8	10	165	495	163	0	0	0	0	0	0	0	0	0
.	19.01.15-21.34.40-1-22700	179	16	16	6	0	5	639	13	13	0	0	NA	NA	NA	68	66	177	524	178	119	359	161	21	37	3	0.119	0.071	0.017
.	19.01.15-21.34.43-1-22702	31	1	1	0	0	0	0	0	0	0	0	NA	NA	NA	4	3	164	490	162	0	0	0	0	0	0	0	0	0
.	19.01.15-21.34.45-1-22703	85	3	3	1	0	1	621	2	2	0	0	NA	NA	NA	29	35	168	512	168	117	356	148	0	7	3	0	0.014	0.018
.	19.01.15-21.34.49-1-22704	61	2	2	0	0	0	249	1	1	0	0	NA	NA	NA	15	19	166	498	168	48	139	62	0	0	2	0	0	0.012
.	19.01.15-21.34.49-1-22705	150	7	7	0	0	0	629	6	6	0	0	NA	NA	NA	55	48	170	521	170	115	364	150	18	17	4	0.106	0.033	0.024
.	19.01.15-21.35.00-1-22712	39	1	1	0	0	0	0	0	0	0	0	NA	NA	NA	16	9	164	494	164	0	0	0	3	0	0	0.018	0	0
.	19.01.15-21.35.00-1-22713	59	4	4	2	0	2	606	3	3	0	0	NA	NA	NA	19	18	167	497	167	113	342	151	1	9	0	0.006	0.018	0
.	19.01.15-21.35.02-1-22716	188	25	25	8	0	5	623	22	22	0	0	NA	NA	NA	58	47	174	520	166	118	363	142	43	64	3	0.247	0.123	0.018
.	19.01.15-21.35.02-1-22717	30	1	1	0	0	0	0	0	0	0	0	NA	NA	NA	7	8	166	492	163	0	0	0	0	0	1	0	0	0.006
.	19.01.15-21.35.04-1-22720	63	2	2	1	0	1	604	1	1	0	0	NA	NA	NA	24	23	164	510	162	113	348	143	0	7	0	0	0.014	0
.	19.01.15-21.35.04-1-22723	37	1	1	0	0	0	0	0	0	0	0	NA	NA	NA	12	11	164	497	163	0	0	0	2	0	0	0.012	0	0
.	19.01.15-21.35.04-1-22726	113	8	8	1	0	1	613	6	6	0	0	NA	NA	NA	30	28	169	506	166	113	351	149	1	22	3	0.006	0.043	0.018
.	19.01.15-21.35.08-1-22730	63	3	3	1	0	0	611	2	2	0	0	NA	NA	NA	28	25	168	505	165	118	348	145	17	0	0	0.101	0	0
.	19.01.15-21.35.16-1-22736	59	2	2	0	0	0	614	1	1	0	0	NA	NA	NA	19	31	167	501	176	113	345	156	5	0	3	0.03	0	0.017
.	19.01.15-21.35.21-1-22738	149	14	14	5	0	3	629	13	13	0	0	NA	NA	NA	56	50	174	517	172	120	357	152	7	36	1	0.04	0.07	0.006
.	19.01.15-21.35.22-1-22739	34	1	1	1	0	1	0	0	0	0	0	NA	NA	NA	16	9	166	492	164	0	0	0	0	0	0	0	0	0
.	19.01.15-21.35.27-1-22755	93	4	4	3	0	3	612	3	3	0	0	NA	NA	NA	40	31	166	508	170	114	347	151	13	1	0	0.078	0.002	0
.	19.01.15-21.35.28-1-22756	56	2	2	0	0	0	610	1	1	0	0	NA	NA	NA	18	20	166	500	167	116	343	151	1	0	1	0.006	0	0.006
.	19.01.15-21.35.28-1-22757	35	1	1	0	0	0	0	0	0	0	0	NA	NA	NA	8	13	164	496	166	0	0	0	0	0	0	0	0	0
.	19.01.15-21.35.28-1-22758	187	12	12	2	0	2	647	10	10	0	0	NA	NA	NA	57	65	182	523	173	129	362	156	21	30	0	0.115	0.057	0
.	19.01.15-21.35.29-1-22759	119	9	9	4	0	4	616	8	8	0	0	NA	NA	NA	43	34	173	509	165	119	349	148	4	23	0	0.023	0.045	0
.	19.01.15-21.35.30-1-22760	33	1	1	0	0	0	0	0	0	0	0	NA	NA	NA	12	4	163	490	164	0	0	0	0	0	0	0	0	0
.	19.01.15-21.35.31-1-22762	202	22	22	2	0	0	635	18	18	0	0	NA	NA	NA	60	56	174	521	174	118	360	157	30	23	12	0.172	0.044	0.069
.	19.01.15-21.35.32-1-22763	62	2	2	1	0	1	353	1	1	0	0	NA	NA	NA	14	21	165	503	166	61	204	88	0	2	0	0	0.004	0
.	19.01.15-21.35.41-1-22764	172	21	21	4	0	2	645	17	17	0	0	NA	NA	NA	57	68	173	529	179	119	368	158	18	46	11	0.104	0.087	0.061
.	19.01.15-21.35.45-1-22765	149	6	6	0	0	0	613	4	4	0	0	NA	NA	NA	55	39	168	515	169	111	353	149	0	11	3	0	0.021	0.018
.	19.01.15-21.35.45-1-22766	177	41	41	11	0	9	623	37	37	0	0	NA	NA	NA	52	50	172	514	177	117	349	157	52	100	8	0.302	0.195	0.045
.	19.01.15-21.35.52-1-22767	235	26	26	6	0	5	660	21	21	0	0	NA	NA	NA	74	85	174	546	178	121	379	160	8	81	3	0.046	0.148	0.017
.	19.01.15-21.35.53-1-22771	180	10	10	2	0	1	641	7	7	0	0	NA	NA	NA	57	64	178	526	173	122	363	156	6	18	5	0.034	0.034	0.029
.	19.01.15-21.35.55-1-22772	121	9	9	2	0	2	622	7	7	0	0	NA	NA	NA	42	40	171	513	169	116	357	149	5	13	8	0.029	0.025	0.047
.	19.01.15-21.35.57-1-22774	62	2	2	1	0	1	301	1	1	0	0	NA	NA	NA	23	19	167	499	166	57	176	68	0	0	2	0	0	0.012
.	19.01.15-21.36.02-1-22780	139	30	30	7	0	4	630	29	29	0	0	NA	NA	NA	36	48	176	514	171	121	358	151	14	78	10	0.08	0.152	0.058
.	19.01.15-21.36.09-1-22788	35	1	1	0	0	0	0	0	0	0	0	NA	NA	NA	10	9	165	493	164	0	0	0	0	0	0	0	0	0
.	19.01.15-21.36.10-1-22789	33	1	1	0	0	0	0	0	0	0	0	NA	NA	NA	7	9	164	494	164	0	0	0	1	0	0	0.006	0	0
.	19.01.15-21.36.16-1-22793	319	42	42	9	0	7	675	39	39	0	0	NA	NA	NA	105	101	182	544	188	126	379	170	39	103	6	0.214	0.189	0.032
.	19.01.15-21.36.23-1-22814	144	12	12	4	0	4	630	11	11	0	0	NA	NA	NA	41	50	173	518	172	117	361	152	23	10	7	0.133	0.019	0.041
.	19.01.15-21.36.25-1-22824	33	1	1	0	0	0	0	0	0	0	0	NA	NA	NA	10	12	166	493	166	0	0	0	0	3	0	0	0.006	0
.	19.01.15-21.36.27-1-22825	33	1	1	1	0	1	0	0	0	0	0	NA	NA	NA	9	11	165	495	164	0	0	0	0	1	0	0	0.002	0
.	19.01.15-21.36.29-1-22826	156	14	14	3	0	2	630	13	13	0	0	NA	NA	NA	42	48	172	521	168	116	365	149	5	34	6	0.029	0.065	0.036
.	19.01.15-21.36.29-1-22827	62	2	2	0	0	0	149	1	1	0	0	NA	NA	NA	17	23	169	501	166	30	89	30	0	5	0	0	0.01	0
.	19.01.15-21.36.30-1-22828	96	8	8	1	0	0	609	7	7	0	0	NA	NA	NA	36	28	167	503	171	114	344	151	2	20	4	0.012	0.04	0.023
.	19.01.15-21.36.38-1-22829	58	2	2	0	0	0	605	1	1	0	0	NA	NA	NA	19	16	166	497	166	114	342	149	0	1	3	0	0.002	0.018
.	19.01.15-21.36.38-1-22830	34	1	1	0	0	0	0	0	0	0	0	NA	NA	NA	14	10	164	494	165	0	0	0	1	0	0	0.006	0	0
.	19.01.15-21.36.42-1-22831	267	44	44	12	0	8	646	41	41	0	0	NA	NA	NA	91	69	176	533	173	120	373	153	72	84	13	0.409	0.158	0.075
.	19.01.15-21.36.51-1-22833	169	11	11	3	0	3	627	10	10	0	0	NA	NA	NA	54	45	173	514	171	118	355	154	1	43	1	0.006	0.084	0.006
.	19.01.15-21.36.52-1-22837	86	8	8	1	0	1	618	7	7	0	0	NA	NA	NA	32	34	168	510	169	118	351	149	0	18	7	0	0.035	0.041
.	19.01.15-21.36.53-1-22838	110	6	6	2	0	2	623	5	5	0	0	NA	NA	NA	33	38	171	511	169	118	355	150	8	9	0	0.047	0.018	0
.	19.01.15-21.36.54-1-22839	178	8	8	3	0	2	635	7	7	0	0	NA	NA	NA	52	48	172	515	174	122	359	154	0	30	0	0	0.058	0
.	19.01.15-21.36.56-1-22840	69	7	7	1	0	0	607	6	6	0	0	NA	NA	NA	26	26	167	505	167	113	346	148	4	15	0	0.024	0.03	0
.	19.01.15-21.37.01-1-22845	94	7	7	4	0	4	605	6	6	0	0	NA	NA	NA	42	30	170	502	171	114	341	150	5	16	5	0.029	0.032	0.029
.	19.01.15-21.37.13-1-22859	148	8	8	3	0	2	630	7	7	0	0	NA	NA	NA	46	47	173	520	167	121	361	148	1	21	0	0.006	0.04	0
.	19.01.15-21.37.13-1-22861	86	5	5	0	0	0	604	4	4	0	0	NA	NA	NA	22	19	166	502	164	115	342	147	2	8	3	0.012	0.016	0.018
.	19.01.15-21.37.14-1-22862	91	7	7	3	0	2	609	6	6	0	0	NA	NA	NA	37	31	171	507	166	116	348	145	0	20	4	0	0.039	0.024
.	19.01.15-21.37.26-1-22881	116	11	11	2	0	2	622	9	9	0	0	NA	NA	NA	32	40	176	507	170	120	349	153	6	14	9	0.034	0.028	0.053
.	19.01.15-21.37.27-1-22882	35	1	1	1	0	1	0	0	0	0	0	NA	NA	NA	10	11	164	495	165	0	0	0	0	0	0	0	0	0
.	19.01.15-21.37.28-1-22883	120	7	7	4	0	4	617	5	5	0	0	NA	NA	NA	34	32	170	506	169	114	352	151	7	18	0	0.041	0.036	0
.	19.01.15-21.37.30-1-22884	353	57	57	23	0	16	664	56	56	0	0	NA	NA	NA	97	90	180	544	179	127	380	157	67	129	33	0.372	0.237	0.184
.	19.01.15-21.37.38-1-22885	37	1	1	1	0	1	0	0	0	0	0	NA	NA	NA	13	11	167	493	164	0	0	0	0	3	0	0	0.006	0
.	19.01.15-21.37.38-1-22886	151	10	10	0	0	0	620	7	7	0	0	NA	NA	NA	59	43	174	510	172	118	349	153	0	29	1	0	0.057	0.006
.	19.01.15-21.37.38-1-22887	61	3	3	0	0	0	615	2	2	0	0	NA	NA	NA	19	27	168	505	167	112	351	152	6	3	0	0.036	0.006	0
.	19.01.15-21.37.41-1-22888	212	26	26	5	0	4	642	24	24	0	0	NA	NA	NA	64	68	177	532	172	121	367	154	15	67	5	0.085	0.126	0.029
.	19.01.15-21.37.43-1-22889	62	3	3	0	0	0	598	2	2	0	0	NA	NA	NA	26	21	167	503	164	112	341	145	0	5	0	0	0.01	0
.	19.01.15-21.37.49-1-22890	151	15	15	3	0	3	627	12	12	0	0	NA	NA	NA	50	47	172	514	174	119	354	154	21	26	1	0.122	0.051	0.006
.	19.01.15-21.37.49-1-22891	93	6	6	2	0	1	610	5	5	0	0	NA	NA	NA	34	32	169	505	171	117	345	148	3	17	0	0.018	0.034	0
.	19.01.15-21.37.54-1-22895	260	36	36	18	0	14	658	33	33	0	0	NA	NA	NA	82	82	180	540	175	125	376	157	32	93	14	0.178	0.172	0.08
.	19.01.15-21.37.54-1-22896	252	32	32	7	0	6	654	30	30	0	0	NA	NA	NA	75	73	177	530	179	123	372	159	29	93	7	0.164	0.175	0.039
.	19.01.15-21.37.58-1-22899	210	21	21	5	0	3	646	19	19	0	0	NA	NA	NA	54	75	171	544	173	117	378	151	23	54	3	0.135	0.099	0.017
.	19.01.15-21.38.05-1-22906	206	13	13	4	0	3	655	12	12	0	0	NA	NA	NA	68	77	178	535	177	122	374	159	0	51	0	0	0.095	0
.	19.01.15-21.38.09-1-22912	230	20	20	8	0	6	638	18	18	0	0	NA	NA	NA	73	58	175	527	169	118	371	149	26	63	3	0.149	0.12	0.018
.	19.01.15-21.38.27-1-22940	117	9	9	0	0	0	621	7	7	0	0	NA	NA	NA	34	37	170	512	168	119	352	150	7	11	6	0.041	0.021	0.036
.	19.01.15-21.38.34-1-22941	126	4	4	1	0	1	612	2	2	0	0	NA	NA	NA	29	38	170	512	169	115	352	145	5	16	0	0.029	0.031	0
.	19.01.15-21.38.52-1-22942	237	18	18	5	0	3	656	17	17	0	0	NA	NA	NA	78	73	182	526	178	128	369	159	13	62	0	0.071	0.118	0
.	19.01.15-21.38.52-1-22943	123	14	14	6	0	5	636	12	12	0	0	NA	NA	NA	37	53	175	514	177	120	356	160	0	51	8	0	0.099	0.045
.	19.01.15-21.38.55-1-22947	148	10	10	4	0	2	637	9	9	0	0	NA	NA	NA	49	51	175	517	172	121	363	153	9	40	8	0.051	0.077	0.047
.	19.01.15-21.38.58-1-22950	59	2	2	0	0	0	0	1	1	0	0	NA	NA	NA	12	25	164	506	168	0	0	0	1	2	0	0.006	0.004	0
.	19.01.15-21.39.02-1-22954	57	2	2	0	0	0	613	1	1	0	0	NA	NA	NA	15	24	168	503	166	117	348	148	3	1	0	0.018	0.002	0
.	19.01.15-21.39.03-1-22956	117	9	9	2	0	2	622	8	8	0	0	NA	NA	NA	40	41	174	506	174	120	348	154	2	15	8	0.011	0.03	0.046
.	19.01.15-21.39.07-1-22965	61	2	2	0	0	0	402	1	1	0	0	NA	NA	NA	20	16	168	495	166	76	222	104	0	1	1	0	0.002	0.006
.	19.01.15-21.39.10-1-22968	175	18	18	6	0	3	632	16	16	0	0	NA	NA	NA	50	46	165	527	167	114	369	149	29	76	0	0.176	0.144	0
.	19.01.15-21.39.17-1-22973	255	44	44	19	0	14	648	36	36	0	0	NA	NA	NA	72	66	177	528	174	125	368	155	32	112	12	0.181	0.212	0.069
.	19.01.15-21.39.17-1-22975	148	8	8	3	0	2	629	7	7	0	0	NA	NA	NA	50	44	175	510	172	124	350	155	23	16	2	0.131	0.031	0.012
.	19.01.15-21.39.19-1-22976	64	2	2	0	0	0	607	1	1	0	0	NA	NA	NA	23	22	167	497	171	114	342	151	0	3	0	0	0.006	0
.	19.01.15-21.39.23-1-22977	182	14	14	5	0	3	627	13	13	0	0	NA	NA	NA	47	45	172	516	170	120	357	150	16	34	0	0.093	0.066	0
.	19.01.15-21.39.25-1-22993	121	10	10	0	0	0	615	8	8	0	0	NA	NA	NA	46	37	173	507	170	119	343	153	2	24	2	0.012	0.047	0.012
.	19.01.15-21.39.25-1-22994	100	5	5	2	0	2	611	4	4	0	0	NA	NA	NA	42	38	174	509	168	117	350	144	6	11	0	0.034	0.022	0
.	19.01.15-21.39.27-1-22995	65	3	3	0	0	0	613	2	2	0	0	NA	NA	NA	28	24	169	502	166	119	344	150	3	5	1	0.018	0.01	0.006
.	19.01.15-21.39.33-1-22996	145	9	9	0	0	0	620	8	8	0	0	NA	NA	NA	38	33	172	502	172	116	348	156	9	14	0	0.052	0.028	0
.	19.01.15-21.39.40-1-22997	304	25	25	8	0	5	650	23	23	0	0	NA	NA	NA	93	78	179	537	175	125	370	155	19	81	13	0.106	0.151	0.074
.	19.01.15-21.39.45-1-22999	64	4	4	0	0	0	615	3	3	0	0	NA	NA	NA	25	28	168	506	167	115	350	150	0	8	0	0	0.016	0
.	19.01.15-21.39.47-1-23000	66	2	2	1	0	1	613	1	1	0	0	NA	NA	NA	27	26	170	501	168	118	345	150	0	5	0	0	0.01	0
.	19.01.15-21.39.47-1-23001	121	5	5	0	0	0	620	4	4	0	0	NA	NA	NA	52	36	170	510	169	116	353	151	6	9	0	0.035	0.018	0
.	19.01.15-21.39.57-1-23005	87	5	5	1	0	1	614	4	4	0	0	NA	NA	NA	30	32	172	506	167	120	348	146	3	2	11	0.017	0.004	0.066
.	19.01.15-21.40.00-1-23009	90	11	11	3	0	2	603	8	8	0	0	NA	NA	NA	28	21	167	499	168	113	340	150	6	22	3	0.036	0.044	0.018
.	19.01.15-21.40.02-1-23016	120	17	17	7	0	3	625	16	16	0	0	NA	NA	NA	44	46	171	517	171	117	356	152	8	44	2	0.047	0.085	0.012
.	19.01.15-21.40.06-1-23021	95	6	6	1	0	1	607	5	5	0	0	NA	NA	NA	37	26	168	505	166	114	348	145	6	11	2	0.036	0.022	0.012
.	19.01.15-21.40.08-1-23024	329	50	50	19	0	9	663	44	44	0	0	NA	NA	NA	112	89	182	541	179	128	377	158	59	110	14	0.324	0.203	0.078
.	19.01.15-21.40.11-1-23026	179	12	12	4	0	2	627	11	11	0	0	NA	NA	NA	73	47	171	521	168	120	357	150	6	54	6	0.035	0.104	0.036
.	19.01.15-21.40.15-1-23029	87	5	5	0	0	0	616	4	4	0	0	NA	NA	NA	14	28	170	503	168	117	348	151	6	6	4	0.035	0.012	0.024
.	19.01.15-21.40.23-1-23032	30	1	1	0	0	0	0	0	0	0	0	NA	NA	NA	5	4	164	491	162	0	0	0	0	0	0	0	0	0
.	19.01.15-21.40.26-1-23051	31	1	1	0	0	0	0	0	0	0	0	NA	NA	NA	8	6	164	493	162	0	0	0	0	1	0	0	0.002	0
.	19.01.15-21.40.27-1-23052	150	13	13	6	0	5	629	12	12	0	0	NA	NA	NA	40	44	171	514	172	118	354	157	14	30	0	0.082	0.058	0
.	19.01.15-21.40.28-1-23053	362	32	32	12	0	9	685	29	29	0	0	NA	NA	NA	88	107	186	545	189	132	385	168	57	96	3	0.306	0.176	0.016
.	19.01.15-21.40.30-1-23054	144	16	16	7	0	6	616	14	14	0	0	NA	NA	NA	36	36	172	509	168	116	353	147	25	27	0	0.145	0.053	0
.	19.01.15-21.40.31-1-23056	119	29	29	9	0	6	625	24	24	0	0	NA	NA	NA	34	45	173	508	177	118	351	156	25	59	16	0.145	0.116	0.09
.	19.01.15-21.40.34-1-23057	90	3	3	0	0	0	609	2	2	0	0	NA	NA	NA	34	27	165	505	170	111	345	153	1	3	4	0.006	0.006	0.024
.	19.01.15-21.40.36-1-23058	213	13	13	5	0	3	648	11	11	0	0	NA	NA	NA	83	69	176	529	177	124	363	161	8	32	9	0.045	0.06	0.051
.	19.01.15-21.40.43-1-23059	95	9	9	0	0	0	618	7	7	0	0	NA	NA	NA	40	32	172	507	166	121	346	151	3	13	3	0.017	0.026	0.018
.	19.01.15-21.40.49-1-23060	264	19	19	9	0	5	681	17	17	0	0	NA	NA	NA	74	99	181	555	176	129	393	159	28	75	0	0.155	0.135	0
.	19.01.15-21.40.54-1-23064	273	18	18	7	0	4	643	14	14	0	0	NA	NA	NA	82	60	175	525	173	122	364	157	22	44	5	0.126	0.084	0.029
.	19.01.15-21.40.58-1-23068	67	2	2	0	0	0	600	1	1	0	0	NA	NA	NA	19	20	165	503	165	112	345	143	0	1	1	0	0.002	0.006
.	19.01.15-21.41.03-1-23073	235	46	46	18	0	12	648	43	43	0	0	NA	NA	NA	62	70	182	519	182	125	359	164	49	119	16	0.269	0.229	0.088
.	19.01.15-21.41.09-1-23084	116	5	5	1	0	1	615	4	4	0	0	NA	NA	NA	26	29	171	502	169	119	345	151	1	9	0	0.006	0.018	0
.	19.01.15-21.41.09-1-23085	177	22	22	6	0	5	640	20	20	0	0	NA	NA	NA	63	62	179	524	172	125	362	153	11	63	7	0.061	0.12	0.041
.	19.01.15-21.41.12-1-23086	65	3	3	0	0	0	608	2	2	0	0	NA	NA	NA	29	28	164	506	171	112	345	151	0	11	0	0	0.022	0
.	19.01.15-21.41.26-1-23106	33	1	1	0	0	0	0	0	0	0	0	NA	NA	NA	8	14	167	494	166	0	0	0	0	1	0	0	0.002	0
.	19.01.15-21.41.26-1-23107	37	1	1	1	0	1	0	0	0	0	0	NA	NA	NA	4	8	164	493	164	0	0	0	0	0	2	0	0	0.012
.	19.01.15-21.41.27-1-23108	85	5	5	1	0	1	610	4	4	0	0	NA	NA	NA	26	26	166	503	170	112	347	151	6	6	5	0.036	0.012	0.029
.	19.01.15-21.41.28-1-23109	90	3	3	1	0	0	620	2	2	0	0	NA	NA	NA	38	38	169	510	172	115	351	154	0	10	0	0	0.02	0
.	19.01.15-21.41.29-1-23110	96	7	7	2	0	1	614	4	4	0	0	NA	NA	NA	32	29	168	505	169	116	346	152	16	7	0	0.095	0.014	0
.	19.01.15-21.41.31-1-23111	179	8	8	2	0	2	640	7	7	0	0	NA	NA	NA	57	57	172	526	172	119	370	151	7	3	8	0.041	0.006	0.047
.	19.01.15-21.41.32-1-23112	92	6	6	1	0	1	615	5	5	0	0	NA	NA	NA	35	34	172	508	167	118	347	150	0	12	0	0	0.024	0
.	19.01.15-21.41.35-1-23113	147	18	18	5	0	5	620	16	16	0	0	NA	NA	NA	44	41	168	515	171	116	354	150	17	35	7	0.101	0.068	0.041
.	19.01.15-21.41.44-1-23114	120	5	5	1	0	1	626	3	3	0	0	NA	NA	NA	46	44	171	515	171	118	355	153	0	13	0	0	0.025	0
.	19.01.15-21.41.47-1-23116	57	3	3	0	0	0	610	2	2	0	0	NA	NA	NA	16	23	164	506	166	114	348	148	0	10	2	0	0.02	0.012
.	19.01.15-21.41.49-1-23117	203	37	37	11	0	7	654	35	35	0	0	NA	NA	NA	42	76	175	542	172	120	379	155	29	115	8	0.166	0.212	0.047
.	19.01.15-21.41.52-1-23118	91	6	6	0	0	0	611	2	2	0	0	NA	NA	NA	29	26	168	504	167	118	345	148	7	4	4	0.042	0.008	0.024
.	19.01.15-21.41.54-1-23122	118	7	7	3	0	3	617	5	5	0	0	NA	NA	NA	29	37	168	507	175	112	347	158	17	17	0	0.101	0.034	0
.	19.01.15-21.41.54-1-23123	241	27	27	13	0	8	641	23	23	0	0	NA	NA	NA	62	63	177	531	168	120	370	151	30	89	0	0.169	0.168	0
.	19.01.15-21.42.03-1-23130	60	2	2	0	0	0	610	1	1	0	0	NA	NA	NA	23	28	170	506	165	117	346	147	0	2	0	0	0.004	0
.	19.01.15-21.42.13-1-23138	156	9	9	3	0	3	641	8	8	0	0	NA	NA	NA	40	54	174	518	175	122	360	159	9	25	7	0.052	0.048	0.04
.	19.01.15-21.42.13-1-23139	92	13	13	1	0	0	609	12	12	0	0	NA	NA	NA	32	29	169	506	167	114	346	149	7	18	3	0.041	0.036	0.018
.	19.01.15-21.42.21-1-23144	90	6	6	1	0	1	609	5	5	0	0	NA	NA	NA	31	28	169	507	165	119	347	143	0	15	0	0	0.03	0
.	19.01.15-21.42.21-1-23145	33	1	1	1	0	1	0	0	0	0	0	NA	NA	NA	6	17	168	497	165	0	0	0	0	2	0	0	0.004	0
.	19.01.15-21.42.22-1-23146	121	8	8	1	0	1	614	7	7	0	0	NA	NA	NA	38	34	173	505	169	120	345	149	8	8	0	0.046	0.016	0
.	19.01.15-21.42.24-1-23147	59	2	2	1	0	1	612	1	1	0	0	NA	NA	NA	21	30	171	504	168	116	345	151	0	9	0	0	0.018	0
.	19.01.15-21.42.26-1-23166	61	3	3	1	0	1	203	2	2	0	0	NA	NA	NA	22	19	169	497	166	40	113	50	0	0	5	0	0	0.03
.	19.01.15-21.42.37-1-23167	91	9	9	2	0	2	625	8	8	0	0	NA	NA	NA	35	40	170	509	174	119	353	153	17	15	4	0.1	0.029	0.023
.	19.01.15-21.42.37-1-23168	88	3	3	1	0	0	615	2	2	0	0	NA	NA	NA	36	31	168	508	168	116	351	148	4	4	1	0.024	0.008	0.006
.	19.01.15-21.42.37-1-23169	153	12	12	4	0	3	623	11	11	0	0	NA	NA	NA	52	44	178	513	166	123	354	146	13	28	1	0.073	0.055	0.006
.	19.01.15-21.42.42-1-23170	63	3	3	2	0	2	607	2	2	0	0	NA	NA	NA	22	23	166	504	166	115	344	148	2	3	0	0.012	0.006	0
.	19.01.15-21.42.44-1-23171	147	27	27	1	0	1	619	22	22	0	0	NA	NA	NA	49	41	169	511	174	113	350	156	6	58	13	0.036	0.114	0.075
.	19.01.15-21.42.46-1-23172	94	3	3	1	0	1	626	2	2	0	0	NA	NA	NA	39	43	176	512	168	121	353	152	6	7	0	0.034	0.014	0
.	19.01.15-21.42.53-1-23176	59	2	2	0	0	0	607	1	1	0	0	NA	NA	NA	15	17	164	501	165	113	347	147	0	4	3	0	0.008	0.018
.	19.01.15-21.42.54-1-23177	70	3	3	0	0	0	619	1	1	0	0	NA	NA	NA	13	29	174	503	165	122	348	149	4	7	0	0.023	0.014	0
.	19.01.15-21.43.00-1-23181	119	7	7	1	0	1	638	4	4	0	0	NA	NA	NA	27	52	175	518	172	124	361	153	10	10	1	0.057	0.019	0.006
.	19.01.15-21.43.01-1-23184	293	31	31	13	0	9	669	28	28	0	0	NA	NA	NA	84	86	182	531	186	127	372	170	17	80	19	0.093	0.151	0.102
.	19.01.15-21.43.03-1-23187	114	4	4	0	0	0	603	2	2	0	0	NA	NA	NA	32	22	165	506	164	110	346	147	5	2	0	0.03	0.004	0
.	19.01.15-21.43.03-1-23188	263	40	40	13	0	10	654	37	37	0	0	NA	NA	NA	73	77	176	540	174	120	379	155	53	108	15	0.301	0.2	0.086
.	19.01.15-21.43.03-1-23189	266	34	34	7	0	7	655	33	33	0	0	NA	NA	NA	69	72	182	526	177	129	368	158	18	99	12	0.099	0.188	0.068
.	19.01.15-21.43.08-1-23195	123	5	5	0	0	0	627	3	3	0	0	NA	NA	NA	42	44	172	513	172	120	353	154	5	11	3	0.029	0.021	0.017
.	19.01.15-21.43.10-1-23201	148	13	13	3	0	3	619	12	12	0	0	NA	NA	NA	39	44	169	518	170	111	355	153	10	36	0	0.059	0.069	0
.	19.01.15-21.43.19-1-23206	63	5	5	0	0	0	609	3	3	0	0	NA	NA	NA	26	29	168	503	171	114	346	149	0	11	1	0	0.022	0.006
.	19.01.15-21.43.23-1-23207	146	6	6	1	0	1	625	3	3	0	0	NA	NA	NA	57	49	174	515	173	119	353	153	3	17	0	0.017	0.033	0
.	19.01.15-21.43.26-1-23224	115	6	6	2	0	1	627	5	5	0	0	NA	NA	NA	25	47	172	518	170	118	361	148	10	12	6	0.058	0.023	0.035
.	19.01.15-21.43.35-1-23225	58	2	2	1	0	0	596	1	1	0	0	NA	NA	NA	23	17	165	500	165	111	342	143	0	6	0	0	0.012	0
.	19.01.15-21.43.39-1-23226	61	2	2	0	0	0	613	1	1	0	0	NA	NA	NA	20	29	167	505	170	114	347	152	0	5	5	0	0.01	0.029
.	19.01.15-21.43.41-1-23227	91	5	5	1	0	1	619	3	3	0	0	NA	NA	NA	34	33	167	507	172	114	354	151	3	5	6	0.018	0.01	0.035
.	19.01.15-21.43.42-1-23228	174	6	6	1	0	1	643	5	5	0	0	NA	NA	NA	60	58	174	520	177	120	362	161	11	14	0	0.063	0.027	0
.	19.01.15-21.43.54-1-23232	68	2	2	1	0	1	598	0	0	0	0	NA	NA	NA	30	20	168	501	164	113	342	143	7	0	4	0.042	0	0.024
.	19.01.15-21.43.56-1-23233	170	16	16	6	0	2	624	15	15	0	0	NA	NA	NA	49	42	173	512	170	118	355	151	10	49	3	0.058	0.096	0.018
.	19.01.15-21.44.00-1-23237	60	2	2	1	0	1	100	1	1	0	0	NA	NA	NA	16	19	168	498	166	16	59	25	0	2	2	0	0.004	0.012
.	19.01.15-21.44.00-1-23238	122	13	13	1	0	1	618	11	11	0	0	NA	NA	NA	46	40	170	512	171	116	351	151	8	9	7	0.047	0.018	0.041
.	19.01.15-21.44.05-1-23243	123	8	8	3	0	3	620	7	7	0	0	NA	NA	NA	37	37	171	511	168	120	348	152	3	12	0	0.018	0.023	0
.	19.01.15-21.44.05-1-23245	120	10	10	1	0	1	620	9	9	0	0	NA	NA	NA	38	34	165	509	173	112	351	157	6	30	5	0.036	0.059	0.029
.	19.01.15-21.44.08-1-23248	63	2	2	0	0	0	621	1	1	0	0	NA	NA	NA	16	31	177	499	168	123	345	153	0	3	0	0	0.006	0
.	19.01.15-21.44.08-1-23251	93	3	3	0	0	0	601	2	2	0	0	NA	NA	NA	33	23	166	503	167	112	344	145	4	2	0	0.024	0.004	0
.	19.01.15-21.44.09-1-23252	120	7	7	0	0	0	599	3	3	0	0	NA	NA	NA	45	23	165	500	171	112	341	146	1	15	0	0.006	0.03	0
.	19.01.15-21.44.10-1-23253	85	7	7	1	0	1	610	5	5	0	0	NA	NA	NA	33	25	170	503	165	119	342	149	1	8	2	0.006	0.016	0.012
.	19.01.15-21.44.23-1-23259	37	1	1	1	0	1	0	0	0	0	0	NA	NA	NA	12	10	164	492	167	0	0	0	0	5	0	0	0.01	0
.	19.01.15-21.44.26-1-23275	208	14	14	3	0	2	650	13	13	0	0	NA	NA	NA	53	73	184	530	172	124	372	154	29	19	0	0.158	0.036	0
.	19.01.15-21.44.26-1-23276	151	38	38	11	0	7	618	32	32	0	0	NA	NA	NA	53	44	171	514	172	113	352	153	32	80	10	0.187	0.156	0.058
.	19.01.15-21.44.27-1-23277	123	12	12	3	0	2	614	10	10	0	0	NA	NA	NA	31	44	171	515	171	117	347	150	13	8	3	0.076	0.016	0.018
.	19.01.15-21.44.28-1-23281	172	32	32	7	0	6	637	29	29	0	0	NA	NA	NA	58	59	172	531	169	119	367	151	32	71	4	0.186	0.134	0.024
.	19.01.15-21.44.28-1-23282	317	31	31	5	0	3	688	28	28	0	0	NA	NA	NA	97	110	180	558	185	127	394	167	44	68	16	0.244	0.122	0.086
.	19.01.15-21.44.30-1-23283	225	26	26	9	0	6	667	24	24	0	0	NA	NA	NA	69	93	181	540	185	125	376	166	28	41	3	0.155	0.076	0.016
.	19.01.15-21.44.30-1-23284	60	3	3	0	0	0	603	2	2	0	0	NA	NA	NA	27	27	166	505	169	111	342	150	0	9	0	0	0.018	0
.	19.01.15-21.44.31-1-23285	97	8	8	1	0	1	622	6	6	0	0	NA	NA	NA	37	41	168	513	173	113	357	152	0	27	2	0	0.053	0.012
.	19.01.15-21.44.45-1-23287	124	11	11	2	0	2	619	9	9	0	0	NA	NA	NA	43	39	169	512	171	118	349	152	3	21	3	0.018	0.041	0.018
.	19.01.15-21.44.52-1-23288	176	25	25	6	0	4	640	21	21	0	0	NA	NA	NA	39	60	168	529	176	116	367	157	4	77	4	0.024	0.146	0.023
.	19.01.15-21.44.54-1-23292	121	7	7	4	0	3	629	6	6	0	0	NA	NA	NA	25	43	171	515	170	117	360	152	10	17	0	0.058	0.033	0
.	19.01.15-21.44.55-1-23293	33	1	1	0	0	0	0	0	0	0	0	NA	NA	NA	12	4	163	489	165	0	0	0	0	1	0	0	0.002	0
.	19.01.15-21.44.56-1-23294	118	5	5	2	0	2	629	4	4	0	0	NA	NA	NA	35	44	171	513	173	119	354	156	5	8	5	0.029	0.016	0.029
.	19.01.15-21.45.09-1-23309	143	13	13	4	0	3	626	11	11	0	0	NA	NA	NA	43	43	171	513	172	118	353	155	7	33	2	0.041	0.064	0.012
.	19.01.15-21.45.12-1-23312	150	17	17	6	0	4	642	14	14	0	0	NA	NA	NA	46	56	172	521	176	121	362	159	6	57	6	0.035	0.109	0.034
.	19.01.15-21.45.14-1-23313	184	13	13	3	0	2	636	12	12	0	0	NA	NA	NA	58	55	176	520	172	122	360	154	9	58	0	0.051	0.112	0
.	19.01.15-21.45.15-1-23317	179	13	13	5	0	4	647	12	12	0	0	NA	NA	NA	43	55	178	513	177	126	360	161	25	35	1	0.14	0.068	0.006
.	19.01.15-21.45.23-1-23320	64	2	2	1	0	1	601	1	1	0	0	NA	NA	NA	27	19	166	500	166	113	341	147	5	4	0	0.03	0.008	0
.	19.01.15-21.45.25-1-23336	34	1	1	0	0	0	0	0	0	0	0	NA	NA	NA	10	10	164	496	163	0	0	0	0	0	0	0	0	0
.	19.01.15-21.45.27-1-23337	120	12	12	3	0	3	626	10	10	0	0	NA	NA	NA	38	42	172	514	169	119	353	154	10	19	9	0.058	0.037	0.053
.	19.01.15-21.45.29-1-23338	118	12	12	5	0	4	626	10	10	0	0	NA	NA	NA	37	40	174	509	170	121	354	151	9	29	3	0.052	0.057	0.018
.	19.01.15-21.45.33-1-23340	85	5	5	1	0	1	611	4	4	0	0	NA	NA	NA	30	29	170	506	166	117	348	146	3	10	0	0.018	0.02	0
.	19.01.15-21.45.35-1-23341	215	33	33	11	0	7	645	31	31	0	0	NA	NA	NA	60	61	176	525	173	121	371	153	40	77	23	0.227	0.147	0.133
.	19.01.15-21.45.37-1-23342	93	6	6	0	0	0	618	4	4	0	0	NA	NA	NA	37	31	168	508	168	119	349	150	2	14	0	0.012	0.028	0
.	19.01.15-21.45.45-1-23343	68	4	4	1	0	1	614	2	2	0	0	NA	NA	NA	22	35	170	510	168	115	353	146	4	5	4	0.024	0.01	0.024
.	19.01.15-21.45.48-1-23344	326	17	17	5	0	2	674	14	14	0	0	NA	NA	NA	108	90	178	540	185	125	380	169	9	52	7	0.051	0.096	0.038
.	19.01.15-21.45.51-1-23345	57	2	2	1	0	1	607	1	1	0	0	NA	NA	NA	21	26	168	506	165	113	346	148	8	3	0	0.048	0.006	0
.	19.01.15-21.45.52-1-23346	269	44	44	13	0	9	666	41	41	0	0	NA	NA	NA	74	92	183	552	170	130	385	151	32	98	24	0.175	0.178	0.141
.	19.01.15-21.45.53-1-23347	96	8	8	1	0	1	615	6	6	0	0	NA	NA	NA	40	43	170	515	171	113	352	150	7	9	1	0.041	0.017	0.006
.	19.01.15-21.45.56-1-23352	32	1	1	0	0	0	0	0	0	0	0	NA	NA	NA	5	12	165	494	166	0	0	0	0	0	0	0	0	0
.	19.01.15-21.45.58-1-23354	91	5	5	1	0	1	616	4	4	0	0	NA	NA	NA	31	32	167	509	169	114	352	150	0	9	5	0	0.018	0.03
.	19.01.15-21.45.59-1-23355	31	1	1	0	0	0	0	0	0	0	0	NA	NA	NA	10	11	166	494	164	0	0	0	0	1	0	0	0.002	0
.	19.01.15-21.46.01-1-23359	125	9	9	1	0	1	635	8	8	0	0	NA	NA	NA	40	53	174	521	171	119	360	156	2	33	0	0.011	0.063	0
.	19.01.15-21.46.03-1-23362	146	21	21	10	0	8	629	19	19	0	0	NA	NA	NA	40	46	176	513	170	121	355	153	9	54	5	0.051	0.105	0.029
.	19.01.15-21.46.07-1-23367	145	9	9	2	0	2	631	8	8	0	0	NA	NA	NA	56	46	166	522	171	116	364	151	4	21	2	0.024	0.04	0.012
.	19.01.15-21.46.14-1-23371	69	4	4	1	0	1	615	3	3	0	0	NA	NA	NA	19	29	168	505	169	117	347	151	0	13	0	0	0.026	0
.	19.01.15-21.46.15-1-23373	121	5	5	0	0	0	619	4	4	0	0	NA	NA	NA	36	37	165	515	170	111	357	151	8	3	0	0.048	0.006	0
.	19.01.15-21.46.23-1-23386	127	5	5	2	0	2	620	3	3	0	0	NA	NA	NA	39	36	169	514	166	116	355	149	0	24	3	0	0.047	0.018
.	19.01.15-21.46.30-1-23405	147	24	24	3	0	3	618	20	20	0	0	NA	NA	NA	36	36	172	512	165	121	350	147	39	41	3	0.227	0.08	0.018
.	19.01.15-21.46.30-1-23406	57	2	2	1	0	1	152	1	1	0	0	NA	NA	NA	24	19	168	499	165	31	78	43	0	0	2	0	0	0.012
.	19.01.15-21.46.36-1-23407	242	35	35	10	0	5	673	31	31	0	0	NA	NA	NA	70	91	183	542	179	130	381	162	62	90	5	0.339	0.166	0.028
.	19.01.15-21.46.38-1-23408	85	6	6	1	0	1	611	5	5	0	0	NA	NA	NA	27	25	167	504	167	115	349	147	3	19	0	0.018	0.038	0
.	19.01.15-21.46.38-1-23409	93	8	8	3	0	3	612	7	7	0	0	NA	NA	NA	37	34	170	510	167	116	349	147	7	11	10	0.041	0.022	0.06
.	19.01.15-21.46.41-1-23410	68	6	6	2	0	1	612	5	5	0	0	NA	NA	NA	27	32	175	501	169	120	344	148	2	16	0	0.011	0.032	0
.	19.01.15-21.46.42-1-23411	109	7	7	1	0	1	615	6	6	0	0	NA	NA	NA	38	33	170	509	167	120	348	147	1	13	0	0.006	0.026	0
.	19.01.15-21.46.43-1-23412	122	9	9	5	0	5	615	7	7	0	0	NA	NA	NA	23	24	166	503	168	115	349	151	0	25	2	0	0.05	0.012
.	19.01.15-21.46.57-1-23417	201	31	31	9	0	2	635	29	29	0	0	NA	NA	NA	49	57	171	522	177	116	360	159	30	71	9	0.175	0.136	0.051
.	19.01.15-21.47.00-1-23421	180	32	32	10	0	7	630	29	29	0	0	NA	NA	NA	69	54	171	520	176	115	364	151	33	71	4	0.193	0.137	0.023
.	19.01.15-21.47.00-1-23422	176	20	20	4	0	3	634	18	18	0	0	NA	NA	NA	52	56	178	515	176	123	355	156	27	43	14	0.152	0.083	0.08
.	19.01.15-21.47.02-1-23425	57	2	2	0	0	0	101	1	1	0	0	NA	NA	NA	7	18	166	499	166	18	53	30	0	5	0	0	0.01	0
.	19.01.15-21.47.05-1-23429	63	4	4	0	0	0	452	3	3	0	0	NA	NA	NA	22	17	170	497	163	87	254	111	0	7	0	0	0.014	0
.	19.01.15-21.47.06-1-23431	272	24	24	6	0	3	647	22	22	0	0	NA	NA	NA	73	66	175	530	174	122	371	154	17	63	14	0.097	0.119	0.08
.	19.01.15-21.47.10-1-23435	94	5	5	0	0	0	610	4	4	0	0	NA	NA	NA	28	31	171	509	164	117	347	146	0	16	1	0	0.031	0.006
.	19.01.15-21.47.17-1-23445	66	3	3	2	0	2	614	2	2	0	0	NA	NA	NA	21	26	167	505	167	117	347	150	9	6	0	0.054	0.012	0
.	19.01.15-21.47.21-1-23446	148	10	10	4	0	4	619	9	9	0	0	NA	NA	NA	48	46	175	515	169	118	352	149	20	16	0	0.114	0.031	0
.	19.01.15-21.47.27-1-23462	34	1	1	0	0	0	0	0	0	0	0	NA	NA	NA	11	15	165	497	166	0	0	0	0	0	0	0	0	0
.	19.01.15-21.47.30-1-23463	177	9	9	4	0	3	630	8	8	0	0	NA	NA	NA	54	47	172	511	177	119	351	160	16	17	0	0.093	0.033	0
.	19.01.15-21.47.34-1-23464	87	4	4	1	0	1	611	3	3	0	0	NA	NA	NA	25	30	167	504	172	114	347	150	5	10	0	0.03	0.02	0
.	19.01.15-21.47.34-1-23465	33	1	1	0	0	0	0	0	0	0	0	NA	NA	NA	7	6	164	490	165	0	0	0	0	0	2	0	0	0.012
.	19.01.15-21.47.37-1-23466	60	2	2	0	0	0	601	1	1	0	0	NA	NA	NA	31	20	167	501	165	113	341	147	3	2	0	0.018	0.004	0
.	19.01.15-21.47.37-1-23467	241	32	32	11	0	7	670	31	31	0	0	NA	NA	NA	69	87	175	545	180	121	387	162	22	103	24	0.126	0.189	0.133
.	19.01.15-21.47.43-1-23468	93	7	7	1	0	1	622	6	6	0	0	NA	NA	NA	32	43	172	511	173	117	350	155	0	10	11	0	0.02	0.064
.	19.01.15-21.47.47-1-23469	31	1	1	0	0	0	0	0	0	0	0	NA	NA	NA	12	9	165	494	163	0	0	0	0	0	3	0	0	0.018
.	19.01.15-21.47.49-1-23470	35	1	1	0	0	0	0	0	0	0	0	NA	NA	NA	5	11	165	494	165	0	0	0	0	2	0	0	0.004	0
.	19.01.15-21.47.50-1-23471	35	1	1	0	0	0	0	0	0	0	0	NA	NA	NA	0	8	167	491	163	0	0	0	0	0	0	0	0	0
.	19.01.15-21.47.50-1-23472	127	11	11	4	0	4	628	9	9	0	0	NA	NA	NA	52	45	169	519	170	117	361	150	10	17	11	0.059	0.033	0.065
.	19.01.15-21.47.52-1-23473	199	36	36	13	0	10	630	34	34	0	0	NA	NA	NA	79	55	172	524	172	118	362	150	22	89	17	0.128	0.17	0.099
.	19.01.15-21.47.52-1-23474	123	5	5	2	0	2	629	3	3	0	0	NA	NA	NA	47	55	175	521	172	119	355	155	0	18	0	0	0.035	0
.	19.01.15-21.47.52-1-23475	184	9	9	3	0	2	625	8	8	0	0	NA	NA	NA	55	46	169	514	176	115	353	157	3	17	0	0.018	0.033	0
.	19.01.15-21.47.53-1-23479	89	8	8	2	0	1	608	6	6	0	0	NA	NA	NA	28	25	169	503	166	117	345	146	3	16	10	0.018	0.032	0.06
.	19.01.15-21.47.53-1-23480	185	38	38	14	0	9	639	36	36	0	0	NA	NA	NA	67	53	180	514	172	124	359	156	39	89	5	0.217	0.173	0.029
.	19.01.15-21.48.04-1-23489	64	3	3	0	0	0	608	2	2	0	0	NA	NA	NA	23	21	169	494	171	117	339	152	0	6	1	0	0.012	0.006
.	19.01.15-21.48.12-1-23495	35	1	1	0	0	0	0	0	0	0	0	NA	NA	NA	11	9	164	495	163	0	0	0	0	1	0	0	0.002	0
.	19.01.15-21.48.13-1-23496	38	1	1	0	0	0	0	0	0	0	0	NA	NA	NA	14	9	165	494	163	0	0	0	2	0	0	0.012	0	0
.	19.01.15-21.48.15-1-23499	62	2	2	1	0	1	603	1	1	0	0	NA	NA	NA	18	23	168	505	163	116	343	144	5	5	0	0.03	0.01	0
.	19.01.15-21.48.15-1-23500	95	9	9	4	0	3	614	6	6	0	0	NA	NA	NA	29	29	165	510	167	113	353	148	21	21	0	0.127	0.041	0
.	19.01.15-21.48.17-1-23503	156	11	11	4	0	2	641	10	10	0	0	NA	NA	NA	44	58	174	516	181	122	354	165	20	24	4	0.115	0.047	0.022
.	19.01.15-21.48.17-1-23504	183	22	22	7	0	6	635	20	20	0	0	NA	NA	NA	51	56	177	523	169	121	364	150	20	67	6	0.113	0.128	0.036
.	19.01.15-21.48.20-1-23509	175	24	24	8	0	6	635	22	22	0	0	NA	NA	NA	64	62	171	530	174	117	367	151	32	84	5	0.187	0.158	0.029
.	19.01.15-21.48.30-1-23529	123	11	11	4	0	3	628	10	10	0	0	NA	NA	NA	38	49	176	517	169	119	360	149	13	14	4	0.074	0.027	0.024
.	19.01.15-21.48.36-1-23530	156	16	16	2	0	1	635	15	15	0	0	NA	NA	NA	50	57	175	525	170	120	363	152	13	27	0	0.074	0.051	0
.	19.01.15-21.48.45-1-23531	140	8	8	2	0	2	620	7	7	0	0	NA	NA	NA	50	33	168	507	171	116	350	154	3	23	1	0.018	0.045	0.006
.	19.01.15-21.48.47-1-23532	321	35	35	10	0	8	674	31	31	0	0	NA	NA	NA	96	94	184	542	181	131	381	162	33	92	7	0.179	0.17	0.039
.	19.01.15-21.48.53-1-23536	35	1	1	1	0	1	0	0	0	0	0	NA	NA	NA	7	5	164	491	163	0	0	0	0	0	0	0	0	0
.	19.01.15-21.48.53-1-23537	67	4	4	1	0	1	602	1	1	0	0	NA	NA	NA	25	22	167	501	167	115	339	148	0	6	2	0	0.012	0.012
.	19.01.15-21.48.55-1-23538	35	1	1	0	0	0	0	0	0	0	0	NA	NA	NA	10	13	164	495	167	0	0	0	0	3	0	0	0.006	0
.	19.01.15-21.49.01-1-23543	235	18	18	4	0	4	655	15	15	0	0	NA	NA	NA	70	78	175	544	172	118	381	156	17	55	1	0.097	0.101	0.006
.	19.01.15-21.49.01-1-23544	151	9	9	2	0	1	634	8	8	0	0	NA	NA	NA	49	44	167	516	174	115	360	159	12	9	9	0.072	0.017	0.052
.	19.01.15-21.49.02-1-23546	294	30	30	10	0	8	658	26	26	0	0	NA	NA	NA	83	79	181	537	174	126	379	153	46	68	3	0.254	0.127	0.017
.	19.01.15-21.49.03-1-23548	153	16	16	1	0	1	629	15	15	0	0	NA	NA	NA	54	49	172	514	176	116	356	157	20	29	14	0.116	0.056	0.08
.	19.01.15-21.49.06-1-23552	31	1	1	0	0	0	0	0	0	0	0	NA	NA	NA	7	7	167	490	163	0	0	0	0	0	0	0	0	0
.	19.01.15-21.49.07-1-23554	200	42	42	10	0	8	638	37	37	0	0	NA	NA	NA	66	59	174	525	173	117	364	157	40	75	6	0.23	0.143	0.035
.	19.01.15-21.49.07-1-23555	61	4	4	1	0	1	615	3	3	0	0	NA	NA	NA	23	32	170	507	168	117	348	150	0	8	0	0	0.016	0
.	19.01.15-21.49.13-1-23562	37	1	1	0	0	0	0	0	0	0	0	NA	NA	NA	18	11	164	496	164	0	0	0	0	3	0	0	0.006	0
.	19.01.15-21.49.18-1-23568	65	4	4	0	0	0	608	2	2	0	0	NA	NA	NA	18	23	169	503	164	117	346	145	0	9	0	0	0.018	0
.	19.01.15-21.49.25-1-23584	35	1	1	0	0	0	0	0	0	0	0	NA	NA	NA	5	5	166	490	162	0	0	0	0	2	0	0	0.004	0
.	19.01.15-21.49.28-1-23585	87	3	3	0	0	0	622	2	2	0	0	NA	NA	NA	30	35	170	505	173	117	350	155	9	0	0	0.053	0	0
.	19.01.15-21.49.30-1-23586	150	6	6	1	0	1	630	5	5	0	0	NA	NA	NA	51	50	174	519	170	120	359	151	7	13	0	0.04	0.025	0
.	19.01.15-21.49.33-1-23587	93	3	3	1	0	1	616	2	2	0	0	NA	NA	NA	35	37	170	511	169	116	349	151	4	3	1	0.024	0.006	0.006
.	19.01.15-21.49.42-1-23589	123	5	5	2	0	2	618	3	3	0	0	NA	NA	NA	46	43	171	516	169	116	354	148	7	6	3	0.041	0.012	0.018
.	19.01.15-21.49.43-1-23590	65	3	3	1	0	1	618	2	2	0	0	NA	NA	NA	30	35	173	508	167	116	351	151	0	8	0	0	0.016	0
.	19.01.15-21.49.44-1-23591	60	2	2	0	0	0	451	1	1	0	0	NA	NA	NA	19	20	169	499	165	93	250	108	0	3	0	0	0.006	0
.	19.01.15-21.49.50-1-23592	32	1	1	0	0	0	0	0	0	0	0	NA	NA	NA	7	9	164	493	165	0	0	0	0	0	1	0	0	0.006
.	19.01.15-21.49.52-1-23593	32	1	1	1	0	1	0	0	0	0	0	NA	NA	NA	11	8	165	493	163	0	0	0	1	0	0	0.006	0	0
.	19.01.15-21.49.54-1-23597	92	4	4	1	0	0	606	3	3	0	0	NA	NA	NA	36	29	168	504	170	113	343	150	0	14	0	0	0.028	0
.	19.01.15-21.49.54-1-23598	32	1	1	0	0	0	0	0	0	0	0	NA	NA	NA	7	11	167	494	163	0	0	0	0	0	3	0	0	0.018
.	19.01.15-21.49.56-1-23599	177	8	8	2	0	2	632	7	7	0	0	NA	NA	NA	55	51	174	517	173	120	357	155	6	15	0	0.034	0.029	0
.	19.01.15-21.49.57-1-23600	92	3	3	0	0	0	611	2	2	0	0	NA	NA	NA	29	28	164	510	167	112	349	150	7	3	0	0.043	0.006	0
.	19.01.15-21.49.58-1-23601	128	12	12	3	0	1	608	10	10	0	0	NA	NA	NA	44	28	171	505	165	116	347	145	14	19	2	0.082	0.038	0.012
.	19.01.15-21.49.59-1-23604	118	6	6	1	0	0	622	4	4	0	0	NA	NA	NA	48	42	170	516	169	120	353	149	0	24	0	0	0.047	0
.	19.01.15-21.50.01-1-23608	89	6	6	1	0	1	622	4	4	0	0	NA	NA	NA	28	37	168	512	170	116	355	151	6	23	2	0.036	0.045	0.012
.	19.01.15-21.50.04-1-23615	121	5	5	2	0	2	627	4	4	0	0	NA	NA	NA	35	49	173	519	170	117	359	151	4	8	1	0.023	0.015	0.006
.	19.01.15-21.50.10-1-23621	152	16	16	7	0	4	634	15	15	0	0	NA	NA	NA	50	52	177	517	171	123	355	156	17	31	14	0.096	0.06	0.082
.	19.01.15-21.50.12-1-23622	30	1	1	1	0	1	0	0	0	0	0	NA	NA	NA	12	21	167	498	169	0	0	0	0	1	0	0	0.002	0
.	19.01.15-21.50.12-1-23623	148	13	13	6	0	4	622	10	10	0	0	NA	NA	NA	48	44	169	517	171	115	356	151	1	34	12	0.006	0.066	0.07
.	19.01.15-21.50.15-1-23626	67	3	3	1	0	1	603	2	2	0	0	NA	NA	NA	26	25	168	502	168	113	343	147	0	9	0	0	0.018	0
.	19.01.15-21.50.16-1-23628	65	5	5	0	0	0	610	4	4	0	0	NA	NA	NA	25	27	171	502	167	118	345	147	6	15	0	0.035	0.03	0
.	19.01.15-21.50.21-1-23630	151	15	15	1	0	1	622	13	13	0	0	NA	NA	NA	44	45	168	517	173	116	354	152	15	28	1	0.089	0.054	0.006
.	19.01.15-21.50.21-1-23631	149	8	8	2	0	2	629	5	5	0	0	NA	NA	NA	54	49	170	523	169	118	360	151	5	31	0	0.029	0.059	0
.	19.01.15-21.50.21-1-23632	54	2	2	1	0	1	0	1	1	0	0	NA	NA	NA	14	14	167	495	165	0	0	0	0	0	1	0	0	0.006
.	19.01.15-21.50.22-1-23633	270	27	27	8	0	4	663	25	25	0	0	NA	NA	NA	67	80	182	535	176	127	376	160	40	81	0	0.22	0.151	0
.	19.01.15-21.50.25-1-23649	64	4	4	1	0	1	611	3	3	0	0	NA	NA	NA	26	22	168	497	170	115	342	154	6	3	0	0.036	0.006	0
.	19.01.15-21.50.31-1-23654	65	3	3	1	0	1	354	2	2	0	0	NA	NA	NA	13	12	165	495	165	65	196	93	0	6	3	0	0.012	0.018
.	19.01.15-21.50.33-1-23655	272	21	21	3	0	2	668	18	18	0	0	NA	NA	NA	83	86	181	542	176	130	378	160	29	48	8	0.16	0.089	0.045
.	19.01.15-21.50.37-1-23656	208	31	31	10	0	6	631	28	28	0	0	NA	NA	NA	58	49	171	515	176	116	359	156	49	63	11	0.287	0.122	0.062
.	19.01.15-21.50.40-1-23657	144	21	21	9	0	8	624	19	19	0	0	NA	NA	NA	54	52	172	522	171	119	353	152	16	56	5	0.093	0.107	0.029
.	19.01.15-21.50.41-1-23658	178	25	25	11	0	7	638	22	22	0	0	NA	NA	NA	62	60	173	525	175	118	364	156	35	79	3	0.202	0.15	0.017
.	19.01.15-21.50.45-1-23659	67	4	4	2	0	2	607	3	3	0	0	NA	NA	NA	23	26	170	503	166	118	343	146	0	9	4	0	0.018	0.024
.	19.01.15-21.50.46-1-23660	59	2	2	0	0	0	0	1	1	0	0	NA	NA	NA	16	17	166	499	165	0	0	0	0	1	1	0	0.002	0.006
.	19.01.15-21.50.48-1-23661	176	15	15	2	0	2	633	13	13	0	0	NA	NA	NA	56	52	176	521	168	125	359	149	8	22	7	0.045	0.042	0.042
.	19.01.15-21.50.50-1-23662	36	1	1	0	0	0	0	0	0	0	0	NA	NA	NA	5	13	165	496	165	0	0	0	0	0	0	0	0	0
.	19.01.15-21.50.53-1-23666	204	12	12	4	0	4	647	11	11	0	0	NA	NA	NA	65	64	174	527	176	121	371	155	11	32	6	0.063	0.061	0.034
.	19.01.15-21.51.02-1-23673	215	13	13	4	0	2	663	12	12	0	0	NA	NA	NA	54	78	185	531	175	132	373	158	8	44	12	0.043	0.083	0.069
.	19.01.15-21.51.14-1-23686	60	2	2	0	0	0	248	1	1	0	0	NA	NA	NA	20	13	164	497	165	48	146	54	0	2	0	0	0.004	0
.	19.01.15-21.51.25-1-23705	62	3	3	1	0	1	102	1	1	0	0	NA	NA	NA	24	19	166	499	167	18	55	29	0	5	0	0	0.01	0
.	19.01.15-21.51.30-1-23706	58	2	2	0	0	0	0	1	1	0	0	NA	NA	NA	14	19	164	500	168	0	0	0	0	6	0	0	0.012	0
.	19.01.15-21.51.31-1-23707	155	14	14	7	0	5	623	13	13	0	0	NA	NA	NA	54	44	169	517	171	110	360	153	5	21	12	0.03	0.041	0.07
.	19.01.15-21.51.31-1-23708	35	1	1	1	0	1	0	0	0	0	0	NA	NA	NA	9	11	167	492	165	0	0	0	0	1	0	0	0.002	0
.	19.01.15-21.51.34-1-23709	83	4	4	1	0	0	611	2	2	0	0	NA	NA	NA	39	31	169	509	166	116	347	148	8	10	0	0.047	0.02	0
.	19.01.15-21.51.35-1-23710	121	5	5	6	0	5	622	4	4	0	0	NA	NA	NA	39	44	167	519	171	112	360	150	26	5	0	0.156	0.01	0
.	19.01.15-21.51.39-1-23711	179	23	23	8	0	6	628	17	17	0	0	NA	NA	NA	65	43	170	513	173	116	355	157	39	29	11	0.229	0.057	0.064
.	19.01.15-21.51.39-1-23712	36	1	1	0	0	0	0	0	0	0	0	NA	NA	NA	11	11	165	497	162	0	0	0	0	1	0	0	0.002	0
.	19.01.15-21.51.41-1-23713	58	2	2	2	0	2	49	1	1	0	0	NA	NA	NA	18	20	164	500	169	13	28	8	0	4	0	0	0.008	0
.	19.01.15-21.51.43-1-23714	148	8	8	1	0	1	622	6	6	0	0	NA	NA	NA	36	38	171	508	172	118	353	151	16	7	0	0.094	0.014	0
.	19.01.15-21.51.45-1-23715	178	22	22	2	0	1	630	17	17	0	0	NA	NA	NA	49	50	174	520	169	118	361	151	25	20	3	0.144	0.038	0.018
.	19.01.15-21.51.48-1-23717	124	8	8	3	0	2	616	7	7	0	0	NA	NA	NA	51	36	164	518	167	114	355	147	14	20	6	0.085	0.039	0.036
.	19.01.15-21.51.53-1-23721	120	4	4	1	0	1	604	3	3	0	0	NA	NA	NA	36	22	165	499	171	112	343	149	3	14	0	0.018	0.028	0
.	19.01.15-21.51.53-1-23722	228	18	18	4	0	1	654	17	17	0	0	NA	NA	NA	53	72	173	533	179	120	373	161	20	63	0	0.116	0.118	0
.	19.01.15-21.51.56-1-23723	64	3	3	1	0	1	605	2	2	0	0	NA	NA	NA	30	26	170	501	168	116	343	146	4	5	0	0.024	0.01	0
.	19.01.15-21.52.08-1-23735	62	4	4	2	0	2	402	3	3	0	0	NA	NA	NA	10	18	172	496	163	85	222	95	0	10	0	0	0.02	0
.	19.01.15-21.52.11-1-23738	61	2	2	1	0	1	614	1	1	0	0	NA	NA	NA	26	29	170	502	170	116	344	154	3	1	0	0.018	0.002	0
.	19.01.15-21.52.11-1-23739	240	29	29	10	0	8	649	25	25	0	0	NA	NA	NA	75	71	177	530	177	124	366	159	43	46	25	0.243	0.087	0.141
.	19.01.15-21.52.12-1-23740	64	6	6	1	0	1	603	4	4	0	0	NA	NA	NA	22	20	166	502	165	115	340	148	2	7	0	0.012	0.014	0
.	19.01.15-21.52.16-1-23744	32	1	1	1	0	1	0	0	0	0	0	NA	NA	NA	11	5	166	490	162	0	0	0	0	0	1	0	0	0.006
.	19.01.15-21.52.19-1-23746	155	14	14	3	0	2	628	13	13	0	0	NA	NA	NA	47	48	179	517	165	125	356	147	6	31	6	0.034	0.06	0.036
.	19.01.15-21.52.22-1-23747	102	7	7	1	0	1	624	5	5	0	0	NA	NA	NA	45	47	176	512	172	125	350	149	8	6	1	0.045	0.012	0.006
.	19.01.15-21.52.25-1-23763	125	24	24	7	0	7	616	22	22	0	0	NA	NA	NA	44	46	175	518	166	118	354	144	45	49	2	0.257	0.095	0.012
.	19.01.15-21.52.25-1-23764	62	4	4	1	0	1	585	3	3	0	0	NA	NA	NA	36	9	164	494	164	109	334	142	0	6	0	0	0.012	0
.	19.01.15-21.52.25-1-23765	87	3	3	0	0	0	617	2	2	0	0	NA	NA	NA	25	32	170	508	167	117	353	147	6	1	2	0.035	0.002	0.012
.	19.01.15-21.52.29-1-23766	93	4	4	3	0	3	616	3	3	0	0	NA	NA	NA	26	30	172	507	164	120	349	147	7	9	4	0.041	0.018	0.024
.	19.01.15-21.52.32-1-23770	59	2	2	0	0	0	614	1	1	0	0	NA	NA	NA	20	31	166	510	168	114	351	149	0	6	0	0	0.012	0
.	19.01.15-21.52.40-1-23771	94	6	6	1	0	1	614	5	5	0	0	NA	NA	NA	33	29	168	509	165	117	349	148	0	26	13	0	0.051	0.079
.	19.01.15-21.52.42-1-23772	195	26	26	6	0	5	639	23	23	0	0	NA	NA	NA	53	54	173	520	174	116	364	159	24	52	6	0.139	0.1	0.034
.	19.01.15-21.52.43-1-23773	181	32	32	9	0	5	633	29	29	0	0	NA	NA	NA	59	55	173	522	173	120	360	153	32	76	13	0.185	0.146	0.075
.	19.01.15-21.52.47-1-23774	245	41	41	15	0	11	652	39	39	0	0	NA	NA	NA	68	73	179	531	176	126	370	156	49	86	22	0.274	0.162	0.125
.	19.01.15-21.52.47-1-23775	35	1	1	0	0	0	0	0	0	0	0	NA	NA	NA	7	9	165	493	164	0	0	0	0	0	2	0	0	0.012
.	19.01.15-21.52.50-1-23776	31	1	1	0	0	0	0	0	0	0	0	NA	NA	NA	17	6	164	492	163	0	0	0	0	0	2	0	0	0.012
.	19.01.15-21.52.51-1-23777	149	15	15	3	0	3	628	13	13	0	0	NA	NA	NA	58	47	170	513	177	118	353	157	6	44	2	0.035	0.086	0.011
.	19.01.15-21.52.52-1-23778	219	30	30	9	0	7	667	24	24	0	0	NA	NA	NA	65	86	181	537	181	127	376	164	45	69	9	0.249	0.128	0.05
.	19.01.15-21.52.58-1-23783	124	22	22	3	0	0	616	20	20	0	0	NA	NA	NA	32	32	170	506	169	117	349	150	8	40	19	0.047	0.079	0.112
.	19.01.15-21.53.00-1-23786	175	16	16	6	0	5	627	13	13	0	0	NA	NA	NA	54	46	173	513	173	121	353	153	6	74	5	0.035	0.144	0.029
.	19.01.15-21.53.05-1-23793	202	12	12	4	0	4	635	10	10	0	0	NA	NA	NA	68	57	178	516	176	124	354	157	17	34	0	0.096	0.066	0
.	19.01.15-21.53.17-1-23806	87	3	3	0	0	0	613	2	2	0	0	NA	NA	NA	21	23	165	504	167	116	348	149	3	3	0	0.018	0.006	0
.	19.01.15-21.53.29-1-23823	59	2	2	0	0	0	606	1	1	0	0	NA	NA	NA	30	26	166	506	167	114	344	148	0	5	2	0	0.01	0.012
.	19.01.15-21.53.35-1-23824	174	15	15	4	0	4	625	14	14	0	0	NA	NA	NA	45	43	173	513	170	120	354	151	21	18	0	0.121	0.035	0
.	19.01.15-21.53.35-1-23825	115	10	10	6	0	3	611	8	8	0	0	NA	NA	NA	35	27	170	507	163	117	349	145	13	14	6	0.076	0.028	0.037
.	19.01.15-21.53.37-1-23826	88	5	5	0	0	0	606	4	4	0	0	NA	NA	NA	39	31	166	508	170	113	343	150	0	18	0	0	0.035	0
.	19.01.15-21.53.41-1-23827	94	5	5	0	0	0	614	4	4	0	0	NA	NA	NA	31	29	171	504	167	117	348	149	2	6	0	0.012	0.012	0
.	19.01.15-21.53.42-1-23828	168	8	8	1	0	1	627	5	5	0	0	NA	NA	NA	50	44	172	514	171	119	354	154	7	18	1	0.041	0.035	0.006
.	19.01.15-21.53.45-1-23829	200	31	31	6	0	5	643	29	29	0	0	NA	NA	NA	49	67	178	522	180	126	359	158	36	66	6	0.202	0.126	0.033
.	19.01.15-21.53.47-1-23830	155	15	15	3	0	3	624	13	13	0	0	NA	NA	NA	53	47	173	519	168	119	356	149	12	35	5	0.069	0.067	0.03
.	19.01.15-21.53.54-1-23834	62	2	2	0	0	0	351	1	1	0	0	NA	NA	NA	18	17	167	498	165	63	194	94	0	0	3	0	0	0.018
.	19.01.15-21.53.55-1-23835	215	17	17	4	0	2	647	15	15	0	0	NA	NA	NA	54	62	179	518	178	127	362	158	20	30	13	0.112	0.058	0.073
.	19.01.15-21.53.58-1-23837	121	6	6	2	0	1	619	5	5	0	0	NA	NA	NA	43	35	170	507	171	118	347	154	12	10	3	0.071	0.02	0.018
.	19.01.15-21.53.59-1-23838	143	13	13	2	0	2	627	11	11	0	0	NA	NA	NA	49	42	170	513	172	118	357	152	1	22	5	0.006	0.043	0.029
.	19.01.15-21.54.03-1-23844	177	22	22	9	0	9	644	19	19	0	0	NA	NA	NA	48	56	172	524	173	122	364	158	41	49	0	0.238	0.094	0
.	19.01.15-21.54.04-1-23846	93	3	3	0	0	0	620	2	2	0	0	NA	NA	NA	33	38	170	510	171	117	351	152	0	8	2	0	0.016	0.012
.	19.01.15-21.54.07-1-23850	122	9	9	2	0	1	609	8	8	0	0	NA	NA	NA	40	29	166	510	166	113	351	145	6	23	7	0.036	0.045	0.042
.	19.01.15-21.54.14-1-23854	180	18	18	9	0	6	642	17	17	0	0	NA	NA	NA	53	54	170	523	174	120	364	158	29	45	1	0.171	0.086	0.006
.	19.01.15-21.54.20-1-23859	149	14	14	6	0	3	619	13	13	0	0	NA	NA	NA	52	39	166	517	169	112	355	152	8	28	8	0.048	0.054	0.047
.	19.01.15-21.54.23-1-23860	124	7	7	2	0	2	625	5	5	0	0	NA	NA	NA	34	42	168	514	173	115	357	153	2	14	0	0.012	0.027	0
.	19.01.15-21.54.27-1-23876	150	17	17	6	0	5	630	15	15	0	0	NA	NA	NA	53	50	170	523	170	116	361	153	24	52	1	0.141	0.099	0.006
.	19.01.15-21.54.32-1-23877	64	3	3	1	0	1	612	2	2	0	0	NA	NA	NA	26	29	170	505	167	116	347	149	2	2	2	0.012	0.004	0.012
.	19.01.15-21.54.34-1-23881	147	7	7	2	0	2	622	5	5	0	0	NA	NA	NA	50	43	175	513	168	119	354	149	2	5	9	0.011	0.01	0.054
.	19.01.15-21.54.36-1-23882	124	12	12	2	0	2	623	11	11	0	0	NA	NA	NA	36	39	172	510	170	119	350	154	0	33	2	0	0.065	0.012
.	19.01.15-21.54.42-1-23884	270	26	26	3	0	1	642	23	23	0	0	NA	NA	NA	73	61	174	521	179	120	362	160	38	64	0	0.218	0.123	0
.	19.01.15-21.54.44-1-23885	175	13	13	1	0	0	622	12	12	0	0	NA	NA	NA	59	51	178	515	171	122	349	151	23	24	0	0.129	0.047	0
.	19.01.15-21.54.47-1-23886	59	2	2	0	0	0	0	1	1	0	0	NA	NA	NA	10	18	165	496	170	0	0	0	0	2	2	0	0.004	0.012
.	19.01.15-21.54.52-1-23890	199	15	15	3	0	3	635	12	12	0	0	NA	NA	NA	66	52	176	517	172	121	361	153	33	20	0	0.188	0.039	0
.	19.01.15-21.54.58-1-23892	32	1	1	0	0	0	0	0	0	0	0	NA	NA	NA	8	6	165	492	162	0	0	0	0	0	0	0	0	0
.	19.01.15-21.54.58-1-23893	256	22	22	5	0	3	666	19	19	0	0	NA	NA	NA	74	87	174	551	175	122	388	156	7	73	5	0.04	0.132	0.029
.	19.01.15-21.55.00-1-23896	91	4	4	0	0	0	612	3	3	0	0	NA	NA	NA	27	29	173	502	167	120	343	149	7	4	3	0.04	0.008	0.018
.	19.01.15-21.55.05-1-23902	91	4	4	0	0	0	620	3	3	0	0	NA	NA	NA	34	39	167	507	178	114	345	161	0	7	3	0	0.014	0.017
.	19.01.15-21.55.23-1-23930	153	27	27	8	0	4	628	26	26	0	0	NA	NA	NA	48	51	177	514	173	123	352	153	31	31	11	0.175	0.06	0.064
.	19.01.15-21.55.25-1-23931	259	14	14	9	0	7	638	12	12	0	0	NA	NA	NA	75	58	172	524	175	118	366	154	27	46	6	0.157	0.088	0.034
.	19.01.15-21.55.26-1-23932	59	2	2	0	0	0	606	1	1	0	0	NA	NA	NA	19	22	167	501	167	114	343	149	0	3	6	0	0.006	0.036
.	19.01.15-21.55.28-1-23933	90	7	7	3	0	3	611	6	6	0	0	NA	NA	NA	38	33	168	509	169	112	349	150	7	4	6	0.042	0.008	0.036
.	19.01.15-21.55.32-1-23935	201	11	11	2	0	1	640	10	10	0	0	NA	NA	NA	43	62	175	527	173	122	364	154	2	40	2	0.011	0.076	0.012
.	19.01.15-21.55.33-1-23936	183	24	24	5	0	4	639	22	22	0	0	NA	NA	NA	46	59	173	529	170	119	367	153	29	57	10	0.168	0.108	0.059
.	19.01.15-21.55.40-1-23937	182	13	13	1	0	0	638	10	10	0	0	NA	NA	NA	63	54	175	519	173	123	360	155	5	26	19	0.029	0.05	0.11
.	19.01.15-21.55.44-1-23938	152	10	10	7	0	4	641	9	9	0	0	NA	NA	NA	46	61	176	524	174	124	357	160	14	32	1	0.08	0.061	0.006
.	19.01.15-21.55.47-1-23939	144	22	22	4	0	2	626	18	18	0	0	NA	NA	NA	50	47	167	523	170	116	360	150	11	42	5	0.066	0.08	0.029
.	19.01.15-21.55.48-1-23940	69	6	6	1	0	1	597	5	5	0	0	NA	NA	NA	23	16	165	498	166	112	340	145	11	2	1	0.067	0.004	0.006
.	19.01.15-21.56.00-1-23947	60	3	3	1	0	1	608	1	1	0	0	NA	NA	NA	20	24	171	497	169	116	343	149	0	7	0	0	0.014	0
.	19.01.15-21.56.00-1-23949	89	5	5	1	0	1	615	4	4	0	0	NA	NA	NA	29	28	165	508	168	113	349	153	1	7	6	0.006	0.014	0.036
.	19.01.15-21.56.05-1-23955	188	21	21	8	0	5	640	17	17	0	0	NA	NA	NA	52	59	174	524	174	121	362	157	22	45	20	0.126	0.086	0.115
.	19.01.15-21.56.09-1-23960	395	51	51	16	0	14	701	46	46	0	0	NA	NA	NA	105	123	193	557	186	136	396	169	75	114	11	0.389	0.205	0.059
.	19.01.15-21.56.09-1-23961	214	11	11	4	0	2	648	7	7	0	0	NA	NA	NA	71	70	172	536	175	118	372	158	8	21	1	0.047	0.039	0.006
.	19.01.15-21.56.11-1-23962	35	1	1	1	0	1	0	0	0	0	0	NA	NA	NA	9	13	165	496	165	0	0	0	0	1	0	0	0.002	0
.	19.01.15-21.56.14-1-23963	61	2	2	0	0	0	596	1	1	0	0	NA	NA	NA	35	18	166	496	169	110	336	150	9	0	2	0.054	0	0.012
.	19.01.15-21.56.15-1-23966	65	3	3	1	0	0	607	1	1	0	0	NA	NA	NA	21	23	166	503	167	112	346	149	0	12	0	0	0.024	0
.	19.01.15-21.56.16-1-23968	68	3	3	0	0	0	600	2	2	0	0	NA	NA	NA	30	20	163	506	164	110	349	141	2	2	2	0.012	0.004	0.012
.	19.01.15-21.56.19-1-23970	59	2	2	0	0	0	606	1	1	0	0	NA	NA	NA	32	31	168	509	167	113	352	141	4	0	1	0.024	0	0.006
.	19.01.15-21.56.19-1-23971	88	4	4	2	0	2	612	3	3	0	0	NA	NA	NA	35	32	167	508	170	112	349	151	9	4	0	0.054	0.008	0
.	19.01.15-21.56.28-1-23997	180	17	17	7	0	5	626	15	15	0	0	NA	NA	NA	72	48	172	515	174	117	356	153	12	44	9	0.07	0.085	0.052
.	19.01.15-21.56.29-1-23998	90	3	3	1	0	1	619	2	2	0	0	NA	NA	NA	33	37	172	508	170	118	349	152	0	11	2	0	0.022	0.012
.	19.01.15-21.56.32-1-23999	57	2	2	0	0	0	0	1	1	0	0	NA	NA	NA	18	11	163	495	166	0	0	0	0	2	0	0	0.004	0
.	19.01.15-21.56.34-1-24000	120	10	10	4	0	4	624	8	8	0	0	NA	NA	NA	29	42	169	518	168	116	356	152	5	24	5	0.03	0.046	0.03
.	19.01.15-21.56.34-1-24001	243	22	22	3	0	2	646	18	18	0	0	NA	NA	NA	76	68	175	528	178	120	367	159	15	41	1	0.086	0.078	0.006
.	19.01.15-21.56.36-1-24005	426	29	29	9	0	7	685	27	27	0	0	NA	NA	NA	128	106	183	559	177	129	396	160	51	81	0	0.279	0.145	0
.	19.01.15-21.56.42-1-24006	63	5	5	3	0	3	611	3	3	0	0	NA	NA	NA	26	32	168	509	168	113	350	148	0	2	16	0	0.004	0.095
.	19.01.15-21.56.48-1-24008	182	20	20	4	0	1	635	15	15	0	0	NA	NA	NA	63	50	177	515	171	123	358	154	27	31	3	0.153	0.06	0.018
.	19.01.15-21.56.49-1-24009	211	21	21	4	0	2	636	18	18	0	0	NA	NA	NA	66	59	179	515	178	124	354	158	6	42	7	0.034	0.082	0.039
.	19.01.15-21.56.56-1-24013	158	9	9	3	0	3	620	8	8	0	0	NA	NA	NA	45	36	174	507	168	119	350	151	9	11	7	0.052	0.022	0.042
.	19.01.15-21.57.01-1-24017	60	2	2	0	0	0	253	1	1	0	0	NA	NA	NA	21	18	164	500	167	46	140	67	0	1	0	0	0.002	0
.	19.01.15-21.57.01-1-24019	310	31	31	10	0	7	669	27	27	0	0	NA	NA	NA	97	90	184	538	181	131	377	161	34	74	8	0.185	0.138	0.044
.	19.01.15-21.57.11-1-24029	90	5	5	0	0	0	607	4	4	0	0	NA	NA	NA	28	27	172	502	166	118	344	145	11	7	0	0.064	0.014	0
.	19.01.15-21.57.12-1-24030	89	6	6	2	0	2	622	5	5	0	0	NA	NA	NA	27	42	171	515	169	119	357	146	15	5	3	0.088	0.01	0.018
.	19.01.15-21.57.24-1-24054	35	1	1	0	0	0	0	0	0	0	0	NA	NA	NA	11	12	166	496	163	0	0	0	0	1	0	0	0.002	0
.	19.01.15-21.57.25-1-24055	65	3	3	2	0	2	604	2	2	0	0	NA	NA	NA	28	27	165	508	167	112	343	149	2	5	0	0.012	0.01	0
.	19.01.15-21.57.28-1-24056	208	14	14	1	0	1	638	13	13	0	0	NA	NA	NA	56	62	172	529	174	121	364	153	6	24	5	0.035	0.045	0.029
.	19.01.15-21.57.28-1-24057	66	5	5	1	0	1	604	3	3	0	0	NA	NA	NA	24	27	174	500	166	116	344	144	0	28	0	0	0.056	0
.	19.01.15-21.57.29-1-24058	116	14	14	3	0	2	614	13	13	0	0	NA	NA	NA	27	32	169	508	168	117	348	149	5	47	5	0.03	0.093	0.03
.	19.01.15-21.57.30-1-24059	123	12	12	4	0	2	612	9	9	0	0	NA	NA	NA	42	29	168	506	168	114	349	149	17	18	4	0.101	0.036	0.024
.	19.01.15-21.57.32-1-24060	33	1	1	0	0	0	0	0	0	0	0	NA	NA	NA	7	11	165	495	164	0	0	0	0	0	0	0	0	0
.	19.01.15-21.57.34-1-24061	117	12	12	3	0	3	622	8	8	0	0	NA	NA	NA	50	35	172	507	169	119	352	151	20	45	0	0.116	0.089	0
.	19.01.15-21.57.35-1-24062	34	1	1	0	0	0	0	0	0	0	0	NA	NA	NA	10	11	164	496	164	0	0	0	0	0	0	0	0	0
.	19.01.15-21.57.38-1-24063	58	2	2	0	0	0	609	1	1	0	0	NA	NA	NA	26	28	168	506	167	116	347	146	0	8	0	0	0.016	0
.	19.01.15-21.57.40-1-24064	123	5	5	1	0	1	603	4	4	0	0	NA	NA	NA	46	24	167	502	168	116	341	146	0	22	0	0	0.044	0
.	19.01.15-21.57.47-1-24065	145	14	14	3	0	2	635	11	11	0	0	NA	NA	NA	44	59	173	524	175	119	361	155	17	34	6	0.098	0.065	0.034
.	19.01.15-21.57.52-1-24066	120	5	5	4	0	4	614	4	4	0	0	NA	NA	NA	30	30	169	506	168	115	347	152	0	2	10	0	0.004	0.06
.	19.01.15-21.57.52-1-24070	177	21	21	9	0	7	624	19	19	0	0	NA	NA	NA	57	43	172	513	171	119	354	151	24	51	3	0.14	0.099	0.018
.	19.01.15-21.57.54-1-24071	115	6	6	1	0	1	619	5	5	0	0	NA	NA	NA	38	41	169	507	178	112	347	160	14	9	0	0.083	0.018	0
.	19.01.15-21.57.54-1-24072	122	11	11	2	0	2	620	10	10	0	0	NA	NA	NA	43	36	174	508	167	119	351	150	14	16	3	0.08	0.031	0.018
.	19.01.15-21.57.59-1-24075	145	18	18	4	0	1	639	17	17	0	0	NA	NA	NA	50	58	179	521	171	125	360	154	36	48	6	0.201	0.092	0.035
.	19.01.15-21.58.00-1-24076	91	5	5	2	0	2	596	4	4	0	0	NA	NA	NA	36	18	164	501	166	110	340	146	9	5	0	0.055	0.01	0
.	19.01.15-21.58.01-1-24080	203	24	24	4	0	4	643	21	21	0	0	NA	NA	NA	43	62	174	524	177	119	366	158	31	46	5	0.178	0.088	0.028
.	19.01.15-21.58.10-1-24089	92	4	4	0	0	0	609	3	3	0	0	NA	NA	NA	28	22	166	501	168	115	344	150	4	7	0	0.024	0.014	0
.	19.01.15-21.58.14-1-24092	116	6	6	4	0	3	620	5	5	0	0	NA	NA	NA	38	41	172	508	174	120	345	155	0	19	4	0	0.037	0.023
.	19.01.15-21.58.16-1-24094	122	14	14	4	0	1	610	13	13	0	0	NA	NA	NA	46	29	168	506	168	114	346	150	10	35	5	0.06	0.069	0.03
.	19.01.15-21.58.16-1-24095	35	1	1	0	0	0	0	0	0	0	0	NA	NA	NA	11	9	163	494	165	0	0	0	0	1	0	0	0.002	0
.	19.01.15-21.58.18-1-24097	150	13	13	4	0	4	628	12	12	0	0	NA	NA	NA	41	41	171	514	169	120	356	152	11	21	16	0.064	0.041	0.095
.	19.01.15-21.58.18-1-24098	242	61	61	12	0	9	645	56	56	0	0	NA	NA	NA	63	69	181	528	173	125	367	153	39	126	11	0.215	0.239	0.064
.	19.01.15-21.58.26-1-24119	31	1	1	0	0	0	0	0	0	0	0	NA	NA	NA	6	13	165	492	169	0	0	0	0	2	0	0	0.004	0
.	19.01.15-21.58.26-1-24120	57	2	2	0	0	0	608	1	1	0	0	NA	NA	NA	22	22	166	502	167	116	349	143	0	1	3	0	0.002	0.018
.	19.01.15-21.58.28-1-24121	113	6	6	1	0	1	612	5	5	0	0	NA	NA	NA	35	32	170	510	165	117	349	146	2	18	0	0.012	0.035	0
.	19.01.15-21.58.33-1-24122	176	24	24	10	0	8	633	22	22	0	0	NA	NA	NA	68	54	179	516	172	124	355	154	32	52	3	0.179	0.101	0.017
.	19.01.15-21.58.38-1-24126	88	7	7	0	0	0	617	4	4	0	0	NA	NA	NA	24	33	171	510	165	115	355	147	6	16	0	0.035	0.031	0
.	19.01.15-21.58.41-1-24127	298	59	59	13	0	11	673	53	53	0	0	NA	NA	NA	62	90	179	548	176	128	386	159	42	134	16	0.235	0.245	0.091
.	19.01.15-21.58.45-1-24128	208	34	34	7	0	5	632	33	33	0	0	NA	NA	NA	61	53	173	519	174	120	358	154	33	71	3	0.191	0.137	0.017
.	19.01.15-21.58.45-1-24129	65	3	3	1	0	1	600	2	2	0	0	NA	NA	NA	32	21	166	503	165	110	341	149	5	0	0	0.03	0	0
.	19.01.15-21.58.46-1-24130	114	5	5	2	0	1	622	4	4	0	0	NA	NA	NA	47	40	172	505	176	122	347	153	3	5	2	0.017	0.01	0.011
.	19.01.15-21.58.47-1-24131	32	1	1	0	0	0	0	0	0	0	0	NA	NA	NA	10	9	166	494	162	0	0	0	0	0	0	0	0	0
.	19.01.15-21.58.50-1-24132	66	2	2	0	0	0	605	1	1	0	0	NA	NA	NA	23	21	167	500	167	115	344	146	0	2	3	0	0.004	0.018
.	19.01.15-21.59.00-1-24139	63	3	3	0	0	0	610	2	2	0	0	NA	NA	NA	25	24	170	500	167	118	343	149	4	5	0	0.024	0.01	0
.	19.01.15-21.59.00-1-24141	31	1	1	0	0	0	0	0	0	0	0	NA	NA	NA	6	5	164	492	162	0	0	0	0	0	0	0	0	0
.	19.01.15-21.59.02-1-24143	61	3	3	1	0	1	608	1	1	0	0	NA	NA	NA	25	24	166	504	167	113	345	150	0	8	0	0	0.016	0
.	19.01.15-21.59.08-1-24150	64	3	3	1	0	0	604	2	2	0	0	NA	NA	NA	29	24	168	502	167	114	339	151	2	12	0	0.012	0.024	0
.	19.01.15-21.59.08-1-24151	63	4	4	0	0	0	603	3	3	0	0	NA	NA	NA	27	23	165	503	168	113	342	148	0	5	1	0	0.01	0.006
.	19.01.15-21.59.15-1-24155	117	6	6	1	0	1	624	4	4	0	0	NA	NA	NA	40	36	170	508	171	116	353	155	5	24	2	0.029	0.047	0.012
.	19.01.15-21.59.27-1-24178	143	8	8	2	0	2	632	7	7	0	0	NA	NA	NA	43	54	174	520	173	118	359	155	11	10	0	0.063	0.019	0
.	19.01.15-21.59.30-1-24179	34	1	1	0	0	0	0	0	0	0	0	NA	NA	NA	9	8	165	494	162	0	0	0	0	0	0	0	0	0
.	19.01.15-21.59.31-1-24180	90	5	5	3	0	2	616	3	3	0	0	NA	NA	NA	29	31	169	509	166	118	349	149	13	4	0	0.077	0.008	0
.	19.01.15-21.59.33-1-24181	56	2	2	0	0	0	0	1	1	0	0	NA	NA	NA	24	17	167	500	163	0	0	0	0	4	0	0	0.008	0
.	19.01.15-21.59.36-1-24182	382	49	49	14	0	10	698	44	44	0	0	NA	NA	NA	111	119	186	562	184	134	401	163	32	123	23	0.172	0.219	0.125
.	19.01.15-21.59.37-1-24183	89	10	10	1	0	1	612	7	7	0	0	NA	NA	NA	37	30	166	506	171	114	345	153	0	29	0	0	0.057	0
.	19.01.15-21.59.47-1-24185	235	21	21	5	0	4	664	20	20	0	0	NA	NA	NA	70	81	182	533	179	126	373	165	29	60	6	0.159	0.113	0.034
.	19.01.15-21.59.48-1-24186	153	11	11	2	0	1	634	8	8	0	0	NA	NA	NA	59	63	172	523	181	117	358	159	2	37	5	0.012	0.071	0.028
.	19.01.15-21.59.52-1-24187	117	9	9	2	0	1	630	7	7	0	0	NA	NA	NA	29	44	171	514	172	119	355	156	5	21	2	0.029	0.041	0.012
.	19.01.15-21.59.55-1-24191	147	10	10	0	0	0	616	9	9	0	0	NA	NA	NA	37	38	169	511	171	114	350	152	21	10	0	0.124	0.02	0
.	19.01.15-21.59.58-1-24193	144	13	13	3	0	2	622	12	12	0	0	NA	NA	NA	35	41	168	512	174	113	354	155	25	45	0	0.149	0.088	0
.	19.01.15-22.00.06-1-24206	241	29	29	7	0	5	658	26	26	0	0	NA	NA	NA	66	72	180	531	174	127	373	158	18	75	13	0.1	0.141	0.075
.	19.01.15-22.00.11-1-24210	97	3	3	0	0	0	604	2	2	0	0	NA	NA	NA	33	24	165	501	171	112	342	150	0	17	0	0	0.034	0
.	19.01.15-22.00.14-1-24212	149	12	12	3	0	2	622	11	11	0	0	NA	NA	NA	44	39	177	508	167	123	352	147	6	19	8	0.034	0.037	0.048
.	19.01.15-22.00.20-1-24216	145	18	18	3	0	1	634	15	15	0	0	NA	NA	NA	53	56	175	527	167	124	365	145	17	51	7	0.097	0.097	0.042
.	19.01.15-22.00.36-1-24233	154	17	17	5	0	5	629	14	14	0	0	NA	NA	NA	54	46	173	516	170	120	362	147	19	30	0	0.11	0.058	0
.	19.01.15-22.00.39-1-24237	224	27	27	9	0	6	637	23	23	0	0	NA	NA	NA	64	57	173	525	172	118	364	155	26	57	18	0.15	0.109	0.105
.	19.01.15-22.00.39-1-24238	129	10	10	3	0	3	615	7	7	0	0	NA	NA	NA	45	36	169	507	173	115	347	153	13	16	6	0.077	0.032	0.035
.	19.01.15-22.00.41-1-24239	229	35	35	6	0	6	639	31	31	0	0	NA	NA	NA	61	58	175	518	178	122	358	159	49	93	12	0.28	0.18	0.067
.	19.01.15-22.00.46-1-24240	117	5	5	1	0	1	622	4	4	0	0	NA	NA	NA	45	44	171	518	168	117	354	151	0	19	0	0	0.037	0
.	19.01.15-22.01.10-1-24327	66	3	3	0	0	0	613	2	2	0	0	NA	NA	NA	22	32	168	510	167	115	348	150	2	7	0	0.012	0.014	0
.	19.01.15-22.01.14-1-24330	97	10	10	2	0	1	622	9	9	0	0	NA	NA	NA	32	39	171	510	171	118	351	153	5	17	0	0.029	0.033	0
.	19.01.15-22.01.16-1-24333	180	10	10	4	0	2	631	8	8	0	0	NA	NA	NA	51	42	173	510	172	121	355	155	4	32	2	0.023	0.063	0.012
.	19.01.15-22.01.17-1-24334	351	53	53	14	0	8	669	48	48	0	0	NA	NA	NA	100	99	181	549	182	128	381	160	40	137	23	0.221	0.25	0.126
.	19.01.15-22.01.19-1-24335	92	6	6	2	0	2	611	4	4	0	0	NA	NA	NA	29	32	167	509	169	112	350	149	12	2	0	0.072	0.004	0
.	19.01.15-22.01.19-1-24336	67	2	2	0	0	0	503	1	1	0	0	NA	NA	NA	13	19	166	498	168	96	284	123	0	1	4	0	0.002	0.024
.	19.01.15-22.01.28-1-24356	183	9	9	1	0	1	636	7	7	0	0	NA	NA	NA	42	53	175	519	172	120	364	152	4	8	3	0.023	0.015	0.017
.	19.01.15-22.01.29-1-24357	60	3	3	1	0	1	614	2	2	0	0	NA	NA	NA	27	31	173	501	170	120	343	151	3	4	0	0.017	0.008	0
.	19.01.15-22.01.33-1-24358	32	1	1	0	0	0	0	0	0	0	0	NA	NA	NA	7	12	167	496	162	0	0	0	0	0	0	0	0	0
.	19.01.15-22.01.36-1-24359	94	3	3	1	0	0	622	1	1	0	0	NA	NA	NA	25	31	168	502	174	116	345	161	0	8	0	0	0.016	0
.	19.01.15-22.01.37-1-24360	151	23	23	7	0	5	637	20	20	0	0	NA	NA	NA	54	55	173	525	170	121	362	154	30	50	4	0.173	0.095	0.024
.	19.01.15-22.01.40-1-24361	61	2	2	2	0	2	150	1	1	0	0	NA	NA	NA	18	15	166	498	164	31	88	31	0	2	1	0	0.004	0.006
.	19.01.15-22.01.41-1-24362	90	3	3	1	0	1	606	2	2	0	0	NA	NA	NA	27	24	168	503	166	114	345	147	4	4	0	0.024	0.008	0
.	19.01.15-22.01.44-1-24363	186	20	20	7	0	4	645	17	17	0	0	NA	NA	NA	56	57	173	524	173	121	370	154	25	73	1	0.145	0.139	0.006
.	19.01.15-22.01.47-1-24365	116	5	5	2	0	2	607	4	4	0	0	NA	NA	NA	33	24	164	506	167	110	347	150	9	10	0	0.055	0.02	0
.	19.01.15-22.01.50-1-24366	207	18	18	4	0	3	643	14	14	0	0	NA	NA	NA	66	57	179	519	172	126	363	154	38	47	12	0.212	0.091	0.07
.	19.01.15-22.01.51-1-24367	98	6	6	1	0	1	609	5	5	0	0	NA	NA	NA	33	23	166	502	168	112	346	151	7	24	0	0.042	0.048	0
.	19.01.15-22.01.52-1-24368	142	11	11	3	0	2	623	10	10	0	0	NA	NA	NA	32	37	174	505	171	118	350	155	20	30	0	0.115	0.059	0
.	19.01.15-22.01.56-1-24372	145	16	16	1	0	1	634	14	14	0	0	NA	NA	NA	47	49	174	515	173	118	359	157	42	43	11	0.241	0.083	0.064
.	19.01.15-22.02.05-1-24381	112	8	8	2	0	2	610	6	6	0	0	NA	NA	NA	38	36	173	506	170	117	344	149	2	3	8	0.012	0.006	0.047
.	19.01.15-22.02.14-1-24387	122	21	21	4	0	4	615	18	18	0	0	NA	NA	NA	40	34	167	507	173	115	346	154	2	51	18	0.012	0.101	0.104
.	19.01.15-22.02.18-1-24392	147	18	18	2	0	2	615	16	16	0	0	NA	NA	NA	47	35	168	507	173	114	347	154	2	34	0	0.012	0.067	0
.	19.01.15-22.02.20-1-24393	116	14	14	9	0	5	623	12	12	0	0	NA	NA	NA	44	45	172	513	173	119	351	153	19	44	0	0.11	0.086	0
.	19.01.15-22.02.23-1-24394	96	10	10	2	0	0	618	9	9	0	0	NA	NA	NA	28	33	171	505	170	118	346	154	3	38	0	0.018	0.075	0
.	19.01.15-22.02.25-1-24410	118	7	7	0	0	0	620	6	6	0	0	NA	NA	NA	40	31	172	502	170	119	347	154	7	18	9	0.041	0.036	0.053
.	19.01.15-22.02.27-1-24411	93	6	6	2	0	1	610	4	4	0	0	NA	NA	NA	26	23	168	501	167	115	344	151	0	18	0	0	0.036	0
.	19.01.15-22.02.31-1-24412	149	20	20	4	0	3	630	18	18	0	0	NA	NA	NA	51	46	174	509	176	117	354	159	13	41	1	0.075	0.081	0.006
.	19.01.15-22.02.32-1-24413	208	22	22	5	0	4	634	21	21	0	0	NA	NA	NA	58	59	177	519	176	118	362	154	27	73	1	0.153	0.141	0.006
.	19.01.15-22.02.47-1-24417	35	1	1	1	0	1	0	0	0	0	0	NA	NA	NA	6	7	163	495	162	0	0	0	0	1	0	0	0.002	0
.	19.01.15-22.02.47-1-24418	152	21	21	6	0	4	619	20	20	0	0	NA	NA	NA	46	34	175	505	167	123	348	148	22	47	5	0.126	0.093	0.03
.	19.01.15-22.02.50-1-24419	30	1	1	0	0	0	0	0	0	0	0	NA	NA	NA	10	11	164	494	166	0	0	0	0	0	0	0	0	0
.	19.01.15-22.02.50-1-24420	177	14	14	2	0	2	644	12	12	0	0	NA	NA	NA	48	62	175	529	171	118	372	154	28	26	0	0.16	0.049	0
.	19.01.15-22.02.50-1-24421	68	4	4	0	0	0	595	3	3	0	0	NA	NA	NA	13	8	166	492	163	111	339	145	5	0	2	0.03	0	0.012
.	19.01.15-22.02.52-1-24422	255	32	32	12	0	8	639	28	28	0	0	NA	NA	NA	62	59	175	524	173	123	362	154	56	74	0	0.32	0.141	0
.	19.01.15-22.02.52-1-24423	33	1	1	0	0	0	0	0	0	0	0	NA	NA	NA	10	10	164	496	163	0	0	0	0	0	0	0	0	0
.	19.01.15-22.02.54-1-24427	30	1	1	1	0	1	0	0	0	0	0	NA	NA	NA	3	6	165	491	163	0	0	0	0	0	1	0	0	0.006
.	19.01.15-22.02.55-1-24428	31	1	1	0	0	0	0	0	0	0	0	NA	NA	NA	8	3	163	491	162	0	0	0	0	1	0	0	0.002	0
.	19.01.15-22.02.56-1-24429	221	61	61	19	0	12	651	54	54	0	0	NA	NA	NA	58	78	181	537	173	126	373	152	70	95	41	0.387	0.177	0.237
.	19.01.15-22.02.57-1-24430	374	30	30	11	0	10	702	27	27	0	0	NA	NA	NA	91	126	186	569	184	135	404	163	36	75	5	0.194	0.132	0.027
.	19.01.15-22.03.06-1-24441	201	19	19	4	0	2	635	16	16	0	0	NA	NA	NA	69	65	175	532	171	119	366	150	39	26	6	0.223	0.049	0.035
.	19.01.15-22.03.15-1-24448	32	1	1	0	0	0	0	0	0	0	0	NA	NA	NA	9	15	166	500	162	0	0	0	0	4	0	0	0.008	0
.	19.01.15-22.03.18-1-24450	60	2	2	0	0	0	601	1	1	0	0	NA	NA	NA	19	17	166	498	166	115	341	145	0	5	0	0	0.01	0
.	19.01.15-22.03.18-1-24451	172	31	31	10	0	7	637	29	29	0	0	NA	NA	NA	58	52	175	517	173	121	360	156	33	66	9	0.189	0.128	0.052
.	19.01.15-22.03.24-1-24471	153	21	21	6	0	5	631	17	17	0	0	NA	NA	NA	56	50	177	515	171	123	355	153	9	42	6	0.051	0.082	0.035
.	19.01.15-22.03.29-1-24473	122	8	8	4	0	2	625	7	7	0	0	NA	NA	NA	36	46	172	516	171	117	358	150	17	2	3	0.099	0.004	0.018
.	19.01.15-22.03.32-1-24474	95	4	4	1	0	1	617	3	3	0	0	NA	NA	NA	31	38	169	515	167	115	355	147	4	12	2	0.024	0.023	0.012
.	19.01.15-22.03.42-1-24475	120	11	11	1	0	1	632	9	9	0	0	NA	NA	NA	37	50	169	521	173	116	362	154	19	16	4	0.112	0.031	0.023
.	19.01.15-22.03.45-1-24476	61	2	2	0	0	0	612	1	1	0	0	NA	NA	NA	19	25	172	501	165	118	347	147	0	7	0	0	0.014	0
.	19.01.15-22.03.47-1-24477	124	16	16	6	0	5	616	15	15	0	0	NA	NA	NA	40	36	169	517	163	115	357	144	8	43	8	0.047	0.083	0.049
.	19.01.15-22.03.52-1-24481	120	7	7	3	0	1	624	6	6	0	0	NA	NA	NA	35	39	169	516	167	118	358	148	0	18	11	0	0.035	0.066
.	19.01.15-22.03.53-1-24482	28	1	1	1	0	1	0	0	0	0	0	NA	NA	NA	5	9	163	494	165	0	0	0	0	3	0	0	0.006	0
.	19.01.15-22.03.55-1-24483	62	2	2	2	0	2	305	1	1	0	0	NA	NA	NA	22	20	168	499	166	49	175	81	2	0	3	0.012	0	0.018
.	19.01.15-22.04.00-1-24486	159	22	22	6	0	4	627	19	19	0	0	NA	NA	NA	40	42	170	514	171	117	355	155	30	61	3	0.176	0.119	0.018
.	19.01.15-22.04.01-1-24489	87	5	5	1	0	1	617	4	4	0	0	NA	NA	NA	14	31	169	507	168	117	351	149	1	4	4	0.006	0.008	0.024
.	19.01.15-22.04.06-1-24495	324	38	38	12	0	8	675	34	34	0	0	NA	NA	NA	87	99	181	548	183	126	384	165	14	118	9	0.077	0.215	0.049
.	19.01.15-22.04.10-1-24499	118	6	6	4	0	3	617	5	5	0	0	NA	NA	NA	44	34	169	511	167	117	351	149	0	17	6	0	0.033	0.036
.	19.01.15-22.04.12-1-24500	240	16	16	6	0	5	649	13	13	0	0	NA	NA	NA	80	67	178	525	177	125	363	161	9	59	2	0.051	0.112	0.011
.	19.01.15-22.04.16-1-24505	65	3	3	0	0	0	601	2	2	0	0	NA	NA	NA	29	24	170	500	167	115	341	145	0	4	6	0	0.008	0.036
.	19.01.15-22.04.18-1-24507	60	3	3	0	0	0	611	2	2	0	0	NA	NA	NA	24	27	167	508	165	114	350	147	3	3	0	0.018	0.006	0
.	19.01.15-22.04.24-1-24523	33	1	1	0	0	0	0	0	0	0	0	NA	NA	NA	11	10	164	495	164	0	0	0	0	0	0	0	0	0
.	19.01.15-22.04.46-1-24528	143	10	10	2	0	1	625	8	8	0	0	NA	NA	NA	46	41	174	511	169	119	355	151	5	32	0	0.029	0.063	0
.	19.01.15-22.04.46-1-24529	85	3	3	1	0	0	608	2	2	0	0	NA	NA	NA	40	24	166	507	164	113	350	145	10	7	0	0.06	0.014	0
.	19.01.15-22.04.46-1-24530	328	23	23	6	0	6	675	19	19	0	0	NA	NA	NA	110	94	179	544	184	125	382	168	23	60	11	0.128	0.11	0.06
.	19.01.15-22.04.52-1-24531	337	54	54	16	0	9	662	49	49	0	0	NA	NA	NA	106	87	177	543	180	125	375	162	21	141	21	0.119	0.26	0.117
.	19.01.15-22.04.52-1-24535	179	14	14	3	0	2	629	12	12	0	0	NA	NA	NA	73	54	170	517	180	116	354	159	6	33	7	0.035	0.064	0.039
.	19.01.15-22.04.58-1-24537	60	3	3	2	0	2	608	2	2	0	0	NA	NA	NA	24	30	171	506	166	118	345	145	4	5	0	0.023	0.01	0
.	19.01.15-22.05.00-1-24540	122	6	6	0	0	0	617	5	5	0	0	NA	NA	NA	41	33	170	509	167	117	352	148	1	10	2	0.006	0.02	0.012
.	19.01.15-22.05.02-1-24543	238	26	26	15	0	5	672	24	24	0	0	NA	NA	NA	79	96	177	552	180	123	387	162	30	66	16	0.169	0.12	0.089
.	19.01.15-22.05.11-1-24551	187	10	10	5	0	4	630	9	9	0	0	NA	NA	NA	53	57	173	524	173	118	362	150	6	21	3	0.035	0.04	0.017
.	19.01.15-22.05.12-1-24552	92	4	4	1	0	1	622	3	3	0	0	NA	NA	NA	32	35	170	509	169	118	353	151	3	11	2	0.018	0.022	0.012
.	19.01.15-22.05.20-1-24557	122	17	17	1	0	1	622	14	14	0	0	NA	NA	NA	44	35	171	507	170	118	352	152	32	15	5	0.187	0.03	0.029
.	19.01.15-22.05.20-1-24558	94	4	4	0	0	0	613	3	3	0	0	NA	NA	NA	28	26	170	502	167	115	346	152	0	13	2	0	0.026	0.012
.	19.01.15-22.05.26-1-24578	93	3	3	1	0	1	608	1	1	0	0	NA	NA	NA	28	22	166	503	166	111	348	149	3	5	0	0.018	0.01	0
.	19.01.15-22.05.29-1-24579	36	1	1	0	0	0	0	0	0	0	0	NA	NA	NA	12	4	165	490	162	0	0	0	0	0	1	0	0	0.006
.	19.01.15-22.05.31-1-24581	35	1	1	0	0	0	0	0	0	0	0	NA	NA	NA	6	16	165	498	166	0	0	0	0	2	0	0	0.004	0
.	19.01.15-22.05.33-1-24582	115	7	7	2	0	1	627	6	6	0	0	NA	NA	NA	35	44	171	516	170	119	358	150	0	17	3	0	0.033	0.018
.	19.01.15-22.05.37-1-24583	65	2	2	1	0	1	613	1	1	0	0	NA	NA	NA	29	35	168	511	169	115	347	151	0	0	5	0	0	0.03
.	19.01.15-22.05.37-1-24584	62	2	2	0	0	0	501	1	1	0	0	NA	NA	NA	15	26	169	500	170	92	286	123	2	4	0	0.012	0.008	0
.	19.01.15-22.05.41-1-24585	120	11	11	2	0	1	634	8	8	0	0	NA	NA	NA	41	50	178	513	172	124	357	153	14	11	3	0.079	0.021	0.017
.	19.01.15-22.05.41-1-24586	122	4	4	1	0	1	615	3	3	0	0	NA	NA	NA	38	35	169	504	175	114	343	158	5	4	0	0.03	0.008	0
.	19.01.15-22.05.50-1-24587	33	1	1	0	0	0	0	0	0	0	0	NA	NA	NA	7	9	163	495	164	0	0	0	1	0	0	0.006	0	0
.	19.01.15-22.05.51-1-24588	337	27	27	5	0	3	684	25	25	0	0	NA	NA	NA	117	110	182	552	189	130	387	167	27	55	6	0.148	0.1	0.032
.	19.01.15-22.05.53-1-24592	146	8	8	3	0	2	631	6	6	0	0	NA	NA	NA	53	47	179	508	173	123	352	156	22	7	0	0.123	0.014	0
.	19.01.15-22.05.53-1-24593	40	1	1	0	0	0	0	0	0	0	0	NA	NA	NA	9	21	167	499	168	0	0	0	0	0	6	0	0	0.036
.	19.01.15-22.05.53-1-24594	299	22	22	4	0	4	659	20	20	0	0	NA	NA	NA	93	76	172	539	178	119	378	162	21	52	6	0.122	0.096	0.034
.	19.01.15-22.05.54-1-24595	94	5	5	1	0	1	618	4	4	0	0	NA	NA	NA	20	30	169	505	169	117	348	153	5	7	4	0.03	0.014	0.024
.	19.01.15-22.05.56-1-24597	63	3	3	2	0	2	402	2	2	0	0	NA	NA	NA	12	15	163	498	167	70	226	106	3	1	0	0.018	0.002	0
.	19.01.15-22.05.56-1-24598	147	31	31	9	0	5	608	27	27	0	0	NA	NA	NA	43	37	170	511	169	115	348	145	5	89	7	0.029	0.174	0.041
.	19.01.15-22.06.03-1-24605	62	3	3	0	0	0	252	2	2	0	0	NA	NA	NA	11	23	167	500	169	45	146	61	0	2	0	0	0.004	0
.	19.01.15-22.06.11-1-24612	123	6	6	3	0	2	618	5	5	0	0	NA	NA	NA	29	30	168	512	163	116	355	147	0	23	0	0	0.045	0
.	19.01.15-22.06.13-1-24613	386	39	39	10	0	7	686	36	36	0	0	NA	NA	NA	114	101	181	548	185	129	388	169	35	112	14	0.193	0.204	0.076
.	19.01.15-22.06.14-1-24615	35	1	1	0	0	0	0	0	0	0	0	NA	NA	NA	14	11	164	495	165	0	0	0	0	0	2	0	0	0.012
.	19.01.15-22.06.16-1-24618	88	9	9	2	0	1	608	8	8	0	0	NA	NA	NA	33	31	168	507	169	111	349	148	8	22	0	0.048	0.043	0
.	19.01.15-22.06.17-1-24620	464	62	62	20	0	13	719	57	57	0	0	NA	NA	NA	122	137	197	555	198	143	397	179	60	156	20	0.305	0.281	0.101
.	19.01.15-22.06.18-1-24621	112	10	10	3	0	3	623	8	8	0	0	NA	NA	NA	28	36	169	509	171	118	351	154	3	37	0	0.018	0.073	0
.	19.01.15-22.06.31-1-24647	86	4	4	2	0	1	608	3	3	0	0	NA	NA	NA	36	31	170	505	169	116	344	148	0	21	1	0	0.042	0.006
.	19.01.15-22.06.34-1-24648	178	9	9	2	0	1	626	6	6	0	0	NA	NA	NA	57	49	175	516	171	119	356	151	11	5	3	0.063	0.01	0.018
.	19.01.15-22.06.39-1-24649	84	3	3	3	0	2	604	2	2	0	0	NA	NA	NA	29	22	167	502	166	113	341	150	4	3	0	0.024	0.006	0
.	19.01.15-22.06.42-1-24653	114	7	7	0	0	0	615	5	5	0	0	NA	NA	NA	32	35	169	509	170	116	349	150	6	7	6	0.036	0.014	0.035
.	19.01.15-22.06.43-1-24654	29	1	1	0	0	0	0	0	0	0	0	NA	NA	NA	9	7	164	491	165	0	0	0	0	0	0	0	0	0
.	19.01.15-22.06.45-1-24655	34	1	1	1	0	1	0	0	0	0	0	NA	NA	NA	7	10	163	494	166	0	0	0	0	3	0	0	0.006	0
.	19.01.15-22.06.48-1-24657	383	58	58	16	0	14	667	55	55	0	0	NA	NA	NA	103	96	186	552	171	130	386	151	39	141	12	0.21	0.255	0.07
.	19.01.15-22.06.48-1-24658	229	29	29	5	0	4	657	27	27	0	0	NA	NA	NA	52	73	181	529	176	128	370	159	24	79	5	0.133	0.149	0.028
.	19.01.15-22.06.49-1-24659	208	31	31	9	0	7	628	28	28	0	0	NA	NA	NA	75	51	168	526	170	114	364	150	42	42	27	0.25	0.08	0.159
.	19.01.15-22.06.55-1-24663	34	1	1	0	0	0	0	0	0	0	0	NA	NA	NA	8	6	166	490	163	0	0	0	0	0	0	0	0	0
.	19.01.15-22.06.56-1-24664	122	10	10	5	0	4	620	9	9	0	0	NA	NA	NA	55	43	171	512	173	117	351	152	15	23	0	0.088	0.045	0
.	19.01.15-22.06.57-1-24666	121	17	17	6	0	5	618	14	14	0	0	NA	NA	NA	35	37	172	508	170	118	348	152	7	33	8	0.041	0.065	0.047
.	19.01.15-22.07.04-1-24673	33	1	1	1	0	1	0	0	0	0	0	NA	NA	NA	14	10	164	495	164	0	0	0	0	0	0	0	0	0
.	19.01.15-22.07.06-1-24676	40	1	1	1	0	1	0	0	0	0	0	NA	NA	NA	8	6	165	491	163	0	0	0	0	0	0	0	0	0
.	19.01.15-22.07.09-1-24680	258	61	61	20	0	14	655	55	55	0	0	NA	NA	NA	84	76	179	527	183	125	367	163	41	159	22	0.229	0.302	0.12
.	19.01.15-22.07.14-1-24683	147	8	8	2	0	1	621	7	7	0	0	NA	NA	NA	44	39	171	513	168	118	354	149	0	18	4	0	0.035	0.024
.	19.01.15-22.07.22-1-24687	66	3	3	2	0	1	615	1	1	0	0	NA	NA	NA	24	32	168	507	170	115	349	151	0	11	0	0	0.022	0
.	19.01.15-22.07.24-1-24707	206	67	67	26	0	22	634	62	62	0	0	NA	NA	NA	69	62	179	525	171	124	361	149	42	171	14	0.235	0.326	0.082
.	19.01.15-22.07.41-1-24708	238	17	17	10	0	7	662	15	15	0	0	NA	NA	NA	78	86	180	545	174	124	382	156	29	23	7	0.161	0.042	0.04
.	19.01.15-22.07.41-1-24709	208	27	27	8	0	6	650	23	23	0	0	NA	NA	NA	65	71	174	535	175	122	373	155	8	95	20	0.046	0.178	0.114
.	19.01.15-22.07.43-1-24710	65	3	3	1	0	1	554	2	2	0	0	NA	NA	NA	18	16	165	498	166	100	319	135	0	4	0	0	0.008	0
.	19.01.15-22.07.43-1-24711	275	24	24	9	0	7	662	23	23	0	0	NA	NA	NA	93	96	179	548	182	124	375	163	59	64	4	0.33	0.117	0.022
.	19.01.15-22.07.53-1-24715	359	59	59	20	0	14	693	54	54	0	0	NA	NA	NA	96	108	186	546	189	134	388	171	49	149	8	0.263	0.273	0.042
.	19.01.15-22.08.01-1-24721	117	15	15	5	0	4	611	14	14	0	0	NA	NA	NA	42	29	172	503	167	119	345	147	22	22	3	0.128	0.044	0.018
.	19.01.15-22.08.18-1-24734	35	1	1	0	0	0	0	0	0	0	0	NA	NA	NA	8	10	166	493	164	0	0	0	0	0	0	0	0	0
.	19.01.15-22.08.21-1-24739	127	11	11	0	0	0	628	10	10	0	0	NA	NA	NA	52	54	174	523	170	119	358	151	0	40	4	0	0.076	0.024
.	19.01.15-22.08.25-1-24755	148	11	11	4	0	4	614	10	10	0	0	NA	NA	NA	42	29	171	500	171	117	347	150	1	27	1	0.006	0.054	0.006
.	19.01.15-22.08.30-1-24757	122	11	11	3	0	2	619	8	8	0	0	NA	NA	NA	50	40	172	514	167	119	353	147	15	23	0	0.087	0.045	0
.	19.01.15-22.08.34-1-24758	150	44	44	12	0	6	616	41	41	0	0	NA	NA	NA	48	37	167	515	168	114	352	150	38	89	10	0.228	0.173	0.06
.	19.01.15-22.08.35-1-24759	123	19	19	1	0	1	621	18	18	0	0	NA	NA	NA	37	39	174	509	169	121	351	149	15	38	3	0.086	0.075	0.018
.	19.01.15-22.08.38-1-24760	93	12	12	3	0	2	619	11	11	0	0	NA	NA	NA	26	41	173	514	167	116	354	149	6	22	2	0.035	0.043	0.012
.	19.01.15-22.08.52-1-24764	90	7	7	2	0	1	613	6	6	0	0	NA	NA	NA	36	35	170	513	165	119	348	146	4	25	0	0.024	0.049	0
.	19.01.15-22.08.54-1-24768	208	20	20	4	0	2	650	17	17	0	0	NA	NA	NA	58	68	173	530	178	122	369	159	15	73	5	0.087	0.138	0.028
.	19.01.15-22.08.55-1-24769	207	13	13	3	0	3	639	12	12	0	0	NA	NA	NA	71	59	177	523	172	122	365	152	3	37	2	0.017	0.071	0.012
.	19.01.15-22.08.58-1-24772	181	13	13	1	0	1	627	12	12	0	0	NA	NA	NA	53	50	181	513	169	124	357	146	22	14	3	0.122	0.027	0.018
.	19.01.15-22.09.01-1-24776	273	26	26	7	0	6	664	24	24	0	0	NA	NA	NA	76	83	184	533	179	129	372	163	31	47	17	0.168	0.088	0.095
.	19.01.15-22.09.08-1-24783	32	1	1	0	0	0	0	0	0	0	0	NA	NA	NA	8	12	166	493	166	0	0	0	5	0	0	0.03	0	0
.	19.01.15-22.09.11-1-24785	205	19	19	6	0	4	650	14	14	0	0	NA	NA	NA	78	69	179	525	178	125	364	161	33	57	8	0.184	0.109	0.045
.	19.01.15-22.09.12-1-24786	147	9	9	3	0	3	620	7	7	0	0	NA	NA	NA	62	49	173	516	173	115	354	151	14	10	2	0.081	0.019	0.012
.	19.01.15-22.09.17-1-24792	61	2	2	0	0	0	0	1	1	0	0	NA	NA	NA	13	18	168	497	166	0	0	0	9	0	0	0.054	0	0
.	19.01.15-22.09.25-1-24812	177	20	20	4	0	4	636	17	17	0	0	NA	NA	NA	45	53	172	519	175	118	361	157	19	42	0	0.11	0.081	0
.	19.01.15-22.09.26-1-24813	118	7	7	2	0	2	620	5	5	0	0	NA	NA	NA	46	43	170	513	173	115	354	151	2	22	0	0.012	0.043	0
.	19.01.15-22.09.27-1-24814	122	12	12	3	0	2	624	10	10	0	0	NA	NA	NA	43	41	175	509	170	121	351	152	2	30	0	0.011	0.059	0
.	19.01.15-22.09.38-1-24815	143	11	11	7	0	4	619	9	9	0	0	NA	NA	NA	35	33	167	511	168	115	355	149	6	42	1	0.036	0.082	0.006
.	19.01.15-22.09.48-1-24817	120	9	9	3	0	1	626	6	6	0	0	NA	NA	NA	38	44	171	518	168	119	358	149	13	8	2	0.076	0.015	0.012
.	19.01.15-22.09.50-1-24818	214	8	8	1	0	0	641	7	7	0	0	NA	NA	NA	68	57	175	519	176	122	364	155	4	17	5	0.023	0.033	0.028
.	19.01.15-22.09.51-1-24819	59	2	2	1	0	0	608	1	1	0	0	NA	NA	NA	26	24	167	505	165	113	348	147	2	3	0	0.012	0.006	0
.	19.01.15-22.09.51-1-24820	139	7	7	2	0	2	621	5	5	0	0	NA	NA	NA	33	33	170	505	171	119	350	152	0	18	0	0	0.036	0
.	19.01.15-22.09.54-1-24824	215	32	32	9	0	5	641	27	27	0	0	NA	NA	NA	70	63	173	528	175	120	367	154	43	58	18	0.249	0.11	0.103
.	19.01.15-22.10.00-1-24826	215	15	15	5	0	4	656	14	14	0	0	NA	NA	NA	69	72	183	523	179	129	366	161	24	51	0	0.131	0.098	0
.	19.01.15-22.10.06-1-24839	88	6	6	2	0	2	599	5	5	0	0	NA	NA	NA	40	29	170	506	166	113	343	143	2	8	0	0.012	0.016	0
.	19.01.15-22.10.09-1-24843	114	9	9	2	0	2	612	8	8	0	0	NA	NA	NA	33	38	172	509	170	116	347	149	10	18	0	0.058	0.035	0
.	19.01.15-22.10.10-1-24844	65	3	3	0	0	0	610	2	2	0	0	NA	NA	NA	32	33	168	509	169	115	348	147	3	0	5	0.018	0	0.03
.	19.01.15-22.10.11-1-24845	58	2	2	2	0	1	610	1	1	0	0	NA	NA	NA	18	24	169	504	164	117	346	147	0	2	3	0	0.004	0.018
.	19.01.15-22.10.11-1-24846	122	6	6	3	0	2	614	4	4	0	0	NA	NA	NA	28	31	171	505	168	116	345	153	4	7	0	0.023	0.014	0
.	19.01.15-22.10.14-1-24848	88	5	5	1	0	1	625	4	4	0	0	NA	NA	NA	26	41	172	511	171	119	353	153	3	16	0	0.017	0.031	0
.	19.01.15-22.10.25-1-24867	173	40	40	7	0	5	620	37	37	0	0	NA	NA	NA	51	42	171	514	170	118	352	150	47	111	8	0.275	0.216	0.047
.	19.01.15-22.10.25-1-24868	92	11	11	6	0	3	611	10	10	0	0	NA	NA	NA	40	32	169	508	168	116	349	146	5	28	13	0.03	0.055	0.077
.	19.01.15-22.10.26-1-24869	62	4	4	1	0	1	610	3	3	0	0	NA	NA	NA	27	29	168	506	168	115	346	149	0	10	0	0	0.02	0
.	19.01.15-22.10.30-1-24870	88	8	8	1	0	1	620	7	7	0	0	NA	NA	NA	30	36	168	513	168	114	356	150	13	12	0	0.077	0.023	0
.	19.01.15-22.10.30-1-24871	151	14	14	3	0	3	612	13	13	0	0	NA	NA	NA	49	35	166	511	171	115	346	151	3	25	5	0.018	0.049	0.029
.	19.01.15-22.10.33-1-24873	147	13	13	2	0	1	630	12	12	0	0	NA	NA	NA	51	54	173	523	171	117	360	153	5	24	0	0.029	0.046	0
.	19.01.15-22.10.36-1-24874	95	5	5	0	0	0	626	4	4	0	0	NA	NA	NA	22	40	170	512	171	116	358	152	6	10	0	0.035	0.02	0
.	19.01.15-22.10.42-1-24875	150	11	11	2	0	2	629	10	10	0	0	NA	NA	NA	44	47	171	512	177	115	355	159	9	22	0	0.053	0.043	0
.	19.01.15-22.10.54-1-24882	34	1	1	0	0	0	0	0	0	0	0	NA	NA	NA	9	13	165	496	165	0	0	0	0	0	0	0	0	0
.	19.01.15-22.10.57-1-24884	93	9	9	2	0	2	609	7	7	0	0	NA	NA	NA	22	21	166	497	171	115	341	153	9	4	10	0.054	0.008	0.058
.	19.01.15-22.10.59-1-24887	32	1	1	0	0	0	0	0	0	0	0	NA	NA	NA	8	8	165	493	163	0	0	0	0	1	0	0	0.002	0
.	19.01.15-22.11.01-1-24890	33	1	1	1	0	1	0	0	0	0	0	NA	NA	NA	4	9	167	492	163	0	0	0	0	0	0	0	0	0
.	19.01.15-22.11.01-1-24891	90	5	5	2	0	0	607	3	3	0	0	NA	NA	NA	33	26	167	504	168	111	346	150	7	10	10	0.042	0.02	0.06
.	19.01.15-22.11.01-1-24893	32	1	1	1	0	1	0	0	0	0	0	NA	NA	NA	16	9	165	493	164	0	0	0	0	1	0	0	0.002	0
.	19.01.15-22.11.03-1-24895	171	22	22	5	0	2	624	19	19	0	0	NA	NA	NA	57	47	174	513	173	120	352	152	17	55	10	0.098	0.107	0.058
.	19.01.15-22.11.03-1-24896	163	21	21	5	0	5	604	18	18	0	0	NA	NA	NA	48	30	171	503	169	116	339	149	22	23	0	0.129	0.046	0
.	19.01.15-22.11.03-1-24897	62	3	3	0	0	0	608	2	2	0	0	NA	NA	NA	30	26	170	503	166	116	342	150	0	6	0	0	0.012	0
.	19.01.15-22.11.04-1-24900	142	13	13	4	0	2	627	11	11	0	0	NA	NA	NA	47	48	173	517	171	120	356	151	13	8	15	0.075	0.015	0.088
.	19.01.15-22.11.13-1-24905	125	8	8	3	0	2	618	7	7	0	0	NA	NA	NA	39	27	168	504	168	113	350	155	6	23	0	0.036	0.046	0
.	19.01.15-22.11.19-1-24910	154	16	16	2	0	2	631	15	15	0	0	NA	NA	NA	37	47	172	519	169	119	360	152	18	32	1	0.105	0.062	0.006
.	19.01.15-22.11.19-1-24911	64	5	5	1	0	1	607	4	4	0	0	NA	NA	NA	28	26	166	507	166	113	346	148	0	10	1	0	0.02	0.006
.	19.01.15-22.11.25-1-24927	66	3	3	0	0	0	611	2	2	0	0	NA	NA	NA	23	29	172	504	166	119	343	149	0	7	0	0	0.014	0
.	19.01.15-22.11.26-1-24928	144	12	12	4	0	3	614	10	10	0	0	NA	NA	NA	34	28	167	508	166	115	352	147	11	32	3	0.066	0.063	0.018
.	19.01.15-22.11.33-1-24933	327	53	53	21	0	14	665	49	49	0	0	NA	NA	NA	97	92	190	537	178	135	374	156	59	157	1	0.311	0.292	0.006
.	19.01.15-22.11.35-1-24934	91	5	5	1	0	1	609	4	4	0	0	NA	NA	NA	48	33	169	506	171	118	341	150	6	9	0	0.036	0.018	0
.	19.01.15-22.11.37-1-24935	208	23	23	6	0	4	630	20	20	0	0	NA	NA	NA	63	50	173	521	169	120	358	152	14	60	13	0.081	0.115	0.077
.	19.01.15-22.11.40-1-24936	60	2	2	0	0	0	151	0	0	0	0	NA	NA	NA	22	18	172	495	164	31	81	39	0	9	0	0	0.018	0
.	19.01.15-22.11.40-1-24937	85	5	5	0	0	0	614	2	2	0	0	NA	NA	NA	34	35	169	511	168	116	349	149	1	8	0	0.006	0.016	0
.	19.01.15-22.11.47-1-24939	118	6	6	2	0	2	610	4	4	0	0	NA	NA	NA	44	35	167	512	169	108	355	147	0	10	6	0	0.02	0.036
.	19.01.15-22.11.49-1-24940	65	4	4	1	0	1	612	3	3	0	0	NA	NA	NA	27	33	169	508	169	114	349	149	14	5	0	0.083	0.01	0
.	19.01.15-22.11.51-1-24941	35	1	1	0	0	0	0	0	0	0	0	NA	NA	NA	8	11	163	497	164	0	0	0	0	5	0	0	0.01	0
.	19.01.15-22.11.53-1-24945	147	9	9	2	0	2	623	8	8	0	0	NA	NA	NA	34	42	169	516	170	116	355	152	3	16	5	0.018	0.031	0.029
.	19.01.15-22.11.53-1-24946	63	4	4	0	0	0	597	3	3	0	0	NA	NA	NA	29	17	165	499	166	110	341	146	9	5	0	0.055	0.01	0
.	19.01.15-22.11.55-1-24947	185	8	8	1	0	1	645	7	7	0	0	NA	NA	NA	57	62	180	522	173	126	364	155	1	20	1	0.006	0.038	0.006
.	19.01.15-22.11.58-1-24949	92	6	6	0	0	0	606	5	5	0	0	NA	NA	NA	25	30	168	506	169	114	347	145	5	2	0	0.03	0.004	0
.	19.01.15-22.12.05-1-24957	64	3	3	1	0	0	603	2	2	0	0	NA	NA	NA	26	26	167	506	166	110	348	145	0	7	3	0	0.014	0.018
.	19.01.15-22.12.06-1-24959	182	14	14	6	0	4	633	12	12	0	0	NA	NA	NA	57	55	172	526	170	119	362	152	16	45	1	0.093	0.086	0.006
.	19.01.15-22.12.09-1-24963	145	12	12	6	0	4	624	11	11	0	0	NA	NA	NA	40	38	174	512	165	121	355	148	7	31	1	0.04	0.061	0.006
.	19.01.15-22.12.15-1-24971	117	7	7	2	0	2	613	6	6	0	0	NA	NA	NA	37	33	168	510	168	116	348	149	0	14	1	0	0.027	0.006
.	19.01.15-22.12.15-1-24972	94	3	3	0	0	0	608	2	2	0	0	NA	NA	NA	50	29	165	508	169	113	344	151	8	5	0	0.048	0.01	0
.	19.01.15-22.12.17-1-24975	206	42	42	11	0	8	658	39	39	0	0	NA	NA	NA	58	79	178	538	176	124	377	157	48	115	0	0.27	0.214	0
.	19.01.15-22.12.18-1-24976	61	2	2	0	0	0	600	1	1	0	0	NA	NA	NA	26	22	169	499	167	114	340	146	4	3	0	0.024	0.006	0
.	19.01.15-22.12.21-1-24977	87	4	4	1	0	1	615	3	3	0	0	NA	NA	NA	18	29	169	508	165	117	352	146	2	5	0	0.012	0.01	0
.	19.01.15-22.12.31-1-24993	228	22	22	8	0	4	645	20	20	0	0	NA	NA	NA	81	78	175	545	171	117	380	148	44	45	9	0.251	0.083	0.053
.	19.01.15-22.12.34-1-24994	32	1	1	0	0	0	0	0	0	0	0	NA	NA	NA	9	6	164	493	162	0	0	0	0	1	0	0	0.002	0
.	19.01.15-22.12.34-1-24995	115	14	14	3	0	2	616	13	13	0	0	NA	NA	NA	43	39	173	512	167	118	350	148	9	14	5	0.052	0.027	0.03
.	19.01.15-22.12.36-1-24996	57	2	2	1	0	1	604	1	1	0	0	NA	NA	NA	23	17	165	500	165	111	345	148	7	0	0	0.042	0	0
.	19.01.15-22.12.36-1-24997	118	13	13	4	0	3	615	12	12	0	0	NA	NA	NA	40	40	171	513	169	118	346	151	7	30	12	0.041	0.058	0.071
.	19.01.15-22.12.37-1-24998	232	17	17	6	0	3	648	13	13	0	0	NA	NA	NA	61	64	177	524	176	124	367	157	14	54	7	0.079	0.103	0.04
.	19.01.15-22.12.37-1-24999	112	12	12	3	0	3	613	11	11	0	0	NA	NA	NA	36	30	170	508	165	116	350	147	18	29	4	0.106	0.057	0.024
.	19.01.15-22.12.51-1-25003	184	24	24	5	0	4	642	22	22	0	0	NA	NA	NA	58	58	170	522	179	119	361	162	36	59	0	0.212	0.113	0
.	19.01.15-22.12.52-1-25004	257	59	59	16	0	9	657	56	56	0	0	NA	NA	NA	77	82	176	536	183	122	374	161	45	140	4	0.256	0.261	0.022
.	19.01.15-22.13.04-1-25015	147	22	22	1	0	1	625	21	21	0	0	NA	NA	NA	48	47	175	519	166	123	356	146	13	29	14	0.074	0.056	0.084
.	19.01.15-22.13.08-1-25020	142	17	17	3	0	2	625	16	16	0	0	NA	NA	NA	36	45	172	512	174	117	351	157	20	31	12	0.116	0.061	0.069
.	19.01.15-22.13.13-1-25023	250	30	30	13	0	10	635	27	27	0	0	NA	NA	NA	72	58	177	521	173	121	361	153	55	69	2	0.311	0.132	0.012
.	19.01.15-22.13.17-1-25028	180	17	17	2	0	1	630	16	16	0	0	NA	NA	NA	71	50	173	522	168	119	360	151	22	29	0	0.127	0.056	0
.	19.01.15-22.13.22-1-25029	152	13	13	3	0	3	633	8	8	0	0	NA	NA	NA	44	48	175	512	174	120	354	159	18	34	4	0.103	0.066	0.023
.	19.01.15-22.13.23-1-25030	91	8	8	6	0	4	612	6	6	0	0	NA	NA	NA	40	31	167	506	171	114	347	151	4	21	0	0.024	0.042	0
.	19.01.15-22.13.39-1-25051	63	3	3	0	0	0	607	2	2	0	0	NA	NA	NA	35	28	168	503	170	113	345	149	3	9	0	0.018	0.018	0
.	19.01.15-22.13.41-1-25052	95	10	10	0	0	0	619	8	8	0	0	NA	NA	NA	38	41	172	509	173	119	345	155	11	16	2	0.064	0.031	0.012
.	19.01.15-22.13.45-1-25053	34	1	1	1	0	1	0	0	0	0	0	NA	NA	NA	11	6	165	490	164	0	0	0	1	0	0	0.006	0	0
.	19.01.15-22.13.49-1-25054	153	32	32	10	0	6	638	26	26	0	0	NA	NA	NA	55	58	175	519	177	121	355	162	48	79	3	0.274	0.152	0.017
.	19.01.15-22.13.49-1-25055	148	18	18	2	0	2	638	15	15	0	0	NA	NA	NA	41	58	173	524	174	120	364	154	4	47	2	0.023	0.09	0.011
.	19.01.15-22.13.50-1-25056	169	12	12	5	0	4	631	10	10	0	0	NA	NA	NA	53	51	176	513	175	123	352	156	22	34	4	0.125	0.066	0.023
.	19.01.15-22.13.58-1-25061	117	11	11	4	0	3	623	9	9	0	0	NA	NA	NA	42	40	175	507	171	120	347	156	18	20	4	0.103	0.039	0.023
.	19.01.15-22.13.58-1-25062	118	6	6	2	0	2	629	5	5	0	0	NA	NA	NA	53	47	177	511	172	124	351	154	6	23	0	0.034	0.045	0
.	19.01.15-22.14.03-1-25068	209	19	19	5	0	2	633	16	16	0	0	NA	NA	NA	72	52	170	527	168	116	369	148	39	42	9	0.229	0.08	0.054
.	19.01.15-22.14.09-1-25075	88	3	3	0	0	0	628	2	2	0	0	NA	NA	NA	37	48	178	515	168	122	353	153	0	14	3	0	0.027	0.018
.	19.01.15-22.14.16-1-25081	150	11	11	2	0	2	629	8	8	0	0	NA	NA	NA	45	46	174	518	167	121	356	152	17	20	0	0.098	0.039	0
.	19.01.15-22.14.19-1-25082	233	44	44	15	0	9	652	38	38	0	0	NA	NA	NA	59	66	181	526	172	130	367	155	34	117	10	0.188	0.222	0.058
.	19.01.15-22.14.20-1-25083	32	1	1	0	0	0	0	0	0	0	0	NA	NA	NA	12	8	165	494	162	0	0	0	0	0	0	0	0	0
.	19.01.15-22.14.22-1-25084	150	10	10	3	0	3	628	9	9	0	0	NA	NA	NA	37	40	171	510	172	119	352	157	19	12	16	0.111	0.024	0.093
.	19.01.15-22.14.22-1-25085	93	9	9	3	0	3	623	7	7	0	0	NA	NA	NA	36	44	175	516	166	120	355	148	14	11	4	0.08	0.021	0.024
.	19.01.15-22.14.23-1-25086	61	2	2	1	0	1	200	1	1	0	0	NA	NA	NA	14	17	165	497	168	35	117	48	0	5	0	0	0.01	0
.	19.01.15-22.14.26-1-25102	63	2	2	0	0	0	607	1	1	0	0	NA	NA	NA	22	26	167	506	166	112	347	148	6	5	0	0.036	0.01	0
.	19.01.15-22.14.42-1-25104	31	1	1	0	0	0	0	0	0	0	0	NA	NA	NA	13	7	163	493	164	0	0	0	0	0	0	0	0	0
.	19.01.15-22.14.44-1-25105	410	30	30	6	0	4	714	27	27	0	0	NA	NA	NA	118	131	195	561	188	144	398	172	5	105	17	0.026	0.187	0.09
[truncated: 1 more rows]
