# Supplementary material for: Modelling targeted rabies vaccination strategies for a domestic dog population with heterogeneous roaming patterns
Source: PLoS Negl Trop Dis. 2019 Jul 8;13(7):e0007582. doi: 10.1371/journal.pntd.0007582 (PMC6638970; doi:10.1371/journal.pntd.0007582)
Supplement: S1 Zip file folder — The files contain a summary for each simulation for its respective scenario. The files are named first with the population structure (FP, ED, RD, SD) and then the specific vaccination strategy used for that scenario. (ZIP) [file pntd.0007582.s002.zip › Supp_Files/RD_E0.7_R0.9_S0.5_all_measuresReport.txt]

scenario	iteration	duration	tot_deaths	rabid_dogs	moved	mov_DK	movInfect	n_vacc	n_cull	detDogs_cull	contDogs_cull	reactCull	preemptVaccCov_dogLevel	reactVaccCov_dogLevel	mean_Rt	non_rabid_dead	born	nb_in_exp_cat	nb_in_roam_cat	nb_stayhome	nb_exp_vacc	nb_roam_vacc	nb_stayhome_vacc	nb_contacting_explorer	nb_contacting_roamer	nb_contacting_stayhome	contact_per_explorer	contact_per_roamer	contact_per_stayhome
.	19.01.15-21.10.25-1-217366	80	5	5	1	0	1	644	4	4	0	0	NA	NA	NA	31	30	169	506	168	114	447	83	13	0	5	0.077	0	0.03
.	19.01.15-21.10.25-1-217367	119	4	4	1	0	1	649	3	3	0	0	NA	NA	NA	28	37	172	505	173	117	447	85	1	6	3	0.006	0.012	0.017
.	19.01.15-21.10.25-1-217368	89	13	13	4	0	3	661	12	12	0	0	NA	NA	NA	19	35	170	510	168	121	455	85	0	35	3	0	0.069	0.018
.	19.01.15-21.10.25-1-217369	120	9	9	4	0	4	658	8	8	0	0	NA	NA	NA	45	38	171	511	169	120	451	87	17	11	10	0.099	0.022	0.059
.	19.01.15-21.10.25-1-217371	64	6	6	2	0	2	635	5	5	0	0	NA	NA	NA	25	16	168	496	165	118	434	83	3	12	0	0.018	0.024	0
.	19.01.15-21.10.25-1-217372	145	18	18	5	0	4	665	15	15	0	0	NA	NA	NA	46	51	171	522	171	115	463	87	31	32	2	0.181	0.061	0.012
.	19.01.15-21.10.25-1-217373	152	15	15	7	0	2	663	14	14	0	0	NA	NA	NA	56	47	178	508	174	124	450	89	26	45	15	0.146	0.089	0.086
.	19.01.15-21.10.26-1-217370	36	1	1	0	0	0	0	0	0	0	0	NA	NA	NA	17	6	165	490	164	0	0	0	0	0	0	0	0	0
.	19.01.15-21.10.28-1-217377	36	1	1	0	0	0	0	0	0	0	0	NA	NA	NA	8	10	165	493	165	0	0	0	0	1	0	0	0.002	0
.	19.01.15-21.10.32-1-217381	65	3	3	1	0	0	631	2	2	0	0	NA	NA	NA	24	18	167	499	165	113	438	80	9	5	0	0.054	0.01	0
.	19.01.15-21.10.48-1-217389	58	2	2	0	0	0	643	1	1	0	0	NA	NA	NA	28	33	170	507	169	114	447	82	0	9	0	0	0.018	0
.	19.01.15-21.10.51-1-217390	147	16	16	8	0	6	652	14	14	0	0	NA	NA	NA	56	40	175	509	169	120	446	86	9	37	13	0.051	0.073	0.077
.	19.01.15-21.10.51-1-217391	91	8	8	2	0	2	645	7	7	0	0	NA	NA	NA	33	36	172	511	166	119	448	78	0	19	2	0	0.037	0.012
.	19.01.15-21.10.51-1-217392	66	5	5	0	0	0	627	4	4	0	0	NA	NA	NA	34	24	166	506	165	114	433	80	0	6	6	0	0.012	0.036
.	19.01.15-21.10.52-1-217393	63	2	2	2	0	0	631	1	1	0	0	NA	NA	NA	34	19	167	500	165	113	440	78	0	7	0	0	0.014	0
.	19.01.15-21.10.53-1-217394	32	1	1	0	0	0	0	0	0	0	0	NA	NA	NA	4	13	167	495	164	0	0	0	0	5	0	0	0.01	0
.	19.01.15-21.10.56-1-217396	93	5	5	0	0	0	644	4	4	0	0	NA	NA	NA	29	29	170	507	165	118	445	81	1	6	1	0.006	0.012	0.006
.	19.01.15-21.11.01-1-217398	33	1	1	0	0	0	0	0	0	0	0	NA	NA	NA	3	9	165	493	164	0	0	0	0	1	0	0	0.002	0
.	19.01.15-21.11.03-1-217399	30	1	1	0	0	0	0	0	0	0	0	NA	NA	NA	6	5	164	491	163	0	0	0	0	0	1	0	0	0.006
.	19.01.15-21.11.03-1-217400	113	7	7	1	0	0	651	6	6	0	0	NA	NA	NA	40	37	167	513	170	116	452	83	0	16	5	0	0.031	0.029
.	19.01.15-21.11.05-1-217401	63	5	5	1	0	0	641	4	4	0	0	NA	NA	NA	26	27	166	507	167	113	446	82	4	13	6	0.024	0.026	0.036
.	19.01.15-21.11.05-1-217402	145	16	16	6	0	5	661	13	13	0	0	NA	NA	NA	41	45	169	517	172	116	458	87	8	26	7	0.047	0.05	0.041
.	19.01.15-21.11.06-1-217403	88	6	6	1	0	1	649	5	5	0	0	NA	NA	NA	30	29	170	503	169	117	446	86	2	17	0	0.012	0.034	0
.	19.01.15-21.11.12-1-217404	58	2	2	0	0	0	648	1	1	0	0	NA	NA	NA	24	29	168	507	167	115	452	81	4	5	0	0.024	0.01	0
.	19.01.15-21.11.18-1-217420	97	9	9	4	0	4	657	8	8	0	0	NA	NA	NA	31	36	168	513	168	114	457	86	10	20	4	0.06	0.039	0.024
.	19.01.15-21.11.21-1-217423	124	7	7	1	0	1	666	6	6	0	0	NA	NA	NA	37	51	171	518	175	117	462	87	0	28	11	0	0.054	0.063
.	19.01.15-21.11.23-1-217426	149	22	22	7	0	4	658	18	18	0	0	NA	NA	NA	50	45	166	516	176	113	456	89	24	31	8	0.145	0.06	0.045
.	19.01.15-21.11.25-1-217429	123	13	13	3	0	1	649	10	10	0	0	NA	NA	NA	42	41	173	511	170	117	446	86	24	22	4	0.139	0.043	0.024
.	19.01.15-21.11.27-1-217434	61	2	2	1	0	1	636	1	1	0	0	NA	NA	NA	31	24	166	504	167	111	442	83	7	0	0	0.042	0	0
.	19.01.15-21.11.28-1-217437	85	4	4	1	0	1	629	3	3	0	0	NA	NA	NA	31	24	171	499	167	117	433	79	0	6	1	0	0.012	0.006
.	19.01.15-21.11.28-1-217438	202	22	22	5	0	3	663	20	20	0	0	NA	NA	NA	70	47	170	518	172	117	458	88	32	46	33	0.188	0.089	0.192
.	19.01.15-21.11.38-1-217446	89	6	6	3	0	1	645	5	5	0	0	NA	NA	NA	30	34	172	505	170	117	445	83	5	15	0	0.029	0.03	0
.	19.01.15-21.11.43-1-217450	60	2	2	1	0	1	634	1	1	0	0	NA	NA	NA	25	21	165	502	167	114	439	81	0	12	0	0	0.024	0
.	19.01.15-21.11.44-1-217451	34	1	1	0	0	0	0	0	0	0	0	NA	NA	NA	12	9	165	495	162	0	0	0	0	0	0	0	0	0
.	19.01.15-21.11.45-1-217452	31	1	1	0	0	0	0	0	0	0	0	NA	NA	NA	5	7	164	493	163	0	0	0	0	4	0	0	0.008	0
.	19.01.15-21.11.46-1-217453	96	3	3	0	0	0	639	2	2	0	0	NA	NA	NA	28	24	170	499	168	116	441	82	0	15	5	0	0.03	0.03
.	19.01.15-21.11.47-1-217454	91	14	14	2	0	2	648	13	13	0	0	NA	NA	NA	34	32	171	507	167	115	448	85	6	22	11	0.035	0.043	0.066
.	19.01.15-21.11.48-1-217455	88	6	6	1	0	1	641	4	4	0	0	NA	NA	NA	25	31	174	506	164	118	441	82	8	6	2	0.046	0.012	0.012
.	19.01.15-21.11.59-1-217456	266	12	12	3	0	2	686	11	11	0	0	NA	NA	NA	83	72	179	523	183	126	465	95	7	18	15	0.039	0.034	0.082
.	19.01.15-21.12.03-1-217457	122	4	4	2	0	2	656	3	3	0	0	NA	NA	NA	41	43	175	511	170	121	451	84	6	23	4	0.034	0.045	0.024
.	19.01.15-21.12.04-1-217458	33	1	1	0	0	0	0	0	0	0	0	NA	NA	NA	14	10	164	494	165	0	0	0	0	0	0	0	0	0
.	19.01.15-21.12.05-1-217459	145	8	8	1	0	1	659	7	7	0	0	NA	NA	NA	40	40	171	511	171	117	457	85	10	6	9	0.058	0.012	0.053
.	19.01.15-21.12.08-1-217460	175	31	31	8	0	5	669	28	28	0	0	NA	NA	NA	49	53	172	519	175	121	458	90	33	76	15	0.192	0.146	0.086
.	19.01.15-21.12.12-1-217466	121	8	8	4	0	2	642	7	7	0	0	NA	NA	NA	52	32	169	507	169	117	442	83	0	23	12	0	0.045	0.071
.	19.01.15-21.12.14-1-217467	118	8	8	0	0	0	668	7	7	0	0	NA	NA	NA	31	52	177	521	167	123	461	84	4	19	5	0.023	0.036	0.03
.	19.01.15-21.12.23-1-217496	156	8	8	3	0	3	656	7	7	0	0	NA	NA	NA	43	37	171	509	170	118	452	86	1	8	9	0.006	0.016	0.053
.	19.01.15-21.12.23-1-217497	60	3	3	1	0	1	635	1	1	0	0	NA	NA	NA	25	23	167	502	167	114	439	82	3	8	0	0.018	0.016	0
.	19.01.15-21.12.27-1-217501	88	9	9	2	0	2	638	8	8	0	0	NA	NA	NA	43	27	168	507	165	114	444	80	2	32	0	0.012	0.063	0
.	19.01.15-21.12.31-1-217507	60	2	2	0	0	0	639	1	1	0	0	NA	NA	NA	20	22	166	502	167	112	444	83	0	3	3	0	0.006	0.018
.	19.01.15-21.12.32-1-217508	122	4	4	1	0	1	656	3	3	0	0	NA	NA	NA	33	35	171	509	168	118	454	84	3	6	3	0.018	0.012	0.018
.	19.01.15-21.12.40-1-217513	67	4	4	0	0	0	634	3	3	0	0	NA	NA	NA	24	22	167	498	170	114	438	82	2	3	0	0.012	0.006	0
.	19.01.15-21.12.41-1-217514	151	17	17	6	0	5	663	14	14	0	0	NA	NA	NA	42	45	175	514	169	123	452	88	14	21	18	0.08	0.041	0.107
.	19.01.15-21.12.48-1-217518	88	5	5	1	0	1	646	4	4	0	0	NA	NA	NA	31	28	170	506	165	117	447	82	0	18	8	0	0.036	0.048
.	19.01.15-21.12.48-1-217519	35	1	1	0	0	0	0	0	0	0	0	NA	NA	NA	7	9	165	493	164	0	0	0	0	0	4	0	0	0.024
.	19.01.15-21.12.49-1-217520	37	1	1	0	0	0	0	0	0	0	0	NA	NA	NA	16	16	165	500	164	0	0	0	0	1	0	0	0.002	0
.	19.01.15-21.12.51-1-217521	91	5	5	1	0	1	639	4	4	0	0	NA	NA	NA	30	24	168	500	169	113	442	84	9	17	2	0.054	0.034	0.012
.	19.01.15-21.12.52-1-217522	35	1	1	0	0	0	0	0	0	0	0	NA	NA	NA	5	10	165	494	164	0	0	0	0	0	0	0	0	0
.	19.01.15-21.12.52-1-217523	30	1	1	0	0	0	0	0	0	0	0	NA	NA	NA	9	11	165	494	165	0	0	0	0	0	0	0	0	0
.	19.01.15-21.12.52-1-217524	32	1	1	0	0	0	0	0	0	0	0	NA	NA	NA	13	13	167	494	165	0	0	0	0	0	0	0	0	0
.	19.01.15-21.12.57-1-217525	150	15	15	4	0	3	647	14	14	0	0	NA	NA	NA	59	38	170	509	172	115	445	87	5	22	22	0.029	0.043	0.128
.	19.01.15-21.12.57-1-217526	114	15	15	2	0	2	644	14	14	0	0	NA	NA	NA	37	38	169	515	167	109	451	84	21	15	4	0.124	0.029	0.024
.	19.01.15-21.12.59-1-217527	144	12	12	3	0	1	665	10	10	0	0	NA	NA	NA	43	55	172	522	174	117	460	88	1	18	12	0.006	0.034	0.069
.	19.01.15-21.13.05-1-217528	66	3	3	1	0	1	643	2	2	0	0	NA	NA	NA	21	30	167	506	170	115	447	81	0	6	3	0	0.012	0.018
.	19.01.15-21.13.08-1-217529	144	6	6	3	0	3	663	5	5	0	0	NA	NA	NA	46	55	176	516	176	121	453	89	8	7	2	0.045	0.014	0.011
.	19.01.15-21.13.13-1-217530	124	14	14	2	0	2	653	12	12	0	0	NA	NA	NA	44	39	172	512	168	116	454	83	21	36	10	0.122	0.07	0.06
.	19.01.15-21.13.14-1-217546	120	13	13	1	0	1	651	10	10	0	0	NA	NA	NA	45	39	172	511	169	119	448	84	11	19	12	0.064	0.037	0.071
.	19.01.15-21.13.18-1-217547	62	2	2	0	0	0	646	1	1	0	0	NA	NA	NA	24	26	168	505	166	116	449	81	0	6	4	0	0.012	0.024
.	19.01.15-21.13.22-1-217551	124	11	11	4	0	2	664	10	10	0	0	NA	NA	NA	31	42	168	518	169	113	463	88	10	22	5	0.06	0.042	0.03
.	19.01.15-21.13.27-1-217558	92	9	9	2	0	1	646	8	8	0	0	NA	NA	NA	23	24	166	502	169	114	447	85	6	11	7	0.036	0.022	0.041
.	19.01.15-21.13.29-1-217565	171	22	22	4	0	3	648	20	20	0	0	NA	NA	NA	44	43	179	508	169	123	441	84	24	58	0	0.134	0.114	0
.	19.01.15-21.13.30-1-217566	195	34	34	5	0	5	664	31	31	0	0	NA	NA	NA	63	50	172	522	169	118	460	86	37	52	26	0.215	0.1	0.154
.	19.01.15-21.13.30-1-217569	37	1	1	0	0	0	0	0	0	0	0	NA	NA	NA	16	19	168	498	166	0	0	0	0	0	0	0	0	0
.	19.01.15-21.13.33-1-217570	122	10	10	4	0	2	653	9	9	0	0	NA	NA	NA	36	34	176	500	171	121	446	86	8	14	6	0.045	0.028	0.035
.	19.01.15-21.13.34-1-217571	62	2	2	0	0	0	639	1	1	0	0	NA	NA	NA	25	15	167	496	165	115	441	83	0	2	3	0	0.004	0.018
.	19.01.15-21.13.39-1-217576	59	2	2	1	0	1	652	1	1	0	0	NA	NA	NA	21	33	172	507	167	119	452	81	2	0	3	0.012	0	0.018
.	19.01.15-21.13.46-1-217580	172	27	27	4	0	4	660	25	25	0	0	NA	NA	NA	42	42	172	514	169	120	457	83	62	16	8	0.36	0.031	0.047
.	19.01.15-21.13.48-1-217581	66	2	2	0	0	0	450	1	1	0	0	NA	NA	NA	28	13	166	498	162	79	309	62	0	2	0	0	0.004	0
.	19.01.15-21.13.48-1-217582	171	9	9	4	0	4	656	8	8	0	0	NA	NA	NA	49	51	174	521	169	120	454	82	3	28	3	0.017	0.054	0.018
.	19.01.15-21.13.50-1-217583	123	12	12	4	0	2	650	10	10	0	0	NA	NA	NA	46	43	174	511	171	117	448	85	15	17	3	0.086	0.033	0.018
.	19.01.15-21.13.56-1-217584	144	16	16	7	0	4	678	14	14	0	0	NA	NA	NA	51	57	177	520	173	125	462	91	17	34	11	0.096	0.065	0.064
.	19.01.15-21.13.59-1-217585	61	3	3	0	0	0	644	2	2	0	0	NA	NA	NA	17	20	168	500	165	114	447	83	6	0	2	0.036	0	0.012
.	19.01.15-21.14.01-1-217586	59	2	2	1	0	1	648	1	1	0	0	NA	NA	NA	24	29	172	505	165	119	448	81	1	0	1	0.006	0	0.006
.	19.01.15-21.14.13-1-217591	115	14	14	3	0	3	652	13	13	0	0	NA	NA	NA	38	36	175	505	169	120	447	85	1	26	7	0.006	0.051	0.041
.	19.01.15-21.14.15-1-217607	111	13	13	4	0	2	642	9	9	0	0	NA	NA	NA	44	31	169	508	167	115	443	84	12	25	13	0.071	0.049	0.078
.	19.01.15-21.14.16-1-217608	174	10	10	3	0	3	683	9	9	0	0	NA	NA	NA	52	65	177	526	175	126	464	93	10	16	10	0.056	0.03	0.057
.	19.01.15-21.14.18-1-217609	151	18	18	5	0	4	656	16	16	0	0	NA	NA	NA	49	44	168	521	168	111	461	84	7	45	19	0.042	0.086	0.113
.	19.01.15-21.14.18-1-217610	129	12	12	2	0	2	668	11	11	0	0	NA	NA	NA	54	53	174	521	171	119	464	85	16	17	6	0.092	0.033	0.035
.	19.01.15-21.14.29-1-217621	211	36	36	16	0	11	665	33	33	0	0	NA	NA	NA	61	58	177	518	176	118	456	91	41	71	26	0.232	0.137	0.148
.	19.01.15-21.14.30-1-217623	122	10	10	2	0	2	646	9	9	0	0	NA	NA	NA	36	29	169	504	169	117	445	84	16	14	6	0.095	0.028	0.036
.	19.01.15-21.14.32-1-217625	55	2	2	1	0	1	643	1	1	0	0	NA	NA	NA	15	20	167	500	166	118	444	81	0	3	0	0	0.006	0
.	19.01.15-21.14.42-1-217631	32	1	1	0	0	0	0	0	0	0	0	NA	NA	NA	6	9	164	495	163	0	0	0	0	0	0	0	0	0
.	19.01.15-21.14.45-1-217636	63	3	3	0	0	0	643	2	2	0	0	NA	NA	NA	28	31	168	507	169	114	447	82	0	12	0	0	0.024	0
.	19.01.15-21.14.45-1-217637	114	8	8	1	0	1	648	7	7	0	0	NA	NA	NA	40	36	173	510	166	121	445	82	8	17	1	0.046	0.033	0.006
.	19.01.15-21.14.47-1-217638	100	7	7	1	0	1	662	6	6	0	0	NA	NA	NA	34	46	177	508	174	125	450	87	0	6	16	0	0.012	0.092
.	19.01.15-21.14.47-1-217639	59	2	2	1	0	1	640	1	1	0	0	NA	NA	NA	22	27	172	500	168	118	439	83	0	4	0	0	0.008	0
.	19.01.15-21.14.50-1-217640	33	1	1	0	0	0	0	0	0	0	0	NA	NA	NA	8	13	167	497	162	0	0	0	0	2	0	0	0.004	0
.	19.01.15-21.14.51-1-217641	64	3	3	0	0	0	650	2	2	0	0	NA	NA	NA	24	31	168	509	167	116	448	86	0	8	0	0	0.016	0
.	19.01.15-21.14.53-1-217642	97	7	7	3	0	3	649	6	6	0	0	NA	NA	NA	32	30	169	505	169	115	450	84	8	24	0	0.047	0.048	0
.	19.01.15-21.14.54-1-217643	92	3	3	1	0	1	643	2	2	0	0	NA	NA	NA	19	29	172	504	166	118	444	81	2	4	0	0.012	0.008	0
.	19.01.15-21.15.04-1-217644	266	24	24	6	0	2	700	23	23	0	0	NA	NA	NA	64	82	177	531	187	124	474	102	29	70	10	0.164	0.132	0.053
.	19.01.15-21.15.06-1-217645	66	2	2	0	0	0	549	1	1	0	0	NA	NA	NA	23	14	165	498	164	97	380	72	2	5	0	0.012	0.01	0
.	19.01.15-21.15.15-1-217661	117	10	10	2	0	2	654	8	8	0	0	NA	NA	NA	33	35	171	508	169	119	450	85	11	20	3	0.064	0.039	0.018
.	19.01.15-21.15.17-1-217662	87	4	4	0	0	0	637	3	3	0	0	NA	NA	NA	25	26	168	503	168	113	442	82	0	11	0	0	0.022	0
.	19.01.15-21.15.19-1-217663	196	13	13	4	0	4	677	11	11	0	0	NA	NA	NA	69	69	177	531	174	119	469	89	14	13	1	0.079	0.024	0.006
.	19.01.15-21.15.19-1-217664	117	8	8	2	0	2	667	7	7	0	0	NA	NA	NA	39	50	175	516	172	122	459	86	34	9	5	0.194	0.017	0.029
.	19.01.15-21.15.20-1-217665	37	1	1	0	0	0	0	0	0	0	0	NA	NA	NA	13	12	166	493	166	0	0	0	2	0	0	0.012	0	0
.	19.01.15-21.15.22-1-217669	150	11	11	0	0	0	660	9	9	0	0	NA	NA	NA	57	47	169	525	166	117	461	82	10	16	5	0.059	0.03	0.03
.	19.01.15-21.15.24-1-217672	92	6	6	1	0	1	649	5	5	0	0	NA	NA	NA	40	39	170	511	171	117	449	83	1	5	7	0.006	0.01	0.041
.	19.01.15-21.15.34-1-217683	85	4	4	2	0	2	640	3	3	0	0	NA	NA	NA	29	27	167	503	170	115	439	86	0	17	0	0	0.034	0
.	19.01.15-21.15.41-1-217688	127	8	8	2	0	2	656	7	7	0	0	NA	NA	NA	36	41	167	516	171	114	455	87	3	23	7	0.018	0.045	0.041
.	19.01.15-21.15.44-1-217692	30	1	1	1	0	1	0	0	0	0	0	NA	NA	NA	12	6	164	492	163	0	0	0	0	1	0	0	0.002	0
.	19.01.15-21.15.45-1-217693	88	6	6	3	0	2	656	5	5	0	0	NA	NA	NA	33	42	169	515	171	117	451	88	1	23	0	0.006	0.045	0
.	19.01.15-21.15.47-1-217694	156	13	13	8	0	7	646	12	12	0	0	NA	NA	NA	49	41	167	511	176	112	447	87	22	31	3	0.132	0.061	0.017
.	19.01.15-21.15.49-1-217695	148	8	8	0	0	0	660	7	7	0	0	NA	NA	NA	38	47	177	515	168	121	455	84	0	15	2	0	0.029	0.012
.	19.01.15-21.15.49-1-217696	63	3	3	0	0	0	249	2	2	0	0	NA	NA	NA	26	17	166	499	165	43	177	29	2	0	0	0.012	0	0
.	19.01.15-21.15.50-1-217697	121	12	12	7	0	5	669	9	9	0	0	NA	NA	NA	34	48	170	520	171	118	462	89	4	30	4	0.024	0.058	0.023
.	19.01.15-21.15.56-1-217699	63	5	5	0	0	0	630	4	4	0	0	NA	NA	NA	33	19	166	500	166	111	437	82	0	13	4	0	0.026	0.024
.	19.01.15-21.15.57-1-217700	146	14	14	3	0	2	657	13	13	0	0	NA	NA	NA	36	36	172	507	170	120	451	86	0	34	14	0	0.067	0.082
.	19.01.15-21.16.00-1-217702	121	7	7	5	0	2	647	6	6	0	0	NA	NA	NA	38	32	168	512	165	114	452	81	7	15	3	0.042	0.029	0.018
.	19.01.15-21.16.06-1-217703	33	1	1	0	0	0	0	0	0	0	0	NA	NA	NA	12	11	165	491	168	0	0	0	0	1	0	0	0.002	0
.	19.01.15-21.16.06-1-217704	113	5	5	3	0	3	658	4	4	0	0	NA	NA	NA	39	44	169	515	173	114	455	89	2	6	13	0.012	0.012	0.075
.	19.01.15-21.16.09-1-217705	180	9	9	1	0	1	656	7	7	0	0	NA	NA	NA	51	42	174	511	170	121	451	84	9	16	2	0.052	0.031	0.012
.	19.01.15-21.16.14-1-217710	34	1	1	1	0	1	0	0	0	0	0	NA	NA	NA	9	14	165	498	164	0	0	0	0	1	0	0	0.002	0
.	19.01.15-21.16.16-1-217726	36	1	1	0	0	0	0	0	0	0	0	NA	NA	NA	5	15	165	498	165	0	0	0	4	0	0	0.024	0	0
.	19.01.15-21.16.16-1-217727	67	3	3	0	0	0	637	2	2	0	0	NA	NA	NA	31	30	169	508	166	115	441	81	1	10	0	0.006	0.02	0
.	19.01.15-21.16.17-1-217728	33	1	1	0	0	0	0	0	0	0	0	NA	NA	NA	13	12	164	497	164	0	0	0	0	0	0	0	0	0
.	19.01.15-21.16.18-1-217729	237	14	14	2	0	1	681	13	13	0	0	NA	NA	NA	69	63	181	527	168	125	470	86	24	16	11	0.133	0.03	0.065
.	19.01.15-21.16.20-1-217731	61	2	2	0	0	0	632	1	1	0	0	NA	NA	NA	25	18	168	497	166	113	440	79	2	0	2	0.012	0	0.012
.	19.01.15-21.16.20-1-217732	31	1	1	0	0	0	0	0	0	0	0	NA	NA	NA	8	4	163	492	162	0	0	0	0	0	1	0	0	0.006
.	19.01.15-21.16.20-1-217733	139	15	15	7	0	4	654	14	14	0	0	NA	NA	NA	43	39	171	512	169	116	457	81	17	31	24	0.099	0.061	0.142
.	19.01.15-21.16.23-1-217737	62	2	2	0	0	0	302	1	1	0	0	NA	NA	NA	14	10	163	494	166	60	209	33	0	3	0	0	0.006	0
.	19.01.15-21.16.26-1-217741	37	1	1	1	0	1	0	0	0	0	0	NA	NA	NA	10	11	163	495	166	0	0	0	0	0	2	0	0	0.012
.	19.01.15-21.16.28-1-217744	119	14	14	7	0	5	649	13	13	0	0	NA	NA	NA	30	39	171	512	169	115	451	83	20	44	8	0.117	0.086	0.047
.	19.01.15-21.16.29-1-217745	149	15	15	2	0	1	647	13	13	0	0	NA	NA	NA	41	34	168	510	169	114	446	87	19	23	22	0.113	0.045	0.13
.	19.01.15-21.16.34-1-217749	183	17	17	5	0	4	661	16	16	0	0	NA	NA	NA	56	51	177	514	173	121	453	87	5	55	25	0.028	0.107	0.145
.	19.01.15-21.16.38-1-217753	94	7	7	4	0	3	662	6	6	0	0	NA	NA	NA	31	47	172	517	171	120	454	88	12	11	0	0.07	0.021	0
.	19.01.15-21.16.46-1-217758	87	5	5	1	0	0	645	4	4	0	0	NA	NA	NA	24	20	169	500	164	116	448	81	4	3	6	0.024	0.006	0.037
.	19.01.15-21.16.49-1-217759	145	37	37	17	0	11	644	35	35	0	0	NA	NA	NA	52	30	171	501	171	115	443	86	58	41	52	0.339	0.082	0.304
.	19.01.15-21.16.57-1-217760	206	15	15	4	0	3	672	13	13	0	0	NA	NA	NA	57	57	176	524	170	124	463	85	7	38	8	0.04	0.073	0.047
.	19.01.15-21.17.02-1-217761	263	60	60	15	0	15	702	55	55	0	0	NA	NA	NA	83	98	182	551	178	124	487	91	57	101	41	0.313	0.183	0.23
.	19.01.15-21.17.05-1-217762	65	4	4	0	0	0	639	2	2	0	0	NA	NA	NA	26	29	168	506	168	116	442	81	0	11	0	0	0.022	0
.	19.01.15-21.17.10-1-217764	94	6	6	1	0	1	636	4	4	0	0	NA	NA	NA	36	23	168	500	168	113	442	81	5	9	6	0.03	0.018	0.036
.	19.01.15-21.17.17-1-217781	118	5	5	0	0	0	651	4	4	0	0	NA	NA	NA	38	38	171	512	168	116	452	83	3	9	2	0.018	0.018	0.012
.	19.01.15-21.17.19-1-217782	122	11	11	1	0	1	652	10	10	0	0	NA	NA	NA	35	40	170	514	169	118	451	83	4	15	4	0.024	0.029	0.024
.	19.01.15-21.17.20-1-217783	32	1	1	1	0	1	0	0	0	0	0	NA	NA	NA	7	11	165	495	164	0	0	0	0	3	0	0	0.006	0
.	19.01.15-21.17.22-1-217787	126	7	7	3	0	3	651	6	6	0	0	NA	NA	NA	49	48	168	521	172	112	453	86	0	20	5	0	0.038	0.029
.	19.01.15-21.17.23-1-217789	64	4	4	1	0	1	649	3	3	0	0	NA	NA	NA	18	28	167	507	167	114	452	83	0	12	0	0	0.024	0
.	19.01.15-21.17.31-1-217801	120	8	8	2	0	1	641	6	6	0	0	NA	NA	NA	37	36	170	511	168	116	445	80	0	10	3	0	0.02	0.018
.	19.01.15-21.17.36-1-217803	68	3	3	1	0	0	633	2	2	0	0	NA	NA	NA	27	19	170	497	165	117	438	78	0	10	13	0	0.02	0.079
.	19.01.15-21.17.38-1-217806	91	5	5	1	0	1	651	4	4	0	0	NA	NA	NA	30	30	173	505	165	122	449	80	0	5	8	0	0.01	0.048
.	19.01.15-21.17.39-1-217808	36	1	1	1	0	1	0	0	0	0	0	NA	NA	NA	13	10	166	492	165	0	0	0	0	2	0	0	0.004	0
.	19.01.15-21.17.41-1-217809	91	6	6	2	0	1	642	4	4	0	0	NA	NA	NA	29	27	167	501	172	116	441	85	0	11	7	0	0.022	0.041
.	19.01.15-21.17.42-1-217810	60	2	2	0	0	0	602	1	1	0	0	NA	NA	NA	12	22	165	502	168	103	423	76	1	0	0	0.006	0	0
.	19.01.15-21.17.45-1-217814	93	11	11	1	0	1	652	10	10	0	0	NA	NA	NA	22	28	168	511	162	116	456	80	35	8	6	0.208	0.016	0.037
.	19.01.15-21.17.47-1-217815	148	15	15	6	0	4	662	14	14	0	0	NA	NA	NA	48	53	181	508	177	125	446	91	15	21	1	0.083	0.041	0.006
.	19.01.15-21.17.54-1-217816	117	12	12	4	0	3	652	9	9	0	0	NA	NA	NA	25	38	173	510	168	119	449	84	22	17	7	0.127	0.033	0.042
.	19.01.15-21.17.56-1-217817	63	2	2	0	0	0	150	1	1	0	0	NA	NA	NA	14	19	164	499	169	32	100	18	0	1	3	0	0.002	0.018
.	19.01.15-21.17.56-1-217818	61	4	4	0	0	0	637	3	3	0	0	NA	NA	NA	18	13	166	497	163	113	443	81	0	8	2	0	0.016	0.012
.	19.01.15-21.17.57-1-217819	61	2	2	0	0	0	404	1	1	0	0	NA	NA	NA	11	22	164	504	167	75	278	51	0	3	0	0	0.006	0
.	19.01.15-21.18.00-1-217820	89	6	6	1	0	1	642	5	5	0	0	NA	NA	NA	22	24	167	505	165	115	447	80	2	5	0	0.012	0.01	0
.	19.01.15-21.18.04-1-217821	118	10	10	2	0	1	652	8	8	0	0	NA	NA	NA	49	36	166	513	170	114	454	84	15	15	12	0.09	0.029	0.071
.	19.01.15-21.18.09-1-217822	58	2	2	0	0	0	636	1	1	0	0	NA	NA	NA	27	23	165	503	168	110	443	83	4	3	0	0.024	0.006	0
.	19.01.15-21.18.12-1-217823	59	2	2	1	0	0	646	1	1	0	0	NA	NA	NA	20	29	166	509	167	111	452	83	3	0	0	0.018	0	0
.	19.01.15-21.18.12-1-217825	124	15	15	2	0	0	654	12	12	0	0	NA	NA	NA	47	40	176	510	167	119	452	83	24	24	10	0.136	0.047	0.06
.	19.01.15-21.18.17-1-217846	232	22	22	4	0	2	676	19	19	0	0	NA	NA	NA	75	69	178	527	177	125	464	87	47	38	13	0.264	0.072	0.073
.	19.01.15-21.18.21-1-217849	150	10	10	1	0	1	656	8	8	0	0	NA	NA	NA	50	44	173	511	173	118	452	86	12	18	1	0.069	0.035	0.006
.	19.01.15-21.18.25-1-217855	63	4	4	4	0	3	647	3	3	0	0	NA	NA	NA	19	23	169	501	166	116	449	82	0	4	11	0	0.008	0.066
.	19.01.15-21.18.27-1-217858	64	2	2	0	0	0	301	1	1	0	0	NA	NA	NA	15	14	165	494	168	55	208	38	0	3	0	0	0.006	0
.	19.01.15-21.18.27-1-217860	87	6	6	3	0	1	649	5	5	0	0	NA	NA	NA	27	30	169	507	167	117	448	84	11	5	4	0.065	0.01	0.024
.	19.01.15-21.18.30-1-217863	61	2	2	2	0	1	632	1	1	0	0	NA	NA	NA	32	19	170	499	163	116	437	79	0	2	3	0	0.004	0.018
.	19.01.15-21.18.32-1-217866	94	6	6	0	0	0	646	5	5	0	0	NA	NA	NA	27	33	169	511	166	113	451	82	7	8	4	0.041	0.016	0.024
.	19.01.15-21.18.39-1-217871	141	15	15	3	0	2	647	13	13	0	0	NA	NA	NA	42	32	169	509	167	116	447	84	25	32	5	0.148	0.063	0.03
.	19.01.15-21.18.41-1-217872	58	2	2	0	0	0	0	0	0	0	0	NA	NA	NA	20	16	166	496	167	0	0	0	1	0	0	0.006	0	0
.	19.01.15-21.18.45-1-217876	121	8	8	1	0	1	660	7	7	0	0	NA	NA	NA	37	44	169	518	170	117	460	83	2	22	8	0.012	0.042	0.047
.	19.01.15-21.18.45-1-217877	64	2	2	0	0	0	639	1	1	0	0	NA	NA	NA	28	22	168	501	166	115	444	80	0	1	3	0	0.002	0.018
.	19.01.15-21.18.47-1-217878	79	4	4	1	0	1	640	3	3	0	0	NA	NA	NA	23	25	168	500	170	112	445	83	0	3	5	0	0.006	0.029
.	19.01.15-21.18.47-1-217879	151	16	16	2	0	1	657	14	14	0	0	NA	NA	NA	45	47	176	512	172	121	450	86	18	27	5	0.102	0.053	0.029
.	19.01.15-21.18.48-1-217880	117	6	6	2	0	1	652	4	4	0	0	NA	NA	NA	45	41	170	512	172	115	451	86	11	4	5	0.065	0.008	0.029
.	19.01.15-21.18.54-1-217881	32	1	1	0	0	0	0	0	0	0	0	NA	NA	NA	8	12	167	495	163	0	0	0	0	0	2	0	0	0.012
.	19.01.15-21.18.56-1-217882	115	11	11	5	0	4	649	10	10	0	0	NA	NA	NA	32	30	174	501	168	119	445	85	24	12	4	0.138	0.024	0.024
.	19.01.15-21.18.59-1-217883	90	15	15	3	0	1	647	13	13	0	0	NA	NA	NA	26	29	169	506	167	117	448	82	5	28	3	0.03	0.055	0.018
.	19.01.15-21.19.01-1-217884	88	5	5	0	0	0	643	4	4	0	0	NA	NA	NA	17	22	167	500	168	115	446	82	3	6	2	0.018	0.012	0.012
.	19.01.15-21.19.04-1-217885	32	1	1	0	0	0	0	0	0	0	0	NA	NA	NA	13	5	163	489	166	0	0	0	1	0	0	0.006	0	0
.	19.01.15-21.19.07-1-217886	64	3	3	0	0	0	650	1	1	0	0	NA	NA	NA	18	30	171	503	169	120	445	85	0	6	0	0	0.012	0
.	19.01.15-21.19.09-1-217887	122	12	12	4	0	4	655	8	8	0	0	NA	NA	NA	39	39	172	512	168	116	455	84	11	11	5	0.064	0.021	0.03
.	19.01.15-21.19.11-1-217888	87	10	10	1	0	1	634	7	7	0	0	NA	NA	NA	39	25	169	503	166	111	442	81	8	15	1	0.047	0.03	0.006
.	19.01.15-21.19.13-1-217889	33	1	1	0	0	0	0	0	0	0	0	NA	NA	NA	13	12	167	493	165	0	0	0	0	0	3	0	0	0.018
.	19.01.15-21.19.16-1-217905	87	7	7	1	0	1	651	6	6	0	0	NA	NA	NA	37	35	170	508	170	115	452	84	0	14	5	0	0.028	0.029
.	19.01.15-21.19.20-1-217907	150	17	17	8	0	5	659	14	14	0	0	NA	NA	NA	43	44	169	515	173	116	456	87	36	30	14	0.213	0.058	0.081
.	19.01.15-21.19.21-1-217909	83	4	4	0	0	0	636	3	3	0	0	NA	NA	NA	27	24	168	502	167	115	439	82	0	5	0	0	0.01	0
.	19.01.15-21.19.21-1-217910	33	1	1	0	0	0	0	0	0	0	0	NA	NA	NA	9	9	166	493	163	0	0	0	0	3	0	0	0.006	0
.	19.01.15-21.19.23-1-217913	92	6	6	3	0	0	641	4	4	0	0	NA	NA	NA	34	28	169	505	167	115	444	82	10	32	0	0.059	0.063	0
.	19.01.15-21.19.24-1-217915	148	10	10	1	0	1	660	9	9	0	0	NA	NA	NA	37	45	171	520	167	118	461	81	11	7	1	0.064	0.013	0.006
.	19.01.15-21.19.26-1-217918	143	12	12	5	0	5	657	10	10	0	0	NA	NA	NA	48	46	172	519	168	117	456	84	19	33	3	0.11	0.064	0.018
.	19.01.15-21.19.32-1-217927	122	9	9	1	0	0	645	8	8	0	0	NA	NA	NA	38	26	168	502	169	118	443	84	19	13	0	0.113	0.026	0
.	19.01.15-21.19.33-1-217928	126	7	7	2	0	0	651	6	6	0	0	NA	NA	NA	46	34	167	508	172	114	450	87	5	30	2	0.03	0.059	0.012
.	19.01.15-21.19.39-1-217934	126	5	5	2	0	1	655	4	4	0	0	NA	NA	NA	45	39	167	516	169	113	455	87	15	3	4	0.09	0.006	0.024
.	19.01.15-21.19.39-1-217935	90	6	6	1	0	1	645	5	5	0	0	NA	NA	NA	27	30	167	505	171	113	449	83	9	7	7	0.054	0.014	0.041
.	19.01.15-21.19.46-1-217940	232	15	15	8	0	4	694	12	12	0	0	NA	NA	NA	70	78	181	528	182	127	471	96	16	56	3	0.088	0.106	0.016
.	19.01.15-21.19.51-1-217941	92	16	16	4	0	3	649	14	14	0	0	NA	NA	NA	32	35	170	509	169	118	447	84	5	41	5	0.029	0.081	0.03
.	19.01.15-21.19.52-1-217942	150	7	7	4	0	2	664	6	6	0	0	NA	NA	NA	54	52	174	518	173	120	456	88	5	10	3	0.029	0.019	0.017
.	19.01.15-21.19.54-1-217943	182	19	19	7	0	5	660	18	18	0	0	NA	NA	NA	53	44	172	513	172	120	451	89	17	33	19	0.099	0.064	0.11
.	19.01.15-21.19.55-1-217944	32	1	1	0	0	0	0	0	0	0	0	NA	NA	NA	7	5	164	490	164	0	0	0	0	0	0	0	0	0
.	19.01.15-21.19.57-1-217945	125	8	8	3	0	1	660	6	6	0	0	NA	NA	NA	47	48	168	521	172	114	461	85	7	21	5	0.042	0.04	0.029
.	19.01.15-21.19.58-1-217946	63	2	2	1	0	0	630	1	1	0	0	NA	NA	NA	35	27	166	506	168	115	433	82	0	5	2	0	0.01	0.012
.	19.01.15-21.19.59-1-217947	122	6	6	4	0	4	651	5	5	0	0	NA	NA	NA	50	39	170	512	170	116	451	84	4	12	9	0.024	0.023	0.053
.	19.01.15-21.20.00-1-217948	65	4	4	0	0	0	639	3	3	0	0	NA	NA	NA	17	21	165	500	169	114	443	82	5	4	2	0.03	0.008	0.012
.	19.01.15-21.20.13-1-217961	121	8	8	3	0	3	659	7	7	0	0	NA	NA	NA	38	42	170	516	169	117	456	86	12	17	4	0.071	0.033	0.024
.	19.01.15-21.20.18-1-217977	88	8	8	2	0	1	657	7	7	0	0	NA	NA	NA	29	38	170	513	168	117	456	84	7	14	7	0.041	0.027	0.042
.	19.01.15-21.20.19-1-217978	91	4	4	1	0	1	660	3	3	0	0	NA	NA	NA	27	36	170	507	172	119	452	89	4	8	2	0.024	0.016	0.012
.	19.01.15-21.20.20-1-217981	96	5	5	1	0	1	655	3	3	0	0	NA	NA	NA	28	38	173	511	167	117	452	86	0	12	2	0	0.023	0.012
.	19.01.15-21.20.31-1-217992	143	25	25	8	0	4	661	23	23	0	0	NA	NA	NA	49	47	174	508	178	122	446	93	8	64	4	0.046	0.126	0.022
.	19.01.15-21.20.36-1-217995	34	1	1	0	0	0	0	0	0	0	0	NA	NA	NA	4	5	165	490	163	0	0	0	0	2	0	0	0.004	0
.	19.01.15-21.20.38-1-217997	120	5	5	3	0	1	657	4	4	0	0	NA	NA	NA	32	41	167	514	173	117	454	86	7	29	5	0.042	0.056	0.029
.	19.01.15-21.20.44-1-218002	146	15	15	6	0	5	684	13	13	0	0	NA	NA	NA	49	68	179	523	179	125	465	94	9	42	5	0.05	0.08	0.028
.	19.01.15-21.20.46-1-218003	59	3	3	1	0	1	639	2	2	0	0	NA	NA	NA	27	27	170	504	166	115	441	83	4	2	1	0.024	0.004	0.006
.	19.01.15-21.20.46-1-218004	90	7	7	1	0	1	646	6	6	0	0	NA	NA	NA	34	37	173	509	168	118	445	83	0	17	2	0	0.033	0.012
.	19.01.15-21.20.47-1-218005	62	3	3	0	0	0	253	2	2	0	0	NA	NA	NA	18	17	165	501	164	39	184	30	0	3	0	0	0.006	0
.	19.01.15-21.20.48-1-218006	114	12	12	1	0	0	649	11	11	0	0	NA	NA	NA	49	43	175	511	170	121	444	84	9	14	0	0.051	0.027	0
.	19.01.15-21.20.50-1-218007	147	11	11	2	0	2	650	10	10	0	0	NA	NA	NA	62	42	172	510	173	117	445	88	10	14	11	0.058	0.027	0.064
.	19.01.15-21.20.57-1-218009	64	3	3	0	0	0	548	2	2	0	0	NA	NA	NA	20	17	168	496	166	101	378	69	6	2	0	0.036	0.004	0
.	19.01.15-21.21.00-1-218011	172	12	12	3	0	3	671	10	10	0	0	NA	NA	NA	58	60	177	521	175	122	462	87	4	24	7	0.023	0.046	0.04
.	19.01.15-21.21.00-1-218012	32	1	1	0	0	0	0	0	0	0	0	NA	NA	NA	11	13	167	494	165	0	0	0	0	1	0	0	0.002	0
.	19.01.15-21.21.03-1-218013	176	18	18	5	0	3	671	16	16	0	0	NA	NA	NA	49	60	177	527	169	119	468	84	24	29	24	0.136	0.055	0.142
.	19.01.15-21.21.08-1-218014	242	20	20	4	0	1	678	19	19	0	0	NA	NA	NA	73	73	182	528	176	126	464	88	30	41	22	0.165	0.078	0.125
.	19.01.15-21.21.12-1-218015	164	33	33	10	0	6	660	32	32	0	0	NA	NA	NA	50	42	174	504	177	121	448	91	50	64	17	0.287	0.127	0.096
.	19.01.15-21.21.13-1-218016	91	4	4	2	0	2	638	3	3	0	0	NA	NA	NA	33	23	167	501	168	115	441	82	8	10	0	0.048	0.02	0
.	19.01.15-21.21.14-1-218032	38	1	1	0	0	0	0	0	0	0	0	NA	NA	NA	12	8	164	494	163	0	0	0	0	2	0	0	0.004	0
.	19.01.15-21.21.18-1-218033	245	28	28	12	0	8	677	22	22	0	0	NA	NA	NA	75	66	173	529	177	120	467	90	26	73	19	0.15	0.138	0.107
.	19.01.15-21.21.19-1-218034	30	1	1	0	0	0	0	0	0	0	0	NA	NA	NA	7	5	164	490	164	0	0	0	0	0	0	0	0	0
.	19.01.15-21.21.19-1-218035	122	11	11	2	0	1	653	10	10	0	0	NA	NA	NA	30	32	166	505	174	115	450	88	10	15	7	0.06	0.03	0.04
.	19.01.15-21.21.21-1-218037	63	3	3	1	0	0	642	2	2	0	0	NA	NA	NA	21	25	168	503	167	116	445	81	5	4	0	0.03	0.008	0
.	19.01.15-21.21.27-1-218045	119	13	13	7	0	5	677	11	11	0	0	NA	NA	NA	36	53	175	515	176	122	463	92	31	17	14	0.177	0.033	0.08
.	19.01.15-21.21.29-1-218048	90	6	6	2	0	2	657	5	5	0	0	NA	NA	NA	23	41	172	509	173	116	456	85	4	15	6	0.023	0.029	0.035
.	19.01.15-21.21.40-1-218058	64	4	4	3	0	3	636	3	3	0	0	NA	NA	NA	27	19	168	498	166	114	438	84	0	17	0	0	0.034	0
.	19.01.15-21.21.40-1-218059	151	13	13	5	0	3	667	11	11	0	0	NA	NA	NA	44	52	180	517	168	125	457	85	33	4	21	0.183	0.008	0.125
.	19.01.15-21.21.48-1-218063	199	10	10	3	0	3	670	7	7	0	0	NA	NA	NA	53	57	172	525	173	121	460	89	26	6	10	0.151	0.011	0.058
.	19.01.15-21.21.49-1-218064	67	2	2	2	0	2	641	1	1	0	0	NA	NA	NA	24	22	166	505	164	114	445	82	0	15	0	0	0.03	0
.	19.01.15-21.21.56-1-218065	33	1	1	0	0	0	0	0	0	0	0	NA	NA	NA	7	8	166	492	163	0	0	0	0	0	3	0	0	0.018
.	19.01.15-21.21.56-1-218066	56	2	2	0	0	0	150	1	1	0	0	NA	NA	NA	14	17	166	500	164	26	106	18	0	4	0	0	0.008	0
.	19.01.15-21.21.56-1-218067	89	5	5	0	0	0	651	4	4	0	0	NA	NA	NA	27	34	169	506	172	118	447	86	7	4	6	0.041	0.008	0.035
.	19.01.15-21.21.58-1-218068	174	49	49	11	0	10	677	46	46	0	0	NA	NA	NA	53	65	174	532	172	121	471	85	77	42	18	0.443	0.079	0.105
.	19.01.15-21.22.03-1-218069	35	1	1	1	0	1	0	0	0	0	0	NA	NA	NA	10	8	164	494	163	0	0	0	0	4	0	0	0.008	0
.	19.01.15-21.22.04-1-218070	37	1	1	0	0	0	0	0	0	0	0	NA	NA	NA	9	9	164	493	165	0	0	0	0	1	0	0	0.002	0
.	19.01.15-21.22.06-1-218071	118	10	10	2	0	2	653	8	8	0	0	NA	NA	NA	33	36	167	514	168	115	454	84	14	14	1	0.084	0.027	0.006
.	19.01.15-21.22.06-1-218072	32	1	1	0	0	0	0	0	0	0	0	NA	NA	NA	7	8	164	492	165	0	0	0	4	0	0	0.024	0	0
.	19.01.15-21.22.08-1-218073	60	2	2	0	0	0	150	1	1	0	0	NA	NA	NA	21	22	164	501	170	29	103	18	0	2	2	0	0.004	0.012
.	19.01.15-21.22.09-1-218074	148	12	12	4	0	3	661	10	10	0	0	NA	NA	NA	42	42	172	513	170	120	454	87	27	34	5	0.157	0.066	0.029
.	19.01.15-21.22.09-1-218075	145	12	12	4	0	4	651	11	11	0	0	NA	NA	NA	45	42	172	509	174	119	445	87	12	14	15	0.07	0.028	0.086
.	19.01.15-21.22.14-1-218092	118	12	12	4	0	4	654	11	11	0	0	NA	NA	NA	39	48	169	517	175	115	452	87	11	40	3	0.065	0.077	0.017
.	19.01.15-21.22.18-1-218102	65	3	3	1	0	0	639	1	1	0	0	NA	NA	NA	20	22	168	501	166	112	443	84	0	6	0	0	0.012	0
.	19.01.15-21.22.19-1-218103	62	2	2	0	0	0	650	1	1	0	0	NA	NA	NA	13	26	169	505	165	117	451	82	0	8	0	0	0.016	0
.	19.01.15-21.22.19-1-218104	65	3	3	1	0	1	627	2	2	0	0	NA	NA	NA	31	16	166	497	166	112	432	83	0	6	0	0	0.012	0
.	19.01.15-21.22.35-1-218121	68	5	5	1	0	1	637	4	4	0	0	NA	NA	NA	34	25	169	503	166	113	442	82	1	13	6	0.006	0.026	0.036
.	19.01.15-21.22.36-1-218123	61	2	2	0	0	0	641	1	1	0	0	NA	NA	NA	25	26	168	498	173	116	441	84	0	0	9	0	0	0.052
.	19.01.15-21.22.37-1-218124	38	1	1	0	0	0	0	0	0	0	0	NA	NA	NA	11	8	166	493	162	0	0	0	0	0	5	0	0	0.031
.	19.01.15-21.22.39-1-218128	203	13	13	4	0	2	673	12	12	0	0	NA	NA	NA	74	64	172	525	180	118	462	93	25	22	7	0.145	0.042	0.039
.	19.01.15-21.22.39-1-218129	112	16	16	8	0	4	642	14	14	0	0	NA	NA	NA	35	30	166	510	167	112	448	82	5	30	6	0.03	0.059	0.036
.	19.01.15-21.22.40-1-218130	38	1	1	1	0	1	0	0	0	0	0	NA	NA	NA	8	12	166	494	165	0	0	0	0	0	1	0	0	0.006
.	19.01.15-21.22.41-1-218131	34	1	1	0	0	0	0	0	0	0	0	NA	NA	NA	14	11	166	495	163	0	0	0	0	1	0	0	0.002	0
.	19.01.15-21.22.43-1-218135	92	9	9	3	0	3	636	7	7	0	0	NA	NA	NA	32	19	168	500	164	113	442	81	15	11	0	0.089	0.022	0
.	19.01.15-21.22.44-1-218136	179	20	20	5	0	4	664	18	18	0	0	NA	NA	NA	57	48	170	521	170	119	459	86	18	54	15	0.106	0.104	0.088
.	19.01.15-21.22.53-1-218137	90	8	8	1	0	1	648	6	6	0	0	NA	NA	NA	33	32	166	508	171	114	448	86	3	12	10	0.018	0.024	0.058
.	19.01.15-21.22.55-1-218138	153	12	12	2	0	2	660	10	10	0	0	NA	NA	NA	44	44	169	513	175	117	455	88	8	31	8	0.047	0.06	0.046
.	19.01.15-21.22.58-1-218139	141	10	10	4	0	3	656	9	9	0	0	NA	NA	NA	43	43	169	516	171	115	456	85	4	28	8	0.024	0.054	0.047
.	19.01.15-21.23.05-1-218140	32	1	1	0	0	0	0	0	0	0	0	NA	NA	NA	8	7	165	493	162	0	0	0	0	2	0	0	0.004	0
.	19.01.15-21.23.07-1-218141	125	15	15	4	0	3	673	14	14	0	0	NA	NA	NA	42	59	173	522	177	120	462	91	27	27	19	0.156	0.052	0.107
.	19.01.15-21.23.07-1-218142	122	8	8	3	0	1	661	7	7	0	0	NA	NA	NA	29	39	167	513	172	115	459	87	12	25	3	0.072	0.049	0.017
.	19.01.15-21.23.10-1-218143	31	1	1	1	0	1	0	0	0	0	0	NA	NA	NA	10	12	166	497	162	0	0	0	0	1	0	0	0.002	0
.	19.01.15-21.23.13-1-218144	145	11	11	3	0	3	654	7	7	0	0	NA	NA	NA	50	38	170	515	166	119	453	82	28	17	3	0.165	0.033	0.018
.	19.01.15-21.23.13-1-218145	119	10	10	3	0	2	661	9	9	0	0	NA	NA	NA	36	41	167	520	167	113	460	88	12	17	9	0.072	0.033	0.054
.	19.01.15-21.23.14-1-218146	96	6	6	5	0	4	653	4	4	0	0	NA	NA	NA	40	37	173	508	169	120	449	84	11	14	5	0.064	0.028	0.03
.	19.01.15-21.23.24-1-218168	119	7	7	6	0	4	671	6	6	0	0	NA	NA	NA	43	57	173	524	173	119	464	88	3	26	10	0.017	0.05	0.058
.	19.01.15-21.23.26-1-218171	177	13	13	4	0	3	668	12	12	0	0	NA	NA	NA	60	53	174	520	172	122	459	87	9	26	4	0.052	0.05	0.023
.	19.01.15-21.23.28-1-218174	179	15	15	2	0	2	673	13	13	0	0	NA	NA	NA	52	61	175	526	173	120	466	87	8	21	6	0.046	0.04	0.035
.	19.01.15-21.23.34-1-218182	34	1	1	1	0	1	0	0	0	0	0	NA	NA	NA	10	6	164	491	164	0	0	0	0	0	1	0	0	0.006
.	19.01.15-21.23.34-1-218183	34	1	1	1	0	1	0	0	0	0	0	NA	NA	NA	5	13	165	497	164	0	0	0	0	4	0	0	0.008	0
.	19.01.15-21.23.36-1-218185	144	25	25	3	0	3	661	21	21	0	0	NA	NA	NA	50	53	179	516	171	123	451	87	22	41	14	0.123	0.079	0.082
.	19.01.15-21.23.39-1-218188	92	7	7	1	0	1	646	6	6	0	0	NA	NA	NA	31	34	168	502	177	114	442	90	4	13	9	0.024	0.026	0.051
.	19.01.15-21.23.39-1-218189	232	38	38	15	0	9	692	36	36	0	0	NA	NA	NA	64	79	175	541	176	122	480	90	51	73	31	0.291	0.135	0.176
.	19.01.15-21.23.59-1-218194	30	1	1	0	0	0	0	0	0	0	0	NA	NA	NA	12	10	163	497	163	0	0	0	0	0	0	0	0	0
.	19.01.15-21.24.00-1-218195	58	3	3	1	0	1	49	2	2	0	0	NA	NA	NA	9	13	166	493	167	10	32	7	0	5	0	0	0.01	0
.	19.01.15-21.24.01-1-218196	89	4	4	3	0	3	647	3	3	0	0	NA	NA	NA	32	33	168	507	171	115	450	82	0	4	6	0	0.008	0.035
.	19.01.15-21.24.03-1-218197	117	18	18	6	0	5	635	16	16	0	0	NA	NA	NA	47	32	166	508	171	111	443	81	12	27	6	0.072	0.053	0.035
.	19.01.15-21.24.05-1-218198	209	22	22	6	0	5	682	20	20	0	0	NA	NA	NA	60	68	174	534	173	122	474	86	37	36	5	0.213	0.067	0.029
.	19.01.15-21.24.07-1-218199	58	2	2	1	0	1	0	1	1	0	0	NA	NA	NA	15	14	165	497	165	0	0	0	1	0	3	0.006	0	0.018
.	19.01.15-21.24.10-1-218200	124	4	4	2	0	1	663	3	3	0	0	NA	NA	NA	41	48	175	514	172	123	453	87	0	13	6	0	0.025	0.035
.	19.01.15-21.24.11-1-218201	123	29	29	6	0	6	658	27	27	0	0	NA	NA	NA	31	45	173	515	170	120	458	80	26	47	9	0.15	0.091	0.053
.	19.01.15-21.24.15-1-218217	36	1	1	1	0	1	0	0	0	0	0	NA	NA	NA	13	7	166	492	162	0	0	0	2	0	0	0.012	0	0
.	19.01.15-21.24.18-1-218222	148	15	15	4	0	3	664	14	14	0	0	NA	NA	NA	50	48	170	521	170	115	461	88	20	51	4	0.118	0.098	0.024
.	19.01.15-21.24.18-1-218223	111	5	5	1	0	1	664	4	4	0	0	NA	NA	NA	42	52	171	524	170	117	460	87	19	7	0	0.111	0.013	0
.	19.01.15-21.24.29-1-218234	120	6	6	1	0	0	648	5	5	0	0	NA	NA	NA	32	34	169	511	167	117	451	80	3	10	6	0.018	0.02	0.036
.	19.01.15-21.24.29-1-218235	170	14	14	2	0	2	670	10	10	0	0	NA	NA	NA	54	52	170	523	172	118	464	88	4	22	19	0.024	0.042	0.11
.	19.01.15-21.24.32-1-218238	91	5	5	1	0	1	638	4	4	0	0	NA	NA	NA	26	26	168	504	167	115	440	83	0	11	1	0	0.022	0.006
.	19.01.15-21.24.38-1-218242	272	21	21	7	0	6	692	20	20	0	0	NA	NA	NA	77	78	175	531	185	121	473	98	29	61	19	0.166	0.115	0.103
.	19.01.15-21.24.48-1-218249	32	1	1	0	0	0	0	0	0	0	0	NA	NA	NA	16	10	167	494	162	0	0	0	0	0	0	0	0	0
.	19.01.15-21.24.49-1-218250	58	2	2	0	0	0	632	1	1	0	0	NA	NA	NA	23	19	170	499	163	115	440	77	5	0	0	0.029	0	0
.	19.01.15-21.24.49-1-218251	126	5	5	1	0	1	656	4	4	0	0	NA	NA	NA	37	40	172	509	172	117	452	87	6	10	0	0.035	0.02	0
.	19.01.15-21.24.49-1-218252	34	1	1	0	0	0	0	0	0	0	0	NA	NA	NA	10	12	164	495	166	0	0	0	1	0	0	0.006	0	0
.	19.01.15-21.24.52-1-218253	174	18	18	5	0	4	673	16	16	0	0	NA	NA	NA	45	54	177	516	174	125	458	90	5	47	3	0.028	0.091	0.017
.	19.01.15-21.24.53-1-218254	89	5	5	0	0	0	638	4	4	0	0	NA	NA	NA	35	30	168	503	172	114	440	84	4	10	3	0.024	0.02	0.017
.	19.01.15-21.24.57-1-218255	58	2	2	0	0	0	642	1	1	0	0	NA	NA	NA	23	27	168	502	170	115	443	84	0	0	5	0	0	0.029
.	19.01.15-21.24.58-1-218256	34	1	1	0	0	0	0	0	0	0	0	NA	NA	NA	11	8	164	493	164	0	0	0	0	0	4	0	0	0.024
.	19.01.15-21.24.59-1-218257	204	13	13	6	0	5	675	12	12	0	0	NA	NA	NA	77	66	176	526	177	123	461	91	9	17	7	0.051	0.032	0.04
.	19.01.15-21.25.01-1-218258	61	2	2	1	0	1	643	1	1	0	0	NA	NA	NA	21	25	170	503	165	117	446	80	0	6	1	0	0.012	0.006
.	19.01.15-21.25.03-1-218259	63	2	2	0	0	0	638	1	1	0	0	NA	NA	NA	32	26	169	506	164	116	443	79	0	2	2	0	0.004	0.012
.	19.01.15-21.25.10-1-218260	34	1	1	0	0	0	0	0	0	0	0	NA	NA	NA	14	15	164	500	164	0	0	0	0	4	0	0	0.008	0
.	19.01.15-21.25.11-1-218261	148	11	11	2	0	2	659	9	9	0	0	NA	NA	NA	44	50	170	522	171	116	460	83	11	24	0	0.065	0.046	0
.	19.01.15-21.25.14-1-218277	36	1	1	0	0	0	0	0	0	0	0	NA	NA	NA	9	10	168	492	163	0	0	0	3	0	0	0.018	0	0
.	19.01.15-21.25.17-1-218278	125	15	15	4	0	2	662	13	13	0	0	NA	NA	NA	45	49	170	515	177	116	455	91	13	35	7	0.076	0.068	0.04
.	19.01.15-21.25.18-1-218279	63	2	2	0	0	0	249	1	1	0	0	NA	NA	NA	25	21	167	503	164	52	167	30	0	1	0	0	0.002	0
.	19.01.15-21.25.18-1-218280	88	7	7	2	0	1	653	5	5	0	0	NA	NA	NA	32	31	169	507	168	118	450	85	8	17	5	0.047	0.034	0.03
.	19.01.15-21.25.19-1-218281	125	4	4	0	0	0	658	3	3	0	0	NA	NA	NA	40	42	169	511	175	115	457	86	2	10	0	0.012	0.02	0
.	19.01.15-21.25.26-1-218289	37	1	1	0	0	0	0	0	0	0	0	NA	NA	NA	7	6	164	493	162	0	0	0	0	1	0	0	0.002	0
.	19.01.15-21.25.28-1-218292	64	6	6	2	0	2	632	5	5	0	0	NA	NA	NA	26	18	168	497	166	115	433	84	0	16	4	0	0.032	0.024
.	19.01.15-21.25.29-1-218294	87	7	7	1	0	1	643	6	6	0	0	NA	NA	NA	24	29	169	502	171	112	443	88	9	17	5	0.053	0.034	0.029
.	19.01.15-21.25.30-1-218296	116	10	10	3	0	2	664	9	9	0	0	NA	NA	NA	28	42	167	518	170	116	463	85	17	31	5	0.102	0.06	0.029
.	19.01.15-21.25.32-1-218298	85	8	8	3	0	3	633	7	7	0	0	NA	NA	NA	34	27	168	499	173	113	434	86	1	31	1	0.006	0.062	0.006
.	19.01.15-21.25.37-1-218304	87	7	7	1	0	1	649	6	6	0	0	NA	NA	NA	36	30	171	506	166	116	450	83	9	4	2	0.053	0.008	0.012
.	19.01.15-21.25.37-1-218305	151	44	44	12	0	7	656	37	37	0	0	NA	NA	NA	64	51	172	519	173	114	456	86	46	66	22	0.267	0.127	0.127
.	19.01.15-21.25.39-1-218308	89	9	9	3	0	3	638	8	8	0	0	NA	NA	NA	33	23	167	503	166	115	441	82	12	26	0	0.072	0.052	0
.	19.01.15-21.25.45-1-218312	68	3	3	1	0	1	631	2	2	0	0	NA	NA	NA	27	23	166	502	168	112	441	78	0	2	5	0	0.004	0.03
.	19.01.15-21.25.45-1-218313	143	9	9	2	0	2	651	8	8	0	0	NA	NA	NA	51	41	174	510	170	121	445	85	11	21	7	0.063	0.041	0.041
.	19.01.15-21.25.47-1-218314	62	4	4	0	0	0	645	3	3	0	0	NA	NA	NA	24	31	169	508	167	115	448	82	0	7	3	0	0.014	0.018
.	19.01.15-21.25.51-1-218315	181	28	28	8	0	3	667	27	27	0	0	NA	NA	NA	58	52	174	522	169	122	461	84	31	55	18	0.178	0.105	0.107
.	19.01.15-21.25.56-1-218317	150	8	8	4	0	3	647	7	7	0	0	NA	NA	NA	63	34	172	506	169	119	444	84	4	18	3	0.023	0.036	0.018
.	19.01.15-21.25.56-1-218318	37	1	1	0	0	0	0	0	0	0	0	NA	NA	NA	7	9	164	493	165	0	0	0	0	1	0	0	0.002	0
.	19.01.15-21.25.59-1-218319	175	15	15	7	0	7	661	13	13	0	0	NA	NA	NA	51	50	171	519	173	120	455	86	9	28	3	0.053	0.054	0.017
.	19.01.15-21.26.00-1-218321	200	19	19	5	0	4	667	18	18	0	0	NA	NA	NA	66	57	172	520	178	117	459	91	15	51	12	0.087	0.098	0.067
.	19.01.15-21.26.00-1-218322	206	23	23	4	0	3	669	21	21	0	0	NA	NA	NA	54	59	173	521	178	121	455	93	22	60	23	0.127	0.115	0.129
.	19.01.15-21.26.04-1-218323	61	3	3	0	0	0	633	2	2	0	0	NA	NA	NA	23	16	166	498	165	114	437	82	6	5	0	0.036	0.01	0
.	19.01.15-21.26.12-1-218324	62	2	2	0	0	0	635	1	1	0	0	NA	NA	NA	20	15	166	495	167	112	442	81	7	0	0	0.042	0	0
.	19.01.15-21.26.17-1-218344	39	1	1	1	0	1	0	0	0	0	0	NA	NA	NA	15	14	167	494	166	0	0	0	0	0	0	0	0	0
.	19.01.15-21.26.18-1-218345	93	3	3	1	0	1	648	2	2	0	0	NA	NA	NA	35	32	169	506	170	118	446	84	5	12	0	0.03	0.024	0
.	19.01.15-21.26.20-1-218347	148	17	17	4	0	2	656	15	15	0	0	NA	NA	NA	46	40	167	517	169	112	459	85	31	46	5	0.186	0.089	0.03
.	19.01.15-21.26.26-1-218354	118	11	11	5	0	5	656	10	10	0	0	NA	NA	NA	47	47	172	514	174	115	454	87	10	21	4	0.058	0.041	0.023
.	19.01.15-21.26.33-1-218360	62	4	4	1	0	1	640	3	3	0	0	NA	NA	NA	18	20	168	497	168	115	439	86	0	15	0	0	0.03	0
.	19.01.15-21.26.36-1-218362	146	32	32	13	0	10	650	29	29	0	0	NA	NA	NA	46	38	174	507	170	118	445	87	34	57	23	0.195	0.112	0.135
.	19.01.15-21.26.36-1-218364	61	2	2	0	0	0	637	1	1	0	0	NA	NA	NA	33	23	166	505	165	111	445	81	2	3	0	0.012	0.006	0
.	19.01.15-21.26.42-1-218370	168	8	8	1	0	1	671	6	6	0	0	NA	NA	NA	55	56	168	528	173	115	468	88	2	9	2	0.012	0.017	0.012
.	19.01.15-21.26.46-1-218371	114	8	8	2	0	2	648	7	7	0	0	NA	NA	NA	36	32	170	508	167	116	449	83	13	13	2	0.076	0.026	0.012
.	19.01.15-21.26.49-1-218372	91	6	6	1	0	1	634	4	4	0	0	NA	NA	NA	34	21	166	501	167	109	444	81	6	5	0	0.036	0.01	0
.	19.01.15-21.26.49-1-218373	115	14	14	4	0	4	646	12	12	0	0	NA	NA	NA	38	28	170	505	166	117	445	84	12	23	11	0.071	0.046	0.066
.	19.01.15-21.26.50-1-218374	93	9	9	0	0	0	645	8	8	0	0	NA	NA	NA	35	29	173	502	167	118	443	84	3	20	0	0.017	0.04	0
.	19.01.15-21.26.51-1-218375	114	11	11	4	0	3	652	9	9	0	0	NA	NA	NA	28	37	171	512	167	118	453	81	7	22	8	0.041	0.043	0.048
.	19.01.15-21.27.09-1-218377	147	35	35	7	0	4	674	31	31	0	0	NA	NA	NA	40	55	170	524	174	117	467	90	41	47	24	0.241	0.09	0.138
.	19.01.15-21.27.14-1-218393	62	2	2	0	0	0	643	1	1	0	0	NA	NA	NA	20	24	170	499	168	117	442	84	9	0	1	0.053	0	0.006
.	19.01.15-21.27.15-1-218395	57	2	2	1	0	1	51	1	1	0	0	NA	NA	NA	19	14	167	495	165	8	36	7	0	5	0	0	0.01	0
.	19.01.15-21.27.20-1-218397	62	3	3	2	0	1	640	2	2	0	0	NA	NA	NA	22	20	166	502	165	115	444	81	1	13	0	0.006	0.026	0
.	19.01.15-21.27.22-1-218400	60	3	3	2	0	2	645	1	1	0	0	NA	NA	NA	21	30	165	511	167	112	451	82	8	0	0	0.048	0	0
.	19.01.15-21.27.24-1-218403	116	11	11	3	0	3	651	10	10	0	0	NA	NA	NA	32	38	176	507	168	120	444	87	33	18	1	0.188	0.036	0.006
.	19.01.15-21.27.25-1-218405	118	8	8	1	0	1	650	7	7	0	0	NA	NA	NA	41	38	169	508	174	114	447	89	9	4	4	0.053	0.008	0.023
.	19.01.15-21.27.30-1-218412	121	10	10	4	0	3	657	7	7	0	0	NA	NA	NA	23	34	167	514	166	114	458	85	0	44	4	0	0.086	0.024
.	19.01.15-21.27.36-1-218417	62	3	3	1	0	1	630	2	2	0	0	NA	NA	NA	28	18	167	497	167	115	433	82	4	0	0	0.024	0	0
.	19.01.15-21.27.37-1-218419	61	2	2	0	0	0	247	1	1	0	0	NA	NA	NA	14	22	168	500	167	46	172	29	1	2	0	0.006	0.004	0
.	19.01.15-21.27.38-1-218421	95	9	9	0	0	0	646	7	7	0	0	NA	NA	NA	31	28	171	504	166	119	443	84	6	15	2	0.035	0.03	0.012
.	19.01.15-21.27.41-1-218423	69	7	7	1	0	1	633	4	4	0	0	NA	NA	NA	26	25	165	501	172	111	438	84	1	9	0	0.006	0.018	0
.	19.01.15-21.27.48-1-218427	63	4	4	1	0	1	636	3	3	0	0	NA	NA	NA	26	21	164	502	168	112	438	86	0	12	0	0	0.024	0
.	19.01.15-21.27.48-1-218428	63	3	3	0	0	0	638	2	2	0	0	NA	NA	NA	16	17	165	499	166	115	442	81	0	8	11	0	0.016	0.066
.	19.01.15-21.27.49-1-218429	62	2	2	2	0	2	642	1	1	0	0	NA	NA	NA	32	32	169	505	171	119	443	80	5	2	0	0.03	0.004	0
.	19.01.15-21.27.51-1-218430	94	10	10	4	0	3	651	8	8	0	0	NA	NA	NA	29	31	168	510	166	115	452	84	11	12	0	0.065	0.024	0
.	19.01.15-21.27.56-1-218431	124	22	22	5	0	5	645	17	17	0	0	NA	NA	NA	42	44	174	514	169	120	443	82	16	39	6	0.092	0.076	0.036
.	19.01.15-21.28.00-1-218432	61	3	3	0	0	0	200	2	2	0	0	NA	NA	NA	20	21	171	496	167	36	139	25	0	3	1	0	0.006	0.006
.	19.01.15-21.28.01-1-218433	149	6	6	3	0	3	655	5	5	0	0	NA	NA	NA	43	42	170	519	166	115	457	83	11	8	0	0.065	0.015	0
.	19.01.15-21.28.07-1-218434	94	5	5	2	0	2	635	4	4	0	0	NA	NA	NA	23	20	165	502	166	112	442	81	0	1	11	0	0.002	0.066
.	19.01.15-21.28.07-1-218435	30	1	1	1	0	1	0	0	0	0	0	NA	NA	NA	5	7	164	492	164	0	0	0	0	1	0	0	0.002	0
.	19.01.15-21.28.08-1-218436	68	5	5	1	0	1	648	4	4	0	0	NA	NA	NA	36	29	169	504	169	116	448	84	6	6	12	0.036	0.012	0.071
.	19.01.15-21.28.19-1-218458	61	2	2	0	0	0	0	1	1	0	0	NA	NA	NA	17	15	165	499	164	0	0	0	0	2	0	0	0.004	0
.	19.01.15-21.28.19-1-218459	30	1	1	0	0	0	0	0	0	0	0	NA	NA	NA	8	8	165	492	164	0	0	0	0	0	0	0	0	0
.	19.01.15-21.28.21-1-218462	60	2	2	0	0	0	349	1	1	0	0	NA	NA	NA	19	19	167	502	163	70	236	43	1	5	0	0.006	0.01	0
.	19.01.15-21.28.21-1-218463	88	4	4	0	0	0	646	3	3	0	0	NA	NA	NA	31	20	166	503	164	115	449	82	3	10	0	0.018	0.02	0
.	19.01.15-21.28.24-1-218466	203	14	14	9	0	8	676	12	12	0	0	NA	NA	NA	67	60	170	528	175	114	468	94	17	53	0	0.1	0.1	0
.	19.01.15-21.28.29-1-218475	85	6	6	1	0	1	640	5	5	0	0	NA	NA	NA	27	23	170	500	166	115	444	81	4	7	2	0.024	0.014	0.012
.	19.01.15-21.28.33-1-218478	61	2	2	0	0	0	644	1	1	0	0	NA	NA	NA	20	26	170	501	168	117	445	82	0	5	1	0	0.01	0.006
.	19.01.15-21.28.33-1-218479	87	9	9	1	0	1	648	8	8	0	0	NA	NA	NA	31	35	174	504	170	120	446	82	11	18	2	0.063	0.036	0.012
.	19.01.15-21.28.34-1-218480	125	12	12	2	0	2	648	11	11	0	0	NA	NA	NA	40	28	172	504	165	119	448	81	16	9	7	0.093	0.018	0.042
.	19.01.15-21.28.36-1-218482	213	35	35	9	0	6	675	30	30	0	0	NA	NA	NA	57	70	178	531	174	120	468	87	50	72	26	0.281	0.136	0.149
.	19.01.15-21.28.38-1-218485	180	20	20	7	0	4	656	19	19	0	0	NA	NA	NA	48	40	175	510	168	121	451	84	24	59	8	0.137	0.116	0.048
.	19.01.15-21.28.39-1-218487	59	2	2	1	0	1	51	1	1	0	0	NA	NA	NA	18	24	168	498	171	12	34	5	2	3	0	0.012	0.006	0
.	19.01.15-21.28.48-1-218491	142	7	7	1	0	1	663	5	5	0	0	NA	NA	NA	40	53	182	509	175	124	449	90	0	21	4	0	0.041	0.023
.	19.01.15-21.28.50-1-218492	63	4	4	1	0	1	642	3	3	0	0	NA	NA	NA	22	23	167	503	166	116	443	83	0	6	6	0	0.012	0.036
.	19.01.15-21.28.50-1-218493	101	5	5	1	0	1	638	4	4	0	0	NA	NA	NA	47	25	168	504	166	113	444	81	2	17	0	0.012	0.034	0
.	19.01.15-21.28.56-1-218494	175	35	35	6	0	5	661	33	33	0	0	NA	NA	NA	54	51	173	521	170	119	455	87	50	68	13	0.289	0.131	0.076
.	19.01.15-21.28.57-1-218495	204	59	59	18	0	13	677	55	55	0	0	NA	NA	NA	53	65	180	523	175	126	462	89	67	86	23	0.372	0.164	0.131
.	19.01.15-21.29.00-1-218496	88	6	6	1	0	1	646	5	5	0	0	NA	NA	NA	29	29	172	505	165	123	443	80	0	16	8	0	0.032	0.048
.	19.01.15-21.29.07-1-218497	62	3	3	2	0	2	647	2	2	0	0	NA	NA	NA	16	27	166	505	169	112	449	86	0	11	0	0	0.022	0
.	19.01.15-21.29.09-1-218498	173	21	21	8	0	6	669	19	19	0	0	NA	NA	NA	45	50	174	519	170	121	463	85	29	53	3	0.167	0.102	0.018
.	19.01.15-21.29.12-1-218499	61	2	2	1	0	1	629	1	1	0	0	NA	NA	NA	34	21	167	499	168	114	431	84	0	4	0	0	0.008	0
.	19.01.15-21.29.17-1-218515	227	30	30	10	0	9	659	28	28	0	0	NA	NA	NA	66	47	178	513	169	123	452	84	30	84	16	0.169	0.164	0.095
.	19.01.15-21.29.22-1-218519	89	3	3	1	0	1	644	2	2	0	0	NA	NA	NA	26	28	173	501	167	119	442	83	1	0	3	0.006	0	0.018
.	19.01.15-21.29.23-1-218521	124	9	9	3	0	3	662	8	8	0	0	NA	NA	NA	44	49	174	514	174	119	454	89	10	11	3	0.057	0.021	0.017
.	19.01.15-21.29.26-1-218525	86	3	3	0	0	0	656	2	2	0	0	NA	NA	NA	26	37	173	509	168	120	452	84	0	3	2	0	0.006	0.012
.	19.01.15-21.29.34-1-218531	116	6	6	2	0	1	649	3	3	0	0	NA	NA	NA	39	34	167	510	170	115	446	88	11	4	1	0.066	0.008	0.006
.	19.01.15-21.29.38-1-218538	118	9	9	4	0	4	657	7	7	0	0	NA	NA	NA	46	45	172	512	174	119	452	86	7	20	2	0.041	0.039	0.011
.	19.01.15-21.29.43-1-218544	86	6	6	0	0	0	647	4	4	0	0	NA	NA	NA	34	31	168	510	166	115	454	78	0	12	6	0	0.024	0.036
.	19.01.15-21.29.46-1-218546	68	3	3	1	0	1	650	2	2	0	0	NA	NA	NA	25	28	172	504	165	119	448	83	0	10	1	0	0.02	0.006
.	19.01.15-21.29.48-1-218547	84	5	5	3	0	2	634	4	4	0	0	NA	NA	NA	32	28	171	500	170	117	434	83	0	21	2	0	0.042	0.012
.	19.01.15-21.29.53-1-218548	31	1	1	0	0	0	0	0	0	0	0	NA	NA	NA	8	7	167	490	163	0	0	0	0	0	1	0	0	0.006
.	19.01.15-21.29.53-1-218549	94	11	11	2	0	2	640	8	8	0	0	NA	NA	NA	23	18	166	501	164	112	449	79	5	10	12	0.03	0.02	0.073
.	19.01.15-21.29.55-1-218550	114	11	11	1	0	0	654	9	9	0	0	NA	NA	NA	29	39	169	515	168	116	454	84	4	22	5	0.024	0.043	0.03
.	19.01.15-21.29.59-1-218551	119	10	10	2	0	2	644	8	8	0	0	NA	NA	NA	29	27	170	503	167	117	445	82	8	15	5	0.047	0.03	0.03
.	19.01.15-21.30.03-1-218556	61	3	3	0	0	0	646	1	1	0	0	NA	NA	NA	20	25	170	506	162	118	447	81	4	5	0	0.024	0.01	0
.	19.01.15-21.30.05-1-218557	36	1	1	0	0	0	0	0	0	0	0	NA	NA	NA	8	15	167	495	166	0	0	0	0	0	0	0	0	0
.	19.01.15-21.30.07-1-218558	59	2	2	0	0	0	299	1	1	0	0	NA	NA	NA	12	15	167	493	168	51	211	37	0	1	2	0	0.002	0.012
.	19.01.15-21.30.08-1-218559	90	5	5	0	0	0	651	4	4	0	0	NA	NA	NA	30	32	167	506	172	117	449	85	4	9	0	0.024	0.018	0
.	19.01.15-21.30.09-1-218560	33	1	1	0	0	0	0	0	0	0	0	NA	NA	NA	15	11	165	493	166	0	0	0	0	3	0	0	0.006	0
.	19.01.15-21.30.11-1-218561	111	7	7	2	0	2	647	5	5	0	0	NA	NA	NA	33	36	166	514	169	114	453	80	1	3	15	0.006	0.006	0.089
.	19.01.15-21.30.15-1-218581	146	49	49	19	0	16	659	44	44	0	0	NA	NA	NA	40	46	172	515	172	119	456	84	48	96	30	0.279	0.186	0.174
.	19.01.15-21.30.17-1-218582	153	26	26	5	0	4	662	23	23	0	0	NA	NA	NA	60	50	174	520	169	118	459	85	22	60	13	0.126	0.115	0.077
.	19.01.15-21.30.19-1-218587	150	20	20	6	0	3	668	18	18	0	0	NA	NA	NA	48	52	175	516	174	122	457	89	16	35	21	0.091	0.068	0.121
.	19.01.15-21.30.19-1-218589	92	6	6	1	0	1	640	5	5	0	0	NA	NA	NA	39	31	167	504	173	117	439	84	3	14	0	0.018	0.028	0
.	19.01.15-21.30.22-1-218592	34	1	1	0	0	0	0	0	0	0	0	NA	NA	NA	14	20	169	500	164	0	0	0	0	0	0	0	0	0
.	19.01.15-21.30.22-1-218593	90	3	3	0	0	0	649	2	2	0	0	NA	NA	NA	28	30	169	507	167	116	450	83	0	6	0	0	0.012	0
.	19.01.15-21.30.25-1-218597	152	16	16	5	0	2	669	15	15	0	0	NA	NA	NA	46	55	174	517	177	117	459	93	42	35	4	0.241	0.068	0.023
.	19.01.15-21.30.25-1-218598	158	29	29	11	0	7	678	28	28	0	0	NA	NA	NA	48	59	175	523	174	122	466	90	14	98	16	0.08	0.187	0.092
.	19.01.15-21.30.31-1-218605	170	14	14	4	0	4	671	12	12	0	0	NA	NA	NA	43	59	172	527	173	118	467	86	12	27	7	0.07	0.051	0.04
.	19.01.15-21.30.40-1-218610	120	11	11	3	0	2	656	10	10	0	0	NA	NA	NA	39	40	171	514	168	120	450	86	2	31	8	0.012	0.06	0.048
.	19.01.15-21.30.41-1-218611	126	14	14	4	0	4	646	13	13	0	0	NA	NA	NA	41	33	170	509	167	116	450	80	14	19	6	0.082	0.037	0.036
.	19.01.15-21.30.56-1-218616	83	5	5	1	0	1	646	4	4	0	0	NA	NA	NA	26	32	170	508	167	112	451	83	3	20	0	0.018	0.039	0
.	19.01.15-21.31.02-1-218618	113	9	9	1	0	0	637	8	8	0	0	NA	NA	NA	24	26	167	506	166	111	444	82	19	9	3	0.114	0.018	0.018
.	19.01.15-21.31.05-1-218639	33	1	1	0	0	0	0	0	0	0	0	NA	NA	NA	9	13	164	494	168	0	0	0	2	0	0	0.012	0	0
.	19.01.15-21.31.05-1-218640	117	10	10	2	0	1	651	8	8	0	0	NA	NA	NA	40	40	178	508	167	119	451	81	4	22	7	0.022	0.043	0.042
.	19.01.15-21.31.07-1-218641	33	1	1	0	0	0	0	0	0	0	0	NA	NA	NA	10	15	164	498	166	0	0	0	0	0	0	0	0	0
.	19.01.15-21.31.08-1-218642	37	1	1	0	0	0	0	0	0	0	0	NA	NA	NA	8	11	163	497	164	0	0	0	0	0	0	0	0	0
.	19.01.15-21.31.09-1-218663	161	14	14	6	0	5	657	12	12	0	0	NA	NA	NA	49	47	174	518	168	120	454	83	15	24	15	0.086	0.046	0.089
.	19.01.15-21.31.10-1-218664	86	6	6	2	0	2	655	5	5	0	0	NA	NA	NA	27	34	167	509	171	116	454	85	10	12	0	0.06	0.024	0
.	19.01.15-21.31.11-1-218665	123	8	8	3	0	2	653	7	7	0	0	NA	NA	NA	33	37	172	510	168	119	448	86	21	6	3	0.122	0.012	0.018
.	19.01.15-21.31.16-1-218681	145	17	17	6	0	3	675	16	16	0	0	NA	NA	NA	54	55	173	526	169	121	470	84	26	10	10	0.15	0.019	0.059
.	19.01.15-21.31.17-1-218682	87	8	8	1	0	1	648	7	7	0	0	NA	NA	NA	30	34	171	508	168	118	446	84	1	14	2	0.006	0.028	0.012
.	19.01.15-21.31.23-1-218687	34	1	1	1	0	1	0	0	0	0	0	NA	NA	NA	10	12	163	497	165	0	0	0	0	0	0	0	0	0
.	19.01.15-21.31.25-1-218689	180	33	33	13	0	8	663	31	31	0	0	NA	NA	NA	51	46	171	517	171	116	460	87	77	42	28	0.45	0.081	0.164
.	19.01.15-21.31.29-1-218695	33	1	1	0	0	0	0	0	0	0	0	NA	NA	NA	6	8	163	495	163	0	0	0	0	4	0	0	0.008	0
.	19.01.15-21.31.29-1-218696	94	10	10	2	0	1	649	8	8	0	0	NA	NA	NA	34	30	167	510	166	114	452	83	3	33	0	0.018	0.065	0
.	19.01.15-21.31.31-1-218699	92	6	6	1	0	1	656	5	5	0	0	NA	NA	NA	29	42	176	512	167	122	450	84	6	6	8	0.034	0.012	0.048
.	19.01.15-21.31.32-1-218700	90	5	5	1	0	1	656	4	4	0	0	NA	NA	NA	35	37	174	508	168	120	451	85	14	11	0	0.08	0.022	0
.	19.01.15-21.31.35-1-218701	64	3	3	2	0	2	648	2	2	0	0	NA	NA	NA	19	31	167	508	169	112	454	82	4	8	0	0.024	0.016	0
.	19.01.15-21.31.39-1-218709	111	8	8	2	0	2	633	6	6	0	0	NA	NA	NA	45	18	167	496	168	113	437	83	6	12	3	0.036	0.024	0.018
.	19.01.15-21.31.41-1-218710	177	29	29	7	0	4	668	27	27	0	0	NA	NA	NA	66	63	177	524	175	122	459	87	44	25	12	0.249	0.048	0.069
.	19.01.15-21.31.46-1-218714	66	7	7	2	0	0	635	6	6	0	0	NA	NA	NA	27	25	165	505	168	113	439	83	0	22	13	0	0.044	0.077
.	19.01.15-21.31.51-1-218715	59	2	2	0	0	0	0	1	1	0	0	NA	NA	NA	9	16	163	498	168	0	0	0	3	4	0	0.018	0.008	0
.	19.01.15-21.31.52-1-218716	61	2	2	1	0	1	651	1	1	0	0	NA	NA	NA	20	29	170	506	166	120	449	82	0	3	8	0	0.006	0.048
.	19.01.15-21.31.52-1-218717	121	6	6	3	0	2	659	5	5	0	0	NA	NA	NA	46	42	169	512	174	118	450	91	6	10	2	0.036	0.02	0.011
.	19.01.15-21.31.55-1-218718	36	1	1	0	0	0	0	0	0	0	0	NA	NA	NA	10	10	166	493	164	0	0	0	0	0	0	0	0	0
.	19.01.15-21.31.56-1-218719	95	6	6	1	0	1	641	5	5	0	0	NA	NA	NA	37	31	171	503	170	115	442	84	5	15	0	0.029	0.03	0
.	19.01.15-21.31.57-1-218720	149	13	13	1	0	1	673	12	12	0	0	NA	NA	NA	49	61	171	535	168	117	472	84	6	24	9	0.035	0.045	0.054
.	19.01.15-21.32.03-1-218721	144	12	12	3	0	2	661	11	11	0	0	NA	NA	NA	65	53	177	517	172	124	450	87	14	34	4	0.079	0.066	0.023
.	19.01.15-21.32.08-1-218722	64	3	3	1	0	0	640	2	2	0	0	NA	NA	NA	25	24	169	499	169	116	439	85	0	3	5	0	0.006	0.03
.	19.01.15-21.32.09-1-218723	146	6	6	1	0	1	648	5	5	0	0	NA	NA	NA	34	35	172	509	167	118	450	80	9	20	0	0.052	0.039	0
.	19.01.15-21.32.11-1-218725	147	11	11	4	0	3	668	10	10	0	0	NA	NA	NA	45	54	176	518	173	123	456	89	26	17	7	0.148	0.033	0.04
.	19.01.15-21.32.20-1-218751	118	11	11	2	0	2	647	10	10	0	0	NA	NA	NA	38	29	168	506	168	115	447	85	7	13	8	0.042	0.026	0.048
.	19.01.15-21.32.30-1-218767	88	3	3	3	0	2	649	2	2	0	0	NA	NA	NA	37	40	172	509	172	116	447	86	0	15	3	0	0.029	0.017
.	19.01.15-21.32.31-1-218768	31	1	1	0	0	0	0	0	0	0	0	NA	NA	NA	8	3	163	490	163	0	0	0	0	0	2	0	0	0.012
.	19.01.15-21.32.35-1-218769	37	1	1	0	0	0	0	0	0	0	0	NA	NA	NA	11	9	166	492	164	0	0	0	0	0	1	0	0	0.006
.	19.01.15-21.32.38-1-218773	93	9	9	3	0	3	646	8	8	0	0	NA	NA	NA	30	32	170	507	168	115	446	85	18	9	2	0.106	0.018	0.012
.	19.01.15-21.32.38-1-218774	143	6	6	2	0	2	671	3	3	0	0	NA	NA	NA	50	60	172	528	173	118	464	89	6	14	2	0.035	0.027	0.012
.	19.01.15-21.32.38-1-218776	92	8	8	2	0	2	645	6	6	0	0	NA	NA	NA	32	29	168	505	169	116	448	81	10	4	9	0.06	0.008	0.053
.	19.01.15-21.32.38-1-218777	95	4	4	0	0	0	634	3	3	0	0	NA	NA	NA	25	20	166	501	166	115	436	83	3	5	0	0.018	0.01	0
.	19.01.15-21.32.41-1-218778	35	1	1	1	0	1	0	0	0	0	0	NA	NA	NA	10	8	164	491	166	0	0	0	0	1	0	0	0.002	0
.	19.01.15-21.32.41-1-218779	63	2	2	1	0	1	501	1	1	0	0	NA	NA	NA	20	21	168	498	168	83	354	64	0	1	4	0	0.002	0.024
.	19.01.15-21.32.43-1-218783	55	2	2	2	0	1	636	1	1	0	0	NA	NA	NA	28	22	168	498	169	116	438	82	0	6	0	0	0.012	0
.	19.01.15-21.32.46-1-218784	85	4	4	3	0	2	657	3	3	0	0	NA	NA	NA	29	37	171	512	167	118	456	83	6	12	0	0.035	0.023	0
.	19.01.15-21.32.50-1-218785	31	1	1	0	0	0	0	0	0	0	0	NA	NA	NA	4	6	164	492	163	0	0	0	0	0	2	0	0	0.012
.	19.01.15-21.32.54-1-218786	144	7	7	0	0	0	648	6	6	0	0	NA	NA	NA	55	35	170	505	173	116	444	88	6	5	7	0.035	0.01	0.04
.	19.01.15-21.32.55-1-218787	33	1	1	1	0	1	0	0	0	0	0	NA	NA	NA	8	8	163	494	164	0	0	0	0	0	1	0	0	0.006
.	19.01.15-21.32.55-1-218788	176	16	16	5	0	4	664	12	12	0	0	NA	NA	NA	53	52	176	522	167	121	461	82	19	15	14	0.108	0.029	0.084
.	19.01.15-21.32.58-1-218789	156	42	42	15	0	10	666	39	39	0	0	NA	NA	NA	54	58	171	521	179	117	456	93	85	51	17	0.497	0.098	0.095
.	19.01.15-21.32.58-1-218790	65	3	3	1	0	1	637	1	1	0	0	NA	NA	NA	23	20	169	500	164	116	442	79	0	9	0	0	0.018	0
.	19.01.15-21.32.58-1-218791	265	29	29	13	0	10	686	26	26	0	0	NA	NA	NA	72	68	172	540	169	120	482	84	26	43	24	0.151	0.08	0.142
.	19.01.15-21.32.59-1-218792	66	3	3	0	0	0	639	2	2	0	0	NA	NA	NA	13	20	169	499	165	117	440	82	0	4	1	0	0.008	0.006
.	19.01.15-21.33.00-1-218793	62	2	2	0	0	0	450	1	1	0	0	NA	NA	NA	16	22	166	504	165	73	318	59	0	2	0	0	0.004	0
.	19.01.15-21.33.04-1-218794	69	2	2	1	0	1	552	1	1	0	0	NA	NA	NA	27	12	164	494	167	95	388	69	1	0	2	0.006	0	0.012
.	19.01.15-21.33.13-1-218795	292	14	14	9	0	1	690	11	11	0	0	NA	NA	NA	82	73	178	528	180	125	470	95	10	31	7	0.056	0.059	0.039
.	19.01.15-21.33.13-1-218811	239	41	41	11	0	6	674	38	38	0	0	NA	NA	NA	78	71	181	532	171	124	466	84	66	76	22	0.365	0.143	0.129
.	19.01.15-21.33.15-1-218812	61	2	2	1	0	1	643	1	1	0	0	NA	NA	NA	22	30	166	506	171	113	448	82	3	4	0	0.018	0.008	0
.	19.01.15-21.33.16-1-218813	89	3	3	0	0	0	651	2	2	0	0	NA	NA	NA	31	34	169	509	169	116	449	86	11	10	1	0.065	0.02	0.006
.	19.01.15-21.33.21-1-218816	86	3	3	1	0	1	641	2	2	0	0	NA	NA	NA	40	29	170	506	166	116	446	79	4	0	5	0.024	0	0.03
.	19.01.15-21.33.24-1-218819	119	14	14	0	0	0	667	13	13	0	0	NA	NA	NA	29	46	167	521	171	115	463	89	10	25	9	0.06	0.048	0.053
.	19.01.15-21.33.29-1-218828	66	2	2	0	0	0	640	1	1	0	0	NA	NA	NA	24	25	168	502	168	114	441	85	0	6	0	0	0.012	0
.	19.01.15-21.33.33-1-218831	155	19	19	2	0	2	660	17	17	0	0	NA	NA	NA	47	48	170	522	169	117	460	83	15	44	6	0.088	0.084	0.036
.	19.01.15-21.33.35-1-218832	91	3	3	2	0	2	639	1	1	0	0	NA	NA	NA	35	25	170	505	163	114	447	78	11	0	0	0.065	0	0
.	19.01.15-21.33.43-1-218843	63	2	2	0	0	0	643	1	1	0	0	NA	NA	NA	25	27	170	504	166	116	445	82	0	4	4	0	0.008	0.024
.	19.01.15-21.33.44-1-218844	63	2	2	1	0	1	149	1	1	0	0	NA	NA	NA	19	23	165	501	170	26	104	19	1	0	0	0.006	0	0
.	19.01.15-21.33.45-1-218845	204	39	39	14	0	7	667	34	34	0	0	NA	NA	NA	65	54	178	516	173	125	454	88	56	62	32	0.315	0.12	0.185
.	19.01.15-21.33.50-1-218846	175	12	12	3	0	2	658	11	11	0	0	NA	NA	NA	44	48	173	513	175	116	456	86	2	27	5	0.012	0.053	0.029
.	19.01.15-21.33.51-1-218847	66	7	7	0	0	0	629	5	5	0	0	NA	NA	NA	30	21	166	501	167	112	435	82	0	16	7	0	0.032	0.042
.	19.01.15-21.33.53-1-218848	64	2	2	1	0	1	350	1	1	0	0	NA	NA	NA	28	26	165	508	166	64	243	43	0	1	0	0	0.002	0
.	19.01.15-21.33.57-1-218849	156	12	12	2	0	1	660	10	10	0	0	NA	NA	NA	50	51	179	518	167	120	455	85	13	19	3	0.073	0.037	0.018
.	19.01.15-21.34.04-1-218850	33	1	1	0	0	0	0	0	0	0	0	NA	NA	NA	10	10	164	494	165	0	0	0	0	0	2	0	0	0.012
.	19.01.15-21.34.06-1-218851	121	5	5	0	0	0	647	3	3	0	0	NA	NA	NA	49	33	172	507	167	119	444	84	14	5	2	0.081	0.01	0.012
.	19.01.15-21.34.07-1-218852	115	9	9	1	0	1	656	8	8	0	0	NA	NA	NA	42	38	171	511	169	119	453	84	9	30	14	0.053	0.059	0.083
.	19.01.15-21.34.08-1-218853	31	1	1	0	0	0	0	0	0	0	0	NA	NA	NA	9	11	165	495	164	0	0	0	2	0	0	0.012	0	0
.	19.01.15-21.34.10-1-218854	95	9	9	1	0	1	636	8	8	0	0	NA	NA	NA	29	20	165	501	167	111	441	84	2	11	13	0.012	0.022	0.078
.	19.01.15-21.34.13-1-218855	59	2	2	0	0	0	643	1	1	0	0	NA	NA	NA	30	33	168	510	168	113	450	80	0	6	0	0	0.012	0
.	19.01.15-21.34.16-1-218871	94	13	13	0	0	0	640	12	12	0	0	NA	NA	NA	27	24	170	502	165	117	442	81	15	10	0	0.088	0.02	0
.	19.01.15-21.34.24-1-218881	33	1	1	0	0	0	0	0	0	0	0	NA	NA	NA	10	9	163	496	163	0	0	0	0	0	2	0	0	0.012
.	19.01.15-21.34.24-1-218882	151	10	10	2	0	1	679	8	8	0	0	NA	NA	NA	45	60	176	525	172	124	467	88	12	13	3	0.068	0.025	0.017
.	19.01.15-21.34.26-1-218886	67	3	3	0	0	0	633	2	2	0	0	NA	NA	NA	26	23	166	504	166	113	441	79	0	13	0	0	0.026	0
.	19.01.15-21.34.28-1-218888	31	1	1	0	0	0	0	0	0	0	0	NA	NA	NA	11	4	163	491	163	0	0	0	0	1	0	0	0.002	0
.	19.01.15-21.34.28-1-218889	98	6	6	1	0	1	662	5	5	0	0	NA	NA	NA	35	43	175	513	168	121	455	86	5	11	4	0.029	0.021	0.024
.	19.01.15-21.34.30-1-218891	34	1	1	0	0	0	0	0	0	0	0	NA	NA	NA	7	13	164	495	167	0	0	0	0	1	0	0	0.002	0
.	19.01.15-21.34.32-1-218894	37	1	1	0	0	0	0	0	0	0	0	NA	NA	NA	9	9	165	494	163	0	0	0	0	1	0	0	0.002	0
.	19.01.15-21.34.33-1-218895	90	11	11	3	0	2	652	9	9	0	0	NA	NA	NA	35	40	166	516	171	111	456	85	7	20	7	0.042	0.039	0.041
.	19.01.15-21.34.34-1-218896	34	1	1	0	0	0	0	0	0	0	0	NA	NA	NA	13	6	164	493	162	0	0	0	0	1	0	0	0.002	0
.	19.01.15-21.34.35-1-218897	58	2	2	0	0	0	631	1	1	0	0	NA	NA	NA	29	23	169	501	166	116	437	78	0	5	0	0	0.01	0
.	19.01.15-21.34.36-1-218900	241	19	19	7	0	5	684	17	17	0	0	NA	NA	NA	68	70	184	520	179	131	457	96	25	19	16	0.136	0.037	0.089
.	19.01.15-21.34.43-1-218907	67	3	3	0	0	0	640	2	2	0	0	NA	NA	NA	25	23	166	502	168	113	444	83	0	12	0	0	0.024	0
.	19.01.15-21.34.45-1-218909	89	4	4	2	0	2	652	3	3	0	0	NA	NA	NA	36	31	169	510	165	116	454	82	7	16	0	0.041	0.031	0
.	19.01.15-21.34.45-1-218910	122	7	7	0	0	0	648	6	6	0	0	NA	NA	NA	46	42	171	511	173	115	448	85	13	10	6	0.076	0.02	0.035
.	19.01.15-21.34.48-1-218911	36	1	1	0	0	0	0	0	0	0	0	NA	NA	NA	11	8	166	492	163	0	0	0	1	0	0	0.006	0	0
.	19.01.15-21.34.48-1-218912	126	5	5	1	0	1	660	4	4	0	0	NA	NA	NA	43	45	172	515	171	116	458	86	12	7	0	0.07	0.014	0
.	19.01.15-21.34.49-1-218913	96	8	8	4	0	3	639	5	5	0	0	NA	NA	NA	37	32	166	510	169	112	444	83	5	14	6	0.03	0.027	0.036
.	19.01.15-21.34.50-1-218914	208	17	17	5	0	4	682	14	14	0	0	NA	NA	NA	68	67	185	524	171	131	463	88	11	39	4	0.059	0.074	0.023
.	19.01.15-21.34.58-1-218915	90	5	5	1	0	1	647	3	3	0	0	NA	NA	NA	31	31	172	505	167	117	448	82	7	8	4	0.041	0.016	0.024
.	19.01.15-21.34.59-1-218916	91	8	8	0	0	0	644	7	7	0	0	NA	NA	NA	42	29	168	507	167	114	451	79	2	20	1	0.012	0.039	0.006
.	19.01.15-21.35.03-1-218917	86	10	10	1	0	1	648	8	8	0	0	NA	NA	NA	25	30	170	504	169	117	445	86	3	18	5	0.018	0.036	0.03
.	19.01.15-21.35.07-1-218918	129	9	9	2	0	2	659	7	7	0	0	NA	NA	NA	36	44	169	519	169	115	461	83	0	26	8	0	0.05	0.047
.	19.01.15-21.35.07-1-218919	119	18	18	3	0	1	659	14	14	0	0	NA	NA	NA	40	48	174	517	170	119	458	82	14	56	8	0.08	0.108	0.047
.	19.01.15-21.35.23-1-218939	31	1	1	1	0	1	0	0	0	0	0	NA	NA	NA	4	7	164	493	163	0	0	0	0	0	1	0	0	0.006
.	19.01.15-21.35.23-1-218940	92	13	13	5	0	5	654	12	12	0	0	NA	NA	NA	34	45	172	518	168	116	457	81	21	17	2	0.122	0.033	0.012
.	19.01.15-21.35.27-1-218945	123	4	4	1	0	1	650	3	3	0	0	NA	NA	NA	39	35	168	505	175	115	443	92	7	4	1	0.042	0.008	0.006
.	19.01.15-21.35.27-1-218946	122	8	8	3	0	1	647	7	7	0	0	NA	NA	NA	45	36	171	510	168	118	449	80	12	11	11	0.07	0.022	0.065
.	19.01.15-21.35.28-1-218948	132	10	10	2	0	1	651	8	8	0	0	NA	NA	NA	38	37	170	508	172	118	446	87	5	13	10	0.029	0.026	0.058
.	19.01.15-21.35.29-1-218949	37	1	1	1	0	1	0	0	0	0	0	NA	NA	NA	7	9	164	495	163	0	0	0	1	0	0	0.006	0	0
.	19.01.15-21.35.32-1-218953	65	4	4	2	0	2	640	3	3	0	0	NA	NA	NA	29	33	176	506	164	119	444	77	2	1	5	0.011	0.002	0.03
.	19.01.15-21.35.33-1-218954	165	24	24	9	0	5	669	21	21	0	0	NA	NA	NA	53	54	171	522	174	118	462	89	33	48	13	0.193	0.092	0.075
.	19.01.15-21.35.38-1-218958	31	1	1	0	0	0	0	0	0	0	0	NA	NA	NA	6	8	165	492	164	0	0	0	0	0	0	0	0	0
.	19.01.15-21.35.40-1-218963	60	2	2	2	0	2	298	1	1	0	0	NA	NA	NA	16	10	167	493	163	54	206	38	0	4	2	0	0.008	0.012
.	19.01.15-21.35.46-1-218967	56	2	2	1	0	0	638	1	1	0	0	NA	NA	NA	25	23	167	504	165	112	444	82	2	4	0	0.012	0.008	0
.	19.01.15-21.35.50-1-218968	94	10	10	1	0	1	649	9	9	0	0	NA	NA	NA	33	34	170	509	168	119	447	83	5	12	10	0.029	0.024	0.06
.	19.01.15-21.35.51-1-218969	31	1	1	1	0	1	0	0	0	0	0	NA	NA	NA	9	2	163	488	164	0	0	0	0	2	0	0	0.004	0
.	19.01.15-21.35.52-1-218970	121	7	7	5	0	4	642	6	6	0	0	NA	NA	NA	42	31	167	512	165	112	449	81	4	26	0	0.024	0.051	0
.	19.01.15-21.35.52-1-218971	92	7	7	2	0	2	639	4	4	0	0	NA	NA	NA	40	30	170	503	170	111	445	83	14	6	4	0.082	0.012	0.024
.	19.01.15-21.35.54-1-218973	34	1	1	1	0	1	0	0	0	0	0	NA	NA	NA	13	5	165	490	163	0	0	0	0	0	0	0	0	0
.	19.01.15-21.35.57-1-218974	413	24	24	4	0	2	731	23	23	0	0	NA	NA	NA	146	122	187	553	195	134	494	103	44	30	39	0.235	0.054	0.2
.	19.01.15-21.35.58-1-218975	209	54	54	11	0	8	682	50	50	0	0	NA	NA	NA	60	73	179	533	174	126	468	88	69	88	22	0.385	0.165	0.126
.	19.01.15-21.36.03-1-218977	148	13	13	1	0	1	662	12	12	0	0	NA	NA	NA	45	45	171	520	167	117	462	83	27	17	12	0.158	0.033	0.072
.	19.01.15-21.36.04-1-218978	115	6	6	2	0	1	639	4	4	0	0	NA	NA	NA	37	26	166	510	163	109	453	77	5	7	3	0.03	0.014	0.018
.	19.01.15-21.36.19-1-218994	35	1	1	1	0	1	0	0	0	0	0	NA	NA	NA	13	10	165	495	163	0	0	0	0	1	0	0	0.002	0
.	19.01.15-21.36.22-1-218998	151	12	12	8	0	6	668	11	11	0	0	NA	NA	NA	40	51	175	516	173	124	454	90	39	20	2	0.223	0.039	0.012
.	19.01.15-21.36.22-1-219000	101	12	12	2	0	2	653	10	10	0	0	NA	NA	NA	26	40	166	515	172	113	454	86	16	17	1	0.096	0.033	0.006
.	19.01.15-21.36.23-1-219001	87	3	3	0	0	0	648	2	2	0	0	NA	NA	NA	26	30	175	501	167	120	442	86	0	11	3	0	0.022	0.018
.	19.01.15-21.36.27-1-219010	99	8	8	1	0	0	647	6	6	0	0	NA	NA	NA	35	38	175	507	169	119	447	81	8	15	5	0.046	0.03	0.03
.	19.01.15-21.36.31-1-219015	85	7	7	0	0	0	639	5	5	0	0	NA	NA	NA	27	31	170	505	169	114	441	84	1	13	1	0.006	0.026	0.006
.	19.01.15-21.36.36-1-219017	64	4	4	0	0	0	641	2	2	0	0	NA	NA	NA	31	23	166	505	165	115	447	79	2	14	0	0.012	0.028	0
.	19.01.15-21.36.39-1-219020	173	22	22	6	0	2	670	18	18	0	0	NA	NA	NA	53	60	177	518	178	123	456	91	19	47	30	0.107	0.091	0.169
.	19.01.15-21.36.48-1-219025	128	7	7	4	0	3	648	6	6	0	0	NA	NA	NA	35	35	169	510	169	117	446	85	2	18	5	0.012	0.035	0.03
.	19.01.15-21.36.51-1-219026	114	6	6	1	0	1	647	5	5	0	0	NA	NA	NA	26	26	168	507	164	117	449	81	6	12	5	0.036	0.024	0.03
.	19.01.15-21.36.51-1-219027	128	9	9	1	0	0	652	8	8	0	0	NA	NA	NA	48	44	173	515	169	118	451	83	2	21	17	0.012	0.041	0.101
.	19.01.15-21.36.51-1-219028	28	1	1	1	0	1	0	0	0	0	0	NA	NA	NA	9	9	165	493	164	0	0	0	0	0	1	0	0	0.006
.	19.01.15-21.36.52-1-219029	142	14	14	4	0	4	648	12	12	0	0	NA	NA	NA	41	35	169	513	166	113	454	81	28	37	5	0.166	0.072	0.03
.	19.01.15-21.36.53-1-219030	96	4	4	1	0	1	652	3	3	0	0	NA	NA	NA	23	33	171	506	169	120	449	83	0	0	17	0	0	0.101
.	19.01.15-21.36.59-1-219031	33	1	1	1	0	1	0	0	0	0	0	NA	NA	NA	4	9	166	494	162	0	0	0	0	0	1	0	0	0.006
.	19.01.15-21.37.02-1-219032	122	8	8	1	0	1	651	7	7	0	0	NA	NA	NA	39	33	167	510	169	114	454	83	5	17	5	0.03	0.033	0.03
.	19.01.15-21.37.09-1-219033	59	2	2	0	0	0	97	1	1	0	0	NA	NA	NA	20	14	169	493	165	19	64	14	0	8	0	0	0.016	0
.	19.01.15-21.37.10-1-219035	179	9	9	2	0	1	664	8	8	0	0	NA	NA	NA	57	48	175	517	169	121	457	86	0	12	29	0	0.023	0.172
.	19.01.15-21.37.12-1-219036	32	1	1	0	0	0	0	0	0	0	0	NA	NA	NA	12	8	163	494	164	0	0	0	0	0	2	0	0	0.012
.	19.01.15-21.37.14-1-219053	126	9	9	2	0	1	663	8	8	0	0	NA	NA	NA	46	45	175	512	171	120	455	88	7	40	2	0.04	0.078	0.012
.	19.01.15-21.37.25-1-219059	117	16	16	5	0	5	648	14	14	0	0	NA	NA	NA	37	33	170	510	166	117	448	83	15	29	6	0.088	0.057	0.036
.	19.01.15-21.37.25-1-219060	35	1	1	1	0	1	0	0	0	0	0	NA	NA	NA	11	9	168	491	163	0	0	0	0	0	1	0	0	0.006
.	19.01.15-21.37.25-1-219063	151	6	6	1	0	1	663	5	5	0	0	NA	NA	NA	50	49	169	518	175	114	461	88	7	16	0	0.041	0.031	0
.	19.01.15-21.37.26-1-219064	124	5	5	1	0	1	654	4	4	0	0	NA	NA	NA	39	33	170	502	174	118	445	91	4	15	1	0.024	0.03	0.006
.	19.01.15-21.37.28-1-219066	62	3	3	0	0	0	644	2	2	0	0	NA	NA	NA	23	28	169	503	169	117	444	83	8	5	0	0.047	0.01	0
.	19.01.15-21.37.29-1-219070	152	32	32	9	0	6	647	31	31	0	0	NA	NA	NA	45	31	169	509	166	115	450	82	39	52	3	0.231	0.102	0.018
.	19.01.15-21.37.31-1-219072	180	34	34	15	0	13	659	33	33	0	0	NA	NA	NA	52	48	170	519	172	118	456	85	38	91	13	0.224	0.175	0.076
.	19.01.15-21.37.37-1-219076	59	2	2	0	0	0	52	1	1	0	0	NA	NA	NA	18	10	165	495	163	6	41	5	2	1	0	0.012	0.002	0
.	19.01.15-21.37.43-1-219081	33	1	1	1	0	1	0	0	0	0	0	NA	NA	NA	7	7	167	490	163	0	0	0	1	0	0	0.006	0	0
.	19.01.15-21.37.43-1-219085	113	8	8	0	0	0	638	7	7	0	0	NA	NA	NA	35	27	165	506	169	110	442	86	2	12	1	0.012	0.024	0.006
.	19.01.15-21.37.45-1-219086	124	11	11	3	0	2	641	10	10	0	0	NA	NA	NA	48	35	170	509	169	113	447	81	7	21	8	0.041	0.041	0.047
.	19.01.15-21.37.46-1-219087	185	29	29	13	0	10	686	28	28	0	0	NA	NA	NA	53	70	181	525	177	130	463	93	41	54	21	0.227	0.103	0.119
.	19.01.15-21.37.48-1-219088	117	11	11	5	0	3	660	10	10	0	0	NA	NA	NA	45	42	177	511	167	122	454	84	21	17	12	0.119	0.033	0.072
.	19.01.15-21.37.50-1-219089	122	12	12	5	0	4	654	11	11	0	0	NA	NA	NA	33	39	170	511	171	115	452	87	16	25	10	0.094	0.049	0.058
.	19.01.15-21.37.52-1-219090	152	7	7	2	0	1	647	6	6	0	0	NA	NA	NA	55	33	166	512	168	116	447	84	7	6	6	0.042	0.012	0.036
.	19.01.15-21.38.05-1-219091	120	15	15	2	0	1	644	14	14	0	0	NA	NA	NA	45	31	169	509	166	116	447	81	27	35	6	0.16	0.069	0.036
.	19.01.15-21.38.09-1-219092	205	15	15	3	0	2	669	13	13	0	0	NA	NA	NA	59	56	169	519	181	115	457	97	16	21	9	0.095	0.04	0.05
.	19.01.15-21.38.12-1-219093	147	10	10	2	0	2	659	8	8	0	0	NA	NA	NA	46	45	172	513	173	120	450	89	0	22	9	0	0.043	0.052
.	19.01.15-21.38.20-1-219112	128	11	11	3	0	1	648	9	9	0	0	NA	NA	NA	34	33	167	512	167	115	452	81	18	18	0	0.108	0.035	0
.	19.01.15-21.38.24-1-219117	88	4	4	2	0	0	649	2	2	0	0	NA	NA	NA	32	29	173	504	165	120	448	81	15	14	0	0.087	0.028	0
.	19.01.15-21.38.26-1-219125	92	7	7	3	0	2	642	6	6	0	0	NA	NA	NA	34	28	168	504	169	115	443	84	4	15	2	0.024	0.03	0.012
.	19.01.15-21.38.29-1-219130	91	7	7	5	0	5	640	6	6	0	0	NA	NA	NA	26	26	169	500	170	113	442	85	4	18	5	0.024	0.036	0.029
.	19.01.15-21.38.53-1-219140	122	16	16	2	0	2	647	15	15	0	0	NA	NA	NA	35	37	174	509	167	116	448	83	11	24	3	0.063	0.047	0.018
.	19.01.15-21.38.55-1-219141	61	2	2	0	0	0	401	1	1	0	0	NA	NA	NA	20	16	166	497	166	67	282	52	0	5	0	0	0.01	0
.	19.01.15-21.38.56-1-219142	58	2	2	0	0	0	639	1	1	0	0	NA	NA	NA	23	23	165	502	169	110	445	84	4	0	0	0.024	0	0
.	19.01.15-21.38.56-1-219143	67	3	3	0	0	0	641	1	1	0	0	NA	NA	NA	22	24	167	500	170	115	440	86	0	7	0	0	0.014	0
.	19.01.15-21.39.01-1-219144	64	2	2	0	0	0	635	1	1	0	0	NA	NA	NA	24	19	168	497	167	115	440	80	0	7	0	0	0.014	0
.	19.01.15-21.39.02-1-219145	59	2	2	0	0	0	149	0	0	0	0	NA	NA	NA	12	19	168	499	165	25	105	19	1	1	0	0.006	0.002	0
.	19.01.15-21.39.04-1-219146	57	2	2	1	0	1	634	1	1	0	0	NA	NA	NA	17	16	165	500	164	114	439	81	2	2	0	0.012	0.004	0
.	19.01.15-21.39.06-1-219147	116	9	9	2	0	2	664	8	8	0	0	NA	NA	NA	43	48	169	523	169	116	465	83	11	16	3	0.065	0.031	0.018
.	19.01.15-21.39.07-1-219148	96	21	21	2	0	2	648	19	19	0	0	NA	NA	NA	31	37	173	507	170	118	444	86	8	40	7	0.046	0.079	0.041
.	19.01.15-21.39.11-1-219149	208	16	16	2	0	2	684	13	13	0	0	NA	NA	NA	55	68	176	528	177	123	469	92	35	28	12	0.199	0.053	0.068
.	19.01.15-21.39.11-1-219150	94	7	7	1	0	1	656	6	6	0	0	NA	NA	NA	34	37	168	512	170	118	454	84	4	15	0	0.024	0.029	0
.	19.01.15-21.39.12-1-219151	92	4	4	1	0	1	634	3	3	0	0	NA	NA	NA	22	18	167	499	165	116	439	79	3	9	0	0.018	0.018	0
.	19.01.15-21.39.16-1-219167	109	7	7	4	0	3	650	3	3	0	0	NA	NA	NA	49	35	174	507	167	120	447	83	3	22	6	0.017	0.043	0.036
.	19.01.15-21.39.19-1-219168	242	23	23	4	0	4	679	21	21	0	0	NA	NA	NA	65	65	174	524	180	121	465	93	54	33	21	0.31	0.063	0.117
.	19.01.15-21.39.23-1-219173	118	10	10	1	0	1	654	8	8	0	0	NA	NA	NA	28	39	175	507	170	120	449	85	5	16	2	0.029	0.032	0.012
.	19.01.15-21.39.28-1-219178	174	22	22	7	0	6	652	21	21	0	0	NA	NA	NA	53	38	168	514	169	115	452	85	45	31	14	0.268	0.06	0.083
.	19.01.15-21.39.31-1-219183	90	4	4	0	0	0	635	3	3	0	0	NA	NA	NA	15	14	165	498	164	113	440	82	4	4	1	0.024	0.008	0.006
.	19.01.15-21.39.31-1-219184	62	3	3	0	0	0	656	1	1	0	0	NA	NA	NA	26	46	173	517	169	117	454	85	3	2	0	0.017	0.004	0
.	19.01.15-21.39.39-1-219189	122	10	10	2	0	2	658	9	9	0	0	NA	NA	NA	48	49	171	523	168	116	461	81	5	32	12	0.029	0.061	0.071
.	19.01.15-21.39.40-1-219191	121	10	10	2	0	2	644	9	9	0	0	NA	NA	NA	53	31	168	508	168	114	447	83	12	19	0	0.071	0.037	0
.	19.01.15-21.39.45-1-219199	65	2	2	0	0	0	637	1	1	0	0	NA	NA	NA	13	19	167	502	163	115	442	80	3	3	0	0.018	0.006	0
.	19.01.15-21.39.48-1-219200	36	1	1	0	0	0	0	0	0	0	0	NA	NA	NA	12	9	166	492	164	0	0	0	0	0	1	0	0	0.006
.	19.01.15-21.39.49-1-219201	114	6	6	1	0	1	648	5	5	0	0	NA	NA	NA	24	30	169	503	171	116	448	84	0	9	9	0	0.018	0.053
.	19.01.15-21.39.52-1-219202	88	6	6	1	0	1	645	5	5	0	0	NA	NA	NA	38	27	169	504	167	118	441	86	6	7	0	0.036	0.014	0
.	19.01.15-21.39.56-1-219203	167	10	10	1	0	1	678	9	9	0	0	NA	NA	NA	42	61	183	515	176	128	460	90	14	8	4	0.077	0.016	0.023
.	19.01.15-21.40.03-1-219208	29	1	1	0	0	0	0	0	0	0	0	NA	NA	NA	7	6	164	492	163	0	0	0	1	0	0	0.006	0	0
.	19.01.15-21.40.05-1-219209	152	22	22	2	0	2	649	15	15	0	0	NA	NA	NA	40	37	168	510	172	116	449	84	2	34	6	0.012	0.067	0.035
.	19.01.15-21.40.05-1-219210	59	2	2	0	0	0	303	1	1	0	0	NA	NA	NA	14	13	166	498	162	53	215	35	1	0	1	0.006	0	0.006
.	19.01.15-21.40.09-1-219211	92	13	13	2	0	1	633	12	12	0	0	NA	NA	NA	31	24	166	504	167	111	443	79	11	35	2	0.066	0.069	0.012
.	19.01.15-21.40.11-1-219212	127	6	6	1	0	1	645	5	5	0	0	NA	NA	NA	38	32	168	511	166	116	446	83	7	12	0	0.042	0.023	0
.	19.01.15-21.40.12-1-219213	237	17	17	3	0	2	669	16	16	0	0	NA	NA	NA	63	55	173	519	176	120	462	87	28	36	12	0.162	0.069	0.068
.	19.01.15-21.40.13-1-219218	115	4	4	0	0	0	649	3	3	0	0	NA	NA	NA	30	34	171	504	172	118	445	86	2	0	7	0.012	0	0.041
.	19.01.15-21.40.14-1-219234	154	13	13	8	0	7	671	12	12	0	0	NA	NA	NA	42	55	173	521	174	121	463	87	8	37	7	0.046	0.071	0.04
.	19.01.15-21.40.16-1-219235	179	10	10	3	0	3	662	9	9	0	0	NA	NA	NA	52	48	175	516	170	120	458	84	5	20	0	0.029	0.039	0
.	19.01.15-21.40.19-1-219237	122	12	12	5	0	3	646	11	11	0	0	NA	NA	NA	40	32	167	511	167	114	448	84	17	20	6	0.102	0.039	0.036
.	19.01.15-21.40.31-1-219253	226	23	23	5	0	5	675	20	20	0	0	NA	NA	NA	56	63	174	532	170	119	470	86	29	64	9	0.167	0.12	0.053
.	19.01.15-21.40.32-1-219254	150	21	21	6	0	2	657	15	15	0	0	NA	NA	NA	48	45	168	518	172	114	456	87	35	30	12	0.208	0.058	0.07
.	19.01.15-21.40.38-1-219258	111	14	14	3	0	3	659	12	12	0	0	NA	NA	NA	27	38	176	510	165	123	453	83	27	23	3	0.153	0.045	0.018
.	19.01.15-21.40.42-1-219260	265	36	36	21	0	12	706	33	33	0	0	NA	NA	NA	81	86	180	543	176	126	487	93	39	80	21	0.217	0.147	0.119
.	19.01.15-21.40.44-1-219264	88	4	4	0	0	0	637	3	3	0	0	NA	NA	NA	24	20	165	501	167	111	442	84	0	5	2	0	0.01	0.012
.	19.01.15-21.40.45-1-219265	113	10	10	1	0	1	643	8	8	0	0	NA	NA	NA	34	25	169	500	169	115	444	84	1	19	3	0.006	0.038	0.018
.	19.01.15-21.40.54-1-219267	93	8	8	2	0	2	653	7	7	0	0	NA	NA	NA	34	37	168	513	169	115	451	87	21	16	11	0.125	0.031	0.065
.	19.01.15-21.40.56-1-219268	89	4	4	1	0	1	643	2	2	0	0	NA	NA	NA	29	26	171	504	164	117	446	80	2	10	2	0.012	0.02	0.012
.	19.01.15-21.41.00-1-219270	93	6	6	4	0	4	650	5	5	0	0	NA	NA	NA	27	32	170	507	168	119	448	83	8	8	0	0.047	0.016	0
.	19.01.15-21.41.06-1-219271	60	2	2	1	0	1	644	1	1	0	0	NA	NA	NA	24	23	166	503	167	115	447	82	6	2	0	0.036	0.004	0
.	19.01.15-21.41.08-1-219272	32	1	1	0	0	0	0	0	0	0	0	NA	NA	NA	8	9	168	492	162	0	0	0	0	1	0	0	0.002	0
.	19.01.15-21.41.08-1-219273	98	8	8	1	0	1	649	7	7	0	0	NA	NA	NA	27	33	172	505	169	116	447	86	0	26	0	0	0.051	0
.	19.01.15-21.41.10-1-219274	98	9	9	4	0	2	642	5	5	0	0	NA	NA	NA	38	23	172	499	165	117	443	82	11	10	1	0.064	0.02	0.006
.	19.01.15-21.41.13-1-219275	121	10	10	2	0	2	652	8	8	0	0	NA	NA	NA	47	42	176	511	168	120	452	80	8	14	11	0.045	0.027	0.065
.	19.01.15-21.41.17-1-219291	146	13	13	6	0	2	668	12	12	0	0	NA	NA	NA	38	53	174	515	177	119	457	92	2	19	23	0.011	0.037	0.13
.	19.01.15-21.41.19-1-219292	63	3	3	1	0	0	633	1	1	0	0	NA	NA	NA	25	14	167	494	166	116	436	81	0	6	3	0	0.012	0.018
.	19.01.15-21.41.19-1-219293	64	3	3	1	0	1	652	2	2	0	0	NA	NA	NA	17	29	168	506	168	118	449	85	12	0	0	0.071	0	0
.	19.01.15-21.41.21-1-219296	63	2	2	0	0	0	638	1	1	0	0	NA	NA	NA	26	23	168	500	168	115	440	83	0	0	3	0	0	0.018
.	19.01.15-21.41.28-1-219304	32	1	1	0	0	0	0	0	0	0	0	NA	NA	NA	9	8	163	495	163	0	0	0	4	0	0	0.025	0	0
.	19.01.15-21.41.32-1-219308	90	14	14	6	0	5	653	11	11	0	0	NA	NA	NA	44	43	172	511	173	116	450	87	8	27	20	0.047	0.053	0.116
.	19.01.15-21.41.33-1-219309	34	1	1	0	0	0	0	0	0	0	0	NA	NA	NA	7	13	163	499	164	0	0	0	4	0	0	0.025	0	0
.	19.01.15-21.41.36-1-219312	87	5	5	0	0	0	639	2	2	0	0	NA	NA	NA	34	30	167	506	170	111	445	83	0	9	2	0	0.018	0.012
.	19.01.15-21.41.36-1-219313	205	21	21	3	0	1	683	19	19	0	0	NA	NA	NA	61	68	174	529	178	122	471	90	21	31	24	0.121	0.059	0.135
.	19.01.15-21.41.36-1-219314	174	27	27	12	0	9	656	25	25	0	0	NA	NA	NA	69	49	172	520	170	118	454	84	34	54	24	0.198	0.104	0.141
.	19.01.15-21.41.36-1-219315	32	1	1	0	0	0	0	0	0	0	0	NA	NA	NA	9	5	164	491	163	0	0	0	0	2	0	0	0.004	0
.	19.01.15-21.41.38-1-219316	181	14	14	5	0	4	686	11	11	0	0	NA	NA	NA	61	75	176	536	176	120	475	91	19	24	16	0.108	0.045	0.091
.	19.01.15-21.41.39-1-219319	203	23	23	8	0	5	664	20	20	0	0	NA	NA	NA	67	57	176	521	173	118	460	86	30	52	28	0.17	0.1	0.162
.	19.01.15-21.41.46-1-219326	118	6	6	2	0	1	651	5	5	0	0	NA	NA	NA	50	42	168	519	168	114	452	85	8	9	4	0.048	0.017	0.024
.	19.01.15-21.41.46-1-219327	65	2	2	2	0	1	638	1	1	0	0	NA	NA	NA	19	22	169	502	164	113	445	80	0	6	0	0	0.012	0
.	19.01.15-21.41.55-1-219328	60	2	2	0	0	0	644	1	1	0	0	NA	NA	NA	26	28	166	510	165	110	453	81	1	0	3	0.006	0	0.018
.	19.01.15-21.42.01-1-219329	90	4	4	1	0	1	647	3	3	0	0	NA	NA	NA	38	32	169	505	171	111	447	89	0	7	3	0	0.014	0.018
.	19.01.15-21.42.06-1-219330	64	2	2	1	0	1	400	1	1	0	0	NA	NA	NA	18	20	169	501	163	69	280	51	0	1	2	0	0.002	0.012
.	19.01.15-21.42.09-1-219331	63	4	4	1	0	1	644	2	2	0	0	NA	NA	NA	23	25	167	504	167	114	445	85	0	19	0	0	0.038	0
.	19.01.15-21.42.16-1-219353	147	10	10	3	0	2	666	8	8	0	0	NA	NA	NA	45	49	172	516	174	119	457	90	17	15	1	0.099	0.029	0.006
.	19.01.15-21.42.16-1-219354	122	16	16	2	0	1	662	13	13	0	0	NA	NA	NA	42	45	172	519	167	118	458	86	14	27	7	0.081	0.052	0.042
.	19.01.15-21.42.22-1-219362	183	13	13	6	0	5	662	11	11	0	0	NA	NA	NA	61	50	173	519	171	118	459	85	9	23	11	0.052	0.044	0.064
.	19.01.15-21.42.23-1-219364	91	6	6	1	0	0	649	5	5	0	0	NA	NA	NA	29	32	168	507	170	115	449	85	7	9	4	0.042	0.018	0.024
.	19.01.15-21.42.27-1-219373	121	17	17	6	0	4	659	16	16	0	0	NA	NA	NA	48	46	177	512	170	123	450	86	13	32	8	0.073	0.062	0.047
.	19.01.15-21.42.27-1-219374	142	8	8	3	0	2	674	7	7	0	0	NA	NA	NA	45	57	176	521	173	122	464	88	7	1	10	0.04	0.002	0.058
.	19.01.15-21.42.27-1-219375	35	1	1	0	0	0	0	0	0	0	0	NA	NA	NA	10	9	164	494	164	0	0	0	1	0	0	0.006	0	0
.	19.01.15-21.42.30-1-219379	125	18	18	5	0	5	663	16	16	0	0	NA	NA	NA	45	51	173	520	171	118	458	87	29	23	10	0.168	0.044	0.058
.	19.01.15-21.42.33-1-219381	124	15	15	3	0	2	655	10	10	0	0	NA	NA	NA	30	35	167	507	174	116	451	88	4	31	12	0.024	0.061	0.069
.	19.01.15-21.42.43-1-219389	208	29	29	3	0	1	671	23	23	0	0	NA	NA	NA	63	65	174	528	176	117	465	89	36	51	20	0.207	0.097	0.114
.	19.01.15-21.42.45-1-219390	35	1	1	0	0	0	0	0	0	0	0	NA	NA	NA	10	13	165	496	165	0	0	0	0	2	0	0	0.004	0
.	19.01.15-21.42.49-1-219391	118	16	16	8	0	7	647	14	14	0	0	NA	NA	NA	44	40	168	512	173	114	447	86	0	49	4	0	0.096	0.023
.	19.01.15-21.42.51-1-219392	35	1	1	1	0	1	0	0	0	0	0	NA	NA	NA	8	14	166	497	164	0	0	0	0	1	0	0	0.002	0
.	19.01.15-21.42.51-1-219393	122	16	16	7	0	5	655	15	15	0	0	NA	NA	NA	43	37	168	510	172	114	453	88	36	23	16	0.214	0.045	0.093
.	19.01.15-21.42.52-1-219394	33	1	1	0	0	0	0	0	0	0	0	NA	NA	NA	7	8	166	490	165	0	0	0	0	0	0	0	0	0
.	19.01.15-21.42.53-1-219395	68	3	3	1	0	1	637	2	2	0	0	NA	NA	NA	24	22	169	501	165	117	444	76	12	2	0	0.071	0.004	0
.	19.01.15-21.42.55-1-219396	63	3	3	0	0	0	637	2	2	0	0	NA	NA	NA	25	28	169	506	166	116	443	78	0	6	2	0	0.012	0.012
.	19.01.15-21.43.00-1-219397	123	12	12	3	0	3	656	10	10	0	0	NA	NA	NA	37	38	171	513	167	119	455	82	2	16	15	0.012	0.031	0.09
.	19.01.15-21.43.04-1-219398	55	2	2	1	0	1	201	1	1	0	0	NA	NA	NA	11	14	167	496	164	35	140	26	2	0	0	0.012	0	0
.	19.01.15-21.43.07-1-219399	140	9	9	0	0	0	654	8	8	0	0	NA	NA	NA	48	46	169	519	171	116	452	86	4	28	2	0.024	0.054	0.012
.	19.01.15-21.43.10-1-219400	60	2	2	1	0	0	634	1	1	0	0	NA	NA	NA	31	21	164	504	166	113	438	83	2	2	0	0.012	0.004	0
.	19.01.15-21.43.11-1-219401	115	10	10	0	0	0	649	8	8	0	0	NA	NA	NA	36	29	165	507	170	113	452	84	8	3	8	0.048	0.006	0.047
.	19.01.15-21.43.18-1-219417	94	5	5	0	0	0	637	4	4	0	0	NA	NA	NA	42	31	168	507	169	112	442	83	1	15	6	0.006	0.03	0.036
.	19.01.15-21.43.19-1-219418	121	10	10	4	0	3	667	8	8	0	0	NA	NA	NA	32	46	168	518	173	117	463	87	6	8	9	0.036	0.015	0.052
.	19.01.15-21.43.24-1-219424	150	32	32	10	0	10	645	29	29	0	0	NA	NA	NA	51	44	173	517	167	114	449	82	57	60	20	0.329	0.116	0.12
.	19.01.15-21.43.25-1-219427	37	1	1	1	0	1	0	0	0	0	0	NA	NA	NA	8	14	166	496	165	0	0	0	0	0	0	0	0	0
.	19.01.15-21.43.28-1-219431	57	2	2	1	0	1	247	1	1	0	0	NA	NA	NA	14	20	168	495	170	51	163	33	0	0	4	0	0	0.024
.	19.01.15-21.43.28-1-219432	117	9	9	2	0	1	670	8	8	0	0	NA	NA	NA	39	51	176	520	168	120	465	85	35	6	10	0.199	0.012	0.06
.	19.01.15-21.43.34-1-219437	124	6	6	0	0	0	659	5	5	0	0	NA	NA	NA	36	41	170	515	169	120	457	82	5	16	3	0.029	0.031	0.018
.	19.01.15-21.43.37-1-219440	115	4	4	1	0	1	669	3	3	0	0	NA	NA	NA	41	52	172	520	173	121	462	86	2	7	6	0.012	0.013	0.035
.	19.01.15-21.43.38-1-219442	65	2	2	1	0	1	638	1	1	0	0	NA	NA	NA	26	22	172	499	164	118	439	81	0	11	0	0	0.022	0
.	19.01.15-21.43.39-1-219444	118	6	6	0	0	0	650	5	5	0	0	NA	NA	NA	40	38	171	514	166	114	453	83	1	11	0	0.006	0.021	0
.	19.01.15-21.43.42-1-219445	258	20	20	3	0	3	692	15	15	0	0	NA	NA	NA	90	76	174	536	179	120	477	95	35	3	25	0.201	0.006	0.14
.	19.01.15-21.43.48-1-219452	62	2	2	1	0	1	647	1	1	0	0	NA	NA	NA	29	31	171	507	166	116	449	82	0	3	3	0	0.006	0.018
.	19.01.15-21.43.54-1-219453	150	20	20	6	0	3	659	17	17	0	0	NA	NA	NA	35	40	170	516	167	117	455	87	28	28	22	0.165	0.054	0.132
.	19.01.15-21.43.56-1-219454	125	12	12	0	0	0	651	9	9	0	0	NA	NA	NA	39	36	169	510	170	114	451	86	11	38	0	0.065	0.075	0
.	19.01.15-21.43.57-1-219455	120	12	12	4	0	4	638	10	10	0	0	NA	NA	NA	43	26	170	501	168	117	438	83	1	23	1	0.006	0.046	0.006
.	19.01.15-21.43.57-1-219456	139	13	13	4	0	4	650	11	11	0	0	NA	NA	NA	46	35	172	506	170	119	445	86	18	16	7	0.105	0.032	0.041
.	19.01.15-21.44.02-1-219457	65	3	3	1	0	1	640	2	2	0	0	NA	NA	NA	24	20	167	498	168	114	441	85	0	7	3	0	0.014	0.018
.	19.01.15-21.44.06-1-219458	158	32	32	10	0	7	670	29	29	0	0	NA	NA	NA	45	58	176	519	176	121	459	90	37	58	27	0.21	0.112	0.153
.	19.01.15-21.44.19-1-219474	62	3	3	0	0	0	399	2	2	0	0	NA	NA	NA	20	18	166	501	164	73	274	52	0	5	0	0	0.01	0
.	19.01.15-21.44.21-1-219477	178	14	14	6	0	4	661	11	11	0	0	NA	NA	NA	51	50	173	513	177	119	452	90	15	31	20	0.087	0.06	0.113
.	19.01.15-21.44.21-1-219478	94	6	6	5	0	4	640	5	5	0	0	NA	NA	NA	37	31	168	508	168	114	444	82	8	6	12	0.048	0.012	0.071
.	19.01.15-21.44.25-1-219483	116	4	4	0	0	0	640	3	3	0	0	NA	NA	NA	36	27	166	507	167	113	442	85	3	7	0	0.018	0.014	0
.	19.01.15-21.44.28-1-219491	155	32	32	8	0	3	666	30	30	0	0	NA	NA	NA	46	54	172	517	178	118	454	94	20	67	26	0.116	0.13	0.146
.	19.01.15-21.44.32-1-219495	156	24	24	7	0	5	643	21	21	0	0	NA	NA	NA	45	28	168	509	164	115	449	79	4	59	11	0.024	0.116	0.067
.	19.01.15-21.44.34-1-219496	204	26	26	12	0	8	677	24	24	0	0	NA	NA	NA	75	61	179	519	176	124	462	91	48	66	20	0.268	0.127	0.114
.	19.01.15-21.44.35-1-219498	205	17	17	9	0	6	689	13	13	0	0	NA	NA	NA	67	72	172	534	179	119	477	93	18	54	13	0.105	0.101	0.073
.	19.01.15-21.44.44-1-219507	93	14	14	5	0	3	644	11	11	0	0	NA	NA	NA	34	26	166	503	170	115	445	84	3	34	3	0.018	0.068	0.018
.	19.01.15-21.44.46-1-219508	147	9	9	2	0	2	647	6	6	0	0	NA	NA	NA	46	35	169	508	171	113	448	86	4	16	3	0.024	0.031	0.018
.	19.01.15-21.44.55-1-219509	180	13	13	4	0	4	670	9	9	0	0	NA	NA	NA	62	62	177	516	182	122	456	92	24	17	4	0.136	0.033	0.022
.	19.01.15-21.44.58-1-219510	153	27	27	9	0	8	654	25	25	0	0	NA	NA	NA	50	38	170	507	174	120	447	87	20	62	13	0.118	0.122	0.075
.	19.01.15-21.45.07-1-219511	68	3	3	0	0	0	600	2	2	0	0	NA	NA	NA	16	28	167	506	168	106	414	80	1	7	0	0.006	0.014	0
.	19.01.15-21.45.10-1-219512	65	4	4	1	0	1	634	3	3	0	0	NA	NA	NA	28	18	164	503	164	111	443	80	2	5	0	0.012	0.01	0
.	19.01.15-21.45.15-1-219528	93	14	14	3	0	3	648	10	10	0	0	NA	NA	NA	31	31	166	504	174	115	447	86	1	22	8	0.006	0.044	0.046
.	19.01.15-21.45.17-1-219529	59	3	3	3	0	1	639	2	2	0	0	NA	NA	NA	24	23	168	501	167	114	443	82	0	9	0	0	0.018	0
.	19.01.15-21.45.20-1-219532	63	2	2	0	0	0	198	1	1	0	0	NA	NA	NA	15	18	168	499	164	40	134	24	0	0	3	0	0	0.018
.	19.01.15-21.45.22-1-219534	185	34	34	11	0	6	668	30	30	0	0	NA	NA	NA	52	53	177	517	172	121	461	86	46	82	13	0.26	0.159	0.076
.	19.01.15-21.45.22-1-219535	62	3	3	0	0	0	639	2	2	0	0	NA	NA	NA	26	23	171	500	165	115	444	80	4	6	0	0.023	0.012	0
.	19.01.15-21.45.22-1-219536	142	8	8	3	0	2	657	7	7	0	0	NA	NA	NA	52	47	176	515	169	120	452	85	4	13	12	0.023	0.025	0.071
.	19.01.15-21.45.26-1-219541	125	11	11	4	0	3	648	10	10	0	0	NA	NA	NA	42	35	174	506	168	118	445	85	9	23	5	0.052	0.045	0.03
.	19.01.15-21.45.31-1-219547	65	2	2	1	0	1	645	1	1	0	0	NA	NA	NA	21	28	166	507	168	114	448	83	0	1	3	0	0.002	0.018
.	19.01.15-21.45.34-1-219548	87	4	4	0	0	0	637	2	2	0	0	NA	NA	NA	16	19	165	501	166	113	444	80	0	4	3	0	0.008	0.018
.	19.01.15-21.45.37-1-219552	116	6	6	1	0	0	652	5	5	0	0	NA	NA	NA	34	41	172	514	168	120	448	84	7	8	7	0.041	0.016	0.042
.	19.01.15-21.45.43-1-219554	121	7	7	0	0	0	663	5	5	0	0	NA	NA	NA	40	50	174	519	170	119	459	85	8	2	5	0.046	0.004	0.029
.	19.01.15-21.45.44-1-219558	85	4	4	2	0	2	638	2	2	0	0	NA	NA	NA	36	27	167	504	169	114	442	82	0	2	8	0	0.004	0.047
.	19.01.15-21.45.45-1-219562	96	3	3	0	0	0	651	2	2	0	0	NA	NA	NA	28	34	171	508	168	118	452	81	1	10	0	0.006	0.02	0
.	19.01.15-21.45.47-1-219563	91	4	4	1	0	1	634	3	3	0	0	NA	NA	NA	25	22	169	500	166	117	437	80	4	1	2	0.024	0.002	0.012
.	19.01.15-21.45.51-1-219564	123	12	12	3	0	2	667	11	11	0	0	NA	NA	NA	40	52	177	515	173	121	456	90	5	18	15	0.028	0.035	0.087
.	19.01.15-21.45.51-1-219565	148	18	18	6	0	5	670	16	16	0	0	NA	NA	NA	49	54	169	519	179	118	461	91	15	23	16	0.089	0.044	0.089
.	19.01.15-21.45.56-1-219567	60	2	2	0	0	0	628	1	1	0	0	NA	NA	NA	32	22	166	501	168	110	435	83	0	6	0	0	0.012	0
.	19.01.15-21.46.01-1-219569	63	7	7	0	0	0	643	6	6	0	0	NA	NA	NA	21	23	169	499	168	116	439	88	7	8	0	0.041	0.016	0
.	19.01.15-21.46.02-1-219570	36	1	1	0	0	0	0	0	0	0	0	NA	NA	NA	7	6	164	492	163	0	0	0	0	0	0	0	0	0
.	19.01.15-21.46.06-1-219571	63	4	4	0	0	0	545	2	2	0	0	NA	NA	NA	21	23	167	503	166	99	376	70	0	5	1	0	0.01	0.006
.	19.01.15-21.46.06-1-219572	118	10	10	1	0	1	654	8	8	0	0	NA	NA	NA	30	34	167	514	166	116	455	83	10	24	0	0.06	0.047	0
.	19.01.15-21.46.08-1-219573	116	7	7	1	0	1	643	3	3	0	0	NA	NA	NA	34	29	169	506	167	112	450	81	3	5	10	0.018	0.01	0.06
.	19.01.15-21.46.12-1-219574	152	9	9	2	0	1	657	6	6	0	0	NA	NA	NA	63	47	169	523	168	116	460	81	6	16	5	0.036	0.031	0.03
.	19.01.15-21.46.15-1-219590	119	7	7	1	0	1	660	6	6	0	0	NA	NA	NA	41	46	178	505	176	126	447	87	2	26	2	0.011	0.051	0.011
.	19.01.15-21.46.17-1-219591	33	1	1	0	0	0	0	0	0	0	0	NA	NA	NA	9	9	166	493	163	0	0	0	0	0	1	0	0	0.006
.	19.01.15-21.46.19-1-219592	130	8	8	4	0	4	658	7	7	0	0	NA	NA	NA	48	47	173	518	169	117	456	85	9	19	2	0.052	0.037	0.012
.	19.01.15-21.46.20-1-219594	119	10	10	3	0	3	657	8	8	0	0	NA	NA	NA	37	44	173	516	168	119	453	85	1	27	6	0.006	0.052	0.036
.	19.01.15-21.46.21-1-219596	166	11	11	3	0	3	679	9	9	0	0	NA	NA	NA	39	59	181	518	173	126	464	89	15	23	3	0.083	0.044	0.017
.	19.01.15-21.46.23-1-219600	85	4	4	2	0	2	650	3	3	0	0	NA	NA	NA	35	32	170	508	167	114	453	83	3	13	2	0.018	0.026	0.012
.	19.01.15-21.46.27-1-219603	131	19	19	6	0	3	639	17	17	0	0	NA	NA	NA	35	27	168	501	171	116	436	87	9	34	11	0.054	0.068	0.064
.	19.01.15-21.46.37-1-219615	31	1	1	0	0	0	0	0	0	0	0	NA	NA	NA	5	9	164	495	163	0	0	0	0	0	0	0	0	0
.	19.01.15-21.46.38-1-219617	184	22	22	3	0	2	675	20	20	0	0	NA	NA	NA	63	61	176	521	177	120	463	92	54	36	16	0.307	0.069	0.09
.	19.01.15-21.46.39-1-219619	233	27	27	8	0	7	670	22	22	0	0	NA	NA	NA	75	68	172	528	181	118	461	91	37	41	13	0.215	0.078	0.072
.	19.01.15-21.46.40-1-219620	179	11	11	1	0	0	672	8	8	0	0	NA	NA	NA	61	65	177	528	173	121	463	88	20	19	13	0.113	0.036	0.075
.	19.01.15-21.46.44-1-219624	212	12	12	5	0	4	685	11	11	0	0	NA	NA	NA	66	68	174	535	172	120	475	90	19	26	11	0.109	0.049	0.064
.	19.01.15-21.46.45-1-219625	65	3	3	1	0	0	640	2	2	0	0	NA	NA	NA	32	24	166	501	170	112	444	84	0	7	0	0	0.014	0
.	19.01.15-21.46.50-1-219626	33	1	1	0	0	0	0	0	0	0	0	NA	NA	NA	6	10	167	494	162	0	0	0	0	3	0	0	0.006	0
.	19.01.15-21.46.53-1-219627	151	11	11	3	0	2	668	10	10	0	0	NA	NA	NA	54	52	172	522	171	120	459	89	3	26	2	0.017	0.05	0.012
.	19.01.15-21.46.55-1-219628	208	16	16	3	0	3	670	14	14	0	0	NA	NA	NA	76	64	183	523	171	128	457	85	14	30	19	0.077	0.057	0.111
.	19.01.15-21.47.00-1-219629	58	2	2	0	0	0	643	1	1	0	0	NA	NA	NA	18	28	168	503	170	115	445	83	0	0	8	0	0	0.047
.	19.01.15-21.47.04-1-219630	184	18	18	9	0	7	660	15	15	0	0	NA	NA	NA	60	48	180	514	167	126	450	84	50	37	7	0.278	0.072	0.042
.	19.01.15-21.47.08-1-219631	63	6	6	3	0	1	634	5	5	0	0	NA	NA	NA	25	23	168	502	166	114	441	79	15	7	10	0.089	0.014	0.06
.	19.01.15-21.47.13-1-219633	93	6	6	2	0	1	643	4	4	0	0	NA	NA	NA	40	27	166	506	168	113	447	83	8	13	0	0.048	0.026	0
.	19.01.15-21.47.16-1-219650	228	29	29	9	0	6	678	26	26	0	0	NA	NA	NA	64	66	178	530	171	126	465	87	42	67	20	0.236	0.126	0.117
.	19.01.15-21.47.20-1-219652	119	11	11	8	0	4	648	9	9	0	0	NA	NA	NA	48	40	171	512	170	116	446	86	2	41	12	0.012	0.08	0.071
.	19.01.15-21.47.24-1-219657	158	14	14	2	0	2	665	13	13	0	0	NA	NA	NA	41	42	173	512	170	122	455	88	7	15	10	0.04	0.029	0.059
.	19.01.15-21.47.26-1-219660	62	2	2	1	0	1	298	1	1	0	0	NA	NA	NA	15	15	166	497	165	48	206	44	3	2	0	0.018	0.004	0
.	19.01.15-21.47.29-1-219664	151	38	38	16	0	11	657	34	34	0	0	NA	NA	NA	50	45	170	520	168	116	457	84	46	59	31	0.271	0.113	0.185
.	19.01.15-21.47.31-1-219667	146	14	14	6	0	5	652	12	12	0	0	NA	NA	NA	35	41	176	507	171	121	445	86	14	23	10	0.08	0.045	0.058
.	19.01.15-21.47.32-1-219668	139	9	9	5	0	5	665	8	8	0	0	NA	NA	NA	55	49	173	513	176	123	453	89	15	8	10	0.087	0.016	0.057
.	19.01.15-21.47.37-1-219671	62	4	4	1	0	1	648	3	3	0	0	NA	NA	NA	21	30	172	504	167	120	447	81	0	11	0	0	0.022	0
.	19.01.15-21.47.40-1-219674	90	4	4	1	0	0	653	3	3	0	0	NA	NA	NA	22	35	172	508	168	119	451	83	7	15	6	0.041	0.03	0.036
.	19.01.15-21.47.46-1-219681	146	34	34	9	0	6	658	30	30	0	0	NA	NA	NA	52	48	174	517	170	118	454	86	24	53	31	0.138	0.103	0.182
.	19.01.15-21.47.49-1-219682	60	2	2	0	0	0	639	1	1	0	0	NA	NA	NA	21	23	169	503	164	114	442	83	2	0	3	0.012	0	0.018
.	19.01.15-21.47.54-1-219683	57	2	2	1	0	0	636	1	1	0	0	NA	NA	NA	17	17	166	498	166	113	440	83	0	2	0	0	0.004	0
.	19.01.15-21.47.57-1-219684	63	2	2	0	0	0	249	0	0	0	0	NA	NA	NA	19	15	163	500	165	42	174	33	0	2	1	0	0.004	0.006
.	19.01.15-21.47.59-1-219685	31	1	1	0	0	0	0	0	0	0	0	NA	NA	NA	6	6	163	492	164	0	0	0	0	0	1	0	0	0.006
.	19.01.15-21.48.01-1-219686	145	8	8	4	0	2	649	7	7	0	0	NA	NA	NA	52	31	169	507	168	115	446	88	11	30	6	0.065	0.059	0.036
.	19.01.15-21.48.01-1-219687	91	7	7	3	0	2	642	6	6	0	0	NA	NA	NA	38	33	168	510	168	113	448	81	0	17	6	0	0.033	0.036
.	19.01.15-21.48.03-1-219688	121	11	11	3	0	2	646	10	10	0	0	NA	NA	NA	55	38	174	505	172	119	440	87	11	14	10	0.063	0.028	0.058
.	19.01.15-21.48.06-1-219689	89	5	5	3	0	3	662	3	3	0	0	NA	NA	NA	29	43	172	515	169	121	458	83	1	12	0	0.006	0.023	0
.	19.01.15-21.48.10-1-219690	208	19	19	12	0	9	680	13	13	0	0	NA	NA	NA	55	61	173	527	174	117	472	91	42	18	24	0.243	0.034	0.138
.	19.01.15-21.48.13-1-219691	121	8	8	4	0	2	658	4	4	0	0	NA	NA	NA	39	44	175	508	174	121	450	87	10	29	0	0.057	0.057	0
.	19.01.15-21.48.21-1-219711	145	11	11	5	0	4	662	10	10	0	0	NA	NA	NA	47	44	175	512	170	121	454	87	14	17	10	0.08	0.033	0.059
.	19.01.15-21.48.24-1-219716	62	3	3	1	0	0	645	2	2	0	0	NA	NA	NA	25	32	171	506	168	116	446	83	12	0	5	0.07	0	0.03
.	19.01.15-21.48.25-1-219718	178	41	41	12	0	8	676	39	39	0	0	NA	NA	NA	48	60	177	526	170	120	467	89	92	48	16	0.52	0.091	0.094
.	19.01.15-21.48.30-1-219728	180	9	9	1	0	1	670	6	6	0	0	NA	NA	NA	61	59	171	526	175	118	462	90	30	12	5	0.175	0.023	0.029
.	19.01.15-21.48.31-1-219731	186	7	7	2	0	2	668	6	6	0	0	NA	NA	NA	64	57	176	521	173	121	463	84	0	23	3	0	0.044	0.017
.	19.01.15-21.48.35-1-219732	124	16	16	5	0	3	647	15	15	0	0	NA	NA	NA	30	23	167	504	165	113	451	83	11	26	5	0.066	0.052	0.03
.	19.01.15-21.48.42-1-219737	31	1	1	1	0	1	0	0	0	0	0	NA	NA	NA	10	10	163	494	166	0	0	0	5	0	0	0.031	0	0
.	19.01.15-21.48.45-1-219741	170	28	28	9	0	6	671	25	25	0	0	NA	NA	NA	52	52	169	521	175	116	462	93	34	76	6	0.201	0.146	0.034
.	19.01.15-21.48.45-1-219742	122	4	4	0	0	0	649	3	3	0	0	NA	NA	NA	26	32	170	504	171	117	447	85	2	4	0	0.012	0.008	0
.	19.01.15-21.48.45-1-219743	150	12	12	6	0	5	659	11	11	0	0	NA	NA	NA	48	40	170	518	165	118	460	81	5	24	18	0.029	0.046	0.109
.	19.01.15-21.48.49-1-219744	176	20	20	7	0	7	667	17	17	0	0	NA	NA	NA	47	58	172	526	173	119	462	86	19	52	2	0.11	0.099	0.012
.	19.01.15-21.48.53-1-219745	120	10	10	2	0	2	659	8	8	0	0	NA	NA	NA	30	40	170	515	168	117	457	85	4	15	6	0.024	0.029	0.036
.	19.01.15-21.48.55-1-219746	117	5	5	1	0	1	652	4	4	0	0	NA	NA	NA	35	38	170	510	171	115	452	85	10	6	1	0.059	0.012	0.006
.	19.01.15-21.49.04-1-219747	33	1	1	0	0	0	0	0	0	0	0	NA	NA	NA	10	11	165	493	166	0	0	0	0	1	0	0	0.002	0
.	19.01.15-21.49.04-1-219748	143	7	7	1	0	0	661	5	5	0	0	NA	NA	NA	43	46	174	511	174	122	451	88	18	4	3	0.103	0.008	0.017
.	19.01.15-21.49.06-1-219749	91	9	9	3	0	3	637	8	8	0	0	NA	NA	NA	20	23	170	499	167	119	436	82	3	13	7	0.018	0.026	0.042
.	19.01.15-21.49.18-1-219765	117	6	6	3	0	2	654	5	5	0	0	NA	NA	NA	49	45	172	515	171	118	448	88	2	17	9	0.012	0.033	0.053
.	19.01.15-21.49.20-1-219768	55	2	2	0	0	0	200	1	1	0	0	NA	NA	NA	11	21	163	500	171	32	142	26	0	7	0	0	0.014	0
.	19.01.15-21.49.22-1-219770	62	2	2	1	0	1	349	1	1	0	0	NA	NA	NA	13	17	169	496	165	71	233	45	0	2	1	0	0.004	0.006
.	19.01.15-21.49.26-1-219775	267	59	59	18	0	11	685	52	52	0	0	NA	NA	NA	77	70	171	539	173	119	478	88	60	113	10	0.351	0.21	0.058
.	19.01.15-21.49.30-1-219780	176	20	20	2	0	1	666	18	18	0	0	NA	NA	NA	58	50	173	515	175	121	458	87	24	19	4	0.139	0.037	0.023
.	19.01.15-21.49.30-1-219781	126	5	5	3	0	1	647	4	4	0	0	NA	NA	NA	52	38	173	509	169	115	449	83	8	13	0	0.046	0.026	0
.	19.01.15-21.49.34-1-219783	117	11	11	3	0	2	657	9	9	0	0	NA	NA	NA	31	41	171	518	165	117	459	81	0	44	4	0	0.085	0.024
.	19.01.15-21.49.34-1-219784	117	5	5	0	0	0	657	4	4	0	0	NA	NA	NA	40	50	174	512	177	123	445	89	0	13	5	0	0.025	0.028
.	19.01.15-21.49.35-1-219785	67	3	3	3	0	3	448	2	2	0	0	NA	NA	NA	16	18	166	500	165	80	311	57	0	1	3	0	0.002	0.018
.	19.01.15-21.49.40-1-219791	209	16	16	7	0	4	692	15	15	0	0	NA	NA	NA	59	78	179	538	174	127	476	89	36	22	17	0.201	0.041	0.098
.	19.01.15-21.49.43-1-219795	97	5	5	0	0	0	652	4	4	0	0	NA	NA	NA	30	41	168	515	171	114	455	83	11	11	0	0.065	0.021	0
.	19.01.15-21.49.50-1-219800	233	28	28	8	0	8	687	24	24	0	0	NA	NA	NA	64	68	175	531	175	120	473	94	30	72	30	0.171	0.136	0.171
.	19.01.15-21.49.54-1-219801	33	1	1	1	0	1	0	0	0	0	0	NA	NA	NA	8	12	164	498	163	0	0	0	0	0	2	0	0	0.012
.	19.01.15-21.49.55-1-219802	262	13	13	6	0	3	698	11	11	0	0	NA	NA	NA	73	82	186	534	175	133	476	89	22	19	20	0.118	0.036	0.114
.	19.01.15-21.49.57-1-219803	90	12	12	2	0	2	654	10	10	0	0	NA	NA	NA	26	38	173	506	172	122	446	86	5	23	0	0.029	0.045	0
.	19.01.15-21.50.02-1-219808	31	1	1	0	0	0	0	0	0	0	0	NA	NA	NA	12	5	163	492	163	0	0	0	0	0	0	0	0	0
.	19.01.15-21.50.04-1-219809	59	4	4	0	0	0	636	3	3	0	0	NA	NA	NA	22	18	165	498	168	110	442	84	0	6	2	0	0.012	0.012
.	19.01.15-21.50.05-1-219810	61	3	3	0	0	0	623	2	2	0	0	NA	NA	NA	28	14	163	499	165	108	435	80	3	3	5	0.018	0.006	0.03
.	19.01.15-21.50.08-1-219811	86	4	4	3	0	2	652	3	3	0	0	NA	NA	NA	26	35	167	511	170	115	455	82	1	11	0	0.006	0.022	0
.	19.01.15-21.50.20-1-219832	156	15	15	7	0	2	661	12	12	0	0	NA	NA	NA	55	45	174	519	165	118	463	80	16	38	20	0.092	0.073	0.121
.	19.01.15-21.50.21-1-219834	86	4	4	0	0	0	638	3	3	0	0	NA	NA	NA	27	21	170	498	166	115	441	82	0	5	8	0	0.01	0.048
.	19.01.15-21.50.21-1-219835	178	12	12	2	0	2	673	10	10	0	0	NA	NA	NA	59	55	171	523	174	120	465	88	22	25	24	0.129	0.048	0.138
.	19.01.15-21.50.23-1-219837	32	1	1	0	0	0	0	0	0	0	0	NA	NA	NA	13	9	164	492	166	0	0	0	2	0	0	0.012	0	0
.	19.01.15-21.50.26-1-219841	37	1	1	0	0	0	0	0	0	0	0	NA	NA	NA	10	9	165	490	167	0	0	0	0	0	0	0	0	0
.	19.01.15-21.50.26-1-219843	208	19	19	5	0	2	679	17	17	0	0	NA	NA	NA	72	64	176	528	173	121	472	86	40	26	13	0.227	0.049	0.075
.	19.01.15-21.50.30-1-219847	148	22	22	5	0	5	659	16	16	0	0	NA	NA	NA	57	49	171	515	176	116	453	90	2	46	13	0.012	0.089	0.074
.	19.01.15-21.50.30-1-219848	153	9	9	4	0	2	665	7	7	0	0	NA	NA	NA	62	51	170	519	175	117	460	88	10	12	11	0.059	0.023	0.063
.	19.01.15-21.50.38-1-219858	39	1	1	1	0	1	0	0	0	0	0	NA	NA	NA	8	15	167	498	163	0	0	0	2	0	0	0.012	0	0
.	19.01.15-21.50.40-1-219860	64	2	2	0	0	0	344	0	0	0	0	NA	NA	NA	17	13	166	494	166	72	227	45	0	2	0	0	0.004	0
.	19.01.15-21.50.41-1-219861	90	6	6	2	0	2	648	4	4	0	0	NA	NA	NA	29	36	168	514	167	110	456	82	13	9	0	0.077	0.018	0
.	19.01.15-21.50.46-1-219865	35	1	1	0	0	0	0	0	0	0	0	NA	NA	NA	7	11	164	496	164	0	0	0	3	0	0	0.018	0	0
.	19.01.15-21.50.49-1-219866	93	6	6	2	0	0	652	3	3	0	0	NA	NA	NA	26	31	170	506	168	119	450	83	2	7	5	0.012	0.014	0.03
.	19.01.15-21.50.50-1-219867	110	8	8	3	0	3	647	7	7	0	0	NA	NA	NA	40	43	172	512	172	119	446	82	3	10	11	0.017	0.02	0.064
.	19.01.15-21.50.53-1-219868	63	3	3	0	0	0	638	2	2	0	0	NA	NA	NA	22	25	172	501	165	116	441	81	0	7	3	0	0.014	0.018
.	19.01.15-21.50.54-1-219870	287	39	39	12	0	7	684	35	35	0	0	NA	NA	NA	81	71	182	527	175	129	467	88	64	56	21	0.352	0.106	0.12
.	19.01.15-21.50.57-1-219871	119	9	9	1	0	1	666	7	7	0	0	NA	NA	NA	51	55	175	517	176	121	449	96	8	12	2	0.046	0.023	0.011
.	19.01.15-21.50.59-1-219872	58	2	2	0	0	0	634	1	1	0	0	NA	NA	NA	25	15	164	499	165	112	443	79	6	0	2	0.037	0	0.012
.	19.01.15-21.51.05-1-219874	32	1	1	0	0	0	0	0	0	0	0	NA	NA	NA	5	5	163	493	162	0	0	0	0	0	2	0	0	0.012
.	19.01.15-21.51.05-1-219875	94	7	7	2	0	1	644	6	6	0	0	NA	NA	NA	27	29	168	509	165	114	449	81	10	7	5	0.06	0.014	0.03
.	19.01.15-21.51.08-1-219876	93	9	9	3	0	2	650	7	7	0	0	NA	NA	NA	31	30	174	501	168	119	447	84	0	16	12	0	0.032	0.071
.	19.01.15-21.51.15-1-219892	61	4	4	0	0	0	49	3	3	0	0	NA	NA	NA	13	17	164	502	164	9	31	9	1	5	0	0.006	0.01	0
.	19.01.15-21.51.17-1-219893	90	4	4	1	0	1	648	2	2	0	0	NA	NA	NA	29	35	171	508	169	118	445	85	1	4	0	0.006	0.008	0
.	19.01.15-21.51.19-1-219894	93	9	9	2	0	2	651	7	7	0	0	NA	NA	NA	24	31	170	508	166	118	453	80	12	13	8	0.071	0.026	0.048
.	19.01.15-21.51.22-1-219898	32	1	1	0	0	0	0	0	0	0	0	NA	NA	NA	4	10	165	493	165	0	0	0	0	1	0	0	0.002	0
.	19.01.15-21.51.24-1-219901	58	3	3	0	0	0	640	2	2	0	0	NA	NA	NA	24	26	167	506	166	113	445	82	3	7	0	0.018	0.014	0
.	19.01.15-21.51.24-1-219902	61	2	2	0	0	0	647	1	1	0	0	NA	NA	NA	22	30	169	506	168	115	447	85	0	3	0	0	0.006	0
.	19.01.15-21.51.31-1-219910	142	22	22	7	0	5	665	18	18	0	0	NA	NA	NA	44	46	175	510	174	122	453	90	25	45	19	0.143	0.088	0.109
.	19.01.15-21.51.34-1-219911	32	1	1	0	0	0	0	0	0	0	0	NA	NA	NA	16	8	163	494	164	0	0	0	0	1	0	0	0.002	0
.	19.01.15-21.51.34-1-219912	33	1	1	0	0	0	0	0	0	0	0	NA	NA	NA	10	8	163	494	164	0	0	0	0	0	0	0	0	0
.	19.01.15-21.51.37-1-219915	63	3	3	0	0	0	635	2	2	0	0	NA	NA	NA	32	23	167	500	169	114	438	83	0	6	0	0	0.012	0
.	19.01.15-21.51.37-1-219916	204	22	22	7	0	4	675	18	18	0	0	NA	NA	NA	56	60	174	522	177	123	458	94	11	39	10	0.063	0.075	0.056
.	19.01.15-21.51.38-1-219918	64	2	2	0	0	0	641	1	1	0	0	NA	NA	NA	27	24	165	505	167	111	446	84	1	7	0	0.006	0.014	0
.	19.01.15-21.51.43-1-219923	91	13	13	3	0	1	640	11	11	0	0	NA	NA	NA	35	30	169	508	166	115	445	80	15	30	0	0.089	0.059	0
.	19.01.15-21.51.45-1-219924	63	3	3	0	0	0	297	2	2	0	0	NA	NA	NA	18	20	166	500	167	50	203	44	3	1	0	0.018	0.002	0
.	19.01.15-21.51.54-1-219928	33	1	1	0	0	0	0	0	0	0	0	NA	NA	NA	9	15	167	496	165	0	0	0	1	0	0	0.006	0	0
.	19.01.15-21.51.54-1-219929	88	6	6	0	0	0	651	3	3	0	0	NA	NA	NA	33	31	166	513	165	116	452	83	0	22	2	0	0.043	0.012
.	19.01.15-21.51.56-1-219930	90	10	10	1	0	0	662	9	9	0	0	NA	NA	NA	28	39	171	516	165	119	459	84	5	22	1	0.029	0.043	0.006
.	19.01.15-21.51.57-1-219931	200	19	19	8	0	5	666	18	18	0	0	NA	NA	NA	62	56	180	518	171	125	459	82	36	47	12	0.2	0.091	0.07
.	19.01.15-21.52.00-1-219932	62	2	2	0	0	0	635	1	1	0	0	NA	NA	NA	24	19	167	500	165	116	439	80	0	3	0	0	0.006	0
.	19.01.15-21.52.15-1-219954	151	6	6	4	0	2	661	5	5	0	0	NA	NA	NA	47	41	175	512	167	120	458	83	1	21	4	0.006	0.041	0.024
.	19.01.15-21.52.16-1-219955	62	2	2	1	0	0	650	1	1	0	0	NA	NA	NA	23	38	169	512	170	117	449	84	0	6	0	0	0.012	0
.	19.01.15-21.52.16-1-219956	154	9	9	3	0	1	663	8	8	0	0	NA	NA	NA	44	49	169	522	171	116	461	86	22	22	2	0.13	0.042	0.012
.	19.01.15-21.52.17-1-219957	60	2	2	1	0	1	648	1	1	0	0	NA	NA	NA	20	30	171	504	168	117	450	81	0	4	2	0	0.008	0.012
.	19.01.15-21.52.18-1-219958	115	7	7	0	0	0	660	6	6	0	0	NA	NA	NA	37	44	175	515	167	124	455	81	0	14	3	0	0.027	0.018
.	19.01.15-21.52.22-1-219966	66	3	3	0	0	0	650	1	1	0	0	NA	NA	NA	15	29	168	506	168	116	451	83	0	9	2	0	0.018	0.012
.	19.01.15-21.52.23-1-219968	62	5	5	1	0	1	631	4	4	0	0	NA	NA	NA	32	20	164	499	170	111	436	84	0	20	0	0	0.04	0
.	19.01.15-21.52.31-1-219981	67	3	3	1	0	1	641	2	2	0	0	NA	NA	NA	25	27	167	505	168	116	442	83	0	2	5	0	0.004	0.03
.	19.01.15-21.52.31-1-219982	64	2	2	0	0	0	638	1	1	0	0	NA	NA	NA	30	27	173	503	164	117	442	79	2	2	0	0.012	0.004	0
.	19.01.15-21.52.36-1-219984	153	14	14	6	0	5	671	13	13	0	0	NA	NA	NA	41	57	175	521	174	120	463	88	4	28	21	0.023	0.054	0.121
.	19.01.15-21.52.38-1-219987	171	15	15	6	0	5	678	14	14	0	0	NA	NA	NA	51	57	169	523	178	116	470	92	38	14	15	0.225	0.027	0.084
.	19.01.15-21.52.38-1-219988	119	6	6	0	0	0	644	5	5	0	0	NA	NA	NA	34	31	169	507	168	115	449	80	8	8	2	0.047	0.016	0.012
.	19.01.15-21.52.39-1-219990	35	1	1	0	0	0	0	0	0	0	0	NA	NA	NA	16	9	166	494	162	0	0	0	0	0	0	0	0	0
.	19.01.15-21.52.40-1-219991	174	23	23	8	0	6	665	20	20	0	0	NA	NA	NA	68	55	174	520	174	120	457	88	22	31	15	0.126	0.06	0.086
.	19.01.15-21.52.40-1-219992	32	1	1	0	0	0	0	0	0	0	0	NA	NA	NA	1	8	164	493	164	0	0	0	0	2	0	0	0.004	0
.	19.01.15-21.52.41-1-219993	146	22	22	6	0	5	654	21	21	0	0	NA	NA	NA	50	48	172	518	171	117	456	81	21	36	11	0.122	0.069	0.064
.	19.01.15-21.52.44-1-219997	32	1	1	0	0	0	0	0	0	0	0	NA	NA	NA	10	10	167	491	165	0	0	0	1	0	0	0.006	0	0
.	19.01.15-21.52.46-1-219998	132	4	4	2	0	1	655	3	3	0	0	NA	NA	NA	41	38	171	512	168	119	452	84	0	2	10	0	0.004	0.06
.	19.01.15-21.52.47-1-219999	56	2	2	0	0	0	200	0	0	0	0	NA	NA	NA	27	9	163	495	164	44	136	20	0	4	3	0	0.008	0.018
.	19.01.15-21.52.47-1-220000	63	2	2	0	0	0	642	1	1	0	0	NA	NA	NA	25	30	169	501	173	115	439	88	0	7	0	0	0.014	0
.	19.01.15-21.52.56-1-220001	86	7	7	0	0	0	648	6	6	0	0	NA	NA	NA	24	32	169	509	167	115	451	82	0	17	0	0	0.033	0
.	19.01.15-21.52.57-1-220002	34	1	1	0	0	0	0	0	0	0	0	NA	NA	NA	15	11	166	494	164	0	0	0	0	0	0	0	0	0
.	19.01.15-21.53.01-1-220003	117	8	8	4	0	2	662	7	7	0	0	NA	NA	NA	39	39	171	513	168	119	455	88	13	21	0	0.076	0.041	0
.	19.01.15-21.53.02-1-220004	124	13	13	5	0	5	647	12	12	0	0	NA	NA	NA	46	38	173	513	165	116	450	81	16	28	7	0.092	0.055	0.042
.	19.01.15-21.53.04-1-220005	96	5	5	0	0	0	650	4	4	0	0	NA	NA	NA	32	35	174	505	169	123	443	84	1	10	3	0.006	0.02	0.018
.	19.01.15-21.53.06-1-220006	152	11	11	3	0	0	663	9	9	0	0	NA	NA	NA	53	51	176	517	171	121	457	85	15	19	17	0.085	0.037	0.099
.	19.01.15-21.53.10-1-220007	89	4	4	0	0	0	641	3	3	0	0	NA	NA	NA	17	26	171	500	168	117	440	84	0	6	5	0	0.012	0.03
.	19.01.15-21.53.15-1-220023	149	8	8	3	0	3	654	6	6	0	0	NA	NA	NA	45	45	169	517	172	113	458	83	19	32	4	0.112	0.062	0.023
.	19.01.15-21.53.16-1-220024	60	2	2	1	0	1	200	1	1	0	0	NA	NA	NA	15	19	166	496	170	32	143	25	0	0	2	0	0	0.012
.	19.01.15-21.53.16-1-220025	34	1	1	0	0	0	0	0	0	0	0	NA	NA	NA	10	12	164	497	164	0	0	0	0	0	0	0	0	0
.	19.01.15-21.53.19-1-220026	243	20	20	12	0	7	698	18	18	0	0	NA	NA	NA	77	78	174	536	181	121	479	98	10	68	15	0.057	0.127	0.083
.	19.01.15-21.53.23-1-220031	126	8	8	2	0	2	671	7	7	0	0	NA	NA	NA	34	54	180	517	170	126	459	86	8	9	9	0.044	0.017	0.053
.	19.01.15-21.53.24-1-220034	152	17	17	6	0	5	659	16	16	0	0	NA	NA	NA	48	52	177	516	172	120	452	87	23	46	5	0.13	0.089	0.029
.	19.01.15-21.53.25-1-220036	150	20	20	8	0	5	645	19	19	0	0	NA	NA	NA	34	28	167	506	168	116	445	84	27	30	14	0.162	0.059	0.083
.	19.01.15-21.53.30-1-220042	59	2	2	1	0	0	625	1	1	0	0	NA	NA	NA	25	12	164	496	165	113	432	80	0	3	0	0	0.006	0
.	19.01.15-21.53.35-1-220045	115	17	17	3	0	2	653	16	16	0	0	NA	NA	NA	43	42	169	517	169	114	456	83	10	15	9	0.059	0.029	0.053
.	19.01.15-21.53.41-1-220050	172	28	28	10	0	7	653	25	25	0	0	NA	NA	NA	57	47	171	515	174	118	448	87	23	60	28	0.135	0.117	0.161
.	19.01.15-21.53.41-1-220051	32	1	1	1	0	1	0	0	0	0	0	NA	NA	NA	14	6	163	493	163	0	0	0	0	1	0	0	0.002	0
.	19.01.15-21.53.44-1-220055	93	4	4	2	0	1	650	3	3	0	0	NA	NA	NA	26	33	168	510	168	118	448	84	0	11	4	0	0.022	0.024
.	19.01.15-21.53.46-1-220056	113	14	14	1	0	1	653	13	13	0	0	NA	NA	NA	41	42	168	516	171	113	457	83	0	25	13	0	0.048	0.076
.	19.01.15-21.53.50-1-220060	63	2	2	1	0	1	346	1	1	0	0	NA	NA	NA	17	18	167	499	165	60	236	50	0	1	2	0	0.002	0.012
.	19.01.15-21.54.01-1-220061	92	12	12	3	0	3	653	10	10	0	0	NA	NA	NA	26	36	172	508	169	117	452	84	5	16	6	0.029	0.031	0.036
.	19.01.15-21.54.02-1-220062	151	8	8	2	0	1	671	6	6	0	0	NA	NA	NA	46	50	176	516	171	121	461	89	16	27	2	0.091	0.052	0.012
.	19.01.15-21.54.02-1-220063	67	6	6	2	0	1	652	5	5	0	0	NA	NA	NA	20	36	169	512	168	115	454	83	0	18	2	0	0.035	0.012
.	19.01.15-21.54.05-1-220064	91	3	3	2	0	2	643	2	2	0	0	NA	NA	NA	30	27	170	504	166	118	444	81	4	6	2	0.024	0.012	0.012
.	19.01.15-21.54.05-1-220065	124	9	9	0	0	0	651	7	7	0	0	NA	NA	NA	53	42	174	509	172	119	446	86	4	19	3	0.023	0.037	0.017
.	19.01.15-21.54.05-1-220066	92	11	11	2	0	1	642	10	10	0	0	NA	NA	NA	37	30	167	511	165	114	446	82	17	18	4	0.102	0.035	0.024
.	19.01.15-21.54.11-1-220067	119	7	7	3	0	2	663	6	6	0	0	NA	NA	NA	36	44	170	514	173	118	457	88	17	6	7	0.1	0.012	0.04
.	19.01.15-21.54.27-1-220091	174	15	15	4	0	2	661	12	12	0	0	NA	NA	NA	45	49	176	517	169	120	455	86	25	35	5	0.142	0.068	0.03
.	19.01.15-21.54.28-1-220093	92	9	9	1	0	1	651	7	7	0	0	NA	NA	NA	28	34	174	506	167	124	444	83	2	12	3	0.011	0.024	0.018
.	19.01.15-21.54.29-1-220095	88	7	7	2	0	1	639	6	6	0	0	NA	NA	NA	26	24	173	500	164	118	442	79	3	15	3	0.017	0.03	0.018
.	19.01.15-21.54.31-1-220098	34	1	1	1	0	1	0	0	0	0	0	NA	NA	NA	8	5	163	491	164	0	0	0	0	3	0	0	0.006	0
.	19.01.15-21.54.32-1-220099	90	5	5	0	0	0	638	3	3	0	0	NA	NA	NA	40	24	168	502	167	116	441	81	5	9	0	0.03	0.018	0
.	19.01.15-21.54.34-1-220104	89	4	4	1	0	1	649	3	3	0	0	NA	NA	NA	26	31	169	505	170	114	449	86	14	2	0	0.083	0.004	0
.	19.01.15-21.54.34-1-220105	150	13	13	6	0	5	659	12	12	0	0	NA	NA	NA	52	45	175	511	172	121	450	88	12	6	12	0.069	0.012	0.07
.	19.01.15-21.54.35-1-220106	110	5	5	2	0	2	659	3	3	0	0	NA	NA	NA	36	46	182	509	168	126	451	82	1	9	1	0.005	0.018	0.006
.	19.01.15-21.54.35-1-220107	122	8	8	1	0	1	646	6	6	0	0	NA	NA	NA	48	34	170	510	167	117	447	82	22	0	21	0.129	0	0.126
.	19.01.15-21.54.49-1-220117	93	8	8	2	0	2	658	7	7	0	0	NA	NA	NA	30	36	170	512	167	121	452	85	7	14	0	0.041	0.027	0
.	19.01.15-21.54.56-1-220118	61	3	3	0	0	0	644	2	2	0	0	NA	NA	NA	18	30	168	505	170	115	445	84	0	7	0	0	0.014	0
.	19.01.15-21.54.57-1-220119	31	1	1	0	0	0	0	0	0	0	0	NA	NA	NA	15	10	165	492	166	0	0	0	0	0	1	0	0	0.006
.	19.01.15-21.55.00-1-220120	90	10	10	3	0	2	646	9	9	0	0	NA	NA	NA	35	38	172	508	171	117	444	85	14	28	2	0.081	0.055	0.012
.	19.01.15-21.55.02-1-220121	33	1	1	1	0	1	0	0	0	0	0	NA	NA	NA	16	4	163	492	162	0	0	0	0	0	0	0	0	0
.	19.01.15-21.55.02-1-220122	91	3	3	1	0	1	656	2	2	0	0	NA	NA	NA	29	39	167	513	172	112	458	86	5	3	1	0.03	0.006	0.006
.	19.01.15-21.55.05-1-220123	34	1	1	1	0	1	0	0	0	0	0	NA	NA	NA	13	10	164	495	164	0	0	0	0	0	0	0	0	0
.	19.01.15-21.55.07-1-220124	206	16	16	6	0	3	675	15	15	0	0	NA	NA	NA	67	60	179	525	169	123	468	84	14	15	13	0.078	0.029	0.077
.	19.01.15-21.55.10-1-220125	97	4	4	0	0	0	640	2	2	0	0	NA	NA	NA	26	24	167	502	168	115	443	82	1	6	0	0.006	0.012	0
.	19.01.15-21.55.10-1-220126	124	8	8	4	0	4	675	7	7	0	0	NA	NA	NA	38	54	177	521	169	123	465	87	1	4	12	0.006	0.008	0.071
.	19.01.15-21.55.12-1-220127	203	9	9	5	0	3	675	8	8	0	0	NA	NA	NA	69	58	176	522	173	120	465	90	13	11	4	0.074	0.021	0.023
.	19.01.15-21.55.20-1-220144	176	10	10	2	0	1	661	9	9	0	0	NA	NA	NA	58	46	173	515	171	121	453	87	10	22	7	0.058	0.043	0.041
.	19.01.15-21.55.24-1-220149	59	2	2	1	0	1	639	1	1	0	0	NA	NA	NA	17	22	169	502	164	116	442	81	0	9	0	0	0.018	0
.	19.01.15-21.55.25-1-220151	228	16	16	2	0	2	674	13	13	0	0	NA	NA	NA	61	62	174	527	174	124	459	91	25	16	17	0.144	0.03	0.098
.	19.01.15-21.55.32-1-220158	122	14	14	7	0	4	660	10	10	0	0	NA	NA	NA	43	46	177	511	171	125	448	87	14	32	12	0.079	0.063	0.07
.	19.01.15-21.55.35-1-220159	114	5	5	0	0	0	650	4	4	0	0	NA	NA	NA	33	37	171	508	171	120	445	85	0	6	4	0	0.012	0.023
.	19.01.15-21.55.38-1-220163	61	2	2	0	0	0	646	1	1	0	0	NA	NA	NA	21	26	168	505	166	115	448	83	0	6	0	0	0.012	0
.	19.01.15-21.55.39-1-220165	62	2	2	0	0	0	648	1	1	0	0	NA	NA	NA	24	33	170	507	169	117	447	84	3	0	1	0.018	0	0.006
.	19.01.15-21.55.40-1-220166	29	1	1	0	0	0	0	0	0	0	0	NA	NA	NA	8	8	163	494	164	0	0	0	0	0	2	0	0	0.012
.	19.01.15-21.55.42-1-220167	98	4	4	1	0	1	654	3	3	0	0	NA	NA	NA	29	29	168	507	167	118	451	85	2	10	0	0.012	0.02	0
.	19.01.15-21.55.45-1-220171	33	1	1	0	0	0	0	0	0	0	0	NA	NA	NA	6	5	164	491	163	0	0	0	0	1	0	0	0.002	0
.	19.01.15-21.55.46-1-220172	93	7	7	2	0	2	650	6	6	0	0	NA	NA	NA	33	33	170	508	168	116	449	85	10	21	6	0.059	0.041	0.036
.	19.01.15-21.55.47-1-220173	123	20	20	7	0	5	658	18	18	0	0	NA	NA	NA	50	49	176	517	169	120	454	84	46	25	13	0.261	0.048	0.077
.	19.01.15-21.55.53-1-220177	112	11	11	4	0	4	647	8	8	0	0	NA	NA	NA	36	30	169	508	166	113	453	81	11	10	17	0.065	0.02	0.102
.	19.01.15-21.55.54-1-220178	158	12	12	5	0	5	659	10	10	0	0	NA	NA	NA	54	45	175	516	167	118	459	82	4	26	18	0.023	0.05	0.108
.	19.01.15-21.55.55-1-220180	174	56	56	13	0	9	664	50	50	0	0	NA	NA	NA	60	59	172	527	173	116	461	87	72	62	22	0.419	0.118	0.127
.	19.01.15-21.55.58-1-220181	95	4	4	3	0	3	649	2	2	0	0	NA	NA	NA	32	34	173	507	167	120	446	83	0	4	6	0	0.008	0.036
.	19.01.15-21.55.59-1-220183	95	5	5	2	0	2	639	3	3	0	0	NA	NA	NA	39	28	168	502	171	111	443	85	1	6	10	0.006	0.012	0.058
.	19.01.15-21.56.04-1-220184	149	10	10	3	0	3	660	9	9	0	0	NA	NA	NA	39	47	175	515	170	123	455	82	8	15	3	0.046	0.029	0.018
.	19.01.15-21.56.08-1-220185	121	10	10	1	0	1	650	9	9	0	0	NA	NA	NA	28	27	165	506	169	113	451	86	1	14	5	0.006	0.028	0.03
.	19.01.15-21.56.15-1-220201	35	1	1	1	0	1	0	0	0	0	0	NA	NA	NA	10	8	166	491	164	0	0	0	0	0	2	0	0	0.012
.	19.01.15-21.56.19-1-220202	239	27	27	10	0	9	683	25	25	0	0	NA	NA	NA	66	69	176	532	174	121	476	86	20	61	32	0.114	0.115	0.184
.	19.01.15-21.56.19-1-220204	144	7	7	2	0	2	665	5	5	0	0	NA	NA	NA	45	47	170	520	170	119	459	87	3	23	1	0.018	0.044	0.006
.	19.01.15-21.56.19-1-220205	204	17	17	5	0	3	678	15	15	0	0	NA	NA	NA	72	63	175	526	175	123	468	87	14	32	12	0.08	0.061	0.069
.	19.01.15-21.56.22-1-220207	123	21	21	6	0	4	656	18	18	0	0	NA	NA	NA	40	41	172	512	170	117	452	87	21	30	3	0.122	0.059	0.018
.	19.01.15-21.56.26-1-220212	117	16	16	3	0	2	640	14	14	0	0	NA	NA	NA	43	25	164	509	165	112	447	81	25	22	6	0.152	0.043	0.036
.	19.01.15-21.56.28-1-220216	84	4	4	3	0	3	655	3	3	0	0	NA	NA	NA	30	36	170	512	167	120	454	81	9	7	0	0.053	0.014	0
.	19.01.15-21.56.32-1-220220	30	1	1	0	0	0	0	0	0	0	0	NA	NA	NA	10	15	164	497	167	0	0	0	0	1	0	0	0.002	0
.	19.01.15-21.56.34-1-220221	57	4	4	1	0	1	292	3	3	0	0	NA	NA	NA	16	11	165	496	163	57	193	42	2	7	2	0.012	0.014	0.012
.	19.01.15-21.56.45-1-220233	58	3	3	2	0	1	633	2	2	0	0	NA	NA	NA	25	19	169	493	170	114	434	85	4	7	4	0.024	0.014	0.024
.	19.01.15-21.56.46-1-220234	90	4	4	1	0	1	646	2	2	0	0	NA	NA	NA	33	30	167	508	168	114	447	85	3	8	0	0.018	0.016	0
.	19.01.15-21.56.50-1-220235	116	5	5	2	0	2	651	4	4	0	0	NA	NA	NA	39	35	174	506	168	119	446	86	3	10	3	0.017	0.02	0.018
.	19.01.15-21.56.52-1-220236	58	2	2	0	0	0	0	1	1	0	0	NA	NA	NA	20	10	166	494	163	0	0	0	0	1	0	0	0.002	0
.	19.01.15-21.56.55-1-220237	116	10	10	2	0	1	644	9	9	0	0	NA	NA	NA	36	34	169	512	166	115	449	80	7	21	4	0.041	0.041	0.024
.	19.01.15-21.56.56-1-220238	186	29	29	9	0	7	673	24	24	0	0	NA	NA	NA	48	51	175	519	170	122	465	86	72	44	19	0.411	0.085	0.112
.	19.01.15-21.56.58-1-220239	114	9	9	4	0	3	657	8	8	0	0	NA	NA	NA	34	40	174	511	168	122	451	84	8	45	7	0.046	0.088	0.042
.	19.01.15-21.57.01-1-220240	145	11	11	4	0	3	667	10	10	0	0	NA	NA	NA	42	47	173	519	168	119	464	84	1	30	14	0.006	0.058	0.083
.	19.01.15-21.57.03-1-220241	35	1	1	1	0	1	0	0	0	0	0	NA	NA	NA	9	16	165	499	165	0	0	0	0	6	0	0	0.012	0
.	19.01.15-21.57.06-1-220242	246	9	9	3	0	1	690	7	7	0	0	NA	NA	NA	69	75	181	534	173	125	475	90	8	26	5	0.044	0.049	0.029
.	19.01.15-21.57.12-1-220244	91	3	3	0	0	0	644	2	2	0	0	NA	NA	NA	32	33	169	506	171	113	447	84	0	9	3	0	0.018	0.018
.	19.01.15-21.57.15-1-220261	95	6	6	2	0	2	650	5	5	0	0	NA	NA	NA	44	37	173	509	168	118	446	86	6	5	6	0.035	0.01	0.036
.	19.01.15-21.57.22-1-220264	151	8	8	1	0	1	666	7	7	0	0	NA	NA	NA	49	53	177	518	171	120	458	88	8	3	7	0.045	0.006	0.041
.	19.01.15-21.57.23-1-220267	95	8	8	3	0	1	648	6	6	0	0	NA	NA	NA	26	34	169	507	171	116	444	88	11	14	2	0.065	0.028	0.012
.	19.01.15-21.57.26-1-220271	123	6	6	3	0	2	656	4	4	0	0	NA	NA	NA	39	42	169	516	170	116	455	85	2	10	10	0.012	0.019	0.059
.	19.01.15-21.57.31-1-220277	64	3	3	0	0	0	648	2	2	0	0	NA	NA	NA	29	31	167	508	169	114	449	85	8	0	1	0.048	0	0.006
.	19.01.15-21.57.32-1-220278	145	14	14	3	0	3	660	10	10	0	0	NA	NA	NA	54	47	172	518	170	120	456	84	15	19	6	0.087	0.037	0.035
.	19.01.15-21.57.33-1-220279	87	4	4	2	0	0	640	3	3	0	0	NA	NA	NA	33	23	169	502	165	113	445	82	6	15	0	0.036	0.03	0
.	19.01.15-21.57.34-1-220280	116	8	8	4	0	4	656	4	4	0	0	NA	NA	NA	35	40	167	517	169	115	457	84	5	11	6	0.03	0.021	0.036
.	19.01.15-21.57.42-1-220288	94	5	5	2	0	2	634	4	4	0	0	NA	NA	NA	42	27	171	503	166	115	438	81	0	17	6	0	0.034	0.036
.	19.01.15-21.57.43-1-220289	36	1	1	0	0	0	0	0	0	0	0	NA	NA	NA	8	17	168	499	163	0	0	0	0	4	0	0	0.008	0
.	19.01.15-21.57.45-1-220290	90	6	6	2	0	1	644	5	5	0	0	NA	NA	NA	35	29	169	506	167	116	444	84	5	20	2	0.03	0.04	0.012
.	19.01.15-21.57.46-1-220291	183	21	21	3	0	2	656	17	17	0	0	NA	NA	NA	53	43	172	516	168	120	455	81	17	33	13	0.099	0.064	0.077
.	19.01.15-21.57.46-1-220292	120	8	8	0	0	0	655	7	7	0	0	NA	NA	NA	41	36	170	510	169	117	452	86	7	9	3	0.041	0.018	0.018
.	19.01.15-21.57.47-1-220293	201	13	13	2	0	2	667	12	12	0	0	NA	NA	NA	52	46	171	516	172	119	460	88	0	30	22	0	0.058	0.128
.	19.01.15-21.57.51-1-220297	36	1	1	1	0	1	0	0	0	0	0	NA	NA	NA	9	5	165	491	162	0	0	0	0	5	0	0	0.01	0
.	19.01.15-21.57.55-1-220298	144	12	12	1	0	1	657	10	10	0	0	NA	NA	NA	38	44	174	515	168	117	455	85	19	6	3	0.109	0.012	0.018
.	19.01.15-21.57.56-1-220299	35	1	1	0	0	0	0	0	0	0	0	NA	NA	NA	11	10	167	493	163	0	0	0	1	0	0	0.006	0	0
.	19.01.15-21.57.56-1-220300	64	3	3	0	0	0	638	2	2	0	0	NA	NA	NA	26	24	169	500	168	115	441	82	0	6	0	0	0.012	0
.	19.01.15-21.57.59-1-220301	60	3	3	2	0	1	637	2	2	0	0	NA	NA	NA	25	27	172	502	166	118	437	82	6	2	0	0.035	0.004	0
.	19.01.15-21.58.01-1-220302	119	10	10	3	0	3	657	9	9	0	0	NA	NA	NA	44	47	170	519	171	116	453	88	16	18	0	0.094	0.035	0
.	19.01.15-21.58.04-1-220303	94	6	6	3	0	2	654	4	4	0	0	NA	NA	NA	25	34	173	505	169	122	446	86	9	10	2	0.052	0.02	0.012
.	19.01.15-21.58.09-1-220304	148	8	8	1	0	1	651	7	7	0	0	NA	NA	NA	36	37	164	515	171	110	455	86	9	14	1	0.055	0.027	0.006
.	19.01.15-21.58.12-1-220305	124	7	7	2	0	1	641	5	5	0	0	NA	NA	NA	38	22	166	500	169	114	444	83	8	9	10	0.048	0.018	0.059
.	19.01.15-21.58.13-1-220306	151	18	18	2	0	1	669	16	16	0	0	NA	NA	NA	61	62	174	526	175	122	458	89	15	37	3	0.086	0.07	0.017
.	19.01.15-21.58.18-1-220324	112	9	9	3	0	2	651	7	7	0	0	NA	NA	NA	41	37	166	515	169	111	457	83	10	17	3	0.06	0.033	0.018
.	19.01.15-21.58.19-1-220325	148	17	17	8	0	6	651	13	13	0	0	NA	NA	NA	46	28	168	505	168	115	451	85	1	39	14	0.006	0.077	0.083
.	19.01.15-21.58.20-1-220326	95	4	4	1	0	1	650	3	3	0	0	NA	NA	NA	41	38	170	508	173	114	448	88	3	4	6	0.018	0.008	0.035
.	19.01.15-21.58.23-1-220331	93	3	3	1	0	1	654	2	2	0	0	NA	NA	NA	32	36	175	507	167	118	450	86	0	8	0	0	0.016	0
.	19.01.15-21.58.25-1-220335	89	4	4	1	0	1	649	3	3	0	0	NA	NA	NA	31	32	167	511	167	111	455	83	0	6	5	0	0.012	0.03
.	19.01.15-21.58.28-1-220340	145	13	13	3	0	2	644	11	11	0	0	NA	NA	NA	39	26	166	507	166	113	448	83	5	29	6	0.03	0.057	0.036
.	19.01.15-21.58.35-1-220345	65	4	4	2	0	2	639	3	3	0	0	NA	NA	NA	22	23	169	502	165	115	442	82	7	9	0	0.041	0.018	0
.	19.01.15-21.58.38-1-220352	118	23	23	3	0	2	664	22	22	0	0	NA	NA	NA	29	53	170	519	177	115	458	91	11	68	22	0.065	0.131	0.124
.	19.01.15-21.58.39-1-220354	90	4	4	0	0	0	651	1	1	0	0	NA	NA	NA	28	37	171	506	173	115	449	87	0	15	2	0	0.03	0.012
.	19.01.15-21.58.41-1-220355	86	5	5	2	0	2	644	4	4	0	0	NA	NA	NA	26	28	164	511	166	110	453	81	0	4	12	0	0.008	0.072
.	19.01.15-21.58.42-1-220356	151	11	11	2	0	2	663	8	8	0	0	NA	NA	NA	44	47	170	520	170	115	462	86	43	26	0	0.253	0.05	0
.	19.01.15-21.58.44-1-220360	63	3	3	1	0	1	301	2	2	0	0	NA	NA	NA	16	16	165	500	164	61	204	36	0	10	0	0	0.02	0
.	19.01.15-21.58.47-1-220361	67	2	2	0	0	0	495	1	1	0	0	NA	NA	NA	27	21	167	503	164	92	338	65	0	0	2	0	0	0.012
.	19.01.15-21.58.53-1-220362	149	15	15	9	0	6	659	12	12	0	0	NA	NA	NA	49	48	171	517	173	119	454	86	16	29	7	0.094	0.056	0.04
.	19.01.15-21.58.55-1-220363	92	4	4	1	0	1	647	3	3	0	0	NA	NA	NA	30	29	165	509	168	114	451	82	4	14	4	0.024	0.028	0.024
.	19.01.15-21.58.57-1-220364	151	9	9	3	0	2	664	8	8	0	0	NA	NA	NA	57	53	172	526	168	117	465	82	5	31	14	0.029	0.059	0.083
.	19.01.15-21.58.57-1-220365	236	26	26	5	0	3	683	22	22	0	0	NA	NA	NA	64	71	182	527	175	125	467	91	42	55	7	0.231	0.104	0.04
.	19.01.15-21.59.01-1-220366	145	6	6	2	0	2	675	5	5	0	0	NA	NA	NA	48	59	179	524	169	125	466	84	8	7	6	0.045	0.013	0.036
.	19.01.15-21.59.02-1-220367	238	45	45	8	0	7	682	43	43	0	0	NA	NA	NA	84	70	175	533	175	122	471	89	45	66	47	0.257	0.124	0.269
.	19.01.15-21.59.13-1-220368	62	4	4	0	0	0	642	3	3	0	0	NA	NA	NA	20	21	169	500	165	116	443	83	0	8	0	0	0.016	0
.	19.01.15-21.59.23-1-220387	34	1	1	0	0	0	0	0	0	0	0	NA	NA	NA	8	9	165	493	164	0	0	0	0	0	2	0	0	0.012
.	19.01.15-21.59.28-1-220395	147	17	17	6	0	4	666	13	13	0	0	NA	NA	NA	39	49	169	522	171	115	464	87	37	21	4	0.219	0.04	0.023
.	19.01.15-21.59.32-1-220398	117	4	4	1	0	1	663	3	3	0	0	NA	NA	NA	44	43	168	522	166	116	465	82	7	4	7	0.042	0.008	0.042
.	19.01.15-21.59.34-1-220399	57	2	2	2	0	2	0	1	1	0	0	NA	NA	NA	17	16	168	495	166	0	0	0	0	0	3	0	0	0.018
.	19.01.15-21.59.34-1-220400	87	5	5	1	0	0	638	4	4	0	0	NA	NA	NA	29	30	169	505	169	115	441	82	1	12	1	0.006	0.024	0.006
.	19.01.15-21.59.37-1-220404	87	8	8	1	0	1	641	5	5	0	0	NA	NA	NA	29	27	170	507	163	116	445	80	4	9	1	0.024	0.018	0.006
.	19.01.15-21.59.40-1-220407	121	20	20	6	0	3	678	17	17	0	0	NA	NA	NA	36	62	174	529	172	121	469	88	35	56	2	0.201	0.106	0.012
.	19.01.15-21.59.41-1-220408	125	5	5	0	0	0	649	4	4	0	0	NA	NA	NA	42	27	168	504	168	113	449	87	0	8	22	0	0.016	0.131
.	19.01.15-21.59.51-1-220413	92	8	8	3	0	2	649	7	7	0	0	NA	NA	NA	30	33	169	507	170	116	446	87	8	16	4	0.047	0.032	0.024
.	19.01.15-21.59.51-1-220414	123	11	11	2	0	2	661	10	10	0	0	NA	NA	NA	39	43	171	518	167	116	460	85	5	31	7	0.029	0.06	0.042
.	19.01.15-21.59.57-1-220418	64	4	4	0	0	0	638	3	3	0	0	NA	NA	NA	28	25	169	500	169	115	440	83	1	7	0	0.006	0.014	0
.	19.01.15-22.00.00-1-220419	122	7	7	3	0	3	666	6	6	0	0	NA	NA	NA	40	49	173	520	169	120	461	85	0	38	17	0	0.073	0.101
.	19.01.15-22.00.02-1-220424	123	13	13	7	0	5	643	11	11	0	0	NA	NA	NA	42	31	170	506	168	119	442	82	18	29	16	0.106	0.057	0.095
.	19.01.15-22.00.04-1-220425	179	14	14	2	0	2	672	12	12	0	0	NA	NA	NA	75	60	178	521	174	125	461	86	15	27	2	0.084	0.052	0.011
.	19.01.15-22.00.11-1-220426	32	1	1	0	0	0	0	0	0	0	0	NA	NA	NA	7	18	169	495	167	0	0	0	0	1	0	0	0.002	0
.	19.01.15-22.00.12-1-220427	121	8	8	1	0	0	660	7	7	0	0	NA	NA	NA	42	48	170	515	176	117	453	90	8	9	11	0.047	0.017	0.062
.	19.01.15-22.00.14-1-220447	82	4	4	3	0	2	640	3	3	0	0	NA	NA	NA	32	31	170	502	172	114	438	88	12	17	5	0.071	0.034	0.029
.	19.01.15-22.00.17-1-220448	92	6	6	0	0	0	649	5	5	0	0	NA	NA	NA	36	37	168	514	168	114	451	84	0	14	1	0	0.027	0.006
.	19.01.15-22.00.28-1-220459	177	40	40	13	0	8	667	37	37	0	0	NA	NA	NA	59	52	177	517	171	122	458	87	36	89	23	0.203	0.172	0.135
.	19.01.15-22.00.32-1-220462	30	1	1	0	0	0	0	0	0	0	0	NA	NA	NA	11	6	163	492	164	0	0	0	0	0	1	0	0	0.006
.	19.01.15-22.00.34-1-220463	151	19	19	4	0	3	663	15	15	0	0	NA	NA	NA	42	50	171	515	177	120	454	89	21	64	16	0.123	0.124	0.09
.	19.01.15-22.00.39-1-220472	116	8	8	3	0	3	650	7	7	0	0	NA	NA	NA	30	36	168	510	171	114	451	85	6	11	3	0.036	0.022	0.018
.	19.01.15-22.00.41-1-220473	127	8	8	1	0	1	652	7	7	0	0	NA	NA	NA	52	40	169	513	171	115	454	83	4	17	3	0.024	0.033	0.018
.	19.01.15-22.00.41-1-220474	59	2	2	0	0	0	640	1	1	0	0	NA	NA	NA	27	25	166	507	165	113	445	82	0	4	0	0	0.008	0
.	19.01.15-22.00.44-1-220478	149	20	20	10	0	8	663	16	16	0	0	NA	NA	NA	45	57	169	526	175	117	461	85	15	57	3	0.089	0.108	0.017
.	19.01.15-22.00.44-1-220479	36	1	1	0	0	0	0	0	0	0	0	NA	NA	NA	11	8	166	493	162	0	0	0	0	0	0	0	0	0
.	19.01.15-22.00.46-1-220480	88	4	4	1	0	1	653	3	3	0	0	NA	NA	NA	30	35	170	512	166	114	455	84	0	11	3	0	0.021	0.018
.	19.01.15-22.00.47-1-220481	122	12	12	4	0	3	655	10	10	0	0	NA	NA	NA	49	40	169	513	171	116	452	87	16	34	2	0.095	0.066	0.012
.	19.01.15-22.00.56-1-220483	123	20	20	6	0	4	657	19	19	0	0	NA	NA	NA	30	42	168	513	174	118	451	88	19	63	12	0.113	0.123	0.069
.	19.01.15-22.01.13-1-220555	97	13	13	4	0	2	654	11	11	0	0	NA	NA	NA	35	33	168	509	169	116	451	87	15	12	2	0.089	0.024	0.012
.	19.01.15-22.01.15-1-220571	91	3	3	2	0	1	662	2	2	0	0	NA	NA	NA	32	45	168	513	177	118	455	89	8	3	0	0.048	0.006	0
.	19.01.15-22.01.19-1-220573	122	9	9	3	0	3	677	7	7	0	0	NA	NA	NA	33	66	176	525	178	120	468	89	20	17	4	0.114	0.032	0.022
.	19.01.15-22.01.25-1-220579	185	16	16	3	0	2	665	12	12	0	0	NA	NA	NA	51	57	175	519	176	124	452	89	23	22	12	0.131	0.042	0.068
.	19.01.15-22.01.26-1-220580	146	18	18	2	0	1	645	17	17	0	0	NA	NA	NA	40	30	169	504	170	115	443	87	26	12	12	0.154	0.024	0.071
.	19.01.15-22.01.26-1-220583	68	5	5	1	0	1	637	3	3	0	0	NA	NA	NA	27	24	168	498	171	113	439	85	0	19	0	0	0.038	0
.	19.01.15-22.01.32-1-220588	88	3	3	3	0	2	643	2	2	0	0	NA	NA	NA	34	25	170	500	168	118	443	82	0	9	2	0	0.018	0.012
.	19.01.15-22.01.38-1-220591	158	17	17	7	0	5	673	16	16	0	0	NA	NA	NA	46	57	179	519	172	125	462	86	18	38	5	0.101	0.073	0.029
.	19.01.15-22.01.39-1-220594	89	7	7	3	0	1	641	6	6	0	0	NA	NA	NA	34	35	175	504	169	118	442	81	13	5	5	0.074	0.01	0.03
.	19.01.15-22.01.43-1-220598	69	10	10	1	0	1	636	8	8	0	0	NA	NA	NA	28	22	169	502	164	114	445	77	1	16	2	0.006	0.032	0.012
.	19.01.15-22.01.46-1-220599	69	5	5	1	0	1	637	4	4	0	0	NA	NA	NA	31	22	169	503	163	115	441	81	4	16	0	0.024	0.032	0
.	19.01.15-22.01.46-1-220600	91	8	8	4	0	3	650	6	6	0	0	NA	NA	NA	26	33	168	507	171	111	452	87	3	14	0	0.018	0.028	0
.	19.01.15-22.01.48-1-220601	66	4	4	0	0	0	642	3	3	0	0	NA	NA	NA	22	26	166	505	168	112	448	82	1	7	3	0.006	0.014	0.018
.	19.01.15-22.01.54-1-220605	116	9	9	1	0	1	643	8	8	0	0	NA	NA	NA	39	31	169	506	169	114	446	83	3	13	8	0.018	0.026	0.047
.	19.01.15-22.01.59-1-220606	89	6	6	2	0	2	645	5	5	0	0	NA	NA	NA	25	26	167	503	169	114	448	83	14	10	1	0.084	0.02	0.006
.	19.01.15-22.02.00-1-220607	93	3	3	1	0	1	647	2	2	0	0	NA	NA	NA	23	21	165	502	167	112	449	86	8	0	4	0.048	0	0.024
.	19.01.15-22.02.03-1-220608	59	2	2	0	0	0	199	1	1	0	0	NA	NA	NA	13	12	164	496	165	36	138	25	1	0	2	0.006	0	0.012
.	19.01.15-22.02.05-1-220609	114	5	5	1	0	1	647	4	4	0	0	NA	NA	NA	34	27	168	505	167	116	449	82	6	12	3	0.036	0.024	0.018
.	19.01.15-22.02.05-1-220610	93	5	5	2	0	1	646	4	4	0	0	NA	NA	NA	35	29	167	508	167	114	449	83	9	17	0	0.054	0.033	0
.	19.01.15-22.02.07-1-220611	92	3	3	0	0	0	644	1	1	0	0	NA	NA	NA	36	30	170	504	169	118	443	83	3	5	0	0.018	0.01	0
.	19.01.15-22.02.10-1-220613	87	3	3	1	0	1	651	2	2	0	0	NA	NA	NA	36	34	169	507	171	115	449	87	4	4	1	0.024	0.008	0.006
.	19.01.15-22.02.13-1-220614	93	4	4	0	0	0	644	3	3	0	0	NA	NA	NA	23	30	167	509	167	114	449	81	0	9	0	0	0.018	0
.	19.01.15-22.02.17-1-220635	179	7	7	5	0	3	668	5	5	0	0	NA	NA	NA	63	57	171	521	178	119	458	91	17	9	10	0.099	0.017	0.056
.	19.01.15-22.02.18-1-220636	33	1	1	0	0	0	0	0	0	0	0	NA	NA	NA	9	11	168	492	164	0	0	0	0	0	3	0	0	0.018
.	19.01.15-22.02.19-1-220637	178	14	14	2	0	2	656	13	13	0	0	NA	NA	NA	58	43	167	516	173	115	453	88	11	42	8	0.066	0.081	0.046
.	19.01.15-22.02.20-1-220639	32	1	1	0	0	0	0	0	0	0	0	NA	NA	NA	10	16	167	497	165	0	0	0	0	0	2	0	0	0.012
.	19.01.15-22.02.22-1-220647	59	2	2	1	0	1	656	1	1	0	0	NA	NA	NA	20	37	171	509	170	118	451	87	0	2	1	0	0.004	0.006
.	19.01.15-22.02.23-1-220648	33	1	1	1	0	1	0	0	0	0	0	NA	NA	NA	3	11	164	495	165	0	0	0	0	0	0	0	0	0
.	19.01.15-22.02.23-1-220649	94	4	4	3	0	3	636	2	2	0	0	NA	NA	NA	33	27	167	500	173	114	436	86	11	5	4	0.066	0.01	0.023
.	19.01.15-22.02.25-1-220652	117	6	6	0	0	0	664	5	5	0	0	NA	NA	NA	39	51	171	521	172	118	458	88	3	30	9	0.018	0.058	0.052
.	19.01.15-22.02.26-1-220653	122	5	5	3	0	3	652	4	4	0	0	NA	NA	NA	49	43	174	515	167	120	450	82	4	15	2	0.023	0.029	0.012
.	19.01.15-22.02.28-1-220657	118	5	5	3	0	2	658	4	4	0	0	NA	NA	NA	43	37	169	517	164	118	458	82	8	4	4	0.047	0.008	0.024
.	19.01.15-22.02.34-1-220661	94	6	6	3	0	3	648	5	5	0	0	NA	NA	NA	16	30	173	508	162	118	450	80	12	10	2	0.069	0.02	0.012
.	19.01.15-22.02.36-1-220663	84	11	11	3	0	3	636	10	10	0	0	NA	NA	NA	30	21	166	501	167	112	441	83	8	13	7	0.048	0.026	0.042
.	19.01.15-22.02.41-1-220671	93	12	12	3	0	2	644	8	8	0	0	NA	NA	NA	43	29	168	505	169	113	445	86	14	13	16	0.083	0.026	0.095
.	19.01.15-22.02.41-1-220672	65	3	3	1	0	1	649	2	2	0	0	NA	NA	NA	28	35	174	508	166	121	447	81	0	11	3	0	0.022	0.018
.	19.01.15-22.02.44-1-220676	170	21	21	4	0	2	666	19	19	0	0	NA	NA	NA	52	56	175	517	177	121	454	91	56	24	12	0.32	0.046	0.068
.	19.01.15-22.02.50-1-220677	178	11	11	5	0	3	662	10	10	0	0	NA	NA	NA	55	50	171	519	173	117	455	90	11	26	4	0.064	0.05	0.023
.	19.01.15-22.02.50-1-220678	156	16	16	4	0	2	656	14	14	0	0	NA	NA	NA	51	47	169	521	170	109	459	88	42	18	2	0.249	0.035	0.012
.	19.01.15-22.02.53-1-220679	148	22	22	6	0	2	663	18	18	0	0	NA	NA	NA	46	45	171	517	170	118	459	86	12	46	27	0.07	0.089	0.159
.	19.01.15-22.02.54-1-220680	34	1	1	0	0	0	0	0	0	0	0	NA	NA	NA	13	11	169	490	165	0	0	0	0	0	0	0	0	0
.	19.01.15-22.02.56-1-220681	87	5	5	1	0	1	646	4	4	0	0	NA	NA	NA	28	30	167	507	169	112	448	86	3	15	0	0.018	0.03	0
.	19.01.15-22.02.57-1-220682	149	33	33	8	0	8	652	30	30	0	0	NA	NA	NA	39	36	167	513	169	115	451	86	49	56	18	0.293	0.109	0.107
.	19.01.15-22.02.59-1-220683	181	18	18	4	0	2	664	17	17	0	0	NA	NA	NA	47	48	168	523	170	114	464	86	28	54	3	0.167	0.103	0.018
.	19.01.15-22.03.05-1-220684	33	1	1	0	0	0	0	0	0	0	0	NA	NA	NA	7	14	166	494	167	0	0	0	0	1	0	0	0.002	0
.	19.01.15-22.03.07-1-220685	154	19	19	7	0	4	655	17	17	0	0	NA	NA	NA	47	46	173	515	171	120	453	82	17	43	19	0.098	0.083	0.111
.	19.01.15-22.03.15-1-220701	85	4	4	0	0	0	644	3	3	0	0	NA	NA	NA	28	28	170	506	165	116	448	80	12	0	0	0.071	0	0
.	19.01.15-22.03.19-1-220702	137	11	11	3	0	3	665	10	10	0	0	NA	NA	NA	36	49	178	513	171	124	455	86	11	31	3	0.062	0.06	0.018
.	19.01.15-22.03.24-1-220709	62	4	4	2	0	1	640	2	2	0	0	NA	NA	NA	29	31	169	509	166	115	443	82	4	8	0	0.024	0.016	0
.	19.01.15-22.03.24-1-220710	63	2	2	0	0	0	653	1	1	0	0	NA	NA	NA	17	30	171	506	166	119	452	82	3	1	0	0.018	0.002	0
.	19.01.15-22.03.31-1-220719	89	6	6	4	0	3	655	5	5	0	0	NA	NA	NA	35	39	170	516	166	118	454	83	19	14	0	0.112	0.027	0
.	19.01.15-22.03.37-1-220722	93	3	3	1	0	1	642	2	2	0	0	NA	NA	NA	23	28	168	506	167	114	446	82	5	0	4	0.03	0	0.024
.	19.01.15-22.03.38-1-220724	35	1	1	0	0	0	0	0	0	0	0	NA	NA	NA	7	7	165	491	164	0	0	0	0	2	0	0	0.004	0
.	19.01.15-22.03.39-1-220726	96	6	6	5	0	2	645	5	5	0	0	NA	NA	NA	35	31	168	510	166	115	448	82	0	14	10	0	0.027	0.06
.	19.01.15-22.03.40-1-220727	32	1	1	0	0	0	0	0	0	0	0	NA	NA	NA	6	13	166	494	166	0	0	0	0	0	2	0	0	0.012
.	19.01.15-22.03.42-1-220728	114	9	9	3	0	2	647	8	8	0	0	NA	NA	NA	34	34	170	506	171	118	442	87	2	18	5	0.012	0.036	0.029
.	19.01.15-22.03.43-1-220732	123	15	15	5	0	3	647	13	13	0	0	NA	NA	NA	47	33	169	509	168	112	450	85	23	25	13	0.136	0.049	0.077
.	19.01.15-22.03.47-1-220733	201	8	8	4	0	3	673	7	7	0	0	NA	NA	NA	73	66	179	527	173	120	462	91	4	14	8	0.022	0.027	0.046
.	19.01.15-22.03.47-1-220734	235	26	26	10	0	6	686	23	23	0	0	NA	NA	NA	66	73	183	528	175	125	472	89	30	26	28	0.164	0.049	0.16
.	19.01.15-22.03.52-1-220735	116	15	15	2	0	2	647	14	14	0	0	NA	NA	NA	36	34	169	508	170	116	446	85	6	21	5	0.036	0.041	0.029
.	19.01.15-22.03.55-1-220739	97	3	3	1	0	1	649	2	2	0	0	NA	NA	NA	43	40	171	513	169	115	452	82	9	15	0	0.053	0.029	0
.	19.01.15-22.03.56-1-220740	116	9	9	3	0	2	645	8	8	0	0	NA	NA	NA	31	32	166	511	168	114	448	83	5	10	9	0.03	0.02	0.054
.	19.01.15-22.04.01-1-220741	89	5	5	2	0	2	649	4	4	0	0	NA	NA	NA	33	34	167	509	171	116	449	84	6	8	4	0.036	0.016	0.023
.	19.01.15-22.04.06-1-220742	143	6	6	3	0	3	660	3	3	0	0	NA	NA	NA	52	50	179	513	171	124	449	87	4	8	2	0.022	0.016	0.012
.	19.01.15-22.04.11-1-220743	94	5	5	1	0	1	643	4	4	0	0	NA	NA	NA	40	36	168	516	165	113	451	79	5	5	3	0.03	0.01	0.018
.	19.01.15-22.04.14-1-220759	62	3	3	0	0	0	646	2	2	0	0	NA	NA	NA	30	34	173	505	169	120	442	84	1	4	2	0.006	0.008	0.012
.	19.01.15-22.04.17-1-220760	94	8	8	3	0	3	640	7	7	0	0	NA	NA	NA	28	27	165	511	164	113	447	80	13	7	0	0.079	0.014	0
.	19.01.15-22.04.18-1-220761	121	8	8	1	0	1	662	6	6	0	0	NA	NA	NA	49	43	171	516	169	119	456	87	6	16	4	0.035	0.031	0.024
.	19.01.15-22.04.19-1-220762	65	2	2	0	0	0	198	1	1	0	0	NA	NA	NA	22	21	165	499	170	36	132	30	0	0	2	0	0	0.012
.	19.01.15-22.04.20-1-220764	88	5	5	0	0	0	635	4	4	0	0	NA	NA	NA	29	22	166	500	169	115	437	83	3	8	3	0.018	0.016	0.018
.	19.01.15-22.04.25-1-220770	147	13	13	2	0	2	652	11	11	0	0	NA	NA	NA	47	37	172	511	167	117	453	82	11	15	6	0.064	0.029	0.036
.	19.01.15-22.04.28-1-220775	31	1	1	0	0	0	0	0	0	0	0	NA	NA	NA	13	8	164	495	162	0	0	0	0	0	0	0	0	0
.	19.01.15-22.04.37-1-220781	126	10	10	1	0	1	659	6	6	0	0	NA	NA	NA	35	41	169	511	174	116	454	89	15	14	7	0.089	0.027	0.04
.	19.01.15-22.04.48-1-220792	61	2	2	2	0	2	203	1	1	0	0	NA	NA	NA	21	18	164	501	166	31	148	24	0	0	3	0	0	0.018
.	19.01.15-22.04.48-1-220793	116	9	9	7	0	6	654	8	8	0	0	NA	NA	NA	37	44	168	518	171	115	456	83	11	38	0	0.065	0.073	0
.	19.01.15-22.04.51-1-220794	86	5	5	1	0	1	643	4	4	0	0	NA	NA	NA	29	30	172	499	172	116	443	84	3	4	3	0.017	0.008	0.017
.	19.01.15-22.04.56-1-220795	88	7	7	1	0	0	652	5	5	0	0	NA	NA	NA	29	28	169	502	170	119	449	84	4	24	6	0.024	0.048	0.035
.	19.01.15-22.04.58-1-220796	91	7	7	4	0	2	656	6	6	0	0	NA	NA	NA	24	38	170	511	170	115	454	87	9	21	0	0.053	0.041	0
.	19.01.15-22.04.59-1-220797	92	6	6	1	0	1	652	5	5	0	0	NA	NA	NA	31	35	173	510	165	120	454	78	6	13	4	0.035	0.025	0.024
.	19.01.15-22.05.00-1-220798	115	6	6	0	0	0	665	5	5	0	0	NA	NA	NA	39	52	174	521	170	119	460	86	21	5	4	0.121	0.01	0.024
.	19.01.15-22.05.08-1-220799	91	4	4	0	0	0	650	3	3	0	0	NA	NA	NA	24	36	169	510	170	114	452	84	13	2	0	0.077	0.004	0
.	19.01.15-22.05.09-1-220800	33	1	1	0	0	0	0	0	0	0	0	NA	NA	NA	15	11	167	492	165	0	0	0	0	0	2	0	0	0.012
.	19.01.15-22.05.10-1-220801	88	4	4	1	0	1	640	3	3	0	0	NA	NA	NA	33	26	166	503	170	113	445	82	7	2	3	0.042	0.004	0.018
.	19.01.15-22.05.12-1-220802	62	2	2	1	0	1	301	1	1	0	0	NA	NA	NA	15	10	164	492	167	51	212	38	4	0	2	0.024	0	0.012
.	19.01.15-22.05.15-1-220818	179	12	12	3	0	3	662	8	8	0	0	NA	NA	NA	51	45	172	516	170	120	457	85	17	11	11	0.099	0.021	0.065
.	19.01.15-22.05.17-1-220819	128	9	9	3	0	3	656	7	7	0	0	NA	NA	NA	52	43	176	513	167	120	452	84	4	26	0	0.023	0.051	0
.	19.01.15-22.05.18-1-220820	93	4	4	1	0	0	643	3	3	0	0	NA	NA	NA	30	25	167	505	166	115	443	85	2	13	1	0.012	0.026	0.006
.	19.01.15-22.05.20-1-220821	125	9	9	1	0	1	654	7	7	0	0	NA	NA	NA	32	37	170	511	169	115	451	88	0	34	2	0	0.067	0.012
.	19.01.15-22.05.21-1-220824	86	4	4	3	0	2	647	3	3	0	0	NA	NA	NA	31	30	167	511	165	116	450	81	0	11	0	0	0.022	0
.	19.01.15-22.05.23-1-220827	35	1	1	0	0	0	0	0	0	0	0	NA	NA	NA	8	4	164	490	163	0	0	0	0	0	3	0	0	0.018
.	19.01.15-22.05.27-1-220831	62	2	2	1	0	1	642	1	1	0	0	NA	NA	NA	28	30	165	508	170	113	444	85	7	2	0	0.042	0.004	0
.	19.01.15-22.05.29-1-220835	95	5	5	2	0	1	635	4	4	0	0	NA	NA	NA	28	22	166	503	166	111	442	82	10	0	4	0.06	0	0.024
.	19.01.15-22.05.29-1-220836	206	16	16	3	0	2	694	14	14	0	0	NA	NA	NA	43	75	177	532	179	127	471	96	29	35	23	0.164	0.066	0.128
.	19.01.15-22.05.39-1-220842	94	5	5	2	0	2	666	3	3	0	0	NA	NA	NA	31	45	178	512	168	125	455	86	5	8	2	0.028	0.016	0.012
.	19.01.15-22.05.41-1-220844	179	42	42	8	0	6	661	39	39	0	0	NA	NA	NA	55	50	172	520	171	117	459	85	47	79	23	0.273	0.152	0.135
.	19.01.15-22.05.41-1-220845	118	8	8	2	0	2	657	6	6	0	0	NA	NA	NA	32	35	172	507	169	119	453	85	3	14	9	0.017	0.028	0.053
.	19.01.15-22.05.42-1-220846	120	19	19	7	0	7	656	17	17	0	0	NA	NA	NA	27	44	168	519	170	114	460	82	11	34	19	0.065	0.066	0.112
.	19.01.15-22.05.43-1-220850	113	9	9	2	0	2	642	7	7	0	0	NA	NA	NA	36	34	170	508	169	115	443	84	6	11	7	0.035	0.022	0.041
.	19.01.15-22.05.47-1-220851	32	1	1	0	0	0	0	0	0	0	0	NA	NA	NA	3	7	166	492	162	0	0	0	0	0	0	0	0	0
.	19.01.15-22.05.48-1-220852	65	2	2	1	0	1	498	1	1	0	0	NA	NA	NA	13	15	165	495	168	87	348	63	0	4	2	0	0.008	0.012
.	19.01.15-22.05.50-1-220853	88	5	5	2	0	2	637	4	4	0	0	NA	NA	NA	27	23	165	504	167	110	444	83	3	8	0	0.018	0.016	0
.	19.01.15-22.05.56-1-220858	147	13	13	2	0	2	675	10	10	0	0	NA	NA	NA	43	62	178	520	177	120	463	92	20	24	7	0.112	0.046	0.04
.	19.01.15-22.06.00-1-220860	66	3	3	1	0	1	648	2	2	0	0	NA	NA	NA	24	33	165	512	169	109	456	83	5	8	0	0.03	0.016	0
.	19.01.15-22.06.01-1-220861	67	2	2	0	0	0	636	1	1	0	0	NA	NA	NA	15	18	167	499	165	114	444	78	0	2	0	0	0.004	0
.	19.01.15-22.06.04-1-220862	32	1	1	0	0	0	0	0	0	0	0	NA	NA	NA	9	11	165	496	163	0	0	0	0	0	0	0	0	0
.	19.01.15-22.06.04-1-220863	34	1	1	0	0	0	0	0	0	0	0	NA	NA	NA	9	8	164	490	167	0	0	0	0	0	0	0	0	0
.	19.01.15-22.06.06-1-220864	171	17	17	3	0	1	650	14	14	0	0	NA	NA	NA	52	43	172	518	166	118	454	78	8	32	10	0.047	0.062	0.06
.	19.01.15-22.06.06-1-220865	115	6	6	1	0	1	646	5	5	0	0	NA	NA	NA	31	34	167	510	170	114	447	85	13	16	6	0.078	0.031	0.035
.	19.01.15-22.06.06-1-220866	59	2	2	1	0	1	640	1	1	0	0	NA	NA	NA	28	21	166	505	163	116	444	80	0	11	0	0	0.022	0
.	19.01.15-22.06.17-1-220882	61	5	5	1	0	0	645	4	4	0	0	NA	NA	NA	22	33	165	508	173	110	451	84	4	17	0	0.024	0.033	0
.	19.01.15-22.06.17-1-220883	118	18	18	1	0	0	656	17	17	0	0	NA	NA	NA	35	42	173	512	170	120	452	84	14	23	8	0.081	0.045	0.047
.	19.01.15-22.06.18-1-220884	95	8	8	4	0	4	643	7	7	0	0	NA	NA	NA	31	30	169	510	164	116	448	79	23	10	0	0.136	0.02	0
.	19.01.15-22.06.21-1-220888	59	3	3	0	0	0	627	2	2	0	0	NA	NA	NA	28	22	168	502	165	112	438	77	5	2	7	0.03	0.004	0.042
.	19.01.15-22.06.27-1-220894	148	23	23	6	0	2	662	19	19	0	0	NA	NA	NA	62	54	171	525	171	116	461	85	47	55	5	0.275	0.105	0.029
.	19.01.15-22.06.28-1-220896	90	5	5	0	0	0	632	3	3	0	0	NA	NA	NA	28	18	170	496	165	116	433	83	9	12	4	0.053	0.024	0.024
.	19.01.15-22.06.34-1-220900	133	24	24	5	0	4	655	21	21	0	0	NA	NA	NA	45	42	173	513	169	118	451	86	12	69	17	0.069	0.135	0.101
.	19.01.15-22.06.37-1-220903	183	19	19	4	0	3	664	16	16	0	0	NA	NA	NA	65	55	177	521	170	121	458	85	22	32	16	0.124	0.061	0.094
.	19.01.15-22.06.37-1-220904	66	3	3	1	0	1	640	2	2	0	0	NA	NA	NA	31	25	169	502	167	117	439	84	5	4	0	0.03	0.008	0
.	19.01.15-22.06.42-1-220911	35	1	1	1	0	1	0	0	0	0	0	NA	NA	NA	10	13	167	493	166	0	0	0	4	0	0	0.024	0	0
.	19.01.15-22.06.43-1-220915	109	4	4	2	0	2	646	2	2	0	0	NA	NA	NA	40	30	167	505	171	113	445	88	0	4	6	0	0.008	0.035
.	19.01.15-22.06.45-1-220916	92	4	4	1	0	1	640	2	2	0	0	NA	NA	NA	24	23	167	503	166	114	443	83	0	5	9	0	0.01	0.054
.	19.01.15-22.06.45-1-220917	92	5	5	1	0	1	650	3	3	0	0	NA	NA	NA	34	35	170	507	171	117	449	84	0	6	6	0	0.012	0.035
.	19.01.15-22.06.46-1-220918	93	4	4	1	0	1	635	3	3	0	0	NA	NA	NA	36	22	166	502	167	111	443	81	0	11	2	0	0.022	0.012
.	19.01.15-22.06.53-1-220919	58	3	3	0	0	0	652	2	2	0	0	NA	NA	NA	18	31	171	504	169	117	451	84	0	6	0	0	0.012	0
.	19.01.15-22.07.00-1-220920	175	36	36	10	0	5	684	32	32	0	0	NA	NA	NA	48	65	173	532	173	123	472	89	41	89	20	0.237	0.167	0.116
.	19.01.15-22.07.01-1-220921	245	22	22	9	0	9	690	17	17	0	0	NA	NA	NA	84	82	176	545	174	121	481	88	21	30	19	0.119	0.055	0.109
.	19.01.15-22.07.02-1-220922	200	20	20	6	0	6	680	19	19	0	0	NA	NA	NA	62	62	178	523	174	125	466	89	16	42	8	0.09	0.08	0.046
.	19.01.15-22.07.02-1-220923	35	1	1	0	0	0	0	0	0	0	0	NA	NA	NA	11	7	164	493	163	0	0	0	0	1	0	0	0.002	0
.	19.01.15-22.07.05-1-220924	64	5	5	0	0	0	644	4	4	0	0	NA	NA	NA	17	24	167	502	168	115	445	84	0	4	5	0	0.008	0.03
.	19.01.15-22.07.09-1-220925	96	3	3	1	0	1	659	2	2	0	0	NA	NA	NA	33	45	174	515	169	119	454	86	0	7	2	0	0.014	0.012
.	19.01.15-22.07.09-1-220926	175	16	16	3	0	3	676	15	15	0	0	NA	NA	NA	52	61	177	527	170	120	471	85	26	40	1	0.147	0.076	0.006
.	19.01.15-22.07.12-1-220928	33	1	1	0	0	0	0	0	0	0	0	NA	NA	NA	11	12	165	497	163	0	0	0	0	3	0	0	0.006	0
.	19.01.15-22.07.14-1-220945	112	8	8	3	0	2	642	5	5	0	0	NA	NA	NA	49	30	167	502	174	114	437	91	8	11	3	0.048	0.022	0.017
.	19.01.15-22.07.16-1-220946	91	10	10	2	0	2	634	9	9	0	0	NA	NA	NA	37	25	166	505	167	111	440	83	0	15	12	0	0.03	0.072
.	19.01.15-22.07.24-1-220952	67	3	3	0	0	0	648	2	2	0	0	NA	NA	NA	24	33	170	503	173	120	446	82	4	6	0	0.024	0.012	0
.	19.01.15-22.07.30-1-220954	119	7	7	2	0	1	646	5	5	0	0	NA	NA	NA	38	29	167	506	169	112	448	86	8	11	6	0.048	0.022	0.036
.	19.01.15-22.07.42-1-220969	118	5	5	1	0	0	666	4	4	0	0	NA	NA	NA	35	52	171	518	176	116	460	90	7	7	2	0.041	0.014	0.011
.	19.01.15-22.07.43-1-220970	67	7	7	2	0	1	636	5	5	0	0	NA	NA	NA	30	23	168	503	165	115	443	78	0	15	7	0	0.03	0.042
.	19.01.15-22.07.44-1-220974	60	2	2	0	0	0	636	1	1	0	0	NA	NA	NA	25	19	170	498	164	116	441	79	8	1	0	0.047	0.002	0
.	19.01.15-22.07.49-1-220975	121	5	5	3	0	1	660	4	4	0	0	NA	NA	NA	42	45	172	512	174	120	453	87	0	12	5	0	0.023	0.029
.	19.01.15-22.07.51-1-220976	123	6	6	2	0	1	645	3	3	0	0	NA	NA	NA	41	32	173	502	170	119	440	86	4	34	0	0.023	0.068	0
.	19.01.15-22.07.55-1-220977	56	2	2	0	0	0	150	1	1	0	0	NA	NA	NA	16	9	166	493	163	23	107	20	0	4	0	0	0.008	0
.	19.01.15-22.07.55-1-220981	124	9	9	0	0	0	653	8	8	0	0	NA	NA	NA	39	43	174	515	167	119	453	81	12	19	9	0.069	0.037	0.054
.	19.01.15-22.08.01-1-220982	132	19	19	5	0	4	661	17	17	0	0	NA	NA	NA	39	43	172	513	171	118	456	87	6	55	3	0.035	0.107	0.018
.	19.01.15-22.08.02-1-220983	124	4	4	1	0	1	643	2	2	0	0	NA	NA	NA	45	39	174	510	168	117	445	81	5	4	0	0.029	0.008	0
.	19.01.15-22.08.03-1-220984	87	6	6	2	0	2	640	5	5	0	0	NA	NA	NA	26	24	168	502	167	117	441	82	2	16	5	0.012	0.032	0.03
.	19.01.15-22.08.06-1-220985	64	2	2	0	0	0	456	0	0	0	0	NA	NA	NA	13	20	167	499	167	74	328	54	1	3	0	0.006	0.006	0
.	19.01.15-22.08.09-1-220986	94	10	10	2	0	2	648	7	7	0	0	NA	NA	NA	25	28	166	508	167	114	452	82	15	27	0	0.09	0.053	0
.	19.01.15-22.08.10-1-220987	155	28	28	14	0	9	668	27	27	0	0	NA	NA	NA	42	54	169	520	178	111	463	94	38	74	17	0.225	0.142	0.096
.	19.01.15-22.08.14-1-221005	36	1	1	0	0	0	0	0	0	0	0	NA	NA	NA	10	12	165	496	164	0	0	0	0	0	0	0	0	0
.	19.01.15-22.08.17-1-221006	100	5	5	1	0	1	651	4	4	0	0	NA	NA	NA	26	38	173	508	170	120	450	81	6	8	6	0.035	0.016	0.035
.	19.01.15-22.08.17-1-221007	95	5	5	1	0	1	651	4	4	0	0	NA	NA	NA	33	37	172	511	167	117	450	84	7	6	4	0.041	0.012	0.024
.	19.01.15-22.08.21-1-221010	60	3	3	0	0	0	633	2	2	0	0	NA	NA	NA	32	15	166	495	167	115	436	82	10	0	9	0.06	0	0.054
.	19.01.15-22.08.22-1-221012	115	10	10	2	0	1	651	9	9	0	0	NA	NA	NA	45	40	172	514	167	116	455	80	7	9	4	0.041	0.018	0.024
.	19.01.15-22.08.24-1-221016	113	9	9	1	0	1	646	8	8	0	0	NA	NA	NA	29	24	171	496	170	119	441	86	1	13	4	0.006	0.026	0.024
.	19.01.15-22.08.33-1-221025	35	1	1	0	0	0	0	0	0	0	0	NA	NA	NA	10	7	163	493	164	0	0	0	0	3	0	0	0.006	0
.	19.01.15-22.08.35-1-221026	150	8	8	2	0	2	666	5	5	0	0	NA	NA	NA	55	52	170	523	172	116	464	86	2	18	1	0.012	0.034	0.006
.	19.01.15-22.08.36-1-221028	62	2	2	0	0	0	203	1	1	0	0	NA	NA	NA	26	21	167	501	166	43	139	21	0	1	1	0	0.002	0.006
.	19.01.15-22.08.36-1-221029	62	2	2	1	0	0	646	1	1	0	0	NA	NA	NA	23	32	170	507	168	114	448	84	0	6	1	0	0.012	0.006
.	19.01.15-22.08.38-1-221031	62	3	3	1	0	1	645	2	2	0	0	NA	NA	NA	21	31	167	508	169	114	448	83	3	11	0	0.018	0.022	0
.	19.01.15-22.08.38-1-221032	119	14	14	3	0	3	647	11	11	0	0	NA	NA	NA	33	36	173	503	173	115	445	87	35	26	4	0.202	0.052	0.023
.	19.01.15-22.08.44-1-221042	175	11	11	4	0	4	677	9	9	0	0	NA	NA	NA	59	64	176	520	181	120	461	96	5	27	13	0.028	0.052	0.072
.	19.01.15-22.08.47-1-221043	118	7	7	3	0	3	640	6	6	0	0	NA	NA	NA	45	34	173	505	169	115	441	84	0	18	4	0	0.036	0.024
.	19.01.15-22.08.48-1-221044	62	2	2	0	0	0	640	1	1	0	0	NA	NA	NA	26	25	164	508	166	111	448	81	0	4	0	0	0.008	0
.	19.01.15-22.08.53-1-221045	34	1	1	0	0	0	0	0	0	0	0	NA	NA	NA	7	10	164	495	164	0	0	0	0	3	0	0	0.006	0
.	19.01.15-22.08.55-1-221046	69	4	4	1	0	1	656	3	3	0	0	NA	NA	NA	16	35	172	508	168	118	454	84	0	13	0	0	0.026	0
.	19.01.15-22.08.55-1-221047	149	25	25	4	0	4	661	21	21	0	0	NA	NA	NA	58	43	173	514	169	119	457	85	23	46	11	0.133	0.089	0.065
.	19.01.15-22.08.57-1-221048	65	3	3	0	0	0	656	2	2	0	0	NA	NA	NA	19	37	169	512	169	114	456	86	7	10	0	0.041	0.02	0
.	19.01.15-22.09.01-1-221049	67	4	4	2	0	2	637	3	3	0	0	NA	NA	NA	25	18	164	499	168	111	441	85	0	9	0	0	0.018	0
.	19.01.15-22.09.04-1-221050	154	24	24	8	0	8	660	22	22	0	0	NA	NA	NA	39	40	173	512	168	120	456	84	16	38	14	0.092	0.074	0.083
.	19.01.15-22.09.07-1-221051	229	11	11	4	0	2	689	10	10	0	0	NA	NA	NA	64	70	183	531	169	126	476	87	18	23	2	0.098	0.043	0.012
.	19.01.15-22.09.12-1-221052	179	49	49	16	0	12	676	46	46	0	0	NA	NA	NA	51	67	175	529	176	120	463	93	51	101	45	0.291	0.191	0.256
.	19.01.15-22.09.12-1-221053	140	9	9	3	0	3	656	8	8	0	0	NA	NA	NA	58	44	170	517	170	117	451	88	11	35	3	0.065	0.068	0.018
.	19.01.15-22.09.12-1-221054	124	7	7	0	0	0	644	5	5	0	0	NA	NA	NA	42	38	170	513	168	118	447	79	2	16	3	0.012	0.031	0.018
.	19.01.15-22.09.12-1-221055	93	6	6	0	0	0	648	5	5	0	0	NA	NA	NA	32	36	168	513	168	114	452	82	0	18	0	0	0.035	0
.	19.01.15-22.09.20-1-221072	62	2	2	0	0	0	638	1	1	0	0	NA	NA	NA	32	26	169	501	169	117	438	83	0	11	0	0	0.022	0
.	19.01.15-22.09.32-1-221084	89	7	7	1	0	1	647	6	6	0	0	NA	NA	NA	28	34	173	507	167	119	446	82	5	21	6	0.029	0.041	0.036
.	19.01.15-22.09.35-1-221085	88	6	6	2	0	2	651	4	4	0	0	NA	NA	NA	31	33	172	505	169	117	448	86	10	8	5	0.058	0.016	0.03
.	19.01.15-22.09.35-1-221086	88	6	6	3	0	3	652	4	4	0	0	NA	NA	NA	32	38	168	515	168	114	455	83	14	10	0	0.083	0.019	0
.	19.01.15-22.09.36-1-221088	31	1	1	0	0	0	0	0	0	0	0	NA	NA	NA	13	7	163	493	164	0	0	0	0	0	0	0	0	0
.	19.01.15-22.09.38-1-221091	62	2	2	1	0	1	630	1	1	0	0	NA	NA	NA	25	21	165	503	166	112	438	80	0	1	7	0	0.002	0.042
.	19.01.15-22.09.38-1-221093	95	15	15	5	0	2	654	11	11	0	0	NA	NA	NA	35	37	167	515	168	114	457	83	19	37	13	0.114	0.072	0.077
.	19.01.15-22.09.47-1-221099	177	19	19	8	0	6	662	17	17	0	0	NA	NA	NA	48	49	169	517	176	111	457	94	41	11	16	0.243	0.021	0.091
.	19.01.15-22.09.53-1-221100	92	3	3	0	0	0	639	2	2	0	0	NA	NA	NA	28	23	165	504	167	112	444	83	0	7	2	0	0.014	0.012
.	19.01.15-22.09.55-1-221101	157	17	17	5	0	3	668	14	14	0	0	NA	NA	NA	48	51	172	523	169	120	464	84	21	22	22	0.122	0.042	0.13
.	19.01.15-22.10.00-1-221105	84	4	4	2	0	1	646	3	3	0	0	NA	NA	NA	25	30	171	508	164	118	447	81	0	9	4	0	0.018	0.024
.	19.01.15-22.10.01-1-221106	150	34	34	8	0	6	666	32	32	0	0	NA	NA	NA	46	54	175	523	169	121	460	85	43	72	13	0.246	0.138	0.077
.	19.01.15-22.10.01-1-221107	169	16	16	4	0	3	662	14	14	0	0	NA	NA	NA	61	49	170	520	172	115	461	86	15	23	17	0.088	0.044	0.099
.	19.01.15-22.10.07-1-221112	170	13	13	4	0	3	675	12	12	0	0	NA	NA	NA	38	57	172	523	175	118	467	90	7	15	14	0.041	0.029	0.08
.	19.01.15-22.10.16-1-221132	90	5	5	1	0	1	646	4	4	0	0	NA	NA	NA	29	29	171	503	168	116	446	84	28	4	5	0.164	0.008	0.03
.	19.01.15-22.10.18-1-221133	92	5	5	2	0	1	645	4	4	0	0	NA	NA	NA	34	20	167	499	167	116	445	84	0	18	5	0	0.036	0.03
.	19.01.15-22.10.23-1-221137	187	28	28	10	0	5	654	26	26	0	0	NA	NA	NA	59	43	176	513	167	121	453	80	23	67	26	0.131	0.131	0.156
.	19.01.15-22.10.27-1-221143	31	1	1	0	0	0	0	0	0	0	0	NA	NA	NA	11	7	163	494	163	0	0	0	2	0	0	0.012	0	0
.	19.01.15-22.10.29-1-221146	153	17	17	4	0	3	670	14	14	0	0	NA	NA	NA	38	54	173	523	171	121	461	88	39	15	8	0.225	0.029	0.047
.	19.01.15-22.10.30-1-221148	149	19	19	9	0	7	660	16	16	0	0	NA	NA	NA	48	44	176	513	168	124	454	82	19	34	12	0.108	0.066	0.071
.	19.01.15-22.10.30-1-221149	149	19	19	9	0	8	671	18	18	0	0	NA	NA	NA	40	48	172	514	175	118	460	93	37	26	10	0.215	0.051	0.057
.	19.01.15-22.10.34-1-221151	150	6	6	0	0	0	673	4	4	0	0	NA	NA	NA	50	59	175	525	172	120	466	87	3	8	2	0.017	0.015	0.012
.	19.01.15-22.10.36-1-221154	37	1	1	0	0	0	0	0	0	0	0	NA	NA	NA	14	14	166	497	164	0	0	0	0	0	0	0	0	0
.	19.01.15-22.10.38-1-221156	92	8	8	2	0	2	641	7	7	0	0	NA	NA	NA	35	28	167	507	167	112	445	84	4	22	1	0.024	0.043	0.006
.	19.01.15-22.10.40-1-221158	142	12	12	5	0	5	658	9	9	0	0	NA	NA	NA	32	43	172	509	175	117	451	90	16	19	13	0.093	0.037	0.074
.	19.01.15-22.10.58-1-221167	211	28	28	5	0	4	674	26	26	0	0	NA	NA	NA	73	73	175	536	175	120	466	88	19	43	13	0.109	0.08	0.074
.	19.01.15-22.11.01-1-221169	64	3	3	0	0	0	197	2	2	0	0	NA	NA	NA	24	20	167	502	164	31	138	28	0	4	0	0	0.008	0
.	19.01.15-22.11.06-1-221170	112	9	9	3	0	3	656	8	8	0	0	NA	NA	NA	41	43	169	515	172	116	455	85	0	37	3	0	0.072	0.017
.	19.01.15-22.11.07-1-221171	69	3	3	0	0	0	643	2	2	0	0	NA	NA	NA	22	28	168	506	167	115	444	84	2	2	0	0.012	0.004	0
.	19.01.15-22.11.08-1-221172	60	3	3	1	0	0	643	2	2	0	0	NA	NA	NA	25	25	166	506	166	114	448	81	1	8	3	0.006	0.016	0.018
.	19.01.15-22.11.08-1-221173	123	8	8	1	0	1	646	7	7	0	0	NA	NA	NA	28	34	171	508	168	116	448	82	12	17	4	0.07	0.033	0.024
.	19.01.15-22.11.09-1-221174	60	2	2	0	0	0	640	1	1	0	0	NA	NA	NA	19	23	170	500	166	114	447	79	0	8	3	0	0.016	0.018
.	19.01.15-22.11.16-1-221190	211	23	23	9	0	5	668	19	19	0	0	NA	NA	NA	70	55	178	520	170	126	457	85	50	35	25	0.281	0.067	0.147
.	19.01.15-22.11.22-1-221194	150	22	22	6	0	5	646	20	20	0	0	NA	NA	NA	50	39	175	512	165	121	442	83	9	50	9	0.051	0.098	0.055
.	19.01.15-22.11.23-1-221196	60	2	2	1	0	1	298	0	0	0	0	NA	NA	NA	23	16	164	496	169	61	199	38	0	5	0	0	0.01	0
.	19.01.15-22.11.25-1-221199	61	4	4	1	0	0	637	3	3	0	0	NA	NA	NA	27	20	169	497	167	114	443	80	8	8	0	0.047	0.016	0
.	19.01.15-22.11.25-1-221201	67	2	2	0	0	0	641	1	1	0	0	NA	NA	NA	32	22	165	501	169	114	442	85	0	11	0	0	0.022	0
.	19.01.15-22.11.30-1-221206	106	4	4	0	0	0	653	3	3	0	0	NA	NA	NA	27	34	171	508	168	119	451	83	0	10	0	0	0.02	0
.	19.01.15-22.11.35-1-221208	155	41	41	7	0	5	675	37	37	0	0	NA	NA	NA	56	63	177	524	175	123	463	89	34	71	26	0.192	0.135	0.149
.	19.01.15-22.11.36-1-221210	182	26	26	4	0	4	662	19	19	0	0	NA	NA	NA	57	55	175	520	173	120	457	85	27	60	15	0.154	0.115	0.087
.	19.01.15-22.11.39-1-221214	64	3	3	0	0	0	631	2	2	0	0	NA	NA	NA	27	22	168	499	168	115	435	81	2	1	3	0.012	0.002	0.018
.	19.01.15-22.11.43-1-221218	85	5	5	2	0	2	635	4	4	0	0	NA	NA	NA	36	33	169	508	169	113	440	82	0	10	6	0	0.02	0.036
.	19.01.15-22.11.48-1-221219	93	5	5	1	0	1	645	4	4	0	0	NA	NA	NA	24	29	169	504	169	115	446	84	5	13	0	0.03	0.026	0
.	19.01.15-22.11.50-1-221220	31	1	1	1	0	1	0	0	0	0	0	NA	NA	NA	12	9	163	495	164	0	0	0	2	0	0	0.012	0	0
.	19.01.15-22.11.52-1-221221	57	2	2	0	0	0	0	1	1	0	0	NA	NA	NA	19	16	165	498	166	0	0	0	0	4	0	0	0.008	0
.	19.01.15-22.11.55-1-221222	98	3	3	0	0	0	653	2	2	0	0	NA	NA	NA	26	35	171	509	168	118	449	86	6	0	2	0.035	0	0.012
.	19.01.15-22.11.56-1-221223	116	10	10	1	0	1	650	9	9	0	0	NA	NA	NA	40	33	168	509	169	113	452	85	14	23	9	0.083	0.045	0.053
.	19.01.15-22.11.56-1-221224	124	9	9	2	0	1	661	8	8	0	0	NA	NA	NA	47	46	172	519	168	118	461	82	7	14	13	0.041	0.027	0.077
.	19.01.15-22.11.58-1-221225	111	4	4	3	0	2	661	3	3	0	0	NA	NA	NA	29	41	169	517	168	117	461	83	6	7	3	0.036	0.014	0.018
.	19.01.15-22.12.02-1-221229	40	1	1	0	0	0	0	0	0	0	0	NA	NA	NA	12	11	166	490	168	0	0	0	0	0	3	0	0	0.018
.	19.01.15-22.12.05-1-221230	36	1	1	0	0	0	0	0	0	0	0	NA	NA	NA	8	8	166	491	164	0	0	0	0	3	0	0	0.006	0
.	19.01.15-22.12.05-1-221231	34	1	1	1	0	1	0	0	0	0	0	NA	NA	NA	16	8	165	494	162	0	0	0	0	0	4	0	0	0.025
.	19.01.15-22.12.08-1-221232	85	4	4	4	0	2	640	3	3	0	0	NA	NA	NA	35	28	171	501	169	116	444	80	2	8	5	0.012	0.016	0.03
.	19.01.15-22.12.08-1-221233	92	8	8	4	0	3	648	7	7	0	0	NA	NA	NA	18	27	168	504	168	117	447	84	0	14	11	0	0.028	0.065
.	19.01.15-22.12.11-1-221235	90	3	3	0	0	0	646	2	2	0	0	NA	NA	NA	31	24	167	505	165	117	448	81	0	10	0	0	0.02	0
.	19.01.15-22.12.17-1-221256	61	2	2	1	0	1	640	1	1	0	0	NA	NA	NA	16	19	166	499	167	114	443	83	0	11	0	0	0.022	0
.	19.01.15-22.12.20-1-221262	111	6	6	2	0	2	650	4	4	0	0	NA	NA	NA	39	29	169	506	167	116	451	83	12	9	3	0.071	0.018	0.018
.	19.01.15-22.12.21-1-221264	63	3	3	0	0	0	641	2	2	0	0	NA	NA	NA	26	29	170	505	167	114	443	84	5	5	0	0.029	0.01	0
.	19.01.15-22.12.22-1-221267	122	10	10	3	0	3	655	8	8	0	0	NA	NA	NA	39	40	169	517	167	117	458	80	0	19	7	0	0.037	0.042
.	19.01.15-22.12.24-1-221269	96	3	3	2	0	2	642	2	2	0	0	NA	NA	NA	21	27	171	500	169	118	439	85	0	7	2	0	0.014	0.012
.	19.01.15-22.12.26-1-221272	90	9	9	3	0	2	656	6	6	0	0	NA	NA	NA	24	35	170	507	171	119	449	88	18	19	5	0.106	0.037	0.029
.	19.01.15-22.12.29-1-221277	240	24	24	9	0	7	674	20	20	0	0	NA	NA	NA	56	54	177	513	177	124	458	92	37	47	16	0.209	0.092	0.09
.	19.01.15-22.12.34-1-221279	88	5	5	1	0	1	632	3	3	0	0	NA	NA	NA	30	23	170	503	163	114	438	80	0	12	0	0	0.024	0
.	19.01.15-22.12.35-1-221280	35	1	1	0	0	0	0	0	0	0	0	NA	NA	NA	11	8	164	493	164	0	0	0	0	2	0	0	0.004	0
.	19.01.15-22.12.38-1-221284	91	7	7	2	0	2	639	5	5	0	0	NA	NA	NA	38	35	170	508	170	113	444	82	0	12	0	0	0.024	0
.	19.01.15-22.12.38-1-221286	157	7	7	3	0	2	662	6	6	0	0	NA	NA	NA	36	43	171	518	167	119	462	81	0	22	5	0	0.042	0.03
.	19.01.15-22.12.40-1-221287	92	3	3	1	0	1	654	2	2	0	0	NA	NA	NA	38	35	171	511	166	116	454	84	0	1	8	0	0.002	0.048
.	19.01.15-22.12.40-1-221288	121	10	10	3	0	2	668	9	9	0	0	NA	NA	NA	45	49	173	521	168	122	460	86	5	19	9	0.029	0.036	0.054
.	19.01.15-22.12.48-1-221296	57	2	2	0	0	0	49	1	1	0	0	NA	NA	NA	20	12	164	495	166	10	34	5	0	2	0	0	0.004	0
.	19.01.15-22.12.49-1-221297	35	1	1	1	0	1	0	0	0	0	0	NA	NA	NA	10	13	166	495	165	0	0	0	0	3	0	0	0.006	0
.	19.01.15-22.12.51-1-221298	152	17	17	5	0	4	670	16	16	0	0	NA	NA	NA	47	51	173	519	172	120	461	89	13	35	4	0.075	0.067	0.023
.	19.01.15-22.12.52-1-221299	91	3	3	0	0	0	645	1	1	0	0	NA	NA	NA	21	27	171	501	168	116	445	84	3	4	0	0.018	0.008	0
.	19.01.15-22.12.55-1-221300	184	27	27	8	0	7	673	25	25	0	0	NA	NA	NA	66	65	174	528	176	118	463	92	48	27	19	0.276	0.051	0.108
.	19.01.15-22.12.56-1-221301	35	1	1	0	0	0	0	0	0	0	0	NA	NA	NA	9	8	164	493	164	0	0	0	0	2	0	0	0.004	0
.	19.01.15-22.12.58-1-221302	146	17	17	8	0	7	669	16	16	0	0	NA	NA	NA	40	49	179	509	174	127	449	93	16	34	14	0.089	0.067	0.08
.	19.01.15-22.12.58-1-221303	90	6	6	2	0	1	651	5	5	0	0	NA	NA	NA	37	35	169	510	169	115	448	88	6	13	0	0.036	0.025	0
.	19.01.15-22.12.58-1-221304	145	21	21	6	0	3	656	18	18	0	0	NA	NA	NA	33	45	166	514	178	112	455	89	53	39	10	0.319	0.076	0.056
.	19.01.15-22.13.07-1-221305	93	3	3	2	0	2	646	2	2	0	0	NA	NA	NA	25	29	167	508	167	114	451	81	0	10	0	0	0.02	0
.	19.01.15-22.13.10-1-221306	128	21	21	4	0	1	664	19	19	0	0	NA	NA	NA	37	49	178	515	169	122	459	83	12	45	12	0.067	0.087	0.071
.	19.01.15-22.13.18-1-221322	182	50	50	9	0	7	659	45	45	0	0	NA	NA	NA	48	46	171	517	171	117	455	87	31	92	22	0.181	0.178	0.129
.	19.01.15-22.13.20-1-221324	34	1	1	1	0	1	0	0	0	0	0	NA	NA	NA	13	11	165	496	163	0	0	0	1	0	0	0.006	0	0
.	19.01.15-22.13.22-1-221327	65	6	6	2	0	1	647	5	5	0	0	NA	NA	NA	28	29	164	514	164	112	455	80	1	15	7	0.006	0.029	0.043
.	19.01.15-22.13.23-1-221328	145	20	20	4	0	3	665	16	16	0	0	NA	NA	NA	44	50	179	510	174	123	451	91	16	53	8	0.089	0.104	0.046
.	19.01.15-22.13.38-1-221343	121	13	13	6	0	4	660	12	12	0	0	NA	NA	NA	28	39	169	515	168	118	459	83	8	34	14	0.047	0.066	0.083
.	19.01.15-22.13.38-1-221344	88	5	5	1	0	1	641	4	4	0	0	NA	NA	NA	35	31	167	506	171	114	445	82	3	6	2	0.018	0.012	0.012
.	19.01.15-22.13.42-1-221346	290	37	37	10	0	8	689	33	33	0	0	NA	NA	NA	91	78	179	535	177	124	472	93	43	64	31	0.24	0.12	0.175
.	19.01.15-22.13.44-1-221350	116	4	4	0	0	0	639	3	3	0	0	NA	NA	NA	45	35	172	510	166	116	439	84	4	0	11	0.023	0	0.066
.	19.01.15-22.13.50-1-221351	61	3	3	2	0	2	638	1	1	0	0	NA	NA	NA	22	19	167	498	167	117	438	83	0	0	13	0	0	0.078
.	19.01.15-22.13.57-1-221352	182	9	9	1	0	1	664	7	7	0	0	NA	NA	NA	59	50	173	517	173	120	456	88	5	16	6	0.029	0.031	0.035
.	19.01.15-22.14.01-1-221356	68	3	3	0	0	0	597	1	1	0	0	NA	NA	NA	31	22	168	504	163	104	421	72	0	6	0	0	0.012	0
.	19.01.15-22.14.02-1-221357	124	14	14	2	0	2	656	13	13	0	0	NA	NA	NA	48	45	172	512	174	116	454	86	19	21	12	0.11	0.041	0.069
.	19.01.15-22.14.04-1-221358	117	5	5	3	0	3	656	4	4	0	0	NA	NA	NA	40	49	175	517	170	119	456	81	6	10	5	0.034	0.019	0.029
.	19.01.15-22.14.04-1-221359	116	14	14	6	0	4	648	13	13	0	0	NA	NA	NA	37	36	170	510	169	118	447	83	0	34	18	0	0.067	0.107
.	19.01.15-22.14.09-1-221360	60	3	3	1	0	1	350	2	2	0	0	NA	NA	NA	19	24	169	501	167	61	245	44	6	3	0	0.036	0.006	0
.	19.01.15-22.14.15-1-221376	153	18	18	7	0	6	666	17	17	0	0	NA	NA	NA	50	48	171	515	175	116	458	92	31	43	11	0.181	0.083	0.063
.	19.01.15-22.14.22-1-221380	173	35	35	9	0	5	658	34	34	0	0	NA	NA	NA	46	34	168	513	166	116	459	83	46	77	21	0.274	0.15	0.127
.	19.01.15-22.14.23-1-221382	92	4	4	1	0	1	634	3	3	0	0	NA	NA	NA	36	30	168	503	172	111	437	86	3	1	3	0.018	0.002	0.017
.	19.01.15-22.14.24-1-221384	59	2	2	1	0	0	647	1	1	0	0	NA	NA	NA	24	35	170	506	172	115	448	84	3	0	3	0.018	0	0.017
.	19.01.15-22.14.38-1-221395	119	4	4	2	0	2	649	3	3	0	0	NA	NA	NA	42	29	165	504	173	115	447	87	7	4	0	0.042	0.008	0
.	19.01.15-22.14.39-1-221397	91	4	4	1	0	1	641	3	3	0	0	NA	NA	NA	30	31	169	503	172	112	442	87	1	16	0	0.006	0.032	0
.	19.01.15-22.14.48-1-221407	211	27	27	9	0	6	685	23	23	0	0	NA	NA	NA	58	65	180	525	173	126	468	91	34	72	14	0.189	0.137	0.081
.	19.01.15-22.14.52-1-221408	87	7	7	1	0	0	658	6	6	0	0	NA	NA	NA	17	41	171	511	172	117	456	85	4	24	3	0.023	0.047	0.017
.	19.01.15-22.14.54-1-221409	100	9	9	2	0	2	652	8	8	0	0	NA	NA	NA	32	38	172	509	170	119	447	86	10	11	0	0.058	0.022	0
.	19.01.15-22.14.54-1-221410	93	5	5	1	0	0	658	4	4	0	0	NA	NA	NA	27	44	173	506	178	119	447	92	3	5	7	0.017	0.01	0.039
.	19.01.15-22.15.02-1-221411	35	1	1	0	0	0	0	0	0	0	0	NA	NA	NA	8	7	166	492	162	0	0	0	0	7	0	0	0.014	0
.	19.01.15-22.15.02-1-221412	31	1	1	0	0	0	0	0	0	0	0	NA	NA	NA	12	9	164	492	166	0	0	0	0	0	0	0	0	0
.	19.01.15-22.15.05-1-221413	121	6	6	2	0	0	662	5	5	0	0	NA	NA	NA	38	44	172	514	171	118	459	85	7	12	5	0.041	0.023	0.029
.	19.01.15-22.15.05-1-221414	115	10	10	2	0	2	658	9	9	0	0	NA	NA	NA	36	38	173	510	168	121	452	85	3	22	8	0.017	0.043	0.048
.	19.01.15-22.15.05-1-221415	124	12	12	5	0	3	665	11	11	0	0	NA	NA	NA	36	42	174	511	170	122	455	88	12	22	13	0.069	0.043	0.076
.	19.01.15-22.15.13-1-221431	32	1	1	0	0	0	0	0	0	0	0	NA	NA	NA	5	7	165	491	164	0	0	0	0	0	1	0	0	0.006
.	19.01.15-22.15.15-1-221432	87	5	5	2	0	1	641	2	2	0	0	NA	NA	NA	33	29	173	504	165	116	445	80	7	6	4	0.04	0.012	0.024
.	19.01.15-22.15.16-1-221433	62	2	2	0	0	0	639	1	1	0	0	NA	NA	NA	26	28	170	502	169	115	442	82	0	0	2	0	0	0.012
.	19.01.15-22.15.17-1-221434	91	5	5	0	0	0	640	4	4	0	0	NA	NA	NA	25	29	169	502	171	118	439	83	11	1	0	0.065	0.002	0
.	19.01.15-22.15.25-1-221441	36	1	1	0	0	0	0	0	0	0	0	NA	NA	NA	11	16	168	497	164	0	0	0	0	0	0	0	0	0
.	19.01.15-22.15.26-1-221444	124	14	14	3	0	2	642	10	10	0	0	NA	NA	NA	44	34	173	505	169	117	441	84	22	26	7	0.127	0.051	0.041
.	19.01.15-22.15.28-1-221446	58	2	2	0	0	0	148	1	1	0	0	NA	NA	NA	18	13	165	495	166	26	101	21	0	4	2	0	0.008	0.012
.	19.01.15-22.15.28-1-221447	119	5	5	0	0	0	648	4	4	0	0	NA	NA	NA	25	29	167	507	168	114	451	83	4	10	4	0.024	0.02	0.024
.	19.01.15-22.15.30-1-221451	98	5	5	3	0	3	638	4	4	0	0	NA	NA	NA	39	32	170	506	169	116	437	85	15	4	4	0.088	0.008	0.024
.	19.01.15-22.15.30-1-221452	35	1	1	1	0	1	0	0	0	0	0	NA	NA	NA	9	13	163	500	163	0	0	0	0	0	1	0	0	0.006
.	19.01.15-22.15.32-1-221453	124	10	10	5	0	4	644	9	9	0	0	NA	NA	NA	47	34	168	511	168	112	448	84	23	23	4	0.137	0.045	0.024
.	19.01.15-22.15.33-1-221454	143	35	35	12	0	9	661	34	34	0	0	NA	NA	NA	50	46	172	516	171	118	457	86	55	40	28	0.32	0.078	0.164
.	19.01.15-22.15.43-1-221459	243	35	35	10	0	4	678	32	32	0	0	NA	NA	NA	71	63	175	528	173	122	468	88	43	50	35	0.246	0.095	0.202
.	19.01.15-22.15.45-1-221463	94	10	10	2	0	2	657	9	9	0	0	NA	NA	NA	29	41	176	509	169	122	453	82	8	19	10	0.045	0.037	0.059
.	19.01.15-22.15.45-1-221464	173	23	23	4	0	2	677	18	18	0	0	NA	NA	NA	65	64	172	528	177	121	467	89	23	35	21	0.134	0.066	0.119
.	19.01.15-22.15.48-1-221465	143	23	23	3	0	2	651	21	21	0	0	NA	NA	NA	61	49	172	511	179	119	441	91	12	49	18	0.07	0.096	0.101
.	19.01.15-22.16.04-1-221471	87	5	5	1	0	1	638	3	3	0	0	NA	NA	NA	29	27	167	505	168	112	443	83	0	13	2	0	0.026	0.012
.	19.01.15-22.16.10-1-221472	61	2	2	0	0	0	632	1	1	0	0	NA	NA	NA	33	19	168	499	165	117	436	79	0	7	0	0	0.014	0
.	19.01.15-22.16.11-1-221473	123	5	5	0	0	0	643	3	3	0	0	NA	NA	NA	43	24	166	504	167	117	442	84	0	6	4	0	0.012	0.024
.	19.01.15-22.16.12-1-221474	226	23	23	12	0	10	667	22	22	0	0	NA	NA	NA	67	59	175	525	172	121	459	87	29	61	12	0.166	0.116	0.07
.	19.01.15-22.16.20-1-221491	34	1	1	0	0	0	0	0	0	0	0	NA	NA	NA	6	16	164	501	164	0	0	0	0	3	0	0	0.006	0
.	19.01.15-22.16.22-1-221494	65	3	3	1	0	1	639	2	2	0	0	NA	NA	NA	27	25	166	506	166	114	444	81	6	0	2	0.036	0	0.012
.	19.01.15-22.16.24-1-221496	37	1	1	0	0	0	0	0	0	0	0	NA	NA	NA	11	15	166	498	164	0	0	0	0	0	2	0	0	0.012
.	19.01.15-22.16.27-1-221501	89	3	3	1	0	1	660	2	2	0	0	NA	NA	NA	16	32	170	506	169	119	454	87	0	4	6	0	0.008	0.036
.	19.01.15-22.16.28-1-221502	356	16	16	9	0	6	725	14	14	0	0	NA	NA	NA	96	108	175	559	187	123	502	100	16	28	17	0.091	0.05	0.091
.	19.01.15-22.16.28-1-221503	119	20	20	4	0	3	655	18	18	0	0	NA	NA	NA	50	42	170	512	173	117	452	86	21	49	16	0.124	0.096	0.092
.	19.01.15-22.16.29-1-221506	182	7	7	1	0	1	665	5	5	0	0	NA	NA	NA	50	51	174	517	173	121	459	85	0	16	8	0	0.031	0.046
.	19.01.15-22.16.35-1-221509	60	2	2	0	0	0	642	1	1	0	0	NA	NA	NA	23	20	168	499	166	114	445	83	0	8	0	0	0.016	0
.	19.01.15-22.16.38-1-221513	176	10	10	2	0	1	670	9	9	0	0	NA	NA	NA	55	59	179	520	173	122	461	87	10	25	3	0.056	0.048	0.017
.	19.01.15-22.16.43-1-221518	142	19	19	4	0	4	660	16	16	0	0	NA	NA	NA	42	48	172	518	171	119	456	85	3	39	25	0.017	0.075	0.146
.	19.01.15-22.16.48-1-221523	144	8	8	3	0	1	663	6	6	0	0	NA	NA	NA	46	48	168	517	176	117	456	90	20	25	9	0.119	0.048	0.051
.	19.01.15-22.16.50-1-221524	235	12	12	3	0	1	680	11	11	0	0	NA	NA	NA	84	64	175	522	180	121	466	93	28	36	10	0.16	0.069	0.056
.	19.01.15-22.16.50-1-221525	67	3	3	2	0	1	638	1	1	0	0	NA	NA	NA	26	22	168	501	166	114	441	83	6	3	0	0.036	0.006	0
.	19.01.15-22.16.54-1-221526	115	7	7	2	0	2	650	5	5	0	0	NA	NA	NA	36	29	169	505	168	116	451	83	3	10	9	0.018	0.02	0.054
.	19.01.15-22.17.03-1-221527	232	27	27	8	0	6	678	24	24	0	0	NA	NA	NA	71	68	175	526	180	121	461	96	32	36	27	0.183	0.068	0.15
.	19.01.15-22.17.05-1-221528	92	5	5	0	0	0	649	4	4	0	0	NA	NA	NA	38	30	170	505	168	119	447	83	0	6	4	0	0.012	0.024
.	19.01.15-22.17.08-1-221529	117	17	17	7	0	7	667	15	15	0	0	NA	NA	NA	42	50	175	519	169	123	460	84	28	33	14	0.16	0.064	0.083
.	19.01.15-22.17.09-1-221530	90	6	6	1	0	0	641	5	5	0	0	NA	NA	NA	34	29	172	504	166	121	441	79	0	10	8	0	0.02	0.048
.	19.01.15-22.17.13-1-221532	62	6	6	0	0	0	645	4	4	0	0	NA	NA	NA	28	27	170	505	165	119	444	82	8	13	0	0.047	0.026	0
.	19.01.15-22.17.14-1-221548	94	4	4	0	0	0	653	3	3	0	0	NA	NA	NA	32	40	173	514	166	121	453	79	14	3	6	0.081	0.006	0.036
.	19.01.15-22.17.21-1-221552	83	5	5	1	0	1	640	4	4	0	0	NA	NA	NA	35	32	168	507	170	115	440	85	0	16	1	0	0.032	0.006
.	19.01.15-22.17.32-1-221563	97	5	5	3	0	2	645	4	4	0	0	NA	NA	NA	38	30	167	510	166	115	451	79	0	8	11	0	0.016	0.066
.	19.01.15-22.17.33-1-221564	57	2	2	0	0	0	630	0	0	0	0	NA	NA	NA	30	22	168	501	166	112	437	81	0	13	0	0	0.026	0
.	19.01.15-22.17.35-1-221565	120	10	10	0	0	0	652	9	9	0	0	NA	NA	NA	42	42	170	515	170	117	452	83	2	21	6	0.012	0.041	0.035
.	19.01.15-22.17.39-1-221570	119	5	5	1	0	1	659	4	4	0	0	NA	NA	NA	31	43	168	518	170	115	460	84	0	12	4	0	0.023	0.024
.	19.01.15-22.17.41-1-221571	93	7	7	2	0	2	650	6	6	0	0	NA	NA	NA	29	35	170	511	167	116	452	82	4	15	0	0.024	0.029	0
.	19.01.15-22.17.54-1-221575	68	6	6	1	0	1	638	5	5	0	0	NA	NA	NA	21	26	170	503	166	116	440	82	0	13	0	0	0.026	0
.	19.01.15-22.17.58-1-221576	36	1	1	0	0	0	0	0	0	0	0	NA	NA	NA	7	6	163	493	163	0	0	0	0	0	1	0	0	0.006
.	19.01.15-22.18.01-1-221577	173	11	11	4	0	3	675	9	9	0	0	NA	NA	NA	49	60	176	526	171	122	467	86	18	15	9	0.102	0.029	0.053
.	19.01.15-22.18.03-1-221581	117	8	8	3	0	3	641	7	7	0	0	NA	NA	NA	34	26	168	505	166	115	442	84	3	32	0	0.018	0.063	0
.	19.01.15-22.18.03-1-221582	124	11	11	2	0	1	654	10	10	0	0	NA	NA	NA	33	34	174	508	165	121	450	83	8	28	5	0.046	0.055	0.03
.	19.01.15-22.18.05-1-221583	156	6	6	0	0	0	674	5	5	0	0	NA	NA	NA	54	56	173	523	173	123	464	87	17	5	1	0.098	0.01	0.006
.	19.01.15-22.18.07-1-221584	120	19	19	3	0	2	652	16	16	0	0	NA	NA	NA	45	37	168	510	172	114	450	88	43	25	2	0.256	0.049	0.012
.	19.01.15-22.18.08-1-221585	182	30	30	7	0	6	673	27	27	0	0	NA	NA	NA	65	68	177	523	181	121	460	92	45	52	25	0.254	0.099	0.138
.	19.01.15-22.18.12-1-221586	37	1	1	0	0	0	0	0	0	0	0	NA	NA	NA	8	6	163	493	163	0	0	0	0	0	2	0	0	0.012
.	19.01.15-22.18.12-1-221587	29	1	1	1	0	1	0	0	0	0	0	NA	NA	NA	10	7	166	491	163	0	0	0	0	0	0	0	0	0
.	19.01.15-22.18.14-1-221603	95	5	5	4	0	0	647	4	4	0	0	NA	NA	NA	34	31	168	508	168	116	447	84	10	31	2	0.06	0.061	0.012
.	19.01.15-22.18.15-1-221606	36	1	1	0	0	0	0	0	0	0	0	NA	NA	NA	7	7	163	493	164	0	0	0	0	0	0	0	0	0
.	19.01.15-22.18.18-1-221607	236	15	15	5	0	3	688	12	12	0	0	NA	NA	NA	68	74	182	526	179	129	469	90	6	42	17	0.033	0.08	0.095
.	19.01.15-22.18.24-1-221612	33	1	1	0	0	0	0	0	0	0	0	NA	NA	NA	8	8	166	491	164	0	0	0	0	3	0	0	0.006	0
.	19.01.15-22.18.26-1-221617	149	8	8	4	0	4	669	6	6	0	0	NA	NA	NA	52	49	174	515	173	123	455	91	10	10	11	0.057	0.019	0.064
.	19.01.15-22.18.26-1-221618	207	14	14	5	0	5	668	13	13	0	0	NA	NA	NA	75	60	172	523	178	118	458	92	34	28	6	0.198	0.054	0.034
.	19.01.15-22.18.26-1-221619	270	13	13	6	0	4	690	11	11	0	0	NA	NA	NA	74	78	182	531	178	127	473	90	31	24	20	0.17	0.045	0.112
.	19.01.15-22.18.29-1-221624	60	2	2	0	0	0	347	1	1	0	0	NA	NA	NA	18	13	164	498	164	62	238	47	0	4	0	0	0.008	0
.	19.01.15-22.18.42-1-221631	94	14	14	1	0	0	652	13	13	0	0	NA	NA	NA	30	37	168	510	172	113	451	88	0	27	2	0	0.053	0.012
.	19.01.15-22.18.46-1-221635	212	29	29	11	0	8	682	27	27	0	0	NA	NA	NA	75	68	180	525	176	125	468	89	45	63	30	0.25	0.12	0.17
.	19.01.15-22.18.47-1-221636	63	3	3	2	0	1	632	2	2	0	0	NA	NA	NA	26	20	164	501	168	111	437	84	0	13	0	0	0.026	0
.	19.01.15-22.18.50-1-221641	36	1	1	0	0	0	0	0	0	0	0	NA	NA	NA	9	8	165	492	164	0	0	0	0	1	0	0	0.002	0
.	19.01.15-22.18.53-1-221642	29	1	1	0	0	0	0	0	0	0	0	NA	NA	NA	8	7	165	492	163	0	0	0	0	1	0	0	0.002	0
.	19.01.15-22.18.55-1-221643	202	25	25	5	0	3	663	22	22	0	0	NA	NA	NA	74	54	180	512	175	124	448	91	22	56	15	0.122	0.109	0.086
.	19.01.15-22.19.05-1-221644	93	4	4	2	0	2	661	3	3	0	0	NA	NA	NA	29	43	171	516	169	117	459	85	5	7	3	0.029	0.014	0.018
.	19.01.15-22.19.09-1-221648	180	28	28	13	0	10	671	26	26	0	0	NA	NA	NA	55	60	170	526	177	118	460	93	34	62	18	0.2	0.118	0.102
.	19.01.15-22.19.10-1-221649	58	2	2	2	0	0	636	1	1	0	0	NA	NA	NA	18	18	165	498	168	113	440	83	11	0	0	0.067	0	0
.	19.01.15-22.19.11-1-221650	117	4	4	1	0	1	650	3	3	0	0	NA	NA	NA	37	34	171	506	170	117	450	83	3	16	16	0.018	0.032	0.094
.	19.01.15-22.19.12-1-221651	35	1	1	0	0	0	0	0	0	0	0	NA	NA	NA	10	12	165	496	164	0	0	0	0	2	0	0	0.004	0
.	19.01.15-22.19.15-1-221668	90	6	6	3	0	3	640	5	5	0	0	NA	NA	NA	36	28	171	503	167	116	443	81	3	17	0	0.018	0.034	0
.	19.01.15-22.19.16-1-221669	150	6	6	1	0	1	662	5	5	0	0	NA	NA	NA	45	50	176	520	167	122	458	82	6	9	6	0.034	0.017	0.036
.	19.01.15-22.19.23-1-221680	33	1	1	0	0	0	0	0	0	0	0	NA	NA	NA	11	19	164	501	167	0	0	0	0	0	0	0	0	0
.	19.01.15-22.19.24-1-221684	61	3	3	2	0	2	641	2	2	0	0	NA	NA	NA	24	24	167	505	165	112	447	82	0	7	0	0	0.014	0
.	19.01.15-22.19.26-1-221688	91	6	6	2	0	2	652	4	4	0	0	NA	NA	NA	25	42	175	508	172	119	448	85	1	13	0	0.006	0.026	0
.	19.01.15-22.19.30-1-221693	152	11	11	4	0	3	673	9	9	0	0	NA	NA	NA	53	58	172	523	176	117	465	91	32	23	10	0.186	0.044	0.057
.	19.01.15-22.19.35-1-221695	88	6	6	2	0	1	638	4	4	0	0	NA	NA	NA	30	26	168	504	167	111	443	84	16	9	0	0.095	0.018	0
.	19.01.15-22.19.47-1-221707	124	9	9	2	0	2	660	7	7	0	0	NA	NA	NA	41	41	171	510	173	120	453	87	13	26	9	0.076	0.051	0.052
.	19.01.15-22.19.49-1-221724	35	1	1	1	0	1	0	0	0	0	0	NA	NA	NA	10	16	163	499	167	0	0	0	0	0	1	0	0	0.006
.	19.01.15-22.19.58-1-221725	63	5	5	2	0	1	636	3	3	0	0	NA	NA	NA	30	21	163	504	167	111	443	82	7	8	0	0.043	0.016	0
.	19.01.15-22.19.59-1-221726	31	1	1	0	0	0	0	0	0	0	0	NA	NA	NA	9	10	164	494	165	0	0	0	0	0	0	0	0	0
.	19.01.15-22.20.00-1-221727	64	2	2	0	0	0	640	1	1	0	0	NA	NA	NA	33	29	169	506	167	113	446	81	0	4	3	0	0.008	0.018
.	19.01.15-22.20.02-1-221732	172	13	13	2	0	2	669	11	11	0	0	NA	NA	NA	45	54	175	517	175	122	458	89	20	26	11	0.114	0.05	0.063
.	19.01.15-22.20.04-1-221736	148	18	18	12	0	8	646	14	14	0	0	NA	NA	NA	53	32	174	502	169	121	440	85	7	39	36	0.04	0.078	0.213
.	19.01.15-22.20.19-1-221861	64	2	2	0	0	0	642	1	1	0	0	NA	NA	NA	29	28	166	507	168	111	448	83	4	1	0	0.024	0.002	0
.	19.01.15-22.20.22-1-222125	176	58	58	13	0	8	664	56	56	0	0	NA	NA	NA	38	51	170	522	172	114	458	92	41	115	21	0.241	0.22	0.122
.	19.01.15-22.20.27-1-222161	158	10	10	3	0	3	672	9	9	0	0	NA	NA	NA	53	62	171	527	177	121	466	85	5	17	17	0.029	0.032	0.096
.	19.01.15-22.20.31-1-222166	258	29	29	4	0	3	699	26	26	0	0	NA	NA	NA	85	86	185	535	179	131	474	94	32	58	30	0.173	0.108	0.168
.	19.01.15-22.20.34-1-222183	34	1	1	1	0	1	0	0	0	0	0	NA	NA	NA	8	2	164	489	162	0	0	0	0	0	0	0	0	0
.	19.01.15-22.20.35-1-222184	34	1	1	0	0	0	0	0	0	0	0	NA	NA	NA	12	9	166	493	163	0	0	0	0	1	0	0	0.002	0
.	19.01.15-22.20.36-1-222186	143	5	5	3	0	2	670	4	4	0	0	NA	NA	NA	53	58	181	519	171	124	461	85	0	10	4	0	0.019	0.023
.	19.01.15-22.20.37-1-222188	91	3	3	1	0	1	645	2	2	0	0	NA	NA	NA	27	29	168	507	167	114	451	80	4	0	2	0.024	0	0.012
.	19.01.15-22.20.39-1-222191	178	18	18	8	0	4	679	17	17	0	0	NA	NA	NA	60	61	171	524	179	119	468	92	17	74	6	0.099	0.141	0.034
.	19.01.15-22.20.41-1-222192	34	1	1	1	0	1	0	0	0	0	0	NA	NA	NA	12	7	166	492	162	0	0	0	0	0	0	0	0	0
.	19.01.15-22.20.42-1-222196	169	10	10	3	0	3	680	8	8	0	0	NA	NA	NA	36	63	176	527	173	121	474	85	8	14	6	0.045	0.027	0.035
.	19.01.15-22.20.50-1-222203	62	6	6	2	0	1	635	5	5	0	0	NA	NA	NA	30	19	171	497	164	117	439	79	3	17	3	0.018	0.034	0.018
.	19.01.15-22.20.52-1-222205	93	8	8	3	0	2	652	6	6	0	0	NA	NA	NA	31	30	172	504	167	120	447	85	7	13	22	0.041	0.026	0.132
.	19.01.15-22.20.53-1-222207	183	19	19	7	0	6	667	17	17	0	0	NA	NA	NA	58	48	174	511	176	120	456	91	19	23	12	0.109	0.045	0.068
.	19.01.15-22.20.55-1-222209	59	2	2	1	0	1	641	1	1	0	0	NA	NA	NA	25	27	168	505	167	113	447	81	0	4	5	0	0.008	0.03
.	19.01.15-22.21.07-1-222239	150	12	12	6	0	5	670	10	10	0	0	NA	NA	NA	46	54	174	515	178	122	458	90	5	46	4	0.029	0.089	0.022
.	19.01.15-22.21.09-1-222240	62	2	2	2	0	2	148	1	1	0	0	NA	NA	NA	20	18	166	500	165	23	104	21	0	4	2	0	0.008	0.012
.	19.01.15-22.21.12-1-222241	119	13	13	3	0	3	649	12	12	0	0	NA	NA	NA	49	33	170	505	171	116	447	86	17	22	20	0.1	0.044	0.117
.	19.01.15-22.21.17-1-222275	30	1	1	0	0	0	0	0	0	0	0	NA	NA	NA	8	13	165	497	164	0	0	0	0	0	0	0	0	0
.	19.01.15-22.21.19-1-222290	96	3	3	2	0	1	646	2	2	0	0	NA	NA	NA	26	28	166	507	168	114	447	85	4	6	0	0.024	0.012	0
.	19.01.15-22.21.21-1-222293	36	1	1	1	0	1	0	0	0	0	0	NA	NA	NA	7	12	165	495	165	0	0	0	0	0	0	0	0	0
.	19.01.15-22.21.21-1-222294	115	5	5	1	0	1	657	3	3	0	0	NA	NA	NA	51	44	169	514	174	114	453	90	21	10	0	0.124	0.019	0
.	19.01.15-22.21.26-1-223269	98	21	21	4	0	4	649	20	20	0	0	NA	NA	NA	38	34	167	513	167	114	455	80	14	34	1	0.084	0.066	0.006
.	19.01.15-22.21.28-1-223491	62	5	5	1	0	1	644	3	3	0	0	NA	NA	NA	25	29	168	509	165	116	445	83	7	9	0	0.042	0.018	0
.	19.01.15-22.21.30-1-223790	33	1	1	0	0	0	0	0	0	0	0	NA	NA	NA	11	11	165	493	166	0	0	0	0	0	0	0	0	0
.	19.01.15-22.21.33-1-224196	177	11	11	5	0	4	671	10	10	0	0	NA	NA	NA	65	55	170	527	171	117	472	82	9	26	23	0.053	0.049	0.135
.	19.01.15-22.21.34-1-224341	61	3	3	1	0	0	633	2	2	0	0	NA	NA	NA	28	19	166	504	162	111	443	79	6	5	1	0.036	0.01	0.006
.	19.01.15-22.21.37-1-224604	126	17	17	2	0	2	666	15	15	0	0	NA	NA	NA	34	44	173	513	171	121	456	89	15	18	4	0.087	0.035	0.023
.	19.01.15-22.21.42-1-225035	67	3	3	0	0	0	643	2	2	0	0	NA	NA	NA	17	22	167	502	166	115	445	83	0	7	0	0	0.014	0
.	19.01.15-22.21.44-1-225140	122	5	5	0	0	0	669	4	4	0	0	NA	NA	NA	32	44	170	518	169	118	465	86	7	18	3	0.041	0.035	0.018
.	19.01.15-22.21.45-1-225158	229	24	24	10	0	7	686	22	22	0	0	NA	NA	NA	58	76	178	536	175	123	475	88	40	53	26	0.225	0.099	0.149
.	19.01.15-22.21.49-1-225471	113	12	12	2	0	2	654	10	10	0	0	NA	NA	NA	39	38	167	510	174	113	451	90	1	22	11	0.006	0.043	0.063
.	19.01.15-22.21.53-1-225842	150	10	10	4	0	3	658	8	8	0	0	NA	NA	NA	39	42	174	512	169	119	454	85	13	21	9	0.075	0.041	0.053
.	19.01.15-22.21.57-1-226534	66	6	6	1	0	1	640	5	5	0	0	NA	NA	NA	22	21	169	498	167	113	443	84	10	16	1	0.059	0.032	0.006
.	19.01.15-22.21.58-1-226624	91	10	10	1	0	1	642	9	9	0	0	NA	NA	NA	41	36	167	515	167	109	450	83	16	3	9	0.096	0.006	0.054
.	19.01.15-22.22.01-1-227060	95	12	12	1	0	1	636	10	10	0	0	NA	NA	NA	27	21	168	500	166	114	440	82	5	26	1	0.03	0.052	0.006
.	19.01.15-22.22.04-1-227541	67	3	3	0	0	0	632	1	1	0	0	NA	NA	NA	29	20	165	498	170	113	436	83	0	2	3	0	0.004	0.018
.	19.01.15-22.22.07-1-227820	35	1	1	0	0	0	0	0	0	0	0	NA	NA	NA	9	9	164	494	164	0	0	0	1	0	0	0.006	0	0
.	19.01.15-22.22.10-1-228095	89	4	4	1	0	0	644	3	3	0	0	NA	NA	NA	19	26	166	505	168	114	446	84	7	14	0	0.042	0.028	0
.	19.01.15-22.22.11-1-228221	36	1	1	0	0	0	0	0	0	0	0	NA	NA	NA	8	11	168	492	164	0	0	0	2	0	0	0.012	0	0
.	19.01.15-22.22.15-1-228477	33	1	1	1	0	1	0	0	0	0	0	NA	NA	NA	9	8	164	494	163	0	0	0	0	0	1	0	0	0.006
.	19.01.15-22.22.16-1-228578	35	1	1	0	0	0	0	0	0	0	0	NA	NA	NA	9	5	164	492	162	0	0	0	0	0	0	0	0	0
.	19.01.15-22.22.18-1-228697	31	1	1	0	0	0	0	0	0	0	0	NA	NA	NA	9	9	165	494	163	0	0	0	0	0	1	0	0	0.006
.	19.01.15-22.22.18-1-228705	93	5	5	0	0	0	640	4	4	0	0	NA	NA	NA	32	28	168	504	169	110	446	84	2	11	1	0.012	0.022	0.006
.	19.01.15-22.22.18-1-228706	181	12	12	3	0	2	668	9	9	0	0	NA	NA	NA	55	59	177	519	176	124	457	87	0	37	19	0	0.071	0.108
.	19.01.15-22.22.19-1-228707	56	2	2	1	0	1	100	1	1	0	0	NA	NA	NA	18	15	167	497	164	16	68	16	1	0	0	0.006	0	0
.	19.01.15-22.22.20-1-228765	63	2	2	0	0	0	639	1	1	0	0	NA	NA	NA	24	32	172	502	171	115	438	86	0	5	0	0	0.01	0
.	19.01.15-22.22.21-1-228767	57	2	2	1	0	1	49	1	1	0	0	NA	NA	NA	16	21	168	500	166	11	32	6	0	1	1	0	0.002	0.006
.	19.01.15-22.22.24-1-228772	63	3	3	0	0	0	646	2	2	0	0	NA	NA	NA	23	30	167	509	167	116	448	82	0	3	1	0	0.006	0.006
.	19.01.15-22.22.26-1-228775	98	5	5	1	0	1	639	4	4	0	0	NA	NA	NA	30	24	169	501	167	114	442	83	5	8	5	0.03	0.016	0.03
.	19.01.15-22.22.26-1-228777	118	6	6	1	0	1	644	5	5	0	0	NA	NA	NA	45	29	174	504	164	119	446	79	13	11	0	0.075	0.022	0
.	19.01.15-22.22.28-1-228778	66	7	7	1	0	1	637	6	6	0	0	NA	NA	NA	22	24	170	500	167	115	441	81	4	17	1	0.024	0.034	0.006
.	19.01.15-22.22.30-1-228782	33	1	1	0	0	0	0	0	0	0	0	NA	NA	NA	13	5	163	493	162	0	0	0	0	1	0	0	0.002	0
.	19.01.15-22.22.33-1-228784	63	5	5	1	0	0	632	4	4	0	0	NA	NA	NA	25	16	167	498	164	113	440	79	13	9	0	0.078	0.018	0
.	19.01.15-22.22.35-1-228785	100	5	5	1	0	1	637	4	4	0	0	NA	NA	NA	35	25	169	504	165	112	444	81	0	7	2	0	0.014	0.012
.	19.01.15-22.22.35-1-228786	32	1	1	0	0	0	0	0	0	0	0	NA	NA	NA	5	6	164	491	164	0	0	0	0	0	2	0	0	0.012
.	19.01.15-22.22.38-1-228790	142	9	9	1	0	1	658	8	8	0	0	NA	NA	NA	40	41	170	511	173	117	453	88	5	8	13	0.029	0.016	0.075
.	19.01.15-22.22.40-1-228792	66	4	4	0	0	0	632	3	3	0	0	NA	NA	NA	25	18	165	501	165	110	441	81	1	7	2	0.006	0.014	0.012
.	19.01.15-22.22.45-1-228796	60	2	2	0	0	0	639	1	1	0	0	NA	NA	NA	25	22	167	500	168	114	442	83	0	5	2	0	0.01	0.012
.	19.01.15-22.22.45-1-228797	156	8	8	1	0	1	655	6	6	0	0	NA	NA	NA	61	47	175	515	170	119	453	83	21	6	10	0.12	0.012	0.059
.	19.01.15-22.22.47-1-228798	115	8	8	1	0	1	660	5	5	0	0	NA	NA	NA	37	44	170	517	170	117	458	85	15	6	15	0.088	0.012	0.088
.	19.01.15-22.22.48-1-228799	205	36	36	10	0	6	680	33	33	0	0	NA	NA	NA	56	67	177	526	177	125	464	91	29	73	42	0.164	0.139	0.237
.	19.01.15-22.22.52-1-228804	142	9	9	3	0	3	655	8	8	0	0	NA	NA	NA	48	43	173	515	168	119	454	82	3	11	4	0.017	0.021	0.024
.	19.01.15-22.22.55-1-228805	126	6	6	1	0	1	669	5	5	0	0	NA	NA	NA	35	42	175	515	165	124	462	83	0	5	14	0	0.01	0.085
.	19.01.15-22.22.55-1-228806	182	27	27	11	0	8	668	25	25	0	0	NA	NA	NA	46	45	171	514	173	118	461	89	54	48	22	0.316	0.093	0.127
.	19.01.15-22.22.59-1-228807	126	7	7	3	0	3	658	6	6	0	0	NA	NA	NA	36	41	168	518	168	115	461	82	3	12	5	0.018	0.023	0.03
.	19.01.15-22.23.05-1-228808	173	12	12	6	0	4	660	10	10	0	0	NA	NA	NA	48	40	169	518	166	118	457	85	37	11	17	0.219	0.021	0.102
.	19.01.15-22.23.09-1-228809	31	1	1	1	0	1	0	0	0	0	0	NA	NA	NA	10	13	164	497	165	0	0	0	0	1	0	0	0.002	0
.	19.01.15-22.23.09-1-228810	31	1	1	0	0	0	0	0	0	0	0	NA	NA	NA	5	12	168	493	164	0	0	0	0	0	2	0	0	0.012
.	19.01.15-22.23.11-1-228811	145	10	10	1	0	0	664	8	8	0	0	NA	NA	NA	43	50	174	521	168	122	460	82	5	15	8	0.029	0.029	0.048
.	19.01.15-22.23.12-1-228812	148	12	12	2	0	2	658	11	11	0	0	NA	NA	NA	50	48	172	516	173	118	455	85	12	16	15	0.07	0.031	0.087
.	19.01.15-22.23.14-1-228828	66	3	3	1	0	1	499	2	2	0	0	NA	NA	NA	24	17	165	499	166	89	348	62	0	6	0	0	0.012	0
.	19.01.15-22.23.14-1-228829	88	5	5	1	0	0	646	4	4	0	0	NA	NA	NA	42	30	170	504	169	118	442	86	0	11	6	0	0.022	0.036
.	19.01.15-22.23.19-1-228830	59	4	4	1	0	1	640	3	3	0	0	NA	NA	NA	14	19	170	496	166	116	440	84	9	2	0	0.053	0.004	0
.	19.01.15-22.23.29-1-228842	32	1	1	0	0	0	0	0	0	0	0	NA	NA	NA	10	9	168	491	163	0	0	0	0	0	0	0	0	0
.	19.01.15-22.23.31-1-228846	67	4	4	2	0	2	643	1	1	0	0	NA	NA	NA	21	29	167	507	168	115	445	83	4	12	0	0.024	0.024	0
.	19.01.15-22.23.34-1-228847	171	12	12	1	0	1	671	10	10	0	0	NA	NA	NA	39	52	174	526	165	119	471	81	9	25	6	0.052	0.048	0.036
.	19.01.15-22.23.34-1-228848	154	7	7	3	0	2	643	6	6	0	0	NA	NA	NA	50	31	169	508	167	115	449	79	4	22	0	0.024	0.043	0
.	19.01.15-22.23.36-1-228851	144	21	21	4	0	4	656	17	17	0	0	NA	NA	NA	30	45	173	517	168	119	453	84	28	48	3	0.162	0.093	0.018
.	19.01.15-22.23.37-1-228853	115	9	9	4	0	2	643	7	7	0	0	NA	NA	NA	42	29	167	507	168	113	445	85	19	13	2	0.114	0.026	0.012
.	19.01.15-22.23.41-1-228855	237	21	21	4	0	3	694	16	16	0	0	NA	NA	NA	53	68	175	529	177	124	476	94	55	8	23	0.314	0.015	0.13
.	19.01.15-22.23.41-1-228856	212	10	10	2	0	1	684	8	8	0	0	NA	NA	NA	78	71	173	531	180	119	474	91	24	27	6	0.139	0.051	0.033
.	19.01.15-22.23.43-1-228860	58	2	2	1	0	0	632	1	1	0	0	NA	NA	NA	18	11	166	493	165	114	436	82	10	1	0	0.06	0.002	0
.	19.01.15-22.23.49-1-228861	89	10	10	1	0	1	652	9	9	0	0	NA	NA	NA	22	34	170	508	169	119	451	82	0	18	5	0	0.035	0.03
.	19.01.15-22.23.55-1-228862	34	1	1	0	0	0	0	0	0	0	0	NA	NA	NA	5	7	164	492	164	0	0	0	0	0	0	0	0	0
.	19.01.15-22.23.58-1-228863	66	2	2	1	0	1	635	1	1	0	0	NA	NA	NA	18	19	168	500	164	114	440	81	2	1	0	0.012	0.002	0
.	19.01.15-22.24.00-1-228864	174	32	32	16	0	13	651	29	29	0	0	NA	NA	NA	43	37	170	512	168	117	451	83	47	69	10	0.276	0.135	0.06
.	19.01.15-22.24.00-1-228865	84	5	5	2	0	1	644	4	4	0	0	NA	NA	NA	26	29	169	509	164	115	449	80	4	7	1	0.024	0.014	0.006
.	19.01.15-22.24.02-1-228866	64	3	3	1	0	1	648	2	2	0	0	NA	NA	NA	20	31	171	508	165	117	453	78	4	2	0	0.023	0.004	0
.	19.01.15-22.24.10-1-228870	185	22	22	10	0	7	676	21	21	0	0	NA	NA	NA	69	59	172	528	172	117	473	86	12	51	8	0.07	0.097	0.047
.	19.01.15-22.24.12-1-228871	124	11	11	3	0	2	659	9	9	0	0	NA	NA	NA	39	44	175	511	171	120	451	88	8	18	7	0.046	0.035	0.041
.	19.01.15-22.24.14-1-228887	123	20	20	6	0	3	655	17	17	0	0	NA	NA	NA	38	42	173	509	173	121	446	88	20	44	12	0.116	0.086	0.069
.	19.01.15-22.24.15-1-228888	61	3	3	0	0	0	641	2	2	0	0	NA	NA	NA	22	24	165	505	167	112	446	83	2	3	0	0.012	0.006	0
.	19.01.15-22.24.20-1-228890	90	7	7	4	0	2	648	6	6	0	0	NA	NA	NA	31	33	171	503	172	117	445	86	8	4	10	0.047	0.008	0.058
.	19.01.15-22.24.21-1-228892	62	2	2	0	0	0	649	1	1	0	0	NA	NA	NA	13	22	168	502	165	116	449	84	0	3	1	0	0.006	0.006
.	19.01.15-22.24.23-1-228895	62	2	2	0	0	0	395	1	1	0	0	NA	NA	NA	13	15	165	496	167	79	262	54	3	1	0	0.018	0.002	0
.	19.01.15-22.24.34-1-228904	154	21	21	3	0	2	674	19	19	0	0	NA	NA	NA	43	55	177	517	174	122	462	90	8	53	16	0.045	0.103	0.092
.	19.01.15-22.24.35-1-228905	62	2	2	0	0	0	204	1	1	0	0	NA	NA	NA	17	27	169	506	165	39	146	19	5	2	0	0.03	0.004	0
.	19.01.15-22.24.36-1-228906	65	8	8	3	0	2	647	7	7	0	0	NA	NA	NA	25	29	166	509	167	113	452	82	6	33	9	0.036	0.065	0.054
.	19.01.15-22.24.38-1-228910	91	6	6	1	0	1	661	4	4	0	0	NA	NA	NA	23	37	172	506	172	118	454	89	23	2	0	0.134	0.004	0
.	19.01.15-22.24.40-1-228913	116	8	8	2	0	1	648	5	5	0	0	NA	NA	NA	46	36	174	510	165	119	448	81	0	20	7	0	0.039	0.042
.	19.01.15-22.24.46-1-228918	86	3	3	1	0	1	644	2	2	0	0	NA	NA	NA	27	31	169	510	165	114	450	80	2	8	0	0.012	0.016	0
.	19.01.15-22.24.48-1-228919	92	7	7	2	0	1	650	6	6	0	0	NA	NA	NA	30	24	169	502	166	121	448	81	0	22	5	0	0.044	0.03
.	19.01.15-22.24.54-1-228924	60	5	5	3	0	3	635	2	2	0	0	NA	NA	NA	27	22	167	503	165	112	443	80	0	20	0	0	0.04	0
.	19.01.15-22.24.55-1-228925	173	7	7	1	0	1	657	6	6	0	0	NA	NA	NA	56	40	169	511	173	114	455	88	0	19	4	0	0.037	0.023
.	19.01.15-22.24.59-1-228926	57	2	2	0	0	0	635	1	1	0	0	NA	NA	NA	28	24	171	498	168	116	440	79	0	2	2	0	0.004	0.012
.	19.01.15-22.24.59-1-228927	62	2	2	1	0	1	546	1	1	0	0	NA	NA	NA	20	19	166	499	167	100	376	70	0	3	0	0	0.006	0
.	19.01.15-22.25.00-1-228928	129	24	24	13	0	10	664	23	23	0	0	NA	NA	NA	36	44	171	516	170	117	460	87	47	74	2	0.275	0.143	0.012
.	19.01.15-22.25.02-1-228929	89	8	8	4	0	3	642	7	7	0	0	NA	NA	NA	37	31	169	503	172	116	440	86	10	21	8	0.059	0.042	0.047
.	19.01.15-22.25.07-1-228930	177	27	27	8	0	8	663	23	23	0	0	NA	NA	NA	53	52	180	520	165	124	459	80	26	38	16	0.144	0.073	0.097
.	19.01.15-22.25.10-1-228931	199	21	21	7	0	3	674	17	17	0	0	NA	NA	NA	57	60	177	527	169	124	466	84	13	52	20	0.073	0.099	0.118
.	19.01.15-22.25.13-1-228932	114	4	4	1	0	1	656	3	3	0	0	NA	NA	NA	35	37	169	510	171	117	451	88	12	9	0	0.071	0.018	0
.	19.01.15-22.25.14-1-228948	33	1	1	1	0	1	0	0	0	0	0	NA	NA	NA	16	5	163	492	163	0	0	0	0	0	4	0	0	0.025
.	19.01.15-22.25.16-1-228949	62	4	4	1	0	1	653	2	2	0	0	NA	NA	NA	22	34	168	511	168	116	453	84	4	8	1	0.024	0.016	0.006
.	19.01.15-22.25.16-1-228950	101	6	6	0	0	0	651	3	3	0	0	NA	NA	NA	19	34	171	507	169	119	449	83	3	4	7	0.018	0.008	0.041
.	19.01.15-22.25.16-1-228951	91	5	5	4	0	3	650	4	4	0	0	NA	NA	NA	30	37	173	509	168	120	447	83	0	31	4	0	0.061	0.024
.	19.01.15-22.25.25-1-228957	117	6	6	2	0	0	654	4	4	0	0	NA	NA	NA	30	40	173	508	172	120	450	84	10	17	0	0.058	0.033	0
.	19.01.15-22.25.33-1-228965	149	7	7	2	0	2	656	5	5	0	0	NA	NA	NA	33	37	172	509	169	120	452	84	0	21	5	0	0.041	0.03
.	19.01.15-22.25.34-1-228966	152	10	10	3	0	2	668	9	9	0	0	NA	NA	NA	44	52	176	519	170	122	461	85	6	16	3	0.034	0.031	0.018
.	19.01.15-22.25.35-1-228967	58	3	3	1	0	1	204	2	2	0	0	NA	NA	NA	25	16	165	501	163	33	150	21	0	6	2	0	0.012	0.012
.	19.01.15-22.25.36-1-228969	96	6	6	0	0	0	656	5	5	0	0	NA	NA	NA	19	40	169	513	171	116	456	84	0	10	1	0	0.019	0.006
.	19.01.15-22.25.42-1-228973	39	1	1	0	0	0	0	0	0	0	0	NA	NA	NA	11	5	165	491	162	0	0	0	0	0	0	0	0	0
.	19.01.15-22.25.43-1-228977	64	2	2	0	0	0	641	1	1	0	0	NA	NA	NA	22	20	166	501	166	116	442	83	6	5	0	0.036	0.01	0
.	19.01.15-22.25.44-1-228978	229	22	22	4	0	2	699	20	20	0	0	NA	NA	NA	78	84	168	546	183	115	486	98	27	41	7	0.161	0.075	0.038
.	19.01.15-22.25.45-1-228979	140	18	18	8	0	4	656	16	16	0	0	NA	NA	NA	54	44	168	516	173	115	454	87	23	53	10	0.137	0.103	0.058
.	19.01.15-22.25.50-1-228980	84	4	4	0	0	0	643	3	3	0	0	NA	NA	NA	19	21	168	499	167	114	442	87	2	10	0	0.012	0.02	0
.	19.01.15-22.25.51-1-228981	122	8	8	3	0	2	656	7	7	0	0	NA	NA	NA	43	31	168	507	169	118	454	84	0	12	11	0	0.024	0.065
.	19.01.15-22.25.54-1-228982	146	9	9	3	0	1	658	8	8	0	0	NA	NA	NA	57	48	173	517	171	118	455	85	1	19	9	0.006	0.037	0.053
.	19.01.15-22.25.54-1-228983	111	7	7	4	0	3	643	5	5	0	0	NA	NA	NA	37	26	170	503	166	116	445	82	8	9	5	0.047	0.018	0.03
.	19.01.15-22.25.59-1-228985	96	4	4	1	0	1	649	2	2	0	0	NA	NA	NA	38	40	173	509	171	119	445	85	0	11	5	0	0.022	0.029
.	19.01.15-22.25.59-1-228986	92	3	3	1	0	1	645	2	2	0	0	NA	NA	NA	31	28	169	501	171	116	444	85	4	6	0	0.024	0.012	0
.	19.01.15-22.26.14-1-229006	36	1	1	0	0	0	0	0	0	0	0	NA	NA	NA	13	6	165	490	164	0	0	0	0	1	0	0	0.002	0
.	19.01.15-22.26.15-1-229007	69	2	2	2	0	2	637	1	1	0	0	NA	NA	NA	19	18	165	501	165	112	445	80	4	0	1	0.024	0	0.006
.	19.01.15-22.26.19-1-229008	126	11	11	0	0	0	648	10	10	0	0	NA	NA	NA	36	28	170	505	166	115	449	84	22	12	0	0.129	0.024	0
.	19.01.15-22.26.20-1-229010	147	6	6	3	0	2	646	4	4	0	0	NA	NA	NA	54	38	170	511	170	115	447	84	2	13	3	0.012	0.025	0.018
.	19.01.15-22.26.21-1-229012	59	3	3	0	0	0	646	2	2	0	0	NA	NA	NA	19	22	170	500	165	117	445	84	5	6	0	0.029	0.012	0
.	19.01.15-22.26.26-1-229018	256	17	17	1	0	1	691	15	15	0	0	NA	NA	NA	70	70	173	532	178	121	477	93	17	20	21	0.098	0.038	0.118
.	19.01.15-22.26.26-1-229019	203	19	19	8	0	6	668	16	16	0	0	NA	NA	NA	62	58	181	515	175	127	450	91	25	42	3	0.138	0.082	0.017
.	19.01.15-22.26.33-1-229025	175	15	15	7	0	3	655	13	13	0	0	NA	NA	NA	58	40	175	511	167	121	452	82	20	37	8	0.114	0.072	0.048
.	19.01.15-22.26.35-1-229026	123	10	10	3	0	3	646	8	8	0	0	NA	NA	NA	30	28	170	504	167	119	443	84	6	18	0	0.035	0.036	0
.	19.01.15-22.26.37-1-229029	146	10	10	0	0	0	672	8	8	0	0	NA	NA	NA	55	56	174	519	176	120	461	91	8	16	0	0.046	0.031	0
.	19.01.15-22.26.44-1-229035	151	12	12	4	0	4	666	11	11	0	0	NA	NA	NA	50	55	178	520	170	124	458	84	14	13	8	0.079	0.025	0.047
.	19.01.15-22.26.47-1-229036	36	1	1	0	0	0	0	0	0	0	0	NA	NA	NA	8	8	165	494	162	0	0	0	0	2	0	0	0.004	0
.	19.01.15-22.26.48-1-229037	33	1	1	0	0	0	0	0	0	0	0	NA	NA	NA	5	5	166	490	162	0	0	0	0	0	0	0	0	0
.	19.01.15-22.26.50-1-229038	95	7	7	3	0	2	643	6	6	0	0	NA	NA	NA	27	35	170	506	172	115	444	84	9	12	0	0.053	0.024	0
.	19.01.15-22.26.50-1-229039	119	8	8	1	0	1	643	6	6	0	0	NA	NA	NA	40	32	167	512	166	111	452	80	0	9	25	0	0.018	0.151
.	19.01.15-22.26.59-1-229044	60	2	2	1	0	1	637	1	1	0	0	NA	NA	NA	20	20	168	500	165	114	443	80	0	3	0	0	0.006	0
.	19.01.15-22.27.02-1-229046	64	2	2	1	0	1	634	1	1	0	0	NA	NA	NA	39	25	170	502	166	113	440	81	0	1	6	0	0.002	0.036
.	19.01.15-22.27.05-1-229047	55	2	2	0	0	0	0	1	1	0	0	NA	NA	NA	8	13	164	496	166	0	0	0	0	0	1	0	0	0.006
.	19.01.15-22.27.08-1-229048	186	18	18	10	0	7	688	15	15	0	0	NA	NA	NA	56	73	176	534	176	123	477	88	44	32	7	0.25	0.06	0.04
.	19.01.15-22.27.09-1-229050	66	2	2	1	0	1	548	1	1	0	0	NA	NA	NA	16	18	168	498	165	100	378	70	6	1	0	0.036	0.002	0
.	19.01.15-22.27.09-1-229051	121	8	8	2	0	2	658	6	6	0	0	NA	NA	NA	40	39	170	513	169	117	458	83	6	10	8	0.035	0.019	0.047
.	19.01.15-22.27.10-1-229052	59	2	2	0	0	0	643	1	1	0	0	NA	NA	NA	24	24	172	499	166	118	444	81	0	2	3	0	0.004	0.018
.	19.01.15-22.27.11-1-229053	33	1	1	1	0	1	0	0	0	0	0	NA	NA	NA	12	6	165	492	162	0	0	0	0	2	0	0	0.004	0
.	19.01.15-22.27.15-1-229070	149	15	15	3	0	3	662	13	13	0	0	NA	NA	NA	43	42	174	511	170	123	453	86	6	28	10	0.034	0.055	0.059
.	19.01.15-22.27.17-1-229071	145	13	13	3	0	2	664	12	12	0	0	NA	NA	NA	47	52	176	516	173	122	453	89	13	17	13	0.074	0.033	0.075
.	19.01.15-22.27.23-1-229076	148	24	24	5	0	4	656	22	22	0	0	NA	NA	NA	43	39	169	515	168	118	454	84	10	52	7	0.059	0.101	0.042
.	19.01.15-22.27.32-1-229085	211	13	13	4	0	4	686	10	10	0	0	NA	NA	NA	50	71	174	534	176	119	478	89	21	15	9	0.121	0.028	0.051
.	19.01.15-22.27.32-1-229086	58	2	2	0	0	0	637	1	1	0	0	NA	NA	NA	22	22	167	498	170	116	438	83	0	3	0	0	0.006	0
.	19.01.15-22.27.39-1-229091	208	45	45	16	0	9	665	38	38	0	0	NA	NA	NA	51	56	179	519	171	121	458	86	56	63	19	0.313	0.121	0.111
.	19.01.15-22.27.46-1-229095	119	19	19	11	0	7	667	16	16	0	0	NA	NA	NA	54	53	168	526	172	116	464	87	12	35	15	0.071	0.067	0.087
.	19.01.15-22.27.48-1-229096	34	1	1	1	0	1	0	0	0	0	0	NA	NA	NA	11	12	165	496	164	0	0	0	0	0	0	0	0	0
.	19.01.15-22.27.51-1-229097	119	21	21	2	0	1	662	16	16	0	0	NA	NA	NA	39	48	170	520	171	114	461	87	8	35	16	0.047	0.067	0.094
.	19.01.15-22.27.59-1-229098	59	2	2	0	0	0	101	1	1	0	0	NA	NA	NA	17	8	166	492	163	14	74	13	0	5	0	0	0.01	0
.	19.01.15-22.28.01-1-229099	31	1	1	1	0	1	0	0	0	0	0	NA	NA	NA	6	11	165	495	164	0	0	0	0	2	0	0	0.004	0
.	19.01.15-22.28.02-1-229100	144	14	14	3	0	2	662	11	11	0	0	NA	NA	NA	51	44	175	516	166	122	458	82	20	19	10	0.114	0.037	0.06
.	19.01.15-22.28.03-1-229101	33	1	1	1	0	1	0	0	0	0	0	NA	NA	NA	12	14	164	498	165	0	0	0	0	0	0	0	0	0
.	19.01.15-22.28.06-1-229102	118	11	11	2	0	0	660	10	10	0	0	NA	NA	NA	34	43	169	517	170	116	458	86	7	21	12	0.041	0.041	0.071
.	19.01.15-22.28.06-1-229103	148	17	17	5	0	2	668	14	14	0	0	NA	NA	NA	48	56	175	517	177	118	458	92	19	26	15	0.109	0.05	0.085
.	19.01.15-22.28.09-1-229107	94	5	5	0	0	0	647	4	4	0	0	NA	NA	NA	30	29	168	502	172	117	444	86	10	8	0	0.06	0.016	0
.	19.01.15-22.28.16-1-229125	125	11	11	2	0	2	654	9	9	0	0	NA	NA	NA	41	45	174	511	173	119	448	87	15	31	2	0.086	0.061	0.012
.	19.01.15-22.28.18-1-229126	91	8	8	2	0	1	647	7	7	0	0	NA	NA	NA	29	34	169	510	168	116	448	83	13	12	4	0.077	0.024	0.024
.	19.01.15-22.28.26-1-229136	32	1	1	0	0	0	0	0	0	0	0	NA	NA	NA	12	5	163	493	162	0	0	0	0	2	0	0	0.004	0
.	19.01.15-22.28.27-1-229138	119	7	7	0	0	0	657	5	5	0	0	NA	NA	NA	30	35	167	512	169	114	457	86	11	9	1	0.066	0.018	0.006
.	19.01.15-22.28.28-1-229139	59	2	2	0	0	0	197	1	1	0	0	NA	NA	NA	16	15	166	500	162	40	129	28	0	2	0	0	0.004	0
.	19.01.15-22.28.29-1-229142	177	19	19	6	0	3	671	16	16	0	0	NA	NA	NA	53	62	175	527	173	120	463	88	35	38	24	0.2	0.072	0.139
.	19.01.15-22.28.30-1-229144	150	12	12	4	0	4	650	10	10	0	0	NA	NA	NA	54	39	173	508	171	116	450	84	13	20	1	0.075	0.039	0.006
.	19.01.15-22.28.34-1-229146	68	3	3	1	0	1	642	2	2	0	0	NA	NA	NA	20	22	167	504	164	111	450	81	0	11	0	0	0.022	0
.	19.01.15-22.28.38-1-229149	272	13	13	4	0	4	717	12	12	0	0	NA	NA	NA	73	99	175	548	189	123	490	104	11	19	17	0.063	0.035	0.09
.	19.01.15-22.28.41-1-229152	117	6	6	2	0	2	654	5	5	0	0	NA	NA	NA	51	40	169	515	169	115	456	83	1	9	12	0.006	0.017	0.071
.	19.01.15-22.28.42-1-229153	88	6	6	0	0	0	653	5	5	0	0	NA	NA	NA	32	43	173	511	172	118	451	84	7	5	1	0.04	0.01	0.006
.	19.01.15-22.28.50-1-229157	115	16	16	9	0	5	644	14	14	0	0	NA	NA	NA	34	31	170	503	171	114	445	85	18	22	9	0.106	0.044	0.053
.	19.01.15-22.28.57-1-229162	65	2	2	1	0	1	631	1	1	0	0	NA	NA	NA	30	20	167	499	167	115	436	80	0	7	0	0	0.014	0
.	19.01.15-22.28.58-1-229163	122	5	5	1	0	0	651	4	4	0	0	NA	NA	NA	37	34	172	505	170	118	448	85	5	5	8	0.029	0.01	0.047
.	19.01.15-22.29.00-1-229164	93	6	6	1	0	1	651	5	5	0	0	NA	NA	NA	29	32	171	507	167	117	452	82	2	8	3	0.012	0.016	0.018
.	19.01.15-22.29.02-1-229165	94	5	5	2	0	2	651	3	3	0	0	NA	NA	NA	19	33	168	509	169	116	450	85	3	17	1	0.018	0.033	0.006
.	19.01.15-22.29.11-1-229166	87	5	5	3	0	3	639	4	4	0	0	NA	NA	NA	35	27	163	508	169	108	447	84	0	14	3	0	0.028	0.018
.	19.01.15-22.29.12-1-229167	66	2	2	1	0	1	635	1	1	0	0	NA	NA	NA	30	26	169	502	168	116	434	85	6	2	0	0.036	0.004	0
.	19.01.15-22.29.13-1-229168	119	11	11	2	0	1	647	8	8	0	0	NA	NA	NA	37	37	167	509	174	114	445	88	3	15	14	0.018	0.029	0.08
.	19.01.15-22.29.15-1-229184	127	16	16	7	0	5	647	13	13	0	0	NA	NA	NA	22	29	167	502	173	114	446	87	11	27	2	0.066	0.054	0.012
.	19.01.15-22.29.18-1-229185	90	11	11	0	0	0	645	10	10	0	0	NA	NA	NA	26	38	176	506	169	120	444	81	2	21	4	0.011	0.042	0.024
.	19.01.15-22.29.21-1-229188	120	12	12	3	0	2	656	10	10	0	0	NA	NA	NA	37	43	170	512	174	118	450	88	4	26	0	0.024	0.051	0
.	19.01.15-22.29.21-1-229189	137	13	13	3	0	2	659	11	11	0	0	NA	NA	NA	37	39	170	515	167	118	458	83	19	11	8	0.112	0.021	0.048
.	19.01.15-22.29.25-1-229194	65	3	3	1	0	1	636	2	2	0	0	NA	NA	NA	34	30	167	506	170	113	438	85	0	9	0	0	0.018	0
.	19.01.15-22.29.28-1-229199	89	5	5	0	0	0	647	4	4	0	0	NA	NA	NA	28	36	169	508	172	115	445	87	0	20	0	0	0.039	0
.	19.01.15-22.29.30-1-229201	90	6	6	2	0	1	654	5	5	0	0	NA	NA	NA	34	33	170	509	167	119	452	83	16	7	6	0.094	0.014	0.036
.	19.01.15-22.29.37-1-229205	64	8	8	3	0	3	652	6	6	0	0	NA	NA	NA	21	32	169	510	166	115	453	84	13	9	3	0.077	0.018	0.018
.	19.01.15-22.29.41-1-229209	90	4	4	2	0	1	643	3	3	0	0	NA	NA	NA	29	27	167	500	173	114	442	87	13	2	2	0.078	0.004	0.012
.	19.01.15-22.29.42-1-229210	147	7	7	4	0	4	656	6	6	0	0	NA	NA	NA	47	45	182	509	167	125	449	82	3	18	0	0.016	0.035	0
.	19.01.15-22.29.45-1-229215	91	3	3	2	0	1	652	2	2	0	0	NA	NA	NA	31	36	166	513	170	112	455	85	0	8	2	0	0.016	0.012
.	19.01.15-22.29.46-1-229216	118	12	12	3	0	2	658	9	9	0	0	NA	NA	NA	27	45	178	509	171	127	448	83	4	29	8	0.022	0.057	0.047
.	19.01.15-22.29.46-1-229217	125	5	5	1	0	0	662	2	2	0	0	NA	NA	NA	42	47	168	519	173	110	463	89	0	9	7	0	0.017	0.04
.	19.01.15-22.29.51-1-229218	32	1	1	1	0	1	0	0	0	0	0	NA	NA	NA	12	5	163	492	163	0	0	0	0	1	0	0	0.002	0
.	19.01.15-22.29.51-1-229219	30	1	1	0	0	0	0	0	0	0	0	NA	NA	NA	7	11	168	491	165	0	0	0	0	3	0	0	0.006	0
.	19.01.15-22.29.53-1-229220	153	15	15	4	0	4	662	14	14	0	0	NA	NA	NA	57	53	171	521	174	118	457	87	18	28	15	0.105	0.054	0.086
.	19.01.15-22.29.53-1-229221	63	3	3	0	0	0	633	2	2	0	0	NA	NA	NA	28	21	169	497	168	112	441	80	1	2	6	0.006	0.004	0.036
.	19.01.15-22.29.58-1-229222	91	5	5	0	0	0	644	4	4	0	0	NA	NA	NA	34	29	169	503	170	114	445	85	0	4	4	0	0.008	0.024
.	19.01.15-22.30.01-1-229223	203	12	12	2	0	1	684	11	11	0	0	NA	NA	NA	53	71	173	524	187	120	466	98	12	35	21	0.069	0.067	0.112
.	19.01.15-22.30.03-1-229228	60	2	2	0	0	0	152	1	1	0	0	NA	NA	NA	19	23	168	500	168	31	104	17	3	5	0	0.018	0.01	0
.	19.01.15-22.30.06-1-229229	211	23	23	3	0	3	681	21	21	0	0	NA	NA	NA	56	66	174	530	175	120	469	92	13	48	29	0.075	0.091	0.166
.	19.01.15-22.30.08-1-229230	95	7	7	2	0	1	640	6	6	0	0	NA	NA	NA	32	26	167	506	166	113	444	83	0	19	2	0	0.038	0.012
.	19.01.15-22.30.09-1-229234	116	6	6	0	0	0	646	4	4	0	0	NA	NA	NA	24	29	168	503	171	113	446	87	5	18	0	0.03	0.036	0
.	19.01.15-22.30.12-1-229235	123	13	13	6	0	4	652	12	12	0	0	NA	NA	NA	50	45	165	517	176	113	449	90	3	44	0	0.018	0.085	0
.	19.01.15-22.30.13-1-229236	32	1	1	0	0	0	0	0	0	0	0	NA	NA	NA	5	17	168	496	166	0	0	0	0	0	0	0	0	0
.	19.01.15-22.30.16-1-229256	34	1	1	0	0	0	0	0	0	0	0	NA	NA	NA	9	9	163	493	166	0	0	0	0	1	0	0	0.002	0
.	19.01.15-22.30.16-1-229257	120	4	4	2	0	2	647	3	3	0	0	NA	NA	NA	41	43	174	511	171	119	444	84	8	9	0	0.046	0.018	0
.	19.01.15-22.30.19-1-229258	182	33	33	9	0	8	658	30	30	0	0	NA	NA	NA	49	43	173	515	168	120	457	81	39	56	20	0.225	0.109	0.119
.	19.01.15-22.30.25-1-229265	139	11	11	1	0	1	662	9	9	0	0	NA	NA	NA	49	49	171	518	173	118	456	88	5	32	0	0.029	0.062	0
.	19.01.15-22.30.28-1-229269	117	7	7	1	0	1	653	6	6	0	0	NA	NA	NA	48	45	174	513	171	120	445	88	9	24	0	0.052	0.047	0
.	19.01.15-22.30.29-1-229271	150	15	15	3	0	2	648	13	13	0	0	NA	NA	NA	47	38	171	510	170	119	444	85	9	29	10	0.053	0.057	0.059
.	19.01.15-22.30.31-1-229274	212	18	18	6	0	6	679	14	14	0	0	NA	NA	NA	64	58	175	524	172	123	468	88	36	34	17	0.206	0.065	0.099
.	19.01.15-22.30.34-1-229275	124	11	11	2	0	2	665	10	10	0	0	NA	NA	NA	32	49	172	518	172	118	460	87	11	31	0	0.064	0.06	0
.	19.01.15-22.30.42-1-229283	62	2	2	0	0	0	637	1	1	0	0	NA	NA	NA	24	26	168	502	169	115	442	80	0	4	3	0	0.008	0.018
.	19.01.15-22.30.48-1-229284	119	6	6	2	0	1	645	4	4	0	0	NA	NA	NA	30	29	168	507	167	114	445	86	8	11	1	0.048	0.022	0.006
.	19.01.15-22.30.49-1-229285	81	4	4	0	0	0	643	3	3	0	0	NA	NA	NA	21	30	167	508	168	113	446	84	0	3	1	0	0.006	0.006
.	19.01.15-22.30.49-1-229286	177	6	6	2	0	1	678	5	5	0	0	NA	NA	NA	56	61	176	524	174	124	464	90	11	10	1	0.062	0.019	0.006
.	19.01.15-22.30.57-1-229292	64	4	4	2	0	2	633	3	3	0	0	NA	NA	NA	23	21	171	498	165	119	433	81	0	10	2	0	0.02	0.012
.	19.01.15-22.31.03-1-229294	91	9	9	4	0	3	638	8	8	0	0	NA	NA	NA	39	28	171	505	165	117	439	82	0	17	4	0	0.034	0.024
.	19.01.15-22.31.06-1-229315	86	4	4	2	0	0	660	3	3	0	0	NA	NA	NA	28	43	165	521	170	114	460	86	6	18	0	0.036	0.035	0
.	19.01.15-22.31.08-1-229316	147	11	11	7	0	3	647	8	8	0	0	NA	NA	NA	42	35	170	509	169	117	448	82	7	43	5	0.041	0.084	0.03
.	19.01.15-22.31.13-1-229337	176	11	11	5	0	5	676	8	8	0	0	NA	NA	NA	49	57	169	527	174	116	470	90	8	13	20	0.047	0.025	0.115
.	19.01.15-22.31.13-1-229338	146	28	28	9	0	7	651	26	26	0	0	NA	NA	NA	51	30	169	506	168	119	449	83	38	54	7	0.225	0.107	0.042
.	19.01.15-22.31.15-1-229354	119	6	6	2	0	1	652	5	5	0	0	NA	NA	NA	34	37	171	510	169	118	450	84	4	15	0	0.023	0.029	0
.	19.01.15-22.31.17-1-229355	122	21	21	7	0	5	650	16	16	0	0	NA	NA	NA	40	36	168	514	167	114	451	85	45	41	12	0.268	0.08	0.072
.	19.01.15-22.31.19-1-229356	127	19	19	5	0	3	651	16	16	0	0	NA	NA	NA	48	39	170	514	168	115	450	86	6	33	14	0.035	0.064	0.083
.	19.01.15-22.31.24-1-229362	63	3	3	0	0	0	202	2	2	0	0	NA	NA	NA	16	15	165	497	166	37	143	22	0	6	0	0	0.012	0
.	19.01.15-22.31.26-1-229365	57	2	2	0	0	0	630	1	1	0	0	NA	NA	NA	29	24	169	498	170	113	435	82	1	0	2	0.006	0	0.012
.	19.01.15-22.31.34-1-229371	124	5	5	1	0	0	650	4	4	0	0	NA	NA	NA	35	38	171	511	169	116	451	83	1	12	2	0.006	0.023	0.012
.	19.01.15-22.31.34-1-229372	89	5	5	1	0	0	640	4	4	0	0	NA	NA	NA	45	26	170	501	168	115	441	84	0	28	4	0	0.056	0.024
.	19.01.15-22.31.42-1-229377	209	26	26	8	0	6	681	23	23	0	0	NA	NA	NA	60	69	174	532	176	118	473	90	50	50	19	0.287	0.094	0.108
.	19.01.15-22.31.42-1-229378	142	6	6	2	0	2	667	5	5	0	0	NA	NA	NA	48	52	175	521	169	122	458	87	1	16	3	0.006	0.031	0.018
.	19.01.15-22.31.42-1-229379	90	4	4	0	0	0	652	3	3	0	0	NA	NA	NA	32	32	168	507	170	116	449	87	3	6	0	0.018	0.012	0
.	19.01.15-22.31.59-1-229383	151	28	28	7	0	4	681	26	26	0	0	NA	NA	NA	51	63	173	528	175	120	468	93	31	53	25	0.179	0.1	0.143
.	19.01.15-22.32.01-1-229384	60	3	3	0	0	0	645	2	2	0	0	NA	NA	NA	21	27	167	505	168	114	447	84	1	7	0	0.006	0.014	0
.	19.01.15-22.32.01-1-229385	64	3	3	0	0	0	643	2	2	0	0	NA	NA	NA	20	23	170	501	165	116	446	81	0	9	2	0	0.018	0.012
.	19.01.15-22.32.03-1-229386	94	15	15	2	0	2	648	14	14	0	0	NA	NA	NA	27	31	167	508	169	114	450	84	5	29	3	0.03	0.057	0.018
.	19.01.15-22.32.08-1-229387	112	11	11	3	0	3	644	9	9	0	0	NA	NA	NA	43	35	171	508	169	117	446	81	4	24	3	0.023	0.047	0.018
.	19.01.15-22.32.08-1-229388	32	1	1	0	0	0	0	0	0	0	0	NA	NA	NA	8	10	163	495	165	0	0	0	0	0	0	0	0	0
.	19.01.15-22.32.11-1-229393	32	1	1	0	0	0	0	0	0	0	0	NA	NA	NA	9	9	165	493	164	0	0	0	0	1	0	0	0.002	0
.	19.01.15-22.32.13-1-229409	61	2	2	0	0	0	631	1	1	0	0	NA	NA	NA	28	19	168	498	166	115	435	81	1	2	0	0.006	0.004	0
.	19.01.15-22.32.17-1-229415	61	2	2	0	0	0	49	1	1	0	0	NA	NA	NA	16	22	165	506	164	8	34	7	1	0	2	0.006	0	0.012
.	19.01.15-22.32.18-1-229416	93	8	8	1	0	1	649	7	7	0	0	NA	NA	NA	33	36	170	505	174	115	448	86	0	25	10	0	0.05	0.057
.	19.01.15-22.32.21-1-229424	89	8	8	3	0	2	652	7	7	0	0	NA	NA	NA	27	31	166	511	167	114	452	86	0	18	10	0	0.035	0.06
.	19.01.15-22.32.23-1-229426	90	6	6	1	0	1	659	5	5	0	0	NA	NA	NA	31	38	172	508	171	121	451	87	7	21	3	0.041	0.041	0.018
.	19.01.15-22.32.28-1-229437	61	2	2	1	0	1	642	1	1	0	0	NA	NA	NA	25	25	167	505	166	115	447	80	0	5	3	0	0.01	0.018
.	19.01.15-22.32.28-1-229438	87	5	5	3	0	3	658	4	4	0	0	NA	NA	NA	31	41	171	507	176	117	454	87	5	12	6	0.029	0.024	0.034
.	19.01.15-22.32.31-1-229442	146	17	17	2	0	2	674	16	16	0	0	NA	NA	NA	46	60	174	525	174	121	464	89	6	40	2	0.034	0.076	0.011
.	19.01.15-22.32.34-1-229443	66	4	4	0	0	0	347	3	3	0	0	NA	NA	NA	19	13	167	495	164	63	236	48	0	4	0	0	0.008	0
.	19.01.15-22.32.40-1-229448	93	7	7	1	0	1	637	6	6	0	0	NA	NA	NA	37	21	167	499	168	113	440	84	0	16	3	0	0.032	0.018
.	19.01.15-22.32.41-1-229449	58	2	2	0	0	0	635	1	1	0	0	NA	NA	NA	30	25	168	503	167	116	439	80	0	2	1	0	0.004	0.006
.	19.01.15-22.32.42-1-229450	88	6	6	2	0	2	648	5	5	0	0	NA	NA	NA	29	31	166	512	166	113	453	82	5	16	0	0.03	0.031	0
.	19.01.15-22.32.48-1-229454	149	19	19	2	0	1	665	17	17	0	0	NA	NA	NA	33	53	176	517	173	124	455	86	20	24	5	0.114	0.046	0.029
.	19.01.15-22.32.49-1-229455	90	5	5	1	0	1	636	4	4	0	0	NA	NA	NA	35	27	169	505	166	111	444	81	0	17	5	0	0.034	0.03
.	19.01.15-22.32.50-1-229456	86	6	6	2	0	2	655	5	5	0	0	NA	NA	NA	30	38	167	511	173	112	455	88	3	8	1	0.018	0.016	0.006
.	19.01.15-22.32.53-1-229457	32	1	1	0	0	0	0	0	0	0	0	NA	NA	NA	8	7	163	494	163	0	0	0	0	5	0	0	0.01	0
.	19.01.15-22.32.55-1-229458	145	14	14	3	0	3	649	12	12	0	0	NA	NA	NA	34	34	170	505	172	118	444	87	13	18	2	0.076	0.036	0.012
.	19.01.15-22.32.59-1-229463	33	1	1	0	0	0	0	0	0	0	0	NA	NA	NA	5	8	165	493	163	0	0	0	2	0	0	0.012	0	0
.	19.01.15-22.33.01-1-229464	116	8	8	4	0	2	656	6	6	0	0	NA	NA	NA	39	46	171	517	171	119	453	84	12	26	6	0.07	0.05	0.035
.	19.01.15-22.33.07-1-229465	91	5	5	3	0	2	655	4	4	0	0	NA	NA	NA	29	38	174	508	169	120	450	85	8	9	4	0.046	0.018	0.024
.	19.01.15-22.33.12-1-229466	120	6	6	1	0	1	670	5	5	0	0	NA	NA	NA	35	43	170	518	168	119	464	87	9	13	0	0.053	0.025	0
.	19.01.15-22.33.13-1-229473	154	16	16	1	0	1	658	12	12	0	0	NA	NA	NA	47	41	171	510	173	120	451	87	28	28	9	0.164	0.055	0.052
.	19.01.15-22.33.17-1-229489	66	2	2	1	0	1	406	0	0	0	0	NA	NA	NA	24	16	165	499	165	68	292	46	0	2	0	0	0.004	0
.	19.01.15-22.33.19-1-229490	62	3	3	0	0	0	647	2	2	0	0	NA	NA	NA	29	36	172	508	169	117	447	83	0	8	3	0	0.016	0.018
.	19.01.15-22.33.25-1-229498	118	12	12	4	0	4	650	9	9	0	0	NA	NA	NA	37	43	171	511	174	116	447	87	13	26	6	0.076	0.051	0.034
.	19.01.15-22.33.26-1-229500	33	1	1	0	0	0	0	0	0	0	0	NA	NA	NA	7	11	166	495	163	0	0	0	0	0	0	0	0	0
.	19.01.15-22.33.28-1-229503	85	4	4	3	0	2	639	3	3	0	0	NA	NA	NA	28	23	165	504	167	113	444	82	0	5	8	0	0.01	0.048
.	19.01.15-22.33.29-1-229506	125	18	18	6	0	3	660	17	17	0	0	NA	NA	NA	40	38	174	509	168	121	452	87	14	71	14	0.08	0.139	0.083
.	19.01.15-22.33.30-1-229508	34	1	1	0	0	0	0	0	0	0	0	NA	NA	NA	9	13	165	497	164	0	0	0	0	0	0	0	0	0
.	19.01.15-22.33.30-1-229509	158	19	19	5	0	3	665	16	16	0	0	NA	NA	NA	52	58	172	526	173	117	463	85	25	21	15	0.145	0.04	0.087
.	19.01.15-22.33.32-1-229511	91	4	4	2	0	2	650	3	3	0	0	NA	NA	NA	35	37	170	509	171	115	450	85	11	2	1	0.065	0.004	0.006
.	19.01.15-22.33.33-1-229512	151	7	7	6	0	5	667	6	6	0	0	NA	NA	NA	51	51	171	517	176	119	458	90	0	18	10	0	0.035	0.057
.	19.01.15-22.33.35-1-229514	187	18	18	10	0	8	666	16	16	0	0	NA	NA	NA	55	51	172	516	176	121	456	89	14	59	14	0.081	0.114	0.08
.	19.01.15-22.33.46-1-229521	213	30	30	7	0	4	669	29	29	0	0	NA	NA	NA	56	59	175	527	170	120	463	86	51	45	22	0.291	0.085	0.129
.	19.01.15-22.33.46-1-229522	34	1	1	0	0	0	0	0	0	0	0	NA	NA	NA	14	9	164	494	164	0	0	0	0	0	1	0	0	0.006
.	19.01.15-22.33.49-1-229523	119	5	5	0	0	0	655	4	4	0	0	NA	NA	NA	42	45	175	519	164	120	457	78	2	9	3	0.011	0.017	0.018
.	19.01.15-22.33.49-1-229524	61	2	2	0	0	0	401	1	1	0	0	NA	NA	NA	19	14	164	497	166	70	278	53	0	1	1	0	0.002	0.006
.	19.01.15-22.33.49-1-229525	117	10	10	3	0	3	663	9	9	0	0	NA	NA	NA	45	44	168	523	166	115	464	84	13	20	7	0.077	0.038	0.042
.	19.01.15-22.33.57-1-229526	92	4	4	1	0	1	659	3	3	0	0	NA	NA	NA	27	40	175	510	168	121	455	83	20	0	0	0.114	0	0
.	19.01.15-22.34.01-1-229527	86	5	5	3	0	2	655	4	4	0	0	NA	NA	NA	26	35	172	508	168	118	453	84	7	18	0	0.041	0.035	0
.	19.01.15-22.34.08-1-229528	210	23	23	3	0	3	662	21	21	0	0	NA	NA	NA	67	52	174	518	173	122	453	87	53	38	24	0.305	0.073	0.139
.	19.01.15-22.34.12-1-229532	88	5	5	0	0	0	639	4	4	0	0	NA	NA	NA	30	21	166	503	165	114	445	80	7	3	4	0.042	0.006	0.024
.	19.01.15-22.34.12-1-229533	127	13	13	5	0	2	663	12	12	0	0	NA	NA	NA	39	50	171	518	174	118	456	89	21	18	18	0.123	0.035	0.103
.	19.01.15-22.34.13-1-229534	118	10	10	1	0	1	642	9	9	0	0	NA	NA	NA	37	38	174	509	168	117	445	80	0	14	12	0	0.028	0.071
.	19.01.15-22.34.19-1-229550	153	8	8	3	0	3	676	6	6	0	0	NA	NA	NA	46	53	175	519	172	125	464	87	7	16	6	0.04	0.031	0.035
.	19.01.15-22.34.19-1-229551	239	16	16	3	0	2	697	15	15	0	0	NA	NA	NA	66	80	173	547	173	119	490	88	16	26	29	0.092	0.048	0.168
.	19.01.15-22.34.20-1-229553	193	12	12	2	0	2	675	11	11	0	0	NA	NA	NA	57	57	179	522	169	127	463	85	9	28	6	0.05	0.054	0.036
.	19.01.15-22.34.32-1-229565	31	1	1	0	0	0	0	0	0	0	0	NA	NA	NA	7	10	164	494	165	0	0	0	0	0	1	0	0	0.006
.	19.01.15-22.34.34-1-229566	34	1	1	0	0	0	0	0	0	0	0	NA	NA	NA	9	13	165	495	166	0	0	0	0	2	0	0	0.004	0
.	19.01.15-22.34.37-1-229569	120	10	10	3	0	2	663	8	8	0	0	NA	NA	NA	34	45	171	517	170	120	459	84	11	14	6	0.064	0.027	0.035
.	19.01.15-22.34.37-1-229570	117	7	7	1	0	1	655	6	6	0	0	NA	NA	NA	35	46	175	508	176	120	447	88	0	16	1	0	0.031	0.006
.	19.01.15-22.34.42-1-229574	35	1	1	1	0	1	0	0	0	0	0	NA	NA	NA	11	9	164	494	164	0	0	0	0	0	0	0	0	0
.	19.01.15-22.34.42-1-229575	62	4	4	0	0	0	630	2	2	0	0	NA	NA	NA	33	20	167	501	165	114	435	81	0	12	1	0	0.024	0.006
.	19.01.15-22.34.43-1-229576	93	10	10	5	0	4	647	9	9	0	0	NA	NA	NA	30	34	168	510	169	116	448	83	9	24	1	0.054	0.047	0.006
.	19.01.15-22.34.45-1-229581	91	4	4	3	0	3	646	3	3	0	0	NA	NA	NA	26	31	170	503	171	116	445	85	0	11	0	0	0.022	0
.	19.01.15-22.34.45-1-229582	88	5	5	1	0	1	648	3	3	0	0	NA	NA	NA	26	31	168	505	171	118	445	85	17	3	11	0.101	0.006	0.064
.	19.01.15-22.34.52-1-229583	128	4	4	0	0	0	646	2	2	0	0	NA	NA	NA	57	32	168	509	168	115	447	84	1	4	4	0.006	0.008	0.024
.	19.01.15-22.34.52-1-229584	66	5	5	2	0	1	639	4	4	0	0	NA	NA	NA	27	24	170	501	166	118	440	81	6	3	5	0.035	0.006	0.03
.	19.01.15-22.34.57-1-229585	65	3	3	0	0	0	151	2	2	0	0	NA	NA	NA	15	20	168	499	166	28	103	20	0	3	0	0	0.006	0
.	19.01.15-22.34.59-1-229590	93	5	5	2	0	2	653	3	3	0	0	NA	NA	NA	28	29	169	507	166	115	454	84	12	5	2	0.071	0.01	0.012
.	19.01.15-22.34.59-1-229591	86	4	4	0	0	0	646	3	3	0	0	NA	NA	NA	24	32	168	507	170	114	447	85	0	13	0	0	0.026	0
.	19.01.15-22.35.01-1-229592	93	4	4	0	0	0	650	3	3	0	0	NA	NA	NA	31	34	170	511	166	116	455	79	0	10	1	0	0.02	0.006
.	19.01.15-22.35.05-1-229593	38	1	1	0	0	0	0	0	0	0	0	NA	NA	NA	12	13	164	497	165	0	0	0	0	0	0	0	0	0
.	19.01.15-22.35.05-1-229594	94	3	3	1	0	1	644	2	2	0	0	NA	NA	NA	39	29	169	505	168	114	446	84	3	4	0	0.018	0.008	0
.	19.01.15-22.35.06-1-229595	119	9	9	5	0	3	664	8	8	0	0	NA	NA	NA	42	47	174	516	170	124	455	85	9	20	8	0.052	0.039	0.047
.	19.01.15-22.35.08-1-229596	63	4	4	0	0	0	635	2	2	0	0	NA	NA	NA	43	25	167	505	166	113	443	79	0	24	0	0	0.048	0
.	19.01.15-22.35.08-1-229597	179	9	9	1	0	0	660	8	8	0	0	NA	NA	NA	54	46	173	514	172	121	453	86	8	11	1	0.046	0.021	0.006
.	19.01.15-22.35.09-1-229598	67	3	3	0	0	0	658	2	2	0	0	NA	NA	NA	22	42	168	515	172	117	456	85	0	13	3	0	0.025	0.017
.	19.01.15-22.35.17-1-229614	119	6	6	2	0	1	677	5	5	0	0	NA	NA	NA	25	60	178	521	174	123	465	89	2	19	0	0.011	0.036	0
.	19.01.15-22.35.20-1-229616	94	5	5	2	0	1	644	4	4	0	0	NA	NA	NA	49	39	170	514	168	113	447	84	7	17	1	0.041	0.033	0.006
.	19.01.15-22.35.20-1-229617	63	5	5	2	0	2	636	3	3	0	0	NA	NA	NA	20	22	165	503	167	113	442	81	1	16	0	0.006	0.032	0
.	19.01.15-22.35.20-1-229618	120	11	11	3	0	1	669	7	7	0	0	NA	NA	NA	41	51	173	520	171	118	465	86	12	41	0	0.069	0.079	0
.	19.01.15-22.35.25-1-229624	92	4	4	0	0	0	640	3	3	0	0	NA	NA	NA	25	25	169	500	169	115	444	81	0	7	2	0	0.014	0.012
.	19.01.15-22.35.27-1-229627	147	7	7	2	0	1	667	5	5	0	0	NA	NA	NA	50	58	177	521	173	122	456	89	16	6	7	0.09	0.012	0.04
.	19.01.15-22.35.28-1-229628	90	6	6	1	0	0	651	5	5	0	0	NA	NA	NA	26	31	166	511	167	115	452	84	2	12	7	0.012	0.023	0.042
.	19.01.15-22.35.30-1-229632	92	5	5	2	0	0	659	3	3	0	0	NA	NA	NA	19	42	172	510	173	118	453	88	0	26	5	0	0.051	0.029
.	19.01.15-22.35.37-1-229636	94	6	6	2	0	2	648	5	5	0	0	NA	NA	NA	31	33	166	511	169	114	451	83	4	10	0	0.024	0.02	0
.	19.01.15-22.35.37-1-229637	91	8	8	0	0	0	639	6	6	0	0	NA	NA	NA	23	26	169	505	165	112	447	80	2	17	4	0.012	0.034	0.024
.	19.01.15-22.35.39-1-229640	32	1	1	0	0	0	0	0	0	0	0	NA	NA	NA	11	8	166	490	165	0	0	0	0	0	0	0	0	0
.	19.01.15-22.35.41-1-229641	63	6	6	1	0	1	638	5	5	0	0	NA	NA	NA	25	20	170	493	170	116	439	83	1	23	1	0.006	0.047	0.006
.	19.01.15-22.35.42-1-229642	62	2	2	1	0	1	638	1	1	0	0	NA	NA	NA	22	24	168	502	167	116	442	80	0	5	1	0	0.01	0.006
.	19.01.15-22.35.48-1-229646	90	3	3	2	0	2	639	1	1	0	0	NA	NA	NA	23	20	164	505	164	113	444	82	0	1	2	0	0.002	0.012
.	19.01.15-22.35.49-1-229647	33	1	1	1	0	1	0	0	0	0	0	NA	NA	NA	8	5	164	491	163	0	0	0	0	1	0	0	0.002	0
.	19.01.15-22.35.50-1-229648	83	6	6	1	0	1	644	5	5	0	0	NA	NA	NA	15	21	165	503	166	113	450	81	0	12	6	0	0.024	0.036
.	19.01.15-22.35.51-1-229649	61	3	3	0	0	0	636	2	2	0	0	NA	NA	NA	25	23	166	506	164	110	446	80	4	13	0	0.024	0.026	0
.	19.01.15-22.35.51-1-229650	92	6	6	2	0	2	647	4	4	0	0	NA	NA	NA	37	38	171	511	169	117	448	82	1	19	0	0.006	0.037	0
.	19.01.15-22.35.55-1-229652	91	7	7	2	0	2	635	6	6	0	0	NA	NA	NA	27	23	169	503	164	118	438	79	0	15	2	0	0.03	0.012
.	19.01.15-22.35.57-1-229653	86	8	8	2	0	2	642	7	7	0	0	NA	NA	NA	40	29	169	506	167	117	441	84	3	24	4	0.018	0.047	0.024
.	19.01.15-22.35.59-1-229655	63	2	2	0	0	0	244	0	0	0	0	NA	NA	NA	24	9	165	494	163	39	164	41	0	0	1	0	0	0.006
.	19.01.15-22.36.00-1-229656	214	22	22	8	0	6	688	21	21	0	0	NA	NA	NA	70	79	179	531	182	126	468	94	22	42	9	0.123	0.079	0.049
.	19.01.15-22.36.03-1-229657	35	1	1	1	0	1	0	0	0	0	0	NA	NA	NA	10	6	164	493	162	0	0	0	4	0	0	0.024	0	0
.	19.01.15-22.36.05-1-229658	119	9	9	2	0	2	666	8	8	0	0	NA	NA	NA	36	50	171	524	168	116	466	84	4	7	9	0.023	0.013	0.054
.	19.01.15-22.36.06-1-229659	213	32	32	12	0	10	698	30	30	0	0	NA	NA	NA	53	81	175	540	179	123	480	95	33	67	27	0.189	0.124	0.151
.	19.01.15-22.36.13-1-229663	92	14	14	0	0	0	648	12	12	0	0	NA	NA	NA	42	39	168	512	172	114	446	88	13	17	2	0.077	0.033	0.012
.	19.01.15-22.36.15-1-229679	174	31	31	9	0	4	671	30	30	0	0	NA	NA	NA	31	49	170	520	172	117	465	89	27	56	12	0.159	0.108	0.07
.	19.01.15-22.36.17-1-229680	62	4	4	2	0	1	637	3	3	0	0	NA	NA	NA	20	20	166	503	164	111	444	82	4	9	7	0.024	0.018	0.043
.	19.01.15-22.36.17-1-229681	59	3	3	0	0	0	643	2	2	0	0	NA	NA	NA	26	29	168	508	166	114	449	80	1	8	0	0.006	0.016	0
.	19.01.15-22.36.22-1-229685	147	5	5	0	0	0	666	4	4	0	0	NA	NA	NA	61	63	176	527	173	119	460	87	2	8	5	0.011	0.015	0.029
.	19.01.15-22.36.26-1-229691	157	16	16	3	0	1	687	15	15	0	0	NA	NA	NA	50	68	179	527	175	126	470	91	12	49	10	0.067	0.093	0.057
.	19.01.15-22.36.32-1-229696	62	3	3	0	0	0	644	2	2	0	0	NA	NA	NA	26	27	165	506	169	111	448	85	0	0	9	0	0	0.053
.	19.01.15-22.36.35-1-229697	89	5	5	0	0	0	659	4	4	0	0	NA	NA	NA	37	40	167	515	171	115	458	86	5	0	9	0.03	0	0.053
.	19.01.15-22.36.38-1-229701	94	5	5	1	0	1	646	4	4	0	0	NA	NA	NA	29	29	166	508	168	113	449	84	0	16	6	0	0.031	0.036
.	19.01.15-22.36.39-1-229703	117	13	13	2	0	2	648	12	12	0	0	NA	NA	NA	39	35	171	510	167	117	448	83	3	28	6	0.018	0.055	0.036
.	19.01.15-22.36.42-1-229704	179	8	8	3	0	3	672	6	6	0	0	NA	NA	NA	76	63	175	528	173	120	464	88	6	13	7	0.034	0.025	0.04
.	19.01.15-22.36.51-1-229708	120	10	10	0	0	0	657	9	9	0	0	NA	NA	NA	34	35	170	513	165	119	453	85	4	21	2	0.024	0.041	0.012
.	19.01.15-22.36.54-1-229709	89	3	3	2	0	2	645	2	2	0	0	NA	NA	NA	24	24	173	499	165	122	442	81	0	2	4	0	0.004	0.024
.	19.01.15-22.36.56-1-229710	88	6	6	0	0	0	662	5	5	0	0	NA	NA	NA	25	52	175	523	167	116	463	83	0	9	1	0	0.017	0.006
.	19.01.15-22.37.01-1-229715	129	19	19	6	0	4	658	17	17	0	0	NA	NA	NA	49	48	175	516	170	121	449	88	16	51	8	0.091	0.099	0.047
.	19.01.15-22.37.03-1-229716	226	22	22	7	0	4	691	19	19	0	0	NA	NA	NA	70	73	175	533	178	121	475	95	20	50	21	0.114	0.094	0.118
.	19.01.15-22.37.03-1-229717	118	8	8	4	0	3	652	7	7	0	0	NA	NA	NA	47	38	171	511	169	118	452	82	1	15	12	0.006	0.029	0.071
.	19.01.15-22.37.05-1-229718	181	21	21	7	0	5	679	20	20	0	0	NA	NA	NA	70	70	173	537	173	118	474	87	41	34	20	0.237	0.063	0.116
.	19.01.15-22.37.09-1-229719	63	2	2	0	0	0	641	1	1	0	0	NA	NA	NA	21	19	167	501	164	116	444	81	10	0	0	0.06	0	0
.	19.01.15-22.37.10-1-229721	34	1	1	0	0	0	0	0	0	0	0	NA	NA	NA	11	5	163	492	163	0	0	0	2	0	0	0.012	0	0
.	19.01.15-22.37.12-1-229722	59	2	2	0	0	0	100	1	1	0	0	NA	NA	NA	13	19	166	499	167	22	70	8	0	2	3	0	0.004	0.018
.	19.01.15-22.37.12-1-229723	92	13	13	1	0	1	654	12	12	0	0	NA	NA	NA	26	43	171	512	173	118	450	86	5	21	3	0.029	0.041	0.017
.	19.01.15-22.37.18-1-229740	93	7	7	4	0	1	656	6	6	0	0	NA	NA	NA	36	37	172	507	171	116	451	89	8	10	8	0.047	0.02	0.047
.	19.01.15-22.37.19-1-229741	32	1	1	1	0	1	0	0	0	0	0	NA	NA	NA	10	9	165	495	162	0	0	0	0	1	0	0	0.002	0
.	19.01.15-22.37.24-1-229747	94	6	6	3	0	2	651	5	5	0	0	NA	NA	NA	29	32	165	512	168	113	453	85	16	17	0	0.097	0.033	0
.	19.01.15-22.37.26-1-229750	36	1	1	0	0	0	0	0	0	0	0	NA	NA	NA	15	14	166	497	164	0	0	0	0	0	1	0	0	0.006
.	19.01.15-22.37.27-1-229752	31	1	1	0	0	0	0	0	0	0	0	NA	NA	NA	6	7	163	494	163	0	0	0	0	0	3	0	0	0.018
.	19.01.15-22.37.32-1-229757	176	27	27	9	0	6	671	25	25	0	0	NA	NA	NA	45	56	175	521	173	121	460	90	18	67	14	0.103	0.129	0.081
.	19.01.15-22.37.34-1-229758	154	43	43	12	0	10	661	39	39	0	0	NA	NA	NA	54	57	177	518	175	117	457	87	63	83	25	0.356	0.16	0.143
.	19.01.15-22.37.44-1-229766	62	2	2	0	0	0	247	1	1	0	0	NA	NA	NA	11	18	167	500	164	49	165	33	4	7	0	0.024	0.014	0
.	19.01.15-22.37.49-1-229767	170	25	25	10	0	4	677	22	22	0	0	NA	NA	NA	49	58	176	524	171	124	465	88	45	55	14	0.256	0.105	0.082
.	19.01.15-22.37.49-1-229768	85	5	5	1	0	1	649	4	4	0	0	NA	NA	NA	23	31	169	508	167	113	454	82	11	15	7	0.065	0.03	0.042
.	19.01.15-22.37.50-1-229769	154	14	14	4	0	4	647	12	12	0	0	NA	NA	NA	66	41	166	519	169	112	451	84	21	23	0	0.127	0.044	0
.	19.01.15-22.37.51-1-229770	120	8	8	2	0	2	661	6	6	0	0	NA	NA	NA	42	39	171	510	171	121	452	88	13	17	7	0.076	0.033	0.041
.	19.01.15-22.37.53-1-229771	95	17	17	4	0	4	654	16	16	0	0	NA	NA	NA	26	31	173	506	165	119	453	82	9	29	7	0.052	0.057	0.042
.	19.01.15-22.37.57-1-229772	64	4	4	0	0	0	643	3	3	0	0	NA	NA	NA	17	25	167	505	166	115	444	84	5	10	0	0.03	0.02	0
.	19.01.15-22.38.09-1-229773	98	6	6	0	0	0	654	4	4	0	0	NA	NA	NA	38	36	174	507	168	124	447	83	4	1	8	0.023	0.002	0.048
.	19.01.15-22.38.14-1-229794	151	19	19	6	0	5	657	15	15	0	0	NA	NA	NA	43	46	169	519	171	114	457	86	10	34	11	0.059	0.066	0.064
.	19.01.15-22.38.14-1-229795	92	6	6	1	0	1	648	5	5	0	0	NA	NA	NA	27	31	170	506	168	115	452	81	5	18	1	0.029	0.036	0.006
.	19.01.15-22.38.16-1-229796	36	1	1	0	0	0	0	0	0	0	0	NA	NA	NA	7	14	165	499	163	0	0	0	0	0	0	0	0	0
.	19.01.15-22.38.19-1-229797	146	17	17	6	0	6	671	15	15	0	0	NA	NA	NA	41	55	171	521	176	120	461	90	10	32	5	0.058	0.061	0.028
.	19.01.15-22.38.21-1-229800	58	3	3	1	0	1	443	2	2	0	0	NA	NA	NA	14	13	167	494	165	84	298	61	3	5	0	0.018	0.01	0
.	19.01.15-22.38.26-1-229807	60	2	2	0	0	0	637	1	1	0	0	NA	NA	NA	24	29	168	504	170	114	439	84	0	5	0	0	0.01	0
.	19.01.15-22.38.28-1-229809	180	35	35	10	0	6	675	31	31	0	0	NA	NA	NA	52	65	176	526	176	123	464	88	52	62	39	0.295	0.118	0.222
.	19.01.15-22.38.33-1-229815	63	6	6	2	0	1	635	5	5	0	0	NA	NA	NA	23	19	169	499	164	115	440	80	0	27	4	0	0.054	0.024
.	19.01.15-22.38.36-1-229817	61	2	2	1	0	1	635	1	1	0	0	NA	NA	NA	32	28	172	503	166	116	437	82	0	6	0	0	0.012	0
.	19.01.15-22.38.36-1-229818	34	1	1	0	0	0	0	0	0	0	0	NA	NA	NA	8	10	169	491	163	0	0	0	2	0	0	0.012	0	0
.	19.01.15-22.38.37-1-229820	65	3	3	1	0	1	640	2	2	0	0	NA	NA	NA	26	21	167	502	165	115	444	81	0	2	7	0	0.004	0.042
.	19.01.15-22.38.39-1-229823	93	15	15	6	0	6	660	14	14	0	0	NA	NA	NA	26	44	171	519	167	118	459	83	9	33	6	0.053	0.064	0.036
.	19.01.15-22.38.43-1-229827	148	8	8	1	0	1	663	5	5	0	0	NA	NA	NA	44	53	175	519	172	122	453	88	1	15	3	0.006	0.029	0.017
.	19.01.15-22.38.43-1-229828	59	2	2	0	0	0	100	1	1	0	0	NA	NA	NA	9	22	169	501	165	20	67	13	1	2	0	0.006	0.004	0
.	19.01.15-22.38.48-1-229829	67	3	3	1	0	1	648	1	1	0	0	NA	NA	NA	16	30	168	507	168	115	450	83	4	3	0	0.024	0.006	0
.	19.01.15-22.38.50-1-229830	116	10	10	3	0	3	652	8	8	0	0	NA	NA	NA	34	37	170	510	170	116	451	85	8	28	6	0.047	0.055	0.035
.	19.01.15-22.38.51-1-229831	170	19	19	8	0	7	660	18	18	0	0	NA	NA	NA	55	48	172	518	171	118	454	88	20	45	11	0.116	0.087	0.064
.	19.01.15-22.38.53-1-229832	31	1	1	0	0	0	0	0	0	0	0	NA	NA	NA	9	3	165	488	163	0	0	0	0	1	0	0	0.002	0
.	19.01.15-22.38.54-1-229833	125	7	7	2	0	2	660	6	6	0	0	NA	NA	NA	39	47	174	509	177	120	451	89	9	7	9	0.052	0.014	0.051
.	19.01.15-22.38.55-1-229834	66	3	3	2	0	2	642	2	2	0	0	NA	NA	NA	24	33	170	505	171	114	443	85	0	9	1	0	0.018	0.006
.	19.01.15-22.39.04-1-229839	94	3	3	0	0	0	652	1	1	0	0	NA	NA	NA	38	36	172	507	170	120	445	87	3	6	0	0.017	0.012	0
.	19.01.15-22.39.05-1-229840	151	19	19	3	0	2	674	14	14	0	0	NA	NA	NA	36	53	171	520	175	117	464	93	34	63	3	0.199	0.121	0.017
.	19.01.15-22.39.10-1-229841	93	6	6	1	0	1	646	5	5	0	0	NA	NA	NA	27	31	168	508	168	115	448	83	11	15	4	0.065	0.03	0.024
.	19.01.15-22.39.10-1-229842	92	3	3	1	0	1	651	2	2	0	0	NA	NA	NA	26	31	168	507	169	119	449	83	0	12	2	0	0.024	0.012
.	19.01.15-22.39.15-1-229858	144	27	27	6	0	3	676	26	26	0	0	NA	NA	NA	41	61	182	520	172	126	464	86	37	66	18	0.203	0.127	0.105
.	19.01.15-22.39.16-1-229859	121	13	13	6	0	4	658	12	12	0	0	NA	NA	NA	39	37	168	510	172	117	456	85	25	42	3	0.149	0.082	0.017
.	19.01.15-22.39.20-1-229861	33	1	1	0	0	0	0	0	0	0	0	NA	NA	NA	15	12	165	495	165	0	0	0	0	0	1	0	0	0.006
.	19.01.15-22.39.21-1-229863	93	3	3	1	0	1	653	2	2	0	0	NA	NA	NA	30	42	169	515	171	117	450	86	0	17	0	0	0.033	0
.	19.01.15-22.39.24-1-229867	120	19	19	5	0	4	649	17	17	0	0	NA	NA	NA	34	37	171	511	168	118	447	84	12	34	7	0.07	0.067	0.042
.	19.01.15-22.39.26-1-229870	60	2	2	0	0	0	149	1	1	0	0	NA	NA	NA	19	15	166	497	165	28	102	19	1	2	0	0.006	0.004	0
.	19.01.15-22.39.27-1-229872	146	9	9	5	0	3	665	7	7	0	0	NA	NA	NA	56	52	169	522	174	115	462	88	19	19	13	0.112	0.036	0.075
.	19.01.15-22.39.29-1-229875	96	5	5	2	0	1	657	4	4	0	0	NA	NA	NA	37	40	171	512	170	116	453	88	10	9	4	0.058	0.018	0.024
.	19.01.15-22.39.35-1-229878	118	9	9	2	0	2	650	8	8	0	0	NA	NA	NA	28	34	172	507	168	119	449	82	0	13	17	0	0.026	0.101
.	19.01.15-22.39.37-1-229880	88	4	4	1	0	0	653	3	3	0	0	NA	NA	NA	34	38	171	511	169	116	452	85	6	8	0	0.035	0.016	0
.	19.01.15-22.39.50-1-229889	36	1	1	0	0	0	0	0	0	0	0	NA	NA	NA	6	9	166	493	163	0	0	0	0	1	0	0	0.002	0
.	19.01.15-22.39.52-1-229890	62	5	5	1	0	0	627	4	4	0	0	NA	NA	NA	23	14	166	497	164	113	433	81	0	12	0	0	0.024	0
.	19.01.15-22.39.53-1-229891	143	14	14	2	0	2	660	13	13	0	0	NA	NA	NA	52	47	171	521	168	117	461	82	14	13	11	0.082	0.025	0.065
.	19.01.15-22.39.55-1-229892	63	3	3	1	0	0	639	2	2	0	0	NA	NA	NA	17	25	165	500	173	112	442	85	0	12	0	0	0.024	0
.	19.01.15-22.39.58-1-229893	63	3	3	0	0	0	643	2	2	0	0	NA	NA	NA	28	27	171	502	167	115	443	85	6	2	4	0.035	0.004	0.024
.	19.01.15-22.40.03-1-229898	178	13	13	5	0	3	677	9	9	0	0	NA	NA	NA	56	63	177	527	172	120	470	87	12	39	6	0.068	0.074	0.035
.	19.01.15-22.40.05-1-229899	110	6	6	2	0	1	651	5	5	0	0	NA	NA	NA	23	30	169	509	165	116	450	85	0	18	0	0	0.035	0
.	19.01.15-22.40.06-1-229900	158	18	18	5	0	5	652	16	16	0	0	NA	NA	NA	45	44	170	516	171	119	446	87	9	29	9	0.053	0.056	0.053
.	19.01.15-22.40.09-1-229901	94	6	6	1	0	1	650	5	5	0	0	NA	NA	NA	35	37	169	511	170	116	449	85	2	9	2	0.012	0.018	0.012
.	19.01.15-22.40.10-1-229902	32	1	1	0	0	0	0	0	0	0	0	NA	NA	NA	7	9	165	495	162	0	0	0	0	1	0	0	0.002	0
.	19.01.15-22.40.10-1-229903	148	9	9	1	0	0	651	8	8	0	0	NA	NA	NA	64	43	177	511	168	120	449	82	15	7	3	0.085	0.014	0.018
.	19.01.15-22.40.13-1-229904	90	5	5	3	0	2	634	4	4	0	0	NA	NA	NA	42	21	166	503	165	115	440	79	0	11	4	0	0.022	0.024
.	19.01.15-22.40.14-1-229924	267	27	27	9	0	8	695	26	26	0	0	NA	NA	NA	75	85	176	537	185	122	476	97	44	43	21	0.25	0.08	0.114
.	19.01.15-22.40.22-1-229931	84	3	3	2	0	2	645	2	2	0	0	NA	NA	NA	30	30	167	505	171	114	447	84	0	13	0	0	0.026	0
.	19.01.15-22.40.24-1-229935	85	5	5	1	0	1	636	4	4	0	0	NA	NA	NA	16	19	168	495	169	115	441	80	4	6	9	0.024	0.012	0.053
.	19.01.15-22.40.29-1-229940	124	8	8	2	0	2	649	6	6	0	0	NA	NA	NA	42	36	171	510	168	114	451	84	1	12	9	0.006	0.024	0.054
.	19.01.15-22.40.31-1-229943	96	3	3	2	0	0	652	2	2	0	0	NA	NA	NA	29	36	173	511	165	117	454	81	0	8	4	0	0.016	0.024
.	19.01.15-22.40.31-1-229944	94	8	8	2	0	2	644	7	7	0	0	NA	NA	NA	39	26	170	505	164	116	447	81	4	23	0	0.024	0.046	0
.	19.01.15-22.40.36-1-229946	36	1	1	0	0	0	0	0	0	0	0	NA	NA	NA	8	11	168	494	162	0	0	0	1	0	0	0.006	0	0
.	19.01.15-22.40.36-1-229948	86	7	7	0	0	0	650	6	6	0	0	NA	NA	NA	28	35	172	503	173	121	443	86	0	10	8	0	0.02	0.046
.	19.01.15-22.40.39-1-229951	31	1	1	0	0	0	0	0	0	0	0	NA	NA	NA	11	8	166	493	162	0	0	0	0	1	0	0	0.002	0
.	19.01.15-22.40.40-1-229952	90	6	6	3	0	2	650	3	3	0	0	NA	NA	NA	30	34	168	512	167	115	452	83	19	5	0	0.113	0.01	0
.	19.01.15-22.40.41-1-229953	96	3	3	1	0	0	652	1	1	0	0	NA	NA	NA	21	28	170	506	165	119	451	82	0	3	3	0	0.006	0.018
.	19.01.15-22.40.41-1-229954	142	8	8	0	0	0	680	6	6	0	0	NA	NA	NA	36	66	170	534	175	119	473	88	10	15	12	0.059	0.028	0.069
.	19.01.15-22.40.48-1-229958	144	19	19	5	0	4	665	18	18	0	0	NA	NA	NA	48	50	173	517	173	120	456	89	4	34	15	0.023	0.066	0.087
.	19.01.15-22.40.51-1-229959	94	10	10	2	0	1	644	9	9	0	0	NA	NA	NA	39	26	169	503	167	117	442	85	0	16	2	0	0.032	0.012
.	19.01.15-22.40.55-1-229961	89	4	4	0	0	0	627	3	3	0	0	NA	NA	NA	29	17	163	499	168	108	437	82	0	5	0	0	0.01	0
.	19.01.15-22.40.57-1-229962	151	20	20	5	0	3	659	18	18	0	0	NA	NA	NA	56	44	173	513	171	121	448	90	24	57	14	0.139	0.111	0.082
.	19.01.15-22.40.57-1-229963	142	11	11	4	0	3	662	10	10	0	0	NA	NA	NA	52	53	168	525	173	115	457	90	3	25	1	0.018	0.048	0.006
.	19.01.15-22.40.59-1-229965	64	3	3	0	0	0	348	2	2	0	0	NA	NA	NA	16	18	165	501	165	66	238	44	0	1	2	0	0.002	0.012
.	19.01.15-22.41.02-1-229966	122	12	12	4	0	3	651	11	11	0	0	NA	NA	NA	42	34	167	512	168	114	452	85	12	26	2	0.072	0.051	0.012
.	19.01.15-22.41.11-1-229971	92	5	5	2	0	2	631	4	4	0	0	NA	NA	NA	21	21	167	497	170	113	435	83	0	13	7	0	0.026	0.041
.	19.01.15-22.41.12-1-229972	32	1	1	0	0	0	0	0	0	0	0	NA	NA	NA	8	3	163	491	162	0	0	0	0	0	3	0	0	0.019
.	19.01.15-22.41.13-1-229973	63	2	2	0	0	0	628	1	1	0	0	NA	NA	NA	25	20	165	500	168	112	439	77	1	4	0	0.006	0.008	0
.	19.01.15-22.41.13-1-229974	156	7	7	1	0	1	649	5	5	0	0	NA	NA	NA	55	42	173	510	172	118	449	82	1	8	7	0.006	0.016	0.041
.	19.01.15-22.41.14-1-229990	125	15	15	2	0	1	638	13	13	0	0	NA	NA	NA	41	26	167	506	166	115	442	81	16	35	15	0.096	0.069	0.09
.	19.01.15-22.41.22-1-229993	117	9	9	0	0	0	653	8	8	0	0	NA	NA	NA	31	34	171	507	169	119	449	85	14	11	6	0.082	0.022	0.036
.	19.01.15-22.41.22-1-229996	65	6	6	1	0	1	642	4	4	0	0	NA	NA	NA	25	26	170	502	167	118	442	82	11	0	5	0.065	0	0.03
.	19.01.15-22.41.26-1-230001	60	2	2	1	0	1	632	1	1	0	0	NA	NA	NA	34	21	166	502	166	110	441	81	0	8	0	0	0.016	0
.	19.01.15-22.41.28-1-230003	31	1	1	1	0	1	0	0	0	0	0	NA	NA	NA	8	7	163	491	166	0	0	0	0	2	0	0	0.004	0
.	19.01.15-22.41.30-1-230007	62	3	3	0	0	0	643	2	2	0	0	NA	NA	NA	22	28	166	509	166	111	454	78	5	0	1	0.03	0	0.006
.	19.01.15-22.41.32-1-230008	95	3	3	2	0	2	657	2	2	0	0	NA	NA	NA	26	34	169	508	170	117	454	86	3	1	5	0.018	0.002	0.029
.	19.01.15-22.41.33-1-230009	117	9	9	5	0	3	662	6	6	0	0	NA	NA	NA	37	44	174	516	167	121	456	85	16	24	3	0.092	0.047	0.018
.	19.01.15-22.41.34-1-230010	88	3	3	1	0	1	654	2	2	0	0	NA	NA	NA	30	37	174	511	165	120	454	80	4	4	0	0.023	0.008	0
.	19.01.15-22.41.41-1-230015	124	18	18	3	0	2	658	16	16	0	0	NA	NA	NA	55	47	171	510	179	116	449	93	27	12	8	0.158	0.024	0.045
.	19.01.15-22.41.42-1-230019	149	19	19	5	0	3	645	17	17	0	0	NA	NA	NA	33	31	169	509	166	116	450	79	2	52	13	0.012	0.102	0.078
.	19.01.15-22.41.43-1-230020	175	19	19	4	0	2	667	17	17	0	0	NA	NA	NA	53	49	172	514	176	119	457	91	17	36	10	0.099	0.07	0.057
.	19.01.15-22.41.47-1-230021	61	2	2	1	0	1	202	1	1	0	0	NA	NA	NA	16	19	169	497	166	36	143	23	0	1	2	0	0.002	0.012
.	19.01.15-22.41.48-1-230022	58	2	2	2	0	2	638	1	1	0	0	NA	NA	NA	23	25	170	501	167	117	440	81	0	9	0	0	0.018	0
.	19.01.15-22.41.50-1-230023	120	13	13	7	0	6	642	11	11	0	0	NA	NA	NA	50	35	169	508	171	116	442	84	15	54	3	0.089	0.106	0.018
.	19.01.15-22.41.55-1-230024	90	7	7	1	0	1	643	6	6	0	0	NA	NA	NA	37	28	170	502	169	117	441	85	8	14	1	0.047	0.028	0.006
.	19.01.15-22.41.59-1-230025	148	7	7	2	0	1	643	6	6	0	0	NA	NA	NA	49	29	170	505	167	116	446	81	8	13	2	0.047	0.026	0.012
.	19.01.15-22.42.00-1-230026	174	43	43	10	0	8	659	41	41	0	0	NA	NA	NA	58	44	169	521	167	120	457	82	38	80	22	0.225	0.154	0.132
.	19.01.15-22.42.03-1-230027	178	10	10	2	0	1	656	8	8	0	0	NA	NA	NA	50	48	173	515	173	118	452	86	22	5	5	0.127	0.01	0.029
.	19.01.15-22.42.10-1-230029	60	2	2	0	0	0	647	1	1	0	0	NA	NA	NA	27	40	168	515	170	114	453	80	7	0	0	0.042	0	0
.	19.01.15-22.42.13-1-230030	90	5	5	2	0	2	649	4	4	0	0	NA	NA	NA	22	31	168	506	170	115	447	87	0	14	2	0	0.028	0.012
.	19.01.15-22.42.15-1-230047	143	15	15	4	0	4	659	14	14	0	0	NA	NA	NA	62	48	176	512	173	119	451	89	12	25	14	0.068	0.049	0.081
.	19.01.15-22.42.20-1-230056	169	12	12	1	0	1	662	6	6	0	0	NA	NA	NA	65	49	170	520	172	118	456	88	0	22	9	0	0.042	0.052
.	19.01.15-22.42.21-1-230062	118	8	8	2	0	2	642	7	7	0	0	NA	NA	NA	32	28	172	506	163	116	448	78	2	18	2	0.012	0.036	0.012
.	19.01.15-22.42.23-1-230065	151	19	19	4	0	3	655	16	16	0	0	NA	NA	NA	34	39	176	505	171	122	446	87	16	31	5	0.091	0.061	0.029
.	19.01.15-22.42.25-1-230068	61	2	2	0	0	0	640	1	1	0	0	NA	NA	NA	19	25	168	502	168	115	441	84	0	5	0	0	0.01	0
.	19.01.15-22.42.29-1-230072	182	21	21	6	0	4	673	19	19	0	0	NA	NA	NA	44	59	175	525	172	121	466	86	12	45	18	0.069	0.086	0.105
.	19.01.15-22.42.32-1-230076	58	2	2	0	0	0	101	1	1	0	0	NA	NA	NA	15	18	165	499	167	17	72	12	0	5	0	0	0.01	0
.	19.01.15-22.42.40-1-230081	119	9	9	2	0	2	652	7	7	0	0	NA	NA	NA	45	38	177	507	167	122	446	84	0	12	10	0	0.024	0.06
.	19.01.15-22.42.40-1-230082	58	2	2	0	0	0	249	1	1	0	0	NA	NA	NA	12	11	167	493	164	42	174	33	4	1	0	0.024	0.002	0
.	19.01.15-22.42.42-1-230083	63	4	4	0	0	0	648	3	3	0	0	NA	NA	NA	23	28	166	506	169	113	452	83	0	5	5	0	0.01	0.03
.	19.01.15-22.42.44-1-230087	85	4	4	1	0	1	650	3	3	0	0	NA	NA	NA	17	33	168	509	169	114	453	83	1	7	0	0.006	0.014	0
.	19.01.15-22.42.50-1-230088	90	5	5	2	0	2	647	4	4	0	0	NA	NA	NA	31	31	168	508	168	116	448	83	0	16	4	0	0.031	0.024
.	19.01.15-22.42.50-1-230089	31	1	1	1	0	1	0	0	0	0	0	NA	NA	NA	4	9	165	494	163	0	0	0	3	0	0	0.018	0	0
.	19.01.15-22.42.53-1-230090	89	4	4	3	0	3	650	3	3	0	0	NA	NA	NA	32	32	170	505	170	117	448	85	0	7	13	0	0.014	0.076
.	19.01.15-22.43.02-1-230091	121	8	8	3	0	2	664	6	6	0	0	NA	NA	NA	47	54	175	523	169	121	459	84	0	18	7	0	0.034	0.041
.	19.01.15-22.43.03-1-230096	88	3	3	0	0	0	652	2	2	0	0	NA	NA	NA	35	35	170	509	169	116	452	84	2	0	11	0.012	0	0.065
.	19.01.15-22.43.05-1-230097	64	2	2	0	0	0	249	1	1	0	0	NA	NA	NA	14	25	166	503	169	47	169	33	0	1	6	0	0.002	0.036
.	19.01.15-22.43.06-1-230098	64	3	3	0	0	0	639	2	2	0	0	NA	NA	NA	23	22	167	504	164	115	445	79	8	7	0	0.048	0.014	0
.	19.01.15-22.43.11-1-230099	87	4	4	1	0	1	644	2	2	0	0	NA	NA	NA	32	27	167	507	166	115	446	83	0	8	0	0	0.016	0
.	19.01.15-22.43.12-1-230100	60	3	3	1	0	1	649	2	2	0	0	NA	NA	NA	15	31	167	508	169	116	449	84	0	6	2	0	0.012	0.012
.	19.01.15-22.43.12-1-230101	93	4	4	1	0	1	641	3	3	0	0	NA	NA	NA	23	28	170	504	167	116	444	81	5	10	5	0.029	0.02	0.03
.	19.01.15-22.43.14-1-230117	58	2	2	0	0	0	0	1	1	0	0	NA	NA	NA	17	16	167	496	166	0	0	0	0	4	0	0	0.008	0
.	19.01.15-22.43.16-1-230118	33	1	1	0	0	0	0	0	0	0	0	NA	NA	NA	5	9	166	491	165	0	0	0	0	0	0	0	0	0
.	19.01.15-22.43.19-1-230119	124	5	5	2	0	1	648	4	4	0	0	NA	NA	NA	40	33	166	509	171	117	444	87	22	3	6	0.133	0.006	0.035
.	19.01.15-22.43.19-1-230120	121	19	19	9	0	6	653	18	18	0	0	NA	NA	NA	30	39	171	507	174	118	449	86	36	28	11	0.211	0.055	0.063
.	19.01.15-22.43.19-1-230121	92	6	6	0	0	0	645	5	5	0	0	NA	NA	NA	26	30	167	507	169	114	447	84	6	5	6	0.036	0.01	0.036
.	19.01.15-22.43.21-1-230124	86	4	4	0	0	0	651	3	3	0	0	NA	NA	NA	41	35	174	505	169	121	443	87	3	6	0	0.017	0.012	0
.	19.01.15-22.43.23-1-230127	145	19	19	9	0	7	671	15	15	0	0	NA	NA	NA	51	51	177	515	172	123	459	89	10	25	41	0.056	0.049	0.238
.	19.01.15-22.43.28-1-230134	65	5	5	0	0	0	403	4	4	0	0	NA	NA	NA	28	14	167	496	164	65	287	51	0	2	4	0	0.004	0.024
.	19.01.15-22.43.28-1-230136	118	6	6	3	0	2	656	5	5	0	0	NA	NA	NA	38	41	177	509	168	121	450	85	24	13	0	0.136	0.026	0
.	19.01.15-22.43.32-1-230140	119	9	9	1	0	1	655	8	8	0	0	NA	NA	NA	53	50	176	520	167	120	453	82	2	15	1	0.011	0.029	0.006
.	19.01.15-22.43.37-1-230143	158	9	9	4	0	3	673	8	8	0	0	NA	NA	NA	45	64	171	527	179	120	459	94	16	19	0	0.094	0.036	0
.	19.01.15-22.43.39-1-230146	208	14	14	1	0	1	674	13	13	0	0	NA	NA	NA	61	55	173	520	175	119	467	88	17	13	12	0.098	0.025	0.069
.	19.01.15-22.43.40-1-230147	59	2	2	0	0	0	396	1	1	0	0	NA	NA	NA	28	11	164	493	167	64	280	52	0	2	0	0	0.004	0
.	19.01.15-22.43.47-1-230151	65	5	5	1	0	1	636	4	4	0	0	NA	NA	NA	26	23	169	499	168	114	438	84	5	9	2	0.03	0.018	0.012
.	19.01.15-22.43.53-1-230152	100	11	11	2	0	2	655	10	10	0	0	NA	NA	NA	31	43	177	511	168	123	451	81	5	29	2	0.028	0.057	0.012
.	19.01.15-22.43.53-1-230153	33	1	1	0	0	0	0	0	0	0	0	NA	NA	NA	16	7	164	494	162	0	0	0	0	1	0	0	0.002	0
.	19.01.15-22.43.54-1-230154	91	6	6	0	0	0	650	5	5	0	0	NA	NA	NA	31	36	169	511	169	115	453	82	4	4	7	0.024	0.008	0.041
.	19.01.15-22.43.56-1-230155	59	3	3	0	0	0	644	1	1	0	0	NA	NA	NA	20	27	170	503	167	116	446	82	7	0	0	0.041	0	0
.	19.01.15-22.43.57-1-230156	175	11	11	5	0	3	676	9	9	0	0	NA	NA	NA	56	57	171	525	174	118	465	93	17	12	9	0.099	0.023	0.052
.	19.01.15-22.43.59-1-230157	120	7	7	3	0	3	664	5	5	0	0	NA	NA	NA	34	47	179	514	167	123	459	82	9	7	8	0.05	0.014	0.048
.	19.01.15-22.44.03-1-230158	155	10	10	3	0	3	664	8	8	0	0	NA	NA	NA	48	44	169	522	166	115	466	83	10	23	1	0.059	0.044	0.006
.	19.01.15-22.44.05-1-230159	87	3	3	1	0	1	651	2	2	0	0	NA	NA	NA	18	33	172	506	168	119	450	82	0	15	0	0	0.03	0
.	19.01.15-22.44.09-1-230160	117	7	7	1	0	1	641	6	6	0	0	NA	NA	NA	37	27	172	504	164	117	446	78	2	19	4	0.012	0.038	0.024
.	19.01.15-22.44.14-1-230161	33	1	1	0	0	0	0	0	0	0	0	NA	NA	NA	11	9	165	494	163	0	0	0	0	0	0	0	0	0
.	19.01.15-22.44.17-1-230177	146	8	8	4	0	3	656	7	7	0	0	NA	NA	NA	64	45	170	517	171	115	454	87	18	6	8	0.106	0.012	0.047
.	19.01.15-22.44.21-1-230183	66	2	2	0	0	0	637	1	1	0	0	NA	NA	NA	19	22	166	500	169	114	441	82	0	6	0	0	0.012	0
.	19.01.15-22.44.29-1-230191	169	15	15	2	0	2	656	13	13	0	0	NA	NA	NA	45	43	179	510	167	124	452	80	23	16	9	0.128	0.031	0.054
.	19.01.15-22.44.32-1-230195	62	5	5	0	0	0	645	4	4	0	0	NA	NA	NA	36	37	177	506	167	121	444	80	4	4	5	0.023	0.008	0.03
.	19.01.15-22.44.34-1-230196	207	23	23	6	0	3	682	21	21	0	0	NA	NA	NA	50	68	177	529	175	123	469	90	14	46	8	0.079	0.087	0.046
.	19.01.15-22.44.36-1-230197	56	2	2	0	0	0	0	1	1	0	0	NA	NA	NA	18	11	166	495	163	0	0	0	0	0	1	0	0	0.006
.	19.01.15-22.44.37-1-230200	121	6	6	2	0	2	648	4	4	0	0	NA	NA	NA	27	31	172	506	166	120	448	80	0	9	5	0	0.018	0.03
.	19.01.15-22.44.39-1-230204	88	9	9	1	0	1	646	7	7	0	0	NA	NA	NA	34	26	169	501	169	115	445	86	0	25	0	0	0.05	0
.	19.01.15-22.44.41-1-230205	91	5	5	0	0	0	643	4	4	0	0	NA	NA	NA	29	27	169	505	166	117	446	80	3	5	3	0.018	0.01	0.018
.	19.01.15-22.44.41-1-230206	33	1	1	0	0	0	0	0	0	0	0	NA	NA	NA	7	12	166	496	163	0	0	0	0	0	0	0	0	0
.	19.01.15-22.44.42-1-230207	36	1	1	1	0	1	0	0	0	0	0	NA	NA	NA	17	13	166	497	163	0	0	0	0	0	0	0	0	0
.	19.01.15-22.44.43-1-230211	88	8	8	2	0	2	645	7	7	0	0	NA	NA	NA	35	33	172	503	171	116	446	83	5	12	11	0.029	0.024	0.064
.	19.01.15-22.44.44-1-230212	100	8	8	5	0	2	651	6	6	0	0	NA	NA	NA	35	38	174	504	173	117	448	86	5	22	2	0.029	0.044	0.012
.	19.01.15-22.44.50-1-230214	96	5	5	1	0	1	651	4	4	0	0	NA	NA	NA	26	35	172	508	168	120	450	81	3	9	0	0.017	0.018	0
.	19.01.15-22.44.56-1-230215	166	24	24	5	0	3	650	22	22	0	0	NA	NA	NA	51	43	167	513	176	114	448	88	22	66	16	0.132	0.129	0.091
.	19.01.15-22.44.56-1-230216	64	2	2	1	0	1	636	1	1	0	0	NA	NA	NA	19	25	167	502	169	112	442	82	0	8	0	0	0.016	0
.	19.01.15-22.44.58-1-230217	58	2	2	0	0	0	630	1	1	0	0	NA	NA	NA	21	21	165	499	170	109	438	83	0	1	3	0	0.002	0.018
.	19.01.15-22.45.00-1-230218	33	1	1	0	0	0	0	0	0	0	0	NA	NA	NA	5	9	165	492	165	0	0	0	0	0	0	0	0	0
.	19.01.15-22.45.03-1-230220	125	16	16	5	0	2	656	14	14	0	0	NA	NA	NA	37	39	169	513	170	117	454	85	12	26	5	0.071	0.051	0.029
.	19.01.15-22.45.03-1-230221	36	1	1	0	0	0	0	0	0	0	0	NA	NA	NA	15	9	165	493	164	0	0	0	0	0	0	0	0	0
.	19.01.15-22.45.05-1-230225	124	8	8	5	0	4	668	7	7	0	0	NA	NA	NA	42	48	176	518	167	121	462	85	23	8	6	0.131	0.015	0.036
.	19.01.15-22.45.05-1-230226	32	1	1	0	0	0	0	0	0	0	0	NA	NA	NA	13	10	164	495	164	0	0	0	0	1	0	0	0.002	0
.	19.01.15-22.45.07-1-230227	61	2	2	0	0	0	631	1	1	0	0	NA	NA	NA	25	14	166	495	166	115	434	82	0	5	0	0	0.01	0
.	19.01.15-22.45.07-1-230228	94	5	5	3	0	2	650	4	4	0	0	NA	NA	NA	40	38	171	514	166	117	451	82	7	17	0	0.041	0.033	0
.	19.01.15-22.45.10-1-230229	66	2	2	1	0	1	631	0	0	0	0	NA	NA	NA	21	18	167	497	167	112	436	83	5	0	0	0.03	0	0
.	19.01.15-22.45.13-1-230230	95	4	4	1	0	0	647	3	3	0	0	NA	NA	NA	27	34	175	506	166	121	446	80	12	3	0	0.069	0.006	0
.	19.01.15-22.45.14-1-230246	158	17	17	5	0	4	664	16	16	0	0	NA	NA	NA	47	44	169	517	171	119	458	87	48	14	10	0.284	0.027	0.058
.	19.01.15-22.45.21-1-230249	66	3	3	0	0	0	639	2	2	0	0	NA	NA	NA	20	25	169	499	170	117	438	84	0	15	0	0	0.03	0
.	19.01.15-22.45.23-1-230253	62	3	3	2	0	2	248	2	2	0	0	NA	NA	NA	11	20	166	502	165	46	167	35	4	7	0	0.024	0.014	0
.	19.01.15-22.45.27-1-230257	124	15	15	3	0	0	659	13	13	0	0	NA	NA	NA	38	49	178	515	169	121	454	84	17	30	13	0.096	0.058	0.077
.	19.01.15-22.45.27-1-230259	63	5	5	2	0	2	637	4	4	0	0	NA	NA	NA	18	18	166	500	165	113	444	80	24	1	0	0.145	0.002	0
.	19.01.15-22.45.30-1-230262	127	6	6	1	0	1	650	4	4	0	0	NA	NA	NA	24	29	169	503	170	117	446	87	3	20	5	0.018	0.04	0.029
.	19.01.15-22.45.32-1-230264	269	20	20	4	0	3	690	17	17	0	0	NA	NA	NA	81	76	176	531	182	123	470	97	16	47	4	0.091	0.089	0.022
.	19.01.15-22.45.43-1-230272	96	8	8	3	0	3	644	5	5	0	0	NA	NA	NA	29	34	173	505	169	119	442	83	0	19	5	0	0.038	0.03
.	19.01.15-22.45.44-1-230273	62	2	2	0	0	0	642	1	1	0	0	NA	NA	NA	24	28	168	507	166	114	445	83	1	1	0	0.006	0.002	0
.	19.01.15-22.45.46-1-230274	33	1	1	1	0	1	0	0	0	0	0	NA	NA	NA	7	8	164	495	162	0	0	0	0	0	2	0	0	0.012
.	19.01.15-22.45.53-1-230275	67	4	4	2	0	2	637	3	3	0	0	NA	NA	NA	26	23	167	502	167	110	445	82	0	10	6	0	0.02	0.036
.	19.01.15-22.45.53-1-230276	119	9	9	3	0	2	654	8	8	0	0	NA	NA	NA	43	39	172	510	170	118	449	87	5	26	4	0.029	0.051	0.024
.	19.01.15-22.45.57-1-230278	66	7	7	1	0	1	640	6	6	0	0	NA	NA	NA	23	29	171	504	167	118	441	81	8	10	0	0.047	0.02	0
.	19.01.15-22.46.05-1-230280	61	2	2	0	0	0	641	1	1	0	0	NA	NA	NA	23	24	164	506	167	112	447	82	0	9	0	0	0.018	0
.	19.01.15-22.46.07-1-230281	93	8	8	1	0	1	653	7	7	0	0	NA	NA	NA	26	35	170	508	170	118	447	88	0	29	0	0	0.057	0
.	19.01.15-22.46.08-1-230282	33	1	1	0	0	0	0	0	0	0	0	NA	NA	NA	13	12	164	495	166	0	0	0	0	0	3	0	0	0.018
.	19.01.15-22.46.10-1-230283	151	19	19	6	0	4	667	16	16	0	0	NA	NA	NA	63	52	175	519	171	123	458	86	22	33	8	0.126	0.064	0.047
.	19.01.15-22.46.13-1-230284	117	6	6	1	0	0	650	5	5	0	0	NA	NA	NA	39	32	167	509	169	117	451	82	7	7	7	0.042	0.014	0.041
.	19.01.15-22.46.13-1-230285	199	11	11	3	0	3	674	10	10	0	0	NA	NA	NA	72	57	177	512	181	123	454	97	3	20	17	0.017	0.039	0.094
.	19.01.15-22.46.14-1-230286	91	5	5	2	0	2	646	3	3	0	0	NA	NA	NA	29	26	166	505	168	114	447	85	0	12	4	0	0.024	0.024
.	19.01.15-22.46.17-1-230302	122	15	15	2	0	0	649	14	14	0	0	NA	NA	NA	44	33	168	508	170	115	449	85	17	31	11	0.101	0.061	0.065
.	19.01.15-22.46.17-1-230303	33	1	1	1	0	1	0	0	0	0	0	NA	NA	NA	5	11	163	496	165	0	0	0	1	0	0	0.006	0	0
.	19.01.15-22.46.20-1-230308	61	2	2	1	0	0	637	1	1	0	0	NA	NA	NA	24	19	167	501	164	114	445	78	0	3	1	0	0.006	0.006
.	19.01.15-22.46.20-1-230309	91	9	9	0	0	0	649	7	7	0	0	NA	NA	NA	39	30	171	507	165	117	453	79	12	25	1	0.07	0.049	0.006
.	19.01.15-22.46.27-1-230318	58	2	2	1	0	1	296	1	1	0	0	NA	NA	NA	16	11	167	493	164	53	205	38	0	5	0	0	0.01	0
.	19.01.15-22.46.31-1-230322	54	2	2	0	0	0	48	1	1	0	0	NA	NA	NA	20	17	166	497	167	17	26	5	0	4	0	0	0.008	0
.	19.01.15-22.46.32-1-230323	32	1	1	1	0	1	0	0	0	0	0	NA	NA	NA	7	6	165	491	163	0	0	0	0	0	1	0	0	0.006
.	19.01.15-22.46.35-1-230324	143	7	7	1	0	0	661	6	6	0	0	NA	NA	NA	45	46	176	513	170	123	450	88	0	12	8	0	0.023	0.047
.	19.01.15-22.46.35-1-230325	89	6	6	1	0	1	637	5	5	0	0	NA	NA	NA	30	26	166	506	167	113	443	81	4	7	2	0.024	0.014	0.012
.	19.01.15-22.46.37-1-230328	91	7	7	2	0	2	649	5	5	0	0	NA	NA	NA	32	36	169	509	171	117	447	85	0	16	2	0	0.031	0.012
.	19.01.15-22.46.42-1-230331	87	3	3	0	0	0	640	2	2	0	0	NA	NA	NA	22	25	168	503	167	115	443	82	0	3	0	0	0.006	0
.	19.01.15-22.46.42-1-230332	149	13	13	2	0	2	657	12	12	0	0	NA	NA	NA	32	42	174	508	173	120	450	87	12	25	6	0.069	0.049	0.035
.	19.01.15-22.46.49-1-230336	81	5	5	1	0	1	647	4	4	0	0	NA	NA	NA	21	32	170	508	167	117	445	85	1	5	5	0.006	0.01	0.03
.	19.01.15-22.46.51-1-230337	147	6	6	2	0	2	653	4	4	0	0	NA	NA	NA	34	34	168	513	166	115	456	82	11	10	0	0.065	0.019	0
.	19.01.15-22.46.53-1-230338	32	1	1	0	0	0	0	0	0	0	0	NA	NA	NA	7	7	165	491	164	0	0	0	0	1	0	0	0.002	0
.	19.01.15-22.46.55-1-230339	89	3	3	1	0	1	645	2	2	0	0	NA	NA	NA	30	36	170	505	174	117	442	86	0	7	0	0	0.014	0
.	19.01.15-22.46.56-1-230340	116	8	8	3	0	3	651	6	6	0	0	NA	NA	NA	29	34	174	505	168	120	446	85	19	8	17	0.109	0.016	0.101
.	19.01.15-22.46.57-1-230341	59	2	2	1	0	0	645	1	1	0	0	NA	NA	NA	24	28	168	504	169	116	448	81	0	2	0	0	0.004	0
.	19.01.15-22.46.58-1-230342	119	5	5	1	0	1	656	4	4	0	0	NA	NA	NA	35	41	173	512	169	119	456	81	0	10	4	0	0.02	0.024
.	19.01.15-22.47.00-1-230343	121	9	9	5	0	4	663	7	7	0	0	NA	NA	NA	41	40	176	508	169	126	450	87	6	25	8	0.034	0.049	0.047
.	19.01.15-22.47.07-1-230348	119	7	7	2	0	2	656	5	5	0	0	NA	NA	NA	39	42	173	510	172	122	448	86	4	19	5	0.023	0.037	0.029
.	19.01.15-22.47.08-1-230349	89	4	4	0	0	0	636	3	3	0	0	NA	NA	NA	38	28	166	506	169	107	444	85	4	3	0	0.024	0.006	0
.	19.01.15-22.47.11-1-230351	68	3	3	1	0	0	636	2	2	0	0	NA	NA	NA	31	23	167	503	166	113	441	82	3	6	0	0.018	0.012	0
.	19.01.15-22.47.11-1-230352	60	2	2	0	0	0	201	1	1	0	0	NA	NA	NA	13	15	166	499	163	34	143	24	3	2	0	0.018	0.004	0
.	19.01.15-22.47.12-1-230353	89	9	9	2	0	2	640	8	8	0	0	NA	NA	NA	42	30	166	507	170	114	445	81	1	17	11	0.006	0.034	0.065
.	19.01.15-22.47.16-1-230370	91	7	7	2	0	2	656	6	6	0	0	NA	NA	NA	22	36	173	507	169	118	454	84	8	10	3	0.046	0.02	0.018
.	19.01.15-22.47.27-1-230379	157	10	10	2	0	2	649	9	9	0	0	NA	NA	NA	54	38	170	507	174	116	448	85	4	17	6	0.024	0.034	0.034
.	19.01.15-22.47.27-1-230380	89	11	11	2	0	2	651	9	9	0	0	NA	NA	NA	32	36	168	513	168	114	457	80	0	27	5	0	0.053	0.03
.	19.01.15-22.47.30-1-230384	93	9	9	1	0	1	642	5	5	0	0	NA	NA	NA	28	26	164	505	170	113	446	83	8	12	0	0.049	0.024	0
.	19.01.15-22.47.31-1-230386	91	6	6	5	0	4	643	5	5	0	0	NA	NA	NA	41	28	171	505	165	116	444	83	0	21	2	0	0.042	0.012
.	19.01.15-22.47.33-1-230387	89	4	4	0	0	0	637	2	2	0	0	NA	NA	NA	24	24	166	506	165	111	447	79	2	2	0	0.012	0.004	0
.	19.01.15-22.47.33-1-230388	62	2	2	0	0	0	644	1	1	0	0	NA	NA	NA	23	32	169	509	167	113	448	83	1	1	0	0.006	0.002	0
.	19.01.15-22.47.36-1-230391	91	9	9	2	0	1	654	7	7	0	0	NA	NA	NA	28	40	172	513	168	120	451	83	2	14	7	0.012	0.027	0.042
.	19.01.15-22.47.44-1-230397	63	3	3	1	0	1	632	1	1	0	0	NA	NA	NA	30	22	165	504	166	113	435	84	3	8	0	0.018	0.016	0
.	19.01.15-22.47.47-1-230398	64	5	5	1	0	1	647	4	4	0	0	NA	NA	NA	20	30	169	507	167	118	448	81	0	12	0	0	0.024	0
.	19.01.15-22.47.50-1-230399	234	11	11	2	0	2	679	10	10	0	0	NA	NA	NA	71	65	174	534	170	123	472	84	23	18	22	0.132	0.034	0.129
.	19.01.15-22.47.51-1-230400	146	21	21	6	0	5	655	20	20	0	0	NA	NA	NA	45	46	172	515	172	119	452	84	22	35	15	0.128	0.068	0.087
.	19.01.15-22.47.53-1-230401	36	1	1	0	0	0	0	0	0	0	0	NA	NA	NA	6	6	163	493	163	0	0	0	0	4	0	0	0.008	0
.	19.01.15-22.47.56-1-230402	35	1	1	0	0	0	0	0	0	0	0	NA	NA	NA	7	12	164	496	165	0	0	0	0	3	0	0	0.006	0
.	19.01.15-22.47.56-1-230403	88	4	4	1	0	1	643	3	3	0	0	NA	NA	NA	29	25	166	503	169	116	444	83	5	1	6	0.03	0.002	0.036
.	19.01.15-22.47.57-1-230404	94	15	15	5	0	3	650	10	10	0	0	NA	NA	NA	33	32	169	507	169	117	446	87	19	43	9	0.112	0.085	0.053
.	19.01.15-22.47.59-1-230405	119	10	10	2	0	2	648	8	8	0	0	NA	NA	NA	28	32	173	507	165	120	447	81	7	24	5	0.04	0.047	0.03
.	19.01.15-22.48.03-1-230406	150	13	13	3	0	2	663	10	10	0	0	NA	NA	NA	53	48	175	512	174	122	452	89	3	31	17	0.017	0.061	0.098
.	19.01.15-22.48.06-1-230407	211	29	29	11	0	8	700	25	25	0	0	NA	NA	NA	59	79	174	537	181	123	478	99	27	73	17	0.155	0.136	0.094
.	19.01.15-22.48.06-1-230408	180	10	10	3	0	2	663	9	9	0	0	NA	NA	NA	55	47	171	519	170	119	458	86	21	16	4	0.123	0.031	0.024
.	19.01.15-22.48.13-1-230409	32	1	1	0	0	0	0	0	0	0	0	NA	NA	NA	11	12	164	492	169	0	0	0	0	1	0	0	0.002	0
.	19.01.15-22.48.15-1-230427	63	4	4	3	0	1	642	3	3	0	0	NA	NA	NA	19	20	167	498	168	115	447	80	8	17	0	0.048	0.034	0
[truncated: 1 more rows]
