# Supplementary material for: Modelling targeted rabies vaccination strategies for a domestic dog population with heterogeneous roaming patterns
Source: PLoS Negl Trop Dis. 2019 Jul 8;13(7):e0007582. doi: 10.1371/journal.pntd.0007582 (PMC6638970; doi:10.1371/journal.pntd.0007582)
Supplement: S1 Zip file folder — The files contain a summary for each simulation for its respective scenario. The files are named first with the population structure (FP, ED, RD, SD) and then the specific vaccination strategy used for that scenario. (ZIP) [file pntd.0007582.s002.zip › Supp_Files/RD_E0.7_R0.9_S0.7_all_measuresReport.txt]

scenario	iteration	duration	tot_deaths	rabid_dogs	moved	mov_DK	movInfect	n_vacc	n_cull	detDogs_cull	contDogs_cull	reactCull	preemptVaccCov_dogLevel	reactVaccCov_dogLevel	mean_Rt	non_rabid_dead	born	nb_in_exp_cat	nb_in_roam_cat	nb_stayhome	nb_exp_vacc	nb_roam_vacc	nb_stayhome_vacc	nb_contacting_explorer	nb_contacting_roamer	nb_contacting_stayhome	contact_per_explorer	contact_per_roamer	contact_per_stayhome
.	19.01.15-21.22.01-1-278415	268	15	15	3	0	2	735	13	13	0	0	NA	NA	NA	86	88	185	532	184	131	472	132	43	22	9	0.232	0.041	0.049
.	19.01.15-21.22.01-1-278416	60	2	2	0	0	0	670	1	1	0	0	NA	NA	NA	26	19	165	503	164	112	446	112	0	3	0	0	0.006	0
.	19.01.15-21.22.01-1-278417	124	10	10	3	0	1	688	8	8	0	0	NA	NA	NA	49	46	170	518	171	116	453	119	14	18	1	0.082	0.035	0.006
.	19.01.15-21.22.01-1-278418	175	27	27	10	0	8	697	25	25	0	0	NA	NA	NA	63	55	172	526	170	115	468	114	49	47	19	0.285	0.089	0.112
.	19.01.15-21.22.01-1-278419	243	51	51	15	0	8	701	43	43	0	0	NA	NA	NA	54	58	177	522	172	117	465	119	55	105	29	0.311	0.201	0.169
.	19.01.15-21.22.01-1-278420	238	28	28	10	0	7	723	24	24	0	0	NA	NA	NA	67	75	182	536	170	129	474	120	23	56	9	0.126	0.104	0.053
.	19.01.15-21.22.01-1-278421	34	1	1	0	0	0	0	0	0	0	0	NA	NA	NA	11	8	166	489	166	0	0	0	0	1	0	0	0.002	0
.	19.01.15-21.22.01-1-278422	32	1	1	0	0	0	0	0	0	0	0	NA	NA	NA	9	10	165	493	165	0	0	0	0	0	1	0	0	0.006
.	19.01.15-21.22.03-1-278424	37	1	1	0	0	0	0	0	0	0	0	NA	NA	NA	9	8	165	493	163	0	0	0	0	1	0	0	0.002	0
.	19.01.15-21.22.04-1-278426	59	2	2	1	0	1	669	1	1	0	0	NA	NA	NA	28	28	166	509	166	113	446	110	10	2	0	0.06	0.004	0
.	19.01.15-21.22.09-1-278427	124	25	25	12	0	8	681	22	22	0	0	NA	NA	NA	51	39	175	508	169	124	443	114	29	57	6	0.166	0.112	0.036
.	19.01.15-21.22.15-1-278433	121	9	9	3	0	2	688	8	8	0	0	NA	NA	NA	37	42	170	512	173	116	454	118	11	20	10	0.065	0.039	0.058
.	19.01.15-21.22.26-1-278457	88	3	3	0	0	0	667	2	2	0	0	NA	NA	NA	27	22	170	501	164	118	439	110	0	4	1	0	0.008	0.006
.	19.01.15-21.22.37-1-278460	62	3	3	0	0	0	677	2	2	0	0	NA	NA	NA	22	29	166	512	164	115	451	111	6	3	0	0.036	0.006	0
.	19.01.15-21.22.45-1-278468	95	8	8	3	0	2	678	6	6	0	0	NA	NA	NA	26	30	171	505	167	118	447	113	2	18	3	0.012	0.036	0.018
.	19.01.15-21.22.45-1-278469	183	21	21	6	0	5	703	18	18	0	0	NA	NA	NA	60	60	177	527	169	123	464	116	29	50	5	0.164	0.095	0.03
.	19.01.15-21.22.46-1-278472	97	9	9	3	0	2	678	7	7	0	0	NA	NA	NA	27	25	171	502	165	120	446	112	12	9	5	0.07	0.018	0.03
.	19.01.15-21.22.54-1-278477	34	1	1	0	0	0	0	0	0	0	0	NA	NA	NA	13	3	163	491	162	0	0	0	0	1	0	0	0.002	0
.	19.01.15-21.22.55-1-278479	173	17	17	6	0	4	692	14	14	0	0	NA	NA	NA	56	55	175	526	167	121	457	114	35	40	10	0.2	0.076	0.06
.	19.01.15-21.22.58-1-278483	96	13	13	1	0	1	674	10	10	0	0	NA	NA	NA	48	34	172	506	169	114	443	117	25	20	7	0.145	0.04	0.041
.	19.01.15-21.22.59-1-278484	34	1	1	0	0	0	0	0	0	0	0	NA	NA	NA	11	13	164	498	164	0	0	0	0	0	0	0	0	0
.	19.01.15-21.23.02-1-278487	63	2	2	0	0	0	447	1	1	0	0	NA	NA	NA	19	19	164	503	165	83	288	76	2	0	0	0.012	0	0
.	19.01.15-21.23.04-1-278492	124	13	13	5	0	3	680	11	11	0	0	NA	NA	NA	40	37	167	512	171	113	453	114	20	21	9	0.12	0.041	0.053
.	19.01.15-21.23.14-1-278494	120	6	6	2	0	2	689	5	5	0	0	NA	NA	NA	37	44	175	511	171	121	451	117	14	5	2	0.08	0.01	0.012
.	19.01.15-21.23.18-1-278495	84	4	4	0	0	0	676	3	3	0	0	NA	NA	NA	24	28	165	503	173	114	445	117	5	9	0	0.03	0.018	0
.	19.01.15-21.23.20-1-278515	65	2	2	1	0	1	347	0	0	0	0	NA	NA	NA	22	21	169	499	166	66	229	52	4	0	0	0.024	0	0
.	19.01.15-21.23.22-1-278516	59	3	3	1	0	1	668	2	2	0	0	NA	NA	NA	25	23	168	498	170	113	439	116	1	15	0	0.006	0.03	0
.	19.01.15-21.23.27-1-278517	117	15	15	4	0	3	679	11	11	0	0	NA	NA	NA	49	39	168	514	170	109	451	119	4	35	18	0.024	0.068	0.106
.	19.01.15-21.23.34-1-278522	33	1	1	0	0	0	0	0	0	0	0	NA	NA	NA	9	10	164	495	164	0	0	0	0	0	0	0	0	0
.	19.01.15-21.23.36-1-278524	66	3	3	1	0	1	668	2	2	0	0	NA	NA	NA	22	22	169	499	167	116	437	115	0	10	4	0	0.02	0.024
.	19.01.15-21.23.37-1-278525	116	6	6	3	0	1	680	5	5	0	0	NA	NA	NA	35	35	171	509	168	116	451	113	11	10	2	0.064	0.02	0.012
.	19.01.15-21.23.37-1-278526	148	15	15	3	0	2	677	14	14	0	0	NA	NA	NA	49	41	173	504	177	117	438	122	20	35	2	0.116	0.069	0.011
.	19.01.15-21.23.43-1-278533	175	13	13	4	0	4	711	12	12	0	0	NA	NA	NA	53	60	177	520	176	125	462	124	29	22	11	0.164	0.042	0.062
.	19.01.15-21.23.54-1-278542	63	3	3	0	0	0	668	2	2	0	0	NA	NA	NA	22	25	171	498	169	116	435	117	1	3	0	0.006	0.006	0
.	19.01.15-21.23.58-1-278546	173	10	10	2	0	2	689	8	8	0	0	NA	NA	NA	56	41	173	515	166	119	457	113	5	15	5	0.029	0.029	0.03
.	19.01.15-21.24.00-1-278547	146	12	12	6	0	4	682	9	9	0	0	NA	NA	NA	56	45	170	512	176	116	446	120	16	23	6	0.094	0.045	0.034
.	19.01.15-21.24.05-1-278548	156	14	14	3	0	3	685	12	12	0	0	NA	NA	NA	56	43	171	513	172	116	450	119	8	45	8	0.047	0.088	0.047
.	19.01.15-21.24.10-1-278550	61	6	6	2	0	1	680	5	5	0	0	NA	NA	NA	27	32	167	511	167	115	448	117	15	2	4	0.09	0.004	0.024
.	19.01.15-21.24.12-1-278553	125	12	12	2	0	1	696	10	10	0	0	NA	NA	NA	47	51	176	517	171	120	456	120	17	33	4	0.097	0.064	0.023
.	19.01.15-21.24.23-1-278583	88	4	4	1	0	1	680	3	3	0	0	NA	NA	NA	37	37	169	514	167	115	452	113	6	8	0	0.036	0.016	0
.	19.01.15-21.24.25-1-278586	89	4	4	1	0	1	680	3	3	0	0	NA	NA	NA	27	37	168	508	174	116	446	118	2	5	1	0.012	0.01	0.006
.	19.01.15-21.24.27-1-278587	115	15	15	5	0	5	688	13	13	0	0	NA	NA	NA	35	38	171	514	166	120	454	114	14	36	10	0.082	0.07	0.06
.	19.01.15-21.24.29-1-278589	32	1	1	1	0	1	0	0	0	0	0	NA	NA	NA	11	7	165	491	164	0	0	0	0	0	0	0	0	0
.	19.01.15-21.24.29-1-278590	66	4	4	0	0	0	675	3	3	0	0	NA	NA	NA	24	29	171	505	166	116	451	108	0	11	0	0	0.022	0
.	19.01.15-21.24.30-1-278593	84	6	6	1	0	1	666	5	5	0	0	NA	NA	NA	24	20	168	497	168	114	438	114	10	11	0	0.06	0.022	0
.	19.01.15-21.24.32-1-278594	127	5	5	3	0	2	703	3	3	0	0	NA	NA	NA	32	56	168	525	176	116	464	123	0	16	13	0	0.03	0.074
.	19.01.15-21.24.45-1-278606	91	4	4	1	0	1	664	3	3	0	0	NA	NA	NA	28	13	165	495	166	114	436	114	5	4	0	0.03	0.008	0
.	19.01.15-21.24.48-1-278611	90	6	6	1	0	1	662	4	4	0	0	NA	NA	NA	36	24	169	500	168	115	437	110	0	12	6	0	0.024	0.036
.	19.01.15-21.24.50-1-278614	88	7	7	3	0	3	668	5	5	0	0	NA	NA	NA	29	26	167	508	164	115	440	113	5	12	0	0.03	0.024	0
.	19.01.15-21.24.51-1-278617	88	4	4	2	0	1	686	3	3	0	0	NA	NA	NA	37	33	169	510	167	117	453	116	0	7	11	0	0.014	0.066
.	19.01.15-21.24.52-1-278618	68	3	3	0	0	0	677	2	2	0	0	NA	NA	NA	24	35	170	511	167	117	446	114	7	3	0	0.041	0.006	0
.	19.01.15-21.24.55-1-278620	35	1	1	0	0	0	0	0	0	0	0	NA	NA	NA	11	10	163	497	163	0	0	0	0	0	3	0	0	0.018
.	19.01.15-21.24.59-1-278626	117	9	9	2	0	1	692	8	8	0	0	NA	NA	NA	41	45	174	514	170	121	453	118	17	17	2	0.098	0.033	0.012
.	19.01.15-21.25.00-1-278627	210	19	19	7	0	6	702	17	17	0	0	NA	NA	NA	57	59	174	517	181	120	459	123	36	51	0	0.207	0.099	0
.	19.01.15-21.25.02-1-278628	32	1	1	0	0	0	0	0	0	0	0	NA	NA	NA	14	7	166	491	163	0	0	0	0	1	0	0	0.002	0
.	19.01.15-21.25.05-1-278633	124	16	16	4	0	4	689	15	15	0	0	NA	NA	NA	34	36	166	513	170	113	459	117	5	39	6	0.03	0.076	0.035
.	19.01.15-21.25.06-1-278634	125	6	6	2	0	2	694	5	5	0	0	NA	NA	NA	42	54	178	516	173	124	451	119	6	24	0	0.034	0.047	0
.	19.01.15-21.25.08-1-278635	36	1	1	0	0	0	0	0	0	0	0	NA	NA	NA	7	14	166	495	166	0	0	0	0	0	0	0	0	0
.	19.01.15-21.25.09-1-278637	116	6	6	1	0	1	676	4	4	0	0	NA	NA	NA	35	33	170	500	176	117	443	116	4	12	7	0.024	0.024	0.04
.	19.01.15-21.25.15-1-278638	176	15	15	2	0	2	710	13	13	0	0	NA	NA	NA	51	62	175	526	174	124	466	120	17	45	5	0.097	0.086	0.029
.	19.01.15-21.25.19-1-278657	62	5	5	1	0	1	671	4	4	0	0	NA	NA	NA	21	22	168	501	166	115	441	115	0	22	4	0	0.044	0.024
.	19.01.15-21.25.21-1-278658	35	1	1	1	0	1	0	0	0	0	0	NA	NA	NA	7	5	166	490	162	0	0	0	3	0	0	0.018	0	0
.	19.01.15-21.25.26-1-278662	116	7	7	2	0	2	677	6	6	0	0	NA	NA	NA	37	32	168	506	171	114	446	117	14	11	1	0.083	0.022	0.006
.	19.01.15-21.25.26-1-278663	120	10	10	2	0	1	691	7	7	0	0	NA	NA	NA	43	50	172	513	178	119	449	123	3	22	0	0.017	0.043	0
.	19.01.15-21.25.29-1-278665	63	2	2	0	0	0	685	1	1	0	0	NA	NA	NA	13	35	168	509	171	114	453	118	2	0	5	0.012	0	0.029
.	19.01.15-21.25.31-1-278666	145	12	12	2	0	0	697	10	10	0	0	NA	NA	NA	43	53	175	517	174	119	460	118	3	31	0	0.017	0.06	0
.	19.01.15-21.25.35-1-278667	90	5	5	1	0	1	679	4	4	0	0	NA	NA	NA	32	34	169	510	168	114	448	117	2	10	0	0.012	0.02	0
.	19.01.15-21.25.38-1-278670	37	1	1	0	0	0	0	0	0	0	0	NA	NA	NA	9	6	164	492	163	0	0	0	0	1	0	0	0.002	0
.	19.01.15-21.25.42-1-278676	119	15	15	3	0	3	689	13	13	0	0	NA	NA	NA	32	44	171	517	169	117	459	113	8	16	18	0.047	0.031	0.107
.	19.01.15-21.25.47-1-278683	86	6	6	1	0	1	686	5	5	0	0	NA	NA	NA	22	36	170	509	170	118	453	115	0	34	0	0	0.067	0
.	19.01.15-21.25.51-1-278688	113	11	11	3	0	3	683	10	10	0	0	NA	NA	NA	39	41	171	511	172	118	445	120	26	22	0	0.152	0.043	0
.	19.01.15-21.25.53-1-278689	211	21	21	8	0	5	713	19	19	0	0	NA	NA	NA	60	62	172	530	173	121	471	121	18	63	14	0.105	0.119	0.081
.	19.01.15-21.25.55-1-278691	88	11	11	5	0	3	682	10	10	0	0	NA	NA	NA	29	26	168	506	165	115	453	114	19	21	0	0.113	0.042	0
.	19.01.15-21.25.55-1-278693	61	3	3	0	0	0	670	2	2	0	0	NA	NA	NA	18	24	169	499	169	119	437	114	0	8	0	0	0.016	0
.	19.01.15-21.25.58-1-278696	123	14	14	4	0	4	673	13	13	0	0	NA	NA	NA	48	29	165	505	172	113	442	118	18	29	12	0.109	0.057	0.07
.	19.01.15-21.25.58-1-278697	32	1	1	0	0	0	0	0	0	0	0	NA	NA	NA	3	9	167	493	162	0	0	0	0	0	0	0	0	0
.	19.01.15-21.26.01-1-278699	209	18	18	4	0	2	712	17	17	0	0	NA	NA	NA	53	65	177	531	170	125	470	117	16	31	21	0.09	0.058	0.124
.	19.01.15-21.26.12-1-278702	115	6	6	2	0	2	683	5	5	0	0	NA	NA	NA	24	38	170	513	168	117	450	116	0	10	4	0	0.019	0.024
.	19.01.15-21.26.13-1-278708	32	1	1	0	0	0	0	0	0	0	0	NA	NA	NA	7	7	163	493	164	0	0	0	1	0	0	0.006	0	0
.	19.01.15-21.26.16-1-278709	59	3	3	1	0	1	300	2	2	0	0	NA	NA	NA	17	17	165	499	166	51	197	52	0	9	0	0	0.018	0
.	19.01.15-21.26.16-1-278710	62	3	3	0	0	0	669	2	2	0	0	NA	NA	NA	24	20	169	497	167	116	443	110	4	3	0	0.024	0.006	0
.	19.01.15-21.26.16-1-278711	91	6	6	3	0	3	670	5	5	0	0	NA	NA	NA	27	23	167	501	168	115	443	112	4	4	4	0.024	0.008	0.024
.	19.01.15-21.26.21-1-278742	167	35	35	13	0	10	703	33	33	0	0	NA	NA	NA	63	56	171	520	178	117	463	123	29	82	14	0.17	0.158	0.079
.	19.01.15-21.26.29-1-278745	120	13	13	3	0	3	686	12	12	0	0	NA	NA	NA	34	38	172	509	170	120	448	118	13	23	10	0.076	0.045	0.059
.	19.01.15-21.26.34-1-278747	55	2	2	1	0	0	665	1	1	0	0	NA	NA	NA	25	23	167	503	166	112	441	112	0	5	5	0	0.01	0.03
.	19.01.15-21.26.40-1-278751	116	22	22	7	0	5	680	20	20	0	0	NA	NA	NA	32	34	169	511	167	116	450	114	14	68	13	0.083	0.133	0.078
.	19.01.15-21.26.40-1-278752	61	2	2	0	0	0	667	1	1	0	0	NA	NA	NA	36	26	167	505	167	115	438	114	0	0	7	0	0	0.042
.	19.01.15-21.26.42-1-278756	86	6	6	2	0	2	681	5	5	0	0	NA	NA	NA	24	31	172	505	167	117	449	115	0	20	5	0	0.04	0.03
.	19.01.15-21.26.43-1-278758	92	4	4	0	0	0	672	3	3	0	0	NA	NA	NA	25	23	167	502	167	115	442	115	10	4	8	0.06	0.008	0.048
.	19.01.15-21.26.43-1-278759	64	5	5	2	0	1	682	4	4	0	0	NA	NA	NA	20	35	171	507	170	117	450	115	5	4	6	0.029	0.008	0.035
.	19.01.15-21.26.57-1-278771	91	3	3	0	0	0	674	1	1	0	0	NA	NA	NA	25	22	168	500	167	114	445	115	1	4	1	0.006	0.008	0.006
.	19.01.15-21.26.58-1-278772	111	10	10	3	0	3	676	7	7	0	0	NA	NA	NA	34	30	172	501	170	119	439	118	5	37	5	0.029	0.074	0.029
.	19.01.15-21.26.58-1-278773	177	10	10	4	0	2	708	7	7	0	0	NA	NA	NA	50	59	173	527	172	119	471	118	32	18	9	0.185	0.034	0.052
.	19.01.15-21.27.06-1-278782	62	5	5	0	0	0	670	4	4	0	0	NA	NA	NA	38	24	168	504	165	114	443	113	2	13	5	0.012	0.026	0.03
.	19.01.15-21.27.16-1-278784	155	13	13	6	0	4	687	12	12	0	0	NA	NA	NA	39	41	176	509	169	120	451	116	39	29	2	0.222	0.057	0.012
.	19.01.15-21.27.18-1-278788	90	5	5	1	0	1	684	4	4	0	0	NA	NA	NA	36	40	170	516	167	116	458	110	0	14	3	0	0.027	0.018
.	19.01.15-21.27.31-1-278804	96	7	7	4	0	4	682	6	6	0	0	NA	NA	NA	25	36	172	508	169	116	449	117	14	11	4	0.081	0.022	0.024
.	19.01.15-21.27.31-1-278805	93	3	3	1	0	1	686	2	2	0	0	NA	NA	NA	30	33	168	509	169	117	453	116	0	3	1	0	0.006	0.006
.	19.01.15-21.27.40-1-278810	89	6	6	1	0	1	668	5	5	0	0	NA	NA	NA	25	21	166	502	166	115	442	111	5	2	5	0.03	0.004	0.03
.	19.01.15-21.27.40-1-278811	60	3	3	0	0	0	665	2	2	0	0	NA	NA	NA	31	23	170	498	168	113	441	111	0	9	0	0	0.018	0
.	19.01.15-21.27.42-1-278814	121	7	7	3	0	2	681	5	5	0	0	NA	NA	NA	36	40	169	511	173	117	446	118	3	10	8	0.018	0.02	0.046
.	19.01.15-21.27.43-1-278816	70	4	4	1	0	1	669	3	3	0	0	NA	NA	NA	23	24	166	500	171	115	440	114	0	11	2	0	0.022	0.012
.	19.01.15-21.27.43-1-278817	64	2	2	1	0	1	662	1	1	0	0	NA	NA	NA	31	21	171	499	164	118	434	110	0	5	4	0	0.01	0.024
.	19.01.15-21.27.53-1-278825	214	13	13	5	0	3	730	11	11	0	0	NA	NA	NA	61	79	174	541	177	122	485	123	28	33	0	0.161	0.061	0
.	19.01.15-21.27.54-1-278827	170	20	20	4	0	2	702	16	16	0	0	NA	NA	NA	50	57	170	531	169	115	471	116	32	65	3	0.188	0.122	0.018
.	19.01.15-21.27.56-1-278831	149	12	12	4	0	4	692	11	11	0	0	NA	NA	NA	38	41	170	516	168	119	458	115	18	18	12	0.106	0.035	0.071
.	19.01.15-21.27.58-1-278833	152	7	7	1	0	1	695	5	5	0	0	NA	NA	NA	42	49	177	514	171	122	458	115	10	12	9	0.056	0.023	0.053
.	19.01.15-21.28.01-1-278834	95	9	9	1	0	1	665	8	8	0	0	NA	NA	NA	45	25	169	502	167	116	439	110	0	12	8	0	0.024	0.048
.	19.01.15-21.28.08-1-278835	55	2	2	0	0	0	0	1	1	0	0	NA	NA	NA	21	26	170	505	164	0	0	0	0	4	0	0	0.008	0
.	19.01.15-21.28.08-1-278836	95	13	13	4	0	3	683	10	10	0	0	NA	NA	NA	40	34	170	509	168	113	453	117	15	32	6	0.088	0.063	0.036
.	19.01.15-21.28.10-1-278837	146	9	9	5	0	3	699	8	8	0	0	NA	NA	NA	45	54	175	519	173	120	460	119	3	27	10	0.017	0.052	0.058
.	19.01.15-21.28.19-1-278864	62	2	2	0	0	0	674	1	1	0	0	NA	NA	NA	18	24	166	504	167	112	450	112	0	1	3	0	0.002	0.018
.	19.01.15-21.28.29-1-278866	35	1	1	1	0	1	0	0	0	0	0	NA	NA	NA	10	12	166	494	165	0	0	0	0	3	0	0	0.006	0
.	19.01.15-21.28.30-1-278867	30	1	1	0	0	0	0	0	0	0	0	NA	NA	NA	6	14	165	497	165	0	0	0	0	0	0	0	0	0
.	19.01.15-21.28.34-1-278868	63	2	2	0	0	0	661	1	1	0	0	NA	NA	NA	32	17	165	501	164	110	442	109	0	7	3	0	0.014	0.018
.	19.01.15-21.28.35-1-278869	213	27	27	5	0	5	711	24	24	0	0	NA	NA	NA	73	69	175	532	175	121	469	121	25	51	28	0.143	0.096	0.16
.	19.01.15-21.28.36-1-278870	95	4	4	4	0	3	677	3	3	0	0	NA	NA	NA	37	34	170	512	165	115	448	114	7	4	0	0.041	0.008	0
.	19.01.15-21.28.36-1-278871	63	3	3	1	0	0	664	2	2	0	0	NA	NA	NA	31	23	168	501	167	113	438	113	5	3	0	0.03	0.006	0
.	19.01.15-21.28.38-1-278873	72	3	3	2	0	2	676	2	2	0	0	NA	NA	NA	25	29	166	509	167	113	448	115	0	12	5	0	0.024	0.03
.	19.01.15-21.28.40-1-278875	30	1	1	0	0	0	0	0	0	0	0	NA	NA	NA	10	11	166	495	163	0	0	0	1	0	0	0.006	0	0
.	19.01.15-21.28.43-1-278880	176	19	19	5	0	5	710	16	16	0	0	NA	NA	NA	55	65	173	526	179	116	468	126	24	33	26	0.139	0.063	0.145
.	19.01.15-21.28.48-1-278890	59	2	2	0	0	0	201	1	1	0	0	NA	NA	NA	19	17	164	502	164	34	134	33	0	1	0	0	0.002	0
.	19.01.15-21.28.56-1-278894	33	1	1	0	0	0	0	0	0	0	0	NA	NA	NA	10	12	165	496	164	0	0	0	0	0	1	0	0	0.006
.	19.01.15-21.28.58-1-278897	150	11	11	3	0	1	702	8	8	0	0	NA	NA	NA	45	52	171	517	177	120	457	125	10	26	3	0.058	0.05	0.017
.	19.01.15-21.28.59-1-278898	233	16	16	7	0	6	712	14	14	0	0	NA	NA	NA	76	61	173	524	177	118	468	126	49	35	6	0.283	0.067	0.034
.	19.01.15-21.28.59-1-278899	93	14	14	2	0	2	681	11	11	0	0	NA	NA	NA	31	31	172	504	168	116	452	113	21	18	4	0.122	0.036	0.024
.	19.01.15-21.28.59-1-278900	65	2	2	2	0	2	671	1	1	0	0	NA	NA	NA	30	27	170	505	165	112	446	113	7	7	0	0.041	0.014	0
.	19.01.15-21.29.00-1-278901	123	6	6	2	0	2	686	5	5	0	0	NA	NA	NA	37	41	173	516	165	119	455	112	3	0	21	0.017	0	0.127
.	19.01.15-21.29.02-1-278903	116	14	14	2	0	2	696	12	12	0	0	NA	NA	NA	41	48	172	520	169	117	463	116	12	27	1	0.07	0.052	0.006
.	19.01.15-21.29.15-1-278911	95	3	3	0	0	0	684	1	1	0	0	NA	NA	NA	24	32	168	512	165	116	459	109	3	1	0	0.018	0.002	0
.	19.01.15-21.29.23-1-278934	114	7	7	2	0	1	686	3	3	0	0	NA	NA	NA	36	46	174	513	172	120	448	118	1	7	15	0.006	0.014	0.087
.	19.01.15-21.29.24-1-278936	93	6	6	2	0	2	679	5	5	0	0	NA	NA	NA	30	34	172	507	168	122	442	115	5	8	3	0.029	0.016	0.018
.	19.01.15-21.29.25-1-278937	37	1	1	0	0	0	0	0	0	0	0	NA	NA	NA	13	5	164	490	164	0	0	0	0	2	0	0	0.004	0
.	19.01.15-21.29.27-1-278938	115	10	10	0	0	0	697	7	7	0	0	NA	NA	NA	38	47	176	516	168	122	458	117	17	20	10	0.097	0.039	0.06
.	19.01.15-21.29.29-1-278939	97	4	4	1	0	1	678	3	3	0	0	NA	NA	NA	43	34	168	508	171	116	448	114	5	7	6	0.03	0.014	0.035
.	19.01.15-21.29.31-1-278940	32	1	1	0	0	0	0	0	0	0	0	NA	NA	NA	10	6	164	491	164	0	0	0	0	0	0	0	0	0
.	19.01.15-21.29.34-1-278945	122	9	9	2	0	1	675	8	8	0	0	NA	NA	NA	29	31	165	507	172	109	450	116	14	8	0	0.085	0.016	0
.	19.01.15-21.29.34-1-278946	228	29	29	12	0	8	701	27	27	0	0	NA	NA	NA	72	64	175	530	172	121	461	119	43	65	26	0.246	0.123	0.151
.	19.01.15-21.29.34-1-278947	139	10	10	1	0	1	702	9	9	0	0	NA	NA	NA	41	52	175	517	173	121	460	121	0	43	1	0	0.083	0.006
.	19.01.15-21.29.35-1-278948	227	20	20	5	0	4	717	17	17	0	0	NA	NA	NA	72	67	174	529	177	122	469	126	25	27	21	0.144	0.051	0.119
.	19.01.15-21.29.46-1-278960	92	5	5	2	0	2	685	4	4	0	0	NA	NA	NA	30	35	168	515	165	113	459	113	9	9	3	0.054	0.017	0.018
.	19.01.15-21.29.49-1-278965	65	3	3	2	0	1	669	2	2	0	0	NA	NA	NA	21	20	168	498	167	111	444	114	4	9	2	0.024	0.018	0.012
.	19.01.15-21.29.50-1-278967	142	12	12	4	0	4	693	11	11	0	0	NA	NA	NA	45	45	165	522	171	114	464	115	16	16	4	0.097	0.031	0.023
.	19.01.15-21.29.59-1-278973	176	17	17	6	0	2	705	15	15	0	0	NA	NA	NA	53	57	175	521	174	122	465	118	37	36	6	0.211	0.069	0.034
.	19.01.15-21.30.02-1-278979	61	2	2	1	0	1	300	1	1	0	0	NA	NA	NA	12	19	167	501	164	53	201	46	0	1	0	0	0.002	0
.	19.01.15-21.30.04-1-278981	60	2	2	0	0	0	672	1	1	0	0	NA	NA	NA	28	31	165	513	166	112	447	113	0	10	0	0	0.019	0
.	19.01.15-21.30.08-1-278983	117	8	8	1	0	1	683	6	6	0	0	NA	NA	NA	53	45	170	516	172	115	452	116	19	20	1	0.112	0.039	0.006
.	19.01.15-21.30.12-1-278984	116	7	7	3	0	2	677	6	6	0	0	NA	NA	NA	42	32	168	503	174	114	445	118	8	11	7	0.048	0.022	0.04
.	19.01.15-21.30.16-1-278990	103	16	16	9	0	5	685	14	14	0	0	NA	NA	NA	40	42	168	515	172	116	452	117	19	32	18	0.113	0.062	0.105
.	19.01.15-21.30.16-1-278991	93	4	4	0	0	0	659	2	2	0	0	NA	NA	NA	33	13	166	497	163	111	436	112	2	1	3	0.012	0.002	0.018
.	19.01.15-21.30.20-1-279012	144	20	20	5	0	4	708	18	18	0	0	NA	NA	NA	43	56	173	523	173	121	464	123	5	34	15	0.029	0.065	0.087
.	19.01.15-21.30.20-1-279013	81	6	6	0	0	0	679	5	5	0	0	NA	NA	NA	32	39	170	511	171	115	446	118	8	14	7	0.047	0.027	0.041
.	19.01.15-21.30.32-1-279017	90	4	4	1	0	1	685	3	3	0	0	NA	NA	NA	31	38	171	507	173	118	446	121	0	5	7	0	0.01	0.04
.	19.01.15-21.30.34-1-279018	65	3	3	2	0	1	665	2	2	0	0	NA	NA	NA	23	20	166	502	165	111	443	111	0	12	0	0	0.024	0
.	19.01.15-21.30.40-1-279021	120	9	9	2	0	2	680	6	6	0	0	NA	NA	NA	43	32	166	509	170	115	450	115	3	21	3	0.018	0.041	0.018
.	19.01.15-21.30.41-1-279024	154	39	39	17	0	13	694	36	36	0	0	NA	NA	NA	51	51	170	517	177	114	458	122	42	99	14	0.247	0.191	0.079
.	19.01.15-21.30.42-1-279026	118	12	12	5	0	5	671	11	11	0	0	NA	NA	NA	37	30	171	507	165	115	443	113	2	21	3	0.012	0.041	0.018
.	19.01.15-21.30.43-1-279028	87	5	5	1	0	0	676	4	4	0	0	NA	NA	NA	27	27	167	505	168	113	449	114	13	15	0	0.078	0.03	0
.	19.01.15-21.30.54-1-279037	62	2	2	1	0	1	448	0	0	0	0	NA	NA	NA	17	11	165	495	164	86	290	72	1	2	0	0.006	0.004	0
.	19.01.15-21.30.56-1-279041	33	1	1	0	0	0	0	0	0	0	0	NA	NA	NA	7	8	167	492	162	0	0	0	0	0	0	0	0	0
.	19.01.15-21.30.58-1-279045	90	4	4	1	0	1	673	3	3	0	0	NA	NA	NA	37	31	170	509	165	117	442	114	0	16	0	0	0.031	0
.	19.01.15-21.30.58-1-279046	66	6	6	2	0	2	669	5	5	0	0	NA	NA	NA	26	26	167	501	171	113	441	115	0	16	1	0	0.032	0.006
.	19.01.15-21.30.59-1-279047	92	4	4	0	0	0	680	3	3	0	0	NA	NA	NA	29	39	172	511	169	116	449	115	7	8	0	0.041	0.016	0
.	19.01.15-21.31.06-1-279069	89	5	5	2	0	2	683	4	4	0	0	NA	NA	NA	22	30	165	510	168	113	453	117	0	7	5	0	0.014	0.03
.	19.01.15-21.31.07-1-279070	155	44	44	15	0	8	695	40	40	0	0	NA	NA	NA	57	50	177	514	172	123	455	117	47	77	30	0.266	0.15	0.174
.	19.01.15-21.31.10-1-279096	121	5	5	1	0	0	692	3	3	0	0	NA	NA	NA	47	50	174	523	166	118	463	111	11	10	0	0.063	0.019	0
.	19.01.15-21.31.11-1-279097	121	11	11	4	0	2	678	10	10	0	0	NA	NA	NA	44	36	171	508	170	119	445	114	20	18	9	0.117	0.035	0.053
.	19.01.15-21.31.16-1-279098	62	5	5	0	0	0	673	4	4	0	0	NA	NA	NA	21	19	167	499	166	114	444	115	5	9	0	0.03	0.018	0
.	19.01.15-21.31.19-1-279117	221	15	15	3	0	3	706	13	13	0	0	NA	NA	NA	55	56	176	524	169	122	467	117	12	34	6	0.068	0.065	0.036
.	19.01.15-21.31.23-1-279118	62	3	3	0	0	0	298	1	1	0	0	NA	NA	NA	15	21	167	502	165	50	196	52	0	5	0	0	0.01	0
.	19.01.15-21.31.29-1-279120	173	23	23	9	0	8	693	22	22	0	0	NA	NA	NA	67	52	172	518	175	117	459	117	35	57	20	0.203	0.11	0.114
.	19.01.15-21.31.32-1-279121	148	13	13	3	0	2	697	11	11	0	0	NA	NA	NA	55	48	174	517	170	120	460	117	8	28	2	0.046	0.054	0.012
.	19.01.15-21.31.34-1-279123	89	20	20	7	0	5	672	18	18	0	0	NA	NA	NA	28	25	168	504	166	114	444	114	12	58	2	0.071	0.115	0.012
.	19.01.15-21.31.38-1-279128	32	1	1	1	0	1	0	0	0	0	0	NA	NA	NA	11	11	165	493	166	0	0	0	4	0	0	0.024	0	0
.	19.01.15-21.31.42-1-279133	96	11	11	5	0	4	686	10	10	0	0	NA	NA	NA	30	36	169	511	169	118	450	118	5	27	8	0.03	0.053	0.047
.	19.01.15-21.31.42-1-279135	57	2	2	0	0	0	667	1	1	0	0	NA	NA	NA	19	21	170	500	164	114	441	112	0	6	0	0	0.012	0
.	19.01.15-21.31.47-1-279141	118	16	16	4	0	2	689	14	14	0	0	NA	NA	NA	34	42	171	513	171	114	455	120	11	25	0	0.064	0.049	0
.	19.01.15-21.31.53-1-279148	63	5	5	2	0	2	664	4	4	0	0	NA	NA	NA	23	22	170	501	164	114	439	111	0	15	0	0	0.03	0
.	19.01.15-21.32.02-1-279154	123	19	19	7	0	7	688	17	17	0	0	NA	NA	NA	45	38	170	512	169	113	457	118	9	30	25	0.053	0.059	0.148
.	19.01.15-21.32.03-1-279156	100	9	9	3	0	2	688	8	8	0	0	NA	NA	NA	31	38	172	512	167	117	457	114	12	26	7	0.07	0.051	0.042
.	19.01.15-21.32.12-1-279158	34	1	1	0	0	0	0	0	0	0	0	NA	NA	NA	11	7	164	492	164	0	0	0	0	0	0	0	0	0
.	19.01.15-21.32.12-1-279159	65	5	5	1	0	1	666	4	4	0	0	NA	NA	NA	28	23	167	501	168	112	438	116	8	6	6	0.048	0.012	0.036
.	19.01.15-21.32.18-1-279169	149	32	32	6	0	3	687	29	29	0	0	NA	NA	NA	48	51	178	513	173	121	447	119	30	40	4	0.169	0.078	0.023
.	19.01.15-21.32.18-1-279170	64	5	5	1	0	1	671	4	4	0	0	NA	NA	NA	21	28	172	501	168	118	437	116	0	11	0	0	0.022	0
.	19.01.15-21.32.20-1-279190	144	17	17	3	0	3	693	15	15	0	0	NA	NA	NA	47	49	175	515	172	120	455	118	24	38	3	0.137	0.074	0.017
.	19.01.15-21.32.21-1-279191	156	9	9	5	0	3	687	7	7	0	0	NA	NA	NA	44	41	168	520	166	113	460	114	22	0	10	0.131	0	0.06
.	19.01.15-21.32.31-1-279194	32	1	1	1	0	1	0	0	0	0	0	NA	NA	NA	8	10	164	493	166	0	0	0	0	0	0	0	0	0
.	19.01.15-21.32.35-1-279196	122	8	8	2	0	1	687	7	7	0	0	NA	NA	NA	41	36	174	506	169	121	448	118	4	15	7	0.023	0.03	0.041
.	19.01.15-21.32.36-1-279197	113	5	5	2	0	2	689	4	4	0	0	NA	NA	NA	41	40	169	513	171	117	457	115	4	8	6	0.024	0.016	0.035
.	19.01.15-21.32.43-1-279207	61	3	3	1	0	1	682	2	2	0	0	NA	NA	NA	20	35	167	508	173	113	450	119	1	4	6	0.006	0.008	0.035
.	19.01.15-21.32.44-1-279209	182	11	11	2	0	2	687	10	10	0	0	NA	NA	NA	50	39	171	510	171	120	452	115	6	30	19	0.035	0.059	0.111
.	19.01.15-21.32.49-1-279218	146	21	21	4	0	3	685	18	18	0	0	NA	NA	NA	42	37	169	515	166	118	452	115	39	43	2	0.231	0.083	0.012
.	19.01.15-21.32.55-1-279224	32	1	1	0	0	0	0	0	0	0	0	NA	NA	NA	15	9	164	493	165	0	0	0	1	0	0	0.006	0	0
.	19.01.15-21.32.55-1-279225	91	3	3	1	0	1	676	2	2	0	0	NA	NA	NA	35	33	170	509	167	119	443	114	13	3	0	0.076	0.006	0
.	19.01.15-21.32.59-1-279230	176	11	11	3	0	2	698	8	8	0	0	NA	NA	NA	47	50	174	518	171	120	461	117	9	21	7	0.052	0.041	0.041
.	19.01.15-21.32.59-1-279231	56	2	2	0	0	0	0	1	1	0	0	NA	NA	NA	12	10	164	493	166	0	0	0	0	2	0	0	0.004	0
.	19.01.15-21.33.00-1-279232	112	5	5	1	0	0	667	4	4	0	0	NA	NA	NA	42	23	171	499	166	115	439	113	5	19	6	0.029	0.038	0.036
.	19.01.15-21.33.03-1-279233	119	5	5	1	0	1	701	4	4	0	0	NA	NA	NA	46	56	174	522	173	120	463	118	3	8	4	0.017	0.015	0.023
.	19.01.15-21.33.11-1-279240	93	10	10	3	0	1	663	9	9	0	0	NA	NA	NA	31	19	170	497	165	116	434	113	13	34	0	0.076	0.068	0
.	19.01.15-21.33.11-1-279241	92	7	7	2	0	2	670	6	6	0	0	NA	NA	NA	33	26	166	505	168	114	443	113	6	12	5	0.036	0.024	0.03
.	19.01.15-21.33.17-1-279242	88	3	3	0	0	0	677	2	2	0	0	NA	NA	NA	32	29	171	503	168	119	445	113	0	8	1	0	0.016	0.006
.	19.01.15-21.33.28-1-279264	150	13	13	1	0	1	687	12	12	0	0	NA	NA	NA	41	39	169	515	168	117	455	115	16	25	2	0.095	0.049	0.012
.	19.01.15-21.33.28-1-279265	36	1	1	1	0	1	0	0	0	0	0	NA	NA	NA	8	13	164	499	163	0	0	0	0	3	0	0	0.006	0
.	19.01.15-21.33.28-1-279266	89	9	9	2	0	1	669	7	7	0	0	NA	NA	NA	37	25	170	502	166	115	440	114	6	20	10	0.035	0.04	0.06
.	19.01.15-21.33.31-1-279267	64	4	4	0	0	0	675	3	3	0	0	NA	NA	NA	28	28	174	501	166	120	442	113	0	6	8	0	0.012	0.048
.	19.01.15-21.33.32-1-279270	62	2	2	0	0	0	672	1	1	0	0	NA	NA	NA	21	24	166	505	166	111	446	115	2	5	0	0.012	0.01	0
.	19.01.15-21.33.39-1-279273	149	8	8	0	0	0	697	7	7	0	0	NA	NA	NA	51	54	175	519	173	120	458	119	21	3	13	0.12	0.006	0.075
.	19.01.15-21.33.40-1-279275	114	14	14	3	0	2	680	9	9	0	0	NA	NA	NA	42	37	174	511	165	120	446	114	9	37	2	0.052	0.072	0.012
.	19.01.15-21.33.42-1-279277	98	3	3	1	0	1	673	1	1	0	0	NA	NA	NA	25	31	173	501	170	119	439	115	3	1	1	0.017	0.002	0.006
.	19.01.15-21.33.46-1-279282	117	4	4	1	0	0	710	3	3	0	0	NA	NA	NA	42	60	171	527	175	120	469	121	3	7	3	0.018	0.013	0.017
.	19.01.15-21.33.48-1-279286	89	4	4	3	0	2	665	3	3	0	0	NA	NA	NA	27	22	167	504	164	111	443	111	4	7	0	0.024	0.014	0
.	19.01.15-21.33.53-1-279288	144	14	14	5	0	5	679	12	12	0	0	NA	NA	NA	38	41	174	511	169	118	446	115	9	19	7	0.052	0.037	0.041
.	19.01.15-21.33.53-1-279289	33	1	1	0	0	0	0	0	0	0	0	NA	NA	NA	12	12	164	495	166	0	0	0	0	0	2	0	0	0.012
.	19.01.15-21.33.57-1-279295	140	13	13	3	0	3	704	12	12	0	0	NA	NA	NA	55	56	177	520	172	121	464	119	17	21	2	0.096	0.04	0.012
.	19.01.15-21.33.59-1-279296	121	7	7	3	0	2	691	6	6	0	0	NA	NA	NA	30	44	169	517	171	116	459	116	5	13	5	0.03	0.025	0.029
.	19.01.15-21.34.04-1-279298	60	2	2	2	0	2	673	1	1	0	0	NA	NA	NA	22	26	167	504	168	115	445	113	0	3	0	0	0.006	0
.	19.01.15-21.34.07-1-279299	60	2	2	0	0	0	671	1	1	0	0	NA	NA	NA	31	24	170	503	164	115	446	110	0	5	0	0	0.01	0
.	19.01.15-21.34.10-1-279300	183	12	12	4	0	4	705	11	11	0	0	NA	NA	NA	75	64	176	519	182	122	457	126	20	26	9	0.114	0.05	0.049
.	19.01.15-21.34.11-1-279302	119	9	9	2	0	1	681	8	8	0	0	NA	NA	NA	42	38	175	509	167	122	445	114	6	15	4	0.034	0.029	0.024
.	19.01.15-21.34.12-1-279304	113	7	7	1	0	1	680	6	6	0	0	NA	NA	NA	42	38	172	511	168	119	452	109	5	15	13	0.029	0.029	0.077
.	19.01.15-21.34.22-1-279329	95	17	17	6	0	6	683	15	15	0	0	NA	NA	NA	33	34	170	507	170	120	446	117	14	43	6	0.082	0.085	0.035
.	19.01.15-21.34.23-1-279332	145	13	13	3	0	2	676	11	11	0	0	NA	NA	NA	42	34	173	506	168	120	443	113	23	18	0	0.133	0.036	0
.	19.01.15-21.34.27-1-279334	55	2	2	0	0	0	100	1	1	0	0	NA	NA	NA	12	19	167	499	166	15	66	19	0	4	0	0	0.008	0
.	19.01.15-21.34.32-1-279335	88	6	6	4	0	3	654	5	5	0	0	NA	NA	NA	49	22	168	501	166	109	431	114	9	5	1	0.054	0.01	0.006
.	19.01.15-21.34.36-1-279338	178	15	15	6	0	5	699	11	11	0	0	NA	NA	NA	57	56	171	522	176	118	459	122	28	40	8	0.164	0.077	0.045
.	19.01.15-21.34.37-1-279339	179	12	12	4	0	2	705	10	10	0	0	NA	NA	NA	48	56	174	529	166	120	470	115	7	20	23	0.04	0.038	0.139
.	19.01.15-21.34.39-1-279341	31	1	1	0	0	0	0	0	0	0	0	NA	NA	NA	9	10	165	494	164	0	0	0	0	1	0	0	0.002	0
.	19.01.15-21.34.40-1-279343	97	5	5	1	0	1	665	4	4	0	0	NA	NA	NA	37	30	169	507	167	112	439	114	1	7	3	0.006	0.014	0.018
.	19.01.15-21.34.41-1-279346	60	3	3	1	0	1	663	2	2	0	0	NA	NA	NA	22	25	169	502	167	113	440	110	0	3	2	0	0.006	0.012
.	19.01.15-21.34.45-1-279351	32	1	1	0	0	0	0	0	0	0	0	NA	NA	NA	7	8	164	492	165	0	0	0	2	0	0	0.012	0	0
.	19.01.15-21.34.49-1-279356	115	8	8	1	0	1	694	6	6	0	0	NA	NA	NA	30	44	172	517	168	119	461	114	0	5	17	0	0.01	0.101
.	19.01.15-21.34.53-1-279358	67	2	2	0	0	0	674	1	1	0	0	NA	NA	NA	30	31	169	511	164	113	447	114	4	0	3	0.024	0	0.018
.	19.01.15-21.34.54-1-279359	90	7	7	2	0	2	668	6	6	0	0	NA	NA	NA	41	32	170	506	169	117	437	114	0	15	13	0	0.03	0.077
.	19.01.15-21.35.00-1-279365	118	6	6	1	0	1	696	5	5	0	0	NA	NA	NA	40	44	171	519	167	118	463	115	0	15	3	0	0.029	0.018
.	19.01.15-21.35.02-1-279366	121	22	22	7	0	5	683	19	19	0	0	NA	NA	NA	42	40	171	511	171	118	448	117	16	61	5	0.094	0.119	0.029
.	19.01.15-21.35.08-1-279367	95	11	11	6	0	4	682	9	9	0	0	NA	NA	NA	33	33	169	511	166	114	454	114	28	36	10	0.166	0.07	0.06
.	19.01.15-21.35.09-1-279368	90	4	4	4	0	1	678	2	2	0	0	NA	NA	NA	35	28	167	508	166	115	449	114	0	14	3	0	0.028	0.018
.	19.01.15-21.35.09-1-279369	122	15	15	2	0	2	697	11	11	0	0	NA	NA	NA	33	53	177	516	173	123	454	120	10	30	0	0.056	0.058	0
.	19.01.15-21.35.12-1-279374	89	8	8	3	0	3	683	7	7	0	0	NA	NA	NA	38	31	166	508	170	113	452	118	1	18	0	0.006	0.035	0
.	19.01.15-21.35.23-1-279394	61	3	3	0	0	0	678	2	2	0	0	NA	NA	NA	31	35	172	507	169	116	449	113	3	6	0	0.017	0.012	0
.	19.01.15-21.35.26-1-279396	96	7	7	1	0	0	672	6	6	0	0	NA	NA	NA	33	24	165	505	167	114	445	113	7	5	10	0.042	0.01	0.06
.	19.01.15-21.35.29-1-279397	149	8	8	3	0	2	690	5	5	0	0	NA	NA	NA	51	46	173	518	168	118	457	115	7	14	1	0.04	0.027	0.006
.	19.01.15-21.35.31-1-279398	114	6	6	1	0	1	671	5	5	0	0	NA	NA	NA	37	28	169	507	165	118	440	113	0	17	0	0	0.034	0
.	19.01.15-21.35.37-1-279400	87	4	4	0	0	0	666	2	2	0	0	NA	NA	NA	25	15	164	498	166	110	443	113	4	1	2	0.024	0.002	0.012
.	19.01.15-21.35.38-1-279402	90	3	3	0	0	0	669	2	2	0	0	NA	NA	NA	22	21	166	502	166	113	443	113	3	8	0	0.018	0.016	0
.	19.01.15-21.35.40-1-279404	157	15	15	6	0	5	715	14	14	0	0	NA	NA	NA	50	70	178	528	177	126	469	120	21	22	7	0.118	0.042	0.04
.	19.01.15-21.35.42-1-279409	145	10	10	2	0	2	694	7	7	0	0	NA	NA	NA	51	47	175	518	167	121	458	115	4	19	7	0.023	0.037	0.042
.	19.01.15-21.35.52-1-279419	179	12	12	4	0	2	711	11	11	0	0	NA	NA	NA	59	57	175	520	175	122	465	124	37	36	5	0.211	0.069	0.029
.	19.01.15-21.35.52-1-279421	95	4	4	1	0	1	670	2	2	0	0	NA	NA	NA	31	23	165	504	167	112	443	115	0	11	6	0	0.022	0.036
.	19.01.15-21.35.55-1-279423	177	11	11	6	0	5	706	10	10	0	0	NA	NA	NA	61	61	171	521	182	115	462	129	2	32	11	0.012	0.061	0.06
.	19.01.15-21.35.58-1-279427	34	1	1	0	0	0	0	0	0	0	0	NA	NA	NA	10	12	164	497	164	0	0	0	0	0	2	0	0	0.012
.	19.01.15-21.35.58-1-279428	120	4	4	1	0	1	691	2	2	0	0	NA	NA	NA	40	44	175	513	169	120	456	115	14	0	3	0.08	0	0.018
.	19.01.15-21.36.01-1-279429	149	6	6	2	0	1	682	5	5	0	0	NA	NA	NA	49	39	169	512	171	114	450	118	10	14	4	0.059	0.027	0.023
.	19.01.15-21.36.02-1-279431	62	7	7	2	0	2	665	5	5	0	0	NA	NA	NA	35	28	169	506	166	112	444	109	4	9	4	0.024	0.018	0.024
.	19.01.15-21.36.08-1-279435	63	2	2	1	0	1	671	1	1	0	0	NA	NA	NA	21	25	167	505	166	114	446	111	0	4	0	0	0.008	0
.	19.01.15-21.36.22-1-279470	129	13	13	4	0	3	694	11	11	0	0	NA	NA	NA	41	44	172	515	170	119	459	116	9	29	11	0.052	0.056	0.065
.	19.01.15-21.36.25-1-279471	141	9	9	2	0	2	679	6	6	0	0	NA	NA	NA	40	36	170	507	172	116	445	118	10	18	1	0.059	0.036	0.006
.	19.01.15-21.36.28-1-279472	91	6	6	2	0	2	686	5	5	0	0	NA	NA	NA	32	37	176	508	166	126	446	114	6	13	2	0.034	0.026	0.012
.	19.01.15-21.36.29-1-279474	92	9	9	4	0	3	682	7	7	0	0	NA	NA	NA	24	32	166	510	169	114	452	116	10	10	5	0.06	0.02	0.03
.	19.01.15-21.36.30-1-279475	95	16	16	1	0	1	687	15	15	0	0	NA	NA	NA	26	41	168	513	173	118	450	119	5	31	4	0.03	0.06	0.023
.	19.01.15-21.36.34-1-279476	92	12	12	1	0	1	682	8	8	0	0	NA	NA	NA	31	37	169	512	169	117	450	115	6	22	6	0.036	0.043	0.036
.	19.01.15-21.36.40-1-279481	208	18	18	7	0	4	705	16	16	0	0	NA	NA	NA	60	60	179	518	176	125	459	121	23	39	22	0.128	0.075	0.125
.	19.01.15-21.36.44-1-279488	31	1	1	0	0	0	0	0	0	0	0	NA	NA	NA	11	5	163	493	162	0	0	0	0	0	0	0	0	0
.	19.01.15-21.36.48-1-279493	202	18	18	6	0	4	698	16	16	0	0	NA	NA	NA	75	63	176	525	175	119	459	120	18	34	11	0.102	0.065	0.063
.	19.01.15-21.36.51-1-279495	180	8	8	3	0	3	704	7	7	0	0	NA	NA	NA	62	56	172	527	170	123	462	119	5	17	6	0.029	0.032	0.035
.	19.01.15-21.36.53-1-279496	64	2	2	1	0	1	666	1	1	0	0	NA	NA	NA	20	15	168	496	164	115	438	113	3	6	0	0.018	0.012	0
.	19.01.15-21.36.55-1-279501	59	2	2	1	0	0	670	1	1	0	0	NA	NA	NA	26	29	167	505	170	115	442	113	0	2	1	0	0.004	0.006
.	19.01.15-21.36.56-1-279500	123	16	16	5	0	4	689	14	14	0	0	NA	NA	NA	36	49	174	521	167	122	456	111	12	41	25	0.069	0.079	0.15
.	19.01.15-21.37.05-1-279506	123	14	14	4	0	2	670	11	11	0	0	NA	NA	NA	37	27	167	505	168	113	440	117	8	24	4	0.048	0.048	0.024
.	19.01.15-21.37.11-1-279509	58	2	2	0	0	0	400	0	0	0	0	NA	NA	NA	12	10	168	492	163	75	264	61	0	3	0	0	0.006	0
.	19.01.15-21.37.11-1-279510	91	12	12	2	0	2	680	11	11	0	0	NA	NA	NA	43	38	171	507	173	117	446	117	22	28	9	0.129	0.055	0.052
.	19.01.15-21.37.14-1-279515	145	6	6	1	0	1	704	4	4	0	0	NA	NA	NA	53	54	172	518	177	120	460	124	11	7	4	0.064	0.014	0.023
.	19.01.15-21.37.17-1-279516	89	5	5	2	0	1	674	4	4	0	0	NA	NA	NA	38	32	169	505	171	116	441	117	2	8	12	0.012	0.016	0.07
.	19.01.15-21.37.31-1-279541	72	2	2	0	0	0	676	0	0	0	0	NA	NA	NA	19	25	168	501	169	115	443	118	0	6	0	0	0.012	0
.	19.01.15-21.37.36-1-279543	97	10	10	2	0	2	665	7	7	0	0	NA	NA	NA	31	26	167	500	172	116	435	114	4	17	4	0.024	0.034	0.023
.	19.01.15-21.37.37-1-279544	59	2	2	1	0	1	674	1	1	0	0	NA	NA	NA	24	23	165	505	166	113	447	114	4	0	3	0.024	0	0.018
.	19.01.15-21.37.39-1-279547	32	1	1	0	0	0	0	0	0	0	0	NA	NA	NA	10	12	165	496	164	0	0	0	0	1	0	0	0.002	0
.	19.01.15-21.37.39-1-279548	35	1	1	0	0	0	0	0	0	0	0	NA	NA	NA	12	10	165	493	165	0	0	0	0	0	1	0	0	0.006
.	19.01.15-21.37.40-1-279550	66	2	2	1	0	1	673	1	1	0	0	NA	NA	NA	28	25	167	507	164	113	449	111	0	4	0	0	0.008	0
.	19.01.15-21.37.41-1-279552	145	8	8	5	0	5	683	7	7	0	0	NA	NA	NA	56	47	173	516	171	121	446	116	13	22	2	0.075	0.043	0.012
.	19.01.15-21.37.42-1-279554	126	9	9	3	0	3	689	8	8	0	0	NA	NA	NA	42	43	170	510	176	118	450	121	7	32	2	0.041	0.063	0.011
.	19.01.15-21.37.42-1-279555	142	13	13	7	0	5	689	11	11	0	0	NA	NA	NA	46	43	173	512	171	118	453	118	24	36	15	0.139	0.07	0.088
.	19.01.15-21.37.48-1-279563	156	7	7	1	0	1	692	6	6	0	0	NA	NA	NA	43	49	175	518	169	119	461	112	10	6	7	0.057	0.012	0.041
.	19.01.15-21.37.53-1-279565	57	2	2	0	0	0	99	1	1	0	0	NA	NA	NA	21	18	168	498	165	15	66	18	4	0	0	0.024	0	0
.	19.01.15-21.37.53-1-279566	92	6	6	2	0	2	679	4	4	0	0	NA	NA	NA	27	32	169	512	164	117	452	110	9	8	0	0.053	0.016	0
.	19.01.15-21.37.56-1-279570	115	6	6	1	0	1	685	4	4	0	0	NA	NA	NA	27	26	173	501	165	121	449	115	3	19	2	0.017	0.038	0.012
.	19.01.15-21.38.02-1-279574	84	5	5	0	0	0	671	3	3	0	0	NA	NA	NA	20	21	163	502	169	114	446	111	4	1	4	0.025	0.002	0.024
.	19.01.15-21.38.03-1-279576	33	1	1	0	0	0	0	0	0	0	0	NA	NA	NA	9	15	166	494	168	0	0	0	0	3	0	0	0.006	0
.	19.01.15-21.38.09-1-279577	69	7	7	2	0	0	673	6	6	0	0	NA	NA	NA	28	28	171	504	166	116	443	114	12	6	6	0.07	0.012	0.036
.	19.01.15-21.38.09-1-279578	93	3	3	1	0	1	681	2	2	0	0	NA	NA	NA	39	34	170	510	167	116	452	113	0	10	0	0	0.02	0
.	19.01.15-21.38.14-1-279581	140	18	18	6	0	6	684	15	15	0	0	NA	NA	NA	45	45	169	513	176	116	448	120	7	33	9	0.041	0.064	0.051
.	19.01.15-21.38.16-1-279582	146	10	10	4	0	3	696	9	9	0	0	NA	NA	NA	45	41	172	515	167	121	460	115	6	22	3	0.035	0.043	0.018
.	19.01.15-21.38.22-1-279607	62	3	3	1	0	1	683	2	2	0	0	NA	NA	NA	19	32	170	504	171	116	449	118	3	9	0	0.018	0.018	0
.	19.01.15-21.38.23-1-279608	65	2	2	0	0	0	548	1	1	0	0	NA	NA	NA	13	12	166	496	163	91	364	93	0	2	2	0	0.004	0.012
.	19.01.15-21.38.26-1-279610	64	2	2	0	0	0	150	1	1	0	0	NA	NA	NA	15	12	166	494	165	28	99	23	2	0	0	0.012	0	0
.	19.01.15-21.38.27-1-279612	146	11	11	3	0	3	694	10	10	0	0	NA	NA	NA	51	51	171	518	175	117	458	119	14	17	8	0.082	0.033	0.046
.	19.01.15-21.38.33-1-279613	93	8	8	0	0	0	686	6	6	0	0	NA	NA	NA	30	34	169	509	169	117	451	118	6	18	0	0.036	0.035	0
.	19.01.15-21.38.34-1-279614	206	11	11	2	0	1	700	9	9	0	0	NA	NA	NA	74	56	175	520	174	120	460	120	0	30	19	0	0.058	0.109
.	19.01.15-21.38.47-1-279627	117	7	7	5	0	3	690	5	5	0	0	NA	NA	NA	50	49	172	518	172	117	457	116	3	12	4	0.017	0.023	0.023
.	19.01.15-21.38.58-1-279635	153	20	20	6	0	4	696	19	19	0	0	NA	NA	NA	54	56	174	523	172	120	458	118	14	52	9	0.08	0.099	0.052
.	19.01.15-21.38.59-1-279636	179	13	13	4	0	0	703	11	11	0	0	NA	NA	NA	58	52	173	519	173	120	462	121	53	6	8	0.306	0.012	0.046
.	19.01.15-21.39.01-1-279638	88	4	4	1	0	0	680	2	2	0	0	NA	NA	NA	23	33	168	507	171	115	447	118	7	2	3	0.042	0.004	0.018
.	19.01.15-21.39.04-1-279639	91	3	3	1	0	1	688	2	2	0	0	NA	NA	NA	34	46	174	513	172	121	450	117	3	3	2	0.017	0.006	0.012
.	19.01.15-21.39.05-1-279640	127	7	7	2	0	1	677	6	6	0	0	NA	NA	NA	42	30	170	508	165	116	451	110	6	25	3	0.035	0.049	0.018
.	19.01.15-21.39.09-1-279642	285	22	22	9	0	6	728	21	21	0	0	NA	NA	NA	87	76	180	535	174	128	477	123	53	40	20	0.294	0.075	0.115
.	19.01.15-21.39.14-1-279652	180	9	9	4	0	4	712	8	8	0	0	NA	NA	NA	49	61	176	521	177	124	465	123	1	19	14	0.006	0.036	0.079
.	19.01.15-21.39.24-1-279672	151	24	24	7	0	4	690	22	22	0	0	NA	NA	NA	57	52	173	526	166	118	463	109	26	39	5	0.15	0.074	0.03
.	19.01.15-21.39.25-1-279674	32	1	1	0	0	0	0	0	0	0	0	NA	NA	NA	7	9	165	494	163	0	0	0	0	0	0	0	0	0
.	19.01.15-21.39.26-1-279675	91	18	18	6	0	4	680	15	15	0	0	NA	NA	NA	36	38	173	511	167	118	446	116	21	46	1	0.121	0.09	0.006
.	19.01.15-21.39.28-1-279676	204	15	15	4	0	4	721	14	14	0	0	NA	NA	NA	75	74	177	538	172	122	481	118	4	38	8	0.023	0.071	0.047
.	19.01.15-21.39.29-1-279678	94	7	7	2	0	2	681	6	6	0	0	NA	NA	NA	21	24	168	504	165	118	451	112	0	15	7	0	0.03	0.042
.	19.01.15-21.39.33-1-279680	63	4	4	0	0	0	679	2	2	0	0	NA	NA	NA	22	27	171	504	165	118	448	113	5	3	0	0.029	0.006	0
.	19.01.15-21.39.41-1-279687	90	7	7	0	0	0	664	5	5	0	0	NA	NA	NA	42	27	171	502	167	114	438	112	9	15	3	0.053	0.03	0.018
.	19.01.15-21.39.54-1-279698	99	7	7	0	0	0	679	5	5	0	0	NA	NA	NA	30	33	167	509	170	112	451	116	16	13	2	0.096	0.026	0.012
.	19.01.15-21.40.00-1-279703	59	2	2	1	0	1	676	1	1	0	0	NA	NA	NA	17	23	169	500	167	117	447	112	3	4	0	0.018	0.008	0
.	19.01.15-21.40.01-1-279706	32	1	1	0	0	0	0	0	0	0	0	NA	NA	NA	8	13	165	495	166	0	0	0	0	0	0	0	0	0
.	19.01.15-21.40.03-1-279711	57	2	2	0	0	0	99	1	1	0	0	NA	NA	NA	15	18	167	495	169	19	63	17	1	1	0	0.006	0.002	0
.	19.01.15-21.40.06-1-279715	94	8	8	1	0	1	690	7	7	0	0	NA	NA	NA	26	46	171	510	178	116	450	124	14	13	6	0.082	0.025	0.034
.	19.01.15-21.40.07-1-279716	117	9	9	3	0	3	686	7	7	0	0	NA	NA	NA	33	37	174	508	168	117	452	117	17	7	5	0.098	0.014	0.03
.	19.01.15-21.40.10-1-279717	156	12	12	2	0	1	702	9	9	0	0	NA	NA	NA	58	58	181	518	172	123	460	119	13	31	18	0.072	0.06	0.105
.	19.01.15-21.40.10-1-279718	35	1	1	0	0	0	0	0	0	0	0	NA	NA	NA	9	10	164	494	165	0	0	0	0	0	2	0	0	0.012
.	19.01.15-21.40.10-1-279719	92	5	5	1	0	1	679	4	4	0	0	NA	NA	NA	21	30	171	507	165	114	452	113	24	5	0	0.14	0.01	0
.	19.01.15-21.40.10-1-279720	152	35	35	14	0	12	687	31	31	0	0	NA	NA	NA	54	52	175	519	171	119	448	120	42	33	13	0.24	0.064	0.076
.	19.01.15-21.40.14-1-279722	116	14	14	3	0	2	686	12	12	0	0	NA	NA	NA	51	44	171	520	166	115	460	111	25	41	0	0.146	0.079	0
.	19.01.15-21.40.18-1-279723	182	9	9	3	0	3	695	8	8	0	0	NA	NA	NA	56	48	172	519	170	116	461	118	2	36	2	0.012	0.069	0.012
.	19.01.15-21.40.20-1-279743	87	4	4	3	0	3	693	3	3	0	0	NA	NA	NA	26	43	170	516	170	115	461	117	0	5	13	0	0.01	0.076
.	19.01.15-21.40.32-1-279751	61	2	2	0	0	0	550	1	1	0	0	NA	NA	NA	18	16	166	499	164	99	358	93	0	3	0	0	0.006	0
.	19.01.15-21.40.32-1-279752	91	3	3	1	0	1	671	2	2	0	0	NA	NA	NA	27	23	171	500	165	118	439	114	0	4	5	0	0.008	0.03
.	19.01.15-21.40.35-1-279754	99	15	15	3	0	2	678	12	12	0	0	NA	NA	NA	35	33	172	505	169	120	442	116	10	30	13	0.058	0.059	0.077
.	19.01.15-21.40.48-1-279769	36	1	1	0	0	0	0	0	0	0	0	NA	NA	NA	7	7	163	493	164	0	0	0	1	0	0	0.006	0	0
.	19.01.15-21.40.48-1-279772	124	8	8	2	0	2	683	6	6	0	0	NA	NA	NA	38	39	171	512	169	113	450	120	4	16	10	0.023	0.031	0.059
.	19.01.15-21.40.49-1-279773	121	9	9	2	0	2	704	8	8	0	0	NA	NA	NA	37	54	176	519	172	124	461	119	18	21	0	0.102	0.04	0
.	19.01.15-21.40.49-1-279775	148	9	9	1	0	0	692	8	8	0	0	NA	NA	NA	32	46	171	515	173	117	456	119	10	11	4	0.058	0.021	0.023
.	19.01.15-21.40.54-1-279776	120	8	8	3	0	3	687	6	6	0	0	NA	NA	NA	36	39	169	509	174	116	453	118	17	18	3	0.101	0.035	0.017
.	19.01.15-21.40.55-1-279779	210	20	20	6	0	5	712	17	17	0	0	NA	NA	NA	55	69	177	528	177	123	468	121	43	40	10	0.243	0.076	0.056
.	19.01.15-21.40.57-1-279782	35	1	1	0	0	0	0	0	0	0	0	NA	NA	NA	9	12	165	496	164	0	0	0	0	1	0	0	0.002	0
.	19.01.15-21.41.02-1-279783	120	13	13	4	0	1	696	12	12	0	0	NA	NA	NA	44	53	176	514	176	125	454	117	8	44	4	0.045	0.086	0.023
.	19.01.15-21.41.06-1-279784	30	1	1	0	0	0	0	0	0	0	0	NA	NA	NA	19	11	165	494	165	0	0	0	1	0	0	0.006	0	0
.	19.01.15-21.41.08-1-279785	178	13	13	2	0	2	679	9	9	0	0	NA	NA	NA	47	31	168	507	169	111	450	118	0	27	10	0	0.053	0.059
.	19.01.15-21.41.10-1-279786	93	9	9	2	0	2	700	6	6	0	0	NA	NA	NA	30	46	170	518	171	118	464	118	9	19	6	0.053	0.037	0.035
.	19.01.15-21.41.12-1-279789	63	3	3	1	0	1	301	1	1	0	0	NA	NA	NA	22	24	166	505	166	44	204	53	0	5	0	0	0.01	0
.	19.01.15-21.41.14-1-279794	98	3	3	2	0	2	673	1	1	0	0	NA	NA	NA	28	24	170	502	165	117	442	114	0	6	0	0	0.012	0
.	19.01.15-21.41.16-1-279795	121	12	12	4	0	3	679	10	10	0	0	NA	NA	NA	36	36	168	517	164	115	453	111	12	13	10	0.071	0.025	0.061
.	19.01.15-21.41.24-1-279815	187	13	13	4	0	4	703	10	10	0	0	NA	NA	NA	41	54	170	524	173	118	465	120	23	40	4	0.135	0.076	0.023
.	19.01.15-21.41.26-1-279816	63	2	2	0	0	0	350	1	1	0	0	NA	NA	NA	12	22	169	500	166	59	233	58	0	1	0	0	0.002	0
.	19.01.15-21.41.33-1-279818	112	5	5	0	0	0	687	4	4	0	0	NA	NA	NA	37	41	170	516	168	118	457	112	0	9	2	0	0.017	0.012
.	19.01.15-21.41.35-1-279819	127	5	5	1	0	1	704	4	4	0	0	NA	NA	NA	39	54	175	516	176	123	457	124	7	15	0	0.04	0.029	0
.	19.01.15-21.41.39-1-279822	119	25	25	1	0	1	682	22	22	0	0	NA	NA	NA	36	35	170	510	168	118	447	117	11	58	5	0.065	0.114	0.03
.	19.01.15-21.41.41-1-279825	95	4	4	0	0	0	678	3	3	0	0	NA	NA	NA	40	33	172	507	167	117	450	111	2	2	3	0.012	0.004	0.018
.	19.01.15-21.41.44-1-279829	94	11	11	2	0	0	678	10	10	0	0	NA	NA	NA	28	30	169	509	165	116	451	111	3	33	6	0.018	0.065	0.036
.	19.01.15-21.41.47-1-279835	123	8	8	1	0	1	686	6	6	0	0	NA	NA	NA	48	36	167	511	171	112	453	121	12	20	7	0.072	0.039	0.041
.	19.01.15-21.41.55-1-279842	86	7	7	2	0	1	686	6	6	0	0	NA	NA	NA	22	37	172	510	168	120	452	114	0	21	12	0	0.041	0.071
.	19.01.15-21.41.57-1-279845	209	22	22	5	0	4	713	19	19	0	0	NA	NA	NA	46	69	174	527	181	121	467	125	20	58	15	0.115	0.11	0.083
.	19.01.15-21.41.57-1-279846	95	5	5	0	0	0	660	3	3	0	0	NA	NA	NA	36	23	168	501	167	112	432	116	1	16	0	0.006	0.032	0
.	19.01.15-21.42.01-1-279847	93	5	5	1	0	1	678	3	3	0	0	NA	NA	NA	31	31	170	506	168	117	444	117	6	10	0	0.035	0.02	0
.	19.01.15-21.42.04-1-279850	90	5	5	1	0	1	680	4	4	0	0	NA	NA	NA	36	29	169	506	167	117	446	117	4	14	0	0.024	0.028	0
.	19.01.15-21.42.16-1-279853	86	5	5	1	0	1	664	4	4	0	0	NA	NA	NA	25	22	166	503	166	112	441	111	0	7	0	0	0.014	0
.	19.01.15-21.42.21-1-279877	32	1	1	0	0	0	0	0	0	0	0	NA	NA	NA	2	8	163	493	165	0	0	0	0	1	0	0	0.002	0
.	19.01.15-21.42.23-1-279879	119	12	12	4	0	3	680	10	10	0	0	NA	NA	NA	36	30	166	511	166	114	452	114	4	22	2	0.024	0.043	0.012
.	19.01.15-21.42.24-1-279885	95	4	4	1	0	1	675	3	3	0	0	NA	NA	NA	37	28	168	505	168	117	443	115	0	4	5	0	0.008	0.03
.	19.01.15-21.42.24-1-279886	61	2	2	1	0	1	667	1	1	0	0	NA	NA	NA	29	29	172	503	167	117	440	110	0	12	0	0	0.024	0
.	19.01.15-21.42.28-1-279888	90	4	4	0	0	0	669	3	3	0	0	NA	NA	NA	21	17	167	500	163	116	444	109	0	7	0	0	0.014	0
.	19.01.15-21.42.30-1-279891	219	40	40	17	0	12	710	37	37	0	0	NA	NA	NA	54	62	177	519	179	123	464	123	33	90	42	0.186	0.173	0.235
.	19.01.15-21.42.44-1-279901	156	45	45	19	0	15	687	44	44	0	0	NA	NA	NA	40	42	171	514	170	118	453	116	19	80	41	0.111	0.156	0.241
.	19.01.15-21.42.44-1-279902	94	7	7	1	0	1	677	4	4	0	0	NA	NA	NA	35	33	169	507	170	113	449	115	2	7	1	0.012	0.014	0.006
.	19.01.15-21.42.44-1-279903	88	4	4	2	0	1	685	3	3	0	0	NA	NA	NA	32	35	170	505	173	118	448	119	0	3	8	0	0.006	0.046
.	19.01.15-21.42.45-1-279906	87	4	4	2	0	2	677	3	3	0	0	NA	NA	NA	30	27	169	504	167	114	449	114	5	6	2	0.03	0.012	0.012
.	19.01.15-21.42.50-1-279913	64	7	7	1	0	1	678	4	4	0	0	NA	NA	NA	18	33	167	512	167	114	449	115	5	13	1	0.03	0.025	0.006
.	19.01.15-21.42.52-1-279916	125	11	11	1	0	0	693	9	9	0	0	NA	NA	NA	39	51	174	524	166	120	461	112	14	26	7	0.08	0.05	0.042
.	19.01.15-21.42.59-1-279925	120	6	6	2	0	2	694	4	4	0	0	NA	NA	NA	38	49	173	518	171	118	458	118	3	7	3	0.017	0.014	0.018
.	19.01.15-21.43.01-1-279926	167	29	29	12	0	8	712	26	26	0	0	NA	NA	NA	52	59	184	521	167	131	467	114	8	80	24	0.043	0.154	0.144
.	19.01.15-21.43.03-1-279927	56	2	2	0	0	0	0	1	1	0	0	NA	NA	NA	13	20	170	500	163	0	0	0	0	1	0	0	0.002	0
.	19.01.15-21.43.07-1-279928	58	2	2	0	0	0	672	0	0	0	0	NA	NA	NA	20	18	166	503	162	113	447	112	1	7	0	0.006	0.014	0
.	19.01.15-21.43.07-1-279929	34	1	1	0	0	0	0	0	0	0	0	NA	NA	NA	6	15	170	495	163	0	0	0	0	2	0	0	0.004	0
.	19.01.15-21.43.11-1-279931	120	4	4	0	0	0	674	3	3	0	0	NA	NA	NA	34	30	169	505	169	116	446	112	7	0	5	0.041	0	0.03
.	19.01.15-21.43.15-1-279936	91	3	3	2	0	0	668	2	2	0	0	NA	NA	NA	25	23	165	504	167	111	442	115	0	5	5	0	0.01	0.03
.	19.01.15-21.43.24-1-279958	63	3	3	0	0	0	673	2	2	0	0	NA	NA	NA	24	27	169	503	168	114	444	115	2	0	4	0.012	0	0.024
.	19.01.15-21.43.26-1-279959	92	5	5	1	0	1	674	4	4	0	0	NA	NA	NA	35	32	172	503	170	119	442	113	0	8	6	0	0.016	0.035
.	19.01.15-21.43.29-1-279961	90	7	7	0	0	0	681	6	6	0	0	NA	NA	NA	26	29	171	505	166	118	448	115	2	18	5	0.012	0.036	0.03
.	19.01.15-21.43.34-1-279963	145	7	7	0	0	0	700	4	4	0	0	NA	NA	NA	47	52	169	527	169	116	467	117	7	12	5	0.041	0.023	0.03
.	19.01.15-21.43.35-1-279964	124	17	17	5	0	4	679	16	16	0	0	NA	NA	NA	40	34	171	506	170	118	444	117	16	34	8	0.094	0.067	0.047
.	19.01.15-21.43.49-1-279977	146	12	12	5	0	4	701	11	11	0	0	NA	NA	NA	44	53	166	526	174	113	465	123	32	13	7	0.193	0.025	0.04
.	19.01.15-21.43.51-1-279978	119	9	9	0	0	0	686	8	8	0	0	NA	NA	NA	41	49	169	514	179	113	451	122	24	13	11	0.142	0.025	0.061
.	19.01.15-21.43.53-1-279979	90	5	5	0	0	0	693	4	4	0	0	NA	NA	NA	25	41	169	513	172	117	457	119	2	17	0	0.012	0.033	0
.	19.01.15-21.43.54-1-279981	33	1	1	0	0	0	0	0	0	0	0	NA	NA	NA	14	10	163	493	167	0	0	0	0	0	0	0	0	0
.	19.01.15-21.43.57-1-279987	208	36	36	12	0	10	701	33	33	0	0	NA	NA	NA	62	62	174	525	176	117	463	121	53	73	10	0.305	0.139	0.057
.	19.01.15-21.44.00-1-279988	118	23	23	5	0	4	669	22	22	0	0	NA	NA	NA	36	34	167	509	171	111	440	118	28	35	5	0.168	0.069	0.029
.	19.01.15-21.44.11-1-279993	92	3	3	1	0	1	688	2	2	0	0	NA	NA	NA	33	40	172	514	167	120	454	114	0	5	0	0	0.01	0
.	19.01.15-21.44.12-1-279994	173	17	17	6	0	4	694	16	16	0	0	NA	NA	NA	66	50	174	518	171	121	456	117	23	37	15	0.132	0.071	0.088
.	19.01.15-21.44.17-1-279995	121	6	6	2	0	2	682	5	5	0	0	NA	NA	NA	45	43	172	518	166	117	454	111	11	8	9	0.064	0.015	0.054
.	19.01.15-21.44.19-1-280014	94	8	8	2	0	2	678	7	7	0	0	NA	NA	NA	37	35	168	513	167	113	452	113	6	17	0	0.036	0.033	0
.	19.01.15-21.44.25-1-280022	152	42	42	7	0	6	685	39	39	0	0	NA	NA	NA	62	59	170	531	171	111	461	113	47	64	23	0.276	0.121	0.135
.	19.01.15-21.44.28-1-280023	147	11	11	2	0	2	679	9	9	0	0	NA	NA	NA	47	36	171	512	166	118	450	111	7	12	8	0.041	0.023	0.048
.	19.01.15-21.44.31-1-280024	112	5	5	2	0	1	695	4	4	0	0	NA	NA	NA	43	53	174	521	171	118	458	119	8	14	0	0.046	0.027	0
.	19.01.15-21.44.43-1-280034	95	3	3	0	0	0	677	2	2	0	0	NA	NA	NA	35	36	170	511	168	114	447	116	0	12	0	0	0.023	0
.	19.01.15-21.44.44-1-280035	97	9	9	2	0	2	685	8	8	0	0	NA	NA	NA	38	41	175	513	166	118	455	112	2	9	6	0.011	0.018	0.036
.	19.01.15-21.44.52-1-280043	89	4	4	0	0	0	669	3	3	0	0	NA	NA	NA	30	26	167	506	166	114	445	110	0	8	0	0	0.016	0
.	19.01.15-21.44.56-1-280046	124	8	8	2	0	1	693	6	6	0	0	NA	NA	NA	32	42	172	515	168	121	455	117	27	0	7	0.157	0	0.042
.	19.01.15-21.45.01-1-280050	91	4	4	1	0	1	684	3	3	0	0	NA	NA	NA	28	37	167	517	166	115	458	111	7	2	0	0.042	0.004	0
.	19.01.15-21.45.02-1-280051	87	8	8	6	0	4	668	6	6	0	0	NA	NA	NA	25	19	166	503	163	114	444	110	3	7	10	0.018	0.014	0.061
.	19.01.15-21.45.06-1-280053	59	2	2	0	0	0	674	1	1	0	0	NA	NA	NA	26	27	169	505	166	116	445	113	0	4	0	0	0.008	0
.	19.01.15-21.45.09-1-280054	89	4	4	0	0	0	678	3	3	0	0	NA	NA	NA	30	28	167	507	167	115	450	113	2	3	3	0.012	0.006	0.018
.	19.01.15-21.45.09-1-280055	61	2	2	0	0	0	670	0	0	0	0	NA	NA	NA	24	23	168	501	167	113	446	111	0	11	0	0	0.022	0
.	19.01.15-21.45.14-1-280056	91	12	12	2	0	2	669	11	11	0	0	NA	NA	NA	32	32	170	505	170	116	439	114	1	13	16	0.006	0.026	0.094
.	19.01.15-21.45.22-1-280079	145	12	12	1	0	1	690	11	11	0	0	NA	NA	NA	44	42	172	514	169	117	457	116	12	22	4	0.07	0.043	0.024
.	19.01.15-21.45.22-1-280080	176	9	9	2	0	1	707	6	6	0	0	NA	NA	NA	53	64	176	531	170	124	468	115	13	28	2	0.074	0.053	0.012
.	19.01.15-21.45.25-1-280081	90	4	4	2	0	1	673	3	3	0	0	NA	NA	NA	31	31	175	501	168	120	436	117	1	13	0	0.006	0.026	0
.	19.01.15-21.45.28-1-280083	207	29	29	7	0	4	710	26	26	0	0	NA	NA	NA	80	66	179	528	172	124	470	116	10	79	17	0.056	0.15	0.099
.	19.01.15-21.45.30-1-280084	227	21	21	5	0	5	707	17	17	0	0	NA	NA	NA	67	68	175	530	176	119	468	120	28	31	10	0.16	0.058	0.057
.	19.01.15-21.45.32-1-280086	121	4	4	1	0	1	686	2	2	0	0	NA	NA	NA	41	36	172	506	171	116	447	123	3	9	0	0.017	0.018	0
.	19.01.15-21.45.37-1-280087	85	8	8	0	0	0	679	7	7	0	0	NA	NA	NA	28	32	170	506	169	117	445	117	8	12	6	0.047	0.024	0.036
.	19.01.15-21.45.48-1-280102	151	18	18	4	0	2	690	16	16	0	0	NA	NA	NA	50	50	171	518	174	117	453	120	15	48	4	0.088	0.093	0.023
.	19.01.15-21.45.49-1-280105	34	1	1	0	0	0	0	0	0	0	0	NA	NA	NA	9	5	164	490	164	0	0	0	0	0	0	0	0	0
.	19.01.15-21.45.50-1-280106	100	10	10	3	0	2	690	9	9	0	0	NA	NA	NA	40	41	169	512	173	115	455	120	5	21	4	0.03	0.041	0.023
.	19.01.15-21.45.51-1-280107	90	4	4	1	0	1	687	3	3	0	0	NA	NA	NA	31	35	168	513	167	116	457	114	12	2	0	0.071	0.004	0
.	19.01.15-21.45.54-1-280109	91	4	4	0	0	0	664	3	3	0	0	NA	NA	NA	31	23	170	499	167	113	438	113	4	9	0	0.024	0.018	0
.	19.01.15-21.45.54-1-280110	121	33	33	6	0	3	685	29	29	0	0	NA	NA	NA	52	49	176	516	170	120	450	115	8	43	8	0.045	0.083	0.047
.	19.01.15-21.46.01-1-280115	92	5	5	0	0	0	679	2	2	0	0	NA	NA	NA	22	32	171	504	170	117	444	118	0	17	0	0	0.034	0
.	19.01.15-21.46.12-1-280117	121	21	21	6	0	4	688	20	20	0	0	NA	NA	NA	46	45	169	518	171	114	458	116	30	30	2	0.178	0.058	0.012
.	19.01.15-21.46.16-1-280118	209	17	17	5	0	4	702	16	16	0	0	NA	NA	NA	76	66	172	525	182	118	458	126	15	36	11	0.087	0.069	0.06
.	19.01.15-21.46.16-1-280121	125	15	15	5	0	4	681	12	12	0	0	NA	NA	NA	28	31	165	507	172	111	449	121	33	35	1	0.2	0.069	0.006
.	19.01.15-21.46.18-1-280130	102	16	16	2	0	2	671	15	15	0	0	NA	NA	NA	40	32	169	508	168	113	447	111	8	16	18	0.047	0.031	0.107
.	19.01.15-21.46.25-1-280153	115	8	8	4	0	3	678	7	7	0	0	NA	NA	NA	35	27	170	503	167	118	448	112	14	25	0	0.082	0.05	0
.	19.01.15-21.46.25-1-280154	152	13	13	2	0	2	694	10	10	0	0	NA	NA	NA	47	51	176	518	170	119	458	117	3	25	7	0.017	0.048	0.041
.	19.01.15-21.46.35-1-280161	62	2	2	0	0	0	201	1	1	0	0	NA	NA	NA	17	17	163	501	166	34	135	32	0	1	0	0	0.002	0
.	19.01.15-21.46.37-1-280162	88	3	3	1	0	1	672	2	2	0	0	NA	NA	NA	32	31	165	510	169	110	450	112	0	7	1	0	0.014	0.006
.	19.01.15-21.46.45-1-280174	115	13	13	2	0	1	691	11	11	0	0	NA	NA	NA	35	43	171	511	174	118	454	119	20	45	0	0.117	0.088	0
.	19.01.15-21.46.48-1-280178	86	5	5	2	0	2	670	4	4	0	0	NA	NA	NA	23	18	169	496	166	117	438	115	0	9	0	0	0.018	0
.	19.01.15-21.46.54-1-280181	170	16	16	6	0	5	703	14	14	0	0	NA	NA	NA	49	63	173	533	170	119	467	117	47	37	11	0.272	0.069	0.065
.	19.01.15-21.46.56-1-280186	86	3	3	0	0	0	674	2	2	0	0	NA	NA	NA	22	24	170	501	166	118	441	115	0	7	1	0	0.014	0.006
.	19.01.15-21.46.57-1-280189	213	26	26	8	0	7	712	25	25	0	0	NA	NA	NA	60	70	181	531	171	126	469	117	29	71	5	0.16	0.134	0.029
.	19.01.15-21.47.00-1-280190	89	6	6	2	0	2	677	5	5	0	0	NA	NA	NA	38	31	169	507	168	118	446	113	5	13	0	0.03	0.026	0
.	19.01.15-21.47.04-1-280193	91	6	6	0	0	0	682	5	5	0	0	NA	NA	NA	22	30	167	511	165	114	456	112	0	9	5	0	0.018	0.03
.	19.01.15-21.47.08-1-280196	60	2	2	2	0	1	659	1	1	0	0	NA	NA	NA	22	16	165	498	166	112	435	112	0	7	0	0	0.014	0
.	19.01.15-21.47.12-1-280198	97	4	4	1	0	1	684	3	3	0	0	NA	NA	NA	34	42	167	516	172	112	455	117	4	2	4	0.024	0.004	0.023
.	19.01.15-21.47.18-1-280207	33	1	1	0	0	0	0	0	0	0	0	NA	NA	NA	6	8	167	492	162	0	0	0	0	0	0	0	0	0
.	19.01.15-21.47.18-1-280208	35	1	1	0	0	0	0	0	0	0	0	NA	NA	NA	13	5	163	492	163	0	0	0	0	0	0	0	0	0
.	19.01.15-21.47.21-1-280224	118	7	7	1	0	1	680	5	5	0	0	NA	NA	NA	40	37	167	514	169	114	449	117	6	11	11	0.036	0.021	0.065
.	19.01.15-21.47.22-1-280225	95	7	7	2	0	2	679	5	5	0	0	NA	NA	NA	38	32	171	507	167	119	444	116	2	17	1	0.012	0.034	0.006
.	19.01.15-21.47.24-1-280226	154	16	16	3	0	3	686	13	13	0	0	NA	NA	NA	57	45	170	518	170	115	455	116	23	36	1	0.135	0.069	0.006
.	19.01.15-21.47.26-1-280227	116	17	17	3	0	3	691	13	13	0	0	NA	NA	NA	35	40	172	511	170	118	457	116	22	29	3	0.128	0.057	0.018
.	19.01.15-21.47.26-1-280229	120	9	9	0	0	0	683	6	6	0	0	NA	NA	NA	45	43	171	513	172	117	451	115	9	14	9	0.053	0.027	0.052
.	19.01.15-21.47.30-1-280230	176	12	12	3	0	1	701	11	11	0	0	NA	NA	NA	50	48	172	519	170	120	463	118	14	31	20	0.081	0.06	0.118
.	19.01.15-21.47.43-1-280237	31	1	1	0	0	0	0	0	0	0	0	NA	NA	NA	9	7	164	494	162	0	0	0	1	0	0	0.006	0	0
.	19.01.15-21.47.44-1-280238	93	3	3	0	0	0	677	2	2	0	0	NA	NA	NA	32	32	168	507	170	113	448	116	6	2	4	0.036	0.004	0.024
.	19.01.15-21.47.45-1-280241	202	13	13	3	0	2	709	12	12	0	0	NA	NA	NA	73	67	176	533	171	123	471	115	13	12	14	0.074	0.023	0.082
.	19.01.15-21.47.47-1-280245	92	4	4	1	0	1	692	1	1	0	0	NA	NA	NA	32	41	169	514	171	117	457	118	15	11	0	0.089	0.021	0
.	19.01.15-21.47.53-1-280248	182	11	11	0	0	0	702	10	10	0	0	NA	NA	NA	43	55	178	514	176	125	457	120	25	17	8	0.14	0.033	0.045
.	19.01.15-21.47.54-1-280250	87	6	6	5	0	4	675	5	5	0	0	NA	NA	NA	37	32	174	504	167	118	441	116	0	25	1	0	0.05	0.006
.	19.01.15-21.47.56-1-280256	63	2	2	0	0	0	149	1	1	0	0	NA	NA	NA	19	9	165	495	162	32	95	22	0	1	0	0	0.002	0
.	19.01.15-21.47.57-1-280258	83	6	6	0	0	0	667	5	5	0	0	NA	NA	NA	30	24	167	503	167	113	441	113	1	16	3	0.006	0.032	0.018
.	19.01.15-21.48.05-1-280260	65	2	2	0	0	0	200	1	1	0	0	NA	NA	NA	23	16	166	498	165	36	134	30	6	1	0	0.036	0.002	0
.	19.01.15-21.48.07-1-280262	54	2	2	0	0	0	0	1	1	0	0	NA	NA	NA	19	15	167	495	166	0	0	0	0	1	4	0	0.002	0.024
.	19.01.15-21.48.09-1-280264	94	8	8	1	0	1	677	6	6	0	0	NA	NA	NA	34	33	171	510	165	118	447	112	0	18	2	0	0.035	0.012
.	19.01.15-21.48.10-1-280265	153	15	15	4	0	2	704	14	14	0	0	NA	NA	NA	56	61	169	526	179	114	464	126	17	48	3	0.101	0.091	0.017
.	19.01.15-21.48.11-1-280266	123	13	13	3	0	3	698	11	11	0	0	NA	NA	NA	39	53	172	523	171	121	460	117	19	10	19	0.11	0.019	0.111
.	19.01.15-21.48.16-1-280267	89	3	3	2	0	2	674	1	1	0	0	NA	NA	NA	22	27	167	504	169	114	444	116	0	9	0	0	0.018	0
.	19.01.15-21.48.19-1-280289	68	4	4	2	0	2	669	2	2	0	0	NA	NA	NA	27	22	165	505	165	109	449	111	5	10	0	0.03	0.02	0
.	19.01.15-21.48.20-1-280288	182	12	12	5	0	3	686	9	9	0	0	NA	NA	NA	51	43	172	511	173	117	447	122	1	32	8	0.006	0.063	0.046
.	19.01.15-21.48.20-1-280290	93	4	4	0	0	0	673	3	3	0	0	NA	NA	NA	39	32	168	508	169	116	445	112	3	14	0	0.018	0.028	0
.	19.01.15-21.48.29-1-280296	152	6	6	3	0	3	690	5	5	0	0	NA	NA	NA	52	38	168	512	171	116	453	121	3	4	19	0.018	0.008	0.111
.	19.01.15-21.48.31-1-280297	234	30	30	9	0	7	715	29	29	0	0	NA	NA	NA	83	81	181	531	182	124	465	126	37	61	11	0.204	0.115	0.06
.	19.01.15-21.48.36-1-280299	119	14	14	3	0	2	670	13	13	0	0	NA	NA	NA	47	32	173	503	169	116	438	116	12	26	8	0.069	0.052	0.047
.	19.01.15-21.48.36-1-280300	95	5	5	1	0	1	666	4	4	0	0	NA	NA	NA	31	20	167	500	166	113	438	115	0	15	0	0	0.03	0
.	19.01.15-21.48.43-1-280308	62	2	2	1	0	1	397	1	1	0	0	NA	NA	NA	18	19	168	494	170	62	261	74	0	4	3	0	0.008	0.018
.	19.01.15-21.48.47-1-280313	62	3	3	0	0	0	664	2	2	0	0	NA	NA	NA	25	22	168	503	164	113	441	110	1	2	0	0.006	0.004	0
.	19.01.15-21.48.54-1-280320	114	29	29	4	0	3	685	26	26	0	0	NA	NA	NA	29	41	168	518	168	113	457	115	44	46	8	0.262	0.089	0.048
.	19.01.15-21.48.56-1-280322	88	4	4	1	0	1	681	3	3	0	0	NA	NA	NA	31	32	166	514	165	116	454	111	3	20	5	0.018	0.039	0.03
.	19.01.15-21.48.56-1-280324	34	1	1	1	0	1	0	0	0	0	0	NA	NA	NA	13	8	163	492	166	0	0	0	0	0	1	0	0	0.006
.	19.01.15-21.48.59-1-280327	93	9	9	5	0	3	682	8	8	0	0	NA	NA	NA	36	36	170	514	165	114	453	115	7	18	9	0.041	0.035	0.055
.	19.01.15-21.48.59-1-280328	116	7	7	1	0	1	689	4	4	0	0	NA	NA	NA	46	42	172	515	168	117	455	117	8	13	5	0.047	0.025	0.03
.	19.01.15-21.49.00-1-280329	235	32	32	10	0	8	717	27	27	0	0	NA	NA	NA	80	73	172	540	174	119	478	120	45	44	18	0.262	0.081	0.103
.	19.01.15-21.49.07-1-280330	32	1	1	0	0	0	0	0	0	0	0	NA	NA	NA	11	14	164	498	165	0	0	0	0	5	0	0	0.01	0
.	19.01.15-21.49.08-1-280332	33	1	1	1	0	1	0	0	0	0	0	NA	NA	NA	7	6	163	494	162	0	0	0	0	0	0	0	0	0
.	19.01.15-21.49.13-1-280335	121	14	14	6	0	4	693	12	12	0	0	NA	NA	NA	33	44	170	517	170	117	459	117	9	31	9	0.053	0.06	0.053
.	19.01.15-21.49.16-1-280336	113	7	7	4	0	4	673	5	5	0	0	NA	NA	NA	38	30	168	509	166	115	449	109	7	18	2	0.042	0.035	0.012
.	19.01.15-21.49.28-1-280361	143	12	12	2	0	1	692	8	8	0	0	NA	NA	NA	37	42	173	514	168	120	456	116	18	35	0	0.104	0.068	0
.	19.01.15-21.49.29-1-280362	99	9	9	2	0	2	694	8	8	0	0	NA	NA	NA	27	40	178	505	170	127	449	118	14	10	1	0.079	0.02	0.006
.	19.01.15-21.49.35-1-280366	123	9	9	0	0	0	685	8	8	0	0	NA	NA	NA	41	35	170	508	170	116	454	115	7	15	17	0.041	0.03	0.1
.	19.01.15-21.49.36-1-280367	124	5	5	2	0	2	682	3	3	0	0	NA	NA	NA	45	34	166	511	170	114	449	119	14	5	0	0.084	0.01	0
.	19.01.15-21.49.40-1-280371	117	8	8	2	0	1	680	6	6	0	0	NA	NA	NA	19	31	169	506	169	114	450	116	15	14	11	0.089	0.028	0.065
.	19.01.15-21.49.50-1-280382	61	2	2	1	0	1	662	1	1	0	0	NA	NA	NA	26	19	167	497	168	112	435	115	4	4	0	0.024	0.008	0
.	19.01.15-21.49.50-1-280383	86	5	5	3	0	3	671	4	4	0	0	NA	NA	NA	21	23	169	500	167	117	442	112	0	18	1	0	0.036	0.006
.	19.01.15-21.49.57-1-280388	233	28	28	9	0	8	700	25	25	0	0	NA	NA	NA	65	61	178	523	173	123	456	121	45	62	3	0.253	0.119	0.017
.	19.01.15-21.49.59-1-280390	30	1	1	0	0	0	0	0	0	0	0	NA	NA	NA	2	9	164	495	163	0	0	0	0	3	0	0	0.006	0
.	19.01.15-21.50.02-1-280391	35	1	1	1	0	1	0	0	0	0	0	NA	NA	NA	9	9	164	495	163	0	0	0	0	0	2	0	0	0.012
.	19.01.15-21.50.02-1-280392	32	1	1	0	0	0	0	0	0	0	0	NA	NA	NA	7	12	165	495	165	0	0	0	0	3	0	0	0.006	0
.	19.01.15-21.50.05-1-280397	152	10	10	4	0	4	703	8	8	0	0	NA	NA	NA	37	48	173	519	169	123	461	119	14	30	2	0.081	0.058	0.012
.	19.01.15-21.50.05-1-280398	153	15	15	2	0	1	686	13	13	0	0	NA	NA	NA	33	43	172	514	170	119	451	116	4	19	13	0.023	0.037	0.076
.	19.01.15-21.50.08-1-280399	60	2	2	1	0	0	672	1	1	0	0	NA	NA	NA	24	27	168	504	168	115	446	111	4	4	0	0.024	0.008	0
.	19.01.15-21.50.09-1-280401	124	7	7	3	0	3	684	6	6	0	0	NA	NA	NA	50	41	175	511	168	120	449	115	24	12	0	0.137	0.023	0
.	19.01.15-21.50.15-1-280403	119	7	7	0	0	0	675	6	6	0	0	NA	NA	NA	48	33	166	512	168	113	447	115	17	13	7	0.102	0.025	0.042
.	19.01.15-21.50.15-1-280404	60	2	2	0	0	0	670	1	1	0	0	NA	NA	NA	23	26	168	502	169	114	443	113	0	2	3	0	0.004	0.018
.	19.01.15-21.50.20-1-280423	32	1	1	1	0	1	0	0	0	0	0	NA	NA	NA	10	7	166	490	164	0	0	0	1	0	0	0.006	0	0
.	19.01.15-21.50.23-1-280424	95	8	8	2	0	1	683	6	6	0	0	NA	NA	NA	24	33	171	507	168	119	450	114	5	19	8	0.029	0.037	0.048
.	19.01.15-21.50.24-1-280425	123	10	10	4	0	4	680	8	8	0	0	NA	NA	NA	33	33	172	509	165	119	447	114	22	5	7	0.128	0.01	0.042
.	19.01.15-21.50.33-1-280435	117	15	15	3	0	3	682	13	13	0	0	NA	NA	NA	43	41	173	513	168	118	450	114	6	28	6	0.035	0.055	0.036
.	19.01.15-21.50.33-1-280436	93	5	5	1	0	1	681	3	3	0	0	NA	NA	NA	25	27	166	505	169	115	451	115	1	7	2	0.006	0.014	0.012
.	19.01.15-21.50.35-1-280437	87	6	6	5	0	4	689	4	4	0	0	NA	NA	NA	21	35	173	507	168	119	453	117	0	12	10	0	0.024	0.06
.	19.01.15-21.50.37-1-280438	68	3	3	1	0	1	676	1	1	0	0	NA	NA	NA	26	25	169	503	166	116	445	115	9	3	0	0.053	0.006	0
.	19.01.15-21.50.44-1-280448	93	8	8	3	0	3	664	6	6	0	0	NA	NA	NA	38	27	169	507	164	112	443	109	0	16	3	0	0.032	0.018
.	19.01.15-21.50.46-1-280451	178	31	31	7	0	6	710	25	25	0	0	NA	NA	NA	59	65	178	525	175	123	465	122	36	82	14	0.202	0.156	0.08
.	19.01.15-21.50.46-1-280452	126	5	5	1	0	1	684	4	4	0	0	NA	NA	NA	35	40	171	511	171	115	453	116	10	0	4	0.058	0	0.023
.	19.01.15-21.50.49-1-280457	150	7	7	1	0	1	690	5	5	0	0	NA	NA	NA	46	41	173	513	168	119	456	115	5	3	7	0.029	0.006	0.042
.	19.01.15-21.50.55-1-280460	179	21	21	5	0	3	708	19	19	0	0	NA	NA	NA	56	61	178	529	167	121	473	114	33	59	12	0.185	0.112	0.072
.	19.01.15-21.51.03-1-280463	228	17	17	2	0	2	707	16	16	0	0	NA	NA	NA	64	54	173	523	171	121	465	121	11	38	7	0.064	0.073	0.041
.	19.01.15-21.51.03-1-280464	124	33	33	9	0	4	704	31	31	0	0	NA	NA	NA	37	51	171	515	178	118	459	127	50	79	6	0.292	0.153	0.034
.	19.01.15-21.51.04-1-280465	237	32	32	12	0	9	712	30	30	0	0	NA	NA	NA	62	69	181	525	176	129	458	125	35	80	24	0.193	0.152	0.136
.	19.01.15-21.51.06-1-280467	215	44	44	14	0	11	697	40	40	0	0	NA	NA	NA	75	57	172	521	177	119	454	124	45	91	15	0.262	0.175	0.085
.	19.01.15-21.51.14-1-280470	32	1	1	1	0	1	0	0	0	0	0	NA	NA	NA	18	7	164	494	162	0	0	0	0	0	1	0	0	0.006
.	19.01.15-21.51.17-1-280471	66	2	2	1	0	1	668	1	1	0	0	NA	NA	NA	30	26	170	503	166	115	439	114	0	3	0	0	0.006	0
.	19.01.15-21.51.20-1-280494	59	4	4	0	0	0	675	3	3	0	0	NA	NA	NA	20	27	166	506	168	110	450	115	0	5	0	0	0.01	0
.	19.01.15-21.51.34-1-280496	150	9	9	2	0	2	687	8	8	0	0	NA	NA	NA	51	45	173	515	170	118	454	115	4	39	15	0.023	0.076	0.088
.	19.01.15-21.51.51-1-280512	96	4	4	1	0	1	666	3	3	0	0	NA	NA	NA	26	23	166	502	168	113	443	110	0	15	0	0	0.03	0
.	19.01.15-21.51.52-1-280513	33	1	1	0	0	0	0	0	0	0	0	NA	NA	NA	12	9	165	494	163	0	0	0	0	0	0	0	0	0
.	19.01.15-21.51.53-1-280514	33	1	1	0	0	0	0	0	0	0	0	NA	NA	NA	7	11	164	491	169	0	0	0	0	2	0	0	0.004	0
.	19.01.15-21.51.55-1-280517	91	3	3	0	0	0	680	2	2	0	0	NA	NA	NA	27	34	165	515	167	113	454	113	4	4	0	0.024	0.008	0
.	19.01.15-21.51.56-1-280521	61	2	2	1	0	1	454	1	1	0	0	NA	NA	NA	20	17	168	498	164	77	306	71	0	1	0	0	0.002	0
.	19.01.15-21.51.57-1-280523	84	4	4	0	0	0	673	3	3	0	0	NA	NA	NA	40	33	165	512	169	113	445	115	0	12	0	0	0.023	0
.	19.01.15-21.52.00-1-280524	69	2	2	1	0	1	671	1	1	0	0	NA	NA	NA	30	24	166	503	168	113	442	116	3	4	0	0.018	0.008	0
.	19.01.15-21.52.11-1-280527	61	3	3	0	0	0	670	2	2	0	0	NA	NA	NA	27	25	171	501	166	115	440	115	4	9	0	0.023	0.018	0
.	19.01.15-21.52.12-1-280528	125	10	10	5	0	5	675	7	7	0	0	NA	NA	NA	37	36	171	509	169	116	445	114	9	4	14	0.053	0.008	0.083
.	19.01.15-21.52.14-1-280529	156	12	12	3	0	3	706	10	10	0	0	NA	NA	NA	44	60	179	522	172	123	461	122	17	22	16	0.095	0.042	0.093
.	19.01.15-21.52.16-1-280530	34	1	1	0	0	0	0	0	0	0	0	NA	NA	NA	10	8	165	494	162	0	0	0	2	0	0	0.012	0	0
.	19.01.15-21.52.18-1-280535	121	16	16	5	0	4	688	11	11	0	0	NA	NA	NA	51	46	172	514	173	116	455	117	23	39	0	0.134	0.076	0
.	19.01.15-21.52.22-1-280555	98	5	5	2	0	2	689	4	4	0	0	NA	NA	NA	36	47	171	517	172	117	452	120	0	4	4	0	0.008	0.023
.	19.01.15-21.52.22-1-280556	152	24	24	10	0	6	707	21	21	0	0	NA	NA	NA	50	65	178	518	182	123	458	126	43	53	8	0.242	0.102	0.044
.	19.01.15-21.52.22-1-280557	126	9	9	0	0	0	694	7	7	0	0	NA	NA	NA	42	49	179	514	169	123	455	116	10	17	3	0.056	0.033	0.018
.	19.01.15-21.52.23-1-280558	92	10	10	1	0	1	685	9	9	0	0	NA	NA	NA	39	39	173	511	168	122	451	112	18	46	1	0.104	0.09	0.006
.	19.01.15-21.52.28-1-280561	148	12	12	4	0	3	683	9	9	0	0	NA	NA	NA	53	34	170	504	173	116	448	119	14	21	8	0.082	0.042	0.046
.	19.01.15-21.52.42-1-280573	122	8	8	1	0	0	679	7	7	0	0	NA	NA	NA	34	35	176	506	166	119	447	113	5	13	5	0.028	0.026	0.03
.	19.01.15-21.52.43-1-280575	128	19	19	6	0	4	682	17	17	0	0	NA	NA	NA	46	36	166	511	172	113	452	117	16	47	5	0.096	0.092	0.029
.	19.01.15-21.52.49-1-280583	189	20	20	7	0	4	692	19	19	0	0	NA	NA	NA	67	47	172	518	170	116	457	119	36	21	2	0.209	0.041	0.012
.	19.01.15-21.52.53-1-280584	120	11	11	2	0	2	688	9	9	0	0	NA	NA	NA	41	42	170	516	169	118	454	116	1	25	7	0.006	0.048	0.041
.	19.01.15-21.52.53-1-280585	88	10	10	3	0	2	673	9	9	0	0	NA	NA	NA	32	26	169	503	167	114	445	114	7	12	15	0.041	0.024	0.09
.	19.01.15-21.53.01-1-280593	62	3	3	1	0	1	670	2	2	0	0	NA	NA	NA	22	23	167	503	166	114	444	112	9	0	0	0.054	0	0
.	19.01.15-21.53.03-1-280597	253	14	14	2	0	2	723	12	12	0	0	NA	NA	NA	57	73	174	540	172	118	485	120	30	29	8	0.172	0.054	0.047
.	19.01.15-21.53.06-1-280598	127	19	19	7	0	4	687	18	18	0	0	NA	NA	NA	40	39	168	513	171	114	451	122	19	52	5	0.113	0.101	0.029
.	19.01.15-21.53.11-1-280599	124	11	11	3	0	3	699	9	9	0	0	NA	NA	NA	39	47	174	517	169	124	460	115	7	25	3	0.04	0.048	0.018
.	19.01.15-21.53.18-1-280605	111	14	14	3	0	2	675	13	13	0	0	NA	NA	NA	36	34	171	509	167	117	445	113	21	29	5	0.123	0.057	0.03
.	19.01.15-21.53.18-1-280606	122	12	12	3	0	1	671	11	11	0	0	NA	NA	NA	39	24	166	504	167	113	444	114	17	23	14	0.102	0.046	0.084
.	19.01.15-21.53.25-1-280628	117	6	6	1	0	1	682	5	5	0	0	NA	NA	NA	42	38	170	508	173	117	447	118	5	12	5	0.029	0.024	0.029
.	19.01.15-21.53.30-1-280630	182	13	13	6	0	6	697	11	11	0	0	NA	NA	NA	67	51	175	517	172	120	460	117	30	28	9	0.171	0.054	0.052
.	19.01.15-21.53.43-1-280638	33	1	1	1	0	1	0	0	0	0	0	NA	NA	NA	12	8	166	492	163	0	0	0	0	3	0	0	0.006	0
.	19.01.15-21.53.44-1-280639	140	58	58	12	0	11	672	54	54	0	0	NA	NA	NA	46	37	172	506	172	116	437	119	46	92	12	0.267	0.182	0.07
.	19.01.15-21.53.49-1-280647	61	2	2	0	0	0	249	1	1	0	0	NA	NA	NA	19	22	168	502	165	40	166	43	0	4	0	0	0.008	0
.	19.01.15-21.53.49-1-280649	119	10	10	3	0	3	696	9	9	0	0	NA	NA	NA	38	45	173	511	174	118	457	121	6	26	8	0.035	0.051	0.046
.	19.01.15-21.53.50-1-280650	149	29	29	9	0	8	701	26	26	0	0	NA	NA	NA	53	58	171	525	175	116	466	119	21	99	18	0.123	0.189	0.103
.	19.01.15-21.53.52-1-280651	90	4	4	1	0	1	677	3	3	0	0	NA	NA	NA	31	30	167	507	169	112	448	117	0	11	4	0	0.022	0.024
.	19.01.15-21.53.52-1-280652	202	20	20	7	0	4	708	19	19	0	0	NA	NA	NA	62	63	171	525	180	117	466	125	45	71	6	0.263	0.135	0.033
.	19.01.15-21.54.04-1-280658	59	2	2	0	0	0	149	0	0	0	0	NA	NA	NA	12	23	165	500	171	26	99	24	2	2	0	0.012	0.004	0
.	19.01.15-21.54.05-1-280660	97	4	4	1	0	1	667	3	3	0	0	NA	NA	NA	30	23	169	502	165	113	444	110	2	3	3	0.012	0.006	0.018
.	19.01.15-21.54.05-1-280661	36	1	1	0	0	0	0	0	0	0	0	NA	NA	NA	3	9	164	491	167	0	0	0	0	0	0	0	0	0
.	19.01.15-21.54.08-1-280663	30	1	1	0	0	0	0	0	0	0	0	NA	NA	NA	7	7	164	493	163	0	0	0	0	2	0	0	0.004	0
.	19.01.15-21.54.10-1-280665	87	4	4	0	0	0	679	2	2	0	0	NA	NA	NA	20	31	173	505	166	117	448	114	3	7	0	0.017	0.014	0
.	19.01.15-21.54.11-1-280666	59	3	3	1	0	1	99	2	2	0	0	NA	NA	NA	20	9	166	493	163	16	64	19	3	4	0	0.018	0.008	0
.	19.01.15-21.54.13-1-280669	93	10	10	3	0	2	671	9	9	0	0	NA	NA	NA	29	29	171	501	170	117	438	116	0	25	5	0	0.05	0.029
.	19.01.15-21.54.20-1-280688	55	2	2	1	0	1	665	1	1	0	0	NA	NA	NA	22	15	167	498	163	113	441	111	0	6	0	0	0.012	0
.	19.01.15-21.54.23-1-280690	95	6	6	0	0	0	680	5	5	0	0	NA	NA	NA	30	38	169	513	169	113	452	115	2	25	12	0.012	0.049	0.071
.	19.01.15-21.54.32-1-280697	124	5	5	1	0	1	675	3	3	0	0	NA	NA	NA	38	28	172	502	167	119	441	115	0	4	7	0	0.008	0.042
.	19.01.15-21.54.34-1-280699	152	12	12	7	0	5	699	11	11	0	0	NA	NA	NA	60	58	178	518	175	125	452	122	20	26	12	0.112	0.05	0.069
.	19.01.15-21.54.38-1-280701	154	14	14	3	0	2	692	11	11	0	0	NA	NA	NA	44	48	179	511	171	123	452	117	20	20	5	0.112	0.039	0.029
.	19.01.15-21.54.38-1-280702	31	1	1	1	0	1	0	0	0	0	0	NA	NA	NA	6	5	166	490	162	0	0	0	0	0	0	0	0	0
.	19.01.15-21.54.40-1-280705	147	17	17	7	0	5	694	15	15	0	0	NA	NA	NA	55	47	173	511	176	121	453	120	10	55	8	0.058	0.108	0.045
.	19.01.15-21.54.42-1-280708	84	3	3	1	0	1	674	2	2	0	0	NA	NA	NA	36	30	172	505	166	113	446	115	0	15	0	0	0.03	0
.	19.01.15-21.54.44-1-280713	123	6	6	2	0	2	689	5	5	0	0	NA	NA	NA	46	39	172	512	168	118	455	116	8	10	0	0.047	0.02	0
.	19.01.15-21.55.00-1-280725	89	6	6	2	0	2	681	4	4	0	0	NA	NA	NA	28	36	172	511	166	117	453	111	17	5	9	0.099	0.01	0.054
.	19.01.15-21.55.07-1-280727	92	5	5	1	0	1	683	3	3	0	0	NA	NA	NA	33	35	170	510	168	117	451	115	2	11	2	0.012	0.022	0.012
.	19.01.15-21.55.08-1-280728	63	2	2	0	0	0	675	1	1	0	0	NA	NA	NA	17	24	168	504	165	116	446	113	0	9	0	0	0.018	0
.	19.01.15-21.55.12-1-280732	123	11	11	5	0	3	687	10	10	0	0	NA	NA	NA	21	40	174	509	170	120	451	116	0	21	7	0	0.041	0.041
.	19.01.15-21.55.19-1-280752	97	6	6	1	0	1	685	5	5	0	0	NA	NA	NA	35	29	170	505	167	119	451	115	0	13	2	0	0.026	0.012
.	19.01.15-21.55.23-1-280758	30	1	1	0	0	0	0	0	0	0	0	NA	NA	NA	7	6	165	491	163	0	0	0	0	1	0	0	0.002	0
.	19.01.15-21.55.24-1-280759	234	48	48	15	0	12	701	43	43	0	0	NA	NA	NA	57	66	172	534	173	117	466	118	57	106	21	0.331	0.199	0.121
.	19.01.15-21.55.25-1-280762	33	1	1	0	0	0	0	0	0	0	0	NA	NA	NA	5	8	166	492	163	0	0	0	0	0	0	0	0	0
.	19.01.15-21.55.28-1-280763	87	4	4	2	0	2	684	3	3	0	0	NA	NA	NA	28	30	174	503	166	119	450	115	0	33	6	0	0.066	0.036
.	19.01.15-21.55.30-1-280764	63	3	3	4	0	3	674	2	2	0	0	NA	NA	NA	24	26	169	503	167	114	445	115	4	11	3	0.024	0.022	0.018
.	19.01.15-21.55.30-1-280765	35	1	1	0	0	0	0	0	0	0	0	NA	NA	NA	10	13	167	494	165	0	0	0	0	0	1	0	0	0.006
.	19.01.15-21.55.33-1-280766	122	7	7	1	0	1	681	5	5	0	0	NA	NA	NA	35	34	170	505	172	118	445	118	0	4	6	0	0.008	0.035
.	19.01.15-21.55.34-1-280768	65	3	3	1	0	1	676	1	1	0	0	NA	NA	NA	21	25	170	500	168	118	443	115	6	5	1	0.035	0.01	0.006
.	19.01.15-21.55.35-1-280769	92	15	15	3	0	3	680	13	13	0	0	NA	NA	NA	28	33	170	507	169	116	446	118	16	27	10	0.094	0.053	0.059
.	19.01.15-21.55.41-1-280775	113	13	13	2	0	2	679	12	12	0	0	NA	NA	NA	45	36	166	512	171	115	446	118	12	43	1	0.072	0.084	0.006
.	19.01.15-21.55.44-1-280778	94	4	4	3	0	1	677	3	3	0	0	NA	NA	NA	33	26	167	504	168	112	450	115	8	6	0	0.048	0.012	0
.	19.01.15-21.55.48-1-280787	175	18	18	5	0	2	693	16	16	0	0	NA	NA	NA	64	47	170	517	173	116	455	122	17	62	10	0.1	0.12	0.058
.	19.01.15-21.55.52-1-280790	117	10	10	3	0	2	674	9	9	0	0	NA	NA	NA	39	26	174	500	165	119	443	112	19	20	11	0.109	0.04	0.067
.	19.01.15-21.55.54-1-280791	91	4	4	1	0	1	674	3	3	0	0	NA	NA	NA	33	30	168	508	167	113	445	116	5	8	0	0.03	0.016	0
.	19.01.15-21.55.55-1-280794	121	11	11	3	0	3	683	10	10	0	0	NA	NA	NA	36	36	173	506	170	120	448	115	2	17	9	0.012	0.034	0.053
.	19.01.15-21.56.06-1-280798	150	13	13	0	0	0	688	11	11	0	0	NA	NA	NA	37	42	173	512	170	118	453	117	16	20	3	0.092	0.039	0.018
.	19.01.15-21.56.08-1-280799	90	5	5	1	0	1	670	4	4	0	0	NA	NA	NA	30	28	170	506	165	114	443	113	0	13	3	0	0.026	0.018
.	19.01.15-21.56.17-1-280804	86	4	4	2	0	1	675	3	3	0	0	NA	NA	NA	33	28	167	504	170	112	446	117	4	10	1	0.024	0.02	0.006
.	19.01.15-21.56.20-1-280828	125	7	7	4	0	3	678	4	4	0	0	NA	NA	NA	37	31	171	504	169	115	445	118	19	15	5	0.111	0.03	0.03
.	19.01.15-21.56.22-1-280834	115	11	11	4	0	4	701	9	9	0	0	NA	NA	NA	35	53	173	515	178	123	456	122	0	25	11	0	0.049	0.062
.	19.01.15-21.56.26-1-280836	113	9	9	4	0	1	685	7	7	0	0	NA	NA	NA	34	34	172	510	165	120	451	114	24	16	2	0.14	0.031	0.012
.	19.01.15-21.56.29-1-280838	93	3	3	0	0	0	689	2	2	0	0	NA	NA	NA	27	37	176	508	166	122	454	113	11	0	2	0.062	0	0.012
.	19.01.15-21.56.33-1-280844	91	8	8	2	0	1	675	6	6	0	0	NA	NA	NA	30	27	168	507	165	115	449	111	0	10	23	0	0.02	0.139
.	19.01.15-21.56.38-1-280846	34	1	1	0	0	0	0	0	0	0	0	NA	NA	NA	10	11	166	494	164	0	0	0	0	0	0	0	0	0
.	19.01.15-21.56.40-1-280851	145	27	27	7	0	6	694	25	25	0	0	NA	NA	NA	39	52	176	517	172	118	457	119	61	59	9	0.347	0.114	0.052
.	19.01.15-21.56.41-1-280853	121	15	15	6	0	5	689	13	13	0	0	NA	NA	NA	45	44	174	512	171	120	451	118	14	32	6	0.08	0.062	0.035
.	19.01.15-21.56.44-1-280858	124	6	6	2	0	2	678	4	4	0	0	NA	NA	NA	44	32	168	505	172	115	443	120	0	9	10	0	0.018	0.058
.	19.01.15-21.56.47-1-280862	211	19	19	5	0	5	715	16	16	0	0	NA	NA	NA	76	82	180	535	180	123	469	123	25	36	24	0.139	0.067	0.133
.	19.01.15-21.56.51-1-280866	125	9	9	2	0	1	689	7	7	0	0	NA	NA	NA	40	37	173	510	167	119	454	116	28	10	0	0.162	0.02	0
.	19.01.15-21.56.51-1-280867	89	3	3	1	0	1	682	2	2	0	0	NA	NA	NA	31	39	171	515	166	117	454	111	0	10	0	0	0.019	0
.	19.01.15-21.56.54-1-280868	156	16	16	3	0	3	678	14	14	0	0	NA	NA	NA	52	47	170	513	177	115	443	120	11	23	8	0.065	0.045	0.045
.	19.01.15-21.57.01-1-280876	89	13	13	4	0	4	670	11	11	0	0	NA	NA	NA	31	20	169	499	165	117	440	113	6	14	9	0.036	0.028	0.055
.	19.01.15-21.57.04-1-280879	65	3	3	0	0	0	677	2	2	0	0	NA	NA	NA	22	23	167	502	167	111	449	117	0	10	0	0	0.02	0
.	19.01.15-21.57.09-1-280881	143	10	10	4	0	1	696	8	8	0	0	NA	NA	NA	42	47	166	524	170	114	465	117	6	13	17	0.036	0.025	0.1
.	19.01.15-21.57.15-1-280885	101	13	13	4	0	3	665	8	8	0	0	NA	NA	NA	42	29	166	505	171	111	437	117	9	40	1	0.054	0.079	0.006
.	19.01.15-21.57.23-1-280905	116	7	7	1	0	1	680	6	6	0	0	NA	NA	NA	22	28	170	506	165	119	449	112	4	8	4	0.024	0.016	0.024
.	19.01.15-21.57.26-1-280910	62	2	2	0	0	0	100	0	0	0	0	NA	NA	NA	13	11	164	496	164	22	66	12	0	6	0	0	0.012	0
.	19.01.15-21.57.30-1-280911	120	8	8	2	0	1	679	5	5	0	0	NA	NA	NA	38	29	167	507	168	115	448	116	0	12	11	0	0.024	0.065
.	19.01.15-21.57.31-1-280912	119	9	9	2	0	2	686	7	7	0	0	NA	NA	NA	45	37	172	509	169	117	451	118	12	10	5	0.07	0.02	0.03
.	19.01.15-21.57.33-1-280913	30	1	1	0	0	0	0	0	0	0	0	NA	NA	NA	12	8	164	492	165	0	0	0	0	1	0	0	0.002	0
.	19.01.15-21.57.36-1-280915	89	3	3	0	0	0	681	2	2	0	0	NA	NA	NA	37	33	172	509	165	118	449	114	3	6	0	0.017	0.012	0
.	19.01.15-21.57.36-1-280916	148	14	14	5	0	4	680	11	11	0	0	NA	NA	NA	37	34	173	507	167	120	446	114	43	18	7	0.249	0.036	0.042
.	19.01.15-21.57.37-1-280917	33	1	1	0	0	0	0	0	0	0	0	NA	NA	NA	14	7	165	492	163	0	0	0	0	0	0	0	0	0
.	19.01.15-21.57.40-1-280922	94	6	6	2	0	1	689	5	5	0	0	NA	NA	NA	41	34	171	508	168	121	450	118	2	13	7	0.012	0.026	0.042
.	19.01.15-21.57.40-1-280924	93	9	9	5	0	4	684	7	7	0	0	NA	NA	NA	27	34	169	510	168	116	452	116	3	18	5	0.018	0.035	0.03
.	19.01.15-21.57.44-1-280929	59	2	2	2	0	2	202	1	1	0	0	NA	NA	NA	10	15	165	499	164	37	137	28	0	0	3	0	0	0.018
.	19.01.15-21.57.46-1-280932	87	5	5	2	0	1	666	4	4	0	0	NA	NA	NA	36	25	168	505	165	112	443	111	0	13	0	0	0.026	0
.	19.01.15-21.57.52-1-280939	142	26	26	7	0	5	679	24	24	0	0	NA	NA	NA	48	31	166	504	174	112	446	121	31	64	24	0.187	0.127	0.138
.	19.01.15-21.57.54-1-280941	88	6	6	2	0	2	675	5	5	0	0	NA	NA	NA	44	31	167	506	171	116	444	115	0	10	4	0	0.02	0.023
.	19.01.15-21.57.58-1-280946	231	17	17	5	0	3	719	15	15	0	0	NA	NA	NA	74	79	180	534	178	123	471	125	47	41	11	0.261	0.077	0.062
.	19.01.15-21.58.03-1-280950	95	13	13	3	0	2	673	11	11	0	0	NA	NA	NA	36	29	169	507	166	115	442	116	14	18	9	0.083	0.036	0.054
.	19.01.15-21.58.04-1-280951	30	1	1	0	0	0	0	0	0	0	0	NA	NA	NA	5	9	164	494	164	0	0	0	0	0	0	0	0	0
.	19.01.15-21.58.05-1-280953	64	5	5	2	0	2	668	3	3	0	0	NA	NA	NA	28	26	170	506	163	115	446	107	0	13	0	0	0.026	0
.	19.01.15-21.58.07-1-280955	33	1	1	0	0	0	0	0	0	0	0	NA	NA	NA	3	8	163	495	163	0	0	0	1	0	0	0.006	0	0
.	19.01.15-21.58.09-1-280957	63	3	3	1	0	1	668	2	2	0	0	NA	NA	NA	24	22	167	503	165	114	443	111	0	4	2	0	0.008	0.012
.	19.01.15-21.58.11-1-280958	88	4	4	2	0	1	680	3	3	0	0	NA	NA	NA	31	36	174	505	170	118	445	117	6	5	3	0.034	0.01	0.018
.	19.01.15-21.58.12-1-280959	66	3	3	1	0	1	502	2	2	0	0	NA	NA	NA	14	16	164	499	166	80	341	81	0	5	0	0	0.01	0
.	19.01.15-21.58.15-1-280960	32	1	1	0	0	0	0	0	0	0	0	NA	NA	NA	9	9	164	494	164	0	0	0	0	1	0	0	0.002	0
.	19.01.15-21.58.20-1-280981	59	3	3	1	0	1	677	2	2	0	0	NA	NA	NA	19	29	166	510	166	114	450	113	2	6	0	0.012	0.012	0
.	19.01.15-21.58.22-1-280983	123	16	16	4	0	4	678	13	13	0	0	NA	NA	NA	49	41	171	510	173	117	445	116	22	36	7	0.129	0.071	0.04
.	19.01.15-21.58.26-1-280985	92	4	4	2	0	2	673	3	3	0	0	NA	NA	NA	21	28	169	504	168	115	449	109	0	11	0	0	0.022	0
.	19.01.15-21.58.29-1-280987	62	3	3	0	0	0	679	2	2	0	0	NA	NA	NA	20	28	165	509	167	112	452	115	0	10	0	0	0.02	0
.	19.01.15-21.58.30-1-280989	100	4	4	1	0	1	688	2	2	0	0	NA	NA	NA	28	31	172	506	166	118	454	116	0	5	6	0	0.01	0.036
.	19.01.15-21.58.39-1-280998	61	3	3	2	0	2	670	2	2	0	0	NA	NA	NA	22	22	166	503	166	112	442	116	0	6	3	0	0.012	0.018
.	19.01.15-21.58.41-1-281001	99	7	7	1	0	1	669	5	5	0	0	NA	NA	NA	45	32	169	508	168	114	440	115	7	10	6	0.041	0.02	0.036
.	19.01.15-21.58.44-1-281005	64	2	2	1	0	0	668	1	1	0	0	NA	NA	NA	29	22	168	504	163	115	445	108	0	6	0	0	0.012	0
.	19.01.15-21.58.46-1-281008	92	10	10	5	0	3	676	8	8	0	0	NA	NA	NA	31	29	171	500	171	115	445	116	21	17	3	0.123	0.034	0.018
.	19.01.15-21.58.52-1-281015	33	1	1	0	0	0	0	0	0	0	0	NA	NA	NA	8	14	165	496	166	0	0	0	0	0	0	0	0	0
.	19.01.15-21.58.54-1-281018	88	3	3	0	0	0	690	2	2	0	0	NA	NA	NA	22	39	168	513	171	117	456	117	9	4	0	0.054	0.008	0
.	19.01.15-21.58.55-1-281021	151	20	20	7	0	5	692	18	18	0	0	NA	NA	NA	41	47	176	510	174	119	452	121	11	44	8	0.062	0.086	0.046
.	19.01.15-21.58.56-1-281022	93	3	3	0	0	0	678	1	1	0	0	NA	NA	NA	33	29	169	504	169	117	444	117	0	9	0	0	0.018	0
.	19.01.15-21.58.58-1-281025	92	5	5	1	0	1	673	4	4	0	0	NA	NA	NA	32	27	167	507	166	114	447	112	1	17	0	0.006	0.034	0
.	19.01.15-21.59.00-1-281026	123	7	7	1	0	1	701	6	6	0	0	NA	NA	NA	38	51	174	520	170	119	463	119	3	24	4	0.017	0.046	0.024
.	19.01.15-21.59.04-1-281028	174	31	31	11	0	7	704	28	28	0	0	NA	NA	NA	52	54	171	527	169	116	472	116	42	51	5	0.246	0.097	0.03
.	19.01.15-21.59.08-1-281029	66	5	5	2	0	2	670	4	4	0	0	NA	NA	NA	21	21	167	499	168	113	441	116	3	11	0	0.018	0.022	0
.	19.01.15-21.59.17-1-281032	92	3	3	0	0	0	668	2	2	0	0	NA	NA	NA	22	21	168	500	166	113	442	113	0	6	0	0	0.012	0
.	19.01.15-21.59.25-1-281056	37	1	1	0	0	0	0	0	0	0	0	NA	NA	NA	8	11	168	493	163	0	0	0	0	0	0	0	0	0
.	19.01.15-21.59.26-1-281057	117	11	11	3	0	3	691	9	9	0	0	NA	NA	NA	41	46	174	514	171	121	452	118	6	29	3	0.034	0.056	0.018
.	19.01.15-21.59.32-1-281058	134	20	20	6	0	5	683	18	18	0	0	NA	NA	NA	40	40	169	515	169	113	454	116	19	34	9	0.112	0.066	0.053
.	19.01.15-21.59.37-1-281064	213	29	29	8	0	3	704	26	26	0	0	NA	NA	NA	62	59	174	524	174	120	465	119	37	65	14	0.213	0.124	0.08
.	19.01.15-21.59.37-1-281067	61	2	2	0	0	0	200	1	1	0	0	NA	NA	NA	25	16	167	498	164	38	134	28	0	0	1	0	0	0.006
.	19.01.15-21.59.41-1-281072	61	6	6	1	0	1	678	5	5	0	0	NA	NA	NA	19	27	168	502	170	115	448	115	3	4	6	0.018	0.008	0.035
.	19.01.15-21.59.44-1-281077	184	12	12	2	0	1	698	10	10	0	0	NA	NA	NA	62	54	172	524	171	118	461	119	24	21	0	0.14	0.04	0
.	19.01.15-21.59.46-1-281080	65	5	5	0	0	0	677	4	4	0	0	NA	NA	NA	22	26	164	504	171	115	445	117	1	10	0	0.006	0.02	0
.	19.01.15-21.59.47-1-281082	132	23	23	8	0	7	695	21	21	0	0	NA	NA	NA	35	42	170	517	168	118	460	117	26	62	20	0.153	0.12	0.119
.	19.01.15-21.59.52-1-281085	120	15	15	5	0	4	680	12	12	0	0	NA	NA	NA	48	36	168	512	169	116	447	117	4	32	10	0.024	0.062	0.059
.	19.01.15-22.00.03-1-281097	116	5	5	1	0	1	683	3	3	0	0	NA	NA	NA	46	43	172	509	175	117	447	119	3	7	0	0.017	0.014	0
.	19.01.15-22.00.10-1-281099	61	2	2	0	0	0	676	1	1	0	0	NA	NA	NA	18	26	167	505	167	116	445	115	0	4	0	0	0.008	0
.	19.01.15-22.00.14-1-281100	151	9	9	4	0	1	688	8	8	0	0	NA	NA	NA	42	44	173	513	171	121	450	117	0	30	15	0	0.058	0.088
.	19.01.15-22.00.19-1-281120	146	16	16	1	0	1	677	15	15	0	0	NA	NA	NA	52	35	171	511	166	114	452	111	13	35	0	0.076	0.068	0
.	19.01.15-22.00.28-1-281122	123	14	14	8	0	7	701	13	13	0	0	NA	NA	NA	27	56	171	523	175	115	463	123	11	39	6	0.064	0.075	0.034
.	19.01.15-22.00.31-1-281123	94	6	6	1	0	1	679	5	5	0	0	NA	NA	NA	28	30	167	508	168	117	448	114	1	8	4	0.006	0.016	0.024
.	19.01.15-22.00.31-1-281124	58	2	2	0	0	0	663	1	1	0	0	NA	NA	NA	29	17	164	500	166	113	439	111	0	8	2	0	0.016	0.012
.	19.01.15-22.00.36-1-281130	65	3	3	1	0	1	673	2	2	0	0	NA	NA	NA	23	23	165	501	170	112	445	116	0	5	0	0	0.01	0
.	19.01.15-22.00.48-1-281147	149	18	18	6	0	3	697	13	13	0	0	NA	NA	NA	45	51	177	516	171	116	461	120	34	22	13	0.192	0.043	0.076
.	19.01.15-22.00.48-1-281148	118	6	6	4	0	3	684	4	4	0	0	NA	NA	NA	47	36	173	511	165	120	450	114	10	5	2	0.058	0.01	0.012
.	19.01.15-22.00.49-1-281149	58	2	2	1	0	1	677	1	1	0	0	NA	NA	NA	18	31	173	505	166	119	445	113	0	5	0	0	0.01	0
.	19.01.15-22.00.53-1-281151	31	1	1	0	0	0	0	0	0	0	0	NA	NA	NA	13	5	165	490	163	0	0	0	0	3	0	0	0.006	0
.	19.01.15-22.01.09-1-281207	62	2	2	0	0	0	678	1	1	0	0	NA	NA	NA	19	32	171	503	171	114	448	116	0	5	0	0	0.01	0
.	19.01.15-22.01.09-1-281208	185	27	27	9	0	6	712	24	24	0	0	NA	NA	NA	60	66	175	530	174	122	471	119	50	58	18	0.286	0.109	0.103
.	19.01.15-22.01.09-1-281209	60	2	2	1	0	1	248	1	1	0	0	NA	NA	NA	12	14	165	495	167	43	164	41	0	4	0	0	0.008	0
.	19.01.15-22.01.11-1-281230	260	17	17	6	0	6	730	14	14	0	0	NA	NA	NA	99	85	176	542	180	120	483	127	22	31	7	0.125	0.057	0.039
.	19.01.15-22.01.12-1-281231	60	2	2	0	0	0	666	1	1	0	0	NA	NA	NA	29	22	165	501	169	114	436	116	0	2	3	0	0.004	0.018
.	19.01.15-22.01.19-1-281250	175	17	17	5	0	5	698	14	14	0	0	NA	NA	NA	50	57	174	516	180	119	455	124	24	28	17	0.138	0.054	0.094
.	19.01.15-22.01.19-1-281251	31	1	1	0	0	0	0	0	0	0	0	NA	NA	NA	10	11	165	496	163	0	0	0	0	0	0	0	0	0
.	19.01.15-22.01.22-1-281252	228	15	15	4	0	4	729	13	13	0	0	NA	NA	NA	76	87	178	542	180	124	479	126	19	20	26	0.107	0.037	0.144
.	19.01.15-22.01.24-1-281253	85	4	4	2	0	1	680	3	3	0	0	NA	NA	NA	28	31	170	508	166	116	452	112	0	9	0	0	0.018	0
.	19.01.15-22.01.24-1-281254	69	2	2	0	0	0	348	1	1	0	0	NA	NA	NA	26	13	165	496	165	60	229	59	3	0	1	0.018	0	0.006
.	19.01.15-22.01.28-1-281260	92	3	3	2	0	1	675	2	2	0	0	NA	NA	NA	21	28	167	506	168	111	448	116	3	8	0	0.018	0.016	0
.	19.01.15-22.01.37-1-281264	151	19	19	3	0	3	685	16	16	0	0	NA	NA	NA	44	45	170	518	170	116	452	117	21	27	6	0.124	0.052	0.035
.	19.01.15-22.01.42-1-281271	87	6	6	2	0	2	677	5	5	0	0	NA	NA	NA	26	30	167	505	171	115	446	116	5	11	0	0.03	0.022	0
.	19.01.15-22.01.44-1-281275	192	9	9	3	0	3	719	8	8	0	0	NA	NA	NA	52	68	179	529	173	127	473	119	11	17	0	0.061	0.032	0
.	19.01.15-22.01.45-1-281277	120	4	4	2	0	1	683	2	2	0	0	NA	NA	NA	46	40	169	513	171	110	454	119	7	7	0	0.041	0.014	0
.	19.01.15-22.01.50-1-281284	149	14	14	1	0	1	688	13	13	0	0	NA	NA	NA	40	40	170	511	172	119	448	121	11	35	6	0.065	0.068	0.035
.	19.01.15-22.02.00-1-281289	114	20	20	4	0	2	696	18	18	0	0	NA	NA	NA	34	45	169	520	169	116	461	119	10	51	14	0.059	0.098	0.083
.	19.01.15-22.02.03-1-281291	122	12	12	3	0	2	671	11	11	0	0	NA	NA	NA	41	30	168	508	167	115	444	112	35	24	13	0.208	0.047	0.078
.	19.01.15-22.02.04-1-281292	120	18	18	4	0	2	679	17	17	0	0	NA	NA	NA	33	36	167	512	170	116	447	116	3	48	7	0.018	0.094	0.041
.	19.01.15-22.02.12-1-281297	193	33	33	9	0	7	718	28	28	0	0	NA	NA	NA	45	74	183	527	177	128	467	123	25	80	7	0.137	0.152	0.04
.	19.01.15-22.02.12-1-281298	63	2	2	1	0	1	682	1	1	0	0	NA	NA	NA	23	37	170	512	168	117	449	116	1	0	2	0.006	0	0.012
.	19.01.15-22.02.13-1-281299	70	2	2	0	0	0	600	1	1	0	0	NA	NA	NA	15	19	166	500	166	102	401	97	0	1	2	0	0.002	0.012
.	19.01.15-22.02.18-1-281306	127	6	6	2	0	2	694	4	4	0	0	NA	NA	NA	51	43	171	512	173	118	458	118	9	13	8	0.053	0.025	0.046
.	19.01.15-22.02.27-1-281325	125	22	22	2	0	2	690	20	20	0	0	NA	NA	NA	43	40	175	509	169	121	452	117	54	36	7	0.309	0.071	0.041
.	19.01.15-22.02.28-1-281326	150	20	20	8	0	6	688	17	17	0	0	NA	NA	NA	52	48	171	519	171	112	459	117	38	45	5	0.222	0.087	0.029
.	19.01.15-22.02.34-1-281333	96	8	8	2	0	1	679	6	6	0	0	NA	NA	NA	42	36	168	512	169	113	454	112	0	28	3	0	0.055	0.018
.	19.01.15-22.02.35-1-281334	65	3	3	2	0	2	683	2	2	0	0	NA	NA	NA	24	36	171	509	169	117	449	117	4	6	3	0.023	0.012	0.018
.	19.01.15-22.02.48-1-281349	96	12	12	7	0	5	668	11	11	0	0	NA	NA	NA	51	29	167	500	175	110	437	121	9	32	0	0.054	0.064	0
.	19.01.15-22.02.49-1-281350	63	2	2	0	0	0	668	1	1	0	0	NA	NA	NA	27	23	169	501	166	114	440	114	10	0	0	0.059	0	0
.	19.01.15-22.02.50-1-281352	33	1	1	0	0	0	0	0	0	0	0	NA	NA	NA	7	5	165	489	164	0	0	0	1	0	0	0.006	0	0
.	19.01.15-22.02.52-1-281353	62	2	2	0	0	0	670	1	1	0	0	NA	NA	NA	26	22	166	503	166	115	445	110	0	5	0	0	0.01	0
.	19.01.15-22.02.55-1-281356	151	17	17	5	0	4	691	16	16	0	0	NA	NA	NA	59	44	170	519	168	118	459	114	15	25	8	0.088	0.048	0.048
.	19.01.15-22.03.01-1-281361	320	24	24	8	0	7	743	22	22	0	0	NA	NA	NA	99	97	182	547	181	127	489	127	24	41	7	0.132	0.075	0.039
.	19.01.15-22.03.07-1-281362	33	1	1	0	0	0	0	0	0	0	0	NA	NA	NA	6	14	165	495	167	0	0	0	0	0	0	0	0	0
.	19.01.15-22.03.09-1-281363	33	1	1	0	0	0	0	0	0	0	0	NA	NA	NA	13	12	164	497	164	0	0	0	0	0	4	0	0	0.024
.	19.01.15-22.03.09-1-281364	89	8	8	1	0	1	677	7	7	0	0	NA	NA	NA	31	28	168	506	167	115	450	112	8	11	4	0.048	0.022	0.024
.	19.01.15-22.03.09-1-281365	204	33	33	8	0	6	701	29	29	0	0	NA	NA	NA	58	52	175	522	168	122	464	115	51	52	25	0.291	0.1	0.149
.	19.01.15-22.03.11-1-281368	150	28	28	8	0	7	687	25	25	0	0	NA	NA	NA	41	49	176	514	172	117	453	117	8	68	27	0.045	0.132	0.157
.	19.01.15-22.03.14-1-281369	152	17	17	4	0	3	689	14	14	0	0	NA	NA	NA	54	54	175	521	171	120	459	110	22	44	5	0.126	0.084	0.029
.	19.01.15-22.03.18-1-281374	90	3	3	0	0	0	672	2	2	0	0	NA	NA	NA	23	24	168	499	170	114	441	117	0	3	2	0	0.006	0.012
.	19.01.15-22.03.20-1-281393	86	8	8	1	0	1	663	5	5	0	0	NA	NA	NA	34	18	166	500	165	111	442	110	0	16	7	0	0.032	0.042
.	19.01.15-22.03.30-1-281400	93	10	10	4	0	4	691	6	6	0	0	NA	NA	NA	38	42	169	515	171	115	458	118	16	31	2	0.095	0.06	0.012
.	19.01.15-22.03.31-1-281399	62	5	5	2	0	1	672	4	4	0	0	NA	NA	NA	30	28	170	504	167	116	444	112	3	4	13	0.018	0.008	0.078
.	19.01.15-22.03.41-1-281407	93	12	12	4	0	3	673	11	11	0	0	NA	NA	NA	35	28	167	507	167	111	446	116	7	54	1	0.042	0.107	0.006
.	19.01.15-22.03.52-1-281418	30	1	1	0	0	0	0	0	0	0	0	NA	NA	NA	7	9	166	490	166	0	0	0	1	0	0	0.006	0	0
.	19.01.15-22.03.54-1-281420	36	1	1	0	0	0	0	0	0	0	0	NA	NA	NA	15	11	163	495	166	0	0	0	0	0	0	0	0	0
.	19.01.15-22.03.55-1-281421	174	10	10	1	0	1	691	8	8	0	0	NA	NA	NA	58	51	175	518	171	119	456	116	14	17	1	0.08	0.033	0.006
.	19.01.15-22.03.58-1-281426	95	8	8	1	0	1	675	6	6	0	0	NA	NA	NA	35	27	165	508	167	114	448	113	9	27	4	0.055	0.053	0.024
.	19.01.15-22.03.58-1-281428	119	17	17	5	0	4	682	16	16	0	0	NA	NA	NA	47	39	167	514	171	111	456	115	18	23	23	0.108	0.045	0.135
.	19.01.15-22.04.00-1-281429	123	11	11	1	0	1	687	9	9	0	0	NA	NA	NA	35	36	171	510	168	119	454	114	3	15	5	0.018	0.029	0.03
.	19.01.15-22.04.02-1-281432	33	1	1	0	0	0	0	0	0	0	0	NA	NA	NA	13	9	165	494	163	0	0	0	0	1	0	0	0.002	0
.	19.01.15-22.04.04-1-281434	96	3	3	1	0	1	690	2	2	0	0	NA	NA	NA	35	48	176	512	173	119	451	120	0	17	0	0	0.033	0
.	19.01.15-22.04.06-1-281435	66	5	5	1	0	1	672	3	3	0	0	NA	NA	NA	26	23	169	502	165	114	446	112	0	17	3	0	0.034	0.018
.	19.01.15-22.04.09-1-281436	183	26	26	5	0	2	690	22	22	0	0	NA	NA	NA	58	45	172	521	165	118	459	113	30	44	31	0.174	0.084	0.188
.	19.01.15-22.04.17-1-281441	85	3	3	1	0	1	668	2	2	0	0	NA	NA	NA	24	23	164	504	168	110	445	113	0	5	0	0	0.01	0
.	19.01.15-22.04.22-1-281461	86	5	5	0	0	0	679	3	3	0	0	NA	NA	NA	31	37	175	507	168	118	446	115	4	4	7	0.023	0.008	0.042
.	19.01.15-22.04.46-1-281478	127	14	14	9	0	7	708	11	11	0	0	NA	NA	NA	40	48	168	521	172	118	468	122	8	24	11	0.048	0.046	0.064
.	19.01.15-22.04.46-1-281479	87	3	3	0	0	0	669	2	2	0	0	NA	NA	NA	29	26	167	502	170	112	445	112	1	6	0	0.006	0.012	0
.	19.01.15-22.04.46-1-281480	60	3	3	1	0	1	672	2	2	0	0	NA	NA	NA	29	25	168	504	166	112	448	112	10	2	0	0.06	0.004	0
.	19.01.15-22.04.47-1-281483	125	9	9	2	0	2	678	7	7	0	0	NA	NA	NA	43	38	172	510	169	116	446	116	14	18	1	0.081	0.035	0.006
.	19.01.15-22.04.51-1-281487	174	35	35	9	0	7	692	27	27	0	0	NA	NA	NA	57	49	168	523	171	115	460	117	38	77	8	0.226	0.147	0.047
.	19.01.15-22.04.51-1-281488	179	28	28	13	0	10	700	27	27	0	0	NA	NA	NA	50	54	181	512	174	124	455	121	49	44	12	0.271	0.086	0.069
.	19.01.15-22.05.02-1-281495	57	2	2	0	0	0	674	1	1	0	0	NA	NA	NA	24	26	169	503	167	114	447	113	0	1	1	0	0.002	0.006
.	19.01.15-22.05.02-1-281496	90	9	9	2	0	2	671	7	7	0	0	NA	NA	NA	29	25	171	500	167	117	441	113	0	19	9	0	0.038	0.054
.	19.01.15-22.05.03-1-281497	174	23	23	6	0	4	712	22	22	0	0	NA	NA	NA	63	70	171	535	177	120	469	123	38	40	26	0.222	0.075	0.147
.	19.01.15-22.05.10-1-281499	153	12	12	4	0	2	697	10	10	0	0	NA	NA	NA	50	45	170	518	170	118	463	116	17	16	7	0.1	0.031	0.041
.	19.01.15-22.05.16-1-281500	92	3	3	0	0	0	676	2	2	0	0	NA	NA	NA	27	33	171	506	169	115	444	117	0	8	3	0	0.016	0.018
.	19.01.15-22.05.17-1-281501	160	16	16	6	0	5	696	14	14	0	0	NA	NA	NA	40	51	168	513	183	116	451	129	35	19	10	0.208	0.037	0.055
.	19.01.15-22.05.21-1-281520	91	6	6	3	0	3	677	5	5	0	0	NA	NA	NA	26	30	173	503	167	118	446	113	5	12	2	0.029	0.024	0.012
.	19.01.15-22.05.31-1-281528	119	8	8	0	0	0	677	7	7	0	0	NA	NA	NA	32	30	168	509	166	116	445	116	0	12	2	0	0.024	0.012
.	19.01.15-22.05.39-1-281532	90	5	5	2	0	2	686	4	4	0	0	NA	NA	NA	38	35	166	512	170	113	455	118	9	4	3	0.054	0.008	0.018
.	19.01.15-22.05.41-1-281535	92	7	7	1	0	1	666	6	6	0	0	NA	NA	NA	34	24	168	501	168	112	437	117	0	21	0	0	0.042	0
.	19.01.15-22.05.42-1-281537	203	9	9	1	0	1	707	8	8	0	0	NA	NA	NA	50	62	173	529	173	121	466	120	6	7	5	0.035	0.013	0.029
.	19.01.15-22.05.42-1-281538	116	9	9	0	0	0	694	6	6	0	0	NA	NA	NA	36	48	171	522	168	116	464	114	13	16	6	0.076	0.031	0.036
.	19.01.15-22.05.47-1-281544	33	1	1	0	0	0	0	0	0	0	0	NA	NA	NA	4	11	166	492	166	0	0	0	2	0	0	0.012	0	0
.	19.01.15-22.05.48-1-281547	125	9	9	6	0	3	681	8	8	0	0	NA	NA	NA	46	40	169	515	169	117	446	118	5	23	9	0.03	0.045	0.053
.	19.01.15-22.05.50-1-281549	63	3	3	1	0	1	668	2	2	0	0	NA	NA	NA	30	23	172	496	168	117	436	115	0	13	0	0	0.026	0
.	19.01.15-22.05.51-1-281550	290	23	23	8	0	7	731	19	19	0	0	NA	NA	NA	91	89	188	534	180	132	473	126	37	40	26	0.197	0.075	0.144
.	19.01.15-22.05.57-1-281557	88	6	6	3	0	2	673	5	5	0	0	NA	NA	NA	18	22	168	501	166	115	444	114	0	16	1	0	0.032	0.006
.	19.01.15-22.06.04-1-281558	143	13	13	0	0	0	680	10	10	0	0	NA	NA	NA	46	32	167	512	166	115	452	113	5	38	12	0.03	0.074	0.072
.	19.01.15-22.06.07-1-281560	123	4	4	1	0	0	680	2	2	0	0	NA	NA	NA	49	40	172	515	166	120	447	113	20	4	0	0.116	0.008	0
.	19.01.15-22.06.11-1-281562	31	1	1	0	0	0	0	0	0	0	0	NA	NA	NA	9	10	164	491	168	0	0	0	1	0	0	0.006	0	0
.	19.01.15-22.06.14-1-281565	124	8	8	2	0	1	695	7	7	0	0	NA	NA	NA	42	49	177	520	165	122	461	112	20	16	12	0.113	0.031	0.073
.	19.01.15-22.06.15-1-281566	62	2	2	1	0	1	673	1	1	0	0	NA	NA	NA	21	26	168	504	167	115	444	114	5	3	0	0.03	0.006	0
.	19.01.15-22.06.15-1-281567	146	6	6	1	0	1	692	5	5	0	0	NA	NA	NA	62	48	172	520	169	119	458	115	6	12	4	0.035	0.023	0.024
.	19.01.15-22.06.16-1-281568	34	1	1	0	0	0	0	0	0	0	0	NA	NA	NA	5	9	164	493	165	0	0	0	0	0	0	0	0	0
.	19.01.15-22.06.19-1-281593	119	8	8	3	0	2	686	6	6	0	0	NA	NA	NA	44	44	176	510	171	121	447	118	9	18	4	0.051	0.035	0.023
.	19.01.15-22.06.20-1-281595	62	2	2	0	0	0	349	1	1	0	0	NA	NA	NA	19	19	168	498	166	63	223	63	1	1	0	0.006	0.002	0
.	19.01.15-22.06.29-1-281604	93	4	4	0	0	0	686	3	3	0	0	NA	NA	NA	35	42	176	510	169	122	451	113	2	3	2	0.011	0.006	0.012
.	19.01.15-22.06.33-1-281606	125	7	7	4	0	3	679	5	5	0	0	NA	NA	NA	53	39	172	508	172	118	440	121	3	31	2	0.017	0.061	0.012
.	19.01.15-22.06.34-1-281607	88	5	5	1	0	1	664	3	3	0	0	NA	NA	NA	22	16	165	498	166	112	440	112	6	10	1	0.036	0.02	0.006
.	19.01.15-22.06.37-1-281614	210	24	24	11	0	4	714	23	23	0	0	NA	NA	NA	61	68	175	529	177	121	469	124	34	57	24	0.194	0.108	0.136
.	19.01.15-22.06.37-1-281615	64	3	3	1	0	1	668	2	2	0	0	NA	NA	NA	33	25	168	503	167	111	443	114	6	4	3	0.036	0.008	0.018
.	19.01.15-22.06.41-1-281621	65	8	8	1	0	1	674	7	7	0	0	NA	NA	NA	22	25	169	502	167	117	445	112	2	3	12	0.012	0.006	0.072
.	19.01.15-22.06.47-1-281629	199	14	14	6	0	3	705	13	13	0	0	NA	NA	NA	49	56	170	523	176	117	464	124	17	46	6	0.1	0.088	0.034
.	19.01.15-22.06.51-1-281635	58	2	2	2	0	2	350	1	1	0	0	NA	NA	NA	18	17	167	496	167	57	235	58	0	1	1	0	0.002	0.006
.	19.01.15-22.06.53-1-281637	64	2	2	1	0	1	596	1	1	0	0	NA	NA	NA	14	17	167	498	165	101	391	104	0	5	0	0	0.01	0
.	19.01.15-22.06.53-1-281639	142	10	10	2	0	2	691	8	8	0	0	NA	NA	NA	57	50	178	510	175	124	446	121	6	16	11	0.034	0.031	0.063
.	19.01.15-22.06.57-1-281645	140	8	8	5	0	3	695	7	7	0	0	NA	NA	NA	53	51	172	520	172	118	459	118	3	27	3	0.017	0.052	0.017
.	19.01.15-22.06.59-1-281647	63	4	4	1	0	1	664	3	3	0	0	NA	NA	NA	25	21	169	498	167	117	437	110	0	8	4	0	0.016	0.024
.	19.01.15-22.07.04-1-281650	92	12	12	1	0	1	680	9	9	0	0	NA	NA	NA	33	36	171	512	166	117	452	111	13	25	3	0.076	0.049	0.018
.	19.01.15-22.07.04-1-281651	121	10	10	0	0	0	687	9	9	0	0	NA	NA	NA	42	47	170	512	178	117	446	124	26	12	2	0.153	0.023	0.011
.	19.01.15-22.07.11-1-281653	92	4	4	2	0	1	681	2	2	0	0	NA	NA	NA	37	41	171	512	171	113	451	117	3	4	6	0.018	0.008	0.035
.	19.01.15-22.07.19-1-281675	165	10	10	3	0	3	698	9	9	0	0	NA	NA	NA	57	54	174	519	174	117	460	121	7	18	9	0.04	0.035	0.052
.	19.01.15-22.07.19-1-281676	118	8	8	2	0	1	679	6	6	0	0	NA	NA	NA	34	29	169	502	171	117	442	120	4	33	1	0.024	0.066	0.006
.	19.01.15-22.07.31-1-281681	203	49	49	12	0	10	699	46	46	0	0	NA	NA	NA	70	58	171	528	172	115	468	116	53	104	18	0.31	0.197	0.105
.	19.01.15-22.07.33-1-281682	117	8	8	2	0	1	685	7	7	0	0	NA	NA	NA	44	38	168	512	171	117	451	117	8	23	6	0.048	0.045	0.035
.	19.01.15-22.07.34-1-281684	65	3	3	0	0	0	674	2	2	0	0	NA	NA	NA	25	24	167	502	168	115	441	118	2	5	0	0.012	0.01	0
.	19.01.15-22.07.40-1-281688	96	6	6	2	0	1	684	4	4	0	0	NA	NA	NA	37	35	172	505	171	118	447	119	0	15	10	0	0.03	0.058
.	19.01.15-22.07.42-1-281691	96	5	5	2	0	1	681	3	3	0	0	NA	NA	NA	37	31	171	505	168	119	449	113	4	3	7	0.023	0.006	0.042
.	19.01.15-22.07.48-1-281699	94	3	3	0	0	0	683	2	2	0	0	NA	NA	NA	24	33	168	509	169	117	449	117	7	0	4	0.042	0	0.024
.	19.01.15-22.07.55-1-281704	89	3	3	0	0	0	671	2	2	0	0	NA	NA	NA	22	25	173	501	164	116	443	112	2	4	0	0.012	0.008	0
.	19.01.15-22.07.57-1-281707	130	19	19	11	0	7	674	18	18	0	0	NA	NA	NA	44	33	169	509	168	112	446	116	13	58	13	0.077	0.114	0.077
.	19.01.15-22.07.57-1-281708	84	4	4	1	0	1	686	3	3	0	0	NA	NA	NA	30	40	174	505	174	120	450	116	2	7	0	0.011	0.014	0
.	19.01.15-22.08.05-1-281712	60	3	3	1	0	0	667	2	2	0	0	NA	NA	NA	30	25	163	507	168	110	446	111	0	3	5	0	0.006	0.03
.	19.01.15-22.08.07-1-281713	67	3	3	1	0	1	681	2	2	0	0	NA	NA	NA	24	38	172	508	171	119	445	117	0	9	1	0	0.018	0.006
.	19.01.15-22.08.07-1-281714	186	26	26	7	0	6	690	23	23	0	0	NA	NA	NA	77	53	171	523	172	116	455	119	35	45	17	0.205	0.086	0.099
.	19.01.15-22.08.13-1-281715	62	2	2	0	0	0	151	1	1	0	0	NA	NA	NA	18	18	167	499	165	21	104	26	0	1	0	0	0.002	0
.	19.01.15-22.08.20-1-281737	139	15	15	6	0	5	697	12	12	0	0	NA	NA	NA	62	54	175	522	170	119	462	116	17	28	29	0.097	0.054	0.171
.	19.01.15-22.08.22-1-281738	90	3	3	3	0	2	679	2	2	0	0	NA	NA	NA	31	32	173	503	169	120	446	113	5	10	0	0.029	0.02	0
.	19.01.15-22.08.25-1-281740	225	31	31	12	0	7	698	30	30	0	0	NA	NA	NA	75	56	172	521	176	117	460	121	60	56	12	0.349	0.107	0.068
.	19.01.15-22.08.25-1-281741	87	4	4	1	0	0	687	3	3	0	0	NA	NA	NA	26	40	174	512	167	119	455	113	1	10	2	0.006	0.02	0.012
.	19.01.15-22.08.29-1-281743	91	3	3	1	0	1	681	2	2	0	0	NA	NA	NA	37	35	171	506	171	118	447	116	1	6	0	0.006	0.012	0
.	19.01.15-22.08.40-1-281752	90	6	6	3	0	2	672	5	5	0	0	NA	NA	NA	26	29	167	507	168	115	442	115	3	20	0	0.018	0.039	0
.	19.01.15-22.08.43-1-281755	213	35	35	11	0	4	707	31	31	0	0	NA	NA	NA	77	69	177	524	181	122	457	128	52	66	12	0.294	0.126	0.066
.	19.01.15-22.08.44-1-281758	117	15	15	6	0	5	672	14	14	0	0	NA	NA	NA	37	31	172	500	172	114	439	119	19	13	6	0.11	0.026	0.035
.	19.01.15-22.08.51-1-281766	92	6	6	3	0	1	684	5	5	0	0	NA	NA	NA	25	32	171	507	167	120	448	116	7	15	0	0.041	0.03	0
.	19.01.15-22.08.52-1-281768	66	2	2	0	0	0	248	1	1	0	0	NA	NA	NA	27	17	167	499	164	46	164	38	0	1	1	0	0.002	0.006
.	19.01.15-22.08.54-1-281769	148	11	11	3	0	2	698	10	10	0	0	NA	NA	NA	51	56	176	521	172	121	459	118	9	32	3	0.051	0.061	0.017
.	19.01.15-22.09.00-1-281774	88	5	5	0	0	0	671	4	4	0	0	NA	NA	NA	49	31	169	506	169	115	443	113	0	16	0	0	0.032	0
.	19.01.15-22.09.06-1-281778	147	24	24	8	0	6	690	22	22	0	0	NA	NA	NA	46	48	178	513	170	122	451	117	43	38	19	0.242	0.074	0.112
.	19.01.15-22.09.14-1-281782	116	8	8	2	0	1	678	6	6	0	0	NA	NA	NA	45	32	171	503	171	118	444	116	12	17	7	0.07	0.034	0.041
.	19.01.15-22.09.15-1-281783	58	3	3	1	0	1	676	2	2	0	0	NA	NA	NA	21	23	166	501	169	116	443	117	4	1	2	0.024	0.002	0.012
.	19.01.15-22.09.18-1-281784	59	2	2	0	0	0	0	1	1	0	0	NA	NA	NA	16	14	166	495	166	0	0	0	1	2	0	0.006	0.004	0
.	19.01.15-22.09.24-1-281804	177	11	11	2	0	1	701	9	9	0	0	NA	NA	NA	50	53	174	525	167	119	465	117	14	23	0	0.08	0.044	0
.	19.01.15-22.09.25-1-281805	142	28	28	8	0	6	695	26	26	0	0	NA	NA	NA	40	43	170	515	171	117	458	120	56	44	8	0.329	0.085	0.047
.	19.01.15-22.09.27-1-281807	153	9	9	5	0	3	692	8	8	0	0	NA	NA	NA	54	49	174	513	175	122	449	121	18	19	5	0.103	0.037	0.029
.	19.01.15-22.09.29-1-281808	34	1	1	1	0	1	0	0	0	0	0	NA	NA	NA	7	7	164	491	165	0	0	0	0	1	0	0	0.002	0
.	19.01.15-22.09.32-1-281815	96	14	14	0	0	0	681	13	13	0	0	NA	NA	NA	40	37	172	511	167	118	451	112	12	22	0	0.07	0.043	0
.	19.01.15-22.09.39-1-281819	65	2	2	0	0	0	682	1	1	0	0	NA	NA	NA	23	36	173	510	166	119	448	115	0	3	3	0	0.006	0.018
.	19.01.15-22.09.40-1-281821	153	18	18	4	0	4	698	16	16	0	0	NA	NA	NA	61	61	175	523	176	117	462	119	23	37	19	0.131	0.071	0.108
.	19.01.15-22.09.53-1-281838	62	5	5	1	0	1	658	4	4	0	0	NA	NA	NA	26	15	167	494	167	114	436	108	0	15	8	0	0.03	0.048
.	19.01.15-22.10.01-1-281843	89	11	11	0	0	0	686	10	10	0	0	NA	NA	NA	23	34	168	511	168	117	453	116	3	30	1	0.018	0.059	0.006
.	19.01.15-22.10.01-1-281848	39	1	1	0	0	0	0	0	0	0	0	NA	NA	NA	13	10	164	494	165	0	0	0	0	0	6	0	0	0.036
.	19.01.15-22.10.01-1-281849	90	6	6	1	0	1	677	4	4	0	0	NA	NA	NA	39	31	169	506	169	117	447	113	9	9	6	0.053	0.018	0.036
.	19.01.15-22.10.04-1-281851	143	12	12	5	0	4	687	11	11	0	0	NA	NA	NA	41	42	174	508	173	119	446	122	13	26	0	0.075	0.051	0
.	19.01.15-22.10.05-1-281852	63	2	2	2	0	2	676	1	1	0	0	NA	NA	NA	26	32	173	504	168	118	443	115	0	3	8	0	0.006	0.048
.	19.01.15-22.10.05-1-281853	63	3	3	0	0	0	673	2	2	0	0	NA	NA	NA	16	19	165	502	165	114	447	112	3	0	0	0.018	0	0
.	19.01.15-22.10.20-1-281875	114	8	8	3	0	0	683	6	6	0	0	NA	NA	NA	37	37	173	511	166	119	452	112	14	18	3	0.081	0.035	0.018
.	19.01.15-22.10.21-1-281876	98	11	11	5	0	4	676	9	9	0	0	NA	NA	NA	27	29	168	505	169	115	446	115	4	44	3	0.024	0.087	0.018
.	19.01.15-22.10.22-1-281877	184	16	16	8	0	6	713	15	15	0	0	NA	NA	NA	67	74	180	526	181	126	462	125	39	35	4	0.217	0.067	0.022
.	19.01.15-22.10.25-1-281878	69	3	3	0	0	0	347	2	2	0	0	NA	NA	NA	14	26	167	506	166	69	217	61	0	5	0	0	0.01	0
.	19.01.15-22.10.26-1-281881	94	4	4	1	0	1	678	3	3	0	0	NA	NA	NA	34	31	172	503	169	118	442	118	6	2	3	0.035	0.004	0.018
.	19.01.15-22.10.29-1-281883	178	12	12	3	0	3	707	10	10	0	0	NA	NA	NA	58	61	180	521	173	127	459	121	17	19	8	0.094	0.036	0.046
.	19.01.15-22.10.32-1-281886	65	4	4	2	0	2	671	2	2	0	0	NA	NA	NA	24	27	170	506	164	114	446	111	1	8	0	0.006	0.016	0
.	19.01.15-22.10.34-1-281887	92	3	3	0	0	0	675	1	1	0	0	NA	NA	NA	30	27	167	508	165	116	448	111	0	1	1	0	0.002	0.006
.	19.01.15-22.10.42-1-281898	123	10	10	2	0	0	667	9	9	0	0	NA	NA	NA	36	27	166	507	167	113	442	112	5	20	5	0.03	0.039	0.03
.	19.01.15-22.10.46-1-281903	85	5	5	1	0	1	675	4	4	0	0	NA	NA	NA	29	28	168	504	169	116	443	116	0	18	0	0	0.036	0
.	19.01.15-22.10.50-1-281908	148	15	15	6	0	4	691	14	14	0	0	NA	NA	NA	44	46	174	515	170	118	458	115	21	46	23	0.121	0.089	0.135
.	19.01.15-22.10.55-1-281912	123	10	10	4	0	1	688	9	9	0	0	NA	NA	NA	44	42	172	514	169	118	453	117	9	23	4	0.052	0.045	0.024
.	19.01.15-22.11.00-1-281916	239	23	23	6	0	4	704	22	22	0	0	NA	NA	NA	64	61	180	520	174	125	458	121	44	42	10	0.244	0.081	0.057
.	19.01.15-22.11.02-1-281918	175	41	41	8	0	6	689	34	34	0	0	NA	NA	NA	58	56	175	518	176	119	450	120	21	70	10	0.12	0.135	0.057
.	19.01.15-22.11.04-1-281919	126	14	14	5	0	2	698	11	11	0	0	NA	NA	NA	40	44	173	516	168	122	460	116	28	35	5	0.162	0.068	0.03
.	19.01.15-22.11.15-1-281921	230	17	17	7	0	4	712	14	14	0	0	NA	NA	NA	51	61	179	527	168	126	469	117	34	42	1	0.19	0.08	0.006
.	19.01.15-22.11.16-1-281923	57	2	2	0	0	0	668	1	1	0	0	NA	NA	NA	24	24	166	505	166	114	444	110	4	0	0	0.024	0	0
.	19.01.15-22.11.20-1-281942	89	6	6	0	0	0	677	5	5	0	0	NA	NA	NA	37	37	168	512	170	114	446	117	5	12	4	0.03	0.023	0.024
.	19.01.15-22.11.22-1-281943	84	3	3	0	0	0	673	2	2	0	0	NA	NA	NA	30	29	170	504	168	113	447	113	0	14	2	0	0.028	0.012
.	19.01.15-22.11.31-1-281949	32	1	1	1	0	1	0	0	0	0	0	NA	NA	NA	9	4	164	489	164	0	0	0	0	3	0	0	0.006	0
.	19.01.15-22.11.36-1-281950	64	2	2	1	0	1	671	1	1	0	0	NA	NA	NA	31	32	172	503	170	117	441	113	0	4	0	0	0.008	0
.	19.01.15-22.11.38-1-281953	92	3	3	2	0	2	677	2	2	0	0	NA	NA	NA	23	28	168	507	166	115	449	113	0	6	0	0	0.012	0
.	19.01.15-22.11.39-1-281955	92	4	4	2	0	2	685	3	3	0	0	NA	NA	NA	31	35	169	511	168	117	454	114	11	5	0	0.065	0.01	0
.	19.01.15-22.11.45-1-281965	62	3	3	1	0	1	553	2	2	0	0	NA	NA	NA	9	15	165	498	165	93	371	89	5	3	3	0.03	0.006	0.018
.	19.01.15-22.11.46-1-281967	119	6	6	3	0	2	690	4	4	0	0	NA	NA	NA	45	47	172	515	173	118	455	117	20	1	2	0.116	0.002	0.012
.	19.01.15-22.11.48-1-281971	65	3	3	1	0	1	649	2	2	0	0	NA	NA	NA	19	12	169	493	163	113	427	109	4	4	2	0.024	0.008	0.012
.	19.01.15-22.11.52-1-281972	143	7	7	3	0	2	697	6	6	0	0	NA	NA	NA	53	47	170	519	171	116	464	117	8	16	5	0.047	0.031	0.029
.	19.01.15-22.11.56-1-281976	175	20	20	8	0	6	693	18	18	0	0	NA	NA	NA	45	51	170	525	169	116	461	116	6	30	11	0.035	0.057	0.065
.	19.01.15-22.11.58-1-281980	31	1	1	0	0	0	0	0	0	0	0	NA	NA	NA	9	12	167	494	164	0	0	0	0	0	0	0	0	0
.	19.01.15-22.12.01-1-281981	125	14	14	4	0	3	684	11	11	0	0	NA	NA	NA	38	32	166	509	170	115	453	116	13	11	13	0.078	0.022	0.076
.	19.01.15-22.12.02-1-281982	31	1	1	0	0	0	0	0	0	0	0	NA	NA	NA	7	13	166	495	165	0	0	0	0	0	0	0	0	0
.	19.01.15-22.12.04-1-281987	120	7	7	0	0	0	689	6	6	0	0	NA	NA	NA	29	36	168	513	168	116	456	117	8	10	9	0.048	0.019	0.054
.	19.01.15-22.12.05-1-281985	33	1	1	0	0	0	0	0	0	0	0	NA	NA	NA	9	8	163	494	164	0	0	0	0	0	0	0	0	0
.	19.01.15-22.12.06-1-281988	121	12	12	7	0	5	684	10	10	0	0	NA	NA	NA	24	31	170	504	170	113	450	121	25	11	3	0.147	0.022	0.018
.	19.01.15-22.12.09-1-281989	91	7	7	1	0	1	673	6	6	0	0	NA	NA	NA	32	21	165	505	164	114	448	111	10	18	9	0.061	0.036	0.055
.	19.01.15-22.12.16-1-281990	116	13	13	2	0	1	685	12	12	0	0	NA	NA	NA	36	38	170	510	171	115	449	121	14	30	3	0.082	0.059	0.018
.	19.01.15-22.12.20-1-282013	36	1	1	0	0	0	0	0	0	0	0	NA	NA	NA	14	5	163	492	163	0	0	0	0	0	0	0	0	0
.	19.01.15-22.12.23-1-282015	123	7	7	4	0	3	683	6	6	0	0	NA	NA	NA	44	43	167	516	173	114	451	118	4	13	3	0.024	0.025	0.017
.	19.01.15-22.12.26-1-282016	223	16	16	7	0	5	718	14	14	0	0	NA	NA	NA	72	71	176	529	179	121	472	125	20	44	8	0.114	0.083	0.045
.	19.01.15-22.12.28-1-282017	146	6	6	1	0	0	682	5	5	0	0	NA	NA	NA	43	37	169	511	170	116	449	117	6	6	3	0.036	0.012	0.018
.	19.01.15-22.12.31-1-282018	66	5	5	0	0	0	681	4	4	0	0	NA	NA	NA	14	25	173	498	167	120	445	116	4	11	0	0.023	0.022	0
.	19.01.15-22.12.33-1-282019	152	14	14	8	0	6	703	12	12	0	0	NA	NA	NA	51	58	177	521	173	125	460	118	12	25	10	0.068	0.048	0.058
.	19.01.15-22.12.33-1-282022	65	2	2	0	0	0	648	1	1	0	0	NA	NA	NA	10	20	167	502	164	113	426	109	0	2	0	0	0.004	0
.	19.01.15-22.12.33-1-282023	35	1	1	0	0	0	0	0	0	0	0	NA	NA	NA	7	14	165	496	166	0	0	0	0	0	0	0	0	0
.	19.01.15-22.12.36-1-282025	150	7	7	1	0	1	697	5	5	0	0	NA	NA	NA	45	52	175	516	174	122	455	120	4	20	2	0.023	0.039	0.011
.	19.01.15-22.12.46-1-282040	148	9	9	3	0	1	693	7	7	0	0	NA	NA	NA	50	47	175	517	168	120	458	115	15	11	4	0.086	0.021	0.024
.	19.01.15-22.12.48-1-282044	64	2	2	0	0	0	666	1	1	0	0	NA	NA	NA	23	17	169	496	165	114	439	113	5	4	0	0.03	0.008	0
.	19.01.15-22.12.48-1-282045	64	3	3	1	0	1	670	2	2	0	0	NA	NA	NA	19	24	167	500	170	115	439	116	0	10	0	0	0.02	0
.	19.01.15-22.12.54-1-282049	235	28	28	2	0	2	713	24	24	0	0	NA	NA	NA	79	68	174	525	182	123	460	130	34	71	18	0.195	0.135	0.099
.	19.01.15-22.12.57-1-282054	89	3	3	2	0	2	678	2	2	0	0	NA	NA	NA	23	28	164	510	167	113	452	113	0	3	4	0	0.006	0.024
.	19.01.15-22.13.00-1-282056	93	4	4	0	0	0	672	3	3	0	0	NA	NA	NA	31	33	172	503	171	116	438	118	0	4	2	0	0.008	0.012
.	19.01.15-22.13.03-1-282057	86	6	6	1	0	1	666	5	5	0	0	NA	NA	NA	36	23	167	503	166	115	443	108	0	19	3	0	0.038	0.018
.	19.01.15-22.13.04-1-282059	124	7	7	0	0	0	681	6	6	0	0	NA	NA	NA	23	28	167	506	168	117	448	116	8	13	2	0.048	0.026	0.012
.	19.01.15-22.13.07-1-282061	83	9	9	1	0	0	669	7	7	0	0	NA	NA	NA	23	20	167	503	163	113	445	111	4	15	5	0.024	0.03	0.031
.	19.01.15-22.13.11-1-282062	95	9	9	2	0	1	678	6	6	0	0	NA	NA	NA	35	40	170	516	167	117	451	110	9	6	12	0.053	0.012	0.072
.	19.01.15-22.13.15-1-282064	31	1	1	0	0	0	0	0	0	0	0	NA	NA	NA	10	9	165	493	164	0	0	0	0	1	0	0	0.002	0
.	19.01.15-22.13.17-1-282068	201	17	17	2	0	2	703	14	14	0	0	NA	NA	NA	61	55	175	522	171	123	465	115	0	47	23	0	0.09	0.135
.	19.01.15-22.13.23-1-282091	155	6	6	1	0	1	699	5	5	0	0	NA	NA	NA	36	48	170	521	170	118	464	117	3	11	1	0.018	0.021	0.006
.	19.01.15-22.13.23-1-282092	197	26	26	8	0	6	706	24	24	0	0	NA	NA	NA	53	55	179	514	175	124	460	122	40	68	8	0.223	0.132	0.046
.	19.01.15-22.13.26-1-282094	60	2	2	1	0	1	670	1	1	0	0	NA	NA	NA	25	25	171	502	165	118	438	114	0	3	2	0	0.006	0.012
.	19.01.15-22.13.27-1-282095	147	7	7	2	0	2	682	5	5	0	0	NA	NA	NA	42	41	171	512	171	117	449	116	4	11	4	0.023	0.021	0.023
.	19.01.15-22.13.38-1-282105	94	9	9	4	0	4	673	6	6	0	0	NA	NA	NA	36	27	164	508	168	111	451	111	19	15	0	0.116	0.03	0
.	19.01.15-22.13.43-1-282111	37	1	1	0	0	0	0	0	0	0	0	NA	NA	NA	12	13	169	494	163	0	0	0	0	2	0	0	0.004	0
.	19.01.15-22.13.47-1-282117	93	7	7	1	0	1	678	6	6	0	0	NA	NA	NA	29	31	169	508	167	112	452	114	6	14	3	0.036	0.028	0.018
.	19.01.15-22.13.48-1-282118	94	4	4	0	0	0	672	3	3	0	0	NA	NA	NA	37	29	167	504	171	111	440	121	8	3	0	0.048	0.006	0
.	19.01.15-22.13.48-1-282120	33	1	1	0	0	0	0	0	0	0	0	NA	NA	NA	12	8	166	491	164	0	0	0	3	0	0	0.018	0	0
.	19.01.15-22.13.51-1-282124	148	8	8	4	0	1	682	7	7	0	0	NA	NA	NA	45	40	169	508	176	115	445	122	2	16	4	0.012	0.031	0.023
.	19.01.15-22.13.54-1-282125	85	5	5	1	0	1	671	4	4	0	0	NA	NA	NA	23	23	168	501	167	113	443	115	0	9	4	0	0.018	0.024
.	19.01.15-22.14.03-1-282130	61	2	2	1	0	1	660	1	1	0	0	NA	NA	NA	31	19	166	502	164	114	438	108	2	0	1	0.012	0	0.006
.	19.01.15-22.14.07-1-282132	138	10	10	0	0	0	689	8	8	0	0	NA	NA	NA	41	44	174	511	172	119	451	119	13	16	1	0.075	0.031	0.006
.	19.01.15-22.14.07-1-282133	86	4	4	0	0	0	669	2	2	0	0	NA	NA	NA	29	23	166	502	168	113	441	115	0	3	2	0	0.006	0.012
.	19.01.15-22.14.07-1-282134	124	13	13	3	0	3	689	12	12	0	0	NA	NA	NA	46	38	169	513	169	118	455	116	0	47	1	0	0.092	0.006
.	19.01.15-22.14.08-1-282136	33	1	1	0	0	0	0	0	0	0	0	NA	NA	NA	4	8	163	495	163	0	0	0	0	0	1	0	0	0.006
.	19.01.15-22.14.11-1-282138	297	31	31	9	0	8	735	28	28	0	0	NA	NA	NA	84	94	187	544	176	132	480	123	33	71	19	0.176	0.131	0.108
.	19.01.15-22.14.13-1-282139	92	7	7	2	0	1	684	5	5	0	0	NA	NA	NA	30	36	170	512	167	116	452	116	5	16	9	0.029	0.031	0.054
.	19.01.15-22.14.16-1-282140	32	1	1	0	0	0	0	0	0	0	0	NA	NA	NA	16	4	164	491	162	0	0	0	0	0	0	0	0	0
.	19.01.15-22.14.18-1-282144	170	11	11	5	0	5	715	10	10	0	0	NA	NA	NA	62	74	173	533	181	119	472	124	13	14	3	0.075	0.026	0.017
.	19.01.15-22.14.20-1-282161	61	3	3	0	0	0	0	2	2	0	0	NA	NA	NA	19	17	170	497	163	0	0	0	0	7	0	0	0.014	0
.	19.01.15-22.14.23-1-282163	324	19	19	6	0	5	748	17	17	0	0	NA	NA	NA	90	97	186	547	177	134	489	125	33	28	20	0.177	0.051	0.113
.	19.01.15-22.14.24-1-282164	64	3	3	0	0	0	670	2	2	0	0	NA	NA	NA	34	23	169	503	164	116	442	112	4	8	0	0.024	0.016	0
.	19.01.15-22.14.28-1-282165	122	11	11	5	0	4	688	9	9	0	0	NA	NA	NA	49	46	166	521	172	111	461	116	11	23	11	0.066	0.044	0.064
.	19.01.15-22.14.34-1-282168	58	2	2	0	0	0	49	1	1	0	0	NA	NA	NA	11	12	165	494	166	10	27	12	2	0	0	0.012	0	0
.	19.01.15-22.14.44-1-282181	61	3	3	1	0	1	667	1	1	0	0	NA	NA	NA	23	20	165	501	167	110	443	114	0	5	6	0	0.01	0.036
.	19.01.15-22.14.51-1-282191	60	2	2	1	0	1	666	1	1	0	0	NA	NA	NA	23	19	167	500	165	112	441	113	2	1	0	0.012	0.002	0
.	19.01.15-22.14.53-1-282192	91	5	5	0	0	0	660	3	3	0	0	NA	NA	NA	27	17	165	500	165	113	436	111	6	2	5	0.036	0.004	0.03
.	19.01.15-22.15.00-1-282198	179	6	6	3	0	2	695	5	5	0	0	NA	NA	NA	70	47	177	510	173	123	453	119	3	15	9	0.017	0.029	0.052
.	19.01.15-22.15.01-1-282199	173	16	16	3	0	2	693	15	15	0	0	NA	NA	NA	36	42	167	516	172	112	460	121	8	24	7	0.048	0.047	0.041
.	19.01.15-22.15.03-1-282201	93	8	8	2	0	1	688	7	7	0	0	NA	NA	NA	25	42	174	510	171	122	448	118	5	14	6	0.029	0.027	0.035
.	19.01.15-22.15.11-1-282203	208	25	25	10	0	7	714	22	22	0	0	NA	NA	NA	75	74	174	531	182	121	468	125	48	24	24	0.276	0.045	0.132
.	19.01.15-22.15.14-1-282204	123	23	23	14	0	9	695	19	19	0	0	NA	NA	NA	36	45	173	519	166	120	460	115	58	30	13	0.335	0.058	0.078
.	19.01.15-22.15.15-1-282205	122	17	17	6	0	4	688	15	15	0	0	NA	NA	NA	36	39	168	513	171	116	456	116	11	52	4	0.065	0.101	0.023
.	19.01.15-22.15.19-1-282209	176	13	13	5	0	4	697	11	11	0	0	NA	NA	NA	52	56	172	526	171	118	460	119	28	27	13	0.163	0.051	0.076
.	19.01.15-22.15.22-1-282225	89	5	5	0	0	0	663	3	3	0	0	NA	NA	NA	51	29	171	505	166	113	440	110	3	11	4	0.018	0.022	0.024
.	19.01.15-22.15.24-1-282227	150	32	32	13	0	8	692	28	28	0	0	NA	NA	NA	52	55	177	519	172	120	453	119	42	70	16	0.237	0.135	0.093
.	19.01.15-22.15.33-1-282230	91	5	5	0	0	0	678	4	4	0	0	NA	NA	NA	26	30	169	506	168	115	450	113	11	5	0	0.065	0.01	0
.	19.01.15-22.15.46-1-282245	62	4	4	2	0	0	673	3	3	0	0	NA	NA	NA	25	25	169	504	165	114	444	115	15	8	0	0.089	0.016	0
.	19.01.15-22.15.59-1-282254	32	1	1	0	0	0	0	0	0	0	0	NA	NA	NA	5	7	165	493	162	0	0	0	0	2	0	0	0.004	0
.	19.01.15-22.16.00-1-282255	69	2	2	1	0	1	649	0	0	0	0	NA	NA	NA	20	13	165	495	166	112	428	109	0	0	2	0	0	0.012
.	19.01.15-22.16.03-1-282257	63	2	2	0	0	0	664	1	1	0	0	NA	NA	NA	25	19	166	501	165	113	441	110	3	3	0	0.018	0.006	0
.	19.01.15-22.16.04-1-282258	94	6	6	1	0	1	681	5	5	0	0	NA	NA	NA	23	31	169	509	166	117	452	112	0	5	7	0	0.01	0.042
.	19.01.15-22.16.06-1-282259	117	4	4	1	0	1	686	3	3	0	0	NA	NA	NA	44	46	174	514	171	119	452	115	0	15	1	0	0.029	0.006
.	19.01.15-22.16.08-1-282260	86	3	3	2	0	2	672	2	2	0	0	NA	NA	NA	22	21	169	498	167	115	442	115	0	6	0	0	0.012	0
.	19.01.15-22.16.13-1-282261	139	10	10	1	0	0	694	8	8	0	0	NA	NA	NA	44	44	173	519	165	122	456	116	8	20	0	0.046	0.039	0
.	19.01.15-22.16.15-1-282262	34	1	1	1	0	1	0	0	0	0	0	NA	NA	NA	11	9	165	491	166	0	0	0	0	5	0	0	0.01	0
.	19.01.15-22.16.18-1-282269	119	15	15	4	0	2	684	13	13	0	0	NA	NA	NA	32	34	171	505	171	118	448	118	17	45	7	0.099	0.089	0.041
.	19.01.15-22.16.19-1-282289	65	4	4	1	0	1	680	3	3	0	0	NA	NA	NA	27	34	171	507	169	116	449	115	3	10	0	0.018	0.02	0
.	19.01.15-22.16.20-1-282290	120	16	16	1	0	1	696	14	14	0	0	NA	NA	NA	44	51	173	521	170	119	460	117	18	28	4	0.104	0.054	0.024
.	19.01.15-22.16.20-1-282295	140	10	10	3	0	2	695	9	9	0	0	NA	NA	NA	58	49	172	520	170	117	459	119	10	23	7	0.058	0.044	0.041
.	19.01.15-22.16.25-1-282296	180	12	12	1	0	1	705	11	11	0	0	NA	NA	NA	52	58	176	519	176	123	459	123	10	31	9	0.057	0.06	0.051
.	19.01.15-22.16.31-1-282297	199	18	18	9	0	7	710	17	17	0	0	NA	NA	NA	58	62	172	527	176	120	467	123	53	23	19	0.308	0.044	0.108
.	19.01.15-22.16.32-1-282298	66	5	5	1	0	1	667	4	4	0	0	NA	NA	NA	21	23	169	503	164	115	441	111	0	16	1	0	0.032	0.006
.	19.01.15-22.16.38-1-282301	145	17	17	6	0	6	688	14	14	0	0	NA	NA	NA	27	41	171	514	169	116	459	113	16	17	26	0.094	0.033	0.154
.	19.01.15-22.16.48-1-282323	30	1	1	0	0	0	0	0	0	0	0	NA	NA	NA	9	7	163	494	163	0	0	0	0	5	0	0	0.01	0
.	19.01.15-22.16.51-1-282326	125	10	10	4	0	4	684	8	8	0	0	NA	NA	NA	43	41	170	510	174	115	448	121	7	20	6	0.041	0.039	0.034
.	19.01.15-22.16.53-1-282327	60	3	3	1	0	1	667	1	1	0	0	NA	NA	NA	22	20	168	499	166	116	439	112	1	4	8	0.006	0.008	0.048
.	19.01.15-22.16.55-1-282329	118	4	4	1	0	1	689	3	3	0	0	NA	NA	NA	50	41	164	516	174	112	456	121	0	6	2	0	0.012	0.011
.	19.01.15-22.16.57-1-282333	93	8	8	1	0	1	682	6	6	0	0	NA	NA	NA	23	34	170	508	169	119	450	113	7	6	1	0.041	0.012	0.006
.	19.01.15-22.16.59-1-282334	101	4	4	2	0	2	683	3	3	0	0	NA	NA	NA	37	37	171	510	169	117	449	117	9	13	0	0.053	0.025	0
.	19.01.15-22.17.10-1-282337	118	12	12	1	0	1	701	10	10	0	0	NA	NA	NA	41	54	178	516	173	122	459	120	17	16	0	0.096	0.031	0
.	19.01.15-22.17.12-1-282338	33	1	1	0	0	0	0	0	0	0	0	NA	NA	NA	15	7	164	494	162	0	0	0	0	0	4	0	0	0.025
.	19.01.15-22.17.13-1-282339	118	9	9	0	0	0	681	8	8	0	0	NA	NA	NA	43	39	166	514	172	115	447	119	0	21	8	0	0.041	0.047
.	19.01.15-22.17.14-1-282340	118	5	5	1	0	1	693	3	3	0	0	NA	NA	NA	37	41	170	516	168	115	462	116	7	9	0	0.041	0.017	0
.	19.01.15-22.17.15-1-282342	89	9	9	2	0	1	662	7	7	0	0	NA	NA	NA	30	15	166	495	167	114	434	114	7	19	12	0.042	0.038	0.072
.	19.01.15-22.17.16-1-282343	63	4	4	0	0	0	679	3	3	0	0	NA	NA	NA	34	34	170	506	171	114	446	119	0	8	0	0	0.016	0
.	19.01.15-22.17.16-1-282346	129	15	15	6	0	1	699	12	12	0	0	NA	NA	NA	34	56	169	527	173	115	469	115	35	24	9	0.207	0.046	0.052
.	19.01.15-22.17.19-1-282365	56	2	2	1	0	1	400	1	1	0	0	NA	NA	NA	17	20	164	503	166	70	260	70	0	0	5	0	0	0.03
.	19.01.15-22.17.27-1-282366	95	3	3	1	0	1	677	2	2	0	0	NA	NA	NA	30	29	167	506	169	113	450	114	0	11	0	0	0.022	0
.	19.01.15-22.17.39-1-282375	57	2	2	1	0	0	664	1	1	0	0	NA	NA	NA	31	16	164	500	165	110	443	111	1	4	0	0.006	0.008	0
.	19.01.15-22.17.42-1-282380	87	5	5	1	0	1	696	4	4	0	0	NA	NA	NA	27	46	170	521	168	115	466	115	6	10	3	0.035	0.019	0.018
.	19.01.15-22.17.48-1-282387	64	2	2	0	0	0	397	0	0	0	0	NA	NA	NA	24	13	165	493	168	64	257	76	3	3	0	0.018	0.006	0
.	19.01.15-22.17.50-1-282390	85	6	6	0	0	0	669	4	4	0	0	NA	NA	NA	23	22	168	500	167	114	442	113	0	16	3	0	0.032	0.018
.	19.01.15-22.17.54-1-282392	117	6	6	2	0	2	691	4	4	0	0	NA	NA	NA	36	40	172	507	174	121	447	123	11	15	0	0.064	0.03	0
.	19.01.15-22.17.55-1-282394	92	5	5	2	0	2	669	3	3	0	0	NA	NA	NA	40	25	171	500	167	113	446	110	12	4	3	0.07	0.008	0.018
.	19.01.15-22.17.55-1-282396	98	7	7	2	0	2	684	6	6	0	0	NA	NA	NA	30	36	166	514	169	114	455	115	3	13	1	0.018	0.025	0.006
.	19.01.15-22.18.00-1-282400	31	1	1	0	0	0	0	0	0	0	0	NA	NA	NA	10	5	164	492	162	0	0	0	0	0	0	0	0	0
.	19.01.15-22.18.01-1-282401	141	26	26	4	0	3	683	23	23	0	0	NA	NA	NA	56	36	168	508	173	112	451	120	46	51	15	0.274	0.1	0.087
.	19.01.15-22.18.03-1-282402	153	9	9	2	0	2	689	6	6	0	0	NA	NA	NA	52	44	175	508	174	121	445	123	15	9	1	0.086	0.018	0.006
.	19.01.15-22.18.09-1-282404	179	18	18	8	0	4	701	17	17	0	0	NA	NA	NA	61	55	175	520	173	118	462	121	55	15	9	0.314	0.029	0.052
.	19.01.15-22.18.11-1-282405	63	2	2	1	0	1	667	1	1	0	0	NA	NA	NA	21	20	166	500	167	113	441	113	0	3	6	0	0.006	0.036
.	19.01.15-22.18.13-1-282406	151	9	9	4	0	3	690	7	7	0	0	NA	NA	NA	44	49	167	522	173	114	458	118	7	25	4	0.042	0.048	0.023
.	19.01.15-22.18.13-1-282407	93	6	6	2	0	1	680	5	5	0	0	NA	NA	NA	23	30	167	507	169	113	451	116	18	4	7	0.108	0.008	0.041
.	19.01.15-22.18.17-1-282409	33	1	1	0	0	0	0	0	0	0	0	NA	NA	NA	8	8	164	492	165	0	0	0	0	0	0	0	0	0
.	19.01.15-22.18.20-1-282430	152	19	19	7	0	5	688	18	18	0	0	NA	NA	NA	54	54	177	512	178	120	445	123	16	43	10	0.09	0.084	0.056
.	19.01.15-22.18.21-1-282431	156	12	12	4	0	3	684	9	9	0	0	NA	NA	NA	57	46	177	515	167	121	448	115	15	23	19	0.085	0.045	0.114
.	19.01.15-22.18.28-1-282434	58	2	2	0	0	0	200	1	1	0	0	NA	NA	NA	11	15	167	495	166	32	137	31	2	0	2	0.012	0	0.012
.	19.01.15-22.18.30-1-282435	95	3	3	1	0	1	679	0	0	0	0	NA	NA	NA	25	32	164	510	171	110	452	117	0	7	3	0	0.014	0.018
.	19.01.15-22.18.37-1-282436	98	14	14	4	0	1	677	11	11	0	0	NA	NA	NA	37	31	170	507	167	115	447	115	20	27	5	0.118	0.053	0.03
.	19.01.15-22.18.38-1-282438	189	18	18	4	0	2	702	17	17	0	0	NA	NA	NA	65	64	171	532	174	115	465	122	9	58	18	0.053	0.109	0.103
.	19.01.15-22.18.40-1-282443	122	20	20	7	0	4	679	18	18	0	0	NA	NA	NA	44	43	173	516	167	117	449	113	24	53	6	0.139	0.103	0.036
.	19.01.15-22.18.55-1-282461	96	3	3	0	0	0	683	1	1	0	0	NA	NA	NA	34	31	167	510	167	115	452	116	0	8	6	0	0.016	0.036
.	19.01.15-22.18.55-1-282463	146	9	9	3	0	1	683	5	5	0	0	NA	NA	NA	41	40	169	517	167	113	453	117	22	15	5	0.13	0.029	0.03
.	19.01.15-22.19.11-1-282466	32	1	1	0	0	0	0	0	0	0	0	NA	NA	NA	13	9	165	492	165	0	0	0	0	0	1	0	0	0.006
.	19.01.15-22.19.12-1-282468	61	2	2	1	0	1	250	1	1	0	0	NA	NA	NA	16	18	165	502	164	42	163	45	0	4	0	0	0.008	0
.	19.01.15-22.19.15-1-282469	119	4	4	4	0	2	688	3	3	0	0	NA	NA	NA	49	42	171	510	174	118	446	124	5	11	0	0.029	0.022	0
.	19.01.15-22.19.16-1-282470	60	3	3	1	0	1	673	2	2	0	0	NA	NA	NA	20	22	166	501	168	111	447	115	3	3	0	0.018	0.006	0
.	19.01.15-22.19.19-1-282490	95	4	4	1	0	0	671	3	3	0	0	NA	NA	NA	23	23	169	502	165	116	442	113	1	7	6	0.006	0.014	0.036
.	19.01.15-22.19.23-1-282493	66	3	3	1	0	1	667	1	1	0	0	NA	NA	NA	25	18	163	501	167	111	441	115	3	6	0	0.018	0.012	0
.	19.01.15-22.19.24-1-282494	64	2	2	0	0	0	499	0	0	0	0	NA	NA	NA	25	19	165	501	166	82	330	87	0	0	4	0	0	0.024
.	19.01.15-22.19.28-1-282495	176	8	8	0	0	0	705	7	7	0	0	NA	NA	NA	49	53	177	518	171	125	461	119	6	6	27	0.034	0.012	0.158
.	19.01.15-22.19.28-1-282496	120	17	17	2	0	2	675	14	14	0	0	NA	NA	NA	49	41	170	511	173	112	442	121	19	29	15	0.112	0.057	0.087
.	19.01.15-22.19.32-1-282499	65	3	3	1	0	1	675	1	1	0	0	NA	NA	NA	20	23	169	499	168	117	443	115	0	2	4	0	0.004	0.024
.	19.01.15-22.19.36-1-282506	61	2	2	0	0	0	672	1	1	0	0	NA	NA	NA	30	30	169	507	167	116	443	113	0	0	5	0	0	0.03
.	19.01.15-22.19.47-1-282517	63	2	2	1	0	0	672	1	1	0	0	NA	NA	NA	19	23	167	502	167	118	439	115	3	2	0	0.018	0.004	0
.	19.01.15-22.19.47-1-282518	176	33	33	11	0	6	697	31	31	0	0	NA	NA	NA	54	47	170	516	174	119	455	123	65	48	19	0.382	0.093	0.109
.	19.01.15-22.19.51-1-282521	94	8	8	2	0	2	670	5	5	0	0	NA	NA	NA	34	27	169	505	166	115	442	113	12	13	3	0.071	0.026	0.018
.	19.01.15-22.19.55-1-282523	149	33	33	9	0	4	683	32	32	0	0	NA	NA	NA	46	41	173	515	166	118	455	110	39	52	37	0.225	0.101	0.223
.	19.01.15-22.20.08-1-282534	64	3	3	1	0	1	672	2	2	0	0	NA	NA	NA	24	23	165	501	170	111	442	119	9	1	2	0.055	0.002	0.012
.	19.01.15-22.20.09-1-282535	212	28	28	8	0	6	700	25	25	0	0	NA	NA	NA	70	56	173	525	171	118	463	119	19	73	19	0.11	0.139	0.111
.	19.01.15-22.20.22-1-282556	85	3	3	1	0	1	687	2	2	0	0	NA	NA	NA	19	31	169	507	168	118	452	117	2	3	3	0.012	0.006	0.018
.	19.01.15-22.20.23-1-282557	90	3	3	1	0	1	665	2	2	0	0	NA	NA	NA	26	24	164	504	169	108	441	116	1	1	2	0.006	0.002	0.012
.	19.01.15-22.20.26-1-282559	65	2	2	2	0	2	664	0	0	0	0	NA	NA	NA	24	20	169	498	166	113	438	113	0	3	0	0	0.006	0
.	19.01.15-22.20.26-1-282560	95	10	10	4	0	3	683	9	9	0	0	NA	NA	NA	39	41	172	508	174	117	446	120	3	23	5	0.017	0.045	0.029
.	19.01.15-22.20.31-1-282562	36	1	1	0	0	0	0	0	0	0	0	NA	NA	NA	11	12	164	497	164	0	0	0	0	0	4	0	0	0.024
.	19.01.15-22.20.37-1-282564	93	10	10	3	0	2	674	9	9	0	0	NA	NA	NA	34	23	165	505	166	113	448	113	0	26	1	0	0.051	0.006
.	19.01.15-22.20.42-1-282569	96	6	6	2	0	2	670	5	5	0	0	NA	NA	NA	27	24	168	502	167	114	440	116	9	8	1	0.054	0.016	0.006
.	19.01.15-22.20.45-1-282579	172	31	31	6	0	5	687	29	29	0	0	NA	NA	NA	62	50	170	518	175	115	452	120	64	48	18	0.376	0.093	0.103
.	19.01.15-22.20.47-1-282584	61	5	5	2	0	2	674	4	4	0	0	NA	NA	NA	35	27	170	500	170	118	443	113	3	18	1	0.018	0.036	0.006
.	19.01.15-22.20.55-1-282593	184	34	34	11	0	7	715	30	30	0	0	NA	NA	NA	52	67	177	531	172	124	469	122	51	52	29	0.288	0.098	0.169
.	19.01.15-22.21.03-1-282600	84	4	4	2	0	1	673	3	3	0	0	NA	NA	NA	32	23	168	499	169	114	442	117	9	5	0	0.054	0.01	0
.	19.01.15-22.21.04-1-282601	83	4	4	3	0	2	670	3	3	0	0	NA	NA	NA	32	31	168	509	167	112	443	115	0	15	0	0	0.029	0
.	19.01.15-22.21.06-1-282603	247	19	19	4	0	2	731	15	15	0	0	NA	NA	NA	86	84	180	528	189	129	466	136	40	31	2	0.222	0.059	0.011
.	19.01.15-22.21.08-1-282604	115	10	10	2	0	2	695	8	8	0	0	NA	NA	NA	26	42	172	513	170	119	459	117	8	16	3	0.047	0.031	0.018
.	19.01.15-22.21.08-1-282605	64	4	4	0	0	0	667	3	3	0	0	NA	NA	NA	28	23	170	502	164	115	442	110	1	6	0	0.006	0.012	0
.	19.01.15-22.21.10-1-282606	59	2	2	1	0	1	50	1	1	0	0	NA	NA	NA	15	21	168	499	167	9	31	10	0	5	0	0	0.01	0
.	19.01.15-22.21.17-1-282607	90	4	4	1	0	1	681	3	3	0	0	NA	NA	NA	33	39	170	513	169	114	451	116	0	7	0	0	0.014	0
.	19.01.15-22.21.25-1-282628	157	12	12	4	0	3	696	10	10	0	0	NA	NA	NA	43	47	175	517	168	124	458	114	7	29	2	0.04	0.056	0.012
.	19.01.15-22.21.30-1-282632	84	5	5	0	0	0	684	3	3	0	0	NA	NA	NA	25	38	167	515	169	114	451	119	0	12	4	0	0.023	0.024
.	19.01.15-22.21.31-1-282631	113	17	17	3	0	1	679	15	15	0	0	NA	NA	NA	33	41	173	508	173	120	444	115	4	30	8	0.023	0.059	0.046
.	19.01.15-22.21.34-1-282634	67	4	4	3	0	3	678	3	3	0	0	NA	NA	NA	27	31	169	509	166	117	448	113	0	24	0	0	0.047	0
.	19.01.15-22.21.40-1-282643	121	12	12	4	0	4	683	11	11	0	0	NA	NA	NA	46	37	168	513	169	112	455	116	14	21	20	0.083	0.041	0.118
.	19.01.15-22.21.49-1-282655	121	11	11	2	0	2	686	8	8	0	0	NA	NA	NA	32	35	171	508	169	118	451	117	6	9	12	0.035	0.018	0.071
.	19.01.15-22.21.49-1-282656	64	2	2	0	0	0	349	1	1	0	0	NA	NA	NA	23	19	165	500	167	59	228	62	1	1	0	0.006	0.002	0
.	19.01.15-22.21.51-1-282658	122	10	10	4	0	4	686	9	9	0	0	NA	NA	NA	43	40	170	513	170	118	453	115	6	26	7	0.035	0.051	0.041
.	19.01.15-22.21.57-1-282663	30	1	1	0	0	0	0	0	0	0	0	NA	NA	NA	13	14	168	494	165	0	0	0	0	0	0	0	0	0
.	19.01.15-22.21.57-1-282664	91	5	5	1	0	1	678	4	4	0	0	NA	NA	NA	32	29	174	499	169	121	444	113	0	20	0	0	0.04	0
.	19.01.15-22.21.58-1-282666	62	2	2	0	0	0	352	1	1	0	0	NA	NA	NA	17	16	166	498	165	56	241	55	0	1	3	0	0.002	0.018
.	19.01.15-22.21.59-1-282667	85	3	3	3	0	1	668	2	2	0	0	NA	NA	NA	29	24	169	497	171	115	435	118	0	8	0	0	0.016	0
.	19.01.15-22.22.01-1-282669	153	14	14	2	0	1	701	10	10	0	0	NA	NA	NA	65	51	170	517	177	120	459	122	21	36	6	0.124	0.07	0.034
.	19.01.15-22.22.12-1-282675	32	1	1	0	0	0	0	0	0	0	0	NA	NA	NA	9	8	166	493	162	0	0	0	0	2	0	0	0.004	0
.	19.01.15-22.22.14-1-282677	98	12	12	3	0	2	674	10	10	0	0	NA	NA	NA	27	25	166	503	169	110	446	118	13	19	2	0.078	0.038	0.012
.	19.01.15-22.22.15-1-282678	34	1	1	0	0	0	0	0	0	0	0	NA	NA	NA	11	13	167	495	164	0	0	0	0	2	0	0	0.004	0
.	19.01.15-22.22.16-1-282679	61	2	2	1	0	1	668	1	1	0	0	NA	NA	NA	27	23	168	500	168	114	439	115	0	0	6	0	0	0.036
.	19.01.15-22.22.17-1-282681	65	2	2	1	0	1	677	1	1	0	0	NA	NA	NA	27	31	166	512	166	111	455	111	0	0	5	0	0	0.03
.	19.01.15-22.22.18-1-282686	121	6	6	2	0	2	694	5	5	0	0	NA	NA	NA	33	39	169	515	168	117	462	115	10	10	0	0.059	0.019	0
.	19.01.15-22.22.20-1-282705	146	24	24	8	0	7	693	20	20	0	0	NA	NA	NA	43	53	172	519	175	117	458	118	27	38	6	0.157	0.073	0.034
.	19.01.15-22.22.20-1-282706	159	29	29	12	0	8	671	27	27	0	0	NA	NA	NA	51	26	166	506	167	113	445	113	30	84	11	0.181	0.166	0.066
.	19.01.15-22.22.24-1-282707	143	13	13	3	0	3	695	11	11	0	0	NA	NA	NA	41	54	171	518	178	117	455	123	5	20	25	0.029	0.039	0.14
.	19.01.15-22.22.34-1-282709	119	12	12	3	0	3	681	10	10	0	0	NA	NA	NA	43	39	171	514	167	115	451	115	5	29	6	0.029	0.056	0.036
.	19.01.15-22.22.37-1-282710	89	4	4	0	0	0	681	3	3	0	0	NA	NA	NA	30	32	167	507	171	113	449	119	3	8	4	0.018	0.016	0.023
.	19.01.15-22.22.38-1-282712	120	15	15	5	0	5	674	14	14	0	0	NA	NA	NA	40	31	169	508	167	115	445	114	4	31	1	0.024	0.061	0.006
.	19.01.15-22.22.40-1-282714	34	1	1	0	0	0	0	0	0	0	0	NA	NA	NA	12	15	168	495	165	0	0	0	0	1	0	0	0.002	0
.	19.01.15-22.22.40-1-282717	66	5	5	2	0	2	662	4	4	0	0	NA	NA	NA	42	28	169	508	164	109	445	108	4	7	0	0.024	0.014	0
.	19.01.15-22.22.43-1-282720	122	8	8	4	0	3	671	7	7	0	0	NA	NA	NA	31	27	169	506	165	117	446	108	9	4	1	0.053	0.008	0.006
.	19.01.15-22.22.55-1-282735	155	12	12	4	0	1	687	8	8	0	0	NA	NA	NA	55	51	175	516	173	120	448	119	13	23	4	0.074	0.045	0.023
.	19.01.15-22.22.58-1-282741	114	7	7	4	0	0	692	6	6	0	0	NA	NA	NA	33	41	172	512	170	121	453	118	5	17	9	0.029	0.033	0.053
.	19.01.15-22.23.03-1-282743	100	6	6	1	0	1	693	5	5	0	0	NA	NA	NA	23	40	172	510	171	119	456	118	10	20	2	0.058	0.039	0.012
.	19.01.15-22.23.04-1-282744	81	7	7	1	0	1	680	6	6	0	0	NA	NA	NA	25	38	177	501	173	120	443	117	5	3	7	0.028	0.006	0.04
.	19.01.15-22.23.05-1-282745	85	11	11	3	0	2	679	9	9	0	0	NA	NA	NA	23	33	171	507	168	115	450	114	10	27	0	0.058	0.053	0
.	19.01.15-22.23.08-1-282748	95	6	6	1	0	1	668	5	5	0	0	NA	NA	NA	32	27	169	506	165	115	444	109	3	4	6	0.018	0.008	0.036
.	19.01.15-22.23.11-1-282749	94	8	8	0	0	0	674	7	7	0	0	NA	NA	NA	32	23	169	501	166	115	444	115	4	11	6	0.024	0.022	0.036
.	19.01.15-22.23.13-1-282750	154	12	12	4	0	3	699	10	10	0	0	NA	NA	NA	52	50	171	517	175	122	458	119	10	22	6	0.058	0.043	0.034
.	19.01.15-22.23.24-1-282771	312	63	63	29	0	20	719	53	53	0	0	NA	NA	NA	83	76	180	535	174	124	475	120	93	112	35	0.517	0.209	0.201
.	19.01.15-22.23.25-1-282772	31	1	1	1	0	1	0	0	0	0	0	NA	NA	NA	13	10	166	491	166	0	0	0	0	6	0	0	0.012	0
.	19.01.15-22.23.28-1-282775	144	6	6	1	0	1	696	5	5	0	0	NA	NA	NA	43	43	171	515	170	120	460	116	4	13	10	0.023	0.025	0.059
.	19.01.15-22.23.31-1-282776	88	7	7	1	0	1	681	6	6	0	0	NA	NA	NA	38	37	174	510	166	120	449	112	7	20	6	0.04	0.039	0.036
.	19.01.15-22.23.31-1-282779	62	2	2	2	0	1	670	1	1	0	0	NA	NA	NA	26	28	167	507	167	113	441	116	0	5	0	0	0.01	0
.	19.01.15-22.23.34-1-282781	59	2	2	0	0	0	658	1	1	0	0	NA	NA	NA	27	13	165	498	163	115	435	108	0	7	0	0	0.014	0
.	19.01.15-22.23.36-1-282782	32	1	1	0	0	0	0	0	0	0	0	NA	NA	NA	9	9	166	493	163	0	0	0	0	0	1	0	0	0.006
.	19.01.15-22.23.37-1-282783	91	7	7	2	0	1	679	5	5	0	0	NA	NA	NA	37	31	170	504	170	118	444	117	8	18	2	0.047	0.036	0.012
.	19.01.15-22.23.39-1-282791	65	3	3	1	0	1	680	2	2	0	0	NA	NA	NA	21	32	168	507	170	113	450	117	0	1	6	0	0.002	0.035
.	19.01.15-22.23.47-1-282802	88	6	6	0	0	0	679	4	4	0	0	NA	NA	NA	40	41	169	514	171	118	445	116	3	11	0	0.018	0.021	0
.	19.01.15-22.23.47-1-282803	35	1	1	0	0	0	0	0	0	0	0	NA	NA	NA	10	11	166	493	165	0	0	0	1	0	0	0.006	0	0
.	19.01.15-22.23.50-1-282806	36	1	1	1	0	1	0	0	0	0	0	NA	NA	NA	10	12	166	495	164	0	0	0	0	0	1	0	0	0.006
.	19.01.15-22.23.51-1-282807	184	8	8	4	0	4	711	7	7	0	0	NA	NA	NA	60	66	178	523	178	123	464	124	11	10	6	0.062	0.019	0.034
.	19.01.15-22.23.53-1-282808	243	33	33	9	0	5	708	28	28	0	0	NA	NA	NA	74	67	179	528	173	123	468	117	80	46	9	0.447	0.087	0.052
.	19.01.15-22.23.54-1-282810	89	4	4	1	0	1	676	3	3	0	0	NA	NA	NA	35	35	170	510	168	114	449	113	0	6	7	0	0.012	0.042
.	19.01.15-22.23.57-1-282815	119	27	27	8	0	5	680	23	23	0	0	NA	NA	NA	47	33	170	504	172	118	443	119	50	57	16	0.294	0.113	0.093
.	19.01.15-22.24.01-1-282817	85	3	3	1	0	1	669	2	2	0	0	NA	NA	NA	40	27	168	502	170	115	439	115	0	9	7	0	0.018	0.041
.	19.01.15-22.24.03-1-282819	95	12	12	4	0	3	691	9	9	0	0	NA	NA	NA	30	41	172	509	173	117	455	119	21	19	0	0.122	0.037	0
.	19.01.15-22.24.13-1-282822	115	13	13	4	0	4	681	11	11	0	0	NA	NA	NA	46	42	168	512	175	114	448	119	7	42	12	0.042	0.082	0.069
.	19.01.15-22.24.13-1-282823	95	6	6	3	0	3	665	4	4	0	0	NA	NA	NA	24	23	169	499	168	114	440	111	0	21	0	0	0.042	0
.	19.01.15-22.24.17-1-282824	35	1	1	0	0	0	0	0	0	0	0	NA	NA	NA	15	9	166	493	163	0	0	0	0	0	1	0	0	0.006
.	19.01.15-22.24.21-1-282844	33	1	1	1	0	1	0	0	0	0	0	NA	NA	NA	7	11	166	493	165	0	0	0	0	1	0	0	0.002	0
.	19.01.15-22.24.22-1-282845	91	7	7	6	0	2	688	6	6	0	0	NA	NA	NA	28	36	174	507	168	121	449	118	14	17	0	0.08	0.034	0
.	19.01.15-22.24.24-1-282848	34	1	1	0	0	0	0	0	0	0	0	NA	NA	NA	10	11	166	493	165	0	0	0	0	0	0	0	0	0
.	19.01.15-22.24.26-1-282849	113	5	5	3	0	2	694	4	4	0	0	NA	NA	NA	32	47	171	515	174	118	456	120	2	16	0	0.012	0.031	0
.	19.01.15-22.24.31-1-282850	60	5	5	2	0	1	676	4	4	0	0	NA	NA	NA	19	27	168	499	173	113	444	119	13	13	0	0.077	0.026	0
.	19.01.15-22.24.35-1-282853	62	3	3	1	0	1	666	2	2	0	0	NA	NA	NA	27	20	165	499	169	112	437	117	0	4	0	0	0.008	0
.	19.01.15-22.24.44-1-282863	119	13	13	3	0	3	679	11	11	0	0	NA	NA	NA	53	36	172	507	170	117	445	117	17	30	5	0.099	0.059	0.029
.	19.01.15-22.24.44-1-282864	113	5	5	1	0	1	676	4	4	0	0	NA	NA	NA	30	31	169	506	169	116	443	117	0	12	5	0	0.024	0.03
.	19.01.15-22.24.45-1-282867	148	29	29	7	0	7	684	21	21	0	0	NA	NA	NA	41	41	169	515	170	113	454	117	20	52	19	0.118	0.101	0.112
.	19.01.15-22.24.46-1-282869	112	8	8	2	0	2	693	7	7	0	0	NA	NA	NA	23	36	172	509	168	118	457	118	22	5	0	0.128	0.01	0
.	19.01.15-22.24.52-1-282880	150	8	8	4	0	2	683	6	6	0	0	NA	NA	NA	45	33	169	505	172	118	448	117	4	21	10	0.024	0.042	0.058
.	19.01.15-22.24.53-1-282883	30	1	1	0	0	0	0	0	0	0	0	NA	NA	NA	5	6	164	491	164	0	0	0	0	0	0	0	0	0
.	19.01.15-22.24.55-1-282885	152	21	21	4	0	3	690	19	19	0	0	NA	NA	NA	50	54	174	520	173	118	456	116	15	25	10	0.086	0.048	0.058
.	19.01.15-22.24.55-1-282886	126	6	6	4	0	3	688	4	4	0	0	NA	NA	NA	42	43	172	515	169	119	453	116	0	25	1	0	0.049	0.006
.	19.01.15-22.25.01-1-282891	185	17	17	9	0	6	699	16	16	0	0	NA	NA	NA	54	43	173	514	169	121	460	118	23	43	10	0.133	0.084	0.059
.	19.01.15-22.25.03-1-282893	60	2	2	0	0	0	100	1	1	0	0	NA	NA	NA	16	14	165	498	164	14	68	18	0	0	3	0	0	0.018
.	19.01.15-22.25.14-1-282896	61	2	2	1	0	1	677	1	1	0	0	NA	NA	NA	26	29	171	497	174	116	441	120	0	4	1	0	0.008	0.006
.	19.01.15-22.25.15-1-282897	64	2	2	0	0	0	676	1	1	0	0	NA	NA	NA	25	29	167	505	170	115	443	118	9	0	0	0.054	0	0
.	19.01.15-22.25.18-1-282899	113	5	5	0	0	0	687	4	4	0	0	NA	NA	NA	43	41	166	520	168	110	460	117	0	11	4	0	0.021	0.024
.	19.01.15-22.25.23-1-282918	175	22	22	4	0	3	697	20	20	0	0	NA	NA	NA	60	53	172	521	173	119	458	120	18	27	11	0.105	0.052	0.064
.	19.01.15-22.25.26-1-282921	157	24	24	8	0	4	691	22	22	0	0	NA	NA	NA	48	51	171	520	173	114	459	118	29	55	16	0.17	0.106	0.092
.	19.01.15-22.25.29-1-282922	175	16	16	6	0	3	718	14	14	0	0	NA	NA	NA	55	63	172	530	174	119	477	122	30	38	14	0.174	0.072	0.08
.	19.01.15-22.25.33-1-282923	122	16	16	5	0	4	688	15	15	0	0	NA	NA	NA	48	40	174	508	171	123	448	117	11	28	5	0.063	0.055	0.029
.	19.01.15-22.25.33-1-282924	118	11	11	2	0	1	674	10	10	0	0	NA	NA	NA	50	34	172	506	169	117	442	115	1	44	2	0.006	0.087	0.012
.	19.01.15-22.25.36-1-282925	59	2	2	1	0	1	667	1	1	0	0	NA	NA	NA	24	24	169	499	169	115	438	114	0	1	2	0	0.002	0.012
.	19.01.15-22.25.43-1-282936	119	8	8	2	0	2	674	7	7	0	0	NA	NA	NA	30	28	167	510	164	112	450	112	10	15	0	0.06	0.029	0
.	19.01.15-22.25.45-1-282939	209	38	38	8	0	7	687	32	32	0	0	NA	NA	NA	63	48	171	514	176	116	455	116	37	107	3	0.216	0.208	0.017
.	19.01.15-22.25.55-1-282950	61	2	2	1	0	1	669	1	1	0	0	NA	NA	NA	24	16	165	500	164	114	442	113	0	2	3	0	0.004	0.018
.	19.01.15-22.25.56-1-282953	152	6	6	2	0	2	707	5	5	0	0	NA	NA	NA	38	59	181	518	173	126	462	119	0	21	2	0	0.041	0.012
.	19.01.15-22.26.03-1-282956	66	3	3	0	0	0	666	2	2	0	0	NA	NA	NA	24	19	171	499	162	118	440	108	3	5	0	0.018	0.01	0
.	19.01.15-22.26.18-1-282966	59	2	2	0	0	0	50	1	1	0	0	NA	NA	NA	15	22	166	500	169	8	35	7	0	4	0	0	0.008	0
.	19.01.15-22.26.19-1-282967	60	2	2	1	0	1	501	1	1	0	0	NA	NA	NA	20	17	166	498	166	81	334	86	0	6	0	0	0.012	0
.	19.01.15-22.26.20-1-282983	89	6	6	2	0	2	671	5	5	0	0	NA	NA	NA	25	26	167	505	167	112	448	111	0	19	2	0	0.038	0.012
.	19.01.15-22.26.21-1-282988	176	13	13	3	0	2	695	11	11	0	0	NA	NA	NA	52	52	175	516	174	121	452	122	7	46	15	0.04	0.089	0.086
.	19.01.15-22.26.26-1-282990	67	8	8	4	0	3	671	5	5	0	0	NA	NA	NA	29	26	171	499	169	117	438	116	6	19	9	0.035	0.038	0.053
.	19.01.15-22.26.28-1-282991	85	7	7	2	0	2	671	5	5	0	0	NA	NA	NA	31	29	164	510	168	111	443	117	1	19	6	0.006	0.037	0.036
.	19.01.15-22.26.29-1-282993	141	6	6	3	0	3	683	4	4	0	0	NA	NA	NA	46	37	174	509	167	119	451	113	2	27	0	0.011	0.053	0
.	19.01.15-22.26.34-1-282994	95	6	6	0	0	0	675	3	3	0	0	NA	NA	NA	26	31	172	506	166	119	441	115	1	13	0	0.006	0.026	0
.	19.01.15-22.26.43-1-283003	155	6	6	0	0	0	681	5	5	0	0	NA	NA	NA	42	36	171	509	169	117	447	117	10	2	8	0.058	0.004	0.047
.	19.01.15-22.26.44-1-283005	120	13	13	6	0	4	673	9	9	0	0	NA	NA	NA	54	28	171	501	169	116	439	118	21	44	4	0.123	0.088	0.024
.	19.01.15-22.26.53-1-283018	94	3	3	1	0	1	683	2	2	0	0	NA	NA	NA	21	34	166	510	171	112	453	118	1	3	1	0.006	0.006	0.006
.	19.01.15-22.26.55-1-283021	88	6	6	1	0	0	672	5	5	0	0	NA	NA	NA	40	29	167	511	164	113	449	110	7	4	5	0.042	0.008	0.03
.	19.01.15-22.26.56-1-283023	87	5	5	3	0	2	679	4	4	0	0	NA	NA	NA	35	30	167	508	168	115	449	115	5	13	7	0.03	0.026	0.042
.	19.01.15-22.26.58-1-283025	181	31	31	11	0	5	698	30	30	0	0	NA	NA	NA	62	50	175	521	167	120	463	115	20	81	19	0.114	0.155	0.114
.	19.01.15-22.27.01-1-283026	94	5	5	3	0	3	671	2	2	0	0	NA	NA	NA	26	25	170	501	167	118	439	114	0	13	5	0	0.026	0.03
.	19.01.15-22.27.02-1-283028	115	10	10	4	0	3	674	8	8	0	0	NA	NA	NA	28	27	170	500	170	117	441	116	3	24	4	0.018	0.048	0.024
.	19.01.15-22.27.07-1-283031	34	1	1	0	0	0	0	0	0	0	0	NA	NA	NA	4	12	168	493	164	0	0	0	0	0	0	0	0	0
.	19.01.15-22.27.11-1-283033	61	2	2	0	0	0	675	1	1	0	0	NA	NA	NA	18	25	169	500	169	115	445	115	3	0	2	0.018	0	0.012
.	19.01.15-22.27.37-1-283053	118	12	12	4	0	3	681	10	10	0	0	NA	NA	NA	45	34	168	508	171	116	448	117	15	23	1	0.089	0.045	0.006
.	19.01.15-22.27.39-1-283058	85	5	5	1	0	1	682	4	4	0	0	NA	NA	NA	27	30	169	505	169	118	448	116	1	12	1	0.006	0.024	0.006
.	19.01.15-22.27.45-1-283068	63	3	3	1	0	1	301	2	2	0	0	NA	NA	NA	13	14	164	500	163	46	201	54	0	2	1	0	0.004	0.006
.	19.01.15-22.27.46-1-283071	31	1	1	0	0	0	0	0	0	0	0	NA	NA	NA	3	14	166	496	165	0	0	0	0	0	1	0	0	0.006
.	19.01.15-22.27.48-1-283072	148	13	13	4	0	3	684	12	12	0	0	NA	NA	NA	52	37	172	507	171	116	452	116	28	16	5	0.163	0.032	0.029
.	19.01.15-22.27.49-1-283076	179	25	25	4	0	3	716	22	22	0	0	NA	NA	NA	45	69	180	527	175	125	467	124	44	47	31	0.244	0.089	0.177
.	19.01.15-22.27.49-1-283077	87	6	6	1	0	0	670	4	4	0	0	NA	NA	NA	20	20	167	503	163	113	447	110	5	17	0	0.03	0.034	0
.	19.01.15-22.27.50-1-283078	64	2	2	0	0	0	449	1	1	0	0	NA	NA	NA	21	18	170	496	165	77	299	73	5	2	0	0.029	0.004	0
.	19.01.15-22.28.00-1-283085	64	3	3	2	0	2	678	2	2	0	0	NA	NA	NA	24	27	167	504	169	114	446	118	2	10	0	0.012	0.02	0
.	19.01.15-22.28.05-1-283087	89	5	5	1	0	0	670	4	4	0	0	NA	NA	NA	41	28	168	506	167	117	442	111	12	6	0	0.071	0.012	0
.	19.01.15-22.28.06-1-283089	83	7	7	3	0	3	686	6	6	0	0	NA	NA	NA	35	34	170	503	174	117	446	123	3	16	7	0.018	0.032	0.04
.	19.01.15-22.28.09-1-283092	33	1	1	0	0	0	0	0	0	0	0	NA	NA	NA	9	9	163	496	163	0	0	0	0	0	0	0	0	0
.	19.01.15-22.28.13-1-283093	121	13	13	5	0	4	685	11	11	0	0	NA	NA	NA	33	39	179	506	167	122	448	115	30	25	7	0.168	0.049	0.042
.	19.01.15-22.28.15-1-283094	121	9	9	3	0	2	674	7	7	0	0	NA	NA	NA	29	25	172	500	166	118	443	113	13	19	0	0.076	0.038	0
.	19.01.15-22.28.18-1-283097	122	16	16	2	0	2	686	14	14	0	0	NA	NA	NA	39	40	173	511	169	120	448	118	10	32	12	0.058	0.063	0.071
.	19.01.15-22.28.22-1-283117	150	6	6	2	0	2	702	5	5	0	0	NA	NA	NA	47	56	175	517	177	121	455	126	2	16	0	0.011	0.031	0
.	19.01.15-22.28.23-1-283118	89	6	6	0	0	0	677	5	5	0	0	NA	NA	NA	23	27	171	502	167	119	445	113	13	7	2	0.076	0.014	0.012
.	19.01.15-22.28.25-1-283119	99	28	28	5	0	5	684	25	25	0	0	NA	NA	NA	32	35	173	506	169	121	447	116	21	35	5	0.121	0.069	0.03
.	19.01.15-22.28.32-1-283121	63	4	4	1	0	1	673	2	2	0	0	NA	NA	NA	26	27	172	499	169	118	442	113	2	9	0	0.012	0.018	0
.	19.01.15-22.28.38-1-283123	35	1	1	0	0	0	0	0	0	0	0	NA	NA	NA	12	12	165	493	167	0	0	0	0	0	0	0	0	0
.	19.01.15-22.28.39-1-283126	122	12	12	2	0	2	699	11	11	0	0	NA	NA	NA	48	51	169	519	176	116	460	123	24	8	21	0.142	0.015	0.119
.	19.01.15-22.28.42-1-283129	61	2	2	0	0	0	680	1	1	0	0	NA	NA	NA	22	33	166	511	169	114	453	113	0	8	0	0	0.016	0
.	19.01.15-22.28.47-1-283135	66	4	4	1	0	1	667	3	3	0	0	NA	NA	NA	22	19	168	499	165	115	440	112	0	14	0	0	0.028	0
.	19.01.15-22.28.50-1-283143	95	6	6	1	0	1	673	4	4	0	0	NA	NA	NA	27	28	169	507	165	114	445	114	8	7	0	0.047	0.014	0
.	19.01.15-22.28.54-1-283144	89	9	9	3	0	2	683	8	8	0	0	NA	NA	NA	33	33	171	509	166	120	451	112	1	35	3	0.006	0.069	0.018
.	19.01.15-22.28.55-1-283147	64	2	2	0	0	0	675	1	1	0	0	NA	NA	NA	25	24	168	503	166	116	444	115	0	17	0	0	0.034	0
.	19.01.15-22.28.57-1-283150	33	1	1	0	0	0	0	0	0	0	0	NA	NA	NA	10	10	165	495	163	0	0	0	0	0	0	0	0	0
.	19.01.15-22.28.59-1-283151	128	22	22	9	0	6	686	19	19	0	0	NA	NA	NA	36	43	175	508	173	117	450	119	19	47	0	0.109	0.093	0
.	19.01.15-22.29.04-1-283152	34	1	1	0	0	0	0	0	0	0	0	NA	NA	NA	9	11	166	494	164	0	0	0	0	1	0	0	0.002	0
.	19.01.15-22.29.07-1-283153	123	8	8	3	0	3	693	7	7	0	0	NA	NA	NA	54	54	173	523	171	122	454	117	7	3	7	0.04	0.006	0.041
.	19.01.15-22.29.08-1-283154	86	3	3	0	0	0	677	2	2	0	0	NA	NA	NA	18	20	164	502	167	114	448	115	0	9	0	0	0.018	0
.	19.01.15-22.29.14-1-283156	91	8	8	3	0	1	669	7	7	0	0	NA	NA	NA	40	26	170	504	165	114	440	115	5	27	9	0.029	0.054	0.055
.	19.01.15-22.29.17-1-283157	97	4	4	3	0	2	681	3	3	0	0	NA	NA	NA	38	33	168	505	173	113	449	119	8	6	6	0.048	0.012	0.035
.	19.01.15-22.29.21-1-283176	115	7	7	1	0	1	691	5	5	0	0	NA	NA	NA	27	45	171	513	174	119	451	121	4	17	0	0.023	0.033	0
.	19.01.15-22.29.21-1-283177	112	5	5	0	0	0	671	4	4	0	0	NA	NA	NA	42	28	169	507	165	113	448	110	7	5	2	0.041	0.01	0.012
.	19.01.15-22.29.22-1-283178	150	16	16	11	0	8	685	14	14	0	0	NA	NA	NA	43	37	168	510	172	114	454	117	40	30	4	0.238	0.059	0.023
.	19.01.15-22.29.27-1-283179	91	3	3	0	0	0	672	2	2	0	0	NA	NA	NA	44	30	168	507	168	113	445	114	8	1	0	0.048	0.002	0
.	19.01.15-22.29.32-1-283180	148	13	13	2	0	2	699	11	11	0	0	NA	NA	NA	44	52	169	522	174	116	463	120	12	33	7	0.071	0.063	0.04
.	19.01.15-22.29.35-1-283182	173	13	13	2	0	1	690	12	12	0	0	NA	NA	NA	56	45	172	512	174	119	451	120	37	34	6	0.215	0.066	0.034
.	19.01.15-22.29.37-1-283183	92	3	3	4	0	2	687	1	1	0	0	NA	NA	NA	34	41	174	511	169	120	451	116	7	8	1	0.04	0.016	0.006
.	19.01.15-22.29.38-1-283185	33	1	1	0	0	0	0	0	0	0	0	NA	NA	NA	7	11	163	494	167	0	0	0	0	0	0	0	0	0
.	19.01.15-22.29.40-1-283188	32	1	1	0	0	0	0	0	0	0	0	NA	NA	NA	12	10	164	496	163	0	0	0	0	2	0	0	0.004	0
.	19.01.15-22.29.41-1-283190	116	10	10	4	0	4	687	8	8	0	0	NA	NA	NA	39	39	168	515	169	114	457	116	11	16	5	0.065	0.031	0.03
.	19.01.15-22.29.41-1-283195	120	15	15	4	0	3	693	10	10	0	0	NA	NA	NA	29	45	172	515	171	120	455	118	27	17	0	0.157	0.033	0
.	19.01.15-22.29.42-1-283197	61	2	2	0	0	0	656	1	1	0	0	NA	NA	NA	30	18	167	498	166	113	431	112	0	0	6	0	0	0.036
.	19.01.15-22.29.43-1-283199	87	5	5	5	0	2	680	3	3	0	0	NA	NA	NA	32	36	167	513	169	115	451	114	17	2	13	0.102	0.004	0.077
.	19.01.15-22.29.58-1-283210	126	20	20	8	0	4	695	18	18	0	0	NA	NA	NA	36	46	171	518	170	119	459	117	11	40	30	0.064	0.077	0.176
.	19.01.15-22.29.59-1-283211	89	7	7	0	0	0	660	5	5	0	0	NA	NA	NA	23	11	164	497	163	112	436	112	8	4	0	0.049	0.008	0
.	19.01.15-22.29.59-1-283212	63	2	2	1	0	1	673	1	1	0	0	NA	NA	NA	24	23	168	505	163	115	446	112	0	2	9	0	0.004	0.055
.	19.01.15-22.30.02-1-283217	123	12	12	1	0	1	677	10	10	0	0	NA	NA	NA	34	31	170	507	167	115	447	115	5	23	3	0.029	0.045	0.018
.	19.01.15-22.30.02-1-283218	152	9	9	2	0	2	685	6	6	0	0	NA	NA	NA	64	46	172	517	170	118	451	116	7	2	12	0.041	0.004	0.071
.	19.01.15-22.30.03-1-283219	84	4	4	1	0	1	670	3	3	0	0	NA	NA	NA	35	29	168	507	167	114	442	114	3	6	3	0.018	0.012	0.018
.	19.01.15-22.30.08-1-283220	60	4	4	1	0	1	669	3	3	0	0	NA	NA	NA	21	30	166	507	170	112	440	117	0	10	2	0	0.02	0.012
.	19.01.15-22.30.11-1-283221	156	12	12	2	0	2	692	10	10	0	0	NA	NA	NA	31	47	169	513	178	115	456	121	10	22	4	0.059	0.043	0.022
.	19.01.15-22.30.15-1-283222	59	2	2	0	0	0	249	0	0	0	0	NA	NA	NA	18	7	164	494	162	45	161	43	0	2	0	0	0.004	0
.	19.01.15-22.30.20-1-283241	119	7	7	1	0	1	682	6	6	0	0	NA	NA	NA	37	37	167	516	167	112	454	116	2	30	0	0.012	0.058	0
.	19.01.15-22.30.21-1-283242	62	3	3	0	0	0	667	2	2	0	0	NA	NA	NA	27	20	165	499	169	112	442	113	4	6	0	0.024	0.012	0
.	19.01.15-22.30.26-1-283257	58	2	2	1	0	1	670	1	1	0	0	NA	NA	NA	25	23	171	500	165	116	440	114	0	3	0	0	0.006	0
.	19.01.15-22.30.27-1-283267	93	5	5	3	0	1	688	4	4	0	0	NA	NA	NA	35	42	170	517	168	118	457	113	8	14	6	0.047	0.027	0.036
.	19.01.15-22.30.27-1-283268	66	5	5	0	0	0	673	4	4	0	0	NA	NA	NA	32	28	169	503	169	115	441	117	4	4	9	0.024	0.008	0.053
.	19.01.15-22.30.28-1-283269	62	2	2	0	0	0	668	1	1	0	0	NA	NA	NA	31	27	169	505	166	115	439	114	2	2	0	0.012	0.004	0
.	19.01.15-22.30.37-1-283270	90	3	3	2	0	2	671	2	2	0	0	NA	NA	NA	40	25	166	503	169	113	443	115	3	13	0	0.018	0.026	0
.	19.01.15-22.30.38-1-283271	90	4	4	1	0	0	673	2	2	0	0	NA	NA	NA	11	21	167	500	167	115	443	115	0	6	4	0	0.012	0.024
.	19.01.15-22.30.41-1-283276	124	5	5	1	0	0	689	4	4	0	0	NA	NA	NA	48	43	170	512	174	115	452	122	6	4	3	0.035	0.008	0.017
.	19.01.15-22.30.42-1-283277	64	4	4	2	0	2	670	3	3	0	0	NA	NA	NA	25	21	170	496	168	113	444	113	9	7	0	0.053	0.014	0
.	19.01.15-22.30.43-1-283279	64	2	2	0	0	0	447	1	1	0	0	NA	NA	NA	13	19	166	503	163	76	295	76	0	1	1	0	0.002	0.006
.	19.01.15-22.30.43-1-283281	62	3	3	0	0	0	667	2	2	0	0	NA	NA	NA	27	22	165	500	170	112	440	115	0	2	2	0	0.004	0.012
.	19.01.15-22.30.47-1-283286	145	13	13	3	0	3	677	12	12	0	0	NA	NA	NA	41	35	169	507	172	115	444	118	5	28	9	0.03	0.055	0.052
.	19.01.15-22.30.50-1-283295	34	1	1	0	0	0	0	0	0	0	0	NA	NA	NA	9	6	164	493	162	0	0	0	0	0	0	0	0	0
.	19.01.15-22.30.51-1-283296	150	17	17	6	0	5	698	14	14	0	0	NA	NA	NA	48	50	174	516	173	122	455	121	30	23	11	0.172	0.045	0.064
.	19.01.15-22.30.54-1-283298	92	10	10	2	0	1	670	9	9	0	0	NA	NA	NA	39	30	168	505	170	114	441	115	10	19	11	0.06	0.038	0.065
.	19.01.15-22.30.55-1-283300	122	6	6	2	0	2	681	5	5	0	0	NA	NA	NA	51	34	169	508	170	118	447	116	10	5	7	0.059	0.01	0.041
.	19.01.15-22.30.55-1-283301	57	2	2	0	0	0	50	1	1	0	0	NA	NA	NA	16	14	166	498	163	10	32	8	2	0	0	0.012	0	0
.	19.01.15-22.30.58-1-283304	143	9	9	3	0	2	682	8	8	0	0	NA	NA	NA	50	34	171	506	170	121	444	117	7	17	4	0.041	0.034	0.024
.	19.01.15-22.30.58-1-283305	124	8	8	5	0	4	685	6	6	0	0	NA	NA	NA	24	31	167	508	169	113	454	118	10	24	0	0.06	0.047	0
.	19.01.15-22.31.00-1-283306	89	5	5	5	0	2	674	4	4	0	0	NA	NA	NA	27	29	169	506	167	115	447	112	4	10	5	0.024	0.02	0.03
.	19.01.15-22.31.04-1-283327	33	1	1	0	0	0	0	0	0	0	0	NA	NA	NA	11	10	166	495	162	0	0	0	0	1	0	0	0.002	0
.	19.01.15-22.31.08-1-283328	67	4	4	2	0	1	667	3	3	0	0	NA	NA	NA	29	20	167	498	168	115	438	114	2	11	4	0.012	0.022	0.024
.	19.01.15-22.31.16-1-283349	123	13	13	1	0	1	678	12	12	0	0	NA	NA	NA	38	34	166	512	169	112	450	116	13	25	1	0.078	0.049	0.006
.	19.01.15-22.31.25-1-283368	127	20	20	8	0	7	685	18	18	0	0	NA	NA	NA	35	33	167	511	168	117	450	118	26	60	6	0.156	0.117	0.036
.	19.01.15-22.31.25-1-283369	31	1	1	0	0	0	0	0	0	0	0	NA	NA	NA	6	16	168	497	164	0	0	0	0	3	0	0	0.006	0
.	19.01.15-22.31.25-1-283370	125	14	14	6	0	5	682	12	12	0	0	NA	NA	NA	50	39	169	517	166	114	453	115	26	18	11	0.154	0.035	0.066
.	19.01.15-22.31.25-1-283371	120	10	10	3	0	3	689	9	9	0	0	NA	NA	NA	43	43	174	508	174	120	449	120	9	25	12	0.052	0.049	0.069
.	19.01.15-22.31.26-1-283372	33	1	1	0	0	0	0	0	0	0	0	NA	NA	NA	14	9	165	492	165	0	0	0	1	0	0	0.006	0	0
.	19.01.15-22.31.27-1-283373	65	7	7	2	0	2	667	6	6	0	0	NA	NA	NA	30	25	168	505	165	112	443	112	0	23	0	0	0.046	0
.	19.01.15-22.31.28-1-283374	57	2	2	1	0	1	664	1	1	0	0	NA	NA	NA	26	17	168	497	165	115	438	111	0	7	0	0	0.014	0
.	19.01.15-22.31.28-1-283375	91	5	5	0	0	0	677	4	4	0	0	NA	NA	NA	40	31	170	508	166	117	446	114	0	5	15	0	0.01	0.09
.	19.01.15-22.31.29-1-283376	149	23	23	8	0	4	686	22	22	0	0	NA	NA	NA	41	41	170	511	173	117	447	122	17	79	9	0.1	0.155	0.052
.	19.01.15-22.31.43-1-283484	83	6	6	1	0	1	677	5	5	0	0	NA	NA	NA	24	30	167	506	170	116	445	116	2	15	0	0.012	0.03	0
.	19.01.15-22.31.48-1-283491	123	22	22	10	0	9	676	20	20	0	0	NA	NA	NA	41	35	173	507	168	115	444	117	22	51	8	0.127	0.101	0.048
.	19.01.15-22.31.52-1-283494	115	15	15	5	0	4	695	12	12	0	0	NA	NA	NA	34	44	171	518	168	118	459	118	14	24	8	0.082	0.046	0.048
.	19.01.15-22.31.55-1-283496	94	13	13	6	0	3	679	11	11	0	0	NA	NA	NA	31	29	172	505	165	117	450	112	16	31	15	0.093	0.061	0.091
.	19.01.15-22.32.08-1-283504	146	8	8	2	0	0	695	7	7	0	0	NA	NA	NA	61	52	176	516	173	120	455	120	3	28	5	0.017	0.054	0.029
.	19.01.15-22.32.08-1-283505	65	5	5	2	0	2	662	2	2	0	0	NA	NA	NA	36	22	165	499	171	108	437	117	0	10	6	0	0.02	0.035
.	19.01.15-22.32.15-1-283509	91	6	6	0	0	0	671	5	5	0	0	NA	NA	NA	30	22	171	497	167	115	443	113	23	13	0	0.135	0.026	0
.	19.01.15-22.32.17-1-283515	60	3	3	0	0	0	677	2	2	0	0	NA	NA	NA	12	24	167	503	167	116	447	114	0	3	6	0	0.006	0.036
.	19.01.15-22.32.20-1-283535	119	9	9	1	0	1	683	7	7	0	0	NA	NA	NA	40	43	165	515	176	109	455	119	11	9	7	0.067	0.017	0.04
.	19.01.15-22.32.22-1-283537	118	5	5	3	0	2	685	4	4	0	0	NA	NA	NA	50	42	167	512	176	115	449	121	15	14	0	0.09	0.027	0
.	19.01.15-22.32.26-1-283539	143	15	15	5	0	3	690	13	13	0	0	NA	NA	NA	43	49	170	524	168	115	460	115	23	30	22	0.135	0.057	0.131
.	19.01.15-22.32.33-1-283543	240	52	52	19	0	14	723	49	49	0	0	NA	NA	NA	81	79	187	527	178	128	469	126	69	105	19	0.369	0.199	0.107
.	19.01.15-22.32.34-1-283545	63	3	3	0	0	0	664	2	2	0	0	NA	NA	NA	26	16	168	497	164	116	440	108	0	6	1	0	0.012	0.006
.	19.01.15-22.32.39-1-283551	97	5	5	1	0	1	678	3	3	0	0	NA	NA	NA	30	29	172	505	165	117	448	113	0	12	4	0	0.024	0.024
.	19.01.15-22.32.40-1-283553	149	8	8	2	0	2	706	6	6	0	0	NA	NA	NA	60	58	173	524	174	119	467	120	4	16	1	0.023	0.031	0.006
.	19.01.15-22.32.50-1-283565	238	13	13	3	0	2	714	11	11	0	0	NA	NA	NA	69	67	185	525	170	132	464	118	10	32	9	0.054	0.061	0.053
.	19.01.15-22.32.53-1-283571	64	2	2	1	0	1	251	1	1	0	0	NA	NA	NA	21	25	166	506	166	40	172	39	0	3	0	0	0.006	0
.	19.01.15-22.32.55-1-283574	61	3	3	1	0	1	667	2	2	0	0	NA	NA	NA	19	15	164	498	166	113	440	114	0	7	2	0	0.014	0.012
.	19.01.15-22.32.57-1-283579	65	3	3	2	0	2	665	2	2	0	0	NA	NA	NA	24	22	171	497	167	119	434	112	0	5	6	0	0.01	0.036
.	19.01.15-22.33.01-1-283580	91	4	4	3	0	3	673	3	3	0	0	NA	NA	NA	24	20	167	503	163	115	447	111	0	14	0	0	0.028	0
.	19.01.15-22.33.09-1-283582	35	1	1	0	0	0	0	0	0	0	0	NA	NA	NA	7	9	163	495	164	0	0	0	0	0	0	0	0	0
.	19.01.15-22.33.11-1-283583	31	1	1	0	0	0	0	0	0	0	0	NA	NA	NA	11	11	165	497	162	0	0	0	1	0	0	0.006	0	0
.	19.01.15-22.33.12-1-283585	33	1	1	0	0	0	0	0	0	0	0	NA	NA	NA	3	10	165	495	163	0	0	0	0	0	0	0	0	0
.	19.01.15-22.33.14-1-283587	34	1	1	0	0	0	0	0	0	0	0	NA	NA	NA	8	11	165	493	166	0	0	0	2	0	0	0.012	0	0
.	19.01.15-22.33.14-1-283589	65	4	4	2	0	1	670	2	2	0	0	NA	NA	NA	34	36	176	506	167	121	439	110	0	9	0	0	0.018	0
.	19.01.15-22.33.15-1-283590	31	1	1	0	0	0	0	0	0	0	0	NA	NA	NA	7	10	163	497	163	0	0	0	1	0	0	0.006	0	0
.	19.01.15-22.33.15-1-283591	89	8	8	3	0	2	675	6	6	0	0	NA	NA	NA	33	27	168	506	166	113	447	115	6	16	5	0.036	0.032	0.03
.	19.01.15-22.33.17-1-283594	60	2	2	0	0	0	689	1	1	0	0	NA	NA	NA	13	37	173	509	168	118	453	118	3	0	5	0.017	0	0.03
.	19.01.15-22.33.17-1-283595	148	14	14	5	0	4	705	12	12	0	0	NA	NA	NA	38	49	170	518	174	118	466	121	26	27	7	0.153	0.052	0.04
.	19.01.15-22.33.20-1-283616	31	1	1	1	0	1	0	0	0	0	0	NA	NA	NA	10	9	164	495	163	0	0	0	0	2	0	0	0.004	0
.	19.01.15-22.33.23-1-283618	111	6	6	1	0	0	680	4	4	0	0	NA	NA	NA	46	37	166	516	168	110	451	119	5	17	1	0.03	0.033	0.006
.	19.01.15-22.33.25-1-283619	33	1	1	0	0	0	0	0	0	0	0	NA	NA	NA	10	10	163	496	164	0	0	0	0	0	0	0	0	0
.	19.01.15-22.33.29-1-283620	178	24	24	9	0	6	708	22	22	0	0	NA	NA	NA	58	57	174	526	170	122	471	115	39	55	24	0.224	0.105	0.141
.	19.01.15-22.33.32-1-283623	62	2	2	1	0	1	667	1	1	0	0	NA	NA	NA	21	17	167	496	167	118	439	110	0	5	0	0	0.01	0
.	19.01.15-22.33.35-1-283624	95	10	10	3	0	2	672	8	8	0	0	NA	NA	NA	31	30	170	505	168	115	443	114	4	14	0	0.024	0.028	0
.	19.01.15-22.33.39-1-283630	151	16	16	3	0	2	700	14	14	0	0	NA	NA	NA	44	53	171	523	172	116	466	118	4	23	10	0.023	0.044	0.058
.	19.01.15-22.33.40-1-283632	231	18	18	8	0	4	706	16	16	0	0	NA	NA	NA	64	60	174	523	176	122	462	122	12	51	17	0.069	0.098	0.097
.	19.01.15-22.33.44-1-283643	33	1	1	1	0	1	0	0	0	0	0	NA	NA	NA	11	15	163	500	165	0	0	0	0	0	2	0	0	0.012
.	19.01.15-22.33.47-1-283650	143	5	5	2	0	2	694	3	3	0	0	NA	NA	NA	35	42	167	517	171	115	461	118	9	7	11	0.054	0.014	0.064
.	19.01.15-22.33.48-1-283652	93	9	9	5	0	4	670	8	8	0	0	NA	NA	NA	42	32	170	506	169	116	438	116	10	21	4	0.059	0.042	0.024
.	19.01.15-22.33.48-1-283653	89	3	3	0	0	0	675	2	2	0	0	NA	NA	NA	35	25	167	502	169	113	447	115	0	5	6	0	0.01	0.036
.	19.01.15-22.34.02-1-283663	62	2	2	1	0	1	682	1	1	0	0	NA	NA	NA	24	37	172	509	169	117	451	114	0	5	0	0	0.01	0
.	19.01.15-22.34.03-1-283664	94	5	5	3	0	3	681	4	4	0	0	NA	NA	NA	36	34	165	514	168	113	450	118	0	11	6	0	0.021	0.036
.	19.01.15-22.34.11-1-283669	126	7	7	0	0	0	711	4	4	0	0	NA	NA	NA	45	64	175	528	174	118	472	121	6	21	4	0.034	0.04	0.023
.	19.01.15-22.34.13-1-283672	58	2	2	0	0	0	150	1	1	0	0	NA	NA	NA	16	20	165	499	169	23	106	21	0	0	2	0	0	0.012
.	19.01.15-22.34.14-1-283673	119	14	14	7	0	7	677	13	13	0	0	NA	NA	NA	32	40	172	506	175	116	440	121	5	22	2	0.029	0.043	0.011
.	19.01.15-22.34.17-1-283675	176	25	25	7	0	4	693	21	21	0	0	NA	NA	NA	51	44	170	520	167	116	459	118	23	56	6	0.135	0.108	0.036
.	19.01.15-22.34.20-1-283694	66	2	2	1	0	1	682	1	1	0	0	NA	NA	NA	15	30	172	504	167	118	448	116	11	0	0	0.064	0	0
.	19.01.15-22.34.21-1-283696	61	2	2	2	0	1	681	1	1	0	0	NA	NA	NA	24	31	169	506	169	119	446	116	0	4	0	0	0.008	0
.	19.01.15-22.34.26-1-283698	147	12	12	4	0	2	705	11	11	0	0	NA	NA	NA	47	54	172	521	174	118	465	122	3	22	6	0.017	0.042	0.034
.	19.01.15-22.34.27-1-283699	89	3	3	1	0	1	687	2	2	0	0	NA	NA	NA	30	37	168	508	174	118	449	120	5	4	0	0.03	0.008	0
.	19.01.15-22.34.27-1-283700	204	24	24	14	0	9	697	23	23	0	0	NA	NA	NA	66	55	175	518	175	121	456	120	13	72	19	0.074	0.139	0.109
.	19.01.15-22.34.36-1-283705	66	2	2	0	0	0	676	1	1	0	0	NA	NA	NA	29	30	167	511	165	115	451	110	0	9	0	0	0.018	0
.	19.01.15-22.34.40-1-283710	148	7	7	3	0	3	691	6	6	0	0	NA	NA	NA	60	50	176	516	171	120	456	115	1	17	5	0.006	0.033	0.029
.	19.01.15-22.34.43-1-283715	90	7	7	2	0	2	682	6	6	0	0	NA	NA	NA	30	38	172	511	168	120	445	117	9	10	0	0.052	0.02	0
.	19.01.15-22.34.44-1-283717	96	11	11	1	0	1	684	10	10	0	0	NA	NA	NA	34	32	167	507	171	113	453	118	9	10	2	0.054	0.02	0.012
.	19.01.15-22.34.50-1-283725	64	2	2	0	0	0	500	1	1	0	0	NA	NA	NA	21	18	167	498	166	80	331	89	0	1	1	0	0.002	0.006
.	19.01.15-22.34.53-1-283734	115	5	5	0	0	0	690	4	4	0	0	NA	NA	NA	42	43	169	517	170	117	457	116	12	5	0	0.071	0.01	0
.	19.01.15-22.35.02-1-283742	174	12	12	2	0	0	710	11	11	0	0	NA	NA	NA	70	59	171	524	177	119	467	124	46	14	2	0.269	0.027	0.011
.	19.01.15-22.35.02-1-283743	92	8	8	1	0	1	664	5	5	0	0	NA	NA	NA	36	28	168	504	169	114	438	112	0	20	3	0	0.04	0.018
.	19.01.15-22.35.04-1-283745	96	6	6	3	0	2	680	5	5	0	0	NA	NA	NA	44	34	168	506	173	114	449	117	0	9	6	0	0.018	0.035
.	19.01.15-22.35.05-1-283746	86	4	4	0	0	0	681	3	3	0	0	NA	NA	NA	24	32	168	510	167	114	451	116	1	10	0	0.006	0.02	0
.	19.01.15-22.35.07-1-283747	59	3	3	0	0	0	249	2	2	0	0	NA	NA	NA	18	16	165	497	167	48	159	42	0	9	0	0	0.018	0
.	19.01.15-22.35.13-1-283750	88	4	4	1	0	1	675	3	3	0	0	NA	NA	NA	25	26	172	501	166	119	442	114	1	8	0	0.006	0.016	0
.	19.01.15-22.35.14-1-283751	31	1	1	0	0	0	0	0	0	0	0	NA	NA	NA	8	8	163	496	162	0	0	0	0	1	0	0	0.002	0
.	19.01.15-22.35.17-1-283754	92	8	8	4	0	2	693	7	7	0	0	NA	NA	NA	29	43	172	515	169	118	457	118	16	31	0	0.093	0.06	0
.	19.01.15-22.35.22-1-283777	117	11	11	4	0	4	702	10	10	0	0	NA	NA	NA	26	55	172	521	175	120	460	122	4	31	1	0.023	0.06	0.006
.	19.01.15-22.35.25-1-283779	94	11	11	4	0	3	696	10	10	0	0	NA	NA	NA	31	45	171	519	168	116	465	115	7	22	7	0.041	0.042	0.042
.	19.01.15-22.35.25-1-283781	87	6	6	3	0	3	672	5	5	0	0	NA	NA	NA	29	26	168	503	168	114	446	112	4	10	4	0.024	0.02	0.024
.	19.01.15-22.35.27-1-283782	86	6	6	3	0	2	677	5	5	0	0	NA	NA	NA	33	27	167	505	168	115	447	115	5	17	4	0.03	0.034	0.024
.	19.01.15-22.35.30-1-283785	142	18	18	9	0	8	697	16	16	0	0	NA	NA	NA	41	46	175	513	171	123	454	120	21	48	9	0.12	0.094	0.053
.	19.01.15-22.35.38-1-283790	90	8	8	1	0	1	677	7	7	0	0	NA	NA	NA	29	33	169	506	171	114	446	117	4	14	7	0.024	0.028	0.041
.	19.01.15-22.35.39-1-283791	183	14	14	4	0	3	711	12	12	0	0	NA	NA	NA	59	64	181	524	172	125	465	121	23	24	0	0.127	0.046	0
.	19.01.15-22.35.46-1-283808	177	19	19	4	0	3	689	18	18	0	0	NA	NA	NA	51	49	174	515	173	119	452	118	24	25	15	0.138	0.049	0.087
.	19.01.15-22.35.46-1-283809	116	8	8	1	0	1	684	7	7	0	0	NA	NA	NA	33	40	170	511	172	116	449	119	2	17	0	0.012	0.033	0
.	19.01.15-22.35.51-1-283817	85	5	5	3	0	3	670	4	4	0	0	NA	NA	NA	34	24	171	500	166	118	441	111	7	11	5	0.041	0.022	0.03
.	19.01.15-22.35.54-1-283820	150	11	11	5	0	3	697	9	9	0	0	NA	NA	NA	45	58	179	520	172	122	456	119	7	30	12	0.039	0.058	0.07
.	19.01.15-22.36.01-1-283827	123	33	33	9	0	6	689	26	26	0	0	NA	NA	NA	33	43	176	510	170	122	450	117	51	53	7	0.29	0.104	0.041
.	19.01.15-22.36.08-1-283830	151	8	8	3	0	2	692	6	6	0	0	NA	NA	NA	58	45	175	512	171	124	453	115	32	2	6	0.183	0.004	0.035
.	19.01.15-22.36.08-1-283831	61	3	3	0	0	0	654	2	2	0	0	NA	NA	NA	29	13	164	497	165	112	432	110	4	8	0	0.024	0.016	0
.	19.01.15-22.36.14-1-283832	65	3	3	1	0	1	662	1	1	0	0	NA	NA	NA	28	20	166	499	168	113	438	111	0	0	9	0	0	0.054
.	19.01.15-22.36.23-1-283865	182	24	24	9	0	8	696	21	21	0	0	NA	NA	NA	59	58	177	518	176	122	454	120	35	54	15	0.198	0.104	0.085
.	19.01.15-22.36.25-1-283867	120	21	21	2	0	2	686	18	18	0	0	NA	NA	NA	40	41	171	515	168	117	454	115	28	42	4	0.164	0.082	0.024
.	19.01.15-22.36.25-1-283870	31	1	1	0	0	0	0	0	0	0	0	NA	NA	NA	8	12	166	494	165	0	0	0	0	0	0	0	0	0
.	19.01.15-22.36.28-1-283872	87	7	7	0	0	0	683	6	6	0	0	NA	NA	NA	34	39	170	507	175	116	447	120	3	4	14	0.018	0.008	0.08
.	19.01.15-22.36.30-1-283873	91	7	7	0	0	0	677	6	6	0	0	NA	NA	NA	34	37	173	512	165	119	448	110	9	12	2	0.052	0.023	0.012
.	19.01.15-22.36.31-1-283874	176	13	13	4	0	2	695	10	10	0	0	NA	NA	NA	53	50	175	512	176	120	454	121	27	49	6	0.154	0.096	0.034
.	19.01.15-22.36.32-1-283875	93	9	9	2	0	2	693	8	8	0	0	NA	NA	NA	22	36	177	502	170	125	449	119	17	9	1	0.096	0.018	0.006
.	19.01.15-22.36.47-1-283897	63	3	3	1	0	1	678	2	2	0	0	NA	NA	NA	32	37	173	505	172	117	446	115	3	4	8	0.017	0.008	0.047
.	19.01.15-22.36.49-1-283899	117	14	14	4	0	3	684	13	13	0	0	NA	NA	NA	49	43	170	517	169	115	455	114	12	25	2	0.071	0.048	0.012
.	19.01.15-22.36.55-1-283908	89	4	4	0	0	0	673	3	3	0	0	NA	NA	NA	34	24	172	500	165	118	441	114	11	5	0	0.064	0.01	0
.	19.01.15-22.36.56-1-283909	153	26	26	5	0	4	700	24	24	0	0	NA	NA	NA	46	55	175	521	172	121	461	118	33	68	7	0.189	0.131	0.041
.	19.01.15-22.37.04-1-283918	33	1	1	0	0	0	0	0	0	0	0	NA	NA	NA	14	9	164	493	165	0	0	0	0	0	0	0	0	0
.	19.01.15-22.37.06-1-283922	118	15	15	2	0	1	682	12	12	0	0	NA	NA	NA	43	40	174	515	164	118	452	112	6	26	0	0.034	0.05	0
.	19.01.15-22.37.06-1-283923	62	3	3	0	0	0	677	2	2	0	0	NA	NA	NA	19	25	171	499	168	118	444	115	0	7	2	0	0.014	0.012
.	19.01.15-22.37.11-1-283924	89	6	6	1	0	1	666	5	5	0	0	NA	NA	NA	28	21	166	502	166	115	442	109	3	11	2	0.018	0.022	0.012
.	19.01.15-22.37.12-1-283925	112	10	10	4	0	3	685	8	8	0	0	NA	NA	NA	22	30	165	510	168	113	456	116	14	22	4	0.085	0.043	0.024
.	19.01.15-22.37.16-1-283926	88	3	3	0	0	0	661	2	2	0	0	NA	NA	NA	28	11	165	497	162	111	438	112	0	3	0	0	0.006	0
.	19.01.15-22.37.16-1-283928	94	4	4	1	0	1	669	2	2	0	0	NA	NA	NA	23	23	169	502	165	115	443	111	0	1	4	0	0.002	0.024
.	19.01.15-22.37.17-1-283927	62	5	5	2	0	2	672	4	4	0	0	NA	NA	NA	21	27	170	497	173	117	438	117	3	14	4	0.018	0.028	0.023
.	19.01.15-22.37.26-1-283950	66	4	4	1	0	1	665	3	3	0	0	NA	NA	NA	30	21	167	501	166	112	436	117	0	8	0	0	0.016	0
.	19.01.15-22.37.41-1-283958	63	3	3	0	0	0	673	2	2	0	0	NA	NA	NA	30	26	167	503	169	117	443	113	0	3	1	0	0.006	0.006
.	19.01.15-22.37.42-1-283960	32	1	1	1	0	1	0	0	0	0	0	NA	NA	NA	7	13	166	496	164	0	0	0	0	1	0	0	0.002	0
.	19.01.15-22.37.42-1-283962	63	3	3	0	0	0	677	2	2	0	0	NA	NA	NA	23	30	173	506	164	120	449	108	10	11	0	0.058	0.022	0
.	19.01.15-22.37.43-1-283963	61	2	2	1	0	1	249	1	1	0	0	NA	NA	NA	23	17	167	498	165	43	161	45	0	2	0	0	0.004	0
.	19.01.15-22.37.45-1-283966	56	2	2	0	0	0	0	1	1	0	0	NA	NA	NA	14	17	168	499	163	0	0	0	1	0	3	0.006	0	0.018
.	19.01.15-22.37.45-1-283967	146	14	14	3	0	2	683	11	11	0	0	NA	NA	NA	46	37	167	516	167	113	456	114	8	25	4	0.048	0.048	0.024
.	19.01.15-22.37.47-1-283976	155	43	43	14	0	7	693	39	39	0	0	NA	NA	NA	42	43	167	516	173	118	458	117	52	64	34	0.311	0.124	0.197
.	19.01.15-22.37.51-1-283981	64	2	2	0	0	0	668	1	1	0	0	NA	NA	NA	32	23	168	500	168	115	437	116	1	0	3	0.006	0	0.018
.	19.01.15-22.37.55-1-283984	64	3	3	1	0	1	676	2	2	0	0	NA	NA	NA	24	29	165	511	166	112	452	112	0	7	3	0	0.014	0.018
.	19.01.15-22.37.58-1-283989	141	27	27	7	0	5	683	25	25	0	0	NA	NA	NA	42	42	175	511	169	119	450	114	32	57	16	0.183	0.112	0.095
.	19.01.15-22.38.00-1-283990	66	3	3	0	0	0	669	1	1	0	0	NA	NA	NA	23	23	170	501	165	118	439	112	0	6	0	0	0.012	0
.	19.01.15-22.38.00-1-283991	127	7	7	1	0	1	683	4	4	0	0	NA	NA	NA	52	42	171	512	172	115	450	118	3	7	13	0.018	0.014	0.076
.	19.01.15-22.38.02-1-283994	176	29	29	11	0	4	705	26	26	0	0	NA	NA	NA	45	53	176	520	170	121	464	120	24	75	13	0.136	0.144	0.076
.	19.01.15-22.38.11-1-283995	63	3	3	1	0	1	663	2	2	0	0	NA	NA	NA	31	19	165	502	165	112	440	111	1	4	0	0.006	0.008	0
.	19.01.15-22.38.15-1-283997	61	4	4	1	0	1	676	3	3	0	0	NA	NA	NA	22	27	171	501	168	117	446	113	0	7	5	0	0.014	0.03
.	19.01.15-22.38.19-1-284020	66	2	2	0	0	0	674	1	1	0	0	NA	NA	NA	27	26	169	501	169	113	443	118	0	3	6	0	0.006	0.036
.	19.01.15-22.38.20-1-284021	87	4	4	1	0	1	671	3	3	0	0	NA	NA	NA	29	26	166	507	166	114	445	112	1	5	5	0.006	0.01	0.03
.	19.01.15-22.38.24-1-284025	62	3	3	1	0	1	672	2	2	0	0	NA	NA	NA	25	19	166	502	164	111	447	114	5	3	0	0.03	0.006	0
.	19.01.15-22.38.28-1-284027	212	22	22	3	0	1	707	18	18	0	0	NA	NA	NA	54	62	175	527	173	122	465	120	43	40	6	0.246	0.076	0.035
.	19.01.15-22.38.36-1-284030	167	24	24	10	0	8	709	22	22	0	0	NA	NA	NA	40	62	176	523	176	124	460	125	22	64	4	0.125	0.122	0.023
.	19.01.15-22.38.40-1-284036	33	1	1	0	0	0	0	0	0	0	0	NA	NA	NA	9	9	164	494	164	0	0	0	0	0	0	0	0	0
.	19.01.15-22.38.41-1-284039	85	6	6	1	0	1	665	4	4	0	0	NA	NA	NA	32	27	168	508	164	111	442	112	0	7	0	0	0.014	0
.	19.01.15-22.38.43-1-284043	88	6	6	0	0	0	679	5	5	0	0	NA	NA	NA	23	31	169	504	171	117	446	116	6	7	7	0.036	0.014	0.041
.	19.01.15-22.38.44-1-284045	116	8	8	0	0	0	690	6	6	0	0	NA	NA	NA	34	44	172	516	169	118	453	119	7	10	0	0.041	0.019	0
.	19.01.15-22.38.45-1-284047	63	2	2	0	0	0	500	1	1	0	0	NA	NA	NA	29	18	165	501	165	81	335	84	0	2	0	0	0.004	0
.	19.01.15-22.38.56-1-284064	92	7	7	2	0	2	678	6	6	0	0	NA	NA	NA	20	29	170	504	168	116	448	114	0	13	2	0	0.026	0.012
.	19.01.15-22.39.01-1-284067	66	4	4	1	0	1	672	3	3	0	0	NA	NA	NA	29	24	168	503	166	116	444	112	0	13	3	0	0.026	0.018
.	19.01.15-22.39.03-1-284070	90	5	5	3	0	3	677	4	4	0	0	NA	NA	NA	38	34	170	510	167	114	448	115	5	7	4	0.029	0.014	0.024
.	19.01.15-22.39.04-1-284071	145	9	9	2	0	1	697	8	8	0	0	NA	NA	NA	55	52	172	515	178	119	456	122	6	29	8	0.035	0.056	0.045
.	19.01.15-22.39.05-1-284072	126	13	13	2	0	2	677	12	12	0	0	NA	NA	NA	37	34	170	507	170	116	446	115	5	42	0	0.029	0.083	0
.	19.01.15-22.39.13-1-284078	147	8	8	1	0	0	687	7	7	0	0	NA	NA	NA	63	42	166	516	173	114	454	119	7	18	0	0.042	0.035	0
.	19.01.15-22.39.19-1-284099	92	5	5	1	0	0	683	4	4	0	0	NA	NA	NA	27	33	167	508	171	115	448	120	5	18	0	0.03	0.035	0
.	19.01.15-22.39.22-1-284100	176	11	11	6	0	5	725	10	10	0	0	NA	NA	NA	57	74	176	538	173	124	481	120	9	30	7	0.051	0.056	0.04
.	19.01.15-22.39.24-1-284102	90	3	3	0	0	0	672	2	2	0	0	NA	NA	NA	27	27	166	506	168	113	444	115	0	2	0	0	0.004	0
.	19.01.15-22.39.27-1-284104	37	1	1	0	0	0	0	0	0	0	0	NA	NA	NA	14	12	166	493	166	0	0	0	0	2	0	0	0.004	0
.	19.01.15-22.39.28-1-284105	66	4	4	1	0	1	676	3	3	0	0	NA	NA	NA	21	26	170	504	165	115	449	112	0	8	0	0	0.016	0
.	19.01.15-22.39.31-1-284107	87	9	9	1	0	1	677	7	7	0	0	NA	NA	NA	32	31	171	502	171	117	444	116	3	13	6	0.018	0.026	0.035
.	19.01.15-22.39.31-1-284109	117	6	6	1	0	1	679	5	5	0	0	NA	NA	NA	46	41	169	512	173	113	452	114	6	8	1	0.036	0.016	0.006
.	19.01.15-22.39.33-1-284111	182	14	14	4	0	2	706	12	12	0	0	NA	NA	NA	54	62	173	525	177	119	461	126	10	33	6	0.058	0.063	0.034
.	19.01.15-22.39.41-1-284117	65	2	2	0	0	0	680	1	1	0	0	NA	NA	NA	20	31	166	509	169	112	454	114	2	0	3	0.012	0	0.018
.	19.01.15-22.39.47-1-284125	64	3	3	0	0	0	662	2	2	0	0	NA	NA	NA	34	23	171	500	165	113	438	111	1	6	0	0.006	0.012	0
.	19.01.15-22.39.51-1-284133	113	8	8	2	0	1	678	6	6	0	0	NA	NA	NA	47	33	169	503	174	116	444	118	7	26	1	0.041	0.052	0.006
.	19.01.15-22.39.58-1-284147	94	8	8	2	0	2	676	7	7	0	0	NA	NA	NA	29	28	168	504	169	112	449	115	9	17	0	0.054	0.034	0
.	19.01.15-22.39.58-1-284148	121	18	18	3	0	2	686	17	17	0	0	NA	NA	NA	39	40	172	509	172	118	451	117	23	33	9	0.134	0.065	0.052
.	19.01.15-22.39.58-1-284149	121	5	5	1	0	1	672	2	2	0	0	NA	NA	NA	35	29	172	503	167	116	443	113	0	3	4	0	0.006	0.024
.	19.01.15-22.40.02-1-284156	95	8	8	4	0	1	680	7	7	0	0	NA	NA	NA	34	33	170	511	165	118	451	111	4	23	8	0.024	0.045	0.048
.	19.01.15-22.40.05-1-284158	118	13	13	5	0	4	690	11	11	0	0	NA	NA	NA	30	43	172	513	171	116	454	120	19	22	27	0.11	0.043	0.158
.	19.01.15-22.40.06-1-284159	66	2	2	1	0	1	671	1	1	0	0	NA	NA	NA	21	23	165	504	167	111	448	112	1	4	0	0.006	0.008	0
.	19.01.15-22.40.14-1-284165	122	4	4	1	0	1	695	3	3	0	0	NA	NA	NA	30	44	171	517	169	119	460	116	2	9	4	0.012	0.017	0.024
.	19.01.15-22.40.17-1-284167	146	14	14	3	0	3	695	12	12	0	0	NA	NA	NA	50	50	177	518	168	123	457	115	30	21	5	0.169	0.041	0.03
.	19.01.15-22.40.23-1-284186	169	8	8	0	0	0	685	7	7	0	0	NA	NA	NA	45	45	170	515	173	114	454	117	3	15	3	0.018	0.029	0.017
.	19.01.15-22.40.23-1-284187	118	20	20	9	0	8	673	18	18	0	0	NA	NA	NA	47	33	166	509	171	110	444	119	12	40	10	0.072	0.079	0.058
.	19.01.15-22.40.30-1-284192	96	11	11	3	0	3	675	9	9	0	0	NA	NA	NA	35	32	169	508	168	117	447	111	13	18	4	0.077	0.035	0.024
.	19.01.15-22.40.31-1-284194	54	2	2	0	0	0	100	1	1	0	0	NA	NA	NA	14	14	165	499	163	17	68	15	0	1	0	0	0.002	0
.	19.01.15-22.40.33-1-284197	64	3	3	0	0	0	672	2	2	0	0	NA	NA	NA	22	24	165	507	165	112	446	114	8	3	0	0.048	0.006	0
.	19.01.15-22.40.37-1-284198	208	15	15	7	0	5	725	14	14	0	0	NA	NA	NA	68	74	178	526	183	125	468	132	15	48	6	0.084	0.091	0.033
.	19.01.15-22.40.37-1-284199	64	2	2	0	0	0	151	1	1	0	0	NA	NA	NA	13	19	163	502	167	24	108	19	0	2	0	0	0.004	0
.	19.01.15-22.40.39-1-284203	61	3	3	0	0	0	673	2	2	0	0	NA	NA	NA	21	23	166	501	169	113	443	117	6	0	3	0.036	0	0.018
.	19.01.15-22.40.49-1-284218	89	5	5	0	0	0	676	3	3	0	0	NA	NA	NA	27	27	169	503	168	116	444	116	0	16	0	0	0.032	0
.	19.01.15-22.40.50-1-284220	92	7	7	1	0	1	677	6	6	0	0	NA	NA	NA	37	34	173	507	167	114	448	115	9	10	0	0.052	0.02	0
.	19.01.15-22.40.52-1-284221	141	12	12	2	0	2	701	11	11	0	0	NA	NA	NA	39	44	171	520	166	119	468	114	8	20	21	0.047	0.038	0.127
.	19.01.15-22.40.55-1-284226	147	7	7	2	0	2	690	6	6	0	0	NA	NA	NA	35	44	173	513	171	119	453	118	18	3	21	0.104	0.006	0.123
.	19.01.15-22.40.59-1-284235	62	2	2	0	0	0	675	1	1	0	0	NA	NA	NA	19	23	166	507	163	114	450	111	0	3	0	0	0.006	0
.	19.01.15-22.41.03-1-284240	91	10	10	1	0	1	672	7	7	0	0	NA	NA	NA	31	29	166	511	165	113	449	110	6	23	0	0.036	0.045	0
.	19.01.15-22.41.06-1-284242	197	17	17	4	0	4	697	16	16	0	0	NA	NA	NA	50	46	173	513	173	120	457	120	33	31	22	0.191	0.06	0.127
.	19.01.15-22.41.13-1-284246	116	5	5	1	0	0	680	4	4	0	0	NA	NA	NA	36	32	176	502	167	119	446	115	0	19	1	0	0.038	0.006
.	19.01.15-22.41.16-1-284247	64	2	2	1	0	1	664	1	1	0	0	NA	NA	NA	28	19	166	500	166	114	437	113	0	4	1	0	0.008	0.006
.	19.01.15-22.41.16-1-284248	90	6	6	1	0	0	687	4	4	0	0	NA	NA	NA	26	36	171	511	167	120	453	114	1	13	0	0.006	0.025	0
.	19.01.15-22.41.17-1-284249	35	1	1	0	0	0	0	0	0	0	0	NA	NA	NA	5	7	165	491	164	0	0	0	0	3	0	0	0.006	0
.	19.01.15-22.41.20-1-284269	36	1	1	0	0	0	0	0	0	0	0	NA	NA	NA	12	9	167	491	164	0	0	0	0	3	0	0	0.006	0
.	19.01.15-22.41.22-1-284272	91	7	7	1	0	1	691	6	6	0	0	NA	NA	NA	21	41	173	510	171	120	453	118	2	23	4	0.012	0.045	0.023
.	19.01.15-22.41.23-1-284273	91	8	8	2	0	2	674	6	6	0	0	NA	NA	NA	31	26	164	505	170	113	445	116	12	5	17	0.073	0.01	0.1
.	19.01.15-22.41.24-1-284275	87	6	6	0	0	0	664	4	4	0	0	NA	NA	NA	22	19	165	502	165	111	439	114	4	13	0	0.024	0.026	0
.	19.01.15-22.41.31-1-284277	123	12	12	2	0	1	695	10	10	0	0	NA	NA	NA	53	57	179	519	172	119	459	117	10	13	17	0.056	0.025	0.099
.	19.01.15-22.41.34-1-284280	295	28	28	8	0	5	728	26	26	0	0	NA	NA	NA	86	81	179	542	173	126	479	123	34	58	25	0.19	0.107	0.145
.	19.01.15-22.41.37-1-284283	93	6	6	4	0	2	671	5	5	0	0	NA	NA	NA	26	21	164	503	167	111	445	115	3	13	1	0.018	0.026	0.006
.	19.01.15-22.41.40-1-284287	125	12	12	4	0	3	692	10	10	0	0	NA	NA	NA	34	43	173	509	174	122	449	121	19	23	7	0.11	0.045	0.04
.	19.01.15-22.41.45-1-284297	123	6	6	2	0	2	679	5	5	0	0	NA	NA	NA	29	32	168	512	165	113	451	115	12	1	5	0.071	0.002	0.03
.	19.01.15-22.41.47-1-284300	89	3	3	0	0	0	668	2	2	0	0	NA	NA	NA	34	22	163	506	166	112	443	113	1	9	0	0.006	0.018	0
.	19.01.15-22.41.53-1-284310	67	5	5	0	0	0	671	4	4	0	0	NA	NA	NA	23	23	168	501	167	113	442	116	13	5	0	0.077	0.01	0
.	19.01.15-22.41.59-1-284317	69	5	5	1	0	1	682	3	3	0	0	NA	NA	NA	29	42	173	514	168	117	450	115	0	11	1	0	0.021	0.006
.	19.01.15-22.42.00-1-284318	180	40	40	13	0	9	694	34	34	0	0	NA	NA	NA	62	56	179	525	165	122	459	113	39	66	23	0.218	0.126	0.139
.	19.01.15-22.42.02-1-284319	196	10	10	1	0	1	709	7	7	0	0	NA	NA	NA	58	63	174	524	178	121	465	123	4	31	0	0.023	0.059	0
.	19.01.15-22.42.05-1-284321	59	2	2	0	0	0	102	1	1	0	0	NA	NA	NA	17	17	167	499	164	16	72	14	0	1	0	0	0.002	0
.	19.01.15-22.42.09-1-284324	35	1	1	1	0	1	0	0	0	0	0	NA	NA	NA	8	9	164	493	165	0	0	0	0	0	2	0	0	0.012
.	19.01.15-22.42.11-1-284326	59	2	2	1	0	1	676	1	1	0	0	NA	NA	NA	23	23	166	502	168	114	446	116	0	5	2	0	0.01	0.012
.	19.01.15-22.42.12-1-284328	173	10	10	0	0	0	714	8	8	0	0	NA	NA	NA	55	65	177	528	173	122	471	121	9	32	0	0.051	0.061	0
.	19.01.15-22.42.13-1-284329	89	3	3	1	0	1	664	2	2	0	0	NA	NA	NA	27	19	166	497	169	111	440	113	3	6	0	0.018	0.012	0
.	19.01.15-22.42.17-1-284336	172	33	33	7	0	6	700	28	28	0	0	NA	NA	NA	46	56	172	522	175	119	458	123	41	87	15	0.238	0.167	0.086
.	19.01.15-22.42.23-1-284357	145	14	14	6	0	3	678	13	13	0	0	NA	NA	NA	49	33	165	508	173	111	447	120	2	60	15	0.012	0.118	0.087
.	19.01.15-22.42.29-1-284362	92	5	5	0	0	0	679	4	4	0	0	NA	NA	NA	33	31	167	507	170	112	449	118	6	4	6	0.036	0.008	0.035
.	19.01.15-22.42.30-1-284363	91	5	5	1	0	0	678	4	4	0	0	NA	NA	NA	39	29	172	502	168	118	443	117	5	12	1	0.029	0.024	0.006
.	19.01.15-22.42.32-1-284364	199	33	33	11	0	9	689	32	32	0	0	NA	NA	NA	66	45	170	515	173	119	451	119	31	86	9	0.182	0.167	0.052
.	19.01.15-22.42.37-1-284366	91	3	3	1	0	1	671	2	2	0	0	NA	NA	NA	30	27	167	506	167	112	445	114	0	8	0	0	0.016	0
.	19.01.15-22.42.43-1-284376	31	1	1	0	0	0	0	0	0	0	0	NA	NA	NA	11	9	164	494	164	0	0	0	0	0	0	0	0	0
.	19.01.15-22.42.47-1-284383	33	1	1	0	0	0	0	0	0	0	0	NA	NA	NA	10	9	164	496	162	0	0	0	0	0	0	0	0	0
.	19.01.15-22.42.50-1-284388	35	1	1	0	0	0	0	0	0	0	0	NA	NA	NA	12	4	163	492	162	0	0	0	0	1	0	0	0.002	0
.	19.01.15-22.42.52-1-284391	68	3	3	3	0	3	673	2	2	0	0	NA	NA	NA	24	23	167	502	167	115	443	115	2	0	3	0.012	0	0.018
.	19.01.15-22.42.56-1-284394	60	2	2	0	0	0	100	1	1	0	0	NA	NA	NA	10	31	170	507	167	13	64	23	0	1	0	0	0.002	0
.	19.01.15-22.42.56-1-284399	60	2	2	1	0	1	669	1	1	0	0	NA	NA	NA	30	24	167	504	166	114	443	112	2	4	0	0.012	0.008	0
.	19.01.15-22.43.04-1-284408	122	10	10	4	0	2	697	8	8	0	0	NA	NA	NA	33	48	170	517	174	118	459	120	18	42	7	0.106	0.081	0.04
.	19.01.15-22.43.06-1-284410	58	2	2	0	0	0	0	1	1	0	0	NA	NA	NA	17	20	166	503	164	0	0	0	0	3	0	0	0.006	0
.	19.01.15-22.43.09-1-284411	116	9	9	4	0	3	683	7	7	0	0	NA	NA	NA	47	48	176	516	169	122	448	113	7	23	1	0.04	0.045	0.006
.	19.01.15-22.43.10-1-284412	34	1	1	0	0	0	0	0	0	0	0	NA	NA	NA	13	11	163	496	165	0	0	0	0	1	0	0	0.002	0
.	19.01.15-22.43.11-1-284413	37	1	1	0	0	0	0	0	0	0	0	NA	NA	NA	10	11	165	495	164	0	0	0	0	2	0	0	0.004	0
.	19.01.15-22.43.12-1-284415	228	23	23	9	0	5	726	21	21	0	0	NA	NA	NA	76	86	177	544	178	119	483	124	60	39	4	0.339	0.072	0.022
.	19.01.15-22.43.12-1-284416	125	17	17	7	0	6	678	15	15	0	0	NA	NA	NA	43	36	171	510	168	115	447	116	16	51	15	0.094	0.1	0.089
.	19.01.15-22.43.14-1-284417	60	2	2	0	0	0	502	1	1	0	0	NA	NA	NA	19	12	164	497	164	83	331	88	5	1	0	0.03	0.002	0
.	19.01.15-22.43.15-1-284418	87	3	3	1	0	1	675	2	2	0	0	NA	NA	NA	27	31	171	507	166	114	448	113	4	5	5	0.023	0.01	0.03
.	19.01.15-22.43.17-1-284419	93	8	8	3	0	2	671	6	6	0	0	NA	NA	NA	35	29	172	502	168	113	442	116	9	10	0	0.052	0.02	0
.	19.01.15-22.43.24-1-284442	64	5	5	2	0	2	664	2	2	0	0	NA	NA	NA	37	28	168	507	166	111	439	114	0	9	6	0	0.018	0.036
.	19.01.15-22.43.33-1-284446	90	5	5	1	0	1	681	4	4	0	0	NA	NA	NA	23	28	167	502	172	112	450	119	20	4	0	0.12	0.008	0
.	19.01.15-22.43.34-1-284447	183	34	34	6	0	4	710	31	31	0	0	NA	NA	NA	50	60	176	523	174	122	465	123	16	64	17	0.091	0.122	0.098
.	19.01.15-22.43.36-1-284449	156	32	32	6	0	5	674	30	30	0	0	NA	NA	NA	40	33	172	504	170	117	439	118	30	64	21	0.174	0.127	0.124
.	19.01.15-22.43.37-1-284450	119	8	8	3	0	2	700	7	7	0	0	NA	NA	NA	28	46	173	512	174	120	457	123	13	14	10	0.075	0.027	0.057
.	19.01.15-22.43.44-1-284461	179	22	22	5	0	3	698	19	19	0	0	NA	NA	NA	39	53	172	524	170	119	462	117	30	58	11	0.174	0.111	0.065
.	19.01.15-22.43.48-1-284469	63	6	6	1	0	1	670	5	5	0	0	NA	NA	NA	28	23	168	501	167	114	442	114	2	14	1	0.012	0.028	0.006
.	19.01.15-22.43.50-1-284471	60	2	2	0	0	0	298	1	1	0	0	NA	NA	NA	16	15	164	498	166	48	194	56	0	1	3	0	0.002	0.018
.	19.01.15-22.43.57-1-284480	115	17	17	6	0	5	676	16	16	0	0	NA	NA	NA	29	30	173	502	168	119	441	116	7	43	9	0.04	0.086	0.054
.	19.01.15-22.43.59-1-284484	93	6	6	1	0	1	675	5	5	0	0	NA	NA	NA	39	34	166	508	173	113	442	120	5	17	0	0.03	0.033	0
.	19.01.15-22.44.07-1-284488	150	9	9	1	0	0	707	8	8	0	0	NA	NA	NA	48	59	176	524	172	123	466	118	10	34	4	0.057	0.065	0.023
.	19.01.15-22.44.09-1-284492	89	8	8	3	0	1	670	6	6	0	0	NA	NA	NA	33	19	166	504	162	114	445	111	8	23	2	0.048	0.046	0.012
.	19.01.15-22.44.13-1-284497	171	10	10	2	0	1	691	8	8	0	0	NA	NA	NA	46	40	170	514	169	119	456	116	19	17	0	0.112	0.033	0
.	19.01.15-22.44.31-1-284522	92	8	8	1	0	1	677	7	7	0	0	NA	NA	NA	35	30	170	508	165	118	446	113	8	16	3	0.047	0.031	0.018
.	19.01.15-22.44.35-1-284526	172	30	30	6	0	4	704	27	27	0	0	NA	NA	NA	52	64	176	524	177	116	466	122	50	60	12	0.284	0.115	0.068
.	19.01.15-22.44.46-1-284540	87	7	7	3	0	2	671	5	5	0	0	NA	NA	NA	34	29	167	509	166	113	444	114	0	20	0	0	0.039	0
.	19.01.15-22.44.46-1-284541	97	7	7	2	0	2	682	6	6	0	0	NA	NA	NA	46	36	169	513	167	114	453	115	2	11	11	0.012	0.021	0.066
.	19.01.15-22.44.47-1-284542	61	3	3	1	0	1	664	2	2	0	0	NA	NA	NA	26	21	168	500	166	116	434	114	2	5	3	0.012	0.01	0.018
.	19.01.15-22.44.48-1-284548	118	7	7	3	0	3	685	6	6	0	0	NA	NA	NA	41	41	172	513	169	118	452	115	3	16	0	0.017	0.031	0
.	19.01.15-22.44.49-1-284551	183	17	17	4	0	4	708	15	15	0	0	NA	NA	NA	59	57	175	523	172	123	464	121	16	31	23	0.091	0.059	0.134
.	19.01.15-22.44.52-1-284553	119	7	7	0	0	0	688	6	6	0	0	NA	NA	NA	34	42	171	512	172	118	453	117	16	5	4	0.094	0.01	0.023
.	19.01.15-22.44.57-1-284557	98	6	6	2	0	2	682	5	5	0	0	NA	NA	NA	30	34	171	507	169	120	445	117	9	12	7	0.053	0.024	0.041
.	19.01.15-22.45.04-1-284567	91	9	9	2	0	1	692	8	8	0	0	NA	NA	NA	27	48	171	522	168	118	461	113	24	11	1	0.14	0.021	0.006
.	19.01.15-22.45.08-1-284569	117	16	16	4	0	3	692	13	13	0	0	NA	NA	NA	36	46	173	514	172	121	451	120	21	23	6	0.121	0.045	0.035
.	19.01.15-22.45.08-1-284570	35	1	1	0	0	0	0	0	0	0	0	NA	NA	NA	5	21	167	497	170	0	0	0	0	0	0	0	0	0
.	19.01.15-22.45.09-1-284572	263	14	14	2	0	2	718	13	13	0	0	NA	NA	NA	75	71	171	540	173	117	482	119	28	12	12	0.164	0.022	0.069
.	19.01.15-22.45.14-1-284574	62	2	2	0	0	0	400	1	1	0	0	NA	NA	NA	23	18	167	498	166	68	267	65	2	3	0	0.012	0.006	0
.	19.01.15-22.45.19-1-284597	59	2	2	0	0	0	672	1	1	0	0	NA	NA	NA	25	22	168	501	166	112	447	113	0	8	3	0	0.016	0.018
.	19.01.15-22.45.23-1-284599	89	5	5	2	0	1	670	4	4	0	0	NA	NA	NA	22	17	164	504	162	114	447	109	1	18	0	0.006	0.036	0
.	19.01.15-22.45.29-1-284604	124	13	13	3	0	2	677	12	12	0	0	NA	NA	NA	49	35	171	507	170	119	444	114	8	36	2	0.047	0.071	0.012
.	19.01.15-22.45.30-1-284605	32	1	1	1	0	1	0	0	0	0	0	NA	NA	NA	12	5	163	492	163	0	0	0	0	0	1	0	0	0.006
.	19.01.15-22.45.33-1-284606	90	3	3	2	0	1	676	2	2	0	0	NA	NA	NA	28	26	169	507	163	117	449	110	2	10	0	0.012	0.02	0
.	19.01.15-22.45.33-1-284607	62	3	3	0	0	0	683	2	2	0	0	NA	NA	NA	23	31	168	509	167	117	453	113	2	9	0	0.012	0.018	0
.	19.01.15-22.45.43-1-284615	120	11	11	3	0	2	683	10	10	0	0	NA	NA	NA	33	36	169	509	171	114	449	120	11	33	4	0.065	0.065	0.023
.	19.01.15-22.45.46-1-284619	62	2	2	0	0	0	148	1	1	0	0	NA	NA	NA	18	16	165	498	166	27	95	26	0	4	1	0	0.008	0.006
.	19.01.15-22.45.54-1-284632	80	5	5	1	0	1	663	4	4	0	0	NA	NA	NA	33	19	164	499	169	112	435	116	0	8	0	0	0.016	0
.	19.01.15-22.45.55-1-284635	32	1	1	0	0	0	0	0	0	0	0	NA	NA	NA	9	11	166	495	163	0	0	0	3	0	0	0.018	0	0
.	19.01.15-22.45.56-1-284636	90	4	4	2	0	2	660	3	3	0	0	NA	NA	NA	29	18	165	500	166	111	438	111	2	0	8	0.012	0	0.048
.	19.01.15-22.45.59-1-284640	234	31	31	11	0	8	712	29	29	0	0	NA	NA	NA	71	67	173	531	176	119	470	123	25	61	34	0.145	0.115	0.193
.	19.01.15-22.46.03-1-284645	122	8	8	2	0	2	693	6	6	0	0	NA	NA	NA	34	40	173	513	167	121	456	116	9	7	8	0.052	0.014	0.048
.	19.01.15-22.46.06-1-284646	89	5	5	1	0	1	673	4	4	0	0	NA	NA	NA	27	28	167	505	169	113	442	118	3	10	0	0.018	0.02	0
.	19.01.15-22.46.06-1-284647	121	14	14	4	0	2	692	12	12	0	0	NA	NA	NA	36	42	165	519	171	112	462	118	14	35	6	0.085	0.067	0.035
.	19.01.15-22.46.12-1-284650	121	30	30	9	0	6	692	27	27	0	0	NA	NA	NA	44	50	172	517	174	117	457	118	53	36	16	0.308	0.07	0.092
.	19.01.15-22.46.13-1-284652	59	3	3	1	0	0	680	2	2	0	0	NA	NA	NA	17	27	166	504	170	116	446	118	0	1	5	0	0.002	0.029
.	19.01.15-22.46.13-1-284653	36	1	1	0	0	0	0	0	0	0	0	NA	NA	NA	4	8	165	492	164	0	0	0	0	1	0	0	0.002	0
.	19.01.15-22.46.16-1-284658	63	2	2	1	0	1	671	1	1	0	0	NA	NA	NA	25	26	170	501	168	116	441	114	0	6	0	0	0.012	0
.	19.01.15-22.46.18-1-284661	210	25	25	6	0	4	709	22	22	0	0	NA	NA	NA	68	63	174	527	175	121	466	122	33	46	27	0.19	0.087	0.154
.	19.01.15-22.46.28-1-284691	177	13	13	6	0	5	692	12	12	0	0	NA	NA	NA	69	53	177	518	171	121	457	114	39	22	13	0.22	0.042	0.076
.	19.01.15-22.46.30-1-284693	94	5	5	0	0	0	671	4	4	0	0	NA	NA	NA	33	27	165	502	173	110	442	119	9	2	2	0.055	0.004	0.012
.	19.01.15-22.46.32-1-284694	95	12	12	3	0	2	687	11	11	0	0	NA	NA	NA	35	41	170	513	171	114	455	118	22	19	3	0.129	0.037	0.018
.	19.01.15-22.46.35-1-284696	216	21	21	4	0	4	696	16	16	0	0	NA	NA	NA	62	60	169	532	172	116	464	116	24	37	10	0.142	0.07	0.058
.	19.01.15-22.46.51-1-284715	200	11	11	2	0	2	696	10	10	0	0	NA	NA	NA	51	53	173	521	172	117	460	119	5	42	3	0.029	0.081	0.017
.	19.01.15-22.46.55-1-284718	118	8	8	5	0	2	670	6	6	0	0	NA	NA	NA	31	25	168	503	167	116	438	116	13	12	0	0.077	0.024	0
.	19.01.15-22.46.55-1-284719	59	2	2	0	0	0	349	1	1	0	0	NA	NA	NA	18	11	165	496	163	59	233	57	0	1	4	0	0.002	0.025
.	19.01.15-22.47.07-1-284734	98	6	6	4	0	4	673	5	5	0	0	NA	NA	NA	40	36	170	508	171	117	439	117	4	9	0	0.024	0.018	0
.	19.01.15-22.47.08-1-284735	93	6	6	2	0	2	686	5	5	0	0	NA	NA	NA	27	35	169	513	166	118	457	111	3	27	1	0.018	0.053	0.006
.	19.01.15-22.47.14-1-284740	119	9	9	3	0	1	683	7	7	0	0	NA	NA	NA	45	38	174	508	169	121	445	117	12	33	0	0.069	0.065	0
.	19.01.15-22.47.25-1-284761	59	2	2	1	0	1	148	1	1	0	0	NA	NA	NA	14	16	166	494	169	28	95	25	0	1	0	0	0.002	0
.	19.01.15-22.47.25-1-284762	89	3	3	2	0	2	682	2	2	0	0	NA	NA	NA	31	39	171	514	167	120	447	115	0	11	0	0	0.021	0
.	19.01.15-22.47.26-1-284763	64	5	5	1	0	1	661	3	3	0	0	NA	NA	NA	32	15	168	495	165	115	432	114	0	16	4	0	0.032	0.024
.	19.01.15-22.47.28-1-284765	147	13	13	7	0	4	702	10	10	0	0	NA	NA	NA	35	55	174	517	177	119	458	125	13	13	15	0.075	0.025	0.085
.	19.01.15-22.47.30-1-284766	118	6	6	0	0	0	700	5	5	0	0	NA	NA	NA	34	50	172	516	175	120	459	121	0	13	3	0	0.025	0.017
.	19.01.15-22.47.36-1-284771	89	12	12	2	0	2	678	10	10	0	0	NA	NA	NA	22	26	169	501	169	114	450	114	25	17	1	0.148	0.034	0.006
.	19.01.15-22.47.37-1-284772	92	3	3	1	0	1	687	2	2	0	0	NA	NA	NA	28	38	165	513	173	115	453	119	3	0	4	0.018	0	0.023
.	19.01.15-22.47.38-1-284777	94	10	10	3	0	3	678	8	8	0	0	NA	NA	NA	29	34	175	500	172	117	444	117	16	22	1	0.091	0.044	0.006
.	19.01.15-22.47.44-1-284787	117	9	9	2	0	1	680	8	8	0	0	NA	NA	NA	48	39	171	509	172	115	446	119	14	14	0	0.082	0.028	0
.	19.01.15-22.47.49-1-284795	126	12	12	1	0	1	686	11	11	0	0	NA	NA	NA	40	43	172	514	170	114	453	119	24	19	7	0.14	0.037	0.041
.	19.01.15-22.47.53-1-284803	36	1	1	0	0	0	0	0	0	0	0	NA	NA	NA	9	17	165	498	167	0	0	0	0	0	2	0	0	0.012
.	19.01.15-22.47.55-1-284807	145	19	19	8	0	3	690	16	16	0	0	NA	NA	NA	43	45	170	518	170	117	456	117	21	52	9	0.124	0.1	0.053
.	19.01.15-22.47.58-1-284812	99	12	12	1	0	1	683	11	11	0	0	NA	NA	NA	32	35	165	511	172	112	453	118	16	39	0	0.097	0.076	0
.	19.01.15-22.47.58-1-284813	125	9	9	4	0	4	686	6	6	0	0	NA	NA	NA	48	39	168	513	171	112	457	117	5	30	4	0.03	0.058	0.023
.	19.01.15-22.48.06-1-284817	93	8	8	2	0	2	673	7	7	0	0	NA	NA	NA	40	28	171	500	170	116	443	114	1	28	1	0.006	0.056	0.006
.	19.01.15-22.48.07-1-284818	175	15	15	4	0	3	697	14	14	0	0	NA	NA	NA	59	46	174	513	172	121	456	120	45	31	5	0.259	0.06	0.029
.	19.01.15-22.48.14-1-284821	59	2	2	0	0	0	0	1	1	0	0	NA	NA	NA	19	13	164	497	165	0	0	0	0	1	1	0	0.002	0.006
.	19.01.15-22.48.15-1-284823	156	11	11	1	0	1	709	8	8	0	0	NA	NA	NA	45	58	179	524	168	125	470	114	24	21	2	0.134	0.04	0.012
.	19.01.15-22.48.19-1-284843	88	5	5	1	0	1	680	4	4	0	0	NA	NA	NA	34	31	171	507	166	118	449	113	6	7	3	0.035	0.014	0.018
.	19.01.15-22.48.20-1-284844	61	3	3	0	0	0	667	2	2	0	0	NA	NA	NA	26	22	168	499	168	116	440	111	6	5	4	0.036	0.01	0.024
.	19.01.15-22.48.35-1-284851	63	2	2	1	0	1	102	1	1	0	0	NA	NA	NA	21	17	168	496	166	13	73	16	0	1	0	0	0.002	0
.	19.01.15-22.48.37-1-284852	63	3	3	0	0	0	673	2	2	0	0	NA	NA	NA	25	32	171	505	169	117	442	114	0	12	0	0	0.024	0
.	19.01.15-22.48.38-1-284854	125	12	12	4	0	3	694	11	11	0	0	NA	NA	NA	42	51	173	520	171	117	459	118	7	42	10	0.04	0.081	0.058
.	19.01.15-22.48.42-1-284859	35	1	1	1	0	1	0	0	0	0	0	NA	NA	NA	10	10	165	494	164	0	0	0	0	0	2	0	0	0.012
.	19.01.15-22.48.46-1-284868	92	9	9	1	0	1	670	6	6	0	0	NA	NA	NA	44	25	169	500	169	113	440	117	8	18	6	0.047	0.036	0.036
.	19.01.15-22.48.46-1-284869	267	18	18	6	0	5	745	17	17	0	0	NA	NA	NA	92	96	176	551	182	124	491	130	25	37	6	0.142	0.067	0.033
.	19.01.15-22.48.47-1-284867	91	5	5	0	0	0	682	4	4	0	0	NA	NA	NA	25	30	169	506	168	116	452	114	3	7	4	0.018	0.014	0.024
.	19.01.15-22.48.48-1-284871	114	6	6	1	0	1	687	5	5	0	0	NA	NA	NA	34	33	169	509	168	119	451	117	17	6	6	0.101	0.012	0.036
.	19.01.15-22.48.55-1-284881	118	32	32	13	0	8	681	30	30	0	0	NA	NA	NA	35	42	174	510	171	116	449	116	57	51	14	0.328	0.1	0.082
.	19.01.15-22.48.59-1-284885	156	10	10	4	0	3	703	8	8	0	0	NA	NA	NA	47	61	178	520	176	123	457	123	25	17	3	0.14	0.033	0.017
.	19.01.15-22.49.03-1-284891	119	5	5	2	0	2	674	4	4	0	0	NA	NA	NA	43	27	172	500	168	118	439	117	2	11	0	0.012	0.022	0
.	19.01.15-22.49.08-1-284894	146	13	13	2	0	2	690	11	11	0	0	NA	NA	NA	45	47	168	521	171	115	459	116	6	29	0	0.036	0.056	0
.	19.01.15-22.49.09-1-284895	35	1	1	1	0	1	0	0	0	0	0	NA	NA	NA	8	11	165	496	163	0	0	0	0	0	0	0	0	0
.	19.01.15-22.49.10-1-284896	88	6	6	4	0	3	686	5	5	0	0	NA	NA	NA	31	39	174	506	172	122	447	117	5	18	2	0.029	0.036	0.012
.	19.01.15-22.49.11-1-284898	151	26	26	7	0	7	686	24	24	0	0	NA	NA	NA	51	45	171	515	172	119	447	120	19	58	6	0.111	0.113	0.035
.	19.01.15-22.49.14-1-284900	36	1	1	0	0	0	0	0	0	0	0	NA	NA	NA	13	11	164	495	165	0	0	0	0	2	0	0	0.004	0
.	19.01.15-22.49.18-1-284905	63	2	2	1	0	1	150	1	1	0	0	NA	NA	NA	19	9	165	494	163	27	101	22	0	3	1	0	0.006	0.006
.	19.01.15-22.49.20-1-284922	70	2	2	1	0	1	550	0	0	0	0	NA	NA	NA	19	11	166	494	164	89	363	98	0	1	0	0	0.002	0
.	19.01.15-22.49.31-1-284927	251	19	19	4	0	3	724	15	15	0	0	NA	NA	NA	70	76	172	542	175	120	479	125	6	72	16	0.035	0.133	0.091
.	19.01.15-22.49.35-1-284931	143	8	8	0	0	0	691	7	7	0	0	NA	NA	NA	37	36	168	507	174	117	451	123	4	11	15	0.024	0.022	0.086
.	19.01.15-22.49.36-1-284933	118	5	5	5	0	3	683	4	4	0	0	NA	NA	NA	43	36	166	514	169	113	452	118	5	21	0	0.03	0.041	0
.	19.01.15-22.49.37-1-284934	87	8	8	3	0	3	692	6	6	0	0	NA	NA	NA	32	44	173	516	168	120	456	116	3	18	2	0.017	0.035	0.012
.	19.01.15-22.49.38-1-284936	144	11	11	5	0	2	694	10	10	0	0	NA	NA	NA	43	40	172	516	165	121	460	113	2	26	1	0.012	0.05	0.006
.	19.01.15-22.49.52-1-284953	96	10	10	2	0	2	681	8	8	0	0	NA	NA	NA	24	27	168	500	172	117	448	116	5	17	9	0.03	0.034	0.052
.	19.01.15-22.49.56-1-284962	93	13	13	6	0	4	675	11	11	0	0	NA	NA	NA	31	30	171	508	164	117	446	112	26	35	1	0.152	0.069	0.006
.	19.01.15-22.49.59-1-284967	96	3	3	1	0	1	679	2	2	0	0	NA	NA	NA	28	26	169	504	166	118	447	114	0	9	0	0	0.018	0
.	19.01.15-22.50.00-1-284968	119	8	8	3	0	2	682	7	7	0	0	NA	NA	NA	41	42	170	515	170	115	453	114	0	15	15	0	0.029	0.088
.	19.01.15-22.50.07-1-284975	248	19	19	7	0	5	717	16	16	0	0	NA	NA	NA	64	74	182	530	175	125	469	123	19	30	9	0.104	0.057	0.051
.	19.01.15-22.50.10-1-284976	116	12	12	2	0	2	685	10	10	0	0	NA	NA	NA	37	37	171	507	172	114	450	121	32	23	13	0.187	0.045	0.076
.	19.01.15-22.50.12-1-284979	154	6	6	2	0	2	689	5	5	0	0	NA	NA	NA	40	41	173	513	168	121	452	116	25	5	5	0.145	0.01	0.03
.	19.01.15-22.50.15-1-284980	62	2	2	1	0	1	680	1	1	0	0	NA	NA	NA	23	33	166	513	167	112	455	113	0	1	3	0	0.002	0.018
.	19.01.15-22.50.20-1-284999	61	4	4	3	0	3	668	3	3	0	0	NA	NA	NA	21	22	166	504	165	114	442	112	0	11	0	0	0.022	0
.	19.01.15-22.50.24-1-285001	121	9	9	4	0	3	697	8	8	0	0	NA	NA	NA	39	45	169	518	171	118	460	119	5	19	5	0.03	0.037	0.029
.	19.01.15-22.50.30-1-285007	96	5	5	0	0	0	666	3	3	0	0	NA	NA	NA	39	21	167	499	168	116	436	114	8	10	4	0.048	0.02	0.024
.	19.01.15-22.50.31-1-285008	209	32	32	8	0	4	716	30	30	0	0	NA	NA	NA	53	68	180	527	174	126	467	123	23	69	10	0.128	0.131	0.057
.	19.01.15-22.50.32-1-285009	96	4	4	1	0	0	682	3	3	0	0	NA	NA	NA	23	32	168	508	169	116	451	115	2	9	3	0.012	0.018	0.018
.	19.01.15-22.50.38-1-285013	117	6	6	0	0	0	692	5	5	0	0	NA	NA	NA	37	43	168	518	170	117	457	118	7	12	6	0.042	0.023	0.035
.	19.01.15-22.50.41-1-285019	88	4	4	2	0	2	669	2	2	0	0	NA	NA	NA	34	23	168	500	168	115	442	112	5	6	10	0.03	0.012	0.06
.	19.01.15-22.50.42-1-285021	65	3	3	1	0	1	675	2	2	0	0	NA	NA	NA	20	26	169	506	164	114	451	110	0	5	6	0	0.01	0.037
.	19.01.15-22.50.47-1-285030	62	3	3	0	0	0	673	2	2	0	0	NA	NA	NA	23	23	167	500	169	113	443	117	8	3	0	0.048	0.006	0
.	19.01.15-22.50.52-1-285038	32	1	1	1	0	1	0	0	0	0	0	NA	NA	NA	9	3	164	490	162	0	0	0	1	0	0	0.006	0	0
.	19.01.15-22.50.52-1-285039	177	13	13	3	0	2	712	12	12	0	0	NA	NA	NA	41	65	176	529	173	120	472	120	16	22	13	0.091	0.042	0.075
.	19.01.15-22.50.55-1-285042	153	25	25	5	0	5	692	24	24	0	0	NA	NA	NA	49	48	178	513	170	122	454	116	30	42	30	0.169	0.082	0.176
.	19.01.15-22.50.56-1-285045	35	1	1	1	0	1	0	0	0	0	0	NA	NA	NA	10	5	163	492	163	0	0	0	0	3	0	0	0.006	0
.	19.01.15-22.51.00-1-285050	91	7	7	1	0	0	678	6	6	0	0	NA	NA	NA	35	32	169	505	171	116	446	116	3	13	4	0.018	0.026	0.023
.	19.01.15-22.51.01-1-285051	68	4	4	1	0	1	674	3	3	0	0	NA	NA	NA	25	27	174	502	164	119	446	109	20	2	0	0.115	0.004	0
.	19.01.15-22.51.03-1-285057	123	13	13	1	0	0	687	12	12	0	0	NA	NA	NA	36	40	175	509	169	122	449	116	8	21	3	0.046	0.041	0.018
.	19.01.15-22.51.07-1-285059	116	7	7	2	0	2	674	5	5	0	0	NA	NA	NA	30	25	169	504	165	115	447	112	3	9	1	0.018	0.018	0.006
.	19.01.15-22.51.09-1-285061	179	37	37	15	0	11	696	33	33	0	0	NA	NA	NA	50	56	171	527	171	118	462	116	40	74	5	0.234	0.14	0.029
.	19.01.15-22.51.20-1-285084	183	20	20	6	0	4	696	18	18	0	0	NA	NA	NA	57	50	175	517	171	122	456	118	20	49	9	0.114	0.095	0.053
.	19.01.15-22.51.22-1-285086	64	3	3	0	0	0	678	2	2	0	0	NA	NA	NA	21	30	167	511	165	113	453	112	3	4	0	0.018	0.008	0
.	19.01.15-22.51.24-1-285088	65	4	4	2	0	2	680	3	3	0	0	NA	NA	NA	22	26	167	506	166	112	453	115	2	13	0	0.012	0.026	0
.	19.01.15-22.51.29-1-285089	65	3	3	0	0	0	678	2	2	0	0	NA	NA	NA	25	30	169	505	169	116	443	119	0	10	1	0	0.02	0.006
.	19.01.15-22.51.32-1-285091	100	10	10	4	0	4	670	8	8	0	0	NA	NA	NA	31	25	168	501	169	116	439	115	1	27	5	0.006	0.054	0.03
.	19.01.15-22.51.39-1-285097	119	11	11	5	0	4	680	9	9	0	0	NA	NA	NA	42	35	170	508	170	117	447	116	5	14	11	0.029	0.028	0.065
.	19.01.15-22.51.44-1-285105	65	4	4	0	0	0	660	3	3	0	0	NA	NA	NA	28	16	165	500	164	110	438	112	0	12	3	0	0.024	0.018
.	19.01.15-22.51.48-1-285110	94	7	7	0	0	0	690	5	5	0	0	NA	NA	NA	27	35	173	508	167	120	455	115	8	17	3	0.046	0.033	0.018
.	19.01.15-22.51.49-1-285111	112	6	6	1	0	1	696	4	4	0	0	NA	NA	NA	35	48	171	518	172	117	457	122	3	12	3	0.018	0.023	0.017
.	19.01.15-22.51.57-1-285127	65	3	3	1	0	1	671	2	2	0	0	NA	NA	NA	25	28	168	505	168	113	444	114	0	5	0	0	0.01	0
.	19.01.15-22.52.05-1-285129	184	26	26	3	0	3	702	24	24	0	0	NA	NA	NA	48	58	176	516	179	120	458	124	45	50	16	0.256	0.097	0.089
.	19.01.15-22.52.07-1-285131	138	9	9	3	0	2	676	8	8	0	0	NA	NA	NA	57	35	170	508	170	114	448	114	10	34	8	0.059	0.067	0.047
.	19.01.15-22.52.10-1-285133	88	7	7	1	0	1	679	6	6	0	0	NA	NA	NA	31	33	165	512	169	113	450	116	7	20	2	0.042	0.039	0.012
.	19.01.15-22.52.13-1-285135	118	14	14	6	0	4	681	13	13	0	0	NA	NA	NA	43	41	173	511	170	119	448	114	3	34	4	0.017	0.067	0.024
.	19.01.15-22.52.13-1-285136	233	28	28	8	0	4	706	23	23	0	0	NA	NA	NA	71	63	177	530	169	122	467	117	27	42	17	0.153	0.079	0.101
.	19.01.15-22.52.13-1-285137	65	3	3	1	0	1	302	2	2	0	0	NA	NA	NA	19	20	165	502	166	47	206	49	3	1	0	0.018	0.002	0
.	19.01.15-22.52.15-1-285139	143	6	6	1	0	1	710	4	4	0	0	NA	NA	NA	36	59	176	522	174	124	467	119	13	10	0	0.074	0.019	0
.	19.01.15-22.52.19-1-285164	120	4	4	1	0	1	679	2	2	0	0	NA	NA	NA	30	31	168	504	172	115	446	118	11	7	4	0.065	0.014	0.023
.	19.01.15-22.52.29-1-285168	37	1	1	1	0	1	0	0	0	0	0	NA	NA	NA	11	6	165	491	163	0	0	0	0	1	0	0	0.002	0
.	19.01.15-22.52.33-1-285170	152	20	20	5	0	5	682	18	18	0	0	NA	NA	NA	54	43	171	509	176	113	448	121	2	30	25	0.012	0.059	0.142
.	19.01.15-22.52.33-1-285171	58	2	2	0	0	0	667	1	1	0	0	NA	NA	NA	31	25	168	503	167	113	440	114	0	0	4	0	0	0.024
.	19.01.15-22.52.38-1-285173	102	3	3	2	0	2	686	1	1	0	0	NA	NA	NA	39	39	168	516	168	117	453	116	3	4	0	0.018	0.008	0
.	19.01.15-22.52.44-1-285184	143	14	14	3	0	2	682	11	11	0	0	NA	NA	NA	44	38	171	512	168	119	447	116	3	50	15	0.018	0.098	0.089
.	19.01.15-22.52.48-1-285189	86	7	7	2	0	2	683	5	5	0	0	NA	NA	NA	25	26	167	504	168	114	454	115	13	12	0	0.078	0.024	0
.	19.01.15-22.52.54-1-285193	93	4	4	1	0	0	674	3	3	0	0	NA	NA	NA	44	33	170	509	167	117	442	115	0	5	5	0	0.01	0.03
.	19.01.15-22.52.54-1-285195	60	2	2	0	0	0	198	1	1	0	0	NA	NA	NA	16	13	167	496	163	37	124	37	2	0	0	0.012	0	0
.	19.01.15-22.52.57-1-285202	63	4	4	2	0	2	675	2	2	0	0	NA	NA	NA	24	27	171	505	164	119	445	111	4	10	0	0.023	0.02	0
.	19.01.15-22.53.04-1-285206	87	3	3	1	0	1	681	2	2	0	0	NA	NA	NA	26	34	170	504	173	117	443	121	0	4	1	0	0.008	0.006
.	19.01.15-22.53.09-1-285215	120	21	21	4	0	3	663	19	19	0	0	NA	NA	NA	42	29	169	506	167	112	437	114	13	51	7	0.077	0.101	0.042
.	19.01.15-22.53.10-1-285217	56	2	2	1	0	1	101	1	1	0	0	NA	NA	NA	10	18	166	499	166	16	73	12	2	0	0	0.012	0	0
.	19.01.15-22.53.13-1-285218	33	1	1	1	0	1	0	0	0	0	0	NA	NA	NA	11	10	163	494	166	0	0	0	0	2	0	0	0.004	0
.	19.01.15-22.53.15-1-285221	38	1	1	0	0	0	0	0	0	0	0	NA	NA	NA	8	11	163	496	165	0	0	0	0	2	0	0	0.004	0
.	19.01.15-22.53.16-1-285222	116	15	15	9	0	5	687	12	12	0	0	NA	NA	NA	42	36	170	511	168	116	453	118	22	39	9	0.129	0.076	0.054
.	19.01.15-22.53.17-1-285224	90	11	11	1	0	0	677	10	10	0	0	NA	NA	NA	37	35	174	505	169	120	444	113	18	20	4	0.103	0.04	0.024
.	19.01.15-22.53.18-1-285226	169	36	36	11	0	8	709	33	33	0	0	NA	NA	NA	39	62	175	530	170	122	471	116	29	55	27	0.166	0.104	0.159
.	19.01.15-22.53.20-1-285246	209	13	13	6	0	3	727	10	10	0	0	NA	NA	NA	54	81	178	541	175	124	481	122	45	27	9	0.253	0.05	0.051
.	19.01.15-22.53.21-1-285247	84	4	4	2	0	2	669	3	3	0	0	NA	NA	NA	32	22	166	505	164	114	443	112	3	10	0	0.018	0.02	0
.	19.01.15-22.53.21-1-285248	90	13	13	6	0	5	684	12	12	0	0	NA	NA	NA	25	33	172	509	165	118	452	114	13	33	5	0.076	0.065	0.03
.	19.01.15-22.53.30-1-285253	149	27	27	6	0	5	688	23	23	0	0	NA	NA	NA	58	50	175	513	175	121	445	122	16	51	8	0.091	0.099	0.046
.	19.01.15-22.53.39-1-285258	60	2	2	0	0	0	200	1	1	0	0	NA	NA	NA	19	17	164	497	169	31	136	33	0	3	0	0	0.006	0
.	19.01.15-22.53.48-1-285273	55	2	2	0	0	0	674	1	1	0	0	NA	NA	NA	15	24	167	503	167	116	446	112	0	7	0	0	0.014	0
.	19.01.15-22.53.50-1-285276	185	21	21	6	0	4	711	18	18	0	0	NA	NA	NA	59	64	178	522	177	124	462	125	23	35	21	0.129	0.067	0.119
.	19.01.15-22.53.51-1-285277	128	5	5	1	0	1	681	4	4	0	0	NA	NA	NA	41	40	171	510	172	115	449	117	4	10	2	0.023	0.02	0.012
.	19.01.15-22.53.55-1-285279	32	1	1	0	0	0	0	0	0	0	0	NA	NA	NA	9	12	163	498	164	0	0	0	0	2	0	0	0.004	0
.	19.01.15-22.53.55-1-285281	147	22	22	7	0	4	710	19	19	0	0	NA	NA	NA	45	63	172	530	174	120	469	121	41	19	16	0.238	0.036	0.092
.	19.01.15-22.53.56-1-285283	38	1	1	1	0	1	0	0	0	0	0	NA	NA	NA	6	12	164	498	163	0	0	0	0	0	0	0	0	0
.	19.01.15-22.53.59-1-285291	85	7	7	2	0	0	679	6	6	0	0	NA	NA	NA	36	33	168	510	168	114	451	114	3	17	0	0.018	0.033	0
.	19.01.15-22.54.03-1-285293	179	15	15	3	0	1	705	13	13	0	0	NA	NA	NA	48	53	173	519	174	120	464	121	26	17	27	0.15	0.033	0.155
.	19.01.15-22.54.06-1-285295	36	1	1	0	0	0	0	0	0	0	0	NA	NA	NA	16	12	166	493	166	0	0	0	0	0	2	0	0	0.012
.	19.01.15-22.54.11-1-285299	59	2	2	1	0	1	671	1	1	0	0	NA	NA	NA	23	22	171	499	165	119	441	111	0	7	0	0	0.014	0
.	19.01.15-22.54.14-1-285300	62	2	2	2	0	2	680	1	1	0	0	NA	NA	NA	20	34	171	504	172	116	445	119	0	6	0	0	0.012	0
.	19.01.15-22.54.17-1-285302	111	7	7	2	0	2	694	6	6	0	0	NA	NA	NA	32	45	176	512	170	120	459	115	0	7	7	0	0.014	0.041
.	19.01.15-22.54.23-1-285327	33	1	1	0	0	0	0	0	0	0	0	NA	NA	NA	8	13	166	496	164	0	0	0	0	0	3	0	0	0.018
.	19.01.15-22.54.26-1-285329	59	2	2	1	0	1	50	1	1	0	0	NA	NA	NA	15	16	168	499	162	10	32	8	1	2	0	0.006	0.004	0
.	19.01.15-22.54.28-1-285331	115	8	8	2	0	2	683	5	5	0	0	NA	NA	NA	37	31	169	508	167	116	452	115	2	19	9	0.012	0.037	0.054
.	19.01.15-22.54.32-1-285332	83	4	4	1	0	1	678	3	3	0	0	NA	NA	NA	38	36	173	510	166	116	450	112	0	3	4	0	0.006	0.024
.	19.01.15-22.54.32-1-285333	91	4	4	3	0	2	676	3	3	0	0	NA	NA	NA	31	28	169	502	170	115	442	119	0	11	2	0	0.022	0.012
.	19.01.15-22.54.34-1-285335	89	4	4	1	0	1	675	3	3	0	0	NA	NA	NA	17	27	170	497	173	119	436	120	0	4	4	0	0.008	0.023
.	19.01.15-22.54.34-1-285336	57	3	3	0	0	0	680	2	2	0	0	NA	NA	NA	18	23	168	503	165	118	449	113	0	7	0	0	0.014	0
.	19.01.15-22.54.40-1-285344	32	1	1	1	0	1	0	0	0	0	0	NA	NA	NA	8	9	163	493	166	0	0	0	0	0	0	0	0	0
.	19.01.15-22.54.43-1-285348	34	1	1	0	0	0	0	0	0	0	0	NA	NA	NA	9	10	166	493	164	0	0	0	0	0	0	0	0	0
.	19.01.15-22.54.44-1-285350	63	2	2	2	0	0	672	1	1	0	0	NA	NA	NA	24	23	167	503	166	116	441	115	3	3	0	0.018	0.006	0
.	19.01.15-22.54.47-1-285356	63	2	2	2	0	1	663	1	1	0	0	NA	NA	NA	35	18	167	499	165	113	437	113	3	0	1	0.018	0	0.006
.	19.01.15-22.54.48-1-285358	119	7	7	1	0	1	685	6	6	0	0	NA	NA	NA	40	39	171	510	171	118	448	119	16	10	2	0.094	0.02	0.012
.	19.01.15-22.54.50-1-285362	90	3	3	0	0	0	690	2	2	0	0	NA	NA	NA	36	50	170	525	168	114	462	114	2	4	0	0.012	0.008	0
.	19.01.15-22.54.50-1-285363	65	2	2	0	0	0	399	1	1	0	0	NA	NA	NA	19	21	167	503	164	68	267	64	0	3	0	0	0.006	0
.	19.01.15-22.54.51-1-285364	128	16	16	5	0	3	673	14	14	0	0	NA	NA	NA	48	33	171	509	166	118	442	113	19	29	7	0.111	0.057	0.042
.	19.01.15-22.54.55-1-285369	32	1	1	0	0	0	0	0	0	0	0	NA	NA	NA	8	8	164	494	163	0	0	0	1	0	0	0.006	0	0
.	19.01.15-22.54.56-1-285372	182	16	16	8	0	7	699	14	14	0	0	NA	NA	NA	48	49	181	513	168	125	458	116	8	34	18	0.044	0.066	0.107
.	19.01.15-22.54.58-1-285375	95	12	12	0	0	0	679	10	10	0	0	NA	NA	NA	24	35	175	505	168	120	444	115	4	21	4	0.023	0.042	0.024
.	19.01.15-22.55.03-1-285377	34	1	1	0	0	0	0	0	0	0	0	NA	NA	NA	15	5	164	492	162	0	0	0	0	0	0	0	0	0
.	19.01.15-22.55.03-1-285378	176	10	10	3	0	3	687	8	8	0	0	NA	NA	NA	47	45	169	515	174	114	453	120	0	17	11	0	0.033	0.063
.	19.01.15-22.55.04-1-285380	60	2	2	0	0	0	0	1	1	0	0	NA	NA	NA	15	13	166	493	167	0	0	0	5	2	0	0.03	0.004	0
.	19.01.15-22.55.09-1-285387	255	27	27	12	0	8	726	26	26	0	0	NA	NA	NA	81	84	181	535	181	128	471	127	69	54	21	0.381	0.101	0.116
.	19.01.15-22.55.09-1-285388	62	4	4	0	0	0	672	2	2	0	0	NA	NA	NA	24	27	169	498	173	116	441	115	0	2	6	0	0.004	0.035
.	19.01.15-22.55.09-1-285389	62	2	2	0	0	0	672	1	1	0	0	NA	NA	NA	31	28	168	504	169	118	441	113	5	0	3	0.03	0	0.018
.	19.01.15-22.55.12-1-285392	63	2	2	0	0	0	673	1	1	0	0	NA	NA	NA	25	25	167	505	166	112	446	115	0	6	0	0	0.012	0
.	19.01.15-22.55.26-1-285413	34	1	1	1	0	1	0	0	0	0	0	NA	NA	NA	11	11	164	497	163	0	0	0	0	2	0	0	0.004	0
.	19.01.15-22.55.27-1-285416	33	1	1	0	0	0	0	0	0	0	0	NA	NA	NA	13	11	165	493	166	0	0	0	0	0	0	0	0	0
.	19.01.15-22.55.27-1-285417	87	5	5	2	0	1	672	4	4	0	0	NA	NA	NA	26	27	171	502	167	118	442	112	0	12	3	0	0.024	0.018
.	19.01.15-22.55.28-1-285418	35	1	1	0	0	0	0	0	0	0	0	NA	NA	NA	11	9	164	494	164	0	0	0	0	0	0	0	0	0
.	19.01.15-22.55.30-1-285419	89	6	6	1	0	0	675	5	5	0	0	NA	NA	NA	22	22	167	498	170	117	441	117	1	5	8	0.006	0.01	0.047
.	19.01.15-22.55.30-1-285420	119	20	20	7	0	5	682	18	18	0	0	NA	NA	NA	42	43	171	513	172	114	452	116	22	58	14	0.129	0.113	0.081
.	19.01.15-22.55.30-1-285421	65	2	2	0	0	0	401	1	1	0	0	NA	NA	NA	24	23	165	503	168	65	266	70	3	3	0	0.018	0.006	0
.	19.01.15-22.55.30-1-285422	113	5	5	2	0	1	683	4	4	0	0	NA	NA	NA	27	36	169	510	170	118	448	117	5	7	2	0.03	0.014	0.012
.	19.01.15-22.55.32-1-285423	152	10	10	3	0	2	697	9	9	0	0	NA	NA	NA	50	53	174	520	172	120	461	116	7	15	10	0.04	0.029	0.058
.	19.01.15-22.55.32-1-285424	203	21	21	9	0	8	718	18	18	0	0	NA	NA	NA	66	70	172	531	180	120	472	126	24	65	11	0.14	0.122	0.061
.	19.01.15-22.55.44-1-285437	90	7	7	0	0	0	661	5	5	0	0	NA	NA	NA	39	26	168	504	167	112	440	109	5	0	10	0.03	0	0.06
.	19.01.15-22.55.49-1-285446	34	1	1	0	0	0	0	0	0	0	0	NA	NA	NA	10	12	164	494	167	0	0	0	0	0	0	0	0	0
.	19.01.15-22.55.50-1-285447	88	7	7	0	0	0	674	6	6	0	0	NA	NA	NA	48	30	169	504	170	116	442	116	18	29	7	0.107	0.058	0.041
.	19.01.15-22.55.51-1-285449	113	12	12	5	0	4	681	11	11	0	0	NA	NA	NA	40	32	165	509	171	111	453	117	16	18	2	0.097	0.035	0.012
.	19.01.15-22.55.57-1-285451	93	7	7	2	0	2	678	6	6	0	0	NA	NA	NA	34	32	167	508	170	115	448	115	4	4	11	0.024	0.008	0.065
.	19.01.15-22.56.02-1-285462	34	1	1	0	0	0	0	0	0	0	0	NA	NA	NA	11	9	164	495	163	0	0	0	0	1	0	0	0.002	0
.	19.01.15-22.56.05-1-285464	61	2	2	1	0	1	665	1	1	0	0	NA	NA	NA	33	22	166	499	170	113	437	115	0	6	2	0	0.012	0.012
.	19.01.15-22.56.06-1-285465	86	7	7	2	0	1	670	6	6	0	0	NA	NA	NA	24	28	169	507	165	114	444	112	2	18	0	0.012	0.036	0
.	19.01.15-22.56.13-1-285468	64	8	8	1	0	1	673	7	7	0	0	NA	NA	NA	27	27	170	505	165	116	447	110	4	5	16	0.024	0.01	0.097
.	19.01.15-22.56.19-1-285480	177	8	8	4	0	3	715	7	7	0	0	NA	NA	NA	57	66	175	532	172	119	475	121	33	12	11	0.189	0.023	0.064
.	19.01.15-22.56.19-1-285481	121	24	24	8	0	6	694	20	20	0	0	NA	NA	NA	35	47	178	512	170	124	453	117	9	58	6	0.051	0.113	0.035
.	19.01.15-22.56.20-1-285498	54	2	2	0	0	0	671	1	1	0	0	NA	NA	NA	16	17	166	498	166	114	442	115	4	1	0	0.024	0.002	0
.	19.01.15-22.56.21-1-285504	65	3	3	0	0	0	498	1	1	0	0	NA	NA	NA	19	17	166	501	163	86	326	86	0	3	0	0	0.006	0
.	19.01.15-22.56.23-1-285507	112	8	8	2	0	2	671	7	7	0	0	NA	NA	NA	42	28	172	501	168	119	437	115	2	16	20	0.012	0.032	0.119
.	19.01.15-22.56.24-1-285508	62	2	2	0	0	0	0	1	1	0	0	NA	NA	NA	19	12	167	496	162	0	0	0	0	0	2	0	0	0.012
.	19.01.15-22.56.28-1-285512	57	3	3	2	0	2	674	2	2	0	0	NA	NA	NA	20	25	167	504	167	116	443	115	4	5	0	0.024	0.01	0
.	19.01.15-22.56.30-1-285513	157	12	12	3	0	2	698	10	10	0	0	NA	NA	NA	43	54	177	510	180	121	451	126	15	32	1	0.085	0.063	0.006
.	19.01.15-22.56.37-1-285517	38	1	1	0	0	0	0	0	0	0	0	NA	NA	NA	10	10	165	494	164	0	0	0	0	2	0	0	0.004	0
.	19.01.15-22.56.38-1-285519	124	10	10	4	0	3	683	9	9	0	0	NA	NA	NA	46	35	169	508	171	117	448	118	18	28	7	0.107	0.055	0.041
.	19.01.15-22.56.40-1-285524	92	5	5	0	0	0	672	4	4	0	0	NA	NA	NA	25	27	165	503	172	112	444	116	2	9	0	0.012	0.018	0
.	19.01.15-22.56.41-1-285528	91	4	4	1	0	0	689	2	2	0	0	NA	NA	NA	15	37	171	509	170	117	453	119	0	9	3	0	0.018	0.018
.	19.01.15-22.56.46-1-285534	59	2	2	0	0	0	451	1	1	0	0	NA	NA	NA	11	15	166	498	164	73	303	75	0	3	0	0	0.006	0
.	19.01.15-22.56.48-1-285538	122	6	6	0	0	0	684	5	5	0	0	NA	NA	NA	38	37	171	508	171	116	452	116	0	16	3	0	0.031	0.018
.	19.01.15-22.57.01-1-285547	93	4	4	0	0	0	681	3	3	0	0	NA	NA	NA	27	28	167	508	166	114	453	114	7	4	5	0.042	0.008	0.03
.	19.01.15-22.57.01-1-285549	33	1	1	1	0	1	0	0	0	0	0	NA	NA	NA	3	9	167	492	163	0	0	0	0	5	0	0	0.01	0
.	19.01.15-22.57.02-1-285551	148	16	16	6	0	1	690	14	14	0	0	NA	NA	NA	51	53	175	514	177	119	450	121	15	48	3	0.086	0.093	0.017
.	19.01.15-22.57.03-1-285552	81	3	3	1	0	1	669	2	2	0	0	NA	NA	NA	31	25	168	503	167	115	439	115	2	7	0	0.012	0.014	0
.	19.01.15-22.57.04-1-285555	90	4	4	2	0	1	678	3	3	0	0	NA	NA	NA	28	29	165	508	169	113	450	115	6	10	3	0.036	0.02	0.018
.	19.01.15-22.57.05-1-285558	152	5	5	2	0	2	702	3	3	0	0	NA	NA	NA	47	50	172	520	171	120	464	118	1	16	3	0.006	0.031	0.018
.	19.01.15-22.57.05-1-285559	114	8	8	2	0	2	687	6	6	0	0	NA	NA	NA	42	45	171	520	167	115	457	115	1	19	0	0.006	0.037	0
.	19.01.15-22.57.09-1-285567	123	7	7	2	0	2	685	6	6	0	0	NA	NA	NA	47	42	171	514	170	116	452	117	5	11	7	0.029	0.021	0.041
.	19.01.15-22.57.19-1-285588	32	1	1	0	0	0	0	0	0	0	0	NA	NA	NA	9	9	168	491	163	0	0	0	0	0	3	0	0	0.018
.	19.01.15-22.57.20-1-285590	118	7	7	3	0	2	688	6	6	0	0	NA	NA	NA	42	45	173	513	172	118	455	115	17	7	14	0.098	0.014	0.081
.	19.01.15-22.57.22-1-285593	88	4	4	0	0	0	663	3	3	0	0	NA	NA	NA	32	20	164	501	168	112	437	114	0	15	0	0	0.03	0
.	19.01.15-22.57.23-1-285594	153	25	25	11	0	10	692	21	21	0	0	NA	NA	NA	57	55	176	518	174	113	461	118	42	41	4	0.239	0.079	0.023
.	19.01.15-22.57.27-1-285597	58	3	3	0	0	0	200	2	2	0	0	NA	NA	NA	14	20	167	501	165	33	132	35	0	6	0	0	0.012	0
.	19.01.15-22.57.27-1-285598	64	2	2	1	0	1	400	1	1	0	0	NA	NA	NA	23	22	165	503	167	66	273	61	2	2	0	0.012	0.004	0
.	19.01.15-22.57.28-1-285599	146	14	14	4	0	3	696	13	13	0	0	NA	NA	NA	48	52	173	523	169	121	460	115	9	39	10	0.052	0.075	0.059
.	19.01.15-22.57.36-1-285601	58	2	2	0	0	0	666	1	1	0	0	NA	NA	NA	24	17	168	494	168	112	441	113	0	9	3	0	0.018	0.018
.	19.01.15-22.57.39-1-285605	64	2	2	0	0	0	251	1	1	0	0	NA	NA	NA	15	10	167	491	165	44	167	40	0	7	0	0	0.014	0
.	19.01.15-22.57.42-1-285611	61	2	2	0	0	0	680	1	1	0	0	NA	NA	NA	18	29	168	505	169	115	448	117	1	1	0	0.006	0.002	0
.	19.01.15-22.57.43-1-285613	143	8	8	1	0	1	683	5	5	0	0	NA	NA	NA	48	41	171	513	170	119	450	114	1	13	8	0.006	0.025	0.047
.	19.01.15-22.57.46-1-285617	65	2	2	0	0	0	669	1	1	0	0	NA	NA	NA	31	27	169	500	171	114	438	117	7	1	0	0.041	0.002	0
.	19.01.15-22.57.47-1-285620	179	16	16	8	0	5	690	12	12	0	0	NA	NA	NA	64	49	170	518	174	115	455	120	13	49	13	0.076	0.095	0.075
.	19.01.15-22.57.55-1-285631	90	7	7	2	0	0	667	6	6	0	0	NA	NA	NA	22	14	166	495	166	114	439	114	3	8	9	0.018	0.016	0.054
.	19.01.15-22.57.57-1-285637	89	10	10	2	0	2	680	9	9	0	0	NA	NA	NA	31	31	174	504	166	119	444	117	20	12	0	0.115	0.024	0
.	19.01.15-22.57.59-1-285639	64	2	2	0	0	0	550	1	1	0	0	NA	NA	NA	13	15	165	498	165	87	367	96	0	5	0	0	0.01	0
.	19.01.15-22.58.05-1-285647	92	6	6	1	0	1	667	4	4	0	0	NA	NA	NA	38	30	168	507	168	112	441	114	0	21	1	0	0.041	0.006
.	19.01.15-22.58.08-1-285650	62	4	4	0	0	0	681	3	3	0	0	NA	NA	NA	26	33	169	507	170	114	448	119	5	9	0	0.03	0.018	0
.	19.01.15-22.58.09-1-285651	114	9	9	2	0	2	682	6	6	0	0	NA	NA	NA	43	42	177	511	167	122	447	113	15	5	4	0.085	0.01	0.024
.	19.01.15-22.58.11-1-285652	120	11	11	5	0	3	681	10	10	0	0	NA	NA	NA	39	32	166	510	169	114	451	116	6	20	13	0.036	0.039	0.077
.	19.01.15-22.58.17-1-285658	65	6	6	3	0	2	668	5	5	0	0	NA	NA	NA	28	23	171	499	166	116	440	112	2	18	1	0.012	0.036	0.006
.	19.01.15-22.58.25-1-285680	118	6	6	1	0	0	692	4	4	0	0	NA	NA	NA	47	47	173	517	170	122	457	113	7	12	0	0.04	0.023	0
.	19.01.15-22.58.26-1-285681	120	7	7	3	0	2	676	6	6	0	0	NA	NA	NA	36	34	170	505	172	116	443	117	4	7	11	0.024	0.014	0.064
.	19.01.15-22.58.26-1-285682	170	6	6	1	0	0	693	4	4	0	0	NA	NA	NA	70	47	171	519	170	115	458	120	10	7	0	0.058	0.013	0
.	19.01.15-22.58.28-1-285683	125	6	6	0	0	0	695	5	5	0	0	NA	NA	NA	41	50	174	518	171	118	458	119	1	6	6	0.006	0.012	0.035
.	19.01.15-22.58.30-1-285684	64	4	4	3	0	2	679	2	2	0	0	NA	NA	NA	24	30	169	507	167	113	451	115	8	7	0	0.047	0.014	0
.	19.01.15-22.58.40-1-285696	64	5	5	2	0	2	673	4	4	0	0	NA	NA	NA	24	22	166	505	164	114	445	114	0	22	0	0	0.044	0
.	19.01.15-22.58.41-1-285697	96	8	8	2	0	2	690	7	7	0	0	NA	NA	NA	31	40	170	516	167	116	459	115	2	23	2	0.012	0.045	0.012
.	19.01.15-22.58.44-1-285703	293	31	31	7	0	4	719	26	26	0	0	NA	NA	NA	78	75	180	536	172	126	471	122	24	74	8	0.133	0.138	0.047
.	19.01.15-22.58.46-1-285706	93	5	5	0	0	0	685	3	3	0	0	NA	NA	NA	25	33	167	511	168	114	455	116	3	4	0	0.018	0.008	0
.	19.01.15-22.58.48-1-285709	60	4	4	0	0	0	665	3	3	0	0	NA	NA	NA	23	26	166	502	171	114	435	116	0	5	0	0	0.01	0
.	19.01.15-22.58.50-1-285712	117	12	12	2	0	2	676	11	11	0	0	NA	NA	NA	36	28	167	507	167	114	450	112	44	10	4	0.263	0.02	0.024
.	19.01.15-22.58.56-1-285720	92	12	12	2	0	1	680	11	11	0	0	NA	NA	NA	35	34	168	510	169	114	452	114	5	36	9	0.03	0.071	0.053
.	19.01.15-22.58.56-1-285721	71	6	6	3	0	1	673	5	5	0	0	NA	NA	NA	23	28	170	505	166	114	445	114	9	8	2	0.053	0.016	0.012
.	19.01.15-22.58.59-1-285723	206	17	17	2	0	2	712	14	14	0	0	NA	NA	NA	57	61	175	523	176	123	466	123	24	52	8	0.137	0.099	0.045
.	19.01.15-22.59.05-1-285726	88	6	6	0	0	0	663	5	5	0	0	NA	NA	NA	25	17	165	499	166	110	440	113	0	7	1	0	0.014	0.006
.	19.01.15-22.59.14-1-285736	118	4	4	2	0	2	687	2	2	0	0	NA	NA	NA	40	41	171	512	171	116	451	120	3	14	0	0.018	0.027	0
.	19.01.15-22.59.16-1-285737	94	6	6	1	0	0	684	5	5	0	0	NA	NA	NA	28	33	171	509	166	119	451	114	4	25	0	0.023	0.049	0
.	19.01.15-22.59.19-1-285741	63	4	4	1	0	1	671	3	3	0	0	NA	NA	NA	24	24	166	502	169	111	444	116	7	10	0	0.042	0.02	0
.	19.01.15-22.59.27-1-285760	117	8	8	1	0	1	674	7	7	0	0	NA	NA	NA	31	28	166	511	164	113	448	113	0	23	3	0	0.045	0.018
.	19.01.15-22.59.27-1-285761	61	2	2	0	0	0	672	1	1	0	0	NA	NA	NA	20	25	168	502	168	115	442	115	0	5	0	0	0.01	0
.	19.01.15-22.59.29-1-285763	62	4	4	2	0	2	668	3	3	0	0	NA	NA	NA	19	18	166	501	164	112	444	112	8	6	0	0.048	0.012	0
.	19.01.15-22.59.39-1-285770	90	3	3	0	0	0	683	2	2	0	0	NA	NA	NA	30	33	172	503	171	119	445	119	4	12	0	0.023	0.024	0
.	19.01.15-22.59.39-1-285772	86	8	8	1	0	1	671	6	6	0	0	NA	NA	NA	28	31	167	509	168	115	442	114	2	13	0	0.012	0.026	0
.	19.01.15-22.59.42-1-285776	66	2	2	1	0	1	651	1	1	0	0	NA	NA	NA	13	16	168	498	163	115	425	111	0	5	0	0	0.01	0
.	19.01.15-22.59.47-1-285782	152	9	9	1	0	1	699	8	8	0	0	NA	NA	NA	51	49	173	514	175	122	457	120	4	41	4	0.023	0.08	0.023
.	19.01.15-22.59.51-1-285786	148	29	29	8	0	6	683	27	27	0	0	NA	NA	NA	37	41	177	509	168	120	446	117	22	70	11	0.124	0.138	0.065
.	19.01.15-22.59.55-1-285793	88	4	4	1	0	0	672	2	2	0	0	NA	NA	NA	33	28	173	505	163	118	445	109	0	10	3	0	0.02	0.018
.	19.01.15-22.59.55-1-285794	92	5	5	2	0	2	675	4	4	0	0	NA	NA	NA	25	28	168	506	167	114	446	115	0	16	0	0	0.032	0
.	19.01.15-22.59.56-1-285795	56	2	2	0	0	0	0	1	1	0	0	NA	NA	NA	13	12	169	493	163	0	0	0	0	1	0	0	0.002	0
.	19.01.15-22.59.56-1-285797	92	5	5	2	0	2	676	4	4	0	0	NA	NA	NA	25	26	168	504	167	117	443	116	0	18	0	0	0.036	0
.	19.01.15-23.00.00-1-285804	146	23	23	8	0	6	696	20	20	0	0	NA	NA	NA	39	48	176	511	174	118	457	121	45	58	4	0.256	0.114	0.023
.	19.01.15-23.00.03-1-285813	154	13	13	3	0	2	689	12	12	0	0	NA	NA	NA	49	50	176	517	170	123	451	115	16	26	6	0.091	0.05	0.035
.	19.01.15-23.00.06-1-285814	117	4	4	2	0	2	686	2	2	0	0	NA	NA	NA	23	31	167	507	170	115	453	118	5	8	3	0.03	0.016	0.018
.	19.01.15-23.00.12-1-285817	88	4	4	0	0	0	686	3	3	0	0	NA	NA	NA	28	37	168	513	169	118	453	115	1	11	0	0.006	0.021	0
.	19.01.15-23.00.13-1-285818	96	6	6	1	0	1	674	5	5	0	0	NA	NA	NA	31	29	167	510	165	110	449	115	2	7	9	0.012	0.014	0.055
.	19.01.15-23.00.17-1-285823	93	12	12	2	0	1	676	11	11	0	0	NA	NA	NA	33	29	168	506	168	116	446	114	13	14	2	0.077	0.028	0.012
.	19.01.15-23.00.18-1-285828	90	8	8	1	0	1	672	6	6	0	0	NA	NA	NA	33	24	169	501	167	114	441	117	0	22	3	0	0.044	0.018
.	19.01.15-23.00.28-1-285848	31	1	1	0	0	0	0	0	0	0	0	NA	NA	NA	14	8	164	493	164	0	0	0	0	0	1	0	0	0.006
.	19.01.15-23.00.30-1-285849	178	17	17	6	0	5	711	15	15	0	0	NA	NA	NA	53	69	174	526	182	123	462	126	11	33	6	0.063	0.063	0.033
.	19.01.15-23.00.32-1-285850	122	6	6	0	0	0	690	4	4	0	0	NA	NA	NA	43	44	171	510	176	118	452	120	35	5	1	0.205	0.01	0.006
.	19.01.15-23.00.36-1-285854	117	10	10	6	0	4	692	7	7	0	0	NA	NA	NA	38	43	174	514	168	119	459	114	5	19	9	0.029	0.037	0.054
.	19.01.15-23.00.46-1-285867	119	6	6	1	0	0	691	4	4	0	0	NA	NA	NA	36	35	170	513	165	118	457	116	26	0	4	0.153	0	0.024
.	19.01.15-23.00.47-1-285870	95	15	15	4	0	2	683	14	14	0	0	NA	NA	NA	34	34	172	507	168	117	450	116	31	12	8	0.18	0.024	0.048
.	19.01.15-23.00.47-1-285871	69	3	3	1	0	1	675	2	2	0	0	NA	NA	NA	24	26	168	503	168	110	450	115	3	0	0	0.018	0	0
.	19.01.15-23.00.49-1-285875	113	10	10	4	0	3	688	8	8	0	0	NA	NA	NA	36	42	172	512	171	119	452	117	5	20	6	0.029	0.039	0.035
.	19.01.15-23.01.03-1-285913	33	1	1	0	0	0	0	0	0	0	0	NA	NA	NA	11	12	166	495	164	0	0	0	0	0	1	0	0	0.006
.	19.01.15-23.01.03-1-285914	31	1	1	0	0	0	0	0	0	0	0	NA	NA	NA	7	9	165	493	164	0	0	0	0	2	0	0	0.004	0
.	19.01.15-23.01.05-1-285936	169	18	18	6	0	4	700	17	17	0	0	NA	NA	NA	48	49	170	519	173	120	458	122	28	34	6	0.165	0.066	0.035
.	19.01.15-23.01.06-1-285937	204	19	19	6	0	6	706	18	18	0	0	NA	NA	NA	69	63	171	534	171	117	473	116	36	43	10	0.211	0.081	0.058
.	19.01.15-23.01.06-1-285938	128	23	23	9	0	5	682	21	21	0	0	NA	NA	NA	40	42	168	516	171	114	450	118	27	42	14	0.161	0.081	0.082
.	19.01.15-23.01.06-1-285939	89	5	5	2	0	0	682	4	4	0	0	NA	NA	NA	24	38	176	506	169	116	450	116	0	12	4	0	0.024	0.024
.	19.01.15-23.01.10-1-285966	122	17	17	3	0	3	690	15	15	0	0	NA	NA	NA	48	50	173	519	171	118	456	116	18	48	0	0.104	0.092	0
.	19.01.15-23.01.12-1-285968	65	5	5	1	0	0	675	4	4	0	0	NA	NA	NA	30	29	166	510	166	115	450	110	0	21	0	0	0.041	0
.	19.01.15-23.01.18-1-285974	197	11	11	3	0	2	726	8	8	0	0	NA	NA	NA	57	75	174	537	177	123	480	123	4	22	13	0.023	0.041	0.073
.	19.01.15-23.01.23-1-285995	224	28	28	6	0	4	710	24	24	0	0	NA	NA	NA	78	67	178	528	174	124	466	120	42	78	9	0.236	0.148	0.052
.	19.01.15-23.01.29-1-285998	145	7	7	1	0	1	699	6	6	0	0	NA	NA	NA	53	51	172	524	168	115	469	115	3	5	6	0.017	0.01	0.036
.	19.01.15-23.01.32-1-286001	233	27	27	5	0	3	707	25	25	0	0	NA	NA	NA	66	65	172	534	172	118	472	117	40	54	15	0.233	0.101	0.087
.	19.01.15-23.01.45-1-286017	92	13	13	6	0	2	683	12	12	0	0	NA	NA	NA	37	41	168	512	174	116	448	119	26	18	9	0.155	0.035	0.052
.	19.01.15-23.01.50-1-286025	34	1	1	0	0	0	0	0	0	0	0	NA	NA	NA	10	12	165	496	164	0	0	0	0	0	0	0	0	0
.	19.01.15-23.01.52-1-286028	30	1	1	0	0	0	0	0	0	0	0	NA	NA	NA	3	5	164	492	162	0	0	0	0	2	0	0	0.004	0
.	19.01.15-23.01.52-1-286029	236	23	23	4	0	3	703	17	17	0	0	NA	NA	NA	76	61	178	522	174	124	459	120	31	50	28	0.174	0.096	0.161
.	19.01.15-23.01.54-1-286030	32	1	1	0	0	0	0	0	0	0	0	NA	NA	NA	8	6	165	490	164	0	0	0	0	0	0	0	0	0
.	19.01.15-23.01.54-1-286032	85	9	9	1	0	1	678	7	7	0	0	NA	NA	NA	37	34	169	505	173	117	442	119	1	15	0	0.006	0.03	0
.	19.01.15-23.01.56-1-286035	204	27	27	10	0	9	713	24	24	0	0	NA	NA	NA	47	65	175	524	179	124	467	122	43	63	9	0.246	0.12	0.05
.	19.01.15-23.01.56-1-286037	116	6	6	1	0	1	692	5	5	0	0	NA	NA	NA	29	40	168	513	172	118	454	120	11	7	1	0.065	0.014	0.006
.	19.01.15-23.01.58-1-286038	61	2	2	2	0	2	298	1	1	0	0	NA	NA	NA	12	18	164	499	168	53	199	46	0	4	0	0	0.008	0
.	19.01.15-23.02.14-1-286048	30	1	1	0	0	0	0	0	0	0	0	NA	NA	NA	10	10	164	497	162	0	0	0	2	0	0	0.012	0	0
.	19.01.15-23.02.18-1-286057	177	22	22	11	0	9	699	20	20	0	0	NA	NA	NA	57	54	168	528	171	115	465	119	15	55	5	0.089	0.104	0.029
.	19.01.15-23.02.20-1-286073	127	21	21	12	0	10	685	18	18	0	0	NA	NA	NA	39	39	171	511	170	116	452	117	30	55	1	0.175	0.108	0.006
.	19.01.15-23.02.23-1-286075	31	1	1	0	0	0	0	0	0	0	0	NA	NA	NA	9	12	167	493	165	0	0	0	0	0	0	0	0	0
.	19.01.15-23.02.24-1-286076	182	20	20	4	0	2	715	18	18	0	0	NA	NA	NA	46	64	173	532	172	122	473	120	12	57	13	0.069	0.107	0.076
.	19.01.15-23.02.26-1-286077	154	12	12	0	0	0	689	8	8	0	0	NA	NA	NA	45	44	173	516	168	116	454	119	17	22	0	0.098	0.043	0
.	19.01.15-23.02.31-1-286079	123	7	7	2	0	2	681	6	6	0	0	NA	NA	NA	32	30	167	508	168	115	451	115	7	15	7	0.042	0.03	0.042
.	19.01.15-23.02.38-1-286083	33	1	1	0	0	0	0	0	0	0	0	NA	NA	NA	11	14	167	496	164	0	0	0	0	0	4	0	0	0.024
.	19.01.15-23.02.38-1-286084	60	3	3	0	0	0	663	2	2	0	0	NA	NA	NA	28	20	168	499	166	112	439	112	0	11	0	0	0.022	0
.	19.01.15-23.02.41-1-286090	34	1	1	0	0	0	0	0	0	0	0	NA	NA	NA	5	7	164	493	163	0	0	0	3	0	0	0.018	0	0
.	19.01.15-23.02.45-1-286097	89	3	3	2	0	2	682	2	2	0	0	NA	NA	NA	30	29	169	507	166	116	451	115	0	12	0	0	0.024	0
.	19.01.15-23.02.46-1-286098	62	5	5	2	0	2	674	4	4	0	0	NA	NA	NA	22	29	168	504	170	114	442	118	8	8	5	0.048	0.016	0.029
.	19.01.15-23.02.51-1-286106	121	16	16	8	0	4	687	14	14	0	0	NA	NA	NA	38	41	175	512	167	121	452	114	31	43	11	0.177	0.084	0.066
.	19.01.15-23.02.57-1-286115	92	5	5	0	0	0	687	4	4	0	0	NA	NA	NA	32	35	166	510	172	117	452	118	3	7	5	0.018	0.014	0.029
.	19.01.15-23.03.01-1-286119	88	3	3	1	0	1	667	2	2	0	0	NA	NA	NA	34	25	171	500	167	116	437	114	0	2	4	0	0.004	0.024
.	19.01.15-23.03.03-1-286120	88	4	4	1	0	1	678	3	3	0	0	NA	NA	NA	20	27	170	504	166	117	448	113	0	10	3	0	0.02	0.018
.	19.01.15-23.03.03-1-286121	60	3	3	0	0	0	678	2	2	0	0	NA	NA	NA	19	27	164	508	168	112	452	114	5	2	1	0.03	0.004	0.006
.	19.01.15-23.03.07-1-286125	98	3	3	4	0	2	674	2	2	0	0	NA	NA	NA	34	27	167	508	165	114	446	114	0	21	4	0	0.041	0.024
.	19.01.15-23.03.10-1-286128	34	1	1	0	0	0	0	0	0	0	0	NA	NA	NA	6	4	165	489	163	0	0	0	0	2	0	0	0.004	0
.	19.01.15-23.03.12-1-286134	87	7	7	2	0	2	681	5	5	0	0	NA	NA	NA	36	30	171	505	167	119	448	114	12	6	4	0.07	0.012	0.024
.	19.01.15-23.03.16-1-286135	185	29	29	11	0	8	699	26	26	0	0	NA	NA	NA	66	59	171	526	175	116	464	119	41	71	10	0.24	0.135	0.057
.	19.01.15-23.03.20-1-286155	85	5	5	1	0	1	676	4	4	0	0	NA	NA	NA	30	30	172	505	166	117	443	116	5	9	2	0.029	0.018	0.012
.	19.01.15-23.03.20-1-286156	94	9	9	4	0	3	682	7	7	0	0	NA	NA	NA	35	44	173	514	170	114	452	116	15	15	2	0.087	0.029	0.012
.	19.01.15-23.03.21-1-286157	120	6	6	1	0	1	684	5	5	0	0	NA	NA	NA	41	36	169	513	167	116	455	113	9	10	3	0.053	0.019	0.018
.	19.01.15-23.03.26-1-286159	90	3	3	0	0	0	673	1	1	0	0	NA	NA	NA	25	23	166	507	163	112	449	112	1	4	0	0.006	0.008	0
.	19.01.15-23.03.29-1-286164	172	11	11	3	0	3	697	10	10	0	0	NA	NA	NA	46	53	176	517	173	123	454	120	11	26	1	0.062	0.05	0.006
.	19.01.15-23.03.31-1-286166	32	1	1	0	0	0	0	0	0	0	0	NA	NA	NA	9	5	164	492	162	0	0	0	0	0	0	0	0	0
.	19.01.15-23.03.37-1-286169	151	34	34	10	0	6	683	33	33	0	0	NA	NA	NA	51	39	175	510	167	120	450	113	51	63	6	0.291	0.124	0.036
.	19.01.15-23.03.40-1-286173	59	4	4	1	0	1	671	3	3	0	0	NA	NA	NA	30	26	166	509	164	113	447	111	0	2	7	0	0.004	0.043
.	19.01.15-23.03.44-1-286178	93	8	8	1	0	1	684	7	7	0	0	NA	NA	NA	28	35	172	508	168	118	452	114	3	18	1	0.017	0.035	0.006
.	19.01.15-23.03.45-1-286182	68	3	3	2	0	2	674	2	2	0	0	NA	NA	NA	26	27	167	504	169	113	444	117	1	8	0	0.006	0.016	0
.	19.01.15-23.03.49-1-286187	216	41	41	13	0	9	701	37	37	0	0	NA	NA	NA	61	57	174	523	173	120	463	118	33	99	28	0.19	0.189	0.162
.	19.01.15-23.04.00-1-286197	108	12	12	3	0	3	672	10	10	0	0	NA	NA	NA	36	30	172	506	165	117	443	112	1	27	15	0.006	0.053	0.091
.	19.01.15-23.04.06-1-286204	175	28	28	9	0	7	697	24	24	0	0	NA	NA	NA	54	53	168	521	177	118	458	121	47	76	24	0.28	0.146	0.136
.	19.01.15-23.04.06-1-286205	63	3	3	0	0	0	672	2	2	0	0	NA	NA	NA	26	24	166	503	168	113	444	115	0	7	0	0	0.014	0
.	19.01.15-23.04.12-1-286207	292	36	36	14	0	8	738	32	32	0	0	NA	NA	NA	84	92	178	547	180	124	487	127	75	42	25	0.421	0.077	0.139
.	19.01.15-23.04.12-1-286208	34	1	1	0	0	0	0	0	0	0	0	NA	NA	NA	13	8	164	493	164	0	0	0	0	1	0	0	0.002	0
.	19.01.15-23.04.16-1-286210	120	11	11	5	0	4	668	9	9	0	0	NA	NA	NA	52	28	169	507	165	113	444	111	20	32	0	0.118	0.063	0
.	19.01.15-23.04.23-1-286234	86	7	7	1	0	1	677	6	6	0	0	NA	NA	NA	27	31	171	508	165	116	448	113	9	2	2	0.053	0.004	0.012
.	19.01.15-23.04.27-1-286237	65	4	4	0	0	0	671	2	2	0	0	NA	NA	NA	26	29	171	503	168	117	438	116	4	10	0	0.023	0.02	0
.	19.01.15-23.04.57-1-286258	169	15	15	4	0	2	697	11	11	0	0	NA	NA	NA	45	52	174	516	175	118	459	120	18	50	6	0.103	0.097	0.034
.	19.01.15-23.04.59-1-286260	94	4	4	1	0	1	679	3	3	0	0	NA	NA	NA	38	34	168	512	167	116	452	111	0	11	1	0	0.021	0.006
.	19.01.15-23.05.01-1-286263	34	1	1	0	0	0	0	0	0	0	0	NA	NA	NA	11	8	165	493	163	0	0	0	0	0	0	0	0	0
.	19.01.15-23.05.04-1-286264	66	5	5	2	0	0	671	4	4	0	0	NA	NA	NA	30	27	169	505	166	115	446	110	6	15	7	0.036	0.03	0.042
.	19.01.15-23.05.14-1-286271	61	3	3	2	0	1	674	2	2	0	0	NA	NA	NA	20	19	167	501	164	114	445	115	3	8	0	0.018	0.016	0
.	19.01.15-23.05.20-1-286291	92	9	9	2	0	2	685	8	8	0	0	NA	NA	NA	35	37	172	511	167	119	452	114	26	22	0	0.151	0.043	0
.	19.01.15-23.05.22-1-286296	91	5	5	4	0	4	670	3	3	0	0	NA	NA	NA	34	22	165	502	168	110	444	116	6	12	0	0.036	0.024	0
.	19.01.15-23.05.26-1-286299	180	8	8	5	0	2	700	7	7	0	0	NA	NA	NA	55	55	181	516	171	127	455	118	27	13	22	0.149	0.025	0.129
.	19.01.15-23.05.29-1-286303	89	4	4	0	0	0	684	3	3	0	0	NA	NA	NA	29	31	171	502	171	121	444	119	5	10	1	0.029	0.02	0.006
.	19.01.15-23.05.31-1-286304	64	2	2	0	0	0	674	1	1	0	0	NA	NA	NA	25	26	170	501	168	115	443	116	0	7	0	0	0.014	0
.	19.01.15-23.05.33-1-286305	321	16	16	5	0	3	740	15	15	0	0	NA	NA	NA	109	94	180	546	181	126	489	125	46	32	12	0.256	0.059	0.066
.	19.01.15-23.05.39-1-286308	88	8	8	2	0	2	685	7	7	0	0	NA	NA	NA	26	31	167	510	167	113	455	117	1	21	7	0.006	0.041	0.042
.	19.01.15-23.05.42-1-286317	95	4	4	0	0	0	678	3	3	0	0	NA	NA	NA	37	32	173	503	169	119	442	117	2	11	0	0.012	0.022	0
.	19.01.15-23.05.45-1-286320	152	17	17	5	0	4	711	15	15	0	0	NA	NA	NA	48	61	172	530	172	119	474	118	51	34	6	0.297	0.064	0.035
.	19.01.15-23.05.47-1-286327	90	7	7	1	0	1	678	6	6	0	0	NA	NA	NA	38	34	169	511	167	115	450	113	2	23	0	0.012	0.045	0
.	19.01.15-23.05.50-1-286331	33	1	1	0	0	0	0	0	0	0	0	NA	NA	NA	7	13	167	494	165	0	0	0	0	1	0	0	0.002	0
.	19.01.15-23.05.52-1-286332	32	1	1	0	0	0	0	0	0	0	0	NA	NA	NA	8	7	165	492	163	0	0	0	0	0	0	0	0	0
.	19.01.15-23.05.53-1-286334	91	8	8	1	0	1	683	7	7	0	0	NA	NA	NA	31	37	170	510	170	113	451	119	9	10	2	0.053	0.02	0.012
.	19.01.15-23.05.54-1-286336	65	4	4	0	0	0	677	3	3	0	0	NA	NA	NA	31	35	169	510	169	118	447	112	5	3	0	0.03	0.006	0
.	19.01.15-23.05.56-1-286340	63	3	3	1	0	0	669	2	2	0	0	NA	NA	NA	30	25	167	499	172	114	440	115	0	12	0	0	0.024	0
.	19.01.15-23.06.03-1-286344	147	24	24	7	0	4	692	20	20	0	0	NA	NA	NA	43	46	168	518	173	113	461	118	34	45	21	0.202	0.087	0.121
.	19.01.15-23.06.03-1-286345	61	2	2	1	0	1	200	1	1	0	0	NA	NA	NA	23	13	166	494	166	37	136	27	0	4	0	0	0.008	0
.	19.01.15-23.06.07-1-286353	57	2	2	1	0	1	0	1	1	0	0	NA	NA	NA	16	17	164	501	165	0	0	0	0	1	3	0	0.002	0.018
.	19.01.15-23.06.11-1-286357	181	20	20	6	0	4	683	17	17	0	0	NA	NA	NA	58	40	167	514	172	113	451	119	23	40	22	0.138	0.078	0.128
.	19.01.15-23.06.14-1-286358	57	3	3	0	0	0	248	2	2	0	0	NA	NA	NA	12	15	166	498	164	53	161	34	0	4	2	0	0.008	0.012
.	19.01.15-23.06.20-1-286384	30	1	1	0	0	0	0	0	0	0	0	NA	NA	NA	5	12	165	496	164	0	0	0	0	0	0	0	0	0
.	19.01.15-23.06.20-1-286385	31	1	1	1	0	1	0	0	0	0	0	NA	NA	NA	10	8	165	492	164	0	0	0	0	0	2	0	0	0.012
.	19.01.15-23.06.21-1-286390	119	9	9	3	0	2	677	8	8	0	0	NA	NA	NA	32	31	169	507	168	114	447	116	9	31	18	0.053	0.061	0.107
.	19.01.15-23.06.22-1-286391	181	9	9	3	0	2	699	8	8	0	0	NA	NA	NA	62	48	172	516	173	118	462	119	23	31	8	0.134	0.06	0.046
.	19.01.15-23.06.22-1-286392	92	8	8	2	0	2	666	6	6	0	0	NA	NA	NA	34	30	172	503	168	113	440	113	3	16	5	0.017	0.032	0.03
.	19.01.15-23.06.24-1-286394	92	7	7	1	0	1	674	6	6	0	0	NA	NA	NA	30	28	167	508	166	117	444	113	11	8	9	0.066	0.016	0.054
.	19.01.15-23.06.31-1-286397	118	4	4	0	0	0	677	3	3	0	0	NA	NA	NA	29	31	172	504	168	119	442	116	7	8	0	0.041	0.016	0
.	19.01.15-23.06.32-1-286398	142	13	13	4	0	1	700	11	11	0	0	NA	NA	NA	41	52	176	517	172	123	457	120	20	50	0	0.114	0.097	0
.	19.01.15-23.06.43-1-286411	214	39	39	14	0	9	697	36	36	0	0	NA	NA	NA	66	56	171	523	175	116	459	122	67	87	24	0.392	0.166	0.137
.	19.01.15-23.06.46-1-286417	61	3	3	0	0	0	671	2	2	0	0	NA	NA	NA	23	24	169	502	166	110	448	113	5	2	1	0.03	0.004	0.006
.	19.01.15-23.06.46-1-286419	63	2	2	0	0	0	660	1	1	0	0	NA	NA	NA	35	22	166	503	166	111	437	112	0	6	0	0	0.012	0
.	19.01.15-23.06.53-1-286425	123	19	19	8	0	5	687	18	18	0	0	NA	NA	NA	43	43	173	514	169	118	452	117	1	37	9	0.006	0.072	0.053
.	19.01.15-23.06.56-1-286432	61	2	2	0	0	0	298	1	1	0	0	NA	NA	NA	13	18	167	495	169	54	193	51	0	3	1	0	0.006	0.006
.	19.01.15-23.06.57-1-286434	122	20	20	5	0	4	694	19	19	0	0	NA	NA	NA	38	46	172	518	169	118	458	118	14	60	16	0.081	0.116	0.095
.	19.01.15-23.06.59-1-286437	124	9	9	4	0	2	683	8	8	0	0	NA	NA	NA	40	38	173	508	170	117	449	117	0	24	10	0	0.047	0.059
.	19.01.15-23.07.06-1-286441	173	17	17	8	0	4	704	14	14	0	0	NA	NA	NA	58	60	172	523	178	119	462	123	29	40	1	0.169	0.076	0.006
.	19.01.15-23.07.11-1-286448	116	8	8	0	0	0	689	6	6	0	0	NA	NA	NA	44	40	176	510	167	122	454	113	10	16	2	0.057	0.031	0.012
.	19.01.15-23.07.12-1-286449	123	8	8	3	0	2	684	7	7	0	0	NA	NA	NA	34	43	174	509	173	120	446	118	4	13	4	0.023	0.026	0.023
.	19.01.15-23.07.19-1-286461	151	13	13	2	0	1	699	12	12	0	0	NA	NA	NA	38	53	174	524	168	118	467	114	9	34	12	0.052	0.065	0.071
.	19.01.15-23.07.26-1-286479	87	4	4	0	0	0	664	3	3	0	0	NA	NA	NA	28	20	167	498	168	114	438	112	8	5	0	0.048	0.01	0
.	19.01.15-23.07.30-1-286483	145	15	15	2	0	1	685	11	11	0	0	NA	NA	NA	48	40	173	514	166	119	455	111	14	25	9	0.081	0.049	0.054
.	19.01.15-23.07.37-1-286487	182	8	8	2	0	1	718	5	5	0	0	NA	NA	NA	51	66	175	532	172	124	475	119	14	13	8	0.08	0.024	0.047
.	19.01.15-23.07.41-1-286494	143	13	13	0	0	0	697	12	12	0	0	NA	NA	NA	51	56	178	521	170	123	456	118	11	26	0	0.062	0.05	0
.	19.01.15-23.07.42-1-286496	71	3	3	1	0	1	670	1	1	0	0	NA	NA	NA	26	19	167	503	162	116	442	112	3	1	5	0.018	0.002	0.031
.	19.01.15-23.07.44-1-286500	35	1	1	0	0	0	0	0	0	0	0	NA	NA	NA	13	8	165	492	164	0	0	0	0	1	0	0	0.002	0
.	19.01.15-23.07.47-1-286504	122	5	5	3	0	2	670	4	4	0	0	NA	NA	NA	34	27	167	507	166	115	444	111	0	11	5	0	0.022	0.03
.	19.01.15-23.07.49-1-286507	59	2	2	0	0	0	674	1	1	0	0	NA	NA	NA	29	23	166	502	168	115	443	116	5	3	0	0.03	0.006	0
.	19.01.15-23.07.59-1-286519	64	4	4	1	0	0	668	3	3	0	0	NA	NA	NA	24	18	167	498	166	114	438	116	0	15	0	0	0.03	0
.	19.01.15-23.08.01-1-286521	67	4	4	0	0	0	664	3	3	0	0	NA	NA	NA	25	20	169	499	165	114	436	114	2	7	0	0.012	0.014	0
.	19.01.15-23.08.05-1-286524	63	3	3	1	0	1	674	2	2	0	0	NA	NA	NA	14	21	165	504	165	112	448	114	1	9	0	0.006	0.018	0
.	19.01.15-23.08.05-1-286525	67	2	2	2	0	1	675	1	1	0	0	NA	NA	NA	26	29	167	505	170	114	444	117	6	0	6	0.036	0	0.035
.	19.01.15-23.08.11-1-286530	134	14	14	7	0	4	693	13	13	0	0	NA	NA	NA	25	44	175	515	167	122	455	116	11	32	4	0.063	0.062	0.024
.	19.01.15-23.08.12-1-286531	151	11	11	3	0	3	677	9	9	0	0	NA	NA	NA	61	34	173	507	167	117	445	115	12	24	4	0.069	0.047	0.024
.	19.01.15-23.08.12-1-286532	99	10	10	3	0	3	679	9	9	0	0	NA	NA	NA	40	37	171	510	169	114	450	115	8	16	14	0.047	0.031	0.083
.	19.01.15-23.08.17-1-286533	96	7	7	1	0	1	689	6	6	0	0	NA	NA	NA	34	43	169	517	170	114	459	116	2	9	5	0.012	0.017	0.029
.	19.01.15-23.08.21-1-286556	100	18	18	2	0	2	680	15	15	0	0	NA	NA	NA	31	33	166	505	175	116	444	120	11	23	5	0.066	0.046	0.029
.	19.01.15-23.08.24-1-286558	323	25	25	9	0	9	735	20	20	0	0	NA	NA	NA	82	89	175	548	179	122	488	125	44	58	1	0.251	0.106	0.006
.	19.01.15-23.08.24-1-286560	209	21	21	6	0	5	702	19	19	0	0	NA	NA	NA	52	58	176	520	175	120	461	121	24	59	10	0.136	0.113	0.057
.	19.01.15-23.08.26-1-286561	94	6	6	6	0	4	680	5	5	0	0	NA	NA	NA	34	33	171	507	168	117	450	113	8	11	3	0.047	0.022	0.018
.	19.01.15-23.08.38-1-286567	190	17	17	6	0	4	716	16	16	0	0	NA	NA	NA	57	66	174	529	176	122	469	125	22	37	10	0.126	0.07	0.057
.	19.01.15-23.08.41-1-286570	37	1	1	1	0	1	0	0	0	0	0	NA	NA	NA	9	12	166	494	165	0	0	0	0	1	0	0	0.002	0
.	19.01.15-23.08.44-1-286577	91	7	7	3	0	3	663	6	6	0	0	NA	NA	NA	22	13	164	497	165	110	439	114	0	27	1	0	0.054	0.006
.	19.01.15-23.08.45-1-286579	89	7	7	1	0	1	672	5	5	0	0	NA	NA	NA	32	28	170	506	165	115	442	115	12	18	3	0.071	0.036	0.018
.	19.01.15-23.08.58-1-286591	98	21	21	4	0	1	686	19	19	0	0	NA	NA	NA	31	33	168	509	169	115	452	119	54	19	3	0.321	0.037	0.018
.	19.01.15-23.09.00-1-286593	94	6	6	2	0	2	677	5	5	0	0	NA	NA	NA	35	26	171	502	166	118	446	113	5	21	0	0.029	0.042	0
.	19.01.15-23.09.00-1-286595	88	5	5	1	0	0	683	4	4	0	0	NA	NA	NA	26	29	166	509	167	114	454	115	5	13	3	0.03	0.026	0.018
.	19.01.15-23.09.09-1-286599	57	2	2	0	0	0	677	1	1	0	0	NA	NA	NA	27	29	167	505	170	113	448	116	0	2	4	0	0.004	0.024
.	19.01.15-23.09.17-1-286608	86	4	4	1	0	0	681	3	3	0	0	NA	NA	NA	30	40	174	511	168	119	449	113	18	3	0	0.103	0.006	0
.	19.01.15-23.09.24-1-286628	59	2	2	0	0	0	296	1	1	0	0	NA	NA	NA	18	12	168	494	163	48	190	58	0	3	0	0	0.006	0
.	19.01.15-23.09.32-1-286631	172	10	10	4	0	4	708	9	9	0	0	NA	NA	NA	55	61	174	521	179	121	463	124	33	19	3	0.19	0.036	0.017
.	19.01.15-23.09.33-1-286633	93	11	11	1	0	0	685	10	10	0	0	NA	NA	NA	33	35	170	507	171	116	450	119	48	7	1	0.282	0.014	0.006
.	19.01.15-23.09.33-1-286635	33	1	1	0	0	0	0	0	0	0	0	NA	NA	NA	9	3	163	490	163	0	0	0	0	1	0	0	0.002	0
.	19.01.15-23.09.35-1-286637	208	22	22	6	0	3	726	21	21	0	0	NA	NA	NA	64	72	172	536	177	121	480	125	43	62	0	0.25	0.116	0
.	19.01.15-23.09.36-1-286638	121	5	5	0	0	0	689	4	4	0	0	NA	NA	NA	43	47	172	513	175	118	452	119	5	7	2	0.029	0.014	0.011
.	19.01.15-23.09.39-1-286642	64	6	6	2	0	2	676	5	5	0	0	NA	NA	NA	29	28	165	508	168	113	447	116	0	11	0	0	0.022	0
.	19.01.15-23.09.40-1-286644	146	19	19	9	0	7	694	16	16	0	0	NA	NA	NA	55	51	176	516	172	123	452	119	17	39	27	0.097	0.076	0.157
.	19.01.15-23.09.40-1-286645	67	3	3	2	0	1	680	2	2	0	0	NA	NA	NA	18	31	167	508	169	113	450	117	0	8	0	0	0.016	0
.	19.01.15-23.09.46-1-286656	94	8	8	4	0	3	678	7	7	0	0	NA	NA	NA	30	28	168	502	171	117	445	116	12	14	1	0.071	0.028	0.006
.	19.01.15-23.09.54-1-286667	123	15	15	3	0	2	680	12	12	0	0	NA	NA	NA	34	32	168	510	167	114	451	115	19	14	3	0.113	0.027	0.018
.	19.01.15-23.09.59-1-286674	57	2	2	0	0	0	250	1	1	0	0	NA	NA	NA	19	13	166	496	164	35	171	44	0	0	1	0	0	0.006
.	19.01.15-23.10.03-1-286682	60	2	2	2	0	2	452	1	1	0	0	NA	NA	NA	19	14	166	499	162	76	303	73	0	3	0	0	0.006	0
.	19.01.15-23.10.04-1-286683	201	14	14	2	0	0	703	11	11	0	0	NA	NA	NA	64	61	174	523	177	120	459	124	24	15	16	0.138	0.029	0.09
.	19.01.15-23.10.18-1-286697	63	3	3	1	0	1	671	1	1	0	0	NA	NA	NA	22	24	170	504	163	115	447	109	0	4	8	0	0.008	0.049
.	19.01.15-23.10.19-1-286714	119	10	10	4	0	3	671	9	9	0	0	NA	NA	NA	44	31	167	504	173	110	440	121	10	20	1	0.06	0.04	0.006
.	19.01.15-23.10.32-1-286721	207	11	11	6	0	5	727	10	10	0	0	NA	NA	NA	58	78	175	537	179	121	481	125	38	28	5	0.217	0.052	0.028
.	19.01.15-23.10.37-1-286723	60	2	2	1	0	1	676	1	1	0	0	NA	NA	NA	18	22	165	504	166	111	450	115	0	2	1	0	0.004	0.006
.	19.01.15-23.10.38-1-286725	59	3	3	1	0	0	663	2	2	0	0	NA	NA	NA	31	19	168	500	164	115	436	112	0	6	5	0	0.012	0.03
.	19.01.15-23.10.41-1-286731	147	8	8	2	0	1	699	7	7	0	0	NA	NA	NA	45	59	177	528	167	121	466	112	0	36	1	0	0.068	0.006
.	19.01.15-23.10.46-1-286738	92	6	6	3	0	2	674	4	4	0	0	NA	NA	NA	38	32	169	509	167	115	447	112	5	10	18	0.03	0.02	0.108
.	19.01.15-23.10.48-1-286742	64	2	2	0	0	0	672	1	1	0	0	NA	NA	NA	22	19	165	500	167	113	443	116	5	2	0	0.03	0.004	0
.	19.01.15-23.10.52-1-286747	32	1	1	0	0	0	0	0	0	0	0	NA	NA	NA	8	11	165	494	165	0	0	0	0	0	0	0	0	0
.	19.01.15-23.10.54-1-286750	126	7	7	3	0	2	677	6	6	0	0	NA	NA	NA	48	27	168	505	167	118	446	113	8	14	5	0.048	0.028	0.03
.	19.01.15-23.10.57-1-286754	35	1	1	1	0	1	0	0	0	0	0	NA	NA	NA	11	8	167	490	164	0	0	0	5	0	0	0.03	0	0
.	19.01.15-23.10.58-1-286755	94	7	7	4	0	3	691	6	6	0	0	NA	NA	NA	34	42	170	513	172	117	456	118	11	16	3	0.065	0.031	0.017
.	19.01.15-23.10.59-1-286756	61	2	2	1	0	0	671	1	1	0	0	NA	NA	NA	25	24	167	503	167	114	446	111	0	6	4	0	0.012	0.024
.	19.01.15-23.11.01-1-286758	59	3	3	1	0	0	674	2	2	0	0	NA	NA	NA	26	27	165	509	166	112	448	114	0	4	6	0	0.008	0.036
.	19.01.15-23.11.06-1-286763	138	16	16	8	0	6	690	14	14	0	0	NA	NA	NA	46	50	178	516	169	121	455	114	19	29	3	0.107	0.056	0.018
.	19.01.15-23.11.06-1-286764	65	2	2	0	0	0	669	1	1	0	0	NA	NA	NA	20	21	168	502	164	113	445	111	7	0	0	0.042	0	0
.	19.01.15-23.11.10-1-286765	60	6	6	1	0	1	667	5	5	0	0	NA	NA	NA	26	20	169	500	164	117	442	108	11	3	7	0.065	0.006	0.043
.	19.01.15-23.11.12-1-286767	97	16	16	1	0	1	671	14	14	0	0	NA	NA	NA	31	22	167	502	166	114	443	114	3	36	8	0.018	0.072	0.048
.	19.01.15-23.11.15-1-286776	96	4	4	2	0	2	669	3	3	0	0	NA	NA	NA	24	23	169	499	168	114	440	115	6	6	0	0.036	0.012	0
.	19.01.15-23.11.16-1-286777	62	3	3	1	0	1	661	1	1	0	0	NA	NA	NA	26	17	163	500	167	110	438	113	4	8	0	0.025	0.016	0
.	19.01.15-23.11.20-1-286796	89	11	11	0	0	0	679	10	10	0	0	NA	NA	NA	44	35	170	508	170	119	442	118	3	25	0	0.018	0.049	0
.	19.01.15-23.11.21-1-286797	92	8	8	4	0	3	667	7	7	0	0	NA	NA	NA	40	28	165	503	173	111	439	117	1	21	0	0.006	0.042	0
.	19.01.15-23.11.23-1-286799	66	2	2	1	0	1	682	1	1	0	0	NA	NA	NA	25	33	168	509	169	116	452	114	0	12	0	0	0.024	0
.	19.01.15-23.11.31-1-286801	147	12	12	5	0	3	692	11	11	0	0	NA	NA	NA	56	50	174	513	176	120	451	121	6	27	17	0.034	0.053	0.097
.	19.01.15-23.11.38-1-286805	116	8	8	2	0	1	684	7	7	0	0	NA	NA	NA	41	37	174	507	169	120	448	116	12	17	4	0.069	0.034	0.024
.	19.01.15-23.11.39-1-286807	33	1	1	0	0	0	0	0	0	0	0	NA	NA	NA	8	6	165	490	164	0	0	0	0	0	1	0	0	0.006
.	19.01.15-23.11.40-1-286808	89	12	12	2	0	2	677	11	11	0	0	NA	NA	NA	35	31	171	506	167	116	447	114	2	36	13	0.012	0.071	0.078
.	19.01.15-23.11.41-1-286812	120	14	14	3	0	2	669	13	13	0	0	NA	NA	NA	34	29	167	503	172	114	436	119	5	39	3	0.03	0.078	0.017
.	19.01.15-23.11.43-1-286816	86	7	7	1	0	1	674	6	6	0	0	NA	NA	NA	21	25	170	500	168	116	442	116	4	16	0	0.024	0.032	0
.	19.01.15-23.11.44-1-286817	35	1	1	1	0	1	0	0	0	0	0	NA	NA	NA	11	11	165	493	166	0	0	0	0	0	4	0	0	0.024
.	19.01.15-23.11.44-1-286820	66	5	5	2	0	1	674	4	4	0	0	NA	NA	NA	21	25	165	510	163	115	450	109	9	19	0	0.055	0.037	0
.	19.01.15-23.11.49-1-286826	35	1	1	0	0	0	0	0	0	0	0	NA	NA	NA	14	7	165	490	165	0	0	0	0	1	0	0	0.002	0
.	19.01.15-23.11.52-1-286828	31	1	1	0	0	0	0	0	0	0	0	NA	NA	NA	7	9	166	491	165	0	0	0	2	0	0	0.012	0	0
.	19.01.15-23.11.55-1-286832	100	11	11	4	0	3	677	9	9	0	0	NA	NA	NA	36	31	168	506	170	115	449	113	2	16	17	0.012	0.032	0.1
.	19.01.15-23.11.56-1-286834	58	4	4	1	0	1	668	3	3	0	0	NA	NA	NA	22	17	165	501	164	112	443	113	8	5	0	0.048	0.01	0
.	19.01.15-23.12.02-1-286841	62	2	2	1	0	1	675	1	1	0	0	NA	NA	NA	21	28	168	504	169	114	445	116	0	1	4	0	0.002	0.024
.	19.01.15-23.12.03-1-286843	65	3	3	1	0	0	677	2	2	0	0	NA	NA	NA	35	30	168	505	170	113	446	118	0	7	2	0	0.014	0.012
.	19.01.15-23.12.08-1-286846	121	8	8	2	0	2	681	6	6	0	0	NA	NA	NA	43	39	169	514	169	114	454	113	16	6	10	0.095	0.012	0.059
.	19.01.15-23.12.11-1-286851	61	2	2	0	0	0	671	1	1	0	0	NA	NA	NA	21	18	168	495	168	119	436	116	0	2	5	0	0.004	0.03
.	19.01.15-23.12.12-1-286852	170	15	15	4	0	2	703	12	12	0	0	NA	NA	NA	64	63	173	531	172	121	465	117	26	33	3	0.15	0.062	0.017
.	19.01.15-23.12.15-1-286855	87	7	7	0	0	0	672	6	6	0	0	NA	NA	NA	31	24	170	500	167	114	444	114	4	10	4	0.024	0.02	0.024
.	19.01.15-23.12.17-1-286858	119	12	12	3	0	2	677	9	9	0	0	NA	NA	NA	43	37	172	510	168	118	443	116	14	29	0	0.081	0.057	0
.	19.01.15-23.12.17-1-286859	58	3	3	1	0	1	50	2	2	0	0	NA	NA	NA	9	14	165	499	163	8	34	8	0	1	3	0	0.002	0.018
.	19.01.15-23.12.18-1-286867	155	18	18	2	0	1	690	17	17	0	0	NA	NA	NA	52	44	169	521	167	116	459	115	26	37	26	0.154	0.071	0.156
.	19.01.15-23.12.18-1-286868	122	6	6	1	0	1	684	5	5	0	0	NA	NA	NA	46	41	172	512	170	117	452	115	21	4	12	0.122	0.008	0.071
.	19.01.15-23.12.25-1-286887	115	6	6	2	0	2	671	5	5	0	0	NA	NA	NA	43	25	166	503	169	111	443	117	3	17	4	0.018	0.034	0.024
.	19.01.15-23.12.33-1-286893	186	28	28	12	0	9	701	26	26	0	0	NA	NA	NA	59	57	178	521	171	123	460	118	25	68	31	0.14	0.131	0.181
.	19.01.15-23.12.34-1-286895	92	9	9	3	0	3	679	7	7	0	0	NA	NA	NA	36	31	167	506	171	114	445	120	10	20	3	0.06	0.04	0.018
.	19.01.15-23.12.42-1-286902	63	5	5	1	0	0	674	3	3	0	0	NA	NA	NA	31	27	168	505	167	115	446	113	4	3	14	0.024	0.006	0.084
.	19.01.15-23.12.47-1-286911	91	6	6	1	0	1	676	4	4	0	0	NA	NA	NA	35	30	167	511	165	115	449	112	0	19	1	0	0.037	0.006
.	19.01.15-23.12.49-1-286916	183	8	8	2	0	1	699	6	6	0	0	NA	NA	NA	51	54	173	518	176	118	458	123	9	27	2	0.052	0.052	0.011
.	19.01.15-23.12.56-1-286927	59	2	2	1	0	1	662	1	1	0	0	NA	NA	NA	24	19	169	498	165	113	435	114	0	5	2	0	0.01	0.012
.	19.01.15-23.12.59-1-286929	206	25	25	10	0	6	692	23	23	0	0	NA	NA	NA	74	51	173	515	176	117	454	121	51	32	17	0.295	0.062	0.097
.	19.01.15-23.12.59-1-286930	33	1	1	0	0	0	0	0	0	0	0	NA	NA	NA	15	9	167	493	162	0	0	0	0	0	0	0	0	0
.	19.01.15-23.12.59-1-286931	285	26	26	9	0	6	730	21	21	0	0	NA	NA	NA	75	81	175	541	178	122	484	124	21	68	14	0.12	0.126	0.079
.	19.01.15-23.13.02-1-286932	34	1	1	1	0	1	0	0	0	0	0	NA	NA	NA	10	12	167	491	167	0	0	0	0	2	0	0	0.004	0
.	19.01.15-23.13.05-1-286934	177	17	17	4	0	4	705	14	14	0	0	NA	NA	NA	48	54	183	512	172	130	454	121	17	32	14	0.093	0.062	0.081
.	19.01.15-23.13.07-1-286936	175	16	16	5	0	4	685	14	14	0	0	NA	NA	NA	64	51	172	515	177	116	450	119	11	37	11	0.064	0.072	0.062
.	19.01.15-23.13.16-1-286939	60	2	2	0	0	0	672	1	1	0	0	NA	NA	NA	26	25	166	504	168	113	446	113	0	6	4	0	0.012	0.024
.	19.01.15-23.13.16-1-286940	150	9	9	4	0	1	702	7	7	0	0	NA	NA	NA	51	54	172	522	173	117	467	118	11	25	4	0.064	0.048	0.023
.	19.01.15-23.13.18-1-286951	34	1	1	1	0	1	0	0	0	0	0	NA	NA	NA	7	10	166	493	164	0	0	0	0	0	2	0	0	0.012
.	19.01.15-23.13.22-1-286968	92	7	7	2	0	2	683	5	5	0	0	NA	NA	NA	25	32	170	507	168	117	449	117	10	16	0	0.059	0.032	0
.	19.01.15-23.13.26-1-286971	89	3	3	3	0	2	678	1	1	0	0	NA	NA	NA	39	31	173	503	168	121	443	114	2	4	2	0.012	0.008	0.012
.	19.01.15-23.13.39-1-286979	31	1	1	1	0	1	0	0	0	0	0	NA	NA	NA	6	8	164	493	164	0	0	0	1	0	0	0.006	0	0
.	19.01.15-23.13.40-1-286982	91	6	6	0	0	0	671	5	5	0	0	NA	NA	NA	39	27	170	500	170	115	443	113	1	7	6	0.006	0.014	0.035
.	19.01.15-23.13.41-1-286984	115	16	16	4	0	4	679	14	14	0	0	NA	NA	NA	39	35	169	509	170	112	450	117	16	16	12	0.095	0.031	0.071
.	19.01.15-23.13.42-1-286988	89	10	10	6	0	2	683	8	8	0	0	NA	NA	NA	29	30	166	508	169	112	453	118	19	18	1	0.114	0.035	0.006
.	19.01.15-23.13.45-1-286992	31	1	1	0	0	0	0	0	0	0	0	NA	NA	NA	11	7	165	492	163	0	0	0	0	0	0	0	0	0
.	19.01.15-23.13.45-1-286993	90	7	7	1	0	1	672	6	6	0	0	NA	NA	NA	28	25	169	505	164	116	443	113	8	13	3	0.047	0.026	0.018
.	19.01.15-23.13.49-1-286999	95	10	10	3	0	3	674	7	7	0	0	NA	NA	NA	28	30	167	505	171	111	445	118	21	6	3	0.126	0.012	0.018
.	19.01.15-23.13.49-1-287000	88	8	8	1	0	1	669	6	6	0	0	NA	NA	NA	35	23	167	502	167	115	444	110	2	12	10	0.012	0.024	0.06
.	19.01.15-23.13.51-1-287003	183	8	8	2	0	2	707	6	6	0	0	NA	NA	NA	50	60	172	523	178	120	466	121	11	16	5	0.064	0.031	0.028
.	19.01.15-23.13.54-1-287008	117	6	6	4	0	4	683	5	5	0	0	NA	NA	NA	38	43	168	516	172	114	453	116	9	12	1	0.054	0.023	0.006
.	19.01.15-23.14.03-1-287014	88	11	11	2	0	1	685	7	7	0	0	NA	NA	NA	38	43	171	514	171	116	452	117	20	20	0	0.117	0.039	0
.	19.01.15-23.14.07-1-287016	87	4	4	2	0	2	682	3	3	0	0	NA	NA	NA	24	33	170	505	171	115	447	120	3	10	1	0.018	0.02	0.006
.	19.01.15-23.14.10-1-287021	59	2	2	0	0	0	679	1	1	0	0	NA	NA	NA	18	26	168	503	168	116	447	116	3	0	0	0.018	0	0
.	19.01.15-23.14.16-1-287027	30	1	1	1	0	1	0	0	0	0	0	NA	NA	NA	12	3	163	490	163	0	0	0	0	0	0	0	0	0
.	19.01.15-23.14.18-1-287032	91	6	6	2	0	1	672	5	5	0	0	NA	NA	NA	40	30	171	504	168	118	442	112	0	3	12	0	0.006	0.071
.	19.01.15-23.14.19-1-287048	56	2	2	0	0	0	672	1	1	0	0	NA	NA	NA	21	27	168	506	166	114	445	113	0	2	0	0	0.004	0
.	19.01.15-23.14.20-1-287049	97	3	3	1	0	1	680	1	1	0	0	NA	NA	NA	29	33	170	507	169	117	446	117	3	12	0	0.018	0.024	0
.	19.01.15-23.14.20-1-287050	180	12	12	5	0	5	707	11	11	0	0	NA	NA	NA	60	57	173	522	175	119	465	123	7	30	9	0.04	0.057	0.051
.	19.01.15-23.14.21-1-287051	121	16	16	5	0	4	684	14	14	0	0	NA	NA	NA	39	48	171	520	170	119	449	116	19	45	6	0.111	0.087	0.035
.	19.01.15-23.14.27-1-287052	62	3	3	1	0	1	678	2	2	0	0	NA	NA	NA	18	26	171	500	168	120	444	114	7	0	5	0.041	0	0.03
.	19.01.15-23.14.30-1-287053	124	23	23	6	0	4	699	21	21	0	0	NA	NA	NA	43	51	172	523	169	118	463	118	32	41	24	0.186	0.078	0.142
.	19.01.15-23.14.36-1-287061	160	17	17	4	0	4	695	16	16	0	0	NA	NA	NA	48	52	174	521	170	121	455	119	27	38	10	0.155	0.073	0.059
.	19.01.15-23.14.43-1-287070	87	11	11	1	0	0	675	8	8	0	0	NA	NA	NA	30	26	172	499	168	117	444	114	1	22	1	0.006	0.044	0.006
.	19.01.15-23.14.44-1-287073	90	8	8	2	0	2	679	7	7	0	0	NA	NA	NA	39	35	171	508	169	118	444	117	11	15	0	0.064	0.03	0
.	19.01.15-23.14.45-1-287076	89	9	9	1	0	1	686	7	7	0	0	NA	NA	NA	27	40	173	513	167	120	453	113	9	19	18	0.052	0.037	0.108
.	19.01.15-23.14.50-1-287081	63	3	3	1	0	1	663	2	2	0	0	NA	NA	NA	22	11	167	494	163	113	439	111	5	1	4	0.03	0.002	0.025
.	19.01.15-23.14.50-1-287083	64	2	2	0	0	0	50	1	1	0	0	NA	NA	NA	17	17	170	495	165	9	34	7	0	2	1	0	0.004	0.006
.	19.01.15-23.14.57-1-287091	64	4	4	1	0	1	667	2	2	0	0	NA	NA	NA	21	19	166	501	165	111	441	115	0	13	0	0	0.026	0
.	19.01.15-23.15.03-1-287098	119	6	6	3	0	2	680	5	5	0	0	NA	NA	NA	43	37	168	508	174	114	447	119	12	9	3	0.071	0.018	0.017
.	19.01.15-23.15.12-1-287099	95	12	12	4	0	3	692	11	11	0	0	NA	NA	NA	27	42	170	518	167	118	458	116	19	10	9	0.112	0.019	0.054
.	19.01.15-23.15.13-1-287101	119	12	12	2	0	0	676	11	11	0	0	NA	NA	NA	32	27	169	504	167	116	444	116	7	26	3	0.041	0.052	0.018
.	19.01.15-23.15.15-1-287103	63	2	2	0	0	0	676	1	1	0	0	NA	NA	NA	22	28	171	505	165	117	447	112	2	2	0	0.012	0.004	0
.	19.01.15-23.15.15-1-287104	95	10	10	1	0	0	685	8	8	0	0	NA	NA	NA	34	36	172	511	166	122	448	115	16	25	6	0.093	0.049	0.036
.	19.01.15-23.15.15-1-287105	119	9	9	0	0	0	677	8	8	0	0	NA	NA	NA	49	38	169	511	171	111	449	117	23	7	1	0.136	0.014	0.006
.	19.01.15-23.15.16-1-287107	146	18	18	4	0	2	697	16	16	0	0	NA	NA	NA	52	58	176	521	174	118	462	117	27	54	3	0.153	0.104	0.017
.	19.01.15-23.15.20-1-287135	122	9	9	4	0	4	693	8	8	0	0	NA	NA	NA	30	43	169	511	176	114	456	123	14	7	6	0.083	0.014	0.034
.	19.01.15-23.15.30-1-287142	66	5	5	1	0	1	678	4	4	0	0	NA	NA	NA	26	33	170	505	171	115	447	116	5	5	1	0.029	0.01	0.006
.	19.01.15-23.15.32-1-287143	62	2	2	1	0	1	677	1	1	0	0	NA	NA	NA	26	33	170	504	172	117	444	116	0	5	0	0	0.01	0
.	19.01.15-23.15.37-1-287145	124	18	18	5	0	5	682	17	17	0	0	NA	NA	NA	53	43	170	518	168	113	458	111	38	27	6	0.224	0.052	0.036
.	19.01.15-23.15.38-1-287147	125	4	4	2	0	2	693	3	3	0	0	NA	NA	NA	42	43	172	517	167	117	460	116	11	0	2	0.064	0	0.012
.	19.01.15-23.15.41-1-287154	121	9	9	1	0	1	680	8	8	0	0	NA	NA	NA	36	32	169	508	168	114	452	114	23	5	4	0.136	0.01	0.024
.	19.01.15-23.15.41-1-287155	117	7	7	2	0	2	677	5	5	0	0	NA	NA	NA	25	33	170	509	167	113	449	115	8	27	0	0.047	0.053	0
.	19.01.15-23.15.51-1-287170	236	45	45	11	0	8	722	44	44	0	0	NA	NA	NA	68	72	180	527	178	128	466	128	63	101	24	0.35	0.192	0.135
.	19.01.15-23.15.52-1-287171	92	4	4	1	0	0	679	2	2	0	0	NA	NA	NA	43	37	174	509	167	121	445	113	1	8	0	0.006	0.016	0
.	19.01.15-23.15.56-1-287176	142	6	6	4	0	3	690	5	5	0	0	NA	NA	NA	45	37	168	512	170	119	455	116	12	13	9	0.071	0.025	0.053
.	19.01.15-23.15.58-1-287178	86	4	4	3	0	0	673	3	3	0	0	NA	NA	NA	29	23	168	505	163	115	446	112	8	4	5	0.048	0.008	0.031
.	19.01.15-23.15.59-1-287179	60	2	2	0	0	0	151	0	0	0	0	NA	NA	NA	18	20	165	503	165	18	109	24	4	0	0	0.024	0	0
.	19.01.15-23.16.04-1-287184	60	4	4	1	0	1	0	3	3	0	0	NA	NA	NA	14	15	164	497	167	0	0	0	5	4	0	0.03	0.008	0
.	19.01.15-23.16.08-1-287185	227	41	41	10	0	10	719	37	37	0	0	NA	NA	NA	76	78	179	532	180	126	470	123	40	87	36	0.223	0.164	0.2
.	19.01.15-23.16.10-1-287187	151	6	6	2	0	1	694	4	4	0	0	NA	NA	NA	49	46	170	517	172	119	454	121	26	4	11	0.153	0.008	0.064
.	19.01.15-23.16.11-1-287192	259	13	13	3	0	3	732	12	12	0	0	NA	NA	NA	75	87	181	540	179	127	481	124	18	23	6	0.099	0.043	0.034
.	19.01.15-23.16.12-1-287193	118	11	11	1	0	1	700	10	10	0	0	NA	NA	NA	30	46	168	517	174	117	461	122	11	22	2	0.065	0.043	0.011
.	19.01.15-23.16.17-1-287198	87	5	5	0	0	0	676	4	4	0	0	NA	NA	NA	29	25	168	503	167	116	446	114	0	7	0	0	0.014	0
.	19.01.15-23.16.24-1-287231	92	5	5	0	0	0	686	4	4	0	0	NA	NA	NA	29	38	172	511	168	116	454	116	9	4	1	0.052	0.008	0.006
.	19.01.15-23.16.32-1-287236	93	4	4	1	0	1	688	2	2	0	0	NA	NA	NA	31	40	171	515	167	120	452	116	19	6	0	0.111	0.012	0
.	19.01.15-23.16.35-1-287237	151	32	32	9	0	9	691	27	27	0	0	NA	NA	NA	36	48	169	518	174	114	456	121	38	53	5	0.225	0.102	0.029
.	19.01.15-23.16.44-1-287247	100	9	9	0	0	0	690	8	8	0	0	NA	NA	NA	20	43	171	515	170	117	458	115	11	20	4	0.064	0.039	0.024
.	19.01.15-23.16.46-1-287249	61	3	3	1	0	1	668	2	2	0	0	NA	NA	NA	27	25	170	498	170	116	436	116	6	0	0	0.035	0	0
.	19.01.15-23.16.49-1-287254	126	10	10	5	0	4	690	8	8	0	0	NA	NA	NA	48	47	169	521	170	114	460	116	7	47	2	0.041	0.09	0.012
.	19.01.15-23.16.54-1-287258	247	19	19	5	0	3	708	16	16	0	0	NA	NA	NA	76	70	174	528	181	121	464	123	21	44	16	0.121	0.083	0.088
.	19.01.15-23.16.59-1-287264	85	9	9	2	0	2	684	8	8	0	0	NA	NA	NA	27	32	168	506	171	118	448	118	6	22	0	0.036	0.043	0
.	19.01.15-23.17.01-1-287265	112	11	11	2	0	1	675	10	10	0	0	NA	NA	NA	28	22	166	499	170	114	442	119	21	11	1	0.127	0.022	0.006
.	19.01.15-23.17.07-1-287271	95	4	4	1	0	1	679	3	3	0	0	NA	NA	NA	36	33	168	511	167	115	449	115	13	6	3	0.077	0.012	0.018
.	19.01.15-23.17.08-1-287269	117	6	6	2	0	2	685	5	5	0	0	NA	NA	NA	40	38	171	508	172	119	445	121	0	19	9	0	0.037	0.052
.	19.01.15-23.17.16-1-287279	63	4	4	2	0	1	666	3	3	0	0	NA	NA	NA	24	18	164	502	165	112	445	109	0	10	6	0	0.02	0.036
.	19.01.15-23.17.25-1-287305	63	2	2	0	0	0	100	1	1	0	0	NA	NA	NA	11	16	167	496	166	16	69	15	0	0	1	0	0	0.006
.	19.01.15-23.17.27-1-287306	35	1	1	0	0	0	0	0	0	0	0	NA	NA	NA	15	7	165	491	164	0	0	0	2	0	0	0.012	0	0
.	19.01.15-23.17.29-1-287310	90	4	4	0	0	0	684	3	3	0	0	NA	NA	NA	27	40	176	507	170	121	447	116	0	7	3	0	0.014	0.018
.	19.01.15-23.17.30-1-287311	31	1	1	0	0	0	0	0	0	0	0	NA	NA	NA	10	12	164	496	165	0	0	0	0	0	0	0	0	0
.	19.01.15-23.17.31-1-287313	63	2	2	2	0	2	676	1	1	0	0	NA	NA	NA	29	37	170	510	170	115	443	118	0	8	0	0	0.016	0
.	19.01.15-23.17.33-1-287314	87	7	7	2	0	2	684	6	6	0	0	NA	NA	NA	27	39	172	504	176	118	447	119	18	14	2	0.105	0.028	0.011
.	19.01.15-23.17.34-1-287315	59	2	2	0	0	0	666	1	1	0	0	NA	NA	NA	34	25	169	501	168	113	438	115	0	12	0	0	0.024	0
[truncated: 1 more rows]
