# Supplementary material for: Modelling targeted rabies vaccination strategies for a domestic dog population with heterogeneous roaming patterns
Source: PLoS Negl Trop Dis. 2019 Jul 8;13(7):e0007582. doi: 10.1371/journal.pntd.0007582 (PMC6638970; doi:10.1371/journal.pntd.0007582)
Supplement: S1 Zip file folder — The files contain a summary for each simulation for its respective scenario. The files are named first with the population structure (FP, ED, RD, SD) and then the specific vaccination strategy used for that scenario. (ZIP) [file pntd.0007582.s002.zip › Supp_Files/RD_E0.7_R0.9_S0.9_all_measuresReport.txt]

scenario	iteration	duration	tot_deaths	rabid_dogs	moved	mov_DK	movInfect	n_vacc	n_cull	detDogs_cull	contDogs_cull	reactCull	preemptVaccCov_dogLevel	reactVaccCov_dogLevel	mean_Rt	non_rabid_dead	born	nb_in_exp_cat	nb_in_roam_cat	nb_stayhome	nb_exp_vacc	nb_roam_vacc	nb_stayhome_vacc	nb_contacting_explorer	nb_contacting_roamer	nb_contacting_stayhome	contact_per_explorer	contact_per_roamer	contact_per_stayhome
.	19.01.15-21.21.58-1-221266	123	12	12	5	0	5	710	11	11	0	0	NA	NA	NA	42	27	169	503	168	119	443	148	8	25	9	0.047	0.05	0.054
.	19.01.15-21.21.58-1-221267	177	8	8	4	0	4	734	7	7	0	0	NA	NA	NA	43	53	177	515	174	122	456	156	4	23	0	0.023	0.045	0
.	19.01.15-21.21.58-1-221268	87	5	5	1	0	0	711	3	3	0	0	NA	NA	NA	32	27	171	498	171	118	441	152	9	11	0	0.053	0.022	0
.	19.01.15-21.21.58-1-221269	63	2	2	1	0	1	701	1	1	0	0	NA	NA	NA	33	26	167	505	167	114	442	145	1	2	0	0.006	0.004	0
.	19.01.15-21.21.58-1-221270	92	4	4	2	0	1	716	3	3	0	0	NA	NA	NA	43	44	168	519	170	113	455	148	3	9	1	0.018	0.017	0.006
.	19.01.15-21.21.58-1-221271	96	4	4	1	0	1	722	3	3	0	0	NA	NA	NA	40	44	169	516	172	116	451	155	0	7	7	0	0.014	0.041
.	19.01.15-21.21.58-1-221272	63	2	2	0	0	0	349	1	1	0	0	NA	NA	NA	20	17	166	497	167	62	220	67	1	2	0	0.006	0.004	0
.	19.01.15-21.21.58-1-221273	125	7	7	3	0	2	730	6	6	0	0	NA	NA	NA	47	48	174	517	170	119	459	152	0	11	12	0	0.021	0.071
.	19.01.15-21.22.09-1-221289	88	8	8	1	0	1	708	7	7	0	0	NA	NA	NA	29	19	167	500	165	117	444	147	5	20	6	0.03	0.04	0.036
.	19.01.15-21.22.15-1-221299	61	2	2	1	0	1	699	1	1	0	0	NA	NA	NA	30	24	168	501	168	116	434	149	2	2	0	0.012	0.004	0
.	19.01.15-21.22.16-1-221300	122	12	12	3	0	2	724	9	9	0	0	NA	NA	NA	51	51	172	521	171	115	461	148	2	16	11	0.012	0.031	0.064
.	19.01.15-21.22.16-1-221301	60	3	3	1	0	1	701	2	2	0	0	NA	NA	NA	28	19	166	501	165	113	441	147	0	4	2	0	0.008	0.012
.	19.01.15-21.22.17-1-221302	31	1	1	0	0	0	0	0	0	0	0	NA	NA	NA	8	7	167	489	164	0	0	0	2	0	0	0.012	0	0
.	19.01.15-21.22.19-1-221308	112	4	4	4	0	3	725	3	3	0	0	NA	NA	NA	36	38	172	509	170	118	456	151	0	12	2	0	0.024	0.012
.	19.01.15-21.22.20-1-221309	63	2	2	2	0	1	706	1	1	0	0	NA	NA	NA	19	21	167	503	164	116	443	147	0	8	0	0	0.016	0
.	19.01.15-21.22.28-1-221312	88	5	5	0	0	0	721	4	4	0	0	NA	NA	NA	36	34	168	511	168	115	457	149	5	8	3	0.03	0.016	0.018
.	19.01.15-21.22.31-1-221316	205	17	17	9	0	3	731	13	13	0	0	NA	NA	NA	66	56	174	522	173	120	458	153	44	44	7	0.253	0.084	0.04
.	19.01.15-21.22.32-1-221318	179	25	25	10	0	4	742	22	22	0	0	NA	NA	NA	54	63	177	520	179	121	459	162	55	39	17	0.311	0.075	0.095
.	19.01.15-21.22.35-1-221334	260	21	21	6	0	4	766	20	20	0	0	NA	NA	NA	73	83	178	544	174	125	487	154	22	52	18	0.124	0.096	0.103
.	19.01.15-21.22.36-1-221338	142	13	13	3	0	0	739	12	12	0	0	NA	NA	NA	34	50	178	517	168	125	461	153	31	36	5	0.174	0.07	0.03
.	19.01.15-21.22.38-1-221341	88	4	4	1	0	1	709	3	3	0	0	NA	NA	NA	34	29	167	506	169	114	445	150	2	3	0	0.012	0.006	0
.	19.01.15-21.22.42-1-221354	87	5	5	1	0	1	717	4	4	0	0	NA	NA	NA	26	30	168	505	170	115	451	151	0	15	5	0	0.03	0.029
.	19.01.15-21.22.48-1-221357	33	1	1	0	0	0	0	0	0	0	0	NA	NA	NA	7	10	164	490	169	0	0	0	0	0	0	0	0	0
.	19.01.15-21.22.51-1-221358	145	6	6	2	0	1	723	5	5	0	0	NA	NA	NA	53	46	168	521	170	113	460	150	12	8	0	0.071	0.015	0
.	19.01.15-21.22.55-1-221360	35	1	1	0	0	0	0	0	0	0	0	NA	NA	NA	13	11	165	496	163	0	0	0	0	1	0	0	0.002	0
.	19.01.15-21.22.56-1-221362	65	3	3	1	0	1	698	2	2	0	0	NA	NA	NA	30	25	172	503	163	114	441	143	3	7	0	0.017	0.014	0
.	19.01.15-21.22.57-1-221364	93	7	7	2	0	1	717	6	6	0	0	NA	NA	NA	23	34	170	502	175	117	443	157	4	15	4	0.024	0.03	0.023
.	19.01.15-21.23.03-1-221379	88	13	13	6	0	3	702	11	11	0	0	NA	NA	NA	45	31	170	505	169	115	437	150	1	22	15	0.006	0.044	0.089
.	19.01.15-21.23.09-1-221388	153	14	14	2	0	2	730	13	13	0	0	NA	NA	NA	44	52	175	515	175	119	453	158	13	12	6	0.074	0.023	0.034
.	19.01.15-21.23.09-1-221389	172	12	12	5	0	4	729	11	11	0	0	NA	NA	NA	69	51	172	521	171	120	462	147	18	12	5	0.105	0.023	0.029
.	19.01.15-21.23.12-1-221392	58	2	2	0	0	0	698	1	1	0	0	NA	NA	NA	29	21	166	500	168	113	436	149	3	0	2	0.018	0	0.012
.	19.01.15-21.23.13-1-221393	65	5	5	1	0	1	696	4	4	0	0	NA	NA	NA	28	15	165	496	167	113	434	149	6	13	5	0.036	0.026	0.03
.	19.01.15-21.23.19-1-221403	147	17	17	7	0	7	715	15	15	0	0	NA	NA	NA	37	36	169	509	171	115	448	152	32	43	4	0.189	0.084	0.023
.	19.01.15-21.23.22-1-221405	181	40	40	13	0	11	747	37	37	0	0	NA	NA	NA	48	66	178	528	173	124	465	158	58	79	5	0.326	0.15	0.029
.	19.01.15-21.23.27-1-221410	128	11	11	2	0	0	711	10	10	0	0	NA	NA	NA	32	27	168	504	168	115	446	150	15	53	0	0.089	0.105	0
.	19.01.15-21.23.28-1-221411	117	19	19	1	0	1	726	17	17	0	0	NA	NA	NA	37	43	166	519	171	112	459	155	27	18	1	0.163	0.035	0.006
.	19.01.15-21.23.31-1-221413	116	15	15	0	0	0	727	14	14	0	0	NA	NA	NA	39	44	170	516	171	117	454	156	9	31	2	0.053	0.06	0.012
.	19.01.15-21.23.32-1-221414	65	3	3	1	0	1	696	2	2	0	0	NA	NA	NA	31	21	164	504	166	113	436	147	2	11	0	0.012	0.022	0
.	19.01.15-21.23.35-1-221432	64	3	3	1	0	1	708	2	2	0	0	NA	NA	NA	21	23	164	506	166	111	448	149	5	3	0	0.03	0.006	0
.	19.01.15-21.23.37-1-221433	123	4	4	0	0	0	720	2	2	0	0	NA	NA	NA	42	32	171	509	165	119	455	146	0	13	0	0	0.026	0
.	19.01.15-21.23.55-1-221438	37	1	1	0	0	0	0	0	0	0	0	NA	NA	NA	7	13	165	497	164	0	0	0	0	0	0	0	0	0
.	19.01.15-21.23.59-1-221445	85	6	6	1	0	0	712	4	4	0	0	NA	NA	NA	36	30	169	505	169	117	445	150	22	8	3	0.13	0.016	0.018
.	19.01.15-21.24.07-1-221458	55	2	2	2	0	2	0	1	1	0	0	NA	NA	NA	12	20	165	501	167	0	0	0	4	2	0	0.024	0.004	0
.	19.01.15-21.24.09-1-221460	91	7	7	1	0	1	711	6	6	0	0	NA	NA	NA	30	30	172	504	167	116	442	153	9	18	0	0.052	0.036	0
.	19.01.15-21.24.10-1-221461	92	5	5	0	0	0	719	4	4	0	0	NA	NA	NA	33	41	174	510	170	118	451	150	2	9	19	0.011	0.018	0.112
.	19.01.15-21.24.10-1-221462	117	12	12	3	0	3	732	9	9	0	0	NA	NA	NA	38	49	175	515	172	120	456	156	15	25	7	0.086	0.049	0.041
.	19.01.15-21.24.11-1-221463	89	10	10	2	0	1	722	9	9	0	0	NA	NA	NA	17	36	167	515	167	114	459	149	0	22	2	0	0.043	0.012
.	19.01.15-21.24.12-1-221465	349	25	25	9	0	4	762	22	22	0	0	NA	NA	NA	99	86	177	534	188	121	472	169	44	70	3	0.249	0.131	0.016
.	19.01.15-21.24.15-1-221475	113	11	11	2	0	2	717	10	10	0	0	NA	NA	NA	43	35	165	513	170	115	451	151	6	34	0	0.036	0.066	0
.	19.01.15-21.24.21-1-221483	90	8	8	2	0	1	708	7	7	0	0	NA	NA	NA	32	23	168	501	167	115	444	149	0	31	0	0	0.062	0
.	19.01.15-21.24.29-1-221488	86	5	5	1	0	1	708	3	3	0	0	NA	NA	NA	31	23	166	505	165	115	446	147	8	1	12	0.048	0.002	0.073
.	19.01.15-21.24.31-1-221490	65	3	3	0	0	0	703	2	2	0	0	NA	NA	NA	19	18	168	496	167	118	438	147	0	5	3	0	0.01	0.018
.	19.01.15-21.24.35-1-221508	157	22	22	8	0	6	714	18	18	0	0	NA	NA	NA	38	35	172	507	169	116	446	152	32	49	3	0.186	0.097	0.018
.	19.01.15-21.24.39-1-221510	60	2	2	1	0	1	710	1	1	0	0	NA	NA	NA	24	24	164	505	168	110	448	152	0	5	0	0	0.01	0
.	19.01.15-21.24.39-1-221511	209	26	26	4	0	4	745	23	23	0	0	NA	NA	NA	64	71	178	529	177	120	468	157	37	49	10	0.208	0.093	0.056
.	19.01.15-21.24.45-1-221527	173	8	8	2	0	1	728	7	7	0	0	NA	NA	NA	59	50	174	518	171	120	458	150	17	23	6	0.098	0.044	0.035
.	19.01.15-21.24.47-1-221529	61	2	2	0	0	0	693	1	1	0	0	NA	NA	NA	24	12	164	496	165	108	439	146	5	7	0	0.03	0.014	0
.	19.01.15-21.24.49-1-221531	61	3	3	0	0	0	703	2	2	0	0	NA	NA	NA	22	18	167	500	164	115	441	147	7	3	0	0.042	0.006	0
.	19.01.15-21.24.50-1-221532	58	3	3	1	0	1	708	2	2	0	0	NA	NA	NA	19	22	166	504	165	115	447	146	0	8	7	0	0.016	0.042
.	19.01.15-21.24.55-1-221537	123	13	13	2	0	1	720	11	11	0	0	NA	NA	NA	32	34	168	512	167	111	457	152	13	24	12	0.077	0.047	0.072
.	19.01.15-21.25.01-1-221546	147	11	11	5	0	5	744	10	10	0	0	NA	NA	NA	39	54	171	523	173	120	466	158	4	47	5	0.023	0.09	0.029
.	19.01.15-21.25.02-1-221548	88	5	5	3	0	1	710	4	4	0	0	NA	NA	NA	43	35	169	505	174	113	448	149	0	13	10	0	0.026	0.057
.	19.01.15-21.25.04-1-221550	92	5	5	1	0	1	712	4	4	0	0	NA	NA	NA	30	26	170	502	167	116	445	151	3	10	0	0.018	0.02	0
.	19.01.15-21.25.05-1-221554	117	17	17	7	0	5	724	16	16	0	0	NA	NA	NA	41	43	167	519	170	114	457	153	17	38	1	0.102	0.073	0.006
.	19.01.15-21.25.15-1-221562	85	6	6	2	0	1	712	4	4	0	0	NA	NA	NA	41	36	172	507	170	117	445	150	4	10	4	0.023	0.02	0.024
.	19.01.15-21.25.15-1-221564	91	11	11	3	0	1	703	9	9	0	0	NA	NA	NA	40	31	170	507	167	113	442	148	25	20	2	0.147	0.039	0.012
.	19.01.15-21.25.24-1-221570	152	31	31	11	0	8	726	26	26	0	0	NA	NA	NA	51	42	167	515	173	115	461	150	23	67	13	0.138	0.13	0.075
.	19.01.15-21.25.26-1-221571	37	1	1	0	0	0	0	0	0	0	0	NA	NA	NA	9	12	164	495	166	0	0	0	0	0	1	0	0	0.006
.	19.01.15-21.25.27-1-221572	91	7	7	2	0	2	705	5	5	0	0	NA	NA	NA	36	28	169	502	170	114	438	153	16	8	3	0.095	0.016	0.018
.	19.01.15-21.25.29-1-221574	92	8	8	0	0	0	715	5	5	0	0	NA	NA	NA	23	31	168	508	168	113	451	151	7	27	3	0.042	0.053	0.018
.	19.01.15-21.25.30-1-221575	90	4	4	0	0	0	713	3	3	0	0	NA	NA	NA	23	29	175	504	163	120	449	144	0	10	0	0	0.02	0
.	19.01.15-21.25.30-1-221576	92	4	4	0	0	0	719	3	3	0	0	NA	NA	NA	38	40	172	512	169	117	450	152	1	9	0	0.006	0.018	0
.	19.01.15-21.25.36-1-221608	145	17	17	6	0	4	715	15	15	0	0	NA	NA	NA	43	36	173	505	171	118	448	149	13	16	17	0.075	0.032	0.099
.	19.01.15-21.25.37-1-221610	68	7	7	2	0	2	709	6	6	0	0	NA	NA	NA	16	24	166	504	167	115	443	151	8	20	7	0.048	0.04	0.042
.	19.01.15-21.25.38-1-221620	57	2	2	2	0	1	717	1	1	0	0	NA	NA	NA	16	30	167	506	170	112	452	153	3	5	0	0.018	0.01	0
.	19.01.15-21.25.45-1-221622	63	4	4	1	0	1	709	3	3	0	0	NA	NA	NA	19	21	167	503	164	116	445	148	0	11	6	0	0.022	0.037
.	19.01.15-21.25.46-1-221623	29	1	1	0	0	0	0	0	0	0	0	NA	NA	NA	6	7	165	491	164	0	0	0	0	2	0	0	0.004	0
.	19.01.15-21.25.47-1-221624	119	21	21	10	0	6	724	18	18	0	0	NA	NA	NA	46	45	175	512	171	119	455	150	39	39	10	0.223	0.076	0.058
.	19.01.15-21.25.48-1-221625	32	1	1	0	0	0	0	0	0	0	0	NA	NA	NA	8	10	165	493	165	0	0	0	0	0	0	0	0	0
.	19.01.15-21.25.50-1-221628	34	1	1	0	0	0	0	0	0	0	0	NA	NA	NA	7	15	167	499	162	0	0	0	0	0	0	0	0	0
.	19.01.15-21.25.51-1-221630	120	7	7	5	0	4	727	6	6	0	0	NA	NA	NA	40	46	175	514	170	123	453	151	3	27	0	0.017	0.053	0
.	19.01.15-21.25.51-1-221631	119	8	8	2	0	1	720	7	7	0	0	NA	NA	NA	38	39	169	509	174	117	448	155	9	9	5	0.053	0.018	0.029
.	19.01.15-21.25.52-1-221632	111	4	4	1	0	0	719	3	3	0	0	NA	NA	NA	32	36	172	507	170	118	450	151	7	7	0	0.041	0.014	0
.	19.01.15-21.25.58-1-221636	146	27	27	10	0	8	716	25	25	0	0	NA	NA	NA	51	44	171	515	171	117	446	153	18	65	3	0.105	0.126	0.018
.	19.01.15-21.26.00-1-221640	123	11	11	5	0	4	722	10	10	0	0	NA	NA	NA	41	45	173	514	171	121	451	150	25	34	5	0.145	0.066	0.029
.	19.01.15-21.26.02-1-221644	149	12	12	3	0	3	730	10	10	0	0	NA	NA	NA	50	50	176	518	169	124	458	148	27	38	0	0.153	0.073	0
.	19.01.15-21.26.08-1-221650	142	7	7	4	0	1	723	5	5	0	0	NA	NA	NA	55	45	173	519	166	120	458	145	10	15	11	0.058	0.029	0.066
.	19.01.15-21.26.08-1-221651	88	6	6	2	0	1	721	5	5	0	0	NA	NA	NA	28	35	173	508	167	120	452	149	0	19	10	0	0.037	0.06
.	19.01.15-21.26.09-1-221653	115	9	9	0	0	0	712	7	7	0	0	NA	NA	NA	28	30	172	505	166	117	448	147	0	19	6	0	0.038	0.036
.	19.01.15-21.26.10-1-221654	66	6	6	0	0	0	709	4	4	0	0	NA	NA	NA	25	25	168	501	169	114	445	150	10	22	0	0.06	0.044	0
.	19.01.15-21.26.21-1-221668	128	17	17	3	0	3	715	15	15	0	0	NA	NA	NA	42	38	174	510	167	119	446	150	12	34	6	0.069	0.067	0.036
.	19.01.15-21.26.27-1-221681	117	8	8	2	0	1	711	7	7	0	0	NA	NA	NA	42	32	175	503	167	118	444	149	15	14	0	0.086	0.028	0
.	19.01.15-21.26.27-1-221682	61	3	3	0	0	0	704	2	2	0	0	NA	NA	NA	22	20	167	502	164	115	442	147	1	4	4	0.006	0.008	0.024
.	19.01.15-21.26.29-1-221684	131	15	15	6	0	4	723	14	14	0	0	NA	NA	NA	46	42	173	514	168	118	454	151	22	30	6	0.127	0.058	0.036
.	19.01.15-21.26.30-1-221685	89	9	9	3	0	3	735	8	8	0	0	NA	NA	NA	26	50	173	519	171	116	465	154	10	8	0	0.058	0.015	0
.	19.01.15-21.26.30-1-221686	171	17	17	4	0	3	739	14	14	0	0	NA	NA	NA	52	58	175	519	177	120	461	158	22	30	10	0.126	0.058	0.056
.	19.01.15-21.26.33-1-221687	114	17	17	4	0	4	718	14	14	0	0	NA	NA	NA	38	37	169	511	170	116	452	150	16	24	14	0.095	0.047	0.082
.	19.01.15-21.26.38-1-221704	88	6	6	1	0	1	704	5	5	0	0	NA	NA	NA	31	21	170	500	164	118	440	146	7	11	0	0.041	0.022	0
.	19.01.15-21.26.42-1-221713	32	1	1	0	0	0	0	0	0	0	0	NA	NA	NA	7	7	166	489	165	0	0	0	0	2	0	0	0.004	0
.	19.01.15-21.26.44-1-221714	57	2	2	0	0	0	697	1	1	0	0	NA	NA	NA	37	25	164	502	172	110	435	152	0	3	1	0	0.006	0.006
.	19.01.15-21.26.47-1-221715	117	17	17	4	0	4	731	16	16	0	0	NA	NA	NA	44	48	171	516	174	118	456	157	19	34	1	0.111	0.066	0.006
.	19.01.15-21.26.50-1-221716	183	22	22	8	0	6	754	21	21	0	0	NA	NA	NA	67	71	178	529	177	125	472	157	31	55	6	0.174	0.104	0.034
.	19.01.15-21.26.54-1-221717	188	25	25	8	0	5	745	23	23	0	0	NA	NA	NA	54	61	180	522	172	128	465	152	37	67	12	0.206	0.128	0.07
.	19.01.15-21.26.58-1-221720	97	9	9	2	0	2	726	6	6	0	0	NA	NA	NA	42	49	171	522	169	118	459	149	0	27	0	0	0.052	0
.	19.01.15-21.26.58-1-221722	63	2	2	2	0	2	716	1	1	0	0	NA	NA	NA	23	32	168	508	169	118	450	148	0	0	6	0	0	0.036
.	19.01.15-21.27.03-1-221728	90	9	9	1	0	1	721	7	7	0	0	NA	NA	NA	30	37	170	511	169	119	452	150	12	27	0	0.071	0.053	0
.	19.01.15-21.27.10-1-221734	96	7	7	0	0	0	708	5	5	0	0	NA	NA	NA	25	31	171	505	168	119	446	143	10	10	1	0.058	0.02	0.006
.	19.01.15-21.27.11-1-221735	88	8	8	1	0	1	690	7	7	0	0	NA	NA	NA	32	17	166	499	165	111	437	142	4	7	1	0.024	0.014	0.006
.	19.01.15-21.27.27-1-221747	88	5	5	1	0	0	706	3	3	0	0	NA	NA	NA	35	27	171	502	167	116	442	148	11	7	0	0.064	0.014	0
.	19.01.15-21.27.28-1-221748	125	19	19	6	0	5	716	13	13	0	0	NA	NA	NA	43	41	171	517	166	118	450	148	9	32	1	0.053	0.062	0.006
.	19.01.15-21.27.36-1-221767	131	6	6	0	0	0	730	4	4	0	0	NA	NA	NA	44	44	173	512	172	121	455	154	10	5	0	0.058	0.01	0
.	19.01.15-21.27.36-1-221768	148	19	19	5	0	3	723	15	15	0	0	NA	NA	NA	29	38	170	510	171	118	451	154	10	48	11	0.059	0.094	0.064
.	19.01.15-21.27.37-1-221769	126	12	12	4	0	0	724	11	11	0	0	NA	NA	NA	39	41	168	513	173	116	455	153	21	17	5	0.125	0.033	0.029
.	19.01.15-21.27.39-1-221771	58	2	2	0	0	0	349	1	1	0	0	NA	NA	NA	15	13	167	495	164	55	225	69	0	1	0	0	0.002	0
.	19.01.15-21.27.44-1-221774	216	13	13	3	0	3	743	12	12	0	0	NA	NA	NA	80	60	179	520	174	125	463	155	37	50	3	0.207	0.096	0.017
.	19.01.15-21.27.45-1-221775	89	7	7	2	0	1	713	6	6	0	0	NA	NA	NA	27	35	174	505	169	118	446	149	12	14	0	0.069	0.028	0
.	19.01.15-21.27.49-1-221779	31	1	1	0	0	0	0	0	0	0	0	NA	NA	NA	8	3	164	490	162	0	0	0	0	2	0	0	0.004	0
.	19.01.15-21.27.51-1-221782	91	5	5	1	0	1	726	3	3	0	0	NA	NA	NA	29	41	167	519	168	116	459	151	7	8	0	0.042	0.015	0
.	19.01.15-21.27.54-1-221784	117	7	7	1	0	1	718	6	6	0	0	NA	NA	NA	39	37	167	514	169	111	454	153	4	12	2	0.024	0.023	0.012
.	19.01.15-21.27.56-1-221786	112	6	6	2	0	2	705	4	4	0	0	NA	NA	NA	37	28	169	503	169	116	440	149	1	11	6	0.006	0.022	0.036
.	19.01.15-21.27.57-1-221788	89	5	5	2	0	0	710	4	4	0	0	NA	NA	NA	33	27	171	503	166	116	444	150	1	19	6	0.006	0.038	0.036
.	19.01.15-21.27.59-1-221791	180	20	20	6	0	6	733	18	18	0	0	NA	NA	NA	68	54	169	531	167	115	469	149	33	55	2	0.195	0.104	0.012
.	19.01.15-21.28.08-1-221801	90	4	4	2	0	2	701	3	3	0	0	NA	NA	NA	29	22	169	502	164	113	443	145	15	4	0	0.089	0.008	0
.	19.01.15-21.28.18-1-221806	113	7	7	1	0	1	735	5	5	0	0	NA	NA	NA	28	51	171	523	170	116	466	153	2	23	4	0.012	0.044	0.024
.	19.01.15-21.28.20-1-221808	124	8	8	1	0	1	724	6	6	0	0	NA	NA	NA	41	40	168	514	171	113	458	153	4	16	3	0.024	0.031	0.018
.	19.01.15-21.28.22-1-221813	93	3	3	1	0	1	720	2	2	0	0	NA	NA	NA	25	38	176	507	168	122	450	148	2	5	0	0.011	0.01	0
.	19.01.15-21.28.25-1-221820	87	3	3	1	0	1	697	2	2	0	0	NA	NA	NA	31	30	169	508	166	114	436	147	3	2	0	0.018	0.004	0
.	19.01.15-21.28.26-1-221821	140	7	7	1	0	1	723	5	5	0	0	NA	NA	NA	43	45	169	515	174	115	455	153	8	7	3	0.047	0.014	0.017
.	19.01.15-21.28.26-1-221822	95	6	6	2	0	1	723	4	4	0	0	NA	NA	NA	36	37	168	514	168	117	458	148	0	19	0	0	0.037	0
.	19.01.15-21.28.33-1-221838	59	2	2	0	0	0	698	0	0	0	0	NA	NA	NA	32	17	168	495	167	115	435	148	0	0	4	0	0	0.024
.	19.01.15-21.28.38-1-221841	86	3	3	1	0	0	716	1	1	0	0	NA	NA	NA	38	34	168	509	170	114	451	151	0	14	0	0	0.028	0
.	19.01.15-21.28.38-1-221842	33	1	1	0	0	0	0	0	0	0	0	NA	NA	NA	8	7	166	492	162	0	0	0	6	0	0	0.036	0	0
.	19.01.15-21.28.39-1-221843	35	1	1	1	0	1	0	0	0	0	0	NA	NA	NA	12	16	165	499	165	0	0	0	0	0	0	0	0	0
.	19.01.15-21.28.40-1-221844	56	2	2	0	0	0	0	1	1	0	0	NA	NA	NA	19	30	170	508	165	0	0	0	0	0	2	0	0	0.012
.	19.01.15-21.28.41-1-221845	89	7	7	2	0	2	712	5	5	0	0	NA	NA	NA	35	30	166	512	165	111	453	148	7	20	5	0.042	0.039	0.03
.	19.01.15-21.28.42-1-221853	91	8	8	2	0	2	711	5	5	0	0	NA	NA	NA	37	36	171	505	173	117	440	154	4	13	3	0.023	0.026	0.017
.	19.01.15-21.28.43-1-221857	150	12	12	2	0	2	736	9	9	0	0	NA	NA	NA	55	50	171	523	169	117	466	153	16	49	0	0.094	0.094	0
.	19.01.15-21.28.44-1-221856	94	5	5	1	0	1	718	4	4	0	0	NA	NA	NA	32	32	170	507	168	117	451	150	3	18	0	0.018	0.036	0
.	19.01.15-21.28.46-1-221859	62	2	2	0	0	0	98	1	1	0	0	NA	NA	NA	15	23	170	501	165	23	56	19	0	2	0	0	0.004	0
.	19.01.15-21.28.46-1-221860	103	9	9	2	0	0	716	7	7	0	0	NA	NA	NA	42	31	166	511	167	113	452	151	15	14	12	0.09	0.027	0.072
.	19.01.15-21.28.50-1-221862	64	2	2	1	0	1	710	1	1	0	0	NA	NA	NA	32	28	165	506	170	112	447	151	0	2	2	0	0.004	0.012
.	19.01.15-21.28.53-1-221863	121	11	11	2	0	1	719	9	9	0	0	NA	NA	NA	43	37	170	513	167	118	455	146	43	10	0	0.253	0.019	0
.	19.01.15-21.28.54-1-221864	145	10	10	2	0	0	735	8	8	0	0	NA	NA	NA	42	51	169	526	169	117	467	151	19	36	0	0.112	0.068	0
.	19.01.15-21.29.01-1-221873	89	9	9	2	0	2	707	8	8	0	0	NA	NA	NA	23	23	167	504	165	113	447	147	0	6	12	0	0.012	0.073
.	19.01.15-21.29.01-1-221875	122	16	16	2	0	1	738	14	14	0	0	NA	NA	NA	46	58	171	526	174	116	465	157	27	29	3	0.158	0.055	0.017
.	19.01.15-21.29.02-1-221876	90	3	3	0	0	0	721	2	2	0	0	NA	NA	NA	25	36	168	509	172	116	452	153	6	6	3	0.036	0.012	0.017
.	19.01.15-21.29.04-1-221881	181	18	18	3	0	2	734	16	16	0	0	NA	NA	NA	52	49	175	517	170	120	461	153	37	37	0	0.211	0.072	0
.	19.01.15-21.29.12-1-221889	64	4	4	0	0	0	721	3	3	0	0	NA	NA	NA	14	31	168	509	167	115	454	152	0	16	0	0	0.031	0
.	19.01.15-21.29.14-1-221893	118	5	5	1	0	1	714	4	4	0	0	NA	NA	NA	31	29	168	506	168	117	450	147	9	7	0	0.054	0.014	0
.	19.01.15-21.29.17-1-221896	68	4	4	2	0	2	251	3	3	0	0	NA	NA	NA	20	24	166	503	168	37	163	51	2	6	0	0.012	0.012	0
.	19.01.15-21.29.18-1-221897	86	3	3	1	0	1	709	2	2	0	0	NA	NA	NA	30	25	165	505	168	114	445	150	0	4	4	0	0.008	0.024
.	19.01.15-21.29.19-1-221898	84	4	4	0	0	0	713	3	3	0	0	NA	NA	NA	23	35	171	510	167	117	447	149	4	6	0	0.023	0.012	0
.	19.01.15-21.29.20-1-221902	89	6	6	2	0	1	712	4	4	0	0	NA	NA	NA	35	35	177	503	168	124	444	144	0	11	6	0	0.022	0.036
.	19.01.15-21.29.28-1-221906	85	6	6	0	0	0	714	5	5	0	0	NA	NA	NA	34	33	169	511	166	115	453	146	19	4	0	0.112	0.008	0
.	19.01.15-21.29.30-1-221909	292	28	28	8	0	5	774	26	26	0	0	NA	NA	NA	78	89	186	533	183	134	478	162	38	61	11	0.204	0.114	0.06
.	19.01.15-21.29.31-1-221911	219	35	35	16	0	12	749	31	31	0	0	NA	NA	NA	72	73	179	532	175	124	468	157	55	58	31	0.307	0.109	0.177
.	19.01.15-21.29.33-1-221928	37	1	1	0	0	0	0	0	0	0	0	NA	NA	NA	11	15	164	499	165	0	0	0	2	0	0	0.012	0	0
.	19.01.15-21.29.34-1-221929	33	1	1	0	0	0	0	0	0	0	0	NA	NA	NA	10	15	166	496	166	0	0	0	0	1	0	0	0.002	0
.	19.01.15-21.29.36-1-221930	95	8	8	4	0	2	699	7	7	0	0	NA	NA	NA	27	20	165	504	164	109	446	144	13	10	3	0.079	0.02	0.018
.	19.01.15-21.29.36-1-221932	89	6	6	2	0	1	727	5	5	0	0	NA	NA	NA	23	39	172	511	169	118	457	152	0	23	7	0	0.045	0.041
.	19.01.15-21.29.37-1-221933	89	5	5	3	0	2	715	3	3	0	0	NA	NA	NA	30	31	174	505	165	116	451	148	21	6	0	0.121	0.012	0
.	19.01.15-21.29.38-1-221935	156	11	11	0	0	0	716	9	9	0	0	NA	NA	NA	55	36	173	511	165	119	449	148	24	6	2	0.139	0.012	0.012
.	19.01.15-21.29.38-1-221936	89	7	7	1	0	1	724	5	5	0	0	NA	NA	NA	36	40	172	511	170	117	458	149	6	7	0	0.035	0.014	0
.	19.01.15-21.29.45-1-221940	57	2	2	0	0	0	706	1	1	0	0	NA	NA	NA	22	20	164	501	168	114	442	150	0	3	2	0	0.006	0.012
.	19.01.15-21.29.54-1-221948	31	1	1	1	0	1	0	0	0	0	0	NA	NA	NA	4	6	164	492	163	0	0	0	0	1	0	0	0.002	0
.	19.01.15-21.29.55-1-221949	33	1	1	1	0	1	0	0	0	0	0	NA	NA	NA	8	9	165	492	165	0	0	0	0	1	0	0	0.002	0
.	19.01.15-21.29.56-1-221951	147	14	14	2	0	2	728	13	13	0	0	NA	NA	NA	47	48	172	520	169	120	460	148	14	28	21	0.081	0.054	0.124
.	19.01.15-21.29.56-1-221952	89	8	8	2	0	2	716	7	7	0	0	NA	NA	NA	39	41	174	506	174	120	441	155	11	9	2	0.063	0.018	0.011
.	19.01.15-21.29.57-1-221954	144	30	30	7	0	5	732	26	26	0	0	NA	NA	NA	30	48	172	519	170	119	461	152	55	77	4	0.32	0.148	0.024
.	19.01.15-21.29.58-1-221956	61	3	3	1	0	1	712	2	2	0	0	NA	NA	NA	21	28	167	505	169	114	447	151	15	1	3	0.09	0.002	0.018
.	19.01.15-21.29.59-1-221961	84	4	4	0	0	0	706	3	3	0	0	NA	NA	NA	24	27	171	502	167	113	446	147	0	4	0	0	0.008	0
.	19.01.15-21.30.00-1-221963	92	4	4	2	0	2	715	3	3	0	0	NA	NA	NA	25	31	168	509	167	115	451	149	6	4	0	0.036	0.008	0
.	19.01.15-21.30.12-1-221979	92	7	7	1	0	1	721	6	6	0	0	NA	NA	NA	27	35	173	509	166	121	454	146	15	18	3	0.087	0.035	0.018
.	19.01.15-21.30.13-1-221981	91	3	3	0	0	0	709	2	2	0	0	NA	NA	NA	25	28	166	504	171	113	445	151	5	2	2	0.03	0.004	0.012
.	19.01.15-21.30.15-1-221984	144	7	7	5	0	3	736	6	6	0	0	NA	NA	NA	52	57	172	528	170	119	466	151	30	13	9	0.174	0.025	0.053
.	19.01.15-21.30.16-1-221985	64	4	4	2	0	2	688	3	3	0	0	NA	NA	NA	33	16	166	496	167	112	431	145	1	7	0	0.006	0.014	0
.	19.01.15-21.30.16-1-221986	66	3	3	3	0	2	707	2	2	0	0	NA	NA	NA	26	27	168	506	166	113	445	149	8	2	0	0.048	0.004	0
.	19.01.15-21.30.21-1-221991	188	19	19	8	0	5	730	16	16	0	0	NA	NA	NA	72	62	175	519	181	121	451	158	37	59	0	0.211	0.114	0
.	19.01.15-21.30.28-1-221994	97	5	5	3	0	2	717	4	4	0	0	NA	NA	NA	29	30	169	505	169	116	450	151	1	21	0	0.006	0.042	0
.	19.01.15-21.30.30-1-221997	116	9	9	2	0	1	718	8	8	0	0	NA	NA	NA	44	39	172	509	171	116	448	154	13	46	8	0.076	0.09	0.047
.	19.01.15-21.30.31-1-221998	121	6	6	1	0	1	717	5	5	0	0	NA	NA	NA	22	28	167	506	168	114	453	150	9	16	4	0.054	0.032	0.024
.	19.01.15-21.30.32-1-221999	90	5	5	3	0	3	709	4	4	0	0	NA	NA	NA	35	31	168	511	165	116	450	143	2	14	3	0.012	0.027	0.018
.	19.01.15-21.30.36-1-222016	34	1	1	0	0	0	0	0	0	0	0	NA	NA	NA	6	7	163	494	163	0	0	0	0	3	0	0	0.006	0
.	19.01.15-21.30.39-1-222017	92	7	7	3	0	2	713	6	6	0	0	NA	NA	NA	23	27	170	504	166	117	451	145	0	16	2	0	0.032	0.012
.	19.01.15-21.30.39-1-222018	63	2	2	0	0	0	699	1	1	0	0	NA	NA	NA	21	17	166	501	163	113	439	147	0	4	0	0	0.008	0
.	19.01.15-21.30.45-1-222029	81	3	3	1	0	1	708	1	1	0	0	NA	NA	NA	37	34	170	511	166	114	451	143	6	4	0	0.035	0.008	0
.	19.01.15-21.30.46-1-222031	182	18	18	3	0	1	719	15	15	0	0	NA	NA	NA	42	41	171	514	169	114	451	154	21	58	0	0.123	0.113	0
.	19.01.15-21.30.50-1-222033	124	8	8	2	0	0	718	7	7	0	0	NA	NA	NA	48	40	177	507	169	121	442	155	12	37	0	0.068	0.073	0
.	19.01.15-21.30.51-1-222034	173	7	7	1	0	1	733	5	5	0	0	NA	NA	NA	50	49	173	515	174	120	456	157	8	9	0	0.046	0.017	0
.	19.01.15-21.30.55-1-222036	154	9	9	0	0	0	725	7	7	0	0	NA	NA	NA	42	39	172	509	171	119	454	152	2	40	0	0.012	0.079	0
.	19.01.15-21.30.55-1-222037	65	6	6	4	0	2	715	5	5	0	0	NA	NA	NA	27	34	172	510	165	117	449	149	0	23	0	0	0.045	0
.	19.01.15-21.30.59-1-222042	182	47	47	11	0	8	728	41	41	0	0	NA	NA	NA	48	56	170	519	180	115	453	160	52	98	7	0.306	0.189	0.039
.	19.01.15-21.31.00-1-222045	62	3	3	1	0	1	700	2	2	0	0	NA	NA	NA	25	18	165	497	169	111	441	148	0	11	4	0	0.022	0.024
.	19.01.15-21.31.00-1-222046	62	2	2	0	0	0	706	1	1	0	0	NA	NA	NA	24	22	167	501	167	113	443	150	6	2	0	0.036	0.004	0
.	19.01.15-21.31.09-1-222099	62	5	5	4	0	0	716	4	4	0	0	NA	NA	NA	25	30	171	501	171	119	444	153	4	18	0	0.023	0.036	0
.	19.01.15-21.31.13-1-222106	119	7	7	0	0	0	704	6	6	0	0	NA	NA	NA	51	34	169	506	172	114	439	151	0	26	0	0	0.051	0
.	19.01.15-21.31.14-1-222109	90	7	7	0	0	0	710	6	6	0	0	NA	NA	NA	38	31	170	510	164	115	450	145	2	12	8	0.012	0.024	0.049
.	19.01.15-21.31.14-1-222110	94	8	8	1	0	1	706	7	7	0	0	NA	NA	NA	21	29	166	505	171	108	446	152	2	15	5	0.012	0.03	0.029
.	19.01.15-21.31.14-1-222111	117	5	5	3	0	3	723	4	4	0	0	NA	NA	NA	30	41	168	519	167	116	459	148	2	17	0	0.012	0.033	0
.	19.01.15-21.31.16-1-222114	81	5	5	1	0	1	712	4	4	0	0	NA	NA	NA	34	25	167	502	169	114	446	152	5	13	0	0.03	0.026	0
.	19.01.15-21.31.18-1-222116	111	10	10	0	0	0	712	9	9	0	0	NA	NA	NA	40	38	171	510	170	118	445	149	12	16	10	0.07	0.031	0.059
.	19.01.15-21.31.25-1-222124	149	20	20	8	0	6	716	19	19	0	0	NA	NA	NA	53	45	173	518	167	117	454	145	18	35	11	0.104	0.068	0.066
.	19.01.15-21.31.31-1-222125	118	16	16	5	0	5	711	15	15	0	0	NA	NA	NA	36	33	173	504	169	120	440	151	37	45	1	0.214	0.089	0.006
.	19.01.15-21.31.33-1-222141	30	1	1	1	0	1	0	0	0	0	0	NA	NA	NA	8	6	164	492	163	0	0	0	3	0	0	0.018	0	0
.	19.01.15-21.31.34-1-222144	88	3	3	0	0	0	707	2	2	0	0	NA	NA	NA	35	25	167	503	168	115	443	149	3	7	0	0.018	0.014	0
.	19.01.15-21.31.35-1-222145	57	2	2	0	0	0	252	1	1	0	0	NA	NA	NA	16	17	164	501	165	37	153	62	0	0	3	0	0	0.018
.	19.01.15-21.31.35-1-222146	150	27	27	9	0	4	733	25	25	0	0	NA	NA	NA	41	55	175	523	170	119	463	151	27	74	22	0.154	0.141	0.129
.	19.01.15-21.31.37-1-222148	117	9	9	4	0	3	731	8	8	0	0	NA	NA	NA	47	51	172	522	170	121	462	148	5	28	10	0.029	0.054	0.059
.	19.01.15-21.31.42-1-222150	65	3	3	1	0	1	706	2	2	0	0	NA	NA	NA	22	25	166	507	165	110	449	147	7	0	4	0.042	0	0.024
.	19.01.15-21.31.44-1-222152	37	1	1	0	0	0	0	0	0	0	0	NA	NA	NA	8	17	168	499	163	0	0	0	0	2	0	0	0.004	0
.	19.01.15-21.31.48-1-222154	81	5	5	1	0	0	704	4	4	0	0	NA	NA	NA	26	26	166	503	170	110	443	151	2	24	1	0.012	0.048	0.006
.	19.01.15-21.31.50-1-222155	87	5	5	1	0	1	707	3	3	0	0	NA	NA	NA	18	24	169	503	165	115	444	148	0	14	0	0	0.028	0
.	19.01.15-21.31.58-1-222163	147	15	15	7	0	5	718	14	14	0	0	NA	NA	NA	40	41	174	512	168	120	449	149	14	41	2	0.08	0.08	0.012
.	19.01.15-21.31.59-1-222166	91	8	8	3	0	2	721	7	7	0	0	NA	NA	NA	33	39	173	508	171	118	450	153	0	19	9	0	0.037	0.053
.	19.01.15-21.32.02-1-222170	155	33	33	7	0	4	726	29	29	0	0	NA	NA	NA	43	40	174	509	170	120	454	152	60	73	6	0.345	0.143	0.035
.	19.01.15-21.32.03-1-222172	113	9	9	2	0	2	720	7	7	0	0	NA	NA	NA	39	35	169	510	169	117	454	149	5	37	0	0.03	0.073	0
.	19.01.15-21.32.04-1-222175	67	5	5	1	0	1	705	4	4	0	0	NA	NA	NA	22	20	166	499	168	115	444	146	9	13	0	0.054	0.026	0
.	19.01.15-21.32.05-1-222178	32	1	1	0	0	0	0	0	0	0	0	NA	NA	NA	7	7	164	492	164	0	0	0	0	0	0	0	0	0
.	19.01.15-21.32.08-1-222181	96	6	6	1	0	0	720	5	5	0	0	NA	NA	NA	40	37	172	508	170	119	450	151	4	18	0	0.023	0.035	0
.	19.01.15-21.32.09-1-222182	100	16	16	3	0	3	717	13	13	0	0	NA	NA	NA	30	39	169	514	169	116	452	149	10	58	3	0.059	0.113	0.018
.	19.01.15-21.32.21-1-222191	33	1	1	0	0	0	0	0	0	0	0	NA	NA	NA	10	12	164	495	166	0	0	0	0	1	0	0	0.002	0
.	19.01.15-21.32.29-1-222195	35	1	1	0	0	0	0	0	0	0	0	NA	NA	NA	11	14	165	497	165	0	0	0	0	0	2	0	0	0.012
.	19.01.15-21.32.30-1-222196	63	2	2	2	0	1	697	1	1	0	0	NA	NA	NA	25	14	163	499	165	108	441	148	1	0	15	0.006	0	0.091
.	19.01.15-21.32.30-1-222197	34	1	1	0	0	0	0	0	0	0	0	NA	NA	NA	12	11	166	493	165	0	0	0	0	7	0	0	0.014	0
.	19.01.15-21.32.31-1-222199	121	8	8	3	0	3	725	6	6	0	0	NA	NA	NA	43	50	172	521	170	120	452	153	11	31	0	0.064	0.06	0
.	19.01.15-21.32.31-1-222200	97	14	14	6	0	4	718	12	12	0	0	NA	NA	NA	30	39	174	512	166	120	450	148	34	29	0	0.195	0.057	0
.	19.01.15-21.32.32-1-222201	92	17	17	1	0	0	712	15	15	0	0	NA	NA	NA	35	29	169	503	170	116	444	152	19	66	0	0.112	0.131	0
.	19.01.15-21.32.35-1-222217	59	2	2	1	0	1	301	1	1	0	0	NA	NA	NA	15	22	167	502	166	39	202	60	0	7	0	0	0.014	0
.	19.01.15-21.32.35-1-222218	97	15	15	2	0	2	711	12	12	0	0	NA	NA	NA	41	36	169	514	166	119	446	146	7	32	4	0.041	0.062	0.024
.	19.01.15-21.32.39-1-222219	33	1	1	1	0	1	0	0	0	0	0	NA	NA	NA	6	15	167	498	163	0	0	0	0	0	0	0	0	0
.	19.01.15-21.32.42-1-222221	34	1	1	0	0	0	0	0	0	0	0	NA	NA	NA	10	10	165	495	163	0	0	0	0	2	0	0	0.004	0
.	19.01.15-21.32.44-1-222230	64	2	2	1	0	1	296	1	1	0	0	NA	NA	NA	26	18	168	497	166	59	187	50	0	3	0	0	0.006	0
.	19.01.15-21.32.44-1-222231	92	7	7	1	0	1	714	6	6	0	0	NA	NA	NA	35	35	168	510	170	118	446	150	26	6	0	0.155	0.012	0
.	19.01.15-21.32.45-1-222232	93	4	4	2	0	2	714	3	3	0	0	NA	NA	NA	26	28	169	503	169	117	445	152	12	14	0	0.071	0.028	0
.	19.01.15-21.32.50-1-222234	90	4	4	1	0	1	723	3	3	0	0	NA	NA	NA	29	40	169	512	172	116	453	154	10	6	0	0.059	0.012	0
.	19.01.15-21.32.52-1-222236	95	7	7	1	0	1	718	6	6	0	0	NA	NA	NA	43	44	171	517	169	118	450	150	4	15	0	0.023	0.029	0
.	19.01.15-21.32.55-1-222238	118	11	11	6	0	4	711	10	10	0	0	NA	NA	NA	38	33	167	514	165	112	457	142	4	36	8	0.024	0.07	0.048
.	19.01.15-21.33.01-1-222246	149	11	11	1	0	1	723	10	10	0	0	NA	NA	NA	53	39	171	513	168	118	454	151	16	16	0	0.094	0.031	0
.	19.01.15-21.33.02-1-222248	148	14	14	4	0	2	728	12	12	0	0	NA	NA	NA	50	47	170	519	171	117	461	150	13	38	12	0.076	0.073	0.07
.	19.01.15-21.33.02-1-222249	91	3	3	1	0	1	721	2	2	0	0	NA	NA	NA	23	37	170	515	165	116	456	149	0	8	1	0	0.016	0.006
.	19.01.15-21.33.04-1-222251	95	5	5	1	0	1	713	4	4	0	0	NA	NA	NA	48	37	168	512	170	115	446	152	4	10	0	0.024	0.02	0
.	19.01.15-21.33.07-1-222257	122	5	5	1	0	1	734	4	4	0	0	NA	NA	NA	39	53	177	515	174	123	454	157	14	2	4	0.079	0.004	0.023
.	19.01.15-21.33.09-1-222259	91	8	8	1	0	1	698	6	6	0	0	NA	NA	NA	33	23	166	503	167	115	435	148	4	22	4	0.024	0.044	0.024
.	19.01.15-21.33.11-1-222260	30	1	1	0	0	0	0	0	0	0	0	NA	NA	NA	6	4	164	490	163	0	0	0	0	0	1	0	0	0.006
.	19.01.15-21.33.13-1-222264	59	3	3	0	0	0	707	2	2	0	0	NA	NA	NA	12	17	164	499	167	114	445	148	4	6	0	0.024	0.012	0
.	19.01.15-21.33.19-1-222268	94	7	7	2	0	0	711	6	6	0	0	NA	NA	NA	30	26	165	504	170	111	448	152	5	37	3	0.03	0.073	0.018
.	19.01.15-21.33.19-1-222269	60	2	2	0	0	0	705	1	1	0	0	NA	NA	NA	25	25	170	500	168	117	439	149	7	0	1	0.041	0	0.006
.	19.01.15-21.33.23-1-222274	121	8	8	6	0	4	728	6	6	0	0	NA	NA	NA	37	46	174	514	171	122	453	153	12	12	10	0.069	0.023	0.058
.	19.01.15-21.33.25-1-222276	153	9	9	1	0	1	719	8	8	0	0	NA	NA	NA	53	41	177	507	170	121	446	152	18	33	0	0.102	0.065	0
.	19.01.15-21.33.27-1-222277	89	8	8	5	0	5	700	7	7	0	0	NA	NA	NA	42	26	165	503	171	109	439	152	10	12	11	0.061	0.024	0.064
.	19.01.15-21.33.28-1-222279	65	3	3	0	0	0	709	2	2	0	0	NA	NA	NA	21	25	166	508	164	113	450	146	0	10	0	0	0.02	0
.	19.01.15-21.33.31-1-222281	122	12	12	5	0	3	733	10	10	0	0	NA	NA	NA	44	48	173	514	174	121	458	154	12	29	7	0.069	0.056	0.04
.	19.01.15-21.33.32-1-222282	56	3	3	1	0	1	0	2	2	0	0	NA	NA	NA	12	11	163	497	164	0	0	0	0	6	0	0	0.012	0
.	19.01.15-21.33.33-1-222298	89	4	4	1	0	1	723	3	3	0	0	NA	NA	NA	25	34	174	505	168	122	450	151	7	13	0	0.04	0.026	0
.	19.01.15-21.33.36-1-222300	100	5	5	1	0	1	724	4	4	0	0	NA	NA	NA	28	40	169	508	176	115	453	156	3	11	0	0.018	0.022	0
.	19.01.15-21.33.39-1-222303	35	1	1	0	0	0	0	0	0	0	0	NA	NA	NA	8	8	165	491	165	0	0	0	0	2	0	0	0.004	0
.	19.01.15-21.33.42-1-222305	174	11	11	4	0	2	741	10	10	0	0	NA	NA	NA	51	59	175	521	176	124	459	158	13	42	3	0.074	0.081	0.017
.	19.01.15-21.33.44-1-222309	93	5	5	3	0	2	698	3	3	0	0	NA	NA	NA	28	18	168	499	164	114	438	146	0	18	8	0	0.036	0.049
.	19.01.15-21.33.44-1-222310	36	1	1	0	0	0	0	0	0	0	0	NA	NA	NA	7	11	164	494	166	0	0	0	0	3	0	0	0.006	0
.	19.01.15-21.33.46-1-222312	84	4	4	1	0	1	698	3	3	0	0	NA	NA	NA	43	26	165	503	171	109	440	149	3	2	6	0.018	0.004	0.035
.	19.01.15-21.33.48-1-222313	61	4	4	0	0	0	701	2	2	0	0	NA	NA	NA	34	21	170	499	165	117	438	146	5	7	0	0.029	0.014	0
.	19.01.15-21.33.49-1-222314	146	18	18	3	0	3	736	16	16	0	0	NA	NA	NA	44	53	174	520	172	117	465	154	28	21	11	0.161	0.04	0.064
.	19.01.15-21.33.50-1-222315	31	1	1	0	0	0	0	0	0	0	0	NA	NA	NA	13	8	164	493	164	0	0	0	0	0	0	0	0	0
.	19.01.15-21.33.52-1-222316	92	11	11	4	0	4	717	9	9	0	0	NA	NA	NA	26	32	171	504	170	118	447	152	17	8	23	0.099	0.016	0.135
.	19.01.15-21.33.54-1-222320	155	24	24	5	0	3	726	23	23	0	0	NA	NA	NA	54	50	174	516	173	119	456	151	58	37	23	0.333	0.072	0.133
.	19.01.15-21.33.58-1-222325	92	10	10	2	0	2	720	8	8	0	0	NA	NA	NA	31	37	171	507	172	117	450	153	2	8	14	0.012	0.016	0.081
.	19.01.15-21.34.01-1-222328	118	15	15	6	0	4	716	13	13	0	0	NA	NA	NA	30	30	168	505	170	115	448	153	12	47	10	0.071	0.093	0.059
.	19.01.15-21.34.02-1-222330	33	1	1	0	0	0	0	0	0	0	0	NA	NA	NA	7	9	164	493	165	0	0	0	0	1	0	0	0.002	0
.	19.01.15-21.34.04-1-222333	126	18	18	4	0	3	733	16	16	0	0	NA	NA	NA	42	50	177	516	170	121	460	152	30	57	1	0.169	0.11	0.006
.	19.01.15-21.34.04-1-222334	66	4	4	1	0	1	704	3	3	0	0	NA	NA	NA	28	28	166	506	169	110	443	151	0	15	1	0	0.03	0.006
.	19.01.15-21.34.09-1-222339	33	1	1	0	0	0	0	0	0	0	0	NA	NA	NA	11	11	167	492	165	0	0	0	0	1	0	0	0.002	0
.	19.01.15-21.34.11-1-222340	32	1	1	1	0	1	0	0	0	0	0	NA	NA	NA	8	8	163	495	163	0	0	0	1	0	0	0.006	0	0
.	19.01.15-21.34.13-1-222345	153	29	29	11	0	9	739	26	26	0	0	NA	NA	NA	45	55	171	521	176	121	459	159	82	69	0	0.48	0.132	0
.	19.01.15-21.34.16-1-222349	113	9	9	4	0	2	736	8	8	0	0	NA	NA	NA	39	44	176	513	168	123	463	150	3	12	3	0.017	0.023	0.018
.	19.01.15-21.34.17-1-222350	125	11	11	3	0	2	716	10	10	0	0	NA	NA	NA	42	35	174	504	170	122	443	151	21	21	2	0.121	0.042	0.012
.	19.01.15-21.34.19-1-222351	89	8	8	3	0	3	709	7	7	0	0	NA	NA	NA	35	27	166	507	167	113	446	150	9	21	7	0.054	0.041	0.042
.	19.01.15-21.34.23-1-222356	88	9	9	2	0	2	712	8	8	0	0	NA	NA	NA	39	33	168	507	171	113	449	150	8	24	3	0.048	0.047	0.018
.	19.01.15-21.34.30-1-222360	117	7	7	1	0	1	721	6	6	0	0	NA	NA	NA	44	32	173	506	166	119	452	150	2	21	3	0.012	0.042	0.018
.	19.01.15-21.34.35-1-222376	58	3	3	1	0	1	152	2	2	0	0	NA	NA	NA	19	20	169	498	166	18	100	34	0	7	0	0	0.014	0
.	19.01.15-21.34.37-1-222377	64	3	3	1	0	1	708	2	2	0	0	NA	NA	NA	29	26	165	504	170	114	444	150	4	1	3	0.024	0.002	0.018
.	19.01.15-21.34.39-1-222379	91	6	6	2	0	1	704	4	4	0	0	NA	NA	NA	36	30	170	504	169	115	442	147	10	14	2	0.059	0.028	0.012
.	19.01.15-21.34.40-1-222380	120	9	9	1	0	1	720	6	6	0	0	NA	NA	NA	31	33	169	507	170	118	450	152	12	24	2	0.071	0.047	0.012
.	19.01.15-21.34.41-1-222381	37	1	1	1	0	1	0	0	0	0	0	NA	NA	NA	6	15	164	498	166	0	0	0	0	1	0	0	0.002	0
.	19.01.15-21.34.44-1-222386	90	6	6	4	0	3	717	5	5	0	0	NA	NA	NA	35	38	172	513	166	116	455	146	0	15	4	0	0.029	0.024
.	19.01.15-21.34.44-1-222387	66	2	2	1	0	1	711	1	1	0	0	NA	NA	NA	22	26	168	503	168	116	447	148	0	8	0	0	0.016	0
.	19.01.15-21.34.46-1-222393	67	4	4	2	0	2	703	3	3	0	0	NA	NA	NA	20	22	167	499	169	115	440	148	7	14	0	0.042	0.028	0
.	19.01.15-21.34.51-1-222395	36	1	1	0	0	0	0	0	0	0	0	NA	NA	NA	8	14	165	499	163	0	0	0	0	0	1	0	0	0.006
.	19.01.15-21.34.52-1-222396	66	3	3	0	0	0	708	1	1	0	0	NA	NA	NA	25	22	168	500	167	117	442	149	3	9	0	0.018	0.018	0
.	19.01.15-21.34.54-1-222397	63	2	2	1	0	1	452	1	1	0	0	NA	NA	NA	10	19	167	500	165	78	277	97	2	2	0	0.012	0.004	0
.	19.01.15-21.34.57-1-222400	126	7	7	2	0	2	724	4	4	0	0	NA	NA	NA	38	41	170	512	172	118	452	154	3	14	3	0.018	0.027	0.017
.	19.01.15-21.34.58-1-222407	60	2	2	0	0	0	706	1	1	0	0	NA	NA	NA	23	26	171	501	167	116	442	148	0	15	0	0	0.03	0
.	19.01.15-21.35.00-1-222409	140	11	11	3	0	3	719	9	9	0	0	NA	NA	NA	34	39	176	506	170	122	445	152	5	31	1	0.028	0.061	0.006
.	19.01.15-21.35.00-1-222413	69	3	3	1	0	0	710	2	2	0	0	NA	NA	NA	40	31	171	504	169	119	439	152	0	12	4	0	0.024	0.024
.	19.01.15-21.35.02-1-222416	61	4	4	2	0	2	702	3	3	0	0	NA	NA	NA	32	29	172	505	165	113	441	148	4	11	0	0.023	0.022	0
.	19.01.15-21.35.03-1-222418	93	5	5	1	0	1	711	4	4	0	0	NA	NA	NA	42	36	169	509	171	116	445	150	2	2	8	0.012	0.004	0.047
.	19.01.15-21.35.07-1-222424	153	7	7	1	0	1	729	5	5	0	0	NA	NA	NA	42	41	173	516	165	118	460	151	25	3	0	0.145	0.006	0
.	19.01.15-21.35.07-1-222425	121	12	12	4	0	2	730	11	11	0	0	NA	NA	NA	57	48	169	521	171	116	461	153	11	29	5	0.065	0.056	0.029
.	19.01.15-21.35.20-1-222434	29	1	1	1	0	1	0	0	0	0	0	NA	NA	NA	3	14	166	495	166	0	0	0	6	0	0	0.036	0	0
.	19.01.15-21.35.24-1-222436	152	15	15	5	0	4	718	12	12	0	0	NA	NA	NA	37	37	168	509	173	116	447	155	19	40	3	0.113	0.079	0.017
.	19.01.15-21.35.24-1-222437	35	1	1	0	0	0	0	0	0	0	0	NA	NA	NA	9	10	168	492	163	0	0	0	0	1	0	0	0.002	0
.	19.01.15-21.35.27-1-222438	91	5	5	2	0	2	705	4	4	0	0	NA	NA	NA	25	24	171	501	165	118	440	147	11	30	0	0.064	0.06	0
.	19.01.15-21.35.29-1-222440	121	22	22	5	0	3	708	21	21	0	0	NA	NA	NA	46	37	171	508	171	118	439	151	35	40	25	0.205	0.079	0.146
.	19.01.15-21.35.30-1-222441	57	2	2	1	0	1	50	1	1	0	0	NA	NA	NA	17	8	163	490	168	6	33	11	2	6	0	0.012	0.012	0
.	19.01.15-21.35.31-1-222443	58	2	2	1	0	1	100	1	1	0	0	NA	NA	NA	13	22	167	500	168	18	63	19	0	5	0	0	0.01	0
.	19.01.15-21.35.33-1-222459	29	1	1	0	0	0	0	0	0	0	0	NA	NA	NA	6	8	168	490	163	0	0	0	0	1	0	0	0.002	0
.	19.01.15-21.35.34-1-222461	63	2	2	0	0	0	701	0	0	0	0	NA	NA	NA	29	24	167	503	167	116	439	146	0	5	1	0	0.01	0.006
.	19.01.15-21.35.34-1-222462	117	11	11	3	0	3	720	10	10	0	0	NA	NA	NA	35	34	168	515	164	114	458	148	4	16	8	0.024	0.031	0.049
.	19.01.15-21.35.35-1-222463	31	1	1	0	0	0	0	0	0	0	0	NA	NA	NA	15	9	167	492	163	0	0	0	0	2	0	0	0.004	0
.	19.01.15-21.35.37-1-222464	32	1	1	0	0	0	0	0	0	0	0	NA	NA	NA	9	5	164	492	162	0	0	0	0	0	2	0	0	0.012
.	19.01.15-21.35.39-1-222465	30	1	1	0	0	0	0	0	0	0	0	NA	NA	NA	9	15	166	496	166	0	0	0	0	1	0	0	0.002	0
.	19.01.15-21.35.39-1-222466	142	10	10	2	0	2	725	9	9	0	0	NA	NA	NA	34	42	173	513	169	116	458	151	7	20	9	0.04	0.039	0.053
.	19.01.15-21.35.39-1-222467	62	3	3	1	0	1	698	2	2	0	0	NA	NA	NA	33	22	169	500	166	114	438	146	0	12	5	0	0.024	0.03
.	19.01.15-21.35.41-1-222468	59	3	3	1	0	1	349	2	2	0	0	NA	NA	NA	17	15	165	498	165	58	214	77	0	6	1	0	0.012	0.006
.	19.01.15-21.35.45-1-222472	60	2	2	0	0	0	722	1	1	0	0	NA	NA	NA	26	38	165	511	175	111	454	157	4	5	0	0.024	0.01	0
.	19.01.15-21.35.48-1-222473	61	4	4	2	0	1	712	3	3	0	0	NA	NA	NA	23	29	173	503	166	118	447	147	10	4	0	0.058	0.008	0
.	19.01.15-21.35.52-1-222475	68	2	2	0	0	0	546	1	1	0	0	NA	NA	NA	21	26	168	503	168	88	345	113	0	2	1	0	0.004	0.006
.	19.01.15-21.35.52-1-222477	153	7	7	2	0	1	728	6	6	0	0	NA	NA	NA	57	51	171	519	174	117	454	157	14	13	2	0.082	0.025	0.011
.	19.01.15-21.35.54-1-222479	84	7	7	1	0	1	703	5	5	0	0	NA	NA	NA	37	25	169	502	167	117	438	148	9	8	0	0.053	0.016	0
.	19.01.15-21.35.58-1-222483	36	1	1	1	0	1	0	0	0	0	0	NA	NA	NA	10	10	165	493	165	0	0	0	0	0	0	0	0	0
.	19.01.15-21.36.00-1-222487	92	4	4	3	0	3	716	2	2	0	0	NA	NA	NA	30	34	170	508	169	116	453	147	3	5	9	0.018	0.01	0.053
.	19.01.15-21.36.01-1-222490	92	10	10	5	0	4	712	8	8	0	0	NA	NA	NA	31	33	169	509	168	115	447	150	0	43	2	0	0.084	0.012
.	19.01.15-21.36.03-1-222494	66	2	2	0	0	0	453	1	1	0	0	NA	NA	NA	23	20	167	501	165	68	286	99	2	4	0	0.012	0.008	0
.	19.01.15-21.36.04-1-222498	66	4	4	0	0	0	713	3	3	0	0	NA	NA	NA	23	27	165	510	165	112	453	148	0	18	0	0	0.035	0
.	19.01.15-21.36.05-1-222499	237	18	18	8	0	4	748	16	16	0	0	NA	NA	NA	63	69	172	536	174	118	473	157	40	63	0	0.233	0.118	0
.	19.01.15-21.36.10-1-222503	65	3	3	1	0	1	713	2	2	0	0	NA	NA	NA	27	26	166	506	167	116	447	150	0	10	0	0	0.02	0
.	19.01.15-21.36.13-1-222509	61	2	2	0	0	0	706	1	1	0	0	NA	NA	NA	18	25	169	502	167	115	445	146	0	3	2	0	0.006	0.012
.	19.01.15-21.36.22-1-222516	64	2	2	0	0	0	202	1	1	0	0	NA	NA	NA	17	20	164	501	168	32	125	45	2	0	0	0.012	0	0
.	19.01.15-21.36.22-1-222517	61	3	3	0	0	0	299	2	2	0	0	NA	NA	NA	15	23	167	503	166	51	175	73	4	3	0	0.024	0.006	0
.	19.01.15-21.36.24-1-222525	33	1	1	1	0	1	0	0	0	0	0	NA	NA	NA	9	13	167	495	164	0	0	0	0	0	0	0	0	0
.	19.01.15-21.36.26-1-222530	150	15	15	7	0	3	726	13	13	0	0	NA	NA	NA	49	46	166	518	175	111	458	157	12	53	9	0.072	0.102	0.051
.	19.01.15-21.36.27-1-222531	65	4	4	0	0	0	711	3	3	0	0	NA	NA	NA	22	21	166	498	170	113	442	156	1	12	0	0.006	0.024	0
.	19.01.15-21.36.29-1-222532	35	1	1	0	0	0	0	0	0	0	0	NA	NA	NA	8	6	164	492	163	0	0	0	0	0	0	0	0	0
.	19.01.15-21.36.30-1-222534	59	2	2	0	0	0	150	1	1	0	0	NA	NA	NA	11	21	171	496	167	27	94	29	2	0	1	0.012	0	0.006
.	19.01.15-21.36.30-1-222535	95	7	7	3	0	0	723	5	5	0	0	NA	NA	NA	36	38	172	514	165	119	461	143	7	26	1	0.041	0.051	0.006
.	19.01.15-21.36.33-1-222551	121	17	17	3	0	3	703	12	12	0	0	NA	NA	NA	29	25	167	503	168	115	441	147	16	28	6	0.096	0.056	0.036
.	19.01.15-21.36.35-1-222552	84	3	3	0	0	0	725	1	1	0	0	NA	NA	NA	30	43	171	513	172	116	458	151	0	6	2	0	0.012	0.012
.	19.01.15-21.36.37-1-222554	146	17	17	5	0	5	730	16	16	0	0	NA	NA	NA	49	53	174	519	173	120	457	153	12	42	4	0.069	0.081	0.023
.	19.01.15-21.36.38-1-222555	32	1	1	0	0	0	0	0	0	0	0	NA	NA	NA	9	8	164	492	165	0	0	0	0	4	0	0	0.008	0
.	19.01.15-21.36.41-1-222556	66	4	4	1	0	1	709	2	2	0	0	NA	NA	NA	15	19	166	500	166	116	444	149	12	8	5	0.072	0.016	0.03
.	19.01.15-21.36.41-1-222557	119	7	7	1	0	1	719	6	6	0	0	NA	NA	NA	48	36	170	509	170	117	450	152	5	23	0	0.029	0.045	0
.	19.01.15-21.36.44-1-222559	58	2	2	0	0	0	198	1	1	0	0	NA	NA	NA	14	12	167	493	165	39	120	39	0	1	3	0	0.002	0.018
.	19.01.15-21.36.52-1-222570	114	8	8	3	0	2	717	6	6	0	0	NA	NA	NA	37	40	176	509	168	121	448	148	3	33	13	0.017	0.065	0.077
.	19.01.15-21.36.53-1-222571	125	4	4	0	0	0	726	3	3	0	0	NA	NA	NA	31	39	174	512	166	120	457	149	4	16	0	0.023	0.031	0
.	19.01.15-21.36.54-1-222572	64	6	6	0	0	0	706	5	5	0	0	NA	NA	NA	19	24	169	502	166	117	444	145	4	5	11	0.024	0.01	0.066
.	19.01.15-21.36.54-1-222574	94	9	9	1	0	0	704	7	7	0	0	NA	NA	NA	20	21	169	498	167	115	441	148	1	19	0	0.006	0.038	0
.	19.01.15-21.36.59-1-222581	156	12	12	8	0	8	723	10	10	0	0	NA	NA	NA	54	46	173	518	168	120	453	150	14	34	0	0.081	0.066	0
.	19.01.15-21.37.00-1-222583	87	6	6	2	0	2	724	5	5	0	0	NA	NA	NA	19	37	168	516	166	116	460	148	8	12	7	0.048	0.023	0.042
.	19.01.15-21.37.01-1-222584	115	6	6	2	0	1	722	4	4	0	0	NA	NA	NA	27	42	169	506	180	114	447	161	3	11	8	0.018	0.022	0.044
.	19.01.15-21.37.09-1-222594	150	17	17	4	0	4	727	16	16	0	0	NA	NA	NA	59	52	176	518	171	122	454	151	9	59	2	0.051	0.114	0.012
.	19.01.15-21.37.09-1-222595	90	5	5	1	0	1	698	4	4	0	0	NA	NA	NA	30	16	165	499	165	114	440	144	0	8	0	0	0.016	0
.	19.01.15-21.37.13-1-222600	91	6	6	3	0	2	709	5	5	0	0	NA	NA	NA	24	28	165	504	172	112	444	153	3	12	10	0.018	0.024	0.058
.	19.01.15-21.37.13-1-222601	65	2	2	1	0	1	719	1	1	0	0	NA	NA	NA	18	31	169	506	169	116	452	151	3	0	2	0.018	0	0.012
.	19.01.15-21.37.14-1-222603	115	11	11	0	0	0	713	9	9	0	0	NA	NA	NA	23	30	170	508	165	117	450	146	2	13	9	0.012	0.026	0.055
.	19.01.15-21.37.24-1-222612	86	3	3	0	0	0	707	1	1	0	0	NA	NA	NA	24	23	167	503	166	113	447	147	7	3	0	0.042	0.006	0
.	19.01.15-21.37.25-1-222613	85	5	5	0	0	0	725	4	4	0	0	NA	NA	NA	27	41	168	516	170	116	455	154	0	18	0	0	0.035	0
.	19.01.15-21.37.28-1-222616	85	8	8	2	0	1	723	7	7	0	0	NA	NA	NA	25	37	167	510	173	115	452	156	21	13	5	0.126	0.025	0.029
.	19.01.15-21.37.33-1-222618	118	17	17	6	0	3	716	16	16	0	0	NA	NA	NA	39	39	167	516	169	114	454	148	37	44	3	0.222	0.085	0.018
.	19.01.15-21.37.33-1-222619	59	2	2	0	0	0	704	1	1	0	0	NA	NA	NA	22	18	168	499	164	114	444	146	5	0	0	0.03	0	0
.	19.01.15-21.37.36-1-222635	146	8	8	3	0	3	707	7	7	0	0	NA	NA	NA	46	34	175	507	165	122	442	143	1	22	0	0.006	0.043	0
.	19.01.15-21.37.39-1-222637	147	14	14	3	0	2	716	12	12	0	0	NA	NA	NA	62	47	179	510	171	123	444	149	8	27	10	0.045	0.053	0.058
.	19.01.15-21.37.44-1-222639	116	18	18	2	0	1	721	14	14	0	0	NA	NA	NA	49	46	172	516	171	116	455	150	18	39	13	0.105	0.076	0.076
.	19.01.15-21.37.44-1-222640	89	10	10	2	0	0	703	8	8	0	0	NA	NA	NA	31	24	165	507	165	111	446	146	13	27	0	0.079	0.053	0
.	19.01.15-21.37.47-1-222643	95	5	5	0	0	0	714	4	4	0	0	NA	NA	NA	35	32	173	503	169	117	447	150	5	13	2	0.029	0.026	0.012
.	19.01.15-21.37.49-1-222644	95	11	11	0	0	0	718	10	10	0	0	NA	NA	NA	25	36	170	507	172	118	446	154	7	13	5	0.041	0.026	0.029
.	19.01.15-21.37.50-1-222645	61	2	2	0	0	0	352	1	1	0	0	NA	NA	NA	24	16	165	497	167	54	220	78	1	3	0	0.006	0.006	0
.	19.01.15-21.37.55-1-222647	87	9	9	2	0	2	713	7	7	0	0	NA	NA	NA	27	32	168	510	167	116	452	145	6	10	7	0.036	0.02	0.042
.	19.01.15-21.38.01-1-222655	30	1	1	0	0	0	0	0	0	0	0	NA	NA	NA	11	10	165	493	165	0	0	0	0	4	0	0	0.008	0
.	19.01.15-21.38.03-1-222658	57	3	3	2	0	2	693	2	2	0	0	NA	NA	NA	27	15	166	495	167	113	431	149	0	4	2	0	0.008	0.012
.	19.01.15-21.38.04-1-222660	123	7	7	5	0	4	737	6	6	0	0	NA	NA	NA	46	51	169	524	171	117	465	155	0	38	4	0	0.073	0.023
.	19.01.15-21.38.05-1-222664	62	2	2	1	0	1	712	1	1	0	0	NA	NA	NA	26	26	170	505	164	116	452	144	3	0	0	0.018	0	0
.	19.01.15-21.38.05-1-222665	87	6	6	2	0	2	710	5	5	0	0	NA	NA	NA	32	32	170	504	171	115	442	153	6	10	5	0.035	0.02	0.029
.	19.01.15-21.38.08-1-222668	91	7	7	1	0	1	718	5	5	0	0	NA	NA	NA	23	28	167	507	167	117	450	151	6	7	10	0.036	0.014	0.06
.	19.01.15-21.38.18-1-222673	87	12	12	5	0	5	702	11	11	0	0	NA	NA	NA	38	28	170	502	169	115	442	145	3	40	0	0.018	0.08	0
.	19.01.15-21.38.18-1-222674	217	20	20	4	0	4	745	16	16	0	0	NA	NA	NA	62	60	176	527	170	124	471	150	13	42	17	0.074	0.08	0.1
.	19.01.15-21.38.20-1-222679	115	8	8	3	0	3	709	7	7	0	0	NA	NA	NA	37	31	168	507	169	112	445	152	7	19	6	0.042	0.037	0.036
.	19.01.15-21.38.22-1-222680	33	1	1	0	0	0	0	0	0	0	0	NA	NA	NA	5	10	168	493	162	0	0	0	3	0	0	0.018	0	0
.	19.01.15-21.38.24-1-222685	87	3	3	2	0	1	710	2	2	0	0	NA	NA	NA	38	33	169	502	175	114	442	154	0	13	1	0	0.026	0.006
.	19.01.15-21.38.27-1-222687	33	1	1	0	0	0	0	0	0	0	0	NA	NA	NA	5	7	163	492	165	0	0	0	0	7	0	0	0.014	0
.	19.01.15-21.38.28-1-222689	121	12	12	3	0	2	703	10	10	0	0	NA	NA	NA	51	31	170	506	168	114	440	149	12	12	9	0.071	0.024	0.054
.	19.01.15-21.38.30-1-222691	36	1	1	1	0	1	0	0	0	0	0	NA	NA	NA	10	7	166	492	162	0	0	0	1	0	0	0.006	0	0
.	19.01.15-21.38.47-1-222716	93	4	4	2	0	2	708	2	2	0	0	NA	NA	NA	30	25	167	505	166	114	445	149	0	6	4	0	0.012	0.024
.	19.01.15-21.38.48-1-222717	151	12	12	5	0	3	739	10	10	0	0	NA	NA	NA	50	57	171	523	176	117	463	159	40	23	13	0.234	0.044	0.074
.	19.01.15-21.38.51-1-222719	37	1	1	0	0	0	0	0	0	0	0	NA	NA	NA	7	7	165	491	164	0	0	0	0	3	0	0	0.006	0
.	19.01.15-21.38.52-1-222721	123	10	10	4	0	4	713	8	8	0	0	NA	NA	NA	43	32	168	511	166	115	451	147	5	25	0	0.03	0.049	0
.	19.01.15-21.38.52-1-222722	97	7	7	4	0	4	718	6	6	0	0	NA	NA	NA	36	31	173	504	167	121	447	150	0	17	7	0	0.034	0.042
.	19.01.15-21.38.54-1-222723	145	8	8	4	0	3	736	6	6	0	0	NA	NA	NA	49	56	174	523	172	119	467	150	9	25	1	0.052	0.048	0.006
.	19.01.15-21.39.04-1-222734	120	5	5	2	0	2	725	4	4	0	0	NA	NA	NA	29	35	174	510	164	121	456	148	17	4	0	0.098	0.008	0
.	19.01.15-21.39.07-1-222738	117	7	7	3	0	2	712	5	5	0	0	NA	NA	NA	25	27	171	504	165	117	447	148	2	16	4	0.012	0.032	0.024
.	19.01.15-21.39.08-1-222739	88	9	9	1	0	1	709	8	8	0	0	NA	NA	NA	31	31	170	502	172	115	442	152	0	16	4	0	0.032	0.023
.	19.01.15-21.39.10-1-222741	37	1	1	0	0	0	0	0	0	0	0	NA	NA	NA	10	11	164	495	165	0	0	0	0	3	0	0	0.006	0
.	19.01.15-21.39.13-1-222744	119	10	10	4	0	3	724	9	9	0	0	NA	NA	NA	39	36	171	512	166	118	459	147	5	38	2	0.029	0.074	0.012
.	19.01.15-21.39.14-1-222746	34	1	1	0	0	0	0	0	0	0	0	NA	NA	NA	12	6	166	491	162	0	0	0	0	0	0	0	0	0
.	19.01.15-21.39.15-1-222748	207	32	32	7	0	5	752	31	31	0	0	NA	NA	NA	62	71	180	522	182	126	462	164	50	82	9	0.278	0.157	0.049
.	19.01.15-21.39.15-1-222749	116	13	13	3	0	2	727	12	12	0	0	NA	NA	NA	38	40	170	507	176	119	450	158	21	21	1	0.124	0.041	0.006
.	19.01.15-21.39.18-1-222750	120	8	8	2	0	2	712	7	7	0	0	NA	NA	NA	36	29	169	506	167	114	448	150	8	13	0	0.047	0.026	0
.	19.01.15-21.39.19-1-222752	64	6	6	2	0	1	706	4	4	0	0	NA	NA	NA	20	21	169	499	166	117	441	148	0	2	12	0	0.004	0.072
.	19.01.15-21.39.20-1-222756	88	4	4	1	0	1	711	3	3	0	0	NA	NA	NA	25	24	168	505	164	116	447	148	4	6	0	0.024	0.012	0
.	19.01.15-21.39.24-1-222758	33	1	1	0	0	0	0	0	0	0	0	NA	NA	NA	7	8	166	489	166	0	0	0	0	0	0	0	0	0
.	19.01.15-21.39.26-1-222759	64	2	2	0	0	0	694	0	0	0	0	NA	NA	NA	33	17	167	498	165	112	437	145	0	3	0	0	0.006	0
.	19.01.15-21.39.28-1-222761	120	5	5	1	0	1	720	4	4	0	0	NA	NA	NA	42	34	169	511	167	115	457	148	2	14	0	0.012	0.027	0
.	19.01.15-21.39.36-1-222781	66	3	3	1	0	1	710	2	2	0	0	NA	NA	NA	24	25	168	501	169	116	440	154	0	7	1	0	0.014	0.006
.	19.01.15-21.39.36-1-222782	85	14	14	3	0	3	699	13	13	0	0	NA	NA	NA	29	23	170	499	167	114	438	147	1	20	6	0.006	0.04	0.036
.	19.01.15-21.39.37-1-222783	124	9	9	1	0	1	713	8	8	0	0	NA	NA	NA	33	35	173	511	164	119	452	142	6	15	9	0.035	0.029	0.055
.	19.01.15-21.39.37-1-222784	66	7	7	3	0	2	707	6	6	0	0	NA	NA	NA	23	30	173	499	171	119	437	151	5	7	15	0.029	0.014	0.088
.	19.01.15-21.39.38-1-222785	206	16	16	8	0	4	744	12	12	0	0	NA	NA	NA	76	66	180	528	171	125	469	150	27	51	9	0.15	0.097	0.053
.	19.01.15-21.39.39-1-222786	119	6	6	1	0	1	722	5	5	0	0	NA	NA	NA	44	49	174	516	172	124	453	145	2	6	10	0.011	0.012	0.058
.	19.01.15-21.39.46-1-222788	118	4	4	1	0	1	730	3	3	0	0	NA	NA	NA	51	48	172	517	172	119	460	151	13	9	0	0.076	0.017	0
.	19.01.15-21.39.56-1-222791	87	9	9	2	0	1	712	6	6	0	0	NA	NA	NA	23	27	170	501	169	116	447	149	13	8	5	0.076	0.016	0.03
.	19.01.15-21.39.59-1-222797	92	10	10	2	0	2	702	9	9	0	0	NA	NA	NA	37	25	172	500	166	118	440	144	9	20	3	0.052	0.04	0.018
.	19.01.15-21.39.59-1-222799	57	2	2	0	0	0	698	1	1	0	0	NA	NA	NA	27	18	169	497	165	113	438	147	4	7	0	0.024	0.014	0
.	19.01.15-21.40.04-1-222812	124	4	4	3	0	3	728	3	3	0	0	NA	NA	NA	28	43	171	510	175	115	455	158	3	15	0	0.018	0.029	0
.	19.01.15-21.40.08-1-222816	173	15	15	5	0	4	735	14	14	0	0	NA	NA	NA	57	54	174	521	172	117	463	155	26	30	6	0.149	0.058	0.035
.	19.01.15-21.40.08-1-222818	147	11	11	4	0	2	728	8	8	0	0	NA	NA	NA	45	45	169	520	169	115	462	151	37	7	15	0.219	0.013	0.089
.	19.01.15-21.40.13-1-222821	208	15	15	3	0	1	744	12	12	0	0	NA	NA	NA	51	63	179	528	169	126	467	151	17	35	9	0.095	0.066	0.053
.	19.01.15-21.40.15-1-222824	61	2	2	0	0	0	0	1	1	0	0	NA	NA	NA	14	14	163	500	164	0	0	0	0	3	0	0	0.006	0
.	19.01.15-21.40.19-1-222825	114	7	7	4	0	2	712	6	6	0	0	NA	NA	NA	24	28	170	503	168	120	442	150	12	13	5	0.071	0.026	0.03
.	19.01.15-21.40.19-1-222826	65	4	4	0	0	0	703	3	3	0	0	NA	NA	NA	32	24	169	504	164	113	445	145	5	6	0	0.03	0.012	0
.	19.01.15-21.40.20-1-222830	63	2	2	0	0	0	718	1	1	0	0	NA	NA	NA	24	40	171	512	170	116	451	151	0	9	1	0	0.018	0.006
.	19.01.15-21.40.20-1-222831	183	30	30	8	0	6	739	29	29	0	0	NA	NA	NA	56	61	172	526	176	120	465	154	34	62	15	0.198	0.118	0.085
.	19.01.15-21.40.22-1-222832	149	15	15	6	0	4	725	14	14	0	0	NA	NA	NA	32	44	176	509	172	123	450	152	12	50	0	0.068	0.098	0
.	19.01.15-21.40.35-1-222851	120	11	11	2	0	1	715	10	10	0	0	NA	NA	NA	38	34	167	512	168	113	450	152	10	20	1	0.06	0.039	0.006
.	19.01.15-21.40.36-1-222852	89	5	5	1	0	1	704	4	4	0	0	NA	NA	NA	28	22	165	502	168	111	445	148	8	1	3	0.048	0.002	0.018
.	19.01.15-21.40.38-1-222853	88	3	3	2	0	1	714	2	2	0	0	NA	NA	NA	22	27	165	507	168	114	450	150	3	6	2	0.018	0.012	0.012
.	19.01.15-21.40.39-1-222855	91	3	3	1	0	0	709	2	2	0	0	NA	NA	NA	33	26	164	508	167	112	450	147	3	1	1	0.018	0.002	0.006
.	19.01.15-21.40.41-1-222857	115	6	6	3	0	3	721	4	4	0	0	NA	NA	NA	33	37	170	509	171	120	450	151	1	13	2	0.006	0.026	0.012
.	19.01.15-21.40.44-1-222860	36	1	1	0	0	0	0	0	0	0	0	NA	NA	NA	8	7	164	489	167	0	0	0	1	0	0	0.006	0	0
.	19.01.15-21.40.47-1-222862	87	6	6	0	0	0	718	4	4	0	0	NA	NA	NA	31	28	168	503	170	114	452	152	6	6	0	0.036	0.012	0
.	19.01.15-21.40.52-1-222872	59	5	5	1	0	1	706	4	4	0	0	NA	NA	NA	28	22	167	503	165	117	444	145	0	15	6	0	0.03	0.036
.	19.01.15-21.40.52-1-222873	62	6	6	1	0	1	712	5	5	0	0	NA	NA	NA	32	34	171	508	168	115	446	151	0	20	6	0	0.039	0.036
.	19.01.15-21.40.53-1-222874	120	7	7	2	0	1	720	6	6	0	0	NA	NA	NA	54	42	170	517	168	117	454	149	11	12	0	0.065	0.023	0
.	19.01.15-21.40.55-1-222876	64	2	2	0	0	0	695	1	1	0	0	NA	NA	NA	31	21	169	501	164	116	436	143	5	0	0	0.03	0	0
.	19.01.15-21.40.55-1-222877	86	6	6	1	0	1	697	4	4	0	0	NA	NA	NA	34	24	168	502	167	116	437	144	0	11	1	0	0.022	0.006
.	19.01.15-21.40.59-1-222883	149	11	11	4	0	4	719	10	10	0	0	NA	NA	NA	39	40	172	509	172	115	448	156	6	30	0	0.035	0.059	0
.	19.01.15-21.41.06-1-222893	92	15	15	3	0	2	703	12	12	0	0	NA	NA	NA	29	26	167	505	167	114	441	148	6	33	2	0.036	0.065	0.012
.	19.01.15-21.41.09-1-222895	89	9	9	3	0	2	707	7	7	0	0	NA	NA	NA	39	25	164	509	165	112	450	145	8	17	4	0.049	0.033	0.024
.	19.01.15-21.41.10-1-222897	65	2	2	0	0	0	705	1	1	0	0	NA	NA	NA	31	30	168	510	165	115	448	142	6	0	0	0.036	0	0
.	19.01.15-21.41.11-1-222899	115	11	11	4	0	3	728	10	10	0	0	NA	NA	NA	45	48	170	518	173	118	455	155	8	33	2	0.047	0.064	0.012
.	19.01.15-21.41.12-1-222901	85	6	6	2	0	1	703	4	4	0	0	NA	NA	NA	26	27	168	507	165	111	447	145	10	13	0	0.06	0.026	0
.	19.01.15-21.41.12-1-222902	119	8	8	3	0	1	712	7	7	0	0	NA	NA	NA	48	37	172	512	166	117	450	145	8	14	3	0.047	0.027	0.018
.	19.01.15-21.41.13-1-222907	58	2	2	0	0	0	701	1	1	0	0	NA	NA	NA	24	15	165	495	168	113	438	150	0	3	0	0	0.006	0
.	19.01.15-21.41.21-1-222915	146	27	27	7	0	6	731	25	25	0	0	NA	NA	NA	55	48	177	516	168	123	455	153	35	49	11	0.198	0.095	0.065
.	19.01.15-21.41.23-1-222916	60	4	4	1	0	1	700	2	2	0	0	NA	NA	NA	27	20	164	506	163	111	443	146	0	7	5	0	0.014	0.031
.	19.01.15-21.41.28-1-222919	91	9	9	3	0	3	714	8	8	0	0	NA	NA	NA	43	38	176	506	169	118	444	152	22	10	0	0.125	0.02	0
.	19.01.15-21.41.30-1-222920	60	2	2	0	0	0	700	1	1	0	0	NA	NA	NA	29	17	166	499	165	111	441	148	1	5	0	0.006	0.01	0
.	19.01.15-21.41.33-1-222922	144	11	11	4	0	3	724	10	10	0	0	NA	NA	NA	52	47	170	514	176	117	452	155	8	37	5	0.047	0.072	0.028
.	19.01.15-21.41.34-1-222938	92	11	11	6	0	4	711	10	10	0	0	NA	NA	NA	29	27	168	504	168	116	448	147	25	20	4	0.149	0.04	0.024
.	19.01.15-21.41.35-1-222940	65	4	4	0	0	0	705	2	2	0	0	NA	NA	NA	24	27	168	502	170	115	441	149	0	19	0	0	0.038	0
.	19.01.15-21.41.36-1-222941	121	6	6	0	0	0	729	5	5	0	0	NA	NA	NA	30	45	175	512	171	121	455	153	3	25	0	0.017	0.049	0
.	19.01.15-21.41.40-1-222944	122	4	4	1	0	1	707	2	2	0	0	NA	NA	NA	30	26	168	503	168	113	446	148	8	4	0	0.048	0.008	0
.	19.01.15-21.41.45-1-222945	63	3	3	0	0	0	301	2	2	0	0	NA	NA	NA	20	16	164	497	168	46	188	67	0	1	2	0	0.002	0.012
.	19.01.15-21.41.51-1-222950	35	1	1	1	0	1	0	0	0	0	0	NA	NA	NA	9	12	163	497	165	0	0	0	0	1	0	0	0.002	0
.	19.01.15-21.41.53-1-222952	92	5	5	1	0	1	714	4	4	0	0	NA	NA	NA	31	32	172	501	172	119	442	153	0	17	10	0	0.034	0.058
.	19.01.15-21.41.53-1-222953	92	20	20	7	0	5	710	19	19	0	0	NA	NA	NA	29	32	168	506	171	111	447	152	17	36	1	0.101	0.071	0.006
.	19.01.15-21.41.54-1-222954	301	15	15	4	0	3	778	13	13	0	0	NA	NA	NA	86	97	184	547	179	130	488	160	58	32	1	0.315	0.059	0.006
.	19.01.15-21.41.56-1-222956	89	10	10	2	0	1	703	9	9	0	0	NA	NA	NA	44	29	171	503	168	115	441	147	11	36	5	0.064	0.072	0.03
.	19.01.15-21.41.56-1-222957	117	17	17	5	0	5	714	15	15	0	0	NA	NA	NA	41	39	168	514	170	114	448	152	0	55	5	0	0.107	0.029
.	19.01.15-21.41.58-1-222960	65	2	2	0	0	0	709	1	1	0	0	NA	NA	NA	28	32	173	503	169	115	443	151	0	5	1	0	0.01	0.006
.	19.01.15-21.42.06-1-222970	210	14	14	5	0	4	744	12	12	0	0	NA	NA	NA	52	63	173	522	181	122	459	163	28	40	0	0.162	0.077	0
.	19.01.15-21.42.13-1-222974	90	7	7	2	0	2	705	6	6	0	0	NA	NA	NA	33	22	168	499	168	116	440	149	11	20	0	0.065	0.04	0
.	19.01.15-21.42.19-1-222978	139	10	10	5	0	4	728	7	7	0	0	NA	NA	NA	41	48	171	521	169	117	462	149	11	13	0	0.064	0.025	0
.	19.01.15-21.42.22-1-222983	128	12	12	5	0	4	718	11	11	0	0	NA	NA	NA	44	40	171	508	174	118	442	158	10	27	12	0.058	0.053	0.069
.	19.01.15-21.42.23-1-222984	90	3	3	0	0	0	713	1	1	0	0	NA	NA	NA	41	33	176	503	167	124	444	145	2	1	2	0.011	0.002	0.012
.	19.01.15-21.42.23-1-222985	120	4	4	1	0	1	720	3	3	0	0	NA	NA	NA	41	39	168	515	169	118	455	147	14	0	1	0.083	0	0.006
.	19.01.15-21.42.29-1-222992	124	15	15	5	0	5	730	11	11	0	0	NA	NA	NA	37	40	168	510	175	114	460	156	21	28	0	0.125	0.055	0
.	19.01.15-21.42.32-1-222993	90	3	3	1	0	1	707	2	2	0	0	NA	NA	NA	16	19	164	501	167	113	445	149	0	0	7	0	0	0.042
.	19.01.15-21.42.38-1-223010	93	11	11	0	0	0	716	10	10	0	0	NA	NA	NA	35	36	167	505	177	115	442	159	21	20	0	0.126	0.04	0
.	19.01.15-21.42.43-1-223011	61	2	2	1	0	1	706	1	1	0	0	NA	NA	NA	35	36	171	506	172	114	443	149	0	1	6	0	0.002	0.035
.	19.01.15-21.42.44-1-223012	150	33	33	14	0	7	726	29	29	0	0	NA	NA	NA	53	43	169	516	171	117	454	155	41	78	5	0.243	0.151	0.029
.	19.01.15-21.42.46-1-223015	57	2	2	1	0	1	691	1	1	0	0	NA	NA	NA	21	12	167	493	165	112	437	142	0	1	1	0	0.002	0.006
.	19.01.15-21.42.48-1-223016	88	5	5	2	0	2	720	4	4	0	0	NA	NA	NA	23	31	169	506	169	116	449	155	1	17	0	0.006	0.034	0
.	19.01.15-21.42.48-1-223025	174	14	14	5	0	3	727	13	13	0	0	NA	NA	NA	56	50	178	518	167	124	456	147	7	23	21	0.039	0.044	0.126
.	19.01.15-21.42.51-1-223028	144	8	8	3	0	2	730	7	7	0	0	NA	NA	NA	39	47	170	515	175	113	459	158	12	14	0	0.071	0.027	0
.	19.01.15-21.42.55-1-223029	34	1	1	1	0	1	0	0	0	0	0	NA	NA	NA	9	11	166	496	162	0	0	0	0	0	4	0	0	0.025
.	19.01.15-21.42.57-1-223033	97	5	5	0	0	0	722	4	4	0	0	NA	NA	NA	27	36	166	509	174	113	452	157	6	0	8	0.036	0	0.046
.	19.01.15-21.42.57-1-223034	121	16	16	4	0	3	735	13	13	0	0	NA	NA	NA	33	50	175	511	177	121	453	161	14	40	10	0.08	0.078	0.056
.	19.01.15-21.42.59-1-223037	153	12	12	4	0	2	725	10	10	0	0	NA	NA	NA	43	44	173	515	169	119	456	150	5	30	4	0.029	0.058	0.024
.	19.01.15-21.43.05-1-223044	63	3	3	0	0	0	251	2	2	0	0	NA	NA	NA	18	15	165	499	164	39	158	54	2	5	0	0.012	0.01	0
.	19.01.15-21.43.07-1-223047	64	2	2	2	0	2	549	1	1	0	0	NA	NA	NA	17	24	169	500	168	92	336	121	3	1	0	0.018	0.002	0
.	19.01.15-21.43.15-1-223054	92	8	8	1	0	1	716	7	7	0	0	NA	NA	NA	21	39	172	510	170	118	448	150	1	15	0	0.006	0.029	0
.	19.01.15-21.43.18-1-223055	87	5	5	1	0	1	701	4	4	0	0	NA	NA	NA	27	20	169	498	166	116	440	145	5	12	0	0.03	0.024	0
.	19.01.15-21.43.18-1-223056	31	1	1	0	0	0	0	0	0	0	0	NA	NA	NA	9	12	164	496	165	0	0	0	0	3	0	0	0.006	0
.	19.01.15-21.43.19-1-223059	64	5	5	0	0	0	703	3	3	0	0	NA	NA	NA	29	22	169	501	165	115	443	145	3	9	0	0.018	0.018	0
.	19.01.15-21.43.20-1-223064	152	30	30	6	0	5	722	26	26	0	0	NA	NA	NA	43	44	171	516	170	119	455	148	38	63	13	0.222	0.122	0.076
.	19.01.15-21.43.21-1-223065	92	16	16	2	0	1	726	11	11	0	0	NA	NA	NA	23	40	172	513	168	115	458	153	10	22	4	0.058	0.043	0.024
.	19.01.15-21.43.28-1-223066	32	1	1	0	0	0	0	0	0	0	0	NA	NA	NA	10	9	164	493	165	0	0	0	0	3	0	0	0.006	0
.	19.01.15-21.43.29-1-223067	85	7	7	1	0	1	723	6	6	0	0	NA	NA	NA	31	35	171	510	167	119	454	150	7	16	0	0.041	0.031	0
.	19.01.15-21.43.34-1-223083	98	10	10	5	0	3	713	7	7	0	0	NA	NA	NA	36	34	171	509	167	119	445	149	9	15	12	0.053	0.029	0.072
.	19.01.15-21.43.34-1-223085	33	1	1	0	0	0	0	0	0	0	0	NA	NA	NA	10	8	165	494	162	0	0	0	0	0	3	0	0	0.019
.	19.01.15-21.43.35-1-223088	62	2	2	0	0	0	709	1	1	0	0	NA	NA	NA	25	23	170	500	166	118	443	148	3	8	0	0.018	0.016	0
.	19.01.15-21.43.37-1-223090	96	5	5	1	0	1	716	3	3	0	0	NA	NA	NA	30	31	170	508	166	115	450	151	6	5	0	0.035	0.01	0
.	19.01.15-21.43.37-1-223091	93	6	6	2	0	2	717	5	5	0	0	NA	NA	NA	21	33	167	512	167	114	455	148	5	16	2	0.03	0.031	0.012
.	19.01.15-21.43.38-1-223092	150	20	20	4	0	2	726	17	17	0	0	NA	NA	NA	47	50	171	521	171	116	461	149	25	43	19	0.146	0.083	0.111
.	19.01.15-21.43.51-1-223097	113	12	12	6	0	2	728	9	9	0	0	NA	NA	NA	33	40	170	505	178	119	449	160	14	18	7	0.082	0.036	0.039
.	19.01.15-21.43.54-1-223098	86	4	4	0	0	0	722	3	3	0	0	NA	NA	NA	29	43	175	510	171	121	451	150	2	13	0	0.011	0.025	0
.	19.01.15-21.43.54-1-223099	89	4	4	0	0	0	702	2	2	0	0	NA	NA	NA	26	18	169	498	164	117	436	149	0	11	2	0	0.022	0.012
.	19.01.15-21.43.54-1-223100	61	3	3	2	0	1	707	2	2	0	0	NA	NA	NA	22	21	167	501	166	109	447	151	2	7	0	0.012	0.014	0
.	19.01.15-21.43.57-1-223105	117	13	13	6	0	3	715	11	11	0	0	NA	NA	NA	38	36	173	509	167	116	448	151	6	45	11	0.035	0.088	0.066
.	19.01.15-21.44.03-1-223114	36	1	1	1	0	1	0	0	0	0	0	NA	NA	NA	6	11	164	494	166	0	0	0	0	0	0	0	0	0
.	19.01.15-21.44.06-1-223119	66	5	5	1	0	1	709	4	4	0	0	NA	NA	NA	22	29	168	507	167	114	445	150	0	18	0	0	0.036	0
.	19.01.15-21.44.08-1-223121	119	14	14	4	0	4	728	13	13	0	0	NA	NA	NA	49	47	173	518	169	121	454	153	20	52	10	0.116	0.1	0.059
.	19.01.15-21.44.11-1-223123	92	6	6	2	0	1	703	5	5	0	0	NA	NA	NA	39	26	171	505	163	117	442	144	24	7	3	0.14	0.014	0.018
.	19.01.15-21.44.12-1-223124	34	1	1	0	0	0	0	0	0	0	0	NA	NA	NA	3	3	163	490	163	0	0	0	0	0	1	0	0	0.006
.	19.01.15-21.44.15-1-223129	59	3	3	1	0	1	701	2	2	0	0	NA	NA	NA	30	23	169	500	167	114	439	148	1	8	0	0.006	0.016	0
.	19.01.15-21.44.15-1-223130	213	17	17	1	0	1	755	15	15	0	0	NA	NA	NA	70	80	180	542	171	125	479	151	16	48	3	0.089	0.089	0.018
.	19.01.15-21.44.17-1-223131	209	12	12	2	0	1	746	10	10	0	0	NA	NA	NA	82	65	179	521	178	126	462	158	12	17	4	0.067	0.033	0.022
.	19.01.15-21.44.23-1-223138	87	6	6	3	0	1	713	5	5	0	0	NA	NA	NA	20	32	170	506	169	115	446	152	6	13	1	0.035	0.026	0.006
.	19.01.15-21.44.24-1-223139	87	3	3	1	0	1	707	2	2	0	0	NA	NA	NA	32	32	170	502	173	116	438	153	5	1	3	0.029	0.002	0.017
.	19.01.15-21.44.27-1-223142	95	17	17	5	0	3	712	14	14	0	0	NA	NA	NA	37	28	167	507	167	115	449	148	12	36	8	0.072	0.071	0.048
.	19.01.15-21.44.30-1-223143	66	2	2	2	0	2	720	1	1	0	0	NA	NA	NA	16	29	168	508	166	117	456	147	0	3	3	0	0.006	0.018
.	19.01.15-21.44.33-1-223160	93	6	6	2	0	2	714	5	5	0	0	NA	NA	NA	33	28	169	506	166	116	450	148	1	12	3	0.006	0.024	0.018
.	19.01.15-21.44.39-1-223162	147	16	16	5	0	4	722	15	15	0	0	NA	NA	NA	44	52	173	520	172	115	455	152	14	41	11	0.081	0.079	0.064
.	19.01.15-21.44.43-1-223163	124	5	5	1	0	1	711	4	4	0	0	NA	NA	NA	44	28	167	505	169	114	449	148	4	3	2	0.024	0.006	0.012
.	19.01.15-21.44.44-1-223164	90	8	8	3	0	3	716	7	7	0	0	NA	NA	NA	28	31	173	506	165	117	447	152	5	30	0	0.029	0.059	0
.	19.01.15-21.44.44-1-223165	122	11	11	2	0	2	724	10	10	0	0	NA	NA	NA	42	48	176	512	173	121	451	152	14	15	4	0.08	0.029	0.023
.	19.01.15-21.44.44-1-223166	69	3	3	1	0	1	698	2	2	0	0	NA	NA	NA	30	23	168	503	165	114	439	145	2	0	4	0.012	0	0.024
.	19.01.15-21.44.51-1-223176	210	24	24	6	0	3	730	19	19	0	0	NA	NA	NA	55	46	173	519	167	121	459	150	45	54	1	0.26	0.104	0.006
.	19.01.15-21.44.53-1-223177	90	5	5	0	0	0	717	4	4	0	0	NA	NA	NA	23	37	168	511	171	115	450	152	5	7	2	0.03	0.014	0.012
.	19.01.15-21.44.57-1-223183	63	5	5	1	0	1	706	4	4	0	0	NA	NA	NA	25	20	167	501	165	116	442	148	10	18	5	0.06	0.036	0.03
.	19.01.15-21.44.59-1-223189	150	15	15	8	0	5	733	11	11	0	0	NA	NA	NA	51	52	171	523	171	118	466	149	16	33	5	0.094	0.063	0.029
.	19.01.15-21.45.01-1-223193	31	1	1	0	0	0	0	0	0	0	0	NA	NA	NA	6	8	165	493	163	0	0	0	1	0	0	0.006	0	0
.	19.01.15-21.45.03-1-223196	126	15	15	3	0	1	736	11	11	0	0	NA	NA	NA	46	55	176	525	167	122	466	148	14	51	5	0.08	0.097	0.03
.	19.01.15-21.45.05-1-223199	32	1	1	0	0	0	0	0	0	0	0	NA	NA	NA	11	5	165	489	164	0	0	0	0	0	2	0	0	0.012
.	19.01.15-21.45.06-1-223200	34	1	1	0	0	0	0	0	0	0	0	NA	NA	NA	11	5	163	492	163	0	0	0	0	1	0	0	0.002	0
.	19.01.15-21.45.08-1-223203	54	2	2	1	0	1	150	1	1	0	0	NA	NA	NA	15	19	167	499	166	24	101	25	1	0	1	0.006	0	0.006
.	19.01.15-21.45.08-1-223205	62	2	2	2	0	2	702	1	1	0	0	NA	NA	NA	25	26	167	505	167	113	442	147	0	0	4	0	0	0.024
.	19.01.15-21.45.08-1-223206	124	4	4	2	0	1	716	3	3	0	0	NA	NA	NA	43	37	171	509	170	117	453	146	1	7	2	0.006	0.014	0.012
.	19.01.15-21.45.09-1-223207	85	4	4	3	0	1	712	3	3	0	0	NA	NA	NA	27	33	166	508	172	109	449	154	14	13	0	0.084	0.026	0
.	19.01.15-21.45.14-1-223210	33	1	1	0	0	0	0	0	0	0	0	NA	NA	NA	10	8	164	493	164	0	0	0	0	3	0	0	0.006	0
.	19.01.15-21.45.14-1-223212	91	6	6	1	0	1	721	4	4	0	0	NA	NA	NA	30	39	171	507	174	119	449	153	13	11	0	0.076	0.022	0
.	19.01.15-21.45.16-1-223216	97	12	12	3	0	3	702	11	11	0	0	NA	NA	NA	43	27	168	504	168	113	439	150	3	22	5	0.018	0.044	0.03
.	19.01.15-21.45.21-1-223221	67	6	6	1	0	1	712	4	4	0	0	NA	NA	NA	22	33	167	510	169	112	449	151	5	11	7	0.03	0.022	0.041
.	19.01.15-21.45.24-1-223222	145	16	16	4	0	2	729	15	15	0	0	NA	NA	NA	59	52	171	521	173	120	454	155	12	27	4	0.07	0.052	0.023
.	19.01.15-21.45.26-1-223223	152	16	16	3	0	3	735	15	15	0	0	NA	NA	NA	48	50	170	521	172	115	465	155	34	25	7	0.2	0.048	0.041
.	19.01.15-21.45.27-1-223224	36	1	1	1	0	1	0	0	0	0	0	NA	NA	NA	10	9	166	493	163	0	0	0	0	1	0	0	0.002	0
.	19.01.15-21.45.29-1-223225	91	6	6	1	0	0	712	5	5	0	0	NA	NA	NA	35	33	173	505	168	116	445	151	0	14	5	0	0.028	0.03
.	19.01.15-21.45.30-1-223226	216	10	10	3	0	1	727	8	8	0	0	NA	NA	NA	64	43	167	515	174	115	456	156	20	13	1	0.12	0.025	0.006
.	19.01.15-21.45.32-1-223227	90	12	12	3	0	1	713	10	10	0	0	NA	NA	NA	39	34	167	509	171	113	447	153	10	37	0	0.06	0.073	0
.	19.01.15-21.45.34-1-223244	56	2	2	0	0	0	708	1	1	0	0	NA	NA	NA	23	23	164	506	166	113	449	146	0	0	11	0	0	0.066
.	19.01.15-21.45.38-1-223245	58	2	2	2	0	1	698	1	1	0	0	NA	NA	NA	30	21	167	497	170	113	438	147	0	5	4	0	0.01	0.024
.	19.01.15-21.45.41-1-223248	156	10	10	3	0	2	739	9	9	0	0	NA	NA	NA	48	59	176	524	172	122	463	154	7	29	0	0.04	0.055	0
.	19.01.15-21.45.47-1-223251	88	3	3	0	0	0	706	1	1	0	0	NA	NA	NA	31	28	170	506	165	116	445	145	0	3	1	0	0.006	0.006
.	19.01.15-21.45.48-1-223252	91	4	4	1	0	1	715	3	3	0	0	NA	NA	NA	40	40	172	512	169	118	450	147	3	7	1	0.017	0.014	0.006
.	19.01.15-21.45.49-1-223254	144	8	8	1	0	0	720	6	6	0	0	NA	NA	NA	36	35	173	502	173	121	447	152	22	7	3	0.127	0.014	0.017
.	19.01.15-21.45.53-1-223256	31	1	1	0	0	0	0	0	0	0	0	NA	NA	NA	7	9	163	496	163	0	0	0	0	1	0	0	0.002	0
.	19.01.15-21.45.53-1-223258	99	4	4	1	0	1	716	3	3	0	0	NA	NA	NA	37	32	171	507	167	117	447	152	3	5	1	0.018	0.01	0.006
.	19.01.15-21.45.55-1-223259	33	1	1	0	0	0	0	0	0	0	0	NA	NA	NA	10	8	165	493	163	0	0	0	1	0	0	0.006	0	0
.	19.01.15-21.45.55-1-223260	140	13	13	7	0	4	722	12	12	0	0	NA	NA	NA	50	39	173	511	168	119	454	149	23	33	17	0.133	0.065	0.101
.	19.01.15-21.45.57-1-223263	95	6	6	3	0	2	702	4	4	0	0	NA	NA	NA	33	28	169	508	164	116	441	145	0	23	0	0	0.045	0
.	19.01.15-21.45.57-1-223265	36	1	1	0	0	0	0	0	0	0	0	NA	NA	NA	9	12	166	493	166	0	0	0	0	1	0	0	0.002	0
.	19.01.15-21.46.00-1-223268	65	3	3	2	0	2	704	2	2	0	0	NA	NA	NA	31	30	169	504	170	114	441	149	0	22	0	0	0.044	0
.	19.01.15-21.46.02-1-223271	96	6	6	3	0	3	714	4	4	0	0	NA	NA	NA	36	35	170	511	167	117	448	149	11	7	3	0.065	0.014	0.018
.	19.01.15-21.46.06-1-223275	60	2	2	0	0	0	99	1	1	0	0	NA	NA	NA	11	19	165	503	164	19	61	19	1	0	5	0.006	0	0.03
.	19.01.15-21.46.09-1-223279	118	6	6	1	0	1	713	4	4	0	0	NA	NA	NA	44	32	167	508	170	113	450	150	2	10	3	0.012	0.02	0.018
.	19.01.15-21.46.10-1-223280	86	9	9	0	0	0	719	8	8	0	0	NA	NA	NA	23	29	168	505	169	117	448	154	8	17	3	0.048	0.034	0.018
.	19.01.15-21.46.13-1-223282	34	1	1	0	0	0	0	0	0	0	0	NA	NA	NA	19	9	165	494	163	0	0	0	0	0	4	0	0	0.025
.	19.01.15-21.46.13-1-223287	70	4	4	2	0	2	698	2	2	0	0	NA	NA	NA	37	25	171	499	168	116	433	149	5	8	3	0.029	0.016	0.018
.	19.01.15-21.46.15-1-223290	154	28	28	8	0	6	728	24	24	0	0	NA	NA	NA	51	52	181	513	171	126	450	152	37	52	4	0.204	0.101	0.023
.	19.01.15-21.46.15-1-223291	61	2	2	1	0	1	499	1	1	0	0	NA	NA	NA	21	19	167	502	163	78	331	90	0	3	0	0	0.006	0
.	19.01.15-21.46.16-1-223292	66	2	2	1	0	1	699	1	1	0	0	NA	NA	NA	28	18	169	496	166	115	439	145	11	2	0	0.065	0.004	0
.	19.01.15-21.46.21-1-223297	120	14	14	4	0	4	710	13	13	0	0	NA	NA	NA	39	28	167	503	171	116	443	151	28	39	1	0.168	0.078	0.006
.	19.01.15-21.46.23-1-223299	65	5	5	2	0	2	711	3	3	0	0	NA	NA	NA	19	27	168	506	166	112	450	149	1	21	0	0.006	0.042	0
.	19.01.15-21.46.25-1-223311	61	3	3	1	0	0	701	2	2	0	0	NA	NA	NA	24	15	168	496	164	117	438	146	0	19	0	0	0.038	0
.	19.01.15-21.46.29-1-223312	35	1	1	0	0	0	0	0	0	0	0	NA	NA	NA	7	8	164	495	162	0	0	0	0	1	0	0	0.002	0
.	19.01.15-21.46.34-1-223328	120	13	13	4	0	3	711	11	11	0	0	NA	NA	NA	53	39	169	512	171	116	443	152	15	51	3	0.089	0.1	0.018
.	19.01.15-21.46.34-1-223329	149	22	22	7	0	4	727	19	19	0	0	NA	NA	NA	53	46	167	520	172	115	458	154	38	57	1	0.228	0.11	0.006
.	19.01.15-21.46.37-1-223330	68	5	5	2	0	2	706	2	2	0	0	NA	NA	NA	27	28	167	506	168	113	442	151	7	7	0	0.042	0.014	0
.	19.01.15-21.46.37-1-223331	111	9	9	2	0	1	723	8	8	0	0	NA	NA	NA	24	33	167	511	168	114	459	150	5	29	13	0.03	0.057	0.077
.	19.01.15-21.46.44-1-223334	121	11	11	3	0	2	729	10	10	0	0	NA	NA	NA	43	47	171	517	172	120	455	154	10	31	0	0.058	0.06	0
.	19.01.15-21.46.47-1-223336	112	9	9	1	0	1	713	8	8	0	0	NA	NA	NA	32	28	171	505	165	117	450	146	2	16	3	0.012	0.032	0.018
.	19.01.15-21.46.53-1-223345	95	9	9	2	0	1	714	6	6	0	0	NA	NA	NA	28	27	165	510	165	114	453	147	5	15	6	0.03	0.029	0.036
.	19.01.15-21.46.56-1-223347	32	1	1	0	0	0	0	0	0	0	0	NA	NA	NA	8	5	166	488	164	0	0	0	0	0	0	0	0	0
.	19.01.15-21.46.58-1-223352	86	4	4	1	0	1	705	3	3	0	0	NA	NA	NA	26	29	167	511	164	113	447	145	6	7	0	0.036	0.014	0
.	19.01.15-21.47.00-1-223354	62	2	2	1	0	1	701	1	1	0	0	NA	NA	NA	25	24	170	500	167	116	444	141	0	6	0	0	0.012	0
.	19.01.15-21.47.03-1-223358	118	13	13	2	0	1	712	12	12	0	0	NA	NA	NA	45	33	168	511	167	112	452	148	15	35	1	0.089	0.068	0.006
.	19.01.15-21.47.04-1-223362	58	2	2	1	0	1	200	1	1	0	0	NA	NA	NA	18	22	169	502	164	32	123	45	0	1	0	0	0.002	0
.	19.01.15-21.47.08-1-223366	60	2	2	0	0	0	299	0	0	0	0	NA	NA	NA	16	12	168	494	163	54	182	63	4	0	3	0.024	0	0.018
.	19.01.15-21.47.08-1-223367	63	2	2	0	0	0	402	1	1	0	0	NA	NA	NA	17	15	166	496	166	63	253	86	0	0	1	0	0	0.006
.	19.01.15-21.47.11-1-223370	119	11	11	5	0	4	715	10	10	0	0	NA	NA	NA	39	35	168	509	171	116	448	151	9	12	10	0.054	0.024	0.058
.	19.01.15-21.47.11-1-223371	177	21	21	5	0	4	736	19	19	0	0	NA	NA	NA	58	58	172	530	169	116	467	153	17	50	8	0.099	0.094	0.047
.	19.01.15-21.47.12-1-223376	60	2	2	3	0	2	713	1	1	0	0	NA	NA	NA	21	30	167	506	170	115	446	152	0	8	0	0	0.016	0
.	19.01.15-21.47.12-1-223377	123	13	13	3	0	3	727	11	11	0	0	NA	NA	NA	38	49	170	522	170	117	460	150	13	21	8	0.076	0.04	0.047
.	19.01.15-21.47.13-1-223379	147	15	15	4	0	3	708	13	13	0	0	NA	NA	NA	64	35	169	509	170	117	443	148	23	28	7	0.136	0.055	0.041
.	19.01.15-21.47.18-1-223382	93	5	5	0	0	0	709	4	4	0	0	NA	NA	NA	38	35	164	514	170	113	449	147	6	8	8	0.037	0.016	0.047
.	19.01.15-21.47.20-1-223386	116	13	13	5	0	4	728	12	12	0	0	NA	NA	NA	47	44	170	509	178	120	451	157	5	11	12	0.029	0.022	0.067
.	19.01.15-21.47.26-1-223387	103	5	5	1	0	1	715	3	3	0	0	NA	NA	NA	33	36	170	507	172	118	447	150	0	24	0	0	0.047	0
.	19.01.15-21.47.30-1-223391	93	4	4	0	0	0	717	3	3	0	0	NA	NA	NA	31	38	169	512	170	114	452	151	6	4	0	0.036	0.008	0
.	19.01.15-21.47.37-1-223407	61	6	6	2	0	1	704	4	4	0	0	NA	NA	NA	26	21	167	502	165	116	441	147	0	7	9	0	0.014	0.055
.	19.01.15-21.47.37-1-223408	144	10	10	1	0	0	713	9	9	0	0	NA	NA	NA	45	31	166	511	167	115	450	148	3	18	2	0.018	0.035	0.012
.	19.01.15-21.47.38-1-223409	64	2	2	1	0	1	404	1	1	0	0	NA	NA	NA	17	20	167	500	166	70	255	79	0	5	0	0	0.01	0
.	19.01.15-21.47.40-1-223411	90	4	4	1	0	1	715	3	3	0	0	NA	NA	NA	37	30	168	503	172	114	447	154	3	10	0	0.018	0.02	0
.	19.01.15-21.47.41-1-223413	128	12	12	2	0	2	725	10	10	0	0	NA	NA	NA	34	44	170	518	169	115	460	150	15	14	8	0.088	0.027	0.047
.	19.01.15-21.47.45-1-223415	61	2	2	2	0	2	703	1	1	0	0	NA	NA	NA	20	19	168	500	164	114	440	149	0	0	8	0	0	0.049
.	19.01.15-21.47.46-1-223416	64	3	3	1	0	1	706	2	2	0	0	NA	NA	NA	21	26	168	502	169	112	443	151	0	12	0	0	0.024	0
.	19.01.15-21.47.47-1-223417	113	10	10	3	0	3	717	9	9	0	0	NA	NA	NA	35	41	169	519	166	116	455	146	5	25	12	0.03	0.048	0.072
.	19.01.15-21.47.50-1-223418	64	2	2	0	0	0	706	1	1	0	0	NA	NA	NA	30	25	165	506	167	113	451	142	6	6	0	0.036	0.012	0
.	19.01.15-21.47.56-1-223421	185	17	17	6	0	3	717	14	14	0	0	NA	NA	NA	69	37	167	513	170	113	456	148	32	41	6	0.192	0.08	0.035
.	19.01.15-21.47.57-1-223423	121	10	10	1	0	1	724	9	9	0	0	NA	NA	NA	42	40	174	511	168	120	452	152	2	35	18	0.011	0.068	0.107
.	19.01.15-21.47.57-1-223425	98	5	5	1	0	1	702	4	4	0	0	NA	NA	NA	48	24	167	504	166	114	439	149	6	5	0	0.036	0.01	0
.	19.01.15-21.47.59-1-223428	122	9	9	3	0	2	719	7	7	0	0	NA	NA	NA	41	34	173	508	166	120	451	148	20	14	17	0.116	0.028	0.102
.	19.01.15-21.48.01-1-223432	210	19	19	6	0	4	747	17	17	0	0	NA	NA	NA	60	65	176	528	174	121	474	152	48	41	9	0.273	0.078	0.052
.	19.01.15-21.48.05-1-223438	85	3	3	1	0	1	715	2	2	0	0	NA	NA	NA	35	34	168	509	170	114	449	152	15	0	0	0.089	0	0
.	19.01.15-21.48.06-1-223440	33	1	1	0	0	0	0	0	0	0	0	NA	NA	NA	7	5	163	492	163	0	0	0	0	0	0	0	0	0
.	19.01.15-21.48.08-1-223442	118	12	12	5	0	4	711	9	9	0	0	NA	NA	NA	40	37	173	506	171	119	442	150	2	35	3	0.012	0.069	0.018
.	19.01.15-21.48.08-1-223443	118	10	10	3	0	3	728	8	8	0	0	NA	NA	NA	39	46	173	515	171	121	454	153	28	26	6	0.162	0.05	0.035
.	19.01.15-21.48.20-1-223451	33	1	1	0	0	0	0	0	0	0	0	NA	NA	NA	17	6	163	494	162	0	0	0	0	0	1	0	0	0.006
.	19.01.15-21.48.23-1-223456	156	12	12	4	0	2	740	9	9	0	0	NA	NA	NA	55	58	174	520	177	121	459	160	34	24	3	0.195	0.046	0.017
.	19.01.15-21.48.23-1-223457	57	2	2	1	0	1	703	1	1	0	0	NA	NA	NA	21	23	170	501	165	116	441	146	0	5	0	0	0.01	0
.	19.01.15-21.48.23-1-223458	33	1	1	0	0	0	0	0	0	0	0	NA	NA	NA	12	7	165	492	163	0	0	0	0	0	0	0	0	0
.	19.01.15-21.48.25-1-223459	184	21	21	2	0	1	731	19	19	0	0	NA	NA	NA	51	49	173	517	172	121	456	154	22	58	25	0.127	0.112	0.145
.	19.01.15-21.48.27-1-223460	239	12	12	4	0	4	748	11	11	0	0	NA	NA	NA	72	67	174	531	175	122	470	156	14	40	2	0.08	0.075	0.011
.	19.01.15-21.48.29-1-223461	70	2	2	0	0	0	550	0	0	0	0	NA	NA	NA	18	25	169	502	167	89	346	115	0	0	6	0	0	0.036
.	19.01.15-21.48.33-1-223477	146	17	17	6	0	5	734	16	16	0	0	NA	NA	NA	43	53	176	520	170	121	459	154	27	59	8	0.153	0.113	0.047
.	19.01.15-21.48.35-1-223478	92	7	7	1	0	1	712	6	6	0	0	NA	NA	NA	37	38	169	514	168	113	451	148	2	13	1	0.012	0.025	0.006
.	19.01.15-21.48.36-1-223480	89	5	5	1	0	1	703	4	4	0	0	NA	NA	NA	27	20	167	498	168	115	440	148	4	12	0	0.024	0.024	0
.	19.01.15-21.48.37-1-223481	34	1	1	0	0	0	0	0	0	0	0	NA	NA	NA	9	10	166	493	164	0	0	0	0	7	0	0	0.014	0
.	19.01.15-21.48.42-1-223482	67	4	4	0	0	0	703	3	3	0	0	NA	NA	NA	32	26	168	504	167	113	445	145	12	3	0	0.071	0.006	0
.	19.01.15-21.48.42-1-223483	204	20	20	3	0	1	747	19	19	0	0	NA	NA	NA	65	68	181	524	176	125	465	157	45	36	8	0.249	0.069	0.045
.	19.01.15-21.48.52-1-223496	139	8	8	2	0	1	737	7	7	0	0	NA	NA	NA	31	50	169	518	176	116	462	159	14	4	11	0.083	0.008	0.062
.	19.01.15-21.48.53-1-223497	64	2	2	0	0	0	399	1	1	0	0	NA	NA	NA	12	16	167	499	163	69	251	79	3	3	0	0.018	0.006	0
.	19.01.15-21.48.53-1-223499	36	1	1	0	0	0	0	0	0	0	0	NA	NA	NA	15	10	164	492	167	0	0	0	2	0	0	0.012	0	0
.	19.01.15-21.48.54-1-223500	59	3	3	0	0	0	697	2	2	0	0	NA	NA	NA	30	24	167	506	164	113	441	143	0	7	0	0	0.014	0
.	19.01.15-21.48.58-1-223504	208	35	35	10	0	5	752	34	34	0	0	NA	NA	NA	61	69	180	524	178	126	468	158	38	60	28	0.211	0.115	0.157
.	19.01.15-21.48.59-1-223506	58	3	3	0	0	0	707	2	2	0	0	NA	NA	NA	12	21	165	504	165	112	448	147	0	2	2	0	0.004	0.012
.	19.01.15-21.49.06-1-223517	97	10	10	0	0	0	706	7	7	0	0	NA	NA	NA	35	27	170	501	169	113	444	149	4	26	0	0.024	0.052	0
.	19.01.15-21.49.07-1-223519	67	5	5	0	0	0	706	3	3	0	0	NA	NA	NA	25	21	167	500	167	115	445	146	2	11	0	0.012	0.022	0
.	19.01.15-21.49.09-1-223520	164	21	21	4	0	3	725	18	18	0	0	NA	NA	NA	56	50	171	521	171	117	455	153	15	27	4	0.088	0.052	0.023
.	19.01.15-21.49.16-1-223527	63	3	3	0	0	0	703	2	2	0	0	NA	NA	NA	28	25	164	506	168	111	447	145	0	13	2	0	0.026	0.012
.	19.01.15-21.49.18-1-223528	90	3	3	1	0	1	713	2	2	0	0	NA	NA	NA	21	27	171	505	164	118	447	148	0	4	0	0	0.008	0
.	19.01.15-21.49.24-1-223535	35	1	1	0	0	0	0	0	0	0	0	NA	NA	NA	7	6	164	492	163	0	0	0	0	1	0	0	0.002	0
.	19.01.15-21.49.26-1-223536	87	7	7	2	0	2	709	6	6	0	0	NA	NA	NA	21	24	164	505	168	110	450	149	10	5	12	0.061	0.01	0.071
.	19.01.15-21.49.29-1-223537	92	4	4	0	0	0	706	3	3	0	0	NA	NA	NA	36	34	171	509	167	116	442	148	2	7	1	0.012	0.014	0.006
.	19.01.15-21.49.30-1-223539	68	4	4	0	0	0	710	2	2	0	0	NA	NA	NA	18	26	169	506	164	116	451	143	5	7	0	0.03	0.014	0
.	19.01.15-21.49.32-1-223540	120	14	14	6	0	4	718	13	13	0	0	NA	NA	NA	39	39	175	505	172	122	446	150	9	39	7	0.051	0.077	0.041
.	19.01.15-21.49.32-1-223542	124	18	18	7	0	4	720	17	17	0	0	NA	NA	NA	37	37	169	516	165	115	459	146	34	37	18	0.201	0.072	0.109
.	19.01.15-21.49.33-1-223558	184	25	25	7	0	6	726	23	23	0	0	NA	NA	NA	75	48	176	515	170	119	456	151	36	59	19	0.205	0.115	0.112
.	19.01.15-21.49.45-1-223562	33	1	1	0	0	0	0	0	0	0	0	NA	NA	NA	5	6	164	491	164	0	0	0	0	3	0	0	0.006	0
.	19.01.15-21.49.45-1-223563	127	4	4	0	0	0	735	3	3	0	0	NA	NA	NA	38	52	172	517	176	119	457	159	4	7	3	0.023	0.014	0.017
.	19.01.15-21.49.47-1-223564	149	11	11	3	0	1	735	8	8	0	0	NA	NA	NA	46	50	167	528	168	118	465	152	27	47	2	0.162	0.089	0.012
.	19.01.15-21.49.47-1-223565	201	13	13	3	0	2	742	11	11	0	0	NA	NA	NA	57	56	173	519	177	119	465	158	12	24	23	0.069	0.046	0.13
.	19.01.15-21.49.49-1-223566	67	5	5	1	0	1	717	4	4	0	0	NA	NA	NA	25	30	167	508	168	113	453	151	3	14	0	0.018	0.028	0
.	19.01.15-21.49.59-1-223573	147	10	10	2	0	1	723	8	8	0	0	NA	NA	NA	54	41	170	512	172	118	452	153	16	17	0	0.094	0.033	0
.	19.01.15-21.50.05-1-223586	155	9	9	2	0	1	730	8	8	0	0	NA	NA	NA	52	48	173	521	167	118	464	148	18	17	2	0.104	0.033	0.012
.	19.01.15-21.50.05-1-223587	116	8	8	6	0	3	719	7	7	0	0	NA	NA	NA	35	34	172	502	173	118	445	156	0	37	5	0	0.074	0.029
.	19.01.15-21.50.06-1-223591	36	1	1	1	0	1	0	0	0	0	0	NA	NA	NA	12	9	164	495	163	0	0	0	0	2	0	0	0.004	0
.	19.01.15-21.50.09-1-223594	92	11	11	4	0	3	730	9	9	0	0	NA	NA	NA	31	45	174	518	166	120	461	149	10	35	5	0.057	0.068	0.03
.	19.01.15-21.50.09-1-223595	207	30	30	8	0	7	737	27	27	0	0	NA	NA	NA	59	65	181	517	180	122	455	160	29	56	11	0.16	0.108	0.061
.	19.01.15-21.50.12-1-223598	36	1	1	1	0	1	0	0	0	0	0	NA	NA	NA	16	11	165	493	166	0	0	0	0	0	0	0	0	0
.	19.01.15-21.50.14-1-223602	213	40	40	9	0	9	756	37	37	0	0	NA	NA	NA	56	67	172	536	172	119	481	156	93	73	17	0.541	0.136	0.099
.	19.01.15-21.50.16-1-223604	69	2	2	0	0	0	714	1	1	0	0	NA	NA	NA	30	31	170	508	166	117	448	149	0	6	0	0	0.012	0
.	19.01.15-21.50.18-1-223605	202	13	13	2	0	1	735	12	12	0	0	NA	NA	NA	72	46	175	514	170	124	462	149	37	20	3	0.211	0.039	0.018
.	19.01.15-21.50.22-1-223609	37	1	1	0	0	0	0	0	0	0	0	NA	NA	NA	6	15	168	495	165	0	0	0	0	1	0	0	0.002	0
.	19.01.15-21.50.25-1-223610	112	9	9	2	0	1	713	8	8	0	0	NA	NA	NA	41	34	170	509	168	116	448	149	9	15	7	0.053	0.029	0.042
.	19.01.15-21.50.30-1-223613	184	23	23	10	0	6	734	21	21	0	0	NA	NA	NA	63	54	178	517	172	123	458	153	47	61	6	0.264	0.118	0.035
.	19.01.15-21.50.30-1-223614	147	22	22	8	0	3	733	19	19	0	0	NA	NA	NA	44	52	174	517	174	120	458	155	30	53	2	0.172	0.103	0.011
.	19.01.15-21.50.30-1-223615	96	13	13	4	0	4	698	11	11	0	0	NA	NA	NA	38	25	165	505	168	112	442	144	9	18	21	0.055	0.036	0.125
.	19.01.15-21.50.33-1-223631	200	11	11	3	0	2	743	9	9	0	0	NA	NA	NA	64	63	170	524	182	114	467	162	10	34	1	0.059	0.065	0.005
.	19.01.15-21.50.46-1-223636	90	3	3	1	0	1	695	2	2	0	0	NA	NA	NA	26	12	165	496	164	113	437	145	3	1	4	0.018	0.002	0.024
.	19.01.15-21.50.46-1-223637	126	20	20	6	0	4	707	17	17	0	0	NA	NA	NA	45	36	173	512	164	117	446	144	28	41	8	0.162	0.08	0.049
.	19.01.15-21.50.48-1-223638	96	8	8	0	0	0	708	7	7	0	0	NA	NA	NA	42	30	172	503	168	121	435	152	13	13	0	0.076	0.026	0
.	19.01.15-21.50.56-1-223650	38	1	1	0	0	0	0	0	0	0	0	NA	NA	NA	8	7	165	489	166	0	0	0	0	0	0	0	0	0
.	19.01.15-21.50.58-1-223653	91	4	4	1	0	0	733	3	3	0	0	NA	NA	NA	31	49	175	519	168	121	463	149	3	6	0	0.017	0.012	0
.	19.01.15-21.50.59-1-223655	125	9	9	0	0	0	728	7	7	0	0	NA	NA	NA	30	44	171	518	168	118	460	150	0	17	1	0	0.033	0.006
.	19.01.15-21.51.01-1-223657	150	11	11	5	0	3	737	9	9	0	0	NA	NA	NA	46	54	171	527	169	116	470	151	15	46	0	0.088	0.087	0
.	19.01.15-21.51.15-1-223672	33	1	1	1	0	1	0	0	0	0	0	NA	NA	NA	9	16	164	499	166	0	0	0	0	1	0	0	0.002	0
.	19.01.15-21.51.17-1-223673	151	19	19	5	0	3	719	16	16	0	0	NA	NA	NA	50	38	166	520	165	110	461	148	65	28	5	0.392	0.054	0.03
.	19.01.15-21.51.19-1-223675	179	24	24	11	0	6	739	18	18	0	0	NA	NA	NA	56	58	173	525	173	118	468	153	38	58	18	0.22	0.11	0.104
.	19.01.15-21.51.21-1-223679	35	1	1	0	0	0	0	0	0	0	0	NA	NA	NA	8	12	164	496	165	0	0	0	0	1	0	0	0.002	0
.	19.01.15-21.51.23-1-223680	35	1	1	0	0	0	0	0	0	0	0	NA	NA	NA	12	8	167	489	165	0	0	0	0	0	1	0	0	0.006
.	19.01.15-21.51.24-1-223681	94	5	5	2	0	1	707	4	4	0	0	NA	NA	NA	35	27	171	502	167	119	440	148	0	11	7	0	0.022	0.042
.	19.01.15-21.51.25-1-223683	60	2	2	2	0	1	704	1	1	0	0	NA	NA	NA	26	22	170	498	167	115	440	149	2	4	0	0.012	0.008	0
.	19.01.15-21.51.25-1-223684	181	22	22	9	0	8	746	19	19	0	0	NA	NA	NA	54	67	179	527	174	123	465	158	32	70	0	0.179	0.133	0
.	19.01.15-21.51.26-1-223685	88	10	10	5	0	5	713	8	8	0	0	NA	NA	NA	23	30	168	504	171	116	445	152	5	34	0	0.03	0.067	0
.	19.01.15-21.51.38-1-223703	93	6	6	2	0	1	720	4	4	0	0	NA	NA	NA	36	37	171	508	171	119	447	154	1	19	0	0.006	0.037	0
.	19.01.15-21.51.38-1-223704	119	15	15	5	0	3	723	13	13	0	0	NA	NA	NA	45	42	171	512	172	118	452	153	5	46	2	0.029	0.09	0.012
.	19.01.15-21.51.40-1-223707	90	6	6	1	0	1	723	5	5	0	0	NA	NA	NA	33	39	171	514	167	119	456	148	12	7	2	0.07	0.014	0.012
.	19.01.15-21.51.54-1-223710	62	4	4	1	0	1	704	3	3	0	0	NA	NA	NA	22	25	166	502	170	113	444	147	7	8	0	0.042	0.016	0
.	19.01.15-21.51.56-1-223712	116	13	13	4	0	3	727	12	12	0	0	NA	NA	NA	27	43	170	514	172	116	457	154	16	43	4	0.094	0.084	0.023
.	19.01.15-21.51.57-1-223715	203	22	22	2	0	1	723	20	20	0	0	NA	NA	NA	56	54	173	523	171	116	457	150	50	28	7	0.289	0.054	0.041
.	19.01.15-21.51.59-1-223721	33	1	1	0	0	0	0	0	0	0	0	NA	NA	NA	9	6	165	491	163	0	0	0	0	0	0	0	0	0
.	19.01.15-21.52.02-1-223725	125	15	15	1	0	1	716	14	14	0	0	NA	NA	NA	46	36	172	507	170	117	445	154	5	35	3	0.029	0.069	0.018
.	19.01.15-21.52.06-1-223731	119	8	8	1	0	1	729	7	7	0	0	NA	NA	NA	33	44	171	513	173	119	452	158	6	25	0	0.035	0.049	0
.	19.01.15-21.52.11-1-223734	63	3	3	2	0	1	700	2	2	0	0	NA	NA	NA	27	25	172	502	164	116	438	146	0	16	0	0	0.032	0
.	19.01.15-21.52.11-1-223735	122	8	8	2	0	1	722	7	7	0	0	NA	NA	NA	40	41	174	513	167	120	456	146	29	4	7	0.167	0.008	0.042
.	19.01.15-21.52.17-1-223743	92	5	5	2	0	1	708	4	4	0	0	NA	NA	NA	37	29	170	506	166	118	442	148	6	21	0	0.035	0.042	0
.	19.01.15-21.52.17-1-223744	122	14	14	7	0	4	737	12	12	0	0	NA	NA	NA	37	57	172	525	173	117	464	156	28	43	5	0.163	0.082	0.029
.	19.01.15-21.52.26-1-223752	60	2	2	1	0	1	702	1	1	0	0	NA	NA	NA	22	23	170	502	164	117	437	148	0	6	0	0	0.012	0
.	19.01.15-21.52.27-1-223753	33	1	1	0	0	0	0	0	0	0	0	NA	NA	NA	5	4	164	489	164	0	0	0	1	0	0	0.006	0	0
.	19.01.15-21.52.29-1-223757	34	1	1	1	0	1	0	0	0	0	0	NA	NA	NA	9	10	165	493	165	0	0	0	0	2	0	0	0.004	0
.	19.01.15-21.52.31-1-223758	113	5	5	1	0	1	716	4	4	0	0	NA	NA	NA	48	36	171	507	171	119	447	150	7	22	0	0.041	0.043	0
.	19.01.15-21.52.32-1-223759	121	9	9	2	0	2	724	8	8	0	0	NA	NA	NA	40	38	173	510	168	118	453	153	5	18	7	0.029	0.035	0.042
.	19.01.15-21.52.34-1-223776	88	18	18	5	0	2	720	15	15	0	0	NA	NA	NA	28	44	175	511	171	117	449	154	22	56	8	0.126	0.11	0.047
.	19.01.15-21.52.34-1-223777	115	11	11	2	0	2	716	9	9	0	0	NA	NA	NA	39	30	168	504	171	118	447	151	0	29	0	0	0.058	0
.	19.01.15-21.52.35-1-223778	58	3	3	0	0	0	0	2	2	0	0	NA	NA	NA	12	18	168	496	167	0	0	0	0	4	0	0	0.008	0
.	19.01.15-21.52.39-1-223780	201	17	17	10	0	6	749	16	16	0	0	NA	NA	NA	62	67	171	535	174	117	474	158	34	40	3	0.199	0.075	0.017
.	19.01.15-21.52.40-1-223781	34	1	1	0	0	0	0	0	0	0	0	NA	NA	NA	11	5	164	491	163	0	0	0	0	1	0	0	0.002	0
.	19.01.15-21.52.40-1-223782	60	4	4	1	0	1	691	2	2	0	0	NA	NA	NA	39	18	167	499	165	114	434	143	0	11	6	0	0.022	0.036
.	19.01.15-21.52.43-1-223784	63	4	4	2	0	2	715	3	3	0	0	NA	NA	NA	22	32	166	509	170	115	450	150	0	5	6	0	0.01	0.035
.	19.01.15-21.52.49-1-223788	122	9	9	1	0	0	721	7	7	0	0	NA	NA	NA	38	36	169	509	171	119	448	154	20	30	0	0.118	0.059	0
.	19.01.15-21.52.50-1-223789	192	26	26	10	0	8	742	25	25	0	0	NA	NA	NA	49	61	174	524	176	119	463	160	56	59	4	0.322	0.113	0.023
.	19.01.15-21.52.53-1-223798	57	3	3	1	0	1	706	2	2	0	0	NA	NA	NA	19	18	168	498	165	117	442	147	0	9	0	0	0.018	0
.	19.01.15-21.52.54-1-223799	117	9	9	3	0	1	724	8	8	0	0	NA	NA	NA	37	40	174	511	168	120	452	152	6	36	3	0.034	0.07	0.018
.	19.01.15-21.52.57-1-223802	84	7	7	2	0	2	710	5	5	0	0	NA	NA	NA	32	26	170	502	167	117	443	150	3	12	3	0.018	0.024	0.018
.	19.01.15-21.52.59-1-223808	56	2	2	0	0	0	708	1	1	0	0	NA	NA	NA	22	26	169	500	170	115	444	149	5	0	1	0.03	0	0.006
.	19.01.15-21.53.08-1-223819	67	2	2	2	0	2	715	0	0	0	0	NA	NA	NA	23	30	170	505	168	117	448	150	8	0	0	0.047	0	0
.	19.01.15-21.53.08-1-223820	72	4	4	2	0	2	719	2	2	0	0	NA	NA	NA	22	35	170	508	170	118	450	151	11	4	3	0.065	0.008	0.018
.	19.01.15-21.53.12-1-223824	122	22	22	11	0	8	719	20	20	0	0	NA	NA	NA	34	38	172	508	171	119	447	153	27	45	4	0.157	0.089	0.023
.	19.01.15-21.53.13-1-223826	87	9	9	5	0	4	704	8	8	0	0	NA	NA	NA	33	28	167	507	167	115	441	148	6	34	2	0.036	0.067	0.012
.	19.01.15-21.53.13-1-223827	118	5	5	1	0	0	715	2	2	0	0	NA	NA	NA	44	38	169	506	176	112	447	156	0	8	6	0	0.016	0.034
.	19.01.15-21.53.13-1-223828	34	1	1	0	0	0	0	0	0	0	0	NA	NA	NA	8	11	168	492	164	0	0	0	0	0	4	0	0	0.024
.	19.01.15-21.53.16-1-223831	113	15	15	7	0	4	711	14	14	0	0	NA	NA	NA	39	34	174	509	164	120	447	144	23	36	16	0.132	0.071	0.098
.	19.01.15-21.53.18-1-223834	33	1	1	0	0	0	0	0	0	0	0	NA	NA	NA	11	6	165	492	162	0	0	0	0	1	0	0	0.002	0
.	19.01.15-21.53.21-1-223839	118	8	8	3	0	3	723	6	6	0	0	NA	NA	NA	41	41	174	511	169	117	455	151	18	11	0	0.103	0.022	0
.	19.01.15-21.53.22-1-223840	57	2	2	0	0	0	701	1	1	0	0	NA	NA	NA	22	19	164	502	166	114	439	148	3	2	0	0.018	0.004	0
.	19.01.15-21.53.25-1-223842	92	11	11	3	0	3	709	9	9	0	0	NA	NA	NA	41	38	169	511	171	115	445	149	5	17	10	0.03	0.033	0.058
.	19.01.15-21.53.34-1-223858	243	11	11	3	0	1	763	10	10	0	0	NA	NA	NA	78	80	179	537	177	125	478	160	9	34	11	0.05	0.063	0.062
.	19.01.15-21.53.37-1-223859	113	12	12	6	0	6	722	11	11	0	0	NA	NA	NA	33	36	174	507	168	121	449	152	15	24	4	0.086	0.047	0.024
.	19.01.15-21.53.38-1-223931	119	5	5	1	0	1	716	4	4	0	0	NA	NA	NA	31	39	165	515	172	113	451	152	6	6	1	0.036	0.012	0.006
.	19.01.15-21.53.39-1-223940	174	13	13	6	0	4	731	12	12	0	0	NA	NA	NA	54	53	168	525	173	116	462	153	12	40	4	0.071	0.076	0.023
.	19.01.15-21.53.43-1-223945	64	2	2	1	0	1	707	1	1	0	0	NA	NA	NA	25	33	170	508	168	117	445	145	8	0	11	0.047	0	0.065
.	19.01.15-21.53.50-1-223948	86	7	7	4	0	3	718	3	3	0	0	NA	NA	NA	29	34	169	509	169	118	451	149	0	30	7	0	0.059	0.041
.	19.01.15-21.53.51-1-223949	64	2	2	1	0	1	704	1	1	0	0	NA	NA	NA	23	24	171	500	166	117	438	149	0	2	4	0	0.004	0.024
.	19.01.15-21.53.52-1-223950	213	28	28	12	0	7	744	26	26	0	0	NA	NA	NA	48	57	174	521	175	123	465	156	30	93	5	0.172	0.179	0.029
.	19.01.15-21.53.56-1-223954	37	1	1	0	0	0	0	0	0	0	0	NA	NA	NA	13	9	166	493	163	0	0	0	0	0	0	0	0	0
.	19.01.15-21.53.59-1-223963	85	5	5	1	0	0	709	4	4	0	0	NA	NA	NA	44	34	168	511	168	111	450	148	2	12	5	0.012	0.023	0.03
.	19.01.15-21.53.59-1-223965	62	2	2	1	0	1	710	1	1	0	0	NA	NA	NA	21	31	170	507	167	116	445	149	7	3	0	0.041	0.006	0
.	19.01.15-21.54.02-1-223970	181	21	21	11	0	8	746	18	18	0	0	NA	NA	NA	45	60	175	515	183	123	460	163	56	51	22	0.32	0.099	0.12
.	19.01.15-21.54.07-1-223977	88	5	5	3	0	2	716	4	4	0	0	NA	NA	NA	33	31	172	507	165	118	449	149	3	11	2	0.017	0.022	0.012
.	19.01.15-21.54.09-1-223979	123	16	16	2	0	2	717	15	15	0	0	NA	NA	NA	41	33	169	507	170	117	449	151	19	49	0	0.112	0.097	0
.	19.01.15-21.54.12-1-223981	32	1	1	0	0	0	0	0	0	0	0	NA	NA	NA	12	11	165	495	164	0	0	0	0	0	0	0	0	0
.	19.01.15-21.54.12-1-223982	88	4	4	0	0	0	710	3	3	0	0	NA	NA	NA	22	30	171	504	168	116	444	150	5	15	0	0.029	0.03	0
.	19.01.15-21.54.14-1-223985	58	2	2	0	0	0	298	1	1	0	0	NA	NA	NA	17	19	170	496	166	48	189	61	2	1	0	0.012	0.002	0
.	19.01.15-21.54.19-1-223992	113	17	17	3	0	2	698	14	14	0	0	NA	NA	NA	42	23	166	502	168	112	437	149	26	46	3	0.157	0.092	0.018
.	19.01.15-21.54.22-1-223994	92	9	9	3	0	3	718	8	8	0	0	NA	NA	NA	23	32	168	506	171	117	448	153	6	24	0	0.036	0.047	0
.	19.01.15-21.54.27-1-223997	91	4	4	0	0	0	713	3	3	0	0	NA	NA	NA	29	32	169	509	167	115	450	148	1	13	0	0.006	0.026	0
.	19.01.15-21.54.30-1-224000	92	5	5	2	0	2	702	3	3	0	0	NA	NA	NA	23	20	171	497	165	119	435	148	0	8	5	0	0.016	0.03
.	19.01.15-21.54.33-1-224016	89	3	3	2	0	1	705	2	2	0	0	NA	NA	NA	35	24	170	502	165	117	442	146	2	6	5	0.012	0.012	0.03
.	19.01.15-21.54.44-1-224024	183	15	15	3	0	3	738	12	12	0	0	NA	NA	NA	35	51	175	518	171	118	465	155	34	31	4	0.194	0.06	0.023
.	19.01.15-21.54.46-1-224025	91	18	18	6	0	3	702	17	17	0	0	NA	NA	NA	29	20	164	503	166	113	442	147	26	50	1	0.159	0.099	0.006
.	19.01.15-21.54.56-1-224035	65	6	6	2	0	2	711	5	5	0	0	NA	NA	NA	21	25	167	504	167	115	445	151	2	19	0	0.012	0.038	0
.	19.01.15-21.54.56-1-224036	91	7	7	2	0	1	718	6	6	0	0	NA	NA	NA	32	40	174	511	168	119	450	149	35	1	5	0.201	0.002	0.03
.	19.01.15-21.54.56-1-224037	95	4	4	2	0	1	707	2	2	0	0	NA	NA	NA	29	21	165	501	168	112	447	148	5	6	2	0.03	0.012	0.012
.	19.01.15-21.54.56-1-224039	63	2	2	0	0	0	703	1	1	0	0	NA	NA	NA	13	18	169	495	167	115	439	149	0	0	2	0	0	0.012
.	19.01.15-21.54.57-1-224041	60	3	3	3	0	3	713	2	2	0	0	NA	NA	NA	24	31	172	505	167	118	448	147	0	7	6	0	0.014	0.036
.	19.01.15-21.55.00-1-224049	145	19	19	2	0	2	708	18	18	0	0	NA	NA	NA	40	31	166	509	169	110	449	149	49	8	5	0.295	0.016	0.03
.	19.01.15-21.55.10-1-224060	119	13	13	4	0	4	704	11	11	0	0	NA	NA	NA	31	25	165	506	167	112	442	150	7	54	2	0.042	0.107	0.012
.	19.01.15-21.55.19-1-224072	160	21	21	8	0	5	721	19	19	0	0	NA	NA	NA	60	48	174	513	174	120	450	151	15	58	24	0.086	0.113	0.138
.	19.01.15-21.55.20-1-224073	60	2	2	2	0	2	300	1	1	0	0	NA	NA	NA	17	19	166	500	166	50	190	60	0	6	0	0	0.012	0
.	19.01.15-21.55.20-1-224074	173	19	19	6	0	3	740	17	17	0	0	NA	NA	NA	55	58	177	522	172	121	465	154	32	49	15	0.181	0.094	0.087
.	19.01.15-21.55.28-1-224079	149	5	5	2	0	1	723	4	4	0	0	NA	NA	NA	44	40	169	517	167	117	458	148	6	8	1	0.036	0.015	0.006
.	19.01.15-21.55.32-1-224086	96	18	18	5	0	3	717	15	15	0	0	NA	NA	NA	27	30	167	509	167	117	453	147	6	47	2	0.036	0.092	0.012
.	19.01.15-21.55.32-1-224087	38	1	1	0	0	0	0	0	0	0	0	NA	NA	NA	4	10	166	491	166	0	0	0	0	0	1	0	0	0.006
.	19.01.15-21.55.34-1-224103	171	16	16	6	0	3	726	14	14	0	0	NA	NA	NA	48	44	171	518	168	118	460	148	35	28	0	0.205	0.054	0
.	19.01.15-21.55.36-1-224106	117	13	13	6	0	6	721	12	12	0	0	NA	NA	NA	46	37	171	508	171	117	452	152	8	40	2	0.047	0.079	0.012
.	19.01.15-21.55.38-1-224109	86	3	3	0	0	0	725	2	2	0	0	NA	NA	NA	22	31	168	510	166	118	458	149	0	4	1	0	0.008	0.006
.	19.01.15-21.55.39-1-224111	123	8	8	4	0	2	720	7	7	0	0	NA	NA	NA	31	38	172	507	172	120	446	154	15	18	15	0.087	0.036	0.087
.	19.01.15-21.55.48-1-224116	63	2	2	0	0	0	715	1	1	0	0	NA	NA	NA	22	30	170	504	169	115	448	152	0	4	4	0	0.008	0.024
.	19.01.15-21.55.55-1-224122	91	4	4	2	0	1	708	3	3	0	0	NA	NA	NA	27	25	169	504	165	115	447	146	0	13	0	0	0.026	0
.	19.01.15-21.55.57-1-224129	62	2	2	0	0	0	700	1	1	0	0	NA	NA	NA	19	17	167	497	166	114	439	147	0	4	2	0	0.008	0.012
.	19.01.15-21.55.58-1-224131	36	1	1	1	0	1	0	0	0	0	0	NA	NA	NA	12	16	164	499	166	0	0	0	0	1	0	0	0.002	0
.	19.01.15-21.56.01-1-224135	243	16	16	3	0	1	761	15	15	0	0	NA	NA	NA	74	78	180	533	178	128	473	160	35	34	12	0.194	0.064	0.067
.	19.01.15-21.56.01-1-224136	59	2	2	0	0	0	199	1	1	0	0	NA	NA	NA	17	11	163	494	167	31	126	42	1	1	0	0.006	0.002	0
.	19.01.15-21.56.02-1-224139	124	9	9	1	0	1	702	8	8	0	0	NA	NA	NA	33	23	166	503	167	111	444	147	7	10	0	0.042	0.02	0
.	19.01.15-21.56.04-1-224142	61	4	4	0	0	0	707	3	3	0	0	NA	NA	NA	25	24	165	508	164	113	448	146	0	13	4	0	0.026	0.024
.	19.01.15-21.56.04-1-224143	61	2	2	0	0	0	710	1	1	0	0	NA	NA	NA	17	21	170	498	166	117	445	148	3	3	0	0.018	0.006	0
.	19.01.15-21.56.05-1-224145	151	5	5	3	0	2	740	4	4	0	0	NA	NA	NA	51	53	172	518	176	121	458	161	11	14	0	0.064	0.027	0
.	19.01.15-21.56.10-1-224151	65	2	2	0	0	0	710	1	1	0	0	NA	NA	NA	25	29	167	510	165	117	447	146	4	0	0	0.024	0	0
.	19.01.15-21.56.12-1-224155	185	20	20	5	0	3	724	17	17	0	0	NA	NA	NA	64	45	172	516	170	117	456	151	36	49	1	0.209	0.095	0.006
.	19.01.15-21.56.13-1-224160	97	7	7	1	0	1	710	6	6	0	0	NA	NA	NA	28	28	171	502	168	117	443	150	2	12	4	0.012	0.024	0.024
.	19.01.15-21.56.20-1-224170	95	8	8	2	0	2	706	5	5	0	0	NA	NA	NA	26	29	165	510	167	116	442	148	1	16	2	0.006	0.031	0.012
.	19.01.15-21.56.22-1-224172	143	15	15	9	0	6	737	13	13	0	0	NA	NA	NA	37	56	171	524	174	119	461	157	7	28	5	0.041	0.053	0.029
.	19.01.15-21.56.23-1-224175	66	2	2	0	0	0	249	1	1	0	0	NA	NA	NA	13	16	164	496	169	41	154	54	0	1	0	0	0.002	0
.	19.01.15-21.56.24-1-224181	89	4	4	0	0	0	701	3	3	0	0	NA	NA	NA	19	18	165	501	165	111	445	145	0	3	2	0	0.006	0.012
.	19.01.15-21.56.25-1-224187	60	2	2	1	0	1	250	1	1	0	0	NA	NA	NA	20	19	165	503	164	43	158	49	1	0	1	0.006	0	0.006
.	19.01.15-21.56.34-1-224206	32	1	1	1	0	1	0	0	0	0	0	NA	NA	NA	5	11	164	495	165	0	0	0	4	0	0	0.024	0	0
.	19.01.15-21.56.34-1-224208	69	7	7	0	0	0	700	6	6	0	0	NA	NA	NA	28	24	165	505	167	108	445	147	2	12	2	0.012	0.024	0.012
.	19.01.15-21.56.36-1-224210	96	7	7	1	0	0	720	5	5	0	0	NA	NA	NA	37	34	166	515	166	115	457	148	1	16	5	0.006	0.031	0.03
.	19.01.15-21.56.37-1-224211	146	16	16	5	0	4	718	14	14	0	0	NA	NA	NA	54	42	169	514	172	117	451	150	10	17	16	0.059	0.033	0.093
.	19.01.15-21.56.41-1-224212	98	4	4	2	0	1	716	2	2	0	0	NA	NA	NA	38	43	172	516	168	115	456	145	3	7	2	0.017	0.014	0.012
.	19.01.15-21.56.41-1-224214	64	4	4	1	0	0	710	3	3	0	0	NA	NA	NA	24	30	168	509	166	116	448	146	0	16	0	0	0.031	0
.	19.01.15-21.56.42-1-224216	30	1	1	0	0	0	0	0	0	0	0	NA	NA	NA	11	11	165	493	166	0	0	0	0	2	0	0	0.004	0
.	19.01.15-21.56.44-1-224220	56	2	2	1	0	1	0	1	1	0	0	NA	NA	NA	14	15	166	497	165	0	0	0	0	3	0	0	0.006	0
.	19.01.15-21.56.48-1-224224	120	7	7	2	0	1	729	6	6	0	0	NA	NA	NA	33	43	179	502	175	124	448	157	15	14	7	0.084	0.028	0.04
.	19.01.15-21.56.51-1-224225	124	9	9	3	0	3	734	8	8	0	0	NA	NA	NA	36	50	170	520	173	117	461	156	20	16	10	0.118	0.031	0.058
.	19.01.15-21.56.55-1-224228	122	7	7	2	0	2	709	6	6	0	0	NA	NA	NA	37	27	171	504	165	117	446	146	12	17	3	0.07	0.034	0.018
.	19.01.15-21.56.55-1-224229	94	6	6	0	0	0	720	5	5	0	0	NA	NA	NA	36	35	174	504	170	121	450	149	0	15	3	0	0.03	0.018
.	19.01.15-21.56.58-1-224241	88	3	3	1	0	1	711	2	2	0	0	NA	NA	NA	18	27	169	503	168	116	444	151	6	2	0	0.036	0.004	0
.	19.01.15-21.57.01-1-224248	57	2	2	0	0	0	149	1	1	0	0	NA	NA	NA	17	16	168	497	164	22	100	27	3	5	0	0.018	0.01	0
.	19.01.15-21.57.01-1-224249	115	7	7	4	0	3	733	5	5	0	0	NA	NA	NA	31	45	175	518	165	123	464	146	11	16	0	0.063	0.031	0
.	19.01.15-21.57.10-1-224263	66	4	4	3	0	3	704	3	3	0	0	NA	NA	NA	23	24	168	502	167	112	444	148	3	11	0	0.018	0.022	0
.	19.01.15-21.57.13-1-224267	68	6	6	1	0	0	717	4	4	0	0	NA	NA	NA	15	25	168	502	168	116	450	151	0	16	1	0	0.032	0.006
.	19.01.15-21.57.17-1-224271	97	5	5	2	0	2	726	4	4	0	0	NA	NA	NA	26	42	169	515	171	119	454	153	3	24	0	0.018	0.047	0
.	19.01.15-21.57.18-1-224272	33	1	1	1	0	1	0	0	0	0	0	NA	NA	NA	16	13	166	496	164	0	0	0	0	6	0	0	0.012	0
.	19.01.15-21.57.20-1-224277	61	4	4	0	0	0	704	3	3	0	0	NA	NA	NA	29	27	169	502	169	114	443	147	0	7	4	0	0.014	0.024
.	19.01.15-21.57.21-1-224278	62	2	2	0	0	0	400	1	1	0	0	NA	NA	NA	13	18	166	502	163	70	251	79	0	1	0	0	0.002	0
.	19.01.15-21.57.22-1-224279	97	15	15	5	0	4	725	13	13	0	0	NA	NA	NA	33	37	169	515	166	119	457	149	11	59	1	0.065	0.115	0.006
.	19.01.15-21.57.27-1-224281	36	1	1	1	0	1	0	0	0	0	0	NA	NA	NA	14	8	164	493	164	0	0	0	0	2	0	0	0.004	0
.	19.01.15-21.57.29-1-224285	65	2	2	1	0	1	348	1	1	0	0	NA	NA	NA	14	17	167	499	164	52	220	76	0	2	0	0	0.004	0
.	19.01.15-21.57.29-1-224286	64	3	3	0	0	0	449	2	2	0	0	NA	NA	NA	19	21	166	498	170	71	278	100	0	3	0	0	0.006	0
.	19.01.15-21.57.33-1-224306	62	2	2	0	0	0	716	1	1	0	0	NA	NA	NA	25	34	170	510	167	116	452	148	0	6	0	0	0.012	0
.	19.01.15-21.57.34-1-224309	180	32	32	12	0	8	722	30	30	0	0	NA	NA	NA	61	52	177	509	179	123	443	156	39	87	21	0.22	0.171	0.117
.	19.01.15-21.57.36-1-224312	63	4	4	0	0	0	715	1	1	0	0	NA	NA	NA	21	30	170	506	167	120	448	147	0	8	7	0	0.016	0.042
.	19.01.15-21.57.36-1-224313	66	11	11	2	0	2	711	10	10	0	0	NA	NA	NA	25	25	167	502	169	114	444	153	9	18	4	0.054	0.036	0.024
.	19.01.15-21.57.39-1-224315	152	14	14	4	0	4	733	12	12	0	0	NA	NA	NA	53	46	170	518	171	119	460	154	12	24	7	0.071	0.046	0.041
.	19.01.15-21.57.40-1-224316	69	4	4	1	0	1	716	3	3	0	0	NA	NA	NA	26	34	172	506	169	118	445	153	0	12	0	0	0.024	0
.	19.01.15-21.57.44-1-224319	122	6	6	2	0	1	727	5	5	0	0	NA	NA	NA	38	48	167	517	177	113	454	160	13	9	0	0.078	0.017	0
.	19.01.15-21.57.49-1-224321	145	10	10	3	0	2	730	9	9	0	0	NA	NA	NA	51	51	177	519	168	121	461	148	22	19	0	0.124	0.037	0
.	19.01.15-21.57.52-1-224325	118	9	9	6	0	4	729	8	8	0	0	NA	NA	NA	25	43	175	508	173	123	452	154	9	18	3	0.051	0.035	0.017
.	19.01.15-21.57.56-1-224331	31	1	1	0	0	0	0	0	0	0	0	NA	NA	NA	10	11	164	496	164	0	0	0	0	1	0	0	0.002	0
.	19.01.15-21.57.59-1-224337	61	2	2	0	0	0	448	1	1	0	0	NA	NA	NA	20	12	164	496	165	73	280	95	0	1	0	0	0.002	0
.	19.01.15-21.57.59-1-224339	58	2	2	0	0	0	200	1	1	0	0	NA	NA	NA	16	17	164	500	166	32	131	37	2	0	0	0.012	0	0
.	19.01.15-21.58.00-1-224341	63	2	2	2	0	1	704	1	1	0	0	NA	NA	NA	19	18	167	499	165	116	440	148	1	7	0	0.006	0.014	0
.	19.01.15-21.58.05-1-224348	64	2	2	0	0	0	701	1	1	0	0	NA	NA	NA	25	21	170	497	167	113	438	150	0	6	0	0	0.012	0
.	19.01.15-21.58.05-1-224351	96	6	6	3	0	2	724	5	5	0	0	NA	NA	NA	34	38	172	508	171	122	451	151	4	20	2	0.023	0.039	0.012
.	19.01.15-21.58.08-1-224354	93	4	4	0	0	0	713	3	3	0	0	NA	NA	NA	23	25	166	503	169	112	449	152	0	12	0	0	0.024	0
.	19.01.15-21.58.11-1-224357	32	1	1	1	0	1	0	0	0	0	0	NA	NA	NA	10	8	163	496	162	0	0	0	0	1	0	0	0.002	0
.	19.01.15-21.58.13-1-224362	92	7	7	0	0	0	722	6	6	0	0	NA	NA	NA	35	45	170	516	172	115	456	151	11	3	1	0.065	0.006	0.006
.	19.01.15-21.58.14-1-224364	246	26	26	10	0	9	753	20	20	0	0	NA	NA	NA	78	76	181	536	172	125	476	152	54	32	13	0.298	0.06	0.076
.	19.01.15-21.58.14-1-224368	60	2	2	2	0	1	715	1	1	0	0	NA	NA	NA	20	29	170	505	167	115	450	150	0	3	0	0	0.006	0
.	19.01.15-21.58.15-1-224369	113	26	26	6	0	2	726	25	25	0	0	NA	NA	NA	33	40	171	514	168	116	457	153	34	51	3	0.199	0.099	0.018
.	19.01.15-21.58.20-1-224374	119	7	7	2	0	2	725	6	6	0	0	NA	NA	NA	29	36	176	508	165	122	454	149	5	25	0	0.028	0.049	0
.	19.01.15-21.58.25-1-224385	66	5	5	1	0	1	709	4	4	0	0	NA	NA	NA	23	29	167	509	166	113	452	144	9	16	4	0.054	0.031	0.024
.	19.01.15-21.58.27-1-224388	58	2	2	2	0	2	707	1	1	0	0	NA	NA	NA	26	28	169	504	168	115	441	151	0	8	0	0	0.016	0
.	19.01.15-21.58.28-1-224390	92	4	4	3	0	3	710	3	3	0	0	NA	NA	NA	27	29	172	503	167	118	445	147	1	10	0	0.006	0.02	0
.	19.01.15-21.58.30-1-224391	122	15	15	4	0	2	729	13	13	0	0	NA	NA	NA	39	51	173	523	168	117	462	150	11	27	11	0.064	0.052	0.065
.	19.01.15-21.58.34-1-224413	33	1	1	0	0	0	0	0	0	0	0	NA	NA	NA	9	8	164	494	163	0	0	0	0	0	0	0	0	0
.	19.01.15-21.58.36-1-224415	120	11	11	1	0	1	718	9	9	0	0	NA	NA	NA	40	43	174	513	169	119	451	148	0	31	3	0	0.06	0.018
.	19.01.15-21.58.42-1-224418	181	13	13	2	0	2	745	12	12	0	0	NA	NA	NA	61	60	175	523	175	124	463	158	11	9	5	0.063	0.017	0.029
.	19.01.15-21.58.42-1-224419	89	8	8	1	0	0	710	7	7	0	0	NA	NA	NA	38	35	171	511	166	116	450	144	22	20	0	0.129	0.039	0
.	19.01.15-21.58.46-1-224423	119	6	6	2	0	2	723	5	5	0	0	NA	NA	NA	34	38	169	507	175	117	447	159	5	26	0	0.03	0.051	0
.	19.01.15-21.58.47-1-224424	119	8	8	2	0	1	726	7	7	0	0	NA	NA	NA	47	49	176	513	173	120	450	156	5	27	0	0.028	0.053	0
.	19.01.15-21.58.57-1-224444	148	16	16	4	0	3	728	15	15	0	0	NA	NA	NA	58	49	168	516	178	115	453	160	36	27	9	0.214	0.052	0.051
.	19.01.15-21.58.58-1-224445	119	6	6	2	0	1	705	5	5	0	0	NA	NA	NA	29	31	171	507	166	117	444	144	0	18	2	0	0.036	0.012
.	19.01.15-21.59.01-1-224450	61	2	2	1	0	1	710	1	1	0	0	NA	NA	NA	26	27	171	505	164	116	448	146	0	13	0	0	0.026	0
.	19.01.15-21.59.08-1-224457	91	5	5	2	0	2	697	4	4	0	0	NA	NA	NA	37	20	165	501	167	111	441	145	7	8	3	0.042	0.016	0.018
.	19.01.15-21.59.09-1-224458	116	5	5	2	0	2	727	4	4	0	0	NA	NA	NA	44	47	174	514	172	120	456	151	6	10	5	0.034	0.019	0.029
.	19.01.15-21.59.10-1-224459	91	5	5	2	0	0	713	4	4	0	0	NA	NA	NA	20	33	169	506	171	116	447	150	0	11	7	0	0.022	0.041
.	19.01.15-21.59.17-1-224464	125	12	12	1	0	1	717	8	8	0	0	NA	NA	NA	48	38	170	509	172	116	448	153	9	20	0	0.053	0.039	0
.	19.01.15-21.59.19-1-224465	94	6	6	1	0	1	724	5	5	0	0	NA	NA	NA	32	45	174	513	171	120	455	149	7	9	1	0.04	0.018	0.006
.	19.01.15-21.59.22-1-224469	62	4	4	2	0	2	715	3	3	0	0	NA	NA	NA	23	27	167	508	165	113	452	150	0	20	0	0	0.039	0
.	19.01.15-21.59.24-1-224472	61	5	5	1	0	1	711	4	4	0	0	NA	NA	NA	25	28	169	500	172	114	443	154	11	3	0	0.065	0.006	0
.	19.01.15-21.59.32-1-224476	67	5	5	0	0	0	701	4	4	0	0	NA	NA	NA	25	21	166	500	168	114	440	147	7	4	3	0.042	0.008	0.018
.	19.01.15-21.59.39-1-224500	68	6	6	1	0	0	712	5	5	0	0	NA	NA	NA	22	32	170	508	167	116	446	150	2	4	6	0.012	0.008	0.036
.	19.01.15-21.59.42-1-224501	84	5	5	1	0	1	709	4	4	0	0	NA	NA	NA	21	23	164	502	170	112	450	147	5	7	0	0.03	0.014	0
.	19.01.15-21.59.42-1-224502	60	3	3	0	0	0	698	2	2	0	0	NA	NA	NA	25	19	166	500	166	111	438	149	0	8	4	0	0.016	0.024
.	19.01.15-21.59.43-1-224503	96	4	4	2	0	2	715	3	3	0	0	NA	NA	NA	31	32	170	508	167	116	452	147	1	3	8	0.006	0.006	0.048
.	19.01.15-21.59.47-1-224507	60	2	2	0	0	0	700	0	0	0	0	NA	NA	NA	26	18	168	499	164	114	440	146	0	3	0	0	0.006	0
.	19.01.15-21.59.47-1-224509	239	16	16	2	0	2	750	13	13	0	0	NA	NA	NA	65	66	178	527	174	124	471	155	16	60	5	0.09	0.114	0.029
.	19.01.15-21.59.48-1-224510	93	6	6	1	0	1	703	5	5	0	0	NA	NA	NA	29	23	169	501	166	119	437	147	5	4	4	0.03	0.008	0.024
.	19.01.15-21.59.52-1-224514	33	1	1	0	0	0	0	0	0	0	0	NA	NA	NA	5	6	164	492	163	0	0	0	0	0	2	0	0	0.012
.	19.01.15-21.59.54-1-224515	145	13	13	4	0	4	724	11	11	0	0	NA	NA	NA	39	40	171	511	171	116	452	156	16	36	11	0.094	0.07	0.064
.	19.01.15-21.59.58-1-224522	31	1	1	0	0	0	0	0	0	0	0	NA	NA	NA	9	13	165	494	167	0	0	0	0	2	0	0	0.004	0
.	19.01.15-22.00.00-1-224528	119	8	8	4	0	2	722	5	5	0	0	NA	NA	NA	42	38	171	511	169	119	453	150	9	24	0	0.053	0.047	0
.	19.01.15-22.00.00-1-224529	153	24	24	4	0	4	731	23	23	0	0	NA	NA	NA	54	56	181	521	167	124	459	148	18	48	8	0.099	0.092	0.048
.	19.01.15-22.00.01-1-224531	114	8	8	3	0	3	719	6	6	0	0	NA	NA	NA	33	37	168	513	169	116	455	148	15	23	0	0.089	0.045	0
.	19.01.15-22.00.01-1-224532	149	14	14	2	0	2	721	13	13	0	0	NA	NA	NA	53	44	173	512	172	118	449	154	9	25	0	0.052	0.049	0
.	19.01.15-22.00.01-1-224534	85	4	4	0	0	0	714	3	3	0	0	NA	NA	NA	33	33	170	508	168	113	452	149	4	7	0	0.024	0.014	0
.	19.01.15-22.00.06-1-224545	88	4	4	5	0	3	717	3	3	0	0	NA	NA	NA	31	37	168	515	167	114	455	148	10	3	3	0.06	0.006	0.018
.	19.01.15-22.00.27-1-224563	125	15	15	8	0	6	726	11	11	0	0	NA	NA	NA	35	42	171	513	171	117	459	150	14	24	9	0.082	0.047	0.053
.	19.01.15-22.00.27-1-224566	94	19	19	6	0	4	719	17	17	0	0	NA	NA	NA	34	42	168	517	170	113	454	152	12	55	5	0.071	0.106	0.029
.	19.01.15-22.00.29-1-224567	64	5	5	1	0	1	714	4	4	0	0	NA	NA	NA	20	34	170	508	169	116	448	150	4	1	10	0.024	0.002	0.059
.	19.01.15-22.00.35-1-224585	89	8	8	1	0	1	710	7	7	0	0	NA	NA	NA	27	31	169	505	170	115	446	149	0	25	0	0	0.05	0
.	19.01.15-22.00.36-1-224586	121	12	12	3	0	2	704	10	10	0	0	NA	NA	NA	28	28	172	502	167	116	438	150	18	21	0	0.105	0.042	0
.	19.01.15-22.00.39-1-224587	65	4	4	0	0	0	707	3	3	0	0	NA	NA	NA	33	24	167	504	166	115	444	148	4	6	4	0.024	0.012	0.024
.	19.01.15-22.00.40-1-224590	117	8	8	4	0	4	713	7	7	0	0	NA	NA	NA	45	35	167	510	171	113	448	152	5	24	3	0.03	0.047	0.018
.	19.01.15-22.00.51-1-224601	33	1	1	1	0	1	0	0	0	0	0	NA	NA	NA	7	11	164	497	163	0	0	0	0	1	0	0	0.002	0
.	19.01.15-22.00.52-1-224603	35	1	1	0	0	0	0	0	0	0	0	NA	NA	NA	12	9	165	492	165	0	0	0	0	1	0	0	0.002	0
.	19.01.15-22.00.53-1-224604	33	1	1	0	0	0	0	0	0	0	0	NA	NA	NA	8	9	165	495	162	0	0	0	0	1	0	0	0.002	0
.	19.01.15-22.00.55-1-224605	33	1	1	1	0	1	0	0	0	0	0	NA	NA	NA	8	14	163	500	164	0	0	0	0	0	0	0	0	0
.	19.01.15-22.00.55-1-224607	86	5	5	2	0	1	709	3	3	0	0	NA	NA	NA	28	26	166	507	166	113	448	148	4	11	0	0.024	0.022	0
.	19.01.15-22.00.56-1-224608	63	2	2	1	0	0	700	1	1	0	0	NA	NA	NA	31	24	171	498	168	118	435	147	5	6	0	0.029	0.012	0
.	19.01.15-22.01.09-1-224678	109	9	9	1	0	1	714	8	8	0	0	NA	NA	NA	37	36	168	511	170	114	448	152	5	25	4	0.03	0.049	0.024
.	19.01.15-22.01.10-1-224699	61	2	2	2	0	1	710	1	1	0	0	NA	NA	NA	27	26	169	503	167	114	447	149	0	4	0	0	0.008	0
.	19.01.15-22.01.14-1-224706	89	7	7	3	0	3	708	6	6	0	0	NA	NA	NA	30	29	169	507	166	113	448	147	11	4	0	0.065	0.008	0
.	19.01.15-22.01.14-1-224708	37	1	1	0	0	0	0	0	0	0	0	NA	NA	NA	11	11	165	496	163	0	0	0	0	0	2	0	0	0.012
.	19.01.15-22.01.15-1-224710	29	1	1	0	0	0	0	0	0	0	0	NA	NA	NA	11	9	165	494	163	0	0	0	0	1	0	0	0.002	0
.	19.01.15-22.01.15-1-224711	39	1	1	1	0	1	0	0	0	0	0	NA	NA	NA	12	11	164	496	164	0	0	0	0	0	0	0	0	0
.	19.01.15-22.01.17-1-224712	95	10	10	2	0	1	724	9	9	0	0	NA	NA	NA	30	38	170	511	170	118	455	151	10	13	9	0.059	0.025	0.053
.	19.01.15-22.01.18-1-224714	66	3	3	0	0	0	150	2	2	0	0	NA	NA	NA	20	20	166	501	166	23	93	34	0	0	4	0	0	0.024
.	19.01.15-22.01.20-1-224720	69	2	2	0	0	0	709	1	1	0	0	NA	NA	NA	20	22	168	501	166	118	447	144	5	0	4	0.03	0	0.024
.	19.01.15-22.01.26-1-224727	96	5	5	2	0	2	714	3	3	0	0	NA	NA	NA	32	28	170	505	166	117	450	147	2	13	0	0.012	0.026	0
.	19.01.15-22.01.26-1-224728	145	6	6	1	0	1	728	5	5	0	0	NA	NA	NA	40	37	167	513	170	119	457	152	4	13	5	0.024	0.025	0.029
.	19.01.15-22.01.27-1-224729	264	21	21	9	0	6	765	18	18	0	0	NA	NA	NA	75	78	174	534	183	122	476	167	28	48	15	0.161	0.09	0.082
.	19.01.15-22.01.28-1-224730	59	2	2	0	0	0	701	1	1	0	0	NA	NA	NA	33	24	169	502	166	113	440	148	0	4	0	0	0.008	0
.	19.01.15-22.01.34-1-224752	92	9	9	3	0	3	718	6	6	0	0	NA	NA	NA	30	37	167	513	170	113	454	151	10	13	3	0.06	0.025	0.018
.	19.01.15-22.01.34-1-224753	88	4	4	3	0	1	706	3	3	0	0	NA	NA	NA	35	30	172	504	167	119	440	147	0	7	8	0	0.014	0.048
.	19.01.15-22.01.36-1-224754	252	18	18	3	0	2	759	17	17	0	0	NA	NA	NA	71	73	173	538	175	123	483	153	54	52	3	0.312	0.097	0.017
.	19.01.15-22.01.40-1-224756	36	1	1	0	0	0	0	0	0	0	0	NA	NA	NA	10	9	166	494	162	0	0	0	0	0	0	0	0	0
.	19.01.15-22.01.41-1-224757	90	4	4	1	0	1	732	3	3	0	0	NA	NA	NA	18	39	170	508	174	119	454	159	0	12	0	0	0.024	0
.	19.01.15-22.01.43-1-224759	127	5	5	2	0	1	716	3	3	0	0	NA	NA	NA	29	33	170	506	170	116	450	150	3	14	2	0.018	0.028	0.012
.	19.01.15-22.01.44-1-224760	62	2	2	0	0	0	198	1	1	0	0	NA	NA	NA	21	15	164	497	167	32	130	36	1	0	0	0.006	0	0
.	19.01.15-22.01.47-1-224763	94	24	24	7	0	7	709	23	23	0	0	NA	NA	NA	35	32	170	505	170	117	442	150	40	44	3	0.235	0.087	0.018
.	19.01.15-22.01.53-1-224769	59	3	3	0	0	0	198	2	2	0	0	NA	NA	NA	18	16	168	495	166	34	129	35	0	5	0	0	0.01	0
.	19.01.15-22.01.54-1-224771	62	3	3	3	0	2	700	1	1	0	0	NA	NA	NA	24	20	166	500	167	113	438	149	0	13	0	0	0.026	0
.	19.01.15-22.01.57-1-224777	87	11	11	1	0	1	706	10	10	0	0	NA	NA	NA	40	32	169	504	172	112	441	153	6	18	3	0.036	0.036	0.017
.	19.01.15-22.02.00-1-224782	114	8	8	2	0	0	710	6	6	0	0	NA	NA	NA	28	31	166	507	171	111	447	152	17	17	4	0.102	0.034	0.023
.	19.01.15-22.02.04-1-224788	151	10	10	4	0	3	731	7	7	0	0	NA	NA	NA	32	47	177	513	170	120	458	153	0	36	1	0	0.07	0.006
.	19.01.15-22.02.04-1-224790	37	1	1	1	0	1	0	0	0	0	0	NA	NA	NA	13	10	164	497	162	0	0	0	0	2	0	0	0.004	0
.	19.01.15-22.02.07-1-224797	125	18	18	4	0	4	712	16	16	0	0	NA	NA	NA	39	29	167	507	168	115	447	150	2	46	15	0.012	0.091	0.089
.	19.01.15-22.02.07-1-224798	147	14	14	9	0	5	728	12	12	0	0	NA	NA	NA	47	49	174	514	174	120	455	153	15	82	0	0.086	0.16	0
.	19.01.15-22.02.11-1-224802	177	23	23	6	0	4	736	22	22	0	0	NA	NA	NA	51	61	173	530	171	120	468	148	33	56	13	0.191	0.106	0.076
.	19.01.15-22.02.17-1-224811	123	25	25	4	0	2	723	23	23	0	0	NA	NA	NA	45	41	168	515	171	114	455	154	24	47	6	0.143	0.091	0.035
.	19.01.15-22.02.21-1-224817	209	20	20	3	0	2	741	17	17	0	0	NA	NA	NA	64	57	174	520	176	117	465	159	32	22	16	0.184	0.042	0.091
.	19.01.15-22.02.26-1-224824	114	5	5	1	0	1	725	3	3	0	0	NA	NA	NA	33	38	170	510	171	117	455	153	5	20	0	0.029	0.039	0
.	19.01.15-22.02.29-1-224829	32	1	1	0	0	0	0	0	0	0	0	NA	NA	NA	12	12	165	495	165	0	0	0	0	1	0	0	0.002	0
.	19.01.15-22.02.30-1-224830	237	15	15	3	0	3	741	13	13	0	0	NA	NA	NA	67	64	179	526	172	124	462	155	27	46	0	0.151	0.087	0
.	19.01.15-22.02.33-1-224847	94	7	7	3	0	3	709	6	6	0	0	NA	NA	NA	22	25	168	501	169	117	443	149	1	19	5	0.006	0.038	0.03
.	19.01.15-22.02.39-1-224853	34	1	1	0	0	0	0	0	0	0	0	NA	NA	NA	12	5	164	491	163	0	0	0	0	0	0	0	0	0
.	19.01.15-22.02.42-1-224855	90	13	13	2	0	2	712	12	12	0	0	NA	NA	NA	29	37	167	515	168	115	449	148	3	31	4	0.018	0.06	0.024
.	19.01.15-22.02.42-1-224856	98	3	3	0	0	0	712	2	2	0	0	NA	NA	NA	25	30	167	511	165	112	453	147	3	4	0	0.018	0.008	0
.	19.01.15-22.02.46-1-224861	57	3	3	1	0	0	710	2	2	0	0	NA	NA	NA	14	18	166	500	165	114	447	149	2	8	0	0.012	0.016	0
.	19.01.15-22.02.55-1-224866	90	7	7	3	0	2	723	5	5	0	0	NA	NA	NA	27	42	172	512	171	121	453	149	3	27	9	0.017	0.053	0.053
.	19.01.15-22.02.55-1-224867	88	5	5	1	0	0	709	3	3	0	0	NA	NA	NA	33	30	175	497	171	120	438	151	10	17	0	0.057	0.034	0
.	19.01.15-22.02.57-1-224872	62	3	3	2	0	1	696	2	2	0	0	NA	NA	NA	33	23	165	503	168	111	437	148	7	1	5	0.042	0.002	0.03
.	19.01.15-22.02.59-1-224887	92	6	6	3	0	2	721	5	5	0	0	NA	NA	NA	32	44	172	511	174	116	450	155	8	9	4	0.047	0.018	0.023
.	19.01.15-22.03.01-1-224890	84	6	6	1	0	1	709	5	5	0	0	NA	NA	NA	22	22	169	501	165	116	445	148	4	12	0	0.024	0.024	0
.	19.01.15-22.03.05-1-224897	93	4	4	1	0	1	717	3	3	0	0	NA	NA	NA	23	27	165	507	168	113	452	152	0	6	8	0	0.012	0.048
.	19.01.15-22.03.08-1-224900	65	2	2	1	0	1	714	1	1	0	0	NA	NA	NA	25	32	166	512	167	112	451	151	0	4	6	0	0.008	0.036
.	19.01.15-22.03.13-1-224904	94	10	10	2	0	2	709	9	9	0	0	NA	NA	NA	40	30	170	506	167	115	447	147	2	11	9	0.012	0.022	0.054
.	19.01.15-22.03.13-1-224907	91	8	8	3	0	3	704	5	5	0	0	NA	NA	NA	27	26	169	503	167	114	443	147	0	21	4	0	0.042	0.024
.	19.01.15-22.03.17-1-224911	30	1	1	0	0	0	0	0	0	0	0	NA	NA	NA	11	10	165	493	165	0	0	0	0	0	0	0	0	0
.	19.01.15-22.03.18-1-224913	32	1	1	0	0	0	0	0	0	0	0	NA	NA	NA	10	12	164	494	167	0	0	0	0	0	0	0	0	0
.	19.01.15-22.03.18-1-224914	64	2	2	1	0	1	600	1	1	0	0	NA	NA	NA	15	13	163	497	166	93	379	128	0	7	0	0	0.014	0
.	19.01.15-22.03.20-1-224920	268	22	22	14	0	7	755	18	18	0	0	NA	NA	NA	102	83	183	537	176	126	471	158	30	60	12	0.164	0.112	0.068
.	19.01.15-22.03.21-1-224921	91	5	5	4	0	3	727	3	3	0	0	NA	NA	NA	26	37	170	509	171	118	452	157	0	11	0	0	0.022	0
.	19.01.15-22.03.24-1-224922	87	3	3	0	0	0	708	2	2	0	0	NA	NA	NA	34	37	173	510	167	117	446	145	0	8	0	0	0.016	0
.	19.01.15-22.03.24-1-224923	101	10	10	0	0	0	715	9	9	0	0	NA	NA	NA	28	28	169	502	170	116	446	153	16	7	7	0.095	0.014	0.041
.	19.01.15-22.03.24-1-224925	39	1	1	0	0	0	0	0	0	0	0	NA	NA	NA	11	10	165	494	164	0	0	0	0	0	0	0	0	0
.	19.01.15-22.03.28-1-224926	61	3	3	1	0	1	702	2	2	0	0	NA	NA	NA	25	23	172	496	168	118	433	151	4	4	2	0.023	0.008	0.012
.	19.01.15-22.03.33-1-224947	125	6	6	3	0	3	714	5	5	0	0	NA	NA	NA	30	31	169	509	166	116	450	148	2	21	2	0.012	0.041	0.012
.	19.01.15-22.03.33-1-224948	89	5	5	2	0	0	711	3	3	0	0	NA	NA	NA	31	29	166	511	165	112	453	146	1	19	0	0.006	0.037	0
.	19.01.15-22.03.36-1-224954	116	12	12	2	0	1	727	11	11	0	0	NA	NA	NA	40	46	171	517	171	115	460	152	27	27	10	0.158	0.052	0.058
.	19.01.15-22.03.39-1-224956	56	2	2	0	0	0	698	1	1	0	0	NA	NA	NA	24	15	167	497	164	115	437	146	0	7	0	0	0.014	0
.	19.01.15-22.03.41-1-224958	87	5	5	2	0	2	716	4	4	0	0	NA	NA	NA	33	39	175	510	167	120	449	147	8	3	2	0.046	0.006	0.012
.	19.01.15-22.03.43-1-224963	120	9	9	5	0	4	725	8	8	0	0	NA	NA	NA	42	43	171	512	173	120	454	151	8	11	17	0.047	0.021	0.098
.	19.01.15-22.03.47-1-224966	64	4	4	1	0	1	709	3	3	0	0	NA	NA	NA	25	29	171	502	169	117	440	152	3	12	0	0.018	0.024	0
.	19.01.15-22.03.57-1-224972	65	2	2	2	0	2	718	1	1	0	0	NA	NA	NA	24	35	171	506	171	118	450	150	0	7	0	0	0.014	0
.	19.01.15-22.03.57-1-224973	97	7	7	1	0	1	718	6	6	0	0	NA	NA	NA	39	40	171	509	173	116	448	154	14	4	1	0.082	0.008	0.006
.	19.01.15-22.03.58-1-224974	116	10	10	0	0	0	706	9	9	0	0	NA	NA	NA	36	31	166	508	170	112	445	149	12	16	8	0.072	0.031	0.047
.	19.01.15-22.04.02-1-224984	35	1	1	0	0	0	0	0	0	0	0	NA	NA	NA	16	11	165	495	164	0	0	0	0	2	0	0	0.004	0
.	19.01.15-22.04.05-1-224990	32	1	1	0	0	0	0	0	0	0	0	NA	NA	NA	7	10	165	496	162	0	0	0	0	3	0	0	0.006	0
.	19.01.15-22.04.06-1-224992	33	1	1	0	0	0	0	0	0	0	0	NA	NA	NA	12	9	165	493	164	0	0	0	0	0	1	0	0	0.006
.	19.01.15-22.04.07-1-224995	36	1	1	0	0	0	0	0	0	0	0	NA	NA	NA	6	10	165	493	165	0	0	0	1	0	0	0.006	0	0
.	19.01.15-22.04.08-1-224996	148	13	13	6	0	5	739	12	12	0	0	NA	NA	NA	49	55	173	516	179	119	455	165	25	33	2	0.145	0.064	0.011
.	19.01.15-22.04.08-1-224997	34	1	1	0	0	0	0	0	0	0	0	NA	NA	NA	13	6	165	492	162	0	0	0	0	0	0	0	0	0
.	19.01.15-22.04.08-1-224998	68	2	2	0	0	0	648	1	1	0	0	NA	NA	NA	15	16	167	497	165	105	410	133	0	1	1	0	0.002	0.006
.	19.01.15-22.04.09-1-225000	91	10	10	4	0	3	711	8	8	0	0	NA	NA	NA	36	35	173	506	169	119	442	150	8	11	3	0.046	0.022	0.018
.	19.01.15-22.04.10-1-225002	92	4	4	0	0	0	704	3	3	0	0	NA	NA	NA	34	27	169	505	166	113	441	150	7	3	0	0.041	0.006	0
.	19.01.15-22.04.10-1-225003	149	33	33	12	0	9	723	30	30	0	0	NA	NA	NA	44	41	172	513	169	117	454	152	56	72	7	0.326	0.14	0.041
.	19.01.15-22.04.13-1-225010	148	10	10	4	0	3	728	9	9	0	0	NA	NA	NA	44	48	170	520	171	117	458	153	4	34	4	0.024	0.065	0.023
.	19.01.15-22.04.18-1-225015	58	2	2	0	0	0	199	1	1	0	0	NA	NA	NA	18	10	164	495	164	37	122	40	3	0	0	0.018	0	0
.	19.01.15-22.04.20-1-225020	89	4	4	1	0	0	702	3	3	0	0	NA	NA	NA	29	25	169	504	165	114	441	147	7	9	0	0.041	0.018	0
.	19.01.15-22.04.24-1-225022	60	2	2	0	0	0	297	1	1	0	0	NA	NA	NA	13	14	166	495	166	56	191	50	3	2	0	0.018	0.004	0
.	19.01.15-22.04.27-1-225026	119	4	4	1	0	1	717	3	3	0	0	NA	NA	NA	24	31	169	507	168	115	452	150	0	4	5	0	0.008	0.03
.	19.01.15-22.04.27-1-225027	120	17	17	6	0	6	714	13	13	0	0	NA	NA	NA	41	43	170	515	171	114	452	148	8	58	0	0.047	0.113	0
.	19.01.15-22.04.52-1-225047	60	2	2	0	0	0	100	1	1	0	0	NA	NA	NA	14	14	167	495	165	14	64	22	0	0	1	0	0	0.006
.	19.01.15-22.04.54-1-225048	217	19	19	7	0	5	762	17	17	0	0	NA	NA	NA	58	79	180	539	173	126	479	157	49	55	5	0.272	0.102	0.029
.	19.01.15-22.04.55-1-225050	87	6	6	1	0	1	712	5	5	0	0	NA	NA	NA	26	27	169	503	168	118	443	151	10	14	0	0.059	0.028	0
.	19.01.15-22.04.55-1-225053	65	4	4	1	0	1	710	3	3	0	0	NA	NA	NA	28	24	168	504	165	118	446	146	7	10	2	0.042	0.02	0.012
.	19.01.15-22.04.57-1-225057	120	9	9	1	0	0	719	8	8	0	0	NA	NA	NA	36	31	170	506	168	116	452	151	5	11	0	0.029	0.022	0
.	19.01.15-22.04.59-1-225065	181	10	10	3	0	2	725	8	8	0	0	NA	NA	NA	54	44	175	515	167	122	454	149	11	27	6	0.063	0.052	0.036
.	19.01.15-22.05.01-1-225066	91	6	6	4	0	4	714	5	5	0	0	NA	NA	NA	30	34	166	513	168	112	452	150	7	15	0	0.042	0.029	0
.	19.01.15-22.05.12-1-225089	144	22	22	9	0	7	724	17	17	0	0	NA	NA	NA	40	43	175	514	167	118	455	151	28	55	9	0.16	0.107	0.054
.	19.01.15-22.05.14-1-225092	30	1	1	0	0	0	0	0	0	0	0	NA	NA	NA	5	12	165	494	166	0	0	0	0	1	0	0	0.002	0
.	19.01.15-22.05.16-1-225094	91	7	7	3	0	2	719	6	6	0	0	NA	NA	NA	35	39	171	508	173	119	449	151	9	9	3	0.053	0.018	0.017
.	19.01.15-22.05.18-1-225098	146	9	9	2	0	2	724	7	7	0	0	NA	NA	NA	47	41	173	513	168	123	452	149	16	36	8	0.092	0.07	0.048
.	19.01.15-22.05.19-1-225100	68	3	3	1	0	1	707	2	2	0	0	NA	NA	NA	16	23	170	503	163	114	448	145	0	9	0	0	0.018	0
.	19.01.15-22.05.20-1-225105	124	29	29	7	0	5	717	25	25	0	0	NA	NA	NA	40	36	172	507	170	118	450	149	27	94	13	0.157	0.185	0.076
.	19.01.15-22.05.20-1-225106	158	12	12	7	0	7	727	10	10	0	0	NA	NA	NA	54	53	172	522	172	119	457	151	20	18	7	0.116	0.034	0.041
.	19.01.15-22.05.24-1-225108	33	1	1	0	0	0	0	0	0	0	0	NA	NA	NA	7	9	165	494	163	0	0	0	0	0	0	0	0	0
.	19.01.15-22.05.29-1-225112	156	21	21	8	0	5	726	18	18	0	0	NA	NA	NA	39	38	170	513	168	117	457	152	9	79	2	0.053	0.154	0.012
.	19.01.15-22.05.35-1-225136	92	3	3	2	0	1	713	2	2	0	0	NA	NA	NA	34	33	170	508	168	117	445	151	6	5	0	0.035	0.01	0
.	19.01.15-22.05.40-1-225139	89	8	8	5	0	4	706	7	7	0	0	NA	NA	NA	36	25	171	500	167	119	438	149	0	37	4	0	0.074	0.024
.	19.01.15-22.05.41-1-225140	148	18	18	7	0	5	725	16	16	0	0	NA	NA	NA	46	44	171	515	171	115	456	154	22	38	8	0.129	0.074	0.047
.	19.01.15-22.05.47-1-225146	142	12	12	3	0	3	740	8	8	0	0	NA	NA	NA	46	53	175	517	174	124	460	156	18	23	17	0.103	0.044	0.098
.	19.01.15-22.05.49-1-225149	151	12	12	1	0	1	726	9	9	0	0	NA	NA	NA	55	46	176	511	172	120	455	151	21	41	0	0.119	0.08	0
.	19.01.15-22.05.51-1-225151	36	1	1	0	0	0	0	0	0	0	0	NA	NA	NA	11	10	164	496	163	0	0	0	0	1	0	0	0.002	0
.	19.01.15-22.05.51-1-225152	119	8	8	3	0	2	734	5	5	0	0	NA	NA	NA	38	56	176	524	169	121	461	152	4	24	0	0.023	0.046	0
.	19.01.15-22.05.54-1-225154	62	3	3	1	0	1	706	2	2	0	0	NA	NA	NA	25	24	170	499	168	116	441	149	0	5	2	0	0.01	0.012
.	19.01.15-22.06.01-1-225164	67	4	4	1	0	0	713	3	3	0	0	NA	NA	NA	31	29	167	509	166	115	448	150	0	31	0	0	0.061	0
.	19.01.15-22.06.06-1-225172	96	7	7	3	0	2	725	5	5	0	0	NA	NA	NA	35	45	170	520	168	113	461	151	2	20	0	0.012	0.038	0
.	19.01.15-22.06.09-1-225174	63	2	2	1	0	1	553	1	1	0	0	NA	NA	NA	24	16	166	500	163	85	345	123	0	3	2	0	0.006	0.012
.	19.01.15-22.06.10-1-225176	37	1	1	1	0	1	0	0	0	0	0	NA	NA	NA	15	15	170	494	164	0	0	0	0	0	1	0	0	0.006
.	19.01.15-22.06.14-1-225187	32	1	1	0	0	0	0	0	0	0	0	NA	NA	NA	8	8	164	493	164	0	0	0	0	1	0	0	0.002	0
.	19.01.15-22.06.14-1-225188	120	13	13	4	0	4	726	12	12	0	0	NA	NA	NA	34	43	175	512	169	122	454	150	9	22	12	0.051	0.043	0.071
.	19.01.15-22.06.16-1-225191	31	1	1	0	0	0	0	0	0	0	0	NA	NA	NA	14	14	164	496	167	0	0	0	2	0	0	0.012	0	0
.	19.01.15-22.06.17-1-225192	32	1	1	1	0	1	0	0	0	0	0	NA	NA	NA	9	11	166	495	163	0	0	0	0	4	0	0	0.008	0
.	19.01.15-22.06.18-1-225196	118	14	14	8	0	6	722	13	13	0	0	NA	NA	NA	47	48	171	520	170	119	454	149	9	38	5	0.053	0.073	0.029
.	19.01.15-22.06.18-1-225197	153	21	21	3	0	3	719	19	19	0	0	NA	NA	NA	55	43	174	514	168	117	454	148	53	38	2	0.305	0.074	0.012
.	19.01.15-22.06.19-1-225198	65	3	3	1	0	0	713	2	2	0	0	NA	NA	NA	22	28	170	504	167	114	448	151	7	4	0	0.041	0.008	0
.	19.01.15-22.06.21-1-225202	98	6	6	1	0	1	704	4	4	0	0	NA	NA	NA	37	32	172	506	167	117	440	147	0	12	1	0	0.024	0.006
.	19.01.15-22.06.23-1-225203	156	18	18	6	0	6	725	17	17	0	0	NA	NA	NA	50	45	176	513	169	124	451	150	33	31	25	0.188	0.06	0.148
.	19.01.15-22.06.23-1-225206	148	17	17	5	0	3	721	15	15	0	0	NA	NA	NA	44	43	172	511	173	115	453	153	19	34	6	0.11	0.067	0.035
.	19.01.15-22.06.28-1-225216	145	18	18	5	0	4	725	14	14	0	0	NA	NA	NA	52	36	170	508	171	116	453	156	31	30	3	0.182	0.059	0.018
.	19.01.15-22.06.36-1-225237	117	8	8	2	0	2	714	7	7	0	0	NA	NA	NA	41	31	167	512	165	112	456	146	1	21	0	0.006	0.041	0
.	19.01.15-22.06.40-1-225241	144	11	11	6	0	4	732	10	10	0	0	NA	NA	NA	60	52	179	515	171	126	454	152	23	30	1	0.128	0.058	0.006
.	19.01.15-22.06.44-1-225250	36	1	1	1	0	1	0	0	0	0	0	NA	NA	NA	12	12	165	495	165	0	0	0	0	1	0	0	0.002	0
.	19.01.15-22.06.47-1-225253	57	3	3	0	0	0	703	2	2	0	0	NA	NA	NA	23	22	170	498	167	116	438	149	3	6	0	0.018	0.012	0
.	19.01.15-22.06.49-1-225254	149	12	12	3	0	2	719	10	10	0	0	NA	NA	NA	52	43	171	513	172	119	449	151	16	32	4	0.094	0.062	0.023
.	19.01.15-22.06.57-1-225259	148	17	17	6	0	5	733	15	15	0	0	NA	NA	NA	47	52	170	524	171	117	464	152	15	35	9	0.088	0.067	0.053
.	19.01.15-22.06.57-1-225261	32	1	1	1	0	1	0	0	0	0	0	NA	NA	NA	10	7	164	492	164	0	0	0	0	0	2	0	0	0.012
.	19.01.15-22.06.58-1-225264	147	30	30	7	0	6	740	26	26	0	0	NA	NA	NA	39	61	179	521	174	127	455	158	22	44	24	0.123	0.084	0.138
.	19.01.15-22.06.58-1-225265	67	3	3	2	0	2	710	2	2	0	0	NA	NA	NA	24	23	166	504	166	113	447	150	6	3	4	0.036	0.006	0.024
.	19.01.15-22.06.59-1-225268	90	6	6	1	0	1	725	5	5	0	0	NA	NA	NA	33	43	173	515	168	120	455	150	7	23	0	0.04	0.045	0
.	19.01.15-22.07.02-1-225283	61	2	2	0	0	0	350	1	1	0	0	NA	NA	NA	15	15	165	500	163	57	215	78	3	1	0	0.018	0.002	0
.	19.01.15-22.07.05-1-225290	126	17	17	0	0	0	728	16	16	0	0	NA	NA	NA	45	44	175	514	168	119	457	152	28	34	19	0.16	0.066	0.113
.	19.01.15-22.07.05-1-225293	88	6	6	2	0	2	706	5	5	0	0	NA	NA	NA	37	28	167	508	166	114	445	147	0	17	3	0	0.033	0.018
.	19.01.15-22.07.14-1-225300	144	10	10	6	0	3	731	9	9	0	0	NA	NA	NA	47	49	178	511	173	125	452	154	14	34	2	0.079	0.067	0.012
.	19.01.15-22.07.14-1-225301	125	8	8	2	0	1	728	5	5	0	0	NA	NA	NA	35	41	169	510	175	115	454	159	38	4	0	0.225	0.008	0
.	19.01.15-22.07.15-1-225303	147	5	5	1	0	1	726	3	3	0	0	NA	NA	NA	47	46	172	519	168	118	461	147	13	2	3	0.076	0.004	0.018
.	19.01.15-22.07.20-1-225311	36	1	1	0	0	0	0	0	0	0	0	NA	NA	NA	9	14	166	493	168	0	0	0	0	0	1	0	0	0.006
.	19.01.15-22.07.23-1-225313	62	2	2	0	0	0	717	1	1	0	0	NA	NA	NA	21	33	169	509	168	114	452	151	2	0	1	0.012	0	0.006
.	19.01.15-22.07.31-1-225320	88	6	6	2	0	1	706	5	5	0	0	NA	NA	NA	30	23	167	496	173	116	436	154	16	3	12	0.096	0.006	0.069
.	19.01.15-22.07.33-1-225337	99	10	10	4	0	3	720	7	7	0	0	NA	NA	NA	33	33	170	507	169	118	451	151	3	17	4	0.018	0.034	0.024
.	19.01.15-22.07.42-1-225339	61	4	4	2	0	2	711	3	3	0	0	NA	NA	NA	25	30	167	513	163	116	451	144	1	2	10	0.006	0.004	0.061
.	19.01.15-22.07.48-1-225341	112	17	17	3	0	3	708	15	15	0	0	NA	NA	NA	38	33	171	507	168	116	444	148	5	25	0	0.029	0.049	0
.	19.01.15-22.07.49-1-225342	31	1	1	0	0	0	0	0	0	0	0	NA	NA	NA	7	6	163	493	163	0	0	0	0	2	0	0	0.004	0
.	19.01.15-22.07.52-1-225343	60	2	2	0	0	0	701	1	1	0	0	NA	NA	NA	27	24	169	503	165	114	442	145	0	8	0	0	0.016	0
.	19.01.15-22.07.52-1-225344	114	7	7	5	0	3	719	6	6	0	0	NA	NA	NA	34	41	177	510	167	123	447	149	10	22	2	0.056	0.043	0.012
.	19.01.15-22.07.53-1-225346	93	6	6	0	0	0	716	5	5	0	0	NA	NA	NA	37	29	170	505	167	114	450	152	0	11	8	0	0.022	0.048
.	19.01.15-22.07.57-1-225351	61	2	2	1	0	1	715	1	1	0	0	NA	NA	NA	19	26	166	508	165	111	456	148	3	8	0	0.018	0.016	0
.	19.01.15-22.07.59-1-225357	32	1	1	0	0	0	0	0	0	0	0	NA	NA	NA	8	11	167	492	165	0	0	0	0	1	0	0	0.002	0
.	19.01.15-22.08.00-1-225358	118	20	20	10	0	9	730	18	18	0	0	NA	NA	NA	33	43	171	508	177	117	454	159	13	48	10	0.076	0.094	0.056
.	19.01.15-22.08.01-1-225360	95	15	15	7	0	7	705	14	14	0	0	NA	NA	NA	38	25	169	500	169	113	441	151	4	46	16	0.024	0.092	0.095
.	19.01.15-22.08.02-1-225364	123	5	5	3	0	1	725	3	3	0	0	NA	NA	NA	36	34	168	512	167	117	457	151	10	7	2	0.06	0.014	0.012
.	19.01.15-22.08.08-1-225372	117	9	9	2	0	1	729	8	8	0	0	NA	NA	NA	42	48	178	512	171	126	450	153	6	26	0	0.034	0.051	0
.	19.01.15-22.08.13-1-225376	92	7	7	2	0	1	717	6	6	0	0	NA	NA	NA	31	28	170	503	168	116	448	153	16	16	0	0.094	0.032	0
.	19.01.15-22.08.16-1-225381	125	8	8	3	0	2	719	6	6	0	0	NA	NA	NA	39	34	170	510	167	119	450	150	12	12	2	0.071	0.024	0.012
.	19.01.15-22.08.16-1-225382	93	7	7	2	0	1	713	5	5	0	0	NA	NA	NA	33	33	171	503	172	120	444	149	9	19	13	0.053	0.038	0.076
.	19.01.15-22.08.21-1-225388	89	5	5	1	0	1	720	4	4	0	0	NA	NA	NA	20	37	169	513	168	113	457	150	5	16	0	0.03	0.031	0
.	19.01.15-22.08.22-1-225389	88	6	6	2	0	1	693	2	2	0	0	NA	NA	NA	34	18	168	497	166	115	433	145	0	25	0	0	0.05	0
.	19.01.15-22.08.32-1-225399	173	21	21	6	0	3	755	20	20	0	0	NA	NA	NA	51	70	176	529	178	122	472	161	53	38	9	0.301	0.072	0.051
.	19.01.15-22.08.32-1-225400	62	3	3	0	0	0	704	2	2	0	0	NA	NA	NA	26	24	171	501	165	117	441	146	0	6	3	0	0.012	0.018
.	19.01.15-22.08.33-1-225416	117	5	5	0	0	0	725	4	4	0	0	NA	NA	NA	32	43	170	515	171	116	454	155	7	10	0	0.041	0.019	0
.	19.01.15-22.08.36-1-225419	128	11	11	2	0	1	719	8	8	0	0	NA	NA	NA	39	46	174	515	170	119	448	152	11	15	1	0.063	0.029	0.006
.	19.01.15-22.08.40-1-225421	179	23	23	10	0	7	751	19	19	0	0	NA	NA	NA	48	68	178	523	180	123	465	163	62	48	9	0.348	0.092	0.05
.	19.01.15-22.08.40-1-225422	90	5	5	1	0	1	711	4	4	0	0	NA	NA	NA	20	27	168	501	171	116	444	151	0	16	5	0	0.032	0.029
.	19.01.15-22.08.40-1-225423	64	4	4	1	0	0	712	3	3	0	0	NA	NA	NA	24	27	166	509	165	113	448	151	3	8	2	0.018	0.016	0.012
.	19.01.15-22.08.45-1-225431	124	10	10	1	0	1	724	8	8	0	0	NA	NA	NA	33	35	170	506	172	119	452	153	7	15	8	0.041	0.03	0.047
.	19.01.15-22.08.51-1-225434	86	6	6	1	0	1	721	3	3	0	0	NA	NA	NA	23	38	172	508	171	119	450	152	0	24	6	0	0.047	0.035
.	19.01.15-22.08.53-1-225438	65	4	4	2	0	2	704	2	2	0	0	NA	NA	NA	28	27	171	506	163	117	443	144	10	6	4	0.058	0.012	0.025
.	19.01.15-22.08.59-1-225452	212	18	18	7	0	5	748	17	17	0	0	NA	NA	NA	63	67	168	534	178	116	472	160	45	38	10	0.268	0.071	0.056
.	19.01.15-22.09.01-1-225456	91	4	4	0	0	0	708	3	3	0	0	NA	NA	NA	39	32	174	504	167	118	445	145	5	5	4	0.029	0.01	0.024
.	19.01.15-22.09.02-1-225458	90	5	5	1	0	0	707	4	4	0	0	NA	NA	NA	38	30	166	510	167	115	450	142	8	6	6	0.048	0.012	0.036
.	19.01.15-22.09.10-1-225476	94	11	11	2	0	2	724	10	10	0	0	NA	NA	NA	31	40	170	513	170	118	454	152	0	30	3	0	0.058	0.018
.	19.01.15-22.09.10-1-225477	33	1	1	1	0	1	0	0	0	0	0	NA	NA	NA	5	14	165	498	164	0	0	0	0	0	0	0	0	0
.	19.01.15-22.09.10-1-225480	35	1	1	0	0	0	0	0	0	0	0	NA	NA	NA	11	12	164	495	166	0	0	0	0	6	0	0	0.012	0
.	19.01.15-22.09.11-1-225482	84	5	5	4	0	3	711	4	4	0	0	NA	NA	NA	40	35	173	508	167	118	446	147	0	21	0	0	0.041	0
.	19.01.15-22.09.13-1-225484	118	7	7	1	0	1	727	5	5	0	0	NA	NA	NA	43	47	171	513	176	116	455	156	17	5	0	0.099	0.01	0
.	19.01.15-22.09.14-1-225485	98	10	10	6	0	4	714	8	8	0	0	NA	NA	NA	29	29	169	500	173	115	447	152	36	15	10	0.213	0.03	0.058
.	19.01.15-22.09.20-1-225495	29	1	1	0	0	0	0	0	0	0	0	NA	NA	NA	4	7	164	491	165	0	0	0	0	0	0	0	0	0
.	19.01.15-22.09.22-1-225497	62	2	2	0	0	0	400	1	1	0	0	NA	NA	NA	15	21	170	498	166	68	245	87	0	0	2	0	0	0.012
.	19.01.15-22.09.25-1-225499	85	9	9	2	0	1	721	8	8	0	0	NA	NA	NA	25	37	168	506	176	115	452	154	5	33	7	0.03	0.065	0.04
.	19.01.15-22.09.27-1-225504	87	4	4	1	0	1	703	3	3	0	0	NA	NA	NA	15	16	165	499	165	109	446	148	7	0	2	0.042	0	0.012
.	19.01.15-22.09.33-1-225522	63	7	7	1	0	1	708	6	6	0	0	NA	NA	NA	22	24	169	505	163	118	445	145	0	24	0	0	0.048	0
.	19.01.15-22.09.34-1-225526	92	4	4	0	0	0	698	3	3	0	0	NA	NA	NA	34	19	165	501	166	110	439	149	2	12	0	0.012	0.024	0
.	19.01.15-22.09.35-1-225527	89	10	10	0	0	0	714	9	9	0	0	NA	NA	NA	34	29	166	510	166	112	453	149	11	21	4	0.066	0.041	0.024
.	19.01.15-22.09.37-1-225529	147	15	15	4	0	3	725	14	14	0	0	NA	NA	NA	47	40	175	510	168	123	454	148	30	25	21	0.171	0.049	0.125
.	19.01.15-22.09.40-1-225530	34	1	1	1	0	1	0	0	0	0	0	NA	NA	NA	9	6	165	491	163	0	0	0	0	0	2	0	0	0.012
.	19.01.15-22.09.40-1-225531	35	1	1	0	0	0	0	0	0	0	0	NA	NA	NA	11	9	166	494	162	0	0	0	0	1	0	0	0.002	0
.	19.01.15-22.09.42-1-225532	145	5	5	2	0	1	725	4	4	0	0	NA	NA	NA	38	41	171	513	170	117	458	150	9	7	5	0.053	0.014	0.029
.	19.01.15-22.09.47-1-225533	84	7	7	2	0	2	705	6	6	0	0	NA	NA	NA	33	24	168	504	165	113	443	149	8	10	9	0.048	0.02	0.055
.	19.01.15-22.09.49-1-225537	117	4	4	0	0	0	718	3	3	0	0	NA	NA	NA	31	35	175	507	166	119	452	147	1	8	3	0.006	0.016	0.018
.	19.01.15-22.09.52-1-225539	28	1	1	1	0	1	0	0	0	0	0	NA	NA	NA	7	10	165	494	164	0	0	0	0	0	0	0	0	0
.	19.01.15-22.09.52-1-225540	138	19	19	8	0	7	732	16	16	0	0	NA	NA	NA	50	53	179	517	170	127	449	156	34	51	3	0.19	0.099	0.018
.	19.01.15-22.09.54-1-225541	273	49	49	17	0	11	753	42	42	0	0	NA	NA	NA	79	83	180	540	176	128	472	153	65	94	20	0.361	0.174	0.114
.	19.01.15-22.10.00-1-225552	145	14	14	5	0	3	733	12	12	0	0	NA	NA	NA	46	50	172	518	173	119	459	155	14	37	2	0.081	0.071	0.012
.	19.01.15-22.10.03-1-225563	182	19	19	5	0	5	748	15	15	0	0	NA	NA	NA	63	72	172	539	174	119	476	153	15	31	19	0.087	0.058	0.109
.	19.01.15-22.10.04-1-225565	92	11	11	1	0	0	720	9	9	0	0	NA	NA	NA	25	29	171	503	168	118	450	152	7	17	7	0.041	0.034	0.042
.	19.01.15-22.10.07-1-225572	100	10	10	2	0	1	710	9	9	0	0	NA	NA	NA	30	32	167	511	167	111	450	149	15	14	0	0.09	0.027	0
.	19.01.15-22.10.10-1-225574	35	1	1	1	0	1	0	0	0	0	0	NA	NA	NA	6	8	164	495	162	0	0	0	0	0	2	0	0	0.012
.	19.01.15-22.10.12-1-225578	269	15	15	5	0	3	758	11	11	0	0	NA	NA	NA	79	84	174	543	180	119	480	159	25	12	20	0.144	0.022	0.111
.	19.01.15-22.10.12-1-225579	62	3	3	1	0	1	400	2	2	0	0	NA	NA	NA	14	17	165	500	165	61	251	88	0	4	0	0	0.008	0
.	19.01.15-22.10.26-1-225591	150	15	15	5	0	2	731	11	11	0	0	NA	NA	NA	40	48	177	510	174	123	450	158	12	37	12	0.068	0.073	0.069
.	19.01.15-22.10.27-1-225592	32	1	1	0	0	0	0	0	0	0	0	NA	NA	NA	6	11	164	496	164	0	0	0	0	0	0	0	0	0
.	19.01.15-22.10.29-1-225595	244	21	21	5	0	4	751	17	17	0	0	NA	NA	NA	86	79	180	531	181	122	474	155	52	37	0	0.289	0.07	0
.	19.01.15-22.10.29-1-225596	62	2	2	1	0	1	712	1	1	0	0	NA	NA	NA	25	27	168	506	166	115	449	148	0	7	0	0	0.014	0
.	19.01.15-22.10.30-1-225597	91	5	5	2	0	2	713	4	4	0	0	NA	NA	NA	28	28	168	504	169	115	448	150	0	7	9	0	0.014	0.053
.	19.01.15-22.10.32-1-225601	184	14	14	5	0	4	741	13	13	0	0	NA	NA	NA	55	57	175	520	175	122	463	156	8	44	0	0.046	0.085	0
.	19.01.15-22.10.33-1-225617	124	7	7	7	0	3	717	6	6	0	0	NA	NA	NA	38	36	171	511	167	116	451	150	19	10	11	0.111	0.02	0.066
.	19.01.15-22.10.44-1-225628	123	11	11	2	0	1	728	8	8	0	0	NA	NA	NA	34	40	176	510	167	122	455	151	14	15	0	0.08	0.029	0
.	19.01.15-22.10.59-1-225638	124	6	6	2	0	2	714	4	4	0	0	NA	NA	NA	42	36	170	505	174	112	446	156	14	14	2	0.082	0.028	0.011
.	19.01.15-22.11.00-1-225642	121	19	19	4	0	3	717	18	18	0	0	NA	NA	NA	38	36	172	507	170	116	450	151	17	54	5	0.099	0.107	0.029
.	19.01.15-22.11.01-1-225644	67	4	4	1	0	1	714	3	3	0	0	NA	NA	NA	25	32	164	509	172	112	449	153	0	12	3	0	0.024	0.017
.	19.01.15-22.11.04-1-225649	207	20	20	9	0	5	745	16	16	0	0	NA	NA	NA	74	59	173	525	174	121	467	157	28	37	7	0.162	0.07	0.04
.	19.01.15-22.11.09-1-225661	85	4	4	1	0	1	708	3	3	0	0	NA	NA	NA	23	29	170	501	171	115	444	149	3	1	1	0.018	0.002	0.006
.	19.01.15-22.11.16-1-225670	64	2	2	1	0	1	700	1	1	0	0	NA	NA	NA	31	30	172	504	167	117	439	144	2	2	0	0.012	0.004	0
.	19.01.15-22.11.17-1-225671	82	4	4	0	0	0	715	3	3	0	0	NA	NA	NA	24	31	168	507	169	115	448	152	7	3	1	0.042	0.006	0.006
.	19.01.15-22.11.21-1-225677	34	1	1	1	0	1	0	0	0	0	0	NA	NA	NA	12	7	163	492	165	0	0	0	0	0	0	0	0	0
.	19.01.15-22.11.23-1-225679	92	7	7	1	0	1	722	6	6	0	0	NA	NA	NA	33	36	172	510	167	118	453	151	5	10	0	0.029	0.02	0
.	19.01.15-22.11.25-1-225682	89	3	3	1	0	1	710	2	2	0	0	NA	NA	NA	28	28	169	506	166	113	449	148	0	1	2	0	0.002	0.012
.	19.01.15-22.11.26-1-225683	89	9	9	1	0	1	722	8	8	0	0	NA	NA	NA	32	40	171	513	169	117	451	154	0	30	0	0	0.058	0
.	19.01.15-22.11.31-1-225687	32	1	1	0	0	0	0	0	0	0	0	NA	NA	NA	10	6	164	492	163	0	0	0	0	0	0	0	0	0
.	19.01.15-22.11.31-1-225688	63	2	2	1	0	1	102	1	1	0	0	NA	NA	NA	15	14	166	496	165	12	66	24	0	18	2	0	0.036	0.012
.	19.01.15-22.11.33-1-225707	33	1	1	0	0	0	0	0	0	0	0	NA	NA	NA	6	8	166	492	163	0	0	0	0	1	0	0	0.002	0
.	19.01.15-22.11.34-1-225709	87	6	6	1	0	1	720	5	5	0	0	NA	NA	NA	27	37	168	518	164	114	459	147	3	15	2	0.018	0.029	0.012
.	19.01.15-22.11.35-1-225711	109	12	12	4	0	4	709	10	10	0	0	NA	NA	NA	39	27	169	507	164	119	446	144	5	23	10	0.03	0.045	0.061
.	19.01.15-22.11.38-1-225713	94	3	3	0	0	0	717	2	2	0	0	NA	NA	NA	34	35	174	503	171	120	445	152	8	11	0	0.046	0.022	0
.	19.01.15-22.11.38-1-225715	174	19	19	6	0	3	734	15	15	0	0	NA	NA	NA	50	55	175	522	171	120	462	152	49	19	30	0.28	0.036	0.175
.	19.01.15-22.11.41-1-225716	90	6	6	1	0	1	711	5	5	0	0	NA	NA	NA	28	27	167	505	168	116	447	148	7	5	1	0.042	0.01	0.006
.	19.01.15-22.11.43-1-225718	91	7	7	0	0	0	710	6	6	0	0	NA	NA	NA	39	37	169	510	171	115	447	148	18	13	0	0.107	0.025	0
.	19.01.15-22.11.43-1-225721	119	18	18	2	0	2	718	17	17	0	0	NA	NA	NA	40	38	168	513	170	117	452	149	12	35	1	0.071	0.068	0.006
.	19.01.15-22.11.52-1-225726	119	6	6	3	0	2	717	5	5	0	0	NA	NA	NA	47	45	172	516	170	118	450	149	5	7	1	0.029	0.014	0.006
.	19.01.15-22.11.53-1-225727	117	13	13	5	0	5	726	12	12	0	0	NA	NA	NA	30	41	170	512	172	118	456	152	27	47	9	0.159	0.092	0.052
.	19.01.15-22.11.56-1-225731	152	19	19	8	0	5	742	18	18	0	0	NA	NA	NA	45	47	169	514	177	120	461	161	14	43	17	0.083	0.084	0.096
.	19.01.15-22.12.00-1-225737	91	5	5	0	0	0	722	4	4	0	0	NA	NA	NA	23	32	169	510	166	117	457	148	7	7	0	0.041	0.014	0
.	19.01.15-22.12.03-1-225742	89	6	6	0	0	0	721	5	5	0	0	NA	NA	NA	32	42	172	516	167	116	457	148	10	4	0	0.058	0.008	0
.	19.01.15-22.12.07-1-225749	151	12	12	2	0	2	731	8	8	0	0	NA	NA	NA	61	51	176	520	168	124	460	147	21	31	4	0.119	0.06	0.024
.	19.01.15-22.12.11-1-225751	59	2	2	0	0	0	0	0	0	0	0	NA	NA	NA	18	10	164	494	165	0	0	0	0	3	0	0	0.006	0
.	19.01.15-22.12.12-1-225754	150	8	8	2	0	2	731	7	7	0	0	NA	NA	NA	47	52	173	519	173	120	458	153	5	22	2	0.029	0.042	0.012
.	19.01.15-22.12.15-1-225758	100	4	4	3	0	3	718	3	3	0	0	NA	NA	NA	30	34	171	505	171	120	445	153	3	8	0	0.018	0.016	0
.	19.01.15-22.12.16-1-225760	93	4	4	5	0	3	714	3	3	0	0	NA	NA	NA	38	32	172	505	168	119	449	146	8	9	1	0.047	0.018	0.006
.	19.01.15-22.12.18-1-225761	87	6	6	0	0	0	701	4	4	0	0	NA	NA	NA	27	20	167	498	168	113	441	147	3	11	7	0.018	0.022	0.042
.	19.01.15-22.12.22-1-225767	117	6	6	1	0	1	711	5	5	0	0	NA	NA	NA	40	32	168	509	168	116	449	146	6	1	3	0.036	0.002	0.018
.	19.01.15-22.12.24-1-225768	156	21	21	4	0	3	726	18	18	0	0	NA	NA	NA	41	46	170	513	176	117	449	160	8	47	0	0.047	0.092	0
.	19.01.15-22.12.33-1-225774	88	3	3	3	0	1	711	2	2	0	0	NA	NA	NA	32	29	171	506	165	115	449	147	4	11	0	0.023	0.022	0
.	19.01.15-22.12.33-1-225775	62	4	4	0	0	0	711	3	3	0	0	NA	NA	NA	23	30	170	503	170	114	446	151	0	4	2	0	0.008	0.012
.	19.01.15-22.12.36-1-225794	118	7	7	3	0	3	716	6	6	0	0	NA	NA	NA	37	35	169	514	165	117	451	148	4	21	0	0.024	0.041	0
.	19.01.15-22.12.36-1-225795	145	20	20	6	0	5	724	18	18	0	0	NA	NA	NA	41	47	171	516	173	112	458	154	34	51	6	0.199	0.099	0.035
.	19.01.15-22.12.36-1-225796	85	6	6	2	0	0	715	5	5	0	0	NA	NA	NA	36	32	167	507	171	115	447	153	9	20	0	0.054	0.039	0
.	19.01.15-22.12.37-1-225797	62	2	2	1	0	1	448	1	1	0	0	NA	NA	NA	19	24	165	503	169	76	278	94	0	3	0	0	0.006	0
.	19.01.15-22.12.41-1-225799	67	3	3	1	0	0	711	2	2	0	0	NA	NA	NA	29	32	167	507	171	116	444	151	0	9	6	0	0.018	0.035
.	19.01.15-22.12.49-1-225802	36	1	1	0	0	0	0	0	0	0	0	NA	NA	NA	11	14	165	496	166	0	0	0	0	5	0	0	0.01	0
.	19.01.15-22.12.49-1-225803	95	3	3	2	0	1	711	2	2	0	0	NA	NA	NA	38	33	168	507	171	113	443	155	0	10	1	0	0.02	0.006
.	19.01.15-22.12.51-1-225804	118	34	34	9	0	5	702	32	32	0	0	NA	NA	NA	34	31	168	506	170	114	439	149	18	90	5	0.107	0.178	0.029
.	19.01.15-22.12.52-1-225805	146	8	8	3	0	2	724	7	7	0	0	NA	NA	NA	55	47	172	515	173	118	453	153	10	32	0	0.058	0.062	0
.	19.01.15-22.12.57-1-225812	112	5	5	2	0	1	729	3	3	0	0	NA	NA	NA	37	44	169	513	175	115	461	153	4	10	4	0.024	0.019	0.023
.	19.01.15-22.12.57-1-225813	94	7	7	4	0	2	705	6	6	0	0	NA	NA	NA	24	27	169	501	170	118	435	152	0	19	4	0	0.038	0.024
.	19.01.15-22.12.57-1-225814	62	2	2	1	0	1	699	1	1	0	0	NA	NA	NA	30	21	167	502	165	115	439	145	0	9	0	0	0.018	0
.	19.01.15-22.12.58-1-225817	87	4	4	2	0	2	704	3	3	0	0	NA	NA	NA	38	27	171	501	168	117	439	148	0	8	10	0	0.016	0.06
.	19.01.15-22.13.07-1-225856	234	20	20	3	0	3	746	18	18	0	0	NA	NA	NA	64	68	181	524	176	125	465	156	50	19	5	0.276	0.036	0.028
.	19.01.15-22.13.13-1-225860	63	6	6	4	0	3	714	5	5	0	0	NA	NA	NA	14	29	169	505	168	118	448	148	0	14	6	0	0.028	0.036
.	19.01.15-22.13.16-1-225863	115	7	7	3	0	3	726	5	5	0	0	NA	NA	NA	49	48	169	526	166	116	462	148	3	23	0	0.018	0.044	0
.	19.01.15-22.13.20-1-225865	117	7	7	2	0	1	720	5	5	0	0	NA	NA	NA	39	35	169	508	171	118	452	150	28	7	0	0.166	0.014	0
.	19.01.15-22.13.20-1-225869	95	3	3	0	0	0	712	2	2	0	0	NA	NA	NA	25	28	166	507	168	113	450	149	3	3	0	0.018	0.006	0
.	19.01.15-22.13.20-1-225870	57	2	2	1	0	1	712	1	1	0	0	NA	NA	NA	16	27	168	507	165	116	449	147	0	10	0	0	0.02	0
.	19.01.15-22.13.21-1-225871	148	14	14	2	0	2	733	13	13	0	0	NA	NA	NA	52	58	182	518	171	126	455	152	12	38	10	0.066	0.073	0.058
.	19.01.15-22.13.39-1-225973	90	5	5	2	0	0	704	3	3	0	0	NA	NA	NA	21	21	169	497	168	116	438	150	4	7	0	0.024	0.014	0
.	19.01.15-22.13.40-1-225974	120	7	7	1	0	1	721	6	6	0	0	NA	NA	NA	37	34	171	509	167	119	451	151	1	17	10	0.006	0.033	0.06
.	19.01.15-22.13.41-1-225976	116	11	11	2	0	1	724	10	10	0	0	NA	NA	NA	28	38	174	505	172	121	451	152	15	15	3	0.086	0.03	0.017
.	19.01.15-22.13.42-1-225977	85	3	3	0	0	0	715	1	1	0	0	NA	NA	NA	20	30	169	506	168	116	451	148	0	10	2	0	0.02	0.012
.	19.01.15-22.13.46-1-225980	89	3	3	1	0	0	704	2	2	0	0	NA	NA	NA	31	23	166	498	172	112	438	154	5	9	0	0.03	0.018	0
.	19.01.15-22.13.54-1-225985	89	7	7	2	0	2	712	6	6	0	0	NA	NA	NA	31	26	168	504	167	115	448	149	6	7	9	0.036	0.014	0.054
.	19.01.15-22.13.56-1-225989	95	5	5	1	0	1	702	4	4	0	0	NA	NA	NA	30	17	165	499	166	111	445	146	1	15	0	0.006	0.03	0
.	19.01.15-22.13.57-1-225991	123	25	25	8	0	8	728	23	23	0	0	NA	NA	NA	40	43	170	512	174	115	459	154	59	69	4	0.347	0.135	0.023
.	19.01.15-22.13.58-1-225993	91	10	10	2	0	2	714	9	9	0	0	NA	NA	NA	34	29	168	505	169	114	449	151	9	35	0	0.054	0.069	0
.	19.01.15-22.13.59-1-225996	56	2	2	0	0	0	0	0	0	0	0	NA	NA	NA	18	15	165	496	167	0	0	0	3	0	0	0.018	0	0
.	19.01.15-22.14.03-1-226006	92	3	3	0	0	0	715	2	2	0	0	NA	NA	NA	44	39	170	511	171	117	449	149	0	4	6	0	0.008	0.035
.	19.01.15-22.14.03-1-226008	121	4	4	3	0	3	712	3	3	0	0	NA	NA	NA	31	31	169	511	164	115	449	148	3	6	3	0.018	0.012	0.018
.	19.01.15-22.14.07-1-226017	150	8	8	0	0	0	740	5	5	0	0	NA	NA	NA	34	52	173	524	168	120	470	150	13	15	1	0.075	0.029	0.006
.	19.01.15-22.14.07-1-226018	58	2	2	0	0	0	707	1	1	0	0	NA	NA	NA	24	21	166	500	168	112	444	151	0	5	0	0	0.01	0
.	19.01.15-22.14.14-1-226025	153	25	25	10	0	5	738	21	21	0	0	NA	NA	NA	44	52	173	519	173	121	462	155	35	87	0	0.202	0.168	0
.	19.01.15-22.14.15-1-226027	120	10	10	4	0	3	723	9	9	0	0	NA	NA	NA	47	42	166	516	173	115	457	151	10	13	8	0.06	0.025	0.046
.	19.01.15-22.14.20-1-226033	64	4	4	1	0	1	692	3	3	0	0	NA	NA	NA	34	22	167	502	166	116	430	146	0	11	0	0	0.022	0
.	19.01.15-22.14.21-1-226035	124	6	6	2	0	2	722	4	4	0	0	NA	NA	NA	43	44	175	511	171	120	449	153	14	20	0	0.08	0.039	0
.	19.01.15-22.14.22-1-226037	31	1	1	0	0	0	0	0	0	0	0	NA	NA	NA	6	10	165	495	163	0	0	0	0	1	0	0	0.002	0
.	19.01.15-22.14.23-1-226038	94	10	10	6	0	5	705	9	9	0	0	NA	NA	NA	37	26	170	499	170	115	441	149	13	27	10	0.076	0.054	0.059
.	19.01.15-22.14.24-1-226043	202	42	42	13	0	10	719	38	38	0	0	NA	NA	NA	61	53	173	520	173	117	448	154	53	59	9	0.306	0.113	0.052
.	19.01.15-22.14.46-1-226069	60	2	2	0	0	0	706	1	1	0	0	NA	NA	NA	22	22	167	501	167	113	444	149	2	0	2	0.012	0	0.012
.	19.01.15-22.14.51-1-226074	31	1	1	0	0	0	0	0	0	0	0	NA	NA	NA	6	9	166	493	163	0	0	0	2	0	0	0.012	0	0
.	19.01.15-22.14.52-1-226076	94	8	8	3	0	1	723	6	6	0	0	NA	NA	NA	30	39	170	515	167	119	458	146	9	23	0	0.053	0.045	0
.	19.01.15-22.14.52-1-226077	119	15	15	6	0	5	730	14	14	0	0	NA	NA	NA	33	48	170	519	172	119	462	149	24	17	0	0.141	0.033	0
.	19.01.15-22.14.53-1-226078	61	5	5	1	0	1	717	4	4	0	0	NA	NA	NA	23	29	166	508	168	116	449	152	7	4	5	0.042	0.008	0.03
.	19.01.15-22.14.54-1-226080	66	4	4	1	0	1	709	3	3	0	0	NA	NA	NA	35	29	171	503	168	116	444	149	0	18	3	0	0.036	0.018
.	19.01.15-22.15.02-1-226098	173	16	16	7	0	6	718	14	14	0	0	NA	NA	NA	56	45	173	516	169	119	448	151	31	47	5	0.179	0.091	0.03
.	19.01.15-22.15.03-1-226099	228	55	55	18	0	16	745	50	50	0	0	NA	NA	NA	73	70	177	528	178	124	460	161	74	126	4	0.418	0.239	0.022
.	19.01.15-22.15.08-1-226115	34	1	1	0	0	0	0	0	0	0	0	NA	NA	NA	9	9	165	494	163	0	0	0	0	1	0	0	0.002	0
.	19.01.15-22.15.11-1-226120	94	12	12	5	0	5	726	9	9	0	0	NA	NA	NA	37	42	169	514	172	116	456	154	0	43	7	0	0.084	0.041
.	19.01.15-22.15.11-1-226122	149	8	8	2	0	2	731	7	7	0	0	NA	NA	NA	42	46	169	519	171	117	462	152	4	23	0	0.024	0.044	0
.	19.01.15-22.15.13-1-226125	117	10	10	6	0	5	721	8	8	0	0	NA	NA	NA	31	42	173	515	167	119	453	149	22	27	0	0.127	0.052	0
.	19.01.15-22.15.15-1-226131	145	11	11	2	0	1	724	8	8	0	0	NA	NA	NA	27	44	171	514	172	115	457	152	14	34	9	0.082	0.066	0.052
.	19.01.15-22.15.21-1-226138	90	3	3	1	0	1	701	1	1	0	0	NA	NA	NA	38	30	169	503	171	114	438	149	0	2	2	0	0.004	0.012
.	19.01.15-22.15.23-1-226140	31	1	1	0	0	0	0	0	0	0	0	NA	NA	NA	8	5	163	493	162	0	0	0	0	0	0	0	0	0
.	19.01.15-22.15.25-1-226142	62	4	4	1	0	1	702	2	2	0	0	NA	NA	NA	20	19	167	502	163	113	442	147	7	2	3	0.042	0.004	0.018
.	19.01.15-22.15.33-1-226163	91	7	7	1	0	1	715	6	6	0	0	NA	NA	NA	25	29	167	508	167	117	446	152	0	28	0	0	0.055	0
.	19.01.15-22.15.43-1-226165	93	11	11	2	0	2	720	10	10	0	0	NA	NA	NA	23	33	173	505	168	120	450	150	1	25	5	0.006	0.05	0.03
.	19.01.15-22.15.44-1-226166	180	13	13	5	0	3	737	12	12	0	0	NA	NA	NA	67	59	172	525	175	119	464	154	56	17	0	0.326	0.032	0
.	19.01.15-22.15.45-1-226167	177	10	10	5	0	3	747	8	8	0	0	NA	NA	NA	60	62	175	523	177	124	463	160	8	38	0	0.046	0.073	0
.	19.01.15-22.15.46-1-226170	64	2	2	1	0	1	698	0	0	0	0	NA	NA	NA	23	16	165	498	166	111	440	147	0	5	0	0	0.01	0
.	19.01.15-22.15.55-1-226176	87	6	6	1	0	1	708	5	5	0	0	NA	NA	NA	27	23	169	501	166	115	442	151	7	16	0	0.041	0.032	0
.	19.01.15-22.15.56-1-226178	89	4	4	0	0	0	709	3	3	0	0	NA	NA	NA	28	21	167	499	168	114	445	150	8	8	0	0.048	0.016	0
.	19.01.15-22.16.01-1-226188	201	21	21	8	0	6	734	16	16	0	0	NA	NA	NA	67	60	175	525	173	121	461	152	22	44	20	0.126	0.084	0.116
.	19.01.15-22.16.09-1-226203	92	5	5	2	0	0	714	4	4	0	0	NA	NA	NA	28	31	173	504	167	120	444	150	0	17	17	0	0.034	0.102
.	19.01.15-22.16.12-1-226208	64	4	4	2	0	1	706	3	3	0	0	NA	NA	NA	15	25	165	506	167	111	447	148	2	8	1	0.012	0.016	0.006
.	19.01.15-22.16.12-1-226210	93	6	6	0	0	0	719	4	4	0	0	NA	NA	NA	32	36	167	509	173	114	450	155	8	5	4	0.048	0.01	0.023
.	19.01.15-22.16.14-1-226215	123	11	11	3	0	2	729	10	10	0	0	NA	NA	NA	42	44	169	517	171	115	461	153	20	10	5	0.118	0.019	0.029
.	19.01.15-22.16.15-1-226218	67	2	2	0	0	0	451	0	0	0	0	NA	NA	NA	18	13	166	496	164	73	281	97	0	2	0	0	0.004	0
.	19.01.15-22.16.18-1-226221	156	7	7	2	0	1	733	5	5	0	0	NA	NA	NA	51	47	171	518	171	119	463	151	8	9	3	0.047	0.017	0.018
.	19.01.15-22.16.28-1-226243	35	1	1	0	0	0	0	0	0	0	0	NA	NA	NA	9	8	164	493	164	0	0	0	1	0	0	0.006	0	0
.	19.01.15-22.16.29-1-226244	65	3	3	0	0	0	498	1	1	0	0	NA	NA	NA	18	11	167	495	162	83	310	105	5	5	0	0.03	0.01	0
.	19.01.15-22.16.30-1-226245	117	9	9	1	0	1	715	8	8	0	0	NA	NA	NA	42	36	168	509	172	115	447	153	6	28	4	0.036	0.055	0.023
.	19.01.15-22.16.30-1-226246	97	6	6	2	0	1	712	5	5	0	0	NA	NA	NA	31	31	170	507	167	118	445	149	5	12	0	0.029	0.024	0
.	19.01.15-22.16.31-1-226247	87	5	5	2	0	2	708	4	4	0	0	NA	NA	NA	39	28	168	508	165	116	449	143	3	6	10	0.018	0.012	0.061
.	19.01.15-22.16.31-1-226248	149	6	6	2	0	2	721	5	5	0	0	NA	NA	NA	45	40	168	516	169	115	458	148	26	7	10	0.155	0.014	0.059
.	19.01.15-22.16.37-1-226269	31	1	1	0	0	0	0	0	0	0	0	NA	NA	NA	12	10	164	496	163	0	0	0	0	0	0	0	0	0
.	19.01.15-22.16.38-1-226271	146	7	7	2	0	2	731	6	6	0	0	NA	NA	NA	45	49	170	514	178	118	456	157	14	19	0	0.082	0.037	0
.	19.01.15-22.16.39-1-226272	92	4	4	3	0	1	715	3	3	0	0	NA	NA	NA	34	33	164	514	168	111	453	151	5	9	0	0.03	0.018	0
.	19.01.15-22.16.39-1-226273	35	1	1	0	0	0	0	0	0	0	0	NA	NA	NA	16	9	166	491	165	0	0	0	0	0	3	0	0	0.018
.	19.01.15-22.16.42-1-226276	31	1	1	0	0	0	0	0	0	0	0	NA	NA	NA	1	12	166	494	165	0	0	0	1	0	0	0.006	0	0
.	19.01.15-22.16.45-1-226278	57	4	4	1	0	1	702	3	3	0	0	NA	NA	NA	32	27	169	505	166	115	445	142	10	10	0	0.059	0.02	0
.	19.01.15-22.16.45-1-226279	181	17	17	6	0	4	732	15	15	0	0	NA	NA	NA	63	53	174	520	172	119	459	154	24	43	16	0.138	0.083	0.093
.	19.01.15-22.16.49-1-226281	116	15	15	6	0	4	723	13	13	0	0	NA	NA	NA	35	37	169	512	169	116	455	152	51	23	0	0.302	0.045	0
.	19.01.15-22.16.50-1-226282	90	4	4	2	0	1	704	3	3	0	0	NA	NA	NA	43	24	167	500	170	117	438	149	10	7	0	0.06	0.014	0
.	19.01.15-22.16.53-1-226287	94	9	9	3	0	3	702	8	8	0	0	NA	NA	NA	37	27	168	504	168	111	441	150	6	18	0	0.036	0.036	0
.	19.01.15-22.16.54-1-226289	120	17	17	10	0	8	725	15	15	0	0	NA	NA	NA	45	46	172	513	174	115	453	157	24	29	4	0.14	0.057	0.023
.	19.01.15-22.16.57-1-226295	87	6	6	1	0	0	715	4	4	0	0	NA	NA	NA	42	35	170	508	170	117	446	152	0	27	7	0	0.053	0.041
.	19.01.15-22.17.01-1-226304	175	28	28	11	0	10	726	25	25	0	0	NA	NA	NA	46	40	174	508	171	118	454	154	28	57	2	0.161	0.112	0.012
.	19.01.15-22.17.01-1-226305	95	6	6	0	0	0	716	5	5	0	0	NA	NA	NA	30	30	170	507	166	118	452	146	6	13	0	0.035	0.026	0
.	19.01.15-22.17.09-1-226327	127	11	11	4	0	3	727	8	8	0	0	NA	NA	NA	36	49	178	518	166	122	456	149	41	25	0	0.23	0.048	0
.	19.01.15-22.17.16-1-226333	34	1	1	1	0	1	0	0	0	0	0	NA	NA	NA	13	8	166	492	163	0	0	0	0	0	0	0	0	0
.	19.01.15-22.17.19-1-226335	119	7	7	1	0	1	727	6	6	0	0	NA	NA	NA	48	46	172	515	172	119	457	151	3	9	0	0.017	0.017	0
.	19.01.15-22.17.21-1-226341	32	1	1	0	0	0	0	0	0	0	0	NA	NA	NA	6	10	166	494	163	0	0	0	0	2	0	0	0.004	0
.	19.01.15-22.17.25-1-226344	63	5	5	3	0	2	710	4	4	0	0	NA	NA	NA	25	29	168	505	169	115	443	152	2	12	2	0.012	0.024	0.012
.	19.01.15-22.17.33-1-226364	119	6	6	3	0	3	718	5	5	0	0	NA	NA	NA	33	32	169	506	170	119	445	154	1	15	6	0.006	0.03	0.035
.	19.01.15-22.17.33-1-226365	242	27	27	13	0	9	745	26	26	0	0	NA	NA	NA	81	79	175	539	178	119	472	154	23	96	14	0.131	0.178	0.079
.	19.01.15-22.17.36-1-226366	150	8	8	2	0	2	726	6	6	0	0	NA	NA	NA	36	41	168	515	171	115	457	154	8	15	4	0.048	0.029	0.023
.	19.01.15-22.17.37-1-226367	148	7	7	3	0	2	713	6	6	0	0	NA	NA	NA	34	33	172	509	165	117	449	147	4	23	5	0.023	0.045	0.03
.	19.01.15-22.17.40-1-226371	63	3	3	1	0	1	101	2	2	0	0	NA	NA	NA	20	16	167	495	167	14	69	18	4	2	0	0.024	0.004	0
.	19.01.15-22.17.53-1-226378	289	26	26	7	0	6	761	24	24	0	0	NA	NA	NA	89	85	179	543	176	124	480	157	47	70	11	0.263	0.129	0.062
.	19.01.15-22.17.55-1-226381	89	6	6	1	0	1	718	4	4	0	0	NA	NA	NA	31	37	172	505	173	118	446	154	11	9	0	0.064	0.018	0
.	19.01.15-22.17.56-1-226383	90	6	6	3	0	1	707	5	5	0	0	NA	NA	NA	27	23	167	501	168	113	444	150	21	12	0	0.126	0.024	0
.	19.01.15-22.18.00-1-226390	128	24	24	6	0	6	730	22	22	0	0	NA	NA	NA	41	50	173	521	169	119	460	151	24	68	3	0.139	0.131	0.018
.	19.01.15-22.18.01-1-226393	89	4	4	2	0	2	719	3	3	0	0	NA	NA	NA	31	39	168	517	167	112	460	147	0	2	13	0	0.004	0.078
.	19.01.15-22.18.05-1-226401	95	6	6	4	0	3	720	5	5	0	0	NA	NA	NA	29	37	175	512	163	123	453	144	6	23	0	0.034	0.045	0
.	19.01.15-22.18.07-1-226405	65	2	2	1	0	1	711	1	1	0	0	NA	NA	NA	20	24	165	503	169	111	448	152	0	2	2	0	0.004	0.012
.	19.01.15-22.18.14-1-226411	90	7	7	1	0	1	713	5	5	0	0	NA	NA	NA	34	29	168	503	171	114	445	154	1	15	1	0.006	0.03	0.006
.	19.01.15-22.18.17-1-226414	86	4	4	1	0	1	706	3	3	0	0	NA	NA	NA	22	23	165	502	169	114	440	152	0	5	0	0	0.01	0
.	19.01.15-22.18.18-1-226417	61	2	2	0	0	0	707	1	1	0	0	NA	NA	NA	27	26	168	503	168	116	443	148	15	4	0	0.089	0.008	0
.	19.01.15-22.18.22-1-226423	87	3	3	0	0	0	725	2	2	0	0	NA	NA	NA	30	36	171	511	167	119	456	150	4	1	3	0.023	0.002	0.018
.	19.01.15-22.18.25-1-226430	117	12	12	4	0	3	729	11	11	0	0	NA	NA	NA	44	48	170	522	169	115	461	153	29	52	4	0.171	0.1	0.024
.	19.01.15-22.18.27-1-226431	94	7	7	3	0	3	711	5	5	0	0	NA	NA	NA	34	31	169	508	167	115	446	150	0	13	7	0	0.026	0.042
.	19.01.15-22.18.32-1-226436	92	15	15	2	0	2	708	14	14	0	0	NA	NA	NA	37	25	168	505	165	113	447	148	29	28	6	0.173	0.055	0.036
.	19.01.15-22.18.33-1-226452	119	12	12	6	0	6	708	11	11	0	0	NA	NA	NA	31	29	171	505	166	121	442	145	14	29	2	0.082	0.057	0.012
.	19.01.15-22.18.37-1-226455	66	4	4	0	0	0	704	3	3	0	0	NA	NA	NA	27	20	167	499	167	115	440	149	3	6	2	0.018	0.012	0.012
.	19.01.15-22.18.38-1-226456	152	14	14	2	0	2	737	12	12	0	0	NA	NA	NA	48	57	176	523	171	124	461	152	21	43	0	0.119	0.082	0
.	19.01.15-22.18.38-1-226457	121	10	10	3	0	3	727	9	9	0	0	NA	NA	NA	45	42	171	512	172	117	460	150	9	22	0	0.053	0.043	0
.	19.01.15-22.18.50-1-226468	148	7	7	0	0	0	728	6	6	0	0	NA	NA	NA	49	52	174	513	178	119	450	159	18	10	0	0.103	0.019	0
.	19.01.15-22.18.57-1-226473	92	7	7	2	0	1	700	6	6	0	0	NA	NA	NA	33	24	168	501	168	116	436	148	0	25	0	0	0.05	0
.	19.01.15-22.19.02-1-226481	59	3	3	1	0	1	700	2	2	0	0	NA	NA	NA	30	20	165	500	168	108	443	149	5	0	3	0.03	0	0.018
.	19.01.15-22.19.04-1-226485	119	25	25	12	0	9	719	23	23	0	0	NA	NA	NA	39	37	173	507	170	120	446	153	33	50	4	0.191	0.099	0.024
.	19.01.15-22.19.10-1-226498	60	2	2	0	0	0	716	1	1	0	0	NA	NA	NA	16	28	168	504	169	115	449	152	0	5	0	0	0.01	0
.	19.01.15-22.19.17-1-226511	59	2	2	0	0	0	699	1	1	0	0	NA	NA	NA	23	21	168	501	165	111	444	144	1	2	0	0.006	0.004	0
.	19.01.15-22.19.18-1-226513	65	3	3	1	0	1	721	2	2	0	0	NA	NA	NA	16	35	170	509	169	115	454	152	0	5	1	0	0.01	0.006
.	19.01.15-22.19.20-1-226519	62	2	2	1	0	1	703	1	1	0	0	NA	NA	NA	26	28	171	503	167	116	438	149	0	5	0	0	0.01	0
.	19.01.15-22.19.22-1-226522	65	3	3	2	0	2	700	2	2	0	0	NA	NA	NA	21	14	167	496	164	115	437	148	6	4	0	0.036	0.008	0
.	19.01.15-22.19.23-1-226524	65	2	2	1	0	1	705	1	1	0	0	NA	NA	NA	25	22	169	500	166	112	442	151	2	2	0	0.012	0.004	0
.	19.01.15-22.19.23-1-226525	125	4	4	2	0	1	725	3	3	0	0	NA	NA	NA	40	39	170	512	170	118	453	154	1	18	0	0.006	0.035	0
.	19.01.15-22.19.25-1-226526	88	4	4	2	0	2	709	3	3	0	0	NA	NA	NA	30	29	169	509	164	113	450	146	10	7	0	0.059	0.014	0
.	19.01.15-22.19.32-1-226532	115	6	6	1	0	1	713	5	5	0	0	NA	NA	NA	44	34	172	507	168	119	447	147	6	15	4	0.035	0.03	0.024
.	19.01.15-22.19.36-1-226550	86	4	4	2	0	1	708	3	3	0	0	NA	NA	NA	35	27	168	508	164	114	450	144	10	1	4	0.06	0.002	0.024
.	19.01.15-22.19.36-1-226551	60	2	2	0	0	0	702	1	1	0	0	NA	NA	NA	21	21	166	500	168	111	444	147	0	8	0	0	0.016	0
.	19.01.15-22.19.39-1-226552	91	3	3	1	0	1	713	2	2	0	0	NA	NA	NA	29	30	165	511	167	114	450	149	0	14	0	0	0.027	0
.	19.01.15-22.19.40-1-226553	180	13	13	10	0	7	756	11	11	0	0	NA	NA	NA	64	80	180	537	176	125	475	156	19	23	10	0.106	0.043	0.057
.	19.01.15-22.19.43-1-226555	91	5	5	3	0	0	701	4	4	0	0	NA	NA	NA	19	22	167	504	164	113	442	146	16	16	3	0.096	0.032	0.018
.	19.01.15-22.20.00-1-226569	118	9	9	2	0	1	726	8	8	0	0	NA	NA	NA	37	47	178	509	173	124	447	155	45	10	6	0.253	0.02	0.035
.	19.01.15-22.20.01-1-226576	62	4	4	0	0	0	711	3	3	0	0	NA	NA	NA	23	30	169	504	170	115	446	150	5	3	4	0.03	0.006	0.024
.	19.01.15-22.20.01-1-226578	147	23	23	4	0	3	723	21	21	0	0	NA	NA	NA	45	42	168	516	171	113	455	155	13	58	17	0.077	0.112	0.099
.	19.01.15-22.20.05-1-226583	179	30	30	8	0	4	719	27	27	0	0	NA	NA	NA	45	43	176	513	167	126	450	143	32	69	3	0.182	0.135	0.018
.	19.01.15-22.20.09-1-226587	94	9	9	4	0	2	720	8	8	0	0	NA	NA	NA	38	34	168	506	173	115	450	155	10	28	12	0.06	0.055	0.069
.	19.01.15-22.20.16-1-226592	38	1	1	0	0	0	0	0	0	0	0	NA	NA	NA	11	11	165	495	164	0	0	0	2	0	0	0.012	0	0
.	19.01.15-22.20.17-1-226593	93	6	6	1	0	1	706	4	4	0	0	NA	NA	NA	28	24	166	501	170	116	440	150	1	9	2	0.006	0.018	0.012
.	19.01.15-22.20.18-1-226594	182	14	14	6	0	5	731	12	12	0	0	NA	NA	NA	42	53	177	517	172	121	456	154	23	29	6	0.13	0.056	0.035
.	19.01.15-22.20.18-1-226595	69	5	5	0	0	0	714	3	3	0	0	NA	NA	NA	22	27	166	506	168	115	448	151	8	4	0	0.048	0.008	0
.	19.01.15-22.20.38-1-226623	63	3	3	2	0	2	706	0	0	0	0	NA	NA	NA	26	23	166	504	166	114	445	147	0	14	0	0	0.028	0
.	19.01.15-22.20.38-1-226624	33	1	1	1	0	1	0	0	0	0	0	NA	NA	NA	8	5	163	493	162	0	0	0	0	0	0	0	0	0
.	19.01.15-22.20.40-1-226626	209	14	14	8	0	4	736	12	12	0	0	NA	NA	NA	66	60	173	523	177	120	467	149	48	35	0	0.277	0.067	0
.	19.01.15-22.20.41-1-226627	58	2	2	0	0	0	250	1	1	0	0	NA	NA	NA	18	11	165	493	166	39	161	50	0	1	2	0	0.002	0.012
.	19.01.15-22.20.45-1-226635	120	7	7	1	0	0	709	6	6	0	0	NA	NA	NA	40	28	172	503	166	116	447	146	13	17	0	0.076	0.034	0
.	19.01.15-22.20.45-1-226636	90	5	5	1	0	1	708	4	4	0	0	NA	NA	NA	32	27	165	507	168	111	451	146	3	12	0	0.018	0.024	0
.	19.01.15-22.20.49-1-226647	63	2	2	0	0	0	707	1	1	0	0	NA	NA	NA	41	33	167	509	170	115	442	150	0	7	0	0	0.014	0
.	19.01.15-22.20.50-1-226649	149	13	13	2	0	2	728	12	12	0	0	NA	NA	NA	60	49	173	515	174	122	450	156	1	37	5	0.006	0.072	0.029
.	19.01.15-22.20.54-1-226650	93	8	8	1	0	0	721	6	6	0	0	NA	NA	NA	27	38	173	508	170	121	446	154	3	19	1	0.017	0.037	0.006
.	19.01.15-22.20.58-1-226654	67	4	4	1	0	1	692	3	3	0	0	NA	NA	NA	35	19	170	498	164	116	429	147	0	15	3	0	0.03	0.018
.	19.01.15-22.21.02-1-226665	177	32	32	11	0	8	733	27	27	0	0	NA	NA	NA	63	56	176	520	173	119	462	152	35	75	6	0.199	0.144	0.035
.	19.01.15-22.21.04-1-226669	87	4	4	0	0	0	708	2	2	0	0	NA	NA	NA	21	21	170	499	165	117	446	145	2	0	5	0.012	0	0.03
.	19.01.15-22.21.04-1-226670	149	29	29	7	0	6	724	25	25	0	0	NA	NA	NA	56	43	171	513	172	117	453	154	49	49	12	0.287	0.096	0.07
.	19.01.15-22.21.06-1-226675	90	4	4	3	0	1	703	3	3	0	0	NA	NA	NA	38	21	170	499	165	115	441	147	5	4	2	0.029	0.008	0.012
.	19.01.15-22.21.14-1-226693	113	6	6	1	0	1	726	5	5	0	0	NA	NA	NA	29	45	170	519	169	117	459	150	11	13	0	0.065	0.025	0
.	19.01.15-22.21.16-1-226695	60	3	3	0	0	0	697	2	2	0	0	NA	NA	NA	30	17	168	495	167	114	434	149	2	9	0	0.012	0.018	0
.	19.01.15-22.21.20-1-226702	32	1	1	0	0	0	0	0	0	0	0	NA	NA	NA	9	8	165	493	163	0	0	0	0	0	0	0	0	0
.	19.01.15-22.21.22-1-226704	126	5	5	0	0	0	729	4	4	0	0	NA	NA	NA	36	42	174	514	167	120	463	146	9	3	2	0.052	0.006	0.012
.	19.01.15-22.21.24-1-226705	168	6	6	2	0	1	738	5	5	0	0	NA	NA	NA	48	51	173	517	174	122	459	157	9	11	2	0.052	0.021	0.011
.	19.01.15-22.21.25-1-226706	32	1	1	0	0	0	0	0	0	0	0	NA	NA	NA	15	10	169	492	162	0	0	0	0	0	3	0	0	0.019
.	19.01.15-22.21.27-1-226712	90	4	4	2	0	1	706	2	2	0	0	NA	NA	NA	35	24	167	504	166	114	447	145	15	0	5	0.09	0	0.03
.	19.01.15-22.21.27-1-226713	92	3	3	1	0	1	719	2	2	0	0	NA	NA	NA	26	33	169	504	173	119	443	157	0	3	8	0	0.006	0.046
.	19.01.15-22.21.35-1-226733	203	42	42	8	0	6	730	40	40	0	0	NA	NA	NA	60	57	178	524	168	124	457	149	39	72	19	0.219	0.137	0.113
.	19.01.15-22.21.39-1-226737	93	6	6	1	0	1	709	4	4	0	0	NA	NA	NA	39	33	170	507	169	113	445	151	0	13	3	0	0.026	0.018
.	19.01.15-22.21.41-1-226740	175	17	17	7	0	4	723	14	14	0	0	NA	NA	NA	60	52	176	519	170	118	454	151	17	28	7	0.097	0.054	0.041
.	19.01.15-22.21.44-1-226743	118	9	9	3	0	3	710	7	7	0	0	NA	NA	NA	51	38	171	509	171	116	441	153	15	6	2	0.088	0.012	0.012
.	19.01.15-22.21.45-1-226744	87	5	5	0	0	0	716	4	4	0	0	NA	NA	NA	32	37	171	512	167	115	451	150	3	4	3	0.018	0.008	0.018
.	19.01.15-22.21.47-1-226746	124	13	13	4	0	3	731	12	12	0	0	NA	NA	NA	45	49	173	514	175	119	457	155	23	20	1	0.133	0.039	0.006
.	19.01.15-22.21.53-1-226753	126	5	5	3	0	3	727	3	3	0	0	NA	NA	NA	31	42	169	514	172	119	453	155	0	7	4	0	0.014	0.023
.	19.01.15-22.21.57-1-226758	109	11	11	3	0	1	710	9	9	0	0	NA	NA	NA	38	27	169	502	169	117	443	150	4	45	14	0.024	0.09	0.083
.	19.01.15-22.21.58-1-226760	121	6	6	0	0	0	723	4	4	0	0	NA	NA	NA	49	44	169	520	168	112	464	147	4	16	0	0.024	0.031	0
.	19.01.15-22.22.05-1-226772	66	2	2	0	0	0	709	1	1	0	0	NA	NA	NA	18	23	171	499	166	117	443	149	0	7	0	0	0.014	0
.	19.01.15-22.22.05-1-226773	92	6	6	3	0	2	711	4	4	0	0	NA	NA	NA	39	38	174	505	172	118	440	153	2	30	2	0.011	0.059	0.012
.	19.01.15-22.22.12-1-226782	85	5	5	1	0	1	704	4	4	0	0	NA	NA	NA	24	23	167	502	167	114	446	144	0	14	1	0	0.028	0.006
.	19.01.15-22.22.13-1-226784	87	4	4	1	0	1	701	3	3	0	0	NA	NA	NA	34	23	170	499	167	115	437	149	8	7	0	0.047	0.014	0
.	19.01.15-22.22.16-1-226788	64	2	2	1	0	1	709	1	1	0	0	NA	NA	NA	25	23	168	500	168	115	446	148	3	2	0	0.018	0.004	0
.	19.01.15-22.22.19-1-226789	122	10	10	3	0	2	719	9	9	0	0	NA	NA	NA	45	42	173	512	170	119	448	152	15	14	7	0.087	0.027	0.041
.	19.01.15-22.22.21-1-226794	36	1	1	1	0	1	0	0	0	0	0	NA	NA	NA	6	6	163	494	162	0	0	0	0	0	2	0	0	0.012
.	19.01.15-22.22.24-1-226798	91	4	4	1	0	1	708	3	3	0	0	NA	NA	NA	34	29	168	509	165	116	446	146	4	7	2	0.024	0.014	0.012
.	19.01.15-22.22.27-1-226801	320	15	15	13	0	7	789	13	13	0	0	NA	NA	NA	104	112	188	553	184	134	492	163	40	64	0	0.213	0.116	0
.	19.01.15-22.22.27-1-226802	86	5	5	3	0	2	730	4	4	0	0	NA	NA	NA	25	42	176	510	169	121	456	153	17	9	0	0.097	0.018	0
.	19.01.15-22.22.30-1-226807	59	2	2	1	0	1	350	1	1	0	0	NA	NA	NA	18	15	165	498	165	55	224	71	0	0	4	0	0	0.024
.	19.01.15-22.22.30-1-226808	66	2	2	1	0	1	250	0	0	0	0	NA	NA	NA	19	19	166	498	168	42	146	62	0	1	5	0	0.002	0.03
.	19.01.15-22.22.31-1-226809	62	2	2	0	0	0	448	1	1	0	0	NA	NA	NA	14	17	168	499	163	79	282	87	1	0	0	0.006	0	0
.	19.01.15-22.22.41-1-226829	119	11	11	2	0	1	727	10	10	0	0	NA	NA	NA	42	43	173	511	172	122	453	152	35	10	7	0.202	0.02	0.041
.	19.01.15-22.22.41-1-226831	86	7	7	2	0	2	702	5	5	0	0	NA	NA	NA	27	22	164	504	167	113	441	148	5	13	2	0.03	0.026	0.012
.	19.01.15-22.22.41-1-226832	93	8	8	0	0	0	725	7	7	0	0	NA	NA	NA	29	38	167	515	169	113	461	151	0	21	6	0	0.041	0.036
.	19.01.15-22.22.42-1-226834	122	7	7	1	0	0	721	6	6	0	0	NA	NA	NA	46	41	170	511	173	116	452	153	14	5	6	0.082	0.01	0.035
.	19.01.15-22.22.42-1-226835	117	23	23	4	0	4	724	21	21	0	0	NA	NA	NA	47	43	175	514	167	121	456	147	35	48	12	0.2	0.093	0.072
.	19.01.15-22.22.44-1-226838	63	2	2	0	0	0	714	1	1	0	0	NA	NA	NA	17	29	166	506	170	111	453	150	3	2	0	0.018	0.004	0
.	19.01.15-22.22.47-1-226844	188	13	13	4	0	4	727	12	12	0	0	NA	NA	NA	49	45	177	509	172	126	447	154	11	24	12	0.062	0.047	0.07
.	19.01.15-22.22.59-1-226855	57	2	2	1	0	1	708	1	1	0	0	NA	NA	NA	33	34	167	510	170	113	451	144	8	0	3	0.048	0	0.018
.	19.01.15-22.23.01-1-226859	87	4	4	1	0	0	708	3	3	0	0	NA	NA	NA	29	29	171	507	164	116	446	146	0	14	0	0	0.028	0
.	19.01.15-22.23.02-1-226865	63	3	3	3	0	2	701	2	2	0	0	NA	NA	NA	28	22	168	502	165	113	442	146	3	9	5	0.018	0.018	0.03
.	19.01.15-22.23.05-1-226871	30	1	1	0	0	0	0	0	0	0	0	NA	NA	NA	5	9	164	495	163	0	0	0	0	1	0	0	0.002	0
.	19.01.15-22.23.05-1-226873	125	11	11	4	0	1	719	9	9	0	0	NA	NA	NA	47	37	171	510	169	116	451	152	8	40	2	0.047	0.078	0.012
.	19.01.15-22.23.07-1-226876	85	4	4	0	0	0	703	3	3	0	0	NA	NA	NA	21	24	166	504	167	113	444	146	0	11	0	0	0.022	0
.	19.01.15-22.23.09-1-226879	86	4	4	1	0	1	709	3	3	0	0	NA	NA	NA	17	23	167	505	164	115	446	148	2	8	5	0.012	0.016	0.03
.	19.01.15-22.23.15-1-226896	91	6	6	1	0	1	710	4	4	0	0	NA	NA	NA	23	22	164	504	167	113	447	150	7	7	2	0.043	0.014	0.012
.	19.01.15-22.23.16-1-226897	127	20	20	6	0	3	732	19	19	0	0	NA	NA	NA	38	55	171	527	170	117	464	151	57	32	4	0.333	0.061	0.024
.	19.01.15-22.23.18-1-226900	117	7	7	2	0	2	721	5	5	0	0	NA	NA	NA	46	34	172	505	170	119	447	155	11	18	0	0.064	0.036	0
.	19.01.15-22.23.19-1-226901	33	1	1	0	0	0	0	0	0	0	0	NA	NA	NA	15	9	165	494	163	0	0	0	0	0	0	0	0	0
.	19.01.15-22.23.22-1-226906	139	7	7	2	0	1	719	6	6	0	0	NA	NA	NA	38	34	170	509	168	115	453	151	1	32	1	0.006	0.063	0.006
.	19.01.15-22.23.23-1-226907	64	2	2	2	0	1	698	1	1	0	0	NA	NA	NA	34	22	166	501	168	112	438	148	0	9	0	0	0.018	0
.	19.01.15-22.23.25-1-226909	64	2	2	1	0	1	712	1	1	0	0	NA	NA	NA	24	32	169	507	169	115	446	151	0	6	5	0	0.012	0.03
.	19.01.15-22.23.28-1-226912	60	2	2	0	0	0	99	1	1	0	0	NA	NA	NA	15	22	170	499	166	20	56	23	0	4	0	0	0.008	0
.	19.01.15-22.23.34-1-226935	146	17	17	7	0	4	716	15	15	0	0	NA	NA	NA	67	41	171	510	173	118	444	154	15	39	4	0.088	0.076	0.023
.	19.01.15-22.23.35-1-226936	57	2	2	0	0	0	0	1	1	0	0	NA	NA	NA	8	14	166	498	163	0	0	0	0	0	6	0	0	0.037
.	19.01.15-22.23.35-1-226937	121	14	14	6	0	3	719	13	13	0	0	NA	NA	NA	35	36	167	513	169	115	451	153	13	40	3	0.078	0.078	0.018
.	19.01.15-22.23.37-1-226940	62	2	2	0	0	0	101	1	1	0	0	NA	NA	NA	15	21	168	502	164	13	64	24	0	2	3	0	0.004	0.018
.	19.01.15-22.23.39-1-226941	116	7	7	5	0	2	733	6	6	0	0	NA	NA	NA	46	54	171	522	174	120	460	153	26	8	3	0.152	0.015	0.017
.	19.01.15-22.23.40-1-226944	87	6	6	1	0	1	702	4	4	0	0	NA	NA	NA	34	26	166	508	165	113	444	145	1	6	13	0.006	0.012	0.079
.	19.01.15-22.23.42-1-226945	63	3	3	1	0	1	693	2	2	0	0	NA	NA	NA	31	16	166	496	167	112	435	146	2	5	0	0.012	0.01	0
.	19.01.15-22.23.44-1-226949	68	5	5	0	0	0	712	3	3	0	0	NA	NA	NA	24	28	167	507	167	113	449	150	0	10	13	0	0.02	0.078
.	19.01.15-22.23.44-1-226951	92	8	8	1	0	1	720	7	7	0	0	NA	NA	NA	38	42	172	517	166	115	458	147	2	23	0	0.012	0.044	0
.	19.01.15-22.23.59-1-226966	126	12	12	4	0	1	719	10	10	0	0	NA	NA	NA	42	36	169	509	171	118	449	152	16	36	0	0.095	0.071	0
.	19.01.15-22.23.59-1-226968	61	2	2	0	0	0	298	1	1	0	0	NA	NA	NA	15	15	164	499	165	54	188	56	0	0	3	0	0	0.018
.	19.01.15-22.24.00-1-226969	59	3	3	1	0	1	707	2	2	0	0	NA	NA	NA	28	29	170	505	167	115	444	148	2	5	0	0.012	0.01	0
.	19.01.15-22.24.00-1-226971	32	1	1	1	0	1	0	0	0	0	0	NA	NA	NA	9	9	165	493	164	0	0	0	0	1	0	0	0.002	0
.	19.01.15-22.24.02-1-226975	121	10	10	5	0	5	725	8	8	0	0	NA	NA	NA	36	43	169	517	170	115	462	148	12	20	2	0.071	0.039	0.012
.	19.01.15-22.24.03-1-226976	61	2	2	1	0	0	707	1	1	0	0	NA	NA	NA	28	27	166	507	167	114	444	149	0	5	0	0	0.01	0
.	19.01.15-22.24.07-1-226982	91	15	15	4	0	3	712	14	14	0	0	NA	NA	NA	35	32	164	513	168	113	452	147	36	31	2	0.22	0.06	0.012
.	19.01.15-22.24.08-1-226984	32	1	1	0	0	0	0	0	0	0	0	NA	NA	NA	12	11	164	496	164	0	0	0	0	0	0	0	0	0
.	19.01.15-22.24.08-1-226985	137	18	18	5	0	3	726	16	16	0	0	NA	NA	NA	38	43	171	512	173	118	453	155	47	46	0	0.275	0.09	0
.	19.01.15-22.24.10-1-226988	33	1	1	0	0	0	0	0	0	0	0	NA	NA	NA	9	4	164	491	162	0	0	0	3	0	0	0.018	0	0
.	19.01.15-22.24.11-1-226991	60	2	2	2	0	2	701	1	1	0	0	NA	NA	NA	20	20	168	500	165	113	443	145	0	5	0	0	0.01	0
.	19.01.15-22.24.13-1-226994	32	1	1	0	0	0	0	0	0	0	0	NA	NA	NA	12	9	165	494	163	0	0	0	0	0	0	0	0	0
.	19.01.15-22.24.15-1-226997	98	4	4	2	0	2	707	3	3	0	0	NA	NA	NA	27	30	169	510	164	115	447	145	2	17	0	0.012	0.033	0
.	19.01.15-22.24.16-1-226998	61	3	3	1	0	1	711	2	2	0	0	NA	NA	NA	15	20	165	504	164	116	447	148	0	7	3	0	0.014	0.018
.	19.01.15-22.24.20-1-227004	90	6	6	1	0	1	721	5	5	0	0	NA	NA	NA	29	37	167	514	169	116	452	153	3	24	2	0.018	0.047	0.012
.	19.01.15-22.24.27-1-227010	92	7	7	1	0	1	712	6	6	0	0	NA	NA	NA	40	34	169	507	171	117	446	149	0	19	4	0	0.037	0.023
.	19.01.15-22.24.28-1-227011	131	18	18	4	0	3	715	17	17	0	0	NA	NA	NA	42	38	168	515	168	116	452	147	21	65	6	0.125	0.126	0.036
.	19.01.15-22.24.28-1-227012	92	6	6	1	0	1	715	5	5	0	0	NA	NA	NA	29	32	169	505	171	114	448	153	14	2	6	0.083	0.004	0.035
.	19.01.15-22.24.32-1-227018	65	2	2	0	0	0	708	1	1	0	0	NA	NA	NA	23	18	166	500	165	115	448	145	0	4	2	0	0.008	0.012
.	19.01.15-22.24.35-1-227034	94	8	8	1	0	1	713	6	6	0	0	NA	NA	NA	27	32	172	503	170	121	439	153	1	16	5	0.006	0.032	0.029
.	19.01.15-22.24.41-1-227040	86	3	3	1	0	1	702	2	2	0	0	NA	NA	NA	29	23	171	500	165	117	439	146	2	3	0	0.012	0.006	0
.	19.01.15-22.24.43-1-227044	63	2	2	1	0	1	700	1	1	0	0	NA	NA	NA	34	27	169	504	167	115	438	147	2	4	0	0.012	0.008	0
.	19.01.15-22.24.44-1-227045	64	2	2	0	0	0	714	1	1	0	0	NA	NA	NA	26	28	173	501	167	119	446	149	0	10	2	0	0.02	0.012
.	19.01.15-22.24.48-1-227050	91	5	5	1	0	1	703	4	4	0	0	NA	NA	NA	38	23	169	502	165	114	445	144	4	9	4	0.024	0.018	0.024
.	19.01.15-22.24.48-1-227051	57	2	2	1	0	1	100	0	0	0	0	NA	NA	NA	10	19	167	499	166	13	63	24	0	2	3	0	0.004	0.018
.	19.01.15-22.24.50-1-227054	34	1	1	1	0	1	0	0	0	0	0	NA	NA	NA	11	14	163	496	168	0	0	0	0	1	0	0	0.002	0
.	19.01.15-22.24.53-1-227055	32	1	1	0	0	0	0	0	0	0	0	NA	NA	NA	9	11	165	494	165	0	0	0	0	0	0	0	0	0
.	19.01.15-22.24.55-1-227057	96	6	6	1	0	1	707	5	5	0	0	NA	NA	NA	34	29	170	506	166	114	444	149	11	14	2	0.065	0.028	0.012
.	19.01.15-22.24.55-1-227058	94	11	11	3	0	3	716	9	9	0	0	NA	NA	NA	35	36	171	509	169	119	449	148	11	11	3	0.064	0.022	0.018
.	19.01.15-22.24.57-1-227062	93	3	3	1	0	1	717	2	2	0	0	NA	NA	NA	38	37	172	507	171	116	447	154	3	4	2	0.017	0.008	0.012
.	19.01.15-22.24.57-1-227064	118	6	6	3	0	3	726	5	5	0	0	NA	NA	NA	46	46	176	512	171	123	450	153	9	8	7	0.051	0.016	0.041
.	19.01.15-22.24.58-1-227070	176	40	40	8	0	4	739	36	36	0	0	NA	NA	NA	49	60	175	518	180	123	455	161	62	93	18	0.354	0.18	0.1
.	19.01.15-22.25.01-1-227075	121	11	11	2	0	2	739	9	9	0	0	NA	NA	NA	33	54	170	527	170	120	468	151	5	31	5	0.029	0.059	0.029
.	19.01.15-22.25.02-1-227080	324	13	13	5	0	4	772	12	12	0	0	NA	NA	NA	98	91	183	544	177	129	485	158	23	33	5	0.126	0.061	0.028
.	19.01.15-22.25.05-1-227089	36	1	1	0	0	0	0	0	0	0	0	NA	NA	NA	9	10	163	494	166	0	0	0	0	3	0	0	0.006	0
.	19.01.15-22.25.09-1-227092	33	1	1	0	0	0	0	0	0	0	0	NA	NA	NA	12	11	165	496	163	0	0	0	0	6	0	0	0.012	0
.	19.01.15-22.25.12-1-227102	86	7	7	1	0	1	700	6	6	0	0	NA	NA	NA	40	26	168	505	166	115	436	149	6	11	0	0.036	0.022	0
.	19.01.15-22.25.13-1-227105	116	11	11	3	0	3	723	9	9	0	0	NA	NA	NA	30	41	170	513	171	117	454	152	6	16	11	0.035	0.031	0.064
.	19.01.15-22.25.13-1-227107	112	5	5	2	0	1	719	3	3	0	0	NA	NA	NA	55	43	169	519	168	117	456	146	0	10	20	0	0.019	0.119
.	19.01.15-22.25.17-1-227112	85	5	5	0	0	0	709	3	3	0	0	NA	NA	NA	37	32	168	507	170	113	445	151	0	12	1	0	0.024	0.006
.	19.01.15-22.25.19-1-227118	91	4	4	1	0	1	709	3	3	0	0	NA	NA	NA	33	29	167	508	167	112	449	148	1	3	2	0.006	0.006	0.012
.	19.01.15-22.25.32-1-227123	86	9	9	1	0	1	721	8	8	0	0	NA	NA	NA	18	31	172	503	169	118	450	153	8	11	3	0.047	0.022	0.018
.	19.01.15-22.25.33-1-227141	67	6	6	2	0	1	707	5	5	0	0	NA	NA	NA	18	21	169	499	166	114	446	147	2	10	5	0.012	0.02	0.03
.	19.01.15-22.25.35-1-227144	35	1	1	1	0	1	0	0	0	0	0	NA	NA	NA	8	5	164	490	164	0	0	0	4	0	0	0.024	0	0
.	19.01.15-22.25.36-1-227145	33	1	1	0	0	0	0	0	0	0	0	NA	NA	NA	14	9	164	494	164	0	0	0	0	0	0	0	0	0
.	19.01.15-22.25.38-1-227148	89	4	4	1	0	1	701	3	3	0	0	NA	NA	NA	22	22	165	504	166	112	440	149	5	6	0	0.03	0.012	0
.	19.01.15-22.25.38-1-227149	120	11	11	4	0	4	712	10	10	0	0	NA	NA	NA	49	30	166	506	171	109	451	152	3	13	13	0.018	0.026	0.076
.	19.01.15-22.25.38-1-227150	32	1	1	0	0	0	0	0	0	0	0	NA	NA	NA	11	8	164	493	164	0	0	0	0	1	0	0	0.002	0
.	19.01.15-22.25.38-1-227151	97	6	6	0	0	0	691	5	5	0	0	NA	NA	NA	26	14	167	496	164	114	435	142	6	7	0	0.036	0.014	0
.	19.01.15-22.25.40-1-227153	63	3	3	0	0	0	700	2	2	0	0	NA	NA	NA	27	21	168	499	167	110	442	148	4	7	0	0.024	0.014	0
.	19.01.15-22.25.43-1-227157	176	34	34	9	0	5	731	29	29	0	0	NA	NA	NA	53	46	174	513	172	122	455	154	43	98	18	0.247	0.191	0.105
.	19.01.15-22.25.52-1-227169	122	9	9	3	0	2	725	8	8	0	0	NA	NA	NA	38	44	177	513	167	125	452	148	0	30	3	0	0.058	0.018
.	19.01.15-22.25.55-1-227171	101	6	6	1	0	1	701	4	4	0	0	NA	NA	NA	29	22	163	503	169	113	442	146	3	12	4	0.018	0.024	0.024
.	19.01.15-22.25.56-1-227173	85	3	3	0	0	0	712	2	2	0	0	NA	NA	NA	27	30	169	506	168	117	445	150	0	5	0	0	0.01	0
.	19.01.15-22.25.57-1-227176	176	10	10	2	0	2	739	9	9	0	0	NA	NA	NA	49	62	175	532	168	122	472	145	16	23	6	0.091	0.043	0.036
.	19.01.15-22.25.57-1-227177	139	12	12	4	0	3	711	11	11	0	0	NA	NA	NA	42	40	175	512	166	119	444	148	10	22	5	0.057	0.043	0.03
.	19.01.15-22.26.00-1-227184	64	2	2	1	0	1	547	1	1	0	0	NA	NA	NA	22	18	167	500	164	86	350	111	0	4	0	0	0.008	0
.	19.01.15-22.26.19-1-227207	183	24	24	7	0	6	754	18	18	0	0	NA	NA	NA	58	78	176	534	181	123	472	159	11	71	8	0.062	0.133	0.044
.	19.01.15-22.26.19-1-227208	95	5	5	2	0	1	723	4	4	0	0	NA	NA	NA	29	40	171	515	167	116	457	150	4	16	1	0.023	0.031	0.006
.	19.01.15-22.26.21-1-227212	86	4	4	2	0	1	704	3	3	0	0	NA	NA	NA	36	25	165	508	165	113	442	149	8	11	0	0.048	0.022	0
.	19.01.15-22.26.22-1-227213	144	14	14	7	0	5	726	11	11	0	0	NA	NA	NA	35	44	171	515	171	120	455	151	35	16	3	0.205	0.031	0.018
.	19.01.15-22.26.23-1-227214	67	9	9	2	0	2	716	6	6	0	0	NA	NA	NA	21	29	173	503	166	121	443	152	0	14	10	0	0.028	0.06
.	19.01.15-22.26.25-1-227222	157	12	12	5	0	3	743	11	11	0	0	NA	NA	NA	43	54	171	520	176	119	465	159	26	27	8	0.152	0.052	0.045
.	19.01.15-22.26.29-1-227229	64	4	4	2	0	2	722	3	3	0	0	NA	NA	NA	16	33	169	508	169	114	454	154	6	7	0	0.036	0.014	0
.	19.01.15-22.26.44-1-227250	31	1	1	1	0	1	0	0	0	0	0	NA	NA	NA	10	7	165	492	163	0	0	0	0	1	0	0	0.002	0
.	19.01.15-22.26.46-1-227253	59	3	3	1	0	1	708	2	2	0	0	NA	NA	NA	19	23	169	503	164	116	448	144	7	5	3	0.041	0.01	0.018
.	19.01.15-22.26.48-1-227254	91	9	9	3	0	2	727	8	8	0	0	NA	NA	NA	24	38	168	512	171	115	458	154	18	29	4	0.107	0.057	0.023
.	19.01.15-22.26.48-1-227255	88	13	13	3	0	2	717	12	12	0	0	NA	NA	NA	21	30	173	502	168	119	447	151	28	27	4	0.162	0.054	0.024
.	19.01.15-22.26.50-1-227256	64	2	2	0	0	0	501	1	1	0	0	NA	NA	NA	21	25	166	499	173	80	308	113	1	0	0	0.006	0	0
.	19.01.15-22.26.50-1-227257	92	11	11	2	0	2	716	10	10	0	0	NA	NA	NA	34	33	167	514	165	116	455	145	2	23	7	0.012	0.045	0.042
.	19.01.15-22.26.53-1-227260	58	2	2	0	0	0	701	1	1	0	0	NA	NA	NA	19	17	168	497	165	114	440	147	0	7	0	0	0.014	0
.	19.01.15-22.27.01-1-227276	59	3	3	2	0	2	701	2	2	0	0	NA	NA	NA	33	26	170	499	170	117	434	150	0	14	0	0	0.028	0
.	19.01.15-22.27.02-1-227278	114	8	8	6	0	4	711	6	6	0	0	NA	NA	NA	41	34	173	504	170	116	442	153	5	18	2	0.029	0.036	0.012
.	19.01.15-22.27.05-1-227285	61	3	3	0	0	0	707	2	2	0	0	NA	NA	NA	24	26	166	505	168	115	443	149	0	4	2	0	0.008	0.012
.	19.01.15-22.27.07-1-227289	63	2	2	0	0	0	699	1	1	0	0	NA	NA	NA	27	19	165	499	168	112	438	149	0	1	1	0	0.002	0.006
.	19.01.15-22.27.07-1-227290	121	14	14	6	0	5	718	13	13	0	0	NA	NA	NA	41	40	170	514	169	117	450	151	19	21	9	0.112	0.041	0.053
.	19.01.15-22.27.32-1-227312	95	5	5	1	0	1	709	4	4	0	0	NA	NA	NA	33	35	174	507	167	119	443	147	1	17	0	0.006	0.034	0
.	19.01.15-22.27.32-1-227313	60	3	3	1	0	1	0	2	2	0	0	NA	NA	NA	12	20	166	500	167	0	0	0	3	2	1	0.018	0.004	0.006
.	19.01.15-22.27.32-1-227314	63	6	6	1	0	1	708	4	4	0	0	NA	NA	NA	28	26	171	501	167	116	445	147	6	13	6	0.035	0.026	0.036
.	19.01.15-22.27.39-1-227333	32	1	1	0	0	0	0	0	0	0	0	NA	NA	NA	9	5	165	488	165	0	0	0	0	0	2	0	0	0.012
.	19.01.15-22.27.42-1-227336	117	14	14	5	0	3	714	12	12	0	0	NA	NA	NA	38	32	171	507	167	118	444	152	9	32	14	0.053	0.063	0.084
.	19.01.15-22.27.42-1-227337	90	6	6	1	0	1	707	3	3	0	0	NA	NA	NA	34	26	164	509	166	113	450	144	4	3	8	0.024	0.006	0.048
.	19.01.15-22.27.44-1-227339	94	4	4	2	0	2	702	3	3	0	0	NA	NA	NA	25	18	165	499	167	116	439	147	0	6	4	0	0.012	0.024
.	19.01.15-22.27.46-1-227341	70	2	2	0	0	0	710	1	1	0	0	NA	NA	NA	25	26	170	502	167	114	446	150	0	3	0	0	0.006	0
.	19.01.15-22.27.50-1-227345	90	4	4	1	0	0	721	3	3	0	0	NA	NA	NA	32	35	172	507	169	116	452	153	4	5	0	0.023	0.01	0
.	19.01.15-22.27.55-1-227348	32	1	1	0	0	0	0	0	0	0	0	NA	NA	NA	6	7	165	491	164	0	0	0	0	3	0	0	0.006	0
.	19.01.15-22.27.55-1-227349	207	22	22	6	0	4	749	21	21	0	0	NA	NA	NA	65	66	178	528	173	128	468	153	26	70	12	0.146	0.133	0.069
.	19.01.15-22.27.57-1-227354	86	5	5	1	0	1	701	4	4	0	0	NA	NA	NA	23	17	166	496	168	114	437	150	3	4	0	0.018	0.008	0
.	19.01.15-22.27.58-1-227356	119	7	7	3	0	3	732	6	6	0	0	NA	NA	NA	41	51	178	516	170	121	456	155	16	11	3	0.09	0.021	0.018
.	19.01.15-22.28.01-1-227365	93	9	9	3	0	0	695	7	7	0	0	NA	NA	NA	37	24	168	497	172	110	433	152	20	28	0	0.119	0.056	0
.	19.01.15-22.28.02-1-227368	95	6	6	1	0	0	703	5	5	0	0	NA	NA	NA	32	23	170	503	163	119	440	144	5	9	1	0.029	0.018	0.006
.	19.01.15-22.28.03-1-227369	63	2	2	0	0	0	703	1	1	0	0	NA	NA	NA	20	22	166	503	166	112	445	146	7	3	0	0.042	0.006	0
.	19.01.15-22.28.07-1-227378	142	15	15	3	0	2	734	13	13	0	0	NA	NA	NA	41	58	175	524	172	117	463	154	12	43	13	0.069	0.082	0.076
.	19.01.15-22.28.13-1-227385	89	5	5	3	0	3	721	4	4	0	0	NA	NA	NA	24	39	172	515	165	117	455	149	6	8	7	0.035	0.016	0.042
.	19.01.15-22.28.14-1-227388	58	2	2	0	0	0	698	0	0	0	0	NA	NA	NA	25	19	166	501	165	113	439	146	5	5	0	0.03	0.01	0
.	19.01.15-22.28.18-1-227389	62	3	3	0	0	0	702	2	2	0	0	NA	NA	NA	23	17	164	501	165	114	442	146	0	2	3	0	0.004	0.018
.	19.01.15-22.28.21-1-227396	64	3	3	0	0	0	711	2	2	0	0	NA	NA	NA	24	28	167	505	169	115	445	151	0	8	2	0	0.016	0.012
.	19.01.15-22.28.22-1-227398	65	3	3	1	0	1	706	2	2	0	0	NA	NA	NA	20	27	171	499	170	114	442	150	5	8	0	0.029	0.016	0
.	19.01.15-22.28.26-1-227406	34	1	1	0	0	0	0	0	0	0	0	NA	NA	NA	6	18	167	501	163	0	0	0	1	0	0	0.006	0	0
.	19.01.15-22.28.29-1-227410	146	12	12	7	0	3	726	9	9	0	0	NA	NA	NA	55	50	174	517	172	117	457	152	15	34	3	0.086	0.066	0.017
.	19.01.15-22.28.29-1-227411	59	2	2	1	0	1	51	0	0	0	0	NA	NA	NA	20	16	164	499	166	3	34	14	0	3	0	0	0.006	0
.	19.01.15-22.28.34-1-227428	60	4	4	1	0	1	709	2	2	0	0	NA	NA	NA	25	24	167	502	168	116	444	149	6	8	3	0.036	0.016	0.018
.	19.01.15-22.28.34-1-227429	217	34	34	13	0	9	755	31	31	0	0	NA	NA	NA	70	76	182	536	171	130	472	153	41	73	12	0.225	0.136	0.07
.	19.01.15-22.28.34-1-227431	145	13	13	3	0	3	737	12	12	0	0	NA	NA	NA	55	51	173	516	175	119	458	160	11	34	12	0.064	0.066	0.069
.	19.01.15-22.28.37-1-227436	95	5	5	2	0	2	714	4	4	0	0	NA	NA	NA	25	29	169	505	168	117	449	148	3	20	0	0.018	0.04	0
.	19.01.15-22.28.38-1-227437	60	2	2	1	0	1	708	1	1	0	0	NA	NA	NA	26	27	166	509	165	114	451	143	4	0	0	0.024	0	0
.	19.01.15-22.28.39-1-227438	65	3	3	0	0	0	697	2	2	0	0	NA	NA	NA	30	25	170	501	167	118	433	146	2	10	0	0.012	0.02	0
.	19.01.15-22.28.39-1-227439	63	3	3	0	0	0	709	2	2	0	0	NA	NA	NA	19	23	166	503	167	115	445	149	7	4	0	0.042	0.008	0
.	19.01.15-22.28.53-1-227448	122	10	10	2	0	2	718	8	8	0	0	NA	NA	NA	45	36	170	510	169	117	452	149	2	20	7	0.012	0.039	0.041
.	19.01.15-22.28.59-1-227455	88	5	5	1	0	1	717	4	4	0	0	NA	NA	NA	24	31	168	506	170	117	449	151	8	7	2	0.048	0.014	0.012
.	19.01.15-22.29.01-1-227459	62	2	2	1	0	1	717	1	1	0	0	NA	NA	NA	28	37	169	510	171	115	449	153	3	2	0	0.018	0.004	0
.	19.01.15-22.29.02-1-227460	144	8	8	1	0	1	728	6	6	0	0	NA	NA	NA	39	39	170	512	170	117	456	155	5	30	5	0.029	0.059	0.029
.	19.01.15-22.29.02-1-227463	119	36	36	9	0	6	709	34	34	0	0	NA	NA	NA	42	37	172	509	169	116	443	150	27	84	10	0.157	0.165	0.059
.	19.01.15-22.29.04-1-227465	32	1	1	1	0	1	0	0	0	0	0	NA	NA	NA	6	11	166	493	165	0	0	0	0	3	0	0	0.006	0
.	19.01.15-22.29.06-1-227471	96	10	10	1	0	1	701	8	8	0	0	NA	NA	NA	25	16	165	498	166	114	436	151	2	10	17	0.012	0.02	0.102
.	19.01.15-22.29.17-1-227492	90	3	3	0	0	0	716	2	2	0	0	NA	NA	NA	25	29	168	509	165	116	451	149	0	17	2	0	0.033	0.012
.	19.01.15-22.29.19-1-227498	63	3	3	1	0	0	710	2	2	0	0	NA	NA	NA	27	34	169	511	167	115	448	147	0	16	0	0	0.031	0
.	19.01.15-22.29.21-1-227500	122	11	11	2	0	2	709	7	7	0	0	NA	NA	NA	34	29	171	503	168	118	444	147	6	12	8	0.035	0.024	0.048
.	19.01.15-22.29.21-1-227501	172	17	17	5	0	4	718	14	14	0	0	NA	NA	NA	57	36	172	512	165	118	457	143	19	26	8	0.11	0.051	0.048
.	19.01.15-22.29.32-1-227511	63	2	2	0	0	0	704	1	1	0	0	NA	NA	NA	22	22	167	504	164	114	445	145	0	2	3	0	0.004	0.018
.	19.01.15-22.29.32-1-227512	148	14	14	5	0	3	728	12	12	0	0	NA	NA	NA	45	42	171	508	176	117	453	158	25	46	4	0.146	0.091	0.023
.	19.01.15-22.29.36-1-227530	97	10	10	2	0	2	713	7	7	0	0	NA	NA	NA	39	31	167	510	167	112	455	146	0	16	13	0	0.031	0.078
.	19.01.15-22.29.36-1-227531	33	1	1	1	0	1	0	0	0	0	0	NA	NA	NA	16	11	165	495	164	0	0	0	0	0	3	0	0	0.018
.	19.01.15-22.29.37-1-227532	120	20	20	4	0	4	719	17	17	0	0	NA	NA	NA	39	37	169	513	168	115	453	151	40	25	18	0.237	0.049	0.107
.	19.01.15-22.29.39-1-227534	64	2	2	0	0	0	449	0	0	0	0	NA	NA	NA	20	19	168	500	164	77	276	96	0	3	0	0	0.006	0
.	19.01.15-22.29.44-1-227539	119	14	14	1	0	1	712	12	12	0	0	NA	NA	NA	49	31	169	505	170	117	444	151	17	41	4	0.101	0.081	0.024
.	19.01.15-22.29.46-1-227543	63	7	7	2	0	2	708	4	4	0	0	NA	NA	NA	29	29	167	510	165	112	449	147	7	3	0	0.042	0.006	0
.	19.01.15-22.29.52-1-227546	179	17	17	3	0	2	732	14	14	0	0	NA	NA	NA	66	49	170	520	172	118	462	152	47	46	0	0.276	0.088	0
.	19.01.15-22.29.55-1-227548	86	7	7	4	0	3	706	5	5	0	0	NA	NA	NA	30	24	167	500	170	114	439	153	10	9	11	0.06	0.018	0.065
.	19.01.15-22.29.59-1-227556	60	4	4	3	0	3	704	3	3	0	0	NA	NA	NA	22	22	167	503	165	113	444	147	1	2	5	0.006	0.004	0.03
.	19.01.15-22.30.01-1-227559	63	3	3	0	0	0	703	2	2	0	0	NA	NA	NA	26	24	169	502	166	114	443	146	0	7	1	0	0.014	0.006
.	19.01.15-22.30.07-1-227579	93	5	5	3	0	2	710	4	4	0	0	NA	NA	NA	24	28	164	507	170	110	451	149	0	13	7	0	0.026	0.041
.	19.01.15-22.30.08-1-227580	97	6	6	1	0	1	705	4	4	0	0	NA	NA	NA	39	30	171	505	167	116	441	148	4	23	7	0.023	0.046	0.042
.	19.01.15-22.30.15-1-227589	84	4	4	1	0	1	705	2	2	0	0	NA	NA	NA	34	31	171	504	169	113	443	149	9	3	3	0.053	0.006	0.018
.	19.01.15-22.30.16-1-227591	35	1	1	0	0	0	0	0	0	0	0	NA	NA	NA	7	5	166	490	162	0	0	0	0	4	0	0	0.008	0
.	19.01.15-22.30.18-1-227592	83	4	4	3	0	2	709	3	3	0	0	NA	NA	NA	30	23	168	503	165	114	446	149	3	7	0	0.018	0.014	0
.	19.01.15-22.30.19-1-227593	146	25	25	4	0	2	723	22	22	0	0	NA	NA	NA	40	44	169	517	171	115	457	151	46	49	8	0.272	0.095	0.047
.	19.01.15-22.30.19-1-227594	91	12	12	5	0	4	716	10	10	0	0	NA	NA	NA	26	32	171	507	167	116	452	148	26	23	2	0.152	0.045	0.012
.	19.01.15-22.30.19-1-227598	172	9	9	3	0	1	737	8	8	0	0	NA	NA	NA	50	55	177	522	169	123	467	147	8	13	18	0.045	0.025	0.107
.	19.01.15-22.30.25-1-227604	31	1	1	0	0	0	0	0	0	0	0	NA	NA	NA	6	8	165	493	163	0	0	0	0	2	0	0	0.004	0
.	19.01.15-22.30.28-1-227608	91	6	6	1	0	1	691	3	3	0	0	NA	NA	NA	34	16	166	496	167	111	435	145	5	12	0	0.03	0.024	0
.	19.01.15-22.30.29-1-227612	120	12	12	4	0	2	724	8	8	0	0	NA	NA	NA	38	38	169	508	174	117	450	157	13	35	0	0.077	0.069	0
.	19.01.15-22.30.30-1-227613	92	4	4	2	0	2	698	2	2	0	0	NA	NA	NA	30	26	169	504	166	112	443	143	0	2	2	0	0.004	0.012
.	19.01.15-22.30.33-1-227631	65	4	4	1	0	0	707	3	3	0	0	NA	NA	NA	22	20	168	501	164	114	447	146	0	14	0	0	0.028	0
.	19.01.15-22.30.35-1-227633	67	4	4	0	0	0	716	3	3	0	0	NA	NA	NA	26	31	167	504	173	118	445	153	5	10	0	0.03	0.02	0
.	19.01.15-22.30.46-1-227643	55	2	2	0	0	0	0	1	1	0	0	NA	NA	NA	14	17	165	501	164	0	0	0	0	3	0	0	0.006	0
.	19.01.15-22.30.47-1-227644	36	1	1	0	0	0	0	0	0	0	0	NA	NA	NA	10	9	166	493	163	0	0	0	0	0	3	0	0	0.018
.	19.01.15-22.30.47-1-227645	57	2	2	2	0	2	702	1	1	0	0	NA	NA	NA	29	29	172	505	165	115	443	144	2	3	0	0.012	0.006	0
.	19.01.15-22.30.47-1-227646	57	2	2	0	0	0	700	1	1	0	0	NA	NA	NA	29	20	166	500	167	111	443	146	6	2	0	0.036	0.004	0
.	19.01.15-22.30.49-1-227651	149	12	12	4	0	3	729	10	10	0	0	NA	NA	NA	45	44	169	517	171	115	463	151	21	39	7	0.124	0.075	0.041
.	19.01.15-22.30.50-1-227652	33	1	1	0	0	0	0	0	0	0	0	NA	NA	NA	8	5	164	492	162	0	0	0	0	0	1	0	0	0.006
.	19.01.15-22.30.50-1-227653	87	5	5	0	0	0	724	4	4	0	0	NA	NA	NA	24	42	172	514	169	118	454	152	1	9	0	0.006	0.018	0
.	19.01.15-22.30.52-1-227656	120	6	6	6	0	4	725	4	4	0	0	NA	NA	NA	51	47	174	511	175	117	450	158	0	31	0	0	0.061	0
.	19.01.15-22.30.52-1-227657	149	10	10	0	0	0	721	8	8	0	0	NA	NA	NA	42	36	170	512	167	115	455	151	3	26	6	0.018	0.051	0.036
.	19.01.15-22.31.03-1-227669	94	12	12	4	0	3	716	10	10	0	0	NA	NA	NA	34	33	167	512	167	114	454	148	18	28	0	0.108	0.055	0
.	19.01.15-22.31.03-1-227670	118	6	6	1	0	0	716	5	5	0	0	NA	NA	NA	42	42	174	511	170	120	447	149	4	13	2	0.023	0.025	0.012
.	19.01.15-22.31.04-1-227694	63	2	2	0	0	0	710	1	1	0	0	NA	NA	NA	34	29	169	505	168	116	445	149	8	3	0	0.047	0.006	0
.	19.01.15-22.31.08-1-227699	116	8	8	0	0	0	715	7	7	0	0	NA	NA	NA	42	34	168	509	170	117	446	152	10	13	4	0.06	0.026	0.024
.	19.01.15-22.31.13-1-227727	145	6	6	1	0	1	730	5	5	0	0	NA	NA	NA	48	49	172	518	172	120	458	152	0	21	0	0	0.041	0
.	19.01.15-22.31.13-1-227728	96	5	5	3	0	3	728	3	3	0	0	NA	NA	NA	26	43	170	515	171	119	455	154	3	8	6	0.018	0.016	0.035
.	19.01.15-22.31.16-1-227739	30	1	1	0	0	0	0	0	0	0	0	NA	NA	NA	12	10	166	494	163	0	0	0	0	0	0	0	0	0
.	19.01.15-22.31.19-1-227742	85	5	5	4	0	3	706	4	4	0	0	NA	NA	NA	35	30	168	508	167	112	446	148	2	16	2	0.012	0.031	0.012
.	19.01.15-22.31.21-1-227746	129	9	9	3	0	1	703	8	8	0	0	NA	NA	NA	36	23	168	501	167	115	440	148	10	19	1	0.06	0.038	0.006
.	19.01.15-22.31.25-1-227749	93	4	4	1	0	1	721	3	3	0	0	NA	NA	NA	30	37	172	508	170	118	451	152	2	2	4	0.012	0.004	0.024
.	19.01.15-22.31.28-1-227752	62	4	4	2	0	2	713	3	3	0	0	NA	NA	NA	26	32	168	506	171	113	448	152	5	2	0	0.03	0.004	0
.	19.01.15-22.31.33-1-227772	65	5	5	3	0	2	716	4	4	0	0	NA	NA	NA	23	34	171	510	166	117	452	147	9	8	0	0.053	0.016	0
.	19.01.15-22.31.36-1-227774	65	3	3	2	0	2	707	1	1	0	0	NA	NA	NA	25	25	168	500	170	117	439	151	5	9	0	0.03	0.018	0
.	19.01.15-22.31.37-1-227775	35	1	1	1	0	1	0	0	0	0	0	NA	NA	NA	14	10	163	497	163	0	0	0	0	0	0	0	0	0
.	19.01.15-22.31.38-1-227776	36	1	1	0	0	0	0	0	0	0	0	NA	NA	NA	12	13	169	494	163	0	0	0	0	1	0	0	0.002	0
.	19.01.15-22.31.42-1-227779	64	4	4	0	0	0	707	3	3	0	0	NA	NA	NA	23	26	170	506	163	119	444	144	5	6	1	0.029	0.012	0.006
.	19.01.15-22.31.42-1-227781	94	12	12	1	0	1	727	11	11	0	0	NA	NA	NA	29	37	165	518	167	115	463	149	22	42	6	0.133	0.081	0.036
.	19.01.15-22.31.43-1-227784	88	4	4	0	0	0	703	3	3	0	0	NA	NA	NA	36	26	174	501	164	115	442	146	2	9	0	0.011	0.018	0
.	19.01.15-22.31.43-1-227785	116	23	23	5	0	4	724	21	21	0	0	NA	NA	NA	45	43	174	513	169	122	450	152	32	61	20	0.184	0.119	0.118
.	19.01.15-22.31.43-1-227786	123	20	20	5	0	2	730	17	17	0	0	NA	NA	NA	40	49	175	521	166	118	464	148	61	31	9	0.349	0.06	0.054
.	19.01.15-22.31.43-1-227787	62	2	2	0	0	0	703	1	1	0	0	NA	NA	NA	34	25	169	504	165	115	444	144	0	1	5	0	0.002	0.03
.	19.01.15-22.31.58-1-227796	88	5	5	2	0	2	728	4	4	0	0	NA	NA	NA	30	51	174	513	177	121	452	155	0	11	0	0	0.021	0
.	19.01.15-22.32.03-1-227802	91	6	6	2	0	2	701	5	5	0	0	NA	NA	NA	25	20	169	500	164	118	440	143	5	2	8	0.03	0.004	0.049
.	19.01.15-22.32.03-1-227804	152	14	14	3	0	2	717	11	11	0	0	NA	NA	NA	36	34	168	508	171	116	447	154	9	37	10	0.054	0.073	0.058
.	19.01.15-22.32.08-1-227812	33	1	1	0	0	0	0	0	0	0	0	NA	NA	NA	11	10	164	496	163	0	0	0	0	0	0	0	0	0
.	19.01.15-22.32.11-1-227816	90	5	5	2	0	1	708	4	4	0	0	NA	NA	NA	30	29	171	503	168	119	441	148	7	5	2	0.041	0.01	0.012
.	19.01.15-22.32.11-1-227818	65	2	2	0	0	0	152	1	1	0	0	NA	NA	NA	21	18	167	497	167	22	97	33	2	1	0	0.012	0.002	0
.	19.01.15-22.32.20-1-227829	196	36	36	16	0	9	746	32	32	0	0	NA	NA	NA	50	62	175	523	177	121	463	162	63	83	10	0.36	0.159	0.056
.	19.01.15-22.32.20-1-227834	113	20	20	6	0	4	713	19	19	0	0	NA	NA	NA	41	30	171	506	166	116	447	150	12	64	3	0.07	0.126	0.018
.	19.01.15-22.32.21-1-227837	145	16	16	4	0	2	724	15	15	0	0	NA	NA	NA	61	51	175	523	166	119	463	142	22	39	3	0.126	0.075	0.018
.	19.01.15-22.32.24-1-227840	64	9	9	2	0	1	701	7	7	0	0	NA	NA	NA	21	19	166	500	166	112	441	148	12	8	5	0.072	0.016	0.03
.	19.01.15-22.32.27-1-227843	149	7	7	2	0	0	713	5	5	0	0	NA	NA	NA	63	41	169	514	171	111	450	152	2	27	0	0.012	0.053	0
.	19.01.15-22.32.31-1-227852	221	30	30	7	0	5	746	28	28	0	0	NA	NA	NA	58	58	172	524	175	119	466	161	76	54	7	0.442	0.103	0.04
.	19.01.15-22.32.34-1-227871	60	2	2	2	0	1	695	1	1	0	0	NA	NA	NA	34	17	168	499	163	114	440	141	0	7	0	0	0.014	0
.	19.01.15-22.32.35-1-227872	120	10	10	6	0	3	712	9	9	0	0	NA	NA	NA	20	29	167	506	169	114	447	151	16	32	8	0.096	0.063	0.047
.	19.01.15-22.32.50-1-227880	208	18	18	5	0	4	752	17	17	0	0	NA	NA	NA	72	65	167	540	171	116	483	153	14	23	15	0.084	0.043	0.088
.	19.01.15-22.32.53-1-227881	85	6	6	2	0	1	717	4	4	0	0	NA	NA	NA	43	45	176	512	170	120	449	148	0	16	0	0	0.031	0
.	19.01.15-22.32.54-1-227885	145	12	12	5	0	5	740	11	11	0	0	NA	NA	NA	42	50	176	519	168	124	468	148	10	30	6	0.057	0.058	0.036
.	19.01.15-22.32.56-1-227888	61	4	4	0	0	0	702	3	3	0	0	NA	NA	NA	24	20	166	503	164	113	444	145	5	4	1	0.03	0.008	0.006
.	19.01.15-22.33.08-1-227901	147	10	10	2	0	2	723	7	7	0	0	NA	NA	NA	51	45	170	518	170	116	457	150	11	21	0	0.065	0.041	0
.	19.01.15-22.33.09-1-227906	53	2	2	0	0	0	699	1	1	0	0	NA	NA	NA	28	18	166	499	166	111	440	148	4	4	0	0.024	0.008	0
.	19.01.15-22.33.10-1-227907	64	4	4	1	0	0	702	3	3	0	0	NA	NA	NA	28	19	167	501	164	113	443	146	0	23	3	0	0.046	0.018
.	19.01.15-22.33.14-1-227915	93	13	13	5	0	4	715	11	11	0	0	NA	NA	NA	31	32	168	508	169	117	447	151	3	32	4	0.018	0.063	0.024
.	19.01.15-22.33.23-1-227931	125	7	7	6	0	5	719	5	5	0	0	NA	NA	NA	34	37	171	509	170	117	453	149	6	14	2	0.035	0.028	0.012
.	19.01.15-22.33.23-1-227933	202	40	40	12	0	10	720	37	37	0	0	NA	NA	NA	60	37	175	508	167	123	451	146	44	79	29	0.251	0.156	0.174
.	19.01.15-22.33.28-1-227937	62	2	2	2	0	1	702	1	1	0	0	NA	NA	NA	27	25	169	504	165	113	445	144	3	0	9	0.018	0	0.055
.	19.01.15-22.33.30-1-227939	90	8	8	5	0	3	714	7	7	0	0	NA	NA	NA	34	41	168	511	175	115	443	156	14	8	0	0.083	0.016	0
.	19.01.15-22.33.31-1-227940	151	8	8	3	0	3	725	7	7	0	0	NA	NA	NA	47	44	173	514	170	118	455	152	14	37	0	0.081	0.072	0
.	19.01.15-22.33.33-1-227960	32	1	1	0	0	0	0	0	0	0	0	NA	NA	NA	7	10	163	495	165	0	0	0	0	0	4	0	0	0.024
.	19.01.15-22.33.36-1-227963	122	18	18	5	0	4	723	16	16	0	0	NA	NA	NA	42	47	171	511	178	118	445	160	20	44	2	0.117	0.086	0.011
.	19.01.15-22.33.38-1-227966	178	7	7	4	0	3	732	6	6	0	0	NA	NA	NA	48	49	169	520	173	115	461	156	15	18	0	0.089	0.035	0
.	19.01.15-22.33.39-1-227967	34	1	1	0	0	0	0	0	0	0	0	NA	NA	NA	12	13	165	497	164	0	0	0	0	0	0	0	0	0
.	19.01.15-22.33.42-1-227971	64	4	4	0	0	0	703	3	3	0	0	NA	NA	NA	28	21	168	498	168	115	436	152	3	7	4	0.018	0.014	0.024
.	19.01.15-22.33.43-1-227976	89	5	5	0	0	0	710	2	2	0	0	NA	NA	NA	37	25	168	506	164	116	446	148	2	11	0	0.012	0.022	0
.	19.01.15-22.33.44-1-227977	87	5	5	2	0	2	710	4	4	0	0	NA	NA	NA	24	28	167	505	169	112	447	151	12	13	0	0.072	0.026	0
.	19.01.15-22.33.51-1-227982	118	20	20	7	0	5	714	19	19	0	0	NA	NA	NA	50	31	168	507	169	115	448	151	11	57	26	0.065	0.112	0.154
.	19.01.15-22.33.54-1-227984	119	6	6	3	0	0	725	5	5	0	0	NA	NA	NA	48	44	173	512	172	117	453	155	6	12	1	0.035	0.023	0.006
.	19.01.15-22.34.01-1-227993	119	10	10	5	0	4	725	8	8	0	0	NA	NA	NA	31	44	172	519	166	119	458	148	8	29	0	0.047	0.056	0
.	19.01.15-22.34.03-1-227998	64	2	2	0	0	0	714	1	1	0	0	NA	NA	NA	34	37	173	510	167	119	450	145	0	9	0	0	0.018	0
.	19.01.15-22.34.03-1-227999	92	3	3	0	0	0	716	2	2	0	0	NA	NA	NA	21	33	169	510	167	115	451	150	8	4	0	0.047	0.008	0
.	19.01.15-22.34.07-1-228009	88	7	7	2	0	1	710	5	5	0	0	NA	NA	NA	35	29	168	506	168	117	441	152	0	33	0	0	0.065	0
.	19.01.15-22.34.14-1-228015	114	9	9	2	0	1	708	6	6	0	0	NA	NA	NA	35	28	165	509	167	110	452	146	1	22	6	0.006	0.043	0.036
.	19.01.15-22.34.16-1-228018	128	8	8	4	0	3	716	6	6	0	0	NA	NA	NA	35	35	168	511	169	116	454	146	5	14	11	0.03	0.027	0.065
.	19.01.15-22.34.19-1-228020	92	6	6	1	0	1	719	5	5	0	0	NA	NA	NA	31	35	170	512	166	115	455	149	3	11	6	0.018	0.021	0.036
.	19.01.15-22.34.19-1-228021	117	10	10	4	0	4	723	9	9	0	0	NA	NA	NA	45	45	175	512	171	117	455	151	4	34	6	0.023	0.066	0.035
.	19.01.15-22.34.24-1-228033	30	1	1	0	0	0	0	0	0	0	0	NA	NA	NA	8	8	165	494	162	0	0	0	0	0	1	0	0	0.006
.	19.01.15-22.34.25-1-228034	94	17	17	2	0	1	708	13	13	0	0	NA	NA	NA	46	32	169	507	169	117	441	150	6	67	3	0.036	0.132	0.018
.	19.01.15-22.34.26-1-228036	116	12	12	2	0	2	709	10	10	0	0	NA	NA	NA	48	37	166	512	172	110	449	150	18	9	11	0.108	0.018	0.064
.	19.01.15-22.34.28-1-228039	33	1	1	1	0	1	0	0	0	0	0	NA	NA	NA	4	10	163	496	164	0	0	0	0	0	2	0	0	0.012
.	19.01.15-22.34.30-1-228041	113	13	13	4	0	3	722	12	12	0	0	NA	NA	NA	43	39	166	513	173	115	453	154	2	23	7	0.012	0.045	0.04
.	19.01.15-22.34.32-1-228058	95	7	7	3	0	2	721	4	4	0	0	NA	NA	NA	28	38	172	511	168	117	453	151	7	18	0	0.041	0.035	0
.	19.01.15-22.34.35-1-228060	116	17	17	4	0	4	725	15	15	0	0	NA	NA	NA	36	43	174	510	172	125	446	154	20	26	2	0.115	0.051	0.012
.	19.01.15-22.34.40-1-228065	85	7	7	0	0	0	707	6	6	0	0	NA	NA	NA	25	24	170	500	167	116	443	148	3	12	1	0.018	0.024	0.006
.	19.01.15-22.34.40-1-228066	31	1	1	0	0	0	0	0	0	0	0	NA	NA	NA	10	12	164	496	165	0	0	0	0	0	0	0	0	0
.	19.01.15-22.34.42-1-228068	153	6	6	0	0	0	725	4	4	0	0	NA	NA	NA	50	47	169	521	170	115	459	151	5	13	0	0.03	0.025	0
.	19.01.15-22.34.46-1-228073	120	11	11	2	0	2	705	10	10	0	0	NA	NA	NA	32	22	171	500	164	118	441	146	40	11	2	0.234	0.022	0.012
.	19.01.15-22.34.51-1-228077	33	1	1	1	0	1	0	0	0	0	0	NA	NA	NA	9	11	164	496	164	0	0	0	0	0	3	0	0	0.018
.	19.01.15-22.34.53-1-228081	91	3	3	0	0	0	709	2	2	0	0	NA	NA	NA	36	23	169	496	171	116	437	156	0	13	0	0	0.026	0
.	19.01.15-22.34.54-1-228082	68	3	3	0	0	0	714	2	2	0	0	NA	NA	NA	19	26	168	503	168	115	447	152	15	0	0	0.089	0	0
.	19.01.15-22.34.59-1-228090	67	3	3	1	0	1	650	2	2	0	0	NA	NA	NA	20	23	169	500	167	104	409	137	0	4	2	0	0.008	0.012
.	19.01.15-22.35.00-1-228093	94	7	7	2	0	2	714	6	6	0	0	NA	NA	NA	26	30	168	504	171	115	448	151	7	20	1	0.042	0.04	0.006
.	19.01.15-22.35.00-1-228094	86	7	7	0	0	0	709	6	6	0	0	NA	NA	NA	27	27	166	505	169	114	445	150	0	20	1	0	0.04	0.006
.	19.01.15-22.35.03-1-228104	90	3	3	2	0	2	721	2	2	0	0	NA	NA	NA	36	41	169	512	173	113	451	157	0	13	0	0	0.025	0
.	19.01.15-22.35.04-1-228106	86	8	8	3	0	3	723	7	7	0	0	NA	NA	NA	33	42	171	513	171	116	454	153	1	6	13	0.006	0.012	0.076
.	19.01.15-22.35.09-1-228112	89	3	3	0	0	0	717	2	2	0	0	NA	NA	NA	31	37	168	513	169	114	451	152	0	3	7	0	0.006	0.041
.	19.01.15-22.35.11-1-228116	144	25	25	12	0	7	734	21	21	0	0	NA	NA	NA	48	61	179	525	170	121	462	151	48	67	4	0.268	0.128	0.024
.	19.01.15-22.35.15-1-228125	61	3	3	2	0	2	695	2	2	0	0	NA	NA	NA	27	23	171	500	165	114	436	145	0	3	2	0	0.006	0.012
.	19.01.15-22.35.17-1-228126	120	5	5	4	0	4	708	4	4	0	0	NA	NA	NA	53	36	168	513	168	115	448	145	4	7	0	0.024	0.014	0
.	19.01.15-22.35.20-1-228137	157	22	22	5	0	3	721	20	20	0	0	NA	NA	NA	46	44	173	515	169	121	452	148	37	37	2	0.214	0.072	0.012
.	19.01.15-22.35.23-1-228140	37	1	1	0	0	0	0	0	0	0	0	NA	NA	NA	13	15	169	496	163	0	0	0	0	0	0	0	0	0
.	19.01.15-22.35.24-1-228141	60	2	2	1	0	1	706	0	0	0	0	NA	NA	NA	20	19	164	502	166	113	444	149	5	0	0	0.03	0	0
.	19.01.15-22.35.24-1-228143	177	30	30	10	0	6	723	27	27	0	0	NA	NA	NA	65	54	173	523	171	119	455	149	59	53	20	0.341	0.101	0.117
.	19.01.15-22.35.28-1-228149	125	8	8	0	0	0	725	6	6	0	0	NA	NA	NA	26	38	169	517	165	114	465	146	1	8	4	0.006	0.015	0.024
.	19.01.15-22.35.31-1-228152	203	21	21	8	0	3	726	18	18	0	0	NA	NA	NA	37	43	172	517	167	121	456	149	44	49	10	0.256	0.095	0.06
.	19.01.15-22.35.33-1-228168	61	2	2	1	0	1	302	1	1	0	0	NA	NA	NA	21	23	169	498	169	47	191	64	0	0	4	0	0	0.024
.	19.01.15-22.35.37-1-228172	183	30	30	15	0	11	744	28	28	0	0	NA	NA	NA	55	64	175	529	173	120	468	156	59	76	2	0.337	0.144	0.012
.	19.01.15-22.35.39-1-228173	141	7	7	3	0	3	727	5	5	0	0	NA	NA	NA	53	50	171	523	169	116	464	147	16	12	6	0.094	0.023	0.036
.	19.01.15-22.35.44-1-228176	149	16	16	6	0	5	720	14	14	0	0	NA	NA	NA	61	49	171	523	168	116	457	147	14	38	10	0.082	0.073	0.06
.	19.01.15-22.35.48-1-228183	96	6	6	1	0	1	702	3	3	0	0	NA	NA	NA	28	21	166	503	165	111	447	144	1	15	0	0.006	0.03	0
.	19.01.15-22.35.57-1-228191	87	3	3	1	0	1	714	2	2	0	0	NA	NA	NA	33	36	176	505	168	123	444	147	0	13	0	0	0.026	0
.	19.01.15-22.35.58-1-228196	90	7	7	0	0	0	722	6	6	0	0	NA	NA	NA	44	42	173	511	171	120	450	152	8	11	2	0.046	0.022	0.012
.	19.01.15-22.36.03-1-228203	36	1	1	0	0	0	0	0	0	0	0	NA	NA	NA	10	12	167	495	163	0	0	0	0	0	2	0	0	0.012
.	19.01.15-22.36.06-1-228214	32	1	1	0	0	0	0	0	0	0	0	NA	NA	NA	9	7	166	491	163	0	0	0	0	0	2	0	0	0.012
.	19.01.15-22.36.08-1-228217	32	1	1	0	0	0	0	0	0	0	0	NA	NA	NA	6	15	167	497	164	0	0	0	0	1	0	0	0.002	0
.	19.01.15-22.36.10-1-228218	89	7	7	1	0	1	711	5	5	0	0	NA	NA	NA	32	31	167	508	169	116	443	152	4	22	0	0.024	0.043	0
.	19.01.15-22.36.14-1-228225	95	11	11	3	0	3	705	9	9	0	0	NA	NA	NA	40	30	166	506	171	112	444	149	32	22	14	0.193	0.043	0.082
.	19.01.15-22.36.15-1-228226	95	7	7	0	0	0	712	5	5	0	0	NA	NA	NA	44	28	169	504	168	116	445	151	0	38	2	0	0.075	0.012
.	19.01.15-22.36.15-1-228227	87	3	3	0	0	0	727	2	2	0	0	NA	NA	NA	29	41	172	514	168	122	453	152	2	3	4	0.012	0.006	0.024
.	19.01.15-22.36.17-1-228229	89	6	6	1	0	1	713	5	5	0	0	NA	NA	NA	25	33	174	509	163	119	451	143	11	2	8	0.063	0.004	0.049
.	19.01.15-22.36.17-1-228230	59	3	3	0	0	0	696	2	2	0	0	NA	NA	NA	25	17	168	499	163	113	441	142	5	0	2	0.03	0	0.012
.	19.01.15-22.36.23-1-228237	64	2	2	1	0	1	702	1	1	0	0	NA	NA	NA	21	19	167	496	169	112	438	152	0	2	3	0	0.004	0.018
.	19.01.15-22.36.32-1-228256	242	33	33	10	0	6	740	29	29	0	0	NA	NA	NA	57	61	171	526	177	120	465	155	39	69	20	0.228	0.131	0.113
.	19.01.15-22.36.33-1-228273	118	4	4	1	0	1	707	3	3	0	0	NA	NA	NA	49	36	171	509	169	116	441	150	9	8	0	0.053	0.016	0
.	19.01.15-22.36.33-1-228274	63	2	2	1	0	1	705	1	1	0	0	NA	NA	NA	21	23	172	501	163	116	446	143	0	2	0	0	0.004	0
.	19.01.15-22.36.35-1-228275	96	5	5	1	0	1	710	3	3	0	0	NA	NA	NA	40	32	168	508	169	112	448	150	9	1	0	0.054	0.002	0
.	19.01.15-22.36.38-1-228280	118	38	38	11	0	7	723	33	33	0	0	NA	NA	NA	24	39	173	513	166	122	453	148	23	85	34	0.133	0.166	0.205
.	19.01.15-22.36.38-1-228281	88	8	8	3	0	2	718	7	7	0	0	NA	NA	NA	22	31	166	509	169	113	454	151	14	11	0	0.084	0.022	0
.	19.01.15-22.36.39-1-228284	96	7	7	2	0	1	721	6	6	0	0	NA	NA	NA	29	35	166	512	170	115	456	150	9	21	3	0.054	0.041	0.018
.	19.01.15-22.36.45-1-228287	148	12	12	2	0	2	724	11	11	0	0	NA	NA	NA	49	41	169	515	170	120	455	149	21	24	14	0.124	0.047	0.082
.	19.01.15-22.36.48-1-228288	55	2	2	0	0	0	693	1	1	0	0	NA	NA	NA	30	16	168	495	166	112	434	147	2	2	0	0.012	0.004	0
.	19.01.15-22.36.51-1-228292	34	1	1	0	0	0	0	0	0	0	0	NA	NA	NA	2	10	166	493	164	0	0	0	0	0	0	0	0	0
.	19.01.15-22.36.53-1-228296	96	10	10	3	0	3	706	9	9	0	0	NA	NA	NA	34	30	170	508	165	111	449	146	13	18	2	0.076	0.035	0.012
.	19.01.15-22.36.53-1-228297	61	2	2	1	0	1	150	1	1	0	0	NA	NA	NA	19	20	163	503	167	23	95	32	0	4	0	0	0.008	0
.	19.01.15-22.36.58-1-228305	59	2	2	0	0	0	713	0	0	0	0	NA	NA	NA	21	28	169	504	168	114	447	152	0	8	0	0	0.016	0
.	19.01.15-22.37.01-1-228310	120	13	13	4	0	2	717	12	12	0	0	NA	NA	NA	50	40	172	513	168	117	452	148	8	28	0	0.047	0.055	0
.	19.01.15-22.37.02-1-228311	88	4	4	2	0	2	718	3	3	0	0	NA	NA	NA	37	41	171	512	171	118	448	152	0	20	0	0	0.039	0
.	19.01.15-22.37.03-1-228316	147	14	14	8	0	4	728	13	13	0	0	NA	NA	NA	22	38	171	511	169	118	456	154	33	41	0	0.193	0.08	0
.	19.01.15-22.37.14-1-228334	91	5	5	3	0	3	715	3	3	0	0	NA	NA	NA	35	38	169	511	171	115	449	151	2	21	0	0.012	0.041	0
.	19.01.15-22.37.16-1-228337	125	6	6	2	0	2	726	3	3	0	0	NA	NA	NA	39	41	168	516	170	118	460	148	10	21	0	0.06	0.041	0
.	19.01.15-22.37.17-1-228338	150	12	12	2	0	2	730	10	10	0	0	NA	NA	NA	52	48	170	518	173	117	461	152	26	27	1	0.153	0.052	0.006
.	19.01.15-22.37.23-1-228350	63	2	2	0	0	0	707	1	1	0	0	NA	NA	NA	30	22	167	504	164	113	448	146	1	0	1	0.006	0	0.006
.	19.01.15-22.37.23-1-228351	65	5	5	1	0	1	702	4	4	0	0	NA	NA	NA	28	20	167	501	165	116	438	148	2	10	0	0.012	0.02	0
.	19.01.15-22.37.34-1-228377	213	27	27	14	0	11	748	23	23	0	0	NA	NA	NA	52	56	176	518	175	122	467	159	44	47	14	0.25	0.091	0.08
.	19.01.15-22.37.37-1-228380	117	25	25	5	0	2	721	21	21	0	0	NA	NA	NA	35	36	168	510	171	117	452	152	24	46	7	0.143	0.09	0.041
.	19.01.15-22.37.38-1-228381	146	17	17	5	0	5	723	15	15	0	0	NA	NA	NA	56	51	172	521	171	114	458	151	5	27	8	0.029	0.052	0.047
.	19.01.15-22.37.40-1-228384	115	15	15	4	0	3	727	12	12	0	0	NA	NA	NA	33	38	169	514	168	117	457	153	23	33	15	0.136	0.064	0.089
.	19.01.15-22.37.41-1-228386	38	1	1	0	0	0	0	0	0	0	0	NA	NA	NA	7	12	165	495	165	0	0	0	0	0	0	0	0	0
.	19.01.15-22.37.44-1-228389	179	25	25	14	0	12	735	22	22	0	0	NA	NA	NA	52	49	173	516	173	119	459	157	55	60	12	0.318	0.116	0.069
.	19.01.15-22.37.44-1-228391	154	18	18	2	0	1	728	17	17	0	0	NA	NA	NA	50	59	174	522	176	119	456	153	10	54	0	0.057	0.103	0
.	19.01.15-22.37.47-1-228392	32	1	1	1	0	1	0	0	0	0	0	NA	NA	NA	8	12	164	495	166	0	0	0	0	0	0	0	0	0
.	19.01.15-22.37.49-1-228394	35	1	1	0	0	0	0	0	0	0	0	NA	NA	NA	12	7	166	491	163	0	0	0	0	0	0	0	0	0
.	19.01.15-22.37.50-1-228395	119	15	15	2	0	2	712	14	14	0	0	NA	NA	NA	41	38	172	505	174	117	442	153	19	33	4	0.11	0.065	0.023
.	19.01.15-22.37.55-1-228400	58	2	2	0	0	0	711	1	1	0	0	NA	NA	NA	20	29	165	512	165	117	446	148	0	2	0	0	0.004	0
.	19.01.15-22.38.07-1-228418	58	2	2	1	0	1	149	1	1	0	0	NA	NA	NA	15	16	166	498	165	26	92	31	0	0	3	0	0	0.018
.	19.01.15-22.38.10-1-228422	31	1	1	1	0	1	0	0	0	0	0	NA	NA	NA	8	5	165	491	162	0	0	0	0	1	0	0	0.002	0
.	19.01.15-22.38.12-1-228426	90	5	5	4	0	4	715	4	4	0	0	NA	NA	NA	29	41	170	512	172	115	449	151	0	16	6	0	0.031	0.035
.	19.01.15-22.38.15-1-228428	145	18	18	6	0	6	720	16	16	0	0	NA	NA	NA	30	36	168	513	168	116	454	150	8	37	10	0.048	0.072	0.06
.	19.01.15-22.38.17-1-228433	293	36	36	13	0	8	768	35	35	0	0	NA	NA	NA	75	85	179	538	181	127	480	161	42	107	7	0.235	0.199	0.039
.	19.01.15-22.38.18-1-228436	29	1	1	1	0	1	0	0	0	0	0	NA	NA	NA	9	6	166	490	163	0	0	0	0	1	0	0	0.002	0
.	19.01.15-22.38.18-1-228437	67	2	2	0	0	0	705	1	1	0	0	NA	NA	NA	19	24	167	503	167	114	446	145	0	3	2	0	0.006	0.012
.	19.01.15-22.38.19-1-228438	98	12	12	5	0	5	706	11	11	0	0	NA	NA	NA	39	32	173	506	166	118	441	147	7	21	19	0.04	0.042	0.114
.	19.01.15-22.38.22-1-228444	97	4	4	1	0	1	728	1	1	0	0	NA	NA	NA	29	44	174	511	172	122	453	153	0	8	0	0	0.016	0
.	19.01.15-22.38.25-1-228453	67	2	2	0	0	0	709	1	1	0	0	NA	NA	NA	21	28	170	504	167	117	447	145	0	2	5	0	0.004	0.03
.	19.01.15-22.38.29-1-228456	63	5	5	1	0	1	704	4	4	0	0	NA	NA	NA	30	23	168	497	171	115	439	150	0	10	2	0	0.02	0.012
.	19.01.15-22.38.33-1-228472	63	2	2	0	0	0	702	1	1	0	0	NA	NA	NA	25	23	167	498	171	113	437	152	0	13	0	0	0.026	0
.	19.01.15-22.38.35-1-228475	61	4	4	1	0	1	708	3	3	0	0	NA	NA	NA	18	20	166	500	167	114	443	151	0	14	2	0	0.028	0.012
.	19.01.15-22.38.42-1-228484	148	11	11	3	0	1	722	9	9	0	0	NA	NA	NA	53	42	170	513	172	118	456	148	25	33	2	0.147	0.064	0.012
.	19.01.15-22.38.44-1-228487	268	39	39	15	0	10	783	35	35	0	0	NA	NA	NA	67	99	176	553	183	122	496	165	84	91	28	0.477	0.165	0.153
.	19.01.15-22.38.45-1-228490	151	14	14	3	0	1	747	13	13	0	0	NA	NA	NA	54	64	170	532	175	117	471	159	13	62	0	0.076	0.117	0
.	19.01.15-22.38.46-1-228491	152	47	47	13	0	7	716	42	42	0	0	NA	NA	NA	52	45	176	513	169	120	449	147	87	56	14	0.494	0.109	0.083
.	19.01.15-22.38.47-1-228492	61	4	4	1	0	1	698	3	3	0	0	NA	NA	NA	25	20	171	497	165	118	433	147	0	20	0	0	0.04	0
.	19.01.15-22.38.49-1-228495	91	4	4	3	0	3	710	3	3	0	0	NA	NA	NA	43	33	169	505	172	115	444	151	0	18	0	0	0.036	0
.	19.01.15-22.38.52-1-228499	62	3	3	1	0	1	500	2	2	0	0	NA	NA	NA	21	23	170	500	166	84	308	108	5	2	0	0.029	0.004	0
.	19.01.15-22.39.04-1-228521	154	6	6	2	0	1	724	5	5	0	0	NA	NA	NA	57	41	169	518	167	117	463	144	3	17	5	0.018	0.033	0.03
.	19.01.15-22.39.07-1-228528	119	13	13	3	0	3	711	10	10	0	0	NA	NA	NA	39	34	171	507	169	115	445	151	2	16	19	0.012	0.032	0.112
.	19.01.15-22.39.08-1-228531	33	1	1	1	0	1	0	0	0	0	0	NA	NA	NA	10	5	165	491	162	0	0	0	0	0	0	0	0	0
.	19.01.15-22.39.10-1-228535	93	5	5	3	0	2	703	3	3	0	0	NA	NA	NA	46	28	169	507	165	114	443	146	3	3	14	0.018	0.006	0.085
.	19.01.15-22.39.10-1-228536	63	2	2	0	0	0	706	1	1	0	0	NA	NA	NA	26	19	164	499	169	113	445	148	0	3	2	0	0.006	0.012
.	19.01.15-22.39.17-1-228542	123	5	5	3	0	2	709	3	3	0	0	NA	NA	NA	36	31	170	501	173	114	441	154	16	1	2	0.094	0.002	0.012
.	19.01.15-22.39.19-1-228557	91	7	7	2	0	1	721	6	6	0	0	NA	NA	NA	26	35	169	508	171	116	454	151	6	10	8	0.036	0.02	0.047
.	19.01.15-22.39.23-1-228561	65	3	3	0	0	0	709	2	2	0	0	NA	NA	NA	30	28	172	504	165	117	446	146	0	6	4	0	0.012	0.024
.	19.01.15-22.39.26-1-228564	100	4	4	0	0	0	701	3	3	0	0	NA	NA	NA	42	27	169	507	164	112	441	148	0	7	0	0	0.014	0
.	19.01.15-22.39.29-1-228567	176	12	12	3	0	2	749	10	10	0	0	NA	NA	NA	65	68	177	522	182	123	464	162	17	35	9	0.096	0.067	0.049
.	19.01.15-22.39.33-1-228571	122	9	9	3	0	2	717	7	7	0	0	NA	NA	NA	34	36	170	510	169	118	446	153	11	18	2	0.065	0.035	0.012
.	19.01.15-22.39.36-1-228588	122	10	10	6	0	5	715	8	8	0	0	NA	NA	NA	32	34	167	511	169	113	450	152	11	38	1	0.066	0.074	0.006
.	19.01.15-22.39.43-1-228595	123	10	10	3	0	2	721	9	9	0	0	NA	NA	NA	41	40	166	519	168	117	457	147	10	37	7	0.06	0.071	0.042
.	19.01.15-22.39.50-1-228597	92	5	5	2	0	2	729	4	4	0	0	NA	NA	NA	25	44	167	519	171	115	461	153	3	18	0	0.018	0.035	0
.	19.01.15-22.39.55-1-228600	33	1	1	0	0	0	0	0	0	0	0	NA	NA	NA	7	9	166	494	162	0	0	0	0	2	0	0	0.004	0
.	19.01.15-22.39.55-1-228601	95	11	11	4	0	4	730	8	8	0	0	NA	NA	NA	28	41	171	515	168	117	462	151	0	16	18	0	0.031	0.107
.	19.01.15-22.39.57-1-228605	62	2	2	1	0	1	705	1	1	0	0	NA	NA	NA	21	23	167	505	164	113	447	145	6	0	2	0.036	0	0.012
.	19.01.15-22.40.00-1-228611	113	7	7	0	0	0	718	6	6	0	0	NA	NA	NA	26	32	168	510	167	118	455	145	0	11	2	0	0.022	0.012
.	19.01.15-22.40.02-1-228622	118	4	4	1	0	0	718	3	3	0	0	NA	NA	NA	35	28	165	508	168	113	456	149	9	3	0	0.055	0.006	0
.	19.01.15-22.40.04-1-228627	63	3	3	2	0	2	713	2	2	0	0	NA	NA	NA	24	29	170	501	171	116	447	150	2	6	2	0.012	0.012	0.012
.	19.01.15-22.40.10-1-228634	211	28	28	5	0	4	728	24	24	0	0	NA	NA	NA	57	55	176	520	172	120	455	153	41	43	3	0.233	0.083	0.017
.	19.01.15-22.40.12-1-228637	121	5	5	1	0	1	709	4	4	0	0	NA	NA	NA	39	28	166	505	170	114	444	151	2	7	0	0.012	0.014	0
.	19.01.15-22.40.12-1-228639	121	27	27	9	0	7	731	25	25	0	0	NA	NA	NA	45	48	172	513	176	116	455	160	26	62	8	0.151	0.121	0.045
.	19.01.15-22.40.14-1-228643	93	3	3	0	0	0	696	1	1	0	0	NA	NA	NA	49	26	166	503	170	110	438	148	3	6	0	0.018	0.012	0
.	19.01.15-22.40.20-1-228652	98	17	17	7	0	2	697	15	15	0	0	NA	NA	NA	40	22	166	505	164	113	441	143	50	28	17	0.301	0.055	0.104
.	19.01.15-22.40.20-1-228653	143	14	14	3	0	2	727	12	12	0	0	NA	NA	NA	40	47	170	520	170	117	461	149	35	32	2	0.206	0.062	0.012
.	19.01.15-22.40.21-1-228655	64	3	3	0	0	0	704	2	2	0	0	NA	NA	NA	30	25	166	505	167	111	445	148	4	5	0	0.024	0.01	0
.	19.01.15-22.40.23-1-228657	204	43	43	15	0	11	726	38	38	0	0	NA	NA	NA	56	48	172	517	172	115	459	152	61	85	11	0.355	0.164	0.064
.	19.01.15-22.40.30-1-228664	181	23	23	3	0	3	722	22	22	0	0	NA	NA	NA	67	46	170	514	175	116	448	158	32	50	12	0.188	0.097	0.069
.	19.01.15-22.40.31-1-228665	66	2	2	2	0	2	701	0	0	0	0	NA	NA	NA	27	23	165	502	169	111	440	150	6	1	0	0.036	0.002	0
.	19.01.15-22.40.38-1-228686	122	6	6	1	0	1	718	5	5	0	0	NA	NA	NA	38	39	172	505	175	117	447	154	3	22	0	0.017	0.044	0
.	19.01.15-22.40.45-1-228695	121	13	13	2	0	2	702	12	12	0	0	NA	NA	NA	58	31	170	507	167	114	444	144	2	29	2	0.012	0.057	0.012
.	19.01.15-22.40.56-1-228707	31	1	1	0	0	0	0	0	0	0	0	NA	NA	NA	10	11	167	495	162	0	0	0	0	0	0	0	0	0
.	19.01.15-22.40.58-1-228710	64	2	2	1	0	1	715	1	1	0	0	NA	NA	NA	18	29	170	502	170	117	446	152	0	0	9	0	0	0.053
.	19.01.15-22.40.59-1-228712	63	2	2	0	0	0	703	1	1	0	0	NA	NA	NA	20	20	168	497	168	115	437	151	6	1	0	0.036	0.002	0
.	19.01.15-22.40.59-1-228713	92	6	6	3	0	1	716	5	5	0	0	NA	NA	NA	31	31	171	506	167	118	451	147	0	17	2	0	0.034	0.012
.	19.01.15-22.41.01-1-228719	91	12	12	1	0	1	709	11	11	0	0	NA	NA	NA	27	26	169	501	169	118	443	148	10	21	0	0.059	0.042	0
.	19.01.15-22.41.03-1-228723	33	1	1	0	0	0	0	0	0	0	0	NA	NA	NA	5	9	165	494	163	0	0	0	0	0	3	0	0	0.018
.	19.01.15-22.41.06-1-228728	148	7	7	1	0	0	725	6	6	0	0	NA	NA	NA	40	39	169	517	166	115	461	149	6	20	0	0.036	0.039	0
.	19.01.15-22.41.13-1-228741	57	2	2	2	0	2	711	1	1	0	0	NA	NA	NA	18	27	170	505	165	117	447	147	2	0	2	0.012	0	0.012
.	19.01.15-22.41.14-1-228743	88	5	5	2	0	2	698	4	4	0	0	NA	NA	NA	24	19	168	502	162	113	441	144	1	12	5	0.006	0.024	0.031
.	19.01.15-22.41.14-1-228744	88	3	3	1	0	1	711	2	2	0	0	NA	NA	NA	40	42	170	514	171	111	451	149	0	12	0	0	0.023	0
.	19.01.15-22.41.14-1-228746	32	1	1	0	0	0	0	0	0	0	0	NA	NA	NA	13	8	165	493	163	0	0	0	2	0	0	0.012	0	0
.	19.01.15-22.41.17-1-228752	92	9	9	3	0	3	718	6	6	0	0	NA	NA	NA	24	32	169	504	172	118	444	156	26	13	0	0.154	0.026	0
.	19.01.15-22.41.20-1-228759	121	11	11	2	0	2	726	9	9	0	0	NA	NA	NA	43	45	174	515	169	121	457	148	13	32	0	0.075	0.062	0
.	19.01.15-22.41.26-1-228769	118	5	5	3	0	3	726	4	4	0	0	NA	NA	NA	40	45	175	512	171	121	452	153	2	12	6	0.011	0.023	0.035
.	19.01.15-22.41.27-1-228771	96	9	9	4	0	4	710	8	8	0	0	NA	NA	NA	31	30	168	506	169	116	443	151	1	19	11	0.006	0.038	0.065
.	19.01.15-22.41.29-1-228775	95	6	6	0	0	0	714	3	3	0	0	NA	NA	NA	26	32	167	504	174	114	444	156	1	15	1	0.006	0.03	0.006
.	19.01.15-22.41.30-1-228776	149	12	12	6	0	5	721	10	10	0	0	NA	NA	NA	37	36	175	503	171	120	448	153	19	27	7	0.109	0.054	0.041
.	19.01.15-22.41.32-1-228780	172	15	15	3	0	3	717	14	14	0	0	NA	NA	NA	64	40	173	510	170	118	448	151	36	41	0	0.208	0.08	0
.	19.01.15-22.41.32-1-228781	261	28	28	8	0	5	771	26	26	0	0	NA	NA	NA	86	87	177	540	183	126	480	165	70	73	18	0.395	0.135	0.098
.	19.01.15-22.41.43-1-228801	89	12	12	1	0	1	720	10	10	0	0	NA	NA	NA	29	32	166	508	171	112	454	154	24	21	2	0.145	0.041	0.012
.	19.01.15-22.41.45-1-228803	90	7	7	0	0	0	713	6	6	0	0	NA	NA	NA	27	31	168	510	166	114	452	147	3	15	5	0.018	0.029	0.03
.	19.01.15-22.41.46-1-228805	66	5	5	1	0	1	709	4	4	0	0	NA	NA	NA	34	30	167	509	167	115	451	143	0	7	8	0	0.014	0.048
.	19.01.15-22.41.50-1-228812	33	1	1	0	0	0	0	0	0	0	0	NA	NA	NA	10	9	165	494	163	0	0	0	0	0	3	0	0	0.018
.	19.01.15-22.41.50-1-228813	63	2	2	1	0	1	703	1	1	0	0	NA	NA	NA	35	24	167	502	168	112	442	149	0	4	0	0	0.008	0
.	19.01.15-22.41.52-1-228815	123	16	16	3	0	3	712	15	15	0	0	NA	NA	NA	50	36	167	510	172	115	443	154	9	33	5	0.054	0.065	0.029
.	19.01.15-22.42.01-1-228828	33	1	1	0	0	0	0	0	0	0	0	NA	NA	NA	9	10	166	494	163	0	0	0	0	3	0	0	0.006	0
.	19.01.15-22.42.04-1-228833	32	1	1	1	0	1	0	0	0	0	0	NA	NA	NA	9	13	164	497	165	0	0	0	0	3	0	0	0.006	0
.	19.01.15-22.42.04-1-228834	146	9	9	1	0	1	732	8	8	0	0	NA	NA	NA	47	52	172	519	174	118	460	154	4	16	10	0.023	0.031	0.057
.	19.01.15-22.42.05-1-228837	65	4	4	2	0	2	713	3	3	0	0	NA	NA	NA	26	33	174	503	169	121	443	149	0	2	6	0	0.004	0.036
.	19.01.15-22.42.06-1-228839	94	11	11	4	0	2	701	10	10	0	0	NA	NA	NA	42	24	169	501	167	113	438	150	35	32	3	0.207	0.064	0.018
.	19.01.15-22.42.07-1-228842	144	32	32	7	0	5	721	25	25	0	0	NA	NA	NA	55	52	179	512	174	127	442	152	30	77	13	0.168	0.15	0.075
.	19.01.15-22.42.08-1-228844	61	2	2	0	0	0	710	1	1	0	0	NA	NA	NA	28	34	168	510	169	115	449	146	0	7	0	0	0.014	0
.	19.01.15-22.42.16-1-228852	64	3	3	0	0	0	698	2	2	0	0	NA	NA	NA	25	20	165	502	166	110	442	146	0	11	0	0	0.022	0
.	19.01.15-22.42.20-1-228859	144	9	9	2	0	1	732	7	7	0	0	NA	NA	NA	57	60	177	519	177	121	456	155	2	27	0	0.011	0.052	0
.	19.01.15-22.42.22-1-228863	92	5	5	4	0	4	716	4	4	0	0	NA	NA	NA	20	28	171	501	169	117	447	152	14	16	0	0.082	0.032	0
.	19.01.15-22.42.24-1-228865	95	10	10	1	0	1	707	7	7	0	0	NA	NA	NA	29	26	171	503	165	115	445	147	10	29	2	0.058	0.058	0.012
.	19.01.15-22.42.26-1-228867	118	16	16	3	0	2	722	13	13	0	0	NA	NA	NA	29	40	169	511	173	114	453	155	2	43	0	0.012	0.084	0
.	19.01.15-22.42.29-1-228872	62	3	3	3	0	2	695	2	2	0	0	NA	NA	NA	29	19	167	501	164	112	440	143	0	5	2	0	0.01	0.012
.	19.01.15-22.42.31-1-228873	64	5	5	1	0	1	150	2	2	0	0	NA	NA	NA	23	17	167	498	165	24	97	29	4	1	1	0.024	0.002	0.006
.	19.01.15-22.42.34-1-228891	94	4	4	0	0	0	711	3	3	0	0	NA	NA	NA	30	27	167	504	169	115	447	149	2	7	1	0.012	0.014	0.006
.	19.01.15-22.42.43-1-228899	90	18	18	4	0	4	725	16	16	0	0	NA	NA	NA	31	42	170	514	171	114	455	156	16	66	7	0.094	0.128	0.041
.	19.01.15-22.42.44-1-228900	121	10	10	2	0	1	731	8	8	0	0	NA	NA	NA	38	41	172	513	169	119	460	152	8	28	0	0.047	0.055	0
.	19.01.15-22.42.44-1-228902	59	3	3	2	0	2	707	2	2	0	0	NA	NA	NA	22	25	167	502	169	115	442	150	0	5	3	0	0.01	0.018
.	19.01.15-22.42.45-1-228903	66	3	3	1	0	1	502	1	1	0	0	NA	NA	NA	20	21	165	503	166	80	321	101	0	4	1	0	0.008	0.006
.	19.01.15-22.42.50-1-228908	151	8	8	1	0	1	731	6	6	0	0	NA	NA	NA	48	48	173	519	169	117	464	150	5	14	11	0.029	0.027	0.065
.	19.01.15-22.42.51-1-228910	145	25	25	7	0	7	728	22	22	0	0	NA	NA	NA	59	51	174	517	173	120	454	154	30	61	4	0.172	0.118	0.023
.	19.01.15-22.43.01-1-228921	62	2	2	1	0	1	401	1	1	0	0	NA	NA	NA	21	10	166	492	165	59	268	74	1	0	0	0.006	0	0
.	19.01.15-22.43.01-1-228924	126	9	9	0	0	0	711	8	8	0	0	NA	NA	NA	42	36	167	512	170	114	448	149	18	22	3	0.108	0.043	0.018
.	19.01.15-22.43.03-1-228928	91	5	5	0	0	0	715	4	4	0	0	NA	NA	NA	31	37	175	507	168	120	446	149	2	20	0	0.011	0.039	0
.	19.01.15-22.43.04-1-228930	97	5	5	0	0	0	715	3	3	0	0	NA	NA	NA	38	33	170	507	169	117	448	150	0	22	4	0	0.043	0.024
.	19.01.15-22.43.12-1-228938	174	24	24	2	0	1	724	22	22	0	0	NA	NA	NA	58	53	175	520	171	123	454	147	50	33	8	0.286	0.063	0.047
.	19.01.15-22.43.13-1-228939	34	1	1	0	0	0	0	0	0	0	0	NA	NA	NA	8	16	166	498	165	0	0	0	0	0	1	0	0	0.006
.	19.01.15-22.43.14-1-228944	88	3	3	3	0	3	705	2	2	0	0	NA	NA	NA	26	22	168	504	163	113	449	143	8	4	0	0.048	0.008	0
.	19.01.15-22.43.16-1-228948	121	7	7	2	0	2	727	4	4	0	0	NA	NA	NA	32	41	171	511	172	121	453	153	14	7	10	0.082	0.014	0.058
.	19.01.15-22.43.23-1-228966	118	8	8	5	0	3	712	7	7	0	0	NA	NA	NA	45	32	172	505	168	122	440	150	0	22	5	0	0.044	0.03
.	19.01.15-22.43.23-1-228970	119	6	6	1	0	1	728	5	5	0	0	NA	NA	NA	46	45	170	519	169	118	459	151	9	12	0	0.053	0.023	0
.	19.01.15-22.43.24-1-228971	61	4	4	3	0	2	703	3	3	0	0	NA	NA	NA	25	25	170	502	166	115	441	147	0	23	0	0	0.046	0
.	19.01.15-22.43.26-1-228972	92	10	10	4	0	4	717	7	7	0	0	NA	NA	NA	33	32	169	505	171	115	448	154	11	29	1	0.065	0.057	0.006
.	19.01.15-22.43.30-1-228977	111	4	4	2	0	0	724	3	3	0	0	NA	NA	NA	35	44	173	517	167	121	453	150	0	18	0	0	0.035	0
.	19.01.15-22.43.37-1-228996	93	3	3	1	0	1	722	2	2	0	0	NA	NA	NA	31	36	173	509	167	122	449	151	0	11	0	0	0.022	0
.	19.01.15-22.43.42-1-229002	35	1	1	0	0	0	0	0	0	0	0	NA	NA	NA	9	5	165	491	162	0	0	0	0	0	0	0	0	0
.	19.01.15-22.43.43-1-229005	122	5	5	2	0	2	722	4	4	0	0	NA	NA	NA	34	38	174	508	169	122	449	151	0	14	0	0	0.028	0
.	19.01.15-22.43.44-1-229006	206	27	27	8	0	6	752	23	23	0	0	NA	NA	NA	56	68	173	536	172	120	480	152	51	54	3	0.295	0.101	0.017
.	19.01.15-22.43.45-1-229007	155	17	17	5	0	4	724	15	15	0	0	NA	NA	NA	49	48	170	521	170	117	456	151	20	38	3	0.118	0.073	0.018
.	19.01.15-22.43.45-1-229008	119	7	7	1	0	0	707	5	5	0	0	NA	NA	NA	40	29	165	508	169	110	446	151	30	1	0	0.182	0.002	0
.	19.01.15-22.43.49-1-229011	150	5	5	3	0	2	721	4	4	0	0	NA	NA	NA	54	48	172	520	169	118	454	149	15	4	9	0.087	0.008	0.053
.	19.01.15-22.43.51-1-229013	64	3	3	0	0	0	651	2	2	0	0	NA	NA	NA	18	21	167	501	166	105	411	135	0	3	0	0	0.006	0
.	19.01.15-22.43.56-1-229016	89	3	3	1	0	1	721	2	2	0	0	NA	NA	NA	30	42	173	510	172	118	450	153	0	15	3	0	0.029	0.017
.	19.01.15-22.44.01-1-229031	146	5	5	1	0	1	715	3	3	0	0	NA	NA	NA	49	37	172	507	171	117	450	148	8	3	4	0.047	0.006	0.023
.	19.01.15-22.44.03-1-229034	91	6	6	0	0	0	698	5	5	0	0	NA	NA	NA	27	20	168	498	167	113	441	144	0	6	7	0	0.012	0.042
.	19.01.15-22.44.06-1-229042	122	6	6	2	0	1	715	5	5	0	0	NA	NA	NA	40	29	167	507	168	114	450	151	2	24	0	0.012	0.047	0
.	19.01.15-22.44.08-1-229047	30	1	1	0	0	0	0	0	0	0	0	NA	NA	NA	7	6	165	491	163	0	0	0	0	0	0	0	0	0
.	19.01.15-22.44.10-1-229048	158	8	8	4	0	4	738	7	7	0	0	NA	NA	NA	39	54	178	518	171	125	459	154	11	16	5	0.062	0.031	0.029
.	19.01.15-22.44.10-1-229049	96	12	12	3	0	2	708	11	11	0	0	NA	NA	NA	25	27	167	505	168	114	446	148	6	40	7	0.036	0.079	0.042
.	19.01.15-22.44.18-1-229054	91	6	6	1	0	0	705	5	5	0	0	NA	NA	NA	26	26	171	504	164	115	442	148	1	13	5	0.006	0.026	0.03
.	19.01.15-22.44.29-1-229063	157	8	8	0	0	0	723	5	5	0	0	NA	NA	NA	47	39	173	509	170	119	451	153	13	17	2	0.075	0.033	0.012
.	19.01.15-22.44.38-1-229083	64	2	2	1	0	1	698	1	1	0	0	NA	NA	NA	25	24	168	503	166	112	441	145	2	5	0	0.012	0.01	0
.	19.01.15-22.44.38-1-229084	119	17	17	3	0	3	716	16	16	0	0	NA	NA	NA	36	34	173	505	169	119	444	153	33	28	1	0.191	0.055	0.006
.	19.01.15-22.44.39-1-229085	62	2	2	1	0	1	200	1	1	0	0	NA	NA	NA	14	16	167	497	165	31	132	37	0	0	2	0	0	0.012
.	19.01.15-22.44.40-1-229087	142	8	8	5	0	3	736	6	6	0	0	NA	NA	NA	32	49	170	518	174	120	461	155	0	15	15	0	0.029	0.086
.	19.01.15-22.44.44-1-229090	122	8	8	5	0	4	715	5	5	0	0	NA	NA	NA	39	34	170	503	174	116	442	157	6	17	8	0.035	0.034	0.046
.	19.01.15-22.44.48-1-229093	34	1	1	0	0	0	0	0	0	0	0	NA	NA	NA	10	17	168	497	165	0	0	0	0	3	0	0	0.006	0
.	19.01.15-22.44.50-1-229097	119	18	18	5	0	4	718	16	16	0	0	NA	NA	NA	29	36	167	510	172	115	450	153	14	20	0	0.084	0.039	0
.	19.01.15-22.44.51-1-229099	116	9	9	3	0	2	712	6	6	0	0	NA	NA	NA	49	37	173	509	168	118	444	150	15	16	0	0.087	0.031	0
.	19.01.15-22.44.52-1-229100	150	7	7	3	0	2	728	6	6	0	0	NA	NA	NA	36	40	170	513	170	117	457	154	9	27	1	0.053	0.053	0.006
.	19.01.15-22.44.53-1-229102	154	10	10	5	0	3	708	7	7	0	0	NA	NA	NA	43	26	170	505	164	116	447	145	27	3	1	0.159	0.006	0.006
.	19.01.15-22.44.56-1-229105	146	18	18	4	0	3	732	17	17	0	0	NA	NA	NA	42	45	175	517	166	120	465	147	64	26	16	0.366	0.05	0.096
.	19.01.15-22.45.03-1-229116	171	14	14	3	0	2	748	12	12	0	0	NA	NA	NA	52	66	176	531	172	122	473	153	10	33	4	0.057	0.062	0.023
.	19.01.15-22.45.08-1-229123	180	29	29	9	0	5	740	25	25	0	0	NA	NA	NA	53	60	176	522	175	124	461	155	28	57	22	0.159	0.109	0.126
.	19.01.15-22.45.13-1-229129	179	23	23	11	0	8	739	20	20	0	0	NA	NA	NA	68	64	180	521	176	125	454	160	17	82	6	0.094	0.157	0.034
.	19.01.15-22.45.16-1-229134	94	8	8	0	0	0	718	5	5	0	0	NA	NA	NA	33	41	171	516	167	116	454	148	0	21	1	0	0.041	0.006
.	19.01.15-22.45.16-1-229135	62	2	2	0	0	0	450	1	1	0	0	NA	NA	NA	24	13	164	496	166	74	275	101	0	1	0	0	0.002	0
.	19.01.15-22.45.16-1-229136	62	2	2	0	0	0	697	1	1	0	0	NA	NA	NA	40	29	171	505	166	117	437	143	0	11	0	0	0.022	0
.	19.01.15-22.45.20-1-229142	147	16	16	6	0	4	730	15	15	0	0	NA	NA	NA	44	49	177	514	171	121	456	153	23	26	7	0.13	0.051	0.041
.	19.01.15-22.45.28-1-229156	35	1	1	0	0	0	0	0	0	0	0	NA	NA	NA	11	10	165	494	164	0	0	0	0	3	0	0	0.006	0
.	19.01.15-22.45.29-1-229157	117	7	7	1	0	0	721	5	5	0	0	NA	NA	NA	31	40	168	514	171	112	458	151	0	18	22	0	0.035	0.129
.	19.01.15-22.45.31-1-229161	59	3	3	0	0	0	717	2	2	0	0	NA	NA	NA	21	29	166	508	168	115	453	149	0	3	6	0	0.006	0.036
.	19.01.15-22.45.33-1-229180	93	6	6	0	0	0	713	4	4	0	0	NA	NA	NA	30	31	169	509	166	113	450	150	1	15	0	0.006	0.029	0
.	19.01.15-22.45.34-1-229182	88	9	9	2	0	1	708	7	7	0	0	NA	NA	NA	36	21	166	502	166	110	448	150	2	28	2	0.012	0.056	0.012
.	19.01.15-22.45.53-1-229189	32	1	1	0	0	0	0	0	0	0	0	NA	NA	NA	10	11	166	494	164	0	0	0	0	0	1	0	0	0.006
.	19.01.15-22.45.55-1-229192	58	3	3	0	0	0	702	2	2	0	0	NA	NA	NA	23	17	167	500	163	115	441	146	3	6	0	0.018	0.012	0
.	19.01.15-22.45.57-1-229195	62	3	3	1	0	0	714	2	2	0	0	NA	NA	NA	24	28	169	506	166	116	448	150	5	7	6	0.03	0.014	0.036
.	19.01.15-22.46.00-1-229201	65	6	6	4	0	2	705	4	4	0	0	NA	NA	NA	25	25	166	504	168	112	443	150	1	25	2	0.006	0.05	0.012
.	19.01.15-22.46.03-1-229205	117	19	19	3	0	2	730	16	16	0	0	NA	NA	NA	41	49	172	516	174	118	458	154	9	51	0	0.052	0.099	0
.	19.01.15-22.46.04-1-229207	88	6	6	0	0	0	706	4	4	0	0	NA	NA	NA	18	25	170	503	165	117	447	142	4	6	3	0.024	0.012	0.018
.	19.01.15-22.46.11-1-229217	119	9	9	1	0	1	715	8	8	0	0	NA	NA	NA	37	34	169	507	171	116	446	153	11	15	2	0.065	0.03	0.012
.	19.01.15-22.46.11-1-229218	88	3	3	2	0	1	711	1	1	0	0	NA	NA	NA	35	30	169	507	167	116	447	148	0	5	5	0	0.01	0.03
.	19.01.15-22.46.11-1-229220	37	1	1	0	0	0	0	0	0	0	0	NA	NA	NA	6	6	167	489	163	0	0	0	0	1	0	0	0.002	0
.	19.01.15-22.46.13-1-229225	117	8	8	2	0	1	720	6	6	0	0	NA	NA	NA	32	36	170	510	169	119	451	150	7	12	2	0.041	0.024	0.012
.	19.01.15-22.46.13-1-229227	120	4	4	1	0	1	720	3	3	0	0	NA	NA	NA	36	37	174	510	166	117	456	147	3	24	0	0.017	0.047	0
.	19.01.15-22.46.14-1-229231	119	8	8	1	0	0	712	7	7	0	0	NA	NA	NA	46	35	170	509	169	119	446	147	3	20	3	0.018	0.039	0.018
.	19.01.15-22.46.18-1-229233	90	4	4	1	0	1	695	1	1	0	0	NA	NA	NA	26	17	168	496	166	117	435	143	0	11	3	0	0.022	0.018
.	19.01.15-22.46.23-1-229239	177	9	9	1	0	0	732	8	8	0	0	NA	NA	NA	60	50	175	520	168	121	466	145	4	34	9	0.023	0.065	0.054
.	19.01.15-22.46.27-1-229255	117	5	5	1	0	1	707	4	4	0	0	NA	NA	NA	45	27	169	504	167	116	445	146	16	12	0	0.095	0.024	0
.	19.01.15-22.46.33-1-229281	122	6	6	1	0	0	724	5	5	0	0	NA	NA	NA	34	39	170	506	176	116	448	160	6	25	0	0.035	0.049	0
.	19.01.15-22.46.34-1-229282	145	16	16	2	0	2	726	15	15	0	0	NA	NA	NA	48	39	171	513	168	120	456	150	9	47	9	0.053	0.092	0.054
.	19.01.15-22.46.34-1-229283	87	5	5	3	0	2	713	4	4	0	0	NA	NA	NA	40	34	173	508	166	119	450	144	7	9	2	0.04	0.018	0.012
.	19.01.15-22.46.36-1-229284	118	7	7	2	0	2	729	6	6	0	0	NA	NA	NA	35	45	169	515	174	117	454	158	13	16	0	0.077	0.031	0
.	19.01.15-22.46.36-1-229285	89	8	8	3	0	1	712	6	6	0	0	NA	NA	NA	31	29	171	503	168	117	445	150	3	25	0	0.018	0.05	0
.	19.01.15-22.46.44-1-229290	33	1	1	0	0	0	0	0	0	0	0	NA	NA	NA	9	8	164	495	162	0	0	0	0	0	0	0	0	0
.	19.01.15-22.46.46-1-229294	115	12	12	2	0	2	704	6	6	0	0	NA	NA	NA	34	32	170	508	167	114	446	144	3	25	8	0.018	0.049	0.048
.	19.01.15-22.46.53-1-229298	213	18	18	6	0	3	751	16	16	0	0	NA	NA	NA	50	71	178	529	177	125	469	157	73	20	3	0.41	0.038	0.017
.	19.01.15-22.46.54-1-229300	119	8	8	0	0	0	703	6	6	0	0	NA	NA	NA	29	19	167	501	164	113	443	147	6	4	1	0.036	0.008	0.006
.	19.01.15-22.46.56-1-229305	125	30	30	7	0	5	718	25	25	0	0	NA	NA	NA	45	40	176	509	168	126	439	153	24	77	12	0.136	0.151	0.071
.	19.01.15-22.46.58-1-229310	145	16	16	3	0	2	718	15	15	0	0	NA	NA	NA	54	46	171	517	171	114	452	152	24	44	0	0.14	0.085	0
.	19.01.15-22.47.00-1-229315	122	7	7	1	0	1	714	6	6	0	0	NA	NA	NA	42	38	171	513	167	116	447	151	6	13	0	0.035	0.025	0
.	19.01.15-22.47.02-1-229319	142	23	23	2	0	2	713	20	20	0	0	NA	NA	NA	48	34	173	508	166	119	447	147	30	52	2	0.173	0.102	0.012
.	19.01.15-22.47.08-1-229328	241	40	40	9	0	5	755	37	37	0	0	NA	NA	NA	66	78	184	527	180	128	466	161	37	116	5	0.201	0.22	0.028
.	19.01.15-22.47.10-1-229329	141	16	16	1	0	1	717	14	14	0	0	NA	NA	NA	42	38	171	509	171	118	448	151	14	24	10	0.082	0.047	0.058
.	19.01.15-22.47.15-1-229341	147	16	16	3	0	2	726	15	15	0	0	NA	NA	NA	42	41	171	511	172	118	455	153	20	33	2	0.117	0.065	0.012
.	19.01.15-22.47.26-1-229355	144	18	18	6	0	4	724	17	17	0	0	NA	NA	NA	33	42	175	512	168	122	450	152	31	31	3	0.177	0.061	0.018
.	19.01.15-22.47.37-1-229378	86	7	7	3	0	2	700	5	5	0	0	NA	NA	NA	34	28	169	508	164	113	446	141	11	18	3	0.065	0.035	0.018
.	19.01.15-22.47.38-1-229379	91	4	4	1	0	0	718	2	2	0	0	NA	NA	NA	27	33	169	510	167	117	452	149	0	25	0	0	0.049	0
.	19.01.15-22.47.43-1-229382	61	2	2	0	0	0	498	1	1	0	0	NA	NA	NA	10	18	165	500	166	79	322	97	0	5	0	0	0.01	0
.	19.01.15-22.47.48-1-229384	90	3	3	0	0	0	702	2	2	0	0	NA	NA	NA	27	26	166	507	166	113	445	144	2	0	1	0.012	0	0.006
.	19.01.15-22.47.54-1-229392	57	2	2	1	0	1	0	1	1	0	0	NA	NA	NA	20	9	165	493	164	0	0	0	3	0	0	0.018	0	0
.	19.01.15-22.47.57-1-229397	143	21	21	9	0	8	722	18	18	0	0	NA	NA	NA	33	43	168	517	171	112	457	153	21	50	2	0.125	0.097	0.012
.	19.01.15-22.47.58-1-229398	92	8	8	1	0	1	706	5	5	0	0	NA	NA	NA	33	28	170	502	169	114	441	151	3	16	0	0.018	0.032	0
.	19.01.15-22.47.59-1-229402	62	2	2	0	0	0	252	1	1	0	0	NA	NA	NA	14	13	165	497	164	29	161	62	0	0	1	0	0	0.006
.	19.01.15-22.48.01-1-229407	32	1	1	0	0	0	0	0	0	0	0	NA	NA	NA	7	4	163	490	164	0	0	0	0	2	0	0	0.004	0
.	19.01.15-22.48.01-1-229408	63	5	5	1	0	1	699	4	4	0	0	NA	NA	NA	36	20	164	504	165	109	445	145	2	6	2	0.012	0.012	0.012
.	19.01.15-22.48.01-1-229409	116	19	19	5	0	4	730	15	15	0	0	NA	NA	NA	40	49	174	515	173	120	457	153	10	64	7	0.057	0.124	0.04
.	19.01.15-22.48.03-1-229413	120	6	6	3	0	2	712	5	5	0	0	NA	NA	NA	35	36	176	505	168	122	444	146	9	9	6	0.051	0.018	0.036
.	19.01.15-22.48.03-1-229414	83	7	7	0	0	0	709	6	6	0	0	NA	NA	NA	25	31	169	507	168	118	441	150	3	10	5	0.018	0.02	0.03
.	19.01.15-22.48.09-1-229423	118	14	14	2	0	2	717	13	13	0	0	NA	NA	NA	38	40	171	509	173	118	446	153	11	36	4	0.064	0.071	0.023
.	19.01.15-22.48.18-1-229432	32	1	1	0	0	0	0	0	0	0	0	NA	NA	NA	8	3	163	491	162	0	0	0	0	0	0	0	0	0
.	19.01.15-22.48.19-1-229433	38	1	1	0	0	0	0	0	0	0	0	NA	NA	NA	5	11	165	495	164	0	0	0	1	0	0	0.006	0	0
.	19.01.15-22.48.20-1-229438	34	1	1	0	0	0	0	0	0	0	0	NA	NA	NA	17	9	165	493	164	0	0	0	0	0	0	0	0	0
.	19.01.15-22.48.20-1-229439	119	7	7	2	0	1	724	6	6	0	0	NA	NA	NA	29	35	168	510	170	117	454	153	5	9	2	0.03	0.018	0.012
.	19.01.15-22.48.22-1-229442	98	4	4	1	0	1	718	3	3	0	0	NA	NA	NA	33	38	171	507	173	115	450	153	0	29	0	0	0.057	0
.	19.01.15-22.48.22-1-229443	92	13	13	3	0	2	724	12	12	0	0	NA	NA	NA	26	38	167	516	168	112	462	150	6	14	14	0.036	0.027	0.083
.	19.01.15-22.48.22-1-229444	181	20	20	4	0	2	734	19	19	0	0	NA	NA	NA	57	56	176	521	172	121	459	154	34	34	0	0.193	0.065	0
.	19.01.15-22.48.23-1-229449	62	3	3	0	0	0	50	2	2	0	0	NA	NA	NA	22	15	168	496	164	6	32	12	8	0	0	0.048	0	0
.	19.01.15-22.48.35-1-229471	94	5	5	3	0	2	717	4	4	0	0	NA	NA	NA	28	42	175	505	175	118	444	155	8	21	5	0.046	0.042	0.029
.	19.01.15-22.48.42-1-229476	115	8	8	2	0	1	735	7	7	0	0	NA	NA	NA	31	46	171	514	174	120	456	159	2	25	4	0.012	0.049	0.023
.	19.01.15-22.48.44-1-229479	65	2	2	0	0	0	707	1	1	0	0	NA	NA	NA	26	24	169	500	168	117	440	150	1	0	1	0.006	0	0.006
.	19.01.15-22.48.44-1-229481	95	4	4	1	0	1	714	2	2	0	0	NA	NA	NA	32	33	166	512	168	110	457	147	7	12	0	0.042	0.023	0
.	19.01.15-22.48.46-1-229483	88	6	6	2	0	2	716	5	5	0	0	NA	NA	NA	26	36	172	511	166	118	449	149	25	9	0	0.145	0.018	0
.	19.01.15-22.48.47-1-229486	116	6	6	0	0	0	718	5	5	0	0	NA	NA	NA	41	33	170	504	172	116	447	155	6	1	4	0.035	0.002	0.023
.	19.01.15-22.48.51-1-229491	59	2	2	0	0	0	99	1	1	0	0	NA	NA	NA	19	14	166	497	164	19	60	20	5	3	0	0.03	0.006	0
.	19.01.15-22.48.56-1-229495	122	19	19	7	0	6	737	15	15	0	0	NA	NA	NA	41	60	180	521	172	124	463	150	19	37	10	0.106	0.071	0.058
.	19.01.15-22.48.57-1-229496	62	2	2	0	0	0	699	1	1	0	0	NA	NA	NA	24	15	165	498	165	108	442	149	0	2	3	0	0.004	0.018
.	19.01.15-22.48.59-1-229501	148	8	8	3	0	3	723	7	7	0	0	NA	NA	NA	47	46	171	514	174	116	454	153	13	14	5	0.076	0.027	0.029
.	19.01.15-22.48.59-1-229503	60	2	2	1	0	1	701	1	1	0	0	NA	NA	NA	26	23	169	499	168	116	439	146	0	3	0	0	0.006	0
.	19.01.15-22.49.01-1-229510	60	2	2	0	0	0	697	1	1	0	0	NA	NA	NA	20	18	167	501	163	112	443	142	0	5	0	0	0.01	0
.	19.01.15-22.49.06-1-229518	33	1	1	0	0	0	0	0	0	0	0	NA	NA	NA	8	7	164	493	163	0	0	0	1	0	0	0.006	0	0
.	19.01.15-22.49.07-1-229519	177	22	22	11	0	7	722	19	19	0	0	NA	NA	NA	64	50	174	517	172	115	455	152	28	59	3	0.161	0.114	0.017
.	19.01.15-22.49.07-1-229521	96	6	6	4	0	4	709	5	5	0	0	NA	NA	NA	40	30	166	507	170	111	446	152	15	4	3	0.09	0.008	0.018
.	19.01.15-22.49.08-1-229522	34	1	1	1	0	1	0	0	0	0	0	NA	NA	NA	6	12	164	496	165	0	0	0	0	0	0	0	0	0
.	19.01.15-22.49.11-1-229525	70	3	3	3	0	2	713	2	2	0	0	NA	NA	NA	28	29	168	509	165	117	448	148	5	0	0	0.03	0	0
.	19.01.15-22.49.14-1-229530	157	15	15	3	0	3	732	14	14	0	0	NA	NA	NA	43	48	171	515	175	118	455	159	27	28	9	0.158	0.054	0.051
.	19.01.15-22.49.14-1-229531	117	4	4	1	0	1	719	3	3	0	0	NA	NA	NA	39	38	172	510	169	118	452	149	3	3	4	0.017	0.006	0.024
.	19.01.15-22.49.16-1-229538	56	3	3	1	0	1	711	2	2	0	0	NA	NA	NA	18	27	167	505	168	112	450	149	0	5	1	0	0.01	0.006
.	19.01.15-22.49.25-1-229547	98	10	10	2	0	2	714	9	9	0	0	NA	NA	NA	25	27	170	506	164	119	446	149	12	27	0	0.071	0.053	0
.	19.01.15-22.49.31-1-229556	58	2	2	0	0	0	0	1	1	0	0	NA	NA	NA	19	16	165	499	165	0	0	0	0	0	5	0	0	0.03
.	19.01.15-22.49.32-1-229559	86	7	7	4	0	2	709	6	6	0	0	NA	NA	NA	21	25	171	500	167	116	442	151	4	21	1	0.023	0.042	0.006
.	19.01.15-22.49.35-1-229575	87	4	4	0	0	0	707	3	3	0	0	NA	NA	NA	21	24	167	502	168	114	443	150	0	3	3	0	0.006	0.018
.	19.01.15-22.49.36-1-229576	179	10	10	2	0	1	740	9	9	0	0	NA	NA	NA	62	54	169	524	174	116	466	158	11	43	0	0.065	0.082	0
.	19.01.15-22.49.37-1-229577	117	7	7	3	0	3	714	5	5	0	0	NA	NA	NA	42	40	171	516	166	114	453	147	18	21	0	0.105	0.041	0
.	19.01.15-22.49.39-1-229578	168	33	33	8	0	7	719	30	30	0	0	NA	NA	NA	40	38	171	510	170	116	452	151	33	76	6	0.193	0.149	0.035
.	19.01.15-22.49.49-1-229590	142	15	15	2	0	1	720	12	12	0	0	NA	NA	NA	39	44	167	514	176	114	452	154	6	50	0	0.036	0.097	0
.	19.01.15-22.49.52-1-229591	86	9	9	3	0	2	707	7	7	0	0	NA	NA	NA	24	28	166	509	166	113	449	145	7	28	0	0.042	0.055	0
.	19.01.15-22.49.52-1-229592	58	2	2	0	0	0	0	1	1	0	0	NA	NA	NA	11	15	168	495	165	0	0	0	0	0	2	0	0	0.012
.	19.01.15-22.49.53-1-229594	145	10	10	1	0	1	717	9	9	0	0	NA	NA	NA	48	40	170	518	165	116	457	144	27	7	11	0.159	0.014	0.067
.	19.01.15-22.49.53-1-229596	147	6	6	1	0	1	728	5	5	0	0	NA	NA	NA	46	43	167	518	171	115	462	151	0	24	0	0	0.046	0
.	19.01.15-22.49.56-1-229599	61	4	4	1	0	1	702	3	3	0	0	NA	NA	NA	28	21	166	503	165	114	445	143	2	7	5	0.012	0.014	0.03
.	19.01.15-22.49.58-1-229605	89	4	4	2	0	2	695	3	3	0	0	NA	NA	NA	39	19	168	500	164	113	439	143	0	10	3	0	0.02	0.018
.	19.01.15-22.50.05-1-229624	61	5	5	1	0	1	720	4	4	0	0	NA	NA	NA	19	34	166	512	169	115	453	152	3	6	4	0.018	0.012	0.024
.	19.01.15-22.50.13-1-229637	61	2	2	0	0	0	201	1	1	0	0	NA	NA	NA	21	16	164	499	166	32	125	44	3	0	2	0.018	0	0.012
.	19.01.15-22.50.13-1-229638	60	2	2	2	0	2	704	1	1	0	0	NA	NA	NA	33	25	168	503	167	114	446	144	1	4	0	0.006	0.008	0
.	19.01.15-22.50.14-1-229641	64	4	4	2	0	1	702	3	3	0	0	NA	NA	NA	34	24	166	506	165	113	446	143	0	14	3	0	0.028	0.018
.	19.01.15-22.50.16-1-229645	84	4	4	2	0	2	700	2	2	0	0	NA	NA	NA	25	23	169	500	167	115	437	148	2	8	0	0.012	0.016	0
.	19.01.15-22.50.20-1-229653	90	12	12	1	0	1	716	11	11	0	0	NA	NA	NA	37	34	169	506	172	115	447	154	20	12	5	0.118	0.024	0.029
.	19.01.15-22.50.22-1-229655	150	15	15	6	0	4	733	13	13	0	0	NA	NA	NA	68	65	175	525	178	120	456	157	34	35	8	0.194	0.067	0.045
.	19.01.15-22.50.24-1-229656	94	3	3	1	0	1	707	2	2	0	0	NA	NA	NA	31	25	170	504	164	116	443	148	0	7	0	0	0.014	0
.	19.01.15-22.50.24-1-229657	59	2	2	1	0	1	710	1	1	0	0	NA	NA	NA	28	27	166	506	168	115	445	150	0	7	0	0	0.014	0
.	19.01.15-22.50.29-1-229661	147	10	10	3	0	3	725	9	9	0	0	NA	NA	NA	42	44	167	519	171	113	461	151	18	11	14	0.108	0.021	0.082
.	19.01.15-22.50.30-1-229663	32	1	1	0	0	0	0	0	0	0	0	NA	NA	NA	10	12	166	494	165	0	0	0	0	0	0	0	0	0
.	19.01.15-22.50.33-1-229681	87	4	4	2	0	2	707	2	2	0	0	NA	NA	NA	35	26	168	504	167	113	445	149	0	20	0	0	0.04	0
.	19.01.15-22.50.33-1-229682	67	6	6	1	0	1	716	5	5	0	0	NA	NA	NA	18	34	173	503	171	120	445	151	0	12	4	0	0.024	0.023
.	19.01.15-22.50.33-1-229683	118	8	8	2	0	2	730	6	6	0	0	NA	NA	NA	28	40	171	505	177	118	452	160	8	9	6	0.047	0.018	0.034
.	19.01.15-22.50.40-1-229690	93	12	12	3	0	2	718	9	9	0	0	NA	NA	NA	30	37	175	509	166	120	451	147	11	16	1	0.063	0.031	0.006
.	19.01.15-22.50.41-1-229692	207	23	23	5	0	4	727	20	20	0	0	NA	NA	NA	76	48	178	511	172	119	452	156	12	69	3	0.067	0.135	0.017
.	19.01.15-22.50.44-1-229695	34	1	1	0	0	0	0	0	0	0	0	NA	NA	NA	9	8	164	493	164	0	0	0	0	1	0	0	0.002	0
.	19.01.15-22.50.47-1-229699	90	3	3	1	0	0	719	2	2	0	0	NA	NA	NA	24	32	168	507	170	117	450	152	0	12	0	0	0.024	0
.	19.01.15-22.50.52-1-229702	95	3	3	3	0	3	705	2	2	0	0	NA	NA	NA	28	19	165	498	169	115	439	151	4	8	0	0.024	0.016	0
.	19.01.15-22.50.53-1-229703	93	4	4	2	0	2	706	3	3	0	0	NA	NA	NA	39	28	166	508	167	114	444	148	1	8	4	0.006	0.016	0.024
.	19.01.15-22.50.55-1-229704	88	4	4	1	0	1	709	3	3	0	0	NA	NA	NA	39	40	169	512	172	112	444	153	2	8	0	0.012	0.016	0
.	19.01.15-22.50.56-1-229707	35	1	1	0	0	0	0	0	0	0	0	NA	NA	NA	13	14	164	497	166	0	0	0	0	0	0	0	0	0
.	19.01.15-22.50.57-1-229710	65	3	3	2	0	2	446	2	2	0	0	NA	NA	NA	23	21	168	498	168	80	279	87	0	1	2	0	0.002	0.012
.	19.01.15-22.50.59-1-229715	118	6	6	3	0	3	710	5	5	0	0	NA	NA	NA	27	30	169	506	168	112	448	150	6	6	1	0.036	0.012	0.006
.	19.01.15-22.51.03-1-229724	120	7	7	0	0	0	725	5	5	0	0	NA	NA	NA	37	39	171	512	169	119	455	151	5	17	3	0.029	0.033	0.018
.	19.01.15-22.51.04-1-229729	57	2	2	0	0	0	709	1	1	0	0	NA	NA	NA	15	23	166	507	163	113	448	148	0	0	4	0	0	0.025
.	19.01.15-22.51.09-1-229736	97	13	13	4	0	3	713	11	11	0	0	NA	NA	NA	34	36	170	508	171	114	445	154	14	27	4	0.082	0.053	0.023
.	19.01.15-22.51.12-1-229738	100	14	14	5	0	5	716	12	12	0	0	NA	NA	NA	44	37	172	513	165	120	448	148	9	33	2	0.052	0.064	0.012
.	19.01.15-22.51.12-1-229739	90	4	4	1	0	1	719	3	3	0	0	NA	NA	NA	31	35	167	508	173	116	449	154	6	4	6	0.036	0.008	0.035
.	19.01.15-22.51.12-1-229740	92	7	7	3	0	3	707	6	6	0	0	NA	NA	NA	34	31	172	504	168	117	441	149	2	17	2	0.012	0.034	0.012
.	19.01.15-22.51.19-1-229753	183	17	17	2	0	2	735	16	16	0	0	NA	NA	NA	57	57	170	522	178	115	462	158	42	18	7	0.247	0.034	0.039
.	19.01.15-22.51.20-1-229754	115	8	8	1	0	0	726	7	7	0	0	NA	NA	NA	34	48	170	519	172	114	456	156	5	30	0	0.029	0.058	0
.	19.01.15-22.51.23-1-229761	124	10	10	6	0	3	725	6	6	0	0	NA	NA	NA	43	46	176	520	163	123	457	145	15	20	12	0.085	0.038	0.074
.	19.01.15-22.51.30-1-229775	60	2	2	0	0	0	708	1	1	0	0	NA	NA	NA	17	18	168	500	163	116	444	148	0	5	0	0	0.01	0
.	19.01.15-22.51.34-1-229793	33	1	1	0	0	0	0	0	0	0	0	NA	NA	NA	12	8	165	492	164	0	0	0	0	0	0	0	0	0
.	19.01.15-22.51.36-1-229794	31	1	1	0	0	0	0	0	0	0	0	NA	NA	NA	10	4	163	491	163	0	0	0	0	0	0	0	0	0
.	19.01.15-22.51.37-1-229795	148	14	14	3	0	1	738	13	13	0	0	NA	NA	NA	55	54	177	516	174	121	459	158	28	29	2	0.158	0.056	0.011
.	19.01.15-22.51.37-1-229796	66	3	3	2	0	1	708	2	2	0	0	NA	NA	NA	22	24	167	505	165	111	451	146	1	15	0	0.006	0.03	0
.	19.01.15-22.51.43-1-229802	63	2	2	0	0	0	698	1	1	0	0	NA	NA	NA	24	19	167	500	165	110	441	147	0	10	0	0	0.02	0
.	19.01.15-22.51.45-1-229807	92	7	7	4	0	2	705	5	5	0	0	NA	NA	NA	22	24	170	502	165	116	444	145	10	13	8	0.059	0.026	0.048
.	19.01.15-22.51.48-1-229810	93	6	6	1	0	0	721	5	5	0	0	NA	NA	NA	23	38	171	514	166	117	455	149	7	13	0	0.041	0.025	0
.	19.01.15-22.51.49-1-229813	118	7	7	2	0	1	711	6	6	0	0	NA	NA	NA	45	31	169	507	168	119	438	154	4	21	5	0.024	0.041	0.03
.	19.01.15-22.51.54-1-229818	182	24	24	11	0	8	740	23	23	0	0	NA	NA	NA	61	62	174	527	174	118	466	156	24	70	11	0.138	0.133	0.063
.	19.01.15-22.51.58-1-229823	35	1	1	1	0	1	0	0	0	0	0	NA	NA	NA	7	11	167	492	165	0	0	0	0	3	0	0	0.006	0
.	19.01.15-22.51.58-1-229824	127	16	16	6	0	1	734	12	12	0	0	NA	NA	NA	44	48	176	512	173	123	454	157	25	36	0	0.142	0.07	0
.	19.01.15-22.52.01-1-229830	86	3	3	2	0	2	706	1	1	0	0	NA	NA	NA	26	25	167	502	169	115	441	150	4	2	0	0.024	0.004	0
.	19.01.15-22.52.01-1-229831	177	9	9	4	0	4	750	7	7	0	0	NA	NA	NA	49	66	180	525	174	128	470	152	32	9	8	0.178	0.017	0.046
.	19.01.15-22.52.08-1-229838	139	6	6	1	0	0	724	5	5	0	0	NA	NA	NA	60	44	174	512	171	118	454	152	15	20	0	0.086	0.039	0
.	19.01.15-22.52.09-1-229839	96	5	5	0	0	0	709	4	4	0	0	NA	NA	NA	44	37	176	506	168	120	440	149	6	17	0	0.034	0.034	0
.	19.01.15-22.52.10-1-229840	88	7	7	3	0	2	708	6	6	0	0	NA	NA	NA	37	26	169	504	166	117	442	149	1	12	0	0.006	0.024	0
.	19.01.15-22.52.12-1-229846	34	1	1	1	0	1	0	0	0	0	0	NA	NA	NA	5	9	164	492	166	0	0	0	0	0	0	0	0	0
.	19.01.15-22.52.14-1-229850	236	24	24	5	0	4	749	23	23	0	0	NA	NA	NA	80	77	179	538	173	127	469	153	22	53	19	0.123	0.099	0.11
.	19.01.15-22.52.15-1-229853	120	13	13	1	0	1	723	10	10	0	0	NA	NA	NA	37	41	168	514	172	116	456	151	12	40	0	0.071	0.078	0
.	19.01.15-22.52.27-1-229864	151	8	8	2	0	1	718	7	7	0	0	NA	NA	NA	65	45	170	515	173	113	455	150	20	7	7	0.118	0.014	0.04
.	19.01.15-22.52.30-1-229869	62	3	3	1	0	1	716	2	2	0	0	NA	NA	NA	16	30	168	502	173	115	450	151	4	4	1	0.024	0.008	0.006
.	19.01.15-22.52.30-1-229870	205	25	25	8	0	7	735	21	21	0	0	NA	NA	NA	50	59	172	527	173	117	468	150	42	74	8	0.244	0.14	0.046
.	19.01.15-22.52.31-1-229872	64	3	3	0	0	0	710	2	2	0	0	NA	NA	NA	22	25	166	500	172	112	444	154	3	12	0	0.018	0.024	0
.	19.01.15-22.52.38-1-229891	126	13	13	5	0	4	718	11	11	0	0	NA	NA	NA	38	35	169	511	168	114	454	150	8	43	5	0.047	0.084	0.03
.	19.01.15-22.52.41-1-229893	145	7	7	3	0	0	722	6	6	0	0	NA	NA	NA	41	43	172	515	169	118	454	150	6	17	2	0.035	0.033	0.012
.	19.01.15-22.52.48-1-229902	177	15	15	4	0	3	736	12	12	0	0	NA	NA	NA	44	53	169	524	173	116	468	152	10	23	4	0.059	0.044	0.023
.	19.01.15-22.52.54-1-229907	122	9	9	6	0	4	723	7	7	0	0	NA	NA	NA	28	39	170	513	169	120	452	151	8	19	6	0.047	0.037	0.036
.	19.01.15-22.52.57-1-229911	115	7	7	1	0	1	717	6	6	0	0	NA	NA	NA	33	35	170	509	169	116	451	150	8	13	0	0.047	0.026	0
.	19.01.15-22.52.57-1-229913	293	28	28	12	0	11	761	26	26	0	0	NA	NA	NA	69	84	177	541	179	123	479	159	35	74	26	0.198	0.137	0.145
.	19.01.15-22.53.06-1-229929	63	4	4	1	0	1	692	3	3	0	0	NA	NA	NA	30	17	166	497	167	112	436	144	0	9	3	0	0.018	0.018
.	19.01.15-22.53.06-1-229931	128	20	20	9	0	4	723	18	18	0	0	NA	NA	NA	46	45	171	517	170	115	457	151	54	53	0	0.316	0.103	0
.	19.01.15-22.53.12-1-229938	100	7	7	0	0	0	705	6	6	0	0	NA	NA	NA	31	29	165	511	166	116	442	147	5	12	3	0.03	0.023	0.018
.	19.01.15-22.53.16-1-229944	33	1	1	0	0	0	0	0	0	0	0	NA	NA	NA	14	13	164	500	162	0	0	0	0	1	0	0	0.002	0
.	19.01.15-22.53.17-1-229947	89	7	7	1	0	0	709	6	6	0	0	NA	NA	NA	26	26	165	506	168	112	449	148	10	6	7	0.061	0.012	0.042
.	19.01.15-22.53.18-1-229948	152	11	11	4	0	2	733	9	9	0	0	NA	NA	NA	53	53	178	518	170	122	461	150	32	21	3	0.18	0.041	0.018
.	19.01.15-22.53.18-1-229949	94	6	6	2	0	2	709	5	5	0	0	NA	NA	NA	37	31	167	511	166	116	446	147	6	19	0	0.036	0.037	0
.	19.01.15-22.53.19-1-229951	85	6	6	3	0	2	702	5	5	0	0	NA	NA	NA	29	22	167	499	169	113	439	150	29	9	0	0.174	0.018	0
.	19.01.15-22.53.26-1-229960	57	2	2	0	0	0	708	1	1	0	0	NA	NA	NA	21	22	167	501	167	115	444	149	0	4	3	0	0.008	0.018
.	19.01.15-22.53.32-1-229974	121	5	5	1	0	1	709	4	4	0	0	NA	NA	NA	31	29	167	506	169	115	444	150	14	0	2	0.084	0	0.012
.	19.01.15-22.53.38-1-229996	116	5	5	1	0	0	722	4	4	0	0	NA	NA	NA	41	38	171	513	167	118	456	148	0	32	0	0	0.062	0
.	19.01.15-22.53.38-1-229997	88	4	4	2	0	1	716	3	3	0	0	NA	NA	NA	33	39	175	507	170	118	447	151	0	22	0	0	0.043	0
.	19.01.15-22.53.39-1-230000	148	19	19	6	0	5	724	18	18	0	0	NA	NA	NA	40	39	171	511	170	116	455	153	11	48	3	0.064	0.094	0.018
.	19.01.15-22.53.42-1-230002	33	1	1	0	0	0	0	0	0	0	0	NA	NA	NA	5	6	164	491	164	0	0	0	0	0	1	0	0	0.006
.	19.01.15-22.53.45-1-230005	32	1	1	1	0	1	0	0	0	0	0	NA	NA	NA	13	9	166	491	165	0	0	0	6	0	0	0.036	0	0
.	19.01.15-22.53.48-1-230006	36	1	1	0	0	0	0	0	0	0	0	NA	NA	NA	10	11	167	492	165	0	0	0	0	0	0	0	0	0
.	19.01.15-22.53.48-1-230007	90	9	9	3	0	2	698	6	6	0	0	NA	NA	NA	29	20	166	501	166	111	438	149	28	16	11	0.169	0.032	0.066
.	19.01.15-22.53.49-1-230008	90	7	7	1	0	1	721	6	6	0	0	NA	NA	NA	28	35	172	507	169	121	447	153	4	10	5	0.023	0.02	0.03
.	19.01.15-22.53.50-1-230009	127	12	12	7	0	1	733	11	11	0	0	NA	NA	NA	47	56	174	522	173	120	461	152	53	31	8	0.305	0.059	0.046
.	19.01.15-22.53.50-1-230010	56	2	2	0	0	0	710	1	1	0	0	NA	NA	NA	14	24	165	506	166	112	449	149	0	4	0	0	0.008	0
.	19.01.15-22.53.52-1-230013	90	6	6	2	0	2	706	5	5	0	0	NA	NA	NA	32	32	168	512	165	113	445	148	12	5	2	0.071	0.01	0.012
.	19.01.15-22.53.57-1-230020	97	5	5	2	0	2	709	4	4	0	0	NA	NA	NA	44	28	164	509	168	110	451	148	0	13	1	0	0.026	0.006
.	19.01.15-22.54.00-1-230026	96	9	9	4	0	4	697	8	8	0	0	NA	NA	NA	47	31	171	504	169	115	437	145	13	36	3	0.076	0.071	0.018
.	19.01.15-22.54.06-1-230039	33	1	1	0	0	0	0	0	0	0	0	NA	NA	NA	8	6	163	493	163	0	0	0	0	0	1	0	0	0.006
.	19.01.15-22.54.09-1-230042	65	3	3	2	0	2	704	2	2	0	0	NA	NA	NA	31	26	168	504	167	115	444	145	5	0	10	0.03	0	0.06
.	19.01.15-22.54.09-1-230043	119	8	8	3	0	1	733	7	7	0	0	NA	NA	NA	36	54	175	525	167	122	461	150	18	14	6	0.103	0.027	0.036
.	19.01.15-22.54.10-1-230046	96	9	9	0	0	0	702	8	8	0	0	NA	NA	NA	38	26	166	502	171	114	442	146	3	25	1	0.018	0.05	0.006
.	19.01.15-22.54.11-1-230051	87	8	8	5	0	4	718	7	7	0	0	NA	NA	NA	31	34	167	512	168	116	453	149	5	16	1	0.03	0.031	0.006
.	19.01.15-22.54.12-1-230052	148	11	11	3	0	3	713	9	9	0	0	NA	NA	NA	47	32	168	509	168	115	451	147	5	10	12	0.03	0.02	0.071
.	19.01.15-22.54.18-1-230065	123	12	12	0	0	0	727	10	10	0	0	NA	NA	NA	36	39	167	517	168	115	463	149	8	16	10	0.048	0.031	0.06
.	19.01.15-22.54.20-1-230070	92	9	9	0	0	0	704	7	7	0	0	NA	NA	NA	31	22	164	503	168	113	443	148	13	19	3	0.079	0.038	0.018
.	19.01.15-22.54.24-1-230072	128	25	25	7	0	5	713	24	24	0	0	NA	NA	NA	38	38	171	510	170	114	449	150	43	60	6	0.251	0.118	0.035
.	19.01.15-22.54.25-1-230074	68	3	3	0	0	0	700	1	1	0	0	NA	NA	NA	33	21	166	503	165	112	443	145	0	8	3	0	0.016	0.018
.	19.01.15-22.54.32-1-230078	149	7	7	1	0	1	741	5	5	0	0	NA	NA	NA	48	57	170	524	176	115	467	159	2	37	0	0.012	0.071	0
.	19.01.15-22.54.32-1-230080	230	16	16	4	0	2	756	15	15	0	0	NA	NA	NA	53	68	174	527	180	122	470	164	27	37	12	0.155	0.07	0.067
.	19.01.15-22.54.34-1-230098	118	31	31	10	0	5	707	28	28	0	0	NA	NA	NA	38	31	169	507	168	117	444	146	60	63	8	0.355	0.124	0.048
.	19.01.15-22.54.35-1-230099	62	2	2	0	0	0	710	1	1	0	0	NA	NA	NA	18	19	166	501	165	117	446	147	0	4	0	0	0.008	0
.	19.01.15-22.54.42-1-230103	64	2	2	0	0	0	712	1	1	0	0	NA	NA	NA	24	28	168	508	165	116	451	145	0	3	2	0	0.006	0.012
.	19.01.15-22.54.44-1-230105	89	7	7	0	0	0	706	4	4	0	0	NA	NA	NA	22	27	167	507	166	112	445	149	2	8	2	0.012	0.016	0.012
.	19.01.15-22.54.47-1-230110	102	24	24	7	0	7	707	22	22	0	0	NA	NA	NA	28	29	167	506	169	111	447	149	26	42	8	0.156	0.083	0.047
.	19.01.15-22.54.50-1-230112	63	6	6	0	0	0	707	5	5	0	0	NA	NA	NA	29	22	168	502	165	116	444	147	12	9	2	0.071	0.018	0.012
.	19.01.15-22.54.57-1-230122	87	5	5	1	0	1	711	3	3	0	0	NA	NA	NA	34	32	167	509	169	112	447	152	3	10	0	0.018	0.02	0
.	19.01.15-22.54.58-1-230124	71	3	3	1	0	1	707	2	2	0	0	NA	NA	NA	34	30	167	507	169	114	442	151	0	3	2	0	0.006	0.012
.	19.01.15-22.55.03-1-230136	87	3	3	0	0	0	722	1	1	0	0	NA	NA	NA	23	39	169	512	171	118	452	152	0	7	3	0	0.014	0.018
.	19.01.15-22.55.09-1-230142	208	22	22	7	0	4	747	20	20	0	0	NA	NA	NA	60	66	177	528	174	122	469	156	85	12	15	0.48	0.023	0.086
.	19.01.15-22.55.09-1-230143	118	8	8	5	0	3	719	7	7	0	0	NA	NA	NA	42	39	176	509	167	121	453	145	6	16	14	0.034	0.031	0.084
.	19.01.15-22.55.10-1-230145	66	3	3	1	0	1	698	2	2	0	0	NA	NA	NA	24	16	166	499	164	115	441	142	0	10	0	0	0.02	0
.	19.01.15-22.55.14-1-230152	148	6	6	1	0	1	724	5	5	0	0	NA	NA	NA	44	41	175	511	168	119	456	149	2	16	3	0.011	0.031	0.018
.	19.01.15-22.55.15-1-230154	206	40	40	12	0	11	725	34	34	0	0	NA	NA	NA	57	43	168	514	174	114	454	157	65	60	9	0.387	0.117	0.052
.	19.01.15-22.55.25-1-230167	122	8	8	2	0	2	709	7	7	0	0	NA	NA	NA	45	36	168	508	173	114	443	152	0	20	4	0	0.039	0.023
.	19.01.15-22.55.25-1-230168	62	3	3	0	0	0	717	2	2	0	0	NA	NA	NA	20	27	167	507	166	117	454	146	0	16	0	0	0.032	0
.	19.01.15-22.55.26-1-230169	84	4	4	2	0	2	712	2	2	0	0	NA	NA	NA	27	29	165	508	169	113	448	151	2	16	0	0.012	0.031	0
.	19.01.15-22.55.28-1-230172	122	8	8	2	0	2	725	6	6	0	0	NA	NA	NA	44	47	171	519	170	117	459	149	4	36	0	0.023	0.069	0
.	19.01.15-22.55.35-1-230201	36	1	1	0	0	0	0	0	0	0	0	NA	NA	NA	11	9	165	491	166	0	0	0	0	1	0	0	0.002	0
.	19.01.15-22.55.35-1-230202	145	14	14	4	0	2	734	12	12	0	0	NA	NA	NA	52	50	176	514	173	120	457	157	30	48	4	0.17	0.093	0.023
.	19.01.15-22.55.39-1-230205	173	12	12	3	0	3	739	10	10	0	0	NA	NA	NA	59	62	169	530	176	116	464	159	5	36	10	0.03	0.068	0.057
.	19.01.15-22.55.43-1-230208	92	5	5	1	0	1	715	4	4	0	0	NA	NA	NA	35	40	167	513	173	112	450	153	2	29	0	0.012	0.057	0
.	19.01.15-22.55.44-1-230209	61	3	3	2	0	2	698	2	2	0	0	NA	NA	NA	32	21	169	498	167	113	436	149	0	7	5	0	0.014	0.03
.	19.01.15-22.55.46-1-230213	94	5	5	1	0	1	712	4	4	0	0	NA	NA	NA	42	38	170	511	170	116	445	151	14	0	1	0.082	0	0.006
.	19.01.15-22.55.51-1-230216	96	9	9	4	0	4	708	8	8	0	0	NA	NA	NA	41	29	168	504	170	115	443	150	17	12	1	0.101	0.024	0.006
.	19.01.15-22.55.57-1-230222	150	17	17	6	0	4	725	14	14	0	0	NA	NA	NA	42	48	173	516	172	118	455	152	36	33	0	0.208	0.064	0
.	19.01.15-22.56.03-1-230231	118	8	8	4	0	3	718	6	6	0	0	NA	NA	NA	46	45	169	512	177	117	449	152	10	14	2	0.059	0.027	0.011
.	19.01.15-22.56.06-1-230237	63	5	5	1	0	1	707	3	3	0	0	NA	NA	NA	19	21	168	499	167	118	441	148	6	11	0	0.036	0.022	0
[truncated: 1 more rows]
