# Supplementary material for: Modelling targeted rabies vaccination strategies for a domestic dog population with heterogeneous roaming patterns
Source: PLoS Negl Trop Dis. 2019 Jul 8;13(7):e0007582. doi: 10.1371/journal.pntd.0007582 (PMC6638970; doi:10.1371/journal.pntd.0007582)
Supplement: S1 Zip file folder — The files contain a summary for each simulation for its respective scenario. The files are named first with the population structure (FP, ED, RD, SD) and then the specific vaccination strategy used for that scenario. (ZIP) [file pntd.0007582.s002.zip › Supp_Files/RD_E0.9_R0.5_S0.5_all_measuresReport.txt]

scenario	iteration	duration	tot_deaths	rabid_dogs	moved	mov_DK	movInfect	n_vacc	n_cull	detDogs_cull	contDogs_cull	reactCull	preemptVaccCov_dogLevel	reactVaccCov_dogLevel	mean_Rt	non_rabid_dead	born	nb_in_exp_cat	nb_in_roam_cat	nb_stayhome	nb_exp_vacc	nb_roam_vacc	nb_stayhome_vacc	nb_contacting_explorer	nb_contacting_roamer	nb_contacting_stayhome	contact_per_explorer	contact_per_roamer	contact_per_stayhome
.	19.01.15-21.25.20-1-351808	468	32	32	9	0	5	569	30	30	0	0	NA	NA	NA	123	118	194	555	182	175	297	97	11	68	26	0.057	0.123	0.143
.	19.01.15-21.25.20-1-351809	317	44	44	13	0	10	532	41	41	0	0	NA	NA	NA	93	83	174	538	184	156	277	99	2	129	18	0.011	0.24	0.098
.	19.01.15-21.25.20-1-351810	36	1	1	1	0	1	0	0	0	0	0	NA	NA	NA	4	4	165	489	163	0	0	0	0	0	0	0	0	0
.	19.01.15-21.25.20-1-351811	60	4	4	1	0	1	483	3	3	0	0	NA	NA	NA	23	33	168	509	169	148	250	85	0	9	0	0	0.018	0
.	19.01.15-21.25.20-1-351812	84	6	6	0	0	0	487	5	5	0	0	NA	NA	NA	23	35	169	514	165	151	253	83	0	12	4	0	0.023	0.024
.	19.01.15-21.25.20-1-351813	143	13	13	3	0	2	498	11	11	0	0	NA	NA	NA	42	46	171	518	170	152	261	85	4	18	6	0.023	0.035	0.035
.	19.01.15-21.25.20-1-351814	159	9	9	2	0	0	504	7	7	0	0	NA	NA	NA	58	49	174	516	172	152	264	88	8	10	6	0.046	0.019	0.035
.	19.01.15-21.25.20-1-351815	326	38	38	12	0	10	554	35	35	0	0	NA	NA	NA	87	103	186	548	182	166	292	96	15	86	34	0.081	0.157	0.187
.	19.01.15-21.25.23-1-351817	62	2	2	1	0	1	397	1	1	0	0	NA	NA	NA	21	17	168	498	164	121	206	70	0	2	3	0	0.004	0.018
.	19.01.15-21.25.34-1-351821	59	4	4	2	0	2	479	3	3	0	0	NA	NA	NA	26	24	164	504	169	144	250	85	1	1	6	0.006	0.002	0.036
.	19.01.15-21.25.34-1-351822	62	2	2	0	0	0	482	1	1	0	0	NA	NA	NA	23	25	173	500	165	154	247	81	0	10	0	0	0.02	0
.	19.01.15-21.25.36-1-351823	176	22	22	2	0	2	495	20	20	0	0	NA	NA	NA	55	45	174	509	175	151	253	91	10	29	4	0.057	0.057	0.023
.	19.01.15-21.25.42-1-351844	66	3	3	0	0	0	478	2	2	0	0	NA	NA	NA	29	31	172	502	170	151	244	83	0	5	0	0	0.01	0
.	19.01.15-21.25.42-1-351845	294	48	48	9	0	8	527	43	43	0	0	NA	NA	NA	94	80	186	526	181	162	269	96	7	120	9	0.038	0.228	0.05
.	19.01.15-21.25.47-1-351854	153	12	12	3	0	3	498	10	10	0	0	NA	NA	NA	38	46	171	510	178	151	254	93	4	18	4	0.023	0.035	0.022
.	19.01.15-21.25.47-1-351855	126	16	16	3	0	3	483	12	12	0	0	NA	NA	NA	45	35	168	510	170	145	252	86	17	27	1	0.101	0.053	0.006
.	19.01.15-21.25.54-1-351859	33	1	1	0	0	0	0	0	0	0	0	NA	NA	NA	5	8	163	492	166	0	0	0	0	0	3	0	0	0.018
.	19.01.15-21.25.56-1-351863	243	76	76	14	0	10	526	74	74	0	0	NA	NA	NA	74	76	182	532	175	160	276	90	51	116	20	0.28	0.218	0.114
.	19.01.15-21.26.06-1-351865	257	16	16	3	0	2	537	14	14	0	0	NA	NA	NA	66	88	174	546	181	155	288	94	4	41	6	0.023	0.075	0.033
.	19.01.15-21.26.07-1-351866	180	30	30	4	0	3	493	29	29	0	0	NA	NA	NA	55	35	169	512	167	149	261	83	0	54	4	0	0.105	0.024
.	19.01.15-21.26.10-1-351867	93	4	4	2	0	2	485	3	3	0	0	NA	NA	NA	25	25	167	503	168	149	250	86	0	9	0	0	0.018	0
.	19.01.15-21.26.15-1-351872	383	96	96	27	0	22	553	87	87	0	0	NA	NA	NA	82	112	190	546	189	166	285	102	16	209	49	0.084	0.383	0.259
.	19.01.15-21.26.16-1-351873	307	61	61	14	0	13	545	55	55	0	0	NA	NA	NA	100	97	190	538	182	169	282	94	36	124	24	0.189	0.23	0.132
.	19.01.15-21.26.18-1-351874	118	7	7	1	0	1	498	6	6	0	0	NA	NA	NA	43	43	170	512	174	150	260	88	4	14	5	0.024	0.027	0.029
.	19.01.15-21.26.24-1-351875	125	14	14	2	0	2	496	13	13	0	0	NA	NA	NA	44	40	175	508	170	157	251	88	4	15	11	0.023	0.03	0.065
.	19.01.15-21.26.36-1-351882	239	15	15	6	0	4	532	14	14	0	0	NA	NA	NA	66	77	172	537	181	156	278	98	12	39	1	0.07	0.073	0.006
.	19.01.15-21.26.36-1-351884	90	4	4	0	0	0	480	3	3	0	0	NA	NA	NA	30	28	168	508	165	146	249	85	0	13	4	0	0.026	0.024
.	19.01.15-21.26.38-1-351886	144	11	11	2	0	1	496	10	10	0	0	NA	NA	NA	41	37	172	512	166	157	255	84	0	19	9	0	0.037	0.054
.	19.01.15-21.26.47-1-351914	205	16	16	1	0	1	512	13	13	0	0	NA	NA	NA	54	53	170	522	174	152	271	89	3	45	2	0.018	0.086	0.011
.	19.01.15-21.26.50-1-351917	62	2	2	1	0	1	98	1	1	0	0	NA	NA	NA	15	12	164	496	165	27	54	17	2	0	0	0.012	0	0
.	19.01.15-21.26.52-1-351918	268	32	32	11	0	8	530	28	28	0	0	NA	NA	NA	59	87	180	543	177	159	279	92	7	80	11	0.039	0.147	0.062
.	19.01.15-21.26.59-1-351923	411	55	55	15	0	9	535	49	49	0	0	NA	NA	NA	111	84	189	529	179	172	270	93	17	125	20	0.09	0.236	0.112
.	19.01.15-21.27.07-1-351924	122	11	11	3	0	2	490	9	9	0	0	NA	NA	NA	45	39	169	514	169	151	253	86	6	30	1	0.036	0.058	0.006
.	19.01.15-21.27.15-1-351925	148	10	10	2	0	0	506	9	9	0	0	NA	NA	NA	33	50	173	521	169	154	265	87	2	34	8	0.012	0.065	0.047
.	19.01.15-21.27.41-1-351934	93	15	15	2	0	2	478	14	14	0	0	NA	NA	NA	32	20	165	499	169	148	247	83	2	36	0	0.012	0.072	0
.	19.01.15-21.27.41-1-351935	118	4	4	1	0	1	488	3	3	0	0	NA	NA	NA	37	41	172	512	170	150	256	82	0	7	2	0	0.014	0.012
.	19.01.15-21.27.42-1-351953	34	1	1	0	0	0	0	0	0	0	0	NA	NA	NA	6	11	166	495	163	0	0	0	0	0	1	0	0	0.006
.	19.01.15-21.27.43-1-351954	210	53	53	14	0	9	517	46	46	0	0	NA	NA	NA	60	64	176	525	176	156	270	91	19	112	32	0.108	0.213	0.182
.	19.01.15-21.27.45-1-351957	356	34	34	10	0	7	551	33	33	0	0	NA	NA	NA	92	108	181	558	182	160	291	100	6	99	5	0.033	0.177	0.027
.	19.01.15-21.27.49-1-351965	31	1	1	0	0	0	0	0	0	0	0	NA	NA	NA	7	11	165	494	165	0	0	0	2	0	0	0.012	0	0
.	19.01.15-21.27.51-1-351967	96	13	13	0	0	0	491	12	12	0	0	NA	NA	NA	26	34	172	507	168	153	253	85	9	13	13	0.052	0.026	0.077
.	19.01.15-21.27.56-1-351971	56	2	2	0	0	0	0	1	1	0	0	NA	NA	NA	12	19	166	502	164	0	0	0	0	3	0	0	0.006	0
.	19.01.15-21.27.58-1-351973	31	1	1	0	0	0	0	0	0	0	0	NA	NA	NA	12	13	167	493	166	0	0	0	0	0	0	0	0	0
.	19.01.15-21.27.59-1-351974	322	37	37	9	0	7	533	33	33	0	0	NA	NA	NA	72	77	178	526	186	162	271	100	5	102	25	0.028	0.194	0.134
.	19.01.15-21.28.00-1-351975	636	97	97	24	0	17	612	88	88	0	0	NA	NA	NA	161	160	199	586	188	180	328	104	35	238	16	0.176	0.406	0.085
.	19.01.15-21.28.02-1-351976	127	15	15	5	0	4	496	12	12	0	0	NA	NA	NA	48	47	172	517	171	150	259	87	3	33	10	0.017	0.064	0.058
.	19.01.15-21.28.19-1-351981	356	73	73	12	0	11	547	71	71	0	0	NA	NA	NA	80	102	180	545	190	158	286	103	16	211	22	0.089	0.387	0.116
.	19.01.15-21.28.21-1-351982	341	61	61	23	0	16	541	53	53	0	0	NA	NA	NA	89	101	178	546	190	157	283	101	17	152	22	0.096	0.278	0.116
.	19.01.15-21.28.39-1-351990	115	5	5	0	0	0	497	4	4	0	0	NA	NA	NA	48	43	170	516	170	149	262	86	7	13	4	0.041	0.025	0.024
.	19.01.15-21.28.47-1-352017	235	22	22	6	0	5	529	16	16	0	0	NA	NA	NA	72	75	172	530	186	155	275	99	2	60	10	0.012	0.113	0.054
.	19.01.15-21.28.50-1-352020	33	1	1	0	0	0	0	0	0	0	0	NA	NA	NA	6	9	166	493	163	0	0	0	0	1	0	0	0.002	0
.	19.01.15-21.28.52-1-352021	217	14	14	1	0	0	522	12	12	0	0	NA	NA	NA	53	71	172	532	180	155	274	93	2	38	3	0.012	0.071	0.017
.	19.01.15-21.28.54-1-352023	177	34	34	7	0	6	511	27	27	0	0	NA	NA	NA	60	63	170	530	176	152	268	91	9	92	6	0.053	0.174	0.034
.	19.01.15-21.29.02-1-352027	215	18	18	4	0	3	500	15	15	0	0	NA	NA	NA	61	54	170	519	178	148	261	91	3	39	13	0.018	0.075	0.073
.	19.01.15-21.29.08-1-352029	207	22	22	4	0	2	524	18	18	0	0	NA	NA	NA	63	76	176	534	179	154	276	94	18	39	12	0.102	0.073	0.067
.	19.01.15-21.29.16-1-352030	324	44	44	4	0	3	537	41	41	0	0	NA	NA	NA	91	83	173	546	177	156	286	95	9	81	23	0.052	0.148	0.13
.	19.01.15-21.29.22-1-352031	204	19	19	6	0	6	513	16	16	0	0	NA	NA	NA	50	62	176	526	173	157	268	88	16	30	20	0.091	0.057	0.116
.	19.01.15-21.29.28-1-352032	211	28	28	5	0	4	516	25	25	0	0	NA	NA	NA	57	59	171	525	176	149	274	93	1	63	23	0.006	0.12	0.131
.	19.01.15-21.29.33-1-352036	60	2	2	0	0	0	102	1	1	0	0	NA	NA	NA	18	17	166	498	166	34	50	18	4	0	0	0.024	0	0
.	19.01.15-21.29.39-1-352039	198	21	21	2	0	1	495	20	20	0	0	NA	NA	NA	62	50	174	515	174	149	257	89	33	44	9	0.19	0.085	0.052
.	19.01.15-21.29.40-1-352042	63	2	2	0	0	0	474	1	1	0	0	NA	NA	NA	25	24	168	503	166	144	248	82	2	0	2	0.012	0	0.012
.	19.01.15-21.29.41-1-352043	124	11	11	4	0	3	502	9	9	0	0	NA	NA	NA	36	45	173	513	172	151	260	91	2	23	4	0.012	0.045	0.023
.	19.01.15-21.29.52-1-352071	59	2	2	0	0	0	144	1	1	0	0	NA	NA	NA	11	19	166	498	168	39	75	30	0	2	0	0	0.004	0
.	19.01.15-21.29.53-1-352072	126	4	4	0	0	0	492	3	3	0	0	NA	NA	NA	43	41	172	511	171	153	252	87	0	16	0	0	0.031	0
.	19.01.15-21.29.54-1-352074	177	30	30	6	0	5	515	26	26	0	0	NA	NA	NA	53	69	173	531	178	155	270	90	22	56	9	0.127	0.105	0.051
.	19.01.15-21.30.00-1-352078	36	1	1	1	0	1	0	0	0	0	0	NA	NA	NA	6	16	167	496	166	0	0	0	0	0	1	0	0	0.006
.	19.01.15-21.30.01-1-352079	154	11	11	3	0	3	509	9	9	0	0	NA	NA	NA	39	57	172	527	171	152	268	89	2	18	7	0.012	0.034	0.041
.	19.01.15-21.30.03-1-352084	64	3	3	0	0	0	477	2	2	0	0	NA	NA	NA	22	22	171	499	165	152	244	81	0	3	4	0	0.006	0.024
.	19.01.15-21.30.03-1-352085	122	11	11	1	0	1	487	10	10	0	0	NA	NA	NA	43	33	168	513	165	149	257	81	11	23	2	0.065	0.045	0.012
.	19.01.15-21.30.04-1-352086	131	11	11	4	0	4	489	8	8	0	0	NA	NA	NA	45	33	174	506	166	152	254	83	3	30	1	0.017	0.059	0.006
.	19.01.15-21.30.08-1-352087	230	21	21	5	0	5	515	18	18	0	0	NA	NA	NA	57	66	173	536	170	154	274	87	8	34	10	0.046	0.063	0.059
.	19.01.15-21.30.14-1-352088	57	2	2	0	0	0	476	1	1	0	0	NA	NA	NA	26	25	169	501	168	149	245	82	0	5	0	0	0.01	0
.	19.01.15-21.30.17-1-352093	124	24	24	2	0	2	479	22	22	0	0	NA	NA	NA	47	36	171	510	168	149	249	81	15	39	0	0.088	0.076	0
.	19.01.15-21.30.18-1-352094	121	13	13	0	0	0	490	12	12	0	0	NA	NA	NA	44	38	170	512	169	151	254	85	3	20	3	0.018	0.039	0.018
.	19.01.15-21.30.21-1-352095	143	5	5	1	0	1	502	4	4	0	0	NA	NA	NA	39	45	174	512	172	156	259	87	0	9	0	0	0.018	0
.	19.01.15-21.30.24-1-352097	121	5	5	1	0	1	493	4	4	0	0	NA	NA	NA	32	42	172	514	169	152	257	84	0	10	5	0	0.019	0.03
.	19.01.15-21.30.25-1-352098	128	14	14	0	0	0	484	11	11	0	0	NA	NA	NA	63	35	172	509	167	150	251	83	12	19	5	0.07	0.037	0.03
.	19.01.15-21.30.25-1-352099	64	2	2	0	0	0	354	0	0	0	0	NA	NA	NA	16	12	164	496	165	117	177	60	4	0	0	0.024	0	0
.	19.01.15-21.30.35-1-352104	117	5	5	2	0	1	493	4	4	0	0	NA	NA	NA	40	41	169	512	173	151	254	88	14	0	6	0.083	0	0.035
.	19.01.15-21.30.36-1-352105	298	63	63	21	0	17	532	58	58	0	0	NA	NA	NA	89	90	177	550	176	157	286	89	32	136	39	0.181	0.247	0.222
.	19.01.15-21.30.41-1-352110	216	33	33	10	0	8	506	30	30	0	0	NA	NA	NA	55	47	176	515	169	157	263	86	9	65	18	0.051	0.126	0.107
.	19.01.15-21.30.41-1-352111	31	1	1	0	0	0	0	0	0	0	0	NA	NA	NA	7	11	164	496	164	0	0	0	0	1	0	0	0.002	0
.	19.01.15-21.30.42-1-352128	94	4	4	1	0	1	483	3	3	0	0	NA	NA	NA	36	35	171	510	167	148	251	84	0	8	0	0	0.016	0
.	19.01.15-21.30.44-1-352130	237	15	15	5	0	3	535	13	13	0	0	NA	NA	NA	65	87	180	543	177	163	278	94	0	39	5	0	0.072	0.028
.	19.01.15-21.30.46-1-352134	237	65	65	14	0	12	536	59	59	0	0	NA	NA	NA	60	72	176	533	176	160	279	97	40	117	41	0.227	0.22	0.233
.	19.01.15-21.30.50-1-352141	97	4	4	1	0	1	490	3	3	0	0	NA	NA	NA	19	29	171	505	166	154	253	83	5	7	0	0.029	0.014	0
.	19.01.15-21.30.51-1-352142	116	8	8	3	0	2	489	6	6	0	0	NA	NA	NA	33	33	168	506	172	151	253	85	2	28	1	0.012	0.055	0.006
.	19.01.15-21.30.52-1-352143	119	10	10	0	0	0	483	7	7	0	0	NA	NA	NA	53	31	166	505	173	145	252	86	0	28	2	0	0.055	0.012
.	19.01.15-21.30.56-1-352146	113	4	4	0	0	0	489	3	3	0	0	NA	NA	NA	34	32	171	509	165	151	254	84	0	6	2	0	0.012	0.012
.	19.01.15-21.31.04-1-352149	71	3	3	2	0	2	470	2	2	0	0	NA	NA	NA	21	18	167	499	165	147	244	79	0	8	1	0	0.016	0.006
.	19.01.15-21.31.08-1-352171	29	1	1	0	0	0	0	0	0	0	0	NA	NA	NA	8	8	164	495	162	0	0	0	0	0	0	0	0	0
.	19.01.15-21.31.10-1-352192	323	36	36	8	0	7	536	30	30	0	0	NA	NA	NA	84	78	178	531	182	159	277	100	27	68	13	0.152	0.128	0.071
.	19.01.15-21.31.10-1-352193	238	21	21	7	0	7	518	17	17	0	0	NA	NA	NA	59	62	174	522	179	154	269	95	15	43	9	0.086	0.082	0.05
.	19.01.15-21.31.13-1-352194	206	9	9	3	0	3	522	7	7	0	0	NA	NA	NA	54	74	178	532	177	156	276	90	12	18	4	0.067	0.034	0.023
.	19.01.15-21.31.14-1-352195	244	23	23	4	0	4	536	21	21	0	0	NA	NA	NA	73	85	183	531	184	164	275	97	0	69	14	0	0.13	0.076
.	19.01.15-21.31.17-1-352196	35	1	1	1	0	1	0	0	0	0	0	NA	NA	NA	11	10	164	496	163	0	0	0	0	0	3	0	0	0.018
.	19.01.15-21.31.20-1-352197	325	32	32	11	0	9	553	28	28	0	0	NA	NA	NA	86	112	189	552	184	168	288	97	17	82	13	0.09	0.149	0.071
.	19.01.15-21.31.27-1-352198	379	40	40	11	0	7	549	38	38	0	0	NA	NA	NA	91	94	183	549	175	163	295	91	0	117	30	0	0.213	0.171
.	19.01.15-21.31.33-1-352202	179	20	20	4	0	3	493	19	19	0	0	NA	NA	NA	60	47	170	517	173	152	254	87	9	36	7	0.053	0.07	0.04
.	19.01.15-21.31.41-1-352208	91	5	5	0	0	0	479	3	3	0	0	NA	NA	NA	28	28	170	506	165	148	249	82	0	11	0	0	0.022	0
.	19.01.15-21.31.48-1-352234	151	18	18	8	0	6	493	17	17	0	0	NA	NA	NA	49	42	171	512	172	153	254	86	20	35	7	0.117	0.068	0.041
.	19.01.15-21.31.56-1-352239	234	32	32	14	0	9	529	27	27	0	0	NA	NA	NA	60	86	177	532	190	156	270	103	13	86	13	0.073	0.162	0.068
.	19.01.15-21.31.56-1-352240	61	3	3	0	0	0	50	2	2	0	0	NA	NA	NA	19	15	169	492	167	16	23	11	5	0	0	0.03	0	0
.	19.01.15-21.31.57-1-352241	174	19	19	6	0	5	505	15	15	0	0	NA	NA	NA	53	52	169	518	178	153	261	91	0	54	5	0	0.104	0.028
.	19.01.15-21.32.03-1-352243	62	2	2	0	0	0	470	1	1	0	0	NA	NA	NA	19	20	164	501	168	144	245	81	2	3	0	0.012	0.006	0
.	19.01.15-21.32.04-1-352244	324	92	92	27	0	20	534	84	84	0	0	NA	NA	NA	84	81	182	533	179	163	277	94	29	197	25	0.159	0.37	0.14
.	19.01.15-21.32.04-1-352245	30	1	1	0	0	0	0	0	0	0	0	NA	NA	NA	7	7	164	494	162	0	0	0	0	0	0	0	0	0
.	19.01.15-21.32.06-1-352246	231	26	26	9	0	8	518	23	23	0	0	NA	NA	NA	74	66	170	533	176	150	276	92	12	55	14	0.071	0.103	0.08
.	19.01.15-21.32.10-1-352247	233	59	59	13	0	9	505	55	55	0	0	NA	NA	NA	66	46	171	519	169	153	265	87	46	143	21	0.269	0.276	0.124
.	19.01.15-21.32.13-1-352248	59	3	3	1	0	1	200	2	2	0	0	NA	NA	NA	25	19	169	497	166	62	102	36	1	3	0	0.006	0.006	0
.	19.01.15-21.32.13-1-352249	60	2	2	1	0	1	151	1	1	0	0	NA	NA	NA	16	13	165	496	165	49	78	24	0	1	0	0	0.002	0
.	19.01.15-21.32.25-1-352255	233	20	20	6	0	4	518	16	16	0	0	NA	NA	NA	63	68	175	527	179	155	271	92	6	35	4	0.034	0.066	0.022
.	19.01.15-21.32.28-1-352256	151	6	6	1	0	1	497	5	5	0	0	NA	NA	NA	30	40	170	516	167	152	263	82	5	7	0	0.029	0.014	0
.	19.01.15-21.32.31-1-352257	35	1	1	1	0	1	0	0	0	0	0	NA	NA	NA	8	8	166	492	163	0	0	0	0	0	0	0	0	0
.	19.01.15-21.32.35-1-352258	130	4	4	3	0	2	487	2	2	0	0	NA	NA	NA	58	36	171	509	169	150	255	82	0	7	1	0	0.014	0.006
.	19.01.15-21.32.39-1-352261	241	33	33	9	0	7	543	30	30	0	0	NA	NA	NA	74	97	183	550	177	164	286	93	5	102	16	0.027	0.185	0.09
.	19.01.15-21.32.49-1-352290	57	2	2	0	0	0	52	1	1	0	0	NA	NA	NA	15	14	168	495	164	21	24	7	0	3	2	0	0.006	0.012
.	19.01.15-21.32.49-1-352292	214	20	20	3	0	3	525	17	17	0	0	NA	NA	NA	61	74	187	529	171	165	274	86	2	47	20	0.011	0.089	0.117
.	19.01.15-21.32.49-1-352293	273	62	62	9	0	7	525	57	57	0	0	NA	NA	NA	73	76	171	533	185	151	275	99	21	123	20	0.123	0.231	0.108
.	19.01.15-21.32.54-1-352297	92	10	10	0	0	0	490	8	8	0	0	NA	NA	NA	27	35	171	507	170	152	254	84	13	14	13	0.076	0.028	0.076
.	19.01.15-21.32.55-1-352298	120	10	10	2	0	2	500	8	8	0	0	NA	NA	NA	27	35	170	503	175	154	253	93	3	21	4	0.018	0.042	0.023
.	19.01.15-21.32.56-1-352300	30	1	1	0	0	0	0	0	0	0	0	NA	NA	NA	11	7	165	492	163	0	0	0	0	5	0	0	0.01	0
.	19.01.15-21.32.58-1-352302	63	2	2	1	0	1	197	1	1	0	0	NA	NA	NA	18	10	165	494	164	56	112	29	1	3	0	0.006	0.006	0
.	19.01.15-21.33.06-1-352303	250	59	59	20	0	15	532	54	54	0	0	NA	NA	NA	74	86	188	536	175	166	275	91	28	144	31	0.149	0.269	0.177
.	19.01.15-21.33.16-1-352304	153	15	15	2	0	2	500	12	12	0	0	NA	NA	NA	47	48	176	520	165	157	261	82	2	48	2	0.011	0.092	0.012
.	19.01.15-21.33.17-1-352305	94	4	4	0	0	0	475	3	3	0	0	NA	NA	NA	22	19	166	499	167	149	245	81	0	6	0	0	0.012	0
.	19.01.15-21.33.24-1-352306	186	14	14	5	0	3	514	12	12	0	0	NA	NA	NA	63	68	171	538	172	150	277	87	4	37	2	0.023	0.069	0.012
.	19.01.15-21.33.30-1-352307	174	21	21	2	0	1	503	17	17	0	0	NA	NA	NA	51	51	171	521	172	153	262	88	2	50	2	0.012	0.096	0.012
.	19.01.15-21.33.32-1-352308	122	6	6	3	0	2	485	5	5	0	0	NA	NA	NA	26	29	171	503	168	153	248	84	0	13	0	0	0.026	0
.	19.01.15-21.33.35-1-352313	293	47	47	14	0	13	538	46	46	0	0	NA	NA	NA	100	89	178	545	179	158	283	97	15	84	24	0.084	0.154	0.134
.	19.01.15-21.33.42-1-352335	31	1	1	0	0	0	0	0	0	0	0	NA	NA	NA	12	7	163	493	164	0	0	0	0	0	3	0	0	0.018
.	19.01.15-21.33.43-1-352336	89	5	5	1	0	1	483	4	4	0	0	NA	NA	NA	29	37	172	509	169	150	250	83	5	2	6	0.029	0.004	0.036
.	19.01.15-21.33.44-1-352338	436	56	56	19	0	16	562	48	48	0	0	NA	NA	NA	134	119	187	555	190	164	295	103	13	134	30	0.07	0.241	0.158
.	19.01.15-21.33.48-1-352346	177	10	10	3	0	2	502	9	9	0	0	NA	NA	NA	59	49	170	520	172	150	263	89	4	12	3	0.024	0.023	0.017
.	19.01.15-21.33.50-1-352348	239	30	30	10	0	9	523	27	27	0	0	NA	NA	NA	68	74	175	538	174	156	279	88	8	71	14	0.046	0.132	0.08
.	19.01.15-21.33.58-1-352353	123	4	4	1	0	1	500	3	3	0	0	NA	NA	NA	34	48	170	523	168	149	265	86	2	9	5	0.012	0.017	0.03
.	19.01.15-21.34.04-1-352354	560	62	62	22	0	19	607	59	59	0	0	NA	NA	NA	171	159	195	586	191	175	325	107	23	150	35	0.118	0.256	0.183
.	19.01.15-21.34.09-1-352356	36	1	1	1	0	1	0	0	0	0	0	NA	NA	NA	9	12	166	494	165	0	0	0	0	3	0	0	0.006	0
.	19.01.15-21.34.12-1-352357	96	6	6	1	0	1	481	5	5	0	0	NA	NA	NA	32	27	167	508	165	145	254	82	9	14	0	0.054	0.028	0
.	19.01.15-21.34.14-1-352358	182	16	16	2	0	2	503	13	13	0	0	NA	NA	NA	54	54	180	520	167	159	263	81	0	55	13	0	0.106	0.078
.	19.01.15-21.34.14-1-352359	91	5	5	1	0	1	482	4	4	0	0	NA	NA	NA	43	39	169	514	169	148	250	84	0	12	0	0	0.023	0
.	19.01.15-21.34.18-1-352364	240	17	17	4	0	2	525	16	16	0	0	NA	NA	NA	77	73	175	535	176	153	279	93	2	52	11	0.011	0.097	0.062
.	19.01.15-21.34.28-1-352365	91	9	9	4	0	3	482	8	8	0	0	NA	NA	NA	35	28	172	503	166	151	249	82	1	21	1	0.006	0.042	0.006
.	19.01.15-21.34.30-1-352366	148	9	9	1	0	1	505	7	7	0	0	NA	NA	NA	36	51	170	518	176	152	261	92	7	32	0	0.041	0.062	0
.	19.01.15-21.34.33-1-352367	213	56	56	11	0	9	492	52	52	0	0	NA	NA	NA	72	52	169	521	175	145	262	85	17	101	13	0.101	0.194	0.074
.	19.01.15-21.34.37-1-352368	92	5	5	3	0	2	495	4	4	0	0	NA	NA	NA	32	41	174	507	173	153	255	87	4	21	2	0.023	0.041	0.012
.	19.01.15-21.34.43-1-352390	86	4	4	1	0	1	484	2	2	0	0	NA	NA	NA	29	34	176	506	165	154	248	82	0	14	2	0	0.028	0.012
.	19.01.15-21.34.46-1-352393	601	98	98	30	0	22	622	93	93	0	0	NA	NA	NA	183	172	201	592	192	183	334	105	54	250	19	0.269	0.422	0.099
.	19.01.15-21.34.46-1-352395	178	16	16	5	0	4	515	12	12	0	0	NA	NA	NA	56	61	177	522	175	156	267	92	17	54	1	0.096	0.103	0.006
.	19.01.15-21.34.49-1-352402	233	71	71	18	0	15	516	65	65	0	0	NA	NA	NA	55	66	181	526	172	159	268	89	35	146	32	0.193	0.278	0.186
.	19.01.15-21.34.54-1-352405	36	1	1	0	0	0	0	0	0	0	0	NA	NA	NA	5	13	167	495	164	0	0	0	0	0	2	0	0	0.012
.	19.01.15-21.34.57-1-352409	93	5	5	0	0	0	480	4	4	0	0	NA	NA	NA	19	20	164	500	169	148	248	84	1	8	0	0.006	0.016	0
.	19.01.15-21.34.57-1-352410	60	2	2	0	0	0	480	1	1	0	0	NA	NA	NA	31	30	169	506	168	152	247	81	0	4	5	0	0.008	0.03
.	19.01.15-21.34.59-1-352411	183	33	33	5	0	4	516	28	28	0	0	NA	NA	NA	57	65	176	530	172	157	271	88	18	59	8	0.102	0.111	0.047
.	19.01.15-21.35.09-1-352412	83	6	6	0	0	0	484	5	5	0	0	NA	NA	NA	33	30	166	509	168	148	254	82	0	14	0	0	0.028	0
.	19.01.15-21.35.17-1-352413	147	7	7	2	0	1	492	6	6	0	0	NA	NA	NA	54	37	172	506	172	150	256	86	7	11	0	0.041	0.022	0
.	19.01.15-21.35.22-1-352415	126	4	4	1	0	1	490	3	3	0	0	NA	NA	NA	47	35	174	505	169	154	251	85	1	14	0	0.006	0.028	0
.	19.01.15-21.35.32-1-352416	125	13	13	7	0	3	483	11	11	0	0	NA	NA	NA	39	34	166	512	169	141	256	86	6	24	5	0.036	0.047	0.03
.	19.01.15-21.35.37-1-352420	449	93	93	27	0	23	571	87	87	0	0	NA	NA	NA	114	120	191	551	191	171	297	103	36	169	71	0.188	0.307	0.372
.	19.01.15-21.35.38-1-352422	81	4	4	0	0	0	489	2	2	0	0	NA	NA	NA	26	36	168	511	170	149	254	86	2	2	1	0.012	0.004	0.006
.	19.01.15-21.35.40-1-352425	58	2	2	0	0	0	475	1	1	0	0	NA	NA	NA	25	27	167	506	167	144	249	82	0	3	1	0	0.006	0.006
.	19.01.15-21.35.42-1-352427	335	62	62	14	0	12	547	55	55	0	0	NA	NA	NA	95	100	189	548	176	166	288	93	26	105	20	0.138	0.192	0.114
.	19.01.15-21.35.52-1-352454	37	1	1	0	0	0	0	0	0	0	0	NA	NA	NA	11	8	165	491	165	0	0	0	0	0	1	0	0	0.006
.	19.01.15-21.35.52-1-352455	266	29	29	8	0	4	537	26	26	0	0	NA	NA	NA	75	85	176	539	183	157	282	98	9	74	16	0.051	0.137	0.087
.	19.01.15-21.35.54-1-352457	121	16	16	5	0	3	485	14	14	0	0	NA	NA	NA	43	31	168	508	168	147	253	85	4	34	2	0.024	0.067	0.012
.	19.01.15-21.35.54-1-352458	300	35	35	5	0	5	528	31	31	0	0	NA	NA	NA	85	71	181	529	174	162	277	89	7	88	31	0.039	0.166	0.178
.	19.01.15-21.35.56-1-352460	89	3	3	1	0	1	491	2	2	0	0	NA	NA	NA	30	34	169	507	171	153	252	86	0	5	4	0	0.01	0.023
.	19.01.15-21.36.10-1-352464	116	18	18	1	0	1	475	15	15	0	0	NA	NA	NA	32	24	170	500	167	147	244	84	2	27	4	0.012	0.054	0.024
.	19.01.15-21.36.22-1-352469	124	10	10	0	0	0	488	9	9	0	0	NA	NA	NA	31	32	166	505	174	150	252	86	0	20	5	0	0.04	0.029
.	19.01.15-21.36.29-1-352476	87	4	4	0	0	0	488	3	3	0	0	NA	NA	NA	34	34	169	510	168	150	254	84	2	4	0	0.012	0.008	0
.	19.01.15-21.36.40-1-352482	354	40	40	11	0	9	558	36	36	0	0	NA	NA	NA	117	107	185	550	185	167	290	101	17	112	27	0.092	0.204	0.146
.	19.01.15-21.36.42-1-352499	59	3	3	1	0	1	0	2	2	0	0	NA	NA	NA	15	11	165	494	165	0	0	0	0	3	0	0	0.006	0
.	19.01.15-21.36.42-1-352500	820	95	95	41	0	31	669	85	85	0	0	NA	NA	NA	214	228	205	620	216	184	353	132	22	204	52	0.107	0.329	0.241
.	19.01.15-21.36.45-1-352504	352	30	30	10	0	5	552	28	28	0	0	NA	NA	NA	105	104	184	549	184	163	290	99	5	61	24	0.027	0.111	0.13
.	19.01.15-21.36.45-1-352505	30	1	1	0	0	0	0	0	0	0	0	NA	NA	NA	3	9	166	492	164	0	0	0	0	2	0	0	0.004	0
.	19.01.15-21.36.47-1-352507	173	13	13	0	0	0	507	12	12	0	0	NA	NA	NA	52	47	170	518	172	152	266	89	3	23	3	0.018	0.044	0.017
.	19.01.15-21.36.47-1-352512	66	2	2	0	0	0	463	1	1	0	0	NA	NA	NA	19	9	166	491	165	143	241	79	0	11	0	0	0.022	0
.	19.01.15-21.36.57-1-352518	60	2	2	0	0	0	198	1	1	0	0	NA	NA	NA	13	18	166	501	164	64	104	30	0	0	3	0	0	0.018
.	19.01.15-21.36.57-1-352519	89	3	3	0	0	0	484	1	1	0	0	NA	NA	NA	25	34	167	512	168	149	253	82	0	9	0	0	0.018	0
.	19.01.15-21.37.02-1-352521	326	83	83	24	0	18	557	77	77	0	0	NA	NA	NA	101	105	188	547	183	168	291	98	21	172	52	0.112	0.314	0.284
.	19.01.15-21.37.05-1-352522	60	2	2	0	0	0	150	1	1	0	0	NA	NA	NA	18	17	166	498	166	47	81	22	1	0	0	0.006	0	0
.	19.01.15-21.37.10-1-352523	29	1	1	0	0	0	0	0	0	0	0	NA	NA	NA	6	9	163	495	164	0	0	0	0	3	0	0	0.006	0
.	19.01.15-21.37.12-1-352524	183	12	12	1	0	0	525	11	11	0	0	NA	NA	NA	51	70	177	530	176	157	275	93	8	22	6	0.045	0.042	0.034
.	19.01.15-21.37.12-1-352525	244	33	33	12	0	11	519	29	29	0	0	NA	NA	NA	82	69	173	533	176	154	277	88	10	66	16	0.058	0.124	0.091
.	19.01.15-21.37.15-1-352526	379	84	84	28	0	21	557	76	76	0	0	NA	NA	NA	98	107	178	552	190	159	292	106	38	192	34	0.213	0.348	0.179
.	19.01.15-21.37.30-1-352528	173	18	18	3	0	2	511	15	15	0	0	NA	NA	NA	47	57	176	516	178	158	260	93	7	56	0	0.04	0.109	0
.	19.01.15-21.37.34-1-352529	36	1	1	0	0	0	0	0	0	0	0	NA	NA	NA	9	5	163	492	163	0	0	0	1	0	0	0.006	0	0
.	19.01.15-21.37.35-1-352530	116	5	5	0	0	0	489	3	3	0	0	NA	NA	NA	53	38	171	508	172	149	253	87	4	23	0	0.023	0.045	0
.	19.01.15-21.37.37-1-352534	370	31	31	7	0	7	540	28	28	0	0	NA	NA	NA	109	87	185	541	174	167	282	91	3	64	11	0.016	0.118	0.063
.	19.01.15-21.37.44-1-352557	88	3	3	1	0	1	479	1	1	0	0	NA	NA	NA	30	25	166	507	165	147	251	81	0	8	0	0	0.016	0
.	19.01.15-21.37.52-1-352567	65	2	2	2	0	2	478	1	1	0	0	NA	NA	NA	13	22	165	502	168	146	249	83	2	3	0	0.012	0.006	0
.	19.01.15-21.37.57-1-352572	91	6	6	1	0	1	493	5	5	0	0	NA	NA	NA	28	40	172	513	168	154	254	85	1	18	1	0.006	0.035	0.006
.	19.01.15-21.38.01-1-352573	265	26	26	8	0	6	540	25	25	0	0	NA	NA	NA	72	91	178	546	180	156	288	96	10	73	11	0.056	0.134	0.061
.	19.01.15-21.38.02-1-352574	33	1	1	0	0	0	0	0	0	0	0	NA	NA	NA	10	14	165	496	166	0	0	0	2	0	0	0.012	0	0
.	19.01.15-21.38.03-1-352575	62	2	2	0	0	0	397	1	1	0	0	NA	NA	NA	14	28	171	501	169	120	205	72	0	5	0	0	0.01	0
.	19.01.15-21.38.05-1-352576	342	66	66	27	0	18	548	59	59	0	0	NA	NA	NA	95	98	180	554	177	164	294	90	18	187	22	0.1	0.338	0.124
.	19.01.15-21.38.13-1-352577	339	42	42	8	0	6	567	37	37	0	0	NA	NA	NA	81	115	197	554	177	179	293	95	11	114	25	0.056	0.206	0.141
.	19.01.15-21.38.18-1-352578	114	11	11	0	0	0	480	8	8	0	0	NA	NA	NA	32	24	168	502	167	149	249	82	6	21	0	0.036	0.042	0
.	19.01.15-21.38.20-1-352583	61	3	3	0	0	0	474	2	2	0	0	NA	NA	NA	20	24	165	504	168	146	247	81	0	4	2	0	0.008	0.012
.	19.01.15-21.38.43-1-352611	61	2	2	1	0	1	249	1	1	0	0	NA	NA	NA	20	17	165	500	165	72	128	49	0	6	0	0	0.012	0
.	19.01.15-21.38.48-1-352619	35	1	1	0	0	0	0	0	0	0	0	NA	NA	NA	14	11	168	490	166	0	0	0	0	0	2	0	0	0.012
.	19.01.15-21.38.51-1-352621	124	12	12	4	0	3	483	10	10	0	0	NA	NA	NA	39	23	170	502	164	152	249	82	10	24	0	0.059	0.048	0
.	19.01.15-21.38.54-1-352622	264	26	26	11	0	8	521	23	23	0	0	NA	NA	NA	72	70	174	535	174	152	278	91	15	63	9	0.086	0.118	0.052
.	19.01.15-21.38.56-1-352626	391	62	62	14	0	11	560	54	54	0	0	NA	NA	NA	90	107	185	554	181	167	297	96	13	124	44	0.07	0.224	0.243
.	19.01.15-21.39.03-1-352628	179	14	14	5	0	2	518	13	13	0	0	NA	NA	NA	57	64	175	523	179	158	269	91	0	25	11	0	0.048	0.061
.	19.01.15-21.39.05-1-352629	33	1	1	0	0	0	0	0	0	0	0	NA	NA	NA	16	9	165	493	164	0	0	0	0	0	0	0	0	0
.	19.01.15-21.39.07-1-352631	39	1	1	0	0	0	0	0	0	0	0	NA	NA	NA	8	4	163	490	164	0	0	0	0	1	0	0	0.002	0
.	19.01.15-21.39.10-1-352632	211	40	40	11	0	8	489	37	37	0	0	NA	NA	NA	68	41	169	513	172	146	256	87	17	71	24	0.101	0.138	0.14
.	19.01.15-21.39.12-1-352633	324	60	60	11	0	8	554	56	56	0	0	NA	NA	NA	93	107	179	554	187	159	295	100	15	136	23	0.084	0.245	0.123
.	19.01.15-21.39.17-1-352634	61	3	3	2	0	1	471	2	2	0	0	NA	NA	NA	21	19	168	499	165	150	243	78	0	4	0	0	0.008	0
.	19.01.15-21.39.27-1-352635	354	64	64	18	0	15	535	57	57	0	0	NA	NA	NA	97	88	181	539	181	159	278	98	41	144	22	0.227	0.267	0.122
.	19.01.15-21.39.28-1-352636	235	17	17	3	0	2	531	15	15	0	0	NA	NA	NA	76	83	179	538	179	156	280	95	4	24	3	0.022	0.045	0.017
.	19.01.15-21.39.29-1-352637	33	1	1	1	0	1	0	0	0	0	0	NA	NA	NA	6	7	164	492	164	0	0	0	0	1	0	0	0.002	0
.	19.01.15-21.39.32-1-352638	91	4	4	2	0	1	484	3	3	0	0	NA	NA	NA	20	31	169	510	165	149	253	82	6	6	6	0.036	0.012	0.036
.	19.01.15-21.39.36-1-352639	326	56	56	16	0	12	539	51	51	0	0	NA	NA	NA	87	86	182	535	182	165	277	97	12	140	33	0.066	0.262	0.181
.	19.01.15-21.39.42-1-352663	212	19	19	2	0	2	500	14	14	0	0	NA	NA	NA	63	48	173	517	171	151	261	88	0	22	12	0	0.043	0.07
.	19.01.15-21.39.46-1-352668	139	7	7	1	0	1	500	5	5	0	0	NA	NA	NA	41	46	169	521	169	151	264	85	0	10	3	0	0.019	0.018
.	19.01.15-21.40.04-1-352684	34	1	1	0	0	0	0	0	0	0	0	NA	NA	NA	14	7	163	494	163	0	0	0	2	0	0	0.012	0	0
.	19.01.15-21.40.08-1-352685	293	36	36	9	0	6	535	34	34	0	0	NA	NA	NA	79	85	174	546	178	152	289	94	12	80	20	0.069	0.147	0.112
.	19.01.15-21.40.09-1-352686	145	18	18	8	0	7	493	16	16	0	0	NA	NA	NA	32	36	167	517	165	148	261	84	8	45	7	0.048	0.087	0.042
.	19.01.15-21.40.10-1-352688	67	2	2	2	0	2	476	1	1	0	0	NA	NA	NA	34	25	169	506	163	149	247	80	0	10	0	0	0.02	0
.	19.01.15-21.40.20-1-352693	152	8	8	1	0	1	506	7	7	0	0	NA	NA	NA	49	57	170	528	172	152	267	87	0	27	0	0	0.051	0
.	19.01.15-21.40.21-1-352694	116	11	11	1	0	1	487	10	10	0	0	NA	NA	NA	39	39	169	515	168	151	254	82	6	25	0	0.036	0.049	0
.	19.01.15-21.40.24-1-352696	206	20	20	5	0	4	521	17	17	0	0	NA	NA	NA	61	73	177	535	174	155	276	90	8	60	0	0.045	0.112	0
.	19.01.15-21.40.35-1-352701	243	22	22	7	0	6	519	21	21	0	0	NA	NA	NA	69	65	177	531	170	158	274	87	6	57	2	0.034	0.107	0.012
.	19.01.15-21.40.38-1-352702	94	7	7	1	0	1	486	6	6	0	0	NA	NA	NA	27	29	171	502	169	151	249	86	0	25	5	0	0.05	0.03
.	19.01.15-21.40.40-1-352706	314	89	89	23	0	19	541	84	84	0	0	NA	NA	NA	78	91	181	539	184	162	284	95	28	189	28	0.155	0.351	0.152
.	19.01.15-21.40.42-1-352708	175	15	15	1	0	1	501	12	12	0	0	NA	NA	NA	50	53	172	520	174	151	264	86	0	35	6	0	0.067	0.034
.	19.01.15-21.40.50-1-352735	36	1	1	0	0	0	0	0	0	0	0	NA	NA	NA	5	12	166	494	165	0	0	0	0	0	3	0	0	0.018
.	19.01.15-21.40.54-1-352736	151	17	17	9	0	8	490	15	15	0	0	NA	NA	NA	39	42	170	518	167	147	261	82	25	18	2	0.147	0.035	0.012
.	19.01.15-21.40.55-1-352740	126	5	5	2	0	2	499	3	3	0	0	NA	NA	NA	45	46	176	515	168	158	256	85	0	9	4	0	0.017	0.024
.	19.01.15-21.40.56-1-352741	123	4	4	2	0	2	494	3	3	0	0	NA	NA	NA	32	34	169	507	171	151	256	87	6	2	0	0.036	0.004	0
.	19.01.15-21.41.00-1-352743	36	1	1	1	0	1	0	0	0	0	0	NA	NA	NA	8	8	167	491	163	0	0	0	0	0	1	0	0	0.006
.	19.01.15-21.41.02-1-352744	219	28	28	13	0	9	502	26	26	0	0	NA	NA	NA	68	49	174	517	171	155	261	86	13	86	5	0.075	0.166	0.029
.	19.01.15-21.41.04-1-352745	105	7	7	1	0	1	499	4	4	0	0	NA	NA	NA	42	47	174	521	165	155	260	84	0	7	2	0	0.013	0.012
.	19.01.15-21.41.08-1-352747	36	1	1	0	0	0	0	0	0	0	0	NA	NA	NA	9	5	165	491	162	0	0	0	0	0	0	0	0	0
.	19.01.15-21.41.10-1-352748	242	31	31	7	0	6	510	30	30	0	0	NA	NA	NA	64	58	172	522	177	147	270	93	10	76	7	0.058	0.146	0.04
.	19.01.15-21.41.10-1-352749	35	1	1	0	0	0	0	0	0	0	0	NA	NA	NA	11	9	165	493	164	0	0	0	0	0	0	0	0	0
.	19.01.15-21.41.10-1-352750	437	100	100	28	0	17	569	96	96	0	0	NA	NA	NA	134	120	192	559	182	171	300	98	39	204	46	0.203	0.365	0.253
.	19.01.15-21.41.13-1-352751	36	1	1	0	0	0	0	0	0	0	0	NA	NA	NA	11	12	165	495	165	0	0	0	0	1	0	0	0.002	0
.	19.01.15-21.41.13-1-352752	34	1	1	1	0	1	0	0	0	0	0	NA	NA	NA	10	9	165	492	165	0	0	0	0	0	0	0	0	0
.	19.01.15-21.41.15-1-352753	88	4	4	0	0	0	480	3	3	0	0	NA	NA	NA	18	31	170	507	167	150	248	82	4	0	0	0.024	0	0
.	19.01.15-21.41.16-1-352754	362	74	74	23	0	17	549	68	68	0	0	NA	NA	NA	110	101	186	548	180	164	290	95	39	144	22	0.21	0.263	0.122
.	19.01.15-21.41.17-1-352755	177	43	43	9	0	7	500	39	39	0	0	NA	NA	NA	49	49	176	517	169	153	262	85	29	88	12	0.165	0.17	0.071
.	19.01.15-21.41.21-1-352756	59	2	2	0	0	0	199	1	1	0	0	NA	NA	NA	13	16	168	496	165	59	103	37	0	7	0	0	0.014	0
.	19.01.15-21.41.31-1-352757	92	3	3	0	0	0	479	2	2	0	0	NA	NA	NA	30	31	169	506	169	148	249	82	0	11	0	0	0.022	0
.	19.01.15-21.41.31-1-352758	182	17	17	7	0	4	501	15	15	0	0	NA	NA	NA	62	41	176	509	169	155	260	86	2	38	11	0.011	0.075	0.065
.	19.01.15-21.41.40-1-352766	175	26	26	8	0	5	502	25	25	0	0	NA	NA	NA	39	51	169	521	174	150	264	88	6	53	11	0.036	0.102	0.063
.	19.01.15-21.41.45-1-352788	210	50	50	15	0	12	523	44	44	0	0	NA	NA	NA	62	73	180	531	175	162	270	91	49	90	21	0.272	0.169	0.12
.	19.01.15-21.41.56-1-352798	175	9	9	3	0	1	509	7	7	0	0	NA	NA	NA	49	54	176	517	174	158	264	87	0	21	6	0	0.041	0.034
.	19.01.15-21.41.59-1-352800	567	112	112	29	0	23	620	100	100	0	0	NA	NA	NA	150	188	197	610	194	178	334	108	33	231	51	0.168	0.379	0.263
.	19.01.15-21.42.19-1-352801	95	5	5	0	0	0	485	4	4	0	0	NA	NA	NA	29	29	168	507	167	149	253	83	0	10	1	0	0.02	0.006
.	19.01.15-21.42.20-1-352804	150	13	13	3	0	2	508	10	10	0	0	NA	NA	NA	38	53	176	523	167	157	266	85	5	14	5	0.028	0.027	0.03
.	19.01.15-21.42.27-1-352808	91	5	5	1	0	1	485	4	4	0	0	NA	NA	NA	34	30	168	506	169	152	251	82	0	17	1	0	0.034	0.006
.	19.01.15-21.42.30-1-352809	297	39	39	7	0	5	555	34	34	0	0	NA	NA	NA	114	112	184	560	181	164	298	93	17	74	24	0.092	0.132	0.133
.	19.01.15-21.42.35-1-352810	236	86	86	21	0	15	534	77	77	0	0	NA	NA	NA	68	78	186	534	171	168	277	89	15	187	38	0.081	0.35	0.222
.	19.01.15-21.42.46-1-352835	569	69	69	20	0	17	583	62	62	0	0	NA	NA	NA	153	133	185	572	189	165	315	103	14	160	30	0.076	0.28	0.159
.	19.01.15-21.42.48-1-352841	35	1	1	0	0	0	0	0	0	0	0	NA	NA	NA	10	6	164	491	164	0	0	0	0	1	0	0	0.002	0
.	19.01.15-21.42.51-1-352843	154	8	8	0	0	0	494	7	7	0	0	NA	NA	NA	47	46	173	516	170	152	257	85	6	19	0	0.035	0.037	0
.	19.01.15-21.42.53-1-352845	120	15	15	4	0	4	478	13	13	0	0	NA	NA	NA	30	28	170	504	167	147	249	82	0	27	2	0	0.054	0.012
.	19.01.15-21.42.54-1-352847	63	2	2	0	0	0	476	1	1	0	0	NA	NA	NA	29	21	168	499	167	148	244	84	2	3	0	0.012	0.006	0
.	19.01.15-21.43.06-1-352851	331	25	25	6	0	6	544	23	23	0	0	NA	NA	NA	90	94	186	531	190	168	276	100	1	88	12	0.005	0.166	0.063
.	19.01.15-21.43.08-1-352852	144	7	7	2	0	2	495	6	6	0	0	NA	NA	NA	35	44	171	513	173	150	257	88	13	5	2	0.076	0.01	0.012
.	19.01.15-21.43.09-1-352853	94	3	3	1	0	1	489	2	2	0	0	NA	NA	NA	33	36	169	514	166	147	259	83	0	13	0	0	0.025	0
.	19.01.15-21.43.18-1-352854	32	1	1	0	0	0	0	0	0	0	0	NA	NA	NA	9	10	165	493	165	0	0	0	0	5	0	0	0.01	0
.	19.01.15-21.43.19-1-352855	99	6	6	1	0	1	487	5	5	0	0	NA	NA	NA	37	38	173	511	167	149	257	81	6	4	5	0.035	0.008	0.03
.	19.01.15-21.43.20-1-352856	148	11	11	2	0	0	502	10	10	0	0	NA	NA	NA	36	50	169	524	170	149	267	86	10	44	2	0.059	0.084	0.012
.	19.01.15-21.43.24-1-352857	127	10	10	3	0	3	482	9	9	0	0	NA	NA	NA	38	32	169	510	166	149	253	80	4	20	11	0.024	0.039	0.066
.	19.01.15-21.43.29-1-352858	60	2	2	0	0	0	473	1	1	0	0	NA	NA	NA	27	24	167	505	165	144	249	80	0	2	2	0	0.004	0.012
.	19.01.15-21.43.36-1-352860	242	36	36	6	0	5	525	34	34	0	0	NA	NA	NA	73	82	173	544	178	155	280	90	6	83	11	0.035	0.153	0.062
.	19.01.15-21.43.45-1-352887	126	4	4	1	0	1	493	2	2	0	0	NA	NA	NA	39	35	166	511	171	148	257	88	2	7	0	0.012	0.014	0
.	19.01.15-21.43.48-1-352894	34	1	1	0	0	0	0	0	0	0	0	NA	NA	NA	9	3	163	490	163	0	0	0	0	0	1	0	0	0.006
.	19.01.15-21.43.50-1-352896	331	31	31	7	0	6	540	30	30	0	0	NA	NA	NA	95	86	177	548	174	161	292	87	10	75	12	0.056	0.137	0.069
.	19.01.15-21.43.50-1-352897	84	3	3	0	0	0	477	2	2	0	0	NA	NA	NA	25	21	167	498	169	148	243	86	0	4	5	0	0.008	0.03
.	19.01.15-21.43.54-1-352899	336	37	37	7	0	7	545	35	35	0	0	NA	NA	NA	93	95	179	550	179	159	290	96	11	82	18	0.061	0.149	0.101
.	19.01.15-21.44.00-1-352903	299	22	22	6	0	4	557	19	19	0	0	NA	NA	NA	77	108	188	552	181	168	293	96	7	53	12	0.037	0.096	0.066
.	19.01.15-21.44.03-1-352904	209	17	17	2	0	2	523	16	16	0	0	NA	NA	NA	56	67	172	530	178	153	275	95	3	29	1	0.017	0.055	0.006
.	19.01.15-21.44.10-1-352906	37	1	1	0	0	0	0	0	0	0	0	NA	NA	NA	16	13	164	497	165	0	0	0	0	0	1	0	0	0.006
.	19.01.15-21.44.15-1-352907	211	25	25	10	0	7	518	21	21	0	0	NA	NA	NA	73	66	183	520	176	162	265	91	15	52	13	0.082	0.1	0.074
.	19.01.15-21.44.26-1-352912	120	6	6	3	0	2	496	5	5	0	0	NA	NA	NA	40	39	171	515	166	155	258	83	2	19	4	0.012	0.037	0.024
.	19.01.15-21.44.26-1-352913	150	16	16	4	0	4	505	15	15	0	0	NA	NA	NA	46	49	170	519	173	153	265	87	0	40	5	0	0.077	0.029
.	19.01.15-21.44.31-1-352914	57	3	3	0	0	0	482	1	1	0	0	NA	NA	NA	27	30	167	507	169	144	254	84	4	4	0	0.024	0.008	0
.	19.01.15-21.44.38-1-352915	60	2	2	0	0	0	199	1	1	0	0	NA	NA	NA	22	23	166	503	167	62	101	36	0	1	0	0	0.002	0
.	19.01.15-21.44.44-1-352938	342	32	32	11	0	8	547	28	28	0	0	NA	NA	NA	78	100	183	547	183	162	285	100	20	78	17	0.109	0.143	0.093
.	19.01.15-21.44.44-1-352939	121	15	15	2	0	1	504	12	12	0	0	NA	NA	NA	34	51	173	520	171	156	264	84	8	33	5	0.046	0.063	0.029
.	19.01.15-21.44.44-1-352940	57	2	2	0	0	0	481	1	1	0	0	NA	NA	NA	22	17	167	499	164	152	247	82	0	5	0	0	0.01	0
.	19.01.15-21.44.45-1-352941	57	2	2	0	0	0	49	1	1	0	0	NA	NA	NA	12	20	165	500	168	15	23	11	1	0	0	0.006	0	0
.	19.01.15-21.44.48-1-352949	62	2	2	0	0	0	488	1	1	0	0	NA	NA	NA	24	31	172	506	166	154	251	83	0	9	0	0	0.018	0
.	19.01.15-21.44.48-1-352950	155	19	19	9	0	7	492	18	18	0	0	NA	NA	NA	61	43	169	516	171	148	258	86	15	27	8	0.089	0.052	0.047
.	19.01.15-21.44.50-1-352955	303	26	26	8	0	7	542	24	24	0	0	NA	NA	NA	100	92	180	544	181	162	286	94	7	61	11	0.039	0.112	0.061
.	19.01.15-21.44.54-1-352959	150	45	45	9	0	7	492	39	39	0	0	NA	NA	NA	38	34	172	507	168	153	257	82	7	93	33	0.041	0.183	0.196
.	19.01.15-21.44.55-1-352961	90	5	5	0	0	0	488	3	3	0	0	NA	NA	NA	28	32	168	510	167	150	257	81	2	21	0	0.012	0.041	0
.	19.01.15-21.44.56-1-352964	178	18	18	4	0	3	508	15	15	0	0	NA	NA	NA	52	60	172	531	170	152	271	85	10	26	14	0.058	0.049	0.082
.	19.01.15-21.45.01-1-352965	34	1	1	1	0	1	0	0	0	0	0	NA	NA	NA	10	8	165	492	164	0	0	0	0	0	0	0	0	0
.	19.01.15-21.45.03-1-352966	91	4	4	0	0	0	478	3	3	0	0	NA	NA	NA	32	25	169	502	167	152	244	82	0	6	0	0	0.012	0
.	19.01.15-21.45.11-1-352967	326	21	21	5	0	3	558	19	19	0	0	NA	NA	NA	100	113	192	559	175	171	293	94	4	74	0	0.021	0.132	0
.	19.01.15-21.45.12-1-352968	55	2	2	1	0	1	49	1	1	0	0	NA	NA	NA	14	21	167	502	165	15	29	5	0	3	0	0	0.006	0
.	19.01.15-21.45.17-1-352969	123	8	8	2	0	2	480	5	5	0	0	NA	NA	NA	36	28	168	503	170	148	250	82	0	23	3	0	0.046	0.018
.	19.01.15-21.45.18-1-352970	123	7	7	1	0	1	491	6	6	0	0	NA	NA	NA	35	35	171	509	168	152	255	84	0	13	0	0	0.026	0
.	19.01.15-21.45.19-1-352971	156	20	20	6	0	2	494	19	19	0	0	NA	NA	NA	51	37	171	511	168	153	258	83	11	54	13	0.064	0.106	0.077
.	19.01.15-21.45.21-1-352972	268	81	81	26	0	20	535	74	74	0	0	NA	NA	NA	72	79	187	534	171	166	281	88	67	117	42	0.358	0.219	0.246
.	19.01.15-21.45.27-1-352974	254	36	36	12	0	12	500	30	30	0	0	NA	NA	NA	81	46	171	519	169	153	262	85	13	72	23	0.076	0.139	0.136
.	19.01.15-21.45.29-1-352975	315	54	54	22	0	18	547	49	49	0	0	NA	NA	NA	84	94	185	545	177	165	289	93	23	132	25	0.124	0.242	0.141
.	19.01.15-21.45.34-1-352976	151	7	7	1	0	1	490	6	6	0	0	NA	NA	NA	49	39	169	515	168	147	257	86	0	23	3	0	0.045	0.018
.	19.01.15-21.45.36-1-352977	93	3	3	0	0	0	486	2	2	0	0	NA	NA	NA	31	37	170	513	167	151	255	80	2	8	0	0.012	0.016	0
.	19.01.15-21.45.50-1-353011	520	106	106	35	0	30	590	99	99	0	0	NA	NA	NA	139	138	191	576	184	173	317	100	44	242	37	0.23	0.42	0.201
.	19.01.15-21.45.50-1-353012	236	40	40	5	0	5	521	34	34	0	0	NA	NA	NA	69	68	173	536	172	154	279	88	20	71	21	0.116	0.132	0.122
.	19.01.15-21.45.52-1-353013	238	43	43	8	0	7	509	38	38	0	0	NA	NA	NA	70	57	169	526	175	149	272	88	30	87	7	0.178	0.165	0.04
.	19.01.15-21.45.54-1-353015	58	2	2	1	0	1	205	1	1	0	0	NA	NA	NA	9	18	165	501	165	71	94	40	3	0	0	0.018	0	0
.	19.01.15-21.45.56-1-353019	61	2	2	2	0	2	301	1	1	0	0	NA	NA	NA	19	12	164	495	166	97	153	51	0	2	2	0	0.004	0.012
.	19.01.15-21.46.02-1-353020	183	12	12	2	0	0	501	9	9	0	0	NA	NA	NA	62	56	173	524	172	149	262	90	0	28	6	0	0.053	0.035
.	19.01.15-21.46.06-1-353022	33	1	1	1	0	1	0	0	0	0	0	NA	NA	NA	9	9	164	493	165	0	0	0	0	4	0	0	0.008	0
.	19.01.15-21.46.10-1-353023	93	3	3	1	0	1	478	2	2	0	0	NA	NA	NA	30	24	170	502	165	149	246	83	0	4	2	0	0.008	0.012
.	19.01.15-21.46.15-1-353024	217	18	18	3	0	2	499	13	13	0	0	NA	NA	NA	73	49	171	520	171	152	263	84	1	49	6	0.006	0.094	0.035
.	19.01.15-21.46.22-1-353025	59	3	3	1	0	1	477	1	1	0	0	NA	NA	NA	24	25	169	498	171	148	245	84	4	4	0	0.024	0.008	0
.	19.01.15-21.46.24-1-353030	177	19	19	5	0	5	503	18	18	0	0	NA	NA	NA	50	51	169	527	168	150	267	86	10	45	2	0.059	0.085	0.012
.	19.01.15-21.46.43-1-353060	119	8	8	1	0	1	482	7	7	0	0	NA	NA	NA	25	28	166	509	166	148	254	80	9	13	0	0.054	0.026	0
.	19.01.15-21.46.52-1-353069	89	4	4	1	0	1	482	3	3	0	0	NA	NA	NA	31	33	168	511	167	148	254	80	0	9	3	0	0.018	0.018
.	19.01.15-21.46.52-1-353070	205	42	42	8	0	6	513	35	35	0	0	NA	NA	NA	65	61	172	529	173	150	275	88	13	94	18	0.076	0.178	0.104
.	19.01.15-21.46.52-1-353071	91	5	5	1	0	0	484	4	4	0	0	NA	NA	NA	18	30	168	507	168	149	253	82	9	9	0	0.054	0.018	0
.	19.01.15-21.46.54-1-353073	291	26	26	10	0	8	543	22	22	0	0	NA	NA	NA	81	92	177	543	185	158	285	100	6	79	9	0.034	0.145	0.049
.	19.01.15-21.47.01-1-353077	263	44	44	13	0	12	516	42	42	0	0	NA	NA	NA	72	66	181	522	176	163	262	91	11	119	36	0.061	0.228	0.205
.	19.01.15-21.47.01-1-353078	30	1	1	0	0	0	0	0	0	0	0	NA	NA	NA	5	17	166	500	164	0	0	0	0	1	0	0	0.002	0
.	19.01.15-21.47.01-1-353079	238	29	29	5	0	3	520	28	28	0	0	NA	NA	NA	71	71	176	537	171	154	279	87	12	60	19	0.068	0.112	0.111
.	19.01.15-21.47.03-1-353080	326	49	49	14	0	11	544	42	42	0	0	NA	NA	NA	77	97	179	545	186	160	281	103	13	133	17	0.073	0.244	0.091
.	19.01.15-21.47.05-1-353081	141	11	11	2	0	2	496	9	9	0	0	NA	NA	NA	42	40	172	514	167	154	259	83	0	20	10	0	0.039	0.06
.	19.01.15-21.47.06-1-353082	356	39	39	14	0	11	550	36	36	0	0	NA	NA	NA	109	105	184	558	176	162	296	92	11	105	19	0.06	0.188	0.108
.	19.01.15-21.47.25-1-353084	66	4	4	0	0	0	476	2	2	0	0	NA	NA	NA	26	26	166	501	172	144	247	85	0	8	0	0	0.016	0
.	19.01.15-21.47.34-1-353085	54	2	2	1	0	1	468	1	1	0	0	NA	NA	NA	26	19	169	497	166	147	242	79	0	6	0	0	0.012	0
.	19.01.15-21.47.39-1-353088	66	3	3	1	0	1	476	2	2	0	0	NA	NA	NA	27	25	170	501	167	144	249	83	0	13	0	0	0.026	0
.	19.01.15-21.47.46-1-353114	327	55	55	17	0	12	532	49	49	0	0	NA	NA	NA	108	82	182	537	176	161	280	91	8	107	39	0.044	0.199	0.222
.	19.01.15-21.47.46-1-353115	120	9	9	3	0	3	484	7	7	0	0	NA	NA	NA	30	27	171	502	167	153	248	83	0	33	0	0	0.066	0
.	19.01.15-21.47.47-1-353120	544	63	63	20	0	16	592	56	56	0	0	NA	NA	NA	164	157	206	577	187	183	308	101	19	131	23	0.092	0.227	0.123
.	19.01.15-21.47.48-1-353122	199	17	17	8	0	6	514	16	16	0	0	NA	NA	NA	62	63	174	525	177	155	268	91	4	52	8	0.023	0.099	0.045
.	19.01.15-21.47.52-1-353125	287	23	23	10	0	9	525	20	20	0	0	NA	NA	NA	83	81	176	541	177	152	283	90	28	39	11	0.159	0.072	0.062
.	19.01.15-21.47.55-1-353129	188	14	14	3	0	2	506	10	10	0	0	NA	NA	NA	64	51	171	520	173	153	265	88	0	32	5	0	0.062	0.029
.	19.01.15-21.48.04-1-353131	437	72	72	20	0	15	556	66	66	0	0	NA	NA	NA	147	108	179	554	188	159	296	101	27	148	24	0.151	0.267	0.128
.	19.01.15-21.48.11-1-353132	175	9	9	4	0	4	510	8	8	0	0	NA	NA	NA	59	53	179	517	170	160	266	84	6	14	4	0.034	0.027	0.024
.	19.01.15-21.48.13-1-353133	35	1	1	0	0	0	0	0	0	0	0	NA	NA	NA	8	13	167	495	164	0	0	0	0	1	0	0	0.002	0
.	19.01.15-21.48.17-1-353134	121	8	8	3	0	3	484	7	7	0	0	NA	NA	NA	47	40	171	514	168	147	255	82	0	20	5	0	0.039	0.03
.	19.01.15-21.48.21-1-353135	211	37	37	6	0	6	525	35	35	0	0	NA	NA	NA	61	70	175	533	175	156	277	92	12	71	13	0.069	0.133	0.074
.	19.01.15-21.48.22-1-353136	35	1	1	0	0	0	0	0	0	0	0	NA	NA	NA	7	12	167	494	164	0	0	0	1	0	0	0.006	0	0
.	19.01.15-21.48.24-1-353141	408	69	69	21	0	14	573	62	62	0	0	NA	NA	NA	127	120	192	551	190	172	296	105	15	172	17	0.078	0.312	0.089
.	19.01.15-21.48.31-1-353146	58	4	4	1	0	1	479	3	3	0	0	NA	NA	NA	18	19	170	496	166	153	243	83	0	9	0	0	0.018	0
.	19.01.15-21.48.34-1-353147	63	2	2	1	0	1	469	1	1	0	0	NA	NA	NA	22	17	165	500	165	143	245	81	0	3	0	0	0.006	0
.	19.01.15-21.48.34-1-353148	120	9	9	1	0	1	494	8	8	0	0	NA	NA	NA	48	51	173	518	173	149	256	89	0	25	4	0	0.048	0.023
.	19.01.15-21.48.46-1-353174	59	2	2	0	0	0	298	1	1	0	0	NA	NA	NA	12	7	164	492	164	89	154	55	0	3	0	0	0.006	0
.	19.01.15-21.48.46-1-353175	156	10	10	3	0	3	505	8	8	0	0	NA	NA	NA	53	56	170	527	172	148	268	89	4	12	3	0.024	0.023	0.017
.	19.01.15-21.48.53-1-353182	121	7	7	3	0	3	492	6	6	0	0	NA	NA	NA	40	42	167	515	173	148	256	88	0	17	5	0	0.033	0.029
.	19.01.15-21.48.59-1-353187	187	35	35	10	0	8	506	32	32	0	0	NA	NA	NA	63	58	180	518	173	159	259	88	11	87	17	0.061	0.168	0.098
.	19.01.15-21.49.06-1-353188	237	38	38	12	0	9	528	34	34	0	0	NA	NA	NA	69	80	182	534	177	163	275	90	20	118	18	0.11	0.221	0.102
.	19.01.15-21.49.07-1-353190	35	1	1	0	0	0	0	0	0	0	0	NA	NA	NA	10	10	166	493	164	0	0	0	0	0	0	0	0	0
.	19.01.15-21.49.16-1-353191	125	9	9	4	0	1	493	8	8	0	0	NA	NA	NA	30	41	167	514	173	151	254	88	6	18	3	0.036	0.035	0.017
.	19.01.15-21.49.17-1-353192	36	1	1	0	0	0	0	0	0	0	0	NA	NA	NA	7	13	165	495	166	0	0	0	0	0	2	0	0	0.012
.	19.01.15-21.49.17-1-353193	124	8	8	4	0	3	486	7	7	0	0	NA	NA	NA	42	34	170	511	166	148	255	83	8	8	3	0.047	0.016	0.018
.	19.01.15-21.49.19-1-353194	267	17	17	7	0	6	531	16	16	0	0	NA	NA	NA	58	83	182	540	174	162	279	90	10	31	17	0.055	0.057	0.098
.	19.01.15-21.49.21-1-353195	64	3	3	0	0	0	482	2	2	0	0	NA	NA	NA	22	26	167	505	167	148	252	82	0	10	0	0	0.02	0
.	19.01.15-21.49.35-1-353196	30	1	1	0	0	0	0	0	0	0	0	NA	NA	NA	7	6	163	492	164	0	0	0	0	3	0	0	0.006	0
.	19.01.15-21.49.35-1-353197	235	39	39	10	0	8	527	35	35	0	0	NA	NA	NA	83	72	178	527	180	159	272	96	10	71	25	0.056	0.135	0.139
.	19.01.15-21.49.37-1-353198	61	3	3	2	0	1	483	2	2	0	0	NA	NA	NA	20	23	168	501	167	149	250	84	0	4	5	0	0.008	0.03
.	19.01.15-21.49.38-1-353199	30	1	1	0	0	0	0	0	0	0	0	NA	NA	NA	4	8	166	492	163	0	0	0	0	0	0	0	0	0
.	19.01.15-21.49.40-1-353203	175	19	19	5	0	4	521	18	18	0	0	NA	NA	NA	57	73	174	537	175	153	278	90	7	39	3	0.04	0.073	0.017
.	19.01.15-21.49.43-1-353225	403	53	53	13	0	10	567	46	46	0	0	NA	NA	NA	117	114	187	550	190	170	294	103	3	91	37	0.016	0.165	0.195
.	19.01.15-21.49.50-1-353236	35	1	1	1	0	1	0	0	0	0	0	NA	NA	NA	4	7	163	491	166	0	0	0	0	2	0	0	0.004	0
.	19.01.15-21.49.54-1-353239	252	79	79	15	0	10	548	77	77	0	0	NA	NA	NA	66	95	186	543	179	165	287	96	38	145	30	0.204	0.267	0.168
.	19.01.15-21.49.55-1-353240	31	1	1	1	0	1	0	0	0	0	0	NA	NA	NA	9	3	164	489	163	0	0	0	0	0	0	0	0	0
.	19.01.15-21.49.57-1-353243	173	27	27	9	0	6	505	24	24	0	0	NA	NA	NA	53	56	180	514	175	160	258	87	16	61	2	0.089	0.119	0.011
.	19.01.15-21.49.58-1-353244	444	81	81	11	0	8	565	76	76	0	0	NA	NA	NA	131	119	183	570	179	163	307	95	24	188	16	0.131	0.33	0.089
.	19.01.15-21.50.04-1-353249	259	33	33	8	0	8	506	31	31	0	0	NA	NA	NA	65	56	175	524	170	154	264	88	18	57	23	0.103	0.109	0.135
.	19.01.15-21.50.04-1-353250	62	5	5	2	0	2	475	4	4	0	0	NA	NA	NA	34	27	168	504	168	147	246	82	13	2	0	0.077	0.004	0
.	19.01.15-21.50.13-1-353251	240	20	20	4	0	3	499	16	16	0	0	NA	NA	NA	65	45	169	516	173	146	262	91	8	43	15	0.047	0.083	0.087
.	19.01.15-21.50.19-1-353252	156	15	15	7	0	4	489	14	14	0	0	NA	NA	NA	48	42	170	513	172	149	254	86	2	13	19	0.012	0.025	0.11
.	19.01.15-21.50.34-1-353262	207	8	8	1	0	1	517	6	6	0	0	NA	NA	NA	67	58	172	527	172	151	275	91	4	16	3	0.023	0.03	0.017
.	19.01.15-21.50.35-1-353263	179	9	9	3	0	2	519	8	8	0	0	NA	NA	NA	68	69	176	531	175	158	272	89	3	26	1	0.017	0.049	0.006
.	19.01.15-21.50.41-1-353268	153	11	11	4	0	4	500	9	9	0	0	NA	NA	NA	67	54	176	519	172	154	257	89	13	13	2	0.074	0.025	0.012
.	19.01.15-21.50.42-1-353284	34	1	1	0	0	0	0	0	0	0	0	NA	NA	NA	10	7	163	494	163	0	0	0	0	0	0	0	0	0
.	19.01.15-21.50.44-1-353288	132	8	8	1	0	1	491	7	7	0	0	NA	NA	NA	45	44	172	511	174	151	253	87	5	21	7	0.029	0.041	0.04
.	19.01.15-21.50.44-1-353289	266	47	47	10	0	7	525	42	42	0	0	NA	NA	NA	83	73	184	530	172	163	273	89	25	93	14	0.136	0.175	0.081
.	19.01.15-21.50.52-1-353298	142	8	8	0	0	0	498	7	7	0	0	NA	NA	NA	49	40	166	514	173	148	258	92	3	14	14	0.018	0.027	0.081
.	19.01.15-21.50.54-1-353299	34	1	1	1	0	1	0	0	0	0	0	NA	NA	NA	11	5	164	491	163	0	0	0	0	0	0	0	0	0
.	19.01.15-21.50.56-1-353303	62	2	2	1	0	1	480	1	1	0	0	NA	NA	NA	23	23	169	501	166	150	248	82	0	2	6	0	0.004	0.036
.	19.01.15-21.50.56-1-353304	93	4	4	1	0	1	472	2	2	0	0	NA	NA	NA	22	23	166	503	167	146	245	81	0	1	8	0	0.002	0.048
.	19.01.15-21.51.04-1-353306	92	7	7	2	0	2	482	4	4	0	0	NA	NA	NA	35	30	167	511	165	147	255	80	4	10	0	0.024	0.02	0
.	19.01.15-21.51.07-1-353308	242	22	22	7	0	5	531	21	21	0	0	NA	NA	NA	74	75	178	533	177	161	279	91	5	35	16	0.028	0.066	0.09
.	19.01.15-21.51.17-1-353309	94	4	4	2	0	2	488	3	3	0	0	NA	NA	NA	29	35	169	511	168	151	252	85	3	17	0	0.018	0.033	0
.	19.01.15-21.51.19-1-353310	151	18	18	2	0	2	501	15	15	0	0	NA	NA	NA	42	53	177	522	167	157	261	83	3	41	2	0.017	0.079	0.012
.	19.01.15-21.51.30-1-353311	125	12	12	3	0	3	488	11	11	0	0	NA	NA	NA	41	31	169	509	166	149	259	80	5	29	7	0.03	0.057	0.042
.	19.01.15-21.51.31-1-353312	230	10	10	6	0	5	516	8	8	0	0	NA	NA	NA	84	75	175	540	173	156	271	89	6	29	7	0.034	0.054	0.04
.	19.01.15-21.51.35-1-353313	36	1	1	0	0	0	0	0	0	0	0	NA	NA	NA	13	10	164	497	162	0	0	0	0	0	2	0	0	0.012
.	19.01.15-21.51.39-1-353317	200	40	40	14	0	11	504	39	39	0	0	NA	NA	NA	39	45	168	516	174	149	264	91	28	113	10	0.167	0.219	0.057
.	19.01.15-21.51.45-1-353343	207	13	13	2	0	2	525	10	10	0	0	NA	NA	NA	72	69	176	537	169	158	281	86	28	25	3	0.159	0.047	0.018
.	19.01.15-21.51.48-1-353349	94	7	7	1	0	1	484	6	6	0	0	NA	NA	NA	38	36	174	499	176	151	246	87	11	16	2	0.063	0.032	0.011
.	19.01.15-21.51.53-1-353351	120	15	15	4	0	4	493	14	14	0	0	NA	NA	NA	50	45	172	512	174	151	255	87	0	32	12	0	0.062	0.069
.	19.01.15-21.51.55-1-353353	129	14	14	3	0	3	484	13	13	0	0	NA	NA	NA	37	30	169	506	168	150	249	85	14	15	6	0.083	0.03	0.036
.	19.01.15-21.51.59-1-353357	64	2	2	0	0	0	149	1	1	0	0	NA	NA	NA	15	18	164	502	165	43	81	25	1	3	0	0.006	0.006	0
.	19.01.15-21.51.59-1-353358	265	63	63	17	0	13	527	59	59	0	0	NA	NA	NA	45	68	176	524	181	159	271	97	23	164	21	0.131	0.313	0.116
.	19.01.15-21.52.03-1-353359	294	77	77	20	0	15	529	68	68	0	0	NA	NA	NA	76	76	185	536	168	169	280	80	27	154	27	0.146	0.287	0.161
.	19.01.15-21.52.09-1-353360	119	5	5	0	0	0	490	4	4	0	0	NA	NA	NA	40	36	171	513	165	152	257	81	3	8	1	0.018	0.016	0.006
.	19.01.15-21.52.11-1-353361	207	20	20	1	0	1	516	18	18	0	0	NA	NA	NA	55	63	179	522	175	162	263	91	16	45	10	0.089	0.086	0.057
.	19.01.15-21.52.17-1-353362	94	6	6	2	0	2	480	5	5	0	0	NA	NA	NA	38	32	169	508	168	149	249	82	0	12	5	0	0.024	0.03
.	19.01.15-21.52.19-1-353363	178	27	27	6	0	6	517	25	25	0	0	NA	NA	NA	57	66	176	532	171	155	273	89	10	67	12	0.057	0.126	0.07
.	19.01.15-21.52.20-1-353365	91	4	4	0	0	0	485	3	3	0	0	NA	NA	NA	26	28	172	501	168	156	247	82	0	9	0	0	0.018	0
.	19.01.15-21.52.27-1-353370	119	9	9	2	0	1	492	7	7	0	0	NA	NA	NA	27	36	174	509	166	156	254	82	4	21	3	0.023	0.041	0.018
.	19.01.15-21.52.33-1-353371	208	22	22	6	0	3	513	21	21	0	0	NA	NA	NA	58	59	179	521	172	160	266	87	0	63	11	0	0.121	0.064
.	19.01.15-21.52.33-1-353372	205	9	9	1	0	1	512	6	6	0	0	NA	NA	NA	72	69	175	530	177	155	269	88	2	20	0	0.011	0.038	0
.	19.01.15-21.52.35-1-353373	64	2	2	1	0	1	397	1	1	0	0	NA	NA	NA	17	23	167	500	169	121	208	68	0	2	0	0	0.004	0
.	19.01.15-21.52.43-1-353395	185	26	26	5	0	2	511	23	23	0	0	NA	NA	NA	60	62	180	524	171	158	267	86	5	44	10	0.028	0.084	0.058
.	19.01.15-21.52.47-1-353403	87	3	3	2	0	2	479	2	2	0	0	NA	NA	NA	32	32	168	508	169	149	249	81	0	6	1	0	0.012	0.006
.	19.01.15-21.52.47-1-353404	355	76	76	26	0	21	544	71	71	0	0	NA	NA	NA	97	96	179	553	177	164	288	92	12	158	48	0.067	0.286	0.271
.	19.01.15-21.52.54-1-353409	209	29	29	6	0	5	509	24	24	0	0	NA	NA	NA	64	52	177	518	170	158	265	86	19	82	7	0.107	0.158	0.041
.	19.01.15-21.53.00-1-353413	328	55	55	13	0	13	533	52	52	0	0	NA	NA	NA	93	86	184	537	178	164	277	92	19	105	34	0.103	0.196	0.191
.	19.01.15-21.53.02-1-353414	269	72	72	23	0	13	522	67	67	0	0	NA	NA	NA	71	68	177	530	174	158	274	90	20	141	33	0.113	0.266	0.19
.	19.01.15-21.53.14-1-353415	433	72	72	20	0	15	571	64	64	0	0	NA	NA	NA	126	134	190	565	192	165	303	103	47	148	41	0.247	0.262	0.214
.	19.01.15-21.53.16-1-353416	181	17	17	2	0	1	504	12	12	0	0	NA	NA	NA	62	50	178	514	171	158	259	87	1	23	11	0.006	0.045	0.064
.	19.01.15-21.53.21-1-353417	36	1	1	0	0	0	0	0	0	0	0	NA	NA	NA	8	10	164	494	165	0	0	0	0	0	0	0	0	0
.	19.01.15-21.53.23-1-353418	116	7	7	2	0	1	500	6	6	0	0	NA	NA	NA	37	48	168	521	172	148	264	88	0	19	0	0	0.036	0
.	19.01.15-21.53.34-1-353419	86	3	3	0	0	0	485	2	2	0	0	NA	NA	NA	27	27	169	506	165	149	254	82	0	3	2	0	0.006	0.012
.	19.01.15-21.53.35-1-353421	378	74	74	21	0	18	551	65	65	0	0	NA	NA	NA	103	102	187	543	185	167	286	98	42	167	19	0.225	0.308	0.103
.	19.01.15-21.53.42-1-353442	57	2	2	1	0	1	302	1	1	0	0	NA	NA	NA	16	18	164	502	165	98	153	51	0	3	0	0	0.006	0
.	19.01.15-21.53.45-1-353449	121	5	5	2	0	2	482	4	4	0	0	NA	NA	NA	36	30	169	509	165	150	250	82	0	17	3	0	0.033	0.018
.	19.01.15-21.53.48-1-353456	60	3	3	0	0	0	489	2	2	0	0	NA	NA	NA	24	33	169	508	169	153	253	83	0	5	0	0	0.01	0
.	19.01.15-21.53.53-1-353458	118	9	9	2	0	2	480	8	8	0	0	NA	NA	NA	37	29	167	508	167	148	249	83	10	26	1	0.06	0.051	0.006
.	19.01.15-21.54.01-1-353463	58	3	3	0	0	0	478	2	2	0	0	NA	NA	NA	26	23	166	505	165	146	251	81	7	2	4	0.042	0.004	0.024
.	19.01.15-21.54.01-1-353464	67	3	3	0	0	0	298	1	1	0	0	NA	NA	NA	25	13	165	498	163	91	157	50	0	4	3	0	0.008	0.018
.	19.01.15-21.54.12-1-353466	94	4	4	1	0	1	469	3	3	0	0	NA	NA	NA	31	21	166	505	163	147	244	78	2	10	0	0.012	0.02	0
.	19.01.15-21.54.12-1-353467	35	1	1	0	0	0	0	0	0	0	0	NA	NA	NA	13	14	167	497	163	0	0	0	0	0	3	0	0	0.018
.	19.01.15-21.54.13-1-353468	323	51	51	14	0	11	552	45	45	0	0	NA	NA	NA	95	104	182	544	191	163	288	101	22	103	20	0.121	0.189	0.105
.	19.01.15-21.54.19-1-353469	88	3	3	1	0	1	481	2	2	0	0	NA	NA	NA	43	27	167	502	171	147	245	89	10	3	2	0.06	0.006	0.012
.	19.01.15-21.54.21-1-353470	293	68	68	17	0	16	531	66	66	0	0	NA	NA	NA	97	84	178	540	179	160	276	95	18	146	24	0.101	0.27	0.134
.	19.01.15-21.54.21-1-353471	149	13	13	6	0	5	503	11	11	0	0	NA	NA	NA	48	50	173	515	175	150	261	92	4	16	9	0.023	0.031	0.051
.	19.01.15-21.54.29-1-353476	36	1	1	0	0	0	0	0	0	0	0	NA	NA	NA	16	11	167	494	163	0	0	0	3	0	0	0.018	0	0
.	19.01.15-21.54.31-1-353477	35	1	1	0	0	0	0	0	0	0	0	NA	NA	NA	2	10	164	495	164	0	0	0	0	0	0	0	0	0
.	19.01.15-21.54.32-1-353478	33	1	1	0	0	0	0	0	0	0	0	NA	NA	NA	9	7	165	492	163	0	0	0	3	0	0	0.018	0	0
.	19.01.15-21.54.33-1-353479	35	1	1	1	0	1	0	0	0	0	0	NA	NA	NA	13	10	163	494	166	0	0	0	0	0	2	0	0	0.012
.	19.01.15-21.54.34-1-353480	124	16	16	6	0	6	482	15	15	0	0	NA	NA	NA	57	36	169	511	169	146	253	83	1	32	15	0.006	0.063	0.089
.	19.01.15-21.54.34-1-353481	116	7	7	3	0	3	493	6	6	0	0	NA	NA	NA	33	41	171	516	167	152	261	80	4	22	0	0.023	0.043	0
.	19.01.15-21.54.36-1-353482	58	2	2	0	0	0	477	1	1	0	0	NA	NA	NA	27	24	167	504	166	145	251	81	0	5	0	0	0.01	0
.	19.01.15-21.54.43-1-353505	379	71	71	22	0	16	555	67	67	0	0	NA	NA	NA	99	111	180	562	182	163	296	96	17	191	22	0.094	0.34	0.121
.	19.01.15-21.54.50-1-353515	82	4	4	1	0	0	480	3	3	0	0	NA	NA	NA	31	33	167	509	170	147	250	83	2	8	0	0.012	0.016	0
.	19.01.15-21.54.59-1-353520	316	37	37	8	0	5	554	34	34	0	0	NA	NA	NA	91	116	178	566	185	155	300	99	15	63	15	0.084	0.111	0.081
.	19.01.15-21.55.02-1-353521	32	1	1	0	0	0	0	0	0	0	0	NA	NA	NA	9	4	164	491	162	0	0	0	2	0	0	0.012	0	0
.	19.01.15-21.55.04-1-353522	123	7	7	2	0	1	483	6	6	0	0	NA	NA	NA	47	27	172	501	167	152	249	82	4	17	1	0.023	0.034	0.006
.	19.01.15-21.55.08-1-353523	33	1	1	0	0	0	0	0	0	0	0	NA	NA	NA	11	12	166	496	163	0	0	0	0	0	0	0	0	0
.	19.01.15-21.55.11-1-353524	151	15	15	7	0	7	497	12	12	0	0	NA	NA	NA	53	42	172	516	167	153	259	85	1	48	13	0.006	0.093	0.078
.	19.01.15-21.55.11-1-353525	91	7	7	0	0	0	485	5	5	0	0	NA	NA	NA	35	34	168	510	169	148	252	85	0	10	3	0	0.02	0.018
.	19.01.15-21.55.29-1-353527	267	57	57	12	0	9	528	48	48	0	0	NA	NA	NA	72	79	177	530	185	157	272	99	10	117	46	0.056	0.221	0.249
.	19.01.15-21.55.31-1-353528	279	20	20	7	0	6	521	17	17	0	0	NA	NA	NA	76	68	182	526	173	158	273	90	5	26	21	0.027	0.049	0.121
.	19.01.15-21.55.36-1-353529	361	22	22	6	0	5	566	17	17	0	0	NA	NA	NA	90	115	195	552	181	176	293	97	5	54	13	0.026	0.098	0.072
.	19.01.15-21.55.40-1-353533	123	12	12	5	0	2	488	10	10	0	0	NA	NA	NA	33	36	174	503	172	155	248	85	6	11	4	0.034	0.022	0.023
.	19.01.15-21.55.40-1-353534	349	55	55	17	0	12	558	54	54	0	0	NA	NA	NA	102	108	186	547	188	168	287	103	7	121	32	0.038	0.221	0.17
.	19.01.15-21.55.58-1-353569	89	4	4	0	0	0	485	3	3	0	0	NA	NA	NA	22	30	166	509	168	149	254	82	0	10	5	0	0.02	0.03
.	19.01.15-21.56.00-1-353570	173	17	17	1	0	1	495	16	16	0	0	NA	NA	NA	51	45	168	516	174	146	261	88	5	43	5	0.03	0.083	0.029
.	19.01.15-21.56.04-1-353571	64	2	2	0	0	0	480	1	1	0	0	NA	NA	NA	18	31	171	507	166	150	250	80	0	2	2	0	0.004	0.012
.	19.01.15-21.56.06-1-353573	87	4	4	2	0	1	493	3	3	0	0	NA	NA	NA	26	37	171	512	167	151	258	84	0	9	0	0	0.018	0
.	19.01.15-21.56.08-1-353574	35	1	1	1	0	1	0	0	0	0	0	NA	NA	NA	14	8	165	493	163	0	0	0	0	1	0	0	0.002	0
.	19.01.15-21.56.10-1-353575	289	41	41	11	0	10	515	39	39	0	0	NA	NA	NA	83	71	175	534	175	152	272	91	0	83	35	0	0.155	0.2
.	19.01.15-21.56.12-1-353576	248	47	47	10	0	7	511	39	39	0	0	NA	NA	NA	83	63	175	521	180	155	263	93	44	88	13	0.251	0.169	0.072
.	19.01.15-21.56.17-1-353577	178	8	8	2	0	2	502	7	7	0	0	NA	NA	NA	50	46	176	513	170	156	259	87	0	23	4	0	0.045	0.024
.	19.01.15-21.56.17-1-353578	267	33	33	8	0	5	528	29	29	0	0	NA	NA	NA	76	73	174	536	176	155	281	92	10	64	20	0.057	0.119	0.114
.	19.01.15-21.56.22-1-353579	99	9	9	3	0	2	468	8	8	0	0	NA	NA	NA	36	14	166	498	163	147	243	78	18	7	3	0.108	0.014	0.018
.	19.01.15-21.56.33-1-353606	115	7	7	3	0	2	495	5	5	0	0	NA	NA	NA	36	42	170	513	172	153	255	87	3	10	4	0.018	0.019	0.023
.	19.01.15-21.56.37-1-353608	67	3	3	1	0	1	476	2	2	0	0	NA	NA	NA	32	24	166	500	171	146	245	85	1	5	0	0.006	0.01	0
.	19.01.15-21.56.39-1-353611	355	58	58	14	0	13	561	52	52	0	0	NA	NA	NA	78	114	177	570	180	159	305	97	21	122	18	0.119	0.214	0.1
.	19.01.15-21.56.42-1-353621	235	28	28	6	0	5	519	24	24	0	0	NA	NA	NA	61	75	169	538	181	151	276	92	26	68	17	0.154	0.126	0.094
.	19.01.15-21.56.52-1-353641	120	10	10	2	0	2	488	9	9	0	0	NA	NA	NA	45	36	171	508	170	151	251	86	2	6	7	0.012	0.012	0.041
.	19.01.15-21.56.52-1-353642	265	52	52	10	0	8	521	49	49	0	0	NA	NA	NA	72	64	177	523	177	159	267	95	5	108	34	0.028	0.207	0.192
.	19.01.15-21.56.53-1-353643	89	3	3	1	0	0	491	2	2	0	0	NA	NA	NA	29	36	170	511	168	151	257	83	5	1	1	0.029	0.002	0.006
.	19.01.15-21.57.07-1-353648	61	2	2	1	0	1	479	1	1	0	0	NA	NA	NA	23	26	167	505	167	149	248	82	0	7	0	0	0.014	0
.	19.01.15-21.57.07-1-353649	35	1	1	1	0	1	0	0	0	0	0	NA	NA	NA	10	13	164	498	164	0	0	0	0	1	0	0	0.002	0
.	19.01.15-21.57.08-1-353650	92	3	3	0	0	0	477	2	2	0	0	NA	NA	NA	25	20	165	500	168	149	243	85	0	10	0	0	0.02	0
.	19.01.15-21.57.09-1-353651	399	69	69	16	0	14	561	64	64	0	0	NA	NA	NA	126	103	191	546	179	173	293	95	29	139	44	0.152	0.255	0.246
.	19.01.15-21.57.09-1-353652	98	5	5	1	0	1	493	4	4	0	0	NA	NA	NA	20	39	169	512	171	152	257	84	0	13	7	0	0.025	0.041
.	19.01.15-21.57.19-1-353653	145	6	6	1	0	0	501	5	5	0	0	NA	NA	NA	61	44	175	511	171	156	259	86	0	18	0	0	0.035	0
.	19.01.15-21.57.20-1-353655	208	48	48	16	0	10	508	45	45	0	0	NA	NA	NA	65	57	176	523	171	157	264	87	14	132	23	0.08	0.252	0.135
.	19.01.15-21.57.23-1-353656	34	1	1	1	0	1	0	0	0	0	0	NA	NA	NA	11	10	168	490	165	0	0	0	0	1	0	0	0.002	0
.	19.01.15-21.57.26-1-353657	92	4	4	1	0	1	486	3	3	0	0	NA	NA	NA	24	28	168	503	170	152	249	85	17	7	3	0.101	0.014	0.018
.	19.01.15-21.57.28-1-353658	32	1	1	0	0	0	0	0	0	0	0	NA	NA	NA	9	7	166	491	163	0	0	0	0	3	0	0	0.006	0
.	19.01.15-21.57.30-1-353659	65	4	4	5	0	2	478	3	3	0	0	NA	NA	NA	22	22	168	501	166	147	249	82	4	11	3	0.024	0.022	0.018
.	19.01.15-21.57.31-1-353660	357	91	91	28	0	24	548	85	85	0	0	NA	NA	NA	114	100	187	547	179	164	288	96	24	209	34	0.128	0.382	0.19
.	19.01.15-21.57.35-1-353661	35	1	1	1	0	1	0	0	0	0	0	NA	NA	NA	18	10	164	493	166	0	0	0	0	0	0	0	0	0
.	19.01.15-21.57.38-1-353663	260	23	23	9	0	7	531	21	21	0	0	NA	NA	NA	73	81	181	535	178	161	278	92	3	46	6	0.017	0.086	0.034
.	19.01.15-21.57.41-1-353667	444	36	36	14	0	11	588	33	33	0	0	NA	NA	NA	115	135	195	559	194	174	305	109	11	88	38	0.056	0.157	0.196
.	19.01.15-21.57.44-1-353686	121	7	7	2	0	2	493	6	6	0	0	NA	NA	NA	48	45	173	512	173	150	254	89	6	14	9	0.035	0.027	0.052
.	19.01.15-21.57.57-1-353703	113	4	4	0	0	0	485	3	3	0	0	NA	NA	NA	39	37	172	509	169	152	253	80	0	11	0	0	0.022	0
.	19.01.15-21.58.01-1-353704	92	11	11	0	0	0	484	9	9	0	0	NA	NA	NA	43	34	175	503	169	153	249	82	0	26	4	0	0.052	0.024
.	19.01.15-21.58.08-1-353705	265	15	15	3	0	2	538	12	12	0	0	NA	NA	NA	75	87	184	538	178	168	275	95	13	36	2	0.071	0.067	0.011
.	19.01.15-21.58.09-1-353706	247	58	58	13	0	10	510	53	53	0	0	NA	NA	NA	68	63	177	518	181	155	264	91	34	100	21	0.192	0.193	0.116
.	19.01.15-21.58.13-1-353707	86	5	5	1	0	0	478	4	4	0	0	NA	NA	NA	25	30	166	509	168	146	249	83	4	7	0	0.024	0.014	0
.	19.01.15-21.58.19-1-353708	376	52	52	13	0	10	539	49	49	0	0	NA	NA	NA	106	86	181	537	181	163	281	95	14	116	20	0.077	0.216	0.11
.	19.01.15-21.58.23-1-353709	61	2	2	1	0	1	205	1	1	0	0	NA	NA	NA	9	11	165	493	166	72	98	35	0	3	0	0	0.006	0
.	19.01.15-21.58.27-1-353714	63	3	3	1	0	1	475	2	2	0	0	NA	NA	NA	27	19	170	495	167	152	239	84	0	10	0	0	0.02	0
.	19.01.15-21.58.31-1-353719	60	2	2	0	0	0	149	0	0	0	0	NA	NA	NA	16	20	166	500	167	44	82	23	0	3	3	0	0.006	0.018
.	19.01.15-21.58.32-1-353720	387	67	67	20	0	15	552	61	61	0	0	NA	NA	NA	113	110	186	554	183	164	288	100	20	160	26	0.108	0.289	0.142
.	19.01.15-21.58.33-1-353721	203	15	15	4	0	2	507	14	14	0	0	NA	NA	NA	60	54	173	521	173	154	267	86	6	49	6	0.035	0.094	0.035
.	19.01.15-21.58.37-1-353724	212	19	19	5	0	5	533	17	17	0	0	NA	NA	NA	59	85	183	540	175	165	277	91	13	49	6	0.071	0.091	0.034
.	19.01.15-21.58.39-1-353726	236	27	27	4	0	3	526	25	25	0	0	NA	NA	NA	60	76	182	527	180	163	270	93	9	49	19	0.049	0.093	0.106
.	19.01.15-21.58.39-1-353727	61	2	2	0	0	0	480	1	1	0	0	NA	NA	NA	22	30	172	505	166	153	247	80	0	2	1	0	0.004	0.006
.	19.01.15-21.58.50-1-353756	154	6	6	1	0	1	489	4	4	0	0	NA	NA	NA	38	43	172	508	176	152	250	87	3	11	0	0.017	0.022	0
.	19.01.15-21.59.08-1-353762	87	3	3	0	0	0	479	2	2	0	0	NA	NA	NA	21	26	168	506	165	150	246	83	0	3	0	0	0.006	0
.	19.01.15-21.59.08-1-353763	120	6	6	2	0	2	493	5	5	0	0	NA	NA	NA	37	37	176	509	165	156	257	80	0	14	6	0	0.028	0.036
.	19.01.15-21.59.10-1-353764	120	8	8	1	0	0	494	6	6	0	0	NA	NA	NA	49	43	170	520	166	150	262	82	0	11	8	0	0.021	0.048
.	19.01.15-21.59.24-1-353765	33	1	1	0	0	0	0	0	0	0	0	NA	NA	NA	6	13	164	497	165	0	0	0	0	2	0	0	0.004	0
.	19.01.15-21.59.24-1-353766	88	3	3	0	0	0	477	2	2	0	0	NA	NA	NA	35	24	166	503	168	148	248	81	0	7	0	0	0.014	0
.	19.01.15-21.59.32-1-353767	61	3	3	2	0	2	148	2	2	0	0	NA	NA	NA	21	19	166	500	166	45	74	29	2	4	3	0.012	0.008	0.018
.	19.01.15-21.59.32-1-353768	114	6	6	5	0	4	482	5	5	0	0	NA	NA	NA	34	26	168	504	167	147	254	81	0	15	0	0	0.03	0
.	19.01.15-21.59.35-1-353769	149	14	14	1	0	1	502	12	12	0	0	NA	NA	NA	45	52	172	521	172	152	264	86	12	24	4	0.07	0.046	0.023
.	19.01.15-21.59.39-1-353772	182	22	22	7	0	6	514	19	19	0	0	NA	NA	NA	50	55	173	521	174	156	266	92	18	39	15	0.104	0.075	0.086
.	19.01.15-21.59.40-1-353773	62	2	2	0	0	0	301	1	1	0	0	NA	NA	NA	22	17	166	497	167	97	152	52	5	0	0	0.03	0	0
.	19.01.15-21.59.40-1-353774	381	31	31	9	0	9	574	29	29	0	0	NA	NA	NA	102	131	191	565	188	170	303	101	9	83	17	0.047	0.147	0.09
.	19.01.15-21.59.40-1-353777	126	19	19	4	0	4	482	17	17	0	0	NA	NA	NA	51	31	168	509	167	146	252	84	13	13	1	0.077	0.026	0.006
.	19.01.15-21.59.47-1-353798	231	82	82	19	0	15	525	76	76	0	0	NA	NA	NA	84	78	176	537	178	152	281	92	19	225	29	0.108	0.419	0.163
.	19.01.15-21.59.47-1-353800	116	8	8	2	0	0	492	6	6	0	0	NA	NA	NA	35	34	171	507	169	153	254	85	6	15	5	0.035	0.03	0.03
.	19.01.15-21.59.50-1-353810	91	4	4	0	0	0	487	3	3	0	0	NA	NA	NA	33	36	170	512	167	150	254	83	0	9	2	0	0.018	0.012
.	19.01.15-21.59.59-1-353815	233	17	17	3	0	3	517	16	16	0	0	NA	NA	NA	64	66	181	524	174	162	266	89	6	37	8	0.033	0.071	0.046
.	19.01.15-22.00.04-1-353820	59	3	3	0	0	0	477	2	2	0	0	NA	NA	NA	23	25	168	500	170	147	246	84	0	4	0	0	0.008	0
.	19.01.15-22.00.04-1-353821	275	30	30	11	0	7	525	27	27	0	0	NA	NA	NA	92	70	175	529	179	156	272	97	9	73	18	0.051	0.138	0.101
.	19.01.15-22.00.05-1-353822	470	44	44	10	0	9	582	40	40	0	0	NA	NA	NA	138	142	187	579	189	165	313	104	15	132	16	0.08	0.228	0.085
.	19.01.15-22.00.09-1-353823	34	1	1	0	0	0	0	0	0	0	0	NA	NA	NA	5	9	163	495	164	0	0	0	0	0	0	0	0	0
.	19.01.15-22.00.11-1-353824	150	6	6	2	0	2	499	5	5	0	0	NA	NA	NA	46	46	171	522	166	151	266	82	0	11	0	0	0.021	0
.	19.01.15-22.00.16-1-353825	236	26	26	6	0	6	527	25	25	0	0	NA	NA	NA	68	77	178	539	173	159	278	90	6	61	8	0.034	0.113	0.046
.	19.01.15-22.00.27-1-353827	88	5	5	1	0	1	481	4	4	0	0	NA	NA	NA	17	28	170	504	167	147	252	82	7	7	2	0.041	0.014	0.012
.	19.01.15-22.00.27-1-353828	326	39	39	6	0	4	549	37	37	0	0	NA	NA	NA	99	101	186	546	182	169	284	96	18	99	18	0.097	0.181	0.099
.	19.01.15-22.00.36-1-353837	97	5	5	0	0	0	481	4	4	0	0	NA	NA	NA	23	26	167	504	168	148	251	82	1	8	0	0.006	0.016	0
.	19.01.15-22.00.39-1-353840	266	44	44	13	0	7	538	37	37	0	0	NA	NA	NA	76	97	182	547	181	161	285	92	30	100	15	0.165	0.183	0.083
.	19.01.15-22.00.44-1-353861	154	11	11	3	0	3	503	9	9	0	0	NA	NA	NA	47	51	177	510	177	158	254	91	2	31	7	0.011	0.061	0.04
.	19.01.15-22.00.50-1-353870	179	57	57	18	0	14	511	50	50	0	0	NA	NA	NA	39	54	178	515	174	159	262	90	25	146	19	0.14	0.283	0.109
.	19.01.15-22.00.53-1-353871	319	69	69	19	0	16	553	65	65	0	0	NA	NA	NA	92	98	182	551	178	164	296	93	27	203	33	0.148	0.368	0.185
.	19.01.15-22.01.13-1-353948	370	83	83	21	0	17	570	75	75	0	0	NA	NA	NA	100	128	186	565	190	163	303	104	16	181	31	0.086	0.32	0.163
.	19.01.15-22.01.19-1-353949	63	2	2	0	0	0	474	1	1	0	0	NA	NA	NA	21	20	168	500	165	151	245	78	1	3	0	0.006	0.006	0
.	19.01.15-22.01.27-1-353950	119	5	5	3	0	3	486	4	4	0	0	NA	NA	NA	44	32	168	509	168	147	257	82	18	3	9	0.107	0.006	0.054
.	19.01.15-22.01.31-1-353951	233	20	20	4	0	3	517	18	18	0	0	NA	NA	NA	76	70	180	529	174	160	271	86	9	39	15	0.05	0.074	0.086
.	19.01.15-22.01.34-1-353952	38	1	1	0	0	0	0	0	0	0	0	NA	NA	NA	9	12	164	497	164	0	0	0	0	0	0	0	0	0
.	19.01.15-22.01.38-1-353954	190	21	21	10	0	9	515	18	18	0	0	NA	NA	NA	60	58	174	526	171	156	273	86	5	39	21	0.029	0.074	0.123
.	19.01.15-22.01.42-1-353976	188	19	19	3	0	3	507	16	16	0	0	NA	NA	NA	61	63	172	529	175	150	268	89	3	57	5	0.017	0.108	0.029
.	19.01.15-22.01.44-1-353978	122	10	10	5	0	4	498	8	8	0	0	NA	NA	NA	58	40	172	510	171	151	260	87	4	35	5	0.023	0.069	0.029
.	19.01.15-22.01.54-1-353991	329	85	85	20	0	17	534	81	81	0	0	NA	NA	NA	96	81	176	535	183	157	278	99	12	186	37	0.068	0.348	0.202
.	19.01.15-22.02.04-1-353995	179	12	12	5	0	3	493	9	9	0	0	NA	NA	NA	43	36	169	508	172	149	256	88	0	36	0	0	0.071	0
.	19.01.15-22.02.04-1-353996	121	5	5	1	0	1	477	4	4	0	0	NA	NA	NA	37	24	166	504	167	142	251	84	5	3	1	0.03	0.006	0.006
.	19.01.15-22.02.08-1-353997	325	37	37	13	0	12	541	36	36	0	0	NA	NA	NA	102	93	183	549	174	165	286	90	20	105	10	0.109	0.191	0.057
.	19.01.15-22.02.10-1-353998	175	13	13	1	0	0	514	11	11	0	0	NA	NA	NA	51	60	174	526	173	157	270	87	2	24	3	0.011	0.046	0.017
.	19.01.15-22.02.16-1-353999	210	23	23	6	0	4	498	20	20	0	0	NA	NA	NA	69	48	172	521	168	151	265	82	14	38	12	0.081	0.073	0.071
.	19.01.15-22.02.19-1-354000	333	44	44	14	0	10	552	38	38	0	0	NA	NA	NA	91	101	180	551	183	160	293	99	13	116	40	0.072	0.211	0.219
.	19.01.15-22.02.26-1-354002	30	1	1	0	0	0	0	0	0	0	0	NA	NA	NA	12	8	165	492	164	0	0	0	0	0	0	0	0	0
.	19.01.15-22.02.27-1-354003	32	1	1	0	0	0	0	0	0	0	0	NA	NA	NA	14	10	166	494	163	0	0	0	0	1	0	0	0.002	0
.	19.01.15-22.02.28-1-354004	99	5	5	1	0	1	495	4	4	0	0	NA	NA	NA	34	40	169	511	173	152	258	85	1	16	0	0.006	0.031	0
.	19.01.15-22.02.32-1-354009	145	11	11	2	0	2	494	10	10	0	0	NA	NA	NA	25	39	171	513	168	149	263	82	11	19	6	0.064	0.037	0.036
.	19.01.15-22.02.37-1-354012	91	13	13	4	0	4	483	12	12	0	0	NA	NA	NA	21	26	170	504	165	154	249	80	3	19	13	0.018	0.038	0.079
.	19.01.15-22.02.46-1-354036	90	5	5	1	0	1	481	3	3	0	0	NA	NA	NA	26	29	167	505	170	147	250	84	4	7	7	0.024	0.014	0.041
.	19.01.15-22.02.49-1-354043	269	32	32	6	0	3	524	31	31	0	0	NA	NA	NA	77	77	186	531	173	163	272	89	11	69	5	0.059	0.13	0.029
.	19.01.15-22.02.54-1-354045	34	1	1	0	0	0	0	0	0	0	0	NA	NA	NA	8	10	165	496	162	0	0	0	0	0	1	0	0	0.006
.	19.01.15-22.02.57-1-354050	149	6	6	1	0	1	508	4	4	0	0	NA	NA	NA	42	54	175	519	173	155	264	89	0	19	1	0	0.037	0.006
.	19.01.15-22.02.58-1-354051	183	7	7	1	0	1	497	6	6	0	0	NA	NA	NA	62	50	174	512	177	153	256	88	0	19	0	0	0.037	0
.	19.01.15-22.02.59-1-354052	328	84	84	29	0	20	540	74	74	0	0	NA	NA	NA	97	92	184	545	176	163	286	91	13	177	40	0.071	0.325	0.227
.	19.01.15-22.03.01-1-354053	147	13	13	4	0	4	502	10	10	0	0	NA	NA	NA	43	45	169	518	171	150	264	88	0	44	0	0	0.085	0
.	19.01.15-22.03.02-1-354054	33	1	1	0	0	0	0	0	0	0	0	NA	NA	NA	8	3	163	489	164	0	0	0	0	2	0	0	0.004	0
.	19.01.15-22.03.04-1-354055	119	10	10	4	0	4	479	9	9	0	0	NA	NA	NA	31	25	167	504	167	148	249	82	5	18	3	0.03	0.036	0.018
.	19.01.15-22.03.14-1-354056	125	7	7	2	0	2	500	5	5	0	0	NA	NA	NA	40	44	171	516	170	153	263	84	6	7	2	0.035	0.014	0.012
.	19.01.15-22.03.17-1-354057	295	37	37	7	0	7	538	32	32	0	0	NA	NA	NA	81	90	175	544	184	156	284	98	4	68	30	0.023	0.125	0.163
.	19.01.15-22.03.23-1-354058	156	11	11	4	0	4	492	10	10	0	0	NA	NA	NA	59	46	171	521	167	144	262	86	0	30	1	0	0.058	0.006
.	19.01.15-22.03.23-1-354059	35	1	1	1	0	1	0	0	0	0	0	NA	NA	NA	9	6	164	492	163	0	0	0	0	1	0	0	0.002	0
.	19.01.15-22.03.24-1-354060	287	49	49	15	0	13	539	46	46	0	0	NA	NA	NA	74	93	176	544	186	155	286	98	20	102	8	0.114	0.188	0.043
.	19.01.15-22.03.26-1-354061	142	9	9	2	0	1	505	8	8	0	0	NA	NA	NA	38	54	171	523	173	153	265	87	1	14	5	0.006	0.027	0.029
.	19.01.15-22.03.31-1-354062	288	75	75	23	0	18	549	65	65	0	0	NA	NA	NA	93	100	188	545	180	170	284	95	25	146	22	0.133	0.268	0.122
.	19.01.15-22.03.34-1-354063	86	3	3	1	0	1	494	2	2	0	0	NA	NA	NA	27	37	167	516	167	150	260	84	3	5	0	0.018	0.01	0
.	19.01.15-22.03.37-1-354065	142	10	10	1	0	1	500	9	9	0	0	NA	NA	NA	30	44	170	516	171	153	261	86	4	16	0	0.024	0.031	0
.	19.01.15-22.03.45-1-354089	80	5	5	0	0	0	480	3	3	0	0	NA	NA	NA	28	24	167	503	167	146	252	82	15	5	7	0.09	0.01	0.042
.	19.01.15-22.03.46-1-354091	205	12	12	5	0	4	506	11	11	0	0	NA	NA	NA	65	61	173	526	175	150	267	89	0	32	12	0	0.061	0.069
.	19.01.15-22.03.48-1-354096	60	5	5	2	0	2	477	4	4	0	0	NA	NA	NA	21	21	170	499	165	150	245	82	10	0	5	0.059	0	0.03
.	19.01.15-22.04.01-1-354106	32	1	1	0	0	0	0	0	0	0	0	NA	NA	NA	13	11	164	495	165	0	0	0	0	3	0	0	0.006	0
.	19.01.15-22.04.03-1-354107	113	11	11	2	0	2	491	9	9	0	0	NA	NA	NA	44	45	172	517	169	150	256	85	4	25	6	0.023	0.048	0.036
.	19.01.15-22.04.04-1-354108	88	6	6	2	0	2	480	5	5	0	0	NA	NA	NA	24	24	167	502	168	149	246	85	0	14	0	0	0.028	0
.	19.01.15-22.04.04-1-354109	145	21	21	6	0	4	496	19	19	0	0	NA	NA	NA	50	48	169	516	176	149	257	90	0	53	4	0	0.103	0.023
.	19.01.15-22.04.12-1-354111	89	6	6	2	0	2	486	5	5	0	0	NA	NA	NA	22	31	167	507	170	146	254	86	6	10	0	0.036	0.02	0
.	19.01.15-22.04.16-1-354112	111	16	16	7	0	5	488	14	14	0	0	NA	NA	NA	39	34	174	504	169	154	247	87	4	39	2	0.023	0.077	0.012
.	19.01.15-22.04.20-1-354113	34	1	1	1	0	1	0	0	0	0	0	NA	NA	NA	6	12	165	496	164	0	0	0	0	3	0	0	0.006	0
.	19.01.15-22.04.22-1-354114	96	4	4	0	0	0	476	3	3	0	0	NA	NA	NA	33	24	165	504	168	143	249	84	0	4	1	0	0.008	0.006
.	19.01.15-22.04.22-1-354115	145	12	12	5	0	5	497	10	10	0	0	NA	NA	NA	44	46	170	513	176	151	258	88	2	19	7	0.012	0.037	0.04
.	19.01.15-22.04.46-1-354144	62	3	3	1	0	1	482	2	2	0	0	NA	NA	NA	20	28	166	509	166	148	253	81	0	10	0	0	0.02	0
.	19.01.15-22.04.46-1-354146	70	2	2	0	0	0	467	1	1	0	0	NA	NA	NA	25	20	166	502	165	144	244	79	0	2	0	0	0.004	0
.	19.01.15-22.04.48-1-354151	29	1	1	0	0	0	0	0	0	0	0	NA	NA	NA	11	5	165	490	163	0	0	0	2	0	0	0.012	0	0
.	19.01.15-22.04.51-1-354154	91	5	5	1	0	1	480	4	4	0	0	NA	NA	NA	28	30	170	506	167	151	248	81	9	4	0	0.053	0.008	0
.	19.01.15-22.04.51-1-354155	33	1	1	0	0	0	0	0	0	0	0	NA	NA	NA	8	6	164	491	164	0	0	0	0	1	0	0	0.002	0
.	19.01.15-22.04.52-1-354156	119	4	4	2	0	2	496	3	3	0	0	NA	NA	NA	25	39	176	504	172	156	253	87	0	10	1	0	0.02	0.006
.	19.01.15-22.04.53-1-354157	473	38	38	14	0	8	575	34	34	0	0	NA	NA	NA	147	129	193	570	179	172	311	92	5	123	17	0.026	0.216	0.095
.	19.01.15-22.04.58-1-354162	93	7	7	3	0	3	477	5	5	0	0	NA	NA	NA	34	30	166	509	168	142	251	84	0	10	8	0	0.02	0.048
.	19.01.15-22.04.59-1-354163	86	3	3	0	0	0	485	2	2	0	0	NA	NA	NA	35	36	170	508	171	148	253	84	0	7	0	0	0.014	0
.	19.01.15-22.05.00-1-354164	486	80	80	20	0	15	584	75	75	0	0	NA	NA	NA	118	144	189	580	188	168	313	103	43	194	31	0.228	0.334	0.165
.	19.01.15-22.05.06-1-354165	210	14	14	7	0	6	519	13	13	0	0	NA	NA	NA	60	74	176	538	173	160	269	90	6	44	4	0.034	0.082	0.023
.	19.01.15-22.05.07-1-354166	183	17	17	4	0	4	510	15	15	0	0	NA	NA	NA	46	62	178	521	176	155	265	90	11	30	8	0.062	0.058	0.045
.	19.01.15-22.05.07-1-354167	173	15	15	3	0	3	490	12	12	0	0	NA	NA	NA	58	39	170	514	168	150	259	81	0	34	2	0	0.066	0.012
.	19.01.15-22.05.11-1-354168	233	33	33	6	0	3	510	29	29	0	0	NA	NA	NA	53	60	176	521	176	155	265	90	18	57	14	0.102	0.109	0.08
.	19.01.15-22.05.14-1-354169	167	68	68	11	0	10	498	61	61	0	0	NA	NA	NA	51	55	174	515	179	150	256	92	28	124	35	0.161	0.241	0.196
.	19.01.15-22.05.18-1-354170	64	3	3	0	0	0	482	1	1	0	0	NA	NA	NA	23	28	171	505	165	149	251	82	5	6	0	0.029	0.012	0
.	19.01.15-22.05.32-1-354172	301	53	53	12	0	9	543	47	47	0	0	NA	NA	NA	80	86	182	537	180	163	282	98	7	145	19	0.038	0.27	0.106
.	19.01.15-22.05.33-1-354173	383	67	67	15	0	9	566	57	57	0	0	NA	NA	NA	130	127	185	572	183	163	309	94	9	164	36	0.049	0.287	0.197
.	19.01.15-22.05.33-1-354174	267	59	59	24	0	16	520	55	55	0	0	NA	NA	NA	71	72	176	530	179	157	270	93	12	140	17	0.068	0.264	0.095
.	19.01.15-22.05.39-1-354177	180	17	17	6	0	3	503	15	15	0	0	NA	NA	NA	58	53	174	517	175	155	259	89	0	54	8	0	0.104	0.046
.	19.01.15-22.05.49-1-354206	64	2	2	0	0	0	153	1	1	0	0	NA	NA	NA	18	15	168	495	165	56	72	25	0	3	0	0	0.006	0
.	19.01.15-22.05.55-1-354212	60	2	2	0	0	0	464	1	1	0	0	NA	NA	NA	23	14	167	496	164	148	241	75	0	0	3	0	0	0.018
.	19.01.15-22.05.57-1-354215	482	102	102	30	0	24	571	91	91	0	0	NA	NA	NA	112	126	186	566	187	167	305	99	11	247	52	0.059	0.436	0.278
.	19.01.15-22.06.06-1-354217	64	2	2	1	0	1	472	1	1	0	0	NA	NA	NA	25	18	166	499	166	147	246	79	0	7	0	0	0.014	0
.	19.01.15-22.06.11-1-354218	37	1	1	0	0	0	0	0	0	0	0	NA	NA	NA	17	10	165	494	164	0	0	0	0	0	1	0	0	0.006
.	19.01.15-22.06.14-1-354219	323	45	45	13	0	11	550	44	44	0	0	NA	NA	NA	86	99	184	546	182	164	289	97	17	124	15	0.092	0.227	0.082
.	19.01.15-22.06.18-1-354220	62	5	5	0	0	0	476	4	4	0	0	NA	NA	NA	24	18	166	503	162	149	246	81	0	10	4	0	0.02	0.025
.	19.01.15-22.06.31-1-354227	120	5	5	3	0	1	501	4	4	0	0	NA	NA	NA	37	51	178	514	172	160	256	85	5	18	6	0.028	0.035	0.035
.	19.01.15-22.06.37-1-354233	31	1	1	0	0	0	0	0	0	0	0	NA	NA	NA	5	8	163	493	165	0	0	0	0	2	0	0	0.004	0
.	19.01.15-22.06.39-1-354236	294	40	40	11	0	10	522	37	37	0	0	NA	NA	NA	100	76	184	532	173	161	274	87	5	98	29	0.027	0.184	0.168
.	19.01.15-22.06.39-1-354237	259	60	60	11	0	11	538	55	55	0	0	NA	NA	NA	79	89	178	548	176	158	290	90	20	136	16	0.112	0.248	0.091
.	19.01.15-22.06.39-1-354238	62	3	3	0	0	0	482	2	2	0	0	NA	NA	NA	26	30	164	511	168	147	253	82	0	5	4	0	0.01	0.024
.	19.01.15-22.06.42-1-354257	67	3	3	0	0	0	474	1	1	0	0	NA	NA	NA	27	27	169	504	167	149	244	81	3	2	0	0.018	0.004	0
.	19.01.15-22.06.48-1-354267	343	98	98	22	0	20	546	89	89	0	0	NA	NA	NA	95	90	186	536	181	170	280	96	18	216	24	0.097	0.403	0.133
.	19.01.15-22.06.52-1-354269	94	8	8	2	0	2	481	7	7	0	0	NA	NA	NA	32	21	166	499	169	149	246	86	0	22	2	0	0.044	0.012
.	19.01.15-22.06.52-1-354270	308	60	60	11	0	9	531	56	56	0	0	NA	NA	NA	95	77	172	539	179	154	282	95	25	117	37	0.145	0.217	0.207
.	19.01.15-22.06.53-1-354271	234	44	44	12	0	9	526	41	41	0	0	NA	NA	NA	67	70	181	523	179	161	268	97	8	118	11	0.044	0.226	0.061
.	19.01.15-22.07.09-1-354276	118	17	17	2	0	2	493	14	14	0	0	NA	NA	NA	44	41	171	514	169	149	261	83	16	22	5	0.094	0.043	0.03
.	19.01.15-22.07.17-1-354277	297	84	84	18	0	14	527	77	77	0	0	NA	NA	NA	69	76	182	527	180	160	272	95	43	172	40	0.236	0.326	0.222
.	19.01.15-22.07.41-1-354298	180	36	36	13	0	11	514	31	31	0	0	NA	NA	NA	57	64	170	535	172	153	273	88	18	67	12	0.106	0.125	0.07
.	19.01.15-22.07.42-1-354300	214	39	39	13	0	11	513	37	37	0	0	NA	NA	NA	61	61	172	529	173	149	275	89	20	100	19	0.116	0.189	0.11
.	19.01.15-22.07.56-1-354318	152	12	12	1	0	1	499	9	9	0	0	NA	NA	NA	33	41	174	512	168	155	259	85	7	25	1	0.04	0.049	0.006
.	19.01.15-22.07.58-1-354320	144	11	11	1	0	1	500	10	10	0	0	NA	NA	NA	56	52	174	516	175	155	258	87	4	30	0	0.023	0.058	0
.	19.01.15-22.08.01-1-354321	314	50	50	16	0	11	523	46	46	0	0	NA	NA	NA	106	74	173	537	177	153	279	91	20	112	18	0.116	0.209	0.102
.	19.01.15-22.08.14-1-354322	95	9	9	3	0	2	496	8	8	0	0	NA	NA	NA	31	41	172	514	168	153	259	84	8	20	2	0.047	0.039	0.012
.	19.01.15-22.08.15-1-354323	327	102	102	29	0	21	531	93	93	0	0	NA	NA	NA	95	78	173	543	175	155	284	92	33	194	47	0.191	0.357	0.269
.	19.01.15-22.08.21-1-354324	88	3	3	1	0	1	485	2	2	0	0	NA	NA	NA	30	25	167	505	166	147	253	85	2	2	0	0.012	0.004	0
.	19.01.15-22.08.31-1-354329	367	32	32	10	0	9	561	27	27	0	0	NA	NA	NA	111	105	186	543	189	169	288	104	4	92	13	0.022	0.169	0.069
.	19.01.15-22.08.33-1-354330	202	12	12	1	0	1	506	9	9	0	0	NA	NA	NA	56	55	174	517	177	155	261	90	2	25	0	0.011	0.048	0
.	19.01.15-22.08.35-1-354336	179	20	20	2	0	2	499	17	17	0	0	NA	NA	NA	72	46	172	516	171	154	259	86	5	26	26	0.029	0.05	0.152
.	19.01.15-22.08.41-1-354341	94	6	6	3	0	3	494	5	5	0	0	NA	NA	NA	23	39	172	512	168	153	257	84	1	11	0	0.006	0.021	0
.	19.01.15-22.08.45-1-354361	34	1	1	0	0	0	0	0	0	0	0	NA	NA	NA	5	6	166	491	162	0	0	0	0	0	2	0	0	0.012
.	19.01.15-22.08.48-1-354368	86	4	4	0	0	0	484	3	3	0	0	NA	NA	NA	33	30	167	508	168	149	250	85	5	5	2	0.03	0.01	0.012
.	19.01.15-22.08.56-1-354373	128	8	8	3	0	3	511	7	7	0	0	NA	NA	NA	31	54	177	522	168	157	269	85	14	13	0	0.079	0.025	0
.	19.01.15-22.08.58-1-354375	35	1	1	1	0	1	0	0	0	0	0	NA	NA	NA	10	8	164	493	164	0	0	0	0	0	0	0	0	0
.	19.01.15-22.09.01-1-354376	207	15	15	8	0	6	503	13	13	0	0	NA	NA	NA	56	51	179	517	168	158	262	83	0	25	5	0	0.048	0.03
.	19.01.15-22.09.03-1-354377	465	88	88	27	0	22	581	82	82	0	0	NA	NA	NA	134	132	195	565	185	177	302	102	24	198	53	0.123	0.35	0.286
.	19.01.15-22.09.03-1-354378	32	1	1	0	0	0	0	0	0	0	0	NA	NA	NA	9	10	167	493	163	0	0	0	0	0	3	0	0	0.018
.	19.01.15-22.09.03-1-354379	211	19	19	5	0	4	519	16	16	0	0	NA	NA	NA	61	61	179	524	171	161	270	88	12	51	2	0.067	0.097	0.012
.	19.01.15-22.09.06-1-354381	61	2	2	1	0	1	247	1	1	0	0	NA	NA	NA	12	19	167	499	166	72	132	43	0	3	0	0	0.006	0
.	19.01.15-22.09.14-1-354382	317	30	30	7	0	5	532	25	25	0	0	NA	NA	NA	91	84	178	538	181	158	279	95	30	76	11	0.169	0.141	0.061
.	19.01.15-22.09.14-1-354383	69	2	2	1	0	1	473	1	1	0	0	NA	NA	NA	20	20	165	503	165	146	246	81	0	0	4	0	0	0.024
.	19.01.15-22.09.15-1-354384	337	78	78	23	0	18	536	73	73	0	0	NA	NA	NA	84	84	185	539	173	166	278	92	54	137	45	0.292	0.254	0.26
.	19.01.15-22.09.24-1-354385	346	62	62	19	0	12	546	55	55	0	0	NA	NA	NA	112	101	175	556	183	157	294	95	25	121	47	0.143	0.218	0.257
.	19.01.15-22.09.26-1-354386	113	10	10	2	0	1	499	9	9	0	0	NA	NA	NA	43	43	171	514	171	153	258	88	6	29	0	0.035	0.056	0
.	19.01.15-22.09.29-1-354387	309	57	57	17	0	15	537	50	50	0	0	NA	NA	NA	99	85	184	537	177	163	281	93	17	155	32	0.092	0.289	0.181
.	19.01.15-22.09.39-1-354390	57	2	2	1	0	1	199	1	1	0	0	NA	NA	NA	15	9	165	494	163	57	102	40	0	5	0	0	0.01	0
.	19.01.15-22.09.56-1-354426	182	17	17	2	0	2	519	14	14	0	0	NA	NA	NA	64	75	178	534	176	157	271	91	17	38	1	0.096	0.071	0.006
.	19.01.15-22.09.57-1-354428	209	21	21	5	0	3	522	19	19	0	0	NA	NA	NA	79	78	173	541	177	151	280	91	12	54	6	0.069	0.1	0.034
.	19.01.15-22.10.07-1-354433	62	2	2	0	0	0	479	1	1	0	0	NA	NA	NA	28	23	171	498	167	150	246	83	0	5	2	0	0.01	0.012
.	19.01.15-22.10.12-1-354434	402	99	99	29	0	23	574	87	87	0	0	NA	NA	NA	109	126	192	557	190	173	298	103	44	225	32	0.229	0.404	0.168
.	19.01.15-22.10.19-1-354435	240	14	14	5	0	5	513	13	13	0	0	NA	NA	NA	69	55	182	517	169	163	264	86	0	56	9	0	0.108	0.053
.	19.01.15-22.10.25-1-354437	117	9	9	2	0	2	486	7	7	0	0	NA	NA	NA	41	30	171	505	167	151	250	85	0	8	5	0	0.016	0.03
.	19.01.15-22.10.31-1-354438	237	29	29	11	0	8	526	26	26	0	0	NA	NA	NA	68	75	176	533	179	158	272	96	7	68	11	0.04	0.128	0.061
.	19.01.15-22.10.42-1-354467	207	11	11	4	0	4	508	9	9	0	0	NA	NA	NA	63	60	167	533	173	147	273	88	0	30	7	0	0.056	0.04
.	19.01.15-22.10.46-1-354472	83	5	5	4	0	3	475	4	4	0	0	NA	NA	NA	39	34	165	515	167	145	249	81	3	6	3	0.018	0.012	0.018
.	19.01.15-22.10.54-1-354480	87	4	4	0	0	0	477	3	3	0	0	NA	NA	NA	26	27	170	499	171	148	246	83	4	8	0	0.024	0.016	0
.	19.01.15-22.10.59-1-354484	63	3	3	1	0	1	476	1	1	0	0	NA	NA	NA	20	24	171	499	167	148	246	82	0	6	0	0	0.012	0
.	19.01.15-22.11.00-1-354485	341	43	43	12	0	10	536	36	36	0	0	NA	NA	NA	104	88	177	541	183	159	281	96	19	95	28	0.107	0.176	0.153
.	19.01.15-22.11.05-1-354486	115	8	8	2	0	1	491	6	6	0	0	NA	NA	NA	31	37	172	505	173	153	251	87	3	20	0	0.017	0.04	0
.	19.01.15-22.11.08-1-354488	244	35	35	7	0	6	532	33	33	0	0	NA	NA	NA	70	80	182	533	178	163	276	93	23	83	27	0.126	0.156	0.152
.	19.01.15-22.11.11-1-354489	94	3	3	0	0	0	475	2	2	0	0	NA	NA	NA	32	22	169	501	165	151	245	79	0	2	0	0	0.004	0
.	19.01.15-22.11.16-1-354490	91	3	3	1	0	1	483	2	2	0	0	NA	NA	NA	25	30	167	510	166	147	255	81	0	7	0	0	0.014	0
.	19.01.15-22.11.19-1-354491	335	47	47	15	0	12	535	45	45	0	0	NA	NA	NA	101	87	183	537	180	163	276	96	4	138	26	0.022	0.257	0.144
.	19.01.15-22.11.23-1-354492	207	14	14	3	0	3	503	12	12	0	0	NA	NA	NA	48	51	173	518	173	153	262	88	11	26	5	0.064	0.05	0.029
.	19.01.15-22.11.25-1-354493	37	1	1	0	0	0	0	0	0	0	0	NA	NA	NA	7	11	165	495	164	0	0	0	0	2	0	0	0.004	0
.	19.01.15-22.11.27-1-354494	33	1	1	1	0	1	0	0	0	0	0	NA	NA	NA	19	11	166	492	166	0	0	0	0	0	0	0	0	0
.	19.01.15-22.11.28-1-354495	444	73	73	20	0	16	553	67	67	0	0	NA	NA	NA	132	104	184	547	186	162	290	101	15	176	29	0.082	0.322	0.156
.	19.01.15-22.11.28-1-354496	252	27	27	6	0	6	537	24	24	0	0	NA	NA	NA	70	88	187	535	179	168	275	94	3	57	6	0.016	0.107	0.034
.	19.01.15-22.11.29-1-354497	139	11	11	4	0	4	501	10	10	0	0	NA	NA	NA	36	51	168	519	177	150	261	90	0	33	8	0	0.064	0.045
.	19.01.15-22.11.45-1-354523	31	1	1	0	0	0	0	0	0	0	0	NA	NA	NA	9	5	163	492	163	0	0	0	0	0	1	0	0	0.006
.	19.01.15-22.11.47-1-354528	123	5	5	1	0	1	485	4	4	0	0	NA	NA	NA	32	36	170	507	172	148	251	86	0	1	5	0	0.002	0.029
.	19.01.15-22.11.50-1-354531	32	1	1	0	0	0	0	0	0	0	0	NA	NA	NA	9	11	164	498	162	0	0	0	0	0	0	0	0	0
.	19.01.15-22.11.52-1-354532	128	15	15	6	0	5	494	13	13	0	0	NA	NA	NA	42	40	169	510	174	149	257	88	10	40	0	0.059	0.078	0
.	19.01.15-22.12.03-1-354540	330	50	50	14	0	11	557	49	49	0	0	NA	NA	NA	101	121	195	555	184	171	289	97	11	115	13	0.056	0.207	0.071
.	19.01.15-22.12.03-1-354541	236	41	41	15	0	12	513	36	36	0	0	NA	NA	NA	71	59	171	523	178	153	267	93	27	106	20	0.158	0.203	0.112
.	19.01.15-22.12.03-1-354542	378	30	30	9	0	8	573	28	28	0	0	NA	NA	NA	101	129	188	570	184	168	305	100	3	67	17	0.016	0.118	0.092
.	19.01.15-22.12.04-1-354543	86	6	6	2	0	2	467	4	4	0	0	NA	NA	NA	28	19	170	498	164	145	244	78	5	6	2	0.029	0.012	0.012
.	19.01.15-22.12.07-1-354544	209	67	67	19	0	14	518	62	62	0	0	NA	NA	NA	61	61	170	530	174	153	272	93	19	158	22	0.112	0.298	0.126
.	19.01.15-22.12.17-1-354545	258	72	72	15	0	12	526	70	70	0	0	NA	NA	NA	64	72	181	525	179	160	272	94	25	146	23	0.138	0.278	0.128
.	19.01.15-22.12.18-1-354546	30	1	1	1	0	1	0	0	0	0	0	NA	NA	NA	9	9	164	494	164	0	0	0	1	0	0	0.006	0	0
.	19.01.15-22.12.20-1-354548	185	25	25	3	0	3	497	21	21	0	0	NA	NA	NA	59	40	171	515	167	151	264	82	3	40	1	0.018	0.078	0.006
.	19.01.15-22.12.21-1-354549	130	17	17	5	0	4	497	16	16	0	0	NA	NA	NA	41	44	173	516	168	152	261	84	1	37	8	0.006	0.072	0.048
.	19.01.15-22.12.45-1-354577	181	11	11	4	0	4	516	9	9	0	0	NA	NA	NA	48	64	174	528	175	153	272	91	8	32	2	0.046	0.061	0.011
.	19.01.15-22.12.48-1-354584	87	5	5	1	0	1	483	4	4	0	0	NA	NA	NA	25	24	168	504	165	150	248	85	3	20	0	0.018	0.04	0
.	19.01.15-22.12.52-1-354587	151	10	10	2	0	1	516	9	9	0	0	NA	NA	NA	44	60	176	523	174	157	270	89	1	36	0	0.006	0.069	0
.	19.01.15-22.13.00-1-354592	204	10	10	2	0	2	499	8	8	0	0	NA	NA	NA	65	49	176	517	169	157	257	85	1	30	4	0.006	0.058	0.024
.	19.01.15-22.13.03-1-354593	65	2	2	0	0	0	295	1	1	0	0	NA	NA	NA	18	17	167	499	164	87	155	53	2	2	0	0.012	0.004	0
.	19.01.15-22.13.06-1-354594	83	3	3	0	0	0	475	2	2	0	0	NA	NA	NA	25	21	166	503	165	145	247	83	0	6	0	0	0.012	0
.	19.01.15-22.13.06-1-354595	207	23	23	4	0	3	516	20	20	0	0	NA	NA	NA	48	71	178	529	177	157	269	90	6	64	10	0.034	0.121	0.056
.	19.01.15-22.13.13-1-354596	36	1	1	0	0	0	0	0	0	0	0	NA	NA	NA	21	11	163	497	164	0	0	0	0	0	2	0	0	0.012
.	19.01.15-22.13.15-1-354597	37	1	1	1	0	1	0	0	0	0	0	NA	NA	NA	4	15	166	496	166	0	0	0	0	0	0	0	0	0
.	19.01.15-22.13.16-1-354598	177	18	18	4	0	4	505	16	16	0	0	NA	NA	NA	50	53	174	519	173	155	260	90	6	28	6	0.034	0.054	0.035
.	19.01.15-22.13.18-1-354599	33	1	1	0	0	0	0	0	0	0	0	NA	NA	NA	13	11	165	494	165	0	0	0	0	0	2	0	0	0.012
.	19.01.15-22.13.19-1-354600	40	1	1	0	0	0	0	0	0	0	0	NA	NA	NA	5	15	165	498	165	0	0	0	0	2	0	0	0.004	0
.	19.01.15-22.13.19-1-354601	33	1	1	1	0	1	0	0	0	0	0	NA	NA	NA	12	11	165	496	163	0	0	0	0	3	0	0	0.006	0
.	19.01.15-22.13.21-1-354602	56	2	2	0	0	0	477	0	0	0	0	NA	NA	NA	29	20	166	499	168	147	248	82	2	6	0	0.012	0.012	0
.	19.01.15-22.13.21-1-354603	58	2	2	1	0	1	472	1	1	0	0	NA	NA	NA	31	25	173	498	167	149	240	83	0	2	0	0	0.004	0
.	19.01.15-22.13.22-1-354604	435	118	118	27	0	21	562	109	109	0	0	NA	NA	NA	114	123	194	555	187	171	291	100	62	189	62	0.32	0.341	0.332
.	19.01.15-22.13.24-1-354605	120	4	4	0	0	0	496	3	3	0	0	NA	NA	NA	45	43	174	515	167	158	255	83	0	5	2	0	0.01	0.012
.	19.01.15-22.13.25-1-354606	228	72	72	17	0	13	502	69	69	0	0	NA	NA	NA	73	52	168	529	168	148	269	85	16	113	33	0.095	0.214	0.196
.	19.01.15-22.13.33-1-354607	124	5	5	1	0	1	504	4	4	0	0	NA	NA	NA	49	53	178	517	171	159	260	85	0	17	0	0	0.033	0
.	19.01.15-22.13.39-1-354611	275	34	34	10	0	7	529	33	33	0	0	NA	NA	NA	78	76	185	530	174	166	273	90	8	81	21	0.043	0.153	0.121
.	19.01.15-22.13.43-1-354630	214	18	18	8	0	7	504	15	15	0	0	NA	NA	NA	62	57	169	529	172	148	271	85	0	58	2	0	0.11	0.012
.	19.01.15-22.13.44-1-354632	297	79	79	15	0	12	526	73	73	0	0	NA	NA	NA	75	77	176	538	176	154	282	90	24	176	33	0.136	0.327	0.188
.	19.01.15-22.13.44-1-354634	57	3	3	0	0	0	470	2	2	0	0	NA	NA	NA	32	21	166	503	165	147	244	79	0	7	0	0	0.014	0
.	19.01.15-22.13.49-1-354643	124	9	9	2	0	2	478	8	8	0	0	NA	NA	NA	33	29	169	506	167	148	248	82	0	16	3	0	0.032	0.018
.	19.01.15-22.13.51-1-354644	149	12	12	5	0	5	499	11	11	0	0	NA	NA	NA	43	45	173	515	170	151	262	86	3	36	10	0.017	0.07	0.059
.	19.01.15-22.13.57-1-354652	65	2	2	0	0	0	404	1	1	0	0	NA	NA	NA	20	13	165	496	165	127	205	72	0	1	0	0	0.002	0
.	19.01.15-22.14.08-1-354654	360	87	87	16	0	11	551	81	81	0	0	NA	NA	NA	99	102	181	550	184	161	293	97	23	163	37	0.127	0.296	0.201
.	19.01.15-22.14.08-1-354655	82	3	3	1	0	1	486	2	2	0	0	NA	NA	NA	29	29	166	505	171	149	250	87	0	11	3	0	0.022	0.018
.	19.01.15-22.14.12-1-354656	117	6	6	2	0	2	481	5	5	0	0	NA	NA	NA	32	31	172	504	168	152	249	80	0	4	7	0	0.008	0.042
.	19.01.15-22.14.13-1-354657	115	7	7	1	0	1	474	6	6	0	0	NA	NA	NA	39	27	166	508	166	143	250	81	0	13	3	0	0.026	0.018
.	19.01.15-22.14.23-1-354658	216	55	55	13	0	9	513	52	52	0	0	NA	NA	NA	67	59	176	521	175	153	269	91	17	115	38	0.097	0.221	0.217
.	19.01.15-22.14.29-1-354659	269	53	53	15	0	9	517	49	49	0	0	NA	NA	NA	73	66	174	534	171	151	279	87	24	104	43	0.138	0.195	0.251
.	19.01.15-22.14.43-1-354685	60	2	2	0	0	0	0	1	1	0	0	NA	NA	NA	18	14	165	497	165	0	0	0	0	4	0	0	0.008	0
.	19.01.15-22.14.48-1-354694	456	98	98	17	0	16	546	90	90	0	0	NA	NA	NA	141	100	186	546	181	164	289	93	21	192	29	0.113	0.352	0.16
.	19.01.15-22.14.50-1-354697	292	37	37	9	0	7	536	33	33	0	0	NA	NA	NA	86	88	181	540	180	161	283	92	14	87	21	0.077	0.161	0.117
.	19.01.15-22.15.08-1-354702	424	53	53	18	0	14	568	46	46	0	0	NA	NA	NA	144	119	184	560	188	163	303	102	24	119	25	0.13	0.212	0.133
.	19.01.15-22.15.32-1-354704	121	25	25	7	0	4	487	21	21	0	0	NA	NA	NA	48	34	169	510	168	148	254	85	5	52	14	0.03	0.102	0.083
.	19.01.15-22.15.34-1-354705	229	25	25	5	0	4	512	22	22	0	0	NA	NA	NA	68	62	174	527	174	154	269	89	2	58	14	0.011	0.11	0.08
.	19.01.15-22.15.43-1-354726	31	1	1	0	0	0	0	0	0	0	0	NA	NA	NA	9	6	165	490	164	0	0	0	0	0	0	0	0	0
.	19.01.15-22.15.45-1-354730	180	23	23	2	0	2	522	21	21	0	0	NA	NA	NA	53	71	178	526	180	157	270	95	24	26	23	0.135	0.049	0.128
.	19.01.15-22.15.48-1-354737	176	18	18	6	0	3	505	17	17	0	0	NA	NA	NA	57	47	169	517	174	151	266	88	5	33	11	0.03	0.064	0.063
.	19.01.15-22.15.55-1-354741	182	18	18	5	0	5	503	15	15	0	0	NA	NA	NA	54	52	175	515	175	153	260	90	7	45	15	0.04	0.087	0.086
.	19.01.15-22.16.16-1-354748	473	75	75	22	0	18	581	71	71	0	0	NA	NA	NA	121	137	194	566	190	172	306	103	36	157	42	0.186	0.277	0.221
.	19.01.15-22.16.17-1-354749	35	1	1	0	0	0	0	0	0	0	0	NA	NA	NA	14	11	164	497	163	0	0	0	0	0	0	0	0	0
.	19.01.15-22.16.18-1-354750	34	1	1	0	0	0	0	0	0	0	0	NA	NA	NA	12	10	166	494	163	0	0	0	0	0	0	0	0	0
.	19.01.15-22.16.19-1-354751	209	15	15	5	0	5	512	14	14	0	0	NA	NA	NA	53	53	174	517	175	154	265	93	0	46	0	0	0.089	0
.	19.01.15-22.16.19-1-354752	122	5	5	1	0	1	477	4	4	0	0	NA	NA	NA	36	24	166	502	169	145	248	84	0	7	3	0	0.014	0.018
.	19.01.15-22.16.20-1-354753	147	7	7	3	0	2	520	6	6	0	0	NA	NA	NA	46	67	172	532	176	152	277	91	8	13	1	0.047	0.024	0.006
.	19.01.15-22.16.21-1-354754	355	46	46	16	0	15	554	42	42	0	0	NA	NA	NA	105	101	183	547	184	163	290	101	10	131	35	0.055	0.239	0.19
.	19.01.15-22.16.23-1-354755	31	1	1	1	0	1	0	0	0	0	0	NA	NA	NA	6	5	166	490	162	0	0	0	0	0	0	0	0	0
.	19.01.15-22.16.25-1-354756	272	15	15	5	0	4	536	14	14	0	0	NA	NA	NA	94	80	178	546	169	161	291	84	11	34	4	0.062	0.062	0.024
.	19.01.15-22.16.25-1-354757	185	19	19	6	0	5	504	17	17	0	0	NA	NA	NA	61	52	172	521	172	150	268	86	3	41	3	0.017	0.079	0.017
.	19.01.15-22.16.36-1-354765	293	79	79	18	0	16	509	70	70	0	0	NA	NA	NA	84	58	178	524	169	155	269	85	59	124	37	0.331	0.237	0.219
.	19.01.15-22.16.37-1-354766	65	4	4	2	0	1	475	3	3	0	0	NA	NA	NA	31	27	171	499	170	149	241	85	1	17	0	0.006	0.034	0
.	19.01.15-22.16.42-1-354791	217	27	27	9	0	6	513	23	23	0	0	NA	NA	NA	68	61	174	526	174	155	271	87	6	68	1	0.034	0.129	0.006
.	19.01.15-22.16.45-1-354795	59	2	2	1	0	1	488	1	1	0	0	NA	NA	NA	18	30	167	505	171	151	251	86	0	5	0	0	0.01	0
.	19.01.15-22.16.51-1-354803	265	28	28	6	0	6	536	22	22	0	0	NA	NA	NA	72	80	177	535	181	161	279	96	12	65	20	0.068	0.121	0.11
.	19.01.15-22.16.52-1-354804	34	1	1	0	0	0	0	0	0	0	0	NA	NA	NA	8	9	165	492	165	0	0	0	0	1	0	0	0.002	0
.	19.01.15-22.16.53-1-354805	363	74	74	20	0	14	555	66	66	0	0	NA	NA	NA	98	105	184	550	184	164	290	101	33	143	30	0.179	0.26	0.163
.	19.01.15-22.16.55-1-354808	33	1	1	1	0	1	0	0	0	0	0	NA	NA	NA	6	7	166	489	165	0	0	0	0	2	0	0	0.004	0
.	19.01.15-22.16.57-1-354811	238	13	13	5	0	5	526	11	11	0	0	NA	NA	NA	73	75	180	531	177	161	272	93	1	29	11	0.006	0.055	0.062
.	19.01.15-22.16.58-1-354812	358	57	57	12	0	11	535	52	52	0	0	NA	NA	NA	96	94	183	541	183	161	279	95	31	121	32	0.169	0.224	0.175
.	19.01.15-22.17.32-1-354814	61	2	2	0	0	0	98	1	1	0	0	NA	NA	NA	16	18	170	498	163	28	50	20	1	2	0	0.006	0.004	0
.	19.01.15-22.17.33-1-354815	36	1	1	0	0	0	0	0	0	0	0	NA	NA	NA	10	17	168	494	168	0	0	0	0	2	0	0	0.004	0
.	19.01.15-22.17.36-1-354816	181	19	19	3	0	3	502	18	18	0	0	NA	NA	NA	54	51	174	519	171	154	261	87	14	27	5	0.08	0.052	0.029
.	19.01.15-22.17.38-1-354818	238	21	21	7	0	6	535	18	18	0	0	NA	NA	NA	72	88	181	544	176	162	282	91	10	52	16	0.055	0.096	0.091
.	19.01.15-22.17.40-1-354820	171	11	11	3	0	3	509	10	10	0	0	NA	NA	NA	46	55	173	511	184	156	259	94	0	22	2	0	0.043	0.011
.	19.01.15-22.17.40-1-354823	121	8	8	3	0	3	488	3	3	0	0	NA	NA	NA	39	35	171	506	171	152	251	85	0	19	1	0	0.038	0.006
.	19.01.15-22.18.06-1-354858	91	4	4	0	0	0	480	3	3	0	0	NA	NA	NA	27	28	165	508	168	146	251	83	0	8	0	0	0.016	0
.	19.01.15-22.18.08-1-354859	61	3	3	0	0	0	477	2	2	0	0	NA	NA	NA	34	28	170	505	166	149	246	82	8	2	2	0.047	0.004	0.012
.	19.01.15-22.18.10-1-354860	145	11	11	3	0	3	491	9	9	0	0	NA	NA	NA	43	36	171	501	177	151	251	89	10	34	0	0.058	0.068	0
.	19.01.15-22.18.10-1-354861	62	2	2	1	0	1	476	1	1	0	0	NA	NA	NA	22	21	166	504	164	146	249	81	2	2	0	0.012	0.004	0
.	19.01.15-22.18.12-1-354862	351	64	64	21	0	16	554	58	58	0	0	NA	NA	NA	108	109	180	556	186	160	294	100	23	168	32	0.128	0.302	0.172
.	19.01.15-22.18.20-1-354863	63	3	3	1	0	1	484	2	2	0	0	NA	NA	NA	22	37	163	512	175	143	253	88	7	4	0	0.043	0.008	0
.	19.01.15-22.18.21-1-354864	60	2	2	0	0	0	472	1	1	0	0	NA	NA	NA	25	22	164	504	167	144	247	81	2	1	0	0.012	0.002	0
.	19.01.15-22.18.23-1-354865	181	27	27	6	0	5	497	24	24	0	0	NA	NA	NA	68	49	174	517	171	150	260	87	9	37	29	0.052	0.072	0.17
.	19.01.15-22.18.25-1-354866	433	65	65	12	0	9	558	59	59	0	0	NA	NA	NA	117	107	182	548	190	163	292	103	16	151	31	0.088	0.276	0.163
.	19.01.15-22.18.27-1-354867	84	3	3	0	0	0	478	1	1	0	0	NA	NA	NA	30	23	167	504	165	146	250	82	6	2	0	0.036	0.004	0
.	19.01.15-22.18.33-1-354872	407	69	69	18	0	17	552	62	62	0	0	NA	NA	NA	111	101	183	550	181	163	295	94	61	109	67	0.333	0.198	0.37
.	19.01.15-22.18.35-1-354873	63	4	4	2	0	2	474	2	2	0	0	NA	NA	NA	22	27	169	499	172	147	245	82	6	2	0	0.036	0.004	0
.	19.01.15-22.18.35-1-354874	405	46	46	11	0	9	567	44	44	0	0	NA	NA	NA	123	117	183	560	187	163	304	100	28	106	23	0.153	0.189	0.123
.	19.01.15-22.18.45-1-354903	115	7	7	4	0	3	488	6	6	0	0	NA	NA	NA	37	39	170	512	170	151	254	83	5	20	0	0.029	0.039	0
.	19.01.15-22.18.49-1-354911	205	31	31	5	0	5	509	29	29	0	0	NA	NA	NA	44	60	174	524	175	153	263	93	21	57	4	0.121	0.109	0.023
.	19.01.15-22.19.00-1-354917	120	11	11	2	0	2	492	10	10	0	0	NA	NA	NA	41	42	167	519	169	145	261	86	3	16	5	0.018	0.031	0.03
.	19.01.15-22.19.08-1-354919	179	10	10	1	0	1	497	7	7	0	0	NA	NA	NA	48	47	171	517	172	152	261	84	0	8	11	0	0.015	0.064
.	19.01.15-22.19.21-1-354920	235	24	24	8	0	6	526	21	21	0	0	NA	NA	NA	66	77	176	538	176	158	280	88	7	74	10	0.04	0.138	0.057
.	19.01.15-22.19.25-1-354921	93	3	3	1	0	1	478	2	2	0	0	NA	NA	NA	40	28	170	507	164	148	250	80	2	6	1	0.012	0.012	0.006
.	19.01.15-22.19.27-1-354922	32	1	1	0	0	0	0	0	0	0	0	NA	NA	NA	9	6	164	491	164	0	0	0	4	0	0	0.024	0	0
.	19.01.15-22.19.28-1-354923	316	81	81	26	0	19	534	74	74	0	0	NA	NA	NA	79	84	181	532	184	159	277	98	25	175	39	0.138	0.329	0.212
.	19.01.15-22.19.30-1-354924	62	3	3	1	0	1	487	2	2	0	0	NA	NA	NA	25	34	168	511	168	148	256	83	6	1	0	0.036	0.002	0
.	19.01.15-22.19.37-1-354925	93	15	15	2	0	1	478	12	12	0	0	NA	NA	NA	46	29	166	507	169	146	250	82	3	33	2	0.018	0.065	0.012
.	19.01.15-22.19.53-1-354957	237	13	13	5	0	3	517	12	12	0	0	NA	NA	NA	81	71	180	525	179	161	265	91	0	28	14	0	0.053	0.078
.	19.01.15-22.20.20-1-354969	33	1	1	1	0	1	0	0	0	0	0	NA	NA	NA	9	9	165	493	164	0	0	0	0	0	0	0	0	0
.	19.01.15-22.20.22-1-354971	124	9	9	1	0	1	484	8	8	0	0	NA	NA	NA	39	31	172	500	172	150	248	86	4	10	1	0.023	0.02	0.006
.	19.01.15-22.20.26-1-354972	269	47	47	14	0	10	530	44	44	0	0	NA	NA	NA	85	76	177	533	179	159	278	93	33	80	35	0.186	0.15	0.196
.	19.01.15-22.20.27-1-354973	115	7	7	2	0	2	501	6	6	0	0	NA	NA	NA	45	51	175	520	169	155	261	85	15	9	6	0.086	0.017	0.036
.	19.01.15-22.20.33-1-354978	61	2	2	1	0	1	152	1	1	0	0	NA	NA	NA	15	23	167	502	167	54	72	26	0	3	2	0	0.006	0.012
.	19.01.15-22.20.34-1-354979	148	15	15	2	0	2	489	13	13	0	0	NA	NA	NA	40	36	169	511	169	150	253	86	10	45	0	0.059	0.088	0
.	19.01.15-22.20.39-1-354982	297	73	73	18	0	13	525	66	66	0	0	NA	NA	NA	73	83	178	540	178	156	274	95	42	124	33	0.236	0.23	0.185
.	19.01.15-22.20.41-1-354985	324	28	28	10	0	7	540	26	26	0	0	NA	NA	NA	100	96	186	537	186	165	275	100	19	65	15	0.102	0.121	0.081
.	19.01.15-22.20.41-1-354990	117	7	7	3	0	3	496	6	6	0	0	NA	NA	NA	39	56	176	520	173	154	258	84	7	12	0	0.04	0.023	0
.	19.01.15-22.20.43-1-355008	174	15	15	2	0	2	512	12	12	0	0	NA	NA	NA	44	58	184	517	170	165	260	87	1	33	0	0.005	0.064	0
.	19.01.15-22.20.45-1-355010	58	2	2	2	0	2	481	1	1	0	0	NA	NA	NA	17	24	168	503	166	150	251	80	0	6	0	0	0.012	0
.	19.01.15-22.20.56-1-355022	31	1	1	0	0	0	0	0	0	0	0	NA	NA	NA	6	13	166	497	163	0	0	0	0	2	0	0	0.004	0
.	19.01.15-22.20.58-1-355024	158	26	26	5	0	4	489	21	21	0	0	NA	NA	NA	50	37	171	511	168	150	254	85	27	23	5	0.158	0.045	0.03
.	19.01.15-22.20.59-1-355025	56	2	2	1	0	0	479	1	1	0	0	NA	NA	NA	25	29	168	509	165	145	254	80	2	6	0	0.012	0.012	0
.	19.01.15-22.21.02-1-355026	272	73	73	29	0	22	531	69	69	0	0	NA	NA	NA	70	75	186	531	171	164	276	91	37	142	56	0.199	0.267	0.327
.	19.01.15-22.21.05-1-355028	33	1	1	0	0	0	0	0	0	0	0	NA	NA	NA	8	13	166	494	166	0	0	0	1	0	0	0.006	0	0
.	19.01.15-22.21.08-1-355029	31	1	1	0	0	0	0	0	0	0	0	NA	NA	NA	10	11	167	494	163	0	0	0	0	0	1	0	0	0.006
.	19.01.15-22.21.10-1-355030	243	11	11	0	0	0	522	10	10	0	0	NA	NA	NA	67	69	175	531	176	157	273	92	0	25	5	0	0.047	0.028
.	19.01.15-22.21.11-1-355031	206	34	34	7	0	7	509	31	31	0	0	NA	NA	NA	63	59	181	520	171	162	260	87	12	75	5	0.066	0.144	0.029
.	19.01.15-22.21.25-1-355032	172	8	8	3	0	3	517	7	7	0	0	NA	NA	NA	55	65	171	531	176	155	272	90	12	9	5	0.07	0.017	0.028
.	19.01.15-22.21.26-1-355033	371	83	83	28	0	21	546	76	76	0	0	NA	NA	NA	110	104	185	552	180	161	290	95	51	133	53	0.276	0.241	0.294
.	19.01.15-22.21.31-1-355034	34	1	1	0	0	0	0	0	0	0	0	NA	NA	NA	15	7	166	490	164	0	0	0	0	0	0	0	0	0
.	19.01.15-22.21.33-1-355035	34	1	1	0	0	0	0	0	0	0	0	NA	NA	NA	15	17	168	497	165	0	0	0	0	4	0	0	0.008	0
.	19.01.15-22.21.33-1-355036	145	7	7	1	0	0	493	5	5	0	0	NA	NA	NA	48	46	170	517	172	149	254	90	0	15	0	0	0.029	0
.	19.01.15-22.21.36-1-355038	234	35	35	4	0	4	522	32	32	0	0	NA	NA	NA	72	75	177	533	178	154	276	92	11	83	12	0.062	0.156	0.067
.	19.01.15-22.21.41-1-355042	35	1	1	0	0	0	0	0	0	0	0	NA	NA	NA	13	13	166	496	164	0	0	0	2	0	0	0.012	0	0
.	19.01.15-22.21.44-1-355062	86	5	5	1	0	1	488	3	3	0	0	NA	NA	NA	20	33	168	510	168	149	256	83	5	10	0	0.03	0.02	0
.	19.01.15-22.21.45-1-355064	114	7	7	3	0	3	489	5	5	0	0	NA	NA	NA	28	37	170	510	170	150	254	85	4	19	2	0.024	0.037	0.012
.	19.01.15-22.21.52-1-355072	265	61	61	17	0	13	537	57	57	0	0	NA	NA	NA	70	83	178	536	182	160	280	97	14	126	28	0.079	0.235	0.154
.	19.01.15-22.21.57-1-355077	36	1	1	0	0	0	0	0	0	0	0	NA	NA	NA	12	7	165	492	163	0	0	0	0	0	0	0	0	0
.	19.01.15-22.21.58-1-355081	291	84	84	22	0	10	519	79	79	0	0	NA	NA	NA	79	69	175	536	171	155	275	89	19	190	30	0.109	0.354	0.175
.	19.01.15-22.22.01-1-355082	58	3	3	2	0	1	474	2	2	0	0	NA	NA	NA	20	14	165	498	164	146	245	83	7	2	0	0.042	0.004	0
.	19.01.15-22.22.02-1-355083	271	23	23	7	0	7	543	21	21	0	0	NA	NA	NA	106	102	184	545	186	163	285	95	7	36	14	0.038	0.066	0.075
.	19.01.15-22.22.09-1-355084	331	66	66	17	0	12	546	56	56	0	0	NA	NA	NA	87	104	178	555	184	157	292	97	27	135	35	0.152	0.243	0.19
.	19.01.15-22.22.12-1-355085	120	7	7	0	0	0	487	6	6	0	0	NA	NA	NA	34	30	172	503	168	154	249	84	9	4	3	0.052	0.008	0.018
.	19.01.15-22.22.28-1-355087	83	4	4	1	0	1	471	3	3	0	0	NA	NA	NA	22	17	166	499	165	145	246	80	0	4	1	0	0.008	0.006
.	19.01.15-22.22.28-1-355088	178	12	12	4	0	4	509	11	11	0	0	NA	NA	NA	58	59	174	527	171	155	268	86	0	20	11	0	0.038	0.064
.	19.01.15-22.22.29-1-355089	59	2	2	0	0	0	249	0	0	0	0	NA	NA	NA	32	16	168	496	165	77	131	41	1	0	0	0.006	0	0
.	19.01.15-22.22.33-1-355090	89	4	4	0	0	0	480	2	2	0	0	NA	NA	NA	20	23	167	504	165	146	251	83	0	13	0	0	0.026	0
.	19.01.15-22.22.38-1-355092	184	10	10	2	0	2	507	9	9	0	0	NA	NA	NA	59	63	174	532	170	157	267	83	3	21	4	0.017	0.039	0.024
.	19.01.15-22.22.44-1-355117	93	5	5	0	0	0	477	3	3	0	0	NA	NA	NA	21	22	168	499	168	150	246	81	0	4	8	0	0.008	0.048
.	19.01.15-22.22.46-1-355121	92	3	3	1	0	1	468	2	2	0	0	NA	NA	NA	21	16	165	499	165	144	245	79	0	3	3	0	0.006	0.018
.	19.01.15-22.22.49-1-355128	92	4	4	1	0	1	476	3	3	0	0	NA	NA	NA	23	24	170	503	164	150	243	83	0	5	3	0	0.01	0.018
.	19.01.15-22.22.57-1-355134	91	3	3	0	0	0	489	2	2	0	0	NA	NA	NA	24	32	166	506	173	149	254	86	0	3	5	0	0.006	0.029
.	19.01.15-22.22.57-1-355135	59	2	2	0	0	0	466	1	1	0	0	NA	NA	NA	23	9	165	493	164	145	242	79	0	3	0	0	0.006	0
.	19.01.15-22.22.59-1-355136	326	45	45	10	0	9	553	41	41	0	0	NA	NA	NA	100	100	183	539	191	164	283	106	13	116	19	0.071	0.215	0.099
.	19.01.15-22.22.59-1-355137	257	39	39	11	0	9	518	36	36	0	0	NA	NA	NA	70	73	175	536	175	154	274	90	32	117	6	0.183	0.218	0.034
.	19.01.15-22.23.02-1-355138	149	7	7	2	0	2	493	6	6	0	0	NA	NA	NA	51	49	171	521	170	148	260	85	0	20	1	0	0.038	0.006
.	19.01.15-22.23.08-1-355139	35	1	1	0	0	0	0	0	0	0	0	NA	NA	NA	10	9	164	494	164	0	0	0	0	0	0	0	0	0
.	19.01.15-22.23.10-1-355140	293	25	25	3	0	1	553	24	24	0	0	NA	NA	NA	82	101	184	541	189	167	283	103	5	71	2	0.027	0.131	0.011
.	19.01.15-22.23.11-1-355141	175	13	13	2	0	1	506	9	9	0	0	NA	NA	NA	49	57	175	516	179	155	261	90	17	12	6	0.097	0.023	0.034
.	19.01.15-22.23.12-1-355142	178	16	16	2	0	2	509	15	15	0	0	NA	NA	NA	45	52	169	517	179	153	263	93	7	30	4	0.041	0.058	0.022
.	19.01.15-22.23.21-1-355143	146	9	9	2	0	2	497	7	7	0	0	NA	NA	NA	38	39	171	509	172	150	257	90	8	24	2	0.047	0.047	0.012
.	19.01.15-22.23.26-1-355144	89	4	4	2	0	1	485	2	2	0	0	NA	NA	NA	40	33	172	507	167	153	250	82	0	16	0	0	0.032	0
.	19.01.15-22.23.34-1-355145	121	6	6	3	0	3	495	4	4	0	0	NA	NA	NA	32	43	177	509	170	157	255	83	3	8	6	0.017	0.016	0.035
.	19.01.15-22.23.39-1-355148	185	20	20	4	0	2	513	18	18	0	0	NA	NA	NA	60	60	174	525	174	155	268	90	4	43	6	0.023	0.082	0.034
.	19.01.15-22.23.40-1-355151	89	9	9	3	0	2	484	8	8	0	0	NA	NA	NA	29	34	167	512	168	148	255	81	6	10	4	0.036	0.02	0.024
.	19.01.15-22.23.40-1-355152	118	10	10	3	0	3	487	9	9	0	0	NA	NA	NA	49	37	169	512	169	151	253	83	7	22	5	0.041	0.043	0.03
.	19.01.15-22.23.40-1-355154	462	59	59	18	0	16	581	54	54	0	0	NA	NA	NA	145	132	184	580	181	165	320	96	5	152	19	0.027	0.262	0.105
.	19.01.15-22.23.49-1-355181	120	9	9	4	0	3	493	7	7	0	0	NA	NA	NA	37	37	169	511	170	150	253	90	0	23	0	0	0.045	0
.	19.01.15-22.23.54-1-355183	242	93	93	20	0	11	517	88	88	0	0	NA	NA	NA	73	72	171	538	176	147	278	92	29	168	39	0.17	0.312	0.222
.	19.01.15-22.23.57-1-355187	87	3	3	0	0	0	481	1	1	0	0	NA	NA	NA	23	35	167	512	169	147	251	83	2	6	0	0.012	0.012	0
.	19.01.15-22.23.57-1-355188	155	5	5	0	0	0	478	4	4	0	0	NA	NA	NA	46	27	170	502	168	146	248	84	2	4	0	0.012	0.008	0
.	19.01.15-22.23.58-1-355189	403	63	63	15	0	11	571	61	61	0	0	NA	NA	NA	116	123	175	566	195	157	305	109	43	130	26	0.246	0.23	0.133
.	19.01.15-22.24.04-1-355193	255	39	39	12	0	8	529	36	36	0	0	NA	NA	NA	83	83	179	548	169	157	284	88	23	94	12	0.128	0.172	0.071
.	19.01.15-22.24.08-1-355195	223	57	57	19	0	12	507	53	53	0	0	NA	NA	NA	78	59	174	521	177	153	261	93	20	144	10	0.115	0.276	0.056
.	19.01.15-22.24.10-1-355196	154	9	9	1	0	1	497	7	7	0	0	NA	NA	NA	49	45	173	514	171	154	258	85	0	18	6	0	0.035	0.035
.	19.01.15-22.24.11-1-355197	276	23	23	8	0	8	528	21	21	0	0	NA	NA	NA	76	86	180	534	185	156	274	98	33	40	3	0.183	0.075	0.016
.	19.01.15-22.24.11-1-355198	122	12	12	4	0	4	494	11	11	0	0	NA	NA	NA	39	42	174	515	166	152	259	83	7	16	9	0.04	0.031	0.054
.	19.01.15-22.24.29-1-355199	206	9	9	4	0	4	519	7	7	0	0	NA	NA	NA	60	70	171	528	184	152	271	96	7	20	4	0.041	0.038	0.022
.	19.01.15-22.24.33-1-355200	122	12	12	3	0	3	493	10	10	0	0	NA	NA	NA	33	39	171	512	169	150	260	83	10	34	0	0.058	0.066	0
.	19.01.15-22.24.46-1-355229	122	14	14	2	0	1	496	11	11	0	0	NA	NA	NA	42	44	170	516	171	151	260	85	5	31	1	0.029	0.06	0.006
.	19.01.15-22.24.49-1-355236	88	6	6	2	0	2	489	5	5	0	0	NA	NA	NA	31	32	169	507	169	151	254	84	0	14	0	0	0.028	0
.	19.01.15-22.24.57-1-355242	113	7	7	2	0	2	499	6	6	0	0	NA	NA	NA	36	50	171	524	168	152	262	85	8	7	9	0.047	0.013	0.054
.	19.01.15-22.25.01-1-355243	272	31	31	7	0	6	529	27	27	0	0	NA	NA	NA	91	77	177	534	179	158	278	93	0	92	13	0	0.172	0.073
.	19.01.15-22.25.02-1-355244	64	2	2	0	0	0	349	1	1	0	0	NA	NA	NA	18	17	166	498	166	110	176	63	0	2	0	0	0.004	0
.	19.01.15-22.25.04-1-355245	168	26	26	11	0	9	509	22	22	0	0	NA	NA	NA	44	61	180	518	176	159	262	88	13	46	13	0.072	0.089	0.074
.	19.01.15-22.25.09-1-355246	35	1	1	0	0	0	0	0	0	0	0	NA	NA	NA	10	7	163	494	163	0	0	0	0	3	0	0	0.006	0
.	19.01.15-22.25.12-1-355247	383	69	69	22	0	13	533	64	64	0	0	NA	NA	NA	100	86	179	537	183	158	279	96	39	151	39	0.218	0.281	0.213
.	19.01.15-22.25.13-1-355248	350	68	68	18	0	14	517	61	61	0	0	NA	NA	NA	79	67	175	535	170	155	276	86	32	154	29	0.183	0.288	0.171
.	19.01.15-22.25.13-1-355249	174	17	17	4	0	3	503	15	15	0	0	NA	NA	NA	50	53	168	518	180	150	262	91	15	36	9	0.089	0.069	0.05
.	19.01.15-22.25.18-1-355250	125	9	9	1	0	0	493	8	8	0	0	NA	NA	NA	47	46	166	522	171	146	261	86	12	27	0	0.072	0.052	0
.	19.01.15-22.25.25-1-355252	185	27	27	2	0	2	496	23	23	0	0	NA	NA	NA	56	38	174	507	170	154	254	88	21	41	11	0.121	0.081	0.065
.	19.01.15-22.25.37-1-355253	62	2	2	1	0	1	201	1	1	0	0	NA	NA	NA	13	13	166	495	165	65	101	35	0	0	5	0	0	0.03
.	19.01.15-22.25.38-1-355255	492	41	41	9	0	4	600	39	39	0	0	NA	NA	NA	159	153	196	577	193	176	319	105	26	98	21	0.133	0.17	0.109
.	19.01.15-22.25.40-1-355258	125	20	20	4	0	3	491	18	18	0	0	NA	NA	NA	26	33	170	506	170	151	255	85	6	31	5	0.035	0.061	0.029
.	19.01.15-22.25.42-1-355276	123	9	9	1	0	1	491	8	8	0	0	NA	NA	NA	45	38	168	516	167	149	259	83	0	20	3	0	0.039	0.018
.	19.01.15-22.25.45-1-355280	148	14	14	4	0	4	501	12	12	0	0	NA	NA	NA	35	44	172	513	172	153	261	87	3	19	16	0.017	0.037	0.093
.	19.01.15-22.25.48-1-355287	295	54	54	15	0	11	546	48	48	0	0	NA	NA	NA	73	92	188	540	177	168	283	95	6	164	11	0.032	0.304	0.062
.	19.01.15-22.26.01-1-355294	447	65	65	20	0	14	585	60	60	0	0	NA	NA	NA	107	135	182	572	194	163	313	109	24	140	52	0.132	0.245	0.268
.	19.01.15-22.26.04-1-355297	203	29	29	3	0	3	510	26	26	0	0	NA	NA	NA	62	60	171	521	181	151	266	93	17	40	12	0.099	0.077	0.066
.	19.01.15-22.26.19-1-355299	65	3	3	1	0	0	486	2	2	0	0	NA	NA	NA	20	30	171	501	171	153	248	85	3	4	3	0.018	0.008	0.018
.	19.01.15-22.26.22-1-355300	119	5	5	1	0	1	496	3	3	0	0	NA	NA	NA	46	43	172	518	166	149	263	84	0	13	3	0	0.025	0.018
.	19.01.15-22.26.33-1-355307	89	6	6	0	0	0	474	5	5	0	0	NA	NA	NA	31	17	167	496	167	149	244	81	0	14	1	0	0.028	0.006
.	19.01.15-22.26.41-1-355313	124	5	5	3	0	2	497	3	3	0	0	NA	NA	NA	33	42	175	508	172	156	256	85	0	14	1	0	0.028	0.006
.	19.01.15-22.26.46-1-355338	202	10	10	2	0	1	514	8	8	0	0	NA	NA	NA	58	64	178	523	176	159	266	89	7	26	2	0.039	0.05	0.011
.	19.01.15-22.26.46-1-355339	92	7	7	2	0	2	482	6	6	0	0	NA	NA	NA	30	23	166	503	167	147	251	84	0	13	6	0	0.026	0.036
.	19.01.15-22.26.54-1-355347	181	37	37	5	0	5	494	33	33	0	0	NA	NA	NA	59	39	169	510	173	149	257	88	20	57	17	0.118	0.112	0.098
.	19.01.15-22.26.57-1-355351	265	24	24	5	0	4	547	22	22	0	0	NA	NA	NA	82	93	187	546	173	169	289	89	3	62	12	0.016	0.114	0.069
.	19.01.15-22.26.57-1-355352	91	3	3	0	0	0	483	2	2	0	0	NA	NA	NA	17	26	170	502	167	153	248	82	5	1	1	0.029	0.002	0.006
.	19.01.15-22.27.03-1-355353	183	20	20	7	0	7	513	19	19	0	0	NA	NA	NA	55	62	174	523	178	154	267	92	4	50	12	0.023	0.096	0.067
.	19.01.15-22.27.03-1-355354	152	5	5	2	0	1	496	3	3	0	0	NA	NA	NA	43	39	171	511	170	152	259	85	5	15	0	0.029	0.029	0
.	19.01.15-22.27.04-1-355355	121	7	7	2	0	1	498	5	5	0	0	NA	NA	NA	26	44	168	517	172	150	259	89	0	18	6	0	0.035	0.035
.	19.01.15-22.27.06-1-355356	89	6	6	0	0	0	489	5	5	0	0	NA	NA	NA	33	35	170	506	172	153	250	86	5	12	0	0.029	0.024	0
.	19.01.15-22.27.10-1-355357	65	2	2	1	0	1	484	1	1	0	0	NA	NA	NA	30	32	171	505	169	151	248	85	0	10	0	0	0.02	0
.	19.01.15-22.27.33-1-355359	145	14	14	3	0	2	506	13	13	0	0	NA	NA	NA	52	54	174	519	174	154	263	89	0	35	6	0	0.067	0.034
.	19.01.15-22.27.33-1-355360	187	22	22	3	0	2	518	18	18	0	0	NA	NA	NA	56	68	179	521	181	159	263	96	0	48	23	0	0.092	0.127
.	19.01.15-22.27.41-1-355365	143	6	6	2	0	2	493	5	5	0	0	NA	NA	NA	40	32	172	505	168	156	253	84	0	18	0	0	0.036	0
.	19.01.15-22.27.45-1-355385	59	3	3	1	0	1	247	2	2	0	0	NA	NA	NA	15	13	165	498	163	77	126	44	1	3	0	0.006	0.006	0
.	19.01.15-22.27.53-1-355394	111	5	5	3	0	2	486	3	3	0	0	NA	NA	NA	50	40	169	512	172	150	251	85	5	12	0	0.03	0.023	0
.	19.01.15-22.27.53-1-355395	311	22	22	7	0	3	550	20	20	0	0	NA	NA	NA	76	96	182	543	184	163	286	101	12	44	8	0.066	0.081	0.043
.	19.01.15-22.27.56-1-355399	32	1	1	0	0	0	0	0	0	0	0	NA	NA	NA	8	8	165	492	164	0	0	0	0	1	0	0	0.002	0
.	19.01.15-22.27.57-1-355401	178	24	24	6	0	5	510	21	21	0	0	NA	NA	NA	42	52	173	520	172	155	266	89	15	47	5	0.087	0.09	0.029
.	19.01.15-22.27.58-1-355402	115	10	10	2	0	2	493	8	8	0	0	NA	NA	NA	38	42	172	512	171	151	256	86	3	19	2	0.017	0.037	0.012
.	19.01.15-22.27.58-1-355403	241	37	37	13	0	11	522	32	32	0	0	NA	NA	NA	66	69	176	526	180	157	270	95	17	77	12	0.097	0.146	0.067
.	19.01.15-22.28.03-1-355405	117	6	6	2	0	2	488	5	5	0	0	NA	NA	NA	28	35	167	514	167	147	255	86	5	12	0	0.03	0.023	0
.	19.01.15-22.28.04-1-355408	54	2	2	0	0	0	0	1	1	0	0	NA	NA	NA	14	11	163	496	165	0	0	0	4	0	0	0.025	0	0
.	19.01.15-22.28.07-1-355409	263	33	33	8	0	8	528	30	30	0	0	NA	NA	NA	72	78	185	532	174	167	272	89	13	67	18	0.07	0.126	0.103
.	19.01.15-22.28.08-1-355410	36	1	1	1	0	1	0	0	0	0	0	NA	NA	NA	6	13	166	497	163	0	0	0	0	0	7	0	0	0.043
.	19.01.15-22.28.10-1-355411	89	4	4	1	0	0	483	3	3	0	0	NA	NA	NA	27	24	172	500	165	154	246	83	0	12	0	0	0.024	0
.	19.01.15-22.28.11-1-355412	175	7	7	3	0	3	503	6	6	0	0	NA	NA	NA	61	50	171	510	182	150	256	97	0	13	11	0	0.025	0.06
.	19.01.15-22.28.16-1-355413	31	1	1	0	0	0	0	0	0	0	0	NA	NA	NA	7	9	164	494	164	0	0	0	0	0	0	0	0	0
.	19.01.15-22.28.18-1-355414	329	70	70	18	0	11	546	68	68	0	0	NA	NA	NA	83	92	187	537	181	168	280	98	22	183	25	0.118	0.341	0.138
.	19.01.15-22.28.19-1-355415	242	15	15	3	0	2	526	13	13	0	0	NA	NA	NA	71	72	179	531	175	160	275	91	11	18	6	0.061	0.034	0.034
.	19.01.15-22.28.23-1-355416	125	6	6	1	0	1	490	4	4	0	0	NA	NA	NA	39	35	175	507	166	155	253	82	9	6	5	0.051	0.012	0.03
.	19.01.15-22.28.27-1-355421	261	18	18	9	0	7	524	17	17	0	0	NA	NA	NA	79	73	175	530	181	156	271	97	6	55	6	0.034	0.104	0.033
.	19.01.15-22.28.28-1-355422	213	27	27	9	0	8	502	25	25	0	0	NA	NA	NA	68	54	171	522	174	149	261	92	13	85	15	0.076	0.163	0.086
.	19.01.15-22.28.33-1-355423	415	69	69	19	0	15	556	65	65	0	0	NA	NA	NA	106	102	180	550	185	163	293	100	24	149	27	0.133	0.271	0.146
.	19.01.15-22.28.38-1-355427	30	1	1	0	0	0	0	0	0	0	0	NA	NA	NA	13	2	164	489	162	0	0	0	0	0	0	0	0	0
.	19.01.15-22.28.40-1-355429	62	2	2	0	0	0	203	1	1	0	0	NA	NA	NA	20	10	169	491	163	71	98	34	0	1	0	0	0.002	0
.	19.01.15-22.28.40-1-355430	37	1	1	1	0	1	0	0	0	0	0	NA	NA	NA	11	8	166	493	162	0	0	0	2	0	0	0.012	0	0
.	19.01.15-22.28.44-1-355450	187	28	28	7	0	6	523	26	26	0	0	NA	NA	NA	56	72	173	532	180	156	274	93	1	73	17	0.006	0.137	0.094
.	19.01.15-22.28.50-1-355463	335	78	78	19	0	15	542	67	67	0	0	NA	NA	NA	89	86	180	536	183	161	282	99	50	165	35	0.278	0.308	0.191
.	19.01.15-22.28.53-1-355464	348	49	49	19	0	13	550	45	45	0	0	NA	NA	NA	110	99	185	550	177	164	294	92	13	115	26	0.07	0.209	0.147
.	19.01.15-22.28.57-1-355469	142	11	11	2	0	2	491	9	9	0	0	NA	NA	NA	50	43	176	511	169	155	252	84	10	28	1	0.057	0.055	0.006
.	19.01.15-22.29.05-1-355470	61	2	2	2	0	2	480	1	1	0	0	NA	NA	NA	27	29	168	509	165	150	250	80	0	6	0	0	0.012	0
.	19.01.15-22.29.21-1-355472	122	13	13	2	0	2	493	10	10	0	0	NA	NA	NA	48	40	168	518	167	148	263	82	17	25	1	0.101	0.048	0.006
.	19.01.15-22.29.21-1-355473	111	7	7	1	0	0	484	6	6	0	0	NA	NA	NA	42	41	171	514	169	153	250	81	1	24	0	0.006	0.047	0
.	19.01.15-22.29.23-1-355474	33	1	1	0	0	0	0	0	0	0	0	NA	NA	NA	15	6	163	494	162	0	0	0	0	0	0	0	0	0
.	19.01.15-22.29.26-1-355475	91	4	4	0	0	0	490	3	3	0	0	NA	NA	NA	30	37	168	512	170	150	255	85	2	9	0	0.012	0.018	0
.	19.01.15-22.29.32-1-355476	239	33	33	10	0	8	513	32	32	0	0	NA	NA	NA	90	67	179	526	175	156	269	88	2	70	16	0.011	0.133	0.091
.	19.01.15-22.29.39-1-355478	263	15	15	7	0	6	528	13	13	0	0	NA	NA	NA	99	78	182	536	173	162	279	87	8	26	14	0.044	0.049	0.081
.	19.01.15-22.29.41-1-355482	63	6	6	2	0	2	471	5	5	0	0	NA	NA	NA	25	14	165	496	166	146	241	84	0	15	1	0	0.03	0.006
.	19.01.15-22.29.45-1-355502	207	21	21	5	0	3	507	20	20	0	0	NA	NA	NA	57	50	174	513	176	158	259	90	9	48	9	0.052	0.094	0.051
.	19.01.15-22.29.51-1-355511	119	9	9	2	0	1	491	7	7	0	0	NA	NA	NA	27	41	171	512	171	151	256	84	4	19	0	0.023	0.037	0
.	19.01.15-22.29.57-1-355516	358	79	79	26	0	18	568	74	74	0	0	NA	NA	NA	97	119	193	554	185	174	295	99	28	203	26	0.145	0.366	0.141
.	19.01.15-22.30.03-1-355521	273	36	36	10	0	6	525	33	33	0	0	NA	NA	NA	86	78	176	543	172	157	280	88	22	84	4	0.125	0.155	0.023
.	19.01.15-22.30.06-1-355525	89	4	4	0	0	0	485	3	3	0	0	NA	NA	NA	24	30	170	506	167	153	251	81	0	11	2	0	0.022	0.012
.	19.01.15-22.30.07-1-355526	90	6	6	3	0	2	483	5	5	0	0	NA	NA	NA	31	29	168	508	166	150	250	83	13	12	3	0.077	0.024	0.018
.	19.01.15-22.30.11-1-355527	87	3	3	1	0	1	482	2	2	0	0	NA	NA	NA	28	27	169	505	166	148	251	83	0	9	2	0	0.018	0.012
.	19.01.15-22.30.12-1-355528	244	15	15	2	0	2	539	13	13	0	0	NA	NA	NA	70	83	182	537	177	165	282	92	10	27	4	0.055	0.05	0.023
.	19.01.15-22.30.19-1-355529	184	24	24	3	0	3	512	22	22	0	0	NA	NA	NA	48	52	175	517	173	158	264	90	0	49	16	0	0.095	0.092
.	19.01.15-22.30.19-1-355530	259	60	60	17	0	14	519	55	55	0	0	NA	NA	NA	84	71	175	530	179	154	273	92	27	149	18	0.154	0.281	0.101
.	19.01.15-22.30.23-1-355532	87	3	3	0	0	0	475	2	2	0	0	NA	NA	NA	19	17	166	499	165	144	248	83	0	7	1	0	0.014	0.006
.	19.01.15-22.30.25-1-355533	199	40	40	9	0	7	501	37	37	0	0	NA	NA	NA	54	52	178	517	170	154	261	86	20	95	20	0.112	0.184	0.118
.	19.01.15-22.30.27-1-355534	264	59	59	16	0	15	532	56	56	0	0	NA	NA	NA	85	77	177	536	177	159	280	93	27	113	27	0.153	0.211	0.153
.	19.01.15-22.30.36-1-355539	34	1	1	1	0	1	0	0	0	0	0	NA	NA	NA	11	10	163	493	167	0	0	0	0	1	0	0	0.002	0
.	19.01.15-22.30.38-1-355540	115	5	5	0	0	0	491	3	3	0	0	NA	NA	NA	43	45	171	518	169	150	258	83	4	4	0	0.023	0.008	0
.	19.01.15-22.30.38-1-355543	119	14	14	1	0	1	497	10	10	0	0	NA	NA	NA	40	44	170	517	170	150	261	86	14	12	6	0.082	0.023	0.035
.	19.01.15-22.30.51-1-355576	208	22	22	4	0	2	529	19	19	0	0	NA	NA	NA	74	81	191	526	177	173	266	90	5	68	1	0.026	0.129	0.006
.	19.01.15-22.30.51-1-355577	147	13	13	2	0	2	502	11	11	0	0	NA	NA	NA	45	53	175	520	171	155	260	87	16	18	7	0.091	0.035	0.041
.	19.01.15-22.30.56-1-355581	119	7	7	1	0	1	496	6	6	0	0	NA	NA	NA	50	52	167	527	171	148	262	86	3	15	3	0.018	0.028	0.018
.	19.01.15-22.31.04-1-355603	66	3	3	0	0	0	484	2	2	0	0	NA	NA	NA	26	31	170	506	168	153	247	84	2	4	0	0.012	0.008	0
.	19.01.15-22.31.13-1-355625	34	1	1	0	0	0	0	0	0	0	0	NA	NA	NA	10	6	164	493	162	0	0	0	1	0	0	0.006	0	0
.	19.01.15-22.31.16-1-355626	342	24	24	4	0	3	557	19	19	0	0	NA	NA	NA	95	106	187	550	182	169	291	97	12	64	17	0.064	0.116	0.093
.	19.01.15-22.31.16-1-355627	380	49	49	12	0	9	559	45	45	0	0	NA	NA	NA	84	115	184	562	182	166	297	96	30	104	27	0.163	0.185	0.148
.	19.01.15-22.31.20-1-355628	67	2	2	1	0	1	296	1	1	0	0	NA	NA	NA	14	17	165	502	163	89	159	48	2	4	0	0.012	0.008	0
.	19.01.15-22.31.25-1-355629	66	2	2	0	0	0	472	1	1	0	0	NA	NA	NA	20	17	166	499	165	147	246	79	0	0	4	0	0	0.024
.	19.01.15-22.31.33-1-355630	34	1	1	0	0	0	0	0	0	0	0	NA	NA	NA	10	12	164	495	166	0	0	0	0	1	0	0	0.002	0
.	19.01.15-22.31.33-1-355631	33	1	1	1	0	1	0	0	0	0	0	NA	NA	NA	15	9	164	496	162	0	0	0	0	1	0	0	0.002	0
.	19.01.15-22.31.35-1-355632	91	5	5	0	0	0	488	3	3	0	0	NA	NA	NA	28	30	165	510	168	147	258	83	2	6	2	0.012	0.012	0.012
.	19.01.15-22.31.35-1-355633	58	2	2	0	0	0	96	1	1	0	0	NA	NA	NA	14	20	167	499	167	23	55	18	0	0	4	0	0	0.024
.	19.01.15-22.31.38-1-355636	260	26	26	8	0	5	526	25	25	0	0	NA	NA	NA	80	72	179	529	177	160	273	93	12	60	10	0.067	0.113	0.056
.	19.01.15-22.31.40-1-355640	87	3	3	0	0	0	487	2	2	0	0	NA	NA	NA	29	34	169	511	167	147	257	83	3	8	0	0.018	0.016	0
.	19.01.15-22.31.45-1-355660	30	1	1	0	0	0	0	0	0	0	0	NA	NA	NA	6	4	167	488	162	0	0	0	0	0	2	0	0	0.012
.	19.01.15-22.31.48-1-355668	262	32	32	4	0	4	542	30	30	0	0	NA	NA	NA	75	91	182	531	191	160	279	103	27	59	7	0.148	0.111	0.037
.	19.01.15-22.31.50-1-355669	91	5	5	0	0	0	479	3	3	0	0	NA	NA	NA	26	28	167	505	169	148	248	83	0	4	20	0	0.008	0.118
.	19.01.15-22.31.56-1-355673	136	21	21	9	0	7	486	18	18	0	0	NA	NA	NA	55	37	172	511	167	147	256	83	18	40	5	0.105	0.078	0.03
.	19.01.15-22.31.56-1-355675	237	78	78	17	0	13	520	74	74	0	0	NA	NA	NA	65	71	172	538	174	152	278	90	27	158	33	0.157	0.294	0.19
.	19.01.15-22.31.58-1-355676	32	1	1	0	0	0	0	0	0	0	0	NA	NA	NA	9	9	164	493	165	0	0	0	2	0	0	0.012	0	0
.	19.01.15-22.32.05-1-355677	85	3	3	3	0	2	486	1	1	0	0	NA	NA	NA	29	30	176	502	165	156	250	80	7	10	0	0.04	0.02	0
.	19.01.15-22.32.11-1-355681	60	2	2	0	0	0	0	1	1	0	0	NA	NA	NA	14	11	165	497	162	0	0	0	0	0	2	0	0	0.012
.	19.01.15-22.32.11-1-355682	243	32	32	6	0	4	535	31	31	0	0	NA	NA	NA	86	86	179	541	179	158	282	95	8	89	25	0.045	0.165	0.14
.	19.01.15-22.32.15-1-355683	58	2	2	0	0	0	480	1	1	0	0	NA	NA	NA	19	21	164	501	169	146	248	86	3	0	3	0.018	0	0.018
.	19.01.15-22.32.21-1-355685	398	45	45	10	0	7	569	44	44	0	0	NA	NA	NA	112	120	186	558	189	163	303	103	10	133	10	0.054	0.238	0.053
.	19.01.15-22.32.27-1-355686	65	5	5	2	0	2	481	4	4	0	0	NA	NA	NA	21	26	167	506	166	146	253	82	17	0	0	0.102	0	0
.	19.01.15-22.32.28-1-355687	203	38	38	11	0	9	509	31	31	0	0	NA	NA	NA	60	57	173	526	171	156	268	85	8	72	11	0.046	0.137	0.064
.	19.01.15-22.32.34-1-355688	123	4	4	2	0	2	505	3	3	0	0	NA	NA	NA	33	50	172	513	178	153	262	90	2	10	0	0.012	0.019	0
.	19.01.15-22.32.34-1-355689	157	17	17	6	0	5	486	15	15	0	0	NA	NA	NA	51	42	170	514	171	147	256	83	25	25	4	0.147	0.049	0.023
.	19.01.15-22.32.36-1-355690	203	24	24	9	0	6	512	21	21	0	0	NA	NA	NA	73	64	179	523	175	160	263	89	18	66	8	0.101	0.126	0.046
.	19.01.15-22.32.41-1-355711	179	11	11	4	0	4	487	9	9	0	0	NA	NA	NA	51	43	173	513	170	151	253	83	5	38	0	0.029	0.074	0
.	19.01.15-22.32.54-1-355728	121	7	7	3	0	3	488	5	5	0	0	NA	NA	NA	41	40	169	514	170	146	254	88	0	26	7	0	0.051	0.041
.	19.01.15-22.33.06-1-355732	148	13	13	1	0	0	491	12	12	0	0	NA	NA	NA	44	43	170	515	171	149	259	83	6	15	7	0.035	0.029	0.041
.	19.01.15-22.33.13-1-355733	383	57	57	16	0	14	557	52	52	0	0	NA	NA	NA	128	109	187	550	185	165	293	99	18	162	26	0.096	0.295	0.141
.	19.01.15-22.33.19-1-355734	204	22	22	8	0	8	503	18	18	0	0	NA	NA	NA	63	53	173	521	172	153	265	85	1	58	10	0.006	0.111	0.058
.	19.01.15-22.33.20-1-355735	150	11	11	2	0	2	501	9	9	0	0	NA	NA	NA	39	48	173	515	173	154	259	88	3	36	2	0.017	0.07	0.012
.	19.01.15-22.33.24-1-355736	92	8	8	2	0	1	481	6	6	0	0	NA	NA	NA	23	27	170	503	167	149	251	81	5	8	2	0.029	0.016	0.012
.	19.01.15-22.33.26-1-355737	64	2	2	0	0	0	473	1	1	0	0	NA	NA	NA	35	21	167	500	167	146	243	84	1	4	0	0.006	0.008	0
.	19.01.15-22.33.27-1-355738	117	10	10	1	0	1	502	7	7	0	0	NA	NA	NA	38	44	175	512	170	157	259	86	2	18	7	0.011	0.035	0.041
.	19.01.15-22.33.29-1-355739	36	1	1	0	0	0	0	0	0	0	0	NA	NA	NA	17	9	166	492	164	0	0	0	0	0	0	0	0	0
.	19.01.15-22.33.32-1-355740	324	33	33	11	0	9	537	29	29	0	0	NA	NA	NA	80	78	172	540	179	157	284	96	13	99	21	0.076	0.183	0.117
.	19.01.15-22.33.35-1-355741	34	1	1	1	0	1	0	0	0	0	0	NA	NA	NA	7	15	166	499	163	0	0	0	1	0	0	0.006	0	0
.	19.01.15-22.33.36-1-355743	314	46	46	11	0	7	536	42	42	0	0	NA	NA	NA	96	94	180	548	179	159	287	90	20	89	39	0.111	0.162	0.218
.	19.01.15-22.33.38-1-355746	187	13	13	5	0	5	505	12	12	0	0	NA	NA	NA	41	61	173	530	171	152	266	87	0	24	10	0	0.045	0.058
.	19.01.15-22.33.39-1-355748	408	80	80	14	0	12	557	72	72	0	0	NA	NA	NA	110	110	180	557	186	156	298	103	19	154	38	0.106	0.276	0.204
.	19.01.15-22.33.46-1-355769	151	8	8	2	0	2	500	7	7	0	0	NA	NA	NA	39	46	173	518	168	155	262	83	0	18	3	0	0.035	0.018
.	19.01.15-22.33.46-1-355770	296	19	19	3	0	2	540	18	18	0	0	NA	NA	NA	84	91	181	541	182	162	281	97	7	43	7	0.039	0.079	0.038
.	19.01.15-22.33.49-1-355778	122	13	13	0	0	0	482	11	11	0	0	NA	NA	NA	28	30	167	508	168	148	255	79	0	18	13	0	0.035	0.077
.	19.01.15-22.34.03-1-355783	214	28	28	7	0	6	516	24	24	0	0	NA	NA	NA	73	66	178	525	176	156	269	91	11	49	10	0.062	0.093	0.057
.	19.01.15-22.34.10-1-355788	120	19	19	7	0	6	489	17	17	0	0	NA	NA	NA	46	37	165	515	170	148	255	86	11	44	7	0.067	0.085	0.041
.	19.01.15-22.34.14-1-355789	295	34	34	9	0	7	550	31	31	0	0	NA	NA	NA	75	104	184	555	178	164	292	94	5	97	9	0.027	0.175	0.051
.	19.01.15-22.34.17-1-355790	65	2	2	0	0	0	474	1	1	0	0	NA	NA	NA	26	22	166	501	168	144	247	83	0	16	0	0	0.032	0
.	19.01.15-22.34.22-1-355791	261	62	62	17	0	13	531	58	58	0	0	NA	NA	NA	78	80	177	529	187	158	270	103	22	120	23	0.124	0.227	0.123
.	19.01.15-22.34.24-1-355792	722	88	88	22	0	17	616	84	84	0	0	NA	NA	NA	177	167	194	598	188	175	338	103	17	179	42	0.088	0.299	0.223
.	19.01.15-22.34.29-1-355793	175	19	19	10	0	8	501	17	17	0	0	NA	NA	NA	41	50	171	519	173	150	263	88	7	35	14	0.041	0.067	0.081
.	19.01.15-22.34.36-1-355794	147	16	16	4	0	3	492	14	14	0	0	NA	NA	NA	44	40	169	514	170	148	257	87	0	36	0	0	0.07	0
.	19.01.15-22.34.39-1-355798	200	26	26	7	0	7	507	23	23	0	0	NA	NA	NA	65	56	172	521	176	153	264	90	14	58	10	0.081	0.111	0.057
.	19.01.15-22.34.43-1-355818	304	33	33	10	0	8	545	30	30	0	0	NA	NA	NA	74	97	182	545	183	164	282	99	7	58	14	0.038	0.106	0.077
.	19.01.15-22.34.57-1-355836	496	66	66	18	0	11	568	61	61	0	0	NA	NA	NA	149	128	187	568	186	168	303	97	15	175	14	0.08	0.308	0.075
.	19.01.15-22.35.01-1-355837	92	6	6	2	0	2	487	5	5	0	0	NA	NA	NA	30	36	167	513	169	150	253	84	2	19	0	0.012	0.037	0
.	19.01.15-22.35.01-1-355838	37	1	1	0	0	0	0	0	0	0	0	NA	NA	NA	13	12	165	496	164	0	0	0	0	0	0	0	0	0
.	19.01.15-22.35.04-1-355839	148	10	10	1	0	0	500	9	9	0	0	NA	NA	NA	45	48	171	524	166	152	268	80	20	16	6	0.117	0.031	0.036
.	19.01.15-22.35.16-1-355840	113	5	5	1	0	1	485	4	4	0	0	NA	NA	NA	42	34	168	510	169	147	251	87	2	10	2	0.012	0.02	0.012
.	19.01.15-22.35.19-1-355841	150	10	10	0	0	0	493	9	9	0	0	NA	NA	NA	39	33	175	507	164	155	257	81	0	24	1	0	0.047	0.006
.	19.01.15-22.35.21-1-355843	381	56	56	15	0	12	547	52	52	0	0	NA	NA	NA	96	105	184	554	180	161	291	95	28	126	13	0.152	0.227	0.072
.	19.01.15-22.35.29-1-355844	231	39	39	6	0	3	514	33	33	0	0	NA	NA	NA	74	70	177	531	175	155	270	89	24	88	19	0.136	0.166	0.109
.	19.01.15-22.35.31-1-355845	90	7	7	0	0	0	488	6	6	0	0	NA	NA	NA	36	33	171	505	170	151	251	86	0	9	5	0	0.018	0.029
.	19.01.15-22.35.31-1-355846	176	24	24	3	0	2	506	23	23	0	0	NA	NA	NA	49	57	170	520	180	149	264	93	1	40	14	0.006	0.077	0.078
.	19.01.15-22.35.38-1-355848	91	3	3	1	0	1	487	2	2	0	0	NA	NA	NA	30	27	167	506	167	146	256	85	2	5	0	0.012	0.01	0
.	19.01.15-22.35.44-1-355869	260	40	40	11	0	10	524	38	38	0	0	NA	NA	NA	76	73	182	529	175	160	272	92	20	99	24	0.11	0.187	0.137
.	19.01.15-22.35.47-1-355877	121	9	9	1	0	1	490	8	8	0	0	NA	NA	NA	30	32	168	507	170	150	253	87	12	6	1	0.071	0.012	0.006
.	19.01.15-22.35.52-1-355880	148	20	20	5	0	4	505	19	19	0	0	NA	NA	NA	49	57	172	522	176	153	262	90	17	45	0	0.099	0.086	0
.	19.01.15-22.36.05-1-355886	356	41	41	13	0	9	552	36	36	0	0	NA	NA	NA	96	114	185	561	181	159	298	95	16	109	10	0.086	0.194	0.055
.	19.01.15-22.36.05-1-355887	36	1	1	0	0	0	0	0	0	0	0	NA	NA	NA	5	12	165	495	165	0	0	0	0	0	0	0	0	0
.	19.01.15-22.36.06-1-355888	325	23	23	1	0	1	543	20	20	0	0	NA	NA	NA	101	88	178	544	179	159	289	95	17	52	5	0.096	0.096	0.028
.	19.01.15-22.36.15-1-355892	122	9	9	4	0	2	502	8	8	0	0	NA	NA	NA	59	54	170	520	177	150	264	88	0	21	6	0	0.04	0.034
.	19.01.15-22.36.25-1-355893	239	42	42	9	0	7	508	39	39	0	0	NA	NA	NA	69	63	181	522	173	158	264	86	24	75	26	0.133	0.144	0.15
.	19.01.15-22.36.26-1-355894	275	12	12	1	0	1	525	10	10	0	0	NA	NA	NA	80	72	178	531	176	158	275	92	5	23	4	0.028	0.043	0.023
.	19.01.15-22.36.32-1-355901	30	1	1	0	0	0	0	0	0	0	0	NA	NA	NA	15	12	166	497	162	0	0	0	0	1	0	0	0.002	0
.	19.01.15-22.36.33-1-355902	145	6	6	2	0	2	498	3	3	0	0	NA	NA	NA	41	50	169	521	173	150	263	85	18	3	0	0.107	0.006	0
.	19.01.15-22.36.34-1-355903	321	87	87	18	0	14	556	78	78	0	0	NA	NA	NA	99	106	187	548	184	167	291	98	11	204	24	0.059	0.372	0.13
.	19.01.15-22.36.36-1-355905	232	49	49	18	0	14	528	45	45	0	0	NA	NA	NA	47	69	177	529	176	160	274	94	20	117	38	0.113	0.221	0.216
.	19.01.15-22.36.41-1-355910	272	24	24	9	0	9	523	21	21	0	0	NA	NA	NA	79	81	178	533	183	155	274	94	9	62	7	0.051	0.116	0.038
.	19.01.15-22.36.50-1-355941	240	67	67	16	0	14	516	63	63	0	0	NA	NA	NA	59	66	177	528	174	159	268	89	19	153	29	0.107	0.29	0.167
.	19.01.15-22.36.51-1-355942	150	7	7	2	0	2	503	5	5	0	0	NA	NA	NA	43	49	181	514	167	160	259	84	2	17	0	0.011	0.033	0
.	19.01.15-22.36.52-1-355943	262	28	28	4	0	2	536	26	26	0	0	NA	NA	NA	74	86	182	537	180	160	280	96	5	63	18	0.027	0.117	0.1
.	19.01.15-22.37.04-1-355948	202	10	10	2	0	1	517	9	9	0	0	NA	NA	NA	63	63	180	517	179	160	263	94	10	15	5	0.056	0.029	0.028
.	19.01.15-22.37.08-1-355949	34	1	1	1	0	1	0	0	0	0	0	NA	NA	NA	16	16	165	501	163	0	0	0	0	0	0	0	0	0
.	19.01.15-22.37.10-1-355950	348	66	66	16	0	11	542	59	59	0	0	NA	NA	NA	103	101	182	547	185	161	282	99	16	178	9	0.088	0.325	0.049
.	19.01.15-22.37.17-1-355951	408	75	75	23	0	19	562	68	68	0	0	NA	NA	NA	119	103	180	552	184	161	300	101	40	161	45	0.222	0.292	0.245
.	19.01.15-22.37.24-1-355953	63	2	2	0	0	0	0	1	1	0	0	NA	NA	NA	18	14	165	499	163	0	0	0	0	5	0	0	0.01	0
.	19.01.15-22.37.27-1-355954	33	1	1	1	0	1	0	0	0	0	0	NA	NA	NA	7	11	166	494	164	0	0	0	0	1	0	0	0.002	0
.	19.01.15-22.37.28-1-355955	97	8	8	3	0	2	475	7	7	0	0	NA	NA	NA	36	19	168	500	164	147	245	83	0	24	4	0	0.048	0.024
.	19.01.15-22.37.34-1-355956	233	15	15	6	0	6	504	14	14	0	0	NA	NA	NA	67	50	178	514	171	159	258	87	4	42	8	0.022	0.082	0.047
.	19.01.15-22.37.39-1-355959	143	10	10	5	0	5	504	9	9	0	0	NA	NA	NA	54	55	172	524	172	149	268	87	0	29	0	0	0.055	0
.	19.01.15-22.37.41-1-355962	93	3	3	0	0	0	490	2	2	0	0	NA	NA	NA	28	41	172	513	169	150	256	84	0	5	4	0	0.01	0.024
.	19.01.15-22.37.52-1-355990	279	47	47	8	0	7	538	44	44	0	0	NA	NA	NA	87	92	179	544	182	157	283	98	35	84	24	0.196	0.154	0.132
.	19.01.15-22.37.58-1-355995	206	33	33	8	0	6	507	31	31	0	0	NA	NA	NA	72	61	172	532	170	149	272	86	48	58	13	0.279	0.109	0.076
.	19.01.15-22.37.59-1-355996	123	9	9	2	0	1	491	8	8	0	0	NA	NA	NA	35	34	166	512	169	150	256	85	0	29	4	0	0.057	0.024
.	19.01.15-22.38.01-1-355997	183	31	31	10	0	8	507	26	26	0	0	NA	NA	NA	63	50	173	516	174	155	262	90	31	67	20	0.179	0.13	0.115
.	19.01.15-22.38.06-1-355998	121	8	8	3	0	1	501	7	7	0	0	NA	NA	NA	42	47	171	515	174	153	261	87	1	32	0	0.006	0.062	0
.	19.01.15-22.38.10-1-356002	123	15	15	3	0	3	503	14	14	0	0	NA	NA	NA	39	53	174	517	175	152	263	88	5	38	0	0.029	0.074	0
.	19.01.15-22.38.22-1-356003	479	83	83	18	0	13	569	73	73	0	0	NA	NA	NA	121	114	185	553	189	169	297	103	27	199	20	0.146	0.36	0.106
.	19.01.15-22.38.24-1-356004	203	13	13	2	0	2	497	12	12	0	0	NA	NA	NA	56	41	171	511	172	152	256	89	15	22	2	0.088	0.043	0.012
.	19.01.15-22.38.38-1-356011	209	16	16	2	0	2	500	14	14	0	0	NA	NA	NA	58	50	168	519	176	147	262	91	0	37	5	0	0.071	0.028
.	19.01.15-22.38.43-1-356032	270	30	30	8	0	4	542	27	27	0	0	NA	NA	NA	75	86	180	541	178	163	286	93	8	71	26	0.044	0.131	0.146
.	19.01.15-22.38.45-1-356035	85	3	3	1	0	1	479	2	2	0	0	NA	NA	NA	24	26	169	504	166	149	247	83	0	5	0	0	0.01	0
.	19.01.15-22.38.47-1-356041	140	9	9	0	0	0	495	8	8	0	0	NA	NA	NA	40	42	168	513	174	148	257	90	13	6	0	0.077	0.012	0
.	19.01.15-22.38.48-1-356043	93	6	6	2	0	2	477	5	5	0	0	NA	NA	NA	31	24	167	503	167	147	248	82	4	17	0	0.024	0.034	0
.	19.01.15-22.38.48-1-356044	178	18	18	5	0	5	489	16	16	0	0	NA	NA	NA	67	40	171	511	171	148	256	85	3	51	3	0.018	0.1	0.018
.	19.01.15-22.38.56-1-356053	285	44	44	12	0	7	532	42	42	0	0	NA	NA	NA	92	83	175	539	182	156	281	95	10	109	24	0.057	0.202	0.132
.	19.01.15-22.38.57-1-356055	388	51	51	17	0	13	567	44	44	0	0	NA	NA	NA	102	119	186	569	177	164	309	94	11	106	15	0.059	0.186	0.085
.	19.01.15-22.39.04-1-356056	138	16	16	2	0	2	486	15	15	0	0	NA	NA	NA	37	40	170	513	170	148	253	85	14	25	1	0.082	0.049	0.006
.	19.01.15-22.39.05-1-356057	88	5	5	0	0	0	478	4	4	0	0	NA	NA	NA	33	21	167	502	165	148	250	80	0	8	3	0	0.016	0.018
.	19.01.15-22.39.07-1-356059	59	2	2	1	0	1	473	1	1	0	0	NA	NA	NA	23	19	171	497	164	149	242	82	0	6	0	0	0.012	0
.	19.01.15-22.39.17-1-356060	250	28	28	7	0	6	541	26	26	0	0	NA	NA	NA	82	82	181	534	180	166	280	95	5	47	39	0.028	0.088	0.217
.	19.01.15-22.39.18-1-356061	123	12	12	3	0	2	490	8	8	0	0	NA	NA	NA	29	30	169	505	169	150	253	87	0	46	0	0	0.091	0
.	19.01.15-22.39.19-1-356062	148	7	7	2	0	2	492	6	6	0	0	NA	NA	NA	43	36	169	508	172	151	252	89	3	14	1	0.018	0.028	0.006
.	19.01.15-22.39.28-1-356063	63	3	3	0	0	0	148	2	2	0	0	NA	NA	NA	16	23	171	499	166	41	82	25	5	0	0	0.029	0	0
.	19.01.15-22.39.34-1-356064	89	3	3	2	0	1	489	2	2	0	0	NA	NA	NA	25	40	169	510	174	148	255	86	0	5	11	0	0.01	0.063
.	19.01.15-22.39.37-1-356065	269	78	78	20	0	18	525	70	70	0	0	NA	NA	NA	80	72	182	526	177	159	273	93	35	165	29	0.192	0.314	0.164
.	19.01.15-22.39.42-1-356086	63	2	2	1	0	1	0	1	1	0	0	NA	NA	NA	17	21	168	499	167	0	0	0	0	3	0	0	0.006	0
.	19.01.15-22.39.47-1-356095	121	11	11	4	0	3	497	9	9	0	0	NA	NA	NA	39	46	171	518	170	151	260	86	4	12	11	0.023	0.023	0.065
.	19.01.15-22.39.48-1-356098	64	4	4	0	0	0	477	3	3	0	0	NA	NA	NA	23	26	165	507	167	145	250	82	4	10	0	0.024	0.02	0
.	19.01.15-22.39.55-1-356102	178	30	30	13	0	10	506	27	27	0	0	NA	NA	NA	57	57	170	520	180	147	264	95	31	79	8	0.182	0.152	0.044
.	19.01.15-22.40.01-1-356109	146	9	9	0	0	0	488	8	8	0	0	NA	NA	NA	35	35	173	505	170	154	251	83	0	19	8	0	0.038	0.047
.	19.01.15-22.40.05-1-356110	90	3	3	0	0	0	481	2	2	0	0	NA	NA	NA	28	22	167	502	166	149	250	82	1	1	1	0.006	0.002	0.006
.	19.01.15-22.40.05-1-356111	187	20	20	4	0	4	502	15	15	0	0	NA	NA	NA	63	58	173	524	174	151	264	87	11	33	7	0.064	0.063	0.04
.	19.01.15-22.40.06-1-356112	465	94	94	23	0	16	548	87	87	0	0	NA	NA	NA	141	111	188	555	181	167	289	92	39	163	20	0.207	0.294	0.11
.	19.01.15-22.40.09-1-356113	204	17	17	2	0	2	501	16	16	0	0	NA	NA	NA	56	51	170	515	179	148	259	94	8	13	16	0.047	0.025	0.089
.	19.01.15-22.40.11-1-356115	34	1	1	1	0	1	0	0	0	0	0	NA	NA	NA	6	7	163	491	166	0	0	0	0	0	1	0	0	0.006
.	19.01.15-22.40.13-1-356118	35	1	1	0	0	0	0	0	0	0	0	NA	NA	NA	10	8	166	490	165	0	0	0	0	0	1	0	0	0.006
.	19.01.15-22.40.15-1-356119	63	2	2	0	0	0	471	1	1	0	0	NA	NA	NA	20	12	167	496	162	150	242	79	4	0	2	0.024	0	0.012
.	19.01.15-22.40.17-1-356120	262	49	49	21	0	15	518	45	45	0	0	NA	NA	NA	66	65	174	525	179	153	269	96	16	97	25	0.092	0.185	0.14
.	19.01.15-22.40.25-1-356122	119	8	8	1	0	1	484	7	7	0	0	NA	NA	NA	24	34	169	508	170	149	250	85	3	5	3	0.018	0.01	0.018
.	19.01.15-22.40.29-1-356123	147	9	9	3	0	2	510	5	5	0	0	NA	NA	NA	53	66	175	524	180	152	265	93	1	16	4	0.006	0.031	0.022
.	19.01.15-22.40.32-1-356124	264	20	20	6	0	4	522	18	18	0	0	NA	NA	NA	63	63	171	529	176	156	273	93	22	56	11	0.129	0.106	0.062
.	19.01.15-22.40.37-1-356129	315	28	28	12	0	9	545	25	25	0	0	NA	NA	NA	75	89	179	538	185	161	285	99	0	98	13	0	0.182	0.07
.	19.01.15-22.40.38-1-356131	499	97	97	33	0	25	614	91	91	0	0	NA	NA	NA	124	165	194	589	195	173	330	111	58	178	45	0.299	0.302	0.231
.	19.01.15-22.40.42-1-356151	125	8	8	2	0	2	487	6	6	0	0	NA	NA	NA	30	35	170	506	172	151	252	84	0	21	3	0	0.042	0.017
.	19.01.15-22.40.48-1-356160	92	5	5	2	0	2	483	4	4	0	0	NA	NA	NA	41	31	169	508	167	150	251	82	0	12	3	0	0.024	0.018
.	19.01.15-22.41.01-1-356171	318	68	68	15	0	11	528	63	63	0	0	NA	NA	NA	85	82	176	536	183	154	277	97	25	158	18	0.142	0.295	0.098
.	19.01.15-22.41.03-1-356172	157	5	5	0	0	0	491	4	4	0	0	NA	NA	NA	46	40	167	516	170	149	255	87	8	5	5	0.048	0.01	0.029
.	19.01.15-22.41.08-1-356174	175	9	9	1	0	1	513	8	8	0	0	NA	NA	NA	66	67	179	525	176	160	264	89	11	21	12	0.061	0.04	0.068
.	19.01.15-22.41.12-1-356175	79	6	6	1	0	1	476	5	5	0	0	NA	NA	NA	46	28	169	506	166	146	250	80	5	11	0	0.03	0.022	0
.	19.01.15-22.41.16-1-356176	32	1	1	0	0	0	0	0	0	0	0	NA	NA	NA	8	9	168	492	162	0	0	0	0	0	4	0	0	0.025
.	19.01.15-22.41.18-1-356177	90	4	4	1	0	1	481	3	3	0	0	NA	NA	NA	16	22	168	503	164	149	250	82	0	9	5	0	0.018	0.03
.	19.01.15-22.41.18-1-356178	201	23	23	6	0	6	520	21	21	0	0	NA	NA	NA	38	66	177	521	181	158	268	94	20	39	2	0.113	0.075	0.011
.	19.01.15-22.41.21-1-356179	33	1	1	0	0	0	0	0	0	0	0	NA	NA	NA	11	10	164	494	165	0	0	0	1	0	0	0.006	0	0
.	19.01.15-22.41.23-1-356180	433	74	74	23	0	17	565	70	70	0	0	NA	NA	NA	105	114	189	556	182	172	296	97	18	197	30	0.095	0.354	0.165
.	19.01.15-22.41.27-1-356181	319	41	41	14	0	13	555	36	36	0	0	NA	NA	NA	98	102	187	552	176	169	294	92	3	95	20	0.016	0.172	0.114
.	19.01.15-22.41.31-1-356182	65	2	2	2	0	2	479	1	1	0	0	NA	NA	NA	14	22	167	504	164	150	246	83	0	5	0	0	0.01	0
.	19.01.15-22.41.32-1-356183	387	47	47	10	0	6	552	44	44	0	0	NA	NA	NA	110	108	183	554	184	158	295	99	12	116	20	0.066	0.209	0.109
.	19.01.15-22.41.42-1-356205	61	2	2	1	0	1	348	1	1	0	0	NA	NA	NA	26	12	165	497	163	106	185	57	0	1	0	0	0.002	0
.	19.01.15-22.41.52-1-356216	204	24	24	6	0	6	511	19	19	0	0	NA	NA	NA	64	63	182	518	176	162	259	90	9	49	4	0.049	0.095	0.023
.	19.01.15-22.41.53-1-356217	93	8	8	0	0	0	490	7	7	0	0	NA	NA	NA	28	37	173	510	167	153	253	84	3	17	0	0.017	0.033	0
.	19.01.15-22.41.55-1-356220	146	15	15	1	0	1	506	12	12	0	0	NA	NA	NA	45	61	172	529	173	152	266	88	9	31	9	0.052	0.059	0.052
.	19.01.15-22.42.15-1-356226	276	64	64	18	0	11	533	59	59	0	0	NA	NA	NA	70	78	180	532	179	163	278	92	24	149	35	0.133	0.28	0.196
.	19.01.15-22.42.26-1-356228	288	24	24	9	0	6	543	21	21	0	0	NA	NA	NA	87	93	179	545	182	160	285	98	16	65	12	0.089	0.119	0.066
.	19.01.15-22.42.26-1-356229	34	1	1	1	0	1	0	0	0	0	0	NA	NA	NA	11	6	164	490	165	0	0	0	0	0	0	0	0	0
.	19.01.15-22.42.27-1-356230	321	29	29	9	0	7	537	28	28	0	0	NA	NA	NA	85	89	175	548	179	157	288	92	14	78	10	0.08	0.142	0.056
.	19.01.15-22.42.28-1-356231	221	39	39	8	0	7	510	36	36	0	0	NA	NA	NA	72	61	174	526	174	155	266	89	13	66	26	0.075	0.125	0.149
.	19.01.15-22.42.29-1-356232	188	34	34	9	0	7	495	30	30	0	0	NA	NA	NA	45	48	169	519	173	148	262	85	2	89	25	0.012	0.171	0.145
.	19.01.15-22.42.33-1-356233	63	3	3	3	0	3	299	2	2	0	0	NA	NA	NA	16	16	168	496	165	93	156	50	0	0	7	0	0	0.042
.	19.01.15-22.42.41-1-356238	88	4	4	3	0	3	479	3	3	0	0	NA	NA	NA	22	23	164	502	170	147	247	85	0	9	0	0	0.018	0
.	19.01.15-22.42.45-1-356258	178	19	19	6	0	4	499	16	16	0	0	NA	NA	NA	55	51	173	520	171	152	259	88	6	43	0	0.035	0.083	0
.	19.01.15-22.42.58-1-356275	120	6	6	2	0	2	484	5	5	0	0	NA	NA	NA	45	38	169	514	168	147	255	82	0	11	2	0	0.021	0.012
.	19.01.15-22.43.01-1-356276	174	23	23	3	0	1	494	21	21	0	0	NA	NA	NA	44	41	170	512	172	149	258	87	13	43	21	0.076	0.084	0.122
.	19.01.15-22.43.09-1-356277	216	14	14	7	0	6	515	11	11	0	0	NA	NA	NA	65	62	179	515	181	161	262	92	0	20	30	0	0.039	0.166
.	19.01.15-22.43.09-1-356278	90	3	3	0	0	0	473	2	2	0	0	NA	NA	NA	29	20	166	500	167	148	245	80	0	2	1	0	0.004	0.006
.	19.01.15-22.43.14-1-356279	149	21	21	4	0	4	490	19	19	0	0	NA	NA	NA	43	41	168	515	171	149	255	86	8	36	7	0.048	0.07	0.041
.	19.01.15-22.43.15-1-356280	238	47	47	16	0	13	519	43	43	0	0	NA	NA	NA	65	61	179	520	175	159	269	91	18	103	11	0.101	0.198	0.063
.	19.01.15-22.43.20-1-356281	176	10	10	2	0	2	506	8	8	0	0	NA	NA	NA	52	52	169	524	172	148	270	88	2	24	7	0.012	0.046	0.041
.	19.01.15-22.43.21-1-356282	174	10	10	3	0	3	495	8	8	0	0	NA	NA	NA	54	47	173	518	169	152	258	85	4	33	0	0.023	0.064	0
.	19.01.15-22.43.24-1-356283	233	19	19	5	0	4	527	16	16	0	0	NA	NA	NA	69	79	182	531	179	161	277	89	3	46	12	0.016	0.087	0.067
.	19.01.15-22.43.35-1-356284	351	39	39	8	0	5	556	36	36	0	0	NA	NA	NA	108	104	189	543	185	166	289	101	6	90	26	0.032	0.166	0.141
.	19.01.15-22.43.35-1-356286	118	5	5	0	0	0	477	4	4	0	0	NA	NA	NA	33	15	167	497	164	146	249	82	4	8	0	0.024	0.016	0
.	19.01.15-22.43.39-1-356289	242	32	32	12	0	7	516	28	28	0	0	NA	NA	NA	60	65	176	526	176	157	268	91	17	73	7	0.097	0.139	0.04
.	19.01.15-22.43.46-1-356312	231	19	19	5	0	5	527	18	18	0	0	NA	NA	NA	62	80	178	538	177	157	279	91	18	43	6	0.101	0.08	0.034
.	19.01.15-22.43.47-1-356317	175	12	12	2	0	2	489	10	10	0	0	NA	NA	NA	49	41	170	513	171	149	255	85	5	25	5	0.029	0.049	0.029
.	19.01.15-22.43.50-1-356320	233	36	36	7	0	6	509	33	33	0	0	NA	NA	NA	78	61	177	523	174	155	266	88	11	79	14	0.062	0.151	0.08
.	19.01.15-22.43.52-1-356321	218	57	57	19	0	15	514	48	48	0	0	NA	NA	NA	69	70	177	530	176	153	271	90	16	91	25	0.09	0.172	0.142
.	19.01.15-22.43.58-1-356326	562	103	103	27	0	22	590	99	99	0	0	NA	NA	NA	147	141	191	566	197	173	306	111	33	227	52	0.173	0.401	0.264
.	19.01.15-22.44.10-1-356328	240	10	10	2	0	2	526	9	9	0	0	NA	NA	NA	80	76	174	530	185	152	276	98	8	15	6	0.046	0.028	0.032
.	19.01.15-22.44.21-1-356332	147	7	7	3	0	2	512	6	6	0	0	NA	NA	NA	55	61	172	529	173	156	270	86	0	19	2	0	0.036	0.012
.	19.01.15-22.44.29-1-356333	66	2	2	1	0	1	473	0	0	0	0	NA	NA	NA	12	13	167	495	164	148	244	81	0	4	0	0	0.008	0
.	19.01.15-22.44.31-1-356334	92	3	3	1	0	1	479	2	2	0	0	NA	NA	NA	24	30	168	509	166	146	251	82	6	3	0	0.036	0.006	0
.	19.01.15-22.44.37-1-356335	147	10	10	2	0	0	507	6	6	0	0	NA	NA	NA	36	55	175	521	172	157	263	87	1	16	7	0.006	0.031	0.041
.	19.01.15-22.44.41-1-356340	117	4	4	1	0	1	482	3	3	0	0	NA	NA	NA	38	23	167	502	167	149	250	83	2	5	0	0.012	0.01	0
.	19.01.15-22.44.45-1-356359	247	43	43	10	0	6	531	37	37	0	0	NA	NA	NA	64	77	180	533	177	162	278	91	8	118	16	0.044	0.221	0.09
.	19.01.15-22.44.45-1-356360	150	29	29	6	0	5	493	26	26	0	0	NA	NA	NA	35	48	175	514	172	155	256	82	9	58	21	0.051	0.113	0.122
.	19.01.15-22.44.48-1-356368	203	20	20	4	0	3	525	19	19	0	0	NA	NA	NA	63	64	179	525	173	159	277	89	3	29	8	0.017	0.055	0.046
.	19.01.15-22.44.48-1-356369	454	84	84	24	0	18	571	78	78	0	0	NA	NA	NA	124	124	191	565	181	170	307	94	26	218	40	0.136	0.386	0.221
.	19.01.15-22.44.54-1-356377	145	8	8	2	0	2	488	7	7	0	0	NA	NA	NA	51	41	171	513	170	150	255	83	8	13	1	0.047	0.025	0.006
.	19.01.15-22.44.57-1-356384	154	19	19	2	0	2	501	18	18	0	0	NA	NA	NA	41	47	168	518	174	151	259	91	10	29	0	0.06	0.056	0
.	19.01.15-22.45.08-1-356386	238	56	56	17	0	15	516	50	50	0	0	NA	NA	NA	93	67	181	527	172	160	269	87	36	118	21	0.199	0.224	0.122
.	19.01.15-22.45.12-1-356387	271	70	70	27	0	18	514	67	67	0	0	NA	NA	NA	83	61	174	521	179	151	268	95	37	154	36	0.213	0.296	0.201
.	19.01.15-22.45.16-1-356388	290	43	43	14	0	6	547	39	39	0	0	NA	NA	NA	86	105	182	550	186	161	286	100	9	119	22	0.049	0.216	0.118
.	19.01.15-22.45.28-1-356390	234	63	63	23	0	15	522	59	59	0	0	NA	NA	NA	60	64	176	527	174	159	274	89	26	124	26	0.148	0.235	0.149
.	19.01.15-22.45.31-1-356391	208	15	15	4	0	2	513	14	14	0	0	NA	NA	NA	70	58	173	523	175	152	267	94	13	23	8	0.075	0.044	0.046
.	19.01.15-22.45.40-1-356394	119	18	18	6	0	6	486	14	14	0	0	NA	NA	NA	41	39	168	512	172	151	249	86	5	41	2	0.03	0.08	0.012
.	19.01.15-22.46.12-1-356428	59	2	2	0	0	0	475	1	1	0	0	NA	NA	NA	19	26	166	506	167	147	247	81	0	3	1	0	0.006	0.006
.	19.01.15-22.46.14-1-356429	96	9	9	3	0	2	493	7	7	0	0	NA	NA	NA	42	40	173	510	170	151	256	86	0	22	1	0	0.043	0.006
.	19.01.15-22.46.22-1-356433	218	13	13	6	0	3	523	12	12	0	0	NA	NA	NA	64	69	176	529	177	158	269	96	0	35	13	0	0.066	0.073
.	19.01.15-22.46.24-1-356434	93	3	3	2	0	2	486	1	1	0	0	NA	NA	NA	35	30	169	501	173	152	248	86	0	5	3	0	0.01	0.017
.	19.01.15-22.46.30-1-356441	60	2	2	0	0	0	246	1	1	0	0	NA	NA	NA	14	10	165	493	165	70	132	44	0	3	2	0	0.006	0.012
.	19.01.15-22.46.31-1-356442	262	80	80	21	0	13	538	73	73	0	0	NA	NA	NA	93	80	181	536	176	164	280	94	43	165	14	0.238	0.308	0.08
.	19.01.15-22.46.32-1-356443	61	2	2	0	0	0	448	1	1	0	0	NA	NA	NA	19	16	169	497	163	139	231	78	0	2	0	0	0.004	0
.	19.01.15-22.46.36-1-356445	85	7	7	2	0	1	478	6	6	0	0	NA	NA	NA	25	23	167	503	166	148	248	82	9	10	0	0.054	0.02	0
.	19.01.15-22.46.41-1-356450	180	8	8	1	0	1	513	7	7	0	0	NA	NA	NA	56	61	175	526	173	156	268	89	8	22	4	0.046	0.042	0.023
.	19.01.15-22.46.42-1-356451	31	1	1	0	0	0	0	0	0	0	0	NA	NA	NA	7	6	163	493	163	0	0	0	0	0	0	0	0	0
.	19.01.15-22.46.45-1-356471	405	31	31	9	0	7	565	26	26	0	0	NA	NA	NA	104	115	177	560	191	159	301	105	12	68	14	0.068	0.121	0.073
.	19.01.15-22.46.47-1-356477	98	11	11	1	0	1	494	7	7	0	0	NA	NA	NA	36	37	170	506	174	152	254	88	2	14	0	0.012	0.028	0
.	19.01.15-22.46.48-1-356479	230	25	25	4	0	3	534	21	21	0	0	NA	NA	NA	70	77	191	524	175	171	271	92	21	34	13	0.11	0.065	0.074
.	19.01.15-22.46.50-1-356481	203	44	44	11	0	9	523	36	36	0	0	NA	NA	NA	69	67	175	530	175	156	275	92	35	108	28	0.2	0.204	0.16
.	19.01.15-22.46.56-1-356485	90	4	4	2	0	1	486	3	3	0	0	NA	NA	NA	40	36	178	503	168	157	247	82	1	11	0	0.006	0.022	0
.	19.01.15-22.47.04-1-356491	121	10	10	2	0	2	484	9	9	0	0	NA	NA	NA	55	37	168	514	168	144	257	83	12	23	0	0.071	0.045	0
.	19.01.15-22.47.06-1-356492	113	9	9	1	0	1	485	7	7	0	0	NA	NA	NA	37	34	168	511	168	148	252	85	0	14	4	0	0.027	0.024
.	19.01.15-22.47.06-1-356493	40	1	1	0	0	0	0	0	0	0	0	NA	NA	NA	13	9	166	490	166	0	0	0	1	0	0	0.006	0	0
.	19.01.15-22.47.10-1-356494	705	72	72	23	0	20	661	67	67	0	0	NA	NA	NA	210	226	217	615	207	196	347	118	22	179	42	0.101	0.291	0.203
.	19.01.15-22.47.11-1-356495	293	34	34	7	0	7	528	29	29	0	0	NA	NA	NA	85	80	187	525	181	167	269	92	16	73	8	0.086	0.139	0.044
.	19.01.15-22.47.27-1-356497	329	63	63	17	0	11	538	55	55	0	0	NA	NA	NA	102	94	178	549	180	155	291	92	32	141	25	0.18	0.257	0.139
.	19.01.15-22.47.30-1-356498	36	1	1	0	0	0	0	0	0	0	0	NA	NA	NA	13	10	164	495	164	0	0	0	0	0	0	0	0	0
.	19.01.15-22.47.32-1-356499	272	29	29	13	0	12	530	26	26	0	0	NA	NA	NA	97	82	183	528	184	166	267	97	16	63	14	0.087	0.119	0.076
.	19.01.15-22.47.33-1-356500	375	36	36	14	0	13	554	33	33	0	0	NA	NA	NA	92	101	188	548	178	168	292	94	9	95	23	0.048	0.173	0.129
.	19.01.15-22.47.38-1-356502	325	47	47	14	0	9	529	41	41	0	0	NA	NA	NA	105	84	177	541	179	156	281	92	14	111	25	0.079	0.205	0.14
.	19.01.15-22.47.54-1-356535	177	16	16	2	0	1	509	15	15	0	0	NA	NA	NA	51	60	175	524	174	156	267	86	9	24	7	0.051	0.046	0.04
.	19.01.15-22.48.05-1-356538	564	66	66	19	0	12	599	62	62	0	0	NA	NA	NA	158	149	186	583	193	167	324	108	17	161	35	0.091	0.276	0.181
.	19.01.15-22.48.11-1-356539	33	1	1	0	0	0	0	0	0	0	0	NA	NA	NA	4	16	169	497	163	0	0	0	0	0	1	0	0	0.006
.	19.01.15-22.48.14-1-356540	90	3	3	0	0	0	478	2	2	0	0	NA	NA	NA	25	21	169	499	166	147	248	83	1	2	0	0.006	0.004	0
.	19.01.15-22.48.14-1-356541	63	4	4	1	0	1	482	3	3	0	0	NA	NA	NA	15	24	168	503	166	150	248	84	12	3	0	0.071	0.006	0
.	19.01.15-22.48.18-1-356545	324	18	18	5	0	4	533	17	17	0	0	NA	NA	NA	78	83	179	541	176	159	282	92	5	46	10	0.028	0.085	0.057
.	19.01.15-22.48.20-1-356546	245	18	18	5	0	4	532	16	16	0	0	NA	NA	NA	75	88	182	547	172	159	286	87	9	52	7	0.049	0.095	0.041
.	19.01.15-22.48.26-1-356547	206	17	17	6	0	5	503	16	16	0	0	NA	NA	NA	55	59	173	526	173	149	266	88	7	19	20	0.04	0.036	0.116
.	19.01.15-22.48.27-1-356552	66	2	2	0	0	0	466	1	1	0	0	NA	NA	NA	26	16	166	498	165	143	244	79	0	4	0	0	0.008	0
.	19.01.15-22.48.39-1-356556	33	1	1	0	0	0	0	0	0	0	0	NA	NA	NA	11	7	165	493	162	0	0	0	0	1	0	0	0.002	0
.	19.01.15-22.48.42-1-356575	35	1	1	1	0	1	0	0	0	0	0	NA	NA	NA	12	11	164	493	167	0	0	0	0	0	1	0	0	0.006
.	19.01.15-22.48.43-1-356577	91	8	8	6	0	4	480	7	7	0	0	NA	NA	NA	34	24	169	503	165	151	247	82	0	25	4	0	0.05	0.024
.	19.01.15-22.48.45-1-356579	273	47	47	18	0	15	522	41	41	0	0	NA	NA	NA	64	75	180	530	178	158	268	96	18	74	4	0.1	0.14	0.022
.	19.01.15-22.48.54-1-356589	62	2	2	0	0	0	468	1	1	0	0	NA	NA	NA	31	15	167	497	164	148	240	80	2	0	1	0.012	0	0.006
.	19.01.15-22.48.55-1-356591	60	2	2	0	0	0	475	1	1	0	0	NA	NA	NA	30	21	165	502	167	144	247	84	3	6	0	0.018	0.012	0
.	19.01.15-22.48.56-1-356593	215	25	25	6	0	6	517	21	21	0	0	NA	NA	NA	70	66	175	525	179	154	269	94	26	61	8	0.149	0.116	0.045
.	19.01.15-22.48.57-1-356595	313	34	34	8	0	6	553	28	28	0	0	NA	NA	NA	88	103	183	551	182	163	291	99	10	69	17	0.055	0.125	0.093
.	19.01.15-22.49.01-1-356600	238	59	59	20	0	13	525	55	55	0	0	NA	NA	NA	71	70	181	525	177	160	271	94	32	116	17	0.177	0.221	0.096
.	19.01.15-22.49.02-1-356601	358	45	45	6	0	3	550	42	42	0	0	NA	NA	NA	89	97	185	550	175	164	296	90	9	87	21	0.049	0.158	0.12
.	19.01.15-22.49.05-1-356602	294	65	65	10	0	7	542	58	58	0	0	NA	NA	NA	93	87	178	544	178	160	290	92	27	122	21	0.152	0.224	0.118
.	19.01.15-22.49.06-1-356604	336	30	30	6	0	6	554	26	26	0	0	NA	NA	NA	98	101	178	551	185	160	295	99	2	59	20	0.011	0.107	0.108
.	19.01.15-22.49.39-1-356607	139	10	10	2	0	2	483	8	8	0	0	NA	NA	NA	43	34	167	508	172	147	251	85	0	19	5	0	0.037	0.029
.	19.01.15-22.49.40-1-356609	411	92	92	26	0	20	555	88	88	0	0	NA	NA	NA	110	115	184	564	180	164	299	92	36	170	57	0.196	0.301	0.317
.	19.01.15-22.49.41-1-356611	60	2	2	0	0	0	0	1	1	0	0	NA	NA	NA	25	19	169	498	165	0	0	0	0	3	0	0	0.006	0
.	19.01.15-22.49.43-1-356630	147	23	23	7	0	5	508	19	19	0	0	NA	NA	NA	35	56	181	520	168	163	262	83	8	60	12	0.044	0.115	0.071
.	19.01.15-22.49.46-1-356634	86	5	5	1	0	0	483	3	3	0	0	NA	NA	NA	32	29	171	506	165	154	250	79	7	6	6	0.041	0.012	0.036
.	19.01.15-22.49.55-1-356644	114	11	11	4	0	2	494	9	9	0	0	NA	NA	NA	36	39	175	509	168	153	257	84	13	27	3	0.074	0.053	0.018
.	19.01.15-22.50.00-1-356647	89	5	5	2	0	2	483	4	4	0	0	NA	NA	NA	16	25	167	507	164	146	255	82	6	3	1	0.036	0.006	0.006
.	19.01.15-22.50.04-1-356652	94	7	7	2	0	1	489	6	6	0	0	NA	NA	NA	41	43	167	519	170	148	255	86	8	16	1	0.048	0.031	0.006
.	19.01.15-22.50.05-1-356653	181	28	28	9	0	9	509	26	26	0	0	NA	NA	NA	59	63	177	527	172	155	266	88	15	54	26	0.085	0.102	0.151
.	19.01.15-22.50.13-1-356654	294	47	47	14	0	11	535	45	45	0	0	NA	NA	NA	87	77	182	534	174	164	283	88	25	112	20	0.137	0.21	0.115
.	19.01.15-22.50.14-1-356655	181	7	7	1	0	1	520	6	6	0	0	NA	NA	NA	52	60	180	519	174	161	268	91	2	14	1	0.011	0.027	0.006
.	19.01.15-22.50.18-1-356659	177	33	33	7	0	7	508	29	29	0	0	NA	NA	NA	45	61	175	530	169	153	271	84	18	71	4	0.103	0.134	0.024
.	19.01.15-22.50.21-1-356660	125	6	6	2	0	1	502	5	5	0	0	NA	NA	NA	29	52	171	521	173	152	262	88	0	19	7	0	0.036	0.04
.	19.01.15-22.50.21-1-356662	32	1	1	0	0	0	0	0	0	0	0	NA	NA	NA	12	7	163	491	166	0	0	0	0	0	0	0	0	0
.	19.01.15-22.50.23-1-356663	146	21	21	5	0	4	500	19	19	0	0	NA	NA	NA	34	49	178	511	173	158	255	87	0	38	6	0	0.074	0.035
.	19.01.15-22.50.34-1-356668	238	45	45	17	0	13	511	43	43	0	0	NA	NA	NA	67	58	178	522	171	157	264	90	13	80	20	0.073	0.153	0.117
.	19.01.15-22.50.34-1-356669	174	21	21	3	0	2	500	18	18	0	0	NA	NA	NA	54	45	174	514	170	156	260	84	3	40	11	0.017	0.078	0.065
.	19.01.15-22.50.38-1-356671	211	31	31	12	0	11	513	30	30	0	0	NA	NA	NA	62	65	173	532	173	156	268	89	16	69	15	0.092	0.13	0.087
.	19.01.15-22.50.41-1-356675	270	28	28	10	0	9	524	25	25	0	0	NA	NA	NA	71	74	178	533	176	156	279	89	8	52	29	0.045	0.098	0.165
.	19.01.15-22.50.49-1-356702	37	1	1	0	0	0	0	0	0	0	0	NA	NA	NA	12	15	165	498	165	0	0	0	0	2	0	0	0.004	0
.	19.01.15-22.50.53-1-356703	179	9	9	2	0	1	510	8	8	0	0	NA	NA	NA	43	58	176	518	177	157	264	89	15	13	0	0.085	0.025	0
.	19.01.15-22.50.58-1-356708	568	99	99	29	0	24	602	91	91	0	0	NA	NA	NA	149	161	191	595	188	170	332	100	41	200	49	0.215	0.336	0.261
.	19.01.15-22.51.02-1-356713	89	3	3	0	0	0	475	2	2	0	0	NA	NA	NA	22	22	164	506	165	144	249	82	0	9	0	0	0.018	0
.	19.01.15-22.51.14-1-356715	88	3	3	0	0	0	480	2	2	0	0	NA	NA	NA	24	25	167	501	170	145	250	85	0	9	3	0	0.018	0.018
.	19.01.15-22.51.14-1-356716	33	1	1	0	0	0	0	0	0	0	0	NA	NA	NA	13	12	167	492	166	0	0	0	0	2	0	0	0.004	0
.	19.01.15-22.51.15-1-356717	165	15	15	5	0	4	495	12	12	0	0	NA	NA	NA	67	48	170	516	175	148	258	89	11	18	9	0.065	0.035	0.051
.	19.01.15-22.51.17-1-356718	117	6	6	0	0	0	479	5	5	0	0	NA	NA	NA	39	30	169	505	169	148	247	84	3	16	0	0.018	0.032	0
.	19.01.15-22.51.21-1-356719	204	22	22	5	0	5	502	19	19	0	0	NA	NA	NA	61	58	168	529	174	147	269	86	0	51	10	0	0.096	0.057
.	19.01.15-22.51.26-1-356720	119	13	13	5	0	5	492	12	12	0	0	NA	NA	NA	49	44	172	514	171	151	254	87	4	39	4	0.023	0.076	0.023
.	19.01.15-22.51.28-1-356721	180	8	8	4	0	3	500	7	7	0	0	NA	NA	NA	46	41	171	514	169	154	261	85	4	7	10	0.023	0.014	0.059
.	19.01.15-22.51.29-1-356722	90	5	5	2	0	1	479	4	4	0	0	NA	NA	NA	29	25	167	504	167	149	249	81	0	8	5	0	0.016	0.03
.	19.01.15-22.51.29-1-356723	243	19	19	4	0	4	511	16	16	0	0	NA	NA	NA	78	62	175	528	172	152	273	86	16	33	8	0.091	0.062	0.047
.	19.01.15-22.51.34-1-356724	36	1	1	1	0	1	0	0	0	0	0	NA	NA	NA	16	14	165	496	166	0	0	0	0	0	0	0	0	0
.	19.01.15-22.51.36-1-356726	215	18	18	8	0	5	512	16	16	0	0	NA	NA	NA	63	55	174	518	176	154	268	90	13	54	9	0.075	0.104	0.051
.	19.01.15-22.51.42-1-356731	125	21	21	7	0	6	491	16	16	0	0	NA	NA	NA	26	43	171	511	174	150	253	88	5	40	7	0.029	0.078	0.04
.	19.01.15-22.51.43-1-356749	34	1	1	0	0	0	0	0	0	0	0	NA	NA	NA	11	3	163	489	164	0	0	0	0	3	0	0	0.006	0
.	19.01.15-22.51.46-1-356752	215	23	23	7	0	7	503	21	21	0	0	NA	NA	NA	68	61	170	526	178	148	264	91	0	41	11	0	0.078	0.062
.	19.01.15-22.51.51-1-356760	472	74	74	16	0	12	601	69	69	0	0	NA	NA	NA	156	153	200	575	191	180	315	106	53	162	24	0.265	0.282	0.126
.	19.01.15-22.51.51-1-356761	144	9	9	1	0	1	495	8	8	0	0	NA	NA	NA	41	42	171	514	170	152	257	86	3	18	0	0.018	0.035	0
.	19.01.15-22.51.52-1-356762	124	6	6	1	0	0	480	3	3	0	0	NA	NA	NA	32	23	170	504	162	152	249	79	6	8	0	0.035	0.016	0
.	19.01.15-22.52.07-1-356767	112	7	7	4	0	3	495	6	6	0	0	NA	NA	NA	32	38	171	513	167	152	260	83	0	19	7	0	0.037	0.042
.	19.01.15-22.52.07-1-356768	32	1	1	0	0	0	0	0	0	0	0	NA	NA	NA	11	14	166	499	162	0	0	0	0	1	0	0	0.002	0
.	19.01.15-22.52.08-1-356769	227	38	38	12	0	11	521	33	33	0	0	NA	NA	NA	76	72	178	529	178	160	271	90	10	84	25	0.056	0.159	0.14
.	19.01.15-22.52.09-1-356770	229	41	41	15	0	8	510	36	36	0	0	NA	NA	NA	63	56	175	520	174	156	267	87	11	101	19	0.063	0.194	0.109
.	19.01.15-22.52.10-1-356771	311	55	55	18	0	16	529	51	51	0	0	NA	NA	NA	86	76	178	537	174	155	284	90	6	108	24	0.034	0.201	0.138
.	19.01.15-22.52.15-1-356772	59	2	2	1	0	1	100	1	1	0	0	NA	NA	NA	20	25	166	507	165	31	53	16	0	2	1	0	0.004	0.006
.	19.01.15-22.52.15-1-356773	314	26	26	8	0	7	533	24	24	0	0	NA	NA	NA	99	78	180	535	176	160	282	91	10	66	7	0.056	0.123	0.04
.	19.01.15-22.52.21-1-356778	119	8	8	2	0	2	494	7	7	0	0	NA	NA	NA	35	43	170	511	175	151	255	88	7	13	2	0.041	0.025	0.011
.	19.01.15-22.52.24-1-356779	321	62	62	14	0	12	525	59	59	0	0	NA	NA	NA	109	81	170	541	183	149	278	98	18	140	16	0.106	0.259	0.087
.	19.01.15-22.52.48-1-356809	95	3	3	1	0	1	489	2	2	0	0	NA	NA	NA	29	37	168	509	173	150	254	85	1	5	0	0.006	0.01	0
.	19.01.15-22.52.59-1-356816	244	32	32	5	0	5	528	31	31	0	0	NA	NA	NA	72	78	181	538	172	162	278	88	10	60	11	0.055	0.112	0.064
.	19.01.15-22.53.01-1-356817	145	10	10	5	0	4	497	8	8	0	0	NA	NA	NA	58	47	172	519	169	154	258	85	0	24	15	0	0.046	0.089
.	19.01.15-22.53.03-1-356822	171	15	15	5	0	3	493	12	12	0	0	NA	NA	NA	58	48	170	517	174	149	258	86	0	23	16	0	0.044	0.092
.	19.01.15-22.53.08-1-356823	147	13	13	4	0	3	501	11	11	0	0	NA	NA	NA	52	49	176	515	171	155	261	85	7	26	8	0.04	0.05	0.047
.	19.01.15-22.53.16-1-356824	209	18	18	6	0	6	507	16	16	0	0	NA	NA	NA	76	56	175	518	176	156	259	92	6	38	7	0.034	0.073	0.04
.	19.01.15-22.53.21-1-356825	215	45	45	9	0	8	502	41	41	0	0	NA	NA	NA	68	57	177	523	170	155	263	84	7	96	27	0.04	0.184	0.159
.	19.01.15-22.53.22-1-356826	189	13	13	4	0	3	501	10	10	0	0	NA	NA	NA	63	49	171	522	169	151	264	86	11	32	5	0.064	0.061	0.03
.	19.01.15-22.53.27-1-356827	148	30	30	8	0	7	496	26	26	0	0	NA	NA	NA	40	46	172	510	177	151	254	91	4	48	11	0.023	0.094	0.062
.	19.01.15-22.53.33-1-356828	408	56	56	19	0	17	557	53	53	0	0	NA	NA	NA	133	112	181	563	181	160	299	98	17	151	11	0.094	0.268	0.061
.	19.01.15-22.53.34-1-356829	215	49	49	12	0	8	510	45	45	0	0	NA	NA	NA	78	62	173	528	174	154	267	89	33	108	21	0.191	0.205	0.121
.	19.01.15-22.53.43-1-356852	93	12	12	1	0	1	488	9	9	0	0	NA	NA	NA	23	32	169	509	167	151	254	83	0	21	6	0	0.041	0.036
.	19.01.15-22.53.43-1-356853	32	1	1	0	0	0	0	0	0	0	0	NA	NA	NA	11	9	164	493	165	0	0	0	0	0	0	0	0	0
.	19.01.15-22.53.43-1-356855	118	5	5	1	0	0	496	4	4	0	0	NA	NA	NA	41	44	172	515	170	151	260	85	5	5	0	0.029	0.01	0
.	19.01.15-22.53.45-1-356858	119	18	18	5	0	4	489	17	17	0	0	NA	NA	NA	21	32	171	506	168	152	252	85	15	26	3	0.088	0.051	0.018
.	19.01.15-22.53.47-1-356859	64	3	3	0	0	0	471	2	2	0	0	NA	NA	NA	36	25	167	505	166	145	249	77	0	5	0	0	0.01	0
.	19.01.15-22.53.59-1-356870	186	7	7	3	0	3	504	6	6	0	0	NA	NA	NA	63	54	177	521	169	156	263	85	6	30	0	0.034	0.058	0
.	19.01.15-22.54.02-1-356871	119	6	6	1	0	1	490	5	5	0	0	NA	NA	NA	43	42	175	509	171	154	248	88	0	16	7	0	0.031	0.041
.	19.01.15-22.54.07-1-356873	270	26	26	9	0	8	538	25	25	0	0	NA	NA	NA	86	85	179	544	175	159	288	91	19	29	24	0.106	0.053	0.137
.	19.01.15-22.54.08-1-356874	84	3	3	0	0	0	477	2	2	0	0	NA	NA	NA	28	22	167	504	164	146	249	82	0	4	0	0	0.008	0
.	19.01.15-22.54.13-1-356875	150	21	21	5	0	5	492	18	18	0	0	NA	NA	NA	51	46	176	512	171	154	255	83	11	39	5	0.062	0.076	0.029
.	19.01.15-22.54.17-1-356876	117	9	9	4	0	2	492	8	8	0	0	NA	NA	NA	26	32	168	506	171	152	253	87	0	31	1	0	0.061	0.006
.	19.01.15-22.54.17-1-356877	201	19	19	9	0	7	499	14	14	0	0	NA	NA	NA	68	51	177	514	173	154	257	88	6	49	3	0.034	0.095	0.017
.	19.01.15-22.54.20-1-356881	152	27	27	7	0	7	496	24	24	0	0	NA	NA	NA	39	46	168	521	170	148	265	83	14	70	4	0.083	0.134	0.024
.	19.01.15-22.54.21-1-356882	234	16	16	2	0	2	521	13	13	0	0	NA	NA	NA	67	68	179	531	171	159	277	85	9	22	5	0.05	0.041	0.029
.	19.01.15-22.54.35-1-356883	203	30	30	10	0	6	511	27	27	0	0	NA	NA	NA	69	60	173	531	169	155	272	84	3	105	10	0.017	0.198	0.059
.	19.01.15-22.54.38-1-356885	38	1	1	0	0	0	0	0	0	0	0	NA	NA	NA	16	10	163	497	163	0	0	0	0	0	2	0	0	0.012
.	19.01.15-22.54.42-1-356889	213	15	15	5	0	4	512	12	12	0	0	NA	NA	NA	53	54	171	523	173	151	272	89	7	37	15	0.041	0.071	0.087
.	19.01.15-22.54.43-1-356907	58	2	2	1	0	1	480	1	1	0	0	NA	NA	NA	25	27	169	503	168	150	247	83	4	2	0	0.024	0.004	0
.	19.01.15-22.54.43-1-356909	148	16	16	5	0	4	511	14	14	0	0	NA	NA	NA	43	52	174	521	170	157	267	87	8	31	3	0.046	0.06	0.018
.	19.01.15-22.54.45-1-356911	115	12	12	4	0	3	479	10	10	0	0	NA	NA	NA	41	27	168	506	166	149	248	82	4	27	11	0.024	0.053	0.066
.	19.01.15-22.54.45-1-356912	146	6	6	1	0	1	491	4	4	0	0	NA	NA	NA	43	39	171	511	170	149	256	86	1	17	2	0.006	0.033	0.012
.	19.01.15-22.54.46-1-356913	62	2	2	1	0	1	483	1	1	0	0	NA	NA	NA	30	29	175	498	169	153	244	86	1	3	0	0.006	0.006	0
.	19.01.15-22.54.57-1-356925	290	39	39	9	0	7	547	36	36	0	0	NA	NA	NA	101	104	184	546	187	163	285	99	24	95	33	0.13	0.174	0.176
.	19.01.15-22.54.58-1-356927	236	32	32	8	0	6	521	30	30	0	0	NA	NA	NA	64	78	186	523	182	164	266	91	15	61	17	0.081	0.117	0.093
.	19.01.15-22.55.02-1-356928	58	3	3	0	0	0	483	2	2	0	0	NA	NA	NA	28	33	173	503	170	153	246	84	0	2	6	0	0.004	0.035
.	19.01.15-22.55.03-1-356933	300	66	66	17	0	16	542	63	63	0	0	NA	NA	NA	91	97	187	549	174	168	282	92	32	116	25	0.171	0.211	0.144
.	19.01.15-22.55.08-1-356934	336	96	96	25	0	21	536	93	93	0	0	NA	NA	NA	105	96	181	540	188	157	281	98	33	197	36	0.182	0.365	0.191
.	19.01.15-22.55.09-1-356935	385	81	81	14	0	14	558	71	71	0	0	NA	NA	NA	100	115	184	553	191	166	284	108	18	186	38	0.098	0.336	0.199
.	19.01.15-22.55.11-1-356936	63	2	2	0	0	0	474	1	1	0	0	NA	NA	NA	31	20	164	503	166	145	246	83	0	7	0	0	0.014	0
.	19.01.15-22.55.15-1-356937	238	34	34	12	0	9	533	30	30	0	0	NA	NA	NA	71	84	172	545	180	155	285	93	6	82	22	0.035	0.15	0.122
.	19.01.15-22.55.18-1-356938	207	19	19	3	0	3	507	17	17	0	0	NA	NA	NA	42	49	171	518	173	151	266	90	19	39	2	0.111	0.075	0.012
.	19.01.15-22.55.23-1-356940	291	26	26	4	0	3	533	24	24	0	0	NA	NA	NA	85	83	177	545	174	156	286	91	6	57	8	0.034	0.105	0.046
.	19.01.15-22.55.46-1-356965	151	16	16	3	0	3	493	14	14	0	0	NA	NA	NA	68	39	175	509	168	152	256	85	14	22	5	0.08	0.043	0.03
.	19.01.15-22.55.52-1-356972	215	18	18	3	0	3	511	16	16	0	0	NA	NA	NA	74	61	178	524	172	156	268	87	10	32	5	0.056	0.061	0.029
.	19.01.15-22.55.53-1-356973	125	8	8	1	0	1	498	6	6	0	0	NA	NA	NA	49	48	173	516	172	155	260	83	3	21	3	0.017	0.041	0.017
.	19.01.15-22.56.07-1-356995	95	12	12	1	0	1	483	11	11	0	0	NA	NA	NA	30	27	168	505	167	151	250	82	0	12	5	0	0.024	0.03
.	19.01.15-22.56.08-1-356996	122	10	10	2	0	2	480	8	8	0	0	NA	NA	NA	23	24	167	505	165	146	251	83	5	8	8	0.03	0.016	0.048
.	19.01.15-22.56.17-1-356997	59	4	4	0	0	0	471	2	2	0	0	NA	NA	NA	28	24	165	504	168	144	245	82	0	12	0	0	0.024	0
.	19.01.15-22.56.18-1-356998	226	18	18	5	0	4	501	16	16	0	0	NA	NA	NA	72	60	172	529	172	149	265	87	5	30	7	0.029	0.057	0.041
.	19.01.15-22.56.25-1-357002	329	63	63	16	0	9	536	54	54	0	0	NA	NA	NA	86	81	181	535	178	161	282	93	40	125	27	0.221	0.234	0.152
.	19.01.15-22.56.26-1-357003	483	62	62	18	0	13	574	56	56	0	0	NA	NA	NA	147	124	183	568	186	162	311	101	7	151	41	0.038	0.266	0.22
.	19.01.15-22.56.28-1-357006	116	6	6	0	0	0	487	4	4	0	0	NA	NA	NA	43	33	172	506	168	152	251	84	14	6	8	0.081	0.012	0.048
.	19.01.15-22.56.31-1-357011	150	17	17	4	0	3	501	15	15	0	0	NA	NA	NA	54	54	175	519	173	155	259	87	9	27	10	0.051	0.052	0.058
.	19.01.15-22.56.32-1-357012	170	18	18	4	0	3	494	12	12	0	0	NA	NA	NA	30	39	172	510	170	155	254	85	3	26	8	0.017	0.051	0.047
.	19.01.15-22.56.46-1-357038	325	57	57	12	0	9	516	51	51	0	0	NA	NA	NA	96	70	174	531	178	153	271	92	9	143	34	0.052	0.269	0.191
.	19.01.15-22.56.47-1-357043	83	4	4	1	0	1	473	3	3	0	0	NA	NA	NA	26	24	166	501	170	146	245	82	0	11	0	0	0.022	0
.	19.01.15-22.56.53-1-357046	32	1	1	0	0	0	0	0	0	0	0	NA	NA	NA	14	11	164	497	163	0	0	0	0	0	0	0	0	0
.	19.01.15-22.56.54-1-357048	34	1	1	1	0	1	0	0	0	0	0	NA	NA	NA	9	10	164	494	165	0	0	0	0	0	0	0	0	0
.	19.01.15-22.56.57-1-357052	382	106	106	27	0	21	565	96	96	0	0	NA	NA	NA	125	112	190	544	191	171	288	106	34	243	44	0.179	0.447	0.23
.	19.01.15-22.56.58-1-357053	87	4	4	1	0	1	472	3	3	0	0	NA	NA	NA	32	27	168	508	164	147	246	79	6	3	5	0.036	0.006	0.03
.	19.01.15-22.56.59-1-357054	241	36	36	7	0	5	514	33	33	0	0	NA	NA	NA	73	70	181	523	179	156	267	91	15	102	14	0.083	0.195	0.078
.	19.01.15-22.57.01-1-357055	181	17	17	4	0	3	507	15	15	0	0	NA	NA	NA	60	50	173	514	176	154	261	92	3	29	6	0.017	0.056	0.034
.	19.01.15-22.57.01-1-357056	171	17	17	6	0	5	516	16	16	0	0	NA	NA	NA	52	62	171	530	174	155	271	90	12	58	1	0.07	0.109	0.006
.	19.01.15-22.57.12-1-357061	271	39	39	10	0	6	536	36	36	0	0	NA	NA	NA	71	86	175	548	176	156	290	90	0	105	13	0	0.192	0.074
.	19.01.15-22.57.27-1-357063	264	48	48	19	0	14	521	44	44	0	0	NA	NA	NA	80	74	181	532	174	162	275	84	12	113	34	0.066	0.212	0.195
.	19.01.15-22.57.32-1-357064	67	3	3	0	0	0	476	2	2	0	0	NA	NA	NA	29	21	169	500	165	152	245	79	0	7	3	0	0.014	0.018
.	19.01.15-22.57.40-1-357068	431	56	56	14	0	11	561	49	49	0	0	NA	NA	NA	148	110	188	558	177	168	300	93	15	111	12	0.08	0.199	0.068
.	19.01.15-22.57.45-1-357089	309	29	29	6	0	6	553	27	27	0	0	NA	NA	NA	95	110	182	559	182	160	294	99	7	59	6	0.038	0.106	0.033
.	19.01.15-22.57.46-1-357090	323	67	67	16	0	13	546	65	65	0	0	NA	NA	NA	79	95	179	549	180	160	292	94	20	166	24	0.112	0.302	0.133
.	19.01.15-22.57.55-1-357101	97	5	5	1	0	0	479	4	4	0	0	NA	NA	NA	29	27	168	502	170	148	248	83	0	19	0	0	0.038	0
.	19.01.15-22.57.56-1-357103	416	85	85	28	0	21	580	79	79	0	0	NA	NA	NA	107	137	193	567	190	171	306	103	19	197	26	0.098	0.347	0.137
.	19.01.15-22.58.07-1-357105	329	29	29	6	0	3	547	28	28	0	0	NA	NA	NA	103	97	183	536	191	161	279	107	19	55	8	0.104	0.103	0.042
.	19.01.15-22.58.11-1-357106	289	51	51	13	0	13	539	48	48	0	0	NA	NA	NA	91	90	186	531	186	166	273	100	20	122	23	0.108	0.23	0.124
.	19.01.15-22.58.22-1-357110	124	9	9	2	0	2	500	8	8	0	0	NA	NA	NA	35	41	175	513	166	156	261	83	8	26	2	0.046	0.051	0.012
.	19.01.15-22.58.31-1-357115	415	79	79	14	0	9	577	74	74	0	0	NA	NA	NA	118	121	186	556	192	169	300	108	32	194	22	0.172	0.349	0.115
.	19.01.15-22.58.41-1-357120	93	4	4	1	0	1	490	3	3	0	0	NA	NA	NA	36	37	165	517	168	145	260	85	8	1	0	0.048	0.002	0
.	19.01.15-22.58.48-1-357147	122	12	12	2	0	2	500	10	10	0	0	NA	NA	NA	49	52	175	520	170	153	262	85	1	20	11	0.006	0.038	0.065
.	19.01.15-22.58.52-1-357149	34	1	1	0	0	0	0	0	0	0	0	NA	NA	NA	9	10	165	493	165	0	0	0	0	1	0	0	0.002	0
.	19.01.15-22.58.53-1-357150	65	4	4	0	0	0	479	3	3	0	0	NA	NA	NA	30	23	166	501	169	147	247	85	0	4	4	0	0.008	0.024
.	19.01.15-22.58.55-1-357153	60	2	2	0	0	0	487	1	1	0	0	NA	NA	NA	20	26	167	504	168	149	252	86	3	2	0	0.018	0.004	0
.	19.01.15-22.58.56-1-357155	31	1	1	0	0	0	0	0	0	0	0	NA	NA	NA	7	7	163	493	164	0	0	0	0	0	2	0	0	0.012
.	19.01.15-22.58.58-1-357157	66	4	4	1	0	1	480	2	2	0	0	NA	NA	NA	25	24	165	502	170	146	249	85	0	6	4	0	0.012	0.024
.	19.01.15-22.59.05-1-357162	62	4	4	1	0	1	474	3	3	0	0	NA	NA	NA	34	19	170	498	164	151	243	80	1	4	3	0.006	0.008	0.018
.	19.01.15-22.59.06-1-357164	89	3	3	1	0	1	482	2	2	0	0	NA	NA	NA	20	26	165	505	169	147	250	85	0	3	7	0	0.006	0.041
.	19.01.15-22.59.06-1-357165	86	4	4	0	0	0	493	3	3	0	0	NA	NA	NA	26	41	178	504	172	158	249	86	0	12	2	0	0.024	0.012
.	19.01.15-22.59.10-1-357166	68	2	2	1	0	1	483	1	1	0	0	NA	NA	NA	26	28	171	504	166	149	252	82	0	6	0	0	0.012	0
.	19.01.15-22.59.12-1-357167	60	3	3	1	0	0	476	2	2	0	0	NA	NA	NA	28	24	169	503	165	149	247	80	2	3	0	0.012	0.006	0
.	19.01.15-22.59.17-1-357168	67	2	2	0	0	0	471	1	1	0	0	NA	NA	NA	23	13	166	496	164	149	242	80	0	4	0	0	0.008	0
.	19.01.15-22.59.18-1-357169	32	1	1	0	0	0	0	0	0	0	0	NA	NA	NA	5	1	163	489	162	0	0	0	0	2	0	0	0.004	0
.	19.01.15-22.59.19-1-357170	395	55	55	10	0	8	564	50	50	0	0	NA	NA	NA	97	105	182	549	187	165	296	103	15	145	26	0.082	0.264	0.139
.	19.01.15-22.59.20-1-357171	63	2	2	0	0	0	300	1	1	0	0	NA	NA	NA	13	20	169	498	166	99	156	45	0	0	5	0	0	0.03
.	19.01.15-22.59.20-1-357172	129	4	4	0	0	0	499	3	3	0	0	NA	NA	NA	42	46	176	510	173	156	255	88	4	6	4	0.023	0.012	0.023
.	19.01.15-22.59.22-1-357173	90	3	3	1	0	1	475	2	2	0	0	NA	NA	NA	32	27	168	507	165	146	247	82	3	3	0	0.018	0.006	0
.	19.01.15-22.59.24-1-357174	64	2	2	0	0	0	482	1	1	0	0	NA	NA	NA	15	25	168	501	169	149	247	86	1	0	3	0.006	0	0.018
.	19.01.15-22.59.29-1-357175	178	23	23	5	0	5	494	21	21	0	0	NA	NA	NA	56	49	172	519	171	152	257	85	17	43	9	0.099	0.083	0.053
.	19.01.15-22.59.31-1-357176	304	37	37	11	0	9	544	34	34	0	0	NA	NA	NA	90	87	183	535	182	164	284	96	3	97	7	0.016	0.181	0.038
.	19.01.15-22.59.33-1-357177	290	105	105	27	0	22	526	100	100	0	0	NA	NA	NA	70	71	176	529	179	157	276	93	23	244	43	0.131	0.461	0.24
.	19.01.15-22.59.36-1-357178	156	22	22	9	0	8	500	20	20	0	0	NA	NA	NA	45	51	173	519	172	152	262	86	11	47	3	0.064	0.091	0.017
.	19.01.15-22.59.39-1-357181	64	3	3	2	0	2	485	2	2	0	0	NA	NA	NA	25	32	174	505	166	155	251	79	0	4	4	0	0.008	0.024
.	19.01.15-22.59.47-1-357209	173	12	12	6	0	3	512	11	11	0	0	NA	NA	NA	55	62	175	519	181	154	263	95	5	20	7	0.029	0.039	0.039
.	19.01.15-22.59.51-1-357212	121	8	8	0	0	0	486	7	7	0	0	NA	NA	NA	50	34	172	507	168	151	250	85	5	7	8	0.029	0.014	0.048
.	19.01.15-23.00.04-1-357221	89	3	3	0	0	0	477	2	2	0	0	NA	NA	NA	35	29	164	509	169	144	248	85	0	4	3	0	0.008	0.018
.	19.01.15-23.00.09-1-357222	192	20	20	7	0	7	503	15	15	0	0	NA	NA	NA	64	63	178	519	179	154	260	89	11	35	7	0.062	0.067	0.039
.	19.01.15-23.00.10-1-357223	96	3	3	0	0	0	476	2	2	0	0	NA	NA	NA	25	25	168	500	170	146	247	83	0	7	1	0	0.014	0.006
.	19.01.15-23.00.11-1-357224	265	61	61	21	0	18	516	59	59	0	0	NA	NA	NA	76	69	172	536	174	150	277	89	25	129	45	0.145	0.241	0.259
.	19.01.15-23.00.14-1-357225	30	1	1	0	0	0	0	0	0	0	0	NA	NA	NA	13	3	164	490	162	0	0	0	0	0	0	0	0	0
.	19.01.15-23.00.17-1-357226	149	10	10	2	0	1	511	7	7	0	0	NA	NA	NA	38	56	168	523	178	151	265	95	0	18	3	0	0.034	0.017
.	19.01.15-23.00.17-1-357227	172	14	14	3	0	3	494	13	13	0	0	NA	NA	NA	45	39	170	509	173	150	256	88	0	27	12	0	0.053	0.069
.	19.01.15-23.00.23-1-357232	174	19	19	2	0	2	504	17	17	0	0	NA	NA	NA	53	53	169	525	172	147	269	88	7	20	12	0.041	0.038	0.07
.	19.01.15-23.00.30-1-357233	251	42	42	8	0	7	526	38	38	0	0	NA	NA	NA	61	78	182	533	176	161	274	91	18	99	4	0.099	0.186	0.023
.	19.01.15-23.00.42-1-357258	320	93	93	29	0	21	534	86	86	0	0	NA	NA	NA	80	84	180	533	184	158	277	99	45	219	33	0.25	0.411	0.179
.	19.01.15-23.00.42-1-357259	119	17	17	4	0	3	486	16	16	0	0	NA	NA	NA	40	40	171	512	170	149	252	85	3	28	1	0.018	0.055	0.006
.	19.01.15-23.00.44-1-357262	320	38	38	6	0	6	532	33	33	0	0	NA	NA	NA	92	85	173	547	178	154	286	92	13	98	28	0.075	0.179	0.157
.	19.01.15-23.00.45-1-357264	231	20	20	4	0	4	517	18	18	0	0	NA	NA	NA	72	73	180	531	175	156	271	90	13	49	9	0.072	0.092	0.051
.	19.01.15-23.00.51-1-357272	92	5	5	1	0	1	479	4	4	0	0	NA	NA	NA	22	20	169	496	168	149	246	84	4	10	2	0.024	0.02	0.012
.	19.01.15-23.01.05-1-357328	226	16	16	4	0	4	526	11	11	0	0	NA	NA	NA	72	79	179	534	179	161	275	90	6	34	3	0.034	0.064	0.017
.	19.01.15-23.01.10-1-357353	347	60	60	17	0	13	539	56	56	0	0	NA	NA	NA	92	90	182	537	184	160	281	98	55	115	31	0.302	0.214	0.168
.	19.01.15-23.01.23-1-357354	205	14	14	7	0	5	508	12	12	0	0	NA	NA	NA	52	55	171	524	173	150	269	89	6	35	4	0.035	0.067	0.023
.	19.01.15-23.01.29-1-357355	91	8	8	2	0	1	477	7	7	0	0	NA	NA	NA	30	26	168	506	165	146	250	81	9	23	0	0.054	0.045	0
.	19.01.15-23.01.29-1-357356	272	22	22	6	0	6	526	18	18	0	0	NA	NA	NA	82	79	177	538	177	157	278	91	9	40	7	0.051	0.074	0.04
.	19.01.15-23.01.34-1-357357	180	13	13	4	0	4	506	10	10	0	0	NA	NA	NA	60	59	172	525	175	149	267	90	12	16	18	0.07	0.03	0.103
.	19.01.15-23.01.35-1-357358	92	7	7	1	0	1	475	6	6	0	0	NA	NA	NA	30	24	169	500	168	149	243	83	7	5	3	0.041	0.01	0.018
.	19.01.15-23.01.40-1-357363	37	1	1	0	0	0	0	0	0	0	0	NA	NA	NA	11	5	165	490	163	0	0	0	0	0	2	0	0	0.012
.	19.01.15-23.01.43-1-357383	32	1	1	1	0	1	0	0	0	0	0	NA	NA	NA	11	14	166	496	165	0	0	0	1	0	0	0.006	0	0
.	19.01.15-23.01.45-1-357385	332	24	24	6	0	6	548	23	23	0	0	NA	NA	NA	117	98	183	547	181	168	284	96	12	66	23	0.066	0.121	0.127
.	19.01.15-23.01.47-1-357388	33	1	1	0	0	0	0	0	0	0	0	NA	NA	NA	7	5	164	492	162	0	0	0	0	0	0	0	0	0
.	19.01.15-23.01.48-1-357393	204	11	11	3	0	3	505	10	10	0	0	NA	NA	NA	64	51	176	519	169	155	264	86	2	24	13	0.011	0.046	0.077
.	19.01.15-23.01.49-1-357395	61	3	3	0	0	0	478	2	2	0	0	NA	NA	NA	29	28	167	507	167	147	248	83	0	9	0	0	0.018	0
.	19.01.15-23.01.51-1-357396	89	5	5	3	0	2	484	3	3	0	0	NA	NA	NA	38	37	166	511	173	145	252	87	0	11	6	0	0.022	0.035
.	19.01.15-23.01.55-1-357399	188	16	16	5	0	5	515	15	15	0	0	NA	NA	NA	52	56	178	523	168	162	267	86	1	30	13	0.006	0.057	0.077
.	19.01.15-23.02.02-1-357402	54	2	2	3	0	2	477	1	1	0	0	NA	NA	NA	21	19	168	498	166	150	246	81	0	6	0	0	0.012	0
.	19.01.15-23.02.02-1-357403	114	5	5	1	0	1	498	3	3	0	0	NA	NA	NA	34	42	169	513	173	152	257	89	0	13	4	0	0.025	0.023
.	19.01.15-23.02.05-1-357404	116	7	7	2	0	2	483	4	4	0	0	NA	NA	NA	31	27	165	509	166	144	256	83	10	14	8	0.061	0.028	0.048
.	19.01.15-23.02.12-1-357405	211	16	16	3	0	2	506	14	14	0	0	NA	NA	NA	74	51	177	519	168	156	263	87	10	35	5	0.056	0.067	0.03
.	19.01.15-23.02.13-1-357406	235	15	15	3	0	2	516	14	14	0	0	NA	NA	NA	65	67	174	535	171	154	275	87	0	46	0	0	0.086	0
.	19.01.15-23.02.20-1-357408	91	4	4	0	0	0	470	3	3	0	0	NA	NA	NA	30	22	166	501	168	145	244	81	6	5	1	0.036	0.01	0.006
.	19.01.15-23.02.22-1-357409	184	41	41	4	0	2	524	39	39	0	0	NA	NA	NA	62	69	177	536	169	159	280	85	45	77	14	0.254	0.144	0.083
.	19.01.15-23.02.23-1-357413	176	16	16	5	0	4	494	15	15	0	0	NA	NA	NA	54	42	171	517	167	151	261	82	19	23	10	0.111	0.044	0.06
.	19.01.15-23.02.24-1-357414	288	44	44	15	0	10	523	39	39	0	0	NA	NA	NA	97	84	183	536	178	160	272	91	31	96	19	0.169	0.179	0.107
.	19.01.15-23.02.25-1-357415	302	34	34	5	0	5	528	32	32	0	0	NA	NA	NA	83	76	177	531	181	158	275	95	8	77	22	0.045	0.145	0.122
.	19.01.15-23.02.27-1-357416	175	70	70	18	0	15	511	65	65	0	0	NA	NA	NA	49	57	177	518	175	158	263	90	34	137	16	0.192	0.264	0.091
.	19.01.15-23.02.33-1-357417	35	1	1	0	0	0	0	0	0	0	0	NA	NA	NA	5	10	165	496	162	0	0	0	1	0	0	0.006	0	0
.	19.01.15-23.02.36-1-357418	63	4	4	0	0	0	478	3	3	0	0	NA	NA	NA	20	19	168	495	169	150	244	84	2	7	1	0.012	0.014	0.006
.	19.01.15-23.02.37-1-357420	144	5	5	2	0	2	490	3	3	0	0	NA	NA	NA	47	43	169	518	169	148	258	84	5	12	0	0.03	0.023	0
.	19.01.15-23.02.38-1-357421	206	29	29	5	0	5	514	24	24	0	0	NA	NA	NA	50	59	175	523	174	157	270	87	15	63	13	0.086	0.12	0.075
.	19.01.15-23.02.48-1-357450	267	35	35	6	0	5	525	32	32	0	0	NA	NA	NA	89	76	182	532	175	163	271	91	34	57	22	0.187	0.107	0.126
.	19.01.15-23.02.49-1-357452	278	46	46	10	0	7	515	43	43	0	0	NA	NA	NA	73	72	177	537	171	152	277	86	36	95	21	0.203	0.177	0.123
.	19.01.15-23.02.52-1-357454	180	17	17	6	0	5	502	15	15	0	0	NA	NA	NA	61	54	173	526	168	150	266	86	15	32	3	0.087	0.061	0.018
.	19.01.15-23.03.13-1-357463	381	76	76	23	0	18	555	72	72	0	0	NA	NA	NA	120	106	192	549	178	175	287	93	28	186	25	0.146	0.339	0.14
.	19.01.15-23.03.21-1-357464	269	43	43	13	0	8	526	41	41	0	0	NA	NA	NA	75	75	181	531	176	164	270	92	7	96	18	0.039	0.181	0.102
.	19.01.15-23.03.22-1-357465	540	65	65	17	0	14	613	59	59	0	0	NA	NA	NA	157	165	192	588	198	173	327	113	28	147	44	0.146	0.25	0.222
.	19.01.15-23.03.27-1-357466	231	79	79	20	0	19	516	73	73	0	0	NA	NA	NA	65	67	173	536	171	153	276	87	18	171	27	0.104	0.319	0.158
.	19.01.15-23.03.28-1-357467	486	80	80	26	0	17	578	75	75	0	0	NA	NA	NA	132	128	190	562	189	170	303	105	16	165	48	0.084	0.294	0.254
.	19.01.15-23.03.49-1-357499	69	5	5	2	0	2	479	3	3	0	0	NA	NA	NA	28	26	169	507	163	148	251	80	0	13	2	0	0.026	0.012
.	19.01.15-23.03.59-1-357504	169	7	7	1	0	1	511	6	6	0	0	NA	NA	NA	52	62	177	523	175	155	264	92	0	16	0	0	0.031	0
.	19.01.15-23.04.06-1-357505	122	17	17	2	0	1	497	14	14	0	0	NA	NA	NA	40	50	170	514	179	149	258	90	11	22	8	0.065	0.043	0.045
.	19.01.15-23.04.06-1-357507	307	61	61	22	0	16	531	58	58	0	0	NA	NA	NA	102	82	177	540	178	158	278	95	24	136	24	0.136	0.252	0.135
.	19.01.15-23.04.18-1-357508	179	47	47	15	0	10	506	42	42	0	0	NA	NA	NA	51	52	173	518	174	153	262	91	6	102	23	0.035	0.197	0.132
.	19.01.15-23.04.32-1-357512	122	17	17	3	0	3	501	14	14	0	0	NA	NA	NA	35	50	174	517	172	156	257	88	4	23	2	0.023	0.044	0.012
.	19.01.15-23.04.56-1-357547	37	1	1	0	0	0	0	0	0	0	0	NA	NA	NA	8	7	163	493	164	0	0	0	0	0	1	0	0	0.006
.	19.01.15-23.04.59-1-357549	90	4	4	4	0	4	479	3	3	0	0	NA	NA	NA	24	31	166	505	173	144	249	86	0	7	0	0	0.014	0
.	19.01.15-23.05.15-1-357554	88	3	3	0	0	0	476	2	2	0	0	NA	NA	NA	28	23	167	504	165	145	248	83	1	0	2	0.006	0	0.012
.	19.01.15-23.05.17-1-357555	60	2	2	2	0	2	196	1	1	0	0	NA	NA	NA	16	18	164	500	167	51	102	43	4	0	2	0.024	0	0.012
.	19.01.15-23.05.21-1-357556	196	13	13	0	0	0	528	10	10	0	0	NA	NA	NA	62	71	175	534	175	157	278	93	4	20	8	0.023	0.037	0.046
.	19.01.15-23.05.26-1-357558	192	27	27	10	0	8	509	24	24	0	0	NA	NA	NA	47	55	181	515	172	163	258	88	2	78	12	0.011	0.151	0.07
.	19.01.15-23.05.26-1-357559	311	69	69	20	0	17	523	66	66	0	0	NA	NA	NA	89	78	172	541	178	148	284	91	21	147	24	0.122	0.272	0.135
.	19.01.15-23.05.27-1-357560	352	26	26	7	0	5	557	24	24	0	0	NA	NA	NA	89	106	187	547	185	169	291	97	0	95	8	0	0.174	0.043
.	19.01.15-23.05.34-1-357561	55	2	2	0	0	0	465	1	1	0	0	NA	NA	NA	26	14	165	497	165	145	242	78	0	5	0	0	0.01	0
.	19.01.15-23.05.38-1-357563	63	3	3	0	0	0	149	2	2	0	0	NA	NA	NA	20	26	167	505	167	44	78	27	0	7	0	0	0.014	0
.	19.01.15-23.05.38-1-357564	188	48	48	10	0	9	514	43	43	0	0	NA	NA	NA	54	61	183	520	171	163	264	87	6	121	20	0.033	0.233	0.117
.	19.01.15-23.05.41-1-357568	116	9	9	3	0	3	487	8	8	0	0	NA	NA	NA	46	37	169	515	166	150	255	82	1	25	2	0.006	0.049	0.012
.	19.01.15-23.05.44-1-357587	177	29	29	7	0	7	502	25	25	0	0	NA	NA	NA	68	53	179	513	174	157	257	88	10	65	15	0.056	0.127	0.086
.	19.01.15-23.05.45-1-357589	206	21	21	6	0	2	508	17	17	0	0	NA	NA	NA	49	53	172	523	171	153	268	87	14	60	7	0.081	0.115	0.041
.	19.01.15-23.05.48-1-357596	58	2	2	0	0	0	100	1	1	0	0	NA	NA	NA	18	11	165	493	166	31	53	16	0	2	0	0	0.004	0
.	19.01.15-23.05.54-1-357599	89	4	4	1	0	1	482	3	3	0	0	NA	NA	NA	26	29	171	501	170	150	249	83	0	4	2	0	0.008	0.012
.	19.01.15-23.05.59-1-357603	91	4	4	0	0	0	482	3	3	0	0	NA	NA	NA	20	28	167	507	167	149	250	83	3	9	0	0.018	0.018	0
.	19.01.15-23.06.02-1-357604	93	5	5	1	0	1	481	3	3	0	0	NA	NA	NA	36	34	171	508	168	151	248	82	6	1	8	0.035	0.002	0.048
.	19.01.15-23.06.07-1-357606	67	2	2	0	0	0	479	1	1	0	0	NA	NA	NA	28	32	164	509	172	145	250	84	0	7	0	0	0.014	0
.	19.01.15-23.06.11-1-357607	263	26	26	12	0	9	537	25	25	0	0	NA	NA	NA	85	92	180	547	178	159	284	94	6	68	18	0.033	0.124	0.101
.	19.01.15-23.06.16-1-357608	174	22	22	4	0	4	509	19	19	0	0	NA	NA	NA	61	67	167	537	176	147	269	93	19	27	10	0.114	0.05	0.057
.	19.01.15-23.06.20-1-357609	257	47	47	14	0	11	518	44	44	0	0	NA	NA	NA	83	80	176	539	178	149	275	94	39	65	17	0.222	0.121	0.096
.	19.01.15-23.06.20-1-357610	356	87	87	20	0	17	546	73	73	0	0	NA	NA	NA	109	98	189	546	176	169	286	91	26	200	38	0.138	0.366	0.216
.	19.01.15-23.06.22-1-357611	259	27	27	12	0	10	517	23	23	0	0	NA	NA	NA	78	65	172	531	175	152	276	89	10	65	23	0.058	0.122	0.131
.	19.01.15-23.06.25-1-357612	344	36	36	7	0	6	557	33	33	0	0	NA	NA	NA	83	104	198	542	177	179	283	95	7	78	8	0.035	0.144	0.045
.	19.01.15-23.06.45-1-357646	206	25	25	5	0	5	518	23	23	0	0	NA	NA	NA	61	70	179	530	174	157	275	86	10	44	4	0.056	0.083	0.023
.	19.01.15-23.06.46-1-357649	95	11	11	1	0	1	484	9	9	0	0	NA	NA	NA	40	26	170	502	167	149	250	85	0	25	3	0	0.05	0.018
.	19.01.15-23.06.55-1-357657	90	5	5	1	0	1	485	3	3	0	0	NA	NA	NA	30	35	175	508	165	155	250	80	2	4	5	0.011	0.008	0.03
.	19.01.15-23.06.59-1-357660	353	68	68	27	0	18	542	60	60	0	0	NA	NA	NA	107	88	180	538	183	163	279	100	68	140	7	0.378	0.26	0.038
.	19.01.15-23.07.05-1-357661	124	4	4	0	0	0	485	3	3	0	0	NA	NA	NA	37	31	169	505	170	149	249	87	2	4	0	0.012	0.008	0
.	19.01.15-23.07.10-1-357666	212	25	25	6	0	5	513	23	23	0	0	NA	NA	NA	45	65	174	531	173	153	275	85	11	27	17	0.063	0.051	0.098
.	19.01.15-23.07.12-1-357667	357	54	54	19	0	16	540	48	48	0	0	NA	NA	NA	103	91	181	545	178	160	286	94	15	149	22	0.083	0.273	0.124
.	19.01.15-23.07.17-1-357668	149	15	15	5	0	4	485	13	13	0	0	NA	NA	NA	45	37	167	511	172	142	258	85	5	25	5	0.03	0.049	0.029
.	19.01.15-23.07.19-1-357669	96	6	6	2	0	2	485	5	5	0	0	NA	NA	NA	31	35	172	507	169	154	247	84	0	15	2	0	0.03	0.012
.	19.01.15-23.07.29-1-357671	61	2	2	1	0	1	477	1	1	0	0	NA	NA	NA	9	19	165	499	168	147	247	83	0	2	0	0	0.004	0
.	19.01.15-23.07.31-1-357672	175	7	7	2	0	2	482	5	5	0	0	NA	NA	NA	65	34	170	508	169	147	252	83	6	14	6	0.035	0.028	0.036
.	19.01.15-23.07.36-1-357673	202	14	14	4	0	3	514	13	13	0	0	NA	NA	NA	55	65	173	532	173	151	277	86	0	33	5	0	0.062	0.029
.	19.01.15-23.07.40-1-357676	64	2	2	1	0	1	478	1	1	0	0	NA	NA	NA	31	27	166	503	171	145	248	85	0	2	0	0	0.004	0
.	19.01.15-23.07.41-1-357679	262	60	60	10	0	6	516	58	58	0	0	NA	NA	NA	77	64	176	528	173	157	272	87	20	142	16	0.114	0.269	0.092
.	19.01.15-23.07.42-1-357696	317	67	67	17	0	16	565	61	61	0	0	NA	NA	NA	99	121	195	556	183	174	294	97	9	177	39	0.046	0.318	0.213
.	19.01.15-23.07.50-1-357707	263	16	16	3	0	3	522	13	13	0	0	NA	NA	NA	81	78	179	532	180	156	273	93	5	32	1	0.028	0.06	0.006
.	19.01.15-23.07.51-1-357708	142	21	21	6	0	5	503	19	19	0	0	NA	NA	NA	40	48	172	513	176	155	258	90	5	42	6	0.029	0.082	0.034
.	19.01.15-23.07.56-1-357713	181	14	14	2	0	2	501	13	13	0	0	NA	NA	NA	48	42	173	510	172	154	260	87	7	36	2	0.04	0.071	0.012
.	19.01.15-23.08.02-1-357715	253	25	25	7	0	5	521	23	23	0	0	NA	NA	NA	77	72	174	536	175	156	276	89	13	49	23	0.075	0.091	0.131
.	19.01.15-23.08.18-1-357716	218	39	39	8	0	8	500	37	37	0	0	NA	NA	NA	55	50	170	519	174	148	267	85	17	56	7	0.1	0.108	0.04
.	19.01.15-23.08.24-1-357717	31	1	1	0	0	0	0	0	0	0	0	NA	NA	NA	13	9	164	494	164	0	0	0	0	0	0	0	0	0
.	19.01.15-23.08.25-1-357718	89	5	5	2	0	2	483	4	4	0	0	NA	NA	NA	27	30	172	503	168	151	249	83	1	3	3	0.006	0.006	0.018
.	19.01.15-23.08.26-1-357719	120	9	9	3	0	2	479	8	8	0	0	NA	NA	NA	33	31	167	504	173	145	250	84	0	29	0	0	0.058	0
.	19.01.15-23.08.27-1-357727	91	6	6	2	0	2	474	5	5	0	0	NA	NA	NA	23	22	164	503	168	142	251	81	0	11	6	0	0.022	0.036
.	19.01.15-23.08.35-1-357728	33	1	1	0	0	0	0	0	0	0	0	NA	NA	NA	10	9	165	495	162	0	0	0	2	0	0	0.012	0	0
.	19.01.15-23.08.37-1-357730	177	11	11	3	0	1	498	10	10	0	0	NA	NA	NA	46	44	173	510	174	155	254	89	0	13	10	0	0.025	0.057
.	19.01.15-23.08.39-1-357733	88	4	4	1	0	1	479	3	3	0	0	NA	NA	NA	21	21	165	504	165	147	250	82	2	5	0	0.012	0.01	0
.	19.01.15-23.08.40-1-357735	113	12	12	6	0	5	475	10	10	0	0	NA	NA	NA	45	20	164	504	165	145	250	80	7	34	17	0.043	0.067	0.103
.	19.01.15-23.08.42-1-357753	34	1	1	0	0	0	0	0	0	0	0	NA	NA	NA	4	13	167	496	163	0	0	0	1	0	0	0.006	0	0
.	19.01.15-23.08.44-1-357756	265	20	20	5	0	3	536	19	19	0	0	NA	NA	NA	74	82	182	535	178	165	276	95	1	64	2	0.005	0.12	0.011
.	19.01.15-23.08.45-1-357758	326	64	64	22	0	17	558	60	60	0	0	NA	NA	NA	89	107	183	541	196	163	289	106	2	179	20	0.011	0.331	0.102
.	19.01.15-23.08.51-1-357766	34	1	1	0	0	0	0	0	0	0	0	NA	NA	NA	8	6	165	491	163	0	0	0	0	0	0	0	0	0
.	19.01.15-23.08.54-1-357767	61	2	2	0	0	0	0	1	1	0	0	NA	NA	NA	14	22	168	502	165	0	0	0	1	4	0	0.006	0.008	0
.	19.01.15-23.08.57-1-357772	377	55	55	17	0	12	553	46	46	0	0	NA	NA	NA	99	97	184	545	181	167	289	97	22	118	39	0.12	0.217	0.215
.	19.01.15-23.08.58-1-357773	33	1	1	0	0	0	0	0	0	0	0	NA	NA	NA	10	6	163	492	164	0	0	0	0	1	0	0	0.002	0
.	19.01.15-23.09.01-1-357774	90	3	3	3	0	3	470	2	2	0	0	NA	NA	NA	34	22	167	503	165	146	247	77	0	4	5	0	0.008	0.03
.	19.01.15-23.09.06-1-357775	182	14	14	2	0	2	504	11	11	0	0	NA	NA	NA	46	51	168	520	176	149	266	89	0	22	10	0	0.042	0.057
.	19.01.15-23.09.06-1-357777	236	32	32	11	0	7	524	28	28	0	0	NA	NA	NA	62	73	178	528	180	157	271	96	5	73	41	0.028	0.138	0.228
.	19.01.15-23.09.20-1-357782	282	52	52	14	0	12	532	48	48	0	0	NA	NA	NA	97	79	177	537	178	157	282	93	16	114	34	0.09	0.212	0.191
.	19.01.15-23.09.24-1-357783	146	6	6	0	0	0	503	4	4	0	0	NA	NA	NA	46	53	179	515	172	159	258	86	0	16	2	0	0.031	0.012
.	19.01.15-23.09.25-1-357784	182	23	23	7	0	7	498	22	22	0	0	NA	NA	NA	49	50	169	523	171	150	262	86	5	50	16	0.03	0.096	0.094
.	19.01.15-23.09.27-1-357785	91	3	3	1	0	1	489	2	2	0	0	NA	NA	NA	36	40	173	514	166	151	254	84	0	5	0	0	0.01	0
.	19.01.15-23.09.40-1-357789	89	3	3	1	0	1	480	2	2	0	0	NA	NA	NA	25	25	168	502	168	150	247	83	0	6	0	0	0.012	0
.	19.01.15-23.09.40-1-357790	60	2	2	0	0	0	476	1	1	0	0	NA	NA	NA	21	20	166	498	169	147	244	85	3	3	0	0.018	0.006	0
.	19.01.15-23.09.41-1-357792	174	20	20	6	0	5	494	19	19	0	0	NA	NA	NA	38	48	173	524	164	152	263	79	11	41	10	0.064	0.078	0.061
.	19.01.15-23.09.51-1-357820	31	1	1	0	0	0	0	0	0	0	0	NA	NA	NA	13	12	165	497	163	0	0	0	3	0	0	0.018	0	0
.	19.01.15-23.09.52-1-357821	35	1	1	0	0	0	0	0	0	0	0	NA	NA	NA	4	10	167	492	164	0	0	0	0	0	0	0	0	0
.	19.01.15-23.09.53-1-357822	358	66	66	15	0	13	552	60	60	0	0	NA	NA	NA	105	98	179	542	190	159	286	107	20	174	26	0.112	0.321	0.137
.	19.01.15-23.09.55-1-357825	486	61	61	15	0	10	577	60	60	0	0	NA	NA	NA	137	125	192	549	197	174	293	110	23	124	21	0.12	0.226	0.107
.	19.01.15-23.09.55-1-357826	234	28	28	5	0	3	509	26	26	0	0	NA	NA	NA	62	61	170	525	179	152	267	90	14	62	5	0.082	0.118	0.028
.	19.01.15-23.09.56-1-357828	89	5	5	1	0	0	479	4	4	0	0	NA	NA	NA	31	30	168	509	166	146	252	81	9	0	3	0.054	0	0.018
.	19.01.15-23.10.10-1-357834	212	24	24	8	0	7	511	20	20	0	0	NA	NA	NA	74	72	174	536	175	149	275	87	2	41	19	0.011	0.076	0.109
.	19.01.15-23.10.16-1-357835	111	7	7	0	0	0	497	5	5	0	0	NA	NA	NA	40	47	176	515	169	157	257	83	3	17	2	0.017	0.033	0.012
.	19.01.15-23.10.29-1-357840	209	12	12	5	0	3	509	11	11	0	0	NA	NA	NA	66	59	177	524	171	158	264	87	0	26	12	0	0.05	0.07
.	19.01.15-23.10.41-1-357849	118	5	5	0	0	0	495	4	4	0	0	NA	NA	NA	42	50	172	512	179	149	255	91	1	9	2	0.006	0.018	0.011
.	19.01.15-23.10.44-1-357867	177	13	13	3	0	3	502	11	11	0	0	NA	NA	NA	62	52	174	516	175	154	260	88	4	33	0	0.023	0.064	0
.	19.01.15-23.10.46-1-357871	93	3	3	3	0	3	485	2	2	0	0	NA	NA	NA	35	35	166	510	172	147	253	85	0	9	4	0	0.018	0.023
.	19.01.15-23.10.51-1-357878	32	1	1	0	0	0	0	0	0	0	0	NA	NA	NA	13	6	165	489	165	0	0	0	0	2	0	0	0.004	0
.	19.01.15-23.10.53-1-357879	32	1	1	0	0	0	0	0	0	0	0	NA	NA	NA	8	8	165	494	162	0	0	0	0	0	0	0	0	0
.	19.01.15-23.10.54-1-357881	268	47	47	9	0	8	521	42	42	0	0	NA	NA	NA	65	75	175	536	177	152	275	94	22	100	15	0.126	0.187	0.085
.	19.01.15-23.10.54-1-357882	305	73	73	18	0	14	521	68	68	0	0	NA	NA	NA	77	70	177	537	169	157	280	84	22	161	31	0.124	0.3	0.183
.	19.01.15-23.10.57-1-357886	63	3	3	2	0	2	471	2	2	0	0	NA	NA	NA	31	20	166	502	165	145	243	83	0	4	4	0	0.008	0.024
.	19.01.15-23.10.58-1-357887	208	10	10	5	0	5	513	8	8	0	0	NA	NA	NA	72	63	178	526	172	158	268	87	3	23	5	0.017	0.044	0.029
.	19.01.15-23.10.59-1-357888	60	2	2	1	0	1	198	1	1	0	0	NA	NA	NA	20	16	167	497	165	60	104	34	0	4	0	0	0.008	0
.	19.01.15-23.11.07-1-357890	90	7	7	2	0	2	485	5	5	0	0	NA	NA	NA	22	30	165	506	172	146	252	87	4	20	2	0.024	0.04	0.012
.	19.01.15-23.11.07-1-357891	55	2	2	1	0	1	102	1	1	0	0	NA	NA	NA	20	10	167	490	166	35	46	21	1	3	0	0.006	0.006	0
.	19.01.15-23.11.09-1-357892	356	59	59	13	0	11	543	55	55	0	0	NA	NA	NA	97	88	175	544	182	157	287	99	17	139	28	0.097	0.256	0.154
.	19.01.15-23.11.15-1-357897	143	20	20	4	0	3	503	19	19	0	0	NA	NA	NA	45	51	172	522	170	153	263	87	0	38	19	0	0.073	0.112
.	19.01.15-23.11.20-1-357898	58	2	2	0	0	0	0	1	1	0	0	NA	NA	NA	18	9	165	492	165	0	0	0	0	1	0	0	0.002	0
.	19.01.15-23.11.22-1-357899	121	5	5	1	0	1	493	3	3	0	0	NA	NA	NA	48	43	170	513	173	149	257	87	10	4	0	0.059	0.008	0
.	19.01.15-23.11.24-1-357900	61	2	2	0	0	0	299	1	1	0	0	NA	NA	NA	19	12	165	496	164	91	154	54	0	6	0	0	0.012	0
.	19.01.15-23.11.24-1-357901	433	61	61	14	0	11	569	59	59	0	0	NA	NA	NA	111	124	188	562	187	167	304	98	27	130	31	0.144	0.231	0.166
.	19.01.15-23.11.25-1-357902	214	41	41	11	0	7	499	37	37	0	0	NA	NA	NA	72	54	171	524	172	146	265	88	23	81	17	0.135	0.155	0.099
.	19.01.15-23.11.34-1-357903	32	1	1	0	0	0	0	0	0	0	0	NA	NA	NA	7	3	163	491	162	0	0	0	1	0	0	0.006	0	0
.	19.01.15-23.11.36-1-357905	319	75	75	21	0	16	529	65	65	0	0	NA	NA	NA	79	77	179	531	180	160	274	95	38	140	35	0.212	0.264	0.194
.	19.01.15-23.11.40-1-357908	365	44	44	15	0	10	559	39	39	0	0	NA	NA	NA	104	106	184	555	180	166	298	95	0	119	22	0	0.214	0.122
.	19.01.15-23.11.47-1-357935	225	44	44	11	0	8	526	39	39	0	0	NA	NA	NA	60	72	176	536	173	157	278	91	17	91	19	0.097	0.17	0.11
.	19.01.15-23.11.48-1-357936	169	27	27	11	0	9	506	25	25	0	0	NA	NA	NA	55	54	176	512	179	157	259	90	7	77	8	0.04	0.15	0.045
.	19.01.15-23.12.19-1-357943	207	14	14	7	0	4	524	12	12	0	0	NA	NA	NA	69	66	177	529	173	156	275	93	13	38	4	0.073	0.072	0.023
.	19.01.15-23.12.22-1-357945	57	2	2	2	0	1	476	1	1	0	0	NA	NA	NA	16	21	165	499	170	146	246	84	5	3	0	0.03	0.006	0
.	19.01.15-23.12.25-1-357946	115	12	12	3	0	3	487	11	11	0	0	NA	NA	NA	28	32	171	503	171	152	250	85	0	26	10	0	0.052	0.058
.	19.01.15-23.12.27-1-357947	174	10	10	1	0	1	509	6	6	0	0	NA	NA	NA	61	53	175	519	172	158	263	88	0	22	9	0	0.042	0.052
.	19.01.15-23.12.34-1-357951	60	3	3	0	0	0	149	2	2	0	0	NA	NA	NA	14	27	170	505	165	46	77	26	0	8	0	0	0.016	0
.	19.01.15-23.12.41-1-357956	32	1	1	0	0	0	0	0	0	0	0	NA	NA	NA	11	6	165	491	163	0	0	0	0	2	0	0	0.004	0
.	19.01.15-23.12.44-1-357976	93	5	5	1	0	1	484	4	4	0	0	NA	NA	NA	26	30	169	509	165	151	251	82	1	12	0	0.006	0.024	0
.	19.01.15-23.12.44-1-357977	120	8	8	2	0	2	490	7	7	0	0	NA	NA	NA	43	35	168	510	170	150	255	85	0	23	5	0	0.045	0.029
.	19.01.15-23.12.45-1-357978	424	28	28	11	0	8	569	23	23	0	0	NA	NA	NA	120	123	182	566	188	164	302	103	17	56	16	0.093	0.099	0.085
.	19.01.15-23.12.45-1-357979	290	31	31	7	0	6	531	30	30	0	0	NA	NA	NA	80	84	182	535	180	161	274	96	8	66	10	0.044	0.123	0.056
.	19.01.15-23.12.46-1-357981	235	13	13	5	0	3	529	11	11	0	0	NA	NA	NA	76	78	179	543	169	162	282	85	4	35	4	0.022	0.064	0.024
.	19.01.15-23.12.47-1-357986	34	1	1	1	0	1	0	0	0	0	0	NA	NA	NA	12	12	166	494	165	0	0	0	0	0	0	0	0	0
.	19.01.15-23.12.48-1-357989	273	27	27	6	0	4	517	25	25	0	0	NA	NA	NA	86	66	173	530	176	153	274	90	8	76	11	0.046	0.143	0.062
.	19.01.15-23.12.50-1-357990	206	18	18	9	0	5	517	16	16	0	0	NA	NA	NA	55	66	182	521	176	161	263	93	4	41	12	0.022	0.079	0.068
.	19.01.15-23.12.59-1-357996	150	34	34	6	0	5	490	32	32	0	0	NA	NA	NA	54	40	172	512	169	152	254	84	18	59	11	0.105	0.115	0.065
.	19.01.15-23.13.02-1-357997	59	2	2	1	0	1	486	1	1	0	0	NA	NA	NA	25	37	171	509	170	150	250	86	5	1	0	0.029	0.002	0
.	19.01.15-23.13.03-1-357998	84	3	3	2	0	2	489	2	2	0	0	NA	NA	NA	14	32	174	507	164	156	253	80	0	9	1	0	0.018	0.006
.	19.01.15-23.13.12-1-358003	143	10	10	3	0	2	497	7	7	0	0	NA	NA	NA	40	49	175	515	172	155	257	85	2	20	1	0.011	0.039	0.006
.	19.01.15-23.13.14-1-358004	268	89	89	20	0	17	517	84	84	0	0	NA	NA	NA	63	71	175	530	179	151	271	95	43	135	43	0.246	0.255	0.24
.	19.01.15-23.13.16-1-358005	176	12	12	2	0	2	507	10	10	0	0	NA	NA	NA	59	56	174	521	174	156	262	89	9	31	1	0.052	0.06	0.006
.	19.01.15-23.13.17-1-358006	148	13	13	1	0	1	491	12	12	0	0	NA	NA	NA	45	40	171	512	170	150	258	83	7	21	3	0.041	0.041	0.018
.	19.01.15-23.13.23-1-358007	35	1	1	0	0	0	0	0	0	0	0	NA	NA	NA	9	8	165	494	162	0	0	0	0	4	0	0	0.008	0
.	19.01.15-23.13.26-1-358008	149	11	11	2	0	2	502	10	10	0	0	NA	NA	NA	44	48	172	515	174	154	258	90	3	15	8	0.017	0.029	0.046
.	19.01.15-23.13.28-1-358009	179	20	20	7	0	5	506	18	18	0	0	NA	NA	NA	55	54	176	521	170	156	265	85	11	51	12	0.062	0.098	0.071
.	19.01.15-23.13.30-1-358010	122	9	9	3	0	2	493	8	8	0	0	NA	NA	NA	34	43	167	516	173	147	260	86	5	15	3	0.03	0.029	0.017
.	19.01.15-23.13.35-1-358012	183	15	15	1	0	0	516	14	14	0	0	NA	NA	NA	56	67	173	529	178	153	271	92	5	33	4	0.029	0.062	0.022
.	19.01.15-23.13.38-1-358014	197	40	40	10	0	10	516	35	35	0	0	NA	NA	NA	51	63	177	520	179	156	266	94	7	82	39	0.04	0.158	0.218
.	19.01.15-23.13.38-1-358015	180	12	12	4	0	4	516	11	11	0	0	NA	NA	NA	55	65	178	527	173	158	271	87	3	23	13	0.017	0.044	0.075
.	19.01.15-23.13.47-1-358043	87	4	4	2	0	2	472	3	3	0	0	NA	NA	NA	28	21	167	500	167	147	245	80	0	8	0	0	0.016	0
.	19.01.15-23.13.47-1-358044	411	67	67	19	0	15	566	62	62	0	0	NA	NA	NA	115	123	184	566	186	167	302	97	22	174	31	0.12	0.307	0.167
.	19.01.15-23.13.49-1-358047	60	3	3	1	0	1	471	1	1	0	0	NA	NA	NA	36	21	170	500	164	148	244	79	1	6	0	0.006	0.012	0
.	19.01.15-23.13.59-1-358052	128	6	6	4	0	3	490	4	4	0	0	NA	NA	NA	45	36	170	509	170	150	254	86	10	5	3	0.059	0.01	0.018
.	19.01.15-23.14.00-1-358053	148	15	15	3	0	2	502	12	12	0	0	NA	NA	NA	52	49	174	513	175	154	258	90	8	18	7	0.046	0.035	0.04
.	19.01.15-23.14.01-1-358054	29	1	1	0	0	0	0	0	0	0	0	NA	NA	NA	9	8	165	494	162	0	0	0	0	3	0	0	0.006	0
.	19.01.15-23.14.05-1-358055	33	1	1	0	0	0	0	0	0	0	0	NA	NA	NA	14	11	166	494	164	0	0	0	0	3	0	0	0.006	0
.	19.01.15-23.14.06-1-358057	97	12	12	6	0	5	481	11	11	0	0	NA	NA	NA	30	35	168	514	166	148	252	81	16	20	6	0.095	0.039	0.036
.	19.01.15-23.14.07-1-358058	60	2	2	0	0	0	476	1	1	0	0	NA	NA	NA	27	22	167	504	164	149	245	82	0	9	0	0	0.018	0
.	19.01.15-23.14.09-1-358059	56	2	2	0	0	0	477	1	1	0	0	NA	NA	NA	34	28	170	502	169	151	246	80	0	1	3	0	0.002	0.018
.	19.01.15-23.14.17-1-358060	182	25	25	5	0	3	521	22	22	0	0	NA	NA	NA	50	63	172	528	176	153	275	93	12	30	9	0.07	0.057	0.051
.	19.01.15-23.14.20-1-358061	267	20	20	3	0	3	537	19	19	0	0	NA	NA	NA	78	79	180	533	179	160	281	96	26	36	3	0.144	0.068	0.017
.	19.01.15-23.14.20-1-358062	292	43	43	8	0	7	534	40	40	0	0	NA	NA	NA	107	87	184	540	176	162	282	90	13	128	15	0.071	0.237	0.085
.	19.01.15-23.14.28-1-358063	118	4	4	1	0	1	483	3	3	0	0	NA	NA	NA	26	32	171	506	168	149	251	83	0	15	0	0	0.03	0
.	19.01.15-23.14.31-1-358067	144	7	7	2	0	2	496	5	5	0	0	NA	NA	NA	33	40	174	514	165	157	259	80	5	10	0	0.029	0.019	0
.	19.01.15-23.14.34-1-358068	243	46	46	16	0	13	511	43	43	0	0	NA	NA	NA	59	57	172	525	173	152	272	87	1	124	8	0.006	0.236	0.046
.	19.01.15-23.14.42-1-358089	90	6	6	2	0	1	472	5	5	0	0	NA	NA	NA	26	15	167	496	165	147	243	82	1	7	2	0.006	0.014	0.012
.	19.01.15-23.14.47-1-358098	63	3	3	0	0	0	449	2	2	0	0	NA	NA	NA	12	16	168	497	164	140	232	77	1	0	5	0.006	0	0.03
.	19.01.15-23.14.50-1-358102	63	2	2	1	0	1	476	1	1	0	0	NA	NA	NA	15	17	165	499	166	147	248	81	0	1	3	0	0.002	0.018
.	19.01.15-23.14.50-1-358103	97	8	8	1	0	1	481	6	6	0	0	NA	NA	NA	32	26	167	505	167	150	250	81	7	20	0	0.042	0.04	0
.	19.01.15-23.14.57-1-358108	387	40	40	12	0	9	568	38	38	0	0	NA	NA	NA	124	121	192	554	188	174	293	101	21	102	16	0.109	0.184	0.085
.	19.01.15-23.15.00-1-358109	184	15	15	4	0	3	502	14	14	0	0	NA	NA	NA	51	46	173	517	169	153	263	86	7	29	9	0.04	0.056	0.053
.	19.01.15-23.15.01-1-358110	184	8	8	2	0	2	511	7	7	0	0	NA	NA	NA	48	60	172	522	179	153	265	93	14	7	5	0.081	0.013	0.028
.	19.01.15-23.15.02-1-358111	255	41	41	13	0	11	515	37	37	0	0	NA	NA	NA	67	67	177	530	173	159	267	89	8	99	24	0.045	0.187	0.139
.	19.01.15-23.15.07-1-358112	154	7	7	3	0	3	496	6	6	0	0	NA	NA	NA	41	56	168	530	171	147	265	84	7	10	2	0.042	0.019	0.012
.	19.01.15-23.15.10-1-358113	414	81	81	29	0	23	548	76	76	0	0	NA	NA	NA	115	95	184	544	180	166	285	97	23	191	34	0.125	0.351	0.189
.	19.01.15-23.15.20-1-358118	88	7	7	0	0	0	483	5	5	0	0	NA	NA	NA	26	28	166	506	169	145	252	86	1	14	8	0.006	0.028	0.047
.	19.01.15-23.15.22-1-358120	125	6	6	1	0	1	494	4	4	0	0	NA	NA	NA	45	39	173	514	165	153	260	81	0	20	8	0	0.039	0.048
.	19.01.15-23.15.22-1-358121	227	21	21	6	0	4	515	20	20	0	0	NA	NA	NA	53	65	173	529	176	152	271	92	1	58	2	0.006	0.11	0.011
.	19.01.15-23.15.24-1-358122	295	126	126	25	0	19	520	121	121	0	0	NA	NA	NA	83	77	182	534	174	161	272	87	43	216	27	0.236	0.404	0.155
.	19.01.15-23.15.25-1-358123	37	1	1	0	0	0	0	0	0	0	0	NA	NA	NA	13	12	166	493	166	0	0	0	1	0	0	0.006	0	0
.	19.01.15-23.15.29-1-358124	213	64	64	15	0	11	510	58	58	0	0	NA	NA	NA	53	54	176	520	171	156	268	86	27	136	10	0.153	0.262	0.058
.	19.01.15-23.15.36-1-358125	62	2	2	1	0	1	483	1	1	0	0	NA	NA	NA	22	29	167	508	167	147	251	85	6	3	0	0.036	0.006	0
.	19.01.15-23.15.40-1-358128	407	51	51	17	0	12	560	46	46	0	0	NA	NA	NA	127	116	185	558	186	164	296	100	41	130	14	0.222	0.233	0.075
.	19.01.15-23.15.48-1-358156	148	21	21	4	0	4	495	19	19	0	0	NA	NA	NA	53	45	174	513	171	150	259	86	26	44	13	0.149	0.086	0.076
.	19.01.15-23.15.54-1-358159	263	45	45	13	0	12	525	41	41	0	0	NA	NA	NA	88	67	176	524	180	154	273	98	12	118	12	0.068	0.225	0.067
.	19.01.15-23.15.55-1-358161	93	3	3	0	0	0	480	2	2	0	0	NA	NA	NA	24	23	168	500	168	148	248	84	0	3	1	0	0.006	0.006
.	19.01.15-23.15.57-1-358164	32	1	1	0	0	0	0	0	0	0	0	NA	NA	NA	9	13	166	496	164	0	0	0	0	1	0	0	0.002	0
.	19.01.15-23.15.59-1-358165	61	2	2	0	0	0	480	0	0	0	0	NA	NA	NA	30	29	167	508	167	150	246	84	0	8	2	0	0.016	0.012
.	19.01.15-23.16.07-1-358167	182	23	23	7	0	3	516	20	20	0	0	NA	NA	NA	50	67	178	523	179	155	269	92	16	40	17	0.09	0.076	0.095
.	19.01.15-23.16.11-1-358168	60	2	2	1	0	1	0	1	1	0	0	NA	NA	NA	18	17	167	497	166	0	0	0	0	6	0	0	0.012	0
.	19.01.15-23.16.14-1-358169	188	13	13	3	0	3	513	12	12	0	0	NA	NA	NA	49	60	173	525	175	155	267	91	10	22	1	0.058	0.042	0.006
.	19.01.15-23.16.24-1-358170	66	3	3	0	0	0	350	2	2	0	0	NA	NA	NA	18	15	166	497	165	111	178	61	4	10	0	0.024	0.02	0
.	19.01.15-23.16.37-1-358181	315	43	43	12	0	9	538	40	40	0	0	NA	NA	NA	93	81	183	532	179	165	277	96	22	88	10	0.12	0.165	0.056
.	19.01.15-23.16.37-1-358182	112	7	7	3	0	2	480	5	5	0	0	NA	NA	NA	36	30	169	507	167	143	253	84	0	26	2	0	0.051	0.012
.	19.01.15-23.16.39-1-358185	272	21	21	6	0	4	534	19	19	0	0	NA	NA	NA	87	88	181	537	183	162	279	93	9	30	18	0.05	0.056	0.098
.	19.01.15-23.16.44-1-358206	29	1	1	0	0	0	0	0	0	0	0	NA	NA	NA	6	8	165	493	163	0	0	0	0	0	1	0	0	0.006
.	19.01.15-23.16.44-1-358207	159	19	19	5	0	5	505	17	17	0	0	NA	NA	NA	54	54	174	524	169	155	264	86	13	40	9	0.075	0.076	0.053
.	19.01.15-23.16.46-1-358214	144	17	17	4	0	4	489	15	15	0	0	NA	NA	NA	52	40	172	514	167	152	254	83	8	34	3	0.047	0.066	0.018
.	19.01.15-23.16.46-1-358215	185	12	12	4	0	3	489	11	11	0	0	NA	NA	NA	82	44	174	513	170	154	251	84	0	38	8	0	0.074	0.047
.	19.01.15-23.16.48-1-358217	116	18	18	2	0	2	488	17	17	0	0	NA	NA	NA	34	36	167	511	171	150	254	84	10	30	2	0.06	0.059	0.012
.	19.01.15-23.16.54-1-358220	57	2	2	1	0	1	200	1	1	0	0	NA	NA	NA	17	15	166	498	164	66	102	32	0	1	0	0	0.002	0
.	19.01.15-23.17.03-1-358224	121	12	12	4	0	3	486	11	11	0	0	NA	NA	NA	30	31	169	512	163	149	256	81	12	15	7	0.071	0.029	0.043
.	19.01.15-23.17.09-1-358225	34	1	1	0	0	0	0	0	0	0	0	NA	NA	NA	5	4	165	490	162	0	0	0	0	2	0	0	0.004	0
.	19.01.15-23.17.11-1-358226	264	45	45	18	0	13	515	43	43	0	0	NA	NA	NA	69	64	177	525	175	158	268	89	12	105	12	0.068	0.2	0.069
.	19.01.15-23.17.11-1-358227	156	9	9	1	0	1	492	6	6	0	0	NA	NA	NA	52	38	172	512	167	150	259	83	2	32	0	0.012	0.062	0
.	19.01.15-23.17.12-1-358228	96	3	3	0	0	0	481	2	2	0	0	NA	NA	NA	29	26	170	500	169	152	245	84	3	2	1	0.018	0.004	0.006
.	19.01.15-23.17.14-1-358233	36	1	1	0	0	0	0	0	0	0	0	NA	NA	NA	7	8	164	494	163	0	0	0	0	1	0	0	0.002	0
.	19.01.15-23.17.14-1-358234	62	2	2	0	0	0	476	1	1	0	0	NA	NA	NA	29	32	167	509	169	145	250	81	1	2	0	0.006	0.004	0
.	19.01.15-23.17.16-1-358235	32	1	1	0	0	0	0	0	0	0	0	NA	NA	NA	16	12	163	498	164	0	0	0	0	2	0	0	0.004	0
.	19.01.15-23.17.19-1-358236	58	3	3	0	0	0	298	2	2	0	0	NA	NA	NA	20	15	165	500	163	96	155	47	3	2	1	0.018	0.004	0.006
.	19.01.15-23.17.23-1-358238	153	10	10	2	0	2	500	8	8	0	0	NA	NA	NA	45	53	178	515	173	156	255	89	10	23	1	0.056	0.045	0.006
.	19.01.15-23.17.25-1-358239	63	2	2	1	0	1	476	1	1	0	0	NA	NA	NA	22	24	169	502	166	148	246	82	0	6	0	0	0.012	0
.	19.01.15-23.17.25-1-358240	143	12	12	1	0	1	486	11	11	0	0	NA	NA	NA	46	31	166	512	166	146	258	82	2	16	1	0.012	0.031	0.006
.	19.01.15-23.17.28-1-358241	149	7	7	5	0	3	501	6	6	0	0	NA	NA	NA	47	41	174	509	171	153	258	90	0	24	7	0	0.047	0.041
.	19.01.15-23.17.29-1-358242	127	10	10	2	0	1	489	8	8	0	0	NA	NA	NA	43	36	169	511	169	149	255	85	3	24	5	0.018	0.047	0.03
.	19.01.15-23.17.33-1-358243	59	2	2	0	0	0	356	0	0	0	0	NA	NA	NA	17	19	168	497	167	122	179	55	3	1	0	0.018	0.002	0
.	19.01.15-23.17.37-1-358244	235	19	19	8	0	6	509	17	17	0	0	NA	NA	NA	66	61	174	527	173	153	267	89	17	59	5	0.098	0.112	0.029
.	19.01.15-23.17.38-1-358246	237	13	13	4	0	4	517	12	12	0	0	NA	NA	NA	71	69	175	533	174	155	273	89	12	30	1	0.069	0.056	0.006
.	19.01.15-23.17.43-1-358267	232	59	59	15	0	12	507	56	56	0	0	NA	NA	NA	81	62	178	528	169	155	267	85	18	136	37	0.101	0.258	0.219
.	19.01.15-23.17.46-1-358271	397	73	73	21	0	16	574	65	65	0	0	NA	NA	NA	115	126	191	564	184	173	301	100	27	151	32	0.141	0.268	0.174
.	19.01.15-23.17.46-1-358272	296	73	73	21	0	15	543	68	68	0	0	NA	NA	NA	84	93	181	547	178	161	288	94	12	184	25	0.066	0.336	0.14
.	19.01.15-23.17.49-1-358279	153	23	23	5	0	5	497	22	22	0	0	NA	NA	NA	50	45	169	519	170	148	265	84	6	42	21	0.036	0.081	0.124
.	19.01.15-23.17.50-1-358280	141	5	5	0	0	0	494	4	4	0	0	NA	NA	NA	45	40	171	513	169	151	257	86	0	12	2	0	0.023	0.012
.	19.01.15-23.18.04-1-358286	63	2	2	1	0	1	254	1	1	0	0	NA	NA	NA	19	23	170	502	164	86	126	42	0	1	1	0	0.002	0.006
.	19.01.15-23.18.05-1-358287	97	10	10	5	0	2	494	7	7	0	0	NA	NA	NA	33	35	171	508	169	153	253	88	15	14	4	0.088	0.028	0.024
.	19.01.15-23.18.08-1-358288	298	22	22	7	0	7	538	19	19	0	0	NA	NA	NA	85	87	178	544	178	159	286	93	19	47	22	0.107	0.086	0.124
.	19.01.15-23.18.08-1-358289	323	23	23	9	0	8	533	22	22	0	0	NA	NA	NA	77	80	182	533	178	162	277	94	13	65	0	0.071	0.122	0
.	19.01.15-23.18.13-1-358290	150	10	10	2	0	1	498	9	9	0	0	NA	NA	NA	52	48	170	518	173	153	259	86	4	21	14	0.024	0.041	0.081
.	19.01.15-23.18.24-1-358291	32	1	1	0	0	0	0	0	0	0	0	NA	NA	NA	14	10	164	496	163	0	0	0	0	0	1	0	0	0.006
.	19.01.15-23.18.27-1-358292	117	7	7	1	0	1	485	4	4	0	0	NA	NA	NA	48	30	169	507	167	149	250	86	0	15	1	0	0.03	0.006
.	19.01.15-23.18.32-1-358316	93	9	9	3	0	2	501	8	8	0	0	NA	NA	NA	26	44	176	516	165	156	261	84	18	4	6	0.102	0.008	0.036
.	19.01.15-23.18.46-1-358341	55	2	2	0	0	0	101	1	1	0	0	NA	NA	NA	6	13	166	496	164	32	46	23	5	0	1	0.03	0	0.006
.	19.01.15-23.18.49-1-358349	244	59	59	21	0	14	506	54	54	0	0	NA	NA	NA	68	54	174	522	171	156	267	83	12	154	22	0.069	0.295	0.129
.	19.01.15-23.18.53-1-358350	65	3	3	0	0	0	474	2	2	0	0	NA	NA	NA	28	25	170	499	169	150	243	81	0	10	0	0	0.02	0
.	19.01.15-23.18.57-1-358355	145	8	8	1	0	0	501	7	7	0	0	NA	NA	NA	42	52	170	523	172	149	267	85	9	12	2	0.053	0.023	0.012
.	19.01.15-23.18.57-1-358356	60	2	2	0	0	0	480	1	1	0	0	NA	NA	NA	24	28	169	506	166	148	250	82	6	3	0	0.036	0.006	0
.	19.01.15-23.19.01-1-358357	203	22	22	6	0	2	499	19	19	0	0	NA	NA	NA	53	54	173	522	172	154	261	84	12	47	8	0.069	0.09	0.047
.	19.01.15-23.19.08-1-358359	268	52	52	11	0	10	538	44	44	0	0	NA	NA	NA	78	86	181	536	182	160	282	96	6	106	34	0.033	0.198	0.187
.	19.01.15-23.19.09-1-358360	262	60	60	18	0	14	528	54	54	0	0	NA	NA	NA	76	79	180	536	176	159	278	91	52	133	23	0.289	0.248	0.131
.	19.01.15-23.19.11-1-358361	151	17	17	3	0	3	492	16	16	0	0	NA	NA	NA	48	40	174	510	169	155	252	85	3	48	0	0.017	0.094	0
.	19.01.15-23.19.54-1-358398	399	73	73	16	0	14	573	66	66	0	0	NA	NA	NA	104	124	184	565	188	165	308	100	12	191	41	0.065	0.338	0.218
.	19.01.15-23.20.02-1-358406	91	8	8	1	0	1	487	7	7	0	0	NA	NA	NA	25	29	165	502	175	148	249	90	3	21	0	0.018	0.042	0
.	19.01.15-23.20.15-1-358407	160	20	20	6	0	5	514	16	16	0	0	NA	NA	NA	41	53	177	518	171	161	267	86	9	46	1	0.051	0.089	0.006
.	19.01.15-23.20.20-1-358408	442	95	95	17	0	17	562	86	86	0	0	NA	NA	NA	115	109	181	552	189	163	296	103	16	198	38	0.088	0.359	0.201
.	19.01.15-23.20.26-1-358410	148	12	12	3	0	2	482	10	10	0	0	NA	NA	NA	43	33	167	507	172	148	250	84	0	36	5	0	0.071	0.029
.	19.01.15-23.20.33-1-358415	65	6	6	2	0	2	478	3	3	0	0	NA	NA	NA	28	26	167	505	167	145	249	84	3	9	0	0.018	0.018	0
.	19.01.15-23.20.48-1-358448	61	2	2	2	0	2	454	1	1	0	0	NA	NA	NA	14	13	169	492	165	145	231	78	0	0	2	0	0	0.012
.	19.01.15-23.20.57-1-358454	86	4	4	0	0	0	474	3	3	0	0	NA	NA	NA	25	22	167	503	165	146	246	82	0	12	0	0	0.024	0
.	19.01.15-23.21.09-1-358456	60	2	2	0	0	0	480	1	1	0	0	NA	NA	NA	20	22	172	498	165	152	249	79	0	5	0	0	0.01	0
.	19.01.15-23.21.09-1-358457	260	29	29	8	0	7	524	26	26	0	0	NA	NA	NA	83	68	177	526	178	160	268	96	5	67	20	0.028	0.127	0.112
.	19.01.15-23.21.36-1-358463	62	3	3	2	0	2	479	2	2	0	0	NA	NA	NA	25	20	167	502	164	150	247	82	3	2	0	0.018	0.004	0
.	19.01.15-23.21.36-1-358464	204	18	18	4	0	3	512	17	17	0	0	NA	NA	NA	57	50	169	517	177	151	267	94	10	25	16	0.059	0.048	0.09
.	19.01.15-23.22.01-1-358499	323	37	37	11	0	9	551	34	34	0	0	NA	NA	NA	105	98	180	556	175	162	298	91	17	87	32	0.094	0.156	0.183
.	19.01.15-23.22.03-1-358500	87	3	3	0	0	0	490	2	2	0	0	NA	NA	NA	34	31	170	505	169	153	251	86	0	5	2	0	0.01	0.012
.	19.01.15-23.22.04-1-358501	35	1	1	0	0	0	0	0	0	0	0	NA	NA	NA	11	8	165	490	166	0	0	0	1	0	0	0.006	0	0
.	19.01.15-23.22.08-1-358502	180	21	21	4	0	4	520	17	17	0	0	NA	NA	NA	64	68	178	530	173	160	269	91	6	47	11	0.034	0.089	0.064
.	19.01.15-23.22.09-1-358503	123	4	4	1	0	1	491	3	3	0	0	NA	NA	NA	38	38	170	515	166	152	259	80	0	10	1	0	0.019	0.006
.	19.01.15-23.22.26-1-358505	270	21	21	3	0	3	530	20	20	0	0	NA	NA	NA	86	77	177	538	175	156	281	93	8	42	13	0.045	0.078	0.074
.	19.01.15-23.22.27-1-358506	113	5	5	2	0	2	485	4	4	0	0	NA	NA	NA	25	35	168	511	169	150	251	84	4	5	1	0.024	0.01	0.006
.	19.01.15-23.22.43-1-358531	440	49	49	11	0	10	564	42	42	0	0	NA	NA	NA	117	110	182	548	193	162	294	108	18	95	20	0.099	0.173	0.104
.	19.01.15-23.22.45-1-358534	179	11	11	4	0	3	509	9	9	0	0	NA	NA	NA	55	60	172	530	171	150	274	85	10	36	7	0.058	0.068	0.041
.	19.01.15-23.22.49-1-358542	61	2	2	1	0	1	472	1	1	0	0	NA	NA	NA	25	18	170	496	165	147	245	80	0	4	0	0	0.008	0
.	19.01.15-23.22.53-1-358544	33	1	1	0	0	0	0	0	0	0	0	NA	NA	NA	12	6	165	490	164	0	0	0	3	0	0	0.018	0	0
.	19.01.15-23.23.04-1-358549	209	15	15	1	0	0	516	14	14	0	0	NA	NA	NA	54	60	177	518	178	155	265	96	14	40	6	0.079	0.077	0.034
.	19.01.15-23.23.09-1-358550	254	15	15	2	0	1	542	13	13	0	0	NA	NA	NA	71	90	176	549	178	156	289	97	3	31	11	0.017	0.056	0.062
.	19.01.15-23.23.11-1-358551	145	7	7	0	0	0	504	6	6	0	0	NA	NA	NA	39	54	172	523	172	153	264	87	3	14	1	0.017	0.027	0.006
.	19.01.15-23.23.11-1-358552	32	1	1	1	0	1	0	0	0	0	0	NA	NA	NA	10	8	164	494	163	0	0	0	0	1	0	0	0.002	0
.	19.01.15-23.23.12-1-358553	88	10	10	3	0	2	483	8	8	0	0	NA	NA	NA	31	29	170	503	169	151	247	85	13	16	7	0.076	0.032	0.041
.	19.01.15-23.23.14-1-358554	94	4	4	2	0	1	482	3	3	0	0	NA	NA	NA	22	25	170	501	167	152	245	85	10	6	0	0.059	0.012	0
.	19.01.15-23.23.21-1-358559	126	9	9	3	0	2	491	6	6	0	0	NA	NA	NA	45	44	170	513	174	150	254	87	7	27	2	0.041	0.053	0.011
.	19.01.15-23.23.28-1-358560	65	2	2	1	0	1	480	1	1	0	0	NA	NA	NA	18	31	169	505	170	146	250	84	3	6	0	0.018	0.012	0
.	19.01.15-23.23.28-1-358561	143	7	7	2	0	2	487	6	6	0	0	NA	NA	NA	61	41	168	517	169	147	256	84	12	3	7	0.071	0.006	0.041
.	19.01.15-23.23.29-1-358562	67	3	3	1	0	1	489	2	2	0	0	NA	NA	NA	21	31	176	501	167	156	249	84	2	2	3	0.011	0.004	0.018
.	19.01.15-23.23.32-1-358563	202	31	31	6	0	6	492	29	29	0	0	NA	NA	NA	57	39	168	516	168	147	261	84	16	77	10	0.095	0.149	0.06
.	19.01.15-23.23.34-1-358564	124	4	4	0	0	0	490	3	3	0	0	NA	NA	NA	34	35	172	510	166	151	256	83	0	7	0	0	0.014	0
.	19.01.15-23.23.38-1-358567	174	13	13	0	0	0	501	11	11	0	0	NA	NA	NA	55	47	173	521	166	154	266	81	1	21	7	0.006	0.04	0.042
.	19.01.15-23.23.40-1-358570	33	1	1	0	0	0	0	0	0	0	0	NA	NA	NA	11	16	168	498	163	0	0	0	0	0	0	0	0	0
.	19.01.15-23.23.43-1-358589	204	27	27	5	0	3	527	24	24	0	0	NA	NA	NA	61	76	174	539	176	157	279	91	9	61	5	0.052	0.113	0.028
.	19.01.15-23.23.43-1-358590	34	1	1	1	0	1	0	0	0	0	0	NA	NA	NA	10	7	165	490	165	0	0	0	0	1	0	0	0.002	0
.	19.01.15-23.23.43-1-358591	34	1	1	1	0	1	0	0	0	0	0	NA	NA	NA	11	7	163	494	163	0	0	0	0	6	0	0	0.012	0
.	19.01.15-23.23.45-1-358594	89	4	4	2	0	2	489	3	3	0	0	NA	NA	NA	26	35	168	513	167	153	254	82	1	5	4	0.006	0.01	0.024
.	19.01.15-23.23.46-1-358595	170	12	12	4	0	4	511	9	9	0	0	NA	NA	NA	53	58	174	523	174	157	264	90	9	25	4	0.052	0.048	0.023
.	19.01.15-23.23.46-1-358597	61	2	2	0	0	0	475	1	1	0	0	NA	NA	NA	18	17	166	498	166	148	244	83	0	0	4	0	0	0.024
.	19.01.15-23.23.55-1-358606	32	1	1	0	0	0	0	0	0	0	0	NA	NA	NA	8	6	165	491	163	0	0	0	0	1	0	0	0.002	0
.	19.01.15-23.23.56-1-358608	90	6	6	1	0	1	479	5	5	0	0	NA	NA	NA	27	24	164	503	170	145	250	84	4	6	9	0.024	0.012	0.053
.	19.01.15-23.23.57-1-358610	35	1	1	0	0	0	0	0	0	0	0	NA	NA	NA	8	11	170	491	163	0	0	0	0	3	0	0	0.006	0
.	19.01.15-23.23.59-1-358611	60	2	2	0	0	0	297	1	1	0	0	NA	NA	NA	20	18	166	501	164	93	155	49	1	0	3	0.006	0	0.018
.	19.01.15-23.24.01-1-358612	245	14	14	2	0	2	532	13	13	0	0	NA	NA	NA	89	83	183	530	183	162	273	97	1	29	1	0.005	0.055	0.005
.	19.01.15-23.24.02-1-358613	32	1	1	0	0	0	0	0	0	0	0	NA	NA	NA	11	8	165	491	165	0	0	0	0	2	0	0	0.004	0
.	19.01.15-23.24.02-1-358614	119	9	9	0	0	0	494	8	8	0	0	NA	NA	NA	34	44	170	519	168	151	260	83	0	17	1	0	0.033	0.006
.	19.01.15-23.24.05-1-358615	482	68	68	15	0	12	583	58	58	0	0	NA	NA	NA	139	138	189	579	183	169	317	97	23	179	18	0.122	0.309	0.098
.	19.01.15-23.24.09-1-358617	117	6	6	2	0	2	495	4	4	0	0	NA	NA	NA	33	45	171	517	170	151	260	84	0	15	3	0	0.029	0.018
.	19.01.15-23.24.12-1-358618	348	81	81	19	0	16	547	73	73	0	0	NA	NA	NA	96	103	176	560	180	159	292	96	25	146	34	0.142	0.261	0.189
.	19.01.15-23.24.13-1-358619	200	16	16	2	0	1	514	13	13	0	0	NA	NA	NA	56	58	174	526	171	155	269	90	14	46	11	0.08	0.087	0.064
.	19.01.15-23.24.18-1-358620	149	9	9	2	0	2	490	7	7	0	0	NA	NA	NA	47	40	171	511	171	151	254	85	0	31	5	0	0.061	0.029
.	19.01.15-23.24.27-1-358621	61	2	2	1	0	1	477	1	1	0	0	NA	NA	NA	20	24	165	505	167	146	250	81	0	0	3	0	0	0.018
.	19.01.15-23.24.27-1-358622	91	4	4	2	0	2	476	3	3	0	0	NA	NA	NA	29	25	167	504	167	147	247	82	0	10	2	0	0.02	0.012
.	19.01.15-23.24.32-1-358623	227	26	26	7	0	6	521	23	23	0	0	NA	NA	NA	62	68	175	528	178	155	271	95	5	55	5	0.029	0.104	0.028
.	19.01.15-23.24.35-1-358627	33	1	1	0	0	0	0	0	0	0	0	NA	NA	NA	8	7	165	492	163	0	0	0	0	1	0	0	0.002	0
.	19.01.15-23.24.36-1-358628	147	18	18	6	0	4	502	17	17	0	0	NA	NA	NA	38	47	171	518	171	153	265	84	5	21	11	0.029	0.041	0.064
.	19.01.15-23.24.38-1-358630	236	37	37	12	0	10	537	35	35	0	0	NA	NA	NA	69	89	181	540	181	160	282	95	23	88	21	0.127	0.163	0.116
.	19.01.15-23.24.41-1-358634	362	59	59	22	0	15	533	55	55	0	0	NA	NA	NA	99	89	182	539	181	158	281	94	21	168	17	0.115	0.312	0.094
.	19.01.15-23.24.41-1-358635	274	17	17	12	0	10	517	15	15	0	0	NA	NA	NA	88	67	179	529	172	155	275	87	0	31	19	0	0.059	0.11
.	19.01.15-23.24.47-1-358660	239	32	32	5	0	4	533	30	30	0	0	NA	NA	NA	65	88	178	546	177	158	286	89	0	66	15	0	0.121	0.085
.	19.01.15-23.25.02-1-358668	91	7	7	2	0	2	491	6	6	0	0	NA	NA	NA	30	34	172	509	166	153	256	82	13	8	4	0.076	0.016	0.024
.	19.01.15-23.25.08-1-358669	363	57	57	15	0	10	562	52	52	0	0	NA	NA	NA	82	107	183	552	185	163	296	103	9	168	27	0.049	0.304	0.146
.	19.01.15-23.25.11-1-358670	122	11	11	2	0	2	495	9	9	0	0	NA	NA	NA	41	43	177	510	169	155	255	85	0	24	7	0	0.047	0.041
.	19.01.15-23.25.21-1-358676	34	1	1	0	0	0	0	0	0	0	0	NA	NA	NA	14	9	166	494	162	0	0	0	0	0	1	0	0	0.006
.	19.01.15-23.25.27-1-358677	240	69	69	17	0	13	511	63	63	0	0	NA	NA	NA	70	61	175	522	177	155	264	92	34	130	32	0.194	0.249	0.181
.	19.01.15-23.25.32-1-358678	114	8	8	1	0	1	496	7	7	0	0	NA	NA	NA	30	41	170	513	171	152	257	87	3	6	5	0.018	0.012	0.029
.	19.01.15-23.25.33-1-358679	148	16	16	4	0	3	512	12	12	0	0	NA	NA	NA	45	51	177	511	176	159	259	94	5	40	0	0.028	0.078	0
.	19.01.15-23.25.34-1-358680	474	59	59	12	0	10	585	53	53	0	0	NA	NA	NA	104	141	198	569	187	178	305	102	8	170	8	0.04	0.299	0.043
.	19.01.15-23.25.43-1-358702	360	43	43	13	0	13	549	38	38	0	0	NA	NA	NA	98	103	183	550	183	161	289	99	14	106	19	0.077	0.193	0.104
.	19.01.15-23.25.49-1-358712	32	1	1	0	0	0	0	0	0	0	0	NA	NA	NA	12	7	166	491	163	0	0	0	0	0	0	0	0	0
.	19.01.15-23.25.52-1-358713	63	2	2	1	0	0	478	0	0	0	0	NA	NA	NA	23	21	168	496	170	150	243	85	8	0	0	0.048	0	0
.	19.01.15-23.25.57-1-358718	88	7	7	2	0	2	480	5	5	0	0	NA	NA	NA	32	22	166	505	164	150	251	79	0	13	0	0	0.026	0
.	19.01.15-23.26.00-1-358719	62	2	2	1	0	1	350	1	1	0	0	NA	NA	NA	16	13	165	497	164	108	184	58	4	4	0	0.024	0.008	0
.	19.01.15-23.26.03-1-358720	213	25	25	4	0	3	514	24	24	0	0	NA	NA	NA	79	64	178	526	173	162	265	87	2	52	12	0.011	0.099	0.069
.	19.01.15-23.26.08-1-358722	155	7	7	3	0	2	497	5	5	0	0	NA	NA	NA	39	50	177	517	169	158	257	82	0	24	2	0	0.046	0.012
.	19.01.15-23.26.12-1-358723	232	19	19	12	0	12	525	16	16	0	0	NA	NA	NA	77	72	181	526	178	161	273	91	20	50	11	0.11	0.095	0.062
.	19.01.15-23.26.14-1-358724	152	16	16	7	0	6	495	15	15	0	0	NA	NA	NA	40	46	175	517	167	152	261	82	13	21	11	0.074	0.041	0.066
.	19.01.15-23.26.25-1-358725	62	2	2	1	0	1	349	1	1	0	0	NA	NA	NA	13	15	169	494	165	107	180	62	5	0	3	0.03	0	0.018
.	19.01.15-23.26.33-1-358732	156	17	17	4	0	3	507	15	15	0	0	NA	NA	NA	48	56	178	522	169	160	261	86	0	28	13	0	0.054	0.077
.	19.01.15-23.26.35-1-358733	98	4	4	1	0	0	479	1	1	0	0	NA	NA	NA	28	29	169	508	165	149	251	79	5	8	0	0.03	0.016	0
.	19.01.15-23.26.45-1-358760	61	2	2	0	0	0	477	1	1	0	0	NA	NA	NA	18	19	168	497	167	150	245	82	0	2	0	0	0.004	0
.	19.01.15-23.26.45-1-358761	91	5	5	0	0	0	472	4	4	0	0	NA	NA	NA	42	22	170	501	164	149	242	81	0	6	5	0	0.012	0.03
.	19.01.15-23.26.47-1-358768	551	53	53	20	0	14	596	48	48	0	0	NA	NA	NA	164	147	186	571	203	166	313	117	18	121	24	0.097	0.212	0.118
.	19.01.15-23.26.48-1-358769	341	38	38	10	0	8	538	33	33	0	0	NA	NA	NA	87	89	184	543	175	164	284	90	14	77	10	0.076	0.142	0.057
.	19.01.15-23.26.48-1-358772	62	2	2	1	0	1	483	1	1	0	0	NA	NA	NA	19	28	169	507	165	149	254	80	0	6	0	0	0.012	0
.	19.01.15-23.26.54-1-358774	205	34	34	10	0	9	513	30	30	0	0	NA	NA	NA	62	57	177	520	173	159	265	89	13	65	13	0.073	0.125	0.075
.	19.01.15-23.26.54-1-358775	201	32	32	10	0	8	522	29	29	0	0	NA	NA	NA	61	73	178	531	177	159	271	92	9	74	34	0.051	0.139	0.192
.	19.01.15-23.26.56-1-358777	149	21	21	6	0	6	487	20	20	0	0	NA	NA	NA	49	34	170	506	171	151	249	87	5	58	11	0.029	0.115	0.064
.	19.01.15-23.26.58-1-358780	97	5	5	0	0	0	494	4	4	0	0	NA	NA	NA	31	36	172	511	166	156	256	82	0	11	0	0	0.022	0
.	19.01.15-23.27.01-1-358781	293	39	39	10	0	8	545	35	35	0	0	NA	NA	NA	79	95	187	545	176	169	286	90	30	79	0	0.16	0.145	0
.	19.01.15-23.27.02-1-358782	408	51	51	18	0	14	566	47	47	0	0	NA	NA	NA	121	124	179	572	186	156	311	99	18	96	18	0.101	0.168	0.097
.	19.01.15-23.27.23-1-358788	94	5	5	0	0	0	479	4	4	0	0	NA	NA	NA	27	25	168	502	168	146	249	84	0	3	2	0	0.006	0.012
.	19.01.15-23.27.34-1-358789	70	2	2	0	0	0	483	1	1	0	0	NA	NA	NA	19	25	168	501	169	151	248	84	0	2	1	0	0.004	0.006
.	19.01.15-23.27.37-1-358790	386	46	46	11	0	5	560	40	40	0	0	NA	NA	NA	125	113	193	548	185	171	290	99	35	103	15	0.181	0.188	0.081
.	19.01.15-23.27.39-1-358793	356	47	47	12	0	10	542	41	41	0	0	NA	NA	NA	96	93	183	546	177	162	288	92	15	94	25	0.082	0.172	0.141
.	19.01.15-23.27.43-1-358812	123	8	8	2	0	2	492	6	6	0	0	NA	NA	NA	49	38	171	508	172	152	255	85	1	22	5	0.006	0.043	0.029
.	19.01.15-23.27.47-1-358821	147	12	12	3	0	2	503	11	11	0	0	NA	NA	NA	54	56	171	523	175	149	264	90	6	26	4	0.035	0.05	0.023
.	19.01.15-23.27.48-1-358823	376	45	45	15	0	9	533	39	39	0	0	NA	NA	NA	114	84	186	539	172	161	283	89	29	120	2	0.156	0.223	0.012
.	19.01.15-23.28.05-1-358830	37	1	1	0	0	0	0	0	0	0	0	NA	NA	NA	9	11	166	494	164	0	0	0	0	1	0	0	0.002	0
.	19.01.15-23.28.11-1-358831	148	6	6	3	0	3	496	5	5	0	0	NA	NA	NA	37	43	174	511	171	156	258	82	0	9	2	0	0.018	0.012
.	19.01.15-23.28.24-1-358832	270	18	18	5	0	5	526	17	17	0	0	NA	NA	NA	83	76	177	540	172	157	281	88	24	52	0	0.136	0.096	0
.	19.01.15-23.28.26-1-358833	64	3	3	0	0	0	474	2	2	0	0	NA	NA	NA	25	22	168	505	162	150	246	78	2	3	0	0.012	0.006	0
.	19.01.15-23.28.38-1-358843	216	23	23	12	0	10	508	21	21	0	0	NA	NA	NA	49	50	175	515	173	157	262	89	12	38	13	0.069	0.074	0.075
.	19.01.15-23.28.40-1-358846	99	10	10	2	0	2	480	7	7	0	0	NA	NA	NA	34	25	167	503	168	150	247	83	8	12	5	0.048	0.024	0.03
.	19.01.15-23.28.41-1-358849	118	11	11	5	0	4	484	10	10	0	0	NA	NA	NA	37	35	169	511	168	149	252	83	5	27	4	0.03	0.053	0.024
.	19.01.15-23.28.41-1-358850	179	10	10	4	0	4	499	7	7	0	0	NA	NA	NA	40	44	173	513	171	154	259	86	17	14	4	0.098	0.027	0.023
.	19.01.15-23.29.02-1-358880	240	31	31	5	0	4	521	27	27	0	0	NA	NA	NA	68	65	171	531	176	153	276	92	8	71	7	0.047	0.134	0.04
.	19.01.15-23.29.05-1-358881	35	1	1	1	0	1	0	0	0	0	0	NA	NA	NA	8	11	163	498	163	0	0	0	0	2	0	0	0.004	0
.	19.01.15-23.29.08-1-358883	88	4	4	1	0	1	488	3	3	0	0	NA	NA	NA	35	34	174	498	175	153	245	90	2	8	0	0.011	0.016	0
.	19.01.15-23.29.08-1-358884	91	3	3	2	0	1	474	1	1	0	0	NA	NA	NA	39	24	171	498	168	146	245	83	0	4	4	0	0.008	0.024
.	19.01.15-23.29.13-1-358885	269	50	50	14	0	11	533	43	43	0	0	NA	NA	NA	80	84	188	525	184	168	267	98	9	104	20	0.048	0.198	0.109
.	19.01.15-23.29.17-1-358886	319	149	149	40	0	34	519	133	133	0	0	NA	NA	NA	80	69	180	534	168	161	276	82	61	262	58	0.339	0.491	0.345
.	19.01.15-23.29.18-1-358887	257	23	23	7	0	7	541	22	22	0	0	NA	NA	NA	85	94	180	541	186	160	280	101	2	43	25	0.011	0.079	0.134
.	19.01.15-23.29.19-1-358888	251	29	29	9	0	6	525	25	25	0	0	NA	NA	NA	76	73	177	529	180	159	272	94	17	89	15	0.096	0.168	0.083
.	19.01.15-23.29.21-1-358893	206	16	16	3	0	2	514	14	14	0	0	NA	NA	NA	57	61	179	521	174	159	263	92	0	40	1	0	0.077	0.006
.	19.01.15-23.29.22-1-358894	97	7	7	2	0	1	480	6	6	0	0	NA	NA	NA	36	32	169	506	170	148	250	82	9	25	0	0.053	0.049	0
.	19.01.15-23.29.28-1-358895	354	64	64	14	0	11	550	60	60	0	0	NA	NA	NA	91	96	184	541	184	162	286	102	15	140	48	0.082	0.259	0.261
.	19.01.15-23.29.40-1-358898	56	2	2	2	0	1	469	1	1	0	0	NA	NA	NA	23	17	169	498	163	147	243	79	3	0	1	0.018	0	0.006
.	19.01.15-23.29.49-1-358927	309	46	46	20	0	15	533	42	42	0	0	NA	NA	NA	96	82	173	536	186	152	278	103	8	105	58	0.046	0.196	0.312
.	19.01.15-23.29.53-1-358929	31	1	1	0	0	0	0	0	0	0	0	NA	NA	NA	8	8	163	493	165	0	0	0	0	0	0	0	0	0
.	19.01.15-23.29.55-1-358932	87	4	4	0	0	0	487	3	3	0	0	NA	NA	NA	42	33	166	512	168	147	255	85	0	18	0	0	0.035	0
.	19.01.15-23.29.57-1-358935	87	3	3	1	0	1	475	2	2	0	0	NA	NA	NA	26	24	169	502	166	149	245	81	5	6	0	0.03	0.012	0
.	19.01.15-23.29.59-1-358936	32	1	1	0	0	0	0	0	0	0	0	NA	NA	NA	5	5	164	491	163	0	0	0	0	2	0	0	0.004	0
.	19.01.15-23.30.01-1-358937	262	64	64	14	0	8	532	57	57	0	0	NA	NA	NA	57	80	177	535	181	159	278	95	20	131	25	0.113	0.245	0.138
.	19.01.15-23.30.09-1-358942	181	11	11	3	0	2	502	9	9	0	0	NA	NA	NA	66	55	169	521	178	151	262	89	8	24	5	0.047	0.046	0.028
.	19.01.15-23.30.10-1-358943	151	15	15	3	0	2	506	12	12	0	0	NA	NA	NA	55	52	174	518	173	152	264	90	8	35	2	0.046	0.068	0.012
.	19.01.15-23.30.11-1-358944	91	3	3	1	0	1	494	2	2	0	0	NA	NA	NA	30	41	173	510	171	152	256	86	0	14	2	0	0.027	0.012
.	19.01.15-23.30.21-1-358946	34	1	1	0	0	0	0	0	0	0	0	NA	NA	NA	6	14	167	497	163	0	0	0	0	5	0	0	0.01	0
.	19.01.15-23.30.23-1-358947	129	12	12	3	0	3	492	10	10	0	0	NA	NA	NA	45	40	170	514	169	151	258	83	0	27	1	0	0.053	0.006
.	19.01.15-23.30.25-1-358948	237	27	27	3	0	3	525	24	24	0	0	NA	NA	NA	70	68	177	522	182	157	267	101	5	67	7	0.028	0.128	0.038
.	19.01.15-23.30.29-1-358950	55	2	2	0	0	0	49	1	1	0	0	NA	NA	NA	15	18	167	500	164	15	25	9	0	2	2	0	0.004	0.012
.	19.01.15-23.30.35-1-358955	32	1	1	1	0	1	0	0	0	0	0	NA	NA	NA	14	7	164	493	163	0	0	0	0	0	0	0	0	0
.	19.01.15-23.30.35-1-358956	91	3	3	1	0	1	470	2	2	0	0	NA	NA	NA	33	23	167	502	167	143	246	81	0	6	1	0	0.012	0.006
.	19.01.15-23.30.37-1-358957	177	12	12	3	0	3	506	10	10	0	0	NA	NA	NA	49	48	176	516	169	159	261	86	0	17	2	0	0.033	0.012
.	19.01.15-23.30.42-1-358981	149	13	13	6	0	3	496	10	10	0	0	NA	NA	NA	59	45	167	514	177	147	256	93	0	48	7	0	0.093	0.04
.	19.01.15-23.30.46-1-358985	226	46	46	13	0	11	527	40	40	0	0	NA	NA	NA	82	76	178	534	177	160	273	94	28	99	21	0.157	0.185	0.119
.	19.01.15-23.30.48-1-358991	147	7	7	3	0	2	490	4	4	0	0	NA	NA	NA	51	39	175	505	172	155	250	85	8	16	2	0.046	0.032	0.012
.	19.01.15-23.30.54-1-358995	204	12	12	2	0	2	513	11	11	0	0	NA	NA	NA	62	59	173	530	169	155	273	85	5	24	4	0.029	0.045	0.024
.	19.01.15-23.30.59-1-358999	64	4	4	1	0	1	479	3	3	0	0	NA	NA	NA	17	26	166	508	165	143	254	82	8	4	2	0.048	0.008	0.012
.	19.01.15-23.31.06-1-359021	57	2	2	1	0	1	202	0	0	0	0	NA	NA	NA	14	17	166	495	169	67	97	38	0	2	0	0	0.004	0
.	19.01.15-23.31.07-1-359022	32	1	1	0	0	0	0	0	0	0	0	NA	NA	NA	8	13	167	495	164	0	0	0	0	0	2	0	0	0.012
.	19.01.15-23.31.09-1-359042	87	5	5	2	0	2	485	4	4	0	0	NA	NA	NA	25	30	173	504	166	153	247	85	2	10	0	0.012	0.02	0
.	19.01.15-23.31.10-1-359044	175	24	24	5	0	5	499	23	23	0	0	NA	NA	NA	51	50	174	517	172	150	261	88	13	48	16	0.075	0.093	0.093
.	19.01.15-23.31.13-1-359045	61	2	2	1	0	1	399	1	1	0	0	NA	NA	NA	15	12	164	493	168	123	204	72	0	2	0	0	0.004	0
.	19.01.15-23.31.15-1-359046	95	3	3	0	0	0	494	2	2	0	0	NA	NA	NA	22	35	169	508	171	154	255	85	0	10	0	0	0.02	0
.	19.01.15-23.31.17-1-359047	291	47	47	10	0	7	525	39	39	0	0	NA	NA	NA	79	77	181	533	176	158	278	89	29	96	4	0.16	0.18	0.023
.	19.01.15-23.31.23-1-359052	267	55	55	12	0	10	542	49	49	0	0	NA	NA	NA	85	98	186	541	184	165	281	96	13	113	24	0.07	0.209	0.13
.	19.01.15-23.31.24-1-359053	229	52	52	18	0	13	518	47	47	0	0	NA	NA	NA	58	66	168	537	174	148	280	90	42	108	15	0.25	0.201	0.086
.	19.01.15-23.31.24-1-359054	379	82	82	22	0	16	567	79	79	0	0	NA	NA	NA	94	123	194	560	182	173	298	96	30	200	40	0.155	0.357	0.22
.	19.01.15-23.31.28-1-359055	64	2	2	0	0	0	447	1	1	0	0	NA	NA	NA	18	22	167	502	166	139	232	76	0	5	0	0	0.01	0
.	19.01.15-23.31.38-1-359059	180	35	35	11	0	9	497	30	30	0	0	NA	NA	NA	56	44	173	516	168	154	259	84	15	83	14	0.087	0.161	0.083
.	19.01.15-23.31.43-1-359079	218	14	14	2	0	2	522	11	11	0	0	NA	NA	NA	61	67	174	527	179	157	269	96	0	32	8	0	0.061	0.045
.	19.01.15-23.31.45-1-359082	298	40	40	12	0	10	529	34	34	0	0	NA	NA	NA	74	79	179	533	180	159	274	96	27	84	36	0.151	0.158	0.2
.	19.01.15-23.31.46-1-359084	261	24	24	7	0	6	539	22	22	0	0	NA	NA	NA	106	90	179	546	178	158	290	91	0	66	4	0	0.121	0.022
.	19.01.15-23.32.07-1-359095	208	8	8	2	0	2	509	7	7	0	0	NA	NA	NA	55	55	171	522	175	152	268	89	0	26	2	0	0.05	0.011
.	19.01.15-23.32.17-1-359096	101	5	5	3	0	2	493	3	3	0	0	NA	NA	NA	29	38	168	513	170	152	258	83	7	0	4	0.042	0	0.024
.	19.01.15-23.32.24-1-359098	140	16	16	2	0	2	502	15	15	0	0	NA	NA	NA	40	58	174	521	176	155	259	88	14	29	7	0.08	0.056	0.04
.	19.01.15-23.32.26-1-359099	154	7	7	2	0	2	498	6	6	0	0	NA	NA	NA	44	43	173	518	165	153	261	84	12	10	0	0.069	0.019	0
.	19.01.15-23.32.26-1-359100	150	24	24	1	0	0	503	21	21	0	0	NA	NA	NA	54	56	172	527	170	153	266	84	14	34	4	0.081	0.065	0.024
.	19.01.15-23.32.29-1-359101	88	6	6	4	0	4	478	5	5	0	0	NA	NA	NA	30	27	166	507	167	145	251	82	1	12	3	0.006	0.024	0.018
.	19.01.15-23.32.32-1-359102	181	18	18	9	0	6	505	17	17	0	0	NA	NA	NA	53	52	171	523	171	148	268	89	8	42	4	0.047	0.08	0.023
.	19.01.15-23.32.38-1-359104	150	8	8	1	0	1	485	5	5	0	0	NA	NA	NA	49	38	170	512	169	149	251	85	0	20	5	0	0.039	0.03
.	19.01.15-23.32.44-1-359129	191	23	23	4	0	3	510	20	20	0	0	NA	NA	NA	55	63	176	523	177	155	263	92	21	23	13	0.119	0.044	0.073
.	19.01.15-23.32.45-1-359131	154	19	19	4	0	3	493	16	16	0	0	NA	NA	NA	44	43	173	512	171	153	255	85	11	36	6	0.064	0.07	0.035
.	19.01.15-23.32.47-1-359133	238	27	27	9	0	7	536	25	25	0	0	NA	NA	NA	73	84	176	544	177	160	285	91	15	74	15	0.085	0.136	0.085
.	19.01.15-23.32.52-1-359141	145	13	13	3	0	3	493	12	12	0	0	NA	NA	NA	48	49	172	520	170	151	258	84	21	16	4	0.122	0.031	0.024
.	19.01.15-23.32.57-1-359146	62	2	2	0	0	0	300	1	1	0	0	NA	NA	NA	11	16	164	502	163	92	156	52	0	4	0	0	0.008	0
.	19.01.15-23.33.14-1-359147	34	1	1	0	0	0	0	0	0	0	0	NA	NA	NA	6	11	166	495	163	0	0	0	0	2	0	0	0.004	0
.	19.01.15-23.33.17-1-359148	146	21	21	6	0	4	497	20	20	0	0	NA	NA	NA	40	47	175	513	172	157	252	88	22	27	1	0.126	0.053	0.006
.	19.01.15-23.33.17-1-359149	62	3	3	0	0	0	471	1	1	0	0	NA	NA	NA	19	13	165	495	166	147	243	81	0	2	2	0	0.004	0.012
.	19.01.15-23.33.21-1-359150	93	5	5	1	0	1	481	3	3	0	0	NA	NA	NA	31	30	166	505	172	148	245	88	3	9	0	0.018	0.018	0
.	19.01.15-23.33.21-1-359151	174	6	6	1	0	0	507	4	4	0	0	NA	NA	NA	47	56	178	520	171	159	261	87	0	14	1	0	0.027	0.006
.	19.01.15-23.33.24-1-359156	267	75	75	17	0	15	511	67	67	0	0	NA	NA	NA	81	61	176	526	172	158	268	85	18	164	25	0.102	0.312	0.145
.	19.01.15-23.33.27-1-359157	35	1	1	0	0	0	0	0	0	0	0	NA	NA	NA	14	9	165	494	163	0	0	0	0	3	0	0	0.006	0
.	19.01.15-23.33.28-1-359158	293	24	24	6	0	4	541	21	21	0	0	NA	NA	NA	83	97	178	544	188	159	282	100	3	52	7	0.017	0.096	0.037
.	19.01.15-23.33.30-1-359159	178	11	11	2	0	2	501	10	10	0	0	NA	NA	NA	53	49	179	518	165	157	263	81	2	24	0	0.011	0.046	0
.	19.01.15-23.33.30-1-359160	93	3	3	1	0	0	484	2	2	0	0	NA	NA	NA	32	32	170	508	167	152	251	81	0	7	4	0	0.014	0.024
.	19.01.15-23.33.37-1-359162	205	16	16	3	0	3	515	15	15	0	0	NA	NA	NA	76	67	170	532	178	148	271	96	6	49	7	0.035	0.092	0.039
.	19.01.15-23.33.38-1-359164	31	1	1	0	0	0	0	0	0	0	0	NA	NA	NA	13	11	166	495	163	0	0	0	0	0	3	0	0	0.018
.	19.01.15-23.33.39-1-359166	225	16	16	2	0	2	513	14	14	0	0	NA	NA	NA	72	55	173	522	173	154	267	92	14	38	7	0.081	0.073	0.04
.	19.01.15-23.33.40-1-359168	402	78	78	26	0	18	568	66	66	0	0	NA	NA	NA	112	122	192	557	186	171	296	101	43	131	33	0.224	0.235	0.177
.	19.01.15-23.33.44-1-359187	92	6	6	0	0	0	485	5	5	0	0	NA	NA	NA	25	33	173	507	166	155	249	81	4	25	0	0.023	0.049	0
.	19.01.15-23.33.47-1-359195	116	8	8	2	0	2	492	7	7	0	0	NA	NA	NA	28	43	173	514	169	152	257	83	4	18	0	0.023	0.035	0
.	19.01.15-23.33.56-1-359201	169	13	13	3	0	3	499	11	11	0	0	NA	NA	NA	53	49	173	512	177	155	254	90	1	20	13	0.006	0.039	0.073
.	19.01.15-23.34.02-1-359203	116	5	5	4	0	3	475	3	3	0	0	NA	NA	NA	31	20	166	499	168	146	247	82	0	20	0	0	0.04	0
.	19.01.15-23.34.05-1-359204	112	4	4	2	0	2	496	3	3	0	0	NA	NA	NA	26	41	173	513	168	151	259	86	1	5	5	0.006	0.01	0.03
.	19.01.15-23.34.06-1-359206	264	18	18	3	0	3	539	14	14	0	0	NA	NA	NA	89	91	174	548	182	155	285	99	8	40	3	0.046	0.073	0.016
.	19.01.15-23.34.12-1-359207	189	15	15	3	0	3	516	13	13	0	0	NA	NA	NA	49	62	177	524	174	162	266	88	6	47	10	0.034	0.09	0.057
.	19.01.15-23.34.14-1-359208	126	6	6	0	0	0	489	5	5	0	0	NA	NA	NA	29	32	169	505	171	148	251	90	5	7	0	0.03	0.014	0
.	19.01.15-23.34.20-1-359209	116	14	14	4	0	3	497	12	12	0	0	NA	NA	NA	32	41	170	513	171	154	259	84	0	14	19	0	0.027	0.111
.	19.01.15-23.34.22-1-359210	87	3	3	2	0	2	471	2	2	0	0	NA	NA	NA	27	19	169	498	165	147	242	82	4	4	0	0.024	0.008	0
.	19.01.15-23.34.22-1-359211	97	3	3	1	0	0	486	2	2	0	0	NA	NA	NA	24	32	165	509	171	149	252	85	5	0	1	0.03	0	0.006
.	19.01.15-23.34.32-1-359212	34	1	1	0	0	0	0	0	0	0	0	NA	NA	NA	4	7	163	493	164	0	0	0	0	3	0	0	0.006	0
.	19.01.15-23.34.34-1-359213	202	22	22	5	0	2	519	20	20	0	0	NA	NA	NA	65	73	178	530	178	157	268	94	12	51	8	0.067	0.096	0.045
.	19.01.15-23.34.35-1-359214	65	2	2	1	0	1	471	1	1	0	0	NA	NA	NA	16	17	165	501	164	145	245	81	0	8	0	0	0.016	0
.	19.01.15-23.34.35-1-359215	355	34	34	6	0	5	565	32	32	0	0	NA	NA	NA	92	120	184	556	193	163	299	103	12	95	16	0.065	0.171	0.083
.	19.01.15-23.34.36-1-359216	63	4	4	0	0	0	481	3	3	0	0	NA	NA	NA	21	23	167	502	167	148	251	82	0	11	2	0	0.022	0.012
.	19.01.15-23.34.41-1-359224	88	3	3	0	0	0	475	2	2	0	0	NA	NA	NA	27	24	167	501	169	148	244	83	2	2	2	0.012	0.004	0.012
.	19.01.15-23.34.43-1-359242	233	15	15	4	0	1	526	12	12	0	0	NA	NA	NA	63	71	179	535	170	160	279	87	17	33	9	0.095	0.062	0.053
.	19.01.15-23.34.47-1-359250	121	8	8	2	0	1	490	7	7	0	0	NA	NA	NA	30	35	167	510	171	148	256	86	0	16	5	0	0.031	0.029
.	19.01.15-23.34.50-1-359254	356	96	96	31	0	24	535	83	83	0	0	NA	NA	NA	96	96	191	542	176	168	278	89	34	223	41	0.178	0.411	0.233
.	19.01.15-23.34.53-1-359255	66	4	4	0	0	0	488	3	3	0	0	NA	NA	NA	21	32	169	506	170	149	252	87	0	9	0	0	0.018	0
.	19.01.15-23.34.57-1-359260	432	82	82	15	0	13	560	75	75	0	0	NA	NA	NA	118	117	192	554	184	171	293	96	20	168	45	0.104	0.303	0.245
.	19.01.15-23.35.04-1-359261	118	13	13	3	0	2	485	11	11	0	0	NA	NA	NA	41	31	169	511	164	151	256	78	0	29	4	0	0.057	0.024
.	19.01.15-23.35.06-1-359262	435	43	43	5	0	5	586	38	38	0	0	NA	NA	NA	136	132	189	564	192	172	307	107	26	89	20	0.138	0.158	0.104
.	19.01.15-23.35.11-1-359263	242	51	51	15	0	13	523	49	49	0	0	NA	NA	NA	67	69	181	530	171	161	275	87	11	107	25	0.061	0.202	0.146
.	19.01.15-23.35.16-1-359264	147	6	6	0	0	0	494	5	5	0	0	NA	NA	NA	32	44	171	518	168	152	260	82	2	6	4	0.012	0.012	0.024
.	19.01.15-23.35.22-1-359266	118	13	13	5	0	5	497	12	12	0	0	NA	NA	NA	33	51	169	519	176	148	263	86	0	22	15	0	0.042	0.085
.	19.01.15-23.35.24-1-359271	326	38	38	7	0	5	547	35	35	0	0	NA	NA	NA	93	99	183	545	184	161	290	96	13	69	21	0.071	0.127	0.114
.	19.01.15-23.35.27-1-359272	97	3	3	0	0	0	483	2	2	0	0	NA	NA	NA	28	26	167	502	170	152	246	85	0	5	1	0	0.01	0.006
.	19.01.15-23.35.32-1-359273	204	8	8	0	0	0	503	4	4	0	0	NA	NA	NA	59	56	169	525	175	149	265	89	2	13	6	0.012	0.025	0.034
.	19.01.15-23.35.39-1-359275	63	2	2	0	0	0	476	1	1	0	0	NA	NA	NA	17	23	170	502	164	148	248	80	3	0	1	0.018	0	0.006
.	19.01.15-23.35.43-1-359296	87	3	3	0	0	0	482	1	1	0	0	NA	NA	NA	28	28	168	505	168	148	251	83	3	5	0	0.018	0.01	0
.	19.01.15-23.35.49-1-359306	33	1	1	0	0	0	0	0	0	0	0	NA	NA	NA	7	10	164	497	162	0	0	0	1	0	0	0.006	0	0
.	19.01.15-23.35.50-1-359307	209	15	15	2	0	2	507	13	13	0	0	NA	NA	NA	57	54	176	522	169	158	263	86	36	27	0	0.205	0.052	0
.	19.01.15-23.35.52-1-359308	418	69	69	23	0	15	564	60	60	0	0	NA	NA	NA	92	113	195	553	178	176	293	95	17	164	43	0.087	0.297	0.242
.	19.01.15-23.35.59-1-359313	235	20	20	2	0	1	517	19	19	0	0	NA	NA	NA	65	61	176	525	173	156	271	90	1	55	5	0.006	0.105	0.029
.	19.01.15-23.36.09-1-359315	123	4	4	0	0	0	485	2	2	0	0	NA	NA	NA	34	35	171	507	170	150	249	86	0	5	1	0	0.01	0.006
.	19.01.15-23.36.18-1-359316	32	1	1	0	0	0	0	0	0	0	0	NA	NA	NA	3	10	163	498	162	0	0	0	0	2	0	0	0.004	0
.	19.01.15-23.36.19-1-359317	62	3	3	1	0	1	469	2	2	0	0	NA	NA	NA	30	16	167	494	168	149	241	79	5	3	0	0.03	0.006	0
.	19.01.15-23.36.20-1-359318	58	2	2	0	0	0	96	0	0	0	0	NA	NA	NA	14	18	168	498	165	24	54	18	0	1	0	0	0.002	0
.	19.01.15-23.36.24-1-359319	184	6	6	4	0	2	505	5	5	0	0	NA	NA	NA	55	52	172	523	170	151	268	86	10	9	8	0.058	0.017	0.047
.	19.01.15-23.36.25-1-359320	115	5	5	2	0	2	494	4	4	0	0	NA	NA	NA	27	38	169	512	170	150	258	86	4	9	2	0.024	0.018	0.012
.	19.01.15-23.36.27-1-359321	212	24	24	4	0	4	522	20	20	0	0	NA	NA	NA	52	73	173	543	170	156	279	87	5	45	10	0.029	0.083	0.059
.	19.01.15-23.36.31-1-359328	265	57	57	15	0	14	517	51	51	0	0	NA	NA	NA	77	64	178	524	175	160	267	90	14	138	14	0.079	0.263	0.08
.	19.01.15-23.36.33-1-359329	62	2	2	0	0	0	101	1	1	0	0	NA	NA	NA	22	21	168	500	166	32	50	19	0	1	0	0	0.002	0
.	19.01.15-23.36.35-1-359330	403	70	70	17	0	13	572	61	61	0	0	NA	NA	NA	108	118	186	559	186	167	303	102	18	158	33	0.097	0.283	0.177
.	19.01.15-23.36.40-1-359334	37	1	1	0	0	0	0	0	0	0	0	NA	NA	NA	5	11	163	497	164	0	0	0	0	0	0	0	0	0
.	19.01.15-23.36.40-1-359337	35	1	1	0	0	0	0	0	0	0	0	NA	NA	NA	9	12	166	495	164	0	0	0	0	0	1	0	0	0.006
.	19.01.15-23.36.43-1-359358	176	11	11	3	0	3	510	8	8	0	0	NA	NA	NA	63	66	176	522	181	154	261	95	5	25	2	0.028	0.048	0.011
.	19.01.15-23.36.44-1-359359	152	8	8	4	0	4	499	7	7	0	0	NA	NA	NA	55	52	171	522	172	147	265	87	4	15	1	0.023	0.029	0.006
.	19.01.15-23.36.44-1-359360	32	1	1	0	0	0	0	0	0	0	0	NA	NA	NA	6	13	167	493	166	0	0	0	0	0	2	0	0	0.012
.	19.01.15-23.36.52-1-359370	87	4	4	2	0	2	479	2	2	0	0	NA	NA	NA	19	21	168	498	168	150	248	81	0	2	5	0	0.004	0.03
.	19.01.15-23.36.55-1-359372	211	16	16	6	0	3	509	12	12	0	0	NA	NA	NA	70	55	178	513	177	157	256	96	25	36	3	0.14	0.07	0.017
.	19.01.15-23.37.00-1-359376	36	1	1	0	0	0	0	0	0	0	0	NA	NA	NA	9	9	165	494	163	0	0	0	1	0	0	0.006	0	0
.	19.01.15-23.37.13-1-359377	127	5	5	4	0	1	500	3	3	0	0	NA	NA	NA	50	42	175	513	167	154	261	85	5	15	0	0.029	0.029	0
.	19.01.15-23.37.13-1-359378	409	83	83	24	0	17	562	76	76	0	0	NA	NA	NA	114	121	181	567	186	160	300	102	25	211	41	0.138	0.372	0.22
.	19.01.15-23.37.19-1-359379	150	7	7	1	0	1	492	6	6	0	0	NA	NA	NA	54	38	171	509	171	150	255	87	8	9	6	0.047	0.018	0.035
.	19.01.15-23.37.22-1-359381	91	6	6	3	0	2	482	4	4	0	0	NA	NA	NA	39	30	170	505	168	150	248	84	14	16	0	0.082	0.032	0
.	19.01.15-23.37.27-1-359386	35	1	1	0	0	0	0	0	0	0	0	NA	NA	NA	8	12	165	495	165	0	0	0	0	4	0	0	0.008	0
.	19.01.15-23.37.30-1-359387	516	84	84	15	0	11	608	75	75	0	0	NA	NA	NA	131	154	201	575	191	184	320	104	3	185	48	0.015	0.322	0.251
.	19.01.15-23.37.36-1-359388	327	31	31	8	0	6	559	28	28	0	0	NA	NA	NA	105	110	192	547	184	172	288	99	6	89	16	0.031	0.163	0.087
.	19.01.15-23.37.37-1-359389	208	21	21	4	0	1	498	16	16	0	0	NA	NA	NA	60	48	178	516	167	157	260	81	33	40	3	0.185	0.078	0.018
.	19.01.15-23.37.37-1-359391	122	6	6	2	0	2	484	5	5	0	0	NA	NA	NA	42	31	169	509	166	146	253	85	4	12	0	0.024	0.024	0
.	19.01.15-23.37.38-1-359392	388	51	51	12	0	8	567	49	49	0	0	NA	NA	NA	121	127	184	569	187	163	304	100	15	139	40	0.082	0.244	0.214
.	19.01.15-23.37.54-1-359423	93	6	6	1	0	1	485	5	5	0	0	NA	NA	NA	32	32	172	504	169	151	250	84	9	7	5	0.052	0.014	0.03
.	19.01.15-23.37.55-1-359426	312	64	64	13	0	11	526	61	61	0	0	NA	NA	NA	82	70	175	528	180	157	275	94	20	135	24	0.114	0.256	0.133
.	19.01.15-23.38.10-1-359429	93	9	9	0	0	0	478	8	8	0	0	NA	NA	NA	43	32	172	504	169	152	244	82	0	19	5	0	0.038	0.03
.	19.01.15-23.38.10-1-359430	349	98	98	26	0	19	559	92	92	0	0	NA	NA	NA	92	107	182	559	179	164	301	94	30	216	34	0.165	0.386	0.19
.	19.01.15-23.38.11-1-359431	174	15	15	5	0	5	494	13	13	0	0	NA	NA	NA	58	45	170	515	173	150	259	85	5	42	5	0.029	0.082	0.029
.	19.01.15-23.38.21-1-359432	124	6	6	1	0	1	499	5	5	0	0	NA	NA	NA	44	46	168	522	169	149	265	85	0	17	8	0	0.033	0.047
.	19.01.15-23.38.28-1-359437	129	12	12	2	0	1	482	10	10	0	0	NA	NA	NA	39	33	168	508	170	147	251	84	9	23	5	0.054	0.045	0.029
.	19.01.15-23.38.36-1-359439	29	1	1	0	0	0	0	0	0	0	0	NA	NA	NA	9	5	164	492	162	0	0	0	0	3	0	0	0.006	0
.	19.01.15-23.38.38-1-359441	31	1	1	0	0	0	0	0	0	0	0	NA	NA	NA	8	9	165	493	164	0	0	0	0	1	0	0	0.002	0
.	19.01.15-23.38.40-1-359444	65	4	4	0	0	0	481	2	2	0	0	NA	NA	NA	22	23	165	501	170	147	249	85	0	9	1	0	0.018	0.006
.	19.01.15-23.38.40-1-359446	466	41	41	11	0	8	599	40	40	0	0	NA	NA	NA	101	139	194	565	193	177	313	109	2	141	16	0.01	0.25	0.083
.	19.01.15-23.38.43-1-359467	296	89	89	30	0	26	521	82	82	0	0	NA	NA	NA	71	69	185	522	175	166	264	91	28	201	48	0.151	0.385	0.274
.	19.01.15-23.38.44-1-359469	91	4	4	2	0	1	481	3	3	0	0	NA	NA	NA	27	28	169	504	168	151	249	81	0	7	3	0	0.014	0.018
.	19.01.15-23.38.50-1-359478	231	33	33	10	0	8	511	31	31	0	0	NA	NA	NA	78	64	169	533	175	147	274	90	12	57	19	0.071	0.107	0.109
.	19.01.15-23.38.54-1-359480	63	2	2	0	0	0	295	1	1	0	0	NA	NA	NA	16	17	166	498	166	84	154	57	2	3	0	0.012	0.006	0
.	19.01.15-23.38.57-1-359484	302	44	44	13	0	11	540	38	38	0	0	NA	NA	NA	89	93	183	546	177	164	284	92	16	107	12	0.087	0.196	0.068
.	19.01.15-23.39.04-1-359485	90	5	5	0	0	0	485	4	4	0	0	NA	NA	NA	32	35	168	512	168	150	253	82	0	18	2	0	0.035	0.012
.	19.01.15-23.39.09-1-359487	243	46	46	11	0	8	519	44	44	0	0	NA	NA	NA	72	63	177	524	175	160	268	91	40	59	27	0.226	0.113	0.154
.	19.01.15-23.39.13-1-359488	68	2	2	1	0	1	473	1	1	0	0	NA	NA	NA	19	20	167	499	167	149	240	84	0	3	0	0	0.006	0
.	19.01.15-23.39.21-1-359489	86	3	3	1	0	1	487	2	2	0	0	NA	NA	NA	34	38	169	513	169	148	253	86	2	3	0	0.012	0.006	0
.	19.01.15-23.39.25-1-359494	179	16	16	6	0	3	514	15	15	0	0	NA	NA	NA	49	58	176	523	172	159	267	88	6	33	8	0.034	0.063	0.047
.	19.01.15-23.39.32-1-359495	444	51	51	12	0	6	575	49	49	0	0	NA	NA	NA	137	130	186	566	191	165	304	106	9	137	34	0.048	0.242	0.178
.	19.01.15-23.39.33-1-359496	119	6	6	1	0	1	501	4	4	0	0	NA	NA	NA	36	42	172	508	175	153	257	91	0	6	15	0	0.012	0.086
.	19.01.15-23.39.49-1-359526	32	1	1	0	0	0	0	0	0	0	0	NA	NA	NA	9	8	166	491	164	0	0	0	0	1	0	0	0.002	0
.	19.01.15-23.39.51-1-359529	38	1	1	0	0	0	0	0	0	0	0	NA	NA	NA	11	7	164	493	163	0	0	0	0	0	0	0	0	0
.	19.01.15-23.39.53-1-359530	196	15	15	5	0	5	514	13	13	0	0	NA	NA	NA	54	62	170	527	178	151	271	92	9	33	3	0.053	0.063	0.017
.	19.01.15-23.39.54-1-359532	31	1	1	0	0	0	0	0	0	0	0	NA	NA	NA	10	7	165	493	162	0	0	0	0	1	0	0	0.002	0
.	19.01.15-23.39.55-1-359534	60	2	2	1	0	0	476	1	1	0	0	NA	NA	NA	20	21	166	502	166	148	247	81	0	7	0	0	0.014	0
.	19.01.15-23.39.57-1-359537	67	7	7	0	0	0	479	6	6	0	0	NA	NA	NA	22	20	167	501	165	148	252	79	10	14	1	0.06	0.028	0.006
.	19.01.15-23.40.02-1-359542	61	2	2	0	0	0	467	1	1	0	0	NA	NA	NA	27	10	166	492	165	145	241	81	3	0	0	0.018	0	0
.	19.01.15-23.40.07-1-359543	268	25	25	5	0	5	523	24	24	0	0	NA	NA	NA	83	79	180	539	173	159	278	86	15	54	7	0.083	0.1	0.04
.	19.01.15-23.40.08-1-359544	39	1	1	0	0	0	0	0	0	0	0	NA	NA	NA	10	10	165	493	165	0	0	0	0	0	1	0	0	0.006
.	19.01.15-23.40.10-1-359545	215	14	14	5	0	4	506	12	12	0	0	NA	NA	NA	55	58	174	522	175	150	264	92	10	33	5	0.057	0.063	0.029
.	19.01.15-23.40.12-1-359546	237	39	39	8	0	5	533	37	37	0	0	NA	NA	NA	73	86	185	532	182	166	271	96	8	107	10	0.043	0.201	0.055
.	19.01.15-23.40.14-1-359547	63	2	2	1	0	1	484	1	1	0	0	NA	NA	NA	14	27	169	506	165	150	251	83	0	7	0	0	0.014	0
.	19.01.15-23.40.19-1-359548	266	51	51	13	0	11	525	43	43	0	0	NA	NA	NA	83	74	178	527	182	158	272	95	21	110	35	0.118	0.209	0.192
.	19.01.15-23.40.21-1-359550	204	12	12	0	0	0	507	11	11	0	0	NA	NA	NA	55	57	177	519	174	157	265	85	2	22	12	0.011	0.042	0.069
.	19.01.15-23.40.23-1-359551	339	16	16	4	0	2	549	13	13	0	0	NA	NA	NA	89	99	188	546	178	169	287	93	0	36	4	0	0.066	0.022
.	19.01.15-23.40.26-1-359552	62	2	2	0	0	0	451	0	0	0	0	NA	NA	NA	25	24	170	503	164	143	234	74	0	1	0	0	0.002	0
.	19.01.15-23.40.35-1-359557	327	63	63	10	0	9	544	55	55	0	0	NA	NA	NA	93	97	188	542	180	165	282	97	42	130	14	0.223	0.24	0.078
.	19.01.15-23.40.36-1-359558	275	76	76	18	0	16	528	72	72	0	0	NA	NA	NA	85	72	182	527	176	163	273	92	19	175	20	0.104	0.332	0.114
.	19.01.15-23.40.42-1-359579	383	130	130	33	0	27	558	123	123	0	0	NA	NA	NA	102	114	187	557	183	168	295	95	50	268	49	0.267	0.481	0.268
.	19.01.15-23.40.47-1-359591	124	12	12	2	0	1	492	10	10	0	0	NA	NA	NA	37	41	171	514	169	153	254	85	1	17	2	0.006	0.033	0.012
.	19.01.15-23.40.47-1-359592	276	15	15	8	0	7	513	13	13	0	0	NA	NA	NA	68	62	174	528	173	155	270	88	3	30	12	0.017	0.057	0.069
.	19.01.15-23.40.54-1-359596	326	58	58	19	0	15	535	52	52	0	0	NA	NA	NA	111	90	185	543	175	162	284	89	11	134	22	0.059	0.247	0.126
.	19.01.15-23.41.08-1-359602	96	6	6	2	0	2	489	5	5	0	0	NA	NA	NA	31	37	169	511	170	151	253	85	0	6	6	0	0.012	0.035
.	19.01.15-23.41.10-1-359603	173	18	18	2	0	1	499	17	17	0	0	NA	NA	NA	63	52	173	516	176	152	257	90	9	34	2	0.052	0.066	0.011
.	19.01.15-23.41.14-1-359604	32	1	1	0	0	0	0	0	0	0	0	NA	NA	NA	14	6	165	492	162	0	0	0	0	0	0	0	0	0
.	19.01.15-23.41.17-1-359605	332	73	73	24	0	17	554	67	67	0	0	NA	NA	NA	89	112	185	560	180	165	295	94	28	168	30	0.151	0.3	0.167
.	19.01.15-23.41.24-1-359606	344	51	51	11	0	8	553	47	47	0	0	NA	NA	NA	81	100	189	537	187	164	287	102	13	138	10	0.069	0.257	0.053
.	19.01.15-23.41.25-1-359611	268	51	51	16	0	9	525	49	49	0	0	NA	NA	NA	70	74	179	526	182	159	269	97	9	136	21	0.05	0.259	0.115
.	19.01.15-23.41.48-1-359642	89	3	3	0	0	0	482	1	1	0	0	NA	NA	NA	19	27	166	506	168	148	251	83	0	9	0	0	0.018	0
.	19.01.15-23.42.12-1-359648	155	7	7	2	0	1	506	5	5	0	0	NA	NA	NA	48	57	168	529	173	152	266	88	0	12	5	0	0.023	0.029
.	19.01.15-23.42.16-1-359649	208	11	11	2	0	2	500	9	9	0	0	NA	NA	NA	65	51	172	517	175	153	258	89	7	12	2	0.041	0.023	0.011
.	19.01.15-23.42.25-1-359651	67	3	3	0	0	0	482	2	2	0	0	NA	NA	NA	21	28	169	506	166	149	251	82	0	1	3	0	0.002	0.018
.	19.01.15-23.42.26-1-359652	66	2	2	0	0	0	483	1	1	0	0	NA	NA	NA	30	31	171	504	169	152	247	84	0	3	4	0	0.006	0.024
.	19.01.15-23.42.29-1-359653	256	42	42	10	0	6	532	38	38	0	0	NA	NA	NA	86	81	179	536	179	158	280	94	16	66	17	0.089	0.123	0.095
.	19.01.15-23.42.37-1-359655	202	18	18	2	0	2	502	16	16	0	0	NA	NA	NA	64	47	169	521	170	149	266	87	2	42	5	0.012	0.081	0.029
.	19.01.15-23.42.37-1-359656	143	10	10	3	0	3	490	9	9	0	0	NA	NA	NA	37	37	166	513	171	147	259	84	5	12	5	0.03	0.023	0.029
.	19.01.15-23.42.38-1-359657	114	12	12	3	0	3	500	11	11	0	0	NA	NA	NA	32	41	173	512	169	155	259	86	6	17	1	0.035	0.033	0.006
.	19.01.15-23.42.50-1-359690	374	54	54	11	0	11	541	49	49	0	0	NA	NA	NA	90	96	183	546	180	164	283	94	9	156	19	0.049	0.286	0.106
.	19.01.15-23.42.52-1-359692	235	41	41	7	0	6	509	36	36	0	0	NA	NA	NA	66	53	173	520	173	153	267	89	33	83	12	0.191	0.16	0.069
.	19.01.15-23.42.58-1-359697	35	1	1	0	0	0	0	0	0	0	0	NA	NA	NA	11	5	164	491	163	0	0	0	2	0	0	0.012	0	0
.	19.01.15-23.43.00-1-359698	88	4	4	0	0	0	478	2	2	0	0	NA	NA	NA	29	20	167	500	166	148	246	84	0	14	0	0	0.028	0
.	19.01.15-23.43.01-1-359699	297	20	20	7	0	7	545	17	17	0	0	NA	NA	NA	105	97	178	556	176	155	301	89	3	45	8	0.017	0.081	0.045
.	19.01.15-23.43.04-1-359700	315	80	80	19	0	15	538	75	75	0	0	NA	NA	NA	98	85	182	536	180	165	278	95	23	189	33	0.126	0.353	0.183
.	19.01.15-23.43.08-1-359701	122	14	14	5	0	3	491	12	12	0	0	NA	NA	NA	37	38	174	509	168	154	252	85	3	22	6	0.017	0.043	0.036
.	19.01.15-23.43.13-1-359702	322	86	86	20	0	17	530	77	77	0	0	NA	NA	NA	92	84	184	535	178	165	273	92	19	181	38	0.103	0.338	0.213
.	19.01.15-23.43.22-1-359703	118	4	4	1	0	1	485	3	3	0	0	NA	NA	NA	53	37	171	510	169	148	254	83	6	5	0	0.035	0.01	0
.	19.01.15-23.43.25-1-359708	93	5	5	2	0	2	482	3	3	0	0	NA	NA	NA	38	25	168	504	166	152	250	80	0	12	2	0	0.024	0.012
.	19.01.15-23.43.32-1-359709	180	23	23	5	0	2	511	21	21	0	0	NA	NA	NA	66	56	177	515	177	156	259	96	10	73	13	0.056	0.142	0.073
.	19.01.15-23.43.35-1-359711	237	41	41	10	0	8	516	38	38	0	0	NA	NA	NA	77	68	173	533	175	153	273	90	13	88	15	0.075	0.165	0.086
.	19.01.15-23.43.38-1-359713	176	23	23	7	0	7	509	21	21	0	0	NA	NA	NA	57	57	169	525	176	154	261	94	8	55	6	0.047	0.105	0.034
.	19.01.15-23.43.42-1-359733	61	2	2	1	0	1	153	1	1	0	0	NA	NA	NA	20	20	165	501	167	51	77	25	2	0	0	0.012	0	0
.	19.01.15-23.43.50-1-359744	95	4	4	2	0	1	495	2	2	0	0	NA	NA	NA	30	38	168	511	172	152	258	85	2	9	8	0.012	0.018	0.047
.	19.01.15-23.43.51-1-359745	275	55	55	20	0	16	518	47	47	0	0	NA	NA	NA	81	72	173	534	178	153	273	92	15	124	17	0.087	0.232	0.096
.	19.01.15-23.44.07-1-359751	119	8	8	1	0	1	489	6	6	0	0	NA	NA	NA	35	31	168	508	168	150	254	85	10	11	2	0.06	0.022	0.012
.	19.01.15-23.44.14-1-359752	35	1	1	0	0	0	0	0	0	0	0	NA	NA	NA	7	12	165	495	165	0	0	0	0	1	0	0	0.002	0
.	19.01.15-23.44.19-1-359753	126	7	7	4	0	3	504	6	6	0	0	NA	NA	NA	26	53	169	522	175	153	264	87	7	19	4	0.041	0.036	0.023
.	19.01.15-23.44.22-1-359754	582	41	41	7	0	2	616	36	36	0	0	NA	NA	NA	168	167	201	587	192	182	328	106	8	108	27	0.04	0.184	0.141
.	19.01.15-23.44.23-1-359755	385	47	47	18	0	14	549	43	43	0	0	NA	NA	NA	113	98	183	552	176	166	293	90	16	97	23	0.087	0.176	0.131
.	19.01.15-23.44.30-1-359756	120	8	8	2	0	2	491	7	7	0	0	NA	NA	NA	27	41	172	510	172	150	255	86	3	19	0	0.017	0.037	0
.	19.01.15-23.44.38-1-359759	32	1	1	0	0	0	0	0	0	0	0	NA	NA	NA	9	8	165	494	162	0	0	0	0	0	0	0	0	0
.	19.01.15-23.44.38-1-359760	145	19	19	1	0	1	501	17	17	0	0	NA	NA	NA	61	55	174	521	173	153	260	88	3	35	13	0.017	0.067	0.075
.	19.01.15-23.44.39-1-359761	150	10	10	0	0	0	494	8	8	0	0	NA	NA	NA	62	45	171	516	171	150	259	85	4	20	3	0.023	0.039	0.018
.	19.01.15-23.44.57-1-359802	30	1	1	0	0	0	0	0	0	0	0	NA	NA	NA	8	10	166	493	164	0	0	0	0	0	7	0	0	0.043
.	19.01.15-23.44.57-1-359803	192	19	19	4	0	1	514	17	17	0	0	NA	NA	NA	71	63	180	518	178	159	261	94	20	27	15	0.111	0.052	0.084
.	19.01.15-23.44.59-1-359804	34	1	1	0	0	0	0	0	0	0	0	NA	NA	NA	7	14	165	500	162	0	0	0	0	3	0	0	0.006	0
.	19.01.15-23.45.04-1-359805	328	42	42	14	0	12	536	41	41	0	0	NA	NA	NA	89	85	175	542	181	156	284	96	8	117	18	0.046	0.216	0.099
.	19.01.15-23.45.05-1-359806	238	36	36	10	0	7	527	35	35	0	0	NA	NA	NA	60	75	176	529	183	155	276	96	8	74	21	0.045	0.14	0.115
.	19.01.15-23.45.11-1-359807	58	2	2	0	0	0	47	1	1	0	0	NA	NA	NA	15	20	165	504	164	11	27	9	0	6	0	0	0.012	0
.	19.01.15-23.45.12-1-359808	274	67	67	16	0	12	531	64	64	0	0	NA	NA	NA	76	86	180	535	184	161	273	97	19	154	22	0.106	0.288	0.12
.	19.01.15-23.45.17-1-359809	148	17	17	5	0	4	497	12	12	0	0	NA	NA	NA	44	52	173	521	171	155	258	84	5	34	10	0.029	0.065	0.058
.	19.01.15-23.45.20-1-359810	180	36	36	13	0	12	496	34	34	0	0	NA	NA	NA	59	44	173	520	164	156	260	80	4	84	12	0.023	0.162	0.073
.	19.01.15-23.45.24-1-359812	294	80	80	20	0	15	514	72	72	0	0	NA	NA	NA	87	65	173	531	174	151	273	90	37	177	25	0.214	0.333	0.144
.	19.01.15-23.45.35-1-359817	91	5	5	0	0	0	477	4	4	0	0	NA	NA	NA	24	24	167	503	167	146	248	83	2	15	0	0.012	0.03	0
.	19.01.15-23.45.43-1-359839	178	20	20	7	0	5	512	17	17	0	0	NA	NA	NA	53	54	169	522	176	152	270	90	4	64	9	0.024	0.123	0.051
.	19.01.15-23.45.43-1-359840	181	20	20	5	0	5	508	17	17	0	0	NA	NA	NA	73	62	173	525	177	155	263	90	20	34	2	0.116	0.065	0.011
.	19.01.15-23.45.52-1-359850	61	4	4	1	0	1	349	3	3	0	0	NA	NA	NA	14	12	167	493	165	107	183	59	6	1	0	0.036	0.002	0
.	19.01.15-23.45.58-1-359855	236	60	60	13	0	9	521	52	52	0	0	NA	NA	NA	81	75	172	535	181	154	273	94	33	112	24	0.192	0.209	0.133
.	19.01.15-23.46.00-1-359856	63	3	3	0	0	0	473	2	2	0	0	NA	NA	NA	15	16	165	502	162	148	247	78	0	3	2	0	0.006	0.012
.	19.01.15-23.46.04-1-359857	308	57	57	6	0	4	526	53	53	0	0	NA	NA	NA	107	80	179	533	181	158	271	97	15	125	35	0.084	0.235	0.193
.	19.01.15-23.46.08-1-359859	211	37	37	8	0	7	508	34	34	0	0	NA	NA	NA	64	56	171	524	174	151	268	89	3	95	18	0.018	0.181	0.103
.	19.01.15-23.46.14-1-359860	269	21	21	5	0	5	516	17	17	0	0	NA	NA	NA	75	65	180	525	173	158	270	88	8	39	21	0.044	0.074	0.121
.	19.01.15-23.46.22-1-359861	123	11	11	2	0	2	490	8	8	0	0	NA	NA	NA	27	33	172	507	167	154	255	81	0	18	8	0	0.036	0.048
.	19.01.15-23.46.24-1-359862	94	4	4	2	0	2	485	2	2	0	0	NA	NA	NA	31	27	167	507	166	150	251	84	0	12	0	0	0.024	0
.	19.01.15-23.46.37-1-359870	155	6	6	1	0	1	498	4	4	0	0	NA	NA	NA	38	50	171	519	173	151	259	88	3	19	0	0.018	0.037	0
.	19.01.15-23.46.38-1-359872	32	1	1	0	0	0	0	0	0	0	0	NA	NA	NA	11	9	165	493	164	0	0	0	0	1	0	0	0.002	0
.	19.01.15-23.46.40-1-359875	31	1	1	0	0	0	0	0	0	0	0	NA	NA	NA	7	7	163	493	164	0	0	0	1	0	0	0.006	0	0
.	19.01.15-23.46.40-1-359877	257	62	62	9	0	9	516	60	60	0	0	NA	NA	NA	70	66	175	527	177	158	268	90	39	128	20	0.223	0.243	0.113
.	19.01.15-23.46.42-1-359894	315	30	30	11	0	10	549	27	27	0	0	NA	NA	NA	78	95	191	535	182	170	280	99	13	58	8	0.068	0.108	0.044
.	19.01.15-23.46.49-1-359908	64	2	2	1	0	1	298	1	1	0	0	NA	NA	NA	19	13	163	497	166	92	153	53	0	3	0	0	0.006	0
.	19.01.15-23.46.59-1-359913	95	6	6	0	0	0	479	5	5	0	0	NA	NA	NA	30	26	167	503	169	147	248	84	3	3	0	0.018	0.006	0
.	19.01.15-23.46.59-1-359914	561	75	75	22	0	14	593	72	72	0	0	NA	NA	NA	173	144	193	572	192	175	312	106	36	184	29	0.187	0.322	0.151
.	19.01.15-23.47.00-1-359915	113	5	5	1	0	1	481	4	4	0	0	NA	NA	NA	35	32	170	508	167	148	251	82	2	9	0	0.012	0.018	0
.	19.01.15-23.47.05-1-359916	263	36	36	8	0	8	537	34	34	0	0	NA	NA	NA	68	84	178	538	181	158	282	97	12	87	11	0.067	0.162	0.061
.	19.01.15-23.47.15-1-359917	418	91	91	18	0	13	544	84	84	0	0	NA	NA	NA	122	95	184	543	181	165	284	95	24	198	29	0.13	0.365	0.16
.	19.01.15-23.47.16-1-359918	183	10	10	4	0	3	503	9	9	0	0	NA	NA	NA	51	51	174	516	174	155	259	89	0	26	13	0	0.05	0.075
.	19.01.15-23.47.17-1-359919	150	7	7	2	0	2	495	6	6	0	0	NA	NA	NA	34	34	175	502	170	156	252	87	1	6	4	0.006	0.012	0.024
.	19.01.15-23.47.24-1-359921	32	1	1	1	0	1	0	0	0	0	0	NA	NA	NA	9	11	164	496	164	0	0	0	1	0	0	0.006	0	0
.	19.01.15-23.47.26-1-359922	262	53	53	16	0	12	527	49	49	0	0	NA	NA	NA	83	75	177	529	182	160	271	96	15	151	12	0.085	0.285	0.066
.	19.01.15-23.47.26-1-359923	59	2	2	0	0	0	477	1	1	0	0	NA	NA	NA	22	24	170	501	166	147	247	83	0	8	0	0	0.016	0
.	19.01.15-23.47.35-1-359928	61	2	2	2	0	2	304	1	1	0	0	NA	NA	NA	16	20	168	501	164	97	153	54	0	5	0	0	0.01	0
.	19.01.15-23.47.38-1-359930	30	1	1	0	0	0	0	0	0	0	0	NA	NA	NA	9	4	163	492	162	0	0	0	0	0	2	0	0	0.012
.	19.01.15-23.47.38-1-359931	32	1	1	0	0	0	0	0	0	0	0	NA	NA	NA	12	8	165	492	164	0	0	0	0	1	0	0	0.002	0
.	19.01.15-23.47.40-1-359934	116	11	11	3	0	2	489	10	10	0	0	NA	NA	NA	41	44	167	523	167	146	261	82	12	20	2	0.072	0.038	0.012
.	19.01.15-23.47.40-1-359935	240	44	44	10	0	7	515	39	39	0	0	NA	NA	NA	67	61	179	522	173	159	268	88	17	95	16	0.095	0.182	0.092
.	19.01.15-23.47.45-1-359956	149	8	8	2	0	2	518	7	7	0	0	NA	NA	NA	38	60	179	522	172	162	269	87	4	21	0	0.022	0.04	0
.	19.01.15-23.47.54-1-359966	324	59	59	18	0	16	541	54	54	0	0	NA	NA	NA	100	98	184	544	183	163	280	98	28	121	43	0.152	0.222	0.235
.	19.01.15-23.47.59-1-359970	58	2	2	0	0	0	453	1	1	0	0	NA	NA	NA	22	16	166	500	163	139	236	78	0	0	3	0	0	0.018
.	19.01.15-23.48.00-1-359971	32	1	1	1	0	1	0	0	0	0	0	NA	NA	NA	16	10	164	496	163	0	0	0	0	2	0	0	0.004	0
.	19.01.15-23.48.11-1-359972	123	11	11	2	0	2	511	10	10	0	0	NA	NA	NA	39	55	174	520	174	156	267	88	0	20	7	0	0.038	0.04
.	19.01.15-23.48.11-1-359973	171	14	14	3	0	3	496	10	10	0	0	NA	NA	NA	48	45	172	512	174	152	254	90	3	28	3	0.017	0.055	0.017
.	19.01.15-23.48.21-1-359974	31	1	1	0	0	0	0	0	0	0	0	NA	NA	NA	10	11	166	493	165	0	0	0	0	1	0	0	0.002	0
.	19.01.15-23.48.23-1-359975	121	6	6	2	0	2	495	5	5	0	0	NA	NA	NA	39	37	169	513	168	150	259	86	6	22	0	0.036	0.043	0
.	19.01.15-23.48.35-1-359981	406	54	54	23	0	16	555	46	46	0	0	NA	NA	NA	115	118	186	555	190	163	289	103	20	152	34	0.108	0.274	0.179
.	19.01.15-23.48.38-1-359982	321	44	44	14	0	11	540	41	41	0	0	NA	NA	NA	69	86	181	542	176	163	285	92	11	103	32	0.061	0.19	0.182
.	19.01.15-23.48.40-1-359986	149	19	19	4	0	4	506	18	18	0	0	NA	NA	NA	40	50	179	514	170	161	259	86	8	53	14	0.045	0.103	0.082
.	19.01.15-23.48.42-1-360005	34	1	1	0	0	0	0	0	0	0	0	NA	NA	NA	8	6	166	491	162	0	0	0	2	0	0	0.012	0	0
.	19.01.15-23.48.44-1-360008	124	12	12	5	0	5	492	11	11	0	0	NA	NA	NA	36	39	170	505	177	149	251	92	9	17	7	0.053	0.034	0.04
[truncated: 1 more rows]
