# Supplementary material for: Modelling targeted rabies vaccination strategies for a domestic dog population with heterogeneous roaming patterns
Source: PLoS Negl Trop Dis. 2019 Jul 8;13(7):e0007582. doi: 10.1371/journal.pntd.0007582 (PMC6638970; doi:10.1371/journal.pntd.0007582)
Supplement: S1 Zip file folder — The files contain a summary for each simulation for its respective scenario. The files are named first with the population structure (FP, ED, RD, SD) and then the specific vaccination strategy used for that scenario. (ZIP) [file pntd.0007582.s002.zip › Supp_Files/RD_E0.9_R0.5_S0.7_all_measuresReport.txt]

scenario	iteration	duration	tot_deaths	rabid_dogs	moved	mov_DK	movInfect	n_vacc	n_cull	detDogs_cull	contDogs_cull	reactCull	preemptVaccCov_dogLevel	reactVaccCov_dogLevel	mean_Rt	non_rabid_dead	born	nb_in_exp_cat	nb_in_roam_cat	nb_stayhome	nb_exp_vacc	nb_roam_vacc	nb_stayhome_vacc	nb_contacting_explorer	nb_contacting_roamer	nb_contacting_stayhome	contact_per_explorer	contact_per_roamer	contact_per_stayhome
.	19.01.15-21.27.12-1-197364	65	2	2	0	0	0	512	1	1	0	0	NA	NA	NA	31	29	164	508	170	146	250	116	4	0	1	0.024	0	0.006
.	19.01.15-21.27.12-1-197365	146	17	17	3	0	3	522	14	14	0	0	NA	NA	NA	45	34	171	507	169	152	253	117	0	33	2	0	0.065	0.012
.	19.01.15-21.27.12-1-197366	33	1	1	0	0	0	0	0	0	0	0	NA	NA	NA	14	7	167	491	162	0	0	0	0	2	0	0	0.004	0
.	19.01.15-21.27.12-1-197367	92	3	3	1	0	1	521	2	2	0	0	NA	NA	NA	32	41	171	513	170	149	254	118	0	9	0	0	0.018	0
.	19.01.15-21.27.12-1-197368	116	7	7	2	0	2	517	6	6	0	0	NA	NA	NA	34	29	168	506	168	147	253	117	2	23	0	0.012	0.045	0
.	19.01.15-21.27.12-1-197369	93	5	5	1	0	1	503	2	2	0	0	NA	NA	NA	26	19	166	501	165	148	245	110	0	8	0	0	0.016	0
.	19.01.15-21.27.12-1-197370	30	1	1	0	0	0	0	0	0	0	0	NA	NA	NA	9	10	165	495	163	0	0	0	0	2	0	0	0.004	0
.	19.01.15-21.27.12-1-197371	231	28	28	12	0	7	546	26	26	0	0	NA	NA	NA	60	58	179	520	172	161	266	119	6	82	10	0.034	0.158	0.058
.	19.01.15-21.27.25-1-197397	164	28	28	5	0	5	538	25	25	0	0	NA	NA	NA	47	53	175	518	173	154	265	119	30	45	10	0.171	0.087	0.058
.	19.01.15-21.27.28-1-197401	95	6	6	0	0	0	523	4	4	0	0	NA	NA	NA	31	38	172	511	168	152	256	115	4	9	0	0.023	0.018	0
.	19.01.15-21.27.29-1-197403	234	66	66	22	0	15	551	62	62	0	0	NA	NA	NA	71	71	178	528	178	158	269	124	22	179	12	0.124	0.339	0.067
.	19.01.15-21.27.31-1-197404	239	28	28	6	0	4	552	26	26	0	0	NA	NA	NA	68	65	176	527	175	158	270	124	9	51	13	0.051	0.097	0.074
.	19.01.15-21.27.35-1-197408	238	24	24	9	0	7	560	22	22	0	0	NA	NA	NA	74	83	181	541	174	161	282	117	15	44	7	0.083	0.081	0.04
.	19.01.15-21.27.40-1-197409	63	2	2	0	0	0	502	1	1	0	0	NA	NA	NA	12	17	166	498	166	145	244	113	0	5	0	0	0.01	0
.	19.01.15-21.27.44-1-197410	36	1	1	1	0	1	0	0	0	0	0	NA	NA	NA	7	7	163	495	162	0	0	0	0	7	0	0	0.014	0
.	19.01.15-21.27.46-1-197411	65	2	2	0	0	0	251	1	1	0	0	NA	NA	NA	9	20	168	494	171	73	119	59	0	3	0	0	0.006	0
.	19.01.15-21.27.47-1-197412	62	4	4	3	0	3	506	3	3	0	0	NA	NA	NA	24	15	165	499	164	146	245	115	5	3	0	0.03	0.006	0
.	19.01.15-21.27.52-1-197413	90	6	6	1	0	0	509	5	5	0	0	NA	NA	NA	30	23	166	501	169	145	248	116	4	7	4	0.024	0.014	0.024
.	19.01.15-21.27.57-1-197418	58	2	2	0	0	0	197	1	1	0	0	NA	NA	NA	17	20	164	504	165	55	101	41	2	1	0	0.012	0.002	0
.	19.01.15-21.28.01-1-197419	59	2	2	0	0	0	99	1	1	0	0	NA	NA	NA	13	10	166	492	165	29	55	15	0	1	1	0	0.002	0.006
.	19.01.15-21.28.08-1-197422	126	16	16	2	0	2	524	15	15	0	0	NA	NA	NA	34	40	174	505	174	152	252	120	17	35	1	0.098	0.069	0.006
.	19.01.15-21.28.08-1-197423	269	44	44	12	0	8	564	41	41	0	0	NA	NA	NA	77	84	183	536	178	164	273	127	31	118	3	0.169	0.22	0.017
.	19.01.15-21.28.17-1-197432	283	42	42	13	0	11	583	40	40	0	0	NA	NA	NA	83	108	182	552	187	162	292	129	29	64	16	0.159	0.116	0.086
.	19.01.15-21.28.18-1-197449	35	1	1	0	0	0	0	0	0	0	0	NA	NA	NA	10	11	165	497	162	0	0	0	0	0	2	0	0	0.012
.	19.01.15-21.28.20-1-197451	207	7	7	1	0	0	539	6	6	0	0	NA	NA	NA	58	56	177	525	167	159	265	115	8	12	1	0.045	0.023	0.006
.	19.01.15-21.28.21-1-197454	207	10	10	1	0	1	543	9	9	0	0	NA	NA	NA	66	61	170	529	175	151	269	123	2	22	2	0.012	0.042	0.011
.	19.01.15-21.28.24-1-197455	179	7	7	4	0	3	536	6	6	0	0	NA	NA	NA	69	53	174	519	173	156	264	116	0	26	2	0	0.05	0.012
.	19.01.15-21.28.24-1-197456	31	1	1	1	0	1	0	0	0	0	0	NA	NA	NA	7	9	165	495	162	0	0	0	0	0	0	0	0	0
.	19.01.15-21.28.26-1-197458	272	106	106	36	0	30	554	99	99	0	0	NA	NA	NA	74	70	180	523	180	160	266	128	58	233	25	0.322	0.446	0.139
.	19.01.15-21.28.40-1-197469	186	51	51	19	0	12	553	44	44	0	0	NA	NA	NA	67	71	174	534	176	155	275	123	6	132	31	0.034	0.247	0.176
.	19.01.15-21.28.42-1-197470	177	16	16	2	0	2	533	13	13	0	0	NA	NA	NA	56	49	175	514	173	156	256	121	4	28	4	0.023	0.054	0.023
.	19.01.15-21.28.45-1-197471	57	2	2	1	0	1	518	1	1	0	0	NA	NA	NA	15	27	171	503	166	154	248	116	0	7	0	0	0.014	0
.	19.01.15-21.28.47-1-197472	178	17	17	3	0	2	550	16	16	0	0	NA	NA	NA	57	66	173	527	179	153	271	126	12	42	10	0.069	0.08	0.056
.	19.01.15-21.29.00-1-197473	64	7	7	0	0	0	515	5	5	0	0	NA	NA	NA	22	31	170	508	166	153	251	111	3	3	10	0.018	0.006	0.06
.	19.01.15-21.29.09-1-197475	261	38	38	14	0	13	555	32	32	0	0	NA	NA	NA	81	80	180	537	176	158	273	124	22	102	9	0.122	0.19	0.051
.	19.01.15-21.29.16-1-197483	31	1	1	0	0	0	0	0	0	0	0	NA	NA	NA	7	9	163	494	165	0	0	0	0	2	0	0	0.004	0
.	19.01.15-21.29.16-1-197484	153	22	22	8	0	8	521	19	19	0	0	NA	NA	NA	50	38	171	513	167	149	256	116	23	33	1	0.135	0.064	0.006
.	19.01.15-21.29.16-1-197486	59	2	2	1	0	1	354	1	1	0	0	NA	NA	NA	12	16	168	495	166	107	167	80	0	1	0	0	0.002	0
.	19.01.15-21.29.18-1-197503	147	9	9	3	0	3	530	8	8	0	0	NA	NA	NA	50	47	172	516	172	152	260	118	6	28	0	0.035	0.054	0
.	19.01.15-21.29.19-1-197505	33	1	1	0	0	0	0	0	0	0	0	NA	NA	NA	9	6	166	490	163	0	0	0	0	0	1	0	0	0.006
.	19.01.15-21.29.21-1-197508	88	5	5	1	0	1	512	4	4	0	0	NA	NA	NA	26	31	168	506	170	147	250	115	0	10	3	0	0.02	0.018
.	19.01.15-21.29.21-1-197511	37	1	1	0	0	0	0	0	0	0	0	NA	NA	NA	8	7	164	494	162	0	0	0	0	0	2	0	0	0.012
.	19.01.15-21.29.26-1-197513	384	49	49	14	0	11	592	44	44	0	0	NA	NA	NA	117	117	189	560	181	170	294	128	12	146	13	0.063	0.261	0.072
.	19.01.15-21.29.27-1-197515	145	13	13	1	0	0	539	11	11	0	0	NA	NA	NA	48	57	180	511	179	160	256	123	0	22	2	0	0.043	0.011
.	19.01.15-21.29.39-1-197521	31	1	1	0	0	0	0	0	0	0	0	NA	NA	NA	12	5	163	490	165	0	0	0	0	0	2	0	0	0.012
.	19.01.15-21.29.39-1-197522	545	67	67	16	0	14	636	61	61	0	0	NA	NA	NA	143	159	189	590	193	168	330	138	9	191	15	0.048	0.324	0.078
.	19.01.15-21.29.41-1-197523	232	12	12	6	0	5	559	11	11	0	0	NA	NA	NA	71	75	180	531	177	161	275	123	0	28	7	0	0.053	0.04
.	19.01.15-21.29.50-1-197524	35	1	1	0	0	0	0	0	0	0	0	NA	NA	NA	9	14	166	496	165	0	0	0	0	0	0	0	0	0
.	19.01.15-21.29.50-1-197525	276	57	57	10	0	7	578	51	51	0	0	NA	NA	NA	85	99	179	548	185	159	289	130	32	107	21	0.179	0.195	0.114
.	19.01.15-21.29.52-1-197526	155	12	12	1	0	1	532	11	11	0	0	NA	NA	NA	46	49	172	518	172	152	262	118	8	33	9	0.047	0.064	0.052
.	19.01.15-21.29.52-1-197527	59	2	2	1	0	1	513	1	1	0	0	NA	NA	NA	16	26	171	504	164	151	249	113	0	3	0	0	0.006	0
.	19.01.15-21.30.01-1-197532	208	11	11	1	0	1	559	6	6	0	0	NA	NA	NA	50	78	178	534	179	160	273	126	1	29	13	0.006	0.054	0.073
.	19.01.15-21.30.06-1-197537	202	16	16	3	0	2	552	14	14	0	0	NA	NA	NA	66	65	176	525	177	155	270	127	13	28	1	0.074	0.053	0.006
.	19.01.15-21.30.07-1-197538	144	9	9	2	0	1	521	8	8	0	0	NA	NA	NA	39	35	167	515	166	150	256	115	0	27	0	0	0.052	0
.	19.01.15-21.30.19-1-197572	325	77	77	12	0	9	573	72	72	0	0	NA	NA	NA	98	94	186	542	179	164	283	126	14	189	19	0.075	0.349	0.106
.	19.01.15-21.30.24-1-197575	209	12	12	1	0	1	538	11	11	0	0	NA	NA	NA	64	57	181	517	172	160	259	119	6	49	2	0.033	0.095	0.012
.	19.01.15-21.30.24-1-197576	380	45	45	15	0	13	577	42	42	0	0	NA	NA	NA	127	97	175	550	185	157	292	128	11	125	17	0.063	0.227	0.092
.	19.01.15-21.30.27-1-197579	354	42	42	18	0	13	583	37	37	0	0	NA	NA	NA	98	109	189	549	184	169	287	127	19	125	20	0.101	0.228	0.109
.	19.01.15-21.30.30-1-197582	32	1	1	0	0	0	0	0	0	0	0	NA	NA	NA	7	10	164	496	163	0	0	0	0	0	2	0	0	0.012
.	19.01.15-21.30.32-1-197583	463	50	50	12	0	9	608	46	46	0	0	NA	NA	NA	141	126	186	566	187	167	307	134	14	136	22	0.075	0.24	0.118
.	19.01.15-21.30.37-1-197589	116	6	6	1	0	1	532	5	5	0	0	NA	NA	NA	39	51	173	521	170	152	263	117	3	17	5	0.017	0.033	0.029
.	19.01.15-21.30.55-1-197594	95	11	11	2	0	1	519	9	9	0	0	NA	NA	NA	33	32	173	501	171	154	245	120	19	18	0	0.11	0.036	0
.	19.01.15-21.30.59-1-197595	65	2	2	1	0	1	148	1	1	0	0	NA	NA	NA	18	24	167	505	165	39	73	36	0	3	0	0	0.006	0
.	19.01.15-21.31.07-1-197616	31	1	1	1	0	1	0	0	0	0	0	NA	NA	NA	10	6	163	493	163	0	0	0	0	1	0	0	0.002	0
.	19.01.15-21.31.09-1-197618	123	6	6	1	0	1	513	4	4	0	0	NA	NA	NA	30	28	168	505	168	147	251	115	7	6	3	0.042	0.012	0.018
.	19.01.15-21.31.09-1-197638	30	1	1	0	0	0	0	0	0	0	0	NA	NA	NA	6	4	163	491	163	0	0	0	1	0	0	0.006	0	0
.	19.01.15-21.31.12-1-197641	65	3	3	2	0	2	453	2	2	0	0	NA	NA	NA	18	14	167	496	164	134	221	98	1	1	5	0.006	0.002	0.03
.	19.01.15-21.31.20-1-197666	178	14	14	3	0	3	539	12	12	0	0	NA	NA	NA	42	54	175	523	169	156	266	117	3	54	0	0.017	0.103	0
.	19.01.15-21.31.22-1-197668	182	8	8	1	0	1	539	6	6	0	0	NA	NA	NA	61	51	170	522	172	150	268	121	2	17	0	0.012	0.033	0
.	19.01.15-21.31.25-1-197669	67	2	2	0	0	0	514	1	1	0	0	NA	NA	NA	24	23	169	500	167	151	247	116	0	3	1	0	0.006	0.006
.	19.01.15-21.31.25-1-197670	86	5	5	0	0	0	519	4	4	0	0	NA	NA	NA	26	28	170	505	166	153	252	114	0	15	4	0	0.03	0.024
.	19.01.15-21.31.27-1-197673	209	12	12	3	0	1	544	10	10	0	0	NA	NA	NA	70	60	173	521	179	154	264	126	0	36	6	0	0.069	0.034
.	19.01.15-21.31.30-1-197676	124	4	4	0	0	0	510	3	3	0	0	NA	NA	NA	31	29	169	505	168	145	251	114	2	2	1	0.012	0.004	0.006
.	19.01.15-21.31.37-1-197680	152	23	23	4	0	2	531	20	20	0	0	NA	NA	NA	49	43	175	512	169	158	258	115	7	61	1	0.04	0.119	0.006
.	19.01.15-21.31.41-1-197681	58	2	2	0	0	0	255	1	1	0	0	NA	NA	NA	10	13	166	497	163	80	113	62	1	0	2	0.006	0	0.012
.	19.01.15-21.31.41-1-197682	58	3	3	0	0	0	151	2	2	0	0	NA	NA	NA	18	13	164	495	167	48	70	33	0	8	0	0	0.016	0
.	19.01.15-21.31.43-1-197683	151	8	8	3	0	3	526	7	7	0	0	NA	NA	NA	37	37	167	517	166	148	262	116	3	29	0	0.018	0.056	0
.	19.01.15-21.31.47-1-197684	111	5	5	2	0	2	514	4	4	0	0	NA	NA	NA	30	29	170	507	165	152	249	113	0	10	0	0	0.02	0
.	19.01.15-21.31.50-1-197685	180	10	10	2	0	2	534	8	8	0	0	NA	NA	NA	65	56	171	528	170	151	267	116	0	26	3	0	0.049	0.018
.	19.01.15-21.31.50-1-197686	90	5	5	2	0	2	513	4	4	0	0	NA	NA	NA	25	33	168	508	170	151	246	116	0	1	9	0	0.002	0.053
.	19.01.15-21.31.51-1-197687	178	9	9	2	0	2	534	8	8	0	0	NA	NA	NA	51	56	179	518	172	157	261	116	1	18	4	0.006	0.035	0.023
.	19.01.15-21.31.51-1-197688	207	33	33	9	0	8	536	30	30	0	0	NA	NA	NA	53	53	175	523	168	158	263	115	17	66	10	0.097	0.126	0.06
.	19.01.15-21.31.51-1-197689	118	10	10	2	0	1	526	9	9	0	0	NA	NA	NA	45	39	168	512	172	149	255	122	3	12	2	0.018	0.023	0.012
.	19.01.15-21.32.01-1-197696	35	1	1	0	0	0	0	0	0	0	0	NA	NA	NA	8	10	168	491	164	0	0	0	2	0	0	0.012	0	0
.	19.01.15-21.32.02-1-197697	66	2	2	1	0	1	508	1	1	0	0	NA	NA	NA	23	27	168	504	168	145	248	115	0	6	1	0	0.012	0.006
.	19.01.15-21.32.04-1-197698	91	5	5	0	0	0	511	3	3	0	0	NA	NA	NA	36	25	165	502	171	147	247	117	5	12	4	0.03	0.024	0.023
.	19.01.15-21.32.04-1-197699	171	25	25	4	0	4	541	22	22	0	0	NA	NA	NA	49	54	170	526	171	151	270	120	23	37	6	0.135	0.07	0.035
.	19.01.15-21.32.08-1-197700	297	34	34	12	0	8	569	32	32	0	0	NA	NA	NA	69	87	178	543	179	158	285	126	23	99	9	0.129	0.182	0.05
.	19.01.15-21.32.11-1-197703	231	25	25	14	0	10	554	23	23	0	0	NA	NA	NA	65	67	175	522	183	157	267	130	17	99	2	0.097	0.19	0.011
.	19.01.15-21.32.12-1-197705	33	1	1	0	0	0	0	0	0	0	0	NA	NA	NA	13	10	163	496	164	0	0	0	0	3	0	0	0.006	0
.	19.01.15-21.32.14-1-197708	115	5	5	1	0	0	518	3	3	0	0	NA	NA	NA	26	29	171	504	167	150	250	118	1	16	0	0.006	0.032	0
.	19.01.15-21.32.20-1-197730	31	1	1	0	0	0	0	0	0	0	0	NA	NA	NA	7	7	165	492	163	0	0	0	0	1	0	0	0.002	0
.	19.01.15-21.32.24-1-197736	264	53	53	9	0	6	559	50	50	0	0	NA	NA	NA	84	75	174	536	178	157	278	124	40	90	21	0.23	0.168	0.118
.	19.01.15-21.32.24-1-197737	407	26	26	8	0	6	582	24	24	0	0	NA	NA	NA	124	108	177	564	180	156	297	129	3	84	13	0.017	0.149	0.072
.	19.01.15-21.32.32-1-197742	209	22	22	5	0	4	552	20	20	0	0	NA	NA	NA	56	69	173	531	178	154	275	123	20	33	5	0.116	0.062	0.028
.	19.01.15-21.32.34-1-197743	64	2	2	1	0	1	515	1	1	0	0	NA	NA	NA	31	30	169	507	167	152	249	114	0	6	0	0	0.012	0
.	19.01.15-21.32.43-1-197748	64	3	3	0	0	0	508	2	2	0	0	NA	NA	NA	24	24	167	507	163	147	247	114	1	3	1	0.006	0.006	0.006
.	19.01.15-21.32.44-1-197752	124	4	4	1	0	1	535	3	3	0	0	NA	NA	NA	36	42	173	514	168	155	264	116	2	7	2	0.012	0.014	0.012
.	19.01.15-21.32.46-1-197753	240	57	57	13	0	9	556	52	52	0	0	NA	NA	NA	55	74	180	535	172	161	276	119	26	154	6	0.144	0.288	0.035
.	19.01.15-21.32.55-1-197754	156	26	26	7	0	4	528	23	23	0	0	NA	NA	NA	39	40	170	514	169	150	262	116	5	59	13	0.029	0.115	0.077
.	19.01.15-21.32.56-1-197755	406	52	52	18	0	15	610	50	50	0	0	NA	NA	NA	108	129	190	565	187	170	306	134	26	156	8	0.137	0.276	0.043
.	19.01.15-21.33.00-1-197756	120	8	8	2	0	2	516	7	7	0	0	NA	NA	NA	31	24	169	501	167	152	251	113	4	18	7	0.024	0.036	0.042
.	19.01.15-21.33.08-1-197759	238	15	15	2	0	2	549	13	13	0	0	NA	NA	NA	79	67	177	530	173	157	272	120	7	43	0	0.04	0.081	0
.	19.01.15-21.33.18-1-197769	179	40	40	8	0	8	548	39	39	0	0	NA	NA	NA	59	60	173	524	176	155	269	124	7	105	8	0.04	0.2	0.045
.	19.01.15-21.33.18-1-197785	518	67	67	16	0	12	617	64	64	0	0	NA	NA	NA	145	138	192	566	193	170	304	143	27	187	22	0.141	0.33	0.114
.	19.01.15-21.33.23-1-197789	66	2	2	0	0	0	516	1	1	0	0	NA	NA	NA	18	27	166	506	168	148	250	118	3	3	0	0.018	0.006	0
.	19.01.15-21.33.34-1-197794	34	1	1	0	0	0	0	0	0	0	0	NA	NA	NA	8	11	166	496	162	0	0	0	2	0	0	0.012	0	0
.	19.01.15-21.33.36-1-197798	209	31	31	14	0	8	535	27	27	0	0	NA	NA	NA	60	46	169	521	169	152	265	118	6	124	5	0.036	0.238	0.03
.	19.01.15-21.33.37-1-197799	122	7	7	1	0	0	516	6	6	0	0	NA	NA	NA	44	27	170	501	169	151	249	116	0	14	1	0	0.028	0.006
.	19.01.15-21.33.38-1-197800	144	18	18	8	0	8	519	16	16	0	0	NA	NA	NA	62	43	171	513	172	147	255	117	15	48	5	0.088	0.094	0.029
.	19.01.15-21.33.41-1-197801	91	5	5	2	0	2	511	4	4	0	0	NA	NA	NA	23	22	166	504	165	147	249	115	2	8	3	0.012	0.016	0.018
.	19.01.15-21.33.54-1-197802	234	23	23	10	0	5	545	21	21	0	0	NA	NA	NA	74	59	176	523	173	158	268	119	32	61	5	0.182	0.117	0.029
.	19.01.15-21.33.57-1-197803	65	2	2	2	0	2	510	1	1	0	0	NA	NA	NA	21	18	168	498	165	151	246	113	0	3	0	0	0.006	0
.	19.01.15-21.33.59-1-197808	217	85	85	19	0	16	548	82	82	0	0	NA	NA	NA	75	69	175	530	177	152	272	124	29	210	19	0.166	0.396	0.107
.	19.01.15-21.34.07-1-197809	59	2	2	1	0	1	505	1	1	0	0	NA	NA	NA	23	20	168	500	165	147	244	114	0	2	5	0	0.004	0.03
.	19.01.15-21.34.07-1-197810	202	9	9	4	0	3	558	7	7	0	0	NA	NA	NA	62	76	174	535	180	158	273	127	7	19	4	0.04	0.036	0.022
.	19.01.15-21.34.11-1-197813	34	1	1	0	0	0	0	0	0	0	0	NA	NA	NA	4	7	164	491	165	0	0	0	0	1	0	0	0.002	0
.	19.01.15-21.34.13-1-197816	502	47	47	13	0	10	609	41	41	0	0	NA	NA	NA	172	133	183	577	186	162	314	133	28	132	9	0.153	0.229	0.048
.	19.01.15-21.34.16-1-197820	97	7	7	4	0	3	523	5	5	0	0	NA	NA	NA	28	36	169	511	169	150	255	118	0	23	0	0	0.045	0
.	19.01.15-21.34.20-1-197839	325	43	43	12	0	10	586	35	35	0	0	NA	NA	NA	91	108	187	552	182	166	291	129	24	129	6	0.128	0.234	0.033
.	19.01.15-21.34.29-1-197848	36	1	1	1	0	1	0	0	0	0	0	NA	NA	NA	4	6	163	492	164	0	0	0	0	0	0	0	0	0
.	19.01.15-21.34.30-1-197849	34	1	1	1	0	1	0	0	0	0	0	NA	NA	NA	8	8	166	492	163	0	0	0	0	0	0	0	0	0
.	19.01.15-21.34.32-1-197850	87	5	5	1	0	1	505	4	4	0	0	NA	NA	NA	18	21	168	499	167	148	244	113	2	5	3	0.012	0.01	0.018
.	19.01.15-21.34.32-1-197851	59	2	2	0	0	0	201	1	1	0	0	NA	NA	NA	9	17	165	498	167	62	95	44	0	1	2	0	0.002	0.012
.	19.01.15-21.34.32-1-197852	292	36	36	10	0	8	584	33	33	0	0	NA	NA	NA	75	103	184	548	184	166	290	128	28	90	13	0.152	0.164	0.071
.	19.01.15-21.34.35-1-197856	118	7	7	4	0	4	514	5	5	0	0	NA	NA	NA	37	26	171	502	166	154	247	113	2	15	19	0.012	0.03	0.114
.	19.01.15-21.34.42-1-197857	32	1	1	1	0	1	0	0	0	0	0	NA	NA	NA	9	7	163	492	165	0	0	0	0	0	0	0	0	0
.	19.01.15-21.34.43-1-197858	90	4	4	0	0	0	513	3	3	0	0	NA	NA	NA	23	27	170	504	166	150	249	114	4	8	1	0.024	0.016	0.006
.	19.01.15-21.34.45-1-197863	203	23	23	6	0	6	548	21	21	0	0	NA	NA	NA	57	64	177	522	178	158	266	124	9	59	12	0.051	0.113	0.067
.	19.01.15-21.34.49-1-197864	62	4	4	1	0	0	516	3	3	0	0	NA	NA	NA	24	38	168	510	173	147	252	117	1	14	0	0.006	0.027	0
.	19.01.15-21.34.57-1-197865	245	32	32	14	0	10	555	28	28	0	0	NA	NA	NA	69	75	178	531	179	154	274	127	10	83	10	0.056	0.156	0.056
.	19.01.15-21.34.58-1-197866	32	1	1	0	0	0	0	0	0	0	0	NA	NA	NA	9	9	163	495	164	0	0	0	0	1	0	0	0.002	0
.	19.01.15-21.35.00-1-197867	314	27	27	8	0	5	572	23	23	0	0	NA	NA	NA	91	92	187	542	176	167	282	123	2	64	7	0.011	0.118	0.04
.	19.01.15-21.35.07-1-197868	31	1	1	0	0	0	0	0	0	0	0	NA	NA	NA	8	7	168	489	163	0	0	0	6	0	0	0.036	0	0
.	19.01.15-21.35.17-1-197893	61	2	2	0	0	0	49	1	1	0	0	NA	NA	NA	18	13	166	497	163	14	25	10	0	1	2	0	0.002	0.012
.	19.01.15-21.35.27-1-197899	66	3	3	1	0	1	400	1	1	0	0	NA	NA	NA	24	19	164	499	169	115	192	93	0	2	0	0	0.004	0
.	19.01.15-21.35.30-1-197902	289	34	34	16	0	14	557	29	29	0	0	NA	NA	NA	81	85	178	546	174	154	282	121	24	75	17	0.135	0.137	0.098
.	19.01.15-21.35.30-1-197903	94	7	7	1	0	1	517	5	5	0	0	NA	NA	NA	23	34	168	508	171	147	251	119	6	11	1	0.036	0.022	0.006
.	19.01.15-21.35.35-1-197904	181	22	22	4	0	2	533	21	21	0	0	NA	NA	NA	36	41	171	510	173	153	258	122	4	54	11	0.023	0.106	0.064
.	19.01.15-21.35.38-1-197910	204	44	44	12	0	10	546	38	38	0	0	NA	NA	NA	56	65	177	524	177	158	265	123	13	114	12	0.073	0.218	0.068
.	19.01.15-21.35.41-1-197911	265	41	41	5	0	4	552	37	37	0	0	NA	NA	NA	77	71	173	534	177	156	273	123	19	101	13	0.11	0.189	0.073
.	19.01.15-21.35.45-1-197912	91	4	4	2	0	2	522	2	2	0	0	NA	NA	NA	29	39	171	512	169	150	254	118	3	6	0	0.018	0.012	0
.	19.01.15-21.35.49-1-197913	61	2	2	0	0	0	512	1	1	0	0	NA	NA	NA	20	24	167	500	170	149	246	117	0	7	0	0	0.014	0
.	19.01.15-21.35.51-1-197914	117	6	6	0	0	0	521	5	5	0	0	NA	NA	NA	42	32	169	508	168	149	257	115	7	2	5	0.041	0.004	0.03
.	19.01.15-21.35.52-1-197915	330	36	36	10	0	8	573	34	34	0	0	NA	NA	NA	88	93	180	542	184	161	280	132	17	97	10	0.094	0.179	0.054
.	19.01.15-21.36.03-1-197920	149	8	8	4	0	3	538	6	6	0	0	NA	NA	NA	52	51	172	523	169	154	267	117	0	30	4	0	0.057	0.024
.	19.01.15-21.36.04-1-197921	127	15	15	0	0	0	527	13	13	0	0	NA	NA	NA	37	41	173	510	171	156	254	117	2	16	11	0.012	0.031	0.064
.	19.01.15-21.36.09-1-197922	424	49	49	17	0	12	608	44	44	0	0	NA	NA	NA	112	123	192	547	197	172	292	144	10	144	23	0.052	0.263	0.117
.	19.01.15-21.36.22-1-197952	63	2	2	0	0	0	301	1	1	0	0	NA	NA	NA	14	8	165	492	164	85	151	65	0	3	0	0	0.006	0
.	19.01.15-21.36.28-1-197956	251	16	16	4	0	4	563	15	15	0	0	NA	NA	NA	69	76	180	531	178	162	277	124	7	46	0	0.039	0.087	0
.	19.01.15-21.36.30-1-197958	32	1	1	0	0	0	0	0	0	0	0	NA	NA	NA	10	11	165	494	165	0	0	0	0	0	0	0	0	0
.	19.01.15-21.36.32-1-197959	60	2	2	0	0	0	513	1	1	0	0	NA	NA	NA	18	22	171	500	164	149	252	112	0	0	6	0	0	0.037
.	19.01.15-21.36.34-1-197960	137	18	18	1	0	1	526	15	15	0	0	NA	NA	NA	40	46	175	516	168	153	260	113	6	28	8	0.034	0.054	0.048
.	19.01.15-21.36.34-1-197961	118	7	7	2	0	1	519	5	5	0	0	NA	NA	NA	43	41	173	511	170	149	255	115	2	18	0	0.012	0.035	0
.	19.01.15-21.36.36-1-197965	60	2	2	0	0	0	504	1	1	0	0	NA	NA	NA	28	23	167	504	165	146	248	110	0	10	0	0	0.02	0
.	19.01.15-21.36.45-1-197970	230	18	18	6	0	5	541	16	16	0	0	NA	NA	NA	74	70	171	532	180	149	266	126	8	40	5	0.047	0.075	0.028
.	19.01.15-21.36.49-1-197971	502	72	72	16	0	11	607	69	69	0	0	NA	NA	NA	148	132	190	565	190	171	298	138	44	158	20	0.232	0.28	0.105
.	19.01.15-21.36.51-1-197974	65	2	2	2	0	1	510	1	1	0	0	NA	NA	NA	20	24	166	505	166	149	248	113	4	1	0	0.024	0.002	0
.	19.01.15-21.36.52-1-197975	112	7	7	2	0	1	526	6	6	0	0	NA	NA	NA	37	45	174	514	170	157	253	116	6	11	0	0.034	0.021	0
.	19.01.15-21.37.00-1-197976	94	3	3	1	0	1	506	2	2	0	0	NA	NA	NA	42	25	167	503	168	145	247	114	0	8	0	0	0.016	0
.	19.01.15-21.37.01-1-197977	120	11	11	1	0	1	517	10	10	0	0	NA	NA	NA	37	43	172	512	172	152	250	115	0	23	18	0	0.045	0.105
.	19.01.15-21.37.02-1-197978	150	19	19	4	0	4	533	16	16	0	0	NA	NA	NA	49	52	172	522	171	153	263	117	9	37	1	0.052	0.071	0.006
.	19.01.15-21.37.04-1-197979	93	10	10	4	0	4	527	8	8	0	0	NA	NA	NA	30	44	169	513	175	149	254	124	0	24	4	0	0.047	0.023
.	19.01.15-21.37.13-1-197984	384	53	53	12	0	7	576	45	45	0	0	NA	NA	NA	122	96	181	549	179	159	289	128	13	111	27	0.072	0.202	0.151
.	19.01.15-21.37.14-1-197986	306	79	79	29	0	23	543	73	73	0	0	NA	NA	NA	83	68	175	528	178	154	266	123	36	203	15	0.206	0.384	0.084
.	19.01.15-21.37.16-1-197988	265	18	18	5	0	3	558	17	17	0	0	NA	NA	NA	62	67	175	527	178	158	272	128	0	54	4	0	0.102	0.022
.	19.01.15-21.37.22-1-198010	35	1	1	0	0	0	0	0	0	0	0	NA	NA	NA	18	8	165	494	162	0	0	0	0	0	0	0	0	0
.	19.01.15-21.37.25-1-198011	85	7	7	1	0	1	516	6	6	0	0	NA	NA	NA	41	30	168	509	166	150	252	114	2	11	5	0.012	0.022	0.03
.	19.01.15-21.37.33-1-198016	94	11	11	4	0	4	523	9	9	0	0	NA	NA	NA	33	41	176	511	167	155	254	114	11	8	2	0.062	0.016	0.012
.	19.01.15-21.37.35-1-198020	209	16	16	2	0	2	554	14	14	0	0	NA	NA	NA	58	66	181	524	174	160	272	122	14	33	3	0.077	0.063	0.017
.	19.01.15-21.37.35-1-198021	124	7	7	0	0	0	511	6	6	0	0	NA	NA	NA	38	28	171	503	167	151	247	113	1	16	0	0.006	0.032	0
.	19.01.15-21.37.42-1-198022	124	7	7	3	0	3	532	6	6	0	0	NA	NA	NA	39	49	169	521	172	150	264	118	12	33	0	0.071	0.063	0
.	19.01.15-21.37.53-1-198023	179	19	19	3	0	3	553	18	18	0	0	NA	NA	NA	62	70	176	531	176	156	273	124	0	46	8	0	0.087	0.045
.	19.01.15-21.37.55-1-198024	91	3	3	0	0	0	515	2	2	0	0	NA	NA	NA	27	31	169	507	168	149	255	111	0	2	9	0	0.004	0.054
.	19.01.15-21.37.55-1-198025	67	4	4	1	0	1	509	2	2	0	0	NA	NA	NA	28	20	165	499	169	146	248	115	4	6	0	0.024	0.012	0
.	19.01.15-21.38.02-1-198030	271	72	72	17	0	13	569	66	66	0	0	NA	NA	NA	85	81	178	537	179	157	284	128	58	168	23	0.326	0.313	0.128
.	19.01.15-21.38.04-1-198031	119	8	8	2	0	2	514	6	6	0	0	NA	NA	NA	41	29	167	506	169	146	252	116	0	24	7	0	0.047	0.041
.	19.01.15-21.38.09-1-198034	224	35	35	13	0	10	542	33	33	0	0	NA	NA	NA	63	67	179	522	179	158	261	123	6	73	14	0.034	0.14	0.078
.	19.01.15-21.38.12-1-198038	330	17	17	9	0	5	582	16	16	0	0	NA	NA	NA	117	96	182	551	176	165	296	121	11	33	25	0.06	0.06	0.142
.	19.01.15-21.38.26-1-198064	585	67	67	15	0	11	634	63	63	0	0	NA	NA	NA	159	156	196	588	185	178	324	132	24	171	20	0.122	0.291	0.108
.	19.01.15-21.38.28-1-198067	449	39	39	13	0	11	618	33	33	0	0	NA	NA	NA	123	134	187	570	190	168	310	140	6	118	30	0.032	0.207	0.158
.	19.01.15-21.38.43-1-198072	63	2	2	0	0	0	520	1	1	0	0	NA	NA	NA	23	28	171	505	165	156	249	115	0	4	2	0	0.008	0.012
.	19.01.15-21.38.57-1-198077	324	70	70	20	0	13	568	63	63	0	0	NA	NA	NA	86	95	180	553	175	158	287	123	16	182	23	0.089	0.329	0.131
.	19.01.15-21.38.59-1-198078	184	8	8	3	0	3	538	7	7	0	0	NA	NA	NA	55	58	176	523	172	154	265	119	0	22	3	0	0.042	0.017
.	19.01.15-21.39.02-1-198079	156	15	15	6	0	4	529	14	14	0	0	NA	NA	NA	56	52	174	520	171	153	262	114	13	37	1	0.075	0.071	0.006
.	19.01.15-21.39.06-1-198080	148	14	14	3	0	3	536	12	12	0	0	NA	NA	NA	51	57	173	524	173	155	263	118	7	19	6	0.04	0.036	0.035
.	19.01.15-21.39.15-1-198087	145	12	12	4	0	4	523	9	9	0	0	NA	NA	NA	47	39	169	512	171	151	254	118	8	32	0	0.047	0.062	0
.	19.01.15-21.39.20-1-198108	60	4	4	1	0	0	507	3	3	0	0	NA	NA	NA	20	18	167	499	165	150	244	113	6	2	0	0.036	0.004	0
.	19.01.15-21.39.30-1-198116	159	8	8	3	0	3	542	6	6	0	0	NA	NA	NA	49	61	175	530	169	157	268	117	0	17	3	0	0.032	0.018
.	19.01.15-21.39.32-1-198117	121	10	10	5	0	5	532	9	9	0	0	NA	NA	NA	34	43	174	509	173	155	258	119	1	28	8	0.006	0.055	0.046
.	19.01.15-21.39.34-1-198118	58	2	2	0	0	0	149	1	1	0	0	NA	NA	NA	18	15	164	497	167	38	74	37	0	0	5	0	0	0.03
.	19.01.15-21.39.36-1-198122	58	2	2	0	0	0	501	1	1	0	0	NA	NA	NA	25	16	165	499	165	145	244	112	0	7	0	0	0.014	0
.	19.01.15-21.39.36-1-198123	118	4	4	1	0	1	519	3	3	0	0	NA	NA	NA	33	33	174	505	167	153	250	116	10	1	0	0.057	0.002	0
.	19.01.15-21.39.37-1-198124	209	23	23	6	0	5	544	21	21	0	0	NA	NA	NA	56	60	175	526	172	156	267	121	5	56	10	0.029	0.106	0.058
.	19.01.15-21.39.42-1-198125	124	5	5	1	0	1	529	4	4	0	0	NA	NA	NA	43	41	173	515	166	155	261	113	7	13	0	0.04	0.025	0
.	19.01.15-21.39.53-1-198126	90	3	3	0	0	0	521	2	2	0	0	NA	NA	NA	25	34	170	509	168	151	252	118	0	8	13	0	0.016	0.077
.	19.01.15-21.39.55-1-198127	153	14	14	3	0	2	532	11	11	0	0	NA	NA	NA	38	49	170	522	170	151	264	117	3	28	7	0.018	0.054	0.041
.	19.01.15-21.39.57-1-198128	380	75	75	13	0	9	586	69	69	0	0	NA	NA	NA	114	102	179	556	180	157	301	128	23	192	29	0.128	0.345	0.161
.	19.01.15-21.39.58-1-198129	144	9	9	5	0	5	525	8	8	0	0	NA	NA	NA	52	44	173	515	169	152	257	116	2	21	0	0.012	0.041	0
.	19.01.15-21.40.05-1-198138	174	21	21	7	0	4	529	18	18	0	0	NA	NA	NA	48	43	169	515	172	149	259	121	6	44	2	0.036	0.085	0.012
.	19.01.15-21.40.10-1-198140	66	4	4	1	0	1	512	3	3	0	0	NA	NA	NA	21	30	168	507	168	147	249	116	6	7	0	0.036	0.014	0
.	19.01.15-21.40.17-1-198152	180	15	15	4	0	4	541	14	14	0	0	NA	NA	NA	64	56	173	525	171	153	267	121	5	44	0	0.029	0.084	0
.	19.01.15-21.40.18-1-198170	149	14	14	3	0	2	524	12	12	0	0	NA	NA	NA	66	49	173	515	174	152	253	119	6	28	1	0.035	0.054	0.006
.	19.01.15-21.40.19-1-198176	31	1	1	1	0	1	0	0	0	0	0	NA	NA	NA	8	10	163	497	163	0	0	0	0	0	0	0	0	0
.	19.01.15-21.40.20-1-198177	234	30	30	5	0	5	536	25	25	0	0	NA	NA	NA	70	50	176	516	171	157	263	116	4	95	4	0.023	0.184	0.023
.	19.01.15-21.40.25-1-198179	124	11	11	3	0	2	524	9	9	0	0	NA	NA	NA	34	37	170	509	171	152	255	117	8	16	2	0.047	0.031	0.012
.	19.01.15-21.40.25-1-198180	118	6	6	1	0	0	519	4	4	0	0	NA	NA	NA	43	34	170	507	170	152	250	117	2	24	2	0.012	0.047	0.012
.	19.01.15-21.40.30-1-198185	294	78	78	13	0	12	571	67	67	0	0	NA	NA	NA	87	89	180	545	177	160	286	125	23	177	23	0.128	0.325	0.13
.	19.01.15-21.40.36-1-198191	144	16	16	4	0	4	509	13	13	0	0	NA	NA	NA	49	33	168	509	169	142	255	112	7	13	15	0.042	0.026	0.089
.	19.01.15-21.40.46-1-198192	32	1	1	0	0	0	0	0	0	0	0	NA	NA	NA	11	5	163	492	163	0	0	0	0	2	0	0	0.004	0
.	19.01.15-21.40.46-1-198193	116	6	6	1	0	0	530	4	4	0	0	NA	NA	NA	36	42	170	512	173	152	259	119	0	17	5	0	0.033	0.029
.	19.01.15-21.40.48-1-198198	299	34	34	8	0	5	564	32	32	0	0	NA	NA	NA	91	87	181	544	175	160	285	119	6	77	24	0.033	0.142	0.137
.	19.01.15-21.40.49-1-198199	284	29	29	9	0	7	571	27	27	0	0	NA	NA	NA	94	88	191	539	171	171	281	119	7	65	5	0.037	0.121	0.029
.	19.01.15-21.40.50-1-198200	303	60	60	14	0	11	566	51	51	0	0	NA	NA	NA	78	82	183	538	174	162	280	124	17	146	15	0.093	0.271	0.086
.	19.01.15-21.41.03-1-198201	169	10	10	4	0	2	541	8	8	0	0	NA	NA	NA	58	59	174	527	171	154	268	119	0	13	13	0	0.025	0.076
.	19.01.15-21.41.05-1-198202	180	18	18	2	0	1	541	16	16	0	0	NA	NA	NA	49	53	177	518	171	160	262	119	4	31	8	0.023	0.06	0.047
.	19.01.15-21.41.09-1-198203	63	2	2	0	0	0	250	1	1	0	0	NA	NA	NA	8	17	165	498	167	72	122	56	0	4	0	0	0.008	0
.	19.01.15-21.41.19-1-198229	34	1	1	0	0	0	0	0	0	0	0	NA	NA	NA	6	14	165	498	164	0	0	0	7	0	0	0.042	0	0
.	19.01.15-21.41.22-1-198232	127	8	8	3	0	3	532	7	7	0	0	NA	NA	NA	39	50	175	517	171	154	260	118	7	17	5	0.04	0.033	0.029
.	19.01.15-21.41.24-1-198233	208	14	14	7	0	6	541	13	13	0	0	NA	NA	NA	55	59	171	525	176	151	269	121	5	31	4	0.029	0.059	0.023
.	19.01.15-21.41.28-1-198237	31	1	1	0	0	0	0	0	0	0	0	NA	NA	NA	9	14	166	495	166	0	0	0	0	2	0	0	0.004	0
.	19.01.15-21.41.31-1-198239	154	9	9	2	0	2	526	8	8	0	0	NA	NA	NA	50	36	169	511	169	150	260	116	1	13	6	0.006	0.025	0.036
.	19.01.15-21.41.33-1-198240	299	25	25	9	0	7	548	24	24	0	0	NA	NA	NA	72	68	178	533	170	161	270	117	2	77	6	0.011	0.144	0.035
.	19.01.15-21.41.35-1-198244	116	10	10	3	0	3	513	9	9	0	0	NA	NA	NA	26	28	165	507	169	145	250	118	1	20	10	0.006	0.039	0.059
.	19.01.15-21.41.40-1-198245	233	37	37	12	0	11	558	34	34	0	0	NA	NA	NA	81	74	181	535	171	159	281	118	29	77	14	0.16	0.144	0.082
.	19.01.15-21.41.46-1-198246	195	20	20	5	0	5	518	19	19	0	0	NA	NA	NA	53	37	167	512	171	147	253	118	7	25	15	0.042	0.049	0.088
.	19.01.15-21.41.51-1-198247	90	5	5	0	0	0	514	4	4	0	0	NA	NA	NA	28	30	169	501	173	148	247	119	4	10	0	0.024	0.02	0
.	19.01.15-21.41.53-1-198250	386	46	46	15	0	6	600	41	41	0	0	NA	NA	NA	99	116	188	557	184	171	295	134	14	107	26	0.074	0.192	0.141
.	19.01.15-21.41.58-1-198251	182	18	18	5	0	4	535	15	15	0	0	NA	NA	NA	52	47	170	517	173	150	264	121	15	47	12	0.088	0.091	0.069
.	19.01.15-21.42.15-1-198262	291	33	33	11	0	10	561	30	30	0	0	NA	NA	NA	64	81	175	543	176	154	286	121	6	83	7	0.034	0.153	0.04
.	19.01.15-21.42.17-1-198265	349	29	29	6	0	6	585	26	26	0	0	NA	NA	NA	96	100	187	546	180	169	288	128	6	69	8	0.032	0.126	0.044
.	19.01.15-21.42.20-1-198284	63	2	2	0	0	0	408	1	1	0	0	NA	NA	NA	15	15	165	494	169	120	187	101	0	1	3	0	0.002	0.018
.	19.01.15-21.42.26-1-198291	31	1	1	0	0	0	0	0	0	0	0	NA	NA	NA	12	6	164	493	162	0	0	0	0	0	0	0	0	0
.	19.01.15-21.42.28-1-198293	61	2	2	0	0	0	513	1	1	0	0	NA	NA	NA	23	19	168	497	167	148	248	117	2	2	0	0.012	0.004	0
.	19.01.15-21.42.28-1-198295	91	3	3	0	0	0	517	2	2	0	0	NA	NA	NA	30	35	169	510	169	149	252	116	0	1	4	0	0.002	0.024
.	19.01.15-21.42.31-1-198297	94	8	8	0	0	0	516	7	7	0	0	NA	NA	NA	31	36	170	512	167	150	252	114	0	22	1	0	0.043	0.006
.	19.01.15-21.42.32-1-198298	116	5	5	1	0	1	529	4	4	0	0	NA	NA	NA	32	44	176	514	167	159	255	115	4	14	0	0.023	0.027	0
.	19.01.15-21.42.41-1-198302	145	13	13	2	0	2	535	12	12	0	0	NA	NA	NA	31	49	172	513	177	153	258	124	13	15	2	0.076	0.029	0.011
.	19.01.15-21.42.43-1-198303	234	18	18	2	0	2	558	15	15	0	0	NA	NA	NA	68	70	182	530	171	164	274	120	4	69	4	0.022	0.13	0.023
.	19.01.15-21.42.45-1-198304	296	47	47	9	0	7	568	43	43	0	0	NA	NA	NA	77	88	182	540	179	162	280	126	28	102	12	0.154	0.189	0.067
.	19.01.15-21.42.52-1-198309	388	48	48	16	0	11	594	41	41	0	0	NA	NA	NA	111	121	182	559	193	162	298	134	6	131	23	0.033	0.234	0.119
.	19.01.15-21.42.53-1-198310	239	49	49	11	0	8	555	47	47	0	0	NA	NA	NA	73	72	182	521	182	161	266	128	31	125	18	0.17	0.24	0.099
.	19.01.15-21.43.04-1-198311	246	13	13	3	0	2	556	11	11	0	0	NA	NA	NA	76	80	175	535	183	153	275	128	8	32	0	0.046	0.06	0
.	19.01.15-21.43.07-1-198314	28	1	1	0	0	0	0	0	0	0	0	NA	NA	NA	9	8	164	494	163	0	0	0	0	1	0	0	0.002	0
.	19.01.15-21.43.08-1-198315	59	2	2	1	0	1	511	1	1	0	0	NA	NA	NA	19	24	165	506	166	148	249	114	0	2	1	0	0.004	0.006
.	19.01.15-21.43.11-1-198318	299	15	15	6	0	6	582	14	14	0	0	NA	NA	NA	71	98	186	545	180	168	286	128	7	40	3	0.038	0.073	0.017
.	19.01.15-21.43.14-1-198323	182	36	36	5	0	4	529	33	33	0	0	NA	NA	NA	38	43	171	512	173	152	255	122	10	91	9	0.058	0.178	0.052
.	19.01.15-21.43.21-1-198345	34	1	1	0	0	0	0	0	0	0	0	NA	NA	NA	10	9	166	493	163	0	0	0	0	2	0	0	0.004	0
.	19.01.15-21.43.22-1-198346	149	11	11	4	0	4	530	7	7	0	0	NA	NA	NA	41	42	178	509	168	159	257	114	15	16	1	0.084	0.031	0.006
.	19.01.15-21.43.24-1-198347	342	36	36	6	0	5	570	30	30	0	0	NA	NA	NA	106	92	181	543	181	163	281	126	16	86	6	0.088	0.158	0.033
.	19.01.15-21.43.34-1-198352	92	6	6	0	0	0	518	4	4	0	0	NA	NA	NA	28	32	167	510	168	149	255	114	7	8	1	0.042	0.016	0.006
.	19.01.15-21.43.49-1-198356	275	54	54	12	0	8	562	48	48	0	0	NA	NA	NA	75	79	181	538	173	161	280	121	28	134	6	0.155	0.249	0.035
.	19.01.15-21.43.51-1-198357	33	1	1	0	0	0	0	0	0	0	0	NA	NA	NA	6	6	164	490	165	0	0	0	0	0	1	0	0	0.006
.	19.01.15-21.43.52-1-198358	93	8	8	3	0	2	505	6	6	0	0	NA	NA	NA	33	23	165	507	164	142	253	110	12	27	0	0.073	0.053	0
.	19.01.15-21.43.53-1-198359	146	18	18	6	0	5	525	16	16	0	0	NA	NA	NA	35	34	171	509	167	154	254	117	19	48	6	0.111	0.094	0.036
.	19.01.15-21.43.56-1-198360	116	15	15	1	0	1	515	14	14	0	0	NA	NA	NA	30	26	165	505	169	145	250	120	0	43	1	0	0.085	0.006
.	19.01.15-21.44.10-1-198365	61	2	2	0	0	0	295	1	1	0	0	NA	NA	NA	12	23	165	504	167	83	150	62	0	3	0	0	0.006	0
.	19.01.15-21.44.11-1-198367	207	32	32	13	0	10	536	29	29	0	0	NA	NA	NA	65	48	167	520	174	150	265	121	16	71	32	0.096	0.137	0.184
.	19.01.15-21.44.12-1-198370	56	2	2	0	0	0	0	1	1	0	0	NA	NA	NA	24	27	168	505	167	0	0	0	0	0	2	0	0	0.012
.	19.01.15-21.44.17-1-198376	32	1	1	0	0	0	0	0	0	0	0	NA	NA	NA	9	11	166	496	162	0	0	0	0	0	0	0	0	0
.	19.01.15-21.44.18-1-198393	257	45	45	10	0	8	555	40	40	0	0	NA	NA	NA	84	70	185	528	170	164	271	120	18	129	11	0.097	0.244	0.065
.	19.01.15-21.44.20-1-198396	212	11	11	1	0	1	539	9	9	0	0	NA	NA	NA	65	63	181	524	171	157	264	118	2	17	7	0.011	0.032	0.041
.	19.01.15-21.44.21-1-198398	68	5	5	0	0	0	506	4	4	0	0	NA	NA	NA	26	25	169	498	171	148	241	117	0	3	5	0	0.006	0.029
.	19.01.15-21.44.27-1-198403	60	2	2	0	0	0	508	1	1	0	0	NA	NA	NA	26	22	169	496	170	152	240	116	0	3	1	0	0.006	0.006
.	19.01.15-21.44.28-1-198406	236	79	79	18	0	12	549	76	76	0	0	NA	NA	NA	63	59	172	527	173	155	273	121	30	141	30	0.174	0.268	0.173
.	19.01.15-21.44.32-1-198407	378	35	35	11	0	9	583	30	30	0	0	NA	NA	NA	97	100	179	555	179	161	296	126	27	82	13	0.151	0.148	0.073
.	19.01.15-21.44.39-1-198411	328	63	63	21	0	15	588	57	57	0	0	NA	NA	NA	94	103	187	545	184	168	289	131	31	159	11	0.166	0.292	0.06
.	19.01.15-21.44.41-1-198412	249	29	29	7	0	6	568	26	26	0	0	NA	NA	NA	53	85	176	543	179	157	285	126	14	79	4	0.08	0.145	0.022
.	19.01.15-21.44.47-1-198413	178	9	9	3	0	2	545	8	8	0	0	NA	NA	NA	44	61	177	525	172	157	269	119	2	17	5	0.011	0.032	0.029
.	19.01.15-21.45.03-1-198418	173	9	9	3	0	3	531	8	8	0	0	NA	NA	NA	45	47	173	512	175	153	255	123	4	26	0	0.023	0.051	0
.	19.01.15-21.45.06-1-198419	60	5	5	1	0	1	401	4	4	0	0	NA	NA	NA	16	10	165	494	164	117	196	88	0	7	1	0	0.014	0.006
.	19.01.15-21.45.08-1-198420	175	9	9	2	0	1	546	6	6	0	0	NA	NA	NA	56	60	178	520	175	158	266	122	3	21	6	0.017	0.04	0.034
.	19.01.15-21.45.20-1-198447	85	4	4	0	0	0	513	3	3	0	0	NA	NA	NA	32	27	168	502	170	149	248	116	0	7	5	0	0.014	0.029
.	19.01.15-21.45.20-1-198448	120	10	10	2	0	2	524	9	9	0	0	NA	NA	NA	47	37	170	513	167	151	257	116	4	13	4	0.024	0.025	0.024
.	19.01.15-21.45.25-1-198450	87	5	5	1	0	1	511	3	3	0	0	NA	NA	NA	37	27	167	505	168	148	249	114	0	16	2	0	0.032	0.012
.	19.01.15-21.45.27-1-198453	217	62	62	12	0	9	545	58	58	0	0	NA	NA	NA	53	63	173	527	176	156	267	122	14	151	10	0.081	0.287	0.057
.	19.01.15-21.45.28-1-198455	380	30	30	11	0	9	587	27	27	0	0	NA	NA	NA	104	111	184	554	186	163	290	134	12	65	12	0.065	0.117	0.065
.	19.01.15-21.45.29-1-198457	238	15	15	8	0	7	552	10	10	0	0	NA	NA	NA	78	67	177	525	178	158	269	125	3	32	15	0.017	0.061	0.084
.	19.01.15-21.45.34-1-198458	95	4	4	1	0	1	520	3	3	0	0	NA	NA	NA	34	31	170	506	168	153	250	117	2	0	4	0.012	0	0.024
.	19.01.15-21.45.40-1-198464	40	1	1	0	0	0	0	0	0	0	0	NA	NA	NA	17	3	163	491	162	0	0	0	0	0	1	0	0	0.006
.	19.01.15-21.45.42-1-198465	59	2	2	1	0	1	498	1	1	0	0	NA	NA	NA	26	16	166	499	164	143	245	110	2	2	0	0.012	0.004	0
.	19.01.15-21.45.43-1-198466	173	14	14	8	0	5	535	12	12	0	0	NA	NA	NA	65	58	172	522	177	151	264	120	13	26	7	0.076	0.05	0.04
.	19.01.15-21.45.53-1-198467	61	2	2	1	0	1	304	1	1	0	0	NA	NA	NA	11	12	165	496	164	93	140	71	2	2	0	0.012	0.004	0
.	19.01.15-21.45.56-1-198468	117	4	4	3	0	2	514	3	3	0	0	NA	NA	NA	47	33	168	510	168	148	253	113	0	10	4	0	0.02	0.024
.	19.01.15-21.45.59-1-198469	90	7	7	2	0	2	522	6	6	0	0	NA	NA	NA	36	34	171	508	168	153	254	115	5	18	3	0.029	0.035	0.018
.	19.01.15-21.46.03-1-198470	303	43	43	12	0	8	586	39	39	0	0	NA	NA	NA	82	102	182	548	185	166	289	131	9	112	6	0.049	0.204	0.032
.	19.01.15-21.46.06-1-198475	263	13	13	3	0	3	548	12	12	0	0	NA	NA	NA	80	64	172	528	177	154	270	124	7	26	0	0.041	0.049	0
.	19.01.15-21.46.08-1-198476	140	14	14	3	0	2	529	13	13	0	0	NA	NA	NA	45	50	176	518	169	155	259	115	8	19	2	0.045	0.037	0.012
.	19.01.15-21.46.10-1-198477	280	31	31	10	0	7	552	28	28	0	0	NA	NA	NA	98	72	181	534	170	162	275	115	9	96	10	0.05	0.18	0.059
.	19.01.15-21.46.12-1-198481	94	4	4	1	0	1	520	3	3	0	0	NA	NA	NA	31	30	168	508	167	151	255	114	10	6	0	0.06	0.012	0
.	19.01.15-21.46.12-1-198482	119	5	5	1	0	1	521	3	3	0	0	NA	NA	NA	51	38	170	506	175	151	251	119	1	11	0	0.006	0.022	0
.	19.01.15-21.46.18-1-198491	263	26	26	4	0	4	547	23	23	0	0	NA	NA	NA	83	65	178	528	172	158	271	118	8	62	12	0.045	0.117	0.07
.	19.01.15-21.46.27-1-198511	141	10	10	3	0	2	524	9	9	0	0	NA	NA	NA	42	39	169	511	172	151	254	119	1	34	0	0.006	0.067	0
.	19.01.15-21.46.27-1-198514	262	22	22	8	0	5	562	20	20	0	0	NA	NA	NA	70	76	174	535	180	158	274	130	18	75	3	0.103	0.14	0.017
.	19.01.15-21.46.36-1-198519	113	4	4	0	0	0	521	2	2	0	0	NA	NA	NA	47	31	172	507	165	153	255	113	1	4	1	0.006	0.008	0.006
.	19.01.15-21.46.40-1-198520	35	1	1	0	0	0	0	0	0	0	0	NA	NA	NA	14	9	166	494	162	0	0	0	0	0	3	0	0	0.019
.	19.01.15-21.46.42-1-198521	67	5	5	0	0	0	511	4	4	0	0	NA	NA	NA	25	24	169	501	167	149	246	116	8	4	0	0.047	0.008	0
.	19.01.15-21.46.50-1-198526	37	1	1	1	0	1	0	0	0	0	0	NA	NA	NA	14	12	166	491	168	0	0	0	0	0	0	0	0	0
.	19.01.15-21.46.52-1-198529	65	7	7	0	0	0	511	6	6	0	0	NA	NA	NA	27	27	165	506	169	144	250	117	9	12	0	0.055	0.024	0
.	19.01.15-21.46.55-1-198530	59	7	7	4	0	3	515	6	6	0	0	NA	NA	NA	26	30	170	503	170	151	247	117	6	14	0	0.035	0.028	0
.	19.01.15-21.46.56-1-198531	179	15	15	4	0	3	544	14	14	0	0	NA	NA	NA	68	56	172	526	171	154	272	118	0	57	13	0	0.108	0.076
.	19.01.15-21.47.01-1-198532	181	14	14	3	0	2	540	12	12	0	0	NA	NA	NA	47	47	169	516	175	150	266	124	10	24	5	0.059	0.047	0.029
.	19.01.15-21.47.02-1-198533	146	13	13	2	0	2	524	12	12	0	0	NA	NA	NA	48	43	169	516	171	151	256	117	16	35	0	0.095	0.068	0
.	19.01.15-21.47.03-1-198534	57	2	2	0	0	0	150	1	1	0	0	NA	NA	NA	22	17	166	498	166	45	70	35	0	5	0	0	0.01	0
.	19.01.15-21.47.03-1-198535	235	57	57	14	0	12	562	51	51	0	0	NA	NA	NA	59	79	172	539	181	156	279	127	28	101	40	0.163	0.187	0.221
.	19.01.15-21.47.09-1-198536	360	24	24	8	0	2	587	22	22	0	0	NA	NA	NA	88	106	181	552	186	164	295	128	2	70	11	0.011	0.127	0.059
.	19.01.15-21.47.11-1-198539	237	29	29	8	0	8	547	28	28	0	0	NA	NA	NA	72	63	176	525	175	154	269	124	13	70	8	0.074	0.133	0.046
.	19.01.15-21.47.11-1-198540	180	21	21	6	0	4	533	18	18	0	0	NA	NA	NA	51	45	167	514	177	148	259	126	8	60	5	0.048	0.117	0.028
.	19.01.15-21.47.14-1-198544	144	20	20	5	0	4	529	17	17	0	0	NA	NA	NA	39	43	170	519	167	152	262	115	19	43	7	0.112	0.083	0.042
.	19.01.15-21.47.26-1-198568	229	33	33	11	0	8	544	31	31	0	0	NA	NA	NA	73	62	173	528	174	150	273	121	16	58	23	0.092	0.11	0.132
.	19.01.15-21.47.27-1-198569	238	49	49	14	0	12	560	45	45	0	0	NA	NA	NA	73	75	177	527	184	160	271	129	35	116	12	0.198	0.22	0.065
.	19.01.15-21.47.30-1-198573	413	70	70	18	0	14	605	63	63	0	0	NA	NA	NA	109	124	195	554	188	176	294	135	23	176	24	0.118	0.318	0.128
.	19.01.15-21.47.42-1-198577	95	7	7	1	0	0	505	5	5	0	0	NA	NA	NA	34	27	165	506	169	145	247	113	0	15	6	0	0.03	0.036
.	19.01.15-21.47.46-1-198578	146	14	14	4	0	4	525	10	10	0	0	NA	NA	NA	38	36	173	509	167	155	255	115	3	30	2	0.017	0.059	0.012
.	19.01.15-21.47.50-1-198579	327	83	83	14	0	11	569	75	75	0	0	NA	NA	NA	80	87	179	543	178	159	286	124	46	213	20	0.257	0.392	0.112
.	19.01.15-21.47.53-1-198580	60	2	2	0	0	0	48	1	1	0	0	NA	NA	NA	18	23	168	504	164	9	26	13	0	0	4	0	0	0.024
.	19.01.15-21.48.02-1-198581	139	8	8	5	0	3	523	7	7	0	0	NA	NA	NA	42	43	173	516	167	151	259	113	9	24	3	0.052	0.047	0.018
.	19.01.15-21.48.02-1-198582	39	1	1	0	0	0	0	0	0	0	0	NA	NA	NA	12	12	167	494	164	0	0	0	0	0	0	0	0	0
.	19.01.15-21.48.07-1-198589	452	42	42	16	0	11	608	40	40	0	0	NA	NA	NA	126	124	187	559	191	169	301	138	26	102	26	0.139	0.182	0.136
.	19.01.15-21.48.11-1-198592	207	31	31	9	0	7	541	26	26	0	0	NA	NA	NA	67	64	177	527	173	154	268	119	20	73	4	0.113	0.139	0.023
.	19.01.15-21.48.17-1-198598	30	1	1	0	0	0	0	0	0	0	0	NA	NA	NA	8	13	164	498	164	0	0	0	0	2	0	0	0.004	0
.	19.01.15-21.48.19-1-198617	207	30	30	6	0	5	541	26	26	0	0	NA	NA	NA	64	60	179	524	170	158	263	120	7	76	13	0.039	0.145	0.076
.	19.01.15-21.48.25-1-198620	116	8	8	0	0	0	526	7	7	0	0	NA	NA	NA	40	41	175	513	166	156	258	112	0	27	8	0	0.053	0.048
.	19.01.15-21.48.25-1-198621	301	21	21	6	0	6	572	19	19	0	0	NA	NA	NA	83	89	184	540	178	165	285	122	18	48	0	0.098	0.089	0
.	19.01.15-21.48.42-1-198629	292	35	35	7	0	7	560	33	33	0	0	NA	NA	NA	84	81	176	536	182	155	279	126	14	77	19	0.08	0.144	0.104
.	19.01.15-21.48.48-1-198630	238	92	92	25	0	20	539	83	83	0	0	NA	NA	NA	75	61	171	528	175	147	269	123	40	205	31	0.234	0.388	0.177
.	19.01.15-21.49.00-1-198635	144	7	7	0	0	0	532	5	5	0	0	NA	NA	NA	41	46	175	513	171	154	258	120	8	14	0	0.046	0.027	0
.	19.01.15-21.49.01-1-198636	360	93	93	24	0	23	577	87	87	0	0	NA	NA	NA	100	101	184	553	177	167	289	121	35	228	44	0.19	0.412	0.249
.	19.01.15-21.49.04-1-198637	228	40	40	9	0	6	544	36	36	0	0	NA	NA	NA	74	59	172	525	175	154	269	121	21	85	22	0.122	0.162	0.126
.	19.01.15-21.49.05-1-198638	32	1	1	0	0	0	0	0	0	0	0	NA	NA	NA	12	7	166	492	162	0	0	0	0	0	0	0	0	0
.	19.01.15-21.49.07-1-198639	276	26	26	6	0	5	559	24	24	0	0	NA	NA	NA	75	79	174	541	177	152	280	127	17	67	5	0.098	0.124	0.028
.	19.01.15-21.49.21-1-198669	36	1	1	0	0	0	0	0	0	0	0	NA	NA	NA	4	8	164	492	165	0	0	0	0	0	0	0	0	0
.	19.01.15-21.49.23-1-198670	234	42	42	9	0	7	555	39	39	0	0	NA	NA	NA	73	68	178	533	170	160	276	119	13	85	18	0.073	0.159	0.106
.	19.01.15-21.49.24-1-198671	33	1	1	0	0	0	0	0	0	0	0	NA	NA	NA	6	12	165	495	165	0	0	0	0	0	0	0	0	0
.	19.01.15-21.49.27-1-198674	261	25	25	5	0	4	561	21	21	0	0	NA	NA	NA	91	79	178	535	179	161	275	125	13	54	4	0.073	0.101	0.022
.	19.01.15-21.49.31-1-198677	85	8	8	2	0	1	515	7	7	0	0	NA	NA	NA	32	29	168	504	170	150	246	119	8	18	10	0.048	0.036	0.059
.	19.01.15-21.49.39-1-198681	260	42	42	11	0	8	555	38	38	0	0	NA	NA	NA	68	65	173	531	174	159	273	123	7	130	14	0.04	0.245	0.08
.	19.01.15-21.49.53-1-198682	38	1	1	1	0	1	0	0	0	0	0	NA	NA	NA	11	13	166	497	163	0	0	0	0	4	0	0	0.008	0
.	19.01.15-21.49.57-1-198683	156	16	16	7	0	6	538	13	13	0	0	NA	NA	NA	53	55	169	521	178	150	262	126	17	23	4	0.101	0.044	0.022
.	19.01.15-21.49.58-1-198684	123	7	7	2	0	1	521	6	6	0	0	NA	NA	NA	37	42	171	511	173	146	256	119	8	16	8	0.047	0.031	0.046
.	19.01.15-21.50.03-1-198689	146	21	21	5	0	4	537	20	20	0	0	NA	NA	NA	29	55	177	516	175	156	257	124	8	36	19	0.045	0.07	0.109
.	19.01.15-21.50.12-1-198697	207	26	26	10	0	6	542	20	20	0	0	NA	NA	NA	78	61	176	525	173	151	272	119	23	86	0	0.131	0.164	0
.	19.01.15-21.50.18-1-198723	203	18	18	4	0	4	554	14	14	0	0	NA	NA	NA	56	65	180	522	176	161	270	123	6	71	8	0.033	0.136	0.045
.	19.01.15-21.50.24-1-198731	95	3	3	2	0	2	523	1	1	0	0	NA	NA	NA	33	40	170	514	169	151	256	116	0	16	0	0	0.031	0
.	19.01.15-21.50.26-1-198733	66	3	3	0	0	0	515	2	2	0	0	NA	NA	NA	21	29	167	510	165	149	252	114	0	12	0	0	0.024	0
.	19.01.15-21.50.30-1-198737	124	10	10	4	0	1	529	8	8	0	0	NA	NA	NA	38	38	170	511	170	151	261	117	0	29	6	0	0.057	0.035
.	19.01.15-21.50.37-1-198743	90	5	5	1	0	1	505	3	3	0	0	NA	NA	NA	26	17	167	499	164	148	247	110	10	0	7	0.06	0	0.043
.	19.01.15-21.50.41-1-198744	75	3	3	0	0	0	513	1	1	0	0	NA	NA	NA	20	25	167	504	167	148	251	114	0	5	0	0	0.01	0
.	19.01.15-21.50.41-1-198745	124	7	7	1	0	1	537	5	5	0	0	NA	NA	NA	41	48	174	515	172	158	257	122	0	19	1	0	0.037	0.006
.	19.01.15-21.50.43-1-198746	115	8	8	2	0	2	519	7	7	0	0	NA	NA	NA	34	34	167	509	171	148	255	116	3	23	4	0.018	0.045	0.023
.	19.01.15-21.50.50-1-198747	146	21	21	7	0	4	516	16	16	0	0	NA	NA	NA	46	41	173	514	167	150	254	112	21	49	5	0.121	0.095	0.03
.	19.01.15-21.50.51-1-198748	206	18	18	2	0	0	541	15	15	0	0	NA	NA	NA	63	64	171	529	177	150	270	121	7	54	0	0.041	0.102	0
.	19.01.15-21.50.52-1-198749	156	14	14	4	0	3	535	13	13	0	0	NA	NA	NA	50	53	170	524	172	154	263	118	2	42	8	0.012	0.08	0.047
.	19.01.15-21.50.52-1-198751	148	18	18	6	0	5	525	16	16	0	0	NA	NA	NA	61	50	174	515	174	150	255	120	10	52	0	0.057	0.101	0
.	19.01.15-21.50.54-1-198755	291	66	66	14	0	12	560	65	65	0	0	NA	NA	NA	74	81	177	542	175	156	280	124	38	151	13	0.215	0.279	0.074
.	19.01.15-21.50.54-1-198756	171	22	22	4	0	3	532	19	19	0	0	NA	NA	NA	48	44	173	515	169	153	262	117	9	34	10	0.052	0.066	0.059
.	19.01.15-21.51.00-1-198757	230	31	31	14	0	10	557	28	28	0	0	NA	NA	NA	82	79	174	540	178	156	275	126	16	81	17	0.092	0.15	0.096
.	19.01.15-21.51.01-1-198758	186	13	13	2	0	2	533	11	11	0	0	NA	NA	NA	53	52	176	517	172	155	259	119	0	31	0	0	0.06	0
.	19.01.15-21.51.24-1-198786	237	35	35	8	0	4	543	33	33	0	0	NA	NA	NA	71	54	175	520	172	157	265	121	18	98	14	0.103	0.188	0.081
.	19.01.15-21.51.27-1-198789	65	3	3	1	0	1	508	2	2	0	0	NA	NA	NA	29	27	167	506	167	143	248	117	2	0	1	0.012	0	0.006
.	19.01.15-21.51.34-1-198792	64	2	2	0	0	0	506	1	1	0	0	NA	NA	NA	29	22	168	499	168	148	243	115	0	2	3	0	0.004	0.018
.	19.01.15-21.51.38-1-198796	150	10	10	6	0	5	535	8	8	0	0	NA	NA	NA	41	44	172	515	170	154	261	120	3	22	4	0.017	0.043	0.024
.	19.01.15-21.51.44-1-198797	116	13	13	2	0	2	526	11	11	0	0	NA	NA	NA	27	41	177	509	168	158	254	114	3	26	5	0.017	0.051	0.03
.	19.01.15-21.51.47-1-198798	96	5	5	0	0	0	523	3	3	0	0	NA	NA	NA	43	34	173	510	164	155	253	115	0	13	2	0	0.025	0.012
.	19.01.15-21.51.48-1-198799	61	3	3	0	0	0	0	2	2	0	0	NA	NA	NA	19	17	164	499	167	0	0	0	1	7	0	0.006	0.014	0
.	19.01.15-21.51.53-1-198802	95	6	6	1	0	1	508	5	5	0	0	NA	NA	NA	23	21	168	502	164	149	245	114	0	14	6	0	0.028	0.037
.	19.01.15-21.51.57-1-198803	291	78	78	20	0	16	571	70	70	0	0	NA	NA	NA	81	87	181	540	179	162	280	129	28	173	34	0.155	0.32	0.19
.	19.01.15-21.52.03-1-198804	121	15	15	3	0	3	530	13	13	0	0	NA	NA	NA	44	44	167	513	177	149	255	126	20	33	0	0.12	0.064	0
.	19.01.15-21.52.04-1-198805	30	1	1	0	0	0	0	0	0	0	0	NA	NA	NA	6	3	166	488	162	0	0	0	0	1	0	0	0.002	0
.	19.01.15-21.52.06-1-198806	32	1	1	1	0	1	0	0	0	0	0	NA	NA	NA	8	13	165	496	165	0	0	0	0	0	2	0	0	0.012
.	19.01.15-21.52.07-1-198807	32	1	1	0	0	0	0	0	0	0	0	NA	NA	NA	9	8	164	494	163	0	0	0	0	1	0	0	0.002	0
.	19.01.15-21.52.09-1-198812	434	61	61	9	0	7	598	53	53	0	0	NA	NA	NA	119	120	190	549	194	172	286	140	28	161	19	0.147	0.293	0.098
.	19.01.15-21.52.11-1-198815	60	2	2	1	0	1	101	1	1	0	0	NA	NA	NA	13	15	169	496	163	27	46	28	0	0	3	0	0	0.018
.	19.01.15-21.52.12-1-198816	88	4	4	0	0	0	522	3	3	0	0	NA	NA	NA	32	37	169	510	171	149	254	119	7	0	21	0.041	0	0.123
.	19.01.15-21.52.16-1-198821	34	1	1	0	0	0	0	0	0	0	0	NA	NA	NA	7	4	163	491	163	0	0	0	0	0	0	0	0	0
.	19.01.15-21.52.17-1-198824	34	1	1	0	0	0	0	0	0	0	0	NA	NA	NA	7	12	164	494	167	0	0	0	0	0	0	0	0	0
.	19.01.15-21.52.18-1-198841	120	8	8	0	0	0	526	7	7	0	0	NA	NA	NA	44	36	166	511	172	148	259	119	0	18	2	0	0.035	0.012
.	19.01.15-21.52.19-1-198844	178	21	21	3	0	1	535	19	19	0	0	NA	NA	NA	49	52	173	522	170	152	265	118	21	47	7	0.121	0.09	0.041
.	19.01.15-21.52.21-1-198850	97	4	4	4	0	4	513	3	3	0	0	NA	NA	NA	35	25	171	502	165	155	246	112	0	9	0	0	0.018	0
.	19.01.15-21.52.23-1-198851	62	2	2	1	0	1	300	1	1	0	0	NA	NA	NA	13	19	167	503	162	86	151	63	0	5	0	0	0.01	0
.	19.01.15-21.52.29-1-198856	91	6	6	4	0	4	502	5	5	0	0	NA	NA	NA	31	22	164	506	165	143	247	112	2	22	0	0.012	0.043	0
.	19.01.15-21.52.32-1-198857	64	4	4	0	0	0	503	2	2	0	0	NA	NA	NA	18	14	169	494	164	147	243	113	6	1	0	0.036	0.002	0
.	19.01.15-21.52.33-1-198858	88	4	4	2	0	1	507	2	2	0	0	NA	NA	NA	21	20	166	502	165	148	247	112	0	5	3	0	0.01	0.018
.	19.01.15-21.52.36-1-198862	151	11	11	2	0	2	524	10	10	0	0	NA	NA	NA	49	40	168	513	172	147	261	116	5	15	5	0.03	0.029	0.029
.	19.01.15-21.52.38-1-198863	90	7	7	1	0	0	512	6	6	0	0	NA	NA	NA	38	27	167	504	169	147	250	115	12	9	0	0.072	0.018	0
.	19.01.15-21.52.46-1-198864	87	3	3	0	0	0	506	2	2	0	0	NA	NA	NA	27	25	165	507	166	143	249	114	5	6	0	0.03	0.012	0
.	19.01.15-21.52.46-1-198865	116	6	6	2	0	2	520	4	4	0	0	NA	NA	NA	20	29	168	506	168	150	253	117	0	19	0	0	0.038	0
.	19.01.15-21.52.48-1-198866	62	2	2	1	0	1	508	1	1	0	0	NA	NA	NA	23	23	165	505	166	147	250	111	0	3	6	0	0.006	0.036
.	19.01.15-21.52.55-1-198871	263	22	22	7	0	4	577	20	20	0	0	NA	NA	NA	95	96	184	541	184	165	284	128	4	66	6	0.022	0.122	0.033
.	19.01.15-21.52.59-1-198872	182	22	22	5	0	4	545	21	21	0	0	NA	NA	NA	39	56	171	528	170	153	272	120	11	62	5	0.064	0.117	0.029
.	19.01.15-21.53.00-1-198873	123	14	14	2	0	0	527	12	12	0	0	NA	NA	NA	47	49	172	516	174	155	254	118	5	40	8	0.029	0.078	0.046
.	19.01.15-21.53.01-1-198874	200	19	19	6	0	5	538	17	17	0	0	NA	NA	NA	62	55	174	518	176	155	260	123	3	77	2	0.017	0.149	0.011
.	19.01.15-21.53.02-1-198875	183	17	17	7	0	6	549	16	16	0	0	NA	NA	NA	49	66	176	528	175	158	270	121	0	50	3	0	0.095	0.017
.	19.01.15-21.53.03-1-198876	259	56	56	16	0	8	562	52	52	0	0	NA	NA	NA	83	80	176	539	178	157	282	123	24	148	8	0.136	0.275	0.045
.	19.01.15-21.53.33-1-198910	60	2	2	1	0	1	514	1	1	0	0	NA	NA	NA	19	29	167	504	171	147	249	118	14	2	0	0.084	0.004	0
.	19.01.15-21.53.33-1-198911	256	65	65	13	0	10	566	58	58	0	0	NA	NA	NA	70	85	184	538	176	165	279	122	48	158	4	0.261	0.294	0.023
.	19.01.15-21.53.34-1-198912	122	7	7	1	0	1	535	5	5	0	0	NA	NA	NA	33	50	174	520	169	156	262	117	2	14	0	0.011	0.027	0
.	19.01.15-21.53.37-1-198916	35	1	1	0	0	0	0	0	0	0	0	NA	NA	NA	12	9	164	492	166	0	0	0	0	1	0	0	0.002	0
.	19.01.15-21.53.40-1-198917	155	20	20	6	0	4	523	18	18	0	0	NA	NA	NA	51	39	173	514	165	152	259	112	7	53	12	0.04	0.103	0.073
.	19.01.15-21.53.40-1-198918	62	2	2	2	0	1	507	1	1	0	0	NA	NA	NA	33	19	165	500	167	146	247	114	4	1	0	0.024	0.002	0
.	19.01.15-21.53.43-1-198919	294	50	50	11	0	10	555	42	42	0	0	NA	NA	NA	77	71	173	526	185	153	274	128	37	140	13	0.214	0.266	0.07
.	19.01.15-21.53.44-1-198920	91	9	9	2	0	2	515	6	6	0	0	NA	NA	NA	42	32	168	505	172	146	250	119	16	13	1	0.095	0.026	0.006
.	19.01.15-21.53.48-1-198921	38	1	1	0	0	0	0	0	0	0	0	NA	NA	NA	9	6	165	492	162	0	0	0	1	0	0	0.006	0	0
.	19.01.15-21.53.52-1-198922	90	6	6	2	0	2	506	5	5	0	0	NA	NA	NA	40	35	167	513	168	143	251	112	8	9	0	0.048	0.018	0
.	19.01.15-21.53.53-1-198923	292	24	24	9	0	8	560	23	23	0	0	NA	NA	NA	85	84	177	539	181	158	274	128	0	78	7	0	0.145	0.039
.	19.01.15-21.53.53-1-198924	67	3	3	1	0	1	520	0	0	0	0	NA	NA	NA	24	37	170	512	168	153	256	111	1	11	0	0.006	0.021	0
.	19.01.15-21.54.05-1-198925	90	8	8	2	0	2	508	6	6	0	0	NA	NA	NA	28	26	167	504	168	148	243	117	2	14	3	0.012	0.028	0.018
.	19.01.15-21.54.07-1-198926	175	24	24	6	0	4	552	19	19	0	0	NA	NA	NA	56	65	180	529	169	161	274	117	2	47	21	0.011	0.089	0.124
.	19.01.15-21.54.08-1-198927	178	12	12	4	0	3	535	10	10	0	0	NA	NA	NA	55	63	174	531	171	153	265	117	5	21	0	0.029	0.04	0
.	19.01.15-21.54.11-1-198935	390	42	42	8	0	7	590	39	39	0	0	NA	NA	NA	106	113	184	558	184	165	294	131	7	159	12	0.038	0.285	0.065
.	19.01.15-21.54.23-1-198962	330	41	41	9	0	7	586	35	35	0	0	NA	NA	NA	80	107	187	548	185	164	293	129	31	107	31	0.166	0.195	0.168
.	19.01.15-21.54.26-1-198964	142	13	13	3	0	3	532	12	12	0	0	NA	NA	NA	46	49	172	520	170	153	262	117	28	27	0	0.163	0.052	0
.	19.01.15-21.54.33-1-198968	60	2	2	0	0	0	502	1	1	0	0	NA	NA	NA	29	19	167	500	165	145	245	112	0	4	0	0	0.008	0
.	19.01.15-21.54.37-1-198972	31	1	1	0	0	0	0	0	0	0	0	NA	NA	NA	9	8	165	492	164	0	0	0	0	1	0	0	0.002	0
.	19.01.15-21.54.39-1-198973	62	2	2	1	0	1	350	0	0	0	0	NA	NA	NA	20	12	166	496	163	105	171	74	0	0	2	0	0	0.012
.	19.01.15-21.54.42-1-198974	32	1	1	0	0	0	0	0	0	0	0	NA	NA	NA	10	12	166	496	163	0	0	0	0	1	0	0	0.002	0
.	19.01.15-21.54.46-1-198975	96	8	8	2	0	1	512	6	6	0	0	NA	NA	NA	37	29	167	508	167	146	249	117	10	19	1	0.06	0.037	0.006
.	19.01.15-21.54.49-1-198976	269	41	41	8	0	7	560	38	38	0	0	NA	NA	NA	72	82	174	546	175	151	287	122	11	109	13	0.063	0.2	0.074
.	19.01.15-21.54.51-1-198977	32	1	1	0	0	0	0	0	0	0	0	NA	NA	NA	11	7	165	492	163	0	0	0	0	5	0	0	0.01	0
.	19.01.15-21.54.54-1-198978	323	35	35	7	0	4	593	34	34	0	0	NA	NA	NA	114	107	189	548	183	172	289	132	5	83	16	0.026	0.151	0.087
.	19.01.15-21.54.57-1-198983	90	3	3	1	0	1	519	2	2	0	0	NA	NA	NA	30	35	173	508	167	157	249	113	0	9	0	0	0.018	0
.	19.01.15-21.55.06-1-198984	292	30	30	12	0	10	583	28	28	0	0	NA	NA	NA	99	107	186	550	184	166	287	130	17	85	11	0.091	0.155	0.06
.	19.01.15-21.55.06-1-198985	276	23	23	7	0	4	554	21	21	0	0	NA	NA	NA	88	73	176	534	176	153	276	125	19	39	14	0.108	0.073	0.08
.	19.01.15-21.55.14-1-198991	62	3	3	0	0	0	252	2	2	0	0	NA	NA	NA	10	20	168	500	165	73	114	65	2	2	0	0.012	0.004	0
.	19.01.15-21.55.20-1-198994	203	35	35	10	0	10	542	32	32	0	0	NA	NA	NA	71	66	173	529	177	152	268	122	28	88	13	0.162	0.166	0.073
.	19.01.15-21.55.31-1-199112	62	2	2	0	0	0	500	1	1	0	0	NA	NA	NA	21	14	166	497	164	145	246	109	0	2	0	0	0.004	0
.	19.01.15-21.55.39-1-199118	269	68	68	17	0	9	551	62	62	0	0	NA	NA	NA	57	63	171	528	177	152	272	127	15	172	19	0.088	0.326	0.107
.	19.01.15-21.55.42-1-199119	264	26	26	8	0	7	557	24	24	0	0	NA	NA	NA	81	76	177	533	179	153	278	126	10	50	8	0.056	0.094	0.045
.	19.01.15-21.55.44-1-199120	387	31	31	10	0	8	592	28	28	0	0	NA	NA	NA	124	110	182	564	177	163	304	125	8	83	24	0.044	0.147	0.136
.	19.01.15-21.55.45-1-199121	88	3	3	1	0	0	517	2	2	0	0	NA	NA	NA	28	31	173	504	167	152	250	115	0	2	3	0	0.004	0.018
.	19.01.15-21.55.56-1-199122	180	13	13	3	0	3	536	12	12	0	0	NA	NA	NA	53	50	170	522	171	152	264	120	7	41	0	0.041	0.079	0
.	19.01.15-21.55.58-1-199123	152	12	12	1	0	1	540	11	11	0	0	NA	NA	NA	41	50	174	517	172	157	263	120	3	26	0	0.017	0.05	0
.	19.01.15-21.55.58-1-199124	66	2	2	2	0	1	517	1	1	0	0	NA	NA	NA	17	26	166	506	167	149	252	116	5	2	0	0.03	0.004	0
.	19.01.15-21.56.00-1-199125	206	15	15	1	0	1	563	14	14	0	0	NA	NA	NA	66	79	180	534	178	163	273	127	1	31	5	0.006	0.058	0.028
.	19.01.15-21.56.12-1-199133	121	13	13	7	0	7	521	11	11	0	0	NA	NA	NA	44	39	172	517	163	152	257	112	13	29	6	0.076	0.056	0.037
.	19.01.15-21.56.12-1-199134	148	10	10	1	0	1	544	8	8	0	0	NA	NA	NA	54	62	178	523	174	160	263	121	0	31	1	0	0.059	0.006
.	19.01.15-21.56.18-1-199157	120	5	5	1	0	1	532	4	4	0	0	NA	NA	NA	22	38	171	513	167	154	261	117	0	12	0	0	0.023	0
.	19.01.15-21.56.21-1-199162	228	28	28	9	0	7	547	23	23	0	0	NA	NA	NA	72	75	172	540	176	147	277	123	29	81	7	0.169	0.15	0.04
.	19.01.15-21.56.24-1-199163	119	7	7	2	0	1	535	6	6	0	0	NA	NA	NA	33	45	169	516	173	150	263	122	10	5	0	0.059	0.01	0
.	19.01.15-21.56.31-1-199168	59	2	2	0	0	0	499	1	1	0	0	NA	NA	NA	25	10	167	494	162	147	240	112	4	0	0	0.024	0	0
.	19.01.15-21.56.34-1-199169	177	13	13	4	0	4	534	9	9	0	0	NA	NA	NA	57	55	172	523	173	151	264	119	11	37	2	0.064	0.071	0.012
.	19.01.15-21.56.34-1-199173	116	10	10	2	0	2	522	9	9	0	0	NA	NA	NA	40	38	170	513	168	151	257	114	1	24	6	0.006	0.047	0.036
.	19.01.15-21.56.34-1-199174	36	1	1	1	0	1	0	0	0	0	0	NA	NA	NA	8	15	170	492	166	0	0	0	0	0	3	0	0	0.018
.	19.01.15-21.56.37-1-199175	36	1	1	0	0	0	0	0	0	0	0	NA	NA	NA	11	5	165	489	164	0	0	0	0	1	0	0	0.002	0
.	19.01.15-21.56.41-1-199176	122	5	5	2	0	0	513	4	4	0	0	NA	NA	NA	34	31	167	507	170	147	251	115	4	16	5	0.024	0.032	0.029
.	19.01.15-21.56.41-1-199177	96	5	5	0	0	0	509	4	4	0	0	NA	NA	NA	28	27	170	505	165	149	249	111	3	6	5	0.018	0.012	0.03
.	19.01.15-21.56.44-1-199178	179	46	46	12	0	12	544	42	42	0	0	NA	NA	NA	61	56	171	522	176	153	266	125	20	101	13	0.117	0.193	0.074
.	19.01.15-21.56.47-1-199179	29	1	1	0	0	0	0	0	0	0	0	NA	NA	NA	10	6	164	493	162	0	0	0	0	0	0	0	0	0
.	19.01.15-21.56.49-1-199180	61	2	2	0	0	0	498	1	1	0	0	NA	NA	NA	22	9	164	492	166	146	240	112	4	1	0	0.024	0.002	0
.	19.01.15-21.56.56-1-199183	361	33	33	7	0	6	578	28	28	0	0	NA	NA	NA	87	94	180	544	183	161	287	130	9	76	17	0.05	0.14	0.093
.	19.01.15-21.56.57-1-199188	114	12	12	1	0	1	525	11	11	0	0	NA	NA	NA	38	40	168	510	175	151	254	120	4	23	8	0.024	0.045	0.046
.	19.01.15-21.57.01-1-199189	94	10	10	3	0	2	505	9	9	0	0	NA	NA	NA	33	22	166	502	167	147	246	112	13	7	0	0.078	0.014	0
.	19.01.15-21.57.02-1-199190	127	14	14	4	0	4	519	12	12	0	0	NA	NA	NA	48	39	171	512	169	148	252	119	13	21	1	0.076	0.041	0.006
.	19.01.15-21.57.05-1-199191	416	41	41	7	0	7	591	39	39	0	0	NA	NA	NA	115	118	195	558	178	173	293	125	27	90	11	0.138	0.161	0.062
.	19.01.15-21.57.05-1-199192	64	2	2	1	0	1	502	0	0	0	0	NA	NA	NA	35	19	170	494	168	148	242	112	0	9	0	0	0.018	0
.	19.01.15-21.57.17-1-199201	122	7	7	1	0	1	522	6	6	0	0	NA	NA	NA	50	38	166	517	168	144	262	116	7	10	8	0.042	0.019	0.048
.	19.01.15-21.57.17-1-199202	144	8	8	1	0	1	517	7	7	0	0	NA	NA	NA	41	33	172	508	166	154	251	112	4	15	3	0.023	0.03	0.018
.	19.01.15-21.57.24-1-199222	34	1	1	0	0	0	0	0	0	0	0	NA	NA	NA	9	8	164	491	166	0	0	0	0	1	0	0	0.002	0
.	19.01.15-21.57.26-1-199224	31	1	1	0	0	0	0	0	0	0	0	NA	NA	NA	8	10	164	496	163	0	0	0	0	2	0	0	0.004	0
.	19.01.15-21.57.28-1-199227	87	6	6	2	0	2	514	5	5	0	0	NA	NA	NA	43	30	169	505	169	147	249	118	5	32	0	0.03	0.063	0
.	19.01.15-21.57.28-1-199228	181	51	51	20	0	14	562	49	49	0	0	NA	NA	NA	60	82	187	537	171	166	278	118	27	131	26	0.144	0.244	0.152
.	19.01.15-21.57.31-1-199230	292	52	52	11	0	8	562	48	48	0	0	NA	NA	NA	85	84	179	533	185	159	274	129	20	141	23	0.112	0.265	0.124
.	19.01.15-21.57.37-1-199234	411	92	92	35	0	30	587	84	84	0	0	NA	NA	NA	115	105	185	550	183	165	294	128	48	212	32	0.259	0.385	0.175
.	19.01.15-21.57.40-1-199235	119	8	8	2	0	2	517	7	7	0	0	NA	NA	NA	43	43	171	513	172	149	252	116	0	26	5	0	0.051	0.029
.	19.01.15-21.57.47-1-199236	63	2	2	2	0	2	352	1	1	0	0	NA	NA	NA	19	18	170	498	163	107	165	80	0	6	0	0	0.012	0
.	19.01.15-21.57.49-1-199237	122	9	9	2	0	1	522	7	7	0	0	NA	NA	NA	42	39	168	514	170	149	258	115	4	9	8	0.024	0.018	0.047
.	19.01.15-21.57.58-1-199238	109	6	6	2	0	2	537	5	5	0	0	NA	NA	NA	38	51	175	517	172	155	264	118	0	4	7	0	0.008	0.041
.	19.01.15-21.57.58-1-199239	237	20	20	6	0	4	553	15	15	0	0	NA	NA	NA	74	72	176	530	179	157	274	122	1	49	5	0.006	0.092	0.028
.	19.01.15-21.58.04-1-199240	199	22	22	10	0	6	534	19	19	0	0	NA	NA	NA	68	51	173	520	171	153	265	116	9	66	3	0.052	0.127	0.018
.	19.01.15-21.58.06-1-199241	271	32	32	12	0	10	566	30	30	0	0	NA	NA	NA	70	88	179	540	182	158	280	128	13	83	12	0.073	0.154	0.066
.	19.01.15-21.58.08-1-199244	263	25	25	8	0	7	548	24	24	0	0	NA	NA	NA	89	63	180	519	177	162	262	124	12	47	8	0.067	0.091	0.045
.	19.01.15-21.58.14-1-199253	119	10	10	3	0	1	526	9	9	0	0	NA	NA	NA	36	42	171	514	170	150	257	119	4	28	3	0.023	0.054	0.018
.	19.01.15-21.58.27-1-199279	147	17	17	4	0	4	526	15	15	0	0	NA	NA	NA	41	41	171	512	171	151	256	119	20	36	4	0.117	0.07	0.023
.	19.01.15-21.58.36-1-199285	417	32	32	9	0	8	600	28	28	0	0	NA	NA	NA	110	126	188	556	195	170	293	137	5	87	26	0.027	0.156	0.133
.	19.01.15-21.58.42-1-199286	183	8	8	0	0	0	541	7	7	0	0	NA	NA	NA	51	57	174	518	178	154	261	126	4	16	0	0.023	0.031	0
.	19.01.15-21.58.43-1-199287	124	12	12	1	0	1	527	9	9	0	0	NA	NA	NA	34	45	176	510	172	156	252	119	1	18	5	0.006	0.035	0.029
.	19.01.15-21.58.48-1-199288	141	7	7	4	0	3	529	6	6	0	0	NA	NA	NA	57	49	169	524	169	151	260	118	5	16	0	0.03	0.031	0
.	19.01.15-21.58.48-1-199289	386	69	69	19	0	12	581	64	64	0	0	NA	NA	NA	97	98	188	541	182	172	284	125	30	171	23	0.16	0.316	0.126
.	19.01.15-21.58.56-1-199290	94	12	12	2	0	1	523	11	11	0	0	NA	NA	NA	35	33	172	504	170	156	249	118	0	31	3	0	0.062	0.018
.	19.01.15-21.59.00-1-199295	100	13	13	2	0	2	523	11	11	0	0	NA	NA	NA	42	40	171	513	169	151	256	116	2	21	3	0.012	0.041	0.018
.	19.01.15-21.59.04-1-199296	89	4	4	1	0	1	511	2	2	0	0	NA	NA	NA	27	26	169	502	168	148	247	116	4	6	0	0.024	0.012	0
.	19.01.15-21.59.10-1-199298	131	22	22	10	0	8	519	20	20	0	0	NA	NA	NA	52	40	170	515	168	151	258	110	9	38	16	0.053	0.074	0.095
.	19.01.15-21.59.10-1-199299	65	3	3	1	0	1	508	2	2	0	0	NA	NA	NA	21	23	171	501	164	150	246	112	1	4	0	0.006	0.008	0
.	19.01.15-21.59.29-1-199332	34	1	1	0	0	0	0	0	0	0	0	NA	NA	NA	8	7	163	492	165	0	0	0	0	0	0	0	0	0
.	19.01.15-21.59.31-1-199333	226	18	18	5	0	2	555	17	17	0	0	NA	NA	NA	57	70	181	530	172	165	271	119	12	46	4	0.066	0.087	0.023
.	19.01.15-21.59.32-1-199334	212	29	29	11	0	7	559	25	25	0	0	NA	NA	NA	71	80	172	539	182	152	278	129	21	73	8	0.122	0.135	0.044
.	19.01.15-21.59.34-1-199335	271	20	20	5	0	4	555	17	17	0	0	NA	NA	NA	95	78	184	531	176	164	272	119	3	45	14	0.016	0.085	0.08
.	19.01.15-21.59.42-1-199339	83	6	6	1	0	1	518	5	5	0	0	NA	NA	NA	32	35	170	510	168	151	254	113	0	7	9	0	0.014	0.054
.	19.01.15-21.59.44-1-199340	88	4	4	1	0	1	518	3	3	0	0	NA	NA	NA	29	29	165	503	174	147	248	123	5	5	0	0.03	0.01	0
.	19.01.15-21.59.49-1-199341	89	3	3	0	0	0	504	1	1	0	0	NA	NA	NA	34	22	167	500	168	147	241	116	0	0	7	0	0	0.042
.	19.01.15-21.59.55-1-199342	265	24	24	6	0	6	557	21	21	0	0	NA	NA	NA	74	68	178	528	175	162	272	123	4	55	3	0.022	0.104	0.017
.	19.01.15-21.59.58-1-199343	260	21	21	6	0	4	579	18	18	0	0	NA	NA	NA	80	86	183	537	179	165	284	130	5	48	11	0.027	0.089	0.061
.	19.01.15-22.00.01-1-199344	64	3	3	1	0	1	520	2	2	0	0	NA	NA	NA	17	31	167	510	167	152	254	114	0	1	5	0	0.002	0.03
.	19.01.15-22.00.04-1-199349	150	9	9	2	0	2	524	7	7	0	0	NA	NA	NA	38	37	173	512	165	155	255	114	3	18	0	0.017	0.035	0
.	19.01.15-22.00.08-1-199350	36	1	1	1	0	1	0	0	0	0	0	NA	NA	NA	17	15	168	494	166	0	0	0	0	1	0	0	0.002	0
.	19.01.15-22.00.09-1-199351	58	3	3	0	0	0	511	2	2	0	0	NA	NA	NA	21	21	167	502	165	149	247	115	0	6	0	0	0.012	0
.	19.01.15-22.00.12-1-199355	124	7	7	1	0	1	521	6	6	0	0	NA	NA	NA	29	35	168	505	175	152	249	120	0	8	6	0	0.016	0.034
.	19.01.15-22.00.12-1-199360	259	15	15	3	0	3	549	13	13	0	0	NA	NA	NA	71	67	177	533	170	158	274	117	11	31	11	0.062	0.058	0.065
.	19.01.15-22.00.15-1-199364	33	1	1	0	0	0	0	0	0	0	0	NA	NA	NA	7	10	166	494	163	0	0	0	0	0	0	0	0	0
.	19.01.15-22.00.17-1-199371	31	1	1	1	0	1	0	0	0	0	0	NA	NA	NA	7	11	165	494	165	0	0	0	0	1	0	0	0.002	0
.	19.01.15-22.00.19-1-199389	177	32	32	5	0	4	536	31	31	0	0	NA	NA	NA	47	60	171	530	172	150	269	117	20	72	18	0.117	0.136	0.105
.	19.01.15-22.00.25-1-199397	330	51	51	9	0	7	588	47	47	0	0	NA	NA	NA	88	107	186	557	177	166	297	125	8	146	14	0.043	0.262	0.079
.	19.01.15-22.00.35-1-199404	184	19	19	2	0	2	533	17	17	0	0	NA	NA	NA	56	61	171	530	173	150	266	117	1	55	1	0.006	0.104	0.006
.	19.01.15-22.00.41-1-199407	34	1	1	1	0	1	0	0	0	0	0	NA	NA	NA	10	9	166	493	163	0	0	0	1	0	0	0.006	0	0
.	19.01.15-22.00.41-1-199408	183	9	9	5	0	3	541	8	8	0	0	NA	NA	NA	48	56	177	519	173	159	263	119	0	43	0	0	0.083	0
.	19.01.15-22.00.42-1-199409	34	1	1	0	0	0	0	0	0	0	0	NA	NA	NA	11	8	165	494	162	0	0	0	0	1	0	0	0.002	0
.	19.01.15-22.00.44-1-199410	235	35	35	9	0	7	545	32	32	0	0	NA	NA	NA	60	61	171	527	176	153	270	122	21	95	19	0.123	0.18	0.108
.	19.01.15-22.00.44-1-199411	116	11	11	1	0	1	519	10	10	0	0	NA	NA	NA	30	36	166	512	171	145	257	117	4	17	4	0.024	0.033	0.023
.	19.01.15-22.00.45-1-199412	271	43	43	12	0	9	560	40	40	0	0	NA	NA	NA	80	80	180	538	175	160	279	121	14	112	14	0.078	0.208	0.08
.	19.01.15-22.01.09-1-199467	291	32	32	5	0	1	567	28	28	0	0	NA	NA	NA	86	82	178	543	174	161	286	120	8	80	10	0.045	0.147	0.057
.	19.01.15-22.01.11-1-199490	114	9	9	0	0	0	532	8	8	0	0	NA	NA	NA	32	43	168	522	166	150	268	114	1	18	5	0.006	0.034	0.03
.	19.01.15-22.01.22-1-199516	117	9	9	0	0	0	525	7	7	0	0	NA	NA	NA	34	37	172	505	173	150	256	119	17	15	4	0.099	0.03	0.023
.	19.01.15-22.01.22-1-199517	92	8	8	0	0	0	519	6	6	0	0	NA	NA	NA	38	36	172	509	168	153	253	113	0	21	2	0	0.041	0.012
.	19.01.15-22.01.32-1-199522	203	19	19	8	0	7	545	17	17	0	0	NA	NA	NA	50	60	173	529	171	155	273	117	0	44	6	0	0.083	0.035
.	19.01.15-22.01.37-1-199526	34	1	1	1	0	1	0	0	0	0	0	NA	NA	NA	5	5	165	490	163	0	0	0	0	0	2	0	0	0.012
.	19.01.15-22.01.39-1-199527	66	5	5	2	0	2	499	4	4	0	0	NA	NA	NA	33	19	167	499	166	146	242	111	0	6	1	0	0.012	0.006
.	19.01.15-22.01.41-1-199528	289	40	40	6	0	5	577	39	39	0	0	NA	NA	NA	74	92	181	543	181	160	290	127	16	104	15	0.088	0.192	0.083
.	19.01.15-22.01.42-1-199529	91	4	4	1	0	1	512	2	2	0	0	NA	NA	NA	23	24	168	502	167	147	249	116	0	6	0	0	0.012	0
.	19.01.15-22.01.47-1-199530	63	4	4	3	0	3	518	3	3	0	0	NA	NA	NA	24	35	169	512	167	153	251	114	0	11	1	0	0.021	0.006
.	19.01.15-22.01.56-1-199533	61	3	3	0	0	0	405	2	2	0	0	NA	NA	NA	12	13	166	494	166	122	192	91	0	4	2	0	0.008	0.012
.	19.01.15-22.01.57-1-199534	126	16	16	2	0	2	523	15	15	0	0	NA	NA	NA	39	44	172	516	169	149	258	116	8	36	2	0.047	0.07	0.012
.	19.01.15-22.01.59-1-199535	120	9	9	3	0	3	519	6	6	0	0	NA	NA	NA	42	35	168	516	164	150	258	111	1	22	0	0.006	0.043	0
.	19.01.15-22.02.01-1-199536	486	69	69	21	0	17	616	62	62	0	0	NA	NA	NA	138	128	185	568	188	169	311	136	9	180	36	0.049	0.317	0.191
.	19.01.15-22.02.02-1-199537	274	50	50	14	0	9	561	43	43	0	0	NA	NA	NA	77	79	180	536	176	162	278	121	12	150	21	0.067	0.28	0.119
.	19.01.15-22.02.02-1-199538	33	1	1	0	0	0	0	0	0	0	0	NA	NA	NA	16	15	166	496	166	0	0	0	0	2	0	0	0.004	0
.	19.01.15-22.02.02-1-199539	88	6	6	2	0	1	504	5	5	0	0	NA	NA	NA	26	19	169	495	168	150	243	111	0	8	3	0	0.016	0.018
.	19.01.15-22.02.04-1-199540	251	24	24	7	0	6	567	21	21	0	0	NA	NA	NA	69	84	187	535	175	170	275	122	11	87	1	0.059	0.163	0.006
.	19.01.15-22.02.08-1-199541	179	13	13	4	0	3	534	10	10	0	0	NA	NA	NA	44	49	172	515	175	151	260	123	0	40	4	0	0.078	0.023
.	19.01.15-22.02.18-1-199569	150	24	24	9	0	6	537	23	23	0	0	NA	NA	NA	47	52	172	517	176	153	262	122	5	61	1	0.029	0.118	0.006
.	19.01.15-22.02.22-1-199578	148	18	18	3	0	2	524	15	15	0	0	NA	NA	NA	62	50	170	524	169	150	261	113	3	32	4	0.018	0.061	0.024
.	19.01.15-22.02.25-1-199579	175	19	19	6	0	4	533	14	14	0	0	NA	NA	NA	58	52	176	518	171	158	259	116	6	41	8	0.034	0.079	0.047
.	19.01.15-22.02.40-1-199587	161	11	11	5	0	4	549	9	9	0	0	NA	NA	NA	54	63	178	523	175	157	268	124	0	63	3	0	0.12	0.017
.	19.01.15-22.02.46-1-199588	120	7	7	0	0	0	538	6	6	0	0	NA	NA	NA	37	52	175	512	178	155	260	123	0	16	6	0	0.031	0.034
.	19.01.15-22.02.48-1-199589	88	3	3	1	0	1	509	2	2	0	0	NA	NA	NA	21	19	164	500	168	147	246	116	0	9	2	0	0.018	0.012
.	19.01.15-22.02.51-1-199590	266	84	84	33	0	24	568	78	78	0	0	NA	NA	NA	72	82	182	534	179	160	280	128	56	176	38	0.308	0.33	0.212
.	19.01.15-22.02.55-1-199591	228	27	27	7	0	7	544	24	24	0	0	NA	NA	NA	60	67	176	531	173	156	270	118	1	58	2	0.006	0.109	0.012
.	19.01.15-22.02.56-1-199592	302	30	30	11	0	11	584	23	23	0	0	NA	NA	NA	89	106	182	547	190	159	287	138	20	70	19	0.11	0.128	0.1
.	19.01.15-22.03.02-1-199597	64	3	3	1	0	1	513	2	2	0	0	NA	NA	NA	22	27	171	501	168	150	248	115	0	7	5	0	0.014	0.03
.	19.01.15-22.03.04-1-199598	184	10	10	3	0	2	550	9	9	0	0	NA	NA	NA	50	64	177	524	176	157	270	123	8	19	5	0.045	0.036	0.028
.	19.01.15-22.03.07-1-199601	151	13	13	2	0	2	530	12	12	0	0	NA	NA	NA	36	40	172	510	171	154	256	120	6	23	1	0.035	0.045	0.006
.	19.01.15-22.03.14-1-199607	173	14	14	5	0	4	541	12	12	0	0	NA	NA	NA	53	55	172	524	172	151	269	121	3	27	22	0.017	0.052	0.128
.	19.01.15-22.03.16-1-199610	188	10	10	5	0	3	549	9	9	0	0	NA	NA	NA	61	65	176	529	173	153	272	124	0	21	4	0	0.04	0.023
.	19.01.15-22.03.26-1-199632	208	16	16	7	0	7	531	14	14	0	0	NA	NA	NA	62	41	170	513	171	151	260	120	10	31	6	0.059	0.06	0.035
.	19.01.15-22.03.30-1-199636	31	1	1	0	0	0	0	0	0	0	0	NA	NA	NA	8	10	165	493	165	0	0	0	0	1	0	0	0.002	0
.	19.01.15-22.03.30-1-199637	34	1	1	1	0	1	0	0	0	0	0	NA	NA	NA	7	14	167	495	165	0	0	0	0	5	0	0	0.01	0
.	19.01.15-22.03.31-1-199638	182	11	11	1	0	0	529	9	9	0	0	NA	NA	NA	57	42	179	508	168	159	254	116	5	28	8	0.028	0.055	0.048
.	19.01.15-22.03.33-1-199639	36	1	1	0	0	0	0	0	0	0	0	NA	NA	NA	10	13	166	493	167	0	0	0	0	2	0	0	0.004	0
.	19.01.15-22.03.36-1-199643	317	38	38	10	0	9	567	33	33	0	0	NA	NA	NA	79	85	175	544	179	158	283	126	10	94	12	0.057	0.173	0.067
.	19.01.15-22.03.36-1-199644	87	4	4	3	0	1	511	2	2	0	0	NA	NA	NA	26	24	166	508	163	146	254	111	0	13	4	0	0.026	0.025
.	19.01.15-22.03.39-1-199645	36	1	1	0	0	0	0	0	0	0	0	NA	NA	NA	3	8	164	494	163	0	0	0	0	2	0	0	0.004	0
.	19.01.15-22.03.43-1-199646	274	18	18	2	0	2	553	17	17	0	0	NA	NA	NA	97	63	175	526	175	159	271	123	0	43	12	0	0.082	0.069
.	19.01.15-22.03.43-1-199647	689	66	66	23	0	16	663	59	59	0	0	NA	NA	NA	188	183	206	596	194	184	339	140	26	184	22	0.126	0.309	0.113
.	19.01.15-22.03.44-1-199648	150	7	7	2	0	1	529	6	6	0	0	NA	NA	NA	40	45	171	517	170	152	261	116	0	16	2	0	0.031	0.012
.	19.01.15-22.03.56-1-199649	326	52	52	13	0	10	582	49	49	0	0	NA	NA	NA	93	102	186	551	178	167	290	125	32	112	9	0.172	0.203	0.051
.	19.01.15-22.03.58-1-199650	209	45	45	13	0	10	532	39	39	0	0	NA	NA	NA	64	51	175	521	168	155	260	117	36	77	12	0.206	0.148	0.071
.	19.01.15-22.03.59-1-199651	529	66	66	9	0	8	635	61	61	0	0	NA	NA	NA	156	149	193	577	192	177	317	141	15	187	19	0.078	0.324	0.099
.	19.01.15-22.04.05-1-199652	113	4	4	1	0	1	517	3	3	0	0	NA	NA	NA	36	33	169	511	166	151	253	113	0	16	2	0	0.031	0.012
.	19.01.15-22.04.17-1-199665	211	46	46	13	0	8	554	43	43	0	0	NA	NA	NA	54	76	180	531	178	161	272	121	19	106	13	0.106	0.2	0.073
.	19.01.15-22.04.21-1-199685	35	1	1	0	0	0	0	0	0	0	0	NA	NA	NA	12	7	164	493	163	0	0	0	0	0	1	0	0	0.006
.	19.01.15-22.04.24-1-199688	33	1	1	0	0	0	0	0	0	0	0	NA	NA	NA	13	8	164	494	163	0	0	0	0	0	0	0	0	0
.	19.01.15-22.04.46-1-199696	217	19	19	5	0	5	539	16	16	0	0	NA	NA	NA	69	60	178	523	172	157	264	118	2	52	5	0.011	0.099	0.029
.	19.01.15-22.04.54-1-199697	148	13	13	3	0	3	514	10	10	0	0	NA	NA	NA	61	36	169	506	174	145	249	120	4	27	5	0.024	0.053	0.029
.	19.01.15-22.04.57-1-199698	121	5	5	1	0	1	524	2	2	0	0	NA	NA	NA	35	39	167	517	168	146	263	115	10	10	0	0.06	0.019	0
.	19.01.15-22.05.14-1-199708	118	5	5	2	0	1	515	3	3	0	0	NA	NA	NA	50	32	168	510	167	148	255	112	0	7	3	0	0.014	0.018
.	19.01.15-22.05.16-1-199710	37	1	1	0	0	0	0	0	0	0	0	NA	NA	NA	11	9	163	493	166	0	0	0	0	0	0	0	0	0
.	19.01.15-22.05.18-1-199729	209	21	21	7	0	6	552	19	19	0	0	NA	NA	NA	56	73	178	540	168	158	278	116	27	51	0	0.152	0.094	0
.	19.01.15-22.05.19-1-199731	124	19	19	5	0	4	521	17	17	0	0	NA	NA	NA	39	35	169	505	174	151	251	119	8	43	0	0.047	0.085	0
.	19.01.15-22.05.23-1-199734	219	19	19	3	0	3	544	18	18	0	0	NA	NA	NA	58	62	167	534	174	147	276	121	1	41	5	0.006	0.077	0.029
.	19.01.15-22.05.29-1-199739	86	3	3	1	0	1	522	2	2	0	0	NA	NA	NA	29	36	174	507	168	156	250	116	0	6	0	0	0.012	0
.	19.01.15-22.05.31-1-199740	208	19	19	8	0	5	536	16	16	0	0	NA	NA	NA	68	57	173	519	178	153	262	121	8	70	3	0.046	0.135	0.017
.	19.01.15-22.05.33-1-199741	431	39	39	8	0	7	610	34	34	0	0	NA	NA	NA	132	138	195	569	187	174	304	132	13	116	12	0.067	0.204	0.064
.	19.01.15-22.05.45-1-199747	93	8	8	2	0	1	534	5	5	0	0	NA	NA	NA	22	50	175	512	176	155	255	124	6	11	4	0.034	0.021	0.023
.	19.01.15-22.05.47-1-199748	295	49	49	21	0	15	567	44	44	0	0	NA	NA	NA	85	90	182	545	176	161	284	122	28	130	26	0.154	0.239	0.148
.	19.01.15-22.05.47-1-199749	90	5	5	0	0	0	529	4	4	0	0	NA	NA	NA	29	43	167	511	178	150	256	123	7	8	3	0.042	0.016	0.017
.	19.01.15-22.05.48-1-199750	180	20	20	5	0	5	535	18	18	0	0	NA	NA	NA	55	55	177	517	174	159	260	116	0	52	3	0	0.101	0.017
.	19.01.15-22.05.52-1-199751	174	18	18	2	0	2	534	15	15	0	0	NA	NA	NA	38	50	176	515	172	157	258	119	11	28	2	0.062	0.054	0.012
.	19.01.15-22.05.55-1-199752	40	1	1	0	0	0	0	0	0	0	0	NA	NA	NA	9	15	167	496	165	0	0	0	0	0	0	0	0	0
.	19.01.15-22.05.57-1-199753	240	42	42	7	0	4	555	38	38	0	0	NA	NA	NA	67	70	179	528	176	160	272	123	18	79	9	0.101	0.15	0.051
.	19.01.15-22.06.04-1-199754	63	4	4	0	0	0	504	3	3	0	0	NA	NA	NA	34	28	170	506	165	147	247	110	0	3	4	0	0.006	0.024
.	19.01.15-22.06.06-1-199755	87	5	5	1	0	1	510	4	4	0	0	NA	NA	NA	28	29	168	502	172	147	246	117	5	4	2	0.03	0.008	0.012
.	19.01.15-22.06.06-1-199756	35	1	1	0	0	0	0	0	0	0	0	NA	NA	NA	5	12	168	494	163	0	0	0	0	1	0	0	0.002	0
.	19.01.15-22.06.11-1-199759	210	18	18	5	0	3	556	13	13	0	0	NA	NA	NA	75	74	178	531	178	161	273	122	5	41	15	0.028	0.077	0.084
.	19.01.15-22.06.18-1-199788	59	2	2	0	0	0	506	1	1	0	0	NA	NA	NA	22	20	166	499	168	147	243	116	4	4	0	0.024	0.008	0
.	19.01.15-22.06.22-1-199792	94	18	18	2	0	2	514	12	12	0	0	NA	NA	NA	33	32	171	504	170	147	251	116	8	29	5	0.047	0.058	0.029
.	19.01.15-22.06.22-1-199793	171	16	16	4	0	3	554	15	15	0	0	NA	NA	NA	46	65	171	529	178	152	276	126	23	32	7	0.135	0.06	0.039
.	19.01.15-22.06.24-1-199794	96	5	5	2	0	2	516	3	3	0	0	NA	NA	NA	16	31	169	504	171	149	250	117	0	17	0	0	0.034	0
.	19.01.15-22.06.31-1-199799	180	32	32	5	0	4	534	29	29	0	0	NA	NA	NA	59	53	175	520	171	153	262	119	19	90	19	0.109	0.173	0.111
.	19.01.15-22.06.31-1-199800	517	59	59	16	0	11	614	51	51	0	0	NA	NA	NA	158	133	185	576	185	166	316	132	17	151	14	0.092	0.262	0.076
.	19.01.15-22.06.40-1-199804	178	11	11	4	0	3	550	10	10	0	0	NA	NA	NA	62	65	174	520	184	158	262	130	0	37	0	0	0.071	0
.	19.01.15-22.06.41-1-199805	195	13	13	2	0	2	521	11	11	0	0	NA	NA	NA	55	33	173	504	169	155	249	117	0	45	3	0	0.089	0.018
.	19.01.15-22.06.47-1-199806	121	10	10	4	0	3	517	9	9	0	0	NA	NA	NA	44	31	170	506	168	150	254	113	2	22	6	0.012	0.043	0.036
.	19.01.15-22.06.52-1-199809	34	1	1	0	0	0	0	0	0	0	0	NA	NA	NA	13	4	163	490	164	0	0	0	0	0	1	0	0	0.006
.	19.01.15-22.06.54-1-199810	89	6	6	2	0	1	509	4	4	0	0	NA	NA	NA	27	21	166	502	166	148	247	114	0	17	2	0	0.034	0.012
.	19.01.15-22.06.56-1-199811	59	3	3	0	0	0	513	2	2	0	0	NA	NA	NA	28	25	166	502	170	148	246	119	3	7	0	0.018	0.014	0
.	19.01.15-22.06.59-1-199812	245	47	47	12	0	10	553	44	44	0	0	NA	NA	NA	74	71	180	530	174	160	274	119	14	142	32	0.078	0.268	0.184
.	19.01.15-22.07.05-1-199817	143	8	8	2	0	1	546	6	6	0	0	NA	NA	NA	39	56	172	527	170	156	272	118	2	25	0	0.012	0.047	0
.	19.01.15-22.07.09-1-199818	92	4	4	1	0	1	514	3	3	0	0	NA	NA	NA	25	26	171	500	168	152	246	116	3	4	3	0.018	0.008	0.018
.	19.01.15-22.07.09-1-199819	60	2	2	0	0	0	506	1	1	0	0	NA	NA	NA	26	16	168	496	165	149	245	112	9	2	0	0.054	0.004	0
.	19.01.15-22.07.10-1-199821	162	9	9	4	0	2	550	8	8	0	0	NA	NA	NA	54	69	178	533	171	160	273	117	0	23	7	0	0.043	0.041
.	19.01.15-22.07.12-1-199824	273	48	48	11	0	9	559	44	44	0	0	NA	NA	NA	78	76	177	528	184	156	274	129	40	89	18	0.226	0.169	0.098
.	19.01.15-22.07.21-1-199849	61	3	3	0	0	0	500	2	2	0	0	NA	NA	NA	13	17	167	496	167	147	242	111	0	0	2	0	0	0.012
.	19.01.15-22.07.21-1-199850	152	20	20	3	0	2	534	16	16	0	0	NA	NA	NA	67	46	171	513	175	151	259	124	24	13	12	0.14	0.025	0.069
.	19.01.15-22.07.23-1-199851	92	4	4	0	0	0	523	1	1	0	0	NA	NA	NA	20	34	169	509	169	151	257	115	9	2	0	0.053	0.004	0
.	19.01.15-22.07.24-1-199852	114	4	4	1	0	1	516	3	3	0	0	NA	NA	NA	27	27	167	507	166	150	251	115	6	8	3	0.036	0.016	0.018
.	19.01.15-22.07.40-1-199860	97	5	5	2	0	1	513	4	4	0	0	NA	NA	NA	37	28	166	507	168	147	250	116	3	6	4	0.018	0.012	0.024
.	19.01.15-22.07.41-1-199861	62	2	2	0	0	0	520	1	1	0	0	NA	NA	NA	25	32	167	507	171	150	254	116	0	10	0	0	0.02	0
.	19.01.15-22.07.44-1-199862	152	6	6	2	0	2	524	5	5	0	0	NA	NA	NA	44	42	169	515	171	150	259	115	0	24	0	0	0.047	0
.	19.01.15-22.07.49-1-199863	233	21	21	5	0	3	574	18	18	0	0	NA	NA	NA	83	88	180	541	180	161	286	127	13	54	7	0.072	0.1	0.039
.	19.01.15-22.07.56-1-199864	154	9	9	3	0	3	526	8	8	0	0	NA	NA	NA	49	41	168	513	173	146	259	121	17	7	0	0.101	0.014	0
.	19.01.15-22.07.59-1-199865	37	1	1	0	0	0	0	0	0	0	0	NA	NA	NA	11	6	165	490	164	0	0	0	0	1	0	0	0.002	0
.	19.01.15-22.08.00-1-199866	178	24	24	3	0	3	537	21	21	0	0	NA	NA	NA	49	53	177	516	173	155	262	120	12	48	11	0.068	0.093	0.064
.	19.01.15-22.08.02-1-199867	125	4	4	0	0	0	524	2	2	0	0	NA	NA	NA	48	38	170	508	173	153	254	117	0	10	3	0	0.02	0.017
.	19.01.15-22.08.07-1-199870	406	71	71	10	0	8	586	68	68	0	0	NA	NA	NA	113	107	181	555	184	165	290	131	48	134	12	0.265	0.241	0.065
.	19.01.15-22.08.08-1-199871	177	36	36	5	0	5	539	32	32	0	0	NA	NA	NA	52	49	177	517	168	160	262	117	10	95	10	0.056	0.184	0.06
.	19.01.15-22.08.19-1-199901	183	22	22	1	0	0	554	20	20	0	0	NA	NA	NA	53	77	179	534	177	159	273	122	3	27	15	0.017	0.051	0.085
.	19.01.15-22.08.20-1-199903	207	26	26	6	0	4	558	24	24	0	0	NA	NA	NA	59	73	181	528	177	163	271	124	19	71	7	0.105	0.134	0.04
.	19.01.15-22.08.22-1-199905	112	6	6	1	0	1	515	4	4	0	0	NA	NA	NA	25	27	165	508	167	146	254	115	3	8	3	0.018	0.016	0.018
.	19.01.15-22.08.26-1-199908	92	4	4	2	0	2	526	3	3	0	0	NA	NA	NA	30	40	180	504	169	162	251	113	2	5	1	0.011	0.01	0.006
.	19.01.15-22.08.27-1-199909	175	12	12	1	0	1	537	10	10	0	0	NA	NA	NA	51	55	171	522	175	152	264	121	3	31	1	0.018	0.059	0.006
.	19.01.15-22.08.43-1-199915	302	33	33	10	0	9	570	30	30	0	0	NA	NA	NA	76	85	179	537	182	159	280	131	7	86	11	0.039	0.16	0.06
.	19.01.15-22.08.43-1-199916	61	2	2	0	0	0	154	1	1	0	0	NA	NA	NA	19	13	165	499	162	50	70	34	2	1	0	0.012	0.002	0
.	19.01.15-22.08.44-1-199917	401	73	73	19	0	16	579	64	64	0	0	NA	NA	NA	138	105	193	550	175	171	286	122	14	141	37	0.073	0.256	0.211
.	19.01.15-22.08.50-1-199918	232	28	28	6	0	5	560	24	24	0	0	NA	NA	NA	55	76	180	535	174	160	279	121	19	107	9	0.106	0.2	0.052
.	19.01.15-22.08.51-1-199919	179	19	19	5	0	3	530	18	18	0	0	NA	NA	NA	64	43	169	516	171	150	260	120	7	54	0	0.041	0.105	0
.	19.01.15-22.08.54-1-199920	122	33	33	9	0	6	523	29	29	0	0	NA	NA	NA	47	47	170	522	168	153	259	111	5	77	13	0.029	0.148	0.077
.	19.01.15-22.09.00-1-199921	57	2	2	0	0	0	0	1	1	0	0	NA	NA	NA	11	18	167	496	168	0	0	0	1	0	1	0.006	0	0.006
.	19.01.15-22.09.03-1-199926	68	5	5	1	0	1	517	4	4	0	0	NA	NA	NA	17	35	171	510	167	151	251	115	1	10	0	0.006	0.02	0
.	19.01.15-22.09.06-1-199927	66	2	2	1	0	1	505	1	1	0	0	NA	NA	NA	28	21	168	501	165	148	247	110	1	0	2	0.006	0	0.012
.	19.01.15-22.09.18-1-199952	33	1	1	1	0	1	0	0	0	0	0	NA	NA	NA	8	12	168	495	162	0	0	0	0	1	0	0	0.002	0
.	19.01.15-22.09.20-1-199955	186	15	15	4	0	3	543	14	14	0	0	NA	NA	NA	48	59	173	525	174	156	266	121	10	30	6	0.058	0.057	0.034
.	19.01.15-22.09.25-1-199962	155	32	32	7	0	6	522	29	29	0	0	NA	NA	NA	47	37	172	508	170	153	251	118	20	76	15	0.116	0.15	0.088
.	19.01.15-22.09.29-1-199967	90	3	3	1	0	1	517	2	2	0	0	NA	NA	NA	27	39	170	513	169	150	254	113	4	2	1	0.024	0.004	0.006
.	19.01.15-22.09.36-1-199972	117	14	14	4	0	4	533	12	12	0	0	NA	NA	NA	31	45	169	513	176	150	258	125	5	16	0	0.03	0.031	0
.	19.01.15-22.09.49-1-199973	173	15	15	3	0	2	525	14	14	0	0	NA	NA	NA	43	42	175	514	166	158	255	112	0	24	14	0	0.047	0.084
.	19.01.15-22.09.50-1-199974	209	23	23	6	0	4	528	21	21	0	0	NA	NA	NA	52	44	177	512	168	160	253	115	3	46	3	0.017	0.09	0.018
.	19.01.15-22.09.52-1-199975	89	5	5	2	0	2	519	3	3	0	0	NA	NA	NA	29	35	170	509	169	152	251	116	5	3	0	0.029	0.006	0
.	19.01.15-22.09.55-1-199976	355	61	61	21	0	16	565	55	55	0	0	NA	NA	NA	93	87	178	548	174	158	289	118	19	145	25	0.107	0.265	0.144
.	19.01.15-22.09.55-1-199977	148	16	16	3	0	2	532	14	14	0	0	NA	NA	NA	52	50	173	520	170	155	262	115	12	33	13	0.069	0.063	0.076
.	19.01.15-22.10.05-1-199982	296	52	52	11	0	7	580	46	46	0	0	NA	NA	NA	67	95	185	537	186	169	280	131	27	135	9	0.146	0.251	0.048
.	19.01.15-22.10.08-1-199983	147	16	16	2	0	2	530	12	12	0	0	NA	NA	NA	45	44	174	510	173	157	252	121	6	31	0	0.034	0.061	0
.	19.01.15-22.10.16-1-199995	203	18	18	7	0	6	541	17	17	0	0	NA	NA	NA	72	54	171	524	172	155	266	120	8	42	5	0.047	0.08	0.029
.	19.01.15-22.10.20-1-200023	123	11	11	0	0	0	537	10	10	0	0	NA	NA	NA	26	43	177	510	169	161	257	119	2	20	1	0.011	0.039	0.006
.	19.01.15-22.10.20-1-200025	175	15	15	5	0	4	541	14	14	0	0	NA	NA	NA	57	62	175	528	172	153	271	117	10	34	10	0.057	0.064	0.058
.	19.01.15-22.10.22-1-200026	205	34	34	5	0	4	540	30	30	0	0	NA	NA	NA	55	55	173	519	176	156	261	123	0	61	7	0	0.118	0.04
.	19.01.15-22.10.24-1-200027	266	67	67	15	0	7	539	61	61	0	0	NA	NA	NA	89	65	169	532	177	149	272	118	16	121	32	0.095	0.227	0.181
.	19.01.15-22.10.38-1-200037	150	17	17	6	0	5	524	16	16	0	0	NA	NA	NA	44	39	171	509	172	150	255	119	12	45	12	0.07	0.088	0.07
.	19.01.15-22.10.44-1-200038	33	1	1	0	0	0	0	0	0	0	0	NA	NA	NA	10	11	165	494	165	0	0	0	0	0	0	0	0	0
.	19.01.15-22.10.49-1-200039	92	4	4	2	0	1	522	3	3	0	0	NA	NA	NA	32	33	168	508	170	147	256	119	5	8	8	0.03	0.016	0.047
.	19.01.15-22.10.54-1-200040	247	18	18	10	0	8	546	16	16	0	0	NA	NA	NA	62	64	173	530	174	154	272	120	14	34	11	0.081	0.064	0.063
.	19.01.15-22.11.00-1-200041	33	1	1	0	0	0	0	0	0	0	0	NA	NA	NA	12	13	164	498	164	0	0	0	0	0	0	0	0	0
.	19.01.15-22.11.04-1-200042	32	1	1	0	0	0	0	0	0	0	0	NA	NA	NA	11	9	164	494	164	0	0	0	0	2	0	0	0.004	0
.	19.01.15-22.11.04-1-200047	61	2	2	0	0	0	300	1	1	0	0	NA	NA	NA	21	17	168	498	164	85	146	69	0	3	0	0	0.006	0
.	19.01.15-22.11.06-1-200048	32	1	1	0	0	0	0	0	0	0	0	NA	NA	NA	8	10	164	494	165	0	0	0	0	0	0	0	0	0
.	19.01.15-22.11.08-1-200049	120	13	13	2	0	1	523	12	12	0	0	NA	NA	NA	46	37	170	513	167	151	257	115	6	24	4	0.035	0.047	0.024
.	19.01.15-22.11.08-1-200050	236	19	19	3	0	1	552	15	15	0	0	NA	NA	NA	59	70	182	523	178	160	266	126	0	49	7	0	0.094	0.039
.	19.01.15-22.11.16-1-200057	97	11	11	4	0	4	514	7	7	0	0	NA	NA	NA	40	26	169	503	167	150	249	115	8	23	0	0.047	0.046	0
.	19.01.15-22.11.17-1-200075	89	3	3	0	0	0	506	2	2	0	0	NA	NA	NA	23	18	165	501	165	147	246	113	0	10	0	0	0.02	0
.	19.01.15-22.11.25-1-200080	181	14	14	2	0	1	539	11	11	0	0	NA	NA	NA	65	59	178	523	171	159	263	117	6	21	8	0.034	0.04	0.047
.	19.01.15-22.11.32-1-200085	240	37	37	10	0	8	545	33	33	0	0	NA	NA	NA	74	56	174	525	170	157	269	119	20	105	15	0.115	0.2	0.088
.	19.01.15-22.11.32-1-200086	115	9	9	0	0	0	518	8	8	0	0	NA	NA	NA	30	28	170	504	167	152	252	114	4	8	1	0.024	0.016	0.006
.	19.01.15-22.11.33-1-200087	88	3	3	1	0	1	507	1	1	0	0	NA	NA	NA	41	24	168	503	166	147	249	111	0	16	2	0	0.032	0.012
.	19.01.15-22.11.34-1-200088	151	20	20	6	0	3	530	18	18	0	0	NA	NA	NA	51	48	176	520	165	157	262	111	3	49	0	0.017	0.094	0
.	19.01.15-22.11.35-1-200092	412	65	65	15	0	13	566	59	59	0	0	NA	NA	NA	127	91	176	546	182	154	285	127	22	158	32	0.125	0.289	0.176
.	19.01.15-22.11.43-1-200093	398	93	93	24	0	21	579	90	90	0	0	NA	NA	NA	98	93	182	540	184	163	282	134	23	211	19	0.126	0.391	0.103
.	19.01.15-22.11.47-1-200094	356	47	47	8	0	6	574	44	44	0	0	NA	NA	NA	98	97	183	539	188	163	279	132	37	109	12	0.202	0.202	0.064
.	19.01.15-22.11.50-1-200095	93	8	8	2	0	2	522	7	7	0	0	NA	NA	NA	41	33	172	507	167	155	251	116	2	19	4	0.012	0.037	0.024
.	19.01.15-22.11.55-1-200098	263	35	35	3	0	3	557	31	31	0	0	NA	NA	NA	85	77	183	535	172	165	271	121	11	71	21	0.06	0.133	0.122
.	19.01.15-22.12.03-1-200099	294	34	34	8	0	6	557	29	29	0	0	NA	NA	NA	95	79	175	540	177	155	276	126	2	78	7	0.011	0.144	0.04
.	19.01.15-22.12.05-1-200100	60	2	2	0	0	0	349	1	1	0	0	NA	NA	NA	13	17	169	494	167	102	164	83	1	2	0	0.006	0.004	0
.	19.01.15-22.12.08-1-200101	227	15	15	1	0	1	542	14	14	0	0	NA	NA	NA	71	57	172	522	176	152	265	125	3	26	8	0.017	0.05	0.045
.	19.01.15-22.12.15-1-200109	65	3	3	0	0	0	498	2	2	0	0	NA	NA	NA	14	21	169	498	167	145	240	113	0	8	0	0	0.016	0
.	19.01.15-22.12.23-1-200138	176	29	29	4	0	4	538	26	26	0	0	NA	NA	NA	57	53	167	517	182	146	264	128	18	72	3	0.108	0.139	0.016
.	19.01.15-22.12.29-1-200142	206	14	14	2	0	2	547	11	11	0	0	NA	NA	NA	68	58	172	529	170	153	275	119	7	36	0	0.041	0.068	0
.	19.01.15-22.12.33-1-200144	175	21	21	5	0	5	522	17	17	0	0	NA	NA	NA	46	36	169	511	169	149	258	115	11	40	10	0.065	0.078	0.059
.	19.01.15-22.12.49-1-200148	241	24	24	8	0	5	533	21	21	0	0	NA	NA	NA	79	52	171	523	171	152	265	116	11	55	17	0.064	0.105	0.099
.	19.01.15-22.12.54-1-200149	327	40	40	15	0	10	581	35	35	0	0	NA	NA	NA	100	105	180	562	176	162	295	124	22	102	14	0.122	0.181	0.08
.	19.01.15-22.12.57-1-200150	174	17	17	4	0	4	520	15	15	0	0	NA	NA	NA	60	38	169	508	174	150	251	119	5	25	19	0.03	0.049	0.109
.	19.01.15-22.12.57-1-200151	63	2	2	1	0	1	494	0	0	0	0	NA	NA	NA	25	13	165	497	164	143	239	112	3	1	0	0.018	0.002	0
.	19.01.15-22.13.07-1-200158	122	8	8	2	0	1	520	6	6	0	0	NA	NA	NA	33	35	169	512	167	148	255	117	3	19	0	0.018	0.037	0
.	19.01.15-22.13.08-1-200159	451	44	44	15	0	11	619	41	41	0	0	NA	NA	NA	116	139	193	567	192	175	305	139	7	121	10	0.036	0.213	0.052
.	19.01.15-22.13.10-1-200161	34	1	1	0	0	0	0	0	0	0	0	NA	NA	NA	11	13	166	496	164	0	0	0	0	0	1	0	0	0.006
.	19.01.15-22.13.10-1-200162	145	7	7	2	0	1	523	6	6	0	0	NA	NA	NA	55	44	171	518	168	151	258	114	1	22	0	0.006	0.042	0
.	19.01.15-22.13.13-1-200166	208	12	12	1	0	1	540	9	9	0	0	NA	NA	NA	55	57	173	523	174	154	265	121	0	27	9	0	0.052	0.052
.	19.01.15-22.13.26-1-200191	305	30	30	12	0	8	581	27	27	0	0	NA	NA	NA	78	102	179	552	184	159	291	131	5	87	4	0.028	0.158	0.022
.	19.01.15-22.13.28-1-200193	116	11	11	1	0	1	520	10	10	0	0	NA	NA	NA	33	36	170	512	167	147	256	117	10	15	12	0.059	0.029	0.072
.	19.01.15-22.13.28-1-200195	241	23	23	3	0	0	544	21	21	0	0	NA	NA	NA	55	62	179	523	173	158	266	120	8	41	3	0.045	0.078	0.017
.	19.01.15-22.13.36-1-200200	117	6	6	2	0	2	518	5	5	0	0	NA	NA	NA	46	40	170	509	174	150	252	116	0	11	3	0	0.022	0.017
.	19.01.15-22.13.36-1-200201	176	15	15	6	0	6	527	13	13	0	0	NA	NA	NA	40	46	173	520	166	151	265	111	3	30	14	0.017	0.058	0.084
.	19.01.15-22.13.39-1-200202	36	1	1	1	0	1	0	0	0	0	0	NA	NA	NA	7	17	165	499	166	0	0	0	0	2	0	0	0.004	0
.	19.01.15-22.13.42-1-200203	175	35	35	7	0	4	553	32	32	0	0	NA	NA	NA	57	71	181	533	170	161	273	119	16	76	10	0.088	0.143	0.059
.	19.01.15-22.13.53-1-200204	311	58	58	21	0	17	576	52	52	0	0	NA	NA	NA	82	99	187	551	174	170	286	120	21	134	25	0.112	0.243	0.144
.	19.01.15-22.13.55-1-200205	122	12	12	4	0	3	532	11	11	0	0	NA	NA	NA	57	53	174	521	171	154	260	118	7	34	0	0.04	0.065	0
.	19.01.15-22.13.57-1-200206	56	2	2	0	0	0	248	1	1	0	0	NA	NA	NA	16	13	165	498	163	70	124	54	0	4	0	0	0.008	0
.	19.01.15-22.14.05-1-200207	96	13	13	4	0	3	517	12	12	0	0	NA	NA	NA	41	39	171	512	169	150	252	115	7	19	16	0.041	0.037	0.095
.	19.01.15-22.14.05-1-200208	110	4	4	1	0	1	524	3	3	0	0	NA	NA	NA	38	41	168	519	167	150	260	114	9	15	0	0.054	0.029	0
.	19.01.15-22.14.07-1-200209	56	2	2	0	0	0	50	1	1	0	0	NA	NA	NA	12	12	165	496	164	13	24	13	0	3	0	0	0.006	0
.	19.01.15-22.14.14-1-200215	286	30	30	6	0	5	561	25	25	0	0	NA	NA	NA	87	75	176	534	178	158	278	125	18	85	4	0.102	0.159	0.022
.	19.01.15-22.14.20-1-200242	65	4	4	2	0	1	508	3	3	0	0	NA	NA	NA	24	21	168	499	167	146	248	114	3	8	0	0.018	0.016	0
.	19.01.15-22.14.20-1-200243	93	8	8	2	0	2	518	7	7	0	0	NA	NA	NA	23	25	171	504	163	153	254	111	10	19	0	0.058	0.038	0
.	19.01.15-22.14.21-1-200244	96	6	6	1	0	1	514	4	4	0	0	NA	NA	NA	30	29	167	508	167	148	252	114	3	15	0	0.018	0.03	0
.	19.01.15-22.14.22-1-200247	85	5	5	4	0	4	513	3	3	0	0	NA	NA	NA	30	27	169	502	169	150	248	115	0	11	0	0	0.022	0
.	19.01.15-22.14.47-1-200255	30	1	1	0	0	0	0	0	0	0	0	NA	NA	NA	10	13	166	497	163	0	0	0	0	0	1	0	0	0.006
.	19.01.15-22.14.47-1-200256	154	11	11	5	0	4	529	9	9	0	0	NA	NA	NA	35	33	172	508	166	155	258	116	0	47	0	0	0.093	0
.	19.01.15-22.14.48-1-200257	35	1	1	0	0	0	0	0	0	0	0	NA	NA	NA	10	6	163	493	163	0	0	0	0	2	0	0	0.004	0
.	19.01.15-22.14.50-1-200258	264	42	42	9	0	6	551	39	39	0	0	NA	NA	NA	69	72	177	529	179	155	268	128	29	89	14	0.164	0.168	0.078
.	19.01.15-22.14.50-1-200259	251	40	40	8	0	8	553	36	36	0	0	NA	NA	NA	58	72	179	528	178	158	271	124	25	68	15	0.14	0.129	0.084
.	19.01.15-22.14.51-1-200260	315	15	15	2	0	1	580	14	14	0	0	NA	NA	NA	101	98	184	545	182	166	286	128	14	31	0	0.076	0.057	0
.	19.01.15-22.14.52-1-200261	261	32	32	12	0	9	584	29	29	0	0	NA	NA	NA	85	105	180	556	182	163	292	129	8	92	6	0.044	0.165	0.033
.	19.01.15-22.14.53-1-200262	316	73	73	22	0	19	579	69	69	0	0	NA	NA	NA	92	99	187	537	188	167	281	131	30	192	13	0.16	0.358	0.069
.	19.01.15-22.15.11-1-200269	187	16	16	6	0	5	542	14	14	0	0	NA	NA	NA	57	64	179	528	170	157	268	117	10	24	15	0.056	0.045	0.088
.	19.01.15-22.15.16-1-200274	32	1	1	0	0	0	0	0	0	0	0	NA	NA	NA	8	11	164	495	165	0	0	0	0	3	0	0	0.006	0
.	19.01.15-22.15.18-1-200293	91	4	4	0	0	0	518	3	3	0	0	NA	NA	NA	34	33	170	511	165	148	258	112	6	3	2	0.035	0.006	0.012
.	19.01.15-22.15.22-1-200297	147	12	12	2	0	2	523	10	10	0	0	NA	NA	NA	41	34	172	505	170	152	254	117	10	20	16	0.058	0.04	0.094
.	19.01.15-22.15.23-1-200298	182	25	25	7	0	6	525	23	23	0	0	NA	NA	NA	47	48	170	520	171	148	259	118	14	64	19	0.082	0.123	0.111
.	19.01.15-22.15.32-1-200303	91	5	5	0	0	0	512	4	4	0	0	NA	NA	NA	23	22	169	498	168	152	246	114	0	12	0	0	0.024	0
.	19.01.15-22.15.40-1-200309	127	8	8	2	0	2	521	7	7	0	0	NA	NA	NA	39	31	175	504	165	158	249	114	8	9	0	0.046	0.018	0
.	19.01.15-22.15.49-1-200310	82	3	3	0	0	0	520	2	2	0	0	NA	NA	NA	30	31	171	503	170	153	247	120	0	7	0	0	0.014	0
.	19.01.15-22.15.53-1-200311	206	42	42	12	0	9	548	37	37	0	0	NA	NA	NA	67	68	173	529	179	154	270	124	20	70	36	0.116	0.132	0.201
.	19.01.15-22.15.55-1-200312	64	4	4	3	0	3	517	2	2	0	0	NA	NA	NA	20	27	168	504	168	152	247	118	2	3	0	0.012	0.006	0
.	19.01.15-22.16.00-1-200313	91	11	11	3	0	2	524	10	10	0	0	NA	NA	NA	28	39	173	512	167	155	255	114	20	12	1	0.116	0.023	0.006
.	19.01.15-22.16.02-1-200314	175	17	17	5	0	4	555	16	16	0	0	NA	NA	NA	50	74	178	539	170	160	277	118	17	51	11	0.096	0.095	0.065
.	19.01.15-22.16.04-1-200315	59	2	2	2	0	2	0	0	0	0	0	NA	NA	NA	19	9	165	495	162	0	0	0	2	0	1	0.012	0	0.006
.	19.01.15-22.16.06-1-200316	123	9	9	0	0	0	523	8	8	0	0	NA	NA	NA	34	37	172	508	170	153	253	117	5	14	2	0.029	0.028	0.012
.	19.01.15-22.16.08-1-200317	146	8	8	2	0	2	538	7	7	0	0	NA	NA	NA	50	62	173	526	176	151	265	122	4	22	0	0.023	0.042	0
.	19.01.15-22.16.09-1-200318	238	32	32	12	0	9	555	29	29	0	0	NA	NA	NA	86	71	176	528	180	158	271	126	6	110	9	0.034	0.208	0.05
.	19.01.15-22.16.10-1-200320	264	25	25	10	0	10	575	24	24	0	0	NA	NA	NA	64	98	187	546	178	166	283	126	12	66	4	0.064	0.121	0.022
.	19.01.15-22.16.26-1-200354	300	15	15	9	0	7	575	14	14	0	0	NA	NA	NA	98	92	180	537	188	161	280	134	2	30	18	0.011	0.056	0.096
.	19.01.15-22.16.26-1-200355	390	50	50	10	0	8	598	46	46	0	0	NA	NA	NA	97	112	193	554	178	175	298	125	9	155	12	0.047	0.28	0.067
.	19.01.15-22.16.28-1-200358	180	15	15	6	0	5	534	11	11	0	0	NA	NA	NA	55	56	174	525	170	153	263	118	1	47	8	0.006	0.09	0.047
.	19.01.15-22.16.35-1-200363	65	2	2	0	0	0	525	1	1	0	0	NA	NA	NA	21	35	170	512	166	155	255	115	0	6	0	0	0.012	0
.	19.01.15-22.16.36-1-200364	34	1	1	0	0	0	0	0	0	0	0	NA	NA	NA	10	15	166	498	164	0	0	0	0	0	1	0	0	0.006
.	19.01.15-22.16.39-1-200365	125	13	13	1	0	1	524	10	10	0	0	NA	NA	NA	34	42	169	509	177	151	251	122	0	19	6	0	0.037	0.034
.	19.01.15-22.16.43-1-200366	409	48	48	18	0	15	599	45	45	0	0	NA	NA	NA	109	114	180	561	186	163	303	133	22	114	36	0.122	0.203	0.194
.	19.01.15-22.16.49-1-200367	65	3	3	0	0	0	503	2	2	0	0	NA	NA	NA	15	18	165	503	163	145	248	110	5	0	0	0.03	0	0
.	19.01.15-22.16.54-1-200370	436	72	72	10	0	8	611	68	68	0	0	NA	NA	NA	130	138	197	564	190	177	295	139	42	155	24	0.213	0.275	0.126
.	19.01.15-22.16.54-1-200371	39	1	1	0	0	0	0	0	0	0	0	NA	NA	NA	10	9	165	492	165	0	0	0	0	0	0	0	0	0
.	19.01.15-22.16.55-1-200372	90	3	3	1	0	1	510	2	2	0	0	NA	NA	NA	24	18	166	500	165	146	249	115	5	4	4	0.03	0.008	0.024
.	19.01.15-22.16.55-1-200373	356	42	42	12	0	8	575	41	41	0	0	NA	NA	NA	89	88	177	539	185	160	281	134	11	140	6	0.062	0.26	0.032
.	19.01.15-22.16.57-1-200374	237	13	13	2	0	2	552	12	12	0	0	NA	NA	NA	83	65	174	532	172	158	275	119	0	29	4	0	0.055	0.023
.	19.01.15-22.17.04-1-200375	207	22	22	6	0	4	543	20	20	0	0	NA	NA	NA	59	68	175	530	176	156	269	118	4	66	3	0.023	0.125	0.017
.	19.01.15-22.17.04-1-200376	182	9	9	2	0	2	538	7	7	0	0	NA	NA	NA	52	53	176	518	172	160	259	119	0	21	0	0	0.041	0
.	19.01.15-22.17.10-1-200382	93	6	6	2	0	2	508	4	4	0	0	NA	NA	NA	35	24	171	502	164	154	246	108	0	19	4	0	0.038	0.024
.	19.01.15-22.17.33-1-200413	32	1	1	1	0	1	0	0	0	0	0	NA	NA	NA	13	8	164	494	163	0	0	0	0	2	0	0	0.004	0
.	19.01.15-22.17.37-1-200417	64	4	4	0	0	0	513	3	3	0	0	NA	NA	NA	29	32	168	506	171	147	248	118	0	9	2	0	0.018	0.012
.	19.01.15-22.17.38-1-200418	381	28	28	8	0	6	587	26	26	0	0	NA	NA	NA	126	105	183	553	182	162	294	131	0	83	8	0	0.15	0.044
.	19.01.15-22.17.38-1-200419	298	52	52	12	0	9	560	50	50	0	0	NA	NA	NA	76	80	181	538	174	160	279	121	22	134	14	0.122	0.249	0.08
.	19.01.15-22.17.53-1-200420	376	68	68	11	0	11	587	61	61	0	0	NA	NA	NA	116	110	179	561	183	157	303	127	22	140	20	0.123	0.25	0.109
.	19.01.15-22.17.56-1-200421	95	13	13	3	0	2	514	12	12	0	0	NA	NA	NA	39	32	170	505	170	150	250	114	5	24	0	0.029	0.048	0
.	19.01.15-22.18.02-1-200422	320	70	70	16	0	11	566	63	63	0	0	NA	NA	NA	88	92	177	545	183	156	282	128	16	179	19	0.09	0.328	0.104
.	19.01.15-22.18.11-1-200426	176	12	12	4	0	3	533	10	10	0	0	NA	NA	NA	50	49	171	519	172	152	263	118	19	30	0	0.111	0.058	0
.	19.01.15-22.18.18-1-200434	61	3	3	2	0	2	507	2	2	0	0	NA	NA	NA	24	21	171	495	168	149	246	112	0	4	4	0	0.008	0.024
.	19.01.15-22.18.19-1-200452	236	40	40	12	0	10	558	38	38	0	0	NA	NA	NA	60	69	174	527	181	154	271	133	11	121	8	0.063	0.23	0.044
.	19.01.15-22.18.26-1-200460	90	3	3	0	0	0	502	2	2	0	0	NA	NA	NA	30	16	166	500	163	145	244	113	0	8	3	0	0.016	0.018
.	19.01.15-22.18.32-1-200464	149	20	20	5	0	4	523	16	16	0	0	NA	NA	NA	43	37	167	513	170	145	260	118	24	25	12	0.144	0.049	0.071
.	19.01.15-22.18.38-1-200468	238	25	25	1	0	1	552	20	20	0	0	NA	NA	NA	78	62	175	527	173	156	274	122	4	54	0	0.023	0.102	0
.	19.01.15-22.18.44-1-200469	295	60	60	21	0	18	565	55	55	0	0	NA	NA	NA	80	83	173	542	181	157	281	127	26	102	43	0.15	0.188	0.238
.	19.01.15-22.18.57-1-200470	203	66	66	19	0	15	554	62	62	0	0	NA	NA	NA	62	74	173	530	184	153	272	129	8	168	15	0.046	0.317	0.082
.	19.01.15-22.19.09-1-200476	92	3	3	0	0	0	507	2	2	0	0	NA	NA	NA	27	19	168	494	170	150	241	116	0	0	10	0	0	0.059
.	19.01.15-22.19.11-1-200478	185	17	17	9	0	8	531	16	16	0	0	NA	NA	NA	64	51	178	515	171	156	260	115	4	75	16	0.022	0.146	0.094
.	19.01.15-22.19.24-1-200506	201	28	28	8	0	6	541	25	25	0	0	NA	NA	NA	45	59	180	520	172	158	263	120	14	94	2	0.078	0.181	0.012
.	19.01.15-22.19.25-1-200507	151	11	11	1	0	1	537	10	10	0	0	NA	NA	NA	57	56	174	520	175	153	262	122	2	23	0	0.011	0.044	0
.	19.01.15-22.19.25-1-200508	63	3	3	1	0	1	509	2	2	0	0	NA	NA	NA	28	29	168	507	167	149	248	112	0	12	0	0	0.024	0
.	19.01.15-22.19.46-1-200516	116	5	5	3	0	2	531	4	4	0	0	NA	NA	NA	32	42	173	510	172	156	255	120	7	8	1	0.04	0.016	0.006
.	19.01.15-22.19.47-1-200517	183	12	12	5	0	5	546	11	11	0	0	NA	NA	NA	60	65	176	526	176	155	269	122	5	23	11	0.028	0.044	0.062
.	19.01.15-22.19.48-1-200518	33	1	1	1	0	1	0	0	0	0	0	NA	NA	NA	7	3	164	490	162	0	0	0	0	0	0	0	0	0
.	19.01.15-22.20.02-1-200520	61	2	2	0	0	0	298	1	1	0	0	NA	NA	NA	19	22	170	501	164	81	153	64	3	0	0	0.018	0	0
.	19.01.15-22.20.06-1-200525	207	17	17	5	0	5	554	16	16	0	0	NA	NA	NA	67	72	178	526	181	160	266	128	9	24	10	0.051	0.046	0.055
.	19.01.15-22.20.14-1-200531	64	4	4	0	0	0	453	2	2	0	0	NA	NA	NA	20	15	165	499	164	129	215	109	1	9	0	0.006	0.018	0
.	19.01.15-22.20.19-1-200556	34	1	1	0	0	0	0	0	0	0	0	NA	NA	NA	9	10	164	496	163	0	0	0	0	1	0	0	0.002	0
.	19.01.15-22.20.24-1-200567	146	18	18	3	0	3	524	16	16	0	0	NA	NA	NA	50	33	173	505	168	155	255	114	0	52	3	0	0.103	0.018
.	19.01.15-22.20.26-1-200569	237	15	15	7	0	4	547	12	12	0	0	NA	NA	NA	94	69	178	532	172	159	267	121	7	46	0	0.039	0.086	0
.	19.01.15-22.20.27-1-200571	145	10	10	2	0	1	529	9	9	0	0	NA	NA	NA	53	42	170	513	172	150	259	120	0	42	0	0	0.082	0
.	19.01.15-22.20.32-1-200574	91	7	7	1	0	0	522	6	6	0	0	NA	NA	NA	30	34	168	510	169	150	254	118	3	13	4	0.018	0.025	0.024
.	19.01.15-22.20.39-1-200580	62	3	3	0	0	0	504	2	2	0	0	NA	NA	NA	20	19	168	501	163	149	245	110	0	2	5	0	0.004	0.031
.	19.01.15-22.20.43-1-200581	34	1	1	0	0	0	0	0	0	0	0	NA	NA	NA	8	9	163	496	163	0	0	0	0	0	0	0	0	0
.	19.01.15-22.20.45-1-200582	40	1	1	0	0	0	0	0	0	0	0	NA	NA	NA	8	12	166	494	165	0	0	0	0	1	0	0	0.002	0
.	19.01.15-22.20.48-1-200583	147	15	15	4	0	4	528	13	13	0	0	NA	NA	NA	46	41	171	512	171	151	258	119	0	41	6	0	0.08	0.035
.	19.01.15-22.20.48-1-200584	121	6	6	3	0	3	524	5	5	0	0	NA	NA	NA	33	39	172	509	171	154	251	119	1	8	5	0.006	0.016	0.029
.	19.01.15-22.20.49-1-200585	34	1	1	1	0	1	0	0	0	0	0	NA	NA	NA	14	12	166	494	165	0	0	0	0	0	0	0	0	0
.	19.01.15-22.20.51-1-200586	32	1	1	1	0	1	0	0	0	0	0	NA	NA	NA	7	6	166	490	163	0	0	0	1	0	0	0.006	0	0
.	19.01.15-22.20.52-1-200587	175	10	10	4	0	3	523	7	7	0	0	NA	NA	NA	47	36	174	504	171	155	248	120	5	32	0	0.029	0.063	0
.	19.01.15-22.20.52-1-200588	235	101	101	16	0	12	546	89	89	0	0	NA	NA	NA	60	52	172	521	172	154	269	123	22	212	36	0.128	0.407	0.209
.	19.01.15-22.20.53-1-200589	30	1	1	0	0	0	0	0	0	0	0	NA	NA	NA	4	6	165	492	162	0	0	0	0	0	0	0	0	0
.	19.01.15-22.20.53-1-200590	267	26	26	7	0	5	568	25	25	0	0	NA	NA	NA	65	85	179	537	182	159	280	129	0	71	14	0	0.132	0.077
.	19.01.15-22.20.54-1-200591	182	19	19	3	0	3	543	15	15	0	0	NA	NA	NA	57	62	172	526	177	154	267	122	2	49	5	0.012	0.093	0.028
.	19.01.15-22.20.54-1-200592	33	1	1	0	0	0	0	0	0	0	0	NA	NA	NA	11	10	165	494	164	0	0	0	0	0	0	0	0	0
.	19.01.15-22.20.55-1-200593	63	3	3	2	0	2	252	2	2	0	0	NA	NA	NA	14	9	164	492	166	74	118	60	2	5	1	0.012	0.01	0.006
.	19.01.15-22.20.57-1-200594	270	47	47	16	0	12	563	42	42	0	0	NA	NA	NA	68	78	179	531	181	158	279	126	25	118	12	0.14	0.222	0.066
.	19.01.15-22.21.05-1-200595	367	20	20	2	0	2	611	19	19	0	0	NA	NA	NA	88	133	184	572	190	166	311	134	11	39	2	0.06	0.068	0.011
.	19.01.15-22.21.06-1-200596	300	16	16	5	0	4	566	13	13	0	0	NA	NA	NA	88	78	186	530	175	168	275	123	0	44	0	0	0.083	0
.	19.01.15-22.21.13-1-200605	236	58	58	19	0	16	554	47	47	0	0	NA	NA	NA	72	65	173	528	177	156	274	124	30	137	19	0.173	0.259	0.107
.	19.01.15-22.21.16-1-200609	89	4	4	0	0	0	503	3	3	0	0	NA	NA	NA	23	20	166	503	164	147	248	108	0	12	0	0	0.024	0
.	19.01.15-22.21.30-1-200634	90	6	6	2	0	2	509	4	4	0	0	NA	NA	NA	38	22	167	503	165	148	250	111	4	12	0	0.024	0.024	0
.	19.01.15-22.21.31-1-200635	173	34	34	11	0	7	535	30	30	0	0	NA	NA	NA	46	53	176	521	169	155	263	117	30	95	14	0.17	0.182	0.083
.	19.01.15-22.21.33-1-200636	58	3	3	1	0	1	149	2	2	0	0	NA	NA	NA	15	15	167	495	166	42	77	30	0	6	0	0	0.012	0
.	19.01.15-22.21.39-1-200640	270	32	32	9	0	9	564	29	29	0	0	NA	NA	NA	80	88	178	540	183	159	278	127	25	50	10	0.14	0.093	0.055
.	19.01.15-22.21.43-1-200641	124	8	8	0	0	0	529	6	6	0	0	NA	NA	NA	34	40	171	507	175	155	252	122	0	17	3	0	0.034	0.017
.	19.01.15-22.21.45-1-200642	31	1	1	0	0	0	0	0	0	0	0	NA	NA	NA	6	8	166	492	163	0	0	0	0	0	0	0	0	0
.	19.01.15-22.21.46-1-200643	331	29	29	11	0	7	586	27	27	0	0	NA	NA	NA	94	102	189	551	175	172	291	123	4	104	11	0.021	0.189	0.063
.	19.01.15-22.21.47-1-200644	64	4	4	2	0	1	513	3	3	0	0	NA	NA	NA	26	31	169	505	170	147	248	118	3	7	2	0.018	0.014	0.012
.	19.01.15-22.22.03-1-200647	172	33	33	9	0	6	539	30	30	0	0	NA	NA	NA	55	61	177	524	173	157	260	122	3	74	15	0.017	0.141	0.087
.	19.01.15-22.22.04-1-200648	178	18	18	3	0	2	548	16	16	0	0	NA	NA	NA	57	60	176	523	174	160	267	121	26	41	4	0.148	0.078	0.023
.	19.01.15-22.22.09-1-200649	173	8	8	0	0	0	531	7	7	0	0	NA	NA	NA	46	44	170	516	171	153	260	118	9	14	2	0.053	0.027	0.012
.	19.01.15-22.22.21-1-200681	129	11	11	5	0	5	528	10	10	0	0	NA	NA	NA	33	36	170	512	167	151	261	116	9	20	1	0.053	0.039	0.006
.	19.01.15-22.22.23-1-200682	124	11	11	6	0	4	527	10	10	0	0	NA	NA	NA	37	39	169	509	174	148	258	121	9	37	1	0.053	0.073	0.006
.	19.01.15-22.22.25-1-200688	117	6	6	0	0	0	529	5	5	0	0	NA	NA	NA	42	44	178	510	169	157	256	116	0	22	0	0	0.043	0
.	19.01.15-22.22.30-1-200692	37	1	1	1	0	1	0	0	0	0	0	NA	NA	NA	13	16	165	498	166	0	0	0	0	0	0	0	0	0
.	19.01.15-22.22.31-1-200693	120	12	12	3	0	2	528	10	10	0	0	NA	NA	NA	46	44	176	512	169	157	255	116	4	27	3	0.023	0.053	0.018
.	19.01.15-22.22.36-1-200697	93	9	9	0	0	0	506	7	7	0	0	NA	NA	NA	40	30	167	506	170	147	244	115	4	11	0	0.024	0.022	0
.	19.01.15-22.22.41-1-200698	94	4	4	1	0	1	507	3	3	0	0	NA	NA	NA	30	17	167	499	164	149	247	111	12	8	0	0.072	0.016	0
.	19.01.15-22.22.41-1-200699	151	8	8	3	0	3	537	6	6	0	0	NA	NA	NA	43	53	173	524	169	153	265	119	3	15	6	0.017	0.029	0.036
.	19.01.15-22.22.44-1-200700	212	38	38	7	0	4	552	37	37	0	0	NA	NA	NA	58	70	175	530	178	154	272	126	17	90	7	0.097	0.17	0.039
.	19.01.15-22.22.46-1-200701	32	1	1	1	0	1	0	0	0	0	0	NA	NA	NA	13	10	163	497	163	0	0	0	0	3	0	0	0.006	0
.	19.01.15-22.22.46-1-200702	33	1	1	0	0	0	0	0	0	0	0	NA	NA	NA	11	12	165	496	164	0	0	0	0	0	1	0	0	0.006
.	19.01.15-22.22.49-1-200703	207	12	12	2	0	2	541	10	10	0	0	NA	NA	NA	62	60	177	522	174	157	261	123	0	28	0	0	0.054	0
.	19.01.15-22.22.49-1-200704	90	5	5	2	0	1	518	4	4	0	0	NA	NA	NA	30	34	166	510	171	146	253	119	0	11	0	0	0.022	0
.	19.01.15-22.22.55-1-200705	201	19	19	3	0	3	542	17	17	0	0	NA	NA	NA	62	64	173	527	177	152	265	125	20	44	0	0.116	0.083	0
.	19.01.15-22.22.55-1-200706	379	22	22	9	0	5	603	19	19	0	0	NA	NA	NA	134	129	189	571	182	170	306	127	10	42	4	0.053	0.074	0.022
.	19.01.15-22.22.56-1-200707	174	21	21	4	0	3	522	18	18	0	0	NA	NA	NA	50	39	177	511	164	155	255	112	0	47	4	0	0.092	0.024
.	19.01.15-22.22.57-1-200708	205	30	30	6	0	4	547	29	29	0	0	NA	NA	NA	50	57	168	526	176	151	273	123	3	75	10	0.018	0.143	0.057
.	19.01.15-22.23.03-1-200709	155	54	54	9	0	6	526	49	49	0	0	NA	NA	NA	59	48	171	517	173	149	257	120	37	96	12	0.216	0.186	0.069
.	19.01.15-22.23.05-1-200710	276	19	19	6	0	2	568	14	14	0	0	NA	NA	NA	66	83	179	541	176	161	283	124	11	49	7	0.061	0.091	0.04
.	19.01.15-22.23.13-1-200721	239	49	49	11	0	6	566	46	46	0	0	NA	NA	NA	64	91	178	549	177	157	285	124	20	99	20	0.112	0.18	0.113
.	19.01.15-22.23.24-1-200745	178	52	52	13	0	7	543	44	44	0	0	NA	NA	NA	52	58	175	522	174	158	264	121	38	99	21	0.217	0.19	0.121
.	19.01.15-22.23.32-1-200750	33	1	1	0	0	0	0	0	0	0	0	NA	NA	NA	10	8	167	491	163	0	0	0	0	1	0	0	0.002	0
.	19.01.15-22.23.35-1-200751	152	9	9	4	0	3	519	8	8	0	0	NA	NA	NA	59	46	170	517	172	143	261	115	8	29	0	0.047	0.056	0
.	19.01.15-22.23.35-1-200752	59	2	2	2	0	2	500	1	1	0	0	NA	NA	NA	33	19	164	502	166	143	245	112	0	7	0	0	0.014	0
.	19.01.15-22.23.41-1-200756	204	13	13	3	0	3	560	12	12	0	0	NA	NA	NA	65	72	183	530	172	164	273	123	2	20	6	0.011	0.038	0.035
.	19.01.15-22.23.43-1-200757	114	12	12	4	0	4	512	11	11	0	0	NA	NA	NA	38	24	169	501	167	150	247	115	5	24	3	0.03	0.048	0.018
.	19.01.15-22.23.47-1-200758	61	2	2	0	0	0	500	1	1	0	0	NA	NA	NA	14	19	167	498	167	146	240	114	0	1	1	0	0.002	0.006
.	19.01.15-22.23.49-1-200759	95	4	4	0	0	0	518	3	3	0	0	NA	NA	NA	14	29	169	506	167	149	254	115	4	8	2	0.024	0.016	0.012
.	19.01.15-22.23.57-1-200760	102	17	17	4	0	2	524	16	16	0	0	NA	NA	NA	48	42	174	513	168	157	255	112	2	29	5	0.011	0.057	0.03
.	19.01.15-22.23.58-1-200761	156	10	10	0	0	0	524	6	6	0	0	NA	NA	NA	53	44	170	515	172	151	252	121	8	17	0	0.047	0.033	0
.	19.01.15-22.24.05-1-200762	127	8	8	3	0	2	531	7	7	0	0	NA	NA	NA	40	52	170	521	174	147	263	121	2	17	3	0.012	0.033	0.017
.	19.01.15-22.24.05-1-200763	34	1	1	1	0	1	0	0	0	0	0	NA	NA	NA	12	12	165	496	164	0	0	0	0	1	0	0	0.002	0
.	19.01.15-22.24.08-1-200764	125	5	5	2	0	2	523	3	3	0	0	NA	NA	NA	44	42	172	515	168	150	258	115	3	31	0	0.017	0.06	0
.	19.01.15-22.24.08-1-200765	148	6	6	3	0	2	516	4	4	0	0	NA	NA	NA	39	36	172	509	168	149	253	114	0	14	8	0	0.028	0.048
.	19.01.15-22.24.16-1-200773	88	5	5	0	0	0	511	4	4	0	0	NA	NA	NA	20	19	167	501	164	151	248	112	2	8	2	0.012	0.016	0.012
.	19.01.15-22.24.18-1-200792	121	10	10	4	0	4	520	9	9	0	0	NA	NA	NA	37	38	170	509	172	150	249	121	4	29	0	0.024	0.057	0
.	19.01.15-22.24.26-1-200802	35	1	1	1	0	1	0	0	0	0	0	NA	NA	NA	7	10	165	494	164	0	0	0	0	0	0	0	0	0
.	19.01.15-22.24.26-1-200803	178	14	14	6	0	3	534	13	13	0	0	NA	NA	NA	60	50	178	513	172	157	254	123	2	36	8	0.011	0.07	0.047
.	19.01.15-22.24.27-1-200805	92	5	5	0	0	0	510	4	4	0	0	NA	NA	NA	14	23	165	504	167	146	248	116	0	8	0	0	0.016	0
.	19.01.15-22.24.28-1-200807	92	7	7	0	0	0	515	5	5	0	0	NA	NA	NA	35	31	169	510	165	149	253	113	2	15	0	0.012	0.029	0
.	19.01.15-22.24.28-1-200808	93	8	8	1	0	1	508	5	5	0	0	NA	NA	NA	44	21	165	500	169	145	245	118	0	11	5	0	0.022	0.03
.	19.01.15-22.24.28-1-200809	93	4	4	0	0	0	515	3	3	0	0	NA	NA	NA	21	32	170	506	169	152	247	116	0	9	0	0	0.018	0
.	19.01.15-22.24.37-1-200814	64	2	2	2	0	2	505	1	1	0	0	NA	NA	NA	27	21	168	504	162	148	246	111	4	0	4	0.024	0	0.025
.	19.01.15-22.24.41-1-200815	206	17	17	6	0	4	534	16	16	0	0	NA	NA	NA	54	50	171	519	173	154	262	118	0	38	16	0	0.073	0.092
.	19.01.15-22.24.43-1-200816	96	7	7	1	0	1	521	6	6	0	0	NA	NA	NA	31	35	171	508	169	150	254	117	17	5	0	0.099	0.01	0
.	19.01.15-22.24.43-1-200817	236	46	46	15	0	13	564	40	40	0	0	NA	NA	NA	67	86	179	546	174	161	283	120	32	102	17	0.179	0.187	0.098
.	19.01.15-22.24.44-1-200818	116	10	10	1	0	1	511	8	8	0	0	NA	NA	NA	35	31	169	504	171	148	248	115	2	18	7	0.012	0.036	0.041
.	19.01.15-22.24.45-1-200819	261	24	24	3	0	3	572	22	22	0	0	NA	NA	NA	71	88	184	540	177	167	282	123	16	30	10	0.087	0.056	0.056
.	19.01.15-22.24.49-1-200820	93	4	4	0	0	0	511	2	2	0	0	NA	NA	NA	32	28	170	505	166	149	247	115	0	6	0	0	0.012	0
.	19.01.15-22.24.49-1-200821	169	9	9	5	0	5	539	8	8	0	0	NA	NA	NA	66	53	172	522	172	155	265	119	0	21	2	0	0.04	0.012
.	19.01.15-22.24.56-1-200822	34	1	1	0	0	0	0	0	0	0	0	NA	NA	NA	11	9	163	494	165	0	0	0	0	0	0	0	0	0
.	19.01.15-22.24.58-1-200823	206	46	46	7	0	4	543	39	39	0	0	NA	NA	NA	59	60	182	517	174	165	258	120	1	120	4	0.005	0.232	0.023
.	19.01.15-22.25.01-1-200824	38	1	1	0	0	0	0	0	0	0	0	NA	NA	NA	14	13	167	497	162	0	0	0	0	0	0	0	0	0
.	19.01.15-22.25.04-1-200825	151	31	31	9	0	7	526	25	25	0	0	NA	NA	NA	59	35	172	512	164	154	257	115	16	73	12	0.093	0.143	0.073
.	19.01.15-22.25.04-1-200826	176	15	15	5	0	4	537	14	14	0	0	NA	NA	NA	47	53	170	519	177	150	263	124	10	45	3	0.059	0.087	0.017
.	19.01.15-22.25.06-1-200827	125	4	4	1	0	1	516	3	3	0	0	NA	NA	NA	38	31	171	502	171	152	248	116	3	5	2	0.018	0.01	0.012
.	19.01.15-22.25.10-1-200828	31	1	1	0	0	0	0	0	0	0	0	NA	NA	NA	15	7	164	493	163	0	0	0	0	2	0	0	0.004	0
.	19.01.15-22.25.12-1-200836	56	2	2	0	0	0	254	1	1	0	0	NA	NA	NA	13	16	164	499	166	78	116	60	0	3	0	0	0.006	0
.	19.01.15-22.25.12-1-200837	93	3	3	0	0	0	518	2	2	0	0	NA	NA	NA	38	36	168	511	170	147	255	116	3	1	4	0.018	0.002	0.024
.	19.01.15-22.25.20-1-200861	31	1	1	0	0	0	0	0	0	0	0	NA	NA	NA	8	8	164	493	164	0	0	0	0	0	1	0	0	0.006
.	19.01.15-22.25.23-1-200863	153	15	15	2	0	1	535	14	14	0	0	NA	NA	NA	43	48	174	512	175	154	258	123	9	21	6	0.052	0.041	0.034
.	19.01.15-22.25.23-1-200864	89	6	6	2	0	2	510	5	5	0	0	NA	NA	NA	27	28	169	503	169	145	249	116	2	15	2	0.012	0.03	0.012
.	19.01.15-22.25.23-1-200865	147	10	10	6	0	4	532	9	9	0	0	NA	NA	NA	48	46	172	519	168	152	265	115	7	18	4	0.041	0.035	0.024
.	19.01.15-22.25.26-1-200867	416	49	49	11	0	7	630	45	45	0	0	NA	NA	NA	117	148	192	580	189	174	319	137	32	123	22	0.167	0.212	0.116
.	19.01.15-22.25.34-1-200871	36	1	1	0	0	0	0	0	0	0	0	NA	NA	NA	12	13	164	497	165	0	0	0	0	4	0	0	0.008	0
.	19.01.15-22.25.37-1-200877	203	12	12	4	0	2	546	11	11	0	0	NA	NA	NA	47	56	172	519	178	154	267	125	7	23	0	0.041	0.044	0
.	19.01.15-22.25.40-1-200878	87	3	3	2	0	1	512	2	2	0	0	NA	NA	NA	23	27	171	502	167	149	248	115	0	4	3	0	0.008	0.018
.	19.01.15-22.25.43-1-200879	38	1	1	1	0	1	0	0	0	0	0	NA	NA	NA	14	12	167	493	165	0	0	0	0	0	2	0	0	0.012
.	19.01.15-22.25.44-1-200880	300	19	19	5	0	2	561	17	17	0	0	NA	NA	NA	79	79	176	533	183	156	276	129	10	45	7	0.057	0.084	0.038
.	19.01.15-22.25.47-1-200881	60	2	2	2	0	2	502	1	1	0	0	NA	NA	NA	35	21	168	501	165	147	245	110	1	1	0	0.006	0.002	0
.	19.01.15-22.25.48-1-200882	121	6	6	1	0	1	522	5	5	0	0	NA	NA	NA	37	34	169	506	172	151	254	117	1	17	0	0.006	0.034	0
.	19.01.15-22.25.50-1-200883	262	21	21	5	0	4	547	17	17	0	0	NA	NA	NA	72	75	179	533	176	156	268	123	11	42	8	0.061	0.079	0.045
.	19.01.15-22.25.55-1-200884	118	9	9	3	0	2	523	7	7	0	0	NA	NA	NA	34	36	169	512	168	151	258	114	2	15	8	0.012	0.029	0.048
.	19.01.15-22.25.59-1-200885	197	19	19	4	0	4	530	16	16	0	0	NA	NA	NA	49	48	166	524	171	146	265	119	9	22	3	0.054	0.042	0.018
.	19.01.15-22.26.05-1-200886	177	19	19	3	0	3	537	16	16	0	0	NA	NA	NA	51	59	176	528	168	156	266	115	8	47	6	0.045	0.089	0.036
.	19.01.15-22.26.05-1-200887	120	5	5	0	0	0	523	4	4	0	0	NA	NA	NA	40	37	170	513	167	152	257	114	0	18	4	0	0.035	0.024
.	19.01.15-22.26.05-1-200888	238	92	92	25	0	24	540	84	84	0	0	NA	NA	NA	68	58	175	520	176	152	265	123	50	211	25	0.286	0.406	0.142
.	19.01.15-22.26.25-1-200918	33	1	1	0	0	0	0	0	0	0	0	NA	NA	NA	8	10	164	496	163	0	0	0	0	0	0	0	0	0
.	19.01.15-22.26.27-1-200925	59	2	2	0	0	0	510	1	1	0	0	NA	NA	NA	19	26	170	501	168	149	247	114	3	0	2	0.018	0	0.012
.	19.01.15-22.26.29-1-200928	91	4	4	2	0	2	509	3	3	0	0	NA	NA	NA	42	29	173	500	169	151	244	114	0	11	9	0	0.022	0.053
.	19.01.15-22.26.42-1-200932	150	14	14	4	0	3	527	12	12	0	0	NA	NA	NA	51	47	170	519	171	150	260	117	2	56	3	0.012	0.108	0.018
.	19.01.15-22.26.42-1-200933	32	1	1	0	0	0	0	0	0	0	0	NA	NA	NA	11	15	164	498	166	0	0	0	0	1	0	0	0.002	0
.	19.01.15-22.26.42-1-200934	203	15	15	4	0	2	537	14	14	0	0	NA	NA	NA	50	50	172	516	175	154	260	123	0	46	10	0	0.089	0.057
.	19.01.15-22.26.44-1-200935	37	1	1	1	0	1	0	0	0	0	0	NA	NA	NA	6	9	164	495	163	0	0	0	0	1	0	0	0.002	0
.	19.01.15-22.26.47-1-200936	99	8	8	1	0	1	516	6	6	0	0	NA	NA	NA	29	31	171	505	168	150	249	117	6	5	8	0.035	0.01	0.048
.	19.01.15-22.26.49-1-200937	92	10	10	1	0	1	518	9	9	0	0	NA	NA	NA	43	35	172	509	167	151	250	117	0	24	0	0	0.047	0
.	19.01.15-22.26.52-1-200940	95	4	4	2	0	2	512	3	3	0	0	NA	NA	NA	39	32	173	506	166	149	251	112	0	19	0	0	0.038	0
.	19.01.15-22.26.56-1-200941	112	7	7	2	0	2	511	5	5	0	0	NA	NA	NA	33	24	170	501	166	149	248	114	10	17	0	0.059	0.034	0
.	19.01.15-22.26.58-1-200942	290	22	22	8	0	7	566	19	19	0	0	NA	NA	NA	98	85	180	538	180	161	279	126	2	59	18	0.011	0.11	0.1
.	19.01.15-22.27.06-1-200943	91	3	3	1	0	1	522	2	2	0	0	NA	NA	NA	32	37	168	515	167	148	261	113	4	0	5	0.024	0	0.03
.	19.01.15-22.27.08-1-200944	33	1	1	0	0	0	0	0	0	0	0	NA	NA	NA	6	10	163	496	164	0	0	0	1	0	0	0.006	0	0
.	19.01.15-22.27.10-1-200946	247	52	52	10	0	10	537	46	46	0	0	NA	NA	NA	71	57	174	523	173	147	268	122	8	124	28	0.046	0.237	0.162
.	19.01.15-22.27.11-1-200948	60	2	2	0	0	0	51	1	1	0	0	NA	NA	NA	20	23	166	502	168	14	24	13	2	3	0	0.012	0.006	0
.	19.01.15-22.27.29-1-200982	358	46	46	8	0	3	593	43	43	0	0	NA	NA	NA	117	113	187	555	184	168	297	128	5	105	42	0.027	0.189	0.228
.	19.01.15-22.27.32-1-200983	34	1	1	0	0	0	0	0	0	0	0	NA	NA	NA	8	11	165	494	165	0	0	0	0	0	0	0	0	0
.	19.01.15-22.27.33-1-200984	148	9	9	2	0	1	535	8	8	0	0	NA	NA	NA	56	51	169	522	173	149	265	121	0	17	6	0	0.033	0.035
.	19.01.15-22.27.39-1-200988	289	30	30	9	0	6	577	27	27	0	0	NA	NA	NA	80	100	181	540	192	160	281	136	11	104	4	0.061	0.193	0.021
.	19.01.15-22.27.39-1-200989	64	3	3	0	0	0	509	2	2	0	0	NA	NA	NA	18	28	166	507	168	145	248	116	0	14	0	0	0.028	0
.	19.01.15-22.27.40-1-200990	91	6	6	1	0	1	509	5	5	0	0	NA	NA	NA	32	29	167	506	169	143	248	118	8	7	0	0.048	0.014	0
.	19.01.15-22.27.53-1-200991	86	8	8	2	0	2	515	7	7	0	0	NA	NA	NA	34	27	164	510	166	143	256	116	2	25	4	0.012	0.049	0.024
.	19.01.15-22.27.53-1-200992	93	8	8	0	0	0	520	6	6	0	0	NA	NA	NA	34	33	169	507	170	150	253	117	1	17	5	0.006	0.034	0.029
.	19.01.15-22.27.57-1-200993	147	24	24	7	0	5	548	21	21	0	0	NA	NA	NA	53	64	178	530	169	158	274	116	21	75	6	0.118	0.142	0.036
.	19.01.15-22.28.00-1-200994	148	8	8	3	0	2	524	7	7	0	0	NA	NA	NA	38	37	170	509	171	153	250	121	4	22	1	0.024	0.043	0.006
.	19.01.15-22.28.14-1-201002	145	13	13	1	0	1	526	10	10	0	0	NA	NA	NA	65	51	174	518	172	151	259	116	7	32	1	0.04	0.062	0.006
.	19.01.15-22.28.15-1-201004	121	8	8	2	0	2	519	6	6	0	0	NA	NA	NA	28	32	169	506	170	150	253	116	0	14	0	0	0.028	0
.	19.01.15-22.28.15-1-201005	36	1	1	1	0	1	0	0	0	0	0	NA	NA	NA	17	12	168	493	164	0	0	0	0	0	0	0	0	0
.	19.01.15-22.28.17-1-201009	332	94	94	29	0	21	591	87	87	0	0	NA	NA	NA	94	114	188	551	188	165	289	137	48	203	20	0.255	0.368	0.106
.	19.01.15-22.28.22-1-201028	148	11	11	1	0	1	521	9	9	0	0	NA	NA	NA	42	37	168	513	169	146	257	118	3	25	1	0.018	0.049	0.006
.	19.01.15-22.28.32-1-201037	193	11	11	3	0	3	551	10	10	0	0	NA	NA	NA	65	62	177	520	178	160	267	124	5	33	3	0.028	0.063	0.017
.	19.01.15-22.28.33-1-201038	286	26	26	8	0	8	578	24	24	0	0	NA	NA	NA	80	90	182	539	182	166	284	128	1	65	5	0.005	0.121	0.027
.	19.01.15-22.28.37-1-201042	263	46	46	13	0	9	569	41	41	0	0	NA	NA	NA	73	84	182	536	179	161	281	127	17	109	9	0.093	0.203	0.05
.	19.01.15-22.28.42-1-201043	200	16	16	5	0	5	544	14	14	0	0	NA	NA	NA	62	58	176	522	173	156	269	119	10	32	2	0.057	0.061	0.012
.	19.01.15-22.28.53-1-201044	121	4	4	3	0	3	517	3	3	0	0	NA	NA	NA	36	35	169	515	164	147	258	112	0	18	0	0	0.035	0
.	19.01.15-22.28.56-1-201045	151	17	17	5	0	3	528	16	16	0	0	NA	NA	NA	51	42	173	515	167	154	257	117	6	38	2	0.035	0.074	0.012
.	19.01.15-22.29.00-1-201046	86	3	3	0	0	0	515	2	2	0	0	NA	NA	NA	38	33	173	505	168	150	252	113	0	6	3	0	0.012	0.018
.	19.01.15-22.29.03-1-201047	122	7	7	2	0	0	530	5	5	0	0	NA	NA	NA	36	47	169	516	175	152	255	123	6	12	0	0.036	0.023	0
.	19.01.15-22.29.11-1-201050	125	8	8	2	0	1	522	7	7	0	0	NA	NA	NA	38	36	168	512	169	151	257	114	0	25	5	0	0.049	0.03
.	19.01.15-22.29.16-1-201060	118	9	9	1	0	1	521	7	7	0	0	NA	NA	NA	59	38	174	508	169	155	250	116	12	18	4	0.069	0.035	0.024
.	19.01.15-22.29.17-1-201062	128	6	6	2	0	1	526	5	5	0	0	NA	NA	NA	47	40	171	513	169	152	258	116	9	9	0	0.053	0.018	0
.	19.01.15-22.29.20-1-201081	290	32	32	8	0	6	556	30	30	0	0	NA	NA	NA	96	78	179	534	178	157	273	126	18	78	7	0.101	0.146	0.039
.	19.01.15-22.29.26-1-201087	397	76	76	17	0	14	591	67	67	0	0	NA	NA	NA	109	110	177	558	188	157	298	136	25	169	27	0.141	0.303	0.144
.	19.01.15-22.29.28-1-201090	84	3	3	2	0	2	508	2	2	0	0	NA	NA	NA	33	24	168	503	166	149	246	113	2	6	0	0.012	0.012	0
.	19.01.15-22.29.31-1-201091	36	1	1	0	0	0	0	0	0	0	0	NA	NA	NA	6	9	165	492	165	0	0	0	0	4	0	0	0.008	0
.	19.01.15-22.29.34-1-201092	97	7	7	2	0	2	521	5	5	0	0	NA	NA	NA	38	40	172	513	168	150	255	116	2	12	0	0.012	0.023	0
.	19.01.15-22.29.35-1-201096	348	27	27	11	0	8	563	23	23	0	0	NA	NA	NA	125	77	178	533	179	156	281	126	23	72	7	0.129	0.135	0.039
.	19.01.15-22.29.39-1-201097	90	7	7	3	0	3	511	6	6	0	0	NA	NA	NA	30	30	166	507	170	143	251	117	1	13	7	0.006	0.026	0.041
.	19.01.15-22.29.43-1-201098	126	14	14	5	0	4	528	13	13	0	0	NA	NA	NA	47	45	173	514	171	149	259	120	4	24	4	0.023	0.047	0.023
.	19.01.15-22.29.52-1-201099	113	7	7	0	0	0	512	5	5	0	0	NA	NA	NA	36	32	169	510	166	144	251	117	5	6	3	0.03	0.012	0.018
.	19.01.15-22.29.52-1-201100	93	6	6	0	0	0	513	5	5	0	0	NA	NA	NA	43	36	171	511	167	148	250	115	0	9	8	0	0.018	0.048
.	19.01.15-22.29.54-1-201101	152	16	16	3	0	2	533	14	14	0	0	NA	NA	NA	49	52	177	516	172	160	255	118	8	32	2	0.045	0.062	0.012
.	19.01.15-22.30.08-1-201106	90	7	7	2	0	2	514	6	6	0	0	NA	NA	NA	25	33	169	506	171	146	250	118	11	11	4	0.065	0.022	0.023
.	19.01.15-22.30.08-1-201107	56	2	2	0	0	0	101	1	1	0	0	NA	NA	NA	18	16	165	499	165	29	46	26	0	11	0	0	0.022	0
.	19.01.15-22.30.08-1-201108	58	2	2	1	0	1	149	1	1	0	0	NA	NA	NA	15	8	163	495	163	40	75	34	0	4	0	0	0.008	0
.	19.01.15-22.30.10-1-201109	262	17	17	5	0	5	545	14	14	0	0	NA	NA	NA	64	69	177	533	172	154	272	119	0	51	8	0	0.096	0.047
.	19.01.15-22.30.12-1-201113	89	10	10	2	0	1	517	8	8	0	0	NA	NA	NA	26	30	165	505	173	146	249	122	5	24	6	0.03	0.048	0.035
.	19.01.15-22.30.16-1-201119	326	43	43	12	0	9	560	39	39	0	0	NA	NA	NA	103	80	186	533	174	165	275	120	20	81	7	0.108	0.152	0.04
.	19.01.15-22.30.16-1-201120	383	66	66	18	0	15	589	61	61	0	0	NA	NA	NA	98	107	186	545	189	167	285	137	14	162	21	0.075	0.297	0.111
.	19.01.15-22.30.20-1-201148	307	50	50	10	0	7	552	44	44	0	0	NA	NA	NA	90	69	175	523	184	155	265	132	33	108	20	0.189	0.207	0.109
.	19.01.15-22.30.21-1-201150	247	23	23	9	0	9	547	19	19	0	0	NA	NA	NA	88	65	183	526	169	161	271	115	16	35	16	0.087	0.067	0.095
.	19.01.15-22.30.26-1-201152	90	3	3	2	0	2	504	2	2	0	0	NA	NA	NA	32	21	168	502	164	148	245	111	0	2	4	0	0.004	0.024
.	19.01.15-22.30.33-1-201160	36	1	1	0	0	0	0	0	0	0	0	NA	NA	NA	8	12	165	498	162	0	0	0	0	4	0	0	0.008	0
.	19.01.15-22.30.37-1-201166	441	59	59	14	0	11	615	56	56	0	0	NA	NA	NA	137	142	192	569	194	175	301	139	32	138	27	0.167	0.243	0.139
.	19.01.15-22.30.38-1-201167	86	3	3	0	0	0	508	2	2	0	0	NA	NA	NA	19	19	168	497	167	146	245	117	1	2	0	0.006	0.004	0
.	19.01.15-22.30.43-1-201168	386	41	41	14	0	11	584	38	38	0	0	NA	NA	NA	104	111	169	557	198	149	297	138	9	93	12	0.053	0.167	0.061
.	19.01.15-22.30.53-1-201169	34	1	1	0	0	0	0	0	0	0	0	NA	NA	NA	7	3	164	489	163	0	0	0	0	0	1	0	0	0.006
.	19.01.15-22.30.55-1-201170	121	7	7	3	0	3	520	4	4	0	0	NA	NA	NA	30	34	172	509	166	154	253	113	0	9	7	0	0.018	0.042
.	19.01.15-22.30.58-1-201171	265	30	30	6	0	5	570	28	28	0	0	NA	NA	NA	85	86	186	533	180	166	275	129	10	61	8	0.054	0.114	0.044
.	19.01.15-22.31.08-1-201192	32	1	1	0	0	0	0	0	0	0	0	NA	NA	NA	9	9	164	493	165	0	0	0	0	2	0	0	0.004	0
.	19.01.15-22.31.10-1-201214	236	35	35	11	0	9	570	33	33	0	0	NA	NA	NA	70	89	181	541	180	162	282	126	19	92	16	0.105	0.17	0.089
.	19.01.15-22.31.16-1-201220	292	57	57	16	0	12	554	51	51	0	0	NA	NA	NA	83	76	173	537	179	151	277	126	4	159	19	0.023	0.296	0.106
.	19.01.15-22.31.24-1-201246	37	1	1	0	0	0	0	0	0	0	0	NA	NA	NA	7	11	166	494	164	0	0	0	0	0	0	0	0	0
.	19.01.15-22.31.27-1-201250	150	9	9	1	0	1	523	7	7	0	0	NA	NA	NA	54	49	170	518	174	147	257	119	10	14	0	0.059	0.027	0
.	19.01.15-22.31.30-1-201252	182	17	17	3	0	3	535	12	12	0	0	NA	NA	NA	54	48	172	521	168	152	265	118	0	59	13	0	0.113	0.077
.	19.01.15-22.31.49-1-201256	38	1	1	0	0	0	0	0	0	0	0	NA	NA	NA	6	5	164	491	163	0	0	0	2	0	0	0.012	0	0
.	19.01.15-22.31.51-1-201257	63	3	3	1	0	1	251	1	1	0	0	NA	NA	NA	22	17	165	500	165	75	121	55	0	5	0	0	0.01	0
.	19.01.15-22.31.52-1-201260	67	4	4	1	0	1	506	3	3	0	0	NA	NA	NA	23	19	166	501	165	145	248	113	0	9	0	0	0.018	0
.	19.01.15-22.31.53-1-201261	207	37	37	7	0	6	542	32	32	0	0	NA	NA	NA	65	62	177	527	171	156	269	117	25	92	11	0.141	0.175	0.064
.	19.01.15-22.31.54-1-201262	94	8	8	2	0	2	504	7	7	0	0	NA	NA	NA	57	29	170	507	165	147	246	111	5	14	3	0.029	0.028	0.018
.	19.01.15-22.32.03-1-201263	88	4	4	2	0	2	509	3	3	0	0	NA	NA	NA	32	30	168	506	169	148	246	115	7	6	0	0.042	0.012	0
.	19.01.15-22.32.04-1-201264	303	60	60	10	0	9	583	54	54	0	0	NA	NA	NA	84	96	181	552	176	164	295	124	4	160	35	0.022	0.29	0.199
.	19.01.15-22.32.10-1-201267	62	2	2	0	0	0	0	1	1	0	0	NA	NA	NA	15	18	171	496	164	0	0	0	0	0	1	0	0	0.006
.	19.01.15-22.32.13-1-201269	205	35	35	9	0	6	540	31	31	0	0	NA	NA	NA	47	55	170	526	172	149	271	120	9	98	10	0.053	0.186	0.058
.	19.01.15-22.32.14-1-201273	180	9	9	3	0	2	527	8	8	0	0	NA	NA	NA	52	43	169	514	173	148	258	121	0	39	2	0	0.076	0.012
.	19.01.15-22.32.15-1-201274	209	16	16	7	0	4	552	15	15	0	0	NA	NA	NA	72	73	173	533	180	156	270	126	2	42	4	0.012	0.079	0.022
.	19.01.15-22.32.18-1-201293	213	14	14	3	0	2	522	11	11	0	0	NA	NA	NA	53	40	168	514	171	149	253	120	10	28	0	0.06	0.054	0
.	19.01.15-22.32.21-1-201300	140	13	13	6	0	4	529	11	11	0	0	NA	NA	NA	46	43	178	510	168	160	256	113	4	33	3	0.022	0.065	0.018
.	19.01.15-22.32.38-1-201313	434	44	44	12	0	9	629	41	41	0	0	NA	NA	NA	118	149	188	573	201	168	318	143	1	109	18	0.005	0.19	0.09
.	19.01.15-22.32.43-1-201314	172	14	14	4	0	3	529	12	12	0	0	NA	NA	NA	48	46	173	515	171	152	258	119	18	41	0	0.104	0.08	0
.	19.01.15-22.32.50-1-201315	60	2	2	0	0	0	519	1	1	0	0	NA	NA	NA	27	37	170	511	169	151	251	117	0	6	0	0	0.012	0
.	19.01.15-22.32.51-1-201316	154	26	26	5	0	5	529	24	24	0	0	NA	NA	NA	51	50	170	519	174	150	257	122	10	46	11	0.059	0.089	0.063
.	19.01.15-22.32.55-1-201317	175	18	18	4	0	3	531	16	16	0	0	NA	NA	NA	50	46	174	513	172	156	255	120	5	45	6	0.029	0.088	0.035
.	19.01.15-22.33.06-1-201318	114	12	12	1	0	1	519	10	10	0	0	NA	NA	NA	38	32	168	509	168	149	254	116	0	22	4	0	0.043	0.024
.	19.01.15-22.33.06-1-201319	89	4	4	2	0	2	514	3	3	0	0	NA	NA	NA	41	36	168	510	171	149	247	118	3	4	2	0.018	0.008	0.012
.	19.01.15-22.33.06-1-201320	100	16	16	2	0	2	512	13	13	0	0	NA	NA	NA	34	28	169	506	166	149	250	113	13	10	11	0.077	0.02	0.066
.	19.01.15-22.33.21-1-201353	115	7	7	2	0	2	525	5	5	0	0	NA	NA	NA	42	44	168	514	175	147	259	119	0	15	1	0	0.029	0.006
.	19.01.15-22.33.21-1-201355	91	3	3	0	0	0	522	1	1	0	0	NA	NA	NA	27	37	171	508	171	153	250	119	0	10	1	0	0.02	0.006
.	19.01.15-22.33.31-1-201360	33	1	1	0	0	0	0	0	0	0	0	NA	NA	NA	1	10	164	495	164	0	0	0	0	0	3	0	0	0.018
.	19.01.15-22.33.33-1-201361	95	5	5	0	0	0	517	3	3	0	0	NA	NA	NA	32	29	167	511	164	146	260	111	0	8	5	0	0.016	0.03
.	19.01.15-22.33.34-1-201362	235	19	19	8	0	6	564	18	18	0	0	NA	NA	NA	63	74	182	530	175	163	277	124	10	45	4	0.055	0.085	0.023
.	19.01.15-22.33.36-1-201366	263	27	27	8	0	7	564	26	26	0	0	NA	NA	NA	76	83	180	532	184	161	275	128	13	69	21	0.072	0.13	0.114
.	19.01.15-22.33.37-1-201367	147	10	10	1	0	1	526	8	8	0	0	NA	NA	NA	45	43	170	514	172	151	256	119	8	17	11	0.047	0.033	0.064
.	19.01.15-22.33.38-1-201368	264	43	43	13	0	8	553	39	39	0	0	NA	NA	NA	90	75	175	536	177	157	274	122	5	104	26	0.029	0.194	0.147
.	19.01.15-22.33.39-1-201369	264	29	29	6	0	4	569	27	27	0	0	NA	NA	NA	73	80	182	537	174	163	286	120	23	55	5	0.126	0.102	0.029
.	19.01.15-22.33.40-1-201370	115	11	11	0	0	0	525	10	10	0	0	NA	NA	NA	39	42	172	516	167	152	257	116	0	18	0	0	0.035	0
.	19.01.15-22.33.49-1-201371	168	21	21	3	0	0	547	20	20	0	0	NA	NA	NA	42	63	171	528	177	152	269	126	3	39	2	0.018	0.074	0.011
.	19.01.15-22.34.01-1-201372	98	11	11	2	0	2	504	10	10	0	0	NA	NA	NA	25	15	169	494	165	151	242	111	2	17	0	0.012	0.034	0
.	19.01.15-22.34.03-1-201373	57	2	2	1	0	1	354	1	1	0	0	NA	NA	NA	15	14	164	499	164	102	168	84	0	7	0	0	0.014	0
.	19.01.15-22.34.05-1-201374	264	19	19	5	0	4	555	18	18	0	0	NA	NA	NA	91	76	180	535	174	158	276	121	0	51	2	0	0.095	0.011
.	19.01.15-22.34.09-1-201375	324	46	46	15	0	11	588	43	43	0	0	NA	NA	NA	84	108	181	556	184	164	293	131	27	111	10	0.149	0.2	0.054
.	19.01.15-22.34.13-1-201380	31	1	1	1	0	1	0	0	0	0	0	NA	NA	NA	6	9	164	493	165	0	0	0	0	2	0	0	0.004	0
.	19.01.15-22.34.16-1-201384	120	15	15	2	0	2	517	13	13	0	0	NA	NA	NA	36	27	163	509	168	144	255	118	15	22	2	0.092	0.043	0.012
.	19.01.15-22.34.22-1-201407	127	18	18	7	0	5	519	17	17	0	0	NA	NA	NA	39	34	166	513	168	145	258	116	21	50	4	0.127	0.097	0.024
.	19.01.15-22.34.23-1-201408	139	11	11	1	0	1	519	9	9	0	0	NA	NA	NA	46	34	167	510	170	147	255	117	5	24	5	0.03	0.047	0.029
.	19.01.15-22.34.30-1-201413	90	6	6	2	0	2	529	5	5	0	0	NA	NA	NA	34	37	172	510	168	156	255	118	3	12	3	0.017	0.024	0.018
.	19.01.15-22.34.31-1-201418	367	46	46	14	0	10	583	42	42	0	0	NA	NA	NA	90	100	182	541	190	162	286	135	9	125	5	0.049	0.231	0.026
.	19.01.15-22.34.35-1-201419	351	69	69	21	0	15	563	65	65	0	0	NA	NA	NA	116	79	178	542	172	160	284	119	6	164	27	0.034	0.303	0.157
.	19.01.15-22.34.36-1-201423	240	19	19	4	0	4	548	18	18	0	0	NA	NA	NA	87	70	177	528	178	154	273	121	14	35	10	0.079	0.066	0.056
.	19.01.15-22.34.42-1-201424	102	7	7	3	0	1	515	6	6	0	0	NA	NA	NA	36	35	168	508	172	146	251	118	2	16	0	0.012	0.031	0
.	19.01.15-22.34.47-1-201425	88	3	3	1	0	1	510	2	2	0	0	NA	NA	NA	26	22	166	503	166	148	248	114	3	3	0	0.018	0.006	0
.	19.01.15-22.34.48-1-201426	176	18	18	5	0	5	536	13	13	0	0	NA	NA	NA	35	49	173	515	174	155	261	120	1	35	5	0.006	0.068	0.029
.	19.01.15-22.34.58-1-201427	92	4	4	1	0	1	503	2	2	0	0	NA	NA	NA	32	26	173	503	163	148	248	107	11	4	0	0.064	0.008	0
.	19.01.15-22.35.01-1-201428	150	21	21	1	0	1	518	19	19	0	0	NA	NA	NA	52	34	168	510	169	148	254	116	8	50	3	0.048	0.098	0.018
.	19.01.15-22.35.02-1-201429	64	8	8	0	0	0	511	7	7	0	0	NA	NA	NA	28	29	171	499	172	150	244	117	13	9	1	0.076	0.018	0.006
.	19.01.15-22.35.10-1-201431	181	35	35	10	0	9	539	32	32	0	0	NA	NA	NA	52	52	170	521	174	152	266	121	18	54	12	0.106	0.104	0.069
.	19.01.15-22.35.14-1-201437	123	12	12	2	0	2	518	11	11	0	0	NA	NA	NA	39	31	166	506	172	149	249	120	0	18	8	0	0.036	0.047
.	19.01.15-22.35.16-1-201439	233	47	47	10	0	8	550	42	42	0	0	NA	NA	NA	66	61	179	522	173	159	269	122	28	114	7	0.156	0.218	0.04
.	19.01.15-22.35.19-1-201462	93	7	7	2	0	1	518	5	5	0	0	NA	NA	NA	28	32	169	509	167	149	251	118	0	18	2	0	0.035	0.012
.	19.01.15-22.35.20-1-201464	210	52	52	17	0	13	542	47	47	0	0	NA	NA	NA	74	61	175	525	174	152	269	121	36	121	16	0.206	0.23	0.092
.	19.01.15-22.35.32-1-201470	32	1	1	0	0	0	0	0	0	0	0	NA	NA	NA	8	7	165	491	164	0	0	0	0	1	0	0	0.002	0
.	19.01.15-22.35.33-1-201471	29	1	1	0	0	0	0	0	0	0	0	NA	NA	NA	6	11	166	494	164	0	0	0	0	1	0	0	0.002	0
.	19.01.15-22.35.35-1-201475	100	4	4	0	0	0	513	3	3	0	0	NA	NA	NA	32	27	168	506	166	147	252	114	1	4	0	0.006	0.008	0
.	19.01.15-22.35.35-1-201476	117	6	6	2	0	2	509	5	5	0	0	NA	NA	NA	39	28	168	509	164	149	248	112	0	17	1	0	0.033	0.006
.	19.01.15-22.35.36-1-201477	91	3	3	0	0	0	509	2	2	0	0	NA	NA	NA	34	28	168	507	166	146	251	112	0	5	4	0	0.01	0.024
.	19.01.15-22.35.36-1-201480	84	4	4	1	0	1	510	3	3	0	0	NA	NA	NA	29	26	170	501	168	152	243	115	2	4	0	0.012	0.008	0
.	19.01.15-22.35.48-1-201481	177	11	11	3	0	2	528	8	8	0	0	NA	NA	NA	46	45	174	513	171	154	256	118	8	27	0	0.046	0.053	0
.	19.01.15-22.35.50-1-201482	114	7	7	0	0	0	527	5	5	0	0	NA	NA	NA	34	39	175	512	165	158	256	113	0	15	4	0	0.029	0.024
.	19.01.15-22.35.50-1-201483	117	8	8	3	0	2	540	5	5	0	0	NA	NA	NA	35	54	174	519	174	155	266	119	0	12	4	0	0.023	0.023
.	19.01.15-22.35.52-1-201484	81	3	3	1	0	1	499	2	2	0	0	NA	NA	NA	31	18	169	498	164	144	247	108	0	4	4	0	0.008	0.024
.	19.01.15-22.35.52-1-201485	59	2	2	0	0	0	100	1	1	0	0	NA	NA	NA	13	14	165	496	166	28	49	23	0	3	0	0	0.006	0
.	19.01.15-22.36.00-1-201486	33	1	1	0	0	0	0	0	0	0	0	NA	NA	NA	6	7	164	494	162	0	0	0	0	0	0	0	0	0
.	19.01.15-22.36.00-1-201487	60	2	2	0	0	0	508	1	1	0	0	NA	NA	NA	23	23	168	503	165	150	247	111	3	4	0	0.018	0.008	0
.	19.01.15-22.36.02-1-201488	33	1	1	0	0	0	0	0	0	0	0	NA	NA	NA	7	3	163	491	162	0	0	0	0	2	0	0	0.004	0
.	19.01.15-22.36.05-1-201489	408	60	60	15	0	12	600	56	56	0	0	NA	NA	NA	137	118	185	554	192	164	299	137	35	160	8	0.189	0.289	0.042
.	19.01.15-22.36.07-1-201490	257	13	13	2	0	2	556	12	12	0	0	NA	NA	NA	64	80	175	542	176	153	281	122	6	30	0	0.034	0.055	0
.	19.01.15-22.36.16-1-201498	358	49	49	14	0	12	601	46	46	0	0	NA	NA	NA	91	119	182	565	185	164	305	132	14	137	24	0.077	0.242	0.13
.	19.01.15-22.36.16-1-201501	149	17	17	3	0	3	530	14	14	0	0	NA	NA	NA	58	44	172	516	169	152	258	120	1	29	9	0.006	0.056	0.053
.	19.01.15-22.36.16-1-201502	109	6	6	1	0	1	523	4	4	0	0	NA	NA	NA	31	31	168	506	170	147	257	119	13	16	0	0.077	0.032	0
.	19.01.15-22.36.19-1-201522	171	21	21	10	0	8	530	20	20	0	0	NA	NA	NA	46	55	175	523	170	152	262	116	16	58	6	0.091	0.111	0.035
.	19.01.15-22.36.30-1-201528	93	5	5	4	0	3	521	4	4	0	0	NA	NA	NA	28	35	170	505	173	153	248	120	3	11	0	0.018	0.022	0
.	19.01.15-22.36.31-1-201533	326	25	25	7	0	6	583	21	21	0	0	NA	NA	NA	95	107	179	557	184	157	295	131	7	69	4	0.039	0.124	0.022
.	19.01.15-22.36.35-1-201537	117	13	13	0	0	0	519	12	12	0	0	NA	NA	NA	50	36	169	511	169	147	256	116	14	14	0	0.083	0.027	0
.	19.01.15-22.36.38-1-201538	292	39	39	14	0	11	580	36	36	0	0	NA	NA	NA	80	96	176	542	191	158	281	141	18	109	17	0.102	0.201	0.089
.	19.01.15-22.36.43-1-201539	89	6	6	1	0	0	515	5	5	0	0	NA	NA	NA	34	28	173	501	167	152	247	116	7	4	5	0.04	0.008	0.03
.	19.01.15-22.36.47-1-201540	62	2	2	2	0	2	299	1	1	0	0	NA	NA	NA	16	16	166	498	165	83	147	69	0	6	0	0	0.012	0
.	19.01.15-22.36.53-1-201543	101	9	9	3	0	3	506	6	6	0	0	NA	NA	NA	25	18	167	500	164	147	246	113	9	7	6	0.054	0.014	0.037
.	19.01.15-22.36.57-1-201544	96	9	9	3	0	2	520	8	8	0	0	NA	NA	NA	41	40	170	514	169	151	253	116	0	20	0	0	0.039	0
.	19.01.15-22.36.58-1-201545	150	19	19	10	0	8	526	16	16	0	0	NA	NA	NA	39	40	168	514	171	151	257	118	6	40	16	0.036	0.078	0.094
.	19.01.15-22.37.00-1-201546	92	8	8	2	0	2	521	6	6	0	0	NA	NA	NA	28	38	169	516	166	150	256	115	1	14	8	0.006	0.027	0.048
.	19.01.15-22.37.12-1-201551	119	4	4	2	0	2	522	2	2	0	0	NA	NA	NA	38	40	173	509	171	151	251	120	0	18	0	0	0.035	0
.	19.01.15-22.37.12-1-201552	194	15	15	3	0	3	521	11	11	0	0	NA	NA	NA	58	33	171	505	170	151	253	117	5	11	17	0.029	0.022	0.1
.	19.01.15-22.37.17-1-201558	115	5	5	2	0	2	507	4	4	0	0	NA	NA	NA	26	19	165	502	165	148	245	114	2	11	0	0.012	0.022	0
.	19.01.15-22.37.19-1-201575	291	38	38	11	0	7	566	33	33	0	0	NA	NA	NA	88	84	177	533	187	159	276	131	18	84	6	0.102	0.158	0.032
.	19.01.15-22.37.25-1-201583	130	7	7	2	0	1	533	6	6	0	0	NA	NA	NA	43	51	178	514	172	158	258	117	3	17	1	0.017	0.033	0.006
.	19.01.15-22.37.35-1-201590	287	33	33	12	0	9	562	31	31	0	0	NA	NA	NA	88	82	184	528	183	162	273	127	11	98	2	0.06	0.186	0.011
.	19.01.15-22.37.41-1-201591	144	6	6	1	0	0	537	4	4	0	0	NA	NA	NA	53	48	168	515	178	151	261	125	7	22	10	0.042	0.043	0.056
.	19.01.15-22.37.41-1-201592	182	27	27	7	0	5	536	26	26	0	0	NA	NA	NA	55	51	175	513	176	156	259	121	31	70	7	0.177	0.136	0.04
.	19.01.15-22.37.43-1-201593	155	13	13	1	0	1	528	12	12	0	0	NA	NA	NA	52	44	173	510	174	153	255	120	8	18	5	0.046	0.035	0.029
.	19.01.15-22.37.43-1-201594	34	1	1	1	0	1	0	0	0	0	0	NA	NA	NA	7	9	164	496	162	0	0	0	4	0	0	0.024	0	0
.	19.01.15-22.37.48-1-201595	34	1	1	0	0	0	0	0	0	0	0	NA	NA	NA	13	7	164	493	163	0	0	0	0	6	0	0	0.012	0
.	19.01.15-22.37.48-1-201596	178	9	9	3	0	3	540	6	6	0	0	NA	NA	NA	49	51	174	516	174	158	260	122	0	25	4	0	0.048	0.023
.	19.01.15-22.37.50-1-201597	156	8	8	2	0	2	542	7	7	0	0	NA	NA	NA	48	58	177	521	173	156	265	121	3	19	4	0.017	0.036	0.023
.	19.01.15-22.37.51-1-201598	62	2	2	0	0	0	446	1	1	0	0	NA	NA	NA	13	19	173	495	164	131	216	99	1	0	0	0.006	0	0
.	19.01.15-22.38.01-1-201599	151	11	11	1	0	1	536	7	7	0	0	NA	NA	NA	37	51	177	515	172	156	259	121	3	36	0	0.017	0.07	0
.	19.01.15-22.38.01-1-201600	386	54	54	12	0	10	583	50	50	0	0	NA	NA	NA	117	114	179	558	190	158	290	135	15	125	11	0.084	0.224	0.058
.	19.01.15-22.38.10-1-201604	151	22	22	3	0	2	520	21	21	0	0	NA	NA	NA	59	41	167	518	169	142	261	117	5	65	3	0.03	0.125	0.018
.	19.01.15-22.38.10-1-201605	33	1	1	0	0	0	0	0	0	0	0	NA	NA	NA	11	12	165	494	166	0	0	0	0	3	0	0	0.006	0
.	19.01.15-22.38.12-1-201608	64	2	2	0	0	0	353	1	1	0	0	NA	NA	NA	16	11	164	497	163	108	172	73	0	2	0	0	0.004	0
.	19.01.15-22.38.12-1-201609	100	6	6	1	0	1	516	5	5	0	0	NA	NA	NA	33	32	171	511	163	150	254	112	0	11	3	0	0.022	0.018
.	19.01.15-22.38.19-1-201632	263	45	45	9	0	6	552	40	40	0	0	NA	NA	NA	75	67	182	525	173	165	265	122	47	74	23	0.258	0.141	0.133
.	19.01.15-22.38.23-1-201635	61	2	2	0	0	0	301	1	1	0	0	NA	NA	NA	8	13	166	496	164	86	143	72	2	6	0	0.012	0.012	0
.	19.01.15-22.38.24-1-201636	232	19	19	7	0	4	546	18	18	0	0	NA	NA	NA	77	63	180	523	173	161	262	123	3	38	5	0.017	0.073	0.029
.	19.01.15-22.38.26-1-201638	265	30	30	7	0	5	559	28	28	0	0	NA	NA	NA	89	84	179	538	180	158	273	128	12	95	14	0.067	0.177	0.078
.	19.01.15-22.38.28-1-201641	35	1	1	0	0	0	0	0	0	0	0	NA	NA	NA	21	7	163	493	164	0	0	0	0	0	0	0	0	0
.	19.01.15-22.38.29-1-201643	112	8	8	0	0	0	514	7	7	0	0	NA	NA	NA	33	28	169	504	168	151	246	117	0	16	4	0	0.032	0.024
.	19.01.15-22.38.29-1-201644	33	1	1	0	0	0	0	0	0	0	0	NA	NA	NA	10	9	164	495	163	0	0	0	0	0	0	0	0	0
.	19.01.15-22.38.32-1-201645	115	9	9	4	0	4	528	8	8	0	0	NA	NA	NA	35	49	176	515	171	156	254	118	2	25	1	0.011	0.049	0.006
.	19.01.15-22.38.34-1-201650	215	41	41	11	0	9	551	36	36	0	0	NA	NA	NA	65	69	181	529	172	161	269	121	18	98	20	0.099	0.185	0.116
.	19.01.15-22.38.48-1-201654	92	6	6	0	0	0	518	4	4	0	0	NA	NA	NA	29	33	168	508	170	150	252	116	0	9	6	0	0.018	0.035
.	19.01.15-22.38.49-1-201655	361	40	40	18	0	13	593	34	34	0	0	NA	NA	NA	99	108	187	556	178	169	299	125	20	126	11	0.107	0.227	0.062
.	19.01.15-22.38.52-1-201656	64	2	2	2	0	2	505	1	1	0	0	NA	NA	NA	31	29	167	501	174	144	244	117	0	12	0	0	0.024	0
.	19.01.15-22.38.55-1-201657	363	112	112	38	0	26	595	102	102	0	0	NA	NA	NA	89	112	189	555	181	173	294	128	26	278	41	0.138	0.501	0.227
.	19.01.15-22.39.05-1-201658	59	3	3	0	0	0	0	2	2	0	0	NA	NA	NA	13	14	164	500	163	0	0	0	0	3	0	0	0.006	0
.	19.01.15-22.39.06-1-201659	243	38	38	10	0	10	561	35	35	0	0	NA	NA	NA	87	89	176	550	176	154	286	121	12	85	9	0.068	0.155	0.051
.	19.01.15-22.39.10-1-201660	65	4	4	0	0	0	514	3	3	0	0	NA	NA	NA	23	26	170	502	167	148	250	116	0	13	0	0	0.026	0
.	19.01.15-22.39.18-1-201684	218	19	19	8	0	8	546	16	16	0	0	NA	NA	NA	68	67	178	531	171	154	274	118	19	49	3	0.107	0.092	0.018
.	19.01.15-22.39.20-1-201688	326	53	53	11	0	7	561	45	45	0	0	NA	NA	NA	97	83	183	541	172	168	274	119	0	148	16	0	0.274	0.093
.	19.01.15-22.39.21-1-201694	117	5	5	1	0	0	526	4	4	0	0	NA	NA	NA	38	42	175	510	170	157	253	116	5	12	0	0.029	0.024	0
.	19.01.15-22.39.25-1-201697	243	18	18	2	0	2	545	15	15	0	0	NA	NA	NA	79	66	176	532	171	148	277	120	22	33	1	0.125	0.062	0.006
.	19.01.15-22.39.35-1-201705	297	25	25	6	0	5	565	22	22	0	0	NA	NA	NA	78	79	176	543	173	159	286	120	10	66	12	0.057	0.122	0.069
.	19.01.15-22.39.48-1-201706	35	1	1	0	0	0	0	0	0	0	0	NA	NA	NA	14	7	163	493	164	0	0	0	0	1	0	0	0.002	0
.	19.01.15-22.39.52-1-201707	35	1	1	0	0	0	0	0	0	0	0	NA	NA	NA	6	11	166	493	165	0	0	0	0	0	1	0	0	0.006
.	19.01.15-22.39.55-1-201708	344	46	46	14	0	13	578	40	40	0	0	NA	NA	NA	102	93	192	528	186	174	272	132	26	121	9	0.135	0.229	0.048
.	19.01.15-22.39.55-1-201709	145	10	10	3	0	3	530	7	7	0	0	NA	NA	NA	41	42	173	508	174	153	257	120	0	26	11	0	0.051	0.063
.	19.01.15-22.40.01-1-201710	59	2	2	0	0	0	100	1	1	0	0	NA	NA	NA	10	14	166	497	164	28	48	24	0	3	4	0	0.006	0.024
.	19.01.15-22.40.01-1-201711	65	3	3	1	0	0	508	2	2	0	0	NA	NA	NA	22	21	166	506	162	149	251	108	11	1	0	0.066	0.002	0
.	19.01.15-22.40.02-1-201712	62	2	2	0	0	0	511	1	1	0	0	NA	NA	NA	21	26	170	502	167	148	248	115	0	1	2	0	0.002	0.012
.	19.01.15-22.40.08-1-201717	464	59	59	11	0	8	588	51	51	0	0	NA	NA	NA	126	104	183	552	182	165	296	127	31	129	23	0.169	0.234	0.126
.	19.01.15-22.40.14-1-201723	116	12	12	1	0	1	519	11	11	0	0	NA	NA	NA	38	36	165	512	172	147	252	120	12	24	2	0.073	0.047	0.012
.	19.01.15-22.40.16-1-201725	95	6	6	2	0	2	522	5	5	0	0	NA	NA	NA	30	36	169	509	171	150	254	118	6	5	7	0.036	0.01	0.041
.	19.01.15-22.40.16-1-201732	93	7	7	2	0	2	521	6	6	0	0	NA	NA	NA	33	34	173	505	169	154	251	116	3	13	2	0.017	0.026	0.012
.	19.01.15-22.40.22-1-201756	61	4	4	1	0	1	100	3	3	0	0	NA	NA	NA	19	20	166	497	170	31	48	21	0	0	5	0	0	0.029
.	19.01.15-22.40.31-1-201761	330	55	55	15	0	13	579	51	51	0	0	NA	NA	NA	96	101	183	550	181	162	287	130	29	165	6	0.158	0.3	0.033
.	19.01.15-22.40.34-1-201766	236	36	36	5	0	2	557	32	32	0	0	NA	NA	NA	59	70	182	524	177	165	269	123	16	55	12	0.088	0.105	0.068
.	19.01.15-22.40.35-1-201770	60	3	3	0	0	0	512	2	2	0	0	NA	NA	NA	23	29	169	505	168	152	247	113	0	5	1	0	0.01	0.006
.	19.01.15-22.40.35-1-201771	149	5	5	0	0	0	537	4	4	0	0	NA	NA	NA	34	53	175	524	167	159	264	114	11	9	0	0.063	0.017	0
.	19.01.15-22.40.38-1-201774	92	7	7	1	0	0	528	6	6	0	0	NA	NA	NA	17	43	171	514	171	154	258	116	3	23	1	0.018	0.045	0.006
.	19.01.15-22.40.49-1-201775	205	15	15	2	0	2	554	13	13	0	0	NA	NA	NA	58	72	178	527	180	159	269	126	5	20	11	0.028	0.038	0.061
.	19.01.15-22.40.55-1-201776	61	3	3	1	0	0	504	2	2	0	0	NA	NA	NA	30	19	166	501	165	146	246	112	0	6	0	0	0.012	0
.	19.01.15-22.40.57-1-201777	36	1	1	1	0	1	0	0	0	0	0	NA	NA	NA	6	6	165	491	163	0	0	0	0	0	0	0	0	0
.	19.01.15-22.41.00-1-201778	94	5	5	1	0	1	523	3	3	0	0	NA	NA	NA	45	50	169	525	169	150	259	114	0	33	0	0	0.063	0
.	19.01.15-22.41.04-1-201779	36	1	1	0	0	0	0	0	0	0	0	NA	NA	NA	5	9	164	492	166	0	0	0	0	0	2	0	0	0.012
.	19.01.15-22.41.07-1-201780	123	4	4	1	0	1	526	2	2	0	0	NA	NA	NA	41	32	168	510	167	150	261	115	0	4	3	0	0.008	0.018
.	19.01.15-22.41.07-1-201781	211	13	13	1	0	1	562	11	11	0	0	NA	NA	NA	79	77	183	529	178	164	273	125	2	34	5	0.011	0.064	0.028
.	19.01.15-22.41.10-1-201782	86	6	6	3	0	2	509	5	5	0	0	NA	NA	NA	37	28	169	504	168	145	247	117	16	18	0	0.095	0.036	0
.	19.01.15-22.41.17-1-201791	37	1	1	0	0	0	0	0	0	0	0	NA	NA	NA	7	12	167	493	165	0	0	0	0	0	0	0	0	0
.	19.01.15-22.41.19-1-201809	149	27	27	4	0	4	550	24	24	0	0	NA	NA	NA	26	58	176	517	178	159	267	124	7	49	4	0.04	0.095	0.022
.	19.01.15-22.41.20-1-201811	36	1	1	0	0	0	0	0	0	0	0	NA	NA	NA	12	11	166	494	164	0	0	0	0	2	0	0	0.004	0
.	19.01.15-22.41.23-1-201817	317	45	45	15	0	9	577	39	39	0	0	NA	NA	NA	79	98	181	548	182	158	290	129	26	110	17	0.144	0.201	0.093
.	19.01.15-22.41.23-1-201818	64	3	3	2	0	2	512	1	1	0	0	NA	NA	NA	22	20	168	500	165	150	247	115	5	5	0	0.03	0.01	0
.	19.01.15-22.41.30-1-201823	143	7	7	1	0	1	535	6	6	0	0	NA	NA	NA	46	50	171	521	171	152	264	119	2	20	3	0.012	0.038	0.018
.	19.01.15-22.41.30-1-201824	205	27	27	7	0	7	535	25	25	0	0	NA	NA	NA	68	58	174	522	175	155	257	123	0	74	5	0	0.142	0.029
.	19.01.15-22.41.31-1-201825	143	6	6	1	0	1	521	5	5	0	0	NA	NA	NA	42	33	173	505	168	153	251	117	1	9	5	0.006	0.018	0.03
.	19.01.15-22.41.35-1-201829	96	5	5	0	0	0	519	4	4	0	0	NA	NA	NA	40	38	173	507	171	151	249	119	0	15	3	0	0.03	0.018
.	19.01.15-22.41.37-1-201830	95	7	7	4	0	3	522	6	6	0	0	NA	NA	NA	30	33	165	514	167	148	257	117	10	16	7	0.061	0.031	0.042
.	19.01.15-22.41.49-1-201831	37	1	1	1	0	1	0	0	0	0	0	NA	NA	NA	10	13	167	492	167	0	0	0	0	1	0	0	0.002	0
.	19.01.15-22.41.50-1-201832	122	8	8	1	0	0	518	7	7	0	0	NA	NA	NA	53	45	175	514	169	150	255	113	0	28	2	0	0.054	0.012
.	19.01.15-22.41.51-1-201833	59	2	2	0	0	0	101	1	1	0	0	NA	NA	NA	21	15	165	497	166	27	49	25	0	4	0	0	0.008	0
.	19.01.15-22.41.53-1-201836	148	16	16	2	0	2	533	14	14	0	0	NA	NA	NA	46	50	174	517	172	156	258	119	10	24	6	0.057	0.046	0.035
.	19.01.15-22.41.54-1-201837	95	9	9	2	0	2	514	8	8	0	0	NA	NA	NA	40	36	171	508	170	146	252	116	11	5	3	0.064	0.01	0.018
.	19.01.15-22.41.56-1-201838	184	13	13	2	0	1	540	12	12	0	0	NA	NA	NA	53	62	172	532	171	153	272	115	3	20	10	0.017	0.038	0.058
.	19.01.15-22.41.57-1-201839	32	1	1	0	0	0	0	0	0	0	0	NA	NA	NA	6	13	166	497	163	0	0	0	0	0	0	0	0	0
.	19.01.15-22.41.59-1-201840	68	2	2	0	0	0	512	1	1	0	0	NA	NA	NA	10	20	169	498	166	152	246	114	1	4	0	0.006	0.008	0
.	19.01.15-22.41.59-1-201841	58	2	2	1	0	1	506	1	1	0	0	NA	NA	NA	21	23	166	506	164	145	253	108	0	7	0	0	0.014	0
.	19.01.15-22.42.10-1-201843	300	56	56	16	0	10	578	50	50	0	0	NA	NA	NA	80	95	188	538	182	171	278	129	28	129	26	0.149	0.24	0.143
.	19.01.15-22.42.12-1-201846	60	2	2	1	0	1	516	1	1	0	0	NA	NA	NA	19	22	167	500	168	149	249	118	0	9	0	0	0.018	0
.	19.01.15-22.42.12-1-201847	206	50	50	18	0	15	534	47	47	0	0	NA	NA	NA	63	52	167	525	173	150	271	113	15	104	34	0.09	0.198	0.197
.	19.01.15-22.42.12-1-201848	371	53	53	12	0	10	583	47	47	0	0	NA	NA	NA	99	95	188	542	178	172	285	126	19	117	23	0.101	0.216	0.129
.	19.01.15-22.42.12-1-201849	67	2	2	1	0	1	503	1	1	0	0	NA	NA	NA	22	17	169	497	164	150	242	111	0	2	4	0	0.004	0.024
.	19.01.15-22.42.19-1-201872	183	32	32	6	0	5	538	29	29	0	0	NA	NA	NA	46	57	175	521	174	155	264	119	9	82	13	0.051	0.157	0.075
.	19.01.15-22.42.22-1-201879	88	3	3	0	0	0	511	2	2	0	0	NA	NA	NA	23	24	168	499	170	149	246	116	7	6	0	0.042	0.012	0
.	19.01.15-22.42.24-1-201880	65	2	2	0	0	0	509	0	0	0	0	NA	NA	NA	24	22	168	502	165	148	248	113	2	2	0	0.012	0.004	0
.	19.01.15-22.42.25-1-201881	195	19	19	4	0	2	553	17	17	0	0	NA	NA	NA	52	69	178	528	176	161	270	122	15	49	3	0.084	0.093	0.017
.	19.01.15-22.42.37-1-201893	146	8	8	0	0	0	533	6	6	0	0	NA	NA	NA	48	44	170	510	177	154	255	124	2	23	4	0.012	0.045	0.023
.	19.01.15-22.42.37-1-201894	224	23	23	6	0	5	539	20	20	0	0	NA	NA	NA	64	65	178	527	173	157	265	117	0	60	16	0	0.114	0.092
.	19.01.15-22.42.39-1-201895	128	6	6	0	0	0	519	4	4	0	0	NA	NA	NA	45	37	171	509	170	151	252	116	0	13	2	0	0.026	0.012
.	19.01.15-22.42.58-1-201896	117	12	12	1	0	1	518	10	10	0	0	NA	NA	NA	44	33	168	510	168	148	254	116	4	14	6	0.024	0.027	0.036
.	19.01.15-22.43.00-1-201897	60	2	2	2	0	1	517	0	0	0	0	NA	NA	NA	23	30	170	504	169	152	251	114	0	0	9	0	0	0.053
.	19.01.15-22.43.06-1-201900	269	41	41	13	0	10	571	37	37	0	0	NA	NA	NA	89	89	178	543	181	159	284	128	7	111	5	0.039	0.204	0.028
.	19.01.15-22.43.11-1-201904	37	1	1	0	0	0	0	0	0	0	0	NA	NA	NA	12	12	166	497	162	0	0	0	0	0	2	0	0	0.012
.	19.01.15-22.43.13-1-201907	70	3	3	0	0	0	512	2	2	0	0	NA	NA	NA	23	24	165	505	167	147	252	113	6	3	0	0.036	0.006	0
.	19.01.15-22.43.15-1-201909	176	25	25	10	0	6	519	20	20	0	0	NA	NA	NA	60	36	173	509	167	154	250	115	24	38	9	0.139	0.075	0.054
.	19.01.15-22.43.21-1-201931	92	12	12	0	0	0	515	11	11	0	0	NA	NA	NA	46	33	170	507	169	148	250	117	18	19	2	0.106	0.037	0.012
.	19.01.15-22.43.21-1-201932	155	13	13	5	0	5	532	11	11	0	0	NA	NA	NA	47	46	178	510	171	159	256	117	7	21	10	0.039	0.041	0.058
.	19.01.15-22.43.25-1-201938	206	11	11	3	0	1	539	10	10	0	0	NA	NA	NA	88	58	175	528	168	155	271	113	0	29	5	0	0.055	0.03
.	19.01.15-22.43.26-1-201939	89	3	3	0	0	0	513	2	2	0	0	NA	NA	NA	43	30	170	507	166	151	250	112	0	6	0	0	0.012	0
.	19.01.15-22.43.28-1-201943	174	13	13	2	0	1	539	12	12	0	0	NA	NA	NA	55	55	171	524	173	153	267	119	9	19	4	0.053	0.036	0.023
.	19.01.15-22.43.30-1-201944	35	1	1	1	0	1	0	0	0	0	0	NA	NA	NA	7	8	164	495	162	0	0	0	0	0	0	0	0	0
.	19.01.15-22.43.32-1-201945	266	29	29	8	0	5	568	25	25	0	0	NA	NA	NA	75	83	183	532	181	165	276	127	5	69	7	0.027	0.13	0.039
.	19.01.15-22.43.39-1-201949	235	10	10	2	0	2	557	9	9	0	0	NA	NA	NA	76	72	177	536	172	154	281	122	5	24	11	0.028	0.045	0.064
.	19.01.15-22.43.48-1-201950	57	2	2	0	0	0	257	1	1	0	0	NA	NA	NA	16	18	167	496	168	83	115	59	0	1	0	0	0.002	0
.	19.01.15-22.43.49-1-201951	83	4	4	2	0	2	514	2	2	0	0	NA	NA	NA	30	31	170	507	167	151	251	112	0	10	0	0	0.02	0
.	19.01.15-22.43.52-1-201952	38	1	1	0	0	0	0	0	0	0	0	NA	NA	NA	9	8	165	492	164	0	0	0	0	3	0	0	0.006	0
.	19.01.15-22.43.55-1-201953	177	14	14	2	0	0	538	13	13	0	0	NA	NA	NA	40	49	172	515	175	152	262	124	13	38	0	0.076	0.074	0
.	19.01.15-22.43.56-1-201954	241	25	25	4	0	4	570	22	22	0	0	NA	NA	NA	68	92	181	539	185	160	280	130	4	52	9	0.022	0.096	0.049
.	19.01.15-22.43.57-1-201955	38	1	1	0	0	0	0	0	0	0	0	NA	NA	NA	12	11	165	495	164	0	0	0	0	0	1	0	0	0.006
.	19.01.15-22.43.58-1-201956	217	29	29	9	0	7	553	26	26	0	0	NA	NA	NA	67	65	174	522	182	156	266	131	7	69	5	0.04	0.132	0.027
.	19.01.15-22.44.01-1-201957	414	37	37	11	0	9	605	33	33	0	0	NA	NA	NA	119	124	191	559	187	173	301	131	4	121	15	0.021	0.216	0.08
.	19.01.15-22.44.04-1-201958	60	2	2	1	0	1	513	1	1	0	0	NA	NA	NA	26	29	168	502	172	150	246	117	0	9	0	0	0.018	0
.	19.01.15-22.44.06-1-201959	34	1	1	0	0	0	0	0	0	0	0	NA	NA	NA	5	9	165	494	163	0	0	0	0	0	0	0	0	0
.	19.01.15-22.44.07-1-201960	352	52	52	19	0	15	584	45	45	0	0	NA	NA	NA	103	101	185	548	181	167	289	128	10	161	8	0.054	0.294	0.044
.	19.01.15-22.44.09-1-201961	237	56	56	22	0	14	549	51	51	0	0	NA	NA	NA	65	64	176	524	177	154	269	126	30	124	26	0.17	0.237	0.147
.	19.01.15-22.44.29-1-201995	382	29	29	9	0	9	605	25	25	0	0	NA	NA	NA	106	124	187	560	190	167	301	137	5	80	18	0.027	0.143	0.095
.	19.01.15-22.44.30-1-201996	260	45	45	11	0	6	565	39	39	0	0	NA	NA	NA	71	76	185	529	175	168	274	123	49	133	0	0.265	0.251	0
.	19.01.15-22.44.38-1-202004	61	2	2	1	0	1	508	1	1	0	0	NA	NA	NA	28	20	169	498	166	149	246	113	0	3	0	0	0.006	0
.	19.01.15-22.44.47-1-202005	67	2	2	1	0	1	450	0	0	0	0	NA	NA	NA	25	13	164	494	168	127	219	104	0	2	0	0	0.004	0
.	19.01.15-22.44.51-1-202006	32	1	1	0	0	0	0	0	0	0	0	NA	NA	NA	9	13	164	498	164	0	0	0	0	2	0	0	0.004	0
.	19.01.15-22.44.51-1-202007	90	6	6	0	0	0	512	5	5	0	0	NA	NA	NA	15	26	168	507	164	148	253	111	5	10	2	0.03	0.02	0.012
.	19.01.15-22.44.54-1-202008	60	3	3	0	0	0	508	2	2	0	0	NA	NA	NA	23	15	167	496	165	148	246	114	6	4	0	0.036	0.008	0
.	19.01.15-22.44.58-1-202009	309	31	31	5	0	5	558	28	28	0	0	NA	NA	NA	74	74	180	537	170	161	279	118	10	75	4	0.056	0.14	0.024
.	19.01.15-22.45.01-1-202010	148	21	21	4	0	4	528	19	19	0	0	NA	NA	NA	49	46	175	514	170	155	257	116	16	28	7	0.091	0.054	0.041
.	19.01.15-22.45.07-1-202011	34	1	1	1	0	1	0	0	0	0	0	NA	NA	NA	7	9	165	494	163	0	0	0	0	0	0	0	0	0
.	19.01.15-22.45.08-1-202012	85	3	3	1	0	1	511	2	2	0	0	NA	NA	NA	37	25	167	502	169	148	250	113	0	4	2	0	0.008	0.012
.	19.01.15-22.45.09-1-202013	151	8	8	3	0	2	547	6	6	0	0	NA	NA	NA	43	61	173	526	175	155	271	121	0	39	0	0	0.074	0
.	19.01.15-22.45.16-1-202021	182	11	11	5	0	3	534	9	9	0	0	NA	NA	NA	45	49	175	513	174	157	257	120	6	35	5	0.034	0.068	0.029
.	19.01.15-22.45.21-1-202042	116	6	6	1	0	1	522	5	5	0	0	NA	NA	NA	35	34	175	504	168	158	248	116	14	3	5	0.08	0.006	0.03
.	19.01.15-22.45.23-1-202047	150	21	21	2	0	2	525	17	17	0	0	NA	NA	NA	50	48	166	523	172	146	263	116	0	49	7	0	0.094	0.041
.	19.01.15-22.45.30-1-202052	268	60	60	10	0	7	570	53	53	0	0	NA	NA	NA	81	82	178	537	180	159	284	127	23	145	30	0.129	0.27	0.167
.	19.01.15-22.45.33-1-202053	32	1	1	0	0	0	0	0	0	0	0	NA	NA	NA	9	7	165	492	163	0	0	0	0	0	0	0	0	0
.	19.01.15-22.45.37-1-202059	35	1	1	1	0	1	0	0	0	0	0	NA	NA	NA	7	9	165	493	164	0	0	0	0	1	0	0	0.002	0
.	19.01.15-22.45.43-1-202060	64	3	3	2	0	2	521	2	2	0	0	NA	NA	NA	23	32	171	507	167	154	251	116	3	1	4	0.018	0.002	0.024
.	19.01.15-22.45.43-1-202062	87	4	4	3	0	3	513	3	3	0	0	NA	NA	NA	29	24	166	504	167	150	248	115	0	13	0	0	0.026	0
.	19.01.15-22.45.46-1-202063	240	57	57	15	0	8	553	55	55	0	0	NA	NA	NA	76	70	177	525	181	158	272	123	37	135	19	0.209	0.257	0.105
.	19.01.15-22.45.52-1-202064	321	17	17	1	0	1	578	15	15	0	0	NA	NA	NA	118	99	182	544	186	159	285	134	6	33	4	0.033	0.061	0.022
.	19.01.15-22.45.57-1-202065	88	12	12	5	0	3	515	11	11	0	0	NA	NA	NA	29	36	170	504	175	150	248	117	10	13	17	0.059	0.026	0.097
.	19.01.15-22.45.59-1-202066	89	5	5	2	0	0	519	2	2	0	0	NA	NA	NA	35	40	172	510	171	149	251	119	3	7	3	0.017	0.014	0.018
.	19.01.15-22.46.01-1-202067	176	19	19	4	0	3	529	15	15	0	0	NA	NA	NA	53	46	170	514	175	150	258	121	8	35	11	0.047	0.068	0.063
.	19.01.15-22.46.08-1-202068	474	65	65	15	0	15	636	61	61	0	0	NA	NA	NA	127	157	189	581	200	173	318	145	32	178	14	0.169	0.306	0.07
.	19.01.15-22.46.09-1-202069	237	33	33	11	0	7	550	27	27	0	0	NA	NA	NA	83	67	174	532	174	155	274	121	19	102	8	0.109	0.192	0.046
.	19.01.15-22.46.16-1-202079	90	9	9	1	0	1	507	7	7	0	0	NA	NA	NA	39	29	170	504	168	149	244	114	2	9	12	0.012	0.018	0.071
.	19.01.15-22.46.22-1-202100	32	1	1	0	0	0	0	0	0	0	0	NA	NA	NA	12	10	165	494	164	0	0	0	0	2	0	0	0.004	0
.	19.01.15-22.46.23-1-202101	127	10	10	2	0	2	524	8	8	0	0	NA	NA	NA	54	42	169	513	173	150	254	120	3	15	6	0.018	0.029	0.035
.	19.01.15-22.46.24-1-202102	205	37	37	15	0	11	542	33	33	0	0	NA	NA	NA	48	59	174	528	170	153	271	118	15	96	4	0.086	0.182	0.024
.	19.01.15-22.46.30-1-202107	32	1	1	0	0	0	0	0	0	0	0	NA	NA	NA	8	10	165	494	164	0	0	0	0	0	0	0	0	0
.	19.01.15-22.46.32-1-202108	38	1	1	0	0	0	0	0	0	0	0	NA	NA	NA	10	9	166	493	163	0	0	0	0	0	2	0	0	0.012
.	19.01.15-22.46.35-1-202112	234	30	30	10	0	7	549	27	27	0	0	NA	NA	NA	63	65	177	531	170	158	276	115	15	85	7	0.085	0.16	0.041
.	19.01.15-22.46.35-1-202113	351	41	41	10	0	9	585	37	37	0	0	NA	NA	NA	97	98	184	545	182	168	286	131	7	114	24	0.038	0.209	0.132
.	19.01.15-22.46.46-1-202118	297	27	27	9	0	7	562	23	23	0	0	NA	NA	NA	94	82	177	537	181	158	276	128	11	86	3	0.062	0.16	0.017
.	19.01.15-22.46.51-1-202119	60	2	2	0	0	0	50	1	1	0	0	NA	NA	NA	25	18	166	499	166	14	23	13	0	3	2	0	0.006	0.012
.	19.01.15-22.46.58-1-202122	179	25	25	6	0	5	520	22	22	0	0	NA	NA	NA	59	34	167	513	167	146	260	114	11	47	7	0.066	0.092	0.042
.	19.01.15-22.47.03-1-202123	155	11	11	2	0	2	540	9	9	0	0	NA	NA	NA	56	55	173	523	172	156	265	119	0	33	0	0	0.063	0
.	19.01.15-22.47.07-1-202124	412	86	86	30	0	22	596	81	81	0	0	NA	NA	NA	112	121	179	570	185	159	305	132	50	197	19	0.279	0.346	0.103
.	19.01.15-22.47.26-1-202157	63	3	3	1	0	1	251	2	2	0	0	NA	NA	NA	19	25	167	501	170	80	119	52	0	4	0	0	0.008	0
.	19.01.15-22.47.30-1-202161	121	20	20	4	0	4	531	15	15	0	0	NA	NA	NA	40	48	171	514	176	153	255	123	0	49	1	0	0.095	0.006
.	19.01.15-22.47.33-1-202162	57	2	2	0	0	0	200	1	1	0	0	NA	NA	NA	13	15	166	497	165	63	100	37	2	1	0	0.012	0.002	0
.	19.01.15-22.47.37-1-202166	31	1	1	0	0	0	0	0	0	0	0	NA	NA	NA	5	5	163	491	164	0	0	0	1	0	0	0.006	0	0
.	19.01.15-22.47.38-1-202167	297	34	34	8	0	8	566	30	30	0	0	NA	NA	NA	103	85	179	537	182	157	276	133	2	86	18	0.011	0.16	0.099
.	19.01.15-22.47.40-1-202168	524	77	77	22	0	16	608	72	72	0	0	NA	NA	NA	142	136	199	569	181	179	303	126	35	203	15	0.176	0.357	0.083
.	19.01.15-22.47.40-1-202169	182	40	40	15	0	10	537	37	37	0	0	NA	NA	NA	66	59	171	529	172	151	266	120	10	75	14	0.058	0.142	0.081
.	19.01.15-22.47.41-1-202170	559	41	41	13	0	13	658	38	38	0	0	NA	NA	NA	140	182	195	600	200	176	335	147	7	116	10	0.036	0.193	0.05
.	19.01.15-22.47.41-1-202171	157	10	10	4	0	4	516	9	9	0	0	NA	NA	NA	49	32	169	510	166	147	255	114	6	19	5	0.036	0.037	0.03
.	19.01.15-22.47.47-1-202173	33	1	1	0	0	0	0	0	0	0	0	NA	NA	NA	12	8	165	492	164	0	0	0	0	1	0	0	0.002	0
.	19.01.15-22.47.52-1-202174	62	3	3	1	0	1	520	2	2	0	0	NA	NA	NA	22	39	169	517	166	151	256	113	2	6	0	0.012	0.012	0
.	19.01.15-22.48.02-1-202175	34	1	1	0	0	0	0	0	0	0	0	NA	NA	NA	12	16	166	500	163	0	0	0	0	1	0	0	0.002	0
.	19.01.15-22.48.02-1-202176	64	4	4	1	0	1	509	3	3	0	0	NA	NA	NA	30	23	169	503	164	150	247	112	5	2	5	0.03	0.004	0.03
.	19.01.15-22.48.05-1-202177	122	13	13	1	0	1	522	11	11	0	0	NA	NA	NA	47	42	174	514	167	152	256	114	7	21	9	0.04	0.041	0.054
.	19.01.15-22.48.06-1-202180	122	10	10	4	0	3	537	8	8	0	0	NA	NA	NA	49	56	176	520	173	155	264	118	0	36	7	0	0.069	0.04
.	19.01.15-22.48.16-1-202188	122	9	9	2	0	2	521	7	7	0	0	NA	NA	NA	20	27	168	507	165	149	256	116	0	15	2	0	0.03	0.012
.	19.01.15-22.48.27-1-202211	32	1	1	0	0	0	0	0	0	0	0	NA	NA	NA	6	4	163	491	163	0	0	0	0	1	0	0	0.002	0
.	19.01.15-22.48.35-1-202217	385	83	83	24	0	23	588	76	76	0	0	NA	NA	NA	105	106	184	550	185	164	292	132	34	201	25	0.185	0.365	0.135
.	19.01.15-22.48.36-1-202218	60	2	2	1	0	1	516	0	0	0	0	NA	NA	NA	19	30	168	505	170	148	253	115	0	4	0	0	0.008	0
.	19.01.15-22.48.41-1-202223	88	5	5	1	0	1	503	4	4	0	0	NA	NA	NA	42	24	167	504	166	145	245	113	0	7	8	0	0.014	0.048
.	19.01.15-22.48.42-1-202224	261	16	16	4	0	3	561	14	14	0	0	NA	NA	NA	73	74	173	538	176	157	280	124	8	36	8	0.046	0.067	0.045
.	19.01.15-22.48.43-1-202225	326	43	43	5	0	4	579	37	37	0	0	NA	NA	NA	89	96	186	542	181	166	285	128	8	108	13	0.043	0.199	0.072
.	19.01.15-22.48.48-1-202226	179	16	16	3	0	3	540	14	14	0	0	NA	NA	NA	41	54	174	519	174	156	264	120	4	20	17	0.023	0.039	0.098
.	19.01.15-22.48.49-1-202227	147	18	18	7	0	7	528	15	15	0	0	NA	NA	NA	35	37	168	511	171	150	261	117	5	49	10	0.03	0.096	0.058
.	19.01.15-22.48.56-1-202228	64	4	4	2	0	1	507	3	3	0	0	NA	NA	NA	32	25	169	505	164	147	249	111	2	6	0	0.012	0.012	0
.	19.01.15-22.49.03-1-202229	123	9	9	1	0	1	520	8	8	0	0	NA	NA	NA	44	34	170	509	168	153	252	115	3	12	3	0.018	0.024	0.018
.	19.01.15-22.49.13-1-202234	37	1	1	0	0	0	0	0	0	0	0	NA	NA	NA	11	7	164	494	162	0	0	0	0	1	0	0	0.002	0
.	19.01.15-22.49.14-1-202236	328	43	43	10	0	7	570	40	40	0	0	NA	NA	NA	98	89	178	546	178	156	290	124	27	74	11	0.152	0.136	0.062
.	19.01.15-22.49.15-1-202239	182	8	8	3	0	2	545	7	7	0	0	NA	NA	NA	41	59	175	526	171	157	270	118	0	18	5	0	0.034	0.029
.	19.01.15-22.49.16-1-202241	139	14	14	7	0	6	514	13	13	0	0	NA	NA	NA	43	35	171	508	169	150	248	116	16	35	0	0.094	0.069	0
.	19.01.15-22.49.18-1-202258	90	6	6	1	0	1	509	5	5	0	0	NA	NA	NA	27	21	165	500	169	147	246	116	4	12	1	0.024	0.024	0.006
.	19.01.15-22.49.19-1-202259	176	6	6	1	0	1	535	5	5	0	0	NA	NA	NA	48	47	169	522	169	150	266	119	0	13	2	0	0.025	0.012
.	19.01.15-22.49.22-1-202265	288	26	26	4	0	2	550	24	24	0	0	NA	NA	NA	82	68	174	532	175	153	273	124	26	72	11	0.149	0.135	0.063
.	19.01.15-22.49.39-1-202277	88	6	6	0	0	0	518	5	5	0	0	NA	NA	NA	30	29	167	506	169	150	252	116	0	12	0	0	0.024	0
.	19.01.15-22.49.41-1-202278	64	5	5	1	0	1	511	3	3	0	0	NA	NA	NA	16	18	167	499	165	149	249	113	7	7	0	0.042	0.014	0
.	19.01.15-22.49.42-1-202279	90	6	6	3	0	2	513	5	5	0	0	NA	NA	NA	37	29	166	505	171	149	247	117	0	29	2	0	0.057	0.012
.	19.01.15-22.49.43-1-202280	181	28	28	5	0	5	533	27	27	0	0	NA	NA	NA	49	53	178	515	173	158	257	118	22	48	7	0.124	0.093	0.04
.	19.01.15-22.49.48-1-202281	180	17	17	3	0	3	538	15	15	0	0	NA	NA	NA	56	56	173	525	171	153	268	117	0	27	2	0	0.051	0.012
.	19.01.15-22.49.56-1-202282	215	53	53	15	0	14	548	49	49	0	0	NA	NA	NA	70	62	177	526	172	158	272	118	37	130	18	0.209	0.247	0.105
.	19.01.15-22.49.57-1-202283	60	2	2	1	0	1	148	1	1	0	0	NA	NA	NA	20	18	169	498	164	41	73	34	0	2	4	0	0.004	0.024
.	19.01.15-22.50.00-1-202284	183	37	37	15	0	11	540	31	31	0	0	NA	NA	NA	54	55	171	524	173	152	266	122	4	98	19	0.023	0.187	0.11
.	19.01.15-22.50.06-1-202289	361	47	47	17	0	13	570	45	45	0	0	NA	NA	NA	99	86	183	534	182	163	278	129	44	129	24	0.24	0.242	0.132
.	19.01.15-22.50.07-1-202290	264	24	24	8	0	4	563	22	22	0	0	NA	NA	NA	87	87	180	538	182	160	276	127	5	63	15	0.028	0.117	0.082
.	19.01.15-22.50.15-1-202297	113	10	10	3	0	2	518	9	9	0	0	NA	NA	NA	41	38	169	513	169	149	255	114	10	31	2	0.059	0.06	0.012
.	19.01.15-22.50.20-1-202325	442	39	39	11	0	9	608	38	38	0	0	NA	NA	NA	131	127	194	562	184	174	303	131	16	103	12	0.082	0.183	0.065
.	19.01.15-22.50.20-1-202327	265	61	61	18	0	14	547	55	55	0	0	NA	NA	NA	75	66	175	530	174	156	273	118	38	146	26	0.217	0.275	0.149
.	19.01.15-22.50.24-1-202329	64	3	3	1	0	0	510	2	2	0	0	NA	NA	NA	30	26	165	506	168	148	247	115	0	8	0	0	0.016	0
.	19.01.15-22.50.38-1-202339	244	16	16	3	0	3	544	15	15	0	0	NA	NA	NA	70	66	176	525	178	157	266	121	9	33	1	0.051	0.063	0.006
.	19.01.15-22.50.38-1-202340	288	48	48	14	0	11	569	42	42	0	0	NA	NA	NA	78	86	182	537	180	161	282	126	4	117	20	0.022	0.218	0.111
.	19.01.15-22.50.48-1-202345	218	42	42	10	0	7	541	38	38	0	0	NA	NA	NA	58	56	173	521	175	151	267	123	24	97	15	0.139	0.186	0.086
.	19.01.15-22.50.53-1-202346	257	28	28	8	0	5	562	27	27	0	0	NA	NA	NA	61	76	175	537	177	157	283	122	13	63	18	0.074	0.117	0.102
.	19.01.15-22.51.07-1-202347	34	1	1	1	0	1	0	0	0	0	0	NA	NA	NA	8	7	163	494	163	0	0	0	0	4	0	0	0.008	0
.	19.01.15-22.51.10-1-202349	229	43	43	11	0	7	547	38	38	0	0	NA	NA	NA	49	58	172	523	176	154	269	124	28	90	24	0.163	0.172	0.136
.	19.01.15-22.51.11-1-202351	69	7	7	2	0	2	524	5	5	0	0	NA	NA	NA	22	42	171	510	174	151	251	122	3	17	0	0.018	0.033	0
.	19.01.15-22.51.12-1-202353	126	14	14	4	0	3	538	13	13	0	0	NA	NA	NA	45	49	175	517	170	155	263	120	3	33	0	0.017	0.064	0
.	19.01.15-22.51.19-1-202377	87	4	4	1	0	0	521	3	3	0	0	NA	NA	NA	26	39	172	512	168	149	256	116	0	10	0	0	0.02	0
.	19.01.15-22.51.32-1-202387	151	21	21	6	0	5	530	18	18	0	0	NA	NA	NA	47	46	173	517	169	153	262	115	14	40	8	0.081	0.077	0.047
.	19.01.15-22.51.34-1-202388	63	4	4	1	0	1	512	3	3	0	0	NA	NA	NA	20	23	168	503	165	149	249	114	2	14	0	0.012	0.028	0
.	19.01.15-22.51.41-1-202392	118	5	5	2	0	2	518	3	3	0	0	NA	NA	NA	38	32	168	506	171	149	252	117	3	11	0	0.018	0.022	0
.	19.01.15-22.51.42-1-202393	151	23	23	7	0	7	535	20	20	0	0	NA	NA	NA	48	55	174	517	177	154	261	120	1	44	2	0.006	0.085	0.011
.	19.01.15-22.51.46-1-202394	290	62	62	19	0	12	546	57	57	0	0	NA	NA	NA	74	61	175	524	175	153	270	123	19	152	23	0.109	0.29	0.131
.	19.01.15-22.51.48-1-202395	237	33	33	15	0	13	546	31	31	0	0	NA	NA	NA	62	58	175	522	174	155	268	123	8	89	8	0.046	0.17	0.046
.	19.01.15-22.51.48-1-202396	37	1	1	1	0	1	0	0	0	0	0	NA	NA	NA	12	12	165	496	164	0	0	0	0	0	2	0	0	0.012
.	19.01.15-22.51.52-1-202399	32	1	1	0	0	0	0	0	0	0	0	NA	NA	NA	12	11	164	497	163	0	0	0	0	4	0	0	0.008	0
.	19.01.15-22.51.54-1-202400	236	41	41	12	0	8	551	38	38	0	0	NA	NA	NA	57	70	176	533	174	160	275	116	11	108	10	0.062	0.203	0.057
.	19.01.15-22.51.55-1-202401	31	1	1	1	0	1	0	0	0	0	0	NA	NA	NA	7	10	165	495	163	0	0	0	0	0	0	0	0	0
.	19.01.15-22.51.58-1-202402	172	7	7	2	0	2	537	5	5	0	0	NA	NA	NA	67	58	172	527	172	153	266	118	0	28	0	0	0.053	0
.	19.01.15-22.51.59-1-202403	62	2	2	1	0	1	509	1	1	0	0	NA	NA	NA	21	23	165	501	170	147	247	115	7	0	0	0.042	0	0
.	19.01.15-22.52.04-1-202404	34	1	1	0	0	0	0	0	0	0	0	NA	NA	NA	6	4	165	490	162	0	0	0	0	1	0	0	0.002	0
.	19.01.15-22.52.07-1-202405	61	2	2	0	0	0	450	1	1	0	0	NA	NA	NA	17	14	166	497	164	125	218	107	0	2	0	0	0.004	0
.	19.01.15-22.52.13-1-202410	208	26	26	9	0	6	530	19	19	0	0	NA	NA	NA	68	47	167	524	169	147	269	114	16	71	17	0.096	0.135	0.101
.	19.01.15-22.52.14-1-202412	121	21	21	4	0	3	526	17	17	0	0	NA	NA	NA	40	43	172	513	171	151	257	118	0	40	9	0	0.078	0.053
.	19.01.15-22.52.14-1-202413	93	4	4	1	0	1	508	3	3	0	0	NA	NA	NA	14	17	168	498	164	150	245	113	11	2	0	0.065	0.004	0
.	19.01.15-22.52.18-1-202433	179	33	33	12	0	9	532	31	31	0	0	NA	NA	NA	53	46	179	513	167	161	258	113	6	80	11	0.034	0.156	0.066
.	19.01.15-22.52.19-1-202435	32	1	1	0	0	0	0	0	0	0	0	NA	NA	NA	10	11	165	494	165	0	0	0	0	0	0	0	0	0
.	19.01.15-22.52.21-1-202442	149	13	13	2	0	1	528	12	12	0	0	NA	NA	NA	51	49	174	517	171	152	257	119	0	53	0	0	0.103	0
.	19.01.15-22.52.29-1-202447	89	4	4	0	0	0	512	2	2	0	0	NA	NA	NA	20	26	169	499	171	149	246	117	2	3	0	0.012	0.006	0
.	19.01.15-22.52.48-1-202455	32	1	1	0	0	0	0	0	0	0	0	NA	NA	NA	8	6	166	491	162	0	0	0	0	0	2	0	0	0.012
.	19.01.15-22.52.50-1-202456	175	33	33	3	0	3	544	26	26	0	0	NA	NA	NA	61	57	175	521	174	157	267	120	24	62	2	0.137	0.119	0.011
.	19.01.15-22.52.51-1-202457	64	2	2	0	0	0	398	1	1	0	0	NA	NA	NA	13	14	166	497	164	114	197	87	0	4	3	0	0.008	0.018
.	19.01.15-22.52.51-1-202458	87	6	6	3	0	2	514	4	4	0	0	NA	NA	NA	32	32	167	508	170	148	249	117	6	20	3	0.036	0.039	0.018
.	19.01.15-22.52.55-1-202459	140	6	6	2	0	1	519	5	5	0	0	NA	NA	NA	42	30	166	511	166	147	260	112	0	17	6	0	0.033	0.036
.	19.01.15-22.52.57-1-202460	183	39	39	8	0	6	543	33	33	0	0	NA	NA	NA	69	63	177	524	175	159	262	122	18	51	15	0.102	0.097	0.086
.	19.01.15-22.53.03-1-202461	171	22	22	6	0	4	534	21	21	0	0	NA	NA	NA	54	49	172	520	170	151	266	117	15	48	3	0.087	0.092	0.018
.	19.01.15-22.53.03-1-202462	206	8	8	2	0	2	552	7	7	0	0	NA	NA	NA	71	71	175	531	178	157	273	122	7	20	2	0.04	0.038	0.011
.	19.01.15-22.53.13-1-202469	37	1	1	0	0	0	0	0	0	0	0	NA	NA	NA	8	8	164	495	162	0	0	0	0	1	0	0	0.002	0
.	19.01.15-22.53.14-1-202471	36	1	1	0	0	0	0	0	0	0	0	NA	NA	NA	16	11	163	496	165	0	0	0	0	0	0	0	0	0
.	19.01.15-22.53.14-1-202473	286	40	40	8	0	7	555	36	36	0	0	NA	NA	NA	78	67	176	530	174	157	276	122	27	84	18	0.153	0.158	0.103
.	19.01.15-22.53.16-1-202475	91	4	4	1	0	1	527	3	3	0	0	NA	NA	NA	27	42	172	511	172	153	257	117	0	2	9	0	0.004	0.052
.	19.01.15-22.53.16-1-202476	293	31	31	7	0	6	558	27	27	0	0	NA	NA	NA	83	73	183	523	180	162	271	125	4	56	18	0.022	0.107	0.1
.	19.01.15-22.53.17-1-202478	159	13	13	3	0	1	521	11	11	0	0	NA	NA	NA	31	33	168	511	167	149	256	116	16	5	3	0.095	0.01	0.018
.	19.01.15-22.53.31-1-202506	206	43	43	15	0	13	545	38	38	0	0	NA	NA	NA	62	59	176	521	175	157	266	122	17	106	10	0.097	0.203	0.057
.	19.01.15-22.53.32-1-202507	31	1	1	0	0	0	0	0	0	0	0	NA	NA	NA	8	11	167	492	165	0	0	0	1	0	0	0.006	0	0
.	19.01.15-22.53.34-1-202511	127	6	6	2	0	2	539	5	5	0	0	NA	NA	NA	51	62	172	523	180	154	260	125	2	13	2	0.012	0.025	0.011
.	19.01.15-22.53.39-1-202512	65	3	3	1	0	1	514	1	1	0	0	NA	NA	NA	17	32	172	506	167	150	250	114	4	6	0	0.023	0.012	0
.	19.01.15-22.53.43-1-202513	123	6	6	4	0	3	533	5	5	0	0	NA	NA	NA	36	46	174	513	172	154	259	120	0	29	3	0	0.057	0.017
.	19.01.15-22.53.43-1-202514	384	43	43	6	0	3	591	37	37	0	0	NA	NA	NA	106	107	179	550	191	159	294	138	15	101	15	0.084	0.184	0.079
.	19.01.15-22.53.47-1-202515	117	12	12	3	0	3	517	11	11	0	0	NA	NA	NA	33	29	169	506	167	152	250	115	4	23	13	0.024	0.045	0.078
.	19.01.15-22.53.53-1-202516	155	13	13	3	0	3	533	10	10	0	0	NA	NA	NA	50	50	171	521	171	153	263	117	0	29	1	0	0.056	0.006
.	19.01.15-22.53.55-1-202517	111	5	5	1	0	1	511	4	4	0	0	NA	NA	NA	36	28	166	506	169	146	250	115	1	12	0	0.006	0.024	0
.	19.01.15-22.53.57-1-202518	62	3	3	0	0	0	505	2	2	0	0	NA	NA	NA	26	19	164	502	166	144	246	115	2	4	0	0.012	0.008	0
.	19.01.15-22.54.02-1-202519	119	14	14	0	0	0	517	12	12	0	0	NA	NA	NA	30	26	169	504	166	153	250	114	5	23	9	0.03	0.046	0.054
.	19.01.15-22.54.09-1-202520	90	6	6	1	0	0	531	5	5	0	0	NA	NA	NA	25	37	171	508	171	153	258	120	0	13	0	0	0.026	0
.	19.01.15-22.54.11-1-202523	158	16	16	8	0	6	532	14	14	0	0	NA	NA	NA	47	46	173	515	171	153	260	119	2	48	2	0.012	0.093	0.012
.	19.01.15-22.54.14-1-202528	296	15	15	3	0	3	584	14	14	0	0	NA	NA	NA	88	96	186	546	177	168	291	125	1	51	0	0.005	0.093	0
.	19.01.15-22.54.19-1-202548	119	9	9	0	0	0	534	7	7	0	0	NA	NA	NA	38	47	177	516	167	159	261	114	3	19	3	0.017	0.037	0.018
.	19.01.15-22.54.22-1-202553	156	15	15	6	0	5	535	12	12	0	0	NA	NA	NA	50	49	169	516	177	151	261	123	6	34	8	0.036	0.066	0.045
.	19.01.15-22.54.25-1-202554	346	20	20	5	0	2	594	17	17	0	0	NA	NA	NA	100	109	186	559	177	166	304	124	5	64	15	0.027	0.114	0.085
.	19.01.15-22.54.26-1-202555	236	54	54	14	0	12	549	49	49	0	0	NA	NA	NA	71	65	177	530	171	154	277	118	39	124	25	0.22	0.234	0.146
.	19.01.15-22.54.30-1-202560	85	3	3	0	0	0	508	2	2	0	0	NA	NA	NA	26	20	166	503	164	150	246	112	4	11	0	0.024	0.022	0
.	19.01.15-22.54.39-1-202565	207	21	21	5	0	5	543	19	19	0	0	NA	NA	NA	61	55	176	518	174	157	262	124	10	33	4	0.057	0.064	0.023
.	19.01.15-22.54.40-1-202569	208	16	16	6	0	2	549	15	15	0	0	NA	NA	NA	68	69	180	529	173	162	267	120	0	38	1	0	0.072	0.006
.	19.01.15-22.54.42-1-202570	118	9	9	1	0	0	521	7	7	0	0	NA	NA	NA	25	34	168	513	166	151	256	114	4	15	0	0.024	0.029	0
.	19.01.15-22.54.44-1-202571	32	1	1	1	0	1	0	0	0	0	0	NA	NA	NA	8	7	163	493	164	0	0	0	3	0	0	0.018	0	0
.	19.01.15-22.54.47-1-202572	185	16	16	3	0	1	543	14	14	0	0	NA	NA	NA	64	57	176	522	172	159	263	121	0	39	2	0	0.075	0.012
.	19.01.15-22.54.47-1-202573	205	21	21	10	0	8	539	20	20	0	0	NA	NA	NA	63	60	177	519	177	155	260	124	3	52	8	0.017	0.1	0.045
.	19.01.15-22.54.49-1-202574	119	9	9	3	0	3	526	6	6	0	0	NA	NA	NA	45	46	170	517	172	150	258	118	3	16	2	0.018	0.031	0.012
.	19.01.15-22.55.01-1-202575	114	9	9	1	0	1	527	8	8	0	0	NA	NA	NA	33	38	175	509	167	153	257	117	6	11	8	0.034	0.022	0.048
.	19.01.15-22.55.08-1-202576	294	30	30	6	0	5	567	25	25	0	0	NA	NA	NA	72	82	182	537	176	166	275	126	3	94	13	0.016	0.175	0.074
.	19.01.15-22.55.09-1-202577	95	5	5	1	0	1	527	4	4	0	0	NA	NA	NA	36	40	171	509	173	150	257	120	4	7	3	0.023	0.014	0.017
.	19.01.15-22.55.11-1-202579	93	6	6	0	0	0	517	4	4	0	0	NA	NA	NA	23	28	169	503	169	150	250	117	8	4	6	0.047	0.008	0.036
.	19.01.15-22.55.11-1-202581	98	9	9	2	0	1	518	8	8	0	0	NA	NA	NA	29	32	170	509	166	149	255	114	14	16	0	0.082	0.031	0
.	19.01.15-22.55.21-1-202607	61	3	3	0	0	0	510	2	2	0	0	NA	NA	NA	32	21	166	499	169	147	244	119	0	5	0	0	0.01	0
.	19.01.15-22.55.23-1-202608	185	14	14	2	0	2	535	13	13	0	0	NA	NA	NA	54	56	170	529	170	153	266	116	0	34	10	0	0.064	0.059
.	19.01.15-22.55.23-1-202609	64	2	2	0	0	0	398	1	1	0	0	NA	NA	NA	21	14	168	494	165	110	194	94	0	0	1	0	0	0.006
.	19.01.15-22.55.28-1-202612	92	7	7	2	0	2	519	6	6	0	0	NA	NA	NA	35	36	165	516	168	149	255	115	9	2	3	0.055	0.004	0.018
.	19.01.15-22.55.29-1-202619	33	1	1	1	0	1	0	0	0	0	0	NA	NA	NA	14	9	165	495	162	0	0	0	0	0	0	0	0	0
.	19.01.15-22.55.32-1-202620	62	4	4	2	0	2	355	3	3	0	0	NA	NA	NA	19	22	169	502	164	107	168	80	5	3	0	0.03	0.006	0
.	19.01.15-22.55.35-1-202624	33	1	1	0	0	0	0	0	0	0	0	NA	NA	NA	8	6	164	492	163	0	0	0	0	0	1	0	0	0.006
.	19.01.15-22.55.36-1-202625	209	11	11	7	0	4	548	9	9	0	0	NA	NA	NA	53	68	178	534	169	160	273	115	21	23	0	0.118	0.043	0
.	19.01.15-22.55.36-1-202626	33	1	1	0	0	0	0	0	0	0	0	NA	NA	NA	18	9	166	493	163	0	0	0	0	1	0	0	0.002	0
.	19.01.15-22.55.38-1-202629	89	3	3	1	0	1	515	2	2	0	0	NA	NA	NA	25	24	166	501	170	149	250	116	0	6	0	0	0.012	0
.	19.01.15-22.55.38-1-202630	144	24	24	6	0	6	534	23	23	0	0	NA	NA	NA	42	49	173	515	174	154	257	123	27	62	3	0.156	0.12	0.017
.	19.01.15-22.55.42-1-202631	64	2	2	0	0	0	511	1	1	0	0	NA	NA	NA	27	24	165	506	166	147	249	115	2	5	0	0.012	0.01	0
.	19.01.15-22.55.45-1-202632	36	1	1	1	0	1	0	0	0	0	0	NA	NA	NA	20	7	165	490	165	0	0	0	0	0	0	0	0	0
.	19.01.15-22.55.48-1-202633	152	13	13	1	0	1	536	11	11	0	0	NA	NA	NA	35	51	172	521	171	154	264	118	2	20	6	0.012	0.038	0.035
.	19.01.15-22.55.48-1-202634	143	16	16	2	0	1	531	14	14	0	0	NA	NA	NA	54	55	170	521	177	149	262	120	10	27	9	0.059	0.052	0.051
.	19.01.15-22.55.49-1-202635	406	33	33	11	0	8	590	30	30	0	0	NA	NA	NA	111	105	189	540	189	166	284	140	7	116	4	0.037	0.215	0.021
.	19.01.15-22.55.51-1-202636	93	7	7	1	0	0	518	6	6	0	0	NA	NA	NA	34	33	170	505	171	151	247	120	6	19	1	0.035	0.038	0.006
.	19.01.15-22.55.58-1-202637	212	38	38	10	0	6	556	33	33	0	0	NA	NA	NA	74	82	179	538	178	154	279	123	34	94	7	0.19	0.175	0.039
.	19.01.15-22.56.01-1-202638	144	18	18	3	0	2	520	15	15	0	0	NA	NA	NA	45	39	172	507	173	155	249	116	8	17	18	0.047	0.034	0.104
.	19.01.15-22.56.04-1-202639	326	40	40	13	0	9	588	35	35	0	0	NA	NA	NA	104	109	183	556	183	166	293	129	21	104	10	0.115	0.187	0.055
.	19.01.15-22.56.14-1-202645	231	29	29	8	0	7	538	25	25	0	0	NA	NA	NA	50	49	176	517	169	158	263	117	9	88	3	0.051	0.17	0.018
.	19.01.15-22.56.20-1-202670	93	3	3	0	0	0	513	2	2	0	0	NA	NA	NA	40	29	170	506	166	154	248	111	0	13	0	0	0.026	0
.	19.01.15-22.56.22-1-202671	92	4	4	0	0	0	512	3	3	0	0	NA	NA	NA	34	26	167	500	172	148	246	118	0	10	0	0	0.02	0
.	19.01.15-22.56.25-1-202672	68	8	8	3	0	3	510	6	6	0	0	NA	NA	NA	15	17	165	500	165	147	248	115	1	16	0	0.006	0.032	0
.	19.01.15-22.56.33-1-202677	185	12	12	4	0	3	539	10	10	0	0	NA	NA	NA	67	57	169	527	174	149	269	121	9	34	6	0.053	0.065	0.034
.	19.01.15-22.56.36-1-202681	281	29	29	6	0	5	558	25	25	0	0	NA	NA	NA	82	75	180	536	172	162	278	118	3	89	10	0.017	0.166	0.058
.	19.01.15-22.56.37-1-202682	343	61	61	13	0	9	571	57	57	0	0	NA	NA	NA	82	85	179	543	176	163	283	125	9	159	37	0.05	0.293	0.21
.	19.01.15-22.56.43-1-202687	386	42	42	10	0	8	589	40	40	0	0	NA	NA	NA	101	110	179	563	181	160	300	129	8	132	11	0.045	0.234	0.061
.	19.01.15-22.56.47-1-202688	236	49	49	13	0	9	548	44	44	0	0	NA	NA	NA	58	62	177	527	171	158	272	118	42	87	16	0.237	0.165	0.094
.	19.01.15-22.56.50-1-202689	457	87	87	23	0	17	595	80	80	0	0	NA	NA	NA	123	116	191	559	179	169	301	125	25	208	31	0.131	0.372	0.173
.	19.01.15-22.57.00-1-202692	151	8	8	5	0	5	544	6	6	0	0	NA	NA	NA	30	57	168	529	173	151	272	121	4	10	6	0.024	0.019	0.035
.	19.01.15-22.57.02-1-202693	68	4	4	0	0	0	504	3	3	0	0	NA	NA	NA	23	18	167	499	165	144	246	114	9	5	0	0.054	0.01	0
.	19.01.15-22.57.12-1-202698	148	10	10	2	0	1	539	8	8	0	0	NA	NA	NA	46	50	175	518	170	158	260	121	2	20	10	0.011	0.039	0.059
.	19.01.15-22.57.19-1-202720	125	10	10	5	0	4	538	9	9	0	0	NA	NA	NA	39	49	175	516	171	156	264	118	4	25	12	0.023	0.048	0.07
.	19.01.15-22.57.19-1-202721	59	3	3	0	0	0	506	2	2	0	0	NA	NA	NA	20	20	167	498	168	149	245	112	0	8	0	0	0.016	0
.	19.01.15-22.57.26-1-202725	203	24	24	8	0	7	551	21	21	0	0	NA	NA	NA	69	67	174	526	180	157	267	127	3	41	9	0.017	0.078	0.05
.	19.01.15-22.57.33-1-202733	130	15	15	5	0	4	523	14	14	0	0	NA	NA	NA	37	41	176	510	168	156	253	114	4	29	4	0.023	0.057	0.024
.	19.01.15-22.57.33-1-202734	513	67	67	22	0	16	633	63	63	0	0	NA	NA	NA	120	150	196	573	194	180	311	142	42	167	25	0.214	0.291	0.129
.	19.01.15-22.57.40-1-202738	234	38	38	9	0	7	562	36	36	0	0	NA	NA	NA	55	71	184	520	180	163	269	130	33	73	19	0.179	0.14	0.106
.	19.01.15-22.57.49-1-202739	150	7	7	0	0	0	527	6	6	0	0	NA	NA	NA	50	45	175	513	170	156	256	115	6	13	0	0.034	0.025	0
.	19.01.15-22.57.49-1-202740	60	3	3	2	0	2	249	2	2	0	0	NA	NA	NA	22	22	165	504	166	75	125	49	0	11	0	0	0.022	0
.	19.01.15-22.58.01-1-202741	446	63	63	15	0	8	604	55	55	0	0	NA	NA	NA	105	117	183	563	184	166	305	133	18	162	17	0.098	0.288	0.092
.	19.01.15-22.58.02-1-202742	113	13	13	3	0	3	523	10	10	0	0	NA	NA	NA	32	42	169	516	170	148	261	114	12	19	11	0.071	0.037	0.065
.	19.01.15-22.58.03-1-202743	61	2	2	1	0	1	516	1	1	0	0	NA	NA	NA	21	25	168	503	167	147	253	116	0	4	2	0	0.008	0.012
.	19.01.15-22.58.07-1-202746	60	2	2	0	0	0	506	1	1	0	0	NA	NA	NA	28	19	166	497	169	146	245	115	0	4	5	0	0.008	0.03
.	19.01.15-22.58.10-1-202748	121	10	10	4	0	4	525	9	9	0	0	NA	NA	NA	39	34	173	508	166	150	259	116	21	6	2	0.121	0.012	0.012
.	19.01.15-22.58.16-1-202755	58	2	2	0	0	0	50	1	1	0	0	NA	NA	NA	14	12	164	495	166	15	27	8	0	0	2	0	0	0.012
.	19.01.15-22.58.20-1-202775	68	6	6	1	0	0	516	5	5	0	0	NA	NA	NA	23	28	168	506	167	151	249	116	5	9	0	0.03	0.018	0
.	19.01.15-22.58.25-1-202777	91	3	3	3	0	3	513	2	2	0	0	NA	NA	NA	38	35	170	510	168	148	252	113	6	7	0	0.035	0.014	0
.	19.01.15-22.58.26-1-202779	445	59	59	9	0	8	621	53	53	0	0	NA	NA	NA	125	138	187	567	197	170	306	145	29	157	8	0.155	0.277	0.041
.	19.01.15-22.58.35-1-202786	31	1	1	0	0	0	0	0	0	0	0	NA	NA	NA	4	9	165	494	163	0	0	0	0	0	1	0	0	0.006
.	19.01.15-22.58.37-1-202787	151	13	13	3	0	2	537	12	12	0	0	NA	NA	NA	45	50	175	512	176	156	258	123	18	20	2	0.103	0.039	0.011
.	19.01.15-22.58.37-1-202788	88	4	4	0	0	0	515	3	3	0	0	NA	NA	NA	26	32	173	505	167	152	249	114	8	4	0	0.046	0.008	0
.	19.01.15-22.58.39-1-202789	37	1	1	0	0	0	0	0	0	0	0	NA	NA	NA	9	16	167	496	166	0	0	0	1	0	0	0.006	0	0
.	19.01.15-22.58.39-1-202791	64	2	2	0	0	0	504	1	1	0	0	NA	NA	NA	20	21	166	499	169	148	243	113	0	2	0	0	0.004	0
.	19.01.15-22.58.41-1-202792	126	14	14	3	0	3	517	12	12	0	0	NA	NA	NA	42	36	172	511	166	150	252	115	1	32	4	0.006	0.063	0.024
.	19.01.15-22.58.42-1-202797	182	26	26	4	0	3	543	22	22	0	0	NA	NA	NA	50	57	177	522	171	156	267	120	16	52	2	0.09	0.1	0.012
.	19.01.15-22.58.51-1-202798	260	22	22	3	0	2	543	20	20	0	0	NA	NA	NA	83	62	173	528	174	153	268	122	7	43	12	0.04	0.081	0.069
.	19.01.15-22.58.54-1-202799	85	5	5	1	0	1	511	4	4	0	0	NA	NA	NA	43	34	169	506	172	145	248	118	0	15	4	0	0.03	0.023
.	19.01.15-22.59.04-1-202800	247	84	84	14	0	14	545	77	77	0	0	NA	NA	NA	68	62	178	525	172	157	267	121	23	170	15	0.129	0.324	0.087
.	19.01.15-22.59.06-1-202801	35	1	1	0	0	0	0	0	0	0	0	NA	NA	NA	9	10	166	492	165	0	0	0	0	0	0	0	0	0
.	19.01.15-22.59.09-1-202802	286	20	20	4	0	3	568	19	19	0	0	NA	NA	NA	91	82	180	537	178	159	282	127	3	63	8	0.017	0.117	0.045
.	19.01.15-22.59.09-1-202803	279	33	33	12	0	8	561	27	27	0	0	NA	NA	NA	90	81	185	531	178	165	275	121	8	61	18	0.043	0.115	0.101
.	19.01.15-22.59.11-1-202806	233	51	51	13	0	8	557	46	46	0	0	NA	NA	NA	73	72	178	533	174	160	277	120	24	136	8	0.135	0.255	0.046
.	19.01.15-22.59.27-1-202836	63	2	2	0	0	0	506	1	1	0	0	NA	NA	NA	18	15	166	497	165	147	244	115	0	5	0	0	0.01	0
.	19.01.15-22.59.29-1-202839	376	52	52	14	0	11	580	46	46	0	0	NA	NA	NA	115	104	186	558	173	163	296	121	43	85	22	0.231	0.152	0.127
.	19.01.15-22.59.29-1-202840	434	26	26	10	0	7	606	24	24	0	0	NA	NA	NA	124	123	186	562	188	170	301	135	10	68	15	0.054	0.121	0.08
.	19.01.15-22.59.49-1-202848	89	4	4	0	0	0	516	3	3	0	0	NA	NA	NA	16	24	168	503	166	151	251	114	4	8	0	0.024	0.016	0
.	19.01.15-22.59.59-1-202849	37	1	1	0	0	0	0	0	0	0	0	NA	NA	NA	7	5	164	492	162	0	0	0	0	2	0	0	0.004	0
.	19.01.15-23.00.00-1-202850	64	4	4	0	0	0	510	3	3	0	0	NA	NA	NA	37	32	166	510	169	146	250	114	0	11	5	0	0.022	0.03
.	19.01.15-23.00.01-1-202855	148	7	7	6	0	6	516	5	5	0	0	NA	NA	NA	52	41	172	513	169	148	253	115	3	18	11	0.017	0.035	0.065
.	19.01.15-23.00.02-1-202856	155	10	10	4	0	3	538	8	8	0	0	NA	NA	NA	40	48	175	514	172	155	263	120	23	28	0	0.131	0.054	0
.	19.01.15-23.00.03-1-202857	139	11	11	2	0	2	534	10	10	0	0	NA	NA	NA	38	45	175	509	174	157	256	121	13	13	0	0.074	0.026	0
.	19.01.15-23.00.14-1-202863	33	1	1	0	0	0	0	0	0	0	0	NA	NA	NA	7	10	170	490	163	0	0	0	0	0	0	0	0	0
.	19.01.15-23.00.17-1-202871	30	1	1	0	0	0	0	0	0	0	0	NA	NA	NA	8	6	163	492	164	0	0	0	0	0	7	0	0	0.043
.	19.01.15-23.00.20-1-202894	148	10	10	2	0	2	542	8	8	0	0	NA	NA	NA	57	61	168	531	175	147	274	121	0	20	1	0	0.038	0.006
.	19.01.15-23.00.21-1-202896	183	26	26	5	0	5	535	21	21	0	0	NA	NA	NA	64	55	177	518	173	156	259	120	19	57	6	0.107	0.11	0.035
.	19.01.15-23.00.25-1-202897	37	1	1	0	0	0	0	0	0	0	0	NA	NA	NA	13	8	168	491	162	0	0	0	0	0	6	0	0	0.037
.	19.01.15-23.00.28-1-202902	122	4	4	0	0	0	526	3	3	0	0	NA	NA	NA	39	39	170	509	173	150	255	121	3	9	0	0.018	0.018	0
.	19.01.15-23.00.28-1-202903	89	6	6	3	0	2	507	5	5	0	0	NA	NA	NA	30	22	166	505	164	147	248	112	1	10	4	0.006	0.02	0.024
.	19.01.15-23.00.30-1-202904	36	1	1	0	0	0	0	0	0	0	0	NA	NA	NA	12	8	165	493	163	0	0	0	0	2	0	0	0.004	0
.	19.01.15-23.00.33-1-202905	329	61	61	21	0	19	568	54	54	0	0	NA	NA	NA	77	85	176	541	181	155	286	127	19	130	38	0.108	0.24	0.21
.	19.01.15-23.00.34-1-202909	120	11	11	1	0	1	517	10	10	0	0	NA	NA	NA	39	32	171	504	170	150	248	119	3	43	3	0.018	0.085	0.018
.	19.01.15-23.00.46-1-202916	92	3	3	2	0	2	517	2	2	0	0	NA	NA	NA	49	33	171	507	168	152	251	114	5	1	0	0.029	0.002	0
.	19.01.15-23.00.47-1-202917	270	60	60	23	0	18	545	54	54	0	0	NA	NA	NA	89	66	178	527	174	154	272	119	4	196	26	0.022	0.372	0.149
.	19.01.15-23.00.51-1-202918	33	1	1	0	0	0	0	0	0	0	0	NA	NA	NA	9	15	163	498	167	0	0	0	1	0	0	0.006	0	0
.	19.01.15-23.00.54-1-202919	93	4	4	3	0	2	522	3	3	0	0	NA	NA	NA	24	38	174	509	168	154	254	114	0	20	0	0	0.039	0
.	19.01.15-23.00.55-1-202920	38	1	1	0	0	0	0	0	0	0	0	NA	NA	NA	8	15	168	497	163	0	0	0	0	0	2	0	0	0.012
.	19.01.15-23.00.58-1-202921	58	2	2	0	0	0	0	1	1	0	0	NA	NA	NA	20	13	165	495	166	0	0	0	0	4	0	0	0.008	0
.	19.01.15-23.00.59-1-202922	61	6	6	0	0	0	499	4	4	0	0	NA	NA	NA	31	18	169	499	163	149	243	107	10	1	1	0.059	0.002	0.006
.	19.01.15-23.01.00-1-202923	573	80	80	24	0	20	625	76	76	0	0	NA	NA	NA	171	144	189	581	187	173	318	134	34	207	19	0.18	0.356	0.102
.	19.01.15-23.01.01-1-202924	149	11	11	2	0	1	522	10	10	0	0	NA	NA	NA	51	38	171	512	168	152	253	117	3	23	1	0.018	0.045	0.006
.	19.01.15-23.01.03-1-202955	117	12	12	2	0	2	527	11	11	0	0	NA	NA	NA	44	51	171	520	173	149	257	121	4	23	0	0.023	0.044	0
.	19.01.15-23.01.05-1-202976	32	1	1	0	0	0	0	0	0	0	0	NA	NA	NA	8	13	166	496	164	0	0	0	0	0	2	0	0	0.012
.	19.01.15-23.01.07-1-202977	59	2	2	0	0	0	505	1	1	0	0	NA	NA	NA	33	21	165	501	168	145	243	117	0	5	0	0	0.01	0
.	19.01.15-23.01.11-1-203000	115	8	8	3	0	3	521	7	7	0	0	NA	NA	NA	44	40	174	510	169	154	252	115	4	14	6	0.023	0.027	0.036
.	19.01.15-23.01.16-1-203006	382	26	26	6	0	5	590	24	24	0	0	NA	NA	NA	103	101	179	559	176	162	304	124	31	65	6	0.173	0.116	0.034
.	19.01.15-23.01.19-1-203025	88	7	7	3	0	3	517	5	5	0	0	NA	NA	NA	37	35	170	511	167	150	253	114	3	13	4	0.018	0.025	0.024
.	19.01.15-23.01.28-1-203031	90	4	4	0	0	0	513	3	3	0	0	NA	NA	NA	46	32	169	506	170	150	249	114	0	13	1	0	0.026	0.006
.	19.01.15-23.01.28-1-203032	89	5	5	1	0	1	520	4	4	0	0	NA	NA	NA	35	38	172	510	169	151	254	115	0	14	0	0	0.027	0
.	19.01.15-23.01.30-1-203034	203	25	25	5	0	5	538	22	22	0	0	NA	NA	NA	51	57	176	523	171	155	265	118	6	39	4	0.034	0.075	0.023
.	19.01.15-23.01.39-1-203042	62	2	2	0	0	0	511	1	1	0	0	NA	NA	NA	22	23	167	505	164	147	251	113	0	6	0	0	0.012	0
.	19.01.15-23.01.45-1-203043	297	39	39	12	0	11	564	34	34	0	0	NA	NA	NA	73	71	180	525	179	164	272	128	0	109	4	0	0.208	0.022
.	19.01.15-23.01.46-1-203044	33	1	1	0	0	0	0	0	0	0	0	NA	NA	NA	10	8	163	492	166	0	0	0	0	0	1	0	0	0.006
.	19.01.15-23.01.49-1-203045	176	11	11	4	0	3	529	10	10	0	0	NA	NA	NA	54	44	174	511	172	153	255	121	0	43	2	0	0.084	0.012
.	19.01.15-23.01.52-1-203048	124	8	8	3	0	3	521	5	5	0	0	NA	NA	NA	33	36	169	509	171	150	253	118	10	16	0	0.059	0.031	0
.	19.01.15-23.02.00-1-203049	96	7	7	2	0	2	508	5	5	0	0	NA	NA	NA	32	26	168	508	163	149	248	111	4	14	0	0.024	0.028	0
.	19.01.15-23.02.01-1-203050	229	24	24	5	0	3	547	19	19	0	0	NA	NA	NA	58	65	178	522	178	157	264	126	11	59	0	0.062	0.113	0
.	19.01.15-23.02.03-1-203051	91	6	6	0	0	0	517	5	5	0	0	NA	NA	NA	23	32	167	503	175	146	252	119	0	7	0	0	0.014	0
.	19.01.15-23.02.05-1-203052	93	6	6	2	0	2	521	5	5	0	0	NA	NA	NA	26	34	172	509	166	150	254	117	4	14	0	0.023	0.028	0
.	19.01.15-23.02.11-1-203055	127	7	7	2	0	2	515	5	5	0	0	NA	NA	NA	38	31	171	510	163	150	253	112	0	13	3	0	0.025	0.018
.	19.01.15-23.02.12-1-203058	206	18	18	1	0	1	541	17	17	0	0	NA	NA	NA	40	60	170	531	172	150	273	118	0	37	3	0	0.07	0.017
.	19.01.15-23.02.20-1-203081	60	2	2	0	0	0	507	1	1	0	0	NA	NA	NA	23	20	167	499	167	150	243	114	7	0	3	0.042	0	0.018
.	19.01.15-23.02.20-1-203082	116	11	11	3	0	3	525	9	9	0	0	NA	NA	NA	31	44	174	515	168	157	255	113	3	34	2	0.017	0.066	0.012
.	19.01.15-23.02.24-1-203088	61	4	4	0	0	0	505	3	3	0	0	NA	NA	NA	30	28	171	501	169	150	240	115	0	6	0	0	0.012	0
.	19.01.15-23.02.30-1-203093	89	5	5	1	0	1	504	4	4	0	0	NA	NA	NA	33	24	170	500	167	148	242	114	9	4	0	0.053	0.008	0
.	19.01.15-23.02.33-1-203094	342	26	26	3	0	2	571	24	24	0	0	NA	NA	NA	106	90	179	544	180	161	283	127	15	50	5	0.084	0.092	0.028
.	19.01.15-23.02.36-1-203098	154	15	15	2	0	2	518	13	13	0	0	NA	NA	NA	43	40	169	513	171	150	251	117	1	35	3	0.006	0.068	0.018
.	19.01.15-23.02.38-1-203099	90	3	3	2	0	2	502	1	1	0	0	NA	NA	NA	27	15	167	496	165	144	244	114	0	13	1	0	0.026	0.006
.	19.01.15-23.02.38-1-203100	124	9	9	1	0	1	510	8	8	0	0	NA	NA	NA	36	23	165	503	168	146	250	114	3	24	8	0.018	0.048	0.048
.	19.01.15-23.02.39-1-203101	33	1	1	0	0	0	0	0	0	0	0	NA	NA	NA	9	12	165	495	165	0	0	0	0	2	0	0	0.004	0
.	19.01.15-23.02.41-1-203102	155	8	8	2	0	2	522	7	7	0	0	NA	NA	NA	68	42	167	520	168	149	261	112	0	37	1	0	0.071	0.006
.	19.01.15-23.02.42-1-203103	288	18	18	4	0	2	548	16	16	0	0	NA	NA	NA	69	62	172	527	176	155	266	127	1	50	21	0.006	0.095	0.119
.	19.01.15-23.02.44-1-203108	262	18	18	7	0	6	553	16	16	0	0	NA	NA	NA	82	72	174	532	179	155	272	126	15	30	11	0.086	0.056	0.061
.	19.01.15-23.02.45-1-203109	172	7	7	0	0	0	542	6	6	0	0	NA	NA	NA	48	53	176	520	170	155	267	120	0	21	0	0	0.04	0
.	19.01.15-23.02.50-1-203110	382	60	60	19	0	15	573	55	55	0	0	NA	NA	NA	113	97	188	547	175	169	282	122	18	190	15	0.096	0.347	0.086
.	19.01.15-23.02.59-1-203111	60	2	2	0	0	0	518	1	1	0	0	NA	NA	NA	20	28	167	508	166	150	254	114	0	4	0	0	0.008	0
.	19.01.15-23.03.01-1-203112	275	44	44	14	0	10	532	36	36	0	0	NA	NA	NA	72	53	177	514	175	155	254	123	16	90	14	0.09	0.175	0.08
.	19.01.15-23.03.02-1-203113	285	43	43	9	0	6	578	37	37	0	0	NA	NA	NA	88	95	187	543	178	166	285	127	20	74	4	0.107	0.136	0.022
.	19.01.15-23.03.04-1-203114	34	1	1	0	0	0	0	0	0	0	0	NA	NA	NA	14	7	164	494	162	0	0	0	0	1	0	0	0.002	0
.	19.01.15-23.03.07-1-203117	96	6	6	4	0	3	522	4	4	0	0	NA	NA	NA	27	32	167	507	171	148	256	118	2	8	2	0.012	0.016	0.012
.	19.01.15-23.03.11-1-203120	65	2	2	0	0	0	508	1	1	0	0	NA	NA	NA	23	23	167	501	168	148	245	115	6	0	0	0.036	0	0
.	19.01.15-23.03.13-1-203123	437	69	69	19	0	13	591	63	63	0	0	NA	NA	NA	111	115	183	564	181	164	298	129	37	160	23	0.202	0.284	0.127
.	19.01.15-23.03.21-1-203147	121	5	5	0	0	0	517	4	4	0	0	NA	NA	NA	45	35	172	507	169	152	253	112	2	13	2	0.012	0.026	0.012
.	19.01.15-23.03.23-1-203148	179	51	51	16	0	10	533	48	48	0	0	NA	NA	NA	50	52	175	512	178	151	257	125	21	142	25	0.12	0.277	0.14
.	19.01.15-23.03.25-1-203149	126	5	5	0	0	0	521	4	4	0	0	NA	NA	NA	44	36	175	511	163	157	255	109	0	6	3	0	0.012	0.018
.	19.01.15-23.03.29-1-203154	89	5	5	1	0	1	514	4	4	0	0	NA	NA	NA	43	35	168	508	172	148	248	118	2	10	10	0.012	0.02	0.058
.	19.01.15-23.03.40-1-203162	144	9	9	2	0	2	514	7	7	0	0	NA	NA	NA	43	28	168	510	163	148	256	110	3	12	4	0.018	0.024	0.025
.	19.01.15-23.03.43-1-203163	145	5	5	1	0	1	524	4	4	0	0	NA	NA	NA	37	35	175	504	169	153	254	117	1	5	6	0.006	0.01	0.036
.	19.01.15-23.03.54-1-203164	85	4	4	1	0	1	514	3	3	0	0	NA	NA	NA	30	31	170	507	167	150	249	115	0	6	2	0	0.012	0.012
.	19.01.15-23.04.03-1-203165	88	4	4	0	0	0	518	2	2	0	0	NA	NA	NA	29	33	172	503	171	152	246	120	0	5	1	0	0.01	0.006
.	19.01.15-23.04.05-1-203166	262	46	46	14	0	7	556	44	44	0	0	NA	NA	NA	77	74	180	535	172	159	277	120	49	98	15	0.272	0.183	0.087
.	19.01.15-23.04.12-1-203170	213	33	33	6	0	6	546	30	30	0	0	NA	NA	NA	54	61	178	524	172	159	267	120	17	66	7	0.096	0.126	0.041
.	19.01.15-23.04.13-1-203173	120	8	8	1	0	1	524	7	7	0	0	NA	NA	NA	41	38	169	510	172	147	258	119	2	15	2	0.012	0.029	0.012
.	19.01.15-23.04.17-1-203177	346	38	38	14	0	8	594	34	34	0	0	NA	NA	NA	85	106	180	551	188	165	293	136	16	99	16	0.089	0.18	0.085
.	19.01.15-23.04.22-1-203206	271	42	42	14	0	9	565	37	37	0	0	NA	NA	NA	69	82	178	538	179	160	280	125	5	112	9	0.028	0.208	0.05
.	19.01.15-23.04.25-1-203207	262	59	59	16	0	12	549	53	53	0	0	NA	NA	NA	80	68	181	524	176	162	268	119	26	132	19	0.144	0.252	0.108
.	19.01.15-23.05.00-1-203219	31	1	1	0	0	0	0	0	0	0	0	NA	NA	NA	6	9	165	494	163	0	0	0	0	0	0	0	0	0
.	19.01.15-23.05.02-1-203220	35	1	1	1	0	1	0	0	0	0	0	NA	NA	NA	9	12	164	496	165	0	0	0	1	0	0	0.006	0	0
.	19.01.15-23.05.04-1-203221	58	2	2	0	0	0	507	1	1	0	0	NA	NA	NA	30	30	167	507	169	145	248	114	3	2	0	0.018	0.004	0
.	19.01.15-23.05.14-1-203227	36	1	1	0	0	0	0	0	0	0	0	NA	NA	NA	8	9	163	494	165	0	0	0	0	0	0	0	0	0
.	19.01.15-23.05.17-1-203231	211	30	30	10	0	9	544	27	27	0	0	NA	NA	NA	57	58	175	525	171	156	273	115	6	79	9	0.034	0.15	0.053
.	19.01.15-23.05.17-1-203232	92	6	6	2	0	2	514	5	5	0	0	NA	NA	NA	29	21	170	499	165	150	250	114	3	12	0	0.018	0.024	0
.	19.01.15-23.05.18-1-203250	267	31	31	10	0	5	567	28	28	0	0	NA	NA	NA	83	85	176	547	175	155	290	122	18	92	14	0.102	0.168	0.08
.	19.01.15-23.05.18-1-203251	228	49	49	19	0	14	542	47	47	0	0	NA	NA	NA	72	63	173	533	170	153	269	120	27	111	36	0.156	0.208	0.212
.	19.01.15-23.05.30-1-203258	121	9	9	2	0	1	524	8	8	0	0	NA	NA	NA	32	38	168	512	171	150	255	119	3	25	1	0.018	0.049	0.006
.	19.01.15-23.05.34-1-203259	151	7	7	1	0	1	528	6	6	0	0	NA	NA	NA	41	38	170	511	170	149	256	123	0	27	1	0	0.053	0.006
.	19.01.15-23.05.40-1-203269	178	29	29	4	0	4	530	25	25	0	0	NA	NA	NA	56	45	174	508	176	156	253	121	27	46	7	0.155	0.091	0.04
.	19.01.15-23.05.47-1-203270	259	62	62	16	0	15	568	56	56	0	0	NA	NA	NA	70	79	174	538	180	156	284	128	10	167	17	0.057	0.31	0.094
.	19.01.15-23.05.51-1-203271	32	1	1	1	0	1	0	0	0	0	0	NA	NA	NA	7	6	164	493	162	0	0	0	4	0	0	0.024	0	0
.	19.01.15-23.05.52-1-203272	29	1	1	0	0	0	0	0	0	0	0	NA	NA	NA	6	9	163	495	164	0	0	0	1	0	0	0.006	0	0
.	19.01.15-23.05.53-1-203273	178	11	11	4	0	4	553	10	10	0	0	NA	NA	NA	52	64	176	523	178	158	269	126	11	24	3	0.062	0.046	0.017
.	19.01.15-23.05.54-1-203274	416	69	69	21	0	17	618	63	63	0	0	NA	NA	NA	117	137	190	567	193	171	306	141	11	182	36	0.058	0.321	0.187
.	19.01.15-23.06.02-1-203275	233	35	35	10	0	8	543	31	31	0	0	NA	NA	NA	66	59	180	521	171	159	264	120	6	110	5	0.033	0.211	0.029
.	19.01.15-23.06.09-1-203277	150	17	17	3	0	1	523	14	14	0	0	NA	NA	NA	56	38	171	513	167	153	256	114	0	56	15	0	0.109	0.09
.	19.01.15-23.06.16-1-203284	64	4	4	0	0	0	155	2	2	0	0	NA	NA	NA	15	21	166	499	169	50	71	34	8	2	0	0.048	0.004	0
.	19.01.15-23.06.17-1-203289	117	11	11	4	0	2	527	9	9	0	0	NA	NA	NA	39	44	176	514	167	155	259	113	7	12	3	0.04	0.023	0.018
.	19.01.15-23.06.22-1-203308	63	2	2	1	0	1	256	1	1	0	0	NA	NA	NA	13	20	168	497	168	85	113	58	0	1	0	0	0.002	0
.	19.01.15-23.06.25-1-203309	66	2	2	0	0	0	398	0	0	0	0	NA	NA	NA	19	24	171	499	167	122	190	86	0	0	2	0	0	0.012
.	19.01.15-23.06.26-1-203310	183	11	11	4	0	4	537	10	10	0	0	NA	NA	NA	55	52	174	520	171	153	263	121	0	42	0	0	0.081	0
.	19.01.15-23.06.33-1-203315	184	15	15	3	0	3	556	13	13	0	0	NA	NA	NA	53	68	177	530	174	162	273	121	9	61	2	0.051	0.115	0.011
.	19.01.15-23.06.36-1-203319	145	7	7	0	0	0	527	6	6	0	0	NA	NA	NA	47	40	170	515	168	151	259	117	0	10	5	0	0.019	0.03
.	19.01.15-23.06.41-1-203320	88	4	4	0	0	0	509	3	3	0	0	NA	NA	NA	27	30	167	504	172	145	246	118	2	8	0	0.012	0.016	0
.	19.01.15-23.06.45-1-203321	144	12	12	4	0	4	532	11	11	0	0	NA	NA	NA	51	56	173	520	176	153	260	119	5	31	9	0.029	0.06	0.051
.	19.01.15-23.06.51-1-203326	122	6	6	3	0	2	509	5	5	0	0	NA	NA	NA	41	29	168	505	169	147	249	113	4	13	4	0.024	0.026	0.024
.	19.01.15-23.06.54-1-203329	60	3	3	0	0	0	52	2	2	0	0	NA	NA	NA	9	16	167	499	163	19	22	11	0	4	1	0	0.008	0.006
.	19.01.15-23.06.58-1-203330	179	11	11	1	0	1	537	10	10	0	0	NA	NA	NA	40	56	174	520	175	152	261	124	8	20	1	0.046	0.038	0.006
.	19.01.15-23.07.02-1-203331	268	22	22	11	0	9	566	20	20	0	0	NA	NA	NA	73	78	183	522	186	165	267	134	9	45	18	0.049	0.086	0.097
.	19.01.15-23.07.05-1-203332	96	5	5	0	0	0	517	4	4	0	0	NA	NA	NA	30	32	175	503	167	151	250	116	2	4	3	0.011	0.008	0.018
.	19.01.15-23.07.09-1-203333	179	10	10	4	0	2	531	7	7	0	0	NA	NA	NA	68	48	175	512	174	154	258	119	6	18	8	0.034	0.035	0.046
.	19.01.15-23.07.12-1-203338	174	12	12	3	0	3	551	10	10	0	0	NA	NA	NA	62	68	176	530	175	157	272	122	0	38	4	0	0.072	0.023
.	19.01.15-23.07.14-1-203340	298	18	18	2	0	2	553	17	17	0	0	NA	NA	NA	104	71	179	528	177	157	271	125	15	38	4	0.084	0.072	0.023
.	19.01.15-23.07.19-1-203360	152	28	28	10	0	7	537	24	24	0	0	NA	NA	NA	45	51	168	521	175	148	267	122	17	45	11	0.101	0.086	0.063
.	19.01.15-23.07.21-1-203364	60	3	3	0	0	0	350	1	1	0	0	NA	NA	NA	21	22	169	498	168	108	162	80	0	5	0	0	0.01	0
.	19.01.15-23.07.27-1-203367	56	2	2	1	0	1	0	1	1	0	0	NA	NA	NA	11	7	163	495	162	0	0	0	1	0	1	0.006	0	0.006
.	19.01.15-23.07.30-1-203370	257	23	23	10	0	5	558	21	21	0	0	NA	NA	NA	78	78	176	536	179	155	276	127	17	81	1	0.097	0.151	0.006
.	19.01.15-23.07.31-1-203371	57	2	2	0	0	0	0	1	1	0	0	NA	NA	NA	15	20	166	502	165	0	0	0	1	1	0	0.006	0.002	0
.	19.01.15-23.07.33-1-203372	232	27	27	6	0	6	558	25	25	0	0	NA	NA	NA	72	75	180	536	172	161	276	121	21	43	8	0.117	0.08	0.047
.	19.01.15-23.07.35-1-203377	120	8	8	3	0	3	525	6	6	0	0	NA	NA	NA	28	43	169	512	175	150	253	122	0	16	6	0	0.031	0.034
.	19.01.15-23.07.35-1-203381	116	12	12	3	0	3	529	11	11	0	0	NA	NA	NA	42	48	171	519	171	155	257	117	6	25	3	0.035	0.048	0.018
.	19.01.15-23.07.37-1-203382	121	14	14	2	0	1	527	11	11	0	0	NA	NA	NA	44	45	173	515	170	151	259	117	9	39	0	0.052	0.076	0
.	19.01.15-23.07.39-1-203383	33	1	1	1	0	1	0	0	0	0	0	NA	NA	NA	10	9	165	495	162	0	0	0	0	3	0	0	0.006	0
.	19.01.15-23.07.41-1-203384	124	21	21	6	0	5	527	19	19	0	0	NA	NA	NA	40	42	173	512	170	155	258	114	0	52	10	0	0.102	0.059
.	19.01.15-23.07.50-1-203385	207	15	15	3	0	3	552	13	13	0	0	NA	NA	NA	59	64	178	522	177	161	267	124	1	30	4	0.006	0.057	0.023
.	19.01.15-23.07.52-1-203386	58	3	3	0	0	0	519	2	2	0	0	NA	NA	NA	21	37	170	512	168	153	251	115	0	5	0	0	0.01	0
.	19.01.15-23.08.00-1-203387	123	15	15	4	0	4	510	13	13	0	0	NA	NA	NA	62	32	167	508	170	147	247	116	0	55	5	0	0.108	0.029
.	19.01.15-23.08.01-1-203388	220	13	13	2	0	1	547	11	11	0	0	NA	NA	NA	64	64	178	519	180	157	263	127	5	25	2	0.028	0.048	0.011
.	19.01.15-23.08.05-1-203389	181	25	25	10	0	6	548	24	24	0	0	NA	NA	NA	55	62	177	526	172	159	272	117	1	65	10	0.006	0.124	0.058
.	19.01.15-23.08.06-1-203390	35	1	1	0	0	0	0	0	0	0	0	NA	NA	NA	10	11	164	497	163	0	0	0	0	2	0	0	0.004	0
.	19.01.15-23.08.07-1-203393	180	22	22	10	0	8	541	20	20	0	0	NA	NA	NA	48	53	173	523	170	156	269	116	6	60	5	0.035	0.115	0.029
.	19.01.15-23.08.09-1-203394	238	28	28	6	0	4	554	27	27	0	0	NA	NA	NA	55	70	179	531	173	159	275	120	14	92	9	0.078	0.173	0.052
.	19.01.15-23.08.10-1-203396	122	8	8	2	0	1	520	6	6	0	0	NA	NA	NA	33	38	174	507	170	152	249	119	0	26	0	0	0.051	0
.	19.01.15-23.08.20-1-203422	65	4	4	2	0	1	517	3	3	0	0	NA	NA	NA	19	25	171	500	167	153	249	115	0	8	3	0	0.016	0.018
.	19.01.15-23.08.20-1-203423	235	37	37	8	0	4	549	34	34	0	0	NA	NA	NA	86	69	171	536	175	151	277	121	28	77	16	0.164	0.144	0.091
.	19.01.15-23.08.28-1-203428	268	33	33	7	0	3	563	29	29	0	0	NA	NA	NA	83	92	177	542	186	156	277	130	13	93	12	0.073	0.172	0.065
.	19.01.15-23.08.32-1-203430	322	19	19	4	0	3	579	17	17	0	0	NA	NA	NA	113	102	183	545	187	161	285	133	19	40	2	0.104	0.073	0.011
.	19.01.15-23.08.34-1-203431	61	2	2	0	0	0	515	1	1	0	0	NA	NA	NA	14	26	166	506	167	146	252	117	0	2	1	0	0.004	0.006
.	19.01.15-23.08.35-1-203435	207	13	13	6	0	5	533	11	11	0	0	NA	NA	NA	52	47	174	514	172	157	257	119	7	30	9	0.04	0.058	0.052
.	19.01.15-23.08.44-1-203436	268	50	50	15	0	11	539	47	47	0	0	NA	NA	NA	73	68	181	519	181	156	257	126	15	116	18	0.083	0.224	0.099
.	19.01.15-23.08.47-1-203438	86	3	3	0	0	0	502	2	2	0	0	NA	NA	NA	24	16	166	498	165	145	246	111	0	8	0	0	0.016	0
.	19.01.15-23.08.48-1-203442	243	36	36	10	0	6	552	33	33	0	0	NA	NA	NA	65	67	179	531	170	160	276	116	18	110	11	0.101	0.207	0.065
.	19.01.15-23.09.05-1-203443	152	5	5	4	0	3	531	4	4	0	0	NA	NA	NA	38	44	169	512	176	151	255	125	0	15	0	0	0.029	0
.	19.01.15-23.09.05-1-203444	213	50	50	17	0	12	537	48	48	0	0	NA	NA	NA	75	65	173	530	175	150	266	121	28	121	14	0.162	0.228	0.08
.	19.01.15-23.09.06-1-203445	230	34	34	6	0	5	566	31	31	0	0	NA	NA	NA	66	83	181	537	178	162	280	124	25	109	4	0.138	0.203	0.022
.	19.01.15-23.09.27-1-203481	347	19	19	5	0	4	596	15	15	0	0	NA	NA	NA	96	117	188	553	189	170	292	134	14	44	7	0.074	0.08	0.037
.	19.01.15-23.09.28-1-203483	437	55	55	17	0	12	623	52	52	0	0	NA	NA	NA	128	145	185	579	194	165	317	141	22	168	18	0.119	0.29	0.093
.	19.01.15-23.09.34-1-203485	292	41	41	10	0	9	546	36	36	0	0	NA	NA	NA	75	60	173	527	173	152	273	121	12	111	8	0.069	0.211	0.046
.	19.01.15-23.09.36-1-203493	117	17	17	3	0	3	519	14	14	0	0	NA	NA	NA	29	32	167	511	167	149	257	113	24	12	2	0.144	0.023	0.012
.	19.01.15-23.09.52-1-203494	32	1	1	1	0	1	0	0	0	0	0	NA	NA	NA	17	11	166	494	164	0	0	0	0	0	0	0	0	0
.	19.01.15-23.09.54-1-203495	92	6	6	3	0	3	511	5	5	0	0	NA	NA	NA	27	33	169	509	168	148	249	114	7	12	3	0.041	0.024	0.018
.	19.01.15-23.09.55-1-203496	122	5	5	2	0	1	535	4	4	0	0	NA	NA	NA	38	53	173	521	172	154	262	119	0	11	3	0	0.021	0.017
.	19.01.15-23.10.05-1-203501	146	8	8	1	0	1	529	6	6	0	0	NA	NA	NA	43	45	172	514	172	154	257	118	0	20	0	0	0.039	0
.	19.01.15-23.10.08-1-203502	201	11	11	4	0	2	536	9	9	0	0	NA	NA	NA	74	57	174	524	172	153	264	119	0	24	12	0	0.046	0.07
.	19.01.15-23.10.09-1-203503	367	93	93	27	0	26	573	88	88	0	0	NA	NA	NA	113	95	186	547	175	163	287	123	42	188	34	0.226	0.344	0.194
.	19.01.15-23.10.13-1-203508	122	10	10	1	0	1	515	9	9	0	0	NA	NA	NA	51	33	165	513	168	145	255	115	7	16	6	0.042	0.031	0.036
.	19.01.15-23.10.19-1-203534	174	28	28	11	0	5	527	26	26	0	0	NA	NA	NA	45	43	175	510	171	155	252	120	2	88	16	0.011	0.173	0.094
.	19.01.15-23.10.32-1-203545	181	29	29	6	0	3	534	26	26	0	0	NA	NA	NA	58	48	173	511	177	154	255	125	24	48	1	0.139	0.094	0.006
.	19.01.15-23.10.41-1-203551	34	1	1	1	0	1	0	0	0	0	0	NA	NA	NA	15	10	165	493	165	0	0	0	1	0	0	0.006	0	0
.	19.01.15-23.10.41-1-203552	31	1	1	0	0	0	0	0	0	0	0	NA	NA	NA	10	4	164	491	162	0	0	0	0	0	0	0	0	0
.	19.01.15-23.10.43-1-203553	261	33	33	10	0	9	568	31	31	0	0	NA	NA	NA	85	88	179	540	182	160	282	126	5	86	20	0.028	0.159	0.11
.	19.01.15-23.10.43-1-203554	476	38	38	11	0	7	614	35	35	0	0	NA	NA	NA	137	138	195	568	188	174	306	134	8	99	17	0.041	0.174	0.09
.	19.01.15-23.10.48-1-203555	179	11	11	1	0	1	537	9	9	0	0	NA	NA	NA	45	50	172	520	171	154	263	120	6	20	0	0.035	0.038	0
.	19.01.15-23.10.56-1-203560	286	46	46	13	0	5	581	42	42	0	0	NA	NA	NA	89	104	182	549	186	165	286	130	0	114	34	0	0.208	0.183
.	19.01.15-23.11.07-1-203561	87	4	4	1	0	1	512	3	3	0	0	NA	NA	NA	25	30	171	506	166	151	247	114	3	7	0	0.018	0.014	0
.	19.01.15-23.11.10-1-203563	179	15	15	2	0	2	539	14	14	0	0	NA	NA	NA	47	59	170	532	170	149	274	116	0	33	7	0	0.062	0.041
.	19.01.15-23.11.15-1-203569	60	2	2	1	0	1	517	1	1	0	0	NA	NA	NA	22	30	168	506	169	149	252	116	0	2	1	0	0.004	0.006
.	19.01.15-23.11.20-1-203589	212	17	17	7	0	4	539	14	14	0	0	NA	NA	NA	59	57	175	522	173	155	263	121	1	45	8	0.006	0.086	0.046
.	19.01.15-23.11.22-1-203592	181	23	23	5	0	4	537	20	20	0	0	NA	NA	NA	38	52	174	518	173	153	263	121	19	34	4	0.109	0.066	0.023
.	19.01.15-23.11.28-1-203595	151	13	13	2	0	2	524	11	11	0	0	NA	NA	NA	34	40	169	513	171	148	258	118	7	21	2	0.041	0.041	0.012
.	19.01.15-23.11.36-1-203601	315	89	89	23	0	20	547	82	82	0	0	NA	NA	NA	93	71	182	526	176	162	266	119	43	175	23	0.236	0.333	0.131
.	19.01.15-23.11.36-1-203602	152	30	30	10	0	8	534	26	26	0	0	NA	NA	NA	56	58	178	522	171	156	260	118	13	54	12	0.073	0.103	0.07
.	19.01.15-23.11.38-1-203607	302	42	42	17	0	15	568	38	38	0	0	NA	NA	NA	95	84	169	543	185	152	286	130	29	98	12	0.172	0.18	0.065
.	19.01.15-23.11.48-1-203608	59	2	2	0	0	0	503	1	1	0	0	NA	NA	NA	29	25	167	502	169	146	242	115	0	2	1	0	0.004	0.006
.	19.01.15-23.11.51-1-203609	33	1	1	0	0	0	0	0	0	0	0	NA	NA	NA	7	7	165	491	164	0	0	0	0	0	1	0	0	0.006
.	19.01.15-23.11.52-1-203612	34	1	1	0	0	0	0	0	0	0	0	NA	NA	NA	12	8	167	490	164	0	0	0	0	0	0	0	0	0
.	19.01.15-23.11.54-1-203613	63	2	2	0	0	0	515	0	0	0	0	NA	NA	NA	13	26	169	502	168	152	249	114	0	6	0	0	0.012	0
.	19.01.15-23.11.55-1-203614	60	3	3	3	0	3	401	2	2	0	0	NA	NA	NA	24	24	166	507	164	114	199	88	3	3	0	0.018	0.006	0
.	19.01.15-23.12.03-1-203615	120	10	10	1	0	1	520	7	7	0	0	NA	NA	NA	36	36	166	509	174	146	257	117	12	23	2	0.072	0.045	0.011
.	19.01.15-23.12.04-1-203616	121	9	9	1	0	1	535	8	8	0	0	NA	NA	NA	42	48	176	512	173	157	258	120	10	11	5	0.057	0.021	0.029
.	19.01.15-23.12.08-1-203617	192	16	16	3	0	1	540	13	13	0	0	NA	NA	NA	51	59	174	527	171	156	268	116	0	33	7	0	0.063	0.041
.	19.01.15-23.12.08-1-203618	178	25	25	6	0	6	534	21	21	0	0	NA	NA	NA	52	45	174	510	174	156	257	121	1	38	10	0.006	0.075	0.057
.	19.01.15-23.12.12-1-203621	65	2	2	0	0	0	499	1	1	0	0	NA	NA	NA	19	24	167	504	166	145	244	110	0	3	0	0	0.006	0
.	19.01.15-23.12.18-1-203644	60	3	3	1	0	1	249	1	1	0	0	NA	NA	NA	16	12	167	495	163	73	122	54	0	6	0	0	0.012	0
.	19.01.15-23.12.24-1-203652	125	11	11	2	0	2	526	8	8	0	0	NA	NA	NA	38	46	169	520	170	149	260	117	1	23	3	0.006	0.044	0.018
.	19.01.15-23.12.24-1-203653	91	13	13	5	0	4	519	11	11	0	0	NA	NA	NA	33	30	171	506	166	153	250	116	9	23	3	0.053	0.045	0.018
.	19.01.15-23.12.25-1-203654	211	35	35	10	0	9	539	29	29	0	0	NA	NA	NA	80	55	172	520	176	152	265	122	17	70	10	0.099	0.135	0.057
.	19.01.15-23.12.28-1-203659	33	1	1	0	0	0	0	0	0	0	0	NA	NA	NA	8	9	166	494	162	0	0	0	0	4	0	0	0.008	0
.	19.01.15-23.12.29-1-203660	33	1	1	0	0	0	0	0	0	0	0	NA	NA	NA	7	8	166	492	163	0	0	0	0	0	0	0	0	0
.	19.01.15-23.12.31-1-203661	177	16	16	7	0	5	536	12	12	0	0	NA	NA	NA	54	51	170	520	174	150	263	123	12	29	0	0.071	0.056	0
.	19.01.15-23.12.32-1-203662	57	2	2	1	0	1	0	1	1	0	0	NA	NA	NA	16	15	164	499	165	0	0	0	1	0	0	0.006	0	0
.	19.01.15-23.12.36-1-203666	66	10	10	2	0	2	513	9	9	0	0	NA	NA	NA	26	28	167	504	170	148	248	117	13	4	6	0.078	0.008	0.035
.	19.01.15-23.12.38-1-203667	96	9	9	3	0	3	515	7	7	0	0	NA	NA	NA	35	29	167	508	167	146	254	115	18	9	5	0.108	0.018	0.03
.	19.01.15-23.12.44-1-203668	282	17	17	4	0	3	585	14	14	0	0	NA	NA	NA	91	98	188	540	183	166	287	132	13	42	0	0.069	0.078	0
.	19.01.15-23.12.47-1-203669	150	6	6	1	0	1	532	4	4	0	0	NA	NA	NA	54	59	169	529	174	148	266	118	2	11	0	0.012	0.021	0
.	19.01.15-23.12.50-1-203674	182	15	15	4	0	3	544	12	12	0	0	NA	NA	NA	38	53	173	521	172	156	271	117	2	32	8	0.012	0.061	0.047
.	19.01.15-23.12.56-1-203675	31	1	1	1	0	1	0	0	0	0	0	NA	NA	NA	8	8	165	492	164	0	0	0	0	2	0	0	0.004	0
.	19.01.15-23.12.57-1-203676	130	13	13	4	0	4	515	11	11	0	0	NA	NA	NA	40	37	168	516	166	147	257	111	8	32	5	0.048	0.062	0.03
.	19.01.15-23.12.58-1-203677	153	20	20	6	0	6	515	19	19	0	0	NA	NA	NA	50	39	170	510	172	148	251	116	8	46	3	0.047	0.09	0.017
.	19.01.15-23.12.59-1-203678	35	1	1	0	0	0	0	0	0	0	0	NA	NA	NA	9	8	165	493	163	0	0	0	0	0	0	0	0	0
.	19.01.15-23.13.02-1-203679	59	2	2	0	0	0	505	1	1	0	0	NA	NA	NA	21	18	167	498	166	145	247	113	0	2	3	0	0.004	0.018
.	19.01.15-23.13.05-1-203680	122	7	7	5	0	3	524	6	6	0	0	NA	NA	NA	32	35	168	515	165	151	262	111	1	16	6	0.006	0.031	0.036
.	19.01.15-23.13.08-1-203683	92	6	6	1	0	1	520	5	5	0	0	NA	NA	NA	30	32	171	508	166	151	253	116	3	17	3	0.018	0.033	0.018
.	19.01.15-23.13.14-1-203690	387	66	66	21	0	18	594	60	60	0	0	NA	NA	NA	91	109	194	545	183	176	290	128	34	165	16	0.175	0.303	0.087
.	19.01.15-23.13.14-1-203691	63	2	2	2	0	2	503	1	1	0	0	NA	NA	NA	21	19	166	500	166	146	246	111	0	3	2	0	0.006	0.012
.	19.01.15-23.13.16-1-203693	261	23	23	7	0	6	577	19	19	0	0	NA	NA	NA	83	88	182	535	184	164	280	133	2	73	1	0.011	0.136	0.005
.	19.01.15-23.13.19-1-203712	233	31	31	5	0	4	535	29	29	0	0	NA	NA	NA	67	54	176	519	172	157	262	116	13	77	11	0.074	0.148	0.064
.	19.01.15-23.13.21-1-203715	123	10	10	1	0	1	522	8	8	0	0	NA	NA	NA	34	40	171	515	167	151	256	115	8	21	1	0.047	0.041	0.006
.	19.01.15-23.13.23-1-203716	180	10	10	2	0	2	519	9	9	0	0	NA	NA	NA	52	35	169	507	172	149	252	118	0	20	8	0	0.039	0.047
.	19.01.15-23.13.27-1-203719	385	59	59	13	0	13	598	58	58	0	0	NA	NA	NA	102	116	193	556	180	172	296	130	19	137	22	0.098	0.246	0.122
.	19.01.15-23.13.28-1-203721	117	5	5	1	0	1	518	4	4	0	0	NA	NA	NA	37	34	168	511	168	150	253	115	0	15	6	0	0.029	0.036
.	19.01.15-23.13.34-1-203723	221	24	24	6	0	6	547	22	22	0	0	NA	NA	NA	64	74	184	530	173	162	268	117	29	49	14	0.158	0.092	0.081
.	19.01.15-23.13.43-1-203731	234	39	39	7	0	6	545	36	36	0	0	NA	NA	NA	71	66	174	529	176	153	268	124	38	85	7	0.218	0.161	0.04
.	19.01.15-23.13.44-1-203732	33	1	1	0	0	0	0	0	0	0	0	NA	NA	NA	9	8	166	492	163	0	0	0	0	1	0	0	0.002	0
.	19.01.15-23.13.45-1-203733	380	67	67	18	0	14	603	62	62	0	0	NA	NA	NA	93	124	189	561	187	171	300	132	34	145	18	0.18	0.258	0.096
.	19.01.15-23.13.47-1-203734	139	5	5	0	0	0	523	3	3	0	0	NA	NA	NA	38	37	171	508	171	154	252	117	0	4	12	0	0.008	0.07
.	19.01.15-23.13.50-1-203735	119	7	7	2	0	1	533	6	6	0	0	NA	NA	NA	30	45	171	515	172	151	259	123	3	11	6	0.018	0.021	0.035
.	19.01.15-23.14.09-1-203736	118	5	5	1	0	1	525	3	3	0	0	NA	NA	NA	42	44	170	518	169	152	260	113	3	9	0	0.018	0.017	0
.	19.01.15-23.14.13-1-203742	180	27	27	5	0	5	553	25	25	0	0	NA	NA	NA	54	70	171	530	182	153	274	126	25	65	10	0.146	0.123	0.055
.	19.01.15-23.14.13-1-203743	325	64	64	22	0	16	556	55	55	0	0	NA	NA	NA	92	74	173	541	173	150	284	122	34	143	13	0.197	0.264	0.075
.	19.01.15-23.14.14-1-203744	61	5	5	1	0	1	512	4	4	0	0	NA	NA	NA	22	26	170	503	166	150	249	113	14	4	0	0.082	0.008	0
.	19.01.15-23.14.26-1-203770	87	3	3	1	0	1	514	2	2	0	0	NA	NA	NA	30	32	174	505	166	154	246	114	0	5	0	0	0.01	0
.	19.01.15-23.14.29-1-203774	65	4	4	1	0	0	510	3	3	0	0	NA	NA	NA	19	18	165	501	165	149	247	114	0	5	4	0	0.01	0.024
.	19.01.15-23.14.39-1-203778	179	22	22	4	0	3	543	19	19	0	0	NA	NA	NA	55	57	174	520	176	156	264	123	4	57	9	0.023	0.11	0.051
.	19.01.15-23.14.43-1-203779	33	1	1	0	0	0	0	0	0	0	0	NA	NA	NA	5	3	163	490	163	0	0	0	0	3	0	0	0.006	0
.	19.01.15-23.14.45-1-203780	114	5	5	3	0	2	535	4	4	0	0	NA	NA	NA	26	43	169	514	173	151	264	120	0	24	0	0	0.047	0
.	19.01.15-23.14.45-1-203781	154	20	20	1	0	1	526	17	17	0	0	NA	NA	NA	53	41	170	516	168	150	260	116	8	37	8	0.047	0.072	0.048
.	19.01.15-23.14.47-1-203782	120	12	12	1	0	1	523	9	9	0	0	NA	NA	NA	37	39	175	508	169	157	252	114	4	27	1	0.023	0.053	0.006
.	19.01.15-23.14.52-1-203787	154	28	28	8	0	4	525	25	25	0	0	NA	NA	NA	48	41	174	510	170	157	253	115	7	79	14	0.04	0.155	0.082
.	19.01.15-23.14.59-1-203788	114	4	4	1	0	1	521	3	3	0	0	NA	NA	NA	30	35	169	507	172	151	250	120	0	8	3	0	0.016	0.017
.	19.01.15-23.15.05-1-203789	156	10	10	1	0	0	525	9	9	0	0	NA	NA	NA	48	41	171	514	169	151	256	118	0	28	2	0	0.054	0.012
.	19.01.15-23.15.09-1-203790	34	1	1	0	0	0	0	0	0	0	0	NA	NA	NA	9	8	164	494	163	0	0	0	0	4	0	0	0.008	0
.	19.01.15-23.15.10-1-203791	127	7	7	1	0	0	533	6	6	0	0	NA	NA	NA	46	46	170	518	171	150	262	121	1	17	1	0.006	0.033	0.006
.	19.01.15-23.15.12-1-203795	141	7	7	1	0	1	528	6	6	0	0	NA	NA	NA	42	47	172	517	171	153	260	115	7	15	3	0.041	0.029	0.018
.	19.01.15-23.15.13-1-203797	33	1	1	0	0	0	0	0	0	0	0	NA	NA	NA	11	7	164	492	164	0	0	0	0	1	0	0	0.002	0
.	19.01.15-23.15.14-1-203798	59	2	2	0	0	0	506	1	1	0	0	NA	NA	NA	22	19	168	496	168	149	243	114	3	2	0	0.018	0.004	0
.	19.01.15-23.15.15-1-203801	150	12	12	3	0	2	515	9	9	0	0	NA	NA	NA	45	38	174	509	168	153	249	113	16	39	0	0.092	0.077	0
.	19.01.15-23.15.16-1-203803	65	2	2	0	0	0	507	1	1	0	0	NA	NA	NA	19	21	169	499	166	147	246	114	0	2	2	0	0.004	0.012
.	19.01.15-23.15.26-1-203825	62	4	4	2	0	2	510	3	3	0	0	NA	NA	NA	27	28	168	501	172	147	245	118	6	6	0	0.036	0.012	0
.	19.01.15-23.15.26-1-203827	213	14	14	5	0	3	546	10	10	0	0	NA	NA	NA	69	66	178	532	169	158	271	117	8	47	0	0.045	0.088	0
.	19.01.15-23.15.28-1-203829	147	14	14	6	0	4	538	12	12	0	0	NA	NA	NA	49	54	178	523	166	159	265	114	3	37	3	0.017	0.071	0.018
.	19.01.15-23.15.29-1-203831	123	14	14	1	0	1	512	13	13	0	0	NA	NA	NA	49	32	169	509	167	150	249	113	5	33	6	0.03	0.065	0.036
.	19.01.15-23.15.32-1-203832	293	77	77	22	0	14	575	71	71	0	0	NA	NA	NA	93	95	184	544	180	158	289	128	30	169	21	0.163	0.311	0.117
.	19.01.15-23.15.35-1-203836	85	5	5	1	0	0	525	3	3	0	0	NA	NA	NA	23	34	171	508	168	153	255	117	3	14	0	0.018	0.028	0
.	19.01.15-23.15.37-1-203839	65	2	2	0	0	0	503	1	1	0	0	NA	NA	NA	31	20	167	499	167	145	244	114	0	5	3	0	0.01	0.018
.	19.01.15-23.15.39-1-203840	69	3	3	1	0	1	504	1	1	0	0	NA	NA	NA	18	14	165	495	167	146	244	114	0	3	0	0	0.006	0
.	19.01.15-23.15.42-1-203845	90	4	4	0	0	0	514	3	3	0	0	NA	NA	NA	26	37	176	508	166	156	249	109	4	1	4	0.023	0.002	0.024
.	19.01.15-23.15.49-1-203846	119	12	12	4	0	3	521	9	9	0	0	NA	NA	NA	36	41	170	511	173	149	252	120	8	18	0	0.047	0.035	0
.	19.01.15-23.15.51-1-203847	57	3	3	0	0	0	298	2	2	0	0	NA	NA	NA	10	13	165	497	164	81	147	70	5	2	0	0.03	0.004	0
.	19.01.15-23.15.52-1-203848	31	1	1	0	0	0	0	0	0	0	0	NA	NA	NA	8	13	168	493	165	0	0	0	0	0	0	0	0	0
.	19.01.15-23.15.53-1-203849	37	1	1	0	0	0	0	0	0	0	0	NA	NA	NA	9	12	163	498	164	0	0	0	0	1	0	0	0.002	0
.	19.01.15-23.15.54-1-203850	300	51	51	17	0	15	594	47	47	0	0	NA	NA	NA	71	102	183	551	181	167	299	128	22	149	14	0.12	0.27	0.077
.	19.01.15-23.15.55-1-203851	233	32	32	7	0	4	549	28	28	0	0	NA	NA	NA	67	62	182	522	171	163	266	120	18	56	7	0.099	0.107	0.041
.	19.01.15-23.15.56-1-203852	256	14	14	3	0	3	539	11	11	0	0	NA	NA	NA	94	55	172	520	176	153	262	124	4	35	4	0.023	0.067	0.023
.	19.01.15-23.15.56-1-203853	506	53	53	17	0	11	617	49	49	0	0	NA	NA	NA	152	141	190	572	192	171	310	136	5	168	19	0.026	0.294	0.099
.	19.01.15-23.15.57-1-203854	266	34	34	9	0	6	543	31	31	0	0	NA	NA	NA	59	55	170	527	171	151	272	120	16	73	14	0.094	0.139	0.082
.	19.01.15-23.16.03-1-203855	61	2	2	0	0	0	98	1	1	0	0	NA	NA	NA	21	20	166	500	167	28	50	20	0	0	6	0	0	0.036
.	19.01.15-23.16.10-1-203857	59	4	4	0	0	0	508	3	3	0	0	NA	NA	NA	31	28	166	506	169	144	250	114	4	3	2	0.024	0.006	0.012
.	19.01.15-23.16.14-1-203862	120	20	20	4	0	4	521	18	18	0	0	NA	NA	NA	31	46	174	511	174	151	252	118	17	35	4	0.098	0.068	0.023
.	19.01.15-23.16.20-1-203886	183	21	21	10	0	7	542	19	19	0	0	NA	NA	NA	76	68	172	535	174	152	271	119	7	66	2	0.041	0.123	0.011
.	19.01.15-23.16.25-1-203888	33	1	1	1	0	1	0	0	0	0	0	NA	NA	NA	15	7	165	492	163	0	0	0	0	0	3	0	0	0.018
.	19.01.15-23.16.27-1-203891	272	34	34	11	0	8	548	31	31	0	0	NA	NA	NA	73	66	182	528	169	159	271	118	18	80	7	0.099	0.152	0.041
.	19.01.15-23.16.39-1-203897	89	3	3	1	0	1	509	2	2	0	0	NA	NA	NA	21	22	167	503	165	148	249	112	0	2	5	0	0.004	0.03
.	19.01.15-23.16.42-1-203898	119	5	5	0	0	0	510	4	4	0	0	NA	NA	NA	42	27	171	500	169	148	247	115	0	12	5	0	0.024	0.03
.	19.01.15-23.16.46-1-203899	117	6	6	3	0	2	525	5	5	0	0	NA	NA	NA	37	40	172	509	172	151	256	118	1	5	11	0.006	0.01	0.064
.	19.01.15-23.16.52-1-203902	218	16	16	2	0	2	541	14	14	0	0	NA	NA	NA	55	56	172	521	176	153	266	122	8	22	11	0.047	0.042	0.062
.	19.01.15-23.16.56-1-203907	38	1	1	0	0	0	0	0	0	0	0	NA	NA	NA	8	13	166	498	162	0	0	0	0	1	0	0	0.002	0
.	19.01.15-23.16.57-1-203908	159	6	6	1	0	1	540	5	5	0	0	NA	NA	NA	55	52	176	524	165	156	268	116	0	15	6	0	0.029	0.036
.	19.01.15-23.17.00-1-203909	117	6	6	2	0	2	527	4	4	0	0	NA	NA	NA	36	38	176	509	166	154	257	116	6	12	3	0.034	0.024	0.018
.	19.01.15-23.17.03-1-203910	261	48	48	18	0	11	562	44	44	0	0	NA	NA	NA	79	77	178	533	179	161	278	123	26	108	21	0.146	0.203	0.117
.	19.01.15-23.17.03-1-203911	233	45	45	8	0	6	552	42	42	0	0	NA	NA	NA	70	66	177	529	173	159	271	122	12	127	9	0.068	0.24	0.052
.	19.01.15-23.17.10-1-203914	63	2	2	1	0	1	302	1	1	0	0	NA	NA	NA	16	9	166	492	164	88	145	69	2	1	0	0.012	0.002	0
.	19.01.15-23.17.12-1-203916	149	15	15	5	0	4	533	13	13	0	0	NA	NA	NA	45	42	171	516	168	154	262	117	8	22	5	0.047	0.043	0.03
.	19.01.15-23.17.15-1-203920	93	3	3	0	0	0	514	2	2	0	0	NA	NA	NA	41	37	166	513	171	143	256	115	5	13	0	0.03	0.025	0
.	19.01.15-23.17.17-1-203939	94	5	5	1	0	1	509	4	4	0	0	NA	NA	NA	33	29	170	506	166	149	247	113	0	13	0	0	0.026	0
.	19.01.15-23.17.18-1-203940	121	8	8	3	0	3	519	7	7	0	0	NA	NA	NA	37	39	171	513	168	152	254	113	8	6	4	0.047	0.012	0.024
.	19.01.15-23.17.21-1-203944	61	2	2	0	0	0	506	1	1	0	0	NA	NA	NA	30	29	170	507	165	149	247	110	10	0	0	0.059	0	0
.	19.01.15-23.17.24-1-203945	349	45	45	12	0	9	577	41	41	0	0	NA	NA	NA	106	99	183	547	182	158	289	130	9	104	32	0.049	0.19	0.176
.	19.01.15-23.17.31-1-203950	155	17	17	2	0	2	535	14	14	0	0	NA	NA	NA	45	51	173	521	170	156	265	114	7	51	5	0.04	0.098	0.029
.	19.01.15-23.17.33-1-203951	32	1	1	0	0	0	0	0	0	0	0	NA	NA	NA	11	9	165	492	165	0	0	0	0	0	0	0	0	0
.	19.01.15-23.17.34-1-203952	34	1	1	0	0	0	0	0	0	0	0	NA	NA	NA	6	11	169	493	162	0	0	0	0	2	0	0	0.004	0
.	19.01.15-23.17.36-1-203956	142	11	11	3	0	2	530	9	9	0	0	NA	NA	NA	34	44	171	518	168	150	263	117	2	14	12	0.012	0.027	0.071
.	19.01.15-23.17.37-1-203957	89	7	7	4	0	4	511	4	4	0	0	NA	NA	NA	26	28	165	507	169	145	252	114	0	15	7	0	0.03	0.041
.	19.01.15-23.17.37-1-203958	154	10	10	2	0	1	526	8	8	0	0	NA	NA	NA	35	35	175	504	169	155	253	118	2	20	3	0.011	0.04	0.018
.	19.01.15-23.17.39-1-203959	199	10	10	3	0	1	528	9	9	0	0	NA	NA	NA	55	46	171	518	170	149	264	115	18	12	6	0.105	0.023	0.035
.	19.01.15-23.17.53-1-203964	59	2	2	0	0	0	401	1	1	0	0	NA	NA	NA	13	19	167	497	168	112	198	91	3	1	0	0.018	0.002	0
.	19.01.15-23.17.59-1-203965	172	12	12	2	0	1	528	10	10	0	0	NA	NA	NA	54	40	172	508	173	153	254	121	1	35	2	0.006	0.069	0.012
.	19.01.15-23.17.59-1-203966	157	12	12	2	0	1	527	10	10	0	0	NA	NA	NA	52	41	174	508	172	156	251	120	0	40	3	0	0.079	0.017
.	19.01.15-23.18.04-1-203967	317	74	74	17	0	17	579	68	68	0	0	NA	NA	NA	74	93	179	549	178	158	293	128	22	187	18	0.123	0.341	0.101
.	19.01.15-23.18.04-1-203968	65	3	3	1	0	1	518	2	2	0	0	NA	NA	NA	17	28	169	505	167	152	250	116	0	2	2	0	0.004	0.012
.	19.01.15-23.18.04-1-203969	119	6	6	2	0	2	521	4	4	0	0	NA	NA	NA	29	36	173	506	170	155	249	117	0	14	0	0	0.028	0
.	19.01.15-23.18.08-1-203972	173	15	15	2	0	2	534	13	13	0	0	NA	NA	NA	51	42	171	513	171	154	260	120	9	41	0	0.053	0.08	0
.	19.01.15-23.18.11-1-203976	111	5	5	2	0	1	518	4	4	0	0	NA	NA	NA	29	37	172	511	167	153	251	114	0	6	3	0	0.012	0.018
.	19.01.15-23.18.18-1-203998	33	1	1	0	0	0	0	0	0	0	0	NA	NA	NA	11	11	165	496	163	0	0	0	0	0	0	0	0	0
.	19.01.15-23.18.19-1-204000	63	3	3	0	0	0	516	2	2	0	0	NA	NA	NA	19	28	168	506	167	150	250	116	0	11	0	0	0.022	0
.	19.01.15-23.18.20-1-204002	485	48	48	15	0	12	624	43	43	0	0	NA	NA	NA	154	145	199	568	191	182	303	139	12	135	18	0.06	0.238	0.094
.	19.01.15-23.18.21-1-204004	292	38	38	9	0	7	576	32	32	0	0	NA	NA	NA	101	90	179	538	186	161	282	133	20	102	16	0.112	0.19	0.086
.	19.01.15-23.18.22-1-204005	120	5	5	0	0	0	519	4	4	0	0	NA	NA	NA	41	34	172	504	171	155	248	116	0	13	2	0	0.026	0.012
.	19.01.15-23.18.32-1-204010	146	5	5	1	0	1	531	4	4	0	0	NA	NA	NA	44	46	175	513	171	157	258	116	0	11	1	0	0.021	0.006
.	19.01.15-23.18.32-1-204011	153	28	28	8	0	7	527	26	26	0	0	NA	NA	NA	57	46	175	512	172	152	259	116	5	54	9	0.029	0.105	0.052
.	19.01.15-23.18.42-1-204015	86	3	3	2	0	2	518	2	2	0	0	NA	NA	NA	29	29	171	503	168	153	249	116	0	4	0	0	0.008	0
.	19.01.15-23.18.45-1-204016	117	10	10	3	0	2	527	9	9	0	0	NA	NA	NA	35	38	171	511	169	151	257	119	2	11	9	0.012	0.022	0.053
.	19.01.15-23.18.50-1-204017	254	39	39	11	0	10	554	36	36	0	0	NA	NA	NA	71	73	174	533	179	152	274	128	0	102	16	0	0.191	0.089
.	19.01.15-23.18.56-1-204022	32	1	1	0	0	0	0	0	0	0	0	NA	NA	NA	12	5	164	491	163	0	0	0	0	0	0	0	0	0
.	19.01.15-23.19.00-1-204023	230	30	30	9	0	8	548	23	23	0	0	NA	NA	NA	86	62	177	528	170	158	271	119	19	57	8	0.107	0.108	0.047
.	19.01.15-23.19.00-1-204024	120	8	8	3	0	2	525	6	6	0	0	NA	NA	NA	35	36	172	510	167	154	256	115	5	18	3	0.029	0.035	0.018
.	19.01.15-23.19.08-1-204025	401	68	68	18	0	11	587	59	59	0	0	NA	NA	NA	120	99	185	555	172	168	298	121	20	168	21	0.108	0.303	0.122
.	19.01.15-23.19.23-1-204055	241	18	18	5	0	4	559	15	15	0	0	NA	NA	NA	86	69	172	535	175	154	282	123	3	33	4	0.017	0.062	0.023
.	19.01.15-23.19.52-1-204067	38	1	1	1	0	1	0	0	0	0	0	NA	NA	NA	11	14	164	493	170	0	0	0	0	0	1	0	0	0.006
.	19.01.15-23.20.13-1-204077	292	43	43	12	0	9	580	39	39	0	0	NA	NA	NA	79	96	185	546	178	167	289	124	10	108	27	0.054	0.198	0.152
.	19.01.15-23.20.18-1-204102	337	38	38	7	0	6	581	34	34	0	0	NA	NA	NA	82	96	184	543	182	164	288	129	5	98	13	0.027	0.18	0.071
.	19.01.15-23.20.27-1-204112	128	7	7	1	0	1	514	5	5	0	0	NA	NA	NA	43	29	171	504	167	152	248	114	7	5	2	0.041	0.01	0.012
.	19.01.15-23.20.40-1-204120	60	2	2	1	0	1	512	0	0	0	0	NA	NA	NA	20	25	165	502	171	147	248	117	3	0	0	0.018	0	0
.	19.01.15-23.20.48-1-204121	423	72	72	23	0	18	599	69	69	0	0	NA	NA	NA	110	117	193	555	182	173	296	130	58	165	27	0.301	0.297	0.148
.	19.01.15-23.20.48-1-204122	411	55	55	13	0	11	596	51	51	0	0	NA	NA	NA	124	116	182	557	190	162	296	138	12	172	15	0.066	0.309	0.079
.	19.01.15-23.20.52-1-204123	35	1	1	0	0	0	0	0	0	0	0	NA	NA	NA	11	6	165	492	162	0	0	0	0	1	0	0	0.002	0
.	19.01.15-23.20.55-1-204128	299	39	39	9	0	9	567	35	35	0	0	NA	NA	NA	89	96	181	546	182	156	285	126	11	99	9	0.061	0.181	0.049
.	19.01.15-23.20.56-1-204129	31	1	1	0	0	0	0	0	0	0	0	NA	NA	NA	18	9	165	494	163	0	0	0	0	0	3	0	0	0.018
.	19.01.15-23.20.56-1-204130	92	6	6	0	0	0	515	4	4	0	0	NA	NA	NA	34	27	169	500	171	149	248	118	0	15	3	0	0.03	0.018
.	19.01.15-23.21.09-1-204132	61	3	3	0	0	0	516	2	2	0	0	NA	NA	NA	29	28	167	508	166	149	252	115	3	1	0	0.018	0.002	0
.	19.01.15-23.21.50-1-204170	295	43	43	11	0	8	552	39	39	0	0	NA	NA	NA	105	66	177	532	170	160	275	117	26	102	7	0.147	0.192	0.041
.	19.01.15-23.21.50-1-204171	91	9	9	4	0	4	523	7	7	0	0	NA	NA	NA	32	39	167	511	174	151	252	120	0	11	7	0	0.022	0.04
.	19.01.15-23.22.16-1-204182	34	1	1	0	0	0	0	0	0	0	0	NA	NA	NA	7	7	165	492	163	0	0	0	0	0	0	0	0	0
.	19.01.15-23.22.25-1-204206	99	5	5	0	0	0	522	4	4	0	0	NA	NA	NA	44	42	174	514	167	155	253	114	2	5	5	0.011	0.01	0.03
.	19.01.15-23.22.26-1-204208	36	1	1	0	0	0	0	0	0	0	0	NA	NA	NA	5	6	164	492	163	0	0	0	0	0	0	0	0	0
.	19.01.15-23.22.29-1-204212	149	16	16	3	0	3	528	13	13	0	0	NA	NA	NA	31	37	170	507	173	153	255	120	9	34	1	0.053	0.067	0.006
.	19.01.15-23.22.29-1-204213	292	47	47	15	0	13	553	45	45	0	0	NA	NA	NA	109	71	176	529	179	155	273	125	35	109	6	0.199	0.206	0.034
.	19.01.15-23.22.47-1-204217	174	23	23	7	0	6	526	21	21	0	0	NA	NA	NA	41	38	170	512	169	153	257	116	6	52	4	0.035	0.102	0.024
.	19.01.15-23.22.49-1-204218	92	9	9	2	0	2	506	7	7	0	0	NA	NA	NA	36	21	167	500	167	145	248	113	4	13	2	0.024	0.026	0.012
.	19.01.15-23.22.50-1-204219	92	3	3	0	0	0	506	2	2	0	0	NA	NA	NA	28	26	170	502	167	150	245	111	0	3	2	0	0.006	0.012
.	19.01.15-23.23.07-1-204226	284	59	59	13	0	10	564	54	54	0	0	NA	NA	NA	80	82	173	547	175	154	287	123	23	136	23	0.133	0.249	0.131
.	19.01.15-23.23.10-1-204228	151	18	18	4	0	4	525	17	17	0	0	NA	NA	NA	57	38	172	510	169	154	254	117	7	34	6	0.041	0.067	0.036
.	19.01.15-23.23.16-1-204235	415	34	34	11	0	9	605	28	28	0	0	NA	NA	NA	137	126	186	571	182	168	309	128	16	100	14	0.086	0.175	0.077
.	19.01.15-23.23.19-1-204254	60	2	2	0	0	0	100	1	1	0	0	NA	NA	NA	19	12	163	499	163	28	52	20	0	2	0	0	0.004	0
.	19.01.15-23.23.26-1-204258	61	2	2	1	0	1	510	0	0	0	0	NA	NA	NA	24	22	168	494	173	150	241	119	0	5	3	0	0.01	0.017
.	19.01.15-23.23.27-1-204260	289	30	30	10	0	9	571	27	27	0	0	NA	NA	NA	74	88	183	538	180	166	279	126	4	81	12	0.022	0.151	0.067
.	19.01.15-23.23.31-1-204263	33	1	1	0	0	0	0	0	0	0	0	NA	NA	NA	11	12	167	494	164	0	0	0	2	0	0	0.012	0	0
.	19.01.15-23.23.32-1-204264	300	29	29	13	0	9	568	27	27	0	0	NA	NA	NA	86	91	173	551	180	155	288	125	24	71	0	0.139	0.129	0
.	19.01.15-23.23.33-1-204265	37	1	1	0	0	0	0	0	0	0	0	NA	NA	NA	9	6	164	491	164	0	0	0	0	0	1	0	0	0.006
.	19.01.15-23.23.36-1-204269	183	21	21	6	0	5	544	17	17	0	0	NA	NA	NA	60	59	177	519	176	159	262	123	5	64	7	0.028	0.123	0.04
.	19.01.15-23.23.38-1-204270	169	15	15	4	0	4	530	14	14	0	0	NA	NA	NA	47	36	167	508	174	151	257	122	0	42	4	0	0.083	0.023
.	19.01.15-23.23.40-1-204271	202	8	8	1	0	1	544	7	7	0	0	NA	NA	NA	69	65	177	530	171	153	271	120	5	12	0	0.028	0.023	0
.	19.01.15-23.23.51-1-204276	294	53	53	13	0	9	568	46	46	0	0	NA	NA	NA	90	86	186	535	178	168	277	123	50	120	15	0.269	0.224	0.084
.	19.01.15-23.24.07-1-204277	95	7	7	2	0	2	511	6	6	0	0	NA	NA	NA	28	26	167	506	166	147	251	113	3	6	6	0.018	0.012	0.036
.	19.01.15-23.24.09-1-204278	430	87	87	21	0	14	614	79	79	0	0	NA	NA	NA	129	135	184	572	192	163	313	138	23	212	30	0.125	0.371	0.156
.	19.01.15-23.24.12-1-204282	188	6	6	1	0	1	535	5	5	0	0	NA	NA	NA	59	55	174	522	172	154	266	115	0	10	2	0	0.019	0.012
.	19.01.15-23.24.14-1-204285	315	24	24	6	0	6	574	21	21	0	0	NA	NA	NA	114	96	189	543	177	167	281	126	0	55	7	0	0.101	0.04
.	19.01.15-23.24.14-1-204286	36	1	1	1	0	1	0	0	0	0	0	NA	NA	NA	21	16	165	500	164	0	0	0	0	0	4	0	0	0.024
.	19.01.15-23.24.17-1-204290	333	75	75	21	0	16	560	69	69	0	0	NA	NA	NA	101	81	177	539	178	156	278	126	40	163	34	0.226	0.302	0.191
.	19.01.15-23.24.27-1-204314	239	17	17	7	0	6	545	15	15	0	0	NA	NA	NA	64	67	172	530	178	152	273	120	0	48	4	0	0.091	0.022
.	19.01.15-23.24.33-1-204317	352	41	41	11	0	9	586	40	40	0	0	NA	NA	NA	114	106	188	551	180	171	292	123	4	146	9	0.021	0.265	0.05
.	19.01.15-23.24.34-1-204318	237	19	19	5	0	5	571	18	18	0	0	NA	NA	NA	68	91	191	535	178	174	276	121	12	42	8	0.063	0.079	0.045
.	19.01.15-23.24.39-1-204322	141	12	12	3	0	3	534	11	11	0	0	NA	NA	NA	50	48	173	516	172	156	257	121	0	32	19	0	0.062	0.11
.	19.01.15-23.24.54-1-204323	242	18	18	8	0	6	549	16	16	0	0	NA	NA	NA	83	69	169	540	173	152	276	121	4	41	5	0.024	0.076	0.029
.	19.01.15-23.24.56-1-204324	173	9	9	2	0	2	532	7	7	0	0	NA	NA	NA	50	50	179	514	170	160	256	116	2	25	0	0.011	0.049	0
.	19.01.15-23.25.04-1-204329	30	1	1	0	0	0	0	0	0	0	0	NA	NA	NA	10	6	164	493	162	0	0	0	0	2	0	0	0.004	0
.	19.01.15-23.25.06-1-204330	293	55	55	12	0	7	566	51	51	0	0	NA	NA	NA	81	73	181	529	176	165	276	125	17	123	11	0.094	0.233	0.062
.	19.01.15-23.25.08-1-204331	61	2	2	0	0	0	514	1	1	0	0	NA	NA	NA	26	28	170	500	171	150	247	117	0	4	0	0	0.008	0
.	19.01.15-23.25.11-1-204334	32	1	1	0	0	0	0	0	0	0	0	NA	NA	NA	10	9	165	494	163	0	0	0	0	0	0	0	0	0
.	19.01.15-23.25.13-1-204337	225	20	20	4	0	2	555	18	18	0	0	NA	NA	NA	73	72	174	532	179	154	274	127	18	63	7	0.103	0.118	0.039
.	19.01.15-23.25.27-1-204363	119	20	20	5	0	4	513	13	13	0	0	NA	NA	NA	41	34	166	511	170	144	250	119	0	29	5	0	0.057	0.029
.	19.01.15-23.25.28-1-204365	97	10	10	4	0	3	516	8	8	0	0	NA	NA	NA	43	39	168	515	169	149	252	115	14	12	4	0.083	0.023	0.024
.	19.01.15-23.25.34-1-204367	122	12	12	3	0	3	534	11	11	0	0	NA	NA	NA	20	49	173	517	172	154	261	119	8	33	0	0.046	0.064	0
.	19.01.15-23.25.40-1-204373	212	21	21	4	0	3	542	18	18	0	0	NA	NA	NA	51	52	173	516	176	156	260	126	7	58	3	0.04	0.112	0.017
.	19.01.15-23.25.50-1-204378	34	1	1	1	0	1	0	0	0	0	0	NA	NA	NA	10	12	165	497	163	0	0	0	0	0	1	0	0	0.006
.	19.01.15-23.25.52-1-204379	64	3	3	0	0	0	512	2	2	0	0	NA	NA	NA	19	26	165	509	165	149	253	110	0	4	5	0	0.008	0.03
.	19.01.15-23.25.52-1-204380	382	94	94	27	0	14	579	86	86	0	0	NA	NA	NA	98	100	184	546	183	165	285	129	28	195	22	0.152	0.357	0.12
.	19.01.15-23.25.53-1-204381	63	3	3	1	0	0	513	2	2	0	0	NA	NA	NA	11	26	171	503	165	153	248	112	0	10	0	0	0.02	0
.	19.01.15-23.25.57-1-204382	139	15	15	3	0	3	518	13	13	0	0	NA	NA	NA	48	43	166	519	171	146	255	117	2	21	0	0.012	0.04	0
.	19.01.15-23.25.58-1-204383	326	27	27	10	0	10	582	25	25	0	0	NA	NA	NA	100	101	184	549	181	163	291	128	25	72	6	0.136	0.131	0.033
.	19.01.15-23.25.58-1-204384	175	39	39	7	0	6	528	38	38	0	0	NA	NA	NA	55	46	173	517	169	153	262	113	8	84	4	0.046	0.162	0.024
.	19.01.15-23.26.07-1-204385	32	1	1	0	0	0	0	0	0	0	0	NA	NA	NA	6	7	165	492	163	0	0	0	0	1	0	0	0.002	0
.	19.01.15-23.26.08-1-204386	122	6	6	2	0	2	510	5	5	0	0	NA	NA	NA	41	32	171	506	168	151	244	115	0	8	8	0	0.016	0.048
.	19.01.15-23.26.10-1-204388	34	1	1	0	0	0	0	0	0	0	0	NA	NA	NA	11	8	164	494	163	0	0	0	0	0	1	0	0	0.006
.	19.01.15-23.26.13-1-204392	150	28	28	8	0	7	545	25	25	0	0	NA	NA	NA	45	59	180	523	169	162	270	113	16	68	7	0.089	0.13	0.041
.	19.01.15-23.26.13-1-204393	176	11	11	0	0	0	526	9	9	0	0	NA	NA	NA	49	45	171	516	171	150	259	117	10	10	6	0.058	0.019	0.035
.	19.01.15-23.26.21-1-204419	183	17	17	2	0	1	547	16	16	0	0	NA	NA	NA	62	66	180	521	178	162	262	123	6	31	4	0.033	0.06	0.022
.	19.01.15-23.26.27-1-204422	35	1	1	1	0	1	0	0	0	0	0	NA	NA	NA	5	10	166	492	165	0	0	0	0	3	0	0	0.006	0
.	19.01.15-23.26.27-1-204424	243	35	35	9	0	6	557	32	32	0	0	NA	NA	NA	68	71	181	523	180	161	270	126	25	93	9	0.138	0.178	0.05
.	19.01.15-23.26.30-1-204426	292	39	39	8	0	7	574	35	35	0	0	NA	NA	NA	88	94	176	548	183	159	286	129	5	116	19	0.028	0.212	0.104
.	19.01.15-23.26.34-1-204430	92	6	6	1	0	1	525	4	4	0	0	NA	NA	NA	32	42	170	511	174	149	254	122	1	15	1	0.006	0.029	0.006
.	19.01.15-23.26.46-1-204431	97	6	6	5	0	3	520	5	5	0	0	NA	NA	NA	34	28	169	506	166	153	251	116	0	20	0	0	0.04	0
.	19.01.15-23.26.52-1-204434	95	14	14	2	0	2	511	11	11	0	0	NA	NA	NA	32	28	171	501	169	149	246	116	7	21	2	0.041	0.042	0.012
.	19.01.15-23.26.52-1-204435	148	14	14	3	0	3	515	13	13	0	0	NA	NA	NA	50	28	168	507	166	149	252	114	7	34	6	0.042	0.067	0.036
.	19.01.15-23.26.56-1-204436	234	20	20	7	0	5	558	19	19	0	0	NA	NA	NA	68	76	178	537	174	159	279	120	16	42	6	0.09	0.078	0.034
.	19.01.15-23.27.03-1-204441	296	40	40	11	0	10	566	36	36	0	0	NA	NA	NA	82	80	178	536	179	159	282	125	13	117	20	0.073	0.218	0.112
.	19.01.15-23.27.03-1-204442	60	2	2	1	0	1	515	1	1	0	0	NA	NA	NA	23	31	169	507	168	149	250	116	0	1	1	0	0.002	0.006
.	19.01.15-23.27.15-1-204449	67	5	5	2	0	2	505	4	4	0	0	NA	NA	NA	28	19	166	501	165	145	247	113	0	13	1	0	0.026	0.006
.	19.01.15-23.27.23-1-204471	31	1	1	1	0	1	0	0	0	0	0	NA	NA	NA	12	10	167	493	163	0	0	0	0	0	0	0	0	0
.	19.01.15-23.27.24-1-204472	226	18	18	2	0	0	553	16	16	0	0	NA	NA	NA	72	63	174	523	179	157	268	128	6	46	0	0.034	0.088	0
.	19.01.15-23.27.25-1-204473	231	41	41	11	0	9	548	37	37	0	0	NA	NA	NA	76	67	170	525	185	151	266	131	22	94	7	0.129	0.179	0.038
.	19.01.15-23.27.26-1-204475	60	2	2	0	0	0	500	1	1	0	0	NA	NA	NA	15	18	164	501	166	144	244	112	0	8	0	0	0.016	0
.	19.01.15-23.27.34-1-204479	90	6	6	0	0	0	517	5	5	0	0	NA	NA	NA	32	29	171	503	168	151	251	115	5	7	0	0.029	0.014	0
.	19.01.15-23.27.37-1-204483	270	47	47	12	0	10	567	43	43	0	0	NA	NA	NA	98	91	185	543	176	166	278	123	6	155	14	0.032	0.285	0.08
.	19.01.15-23.27.40-1-204484	209	26	26	11	0	9	546	25	25	0	0	NA	NA	NA	58	66	177	531	171	153	274	119	29	60	5	0.164	0.113	0.029
.	19.01.15-23.27.41-1-204485	32	1	1	0	0	0	0	0	0	0	0	NA	NA	NA	12	7	164	491	165	0	0	0	0	0	0	0	0	0
.	19.01.15-23.27.43-1-204486	206	49	49	15	0	10	559	46	46	0	0	NA	NA	NA	56	77	186	530	174	168	271	120	9	127	15	0.048	0.24	0.086
.	19.01.15-23.27.50-1-204491	468	77	77	19	0	12	583	68	68	0	0	NA	NA	NA	133	102	190	537	188	169	279	135	11	197	21	0.058	0.367	0.112
.	19.01.15-23.28.10-1-204494	285	65	65	23	0	19	582	60	60	0	0	NA	NA	NA	67	102	186	548	181	167	288	127	25	162	38	0.134	0.296	0.21
.	19.01.15-23.28.19-1-204520	509	46	46	11	0	10	640	42	42	0	0	NA	NA	NA	139	156	201	573	195	185	314	141	12	129	20	0.06	0.225	0.103
.	19.01.15-23.28.20-1-204523	348	58	58	16	0	13	588	53	53	0	0	NA	NA	NA	100	109	179	560	183	160	298	130	20	154	30	0.112	0.275	0.164
.	19.01.15-23.28.45-1-204531	116	5	5	1	0	1	512	4	4	0	0	NA	NA	NA	37	31	170	507	167	149	249	114	0	12	0	0	0.024	0
.	19.01.15-23.28.53-1-204532	58	2	2	1	0	1	507	1	1	0	0	NA	NA	NA	24	24	168	500	169	149	243	115	7	0	0	0.042	0	0
.	19.01.15-23.29.07-1-204537	88	3	3	0	0	0	518	2	2	0	0	NA	NA	NA	27	29	171	504	167	153	251	114	0	18	0	0	0.036	0
.	19.01.15-23.29.09-1-204538	175	23	23	2	0	2	534	19	19	0	0	NA	NA	NA	51	53	173	519	174	155	261	118	3	54	8	0.017	0.104	0.046
.	19.01.15-23.29.11-1-204541	182	11	11	1	0	0	541	10	10	0	0	NA	NA	NA	48	52	172	517	176	156	263	122	0	17	12	0	0.033	0.068
.	19.01.15-23.29.20-1-204567	122	10	10	1	0	1	517	7	7	0	0	NA	NA	NA	39	34	167	510	170	142	255	120	4	28	0	0.024	0.055	0
.	19.01.15-23.29.24-1-204570	325	60	60	13	0	11	568	53	53	0	0	NA	NA	NA	104	79	177	533	182	158	281	129	14	155	7	0.079	0.291	0.038
.	19.01.15-23.29.43-1-204578	60	3	3	0	0	0	346	2	2	0	0	NA	NA	NA	14	22	168	499	168	94	175	77	2	3	0	0.012	0.006	0
.	19.01.15-23.29.48-1-204579	63	2	2	1	0	1	507	1	1	0	0	NA	NA	NA	28	24	166	505	166	146	245	116	0	5	0	0	0.01	0
.	19.01.15-23.29.50-1-204584	180	29	29	4	0	3	542	24	24	0	0	NA	NA	NA	53	61	175	528	171	155	267	120	16	50	8	0.091	0.095	0.047
.	19.01.15-23.29.50-1-204585	88	6	6	0	0	0	508	5	5	0	0	NA	NA	NA	29	25	171	500	167	152	244	112	0	14	0	0	0.028	0
.	19.01.15-23.29.55-1-204586	33	1	1	0	0	0	0	0	0	0	0	NA	NA	NA	8	11	166	496	162	0	0	0	0	0	0	0	0	0
.	19.01.15-23.29.57-1-204587	93	3	3	0	0	0	527	2	2	0	0	NA	NA	NA	29	35	170	507	171	152	254	121	0	4	2	0	0.008	0.012
.	19.01.15-23.30.02-1-204592	125	10	10	5	0	2	524	8	8	0	0	NA	NA	NA	47	42	170	514	171	148	259	117	14	10	0	0.082	0.019	0
.	19.01.15-23.30.06-1-204593	179	20	20	6	0	5	532	18	18	0	0	NA	NA	NA	51	53	165	525	176	143	268	121	8	59	3	0.048	0.112	0.017
.	19.01.15-23.30.06-1-204594	123	7	7	0	0	0	524	5	5	0	0	NA	NA	NA	45	39	169	510	173	149	256	119	9	16	0	0.053	0.031	0
.	19.01.15-23.30.06-1-204595	211	33	33	13	0	10	540	29	29	0	0	NA	NA	NA	65	61	176	525	173	152	266	122	19	81	11	0.108	0.154	0.064
.	19.01.15-23.30.09-1-204596	124	6	6	1	0	0	526	5	5	0	0	NA	NA	NA	39	43	168	518	170	150	259	117	0	21	5	0	0.041	0.029
.	19.01.15-23.30.11-1-204599	297	48	48	12	0	8	568	44	44	0	0	NA	NA	NA	93	89	181	542	179	160	285	123	20	118	7	0.11	0.218	0.039
.	19.01.15-23.30.22-1-204633	149	11	11	2	0	2	538	10	10	0	0	NA	NA	NA	44	54	176	520	171	160	261	117	4	22	9	0.023	0.042	0.053
.	19.01.15-23.30.24-1-204634	177	9	9	2	0	1	551	8	8	0	0	NA	NA	NA	54	68	173	527	181	154	268	129	8	23	0	0.046	0.044	0
.	19.01.15-23.30.29-1-204639	321	31	31	8	0	6	565	30	30	0	0	NA	NA	NA	90	83	175	541	180	155	280	130	7	67	9	0.04	0.124	0.05
.	19.01.15-23.30.37-1-204645	64	2	2	0	0	0	517	1	1	0	0	NA	NA	NA	22	26	170	499	170	152	247	118	0	3	0	0	0.006	0
.	19.01.15-23.30.42-1-204646	120	6	6	2	0	2	516	5	5	0	0	NA	NA	NA	47	29	173	504	165	152	252	112	2	9	5	0.012	0.018	0.03
.	19.01.15-23.30.44-1-204647	212	8	8	2	0	2	551	6	6	0	0	NA	NA	NA	65	64	174	524	179	158	269	124	4	18	1	0.023	0.034	0.006
.	19.01.15-23.30.45-1-204648	60	2	2	2	0	2	453	1	1	0	0	NA	NA	NA	19	12	166	494	165	134	216	103	1	2	0	0.006	0.004	0
.	19.01.15-23.30.50-1-204649	323	31	31	11	0	8	586	27	27	0	0	NA	NA	NA	90	103	180	553	183	162	292	132	7	73	28	0.039	0.132	0.153
.	19.01.15-23.30.53-1-204650	39	1	1	0	0	0	0	0	0	0	0	NA	NA	NA	10	9	163	492	167	0	0	0	0	0	0	0	0	0
.	19.01.15-23.30.54-1-204651	493	96	96	23	0	19	623	85	85	0	0	NA	NA	NA	130	150	195	582	186	176	315	132	23	239	30	0.118	0.411	0.161
.	19.01.15-23.30.56-1-204652	118	8	8	3	0	1	515	7	7	0	0	NA	NA	NA	46	34	170	509	168	149	253	113	0	18	2	0	0.035	0.012
.	19.01.15-23.30.57-1-204653	62	2	2	1	0	1	512	1	1	0	0	NA	NA	NA	14	21	166	501	167	147	250	115	6	0	0	0.036	0	0
.	19.01.15-23.30.59-1-204654	267	28	28	10	0	8	557	23	23	0	0	NA	NA	NA	69	72	175	536	174	154	282	121	38	62	25	0.217	0.116	0.144
.	19.01.15-23.31.08-1-204679	182	18	18	7	0	5	533	16	16	0	0	NA	NA	NA	49	48	177	515	169	157	260	116	1	52	4	0.006	0.101	0.024
.	19.01.15-23.31.10-1-204701	118	7	7	0	0	0	518	5	5	0	0	NA	NA	NA	44	35	172	504	172	153	246	119	5	13	3	0.029	0.026	0.017
.	19.01.15-23.31.13-1-204704	152	37	37	5	0	4	528	35	35	0	0	NA	NA	NA	45	41	173	510	171	153	255	120	8	92	5	0.046	0.18	0.029
.	19.01.15-23.31.15-1-204708	378	62	62	11	0	5	588	58	58	0	0	NA	NA	NA	103	106	184	549	186	164	293	131	27	166	16	0.147	0.302	0.086
.	19.01.15-23.31.21-1-204730	35	1	1	0	0	0	0	0	0	0	0	NA	NA	NA	16	13	166	494	166	0	0	0	0	0	1	0	0	0.006
.	19.01.15-23.31.23-1-204731	179	25	25	3	0	3	540	22	22	0	0	NA	NA	NA	49	51	170	523	171	152	267	121	4	85	6	0.024	0.163	0.035
.	19.01.15-23.31.27-1-204735	33	1	1	0	0	0	0	0	0	0	0	NA	NA	NA	6	8	164	493	164	0	0	0	0	0	2	0	0	0.012
.	19.01.15-23.31.30-1-204737	94	8	8	2	0	2	522	7	7	0	0	NA	NA	NA	36	31	169	507	168	152	254	116	2	21	0	0.012	0.041	0
.	19.01.15-23.31.37-1-204741	86	4	4	1	0	1	521	3	3	0	0	NA	NA	NA	29	35	171	509	168	152	254	115	4	4	0	0.023	0.008	0
.	19.01.15-23.31.45-1-204742	64	5	5	0	0	0	514	4	4	0	0	NA	NA	NA	31	29	168	506	168	150	250	114	0	15	0	0	0.03	0
.	19.01.15-23.31.46-1-204743	114	6	6	5	0	4	513	3	3	0	0	NA	NA	NA	34	34	170	511	166	151	249	113	0	21	0	0	0.041	0
.	19.01.15-23.31.56-1-204750	34	1	1	0	0	0	0	0	0	0	0	NA	NA	NA	8	16	164	498	167	0	0	0	0	1	0	0	0.002	0
.	19.01.15-23.31.57-1-204751	152	14	14	1	0	1	523	12	12	0	0	NA	NA	NA	64	46	170	519	170	146	261	116	8	14	12	0.047	0.027	0.071
.	19.01.15-23.31.59-1-204752	148	7	7	1	0	1	523	5	5	0	0	NA	NA	NA	33	32	169	511	165	149	260	114	4	8	3	0.024	0.016	0.018
.	19.01.15-23.32.00-1-204753	210	29	29	6	0	6	536	25	25	0	0	NA	NA	NA	76	60	173	524	176	151	265	120	10	52	8	0.058	0.099	0.045
.	19.01.15-23.32.01-1-204754	270	50	50	19	0	13	555	46	46	0	0	NA	NA	NA	69	68	175	529	177	158	273	124	23	134	11	0.131	0.253	0.062
.	19.01.15-23.32.04-1-204755	299	26	26	5	0	4	572	22	22	0	0	NA	NA	NA	92	93	178	548	180	159	285	128	10	56	7	0.056	0.102	0.039
.	19.01.15-23.32.09-1-204756	213	16	16	3	0	1	552	13	13	0	0	NA	NA	NA	63	73	172	539	175	155	278	119	10	27	3	0.058	0.05	0.017
.	19.01.15-23.32.18-1-204782	297	64	64	22	0	14	570	60	60	0	0	NA	NA	NA	89	86	180	539	180	161	283	126	26	160	17	0.144	0.297	0.094
.	19.01.15-23.32.22-1-204789	99	8	8	5	0	4	523	7	7	0	0	NA	NA	NA	34	37	169	515	166	150	260	113	10	21	4	0.059	0.041	0.024
.	19.01.15-23.32.37-1-204797	96	3	3	0	0	0	512	2	2	0	0	NA	NA	NA	41	30	170	502	171	150	244	118	0	3	2	0	0.006	0.012
.	19.01.15-23.32.40-1-204798	150	7	7	1	0	1	536	5	5	0	0	NA	NA	NA	45	48	175	514	172	157	258	121	0	17	5	0	0.033	0.029
.	19.01.15-23.32.41-1-204799	209	37	37	8	0	6	558	34	34	0	0	NA	NA	NA	59	75	172	538	178	153	280	125	8	103	10	0.047	0.191	0.056
.	19.01.15-23.32.43-1-204800	55	2	2	1	0	1	0	1	1	0	0	NA	NA	NA	17	16	167	497	165	0	0	0	0	1	2	0	0.002	0.012
.	19.01.15-23.32.43-1-204801	36	1	1	0	0	0	0	0	0	0	0	NA	NA	NA	11	6	163	493	163	0	0	0	0	4	0	0	0.008	0
.	19.01.15-23.32.48-1-204802	383	55	55	14	0	11	599	50	50	0	0	NA	NA	NA	121	115	190	554	184	173	295	131	15	138	13	0.079	0.249	0.071
.	19.01.15-23.32.48-1-204803	64	3	3	2	0	2	507	2	2	0	0	NA	NA	NA	15	18	165	501	165	150	244	113	2	6	0	0.012	0.012	0
.	19.01.15-23.32.51-1-204804	413	54	54	16	0	14	612	52	52	0	0	NA	NA	NA	101	127	189	561	190	169	306	137	16	158	19	0.085	0.282	0.1
.	19.01.15-23.32.52-1-204805	343	71	71	19	0	14	584	70	70	0	0	NA	NA	NA	99	99	188	540	184	170	285	129	26	192	18	0.138	0.356	0.098
.	19.01.15-23.33.08-1-204812	95	7	7	2	0	2	514	6	6	0	0	NA	NA	NA	32	30	165	509	169	147	252	115	1	14	1	0.006	0.028	0.006
.	19.01.15-23.33.18-1-204838	90	3	3	0	0	0	511	2	2	0	0	NA	NA	NA	41	25	167	506	165	150	249	112	0	4	0	0	0.008	0
.	19.01.15-23.33.25-1-204841	323	39	39	16	0	12	568	35	35	0	0	NA	NA	NA	91	90	177	549	177	155	287	126	27	103	22	0.153	0.188	0.124
.	19.01.15-23.33.32-1-204846	93	4	4	1	0	1	524	3	3	0	0	NA	NA	NA	39	39	175	508	169	154	253	117	0	9	9	0	0.018	0.053
.	19.01.15-23.33.33-1-204847	323	79	79	20	0	17	591	76	76	0	0	NA	NA	NA	96	113	180	554	192	161	291	139	25	197	20	0.139	0.356	0.104
.	19.01.15-23.33.48-1-204851	31	1	1	0	0	0	0	0	0	0	0	NA	NA	NA	4	3	164	490	162	0	0	0	1	0	0	0.006	0	0
.	19.01.15-23.33.50-1-204852	89	5	5	0	0	0	514	4	4	0	0	NA	NA	NA	25	21	165	503	166	148	250	116	4	14	0	0.024	0.028	0
.	19.01.15-23.33.51-1-204857	66	3	3	2	0	2	505	1	1	0	0	NA	NA	NA	33	27	169	502	169	149	239	117	0	5	5	0	0.01	0.03
.	19.01.15-23.34.03-1-204858	184	12	12	4	0	4	537	8	8	0	0	NA	NA	NA	61	58	179	520	172	156	261	120	2	15	15	0.011	0.029	0.087
.	19.01.15-23.34.04-1-204859	292	52	52	15	0	14	559	48	48	0	0	NA	NA	NA	73	74	178	528	181	160	271	128	36	151	10	0.202	0.286	0.055
.	19.01.15-23.34.06-1-204860	329	38	38	9	0	5	587	33	33	0	0	NA	NA	NA	89	106	185	546	188	165	290	132	26	105	19	0.141	0.192	0.101
.	19.01.15-23.34.14-1-204866	36	1	1	1	0	1	0	0	0	0	0	NA	NA	NA	12	13	165	494	167	0	0	0	0	6	0	0	0.012	0
.	19.01.15-23.34.17-1-204870	291	27	27	7	0	5	577	24	24	0	0	NA	NA	NA	102	93	185	542	179	167	286	124	8	90	2	0.043	0.166	0.011
.	19.01.15-23.34.27-1-204894	62	2	2	1	0	1	505	1	1	0	0	NA	NA	NA	15	22	168	502	165	149	245	111	0	3	0	0	0.006	0
.	19.01.15-23.34.30-1-204897	58	2	2	1	0	1	514	1	1	0	0	NA	NA	NA	24	29	175	503	164	157	244	113	0	10	0	0	0.02	0
.	19.01.15-23.34.33-1-204898	119	7	7	0	0	0	532	4	4	0	0	NA	NA	NA	54	46	169	517	173	153	258	121	0	16	0	0	0.031	0
.	19.01.15-23.34.39-1-204902	67	3	3	0	0	0	515	2	2	0	0	NA	NA	NA	33	28	173	502	166	152	249	114	2	2	4	0.012	0.004	0.024
.	19.01.15-23.34.46-1-204903	412	42	42	10	0	5	595	39	39	0	0	NA	NA	NA	114	116	185	559	185	165	300	130	11	121	8	0.059	0.216	0.043
.	19.01.15-23.34.46-1-204904	62	2	2	0	0	0	517	1	1	0	0	NA	NA	NA	19	29	171	504	167	152	253	112	0	6	2	0	0.012	0.012
.	19.01.15-23.34.53-1-204905	88	5	5	2	0	2	510	3	3	0	0	NA	NA	NA	16	21	169	500	165	147	247	116	9	6	2	0.053	0.012	0.012
.	19.01.15-23.34.54-1-204906	85	4	4	0	0	0	514	3	3	0	0	NA	NA	NA	28	28	168	505	168	146	251	117	11	10	0	0.065	0.02	0
.	19.01.15-23.35.00-1-204907	30	1	1	0	0	0	0	0	0	0	0	NA	NA	NA	12	14	167	498	162	0	0	0	0	0	2	0	0	0.012
.	19.01.15-23.35.02-1-204908	323	61	61	16	0	11	573	57	57	0	0	NA	NA	NA	88	89	179	546	177	160	287	126	17	149	24	0.095	0.273	0.136
.	19.01.15-23.35.05-1-204913	195	12	12	3	0	2	557	11	11	0	0	NA	NA	NA	75	78	173	537	181	154	279	124	6	32	4	0.035	0.06	0.022
.	19.01.15-23.35.09-1-204914	124	5	5	1	0	1	525	4	4	0	0	NA	NA	NA	40	43	170	516	170	152	256	117	0	20	0	0	0.039	0
.	19.01.15-23.35.09-1-204916	32	1	1	0	0	0	0	0	0	0	0	NA	NA	NA	7	12	166	495	164	0	0	0	0	0	0	0	0	0
.	19.01.15-23.35.11-1-204917	292	45	45	16	0	14	556	40	40	0	0	NA	NA	NA	100	77	178	533	179	159	273	124	23	134	20	0.129	0.251	0.112
.	19.01.15-23.35.12-1-204919	58	4	4	1	0	1	154	3	3	0	0	NA	NA	NA	11	22	169	502	164	51	68	35	0	6	2	0	0.012	0.012
.	19.01.15-23.35.15-1-204925	64	2	2	0	0	0	509	1	1	0	0	NA	NA	NA	20	22	165	503	167	147	251	111	0	3	0	0	0.006	0
.	19.01.15-23.35.20-1-204945	154	5	5	3	0	1	529	3	3	0	0	NA	NA	NA	56	47	172	518	170	154	260	115	5	9	0	0.029	0.017	0
.	19.01.15-23.35.24-1-204947	140	15	15	3	0	3	543	13	13	0	0	NA	NA	NA	42	51	173	515	176	157	263	123	2	29	6	0.012	0.056	0.034
.	19.01.15-23.35.26-1-204949	35	1	1	1	0	1	0	0	0	0	0	NA	NA	NA	9	5	164	491	163	0	0	0	0	0	0	0	0	0
.	19.01.15-23.35.28-1-204952	94	3	3	1	0	1	502	2	2	0	0	NA	NA	NA	28	18	164	500	167	142	246	114	0	7	0	0	0.014	0
.	19.01.15-23.35.28-1-204953	116	6	6	2	0	1	533	5	5	0	0	NA	NA	NA	29	48	173	519	169	155	260	118	6	10	0	0.035	0.019	0
.	19.01.15-23.35.28-1-204955	213	24	24	4	0	4	545	23	23	0	0	NA	NA	NA	55	61	176	522	176	157	264	124	9	67	11	0.051	0.128	0.062
.	19.01.15-23.35.37-1-204961	153	9	9	4	0	1	521	8	8	0	0	NA	NA	NA	32	34	172	506	169	152	253	116	8	19	0	0.047	0.038	0
.	19.01.15-23.35.41-1-204962	125	5	5	2	0	2	522	4	4	0	0	NA	NA	NA	50	37	171	507	172	150	255	117	0	9	3	0	0.018	0.017
.	19.01.15-23.35.46-1-204963	39	1	1	0	0	0	0	0	0	0	0	NA	NA	NA	12	8	165	493	163	0	0	0	0	0	0	0	0	0
.	19.01.15-23.35.50-1-204964	158	10	10	2	0	1	528	8	8	0	0	NA	NA	NA	52	42	172	512	171	152	257	119	14	20	0	0.081	0.039	0
.	19.01.15-23.35.50-1-204965	62	2	2	1	0	1	454	1	1	0	0	NA	NA	NA	21	21	166	500	168	138	214	102	0	0	3	0	0	0.018
.	19.01.15-23.35.58-1-204970	89	4	4	1	0	1	515	3	3	0	0	NA	NA	NA	19	28	169	506	166	150	251	114	1	5	1	0.006	0.01	0.006
.	19.01.15-23.36.01-1-204971	61	2	2	0	0	0	510	1	1	0	0	NA	NA	NA	32	24	168	498	171	150	243	117	1	1	0	0.006	0.002	0
.	19.01.15-23.36.01-1-204972	235	27	27	6	0	6	546	24	24	0	0	NA	NA	NA	70	63	175	530	171	155	271	120	3	57	2	0.017	0.108	0.012
.	19.01.15-23.36.02-1-204973	59	4	4	1	0	1	510	3	3	0	0	NA	NA	NA	20	24	170	500	167	151	244	115	4	4	5	0.024	0.008	0.03
.	19.01.15-23.36.13-1-204979	36	1	1	0	0	0	0	0	0	0	0	NA	NA	NA	13	9	166	492	164	0	0	0	0	0	2	0	0	0.012
.	19.01.15-23.36.13-1-204980	115	10	10	3	0	3	512	9	9	0	0	NA	NA	NA	34	26	171	502	166	152	246	114	0	13	11	0	0.026	0.066
.	19.01.15-23.36.14-1-204981	179	22	22	7	0	5	541	18	18	0	0	NA	NA	NA	56	63	174	528	174	152	268	121	7	75	5	0.04	0.142	0.029
.	19.01.15-23.36.14-1-204982	55	2	2	0	0	0	253	1	1	0	0	NA	NA	NA	13	15	166	498	164	74	118	61	0	1	3	0	0.002	0.018
.	19.01.15-23.36.16-1-204985	193	20	20	7	0	7	532	17	17	0	0	NA	NA	NA	55	46	170	521	168	150	263	119	4	39	5	0.024	0.075	0.03
.	19.01.15-23.36.16-1-204988	127	5	5	1	0	0	529	4	4	0	0	NA	NA	NA	41	41	173	508	173	154	254	121	0	9	11	0	0.018	0.064
.	19.01.15-23.36.17-1-205005	83	4	4	3	0	0	525	3	3	0	0	NA	NA	NA	23	36	171	512	166	155	255	115	0	19	0	0	0.037	0
.	19.01.15-23.36.22-1-205010	336	81	81	30	0	26	563	77	77	0	0	NA	NA	NA	87	82	194	527	174	174	270	119	21	214	29	0.108	0.406	0.167
.	19.01.15-23.36.25-1-205012	129	7	7	1	0	0	526	5	5	0	0	NA	NA	NA	20	39	168	508	176	149	254	123	6	12	1	0.036	0.024	0.006
.	19.01.15-23.36.34-1-205016	61	2	2	0	0	0	513	1	1	0	0	NA	NA	NA	33	38	169	516	166	152	251	110	0	11	0	0	0.021	0
.	19.01.15-23.36.37-1-205020	113	12	12	3	0	2	520	10	10	0	0	NA	NA	NA	46	40	177	507	169	158	248	114	4	14	13	0.023	0.028	0.077
.	19.01.15-23.36.37-1-205021	123	7	7	0	0	0	531	5	5	0	0	NA	NA	NA	33	47	169	518	173	147	264	120	5	7	3	0.03	0.014	0.017
.	19.01.15-23.36.37-1-205022	118	8	8	2	0	1	513	6	6	0	0	NA	NA	NA	29	25	166	505	167	151	249	113	9	12	4	0.054	0.024	0.024
.	19.01.15-23.36.44-1-205023	150	14	14	3	0	2	537	13	13	0	0	NA	NA	NA	33	48	177	514	170	161	258	118	5	27	6	0.028	0.053	0.035
.	19.01.15-23.36.59-1-205026	35	1	1	0	0	0	0	0	0	0	0	NA	NA	NA	10	7	163	493	164	0	0	0	5	0	0	0.031	0	0
.	19.01.15-23.36.59-1-205027	174	15	15	2	0	2	527	11	11	0	0	NA	NA	NA	51	41	169	512	173	147	259	121	22	13	9	0.13	0.025	0.052
.	19.01.15-23.37.01-1-205028	294	45	45	14	0	8	585	40	40	0	0	NA	NA	NA	78	94	179	553	175	162	299	124	18	124	26	0.101	0.224	0.149
.	19.01.15-23.37.13-1-205037	35	1	1	0	0	0	0	0	0	0	0	NA	NA	NA	13	7	167	491	162	0	0	0	0	0	1	0	0	0.006
.	19.01.15-23.37.13-1-205039	297	28	28	9	0	6	557	25	25	0	0	NA	NA	NA	94	75	178	536	174	156	279	122	12	69	20	0.067	0.129	0.115
.	19.01.15-23.37.14-1-205040	303	32	32	10	0	7	558	31	31	0	0	NA	NA	NA	81	75	179	534	175	160	276	122	16	70	18	0.089	0.131	0.103
.	19.01.15-23.37.15-1-205042	176	17	17	8	0	7	540	15	15	0	0	NA	NA	NA	47	53	173	524	169	154	269	117	9	34	8	0.052	0.065	0.047
.	19.01.15-23.37.16-1-205044	173	11	11	0	0	0	541	10	10	0	0	NA	NA	NA	50	56	175	524	170	156	267	118	0	42	7	0	0.08	0.041
.	19.01.15-23.37.33-1-205069	175	13	13	4	0	3	555	9	9	0	0	NA	NA	NA	38	72	179	534	172	161	278	116	0	37	6	0	0.069	0.035
.	19.01.15-23.37.36-1-205073	175	7	7	2	0	1	547	6	6	0	0	NA	NA	NA	39	60	173	526	174	152	272	123	9	9	1	0.052	0.017	0.006
.	19.01.15-23.37.42-1-205074	35	1	1	1	0	1	0	0	0	0	0	NA	NA	NA	12	14	167	497	163	0	0	0	0	0	4	0	0	0.025
.	19.01.15-23.37.43-1-205075	153	6	6	1	0	1	534	5	5	0	0	NA	NA	NA	40	47	172	514	174	156	258	120	2	18	1	0.012	0.035	0.006
.	19.01.15-23.37.45-1-205076	150	13	13	4	0	1	532	10	10	0	0	NA	NA	NA	55	52	168	526	171	147	266	119	10	33	2	0.06	0.063	0.012
.	19.01.15-23.37.55-1-205081	58	2	2	1	0	1	0	1	1	0	0	NA	NA	NA	18	14	166	499	162	0	0	0	2	2	0	0.012	0.004	0
.	19.01.15-23.37.56-1-205082	261	85	85	21	0	18	555	76	76	0	0	NA	NA	NA	84	73	181	531	174	161	276	118	23	158	21	0.127	0.298	0.121
.	19.01.15-23.37.59-1-205083	87	5	5	4	0	3	503	4	4	0	0	NA	NA	NA	22	15	167	495	166	145	243	115	0	16	4	0	0.032	0.024
.	19.01.15-23.38.01-1-205084	415	54	54	16	0	13	589	50	50	0	0	NA	NA	NA	111	107	181	555	184	164	297	128	26	125	26	0.144	0.225	0.141
.	19.01.15-23.38.02-1-205085	268	56	56	13	0	10	555	51	51	0	0	NA	NA	NA	76	68	175	539	167	157	283	115	7	161	22	0.04	0.299	0.132
.	19.01.15-23.38.03-1-205086	324	74	74	11	0	8	571	70	70	0	0	NA	NA	NA	90	93	178	545	183	158	283	130	19	158	36	0.107	0.29	0.197
.	19.01.15-23.38.12-1-205092	30	1	1	0	0	0	0	0	0	0	0	NA	NA	NA	10	13	165	497	164	0	0	0	0	0	0	0	0	0
.	19.01.15-23.38.12-1-205093	90	4	4	1	0	1	520	2	2	0	0	NA	NA	NA	25	39	172	512	168	152	253	115	0	4	2	0	0.008	0.012
.	19.01.15-23.38.14-1-205096	234	32	32	10	0	8	536	29	29	0	0	NA	NA	NA	78	60	171	529	173	150	267	119	33	81	8	0.193	0.153	0.046
.	19.01.15-23.38.14-1-205097	328	61	61	22	0	14	585	55	55	0	0	NA	NA	NA	87	103	185	553	178	165	296	124	16	197	14	0.086	0.356	0.079
.	19.01.15-23.38.20-1-205119	67	2	2	1	0	1	399	1	1	0	0	NA	NA	NA	24	18	172	496	163	119	190	90	0	1	1	0	0.002	0.006
.	19.01.15-23.38.27-1-205122	30	1	1	1	0	1	0	0	0	0	0	NA	NA	NA	7	12	164	495	166	0	0	0	1	0	0	0.006	0	0
.	19.01.15-23.38.29-1-205126	63	3	3	1	0	1	402	1	1	0	0	NA	NA	NA	18	25	168	503	167	115	195	92	0	0	4	0	0	0.024
.	19.01.15-23.38.32-1-205127	115	6	6	3	0	3	518	5	5	0	0	NA	NA	NA	26	33	166	513	167	146	257	115	0	12	5	0	0.023	0.03
.	19.01.15-23.38.41-1-205131	33	1	1	0	0	0	0	0	0	0	0	NA	NA	NA	13	16	166	496	167	0	0	0	0	1	0	0	0.002	0
.	19.01.15-23.38.43-1-205132	152	10	10	1	0	1	533	8	8	0	0	NA	NA	NA	54	53	174	524	168	154	264	115	8	13	1	0.046	0.025	0.006
.	19.01.15-23.38.49-1-205133	175	10	10	2	0	2	531	9	9	0	0	NA	NA	NA	52	53	172	520	174	147	262	122	6	11	6	0.035	0.021	0.034
.	19.01.15-23.38.56-1-205134	89	6	6	4	0	3	518	5	5	0	0	NA	NA	NA	27	26	170	499	170	149	249	120	4	21	0	0.024	0.042	0
.	19.01.15-23.39.08-1-205139	64	3	3	0	0	0	518	2	2	0	0	NA	NA	NA	22	26	164	504	171	147	254	117	0	9	0	0	0.018	0
.	19.01.15-23.39.13-1-205144	124	18	18	2	0	2	524	17	17	0	0	NA	NA	NA	37	34	170	506	171	151	255	118	18	19	3	0.106	0.038	0.018
.	19.01.15-23.39.14-1-205146	123	5	5	2	0	2	515	4	4	0	0	NA	NA	NA	36	31	171	506	167	150	250	115	11	2	0	0.064	0.004	0
.	19.01.15-23.39.15-1-205148	473	44	44	10	0	6	620	39	39	0	0	NA	NA	NA	132	134	195	557	195	176	304	140	18	126	10	0.092	0.226	0.051
.	19.01.15-23.39.21-1-205172	32	1	1	0	0	0	0	0	0	0	0	NA	NA	NA	9	3	163	491	162	0	0	0	0	2	0	0	0.004	0
.	19.01.15-23.39.21-1-205173	356	53	53	12	0	8	578	46	46	0	0	NA	NA	NA	100	99	183	550	179	163	288	127	30	121	28	0.164	0.22	0.156
.	19.01.15-23.39.24-1-205174	239	24	24	6	0	2	562	21	21	0	0	NA	NA	NA	70	78	186	529	176	167	271	124	6	63	9	0.032	0.119	0.051
.	19.01.15-23.39.30-1-205179	244	56	56	12	0	8	549	48	48	0	0	NA	NA	NA	75	69	184	521	177	163	260	126	24	76	16	0.13	0.146	0.09
.	19.01.15-23.39.31-1-205180	212	15	15	4	0	4	546	12	12	0	0	NA	NA	NA	49	62	178	521	176	161	263	122	2	53	7	0.011	0.102	0.04
.	19.01.15-23.39.36-1-205184	305	65	65	17	0	13	562	58	58	0	0	NA	NA	NA	104	82	178	538	179	159	276	127	36	137	23	0.202	0.255	0.128
.	19.01.15-23.39.37-1-205185	31	1	1	1	0	1	0	0	0	0	0	NA	NA	NA	7	4	163	492	162	0	0	0	0	0	0	0	0	0
.	19.01.15-23.39.46-1-205186	263	32	32	11	0	9	545	30	30	0	0	NA	NA	NA	86	64	175	533	169	156	273	116	19	82	18	0.109	0.154	0.107
.	19.01.15-23.39.52-1-205187	32	1	1	0	0	0	0	0	0	0	0	NA	NA	NA	8	9	166	490	166	0	0	0	0	0	1	0	0	0.006
.	19.01.15-23.39.54-1-205192	36	1	1	1	0	1	0	0	0	0	0	NA	NA	NA	14	10	163	495	165	0	0	0	0	2	0	0	0.004	0
.	19.01.15-23.39.57-1-205193	295	33	33	6	0	5	571	29	29	0	0	NA	NA	NA	76	81	188	527	179	169	275	127	13	106	0	0.069	0.201	0
.	19.01.15-23.40.08-1-205198	39	1	1	0	0	0	0	0	0	0	0	NA	NA	NA	10	15	166	499	163	0	0	0	0	0	2	0	0	0.012
.	19.01.15-23.40.10-1-205199	118	10	10	4	0	3	527	9	9	0	0	NA	NA	NA	36	40	179	507	167	160	251	116	8	26	1	0.045	0.051	0.006
.	19.01.15-23.40.12-1-205202	35	1	1	1	0	1	0	0	0	0	0	NA	NA	NA	13	9	163	496	163	0	0	0	0	2	0	0	0.004	0
.	19.01.15-23.40.15-1-205207	65	2	2	0	0	0	508	1	1	0	0	NA	NA	NA	25	22	168	503	164	147	248	113	2	4	0	0.012	0.008	0
.	19.01.15-23.40.28-1-205240	60	2	2	1	0	1	507	1	1	0	0	NA	NA	NA	21	26	169	504	166	148	246	113	0	3	2	0	0.006	0.012
.	19.01.15-23.40.31-1-205242	207	53	53	17	0	8	537	51	51	0	0	NA	NA	NA	59	65	173	536	169	152	269	116	34	120	12	0.197	0.224	0.071
.	19.01.15-23.40.31-1-205243	358	57	57	15	0	9	581	49	49	0	0	NA	NA	NA	100	101	183	551	180	165	290	126	27	142	17	0.148	0.258	0.094
.	19.01.15-23.40.36-1-205247	33	1	1	1	0	1	0	0	0	0	0	NA	NA	NA	7	5	164	490	164	0	0	0	2	0	0	0.012	0	0
.	19.01.15-23.40.39-1-205250	149	17	17	6	0	4	535	15	15	0	0	NA	NA	NA	57	56	173	519	177	155	257	123	4	27	13	0.023	0.052	0.073
.	19.01.15-23.40.40-1-205251	32	1	1	1	0	1	0	0	0	0	0	NA	NA	NA	11	6	164	491	164	0	0	0	4	0	0	0.024	0	0
.	19.01.15-23.40.42-1-205252	182	20	20	3	0	3	539	15	15	0	0	NA	NA	NA	63	52	175	515	175	155	262	122	4	54	11	0.023	0.105	0.063
.	19.01.15-23.40.43-1-205253	239	18	18	3	0	3	553	16	16	0	0	NA	NA	NA	57	66	175	530	174	156	274	123	9	37	8	0.051	0.07	0.046
.	19.01.15-23.40.52-1-205254	272	39	39	13	0	10	564	35	35	0	0	NA	NA	NA	85	89	180	537	185	160	275	129	1	104	19	0.006	0.194	0.103
.	19.01.15-23.40.53-1-205255	157	13	13	3	0	2	535	12	12	0	0	NA	NA	NA	58	50	173	518	172	155	266	114	0	41	0	0	0.079	0
.	19.01.15-23.41.05-1-205256	155	8	8	2	0	2	518	7	7	0	0	NA	NA	NA	51	40	175	512	166	151	256	111	0	20	1	0	0.039	0.006
.	19.01.15-23.41.07-1-205261	88	3	3	1	0	1	506	2	2	0	0	NA	NA	NA	27	20	166	499	168	148	241	117	3	1	0	0.018	0.002	0
.	19.01.15-23.41.15-1-205268	213	11	11	2	0	2	540	10	10	0	0	NA	NA	NA	63	56	175	520	174	151	268	121	4	27	5	0.023	0.052	0.029
.	19.01.15-23.41.16-1-205269	179	13	13	7	0	5	544	12	12	0	0	NA	NA	NA	62	62	177	527	171	156	270	118	0	31	6	0	0.059	0.035
.	19.01.15-23.41.16-1-205271	526	57	57	14	0	11	616	54	54	0	0	NA	NA	NA	153	137	188	576	186	169	314	133	19	145	33	0.101	0.252	0.177
.	19.01.15-23.41.23-1-205292	369	47	47	14	0	13	589	42	42	0	0	NA	NA	NA	108	104	185	551	181	167	293	129	23	128	26	0.124	0.232	0.144
.	19.01.15-23.41.24-1-205293	302	46	46	16	0	12	565	42	42	0	0	NA	NA	NA	87	80	181	538	174	161	282	122	13	126	9	0.072	0.234	0.052
.	19.01.15-23.41.44-1-205301	118	9	9	3	0	3	536	7	7	0	0	NA	NA	NA	38	50	173	520	170	153	263	120	12	16	0	0.069	0.031	0
.	19.01.15-23.41.44-1-205302	382	35	35	12	0	7	591	30	30	0	0	NA	NA	NA	113	115	184	566	178	163	302	126	7	82	26	0.038	0.145	0.146
.	19.01.15-23.41.46-1-205303	31	1	1	0	0	0	0	0	0	0	0	NA	NA	NA	7	11	165	494	165	0	0	0	0	2	0	0	0.004	0
.	19.01.15-23.41.47-1-205304	35	1	1	0	0	0	0	0	0	0	0	NA	NA	NA	7	8	165	492	164	0	0	0	0	2	0	0	0.004	0
.	19.01.15-23.42.02-1-205311	186	17	17	6	0	5	530	14	14	0	0	NA	NA	NA	53	45	174	513	171	151	258	121	19	24	12	0.109	0.047	0.07
.	19.01.15-23.42.09-1-205312	34	1	1	0	0	0	0	0	0	0	0	NA	NA	NA	10	12	164	496	165	0	0	0	0	2	0	0	0.004	0
.	19.01.15-23.42.12-1-205315	153	14	14	4	0	4	528	13	13	0	0	NA	NA	NA	49	46	169	519	171	150	262	116	8	29	3	0.047	0.056	0.018
.	19.01.15-23.42.13-1-205317	303	58	58	8	0	4	567	55	55	0	0	NA	NA	NA	83	89	187	535	180	166	277	124	21	116	28	0.112	0.217	0.156
.	19.01.15-23.42.20-1-205345	91	3	3	1	0	1	510	2	2	0	0	NA	NA	NA	23	22	168	500	167	149	246	115	5	2	0	0.03	0.004	0
.	19.01.15-23.42.34-1-205351	167	34	34	7	0	5	532	33	33	0	0	NA	NA	NA	49	45	171	520	167	153	263	116	11	72	9	0.064	0.138	0.054
.	19.01.15-23.42.35-1-205352	31	1	1	0	0	0	0	0	0	0	0	NA	NA	NA	10	9	166	492	164	0	0	0	0	0	2	0	0	0.012
.	19.01.15-23.42.37-1-205356	88	3	3	1	0	1	514	2	2	0	0	NA	NA	NA	34	32	167	504	174	148	247	119	3	6	0	0.018	0.012	0
.	19.01.15-23.42.37-1-205357	185	18	18	6	0	5	535	15	15	0	0	NA	NA	NA	70	55	174	523	171	151	265	119	12	45	6	0.069	0.086	0.035
.	19.01.15-23.42.48-1-205358	176	13	13	4	0	2	523	11	11	0	0	NA	NA	NA	54	43	175	514	167	155	253	115	1	44	4	0.006	0.086	0.024
.	19.01.15-23.42.49-1-205359	146	13	13	3	0	3	537	11	11	0	0	NA	NA	NA	53	53	172	518	176	154	261	122	0	36	4	0	0.069	0.023
.	19.01.15-23.42.50-1-205360	174	16	16	5	0	5	531	15	15	0	0	NA	NA	NA	56	45	173	513	172	154	256	121	3	53	10	0.017	0.103	0.058
.	19.01.15-23.42.51-1-205361	30	1	1	1	0	1	0	0	0	0	0	NA	NA	NA	12	9	164	493	165	0	0	0	1	0	0	0.006	0	0
[truncated: 1 more rows]
