# Supplementary material for: Modelling targeted rabies vaccination strategies for a domestic dog population with heterogeneous roaming patterns
Source: PLoS Negl Trop Dis. 2019 Jul 8;13(7):e0007582. doi: 10.1371/journal.pntd.0007582 (PMC6638970; doi:10.1371/journal.pntd.0007582)
Supplement: S1 Zip file folder — The files contain a summary for each simulation for its respective scenario. The files are named first with the population structure (FP, ED, RD, SD) and then the specific vaccination strategy used for that scenario. (ZIP) [file pntd.0007582.s002.zip › Supp_Files/RD_E0.9_R0.5_S0.9_all_measuresReport.txt]

scenario	iteration	duration	tot_deaths	rabid_dogs	moved	mov_DK	movInfect	n_vacc	n_cull	detDogs_cull	contDogs_cull	reactCull	preemptVaccCov_dogLevel	reactVaccCov_dogLevel	mean_Rt	non_rabid_dead	born	nb_in_exp_cat	nb_in_roam_cat	nb_stayhome	nb_exp_vacc	nb_roam_vacc	nb_stayhome_vacc	nb_contacting_explorer	nb_contacting_roamer	nb_contacting_stayhome	contact_per_explorer	contact_per_roamer	contact_per_stayhome
.	19.01.15-21.31.39-1-98137	95	10	10	0	0	0	545	9	9	0	0	NA	NA	NA	37	30	168	510	165	147	254	144	0	30	0	0	0.059	0
.	19.01.15-21.31.39-1-98138	394	62	62	12	0	10	609	53	53	0	0	NA	NA	NA	111	89	182	541	179	164	283	162	30	184	14	0.165	0.34	0.078
.	19.01.15-21.31.39-1-98139	66	2	2	1	0	1	547	1	1	0	0	NA	NA	NA	16	24	166	506	165	148	251	148	2	4	0	0.012	0.008	0
.	19.01.15-21.31.39-1-98140	157	24	24	7	0	4	564	23	23	0	0	NA	NA	NA	56	54	172	522	173	151	260	153	15	41	16	0.087	0.079	0.092
.	19.01.15-21.31.39-1-98141	65	2	2	0	0	0	460	1	1	0	0	NA	NA	NA	23	15	167	494	167	122	202	136	0	3	1	0	0.006	0.006
.	19.01.15-21.31.39-1-98142	59	2	2	0	0	0	195	1	1	0	0	NA	NA	NA	17	19	165	500	167	41	98	56	0	4	0	0	0.008	0
.	19.01.15-21.31.39-1-98143	91	9	9	2	0	1	554	8	8	0	0	NA	NA	NA	34	41	174	513	167	154	252	148	6	19	0	0.034	0.037	0
.	19.01.15-21.31.39-1-98144	90	6	6	3	0	2	554	5	5	0	0	NA	NA	NA	27	35	170	508	170	148	255	151	4	5	6	0.024	0.01	0.035
.	19.01.15-21.31.50-1-98145	367	64	64	15	0	14	611	59	59	0	0	NA	NA	NA	112	95	181	548	179	158	291	162	13	154	20	0.072	0.281	0.112
.	19.01.15-21.31.56-1-98146	37	1	1	0	0	0	0	0	0	0	0	NA	NA	NA	6	11	164	496	164	0	0	0	0	0	0	0	0	0
.	19.01.15-21.32.00-1-98162	180	15	15	7	0	5	560	14	14	0	0	NA	NA	NA	59	40	172	509	172	151	257	152	11	23	6	0.064	0.045	0.035
.	19.01.15-21.32.01-1-98163	260	50	50	16	0	9	596	47	47	0	0	NA	NA	NA	81	84	180	534	183	159	275	162	11	115	23	0.061	0.215	0.126
.	19.01.15-21.32.01-1-98164	32	1	1	0	0	0	0	0	0	0	0	NA	NA	NA	10	11	168	494	162	0	0	0	0	0	3	0	0	0.019
.	19.01.15-21.32.03-1-98165	59	2	2	1	0	1	149	1	1	0	0	NA	NA	NA	17	15	164	499	165	42	73	34	0	0	1	0	0	0.006
.	19.01.15-21.32.03-1-98166	329	52	52	12	0	9	630	48	48	0	0	NA	NA	NA	95	111	184	550	190	167	291	172	31	122	7	0.168	0.222	0.037
.	19.01.15-21.32.03-1-98167	241	27	27	7	0	5	584	23	23	0	0	NA	NA	NA	71	67	176	529	175	157	269	158	4	60	3	0.023	0.113	0.017
.	19.01.15-21.32.11-1-98174	152	8	8	0	0	0	555	6	6	0	0	NA	NA	NA	52	47	170	525	165	148	262	145	9	16	0	0.053	0.03	0
.	19.01.15-21.32.45-1-98194	176	24	24	8	0	5	567	21	21	0	0	NA	NA	NA	65	51	168	521	175	147	263	157	14	46	9	0.083	0.088	0.051
.	19.01.15-21.32.50-1-98195	96	3	3	0	0	0	542	2	2	0	0	NA	NA	NA	43	29	170	504	168	145	252	145	0	5	2	0	0.01	0.012
.	19.01.15-21.32.54-1-98196	140	11	11	3	0	3	562	10	10	0	0	NA	NA	NA	31	40	172	512	169	153	254	155	13	11	0	0.076	0.021	0
.	19.01.15-21.33.08-1-98214	174	26	26	3	0	2	580	24	24	0	0	NA	NA	NA	55	65	175	530	173	158	270	152	13	52	12	0.074	0.098	0.069
.	19.01.15-21.33.21-1-98235	63	2	2	1	0	1	533	0	0	0	0	NA	NA	NA	19	12	169	493	163	146	244	143	3	0	0	0.018	0	0
.	19.01.15-21.33.23-1-98238	95	5	5	2	0	2	560	4	4	0	0	NA	NA	NA	33	44	169	520	168	150	261	149	3	9	3	0.018	0.017	0.018
.	19.01.15-21.33.23-1-98239	293	53	53	17	0	12	601	49	49	0	0	NA	NA	NA	87	97	185	548	177	163	285	153	36	138	6	0.195	0.252	0.034
.	19.01.15-21.33.26-1-98242	281	23	23	2	0	2	587	21	21	0	0	NA	NA	NA	80	72	174	536	175	156	276	155	3	50	2	0.017	0.093	0.011
.	19.01.15-21.33.28-1-98243	388	20	20	5	0	4	633	17	17	0	0	NA	NA	NA	102	117	191	554	185	170	295	168	3	67	0	0.016	0.121	0
.	19.01.15-21.33.35-1-98244	181	18	18	6	0	4	570	15	15	0	0	NA	NA	NA	48	50	173	513	177	152	260	158	13	50	1	0.075	0.097	0.006
.	19.01.15-21.33.40-1-98245	212	20	20	7	0	4	576	18	18	0	0	NA	NA	NA	53	61	174	526	174	154	269	153	8	62	4	0.046	0.118	0.023
.	19.01.15-21.33.50-1-98248	153	6	6	0	0	0	554	4	4	0	0	NA	NA	NA	52	39	171	511	170	150	254	150	1	9	4	0.006	0.018	0.024
.	19.01.15-21.33.56-1-98249	180	17	17	6	0	6	582	16	16	0	0	NA	NA	NA	53	65	178	526	174	158	269	155	3	56	2	0.017	0.106	0.011
.	19.01.15-21.34.04-1-98265	93	8	8	2	0	2	539	7	7	0	0	NA	NA	NA	30	21	170	498	166	151	240	148	0	16	1	0	0.032	0.006
.	19.01.15-21.34.07-1-98268	150	22	22	5	0	5	575	19	19	0	0	NA	NA	NA	51	50	174	513	176	155	264	156	11	46	4	0.063	0.09	0.023
.	19.01.15-21.34.09-1-98271	65	2	2	0	0	0	251	1	1	0	0	NA	NA	NA	13	22	165	501	169	65	113	73	0	1	0	0	0.002	0
.	19.01.15-21.34.11-1-98274	264	14	14	4	0	4	601	11	11	0	0	NA	NA	NA	80	85	177	542	179	160	280	161	0	46	2	0	0.085	0.011
.	19.01.15-21.34.28-1-98288	34	1	1	0	0	0	0	0	0	0	0	NA	NA	NA	6	9	165	493	164	0	0	0	0	0	0	0	0	0
.	19.01.15-21.34.28-1-98289	65	2	2	0	0	0	400	1	1	0	0	NA	NA	NA	19	21	168	500	166	103	189	108	0	1	6	0	0.002	0.036
.	19.01.15-21.34.29-1-98290	373	35	35	12	0	7	618	31	31	0	0	NA	NA	NA	82	99	183	547	182	162	294	162	28	90	0	0.153	0.165	0
.	19.01.15-21.34.30-1-98291	93	3	3	0	0	0	539	2	2	0	0	NA	NA	NA	36	21	171	497	166	148	242	149	6	5	0	0.035	0.01	0
.	19.01.15-21.34.31-1-98292	30	1	1	0	0	0	0	0	0	0	0	NA	NA	NA	9	7	164	491	165	0	0	0	0	3	0	0	0.006	0
.	19.01.15-21.34.34-1-98293	35	1	1	1	0	1	0	0	0	0	0	NA	NA	NA	8	10	165	494	164	0	0	0	2	0	0	0.012	0	0
.	19.01.15-21.34.36-1-98294	236	17	17	8	0	6	581	16	16	0	0	NA	NA	NA	53	58	180	521	170	161	266	154	15	46	0	0.083	0.088	0
.	19.01.15-21.34.37-1-98295	202	26	26	9	0	9	581	23	23	0	0	NA	NA	NA	60	63	175	522	179	155	264	162	16	59	6	0.091	0.113	0.034
.	19.01.15-21.34.41-1-98296	356	44	44	12	0	11	607	39	39	0	0	NA	NA	NA	111	98	183	548	180	163	288	156	25	113	14	0.137	0.206	0.078
.	19.01.15-21.34.42-1-98297	63	2	2	1	0	0	543	1	1	0	0	NA	NA	NA	32	24	172	499	166	150	243	150	0	1	4	0	0.002	0.024
.	19.01.15-21.34.46-1-98298	229	31	31	5	0	3	572	27	27	0	0	NA	NA	NA	62	63	173	526	177	153	264	155	13	76	5	0.075	0.144	0.028
.	19.01.15-21.34.53-1-98299	61	2	2	0	0	0	540	1	1	0	0	NA	NA	NA	30	27	170	505	165	146	246	148	1	3	0	0.006	0.006	0
.	19.01.15-21.34.59-1-98317	149	18	18	8	0	7	555	17	17	0	0	NA	NA	NA	31	35	173	510	165	153	256	146	18	20	5	0.104	0.039	0.03
.	19.01.15-21.35.04-1-98318	148	8	8	1	0	0	568	7	7	0	0	NA	NA	NA	52	47	174	515	171	158	260	150	2	24	0	0.011	0.047	0
.	19.01.15-21.35.07-1-98321	350	29	29	8	0	8	591	27	27	0	0	NA	NA	NA	96	81	181	536	177	159	274	158	22	72	12	0.122	0.134	0.068
.	19.01.15-21.35.31-1-98346	122	11	11	1	0	1	565	8	8	0	0	NA	NA	NA	46	49	172	519	171	155	256	154	6	15	5	0.035	0.029	0.029
.	19.01.15-21.35.33-1-98347	89	6	6	2	0	2	544	5	5	0	0	NA	NA	NA	22	23	166	500	170	148	244	152	0	28	0	0	0.056	0
.	19.01.15-21.35.37-1-98348	94	6	6	2	0	2	553	5	5	0	0	NA	NA	NA	26	30	171	502	170	153	247	153	3	6	1	0.018	0.012	0.006
.	19.01.15-21.35.43-1-98349	268	23	23	3	0	3	587	18	18	0	0	NA	NA	NA	91	71	173	535	176	153	276	158	24	54	0	0.139	0.101	0
.	19.01.15-21.35.44-1-98350	32	1	1	1	0	1	0	0	0	0	0	NA	NA	NA	7	3	163	490	163	0	0	0	0	0	2	0	0	0.012
.	19.01.15-21.35.46-1-98351	233	16	16	5	0	5	580	14	14	0	0	NA	NA	NA	74	67	176	534	170	156	273	151	12	38	3	0.068	0.071	0.018
.	19.01.15-21.35.51-1-98352	186	32	32	7	0	6	573	28	28	0	0	NA	NA	NA	41	56	174	523	172	154	267	152	17	81	4	0.098	0.155	0.023
.	19.01.15-21.35.54-1-98353	111	9	9	5	0	4	555	7	7	0	0	NA	NA	NA	33	33	171	507	168	151	252	152	18	10	3	0.105	0.02	0.018
.	19.01.15-21.35.59-1-98369	62	2	2	1	0	0	549	1	1	0	0	NA	NA	NA	14	28	174	502	165	156	246	147	6	5	0	0.034	0.01	0
.	19.01.15-21.36.02-1-98370	117	8	8	0	0	0	567	7	7	0	0	NA	NA	NA	28	42	173	510	172	156	256	155	4	26	0	0.023	0.051	0
.	19.01.15-21.36.09-1-98375	120	6	6	1	0	1	557	5	5	0	0	NA	NA	NA	37	43	171	514	171	152	255	150	4	6	5	0.023	0.012	0.029
.	19.01.15-21.36.28-1-98393	439	91	91	31	0	21	646	85	85	0	0	NA	NA	NA	103	137	193	569	188	173	305	168	63	189	20	0.326	0.332	0.106
.	19.01.15-21.36.33-1-98394	61	3	3	1	0	1	540	2	2	0	0	NA	NA	NA	28	25	166	507	165	148	250	142	0	6	3	0	0.012	0.018
.	19.01.15-21.36.33-1-98395	36	1	1	0	0	0	0	0	0	0	0	NA	NA	NA	11	6	164	492	163	0	0	0	0	1	0	0	0.002	0
.	19.01.15-21.36.35-1-98396	64	3	3	2	0	2	532	2	2	0	0	NA	NA	NA	29	19	164	502	166	140	244	148	0	5	2	0	0.01	0.012
.	19.01.15-21.36.36-1-98397	62	3	3	1	0	0	537	2	2	0	0	NA	NA	NA	31	20	167	498	168	147	243	147	0	15	0	0	0.03	0
.	19.01.15-21.36.38-1-98398	205	30	30	10	0	7	578	28	28	0	0	NA	NA	NA	66	70	171	529	183	144	271	163	26	106	2	0.152	0.2	0.011
.	19.01.15-21.36.42-1-98399	35	1	1	1	0	1	0	0	0	0	0	NA	NA	NA	10	4	164	489	164	0	0	0	0	0	0	0	0	0
.	19.01.15-21.36.44-1-98400	89	4	4	0	0	0	553	3	3	0	0	NA	NA	NA	34	31	167	508	169	148	254	151	3	6	4	0.018	0.012	0.024
.	19.01.15-21.36.45-1-98401	143	12	12	6	0	5	553	11	11	0	0	NA	NA	NA	39	33	169	506	171	149	253	151	14	36	5	0.083	0.071	0.029
.	19.01.15-21.36.47-1-98402	152	11	11	4	0	4	570	10	10	0	0	NA	NA	NA	46	51	177	514	173	157	259	154	9	41	4	0.051	0.08	0.023
.	19.01.15-21.36.54-1-98403	94	8	8	2	0	1	547	7	7	0	0	NA	NA	NA	23	22	168	501	166	151	247	149	8	13	2	0.048	0.026	0.012
.	19.01.15-21.37.00-1-98419	274	54	54	21	0	14	596	43	43	0	0	NA	NA	NA	82	86	181	539	179	156	282	158	45	119	4	0.249	0.221	0.022
.	19.01.15-21.37.01-1-98420	121	9	9	3	0	3	560	8	8	0	0	NA	NA	NA	27	39	169	513	170	150	259	151	9	8	5	0.053	0.016	0.029
.	19.01.15-21.37.02-1-98421	147	8	8	1	0	1	573	7	7	0	0	NA	NA	NA	36	48	179	509	173	162	255	156	16	10	0	0.089	0.02	0
.	19.01.15-21.37.28-1-98448	89	3	3	0	0	0	554	2	2	0	0	NA	NA	NA	34	30	173	504	166	157	247	150	0	4	1	0	0.008	0.006
.	19.01.15-21.37.28-1-98449	319	23	23	4	0	1	622	21	21	0	0	NA	NA	NA	99	109	185	557	180	162	296	164	11	58	9	0.059	0.104	0.05
.	19.01.15-21.37.28-1-98450	329	68	68	27	0	22	619	64	64	0	0	NA	NA	NA	78	96	184	542	183	168	285	166	41	182	14	0.223	0.336	0.077
.	19.01.15-21.37.28-1-98451	295	36	36	11	0	10	622	32	32	0	0	NA	NA	NA	94	105	184	554	180	166	295	161	7	111	4	0.038	0.2	0.022
.	19.01.15-21.37.31-1-98454	235	29	29	9	0	6	576	28	28	0	0	NA	NA	NA	65	64	175	525	177	158	264	154	5	67	5	0.029	0.128	0.028
.	19.01.15-21.37.38-1-98455	245	16	16	6	0	5	594	13	13	0	0	NA	NA	NA	78	76	181	526	182	161	268	165	9	33	0	0.05	0.063	0
.	19.01.15-21.37.43-1-98456	61	2	2	0	0	0	544	1	1	0	0	NA	NA	NA	16	19	169	498	165	151	245	148	1	0	2	0.006	0	0.012
.	19.01.15-21.37.57-1-98457	93	5	5	1	0	1	540	4	4	0	0	NA	NA	NA	33	28	169	508	164	146	249	145	3	17	0	0.018	0.033	0
.	19.01.15-21.38.12-1-98480	61	2	2	1	0	1	541	1	1	0	0	NA	NA	NA	29	27	171	503	166	152	247	142	0	0	4	0	0	0.024
.	19.01.15-21.38.20-1-98489	201	21	21	6	0	5	579	18	18	0	0	NA	NA	NA	65	64	173	535	169	153	276	150	21	42	17	0.121	0.079	0.101
.	19.01.15-21.38.22-1-98490	34	1	1	1	0	1	0	0	0	0	0	NA	NA	NA	6	12	163	497	165	0	0	0	0	1	0	0	0.002	0
.	19.01.15-21.38.27-1-98495	315	51	51	19	0	12	611	45	45	0	0	NA	NA	NA	80	96	184	544	181	165	284	162	14	132	20	0.076	0.243	0.11
.	19.01.15-21.38.58-1-98504	33	1	1	0	0	0	0	0	0	0	0	NA	NA	NA	10	5	164	490	164	0	0	0	0	0	0	0	0	0
.	19.01.15-21.39.00-1-98520	36	1	1	1	0	1	0	0	0	0	0	NA	NA	NA	12	12	167	493	165	0	0	0	0	1	0	0	0.002	0
.	19.01.15-21.39.03-1-98521	119	11	11	2	0	2	548	10	10	0	0	NA	NA	NA	39	33	170	509	167	150	252	146	5	17	7	0.029	0.033	0.042
.	19.01.15-21.39.04-1-98522	180	44	44	11	0	9	559	40	40	0	0	NA	NA	NA	57	46	177	513	169	152	259	148	40	104	2	0.226	0.203	0.012
.	19.01.15-21.39.06-1-98525	147	11	11	2	0	2	564	9	9	0	0	NA	NA	NA	45	41	171	514	169	155	259	150	6	20	2	0.035	0.039	0.012
.	19.01.15-21.39.10-1-98528	171	13	13	2	0	1	581	12	12	0	0	NA	NA	NA	56	56	175	522	172	158	269	154	6	25	7	0.034	0.048	0.041
.	19.01.15-21.39.25-1-98551	60	3	3	2	0	2	547	2	2	0	0	NA	NA	NA	24	31	167	511	166	147	253	147	0	2	5	0	0.004	0.03
.	19.01.15-21.39.27-1-98552	66	3	3	0	0	0	540	2	2	0	0	NA	NA	NA	33	28	172	501	168	151	242	147	2	0	5	0.012	0	0.03
.	19.01.15-21.39.33-1-98553	262	21	21	8	0	8	580	20	20	0	0	NA	NA	NA	90	68	179	526	176	159	265	156	0	69	3	0	0.131	0.017
.	19.01.15-21.39.34-1-98554	122	6	6	3	0	1	562	5	5	0	0	NA	NA	NA	39	36	173	508	168	153	256	153	14	11	0	0.081	0.022	0
.	19.01.15-21.39.36-1-98555	198	22	22	4	0	3	581	19	19	0	0	NA	NA	NA	74	68	177	527	177	155	267	159	13	38	1	0.073	0.072	0.006
.	19.01.15-21.39.38-1-98556	207	14	14	5	0	3	582	13	13	0	0	NA	NA	NA	69	70	171	536	176	150	280	152	12	48	1	0.07	0.09	0.006
.	19.01.15-21.39.40-1-98557	113	6	6	1	0	0	560	5	5	0	0	NA	NA	NA	32	38	170	511	170	153	253	154	0	15	0	0	0.029	0
.	19.01.15-21.39.42-1-98558	174	7	7	3	0	3	583	6	6	0	0	NA	NA	NA	52	67	173	534	173	153	275	155	2	14	4	0.012	0.026	0.023
.	19.01.15-21.39.54-1-98559	30	1	1	0	0	0	0	0	0	0	0	NA	NA	NA	11	8	163	495	163	0	0	0	0	0	0	0	0	0
.	19.01.15-21.39.57-1-98560	30	1	1	0	0	0	0	0	0	0	0	NA	NA	NA	8	3	163	490	163	0	0	0	0	0	0	0	0	0
.	19.01.15-21.39.58-1-98576	223	30	30	6	0	5	585	27	27	0	0	NA	NA	NA	73	73	172	538	176	150	277	158	10	90	13	0.058	0.167	0.074
.	19.01.15-21.39.59-1-98579	33	1	1	0	0	0	0	0	0	0	0	NA	NA	NA	8	12	163	497	165	0	0	0	2	0	0	0.012	0	0
.	19.01.15-21.40.01-1-98580	208	19	19	3	0	3	580	13	13	0	0	NA	NA	NA	48	60	180	527	166	162	270	148	9	38	5	0.05	0.072	0.03
.	19.01.15-21.40.02-1-98585	154	7	7	2	0	1	567	6	6	0	0	NA	NA	NA	55	48	174	518	169	156	257	154	2	17	1	0.011	0.033	0.006
.	19.01.15-21.40.15-1-98599	32	1	1	0	0	0	0	0	0	0	0	NA	NA	NA	8	5	164	491	163	0	0	0	0	0	1	0	0	0.006
.	19.01.15-21.40.17-1-98602	31	1	1	1	0	1	0	0	0	0	0	NA	NA	NA	12	5	164	491	163	0	0	0	0	1	0	0	0.002	0
.	19.01.15-21.40.17-1-98603	37	1	1	1	0	1	0	0	0	0	0	NA	NA	NA	7	9	163	493	166	0	0	0	0	0	5	0	0	0.03
.	19.01.15-21.40.18-1-98604	94	7	7	2	0	2	549	6	6	0	0	NA	NA	NA	29	30	174	503	166	152	250	147	8	5	2	0.046	0.01	0.012
.	19.01.15-21.40.32-1-98609	65	5	5	1	0	1	536	3	3	0	0	NA	NA	NA	30	19	165	501	166	145	245	146	3	8	0	0.018	0.016	0
.	19.01.15-21.40.33-1-98610	94	6	6	2	0	2	548	3	3	0	0	NA	NA	NA	40	27	171	502	167	151	248	149	17	19	0	0.099	0.038	0
.	19.01.15-21.40.33-1-98611	64	3	3	1	0	1	549	2	2	0	0	NA	NA	NA	23	31	172	504	168	154	249	146	6	1	0	0.035	0.002	0
.	19.01.15-21.40.35-1-98612	120	11	11	2	0	1	559	9	9	0	0	NA	NA	NA	41	50	173	516	174	149	254	156	2	24	6	0.012	0.047	0.034
.	19.01.15-21.40.35-1-98613	87	3	3	1	0	1	558	2	2	0	0	NA	NA	NA	35	40	178	507	168	156	254	148	0	8	0	0	0.016	0
.	19.01.15-21.40.36-1-98614	198	26	26	11	0	11	562	25	25	0	0	NA	NA	NA	66	48	171	519	171	152	261	149	6	74	25	0.035	0.143	0.146
.	19.01.15-21.40.37-1-98615	148	16	16	5	0	3	560	15	15	0	0	NA	NA	NA	46	49	177	513	172	157	253	150	4	32	15	0.023	0.062	0.087
.	19.01.15-21.40.46-1-98620	152	6	6	4	0	2	570	4	4	0	0	NA	NA	NA	50	54	174	520	173	158	258	154	0	13	2	0	0.025	0.012
.	19.01.15-21.40.48-1-98621	175	14	14	3	0	3	562	12	12	0	0	NA	NA	NA	50	40	169	512	172	152	257	153	2	25	1	0.012	0.049	0.006
.	19.01.15-21.40.49-1-98622	64	3	3	0	0	0	398	2	2	0	0	NA	NA	NA	15	14	166	496	165	102	191	105	4	2	0	0.024	0.004	0
.	19.01.15-21.40.49-1-98623	119	14	14	2	0	1	563	11	11	0	0	NA	NA	NA	39	42	172	513	170	154	258	151	11	22	5	0.064	0.043	0.029
.	19.01.15-21.40.53-1-98624	149	10	10	1	0	1	567	9	9	0	0	NA	NA	NA	38	42	171	513	171	154	261	152	0	29	0	0	0.057	0
.	19.01.15-21.40.56-1-98625	147	9	9	1	0	1	562	7	7	0	0	NA	NA	NA	44	37	173	507	170	155	256	151	0	21	3	0	0.041	0.018
.	19.01.15-21.41.01-1-98641	93	4	4	0	0	0	558	3	3	0	0	NA	NA	NA	32	38	169	512	170	151	255	152	0	12	0	0	0.023	0
.	19.01.15-21.41.05-1-98642	89	4	4	0	0	0	554	3	3	0	0	NA	NA	NA	23	31	169	502	173	150	247	157	0	16	0	0	0.032	0
.	19.01.15-21.41.09-1-98647	63	4	4	0	0	0	540	3	3	0	0	NA	NA	NA	27	25	170	505	163	152	249	139	0	11	0	0	0.022	0
.	19.01.15-21.41.18-1-98661	60	2	2	0	0	0	546	1	1	0	0	NA	NA	NA	22	23	168	502	166	149	250	147	0	7	0	0	0.014	0
.	19.01.15-21.41.19-1-98662	297	21	21	7	0	7	594	18	18	0	0	NA	NA	NA	83	75	171	534	183	153	277	164	0	58	4	0	0.109	0.022
.	19.01.15-21.41.19-1-98664	243	50	50	12	0	9	583	47	47	0	0	NA	NA	NA	62	67	173	530	177	152	271	160	38	91	10	0.22	0.172	0.056
.	19.01.15-21.41.19-1-98667	32	1	1	1	0	1	0	0	0	0	0	NA	NA	NA	13	4	163	490	164	0	0	0	0	3	0	0	0.006	0
.	19.01.15-21.41.22-1-98668	179	12	12	1	0	0	570	9	9	0	0	NA	NA	NA	77	55	173	517	178	156	259	155	14	13	6	0.081	0.025	0.034
.	19.01.15-21.41.23-1-98672	155	16	16	4	0	4	559	14	14	0	0	NA	NA	NA	44	40	168	512	173	150	256	153	4	37	3	0.024	0.072	0.017
.	19.01.15-21.41.24-1-98677	62	2	2	0	0	0	543	1	1	0	0	NA	NA	NA	25	23	166	503	167	147	250	146	0	12	0	0	0.024	0
.	19.01.15-21.41.24-1-98678	295	37	37	11	0	8	593	36	36	0	0	NA	NA	NA	108	85	173	540	185	149	283	161	8	107	7	0.046	0.198	0.038
.	19.01.15-21.41.25-1-98679	242	28	28	14	0	7	595	26	26	0	0	NA	NA	NA	56	82	184	536	175	166	277	152	7	61	8	0.038	0.114	0.046
.	19.01.15-21.41.32-1-98681	232	68	68	18	0	13	578	62	62	0	0	NA	NA	NA	76	70	181	532	170	158	271	149	21	175	13	0.116	0.329	0.076
.	19.01.15-21.41.37-1-98682	118	6	6	1	0	0	562	4	4	0	0	NA	NA	NA	42	40	173	509	171	155	257	150	6	11	0	0.035	0.022	0
.	19.01.15-21.41.47-1-98683	60	2	2	0	0	0	546	1	1	0	0	NA	NA	NA	23	28	173	500	168	151	246	149	0	1	1	0	0.002	0.006
.	19.01.15-21.41.51-1-98684	95	8	8	1	0	1	555	7	7	0	0	NA	NA	NA	32	35	171	506	171	150	251	154	3	17	1	0.018	0.034	0.006
.	19.01.15-21.41.56-1-98685	63	2	2	1	0	1	350	0	0	0	0	NA	NA	NA	19	14	165	494	168	99	162	89	0	1	2	0	0.002	0.012
.	19.01.15-21.41.58-1-98686	174	28	28	11	0	7	566	25	25	0	0	NA	NA	NA	51	50	176	512	175	156	253	157	19	54	9	0.108	0.105	0.051
.	19.01.15-21.41.58-1-98702	88	4	4	1	0	1	546	3	3	0	0	NA	NA	NA	30	23	169	501	166	150	246	150	0	10	0	0	0.02	0
.	19.01.15-21.42.24-1-98721	239	64	64	17	0	11	595	60	60	0	0	NA	NA	NA	60	77	179	541	170	161	286	148	17	193	6	0.095	0.357	0.035
.	19.01.15-21.42.24-1-98723	92	3	3	1	0	1	545	1	1	0	0	NA	NA	NA	25	26	167	505	167	148	248	149	2	1	0	0.012	0.002	0
.	19.01.15-21.42.26-1-98724	146	10	10	6	0	6	568	9	9	0	0	NA	NA	NA	46	40	172	511	170	157	260	151	0	42	9	0	0.082	0.053
.	19.01.15-21.42.28-1-98725	118	6	6	2	0	2	559	5	5	0	0	NA	NA	NA	42	39	172	511	169	152	256	151	2	8	1	0.012	0.016	0.006
.	19.01.15-21.42.30-1-98728	93	5	5	2	0	2	553	4	4	0	0	NA	NA	NA	35	30	174	504	165	157	249	147	0	12	0	0	0.024	0
.	19.01.15-21.42.32-1-98729	146	9	9	3	0	0	574	8	8	0	0	NA	NA	NA	50	59	174	525	173	156	264	154	1	18	6	0.006	0.034	0.035
.	19.01.15-21.42.46-1-98734	492	57	57	18	0	16	671	54	54	0	0	NA	NA	NA	152	159	198	587	187	179	326	166	32	201	0	0.162	0.342	0
.	19.01.15-21.42.48-1-98735	203	50	50	17	0	11	588	44	44	0	0	NA	NA	NA	61	70	178	535	170	158	277	153	24	115	12	0.135	0.215	0.071
.	19.01.15-21.42.50-1-98736	177	13	13	3	0	2	573	12	12	0	0	NA	NA	NA	68	59	178	521	173	159	261	153	0	49	7	0	0.094	0.04
.	19.01.15-21.42.59-1-98752	227	38	38	11	0	8	580	37	37	0	0	NA	NA	NA	58	67	183	524	173	163	264	153	28	113	2	0.153	0.216	0.012
.	19.01.15-21.42.59-1-98753	147	8	8	0	0	0	558	7	7	0	0	NA	NA	NA	54	52	175	518	172	154	261	143	5	19	3	0.029	0.037	0.017
.	19.01.15-21.43.04-1-98754	89	4	4	1	0	1	554	2	2	0	0	NA	NA	NA	27	32	171	504	170	155	248	151	1	6	1	0.006	0.012	0.006
.	19.01.15-21.43.06-1-98755	91	7	7	1	0	0	551	4	4	0	0	NA	NA	NA	28	29	169	500	173	148	249	154	3	13	0	0.018	0.026	0
.	19.01.15-21.43.20-1-98771	88	6	6	3	0	3	553	5	5	0	0	NA	NA	NA	34	34	169	512	166	152	250	151	2	11	1	0.012	0.021	0.006
.	19.01.15-21.43.26-1-98783	179	26	26	6	0	5	578	23	23	0	0	NA	NA	NA	62	65	173	521	184	153	264	161	27	49	3	0.156	0.094	0.016
.	19.01.15-21.43.28-1-98784	116	5	5	1	0	1	555	4	4	0	0	NA	NA	NA	25	35	171	507	170	150	255	150	4	8	1	0.023	0.016	0.006
.	19.01.15-21.43.29-1-98785	31	1	1	0	0	0	0	0	0	0	0	NA	NA	NA	10	12	166	496	163	0	0	0	0	0	1	0	0	0.006
.	19.01.15-21.43.48-1-98788	148	13	13	3	0	3	562	11	11	0	0	NA	NA	NA	36	40	167	510	176	148	255	159	5	31	6	0.03	0.061	0.034
.	19.01.15-21.43.49-1-98789	147	13	13	3	0	2	562	12	12	0	0	NA	NA	NA	44	47	178	513	169	156	258	148	14	27	0	0.079	0.053	0
.	19.01.15-21.43.50-1-98790	61	4	4	1	0	1	300	2	2	0	0	NA	NA	NA	15	18	169	497	165	88	137	75	2	0	4	0.012	0	0.024
.	19.01.15-21.43.56-1-98791	237	39	39	12	0	7	580	38	38	0	0	NA	NA	NA	78	70	176	531	176	157	268	155	25	78	22	0.142	0.147	0.125
.	19.01.15-21.44.04-1-98807	59	3	3	1	0	1	538	2	2	0	0	NA	NA	NA	28	13	164	497	165	148	244	146	0	9	0	0	0.018	0
.	19.01.15-21.44.05-1-98808	33	1	1	1	0	1	0	0	0	0	0	NA	NA	NA	5	7	164	492	164	0	0	0	0	0	1	0	0	0.006
.	19.01.15-21.44.05-1-98810	295	30	30	7	0	5	611	29	29	0	0	NA	NA	NA	76	94	189	544	174	170	283	158	3	89	8	0.016	0.164	0.046
.	19.01.15-21.44.06-1-98811	90	7	7	0	0	0	544	5	5	0	0	NA	NA	NA	32	20	167	501	165	150	245	149	7	7	3	0.042	0.014	0.018
.	19.01.15-21.44.09-1-98815	88	4	4	3	0	2	559	2	2	0	0	NA	NA	NA	28	35	171	508	169	155	252	152	0	17	0	0	0.033	0
.	19.01.15-21.44.19-1-98827	116	7	7	2	0	2	571	6	6	0	0	NA	NA	NA	44	54	175	520	172	157	259	155	2	7	4	0.011	0.013	0.023
.	19.01.15-21.44.19-1-98828	31	1	1	0	0	0	0	0	0	0	0	NA	NA	NA	10	8	166	492	163	0	0	0	0	1	0	0	0.002	0
.	19.01.15-21.44.20-1-98829	90	4	4	1	0	1	559	3	3	0	0	NA	NA	NA	28	38	171	514	166	153	259	147	0	11	0	0	0.021	0
.	19.01.15-21.44.22-1-98830	33	1	1	1	0	1	0	0	0	0	0	NA	NA	NA	9	9	164	494	164	0	0	0	0	3	0	0	0.006	0
.	19.01.15-21.44.25-1-98835	202	24	24	8	0	6	588	21	21	0	0	NA	NA	NA	73	71	179	527	178	160	266	162	13	46	2	0.073	0.087	0.011
.	19.01.15-21.44.25-1-98836	119	6	6	1	0	1	558	5	5	0	0	NA	NA	NA	47	49	167	517	178	147	254	157	1	16	4	0.006	0.031	0.022
.	19.01.15-21.44.26-1-98837	207	20	20	4	0	3	582	18	18	0	0	NA	NA	NA	74	71	176	536	172	153	276	153	18	41	9	0.102	0.076	0.052
.	19.01.15-21.44.27-1-98838	91	4	4	2	0	2	545	3	3	0	0	NA	NA	NA	25	20	168	499	166	150	245	150	1	8	0	0.006	0.016	0
.	19.01.15-21.44.40-1-98839	62	2	2	0	0	0	248	1	1	0	0	NA	NA	NA	21	16	166	499	164	68	116	64	0	0	2	0	0	0.012
.	19.01.15-21.44.43-1-98840	272	24	24	4	0	4	590	21	21	0	0	NA	NA	NA	82	78	181	530	180	161	270	159	0	64	4	0	0.121	0.022
.	19.01.15-21.44.44-1-98841	34	1	1	0	0	0	0	0	0	0	0	NA	NA	NA	12	11	168	493	163	0	0	0	0	2	0	0	0.004	0
.	19.01.15-21.44.46-1-98842	261	50	50	13	0	9	575	46	46	0	0	NA	NA	NA	93	61	176	526	172	158	264	153	41	125	1	0.233	0.238	0.006
.	19.01.15-21.44.48-1-98843	173	21	21	5	0	3	575	17	17	0	0	NA	NA	NA	53	58	180	518	173	159	263	153	0	70	7	0	0.135	0.04
.	19.01.15-21.44.51-1-98844	301	66	66	18	0	12	610	59	59	0	0	NA	NA	NA	95	91	180	548	176	164	289	157	22	186	8	0.122	0.339	0.045
.	19.01.15-21.44.57-1-98845	65	5	5	1	0	1	555	4	4	0	0	NA	NA	NA	18	31	170	504	170	150	251	154	4	3	5	0.024	0.006	0.029
.	19.01.15-21.44.58-1-98861	32	1	1	0	0	0	0	0	0	0	0	NA	NA	NA	14	8	164	492	165	0	0	0	0	2	0	0	0.004	0
.	19.01.15-21.45.02-1-98864	179	16	16	5	0	4	575	14	14	0	0	NA	NA	NA	74	56	171	523	175	152	269	154	8	53	9	0.047	0.101	0.051
.	19.01.15-21.45.03-1-98865	110	6	6	2	0	1	552	4	4	0	0	NA	NA	NA	41	40	169	512	172	146	253	153	0	19	1	0	0.037	0.006
.	19.01.15-21.45.09-1-98869	214	23	23	5	0	3	564	22	22	0	0	NA	NA	NA	78	49	175	519	168	151	265	148	13	62	1	0.074	0.119	0.006
.	19.01.15-21.45.14-1-98875	62	3	3	0	0	0	535	2	2	0	0	NA	NA	NA	26	20	165	502	166	145	244	146	0	7	0	0	0.014	0
.	19.01.15-21.45.21-1-98883	92	11	11	1	0	1	560	9	9	0	0	NA	NA	NA	38	41	171	512	171	152	255	153	1	20	0	0.006	0.039	0
.	19.01.15-21.45.23-1-98890	202	34	34	6	0	5	562	29	29	0	0	NA	NA	NA	65	45	176	513	169	158	255	149	11	64	11	0.062	0.125	0.065
.	19.01.15-21.45.25-1-98892	326	58	58	17	0	14	597	55	55	0	0	NA	NA	NA	68	83	171	542	183	150	282	165	22	154	23	0.129	0.284	0.126
.	19.01.15-21.45.27-1-98897	112	9	9	3	0	3	556	8	8	0	0	NA	NA	NA	31	43	170	514	172	146	258	152	0	16	3	0	0.031	0.017
.	19.01.15-21.45.34-1-98898	301	19	19	9	0	5	603	16	16	0	0	NA	NA	NA	84	89	180	545	177	160	287	156	16	63	5	0.089	0.116	0.028
.	19.01.15-21.45.43-1-98899	294	45	45	13	0	12	604	38	38	0	0	NA	NA	NA	85	94	176	556	175	157	290	157	11	140	5	0.062	0.252	0.029
.	19.01.15-21.45.49-1-98900	210	55	55	15	0	11	581	50	50	0	0	NA	NA	NA	61	68	181	526	174	161	263	157	37	127	6	0.204	0.241	0.034
.	19.01.15-21.45.52-1-98901	118	4	4	1	0	1	552	3	3	0	0	NA	NA	NA	30	31	172	506	166	152	251	149	0	10	0	0	0.02	0
.	19.01.15-21.45.52-1-98902	159	26	26	5	0	5	570	22	22	0	0	NA	NA	NA	44	56	174	519	176	153	264	153	1	61	13	0.006	0.118	0.074
.	19.01.15-21.46.00-1-98918	63	3	3	0	0	0	541	1	1	0	0	NA	NA	NA	21	19	166	501	165	148	247	146	0	4	3	0	0.008	0.018
.	19.01.15-21.46.13-1-98926	266	15	15	2	0	2	587	12	12	0	0	NA	NA	NA	69	68	176	534	171	158	277	152	13	35	5	0.074	0.066	0.029
.	19.01.15-21.46.20-1-98937	92	5	5	1	0	1	557	4	4	0	0	NA	NA	NA	49	43	173	514	169	154	251	152	2	8	0	0.012	0.016	0
.	19.01.15-21.46.23-1-98940	87	6	6	0	0	0	553	4	4	0	0	NA	NA	NA	28	34	170	508	169	149	253	151	0	12	0	0	0.024	0
.	19.01.15-21.46.25-1-98943	122	10	10	2	0	2	565	9	9	0	0	NA	NA	NA	47	47	173	516	171	153	260	152	6	25	0	0.035	0.048	0
.	19.01.15-21.46.37-1-98944	264	25	25	9	0	7	607	24	24	0	0	NA	NA	NA	68	85	175	536	187	157	284	166	12	53	8	0.069	0.099	0.043
.	19.01.15-21.46.41-1-98945	60	2	2	0	0	0	0	1	1	0	0	NA	NA	NA	14	23	167	503	166	0	0	0	0	2	1	0	0.004	0.006
.	19.01.15-21.46.45-1-98946	121	10	10	2	0	1	561	8	8	0	0	NA	NA	NA	31	35	168	508	172	149	256	156	4	26	0	0.024	0.051	0
.	19.01.15-21.46.47-1-98947	236	43	43	22	0	16	593	41	41	0	0	NA	NA	NA	75	77	184	531	175	164	273	156	25	139	10	0.136	0.262	0.057
.	19.01.15-21.46.53-1-98948	29	1	1	0	0	0	0	0	0	0	0	NA	NA	NA	8	9	166	493	163	0	0	0	0	0	0	0	0	0
.	19.01.15-21.46.56-1-98949	143	9	9	1	0	1	558	7	7	0	0	NA	NA	NA	44	35	169	510	169	152	256	150	0	19	1	0	0.037	0.006
.	19.01.15-21.46.57-1-98950	266	27	27	6	0	6	594	25	25	0	0	NA	NA	NA	79	77	177	540	173	160	282	152	17	69	5	0.096	0.128	0.029
.	19.01.15-21.46.58-1-98966	181	27	27	8	0	7	561	23	23	0	0	NA	NA	NA	64	51	173	523	168	154	260	147	8	61	13	0.046	0.117	0.077
.	19.01.15-21.47.01-1-98967	156	44	44	14	0	11	566	43	43	0	0	NA	NA	NA	45	51	174	522	168	153	267	146	22	138	16	0.126	0.264	0.095
.	19.01.15-21.47.05-1-98968	113	13	13	6	0	5	560	12	12	0	0	NA	NA	NA	33	43	173	512	171	152	255	153	19	20	2	0.11	0.039	0.012
.	19.01.15-21.47.07-1-98971	59	2	2	1	0	1	552	1	1	0	0	NA	NA	NA	21	31	174	503	167	154	249	149	6	5	0	0.034	0.01	0
.	19.01.15-21.47.19-1-98985	274	27	27	3	0	1	599	24	24	0	0	NA	NA	NA	90	93	177	547	182	158	278	163	1	116	0	0.006	0.212	0
.	19.01.15-21.47.20-1-98986	150	21	21	4	0	1	568	19	19	0	0	NA	NA	NA	44	43	173	511	172	154	262	152	22	65	4	0.127	0.127	0.023
.	19.01.15-21.47.22-1-98988	325	27	27	11	0	8	603	25	25	0	0	NA	NA	NA	82	80	179	538	176	159	288	156	11	86	3	0.061	0.16	0.017
.	19.01.15-21.47.30-1-99001	116	7	7	3	0	1	554	6	6	0	0	NA	NA	NA	42	32	168	509	168	150	256	148	0	31	3	0	0.061	0.018
.	19.01.15-21.47.38-1-99002	171	10	10	1	0	0	569	9	9	0	0	NA	NA	NA	56	56	167	531	171	146	272	151	0	23	9	0	0.043	0.053
.	19.01.15-21.47.41-1-99003	70	2	2	0	0	0	546	0	0	0	0	NA	NA	NA	19	26	169	504	166	149	249	148	0	0	2	0	0	0.012
.	19.01.15-21.47.48-1-99004	60	3	3	0	0	0	255	2	2	0	0	NA	NA	NA	14	18	168	495	168	69	109	77	2	0	2	0.012	0	0.012
.	19.01.15-21.47.50-1-99005	126	5	5	1	0	1	556	4	4	0	0	NA	NA	NA	45	43	169	518	169	150	259	147	4	6	0	0.024	0.012	0
.	19.01.15-21.47.53-1-99006	30	1	1	0	0	0	0	0	0	0	0	NA	NA	NA	12	4	163	490	164	0	0	0	0	0	0	0	0	0
.	19.01.15-21.47.55-1-99007	154	14	14	4	0	3	560	12	12	0	0	NA	NA	NA	44	37	173	512	165	154	259	147	16	41	3	0.092	0.08	0.018
.	19.01.15-21.48.03-1-99023	68	2	2	1	0	1	535	1	1	0	0	NA	NA	NA	18	14	165	497	165	147	243	145	0	2	0	0	0.004	0
.	19.01.15-21.48.07-1-99026	90	6	6	2	0	2	550	4	4	0	0	NA	NA	NA	37	35	170	505	173	151	248	151	16	3	0	0.094	0.006	0
.	19.01.15-21.48.07-1-99027	276	29	29	9	0	5	606	27	27	0	0	NA	NA	NA	83	83	178	535	183	162	278	166	10	93	1	0.056	0.174	0.005
.	19.01.15-21.48.12-1-99033	64	3	3	0	0	0	542	2	2	0	0	NA	NA	NA	26	24	167	503	167	147	245	150	5	4	0	0.03	0.008	0
.	19.01.15-21.48.12-1-99034	300	63	63	24	0	18	598	55	55	0	0	NA	NA	NA	78	84	182	534	181	161	274	163	23	171	2	0.126	0.32	0.011
.	19.01.15-21.48.16-1-99042	60	2	2	0	0	0	0	1	1	0	0	NA	NA	NA	21	14	167	497	163	0	0	0	0	3	2	0	0.006	0.012
.	19.01.15-21.48.18-1-99044	209	20	20	4	0	4	576	19	19	0	0	NA	NA	NA	50	65	177	522	179	154	262	160	15	39	3	0.085	0.075	0.017
.	19.01.15-21.48.18-1-99045	31	1	1	0	0	0	0	0	0	0	0	NA	NA	NA	5	13	168	496	162	0	0	0	0	2	0	0	0.004	0
.	19.01.15-21.48.21-1-99046	31	1	1	0	0	0	0	0	0	0	0	NA	NA	NA	18	9	165	494	163	0	0	0	0	0	0	0	0	0
.	19.01.15-21.48.21-1-99047	239	20	20	4	0	3	589	19	19	0	0	NA	NA	NA	64	69	179	527	176	160	271	158	18	33	1	0.101	0.063	0.006
.	19.01.15-21.48.23-1-99050	171	7	7	1	0	1	568	6	6	0	0	NA	NA	NA	51	50	171	512	180	151	257	160	5	17	9	0.029	0.033	0.05
.	19.01.15-21.48.26-1-99053	363	35	35	9	0	5	606	31	31	0	0	NA	NA	NA	94	95	181	551	176	159	290	157	23	91	3	0.127	0.165	0.017
.	19.01.15-21.48.28-1-99054	91	5	5	1	0	1	546	2	2	0	0	NA	NA	NA	39	29	170	504	168	149	249	148	0	15	0	0	0.03	0
.	19.01.15-21.48.28-1-99055	149	7	7	3	0	3	569	6	6	0	0	NA	NA	NA	48	51	174	513	177	153	259	157	13	35	0	0.075	0.068	0
.	19.01.15-21.48.44-1-99064	92	4	4	0	0	0	551	3	3	0	0	NA	NA	NA	18	28	171	501	169	151	247	153	0	12	0	0	0.024	0
.	19.01.15-21.48.48-1-99065	215	21	21	8	0	6	585	17	17	0	0	NA	NA	NA	81	65	175	516	187	157	261	167	5	66	8	0.029	0.128	0.043
.	19.01.15-21.48.53-1-99066	210	26	26	6	0	5	589	22	22	0	0	NA	NA	NA	74	77	174	535	181	156	273	160	40	63	3	0.23	0.118	0.017
.	19.01.15-21.48.53-1-99067	90	6	6	2	0	2	553	5	5	0	0	NA	NA	NA	20	32	169	509	167	148	256	149	0	9	6	0	0.018	0.036
.	19.01.15-21.48.55-1-99068	116	6	6	1	0	1	560	5	5	0	0	NA	NA	NA	25	45	179	510	169	161	250	149	0	7	7	0	0.014	0.041
.	19.01.15-21.49.01-1-99084	127	12	12	4	0	3	561	10	10	0	0	NA	NA	NA	37	38	176	512	163	158	258	145	4	34	2	0.023	0.066	0.012
.	19.01.15-21.49.01-1-99085	29	1	1	0	0	0	0	0	0	0	0	NA	NA	NA	7	13	165	497	164	0	0	0	0	2	0	0	0.004	0
.	19.01.15-21.49.04-1-99086	35	1	1	0	0	0	0	0	0	0	0	NA	NA	NA	11	7	163	492	165	0	0	0	0	2	0	0	0.004	0
.	19.01.15-21.49.06-1-99088	88	3	3	0	0	0	551	2	2	0	0	NA	NA	NA	24	32	165	512	168	147	253	151	0	5	3	0	0.01	0.018
.	19.01.15-21.49.21-1-99103	88	5	5	1	0	1	542	3	3	0	0	NA	NA	NA	31	16	166	497	166	147	247	148	6	2	0	0.036	0.004	0
.	19.01.15-21.49.24-1-99110	263	16	16	4	0	4	578	14	14	0	0	NA	NA	NA	76	67	174	528	178	154	267	157	9	29	4	0.052	0.055	0.022
.	19.01.15-21.49.26-1-99112	89	4	4	2	0	2	552	3	3	0	0	NA	NA	NA	29	34	173	502	172	153	244	155	3	11	0	0.017	0.022	0
.	19.01.15-21.49.30-1-99117	70	5	5	0	0	0	546	3	3	0	0	NA	NA	NA	31	27	173	503	164	153	248	145	6	3	0	0.035	0.006	0
.	19.01.15-21.49.34-1-99118	199	28	28	7	0	7	578	26	26	0	0	NA	NA	NA	63	59	174	528	170	154	273	151	17	68	1	0.098	0.129	0.006
.	19.01.15-21.49.37-1-99119	124	10	10	3	0	2	565	9	9	0	0	NA	NA	NA	33	46	176	512	171	157	255	153	2	9	11	0.011	0.018	0.064
.	19.01.15-21.49.38-1-99120	33	1	1	1	0	1	0	0	0	0	0	NA	NA	NA	7	8	164	494	163	0	0	0	0	0	3	0	0	0.018
.	19.01.15-21.49.42-1-99121	122	11	11	4	0	3	546	8	8	0	0	NA	NA	NA	35	27	165	508	167	145	252	149	1	23	2	0.006	0.045	0.012
.	19.01.15-21.49.42-1-99122	121	5	5	0	0	0	564	4	4	0	0	NA	NA	NA	36	43	172	512	172	153	257	154	1	6	2	0.006	0.012	0.012
.	19.01.15-21.49.43-1-99123	115	12	12	3	0	1	557	11	11	0	0	NA	NA	NA	44	36	171	508	170	150	254	153	6	24	2	0.035	0.047	0.012
.	19.01.15-21.49.48-1-99124	118	7	7	0	0	0	544	6	6	0	0	NA	NA	NA	38	23	170	500	166	150	246	148	1	18	0	0.006	0.036	0
.	19.01.15-21.49.58-1-99125	299	55	55	14	0	11	613	50	50	0	0	NA	NA	NA	93	100	184	552	177	163	291	159	15	154	17	0.082	0.279	0.096
.	19.01.15-21.49.58-1-99141	319	73	73	15	0	14	596	65	65	0	0	NA	NA	NA	114	79	185	531	176	163	276	157	15	198	5	0.081	0.373	0.028
.	19.01.15-21.50.03-1-99148	62	2	2	0	0	0	0	1	1	0	0	NA	NA	NA	20	23	168	500	168	0	0	0	0	1	0	0	0.002	0
.	19.01.15-21.50.07-1-99151	266	30	30	11	0	8	604	28	28	0	0	NA	NA	NA	72	88	183	529	189	161	271	172	0	86	11	0	0.163	0.058
.	19.01.15-21.50.08-1-99153	86	4	4	2	0	1	542	3	3	0	0	NA	NA	NA	35	25	166	505	167	148	248	146	0	5	5	0	0.01	0.03
.	19.01.15-21.50.09-1-99155	92	5	5	2	0	2	555	4	4	0	0	NA	NA	NA	31	34	166	513	168	149	256	150	7	11	0	0.042	0.021	0
.	19.01.15-21.50.13-1-99160	177	17	17	5	0	3	572	15	15	0	0	NA	NA	NA	56	53	177	519	170	159	264	149	20	12	22	0.113	0.023	0.129
.	19.01.15-21.50.15-1-99166	33	1	1	0	0	0	0	0	0	0	0	NA	NA	NA	7	5	164	492	162	0	0	0	1	0	0	0.006	0	0
.	19.01.15-21.50.18-1-99169	59	2	2	0	0	0	304	1	1	0	0	NA	NA	NA	19	18	167	497	167	87	134	83	0	1	0	0	0.002	0
.	19.01.15-21.50.24-1-99173	315	22	22	9	0	8	601	20	20	0	0	NA	NA	NA	76	84	178	538	181	160	281	160	10	68	10	0.056	0.126	0.055
.	19.01.15-21.50.25-1-99175	180	37	37	14	0	11	568	34	34	0	0	NA	NA	NA	57	54	170	515	182	152	252	164	13	96	6	0.076	0.186	0.033
.	19.01.15-21.50.26-1-99176	480	75	75	25	0	16	656	67	67	0	0	NA	NA	NA	138	145	192	579	187	173	317	166	17	212	16	0.089	0.366	0.086
.	19.01.15-21.50.33-1-99177	401	38	38	9	0	5	633	31	31	0	0	NA	NA	NA	111	116	186	560	183	168	299	166	13	108	3	0.07	0.193	0.016
.	19.01.15-21.50.48-1-99182	279	25	25	7	0	6	585	21	21	0	0	NA	NA	NA	75	71	171	535	178	151	278	156	27	77	1	0.158	0.144	0.006
.	19.01.15-21.50.57-1-99183	98	4	4	1	0	1	552	3	3	0	0	NA	NA	NA	39	35	171	508	169	148	252	152	0	20	0	0	0.039	0
.	19.01.15-21.51.04-1-99199	335	43	43	13	0	9	603	39	39	0	0	NA	NA	NA	94	86	183	539	177	164	283	156	1	143	9	0.005	0.265	0.051
.	19.01.15-21.51.43-1-99228	148	9	9	2	0	2	577	8	8	0	0	NA	NA	NA	44	54	177	517	173	159	263	155	6	13	0	0.034	0.025	0
.	19.01.15-21.51.46-1-99229	125	16	16	4	0	3	560	15	15	0	0	NA	NA	NA	44	42	173	510	172	153	255	152	10	31	5	0.058	0.061	0.029
.	19.01.15-21.51.53-1-99230	232	43	43	12	0	8	582	41	41	0	0	NA	NA	NA	76	72	178	535	172	159	273	150	32	103	15	0.18	0.193	0.087
.	19.01.15-21.51.54-1-99231	148	9	9	3	0	1	563	7	7	0	0	NA	NA	NA	46	45	173	512	173	153	255	155	0	32	2	0	0.062	0.012
.	19.01.15-21.51.55-1-99232	62	2	2	0	0	0	300	0	0	0	0	NA	NA	NA	25	22	164	504	167	76	140	84	0	4	0	0	0.008	0
.	19.01.15-21.52.05-1-99249	239	62	62	16	0	9	587	59	59	0	0	NA	NA	NA	59	64	176	527	174	159	268	160	28	151	3	0.159	0.287	0.017
.	19.01.15-21.52.13-1-99257	236	51	51	15	0	14	592	47	47	0	0	NA	NA	NA	86	75	187	527	174	166	270	156	31	130	10	0.166	0.247	0.057
.	19.01.15-21.52.20-1-99268	92	3	3	2	0	1	557	2	2	0	0	NA	NA	NA	41	41	171	508	175	148	253	156	0	6	1	0	0.012	0.006
.	19.01.15-21.52.21-1-99270	298	30	30	9	0	7	591	29	29	0	0	NA	NA	NA	77	75	180	529	179	158	272	161	12	83	6	0.067	0.157	0.034
.	19.01.15-21.52.21-1-99271	155	34	34	7	0	7	573	32	32	0	0	NA	NA	NA	42	51	173	516	175	153	263	157	17	79	17	0.098	0.153	0.097
.	19.01.15-21.52.32-1-99278	93	9	9	1	0	1	552	7	7	0	0	NA	NA	NA	41	37	175	509	166	154	253	145	3	20	1	0.017	0.039	0.006
.	19.01.15-21.52.33-1-99279	294	24	24	6	0	3	612	22	22	0	0	NA	NA	NA	81	91	188	543	173	170	288	154	6	95	9	0.032	0.175	0.052
.	19.01.15-21.52.36-1-99280	113	7	7	2	0	2	556	6	6	0	0	NA	NA	NA	24	29	167	510	165	151	257	148	0	16	5	0	0.031	0.03
.	19.01.15-21.52.56-1-99285	88	7	7	3	0	2	558	6	6	0	0	NA	NA	NA	22	39	171	516	165	153	259	146	7	20	0	0.041	0.039	0
.	19.01.15-21.52.58-1-99301	32	1	1	1	0	1	0	0	0	0	0	NA	NA	NA	8	9	164	495	163	0	0	0	0	0	1	0	0	0.006
.	19.01.15-21.52.59-1-99302	87	5	5	1	0	0	543	4	4	0	0	NA	NA	NA	37	28	172	501	168	150	245	148	8	9	0	0.047	0.018	0
.	19.01.15-21.53.01-1-99303	125	9	9	3	0	3	550	8	8	0	0	NA	NA	NA	43	33	171	508	167	152	252	146	0	14	4	0	0.028	0.024
.	19.01.15-21.53.15-1-99317	61	2	2	0	0	0	256	1	1	0	0	NA	NA	NA	23	11	167	494	163	76	108	72	0	0	2	0	0	0.012
.	19.01.15-21.53.15-1-99318	260	30	30	5	0	4	593	26	26	0	0	NA	NA	NA	84	76	178	538	173	160	280	153	1	89	3	0.006	0.165	0.017
.	19.01.15-21.53.16-1-99320	62	2	2	0	0	0	249	1	1	0	0	NA	NA	NA	16	20	170	498	165	59	116	74	0	3	2	0	0.006	0.012
.	19.01.15-21.53.17-1-99321	406	51	51	18	0	15	648	43	43	0	0	NA	NA	NA	118	136	192	558	199	170	296	182	19	128	6	0.099	0.229	0.03
.	19.01.15-21.53.20-1-99323	36	1	1	0	0	0	0	0	0	0	0	NA	NA	NA	7	13	165	495	166	0	0	0	0	2	0	0	0.004	0
.	19.01.15-21.53.21-1-99324	68	2	2	0	0	0	456	1	1	0	0	NA	NA	NA	22	17	165	498	167	124	206	126	0	3	1	0	0.006	0.006
.	19.01.15-21.53.23-1-99327	86	3	3	1	0	1	546	2	2	0	0	NA	NA	NA	19	23	165	504	167	147	249	150	0	4	0	0	0.008	0
.	19.01.15-21.53.23-1-99328	93	10	10	3	0	3	551	8	8	0	0	NA	NA	NA	23	32	166	511	168	149	256	146	1	27	0	0.006	0.053	0
.	19.01.15-21.53.25-1-99331	232	26	26	6	0	4	584	23	23	0	0	NA	NA	NA	61	66	172	535	172	152	275	157	23	62	0	0.134	0.116	0
.	19.01.15-21.53.30-1-99335	358	43	43	13	0	8	611	39	39	0	0	NA	NA	NA	112	101	178	559	177	153	299	159	7	124	10	0.039	0.222	0.056
.	19.01.15-21.53.35-1-99340	59	2	2	2	0	2	544	1	1	0	0	NA	NA	NA	17	21	168	502	164	149	250	145	0	5	8	0	0.01	0.049
.	19.01.15-21.53.35-1-99341	29	1	1	0	0	0	0	0	0	0	0	NA	NA	NA	7	15	166	498	164	0	0	0	0	1	0	0	0.002	0
.	19.01.15-21.53.38-1-99342	348	35	35	11	0	5	615	30	30	0	0	NA	NA	NA	113	99	187	549	176	171	289	155	12	120	4	0.064	0.219	0.023
.	19.01.15-21.53.40-1-99343	240	36	36	9	0	6	597	31	31	0	0	NA	NA	NA	62	81	175	542	177	157	281	159	23	95	11	0.131	0.175	0.062
.	19.01.15-21.53.49-1-99346	121	5	5	1	0	1	553	4	4	0	0	NA	NA	NA	40	35	169	505	174	148	249	156	0	21	0	0	0.042	0
.	19.01.15-21.53.51-1-99347	298	58	58	14	0	12	587	53	53	0	0	NA	NA	NA	83	73	183	532	171	162	270	155	38	103	18	0.208	0.194	0.105
.	19.01.15-21.54.05-1-99363	235	39	39	14	0	12	582	37	37	0	0	NA	NA	NA	78	64	179	522	176	161	265	156	19	117	3	0.106	0.224	0.017
.	19.01.15-21.54.05-1-99364	263	39	39	9	0	8	597	38	38	0	0	NA	NA	NA	77	79	181	531	180	161	277	159	7	119	11	0.039	0.224	0.061
.	19.01.15-21.54.26-1-99384	155	18	18	4	0	4	566	15	15	0	0	NA	NA	NA	49	45	171	520	167	149	265	152	7	34	2	0.041	0.065	0.012
.	19.01.15-21.54.31-1-99385	32	1	1	0	0	0	0	0	0	0	0	NA	NA	NA	7	10	165	494	164	0	0	0	0	0	0	0	0	0
.	19.01.15-21.54.33-1-99386	146	11	11	2	0	2	558	10	10	0	0	NA	NA	NA	58	44	171	519	167	152	258	148	0	26	1	0	0.05	0.006
.	19.01.15-21.55.09-1-99408	95	8	8	1	0	1	559	6	6	0	0	NA	NA	NA	24	48	171	520	170	152	256	151	0	30	0	0	0.058	0
.	19.01.15-21.55.11-1-99411	85	5	5	0	0	0	549	4	4	0	0	NA	NA	NA	36	36	168	514	167	148	251	150	0	7	2	0	0.014	0.012
.	19.01.15-21.55.26-1-99425	63	2	2	0	0	0	540	1	1	0	0	NA	NA	NA	15	16	166	499	164	145	247	148	1	0	0	0.006	0	0
.	19.01.15-21.55.26-1-99429	114	4	4	2	0	0	558	3	3	0	0	NA	NA	NA	30	32	170	505	170	153	252	153	0	11	0	0	0.022	0
.	19.01.15-21.55.28-1-99430	62	2	2	0	0	0	537	1	1	0	0	NA	NA	NA	32	21	168	502	164	147	247	143	2	0	6	0.012	0	0.037
.	19.01.15-21.55.29-1-99431	116	6	6	3	0	3	545	5	5	0	0	NA	NA	NA	35	27	166	506	168	145	253	147	4	15	0	0.024	0.03	0
.	19.01.15-21.55.33-1-99436	121	5	5	0	0	0	556	4	4	0	0	NA	NA	NA	31	37	171	513	166	152	255	149	4	8	0	0.023	0.016	0
.	19.01.15-21.55.33-1-99437	32	1	1	0	0	0	0	0	0	0	0	NA	NA	NA	10	12	165	495	165	0	0	0	2	0	0	0.012	0	0
.	19.01.15-21.55.36-1-99438	147	12	12	3	0	2	560	10	10	0	0	NA	NA	NA	42	46	170	516	173	150	256	154	11	21	0	0.065	0.041	0
.	19.01.15-21.55.37-1-99439	62	3	3	1	0	0	537	2	2	0	0	NA	NA	NA	19	13	165	499	162	147	247	143	11	0	5	0.067	0	0.031
.	19.01.15-21.55.39-1-99440	442	30	30	5	0	4	645	24	24	0	0	NA	NA	NA	116	135	191	569	188	167	308	170	12	109	15	0.063	0.192	0.08
.	19.01.15-21.55.40-1-99441	257	53	53	11	0	9	586	49	49	0	0	NA	NA	NA	67	72	176	534	175	157	275	154	28	144	13	0.159	0.27	0.074
.	19.01.15-21.55.43-1-99442	175	20	20	11	0	7	577	16	16	0	0	NA	NA	NA	46	53	172	522	172	152	270	155	4	77	11	0.023	0.148	0.064
.	19.01.15-21.55.45-1-99443	204	17	17	9	0	6	583	16	16	0	0	NA	NA	NA	72	66	177	529	173	158	270	155	0	57	14	0	0.108	0.081
.	19.01.15-21.55.46-1-99444	64	2	2	0	0	0	349	1	1	0	0	NA	NA	NA	15	25	169	503	166	96	163	90	2	0	0	0.012	0	0
.	19.01.15-21.55.52-1-99445	38	1	1	1	0	1	0	0	0	0	0	NA	NA	NA	14	4	165	490	162	0	0	0	0	3	0	0	0.006	0
.	19.01.15-21.55.53-1-99446	89	8	8	3	0	3	551	7	7	0	0	NA	NA	NA	29	30	173	501	169	152	249	150	5	11	2	0.029	0.022	0.012
.	19.01.15-21.55.56-1-99447	123	7	7	1	0	0	564	6	6	0	0	NA	NA	NA	42	44	174	513	170	154	258	152	7	24	0	0.04	0.047	0
.	19.01.15-21.55.56-1-99448	118	4	4	1	0	1	559	3	3	0	0	NA	NA	NA	35	43	174	510	172	152	257	150	5	4	6	0.029	0.008	0.035
.	19.01.15-21.55.58-1-99464	85	7	7	4	0	3	549	5	5	0	0	NA	NA	NA	15	25	172	498	168	155	247	147	1	17	0	0.006	0.034	0
.	19.01.15-21.56.11-1-99472	172	16	16	5	0	3	565	15	15	0	0	NA	NA	NA	50	44	173	512	172	155	256	154	3	42	0	0.017	0.082	0
.	19.01.15-21.56.13-1-99474	59	3	3	1	0	1	541	2	2	0	0	NA	NA	NA	29	25	166	506	166	146	249	146	5	4	0	0.03	0.008	0
.	19.01.15-21.56.17-1-99484	174	21	21	5	0	4	561	19	19	0	0	NA	NA	NA	66	51	170	526	168	150	266	145	8	44	27	0.047	0.084	0.161
.	19.01.15-21.56.17-1-99485	60	2	2	0	0	0	548	1	1	0	0	NA	NA	NA	22	26	169	502	168	149	249	150	2	2	0	0.012	0.004	0
.	19.01.15-21.56.18-1-99486	62	2	2	0	0	0	553	1	1	0	0	NA	NA	NA	29	36	172	509	168	152	253	148	0	1	2	0	0.002	0.012
.	19.01.15-21.56.18-1-99487	94	9	9	4	0	3	559	7	7	0	0	NA	NA	NA	39	36	169	510	170	154	254	151	2	20	5	0.012	0.039	0.029
.	19.01.15-21.56.28-1-99492	99	3	3	1	0	1	552	2	2	0	0	NA	NA	NA	45	39	169	515	168	152	254	146	2	3	2	0.012	0.006	0.012
.	19.01.15-21.56.33-1-99493	96	4	4	1	0	1	542	2	2	0	0	NA	NA	NA	25	27	169	508	163	150	247	145	5	10	0	0.03	0.02	0
.	19.01.15-21.56.34-1-99494	88	5	5	1	0	1	544	3	3	0	0	NA	NA	NA	26	25	169	501	168	151	247	146	0	17	1	0	0.034	0.006
.	19.01.15-21.56.36-1-99495	208	20	20	7	0	5	582	15	15	0	0	NA	NA	NA	52	61	172	528	174	155	273	154	9	45	14	0.052	0.085	0.08
.	19.01.15-21.56.43-1-99496	34	1	1	0	0	0	0	0	0	0	0	NA	NA	NA	10	5	165	491	162	0	0	0	0	0	0	0	0	0
.	19.01.15-21.56.46-1-99497	245	28	28	9	0	5	587	25	25	0	0	NA	NA	NA	80	70	175	535	173	156	276	155	26	86	5	0.149	0.161	0.029
.	19.01.15-21.56.47-1-99498	155	8	8	3	0	2	577	7	7	0	0	NA	NA	NA	44	56	173	521	175	153	266	158	0	19	5	0	0.036	0.029
.	19.01.15-21.56.49-1-99499	62	2	2	0	0	0	205	1	1	0	0	NA	NA	NA	20	16	167	496	166	68	87	50	2	1	0	0.012	0.002	0
.	19.01.15-21.56.53-1-99500	90	6	6	1	0	1	553	5	5	0	0	NA	NA	NA	27	32	170	507	168	152	253	148	1	6	6	0.006	0.012	0.036
.	19.01.15-21.56.55-1-99501	480	37	37	10	0	8	652	32	32	0	0	NA	NA	NA	138	138	180	577	194	159	317	176	6	121	10	0.033	0.21	0.052
.	19.01.15-21.56.57-1-99502	88	4	4	2	0	2	552	3	3	0	0	NA	NA	NA	34	33	169	510	167	152	252	148	7	5	2	0.041	0.01	0.012
.	19.01.15-21.56.58-1-99503	179	45	45	9	0	7	568	41	41	0	0	NA	NA	NA	67	52	176	515	174	156	258	154	19	115	12	0.108	0.223	0.069
.	19.01.15-21.57.01-1-99519	116	10	10	3	0	3	551	8	8	0	0	NA	NA	NA	40	37	171	508	171	153	247	151	0	15	4	0	0.03	0.023
.	19.01.15-21.57.23-1-99537	93	5	5	0	0	0	546	4	4	0	0	NA	NA	NA	28	32	168	506	171	149	249	148	0	12	0	0	0.024	0
.	19.01.15-21.57.23-1-99538	94	5	5	2	0	2	555	4	4	0	0	NA	NA	NA	34	33	170	508	168	153	252	150	5	11	5	0.029	0.022	0.03
.	19.01.15-21.57.24-1-99540	62	2	2	0	0	0	554	1	1	0	0	NA	NA	NA	15	29	170	506	166	153	252	149	0	0	9	0	0	0.054
.	19.01.15-21.57.27-1-99542	333	49	49	17	0	14	610	44	44	0	0	NA	NA	NA	86	89	173	551	178	154	296	160	29	116	10	0.168	0.211	0.056
.	19.01.15-21.57.30-1-99548	95	7	7	1	0	1	561	6	6	0	0	NA	NA	NA	24	34	170	504	173	154	251	156	0	21	4	0	0.042	0.023
.	19.01.15-21.57.38-1-99553	59	2	2	0	0	0	543	1	1	0	0	NA	NA	NA	26	22	165	506	164	146	251	146	0	6	0	0	0.012	0
.	19.01.15-21.57.40-1-99554	30	1	1	1	0	1	0	0	0	0	0	NA	NA	NA	10	11	165	496	163	0	0	0	0	1	0	0	0.002	0
.	19.01.15-21.57.40-1-99555	37	1	1	0	0	0	0	0	0	0	0	NA	NA	NA	6	15	164	498	166	0	0	0	0	0	0	0	0	0
.	19.01.15-21.57.42-1-99556	87	5	5	1	0	0	548	4	4	0	0	NA	NA	NA	36	32	168	507	170	151	249	148	4	10	0	0.024	0.02	0
.	19.01.15-21.57.44-1-99557	91	6	6	0	0	0	551	5	5	0	0	NA	NA	NA	23	34	172	508	167	153	248	150	0	5	0	0	0.01	0
.	19.01.15-21.57.50-1-99558	30	1	1	0	0	0	0	0	0	0	0	NA	NA	NA	5	2	163	490	162	0	0	0	0	0	0	0	0	0
.	19.01.15-21.57.51-1-99559	31	1	1	0	0	0	0	0	0	0	0	NA	NA	NA	10	9	166	492	164	0	0	0	0	0	5	0	0	0.03
.	19.01.15-21.57.53-1-99560	90	5	5	1	0	1	543	3	3	0	0	NA	NA	NA	25	23	165	506	165	147	249	147	2	5	0	0.012	0.01	0
.	19.01.15-21.57.53-1-99561	123	10	10	4	0	2	552	7	7	0	0	NA	NA	NA	39	31	171	505	168	152	250	150	5	30	0	0.029	0.059	0
.	19.01.15-21.57.54-1-99562	94	5	5	1	0	1	554	4	4	0	0	NA	NA	NA	39	31	170	507	167	152	255	147	0	17	0	0	0.034	0
.	19.01.15-21.57.58-1-99578	88	4	4	1	0	1	553	3	3	0	0	NA	NA	NA	27	36	171	511	167	150	254	149	5	1	2	0.029	0.002	0.012
.	19.01.15-21.58.01-1-99579	338	49	49	20	0	13	604	45	45	0	0	NA	NA	NA	103	86	179	543	177	160	284	160	19	142	16	0.106	0.262	0.09
.	19.01.15-21.58.06-1-99581	39	1	1	1	0	1	0	0	0	0	0	NA	NA	NA	10	4	165	490	162	0	0	0	0	0	0	0	0	0
.	19.01.15-21.58.08-1-99583	281	72	72	21	0	14	604	68	68	0	0	NA	NA	NA	82	92	183	543	179	161	283	160	42	201	15	0.23	0.37	0.084
.	19.01.15-21.58.08-1-99584	156	19	19	3	0	3	569	18	18	0	0	NA	NA	NA	50	46	171	517	171	153	262	154	5	40	2	0.029	0.077	0.012
.	19.01.15-21.58.10-1-99588	33	1	1	0	0	0	0	0	0	0	0	NA	NA	NA	7	11	164	496	164	0	0	0	0	4	0	0	0.008	0
.	19.01.15-21.58.12-1-99591	405	69	69	19	0	13	623	61	61	0	0	NA	NA	NA	116	112	190	555	180	171	293	159	15	183	10	0.079	0.33	0.056
.	19.01.15-21.58.13-1-99593	35	1	1	1	0	1	0	0	0	0	0	NA	NA	NA	13	12	164	497	164	0	0	0	0	0	0	0	0	0
.	19.01.15-21.58.15-1-99599	32	1	1	0	0	0	0	0	0	0	0	NA	NA	NA	5	7	164	492	164	0	0	0	0	0	0	0	0	0
.	19.01.15-21.58.16-1-99601	240	73	73	27	0	18	580	66	66	0	0	NA	NA	NA	72	63	175	527	174	155	271	154	44	184	27	0.251	0.349	0.155
.	19.01.15-21.58.17-1-99602	203	21	21	6	0	4	570	18	18	0	0	NA	NA	NA	61	57	175	524	171	157	266	147	15	77	4	0.086	0.147	0.023
.	19.01.15-21.58.18-1-99604	36	1	1	1	0	1	0	0	0	0	0	NA	NA	NA	8	13	166	496	164	0	0	0	4	0	0	0.024	0	0
.	19.01.15-21.58.21-1-99605	68	3	3	1	0	1	544	2	2	0	0	NA	NA	NA	36	30	167	510	166	147	253	144	0	8	0	0	0.016	0
.	19.01.15-21.58.35-1-99610	182	15	15	5	0	4	578	13	13	0	0	NA	NA	NA	51	60	178	525	170	158	266	154	1	34	0	0.006	0.065	0
.	19.01.15-21.58.39-1-99617	56	2	2	1	0	1	551	1	1	0	0	NA	NA	NA	25	31	167	507	170	150	250	151	4	2	0	0.024	0.004	0
.	19.01.15-21.58.46-1-99620	421	57	57	17	0	9	634	51	51	0	0	NA	NA	NA	117	118	184	559	188	162	301	171	27	161	21	0.147	0.288	0.112
.	19.01.15-21.58.58-1-99636	86	5	5	0	0	0	546	4	4	0	0	NA	NA	NA	18	22	170	499	166	153	247	146	4	13	0	0.024	0.026	0
.	19.01.15-21.59.02-1-99637	31	1	1	0	0	0	0	0	0	0	0	NA	NA	NA	9	13	167	496	163	0	0	0	0	4	0	0	0.008	0
.	19.01.15-21.59.32-1-99660	180	12	12	2	0	2	583	11	11	0	0	NA	NA	NA	57	56	177	519	173	161	266	156	1	33	1	0.006	0.064	0.006
.	19.01.15-21.59.32-1-99661	92	4	4	2	0	2	550	3	3	0	0	NA	NA	NA	27	25	167	503	168	149	251	150	10	11	0	0.06	0.022	0
.	19.01.15-21.59.35-1-99666	61	2	2	1	0	1	540	1	1	0	0	NA	NA	NA	23	28	166	510	165	146	250	144	3	2	0	0.018	0.004	0
.	19.01.15-21.59.39-1-99667	175	10	10	2	0	2	565	9	9	0	0	NA	NA	NA	46	54	171	524	172	148	264	153	6	23	3	0.035	0.044	0.017
.	19.01.15-21.59.48-1-99668	54	2	2	1	0	1	352	1	1	0	0	NA	NA	NA	21	11	166	495	163	99	160	93	2	0	3	0.012	0	0.018
.	19.01.15-21.59.48-1-99669	295	35	35	10	0	7	601	31	31	0	0	NA	NA	NA	84	87	179	536	185	156	280	165	8	71	3	0.045	0.132	0.016
.	19.01.15-21.59.57-1-99670	63	2	2	1	0	1	553	1	1	0	0	NA	NA	NA	21	29	170	503	169	153	247	153	0	5	3	0	0.01	0.018
.	19.01.15-21.59.59-1-99688	63	3	3	1	0	1	252	1	1	0	0	NA	NA	NA	16	18	168	500	163	69	114	69	1	5	0	0.006	0.01	0
.	19.01.15-22.00.01-1-99689	38	1	1	1	0	1	0	0	0	0	0	NA	NA	NA	8	8	163	495	163	0	0	0	0	0	2	0	0	0.012
.	19.01.15-22.00.02-1-99694	322	19	19	6	0	5	587	18	18	0	0	NA	NA	NA	106	69	178	534	170	158	276	153	26	35	5	0.146	0.066	0.029
.	19.01.15-22.00.06-1-99696	158	14	14	1	0	1	565	13	13	0	0	NA	NA	NA	39	43	173	512	171	157	255	153	0	24	0	0	0.047	0
.	19.01.15-22.00.09-1-99700	121	6	6	4	0	3	565	5	5	0	0	NA	NA	NA	30	48	172	517	172	153	260	152	5	16	4	0.029	0.031	0.023
.	19.01.15-22.00.10-1-99703	60	2	2	0	0	0	253	1	1	0	0	NA	NA	NA	16	18	168	496	167	74	114	65	2	0	0	0.012	0	0
.	19.01.15-22.00.11-1-99704	62	2	2	0	0	0	549	1	1	0	0	NA	NA	NA	23	24	171	499	167	154	245	150	0	2	0	0	0.004	0
.	19.01.15-22.00.33-1-99718	326	16	16	7	0	7	604	15	15	0	0	NA	NA	NA	97	94	186	545	176	165	285	154	8	34	14	0.043	0.062	0.08
.	19.01.15-22.00.35-1-99719	116	5	5	2	0	2	555	4	4	0	0	NA	NA	NA	26	38	171	509	171	148	257	150	1	5	5	0.006	0.01	0.029
.	19.01.15-22.00.36-1-99720	177	26	26	8	0	7	574	23	23	0	0	NA	NA	NA	49	54	175	521	171	157	263	154	6	74	0	0.034	0.142	0
.	19.01.15-22.00.36-1-99721	63	2	2	1	0	1	547	1	1	0	0	NA	NA	NA	31	31	168	503	173	148	247	152	0	2	3	0	0.004	0.017
.	19.01.15-22.00.40-1-99726	60	2	2	0	0	0	305	1	1	0	0	NA	NA	NA	18	12	165	495	165	85	131	89	4	0	1	0.024	0	0.006
.	19.01.15-22.00.43-1-99727	202	19	19	1	0	1	574	16	16	0	0	NA	NA	NA	56	52	177	517	171	159	263	152	8	25	12	0.045	0.048	0.07
.	19.01.15-22.00.43-1-99728	119	11	11	3	0	2	559	9	9	0	0	NA	NA	NA	29	32	169	510	166	153	257	149	9	13	1	0.053	0.025	0.006
.	19.01.15-22.00.49-1-99729	64	3	3	0	0	0	247	2	2	0	0	NA	NA	NA	17	21	169	501	164	72	119	56	4	0	0	0.024	0	0
.	19.01.15-22.00.51-1-99730	90	7	7	0	0	0	557	6	6	0	0	NA	NA	NA	35	37	172	507	171	153	252	152	7	17	6	0.041	0.034	0.035
.	19.01.15-22.00.51-1-99731	89	6	6	2	0	2	547	4	4	0	0	NA	NA	NA	26	23	167	501	168	149	249	149	0	20	1	0	0.04	0.006
.	19.01.15-22.00.52-1-99732	151	24	24	3	0	3	575	20	20	0	0	NA	NA	NA	50	61	176	527	171	157	265	153	4	69	2	0.023	0.131	0.012
.	19.01.15-22.01.09-1-99802	98	11	11	7	0	5	554	9	9	0	0	NA	NA	NA	33	32	170	503	172	152	253	149	0	30	7	0	0.06	0.041
.	19.01.15-22.01.20-1-99836	56	2	2	0	0	0	542	1	1	0	0	NA	NA	NA	20	25	169	504	165	149	247	146	1	7	0	0.006	0.014	0
.	19.01.15-22.01.20-1-99837	381	36	36	6	0	5	619	30	30	0	0	NA	NA	NA	104	106	179	563	177	160	301	158	17	97	14	0.095	0.172	0.079
.	19.01.15-22.01.21-1-99838	66	7	7	3	0	3	545	6	6	0	0	NA	NA	NA	25	22	171	499	165	155	248	142	10	3	11	0.058	0.006	0.067
.	19.01.15-22.01.24-1-99842	119	8	8	1	0	1	560	7	7	0	0	NA	NA	NA	32	39	170	509	173	150	259	151	9	17	6	0.053	0.033	0.035
.	19.01.15-22.01.30-1-99844	187	20	20	7	0	4	564	16	16	0	0	NA	NA	NA	59	52	169	520	176	148	264	152	1	38	4	0.006	0.073	0.023
.	19.01.15-22.01.31-1-99848	123	9	9	5	0	3	558	7	7	0	0	NA	NA	NA	45	44	172	512	173	154	251	153	4	31	6	0.023	0.061	0.035
.	19.01.15-22.01.32-1-99849	323	38	38	12	0	6	604	32	32	0	0	NA	NA	NA	100	89	180	541	181	163	283	158	16	128	13	0.089	0.237	0.072
.	19.01.15-22.01.33-1-99850	30	1	1	1	0	1	0	0	0	0	0	NA	NA	NA	8	8	168	490	163	0	0	0	0	0	0	0	0	0
.	19.01.15-22.01.36-1-99855	231	17	17	7	0	5	593	13	13	0	0	NA	NA	NA	83	75	176	539	173	158	282	153	13	36	1	0.074	0.067	0.006
.	19.01.15-22.01.41-1-99856	288	41	41	10	0	4	597	37	37	0	0	NA	NA	NA	79	79	178	532	182	159	277	161	15	118	16	0.084	0.222	0.088
.	19.01.15-22.01.44-1-99857	358	50	50	13	0	11	606	46	46	0	0	NA	NA	NA	92	94	185	542	180	161	285	160	30	133	10	0.162	0.245	0.056
.	19.01.15-22.01.47-1-99858	250	42	42	12	0	11	579	40	40	0	0	NA	NA	NA	54	61	178	520	176	161	262	156	17	100	10	0.096	0.192	0.057
.	19.01.15-22.01.53-1-99859	142	7	7	0	0	0	560	6	6	0	0	NA	NA	NA	65	44	167	520	170	146	263	151	6	8	0	0.036	0.015	0
.	19.01.15-22.02.02-1-99875	339	41	41	7	0	6	607	38	38	0	0	NA	NA	NA	90	90	187	538	178	167	282	158	11	119	2	0.059	0.221	0.011
.	19.01.15-22.02.13-1-99883	182	24	24	4	0	3	560	20	20	0	0	NA	NA	NA	58	46	172	518	169	152	261	147	20	79	2	0.116	0.153	0.012
.	19.01.15-22.02.13-1-99885	33	1	1	1	0	1	0	0	0	0	0	NA	NA	NA	10	11	163	498	163	0	0	0	0	0	1	0	0	0.006
.	19.01.15-22.02.16-1-99892	147	8	8	2	0	2	571	6	6	0	0	NA	NA	NA	48	50	176	518	169	160	262	149	0	20	0	0	0.039	0
.	19.01.15-22.02.19-1-99894	215	45	45	11	0	9	568	39	39	0	0	NA	NA	NA	48	45	166	522	170	146	268	154	40	111	7	0.241	0.213	0.041
.	19.01.15-22.02.32-1-99901	119	8	8	0	0	0	548	6	6	0	0	NA	NA	NA	37	29	164	510	168	147	251	150	0	8	11	0	0.016	0.065
.	19.01.15-22.02.37-1-99902	89	6	6	0	0	0	552	4	4	0	0	NA	NA	NA	35	45	169	519	170	152	252	148	4	8	6	0.024	0.015	0.035
.	19.01.15-22.02.52-1-99907	142	15	15	2	0	1	561	13	13	0	0	NA	NA	NA	57	48	169	522	170	146	266	149	6	37	11	0.036	0.071	0.065
.	19.01.15-22.02.58-1-99908	211	27	27	6	0	5	570	26	26	0	0	NA	NA	NA	56	49	176	515	171	155	263	152	10	73	7	0.057	0.142	0.041
.	19.01.15-22.03.00-1-99924	227	25	25	5	0	4	583	22	22	0	0	NA	NA	NA	56	68	175	532	174	154	275	154	15	62	11	0.086	0.117	0.063
.	19.01.15-22.03.01-1-99925	215	25	25	10	0	9	575	21	21	0	0	NA	NA	NA	76	58	175	526	170	153	271	151	18	65	3	0.103	0.124	0.018
.	19.01.15-22.03.01-1-99926	31	1	1	1	0	1	0	0	0	0	0	NA	NA	NA	8	8	166	492	163	0	0	0	0	3	0	0	0.006	0
.	19.01.15-22.03.01-1-99927	62	3	3	0	0	0	547	2	2	0	0	NA	NA	NA	24	27	167	508	165	148	250	149	0	4	0	0	0.008	0
.	19.01.15-22.03.03-1-99928	61	4	4	3	0	2	545	2	2	0	0	NA	NA	NA	18	24	166	503	168	148	247	150	1	10	2	0.006	0.02	0.012
.	19.01.15-22.03.15-1-99943	226	14	14	6	0	5	581	11	11	0	0	NA	NA	NA	73	65	174	524	180	157	269	155	12	40	0	0.069	0.076	0
.	19.01.15-22.03.17-1-99945	61	2	2	1	0	1	542	1	1	0	0	NA	NA	NA	25	25	165	505	168	147	246	149	0	4	0	0	0.008	0
.	19.01.15-22.03.18-1-99946	152	9	9	2	0	2	566	8	8	0	0	NA	NA	NA	41	48	171	519	171	151	263	152	1	12	5	0.006	0.023	0.029
.	19.01.15-22.03.23-1-99950	85	3	3	0	0	0	549	2	2	0	0	NA	NA	NA	42	31	167	509	168	149	251	149	0	5	4	0	0.01	0.024
.	19.01.15-22.03.29-1-99952	174	19	19	2	0	2	569	16	16	0	0	NA	NA	NA	52	54	174	519	174	154	263	152	5	40	0	0.029	0.077	0
.	19.01.15-22.03.30-1-99953	63	2	2	0	0	0	303	1	1	0	0	NA	NA	NA	17	16	164	501	164	76	137	90	0	0	1	0	0	0.006
.	19.01.15-22.03.37-1-99961	126	5	5	4	0	4	548	4	4	0	0	NA	NA	NA	29	27	170	507	163	150	251	147	6	4	1	0.035	0.008	0.006
.	19.01.15-22.03.37-1-99962	172	9	9	1	0	1	572	8	8	0	0	NA	NA	NA	52	53	175	520	171	158	262	152	1	13	0	0.006	0.025	0
.	19.01.15-22.03.38-1-99963	34	1	1	0	0	0	0	0	0	0	0	NA	NA	NA	11	9	165	494	163	0	0	0	0	0	1	0	0	0.006
.	19.01.15-22.03.42-1-99964	63	3	3	0	0	0	544	1	1	0	0	NA	NA	NA	20	22	169	502	164	151	247	146	1	3	0	0.006	0.006	0
.	19.01.15-22.03.43-1-99965	60	2	2	1	0	1	536	1	1	0	0	NA	NA	NA	25	22	167	501	167	141	246	149	0	6	0	0	0.012	0
.	19.01.15-22.03.43-1-99966	328	55	55	18	0	16	612	53	53	0	0	NA	NA	NA	85	97	182	547	181	163	290	159	41	178	11	0.225	0.325	0.061
.	19.01.15-22.03.45-1-99969	35	1	1	0	0	0	0	0	0	0	0	NA	NA	NA	7	12	164	496	165	0	0	0	1	0	0	0.006	0	0
.	19.01.15-22.03.45-1-99970	64	2	2	0	0	0	545	1	1	0	0	NA	NA	NA	28	22	167	501	167	148	248	149	0	8	0	0	0.016	0
.	19.01.15-22.03.52-1-99971	147	9	9	5	0	4	563	7	7	0	0	NA	NA	NA	60	52	168	523	174	148	266	149	3	28	4	0.018	0.054	0.023
.	19.01.15-22.03.58-1-99987	62	3	3	0	0	0	543	2	2	0	0	NA	NA	NA	20	18	167	498	166	149	246	148	0	1	6	0	0.002	0.036
.	19.01.15-22.03.58-1-99988	170	12	12	6	0	3	569	11	11	0	0	NA	NA	NA	53	51	170	520	174	152	261	156	20	20	0	0.118	0.038	0
.	19.01.15-22.03.59-1-99989	323	33	33	16	0	12	599	30	30	0	0	NA	NA	NA	88	88	180	540	181	158	280	161	17	91	8	0.094	0.169	0.044
.	19.01.15-22.04.01-1-99990	98	14	14	3	0	3	548	12	12	0	0	NA	NA	NA	42	28	168	504	169	147	250	151	2	25	0	0.012	0.05	0
.	19.01.15-22.04.03-1-99991	32	1	1	0	0	0	0	0	0	0	0	NA	NA	NA	12	13	164	498	164	0	0	0	0	0	0	0	0	0
.	19.01.15-22.04.05-1-99992	149	23	23	5	0	4	561	20	20	0	0	NA	NA	NA	53	48	173	515	173	155	254	152	17	63	1	0.098	0.122	0.006
.	19.01.15-22.04.05-1-99993	29	1	1	1	0	1	0	0	0	0	0	NA	NA	NA	11	7	163	493	164	0	0	0	0	3	0	0	0.006	0
.	19.01.15-22.04.07-1-99996	123	7	7	3	0	3	549	6	6	0	0	NA	NA	NA	49	32	171	504	170	154	246	149	7	28	0	0.041	0.056	0
.	19.01.15-22.04.14-1-100004	87	5	5	1	0	1	547	4	4	0	0	NA	NA	NA	36	29	171	502	169	149	248	150	0	13	0	0	0.026	0
.	19.01.15-22.04.15-1-100005	35	1	1	1	0	1	0	0	0	0	0	NA	NA	NA	5	12	165	497	163	0	0	0	0	2	0	0	0.004	0
.	19.01.15-22.04.18-1-100012	113	4	4	3	0	2	550	3	3	0	0	NA	NA	NA	41	38	167	516	168	148	258	144	4	10	0	0.024	0.019	0
.	19.01.15-22.04.46-1-100017	38	1	1	0	0	0	0	0	0	0	0	NA	NA	NA	9	12	166	496	163	0	0	0	0	0	0	0	0	0
.	19.01.15-22.04.47-1-100018	233	14	14	6	0	5	583	12	12	0	0	NA	NA	NA	66	67	175	527	178	155	270	158	0	64	3	0	0.121	0.017
.	19.01.15-22.04.48-1-100019	59	2	2	1	0	1	103	0	0	0	0	NA	NA	NA	16	16	167	497	165	28	42	33	0	2	0	0	0.004	0
.	19.01.15-22.04.50-1-100020	185	14	14	3	0	2	580	10	10	0	0	NA	NA	NA	50	65	179	528	171	159	268	153	2	37	0	0.011	0.07	0
.	19.01.15-22.04.50-1-100021	124	5	5	0	0	0	553	4	4	0	0	NA	NA	NA	30	27	165	503	172	147	250	156	6	9	0	0.036	0.018	0
.	19.01.15-22.04.58-1-100037	32	1	1	1	0	1	0	0	0	0	0	NA	NA	NA	5	9	164	496	162	0	0	0	0	2	0	0	0.004	0
.	19.01.15-22.04.58-1-100038	266	71	71	22	0	17	606	66	66	0	0	NA	NA	NA	80	89	182	542	178	164	285	157	18	193	11	0.099	0.356	0.062
.	19.01.15-22.05.01-1-100041	93	5	5	4	0	4	542	2	2	0	0	NA	NA	NA	36	24	169	501	167	149	248	145	5	2	9	0.03	0.004	0.054
.	19.01.15-22.05.05-1-100042	179	36	36	17	0	9	574	33	33	0	0	NA	NA	NA	60	58	181	515	175	159	259	156	4	112	14	0.022	0.217	0.08
.	19.01.15-22.05.07-1-100044	94	5	5	4	0	3	559	3	3	0	0	NA	NA	NA	30	35	170	510	168	150	259	150	4	13	0	0.024	0.025	0
.	19.01.15-22.05.08-1-100047	432	31	31	11	0	7	645	27	27	0	0	NA	NA	NA	115	141	186	574	194	166	303	176	21	99	11	0.113	0.172	0.057
.	19.01.15-22.05.13-1-100054	155	7	7	1	0	1	567	5	5	0	0	NA	NA	NA	66	53	170	520	176	149	261	157	0	11	8	0	0.021	0.045
.	19.01.15-22.05.17-1-100061	97	5	5	2	0	2	567	4	4	0	0	NA	NA	NA	26	43	177	510	169	161	257	149	10	5	0	0.056	0.01	0
.	19.01.15-22.05.21-1-100062	35	1	1	0	0	0	0	0	0	0	0	NA	NA	NA	9	5	163	491	164	0	0	0	0	2	0	0	0.004	0
.	19.01.15-22.05.23-1-100065	95	4	4	0	0	0	549	3	3	0	0	NA	NA	NA	31	26	168	502	169	148	253	148	0	6	2	0	0.012	0.012
.	19.01.15-22.05.23-1-100066	153	17	17	5	0	5	568	15	15	0	0	NA	NA	NA	54	51	170	520	174	148	265	155	17	24	12	0.1	0.046	0.069
.	19.01.15-22.05.23-1-100067	212	48	48	11	0	11	569	39	39	0	0	NA	NA	NA	51	50	170	520	173	150	266	153	20	130	7	0.118	0.25	0.04
.	19.01.15-22.05.38-1-100073	211	23	23	4	0	3	576	21	21	0	0	NA	NA	NA	59	53	181	515	170	164	258	154	2	51	19	0.011	0.099	0.112
.	19.01.15-22.05.39-1-100078	320	27	27	10	0	10	595	26	26	0	0	NA	NA	NA	86	83	182	536	178	161	276	158	1	75	6	0.005	0.14	0.034
.	19.01.15-22.05.48-1-100079	175	28	28	11	0	9	581	26	26	0	0	NA	NA	NA	49	65	173	525	180	153	267	161	27	81	0	0.156	0.154	0
.	19.01.15-22.05.54-1-100080	192	8	8	2	0	2	578	7	7	0	0	NA	NA	NA	44	53	176	517	173	157	266	155	10	7	7	0.057	0.014	0.04
.	19.01.15-22.06.03-1-100096	176	22	22	3	0	2	571	20	20	0	0	NA	NA	NA	38	50	170	523	170	154	266	151	9	42	3	0.053	0.08	0.018
.	19.01.15-22.06.06-1-100098	61	3	3	1	0	1	253	0	0	0	0	NA	NA	NA	17	9	166	489	167	69	116	68	0	5	0	0	0.01	0
.	19.01.15-22.06.19-1-100115	111	5	5	0	0	0	564	4	4	0	0	NA	NA	NA	34	48	177	513	171	156	254	154	4	7	0	0.023	0.014	0
.	19.01.15-22.06.19-1-100116	118	8	8	3	0	3	563	7	7	0	0	NA	NA	NA	33	39	171	510	171	150	259	154	5	22	10	0.029	0.043	0.058
.	19.01.15-22.06.20-1-100117	31	1	1	0	0	0	0	0	0	0	0	NA	NA	NA	13	5	166	490	162	0	0	0	0	0	0	0	0	0
.	19.01.15-22.06.22-1-100119	33	1	1	0	0	0	0	0	0	0	0	NA	NA	NA	10	6	164	492	163	0	0	0	0	0	0	0	0	0
.	19.01.15-22.06.25-1-100122	65	2	2	0	0	0	550	1	1	0	0	NA	NA	NA	25	28	166	505	170	148	248	154	0	11	0	0	0.022	0
.	19.01.15-22.06.27-1-100124	260	31	31	11	0	8	600	28	28	0	0	NA	NA	NA	82	79	182	532	178	166	273	161	8	126	4	0.044	0.237	0.022
.	19.01.15-22.06.28-1-100125	182	10	10	1	0	0	573	8	8	0	0	NA	NA	NA	50	58	172	524	175	149	266	158	7	29	1	0.041	0.055	0.006
.	19.01.15-22.06.29-1-100126	92	3	3	1	0	1	547	2	2	0	0	NA	NA	NA	26	28	168	502	171	151	245	151	0	8	0	0	0.016	0
.	19.01.15-22.06.30-1-100127	187	10	10	3	0	2	583	8	8	0	0	NA	NA	NA	60	66	180	523	176	162	264	157	3	20	0	0.017	0.038	0
.	19.01.15-22.06.38-1-100128	98	6	6	3	0	2	545	5	5	0	0	NA	NA	NA	27	25	170	501	167	151	244	150	11	4	0	0.065	0.008	0
.	19.01.15-22.06.40-1-100129	295	34	34	11	0	10	610	33	33	0	0	NA	NA	NA	78	93	183	540	183	164	282	164	16	76	9	0.087	0.141	0.049
.	19.01.15-22.06.41-1-100130	207	28	28	10	0	7	565	27	27	0	0	NA	NA	NA	60	46	171	516	172	151	262	152	20	70	9	0.117	0.136	0.052
.	19.01.15-22.06.43-1-100131	182	14	14	4	0	4	581	12	12	0	0	NA	NA	NA	55	61	176	526	172	158	271	152	11	28	1	0.062	0.053	0.006
.	19.01.15-22.06.47-1-100132	116	26	26	3	0	3	555	24	24	0	0	NA	NA	NA	41	43	171	516	169	149	258	148	2	59	6	0.012	0.114	0.036
.	19.01.15-22.06.52-1-100133	196	17	17	4	0	2	578	16	16	0	0	NA	NA	NA	70	55	173	516	179	155	260	163	18	75	0	0.104	0.145	0
.	19.01.15-22.06.55-1-100134	413	41	41	11	0	11	637	40	40	0	0	NA	NA	NA	114	126	187	567	185	166	307	164	14	111	17	0.075	0.196	0.092
.	19.01.15-22.06.59-1-100150	144	11	11	4	0	4	559	9	9	0	0	NA	NA	NA	49	40	170	517	166	152	259	148	2	23	4	0.012	0.044	0.024
.	19.01.15-22.07.08-1-100154	60	3	3	1	0	1	152	2	2	0	0	NA	NA	NA	12	10	164	494	165	45	68	39	2	0	8	0.012	0	0.048
.	19.01.15-22.07.17-1-100167	299	44	44	16	0	10	615	41	41	0	0	NA	NA	NA	80	101	179	548	187	161	286	168	16	154	15	0.089	0.281	0.08
.	19.01.15-22.07.19-1-100168	155	8	8	1	0	1	563	7	7	0	0	NA	NA	NA	48	44	171	516	170	150	262	151	10	18	2	0.058	0.035	0.012
.	19.01.15-22.07.24-1-100172	150	7	7	4	0	2	558	6	6	0	0	NA	NA	NA	54	43	174	512	170	155	255	148	7	25	0	0.04	0.049	0
.	19.01.15-22.07.33-1-100176	187	21	21	4	0	3	572	19	19	0	0	NA	NA	NA	59	59	179	523	170	161	260	151	22	36	3	0.123	0.069	0.018
.	19.01.15-22.07.40-1-100184	34	1	1	0	0	0	0	0	0	0	0	NA	NA	NA	9	8	166	492	163	0	0	0	0	1	0	0	0.002	0
.	19.01.15-22.07.40-1-100185	65	3	3	1	0	1	551	2	2	0	0	NA	NA	NA	21	31	170	503	171	153	249	149	0	15	1	0	0.03	0.006
.	19.01.15-22.07.43-1-100186	90	5	5	1	0	1	541	4	4	0	0	NA	NA	NA	35	20	168	501	164	148	247	146	0	18	0	0	0.036	0
.	19.01.15-22.07.44-1-100187	317	73	73	21	0	14	620	69	69	0	0	NA	NA	NA	97	106	184	548	187	164	290	166	28	207	8	0.152	0.378	0.043
.	19.01.15-22.07.54-1-100188	115	10	10	1	0	1	554	9	9	0	0	NA	NA	NA	50	45	167	521	170	146	259	149	7	11	2	0.042	0.021	0.012
.	19.01.15-22.07.55-1-100189	349	54	54	13	0	10	634	49	49	0	0	NA	NA	NA	98	126	189	555	195	169	291	174	41	122	19	0.217	0.22	0.097
.	19.01.15-22.07.58-1-100190	97	11	11	1	0	1	561	10	10	0	0	NA	NA	NA	24	43	172	515	169	153	258	150	8	24	2	0.047	0.047	0.012
.	19.01.15-22.08.02-1-100206	117	10	10	5	0	4	543	9	9	0	0	NA	NA	NA	31	22	167	501	167	147	247	149	0	25	4	0	0.05	0.024
.	19.01.15-22.08.22-1-100222	326	31	31	9	0	9	616	28	28	0	0	NA	NA	NA	99	103	184	547	185	165	285	166	4	97	8	0.022	0.177	0.043
.	19.01.15-22.08.23-1-100225	149	11	11	4	0	3	566	9	9	0	0	NA	NA	NA	47	46	167	516	176	149	260	157	5	35	6	0.03	0.068	0.034
.	19.01.15-22.08.24-1-100226	293	27	27	7	0	7	606	20	20	0	0	NA	NA	NA	92	92	171	544	190	151	285	170	4	73	8	0.023	0.134	0.042
.	19.01.15-22.08.24-1-100228	356	50	50	8	0	7	597	48	48	0	0	NA	NA	NA	105	76	182	530	177	164	276	157	15	107	20	0.082	0.202	0.113
.	19.01.15-22.08.25-1-100230	57	3	3	1	0	1	50	2	2	0	0	NA	NA	NA	12	18	165	499	167	14	25	11	6	0	0	0.036	0	0
.	19.01.15-22.08.32-1-100231	59	2	2	0	0	0	538	1	1	0	0	NA	NA	NA	29	26	168	504	167	148	245	145	5	4	0	0.03	0.008	0
.	19.01.15-22.08.37-1-100238	119	8	8	3	0	3	547	5	5	0	0	NA	NA	NA	31	33	176	506	164	157	246	144	3	15	0	0.017	0.03	0
.	19.01.15-22.08.53-1-100241	180	25	25	4	0	3	565	22	22	0	0	NA	NA	NA	53	47	171	516	173	151	259	155	19	50	0	0.111	0.097	0
.	19.01.15-22.08.55-1-100242	56	2	2	0	0	0	540	1	1	0	0	NA	NA	NA	26	27	170	504	166	152	244	144	0	2	1	0	0.004	0.006
.	19.01.15-22.09.00-1-100258	121	5	5	1	0	0	564	4	4	0	0	NA	NA	NA	37	44	171	514	172	155	257	152	5	10	0	0.029	0.019	0
.	19.01.15-22.09.05-1-100259	30	1	1	0	0	0	0	0	0	0	0	NA	NA	NA	8	7	164	493	163	0	0	0	0	0	0	0	0	0
.	19.01.15-22.09.08-1-100262	89	7	7	2	0	2	560	6	6	0	0	NA	NA	NA	35	42	173	509	173	156	251	153	10	17	0	0.058	0.033	0
.	19.01.15-22.09.10-1-100266	203	36	36	10	0	6	567	31	31	0	0	NA	NA	NA	60	49	174	517	171	155	261	151	2	110	4	0.011	0.213	0.023
.	19.01.15-22.09.16-1-100275	292	23	23	4	0	3	588	22	22	0	0	NA	NA	NA	72	67	173	536	171	156	280	152	10	51	9	0.058	0.095	0.053
.	19.01.15-22.09.17-1-100278	33	1	1	1	0	1	0	0	0	0	0	NA	NA	NA	13	6	165	491	163	0	0	0	0	0	0	0	0	0
.	19.01.15-22.09.25-1-100282	210	22	22	7	0	6	581	18	18	0	0	NA	NA	NA	72	65	178	528	172	157	271	153	12	41	4	0.067	0.078	0.023
.	19.01.15-22.09.29-1-100284	260	54	54	14	0	11	597	47	47	0	0	NA	NA	NA	86	91	183	544	177	164	279	154	22	153	24	0.12	0.281	0.136
.	19.01.15-22.09.34-1-100285	114	6	6	3	0	3	553	5	5	0	0	NA	NA	NA	56	39	169	513	170	150	256	147	0	21	0	0	0.041	0
.	19.01.15-22.09.36-1-100289	91	9	9	1	0	0	552	8	8	0	0	NA	NA	NA	28	34	171	508	168	150	252	150	0	29	3	0	0.057	0.018
.	19.01.15-22.09.45-1-100294	143	8	8	1	0	1	563	7	7	0	0	NA	NA	NA	35	41	172	512	170	155	257	151	1	22	0	0.006	0.043	0
.	19.01.15-22.09.48-1-100295	93	3	3	0	0	0	541	2	2	0	0	NA	NA	NA	30	27	164	507	169	146	247	148	2	2	1	0.012	0.004	0.006
.	19.01.15-22.09.55-1-100296	115	5	5	0	0	0	554	3	3	0	0	NA	NA	NA	47	35	173	506	169	156	252	146	0	13	5	0	0.026	0.03
.	19.01.15-22.09.56-1-100297	61	2	2	0	0	0	539	1	1	0	0	NA	NA	NA	16	17	168	499	163	151	246	142	0	1	2	0	0.002	0.012
.	19.01.15-22.10.00-1-100315	261	47	47	12	0	9	603	45	45	0	0	NA	NA	NA	53	87	180	540	180	162	281	160	15	112	10	0.083	0.207	0.056
.	19.01.15-22.10.03-1-100320	259	45	45	11	0	9	574	41	41	0	0	NA	NA	NA	60	54	174	516	177	157	259	158	29	111	4	0.167	0.215	0.023
.	19.01.15-22.10.05-1-100321	114	15	15	5	0	5	546	12	12	0	0	NA	NA	NA	48	28	172	504	165	151	248	147	2	30	6	0.012	0.06	0.036
.	19.01.15-22.10.05-1-100322	123	11	11	1	0	0	554	10	10	0	0	NA	NA	NA	48	41	170	512	172	148	254	152	7	53	0	0.041	0.104	0
.	19.01.15-22.10.08-1-100326	92	6	6	3	0	3	558	5	5	0	0	NA	NA	NA	34	41	171	508	175	153	249	156	7	19	0	0.041	0.037	0
.	19.01.15-22.10.15-1-100337	94	5	5	1	0	0	540	4	4	0	0	NA	NA	NA	34	28	169	503	169	148	245	147	1	16	0	0.006	0.032	0
.	19.01.15-22.10.15-1-100338	34	1	1	1	0	1	0	0	0	0	0	NA	NA	NA	9	15	165	497	166	0	0	0	0	0	0	0	0	0
.	19.01.15-22.10.19-1-100341	63	3	3	1	0	1	544	2	2	0	0	NA	NA	NA	21	21	170	500	164	150	247	147	3	7	0	0.018	0.014	0
.	19.01.15-22.10.26-1-100346	61	2	2	0	0	0	545	1	1	0	0	NA	NA	NA	19	26	166	504	169	144	251	150	0	0	3	0	0	0.018
.	19.01.15-22.10.31-1-100347	202	17	17	2	0	2	586	16	16	0	0	NA	NA	NA	58	62	176	520	179	159	266	161	9	47	0	0.051	0.09	0
.	19.01.15-22.10.33-1-100348	207	53	53	17	0	14	574	49	49	0	0	NA	NA	NA	50	48	166	517	178	147	265	162	32	129	2	0.193	0.25	0.011
.	19.01.15-22.10.33-1-100349	145	9	9	1	0	0	572	8	8	0	0	NA	NA	NA	52	54	172	523	172	154	265	153	21	23	0	0.122	0.044	0
.	19.01.15-22.10.34-1-100350	61	2	2	0	0	0	102	1	1	0	0	NA	NA	NA	18	19	165	498	169	34	43	25	0	4	0	0	0.008	0
.	19.01.15-22.10.40-1-100355	239	39	39	7	0	5	591	36	36	0	0	NA	NA	NA	72	74	173	541	173	153	286	152	20	77	6	0.116	0.142	0.035
.	19.01.15-22.10.41-1-100356	34	1	1	0	0	0	0	0	0	0	0	NA	NA	NA	9	13	170	494	162	0	0	0	4	0	0	0.024	0	0
.	19.01.15-22.11.01-1-100372	355	25	25	7	0	5	620	23	23	0	0	NA	NA	NA	107	106	188	548	183	165	290	165	29	65	2	0.154	0.119	0.011
.	19.01.15-22.11.07-1-100375	33	1	1	0	0	0	0	0	0	0	0	NA	NA	NA	11	8	165	492	164	0	0	0	0	0	0	0	0	0
.	19.01.15-22.11.09-1-100378	63	2	2	0	0	0	547	1	1	0	0	NA	NA	NA	40	33	166	507	173	150	245	152	0	1	2	0	0.002	0.012
.	19.01.15-22.11.10-1-100380	417	52	52	15	0	11	630	47	47	0	0	NA	NA	NA	124	106	188	550	181	173	293	164	36	131	17	0.191	0.238	0.094
.	19.01.15-22.11.18-1-100393	32	1	1	0	0	0	0	0	0	0	0	NA	NA	NA	8	6	164	492	163	0	0	0	0	4	0	0	0.008	0
.	19.01.15-22.11.20-1-100394	64	2	2	0	0	0	540	1	1	0	0	NA	NA	NA	31	21	164	504	166	144	247	149	1	5	0	0.006	0.01	0
.	19.01.15-22.11.21-1-100395	114	7	7	0	0	0	562	6	6	0	0	NA	NA	NA	26	32	173	504	168	154	256	152	7	15	9	0.04	0.03	0.054
.	19.01.15-22.11.28-1-100400	64	3	3	0	0	0	451	2	2	0	0	NA	NA	NA	19	11	164	493	167	120	205	126	0	1	3	0	0.002	0.018
.	19.01.15-22.11.31-1-100401	95	6	6	0	0	0	552	5	5	0	0	NA	NA	NA	34	29	169	507	166	151	252	149	7	12	1	0.041	0.024	0.006
.	19.01.15-22.11.33-1-100402	147	9	9	3	0	2	556	7	7	0	0	NA	NA	NA	51	38	167	511	173	146	258	152	2	17	0	0.012	0.033	0
.	19.01.15-22.11.42-1-100410	34	1	1	0	0	0	0	0	0	0	0	NA	NA	NA	7	6	166	489	164	0	0	0	0	0	0	0	0	0
.	19.01.15-22.11.42-1-100411	34	1	1	0	0	0	0	0	0	0	0	NA	NA	NA	13	10	165	494	164	0	0	0	0	0	0	0	0	0
.	19.01.15-22.11.43-1-100412	303	35	35	10	0	7	611	32	32	0	0	NA	NA	NA	87	99	180	546	186	159	287	165	10	110	10	0.056	0.201	0.054
.	19.01.15-22.11.44-1-100413	128	10	10	5	0	5	563	8	8	0	0	NA	NA	NA	53	47	179	508	173	159	252	152	18	20	3	0.101	0.039	0.017
.	19.01.15-22.11.44-1-100414	60	2	2	1	0	1	543	1	1	0	0	NA	NA	NA	21	20	169	497	167	150	245	148	6	3	0	0.036	0.006	0
.	19.01.15-22.11.49-1-100415	144	7	7	2	0	2	569	6	6	0	0	NA	NA	NA	45	54	171	525	171	152	265	152	6	13	0	0.035	0.025	0
.	19.01.15-22.11.54-1-100416	206	23	23	7	0	5	577	19	19	0	0	NA	NA	NA	80	58	173	523	175	151	270	156	6	64	3	0.035	0.122	0.017
.	19.01.15-22.11.57-1-100417	268	71	71	20	0	16	595	65	65	0	0	NA	NA	NA	68	80	176	541	176	156	281	158	42	207	8	0.239	0.383	0.045
.	19.01.15-22.11.58-1-100430	329	50	50	12	0	9	606	47	47	0	0	NA	NA	NA	99	81	180	535	179	163	280	163	11	166	4	0.061	0.31	0.022
.	19.01.15-22.11.59-1-100434	117	12	12	2	0	2	569	11	11	0	0	NA	NA	NA	39	54	172	519	176	153	258	158	0	30	2	0	0.058	0.011
.	19.01.15-22.12.07-1-100437	34	1	1	0	0	0	0	0	0	0	0	NA	NA	NA	14	8	165	493	163	0	0	0	0	0	1	0	0	0.006
.	19.01.15-22.12.10-1-100440	126	8	8	1	0	0	565	7	7	0	0	NA	NA	NA	38	42	167	514	174	148	262	155	0	15	0	0	0.029	0
.	19.01.15-22.12.11-1-100443	508	56	56	18	0	13	655	47	47	0	0	NA	NA	NA	136	147	186	586	188	169	321	165	17	181	23	0.091	0.309	0.122
.	19.01.15-22.12.25-1-100457	59	3	3	2	0	1	538	2	2	0	0	NA	NA	NA	28	20	165	505	163	146	245	147	0	4	4	0	0.008	0.025
.	19.01.15-22.12.26-1-100458	236	44	44	17	0	14	593	40	40	0	0	NA	NA	NA	73	70	177	531	175	159	274	160	24	108	11	0.136	0.203	0.063
.	19.01.15-22.12.29-1-100461	152	5	5	2	0	2	559	4	4	0	0	NA	NA	NA	33	35	172	505	171	153	254	152	0	14	0	0	0.028	0
.	19.01.15-22.12.32-1-100462	69	2	2	1	0	1	543	0	0	0	0	NA	NA	NA	14	19	166	501	165	148	248	147	0	1	0	0	0.002	0
.	19.01.15-22.12.41-1-100467	229	54	54	13	0	10	576	47	47	0	0	NA	NA	NA	54	59	176	525	171	158	265	153	33	130	6	0.188	0.248	0.035
.	19.01.15-22.12.42-1-100468	64	4	4	2	0	0	551	2	2	0	0	NA	NA	NA	27	32	168	507	170	151	248	152	2	19	0	0.012	0.037	0
.	19.01.15-22.12.44-1-100469	259	49	49	15	0	10	580	42	42	0	0	NA	NA	NA	85	70	176	532	175	153	270	157	17	140	10	0.097	0.263	0.057
.	19.01.15-22.12.47-1-100470	84	5	5	1	0	1	546	4	4	0	0	NA	NA	NA	19	19	166	499	167	150	249	147	6	9	0	0.036	0.018	0
.	19.01.15-22.12.58-1-100486	213	26	26	5	0	5	591	23	23	0	0	NA	NA	NA	59	75	178	530	180	159	273	159	8	67	8	0.045	0.126	0.044
.	19.01.15-22.13.06-1-100488	208	20	20	8	0	5	579	18	18	0	0	NA	NA	NA	65	58	178	525	168	159	269	151	13	71	4	0.073	0.135	0.024
.	19.01.15-22.13.17-1-100503	232	41	41	12	0	9	580	37	37	0	0	NA	NA	NA	73	78	177	539	175	152	275	153	20	116	2	0.113	0.215	0.011
.	19.01.15-22.13.38-1-100511	61	4	4	0	0	0	452	2	2	0	0	NA	NA	NA	17	22	168	502	165	127	201	124	0	0	4	0	0	0.024
.	19.01.15-22.13.42-1-100512	64	7	7	0	0	0	547	6	6	0	0	NA	NA	NA	26	30	165	508	170	145	251	151	1	16	0	0.006	0.031	0
.	19.01.15-22.13.44-1-100519	64	3	3	1	0	1	538	2	2	0	0	NA	NA	NA	27	20	165	504	164	148	248	142	0	11	0	0	0.022	0
.	19.01.15-22.13.52-1-100520	299	31	31	11	0	8	609	28	28	0	0	NA	NA	NA	96	96	183	551	175	161	294	154	15	74	6	0.082	0.134	0.034
.	19.01.15-22.13.53-1-100521	60	2	2	0	0	0	538	1	1	0	0	NA	NA	NA	27	23	166	505	165	146	247	145	4	4	0	0.024	0.008	0
.	19.01.15-22.13.55-1-100522	210	15	15	6	0	5	588	14	14	0	0	NA	NA	NA	63	74	180	535	172	159	275	154	20	49	0	0.111	0.092	0
.	19.01.15-22.13.58-1-100538	30	1	1	0	0	0	0	0	0	0	0	NA	NA	NA	8	11	166	492	166	0	0	0	0	1	0	0	0.002	0
.	19.01.15-22.14.00-1-100539	93	6	6	1	0	1	548	5	5	0	0	NA	NA	NA	20	30	168	504	171	148	250	150	6	5	4	0.036	0.01	0.023
.	19.01.15-22.14.01-1-100540	125	7	7	1	0	0	560	6	6	0	0	NA	NA	NA	47	47	171	518	171	149	259	152	2	18	0	0.012	0.035	0
.	19.01.15-22.14.03-1-100541	181	16	16	4	0	3	563	13	13	0	0	NA	NA	NA	48	42	172	515	168	153	261	149	13	27	6	0.076	0.052	0.036
.	19.01.15-22.14.06-1-100543	91	3	3	1	0	1	543	2	2	0	0	NA	NA	NA	22	23	167	503	166	146	248	149	0	8	0	0	0.016	0
.	19.01.15-22.14.08-1-100546	31	1	1	1	0	1	0	0	0	0	0	NA	NA	NA	4	7	166	491	163	0	0	0	0	2	0	0	0.004	0
.	19.01.15-22.14.10-1-100549	299	18	18	5	0	4	593	17	17	0	0	NA	NA	NA	110	81	169	548	177	151	287	155	1	50	4	0.006	0.091	0.023
.	19.01.15-22.14.17-1-100560	151	12	12	4	0	4	578	11	11	0	0	NA	NA	NA	51	60	172	521	180	155	262	161	4	39	2	0.023	0.075	0.011
.	19.01.15-22.14.20-1-100561	114	6	6	0	0	0	551	5	5	0	0	NA	NA	NA	38	34	172	508	167	152	251	148	0	16	0	0	0.031	0
.	19.01.15-22.14.22-1-100563	231	14	14	6	0	5	600	11	11	0	0	NA	NA	NA	78	78	177	534	180	159	278	163	5	36	2	0.028	0.067	0.011
.	19.01.15-22.14.27-1-100567	91	5	5	0	0	0	550	4	4	0	0	NA	NA	NA	24	35	170	512	166	151	251	148	17	5	0	0.1	0.01	0
.	19.01.15-22.14.46-1-100568	89	4	4	1	0	1	549	3	3	0	0	NA	NA	NA	36	33	173	507	166	154	251	144	0	7	6	0	0.014	0.036
.	19.01.15-22.14.47-1-100569	62	2	2	0	0	0	252	1	1	0	0	NA	NA	NA	22	19	168	496	168	67	114	71	0	0	1	0	0	0.006
.	19.01.15-22.14.50-1-100570	124	18	18	6	0	6	554	16	16	0	0	NA	NA	NA	45	35	167	514	167	150	258	146	18	24	0	0.108	0.047	0
.	19.01.15-22.14.55-1-100571	39	1	1	0	0	0	0	0	0	0	0	NA	NA	NA	11	12	167	494	164	0	0	0	4	0	0	0.024	0	0
.	19.01.15-22.14.56-1-100572	371	56	56	12	0	10	618	51	51	0	0	NA	NA	NA	114	106	183	554	182	163	293	162	27	145	11	0.148	0.262	0.06
.	19.01.15-22.14.58-1-100573	143	8	8	1	0	0	565	6	6	0	0	NA	NA	NA	41	51	173	520	171	155	261	149	3	15	2	0.017	0.029	0.012
.	19.01.15-22.14.58-1-100574	236	32	32	13	0	8	588	29	29	0	0	NA	NA	NA	74	67	173	528	179	154	274	160	17	113	0	0.098	0.214	0
.	19.01.15-22.14.58-1-100590	89	6	6	3	0	3	537	5	5	0	0	NA	NA	NA	29	25	169	500	169	149	240	148	5	8	0	0.03	0.016	0
.	19.01.15-22.14.59-1-100593	153	27	27	5	0	4	566	24	24	0	0	NA	NA	NA	46	39	173	505	174	156	255	155	23	62	10	0.133	0.123	0.057
.	19.01.15-22.15.03-1-100594	64	2	2	0	0	0	550	1	1	0	0	NA	NA	NA	25	38	172	515	164	154	253	143	0	2	1	0	0.004	0.006
.	19.01.15-22.15.07-1-100597	94	7	7	5	0	3	557	6	6	0	0	NA	NA	NA	37	39	172	514	166	154	258	145	5	13	6	0.029	0.025	0.036
.	19.01.15-22.15.15-1-100609	167	10	10	3	0	2	569	8	8	0	0	NA	NA	NA	54	46	171	516	172	152	262	155	13	30	0	0.076	0.058	0
.	19.01.15-22.15.16-1-100611	30	1	1	0	0	0	0	0	0	0	0	NA	NA	NA	9	12	168	493	164	0	0	0	0	1	0	0	0.002	0
.	19.01.15-22.15.17-1-100613	263	32	32	6	0	4	587	31	31	0	0	NA	NA	NA	67	71	174	531	179	155	274	158	3	75	5	0.017	0.141	0.028
.	19.01.15-22.15.18-1-100614	171	23	23	7	0	7	560	20	20	0	0	NA	NA	NA	58	48	167	523	171	146	262	152	17	36	3	0.102	0.069	0.018
.	19.01.15-22.15.19-1-100615	151	15	15	5	0	4	566	13	13	0	0	NA	NA	NA	61	55	173	522	173	151	262	153	3	32	8	0.017	0.061	0.046
.	19.01.15-22.15.25-1-100620	32	1	1	0	0	0	0	0	0	0	0	NA	NA	NA	9	15	164	497	167	0	0	0	0	1	0	0	0.002	0
.	19.01.15-22.15.28-1-100621	95	4	4	2	0	2	551	2	2	0	0	NA	NA	NA	21	29	167	506	169	149	251	151	1	7	0	0.006	0.014	0
.	19.01.15-22.15.42-1-100625	155	6	6	3	0	3	569	5	5	0	0	NA	NA	NA	49	55	176	519	173	155	261	153	1	25	6	0.006	0.048	0.035
.	19.01.15-22.15.56-1-100630	393	81	81	28	0	22	618	76	76	0	0	NA	NA	NA	94	107	187	551	182	164	293	161	29	230	9	0.155	0.417	0.049
.	19.01.15-22.15.58-1-100646	89	3	3	1	0	1	553	2	2	0	0	NA	NA	NA	20	26	170	502	167	156	249	148	5	8	0	0.029	0.016	0
.	19.01.15-22.15.58-1-100647	93	3	3	1	0	1	539	2	2	0	0	NA	NA	NA	36	26	166	505	168	144	247	148	0	5	3	0	0.01	0.018
.	19.01.15-22.16.08-1-100652	180	17	17	4	0	4	566	16	16	0	0	NA	NA	NA	66	50	174	518	171	154	261	151	0	50	6	0	0.097	0.035
.	19.01.15-22.16.09-1-100653	231	24	24	8	0	5	589	23	23	0	0	NA	NA	NA	73	76	181	530	178	162	271	156	0	65	2	0	0.123	0.011
.	19.01.15-22.16.12-1-100657	90	4	4	1	0	1	549	1	1	0	0	NA	NA	NA	23	29	166	501	175	144	250	155	6	4	0	0.036	0.008	0
.	19.01.15-22.16.13-1-100659	295	36	36	8	0	7	592	32	32	0	0	NA	NA	NA	88	79	178	531	183	156	271	165	16	91	7	0.09	0.171	0.038
.	19.01.15-22.16.14-1-100663	234	18	18	2	0	1	590	16	16	0	0	NA	NA	NA	65	85	177	544	177	158	278	154	4	46	1	0.023	0.085	0.006
.	19.01.15-22.16.26-1-100675	187	31	31	8	0	4	574	30	30	0	0	NA	NA	NA	57	57	172	524	174	154	267	153	6	106	6	0.035	0.202	0.034
.	19.01.15-22.16.29-1-100676	116	11	11	3	0	3	563	10	10	0	0	NA	NA	NA	48	47	170	518	172	151	260	152	2	33	0	0.012	0.064	0
.	19.01.15-22.16.33-1-100677	117	4	4	0	0	0	549	3	3	0	0	NA	NA	NA	27	29	168	504	170	149	250	150	0	5	1	0	0.01	0.006
.	19.01.15-22.16.39-1-100678	180	13	13	5	0	3	567	12	12	0	0	NA	NA	NA	60	47	169	522	169	151	263	153	0	47	4	0	0.09	0.024
.	19.01.15-22.16.47-1-100679	291	63	63	23	0	16	611	58	58	0	0	NA	NA	NA	81	95	181	550	177	161	291	159	30	189	3	0.166	0.344	0.017
.	19.01.15-22.16.49-1-100680	185	20	20	5	0	5	579	18	18	0	0	NA	NA	NA	66	70	177	529	177	154	264	161	3	73	0	0.017	0.138	0
.	19.01.15-22.16.49-1-100681	62	2	2	1	0	1	404	1	1	0	0	NA	NA	NA	17	19	166	504	162	110	179	115	0	7	0	0	0.014	0
.	19.01.15-22.16.52-1-100682	95	7	7	0	0	0	545	6	6	0	0	NA	NA	NA	26	26	172	501	166	149	247	149	5	6	0	0.029	0.012	0
.	19.01.15-22.17.02-1-100698	119	5	5	0	0	0	548	3	3	0	0	NA	NA	NA	46	31	167	510	167	151	250	147	0	12	0	0	0.024	0
.	19.01.15-22.17.07-1-100700	63	3	3	1	0	1	298	2	2	0	0	NA	NA	NA	29	18	166	500	165	82	140	76	1	3	1	0.006	0.006	0.006
.	19.01.15-22.17.11-1-100706	232	29	29	11	0	10	599	27	27	0	0	NA	NA	NA	70	77	180	534	176	161	278	160	3	112	2	0.017	0.21	0.011
.	19.01.15-22.17.11-1-100707	180	14	14	7	0	5	565	13	13	0	0	NA	NA	NA	66	46	175	514	170	158	260	147	7	27	9	0.04	0.053	0.053
.	19.01.15-22.17.29-1-100723	63	3	3	1	0	1	538	2	2	0	0	NA	NA	NA	39	28	167	506	168	144	245	149	7	3	0	0.042	0.006	0
.	19.01.15-22.17.40-1-100725	304	42	42	19	0	12	617	38	38	0	0	NA	NA	NA	95	95	186	542	180	168	287	162	7	154	5	0.038	0.284	0.028
.	19.01.15-22.17.40-1-100728	320	31	31	13	0	12	602	28	28	0	0	NA	NA	NA	83	81	182	535	177	165	278	159	20	106	3	0.11	0.198	0.017
.	19.01.15-22.17.57-1-100733	369	50	50	13	0	10	616	45	45	0	0	NA	NA	NA	111	100	180	545	188	161	288	167	8	141	10	0.044	0.259	0.053
.	19.01.15-22.18.00-1-100749	171	36	36	8	0	6	563	31	31	0	0	NA	NA	NA	59	49	170	520	172	149	262	152	23	97	20	0.135	0.187	0.116
.	19.01.15-22.18.02-1-100750	80	4	4	1	0	1	540	3	3	0	0	NA	NA	NA	16	18	165	501	165	146	245	149	4	6	0	0.024	0.012	0
.	19.01.15-22.18.07-1-100753	33	1	1	0	0	0	0	0	0	0	0	NA	NA	NA	12	5	163	493	162	0	0	0	0	2	0	0	0.004	0
.	19.01.15-22.18.09-1-100756	59	2	2	0	0	0	52	1	1	0	0	NA	NA	NA	14	12	163	498	164	15	21	16	0	2	0	0	0.004	0
.	19.01.15-22.18.16-1-100766	231	38	38	13	0	10	590	35	35	0	0	NA	NA	NA	71	72	177	532	176	159	274	157	24	85	10	0.136	0.16	0.057
.	19.01.15-22.18.17-1-100769	144	8	8	1	0	1	564	6	6	0	0	NA	NA	NA	53	46	180	511	168	161	254	149	1	24	3	0.006	0.047	0.018
.	19.01.15-22.18.23-1-100772	295	31	31	4	0	2	587	27	27	0	0	NA	NA	NA	95	69	182	522	178	163	266	158	7	87	6	0.038	0.167	0.034
.	19.01.15-22.18.29-1-100775	63	3	3	0	0	0	546	2	2	0	0	NA	NA	NA	17	19	168	495	169	150	245	151	3	4	0	0.018	0.008	0
.	19.01.15-22.19.09-1-100802	61	2	2	0	0	0	550	1	1	0	0	NA	NA	NA	19	28	169	503	169	152	250	148	0	5	0	0	0.01	0
.	19.01.15-22.19.10-1-100805	30	1	1	0	0	0	0	0	0	0	0	NA	NA	NA	15	9	166	493	163	0	0	0	0	0	0	0	0	0
.	19.01.15-22.19.12-1-100808	329	39	39	9	0	8	617	37	37	0	0	NA	NA	NA	100	96	188	543	178	167	289	161	19	91	17	0.101	0.168	0.096
.	19.01.15-22.19.14-1-100811	89	3	3	1	0	1	554	1	1	0	0	NA	NA	NA	36	35	168	510	170	147	257	150	0	6	0	0	0.012	0
.	19.01.15-22.19.22-1-100819	237	37	37	13	0	13	589	34	34	0	0	NA	NA	NA	73	74	184	533	170	166	273	150	0	105	11	0	0.197	0.065
.	19.01.15-22.19.24-1-100822	150	6	6	0	0	0	567	5	5	0	0	NA	NA	NA	36	47	172	514	174	150	260	157	1	17	2	0.006	0.033	0.011
.	19.01.15-22.19.24-1-100824	61	2	2	0	0	0	534	1	1	0	0	NA	NA	NA	22	14	164	498	165	144	246	144	2	0	1	0.012	0	0.006
.	19.01.15-22.19.26-1-100825	92	4	4	0	0	0	554	3	3	0	0	NA	NA	NA	40	40	170	512	171	150	252	152	8	11	0	0.047	0.021	0
.	19.01.15-22.19.31-1-100826	146	17	17	4	0	4	560	14	14	0	0	NA	NA	NA	45	45	175	512	171	154	257	149	9	36	4	0.051	0.07	0.023
.	19.01.15-22.19.34-1-100827	147	19	19	1	0	1	555	17	17	0	0	NA	NA	NA	42	35	175	504	169	157	248	150	6	32	6	0.034	0.063	0.036
.	19.01.15-22.19.47-1-100835	90	4	4	0	0	0	537	3	3	0	0	NA	NA	NA	28	20	166	500	167	142	246	149	0	11	0	0	0.022	0
.	19.01.15-22.19.56-1-100836	86	3	3	2	0	2	542	1	1	0	0	NA	NA	NA	38	29	166	509	167	143	251	148	0	8	0	0	0.016	0
.	19.01.15-22.20.28-1-100877	65	3	3	2	0	2	552	2	2	0	0	NA	NA	NA	15	26	168	506	165	154	252	146	0	6	2	0	0.012	0.012
.	19.01.15-22.20.29-1-100878	118	8	8	3	0	2	556	6	6	0	0	NA	NA	NA	34	34	169	511	167	152	256	148	2	11	4	0.012	0.022	0.024
.	19.01.15-22.20.36-1-100880	96	3	3	2	0	1	543	1	1	0	0	NA	NA	NA	35	31	172	506	166	153	247	143	7	1	0	0.041	0.002	0
.	19.01.15-22.20.40-1-100885	90	7	7	0	0	0	549	6	6	0	0	NA	NA	NA	31	26	169	507	163	151	253	145	5	12	2	0.03	0.024	0.012
.	19.01.15-22.20.44-1-100886	31	1	1	0	0	0	0	0	0	0	0	NA	NA	NA	13	11	164	497	163	0	0	0	1	0	0	0.006	0	0
.	19.01.15-22.20.44-1-100887	95	11	11	1	0	1	554	10	10	0	0	NA	NA	NA	32	34	173	507	167	155	251	148	2	29	0	0.012	0.057	0
.	19.01.15-22.20.49-1-100888	63	2	2	0	0	0	545	1	1	0	0	NA	NA	NA	19	27	165	509	166	147	251	147	5	5	0	0.03	0.01	0
.	19.01.15-22.20.50-1-100889	244	22	22	8	0	6	587	21	21	0	0	NA	NA	NA	62	67	176	524	180	159	266	162	17	62	2	0.097	0.118	0.011
.	19.01.15-22.20.50-1-100890	64	2	2	2	0	2	552	1	1	0	0	NA	NA	NA	23	34	172	506	169	153	251	148	3	3	0	0.017	0.006	0
.	19.01.15-22.20.52-1-100891	324	28	28	4	0	3	605	27	27	0	0	NA	NA	NA	93	88	185	537	179	167	279	159	14	85	0	0.076	0.158	0
.	19.01.15-22.21.00-1-100907	265	22	22	5	0	5	608	20	20	0	0	NA	NA	NA	88	94	181	544	182	165	283	160	13	65	0	0.072	0.119	0
.	19.01.15-22.21.02-1-100908	397	44	44	9	0	7	621	41	41	0	0	NA	NA	NA	128	106	191	547	181	171	291	159	13	120	30	0.068	0.219	0.166
.	19.01.15-22.21.03-1-100909	155	9	9	2	0	2	568	8	8	0	0	NA	NA	NA	56	48	170	513	178	153	258	157	0	23	8	0	0.045	0.045
.	19.01.15-22.21.05-1-100910	246	16	16	4	0	2	582	14	14	0	0	NA	NA	NA	89	68	177	529	175	158	266	158	0	63	0	0	0.119	0
.	19.01.15-22.21.06-1-100911	31	1	1	0	0	0	0	0	0	0	0	NA	NA	NA	6	8	167	492	162	0	0	0	0	2	0	0	0.004	0
.	19.01.15-22.21.06-1-100913	208	32	32	7	0	6	591	30	30	0	0	NA	NA	NA	67	68	181	520	180	164	266	161	31	121	0	0.171	0.233	0
.	19.01.15-22.21.08-1-100916	234	20	20	5	0	3	589	17	17	0	0	NA	NA	NA	74	74	178	532	177	159	273	157	18	34	4	0.101	0.064	0.023
.	19.01.15-22.21.27-1-100935	180	18	18	7	0	3	565	16	16	0	0	NA	NA	NA	37	42	170	515	170	150	264	151	10	50	11	0.059	0.097	0.065
.	19.01.15-22.21.30-1-100936	336	39	39	8	0	8	620	36	36	0	0	NA	NA	NA	92	103	187	542	187	166	285	169	15	111	12	0.08	0.205	0.064
.	19.01.15-22.21.47-1-100944	35	1	1	0	0	0	0	0	0	0	0	NA	NA	NA	5	11	165	496	163	0	0	0	0	3	0	0	0.006	0
.	19.01.15-22.21.49-1-100945	145	19	19	3	0	2	567	18	18	0	0	NA	NA	NA	56	52	173	522	170	156	260	151	0	54	6	0	0.103	0.035
.	19.01.15-22.21.50-1-100946	201	30	30	9	0	7	580	27	27	0	0	NA	NA	NA	58	64	174	525	178	157	268	155	11	77	8	0.063	0.147	0.045
.	19.01.15-22.21.58-1-100962	116	7	7	2	0	2	550	6	6	0	0	NA	NA	NA	37	36	166	508	175	140	255	155	8	15	0	0.048	0.03	0
.	19.01.15-22.21.59-1-100963	64	2	2	1	0	0	544	1	1	0	0	NA	NA	NA	34	29	168	506	168	143	251	150	5	0	2	0.03	0	0.012
.	19.01.15-22.22.01-1-100964	85	5	5	1	0	1	560	4	4	0	0	NA	NA	NA	31	34	170	510	167	151	259	150	0	16	3	0	0.031	0.018
.	19.01.15-22.22.08-1-100968	87	5	5	0	0	0	551	3	3	0	0	NA	NA	NA	34	27	170	504	166	153	249	149	0	12	0	0	0.024	0
.	19.01.15-22.22.08-1-100969	172	12	12	3	0	2	572	11	11	0	0	NA	NA	NA	63	57	173	529	168	152	272	148	9	33	1	0.052	0.062	0.006
.	19.01.15-22.22.12-1-100974	85	4	4	1	0	1	542	3	3	0	0	NA	NA	NA	34	28	167	503	171	148	245	149	0	13	3	0	0.026	0.018
.	19.01.15-22.22.17-1-100983	204	17	17	4	0	2	588	14	14	0	0	NA	NA	NA	51	65	175	523	180	156	270	162	13	47	2	0.074	0.09	0.011
.	19.01.15-22.22.18-1-100984	59	3	3	0	0	0	544	2	2	0	0	NA	NA	NA	15	18	167	499	165	151	248	145	2	5	0	0.012	0.01	0
.	19.01.15-22.22.25-1-100989	59	2	2	1	0	1	204	1	1	0	0	NA	NA	NA	11	21	166	503	165	59	87	58	0	1	0	0	0.002	0
.	19.01.15-22.22.26-1-100990	33	1	1	1	0	1	0	0	0	0	0	NA	NA	NA	11	5	163	492	163	0	0	0	0	1	0	0	0.002	0
.	19.01.15-22.22.27-1-100991	60	2	2	1	0	1	536	1	1	0	0	NA	NA	NA	22	19	167	500	165	145	244	147	1	0	1	0.006	0	0.006
.	19.01.15-22.22.29-1-100994	410	39	39	11	0	7	628	35	35	0	0	NA	NA	NA	102	118	177	557	197	157	294	177	24	132	3	0.136	0.237	0.015
.	19.01.15-22.22.29-1-100995	208	32	32	6	0	6	580	30	30	0	0	NA	NA	NA	56	56	176	517	176	161	263	156	10	82	10	0.057	0.159	0.057
.	19.01.15-22.22.31-1-100996	297	26	26	5	0	2	583	25	25	0	0	NA	NA	NA	86	69	172	536	174	156	273	154	14	73	9	0.081	0.136	0.052
.	19.01.15-22.22.32-1-100997	92	6	6	0	0	0	557	4	4	0	0	NA	NA	NA	30	33	173	506	167	153	255	149	3	8	4	0.017	0.016	0.024
.	19.01.15-22.22.37-1-100998	98	4	4	2	0	2	542	3	3	0	0	NA	NA	NA	34	30	167	509	167	145	249	148	0	12	1	0	0.024	0.006
.	19.01.15-22.22.41-1-101003	90	5	5	1	0	1	556	4	4	0	0	NA	NA	NA	27	34	169	510	168	152	253	151	14	3	3	0.083	0.006	0.018
.	19.01.15-22.22.44-1-101004	141	10	10	3	0	3	567	8	8	0	0	NA	NA	NA	42	44	170	517	170	154	260	153	7	35	0	0.041	0.068	0
.	19.01.15-22.22.48-1-101005	90	4	4	0	0	0	545	3	3	0	0	NA	NA	NA	28	24	166	505	166	147	250	148	0	8	1	0	0.016	0.006
.	19.01.15-22.22.56-1-101006	92	6	6	2	0	1	535	5	5	0	0	NA	NA	NA	24	17	170	497	163	148	245	142	0	20	0	0	0.04	0
.	19.01.15-22.23.01-1-101022	119	5	5	3	0	2	557	4	4	0	0	NA	NA	NA	32	36	167	513	169	150	254	153	0	14	0	0	0.027	0
.	19.01.15-22.23.01-1-101023	282	34	34	14	0	10	583	32	32	0	0	NA	NA	NA	83	72	178	531	176	156	271	156	24	59	8	0.135	0.111	0.045
.	19.01.15-22.23.07-1-101026	236	27	27	6	0	5	597	25	25	0	0	NA	NA	NA	74	74	178	532	177	159	278	160	22	86	8	0.124	0.162	0.045
.	19.01.15-22.23.10-1-101030	64	4	4	0	0	0	536	2	2	0	0	NA	NA	NA	27	16	167	497	165	148	243	145	5	8	0	0.03	0.016	0
.	19.01.15-22.23.13-1-101035	35	1	1	0	0	0	0	0	0	0	0	NA	NA	NA	9	4	163	491	163	0	0	0	0	0	2	0	0	0.012
.	19.01.15-22.23.16-1-101042	314	25	25	5	0	4	619	24	24	0	0	NA	NA	NA	71	103	185	548	183	167	287	165	11	72	7	0.059	0.131	0.038
.	19.01.15-22.23.24-1-101045	69	4	4	0	0	0	542	3	3	0	0	NA	NA	NA	33	22	167	503	165	146	247	149	10	10	0	0.06	0.02	0
.	19.01.15-22.23.24-1-101048	175	17	17	10	0	8	570	16	16	0	0	NA	NA	NA	56	53	174	517	175	154	259	157	10	67	0	0.057	0.13	0
.	19.01.15-22.23.35-1-101049	128	14	14	5	0	4	561	12	12	0	0	NA	NA	NA	37	40	170	515	168	152	260	149	17	28	2	0.1	0.054	0.012
.	19.01.15-22.23.38-1-101050	207	35	35	7	0	4	572	34	34	0	0	NA	NA	NA	66	56	172	519	178	149	261	162	32	80	2	0.186	0.154	0.011
.	19.01.15-22.23.44-1-101053	349	35	35	13	0	8	603	34	34	0	0	NA	NA	NA	95	95	184	544	180	161	284	158	22	109	0	0.12	0.2	0
.	19.01.15-22.23.54-1-101061	175	24	24	7	0	3	551	22	22	0	0	NA	NA	NA	58	42	169	520	166	148	258	145	14	88	0	0.083	0.169	0
.	19.01.15-22.23.56-1-101062	34	1	1	1	0	1	0	0	0	0	0	NA	NA	NA	12	8	165	491	165	0	0	0	0	2	0	0	0.004	0
.	19.01.15-22.23.58-1-101078	292	25	25	10	0	8	605	23	23	0	0	NA	NA	NA	90	82	179	538	178	163	284	158	9	83	7	0.05	0.154	0.039
.	19.01.15-22.23.58-1-101079	177	21	21	5	0	5	589	20	20	0	0	NA	NA	NA	61	72	183	523	179	162	268	159	9	48	2	0.049	0.092	0.011
.	19.01.15-22.24.01-1-101080	88	4	4	2	0	2	552	2	2	0	0	NA	NA	NA	29	34	172	509	166	153	254	145	3	7	4	0.017	0.014	0.024
.	19.01.15-22.24.06-1-101081	233	19	19	6	0	5	577	18	18	0	0	NA	NA	NA	67	62	173	526	176	151	268	158	17	50	0	0.098	0.095	0
.	19.01.15-22.24.08-1-101085	34	1	1	1	0	1	0	0	0	0	0	NA	NA	NA	11	6	164	492	163	0	0	0	0	1	0	0	0.002	0
.	19.01.15-22.24.10-1-101088	34	1	1	1	0	1	0	0	0	0	0	NA	NA	NA	6	10	167	492	164	0	0	0	0	0	0	0	0	0
.	19.01.15-22.24.13-1-101092	115	15	15	5	0	5	551	13	13	0	0	NA	NA	NA	33	33	175	501	170	156	243	152	18	23	9	0.103	0.046	0.053
.	19.01.15-22.24.27-1-101104	93	7	7	0	0	0	546	5	5	0	0	NA	NA	NA	22	24	166	500	171	143	250	153	0	17	2	0	0.034	0.012
.	19.01.15-22.24.32-1-101105	208	28	28	5	0	3	567	25	25	0	0	NA	NA	NA	52	46	171	512	176	150	261	156	1	47	7	0.006	0.092	0.04
.	19.01.15-22.24.38-1-101106	261	59	59	17	0	12	588	52	52	0	0	NA	NA	NA	72	72	172	532	181	154	273	161	31	149	21	0.18	0.28	0.116
.	19.01.15-22.24.40-1-101107	64	2	2	0	0	0	545	1	1	0	0	NA	NA	NA	27	25	169	503	166	149	249	147	2	3	0	0.012	0.006	0
.	19.01.15-22.24.44-1-101108	319	29	29	9	0	6	594	28	28	0	0	NA	NA	NA	106	80	178	538	177	161	276	157	6	85	11	0.034	0.158	0.062
.	19.01.15-22.24.45-1-101109	121	12	12	1	0	1	558	9	9	0	0	NA	NA	NA	45	32	173	507	165	154	257	147	6	12	3	0.035	0.024	0.018
.	19.01.15-22.24.46-1-101110	167	10	10	3	0	2	560	9	9	0	0	NA	NA	NA	56	44	177	512	168	159	256	145	1	30	0	0.006	0.059	0
.	19.01.15-22.24.47-1-101111	65	7	7	1	0	1	548	6	6	0	0	NA	NA	NA	23	29	170	505	167	151	250	147	0	14	1	0	0.028	0.006
.	19.01.15-22.24.49-1-101112	91	8	8	0	0	0	558	6	6	0	0	NA	NA	NA	27	37	169	511	170	152	256	150	3	19	0	0.018	0.037	0
.	19.01.15-22.24.55-1-101113	183	16	16	6	0	4	590	15	15	0	0	NA	NA	NA	54	66	179	521	179	159	267	164	3	52	3	0.017	0.1	0.017
.	19.01.15-22.25.08-1-101134	179	12	12	4	0	2	580	11	11	0	0	NA	NA	NA	40	54	174	524	169	158	269	153	11	25	1	0.063	0.048	0.006
.	19.01.15-22.25.09-1-101136	34	1	1	0	0	0	0	0	0	0	0	NA	NA	NA	11	11	167	491	166	0	0	0	0	1	0	0	0.002	0
.	19.01.15-22.25.10-1-101137	33	1	1	0	0	0	0	0	0	0	0	NA	NA	NA	6	12	166	493	166	0	0	0	0	0	4	0	0	0.024
.	19.01.15-22.25.10-1-101138	60	2	2	0	0	0	547	1	1	0	0	NA	NA	NA	21	28	170	506	165	151	248	148	0	5	3	0	0.01	0.018
.	19.01.15-22.25.10-1-101140	170	7	7	1	0	1	553	6	6	0	0	NA	NA	NA	55	32	174	501	170	153	248	152	9	11	0	0.052	0.022	0
.	19.01.15-22.25.13-1-101144	64	2	2	0	0	0	399	1	1	0	0	NA	NA	NA	16	13	167	495	164	103	187	109	6	5	0	0.036	0.01	0
.	19.01.15-22.25.13-1-101145	125	6	6	2	0	1	563	5	5	0	0	NA	NA	NA	47	43	175	513	168	156	258	149	0	24	0	0	0.047	0
.	19.01.15-22.25.24-1-101156	35	1	1	0	0	0	0	0	0	0	0	NA	NA	NA	8	6	164	491	164	0	0	0	0	0	0	0	0	0
.	19.01.15-22.25.24-1-101157	215	31	31	10	0	9	575	27	27	0	0	NA	NA	NA	68	55	175	522	171	156	266	153	11	104	0	0.063	0.199	0
.	19.01.15-22.25.27-1-101159	386	50	50	20	0	16	658	46	46	0	0	NA	NA	NA	101	142	192	575	188	172	316	170	19	160	1	0.099	0.278	0.005
.	19.01.15-22.25.28-1-101160	56	2	2	0	0	0	0	0	0	0	0	NA	NA	NA	10	19	168	498	166	0	0	0	0	2	0	0	0.004	0
.	19.01.15-22.25.29-1-101161	144	22	22	5	0	4	552	20	20	0	0	NA	NA	NA	43	34	173	507	167	153	253	146	9	45	4	0.052	0.089	0.024
.	19.01.15-22.25.32-1-101162	30	1	1	0	0	0	0	0	0	0	0	NA	NA	NA	13	6	163	493	163	0	0	0	0	3	0	0	0.006	0
.	19.01.15-22.25.33-1-101163	125	4	4	1	0	1	553	3	3	0	0	NA	NA	NA	51	39	170	514	168	150	252	151	0	4	0	0	0.008	0
.	19.01.15-22.25.33-1-101164	87	4	4	3	0	3	549	3	3	0	0	NA	NA	NA	21	27	169	504	167	150	250	149	2	8	0	0.012	0.016	0
.	19.01.15-22.25.35-1-101165	34	1	1	0	0	0	0	0	0	0	0	NA	NA	NA	8	12	165	497	163	0	0	0	0	4	0	0	0.008	0
.	19.01.15-22.25.36-1-101166	120	10	10	4	0	3	550	9	9	0	0	NA	NA	NA	48	30	171	503	169	150	250	150	16	15	0	0.094	0.03	0
.	19.01.15-22.25.38-1-101167	31	1	1	0	0	0	0	0	0	0	0	NA	NA	NA	6	6	164	492	163	0	0	0	0	0	0	0	0	0
.	19.01.15-22.25.40-1-101168	174	18	18	3	0	3	578	15	15	0	0	NA	NA	NA	42	56	173	524	172	155	268	155	16	49	1	0.092	0.094	0.006
.	19.01.15-22.25.48-1-101172	314	55	55	13	0	13	610	50	50	0	0	NA	NA	NA	81	91	185	541	178	170	283	157	10	172	7	0.054	0.318	0.039
.	19.01.15-22.25.50-1-101177	34	1	1	0	0	0	0	0	0	0	0	NA	NA	NA	7	7	165	490	165	0	0	0	0	0	0	0	0	0
.	19.01.15-22.25.51-1-101178	121	8	8	3	0	1	566	7	7	0	0	NA	NA	NA	42	49	175	520	167	156	261	149	4	19	0	0.023	0.037	0
.	19.01.15-22.25.53-1-101179	179	17	17	4	0	3	572	16	16	0	0	NA	NA	NA	62	60	178	524	171	156	264	152	3	46	0	0.017	0.088	0
.	19.01.15-22.25.57-1-101180	124	12	12	3	0	2	555	10	10	0	0	NA	NA	NA	38	35	174	509	165	156	255	144	2	17	16	0.011	0.033	0.097
.	19.01.15-22.26.20-1-101213	112	8	8	0	0	0	545	7	7	0	0	NA	NA	NA	33	24	169	502	166	148	249	148	0	28	0	0	0.056	0
.	19.01.15-22.26.27-1-101218	183	13	13	2	0	2	583	12	12	0	0	NA	NA	NA	55	68	179	527	175	158	269	156	6	26	0	0.034	0.049	0
.	19.01.15-22.26.27-1-101219	118	11	11	2	0	1	564	9	9	0	0	NA	NA	NA	32	44	170	518	169	151	261	152	8	21	0	0.047	0.041	0
.	19.01.15-22.26.28-1-101220	58	2	2	0	0	0	204	1	1	0	0	NA	NA	NA	21	19	167	496	169	55	86	63	2	0	0	0.012	0	0
.	19.01.15-22.26.30-1-101221	123	4	4	2	0	2	562	3	3	0	0	NA	NA	NA	30	42	170	513	172	152	256	154	0	5	4	0	0.01	0.023
.	19.01.15-22.26.42-1-101222	237	22	22	10	0	7	605	20	20	0	0	NA	NA	NA	68	82	184	531	180	167	275	163	15	62	4	0.082	0.117	0.022
.	19.01.15-22.26.44-1-101223	230	22	22	10	0	8	588	18	18	0	0	NA	NA	NA	74	71	183	521	180	162	265	161	21	65	3	0.115	0.125	0.017
.	19.01.15-22.26.47-1-101224	199	42	42	13	0	12	593	40	40	0	0	NA	NA	NA	62	80	175	538	180	156	276	161	26	115	15	0.149	0.214	0.083
.	19.01.15-22.26.52-1-101225	32	1	1	0	0	0	0	0	0	0	0	NA	NA	NA	10	6	165	491	163	0	0	0	0	0	0	0	0	0
.	19.01.15-22.26.54-1-101226	215	25	25	6	0	4	586	23	23	0	0	NA	NA	NA	56	66	180	520	179	162	264	160	2	64	12	0.011	0.123	0.067
.	19.01.15-22.26.58-1-101242	117	10	10	1	0	1	559	9	9	0	0	NA	NA	NA	31	36	171	510	168	153	255	151	3	23	0	0.018	0.045	0
.	19.01.15-22.27.02-1-101243	65	6	6	0	0	0	545	5	5	0	0	NA	NA	NA	24	24	167	505	165	151	248	146	6	0	5	0.036	0	0.03
.	19.01.15-22.27.05-1-101244	111	7	7	1	0	0	552	6	6	0	0	NA	NA	NA	40	37	168	511	171	147	256	149	5	14	2	0.03	0.027	0.012
.	19.01.15-22.27.41-1-101266	110	4	4	1	0	1	561	2	2	0	0	NA	NA	NA	33	48	174	516	171	156	256	149	5	1	3	0.029	0.002	0.018
.	19.01.15-22.27.45-1-101267	63	2	2	0	0	0	148	1	1	0	0	NA	NA	NA	23	19	167	499	166	35	75	38	2	1	0	0.012	0.002	0
.	19.01.15-22.27.45-1-101268	144	15	15	3	0	2	553	14	14	0	0	NA	NA	NA	58	41	174	516	164	153	256	144	3	36	3	0.017	0.07	0.018
.	19.01.15-22.27.46-1-101269	118	5	5	3	0	2	562	4	4	0	0	NA	NA	NA	30	36	168	509	172	149	259	154	3	18	0	0.018	0.035	0
.	19.01.15-22.27.49-1-101273	96	7	7	3	0	2	554	6	6	0	0	NA	NA	NA	33	31	165	511	168	150	256	148	0	5	11	0	0.01	0.065
.	19.01.15-22.27.52-1-101278	174	13	13	2	0	2	574	11	11	0	0	NA	NA	NA	34	51	174	518	172	156	264	154	1	42	0	0.006	0.081	0
.	19.01.15-22.27.53-1-101279	62	3	3	1	0	1	548	2	2	0	0	NA	NA	NA	27	25	170	502	166	153	248	147	0	4	2	0	0.008	0.012
.	19.01.15-22.27.57-1-101280	206	16	16	5	0	2	583	15	15	0	0	NA	NA	NA	88	69	178	531	173	159	273	151	9	39	3	0.051	0.073	0.017
.	19.01.15-22.27.59-1-101296	95	3	3	0	0	0	549	2	2	0	0	NA	NA	NA	41	35	168	509	171	148	251	150	0	10	2	0	0.02	0.012
.	19.01.15-22.28.03-1-101297	94	7	7	2	0	2	551	6	6	0	0	NA	NA	NA	31	28	165	507	169	147	253	151	6	18	4	0.036	0.036	0.024
.	19.01.15-22.28.07-1-101300	60	2	2	0	0	0	542	1	1	0	0	NA	NA	NA	22	27	170	504	166	148	248	146	0	1	3	0	0.002	0.018
.	19.01.15-22.28.08-1-101302	260	36	36	12	0	11	586	30	30	0	0	NA	NA	NA	83	75	179	528	181	160	266	160	13	99	1	0.073	0.188	0.006
.	19.01.15-22.28.10-1-101304	88	8	8	1	0	1	551	7	7	0	0	NA	NA	NA	23	32	170	504	171	152	247	152	5	15	0	0.029	0.03	0
.	19.01.15-22.28.12-1-101308	120	6	6	0	0	0	555	4	4	0	0	NA	NA	NA	54	38	173	511	167	152	256	147	6	24	0	0.035	0.047	0
.	19.01.15-22.28.13-1-101310	85	3	3	1	0	1	546	2	2	0	0	NA	NA	NA	30	29	173	500	169	150	245	151	1	11	0	0.006	0.022	0
.	19.01.15-22.28.17-1-101317	176	15	15	7	0	6	564	14	14	0	0	NA	NA	NA	37	41	169	513	172	152	259	153	3	29	13	0.018	0.057	0.076
.	19.01.15-22.28.20-1-101319	127	14	14	3	0	2	571	12	12	0	0	NA	NA	NA	49	55	170	522	176	150	265	156	16	32	0	0.094	0.061	0
.	19.01.15-22.28.22-1-101321	64	4	4	1	0	1	544	3	3	0	0	NA	NA	NA	30	30	170	508	165	149	250	145	0	6	4	0	0.012	0.024
.	19.01.15-22.28.28-1-101325	300	30	30	8	0	5	600	27	27	0	0	NA	NA	NA	92	87	179	539	182	158	280	162	16	112	2	0.089	0.208	0.011
.	19.01.15-22.28.29-1-101326	261	68	68	16	0	13	590	63	63	0	0	NA	NA	NA	60	71	176	533	175	154	277	159	40	127	23	0.227	0.238	0.131
.	19.01.15-22.28.33-1-101327	38	1	1	0	0	0	0	0	0	0	0	NA	NA	NA	11	9	164	495	163	0	0	0	0	0	1	0	0	0.006
.	19.01.15-22.28.34-1-101328	89	5	5	0	0	0	548	3	3	0	0	NA	NA	NA	24	28	166	510	165	148	256	144	7	5	2	0.042	0.01	0.012
.	19.01.15-22.28.35-1-101329	282	80	80	20	0	16	600	76	76	0	0	NA	NA	NA	89	79	176	531	185	158	277	165	17	193	21	0.097	0.363	0.114
.	19.01.15-22.28.36-1-101330	85	10	10	6	0	4	555	9	9	0	0	NA	NA	NA	23	31	170	505	169	150	254	151	0	29	2	0	0.057	0.012
.	19.01.15-22.28.44-1-101339	92	6	6	3	0	2	539	4	4	0	0	NA	NA	NA	18	14	167	492	168	146	243	150	5	16	0	0.03	0.033	0
.	19.01.15-22.28.59-1-101355	145	10	10	3	0	3	567	8	8	0	0	NA	NA	NA	52	51	171	515	178	153	253	161	1	45	0	0.006	0.087	0
.	19.01.15-22.29.01-1-101356	37	1	1	1	0	1	0	0	0	0	0	NA	NA	NA	8	13	165	496	165	0	0	0	0	0	0	0	0	0
.	19.01.15-22.29.03-1-101357	119	17	17	4	0	4	551	16	16	0	0	NA	NA	NA	45	30	170	503	170	151	248	152	20	29	1	0.118	0.058	0.006
.	19.01.15-22.29.13-1-101366	90	12	12	2	0	1	554	10	10	0	0	NA	NA	NA	34	36	171	508	170	151	251	152	4	30	12	0.023	0.059	0.071
.	19.01.15-22.29.13-1-101367	353	45	45	11	0	9	612	41	41	0	0	NA	NA	NA	92	104	181	558	178	159	293	160	26	111	22	0.144	0.199	0.124
.	19.01.15-22.29.16-1-101374	124	14	14	2	0	2	555	12	12	0	0	NA	NA	NA	47	36	170	511	168	150	255	150	1	26	10	0.006	0.051	0.06
.	19.01.15-22.29.22-1-101377	58	2	2	0	0	0	545	1	1	0	0	NA	NA	NA	24	25	168	502	168	148	246	151	0	6	0	0	0.012	0
.	19.01.15-22.29.26-1-101381	114	6	6	0	0	0	562	5	5	0	0	NA	NA	NA	40	47	179	512	169	159	256	147	8	7	0	0.045	0.014	0
.	19.01.15-22.29.29-1-101382	176	13	13	3	0	3	577	11	11	0	0	NA	NA	NA	64	64	179	521	177	161	261	155	5	36	10	0.028	0.069	0.056
.	19.01.15-22.29.36-1-101383	119	12	12	3	0	2	561	11	11	0	0	NA	NA	NA	34	36	170	509	170	153	254	154	12	19	5	0.071	0.037	0.029
.	19.01.15-22.29.38-1-101384	388	39	39	12	0	7	631	34	34	0	0	NA	NA	NA	106	113	183	555	188	166	293	172	0	125	12	0	0.225	0.064
.	19.01.15-22.29.43-1-101385	129	5	5	1	0	1	564	4	4	0	0	NA	NA	NA	38	41	175	509	170	156	256	152	1	10	0	0.006	0.02	0
.	19.01.15-22.29.45-1-101386	148	13	13	2	0	2	574	12	12	0	0	NA	NA	NA	45	56	175	523	171	159	262	153	9	20	2	0.051	0.038	0.012
.	19.01.15-22.30.00-1-101411	255	26	26	9	0	8	597	23	23	0	0	NA	NA	NA	94	83	179	537	180	158	280	159	3	96	5	0.017	0.179	0.028
.	19.01.15-22.30.01-1-101412	217	41	41	9	0	7	577	39	39	0	0	NA	NA	NA	80	63	169	529	178	150	270	157	15	133	0	0.089	0.251	0
.	19.01.15-22.30.04-1-101417	176	16	16	3	0	2	587	14	14	0	0	NA	NA	NA	57	65	179	521	178	159	265	163	11	39	0	0.061	0.075	0
.	19.01.15-22.30.04-1-101418	181	28	28	6	0	5	579	27	27	0	0	NA	NA	NA	44	59	173	523	176	156	267	156	12	74	14	0.069	0.141	0.08
.	19.01.15-22.30.14-1-101428	35	1	1	1	0	1	0	0	0	0	0	NA	NA	NA	4	15	166	499	163	0	0	0	0	0	0	0	0	0
.	19.01.15-22.30.17-1-101435	203	19	19	4	0	4	586	17	17	0	0	NA	NA	NA	62	66	175	520	184	155	266	165	4	44	6	0.023	0.085	0.033
.	19.01.15-22.30.30-1-101440	180	18	18	4	0	3	568	16	16	0	0	NA	NA	NA	34	44	173	514	170	154	261	153	3	31	24	0.017	0.06	0.141
.	19.01.15-22.30.33-1-101441	173	19	19	5	0	5	577	18	18	0	0	NA	NA	NA	50	55	172	528	168	153	272	152	11	42	3	0.064	0.08	0.018
.	19.01.15-22.30.34-1-101442	30	1	1	0	0	0	0	0	0	0	0	NA	NA	NA	8	4	164	490	163	0	0	0	1	0	0	0.006	0	0
.	19.01.15-22.30.36-1-101443	63	2	2	0	0	0	405	1	1	0	0	NA	NA	NA	13	15	167	497	164	117	181	107	0	7	0	0	0.014	0
.	19.01.15-22.30.40-1-101448	145	11	11	4	0	2	562	10	10	0	0	NA	NA	NA	37	44	171	518	168	152	260	150	7	31	3	0.041	0.06	0.018
.	19.01.15-22.30.48-1-101450	112	5	5	2	0	2	554	4	4	0	0	NA	NA	NA	35	34	171	508	168	150	254	150	2	9	6	0.012	0.018	0.036
.	19.01.15-22.30.48-1-101451	119	13	13	2	0	2	559	10	10	0	0	NA	NA	NA	45	37	172	509	169	154	255	150	5	27	1	0.029	0.053	0.006
.	19.01.15-22.30.49-1-101452	90	3	3	0	0	0	537	1	1	0	0	NA	NA	NA	30	21	167	500	167	147	242	148	0	9	5	0	0.018	0.03
.	19.01.15-22.30.54-1-101453	30	1	1	1	0	1	0	0	0	0	0	NA	NA	NA	11	14	165	499	163	0	0	0	0	0	1	0	0	0.006
.	19.01.15-22.31.03-1-101469	121	4	4	0	0	0	560	3	3	0	0	NA	NA	NA	41	46	174	511	174	151	253	156	0	7	5	0	0.014	0.029
.	19.01.15-22.31.08-1-101493	236	28	28	7	0	4	601	27	27	0	0	NA	NA	NA	78	83	175	543	178	157	282	162	24	58	17	0.137	0.107	0.096
.	19.01.15-22.31.09-1-101516	302	42	42	9	0	6	595	41	41	0	0	NA	NA	NA	86	82	177	541	177	158	279	158	14	126	6	0.079	0.233	0.034
.	19.01.15-22.31.12-1-101520	90	8	8	2	0	2	539	7	7	0	0	NA	NA	NA	34	21	168	499	167	149	243	147	0	11	11	0	0.022	0.066
.	19.01.15-22.31.14-1-101522	206	17	17	5	0	4	592	15	15	0	0	NA	NA	NA	64	75	176	533	179	158	274	160	0	60	4	0	0.113	0.022
.	19.01.15-22.31.14-1-101525	156	25	25	5	0	5	562	22	22	0	0	NA	NA	NA	56	42	176	510	169	159	252	151	13	52	11	0.074	0.102	0.065
.	19.01.15-22.31.15-1-101530	115	8	8	1	0	1	551	5	5	0	0	NA	NA	NA	29	35	169	511	168	149	254	148	7	11	3	0.041	0.022	0.018
.	19.01.15-22.31.25-1-101536	386	38	38	8	0	7	613	35	35	0	0	NA	NA	NA	105	102	181	552	182	162	289	162	21	119	3	0.116	0.216	0.016
.	19.01.15-22.31.25-1-101537	170	7	7	1	0	1	590	6	6	0	0	NA	NA	NA	45	71	175	533	176	157	275	158	9	11	4	0.051	0.021	0.023
.	19.01.15-22.31.34-1-101539	96	9	9	2	0	2	563	8	8	0	0	NA	NA	NA	21	41	173	511	170	155	256	152	6	5	6	0.035	0.01	0.035
.	19.01.15-22.31.56-1-101547	97	3	3	2	0	2	552	2	2	0	0	NA	NA	NA	21	26	169	504	166	152	251	149	3	0	3	0.018	0	0.018
.	19.01.15-22.32.08-1-101566	170	14	14	6	0	4	576	11	11	0	0	NA	NA	NA	53	57	176	524	170	156	269	151	7	44	6	0.04	0.084	0.035
.	19.01.15-22.32.12-1-101570	205	16	16	5	0	4	574	13	13	0	0	NA	NA	NA	61	57	173	521	176	153	264	157	4	43	1	0.023	0.083	0.006
.	19.01.15-22.32.13-1-101572	441	38	38	11	0	10	650	35	35	0	0	NA	NA	NA	115	136	190	571	188	172	308	170	15	116	18	0.079	0.203	0.096
.	19.01.15-22.32.19-1-101581	179	12	12	1	0	1	584	9	9	0	0	NA	NA	NA	61	63	181	525	170	161	270	153	12	27	5	0.066	0.051	0.029
.	19.01.15-22.32.23-1-101584	204	13	13	7	0	5	585	12	12	0	0	NA	NA	NA	67	71	177	532	175	156	271	158	0	43	1	0	0.081	0.006
.	19.01.15-22.32.26-1-101587	61	2	2	1	0	1	153	1	1	0	0	NA	NA	NA	7	22	166	502	167	49	68	36	0	5	0	0	0.01	0
.	19.01.15-22.32.26-1-101588	152	18	18	0	0	0	568	17	17	0	0	NA	NA	NA	51	59	174	531	167	153	270	145	19	20	8	0.109	0.038	0.048
.	19.01.15-22.32.35-1-101591	417	75	75	19	0	15	650	71	71	0	0	NA	NA	NA	96	129	190	562	190	174	307	169	25	218	18	0.132	0.388	0.095
.	19.01.15-22.32.36-1-101592	189	57	57	22	0	15	592	51	51	0	0	NA	NA	NA	49	75	179	526	183	160	270	162	47	115	7	0.263	0.219	0.038
.	19.01.15-22.33.06-1-101612	93	4	4	1	0	0	547	3	3	0	0	NA	NA	NA	37	31	167	507	170	143	253	151	4	1	3	0.024	0.002	0.018
.	19.01.15-22.33.10-1-101617	93	4	4	0	0	0	544	3	3	0	0	NA	NA	NA	20	16	167	499	163	150	247	147	0	6	3	0	0.012	0.018
.	19.01.15-22.33.12-1-101620	170	8	8	3	0	1	580	6	6	0	0	NA	NA	NA	50	62	176	525	174	158	265	157	7	24	2	0.04	0.046	0.011
.	19.01.15-22.33.18-1-101630	176	8	8	3	0	2	588	5	5	0	0	NA	NA	NA	51	68	178	527	176	156	272	160	15	13	3	0.084	0.025	0.017
.	19.01.15-22.33.21-1-101631	126	20	20	4	0	4	553	19	19	0	0	NA	NA	NA	43	41	170	516	168	148	257	148	18	41	8	0.106	0.079	0.048
.	19.01.15-22.33.24-1-101634	32	1	1	1	0	1	0	0	0	0	0	NA	NA	NA	7	9	166	494	162	0	0	0	0	1	0	0	0.002	0
.	19.01.15-22.33.26-1-101637	287	22	22	6	0	6	579	19	19	0	0	NA	NA	NA	67	60	179	518	176	162	260	157	5	42	1	0.028	0.081	0.006
.	19.01.15-22.33.26-1-101638	65	4	4	2	0	0	537	3	3	0	0	NA	NA	NA	32	20	166	502	165	146	247	144	0	3	7	0	0.006	0.042
.	19.01.15-22.33.35-1-101639	92	4	4	1	0	1	546	3	3	0	0	NA	NA	NA	40	27	170	503	167	150	249	147	3	7	0	0.018	0.014	0
.	19.01.15-22.33.37-1-101640	152	16	16	6	0	6	556	14	14	0	0	NA	NA	NA	48	39	175	506	171	154	250	152	28	28	2	0.16	0.055	0.012
.	19.01.15-22.33.43-1-101641	57	2	2	0	0	0	196	1	1	0	0	NA	NA	NA	17	19	166	497	169	47	97	52	3	1	0	0.018	0.002	0
.	19.01.15-22.33.43-1-101642	36	1	1	0	0	0	0	0	0	0	0	NA	NA	NA	17	5	163	493	162	0	0	0	0	1	0	0	0.002	0
.	19.01.15-22.33.45-1-101645	147	16	16	6	0	5	576	15	15	0	0	NA	NA	NA	47	57	174	524	172	156	265	155	20	29	4	0.115	0.055	0.023
.	19.01.15-22.33.51-1-101646	467	51	51	17	0	13	645	46	46	0	0	NA	NA	NA	136	133	193	555	198	172	297	176	26	125	20	0.135	0.225	0.101
.	19.01.15-22.33.52-1-101650	149	18	18	5	0	4	562	15	15	0	0	NA	NA	NA	45	40	170	517	166	152	262	148	18	46	0	0.106	0.089	0
.	19.01.15-22.33.54-1-101655	440	40	40	11	0	10	635	34	34	0	0	NA	NA	NA	129	123	188	565	183	165	308	162	36	102	5	0.191	0.181	0.027
.	19.01.15-22.34.11-1-101677	31	1	1	0	0	0	0	0	0	0	0	NA	NA	NA	12	5	164	491	163	0	0	0	0	0	0	0	0	0
.	19.01.15-22.34.13-1-101680	123	11	11	2	0	2	545	10	10	0	0	NA	NA	NA	38	34	174	503	170	152	248	145	4	19	8	0.023	0.038	0.047
.	19.01.15-22.34.14-1-101681	150	11	11	3	0	2	579	9	9	0	0	NA	NA	NA	38	61	173	518	183	155	259	165	8	26	1	0.046	0.05	0.005
.	19.01.15-22.34.15-1-101687	98	7	7	0	0	0	567	6	6	0	0	NA	NA	NA	22	48	177	517	167	157	261	149	13	4	5	0.073	0.008	0.03
.	19.01.15-22.34.17-1-101690	59	2	2	1	0	1	250	1	1	0	0	NA	NA	NA	19	19	172	497	163	63	117	70	0	1	1	0	0.002	0.006
.	19.01.15-22.34.26-1-101695	202	23	23	4	0	3	578	20	20	0	0	NA	NA	NA	63	62	178	519	178	158	262	158	12	55	6	0.067	0.106	0.034
.	19.01.15-22.34.28-1-101696	296	38	38	12	0	9	601	33	33	0	0	NA	NA	NA	76	84	179	532	186	162	272	167	15	93	1	0.084	0.175	0.005
.	19.01.15-22.34.33-1-101697	67	4	4	2	0	2	540	3	3	0	0	NA	NA	NA	27	24	166	503	168	143	247	150	0	8	0	0	0.016	0
.	19.01.15-22.34.34-1-101698	232	13	13	3	0	3	587	11	11	0	0	NA	NA	NA	76	68	174	533	174	154	280	153	2	38	3	0.011	0.071	0.017
.	19.01.15-22.34.37-1-101699	231	38	38	19	0	15	575	35	35	0	0	NA	NA	NA	69	61	176	525	173	155	268	152	25	114	16	0.142	0.217	0.092
.	19.01.15-22.34.40-1-101700	62	2	2	0	0	0	544	1	1	0	0	NA	NA	NA	23	26	165	508	166	150	252	142	0	2	4	0	0.004	0.024
.	19.01.15-22.34.53-1-101701	121	11	11	5	0	5	558	10	10	0	0	NA	NA	NA	42	37	173	503	174	154	248	156	5	32	11	0.029	0.064	0.063
.	19.01.15-22.34.55-1-101702	115	4	4	2	0	1	553	3	3	0	0	NA	NA	NA	35	31	171	502	171	155	248	150	3	4	2	0.018	0.008	0.012
.	19.01.15-22.35.01-1-101720	235	20	20	7	0	6	587	16	16	0	0	NA	NA	NA	77	73	174	541	171	154	283	150	5	59	6	0.029	0.109	0.035
.	19.01.15-22.35.02-1-101721	234	29	29	9	0	3	600	25	25	0	0	NA	NA	NA	61	80	182	530	181	167	273	160	13	104	1	0.071	0.196	0.006
.	19.01.15-22.35.12-1-101729	63	2	2	1	0	1	545	1	1	0	0	NA	NA	NA	32	30	169	506	168	145	251	149	0	6	2	0	0.012	0.012
.	19.01.15-22.35.13-1-101731	92	8	8	2	0	1	550	6	6	0	0	NA	NA	NA	28	34	171	508	168	150	251	149	3	12	0	0.018	0.024	0
.	19.01.15-22.35.18-1-101739	117	9	9	2	0	2	554	6	6	0	0	NA	NA	NA	42	38	167	514	170	147	256	151	1	26	4	0.006	0.051	0.024
.	19.01.15-22.35.19-1-101740	295	41	41	13	0	6	604	39	39	0	0	NA	NA	NA	81	89	187	539	176	166	281	157	23	117	18	0.123	0.217	0.102
.	19.01.15-22.35.23-1-101743	142	8	8	2	0	2	561	6	6	0	0	NA	NA	NA	44	44	169	518	170	152	259	150	4	15	4	0.024	0.029	0.024
.	19.01.15-22.35.28-1-101746	321	23	23	5	0	4	604	22	22	0	0	NA	NA	NA	79	85	176	542	180	161	283	160	9	82	3	0.051	0.151	0.017
.	19.01.15-22.35.35-1-101747	217	18	18	2	0	2	586	16	16	0	0	NA	NA	NA	63	67	175	525	180	156	268	162	12	60	1	0.069	0.114	0.006
.	19.01.15-22.35.40-1-101748	64	3	3	1	0	1	404	2	2	0	0	NA	NA	NA	23	18	165	502	164	114	180	110	0	1	5	0	0.002	0.03
.	19.01.15-22.35.40-1-101749	200	15	15	2	0	1	560	12	12	0	0	NA	NA	NA	66	53	172	520	174	149	261	150	8	34	2	0.047	0.065	0.011
.	19.01.15-22.35.41-1-101750	65	4	4	2	0	1	552	3	3	0	0	NA	NA	NA	24	28	171	499	171	155	245	152	0	3	6	0	0.006	0.035
.	19.01.15-22.35.48-1-101751	303	27	27	7	0	4	614	25	25	0	0	NA	NA	NA	93	102	175	561	179	157	296	161	10	84	9	0.057	0.15	0.05
.	19.01.15-22.35.53-1-101755	290	30	30	4	0	4	594	26	26	0	0	NA	NA	NA	85	85	183	536	179	161	274	159	32	58	21	0.175	0.108	0.117
.	19.01.15-22.35.59-1-101775	151	11	11	6	0	5	581	9	9	0	0	NA	NA	NA	36	62	177	529	169	158	273	150	5	42	0	0.028	0.079	0
.	19.01.15-22.36.02-1-101776	117	7	7	3	0	2	549	6	6	0	0	NA	NA	NA	43	30	171	505	167	151	253	145	0	33	0	0	0.065	0
.	19.01.15-22.36.07-1-101778	146	11	11	2	0	2	572	10	10	0	0	NA	NA	NA	42	45	172	517	169	154	266	152	1	33	0	0.006	0.064	0
.	19.01.15-22.36.22-1-101796	149	8	8	2	0	1	553	6	6	0	0	NA	NA	NA	49	36	169	510	170	148	255	150	3	26	0	0.018	0.051	0
.	19.01.15-22.36.25-1-101799	266	39	39	8	0	5	581	35	35	0	0	NA	NA	NA	62	61	178	526	170	158	271	152	12	115	6	0.067	0.219	0.035
.	19.01.15-22.36.29-1-101801	32	1	1	1	0	1	0	0	0	0	0	NA	NA	NA	11	10	164	494	165	0	0	0	0	0	0	0	0	0
.	19.01.15-22.36.29-1-101802	153	13	13	6	0	5	548	12	12	0	0	NA	NA	NA	51	37	172	505	173	146	247	155	4	26	3	0.023	0.051	0.017
.	19.01.15-22.36.31-1-101803	209	27	27	3	0	2	582	26	26	0	0	NA	NA	NA	61	64	175	525	177	158	265	159	21	55	6	0.12	0.105	0.034
.	19.01.15-22.36.31-1-101804	236	43	43	10	0	7	576	42	42	0	0	NA	NA	NA	61	55	177	516	175	158	263	155	21	122	11	0.119	0.236	0.063
.	19.01.15-22.36.44-1-101805	177	23	23	4	0	2	578	19	19	0	0	NA	NA	NA	46	59	182	515	175	162	261	155	14	52	0	0.077	0.101	0
.	19.01.15-22.36.44-1-101806	93	4	4	1	0	1	546	1	1	0	0	NA	NA	NA	24	30	169	504	170	150	250	146	0	17	0	0	0.034	0
.	19.01.15-22.36.45-1-101807	196	64	64	14	0	12	565	58	58	0	0	NA	NA	NA	52	56	172	524	173	146	264	155	20	152	12	0.116	0.29	0.069
.	19.01.15-22.36.48-1-101808	86	6	6	1	0	1	535	5	5	0	0	NA	NA	NA	29	21	166	506	162	146	245	144	3	15	0	0.018	0.03	0
.	19.01.15-22.36.59-1-101824	263	38	38	13	0	10	597	33	33	0	0	NA	NA	NA	93	81	176	542	176	160	279	158	18	102	15	0.102	0.188	0.085
.	19.01.15-22.37.03-1-101825	229	21	21	6	0	5	579	17	17	0	0	NA	NA	NA	57	65	176	526	176	155	269	155	20	45	16	0.114	0.086	0.091
.	19.01.15-22.37.05-1-101826	180	27	27	8	0	5	572	25	25	0	0	NA	NA	NA	62	57	172	527	171	153	266	153	17	72	15	0.099	0.137	0.088
.	19.01.15-22.37.19-1-101842	34	1	1	0	0	0	0	0	0	0	0	NA	NA	NA	11	13	165	497	164	0	0	0	0	0	0	0	0	0
.	19.01.15-22.37.19-1-101843	213	39	39	18	0	16	582	37	37	0	0	NA	NA	NA	48	61	177	525	172	159	271	152	21	114	8	0.119	0.217	0.047
.	19.01.15-22.37.23-1-101845	147	12	12	1	0	1	562	11	11	0	0	NA	NA	NA	32	35	170	508	170	152	258	152	1	26	6	0.006	0.051	0.035
.	19.01.15-22.37.25-1-101849	172	8	8	1	0	0	559	7	7	0	0	NA	NA	NA	49	38	174	510	167	155	257	147	6	14	4	0.034	0.027	0.024
.	19.01.15-22.37.42-1-101852	238	37	37	8	0	6	595	35	35	0	0	NA	NA	NA	69	82	176	536	183	156	276	163	13	96	15	0.074	0.179	0.082
.	19.01.15-22.37.47-1-101853	275	39	39	11	0	8	601	33	33	0	0	NA	NA	NA	91	89	181	546	175	160	285	156	20	112	7	0.11	0.205	0.04
.	19.01.15-22.37.55-1-101857	88	4	4	1	0	1	541	3	3	0	0	NA	NA	NA	24	25	165	506	167	146	249	146	0	7	2	0	0.014	0.012
.	19.01.15-22.38.00-1-101877	118	10	10	3	0	3	559	8	8	0	0	NA	NA	NA	47	42	173	513	169	157	253	149	16	18	0	0.092	0.035	0
.	19.01.15-22.38.04-1-101878	231	27	27	9	0	5	586	25	25	0	0	NA	NA	NA	58	66	175	532	172	156	276	154	35	73	4	0.2	0.137	0.023
.	19.01.15-22.38.09-1-101883	205	11	11	3	0	3	570	10	10	0	0	NA	NA	NA	58	52	173	519	173	153	267	150	10	20	0	0.058	0.039	0
.	19.01.15-22.38.12-1-101887	88	3	3	0	0	0	551	2	2	0	0	NA	NA	NA	20	24	167	502	168	151	250	150	0	9	0	0	0.018	0
.	19.01.15-22.38.12-1-101888	59	2	2	2	0	1	543	1	1	0	0	NA	NA	NA	18	22	168	501	166	149	246	148	0	11	2	0	0.022	0.012
.	19.01.15-22.38.24-1-101900	65	4	4	2	0	1	537	3	3	0	0	NA	NA	NA	42	26	167	505	167	144	246	147	0	2	3	0	0.004	0.018
.	19.01.15-22.38.26-1-101902	35	1	1	0	0	0	0	0	0	0	0	NA	NA	NA	10	3	164	488	164	0	0	0	0	0	1	0	0	0.006
.	19.01.15-22.38.27-1-101903	205	28	28	7	0	6	568	25	25	0	0	NA	NA	NA	68	44	173	514	170	155	262	151	9	85	10	0.052	0.165	0.059
.	19.01.15-22.38.29-1-101904	31	1	1	0	0	0	0	0	0	0	0	NA	NA	NA	7	11	165	496	163	0	0	0	0	6	0	0	0.012	0
.	19.01.15-22.38.33-1-101905	113	5	5	4	0	2	546	4	4	0	0	NA	NA	NA	42	31	173	502	169	152	247	147	17	2	0	0.098	0.004	0
.	19.01.15-22.38.34-1-101906	146	7	7	1	0	1	551	5	5	0	0	NA	NA	NA	43	35	167	509	172	146	256	149	4	6	3	0.024	0.012	0.017
.	19.01.15-22.38.34-1-101907	239	31	31	10	0	9	584	29	29	0	0	NA	NA	NA	77	66	179	525	175	159	271	154	26	77	1	0.145	0.147	0.006
.	19.01.15-22.38.40-1-101914	120	12	12	3	0	3	567	11	11	0	0	NA	NA	NA	30	42	175	508	172	159	256	152	13	24	0	0.074	0.047	0
.	19.01.15-22.38.50-1-101917	92	6	6	1	0	1	547	4	4	0	0	NA	NA	NA	45	36	168	510	171	147	251	149	4	12	2	0.024	0.024	0.012
.	19.01.15-22.38.51-1-101918	34	1	1	1	0	1	0	0	0	0	0	NA	NA	NA	14	13	165	494	167	0	0	0	0	0	1	0	0	0.006
.	19.01.15-22.38.53-1-101919	122	13	13	3	0	3	557	11	11	0	0	NA	NA	NA	43	42	170	517	168	152	258	147	1	38	0	0.006	0.074	0
.	19.01.15-22.38.55-1-101920	93	6	6	2	0	1	546	5	5	0	0	NA	NA	NA	23	27	171	504	165	150	247	149	7	9	1	0.041	0.018	0.006
.	19.01.15-22.38.55-1-101921	298	34	34	7	0	5	591	32	32	0	0	NA	NA	NA	80	65	181	516	181	162	265	164	0	125	10	0	0.242	0.055
.	19.01.15-22.38.57-1-101922	494	34	34	13	0	9	652	30	30	0	0	NA	NA	NA	138	138	195	570	186	174	311	167	4	121	8	0.021	0.212	0.043
.	19.01.15-22.39.03-1-101938	358	67	67	19	0	14	621	64	64	0	0	NA	NA	NA	97	107	187	542	191	167	284	170	35	169	18	0.187	0.312	0.094
.	19.01.15-22.39.11-1-101945	181	6	6	1	0	1	566	4	4	0	0	NA	NA	NA	54	48	173	520	168	153	262	151	0	32	0	0	0.062	0
.	19.01.15-22.39.13-1-101948	177	19	19	5	0	2	554	13	13	0	0	NA	NA	NA	41	36	169	514	166	149	260	145	9	54	5	0.053	0.105	0.03
.	19.01.15-22.39.16-1-101955	87	7	7	4	0	4	540	5	5	0	0	NA	NA	NA	20	21	167	503	164	147	247	146	4	10	0	0.024	0.02	0
.	19.01.15-22.39.17-1-101957	352	58	58	15	0	10	618	55	55	0	0	NA	NA	NA	102	112	185	567	173	163	301	154	35	137	9	0.189	0.242	0.052
.	19.01.15-22.39.25-1-101962	176	12	12	2	0	2	563	10	10	0	0	NA	NA	NA	76	52	171	520	174	154	256	153	2	27	2	0.012	0.052	0.011
.	19.01.15-22.39.31-1-101963	122	6	6	4	0	2	558	5	5	0	0	NA	NA	NA	46	47	178	514	168	158	253	147	6	18	4	0.034	0.035	0.024
.	19.01.15-22.39.34-1-101964	379	51	51	16	0	11	615	48	48	0	0	NA	NA	NA	99	106	186	546	187	156	291	168	30	130	8	0.161	0.238	0.043
.	19.01.15-22.39.59-1-101989	94	5	5	1	0	1	554	4	4	0	0	NA	NA	NA	28	35	166	511	171	148	253	153	0	10	1	0	0.02	0.006
.	19.01.15-22.40.01-1-101994	417	48	48	12	0	9	639	42	42	0	0	NA	NA	NA	112	123	192	559	185	173	298	168	13	147	10	0.068	0.263	0.054
.	19.01.15-22.40.04-1-101995	115	4	4	1	0	1	562	2	2	0	0	NA	NA	NA	33	40	175	504	174	156	250	156	1	6	0	0.006	0.012	0
.	19.01.15-22.40.04-1-101996	36	1	1	0	0	0	0	0	0	0	0	NA	NA	NA	20	9	165	493	164	0	0	0	0	0	0	0	0	0
.	19.01.15-22.40.05-1-101997	62	2	2	1	0	0	546	1	1	0	0	NA	NA	NA	30	26	169	502	168	149	249	148	0	7	4	0	0.014	0.024
.	19.01.15-22.40.08-1-102000	61	3	3	0	0	0	449	2	2	0	0	NA	NA	NA	16	12	163	500	162	126	207	116	0	2	3	0	0.004	0.019
.	19.01.15-22.40.22-1-102015	196	12	12	2	0	1	591	10	10	0	0	NA	NA	NA	59	76	181	531	177	159	272	160	9	20	8	0.05	0.038	0.045
.	19.01.15-22.40.22-1-102016	88	4	4	0	0	0	539	3	3	0	0	NA	NA	NA	25	18	166	498	167	150	243	146	3	5	1	0.018	0.01	0.006
.	19.01.15-22.40.22-1-102017	32	1	1	0	0	0	0	0	0	0	0	NA	NA	NA	14	12	166	496	163	0	0	0	0	0	0	0	0	0
.	19.01.15-22.40.25-1-102021	187	19	19	5	0	4	570	17	17	0	0	NA	NA	NA	62	51	172	518	174	151	264	155	1	49	4	0.006	0.095	0.023
.	19.01.15-22.40.27-1-102022	143	7	7	0	0	0	582	6	6	0	0	NA	NA	NA	46	68	175	527	179	153	268	161	0	9	7	0	0.017	0.039
.	19.01.15-22.40.37-1-102023	123	9	9	3	0	3	561	7	7	0	0	NA	NA	NA	24	42	173	511	171	151	258	152	1	13	2	0.006	0.025	0.012
.	19.01.15-22.40.50-1-102028	63	3	3	0	0	0	541	2	2	0	0	NA	NA	NA	28	26	168	506	165	147	250	144	0	6	0	0	0.012	0
.	19.01.15-22.40.50-1-102029	56	2	2	0	0	0	201	1	1	0	0	NA	NA	NA	15	13	166	496	164	50	92	59	0	0	2	0	0	0.012
.	19.01.15-22.40.52-1-102030	37	1	1	0	0	0	0	0	0	0	0	NA	NA	NA	9	10	165	493	165	0	0	0	0	0	1	0	0	0.006
.	19.01.15-22.40.57-1-102031	87	4	4	0	0	0	553	2	2	0	0	NA	NA	NA	22	29	168	504	170	150	252	151	0	16	0	0	0.032	0
.	19.01.15-22.40.58-1-102032	33	1	1	0	0	0	0	0	0	0	0	NA	NA	NA	7	11	164	493	167	0	0	0	0	1	0	0	0.002	0
.	19.01.15-22.40.58-1-102048	93	9	9	0	0	0	556	7	7	0	0	NA	NA	NA	26	34	171	504	172	152	252	152	23	10	9	0.135	0.02	0.052
.	19.01.15-22.41.00-1-102049	64	2	2	1	0	1	548	1	1	0	0	NA	NA	NA	21	29	168	505	169	149	248	151	0	4	0	0	0.008	0
.	19.01.15-22.41.01-1-102050	211	18	18	3	0	3	586	16	16	0	0	NA	NA	NA	67	71	174	532	178	155	274	157	8	43	2	0.046	0.081	0.011
.	19.01.15-22.41.02-1-102051	148	8	8	1	0	1	564	7	7	0	0	NA	NA	NA	42	39	176	506	170	157	257	150	0	27	1	0	0.053	0.006
.	19.01.15-22.41.05-1-102052	95	6	6	1	0	1	561	5	5	0	0	NA	NA	NA	35	37	170	512	168	150	258	153	0	21	1	0	0.041	0.006
.	19.01.15-22.41.09-1-102056	61	2	2	0	0	0	353	0	0	0	0	NA	NA	NA	19	13	165	496	165	98	161	94	0	1	0	0	0.002	0
.	19.01.15-22.41.12-1-102061	218	17	17	4	0	2	579	14	14	0	0	NA	NA	NA	53	63	181	523	172	162	267	150	16	29	0	0.088	0.055	0
.	19.01.15-22.41.14-1-102066	143	20	20	6	0	3	571	16	16	0	0	NA	NA	NA	44	56	172	521	176	153	262	156	5	44	10	0.029	0.084	0.057
.	19.01.15-22.41.14-1-102071	214	42	42	12	0	8	582	38	38	0	0	NA	NA	NA	81	66	175	527	177	159	269	154	15	103	8	0.086	0.195	0.045
.	19.01.15-22.41.20-1-102074	322	34	34	14	0	10	607	31	31	0	0	NA	NA	NA	94	95	177	552	179	156	291	160	41	58	14	0.232	0.105	0.078
.	19.01.15-22.41.25-1-102079	198	10	10	1	0	1	577	9	9	0	0	NA	NA	NA	64	64	177	529	171	157	270	150	3	28	0	0.017	0.053	0
.	19.01.15-22.41.25-1-102080	152	14	14	2	0	2	584	12	12	0	0	NA	NA	NA	49	69	173	531	178	156	273	155	4	26	0	0.023	0.049	0
.	19.01.15-22.41.30-1-102081	121	17	17	2	0	2	562	14	14	0	0	NA	NA	NA	47	47	171	519	170	151	258	153	21	19	7	0.123	0.037	0.041
.	19.01.15-22.41.41-1-102082	93	6	6	0	0	0	557	4	4	0	0	NA	NA	NA	23	37	171	511	168	152	253	152	2	5	5	0.012	0.01	0.03
.	19.01.15-22.41.42-1-102083	84	4	4	1	0	1	544	3	3	0	0	NA	NA	NA	22	21	169	499	166	153	244	147	0	13	3	0	0.026	0.018
.	19.01.15-22.41.52-1-102084	344	65	65	16	0	11	593	56	56	0	0	NA	NA	NA	87	76	177	538	174	157	281	155	24	185	23	0.136	0.344	0.132
.	19.01.15-22.41.58-1-102103	463	44	44	10	0	7	655	39	39	0	0	NA	NA	NA	136	140	189	572	192	171	309	175	14	124	13	0.074	0.217	0.068
.	19.01.15-22.42.03-1-102108	91	4	4	0	0	0	545	3	3	0	0	NA	NA	NA	25	21	164	503	167	145	251	149	0	10	3	0	0.02	0.018
.	19.01.15-22.42.03-1-102109	63	2	2	1	0	1	451	1	1	0	0	NA	NA	NA	21	14	165	498	164	124	209	118	0	2	4	0	0.004	0.024
.	19.01.15-22.42.11-1-102116	93	7	7	0	0	0	551	5	5	0	0	NA	NA	NA	38	33	169	506	171	150	250	151	0	8	11	0	0.016	0.064
.	19.01.15-22.42.13-1-102118	236	42	42	8	0	7	596	39	39	0	0	NA	NA	NA	68	76	179	529	181	161	273	162	35	105	16	0.196	0.198	0.088
.	19.01.15-22.42.17-1-102126	91	6	6	1	0	1	552	5	5	0	0	NA	NA	NA	27	30	166	510	167	149	255	148	6	10	0	0.036	0.02	0
.	19.01.15-22.42.17-1-102128	57	2	2	2	0	2	546	1	1	0	0	NA	NA	NA	18	19	166	503	163	149	250	147	0	7	0	0	0.014	0
.	19.01.15-22.42.30-1-102135	211	34	34	9	0	8	585	27	27	0	0	NA	NA	NA	76	74	174	539	174	152	279	154	20	103	1	0.115	0.191	0.006
.	19.01.15-22.42.30-1-102136	384	66	66	19	0	12	626	60	60	0	0	NA	NA	NA	98	110	179	552	192	156	297	173	24	180	6	0.134	0.326	0.031
.	19.01.15-22.42.33-1-102137	292	49	49	8	0	5	599	44	44	0	0	NA	NA	NA	94	84	180	539	178	161	279	159	41	112	0	0.228	0.208	0
.	19.01.15-22.42.41-1-102142	241	19	19	5	0	4	585	16	16	0	0	NA	NA	NA	74	66	177	528	174	157	274	154	8	45	13	0.045	0.085	0.075
.	19.01.15-22.42.42-1-102143	389	46	46	10	0	9	617	44	44	0	0	NA	NA	NA	107	101	178	549	187	160	289	168	17	116	21	0.096	0.211	0.112
.	19.01.15-22.43.14-1-102168	59	2	2	0	0	0	349	1	1	0	0	NA	NA	NA	11	10	170	488	165	99	158	92	0	3	0	0	0.006	0
.	19.01.15-22.43.20-1-102175	96	10	10	2	0	2	554	9	9	0	0	NA	NA	NA	27	31	169	509	166	151	254	149	4	20	3	0.024	0.039	0.018
.	19.01.15-22.43.21-1-102176	319	43	43	15	0	11	602	37	37	0	0	NA	NA	NA	105	90	178	545	180	158	283	161	6	127	8	0.034	0.233	0.044
.	19.01.15-22.43.27-1-102181	117	9	9	4	0	4	550	7	7	0	0	NA	NA	NA	36	31	171	506	167	153	250	147	9	20	0	0.053	0.04	0
.	19.01.15-22.43.29-1-102182	127	7	7	0	0	0	550	6	6	0	0	NA	NA	NA	48	41	168	511	175	146	252	152	0	21	0	0	0.041	0
.	19.01.15-22.43.35-1-102183	144	19	19	4	0	4	556	17	17	0	0	NA	NA	NA	33	43	170	514	172	148	256	152	5	32	2	0.029	0.062	0.012
.	19.01.15-22.43.48-1-102186	153	26	26	6	0	6	549	24	24	0	0	NA	NA	NA	50	37	170	512	168	147	255	147	23	49	14	0.135	0.096	0.083
.	19.01.15-22.43.50-1-102187	277	57	57	12	0	10	583	51	51	0	0	NA	NA	NA	92	70	175	530	178	155	272	156	20	136	10	0.114	0.257	0.056
.	19.01.15-22.43.54-1-102188	94	9	9	2	0	2	545	7	7	0	0	NA	NA	NA	25	22	170	500	165	151	246	148	5	26	1	0.029	0.052	0.006
.	19.01.15-22.44.01-1-102207	150	7	7	2	0	2	564	6	6	0	0	NA	NA	NA	56	48	171	518	172	151	260	153	0	13	15	0	0.025	0.087
.	19.01.15-22.44.03-1-102212	119	7	7	0	0	0	555	4	4	0	0	NA	NA	NA	36	34	165	510	172	144	255	156	6	11	0	0.036	0.022	0
.	19.01.15-22.44.06-1-102213	152	10	10	3	0	3	567	9	9	0	0	NA	NA	NA	48	39	167	514	171	152	262	153	4	10	19	0.024	0.019	0.111
.	19.01.15-22.44.31-1-102233	268	30	30	6	0	5	574	29	29	0	0	NA	NA	NA	75	57	173	524	173	152	267	155	19	92	6	0.11	0.176	0.035
.	19.01.15-22.44.34-1-102234	238	45	45	16	0	11	579	39	39	0	0	NA	NA	NA	72	66	178	527	174	156	267	156	26	112	20	0.146	0.213	0.115
.	19.01.15-22.44.37-1-102235	65	7	7	2	0	2	541	6	6	0	0	NA	NA	NA	23	20	168	500	165	146	247	148	12	9	0	0.071	0.018	0
.	19.01.15-22.44.39-1-102236	243	55	55	15	0	9	576	53	53	0	0	NA	NA	NA	61	64	173	527	177	151	269	156	21	147	3	0.121	0.279	0.017
.	19.01.15-22.44.43-1-102237	62	2	2	1	0	1	300	0	0	0	0	NA	NA	NA	15	15	164	497	167	78	136	86	4	0	0	0.024	0	0
.	19.01.15-22.44.52-1-102238	121	8	8	2	0	1	550	7	7	0	0	NA	NA	NA	52	41	174	514	166	152	254	144	4	21	0	0.023	0.041	0
.	19.01.15-22.44.57-1-102239	64	2	2	0	0	0	455	1	1	0	0	NA	NA	NA	16	13	167	497	162	124	208	123	0	5	0	0	0.01	0
.	19.01.15-22.45.00-1-102257	56	2	2	0	0	0	0	1	1	0	0	NA	NA	NA	14	17	166	498	166	0	0	0	0	2	0	0	0.004	0
.	19.01.15-22.45.01-1-102258	33	1	1	0	0	0	0	0	0	0	0	NA	NA	NA	10	8	164	493	164	0	0	0	0	0	0	0	0	0
.	19.01.15-22.45.04-1-102259	59	2	2	1	0	1	102	1	1	0	0	NA	NA	NA	17	20	166	503	164	30	42	30	0	0	2	0	0	0.012
.	19.01.15-22.45.04-1-102260	282	19	19	10	0	7	614	14	14	0	0	NA	NA	NA	76	95	175	544	189	158	286	170	12	57	10	0.069	0.105	0.053
.	19.01.15-22.45.10-1-102267	154	21	21	2	0	2	572	20	20	0	0	NA	NA	NA	48	49	167	514	181	149	263	160	10	38	18	0.06	0.074	0.099
.	19.01.15-22.45.11-1-102268	290	72	72	19	0	16	580	65	65	0	0	NA	NA	NA	76	64	175	526	176	156	271	153	18	204	3	0.103	0.388	0.017
.	19.01.15-22.45.12-1-102270	117	4	4	1	0	1	565	3	3	0	0	NA	NA	NA	37	48	173	515	173	156	257	152	0	16	2	0	0.031	0.012
.	19.01.15-22.45.22-1-102280	153	11	11	1	0	1	579	9	9	0	0	NA	NA	NA	44	54	175	517	175	160	261	158	4	37	7	0.023	0.072	0.04
.	19.01.15-22.45.22-1-102282	32	1	1	1	0	1	0	0	0	0	0	NA	NA	NA	9	8	165	492	164	0	0	0	0	0	0	0	0	0
.	19.01.15-22.45.25-1-102285	36	1	1	1	0	1	0	0	0	0	0	NA	NA	NA	17	16	168	497	164	0	0	0	3	0	0	0.018	0	0
.	19.01.15-22.45.28-1-102286	326	41	41	17	0	12	595	37	37	0	0	NA	NA	NA	98	90	187	541	175	162	276	157	10	133	7	0.053	0.246	0.04
.	19.01.15-22.45.30-1-102287	115	5	5	0	0	0	555	3	3	0	0	NA	NA	NA	28	39	170	513	169	152	250	153	6	11	0	0.035	0.021	0
.	19.01.15-22.45.50-1-102288	114	4	4	0	0	0	553	2	2	0	0	NA	NA	NA	30	35	169	509	170	149	253	151	3	4	0	0.018	0.008	0
.	19.01.15-22.46.04-1-102311	415	31	31	6	0	5	637	24	24	0	0	NA	NA	NA	123	123	187	570	179	168	309	160	19	74	5	0.102	0.13	0.028
.	19.01.15-22.46.07-1-102314	147	13	13	2	0	2	562	12	12	0	0	NA	NA	NA	38	40	170	512	171	154	257	151	12	26	2	0.071	0.051	0.012
.	19.01.15-22.46.09-1-102316	96	10	10	3	0	2	549	7	7	0	0	NA	NA	NA	21	26	170	506	163	154	251	144	0	19	14	0	0.038	0.086
.	19.01.15-22.46.09-1-102318	84	4	4	1	0	1	539	3	3	0	0	NA	NA	NA	22	13	165	495	166	147	244	148	0	10	0	0	0.02	0
.	19.01.15-22.46.13-1-102323	59	2	2	0	0	0	0	1	1	0	0	NA	NA	NA	19	14	164	497	166	0	0	0	5	1	0	0.03	0.002	0
.	19.01.15-22.46.17-1-102333	230	29	29	6	0	5	571	26	26	0	0	NA	NA	NA	58	64	175	526	176	154	262	155	5	67	8	0.029	0.127	0.045
.	19.01.15-22.46.19-1-102334	120	6	6	4	0	3	564	4	4	0	0	NA	NA	NA	38	52	177	518	170	158	257	149	0	23	2	0	0.044	0.012
.	19.01.15-22.46.25-1-102340	30	1	1	0	0	0	0	0	0	0	0	NA	NA	NA	8	12	168	493	164	0	0	0	0	1	0	0	0.002	0
.	19.01.15-22.46.28-1-102341	215	32	32	9	0	7	563	27	27	0	0	NA	NA	NA	59	39	173	506	173	155	255	153	39	67	0	0.225	0.132	0
.	19.01.15-22.46.29-1-102342	35	1	1	0	0	0	0	0	0	0	0	NA	NA	NA	11	6	164	491	164	0	0	0	0	0	2	0	0	0.012
.	19.01.15-22.46.30-1-102343	118	7	7	3	0	3	549	6	6	0	0	NA	NA	NA	34	38	169	512	170	150	252	147	6	14	14	0.036	0.027	0.082
.	19.01.15-22.46.33-1-102344	174	45	45	14	0	10	575	41	41	0	0	NA	NA	NA	69	62	174	528	173	153	270	152	38	107	8	0.218	0.203	0.046
.	19.01.15-22.46.37-1-102345	31	1	1	1	0	1	0	0	0	0	0	NA	NA	NA	5	14	167	496	164	0	0	0	0	3	0	0	0.006	0
.	19.01.15-22.46.48-1-102346	236	17	17	1	0	1	600	15	15	0	0	NA	NA	NA	82	82	176	537	182	155	282	163	7	38	5	0.04	0.071	0.027
.	19.01.15-22.46.51-1-102347	120	12	12	5	0	4	553	11	11	0	0	NA	NA	NA	28	27	170	501	169	151	250	152	5	32	9	0.029	0.064	0.053
.	19.01.15-22.46.55-1-102348	58	2	2	1	0	1	99	1	1	0	0	NA	NA	NA	13	21	170	500	164	31	48	20	0	0	3	0	0	0.018
.	19.01.15-22.47.03-1-102364	64	6	6	1	0	1	547	5	5	0	0	NA	NA	NA	27	29	172	503	167	153	246	148	0	15	0	0	0.03	0
.	19.01.15-22.47.06-1-102366	149	10	10	1	0	1	579	8	8	0	0	NA	NA	NA	46	53	171	518	177	153	269	157	12	26	1	0.07	0.05	0.006
.	19.01.15-22.47.07-1-102368	331	52	52	11	0	8	598	47	47	0	0	NA	NA	NA	94	83	180	540	176	161	280	157	20	125	14	0.111	0.231	0.08
.	19.01.15-22.47.14-1-102376	34	1	1	1	0	1	0	0	0	0	0	NA	NA	NA	6	7	165	492	163	0	0	0	3	0	0	0.018	0	0
.	19.01.15-22.47.24-1-102386	287	19	19	3	0	3	607	18	18	0	0	NA	NA	NA	85	93	183	546	177	164	285	158	3	46	4	0.016	0.084	0.023
.	19.01.15-22.47.25-1-102388	88	7	7	2	0	2	551	6	6	0	0	NA	NA	NA	20	28	167	509	165	151	251	149	1	10	2	0.006	0.02	0.012
.	19.01.15-22.47.25-1-102389	59	2	2	0	0	0	548	1	1	0	0	NA	NA	NA	13	21	170	499	165	154	248	146	1	4	0	0.006	0.008	0
.	19.01.15-22.47.26-1-102390	188	28	28	12	0	9	582	25	25	0	0	NA	NA	NA	54	69	172	534	176	151	274	157	27	71	2	0.157	0.133	0.011
.	19.01.15-22.47.29-1-102393	126	7	7	3	0	2	564	6	6	0	0	NA	NA	NA	54	51	173	517	174	151	262	151	3	13	6	0.017	0.025	0.034
.	19.01.15-22.47.37-1-102394	207	16	16	4	0	3	567	13	13	0	0	NA	NA	NA	79	53	172	522	172	153	265	149	0	63	1	0	0.121	0.006
.	19.01.15-22.47.39-1-102395	94	8	8	0	0	0	547	6	6	0	0	NA	NA	NA	28	24	167	505	165	148	254	145	7	14	7	0.042	0.028	0.042
.	19.01.15-22.47.43-1-102396	337	26	26	6	0	6	612	20	20	0	0	NA	NA	NA	89	99	177	547	188	159	284	169	8	62	8	0.045	0.113	0.043
.	19.01.15-22.47.50-1-102397	256	19	19	4	0	2	598	17	17	0	0	NA	NA	NA	77	83	181	533	182	163	273	162	10	43	2	0.055	0.081	0.011
.	19.01.15-22.47.59-1-102416	178	20	20	3	0	3	561	18	18	0	0	NA	NA	NA	63	48	170	519	172	148	258	155	0	53	6	0	0.102	0.035
.	19.01.15-22.48.05-1-102421	116	9	9	1	0	0	543	8	8	0	0	NA	NA	NA	29	21	166	502	166	147	249	147	1	21	3	0.006	0.042	0.018
.	19.01.15-22.48.09-1-102426	90	5	5	1	0	1	545	4	4	0	0	NA	NA	NA	32	25	170	498	170	153	241	151	2	17	0	0.012	0.034	0
.	19.01.15-22.48.17-1-102437	59	2	2	1	0	1	46	1	1	0	0	NA	NA	NA	14	18	169	494	168	9	27	10	0	2	0	0	0.004	0
.	19.01.15-22.48.18-1-102439	96	6	6	0	0	0	558	4	4	0	0	NA	NA	NA	40	39	169	516	167	151	259	148	5	10	0	0.03	0.019	0
.	19.01.15-22.48.23-1-102442	144	10	10	4	0	2	563	8	8	0	0	NA	NA	NA	54	53	171	523	172	149	265	149	5	28	0	0.029	0.054	0
.	19.01.15-22.48.25-1-102445	85	5	5	1	0	1	556	4	4	0	0	NA	NA	NA	28	35	172	508	168	155	252	149	0	16	0	0	0.031	0
.	19.01.15-22.48.26-1-102446	89	7	7	2	0	2	552	6	6	0	0	NA	NA	NA	41	46	179	511	169	158	249	145	7	9	3	0.039	0.018	0.018
.	19.01.15-22.48.35-1-102447	33	1	1	0	0	0	0	0	0	0	0	NA	NA	NA	15	8	164	491	166	0	0	0	0	0	0	0	0	0
.	19.01.15-22.48.36-1-102448	177	10	10	3	0	3	566	9	9	0	0	NA	NA	NA	50	48	173	513	175	155	256	155	8	36	0	0.046	0.07	0
.	19.01.15-22.48.37-1-102449	64	2	2	1	0	1	543	1	1	0	0	NA	NA	NA	35	28	170	502	169	149	245	149	6	0	0	0.035	0	0
.	19.01.15-22.48.38-1-102456	60	2	2	0	0	0	353	1	1	0	0	NA	NA	NA	18	16	168	496	165	94	160	99	0	3	0	0	0.006	0
.	19.01.15-22.48.49-1-102459	94	10	10	3	0	3	549	9	9	0	0	NA	NA	NA	30	30	169	505	169	150	248	151	16	36	0	0.095	0.071	0
.	19.01.15-22.48.51-1-102460	180	14	14	3	0	2	570	11	11	0	0	NA	NA	NA	64	52	174	523	168	157	263	150	14	27	1	0.08	0.052	0.006
.	19.01.15-22.48.51-1-102461	58	2	2	0	0	0	538	1	1	0	0	NA	NA	NA	33	21	166	504	164	146	247	145	0	3	0	0	0.006	0
.	19.01.15-22.48.53-1-102462	61	2	2	0	0	0	551	1	1	0	0	NA	NA	NA	20	27	171	501	168	155	247	149	2	0	3	0.012	0	0.018
.	19.01.15-22.48.53-1-102463	157	10	10	2	0	2	585	7	7	0	0	NA	NA	NA	43	63	172	522	182	156	265	164	4	24	5	0.023	0.046	0.027
.	19.01.15-22.48.57-1-102464	34	1	1	0	0	0	0	0	0	0	0	NA	NA	NA	14	7	166	492	162	0	0	0	0	3	0	0	0.006	0
.	19.01.15-22.49.00-1-102480	205	19	19	8	0	4	601	16	16	0	0	NA	NA	NA	57	85	180	536	182	162	277	162	10	64	5	0.056	0.119	0.027
.	19.01.15-22.49.00-1-102481	60	3	3	0	0	0	151	2	2	0	0	NA	NA	NA	14	15	168	496	164	42	70	39	0	5	0	0	0.01	0
.	19.01.15-22.49.03-1-102482	168	17	17	4	0	3	559	12	12	0	0	NA	NA	NA	47	43	171	514	171	152	257	150	8	39	4	0.047	0.076	0.023
.	19.01.15-22.49.05-1-102483	61	3	3	1	0	1	543	2	2	0	0	NA	NA	NA	23	22	168	499	168	147	245	151	7	0	0	0.042	0	0
.	19.01.15-22.49.06-1-102485	31	1	1	1	0	1	0	0	0	0	0	NA	NA	NA	7	16	168	497	164	0	0	0	0	0	0	0	0	0
.	19.01.15-22.49.08-1-102488	113	5	5	2	0	2	555	4	4	0	0	NA	NA	NA	34	39	168	514	170	148	255	152	0	15	0	0	0.029	0
.	19.01.15-22.49.10-1-102491	33	1	1	1	0	1	0	0	0	0	0	NA	NA	NA	8	13	168	495	163	0	0	0	0	1	0	0	0.002	0
.	19.01.15-22.49.17-1-102501	149	12	12	2	0	1	564	10	10	0	0	NA	NA	NA	52	44	175	512	170	157	258	149	14	23	3	0.08	0.045	0.018
.	19.01.15-22.49.17-1-102503	172	18	18	4	0	3	564	16	16	0	0	NA	NA	NA	66	45	171	516	171	154	260	150	13	48	2	0.076	0.093	0.012
.	19.01.15-22.49.19-1-102504	234	27	27	7	0	5	601	26	26	0	0	NA	NA	NA	71	78	183	529	179	165	273	163	0	77	7	0	0.146	0.039
.	19.01.15-22.49.21-1-102505	89	5	5	0	0	0	547	4	4	0	0	NA	NA	NA	24	26	173	501	165	155	245	147	6	14	0	0.035	0.028	0
.	19.01.15-22.49.26-1-102508	331	44	44	13	0	9	612	37	37	0	0	NA	NA	NA	102	105	180	556	182	161	291	160	24	119	20	0.133	0.214	0.11
.	19.01.15-22.49.35-1-102511	88	5	5	1	0	1	549	4	4	0	0	NA	NA	NA	23	27	172	502	166	153	249	147	0	6	6	0	0.012	0.036
.	19.01.15-22.49.41-1-102512	124	15	15	3	0	3	557	14	14	0	0	NA	NA	NA	40	33	169	509	168	152	255	150	12	13	4	0.071	0.026	0.024
.	19.01.15-22.49.45-1-102513	140	13	13	7	0	5	571	11	11	0	0	NA	NA	NA	48	55	174	519	175	155	261	155	0	33	20	0	0.064	0.114
.	19.01.15-22.49.46-1-102514	65	3	3	0	0	0	506	2	2	0	0	NA	NA	NA	15	13	165	494	167	139	227	140	0	2	0	0	0.004	0
.	19.01.15-22.49.50-1-102515	57	2	2	1	0	1	51	1	1	0	0	NA	NA	NA	15	21	167	497	170	17	23	11	0	2	0	0	0.004	0
.	19.01.15-22.49.52-1-102516	261	16	16	7	0	6	608	13	13	0	0	NA	NA	NA	86	93	185	540	181	165	279	164	20	40	0	0.108	0.074	0
.	19.01.15-22.49.55-1-102517	119	4	4	2	0	2	559	3	3	0	0	NA	NA	NA	31	39	172	508	172	152	254	153	0	9	4	0	0.018	0.023
.	19.01.15-22.49.56-1-102518	33	1	1	1	0	1	0	0	0	0	0	NA	NA	NA	6	6	164	492	163	0	0	0	1	0	0	0.006	0	0
.	19.01.15-22.49.58-1-102534	82	3	3	1	0	1	544	2	2	0	0	NA	NA	NA	20	22	165	505	165	145	253	146	7	3	0	0.042	0.006	0
.	19.01.15-22.49.59-1-102540	253	21	21	6	0	6	597	19	19	0	0	NA	NA	NA	85	77	181	535	174	162	279	156	3	41	13	0.017	0.077	0.075
.	19.01.15-22.50.08-1-102551	29	1	1	0	0	0	0	0	0	0	0	NA	NA	NA	10	9	165	493	164	0	0	0	0	1	0	0	0.002	0
.	19.01.15-22.50.10-1-102555	209	25	25	7	0	6	583	22	22	0	0	NA	NA	NA	49	59	174	524	174	157	269	157	14	70	7	0.08	0.134	0.04
.	19.01.15-22.50.11-1-102557	93	12	12	4	0	3	558	10	10	0	0	NA	NA	NA	37	46	176	515	168	153	255	150	5	20	0	0.028	0.039	0
.	19.01.15-22.50.11-1-102558	32	1	1	0	0	0	0	0	0	0	0	NA	NA	NA	10	15	165	499	164	0	0	0	0	0	0	0	0	0
.	19.01.15-22.50.12-1-102559	191	15	15	5	0	2	572	14	14	0	0	NA	NA	NA	75	59	180	521	171	159	258	155	16	50	2	0.089	0.096	0.012
.	19.01.15-22.50.14-1-102563	60	2	2	0	0	0	546	1	1	0	0	NA	NA	NA	18	25	170	506	162	150	251	145	0	3	1	0	0.006	0.006
.	19.01.15-22.50.20-1-102570	33	1	1	1	0	1	0	0	0	0	0	NA	NA	NA	3	6	164	492	163	0	0	0	0	0	0	0	0	0
.	19.01.15-22.50.24-1-102574	145	11	11	4	0	3	570	10	10	0	0	NA	NA	NA	36	45	177	511	170	159	260	151	14	24	2	0.079	0.047	0.012
.	19.01.15-22.50.32-1-102576	359	41	41	11	0	10	603	39	39	0	0	NA	NA	NA	96	88	183	537	181	163	281	159	19	116	6	0.104	0.216	0.033
.	19.01.15-22.50.33-1-102577	153	21	21	1	0	1	560	19	19	0	0	NA	NA	NA	64	47	170	517	173	148	257	155	17	33	1	0.1	0.064	0.006
.	19.01.15-22.50.37-1-102578	146	10	10	2	0	2	560	8	8	0	0	NA	NA	NA	36	40	171	514	168	151	258	151	6	26	0	0.035	0.051	0
.	19.01.15-22.50.40-1-102583	90	4	4	1	0	1	549	3	3	0	0	NA	NA	NA	23	36	166	515	168	148	255	146	6	6	0	0.036	0.012	0
.	19.01.15-22.50.45-1-102584	385	66	66	14	0	10	605	62	62	0	0	NA	NA	NA	93	95	180	547	181	159	288	158	12	178	12	0.067	0.325	0.066
.	19.01.15-22.50.48-1-102585	185	16	16	6	0	5	572	15	15	0	0	NA	NA	NA	52	51	173	518	173	155	263	154	0	55	4	0	0.106	0.023
.	19.01.15-22.50.49-1-102586	177	26	26	8	0	7	580	24	24	0	0	NA	NA	NA	53	64	171	531	175	151	272	157	27	59	17	0.158	0.111	0.097
.	19.01.15-22.50.50-1-102587	182	57	57	16	0	13	575	53	53	0	0	NA	NA	NA	42	64	173	531	173	151	272	152	17	124	14	0.098	0.234	0.081
.	19.01.15-22.50.56-1-102588	232	50	50	13	0	11	586	45	45	0	0	NA	NA	NA	57	66	177	527	175	157	273	156	25	131	29	0.141	0.249	0.166
.	19.01.15-22.50.59-1-102604	143	7	7	1	0	1	558	6	6	0	0	NA	NA	NA	53	38	173	510	168	155	253	150	0	24	0	0	0.047	0
.	19.01.15-22.51.18-1-102622	180	35	35	9	0	8	569	31	31	0	0	NA	NA	NA	51	57	171	522	177	150	262	157	16	78	0	0.094	0.149	0
.	19.01.15-22.51.21-1-102623	125	11	11	1	0	1	557	10	10	0	0	NA	NA	NA	39	34	169	507	171	151	256	150	6	23	6	0.036	0.045	0.035
.	19.01.15-22.51.21-1-102624	376	77	77	26	0	18	623	73	73	0	0	NA	NA	NA	109	116	189	559	181	168	293	162	51	195	9	0.27	0.349	0.05
.	19.01.15-22.51.38-1-102629	148	19	19	7	0	6	566	14	14	0	0	NA	NA	NA	38	43	172	515	169	152	262	152	2	67	2	0.012	0.13	0.012
.	19.01.15-22.51.44-1-102630	64	3	3	1	0	1	253	2	2	0	0	NA	NA	NA	12	19	167	499	166	72	116	65	0	6	1	0	0.012	0.006
.	19.01.15-22.51.51-1-102631	324	69	69	16	0	14	597	64	64	0	0	NA	NA	NA	83	82	186	526	183	162	272	163	23	161	17	0.124	0.306	0.093
.	19.01.15-22.52.00-1-102650	128	6	6	1	0	1	562	4	4	0	0	NA	NA	NA	35	39	171	511	170	155	256	151	6	11	4	0.035	0.022	0.024
.	19.01.15-22.52.11-1-102661	302	35	35	11	0	7	606	34	34	0	0	NA	NA	NA	104	92	181	542	182	162	281	163	38	89	0	0.21	0.164	0
.	19.01.15-22.52.13-1-102665	58	2	2	1	0	1	543	1	1	0	0	NA	NA	NA	29	29	171	503	168	152	244	147	0	6	0	0	0.012	0
.	19.01.15-22.52.14-1-102666	86	6	6	0	0	0	549	4	4	0	0	NA	NA	NA	24	25	166	505	167	149	252	148	4	5	4	0.024	0.01	0.024
.	19.01.15-22.52.14-1-102667	347	54	54	21	0	13	619	51	51	0	0	NA	NA	NA	106	113	186	555	185	163	292	164	7	176	14	0.038	0.317	0.076
.	19.01.15-22.52.29-1-102684	264	49	49	10	0	9	603	44	44	0	0	NA	NA	NA	82	76	176	536	177	159	285	159	14	126	1	0.08	0.235	0.006
.	19.01.15-22.52.30-1-102685	36	1	1	0	0	0	0	0	0	0	0	NA	NA	NA	13	11	165	493	166	0	0	0	0	0	0	0	0	0
.	19.01.15-22.52.31-1-102686	114	10	10	4	0	3	555	9	9	0	0	NA	NA	NA	33	36	170	510	169	150	254	151	10	15	7	0.059	0.029	0.041
.	19.01.15-22.52.44-1-102691	92	4	4	1	0	1	542	3	3	0	0	NA	NA	NA	33	22	170	498	167	148	247	147	7	2	2	0.041	0.004	0.012
.	19.01.15-22.52.48-1-102692	186	9	9	2	0	2	571	7	7	0	0	NA	NA	NA	45	54	178	514	175	158	256	157	0	18	5	0	0.035	0.029
.	19.01.15-22.53.04-1-102708	82	4	4	2	0	2	546	3	3	0	0	NA	NA	NA	22	25	169	501	168	151	244	151	0	6	1	0	0.012	0.006
.	19.01.15-22.53.08-1-102712	55	2	2	0	0	0	548	1	1	0	0	NA	NA	NA	18	24	168	502	167	152	246	150	0	7	0	0	0.014	0
.	19.01.15-22.53.16-1-102724	64	2	2	0	0	0	538	1	1	0	0	NA	NA	NA	25	22	169	502	164	147	249	142	2	0	1	0.012	0	0.006
.	19.01.15-22.53.17-1-102726	244	78	78	28	0	21	588	73	73	0	0	NA	NA	NA	68	71	182	530	172	160	276	152	60	170	15	0.33	0.321	0.087
.	19.01.15-22.53.17-1-102727	117	6	6	1	0	0	573	5	5	0	0	NA	NA	NA	40	59	175	524	173	155	265	153	5	14	5	0.029	0.027	0.029
.	19.01.15-22.53.24-1-102731	168	12	12	1	0	1	554	11	11	0	0	NA	NA	NA	52	36	174	507	168	155	249	150	5	54	0	0.029	0.107	0
.	19.01.15-22.53.29-1-102733	473	98	98	27	0	20	637	92	92	0	0	NA	NA	NA	122	129	188	565	189	167	297	173	18	280	6	0.096	0.496	0.032
.	19.01.15-22.53.29-1-102734	91	5	5	0	0	0	545	3	3	0	0	NA	NA	NA	22	27	168	502	170	148	247	150	3	7	0	0.018	0.014	0
.	19.01.15-22.53.36-1-102735	203	18	18	6	0	5	572	16	16	0	0	NA	NA	NA	65	55	176	523	169	155	267	150	12	28	15	0.068	0.054	0.089
.	19.01.15-22.53.41-1-102736	236	46	46	11	0	10	592	42	42	0	0	NA	NA	NA	67	77	179	533	178	160	272	160	25	110	4	0.14	0.206	0.022
.	19.01.15-22.53.49-1-102739	118	5	5	2	0	2	553	4	4	0	0	NA	NA	NA	45	37	170	514	166	151	255	147	4	10	5	0.024	0.019	0.03
.	19.01.15-22.53.51-1-102740	117	6	6	2	0	1	546	5	5	0	0	NA	NA	NA	53	31	169	507	168	147	254	145	17	12	1	0.101	0.024	0.006
.	19.01.15-22.53.58-1-102756	91	5	5	1	0	1	557	4	4	0	0	NA	NA	NA	29	38	171	508	172	153	251	153	7	11	0	0.041	0.022	0
.	19.01.15-22.54.03-1-102760	66	2	2	0	0	0	545	0	0	0	0	NA	NA	NA	18	23	167	502	167	150	247	148	0	0	2	0	0	0.012
.	19.01.15-22.54.10-1-102769	121	11	11	4	0	4	540	9	9	0	0	NA	NA	NA	31	22	166	502	167	148	245	147	1	22	1	0.006	0.044	0.006
.	19.01.15-22.54.10-1-102771	236	10	10	2	0	2	577	9	9	0	0	NA	NA	NA	83	56	176	523	170	158	269	150	0	24	2	0	0.046	0.012
.	19.01.15-22.54.14-1-102775	35	1	1	1	0	1	0	0	0	0	0	NA	NA	NA	9	11	165	496	163	0	0	0	2	0	0	0.012	0	0
.	19.01.15-22.54.16-1-102782	276	36	36	14	0	10	602	34	34	0	0	NA	NA	NA	79	88	180	541	180	162	278	162	8	101	16	0.044	0.187	0.089
.	19.01.15-22.54.17-1-102784	289	20	20	5	0	5	602	17	17	0	0	NA	NA	NA	93	84	176	540	181	157	283	162	16	61	1	0.091	0.113	0.006
.	19.01.15-22.54.20-1-102785	208	17	17	4	0	3	599	12	12	0	0	NA	NA	NA	61	81	175	543	176	157	284	158	10	71	0	0.057	0.131	0
.	19.01.15-22.54.32-1-102790	36	1	1	1	0	1	0	0	0	0	0	NA	NA	NA	11	10	163	497	163	0	0	0	0	0	0	0	0	0
.	19.01.15-22.54.34-1-102791	119	21	21	2	0	2	570	18	18	0	0	NA	NA	NA	37	43	173	516	167	156	265	149	16	58	3	0.092	0.112	0.018
.	19.01.15-22.54.37-1-102792	180	18	18	5	0	3	577	15	15	0	0	NA	NA	NA	59	62	177	519	179	157	263	157	7	34	0	0.04	0.066	0
.	19.01.15-22.54.43-1-102793	34	1	1	0	0	0	0	0	0	0	0	NA	NA	NA	11	9	164	494	164	0	0	0	0	1	0	0	0.002	0
.	19.01.15-22.54.49-1-102794	153	16	16	3	0	3	572	15	15	0	0	NA	NA	NA	60	56	175	520	174	158	261	153	9	21	8	0.051	0.04	0.046
.	19.01.15-22.54.53-1-102795	184	37	37	12	0	8	581	33	33	0	0	NA	NA	NA	72	65	176	529	173	156	271	154	23	98	11	0.131	0.185	0.064
.	19.01.15-22.54.59-1-102813	207	12	12	3	0	1	562	8	8	0	0	NA	NA	NA	55	42	168	512	175	148	258	156	2	27	0	0.012	0.053	0
.	19.01.15-22.55.18-1-102829	89	5	5	2	0	2	541	4	4	0	0	NA	NA	NA	25	25	171	503	164	151	245	145	5	12	0	0.029	0.024	0
.	19.01.15-22.55.19-1-102830	440	30	30	12	0	10	638	27	27	0	0	NA	NA	NA	131	123	189	565	182	166	309	163	19	77	0	0.101	0.136	0
.	19.01.15-22.55.21-1-102831	61	2	2	1	0	1	303	1	1	0	0	NA	NA	NA	20	17	167	496	167	75	133	95	0	3	0	0	0.006	0
.	19.01.15-22.55.23-1-102834	103	12	12	4	0	4	550	9	9	0	0	NA	NA	NA	35	35	167	510	171	147	253	150	2	30	2	0.012	0.059	0.012
.	19.01.15-22.55.23-1-102835	150	16	16	5	0	3	554	13	13	0	0	NA	NA	NA	52	42	170	513	172	150	254	150	2	30	3	0.012	0.058	0.017
.	19.01.15-22.55.30-1-102838	299	60	60	18	0	14	603	51	51	0	0	NA	NA	NA	86	92	177	548	180	160	283	160	27	165	9	0.153	0.301	0.05
.	19.01.15-22.55.35-1-102839	181	22	22	6	0	5	593	19	19	0	0	NA	NA	NA	57	74	181	529	177	162	274	157	8	51	6	0.044	0.096	0.034
.	19.01.15-22.55.36-1-102840	89	4	4	3	0	3	552	3	3	0	0	NA	NA	NA	30	34	175	506	166	155	247	150	0	20	0	0	0.04	0
.	19.01.15-22.55.44-1-102841	127	14	14	5	0	4	574	12	12	0	0	NA	NA	NA	32	52	174	515	176	154	262	158	5	30	9	0.029	0.058	0.051
.	19.01.15-22.55.52-1-102842	94	6	6	1	0	0	546	5	5	0	0	NA	NA	NA	21	21	166	499	169	146	249	151	0	14	4	0	0.028	0.024
.	19.01.15-22.55.52-1-102843	143	5	5	1	0	1	563	4	4	0	0	NA	NA	NA	39	42	171	509	175	152	253	158	0	11	0	0	0.022	0
.	19.01.15-22.56.08-1-102868	87	7	7	2	0	2	560	6	6	0	0	NA	NA	NA	25	38	171	510	170	152	257	151	14	9	4	0.082	0.018	0.024
.	19.01.15-22.56.15-1-102882	34	1	1	0	0	0	0	0	0	0	0	NA	NA	NA	13	5	164	492	162	0	0	0	0	0	0	0	0	0
.	19.01.15-22.56.18-1-102885	181	30	30	7	0	4	575	27	27	0	0	NA	NA	NA	57	51	175	520	169	157	266	152	5	86	10	0.029	0.165	0.059
.	19.01.15-22.56.19-1-102886	63	3	3	0	0	0	542	1	1	0	0	NA	NA	NA	28	28	167	507	167	144	251	147	0	5	0	0	0.01	0
.	19.01.15-22.56.22-1-102888	91	3	3	0	0	0	550	2	2	0	0	NA	NA	NA	38	27	171	503	166	152	252	146	0	5	4	0	0.01	0.024
.	19.01.15-22.56.24-1-102891	230	14	14	2	0	2	584	12	12	0	0	NA	NA	NA	69	64	175	524	178	156	267	161	5	30	4	0.029	0.057	0.022
.	19.01.15-22.56.25-1-102893	90	4	4	2	0	2	549	3	3	0	0	NA	NA	NA	19	25	169	499	170	150	248	151	12	7	0	0.071	0.014	0
.	19.01.15-22.56.27-1-102894	268	30	30	10	0	7	573	28	28	0	0	NA	NA	NA	65	59	174	527	171	153	268	152	11	77	0	0.063	0.146	0
.	19.01.15-22.56.33-1-102895	93	4	4	0	0	0	551	3	3	0	0	NA	NA	NA	41	33	167	508	171	147	251	153	3	6	0	0.018	0.012	0
.	19.01.15-22.56.34-1-102896	352	32	32	6	0	5	624	28	28	0	0	NA	NA	NA	105	104	180	552	185	163	293	168	15	97	5	0.083	0.176	0.027
.	19.01.15-22.56.37-1-102897	182	26	26	6	0	6	573	22	22	0	0	NA	NA	NA	74	59	180	518	174	161	259	153	17	85	0	0.094	0.164	0
.	19.01.15-22.56.46-1-102898	275	66	66	18	0	13	591	60	60	0	0	NA	NA	NA	83	68	183	522	176	166	268	157	44	174	6	0.24	0.333	0.034
.	19.01.15-22.56.52-1-102899	237	33	33	7	0	5	587	31	31	0	0	NA	NA	NA	70	73	178	532	176	156	274	157	7	59	18	0.039	0.111	0.102
.	19.01.15-22.56.54-1-102900	64	6	6	0	0	0	542	5	5	0	0	NA	NA	NA	23	27	170	506	164	149	248	145	3	8	3	0.018	0.016	0.018
.	19.01.15-22.57.11-1-102922	294	22	22	9	0	6	593	20	20	0	0	NA	NA	NA	89	75	176	533	179	157	280	156	3	69	5	0.017	0.129	0.028
.	19.01.15-22.57.12-1-102924	270	16	16	5	0	3	606	15	15	0	0	NA	NA	NA	84	86	177	540	182	160	285	161	12	49	0	0.068	0.091	0
.	19.01.15-22.57.15-1-102931	92	6	6	1	0	1	559	5	5	0	0	NA	NA	NA	26	39	174	510	168	157	253	149	6	9	4	0.034	0.018	0.024
.	19.01.15-22.57.15-1-102933	468	53	53	10	0	10	650	49	49	0	0	NA	NA	NA	146	140	191	576	186	171	312	167	45	116	11	0.236	0.201	0.059
.	19.01.15-22.57.25-1-102939	172	12	12	1	0	1	572	11	11	0	0	NA	NA	NA	44	51	176	517	171	156	264	152	5	16	6	0.028	0.031	0.035
.	19.01.15-22.57.33-1-102942	34	1	1	1	0	1	0	0	0	0	0	NA	NA	NA	10	10	168	491	164	0	0	0	0	1	0	0	0.002	0
.	19.01.15-22.57.36-1-102943	261	41	41	16	0	12	588	39	39	0	0	NA	NA	NA	81	72	181	534	170	161	276	151	12	114	20	0.066	0.213	0.118
.	19.01.15-22.57.36-1-102944	94	4	4	1	0	1	554	3	3	0	0	NA	NA	NA	31	30	169	503	171	150	250	154	7	3	5	0.041	0.006	0.029
.	19.01.15-22.57.46-1-102945	32	1	1	1	0	1	0	0	0	0	0	NA	NA	NA	11	9	163	494	165	0	0	0	0	1	0	0	0.002	0
.	19.01.15-22.57.46-1-102946	30	1	1	0	0	0	0	0	0	0	0	NA	NA	NA	12	10	165	496	162	0	0	0	0	4	0	0	0.008	0
.	19.01.15-22.57.48-1-102947	211	31	31	8	0	4	572	26	26	0	0	NA	NA	NA	73	58	173	531	167	151	272	149	30	79	4	0.173	0.149	0.024
.	19.01.15-22.57.49-1-102948	211	31	31	14	0	12	582	30	30	0	0	NA	NA	NA	61	60	175	527	171	157	273	152	15	81	6	0.086	0.154	0.035
.	19.01.15-22.57.53-1-102949	236	21	21	1	0	1	586	19	19	0	0	NA	NA	NA	59	72	173	538	174	155	278	153	4	40	4	0.023	0.074	0.023
.	19.01.15-22.57.59-1-102965	65	2	2	2	0	2	536	1	1	0	0	NA	NA	NA	28	23	164	504	168	144	244	148	0	2	5	0	0.004	0.03
.	19.01.15-22.58.06-1-102970	172	13	13	5	0	5	561	10	10	0	0	NA	NA	NA	62	48	175	514	172	156	259	146	12	31	7	0.069	0.06	0.041
.	19.01.15-22.58.16-1-102988	294	22	22	7	0	4	600	18	18	0	0	NA	NA	NA	81	84	180	544	173	163	283	154	22	46	9	0.122	0.085	0.052
.	19.01.15-22.58.31-1-102994	264	19	19	1	0	1	590	16	16	0	0	NA	NA	NA	69	75	177	536	175	155	278	157	7	27	5	0.04	0.05	0.029
.	19.01.15-22.58.31-1-102995	207	11	11	2	0	1	578	8	8	0	0	NA	NA	NA	64	65	175	527	176	156	271	151	18	32	0	0.103	0.061	0
.	19.01.15-22.58.32-1-102996	181	16	16	3	0	3	570	14	14	0	0	NA	NA	NA	56	65	175	533	170	152	272	146	24	15	0	0.137	0.028	0
.	19.01.15-22.58.35-1-102997	68	2	2	0	0	0	541	1	1	0	0	NA	NA	NA	23	21	165	502	167	147	245	149	1	2	0	0.006	0.004	0
.	19.01.15-22.58.39-1-103004	124	14	14	4	0	4	568	12	12	0	0	NA	NA	NA	42	50	176	517	170	156	260	152	3	42	5	0.017	0.081	0.029
.	19.01.15-22.58.48-1-103007	89	3	3	1	0	1	551	2	2	0	0	NA	NA	NA	27	29	171	504	167	151	250	150	0	7	1	0	0.014	0.006
.	19.01.15-22.58.50-1-103008	97	5	5	1	0	1	549	3	3	0	0	NA	NA	NA	41	35	168	510	170	146	253	150	3	6	1	0.018	0.012	0.006
.	19.01.15-22.58.50-1-103009	60	3	3	1	0	1	534	2	2	0	0	NA	NA	NA	24	16	166	498	165	147	245	142	2	0	3	0.012	0	0.018
.	19.01.15-22.58.52-1-103010	173	12	12	2	0	2	571	11	11	0	0	NA	NA	NA	55	54	176	519	172	155	263	153	4	23	6	0.023	0.044	0.035
.	19.01.15-22.58.59-1-103026	157	10	10	1	0	1	574	9	9	0	0	NA	NA	NA	58	60	180	521	172	156	265	153	9	29	0	0.05	0.056	0
.	19.01.15-22.59.02-1-103027	54	2	2	0	0	0	100	1	1	0	0	NA	NA	NA	13	18	165	502	164	18	47	35	0	1	1	0	0.002	0.006
.	19.01.15-22.59.04-1-103028	176	30	30	14	0	12	572	27	27	0	0	NA	NA	NA	54	54	173	520	174	151	267	154	12	68	12	0.069	0.131	0.069
.	19.01.15-22.59.04-1-103029	255	51	51	20	0	13	592	45	45	0	0	NA	NA	NA	71	80	179	534	180	159	275	158	20	147	9	0.112	0.275	0.05
.	19.01.15-22.59.04-1-103030	115	11	11	6	0	6	546	10	10	0	0	NA	NA	NA	32	32	165	513	167	147	252	147	19	10	7	0.115	0.019	0.042
.	19.01.15-22.59.06-1-103032	294	64	64	12	0	10	586	58	58	0	0	NA	NA	NA	107	74	176	531	180	152	272	162	31	136	13	0.176	0.256	0.072
.	19.01.15-22.59.09-1-103036	60	2	2	0	0	0	302	1	1	0	0	NA	NA	NA	19	23	168	499	169	82	134	86	2	2	0	0.012	0.004	0
.	19.01.15-22.59.10-1-103037	388	37	37	11	0	9	635	35	35	0	0	NA	NA	NA	118	122	188	559	188	169	298	168	26	88	5	0.138	0.157	0.027
.	19.01.15-22.59.16-1-103048	89	3	3	0	0	0	554	2	2	0	0	NA	NA	NA	18	27	167	502	171	151	248	155	0	6	3	0	0.012	0.018
.	19.01.15-22.59.21-1-103050	36	1	1	0	0	0	0	0	0	0	0	NA	NA	NA	9	10	166	491	166	0	0	0	0	2	0	0	0.004	0
.	19.01.15-22.59.22-1-103052	90	3	3	2	0	2	558	2	2	0	0	NA	NA	NA	23	40	175	507	171	155	251	152	3	6	0	0.017	0.012	0
.	19.01.15-22.59.24-1-103055	303	58	58	14	0	10	593	57	57	0	0	NA	NA	NA	81	81	181	529	184	158	271	164	39	132	17	0.215	0.25	0.092
.	19.01.15-22.59.28-1-103057	236	14	14	1	0	1	569	13	13	0	0	NA	NA	NA	67	53	171	524	171	153	265	151	0	30	8	0	0.057	0.047
.	19.01.15-22.59.30-1-103058	61	2	2	0	0	0	548	1	1	0	0	NA	NA	NA	19	27	168	503	169	150	247	151	1	3	0	0.006	0.006	0
.	19.01.15-22.59.47-1-103059	62	3	3	0	0	0	542	2	2	0	0	NA	NA	NA	25	20	170	498	165	151	246	145	0	7	0	0	0.014	0
.	19.01.15-22.59.59-1-103077	281	31	31	7	0	5	593	29	29	0	0	NA	NA	NA	86	81	176	536	182	156	275	162	3	97	6	0.017	0.181	0.033
.	19.01.15-23.00.04-1-103082	176	10	10	3	0	3	586	9	9	0	0	NA	NA	NA	58	65	176	525	177	159	268	159	0	34	4	0	0.065	0.023
.	19.01.15-23.00.05-1-103086	32	1	1	0	0	0	0	0	0	0	0	NA	NA	NA	11	11	166	493	165	0	0	0	0	0	0	0	0	0
.	19.01.15-23.00.05-1-103087	149	28	28	9	0	4	554	26	26	0	0	NA	NA	NA	44	33	173	505	168	153	250	151	3	78	19	0.017	0.154	0.113
.	19.01.15-23.00.07-1-103090	94	8	8	3	0	2	548	7	7	0	0	NA	NA	NA	35	34	168	508	171	146	252	150	10	7	5	0.06	0.014	0.029
.	19.01.15-23.00.17-1-103108	175	22	22	8	0	7	570	20	20	0	0	NA	NA	NA	50	54	175	514	178	156	257	157	19	59	0	0.109	0.115	0
.	19.01.15-23.00.20-1-103109	119	4	4	0	0	0	551	2	2	0	0	NA	NA	NA	35	41	169	520	165	146	259	146	4	4	0	0.024	0.008	0
.	19.01.15-23.00.27-1-103114	267	42	42	15	0	13	606	38	38	0	0	NA	NA	NA	85	91	180	545	179	162	282	162	15	131	13	0.083	0.24	0.073
.	19.01.15-23.00.28-1-103115	300	21	21	4	0	4	595	19	19	0	0	NA	NA	NA	95	77	176	531	183	155	278	162	2	71	9	0.011	0.134	0.049
.	19.01.15-23.00.47-1-103120	34	1	1	0	0	0	0	0	0	0	0	NA	NA	NA	10	6	165	491	163	0	0	0	0	0	3	0	0	0.018
.	19.01.15-23.00.50-1-103121	59	3	3	1	0	1	543	2	2	0	0	NA	NA	NA	27	25	172	497	169	152	243	148	0	8	0	0	0.016	0
.	19.01.15-23.00.51-1-103122	143	13	13	3	0	2	564	11	11	0	0	NA	NA	NA	45	45	169	515	174	148	259	157	10	24	1	0.059	0.047	0.006
.	19.01.15-23.00.55-1-103123	35	1	1	0	0	0	0	0	0	0	0	NA	NA	NA	6	13	166	497	163	0	0	0	0	0	0	0	0	0
.	19.01.15-23.00.56-1-103124	146	6	6	1	0	1	568	5	5	0	0	NA	NA	NA	46	48	170	520	171	153	263	152	1	20	4	0.006	0.038	0.023
.	19.01.15-23.00.58-1-103140	60	2	2	1	0	1	155	1	1	0	0	NA	NA	NA	17	22	167	502	166	47	63	45	0	1	0	0	0.002	0
.	19.01.15-23.01.02-1-103171	35	1	1	0	0	0	0	0	0	0	0	NA	NA	NA	8	7	164	494	162	0	0	0	0	2	0	0	0.004	0
.	19.01.15-23.01.03-1-103172	267	17	17	9	0	4	590	16	16	0	0	NA	NA	NA	85	72	177	531	177	158	275	157	2	69	4	0.011	0.13	0.023
.	19.01.15-23.01.06-1-103195	181	9	9	3	0	1	577	8	8	0	0	NA	NA	NA	50	55	176	515	177	158	259	160	5	17	4	0.028	0.033	0.023
.	19.01.15-23.01.10-1-103219	285	41	41	6	0	6	601	39	39	0	0	NA	NA	NA	79	84	173	542	182	153	283	165	8	99	18	0.046	0.183	0.099
.	19.01.15-23.01.10-1-103220	118	5	5	1	0	1	555	4	4	0	0	NA	NA	NA	37	38	170	509	172	151	249	155	0	8	7	0	0.016	0.041
.	19.01.15-23.01.18-1-103233	376	45	45	18	0	12	621	41	41	0	0	NA	NA	NA	98	100	179	550	184	161	295	165	40	117	12	0.223	0.213	0.065
.	19.01.15-23.01.19-1-103234	92	4	4	0	0	0	549	3	3	0	0	NA	NA	NA	26	33	170	508	168	151	248	150	4	6	0	0.024	0.012	0
.	19.01.15-23.01.21-1-103235	209	38	38	11	0	11	573	36	36	0	0	NA	NA	NA	64	55	176	518	174	155	261	157	9	120	7	0.051	0.232	0.04
.	19.01.15-23.01.28-1-103240	87	6	6	0	0	0	547	5	5	0	0	NA	NA	NA	25	33	166	513	167	148	252	147	2	6	2	0.012	0.012	0.012
.	19.01.15-23.01.29-1-103241	296	25	25	3	0	3	601	23	23	0	0	NA	NA	NA	100	86	174	543	182	153	283	165	8	81	1	0.046	0.149	0.005
.	19.01.15-23.01.35-1-103242	58	2	2	1	0	1	543	1	1	0	0	NA	NA	NA	20	21	168	499	167	151	243	149	0	5	0	0	0.01	0
.	19.01.15-23.01.39-1-103243	240	17	17	6	0	6	579	14	14	0	0	NA	NA	NA	68	63	174	527	175	154	272	153	3	48	0	0.017	0.091	0
.	19.01.15-23.01.42-1-103244	295	23	23	5	0	4	607	22	22	0	0	NA	NA	NA	87	86	185	537	177	165	284	158	0	83	5	0	0.155	0.028
.	19.01.15-23.01.49-1-103245	35	1	1	0	0	0	0	0	0	0	0	NA	NA	NA	11	4	163	491	163	0	0	0	0	1	0	0	0.002	0
.	19.01.15-23.01.49-1-103246	215	21	21	8	0	7	571	20	20	0	0	NA	NA	NA	50	62	174	529	172	150	269	152	2	37	3	0.011	0.07	0.017
.	19.01.15-23.01.52-1-103247	32	1	1	0	0	0	0	0	0	0	0	NA	NA	NA	3	7	164	491	165	0	0	0	0	6	0	0	0.012	0
.	19.01.15-23.01.54-1-103248	87	6	6	0	0	0	550	5	5	0	0	NA	NA	NA	23	31	170	506	168	152	249	149	4	7	4	0.024	0.014	0.024
.	19.01.15-23.02.11-1-103277	81	6	6	0	0	0	550	5	5	0	0	NA	NA	NA	25	26	173	499	167	155	246	149	0	7	10	0	0.014	0.06
.	19.01.15-23.02.15-1-103281	124	17	17	4	0	3	548	14	14	0	0	NA	NA	NA	50	38	167	512	172	148	248	152	4	32	5	0.024	0.062	0.029
.	19.01.15-23.02.16-1-103287	146	25	25	8	0	6	544	24	24	0	0	NA	NA	NA	42	34	169	510	168	149	247	148	9	28	19	0.053	0.055	0.113
.	19.01.15-23.02.19-1-103289	145	22	22	2	0	1	568	19	19	0	0	NA	NA	NA	47	51	170	523	171	154	263	151	10	52	5	0.059	0.099	0.029
.	19.01.15-23.02.24-1-103293	120	6	6	4	0	3	571	5	5	0	0	NA	NA	NA	38	58	176	520	175	153	264	154	19	7	0	0.108	0.013	0
.	19.01.15-23.02.25-1-103295	141	10	10	2	0	1	557	8	8	0	0	NA	NA	NA	46	44	169	518	170	149	258	150	5	15	0	0.03	0.029	0
.	19.01.15-23.02.29-1-103296	126	6	6	2	0	2	550	5	5	0	0	NA	NA	NA	33	35	172	510	166	155	249	146	8	10	1	0.047	0.02	0.006
.	19.01.15-23.02.29-1-103299	576	77	77	18	0	11	698	69	69	0	0	NA	NA	NA	157	190	208	591	204	189	326	183	31	190	21	0.149	0.321	0.103
.	19.01.15-23.02.30-1-103300	64	2	2	0	0	0	542	0	0	0	0	NA	NA	NA	16	19	165	501	166	147	246	149	0	1	0	0	0.002	0
.	19.01.15-23.02.41-1-103305	201	70	70	16	0	12	578	64	64	0	0	NA	NA	NA	56	59	179	522	171	156	269	153	61	148	9	0.341	0.284	0.053
.	19.01.15-23.02.42-1-103306	207	39	39	10	0	8	580	35	35	0	0	NA	NA	NA	45	59	172	527	173	152	273	155	36	100	4	0.209	0.19	0.023
.	19.01.15-23.02.45-1-103307	162	22	22	5	0	4	560	20	20	0	0	NA	NA	NA	31	39	172	508	172	154	251	155	10	32	9	0.058	0.063	0.052
.	19.01.15-23.02.47-1-103308	328	21	21	6	0	4	609	20	20	0	0	NA	NA	NA	94	98	183	544	184	160	287	162	11	56	4	0.06	0.103	0.022
.	19.01.15-23.02.49-1-103309	211	16	16	7	0	3	580	14	14	0	0	NA	NA	NA	70	59	172	522	178	149	270	161	2	67	0	0.012	0.128	0
.	19.01.15-23.02.50-1-103310	215	20	20	5	0	5	570	18	18	0	0	NA	NA	NA	65	62	174	523	178	152	262	156	2	33	10	0.011	0.063	0.056
.	19.01.15-23.03.04-1-103326	237	27	27	10	0	9	593	23	23	0	0	NA	NA	NA	70	71	182	528	174	164	273	156	8	90	4	0.044	0.17	0.023
.	19.01.15-23.03.16-1-103341	32	1	1	0	0	0	0	0	0	0	0	NA	NA	NA	7	11	165	494	165	0	0	0	0	0	1	0	0	0.006
.	19.01.15-23.03.27-1-103347	32	1	1	0	0	0	0	0	0	0	0	NA	NA	NA	9	14	164	499	164	0	0	0	0	0	1	0	0	0.006
.	19.01.15-23.03.30-1-103348	361	35	35	12	0	7	626	32	32	0	0	NA	NA	NA	115	120	189	553	191	166	290	170	8	124	3	0.042	0.224	0.016
.	19.01.15-23.03.31-1-103349	115	7	7	2	0	2	550	6	6	0	0	NA	NA	NA	26	31	168	507	169	151	250	149	6	2	16	0.036	0.004	0.095
.	19.01.15-23.03.34-1-103350	484	49	49	13	0	10	636	43	43	0	0	NA	NA	NA	129	119	188	558	186	167	299	170	19	188	2	0.101	0.337	0.011
.	19.01.15-23.03.58-1-103368	242	37	37	7	0	6	593	32	32	0	0	NA	NA	NA	78	72	175	534	176	156	278	159	8	116	14	0.046	0.217	0.08
.	19.01.15-23.03.59-1-103369	118	11	11	7	0	6	551	10	10	0	0	NA	NA	NA	47	35	170	506	172	151	247	153	19	21	10	0.112	0.042	0.058
.	19.01.15-23.04.01-1-103370	153	18	18	2	0	2	568	16	16	0	0	NA	NA	NA	47	48	178	513	170	157	261	150	13	14	0	0.073	0.027	0
.	19.01.15-23.04.09-1-103378	67	3	3	1	0	1	542	1	1	0	0	NA	NA	NA	27	23	170	501	165	149	249	144	3	0	3	0.018	0	0.018
.	19.01.15-23.04.15-1-103392	210	29	29	5	0	4	571	26	26	0	0	NA	NA	NA	64	46	170	518	171	152	264	155	2	67	10	0.012	0.129	0.058
.	19.01.15-23.04.23-1-103397	87	3	3	2	0	2	547	2	2	0	0	NA	NA	NA	21	21	167	502	165	150	249	148	0	10	0	0	0.02	0
.	19.01.15-23.04.25-1-103399	182	10	10	5	0	5	583	8	8	0	0	NA	NA	NA	56	59	178	520	174	163	266	154	9	24	2	0.051	0.046	0.011
.	19.01.15-23.04.52-1-103401	93	4	4	0	0	0	544	2	2	0	0	NA	NA	NA	17	19	165	501	166	146	250	148	6	0	5	0.036	0	0.03
.	19.01.15-23.04.57-1-103402	381	43	43	20	0	17	637	42	42	0	0	NA	NA	NA	105	112	189	551	185	172	296	169	22	95	16	0.116	0.172	0.086
.	19.01.15-23.04.58-1-103403	148	11	11	1	0	1	573	9	9	0	0	NA	NA	NA	42	54	169	521	177	150	262	161	5	27	0	0.03	0.052	0
.	19.01.15-23.05.05-1-103422	92	9	9	3	0	2	548	7	7	0	0	NA	NA	NA	37	32	169	510	166	150	254	144	0	16	11	0	0.031	0.066
.	19.01.15-23.05.14-1-103431	64	2	2	0	0	0	545	1	1	0	0	NA	NA	NA	30	31	170	506	168	148	252	145	0	5	0	0	0.01	0
.	19.01.15-23.05.20-1-103438	154	10	10	2	0	2	561	8	8	0	0	NA	NA	NA	56	45	176	514	168	152	259	150	0	27	0	0	0.053	0
.	19.01.15-23.05.23-1-103441	64	2	2	0	0	0	547	1	1	0	0	NA	NA	NA	20	21	165	498	171	147	247	153	5	0	2	0.03	0	0.012
.	19.01.15-23.05.24-1-103443	147	15	15	1	0	1	558	13	13	0	0	NA	NA	NA	61	48	174	517	170	153	254	151	7	31	0	0.04	0.06	0
.	19.01.15-23.05.27-1-103445	380	47	47	13	0	10	620	44	44	0	0	NA	NA	NA	98	103	183	553	180	166	293	161	27	122	6	0.148	0.221	0.033
.	19.01.15-23.05.28-1-103446	152	11	11	2	0	2	551	9	9	0	0	NA	NA	NA	46	34	168	506	173	149	249	153	6	23	0	0.036	0.045	0
.	19.01.15-23.05.30-1-103447	174	25	25	9	0	6	566	23	23	0	0	NA	NA	NA	50	44	173	516	168	156	261	149	11	89	1	0.064	0.172	0.006
.	19.01.15-23.05.31-1-103448	118	9	9	2	0	2	563	7	7	0	0	NA	NA	NA	33	42	173	513	169	153	257	153	7	15	3	0.04	0.029	0.018
.	19.01.15-23.05.37-1-103449	152	15	15	2	0	2	550	14	14	0	0	NA	NA	NA	43	33	170	510	166	155	252	143	1	21	20	0.006	0.041	0.12
.	19.01.15-23.05.44-1-103450	58	2	2	1	0	1	0	1	1	0	0	NA	NA	NA	12	15	165	500	163	0	0	0	3	6	0	0.018	0.012	0
.	19.01.15-23.05.49-1-103451	32	1	1	0	0	0	0	0	0	0	0	NA	NA	NA	6	8	164	494	163	0	0	0	0	1	0	0	0.002	0
.	19.01.15-23.05.50-1-103452	190	32	32	8	0	7	575	27	27	0	0	NA	NA	NA	57	64	172	532	173	150	268	157	9	87	9	0.052	0.164	0.052
.	19.01.15-23.05.51-1-103453	63	2	2	1	0	0	546	1	1	0	0	NA	NA	NA	23	23	171	497	168	152	244	150	3	0	1	0.018	0	0.006
.	19.01.15-23.05.52-1-103454	65	2	2	1	0	1	536	1	1	0	0	NA	NA	NA	11	12	163	498	164	147	245	144	0	1	1	0	0.002	0.006
.	19.01.15-23.05.52-1-103455	148	5	5	1	0	0	568	4	4	0	0	NA	NA	NA	45	50	174	520	169	154	265	149	0	11	0	0	0.021	0
.	19.01.15-23.06.04-1-103471	215	22	22	4	0	2	581	20	20	0	0	NA	NA	NA	64	64	180	524	173	159	268	154	3	75	1	0.017	0.143	0.006
.	19.01.15-23.06.05-1-103472	273	18	18	6	0	6	589	17	17	0	0	NA	NA	NA	88	71	176	537	171	159	275	155	0	59	11	0	0.11	0.064
.	19.01.15-23.06.06-1-103474	64	3	3	0	0	0	545	2	2	0	0	NA	NA	NA	19	19	167	499	166	149	246	150	0	6	0	0	0.012	0
.	19.01.15-23.06.17-1-103497	88	5	5	0	0	0	544	4	4	0	0	NA	NA	NA	35	28	170	506	165	147	251	146	3	7	1	0.018	0.014	0.006
.	19.01.15-23.06.22-1-103500	152	13	13	3	0	2	559	11	11	0	0	NA	NA	NA	48	40	168	512	173	149	256	154	0	43	0	0	0.084	0
.	19.01.15-23.06.25-1-103504	174	11	11	2	0	2	569	10	10	0	0	NA	NA	NA	60	50	174	518	171	153	262	154	0	42	2	0	0.081	0.012
.	19.01.15-23.06.26-1-103505	205	11	11	5	0	3	587	9	9	0	0	NA	NA	NA	71	75	179	536	173	160	273	154	6	29	2	0.034	0.054	0.012
.	19.01.15-23.06.39-1-103506	231	32	32	9	0	7	583	25	25	0	0	NA	NA	NA	85	70	169	530	184	149	269	165	12	101	10	0.071	0.191	0.054
.	19.01.15-23.06.39-1-103507	64	3	3	0	0	0	535	2	2	0	0	NA	NA	NA	33	25	167	504	167	143	243	149	5	7	0	0.03	0.014	0
.	19.01.15-23.06.48-1-103508	315	85	85	15	0	9	608	80	80	0	0	NA	NA	NA	83	98	174	555	182	157	292	159	32	158	27	0.184	0.285	0.148
.	19.01.15-23.06.54-1-103509	228	36	36	13	0	9	570	34	34	0	0	NA	NA	NA	59	58	174	526	171	154	268	148	24	68	11	0.138	0.129	0.064
.	19.01.15-23.06.56-1-103510	160	11	11	0	0	0	567	8	8	0	0	NA	NA	NA	48	47	172	514	174	154	260	153	9	11	0	0.052	0.021	0
.	19.01.15-23.07.06-1-103526	152	25	25	3	0	3	565	24	24	0	0	NA	NA	NA	41	41	172	513	169	154	258	153	12	42	0	0.07	0.082	0
.	19.01.15-23.07.07-1-103529	151	17	17	6	0	3	572	14	14	0	0	NA	NA	NA	54	61	175	529	170	147	270	155	19	26	11	0.109	0.049	0.065
.	19.01.15-23.07.09-1-103532	187	21	21	6	0	4	564	17	17	0	0	NA	NA	NA	64	51	176	513	175	152	258	154	2	64	5	0.011	0.125	0.029
.	19.01.15-23.07.11-1-103535	115	8	8	3	0	3	554	5	5	0	0	NA	NA	NA	37	33	170	509	167	152	254	148	2	12	5	0.012	0.024	0.03
.	19.01.15-23.07.27-1-103549	183	26	26	5	0	5	571	23	23	0	0	NA	NA	NA	49	45	176	507	175	159	253	159	23	61	5	0.131	0.12	0.029
.	19.01.15-23.07.31-1-103552	350	41	41	6	0	4	604	36	36	0	0	NA	NA	NA	84	80	179	532	182	162	278	164	21	125	10	0.117	0.235	0.055
.	19.01.15-23.07.39-1-103553	150	9	9	2	0	1	589	8	8	0	0	NA	NA	NA	46	70	184	521	178	163	266	160	7	14	0	0.038	0.027	0
.	19.01.15-23.07.40-1-103554	118	14	14	3	0	3	552	13	13	0	0	NA	NA	NA	38	35	171	511	166	149	257	146	2	29	10	0.012	0.057	0.06
.	19.01.15-23.07.41-1-103555	62	3	3	0	0	0	504	2	2	0	0	NA	NA	NA	19	16	164	499	166	135	228	141	7	3	0	0.043	0.006	0
.	19.01.15-23.07.42-1-103556	170	11	11	4	0	3	584	10	10	0	0	NA	NA	NA	58	66	180	524	175	161	267	156	11	28	9	0.061	0.053	0.051
.	19.01.15-23.07.56-1-103557	62	2	2	0	0	0	542	1	1	0	0	NA	NA	NA	16	22	167	500	168	150	245	147	0	7	0	0	0.014	0
.	19.01.15-23.08.00-1-103573	32	1	1	0	0	0	0	0	0	0	0	NA	NA	NA	10	9	164	491	167	0	0	0	0	0	0	0	0	0
.	19.01.15-23.08.02-1-103574	177	26	26	3	0	3	572	23	23	0	0	NA	NA	NA	43	47	174	515	171	158	259	155	18	71	4	0.103	0.138	0.023
.	19.01.15-23.08.04-1-103575	118	10	10	5	0	2	556	9	9	0	0	NA	NA	NA	37	35	174	507	167	153	256	147	21	22	2	0.121	0.043	0.012
.	19.01.15-23.08.07-1-103577	185	19	19	7	0	6	575	17	17	0	0	NA	NA	NA	60	62	177	528	170	154	270	151	5	54	5	0.028	0.102	0.029
.	19.01.15-23.08.10-1-103585	63	2	2	0	0	0	452	1	1	0	0	NA	NA	NA	21	14	166	497	164	123	209	120	0	3	0	0	0.006	0
.	19.01.15-23.08.10-1-103586	35	1	1	1	0	1	0	0	0	0	0	NA	NA	NA	7	11	165	493	166	0	0	0	0	0	0	0	0	0
.	19.01.15-23.08.17-1-103601	89	3	3	2	0	2	555	2	2	0	0	NA	NA	NA	28	39	170	512	170	149	255	151	0	1	9	0	0.002	0.053
.	19.01.15-23.08.18-1-103602	113	5	5	3	0	3	553	4	4	0	0	NA	NA	NA	33	31	176	498	170	155	246	152	6	10	0	0.034	0.02	0
.	19.01.15-23.08.25-1-103607	60	2	2	1	0	1	0	1	1	0	0	NA	NA	NA	15	18	165	500	166	0	0	0	0	0	1	0	0	0.006
.	19.01.15-23.08.30-1-103608	151	8	8	2	0	1	570	6	6	0	0	NA	NA	NA	43	51	168	522	174	150	263	157	0	25	3	0	0.048	0.017
.	19.01.15-23.08.33-1-103609	184	13	13	1	0	0	560	12	12	0	0	NA	NA	NA	40	38	172	510	169	154	257	149	4	38	0	0.023	0.075	0
.	19.01.15-23.08.35-1-103610	90	3	3	1	0	1	545	1	1	0	0	NA	NA	NA	33	30	165	508	170	146	252	147	2	3	5	0.012	0.006	0.029
.	19.01.15-23.08.36-1-103611	147	14	14	3	0	2	554	12	12	0	0	NA	NA	NA	40	33	166	514	166	146	260	148	9	20	1	0.054	0.039	0.006
.	19.01.15-23.08.44-1-103618	173	16	16	5	0	4	560	15	15	0	0	NA	NA	NA	56	46	171	516	172	152	255	153	1	40	7	0.006	0.078	0.041
.	19.01.15-23.08.44-1-103619	120	4	4	0	0	0	548	3	3	0	0	NA	NA	NA	35	29	167	508	167	148	250	150	0	18	0	0	0.035	0
.	19.01.15-23.08.47-1-103622	235	19	19	9	0	7	579	16	16	0	0	NA	NA	NA	76	69	182	528	172	159	269	151	4	64	0	0.022	0.121	0
.	19.01.15-23.08.55-1-103623	66	3	3	1	0	0	542	2	2	0	0	NA	NA	NA	31	25	171	502	165	152	248	142	5	5	0	0.029	0.01	0
.	19.01.15-23.08.56-1-103624	64	4	4	0	0	0	547	3	3	0	0	NA	NA	NA	29	26	165	505	169	150	246	151	0	4	2	0	0.008	0.012
.	19.01.15-23.08.57-1-103625	63	2	2	0	0	0	302	1	1	0	0	NA	NA	NA	20	14	165	498	164	76	135	91	0	1	1	0	0.002	0.006
.	19.01.15-23.08.59-1-103641	118	12	12	4	0	4	556	10	10	0	0	NA	NA	NA	33	32	169	508	168	153	254	149	0	32	3	0	0.063	0.018
.	19.01.15-23.09.07-1-103644	32	1	1	0	0	0	0	0	0	0	0	NA	NA	NA	6	9	163	496	163	0	0	0	0	4	0	0	0.008	0
.	19.01.15-23.09.08-1-103645	185	28	28	9	0	5	582	23	23	0	0	NA	NA	NA	48	62	175	529	171	155	277	150	7	65	2	0.04	0.123	0.012
.	19.01.15-23.09.10-1-103649	135	15	15	3	0	2	572	12	12	0	0	NA	NA	NA	34	48	174	515	172	156	261	155	21	41	2	0.121	0.08	0.012
.	19.01.15-23.09.10-1-103650	313	46	46	12	0	9	616	38	38	0	0	NA	NA	NA	108	102	189	551	175	168	290	158	28	124	15	0.148	0.225	0.086
.	19.01.15-23.09.13-1-103654	114	7	7	2	0	1	554	6	6	0	0	NA	NA	NA	37	33	168	509	169	150	253	151	0	23	0	0	0.045	0
.	19.01.15-23.09.23-1-103664	63	3	3	2	0	1	545	2	2	0	0	NA	NA	NA	24	25	168	506	164	149	251	145	4	6	0	0.024	0.012	0
.	19.01.15-23.09.31-1-103667	261	43	43	8	0	8	580	41	41	0	0	NA	NA	NA	64	59	174	522	176	153	268	159	16	132	6	0.092	0.253	0.034
.	19.01.15-23.09.36-1-103668	90	4	4	1	0	1	555	3	3	0	0	NA	NA	NA	22	31	174	503	167	156	249	150	2	8	0	0.011	0.016	0
.	19.01.15-23.09.37-1-103669	296	26	26	7	0	4	596	25	25	0	0	NA	NA	NA	78	82	182	536	177	163	278	155	14	80	2	0.077	0.149	0.011
.	19.01.15-23.09.40-1-103670	208	33	33	8	0	6	575	30	30	0	0	NA	NA	NA	65	52	171	525	169	151	273	151	4	95	10	0.023	0.181	0.059
.	19.01.15-23.09.42-1-103671	94	3	3	1	0	1	546	2	2	0	0	NA	NA	NA	27	22	166	506	163	146	253	147	0	7	2	0	0.014	0.012
.	19.01.15-23.09.52-1-103672	213	19	19	8	0	8	568	17	17	0	0	NA	NA	NA	57	50	176	520	167	158	264	146	3	60	4	0.017	0.115	0.024
.	19.01.15-23.09.52-1-103673	206	21	21	9	0	6	582	16	16	0	0	NA	NA	NA	66	70	181	522	180	160	261	161	16	44	6	0.088	0.084	0.033
.	19.01.15-23.09.58-1-103674	124	13	13	4	0	2	565	10	10	0	0	NA	NA	NA	30	46	176	511	172	156	256	153	10	39	0	0.057	0.076	0
.	19.01.15-23.10.11-1-103704	35	1	1	1	0	1	0	0	0	0	0	NA	NA	NA	9	13	164	495	167	0	0	0	0	2	0	0	0.004	0
.	19.01.15-23.10.31-1-103723	173	13	13	4	0	3	568	10	10	0	0	NA	NA	NA	51	51	174	524	166	156	264	148	13	35	0	0.075	0.067	0
.	19.01.15-23.10.46-1-103728	91	3	3	0	0	0	544	2	2	0	0	NA	NA	NA	25	27	165	506	169	147	250	147	3	0	4	0.018	0	0.024
.	19.01.15-23.10.47-1-103729	33	1	1	0	0	0	0	0	0	0	0	NA	NA	NA	7	8	163	496	162	0	0	0	0	0	2	0	0	0.012
.	19.01.15-23.10.50-1-103730	230	19	19	5	0	3	577	17	17	0	0	NA	NA	NA	68	65	174	534	170	156	273	148	1	54	1	0.006	0.101	0.006
.	19.01.15-23.10.51-1-103731	211	12	12	2	0	2	573	10	10	0	0	NA	NA	NA	56	64	179	526	172	156	265	152	0	35	2	0	0.067	0.012
.	19.01.15-23.10.51-1-103732	260	18	18	4	0	4	583	17	17	0	0	NA	NA	NA	74	72	171	542	172	152	277	154	5	49	1	0.029	0.09	0.006
.	19.01.15-23.10.57-1-103733	462	39	39	17	0	13	658	35	35	0	0	NA	NA	NA	134	147	190	584	186	171	321	166	23	111	4	0.121	0.19	0.022
.	19.01.15-23.10.58-1-103749	142	8	8	5	0	4	569	7	7	0	0	NA	NA	NA	53	53	174	519	173	152	263	154	0	22	3	0	0.042	0.017
.	19.01.15-23.11.00-1-103750	212	12	12	2	0	1	578	10	10	0	0	NA	NA	NA	59	55	177	518	173	159	264	155	1	22	8	0.006	0.042	0.046
.	19.01.15-23.11.00-1-103751	159	14	14	2	0	1	573	12	12	0	0	NA	NA	NA	60	55	173	524	171	154	268	151	2	49	0	0.012	0.094	0
.	19.01.15-23.11.08-1-103755	33	1	1	0	0	0	0	0	0	0	0	NA	NA	NA	10	9	165	493	164	0	0	0	0	1	0	0	0.002	0
.	19.01.15-23.11.11-1-103758	176	13	13	4	0	4	565	12	12	0	0	NA	NA	NA	61	50	174	521	168	153	262	150	0	45	2	0	0.086	0.012
.	19.01.15-23.11.19-1-103771	171	7	7	1	0	1	567	5	5	0	0	NA	NA	NA	57	57	172	521	177	153	260	154	6	12	2	0.035	0.023	0.011
.	19.01.15-23.11.20-1-103772	59	3	3	1	0	1	534	2	2	0	0	NA	NA	NA	24	13	165	495	166	144	242	148	4	1	5	0.024	0.002	0.03
.	19.01.15-23.11.25-1-103777	256	26	26	7	0	5	601	21	21	0	0	NA	NA	NA	81	91	178	546	180	157	284	160	8	72	0	0.045	0.132	0
.	19.01.15-23.11.28-1-103778	90	6	6	0	0	0	553	4	4	0	0	NA	NA	NA	37	35	171	505	172	147	251	155	0	10	0	0	0.02	0
.	19.01.15-23.11.28-1-103779	150	13	13	6	0	5	554	10	10	0	0	NA	NA	NA	47	39	169	513	170	150	253	151	10	21	7	0.059	0.041	0.041
.	19.01.15-23.11.34-1-103780	153	19	19	3	0	3	552	17	17	0	0	NA	NA	NA	50	31	173	507	164	154	249	149	0	40	2	0	0.079	0.012
.	19.01.15-23.11.35-1-103781	90	3	3	0	0	0	554	2	2	0	0	NA	NA	NA	34	40	171	510	172	152	252	150	0	8	3	0	0.016	0.017
.	19.01.15-23.11.36-1-103782	33	1	1	0	0	0	0	0	0	0	0	NA	NA	NA	7	11	163	494	167	0	0	0	0	1	0	0	0.002	0
.	19.01.15-23.11.40-1-103783	37	1	1	1	0	1	0	0	0	0	0	NA	NA	NA	14	8	164	492	165	0	0	0	0	0	0	0	0	0
.	19.01.15-23.11.41-1-103784	90	8	8	0	0	0	552	6	6	0	0	NA	NA	NA	30	22	165	504	166	150	253	149	2	10	2	0.012	0.02	0.012
.	19.01.15-23.11.42-1-103785	209	20	20	6	0	4	590	19	19	0	0	NA	NA	NA	58	79	175	546	171	156	281	153	32	49	3	0.183	0.09	0.018
.	19.01.15-23.11.46-1-103786	272	22	22	8	0	6	590	20	20	0	0	NA	NA	NA	83	69	178	528	176	157	275	158	24	58	0	0.135	0.11	0
.	19.01.15-23.11.51-1-103787	206	60	60	19	0	16	570	56	56	0	0	NA	NA	NA	67	58	172	523	176	150	262	158	37	162	5	0.215	0.31	0.028
.	19.01.15-23.11.54-1-103788	122	6	6	1	0	1	556	5	5	0	0	NA	NA	NA	47	43	170	517	169	149	256	151	0	21	13	0	0.041	0.077
.	19.01.15-23.11.59-1-103804	34	1	1	0	0	0	0	0	0	0	0	NA	NA	NA	7	7	165	492	163	0	0	0	0	2	0	0	0.004	0
.	19.01.15-23.11.59-1-103805	145	7	7	2	0	2	562	6	6	0	0	NA	NA	NA	41	38	173	510	168	153	258	151	2	19	0	0.012	0.037	0
.	19.01.15-23.12.02-1-103806	290	49	49	7	0	4	621	46	46	0	0	NA	NA	NA	68	105	187	551	180	171	287	163	15	154	2	0.08	0.279	0.011
.	19.01.15-23.12.03-1-103807	64	2	2	1	0	1	555	0	0	0	0	NA	NA	NA	22	30	171	504	168	155	249	151	0	4	4	0	0.008	0.024
.	19.01.15-23.12.07-1-103810	247	14	14	1	0	1	583	12	12	0	0	NA	NA	NA	75	68	174	531	176	153	272	158	6	22	0	0.034	0.041	0
.	19.01.15-23.12.13-1-103820	32	1	1	0	0	0	0	0	0	0	0	NA	NA	NA	13	11	167	493	164	0	0	0	0	1	0	0	0.002	0
.	19.01.15-23.12.16-1-103827	291	43	43	12	0	9	619	40	40	0	0	NA	NA	NA	77	105	192	545	181	173	283	163	15	138	8	0.078	0.253	0.044
.	19.01.15-23.12.16-1-103828	32	1	1	0	0	0	0	0	0	0	0	NA	NA	NA	11	6	164	493	162	0	0	0	2	0	0	0.012	0	0
.	19.01.15-23.12.18-1-103834	111	6	6	1	0	1	547	5	5	0	0	NA	NA	NA	34	24	167	505	165	149	250	148	4	13	0	0.024	0.026	0
.	19.01.15-23.12.20-1-103835	151	12	12	4	0	2	571	10	10	0	0	NA	NA	NA	51	58	172	520	179	152	261	158	20	15	0	0.116	0.029	0
.	19.01.15-23.12.25-1-103840	149	6	6	2	0	2	568	5	5	0	0	NA	NA	NA	47	47	175	515	170	157	260	151	4	19	0	0.023	0.037	0
.	19.01.15-23.12.29-1-103843	331	28	28	8	0	6	607	25	25	0	0	NA	NA	NA	99	90	188	537	178	170	279	158	0	100	11	0	0.186	0.062
.	19.01.15-23.12.35-1-103844	92	3	3	1	0	1	555	1	1	0	0	NA	NA	NA	29	33	175	504	167	155	250	150	4	4	0	0.023	0.008	0
.	19.01.15-23.12.36-1-103845	31	1	1	0	0	0	0	0	0	0	0	NA	NA	NA	8	8	165	492	164	0	0	0	0	4	0	0	0.008	0
.	19.01.15-23.12.38-1-103850	286	16	16	5	0	5	595	15	15	0	0	NA	NA	NA	89	77	178	532	180	160	276	159	6	45	7	0.034	0.085	0.039
.	19.01.15-23.12.46-1-103851	32	1	1	0	0	0	0	0	0	0	0	NA	NA	NA	8	12	164	495	166	0	0	0	0	0	0	0	0	0
.	19.01.15-23.12.46-1-103852	98	6	6	0	0	0	555	5	5	0	0	NA	NA	NA	27	33	172	508	166	153	255	147	1	11	0	0.006	0.022	0
.	19.01.15-23.12.48-1-103853	99	4	4	3	0	3	559	3	3	0	0	NA	NA	NA	34	40	172	512	169	151	257	151	2	13	6	0.012	0.025	0.036
.	19.01.15-23.12.51-1-103854	33	1	1	1	0	1	0	0	0	0	0	NA	NA	NA	14	10	168	491	164	0	0	0	0	0	0	0	0	0
.	19.01.15-23.12.53-1-103855	33	1	1	0	0	0	0	0	0	0	0	NA	NA	NA	18	12	163	498	164	0	0	0	0	0	0	0	0	0
.	19.01.15-23.12.57-1-103856	58	2	2	1	0	1	545	1	1	0	0	NA	NA	NA	15	23	166	503	167	148	249	148	0	3	5	0	0.006	0.03
.	19.01.15-23.13.05-1-103872	149	11	11	1	0	0	564	9	9	0	0	NA	NA	NA	30	38	169	516	166	151	264	149	10	24	0	0.059	0.047	0
.	19.01.15-23.13.06-1-103874	450	47	47	11	0	9	640	44	44	0	0	NA	NA	NA	131	136	195	567	187	173	301	166	34	131	7	0.174	0.231	0.037
.	19.01.15-23.13.10-1-103879	302	80	80	23	0	17	594	76	76	0	0	NA	NA	NA	77	79	186	525	181	164	269	161	30	209	9	0.161	0.398	0.05
.	19.01.15-23.13.11-1-103880	125	13	13	3	0	3	562	12	12	0	0	NA	NA	NA	45	43	175	506	175	155	253	154	7	26	18	0.04	0.051	0.103
.	19.01.15-23.13.12-1-103883	33	1	1	0	0	0	0	0	0	0	0	NA	NA	NA	6	14	167	494	166	0	0	0	0	2	0	0	0.004	0
.	19.01.15-23.13.16-1-103891	36	1	1	0	0	0	0	0	0	0	0	NA	NA	NA	8	8	164	494	163	0	0	0	0	1	0	0	0.002	0
.	19.01.15-23.13.16-1-103892	117	9	9	3	0	2	554	6	6	0	0	NA	NA	NA	35	31	170	504	170	154	248	152	11	14	5	0.065	0.028	0.029
.	19.01.15-23.13.17-1-103894	62	2	2	0	0	0	98	1	1	0	0	NA	NA	NA	16	21	167	502	165	22	50	26	1	1	0	0.006	0.002	0
.	19.01.15-23.13.19-1-103895	501	38	38	12	0	11	667	35	35	0	0	NA	NA	NA	137	149	202	573	187	184	313	170	26	99	7	0.129	0.173	0.037
.	19.01.15-23.13.23-1-103898	95	5	5	0	0	0	557	4	4	0	0	NA	NA	NA	31	40	172	509	172	156	253	148	6	10	0	0.035	0.02	0
.	19.01.15-23.13.24-1-103899	92	5	5	2	0	1	549	4	4	0	0	NA	NA	NA	33	24	170	502	165	150	250	149	7	22	0	0.041	0.044	0
.	19.01.15-23.13.27-1-103902	32	1	1	0	0	0	0	0	0	0	0	NA	NA	NA	9	6	164	491	164	0	0	0	0	3	0	0	0.006	0
.	19.01.15-23.13.29-1-103903	208	11	11	1	0	1	590	9	9	0	0	NA	NA	NA	65	75	176	540	172	156	282	152	0	18	0	0	0.033	0
.	19.01.15-23.13.37-1-103904	93	5	5	2	0	1	552	3	3	0	0	NA	NA	NA	36	27	171	503	166	153	250	149	0	12	0	0	0.024	0
.	19.01.15-23.13.38-1-103905	33	1	1	0	0	0	0	0	0	0	0	NA	NA	NA	10	7	164	492	164	0	0	0	0	0	0	0	0	0
.	19.01.15-23.13.40-1-103906	34	1	1	0	0	0	0	0	0	0	0	NA	NA	NA	14	9	165	493	164	0	0	0	0	2	0	0	0.004	0
.	19.01.15-23.13.41-1-103907	92	3	3	0	0	0	553	2	2	0	0	NA	NA	NA	24	29	171	502	169	152	248	153	3	7	0	0.018	0.014	0
.	19.01.15-23.13.42-1-103908	123	15	15	5	0	3	560	13	13	0	0	NA	NA	NA	40	37	171	510	169	151	258	151	3	41	4	0.018	0.08	0.024
.	19.01.15-23.13.43-1-103909	182	15	15	7	0	5	561	12	12	0	0	NA	NA	NA	54	51	168	523	173	146	262	153	8	33	3	0.048	0.063	0.017
.	19.01.15-23.13.51-1-103912	236	8	8	0	0	0	585	7	7	0	0	NA	NA	NA	69	63	177	524	175	160	268	157	10	11	4	0.056	0.021	0.023
.	19.01.15-23.13.53-1-103913	31	1	1	0	0	0	0	0	0	0	0	NA	NA	NA	9	7	163	492	165	0	0	0	0	0	0	0	0	0
.	19.01.15-23.13.55-1-103914	292	36	36	13	0	9	606	32	32	0	0	NA	NA	NA	94	89	189	540	173	172	284	150	17	116	18	0.09	0.215	0.104
.	19.01.15-23.13.56-1-103915	355	31	31	8	0	7	621	28	28	0	0	NA	NA	NA	90	102	177	557	181	157	301	163	23	78	17	0.13	0.14	0.094
.	19.01.15-23.14.17-1-103949	304	51	51	11	0	9	599	47	47	0	0	NA	NA	NA	92	84	183	537	177	161	280	158	32	104	11	0.175	0.194	0.062
.	19.01.15-23.14.17-1-103954	60	2	2	1	0	1	155	1	1	0	0	NA	NA	NA	19	12	169	494	162	51	65	39	0	0	6	0	0	0.037
.	19.01.15-23.14.20-1-103955	197	52	52	16	0	13	572	50	50	0	0	NA	NA	NA	56	54	176	523	168	155	264	153	28	106	9	0.159	0.203	0.054
.	19.01.15-23.14.21-1-103956	166	20	20	2	0	1	563	19	19	0	0	NA	NA	NA	51	45	173	512	173	154	257	152	7	63	0	0.04	0.123	0
.	19.01.15-23.14.27-1-103961	264	18	18	5	0	5	592	16	16	0	0	NA	NA	NA	84	73	180	531	175	161	276	155	7	50	0	0.039	0.094	0
.	19.01.15-23.14.27-1-103962	153	6	6	0	0	0	571	4	4	0	0	NA	NA	NA	34	47	176	512	172	159	258	154	0	18	0	0	0.035	0
.	19.01.15-23.14.46-1-103963	180	21	21	3	0	3	554	18	18	0	0	NA	NA	NA	54	43	172	513	171	149	254	151	8	47	5	0.047	0.092	0.029
.	19.01.15-23.14.50-1-103964	126	9	9	1	0	0	554	8	8	0	0	NA	NA	NA	43	32	169	507	169	150	255	149	7	7	6	0.041	0.014	0.036
.	19.01.15-23.14.52-1-103965	178	21	21	8	0	7	588	16	16	0	0	NA	NA	NA	51	64	172	528	177	154	274	160	7	51	1	0.041	0.097	0.006
.	19.01.15-23.14.53-1-103966	202	19	19	3	0	3	591	14	14	0	0	NA	NA	NA	71	77	181	525	184	161	267	163	3	44	15	0.017	0.084	0.082
.	19.01.15-23.15.01-1-103984	95	6	6	2	0	1	536	5	5	0	0	NA	NA	NA	26	19	166	501	165	145	248	143	4	3	4	0.024	0.006	0.024
.	19.01.15-23.15.09-1-103989	91	5	5	0	0	0	546	4	4	0	0	NA	NA	NA	34	26	166	507	166	146	252	148	9	10	0	0.054	0.02	0
.	19.01.15-23.15.09-1-103990	301	17	17	2	0	1	600	16	16	0	0	NA	NA	NA	100	79	182	532	178	164	277	159	0	44	4	0	0.083	0.022
.	19.01.15-23.15.20-1-104002	377	60	60	20	0	13	592	57	57	0	0	NA	NA	NA	98	76	185	533	171	163	275	154	27	166	7	0.146	0.311	0.041
.	19.01.15-23.15.24-1-104006	149	8	8	3	0	2	562	7	7	0	0	NA	NA	NA	45	42	171	513	171	151	258	153	0	22	0	0	0.043	0
.	19.01.15-23.15.24-1-104007	176	26	26	6	0	4	559	25	25	0	0	NA	NA	NA	60	46	169	512	178	148	254	157	6	64	8	0.036	0.125	0.045
.	19.01.15-23.15.28-1-104009	90	11	11	3	0	3	554	9	9	0	0	NA	NA	NA	25	36	165	513	171	145	256	153	0	15	5	0	0.029	0.029
.	19.01.15-23.15.28-1-104010	65	3	3	0	0	0	537	2	2	0	0	NA	NA	NA	28	20	164	502	167	143	248	146	0	12	2	0	0.024	0.012
.	19.01.15-23.15.30-1-104011	63	2	2	0	0	0	356	1	1	0	0	NA	NA	NA	24	12	165	493	167	96	160	100	1	1	0	0.006	0.002	0
.	19.01.15-23.15.31-1-104012	59	3	3	0	0	0	150	2	2	0	0	NA	NA	NA	20	13	166	496	164	44	70	36	0	5	0	0	0.01	0
.	19.01.15-23.15.41-1-104013	177	32	32	9	0	4	573	30	30	0	0	NA	NA	NA	66	56	176	524	169	155	269	149	4	104	5	0.023	0.198	0.03
.	19.01.15-23.15.41-1-104014	118	8	8	0	0	0	556	7	7	0	0	NA	NA	NA	40	35	169	504	175	152	248	156	9	36	0	0.053	0.071	0
.	19.01.15-23.15.41-1-104015	180	32	32	8	0	7	556	29	29	0	0	NA	NA	NA	57	39	173	512	167	153	255	148	4	95	0	0.023	0.186	0
.	19.01.15-23.15.42-1-104016	33	1	1	0	0	0	0	0	0	0	0	NA	NA	NA	9	9	168	492	162	0	0	0	2	0	0	0.012	0	0
.	19.01.15-23.15.44-1-104017	36	1	1	1	0	1	0	0	0	0	0	NA	NA	NA	15	12	165	495	165	0	0	0	0	0	0	0	0	0
.	19.01.15-23.15.45-1-104018	90	9	9	0	0	0	554	8	8	0	0	NA	NA	NA	26	39	173	512	167	153	251	150	9	7	7	0.052	0.014	0.042
.	19.01.15-23.15.46-1-104019	290	49	49	11	0	8	604	46	46	0	0	NA	NA	NA	88	84	175	538	184	157	281	166	3	148	4	0.017	0.275	0.022
.	19.01.15-23.15.50-1-104020	32	1	1	0	0	0	0	0	0	0	0	NA	NA	NA	9	8	163	495	163	0	0	0	0	0	0	0	0	0
.	19.01.15-23.15.52-1-104021	31	1	1	0	0	0	0	0	0	0	0	NA	NA	NA	9	11	165	496	163	0	0	0	0	0	0	0	0	0
.	19.01.15-23.15.54-1-104022	149	10	10	2	0	0	570	9	9	0	0	NA	NA	NA	46	47	172	519	169	155	265	150	0	22	11	0	0.042	0.065
.	19.01.15-23.15.59-1-104038	441	56	56	13	0	7	643	52	52	0	0	NA	NA	NA	108	133	185	568	193	164	306	173	22	142	11	0.119	0.25	0.057
.	19.01.15-23.16.03-1-104039	151	6	6	4	0	1	575	5	5	0	0	NA	NA	NA	47	57	176	519	175	155	263	157	18	20	0	0.102	0.039	0
.	19.01.15-23.16.09-1-104044	95	8	8	1	0	1	555	7	7	0	0	NA	NA	NA	39	35	167	515	166	148	258	149	15	19	2	0.09	0.037	0.012
.	19.01.15-23.16.15-1-104059	114	5	5	1	0	1	550	3	3	0	0	NA	NA	NA	29	33	172	509	165	151	255	144	3	9	3	0.017	0.018	0.018
.	19.01.15-23.16.22-1-104067	181	21	21	10	0	4	579	20	20	0	0	NA	NA	NA	59	62	174	524	177	154	266	159	5	69	8	0.029	0.132	0.045
.	19.01.15-23.16.25-1-104071	153	8	8	1	0	1	555	7	7	0	0	NA	NA	NA	44	34	170	509	168	152	255	148	0	15	0	0	0.029	0
.	19.01.15-23.16.28-1-104072	56	2	2	0	0	0	255	1	1	0	0	NA	NA	NA	12	17	167	496	167	77	107	71	0	1	0	0	0.002	0
.	19.01.15-23.16.29-1-104073	123	4	4	1	0	1	553	3	3	0	0	NA	NA	NA	35	32	171	507	167	150	252	151	2	13	0	0.012	0.026	0
.	19.01.15-23.16.31-1-104074	36	1	1	1	0	1	0	0	0	0	0	NA	NA	NA	8	10	164	492	167	0	0	0	0	0	0	0	0	0
.	19.01.15-23.16.33-1-104075	91	9	9	3	0	1	543	6	6	0	0	NA	NA	NA	34	27	170	502	168	148	246	149	13	15	0	0.076	0.03	0
.	19.01.15-23.16.36-1-104076	120	16	16	1	0	1	558	15	15	0	0	NA	NA	NA	34	45	173	511	174	151	254	153	4	29	9	0.023	0.057	0.052
.	19.01.15-23.16.38-1-104077	152	38	38	12	0	8	550	36	36	0	0	NA	NA	NA	55	37	170	511	169	151	251	148	30	72	1	0.176	0.141	0.006
.	19.01.15-23.16.46-1-104078	34	1	1	0	0	0	0	0	0	0	0	NA	NA	NA	6	7	164	492	164	0	0	0	0	0	0	0	0	0
.	19.01.15-23.16.47-1-104079	265	59	59	12	0	10	595	53	53	0	0	NA	NA	NA	77	75	180	529	179	162	272	161	23	197	4	0.128	0.372	0.022
.	19.01.15-23.16.49-1-104080	305	69	69	14	0	9	597	61	61	0	0	NA	NA	NA	78	77	185	527	178	167	272	158	29	159	16	0.157	0.302	0.09
.	19.01.15-23.16.53-1-104081	210	8	8	2	0	1	582	7	7	0	0	NA	NA	NA	59	59	175	519	178	157	265	160	12	20	0	0.069	0.039	0
.	19.01.15-23.16.59-1-104097	276	29	29	6	0	3	585	25	25	0	0	NA	NA	NA	85	75	186	531	171	162	273	150	9	114	0	0.048	0.215	0
.	19.01.15-23.17.03-1-104098	86	4	4	0	0	0	543	3	3	0	0	NA	NA	NA	29	26	168	508	163	148	252	143	6	2	0	0.036	0.004	0
.	19.01.15-23.17.04-1-104099	184	39	39	13	0	9	574	36	36	0	0	NA	NA	NA	57	54	171	525	171	152	270	152	32	107	2	0.187	0.204	0.012
.	19.01.15-23.17.18-1-104115	64	5	5	3	0	3	552	4	4	0	0	NA	NA	NA	17	27	171	501	168	150	250	152	8	2	8	0.047	0.004	0.048
.	19.01.15-23.17.19-1-104116	261	53	53	11	0	10	592	48	48	0	0	NA	NA	NA	67	71	182	522	180	165	268	159	17	144	15	0.093	0.276	0.083
.	19.01.15-23.17.25-1-104121	178	11	11	6	0	4	569	10	10	0	0	NA	NA	NA	54	56	180	518	171	157	264	148	0	42	6	0	0.081	0.035
.	19.01.15-23.17.37-1-104124	411	58	58	22	0	13	651	51	51	0	0	NA	NA	NA	124	139	188	574	190	170	313	168	30	152	9	0.16	0.265	0.047
.	19.01.15-23.17.37-1-104125	156	16	16	5	0	4	570	14	14	0	0	NA	NA	NA	49	55	174	527	167	156	268	146	4	40	5	0.023	0.076	0.03
.	19.01.15-23.17.50-1-104126	322	25	25	6	0	3	623	22	22	0	0	NA	NA	NA	78	104	190	548	179	173	289	161	3	91	0	0.016	0.166	0
.	19.01.15-23.17.56-1-104127	240	54	54	18	0	15	600	50	50	0	0	NA	NA	NA	70	90	185	540	178	166	277	157	41	99	2	0.222	0.183	0.011
.	19.01.15-23.18.06-1-104144	38	1	1	0	0	0	0	0	0	0	0	NA	NA	NA	16	11	165	495	164	0	0	0	0	1	0	0	0.002	0
.	19.01.15-23.18.06-1-104145	32	1	1	0	0	0	0	0	0	0	0	NA	NA	NA	11	5	165	490	163	0	0	0	0	1	0	0	0.002	0
.	19.01.15-23.18.08-1-104149	87	3	3	1	0	1	546	2	2	0	0	NA	NA	NA	41	29	171	502	169	151	249	146	0	10	0	0	0.02	0
.	19.01.15-23.18.09-1-104151	142	8	8	2	0	2	562	7	7	0	0	NA	NA	NA	44	41	172	514	168	152	260	150	0	23	0	0	0.045	0
.	19.01.15-23.18.11-1-104153	94	3	3	1	0	1	552	2	2	0	0	NA	NA	NA	44	31	166	507	171	146	253	153	4	7	8	0.024	0.014	0.047
.	19.01.15-23.18.21-1-104170	303	38	38	12	0	8	594	34	34	0	0	NA	NA	NA	78	73	174	538	174	156	282	156	20	111	4	0.115	0.206	0.023
.	19.01.15-23.18.23-1-104173	94	4	4	0	0	0	546	2	2	0	0	NA	NA	NA	36	27	168	505	167	148	248	150	3	10	0	0.018	0.02	0
.	19.01.15-23.18.40-1-104182	300	32	32	9	0	6	601	28	28	0	0	NA	NA	NA	101	92	172	555	178	150	293	158	5	100	17	0.029	0.18	0.096
.	19.01.15-23.18.41-1-104183	119	7	7	2	0	2	566	6	6	0	0	NA	NA	NA	39	46	176	511	172	158	253	155	5	2	10	0.028	0.004	0.058
.	19.01.15-23.18.44-1-104184	270	20	20	6	0	3	604	17	17	0	0	NA	NA	NA	71	86	183	535	181	163	280	161	5	73	0	0.027	0.136	0
.	19.01.15-23.18.45-1-104187	216	19	19	9	0	5	589	18	18	0	0	NA	NA	NA	63	67	173	534	173	156	277	156	5	60	3	0.029	0.112	0.017
.	19.01.15-23.18.49-1-104188	90	3	3	2	0	2	537	2	2	0	0	NA	NA	NA	30	21	167	499	168	150	242	145	4	3	0	0.024	0.006	0
.	19.01.15-23.19.06-1-104204	88	4	4	1	0	1	548	3	3	0	0	NA	NA	NA	15	25	170	497	171	151	243	154	2	3	0	0.012	0.006	0
.	19.01.15-23.19.08-1-104208	206	43	43	21	0	19	588	41	41	0	0	NA	NA	NA	57	73	174	528	184	156	268	164	35	143	0	0.201	0.271	0
.	19.01.15-23.20.12-1-104253	120	5	5	1	0	0	564	4	4	0	0	NA	NA	NA	40	49	176	516	170	159	254	151	0	19	0	0	0.037	0
.	19.01.15-23.20.38-1-104274	92	3	3	1	0	1	542	2	2	0	0	NA	NA	NA	35	27	169	505	166	148	248	146	0	10	0	0	0.02	0
.	19.01.15-23.20.48-1-104279	179	13	13	1	0	1	575	11	11	0	0	NA	NA	NA	58	52	175	517	173	156	264	155	1	36	7	0.006	0.07	0.04
.	19.01.15-23.21.09-1-104300	55	2	2	0	0	0	0	1	1	0	0	NA	NA	NA	16	16	167	497	165	0	0	0	0	7	0	0	0.014	0
.	19.01.15-23.21.55-1-104317	452	61	61	19	0	11	642	53	53	0	0	NA	NA	NA	129	130	194	555	194	172	298	172	21	160	20	0.108	0.288	0.103
.	19.01.15-23.22.03-1-104333	115	6	6	1	0	1	546	4	4	0	0	NA	NA	NA	33	39	171	513	168	147	254	145	0	13	2	0	0.025	0.012
.	19.01.15-23.22.26-1-104360	200	24	24	7	0	5	576	22	22	0	0	NA	NA	NA	71	66	169	535	175	146	276	154	17	71	2	0.101	0.133	0.011
.	19.01.15-23.22.46-1-104367	209	46	46	13	0	12	575	41	41	0	0	NA	NA	NA	56	50	172	519	172	157	265	153	4	145	14	0.023	0.279	0.081
.	19.01.15-23.22.48-1-104368	268	26	26	2	0	2	602	22	22	0	0	NA	NA	NA	97	89	183	544	175	162	284	156	6	72	3	0.033	0.132	0.017
.	19.01.15-23.23.16-1-104398	119	15	15	6	0	4	560	12	12	0	0	NA	NA	NA	38	37	169	510	171	152	257	151	5	46	1	0.03	0.09	0.006
.	19.01.15-23.23.21-1-104401	120	7	7	2	0	1	548	6	6	0	0	NA	NA	NA	33	41	168	520	166	149	255	144	4	9	1	0.024	0.017	0.006
.	19.01.15-23.23.22-1-104403	154	15	15	6	0	4	558	13	13	0	0	NA	NA	NA	57	36	171	513	165	151	261	146	6	41	0	0.035	0.08	0
.	19.01.15-23.23.28-1-104406	96	7	7	1	0	1	548	6	6	0	0	NA	NA	NA	39	32	172	509	164	150	254	144	6	19	0	0.035	0.037	0
.	19.01.15-23.23.30-1-104407	153	19	19	7	0	5	561	16	16	0	0	NA	NA	NA	48	45	170	515	173	152	257	152	4	67	1	0.024	0.13	0.006
.	19.01.15-23.23.40-1-104408	59	2	2	0	0	0	546	1	1	0	0	NA	NA	NA	25	26	170	504	165	150	250	146	4	0	2	0.024	0	0.012
.	19.01.15-23.23.40-1-104409	243	37	37	13	0	10	589	36	36	0	0	NA	NA	NA	72	72	179	527	179	160	270	159	14	135	3	0.078	0.256	0.017
.	19.01.15-23.23.53-1-104412	94	8	8	0	0	0	550	6	6	0	0	NA	NA	NA	27	31	166	506	172	144	251	155	7	11	0	0.042	0.022	0
.	19.01.15-23.23.54-1-104413	94	8	8	2	0	1	558	7	7	0	0	NA	NA	NA	30	39	171	512	169	153	253	152	5	17	0	0.029	0.033	0
.	19.01.15-23.23.57-1-104414	285	30	30	7	0	4	594	27	27	0	0	NA	NA	NA	59	72	176	532	177	157	278	159	19	75	9	0.108	0.141	0.051
.	19.01.15-23.23.58-1-104430	154	14	14	4	0	4	572	12	12	0	0	NA	NA	NA	53	57	171	522	177	152	266	154	9	18	8	0.053	0.034	0.045
.	19.01.15-23.23.58-1-104431	241	15	15	4	0	3	602	13	13	0	0	NA	NA	NA	73	78	180	535	176	162	281	159	0	36	14	0	0.067	0.08
.	19.01.15-23.24.13-1-104440	62	2	2	0	0	0	546	1	1	0	0	NA	NA	NA	31	30	169	503	171	147	252	147	0	0	4	0	0	0.023
.	19.01.15-23.24.13-1-104442	32	1	1	1	0	1	0	0	0	0	0	NA	NA	NA	15	6	164	493	162	0	0	0	0	0	0	0	0	0
.	19.01.15-23.24.16-1-104448	154	7	7	2	0	2	573	6	6	0	0	NA	NA	NA	57	58	172	519	180	155	259	159	3	21	0	0.017	0.04	0
.	19.01.15-23.24.16-1-104450	177	19	19	5	0	4	572	17	17	0	0	NA	NA	NA	55	55	179	515	174	160	259	153	4	55	1	0.022	0.107	0.006
.	19.01.15-23.24.28-1-104462	85	4	4	1	0	1	548	3	3	0	0	NA	NA	NA	23	26	166	499	174	145	248	155	6	10	0	0.036	0.02	0
.	19.01.15-23.24.33-1-104463	62	2	2	1	0	1	541	1	1	0	0	NA	NA	NA	16	19	167	500	165	149	243	149	0	3	0	0	0.006	0
.	19.01.15-23.24.33-1-104464	149	13	13	3	0	3	555	12	12	0	0	NA	NA	NA	43	42	169	512	174	149	254	152	5	33	0	0.03	0.064	0
.	19.01.15-23.24.42-1-104465	98	10	10	5	0	5	550	9	9	0	0	NA	NA	NA	26	34	169	509	169	147	252	151	12	23	4	0.071	0.045	0.024
.	19.01.15-23.24.42-1-104466	154	11	11	4	0	3	565	10	10	0	0	NA	NA	NA	40	44	175	509	173	155	254	156	0	32	4	0	0.063	0.023
.	19.01.15-23.24.44-1-104467	61	2	2	0	0	0	299	1	1	0	0	NA	NA	NA	14	22	167	503	165	81	141	77	0	1	0	0	0.002	0
.	19.01.15-23.24.45-1-104468	153	11	11	4	0	3	567	9	9	0	0	NA	NA	NA	50	54	173	517	177	154	258	155	17	27	0	0.098	0.052	0
.	19.01.15-23.24.48-1-104469	186	20	20	6	0	4	572	17	17	0	0	NA	NA	NA	58	54	178	514	175	158	256	158	12	35	4	0.067	0.068	0.023
.	19.01.15-23.24.54-1-104470	140	22	22	7	0	3	560	20	20	0	0	NA	NA	NA	37	40	172	511	170	152	258	150	19	42	2	0.11	0.082	0.012
.	19.01.15-23.24.54-1-104471	179	20	20	3	0	3	569	16	16	0	0	NA	NA	NA	42	53	171	523	172	148	267	154	11	32	0	0.064	0.061	0
.	19.01.15-23.24.58-1-104487	205	19	19	3	0	2	582	15	15	0	0	NA	NA	NA	73	64	177	527	173	152	274	156	13	55	3	0.073	0.104	0.017
.	19.01.15-23.24.59-1-104490	295	80	80	16	0	10	601	72	72	0	0	NA	NA	NA	76	87	179	547	174	160	288	153	43	203	10	0.24	0.371	0.057
.	19.01.15-23.25.07-1-104493	207	28	28	8	0	5	574	24	24	0	0	NA	NA	NA	65	59	171	527	174	153	269	152	40	74	5	0.234	0.14	0.029
.	19.01.15-23.25.08-1-104496	30	1	1	0	0	0	0	0	0	0	0	NA	NA	NA	4	17	166	500	164	0	0	0	0	1	0	0	0.002	0
.	19.01.15-23.25.10-1-104498	115	8	8	0	0	0	551	7	7	0	0	NA	NA	NA	35	29	172	500	170	151	249	151	7	12	2	0.041	0.024	0.012
.	19.01.15-23.25.10-1-104499	184	15	15	3	0	2	564	13	13	0	0	NA	NA	NA	57	50	174	520	169	154	260	150	13	37	5	0.075	0.071	0.03
.	19.01.15-23.25.25-1-104514	146	14	14	4	0	2	574	12	12	0	0	NA	NA	NA	42	54	173	521	173	154	266	154	7	34	0	0.04	0.065	0
.	19.01.15-23.25.31-1-104515	59	3	3	1	0	1	547	2	2	0	0	NA	NA	NA	19	24	166	505	166	147	251	149	5	2	0	0.03	0.004	0
.	19.01.15-23.25.33-1-104516	275	49	49	14	0	10	605	45	45	0	0	NA	NA	NA	61	88	181	537	183	163	277	165	9	133	25	0.05	0.248	0.137
.	19.01.15-23.25.35-1-104517	335	29	29	7	0	7	624	27	27	0	0	NA	NA	NA	96	101	181	548	185	163	295	166	12	91	3	0.066	0.166	0.016
.	19.01.15-23.25.41-1-104518	147	9	9	2	0	2	570	7	7	0	0	NA	NA	NA	50	45	171	516	171	155	264	151	5	21	1	0.029	0.041	0.006
.	19.01.15-23.25.42-1-104519	114	20	20	2	0	2	554	16	16	0	0	NA	NA	NA	49	36	171	510	168	151	254	149	13	39	0	0.076	0.076	0
.	19.01.15-23.25.45-1-104520	59	2	2	1	0	1	196	1	1	0	0	NA	NA	NA	12	25	166	501	171	51	97	48	0	1	0	0	0.002	0
.	19.01.15-23.25.50-1-104521	437	70	70	20	0	17	612	64	64	0	0	NA	NA	NA	132	105	182	542	194	163	279	170	57	165	13	0.313	0.304	0.067
.	19.01.15-23.25.54-1-104522	346	46	46	13	0	9	603	43	43	0	0	NA	NA	NA	98	86	178	539	182	159	281	163	11	128	10	0.062	0.237	0.055
.	19.01.15-23.25.56-1-104523	36	1	1	1	0	1	0	0	0	0	0	NA	NA	NA	5	14	166	497	164	0	0	0	0	0	2	0	0	0.012
.	19.01.15-23.25.59-1-104539	99	5	5	0	0	0	552	3	3	0	0	NA	NA	NA	33	30	170	505	168	153	249	150	1	14	4	0.006	0.028	0.024
.	19.01.15-23.26.04-1-104540	119	9	9	4	0	3	549	8	8	0	0	NA	NA	NA	36	29	171	505	166	153	251	145	12	26	1	0.07	0.051	0.006
.	19.01.15-23.26.11-1-104547	117	14	14	4	0	2	559	9	9	0	0	NA	NA	NA	20	39	172	512	168	155	254	150	10	22	0	0.058	0.043	0
.	19.01.15-23.26.16-1-104558	38	1	1	0	0	0	0	0	0	0	0	NA	NA	NA	15	8	168	489	164	0	0	0	0	0	0	0	0	0
.	19.01.15-23.26.18-1-104560	58	3	3	1	0	0	550	2	2	0	0	NA	NA	NA	14	24	170	501	166	152	249	149	4	6	0	0.024	0.012	0
.	19.01.15-23.26.20-1-104564	61	2	2	0	0	0	546	1	1	0	0	NA	NA	NA	25	26	165	500	174	145	246	155	0	5	0	0	0.01	0
.	19.01.15-23.26.25-1-104573	64	2	2	1	0	1	540	1	1	0	0	NA	NA	NA	28	22	166	499	170	147	242	151	0	9	0	0	0.018	0
.	19.01.15-23.26.32-1-104574	295	30	30	5	0	3	593	28	28	0	0	NA	NA	NA	83	76	176	527	186	157	270	166	13	83	4	0.074	0.157	0.022
.	19.01.15-23.26.32-1-104575	33	1	1	1	0	1	0	0	0	0	0	NA	NA	NA	12	11	166	494	164	0	0	0	0	0	1	0	0	0.006
.	19.01.15-23.26.35-1-104576	62	2	2	0	0	0	548	1	1	0	0	NA	NA	NA	23	28	168	508	165	150	249	149	1	0	1	0.006	0	0.006
.	19.01.15-23.26.35-1-104577	299	75	75	22	0	13	631	71	71	0	0	NA	NA	NA	74	110	185	550	188	169	291	171	24	206	10	0.13	0.375	0.053
.	19.01.15-23.26.38-1-104578	327	46	46	14	0	10	604	40	40	0	0	NA	NA	NA	104	89	179	544	179	158	285	161	8	122	6	0.045	0.224	0.034
.	19.01.15-23.26.47-1-104579	410	31	31	9	0	8	628	26	26	0	0	NA	NA	NA	105	119	187	567	178	168	303	157	17	95	6	0.091	0.168	0.034
.	19.01.15-23.26.48-1-104580	308	51	51	17	0	13	611	46	46	0	0	NA	NA	NA	84	92	190	537	178	173	282	156	11	127	24	0.058	0.236	0.135
.	19.01.15-23.26.50-1-104581	214	16	16	5	0	5	583	14	14	0	0	NA	NA	NA	56	71	178	534	172	158	272	153	7	81	1	0.039	0.152	0.006
.	19.01.15-23.27.05-1-104597	95	8	8	3	0	3	562	6	6	0	0	NA	NA	NA	34	39	174	506	172	155	253	154	0	17	9	0	0.034	0.052
.	19.01.15-23.27.25-1-104617	62	2	2	1	0	0	535	1	1	0	0	NA	NA	NA	33	18	165	499	167	144	245	146	0	3	2	0	0.006	0.012
.	19.01.15-23.27.31-1-104620	149	12	12	2	0	1	558	10	10	0	0	NA	NA	NA	60	51	175	517	172	152	254	152	19	17	2	0.109	0.033	0.012
.	19.01.15-23.27.33-1-104621	206	22	22	6	0	6	578	19	19	0	0	NA	NA	NA	68	61	173	525	176	153	268	157	13	65	10	0.075	0.124	0.057
.	19.01.15-23.27.36-1-104622	121	7	7	1	0	1	570	6	6	0	0	NA	NA	NA	38	48	178	510	173	161	253	156	0	19	3	0	0.037	0.017
.	19.01.15-23.27.38-1-104623	93	6	6	1	0	1	544	4	4	0	0	NA	NA	NA	24	22	170	499	166	153	245	146	0	15	3	0	0.03	0.018
.	19.01.15-23.27.38-1-104624	69	3	3	1	0	1	548	1	1	0	0	NA	NA	NA	25	28	173	498	170	152	245	151	8	2	1	0.046	0.004	0.006
.	19.01.15-23.28.01-1-104640	121	9	9	2	0	2	561	7	7	0	0	NA	NA	NA	32	42	171	516	168	155	255	151	2	28	0	0.012	0.054	0
.	19.01.15-23.28.08-1-104644	559	56	56	17	0	10	678	52	52	0	0	NA	NA	NA	149	159	198	572	202	176	320	182	25	164	2	0.126	0.287	0.01
.	19.01.15-23.28.19-1-104657	33	1	1	0	0	0	0	0	0	0	0	NA	NA	NA	3	10	163	497	163	0	0	0	4	0	0	0.025	0	0
.	19.01.15-23.28.21-1-104662	119	6	6	2	0	2	561	5	5	0	0	NA	NA	NA	47	42	175	509	171	154	255	152	4	9	0	0.023	0.018	0
.	19.01.15-23.28.22-1-104664	238	23	23	4	0	4	591	21	21	0	0	NA	NA	NA	57	73	170	538	178	154	277	160	16	66	4	0.094	0.123	0.022
.	19.01.15-23.28.23-1-104665	65	7	7	1	0	1	536	6	6	0	0	NA	NA	NA	28	21	166	501	167	146	247	143	2	17	1	0.012	0.034	0.006
.	19.01.15-23.28.24-1-104667	152	25	25	4	0	1	564	21	21	0	0	NA	NA	NA	44	46	168	517	174	151	262	151	8	74	0	0.048	0.143	0
.	19.01.15-23.28.24-1-104668	31	1	1	1	0	1	0	0	0	0	0	NA	NA	NA	12	5	163	492	163	0	0	0	0	0	0	0	0	0
.	19.01.15-23.28.26-1-104674	31	1	1	0	0	0	0	0	0	0	0	NA	NA	NA	10	9	166	491	165	0	0	0	0	0	1	0	0	0.006
.	19.01.15-23.28.36-1-104675	265	18	18	3	0	2	612	15	15	0	0	NA	NA	NA	61	89	180	545	177	161	290	161	6	49	9	0.033	0.09	0.051
.	19.01.15-23.28.40-1-104682	231	10	10	5	0	3	595	8	8	0	0	NA	NA	NA	63	72	181	526	178	164	271	160	5	28	0	0.028	0.053	0
.	19.01.15-23.28.43-1-104683	120	10	10	4	0	2	551	9	9	0	0	NA	NA	NA	35	28	168	507	166	152	253	146	13	25	0	0.077	0.049	0
.	19.01.15-23.28.45-1-104686	200	30	30	10	0	10	568	26	26	0	0	NA	NA	NA	52	56	175	526	168	154	266	148	5	64	13	0.029	0.122	0.077
.	19.01.15-23.29.06-1-104703	63	2	2	1	0	1	543	1	1	0	0	NA	NA	NA	16	21	166	501	167	146	245	152	2	2	0	0.012	0.004	0
.	19.01.15-23.29.08-1-104706	171	21	21	5	0	4	588	18	18	0	0	NA	NA	NA	45	71	179	534	171	160	274	154	9	72	3	0.05	0.135	0.018
.	19.01.15-23.29.09-1-104708	150	23	23	6	0	5	569	22	22	0	0	NA	NA	NA	46	44	174	515	168	155	262	152	5	59	3	0.029	0.115	0.018
.	19.01.15-23.29.10-1-104710	275	24	24	7	0	5	595	22	22	0	0	NA	NA	NA	95	84	183	532	182	163	272	160	30	60	10	0.164	0.113	0.055
.	19.01.15-23.29.13-1-104714	152	11	11	3	0	2	560	9	9	0	0	NA	NA	NA	51	48	178	512	171	156	253	151	4	34	3	0.022	0.066	0.018
.	19.01.15-23.29.18-1-104722	140	10	10	2	0	2	558	9	9	0	0	NA	NA	NA	48	39	170	512	170	152	256	150	2	17	9	0.012	0.033	0.053
.	19.01.15-23.29.19-1-104723	61	2	2	1	0	1	544	1	1	0	0	NA	NA	NA	27	24	167	501	169	147	245	152	1	6	0	0.006	0.012	0
.	19.01.15-23.29.33-1-104728	59	3	3	0	0	0	542	2	2	0	0	NA	NA	NA	24	23	169	500	167	149	247	146	3	13	4	0.018	0.026	0.024
.	19.01.15-23.29.37-1-104729	325	34	34	9	0	8	594	29	29	0	0	NA	NA	NA	71	75	180	532	176	160	275	159	6	104	7	0.033	0.195	0.04
.	19.01.15-23.29.47-1-104730	216	15	15	5	0	4	578	14	14	0	0	NA	NA	NA	49	54	178	521	168	159	268	151	3	45	4	0.017	0.086	0.024
.	19.01.15-23.29.51-1-104731	32	1	1	0	0	0	0	0	0	0	0	NA	NA	NA	7	2	164	489	162	0	0	0	2	0	0	0.012	0	0
.	19.01.15-23.29.51-1-104732	94	5	5	1	0	1	552	4	4	0	0	NA	NA	NA	37	36	168	512	169	147	253	152	3	15	0	0.018	0.029	0
.	19.01.15-23.29.53-1-104733	386	36	36	11	0	6	621	28	28	0	0	NA	NA	NA	116	104	181	549	187	161	292	168	27	106	7	0.149	0.193	0.037
.	19.01.15-23.29.54-1-104734	65	2	2	0	0	0	253	1	1	0	0	NA	NA	NA	17	16	165	499	165	75	114	64	0	1	0	0	0.002	0
.	19.01.15-23.29.59-1-104752	112	5	5	1	0	1	551	4	4	0	0	NA	NA	NA	28	34	168	505	174	151	252	148	0	3	7	0	0.006	0.04
.	19.01.15-23.30.02-1-104757	325	26	26	7	0	5	631	24	24	0	0	NA	NA	NA	82	106	189	544	186	171	291	169	26	61	2	0.138	0.112	0.011
.	19.01.15-23.30.03-1-104758	236	9	9	2	0	2	598	8	8	0	0	NA	NA	NA	67	74	180	524	183	164	269	165	0	23	2	0	0.044	0.011
.	19.01.15-23.30.04-1-104759	59	2	2	1	0	1	548	1	1	0	0	NA	NA	NA	26	25	169	501	168	150	248	150	0	2	3	0	0.004	0.018
.	19.01.15-23.30.09-1-104764	150	9	9	3	0	3	559	8	8	0	0	NA	NA	NA	48	46	173	513	173	154	254	151	8	14	4	0.046	0.027	0.023
.	19.01.15-23.30.16-1-104775	185	49	49	11	0	6	584	47	47	0	0	NA	NA	NA	57	74	179	532	176	159	272	153	49	74	9	0.274	0.139	0.051
.	19.01.15-23.30.17-1-104777	34	1	1	0	0	0	0	0	0	0	0	NA	NA	NA	7	7	164	492	164	0	0	0	0	0	0	0	0	0
.	19.01.15-23.30.18-1-104778	290	56	56	16	0	12	591	54	54	0	0	NA	NA	NA	86	79	176	540	176	158	276	157	11	173	2	0.062	0.32	0.011
.	19.01.15-23.30.18-1-104779	146	17	17	8	0	7	556	13	13	0	0	NA	NA	NA	51	42	171	515	169	150	255	151	11	62	9	0.064	0.12	0.053
.	19.01.15-23.30.23-1-104785	273	47	47	15	0	10	591	38	38	0	0	NA	NA	NA	74	70	172	534	177	157	277	157	27	115	8	0.157	0.215	0.045
.	19.01.15-23.30.25-1-104788	36	1	1	0	0	0	0	0	0	0	0	NA	NA	NA	9	8	164	493	164	0	0	0	0	1	0	0	0.002	0
.	19.01.15-23.30.28-1-104793	178	16	16	4	0	3	571	13	13	0	0	NA	NA	NA	46	51	171	514	179	151	260	160	4	42	5	0.023	0.082	0.028
.	19.01.15-23.30.33-1-104794	85	4	4	0	0	0	549	3	3	0	0	NA	NA	NA	22	28	166	508	167	146	252	151	0	8	0	0	0.016	0
.	19.01.15-23.30.41-1-104799	115	13	13	8	0	7	559	11	11	0	0	NA	NA	NA	32	43	175	511	170	153	252	154	13	25	0	0.074	0.049	0
.	19.01.15-23.30.50-1-104800	326	35	35	10	0	7	623	29	29	0	0	NA	NA	NA	106	110	184	553	186	164	293	166	14	96	1	0.076	0.174	0.005
.	19.01.15-23.30.51-1-104801	465	39	39	8	0	5	656	37	37	0	0	NA	NA	NA	120	137	194	569	187	176	311	169	23	97	0	0.119	0.17	0
.	19.01.15-23.30.53-1-104802	120	9	9	2	0	1	554	8	8	0	0	NA	NA	NA	36	48	169	523	169	149	258	147	5	13	13	0.03	0.025	0.077
.	19.01.15-23.30.56-1-104803	151	13	13	3	0	3	552	12	12	0	0	NA	NA	NA	41	33	170	509	167	153	252	147	10	28	1	0.059	0.055	0.006
.	19.01.15-23.31.05-1-104819	119	14	14	6	0	3	550	13	13	0	0	NA	NA	NA	32	30	167	504	172	147	250	153	14	26	0	0.084	0.052	0
.	19.01.15-23.31.16-1-104876	116	19	19	2	0	2	550	15	15	0	0	NA	NA	NA	40	30	172	506	165	153	249	148	6	24	2	0.035	0.047	0.012
.	19.01.15-23.31.21-1-104878	327	41	41	7	0	6	618	35	35	0	0	NA	NA	NA	92	98	182	547	182	165	291	162	15	137	4	0.082	0.25	0.022
.	19.01.15-23.31.28-1-104883	62	2	2	0	0	0	540	1	1	0	0	NA	NA	NA	21	20	166	499	168	147	246	147	0	5	0	0	0.01	0
.	19.01.15-23.31.29-1-104884	209	25	25	8	0	6	594	22	22	0	0	NA	NA	NA	57	78	178	538	175	160	280	154	17	56	7	0.096	0.104	0.04
.	19.01.15-23.31.30-1-104885	58	2	2	0	0	0	545	0	0	0	0	NA	NA	NA	22	21	167	501	166	146	250	149	0	2	4	0	0.004	0.024
.	19.01.15-23.31.31-1-104886	61	2	2	0	0	0	455	1	1	0	0	NA	NA	NA	16	17	166	498	166	124	205	126	0	9	0	0	0.018	0
.	19.01.15-23.31.40-1-104887	94	5	5	0	0	0	543	4	4	0	0	NA	NA	NA	33	21	167	502	165	151	246	146	0	9	0	0	0.018	0
.	19.01.15-23.31.43-1-104888	64	2	2	0	0	0	545	1	1	0	0	NA	NA	NA	11	19	166	494	172	145	246	154	0	4	0	0	0.008	0
.	19.01.15-23.31.43-1-104889	120	6	6	1	0	1	565	5	5	0	0	NA	NA	NA	38	50	171	517	175	149	262	154	0	14	6	0	0.027	0.034
.	19.01.15-23.31.50-1-104890	61	2	2	0	0	0	536	1	1	0	0	NA	NA	NA	29	16	166	495	168	149	241	146	0	5	0	0	0.01	0
.	19.01.15-23.31.53-1-104891	180	13	13	5	0	4	593	12	12	0	0	NA	NA	NA	61	71	182	525	177	165	268	160	3	28	0	0.016	0.053	0
.	19.01.15-23.31.58-1-104907	322	36	36	8	0	6	616	31	31	0	0	NA	NA	NA	81	98	177	555	179	159	297	160	1	105	18	0.006	0.189	0.101
.	19.01.15-23.31.59-1-104908	59	2	2	1	0	1	354	1	1	0	0	NA	NA	NA	16	14	164	495	168	93	156	105	0	5	0	0	0.01	0
.	19.01.15-23.32.04-1-104909	36	1	1	0	0	0	0	0	0	0	0	NA	NA	NA	8	17	166	499	165	0	0	0	0	0	2	0	0	0.012
.	19.01.15-23.32.05-1-104910	177	35	35	8	0	5	565	29	29	0	0	NA	NA	NA	43	47	169	518	173	152	262	151	19	77	12	0.112	0.149	0.069
.	19.01.15-23.32.07-1-104913	207	29	29	8	0	5	585	27	27	0	0	NA	NA	NA	52	66	176	530	173	154	274	157	20	81	8	0.114	0.153	0.046
.	19.01.15-23.32.07-1-104914	92	5	5	1	0	1	549	4	4	0	0	NA	NA	NA	30	24	166	503	168	148	252	149	0	15	0	0	0.03	0
.	19.01.15-23.32.09-1-104917	32	1	1	1	0	1	0	0	0	0	0	NA	NA	NA	17	12	164	496	165	0	0	0	0	2	0	0	0.004	0
.	19.01.15-23.32.11-1-104921	486	42	42	12	0	8	657	40	40	0	0	NA	NA	NA	138	141	184	583	187	165	323	169	25	110	5	0.136	0.189	0.027
.	19.01.15-23.32.12-1-104922	297	90	90	24	0	18	600	81	81	0	0	NA	NA	NA	83	79	181	535	176	162	278	160	45	215	9	0.249	0.402	0.051
.	19.01.15-23.32.21-1-104931	87	3	3	0	0	0	548	2	2	0	0	NA	NA	NA	25	28	169	505	167	151	249	148	1	2	0	0.006	0.004	0
.	19.01.15-23.32.25-1-104939	358	66	66	12	0	10	641	59	59	0	0	NA	NA	NA	83	123	188	559	189	172	300	169	32	173	18	0.17	0.309	0.095
.	19.01.15-23.32.32-1-104946	36	1	1	0	0	0	0	0	0	0	0	NA	NA	NA	8	6	165	489	165	0	0	0	0	2	0	0	0.004	0
.	19.01.15-23.32.35-1-104947	37	1	1	0	0	0	0	0	0	0	0	NA	NA	NA	13	11	167	493	164	0	0	0	0	2	0	0	0.004	0
.	19.01.15-23.32.36-1-104948	89	3	3	0	0	0	550	2	2	0	0	NA	NA	NA	38	33	169	506	171	151	249	150	6	0	5	0.036	0	0.029
.	19.01.15-23.32.39-1-104953	37	1	1	0	0	0	0	0	0	0	0	NA	NA	NA	10	13	167	493	166	0	0	0	3	0	0	0.018	0	0
.	19.01.15-23.32.46-1-104954	152	8	8	2	0	2	558	6	6	0	0	NA	NA	NA	37	41	172	513	169	154	253	151	0	18	3	0	0.035	0.018
.	19.01.15-23.32.52-1-104955	89	5	5	1	0	1	554	4	4	0	0	NA	NA	NA	40	42	170	512	173	151	250	153	0	14	0	0	0.027	0
.	19.01.15-23.33.12-1-104978	172	10	10	5	0	3	574	9	9	0	0	NA	NA	NA	45	52	174	519	172	157	262	155	10	39	0	0.057	0.075	0
.	19.01.15-23.33.15-1-104985	31	1	1	1	0	1	0	0	0	0	0	NA	NA	NA	14	9	164	494	164	0	0	0	0	2	0	0	0.004	0
.	19.01.15-23.33.17-1-104988	147	10	10	2	0	2	553	9	9	0	0	NA	NA	NA	37	37	171	507	172	151	253	149	3	28	1	0.018	0.055	0.006
.	19.01.15-23.33.18-1-104989	61	3	3	0	0	0	548	2	2	0	0	NA	NA	NA	20	25	168	500	170	147	250	151	0	1	5	0	0.002	0.029
.	19.01.15-23.33.21-1-104990	116	6	6	3	0	3	556	4	4	0	0	NA	NA	NA	31	41	170	513	171	149	255	152	6	10	8	0.035	0.019	0.047
.	19.01.15-23.33.25-1-104994	213	17	17	4	0	4	586	14	14	0	0	NA	NA	NA	55	69	173	531	178	155	275	156	3	54	0	0.017	0.102	0
.	19.01.15-23.33.26-1-104996	122	13	13	1	0	1	563	10	10	0	0	NA	NA	NA	42	42	173	511	171	156	254	153	0	35	0	0	0.068	0
.	19.01.15-23.33.33-1-104997	247	53	53	15	0	10	597	48	48	0	0	NA	NA	NA	61	76	179	535	175	159	280	158	36	147	9	0.201	0.275	0.051
.	19.01.15-23.33.38-1-104998	34	1	1	0	0	0	0	0	0	0	0	NA	NA	NA	7	9	168	491	163	0	0	0	0	0	0	0	0	0
.	19.01.15-23.33.39-1-104999	145	8	8	2	0	2	574	7	7	0	0	NA	NA	NA	49	57	172	529	169	156	266	152	1	21	0	0.006	0.04	0
.	19.01.15-23.33.41-1-105000	301	25	25	7	0	6	600	24	24	0	0	NA	NA	NA	96	85	181	535	182	163	276	161	15	74	0	0.083	0.138	0
.	19.01.15-23.33.41-1-105001	262	25	25	6	0	3	587	22	22	0	0	NA	NA	NA	71	71	174	531	179	156	273	158	10	77	0	0.057	0.145	0
.	19.01.15-23.33.58-1-105019	90	4	4	1	0	1	541	3	3	0	0	NA	NA	NA	28	26	167	505	167	147	245	149	2	6	0	0.012	0.012	0
.	19.01.15-23.34.01-1-105020	350	31	31	11	0	9	606	26	26	0	0	NA	NA	NA	102	83	182	535	179	166	281	159	6	69	5	0.033	0.129	0.028
.	19.01.15-23.34.01-1-105021	61	3	3	1	0	1	545	2	2	0	0	NA	NA	NA	24	26	169	503	167	151	248	146	0	8	1	0	0.016	0.006
.	19.01.15-23.34.15-1-105035	35	1	1	0	0	0	0	0	0	0	0	NA	NA	NA	13	9	164	495	163	0	0	0	0	4	0	0	0.008	0
.	19.01.15-23.34.15-1-105036	226	29	29	6	0	6	581	25	25	0	0	NA	NA	NA	71	67	177	530	173	156	270	155	31	65	15	0.175	0.123	0.087
.	19.01.15-23.34.16-1-105037	157	8	8	1	0	1	564	6	6	0	0	NA	NA	NA	47	52	175	516	174	154	257	153	5	6	5	0.029	0.012	0.029
.	19.01.15-23.34.18-1-105040	119	9	9	3	0	1	557	6	6	0	0	NA	NA	NA	43	35	177	504	167	159	251	147	4	18	1	0.023	0.036	0.006
.	19.01.15-23.34.22-1-105041	35	1	1	0	0	0	0	0	0	0	0	NA	NA	NA	13	5	164	492	162	0	0	0	7	0	0	0.043	0	0
.	19.01.15-23.34.26-1-105049	94	9	9	2	0	1	539	8	8	0	0	NA	NA	NA	33	21	167	500	167	145	247	147	7	12	2	0.042	0.024	0.012
.	19.01.15-23.34.27-1-105050	149	12	12	3	0	2	572	11	11	0	0	NA	NA	NA	45	56	171	522	176	152	262	158	2	37	0	0.012	0.071	0
.	19.01.15-23.34.32-1-105055	62	3	3	2	0	1	552	2	2	0	0	NA	NA	NA	23	26	166	503	170	146	254	152	3	5	4	0.018	0.01	0.024
.	19.01.15-23.34.37-1-105056	326	49	49	17	0	15	606	47	47	0	0	NA	NA	NA	95	92	176	544	185	155	284	167	12	131	11	0.068	0.241	0.059
.	19.01.15-23.34.39-1-105057	203	13	13	6	0	4	587	12	12	0	0	NA	NA	NA	59	64	176	529	172	157	276	154	3	61	0	0.017	0.115	0
.	19.01.15-23.34.47-1-105058	186	23	23	6	0	4	566	19	19	0	0	NA	NA	NA	55	43	171	513	172	150	259	157	10	38	6	0.058	0.074	0.035
.	19.01.15-23.34.48-1-105059	60	3	3	0	0	0	149	2	2	0	0	NA	NA	NA	19	13	167	496	163	45	69	35	0	3	0	0	0.006	0
.	19.01.15-23.34.50-1-105060	150	10	10	4	0	3	575	9	9	0	0	NA	NA	NA	63	64	174	524	179	154	262	159	3	30	0	0.017	0.057	0
.	19.01.15-23.34.53-1-105061	113	7	7	2	0	2	552	6	6	0	0	NA	NA	NA	24	29	166	509	167	147	255	150	5	16	0	0.03	0.031	0
.	19.01.15-23.34.53-1-105062	270	28	28	8	0	5	604	25	25	0	0	NA	NA	NA	80	88	188	538	175	170	281	153	7	88	6	0.037	0.164	0.034
.	19.01.15-23.34.56-1-105063	61	4	4	1	0	1	154	2	2	0	0	NA	NA	NA	21	13	169	494	163	36	65	53	0	7	0	0	0.014	0
.	19.01.15-23.34.59-1-105079	87	5	5	1	0	1	551	4	4	0	0	NA	NA	NA	36	30	169	507	167	151	251	149	0	15	0	0	0.03	0
.	19.01.15-23.35.07-1-105084	146	16	16	7	0	5	540	15	15	0	0	NA	NA	NA	45	26	171	498	170	148	243	149	14	32	4	0.082	0.064	0.024
.	19.01.15-23.35.11-1-105089	225	46	46	14	0	9	575	42	42	0	0	NA	NA	NA	56	59	172	528	172	153	268	154	31	88	10	0.18	0.167	0.058
.	19.01.15-23.35.11-1-105090	59	2	2	0	0	0	0	1	1	0	0	NA	NA	NA	15	23	165	504	167	0	0	0	1	2	0	0.006	0.004	0
.	19.01.15-23.35.16-1-105098	184	8	8	2	0	2	565	7	7	0	0	NA	NA	NA	49	47	172	513	175	153	258	154	0	18	0	0	0.035	0
.	19.01.15-23.35.16-1-105099	87	4	4	1	0	1	537	3	3	0	0	NA	NA	NA	42	25	172	499	167	148	244	145	0	5	6	0	0.01	0.036
.	19.01.15-23.35.16-1-105101	85	3	3	2	0	2	544	1	1	0	0	NA	NA	NA	35	21	166	502	166	149	246	149	0	4	0	0	0.008	0
.	19.01.15-23.35.25-1-105107	187	12	12	7	0	7	570	11	11	0	0	NA	NA	NA	46	46	171	519	169	152	267	151	15	37	0	0.088	0.071	0
.	19.01.15-23.35.30-1-105108	181	19	19	3	0	3	562	16	16	0	0	NA	NA	NA	66	48	176	513	172	155	256	151	7	38	11	0.04	0.074	0.064
.	19.01.15-23.35.32-1-105109	215	42	42	8	0	6	573	40	40	0	0	NA	NA	NA	73	54	169	527	171	149	271	153	32	112	15	0.189	0.213	0.088
.	19.01.15-23.35.36-1-105110	32	1	1	0	0	0	0	0	0	0	0	NA	NA	NA	9	7	166	492	162	0	0	0	0	0	3	0	0	0.019
.	19.01.15-23.35.37-1-105111	440	55	55	20	0	15	627	51	51	0	0	NA	NA	NA	112	107	185	546	189	168	290	169	20	148	19	0.108	0.271	0.101
.	19.01.15-23.35.38-1-105112	61	2	2	0	0	0	550	1	1	0	0	NA	NA	NA	16	28	167	508	166	148	251	151	0	8	0	0	0.016	0
.	19.01.15-23.35.39-1-105113	91	4	4	0	0	0	547	3	3	0	0	NA	NA	NA	21	25	170	500	168	151	248	148	0	8	5	0	0.016	0.03
.	19.01.15-23.35.42-1-105114	358	63	63	15	0	14	584	56	56	0	0	NA	NA	NA	105	71	176	527	181	150	272	162	41	116	14	0.233	0.22	0.077
.	19.01.15-23.35.52-1-105115	64	3	3	1	0	1	548	2	2	0	0	NA	NA	NA	19	25	167	506	165	147	253	148	0	4	5	0	0.008	0.03
.	19.01.15-23.35.53-1-105116	149	10	10	2	0	2	562	7	7	0	0	NA	NA	NA	58	51	171	522	171	151	262	149	0	27	6	0	0.052	0.035
.	19.01.15-23.35.58-1-105132	294	20	20	3	0	2	619	16	16	0	0	NA	NA	NA	73	106	180	554	185	162	291	166	1	35	5	0.006	0.063	0.027
.	19.01.15-23.36.00-1-105133	121	5	5	0	0	0	557	4	4	0	0	NA	NA	NA	48	38	167	515	169	149	256	152	5	12	0	0.03	0.023	0
.	19.01.15-23.36.10-1-105139	215	15	15	3	0	3	581	13	13	0	0	NA	NA	NA	63	63	175	523	178	154	269	158	2	63	0	0.011	0.12	0
.	19.01.15-23.36.17-1-105152	264	16	16	4	0	1	590	15	15	0	0	NA	NA	NA	82	84	180	541	176	157	279	154	13	34	5	0.072	0.063	0.028
.	19.01.15-23.36.17-1-105153	266	61	61	17	0	15	572	56	56	0	0	NA	NA	NA	65	55	179	521	168	162	260	150	38	139	17	0.212	0.267	0.101
.	19.01.15-23.36.25-1-105158	234	37	37	9	0	9	586	34	34	0	0	NA	NA	NA	74	66	177	524	178	156	269	161	16	105	1	0.09	0.2	0.006
.	19.01.15-23.36.32-1-105166	64	2	2	0	0	0	545	1	1	0	0	NA	NA	NA	30	27	169	502	169	149	244	152	0	6	0	0	0.012	0
.	19.01.15-23.36.36-1-105167	91	7	7	1	0	1	549	6	6	0	0	NA	NA	NA	30	28	173	501	167	153	248	148	13	9	3	0.075	0.018	0.018
.	19.01.15-23.36.45-1-105168	88	3	3	0	0	0	546	2	2	0	0	NA	NA	NA	22	25	168	504	166	147	249	150	3	2	0	0.018	0.004	0
.	19.01.15-23.36.49-1-105169	130	14	14	4	0	4	561	13	13	0	0	NA	NA	NA	41	44	172	514	171	150	256	155	6	37	7	0.035	0.072	0.041
.	19.01.15-23.36.58-1-105185	150	9	9	1	0	1	573	7	7	0	0	NA	NA	NA	46	54	176	520	171	157	263	153	0	17	0	0	0.033	0
.	19.01.15-23.37.03-1-105186	175	40	40	11	0	7	558	39	39	0	0	NA	NA	NA	62	48	168	520	173	146	259	153	22	119	3	0.131	0.229	0.017
.	19.01.15-23.37.05-1-105188	159	13	13	5	0	5	566	11	11	0	0	NA	NA	NA	48	48	173	518	170	154	261	151	9	50	5	0.052	0.097	0.029
.	19.01.15-23.37.20-1-105203	203	21	21	4	0	4	592	19	19	0	0	NA	NA	NA	56	70	178	523	182	159	266	167	0	56	3	0	0.107	0.016
.	19.01.15-23.37.32-1-105210	209	28	28	10	0	9	592	24	24	0	0	NA	NA	NA	62	65	172	528	178	154	276	162	10	86	9	0.058	0.163	0.051
.	19.01.15-23.37.34-1-105211	254	23	23	11	0	9	588	21	21	0	0	NA	NA	NA	67	71	178	533	173	157	278	153	20	57	0	0.112	0.107	0
.	19.01.15-23.37.34-1-105212	386	57	57	20	0	14	611	48	48	0	0	NA	NA	NA	114	106	186	558	175	164	293	154	24	152	23	0.129	0.272	0.131
.	19.01.15-23.37.35-1-105213	61	2	2	1	0	1	539	1	1	0	0	NA	NA	NA	28	22	167	505	163	147	249	143	3	0	1	0.018	0	0.006
.	19.01.15-23.37.41-1-105214	152	13	13	3	0	2	566	10	10	0	0	NA	NA	NA	45	52	172	523	170	153	262	151	9	26	9	0.052	0.05	0.053
.	19.01.15-23.37.48-1-105215	264	58	58	12	0	10	604	54	54	0	0	NA	NA	NA	81	84	189	535	173	168	282	154	29	125	19	0.153	0.234	0.11
.	19.01.15-23.37.51-1-105216	98	6	6	3	0	3	545	3	3	0	0	NA	NA	NA	25	27	166	506	168	145	250	150	17	10	0	0.102	0.02	0
.	19.01.15-23.37.53-1-105217	286	25	25	8	0	7	596	21	21	0	0	NA	NA	NA	80	80	184	529	180	165	271	160	4	71	9	0.022	0.134	0.05
.	19.01.15-23.38.07-1-105235	142	10	10	1	0	1	560	7	7	0	0	NA	NA	NA	28	41	172	509	173	151	253	156	2	12	3	0.012	0.024	0.017
.	19.01.15-23.38.09-1-105238	31	1	1	0	0	0	0	0	0	0	0	NA	NA	NA	12	11	165	494	165	0	0	0	0	0	0	0	0	0
.	19.01.15-23.38.09-1-105239	182	24	24	3	0	2	572	22	22	0	0	NA	NA	NA	51	58	176	521	174	155	260	157	5	66	2	0.028	0.127	0.011
.	19.01.15-23.38.09-1-105240	320	48	48	16	0	12	618	44	44	0	0	NA	NA	NA	90	99	186	546	180	167	289	162	17	171	5	0.091	0.313	0.028
.	19.01.15-23.38.12-1-105244	65	4	4	1	0	1	546	3	3	0	0	NA	NA	NA	29	27	169	502	169	148	247	151	3	13	0	0.018	0.026	0
.	19.01.15-23.38.17-1-105253	114	8	8	0	0	0	545	7	7	0	0	NA	NA	NA	41	37	172	513	165	154	249	142	0	10	3	0	0.019	0.018
.	19.01.15-23.38.28-1-105261	206	11	11	5	0	3	579	10	10	0	0	NA	NA	NA	69	67	176	527	177	155	268	156	14	26	0	0.08	0.049	0
.	19.01.15-23.38.28-1-105262	146	17	17	4	0	3	568	16	16	0	0	NA	NA	NA	50	54	176	520	171	153	265	150	0	61	1	0	0.117	0.006
.	19.01.15-23.38.31-1-105263	145	18	18	5	0	5	559	15	15	0	0	NA	NA	NA	56	46	171	518	170	149	260	150	10	50	8	0.058	0.097	0.047
.	19.01.15-23.38.36-1-105268	116	5	5	2	0	2	560	4	4	0	0	NA	NA	NA	34	40	174	511	168	154	253	153	7	15	0	0.04	0.029	0
.	19.01.15-23.38.52-1-105277	149	12	12	1	0	1	565	10	10	0	0	NA	NA	NA	49	51	174	518	172	155	257	153	0	27	4	0	0.052	0.023
.	19.01.15-23.38.52-1-105278	69	5	5	2	0	2	538	4	4	0	0	NA	NA	NA	28	23	171	500	165	149	243	146	5	5	0	0.029	0.01	0
.	19.01.15-23.38.53-1-105279	301	39	39	14	0	12	595	34	34	0	0	NA	NA	NA	88	84	173	540	184	151	278	166	7	134	6	0.04	0.248	0.033
.	19.01.15-23.38.55-1-105280	261	19	19	3	0	2	588	17	17	0	0	NA	NA	NA	72	72	178	534	173	157	277	154	5	42	3	0.028	0.079	0.017
.	19.01.15-23.38.57-1-105281	92	5	5	1	0	1	553	3	3	0	0	NA	NA	NA	34	33	169	509	168	150	252	151	11	5	2	0.065	0.01	0.012
.	19.01.15-23.38.59-1-105297	33	1	1	0	0	0	0	0	0	0	0	NA	NA	NA	7	11	165	495	164	0	0	0	0	2	0	0	0.004	0
.	19.01.15-23.39.02-1-105298	64	2	2	1	0	1	205	1	1	0	0	NA	NA	NA	11	15	167	497	164	59	88	58	0	0	6	0	0	0.037
.	19.01.15-23.39.07-1-105301	59	2	2	1	0	1	249	0	0	0	0	NA	NA	NA	12	10	164	495	164	63	120	66	0	2	0	0	0.004	0
.	19.01.15-23.39.10-1-105305	94	5	5	1	0	1	544	4	4	0	0	NA	NA	NA	23	24	166	504	167	146	248	150	3	7	2	0.018	0.014	0.012
.	19.01.15-23.39.14-1-105310	116	13	13	4	0	3	555	11	11	0	0	NA	NA	NA	36	36	173	511	165	151	257	147	16	26	0	0.092	0.051	0
.	19.01.15-23.39.14-1-105311	123	12	12	6	0	6	545	11	11	0	0	NA	NA	NA	50	31	167	510	167	148	252	145	5	32	4	0.03	0.063	0.024
.	19.01.15-23.39.16-1-105317	205	34	34	11	0	7	588	31	31	0	0	NA	NA	NA	65	72	177	527	181	160	267	161	16	99	11	0.09	0.188	0.061
.	19.01.15-23.39.17-1-105319	209	18	18	4	0	3	583	17	17	0	0	NA	NA	NA	69	70	183	527	173	166	264	153	4	47	3	0.022	0.089	0.017
.	19.01.15-23.39.18-1-105320	89	8	8	2	0	2	540	6	6	0	0	NA	NA	NA	26	18	164	501	166	147	246	147	5	23	2	0.03	0.046	0.012
.	19.01.15-23.39.26-1-105325	87	4	4	0	0	0	542	3	3	0	0	NA	NA	NA	38	29	169	505	168	147	245	150	5	7	0	0.03	0.014	0
.	19.01.15-23.39.27-1-105326	88	3	3	1	0	1	548	2	2	0	0	NA	NA	NA	26	26	171	500	168	152	251	145	0	0	5	0	0	0.03
.	19.01.15-23.39.36-1-105327	95	10	10	2	0	1	555	8	8	0	0	NA	NA	NA	33	31	172	504	168	152	252	151	6	16	4	0.035	0.032	0.024
.	19.01.15-23.39.38-1-105328	31	1	1	0	0	0	0	0	0	0	0	NA	NA	NA	6	7	165	491	164	0	0	0	0	0	0	0	0	0
.	19.01.15-23.39.41-1-105329	87	5	5	2	0	2	552	4	4	0	0	NA	NA	NA	20	31	172	505	167	153	251	148	3	8	2	0.017	0.016	0.012
.	19.01.15-23.39.41-1-105330	31	1	1	0	0	0	0	0	0	0	0	NA	NA	NA	6	10	166	495	162	0	0	0	3	0	0	0.018	0	0
.	19.01.15-23.39.46-1-105331	64	5	5	1	0	1	547	4	4	0	0	NA	NA	NA	20	31	169	510	165	149	253	145	0	12	0	0	0.024	0
.	19.01.15-23.39.46-1-105332	127	17	17	3	0	2	560	14	14	0	0	NA	NA	NA	41	37	170	513	167	151	260	149	0	30	11	0	0.058	0.066
.	19.01.15-23.39.47-1-105333	175	9	9	3	0	2	570	8	8	0	0	NA	NA	NA	53	50	174	520	169	157	263	150	4	27	0	0.023	0.052	0
.	19.01.15-23.39.57-1-105334	443	60	60	17	0	16	642	57	57	0	0	NA	NA	NA	128	133	191	562	193	171	297	174	22	176	16	0.115	0.313	0.083
.	19.01.15-23.39.57-1-105335	260	44	44	13	0	8	589	43	43	0	0	NA	NA	NA	91	74	180	532	175	158	277	154	25	137	0	0.139	0.258	0
.	19.01.15-23.39.58-1-105343	205	10	10	3	0	2	577	8	8	0	0	NA	NA	NA	56	57	170	519	181	147	265	165	7	27	4	0.041	0.052	0.022
.	19.01.15-23.40.03-1-105358	177	14	14	4	0	4	567	11	11	0	0	NA	NA	NA	67	56	176	523	170	158	257	152	5	29	5	0.028	0.055	0.029
.	19.01.15-23.40.10-1-105364	59	2	2	0	0	0	50	1	1	0	0	NA	NA	NA	19	26	169	504	166	15	23	12	4	0	0	0.024	0	0
.	19.01.15-23.40.12-1-105367	243	28	28	5	0	4	594	23	23	0	0	NA	NA	NA	76	74	174	536	177	155	277	162	3	71	25	0.017	0.132	0.141
.	19.01.15-23.40.13-1-105368	236	33	33	10	0	5	584	28	28	0	0	NA	NA	NA	80	76	180	535	174	157	272	155	25	107	7	0.139	0.2	0.04
.	19.01.15-23.40.15-1-105375	157	10	10	3	0	2	564	7	7	0	0	NA	NA	NA	50	51	167	526	171	148	263	153	0	31	0	0	0.059	0
.	19.01.15-23.40.18-1-105378	358	46	46	18	0	11	611	42	42	0	0	NA	NA	NA	99	95	182	544	182	163	284	164	14	127	5	0.077	0.233	0.027
.	19.01.15-23.40.21-1-105379	35	1	1	0	0	0	0	0	0	0	0	NA	NA	NA	11	13	169	493	164	0	0	0	0	1	0	0	0.002	0
.	19.01.15-23.40.24-1-105383	156	20	20	2	0	1	558	17	17	0	0	NA	NA	NA	44	34	171	509	167	155	256	147	4	33	15	0.023	0.065	0.09
.	19.01.15-23.40.29-1-105388	204	14	14	7	0	4	579	13	13	0	0	NA	NA	NA	50	58	173	525	173	156	271	152	20	21	5	0.116	0.04	0.029
.	19.01.15-23.40.38-1-105393	91	4	4	3	0	3	552	3	3	0	0	NA	NA	NA	25	29	171	503	168	154	250	148	9	3	0	0.053	0.006	0
.	19.01.15-23.40.55-1-105398	91	11	11	0	0	0	548	9	9	0	0	NA	NA	NA	32	28	170	506	165	150	250	148	0	21	6	0	0.042	0.036
.	19.01.15-23.40.57-1-105406	61	3	3	1	0	1	541	2	2	0	0	NA	NA	NA	30	22	168	501	166	151	238	152	3	3	0	0.018	0.006	0
.	19.01.15-23.40.57-1-105416	32	1	1	0	0	0	0	0	0	0	0	NA	NA	NA	11	8	165	493	163	0	0	0	0	0	4	0	0	0.025
.	19.01.15-23.41.00-1-105417	35	1	1	0	0	0	0	0	0	0	0	NA	NA	NA	7	14	168	496	163	0	0	0	0	3	0	0	0.006	0
.	19.01.15-23.41.00-1-105418	32	1	1	0	0	0	0	0	0	0	0	NA	NA	NA	5	10	165	492	166	0	0	0	3	0	0	0.018	0	0
.	19.01.15-23.41.03-1-105419	87	3	3	0	0	0	552	2	2	0	0	NA	NA	NA	15	31	167	510	167	151	251	150	0	4	0	0	0.008	0
.	19.01.15-23.41.04-1-105420	58	2	2	0	0	0	154	1	1	0	0	NA	NA	NA	20	12	164	497	164	42	66	46	1	1	0	0.006	0.002	0
.	19.01.15-23.41.04-1-105421	65	3	3	1	0	1	537	2	2	0	0	NA	NA	NA	22	20	165	503	165	148	246	143	0	6	1	0	0.012	0.006
.	19.01.15-23.41.08-1-105425	90	4	4	1	0	1	553	3	3	0	0	NA	NA	NA	29	36	169	510	170	148	252	153	1	9	0	0.006	0.018	0
.	19.01.15-23.41.11-1-105429	151	10	10	1	0	1	568	8	8	0	0	NA	NA	NA	49	46	178	506	175	158	253	157	0	17	10	0	0.034	0.057
.	19.01.15-23.41.13-1-105432	234	24	24	4	0	3	595	18	18	0	0	NA	NA	NA	59	72	182	525	178	163	272	160	6	61	9	0.033	0.116	0.051
.	19.01.15-23.41.14-1-105436	203	24	24	3	0	3	592	22	22	0	0	NA	NA	NA	51	82	180	544	171	159	280	153	2	66	5	0.011	0.121	0.029
.	19.01.15-23.41.22-1-105443	335	63	63	17	0	14	619	57	57	0	0	NA	NA	NA	80	108	185	551	185	163	289	167	37	183	11	0.2	0.332	0.059
.	19.01.15-23.41.22-1-105444	206	12	12	5	0	5	589	11	11	0	0	NA	NA	NA	68	82	183	537	175	163	270	156	3	38	4	0.016	0.071	0.023
.	19.01.15-23.41.22-1-105446	33	1	1	0	0	0	0	0	0	0	0	NA	NA	NA	16	7	165	493	162	0	0	0	0	3	0	0	0.006	0
.	19.01.15-23.41.24-1-105449	60	2	2	1	0	1	0	1	1	0	0	NA	NA	NA	21	13	164	496	166	0	0	0	3	1	0	0.018	0.002	0
.	19.01.15-23.41.26-1-105451	96	8	8	2	0	2	543	7	7	0	0	NA	NA	NA	27	24	168	505	164	149	248	146	7	19	3	0.042	0.038	0.018
.	19.01.15-23.41.29-1-105452	33	1	1	1	0	1	0	0	0	0	0	NA	NA	NA	10	7	165	492	163	0	0	0	0	0	2	0	0	0.012
.	19.01.15-23.41.30-1-105453	64	4	4	2	0	1	539	3	3	0	0	NA	NA	NA	21	22	168	501	166	147	248	144	0	5	6	0	0.01	0.036
.	19.01.15-23.41.37-1-105454	394	79	79	21	0	20	616	76	76	0	0	NA	NA	NA	113	111	178	561	185	158	296	162	21	194	18	0.118	0.346	0.097
.	19.01.15-23.41.37-1-105455	148	9	9	4	0	4	555	7	7	0	0	NA	NA	NA	53	36	169	512	168	148	259	148	0	28	2	0	0.055	0.012
.	19.01.15-23.41.53-1-105456	216	10	10	4	0	3	583	8	8	0	0	NA	NA	NA	67	69	173	533	176	152	272	159	4	34	0	0.023	0.064	0
.	19.01.15-23.42.10-1-105477	144	18	18	3	0	2	551	16	16	0	0	NA	NA	NA	49	45	176	511	171	152	251	148	22	25	4	0.125	0.049	0.023
.	19.01.15-23.42.11-1-105479	297	20	20	4	0	3	603	18	18	0	0	NA	NA	NA	81	89	176	549	177	156	291	156	15	78	5	0.085	0.142	0.028
.	19.01.15-23.42.16-1-105488	349	48	48	9	0	5	607	43	43	0	0	NA	NA	NA	102	90	182	533	188	162	278	167	26	121	11	0.143	0.227	0.059
.	19.01.15-23.42.18-1-105490	350	56	56	8	0	5	617	53	53	0	0	NA	NA	NA	91	97	186	542	182	167	283	167	20	145	7	0.108	0.268	0.038
.	19.01.15-23.42.20-1-105491	36	1	1	0	0	0	0	0	0	0	0	NA	NA	NA	11	11	166	495	163	0	0	0	0	3	0	0	0.006	0
.	19.01.15-23.42.23-1-105494	63	2	2	0	0	0	548	1	1	0	0	NA	NA	NA	25	36	168	512	169	148	254	146	0	3	5	0	0.006	0.03
.	19.01.15-23.42.23-1-105495	175	36	36	14	0	11	572	35	35	0	0	NA	NA	NA	56	51	175	514	175	158	258	156	24	82	8	0.137	0.16	0.046
.	19.01.15-23.42.36-1-105507	200	18	18	5	0	5	566	15	15	0	0	NA	NA	NA	62	54	171	520	176	148	261	157	6	36	4	0.035	0.069	0.023
.	19.01.15-23.42.40-1-105512	242	28	28	10	0	5	576	26	26	0	0	NA	NA	NA	90	58	175	519	177	155	266	155	14	95	12	0.08	0.183	0.068
.	19.01.15-23.42.52-1-105513	89	4	4	0	0	0	541	3	3	0	0	NA	NA	NA	18	16	168	495	166	149	243	149	6	5	0	0.036	0.01	0
.	19.01.15-23.43.05-1-105529	32	1	1	0	0	0	0	0	0	0	0	NA	NA	NA	15	5	164	491	163	0	0	0	2	0	0	0.012	0	0
.	19.01.15-23.43.07-1-105532	151	9	9	3	0	3	569	8	8	0	0	NA	NA	NA	37	48	173	518	170	154	261	154	7	29	0	0.04	0.056	0
.	19.01.15-23.43.08-1-105534	86	4	4	1	0	1	543	3	3	0	0	NA	NA	NA	30	29	170	508	164	153	249	141	7	7	0	0.041	0.014	0
.	19.01.15-23.43.11-1-105538	31	1	1	0	0	0	0	0	0	0	0	NA	NA	NA	14	7	164	491	165	0	0	0	0	0	0	0	0	0
.	19.01.15-23.43.13-1-105541	236	54	54	13	0	9	581	45	45	0	0	NA	NA	NA	54	63	177	527	172	159	270	152	18	157	16	0.102	0.298	0.093
.	19.01.15-23.43.17-1-105549	183	22	22	2	0	2	562	20	20	0	0	NA	NA	NA	50	44	172	513	172	152	257	153	8	38	6	0.047	0.074	0.035
.	19.01.15-23.43.19-1-105550	121	13	13	5	0	3	552	12	12	0	0	NA	NA	NA	42	32	169	506	170	150	251	151	6	24	7	0.036	0.047	0.041
.	19.01.15-23.43.24-1-105554	89	4	4	0	0	0	546	3	3	0	0	NA	NA	NA	34	23	167	501	168	145	250	151	0	6	1	0	0.012	0.006
.	19.01.15-23.43.26-1-105556	69	4	4	2	0	1	550	3	3	0	0	NA	NA	NA	26	27	168	503	169	150	248	152	3	7	0	0.018	0.014	0
.	19.01.15-23.43.29-1-105557	325	39	39	10	0	6	588	33	33	0	0	NA	NA	NA	89	70	182	529	172	162	274	152	36	116	1	0.198	0.219	0.006
.	19.01.15-23.43.30-1-105558	117	19	19	5	0	4	556	16	16	0	0	NA	NA	NA	38	40	169	511	173	151	255	150	11	33	7	0.065	0.065	0.04
.	19.01.15-23.43.40-1-105559	32	1	1	0	0	0	0	0	0	0	0	NA	NA	NA	8	5	164	492	162	0	0	0	0	2	0	0	0.004	0
.	19.01.15-23.43.41-1-105560	260	33	33	11	0	9	596	31	31	0	0	NA	NA	NA	78	82	175	542	178	151	285	160	20	103	7	0.114	0.19	0.039
.	19.01.15-23.43.43-1-105561	32	1	1	0	0	0	0	0	0	0	0	NA	NA	NA	7	7	163	494	163	0	0	0	0	0	0	0	0	0
.	19.01.15-23.43.46-1-105564	65	4	4	3	0	1	550	2	2	0	0	NA	NA	NA	23	33	170	507	169	149	249	152	0	20	0	0	0.039	0
.	19.01.15-23.43.46-1-105565	284	29	29	9	0	4	615	26	26	0	0	NA	NA	NA	72	99	182	546	184	162	287	166	10	107	1	0.055	0.196	0.005
.	19.01.15-23.43.47-1-105566	144	21	21	6	0	4	558	19	19	0	0	NA	NA	NA	49	45	170	519	169	148	260	150	7	68	1	0.041	0.131	0.006
.	19.01.15-23.43.51-1-105567	153	14	14	2	0	1	564	12	12	0	0	NA	NA	NA	38	47	173	513	174	152	257	155	18	31	0	0.104	0.06	0
.	19.01.15-23.44.06-1-105584	207	18	18	5	0	4	583	17	17	0	0	NA	NA	NA	67	66	180	522	177	161	264	158	8	67	5	0.044	0.128	0.028
.	19.01.15-23.44.18-1-105599	93	6	6	3	0	3	546	3	3	0	0	NA	NA	NA	36	31	168	508	168	149	251	146	6	20	1	0.036	0.039	0.006
.	19.01.15-23.44.24-1-105603	385	57	57	18	0	16	637	52	52	0	0	NA	NA	NA	105	120	192	558	183	174	299	164	27	111	24	0.141	0.199	0.131
.	19.01.15-23.44.35-1-105612	261	43	43	13	0	7	586	40	40	0	0	NA	NA	NA	77	72	176	535	174	156	277	153	6	109	1	0.034	0.204	0.006
.	19.01.15-23.44.39-1-105613	351	70	70	22	0	19	612	63	63	0	0	NA	NA	NA	102	103	185	548	183	162	289	161	42	160	8	0.227	0.292	0.044
.	19.01.15-23.44.39-1-105614	203	45	45	10	0	7	578	42	42	0	0	NA	NA	NA	72	64	178	524	175	158	266	154	8	105	11	0.045	0.2	0.063
.	19.01.15-23.44.40-1-105615	520	62	62	11	0	9	689	55	55	0	0	NA	NA	NA	139	178	206	593	192	188	327	174	18	194	5	0.087	0.327	0.026
.	19.01.15-23.44.44-1-105616	94	7	7	3	0	2	541	6	6	0	0	NA	NA	NA	35	25	168	503	167	149	246	146	3	8	4	0.018	0.016	0.024
.	19.01.15-23.44.47-1-105617	34	1	1	1	0	1	0	0	0	0	0	NA	NA	NA	5	9	165	491	166	0	0	0	0	0	1	0	0	0.006
.	19.01.15-23.44.57-1-105633	65	2	2	1	0	1	301	1	1	0	0	NA	NA	NA	13	20	166	503	164	79	135	87	3	1	0	0.018	0.002	0
.	19.01.15-23.45.02-1-105636	169	8	8	3	0	2	577	6	6	0	0	NA	NA	NA	57	62	176	524	175	157	265	155	3	45	0	0.017	0.086	0
.	19.01.15-23.45.08-1-105640	141	12	12	5	0	5	560	9	9	0	0	NA	NA	NA	52	43	170	511	175	153	253	154	4	29	2	0.024	0.057	0.011
.	19.01.15-23.45.12-1-105644	412	36	36	12	0	9	626	32	32	0	0	NA	NA	NA	118	112	181	562	182	164	304	158	15	99	8	0.083	0.176	0.044
.	19.01.15-23.45.27-1-105658	87	3	3	0	0	0	539	2	2	0	0	NA	NA	NA	21	17	167	498	165	148	244	147	2	1	0	0.012	0.002	0
.	19.01.15-23.45.32-1-105659	31	1	1	1	0	1	0	0	0	0	0	NA	NA	NA	7	5	164	490	164	0	0	0	0	0	0	0	0	0
.	19.01.15-23.45.34-1-105660	33	1	1	0	0	0	0	0	0	0	0	NA	NA	NA	14	10	164	494	165	0	0	0	0	0	0	0	0	0
.	19.01.15-23.45.37-1-105661	146	28	28	8	0	7	572	22	22	0	0	NA	NA	NA	42	58	174	527	170	154	266	152	22	62	3	0.126	0.118	0.018
.	19.01.15-23.45.39-1-105662	144	17	17	3	0	3	557	16	16	0	0	NA	NA	NA	40	38	168	513	170	149	257	151	8	39	1	0.048	0.076	0.006
.	19.01.15-23.45.40-1-105663	113	7	7	2	0	2	552	6	6	0	0	NA	NA	NA	39	36	169	516	164	149	257	146	2	11	0	0.012	0.021	0
.	19.01.15-23.45.43-1-105664	206	58	58	17	0	17	579	55	55	0	0	NA	NA	NA	65	67	175	530	175	155	270	154	62	70	16	0.354	0.132	0.091
.	19.01.15-23.45.46-1-105665	86	4	4	0	0	0	543	3	3	0	0	NA	NA	NA	29	22	166	502	167	147	252	144	1	5	3	0.006	0.01	0.018
.	19.01.15-23.46.00-1-105681	265	87	87	22	0	19	593	82	82	0	0	NA	NA	NA	70	81	183	536	175	161	275	157	35	217	15	0.191	0.405	0.086
.	19.01.15-23.46.07-1-105684	89	4	4	1	0	1	545	3	3	0	0	NA	NA	NA	38	35	165	514	169	146	256	143	0	12	4	0	0.023	0.024
.	19.01.15-23.46.12-1-105689	101	12	12	5	0	3	551	11	11	0	0	NA	NA	NA	34	32	171	505	169	154	251	146	0	39	6	0	0.077	0.036
.	19.01.15-23.46.14-1-105693	122	7	7	0	0	0	571	6	6	0	0	NA	NA	NA	36	50	177	513	173	157	261	153	8	9	3	0.045	0.018	0.017
.	19.01.15-23.46.16-1-105701	65	2	2	2	0	2	404	1	1	0	0	NA	NA	NA	19	21	172	498	164	117	180	107	0	0	3	0	0	0.018
.	19.01.15-23.46.17-1-105703	219	13	13	5	0	3	587	11	11	0	0	NA	NA	NA	79	73	179	533	174	162	270	155	3	39	0	0.017	0.073	0
.	19.01.15-23.46.21-1-105705	301	38	38	10	0	8	596	35	35	0	0	NA	NA	NA	96	70	173	531	179	155	279	162	22	116	6	0.127	0.218	0.034
.	19.01.15-23.46.25-1-105709	252	41	41	7	0	5	585	38	38	0	0	NA	NA	NA	80	79	177	539	176	151	278	156	15	83	2	0.085	0.154	0.011
.	19.01.15-23.46.29-1-105710	170	14	14	6	0	1	557	10	10	0	0	NA	NA	NA	48	44	172	517	168	151	260	146	0	38	10	0	0.074	0.06
.	19.01.15-23.46.34-1-105714	86	4	4	0	0	0	561	1	1	0	0	NA	NA	NA	26	45	175	514	169	154	258	149	0	11	0	0	0.021	0
.	19.01.15-23.46.37-1-105719	94	15	15	3	0	2	556	14	14	0	0	NA	NA	NA	34	41	175	510	169	156	251	149	2	32	0	0.011	0.063	0
.	19.01.15-23.46.44-1-105720	32	1	1	0	0	0	0	0	0	0	0	NA	NA	NA	9	5	165	491	162	0	0	0	0	1	0	0	0.002	0
.	19.01.15-23.46.47-1-105721	235	21	21	6	0	5	572	16	16	0	0	NA	NA	NA	66	45	175	512	171	158	261	153	6	67	6	0.034	0.131	0.035
.	19.01.15-23.46.55-1-105722	144	8	8	2	0	1	573	5	5	0	0	NA	NA	NA	40	48	178	508	175	159	257	157	8	15	2	0.045	0.03	0.011
.	19.01.15-23.47.06-1-105738	238	15	15	4	0	3	579	14	14	0	0	NA	NA	NA	64	53	171	523	172	153	273	153	7	33	1	0.041	0.063	0.006
.	19.01.15-23.47.07-1-105741	89	4	4	1	0	1	545	3	3	0	0	NA	NA	NA	20	21	167	503	164	150	250	145	6	4	0	0.036	0.008	0
.	19.01.15-23.47.10-1-105745	199	29	29	7	0	6	574	26	26	0	0	NA	NA	NA	64	55	176	519	173	158	262	154	25	84	0	0.142	0.162	0
.	19.01.15-23.47.19-1-105756	85	4	4	2	0	2	541	3	3	0	0	NA	NA	NA	33	23	167	497	172	141	245	155	6	5	0	0.036	0.01	0
.	19.01.15-23.47.21-1-105757	363	37	37	6	0	6	626	31	31	0	0	NA	NA	NA	110	110	188	551	184	168	290	168	6	111	13	0.032	0.201	0.071
.	19.01.15-23.47.22-1-105759	144	12	12	4	0	3	569	11	11	0	0	NA	NA	NA	41	49	172	513	177	155	258	156	6	32	8	0.035	0.062	0.045
.	19.01.15-23.47.23-1-105761	109	5	5	1	0	1	564	4	4	0	0	NA	NA	NA	24	40	172	514	167	155	259	150	3	6	0	0.017	0.012	0
.	19.01.15-23.47.33-1-105766	93	3	3	1	0	1	542	2	2	0	0	NA	NA	NA	45	27	166	504	170	145	247	150	0	5	6	0	0.01	0.035
.	19.01.15-23.47.33-1-105767	55	2	2	0	0	0	0	1	1	0	0	NA	NA	NA	12	20	166	502	165	0	0	0	0	0	1	0	0	0.006
.	19.01.15-23.47.36-1-105768	62	2	2	1	0	1	452	0	0	0	0	NA	NA	NA	24	26	171	502	166	125	205	122	0	1	1	0	0.002	0.006
.	19.01.15-23.47.37-1-105769	124	10	10	3	0	3	550	9	9	0	0	NA	NA	NA	55	36	166	515	168	147	254	149	6	31	5	0.036	0.06	0.03
.	19.01.15-23.47.39-1-105770	532	60	60	26	0	20	671	51	51	0	0	NA	NA	NA	135	143	195	569	192	180	316	175	35	143	15	0.179	0.251	0.078
.	19.01.15-23.47.47-1-105771	305	52	52	9	0	8	589	44	44	0	0	NA	NA	NA	90	73	181	532	173	162	272	155	7	129	18	0.039	0.242	0.104
.	19.01.15-23.47.48-1-105772	188	27	27	5	0	5	565	25	25	0	0	NA	NA	NA	50	44	173	516	168	157	260	148	6	77	5	0.035	0.149	0.03
.	19.01.15-23.47.50-1-105773	578	63	63	18	0	13	675	56	56	0	0	NA	NA	NA	156	166	196	591	192	178	326	171	36	165	16	0.184	0.279	0.083
.	19.01.15-23.47.53-1-105774	177	31	31	8	0	5	575	30	30	0	0	NA	NA	NA	46	51	172	520	172	154	267	154	2	78	18	0.012	0.15	0.105
.	19.01.15-23.47.58-1-105790	65	6	6	4	0	4	547	5	5	0	0	NA	NA	NA	17	21	166	502	166	148	248	151	0	5	9	0	0.01	0.054
.	19.01.15-23.48.00-1-105791	35	1	1	0	0	0	0	0	0	0	0	NA	NA	NA	8	12	165	495	165	0	0	0	0	7	0	0	0.014	0
.	19.01.15-23.48.07-1-105794	33	1	1	0	0	0	0	0	0	0	0	NA	NA	NA	18	8	165	494	162	0	0	0	0	0	0	0	0	0
.	19.01.15-23.48.10-1-105798	145	8	8	3	0	2	556	7	7	0	0	NA	NA	NA	43	35	173	508	167	155	254	147	2	23	0	0.012	0.045	0
.	19.01.15-23.48.22-1-105810	36	1	1	0	0	0	0	0	0	0	0	NA	NA	NA	13	10	164	496	163	0	0	0	0	1	0	0	0.002	0
.	19.01.15-23.48.25-1-105814	87	5	5	1	0	1	549	4	4	0	0	NA	NA	NA	36	29	168	503	171	146	249	154	0	12	0	0	0.024	0
.	19.01.15-23.48.29-1-105815	210	19	19	2	0	1	587	16	16	0	0	NA	NA	NA	57	65	177	526	175	161	269	157	4	32	3	0.023	0.061	0.017
.	19.01.15-23.48.31-1-105816	229	50	50	14	0	10	581	45	45	0	0	NA	NA	NA	59	65	176	527	175	157	271	153	10	167	8	0.057	0.317	0.046
.	19.01.15-23.48.41-1-105830	174	18	18	6	0	6	562	14	14	0	0	NA	NA	NA	48	44	171	512	174	150	257	155	5	41	0	0.029	0.08	0
.	19.01.15-23.48.44-1-105831	35	1	1	0	0	0	0	0	0	0	0	NA	NA	NA	12	8	166	490	165	0	0	0	2	0	0	0.012	0	0
.	19.01.15-23.48.46-1-105834	89	3	3	0	0	0	544	2	2	0	0	NA	NA	NA	30	32	167	513	165	146	255	143	4	1	3	0.024	0.002	0.018
.	19.01.15-23.48.51-1-105835	150	39	39	12	0	7	581	36	36	0	0	NA	NA	NA	46	62	177	526	172	159	267	155	23	77	3	0.13	0.146	0.017
.	19.01.15-23.48.58-1-105851	288	37	37	6	0	5	592	33	33	0	0	NA	NA	NA	79	73	177	534	175	158	280	154	2	103	12	0.011	0.193	0.069
.	19.01.15-23.49.01-1-105852	261	50	50	10	0	9	581	45	45	0	0	NA	NA	NA	90	75	175	543	170	155	281	145	27	128	10	0.154	0.236	0.059
.	19.01.15-23.49.16-1-105867	33	1	1	0	0	0	0	0	0	0	0	NA	NA	NA	9	13	166	496	164	0	0	0	0	0	0	0	0	0
.	19.01.15-23.49.17-1-105868	121	5	5	3	0	2	555	4	4	0	0	NA	NA	NA	44	42	169	515	171	149	256	150	0	22	3	0	0.043	0.018
.	19.01.15-23.49.19-1-105870	97	6	6	1	0	1	553	5	5	0	0	NA	NA	NA	44	41	173	511	170	155	249	149	12	6	0	0.069	0.012	0
.	19.01.15-23.49.21-1-105871	143	6	6	1	0	1	554	5	5	0	0	NA	NA	NA	42	34	168	514	165	150	258	146	3	9	2	0.018	0.018	0.012
.	19.01.15-23.49.33-1-105876	30	1	1	0	0	0	0	0	0	0	0	NA	NA	NA	8	10	165	494	164	0	0	0	0	0	0	0	0	0
.	19.01.15-23.49.35-1-105877	224	38	38	11	0	8	585	34	34	0	0	NA	NA	NA	65	74	180	533	174	160	273	152	21	104	11	0.117	0.195	0.063
.	19.01.15-23.49.36-1-105878	32	1	1	1	0	1	0	0	0	0	0	NA	NA	NA	12	12	165	493	167	0	0	0	0	0	0	0	0	0
.	19.01.15-23.49.37-1-105879	30	1	1	0	0	0	0	0	0	0	0	NA	NA	NA	8	7	165	492	163	0	0	0	0	0	0	0	0	0
.	19.01.15-23.49.38-1-105880	240	47	47	12	0	10	583	42	42	0	0	NA	NA	NA	67	69	174	538	170	156	277	150	18	130	21	0.103	0.242	0.124
.	19.01.15-23.49.39-1-105881	170	20	20	3	0	3	583	19	19	0	0	NA	NA	NA	50	56	177	520	172	160	269	154	3	39	10	0.017	0.075	0.058
.	19.01.15-23.49.41-1-105882	202	23	23	6	0	6	582	20	20	0	0	NA	NA	NA	53	58	176	520	175	156	268	158	1	68	3	0.006	0.131	0.017
.	19.01.15-23.49.48-1-105883	35	1	1	0	0	0	0	0	0	0	0	NA	NA	NA	11	10	164	495	164	0	0	0	0	0	2	0	0	0.012
.	19.01.15-23.49.51-1-105884	118	11	11	3	0	3	562	10	10	0	0	NA	NA	NA	44	48	171	520	170	153	260	149	3	22	0	0.018	0.042	0
.	19.01.15-23.49.55-1-105885	32	1	1	0	0	0	0	0	0	0	0	NA	NA	NA	8	9	163	495	164	0	0	0	0	0	0	0	0	0
.	19.01.15-23.49.58-1-105901	263	18	18	6	0	5	608	17	17	0	0	NA	NA	NA	74	92	186	539	180	169	276	163	0	62	6	0	0.115	0.033
.	19.01.15-23.50.03-1-105908	316	31	31	9	0	7	600	29	29	0	0	NA	NA	NA	90	83	184	535	177	163	279	158	13	90	12	0.071	0.168	0.068
.	19.01.15-23.50.15-1-105922	206	45	45	12	0	7	589	41	41	0	0	NA	NA	NA	55	66	172	532	175	152	278	159	47	102	11	0.273	0.192	0.063
.	19.01.15-23.50.17-1-105925	176	12	12	2	0	1	561	10	10	0	0	NA	NA	NA	59	42	173	508	174	152	258	151	20	19	5	0.116	0.037	0.029
.	19.01.15-23.50.18-1-105926	132	10	10	1	0	1	560	8	8	0	0	NA	NA	NA	49	43	176	511	169	153	256	151	0	18	6	0	0.035	0.036
.	19.01.15-23.50.18-1-105927	91	8	8	4	0	4	546	6	6	0	0	NA	NA	NA	31	26	167	508	164	147	253	146	0	14	10	0	0.028	0.061
.	19.01.15-23.50.30-1-105932	123	18	18	6	0	6	561	17	17	0	0	NA	NA	NA	34	44	175	514	168	158	255	148	8	29	14	0.046	0.056	0.083
.	19.01.15-23.50.34-1-105936	58	2	2	0	0	0	0	1	1	0	0	NA	NA	NA	26	20	168	497	168	0	0	0	0	2	0	0	0.004	0
.	19.01.15-23.50.37-1-105937	320	56	56	16	0	11	608	53	53	0	0	NA	NA	NA	89	82	189	530	176	170	280	158	43	148	7	0.228	0.279	0.04
.	19.01.15-23.50.39-1-105946	91	3	3	0	0	0	551	1	1	0	0	NA	NA	NA	38	34	167	511	169	148	253	150	0	8	0	0	0.016	0
.	19.01.15-23.50.40-1-105947	203	47	47	10	0	9	567	45	45	0	0	NA	NA	NA	61	53	169	526	171	146	271	150	20	125	1	0.118	0.238	0.006
.	19.01.15-23.50.44-1-105948	234	47	47	11	0	9	599	44	44	0	0	NA	NA	NA	68	78	179	541	171	160	285	154	16	117	5	0.089	0.216	0.029
.	19.01.15-23.50.47-1-105949	154	19	19	5	0	3	566	16	16	0	0	NA	NA	NA	41	46	173	515	171	154	258	154	13	34	6	0.075	0.066	0.035
.	19.01.15-23.50.53-1-105950	146	7	7	2	0	2	566	6	6	0	0	NA	NA	NA	36	46	168	521	170	151	263	152	4	9	1	0.024	0.017	0.006
.	19.01.15-23.50.54-1-105951	230	16	16	5	0	3	600	15	15	0	0	NA	NA	NA	77	83	178	528	190	160	270	170	3	53	4	0.017	0.1	0.021
.	19.01.15-23.51.00-1-105967	35	1	1	1	0	1	0	0	0	0	0	NA	NA	NA	14	12	164	496	165	0	0	0	0	1	0	0	0.002	0
.	19.01.15-23.51.03-1-105968	29	1	1	0	0	0	0	0	0	0	0	NA	NA	NA	9	11	165	497	162	0	0	0	0	0	1	0	0	0.006
.	19.01.15-23.51.05-1-105969	92	11	11	2	0	1	556	9	9	0	0	NA	NA	NA	25	35	169	510	169	152	251	153	7	19	0	0.041	0.037	0
.	19.01.15-23.51.15-1-105985	93	6	6	1	0	1	551	5	5	0	0	NA	NA	NA	22	32	168	509	168	147	255	149	4	6	12	0.024	0.012	0.071
.	19.01.15-23.51.18-1-105988	117	10	10	2	0	2	552	8	8	0	0	NA	NA	NA	34	36	169	513	167	150	256	146	2	23	7	0.012	0.045	0.042
.	19.01.15-23.51.28-1-105993	156	12	12	1	0	1	546	10	10	0	0	NA	NA	NA	42	24	167	498	172	148	243	155	7	30	0	0.042	0.06	0
.	19.01.15-23.51.33-1-105994	297	62	62	18	0	14	593	54	54	0	0	NA	NA	NA	92	80	178	542	173	158	282	153	56	177	7	0.315	0.327	0.04
.	19.01.15-23.51.37-1-105995	86	4	4	3	0	2	555	3	3	0	0	NA	NA	NA	27	35	167	506	175	148	250	157	0	7	3	0	0.014	0.017
.	19.01.15-23.51.47-1-105996	234	39	39	12	0	11	575	35	35	0	0	NA	NA	NA	73	59	171	521	180	148	265	162	19	112	12	0.111	0.215	0.067
.	19.01.15-23.51.56-1-105997	60	2	2	1	0	1	540	1	1	0	0	NA	NA	NA	26	25	168	503	167	148	245	147	0	3	2	0	0.006	0.012
.	19.01.15-23.51.57-1-105998	411	70	70	19	0	14	640	66	66	0	0	NA	NA	NA	98	125	176	572	190	155	312	173	23	168	20	0.131	0.294	0.105
.	19.01.15-23.52.00-1-106014	118	11	11	1	0	1	547	10	10	0	0	NA	NA	NA	46	35	166	512	170	143	253	151	9	17	8	0.054	0.033	0.047
.	19.01.15-23.52.02-1-106015	180	16	16	5	0	4	579	13	13	0	0	NA	NA	NA	51	54	174	521	172	156	268	155	8	33	6	0.046	0.063	0.035
.	19.01.15-23.52.02-1-106016	477	50	50	13	0	7	639	47	47	0	0	NA	NA	NA	116	131	198	566	180	179	304	156	5	165	8	0.025	0.292	0.044
.	19.01.15-23.52.09-1-106021	34	1	1	1	0	1	0	0	0	0	0	NA	NA	NA	8	15	164	500	164	0	0	0	0	0	3	0	0	0.018
.	19.01.15-23.52.12-1-106025	88	3	3	2	0	2	545	2	2	0	0	NA	NA	NA	34	31	170	506	168	154	243	148	0	6	0	0	0.012	0
.	19.01.15-23.52.12-1-106026	58	2	2	0	0	0	0	1	1	0	0	NA	NA	NA	17	17	166	498	166	0	0	0	2	3	0	0.012	0.006	0
.	19.01.15-23.52.16-1-106034	92	4	4	0	0	0	553	2	2	0	0	NA	NA	NA	29	37	173	510	167	153	251	149	0	5	3	0	0.01	0.018
.	19.01.15-23.52.22-1-106041	91	13	13	0	0	0	541	12	12	0	0	NA	NA	NA	24	25	172	500	166	153	243	145	3	12	10	0.017	0.024	0.06
.	19.01.15-23.52.31-1-106047	89	4	4	0	0	0	552	3	3	0	0	NA	NA	NA	26	30	174	503	166	156	248	148	0	14	0	0	0.028	0
.	19.01.15-23.52.32-1-106048	98	4	4	2	0	2	550	3	3	0	0	NA	NA	NA	25	29	168	506	168	146	253	151	6	0	10	0.036	0	0.06
.	19.01.15-23.52.37-1-106052	199	13	13	3	0	3	587	11	11	0	0	NA	NA	NA	59	71	171	540	173	150	280	157	2	27	3	0.012	0.05	0.017
.	19.01.15-23.53.00-1-106076	409	53	53	17	0	12	634	49	49	0	0	NA	NA	NA	117	115	181	552	195	160	295	179	31	142	4	0.171	0.257	0.021
.	19.01.15-23.53.00-1-106077	151	16	16	4	0	2	566	12	12	0	0	NA	NA	NA	52	50	170	518	175	147	260	159	20	35	4	0.118	0.068	0.023
.	19.01.15-23.53.04-1-106088	329	80	80	22	0	17	608	72	72	0	0	NA	NA	NA	82	85	182	529	187	167	272	169	28	178	5	0.154	0.336	0.027
.	19.01.15-23.53.08-1-106092	37	1	1	1	0	1	0	0	0	0	0	NA	NA	NA	12	10	165	494	164	0	0	0	0	2	0	0	0.004	0
.	19.01.15-23.53.25-1-106109	91	5	5	2	0	1	552	3	3	0	0	NA	NA	NA	47	36	168	510	171	145	252	155	0	18	0	0	0.035	0
.	19.01.15-23.53.35-1-106110	172	14	14	3	0	3	561	13	13	0	0	NA	NA	NA	59	45	172	511	175	152	260	149	8	19	10	0.047	0.037	0.057
.	19.01.15-23.53.44-1-106111	29	1	1	0	0	0	0	0	0	0	0	NA	NA	NA	7	8	164	493	164	0	0	0	0	0	2	0	0	0.012
.	19.01.15-23.53.51-1-106114	59	3	3	0	0	0	545	2	2	0	0	NA	NA	NA	26	30	170	506	167	149	249	147	0	0	12	0	0	0.072
.	19.01.15-23.53.54-1-106115	243	19	19	9	0	7	597	16	16	0	0	NA	NA	NA	73	77	182	533	175	164	275	158	11	72	5	0.06	0.135	0.029
.	19.01.15-23.53.59-1-106131	391	45	45	12	0	9	640	38	38	0	0	NA	NA	NA	128	126	194	563	182	177	302	161	4	137	2	0.021	0.243	0.011
.	19.01.15-23.54.30-1-106151	123	12	12	2	0	2	557	11	11	0	0	NA	NA	NA	44	36	175	507	167	155	252	150	4	20	4	0.023	0.039	0.024
.	19.01.15-23.54.31-1-106152	33	1	1	1	0	1	0	0	0	0	0	NA	NA	NA	6	14	164	494	169	0	0	0	0	5	0	0	0.01	0
.	19.01.15-23.54.33-1-106153	240	46	46	13	0	7	585	43	43	0	0	NA	NA	NA	68	68	178	529	174	158	270	157	3	133	12	0.017	0.251	0.069
.	19.01.15-23.54.49-1-106161	242	15	15	9	0	5	592	13	13	0	0	NA	NA	NA	93	73	177	535	174	161	277	154	18	30	7	0.102	0.056	0.04
.	19.01.15-23.54.49-1-106162	361	57	57	10	0	9	621	50	50	0	0	NA	NA	NA	88	109	185	553	184	165	292	164	17	136	14	0.092	0.246	0.076
.	19.01.15-23.55.16-1-106193	32	1	1	0	0	0	0	0	0	0	0	NA	NA	NA	14	15	167	496	165	0	0	0	0	2	0	0	0.004	0
.	19.01.15-23.55.16-1-106195	68	2	2	0	0	0	544	1	1	0	0	NA	NA	NA	17	24	169	500	168	150	247	147	0	6	0	0	0.012	0
.	19.01.15-23.55.20-1-106197	241	31	31	11	0	8	591	29	29	0	0	NA	NA	NA	59	65	175	526	177	157	277	157	15	86	16	0.086	0.163	0.09
.	19.01.15-23.55.30-1-106202	204	32	32	7	0	6	572	31	31	0	0	NA	NA	NA	66	60	173	528	172	152	271	149	16	98	13	0.092	0.186	0.076
.	19.01.15-23.55.35-1-106203	378	25	25	10	0	6	629	22	22	0	0	NA	NA	NA	104	109	185	554	183	168	297	164	4	91	3	0.022	0.164	0.016
.	19.01.15-23.55.39-1-106204	34	1	1	0	0	0	0	0	0	0	0	NA	NA	NA	9	11	164	494	166	0	0	0	0	0	1	0	0	0.006
.	19.01.15-23.55.42-1-106205	59	3	3	2	0	2	543	2	2	0	0	NA	NA	NA	27	24	169	503	165	151	246	146	0	3	7	0	0.006	0.042
.	19.01.15-23.55.52-1-106206	178	43	43	9	0	7	549	39	39	0	0	NA	NA	NA	51	37	172	511	167	152	250	147	23	101	3	0.134	0.198	0.018
.	19.01.15-23.55.55-1-106207	195	10	10	4	0	3	583	8	8	0	0	NA	NA	NA	59	65	179	521	178	161	267	155	3	22	1	0.017	0.042	0.006
.	19.01.15-23.56.00-1-106223	214	19	19	7	0	6	574	17	17	0	0	NA	NA	NA	80	61	180	525	169	159	268	147	7	55	8	0.039	0.105	0.047
.	19.01.15-23.56.11-1-106230	34	1	1	0	0	0	0	0	0	0	0	NA	NA	NA	12	12	165	497	163	0	0	0	4	0	0	0.024	0	0
.	19.01.15-23.56.11-1-106231	114	9	9	4	0	4	560	7	7	0	0	NA	NA	NA	29	38	170	512	169	149	261	150	3	22	6	0.018	0.043	0.036
.	19.01.15-23.56.14-1-106237	233	38	38	17	0	13	579	36	36	0	0	NA	NA	NA	67	61	176	525	173	156	268	155	8	103	0	0.045	0.196	0
.	19.01.15-23.56.20-1-106244	146	13	13	3	0	3	559	12	12	0	0	NA	NA	NA	49	44	171	515	171	147	259	153	14	19	0	0.082	0.037	0
.	19.01.15-23.56.23-1-106247	228	30	30	7	0	7	585	29	29	0	0	NA	NA	NA	65	63	175	524	177	156	270	159	7	87	7	0.04	0.166	0.04
.	19.01.15-23.56.25-1-106249	60	2	2	0	0	0	540	1	1	0	0	NA	NA	NA	27	23	173	497	166	150	242	148	0	5	0	0	0.01	0
.	19.01.15-23.56.26-1-106251	61	2	2	1	0	1	206	0	0	0	0	NA	NA	NA	23	25	167	501	170	61	85	60	0	3	0	0	0.006	0
.	19.01.15-23.56.35-1-106252	214	21	21	7	0	6	579	18	18	0	0	NA	NA	NA	64	66	179	523	177	160	263	156	13	44	0	0.073	0.084	0
.	19.01.15-23.56.35-1-106256	61	3	3	0	0	0	550	2	2	0	0	NA	NA	NA	14	25	168	500	170	149	248	153	1	2	0	0.006	0.004	0
.	19.01.15-23.56.38-1-106257	125	12	12	3	0	3	554	11	11	0	0	NA	NA	NA	41	39	171	512	169	152	253	149	0	41	0	0	0.08	0
.	19.01.15-23.56.38-1-106258	93	5	5	1	0	1	560	4	4	0	0	NA	NA	NA	30	34	168	506	173	153	254	153	0	15	3	0	0.03	0.017
.	19.01.15-23.56.47-1-106263	149	17	17	4	0	3	563	16	16	0	0	NA	NA	NA	46	48	173	513	175	147	258	158	6	44	4	0.035	0.086	0.023
.	19.01.15-23.56.49-1-106264	150	13	13	1	0	0	571	12	12	0	0	NA	NA	NA	57	58	177	520	174	155	261	155	10	29	0	0.056	0.056	0
.	19.01.15-23.56.53-1-106265	181	30	30	6	0	5	580	26	26	0	0	NA	NA	NA	51	62	178	518	179	159	261	160	8	79	1	0.045	0.153	0.006
.	19.01.15-23.56.54-1-106266	91	3	3	0	0	0	540	2	2	0	0	NA	NA	NA	32	26	167	502	170	146	245	149	7	2	1	0.042	0.004	0.006
.	19.01.15-23.57.16-1-106296	95	5	5	0	0	0	541	3	3	0	0	NA	NA	NA	32	26	165	507	167	147	247	147	0	10	8	0	0.02	0.048
.	19.01.15-23.57.18-1-106298	207	33	33	8	0	7	573	31	31	0	0	NA	NA	NA	62	55	175	524	169	155	268	150	29	99	5	0.166	0.189	0.03
.	19.01.15-23.57.20-1-106299	30	1	1	0	0	0	0	0	0	0	0	NA	NA	NA	9	11	164	495	165	0	0	0	0	0	2	0	0	0.012
.	19.01.15-23.57.21-1-106300	236	62	62	20	0	16	588	56	56	0	0	NA	NA	NA	65	67	181	522	177	165	266	157	20	190	4	0.11	0.364	0.023
.	19.01.15-23.57.23-1-106304	293	24	24	4	0	4	600	21	21	0	0	NA	NA	NA	75	86	176	531	192	156	271	173	18	48	0	0.102	0.09	0
.	19.01.15-23.57.24-1-106306	61	2	2	1	0	1	297	1	1	0	0	NA	NA	NA	20	11	163	498	163	77	141	79	0	1	2	0	0.002	0.012
.	19.01.15-23.57.27-1-106308	176	10	10	7	0	5	577	8	8	0	0	NA	NA	NA	57	61	174	524	176	156	265	156	0	25	5	0	0.048	0.028
.	19.01.15-23.57.33-1-106311	33	1	1	0	0	0	0	0	0	0	0	NA	NA	NA	8	9	165	492	165	0	0	0	4	0	0	0.024	0	0
.	19.01.15-23.57.35-1-106312	92	7	7	3	0	2	548	6	6	0	0	NA	NA	NA	19	27	167	504	169	148	249	151	0	19	3	0	0.038	0.018
.	19.01.15-23.57.35-1-106313	153	7	7	3	0	3	567	5	5	0	0	NA	NA	NA	43	56	180	521	168	158	260	149	11	10	0	0.061	0.019	0
.	19.01.15-23.57.37-1-106314	468	38	38	4	0	4	659	31	31	0	0	NA	NA	NA	135	147	193	574	193	173	314	172	7	119	6	0.036	0.207	0.031
.	19.01.15-23.57.46-1-106315	143	12	12	2	0	2	565	9	9	0	0	NA	NA	NA	43	44	168	514	175	149	261	155	3	19	7	0.018	0.037	0.04
.	19.01.15-23.57.49-1-106316	118	12	12	7	0	5	557	11	11	0	0	NA	NA	NA	39	41	170	512	172	150	255	152	12	12	9	0.071	0.023	0.052
.	19.01.15-23.57.54-1-106317	208	9	9	1	0	1	589	8	8	0	0	NA	NA	NA	57	72	175	533	177	156	275	158	3	22	6	0.017	0.041	0.034
.	19.01.15-23.57.55-1-106318	294	26	26	6	0	4	602	23	23	0	0	NA	NA	NA	110	88	181	540	180	161	279	162	14	75	3	0.077	0.139	0.017
.	19.01.15-23.58.02-1-106334	143	17	17	3	0	3	561	16	16	0	0	NA	NA	NA	50	49	174	521	167	153	260	148	3	39	3	0.017	0.075	0.018
.	19.01.15-23.58.09-1-106339	119	8	8	3	0	1	551	5	5	0	0	NA	NA	NA	38	33	169	510	167	152	254	145	3	22	0	0.018	0.043	0
.	19.01.15-23.58.10-1-106341	66	4	4	1	0	1	541	3	3	0	0	NA	NA	NA	26	19	165	501	166	148	247	146	1	1	6	0.006	0.002	0.036
.	19.01.15-23.58.16-1-106350	91	3	3	1	0	1	538	2	2	0	0	NA	NA	NA	25	17	166	499	165	148	244	146	0	12	0	0	0.024	0
.	19.01.15-23.58.20-1-106353	153	11	11	3	0	2	560	10	10	0	0	NA	NA	NA	42	43	170	516	170	150	258	152	3	25	0	0.018	0.048	0
.	19.01.15-23.58.25-1-106358	83	3	3	1	0	1	548	2	2	0	0	NA	NA	NA	31	30	169	506	168	148	255	145	0	1	3	0	0.002	0.018
.	19.01.15-23.58.28-1-106359	176	10	10	1	0	1	567	8	8	0	0	NA	NA	NA	66	47	171	518	171	150	263	154	2	19	5	0.012	0.037	0.029
.	19.01.15-23.58.29-1-106360	124	7	7	0	0	0	553	5	5	0	0	NA	NA	NA	38	41	169	515	170	149	257	147	3	19	0	0.018	0.037	0
.	19.01.15-23.58.30-1-106361	180	35	35	9	0	7	560	31	31	0	0	NA	NA	NA	62	42	172	510	173	152	255	153	37	75	1	0.215	0.147	0.006
.	19.01.15-23.58.48-1-106377	61	2	2	0	0	0	539	1	1	0	0	NA	NA	NA	25	20	166	504	163	148	246	145	0	7	0	0	0.014	0
.	19.01.15-23.58.48-1-106378	386	47	47	14	0	9	619	43	43	0	0	NA	NA	NA	103	99	191	545	176	172	289	158	15	106	13	0.079	0.194	0.074
.	19.01.15-23.58.48-1-106379	244	40	40	13	0	10	570	38	38	0	0	NA	NA	NA	81	57	171	521	178	150	263	157	8	105	10	0.047	0.202	0.056
.	19.01.15-23.58.49-1-106380	93	3	3	1	0	1	552	2	2	0	0	NA	NA	NA	38	33	167	511	168	146	254	152	4	11	0	0.024	0.022	0
.	19.01.15-23.58.55-1-106381	211	14	14	0	0	0	569	13	13	0	0	NA	NA	NA	68	52	178	517	170	161	260	148	8	21	3	0.045	0.041	0.018
.	19.01.15-23.58.56-1-106382	64	3	3	1	0	1	551	2	2	0	0	NA	NA	NA	23	29	171	506	165	152	254	145	0	4	3	0	0.008	0.018
.	19.01.15-23.59.11-1-106404	61	2	2	0	0	0	299	0	0	0	0	NA	NA	NA	14	16	166	499	164	82	139	78	0	2	0	0	0.004	0
.	19.01.15-23.59.12-1-106406	91	3	3	0	0	0	547	2	2	0	0	NA	NA	NA	42	27	172	502	166	155	246	146	0	4	1	0	0.008	0.006
.	19.01.15-23.59.16-1-106414	89	12	12	5	0	4	551	11	11	0	0	NA	NA	NA	31	31	167	509	168	148	252	151	3	28	8	0.018	0.055	0.048
.	19.01.15-23.59.18-1-106416	236	33	33	5	0	4	582	29	29	0	0	NA	NA	NA	84	62	176	523	176	161	265	156	6	110	6	0.034	0.21	0.034
.	19.01.15-23.59.23-1-106419	152	19	19	3	0	1	563	16	16	0	0	NA	NA	NA	36	42	165	517	173	149	262	152	23	24	8	0.139	0.046	0.046
.	19.01.15-23.59.26-1-106422	60	4	4	1	0	1	538	3	3	0	0	NA	NA	NA	26	22	169	502	164	147	247	144	0	11	4	0	0.022	0.024
.	19.01.15-23.59.31-1-106423	60	2	2	0	0	0	404	1	1	0	0	NA	NA	NA	14	17	166	497	167	114	179	111	0	1	0	0	0.002	0
.	19.01.15-23.59.39-1-106424	113	13	13	4	0	2	556	11	11	0	0	NA	NA	NA	35	34	170	502	175	150	250	156	4	16	19	0.024	0.032	0.109
.	19.01.15-23.59.45-1-106425	31	1	1	0	0	0	0	0	0	0	0	NA	NA	NA	8	7	164	493	163	0	0	0	0	0	0	0	0	0
[truncated: 1 more rows]
