# Supplementary material for: Modelling targeted rabies vaccination strategies for a domestic dog population with heterogeneous roaming patterns
Source: PLoS Negl Trop Dis. 2019 Jul 8;13(7):e0007582. doi: 10.1371/journal.pntd.0007582 (PMC6638970; doi:10.1371/journal.pntd.0007582)
Supplement: S1 Zip file folder — The files contain a summary for each simulation for its respective scenario. The files are named first with the population structure (FP, ED, RD, SD) and then the specific vaccination strategy used for that scenario. (ZIP) [file pntd.0007582.s002.zip › Supp_Files/RD_E0.9_R0.7_S0.5_all_measuresReport.txt]

scenario	iteration	duration	tot_deaths	rabid_dogs	moved	mov_DK	movInfect	n_vacc	n_cull	detDogs_cull	contDogs_cull	reactCull	preemptVaccCov_dogLevel	reactVaccCov_dogLevel	mean_Rt	non_rabid_dead	born	nb_in_exp_cat	nb_in_roam_cat	nb_stayhome	nb_exp_vacc	nb_roam_vacc	nb_stayhome_vacc	nb_contacting_explorer	nb_contacting_roamer	nb_contacting_stayhome	contact_per_explorer	contact_per_roamer	contact_per_stayhome
.	19.01.15-21.53.39-1-223932	96	8	8	2	0	1	586	7	7	0	0	NA	NA	NA	33	34	170	511	166	152	355	79	3	25	4	0.018	0.049	0.024
.	19.01.15-21.53.39-1-223933	65	4	4	2	0	1	574	3	3	0	0	NA	NA	NA	29	25	169	504	165	148	345	81	0	11	0	0	0.022	0
.	19.01.15-21.53.39-1-223934	91	5	5	4	0	4	590	3	3	0	0	NA	NA	NA	24	32	173	502	170	155	351	84	5	9	0	0.029	0.018	0
.	19.01.15-21.53.39-1-223935	36	1	1	0	0	0	0	0	0	0	0	NA	NA	NA	12	14	166	497	164	0	0	0	0	0	1	0	0	0.006
.	19.01.15-21.53.39-1-223936	153	9	9	6	0	3	607	8	8	0	0	NA	NA	NA	47	49	175	517	170	158	362	87	21	20	6	0.12	0.039	0.035
.	19.01.15-21.53.39-1-223937	38	1	1	1	0	1	0	0	0	0	0	NA	NA	NA	13	12	166	493	166	0	0	0	2	0	0	0.012	0	0
.	19.01.15-21.53.39-1-223938	123	6	6	2	0	2	590	5	5	0	0	NA	NA	NA	42	41	174	508	172	154	350	86	10	19	4	0.057	0.037	0.023
.	19.01.15-21.53.39-1-223939	179	39	39	14	0	8	606	35	35	0	0	NA	NA	NA	48	50	172	521	170	155	366	85	24	103	34	0.14	0.198	0.2
.	19.01.15-21.53.41-1-223941	207	24	24	9	0	6	602	22	22	0	0	NA	NA	NA	66	57	171	523	176	153	359	90	11	40	25	0.064	0.076	0.142
.	19.01.15-21.53.41-1-223942	62	4	4	0	0	0	567	3	3	0	0	NA	NA	NA	32	21	168	499	167	145	340	82	0	8	7	0	0.016	0.042
.	19.01.15-21.53.54-1-223951	151	14	14	7	0	6	596	13	13	0	0	NA	NA	NA	59	52	174	520	171	156	357	83	29	30	0	0.167	0.058	0
.	19.01.15-21.53.56-1-223953	36	1	1	1	0	1	0	0	0	0	0	NA	NA	NA	4	12	167	493	165	0	0	0	0	1	0	0	0.002	0
.	19.01.15-21.53.57-1-223956	115	8	8	0	0	0	588	7	7	0	0	NA	NA	NA	35	42	168	520	167	151	358	79	8	4	7	0.048	0.008	0.042
.	19.01.15-21.53.57-1-223957	269	45	45	13	0	10	627	40	40	0	0	NA	NA	NA	80	75	182	534	172	163	374	90	11	103	24	0.06	0.193	0.14
.	19.01.15-21.53.58-1-223959	85	4	4	0	0	0	589	3	3	0	0	NA	NA	NA	28	46	177	512	170	154	353	82	9	6	0	0.051	0.012	0
.	19.01.15-21.53.59-1-223961	204	30	30	7	0	3	608	27	27	0	0	NA	NA	NA	59	60	176	522	175	156	364	88	14	83	35	0.08	0.159	0.2
.	19.01.15-21.54.03-1-223971	35	1	1	0	0	0	0	0	0	0	0	NA	NA	NA	8	6	164	491	164	0	0	0	0	0	5	0	0	0.03
.	19.01.15-21.54.06-1-223975	180	21	21	6	0	3	603	20	20	0	0	NA	NA	NA	49	52	171	519	175	152	362	89	35	74	1	0.205	0.143	0.006
.	19.01.15-21.54.14-1-223987	95	14	14	3	0	3	586	12	12	0	0	NA	NA	NA	35	35	169	510	169	151	353	82	0	29	1	0	0.057	0.006
.	19.01.15-21.54.23-1-223995	293	25	25	4	0	2	630	24	24	0	0	NA	NA	NA	85	82	186	536	173	168	372	90	8	80	10	0.043	0.149	0.058
.	19.01.15-21.54.24-1-223996	96	31	31	7	0	4	597	26	26	0	0	NA	NA	NA	27	39	172	510	170	155	357	85	19	51	4	0.11	0.1	0.024
.	19.01.15-21.54.27-1-223998	177	27	27	6	0	5	591	25	25	0	0	NA	NA	NA	49	50	168	527	168	145	362	84	13	52	8	0.077	0.099	0.048
.	19.01.15-21.54.40-1-224019	180	10	10	3	0	2	616	9	9	0	0	NA	NA	NA	53	69	178	532	172	160	367	89	9	15	12	0.051	0.028	0.07
.	19.01.15-21.54.41-1-224020	89	4	4	2	0	1	584	3	3	0	0	NA	NA	NA	26	33	168	510	168	148	352	84	4	6	2	0.024	0.012	0.012
.	19.01.15-21.54.42-1-224021	32	1	1	0	0	0	0	0	0	0	0	NA	NA	NA	13	9	165	494	163	0	0	0	0	0	2	0	0	0.012
.	19.01.15-21.54.57-1-224040	225	27	27	9	0	7	620	23	23	0	0	NA	NA	NA	73	77	177	538	175	155	376	89	27	61	11	0.153	0.113	0.063
.	19.01.15-21.54.59-1-224048	33	1	1	0	0	0	0	0	0	0	0	NA	NA	NA	13	8	165	493	163	0	0	0	0	1	0	0	0.002	0
.	19.01.15-21.55.02-1-224054	122	5	5	1	0	0	591	4	4	0	0	NA	NA	NA	43	42	170	510	175	150	350	91	0	15	0	0	0.029	0
.	19.01.15-21.55.10-1-224061	61	3	3	0	0	0	581	2	2	0	0	NA	NA	NA	20	29	165	508	169	143	354	84	5	2	0	0.03	0.004	0
.	19.01.15-21.55.10-1-224062	30	1	1	0	0	0	0	0	0	0	0	NA	NA	NA	11	6	163	490	166	0	0	0	2	0	0	0.012	0	0
.	19.01.15-21.55.14-1-224068	91	6	6	1	0	1	573	3	3	0	0	NA	NA	NA	24	20	168	499	166	149	342	82	12	5	3	0.071	0.01	0.018
.	19.01.15-21.55.25-1-224075	64	4	4	0	0	0	575	3	3	0	0	NA	NA	NA	29	27	170	499	171	149	341	85	0	2	3	0	0.004	0.018
.	19.01.15-21.55.26-1-224078	63	3	3	0	0	0	575	2	2	0	0	NA	NA	NA	23	21	166	505	163	148	345	82	0	7	2	0	0.014	0.012
.	19.01.15-21.55.28-1-224080	36	1	1	0	0	0	0	0	0	0	0	NA	NA	NA	9	14	163	499	165	0	0	0	0	1	0	0	0.002	0
.	19.01.15-21.55.31-1-224082	203	15	15	4	0	3	617	12	12	0	0	NA	NA	NA	61	66	179	527	173	160	366	91	11	29	6	0.061	0.055	0.035
.	19.01.15-21.55.31-1-224083	150	5	5	1	0	0	606	4	4	0	0	NA	NA	NA	44	59	176	518	178	156	358	92	1	14	2	0.006	0.027	0.011
.	19.01.15-21.55.31-1-224084	92	4	4	1	0	1	578	1	1	0	0	NA	NA	NA	32	32	168	508	169	149	347	82	2	3	3	0.012	0.006	0.018
.	19.01.15-21.55.36-1-224107	120	10	10	3	0	3	585	9	9	0	0	NA	NA	NA	31	39	171	515	166	151	354	80	1	15	3	0.006	0.029	0.018
.	19.01.15-21.55.37-1-224108	58	2	2	1	0	1	0	1	1	0	0	NA	NA	NA	9	16	164	500	165	0	0	0	0	2	0	0	0.004	0
.	19.01.15-21.55.39-1-224110	122	6	6	3	0	2	591	5	5	0	0	NA	NA	NA	37	42	167	522	166	148	361	82	2	20	0	0.012	0.038	0
.	19.01.15-21.55.40-1-224112	234	19	19	8	0	7	615	17	17	0	0	NA	NA	NA	70	72	178	525	182	157	364	94	27	42	1	0.152	0.08	0.005
.	19.01.15-21.55.40-1-224113	35	1	1	1	0	1	0	0	0	0	0	NA	NA	NA	6	7	166	490	164	0	0	0	0	0	0	0	0	0
.	19.01.15-21.55.43-1-224114	216	10	10	1	0	1	607	9	9	0	0	NA	NA	NA	71	59	176	524	172	157	362	88	2	32	4	0.011	0.061	0.023
.	19.01.15-21.55.47-1-224115	60	3	3	0	0	0	576	2	2	0	0	NA	NA	NA	20	27	164	507	169	145	348	83	4	3	0	0.024	0.006	0
.	19.01.15-21.55.48-1-224117	205	33	33	10	0	5	604	30	30	0	0	NA	NA	NA	67	58	177	523	171	156	360	88	22	82	27	0.124	0.157	0.158
.	19.01.15-21.55.48-1-224119	118	15	15	1	0	1	579	13	13	0	0	NA	NA	NA	37	32	167	502	176	149	344	86	11	18	12	0.066	0.036	0.068
.	19.01.15-21.55.56-1-224124	62	3	3	0	0	0	569	2	2	0	0	NA	NA	NA	25	19	166	502	164	146	344	79	1	16	0	0.006	0.032	0
.	19.01.15-21.55.57-1-224128	148	5	5	0	0	0	598	4	4	0	0	NA	NA	NA	47	53	174	516	176	155	355	88	5	5	3	0.029	0.01	0.017
.	19.01.15-21.55.58-1-224130	86	9	9	2	0	2	588	7	7	0	0	NA	NA	NA	34	41	169	514	171	149	354	85	3	21	2	0.018	0.041	0.012
.	19.01.15-21.56.02-1-224138	58	2	2	1	0	1	578	1	1	0	0	NA	NA	NA	28	28	169	503	169	150	346	82	6	2	0	0.036	0.004	0
.	19.01.15-21.56.06-1-224147	117	4	4	2	0	1	581	3	3	0	0	NA	NA	NA	42	29	170	500	172	151	346	84	6	10	0	0.035	0.02	0
.	19.01.15-21.56.11-1-224152	214	13	13	1	0	1	609	11	11	0	0	NA	NA	NA	56	57	172	529	169	154	371	84	7	40	8	0.041	0.076	0.047
.	19.01.15-21.56.11-1-224153	184	28	28	7	0	4	605	27	27	0	0	NA	NA	NA	62	57	175	519	176	157	356	92	21	47	13	0.12	0.091	0.074
.	19.01.15-21.56.13-1-224161	98	8	8	4	0	3	585	6	6	0	0	NA	NA	NA	39	34	174	505	168	156	347	82	6	26	3	0.034	0.051	0.018
.	19.01.15-21.56.14-1-224164	225	20	20	6	0	5	595	16	16	0	0	NA	NA	NA	66	56	176	519	174	154	355	86	3	39	17	0.017	0.075	0.098
.	19.01.15-21.56.16-1-224165	238	31	31	6	0	4	619	27	27	0	0	NA	NA	NA	66	69	173	532	177	154	373	92	10	61	27	0.058	0.115	0.153
.	19.01.15-21.56.20-1-224169	93	11	11	5	0	4	581	8	8	0	0	NA	NA	NA	45	34	174	503	170	156	340	85	0	35	7	0	0.07	0.041
.	19.01.15-21.56.22-1-224171	117	5	5	1	0	1	587	4	4	0	0	NA	NA	NA	46	32	169	506	170	151	349	87	3	14	1	0.018	0.028	0.006
.	19.01.15-21.56.34-1-224209	345	41	41	7	0	5	651	37	37	0	0	NA	NA	NA	99	100	185	549	179	167	391	93	10	75	38	0.054	0.137	0.212
.	19.01.15-21.56.41-1-224213	30	1	1	0	0	0	0	0	0	0	0	NA	NA	NA	7	15	167	497	164	0	0	0	0	0	0	0	0	0
.	19.01.15-21.56.42-1-224215	158	11	11	4	0	4	581	10	10	0	0	NA	NA	NA	46	34	169	508	170	150	346	85	6	28	5	0.036	0.055	0.029
.	19.01.15-21.56.42-1-224217	120	15	15	3	0	3	586	14	14	0	0	NA	NA	NA	43	37	174	507	169	154	348	84	17	11	2	0.098	0.022	0.012
.	19.01.15-21.56.43-1-224218	97	10	10	4	0	3	583	9	9	0	0	NA	NA	NA	33	38	169	516	166	151	353	79	19	7	0	0.112	0.014	0
.	19.01.15-21.56.44-1-224219	477	47	47	21	0	13	693	44	44	0	0	NA	NA	NA	145	147	191	581	188	174	415	104	29	117	42	0.152	0.201	0.223
.	19.01.15-21.56.45-1-224222	59	2	2	0	0	0	576	1	1	0	0	NA	NA	NA	29	29	170	505	167	154	340	82	0	8	0	0	0.016	0
.	19.01.15-21.56.59-1-224244	215	31	31	10	0	9	628	28	28	0	0	NA	NA	NA	67	76	174	534	181	154	375	99	19	86	25	0.109	0.161	0.138
.	19.01.15-21.57.02-1-224250	99	17	17	3	0	3	577	15	15	0	0	NA	NA	NA	32	30	165	505	173	147	346	84	5	35	1	0.03	0.069	0.006
.	19.01.15-21.57.06-1-224257	122	9	9	0	0	0	576	6	6	0	0	NA	NA	NA	41	33	168	511	167	148	348	80	3	16	0	0.018	0.031	0
.	19.01.15-21.57.07-1-224259	117	7	7	0	0	0	584	6	6	0	0	NA	NA	NA	48	31	169	509	166	151	351	82	0	14	3	0	0.028	0.018
.	19.01.15-21.57.07-1-224260	175	9	9	3	0	3	600	7	7	0	0	NA	NA	NA	54	47	174	520	166	155	363	82	4	22	8	0.023	0.042	0.048
.	19.01.15-21.57.08-1-224261	96	5	5	1	0	1	588	3	3	0	0	NA	NA	NA	46	37	174	506	170	156	348	84	9	10	5	0.052	0.02	0.029
.	19.01.15-21.57.28-1-224282	163	18	18	2	0	2	596	17	17	0	0	NA	NA	NA	43	53	172	519	175	153	356	87	7	39	3	0.041	0.075	0.017
.	19.01.15-21.57.30-1-224287	147	15	15	1	0	1	596	13	13	0	0	NA	NA	NA	57	55	174	522	172	154	355	87	14	11	11	0.08	0.021	0.064
.	19.01.15-21.57.30-1-224288	120	10	10	1	0	1	589	9	9	0	0	NA	NA	NA	40	43	171	514	171	154	351	84	0	34	8	0	0.066	0.047
.	19.01.15-21.57.34-1-224307	88	3	3	1	0	1	571	1	1	0	0	NA	NA	NA	22	17	166	498	166	146	343	82	0	8	0	0	0.016	0
.	19.01.15-21.57.36-1-224311	60	3	3	0	0	0	566	2	2	0	0	NA	NA	NA	38	25	171	500	167	150	335	81	11	0	2	0.064	0	0.012
.	19.01.15-21.57.44-1-224318	172	22	22	5	0	5	603	20	20	0	0	NA	NA	NA	38	50	172	518	173	154	361	88	10	64	7	0.058	0.124	0.04
.	19.01.15-21.57.47-1-224320	126	5	5	1	0	1	594	3	3	0	0	NA	NA	NA	45	39	169	512	171	153	357	84	0	12	3	0	0.023	0.018
.	19.01.15-21.57.51-1-224323	112	6	6	2	0	1	587	4	4	0	0	NA	NA	NA	37	38	167	514	170	146	355	86	10	10	2	0.06	0.019	0.012
.	19.01.15-21.57.51-1-224324	207	9	9	5	0	3	615	7	7	0	0	NA	NA	NA	61	67	178	529	173	162	365	88	3	44	7	0.017	0.083	0.04
.	19.01.15-21.57.53-1-224327	127	15	15	8	0	8	598	12	12	0	0	NA	NA	NA	47	56	171	525	173	151	362	85	7	24	5	0.041	0.046	0.029
.	19.01.15-21.57.56-1-224329	96	4	4	2	0	2	585	3	3	0	0	NA	NA	NA	39	33	170	509	167	150	353	82	8	6	3	0.047	0.012	0.018
.	19.01.15-21.57.56-1-224332	122	6	6	1	0	1	590	4	4	0	0	NA	NA	NA	33	36	169	513	167	153	357	80	0	12	2	0	0.023	0.012
.	19.01.15-21.58.03-1-224344	118	5	5	1	0	1	589	3	3	0	0	NA	NA	NA	38	43	170	513	173	152	353	84	4	4	4	0.024	0.008	0.023
.	19.01.15-21.58.05-1-224349	33	1	1	0	0	0	0	0	0	0	0	NA	NA	NA	6	7	164	491	165	0	0	0	0	0	0	0	0	0
.	19.01.15-21.58.08-1-224355	88	5	5	1	0	0	574	4	4	0	0	NA	NA	NA	36	26	167	505	167	145	347	82	2	13	0	0.012	0.026	0
.	19.01.15-21.58.09-1-224356	188	10	10	5	0	5	610	9	9	0	0	NA	NA	NA	53	55	174	518	176	157	360	93	3	17	17	0.017	0.033	0.097
.	19.01.15-21.58.12-1-224360	127	8	8	3	0	3	594	7	7	0	0	NA	NA	NA	41	46	170	519	170	150	359	85	14	17	0	0.082	0.033	0
.	19.01.15-21.58.15-1-224366	100	5	5	2	0	1	584	4	4	0	0	NA	NA	NA	32	35	166	511	171	145	354	85	4	14	0	0.024	0.027	0
.	19.01.15-21.58.15-1-224367	91	4	4	1	0	1	575	2	2	0	0	NA	NA	NA	22	19	167	499	166	149	344	82	0	10	0	0	0.02	0
.	19.01.15-21.58.16-1-224370	63	2	2	1	0	1	96	1	1	0	0	NA	NA	NA	25	18	168	497	166	21	59	16	0	5	0	0	0.01	0
.	19.01.15-21.58.18-1-224371	234	16	16	6	0	5	633	15	15	0	0	NA	NA	NA	71	83	183	536	177	162	379	92	2	53	11	0.011	0.099	0.062
.	19.01.15-21.58.19-1-224373	31	1	1	1	0	1	0	0	0	0	0	NA	NA	NA	3	8	165	493	163	0	0	0	0	0	3	0	0	0.018
.	19.01.15-21.58.22-1-224378	168	19	19	4	0	4	590	16	16	0	0	NA	NA	NA	51	50	173	516	174	153	350	87	4	43	7	0.023	0.083	0.04
.	19.01.15-21.58.25-1-224384	36	1	1	0	0	0	0	0	0	0	0	NA	NA	NA	11	8	163	495	163	0	0	0	0	0	3	0	0	0.018
.	19.01.15-21.58.26-1-224386	117	16	16	2	0	2	586	14	14	0	0	NA	NA	NA	32	32	175	500	170	157	343	86	4	42	4	0.023	0.084	0.024
.	19.01.15-21.58.28-1-224389	150	6	6	3	0	2	597	3	3	0	0	NA	NA	NA	46	38	171	510	170	155	357	85	5	10	2	0.029	0.02	0.012
.	19.01.15-21.58.31-1-224392	174	7	7	3	0	3	607	6	6	0	0	NA	NA	NA	65	60	177	522	174	155	363	89	0	19	4	0	0.036	0.023
.	19.01.15-21.58.32-1-224394	116	12	12	3	0	3	587	10	10	0	0	NA	NA	NA	40	39	170	512	170	152	351	84	2	19	0	0.012	0.037	0
.	19.01.15-21.58.32-1-224410	93	3	3	1	0	1	592	2	2	0	0	NA	NA	NA	33	45	176	516	166	156	354	82	4	4	2	0.023	0.008	0.012
.	19.01.15-21.58.33-1-224412	83	3	3	1	0	1	574	2	2	0	0	NA	NA	NA	36	25	167	505	166	150	343	81	0	6	3	0	0.012	0.018
.	19.01.15-21.58.44-1-224422	199	48	48	17	0	10	594	45	45	0	0	NA	NA	NA	55	49	175	517	170	153	355	86	17	123	6	0.097	0.238	0.035
.	19.01.15-21.58.47-1-224425	121	9	9	1	0	1	588	8	8	0	0	NA	NA	NA	46	35	173	507	168	155	352	81	0	30	13	0	0.059	0.077
.	19.01.15-21.58.49-1-224426	34	1	1	1	0	1	0	0	0	0	0	NA	NA	NA	6	7	164	492	164	0	0	0	0	3	0	0	0.006	0
.	19.01.15-21.58.50-1-224427	91	10	10	2	0	1	572	8	8	0	0	NA	NA	NA	28	23	166	506	164	144	349	79	4	19	5	0.024	0.038	0.03
.	19.01.15-21.58.52-1-224428	151	14	14	2	0	2	605	13	13	0	0	NA	NA	NA	44	53	172	522	172	154	362	89	4	34	1	0.023	0.065	0.006
.	19.01.15-21.58.52-1-224429	153	15	15	3	0	3	596	13	13	0	0	NA	NA	NA	55	49	169	523	170	150	361	85	13	20	11	0.077	0.038	0.065
.	19.01.15-21.58.54-1-224431	207	26	26	7	0	5	611	22	22	0	0	NA	NA	NA	45	58	177	522	172	162	361	88	27	43	25	0.153	0.082	0.145
.	19.01.15-21.58.56-1-224435	65	4	4	2	0	2	574	3	3	0	0	NA	NA	NA	36	25	169	500	169	151	339	84	0	13	4	0	0.026	0.024
.	19.01.15-21.58.58-1-224446	145	17	17	6	0	6	604	15	15	0	0	NA	NA	NA	40	57	174	523	173	155	364	85	11	25	17	0.063	0.048	0.098
.	19.01.15-21.59.24-1-224470	242	33	33	9	0	6	610	29	29	0	0	NA	NA	NA	67	63	181	522	173	162	360	88	8	90	16	0.044	0.172	0.092
.	19.01.15-21.59.25-1-224473	40	1	1	1	0	1	0	0	0	0	0	NA	NA	NA	13	11	163	499	162	0	0	0	0	3	0	0	0.006	0
.	19.01.15-21.59.32-1-224477	128	29	29	9	0	4	589	25	25	0	0	NA	NA	NA	41	41	169	516	169	151	354	84	12	70	25	0.071	0.136	0.148
.	19.01.15-21.59.34-1-224495	145	20	20	6	0	6	599	17	17	0	0	NA	NA	NA	37	44	172	516	169	152	359	88	7	42	4	0.041	0.081	0.024
.	19.01.15-21.59.34-1-224496	32	1	1	0	0	0	0	0	0	0	0	NA	NA	NA	11	5	165	489	164	0	0	0	0	5	0	0	0.01	0
.	19.01.15-21.59.37-1-224498	185	41	41	10	0	9	601	38	38	0	0	NA	NA	NA	52	53	173	522	171	153	362	86	49	82	17	0.283	0.157	0.099
.	19.01.15-21.59.37-1-224499	126	11	11	5	0	4	588	9	9	0	0	NA	NA	NA	46	41	173	512	169	154	348	86	5	20	12	0.029	0.039	0.071
.	19.01.15-21.59.50-1-224511	151	14	14	5	0	2	585	12	12	0	0	NA	NA	NA	46	37	172	506	172	149	350	86	0	48	4	0	0.095	0.023
.	19.01.15-21.59.51-1-224513	90	3	3	0	0	0	582	2	2	0	0	NA	NA	NA	36	38	171	515	165	150	350	82	0	7	0	0	0.014	0
.	19.01.15-21.59.58-1-224523	62	4	4	0	0	0	573	3	3	0	0	NA	NA	NA	20	21	166	504	164	150	343	80	0	1	10	0	0.002	0.061
.	19.01.15-21.59.59-1-224526	64	2	2	0	0	0	545	1	1	0	0	NA	NA	NA	12	11	166	494	164	140	328	77	2	0	3	0.012	0	0.018
.	19.01.15-22.00.06-1-224544	197	21	21	4	0	2	606	20	20	0	0	NA	NA	NA	52	57	174	522	174	154	359	93	12	17	17	0.069	0.033	0.098
.	19.01.15-22.00.09-1-224548	40	1	1	0	0	0	0	0	0	0	0	NA	NA	NA	8	11	166	495	163	0	0	0	4	0	0	0.024	0	0
.	19.01.15-22.00.12-1-224550	122	4	4	0	0	0	579	3	3	0	0	NA	NA	NA	30	33	170	507	169	148	348	83	4	0	2	0.024	0	0.012
.	19.01.15-22.00.13-1-224552	30	1	1	0	0	0	0	0	0	0	0	NA	NA	NA	8	6	164	493	162	0	0	0	0	0	3	0	0	0.019
.	19.01.15-22.00.14-1-224554	35	1	1	0	0	0	0	0	0	0	0	NA	NA	NA	8	13	166	496	164	0	0	0	0	0	4	0	0	0.024
.	19.01.15-22.00.15-1-224557	64	3	3	2	0	0	573	2	2	0	0	NA	NA	NA	38	30	175	502	166	156	338	79	0	9	4	0	0.018	0.024
.	19.01.15-22.00.16-1-224558	63	5	5	1	0	0	571	4	4	0	0	NA	NA	NA	21	23	165	503	168	144	346	81	25	1	0	0.152	0.002	0
.	19.01.15-22.00.17-1-224559	90	4	4	1	0	1	579	3	3	0	0	NA	NA	NA	40	30	168	507	168	150	348	81	2	3	4	0.012	0.006	0.024
.	19.01.15-22.00.27-1-224565	91	5	5	2	0	2	586	4	4	0	0	NA	NA	NA	19	31	170	506	168	152	350	84	3	8	2	0.018	0.016	0.012
.	19.01.15-22.00.31-1-224569	199	24	24	4	0	3	621	23	23	0	0	NA	NA	NA	67	70	175	533	175	158	372	91	22	66	19	0.126	0.124	0.109
.	19.01.15-22.00.39-1-224588	117	8	8	2	0	1	593	7	7	0	0	NA	NA	NA	44	42	172	511	172	150	353	90	0	27	15	0	0.053	0.087
.	19.01.15-22.00.40-1-224591	204	11	11	5	0	5	618	9	9	0	0	NA	NA	NA	73	77	178	528	184	159	367	92	27	12	5	0.152	0.023	0.027
.	19.01.15-22.00.41-1-224594	183	10	10	6	0	3	607	9	9	0	0	NA	NA	NA	51	57	174	519	177	157	359	91	7	17	13	0.04	0.033	0.073
.	19.01.15-22.00.43-1-224595	205	19	19	6	0	5	598	16	16	0	0	NA	NA	NA	59	53	174	522	170	157	355	86	10	38	13	0.057	0.073	0.076
.	19.01.15-22.00.43-1-224596	121	13	13	4	0	4	585	10	10	0	0	NA	NA	NA	36	30	167	507	169	149	352	84	14	20	7	0.084	0.039	0.041
.	19.01.15-22.00.46-1-224598	37	1	1	0	0	0	0	0	0	0	0	NA	NA	NA	15	10	167	493	163	0	0	0	3	0	0	0.018	0	0
.	19.01.15-22.00.48-1-224599	204	13	13	2	0	2	606	12	12	0	0	NA	NA	NA	58	54	169	525	173	149	368	89	11	22	0	0.065	0.042	0
.	19.01.15-22.00.50-1-224600	33	1	1	0	0	0	0	0	0	0	0	NA	NA	NA	14	9	164	495	163	0	0	0	0	1	0	0	0.002	0
.	19.01.15-22.00.52-1-224602	114	4	4	0	0	0	593	3	3	0	0	NA	NA	NA	30	40	171	512	170	152	353	88	0	8	0	0	0.016	0
.	19.01.15-22.01.15-1-224709	93	6	6	0	0	0	590	5	5	0	0	NA	NA	NA	16	32	167	509	169	150	356	84	4	8	1	0.024	0.016	0.006
.	19.01.15-22.01.18-1-224713	89	5	5	3	0	2	583	4	4	0	0	NA	NA	NA	30	27	169	505	166	153	349	81	6	7	10	0.036	0.014	0.06
.	19.01.15-22.01.19-1-224715	64	5	5	0	0	0	446	4	4	0	0	NA	NA	NA	23	22	166	504	165	115	267	64	0	2	9	0	0.004	0.055
.	19.01.15-22.01.19-1-224716	120	14	14	3	0	3	589	13	13	0	0	NA	NA	NA	24	36	173	510	166	155	350	84	1	26	6	0.006	0.051	0.036
.	19.01.15-22.01.21-1-224721	63	2	2	1	0	1	199	1	1	0	0	NA	NA	NA	19	28	171	503	167	51	122	26	4	0	0	0.023	0	0
.	19.01.15-22.01.24-1-224723	119	8	8	0	0	0	588	5	5	0	0	NA	NA	NA	42	38	167	519	165	150	354	84	9	7	6	0.054	0.013	0.036
.	19.01.15-22.01.26-1-224726	181	11	11	4	0	4	593	9	9	0	0	NA	NA	NA	72	51	172	518	174	149	357	87	9	18	8	0.052	0.035	0.046
.	19.01.15-22.01.31-1-224731	178	17	17	2	0	2	622	16	16	0	0	NA	NA	NA	58	77	181	538	171	162	374	86	10	35	2	0.055	0.065	0.012
.	19.01.15-22.01.31-1-224732	114	13	13	3	0	1	577	10	10	0	0	NA	NA	NA	28	25	166	505	167	146	347	84	16	18	3	0.096	0.036	0.018
.	19.01.15-22.01.34-1-224749	122	20	20	1	0	1	591	16	16	0	0	NA	NA	NA	39	40	170	516	167	148	358	85	4	57	6	0.024	0.11	0.036
.	19.01.15-22.01.34-1-224750	68	3	3	0	0	0	584	2	2	0	0	NA	NA	NA	23	29	170	504	168	153	348	83	3	9	0	0.018	0.018	0
.	19.01.15-22.01.34-1-224751	31	1	1	0	0	0	0	0	0	0	0	NA	NA	NA	10	10	166	494	163	0	0	0	0	2	0	0	0.004	0
.	19.01.15-22.01.36-1-224755	91	3	3	0	0	0	574	1	1	0	0	NA	NA	NA	26	20	169	499	165	154	340	80	0	6	0	0	0.012	0
.	19.01.15-22.01.42-1-224758	213	22	22	7	0	7	620	20	20	0	0	NA	NA	NA	75	69	176	531	175	158	370	92	9	44	7	0.051	0.083	0.04
.	19.01.15-22.01.45-1-224761	92	3	3	0	0	0	575	2	2	0	0	NA	NA	NA	31	22	167	499	169	149	341	85	0	3	0	0	0.006	0
.	19.01.15-22.01.48-1-224764	116	6	6	0	0	0	585	5	5	0	0	NA	NA	NA	32	39	169	508	175	152	348	85	4	11	9	0.024	0.022	0.051
.	19.01.15-22.01.49-1-224765	147	25	25	5	0	5	582	24	24	0	0	NA	NA	NA	55	43	169	521	166	143	357	82	8	40	22	0.047	0.077	0.133
.	19.01.15-22.01.50-1-224766	143	7	7	1	0	1	609	6	6	0	0	NA	NA	NA	39	53	172	517	177	154	361	94	7	9	7	0.041	0.017	0.04
.	19.01.15-22.01.54-1-224770	35	1	1	0	0	0	0	0	0	0	0	NA	NA	NA	8	12	167	495	163	0	0	0	0	5	0	0	0.01	0
.	19.01.15-22.01.57-1-224774	152	14	14	1	0	1	604	12	12	0	0	NA	NA	NA	42	54	176	517	174	159	355	90	5	33	0	0.028	0.064	0
.	19.01.15-22.01.58-1-224779	202	33	33	13	0	9	603	28	28	0	0	NA	NA	NA	50	51	175	521	168	155	361	87	7	75	28	0.04	0.144	0.167
.	19.01.15-22.02.04-1-224789	124	10	10	7	0	4	602	8	8	0	0	NA	NA	NA	43	59	172	532	168	154	365	83	4	37	3	0.023	0.07	0.018
.	19.01.15-22.02.05-1-224793	114	9	9	3	0	3	576	8	8	0	0	NA	NA	NA	28	28	169	506	166	150	344	82	8	11	4	0.047	0.022	0.024
.	19.01.15-22.02.11-1-224801	174	14	14	3	0	3	596	13	13	0	0	NA	NA	NA	54	45	175	514	169	156	354	86	12	32	4	0.069	0.062	0.024
.	19.01.15-22.02.13-1-224805	185	11	11	5	0	4	610	9	9	0	0	NA	NA	NA	56	65	178	526	174	160	358	92	2	34	8	0.011	0.065	0.046
.	19.01.15-22.02.15-1-224809	232	68	68	21	0	15	631	60	60	0	0	NA	NA	NA	52	80	177	540	176	160	379	92	55	136	38	0.311	0.252	0.216
.	19.01.15-22.02.23-1-224820	61	2	2	1	0	1	571	1	1	0	0	NA	NA	NA	28	21	167	501	166	149	342	80	3	0	1	0.018	0	0.006
.	19.01.15-22.02.25-1-224823	89	3	3	2	0	1	571	2	2	0	0	NA	NA	NA	28	22	167	501	167	145	346	80	0	5	5	0	0.01	0.03
.	19.01.15-22.02.27-1-224825	149	19	19	8	0	6	605	16	16	0	0	NA	NA	NA	59	61	173	526	175	152	364	89	20	32	2	0.116	0.061	0.011
.	19.01.15-22.02.32-1-224831	35	1	1	0	0	0	0	0	0	0	0	NA	NA	NA	13	7	167	490	163	0	0	0	0	0	0	0	0	0
.	19.01.15-22.02.36-1-224850	92	5	5	1	0	1	577	4	4	0	0	NA	NA	NA	25	27	170	507	163	152	345	80	6	14	6	0.035	0.028	0.037
.	19.01.15-22.02.36-1-224851	67	5	5	1	0	1	573	4	4	0	0	NA	NA	NA	31	23	166	504	166	145	345	83	8	6	0	0.048	0.012	0
.	19.01.15-22.02.37-1-224852	237	38	38	10	0	7	618	36	36	0	0	NA	NA	NA	70	70	176	534	173	159	372	87	21	107	40	0.119	0.2	0.231
.	19.01.15-22.02.41-1-224854	64	4	4	0	0	0	497	2	2	0	0	NA	NA	NA	16	18	165	499	167	126	298	73	1	1	4	0.006	0.002	0.024
.	19.01.15-22.02.44-1-224859	208	33	33	9	0	8	611	29	29	0	0	NA	NA	NA	71	69	180	526	176	158	365	88	24	89	13	0.133	0.169	0.074
.	19.01.15-22.02.49-1-224862	61	2	2	1	0	1	581	1	1	0	0	NA	NA	NA	19	28	168	505	168	151	348	82	0	4	0	0	0.008	0
.	19.01.15-22.02.51-1-224863	92	6	6	1	0	1	586	5	5	0	0	NA	NA	NA	31	38	165	518	168	145	357	84	0	11	0	0	0.021	0
.	19.01.15-22.02.52-1-224864	32	1	1	0	0	0	0	0	0	0	0	NA	NA	NA	6	9	167	492	163	0	0	0	0	0	2	0	0	0.012
.	19.01.15-22.02.54-1-224865	31	1	1	0	0	0	0	0	0	0	0	NA	NA	NA	6	12	169	493	163	0	0	0	0	0	1	0	0	0.006
.	19.01.15-22.02.55-1-224868	354	25	25	6	0	5	654	23	23	0	0	NA	NA	NA	88	107	185	547	188	164	389	101	16	52	22	0.086	0.095	0.117
.	19.01.15-22.02.57-1-224873	35	1	1	0	0	0	0	0	0	0	0	NA	NA	NA	8	9	165	494	163	0	0	0	1	0	0	0.006	0	0
.	19.01.15-22.02.58-1-224875	62	3	3	1	0	1	573	2	2	0	0	NA	NA	NA	18	18	166	500	165	146	348	79	2	1	3	0.012	0.002	0.018
.	19.01.15-22.02.59-1-224881	128	8	8	0	0	0	591	5	5	0	0	NA	NA	NA	46	41	165	517	172	145	359	87	4	26	4	0.024	0.05	0.023
.	19.01.15-22.03.02-1-224892	241	19	19	9	0	8	636	17	17	0	0	NA	NA	NA	77	88	187	539	175	169	376	91	1	62	9	0.005	0.115	0.051
.	19.01.15-22.03.09-1-224901	91	7	7	2	0	1	581	6	6	0	0	NA	NA	NA	30	31	171	504	169	149	348	84	4	16	7	0.023	0.032	0.041
.	19.01.15-22.03.13-1-224905	152	6	6	1	0	0	600	3	3	0	0	NA	NA	NA	51	42	170	513	172	153	358	89	0	17	3	0	0.033	0.017
.	19.01.15-22.03.20-1-224919	63	4	4	2	0	2	295	3	3	0	0	NA	NA	NA	16	23	169	501	166	67	185	43	3	2	1	0.018	0.004	0.006
.	19.01.15-22.03.28-1-224927	63	2	2	1	0	1	563	1	1	0	0	NA	NA	NA	29	18	167	499	165	147	337	79	0	2	2	0	0.004	0.012
.	19.01.15-22.03.30-1-224929	155	19	19	3	0	2	591	16	16	0	0	NA	NA	NA	60	43	173	512	171	151	355	85	16	16	18	0.092	0.031	0.105
.	19.01.15-22.03.31-1-224930	118	11	11	1	0	1	580	8	8	0	0	NA	NA	NA	41	30	169	506	168	153	345	82	6	24	0	0.036	0.047	0
.	19.01.15-22.03.32-1-224946	234	42	42	10	0	8	613	36	36	0	0	NA	NA	NA	77	68	182	524	175	161	361	91	30	63	25	0.165	0.12	0.143
.	19.01.15-22.03.34-1-224949	96	10	10	2	0	2	583	8	8	0	0	NA	NA	NA	34	32	168	509	168	145	353	85	0	27	6	0	0.053	0.036
.	19.01.15-22.03.35-1-224950	94	6	6	2	0	2	580	5	5	0	0	NA	NA	NA	17	25	168	503	167	148	347	85	2	13	0	0.012	0.026	0
.	19.01.15-22.03.35-1-224951	125	21	21	3	0	3	601	19	19	0	0	NA	NA	NA	31	47	171	516	173	153	360	88	6	34	14	0.035	0.066	0.081
.	19.01.15-22.03.42-1-224959	180	38	38	14	0	11	607	35	35	0	0	NA	NA	NA	54	63	180	524	172	160	361	86	4	93	23	0.022	0.177	0.134
.	19.01.15-22.03.44-1-224964	58	2	2	2	0	1	576	1	1	0	0	NA	NA	NA	27	22	166	504	165	146	349	81	1	4	0	0.006	0.008	0
.	19.01.15-22.03.54-1-224968	90	4	4	0	0	0	583	3	3	0	0	NA	NA	NA	38	35	168	511	169	149	350	84	0	16	0	0	0.031	0
.	19.01.15-22.03.55-1-224969	57	2	2	0	0	0	197	1	1	0	0	NA	NA	NA	15	18	164	500	167	46	118	33	1	0	0	0.006	0	0
.	19.01.15-22.03.58-1-224976	123	12	12	3	0	2	580	11	11	0	0	NA	NA	NA	50	37	171	503	176	154	338	88	2	30	2	0.012	0.06	0.011
.	19.01.15-22.03.59-1-224978	64	2	2	1	0	1	582	1	1	0	0	NA	NA	NA	32	33	173	508	165	151	349	82	4	3	0	0.023	0.006	0
.	19.01.15-22.04.04-1-224988	61	2	2	1	0	1	147	1	1	0	0	NA	NA	NA	16	16	166	496	167	34	88	25	0	4	0	0	0.008	0
.	19.01.15-22.04.07-1-224994	123	11	11	4	0	2	591	10	10	0	0	NA	NA	NA	32	32	172	507	166	154	355	82	3	23	2	0.017	0.045	0.012
.	19.01.15-22.04.09-1-224999	65	4	4	0	0	0	578	3	3	0	0	NA	NA	NA	20	28	168	506	167	149	346	83	0	6	0	0	0.012	0
.	19.01.15-22.04.11-1-225004	182	53	53	16	0	13	604	48	48	0	0	NA	NA	NA	59	64	175	530	172	157	361	86	26	93	27	0.149	0.175	0.157
.	19.01.15-22.04.12-1-225009	90	4	4	1	0	1	581	3	3	0	0	NA	NA	NA	37	31	170	506	168	152	348	81	3	11	0	0.018	0.022	0
.	19.01.15-22.04.13-1-225011	118	12	12	0	0	0	581	10	10	0	0	NA	NA	NA	39	30	170	504	169	153	342	86	3	24	3	0.018	0.048	0.018
.	19.01.15-22.04.22-1-225021	67	3	3	1	0	1	583	1	1	0	0	NA	NA	NA	22	26	167	506	166	153	351	79	1	0	4	0.006	0	0.024
.	19.01.15-22.04.24-1-225023	118	13	13	1	0	1	600	12	12	0	0	NA	NA	NA	42	46	170	520	169	155	359	86	0	25	5	0	0.048	0.03
.	19.01.15-22.04.46-1-225043	63	3	3	2	0	2	570	2	2	0	0	NA	NA	NA	27	19	165	498	169	148	339	83	2	9	0	0.012	0.018	0
.	19.01.15-22.04.46-1-225045	62	4	4	1	0	1	549	3	3	0	0	NA	NA	NA	21	27	172	504	164	147	326	76	0	8	0	0	0.016	0
.	19.01.15-22.04.49-1-225046	150	14	14	2	0	2	614	12	12	0	0	NA	NA	NA	46	57	175	524	171	158	368	88	10	15	11	0.057	0.029	0.064
.	19.01.15-22.04.54-1-225049	61	2	2	0	0	0	578	1	1	0	0	NA	NA	NA	22	26	167	508	164	148	350	80	6	0	0	0.036	0	0
.	19.01.15-22.04.55-1-225052	32	1	1	0	0	0	0	0	0	0	0	NA	NA	NA	11	10	165	494	164	0	0	0	0	0	1	0	0	0.006
.	19.01.15-22.04.57-1-225058	59	3	3	0	0	0	579	2	2	0	0	NA	NA	NA	15	24	167	503	167	150	348	81	0	10	0	0	0.02	0
.	19.01.15-22.04.58-1-225060	182	28	28	7	0	7	593	26	26	0	0	NA	NA	NA	49	46	174	516	169	156	353	84	8	84	4	0.046	0.163	0.024
.	19.01.15-22.05.02-1-225076	57	2	2	0	0	0	198	1	1	0	0	NA	NA	NA	17	9	163	495	164	49	118	31	0	3	0	0	0.006	0
.	19.01.15-22.05.03-1-225078	66	3	3	0	0	0	571	2	2	0	0	NA	NA	NA	32	17	167	496	167	148	340	83	0	11	0	0	0.022	0
.	19.01.15-22.05.08-1-225083	180	43	43	9	0	7	612	39	39	0	0	NA	NA	NA	52	62	178	522	175	155	365	92	44	57	43	0.247	0.109	0.246
.	19.01.15-22.05.10-1-225085	293	19	19	6	0	4	637	16	16	0	0	NA	NA	NA	93	88	175	553	173	155	392	90	9	58	15	0.051	0.105	0.087
.	19.01.15-22.05.11-1-225086	60	2	2	0	0	0	575	1	1	0	0	NA	NA	NA	24	22	167	501	167	149	342	84	7	0	0	0.042	0	0
.	19.01.15-22.05.11-1-225087	90	4	4	0	0	0	575	3	3	0	0	NA	NA	NA	25	22	166	505	164	145	350	80	8	1	1	0.048	0.002	0.006
.	19.01.15-22.05.17-1-225096	121	5	5	2	0	1	588	4	4	0	0	NA	NA	NA	38	35	169	505	174	150	348	90	0	18	1	0	0.036	0.006
.	19.01.15-22.05.17-1-225097	177	13	13	0	0	0	621	11	11	0	0	NA	NA	NA	64	76	175	536	178	155	371	95	6	23	6	0.034	0.043	0.034
.	19.01.15-22.05.19-1-225099	95	10	10	2	0	2	583	9	9	0	0	NA	NA	NA	31	28	168	506	167	152	347	84	1	17	12	0.006	0.034	0.072
.	19.01.15-22.05.24-1-225109	32	1	1	0	0	0	0	0	0	0	0	NA	NA	NA	12	15	167	495	166	0	0	0	0	6	0	0	0.012	0
.	19.01.15-22.05.29-1-225111	85	6	6	5	0	2	576	5	5	0	0	NA	NA	NA	18	22	168	503	164	150	344	82	9	17	0	0.054	0.034	0
.	19.01.15-22.05.30-1-225113	36	1	1	0	0	0	0	0	0	0	0	NA	NA	NA	10	5	164	491	163	0	0	0	0	2	0	0	0.004	0
.	19.01.15-22.05.32-1-225117	32	1	1	0	0	0	0	0	0	0	0	NA	NA	NA	11	8	164	493	164	0	0	0	0	2	0	0	0.004	0
.	19.01.15-22.05.34-1-225133	233	10	10	6	0	4	618	7	7	0	0	NA	NA	NA	75	71	175	535	174	156	374	88	4	19	11	0.023	0.036	0.063
.	19.01.15-22.05.35-1-225134	34	1	1	0	0	0	0	0	0	0	0	NA	NA	NA	14	15	169	495	164	0	0	0	0	0	0	0	0	0
.	19.01.15-22.05.38-1-225138	176	15	15	5	0	2	604	12	12	0	0	NA	NA	NA	54	60	180	520	173	160	356	88	4	43	6	0.022	0.083	0.035
.	19.01.15-22.05.43-1-225141	268	23	23	3	0	3	634	20	20	0	0	NA	NA	NA	89	82	175	540	180	155	384	95	18	42	5	0.103	0.078	0.028
.	19.01.15-22.05.45-1-225143	31	1	1	1	0	1	0	0	0	0	0	NA	NA	NA	7	16	164	501	164	0	0	0	0	2	0	0	0.004	0
.	19.01.15-22.05.46-1-225144	34	1	1	0	0	0	0	0	0	0	0	NA	NA	NA	6	11	167	493	164	0	0	0	0	3	0	0	0.006	0
.	19.01.15-22.05.46-1-225145	116	17	17	4	0	4	579	16	16	0	0	NA	NA	NA	35	34	168	510	169	148	348	83	4	35	9	0.024	0.069	0.053
.	19.01.15-22.05.48-1-225147	61	2	2	2	0	1	567	1	1	0	0	NA	NA	NA	23	16	165	500	164	147	343	77	0	7	2	0	0.014	0.012
.	19.01.15-22.05.49-1-225148	33	1	1	1	0	1	0	0	0	0	0	NA	NA	NA	8	12	164	496	165	0	0	0	2	0	0	0.012	0	0
.	19.01.15-22.05.50-1-225150	211	18	18	5	0	3	602	14	14	0	0	NA	NA	NA	73	57	177	526	167	158	362	82	4	40	15	0.023	0.076	0.09
.	19.01.15-22.05.51-1-225153	146	9	9	1	0	1	587	6	6	0	0	NA	NA	NA	46	37	168	513	169	149	353	85	2	24	0	0.012	0.047	0
.	19.01.15-22.05.56-1-225155	122	6	6	1	0	1	589	5	5	0	0	NA	NA	NA	41	42	171	512	172	152	353	84	0	16	0	0	0.031	0
.	19.01.15-22.06.00-1-225163	62	2	2	1	0	1	578	1	1	0	0	NA	NA	NA	28	22	168	502	165	151	345	82	0	5	0	0	0.01	0
.	19.01.15-22.06.10-1-225175	119	10	10	3	0	3	588	8	8	0	0	NA	NA	NA	40	36	174	511	164	157	350	81	14	27	11	0.08	0.053	0.067
.	19.01.15-22.06.11-1-225177	148	15	15	2	0	2	589	13	13	0	0	NA	NA	NA	60	41	169	516	169	149	355	85	19	35	2	0.112	0.068	0.012
.	19.01.15-22.06.13-1-225181	207	57	57	19	0	12	609	52	52	0	0	NA	NA	NA	57	58	173	519	179	153	361	95	22	133	28	0.127	0.256	0.156
.	19.01.15-22.06.13-1-225184	123	11	11	8	0	5	584	10	10	0	0	NA	NA	NA	37	31	170	507	167	151	349	84	16	17	8	0.094	0.034	0.048
.	19.01.15-22.06.14-1-225186	121	15	15	1	0	1	597	13	13	0	0	NA	NA	NA	24	46	177	505	177	159	348	90	2	29	2	0.011	0.057	0.011
.	19.01.15-22.06.15-1-225190	175	20	20	6	0	4	603	17	17	0	0	NA	NA	NA	52	56	172	519	178	152	359	92	8	44	24	0.047	0.085	0.135
.	19.01.15-22.06.18-1-225195	173	9	9	4	0	3	598	8	8	0	0	NA	NA	NA	43	51	171	524	169	155	360	83	0	40	1	0	0.076	0.006
.	19.01.15-22.06.28-1-225217	147	19	19	4	0	4	599	17	17	0	0	NA	NA	NA	38	49	170	522	170	152	361	86	3	49	10	0.018	0.094	0.059
.	19.01.15-22.06.34-1-225235	148	17	17	6	0	5	579	13	13	0	0	NA	NA	NA	48	38	170	510	171	150	345	84	9	35	5	0.053	0.069	0.029
.	19.01.15-22.06.35-1-225236	96	7	7	1	0	1	582	6	6	0	0	NA	NA	NA	24	28	169	505	167	148	351	83	0	23	13	0	0.046	0.078
.	19.01.15-22.06.39-1-225239	175	11	11	3	0	3	593	10	10	0	0	NA	NA	NA	43	43	169	513	174	149	356	88	7	23	3	0.041	0.045	0.017
.	19.01.15-22.06.42-1-225246	121	9	9	0	0	0	600	7	7	0	0	NA	NA	NA	34	47	174	517	169	156	359	85	8	10	4	0.046	0.019	0.024
.	19.01.15-22.06.42-1-225247	38	1	1	0	0	0	0	0	0	0	0	NA	NA	NA	5	9	165	491	166	0	0	0	0	1	0	0	0.002	0
.	19.01.15-22.06.45-1-225252	278	39	39	11	0	9	622	37	37	0	0	NA	NA	NA	86	77	177	533	180	155	376	91	23	113	27	0.13	0.212	0.15
.	19.01.15-22.06.52-1-225256	94	5	5	1	0	1	598	4	4	0	0	NA	NA	NA	26	41	172	516	166	156	358	84	0	8	3	0	0.016	0.018
.	19.01.15-22.06.58-1-225263	236	32	32	8	0	5	627	30	30	0	0	NA	NA	NA	73	79	181	529	182	163	367	97	20	62	47	0.11	0.117	0.258
.	19.01.15-22.07.01-1-225270	90	4	4	1	0	1	579	3	3	0	0	NA	NA	NA	38	26	168	507	164	150	347	82	9	5	0	0.054	0.01	0
.	19.01.15-22.07.02-1-225280	154	10	10	1	0	1	595	8	8	0	0	NA	NA	NA	51	41	171	513	170	151	356	88	8	24	0	0.047	0.047	0
.	19.01.15-22.07.03-1-225286	257	36	36	13	0	8	621	35	35	0	0	NA	NA	NA	73	76	181	528	180	160	368	93	29	74	34	0.16	0.14	0.189
.	19.01.15-22.07.03-1-225287	143	10	10	4	0	4	591	7	7	0	0	NA	NA	NA	45	44	172	514	171	152	353	86	4	31	3	0.023	0.06	0.018
.	19.01.15-22.07.08-1-225295	61	2	2	0	0	0	248	1	1	0	0	NA	NA	NA	17	21	166	502	166	64	150	34	0	4	3	0	0.008	0.018
.	19.01.15-22.07.16-1-225305	155	8	8	3	0	2	597	7	7	0	0	NA	NA	NA	54	49	168	521	173	149	359	89	2	15	8	0.012	0.029	0.046
.	19.01.15-22.07.18-1-225306	271	18	18	7	0	7	615	16	16	0	0	NA	NA	NA	70	63	183	518	175	164	360	91	18	34	6	0.098	0.066	0.034
.	19.01.15-22.07.24-1-225314	114	6	6	1	0	1	590	4	4	0	0	NA	NA	NA	35	37	169	514	167	150	359	81	10	5	2	0.059	0.01	0.012
.	19.01.15-22.07.24-1-225316	330	34	34	9	0	7	633	32	32	0	0	NA	NA	NA	103	91	177	544	183	159	379	95	18	63	19	0.102	0.116	0.104
.	19.01.15-22.07.30-1-225319	236	20	20	8	0	5	623	19	19	0	0	NA	NA	NA	66	73	179	528	179	159	372	92	19	49	4	0.106	0.093	0.022
.	19.01.15-22.07.44-1-225340	300	28	28	8	0	5	621	24	24	0	0	NA	NA	NA	84	69	175	530	177	157	370	94	8	70	15	0.046	0.132	0.085
.	19.01.15-22.07.53-1-225345	87	6	6	2	0	2	579	5	5	0	0	NA	NA	NA	46	29	172	502	168	153	342	84	12	15	0	0.07	0.03	0
.	19.01.15-22.07.53-1-225347	98	7	7	0	0	0	577	6	6	0	0	NA	NA	NA	30	29	166	509	167	145	347	85	14	8	1	0.084	0.016	0.006
.	19.01.15-22.08.00-1-225359	210	25	25	6	0	3	590	23	23	0	0	NA	NA	NA	64	42	166	515	174	145	354	91	26	55	8	0.157	0.107	0.046
.	19.01.15-22.08.01-1-225362	88	4	4	2	0	2	569	3	3	0	0	NA	NA	NA	31	20	169	500	164	151	337	81	5	5	0	0.03	0.01	0
.	19.01.15-22.08.08-1-225371	261	14	14	3	0	3	637	13	13	0	0	NA	NA	NA	66	86	171	553	175	151	394	92	2	31	5	0.012	0.056	0.029
.	19.01.15-22.08.13-1-225375	90	8	8	2	0	1	592	7	7	0	0	NA	NA	NA	31	37	174	509	167	158	351	83	0	14	4	0	0.028	0.024
.	19.01.15-22.08.13-1-225377	64	5	5	1	0	1	575	3	3	0	0	NA	NA	NA	20	20	167	499	167	148	343	84	0	17	3	0	0.034	0.018
.	19.01.15-22.08.13-1-225379	59	2	2	0	0	0	571	1	1	0	0	NA	NA	NA	24	21	168	499	167	148	340	83	4	2	0	0.024	0.004	0
.	19.01.15-22.08.17-1-225383	88	5	5	1	0	1	590	4	4	0	0	NA	NA	NA	31	47	171	515	174	154	350	86	2	12	0	0.012	0.023	0
.	19.01.15-22.08.24-1-225394	120	8	8	3	0	3	587	7	7	0	0	NA	NA	NA	35	31	174	501	169	156	345	86	5	12	13	0.029	0.024	0.077
.	19.01.15-22.08.27-1-225396	123	6	6	1	0	1	577	5	5	0	0	NA	NA	NA	52	30	166	504	173	145	346	86	6	7	2	0.036	0.014	0.012
.	19.01.15-22.08.28-1-225397	91	10	10	1	0	1	579	8	8	0	0	NA	NA	NA	44	30	168	510	165	148	349	82	2	26	8	0.012	0.051	0.048
.	19.01.15-22.08.32-1-225398	139	11	11	3	0	2	590	10	10	0	0	NA	NA	NA	43	44	169	518	170	150	356	84	11	47	6	0.065	0.091	0.035
.	19.01.15-22.08.34-1-225417	90	6	6	1	0	1	592	5	5	0	0	NA	NA	NA	31	46	170	519	170	150	360	82	0	20	7	0	0.039	0.041
.	19.01.15-22.08.35-1-225418	88	6	6	1	0	1	583	4	4	0	0	NA	NA	NA	20	28	170	503	168	152	346	85	0	16	0	0	0.032	0
.	19.01.15-22.08.38-1-225420	150	10	10	1	0	1	588	9	9	0	0	NA	NA	NA	36	35	170	507	171	151	350	87	0	31	0	0	0.061	0
.	19.01.15-22.08.42-1-225426	60	3	3	0	0	0	580	2	2	0	0	NA	NA	NA	27	33	170	504	172	152	343	85	5	1	0	0.029	0.002	0
.	19.01.15-22.08.44-1-225430	30	1	1	0	0	0	0	0	0	0	0	NA	NA	NA	8	10	167	493	163	0	0	0	0	0	0	0	0	0
.	19.01.15-22.08.46-1-225432	60	2	2	0	0	0	150	1	1	0	0	NA	NA	NA	17	20	169	498	166	36	97	17	0	2	0	0	0.004	0
.	19.01.15-22.08.47-1-225433	120	6	6	2	0	2	578	5	5	0	0	NA	NA	NA	42	40	167	511	175	148	344	86	9	13	6	0.054	0.025	0.034
.	19.01.15-22.08.51-1-225435	115	7	7	1	0	1	589	5	5	0	0	NA	NA	NA	42	41	174	510	170	158	349	82	0	21	1	0	0.041	0.006
.	19.01.15-22.08.54-1-225439	83	6	6	1	0	1	568	5	5	0	0	NA	NA	NA	29	16	166	496	167	144	339	85	0	10	1	0	0.02	0.006
.	19.01.15-22.08.55-1-225440	95	4	4	0	0	0	575	3	3	0	0	NA	NA	NA	33	34	172	505	170	147	344	84	8	5	0	0.047	0.01	0
.	19.01.15-22.08.55-1-225443	56	2	2	2	0	2	297	1	1	0	0	NA	NA	NA	26	14	167	496	164	70	183	44	2	4	0	0.012	0.008	0
.	19.01.15-22.08.57-1-225446	154	8	8	1	0	1	602	7	7	0	0	NA	NA	NA	55	52	172	520	173	154	361	87	0	15	8	0	0.029	0.046
.	19.01.15-22.08.57-1-225447	147	5	5	0	0	0	589	3	3	0	0	NA	NA	NA	34	39	169	517	166	149	359	81	10	4	2	0.059	0.008	0.012
.	19.01.15-22.08.58-1-225450	34	1	1	1	0	1	0	0	0	0	0	NA	NA	NA	7	6	164	490	165	0	0	0	0	0	4	0	0	0.024
.	19.01.15-22.09.01-1-225454	93	6	6	3	0	3	572	5	5	0	0	NA	NA	NA	35	22	167	500	168	145	345	82	8	14	5	0.048	0.028	0.03
.	19.01.15-22.09.05-1-225470	153	6	6	2	0	1	601	4	4	0	0	NA	NA	NA	43	47	174	514	172	156	359	86	2	14	4	0.011	0.027	0.023
.	19.01.15-22.09.06-1-225472	125	5	5	1	0	1	589	4	4	0	0	NA	NA	NA	53	44	171	518	168	150	355	84	0	17	5	0	0.033	0.03
.	19.01.15-22.09.09-1-225475	266	20	20	9	0	9	645	19	19	0	0	NA	NA	NA	64	87	179	546	175	163	388	94	4	54	26	0.022	0.099	0.149
.	19.01.15-22.09.10-1-225478	94	9	9	3	0	2	568	8	8	0	0	NA	NA	NA	34	29	166	503	173	143	340	85	12	28	2	0.072	0.056	0.012
.	19.01.15-22.09.10-1-225479	175	12	12	0	0	0	600	11	11	0	0	NA	NA	NA	63	54	171	522	174	152	362	86	4	18	5	0.023	0.034	0.029
.	19.01.15-22.09.14-1-225488	123	9	9	5	0	4	585	8	8	0	0	NA	NA	NA	37	35	169	507	172	150	347	88	3	30	5	0.018	0.059	0.029
.	19.01.15-22.09.17-1-225490	58	2	2	1	0	1	254	1	1	0	0	NA	NA	NA	25	12	164	493	168	70	146	38	6	0	0	0.037	0	0
.	19.01.15-22.09.25-1-225498	97	9	9	1	0	1	574	7	7	0	0	NA	NA	NA	27	21	163	504	167	146	346	82	1	18	0	0.006	0.036	0
.	19.01.15-22.09.25-1-225500	88	5	5	1	0	1	590	4	4	0	0	NA	NA	NA	39	34	173	506	168	154	347	89	3	6	1	0.017	0.012	0.006
.	19.01.15-22.09.25-1-225501	213	28	28	7	0	3	630	26	26	0	0	NA	NA	NA	61	78	176	538	177	161	378	91	16	89	13	0.091	0.165	0.073
.	19.01.15-22.09.27-1-225503	145	11	11	5	0	3	591	9	9	0	0	NA	NA	NA	43	36	171	508	170	151	352	88	8	39	2	0.047	0.077	0.012
.	19.01.15-22.09.34-1-225523	119	8	8	4	0	3	585	7	7	0	0	NA	NA	NA	35	31	167	506	171	150	347	88	13	7	2	0.078	0.014	0.012
.	19.01.15-22.09.34-1-225525	89	3	3	2	0	2	575	2	2	0	0	NA	NA	NA	30	27	171	503	166	152	342	81	0	4	2	0	0.008	0.012
.	19.01.15-22.09.35-1-225528	125	10	10	4	0	4	589	9	9	0	0	NA	NA	NA	38	37	169	512	169	151	352	86	2	22	15	0.012	0.043	0.089
.	19.01.15-22.09.47-1-225534	156	7	7	1	0	1	604	6	6	0	0	NA	NA	NA	60	56	174	521	174	154	362	88	0	15	7	0	0.029	0.04
.	19.01.15-22.09.47-1-225535	58	3	3	0	0	0	573	2	2	0	0	NA	NA	NA	25	24	168	500	169	150	337	86	1	9	0	0.006	0.018	0
.	19.01.15-22.09.51-1-225538	297	33	33	8	0	7	638	30	30	0	0	NA	NA	NA	93	86	180	538	181	161	380	97	24	68	29	0.133	0.126	0.16
.	19.01.15-22.09.55-1-225543	91	11	11	1	0	1	583	10	10	0	0	NA	NA	NA	30	32	165	509	171	144	352	87	6	21	9	0.036	0.041	0.053
.	19.01.15-22.09.57-1-225546	59	2	2	0	0	0	250	1	1	0	0	NA	NA	NA	19	22	165	498	172	58	154	38	0	1	2	0	0.002	0.012
.	19.01.15-22.09.57-1-225547	205	22	22	4	0	2	610	20	20	0	0	NA	NA	NA	60	54	174	521	172	156	364	90	19	59	12	0.109	0.113	0.07
.	19.01.15-22.10.01-1-225555	38	1	1	0	0	0	0	0	0	0	0	NA	NA	NA	11	11	167	492	165	0	0	0	0	0	0	0	0	0
.	19.01.15-22.10.02-1-225561	57	2	2	1	0	1	249	1	1	0	0	NA	NA	NA	18	15	165	496	167	62	151	36	0	6	0	0	0.012	0
.	19.01.15-22.10.04-1-225567	91	9	9	4	0	2	590	6	6	0	0	NA	NA	NA	40	39	168	516	168	153	351	86	15	12	4	0.089	0.023	0.024
.	19.01.15-22.10.06-1-225570	182	13	13	2	0	2	605	10	10	0	0	NA	NA	NA	59	56	178	520	171	158	362	85	2	31	0	0.011	0.06	0
.	19.01.15-22.10.06-1-225571	120	5	5	2	0	2	598	3	3	0	0	NA	NA	NA	42	48	169	525	167	149	366	83	2	14	2	0.012	0.027	0.012
.	19.01.15-22.10.12-1-225577	84	7	7	5	0	4	581	6	6	0	0	NA	NA	NA	38	32	166	510	169	147	350	84	15	5	0	0.09	0.01	0
.	19.01.15-22.10.18-1-225583	99	4	4	1	0	1	578	3	3	0	0	NA	NA	NA	37	36	171	508	170	153	343	82	0	14	0	0	0.028	0
.	19.01.15-22.10.22-1-225588	61	2	2	0	0	0	578	1	1	0	0	NA	NA	NA	29	26	171	503	165	150	343	85	0	4	0	0	0.008	0
.	19.01.15-22.10.23-1-225590	93	4	4	0	0	0	585	3	3	0	0	NA	NA	NA	33	30	173	502	168	156	345	84	0	12	0	0	0.024	0
.	19.01.15-22.10.27-1-225594	207	37	37	8	0	8	621	33	33	0	0	NA	NA	NA	60	71	181	533	170	161	374	86	17	66	27	0.094	0.124	0.159
.	19.01.15-22.10.31-1-225598	88	6	6	3	0	3	577	5	5	0	0	NA	NA	NA	37	28	170	505	166	152	344	81	8	12	0	0.047	0.024	0
.	19.01.15-22.10.31-1-225599	59	2	2	1	0	1	572	1	1	0	0	NA	NA	NA	22	22	166	502	167	147	344	81	0	6	0	0	0.012	0
.	19.01.15-22.10.34-1-225618	90	6	6	1	0	1	573	5	5	0	0	NA	NA	NA	28	23	166	503	167	149	344	80	0	15	1	0	0.03	0.006
.	19.01.15-22.10.35-1-225619	32	1	1	0	0	0	0	0	0	0	0	NA	NA	NA	12	8	166	491	164	0	0	0	0	0	0	0	0	0
.	19.01.15-22.10.37-1-225621	119	8	8	2	0	2	591	7	7	0	0	NA	NA	NA	42	42	177	510	168	158	350	83	2	18	3	0.011	0.035	0.018
.	19.01.15-22.10.39-1-225623	36	1	1	0	0	0	0	0	0	0	0	NA	NA	NA	13	13	169	493	164	0	0	0	5	0	0	0.03	0	0
.	19.01.15-22.10.39-1-225624	149	22	22	5	0	5	614	19	19	0	0	NA	NA	NA	47	69	184	524	174	161	362	91	10	48	6	0.054	0.092	0.034
.	19.01.15-22.10.43-1-225626	35	1	1	0	0	0	0	0	0	0	0	NA	NA	NA	14	13	166	495	165	0	0	0	0	2	0	0	0.004	0
.	19.01.15-22.10.44-1-225627	90	4	4	0	0	0	571	3	3	0	0	NA	NA	NA	37	25	166	505	167	147	342	82	4	7	0	0.024	0.014	0
.	19.01.15-22.10.45-1-225629	170	17	17	3	0	3	595	15	15	0	0	NA	NA	NA	49	50	173	522	168	155	357	83	12	60	12	0.069	0.115	0.071
.	19.01.15-22.10.51-1-225631	119	7	7	2	0	2	579	4	4	0	0	NA	NA	NA	30	31	171	507	166	147	349	83	8	14	9	0.047	0.028	0.054
.	19.01.15-22.10.59-1-225637	62	4	4	1	0	1	150	3	3	0	0	NA	NA	NA	17	21	168	502	164	43	84	23	2	6	2	0.012	0.012	0.012
.	19.01.15-22.10.59-1-225639	206	15	15	4	0	4	616	13	13	0	0	NA	NA	NA	64	65	178	521	179	161	362	93	13	28	9	0.073	0.054	0.05
.	19.01.15-22.10.59-1-225640	113	13	13	2	0	1	588	11	11	0	0	NA	NA	NA	37	44	171	512	174	151	352	85	0	37	2	0	0.072	0.011
.	19.01.15-22.11.09-1-225662	148	6	6	1	0	0	604	5	5	0	0	NA	NA	NA	31	49	176	512	174	160	353	91	10	19	0	0.057	0.037	0
.	19.01.15-22.11.16-1-225669	241	35	35	11	0	9	621	31	31	0	0	NA	NA	NA	65	79	177	536	179	157	371	93	23	96	20	0.13	0.179	0.112
.	19.01.15-22.11.18-1-225672	177	19	19	2	0	0	609	16	16	0	0	NA	NA	NA	58	61	178	527	169	155	368	86	18	22	22	0.101	0.042	0.13
.	19.01.15-22.11.21-1-225678	205	25	25	11	0	9	606	22	22	0	0	NA	NA	NA	52	67	178	531	171	159	362	85	18	59	22	0.101	0.111	0.129
.	19.01.15-22.11.25-1-225681	181	10	10	4	0	3	618	9	9	0	0	NA	NA	NA	66	61	176	525	173	160	368	90	6	22	11	0.034	0.042	0.064
.	19.01.15-22.11.27-1-225684	87	3	3	2	0	2	587	2	2	0	0	NA	NA	NA	24	31	168	509	167	153	352	82	0	16	0	0	0.031	0
.	19.01.15-22.11.31-1-225689	62	2	2	0	0	0	446	1	1	0	0	NA	NA	NA	18	17	166	497	167	110	273	63	0	7	0	0	0.014	0
.	19.01.15-22.11.31-1-225690	83	3	3	1	0	1	577	2	2	0	0	NA	NA	NA	20	31	167	508	169	148	347	82	5	4	0	0.03	0.008	0
.	19.01.15-22.11.33-1-225708	123	14	14	5	0	4	590	13	13	0	0	NA	NA	NA	37	43	171	516	169	149	354	87	10	31	2	0.058	0.06	0.012
.	19.01.15-22.11.42-1-225717	33	1	1	0	0	0	0	0	0	0	0	NA	NA	NA	11	5	163	490	165	0	0	0	0	0	0	0	0	0
.	19.01.15-22.11.43-1-225719	31	1	1	0	0	0	0	0	0	0	0	NA	NA	NA	14	7	165	492	163	0	0	0	0	0	1	0	0	0.006
.	19.01.15-22.11.43-1-225720	101	8	8	2	0	2	583	7	7	0	0	NA	NA	NA	25	33	169	504	173	149	346	88	0	16	7	0	0.032	0.04
.	19.01.15-22.11.45-1-225722	262	40	40	11	0	9	619	38	38	0	0	NA	NA	NA	64	65	179	523	176	162	366	91	19	102	18	0.106	0.195	0.102
.	19.01.15-22.11.45-1-225723	57	2	2	0	0	0	580	1	1	0	0	NA	NA	NA	19	25	167	504	167	148	350	82	0	5	2	0	0.01	0.012
.	19.01.15-22.11.52-1-225725	123	7	7	4	0	3	589	6	6	0	0	NA	NA	NA	41	44	169	511	177	146	353	90	12	13	5	0.071	0.025	0.028
.	19.01.15-22.11.53-1-225728	63	3	3	1	0	0	571	2	2	0	0	NA	NA	NA	27	20	166	500	167	148	340	83	8	3	0	0.048	0.006	0
.	19.01.15-22.11.59-1-225734	120	12	12	3	0	3	585	11	11	0	0	NA	NA	NA	37	32	171	509	165	150	353	82	5	23	7	0.029	0.045	0.042
.	19.01.15-22.11.59-1-225735	117	4	4	1	0	1	588	3	3	0	0	NA	NA	NA	30	33	168	508	170	152	350	86	0	9	0	0	0.018	0
.	19.01.15-22.12.01-1-225739	184	10	10	4	0	3	596	9	9	0	0	NA	NA	NA	49	46	170	517	172	150	358	88	11	21	2	0.065	0.041	0.012
.	19.01.15-22.12.04-1-225744	203	15	15	2	0	2	628	13	13	0	0	NA	NA	NA	58	74	178	525	184	160	366	102	2	33	5	0.011	0.063	0.027
.	19.01.15-22.12.06-1-225747	58	2	2	2	0	2	571	1	1	0	0	NA	NA	NA	27	24	167	504	166	146	345	80	6	0	1	0.036	0	0.006
.	19.01.15-22.12.09-1-225750	152	8	8	1	0	1	604	6	6	0	0	NA	NA	NA	44	52	171	520	174	155	361	88	7	10	6	0.041	0.019	0.034
.	19.01.15-22.12.12-1-225753	120	11	11	2	0	2	588	10	10	0	0	NA	NA	NA	53	46	171	514	174	150	352	86	6	20	11	0.035	0.039	0.063
.	19.01.15-22.12.16-1-225759	89	4	4	0	0	0	574	3	3	0	0	NA	NA	NA	28	21	166	503	165	147	346	81	0	10	4	0	0.02	0.024
.	19.01.15-22.12.20-1-225765	91	13	13	0	0	0	575	12	12	0	0	NA	NA	NA	31	26	166	508	165	147	345	83	8	23	7	0.048	0.045	0.042
.	19.01.15-22.12.22-1-225766	209	47	47	9	0	9	605	40	40	0	0	NA	NA	NA	68	52	174	523	168	158	366	81	12	83	33	0.069	0.159	0.196
.	19.01.15-22.12.25-1-225769	128	14	14	6	0	6	589	13	13	0	0	NA	NA	NA	55	38	171	508	172	153	350	86	17	30	2	0.099	0.059	0.012
.	19.01.15-22.12.29-1-225772	95	11	11	4	0	3	590	10	10	0	0	NA	NA	NA	43	41	172	511	171	154	352	84	0	39	7	0	0.076	0.041
.	19.01.15-22.12.31-1-225773	36	1	1	0	0	0	0	0	0	0	0	NA	NA	NA	6	13	167	496	163	0	0	0	0	1	0	0	0.002	0
.	19.01.15-22.12.33-1-225791	147	8	8	1	0	1	605	6	6	0	0	NA	NA	NA	50	59	174	523	175	151	365	89	11	9	1	0.063	0.017	0.006
.	19.01.15-22.12.33-1-225792	153	15	15	3	0	2	599	12	12	0	0	NA	NA	NA	66	55	169	523	176	150	358	91	14	20	13	0.083	0.038	0.074
.	19.01.15-22.12.34-1-225793	64	2	2	1	0	1	401	1	1	0	0	NA	NA	NA	24	20	164	503	166	104	244	53	0	5	0	0	0.01	0
.	19.01.15-22.12.40-1-225798	236	15	15	4	0	4	612	11	11	0	0	NA	NA	NA	64	67	179	526	175	161	362	89	13	30	22	0.073	0.057	0.126
.	19.01.15-22.12.42-1-225800	269	37	37	13	0	10	613	32	32	0	0	NA	NA	NA	70	64	180	522	175	161	362	90	21	84	17	0.117	0.161	0.097
.	19.01.15-22.12.46-1-225801	185	21	21	5	0	5	606	19	19	0	0	NA	NA	NA	45	61	178	523	173	158	360	88	2	77	16	0.011	0.147	0.092
.	19.01.15-22.12.54-1-225806	147	12	12	3	0	3	591	9	9	0	0	NA	NA	NA	27	37	169	510	171	151	354	86	2	37	0	0.012	0.073	0
.	19.01.15-22.12.54-1-225807	123	13	13	1	0	1	596	12	12	0	0	NA	NA	NA	32	42	172	513	170	153	357	86	27	28	6	0.157	0.055	0.035
.	19.01.15-22.12.55-1-225808	35	1	1	0	0	0	0	0	0	0	0	NA	NA	NA	12	6	164	491	164	0	0	0	0	0	0	0	0	0
.	19.01.15-22.12.56-1-225811	64	6	6	2	0	1	580	5	5	0	0	NA	NA	NA	24	24	169	497	171	151	343	86	3	10	8	0.018	0.02	0.047
.	19.01.15-22.12.57-1-225816	119	12	12	2	0	2	587	9	9	0	0	NA	NA	NA	33	37	170	511	169	150	352	85	10	20	3	0.059	0.039	0.018
.	19.01.15-22.13.13-1-225859	94	4	4	1	0	1	594	3	3	0	0	NA	NA	NA	36	49	173	519	170	155	353	86	2	12	3	0.012	0.023	0.018
.	19.01.15-22.13.17-1-225864	125	12	12	7	0	5	584	10	10	0	0	NA	NA	NA	39	33	174	501	171	155	346	83	4	31	5	0.023	0.062	0.029
.	19.01.15-22.13.22-1-225872	137	16	16	6	0	5	601	15	15	0	0	NA	NA	NA	51	50	171	514	178	147	359	95	16	59	4	0.094	0.115	0.022
.	19.01.15-22.13.23-1-225873	261	34	34	14	0	11	620	32	32	0	0	NA	NA	NA	74	68	180	526	175	162	367	91	18	63	37	0.1	0.12	0.211
.	19.01.15-22.13.24-1-225874	128	15	15	0	0	0	585	13	13	0	0	NA	NA	NA	34	35	170	506	172	153	348	84	8	15	1	0.047	0.03	0.006
.	19.01.15-22.13.25-1-225875	38	1	1	1	0	1	0	0	0	0	0	NA	NA	NA	9	10	164	497	162	0	0	0	0	2	0	0	0.004	0
.	19.01.15-22.13.28-1-225876	92	4	4	0	0	0	577	3	3	0	0	NA	NA	NA	30	25	165	506	167	146	347	84	8	2	0	0.048	0.004	0
.	19.01.15-22.13.30-1-225877	88	5	5	1	0	1	581	3	3	0	0	NA	NA	NA	26	28	167	505	169	150	346	85	0	13	3	0	0.026	0.018
.	19.01.15-22.13.35-1-225893	114	10	10	4	0	2	598	9	9	0	0	NA	NA	NA	33	46	175	517	167	157	356	85	8	29	5	0.046	0.056	0.03
.	19.01.15-22.13.40-1-225975	234	40	40	13	0	9	615	35	35	0	0	NA	NA	NA	65	66	173	531	175	155	370	90	24	94	22	0.139	0.177	0.126
.	19.01.15-22.13.47-1-225981	32	1	1	0	0	0	0	0	0	0	0	NA	NA	NA	12	9	166	494	162	0	0	0	0	0	3	0	0	0.019
.	19.01.15-22.13.50-1-225982	91	6	6	1	0	1	576	5	5	0	0	NA	NA	NA	40	26	167	507	165	148	348	80	10	1	8	0.06	0.002	0.048
.	19.01.15-22.13.50-1-225983	187	14	14	3	0	3	616	12	12	0	0	NA	NA	NA	57	64	179	522	176	165	361	90	17	37	0	0.095	0.071	0
.	19.01.15-22.13.53-1-225984	97	5	5	0	0	0	592	4	4	0	0	NA	NA	NA	32	44	168	512	177	147	355	90	9	4	0	0.054	0.008	0
.	19.01.15-22.13.56-1-225988	86	5	5	2	0	2	574	4	4	0	0	NA	NA	NA	26	27	170	504	166	152	340	82	0	7	10	0	0.014	0.06
.	19.01.15-22.14.00-1-225997	214	23	23	5	0	4	614	18	18	0	0	NA	NA	NA	67	64	176	525	176	159	364	91	38	35	19	0.216	0.067	0.108
.	19.01.15-22.14.01-1-226002	180	6	6	1	0	0	614	5	5	0	0	NA	NA	NA	46	63	175	526	175	155	368	91	5	5	6	0.029	0.01	0.034
.	19.01.15-22.14.06-1-226015	244	37	37	14	0	12	629	34	34	0	0	NA	NA	NA	70	87	182	541	177	164	376	89	38	83	22	0.209	0.153	0.124
.	19.01.15-22.14.11-1-226021	91	10	10	2	0	2	566	9	9	0	0	NA	NA	NA	35	20	166	499	168	147	335	84	12	26	4	0.072	0.052	0.024
.	19.01.15-22.14.12-1-226022	258	42	42	7	0	7	617	38	38	0	0	NA	NA	NA	70	66	172	538	169	152	379	86	13	103	29	0.076	0.191	0.172
.	19.01.15-22.14.21-1-226034	63	3	3	1	0	1	200	2	2	0	0	NA	NA	NA	19	15	167	497	164	52	124	24	0	9	0	0	0.018	0
.	19.01.15-22.14.21-1-226036	89	4	4	0	0	0	574	2	2	0	0	NA	NA	NA	33	27	167	505	168	147	345	82	0	14	3	0	0.028	0.018
.	19.01.15-22.14.23-1-226039	64	2	2	0	0	0	201	1	1	0	0	NA	NA	NA	21	16	168	499	162	59	117	25	0	3	0	0	0.006	0
.	19.01.15-22.14.44-1-226067	33	1	1	0	0	0	0	0	0	0	0	NA	NA	NA	12	17	167	498	165	0	0	0	0	0	0	0	0	0
.	19.01.15-22.14.48-1-226070	61	3	3	1	0	1	575	2	2	0	0	NA	NA	NA	18	22	171	499	165	151	341	83	4	0	9	0.023	0	0.055
.	19.01.15-22.14.48-1-226071	210	43	43	16	0	10	627	41	41	0	0	NA	NA	NA	70	80	178	534	181	159	371	97	31	99	16	0.174	0.185	0.088
.	19.01.15-22.14.48-1-226072	176	19	19	9	0	6	594	18	18	0	0	NA	NA	NA	54	51	171	518	175	153	352	89	10	56	18	0.058	0.108	0.103
.	19.01.15-22.14.50-1-226073	118	6	6	1	0	1	587	5	5	0	0	NA	NA	NA	41	38	173	511	167	155	351	81	0	10	7	0	0.02	0.042
.	19.01.15-22.14.53-1-226079	62	3	3	1	0	1	585	2	2	0	0	NA	NA	NA	26	35	172	509	167	152	350	83	0	7	0	0	0.014	0
.	19.01.15-22.14.54-1-226081	119	12	12	2	0	2	591	11	11	0	0	NA	NA	NA	46	49	170	518	174	147	357	87	12	21	1	0.071	0.041	0.006
.	19.01.15-22.15.04-1-226102	68	3	3	1	0	1	569	2	2	0	0	NA	NA	NA	23	21	167	501	166	150	338	81	0	9	0	0	0.018	0
.	19.01.15-22.15.07-1-226114	31	1	1	0	0	0	0	0	0	0	0	NA	NA	NA	10	12	164	496	165	0	0	0	0	1	0	0	0.002	0
.	19.01.15-22.15.09-1-226118	93	9	9	1	0	1	592	7	7	0	0	NA	NA	NA	29	43	172	513	171	153	355	84	0	31	0	0	0.06	0
.	19.01.15-22.15.10-1-226119	140	15	15	0	0	0	583	14	14	0	0	NA	NA	NA	52	37	170	508	172	151	349	83	11	25	9	0.065	0.049	0.052
.	19.01.15-22.15.14-1-226127	217	21	21	3	0	3	621	17	17	0	0	NA	NA	NA	61	77	176	535	179	153	373	95	9	42	11	0.051	0.079	0.061
.	19.01.15-22.15.17-1-226132	128	22	22	8	0	6	586	20	20	0	0	NA	NA	NA	63	44	173	510	174	149	348	89	7	57	22	0.04	0.112	0.126
.	19.01.15-22.15.19-1-226134	127	6	6	4	0	3	589	4	4	0	0	NA	NA	NA	37	41	171	510	173	153	352	84	2	18	0	0.012	0.035	0
.	19.01.15-22.15.25-1-226143	285	24	24	6	0	6	623	22	22	0	0	NA	NA	NA	74	70	176	537	170	159	378	86	5	65	13	0.028	0.121	0.076
.	19.01.15-22.15.26-1-226144	155	31	31	9	0	6	594	29	29	0	0	NA	NA	NA	54	44	172	513	172	154	350	90	42	47	30	0.244	0.092	0.174
.	19.01.15-22.15.32-1-226146	203	19	19	8	0	6	619	18	18	0	0	NA	NA	NA	58	69	173	532	177	156	371	92	5	38	24	0.029	0.071	0.136
.	19.01.15-22.15.38-1-226164	94	6	6	1	0	1	586	5	5	0	0	NA	NA	NA	27	31	170	506	168	152	349	85	4	5	1	0.024	0.01	0.006
.	19.01.15-22.15.48-1-226171	89	5	5	1	0	1	586	4	4	0	0	NA	NA	NA	21	32	169	510	166	153	349	84	0	9	1	0	0.018	0.006
.	19.01.15-22.15.57-1-226180	144	20	20	7	0	6	595	17	17	0	0	NA	NA	NA	43	44	171	510	176	154	351	90	17	58	18	0.099	0.114	0.102
.	19.01.15-22.15.58-1-226184	118	12	12	4	0	3	586	11	11	0	0	NA	NA	NA	39	34	173	507	167	153	349	84	1	15	15	0.006	0.03	0.09
.	19.01.15-22.15.58-1-226185	60	2	2	1	0	1	576	0	0	0	0	NA	NA	NA	31	27	169	505	166	149	344	83	3	0	2	0.018	0	0.012
.	19.01.15-22.16.04-1-226193	147	15	15	4	0	3	603	13	13	0	0	NA	NA	NA	51	56	173	527	169	156	363	84	21	34	3	0.121	0.065	0.018
.	19.01.15-22.16.07-1-226198	66	3	3	2	0	2	580	1	1	0	0	NA	NA	NA	25	28	169	505	167	149	348	83	0	7	0	0	0.014	0
.	19.01.15-22.16.12-1-226211	186	35	35	8	0	7	598	31	31	0	0	NA	NA	NA	58	47	172	516	172	154	359	85	25	95	19	0.145	0.184	0.11
.	19.01.15-22.16.17-1-226220	93	5	5	2	0	2	583	4	4	0	0	NA	NA	NA	41	33	171	507	168	151	349	83	8	4	0	0.047	0.008	0
.	19.01.15-22.16.19-1-226223	120	10	10	2	0	2	594	8	8	0	0	NA	NA	NA	30	42	173	513	169	151	357	86	0	49	0	0	0.096	0
.	19.01.15-22.16.22-1-226228	154	11	11	3	0	1	597	10	10	0	0	NA	NA	NA	52	46	170	513	176	150	355	92	6	20	7	0.035	0.039	0.04
.	19.01.15-22.16.22-1-226229	210	19	19	6	0	6	602	18	18	0	0	NA	NA	NA	64	57	171	529	170	152	365	85	14	40	7	0.082	0.076	0.041
.	19.01.15-22.16.23-1-226234	59	3	3	1	0	1	574	2	2	0	0	NA	NA	NA	21	16	169	494	166	150	341	83	4	3	3	0.024	0.006	0.018
.	19.01.15-22.16.32-1-226264	164	9	9	0	0	0	610	7	7	0	0	NA	NA	NA	44	63	180	526	170	159	365	86	9	15	5	0.05	0.029	0.029
.	19.01.15-22.16.33-1-226265	264	39	39	10	0	9	610	31	31	0	0	NA	NA	NA	89	68	174	529	178	153	364	93	12	107	10	0.069	0.202	0.056
.	19.01.15-22.16.34-1-226266	59	4	4	0	0	0	576	2	2	0	0	NA	NA	NA	28	28	169	504	168	148	345	83	2	7	0	0.012	0.014	0
.	19.01.15-22.16.37-1-226267	120	4	4	2	0	1	580	3	3	0	0	NA	NA	NA	59	35	175	505	168	155	344	81	0	25	1	0	0.05	0.006
.	19.01.15-22.16.43-1-226277	119	5	5	1	0	1	585	4	4	0	0	NA	NA	NA	43	34	168	510	169	147	354	84	3	9	2	0.018	0.018	0.012
.	19.01.15-22.16.48-1-226280	35	1	1	0	0	0	0	0	0	0	0	NA	NA	NA	14	8	164	495	162	0	0	0	4	0	0	0.024	0	0
.	19.01.15-22.16.50-1-226283	59	3	3	2	0	2	574	2	2	0	0	NA	NA	NA	20	21	165	505	164	146	348	80	0	3	3	0	0.006	0.018
.	19.01.15-22.16.51-1-226284	209	33	33	12	0	11	615	30	30	0	0	NA	NA	NA	57	65	177	526	175	156	366	93	36	79	15	0.203	0.15	0.086
.	19.01.15-22.16.54-1-226288	275	21	21	10	0	9	639	20	20	0	0	NA	NA	NA	85	94	178	541	188	160	380	99	5	57	12	0.028	0.105	0.064
.	19.01.15-22.16.55-1-226290	67	3	3	1	0	1	249	1	1	0	0	NA	NA	NA	21	11	166	491	167	68	146	35	5	5	0	0.03	0.01	0
.	19.01.15-22.16.57-1-226296	32	1	1	1	0	1	0	0	0	0	0	NA	NA	NA	5	13	164	499	163	0	0	0	1	0	0	0.006	0	0
.	19.01.15-22.17.00-1-226301	64	5	5	0	0	0	578	4	4	0	0	NA	NA	NA	17	24	167	506	164	149	348	81	0	7	5	0	0.014	0.03
.	19.01.15-22.17.02-1-226307	147	12	12	2	0	1	593	10	10	0	0	NA	NA	NA	41	42	171	511	173	153	353	87	8	15	13	0.047	0.029	0.075
.	19.01.15-22.17.05-1-226312	122	15	15	4	0	3	593	13	13	0	0	NA	NA	NA	46	51	170	521	173	148	356	89	3	30	4	0.018	0.058	0.023
.	19.01.15-22.17.06-1-226314	118	4	4	1	0	1	588	2	2	0	0	NA	NA	NA	30	32	171	508	166	152	353	83	0	4	3	0	0.008	0.018
.	19.01.15-22.17.06-1-226315	60	2	2	0	0	0	574	1	1	0	0	NA	NA	NA	28	28	167	506	168	147	344	83	0	4	0	0	0.008	0
.	19.01.15-22.17.17-1-226334	61	3	3	1	0	1	575	2	2	0	0	NA	NA	NA	30	24	165	503	169	147	345	83	2	4	0	0.012	0.008	0
.	19.01.15-22.17.19-1-226337	177	44	44	10	0	9	598	41	41	0	0	NA	NA	NA	51	51	172	521	171	152	361	85	30	99	21	0.174	0.19	0.123
.	19.01.15-22.17.21-1-226342	149	21	21	6	0	3	585	19	19	0	0	NA	NA	NA	57	44	170	514	173	149	349	87	17	57	11	0.1	0.111	0.064
.	19.01.15-22.17.25-1-226345	210	31	31	8	0	6	615	28	28	0	0	NA	NA	NA	63	63	173	532	171	153	373	89	27	74	17	0.156	0.139	0.099
.	19.01.15-22.17.39-1-226368	93	9	9	4	0	4	588	7	7	0	0	NA	NA	NA	30	37	169	511	170	150	351	87	15	12	1	0.089	0.023	0.006
.	19.01.15-22.17.40-1-226370	206	37	37	9	0	7	635	34	34	0	0	NA	NA	NA	72	84	177	545	175	156	386	93	30	94	25	0.169	0.172	0.143
.	19.01.15-22.17.48-1-226373	153	37	37	12	0	7	594	35	35	0	0	NA	NA	NA	46	38	173	510	168	150	358	86	48	83	17	0.277	0.163	0.101
.	19.01.15-22.17.49-1-226375	206	23	23	7	0	6	615	20	20	0	0	NA	NA	NA	65	71	178	531	175	159	370	86	31	35	20	0.174	0.066	0.114
.	19.01.15-22.18.01-1-226394	176	7	7	1	0	0	600	6	6	0	0	NA	NA	NA	58	59	177	519	176	156	355	89	4	17	3	0.023	0.033	0.017
.	19.01.15-22.18.06-1-226403	140	8	8	2	0	2	588	7	7	0	0	NA	NA	NA	29	37	169	517	164	150	358	80	0	22	12	0	0.043	0.073
.	19.01.15-22.18.12-1-226408	119	9	9	5	0	3	580	7	7	0	0	NA	NA	NA	46	34	172	501	174	152	342	86	24	13	5	0.14	0.026	0.029
.	19.01.15-22.18.21-1-226422	93	5	5	0	0	0	583	4	4	0	0	NA	NA	NA	23	28	172	498	171	152	345	86	10	7	0	0.058	0.014	0
.	19.01.15-22.18.25-1-226429	118	15	15	3	0	2	590	14	14	0	0	NA	NA	NA	35	43	177	511	168	158	348	84	8	23	0	0.045	0.045	0
.	19.01.15-22.18.27-1-226432	67	6	6	1	0	1	571	4	4	0	0	NA	NA	NA	25	22	165	501	169	146	344	81	7	18	0	0.042	0.036	0
.	19.01.15-22.18.35-1-226453	120	6	6	2	0	1	586	5	5	0	0	NA	NA	NA	43	40	171	510	172	149	349	88	14	15	0	0.082	0.029	0
.	19.01.15-22.18.38-1-226458	60	3	3	1	0	1	574	2	2	0	0	NA	NA	NA	24	27	168	504	168	148	347	79	4	8	0	0.024	0.016	0
.	19.01.15-22.18.41-1-226461	150	13	13	4	0	3	596	10	10	0	0	NA	NA	NA	41	44	171	514	172	153	358	85	5	43	3	0.029	0.084	0.017
.	19.01.15-22.18.44-1-226464	143	7	7	2	0	2	591	6	6	0	0	NA	NA	NA	37	40	169	515	169	150	357	84	2	10	12	0.012	0.019	0.071
.	19.01.15-22.18.44-1-226465	71	8	8	3	0	3	583	7	7	0	0	NA	NA	NA	18	32	167	506	172	146	350	87	9	19	0	0.054	0.038	0
.	19.01.15-22.18.45-1-226466	178	56	56	14	0	11	598	49	49	0	0	NA	NA	NA	58	46	175	514	170	155	356	87	27	111	30	0.154	0.216	0.176
.	19.01.15-22.18.49-1-226467	33	1	1	0	0	0	0	0	0	0	0	NA	NA	NA	11	10	163	493	167	0	0	0	0	4	0	0	0.008	0
.	19.01.15-22.18.55-1-226470	91	7	7	0	0	0	575	6	6	0	0	NA	NA	NA	40	27	165	508	167	147	347	81	5	15	1	0.03	0.03	0.006
.	19.01.15-22.18.56-1-226471	122	4	4	0	0	0	589	3	3	0	0	NA	NA	NA	28	37	168	508	174	152	351	86	3	14	0	0.018	0.028	0
.	19.01.15-22.19.10-1-226500	153	21	21	6	0	5	586	19	19	0	0	NA	NA	NA	47	45	167	522	169	146	357	83	3	57	12	0.018	0.109	0.071
.	19.01.15-22.19.12-1-226502	93	4	4	1	0	1	581	3	3	0	0	NA	NA	NA	39	30	171	504	168	151	348	82	0	17	4	0	0.034	0.024
.	19.01.15-22.19.12-1-226503	59	2	2	1	0	1	349	1	1	0	0	NA	NA	NA	21	18	164	498	169	89	203	57	0	3	0	0	0.006	0
.	19.01.15-22.19.13-1-226506	215	37	37	16	0	12	601	34	34	0	0	NA	NA	NA	80	64	174	525	178	151	362	88	23	87	31	0.132	0.166	0.174
.	19.01.15-22.19.14-1-226509	146	13	13	6	0	4	600	9	9	0	0	NA	NA	NA	38	54	174	521	172	155	361	84	3	25	11	0.017	0.048	0.064
.	19.01.15-22.19.19-1-226514	93	3	3	1	0	1	570	2	2	0	0	NA	NA	NA	32	26	167	506	166	147	341	82	5	2	0	0.03	0.004	0
.	19.01.15-22.19.22-1-226521	204	34	34	11	0	7	610	31	31	0	0	NA	NA	NA	69	64	173	534	170	151	375	84	15	90	24	0.087	0.169	0.141
.	19.01.15-22.19.23-1-226523	155	26	26	6	0	6	595	23	23	0	0	NA	NA	NA	37	42	169	518	168	150	362	83	23	71	1	0.136	0.137	0.006
.	19.01.15-22.19.28-1-226527	83	4	4	2	0	2	582	3	3	0	0	NA	NA	NA	34	31	167	505	172	147	347	88	2	8	0	0.012	0.016	0
.	19.01.15-22.19.34-1-226549	295	27	27	4	0	3	638	21	21	0	0	NA	NA	NA	88	93	178	543	185	155	385	98	12	90	9	0.067	0.166	0.049
.	19.01.15-22.19.54-1-226558	289	18	18	8	0	5	625	15	15	0	0	NA	NA	NA	89	83	177	539	180	156	376	93	12	52	10	0.068	0.096	0.056
.	19.01.15-22.19.57-1-226564	118	14	14	1	0	1	587	13	13	0	0	NA	NA	NA	43	39	168	515	169	148	354	85	1	9	15	0.006	0.017	0.089
.	19.01.15-22.20.01-1-226571	149	15	15	9	0	5	605	13	13	0	0	NA	NA	NA	64	55	174	522	172	158	362	85	17	45	6	0.098	0.086	0.035
.	19.01.15-22.20.25-1-226601	30	1	1	0	0	0	0	0	0	0	0	NA	NA	NA	10	15	168	496	164	0	0	0	0	0	0	0	0	0
.	19.01.15-22.20.28-1-226604	35	1	1	0	0	0	0	0	0	0	0	NA	NA	NA	5	7	167	491	162	0	0	0	0	2	0	0	0.004	0
.	19.01.15-22.20.31-1-226606	67	3	3	0	0	0	398	2	2	0	0	NA	NA	NA	20	27	166	509	165	100	245	53	0	3	0	0	0.006	0
.	19.01.15-22.20.42-1-226628	61	3	3	1	0	1	575	2	2	0	0	NA	NA	NA	18	20	170	498	165	154	341	80	3	0	2	0.018	0	0.012
.	19.01.15-22.20.43-1-226631	63	4	4	2	0	1	569	2	2	0	0	NA	NA	NA	23	22	170	499	166	147	342	80	10	3	2	0.059	0.006	0.012
.	19.01.15-22.20.44-1-226632	116	6	6	2	0	2	597	4	4	0	0	NA	NA	NA	42	46	177	509	173	157	351	89	0	25	1	0	0.049	0.006
.	19.01.15-22.20.45-1-226637	184	30	30	9	0	6	611	27	27	0	0	NA	NA	NA	57	66	180	521	178	160	358	93	17	52	21	0.094	0.1	0.118
.	19.01.15-22.20.45-1-226639	55	2	2	0	0	0	581	1	1	0	0	NA	NA	NA	18	24	169	505	163	150	348	83	0	5	0	0	0.01	0
.	19.01.15-22.20.46-1-226640	114	5	5	0	0	0	589	4	4	0	0	NA	NA	NA	37	35	169	510	169	148	355	86	0	14	3	0	0.027	0.018
.	19.01.15-22.20.46-1-226641	65	2	2	1	0	1	448	1	1	0	0	NA	NA	NA	23	22	166	503	166	115	269	64	2	0	0	0.012	0	0
.	19.01.15-22.20.48-1-226645	114	10	10	2	0	2	592	7	7	0	0	NA	NA	NA	40	42	175	512	168	158	352	82	3	25	0	0.017	0.049	0
.	19.01.15-22.20.56-1-226652	145	11	11	3	0	3	595	10	10	0	0	NA	NA	NA	57	42	172	514	169	153	356	86	8	26	11	0.047	0.051	0.065
.	19.01.15-22.20.59-1-226657	123	13	13	4	0	2	596	11	11	0	0	NA	NA	NA	44	48	175	511	175	152	355	89	6	48	6	0.034	0.094	0.034
.	19.01.15-22.20.59-1-226658	90	5	5	1	0	1	577	3	3	0	0	NA	NA	NA	40	25	167	505	166	149	346	82	2	7	0	0.012	0.014	0
.	19.01.15-22.20.59-1-226659	212	14	14	6	0	5	611	12	12	0	0	NA	NA	NA	57	63	179	521	176	160	361	90	0	31	6	0	0.06	0.034
.	19.01.15-22.21.01-1-226663	117	11	11	2	0	1	597	8	8	0	0	NA	NA	NA	34	46	168	517	174	150	359	88	21	27	2	0.125	0.052	0.011
.	19.01.15-22.21.03-1-226667	157	21	21	7	0	4	594	19	19	0	0	NA	NA	NA	41	42	169	515	171	154	352	88	17	53	4	0.101	0.103	0.023
.	19.01.15-22.21.08-1-226676	123	6	6	1	0	1	590	5	5	0	0	NA	NA	NA	43	42	174	513	168	153	351	86	4	18	0	0.023	0.035	0
.	19.01.15-22.21.16-1-226696	31	1	1	0	0	0	0	0	0	0	0	NA	NA	NA	6	11	165	493	166	0	0	0	0	0	0	0	0	0
.	19.01.15-22.21.20-1-226703	266	63	63	18	0	15	608	58	58	0	0	NA	NA	NA	90	59	175	526	171	156	367	85	28	126	38	0.16	0.24	0.222
.	19.01.15-22.21.26-1-226708	147	15	15	2	0	2	589	14	14	0	0	NA	NA	NA	46	40	169	513	171	150	354	85	8	39	3	0.047	0.076	0.018
.	19.01.15-22.21.26-1-226709	175	8	8	1	0	0	613	7	7	0	0	NA	NA	NA	51	55	172	526	170	155	371	87	13	8	0	0.076	0.015	0
.	19.01.15-22.21.27-1-226711	90	5	5	3	0	3	574	3	3	0	0	NA	NA	NA	38	26	167	502	170	147	344	83	0	13	3	0	0.026	0.018
.	19.01.15-22.21.34-1-226732	244	37	37	10	0	6	624	34	34	0	0	NA	NA	NA	64	74	177	527	183	158	370	96	16	83	42	0.09	0.157	0.23
.	19.01.15-22.21.35-1-226734	96	4	4	1	0	1	581	3	3	0	0	NA	NA	NA	33	30	172	503	168	156	341	84	0	2	10	0	0.004	0.06
.	19.01.15-22.21.37-1-226735	296	27	27	7	0	3	631	26	26	0	0	NA	NA	NA	90	88	183	544	174	159	383	89	15	73	17	0.082	0.134	0.098
.	19.01.15-22.21.41-1-226738	207	23	23	5	0	4	605	21	21	0	0	NA	NA	NA	58	56	172	521	176	153	361	91	3	57	10	0.017	0.109	0.057
.	19.01.15-22.21.44-1-226742	38	1	1	0	0	0	0	0	0	0	0	NA	NA	NA	13	7	166	491	163	0	0	0	1	0	0	0.006	0	0
.	19.01.15-22.21.45-1-226745	88	7	7	4	0	2	580	6	6	0	0	NA	NA	NA	35	28	166	507	168	145	352	83	0	22	9	0	0.043	0.054
.	19.01.15-22.21.47-1-226747	235	62	62	22	0	15	622	61	61	0	0	NA	NA	NA	65	81	177	536	181	154	371	97	45	134	25	0.254	0.25	0.138
.	19.01.15-22.21.51-1-226750	89	3	3	3	0	2	576	2	2	0	0	NA	NA	NA	27	25	168	501	169	153	341	82	0	13	0	0	0.026	0
.	19.01.15-22.21.51-1-226751	150	12	12	1	0	1	590	10	10	0	0	NA	NA	NA	38	41	168	515	171	149	353	88	3	15	7	0.018	0.029	0.041
.	19.01.15-22.22.03-1-226767	248	15	15	7	0	4	619	14	14	0	0	NA	NA	NA	84	69	175	532	175	155	372	92	0	60	3	0	0.113	0.017
.	19.01.15-22.22.07-1-226776	90	5	5	1	0	1	583	4	4	0	0	NA	NA	NA	41	37	168	509	173	147	351	85	3	15	0	0.018	0.029	0
.	19.01.15-22.22.14-1-226785	95	10	10	5	0	3	582	8	8	0	0	NA	NA	NA	45	35	170	507	171	151	347	84	11	16	4	0.065	0.032	0.023
.	19.01.15-22.22.23-1-226797	202	9	9	6	0	4	603	8	8	0	0	NA	NA	NA	61	52	179	516	170	160	359	84	5	39	2	0.028	0.076	0.012
.	19.01.15-22.22.25-1-226799	156	12	12	3	0	3	584	11	11	0	0	NA	NA	NA	56	40	172	513	168	154	349	81	3	26	1	0.017	0.051	0.006
.	19.01.15-22.22.26-1-226800	92	3	3	1	0	1	588	2	2	0	0	NA	NA	NA	34	32	170	508	167	152	349	87	0	9	0	0	0.018	0
.	19.01.15-22.22.34-1-226825	63	2	2	0	0	0	101	1	1	0	0	NA	NA	NA	30	17	165	498	167	30	57	14	6	0	1	0.036	0	0.006
.	19.01.15-22.22.35-1-226826	180	13	13	4	0	3	603	12	12	0	0	NA	NA	NA	62	56	175	523	171	154	363	86	0	52	2	0	0.099	0.012
.	19.01.15-22.22.36-1-226827	223	18	18	4	0	4	626	16	16	0	0	NA	NA	NA	51	72	186	519	180	169	362	95	8	41	13	0.043	0.079	0.072
.	19.01.15-22.22.42-1-226833	93	4	4	2	0	2	587	2	2	0	0	NA	NA	NA	31	34	172	507	168	154	348	85	0	17	0	0	0.034	0
.	19.01.15-22.22.43-1-226836	35	1	1	0	0	0	0	0	0	0	0	NA	NA	NA	19	4	163	492	162	0	0	0	0	1	0	0	0.002	0
.	19.01.15-22.22.43-1-226837	84	4	4	1	0	0	579	3	3	0	0	NA	NA	NA	27	24	167	501	169	148	345	86	5	3	2	0.03	0.006	0.012
.	19.01.15-22.22.45-1-226840	121	21	21	2	0	2	594	18	18	0	0	NA	NA	NA	31	45	170	515	173	152	354	88	9	40	13	0.053	0.078	0.075
.	19.01.15-22.22.45-1-226841	238	43	43	9	0	7	613	41	41	0	0	NA	NA	NA	74	67	172	534	174	151	372	90	19	97	24	0.11	0.182	0.138
.	19.01.15-22.22.48-1-226845	66	3	3	0	0	0	571	2	2	0	0	NA	NA	NA	25	22	167	502	166	148	344	79	5	5	0	0.03	0.01	0
.	19.01.15-22.22.58-1-226853	62	3	3	0	0	0	571	1	1	0	0	NA	NA	NA	25	23	169	503	164	152	341	78	2	4	0	0.012	0.008	0
.	19.01.15-22.23.01-1-226860	33	1	1	0	0	0	0	0	0	0	0	NA	NA	NA	12	13	167	496	163	0	0	0	0	0	1	0	0	0.006
.	19.01.15-22.23.03-1-226867	117	14	14	3	0	3	594	11	11	0	0	NA	NA	NA	44	41	168	515	171	149	357	88	18	20	0	0.107	0.039	0
.	19.01.15-22.23.04-1-226868	204	59	59	11	0	10	604	54	54	0	0	NA	NA	NA	58	54	176	518	173	157	357	90	12	130	32	0.068	0.251	0.185
.	19.01.15-22.23.05-1-226872	234	24	24	7	0	4	616	21	21	0	0	NA	NA	NA	77	69	178	527	177	160	364	92	24	50	13	0.135	0.095	0.073
.	19.01.15-22.23.08-1-226878	89	7	7	0	0	0	578	6	6	0	0	NA	NA	NA	32	25	170	496	172	149	342	87	4	7	1	0.024	0.014	0.006
.	19.01.15-22.23.11-1-226888	129	6	6	2	0	2	586	5	5	0	0	NA	NA	NA	44	37	171	506	173	153	346	87	6	16	0	0.035	0.032	0
.	19.01.15-22.23.12-1-226892	89	7	7	1	0	1	580	5	5	0	0	NA	NA	NA	33	27	166	507	167	147	351	82	0	21	8	0	0.041	0.048
.	19.01.15-22.23.20-1-226902	87	5	5	0	0	0	590	4	4	0	0	NA	NA	NA	35	39	170	512	170	150	352	88	1	15	5	0.006	0.029	0.029
.	19.01.15-22.23.28-1-226911	90	6	6	1	0	1	566	5	5	0	0	NA	NA	NA	26	15	165	496	167	147	337	82	0	13	0	0	0.026	0
.	19.01.15-22.23.28-1-226913	36	1	1	0	0	0	0	0	0	0	0	NA	NA	NA	6	13	165	495	166	0	0	0	5	0	0	0.03	0	0
.	19.01.15-22.23.28-1-226914	112	9	9	3	0	3	599	7	7	0	0	NA	NA	NA	27	41	169	514	171	155	357	87	0	25	13	0	0.049	0.076
.	19.01.15-22.23.30-1-226917	112	7	7	0	0	0	597	5	5	0	0	NA	NA	NA	39	43	175	506	175	156	351	90	5	12	3	0.029	0.024	0.017
.	19.01.15-22.23.31-1-226919	89	10	10	3	0	2	589	7	7	0	0	NA	NA	NA	34	37	172	513	165	155	351	83	5	17	0	0.029	0.033	0
.	19.01.15-22.23.37-1-226938	94	8	8	2	0	1	583	7	7	0	0	NA	NA	NA	36	35	169	508	171	151	348	84	0	18	8	0	0.035	0.047
.	19.01.15-22.23.43-1-226948	33	1	1	1	0	1	0	0	0	0	0	NA	NA	NA	7	11	166	495	163	0	0	0	0	0	0	0	0	0
.	19.01.15-22.23.46-1-226952	194	15	15	0	0	0	611	14	14	0	0	NA	NA	NA	69	72	178	531	176	156	365	90	19	55	6	0.107	0.104	0.034
.	19.01.15-22.23.47-1-226953	271	35	35	10	0	8	625	32	32	0	0	NA	NA	NA	65	72	180	525	180	161	371	93	20	80	15	0.111	0.152	0.083
.	19.01.15-22.23.49-1-226955	208	17	17	6	0	5	616	16	16	0	0	NA	NA	NA	62	67	178	519	183	161	358	97	4	33	9	0.022	0.064	0.049
.	19.01.15-22.23.49-1-226956	212	23	23	5	0	4	607	22	22	0	0	NA	NA	NA	72	63	178	527	171	155	367	85	16	50	13	0.09	0.095	0.076
.	19.01.15-22.23.51-1-226957	120	6	6	1	0	1	579	4	4	0	0	NA	NA	NA	39	25	171	499	168	153	343	83	1	7	13	0.006	0.014	0.077
.	19.01.15-22.23.53-1-226958	424	34	34	10	0	5	673	31	31	0	0	NA	NA	NA	94	122	195	552	188	176	395	102	9	107	26	0.046	0.194	0.138
.	19.01.15-22.23.55-1-226959	224	35	35	17	0	12	631	32	32	0	0	NA	NA	NA	77	89	184	534	184	166	366	99	35	80	27	0.19	0.15	0.147
.	19.01.15-22.24.09-1-226986	125	13	13	3	0	2	588	9	9	0	0	NA	NA	NA	51	48	168	523	170	146	357	85	15	40	1	0.089	0.076	0.006
.	19.01.15-22.24.18-1-227000	31	1	1	0	0	0	0	0	0	0	0	NA	NA	NA	15	9	166	492	164	0	0	0	0	0	0	0	0	0
.	19.01.15-22.24.21-1-227005	60	2	2	0	0	0	0	1	1	0	0	NA	NA	NA	14	14	166	498	163	0	0	0	0	1	0	0	0.002	0
.	19.01.15-22.24.22-1-227006	233	11	11	6	0	3	610	10	10	0	0	NA	NA	NA	88	69	175	536	171	154	369	87	10	24	8	0.057	0.045	0.047
.	19.01.15-22.24.26-1-227009	116	8	8	2	0	1	589	7	7	0	0	NA	NA	NA	33	42	171	515	169	151	352	86	6	8	8	0.035	0.016	0.047
.	19.01.15-22.24.31-1-227016	63	2	2	1	0	1	571	1	1	0	0	NA	NA	NA	28	25	169	503	166	146	343	82	0	11	0	0	0.022	0
.	19.01.15-22.24.36-1-227036	125	13	13	2	0	2	592	10	10	0	0	NA	NA	NA	41	37	177	505	168	159	348	85	9	38	5	0.051	0.075	0.03
.	19.01.15-22.24.36-1-227037	345	24	24	6	0	5	654	21	21	0	0	NA	NA	NA	92	109	181	554	187	161	392	101	19	46	12	0.105	0.083	0.064
.	19.01.15-22.24.41-1-227041	65	4	4	2	0	2	571	3	3	0	0	NA	NA	NA	19	19	167	499	166	149	340	82	0	5	0	0	0.01	0
.	19.01.15-22.24.43-1-227043	240	43	43	16	0	8	625	37	37	0	0	NA	NA	NA	86	77	177	532	181	157	370	98	31	120	19	0.175	0.226	0.105
.	19.01.15-22.24.44-1-227046	85	7	7	1	0	1	570	6	6	0	0	NA	NA	NA	29	19	168	497	167	147	340	83	0	17	1	0	0.034	0.006
.	19.01.15-22.24.46-1-227049	117	7	7	1	0	1	585	6	6	0	0	NA	NA	NA	45	35	166	514	168	146	354	85	5	12	5	0.03	0.023	0.03
.	19.01.15-22.24.49-1-227052	61	2	2	1	0	0	580	1	1	0	0	NA	NA	NA	21	22	166	499	170	150	344	86	0	5	1	0	0.01	0.006
.	19.01.15-22.24.49-1-227053	58	2	2	0	0	0	0	1	1	0	0	NA	NA	NA	21	7	164	492	164	0	0	0	0	0	2	0	0	0.012
.	19.01.15-22.24.54-1-227056	173	10	10	5	0	3	604	8	8	0	0	NA	NA	NA	40	52	176	520	169	155	363	86	24	27	4	0.136	0.052	0.024
.	19.01.15-22.24.56-1-227060	92	8	8	1	0	1	582	6	6	0	0	NA	NA	NA	36	38	172	513	166	149	353	80	0	16	1	0	0.031	0.006
.	19.01.15-22.25.02-1-227081	172	17	17	6	0	4	600	16	16	0	0	NA	NA	NA	51	52	175	515	175	156	355	89	6	31	35	0.034	0.06	0.2
.	19.01.15-22.25.03-1-227083	204	20	20	3	0	2	617	18	18	0	0	NA	NA	NA	62	72	179	530	176	161	365	91	9	36	14	0.05	0.068	0.08
.	19.01.15-22.25.04-1-227085	115	10	10	2	0	1	596	9	9	0	0	NA	NA	NA	32	42	173	516	166	157	355	84	0	29	3	0	0.056	0.018
.	19.01.15-22.25.05-1-227088	143	20	20	5	0	4	583	19	19	0	0	NA	NA	NA	46	35	168	507	173	149	346	88	3	37	8	0.018	0.073	0.046
.	19.01.15-22.25.15-1-227109	31	1	1	0	0	0	0	0	0	0	0	NA	NA	NA	12	8	164	493	164	0	0	0	0	4	0	0	0.008	0
.	19.01.15-22.25.15-1-227110	86	4	4	0	0	0	582	3	3	0	0	NA	NA	NA	34	37	170	511	169	154	350	78	0	8	5	0	0.016	0.03
.	19.01.15-22.25.17-1-227111	28	1	1	0	0	0	0	0	0	0	0	NA	NA	NA	9	9	164	494	164	0	0	0	0	0	0	0	0	0
.	19.01.15-22.25.19-1-227113	120	7	7	2	0	1	592	5	5	0	0	NA	NA	NA	25	37	178	506	166	160	349	83	0	3	7	0	0.006	0.042
.	19.01.15-22.25.19-1-227114	146	17	17	4	0	3	592	16	16	0	0	NA	NA	NA	44	42	172	513	170	151	358	83	27	34	2	0.157	0.066	0.012
.	19.01.15-22.25.26-1-227122	93	5	5	1	0	1	564	3	3	0	0	NA	NA	NA	27	22	166	501	168	146	339	79	0	1	9	0	0.002	0.054
.	19.01.15-22.25.33-1-227140	94	6	6	0	0	0	592	4	4	0	0	NA	NA	NA	25	33	170	507	169	154	353	85	1	7	8	0.006	0.014	0.047
.	19.01.15-22.25.34-1-227143	150	5	5	1	0	1	600	4	4	0	0	NA	NA	NA	35	46	173	512	174	155	356	89	3	8	4	0.017	0.016	0.023
.	19.01.15-22.25.36-1-227147	211	41	41	12	0	10	611	37	37	0	0	NA	NA	NA	52	66	177	524	178	157	363	91	25	83	15	0.141	0.158	0.084
.	19.01.15-22.25.41-1-227154	92	5	5	1	0	1	582	4	4	0	0	NA	NA	NA	28	29	170	501	171	153	343	86	0	17	0	0	0.034	0
.	19.01.15-22.25.42-1-227156	31	1	1	1	0	1	0	0	0	0	0	NA	NA	NA	13	7	164	494	162	0	0	0	0	0	0	0	0	0
.	19.01.15-22.25.43-1-227158	91	8	8	1	0	1	581	7	7	0	0	NA	NA	NA	32	30	169	506	168	152	348	81	3	14	10	0.018	0.028	0.06
.	19.01.15-22.25.44-1-227160	128	4	4	3	0	2	601	3	3	0	0	NA	NA	NA	29	45	170	522	166	153	364	84	9	9	0	0.053	0.017	0
.	19.01.15-22.25.44-1-227161	65	5	5	0	0	0	299	4	4	0	0	NA	NA	NA	22	20	168	500	165	79	180	40	0	2	5	0	0.004	0.03
.	19.01.15-22.25.49-1-227163	180	37	37	8	0	6	614	31	31	0	0	NA	NA	NA	47	61	171	528	175	153	370	91	12	86	12	0.07	0.163	0.069
.	19.01.15-22.25.50-1-227165	118	6	6	2	0	1	589	4	4	0	0	NA	NA	NA	34	39	173	510	169	156	350	83	1	9	6	0.006	0.018	0.036
.	19.01.15-22.25.51-1-227166	205	45	45	14	0	10	603	41	41	0	0	NA	NA	NA	52	61	175	526	173	154	366	83	42	66	27	0.24	0.125	0.156
.	19.01.15-22.25.57-1-227175	118	12	12	4	0	2	582	11	11	0	0	NA	NA	NA	31	33	169	507	170	150	351	81	5	34	6	0.03	0.067	0.035
.	19.01.15-22.25.59-1-227181	31	1	1	0	0	0	0	0	0	0	0	NA	NA	NA	10	9	165	491	166	0	0	0	1	0	0	0.006	0	0
.	19.01.15-22.26.00-1-227186	66	2	2	0	0	0	580	1	1	0	0	NA	NA	NA	25	30	169	504	170	151	344	85	0	5	1	0	0.01	0.006
.	19.01.15-22.26.01-1-227189	156	30	30	12	0	7	589	27	27	0	0	NA	NA	NA	43	46	167	519	173	146	358	85	27	41	21	0.162	0.079	0.121
.	19.01.15-22.26.04-1-227192	208	18	18	4	0	2	607	15	15	0	0	NA	NA	NA	66	64	174	526	177	150	366	91	14	48	11	0.08	0.091	0.062
.	19.01.15-22.26.17-1-227203	149	29	29	5	0	3	581	25	25	0	0	NA	NA	NA	47	38	172	512	167	153	348	80	22	52	0	0.128	0.102	0
.	19.01.15-22.26.18-1-227204	300	12	12	4	0	2	621	11	11	0	0	NA	NA	NA	79	70	179	537	167	159	376	86	6	26	11	0.034	0.048	0.066
.	19.01.15-22.26.41-1-227247	157	6	6	0	0	0	595	5	5	0	0	NA	NA	NA	48	50	174	518	171	153	355	87	5	25	0	0.029	0.048	0
.	19.01.15-22.26.51-1-227259	139	9	9	1	0	1	584	7	7	0	0	NA	NA	NA	27	36	167	515	167	144	357	83	0	24	9	0	0.047	0.054
.	19.01.15-22.26.53-1-227261	122	7	7	1	0	1	592	5	5	0	0	NA	NA	NA	53	45	170	515	173	151	354	87	7	11	6	0.041	0.021	0.035
.	19.01.15-22.26.54-1-227262	297	16	16	2	0	2	640	14	14	0	0	NA	NA	NA	74	84	180	546	171	164	388	88	9	34	10	0.05	0.062	0.058
.	19.01.15-22.26.54-1-227263	150	13	13	1	0	1	609	10	10	0	0	NA	NA	NA	50	56	178	520	171	160	362	87	5	23	3	0.028	0.044	0.018
.	19.01.15-22.27.03-1-227281	181	15	15	4	0	4	600	14	14	0	0	NA	NA	NA	65	57	175	522	173	156	359	85	8	36	12	0.046	0.069	0.069
.	19.01.15-22.27.04-1-227282	180	40	40	12	0	10	604	39	39	0	0	NA	NA	NA	66	61	179	525	170	160	358	86	10	71	18	0.056	0.135	0.106
.	19.01.15-22.27.10-1-227291	374	45	45	11	0	9	680	41	41	0	0	NA	NA	NA	107	127	182	564	194	164	404	112	18	130	20	0.099	0.23	0.103
.	19.01.15-22.27.11-1-227292	122	14	14	2	0	2	579	11	11	0	0	NA	NA	NA	34	33	174	505	167	150	346	83	3	36	1	0.017	0.071	0.006
.	19.01.15-22.27.12-1-227294	236	34	34	5	0	4	612	31	31	0	0	NA	NA	NA	74	63	174	526	176	157	366	89	10	110	15	0.057	0.209	0.085
.	19.01.15-22.27.16-1-227305	100	7	7	3	0	1	580	4	4	0	0	NA	NA	NA	33	27	166	507	167	146	351	83	17	21	0	0.102	0.041	0
.	19.01.15-22.27.36-1-227330	33	1	1	0	0	0	0	0	0	0	0	NA	NA	NA	8	7	164	493	163	0	0	0	0	0	0	0	0	0
.	19.01.15-22.27.41-1-227334	184	12	12	5	0	3	592	11	11	0	0	NA	NA	NA	63	38	174	510	167	155	352	85	0	32	17	0	0.063	0.102
.	19.01.15-22.27.47-1-227343	200	17	17	6	0	4	608	14	14	0	0	NA	NA	NA	63	65	175	532	171	151	371	86	12	39	0	0.069	0.073	0
.	19.01.15-22.27.47-1-227344	65	2	2	2	0	2	560	1	1	0	0	NA	NA	NA	39	18	166	498	167	146	332	82	0	9	0	0	0.018	0
.	19.01.15-22.27.55-1-227352	67	4	4	1	0	0	580	3	3	0	0	NA	NA	NA	27	26	168	503	168	150	346	84	6	11	0	0.036	0.022	0
.	19.01.15-22.28.01-1-227363	154	24	24	10	0	8	614	21	21	0	0	NA	NA	NA	51	67	174	524	182	157	363	94	17	53	11	0.098	0.101	0.06
.	19.01.15-22.28.06-1-227376	92	8	8	4	0	4	578	7	7	0	0	NA	NA	NA	42	33	169	512	165	147	353	78	25	2	4	0.148	0.004	0.024
.	19.01.15-22.28.07-1-227377	185	23	23	10	0	9	603	21	21	0	0	NA	NA	NA	56	59	176	522	174	153	359	91	11	96	12	0.062	0.184	0.069
.	19.01.15-22.28.11-1-227381	176	20	20	5	0	2	596	17	17	0	0	NA	NA	NA	58	46	176	511	172	160	349	87	4	52	21	0.023	0.102	0.122
.	19.01.15-22.28.20-1-227395	151	20	20	5	0	5	594	17	17	0	0	NA	NA	NA	36	44	174	513	170	156	353	85	22	32	13	0.126	0.062	0.076
.	19.01.15-22.28.22-1-227399	153	23	23	7	0	5	591	21	21	0	0	NA	NA	NA	49	42	169	515	171	151	357	83	30	40	23	0.178	0.078	0.135
.	19.01.15-22.28.26-1-227405	31	1	1	0	0	0	0	0	0	0	0	NA	NA	NA	5	3	163	491	162	0	0	0	0	0	2	0	0	0.012
.	19.01.15-22.28.26-1-227407	60	2	2	0	0	0	249	1	1	0	0	NA	NA	NA	14	18	168	499	164	64	150	35	0	0	1	0	0	0.006
.	19.01.15-22.28.29-1-227412	274	40	40	16	0	13	624	37	37	0	0	NA	NA	NA	76	76	183	531	175	163	371	90	16	123	40	0.087	0.232	0.229
.	19.01.15-22.28.36-1-227434	182	21	21	8	0	7	605	20	20	0	0	NA	NA	NA	61	62	177	523	175	154	362	89	15	40	17	0.085	0.076	0.097
.	19.01.15-22.28.36-1-227435	59	3	3	1	0	1	0	2	2	0	0	NA	NA	NA	16	14	165	497	165	0	0	0	0	0	3	0	0	0.018
.	19.01.15-22.28.41-1-227440	202	14	14	1	0	1	612	12	12	0	0	NA	NA	NA	70	67	176	534	170	156	371	85	0	32	14	0	0.06	0.082
.	19.01.15-22.28.43-1-227444	175	15	15	5	0	4	606	14	14	0	0	NA	NA	NA	45	54	174	521	172	154	362	90	2	44	6	0.011	0.084	0.035
.	19.01.15-22.28.52-1-227447	125	7	7	3	0	2	588	5	5	0	0	NA	NA	NA	49	38	167	514	170	147	357	84	2	22	1	0.012	0.043	0.006
.	19.01.15-22.28.55-1-227450	62	2	2	0	0	0	348	1	1	0	0	NA	NA	NA	16	11	165	495	164	94	200	54	0	2	3	0	0.004	0.018
.	19.01.15-22.29.06-1-227468	175	35	35	9	0	6	612	33	33	0	0	NA	NA	NA	45	63	180	524	172	162	367	83	19	57	31	0.106	0.109	0.18
.	19.01.15-22.29.06-1-227469	32	1	1	0	0	0	0	0	0	0	0	NA	NA	NA	5	7	165	491	164	0	0	0	0	0	1	0	0	0.006
.	19.01.15-22.29.08-1-227473	112	7	7	3	0	3	584	5	5	0	0	NA	NA	NA	34	40	172	513	168	151	349	84	2	13	0	0.012	0.025	0
.	19.01.15-22.29.11-1-227477	60	3	3	1	0	0	572	2	2	0	0	NA	NA	NA	24	21	166	503	165	148	345	79	3	0	3	0.018	0	0.018
.	19.01.15-22.29.11-1-227478	151	12	12	2	0	2	599	10	10	0	0	NA	NA	NA	43	47	172	515	173	154	357	88	2	20	5	0.012	0.039	0.029
.	19.01.15-22.29.16-1-227491	97	8	8	4	0	1	585	6	6	0	0	NA	NA	NA	31	34	170	507	170	152	346	87	12	11	9	0.071	0.022	0.053
.	19.01.15-22.29.18-1-227494	120	14	14	1	0	1	595	12	12	0	0	NA	NA	NA	36	42	172	514	169	153	355	87	8	30	12	0.047	0.058	0.071
.	19.01.15-22.29.21-1-227502	116	10	10	2	0	2	595	9	9	0	0	NA	NA	NA	42	44	169	512	176	153	352	90	0	30	5	0	0.059	0.028
.	19.01.15-22.29.26-1-227504	148	21	21	5	0	5	581	20	20	0	0	NA	NA	NA	45	43	167	519	170	144	352	85	23	36	11	0.138	0.069	0.065
.	19.01.15-22.29.28-1-227507	264	63	63	19	0	15	631	57	57	0	0	NA	NA	NA	76	83	183	528	185	161	371	99	18	114	56	0.098	0.216	0.303
.	19.01.15-22.29.31-1-227509	64	2	2	0	0	0	452	1	1	0	0	NA	NA	NA	16	18	167	501	163	119	275	58	0	5	0	0	0.01	0
.	19.01.15-22.29.34-1-227529	255	45	45	10	0	10	640	44	44	0	0	NA	NA	NA	64	93	181	544	181	161	386	93	31	107	39	0.171	0.197	0.215
.	19.01.15-22.29.41-1-227536	117	6	6	0	0	0	585	5	5	0	0	NA	NA	NA	28	37	170	506	174	150	351	84	0	10	5	0	0.02	0.029
.	19.01.15-22.29.43-1-227537	88	7	7	2	0	2	568	6	6	0	0	NA	NA	NA	22	16	168	496	165	147	339	82	6	15	0	0.036	0.03	0
.	19.01.15-22.29.43-1-227538	153	12	12	2	0	2	600	10	10	0	0	NA	NA	NA	42	51	169	516	179	151	356	93	4	31	15	0.024	0.06	0.084
.	19.01.15-22.29.46-1-227542	180	29	29	5	0	5	588	25	25	0	0	NA	NA	NA	58	41	176	509	169	154	349	85	23	41	20	0.131	0.081	0.118
.	19.01.15-22.29.59-1-227558	30	1	1	0	0	0	0	0	0	0	0	NA	NA	NA	10	8	163	494	164	0	0	0	0	0	0	0	0	0
.	19.01.15-22.30.01-1-227567	142	8	8	4	0	4	590	7	7	0	0	NA	NA	NA	35	39	175	510	167	153	352	85	3	24	2	0.017	0.047	0.012
.	19.01.15-22.30.03-1-227570	202	16	16	5	0	4	601	14	14	0	0	NA	NA	NA	78	57	173	528	169	152	368	81	4	24	14	0.023	0.045	0.083
.	19.01.15-22.30.05-1-227573	95	11	11	4	0	3	587	9	9	0	0	NA	NA	NA	34	37	170	511	169	152	351	84	0	27	6	0	0.053	0.036
.	19.01.15-22.30.05-1-227574	93	8	8	0	0	0	579	7	7	0	0	NA	NA	NA	22	27	171	501	168	150	345	84	3	11	7	0.018	0.022	0.042
.	19.01.15-22.30.10-1-227581	152	37	37	6	0	5	590	34	34	0	0	NA	NA	NA	30	41	173	511	170	153	354	83	7	85	21	0.04	0.166	0.124
.	19.01.15-22.30.23-1-227601	177	7	7	4	0	4	592	5	5	0	0	NA	NA	NA	56	52	170	520	175	147	356	89	0	13	13	0	0.025	0.074
.	19.01.15-22.30.24-1-227603	64	3	3	1	0	1	574	2	2	0	0	NA	NA	NA	35	25	170	500	168	147	345	82	3	6	2	0.018	0.012	0.012
.	19.01.15-22.30.25-1-227605	36	1	1	0	0	0	0	0	0	0	0	NA	NA	NA	10	8	164	494	163	0	0	0	0	0	4	0	0	0.025
.	19.01.15-22.30.27-1-227607	231	40	40	6	0	5	606	36	36	0	0	NA	NA	NA	65	68	176	533	172	154	363	89	29	63	21	0.165	0.118	0.122
.	19.01.15-22.30.29-1-227611	89	4	4	2	0	1	584	3	3	0	0	NA	NA	NA	21	30	169	507	167	152	350	82	3	4	1	0.018	0.008	0.006
.	19.01.15-22.30.34-1-227632	122	6	6	3	0	3	596	3	3	0	0	NA	NA	NA	36	39	168	517	167	149	362	85	2	12	6	0.012	0.023	0.036
.	19.01.15-22.30.38-1-227634	146	7	7	3	0	3	599	5	5	0	0	NA	NA	NA	50	48	178	515	168	162	354	83	9	9	5	0.051	0.017	0.03
.	19.01.15-22.30.42-1-227636	32	1	1	0	0	0	0	0	0	0	0	NA	NA	NA	5	10	166	493	164	0	0	0	0	0	0	0	0	0
.	19.01.15-22.30.44-1-227639	117	12	12	6	0	5	591	11	11	0	0	NA	NA	NA	43	45	169	519	170	149	355	87	10	24	13	0.059	0.046	0.076
.	19.01.15-22.30.44-1-227640	68	2	2	1	0	1	585	1	1	0	0	NA	NA	NA	18	28	169	507	165	149	353	83	6	0	5	0.036	0	0.03
.	19.01.15-22.30.44-1-227641	122	8	8	2	0	2	589	6	6	0	0	NA	NA	NA	42	46	173	514	172	150	353	86	6	10	3	0.035	0.019	0.017
.	19.01.15-22.30.49-1-227649	34	1	1	0	0	0	0	0	0	0	0	NA	NA	NA	11	7	164	493	163	0	0	0	0	1	0	0	0.002	0
.	19.01.15-22.30.50-1-227654	265	60	60	22	0	16	629	56	56	0	0	NA	NA	NA	86	90	179	540	184	158	375	96	20	137	62	0.112	0.254	0.337
.	19.01.15-22.30.53-1-227658	227	23	23	9	0	8	608	19	19	0	0	NA	NA	NA	86	69	176	531	175	157	363	88	2	71	1	0.011	0.134	0.006
.	19.01.15-22.31.03-1-227668	238	26	26	16	0	11	611	22	22	0	0	NA	NA	NA	77	60	178	525	170	158	367	86	43	53	17	0.242	0.101	0.1
.	19.01.15-22.31.04-1-227672	377	48	48	13	0	10	660	42	42	0	0	NA	NA	NA	108	119	189	562	181	166	396	98	35	111	27	0.185	0.198	0.149
.	19.01.15-22.31.06-1-227696	34	1	1	0	0	0	0	0	0	0	0	NA	NA	NA	9	4	164	491	162	0	0	0	0	2	0	0	0.004	0
.	19.01.15-22.31.09-1-227720	62	4	4	2	0	2	570	3	3	0	0	NA	NA	NA	24	21	168	502	164	151	340	79	1	8	5	0.006	0.016	0.03
.	19.01.15-22.31.09-1-227721	205	31	31	14	0	12	609	28	28	0	0	NA	NA	NA	66	57	180	514	176	160	357	92	36	45	28	0.2	0.088	0.159
.	19.01.15-22.31.19-1-227741	245	26	26	8	0	7	620	23	23	0	0	NA	NA	NA	88	87	180	542	178	158	372	90	11	58	22	0.061	0.107	0.124
.	19.01.15-22.31.27-1-227751	90	6	6	2	0	1	587	4	4	0	0	NA	NA	NA	35	34	166	511	170	148	354	85	5	15	1	0.03	0.029	0.006
.	19.01.15-22.31.30-1-227754	204	17	17	4	0	3	589	13	13	0	0	NA	NA	NA	76	52	174	515	176	152	350	87	5	39	12	0.029	0.076	0.068
.	19.01.15-22.31.42-1-227780	35	1	1	0	0	0	0	0	0	0	0	NA	NA	NA	13	9	163	494	165	0	0	0	0	1	0	0	0.002	0
.	19.01.15-22.31.43-1-227782	273	17	17	5	0	2	619	15	15	0	0	NA	NA	NA	75	76	180	534	175	161	369	89	4	43	29	0.022	0.081	0.166
.	19.01.15-22.31.47-1-227789	96	5	5	0	0	0	593	3	3	0	0	NA	NA	NA	24	40	172	517	164	155	358	80	0	21	4	0	0.041	0.024
.	19.01.15-22.31.58-1-227795	199	15	15	5	0	4	592	14	14	0	0	NA	NA	NA	67	50	170	523	170	148	360	84	0	46	2	0	0.088	0.012
.	19.01.15-22.32.07-1-227811	61	2	2	0	0	0	568	1	1	0	0	NA	NA	NA	26	16	166	500	163	148	343	77	0	4	4	0	0.008	0.025
.	19.01.15-22.32.09-1-227813	183	16	16	9	0	7	610	13	13	0	0	NA	NA	NA	56	58	172	525	174	154	366	90	18	48	2	0.105	0.091	0.011
.	19.01.15-22.32.11-1-227815	66	3	3	1	0	1	581	2	2	0	0	NA	NA	NA	27	30	170	503	170	150	348	83	8	0	5	0.047	0	0.029
.	19.01.15-22.32.11-1-227817	36	1	1	0	0	0	0	0	0	0	0	NA	NA	NA	15	13	166	496	164	0	0	0	0	5	0	0	0.01	0
.	19.01.15-22.32.14-1-227824	303	40	40	14	0	10	625	36	36	0	0	NA	NA	NA	70	75	181	535	172	162	375	88	41	89	33	0.227	0.166	0.192
.	19.01.15-22.32.20-1-227833	34	1	1	0	0	0	0	0	0	0	0	NA	NA	NA	9	11	166	494	164	0	0	0	0	1	0	0	0.002	0
.	19.01.15-22.32.22-1-227838	205	38	38	9	0	6	622	37	37	0	0	NA	NA	NA	55	74	183	530	174	164	367	91	16	95	24	0.087	0.179	0.138
.	19.01.15-22.32.23-1-227839	33	1	1	0	0	0	0	0	0	0	0	NA	NA	NA	10	12	166	495	164	0	0	0	0	2	0	0	0.004	0
.	19.01.15-22.32.25-1-227841	235	17	17	8	0	7	603	15	15	0	0	NA	NA	NA	69	53	172	517	177	155	356	92	5	47	20	0.029	0.091	0.113
.	19.01.15-22.32.26-1-227842	34	1	1	0	0	0	0	0	0	0	0	NA	NA	NA	9	7	163	494	163	0	0	0	0	1	0	0	0.002	0
.	19.01.15-22.32.28-1-227847	62	6	6	2	0	2	569	5	5	0	0	NA	NA	NA	23	19	167	501	164	148	341	80	7	17	1	0.042	0.034	0.006
.	19.01.15-22.32.28-1-227848	94	5	5	1	0	0	585	4	4	0	0	NA	NA	NA	31	29	173	504	165	155	347	83	12	8	0	0.069	0.016	0
.	19.01.15-22.32.29-1-227849	261	35	35	7	0	6	616	31	31	0	0	NA	NA	NA	83	75	179	532	177	153	367	96	10	100	26	0.056	0.188	0.147
.	19.01.15-22.32.33-1-227853	56	2	2	0	0	0	0	1	1	0	0	NA	NA	NA	24	14	167	494	166	0	0	0	0	3	0	0	0.006	0
.	19.01.15-22.32.36-1-227873	207	21	21	4	0	2	606	19	19	0	0	NA	NA	NA	72	62	174	527	174	154	363	89	5	67	5	0.029	0.127	0.029
.	19.01.15-22.32.44-1-227877	150	15	15	1	0	1	603	12	12	0	0	NA	NA	NA	49	59	178	518	176	155	357	91	17	15	7	0.096	0.029	0.04
.	19.01.15-22.32.44-1-227878	84	6	6	1	0	1	583	4	4	0	0	NA	NA	NA	25	32	170	506	169	152	349	82	0	15	0	0	0.03	0
.	19.01.15-22.32.46-1-227879	123	13	13	2	0	2	587	12	12	0	0	NA	NA	NA	29	33	169	505	172	149	349	89	16	30	9	0.095	0.059	0.052
.	19.01.15-22.33.08-1-227904	30	1	1	1	0	1	0	0	0	0	0	NA	NA	NA	10	11	166	493	165	0	0	0	0	3	0	0	0.006	0
.	19.01.15-22.33.10-1-227908	172	15	15	5	0	3	604	14	14	0	0	NA	NA	NA	48	53	180	520	166	160	361	83	0	55	19	0	0.106	0.114
.	19.01.15-22.33.15-1-227917	202	15	15	1	0	1	611	12	12	0	0	NA	NA	NA	71	60	173	529	171	154	371	86	15	14	4	0.087	0.026	0.023
.	19.01.15-22.33.17-1-227926	122	6	6	1	0	1	594	4	4	0	0	NA	NA	NA	40	39	168	517	167	152	362	80	0	21	10	0	0.041	0.06
.	19.01.15-22.33.21-1-227930	177	23	23	9	0	6	605	21	21	0	0	NA	NA	NA	49	53	178	519	169	156	364	85	2	62	33	0.011	0.119	0.195
.	19.01.15-22.33.27-1-227936	210	61	61	19	0	18	632	56	56	0	0	NA	NA	NA	63	78	185	533	173	166	377	89	66	109	17	0.357	0.205	0.098
.	19.01.15-22.33.29-1-227938	32	1	1	1	0	1	0	0	0	0	0	NA	NA	NA	9	7	163	495	162	0	0	0	0	0	1	0	0	0.006
.	19.01.15-22.33.31-1-227943	121	7	7	3	0	3	576	6	6	0	0	NA	NA	NA	36	29	169	503	170	151	341	84	8	13	3	0.047	0.026	0.018
.	19.01.15-22.33.37-1-227964	62	2	2	0	0	0	578	1	1	0	0	NA	NA	NA	28	28	168	508	165	150	347	81	0	1	1	0	0.002	0.006
.	19.01.15-22.33.37-1-227965	145	8	8	2	0	2	592	7	7	0	0	NA	NA	NA	52	49	173	515	174	149	353	90	7	14	7	0.04	0.027	0.04
.	19.01.15-22.33.40-1-227969	118	10	10	2	0	2	580	9	9	0	0	NA	NA	NA	23	25	169	501	168	148	347	85	4	19	6	0.024	0.038	0.036
.	19.01.15-22.33.40-1-227970	122	9	9	3	0	2	585	8	8	0	0	NA	NA	NA	35	31	171	506	167	153	348	84	27	24	1	0.158	0.047	0.006
.	19.01.15-22.33.43-1-227973	118	6	6	4	0	4	576	5	5	0	0	NA	NA	NA	35	29	169	508	165	149	345	82	0	11	2	0	0.022	0.012
.	19.01.15-22.33.50-1-227980	177	19	19	8	0	7	603	18	18	0	0	NA	NA	NA	49	52	178	521	166	158	364	81	17	31	9	0.096	0.06	0.054
.	19.01.15-22.33.50-1-227981	175	19	19	7	0	5	623	18	18	0	0	NA	NA	NA	46	74	179	532	176	157	374	92	19	57	11	0.106	0.107	0.062
.	19.01.15-22.34.03-1-227996	39	1	1	0	0	0	0	0	0	0	0	NA	NA	NA	12	5	164	491	163	0	0	0	0	0	0	0	0	0
.	19.01.15-22.34.03-1-228000	35	1	1	1	0	1	0	0	0	0	0	NA	NA	NA	12	11	167	494	163	0	0	0	0	0	0	0	0	0
.	19.01.15-22.34.04-1-228002	94	8	8	2	0	0	587	7	7	0	0	NA	NA	NA	30	39	170	511	171	151	350	86	4	17	0	0.024	0.033	0
.	19.01.15-22.34.06-1-228004	303	34	34	8	0	3	639	30	30	0	0	NA	NA	NA	90	89	177	546	179	156	385	98	16	105	9	0.09	0.192	0.05
.	19.01.15-22.34.06-1-228005	215	23	23	8	0	5	617	22	22	0	0	NA	NA	NA	52	64	174	523	180	157	364	96	10	67	6	0.057	0.128	0.033
.	19.01.15-22.34.06-1-228008	201	19	19	4	0	3	619	18	18	0	0	NA	NA	NA	67	72	174	529	182	155	369	95	12	47	13	0.069	0.089	0.071
.	19.01.15-22.34.08-1-228010	212	13	13	4	0	3	622	12	12	0	0	NA	NA	NA	70	76	179	529	181	162	364	96	0	27	11	0	0.051	0.061
.	19.01.15-22.34.21-1-228027	33	1	1	1	0	1	0	0	0	0	0	NA	NA	NA	10	5	164	490	164	0	0	0	0	0	0	0	0	0
.	19.01.15-22.34.23-1-228030	95	4	4	1	0	0	570	3	3	0	0	NA	NA	NA	25	21	165	501	168	144	343	83	0	9	7	0	0.018	0.042
.	19.01.15-22.34.23-1-228031	63	4	4	1	0	1	584	3	3	0	0	NA	NA	NA	20	28	170	500	171	152	346	86	6	6	0	0.035	0.012	0
.	19.01.15-22.34.27-1-228037	90	4	4	1	0	1	574	3	3	0	0	NA	NA	NA	25	28	167	506	168	147	344	83	1	6	0	0.006	0.012	0
.	19.01.15-22.34.33-1-228059	150	6	6	4	0	3	587	4	4	0	0	NA	NA	NA	34	37	175	506	169	156	345	86	8	5	4	0.046	0.01	0.024
.	19.01.15-22.34.38-1-228061	85	6	6	1	0	1	573	4	4	0	0	NA	NA	NA	30	23	170	497	169	149	340	84	0	14	0	0	0.028	0
.	19.01.15-22.34.38-1-228063	118	18	18	3	0	3	600	15	15	0	0	NA	NA	NA	34	49	174	523	165	157	363	80	24	46	10	0.138	0.088	0.061
.	19.01.15-22.34.43-1-228069	171	13	13	3	0	2	609	10	10	0	0	NA	NA	NA	58	59	170	530	172	152	368	89	5	25	2	0.029	0.047	0.012
.	19.01.15-22.34.44-1-228071	147	13	13	2	0	2	593	11	11	0	0	NA	NA	NA	51	41	172	506	176	155	349	89	5	34	4	0.029	0.067	0.023
.	19.01.15-22.34.47-1-228074	64	2	2	1	0	0	567	1	1	0	0	NA	NA	NA	30	20	168	497	168	149	336	82	5	5	0	0.03	0.01	0
.	19.01.15-22.34.51-1-228078	182	24	24	6	0	6	621	22	22	0	0	NA	NA	NA	47	66	177	529	173	159	372	90	10	54	12	0.056	0.102	0.069
.	19.01.15-22.34.52-1-228079	269	34	34	6	0	6	634	30	30	0	0	NA	NA	NA	65	77	177	528	185	160	371	103	14	68	23	0.079	0.129	0.124
.	19.01.15-22.34.53-1-228080	153	21	21	7	0	7	605	18	18	0	0	NA	NA	NA	59	58	177	522	172	155	362	88	36	18	0	0.203	0.034	0
.	19.01.15-22.35.02-1-228099	205	20	20	4	0	4	616	17	17	0	0	NA	NA	NA	66	69	174	532	176	156	369	91	12	46	0	0.069	0.086	0
.	19.01.15-22.35.03-1-228103	59	2	2	0	0	0	301	1	1	0	0	NA	NA	NA	20	20	164	501	168	69	187	45	6	0	0	0.037	0	0
.	19.01.15-22.35.08-1-228111	66	3	3	0	0	0	545	2	2	0	0	NA	NA	NA	18	18	166	497	168	140	329	76	0	4	1	0	0.008	0.006
.	19.01.15-22.35.11-1-228114	184	28	28	10	0	6	615	24	24	0	0	NA	NA	NA	55	64	181	524	172	164	365	86	6	84	13	0.033	0.16	0.076
.	19.01.15-22.35.11-1-228115	215	20	20	5	0	4	603	18	18	0	0	NA	NA	NA	62	51	171	521	172	151	364	88	17	23	7	0.099	0.044	0.041
.	19.01.15-22.35.14-1-228122	183	17	17	7	0	7	586	15	15	0	0	NA	NA	NA	52	42	175	511	169	151	351	84	15	16	13	0.086	0.031	0.077
.	19.01.15-22.35.21-1-228138	174	28	28	9	0	5	606	23	23	0	0	NA	NA	NA	55	57	174	525	171	156	362	88	28	41	4	0.161	0.078	0.023
.	19.01.15-22.35.24-1-228142	31	1	1	1	0	1	0	0	0	0	0	NA	NA	NA	13	8	164	493	164	0	0	0	0	0	0	0	0	0
.	19.01.15-22.35.26-1-228146	118	7	7	2	0	2	595	6	6	0	0	NA	NA	NA	37	42	165	516	174	148	357	90	13	10	8	0.079	0.019	0.046
.	19.01.15-22.35.26-1-228147	31	1	1	0	0	0	0	0	0	0	0	NA	NA	NA	12	8	164	493	164	0	0	0	0	0	0	0	0	0
.	19.01.15-22.35.28-1-228150	95	7	7	1	0	0	592	6	6	0	0	NA	NA	NA	38	34	172	506	169	155	352	85	7	16	3	0.041	0.032	0.018
.	19.01.15-22.35.34-1-228169	37	1	1	1	0	1	0	0	0	0	0	NA	NA	NA	12	4	163	492	162	0	0	0	2	0	0	0.012	0	0
.	19.01.15-22.35.37-1-228171	59	2	2	0	0	0	567	1	1	0	0	NA	NA	NA	23	14	163	499	165	142	345	80	3	6	0	0.018	0.012	0
.	19.01.15-22.35.42-1-228175	121	4	4	2	0	1	582	3	3	0	0	NA	NA	NA	41	42	171	514	170	145	352	85	8	8	0	0.047	0.016	0
.	19.01.15-22.35.45-1-228178	96	7	7	4	0	3	588	6	6	0	0	NA	NA	NA	30	34	169	510	168	150	353	85	0	15	0	0	0.029	0
.	19.01.15-22.35.46-1-228179	64	6	6	0	0	0	584	5	5	0	0	NA	NA	NA	19	32	173	508	164	151	352	81	8	3	5	0.046	0.006	0.03
.	19.01.15-22.35.47-1-228180	113	7	7	0	0	0	578	6	6	0	0	NA	NA	NA	34	25	166	503	169	150	345	83	0	8	0	0	0.016	0
.	19.01.15-22.35.47-1-228182	95	8	8	1	0	1	591	7	7	0	0	NA	NA	NA	29	40	174	508	171	156	348	87	10	11	1	0.057	0.022	0.006
.	19.01.15-22.35.50-1-228185	178	13	13	7	0	5	587	11	11	0	0	NA	NA	NA	57	34	170	514	163	152	355	80	6	25	8	0.035	0.049	0.049
.	19.01.15-22.35.57-1-228192	138	15	15	4	0	3	601	14	14	0	0	NA	NA	NA	57	58	174	519	178	154	354	93	4	52	7	0.023	0.1	0.039
.	19.01.15-22.35.57-1-228193	142	9	9	0	0	0	592	6	6	0	0	NA	NA	NA	38	40	172	512	169	155	353	84	2	7	9	0.012	0.014	0.053
.	19.01.15-22.36.02-1-228200	87	6	6	2	0	2	578	4	4	0	0	NA	NA	NA	30	32	167	513	165	146	350	82	0	15	3	0	0.029	0.018
.	19.01.15-22.36.04-1-228207	117	7	7	1	0	1	581	6	6	0	0	NA	NA	NA	34	27	170	501	169	150	344	87	3	27	0	0.018	0.054	0
.	19.01.15-22.36.04-1-228210	179	13	13	2	0	2	600	11	11	0	0	NA	NA	NA	59	55	171	527	170	151	365	84	2	40	12	0.012	0.076	0.071
.	19.01.15-22.36.06-1-228213	267	49	49	17	0	10	637	45	45	0	0	NA	NA	NA	92	98	191	535	185	169	372	96	32	129	23	0.168	0.241	0.124
.	19.01.15-22.36.07-1-228216	203	10	10	2	0	2	620	9	9	0	0	NA	NA	NA	69	71	174	530	180	155	371	94	4	21	8	0.023	0.04	0.044
.	19.01.15-22.36.16-1-228228	121	12	12	2	0	2	604	11	11	0	0	NA	NA	NA	36	51	171	516	177	153	359	92	3	33	4	0.018	0.064	0.023
.	19.01.15-22.36.20-1-228235	150	19	19	6	0	3	589	18	18	0	0	NA	NA	NA	35	36	171	504	174	156	345	88	12	52	3	0.07	0.103	0.017
.	19.01.15-22.36.25-1-228245	179	9	9	0	0	0	600	8	8	0	0	NA	NA	NA	51	45	170	517	171	153	361	86	0	11	3	0	0.021	0.018
.	19.01.15-22.36.30-1-228251	157	15	15	5	0	5	609	13	13	0	0	NA	NA	NA	52	59	173	524	175	155	364	90	0	33	15	0	0.063	0.086
.	19.01.15-22.36.31-1-228253	30	1	1	0	0	0	0	0	0	0	0	NA	NA	NA	12	4	163	492	162	0	0	0	0	0	0	0	0	0
.	19.01.15-22.36.33-1-228272	215	16	16	4	0	3	622	12	12	0	0	NA	NA	NA	45	73	178	536	172	160	374	88	5	44	3	0.028	0.082	0.017
.	19.01.15-22.36.36-1-228276	242	29	29	8	0	6	625	28	28	0	0	NA	NA	NA	83	88	178	543	180	157	373	95	27	76	4	0.152	0.14	0.022
.	19.01.15-22.36.38-1-228282	92	3	3	1	0	1	582	2	2	0	0	NA	NA	NA	21	29	174	500	168	156	344	82	0	2	1	0	0.004	0.006
.	19.01.15-22.36.38-1-228283	92	10	10	2	0	2	572	9	9	0	0	NA	NA	NA	35	24	165	502	170	143	343	86	7	9	11	0.042	0.018	0.065
.	19.01.15-22.36.50-1-228289	147	13	13	4	0	3	603	9	9	0	0	NA	NA	NA	53	56	171	525	173	152	363	88	2	35	1	0.012	0.067	0.006
.	19.01.15-22.36.51-1-228293	62	2	2	0	0	0	579	1	1	0	0	NA	NA	NA	24	24	168	506	163	150	348	81	0	4	0	0	0.008	0
.	19.01.15-22.36.52-1-228295	37	1	1	1	0	1	0	0	0	0	0	NA	NA	NA	10	9	164	494	164	0	0	0	0	0	1	0	0	0.006
.	19.01.15-22.36.55-1-228299	32	1	1	1	0	1	0	0	0	0	0	NA	NA	NA	8	5	165	491	162	0	0	0	0	2	0	0	0.004	0
.	19.01.15-22.36.57-1-228302	66	2	2	1	0	1	578	1	1	0	0	NA	NA	NA	13	23	170	503	163	153	346	79	0	1	4	0	0.002	0.025
.	19.01.15-22.36.58-1-228304	215	30	30	13	0	12	620	26	26	0	0	NA	NA	NA	67	80	176	543	174	155	379	86	25	48	10	0.142	0.088	0.057
.	19.01.15-22.37.02-1-228312	64	2	2	1	0	1	398	1	1	0	0	NA	NA	NA	21	20	169	499	165	108	233	57	4	0	2	0.024	0	0.012
.	19.01.15-22.37.02-1-228313	234	12	12	1	0	1	631	11	11	0	0	NA	NA	NA	64	78	180	534	177	162	378	91	0	30	3	0	0.056	0.017
.	19.01.15-22.37.04-1-228319	30	1	1	1	0	1	0	0	0	0	0	NA	NA	NA	6	8	164	493	164	0	0	0	0	0	0	0	0	0
.	19.01.15-22.37.06-1-228323	147	14	14	3	0	2	603	11	11	0	0	NA	NA	NA	40	47	169	518	173	154	360	89	6	24	1	0.036	0.046	0.006
.	19.01.15-22.37.12-1-228330	263	33	33	6	0	5	621	27	27	0	0	NA	NA	NA	93	72	179	527	179	161	368	92	25	89	9	0.14	0.169	0.05
.	19.01.15-22.37.14-1-228333	86	5	5	1	0	0	580	4	4	0	0	NA	NA	NA	37	30	172	504	167	151	349	80	8	4	0	0.047	0.008	0
.	19.01.15-22.37.15-1-228336	182	22	22	3	0	2	599	19	19	0	0	NA	NA	NA	40	52	176	519	170	154	360	85	5	56	7	0.028	0.108	0.041
.	19.01.15-22.37.30-1-228355	178	9	9	2	0	2	617	8	8	0	0	NA	NA	NA	52	73	175	529	182	153	369	95	10	8	11	0.057	0.015	0.06
.	19.01.15-22.37.32-1-228357	209	49	49	14	0	13	612	47	47	0	0	NA	NA	NA	62	64	176	523	178	156	366	90	52	92	15	0.295	0.176	0.084
.	19.01.15-22.37.32-1-228358	154	13	13	2	0	1	603	10	10	0	0	NA	NA	NA	46	50	170	521	172	152	365	86	10	55	3	0.059	0.106	0.017
.	19.01.15-22.37.35-1-228379	57	2	2	0	0	0	99	1	1	0	0	NA	NA	NA	19	21	169	501	164	27	55	17	1	0	2	0.006	0	0.012
.	19.01.15-22.37.41-1-228387	202	18	18	4	0	4	612	16	16	0	0	NA	NA	NA	53	63	173	528	175	155	366	91	9	34	29	0.052	0.064	0.166
.	19.01.15-22.37.42-1-228388	269	20	20	8	0	5	633	19	19	0	0	NA	NA	NA	77	81	176	536	182	157	377	99	12	57	21	0.068	0.106	0.115
.	19.01.15-22.37.44-1-228390	150	10	10	2	0	1	601	9	9	0	0	NA	NA	NA	50	46	178	512	169	161	354	86	3	29	10	0.017	0.057	0.059
.	19.01.15-22.37.55-1-228401	69	7	7	1	0	0	567	5	5	0	0	NA	NA	NA	26	18	166	500	165	146	341	80	13	8	1	0.078	0.016	0.006
.	19.01.15-22.37.58-1-228405	61	2	2	0	0	0	350	1	1	0	0	NA	NA	NA	16	22	166	504	165	90	213	47	0	3	0	0	0.006	0
.	19.01.15-22.38.04-1-228411	149	9	9	2	0	2	593	6	6	0	0	NA	NA	NA	50	44	176	514	167	154	356	83	6	19	2	0.034	0.037	0.012
.	19.01.15-22.38.09-1-228419	175	9	9	3	0	1	601	7	7	0	0	NA	NA	NA	76	66	172	536	171	150	368	83	7	22	7	0.041	0.041	0.041
.	19.01.15-22.38.10-1-228421	152	11	11	2	0	1	600	9	9	0	0	NA	NA	NA	44	54	169	523	175	150	362	88	11	35	5	0.065	0.067	0.029
.	19.01.15-22.38.12-1-228424	61	2	2	1	0	0	575	1	1	0	0	NA	NA	NA	20	21	170	500	164	150	346	79	0	4	0	0	0.008	0
.	19.01.15-22.38.15-1-228430	31	1	1	0	0	0	0	0	0	0	0	NA	NA	NA	8	6	163	493	163	0	0	0	0	0	2	0	0	0.012
.	19.01.15-22.38.16-1-228431	218	7	7	3	0	3	618	6	6	0	0	NA	NA	NA	52	74	174	536	177	156	373	89	0	21	12	0	0.039	0.068
.	19.01.15-22.38.17-1-228435	35	1	1	0	0	0	0	0	0	0	0	NA	NA	NA	10	11	165	494	165	0	0	0	0	2	0	0	0.004	0
.	19.01.15-22.38.20-1-228442	65	3	3	1	0	1	569	2	2	0	0	NA	NA	NA	23	18	166	502	163	145	344	80	5	6	2	0.03	0.012	0.012
.	19.01.15-22.38.22-1-228445	153	12	12	0	0	0	595	11	11	0	0	NA	NA	NA	46	46	173	519	167	151	362	82	13	15	16	0.075	0.029	0.096
.	19.01.15-22.38.24-1-228450	116	9	9	6	0	5	591	8	8	0	0	NA	NA	NA	39	47	165	516	179	148	353	90	4	21	5	0.024	0.041	0.028
.	19.01.15-22.38.26-1-228454	150	14	14	3	0	3	599	13	13	0	0	NA	NA	NA	43	49	178	518	166	161	357	81	18	35	0	0.101	0.068	0
.	19.01.15-22.38.33-1-228473	205	11	11	3	0	3	606	8	8	0	0	NA	NA	NA	69	62	174	526	175	155	361	90	12	19	6	0.069	0.036	0.034
.	19.01.15-22.38.34-1-228474	88	6	6	3	0	2	567	4	4	0	0	NA	NA	NA	23	12	166	495	164	148	340	79	6	10	0	0.036	0.02	0
.	19.01.15-22.38.35-1-228476	30	1	1	0	0	0	0	0	0	0	0	NA	NA	NA	4	9	164	495	163	0	0	0	0	0	1	0	0	0.006
.	19.01.15-22.38.37-1-228477	114	9	9	1	0	0	592	7	7	0	0	NA	NA	NA	34	44	171	519	167	151	358	83	7	17	11	0.041	0.033	0.066
.	19.01.15-22.38.38-1-228479	205	12	12	5	0	5	623	10	10	0	0	NA	NA	NA	65	71	176	533	175	157	375	91	8	18	26	0.045	0.034	0.149
.	19.01.15-22.38.39-1-228480	56	2	2	1	0	1	200	1	1	0	0	NA	NA	NA	22	17	168	498	164	56	116	28	0	3	0	0	0.006	0
.	19.01.15-22.38.45-1-228489	63	3	3	2	0	1	579	2	2	0	0	NA	NA	NA	25	26	166	504	169	147	347	85	10	3	0	0.06	0.006	0
.	19.01.15-22.38.48-1-228494	33	1	1	0	0	0	0	0	0	0	0	NA	NA	NA	5	11	164	496	164	0	0	0	0	2	0	0	0.004	0
.	19.01.15-22.38.49-1-228496	261	42	42	19	0	13	631	38	38	0	0	NA	NA	NA	87	81	179	536	179	160	377	94	6	137	14	0.034	0.256	0.078
.	19.01.15-22.38.50-1-228497	31	1	1	0	0	0	0	0	0	0	0	NA	NA	NA	3	3	163	490	163	0	0	0	0	3	0	0	0.006	0
.	19.01.15-22.38.51-1-228498	38	1	1	0	0	0	0	0	0	0	0	NA	NA	NA	11	9	165	493	164	0	0	0	0	2	0	0	0.004	0
.	19.01.15-22.38.53-1-228500	61	4	4	1	0	1	568	3	3	0	0	NA	NA	NA	16	18	166	501	164	147	341	80	0	11	0	0	0.022	0
.	19.01.15-22.38.55-1-228502	97	11	11	4	0	4	593	10	10	0	0	NA	NA	NA	30	42	171	515	169	151	359	83	16	27	0	0.094	0.052	0
.	19.01.15-22.38.56-1-228504	83	3	3	1	0	1	571	2	2	0	0	NA	NA	NA	26	18	169	496	166	150	338	83	0	3	2	0	0.006	0.012
.	19.01.15-22.38.58-1-228507	91	8	8	3	0	2	585	7	7	0	0	NA	NA	NA	29	29	168	505	169	152	348	85	8	8	9	0.048	0.016	0.053
.	19.01.15-22.38.59-1-228511	307	54	54	23	0	14	650	48	48	0	0	NA	NA	NA	78	99	183	547	182	164	387	99	12	171	36	0.066	0.313	0.198
.	19.01.15-22.39.01-1-228514	149	19	19	2	0	0	602	16	16	0	0	NA	NA	NA	50	54	178	517	172	158	358	86	19	29	3	0.107	0.056	0.017
.	19.01.15-22.39.06-1-228525	34	1	1	0	0	0	0	0	0	0	0	NA	NA	NA	4	13	166	496	164	0	0	0	0	0	3	0	0	0.018
.	19.01.15-22.39.07-1-228529	202	20	20	12	0	9	599	18	18	0	0	NA	NA	NA	60	49	170	521	171	149	360	90	0	58	17	0	0.111	0.099
.	19.01.15-22.39.08-1-228533	91	8	8	1	0	1	579	7	7	0	0	NA	NA	NA	34	31	169	507	168	150	348	81	0	27	0	0	0.053	0
.	19.01.15-22.39.09-1-228534	55	2	2	0	0	0	581	1	1	0	0	NA	NA	NA	21	27	166	509	165	149	348	84	5	0	1	0.03	0	0.006
.	19.01.15-22.39.17-1-228541	393	20	20	7	0	6	653	17	17	0	0	NA	NA	NA	113	107	184	555	181	166	396	91	4	64	15	0.022	0.115	0.083
.	19.01.15-22.39.21-1-228558	128	6	6	3	0	2	581	5	5	0	0	NA	NA	NA	36	35	168	512	168	148	350	83	13	11	2	0.077	0.021	0.012
.	19.01.15-22.39.21-1-228559	31	1	1	0	0	0	0	0	0	0	0	NA	NA	NA	10	6	165	491	163	0	0	0	0	0	1	0	0	0.006
.	19.01.15-22.39.23-1-228562	64	3	3	1	0	0	575	2	2	0	0	NA	NA	NA	23	23	169	501	166	149	345	81	0	9	0	0	0.018	0
.	19.01.15-22.39.28-1-228565	185	22	22	6	0	5	608	19	19	0	0	NA	NA	NA	61	63	176	525	175	156	366	86	2	98	7	0.011	0.187	0.04
.	19.01.15-22.39.31-1-228570	117	7	7	2	0	2	591	6	6	0	0	NA	NA	NA	43	42	169	517	169	148	358	85	0	8	14	0	0.015	0.083
.	19.01.15-22.39.37-1-228589	209	13	13	4	0	4	624	12	12	0	0	NA	NA	NA	66	72	181	529	175	164	368	92	7	33	10	0.039	0.062	0.057
.	19.01.15-22.39.41-1-228593	118	6	6	2	0	2	592	5	5	0	0	NA	NA	NA	33	44	173	513	171	152	353	87	0	12	4	0	0.023	0.023
.	19.01.15-22.39.48-1-228596	88	4	4	2	0	2	590	3	3	0	0	NA	NA	NA	23	35	172	509	167	154	355	81	4	7	4	0.023	0.014	0.024
.	19.01.15-22.39.56-1-228604	117	9	9	1	0	1	583	8	8	0	0	NA	NA	NA	35	31	166	509	169	144	354	85	4	13	7	0.024	0.026	0.041
.	19.01.15-22.40.00-1-228614	96	9	9	2	0	2	588	8	8	0	0	NA	NA	NA	37	40	174	508	171	154	349	85	9	10	8	0.052	0.02	0.047
.	19.01.15-22.40.02-1-228620	87	4	4	1	0	1	589	3	3	0	0	NA	NA	NA	21	32	171	505	169	154	351	84	0	8	6	0	0.016	0.036
.	19.01.15-22.40.06-1-228630	118	9	9	3	0	2	582	7	7	0	0	NA	NA	NA	36	35	173	506	169	150	349	83	4	27	2	0.023	0.053	0.012
.	19.01.15-22.40.06-1-228632	174	18	18	6	0	5	603	17	17	0	0	NA	NA	NA	53	55	178	521	169	156	363	84	18	40	17	0.101	0.077	0.101
.	19.01.15-22.40.12-1-228640	95	8	8	3	0	3	595	7	7	0	0	NA	NA	NA	22	38	169	514	168	151	358	86	2	14	4	0.012	0.027	0.024
.	19.01.15-22.40.13-1-228641	123	19	19	4	0	3	603	18	18	0	0	NA	NA	NA	33	50	174	519	170	158	362	83	17	29	13	0.098	0.056	0.076
.	19.01.15-22.40.17-1-228647	155	25	25	4	0	2	585	23	23	0	0	NA	NA	NA	46	46	165	521	173	142	356	87	13	47	7	0.079	0.09	0.04
.	19.01.15-22.40.20-1-228648	32	1	1	0	0	0	0	0	0	0	0	NA	NA	NA	8	7	165	492	163	0	0	0	3	0	0	0.018	0	0
.	19.01.15-22.40.22-1-228656	176	6	6	1	0	1	608	4	4	0	0	NA	NA	NA	66	65	181	523	174	158	359	91	4	9	2	0.022	0.017	0.011
.	19.01.15-22.40.26-1-228659	145	12	12	2	0	2	594	10	10	0	0	NA	NA	NA	39	40	169	514	170	149	359	86	6	18	10	0.036	0.035	0.059
.	19.01.15-22.40.26-1-228661	87	7	7	3	0	3	575	5	5	0	0	NA	NA	NA	33	31	169	506	169	148	345	82	3	18	5	0.018	0.036	0.03
.	19.01.15-22.40.27-1-228662	60	2	2	1	0	1	298	1	1	0	0	NA	NA	NA	21	12	165	494	166	80	175	43	3	0	0	0.018	0	0
.	19.01.15-22.40.32-1-228667	87	8	8	3	0	3	577	7	7	0	0	NA	NA	NA	33	32	170	508	167	152	342	83	4	15	0	0.024	0.03	0
.	19.01.15-22.40.37-1-228685	145	11	11	3	0	3	591	9	9	0	0	NA	NA	NA	47	47	175	513	172	155	352	84	3	30	3	0.017	0.058	0.017
.	19.01.15-22.40.40-1-228689	56	2	2	0	0	0	0	1	1	0	0	NA	NA	NA	16	17	165	501	164	0	0	0	0	4	0	0	0.008	0
.	19.01.15-22.40.43-1-228691	57	2	2	0	0	0	577	1	1	0	0	NA	NA	NA	19	25	169	505	164	148	348	81	4	1	0	0.024	0.002	0
.	19.01.15-22.40.44-1-228692	191	35	35	7	0	5	596	32	32	0	0	NA	NA	NA	45	43	170	514	172	153	355	88	17	86	17	0.1	0.167	0.099
.	19.01.15-22.40.45-1-228694	145	11	11	3	0	3	588	9	9	0	0	NA	NA	NA	41	46	173	518	168	152	355	81	10	26	1	0.058	0.05	0.006
.	19.01.15-22.40.49-1-228697	32	1	1	1	0	1	0	0	0	0	0	NA	NA	NA	9	10	166	494	163	0	0	0	0	1	0	0	0.002	0
.	19.01.15-22.40.51-1-228700	32	1	1	0	0	0	0	0	0	0	0	NA	NA	NA	4	9	164	495	163	0	0	0	0	2	0	0	0.004	0
.	19.01.15-22.40.51-1-228701	61	2	2	1	0	1	397	1	1	0	0	NA	NA	NA	19	17	165	500	165	101	239	57	2	0	0	0.012	0	0
.	19.01.15-22.40.52-1-228702	87	5	5	0	0	0	583	4	4	0	0	NA	NA	NA	37	36	170	511	168	147	354	82	5	3	3	0.029	0.006	0.018
.	19.01.15-22.40.53-1-228703	114	9	9	3	0	2	583	8	8	0	0	NA	NA	NA	50	32	171	506	168	152	347	84	0	27	0	0	0.053	0
.	19.01.15-22.40.53-1-228704	150	10	10	4	0	3	605	9	9	0	0	NA	NA	NA	42	55	174	527	167	157	364	84	14	24	6	0.08	0.046	0.036
.	19.01.15-22.41.00-1-228717	430	28	28	10	0	10	644	26	26	0	0	NA	NA	NA	109	101	186	549	179	167	383	94	18	66	10	0.097	0.12	0.056
.	19.01.15-22.41.01-1-228721	60	3	3	2	0	2	571	2	2	0	0	NA	NA	NA	25	24	169	502	166	146	345	80	0	2	3	0	0.004	0.018
.	19.01.15-22.41.03-1-228724	116	14	14	2	0	2	582	13	13	0	0	NA	NA	NA	34	34	173	502	172	156	344	82	5	25	7	0.029	0.05	0.041
.	19.01.15-22.41.10-1-228732	92	4	4	3	0	2	574	2	2	0	0	NA	NA	NA	28	22	165	502	168	147	343	84	4	3	3	0.024	0.006	0.018
.	19.01.15-22.41.12-1-228736	33	1	1	0	0	0	0	0	0	0	0	NA	NA	NA	8	11	166	493	165	0	0	0	0	0	0	0	0	0
.	19.01.15-22.41.12-1-228737	152	20	20	6	0	3	601	17	17	0	0	NA	NA	NA	52	50	176	517	170	157	356	88	14	31	20	0.08	0.06	0.118
.	19.01.15-22.41.14-1-228747	34	1	1	0	0	0	0	0	0	0	0	NA	NA	NA	11	15	166	494	168	0	0	0	0	1	0	0	0.002	0
.	19.01.15-22.41.15-1-228748	65	2	2	0	0	0	587	1	1	0	0	NA	NA	NA	17	29	167	506	169	149	352	86	0	1	1	0	0.002	0.006
.	19.01.15-22.41.17-1-228753	96	11	11	2	0	2	598	9	9	0	0	NA	NA	NA	31	47	174	514	172	158	350	90	5	18	7	0.029	0.035	0.041
.	19.01.15-22.41.18-1-228755	66	3	3	1	0	1	572	2	2	0	0	NA	NA	NA	12	17	166	499	165	146	343	83	1	4	0	0.006	0.008	0
.	19.01.15-22.41.25-1-228767	151	5	5	1	0	0	599	4	4	0	0	NA	NA	NA	53	52	177	515	173	157	357	85	0	13	7	0	0.025	0.04
.	19.01.15-22.41.29-1-228774	130	27	27	10	0	8	593	26	26	0	0	NA	NA	NA	39	44	174	512	171	152	356	85	9	64	21	0.052	0.125	0.123
.	19.01.15-22.41.30-1-228777	121	7	7	0	0	0	592	5	5	0	0	NA	NA	NA	32	36	169	510	170	152	354	86	0	23	0	0	0.045	0
.	19.01.15-22.41.32-1-228779	171	14	14	5	0	3	613	12	12	0	0	NA	NA	NA	47	63	176	524	176	159	363	91	3	43	5	0.017	0.082	0.028
.	19.01.15-22.41.37-1-228798	62	3	3	2	0	2	152	2	2	0	0	NA	NA	NA	16	17	167	500	163	44	89	19	7	3	3	0.042	0.006	0.018
.	19.01.15-22.41.43-1-228802	63	2	2	1	0	1	570	1	1	0	0	NA	NA	NA	28	26	165	506	168	145	344	81	0	1	7	0	0.002	0.042
.	19.01.15-22.41.45-1-228804	92	8	8	0	0	0	580	7	7	0	0	NA	NA	NA	25	21	169	499	166	150	346	84	1	16	0	0.006	0.032	0
.	19.01.15-22.41.46-1-228806	122	20	20	3	0	3	573	17	17	0	0	NA	NA	NA	26	23	166	501	169	146	342	85	8	51	7	0.048	0.102	0.041
.	19.01.15-22.41.46-1-228807	236	34	34	14	0	13	615	30	30	0	0	NA	NA	NA	61	72	179	531	175	159	368	88	26	81	23	0.145	0.153	0.131
.	19.01.15-22.41.49-1-228810	208	30	30	6	0	5	611	29	29	0	0	NA	NA	NA	55	60	172	536	165	153	375	83	28	73	18	0.163	0.136	0.109
.	19.01.15-22.41.49-1-228811	270	15	15	4	0	4	624	13	13	0	0	NA	NA	NA	69	84	172	545	180	151	381	92	12	35	8	0.07	0.064	0.044
.	19.01.15-22.41.58-1-228824	118	8	8	1	0	1	581	6	6	0	0	NA	NA	NA	39	30	168	507	168	147	350	84	5	16	2	0.03	0.032	0.012
.	19.01.15-22.42.01-1-228826	33	1	1	0	0	0	0	0	0	0	0	NA	NA	NA	13	11	164	495	165	0	0	0	0	1	0	0	0.002	0
.	19.01.15-22.42.03-1-228832	63	2	2	1	0	1	579	0	0	0	0	NA	NA	NA	17	22	165	504	166	148	348	83	0	13	0	0	0.026	0
.	19.01.15-22.42.05-1-228836	91	9	9	3	0	3	584	8	8	0	0	NA	NA	NA	27	35	167	510	171	148	349	87	0	22	0	0	0.043	0
.	19.01.15-22.42.15-1-228850	177	7	7	5	0	4	587	5	5	0	0	NA	NA	NA	52	40	172	509	172	151	353	83	17	9	6	0.099	0.018	0.035
.	19.01.15-22.42.16-1-228853	95	4	4	0	0	0	579	3	3	0	0	NA	NA	NA	28	28	175	499	167	155	341	83	0	7	0	0	0.014	0
.	19.01.15-22.42.17-1-228854	187	9	9	4	0	3	619	8	8	0	0	NA	NA	NA	51	61	173	525	176	159	367	93	0	32	13	0	0.061	0.074
.	19.01.15-22.42.20-1-228860	94	6	6	0	0	0	589	4	4	0	0	NA	NA	NA	40	38	172	513	166	153	353	83	9	3	1	0.052	0.006	0.006
.	19.01.15-22.42.23-1-228864	175	17	17	9	0	8	589	16	16	0	0	NA	NA	NA	51	41	171	516	167	149	358	82	20	43	3	0.117	0.083	0.018
.	19.01.15-22.42.24-1-228866	112	4	4	2	0	1	580	3	3	0	0	NA	NA	NA	48	34	169	512	166	149	352	79	2	8	0	0.012	0.016	0
.	19.01.15-22.42.34-1-228892	159	8	8	1	0	0	590	5	5	0	0	NA	NA	NA	50	44	167	516	174	150	353	87	2	25	7	0.012	0.048	0.04
.	19.01.15-22.42.35-1-228893	138	17	17	5	0	3	594	16	16	0	0	NA	NA	NA	29	43	172	515	169	153	356	85	3	53	1	0.017	0.103	0.006
.	19.01.15-22.42.37-1-228895	65	2	2	0	0	0	586	0	0	0	0	NA	NA	NA	18	33	169	508	169	153	348	85	0	7	0	0	0.014	0
.	19.01.15-22.42.38-1-228896	177	24	24	6	0	6	604	23	23	0	0	NA	NA	NA	49	58	172	526	173	148	365	91	12	27	15	0.07	0.051	0.087
.	19.01.15-22.42.41-1-228898	174	21	21	7	0	5	587	18	18	0	0	NA	NA	NA	51	43	168	513	175	150	347	90	31	39	6	0.185	0.076	0.034
.	19.01.15-22.42.44-1-228901	61	3	3	0	0	0	565	2	2	0	0	NA	NA	NA	33	17	166	499	165	148	336	81	0	6	2	0	0.012	0.012
.	19.01.15-22.42.45-1-228904	236	48	48	13	0	11	624	47	47	0	0	NA	NA	NA	55	74	175	528	184	155	370	99	32	103	30	0.183	0.195	0.163
.	19.01.15-22.42.50-1-228909	244	30	30	7	0	4	623	29	29	0	0	NA	NA	NA	72	68	186	522	173	169	363	91	26	81	21	0.14	0.155	0.121
.	19.01.15-22.42.57-1-228914	118	8	8	1	0	1	593	6	6	0	0	NA	NA	NA	31	48	175	515	171	155	352	86	9	8	2	0.051	0.016	0.012
.	19.01.15-22.42.58-1-228915	64	2	2	2	0	1	576	1	1	0	0	NA	NA	NA	34	29	170	504	168	151	344	81	0	6	0	0	0.012	0
.	19.01.15-22.43.02-1-228926	207	16	16	2	0	2	611	15	15	0	0	NA	NA	NA	64	60	173	531	169	155	371	85	5	20	8	0.029	0.038	0.047
.	19.01.15-22.43.06-1-228933	116	10	10	4	0	4	593	9	9	0	0	NA	NA	NA	39	38	167	513	171	149	356	88	5	28	0	0.03	0.055	0
.	19.01.15-22.43.13-1-228942	34	1	1	1	0	1	0	0	0	0	0	NA	NA	NA	11	9	164	495	163	0	0	0	0	1	0	0	0.002	0
.	19.01.15-22.43.15-1-228947	151	13	13	5	0	5	599	10	10	0	0	NA	NA	NA	57	49	175	516	171	156	356	87	2	40	2	0.011	0.078	0.012
.	19.01.15-22.43.17-1-228949	98	11	11	4	0	4	583	10	10	0	0	NA	NA	NA	31	37	171	510	169	150	349	84	12	25	8	0.07	0.049	0.047
.	19.01.15-22.43.19-1-228952	33	1	1	1	0	1	0	0	0	0	0	NA	NA	NA	7	12	170	492	163	0	0	0	0	0	0	0	0	0
.	19.01.15-22.43.20-1-228957	62	2	2	0	0	0	150	0	0	0	0	NA	NA	NA	15	14	166	497	164	44	81	25	1	0	1	0.006	0	0.006
.	19.01.15-22.43.23-1-228967	90	6	6	4	0	3	575	5	5	0	0	NA	NA	NA	40	26	170	503	166	147	344	84	0	16	3	0	0.032	0.018
.	19.01.15-22.43.28-1-228975	117	20	20	4	0	3	589	19	19	0	0	NA	NA	NA	35	41	170	512	172	150	351	88	11	38	11	0.065	0.074	0.064
.	19.01.15-22.43.29-1-228976	175	12	12	4	0	4	605	10	10	0	0	NA	NA	NA	50	51	172	523	169	155	364	86	3	28	6	0.017	0.054	0.036
.	19.01.15-22.43.30-1-228978	241	14	14	5	0	5	609	12	12	0	0	NA	NA	NA	67	59	172	527	173	156	365	88	9	21	19	0.052	0.04	0.11
.	19.01.15-22.43.39-1-228997	182	23	23	6	0	5	599	20	20	0	0	NA	NA	NA	45	48	168	518	175	148	363	88	19	74	14	0.113	0.143	0.08
.	19.01.15-22.43.41-1-228999	60	2	2	0	0	0	151	1	1	0	0	NA	NA	NA	11	18	167	499	165	46	84	21	0	2	0	0	0.004	0
.	19.01.15-22.43.41-1-229000	111	5	5	1	0	1	584	4	4	0	0	NA	NA	NA	36	36	168	513	168	148	352	84	3	15	0	0.018	0.029	0
.	19.01.15-22.43.46-1-229009	125	8	8	1	0	1	598	6	6	0	0	NA	NA	NA	42	51	171	518	175	153	355	90	4	9	8	0.023	0.017	0.046
.	19.01.15-22.43.49-1-229012	181	11	11	2	0	2	597	8	8	0	0	NA	NA	NA	56	56	173	530	166	152	363	82	1	40	5	0.006	0.075	0.03
.	19.01.15-22.43.57-1-229019	205	56	56	14	0	10	596	51	51	0	0	NA	NA	NA	64	54	177	520	170	157	356	83	46	77	32	0.26	0.148	0.188
.	19.01.15-22.43.58-1-229023	119	6	6	0	0	0	590	5	5	0	0	NA	NA	NA	33	38	170	508	173	153	348	89	7	9	4	0.041	0.018	0.023
.	19.01.15-22.43.58-1-229024	33	1	1	0	0	0	0	0	0	0	0	NA	NA	NA	7	6	164	493	162	0	0	0	0	1	0	0	0.002	0
.	19.01.15-22.44.00-1-229026	122	19	19	4	0	3	602	17	17	0	0	NA	NA	NA	49	52	170	523	172	151	364	87	30	30	16	0.176	0.057	0.093
.	19.01.15-22.44.00-1-229027	268	57	57	14	0	11	615	52	52	0	0	NA	NA	NA	54	65	179	520	179	158	361	96	67	107	17	0.374	0.206	0.095
.	19.01.15-22.44.01-1-229030	36	1	1	0	0	0	0	0	0	0	0	NA	NA	NA	14	9	163	497	162	0	0	0	0	5	0	0	0.01	0
.	19.01.15-22.44.05-1-229041	155	8	8	3	0	2	594	7	7	0	0	NA	NA	NA	51	42	173	509	173	152	353	89	0	16	6	0	0.031	0.035
.	19.01.15-22.44.06-1-229046	60	2	2	0	0	0	298	1	1	0	0	NA	NA	NA	16	21	164	503	167	74	182	42	0	3	0	0	0.006	0
.	19.01.15-22.44.23-1-229059	158	12	12	6	0	3	602	11	11	0	0	NA	NA	NA	47	58	176	518	177	154	359	89	18	22	12	0.102	0.042	0.068
.	19.01.15-22.44.24-1-229060	236	47	47	17	0	14	616	45	45	0	0	NA	NA	NA	61	65	175	530	173	156	371	89	39	84	34	0.223	0.158	0.197
.	19.01.15-22.44.30-1-229064	246	38	38	13	0	10	631	33	33	0	0	NA	NA	NA	69	82	176	545	174	159	384	88	10	97	31	0.057	0.178	0.178
.	19.01.15-22.44.31-1-229065	234	24	24	5	0	4	633	21	21	0	0	NA	NA	NA	53	82	179	540	176	159	381	93	16	61	7	0.089	0.113	0.04
.	19.01.15-22.44.43-1-229089	113	10	10	3	0	3	587	9	9	0	0	NA	NA	NA	43	40	171	509	173	152	347	88	0	28	6	0	0.055	0.035
.	19.01.15-22.44.53-1-229101	118	10	10	1	0	1	592	8	8	0	0	NA	NA	NA	45	36	168	506	175	153	347	92	7	13	2	0.042	0.026	0.011
.	19.01.15-22.44.55-1-229103	119	15	15	3	0	3	580	13	13	0	0	NA	NA	NA	33	38	170	509	172	150	347	83	6	39	3	0.035	0.077	0.017
.	19.01.15-22.45.05-1-229120	123	13	13	4	0	2	578	11	11	0	0	NA	NA	NA	45	30	165	507	171	143	351	84	7	39	7	0.042	0.077	0.041
.	19.01.15-22.45.11-1-229126	174	9	9	3	0	3	596	6	6	0	0	NA	NA	NA	57	50	172	511	180	151	353	92	5	20	5	0.029	0.039	0.028
.	19.01.15-22.45.14-1-229130	294	26	26	6	0	6	626	23	23	0	0	NA	NA	NA	69	76	174	541	174	155	380	91	6	70	8	0.034	0.129	0.046
.	19.01.15-22.45.15-1-229133	90	8	8	3	0	2	578	7	7	0	0	NA	NA	NA	21	28	166	510	165	147	350	81	9	18	0	0.054	0.035	0
.	19.01.15-22.45.22-1-229145	85	7	7	1	0	1	591	6	6	0	0	NA	NA	NA	24	42	172	513	170	152	351	88	3	6	10	0.017	0.012	0.059
.	19.01.15-22.45.23-1-229153	229	50	50	13	0	10	613	48	48	0	0	NA	NA	NA	61	61	176	523	175	156	363	94	14	125	33	0.08	0.239	0.189
.	19.01.15-22.45.27-1-229155	125	21	21	7	0	4	594	18	18	0	0	NA	NA	NA	48	42	168	523	164	150	361	83	6	55	9	0.036	0.105	0.055
.	19.01.15-22.45.31-1-229163	232	10	10	4	0	4	620	9	9	0	0	NA	NA	NA	64	71	174	539	171	158	376	86	7	27	4	0.04	0.05	0.023
.	19.01.15-22.45.33-1-229179	33	1	1	0	0	0	0	0	0	0	0	NA	NA	NA	8	4	164	490	163	0	0	0	0	0	2	0	0	0.012
.	19.01.15-22.45.33-1-229181	345	45	45	10	0	4	631	41	41	0	0	NA	NA	NA	96	78	180	528	183	160	374	97	36	107	20	0.2	0.203	0.109
.	19.01.15-22.45.36-1-229183	173	18	18	2	0	1	598	16	16	0	0	NA	NA	NA	50	53	176	514	176	151	355	92	22	53	8	0.125	0.103	0.045
.	19.01.15-22.45.44-1-229185	33	1	1	0	0	0	0	0	0	0	0	NA	NA	NA	10	10	165	494	164	0	0	0	0	2	0	0	0.004	0
.	19.01.15-22.45.48-1-229186	126	8	8	2	0	1	587	6	6	0	0	NA	NA	NA	39	36	173	511	165	152	354	81	0	16	1	0	0.031	0.006
.	19.01.15-22.45.57-1-229196	116	12	12	1	0	1	590	10	10	0	0	NA	NA	NA	40	35	170	503	175	153	346	91	5	22	0	0.029	0.044	0
.	19.01.15-22.46.06-1-229210	126	9	9	0	0	0	596	8	8	0	0	NA	NA	NA	49	54	177	521	169	158	353	85	4	11	1	0.023	0.021	0.006
.	19.01.15-22.46.09-1-229215	32	1	1	0	0	0	0	0	0	0	0	NA	NA	NA	9	6	166	489	164	0	0	0	0	1	0	0	0.002	0
.	19.01.15-22.46.10-1-229216	150	9	9	2	0	1	583	8	8	0	0	NA	NA	NA	47	35	172	508	168	153	348	82	4	9	14	0.023	0.018	0.083
.	19.01.15-22.46.11-1-229219	126	18	18	7	0	5	589	16	16	0	0	NA	NA	NA	43	39	172	512	168	155	351	83	13	43	17	0.076	0.084	0.101
.	19.01.15-22.46.14-1-229230	56	3	3	0	0	0	572	2	2	0	0	NA	NA	NA	28	18	166	499	166	149	339	84	0	9	0	0	0.018	0
.	19.01.15-22.46.22-1-229238	30	1	1	0	0	0	0	0	0	0	0	NA	NA	NA	9	9	164	493	165	0	0	0	0	0	0	0	0	0
.	19.01.15-22.46.24-1-229242	87	3	3	1	0	1	578	2	2	0	0	NA	NA	NA	39	27	169	505	166	151	345	82	3	1	4	0.018	0.002	0.024
.	19.01.15-22.46.27-1-229253	144	11	11	4	0	4	598	9	9	0	0	NA	NA	NA	38	43	173	514	169	154	357	87	2	26	3	0.012	0.051	0.018
.	19.01.15-22.46.27-1-229257	241	16	16	3	0	2	631	12	12	0	0	NA	NA	NA	73	86	179	540	180	157	378	96	0	41	3	0	0.076	0.017
.	19.01.15-22.46.28-1-229259	160	19	19	6	0	5	609	17	17	0	0	NA	NA	NA	45	57	173	528	169	155	366	88	9	80	5	0.052	0.152	0.03
.	19.01.15-22.46.31-1-229263	96	6	6	2	0	2	593	5	5	0	0	NA	NA	NA	30	38	169	512	170	152	353	88	0	21	0	0	0.041	0
.	19.01.15-22.46.39-1-229287	294	34	34	11	0	7	624	30	30	0	0	NA	NA	NA	76	81	178	539	177	159	374	91	21	75	26	0.118	0.139	0.147
.	19.01.15-22.46.39-1-229288	34	1	1	0	0	0	0	0	0	0	0	NA	NA	NA	5	13	165	497	164	0	0	0	3	0	0	0.018	0	0
.	19.01.15-22.46.45-1-229291	149	8	8	3	0	3	592	7	7	0	0	NA	NA	NA	45	41	172	513	169	152	355	85	1	21	3	0.006	0.041	0.018
.	19.01.15-22.46.45-1-229292	92	4	4	2	0	1	579	2	2	0	0	NA	NA	NA	37	33	170	512	164	150	350	79	0	11	2	0	0.021	0.012
.	19.01.15-22.46.46-1-229293	168	18	18	3	0	2	579	16	16	0	0	NA	NA	NA	66	37	170	510	170	146	349	84	4	27	7	0.024	0.053	0.041
.	19.01.15-22.46.53-1-229297	181	10	10	2	0	1	603	9	9	0	0	NA	NA	NA	61	59	171	525	176	150	360	93	0	38	6	0	0.072	0.034
.	19.01.15-22.46.56-1-229304	59	2	2	0	0	0	203	1	1	0	0	NA	NA	NA	19	16	165	499	165	54	121	28	0	1	1	0	0.002	0.006
.	19.01.15-22.46.59-1-229313	219	61	61	16	0	14	607	54	54	0	0	NA	NA	NA	81	67	172	533	175	151	369	87	26	125	27	0.151	0.235	0.154
.	19.01.15-22.47.02-1-229317	184	24	24	8	0	4	611	22	22	0	0	NA	NA	NA	51	57	171	524	175	155	365	91	14	55	15	0.082	0.105	0.086
.	19.01.15-22.47.04-1-229322	142	8	8	1	0	1	593	7	7	0	0	NA	NA	NA	42	38	171	510	170	155	349	89	3	18	12	0.018	0.035	0.071
.	19.01.15-22.47.04-1-229323	94	4	4	2	0	2	577	3	3	0	0	NA	NA	NA	35	33	169	507	170	146	347	84	0	10	0	0	0.02	0
.	19.01.15-22.47.12-1-229334	204	23	23	3	0	2	606	21	21	0	0	NA	NA	NA	50	54	176	520	171	159	360	87	10	58	6	0.057	0.112	0.035
.	19.01.15-22.47.12-1-229335	202	38	38	12	0	8	610	34	34	0	0	NA	NA	NA	72	60	176	521	176	156	363	91	21	76	23	0.119	0.146	0.131
.	19.01.15-22.47.16-1-229342	301	38	38	16	0	11	646	35	35	0	0	NA	NA	NA	90	95	181	551	176	164	388	94	20	113	24	0.11	0.205	0.136
.	19.01.15-22.47.26-1-229354	121	7	7	2	0	2	586	6	6	0	0	NA	NA	NA	37	34	172	505	170	151	349	86	8	16	7	0.047	0.032	0.041
.	19.01.15-22.47.31-1-229360	89	5	5	2	0	1	577	4	4	0	0	NA	NA	NA	23	22	166	499	170	149	344	84	6	5	6	0.036	0.01	0.035
.	19.01.15-22.47.41-1-229381	276	50	50	12	0	12	619	46	46	0	0	NA	NA	NA	88	73	181	535	170	159	376	84	28	87	51	0.155	0.163	0.3
.	19.01.15-22.47.50-1-229385	85	4	4	1	0	1	579	3	3	0	0	NA	NA	NA	42	34	168	512	167	149	346	84	3	15	0	0.018	0.029	0
.	19.01.15-22.47.50-1-229386	64	3	3	1	0	1	578	1	1	0	0	NA	NA	NA	26	31	169	508	167	147	345	86	7	1	0	0.041	0.002	0
.	19.01.15-22.47.51-1-229388	31	1	1	0	0	0	0	0	0	0	0	NA	NA	NA	10	9	164	495	163	0	0	0	0	0	0	0	0	0
.	19.01.15-22.47.54-1-229391	120	14	14	3	0	2	600	13	13	0	0	NA	NA	NA	35	49	178	511	173	160	352	88	11	11	5	0.062	0.022	0.029
.	19.01.15-22.48.00-1-229404	261	28	28	8	0	5	617	25	25	0	0	NA	NA	NA	63	67	167	534	179	151	370	96	10	69	13	0.06	0.129	0.073
.	19.01.15-22.48.05-1-229418	301	91	91	26	0	22	618	87	87	0	0	NA	NA	NA	70	77	179	531	180	157	365	96	41	184	57	0.229	0.347	0.317
.	19.01.15-22.48.06-1-229421	180	30	30	7	0	6	599	29	29	0	0	NA	NA	NA	58	50	171	519	173	153	359	87	16	57	6	0.094	0.11	0.035
.	19.01.15-22.48.18-1-229431	123	9	9	2	0	1	599	7	7	0	0	NA	NA	NA	34	45	170	519	169	153	360	86	4	22	9	0.024	0.042	0.053
.	19.01.15-22.48.19-1-229437	58	2	2	1	0	1	249	1	1	0	0	NA	NA	NA	16	16	167	497	165	65	153	31	0	4	0	0	0.008	0
.	19.01.15-22.48.23-1-229450	179	41	41	17	0	9	586	38	38	0	0	NA	NA	NA	59	38	168	515	168	144	357	85	34	88	22	0.202	0.171	0.131
.	19.01.15-22.48.24-1-229452	59	2	2	1	0	1	50	1	1	0	0	NA	NA	NA	20	12	164	497	164	13	29	8	1	0	2	0.006	0	0.012
.	19.01.15-22.48.35-1-229472	33	1	1	0	0	0	0	0	0	0	0	NA	NA	NA	13	10	166	494	163	0	0	0	0	4	0	0	0.008	0
.	19.01.15-22.48.37-1-229473	90	7	7	1	0	1	577	5	5	0	0	NA	NA	NA	39	30	169	503	171	148	343	86	5	17	3	0.03	0.034	0.018
.	19.01.15-22.48.41-1-229475	121	7	7	2	0	2	590	5	5	0	0	NA	NA	NA	44	42	174	510	171	154	349	87	4	12	1	0.023	0.024	0.006
.	19.01.15-22.48.46-1-229485	357	31	31	11	0	9	647	29	29	0	0	NA	NA	NA	92	96	181	545	183	164	386	97	40	65	19	0.221	0.119	0.104
.	19.01.15-22.48.52-1-229493	98	3	3	0	0	0	573	2	2	0	0	NA	NA	NA	32	24	170	501	166	149	343	81	0	7	1	0	0.014	0.006
.	19.01.15-22.48.58-1-229499	122	9	9	3	0	2	590	8	8	0	0	NA	NA	NA	32	32	169	510	166	148	358	84	2	31	10	0.012	0.061	0.06
.	19.01.15-22.48.59-1-229502	66	3	3	1	0	1	571	2	2	0	0	NA	NA	NA	35	26	169	499	171	149	336	86	0	8	0	0	0.016	0
.	19.01.15-22.48.59-1-229504	120	19	19	2	0	1	590	17	17	0	0	NA	NA	NA	38	40	164	518	171	146	358	86	2	39	2	0.012	0.075	0.012
.	19.01.15-22.49.01-1-229511	92	4	4	1	0	1	580	3	3	0	0	NA	NA	NA	30	30	170	506	167	150	347	83	2	9	6	0.012	0.018	0.036
.	19.01.15-22.49.06-1-229516	203	20	20	6	0	4	604	19	19	0	0	NA	NA	NA	60	54	176	520	171	159	358	87	16	51	5	0.091	0.098	0.029
.	19.01.15-22.49.14-1-229532	121	9	9	1	0	1	576	8	8	0	0	NA	NA	NA	35	27	173	500	167	153	341	82	6	17	0	0.035	0.034	0
.	19.01.15-22.49.21-1-229544	122	7	7	3	0	2	598	6	6	0	0	NA	NA	NA	40	47	173	511	176	153	353	92	22	12	0	0.127	0.023	0
.	19.01.15-22.49.22-1-229545	65	3	3	1	0	1	578	2	2	0	0	NA	NA	NA	27	28	166	506	169	148	346	84	5	9	0	0.03	0.018	0
.	19.01.15-22.49.27-1-229555	155	13	13	7	0	5	589	10	10	0	0	NA	NA	NA	46	44	175	508	174	152	346	91	11	32	5	0.063	0.063	0.029
.	19.01.15-22.49.32-1-229557	60	2	2	2	0	2	396	1	1	0	0	NA	NA	NA	17	15	166	497	165	101	242	53	0	0	4	0	0	0.024
.	19.01.15-22.49.39-1-229579	86	6	6	1	0	1	574	4	4	0	0	NA	NA	NA	20	19	168	498	166	151	341	82	0	10	0	0	0.02	0
.	19.01.15-22.49.42-1-229582	262	30	30	8	0	5	629	27	27	0	0	NA	NA	NA	74	77	183	526	181	165	368	96	13	95	19	0.071	0.181	0.105
.	19.01.15-22.49.43-1-229584	94	7	7	4	0	4	591	6	6	0	0	NA	NA	NA	29	42	173	516	166	153	356	82	6	15	1	0.035	0.029	0.006
.	19.01.15-22.49.46-1-229586	118	7	7	3	0	3	600	5	5	0	0	NA	NA	NA	40	45	177	508	173	159	354	87	12	14	0	0.068	0.028	0
.	19.01.15-22.49.46-1-229587	119	6	6	2	0	1	601	5	5	0	0	NA	NA	NA	39	52	172	518	175	152	359	90	5	14	3	0.029	0.027	0.017
.	19.01.15-22.49.48-1-229588	147	8	8	4	0	2	607	5	5	0	0	NA	NA	NA	45	60	175	522	176	156	360	91	0	21	11	0	0.04	0.062
.	19.01.15-22.49.57-1-229601	67	10	10	2	0	1	577	9	9	0	0	NA	NA	NA	23	24	168	504	165	149	348	80	0	19	1	0	0.038	0.006
.	19.01.15-22.49.57-1-229602	119	13	13	5	0	2	586	11	11	0	0	NA	NA	NA	53	36	169	509	171	149	351	86	2	26	8	0.012	0.051	0.047
.	19.01.15-22.49.58-1-229608	154	39	39	14	0	10	591	35	35	0	0	NA	NA	NA	43	41	175	510	169	156	352	83	19	73	49	0.109	0.143	0.29
.	19.01.15-22.50.03-1-229620	128	6	6	0	0	0	598	5	5	0	0	NA	NA	NA	33	45	174	515	169	156	360	82	1	8	5	0.006	0.016	0.03
.	19.01.15-22.50.06-1-229626	151	9	9	2	0	2	592	8	8	0	0	NA	NA	NA	36	41	172	512	170	150	357	85	0	26	9	0	0.051	0.053
.	19.01.15-22.50.06-1-229627	177	35	35	12	0	7	607	32	32	0	0	NA	NA	NA	66	62	172	525	178	154	365	88	15	115	10	0.087	0.219	0.056
.	19.01.15-22.50.09-1-229630	87	5	5	1	0	1	575	2	2	0	0	NA	NA	NA	40	25	167	506	165	150	343	82	4	7	0	0.024	0.014	0
.	19.01.15-22.50.17-1-229647	64	2	2	0	0	0	572	1	1	0	0	NA	NA	NA	28	29	168	505	169	146	347	79	0	8	0	0	0.016	0
.	19.01.15-22.50.20-1-229649	151	15	15	5	0	4	586	11	11	0	0	NA	NA	NA	51	42	168	517	170	146	355	85	8	27	0	0.048	0.052	0
.	19.01.15-22.50.21-1-229654	61	2	2	1	0	0	578	1	1	0	0	NA	NA	NA	27	25	167	502	169	148	344	86	4	3	0	0.024	0.006	0
.	19.01.15-22.50.24-1-229658	157	9	9	0	0	0	588	7	7	0	0	NA	NA	NA	50	35	172	510	166	152	353	83	8	18	3	0.047	0.035	0.018
.	19.01.15-22.50.27-1-229660	123	7	7	0	0	0	580	6	6	0	0	NA	NA	NA	40	27	166	504	170	149	348	83	7	19	0	0.042	0.038	0
.	19.01.15-22.50.32-1-229664	265	23	23	7	0	6	630	22	22	0	0	NA	NA	NA	73	72	178	528	179	158	375	97	14	33	26	0.079	0.062	0.145
.	19.01.15-22.50.35-1-229686	153	15	15	5	0	3	602	12	12	0	0	NA	NA	NA	52	52	177	512	176	159	353	90	9	34	13	0.051	0.066	0.074
.	19.01.15-22.50.36-1-229687	64	3	3	1	0	1	570	2	2	0	0	NA	NA	NA	25	16	167	498	164	149	338	83	0	6	1	0	0.012	0.006
.	19.01.15-22.50.44-1-229696	143	10	10	1	0	1	579	8	8	0	0	NA	NA	NA	56	28	169	504	168	152	344	83	0	31	5	0	0.062	0.03
.	19.01.15-22.50.44-1-229697	145	23	23	8	0	6	591	18	18	0	0	NA	NA	NA	53	42	172	512	171	153	350	88	3	56	33	0.017	0.109	0.193
.	19.01.15-22.50.48-1-229700	262	21	21	6	0	5	631	19	19	0	0	NA	NA	NA	89	78	174	540	177	157	383	91	8	52	22	0.046	0.096	0.124
.	19.01.15-22.50.50-1-229701	62	3	3	0	0	0	578	2	2	0	0	NA	NA	NA	27	28	172	498	171	157	337	84	0	3	3	0	0.006	0.018
.	19.01.15-22.50.56-1-229708	129	13	13	2	0	1	594	12	12	0	0	NA	NA	NA	43	43	172	512	172	153	351	90	10	14	12	0.058	0.027	0.07
.	19.01.15-22.51.02-1-229720	264	36	36	13	0	10	621	34	34	0	0	NA	NA	NA	73	75	180	538	170	161	376	84	12	115	14	0.067	0.214	0.082
.	19.01.15-22.51.02-1-229722	188	22	22	2	0	2	616	20	20	0	0	NA	NA	NA	60	63	177	528	171	158	369	89	25	39	12	0.141	0.074	0.07
.	19.01.15-22.51.05-1-229730	33	1	1	1	0	1	0	0	0	0	0	NA	NA	NA	14	11	168	493	163	0	0	0	0	0	0	0	0	0
.	19.01.15-22.51.07-1-229734	175	10	10	2	0	1	594	8	8	0	0	NA	NA	NA	51	46	172	520	167	155	359	80	14	17	3	0.081	0.033	0.018
.	19.01.15-22.51.08-1-229735	62	4	4	0	0	0	580	3	3	0	0	NA	NA	NA	20	26	167	504	168	149	345	86	10	1	0	0.06	0.002	0
.	19.01.15-22.51.15-1-229746	203	19	19	4	0	4	621	17	17	0	0	NA	NA	NA	70	71	178	529	177	161	369	91	1	46	9	0.006	0.087	0.051
.	19.01.15-22.51.21-1-229757	35	1	1	0	0	0	0	0	0	0	0	NA	NA	NA	12	8	163	495	163	0	0	0	0	2	0	0	0.004	0
.	19.01.15-22.51.22-1-229759	148	5	5	2	0	1	595	3	3	0	0	NA	NA	NA	57	45	171	518	169	152	357	86	3	17	0	0.018	0.033	0
.	19.01.15-22.51.24-1-229763	121	4	4	0	0	0	578	3	3	0	0	NA	NA	NA	38	34	170	508	169	148	347	83	0	4	4	0	0.008	0.024
.	19.01.15-22.51.26-1-229773	125	6	6	1	0	1	590	4	4	0	0	NA	NA	NA	40	38	173	508	170	154	353	83	0	15	3	0	0.03	0.018
.	19.01.15-22.51.29-1-229774	60	3	3	1	0	1	579	2	2	0	0	NA	NA	NA	31	29	171	502	169	153	344	82	0	5	0	0	0.01	0
.	19.01.15-22.51.31-1-229776	95	5	5	0	0	0	586	3	3	0	0	NA	NA	NA	29	37	172	509	169	150	352	84	1	7	5	0.006	0.014	0.03
.	19.01.15-22.51.38-1-229797	89	7	7	2	0	1	567	6	6	0	0	NA	NA	NA	27	22	168	501	166	144	344	79	11	3	0	0.065	0.006	0
.	19.01.15-22.51.38-1-229798	264	15	15	7	0	7	642	13	13	0	0	NA	NA	NA	67	87	184	535	181	166	379	97	4	50	14	0.022	0.093	0.077
.	19.01.15-22.51.44-1-229804	86	3	3	1	0	1	591	2	2	0	0	NA	NA	NA	31	36	168	514	167	151	357	83	0	7	0	0	0.014	0
.	19.01.15-22.51.44-1-229805	121	14	14	6	0	5	590	13	13	0	0	NA	NA	NA	40	46	177	516	166	158	350	82	24	16	3	0.136	0.031	0.018
.	19.01.15-22.51.46-1-229808	183	11	11	4	0	2	618	9	9	0	0	NA	NA	NA	41	72	181	526	178	161	363	94	17	14	14	0.094	0.027	0.079
.	19.01.15-22.51.49-1-229814	184	71	71	19	0	14	591	64	64	0	0	NA	NA	NA	63	45	172	513	173	151	351	89	50	123	30	0.291	0.24	0.173
.	19.01.15-22.51.51-1-229815	147	16	16	9	0	6	594	15	15	0	0	NA	NA	NA	42	42	171	512	172	152	355	87	2	35	7	0.012	0.068	0.041
.	19.01.15-22.51.57-1-229821	322	40	40	11	0	9	638	36	36	0	0	NA	NA	NA	82	100	182	543	188	162	376	100	26	93	14	0.143	0.171	0.074
.	19.01.15-22.51.58-1-229826	127	6	6	2	0	1	584	5	5	0	0	NA	NA	NA	53	36	167	516	166	145	356	83	0	15	1	0	0.029	0.006
.	19.01.15-22.51.58-1-229827	228	18	18	4	0	4	604	15	15	0	0	NA	NA	NA	60	53	174	524	168	154	365	85	4	48	12	0.023	0.092	0.071
.	19.01.15-22.52.11-1-229843	115	7	7	2	0	1	589	6	6	0	0	NA	NA	NA	34	35	169	509	170	149	356	84	15	5	5	0.089	0.01	0.029
.	19.01.15-22.52.13-1-229848	66	3	3	2	0	2	350	2	2	0	0	NA	NA	NA	19	20	164	503	166	87	216	47	3	0	0	0.018	0	0
.	19.01.15-22.52.15-1-229851	33	1	1	0	0	0	0	0	0	0	0	NA	NA	NA	7	10	164	496	163	0	0	0	0	0	1	0	0	0.006
.	19.01.15-22.52.16-1-229855	120	9	9	1	0	1	601	7	7	0	0	NA	NA	NA	42	48	170	518	173	151	361	89	8	21	3	0.047	0.041	0.017
.	19.01.15-22.52.18-1-229857	96	6	6	0	0	0	565	4	4	0	0	NA	NA	NA	36	18	163	500	168	144	338	83	3	19	0	0.018	0.038	0
.	19.01.15-22.52.19-1-229859	121	11	11	4	0	3	599	9	9	0	0	NA	NA	NA	39	47	173	517	170	151	358	90	10	19	2	0.058	0.037	0.012
.	19.01.15-22.52.29-1-229868	155	6	6	4	0	3	589	4	4	0	0	NA	NA	NA	56	39	169	513	170	148	355	86	7	14	0	0.041	0.027	0
.	19.01.15-22.52.37-1-229890	36	1	1	0	0	0	0	0	0	0	0	NA	NA	NA	8	6	164	492	163	0	0	0	0	4	0	0	0.008	0
.	19.01.15-22.52.38-1-229892	86	8	8	1	0	1	579	7	7	0	0	NA	NA	NA	33	24	167	503	167	147	347	85	5	18	2	0.03	0.036	0.012
.	19.01.15-22.52.42-1-229897	56	2	2	1	0	1	349	1	1	0	0	NA	NA	NA	11	13	168	496	162	94	201	54	0	1	0	0	0.002	0
.	19.01.15-22.52.42-1-229898	94	3	3	0	0	0	573	1	1	0	0	NA	NA	NA	39	26	166	501	172	147	341	85	2	0	7	0.012	0	0.041
.	19.01.15-22.52.44-1-229900	91	5	5	2	0	2	584	4	4	0	0	NA	NA	NA	28	31	172	504	168	154	347	83	8	8	5	0.047	0.016	0.03
.	19.01.15-22.52.44-1-229901	156	7	7	4	0	2	611	6	6	0	0	NA	NA	NA	43	67	176	523	181	158	359	94	0	25	8	0	0.048	0.044
.	19.01.15-22.52.53-1-229905	61	3	3	2	0	1	582	2	2	0	0	NA	NA	NA	20	27	167	508	165	151	351	80	5	0	12	0.03	0	0.073
.	19.01.15-22.52.53-1-229906	184	22	22	3	0	2	609	21	21	0	0	NA	NA	NA	58	65	176	526	176	155	366	88	8	46	17	0.045	0.087	0.097
.	19.01.15-22.52.56-1-229909	144	14	14	4	0	2	607	13	13	0	0	NA	NA	NA	43	52	178	518	169	158	363	86	3	52	15	0.017	0.1	0.089
.	19.01.15-22.53.01-1-229919	62	2	2	0	0	0	401	1	1	0	0	NA	NA	NA	14	11	167	495	162	105	242	54	0	3	0	0	0.006	0
.	19.01.15-22.53.03-1-229923	235	19	19	3	0	2	619	17	17	0	0	NA	NA	NA	79	68	177	531	173	162	372	85	6	54	8	0.034	0.102	0.046
.	19.01.15-22.53.03-1-229924	81	6	6	1	0	1	575	5	5	0	0	NA	NA	NA	33	30	170	501	172	152	339	84	7	6	1	0.041	0.012	0.006
.	19.01.15-22.53.05-1-229928	64	2	2	0	0	0	580	1	1	0	0	NA	NA	NA	26	27	167	507	166	148	351	81	0	3	1	0	0.006	0.006
.	19.01.15-22.53.07-1-229933	61	2	2	0	0	0	147	1	1	0	0	NA	NA	NA	13	18	166	497	168	29	95	23	1	1	0	0.006	0.002	0
.	19.01.15-22.53.12-1-229936	119	11	11	3	0	2	597	10	10	0	0	NA	NA	NA	27	45	172	512	174	154	354	89	2	24	20	0.012	0.047	0.115
.	19.01.15-22.53.17-1-229945	62	2	2	0	0	0	578	1	1	0	0	NA	NA	NA	21	26	165	510	164	147	352	79	0	1	1	0	0.002	0.006
.	19.01.15-22.53.19-1-229950	141	5	5	0	0	0	586	4	4	0	0	NA	NA	NA	40	35	170	510	168	150	354	82	2	5	2	0.012	0.01	0.012
.	19.01.15-22.53.20-1-229955	62	4	4	0	0	0	583	3	3	0	0	NA	NA	NA	23	32	171	507	167	152	350	81	5	0	8	0.029	0	0.048
.	19.01.15-22.53.21-1-229957	40	1	1	1	0	1	0	0	0	0	0	NA	NA	NA	16	14	165	494	168	0	0	0	0	3	0	0	0.006	0
.	19.01.15-22.53.23-1-229958	118	18	18	3	0	2	589	15	15	0	0	NA	NA	NA	47	39	168	514	170	148	353	88	16	32	5	0.095	0.062	0.029
.	19.01.15-22.53.26-1-229959	213	15	15	4	0	3	617	13	13	0	0	NA	NA	NA	58	64	177	527	173	157	369	91	8	37	8	0.045	0.07	0.046
.	19.01.15-22.53.31-1-229971	233	13	13	5	0	4	607	11	11	0	0	NA	NA	NA	61	57	171	527	172	152	367	88	16	52	0	0.094	0.099	0
.	19.01.15-22.53.35-1-229990	231	17	17	5	0	5	623	15	15	0	0	NA	NA	NA	68	74	178	538	171	161	377	85	9	38	10	0.051	0.071	0.058
.	19.01.15-22.53.36-1-229992	31	1	1	0	0	0	0	0	0	0	0	NA	NA	NA	12	9	164	494	164	0	0	0	0	0	1	0	0	0.006
.	19.01.15-22.53.37-1-229993	127	6	6	1	0	1	584	5	5	0	0	NA	NA	NA	47	32	170	507	168	153	346	85	7	10	14	0.041	0.02	0.083
.	19.01.15-22.53.38-1-229998	150	14	14	4	0	3	582	11	11	0	0	NA	NA	NA	45	37	171	513	166	150	352	80	0	12	18	0	0.023	0.108
.	19.01.15-22.53.39-1-229999	116	6	6	2	0	1	589	5	5	0	0	NA	NA	NA	27	32	169	504	172	151	351	87	0	13	2	0	0.026	0.012
.	19.01.15-22.53.42-1-230001	236	16	16	3	0	3	613	14	14	0	0	NA	NA	NA	70	66	178	526	175	157	368	88	3	43	0	0.017	0.082	0
.	19.01.15-22.53.51-1-230011	37	1	1	0	0	0	0	0	0	0	0	NA	NA	NA	7	7	165	492	163	0	0	0	0	1	0	0	0.002	0
.	19.01.15-22.53.54-1-230015	63	3	3	2	0	2	574	2	2	0	0	NA	NA	NA	19	22	168	499	168	148	343	83	2	3	3	0.012	0.006	0.018
.	19.01.15-22.53.56-1-230018	116	6	6	3	0	3	586	5	5	0	0	NA	NA	NA	39	37	169	511	170	150	351	85	3	18	0	0.018	0.035	0
.	19.01.15-22.53.58-1-230023	145	23	23	6	0	6	583	21	21	0	0	NA	NA	NA	47	40	172	508	173	155	343	85	5	39	13	0.029	0.077	0.075
.	19.01.15-22.54.00-1-230027	125	12	12	4	0	4	590	11	11	0	0	NA	NA	NA	44	39	175	510	167	156	348	86	8	24	3	0.046	0.047	0.018
.	19.01.15-22.54.02-1-230031	33	1	1	0	0	0	0	0	0	0	0	NA	NA	NA	7	2	163	490	162	0	0	0	0	0	0	0	0	0
.	19.01.15-22.54.02-1-230032	58	4	4	2	0	1	577	3	3	0	0	NA	NA	NA	25	27	168	503	169	151	344	82	0	9	0	0	0.018	0
.	19.01.15-22.54.04-1-230035	67	5	5	1	0	1	580	3	3	0	0	NA	NA	NA	22	34	169	508	170	146	349	85	0	19	0	0	0.037	0
.	19.01.15-22.54.04-1-230036	61	2	2	0	0	0	300	1	1	0	0	NA	NA	NA	20	19	166	501	165	72	186	42	1	0	0	0.006	0	0
.	19.01.15-22.54.09-1-230041	38	1	1	0	0	0	0	0	0	0	0	NA	NA	NA	12	14	165	497	165	0	0	0	0	0	0	0	0	0
.	19.01.15-22.54.10-1-230045	206	18	18	10	0	7	599	14	14	0	0	NA	NA	NA	53	48	174	517	170	152	360	87	9	37	9	0.052	0.072	0.053
.	19.01.15-22.54.12-1-230053	124	13	13	7	0	7	597	12	12	0	0	NA	NA	NA	29	41	171	515	168	151	360	86	0	30	17	0	0.058	0.101
.	19.01.15-22.54.14-1-230058	149	29	29	13	0	11	602	27	27	0	0	NA	NA	NA	37	48	169	522	170	150	364	88	20	57	11	0.118	0.109	0.065
.	19.01.15-22.54.14-1-230060	354	49	49	17	0	8	641	43	43	0	0	NA	NA	NA	102	93	185	548	173	164	387	90	20	111	42	0.108	0.203	0.243
.	19.01.15-22.54.17-1-230064	230	11	11	3	0	3	632	10	10	0	0	NA	NA	NA	63	78	177	537	177	162	377	93	9	18	7	0.051	0.034	0.04
.	19.01.15-22.54.21-1-230071	151	27	27	7	0	5	602	25	25	0	0	NA	NA	NA	53	57	176	524	170	154	361	87	11	52	12	0.062	0.099	0.071
.	19.01.15-22.54.24-1-230073	120	8	8	1	0	1	587	6	6	0	0	NA	NA	NA	41	35	171	509	168	151	352	84	6	7	7	0.035	0.014	0.042
.	19.01.15-22.54.31-1-230077	117	12	12	1	0	1	591	8	8	0	0	NA	NA	NA	31	35	173	497	178	154	342	95	4	19	1	0.023	0.038	0.006
.	19.01.15-22.54.40-1-230102	119	5	5	0	0	0	583	4	4	0	0	NA	NA	NA	24	29	171	506	165	151	348	84	4	6	3	0.023	0.012	0.018
.	19.01.15-22.54.43-1-230104	34	1	1	0	0	0	0	0	0	0	0	NA	NA	NA	9	13	163	499	164	0	0	0	0	0	0	0	0	0
.	19.01.15-22.54.44-1-230106	172	42	42	8	0	6	598	40	40	0	0	NA	NA	NA	45	49	172	520	170	153	359	86	21	81	8	0.122	0.156	0.047
.	19.01.15-22.54.45-1-230108	61	3	3	1	0	1	575	1	1	0	0	NA	NA	NA	21	23	167	502	167	147	346	82	3	3	1	0.018	0.006	0.006
.	19.01.15-22.54.45-1-230109	127	9	9	3	0	2	604	8	8	0	0	NA	NA	NA	38	45	167	520	171	149	367	88	0	36	3	0	0.069	0.018
.	19.01.15-22.54.51-1-230113	62	4	4	2	0	2	567	3	3	0	0	NA	NA	NA	21	17	166	500	164	145	342	80	10	4	0	0.06	0.008	0
.	19.01.15-22.54.55-1-230115	139	10	10	7	0	6	588	9	9	0	0	NA	NA	NA	45	43	171	517	168	148	355	85	8	17	12	0.047	0.033	0.071
.	19.01.15-22.54.55-1-230118	123	5	5	1	0	1	593	4	4	0	0	NA	NA	NA	30	42	174	512	169	154	353	86	10	14	2	0.057	0.027	0.012
.	19.01.15-22.54.57-1-230123	119	17	17	3	0	2	593	13	13	0	0	NA	NA	NA	43	43	170	515	171	152	356	85	8	43	12	0.047	0.083	0.07
.	19.01.15-22.54.59-1-230129	171	24	24	8	0	4	606	22	22	0	0	NA	NA	NA	50	54	172	523	172	156	365	85	17	71	13	0.099	0.136	0.076
.	19.01.15-22.55.08-1-230141	143	17	17	5	0	4	605	15	15	0	0	NA	NA	NA	39	53	171	526	169	153	366	86	5	31	10	0.029	0.059	0.059
.	19.01.15-22.55.10-1-230144	38	1	1	1	0	1	0	0	0	0	0	NA	NA	NA	13	9	165	494	163	0	0	0	0	0	2	0	0	0.012
.	19.01.15-22.55.14-1-230151	63	2	2	0	0	0	49	1	1	0	0	NA	NA	NA	13	28	168	507	166	15	27	7	0	1	0	0	0.002	0
.	19.01.15-22.55.16-1-230156	90	3	3	0	0	0	582	2	2	0	0	NA	NA	NA	36	34	170	507	170	149	349	84	0	16	2	0	0.032	0.012
.	19.01.15-22.55.18-1-230158	207	26	26	6	0	4	617	23	23	0	0	NA	NA	NA	75	73	178	535	173	159	372	86	7	59	34	0.039	0.11	0.197
.	19.01.15-22.55.21-1-230164	147	25	25	10	0	8	588	24	24	0	0	NA	NA	NA	51	41	168	516	170	151	353	84	21	58	12	0.125	0.112	0.071
.	19.01.15-22.55.29-1-230181	54	2	2	0	0	0	0	1	1	0	0	NA	NA	NA	14	18	165	501	165	0	0	0	0	10	0	0	0.02	0
.	19.01.15-22.55.32-1-230183	207	24	24	7	0	4	600	17	17	0	0	NA	NA	NA	61	46	177	516	166	159	357	84	20	54	11	0.113	0.105	0.066
.	19.01.15-22.55.33-1-230199	265	13	13	3	0	2	624	12	12	0	0	NA	NA	NA	69	71	175	533	176	156	376	92	2	24	8	0.011	0.045	0.045
.	19.01.15-22.55.34-1-230200	208	23	23	6	0	3	614	19	19	0	0	NA	NA	NA	53	65	174	528	176	156	368	90	8	43	21	0.046	0.081	0.119
.	19.01.15-22.55.42-1-230206	96	5	5	0	0	0	588	2	2	0	0	NA	NA	NA	28	33	172	506	168	150	352	86	13	5	0	0.076	0.01	0
.	19.01.15-22.55.45-1-230211	128	5	5	1	0	0	597	4	4	0	0	NA	NA	NA	48	40	173	515	165	156	357	84	0	20	0	0	0.039	0
.	19.01.15-22.55.45-1-230212	208	22	22	4	0	4	604	20	20	0	0	NA	NA	NA	51	57	179	519	172	159	357	88	21	63	6	0.117	0.121	0.035
.	19.01.15-22.56.03-1-230230	151	14	14	1	0	1	606	12	12	0	0	NA	NA	NA	59	59	181	524	167	162	361	83	0	17	20	0	0.032	0.12
.	19.01.15-22.56.04-1-230232	257	46	46	8	0	6	611	41	41	0	0	NA	NA	NA	79	65	183	520	175	162	357	92	42	72	27	0.23	0.138	0.154
.	19.01.15-22.56.06-1-230236	122	8	8	5	0	4	594	7	7	0	0	NA	NA	NA	52	47	168	525	167	146	364	84	18	12	3	0.107	0.023	0.018
.	19.01.15-22.56.07-1-230240	388	31	31	13	0	9	646	28	28	0	0	NA	NA	NA	102	96	180	546	183	164	385	97	19	78	30	0.106	0.143	0.164
.	19.01.15-22.56.08-1-230243	147	10	10	4	0	4	592	7	7	0	0	NA	NA	NA	49	47	171	517	172	151	355	86	2	35	0	0.012	0.068	0
.	19.01.15-22.56.13-1-230249	59	3	3	0	0	0	253	2	2	0	0	NA	NA	NA	22	17	165	497	168	65	153	35	0	2	2	0	0.004	0.012
.	19.01.15-22.56.17-1-230255	31	1	1	0	0	0	0	0	0	0	0	NA	NA	NA	9	13	165	495	166	0	0	0	0	1	0	0	0.002	0
.	19.01.15-22.56.20-1-230259	67	3	3	2	0	2	578	0	0	0	0	NA	NA	NA	24	18	164	503	164	146	349	83	0	4	3	0	0.008	0.018
.	19.01.15-22.56.24-1-230264	86	5	5	1	0	1	587	3	3	0	0	NA	NA	NA	33	36	170	514	165	153	354	80	0	12	0	0	0.023	0
.	19.01.15-22.56.26-1-230274	94	4	4	1	0	1	575	3	3	0	0	NA	NA	NA	26	25	169	502	167	150	342	83	0	11	5	0	0.022	0.03
.	19.01.15-22.56.29-1-230276	115	8	8	2	0	2	577	6	6	0	0	NA	NA	NA	28	24	169	502	166	150	347	80	6	13	5	0.036	0.026	0.03
.	19.01.15-22.56.31-1-230279	186	31	31	6	0	5	609	30	30	0	0	NA	NA	NA	53	53	169	522	175	151	365	93	9	69	3	0.053	0.132	0.017
.	19.01.15-22.56.32-1-230280	120	6	6	2	0	1	587	4	4	0	0	NA	NA	NA	32	33	168	508	170	150	354	83	0	17	0	0	0.033	0
.	19.01.15-22.56.34-1-230296	96	3	3	1	0	1	569	2	2	0	0	NA	NA	NA	33	26	172	503	164	152	338	79	11	0	1	0.064	0	0.006
.	19.01.15-22.56.39-1-230320	83	6	6	1	0	1	590	4	4	0	0	NA	NA	NA	26	37	172	504	174	153	348	89	0	17	6	0	0.034	0.034
.	19.01.15-22.56.41-1-230321	57	2	2	1	0	0	575	1	1	0	0	NA	NA	NA	19	25	165	504	169	148	341	86	0	4	0	0	0.008	0
.	19.01.15-22.56.48-1-230323	177	17	17	4	0	3	587	16	16	0	0	NA	NA	NA	53	38	170	509	172	152	346	89	10	28	5	0.059	0.055	0.029
.	19.01.15-22.56.49-1-230326	61	2	2	0	0	0	446	1	1	0	0	NA	NA	NA	24	17	166	500	164	111	270	65	0	0	2	0	0	0.012
.	19.01.15-22.56.49-1-230327	88	4	4	0	0	0	576	3	3	0	0	NA	NA	NA	32	26	167	506	166	151	342	83	0	14	0	0	0.028	0
.	19.01.15-22.56.54-1-230331	152	8	8	4	0	3	587	6	6	0	0	NA	NA	NA	50	39	172	508	172	151	347	89	11	11	14	0.064	0.022	0.081
.	19.01.15-22.56.55-1-230333	59	2	2	0	0	0	147	1	1	0	0	NA	NA	NA	12	15	166	496	166	32	90	25	0	8	0	0	0.016	0
.	19.01.15-22.56.58-1-230338	86	6	6	1	0	1	577	5	5	0	0	NA	NA	NA	43	37	172	504	174	151	340	86	0	16	1	0	0.032	0.006
.	19.01.15-22.57.00-1-230342	121	8	8	1	0	1	585	7	7	0	0	NA	NA	NA	30	35	170	509	169	154	349	82	6	7	4	0.035	0.014	0.024
.	19.01.15-22.57.02-1-230344	350	32	32	5	0	4	658	30	30	0	0	NA	NA	NA	130	113	189	556	181	171	391	96	7	92	22	0.037	0.165	0.122
.	19.01.15-22.57.02-1-230345	210	14	14	1	0	1	610	13	13	0	0	NA	NA	NA	61	70	177	534	172	155	369	86	3	35	11	0.017	0.066	0.064
.	19.01.15-22.57.12-1-230435	127	17	17	7	0	4	594	14	14	0	0	NA	NA	NA	36	45	170	515	173	152	353	89	12	27	0	0.071	0.052	0
.	19.01.15-22.57.12-1-230437	116	6	6	1	0	1	593	5	5	0	0	NA	NA	NA	39	45	172	514	172	151	355	87	5	18	4	0.029	0.035	0.023
.	19.01.15-22.57.14-1-230439	174	14	14	5	0	3	601	12	12	0	0	NA	NA	NA	41	49	175	513	174	157	356	88	0	33	6	0	0.064	0.034
.	19.01.15-22.57.17-1-230443	113	5	5	4	0	3	579	4	4	0	0	NA	NA	NA	39	32	171	510	164	149	350	80	6	5	6	0.035	0.01	0.037
.	19.01.15-22.57.18-1-230444	208	11	11	2	0	2	610	9	9	0	0	NA	NA	NA	61	59	175	524	173	156	364	90	6	25	1	0.034	0.048	0.006
.	19.01.15-22.57.20-1-230450	204	42	42	10	0	5	615	40	40	0	0	NA	NA	NA	56	70	177	534	172	154	371	90	28	122	13	0.158	0.228	0.076
.	19.01.15-22.57.29-1-230463	35	1	1	0	0	0	0	0	0	0	0	NA	NA	NA	10	7	164	493	163	0	0	0	0	2	0	0	0.004	0
.	19.01.15-22.57.32-1-230489	174	15	15	6	0	6	598	12	12	0	0	NA	NA	NA	50	47	174	511	175	152	356	90	17	45	9	0.098	0.088	0.051
.	19.01.15-22.57.32-1-230490	120	10	10	2	0	2	592	9	9	0	0	NA	NA	NA	31	37	171	512	167	154	356	82	0	32	11	0	0.062	0.066
.	19.01.15-22.57.34-1-230493	227	25	25	6	0	5	616	22	22	0	0	NA	NA	NA	69	61	170	528	176	153	371	92	9	73	20	0.053	0.138	0.114
.	19.01.15-22.57.39-1-230500	30	1	1	0	0	0	0	0	0	0	0	NA	NA	NA	7	13	168	494	164	0	0	0	0	4	0	0	0.008	0
.	19.01.15-22.57.41-1-230502	93	3	3	0	0	0	581	1	1	0	0	NA	NA	NA	47	34	167	509	171	151	345	85	3	3	2	0.018	0.006	0.012
.	19.01.15-22.57.41-1-230503	92	6	6	2	0	2	579	5	5	0	0	NA	NA	NA	29	31	167	508	169	144	349	86	0	14	3	0	0.028	0.018
.	19.01.15-22.57.43-1-230505	60	3	3	2	0	2	199	1	1	0	0	NA	NA	NA	14	18	164	502	165	47	127	25	2	8	0	0.012	0.016	0
.	19.01.15-22.57.56-1-230513	64	2	2	0	0	0	498	1	1	0	0	NA	NA	NA	17	11	164	496	164	135	292	71	0	4	0	0	0.008	0
.	19.01.15-22.57.57-1-230516	290	23	23	6	0	4	637	19	19	0	0	NA	NA	NA	86	90	176	545	182	156	385	96	15	56	33	0.085	0.103	0.181
.	19.01.15-22.57.58-1-230517	90	5	5	4	0	3	582	4	4	0	0	NA	NA	NA	32	29	164	511	167	147	353	82	9	4	2	0.055	0.008	0.012
.	19.01.15-22.57.59-1-230523	86	6	6	1	0	0	580	5	5	0	0	NA	NA	NA	29	28	167	501	173	147	347	86	0	15	3	0	0.03	0.017
.	19.01.15-22.58.04-1-230533	30	1	1	0	0	0	0	0	0	0	0	NA	NA	NA	4	9	164	492	166	0	0	0	0	2	0	0	0.004	0
.	19.01.15-22.58.05-1-230536	320	28	28	12	0	10	637	26	26	0	0	NA	NA	NA	101	93	182	543	181	161	383	93	25	74	23	0.137	0.136	0.127
.	19.01.15-22.58.06-1-230539	64	7	7	1	0	1	577	6	6	0	0	NA	NA	NA	20	26	167	505	167	149	344	84	0	20	4	0	0.04	0.024
.	19.01.15-22.58.08-1-230542	62	3	3	0	0	0	580	2	2	0	0	NA	NA	NA	16	28	171	503	167	152	343	85	0	8	0	0	0.016	0
.	19.01.15-22.58.15-1-230551	127	6	6	1	0	1	597	4	4	0	0	NA	NA	NA	38	42	173	512	170	156	356	85	0	4	5	0	0.008	0.029
.	19.01.15-22.58.18-1-230554	87	4	4	1	0	1	580	3	3	0	0	NA	NA	NA	21	27	171	502	167	153	346	81	0	3	6	0	0.006	0.036
.	19.01.15-22.58.19-1-230556	64	4	4	1	0	0	574	3	3	0	0	NA	NA	NA	20	21	164	504	166	145	346	83	3	4	1	0.018	0.008	0.006
.	19.01.15-22.58.22-1-230564	122	11	11	5	0	4	601	10	10	0	0	NA	NA	NA	30	44	173	514	170	158	357	86	9	8	16	0.052	0.016	0.094
.	19.01.15-22.58.23-1-230569	148	11	11	2	0	2	604	10	10	0	0	NA	NA	NA	48	49	172	521	169	157	364	83	17	23	5	0.099	0.044	0.03
.	19.01.15-22.58.27-1-230572	238	50	50	16	0	11	621	45	45	0	0	NA	NA	NA	52	61	174	524	176	157	372	92	24	111	36	0.138	0.212	0.205
.	19.01.15-22.58.34-1-230593	61	3	3	1	0	1	566	2	2	0	0	NA	NA	NA	36	23	165	498	173	142	339	85	4	2	0	0.024	0.004	0
.	19.01.15-22.58.34-1-230594	94	4	4	0	0	0	573	3	3	0	0	NA	NA	NA	33	22	167	501	167	147	343	83	0	7	0	0	0.014	0
.	19.01.15-22.58.35-1-230595	122	5	5	2	0	2	592	4	4	0	0	NA	NA	NA	32	40	167	514	172	147	357	88	0	23	0	0	0.045	0
.	19.01.15-22.58.43-1-230599	34	1	1	0	0	0	0	0	0	0	0	NA	NA	NA	17	10	165	494	164	0	0	0	0	0	0	0	0	0
.	19.01.15-22.58.45-1-230608	65	2	2	1	0	1	449	0	0	0	0	NA	NA	NA	26	15	165	497	166	119	262	68	0	2	0	0	0.004	0
.	19.01.15-22.58.46-1-230609	30	1	1	0	0	0	0	0	0	0	0	NA	NA	NA	4	9	164	496	162	0	0	0	0	0	0	0	0	0
.	19.01.15-22.58.47-1-230611	59	2	2	0	0	0	573	1	1	0	0	NA	NA	NA	21	23	164	508	164	145	349	79	0	1	1	0	0.002	0.006
.	19.01.15-22.58.48-1-230612	63	2	2	0	0	0	576	1	1	0	0	NA	NA	NA	32	37	169	513	168	143	351	82	0	7	0	0	0.014	0
.	19.01.15-22.58.49-1-230613	295	33	33	12	0	8	633	29	29	0	0	NA	NA	NA	72	82	180	537	178	162	378	93	27	100	8	0.15	0.186	0.045
.	19.01.15-22.58.50-1-230615	90	5	5	0	0	0	578	4	4	0	0	NA	NA	NA	37	32	169	507	169	150	346	82	3	6	3	0.018	0.012	0.018
.	19.01.15-22.58.53-1-230618	184	15	15	5	0	4	604	13	13	0	0	NA	NA	NA	81	61	172	524	178	149	362	93	10	16	19	0.058	0.031	0.107
.	19.01.15-22.58.54-1-230620	113	10	10	2	0	2	589	9	9	0	0	NA	NA	NA	35	39	174	508	170	152	352	85	0	6	12	0	0.012	0.071
.	19.01.15-22.58.57-1-230625	183	33	33	9	0	7	593	31	31	0	0	NA	NA	NA	58	48	172	519	170	151	356	86	18	81	15	0.105	0.156	0.088
.	19.01.15-22.59.01-1-230636	61	2	2	0	0	0	572	1	1	0	0	NA	NA	NA	23	22	166	500	169	149	340	83	0	4	0	0	0.008	0
.	19.01.15-22.59.01-1-230638	171	50	50	12	0	11	595	45	45	0	0	NA	NA	NA	55	54	174	519	174	157	352	86	22	94	48	0.126	0.181	0.276
.	19.01.15-22.59.07-1-230645	63	2	2	0	0	0	352	1	1	0	0	NA	NA	NA	19	9	163	493	166	88	217	47	0	1	1	0	0.002	0.006
.	19.01.15-22.59.15-1-230659	63	4	4	0	0	0	581	3	3	0	0	NA	NA	NA	35	36	168	508	173	149	347	85	0	10	1	0	0.02	0.006
.	19.01.15-22.59.15-1-230661	65	5	5	2	0	1	569	4	4	0	0	NA	NA	NA	33	22	168	501	166	146	342	81	0	7	4	0	0.014	0.024
.	19.01.15-22.59.17-1-230663	33	1	1	1	0	1	0	0	0	0	0	NA	NA	NA	6	8	164	493	164	0	0	0	0	2	0	0	0.004	0
.	19.01.15-22.59.20-1-230670	88	4	4	2	0	2	581	2	2	0	0	NA	NA	NA	35	29	172	504	166	152	345	84	1	13	0	0.006	0.026	0
.	19.01.15-22.59.21-1-230672	120	7	7	2	0	2	583	5	5	0	0	NA	NA	NA	36	37	170	512	168	150	351	82	5	18	0	0.029	0.035	0
.	19.01.15-22.59.30-1-230681	59	3	3	0	0	0	569	2	2	0	0	NA	NA	NA	27	26	165	507	167	144	344	81	4	1	3	0.024	0.002	0.018
.	19.01.15-22.59.31-1-230682	212	13	13	7	0	5	619	11	11	0	0	NA	NA	NA	65	73	181	529	176	162	366	91	23	15	9	0.127	0.028	0.051
.	19.01.15-22.59.37-1-230710	240	29	29	12	0	9	604	27	27	0	0	NA	NA	NA	65	58	170	526	175	149	365	90	39	56	34	0.229	0.106	0.194
.	19.01.15-22.59.39-1-230712	213	14	14	7	0	4	616	12	12	0	0	NA	NA	NA	71	75	179	532	177	160	364	92	12	39	7	0.067	0.073	0.04
.	19.01.15-22.59.41-1-230713	93	11	11	1	0	1	584	8	8	0	0	NA	NA	NA	32	42	169	517	169	150	353	81	10	24	0	0.059	0.046	0
.	19.01.15-22.59.47-1-230715	145	13	13	2	0	2	588	10	10	0	0	NA	NA	NA	38	41	171	512	171	151	353	84	8	37	9	0.047	0.072	0.053
.	19.01.15-22.59.49-1-230716	34	1	1	0	0	0	0	0	0	0	0	NA	NA	NA	9	4	163	490	164	0	0	0	0	0	0	0	0	0
.	19.01.15-22.59.52-1-230724	61	3	3	0	0	0	571	2	2	0	0	NA	NA	NA	26	14	165	497	165	147	342	82	0	9	1	0	0.018	0.006
.	19.01.15-22.59.54-1-230728	33	1	1	0	0	0	0	0	0	0	0	NA	NA	NA	14	7	165	493	162	0	0	0	0	0	0	0	0	0
.	19.01.15-22.59.57-1-230732	68	4	4	1	0	1	586	3	3	0	0	NA	NA	NA	20	32	172	506	167	153	349	84	4	9	0	0.023	0.018	0
.	19.01.15-23.00.05-1-230750	97	6	6	2	0	1	576	5	5	0	0	NA	NA	NA	39	30	166	511	166	149	347	80	0	15	4	0	0.029	0.024
.	19.01.15-23.00.05-1-230751	119	8	8	5	0	5	590	7	7	0	0	NA	NA	NA	36	36	173	508	168	157	350	83	0	34	1	0	0.067	0.006
.	19.01.15-23.00.07-1-230755	227	33	33	4	0	4	611	28	28	0	0	NA	NA	NA	64	61	170	526	178	148	369	94	23	44	22	0.135	0.084	0.124
.	19.01.15-23.00.08-1-230760	91	7	7	2	0	2	594	6	6	0	0	NA	NA	NA	34	47	172	518	170	156	355	83	11	13	0	0.064	0.025	0
.	19.01.15-23.00.12-1-230767	64	2	2	0	0	0	246	1	1	0	0	NA	NA	NA	18	16	168	496	165	62	140	44	0	2	0	0	0.004	0
.	19.01.15-23.00.14-1-230769	177	28	28	3	0	3	601	23	23	0	0	NA	NA	NA	68	62	176	524	175	156	359	86	18	76	12	0.102	0.145	0.069
.	19.01.15-23.00.20-1-230776	118	15	15	2	0	2	595	14	14	0	0	NA	NA	NA	41	40	170	516	167	154	358	83	4	40	4	0.024	0.078	0.024
.	19.01.15-23.00.23-1-230781	65	3	3	0	0	0	571	2	2	0	0	NA	NA	NA	21	16	165	500	164	147	343	81	0	6	2	0	0.012	0.012
.	19.01.15-23.00.23-1-230782	323	29	29	6	0	5	633	23	23	0	0	NA	NA	NA	100	86	183	544	172	164	383	86	10	88	31	0.055	0.162	0.18
.	19.01.15-23.00.25-1-230785	89	4	4	0	0	0	580	3	3	0	0	NA	NA	NA	40	33	170	504	172	152	344	84	0	8	0	0	0.016	0
.	19.01.15-23.00.26-1-230789	65	2	2	0	0	0	577	1	1	0	0	NA	NA	NA	28	30	169	508	166	145	351	81	0	2	1	0	0.004	0.006
.	19.01.15-23.00.35-1-230809	93	3	3	1	0	0	582	2	2	0	0	NA	NA	NA	23	29	169	504	169	149	347	86	0	21	0	0	0.042	0
.	19.01.15-23.00.37-1-230812	89	3	3	2	0	2	569	2	2	0	0	NA	NA	NA	46	24	167	503	167	144	341	84	2	3	2	0.012	0.006	0.012
.	19.01.15-23.00.40-1-230814	87	3	3	1	0	1	574	1	1	0	0	NA	NA	NA	27	30	166	509	168	146	346	82	0	8	0	0	0.016	0
.	19.01.15-23.00.47-1-230821	37	1	1	0	0	0	0	0	0	0	0	NA	NA	NA	10	9	167	492	163	0	0	0	0	2	0	0	0.004	0
.	19.01.15-23.00.49-1-230824	61	3	3	0	0	0	572	2	2	0	0	NA	NA	NA	30	25	169	502	167	150	341	81	0	10	1	0	0.02	0.006
.	19.01.15-23.00.50-1-230825	29	1	1	0	0	0	0	0	0	0	0	NA	NA	NA	6	11	165	495	164	0	0	0	2	0	0	0.012	0	0
.	19.01.15-23.00.50-1-230828	294	42	42	17	0	12	629	40	40	0	0	NA	NA	NA	98	84	177	540	180	158	380	91	23	107	30	0.13	0.198	0.167
.	19.01.15-23.00.51-1-230829	91	5	5	1	0	1	585	4	4	0	0	NA	NA	NA	39	36	170	514	165	153	351	81	0	16	1	0	0.031	0.006
.	19.01.15-23.00.52-1-230831	31	1	1	0	0	0	0	0	0	0	0	NA	NA	NA	12	7	164	493	163	0	0	0	0	1	0	0	0.002	0
.	19.01.15-23.00.55-1-230834	177	15	15	6	0	4	587	13	13	0	0	NA	NA	NA	53	46	171	519	169	154	354	79	15	49	5	0.088	0.094	0.03
.	19.01.15-23.00.57-1-230839	122	10	10	3	0	2	587	8	8	0	0	NA	NA	NA	29	31	168	505	171	149	352	86	13	13	9	0.077	0.026	0.053
.	19.01.15-23.00.59-1-230844	35	1	1	0	0	0	0	0	0	0	0	NA	NA	NA	10	8	165	493	163	0	0	0	2	0	0	0.012	0	0
.	19.01.15-23.01.03-1-230882	92	6	6	0	0	0	582	3	3	0	0	NA	NA	NA	33	29	168	507	167	148	349	85	4	6	3	0.024	0.012	0.018
.	19.01.15-23.01.04-1-230906	90	5	5	0	0	0	584	4	4	0	0	NA	NA	NA	28	25	168	499	171	151	345	88	8	8	6	0.048	0.016	0.035
.	19.01.15-23.01.07-1-230912	212	33	33	11	0	8	612	31	31	0	0	NA	NA	NA	67	67	177	532	171	158	368	86	23	86	21	0.13	0.162	0.123
.	19.01.15-23.01.09-1-230935	116	7	7	2	0	2	583	5	5	0	0	NA	NA	NA	37	36	167	507	175	145	351	87	0	17	5	0	0.034	0.029
.	19.01.15-23.01.20-1-230954	31	1	1	0	0	0	0	0	0	0	0	NA	NA	NA	8	6	163	493	163	0	0	0	0	2	0	0	0.004	0
.	19.01.15-23.01.20-1-230958	33	1	1	0	0	0	0	0	0	0	0	NA	NA	NA	5	10	164	494	165	0	0	0	0	2	0	0	0.004	0
.	19.01.15-23.01.20-1-230960	262	25	25	5	0	2	624	23	23	0	0	NA	NA	NA	68	78	181	533	177	162	370	92	13	73	9	0.072	0.137	0.051
.	19.01.15-23.01.21-1-230961	65	2	2	2	0	2	565	1	1	0	0	NA	NA	NA	34	21	165	504	165	145	341	79	0	1	2	0	0.002	0.012
.	19.01.15-23.01.22-1-230964	124	7	7	1	0	0	592	6	6	0	0	NA	NA	NA	39	39	172	512	168	157	353	82	2	19	5	0.012	0.037	0.03
.	19.01.15-23.01.22-1-230965	114	8	8	2	0	2	583	7	7	0	0	NA	NA	NA	31	30	170	508	165	150	351	82	2	20	7	0.012	0.039	0.042
.	19.01.15-23.01.24-1-230966	58	2	2	2	0	1	573	1	1	0	0	NA	NA	NA	21	22	165	503	167	146	343	84	4	3	0	0.024	0.006	0
.	19.01.15-23.01.29-1-230969	82	7	7	1	0	0	575	6	6	0	0	NA	NA	NA	23	20	166	499	168	149	343	83	0	10	0	0	0.02	0
.	19.01.15-23.01.35-1-230996	130	11	11	1	0	1	581	9	9	0	0	NA	NA	NA	38	32	170	508	167	151	349	81	12	5	13	0.071	0.01	0.078
.	19.01.15-23.01.38-1-231001	123	23	23	6	0	3	591	22	22	0	0	NA	NA	NA	34	38	170	514	167	150	356	85	6	65	9	0.035	0.126	0.054
.	19.01.15-23.01.41-1-231005	87	4	4	3	0	2	566	3	3	0	0	NA	NA	NA	24	10	166	491	166	148	335	83	3	12	7	0.018	0.024	0.042
.	19.01.15-23.01.42-1-231006	262	27	27	7	0	6	626	21	21	0	0	NA	NA	NA	82	86	182	537	180	161	373	92	25	64	20	0.137	0.119	0.111
.	19.01.15-23.01.46-1-231012	156	12	12	2	0	1	593	10	10	0	0	NA	NA	NA	57	45	170	515	173	150	355	88	9	39	0	0.053	0.076	0
.	19.01.15-23.01.53-1-231020	173	17	17	6	0	5	614	16	16	0	0	NA	NA	NA	60	64	177	522	178	156	365	93	15	29	9	0.085	0.056	0.051
.	19.01.15-23.01.57-1-231026	90	10	10	6	0	4	585	9	9	0	0	NA	NA	NA	33	33	176	503	167	158	345	82	23	8	1	0.131	0.016	0.006
.	19.01.15-23.01.59-1-231028	127	9	9	5	0	2	600	8	8	0	0	NA	NA	NA	31	46	169	520	170	151	361	88	6	16	10	0.036	0.031	0.059
.	19.01.15-23.02.01-1-231033	119	4	4	2	0	1	580	3	3	0	0	NA	NA	NA	40	34	167	510	170	146	351	83	2	9	3	0.012	0.018	0.018
.	19.01.15-23.02.07-1-231047	239	22	22	10	0	8	603	21	21	0	0	NA	NA	NA	63	58	177	525	169	157	361	85	14	52	16	0.079	0.099	0.095
.	19.01.15-23.02.09-1-231052	62	3	3	1	0	1	580	1	1	0	0	NA	NA	NA	19	29	168	506	168	149	346	85	0	5	0	0	0.01	0
.	19.01.15-23.02.18-1-231063	121	7	7	3	0	2	593	6	6	0	0	NA	NA	NA	36	43	166	517	173	149	358	86	4	11	9	0.024	0.021	0.052
.	19.01.15-23.02.19-1-231068	90	6	6	2	0	1	574	5	5	0	0	NA	NA	NA	32	28	170	500	171	152	339	83	12	12	1	0.071	0.024	0.006
.	19.01.15-23.02.20-1-231069	31	1	1	0	0	0	0	0	0	0	0	NA	NA	NA	14	7	167	491	162	0	0	0	1	0	0	0.006	0	0
.	19.01.15-23.02.21-1-231073	153	11	11	5	0	4	597	8	8	0	0	NA	NA	NA	52	46	171	513	175	153	355	89	0	46	0	0	0.09	0
.	19.01.15-23.02.21-1-231074	237	20	20	5	0	3	613	18	18	0	0	NA	NA	NA	67	62	182	525	168	164	368	81	18	54	5	0.099	0.103	0.03
.	19.01.15-23.02.22-1-231075	117	7	7	1	0	1	578	6	6	0	0	NA	NA	NA	36	24	166	503	168	146	348	84	7	8	5	0.042	0.016	0.03
.	19.01.15-23.02.23-1-231078	177	10	10	2	0	2	609	9	9	0	0	NA	NA	NA	43	49	176	513	173	159	357	93	13	29	8	0.074	0.057	0.046
.	19.01.15-23.02.23-1-231079	112	8	8	2	0	1	589	7	7	0	0	NA	NA	NA	40	38	171	510	170	149	353	87	11	29	1	0.064	0.057	0.006
.	19.01.15-23.02.36-1-231109	59	2	2	1	0	0	571	1	1	0	0	NA	NA	NA	24	17	165	502	163	150	340	81	0	0	7	0	0	0.043
.	19.01.15-23.02.37-1-231110	231	38	38	8	0	5	616	36	36	0	0	NA	NA	NA	64	64	178	524	175	161	367	88	10	77	40	0.056	0.147	0.229
.	19.01.15-23.02.41-1-231114	61	2	2	0	0	0	0	1	1	0	0	NA	NA	NA	17	16	168	497	164	0	0	0	3	0	0	0.018	0	0
.	19.01.15-23.02.43-1-231115	121	6	6	0	0	0	589	5	5	0	0	NA	NA	NA	30	39	171	512	169	151	354	84	1	11	4	0.006	0.021	0.024
.	19.01.15-23.02.43-1-231116	88	3	3	1	0	0	580	2	2	0	0	NA	NA	NA	36	30	171	506	166	151	347	82	3	3	0	0.018	0.006	0
.	19.01.15-23.02.45-1-231120	33	1	1	0	0	0	0	0	0	0	0	NA	NA	NA	8	8	166	492	163	0	0	0	0	2	0	0	0.004	0
.	19.01.15-23.02.47-1-231122	95	13	13	2	0	2	584	12	12	0	0	NA	NA	NA	35	36	175	505	169	154	345	85	14	27	0	0.08	0.053	0
.	19.01.15-23.02.47-1-231123	86	11	11	3	0	3	586	9	9	0	0	NA	NA	NA	25	31	166	510	168	148	353	85	5	19	1	0.03	0.037	0.006
.	19.01.15-23.02.48-1-231124	63	2	2	1	0	1	352	1	1	0	0	NA	NA	NA	19	20	166	499	168	94	207	51	1	0	0	0.006	0	0
.	19.01.15-23.02.49-1-231125	148	15	15	4	0	4	601	14	14	0	0	NA	NA	NA	59	56	175	520	174	152	359	90	1	24	21	0.006	0.046	0.121
.	19.01.15-23.02.57-1-231140	410	56	56	16	0	10	653	51	51	0	0	NA	NA	NA	112	110	188	550	185	166	387	100	26	122	50	0.138	0.222	0.27
.	19.01.15-23.02.59-1-231143	68	4	4	0	0	0	570	2	2	0	0	NA	NA	NA	25	19	163	503	166	141	350	79	10	5	2	0.061	0.01	0.012
.	19.01.15-23.02.59-1-231144	94	11	11	1	0	1	584	8	8	0	0	NA	NA	NA	28	33	167	511	168	148	350	86	9	18	0	0.054	0.035	0
.	19.01.15-23.03.01-1-231148	34	1	1	0	0	0	0	0	0	0	0	NA	NA	NA	5	18	167	499	165	0	0	0	0	0	0	0	0	0
.	19.01.15-23.03.03-1-231154	83	3	3	0	0	0	576	2	2	0	0	NA	NA	NA	40	31	172	503	169	153	341	82	0	10	0	0	0.02	0
.	19.01.15-23.03.08-1-231161	146	8	8	2	0	1	618	7	7	0	0	NA	NA	NA	43	67	176	525	179	159	365	94	0	20	4	0	0.038	0.022
.	19.01.15-23.03.13-1-231169	120	7	7	1	0	1	592	5	5	0	0	NA	NA	NA	39	48	173	517	171	150	358	84	0	15	0	0	0.029	0
.	19.01.15-23.03.15-1-231171	33	1	1	1	0	1	0	0	0	0	0	NA	NA	NA	8	2	164	489	162	0	0	0	2	0	0	0.012	0	0
.	19.01.15-23.03.16-1-231175	217	18	18	10	0	9	619	15	15	0	0	NA	NA	NA	66	71	175	532	177	155	371	93	14	46	10	0.08	0.086	0.056
.	19.01.15-23.03.16-1-231176	188	23	23	4	0	4	609	21	21	0	0	NA	NA	NA	57	59	179	518	175	157	361	91	9	45	16	0.05	0.087	0.091
.	19.01.15-23.03.17-1-231178	59	4	4	1	0	0	574	2	2	0	0	NA	NA	NA	23	18	168	499	164	151	342	81	0	8	1	0	0.016	0.006
.	19.01.15-23.03.25-1-231184	230	9	9	2	0	2	606	7	7	0	0	NA	NA	NA	80	59	173	527	172	155	365	86	0	22	3	0	0.042	0.017
.	19.01.15-23.03.29-1-231189	98	4	4	2	0	1	590	3	3	0	0	NA	NA	NA	40	40	167	513	173	149	351	90	3	10	0	0.018	0.019	0
.	19.01.15-23.03.41-1-231218	91	5	5	0	0	0	578	4	4	0	0	NA	NA	NA	25	27	172	501	167	154	342	82	2	13	2	0.012	0.026	0.012
.	19.01.15-23.03.44-1-231223	64	3	3	1	0	1	561	2	2	0	0	NA	NA	NA	32	14	165	497	165	142	340	79	0	2	6	0	0.004	0.036
.	19.01.15-23.03.50-1-231227	62	3	3	0	0	0	580	2	2	0	0	NA	NA	NA	32	30	168	507	168	149	347	84	2	1	4	0.012	0.002	0.024
.	19.01.15-23.03.50-1-231228	31	1	1	0	0	0	0	0	0	0	0	NA	NA	NA	9	8	167	491	163	0	0	0	0	0	0	0	0	0
.	19.01.15-23.03.54-1-231230	121	8	8	2	0	2	586	7	7	0	0	NA	NA	NA	38	37	169	509	172	150	348	88	11	19	1	0.065	0.037	0.006
.	19.01.15-23.03.54-1-231233	95	5	5	2	0	2	580	3	3	0	0	NA	NA	NA	37	25	168	501	169	152	344	84	0	13	0	0	0.026	0
.	19.01.15-23.03.55-1-231236	62	3	3	0	0	0	577	2	2	0	0	NA	NA	NA	22	25	167	505	166	148	346	83	0	3	5	0	0.006	0.03
.	19.01.15-23.04.01-1-231250	91	7	7	3	0	3	581	6	6	0	0	NA	NA	NA	29	34	168	510	169	147	350	84	13	12	4	0.077	0.024	0.024
.	19.01.15-23.04.01-1-231251	120	8	8	2	0	2	595	7	7	0	0	NA	NA	NA	41	50	173	517	173	155	354	86	0	21	5	0	0.041	0.029
.	19.01.15-23.04.02-1-231253	238	25	25	12	0	10	610	21	21	0	0	NA	NA	NA	72	60	173	524	176	152	368	90	9	61	14	0.052	0.116	0.08
.	19.01.15-23.04.09-1-231262	151	25	25	10	0	7	597	23	23	0	0	NA	NA	NA	58	54	181	517	169	158	352	87	24	59	13	0.133	0.114	0.077
.	19.01.15-23.04.09-1-231264	123	8	8	3	0	3	589	7	7	0	0	NA	NA	NA	51	39	176	506	170	155	348	86	0	26	6	0	0.051	0.035
.	19.01.15-23.04.11-1-231265	121	12	12	2	0	2	593	10	10	0	0	NA	NA	NA	34	42	172	514	169	153	357	83	0	36	1	0	0.07	0.006
.	19.01.15-23.04.17-1-231274	145	6	6	2	0	2	586	5	5	0	0	NA	NA	NA	39	39	169	511	172	150	353	83	5	9	2	0.03	0.018	0.012
.	19.01.15-23.04.22-1-231286	29	1	1	0	0	0	0	0	0	0	0	NA	NA	NA	9	10	165	496	162	0	0	0	0	0	0	0	0	0
.	19.01.15-23.04.23-1-231288	153	17	17	4	0	4	591	14	14	0	0	NA	NA	NA	53	51	171	521	172	152	354	85	7	39	10	0.041	0.075	0.058
.	19.01.15-23.04.24-1-231289	36	1	1	0	0	0	0	0	0	0	0	NA	NA	NA	8	5	163	492	163	0	0	0	4	0	0	0.025	0	0
.	19.01.15-23.04.27-1-231292	231	21	21	8	0	6	618	20	20	0	0	NA	NA	NA	65	74	174	534	179	154	373	91	6	72	3	0.034	0.135	0.017
.	19.01.15-23.04.27-1-231294	84	5	5	2	0	2	575	4	4	0	0	NA	NA	NA	16	19	168	499	165	150	344	81	0	13	1	0	0.026	0.006
.	19.01.15-23.04.30-1-231296	33	1	1	0	0	0	0	0	0	0	0	NA	NA	NA	12	14	165	496	166	0	0	0	0	2	0	0	0.004	0
.	19.01.15-23.04.56-1-231317	57	2	2	0	0	0	150	1	1	0	0	NA	NA	NA	21	15	163	500	165	40	92	18	0	0	2	0	0	0.012
.	19.01.15-23.04.56-1-231319	132	11	11	0	0	0	584	9	9	0	0	NA	NA	NA	44	33	168	509	169	150	350	84	22	27	5	0.131	0.053	0.03
.	19.01.15-23.05.02-1-231332	67	2	2	2	0	2	582	1	1	0	0	NA	NA	NA	20	27	169	505	166	150	349	83	0	2	2	0	0.004	0.012
.	19.01.15-23.05.03-1-231336	112	8	8	4	0	4	591	7	7	0	0	NA	NA	NA	33	37	170	512	168	150	357	84	0	22	4	0	0.043	0.024
.	19.01.15-23.05.05-1-231338	127	9	9	1	0	1	587	8	8	0	0	NA	NA	NA	37	34	172	508	167	154	351	82	0	14	6	0	0.028	0.036
.	19.01.15-23.05.07-1-231345	62	2	2	0	0	0	575	1	1	0	0	NA	NA	NA	32	30	169	506	168	148	344	83	0	6	0	0	0.012	0
.	19.01.15-23.05.15-1-231354	37	1	1	0	0	0	0	0	0	0	0	NA	NA	NA	8	9	166	493	163	0	0	0	0	1	0	0	0.002	0
.	19.01.15-23.05.18-1-231359	177	13	13	4	0	1	606	11	11	0	0	NA	NA	NA	55	60	175	522	176	157	360	89	2	53	19	0.011	0.102	0.108
.	19.01.15-23.05.18-1-231360	64	2	2	0	0	0	567	1	1	0	0	NA	NA	NA	29	22	166	501	168	146	342	79	6	4	0	0.036	0.008	0
.	19.01.15-23.05.18-1-231361	136	5	5	1	0	1	607	4	4	0	0	NA	NA	NA	41	54	173	517	177	155	359	93	0	9	4	0	0.017	0.023
.	19.01.15-23.05.22-1-231370	109	4	4	0	0	0	585	3	3	0	0	NA	NA	NA	40	35	175	505	168	154	349	82	16	2	0	0.091	0.004	0
.	19.01.15-23.05.24-1-231372	109	6	6	4	0	2	583	5	5	0	0	NA	NA	NA	37	35	173	509	166	153	348	82	6	19	0	0.035	0.037	0
.	19.01.15-23.05.27-1-231375	150	11	11	1	0	1	606	7	7	0	0	NA	NA	NA	41	55	176	521	171	158	361	87	5	10	9	0.028	0.019	0.053
.	19.01.15-23.05.28-1-231376	185	26	26	7	0	3	614	24	24	0	0	NA	NA	NA	65	70	178	533	172	159	367	88	34	42	12	0.191	0.079	0.07
.	19.01.15-23.05.32-1-231379	85	4	4	2	0	2	575	3	3	0	0	NA	NA	NA	31	33	169	510	167	145	350	80	0	4	4	0	0.008	0.024
.	19.01.15-23.05.35-1-231404	234	39	39	12	0	9	607	37	37	0	0	NA	NA	NA	74	65	180	526	172	160	360	87	9	101	44	0.05	0.192	0.256
.	19.01.15-23.05.35-1-231406	181	19	19	3	0	3	611	15	15	0	0	NA	NA	NA	49	63	176	530	170	160	365	86	13	35	14	0.074	0.066	0.082
.	19.01.15-23.05.40-1-231410	123	10	10	2	0	2	596	9	9	0	0	NA	NA	NA	32	49	175	514	173	157	354	85	6	12	11	0.034	0.023	0.064
.	19.01.15-23.05.43-1-231417	58	2	2	1	0	1	575	1	1	0	0	NA	NA	NA	33	29	167	507	168	146	346	83	2	0	5	0.012	0	0.03
.	19.01.15-23.05.47-1-231421	204	22	22	7	0	4	616	19	19	0	0	NA	NA	NA	66	68	178	527	176	159	367	90	19	53	5	0.107	0.101	0.028
.	19.01.15-23.05.47-1-231422	65	3	3	0	0	0	576	2	2	0	0	NA	NA	NA	25	23	167	501	168	148	342	86	0	6	3	0	0.012	0.018
.	19.01.15-23.05.51-1-231424	86	6	6	2	0	1	582	5	5	0	0	NA	NA	NA	33	28	170	503	168	150	345	87	3	18	3	0.018	0.036	0.018
.	19.01.15-23.05.57-1-231434	179	9	9	3	0	2	611	8	8	0	0	NA	NA	NA	70	59	171	525	176	154	365	92	4	33	0	0.023	0.063	0
.	19.01.15-23.06.01-1-231441	342	23	23	6	0	5	639	19	19	0	0	NA	NA	NA	98	96	175	554	180	155	389	95	14	46	22	0.08	0.083	0.122
.	19.01.15-23.06.01-1-231442	122	10	10	2	0	1	595	7	7	0	0	NA	NA	NA	46	49	175	513	174	157	352	86	12	25	2	0.069	0.049	0.011
.	19.01.15-23.06.12-1-231457	63	3	3	0	0	0	578	2	2	0	0	NA	NA	NA	28	33	168	506	172	144	349	85	0	4	2	0	0.008	0.012
.	19.01.15-23.06.14-1-231463	61	3	3	0	0	0	575	1	1	0	0	NA	NA	NA	29	17	167	501	162	151	343	81	0	7	0	0	0.014	0
.	19.01.15-23.06.14-1-231464	61	3	3	2	0	1	572	2	2	0	0	NA	NA	NA	24	18	169	496	166	149	339	84	9	4	0	0.053	0.008	0
.	19.01.15-23.06.25-1-231481	34	1	1	0	0	0	0	0	0	0	0	NA	NA	NA	10	9	164	495	163	0	0	0	1	0	0	0.006	0	0
.	19.01.15-23.06.27-1-231486	211	31	31	10	0	9	602	29	29	0	0	NA	NA	NA	72	57	170	527	173	150	364	88	25	64	26	0.147	0.121	0.15
.	19.01.15-23.06.28-1-231487	141	23	23	4	0	4	601	19	19	0	0	NA	NA	NA	46	51	175	517	172	156	358	87	6	50	20	0.034	0.097	0.116
.	19.01.15-23.06.28-1-231488	185	17	17	9	0	7	590	16	16	0	0	NA	NA	NA	62	46	170	521	168	149	359	82	1	57	6	0.006	0.109	0.036
.	19.01.15-23.06.28-1-231489	91	6	6	4	0	2	587	4	4	0	0	NA	NA	NA	33	31	169	501	174	151	345	91	5	15	3	0.03	0.03	0.017
.	19.01.15-23.06.28-1-231490	207	22	22	9	0	5	609	20	20	0	0	NA	NA	NA	83	63	178	530	168	160	368	81	5	43	11	0.028	0.081	0.065
.	19.01.15-23.06.28-1-231491	122	16	16	1	0	1	583	14	14	0	0	NA	NA	NA	44	36	173	511	165	155	347	81	0	54	0	0	0.106	0
.	19.01.15-23.06.33-1-231512	185	15	15	5	0	4	591	13	13	0	0	NA	NA	NA	55	52	178	519	168	159	350	82	3	43	8	0.017	0.083	0.048
.	19.01.15-23.06.45-1-231520	123	8	8	1	0	1	586	7	7	0	0	NA	NA	NA	33	36	172	506	171	155	346	85	12	12	0	0.07	0.024	0
.	19.01.15-23.06.46-1-231522	208	52	52	13	0	11	626	50	50	0	0	NA	NA	NA	59	72	179	535	171	159	378	89	25	104	22	0.14	0.194	0.129
.	19.01.15-23.06.58-1-231539	232	19	19	6	0	4	627	18	18	0	0	NA	NA	NA	74	74	177	532	178	161	372	94	21	63	9	0.119	0.118	0.051
.	19.01.15-23.07.04-1-231548	60	4	4	1	0	1	576	3	3	0	0	NA	NA	NA	22	22	166	501	168	149	345	82	6	6	0	0.036	0.012	0
.	19.01.15-23.07.05-1-231551	89	7	7	0	0	0	592	6	6	0	0	NA	NA	NA	36	47	173	518	169	151	356	85	0	14	0	0	0.027	0
.	19.01.15-23.07.07-1-231557	87	5	5	0	0	0	592	4	4	0	0	NA	NA	NA	29	35	168	508	172	152	354	86	6	21	2	0.036	0.041	0.012
.	19.01.15-23.07.17-1-231570	113	6	6	4	0	3	606	5	5	0	0	NA	NA	NA	36	55	174	522	172	156	362	88	8	5	1	0.046	0.01	0.006
.	19.01.15-23.07.17-1-231571	62	2	2	0	0	0	582	1	1	0	0	NA	NA	NA	24	37	169	510	171	149	348	85	0	3	1	0	0.006	0.006
.	19.01.15-23.07.20-1-231577	120	4	4	2	0	2	591	3	3	0	0	NA	NA	NA	33	41	170	511	173	151	355	85	0	13	0	0	0.025	0
.	19.01.15-23.07.25-1-231583	116	10	10	3	0	2	591	9	9	0	0	NA	NA	NA	37	39	170	515	167	151	356	84	2	20	1	0.012	0.039	0.006
.	19.01.15-23.07.26-1-231585	33	1	1	1	0	1	0	0	0	0	0	NA	NA	NA	5	11	165	497	162	0	0	0	0	0	1	0	0	0.006
.	19.01.15-23.07.27-1-231586	150	16	16	5	0	3	596	13	13	0	0	NA	NA	NA	37	44	172	514	171	152	358	86	2	60	5	0.012	0.117	0.029
.	19.01.15-23.07.27-1-231587	87	6	6	1	0	1	578	5	5	0	0	NA	NA	NA	18	27	170	501	169	154	341	83	0	15	2	0	0.03	0.012
.	19.01.15-23.07.31-1-231592	123	9	9	1	0	1	584	7	7	0	0	NA	NA	NA	33	28	166	507	168	151	350	83	6	13	2	0.036	0.026	0.012
.	19.01.15-23.07.36-1-231621	32	1	1	0	0	0	0	0	0	0	0	NA	NA	NA	9	10	165	492	166	0	0	0	0	0	3	0	0	0.018
.	19.01.15-23.07.36-1-231622	128	16	16	4	0	3	583	13	13	0	0	NA	NA	NA	35	30	169	507	167	146	352	85	18	14	5	0.107	0.028	0.03
.	19.01.15-23.07.38-1-231623	61	2	2	0	0	0	574	1	1	0	0	NA	NA	NA	21	19	166	501	165	148	346	80	3	2	0	0.018	0.004	0
.	19.01.15-23.07.42-1-231628	91	8	8	6	0	4	577	4	4	0	0	NA	NA	NA	41	33	169	509	168	148	347	82	5	13	5	0.03	0.026	0.03
.	19.01.15-23.07.44-1-231631	122	7	7	2	0	2	596	6	6	0	0	NA	NA	NA	38	52	171	517	177	153	354	89	4	4	10	0.023	0.008	0.056
.	19.01.15-23.07.45-1-231633	59	2	2	0	0	0	583	1	1	0	0	NA	NA	NA	19	29	173	500	169	155	346	82	2	3	0	0.012	0.006	0
.	19.01.15-23.07.51-1-231638	34	1	1	0	0	0	0	0	0	0	0	NA	NA	NA	12	10	163	496	164	0	0	0	0	2	0	0	0.004	0
.	19.01.15-23.07.52-1-231639	176	34	34	11	0	11	602	32	32	0	0	NA	NA	NA	42	51	171	513	180	152	354	96	20	79	13	0.117	0.154	0.072
.	19.01.15-23.07.54-1-231642	184	14	14	3	0	2	598	12	12	0	0	NA	NA	NA	51	44	176	509	172	156	356	86	0	48	6	0	0.094	0.035
.	19.01.15-23.07.59-1-231651	65	3	3	0	0	0	398	2	2	0	0	NA	NA	NA	16	24	169	500	168	102	243	53	0	4	0	0	0.008	0
.	19.01.15-23.08.01-1-231655	61	2	2	2	0	0	587	1	1	0	0	NA	NA	NA	17	31	171	508	165	153	352	82	6	4	0	0.035	0.008	0
.	19.01.15-23.08.01-1-231656	60	3	3	1	0	1	575	2	2	0	0	NA	NA	NA	26	22	165	504	166	146	347	82	0	8	2	0	0.016	0.012
.	19.01.15-23.08.02-1-231658	183	17	17	6	0	2	606	14	14	0	0	NA	NA	NA	57	59	177	524	171	159	359	88	21	29	16	0.119	0.055	0.094
.	19.01.15-23.08.04-1-231663	88	3	3	0	0	0	588	2	2	0	0	NA	NA	NA	24	40	176	514	163	155	352	81	8	2	0	0.045	0.004	0
.	19.01.15-23.08.08-1-231670	272	22	22	7	0	4	636	21	21	0	0	NA	NA	NA	64	84	179	535	183	161	378	97	18	37	20	0.101	0.069	0.109
.	19.01.15-23.08.17-1-231677	85	4	4	1	0	1	576	3	3	0	0	NA	NA	NA	22	22	167	499	169	150	342	84	0	8	0	0	0.016	0
.	19.01.15-23.08.17-1-231679	122	4	4	1	0	1	586	3	3	0	0	NA	NA	NA	35	34	171	506	170	150	349	87	0	11	0	0	0.022	0
.	19.01.15-23.08.19-1-231682	90	4	4	0	0	0	572	3	3	0	0	NA	NA	NA	26	21	165	503	166	148	344	80	0	8	5	0	0.016	0.03
.	19.01.15-23.08.21-1-231690	149	25	25	5	0	4	593	23	23	0	0	NA	NA	NA	40	46	168	519	172	145	363	85	19	35	6	0.113	0.067	0.035
.	19.01.15-23.08.27-1-231697	56	2	2	0	0	0	248	1	1	0	0	NA	NA	NA	15	16	164	502	163	66	149	33	0	5	0	0	0.01	0
.	19.01.15-23.08.33-1-231718	157	28	28	5	0	4	600	26	26	0	0	NA	NA	NA	52	54	173	524	170	153	360	87	9	85	11	0.052	0.162	0.065
.	19.01.15-23.08.34-1-231719	122	5	5	0	0	0	600	3	3	0	0	NA	NA	NA	41	41	171	515	168	153	360	87	0	6	10	0	0.012	0.06
.	19.01.15-23.08.35-1-231721	36	1	1	0	0	0	0	0	0	0	0	NA	NA	NA	7	10	166	494	163	0	0	0	0	1	0	0	0.002	0
.	19.01.15-23.08.37-1-231725	204	14	14	0	0	0	587	13	13	0	0	NA	NA	NA	54	45	174	514	170	152	353	82	5	23	15	0.029	0.045	0.088
.	19.01.15-23.08.38-1-231727	65	3	3	1	0	1	583	2	2	0	0	NA	NA	NA	13	27	169	504	167	151	350	82	0	11	0	0	0.022	0
.	19.01.15-23.08.40-1-231728	172	19	19	13	0	11	590	17	17	0	0	NA	NA	NA	48	47	175	512	173	153	349	88	34	50	2	0.194	0.098	0.012
.	19.01.15-23.08.48-1-231734	34	1	1	0	0	0	0	0	0	0	0	NA	NA	NA	14	6	163	492	164	0	0	0	0	0	0	0	0	0
.	19.01.15-23.08.56-1-231744	148	18	18	4	0	4	596	16	16	0	0	NA	NA	NA	44	47	170	518	172	151	357	88	4	49	4	0.024	0.095	0.023
.	19.01.15-23.08.58-1-231752	86	6	6	1	0	1	574	5	5	0	0	NA	NA	NA	23	22	169	499	167	151	340	83	6	5	0	0.036	0.01	0
.	19.01.15-23.09.00-1-231757	124	14	14	5	0	4	598	12	12	0	0	NA	NA	NA	31	41	174	511	169	156	354	88	20	20	11	0.115	0.039	0.065
.	19.01.15-23.09.01-1-231759	117	6	6	2	0	2	590	5	5	0	0	NA	NA	NA	32	35	174	507	167	156	348	86	4	5	6	0.023	0.01	0.036
.	19.01.15-23.09.02-1-231760	121	7	7	1	0	1	588	5	5	0	0	NA	NA	NA	46	38	173	508	170	154	348	86	3	25	7	0.017	0.049	0.041
.	19.01.15-23.09.09-1-231773	145	10	10	3	0	3	594	9	9	0	0	NA	NA	NA	51	45	168	510	180	150	351	93	2	13	11	0.012	0.025	0.061
.	19.01.15-23.09.22-1-231784	66	2	2	1	0	1	573	1	1	0	0	NA	NA	NA	35	26	170	500	169	149	340	84	0	6	0	0	0.012	0
.	19.01.15-23.09.24-1-231785	142	12	12	3	0	3	602	10	10	0	0	NA	NA	NA	38	52	169	521	175	152	362	88	11	13	19	0.065	0.025	0.109
.	19.01.15-23.09.24-1-231788	88	4	4	0	0	0	573	3	3	0	0	NA	NA	NA	31	23	168	504	164	153	340	80	0	11	0	0	0.022	0
.	19.01.15-23.09.28-1-231790	37	1	1	0	0	0	0	0	0	0	0	NA	NA	NA	10	9	164	494	164	0	0	0	2	0	0	0.012	0	0
.	19.01.15-23.09.30-1-231792	116	8	8	1	0	1	584	6	6	0	0	NA	NA	NA	40	33	167	512	167	148	354	82	0	11	13	0	0.021	0.078
.	19.01.15-23.09.31-1-231795	87	10	10	2	0	1	587	9	9	0	0	NA	NA	NA	22	35	169	508	171	151	349	87	0	27	2	0	0.053	0.012
.	19.01.15-23.09.34-1-231815	62	3	3	1	0	1	501	1	1	0	0	NA	NA	NA	19	10	166	494	163	131	298	72	0	4	3	0	0.008	0.018
.	19.01.15-23.09.39-1-231824	182	33	33	9	0	5	605	30	30	0	0	NA	NA	NA	51	56	172	521	176	153	364	88	26	55	39	0.151	0.106	0.222
.	19.01.15-23.09.39-1-231825	369	32	32	9	0	8	648	29	29	0	0	NA	NA	NA	89	106	181	560	178	162	392	94	28	92	24	0.155	0.164	0.135
.	19.01.15-23.09.40-1-231828	38	1	1	0	0	0	0	0	0	0	0	NA	NA	NA	8	4	163	491	163	0	0	0	0	0	2	0	0	0.012
.	19.01.15-23.09.42-1-231830	239	14	14	3	0	1	625	13	13	0	0	NA	NA	NA	64	80	177	541	175	155	378	92	12	21	24	0.068	0.039	0.137
.	19.01.15-23.09.46-1-231836	117	10	10	1	0	1	591	8	8	0	0	NA	NA	NA	32	37	173	510	167	154	353	84	15	16	0	0.087	0.031	0
.	19.01.15-23.09.47-1-231837	299	32	32	12	0	8	645	29	29	0	0	NA	NA	NA	87	95	183	542	183	165	381	99	36	70	31	0.197	0.129	0.169
.	19.01.15-23.09.47-1-231838	117	11	11	2	0	1	589	10	10	0	0	NA	NA	NA	27	41	170	517	167	152	353	84	14	17	0	0.082	0.033	0
.	19.01.15-23.09.49-1-231840	128	12	12	1	0	1	590	9	9	0	0	NA	NA	NA	52	46	174	513	172	156	350	84	0	15	12	0	0.029	0.07
.	19.01.15-23.09.56-1-231850	175	24	24	9	0	8	586	21	21	0	0	NA	NA	NA	58	42	168	515	172	147	355	84	46	51	15	0.274	0.099	0.087
.	19.01.15-23.10.08-1-231878	150	6	6	1	0	1	590	5	5	0	0	NA	NA	NA	44	40	170	512	171	152	353	85	0	17	1	0	0.033	0.006
.	19.01.15-23.10.18-1-231888	173	16	16	4	0	3	603	14	14	0	0	NA	NA	NA	49	47	174	517	169	155	360	88	22	25	9	0.126	0.048	0.053
.	19.01.15-23.10.19-1-231891	380	36	36	10	0	6	671	33	33	0	0	NA	NA	NA	117	135	195	571	182	173	401	97	13	87	39	0.067	0.152	0.214
.	19.01.15-23.10.24-1-231896	201	28	28	10	0	9	606	24	24	0	0	NA	NA	NA	65	50	178	515	170	161	359	86	10	75	24	0.056	0.146	0.141
.	19.01.15-23.10.32-1-231899	86	7	7	2	0	1	576	6	6	0	0	NA	NA	NA	18	19	167	500	165	152	342	82	10	18	0	0.06	0.036	0
.	19.01.15-23.10.41-1-231919	150	24	24	7	0	4	597	20	20	0	0	NA	NA	NA	49	59	174	522	176	152	360	85	34	28	8	0.195	0.054	0.045
.	19.01.15-23.10.46-1-231924	254	43	43	15	0	12	621	38	38	0	0	NA	NA	NA	70	70	176	525	182	158	366	97	4	94	29	0.023	0.179	0.159
.	19.01.15-23.10.53-1-231931	61	2	2	0	0	0	581	0	0	0	0	NA	NA	NA	23	31	167	507	170	145	350	86	0	2	2	0	0.004	0.012
.	19.01.15-23.10.55-1-231937	193	60	60	11	0	8	609	55	55	0	0	NA	NA	NA	54	58	174	526	171	159	365	85	30	129	22	0.172	0.245	0.129
.	19.01.15-23.10.56-1-231939	179	19	19	4	0	3	615	17	17	0	0	NA	NA	NA	51	62	176	525	174	156	370	89	2	30	10	0.011	0.057	0.057
.	19.01.15-23.11.01-1-231947	96	3	3	0	0	0	578	2	2	0	0	NA	NA	NA	31	32	164	508	173	146	348	84	0	7	6	0	0.014	0.035
.	19.01.15-23.11.07-1-231957	90	7	7	1	0	1	584	6	6	0	0	NA	NA	NA	26	36	168	511	170	151	348	85	0	13	7	0	0.025	0.041
.	19.01.15-23.11.14-1-231969	60	2	2	0	0	0	579	1	1	0	0	NA	NA	NA	26	28	172	503	166	155	344	80	0	3	0	0	0.006	0
.	19.01.15-23.11.17-1-231975	33	1	1	1	0	1	0	0	0	0	0	NA	NA	NA	15	10	164	494	165	0	0	0	1	0	0	0.006	0	0
.	19.01.15-23.11.17-1-231977	90	6	6	2	0	1	576	4	4	0	0	NA	NA	NA	40	36	170	508	171	148	345	83	2	22	0	0.012	0.043	0
.	19.01.15-23.11.19-1-231978	37	1	1	0	0	0	0	0	0	0	0	NA	NA	NA	10	13	164	493	169	0	0	0	0	0	0	0	0	0
.	19.01.15-23.11.20-1-231983	177	15	15	4	0	2	617	13	13	0	0	NA	NA	NA	53	67	174	533	173	155	374	88	19	47	8	0.109	0.088	0.046
.	19.01.15-23.11.24-1-231987	179	15	15	5	0	2	615	14	14	0	0	NA	NA	NA	57	68	176	531	174	158	367	90	22	31	13	0.125	0.058	0.075
.	19.01.15-23.11.27-1-231992	87	4	4	2	0	2	570	3	3	0	0	NA	NA	NA	33	24	165	505	167	144	345	81	1	4	0	0.006	0.008	0
.	19.01.15-23.11.27-1-231993	208	27	27	7	0	7	609	24	24	0	0	NA	NA	NA	63	61	174	528	172	156	369	84	5	77	11	0.029	0.146	0.064
.	19.01.15-23.11.30-1-231995	117	5	5	1	0	0	581	3	3	0	0	NA	NA	NA	29	32	171	502	172	151	346	84	8	5	1	0.047	0.01	0.006
.	19.01.15-23.11.37-1-232017	152	12	12	3	0	2	599	9	9	0	0	NA	NA	NA	56	52	171	521	173	147	364	88	8	29	12	0.047	0.056	0.069
.	19.01.15-23.11.43-1-232029	61	2	2	1	0	1	571	1	1	0	0	NA	NA	NA	28	23	168	504	164	147	344	80	3	3	0	0.018	0.006	0
.	19.01.15-23.11.45-1-232032	97	3	3	3	0	2	581	2	2	0	0	NA	NA	NA	34	26	167	504	168	147	350	84	5	11	0	0.03	0.022	0
.	19.01.15-23.11.46-1-232033	176	12	12	3	0	3	593	11	11	0	0	NA	NA	NA	60	48	172	515	174	151	355	87	16	18	1	0.093	0.035	0.006
.	19.01.15-23.11.55-1-232041	98	8	8	5	0	3	585	7	7	0	0	NA	NA	NA	36	40	170	512	171	151	348	86	5	22	2	0.029	0.043	0.012
.	19.01.15-23.11.55-1-232043	113	6	6	0	0	0	586	5	5	0	0	NA	NA	NA	25	37	168	507	175	151	349	86	0	7	6	0	0.014	0.034
.	19.01.15-23.11.56-1-232044	232	41	41	9	0	7	625	38	38	0	0	NA	NA	NA	70	81	175	535	184	157	371	97	37	90	16	0.211	0.168	0.087
.	19.01.15-23.12.02-1-232058	177	11	11	7	0	6	602	7	7	0	0	NA	NA	NA	61	54	172	519	176	153	358	91	7	29	5	0.041	0.056	0.028
.	19.01.15-23.12.04-1-232062	235	31	31	12	0	11	621	28	28	0	0	NA	NA	NA	71	75	183	531	174	165	367	89	17	82	14	0.093	0.154	0.08
.	19.01.15-23.12.08-1-232068	187	28	28	8	0	6	607	26	26	0	0	NA	NA	NA	45	53	173	527	166	156	368	83	9	81	5	0.052	0.154	0.03
.	19.01.15-23.12.10-1-232069	118	12	12	1	0	0	591	11	11	0	0	NA	NA	NA	38	44	170	517	170	150	356	85	5	21	10	0.029	0.041	0.059
.	19.01.15-23.12.13-1-232073	245	17	17	3	0	3	621	16	16	0	0	NA	NA	NA	74	72	177	534	174	159	372	90	16	38	18	0.09	0.071	0.103
.	19.01.15-23.12.13-1-232074	162	17	17	7	0	5	587	14	14	0	0	NA	NA	NA	56	43	170	515	171	150	353	84	7	39	8	0.041	0.076	0.047
.	19.01.15-23.12.16-1-232082	144	9	9	4	0	4	599	8	8	0	0	NA	NA	NA	31	42	176	511	168	161	355	83	0	23	5	0	0.045	0.03
.	19.01.15-23.12.25-1-232094	199	17	17	5	0	4	603	15	15	0	0	NA	NA	NA	60	55	172	523	173	152	359	92	28	59	12	0.163	0.113	0.069
.	19.01.15-23.12.33-1-232117	87	7	7	3	0	3	589	6	6	0	0	NA	NA	NA	27	37	170	514	166	151	356	82	2	21	1	0.012	0.041	0.006
.	19.01.15-23.12.37-1-232122	182	16	16	3	0	3	586	14	14	0	0	NA	NA	NA	49	45	172	520	166	154	351	81	5	24	5	0.029	0.046	0.03
.	19.01.15-23.12.44-1-232124	145	18	18	2	0	1	578	15	15	0	0	NA	NA	NA	50	28	169	503	169	146	347	85	6	42	3	0.036	0.083	0.018
.	19.01.15-23.12.51-1-232130	201	22	22	6	0	4	603	18	18	0	0	NA	NA	NA	73	54	174	519	174	155	356	92	1	52	5	0.006	0.1	0.029
.	19.01.15-23.12.52-1-232133	294	35	35	13	0	10	629	34	34	0	0	NA	NA	NA	99	89	181	544	177	157	379	93	22	103	13	0.122	0.189	0.073
.	19.01.15-23.12.53-1-232137	179	20	20	6	0	3	619	18	18	0	0	NA	NA	NA	52	62	177	524	174	158	370	91	10	48	8	0.056	0.092	0.046
.	19.01.15-23.12.55-1-232141	120	6	6	1	0	1	588	5	5	0	0	NA	NA	NA	32	37	173	509	168	155	351	82	2	1	6	0.012	0.002	0.036
.	19.01.15-23.12.58-1-232144	124	11	11	3	0	2	587	9	9	0	0	NA	NA	NA	41	41	173	511	170	154	347	86	2	29	0	0.012	0.057	0
.	19.01.15-23.13.03-1-232154	184	37	37	2	0	2	605	33	33	0	0	NA	NA	NA	53	54	178	518	171	160	361	84	7	85	23	0.039	0.164	0.135
.	19.01.15-23.13.05-1-232160	89	14	14	5	0	3	583	13	13	0	0	NA	NA	NA	39	32	170	503	172	151	346	86	13	47	3	0.076	0.093	0.017
.	19.01.15-23.13.13-1-232172	31	1	1	1	0	1	0	0	0	0	0	NA	NA	NA	6	11	166	494	164	0	0	0	0	0	2	0	0	0.012
.	19.01.15-23.13.13-1-232173	91	6	6	3	0	3	578	4	4	0	0	NA	NA	NA	29	37	166	513	171	147	346	85	3	4	9	0.018	0.008	0.053
.	19.01.15-23.13.15-1-232177	62	2	2	0	0	0	398	1	1	0	0	NA	NA	NA	16	21	167	501	166	100	242	56	4	0	3	0.024	0	0.018
.	19.01.15-23.13.24-1-232187	177	33	33	7	0	4	596	30	30	0	0	NA	NA	NA	51	45	173	518	167	154	359	83	13	87	18	0.075	0.168	0.108
.	19.01.15-23.13.24-1-232189	170	21	21	5	0	3	617	20	20	0	0	NA	NA	NA	52	67	171	525	184	154	366	97	3	62	9	0.018	0.118	0.049
.	19.01.15-23.13.27-1-232195	64	2	2	0	0	0	498	1	1	0	0	NA	NA	NA	22	12	166	495	164	123	301	74	0	2	4	0	0.004	0.024
.	19.01.15-23.13.28-1-232200	114	4	4	1	0	1	570	3	3	0	0	NA	NA	NA	42	30	172	505	166	152	339	79	5	6	2	0.029	0.012	0.012
.	19.01.15-23.13.29-1-232201	173	13	13	6	0	4	594	12	12	0	0	NA	NA	NA	61	50	174	524	165	152	362	80	18	28	4	0.103	0.053	0.024
.	19.01.15-23.13.33-1-232222	58	2	2	1	0	1	98	1	1	0	0	NA	NA	NA	13	13	165	496	165	25	59	14	0	1	2	0	0.002	0.012
.	19.01.15-23.13.39-1-232227	65	6	6	1	0	1	573	5	5	0	0	NA	NA	NA	32	27	169	505	166	149	344	80	12	13	0	0.071	0.026	0
.	19.01.15-23.13.41-1-232236	263	23	23	6	0	5	632	20	20	0	0	NA	NA	NA	92	93	180	549	177	158	388	86	20	51	1	0.111	0.093	0.006
.	19.01.15-23.13.43-1-232241	156	9	9	2	0	2	594	8	8	0	0	NA	NA	NA	49	49	175	519	168	154	357	83	0	16	7	0	0.031	0.042
.	19.01.15-23.13.44-1-232243	90	5	5	3	0	1	585	4	4	0	0	NA	NA	NA	25	33	173	506	167	152	352	81	9	4	3	0.052	0.008	0.018
.	19.01.15-23.13.56-1-232255	351	77	77	20	0	12	653	73	73	0	0	NA	NA	NA	96	112	184	562	179	164	394	95	36	181	47	0.196	0.322	0.263
.	19.01.15-23.13.57-1-232257	172	12	12	3	0	3	601	9	9	0	0	NA	NA	NA	50	45	170	517	171	151	360	90	8	17	11	0.047	0.033	0.064
.	19.01.15-23.13.57-1-232258	64	4	4	1	0	1	565	2	2	0	0	NA	NA	NA	23	14	168	495	164	149	337	79	2	0	9	0.012	0	0.055
.	19.01.15-23.14.01-1-232266	145	11	11	0	0	0	602	9	9	0	0	NA	NA	NA	44	53	172	519	175	152	359	91	14	14	11	0.081	0.027	0.063
.	19.01.15-23.14.07-1-232277	67	3	3	1	0	0	577	2	2	0	0	NA	NA	NA	27	32	169	507	169	151	343	83	0	3	2	0	0.006	0.012
.	19.01.15-23.14.11-1-232284	92	4	4	1	0	1	588	3	3	0	0	NA	NA	NA	23	37	166	514	170	150	354	84	1	3	3	0.006	0.006	0.018
.	19.01.15-23.14.16-1-232292	121	19	19	7	0	7	597	16	16	0	0	NA	NA	NA	30	51	171	518	175	152	358	87	14	47	9	0.082	0.091	0.051
.	19.01.15-23.14.16-1-232293	37	1	1	0	0	0	0	0	0	0	0	NA	NA	NA	8	17	164	500	166	0	0	0	0	2	0	0	0.004	0
.	19.01.15-23.14.20-1-232302	59	2	2	0	0	0	151	1	1	0	0	NA	NA	NA	17	21	167	501	166	46	86	19	0	4	1	0	0.008	0.006
.	19.01.15-23.14.22-1-232303	242	19	19	3	0	3	613	17	17	0	0	NA	NA	NA	60	64	173	533	171	153	373	87	15	58	6	0.087	0.109	0.035
.	19.01.15-23.14.22-1-232305	94	3	3	2	0	2	584	2	2	0	0	NA	NA	NA	36	38	173	508	170	153	347	84	0	7	1	0	0.014	0.006
.	19.01.15-23.14.28-1-232311	160	10	10	3	0	3	604	8	8	0	0	NA	NA	NA	33	48	178	514	169	161	357	86	10	19	5	0.056	0.037	0.03
.	19.01.15-23.14.28-1-232313	152	9	9	3	0	3	577	7	7	0	0	NA	NA	NA	60	32	171	504	170	150	341	86	8	18	0	0.047	0.036	0
.	19.01.15-23.14.28-1-232314	58	3	3	1	0	0	575	2	2	0	0	NA	NA	NA	22	22	170	499	166	152	341	82	0	7	0	0	0.014	0
.	19.01.15-23.14.30-1-232317	30	1	1	0	0	0	0	0	0	0	0	NA	NA	NA	7	6	163	494	162	0	0	0	0	0	0	0	0	0
.	19.01.15-23.14.32-1-232334	91	6	6	2	0	2	576	5	5	0	0	NA	NA	NA	27	28	169	506	166	148	348	80	0	10	4	0	0.02	0.024
.	19.01.15-23.14.37-1-232338	230	18	18	4	0	3	614	15	15	0	0	NA	NA	NA	63	66	180	524	175	160	364	90	23	29	9	0.128	0.055	0.051
.	19.01.15-23.14.42-1-232346	262	19	19	4	0	2	635	17	17	0	0	NA	NA	NA	89	83	180	536	180	165	375	95	8	52	5	0.044	0.097	0.028
.	19.01.15-23.14.49-1-232352	59	2	2	1	0	1	564	1	1	0	0	NA	NA	NA	21	12	164	497	164	146	339	79	3	3	0	0.018	0.006	0
.	19.01.15-23.14.50-1-232354	294	56	56	14	0	10	644	51	51	0	0	NA	NA	NA	76	97	178	545	187	162	382	100	39	115	43	0.219	0.211	0.23
.	19.01.15-23.14.51-1-232356	146	7	7	0	0	0	614	6	6	0	0	NA	NA	NA	49	62	173	528	174	158	368	88	0	15	4	0	0.028	0.023
.	19.01.15-23.14.52-1-232357	85	4	4	0	0	0	573	3	3	0	0	NA	NA	NA	38	32	168	508	169	145	344	84	10	2	0	0.06	0.004	0
.	19.01.15-23.14.58-1-232362	126	10	10	0	0	0	588	9	9	0	0	NA	NA	NA	35	35	165	514	169	147	358	83	3	32	3	0.018	0.062	0.018
.	19.01.15-23.15.02-1-232376	154	15	15	6	0	6	600	12	12	0	0	NA	NA	NA	51	52	173	520	172	153	358	89	9	25	15	0.052	0.048	0.087
.	19.01.15-23.15.10-1-232386	125	31	31	9	0	7	593	28	28	0	0	NA	NA	NA	41	42	169	512	174	152	352	89	23	89	7	0.136	0.174	0.04
.	19.01.15-23.15.14-1-232394	65	3	3	0	0	0	151	2	2	0	0	NA	NA	NA	20	16	166	498	165	43	87	21	0	6	0	0	0.012	0
.	19.01.15-23.15.15-1-232397	121	5	5	2	0	2	598	2	2	0	0	NA	NA	NA	29	46	173	513	173	152	359	87	0	8	5	0	0.016	0.029
.	19.01.15-23.15.20-1-232408	120	8	8	2	0	2	589	6	6	0	0	NA	NA	NA	39	43	173	511	172	154	350	85	13	24	2	0.075	0.047	0.012
.	19.01.15-23.15.24-1-232412	141	18	18	6	0	5	588	17	17	0	0	NA	NA	NA	52	52	172	518	175	149	352	87	15	32	16	0.087	0.062	0.091
.	19.01.15-23.15.24-1-232413	291	20	20	5	0	4	645	18	18	0	0	NA	NA	NA	106	101	183	544	187	166	378	101	4	57	11	0.022	0.105	0.059
.	19.01.15-23.15.29-1-232416	114	11	11	3	0	3	583	10	10	0	0	NA	NA	NA	29	29	171	508	163	152	350	81	1	31	0	0.006	0.061	0
.	19.01.15-23.15.31-1-232420	92	3	3	2	0	2	588	2	2	0	0	NA	NA	NA	25	33	168	506	172	151	351	86	3	4	0	0.018	0.008	0
.	19.01.15-23.15.38-1-232440	208	15	15	4	0	3	611	12	12	0	0	NA	NA	NA	61	63	175	524	177	154	366	91	10	51	4	0.057	0.097	0.023
.	19.01.15-23.15.41-1-232449	241	51	51	14	0	10	621	47	47	0	0	NA	NA	NA	68	68	178	527	176	160	368	93	23	100	28	0.129	0.19	0.159
.	19.01.15-23.15.46-1-232458	63	2	2	0	0	0	574	0	0	0	0	NA	NA	NA	28	26	168	502	169	147	343	84	0	8	0	0	0.016	0
.	19.01.15-23.15.53-1-232468	63	2	2	0	0	0	579	1	1	0	0	NA	NA	NA	17	21	167	501	166	150	347	82	1	8	0	0.006	0.016	0
.	19.01.15-23.15.55-1-232471	117	4	4	2	0	1	586	3	3	0	0	NA	NA	NA	52	39	175	509	168	155	351	80	0	0	13	0	0	0.077
.	19.01.15-23.15.56-1-232473	61	2	2	2	0	2	579	1	1	0	0	NA	NA	NA	27	27	172	504	164	150	347	82	0	6	0	0	0.012	0
.	19.01.15-23.15.57-1-232474	293	37	37	12	0	9	640	32	32	0	0	NA	NA	NA	82	91	180	551	173	160	392	88	31	86	24	0.172	0.156	0.139
.	19.01.15-23.15.58-1-232477	127	9	9	2	0	2	596	8	8	0	0	NA	NA	NA	48	47	173	516	171	153	356	87	0	27	3	0	0.052	0.018
.	19.01.15-23.16.07-1-232494	59	2	2	1	0	0	566	1	1	0	0	NA	NA	NA	34	15	164	499	165	148	334	84	0	13	0	0	0.026	0
.	19.01.15-23.16.07-1-232495	94	10	10	2	0	2	576	7	7	0	0	NA	NA	NA	33	29	168	505	169	145	349	82	2	22	9	0.012	0.044	0.053
.	19.01.15-23.16.07-1-232496	232	51	51	10	0	7	602	45	45	0	0	NA	NA	NA	79	60	176	519	178	156	356	90	13	108	27	0.074	0.208	0.152
.	19.01.15-23.16.10-1-232504	150	32	32	7	0	5	595	31	31	0	0	NA	NA	NA	50	45	177	513	168	156	356	83	12	76	25	0.068	0.148	0.149
.	19.01.15-23.16.11-1-232507	36	1	1	0	0	0	0	0	0	0	0	NA	NA	NA	11	10	166	490	167	0	0	0	0	3	0	0	0.006	0
.	19.01.15-23.16.14-1-232516	150	12	12	5	0	5	602	10	10	0	0	NA	NA	NA	46	52	177	514	174	157	356	89	4	39	0	0.023	0.076	0
.	19.01.15-23.16.20-1-232526	31	1	1	0	0	0	0	0	0	0	0	NA	NA	NA	9	10	164	495	164	0	0	0	0	0	0	0	0	0
.	19.01.15-23.16.21-1-232528	113	6	6	0	0	0	592	4	4	0	0	NA	NA	NA	31	37	169	512	169	152	356	84	0	11	5	0	0.021	0.03
.	19.01.15-23.16.23-1-232530	151	14	14	4	0	1	595	12	12	0	0	NA	NA	NA	48	47	174	517	169	152	357	86	16	23	9	0.092	0.044	0.053
.	19.01.15-23.16.30-1-232545	147	11	11	4	0	3	584	10	10	0	0	NA	NA	NA	45	35	171	509	168	148	351	85	2	15	10	0.012	0.029	0.06
.	19.01.15-23.16.38-1-232570	120	12	12	4	0	1	587	11	11	0	0	NA	NA	NA	53	37	170	512	168	150	351	86	18	43	0	0.106	0.084	0
.	19.01.15-23.16.41-1-232574	188	11	11	3	0	2	620	8	8	0	0	NA	NA	NA	67	68	173	534	174	157	371	92	3	25	3	0.017	0.047	0.017
.	19.01.15-23.16.50-1-232581	62	2	2	0	0	0	149	1	1	0	0	NA	NA	NA	18	21	165	503	166	36	92	21	0	1	4	0	0.002	0.024
.	19.01.15-23.16.51-1-232582	170	10	10	2	0	2	592	9	9	0	0	NA	NA	NA	53	37	167	511	172	149	356	87	7	23	2	0.042	0.045	0.012
.	19.01.15-23.16.52-1-232583	67	3	3	1	0	1	579	1	1	0	0	NA	NA	NA	29	35	170	507	171	150	344	85	0	6	3	0	0.012	0.018
.	19.01.15-23.16.55-1-232588	60	2	2	1	0	1	591	0	0	0	0	NA	NA	NA	12	30	173	504	166	157	349	85	0	2	4	0	0.004	0.024
.	19.01.15-23.16.58-1-232595	128	14	14	3	0	3	588	11	11	0	0	NA	NA	NA	44	44	174	515	168	152	353	83	8	31	7	0.046	0.06	0.042
.	19.01.15-23.16.59-1-232598	90	5	5	2	0	1	588	4	4	0	0	NA	NA	NA	21	33	171	510	165	155	351	82	0	18	0	0	0.035	0
.	19.01.15-23.17.03-1-232608	204	18	18	3	0	2	598	15	15	0	0	NA	NA	NA	80	47	172	514	174	153	354	91	12	21	11	0.07	0.041	0.063
.	19.01.15-23.17.07-1-232614	39	1	1	0	0	0	0	0	0	0	0	NA	NA	NA	11	14	169	494	164	0	0	0	0	1	0	0	0.002	0
.	19.01.15-23.17.07-1-232615	65	5	5	1	0	1	578	4	4	0	0	NA	NA	NA	23	21	167	502	165	150	346	82	1	14	0	0.006	0.028	0
.	19.01.15-23.17.08-1-232617	35	1	1	1	0	1	0	0	0	0	0	NA	NA	NA	8	12	164	495	166	0	0	0	2	0	0	0.012	0	0
.	19.01.15-23.17.10-1-232619	200	42	42	15	0	10	604	39	39	0	0	NA	NA	NA	64	57	175	519	176	158	356	90	55	83	30	0.314	0.16	0.17
.	19.01.15-23.17.11-1-232621	89	3	3	0	0	0	587	2	2	0	0	NA	NA	NA	34	29	172	504	166	154	350	83	6	3	0	0.035	0.006	0
.	19.01.15-23.17.13-1-232624	120	6	6	0	0	0	589	4	4	0	0	NA	NA	NA	28	41	171	511	172	150	354	85	5	8	0	0.029	0.016	0
.	19.01.15-23.17.15-1-232628	90	3	3	0	0	0	592	1	1	0	0	NA	NA	NA	21	38	173	503	175	155	345	92	0	13	0	0	0.026	0
.	19.01.15-23.17.19-1-232633	87	3	3	0	0	0	597	2	2	0	0	NA	NA	NA	20	38	176	509	166	158	354	85	5	5	0	0.028	0.01	0
.	19.01.15-23.17.23-1-232641	30	1	1	0	0	0	0	0	0	0	0	NA	NA	NA	10	4	165	490	162	0	0	0	0	0	0	0	0	0
.	19.01.15-23.17.23-1-232642	95	8	8	0	0	0	578	6	6	0	0	NA	NA	NA	24	23	166	505	165	146	352	80	10	14	0	0.06	0.028	0
.	19.01.15-23.17.24-1-232644	184	17	17	6	0	1	600	16	16	0	0	NA	NA	NA	66	55	171	526	171	152	362	86	10	41	2	0.058	0.078	0.012
.	19.01.15-23.17.25-1-232645	63	6	6	1	0	1	571	5	5	0	0	NA	NA	NA	26	24	169	504	164	143	347	81	0	13	1	0	0.026	0.006
.	19.01.15-23.17.30-1-232652	146	9	9	0	0	0	592	7	7	0	0	NA	NA	NA	42	44	171	514	172	152	354	86	6	11	13	0.035	0.021	0.076
.	19.01.15-23.17.32-1-232654	59	2	2	0	0	0	572	1	1	0	0	NA	NA	NA	22	14	166	498	163	149	343	80	0	12	0	0	0.024	0
.	19.01.15-23.17.33-1-232669	127	14	14	3	0	1	593	13	13	0	0	NA	NA	NA	40	45	171	512	175	153	354	86	19	14	10	0.111	0.027	0.057
.	19.01.15-23.17.35-1-232670	94	7	7	0	0	0	576	6	6	0	0	NA	NA	NA	35	26	170	501	168	148	345	83	2	13	6	0.012	0.026	0.036
.	19.01.15-23.17.41-1-232690	96	6	6	2	0	2	585	5	5	0	0	NA	NA	NA	33	41	165	522	167	146	358	81	5	10	10	0.03	0.019	0.06
.	19.01.15-23.17.43-1-232691	61	2	2	0	0	0	578	1	1	0	0	NA	NA	NA	25	29	171	498	173	149	342	87	0	1	1	0	0.002	0.006
.	19.01.15-23.17.46-1-232695	62	7	7	0	0	0	577	6	6	0	0	NA	NA	NA	21	28	167	504	170	150	342	85	0	14	0	0	0.028	0
.	19.01.15-23.17.49-1-232698	66	3	3	0	0	0	576	2	2	0	0	NA	NA	NA	10	18	167	499	165	152	346	78	2	0	0	0.012	0	0
.	19.01.15-23.17.54-1-232702	31	1	1	0	0	0	0	0	0	0	0	NA	NA	NA	7	7	164	494	162	0	0	0	0	0	0	0	0	0
.	19.01.15-23.17.55-1-232704	88	3	3	1	0	1	592	2	2	0	0	NA	NA	NA	28	35	171	511	166	153	352	87	0	7	0	0	0.014	0
.	19.01.15-23.17.56-1-232705	142	8	8	0	0	0	592	7	7	0	0	NA	NA	NA	39	42	168	514	173	151	355	86	5	8	7	0.03	0.016	0.04
.	19.01.15-23.17.56-1-232707	36	1	1	0	0	0	0	0	0	0	0	NA	NA	NA	10	12	167	495	163	0	0	0	0	0	1	0	0	0.006
.	19.01.15-23.17.59-1-232716	63	6	6	2	0	2	583	5	5	0	0	NA	NA	NA	30	32	166	512	167	149	351	83	2	19	0	0.012	0.037	0
.	19.01.15-23.18.00-1-232717	126	7	7	1	0	0	591	6	6	0	0	NA	NA	NA	45	39	172	516	164	156	355	80	1	19	0	0.006	0.037	0
.	19.01.15-23.18.00-1-232720	205	15	15	3	0	1	626	14	14	0	0	NA	NA	NA	70	76	182	530	177	163	368	95	12	41	7	0.066	0.077	0.04
.	19.01.15-23.18.03-1-232723	152	7	7	0	0	0	593	5	5	0	0	NA	NA	NA	45	42	173	511	171	156	352	85	0	21	0	0	0.041	0
.	19.01.15-23.18.06-1-232730	121	16	16	7	0	5	585	15	15	0	0	NA	NA	NA	41	33	168	511	167	147	353	85	12	29	11	0.071	0.057	0.066
.	19.01.15-23.18.10-1-232737	31	1	1	0	0	0	0	0	0	0	0	NA	NA	NA	10	9	164	493	165	0	0	0	0	1	0	0	0.002	0
.	19.01.15-23.18.11-1-232738	154	7	7	3	0	3	591	6	6	0	0	NA	NA	NA	47	40	170	511	172	153	352	86	0	17	7	0	0.033	0.041
.	19.01.15-23.18.13-1-232742	63	3	3	1	0	1	567	2	2	0	0	NA	NA	NA	28	18	169	495	167	145	340	82	5	1	3	0.03	0.002	0.018
.	19.01.15-23.18.16-1-232747	34	1	1	0	0	0	0	0	0	0	0	NA	NA	NA	9	6	165	491	163	0	0	0	0	1	0	0	0.002	0
.	19.01.15-23.18.17-1-232750	171	13	13	3	0	2	586	11	11	0	0	NA	NA	NA	41	35	168	509	171	151	351	84	11	23	5	0.065	0.045	0.029
.	19.01.15-23.18.18-1-232751	61	2	2	1	0	1	568	1	1	0	0	NA	NA	NA	26	23	164	502	170	143	341	84	2	0	1	0.012	0	0.006
.	19.01.15-23.18.21-1-232757	85	3	3	0	0	0	573	2	2	0	0	NA	NA	NA	27	24	170	499	168	150	342	81	0	4	1	0	0.008	0.006
.	19.01.15-23.18.23-1-232761	90	3	3	1	0	1	577	2	2	0	0	NA	NA	NA	22	23	167	502	167	150	343	84	0	4	3	0	0.008	0.018
.	19.01.15-23.18.26-1-232768	31	1	1	0	0	0	0	0	0	0	0	NA	NA	NA	8	14	168	497	162	0	0	0	0	2	0	0	0.004	0
.	19.01.15-23.18.32-1-232771	34	1	1	0	0	0	0	0	0	0	0	NA	NA	NA	5	10	166	494	163	0	0	0	0	0	0	0	0	0
.	19.01.15-23.18.32-1-232772	94	6	6	1	0	1	577	5	5	0	0	NA	NA	NA	22	23	166	503	167	148	346	83	5	11	7	0.03	0.022	0.042
.	19.01.15-23.18.37-1-232790	92	4	4	1	0	1	573	3	3	0	0	NA	NA	NA	35	26	169	507	163	149	346	78	0	6	5	0	0.012	0.031
.	19.01.15-23.18.41-1-232792	92	4	4	4	0	3	578	3	3	0	0	NA	NA	NA	41	28	171	504	166	149	347	82	4	8	3	0.023	0.016	0.018
.	19.01.15-23.18.41-1-232793	119	19	19	5	0	3	583	17	17	0	0	NA	NA	NA	39	30	170	507	166	152	347	84	8	30	14	0.047	0.059	0.084
.	19.01.15-23.18.45-1-232800	30	1	1	0	0	0	0	0	0	0	0	NA	NA	NA	3	6	165	492	162	0	0	0	0	1	0	0	0.002	0
.	19.01.15-23.18.47-1-232802	146	9	9	1	0	1	599	8	8	0	0	NA	NA	NA	52	57	171	528	171	151	363	85	5	21	2	0.029	0.04	0.012
.	19.01.15-23.18.48-1-232804	236	33	33	8	0	7	619	27	27	0	0	NA	NA	NA	57	65	181	523	174	160	366	93	43	84	12	0.238	0.161	0.069
.	19.01.15-23.18.49-1-232805	179	13	13	2	0	2	616	11	11	0	0	NA	NA	NA	58	67	179	525	176	159	367	90	5	14	14	0.028	0.027	0.08
.	19.01.15-23.18.56-1-232817	62	3	3	0	0	0	294	2	2	0	0	NA	NA	NA	20	13	169	492	165	70	181	43	0	4	0	0	0.008	0
.	19.01.15-23.19.00-1-232822	65	2	2	1	0	1	572	1	1	0	0	NA	NA	NA	31	30	169	504	170	151	339	82	0	3	4	0	0.006	0.024
.	19.01.15-23.19.02-1-232829	122	30	30	10	0	9	599	28	28	0	0	NA	NA	NA	45	53	176	517	173	158	355	86	15	51	8	0.085	0.099	0.046
.	19.01.15-23.19.04-1-232833	146	23	23	5	0	5	575	22	22	0	0	NA	NA	NA	40	27	166	502	172	144	344	87	6	55	8	0.036	0.11	0.047
.	19.01.15-23.19.08-1-232841	61	2	2	0	0	0	573	1	1	0	0	NA	NA	NA	26	22	168	504	163	150	342	81	0	8	0	0	0.016	0
.	19.01.15-23.19.08-1-232842	158	9	9	2	0	1	602	7	7	0	0	NA	NA	NA	53	53	174	520	172	153	365	84	3	16	10	0.017	0.031	0.058
.	19.01.15-23.19.11-1-232845	35	1	1	0	0	0	0	0	0	0	0	NA	NA	NA	9	8	163	494	164	0	0	0	4	0	0	0.025	0	0
.	19.01.15-23.19.21-1-232857	64	4	4	0	0	0	574	3	3	0	0	NA	NA	NA	23	22	169	498	168	150	341	83	9	15	2	0.053	0.03	0.012
.	19.01.15-23.19.47-1-232881	63	5	5	3	0	3	572	4	4	0	0	NA	NA	NA	26	27	173	501	166	152	337	83	0	12	0	0	0.024	0
.	19.01.15-23.19.47-1-232882	149	6	6	1	0	1	589	5	5	0	0	NA	NA	NA	33	35	168	508	172	150	352	87	3	11	2	0.018	0.022	0.012
.	19.01.15-23.19.52-1-232884	89	6	6	1	0	1	573	4	4	0	0	NA	NA	NA	27	19	163	501	168	143	344	86	0	19	2	0	0.038	0.012
.	19.01.15-23.20.10-1-232906	32	1	1	0	0	0	0	0	0	0	0	NA	NA	NA	5	11	165	495	164	0	0	0	0	1	0	0	0.002	0
.	19.01.15-23.20.12-1-232910	154	10	10	4	0	3	604	9	9	0	0	NA	NA	NA	44	56	177	521	171	157	359	88	5	9	5	0.028	0.017	0.029
.	19.01.15-23.20.13-1-232915	30	1	1	0	0	0	0	0	0	0	0	NA	NA	NA	5	11	165	494	165	0	0	0	0	1	0	0	0.002	0
.	19.01.15-23.20.15-1-232921	63	2	2	0	0	0	581	1	1	0	0	NA	NA	NA	16	24	170	501	166	153	346	82	0	0	2	0	0	0.012
.	19.01.15-23.20.18-1-232923	37	1	1	0	0	0	0	0	0	0	0	NA	NA	NA	10	9	165	494	163	0	0	0	0	0	0	0	0	0
.	19.01.15-23.20.25-1-232929	120	7	7	3	0	2	590	6	6	0	0	NA	NA	NA	46	38	170	514	167	151	353	86	0	16	13	0	0.031	0.078
.	19.01.15-23.20.27-1-232931	95	3	3	0	0	0	577	2	2	0	0	NA	NA	NA	29	29	170	504	168	150	344	83	0	3	1	0	0.006	0.006
.	19.01.15-23.20.27-1-232932	33	1	1	1	0	1	0	0	0	0	0	NA	NA	NA	11	9	165	493	164	0	0	0	0	0	0	0	0	0
.	19.01.15-23.20.27-1-232933	208	39	39	9	0	6	613	33	33	0	0	NA	NA	NA	78	63	176	520	180	157	363	93	30	84	14	0.17	0.162	0.078
.	19.01.15-23.20.28-1-232934	94	5	5	1	0	1	574	3	3	0	0	NA	NA	NA	29	18	169	496	166	150	340	84	0	4	4	0	0.008	0.024
.	19.01.15-23.20.36-1-232955	118	8	8	1	0	1	593	6	6	0	0	NA	NA	NA	40	43	172	513	171	153	353	87	4	29	4	0.023	0.057	0.023
.	19.01.15-23.20.40-1-232960	97	5	5	4	0	2	590	3	3	0	0	NA	NA	NA	20	32	169	510	166	154	351	85	0	17	0	0	0.033	0
.	19.01.15-23.20.41-1-232962	95	5	5	0	0	0	573	3	3	0	0	NA	NA	NA	33	29	168	505	169	149	342	82	0	9	3	0	0.018	0.018
.	19.01.15-23.20.41-1-232963	92	5	5	1	0	0	579	3	3	0	0	NA	NA	NA	41	37	171	512	167	149	346	84	5	16	3	0.029	0.031	0.018
.	19.01.15-23.20.42-1-232966	59	2	2	0	0	0	573	1	1	0	0	NA	NA	NA	25	24	166	503	168	148	342	83	0	4	5	0	0.008	0.03
.	19.01.15-23.20.48-1-232969	297	25	25	7	0	4	646	24	24	0	0	NA	NA	NA	69	100	188	548	177	171	383	92	16	81	15	0.085	0.148	0.085
.	19.01.15-23.20.49-1-232970	60	2	2	0	0	0	584	1	1	0	0	NA	NA	NA	29	33	169	510	167	151	351	82	0	6	0	0	0.012	0
.	19.01.15-23.21.06-1-232989	118	6	6	3	0	2	598	5	5	0	0	NA	NA	NA	32	55	170	525	173	149	363	86	15	7	0	0.088	0.013	0
.	19.01.15-23.21.09-1-232991	263	10	10	7	0	3	628	9	9	0	0	NA	NA	NA	91	75	178	535	175	160	378	90	5	28	13	0.028	0.052	0.074
.	19.01.15-23.21.16-1-232999	149	18	18	7	0	4	604	17	17	0	0	NA	NA	NA	44	48	168	520	173	152	364	88	6	27	25	0.036	0.052	0.145
.	19.01.15-23.21.53-1-233038	33	1	1	1	0	1	0	0	0	0	0	NA	NA	NA	8	5	164	490	164	0	0	0	0	0	0	0	0	0
.	19.01.15-23.21.54-1-233041	148	11	11	3	0	2	612	10	10	0	0	NA	NA	NA	61	66	175	532	172	155	371	86	5	28	4	0.029	0.053	0.023
.	19.01.15-23.21.56-1-233044	123	12	12	2	0	2	590	10	10	0	0	NA	NA	NA	48	47	175	514	171	153	353	84	11	26	4	0.063	0.051	0.023
.	19.01.15-23.22.03-1-233053	142	19	19	2	0	2	588	16	16	0	0	NA	NA	NA	47	35	171	508	169	153	351	84	6	48	3	0.035	0.094	0.018
.	19.01.15-23.22.05-1-233059	116	20	20	2	0	2	580	19	19	0	0	NA	NA	NA	34	28	167	509	165	150	349	81	7	42	12	0.042	0.083	0.073
.	19.01.15-23.22.08-1-233064	33	1	1	0	0	0	0	0	0	0	0	NA	NA	NA	5	10	164	495	164	0	0	0	0	3	0	0	0.006	0
.	19.01.15-23.22.11-1-233068	150	8	8	3	0	3	590	7	7	0	0	NA	NA	NA	50	42	169	516	170	153	352	85	10	5	17	0.059	0.01	0.1
.	19.01.15-23.22.11-1-233069	31	1	1	0	0	0	0	0	0	0	0	NA	NA	NA	7	5	165	490	163	0	0	0	0	2	0	0	0.004	0
.	19.01.15-23.22.26-1-233081	171	33	33	7	0	6	612	32	32	0	0	NA	NA	NA	55	60	174	524	175	152	368	92	13	98	18	0.075	0.187	0.103
.	19.01.15-23.22.26-1-233082	100	13	13	4	0	3	582	12	12	0	0	NA	NA	NA	33	28	166	507	168	150	348	84	6	33	3	0.036	0.065	0.018
.	19.01.15-23.22.34-1-233109	236	48	48	13	0	7	605	44	44	0	0	NA	NA	NA	70	59	175	519	178	156	356	93	31	102	26	0.177	0.197	0.146
.	19.01.15-23.22.39-1-233115	98	5	5	0	0	0	573	3	3	0	0	NA	NA	NA	30	19	165	502	165	148	343	82	1	4	1	0.006	0.008	0.006
.	19.01.15-23.22.43-1-233117	148	7	7	3	0	2	598	5	5	0	0	NA	NA	NA	53	51	177	514	173	159	354	85	5	9	5	0.028	0.018	0.029
.	19.01.15-23.22.48-1-233124	88	3	3	0	0	0	576	2	2	0	0	NA	NA	NA	27	28	168	503	170	151	342	83	0	6	7	0	0.012	0.041
.	19.01.15-23.23.02-1-233137	60	2	2	1	0	1	500	1	1	0	0	NA	NA	NA	13	16	165	497	167	131	301	68	2	1	0	0.012	0.002	0
.	19.01.15-23.23.05-1-233143	114	5	5	3	0	2	596	4	4	0	0	NA	NA	NA	50	54	179	518	170	158	353	85	10	13	4	0.056	0.025	0.024
.	19.01.15-23.23.06-1-233146	34	1	1	0	0	0	0	0	0	0	0	NA	NA	NA	12	8	163	494	164	0	0	0	0	0	0	0	0	0
.	19.01.15-23.23.07-1-233147	88	6	6	2	0	2	583	4	4	0	0	NA	NA	NA	33	30	170	504	169	150	349	84	0	13	2	0	0.026	0.012
.	19.01.15-23.23.10-1-233150	95	9	9	5	0	4	581	7	7	0	0	NA	NA	NA	35	29	166	510	166	148	351	82	8	29	1	0.048	0.057	0.006
.	19.01.15-23.23.14-1-233155	33	1	1	0	0	0	0	0	0	0	0	NA	NA	NA	5	9	164	496	162	0	0	0	3	0	0	0.018	0	0
.	19.01.15-23.23.14-1-233158	143	9	9	4	0	3	591	8	8	0	0	NA	NA	NA	51	42	168	513	174	145	359	87	23	21	2	0.137	0.041	0.011
.	19.01.15-23.23.15-1-233160	204	9	9	4	0	4	606	6	6	0	0	NA	NA	NA	53	61	174	532	168	155	366	85	0	19	9	0	0.036	0.054
.	19.01.15-23.23.16-1-233161	61	2	2	0	0	0	573	1	1	0	0	NA	NA	NA	21	24	168	499	170	146	346	81	4	1	0	0.024	0.002	0
.	19.01.15-23.23.25-1-233177	89	4	4	1	0	0	572	3	3	0	0	NA	NA	NA	24	20	165	499	169	148	342	82	0	12	11	0	0.024	0.065
.	19.01.15-23.23.27-1-233179	120	12	12	5	0	3	589	11	11	0	0	NA	NA	NA	38	35	171	505	172	153	350	86	13	11	14	0.076	0.022	0.081
.	19.01.15-23.23.29-1-233183	120	15	15	2	0	0	582	14	14	0	0	NA	NA	NA	51	38	173	508	170	154	346	82	13	46	6	0.075	0.091	0.035
.	19.01.15-23.23.34-1-233200	152	12	12	2	0	2	601	9	9	0	0	NA	NA	NA	49	50	174	519	170	156	360	85	3	24	10	0.017	0.046	0.059
.	19.01.15-23.23.35-1-233201	141	5	5	1	0	0	594	3	3	0	0	NA	NA	NA	56	47	171	521	168	154	357	83	8	9	8	0.047	0.017	0.048
.	19.01.15-23.23.35-1-233202	57	2	2	1	0	1	572	1	1	0	0	NA	NA	NA	22	25	168	502	168	150	342	80	3	4	0	0.018	0.008	0
.	19.01.15-23.23.37-1-233203	90	5	5	2	0	2	581	4	4	0	0	NA	NA	NA	39	33	172	504	170	153	344	84	5	6	8	0.029	0.012	0.047
.	19.01.15-23.23.42-1-233213	83	3	3	0	0	0	571	2	2	0	0	NA	NA	NA	17	16	165	499	165	148	341	82	2	2	0	0.012	0.004	0
.	19.01.15-23.23.46-1-233226	125	11	11	3	0	1	594	8	8	0	0	NA	NA	NA	43	41	175	512	167	155	357	82	11	24	0	0.063	0.047	0
.	19.01.15-23.23.49-1-233228	128	27	27	5	0	4	593	25	25	0	0	NA	NA	NA	46	53	172	522	172	155	352	86	3	57	20	0.017	0.109	0.116
.	19.01.15-23.23.55-1-233234	62	2	2	0	0	0	575	1	1	0	0	NA	NA	NA	18	23	170	498	168	152	341	82	0	2	1	0	0.004	0.006
.	19.01.15-23.23.56-1-233236	168	11	11	1	0	0	599	10	10	0	0	NA	NA	NA	56	53	178	514	174	154	357	88	9	23	2	0.051	0.045	0.011
.	19.01.15-23.23.56-1-233238	209	41	41	10	0	10	603	38	38	0	0	NA	NA	NA	63	51	170	520	174	150	360	93	37	95	16	0.218	0.183	0.092
.	19.01.15-23.23.58-1-233241	175	22	22	4	0	4	597	20	20	0	0	NA	NA	NA	53	52	174	523	168	153	360	84	18	45	11	0.103	0.086	0.065
.	19.01.15-23.24.02-1-233251	60	2	2	1	0	1	99	1	1	0	0	NA	NA	NA	16	15	163	501	164	28	54	17	0	2	0	0	0.004	0
.	19.01.15-23.24.06-1-233258	120	6	6	1	0	1	580	4	4	0	0	NA	NA	NA	32	25	165	503	170	149	346	85	0	6	7	0	0.012	0.041
.	19.01.15-23.24.08-1-233263	180	34	34	13	0	11	606	29	29	0	0	NA	NA	NA	66	63	175	525	176	153	361	92	21	60	14	0.12	0.114	0.08
.	19.01.15-23.24.09-1-233264	118	9	9	3	0	3	593	7	7	0	0	NA	NA	NA	46	42	173	510	172	156	353	84	4	10	10	0.023	0.02	0.058
.	19.01.15-23.24.11-1-233266	114	4	4	3	0	3	579	3	3	0	0	NA	NA	NA	21	26	167	506	166	149	348	82	1	10	0	0.006	0.02	0
.	19.01.15-23.24.23-1-233285	115	7	7	4	0	2	575	5	5	0	0	NA	NA	NA	34	28	169	505	167	147	349	79	1	7	5	0.006	0.014	0.03
.	19.01.15-23.24.28-1-233288	37	1	1	1	0	1	0	0	0	0	0	NA	NA	NA	9	12	168	492	165	0	0	0	2	0	0	0.012	0	0
.	19.01.15-23.24.29-1-233290	179	18	18	11	0	9	615	15	15	0	0	NA	NA	NA	45	67	176	530	174	157	369	89	2	53	9	0.011	0.1	0.052
.	19.01.15-23.24.29-1-233291	89	5	5	1	0	1	575	3	3	0	0	NA	NA	NA	29	21	169	499	166	150	343	82	10	1	0	0.059	0.002	0
.	19.01.15-23.24.31-1-233292	148	12	12	4	0	3	599	10	10	0	0	NA	NA	NA	44	51	170	521	173	150	358	91	13	23	4	0.076	0.044	0.023
.	19.01.15-23.24.39-1-233313	237	46	46	13	0	8	621	44	44	0	0	NA	NA	NA	73	66	176	527	176	160	370	91	24	111	32	0.136	0.211	0.182
.	19.01.15-23.24.41-1-233315	90	3	3	1	0	1	584	1	1	0	0	NA	NA	NA	34	30	167	504	172	148	349	87	0	7	4	0	0.014	0.023
.	19.01.15-23.24.41-1-233316	198	10	10	1	0	1	604	8	8	0	0	NA	NA	NA	74	65	177	520	181	155	356	93	8	13	6	0.045	0.025	0.033
.	19.01.15-23.24.46-1-233323	416	24	24	6	0	3	650	21	21	0	0	NA	NA	NA	114	101	178	551	185	158	394	98	13	66	20	0.073	0.12	0.108
.	19.01.15-23.24.55-1-233334	124	9	9	3	0	1	590	8	8	0	0	NA	NA	NA	37	39	173	507	172	154	350	86	14	39	0	0.081	0.077	0
.	19.01.15-23.24.55-1-233335	64	2	2	2	0	2	350	0	0	0	0	NA	NA	NA	18	18	164	504	163	88	213	49	0	1	5	0	0.002	0.031
.	19.01.15-23.24.57-1-233340	150	9	9	2	0	2	581	8	8	0	0	NA	NA	NA	51	34	171	509	167	149	349	83	5	20	4	0.029	0.039	0.024
.	19.01.15-23.25.00-1-233346	349	40	40	13	0	9	650	39	39	0	0	NA	NA	NA	88	100	184	548	181	165	387	98	19	102	11	0.103	0.186	0.061
.	19.01.15-23.25.00-1-233347	90	8	8	1	0	1	579	7	7	0	0	NA	NA	NA	39	32	169	506	170	144	347	88	6	11	8	0.036	0.022	0.047
.	19.01.15-23.25.06-1-233360	147	5	5	2	0	2	588	3	3	0	0	NA	NA	NA	50	42	172	512	171	154	350	84	6	12	5	0.035	0.023	0.029
.	19.01.15-23.25.06-1-233362	126	5	5	1	0	1	584	4	4	0	0	NA	NA	NA	55	44	176	507	174	155	343	86	3	6	6	0.017	0.012	0.034
.	19.01.15-23.25.21-1-233385	86	3	3	1	0	1	571	2	2	0	0	NA	NA	NA	47	32	172	501	172	148	339	84	0	6	2	0	0.012	0.012
.	19.01.15-23.25.22-1-233387	151	20	20	7	0	5	591	16	16	0	0	NA	NA	NA	59	45	172	513	173	151	354	86	23	32	11	0.134	0.062	0.064
.	19.01.15-23.25.25-1-233389	30	1	1	1	0	1	0	0	0	0	0	NA	NA	NA	8	10	166	491	166	0	0	0	0	0	0	0	0	0
.	19.01.15-23.25.27-1-233391	35	1	1	1	0	1	0	0	0	0	0	NA	NA	NA	11	11	168	493	163	0	0	0	0	0	3	0	0	0.018
.	19.01.15-23.25.27-1-233396	91	6	6	1	0	0	583	5	5	0	0	NA	NA	NA	29	34	166	513	168	144	355	84	3	23	0	0.018	0.045	0
.	19.01.15-23.25.29-1-233398	90	6	6	0	0	0	589	4	4	0	0	NA	NA	NA	22	30	172	504	167	154	350	85	3	15	0	0.017	0.03	0
.	19.01.15-23.25.30-1-233399	327	34	34	11	0	7	678	31	31	0	0	NA	NA	NA	91	120	189	561	183	173	402	103	18	90	28	0.095	0.16	0.153
.	19.01.15-23.25.34-1-233417	84	3	3	1	0	1	572	2	2	0	0	NA	NA	NA	39	27	166	508	166	145	346	81	0	14	5	0	0.028	0.03
.	19.01.15-23.25.37-1-233421	92	5	5	2	0	2	573	4	4	0	0	NA	NA	NA	24	18	166	501	164	144	347	82	15	11	0	0.09	0.022	0
.	19.01.15-23.25.43-1-233425	34	1	1	0	0	0	0	0	0	0	0	NA	NA	NA	6	8	165	491	165	0	0	0	0	0	0	0	0	0
.	19.01.15-23.25.45-1-233436	122	6	6	0	0	0	583	5	5	0	0	NA	NA	NA	46	39	170	515	167	151	349	83	0	6	9	0	0.012	0.054
.	19.01.15-23.25.46-1-233437	145	9	9	1	0	1	598	7	7	0	0	NA	NA	NA	35	40	172	508	173	153	355	90	0	37	0	0	0.073	0
.	19.01.15-23.25.47-1-233440	151	15	15	6	0	6	596	14	14	0	0	NA	NA	NA	44	47	178	512	170	158	353	85	12	34	11	0.067	0.066	0.065
.	19.01.15-23.25.49-1-233442	119	7	7	1	0	1	588	6	6	0	0	NA	NA	NA	56	41	170	510	174	152	348	88	2	18	6	0.012	0.035	0.034
.	19.01.15-23.25.55-1-233447	240	41	41	7	0	5	631	38	38	0	0	NA	NA	NA	66	85	175	539	184	154	378	99	5	112	29	0.029	0.208	0.158
.	19.01.15-23.25.57-1-233451	244	14	14	4	0	3	599	12	12	0	0	NA	NA	NA	64	57	172	527	171	151	362	86	2	46	4	0.012	0.087	0.023
.	19.01.15-23.26.04-1-233465	32	1	1	1	0	1	0	0	0	0	0	NA	NA	NA	5	12	163	500	162	0	0	0	0	1	0	0	0.002	0
.	19.01.15-23.26.06-1-233472	148	8	8	1	0	1	606	7	7	0	0	NA	NA	NA	50	50	173	519	171	157	363	86	0	24	8	0	0.046	0.047
.	19.01.15-23.26.06-1-233473	63	2	2	1	0	1	574	1	1	0	0	NA	NA	NA	29	30	169	505	169	149	344	81	0	5	0	0	0.01	0
.	19.01.15-23.26.09-1-233476	32	1	1	0	0	0	0	0	0	0	0	NA	NA	NA	12	8	166	492	163	0	0	0	0	0	0	0	0	0
.	19.01.15-23.26.10-1-233477	178	16	16	5	0	5	601	15	15	0	0	NA	NA	NA	61	48	175	514	172	157	357	87	10	32	8	0.057	0.062	0.047
.	19.01.15-23.26.11-1-233479	207	30	30	9	0	8	609	27	27	0	0	NA	NA	NA	69	62	175	522	178	155	359	95	32	76	10	0.183	0.146	0.056
.	19.01.15-23.26.16-1-233490	81	3	3	0	0	0	588	2	2	0	0	NA	NA	NA	31	37	169	512	169	150	354	84	5	4	1	0.03	0.008	0.006
.	19.01.15-23.26.20-1-233495	92	6	6	0	0	0	585	5	5	0	0	NA	NA	NA	30	38	173	508	170	155	348	82	12	6	2	0.069	0.012	0.012
.	19.01.15-23.26.25-1-233511	104	6	6	3	0	3	585	4	4	0	0	NA	NA	NA	43	37	175	505	170	154	344	87	4	7	0	0.023	0.014	0
.	19.01.15-23.26.26-1-233512	62	4	4	3	0	2	580	3	3	0	0	NA	NA	NA	16	25	167	508	163	151	348	81	2	8	0	0.012	0.016	0
.	19.01.15-23.26.31-1-233520	94	6	6	2	0	2	589	5	5	0	0	NA	NA	NA	25	34	173	506	168	153	351	85	2	12	3	0.012	0.024	0.018
.	19.01.15-23.26.31-1-233521	90	6	6	2	0	2	583	5	5	0	0	NA	NA	NA	27	36	167	512	170	147	351	85	6	7	0	0.036	0.014	0
.	19.01.15-23.26.45-1-233544	84	3	3	0	0	0	582	2	2	0	0	NA	NA	NA	24	23	169	500	167	154	345	83	0	3	5	0	0.006	0.03
.	19.01.15-23.26.47-1-233547	39	1	1	0	0	0	0	0	0	0	0	NA	NA	NA	10	10	165	493	165	0	0	0	0	0	1	0	0	0.006
.	19.01.15-23.26.48-1-233551	96	5	5	1	0	1	591	3	3	0	0	NA	NA	NA	35	42	169	514	172	150	354	87	0	7	3	0	0.014	0.017
.	19.01.15-23.26.49-1-233552	241	17	17	5	0	4	641	16	16	0	0	NA	NA	NA	50	87	180	545	175	162	388	91	2	59	19	0.011	0.108	0.109
.	19.01.15-23.26.49-1-233553	149	8	8	1	0	1	606	6	6	0	0	NA	NA	NA	43	53	175	520	171	160	362	84	0	4	16	0	0.008	0.094
.	19.01.15-23.26.49-1-233554	176	29	29	10	0	8	595	25	25	0	0	NA	NA	NA	60	45	172	516	170	153	357	85	17	61	19	0.099	0.118	0.112
.	19.01.15-23.26.51-1-233558	32	1	1	0	0	0	0	0	0	0	0	NA	NA	NA	13	12	165	497	163	0	0	0	0	0	0	0	0	0
.	19.01.15-23.26.54-1-233560	174	23	23	8	0	5	605	21	21	0	0	NA	NA	NA	46	49	177	514	171	159	357	89	16	64	4	0.09	0.125	0.023
.	19.01.15-23.27.00-1-233567	34	1	1	0	0	0	0	0	0	0	0	NA	NA	NA	8	13	165	497	164	0	0	0	0	0	1	0	0	0.006
.	19.01.15-23.27.02-1-233572	255	24	24	3	0	2	620	21	21	0	0	NA	NA	NA	77	65	178	527	173	158	370	92	27	45	33	0.152	0.085	0.191
.	19.01.15-23.27.02-1-233574	158	8	8	1	0	1	600	7	7	0	0	NA	NA	NA	57	51	173	520	171	154	360	86	13	17	4	0.075	0.033	0.023
.	19.01.15-23.27.04-1-233578	224	30	30	7	0	6	620	26	26	0	0	NA	NA	NA	81	71	181	533	170	161	372	87	16	80	24	0.088	0.15	0.141
.	19.01.15-23.27.05-1-233580	181	15	15	7	0	5	601	14	14	0	0	NA	NA	NA	52	51	175	518	171	156	359	86	4	43	17	0.023	0.083	0.099
.	19.01.15-23.27.19-1-233595	206	19	19	6	0	5	617	17	17	0	0	NA	NA	NA	64	67	180	528	172	160	370	87	8	63	8	0.044	0.119	0.047
.	19.01.15-23.27.25-1-233602	128	11	11	3	0	3	583	10	10	0	0	NA	NA	NA	51	33	169	506	171	151	346	86	3	26	11	0.018	0.051	0.064
.	19.01.15-23.27.33-1-233630	33	1	1	0	0	0	0	0	0	0	0	NA	NA	NA	12	10	165	496	162	0	0	0	2	0	0	0.012	0	0
.	19.01.15-23.27.34-1-233632	194	21	21	7	0	5	601	20	20	0	0	NA	NA	NA	50	59	177	521	174	155	356	90	19	44	10	0.107	0.084	0.057
.	19.01.15-23.27.36-1-233634	32	1	1	0	0	0	0	0	0	0	0	NA	NA	NA	8	6	163	492	164	0	0	0	1	0	0	0.006	0	0
.	19.01.15-23.27.39-1-233639	89	5	5	1	0	1	580	4	4	0	0	NA	NA	NA	36	35	171	506	171	151	344	85	4	11	0	0.023	0.022	0
.	19.01.15-23.27.45-1-233643	160	14	14	5	0	4	603	12	12	0	0	NA	NA	NA	59	54	176	518	173	156	356	91	0	31	8	0	0.06	0.046
.	19.01.15-23.27.45-1-233644	93	8	8	1	0	0	592	6	6	0	0	NA	NA	NA	26	34	170	510	167	152	356	84	0	18	4	0	0.035	0.024
.	19.01.15-23.27.45-1-233649	60	3	3	1	0	1	573	2	2	0	0	NA	NA	NA	17	16	166	499	164	149	343	81	1	6	0	0.006	0.012	0
.	19.01.15-23.27.58-1-233657	157	38	38	11	0	9	602	32	32	0	0	NA	NA	NA	54	61	172	527	175	151	361	90	44	35	45	0.256	0.066	0.257
.	19.01.15-23.28.04-1-233666	115	6	6	1	0	1	593	5	5	0	0	NA	NA	NA	40	40	170	514	169	153	357	83	7	11	5	0.041	0.021	0.03
.	19.01.15-23.28.14-1-233677	90	6	6	3	0	2	587	5	5	0	0	NA	NA	NA	29	34	169	508	170	151	351	85	0	17	3	0	0.033	0.018
.	19.01.15-23.28.18-1-233679	64	3	3	0	0	0	582	2	2	0	0	NA	NA	NA	29	33	172	507	167	153	345	84	6	0	4	0.035	0	0.024
.	19.01.15-23.28.20-1-233686	126	9	9	3	0	3	606	5	5	0	0	NA	NA	NA	43	56	178	515	176	158	357	91	27	27	0	0.152	0.052	0
.	19.01.15-23.28.21-1-233687	151	9	9	1	0	1	590	8	8	0	0	NA	NA	NA	48	48	172	517	172	153	351	86	21	15	0	0.122	0.029	0
.	19.01.15-23.28.32-1-233697	153	20	20	7	0	6	597	18	18	0	0	NA	NA	NA	51	50	173	518	172	153	358	86	4	39	25	0.023	0.075	0.145
.	19.01.15-23.28.40-1-233718	90	5	5	2	0	2	583	4	4	0	0	NA	NA	NA	37	29	169	508	165	151	351	81	8	2	5	0.047	0.004	0.03
.	19.01.15-23.28.43-1-233722	30	1	1	0	0	0	0	0	0	0	0	NA	NA	NA	7	6	164	491	164	0	0	0	0	0	0	0	0	0
.	19.01.15-23.28.45-1-233724	33	1	1	0	0	0	0	0	0	0	0	NA	NA	NA	9	7	165	492	163	0	0	0	0	0	0	0	0	0
.	19.01.15-23.28.48-1-233726	233	42	42	9	0	4	640	39	39	0	0	NA	NA	NA	72	87	182	538	180	164	380	96	11	106	28	0.06	0.197	0.156
.	19.01.15-23.28.52-1-233727	154	18	18	3	0	2	601	16	16	0	0	NA	NA	NA	46	54	174	515	178	156	352	93	1	52	26	0.006	0.101	0.146
.	19.01.15-23.28.53-1-233728	181	13	13	3	0	3	612	11	11	0	0	NA	NA	NA	60	59	178	520	174	159	360	93	32	27	6	0.18	0.052	0.034
.	19.01.15-23.28.54-1-233730	269	35	35	14	0	8	627	34	34	0	0	NA	NA	NA	84	82	180	543	172	160	380	87	18	102	18	0.1	0.188	0.105
.	19.01.15-23.28.54-1-233731	115	17	17	3	0	2	593	14	14	0	0	NA	NA	NA	50	47	172	521	167	150	361	82	1	22	11	0.006	0.042	0.066
.	19.01.15-23.29.01-1-233744	180	15	15	5	0	2	620	14	14	0	0	NA	NA	NA	53	74	181	522	184	163	361	96	1	29	11	0.006	0.056	0.06
.	19.01.15-23.29.18-1-233771	60	2	2	0	0	0	298	1	1	0	0	NA	NA	NA	19	22	170	501	164	77	178	43	0	2	0	0	0.004	0
.	19.01.15-23.29.26-1-233782	146	14	14	2	0	2	598	13	13	0	0	NA	NA	NA	52	47	172	517	171	154	358	86	7	25	0	0.041	0.048	0
.	19.01.15-23.29.38-1-233800	63	4	4	2	0	2	574	3	3	0	0	NA	NA	NA	30	27	167	507	166	148	344	82	2	9	0	0.012	0.018	0
.	19.01.15-23.29.38-1-233801	171	7	7	0	0	0	592	5	5	0	0	NA	NA	NA	63	48	176	513	172	151	353	88	3	20	0	0.017	0.039	0
.	19.01.15-23.29.39-1-233803	128	13	13	3	0	2	598	12	12	0	0	NA	NA	NA	40	47	177	517	166	158	357	83	20	14	9	0.113	0.027	0.054
.	19.01.15-23.29.40-1-233806	62	2	2	1	0	1	573	1	1	0	0	NA	NA	NA	19	21	167	502	165	149	342	82	3	3	0	0.018	0.006	0
.	19.01.15-23.29.44-1-233809	262	29	29	6	0	3	637	26	26	0	0	NA	NA	NA	87	83	185	529	182	166	371	100	36	58	13	0.195	0.11	0.071
.	19.01.15-23.29.52-1-233821	92	3	3	1	0	1	581	2	2	0	0	NA	NA	NA	20	32	170	507	168	148	351	82	5	6	0	0.029	0.012	0
.	19.01.15-23.29.53-1-233823	91	7	7	4	0	3	577	6	6	0	0	NA	NA	NA	33	29	171	502	169	150	343	84	0	20	5	0	0.04	0.03
.	19.01.15-23.29.56-1-233826	143	7	7	0	0	0	593	6	6	0	0	NA	NA	NA	43	43	167	517	172	146	360	87	3	25	2	0.018	0.048	0.012
.	19.01.15-23.30.01-1-233839	92	3	3	1	0	1	584	1	1	0	0	NA	NA	NA	22	34	165	511	171	146	351	87	2	5	0	0.012	0.01	0
.	19.01.15-23.30.02-1-233846	85	7	7	1	0	0	577	6	6	0	0	NA	NA	NA	33	30	168	507	168	147	348	82	0	14	2	0	0.028	0.012
.	19.01.15-23.30.05-1-233850	234	35	35	12	0	8	614	31	31	0	0	NA	NA	NA	70	68	177	525	179	153	366	95	6	111	18	0.034	0.211	0.101
.	19.01.15-23.30.05-1-233852	280	26	26	3	0	3	602	25	25	0	0	NA	NA	NA	79	54	173	513	181	154	354	94	7	82	13	0.04	0.16	0.072
.	19.01.15-23.30.07-1-233856	57	2	2	1	0	1	576	1	1	0	0	NA	NA	NA	21	22	172	496	167	152	339	85	5	3	0	0.029	0.006	0
.	19.01.15-23.30.12-1-233861	63	5	5	0	0	0	579	3	3	0	0	NA	NA	NA	20	22	169	501	165	152	345	82	1	8	1	0.006	0.016	0.006
.	19.01.15-23.30.15-1-233868	93	5	5	0	0	0	572	4	4	0	0	NA	NA	NA	28	29	170	508	164	147	344	81	6	6	2	0.035	0.012	0.012
.	19.01.15-23.30.17-1-233870	91	6	6	0	0	0	583	5	5	0	0	NA	NA	NA	30	34	169	509	169	145	353	85	3	17	4	0.018	0.033	0.024
.	19.01.15-23.30.20-1-233879	90	4	4	1	0	1	580	2	2	0	0	NA	NA	NA	28	32	165	513	167	146	350	84	12	1	0	0.073	0.002	0
.	19.01.15-23.30.21-1-233881	181	20	20	7	0	4	601	17	17	0	0	NA	NA	NA	61	52	178	518	169	157	360	84	22	42	5	0.124	0.081	0.03
.	19.01.15-23.30.27-1-233886	120	13	13	1	0	1	580	10	10	0	0	NA	NA	NA	41	28	167	506	168	148	349	83	4	33	15	0.024	0.065	0.089
.	19.01.15-23.30.30-1-233889	147	6	6	0	0	0	590	5	5	0	0	NA	NA	NA	38	43	171	517	168	153	357	80	0	9	3	0	0.017	0.018
.	19.01.15-23.30.33-1-233910	155	10	10	1	0	1	608	9	9	0	0	NA	NA	NA	43	54	175	519	173	158	363	87	6	29	7	0.034	0.056	0.04
.	19.01.15-23.30.36-1-233916	88	4	4	3	0	2	572	3	3	0	0	NA	NA	NA	33	28	168	499	174	147	339	86	0	8	2	0	0.016	0.011
.	19.01.15-23.30.38-1-233920	87	5	5	1	0	1	584	4	4	0	0	NA	NA	NA	24	32	170	507	168	152	349	83	4	16	0	0.024	0.032	0
.	19.01.15-23.30.47-1-233929	225	61	61	16	0	14	629	56	56	0	0	NA	NA	NA	65	81	183	522	189	165	361	103	48	125	32	0.262	0.239	0.169
.	19.01.15-23.30.48-1-233930	377	44	44	13	0	11	652	39	39	0	0	NA	NA	NA	104	105	181	550	187	163	387	102	24	72	30	0.133	0.131	0.16
.	19.01.15-23.30.53-1-233935	88	3	3	0	0	0	581	2	2	0	0	NA	NA	NA	29	28	169	506	166	151	348	82	0	2	0	0	0.004	0
.	19.01.15-23.30.55-1-233937	39	1	1	1	0	1	0	0	0	0	0	NA	NA	NA	14	7	165	490	165	0	0	0	0	1	0	0	0.002	0
.	19.01.15-23.30.55-1-233938	61	2	2	1	0	1	202	1	1	0	0	NA	NA	NA	29	6	163	494	162	52	127	23	0	1	0	0	0.002	0
.	19.01.15-23.30.55-1-233939	97	6	6	1	0	1	596	5	5	0	0	NA	NA	NA	22	44	172	517	168	154	358	84	1	5	12	0.006	0.01	0.071
.	19.01.15-23.30.56-1-233942	120	7	7	2	0	2	582	6	6	0	0	NA	NA	NA	45	34	170	509	168	149	351	82	6	3	4	0.035	0.006	0.024
.	19.01.15-23.30.57-1-233943	285	17	17	3	0	2	631	16	16	0	0	NA	NA	NA	80	85	182	536	180	160	376	95	12	45	14	0.066	0.084	0.078
.	19.01.15-23.30.58-1-233946	237	34	34	9	0	7	619	31	31	0	0	NA	NA	NA	75	69	176	528	178	158	371	90	25	70	24	0.142	0.133	0.135
.	19.01.15-23.31.03-1-233957	99	5	5	3	0	3	583	2	2	0	0	NA	NA	NA	38	38	173	510	168	152	351	80	7	2	6	0.04	0.004	0.036
.	19.01.15-23.31.06-1-233985	63	4	4	0	0	0	574	3	3	0	0	NA	NA	NA	22	25	168	503	167	148	344	82	0	11	0	0	0.022	0
.	19.01.15-23.31.12-1-234011	33	1	1	0	0	0	0	0	0	0	0	NA	NA	NA	16	9	168	492	162	0	0	0	0	0	2	0	0	0.012
.	19.01.15-23.31.14-1-234019	86	6	6	0	0	0	584	5	5	0	0	NA	NA	NA	25	36	171	509	169	152	347	85	2	12	4	0.012	0.024	0.024
.	19.01.15-23.31.15-1-234021	62	3	3	1	0	1	568	2	2	0	0	NA	NA	NA	33	17	168	495	167	149	336	83	0	7	0	0	0.014	0
.	19.01.15-23.31.20-1-234029	208	21	21	8	0	5	615	17	17	0	0	NA	NA	NA	67	69	178	525	179	158	362	95	28	62	2	0.157	0.118	0.011
.	19.01.15-23.31.24-1-234033	93	9	9	1	0	1	584	8	8	0	0	NA	NA	NA	33	41	172	513	169	149	350	85	9	14	8	0.052	0.027	0.047
.	19.01.15-23.31.29-1-234039	33	1	1	0	0	0	0	0	0	0	0	NA	NA	NA	12	7	163	495	162	0	0	0	4	0	0	0.025	0	0
.	19.01.15-23.31.32-1-234040	145	27	27	8	0	5	600	26	26	0	0	NA	NA	NA	54	53	170	524	172	149	365	86	21	61	16	0.124	0.116	0.093
.	19.01.15-23.31.33-1-234057	87	3	3	0	0	0	579	0	0	0	0	NA	NA	NA	28	28	167	505	169	147	345	87	1	6	0	0.006	0.012	0
.	19.01.15-23.31.34-1-234061	32	1	1	0	0	0	0	0	0	0	0	NA	NA	NA	6	7	164	490	166	0	0	0	0	4	0	0	0.008	0
.	19.01.15-23.31.36-1-234066	117	10	10	4	0	4	584	9	9	0	0	NA	NA	NA	34	36	168	512	169	150	350	84	6	33	0	0.036	0.064	0
.	19.01.15-23.31.44-1-234072	94	6	6	1	0	1	569	5	5	0	0	NA	NA	NA	26	21	167	498	169	146	340	83	2	9	1	0.012	0.018	0.006
.	19.01.15-23.31.44-1-234073	60	2	2	0	0	0	499	0	0	0	0	NA	NA	NA	23	18	168	499	164	123	308	68	0	0	1	0	0	0.006
.	19.01.15-23.31.49-1-234087	175	24	24	8	0	6	591	20	20	0	0	NA	NA	NA	47	44	176	508	173	158	347	86	16	45	12	0.091	0.089	0.069
.	19.01.15-23.31.51-1-234090	141	8	8	2	0	2	587	7	7	0	0	NA	NA	NA	38	35	174	502	172	157	344	86	0	19	0	0	0.038	0
.	19.01.15-23.31.59-1-234102	29	1	1	0	0	0	0	0	0	0	0	NA	NA	NA	8	8	165	494	162	0	0	0	2	0	0	0.012	0	0
.	19.01.15-23.31.59-1-234106	146	23	23	4	0	3	576	20	20	0	0	NA	NA	NA	49	28	167	506	168	148	347	81	15	32	2	0.09	0.063	0.012
.	19.01.15-23.32.01-1-234112	340	20	20	6	0	5	666	19	19	0	0	NA	NA	NA	97	131	179	572	193	160	399	107	7	72	20	0.039	0.126	0.104
.	19.01.15-23.32.01-1-234113	159	11	11	0	0	0	593	8	8	0	0	NA	NA	NA	59	40	174	507	172	154	350	89	18	14	2	0.103	0.028	0.012
.	19.01.15-23.32.01-1-234114	146	12	12	2	0	2	587	11	11	0	0	NA	NA	NA	52	39	168	513	171	153	352	82	2	34	8	0.012	0.066	0.047
.	19.01.15-23.32.09-1-234124	119	5	5	1	0	1	572	4	4	0	0	NA	NA	NA	35	26	171	502	166	150	341	81	4	16	0	0.023	0.032	0
.	19.01.15-23.32.15-1-234135	149	9	9	3	0	3	597	7	7	0	0	NA	NA	NA	53	51	170	519	175	151	356	90	11	23	2	0.065	0.044	0.011
.	19.01.15-23.32.21-1-234144	30	1	1	0	0	0	0	0	0	0	0	NA	NA	NA	13	6	163	493	163	0	0	0	0	0	0	0	0	0
.	19.01.15-23.32.23-1-234147	202	42	42	18	0	9	605	40	40	0	0	NA	NA	NA	50	55	172	523	173	154	361	90	3	120	22	0.017	0.229	0.127
.	19.01.15-23.32.23-1-234148	91	4	4	1	0	1	589	3	3	0	0	NA	NA	NA	33	34	171	511	165	152	354	83	3	5	2	0.018	0.01	0.012
.	19.01.15-23.32.23-1-234149	95	4	4	0	0	0	571	3	3	0	0	NA	NA	NA	44	28	169	505	167	148	342	81	0	9	3	0	0.018	0.018
.	19.01.15-23.32.26-1-234150	87	5	5	2	0	2	584	4	4	0	0	NA	NA	NA	30	36	170	512	167	151	352	81	0	10	4	0	0.02	0.024
.	19.01.15-23.32.28-1-234152	322	24	24	3	0	2	646	22	22	0	0	NA	NA	NA	89	91	184	543	177	168	385	93	2	38	14	0.011	0.07	0.079
.	19.01.15-23.32.30-1-234157	32	1	1	0	0	0	0	0	0	0	0	NA	NA	NA	12	5	164	490	164	0	0	0	0	2	0	0	0.004	0
.	19.01.15-23.32.33-1-234175	96	3	3	0	0	0	577	1	1	0	0	NA	NA	NA	47	27	168	508	164	145	350	82	0	5	6	0	0.01	0.037
.	19.01.15-23.32.36-1-234184	182	13	13	7	0	3	608	11	11	0	0	NA	NA	NA	64	53	172	517	177	156	358	94	11	35	5	0.064	0.068	0.028
.	19.01.15-23.32.42-1-234188	123	8	8	0	0	0	574	7	7	0	0	NA	NA	NA	30	20	168	499	166	151	340	83	18	3	0	0.107	0.006	0
.	19.01.15-23.32.45-1-234193	122	11	11	5	0	3	589	9	9	0	0	NA	NA	NA	38	37	167	508	175	150	351	88	0	28	21	0	0.055	0.12
.	19.01.15-23.32.45-1-234194	85	5	5	3	0	3	574	3	3	0	0	NA	NA	NA	32	24	167	502	168	142	347	85	13	11	0	0.078	0.022	0
.	19.01.15-23.32.45-1-234196	235	53	53	20	0	14	597	48	48	0	0	NA	NA	NA	70	51	170	521	173	149	358	90	20	116	30	0.118	0.223	0.173
.	19.01.15-23.32.51-1-234200	145	15	15	2	0	2	603	14	14	0	0	NA	NA	NA	45	55	174	522	172	151	363	89	7	56	3	0.04	0.107	0.017
.	19.01.15-23.33.18-1-234231	92	3	3	1	0	0	585	2	2	0	0	NA	NA	NA	31	35	166	510	172	147	349	89	11	5	0	0.066	0.01	0
.	19.01.15-23.33.18-1-234232	96	13	13	1	0	1	583	11	11	0	0	NA	NA	NA	30	33	167	509	170	150	350	83	5	28	4	0.03	0.055	0.024
.	19.01.15-23.33.21-1-234237	295	25	25	6	0	4	623	23	23	0	0	NA	NA	NA	87	79	182	535	175	161	373	89	7	51	15	0.038	0.095	0.086
.	19.01.15-23.33.26-1-234243	301	17	17	5	0	4	654	15	15	0	0	NA	NA	NA	94	104	191	544	182	173	384	97	12	60	4	0.063	0.11	0.022
.	19.01.15-23.33.27-1-234245	64	2	2	2	0	2	351	0	0	0	0	NA	NA	NA	18	24	169	504	164	97	207	47	0	3	0	0	0.006	0
.	19.01.15-23.33.34-1-234266	64	5	5	2	0	1	583	4	4	0	0	NA	NA	NA	24	30	168	506	169	151	346	86	0	14	0	0	0.028	0
.	19.01.15-23.33.37-1-234268	88	3	3	1	0	0	581	2	2	0	0	NA	NA	NA	20	29	173	499	170	154	346	81	0	9	1	0	0.018	0.006
.	19.01.15-23.33.41-1-234274	181	8	8	2	0	2	605	6	6	0	0	NA	NA	NA	62	52	175	522	168	156	365	84	9	34	14	0.051	0.065	0.083
.	19.01.15-23.33.42-1-234276	152	21	21	4	0	2	586	19	19	0	0	NA	NA	NA	49	39	173	513	166	155	349	82	9	56	5	0.052	0.109	0.03
.	19.01.15-23.33.48-1-234284	95	5	5	0	0	0	580	2	2	0	0	NA	NA	NA	27	28	171	505	165	152	347	81	2	6	5	0.012	0.012	0.03
.	19.01.15-23.33.51-1-234296	31	1	1	0	0	0	0	0	0	0	0	NA	NA	NA	8	8	165	492	164	0	0	0	0	0	2	0	0	0.012
.	19.01.15-23.33.53-1-234298	85	5	5	4	0	2	577	4	4	0	0	NA	NA	NA	31	26	172	498	169	151	339	87	10	4	0	0.058	0.008	0
.	19.01.15-23.33.55-1-234299	236	20	20	7	0	6	620	15	15	0	0	NA	NA	NA	69	75	171	546	171	151	381	88	11	53	6	0.064	0.097	0.035
.	19.01.15-23.34.05-1-234313	93	8	8	4	0	3	580	7	7	0	0	NA	NA	NA	24	26	168	505	166	151	346	83	4	22	2	0.024	0.044	0.012
.	19.01.15-23.34.06-1-234322	95	9	9	1	0	1	598	6	6	0	0	NA	NA	NA	26	46	169	517	173	153	358	87	0	19	5	0	0.037	0.029
.	19.01.15-23.34.07-1-234326	148	10	10	2	0	1	594	8	8	0	0	NA	NA	NA	54	47	171	519	170	153	359	82	4	17	15	0.023	0.033	0.088
.	19.01.15-23.34.10-1-234328	258	40	40	10	0	6	630	36	36	0	0	NA	NA	NA	91	78	178	533	180	158	374	98	20	88	32	0.112	0.165	0.178
.	19.01.15-23.34.11-1-234329	207	24	24	7	0	6	605	21	21	0	0	NA	NA	NA	51	51	176	514	174	156	357	92	11	67	24	0.062	0.13	0.138
.	19.01.15-23.34.14-1-234334	179	17	17	4	0	1	602	16	16	0	0	NA	NA	NA	70	49	176	516	170	157	357	88	15	54	5	0.085	0.105	0.029
.	19.01.15-23.34.23-1-234346	152	10	10	0	0	0	606	9	9	0	0	NA	NA	NA	47	61	179	519	176	161	354	91	8	13	6	0.045	0.025	0.034
.	19.01.15-23.34.27-1-234349	96	7	7	1	0	1	581	6	6	0	0	NA	NA	NA	21	31	167	509	168	146	350	85	0	26	1	0	0.051	0.006
.	19.01.15-23.34.28-1-234356	92	8	8	2	0	2	574	7	7	0	0	NA	NA	NA	27	22	170	501	164	152	341	81	0	6	15	0	0.012	0.091
.	19.01.15-23.34.31-1-234360	179	8	8	1	0	0	598	6	6	0	0	NA	NA	NA	42	46	171	521	167	153	359	86	0	22	0	0	0.042	0
.	19.01.15-23.34.37-1-234376	146	15	15	1	0	1	602	14	14	0	0	NA	NA	NA	34	50	171	520	172	150	363	89	5	27	3	0.029	0.052	0.017
.	19.01.15-23.34.46-1-234384	31	1	1	0	0	0	0	0	0	0	0	NA	NA	NA	6	12	165	495	165	0	0	0	1	0	0	0.006	0	0
.	19.01.15-23.34.47-1-234385	239	38	38	14	0	13	634	35	35	0	0	NA	NA	NA	87	85	178	544	176	159	383	92	30	96	26	0.169	0.176	0.148
.	19.01.15-23.34.48-1-234387	92	8	8	2	0	2	586	7	7	0	0	NA	NA	NA	30	33	165	511	170	149	350	87	0	18	6	0	0.035	0.035
.	19.01.15-23.34.49-1-234388	143	14	14	3	0	3	590	13	13	0	0	NA	NA	NA	42	48	175	516	170	153	352	85	9	39	10	0.051	0.076	0.059
.	19.01.15-23.34.51-1-234390	63	3	3	1	0	1	578	2	2	0	0	NA	NA	NA	20	30	168	508	167	150	346	82	0	4	4	0	0.008	0.024
.	19.01.15-23.34.53-1-234391	64	3	3	0	0	0	583	2	2	0	0	NA	NA	NA	21	29	166	507	169	148	350	85	10	4	0	0.06	0.008	0
.	19.01.15-23.34.55-1-234392	89	5	5	1	0	1	589	4	4	0	0	NA	NA	NA	24	32	169	511	165	152	355	82	0	15	3	0	0.029	0.018
.	19.01.15-23.35.02-1-234411	297	46	46	18	0	11	641	41	41	0	0	NA	NA	NA	88	88	178	538	185	159	385	97	23	119	35	0.129	0.221	0.189
.	19.01.15-23.35.06-1-234418	176	16	16	3	0	3	601	15	15	0	0	NA	NA	NA	71	54	173	522	172	153	361	87	10	34	5	0.058	0.065	0.029
.	19.01.15-23.35.07-1-234419	36	1	1	1	0	1	0	0	0	0	0	NA	NA	NA	8	6	165	492	162	0	0	0	0	2	0	0	0.004	0
.	19.01.15-23.35.07-1-234422	92	5	5	1	0	1	582	4	4	0	0	NA	NA	NA	19	30	169	505	169	149	350	83	0	15	0	0	0.03	0
.	19.01.15-23.35.09-1-234424	297	29	29	12	0	6	616	26	26	0	0	NA	NA	NA	73	61	178	524	172	161	366	89	22	86	20	0.124	0.164	0.116
.	19.01.15-23.35.10-1-234425	212	10	10	2	0	2	611	7	7	0	0	NA	NA	NA	64	63	172	532	172	152	372	87	3	24	0	0.017	0.045	0
.	19.01.15-23.35.11-1-234427	126	12	12	5	0	5	580	9	9	0	0	NA	NA	NA	45	35	171	512	165	150	349	81	4	25	8	0.023	0.049	0.048
.	19.01.15-23.35.16-1-234440	195	26	26	13	0	8	607	24	24	0	0	NA	NA	NA	50	56	169	530	170	148	371	88	5	86	12	0.03	0.162	0.071
.	19.01.15-23.35.23-1-234453	83	5	5	1	0	1	577	4	4	0	0	NA	NA	NA	28	29	165	512	165	146	349	82	0	12	0	0	0.023	0
.	19.01.15-23.35.34-1-234475	60	2	2	1	0	0	586	0	0	0	0	NA	NA	NA	20	30	170	505	168	153	348	85	4	2	0	0.024	0.004	0
.	19.01.15-23.35.34-1-234476	143	10	10	2	0	1	600	8	8	0	0	NA	NA	NA	53	52	172	518	175	154	358	88	8	16	9	0.047	0.031	0.051
.	19.01.15-23.35.37-1-234477	163	12	12	4	0	3	596	9	9	0	0	NA	NA	NA	43	46	169	524	166	151	362	83	10	38	8	0.059	0.073	0.048
.	19.01.15-23.35.39-1-234478	93	3	3	0	0	0	575	2	2	0	0	NA	NA	NA	32	30	166	509	168	148	345	82	0	2	2	0	0.004	0.012
.	19.01.15-23.35.44-1-234483	35	1	1	1	0	1	0	0	0	0	0	NA	NA	NA	12	7	165	493	162	0	0	0	0	3	0	0	0.006	0
.	19.01.15-23.35.47-1-234486	116	8	8	1	0	1	599	7	7	0	0	NA	NA	NA	37	50	170	521	172	152	361	86	6	17	5	0.035	0.033	0.029
.	19.01.15-23.35.48-1-234487	205	20	20	9	0	6	599	19	19	0	0	NA	NA	NA	61	50	169	523	171	148	365	86	23	52	4	0.136	0.099	0.023
.	19.01.15-23.35.58-1-234505	154	6	6	2	0	1	602	5	5	0	0	NA	NA	NA	50	55	176	522	170	155	361	86	15	8	5	0.085	0.015	0.029
.	19.01.15-23.35.58-1-234508	236	36	36	8	0	5	619	33	33	0	0	NA	NA	NA	87	73	177	536	173	158	373	88	30	99	16	0.169	0.185	0.092
.	19.01.15-23.36.02-1-234515	32	1	1	0	0	0	0	0	0	0	0	NA	NA	NA	13	8	164	494	163	0	0	0	0	0	0	0	0	0
.	19.01.15-23.36.04-1-234519	65	2	2	1	0	1	579	1	1	0	0	NA	NA	NA	21	29	170	505	167	150	349	80	2	0	1	0.012	0	0.006
.	19.01.15-23.36.05-1-234523	116	11	11	1	0	1	596	9	9	0	0	NA	NA	NA	37	40	174	507	172	154	352	90	11	9	7	0.063	0.018	0.041
.	19.01.15-23.36.05-1-234524	231	28	28	7	0	4	616	23	23	0	0	NA	NA	NA	81	61	180	526	168	161	369	86	15	66	18	0.083	0.125	0.107
.	19.01.15-23.36.05-1-234525	88	3	3	0	0	0	589	2	2	0	0	NA	NA	NA	35	42	169	515	171	150	351	88	0	1	8	0	0.002	0.047
.	19.01.15-23.36.09-1-234530	121	19	19	3	0	2	593	16	16	0	0	NA	NA	NA	43	40	168	515	170	148	357	88	22	43	7	0.131	0.083	0.041
.	19.01.15-23.36.17-1-234548	87	3	3	2	0	2	582	1	1	0	0	NA	NA	NA	30	30	168	510	165	151	350	81	0	11	0	0	0.022	0
.	19.01.15-23.36.18-1-234549	150	11	11	5	0	3	605	9	9	0	0	NA	NA	NA	45	59	177	523	172	158	360	87	19	23	0	0.107	0.044	0
.	19.01.15-23.36.21-1-234555	176	16	16	5	0	3	609	15	15	0	0	NA	NA	NA	61	62	175	524	176	155	361	93	10	57	10	0.057	0.109	0.057
.	19.01.15-23.36.26-1-234569	88	3	3	1	0	1	576	2	2	0	0	NA	NA	NA	36	31	171	503	170	150	347	79	0	7	2	0	0.014	0.012
.	19.01.15-23.36.29-1-234571	89	5	5	5	0	2	585	4	4	0	0	NA	NA	NA	31	34	170	509	168	153	349	83	0	18	13	0	0.035	0.077
.	19.01.15-23.36.31-1-234574	68	3	3	1	0	1	346	2	2	0	0	NA	NA	NA	12	18	167	497	167	87	215	44	0	3	0	0	0.006	0
.	19.01.15-23.36.41-1-234601	59	2	2	0	0	0	575	1	1	0	0	NA	NA	NA	23	28	171	502	168	151	343	81	3	0	6	0.018	0	0.036
.	19.01.15-23.36.42-1-234602	88	6	6	3	0	3	570	5	5	0	0	NA	NA	NA	25	25	166	507	165	143	347	80	2	12	1	0.012	0.024	0.006
.	19.01.15-23.36.46-1-234607	93	6	6	0	0	0	576	5	5	0	0	NA	NA	NA	41	27	168	504	168	146	346	84	5	6	4	0.03	0.012	0.024
.	19.01.15-23.36.48-1-234608	58	2	2	0	0	0	201	1	1	0	0	NA	NA	NA	17	13	166	494	166	56	123	22	1	0	0	0.006	0	0
.	19.01.15-23.36.55-1-234615	175	15	15	4	0	3	612	14	14	0	0	NA	NA	NA	54	59	174	526	172	157	364	91	0	42	12	0	0.08	0.07
.	19.01.15-23.37.14-1-234636	149	10	10	2	0	2	605	8	8	0	0	NA	NA	NA	36	54	175	523	169	155	364	86	3	15	9	0.017	0.029	0.053
.	19.01.15-23.37.15-1-234641	34	1	1	1	0	1	0	0	0	0	0	NA	NA	NA	11	14	168	494	165	0	0	0	0	2	0	0	0.004	0
.	19.01.15-23.37.16-1-234642	265	39	39	8	0	7	618	36	36	0	0	NA	NA	NA	74	64	176	526	175	155	370	93	40	91	7	0.227	0.173	0.04
.	19.01.15-23.37.16-1-234643	31	1	1	0	0	0	0	0	0	0	0	NA	NA	NA	14	10	166	492	165	0	0	0	0	1	0	0	0.002	0
.	19.01.15-23.37.17-1-234646	123	13	13	4	0	3	580	11	11	0	0	NA	NA	NA	30	29	166	510	166	145	351	84	2	29	7	0.012	0.057	0.042
.	19.01.15-23.37.17-1-234647	182	16	16	8	0	6	610	14	14	0	0	NA	NA	NA	59	62	178	527	170	160	365	85	9	29	17	0.051	0.055	0.1
.	19.01.15-23.37.18-1-234648	93	5	5	2	0	2	579	4	4	0	0	NA	NA	NA	30	27	169	502	169	148	346	85	6	10	0	0.036	0.02	0
.	19.01.15-23.37.18-1-234649	179	47	47	14	0	14	596	41	41	0	0	NA	NA	NA	52	55	174	524	170	151	363	82	36	92	22	0.207	0.176	0.129
.	19.01.15-23.37.22-1-234657	154	20	20	10	0	8	592	15	15	0	0	NA	NA	NA	61	50	175	515	173	154	352	86	12	59	1	0.069	0.115	0.006
.	19.01.15-23.37.35-1-234684	34	1	1	1	0	1	0	0	0	0	0	NA	NA	NA	7	10	165	495	163	0	0	0	0	2	0	0	0.004	0
.	19.01.15-23.37.38-1-234688	229	24	24	10	0	8	626	21	21	0	0	NA	NA	NA	66	76	181	529	179	162	370	94	18	72	14	0.099	0.136	0.078
.	19.01.15-23.37.39-1-234690	237	33	33	9	0	9	614	28	28	0	0	NA	NA	NA	73	73	176	533	177	153	369	92	16	86	27	0.091	0.161	0.153
.	19.01.15-23.37.41-1-234692	31	1	1	0	0	0	0	0	0	0	0	NA	NA	NA	7	6	164	491	164	0	0	0	0	0	0	0	0	0
.	19.01.15-23.37.42-1-234695	217	66	66	20	0	16	617	57	57	0	0	NA	NA	NA	54	68	172	529	180	153	369	95	30	166	27	0.174	0.314	0.15
.	19.01.15-23.37.43-1-234697	64	9	9	1	0	1	581	8	8	0	0	NA	NA	NA	15	20	172	497	164	156	342	83	6	12	16	0.035	0.024	0.098
.	19.01.15-23.37.49-1-234702	61	2	2	0	0	0	574	1	1	0	0	NA	NA	NA	19	19	167	500	165	149	343	82	1	1	0	0.006	0.002	0
.	19.01.15-23.37.53-1-234714	150	19	19	6	0	4	607	17	17	0	0	NA	NA	NA	53	60	175	523	175	156	364	87	11	43	5	0.063	0.082	0.029
.	19.01.15-23.38.02-1-234730	71	2	2	1	0	1	573	1	1	0	0	NA	NA	NA	35	25	171	498	169	147	341	85	0	2	3	0	0.004	0.018
.	19.01.15-23.38.02-1-234733	115	4	4	1	0	1	586	3	3	0	0	NA	NA	NA	30	30	168	509	166	152	348	86	0	7	2	0	0.014	0.012
.	19.01.15-23.38.15-1-234747	241	23	23	7	0	6	618	20	20	0	0	NA	NA	NA	76	73	174	537	175	154	374	90	19	46	19	0.109	0.086	0.109
.	19.01.15-23.38.15-1-234748	94	5	5	1	0	1	577	4	4	0	0	NA	NA	NA	26	26	170	503	166	149	346	82	8	6	1	0.047	0.012	0.006
.	19.01.15-23.38.17-1-234750	65	3	3	1	0	0	567	2	2	0	0	NA	NA	NA	31	23	169	498	169	145	338	84	8	3	0	0.047	0.006	0
.	19.01.15-23.38.19-1-234755	150	13	13	11	0	6	607	12	12	0	0	NA	NA	NA	50	54	174	522	171	153	365	89	2	38	12	0.011	0.073	0.07
.	19.01.15-23.38.20-1-234760	33	1	1	1	0	1	0	0	0	0	0	NA	NA	NA	6	13	166	495	165	0	0	0	0	2	0	0	0.004	0
.	19.01.15-23.38.22-1-234762	99	6	6	2	0	1	593	4	4	0	0	NA	NA	NA	23	39	170	509	173	151	353	89	9	10	1	0.053	0.02	0.006
.	19.01.15-23.38.26-1-234769	56	2	2	1	0	1	570	1	1	0	0	NA	NA	NA	17	16	165	497	167	146	339	85	2	2	0	0.012	0.004	0
.	19.01.15-23.38.26-1-234770	60	2	2	0	0	0	578	1	1	0	0	NA	NA	NA	28	25	166	504	168	147	349	82	0	3	3	0	0.006	0.018
.	19.01.15-23.38.32-1-234773	92	9	9	1	0	1	575	7	7	0	0	NA	NA	NA	26	27	166	505	169	147	343	85	4	20	9	0.024	0.04	0.053
.	19.01.15-23.38.32-1-234774	35	1	1	0	0	0	0	0	0	0	0	NA	NA	NA	7	10	166	492	165	0	0	0	0	0	1	0	0	0.006
.	19.01.15-23.38.34-1-234792	31	1	1	0	0	0	0	0	0	0	0	NA	NA	NA	11	7	163	494	163	0	0	0	0	1	0	0	0.002	0
.	19.01.15-23.38.36-1-234796	176	45	45	9	0	7	598	39	39	0	0	NA	NA	NA	47	48	175	516	170	158	354	86	19	100	21	0.109	0.194	0.124
.	19.01.15-23.38.39-1-234800	94	8	8	3	0	3	584	7	7	0	0	NA	NA	NA	39	35	170	511	167	151	351	82	3	6	8	0.018	0.012	0.048
.	19.01.15-23.38.39-1-234801	94	7	7	1	0	1	591	6	6	0	0	NA	NA	NA	37	40	169	513	171	150	355	86	0	27	6	0	0.053	0.035
.	19.01.15-23.38.40-1-234802	157	21	21	10	0	8	594	19	19	0	0	NA	NA	NA	48	46	174	518	167	153	358	83	9	43	10	0.052	0.083	0.06
.	19.01.15-23.38.48-1-234812	68	4	4	0	0	0	497	2	2	0	0	NA	NA	NA	14	21	167	502	165	132	292	73	0	3	0	0	0.006	0
.	19.01.15-23.38.52-1-234815	149	20	20	2	0	2	591	19	19	0	0	NA	NA	NA	65	45	172	511	175	149	352	90	9	47	4	0.052	0.092	0.023
.	19.01.15-23.38.56-1-234820	181	9	9	3	0	3	603	8	8	0	0	NA	NA	NA	65	60	176	526	171	159	359	85	0	25	6	0	0.048	0.035
.	19.01.15-23.38.59-1-234827	93	5	5	2	0	1	580	4	4	0	0	NA	NA	NA	33	30	173	503	167	155	344	81	0	18	0	0	0.036	0
.	19.01.15-23.38.59-1-234828	33	1	1	0	0	0	0	0	0	0	0	NA	NA	NA	12	12	165	496	164	0	0	0	0	0	1	0	0	0.006
.	19.01.15-23.39.00-1-234833	81	3	3	1	0	1	589	2	2	0	0	NA	NA	NA	27	35	167	509	172	151	352	86	0	7	4	0	0.014	0.023
.	19.01.15-23.39.05-1-234841	66	2	2	0	0	0	583	1	1	0	0	NA	NA	NA	23	34	168	510	169	148	352	83	0	8	0	0	0.016	0
.	19.01.15-23.39.05-1-234842	285	21	21	1	0	1	631	20	20	0	0	NA	NA	NA	92	91	179	546	179	154	383	94	12	58	19	0.067	0.106	0.106
.	19.01.15-23.39.13-1-234850	86	3	3	0	0	0	566	0	0	0	0	NA	NA	NA	22	21	166	499	169	144	340	82	4	5	0	0.024	0.01	0
.	19.01.15-23.39.16-1-234857	90	5	5	1	0	1	571	4	4	0	0	NA	NA	NA	25	23	167	501	168	146	341	84	3	10	0	0.018	0.02	0
.	19.01.15-23.39.17-1-234859	71	3	3	1	0	1	572	1	1	0	0	NA	NA	NA	26	23	171	500	165	153	339	80	0	10	0	0	0.02	0
.	19.01.15-23.39.19-1-234863	120	8	8	3	0	3	594	6	6	0	0	NA	NA	NA	45	43	173	516	167	156	355	83	11	10	4	0.064	0.019	0.024
.	19.01.15-23.39.20-1-234868	59	2	2	1	0	1	0	1	1	0	0	NA	NA	NA	21	14	165	494	168	0	0	0	0	0	2	0	0	0.012
.	19.01.15-23.39.23-1-234872	35	1	1	1	0	1	0	0	0	0	0	NA	NA	NA	8	11	163	496	165	0	0	0	0	0	0	0	0	0
.	19.01.15-23.39.24-1-234873	90	5	5	1	0	1	577	3	3	0	0	NA	NA	NA	28	25	166	502	170	147	345	85	2	3	3	0.012	0.006	0.018
.	19.01.15-23.39.26-1-234875	238	23	23	5	0	2	612	18	18	0	0	NA	NA	NA	72	68	177	533	171	156	371	85	28	37	29	0.158	0.069	0.17
.	19.01.15-23.39.27-1-234877	178	16	16	5	0	4	595	15	15	0	0	NA	NA	NA	50	44	174	515	168	155	356	84	13	27	16	0.075	0.052	0.095
.	19.01.15-23.39.33-1-234899	125	27	27	5	0	5	573	23	23	0	0	NA	NA	NA	45	30	171	504	168	148	341	84	28	63	8	0.164	0.125	0.048
.	19.01.15-23.39.34-1-234901	91	8	8	1	0	1	583	7	7	0	0	NA	NA	NA	33	32	169	506	170	147	352	84	8	3	15	0.047	0.006	0.088
.	19.01.15-23.39.46-1-234905	147	17	17	4	0	4	591	13	13	0	0	NA	NA	NA	32	42	172	510	173	154	351	86	4	41	14	0.023	0.08	0.081
.	19.01.15-23.39.48-1-234906	91	9	9	3	0	2	577	7	7	0	0	NA	NA	NA	35	30	167	506	170	149	344	84	10	22	0	0.06	0.043	0
.	19.01.15-23.39.49-1-234907	170	16	16	3	0	2	601	14	14	0	0	NA	NA	NA	65	52	171	525	169	149	366	86	7	34	6	0.041	0.065	0.036
.	19.01.15-23.39.53-1-234919	184	20	20	3	0	2	592	17	17	0	0	NA	NA	NA	44	43	173	518	165	152	359	81	18	33	10	0.104	0.064	0.061
.	19.01.15-23.39.58-1-234928	62	4	4	0	0	0	572	3	3	0	0	NA	NA	NA	26	19	165	500	167	148	342	82	0	6	1	0	0.012	0.006
.	19.01.15-23.39.58-1-234930	145	14	14	4	0	3	600	12	12	0	0	NA	NA	NA	50	53	175	518	173	155	356	89	8	21	8	0.046	0.041	0.046
.	19.01.15-23.40.08-1-234952	182	10	10	3	0	2	623	8	8	0	0	NA	NA	NA	54	69	178	530	174	160	370	93	7	25	5	0.039	0.047	0.029
.	19.01.15-23.40.11-1-234959	324	50	50	19	0	11	626	46	46	0	0	NA	NA	NA	101	82	183	538	174	163	374	89	23	120	17	0.126	0.223	0.098
.	19.01.15-23.40.14-1-234966	119	9	9	2	0	1	585	7	7	0	0	NA	NA	NA	26	26	167	506	166	147	354	84	11	8	4	0.066	0.016	0.024
.	19.01.15-23.40.15-1-234967	124	7	7	3	0	2	589	6	6	0	0	NA	NA	NA	34	41	173	514	167	150	357	82	0	18	12	0	0.035	0.072
.	19.01.15-23.40.17-1-234971	34	1	1	0	0	0	0	0	0	0	0	NA	NA	NA	11	5	165	490	163	0	0	0	1	0	0	0.006	0	0
.	19.01.15-23.40.20-1-234977	66	4	4	1	0	1	576	3	3	0	0	NA	NA	NA	28	33	171	506	169	151	343	82	11	9	0	0.064	0.018	0
.	19.01.15-23.40.24-1-234978	244	23	23	3	0	2	620	20	20	0	0	NA	NA	NA	71	78	181	532	178	162	366	92	17	53	7	0.094	0.1	0.039
.	19.01.15-23.40.25-1-234982	90	4	4	2	0	2	588	2	2	0	0	NA	NA	NA	28	33	174	506	166	155	350	83	5	9	0	0.029	0.018	0
.	19.01.15-23.40.27-1-234983	32	1	1	0	0	0	0	0	0	0	0	NA	NA	NA	9	8	166	490	165	0	0	0	2	0	0	0.012	0	0
.	19.01.15-23.40.29-1-234986	312	34	34	14	0	12	621	28	28	0	0	NA	NA	NA	67	78	178	535	178	156	369	96	19	80	13	0.107	0.15	0.073
.	19.01.15-23.40.31-1-234988	199	20	20	8	0	6	618	19	19	0	0	NA	NA	NA	47	61	177	523	174	162	366	90	9	37	26	0.051	0.071	0.149
.	19.01.15-23.40.35-1-235006	120	10	10	1	0	1	577	8	8	0	0	NA	NA	NA	22	23	168	501	167	149	347	81	10	23	0	0.06	0.046	0
.	19.01.15-23.40.35-1-235007	96	10	10	4	0	4	584	9	9	0	0	NA	NA	NA	22	35	169	510	169	149	352	83	12	12	12	0.071	0.024	0.071
.	19.01.15-23.40.36-1-235009	175	10	10	2	0	1	598	7	7	0	0	NA	NA	NA	69	52	173	518	174	154	357	87	5	22	14	0.029	0.042	0.08
.	19.01.15-23.40.41-1-235012	268	31	31	10	0	8	618	29	29	0	0	NA	NA	NA	77	73	179	523	184	156	365	97	24	49	48	0.134	0.094	0.261
.	19.01.15-23.40.57-1-235025	34	1	1	0	0	0	0	0	0	0	0	NA	NA	NA	7	13	165	495	166	0	0	0	1	0	0	0.006	0	0
.	19.01.15-23.41.00-1-235030	204	22	22	5	0	5	613	20	20	0	0	NA	NA	NA	61	72	177	530	178	155	365	93	14	32	14	0.079	0.06	0.079
.	19.01.15-23.41.00-1-235031	34	1	1	0	0	0	0	0	0	0	0	NA	NA	NA	8	11	166	494	164	0	0	0	0	1	0	0	0.002	0
.	19.01.15-23.41.00-1-235033	118	6	6	0	0	0	600	5	5	0	0	NA	NA	NA	40	51	174	517	173	158	355	87	0	11	5	0	0.021	0.029
.	19.01.15-23.41.03-1-235039	210	29	29	7	0	6	604	26	26	0	0	NA	NA	NA	60	52	171	521	173	153	360	91	4	67	24	0.023	0.129	0.139
.	19.01.15-23.41.05-1-235044	151	13	13	5	0	4	607	12	12	0	0	NA	NA	NA	50	59	172	520	180	153	361	93	2	23	14	0.012	0.044	0.078
.	19.01.15-23.41.07-1-235048	33	1	1	0	0	0	0	0	0	0	0	NA	NA	NA	8	5	163	492	163	0	0	0	0	1	0	0	0.002	0
.	19.01.15-23.41.09-1-235051	122	9	9	2	0	2	588	8	8	0	0	NA	NA	NA	42	39	168	514	170	150	352	86	9	20	5	0.054	0.039	0.029
.	19.01.15-23.41.15-1-235061	60	3	3	2	0	2	248	2	2	0	0	NA	NA	NA	20	28	169	504	168	68	147	33	2	3	0	0.012	0.006	0
.	19.01.15-23.41.19-1-235070	179	19	19	6	0	5	617	18	18	0	0	NA	NA	NA	57	63	178	524	174	158	369	90	15	51	2	0.084	0.097	0.011
.	19.01.15-23.41.25-1-235076	211	20	20	7	0	7	616	19	19	0	0	NA	NA	NA	71	66	174	535	170	156	375	85	7	48	20	0.04	0.09	0.118
.	19.01.15-23.41.28-1-235078	55	2	2	1	0	1	199	1	1	0	0	NA	NA	NA	21	9	165	494	163	52	118	29	2	1	0	0.012	0.002	0
.	19.01.15-23.41.37-1-235100	205	10	10	1	0	1	625	9	9	0	0	NA	NA	NA	57	65	173	529	176	159	373	93	11	19	0	0.064	0.036	0
.	19.01.15-23.41.38-1-235102	89	5	5	3	0	3	576	3	3	0	0	NA	NA	NA	17	23	167	504	165	149	345	82	8	5	0	0.048	0.01	0
.	19.01.15-23.41.39-1-235103	144	10	10	1	0	1	590	9	9	0	0	NA	NA	NA	47	38	175	507	169	157	348	85	3	17	7	0.017	0.034	0.041
.	19.01.15-23.41.41-1-235105	184	15	15	3	0	3	607	13	13	0	0	NA	NA	NA	58	60	172	530	171	154	368	85	4	40	7	0.023	0.075	0.041
.	19.01.15-23.41.43-1-235106	67	2	2	1	0	1	576	1	1	0	0	NA	NA	NA	21	17	169	494	167	152	339	85	0	5	5	0	0.01	0.03
.	19.01.15-23.42.06-1-235133	184	11	11	2	0	2	584	9	9	0	0	NA	NA	NA	51	36	172	513	164	153	350	81	26	23	0	0.151	0.045	0
.	19.01.15-23.42.09-1-235136	95	10	10	5	0	4	577	8	8	0	0	NA	NA	NA	34	29	170	504	168	152	342	83	0	22	6	0	0.044	0.036
.	19.01.15-23.42.11-1-235137	143	24	24	12	0	10	593	20	20	0	0	NA	NA	NA	36	44	174	512	171	154	353	86	10	90	3	0.057	0.176	0.018
.	19.01.15-23.42.11-1-235139	65	2	2	1	0	1	397	1	1	0	0	NA	NA	NA	16	12	167	494	164	106	234	57	1	5	0	0.006	0.01	0
.	19.01.15-23.42.11-1-235140	237	44	44	11	0	9	609	40	40	0	0	NA	NA	NA	68	71	171	529	184	148	366	95	43	90	22	0.251	0.17	0.12
.	19.01.15-23.42.15-1-235147	98	3	3	2	0	2	595	1	1	0	0	NA	NA	NA	38	43	175	510	171	158	355	82	0	6	7	0	0.012	0.041
.	19.01.15-23.42.22-1-235158	86	5	5	4	0	4	576	2	2	0	0	NA	NA	NA	21	22	165	502	168	147	346	83	4	4	8	0.024	0.008	0.048
.	19.01.15-23.42.23-1-235159	119	10	10	1	0	1	580	8	8	0	0	NA	NA	NA	34	35	168	512	168	146	353	81	10	8	7	0.06	0.016	0.042
.	19.01.15-23.42.25-1-235160	151	12	12	3	0	2	596	9	9	0	0	NA	NA	NA	51	51	171	520	173	151	359	86	9	22	16	0.053	0.042	0.092
.	19.01.15-23.42.31-1-235171	120	9	9	3	0	2	589	7	7	0	0	NA	NA	NA	49	49	173	520	169	152	353	84	3	33	0	0.017	0.063	0
.	19.01.15-23.42.31-1-235172	93	8	8	0	0	0	594	7	7	0	0	NA	NA	NA	26	36	176	505	168	154	354	86	11	15	3	0.062	0.03	0.018
.	19.01.15-23.42.33-1-235190	64	2	2	1	0	1	51	1	1	0	0	NA	NA	NA	19	17	164	500	166	14	30	7	0	2	0	0	0.004	0
.	19.01.15-23.42.39-1-235195	203	14	14	1	0	1	619	12	12	0	0	NA	NA	NA	66	77	180	532	178	159	367	93	2	29	7	0.011	0.055	0.039
.	19.01.15-23.42.39-1-235196	31	1	1	0	0	0	0	0	0	0	0	NA	NA	NA	5	7	165	492	163	0	0	0	3	0	0	0.018	0	0
.	19.01.15-23.42.42-1-235200	309	18	18	7	0	4	642	16	16	0	0	NA	NA	NA	94	98	183	542	186	165	378	99	12	49	11	0.066	0.09	0.059
.	19.01.15-23.42.45-1-235203	224	30	30	5	0	4	623	28	28	0	0	NA	NA	NA	70	84	184	529	184	162	368	93	17	106	15	0.092	0.2	0.082
.	19.01.15-23.42.49-1-235207	61	2	2	0	0	0	571	1	1	0	0	NA	NA	NA	26	20	167	498	168	150	339	82	0	6	4	0	0.012	0.024
.	19.01.15-23.42.51-1-235209	63	3	3	0	0	0	402	2	2	0	0	NA	NA	NA	25	16	167	495	167	112	235	55	0	5	0	0	0.01	0
.	19.01.15-23.42.51-1-235210	131	13	13	4	0	3	594	12	12	0	0	NA	NA	NA	40	49	176	514	172	157	351	86	11	24	0	0.062	0.047	0
.	19.01.15-23.42.53-1-235211	63	2	2	1	0	1	574	1	1	0	0	NA	NA	NA	35	26	170	503	166	149	345	80	3	4	0	0.018	0.008	0
.	19.01.15-23.43.03-1-235231	36	1	1	0	0	0	0	0	0	0	0	NA	NA	NA	12	9	165	493	164	0	0	0	0	4	0	0	0.008	0
.	19.01.15-23.43.04-1-235232	88	9	9	7	0	5	574	8	8	0	0	NA	NA	NA	39	24	166	507	164	148	348	78	8	13	0	0.048	0.026	0
.	19.01.15-23.43.05-1-235234	62	2	2	0	0	0	299	1	1	0	0	NA	NA	NA	18	21	166	505	163	76	180	43	1	0	0	0.006	0	0
.	19.01.15-23.43.06-1-235235	116	8	8	2	0	2	587	7	7	0	0	NA	NA	NA	48	38	167	514	170	148	354	85	12	10	1	0.072	0.019	0.006
.	19.01.15-23.43.11-1-235243	89	3	3	0	0	0	571	2	2	0	0	NA	NA	NA	23	20	167	501	165	148	343	80	0	0	6	0	0	0.036
.	19.01.15-23.43.14-1-235248	121	7	7	1	0	0	597	6	6	0	0	NA	NA	NA	42	47	170	511	179	154	352	91	2	18	0	0.012	0.035	0
.	19.01.15-23.43.15-1-235253	151	17	17	6	0	6	592	15	15	0	0	NA	NA	NA	55	47	169	517	174	149	355	88	4	55	3	0.024	0.106	0.017
.	19.01.15-23.43.16-1-235254	223	21	21	9	0	3	615	20	20	0	0	NA	NA	NA	77	72	180	530	175	160	366	89	14	53	21	0.078	0.1	0.12
.	19.01.15-23.43.19-1-235261	115	10	10	4	0	4	577	8	8	0	0	NA	NA	NA	28	24	165	501	171	148	344	85	2	15	14	0.012	0.03	0.082
.	19.01.15-23.43.23-1-235264	272	34	34	9	0	6	617	31	31	0	0	NA	NA	NA	85	74	185	530	172	165	365	87	36	88	13	0.195	0.166	0.076
.	19.01.15-23.43.24-1-235266	188	41	41	12	0	7	622	37	37	0	0	NA	NA	NA	47	62	175	522	178	158	370	94	34	70	23	0.194	0.134	0.129
.	19.01.15-23.43.27-1-235268	89	9	9	4	0	4	583	7	7	0	0	NA	NA	NA	31	34	164	514	169	146	351	86	6	22	0	0.037	0.043	0
.	19.01.15-23.43.33-1-235288	89	3	3	1	0	1	583	1	1	0	0	NA	NA	NA	35	34	169	510	168	150	351	82	0	6	5	0	0.012	0.03
.	19.01.15-23.43.36-1-235292	145	12	12	3	0	3	583	10	10	0	0	NA	NA	NA	61	42	168	513	174	148	349	86	10	22	3	0.06	0.043	0.017
.	19.01.15-23.43.43-1-235305	90	10	10	2	0	2	580	9	9	0	0	NA	NA	NA	32	30	169	506	168	151	344	85	17	19	0	0.101	0.038	0
.	19.01.15-23.43.46-1-235308	200	10	10	2	0	1	612	9	9	0	0	NA	NA	NA	43	57	176	519	175	156	365	91	22	31	2	0.125	0.06	0.011
.	19.01.15-23.43.49-1-235310	89	3	3	1	0	1	578	2	2	0	0	NA	NA	NA	26	25	167	505	166	150	346	82	2	3	0	0.012	0.006	0
.	19.01.15-23.43.51-1-235311	63	7	7	0	0	0	575	6	6	0	0	NA	NA	NA	23	24	169	500	168	149	342	84	11	9	0	0.065	0.018	0
.	19.01.15-23.43.58-1-235331	154	22	22	7	0	6	598	20	20	0	0	NA	NA	NA	41	44	173	515	169	156	357	85	11	57	20	0.064	0.111	0.118
.	19.01.15-23.43.59-1-235335	256	25	25	6	0	4	620	21	21	0	0	NA	NA	NA	54	73	174	540	172	155	379	86	17	83	6	0.098	0.154	0.035
.	19.01.15-23.44.06-1-235350	125	8	8	1	0	1	585	6	6	0	0	NA	NA	NA	42	39	173	505	174	153	345	87	9	15	0	0.052	0.03	0
.	19.01.15-23.44.08-1-235352	118	6	6	2	0	1	593	4	4	0	0	NA	NA	NA	36	45	172	517	169	151	357	85	0	22	1	0	0.043	0.006
.	19.01.15-23.44.19-1-235362	148	17	17	6	0	4	591	15	15	0	0	NA	NA	NA	56	52	175	524	166	157	356	78	9	27	21	0.051	0.052	0.127
.	19.01.15-23.44.28-1-235372	208	53	53	13	0	10	597	47	47	0	0	NA	NA	NA	68	54	172	522	173	152	360	85	29	123	30	0.169	0.236	0.173
.	19.01.15-23.44.30-1-235377	124	10	10	5	0	5	585	9	9	0	0	NA	NA	NA	48	34	172	509	166	152	348	85	4	34	0	0.023	0.067	0
.	19.01.15-23.44.30-1-235378	85	6	6	1	0	1	585	5	5	0	0	NA	NA	NA	19	30	170	508	165	152	351	82	8	16	0	0.047	0.031	0
.	19.01.15-23.44.31-1-235379	59	2	2	2	0	2	581	1	1	0	0	NA	NA	NA	16	24	167	502	168	149	347	85	0	3	3	0	0.006	0.018
.	19.01.15-23.44.34-1-235398	31	1	1	0	0	0	0	0	0	0	0	NA	NA	NA	7	7	164	494	162	0	0	0	0	0	0	0	0	0
.	19.01.15-23.44.36-1-235402	117	16	16	7	0	7	578	12	12	0	0	NA	NA	NA	31	31	174	505	165	151	345	82	19	13	22	0.109	0.026	0.133
.	19.01.15-23.44.45-1-235407	32	1	1	1	0	1	0	0	0	0	0	NA	NA	NA	7	10	164	494	165	0	0	0	0	2	0	0	0.004	0
.	19.01.15-23.44.46-1-235408	93	4	4	1	0	1	583	3	3	0	0	NA	NA	NA	32	37	172	512	166	152	346	85	0	12	0	0	0.023	0
.	19.01.15-23.44.51-1-235410	270	34	34	16	0	11	619	28	28	0	0	NA	NA	NA	71	72	177	532	176	159	370	90	28	93	24	0.158	0.175	0.136
.	19.01.15-23.44.59-1-235422	114	13	13	3	0	3	583	11	11	0	0	NA	NA	NA	35	28	168	507	166	151	350	82	2	26	13	0.012	0.051	0.078
[truncated: 1 more rows]
