# Supplementary material for: Modelling targeted rabies vaccination strategies for a domestic dog population with heterogeneous roaming patterns
Source: PLoS Negl Trop Dis. 2019 Jul 8;13(7):e0007582. doi: 10.1371/journal.pntd.0007582 (PMC6638970; doi:10.1371/journal.pntd.0007582)
Supplement: S1 Zip file folder — The files contain a summary for each simulation for its respective scenario. The files are named first with the population structure (FP, ED, RD, SD) and then the specific vaccination strategy used for that scenario. (ZIP) [file pntd.0007582.s002.zip › Supp_Files/RD_E0.9_R0.7_S0.7_all_measuresReport.txt]

scenario	iteration	duration	tot_deaths	rabid_dogs	moved	mov_DK	movInfect	n_vacc	n_cull	detDogs_cull	contDogs_cull	reactCull	preemptVaccCov_dogLevel	reactVaccCov_dogLevel	mean_Rt	non_rabid_dead	born	nb_in_exp_cat	nb_in_roam_cat	nb_stayhome	nb_exp_vacc	nb_roam_vacc	nb_stayhome_vacc	nb_contacting_explorer	nb_contacting_roamer	nb_contacting_stayhome	contact_per_explorer	contact_per_roamer	contact_per_stayhome
.	19.01.15-21.55.14-1-424139	59	2	2	2	0	2	504	1	1	0	0	NA	NA	NA	20	17	166	498	166	126	289	89	0	5	0	0	0.01	0
.	19.01.15-21.55.14-1-424140	31	1	1	0	0	0	0	0	0	0	0	NA	NA	NA	9	11	165	496	163	0	0	0	0	0	1	0	0	0.006
.	19.01.15-21.55.14-1-424141	173	16	16	4	0	3	635	15	15	0	0	NA	NA	NA	56	50	178	512	173	161	357	117	3	49	9	0.017	0.096	0.052
.	19.01.15-21.55.14-1-424142	120	15	15	6	0	4	619	14	14	0	0	NA	NA	NA	36	32	168	506	171	148	352	119	25	21	4	0.149	0.042	0.023
.	19.01.15-21.55.14-1-424143	91	5	5	1	0	1	614	3	3	0	0	NA	NA	NA	31	31	168	506	170	146	352	116	0	12	2	0	0.024	0.012
.	19.01.15-21.55.14-1-424144	31	1	1	0	0	0	0	0	0	0	0	NA	NA	NA	11	13	167	495	164	0	0	0	0	2	0	0	0.004	0
.	19.01.15-21.55.14-1-424145	112	6	6	0	0	0	616	5	5	0	0	NA	NA	NA	35	32	170	507	168	152	347	117	2	14	0	0.012	0.028	0
.	19.01.15-21.55.14-1-424146	88	5	5	1	0	1	618	4	4	0	0	NA	NA	NA	28	37	173	511	166	151	352	115	2	25	0	0.012	0.049	0
.	19.01.15-21.55.22-1-424155	113	5	5	2	0	2	613	4	4	0	0	NA	NA	NA	31	32	167	510	168	147	350	116	0	8	2	0	0.016	0.012
.	19.01.15-21.55.23-1-424157	245	22	22	7	0	6	651	21	21	0	0	NA	NA	NA	73	73	178	532	176	155	372	124	33	18	9	0.185	0.034	0.051
.	19.01.15-21.55.29-1-424179	239	56	56	11	0	8	668	49	49	0	0	NA	NA	NA	66	92	184	544	177	164	381	123	45	117	19	0.245	0.215	0.107
.	19.01.15-21.55.34-1-424182	176	16	16	6	0	5	623	14	14	0	0	NA	NA	NA	48	41	167	514	173	149	354	120	4	39	5	0.024	0.076	0.029
.	19.01.15-21.55.37-1-424183	228	12	12	4	0	4	649	9	9	0	0	NA	NA	NA	86	72	175	540	170	157	377	115	5	22	9	0.029	0.041	0.053
.	19.01.15-21.55.39-1-424184	89	4	4	0	0	0	616	3	3	0	0	NA	NA	NA	40	37	167	514	169	147	352	117	0	1	18	0	0.002	0.107
.	19.01.15-21.55.40-1-424185	233	38	38	7	0	5	647	33	33	0	0	NA	NA	NA	71	62	176	526	173	157	372	118	27	83	22	0.153	0.158	0.127
.	19.01.15-21.55.47-1-424186	96	8	8	1	0	1	623	7	7	0	0	NA	NA	NA	23	41	177	506	171	156	349	118	6	15	0	0.034	0.03	0
.	19.01.15-21.55.47-1-424187	91	7	7	3	0	3	603	6	6	0	0	NA	NA	NA	27	25	170	502	166	148	344	111	4	14	0	0.024	0.028	0
.	19.01.15-21.55.52-1-424188	258	34	34	12	0	6	660	30	30	0	0	NA	NA	NA	74	84	177	541	179	158	376	126	22	125	7	0.124	0.231	0.039
.	19.01.15-21.55.56-1-424189	88	4	4	1	0	1	601	3	3	0	0	NA	NA	NA	31	25	166	504	168	145	343	113	0	6	0	0	0.012	0
.	19.01.15-21.56.02-1-424190	333	30	30	9	0	7	662	29	29	0	0	NA	NA	NA	69	74	182	532	173	166	375	121	22	106	10	0.121	0.199	0.058
.	19.01.15-21.56.05-1-424193	118	9	9	0	0	0	621	8	8	0	0	NA	NA	NA	39	41	173	511	170	151	352	118	1	18	0	0.006	0.035	0
.	19.01.15-21.56.08-1-424194	33	1	1	1	0	1	0	0	0	0	0	NA	NA	NA	4	5	163	493	162	0	0	0	2	0	0	0.012	0	0
.	19.01.15-21.56.10-1-424195	94	7	7	2	0	2	621	6	6	0	0	NA	NA	NA	25	34	168	510	169	151	352	118	1	25	12	0.006	0.049	0.071
.	19.01.15-21.56.10-1-424196	110	7	7	1	0	1	620	6	6	0	0	NA	NA	NA	38	35	171	508	169	151	351	118	20	7	0	0.117	0.014	0
.	19.01.15-21.56.13-1-424198	152	10	10	2	0	2	610	9	9	0	0	NA	NA	NA	37	31	165	511	168	142	354	114	1	23	9	0.006	0.045	0.054
.	19.01.15-21.56.24-1-424216	264	11	11	2	0	0	669	9	9	0	0	NA	NA	NA	71	88	186	536	179	168	376	125	1	32	8	0.005	0.06	0.045
.	19.01.15-21.56.28-1-424221	114	7	7	1	0	0	621	6	6	0	0	NA	NA	NA	40	46	171	519	169	149	356	116	7	16	4	0.041	0.031	0.024
.	19.01.15-21.56.28-1-424222	83	8	8	1	0	1	606	7	7	0	0	NA	NA	NA	36	31	170	507	167	147	348	111	3	15	7	0.018	0.03	0.042
.	19.01.15-21.56.33-1-424248	111	5	5	2	0	2	634	4	4	0	0	NA	NA	NA	28	43	173	509	174	158	354	122	0	21	5	0	0.041	0.029
.	19.01.15-21.56.45-1-424249	177	41	41	12	0	8	624	37	37	0	0	NA	NA	NA	48	49	173	520	169	154	356	114	46	56	29	0.266	0.108	0.172
.	19.01.15-21.56.48-1-424250	174	13	13	3	0	2	637	11	11	0	0	NA	NA	NA	48	64	175	529	173	156	360	121	0	22	18	0	0.042	0.104
.	19.01.15-21.56.52-1-424251	61	2	2	1	0	1	606	1	1	0	0	NA	NA	NA	28	22	170	500	165	152	344	110	0	5	2	0	0.01	0.012
.	19.01.15-21.56.53-1-424252	266	16	16	4	0	2	663	14	14	0	0	NA	NA	NA	81	88	177	540	184	155	378	130	4	70	15	0.023	0.13	0.082
.	19.01.15-21.56.53-1-424253	115	5	5	1	0	1	615	4	4	0	0	NA	NA	NA	29	36	174	504	171	155	344	116	0	9	0	0	0.018	0
.	19.01.15-21.56.54-1-424254	90	3	3	0	0	0	616	2	2	0	0	NA	NA	NA	26	32	171	507	167	154	347	115	0	6	1	0	0.012	0.006
.	19.01.15-21.56.55-1-424255	38	1	1	0	0	0	0	0	0	0	0	NA	NA	NA	10	13	163	499	164	0	0	0	0	0	0	0	0	0
.	19.01.15-21.56.59-1-424256	96	6	6	2	0	2	618	5	5	0	0	NA	NA	NA	32	36	168	513	168	151	352	115	0	15	2	0	0.029	0.012
.	19.01.15-21.57.03-1-424257	123	6	6	1	0	0	628	5	5	0	0	NA	NA	NA	36	49	171	518	173	151	358	119	5	16	0	0.029	0.031	0
.	19.01.15-21.57.07-1-424258	64	3	3	1	0	1	601	2	2	0	0	NA	NA	NA	28	13	168	494	164	150	337	114	0	5	0	0	0.01	0
.	19.01.15-21.57.13-1-424261	179	10	10	4	0	3	638	8	8	0	0	NA	NA	NA	58	54	171	523	173	150	368	120	9	27	1	0.053	0.052	0.006
.	19.01.15-21.57.16-1-424264	117	7	7	0	0	0	619	6	6	0	0	NA	NA	NA	50	39	167	513	172	149	352	118	2	13	8	0.012	0.025	0.047
.	19.01.15-21.57.21-1-424273	65	2	2	1	0	1	596	0	0	0	0	NA	NA	NA	20	12	166	495	164	144	337	115	0	1	0	0	0.002	0
.	19.01.15-21.57.25-1-424276	184	33	33	6	0	6	629	27	27	0	0	NA	NA	NA	56	51	172	519	173	154	354	121	19	86	13	0.11	0.166	0.075
.	19.01.15-21.57.26-1-424277	171	8	8	2	0	2	638	7	7	0	0	NA	NA	NA	60	56	171	527	171	156	364	118	5	17	8	0.029	0.032	0.047
.	19.01.15-21.57.27-1-424278	98	9	9	0	0	0	622	8	8	0	0	NA	NA	NA	23	33	170	507	169	154	352	116	8	26	6	0.047	0.051	0.036
.	19.01.15-21.57.32-1-424301	124	12	12	2	0	2	620	11	11	0	0	NA	NA	NA	33	40	170	511	172	150	350	120	17	21	1	0.1	0.041	0.006
.	19.01.15-21.57.34-1-424302	59	2	2	1	0	1	604	1	1	0	0	NA	NA	NA	29	26	171	504	164	152	344	108	0	7	0	0	0.014	0
.	19.01.15-21.57.39-1-424303	264	22	22	4	0	3	677	19	19	0	0	NA	NA	NA	73	98	184	540	187	168	378	131	13	47	30	0.071	0.087	0.16
.	19.01.15-21.57.43-1-424304	58	2	2	0	0	0	606	1	1	0	0	NA	NA	NA	19	18	167	500	164	149	344	113	5	4	0	0.03	0.008	0
.	19.01.15-21.57.46-1-424305	189	15	15	4	0	3	635	14	14	0	0	NA	NA	NA	67	62	179	524	172	159	361	115	7	50	15	0.039	0.095	0.087
.	19.01.15-21.57.46-1-424306	59	2	2	0	0	0	614	1	1	0	0	NA	NA	NA	16	30	168	503	172	148	347	119	0	2	0	0	0.004	0
.	19.01.15-21.57.47-1-424307	89	3	3	1	0	1	612	2	2	0	0	NA	NA	NA	32	28	168	503	170	151	343	118	0	7	1	0	0.014	0.006
.	19.01.15-21.57.55-1-424308	147	12	12	1	0	1	628	11	11	0	0	NA	NA	NA	27	39	170	512	170	154	355	119	7	26	6	0.041	0.051	0.035
.	19.01.15-21.57.55-1-424309	122	15	15	3	0	3	610	12	12	0	0	NA	NA	NA	38	32	169	508	168	149	347	114	1	18	9	0.006	0.035	0.054
.	19.01.15-21.57.59-1-424310	60	2	2	0	0	0	0	1	1	0	0	NA	NA	NA	17	21	166	502	166	0	0	0	0	0	3	0	0	0.018
.	19.01.15-21.58.01-1-424311	93	9	9	2	0	1	613	7	7	0	0	NA	NA	NA	38	32	170	506	169	148	350	115	5	11	7	0.029	0.022	0.041
.	19.01.15-21.58.02-1-424312	63	3	3	1	0	1	202	2	2	0	0	NA	NA	NA	16	19	164	501	167	53	114	35	3	0	0	0.018	0	0
.	19.01.15-21.58.04-1-424313	61	3	3	1	0	1	607	1	1	0	0	NA	NA	NA	29	23	166	506	164	146	348	113	0	5	3	0	0.01	0.018
.	19.01.15-21.58.09-1-424314	61	2	2	0	0	0	607	1	1	0	0	NA	NA	NA	29	22	168	502	165	148	346	113	0	6	0	0	0.012	0
.	19.01.15-21.58.12-1-424316	34	1	1	0	0	0	0	0	0	0	0	NA	NA	NA	6	11	164	493	167	0	0	0	0	0	1	0	0	0.006
.	19.01.15-21.58.16-1-424322	69	3	3	3	0	2	609	2	2	0	0	NA	NA	NA	27	22	170	497	168	151	342	116	6	10	0	0.035	0.02	0
.	19.01.15-21.58.16-1-424323	31	1	1	1	0	1	0	0	0	0	0	NA	NA	NA	8	12	164	498	163	0	0	0	0	0	0	0	0	0
.	19.01.15-21.58.17-1-424321	241	10	10	2	0	0	649	9	9	0	0	NA	NA	NA	75	68	178	526	177	159	367	123	4	44	2	0.022	0.084	0.011
.	19.01.15-21.58.18-1-424326	65	7	7	2	0	1	612	6	6	0	0	NA	NA	NA	21	30	167	509	167	149	352	111	3	6	14	0.018	0.012	0.084
.	19.01.15-21.58.18-1-424327	119	7	7	2	0	2	619	5	5	0	0	NA	NA	NA	49	37	170	509	171	151	352	116	4	14	10	0.024	0.028	0.058
.	19.01.15-21.58.23-1-424337	201	14	14	4	0	2	632	12	12	0	0	NA	NA	NA	55	49	171	518	173	152	358	122	0	34	24	0	0.066	0.139
.	19.01.15-21.58.24-1-424338	30	1	1	0	0	0	0	0	0	0	0	NA	NA	NA	9	8	165	492	164	0	0	0	0	0	0	0	0	0
.	19.01.15-21.58.24-1-424339	148	13	13	4	0	3	629	11	11	0	0	NA	NA	NA	52	49	171	513	178	151	350	128	2	21	6	0.012	0.041	0.034
.	19.01.15-21.58.27-1-424340	122	25	25	8	0	5	629	24	24	0	0	NA	NA	NA	37	44	177	512	168	159	354	116	31	56	16	0.175	0.109	0.095
.	19.01.15-21.58.32-1-424370	62	3	3	1	0	1	597	2	2	0	0	NA	NA	NA	29	19	166	501	165	147	339	111	0	6	0	0	0.012	0
.	19.01.15-21.58.32-1-424371	34	1	1	0	0	0	0	0	0	0	0	NA	NA	NA	9	6	165	492	162	0	0	0	0	3	0	0	0.006	0
.	19.01.15-21.58.37-1-424374	95	9	9	2	0	2	615	6	6	0	0	NA	NA	NA	29	32	168	508	169	153	349	113	2	10	2	0.012	0.02	0.012
.	19.01.15-21.58.37-1-424375	59	3	3	1	0	0	606	2	2	0	0	NA	NA	NA	24	25	168	504	166	150	344	112	8	6	0	0.048	0.012	0
.	19.01.15-21.58.41-1-424376	239	21	21	6	0	5	679	19	19	0	0	NA	NA	NA	74	96	180	542	187	165	380	134	15	46	20	0.083	0.085	0.107
.	19.01.15-21.58.46-1-424377	87	3	3	0	0	0	620	2	2	0	0	NA	NA	NA	33	40	172	507	174	156	343	121	0	9	0	0	0.018	0
.	19.01.15-21.58.47-1-424378	152	10	10	3	0	2	629	9	9	0	0	NA	NA	NA	45	51	171	522	171	149	363	117	13	18	4	0.076	0.034	0.023
.	19.01.15-21.58.47-1-424379	36	1	1	1	0	1	0	0	0	0	0	NA	NA	NA	16	7	165	491	164	0	0	0	0	0	0	0	0	0
.	19.01.15-21.58.51-1-424380	88	6	6	2	0	2	605	4	4	0	0	NA	NA	NA	30	22	170	501	164	152	345	108	0	20	1	0	0.04	0.006
.	19.01.15-21.58.52-1-424381	31	1	1	0	0	0	0	0	0	0	0	NA	NA	NA	15	5	163	492	163	0	0	0	1	0	0	0.006	0	0
.	19.01.15-21.58.53-1-424382	227	46	46	8	0	4	635	39	39	0	0	NA	NA	NA	68	54	173	523	171	151	364	120	47	98	29	0.272	0.187	0.17
.	19.01.15-21.58.55-1-424383	149	17	17	4	0	3	629	15	15	0	0	NA	NA	NA	45	43	174	515	167	159	357	113	14	52	10	0.08	0.101	0.06
.	19.01.15-21.58.58-1-424384	54	2	2	0	0	0	0	1	1	0	0	NA	NA	NA	11	19	167	499	166	0	0	0	0	4	3	0	0.008	0.018
.	19.01.15-21.59.02-1-424385	60	2	2	1	0	0	611	1	1	0	0	NA	NA	NA	23	27	168	504	168	150	345	116	0	4	0	0	0.008	0
.	19.01.15-21.59.08-1-424386	91	3	3	1	0	1	611	2	2	0	0	NA	NA	NA	31	28	171	503	167	153	344	114	0	6	6	0	0.012	0.036
.	19.01.15-21.59.10-1-424387	60	2	2	0	0	0	251	1	1	0	0	NA	NA	NA	16	13	167	495	164	60	150	41	3	4	0	0.018	0.008	0
.	19.01.15-21.59.14-1-424391	214	16	16	2	0	1	647	13	13	0	0	NA	NA	NA	68	62	178	523	174	160	366	121	25	50	2	0.14	0.096	0.011
.	19.01.15-21.59.24-1-424401	238	14	14	1	0	1	642	12	12	0	0	NA	NA	NA	65	62	173	527	175	153	366	123	6	22	2	0.035	0.042	0.011
.	19.01.15-21.59.26-1-424402	120	7	7	4	0	3	622	5	5	0	0	NA	NA	NA	37	44	170	518	169	149	359	114	0	25	11	0	0.048	0.065
.	19.01.15-21.59.32-1-424425	33	1	1	0	0	0	0	0	0	0	0	NA	NA	NA	9	12	165	496	164	0	0	0	0	0	1	0	0	0.006
.	19.01.15-21.59.35-1-424426	117	5	5	1	0	1	607	4	4	0	0	NA	NA	NA	33	28	171	506	164	152	344	111	12	8	0	0.07	0.016	0
.	19.01.15-21.59.36-1-424427	32	1	1	1	0	1	0	0	0	0	0	NA	NA	NA	4	7	164	492	164	0	0	0	0	4	0	0	0.008	0
.	19.01.15-21.59.38-1-424428	91	8	8	2	0	2	617	7	7	0	0	NA	NA	NA	26	33	167	507	172	149	348	120	3	25	0	0.018	0.049	0
.	19.01.15-21.59.44-1-424429	115	10	10	4	0	2	629	9	9	0	0	NA	NA	NA	26	38	171	509	171	156	353	120	0	28	11	0	0.055	0.064
.	19.01.15-21.59.46-1-424430	92	8	8	0	0	0	604	7	7	0	0	NA	NA	NA	20	21	164	507	163	146	346	112	4	13	1	0.024	0.026	0.006
.	19.01.15-21.59.47-1-424431	61	4	4	0	0	0	302	3	3	0	0	NA	NA	NA	13	10	166	491	166	73	169	60	0	3	1	0	0.006	0.006
.	19.01.15-21.59.51-1-424434	122	7	7	1	0	1	627	6	6	0	0	NA	NA	NA	33	43	174	510	172	157	351	119	12	11	0	0.069	0.022	0
.	19.01.15-21.59.52-1-424435	208	28	28	9	0	6	648	22	22	0	0	NA	NA	NA	63	68	171	539	171	154	379	115	12	66	23	0.07	0.122	0.135
.	19.01.15-21.59.55-1-424436	31	1	1	0	0	0	0	0	0	0	0	NA	NA	NA	10	10	165	495	163	0	0	0	0	0	4	0	0	0.025
.	19.01.15-21.59.57-1-424437	287	17	17	6	0	5	671	16	16	0	0	NA	NA	NA	87	92	180	543	182	164	378	129	16	50	4	0.089	0.092	0.022
.	19.01.15-21.59.58-1-424438	115	4	4	1	0	1	610	3	3	0	0	NA	NA	NA	42	31	171	506	167	150	344	116	3	8	2	0.018	0.016	0.012
.	19.01.15-22.00.04-1-424443	178	10	10	1	0	0	618	9	9	0	0	NA	NA	NA	58	41	170	513	171	151	350	117	8	19	7	0.047	0.037	0.041
.	19.01.15-22.00.04-1-424444	60	2	2	0	0	0	352	1	1	0	0	NA	NA	NA	22	22	169	503	163	85	206	61	0	0	5	0	0	0.031
.	19.01.15-22.00.08-1-424445	61	3	3	1	0	1	607	2	2	0	0	NA	NA	NA	28	27	170	505	165	153	342	112	0	7	6	0	0.014	0.036
.	19.01.15-22.00.11-1-424446	30	1	1	0	0	0	0	0	0	0	0	NA	NA	NA	9	9	166	494	162	0	0	0	0	4	0	0	0.008	0
.	19.01.15-22.00.13-1-424449	62	3	3	0	0	0	402	2	2	0	0	NA	NA	NA	19	17	168	497	165	100	227	75	2	0	0	0.012	0	0
.	19.01.15-22.00.15-1-424452	119	11	11	4	0	3	620	9	9	0	0	NA	NA	NA	36	35	175	502	171	156	344	120	0	32	2	0	0.064	0.012
.	19.01.15-22.00.24-1-424461	154	14	14	3	0	2	627	12	12	0	0	NA	NA	NA	51	45	173	511	174	155	352	120	23	26	6	0.133	0.051	0.034
.	19.01.15-22.00.25-1-424462	233	19	19	7	0	4	654	15	15	0	0	NA	NA	NA	60	74	175	535	177	155	376	123	9	64	4	0.051	0.12	0.023
.	19.01.15-22.00.28-1-424463	156	37	37	8	0	8	625	35	35	0	0	NA	NA	NA	50	51	169	527	168	148	363	114	30	108	8	0.178	0.205	0.048
.	19.01.15-22.00.34-1-424493	255	22	22	9	0	6	653	20	20	0	0	NA	NA	NA	94	73	178	537	171	160	376	117	4	77	8	0.022	0.143	0.047
.	19.01.15-22.00.37-1-424494	66	4	4	2	0	1	606	3	3	0	0	NA	NA	NA	13	18	166	499	166	147	345	114	1	11	0	0.006	0.022	0
.	19.01.15-22.00.37-1-424495	147	16	16	5	0	2	628	14	14	0	0	NA	NA	NA	48	50	178	513	172	158	351	119	4	56	4	0.022	0.109	0.023
.	19.01.15-22.00.39-1-424496	171	38	38	10	0	6	646	34	34	0	0	NA	NA	NA	58	66	176	527	176	155	368	123	37	90	15	0.21	0.171	0.085
.	19.01.15-22.00.58-1-424497	29	1	1	0	0	0	0	0	0	0	0	NA	NA	NA	14	12	167	495	163	0	0	0	0	0	1	0	0	0.006
.	19.01.15-22.00.58-1-424498	183	29	29	13	0	9	630	25	25	0	0	NA	NA	NA	48	51	170	523	171	150	363	117	12	68	20	0.071	0.13	0.117
.	19.01.15-22.01.01-1-424499	88	4	4	1	0	1	604	3	3	0	0	NA	NA	NA	19	19	168	499	165	148	343	113	0	12	0	0	0.024	0
.	19.01.15-22.01.09-1-424552	32	1	1	0	0	0	0	0	0	0	0	NA	NA	NA	7	13	164	497	165	0	0	0	0	1	0	0	0.002	0
.	19.01.15-22.01.09-1-424553	172	11	11	2	0	1	628	10	10	0	0	NA	NA	NA	45	48	175	515	171	156	354	118	2	22	4	0.011	0.043	0.023
.	19.01.15-22.01.14-1-424576	125	10	10	5	0	5	631	9	9	0	0	NA	NA	NA	48	50	174	516	173	158	356	117	0	28	5	0	0.054	0.029
.	19.01.15-22.01.21-1-424584	149	11	11	3	0	2	614	10	10	0	0	NA	NA	NA	53	40	168	521	164	146	357	111	7	20	8	0.042	0.038	0.049
.	19.01.15-22.01.22-1-424586	60	3	3	0	0	0	605	2	2	0	0	NA	NA	NA	24	25	169	500	169	149	344	112	0	6	4	0	0.012	0.024
.	19.01.15-22.01.22-1-424588	235	52	52	13	0	8	649	47	47	0	0	NA	NA	NA	57	74	177	533	177	158	368	123	30	115	17	0.169	0.216	0.096
.	19.01.15-22.01.28-1-424594	67	2	2	0	0	0	601	1	1	0	0	NA	NA	NA	36	25	165	502	171	143	341	117	1	6	0	0.006	0.012	0
.	19.01.15-22.01.36-1-424613	122	10	10	3	0	2	622	8	8	0	0	NA	NA	NA	36	38	171	512	168	150	357	115	17	30	3	0.099	0.059	0.018
.	19.01.15-22.01.36-1-424614	59	3	3	1	0	1	607	1	1	0	0	NA	NA	NA	23	21	167	503	164	151	345	111	4	0	3	0.024	0	0.018
.	19.01.15-22.01.41-1-424615	203	52	52	12	0	9	637	47	47	0	0	NA	NA	NA	52	65	181	524	173	159	359	119	36	137	19	0.199	0.261	0.11
.	19.01.15-22.01.41-1-424616	208	21	21	10	0	7	655	18	18	0	0	NA	NA	NA	72	79	180	540	172	161	375	119	4	62	12	0.022	0.115	0.07
.	19.01.15-22.01.43-1-424617	60	5	5	1	0	1	612	4	4	0	0	NA	NA	NA	17	28	166	507	168	148	349	115	2	0	12	0.012	0	0.071
.	19.01.15-22.01.45-1-424618	174	34	34	9	0	7	635	32	32	0	0	NA	NA	NA	46	56	169	522	178	151	360	124	44	83	6	0.26	0.159	0.034
.	19.01.15-22.01.50-1-424619	32	1	1	1	0	1	0	0	0	0	0	NA	NA	NA	10	4	164	490	163	0	0	0	0	5	0	0	0.01	0
.	19.01.15-22.01.54-1-424620	148	18	18	3	0	3	624	16	16	0	0	NA	NA	NA	44	38	170	511	170	153	353	118	13	34	11	0.076	0.067	0.065
.	19.01.15-22.01.55-1-424621	122	10	10	2	0	2	624	9	9	0	0	NA	NA	NA	42	41	175	506	173	157	349	118	10	28	8	0.057	0.055	0.046
.	19.01.15-22.01.59-1-424622	208	30	30	3	0	2	629	28	28	0	0	NA	NA	NA	49	50	170	522	171	146	363	120	14	91	8	0.082	0.174	0.047
.	19.01.15-22.02.03-1-424623	87	5	5	1	0	1	600	4	4	0	0	NA	NA	NA	35	19	165	502	165	145	347	108	5	0	3	0.03	0	0.018
.	19.01.15-22.02.18-1-424630	57	2	2	0	0	0	599	1	1	0	0	NA	NA	NA	34	21	169	498	167	147	337	115	0	7	0	0	0.014	0
.	19.01.15-22.02.21-1-424636	82	3	3	0	0	0	612	2	2	0	0	NA	NA	NA	24	21	169	499	166	154	345	113	0	24	0	0	0.048	0
.	19.01.15-22.02.22-1-424638	150	10	10	4	0	3	621	9	9	0	0	NA	NA	NA	45	41	168	512	174	148	353	120	0	31	5	0	0.061	0.029
.	19.01.15-22.02.26-1-424645	31	1	1	0	0	0	0	0	0	0	0	NA	NA	NA	9	7	163	493	164	0	0	0	0	0	0	0	0	0
.	19.01.15-22.02.28-1-424646	30	1	1	0	0	0	0	0	0	0	0	NA	NA	NA	8	8	167	492	162	0	0	0	0	2	0	0	0.004	0
.	19.01.15-22.02.28-1-424651	129	34	34	6	0	3	637	30	30	0	0	NA	NA	NA	45	58	179	522	170	160	361	116	31	71	26	0.173	0.136	0.153
.	19.01.15-22.02.34-1-424677	89	8	8	4	0	3	609	7	7	0	0	NA	NA	NA	18	25	174	499	165	156	342	111	3	16	0	0.017	0.032	0
.	19.01.15-22.02.34-1-424678	175	12	12	2	0	1	637	11	11	0	0	NA	NA	NA	45	51	174	515	175	160	355	122	0	38	11	0	0.074	0.063
.	19.01.15-22.02.35-1-424679	68	3	3	0	0	0	606	2	2	0	0	NA	NA	NA	16	23	166	503	167	149	345	112	2	5	2	0.012	0.01	0.012
.	19.01.15-22.02.37-1-424680	61	2	2	1	0	1	616	1	1	0	0	NA	NA	NA	24	38	172	512	167	152	351	113	0	1	1	0	0.002	0.006
.	19.01.15-22.02.50-1-424681	66	2	2	0	0	0	608	1	1	0	0	NA	NA	NA	25	24	169	501	167	150	345	113	1	1	0	0.006	0.002	0
.	19.01.15-22.02.51-1-424682	32	1	1	1	0	1	0	0	0	0	0	NA	NA	NA	5	7	165	490	165	0	0	0	0	0	0	0	0	0
.	19.01.15-22.02.51-1-424683	204	15	15	5	0	3	634	12	12	0	0	NA	NA	NA	64	52	173	524	168	155	364	115	0	39	11	0	0.074	0.065
.	19.01.15-22.02.53-1-424684	123	7	7	4	0	3	625	5	5	0	0	NA	NA	NA	62	49	178	514	170	157	350	118	2	11	16	0.011	0.021	0.094
.	19.01.15-22.02.53-1-424685	123	9	9	2	0	1	624	7	7	0	0	NA	NA	NA	41	41	172	510	172	153	351	120	4	20	9	0.023	0.039	0.052
.	19.01.15-22.02.53-1-424686	34	1	1	0	0	0	0	0	0	0	0	NA	NA	NA	12	12	165	496	164	0	0	0	0	1	0	0	0.002	0
.	19.01.15-22.02.54-1-424687	34	1	1	1	0	1	0	0	0	0	0	NA	NA	NA	10	10	165	494	164	0	0	0	0	4	0	0	0.008	0
.	19.01.15-22.02.56-1-424688	186	25	25	9	0	7	632	21	21	0	0	NA	NA	NA	40	44	173	513	171	156	356	120	11	45	14	0.064	0.088	0.082
.	19.01.15-22.02.57-1-424689	34	1	1	0	0	0	0	0	0	0	0	NA	NA	NA	4	8	167	490	164	0	0	0	0	2	0	0	0.004	0
.	19.01.15-22.03.00-1-424690	123	6	6	2	0	1	617	4	4	0	0	NA	NA	NA	58	43	173	517	166	153	355	109	0	44	0	0	0.085	0
.	19.01.15-22.03.03-1-424691	145	18	18	7	0	6	628	15	15	0	0	NA	NA	NA	52	49	173	520	169	153	357	118	20	42	4	0.116	0.081	0.024
.	19.01.15-22.03.11-1-424692	121	12	12	5	0	4	614	11	11	0	0	NA	NA	NA	44	35	171	511	166	149	352	113	14	40	0	0.082	0.078	0
.	19.01.15-22.03.14-1-424696	32	1	1	0	0	0	0	0	0	0	0	NA	NA	NA	11	5	164	492	162	0	0	0	2	0	0	0.012	0	0
.	19.01.15-22.03.16-1-424699	116	9	9	5	0	4	630	7	7	0	0	NA	NA	NA	27	42	171	508	176	153	352	125	12	22	6	0.07	0.043	0.034
.	19.01.15-22.03.17-1-424701	32	1	1	0	0	0	0	0	0	0	0	NA	NA	NA	3	10	164	493	166	0	0	0	0	2	0	0	0.004	0
.	19.01.15-22.03.17-1-424702	174	16	16	3	0	2	630	14	14	0	0	NA	NA	NA	42	50	170	523	170	149	367	114	9	34	1	0.053	0.065	0.006
.	19.01.15-22.03.17-1-424703	93	12	12	0	0	0	612	11	11	0	0	NA	NA	NA	36	34	168	512	167	149	350	113	5	17	6	0.03	0.033	0.036
.	19.01.15-22.03.19-1-424706	150	22	22	6	0	6	640	20	20	0	0	NA	NA	NA	43	64	173	526	178	150	368	122	30	36	1	0.173	0.068	0.006
.	19.01.15-22.03.20-1-424707	61	3	3	1	0	0	612	2	2	0	0	NA	NA	NA	24	25	170	503	165	153	346	113	4	0	3	0.024	0	0.018
.	19.01.15-22.03.32-1-424734	143	7	7	0	0	0	622	6	6	0	0	NA	NA	NA	32	36	174	505	170	155	348	119	0	12	3	0	0.024	0.018
.	19.01.15-22.03.35-1-424737	212	32	32	9	0	8	635	29	29	0	0	NA	NA	NA	75	59	175	520	177	155	361	119	19	71	3	0.109	0.137	0.017
.	19.01.15-22.03.37-1-424738	118	9	9	1	0	1	624	8	8	0	0	NA	NA	NA	33	44	170	514	173	150	355	119	3	24	8	0.018	0.047	0.046
.	19.01.15-22.03.38-1-424739	175	14	14	4	0	3	635	13	13	0	0	NA	NA	NA	60	53	166	523	177	147	364	124	1	43	8	0.006	0.082	0.045
.	19.01.15-22.03.38-1-424740	153	42	42	13	0	8	611	38	38	0	0	NA	NA	NA	50	33	170	507	169	145	350	116	34	63	32	0.2	0.124	0.189
.	19.01.15-22.03.45-1-424741	151	7	7	1	0	1	621	5	5	0	0	NA	NA	NA	46	42	168	518	169	149	357	115	5	27	0	0.03	0.052	0
.	19.01.15-22.03.45-1-424742	91	7	7	0	0	0	619	5	5	0	0	NA	NA	NA	26	34	168	512	167	153	352	114	0	11	6	0	0.021	0.036
.	19.01.15-22.03.53-1-424743	90	6	6	2	0	2	617	4	4	0	0	NA	NA	NA	34	40	171	511	171	150	350	117	0	12	3	0	0.023	0.018
.	19.01.15-22.04.00-1-424744	121	14	14	3	0	1	640	13	13	0	0	NA	NA	NA	50	61	179	527	168	159	365	116	18	30	4	0.101	0.057	0.024
.	19.01.15-22.04.03-1-424745	96	9	9	3	0	3	611	8	8	0	0	NA	NA	NA	35	28	168	504	169	150	346	115	3	22	9	0.018	0.044	0.053
.	19.01.15-22.04.04-1-424746	159	24	24	7	0	7	624	19	19	0	0	NA	NA	NA	45	41	169	509	176	151	351	122	3	51	22	0.018	0.1	0.125
.	19.01.15-22.04.07-1-424747	86	11	11	1	0	1	615	10	10	0	0	NA	NA	NA	27	31	168	509	167	150	350	115	1	23	1	0.006	0.045	0.006
.	19.01.15-22.04.10-1-424748	120	8	8	1	0	0	621	7	7	0	0	NA	NA	NA	33	38	173	509	169	155	349	117	0	19	0	0	0.037	0
.	19.01.15-22.04.17-1-424755	90	3	3	0	0	0	609	1	1	0	0	NA	NA	NA	29	25	175	500	163	154	343	112	0	8	0	0	0.016	0
.	19.01.15-22.04.22-1-424761	97	10	10	2	0	0	607	9	9	0	0	NA	NA	NA	43	23	167	504	165	147	346	114	1	32	1	0.006	0.063	0.006
.	19.01.15-22.04.22-1-424762	152	8	8	1	0	1	633	6	6	0	0	NA	NA	NA	57	57	172	526	172	154	362	117	4	18	7	0.023	0.034	0.041
.	19.01.15-22.04.25-1-424764	90	5	5	0	0	0	609	4	4	0	0	NA	NA	NA	34	23	168	503	165	150	346	113	0	18	5	0	0.036	0.03
.	19.01.15-22.04.28-1-424769	92	4	4	0	0	0	615	3	3	0	0	NA	NA	NA	33	34	170	512	165	151	353	111	5	9	0	0.029	0.018	0
.	19.01.15-22.04.51-1-424797	178	13	13	4	0	3	624	12	12	0	0	NA	NA	NA	55	53	174	519	173	148	355	121	24	22	6	0.138	0.042	0.035
.	19.01.15-22.04.52-1-424798	88	4	4	0	0	0	606	3	3	0	0	NA	NA	NA	26	18	168	499	164	151	345	110	10	3	0	0.06	0.006	0
.	19.01.15-22.04.53-1-424799	98	10	10	2	0	2	602	8	8	0	0	NA	NA	NA	40	24	166	505	166	145	344	113	15	16	2	0.09	0.032	0.012
.	19.01.15-22.04.55-1-424800	64	4	4	0	0	0	615	3	3	0	0	NA	NA	NA	21	30	172	507	164	152	351	112	0	10	0	0	0.02	0
.	19.01.15-22.04.59-1-424801	175	15	15	5	0	4	641	14	14	0	0	NA	NA	NA	58	54	173	522	172	153	366	122	6	32	7	0.035	0.061	0.041
.	19.01.15-22.04.59-1-424802	37	1	1	0	0	0	0	0	0	0	0	NA	NA	NA	9	11	166	493	165	0	0	0	1	0	0	0.006	0	0
.	19.01.15-22.05.00-1-424803	63	3	3	0	0	0	612	2	2	0	0	NA	NA	NA	14	20	168	497	168	152	346	114	4	1	4	0.024	0.002	0.024
.	19.01.15-22.05.01-1-424804	292	18	18	5	0	3	682	16	16	0	0	NA	NA	NA	94	104	185	555	177	167	392	123	10	46	4	0.054	0.083	0.023
.	19.01.15-22.05.04-1-424805	183	17	17	7	0	2	627	16	16	0	0	NA	NA	NA	45	45	176	511	171	156	351	120	4	32	10	0.023	0.063	0.058
.	19.01.15-22.05.07-1-424806	205	9	9	1	0	1	652	7	7	0	0	NA	NA	NA	58	69	174	530	178	158	371	123	1	14	2	0.006	0.026	0.011
.	19.01.15-22.05.14-1-424810	178	25	25	6	0	4	631	24	24	0	0	NA	NA	NA	49	48	175	511	175	156	356	119	10	72	17	0.057	0.141	0.097
.	19.01.15-22.05.17-1-424814	32	1	1	0	0	0	0	0	0	0	0	NA	NA	NA	5	12	164	496	165	0	0	0	1	0	0	0.006	0	0
.	19.01.15-22.05.17-1-424815	152	18	18	6	0	6	622	16	16	0	0	NA	NA	NA	37	37	166	514	170	146	356	120	12	36	5	0.072	0.07	0.029
.	19.01.15-22.05.19-1-424818	63	3	3	1	0	1	601	2	2	0	0	NA	NA	NA	25	22	166	502	167	145	344	112	0	11	4	0	0.022	0.024
.	19.01.15-22.05.24-1-424823	128	24	24	8	0	4	630	20	20	0	0	NA	NA	NA	37	48	171	521	169	155	359	116	7	50	9	0.041	0.096	0.053
.	19.01.15-22.05.26-1-424824	177	10	10	1	0	1	638	9	9	0	0	NA	NA	NA	51	57	178	520	172	162	356	120	1	32	0	0.006	0.062	0
.	19.01.15-22.05.34-1-424847	65	5	5	1	0	0	607	4	4	0	0	NA	NA	NA	27	22	169	497	169	150	341	116	1	14	2	0.006	0.028	0.012
.	19.01.15-22.05.35-1-424848	62	2	2	0	0	0	610	1	1	0	0	NA	NA	NA	26	24	169	503	165	153	348	109	3	2	0	0.018	0.004	0
.	19.01.15-22.05.37-1-424849	91	6	6	1	0	1	616	5	5	0	0	NA	NA	NA	29	34	173	503	171	154	344	118	2	9	6	0.012	0.018	0.035
.	19.01.15-22.05.40-1-424850	35	1	1	0	0	0	0	0	0	0	0	NA	NA	NA	16	11	168	490	166	0	0	0	0	1	0	0	0.002	0
.	19.01.15-22.05.42-1-424851	154	24	24	3	0	2	621	23	23	0	0	NA	NA	NA	35	41	171	515	168	153	352	116	6	44	6	0.035	0.085	0.036
.	19.01.15-22.05.44-1-424852	31	1	1	1	0	1	0	0	0	0	0	NA	NA	NA	8	9	164	494	164	0	0	0	0	2	0	0	0.004	0
.	19.01.15-22.05.48-1-424853	379	29	29	9	0	8	677	27	27	0	0	NA	NA	NA	99	97	181	544	185	163	385	129	29	77	10	0.16	0.142	0.054
.	19.01.15-22.05.48-1-424854	114	7	7	1	0	1	625	6	6	0	0	NA	NA	NA	35	45	170	518	170	151	356	118	4	15	0	0.024	0.029	0
.	19.01.15-22.05.48-1-424855	119	27	27	7	0	5	621	24	24	0	0	NA	NA	NA	37	41	171	511	172	151	350	120	16	58	4	0.094	0.114	0.023
.	19.01.15-22.05.54-1-424856	33	1	1	1	0	1	0	0	0	0	0	NA	NA	NA	10	14	168	496	163	0	0	0	0	0	0	0	0	0
.	19.01.15-22.05.55-1-424857	61	2	2	0	0	0	603	0	0	0	0	NA	NA	NA	34	24	170	502	165	150	339	114	0	5	0	0	0.01	0
.	19.01.15-22.05.56-1-424858	66	4	4	0	0	0	620	3	3	0	0	NA	NA	NA	22	41	175	511	168	155	348	117	0	15	0	0	0.029	0
.	19.01.15-22.05.57-1-424859	124	7	7	1	0	1	614	6	6	0	0	NA	NA	NA	47	31	168	507	169	152	347	115	10	29	0	0.06	0.057	0
.	19.01.15-22.06.02-1-424860	91	4	4	1	0	0	616	2	2	0	0	NA	NA	NA	18	29	167	507	168	149	351	116	0	9	0	0	0.018	0
.	19.01.15-22.06.06-1-424863	177	19	19	6	0	5	630	16	16	0	0	NA	NA	NA	65	56	176	517	176	155	353	122	19	50	0	0.108	0.097	0
.	19.01.15-22.06.09-1-424864	149	16	16	5	0	2	632	13	13	0	0	NA	NA	NA	51	53	175	521	170	155	361	116	0	53	3	0	0.102	0.018
.	19.01.15-22.06.18-1-424871	178	17	17	6	0	5	637	14	14	0	0	NA	NA	NA	44	46	170	520	169	152	367	118	6	46	10	0.035	0.088	0.059
.	19.01.15-22.06.18-1-424872	60	2	2	1	0	1	101	1	1	0	0	NA	NA	NA	13	14	167	497	163	28	57	16	0	1	2	0	0.002	0.012
.	19.01.15-22.06.24-1-424885	149	8	8	2	0	2	629	7	7	0	0	NA	NA	NA	54	46	177	511	171	160	351	118	2	23	7	0.011	0.045	0.041
.	19.01.15-22.06.26-1-424886	243	18	18	6	0	6	643	15	15	0	0	NA	NA	NA	75	59	177	526	169	162	362	119	4	50	14	0.023	0.095	0.083
.	19.01.15-22.06.30-1-424908	119	14	14	3	0	3	621	11	11	0	0	NA	NA	NA	33	43	172	514	170	154	354	113	17	20	1	0.099	0.039	0.006
.	19.01.15-22.06.36-1-424917	62	3	3	1	0	1	596	1	1	0	0	NA	NA	NA	25	23	168	501	167	148	337	111	0	6	0	0	0.012	0
.	19.01.15-22.06.38-1-424918	122	9	9	3	0	3	622	8	8	0	0	NA	NA	NA	46	41	174	511	169	153	353	116	0	17	17	0	0.033	0.101
.	19.01.15-22.06.41-1-424919	287	41	41	14	0	13	665	35	35	0	0	NA	NA	NA	99	88	184	538	179	165	375	125	26	96	18	0.141	0.178	0.101
.	19.01.15-22.06.45-1-424920	359	46	46	11	0	10	677	43	43	0	0	NA	NA	NA	90	95	182	539	187	167	379	131	9	125	12	0.049	0.232	0.064
.	19.01.15-22.06.47-1-424921	65	2	2	1	0	1	253	1	1	0	0	NA	NA	NA	23	7	164	494	162	64	139	50	1	3	0	0.006	0.006	0
.	19.01.15-22.06.51-1-424922	115	4	4	1	0	0	626	3	3	0	0	NA	NA	NA	37	48	172	519	170	153	356	117	16	3	0	0.093	0.006	0
.	19.01.15-22.06.56-1-424923	62	2	2	0	0	0	611	1	1	0	0	NA	NA	NA	19	28	168	506	167	151	347	113	0	0	5	0	0	0.03
.	19.01.15-22.06.59-1-424924	66	4	4	3	0	3	604	3	3	0	0	NA	NA	NA	25	22	171	501	163	150	344	110	4	8	4	0.023	0.016	0.025
.	19.01.15-22.07.01-1-424925	65	3	3	1	0	1	604	2	2	0	0	NA	NA	NA	21	15	167	495	166	148	342	114	3	4	4	0.018	0.008	0.024
.	19.01.15-22.07.01-1-424926	348	30	30	9	0	6	671	29	29	0	0	NA	NA	NA	94	92	187	535	183	167	377	127	17	104	9	0.091	0.194	0.049
.	19.01.15-22.07.08-1-424927	215	28	28	6	0	6	640	25	25	0	0	NA	NA	NA	63	61	174	527	173	157	366	117	20	72	11	0.115	0.137	0.064
.	19.01.15-22.07.14-1-424931	34	1	1	0	0	0	0	0	0	0	0	NA	NA	NA	9	14	164	496	167	0	0	0	0	0	0	0	0	0
.	19.01.15-22.07.14-1-424932	64	3	3	1	0	1	553	1	1	0	0	NA	NA	NA	11	16	166	497	166	138	307	108	0	4	0	0	0.008	0
.	19.01.15-22.07.15-1-424934	155	9	9	1	0	1	633	8	8	0	0	NA	NA	NA	54	53	175	515	176	159	354	120	0	24	3	0	0.047	0.017
.	19.01.15-22.07.17-1-424937	185	6	6	3	0	1	636	4	4	0	0	NA	NA	NA	57	54	171	524	172	155	364	117	9	10	8	0.053	0.019	0.047
.	19.01.15-22.07.20-1-424943	150	10	10	3	0	3	641	8	8	0	0	NA	NA	NA	49	65	174	532	172	153	370	118	4	26	1	0.023	0.049	0.006
.	19.01.15-22.07.32-1-424969	119	11	11	5	0	5	619	10	10	0	0	NA	NA	NA	46	42	175	509	171	157	345	117	9	24	0	0.051	0.047	0
.	19.01.15-22.07.43-1-424970	32	1	1	1	0	1	0	0	0	0	0	NA	NA	NA	8	7	164	492	164	0	0	0	0	0	0	0	0	0
.	19.01.15-22.07.43-1-424971	230	13	13	7	0	5	677	11	11	0	0	NA	NA	NA	67	91	180	543	181	161	389	127	24	42	3	0.133	0.077	0.017
.	19.01.15-22.07.49-1-424972	92	5	5	0	0	0	604	4	4	0	0	NA	NA	NA	19	20	167	501	165	147	343	114	4	8	0	0.024	0.016	0
.	19.01.15-22.07.51-1-424973	151	9	9	4	0	2	625	7	7	0	0	NA	NA	NA	37	37	167	513	170	153	354	118	14	13	2	0.084	0.025	0.012
.	19.01.15-22.07.53-1-424974	154	13	13	5	0	3	632	12	12	0	0	NA	NA	NA	48	52	172	513	180	154	356	122	7	21	8	0.041	0.041	0.044
.	19.01.15-22.07.58-1-424975	87	5	5	2	0	2	610	4	4	0	0	NA	NA	NA	28	26	165	502	172	147	345	118	0	14	0	0	0.028	0
.	19.01.15-22.07.59-1-424976	175	13	13	6	0	4	627	12	12	0	0	NA	NA	NA	44	49	171	517	174	155	353	119	3	36	6	0.018	0.07	0.034
.	19.01.15-22.08.00-1-424977	123	10	10	2	0	2	615	9	9	0	0	NA	NA	NA	37	36	173	508	168	154	344	117	2	9	4	0.012	0.018	0.024
.	19.01.15-22.08.07-1-424978	57	2	2	0	0	0	151	1	1	0	0	NA	NA	NA	16	11	165	496	163	37	90	24	0	5	0	0	0.01	0
.	19.01.15-22.08.09-1-424979	89	5	5	3	0	2	618	4	4	0	0	NA	NA	NA	26	34	172	509	166	154	351	113	11	5	1	0.064	0.01	0.006
.	19.01.15-22.08.11-1-424980	154	13	13	1	0	1	624	11	11	0	0	NA	NA	NA	50	40	170	514	169	150	356	118	4	37	1	0.024	0.072	0.006
.	19.01.15-22.08.18-1-424987	61	3	3	1	0	1	400	2	2	0	0	NA	NA	NA	11	22	165	504	166	95	231	74	0	3	2	0	0.006	0.012
.	19.01.15-22.08.19-1-424990	318	29	29	11	0	8	647	25	25	0	0	NA	NA	NA	83	78	171	536	184	151	367	129	7	82	14	0.041	0.153	0.076
.	19.01.15-22.08.19-1-424991	291	26	26	10	0	4	676	23	23	0	0	NA	NA	NA	93	103	185	541	190	164	378	134	21	72	18	0.114	0.133	0.095
.	19.01.15-22.08.21-1-424994	34	1	1	0	0	0	0	0	0	0	0	NA	NA	NA	7	11	165	494	165	0	0	0	0	0	0	0	0	0
.	19.01.15-22.08.24-1-425001	123	7	7	2	0	2	619	6	6	0	0	NA	NA	NA	39	38	171	508	172	148	350	121	6	11	0	0.035	0.022	0
.	19.01.15-22.08.24-1-425002	87	4	4	1	0	1	608	2	2	0	0	NA	NA	NA	17	24	168	503	166	146	350	112	9	6	0	0.054	0.012	0
.	19.01.15-22.08.28-1-425003	182	18	18	4	0	3	626	15	15	0	0	NA	NA	NA	58	42	167	523	165	152	360	114	8	38	15	0.048	0.073	0.091
.	19.01.15-22.08.29-1-425008	60	3	3	0	0	0	452	2	2	0	0	NA	NA	NA	17	21	166	502	166	104	267	81	0	3	0	0	0.006	0
.	19.01.15-22.08.38-1-425036	66	3	3	0	0	0	609	2	2	0	0	NA	NA	NA	27	22	169	503	163	152	346	111	2	1	3	0.012	0.002	0.018
.	19.01.15-22.08.39-1-425037	179	10	10	1	0	0	648	9	9	0	0	NA	NA	NA	58	63	173	530	173	154	371	123	0	27	1	0	0.051	0.006
.	19.01.15-22.08.40-1-425038	139	11	11	1	0	1	628	10	10	0	0	NA	NA	NA	35	40	170	512	171	153	357	118	6	18	4	0.035	0.035	0.023
.	19.01.15-22.08.40-1-425039	184	17	17	7	0	6	631	12	12	0	0	NA	NA	NA	57	52	177	517	171	160	353	118	7	35	16	0.04	0.068	0.094
.	19.01.15-22.08.42-1-425040	148	16	16	5	0	4	622	13	13	0	0	NA	NA	NA	51	46	176	510	173	154	350	118	5	32	7	0.028	0.063	0.04
.	19.01.15-22.08.52-1-425041	88	3	3	1	0	0	602	1	1	0	0	NA	NA	NA	29	22	166	501	168	144	344	114	0	10	1	0	0.02	0.006
.	19.01.15-22.09.01-1-425042	116	5	5	0	0	0	617	4	4	0	0	NA	NA	NA	37	36	168	510	171	147	354	116	5	6	1	0.03	0.012	0.006
.	19.01.15-22.09.02-1-425043	123	18	18	4	0	4	617	17	17	0	0	NA	NA	NA	29	39	169	513	170	150	352	115	4	64	7	0.024	0.125	0.041
.	19.01.15-22.09.05-1-425044	32	1	1	0	0	0	0	0	0	0	0	NA	NA	NA	9	6	165	490	164	0	0	0	0	0	0	0	0	0
.	19.01.15-22.09.07-1-425045	123	17	17	3	0	2	619	15	15	0	0	NA	NA	NA	41	42	172	509	174	153	349	117	7	30	5	0.041	0.059	0.029
.	19.01.15-22.09.07-1-425046	60	6	6	1	0	1	607	5	5	0	0	NA	NA	NA	26	24	167	506	164	147	348	112	1	9	1	0.006	0.018	0.006
.	19.01.15-22.09.09-1-425047	33	1	1	0	0	0	0	0	0	0	0	NA	NA	NA	4	5	163	490	165	0	0	0	0	0	1	0	0	0.006
.	19.01.15-22.09.09-1-425048	114	6	6	1	0	1	620	5	5	0	0	NA	NA	NA	31	35	172	506	170	152	350	118	15	8	0	0.087	0.016	0
.	19.01.15-22.09.12-1-425050	117	9	9	3	0	3	607	8	8	0	0	NA	NA	NA	36	22	169	502	164	151	346	110	23	13	10	0.136	0.026	0.061
.	19.01.15-22.09.14-1-425052	31	1	1	0	0	0	0	0	0	0	0	NA	NA	NA	7	9	163	496	163	0	0	0	0	2	0	0	0.004	0
.	19.01.15-22.09.17-1-425056	91	8	8	3	0	2	609	7	7	0	0	NA	NA	NA	25	23	171	499	166	153	342	114	0	23	4	0	0.046	0.024
.	19.01.15-22.09.17-1-425057	149	8	8	3	0	2	615	7	7	0	0	NA	NA	NA	37	33	174	507	165	154	349	112	6	27	3	0.034	0.053	0.018
.	19.01.15-22.09.18-1-425059	147	11	11	6	0	5	615	9	9	0	0	NA	NA	NA	39	36	167	507	175	144	352	119	7	27	0	0.042	0.053	0
.	19.01.15-22.09.25-1-425066	93	3	3	2	0	2	610	2	2	0	0	NA	NA	NA	32	25	173	497	168	155	339	116	0	3	4	0	0.006	0.024
.	19.01.15-22.09.30-1-425087	92	7	7	0	0	0	606	5	5	0	0	NA	NA	NA	35	20	168	499	166	149	342	115	8	6	4	0.048	0.012	0.024
.	19.01.15-22.09.36-1-425090	84	3	3	0	0	0	609	2	2	0	0	NA	NA	NA	35	30	164	512	167	145	351	113	5	0	2	0.03	0	0.012
.	19.01.15-22.09.37-1-425091	92	7	7	3	0	2	629	5	5	0	0	NA	NA	NA	27	44	176	513	168	158	356	115	0	25	1	0	0.049	0.006
.	19.01.15-22.09.39-1-425092	92	8	8	2	0	1	609	6	6	0	0	NA	NA	NA	29	30	168	506	169	145	347	117	14	15	2	0.083	0.03	0.012
.	19.01.15-22.09.45-1-425093	32	1	1	0	0	0	0	0	0	0	0	NA	NA	NA	7	11	164	495	165	0	0	0	0	0	0	0	0	0
.	19.01.15-22.09.47-1-425094	96	19	19	4	0	4	606	13	13	0	0	NA	NA	NA	35	29	168	503	171	148	341	117	22	17	3	0.131	0.034	0.018
.	19.01.15-22.09.47-1-425095	286	20	20	4	0	2	656	18	18	0	0	NA	NA	NA	86	67	178	526	176	162	373	121	16	59	17	0.09	0.112	0.097
.	19.01.15-22.09.48-1-425096	216	53	53	13	0	10	641	49	49	0	0	NA	NA	NA	63	60	168	529	176	152	367	122	31	144	23	0.185	0.272	0.131
.	19.01.15-22.09.50-1-425099	91	5	5	0	0	0	598	4	4	0	0	NA	NA	NA	28	19	168	501	163	149	341	108	6	5	1	0.036	0.01	0.006
.	19.01.15-22.09.51-1-425100	93	6	6	0	0	0	617	5	5	0	0	NA	NA	NA	41	44	170	517	170	149	351	117	2	19	0	0.012	0.037	0
.	19.01.15-22.09.57-1-425101	123	6	6	3	0	2	621	5	5	0	0	NA	NA	NA	39	37	169	512	169	153	354	114	5	13	0	0.03	0.025	0
.	19.01.15-22.09.59-1-425102	63	2	2	0	0	0	456	1	1	0	0	NA	NA	NA	21	19	168	502	162	115	258	83	1	4	0	0.006	0.008	0
.	19.01.15-22.10.00-1-425103	249	48	48	15	0	11	649	44	44	0	0	NA	NA	NA	83	74	176	531	180	157	370	122	79	124	18	0.449	0.234	0.1
.	19.01.15-22.10.05-1-425108	34	1	1	1	0	1	0	0	0	0	0	NA	NA	NA	12	9	164	494	164	0	0	0	0	1	0	0	0.002	0
.	19.01.15-22.10.08-1-425109	92	7	7	1	0	1	607	6	6	0	0	NA	NA	NA	34	29	167	509	166	144	350	113	5	12	9	0.03	0.024	0.054
.	19.01.15-22.10.12-1-425111	32	1	1	0	0	0	0	0	0	0	0	NA	NA	NA	5	10	164	496	163	0	0	0	4	0	0	0.024	0	0
.	19.01.15-22.10.14-1-425114	258	24	24	7	0	4	651	20	20	0	0	NA	NA	NA	66	67	176	530	174	158	372	121	6	92	7	0.034	0.174	0.04
.	19.01.15-22.10.15-1-425116	358	38	38	7	0	4	677	33	33	0	0	NA	NA	NA	115	95	184	541	183	164	381	132	24	90	20	0.13	0.166	0.109
.	19.01.15-22.10.19-1-425121	97	8	8	1	0	1	614	7	7	0	0	NA	NA	NA	29	31	168	508	168	150	349	115	0	16	7	0	0.031	0.042
.	19.01.15-22.10.24-1-425126	93	5	5	2	0	2	620	3	3	0	0	NA	NA	NA	26	37	171	510	169	152	351	117	9	6	5	0.053	0.012	0.03
.	19.01.15-22.10.27-1-425127	61	2	2	1	0	1	200	1	1	0	0	NA	NA	NA	26	15	164	501	163	48	116	36	0	0	1	0	0	0.006
.	19.01.15-22.10.28-1-425131	63	4	4	2	0	2	610	3	3	0	0	NA	NA	NA	22	26	167	502	170	149	346	115	0	2	6	0	0.004	0.035
.	19.01.15-22.10.37-1-425158	118	11	11	2	0	2	625	9	9	0	0	NA	NA	NA	48	34	169	511	167	153	356	116	0	20	9	0	0.039	0.054
.	19.01.15-22.10.42-1-425159	58	2	2	0	0	0	152	1	1	0	0	NA	NA	NA	23	17	168	496	166	39	78	35	1	2	0	0.006	0.004	0
.	19.01.15-22.10.50-1-425160	181	22	22	4	0	2	634	21	21	0	0	NA	NA	NA	58	58	175	521	175	155	357	122	30	37	8	0.171	0.071	0.046
.	19.01.15-22.10.53-1-425161	210	21	21	6	0	6	641	16	16	0	0	NA	NA	NA	76	61	172	524	178	153	361	127	7	35	22	0.041	0.067	0.124
.	19.01.15-22.11.01-1-425162	62	2	2	0	0	0	602	1	1	0	0	NA	NA	NA	18	17	166	500	164	148	347	107	0	0	4	0	0	0.024
.	19.01.15-22.11.02-1-425163	149	10	10	3	0	2	616	9	9	0	0	NA	NA	NA	57	37	172	505	173	153	345	118	7	29	0	0.041	0.057	0
.	19.01.15-22.11.07-1-425166	180	24	24	8	0	6	629	23	23	0	0	NA	NA	NA	57	54	178	515	174	156	352	121	4	82	15	0.022	0.159	0.086
.	19.01.15-22.11.12-1-425167	94	7	7	0	0	0	611	6	6	0	0	NA	NA	NA	40	32	170	504	171	154	342	115	0	8	17	0	0.016	0.099
.	19.01.15-22.11.21-1-425178	66	4	4	1	0	0	605	3	3	0	0	NA	NA	NA	22	21	171	500	163	151	343	111	0	13	3	0	0.026	0.018
.	19.01.15-22.11.23-1-425181	269	33	33	5	0	3	687	29	29	0	0	NA	NA	NA	94	113	187	558	181	166	392	129	28	108	18	0.15	0.194	0.099
.	19.01.15-22.11.27-1-425182	143	8	8	2	0	2	615	7	7	0	0	NA	NA	NA	43	40	173	514	166	151	352	112	0	22	11	0	0.043	0.066
.	19.01.15-22.11.32-1-425205	68	4	4	1	0	1	599	3	3	0	0	NA	NA	NA	34	20	168	499	166	149	339	111	3	13	0	0.018	0.026	0
.	19.01.15-22.11.32-1-425206	62	2	2	1	0	1	598	1	1	0	0	NA	NA	NA	26	20	166	502	165	144	346	108	10	0	0	0.06	0	0
.	19.01.15-22.11.34-1-425207	91	3	3	0	0	0	625	2	2	0	0	NA	NA	NA	33	45	175	511	172	157	352	116	0	5	10	0	0.01	0.058
.	19.01.15-22.11.39-1-425208	245	13	13	3	0	3	639	10	10	0	0	NA	NA	NA	76	62	177	522	176	157	359	123	4	34	10	0.023	0.065	0.057
.	19.01.15-22.11.46-1-425209	93	11	11	0	0	0	620	10	10	0	0	NA	NA	NA	35	34	172	508	167	152	352	116	4	22	0	0.023	0.043	0
.	19.01.15-22.11.46-1-425210	92	7	7	4	0	3	611	5	5	0	0	NA	NA	NA	38	32	166	507	172	146	347	118	13	9	2	0.078	0.018	0.012
.	19.01.15-22.11.47-1-425211	151	20	20	7	0	2	617	18	18	0	0	NA	NA	NA	47	39	170	514	168	150	353	114	17	67	1	0.1	0.13	0.006
.	19.01.15-22.11.50-1-425212	65	2	2	0	0	0	404	1	1	0	0	NA	NA	NA	23	14	166	493	168	101	224	79	0	3	0	0	0.006	0
.	19.01.15-22.11.54-1-425213	140	7	7	1	0	0	646	6	6	0	0	NA	NA	NA	39	59	173	530	169	157	373	116	6	19	7	0.035	0.036	0.041
.	19.01.15-22.11.57-1-425214	85	3	3	1	0	0	609	2	2	0	0	NA	NA	NA	33	28	173	498	170	150	342	117	0	11	0	0	0.022	0
.	19.01.15-22.12.03-1-425215	31	1	1	0	0	0	0	0	0	0	0	NA	NA	NA	11	11	165	493	166	0	0	0	0	0	0	0	0	0
.	19.01.15-22.12.04-1-425216	58	2	2	2	0	2	201	1	1	0	0	NA	NA	NA	15	12	167	492	166	43	119	39	1	1	0	0.006	0.002	0
.	19.01.15-22.12.05-1-425217	86	7	7	1	0	1	610	6	6	0	0	NA	NA	NA	23	29	168	508	166	149	349	112	13	8	4	0.077	0.016	0.024
.	19.01.15-22.12.06-1-425218	244	18	18	5	0	3	652	16	16	0	0	NA	NA	NA	67	71	175	534	175	154	378	120	12	40	12	0.069	0.075	0.069
.	19.01.15-22.12.13-1-425220	143	11	11	3	0	2	641	10	10	0	0	NA	NA	NA	41	52	174	515	176	158	359	124	3	9	11	0.017	0.017	0.062
.	19.01.15-22.12.15-1-425224	59	2	2	1	0	1	351	1	1	0	0	NA	NA	NA	14	14	165	497	165	82	198	71	2	0	0	0.012	0	0
.	19.01.15-22.12.17-1-425226	30	1	1	0	0	0	0	0	0	0	0	NA	NA	NA	9	9	164	493	165	0	0	0	0	0	0	0	0	0
.	19.01.15-22.12.17-1-425228	63	2	2	2	0	2	504	1	1	0	0	NA	NA	NA	23	9	166	494	162	128	284	92	2	1	0	0.012	0.002	0
.	19.01.15-22.12.18-1-425229	59	2	2	0	0	0	251	1	1	0	0	NA	NA	NA	19	22	167	498	170	59	144	48	0	2	0	0	0.004	0
.	19.01.15-22.12.19-1-425235	34	1	1	0	0	0	0	0	0	0	0	NA	NA	NA	12	17	164	500	166	0	0	0	0	1	0	0	0.002	0
.	19.01.15-22.12.22-1-425238	350	34	34	10	0	5	680	30	30	0	0	NA	NA	NA	93	104	179	546	192	162	382	136	13	87	19	0.073	0.159	0.099
.	19.01.15-22.12.23-1-425244	90	6	6	2	0	1	611	5	5	0	0	NA	NA	NA	33	28	169	501	171	152	341	118	0	19	2	0	0.038	0.012
.	19.01.15-22.12.24-1-425245	65	2	2	1	0	1	610	1	1	0	0	NA	NA	NA	29	32	167	510	168	145	348	117	3	5	0	0.018	0.01	0
.	19.01.15-22.12.29-1-425250	61	2	2	0	0	0	203	1	1	0	0	NA	NA	NA	19	15	168	495	165	55	112	36	1	0	0	0.006	0	0
.	19.01.15-22.12.29-1-425252	158	19	19	4	0	4	638	17	17	0	0	NA	NA	NA	43	54	178	515	174	158	360	120	1	58	16	0.006	0.113	0.092
.	19.01.15-22.12.33-1-425270	57	2	2	0	0	0	607	1	1	0	0	NA	NA	NA	26	28	169	505	167	151	344	112	0	6	2	0	0.012	0.012
.	19.01.15-22.12.37-1-425278	206	8	8	3	0	2	640	7	7	0	0	NA	NA	NA	52	49	174	511	177	158	359	123	4	23	10	0.023	0.045	0.056
.	19.01.15-22.12.38-1-425279	198	20	20	9	0	8	633	19	19	0	0	NA	NA	NA	55	57	173	521	176	152	360	121	6	82	5	0.035	0.157	0.028
.	19.01.15-22.12.42-1-425280	35	1	1	0	0	0	0	0	0	0	0	NA	NA	NA	12	11	166	494	164	0	0	0	0	0	1	0	0	0.006
.	19.01.15-22.12.42-1-425281	201	23	23	4	0	2	644	20	20	0	0	NA	NA	NA	65	64	179	526	172	161	363	120	36	77	6	0.201	0.146	0.035
.	19.01.15-22.12.46-1-425282	419	42	42	11	0	9	695	39	39	0	0	NA	NA	NA	112	114	180	556	191	162	400	133	26	124	12	0.144	0.223	0.063
.	19.01.15-22.12.53-1-425283	63	2	2	1	0	1	607	1	1	0	0	NA	NA	NA	25	22	171	501	163	155	344	108	0	5	0	0	0.01	0
.	19.01.15-22.12.57-1-425284	154	10	10	1	0	0	627	8	8	0	0	NA	NA	NA	47	43	175	513	168	157	356	114	0	14	16	0	0.027	0.095
.	19.01.15-22.12.58-1-425285	88	5	5	1	0	1	619	4	4	0	0	NA	NA	NA	46	38	172	507	172	151	350	118	3	13	0	0.017	0.026	0
.	19.01.15-22.13.03-1-425286	122	6	6	4	0	3	624	5	5	0	0	NA	NA	NA	39	45	179	508	171	157	348	119	6	8	0	0.034	0.016	0
.	19.01.15-22.13.17-1-425293	58	2	2	1	0	1	250	1	1	0	0	NA	NA	NA	11	13	166	494	166	55	144	51	4	0	0	0.024	0	0
.	19.01.15-22.13.19-1-425295	122	14	14	4	0	2	627	12	12	0	0	NA	NA	NA	39	45	175	507	176	155	348	124	8	41	0	0.046	0.081	0
.	19.01.15-22.13.19-1-425297	181	18	18	8	0	7	630	17	17	0	0	NA	NA	NA	60	56	167	527	175	146	367	117	4	40	8	0.024	0.076	0.046
.	19.01.15-22.13.20-1-425299	182	15	15	3	0	2	633	11	11	0	0	NA	NA	NA	61	51	174	520	170	156	360	117	3	51	1	0.017	0.098	0.006
.	19.01.15-22.13.21-1-425301	63	2	2	1	0	1	605	1	1	0	0	NA	NA	NA	29	24	167	504	166	148	346	111	0	10	0	0	0.02	0
.	19.01.15-22.13.25-1-425304	87	3	3	1	0	1	609	1	1	0	0	NA	NA	NA	32	31	168	511	165	148	348	113	7	5	0	0.042	0.01	0
.	19.01.15-22.13.27-1-425305	144	19	19	4	0	4	631	15	15	0	0	NA	NA	NA	34	53	173	520	173	155	357	119	6	50	6	0.035	0.096	0.035
.	19.01.15-22.13.36-1-425330	90	3	3	0	0	0	616	1	1	0	0	NA	NA	NA	32	34	170	512	165	150	355	111	14	5	0	0.082	0.01	0
.	19.01.15-22.13.36-1-425331	125	9	9	0	0	0	615	8	8	0	0	NA	NA	NA	40	27	169	505	166	149	350	116	7	47	4	0.041	0.093	0.024
.	19.01.15-22.13.47-1-425332	67	5	5	1	0	1	615	4	4	0	0	NA	NA	NA	25	33	172	508	166	152	347	116	2	6	8	0.012	0.012	0.048
.	19.01.15-22.13.51-1-425333	34	1	1	0	0	0	0	0	0	0	0	NA	NA	NA	8	5	164	491	163	0	0	0	0	2	0	0	0.004	0
.	19.01.15-22.13.53-1-425334	207	19	19	6	0	5	650	17	17	0	0	NA	NA	NA	46	63	178	527	171	163	368	119	13	61	3	0.073	0.116	0.018
.	19.01.15-22.13.55-1-425335	63	3	3	1	0	1	604	2	2	0	0	NA	NA	NA	23	21	168	500	166	148	344	112	0	14	0	0	0.028	0
.	19.01.15-22.14.00-1-425336	58	3	3	1	0	1	300	2	2	0	0	NA	NA	NA	16	19	165	500	167	74	167	59	3	5	0	0.018	0.01	0
.	19.01.15-22.14.01-1-425337	66	4	4	3	0	3	611	3	3	0	0	NA	NA	NA	16	23	166	505	165	150	349	112	3	9	0	0.018	0.018	0
.	19.01.15-22.14.01-1-425338	87	4	4	1	0	1	610	3	3	0	0	NA	NA	NA	20	27	166	505	169	150	349	111	4	0	2	0.024	0	0.012
.	19.01.15-22.14.03-1-425339	191	28	28	11	0	7	636	25	25	0	0	NA	NA	NA	72	63	177	526	173	152	365	119	26	76	18	0.147	0.144	0.104
.	19.01.15-22.14.03-1-425340	64	4	4	0	0	0	612	3	3	0	0	NA	NA	NA	19	26	166	503	170	150	349	113	0	13	1	0	0.026	0.006
.	19.01.15-22.14.08-1-425341	62	3	3	1	0	1	607	2	2	0	0	NA	NA	NA	26	27	167	505	168	148	344	115	0	8	0	0	0.016	0
.	19.01.15-22.14.10-1-425342	90	3	3	1	0	1	612	2	2	0	0	NA	NA	NA	28	22	168	501	166	149	347	116	2	9	0	0.012	0.018	0
.	19.01.15-22.14.17-1-425349	33	1	1	0	0	0	0	0	0	0	0	NA	NA	NA	13	13	166	496	164	0	0	0	0	0	0	0	0	0
.	19.01.15-22.14.17-1-425350	120	4	4	1	0	1	628	3	3	0	0	NA	NA	NA	34	43	168	518	170	151	361	116	0	11	4	0	0.021	0.024
.	19.01.15-22.14.18-1-425352	289	23	23	6	0	4	668	22	22	0	0	NA	NA	NA	76	87	173	548	179	155	386	127	21	65	11	0.121	0.119	0.061
.	19.01.15-22.14.20-1-425354	98	3	3	1	0	1	625	1	1	0	0	NA	NA	NA	25	45	171	516	171	152	356	117	4	2	0	0.023	0.004	0
.	19.01.15-22.14.22-1-425358	184	33	33	9	0	7	612	30	30	0	0	NA	NA	NA	54	33	168	509	169	149	348	115	21	84	10	0.125	0.165	0.059
.	19.01.15-22.14.24-1-425361	209	16	16	9	0	7	661	15	15	0	0	NA	NA	NA	51	78	189	528	174	171	370	120	10	34	11	0.053	0.064	0.063
.	19.01.15-22.14.26-1-425364	123	6	6	1	0	1	623	5	5	0	0	NA	NA	NA	36	42	173	510	172	155	351	117	7	7	0	0.04	0.014	0
.	19.01.15-22.14.38-1-425395	148	18	18	1	0	1	626	17	17	0	0	NA	NA	NA	37	41	170	513	171	151	357	118	32	51	11	0.188	0.099	0.064
.	19.01.15-22.14.40-1-425396	91	5	5	1	0	0	616	3	3	0	0	NA	NA	NA	45	34	167	513	167	147	354	115	2	9	2	0.012	0.018	0.012
.	19.01.15-22.14.48-1-425397	91	8	8	2	0	1	610	6	6	0	0	NA	NA	NA	36	28	169	505	167	150	345	115	5	16	0	0.03	0.032	0
.	19.01.15-22.14.52-1-425400	96	10	10	5	0	4	613	8	8	0	0	NA	NA	NA	33	33	171	509	166	153	346	114	6	13	4	0.035	0.026	0.024
.	19.01.15-22.15.01-1-425401	152	12	12	5	0	5	635	10	10	0	0	NA	NA	NA	43	55	177	520	171	160	358	117	2	34	2	0.011	0.065	0.012
.	19.01.15-22.15.02-1-425402	89	3	3	0	0	0	609	2	2	0	0	NA	NA	NA	24	21	165	499	170	149	342	118	0	5	0	0	0.01	0
.	19.01.15-22.15.04-1-425403	201	16	16	3	0	2	628	15	15	0	0	NA	NA	NA	53	48	172	515	174	150	358	120	11	25	10	0.064	0.049	0.057
.	19.01.15-22.15.07-1-425404	34	1	1	0	0	0	0	0	0	0	0	NA	NA	NA	9	11	163	498	163	0	0	0	0	3	0	0	0.006	0
.	19.01.15-22.15.09-1-425405	176	12	12	3	0	2	637	11	11	0	0	NA	NA	NA	59	59	182	517	173	164	355	118	8	46	1	0.044	0.089	0.006
.	19.01.15-22.15.10-1-425406	145	20	20	9	0	5	630	18	18	0	0	NA	NA	NA	45	46	175	516	168	155	357	118	20	33	16	0.114	0.064	0.095
.	19.01.15-22.15.15-1-425411	59	2	2	0	0	0	608	1	1	0	0	NA	NA	NA	22	25	169	503	166	149	349	110	0	5	0	0	0.01	0
.	19.01.15-22.15.19-1-425416	35	1	1	0	0	0	0	0	0	0	0	NA	NA	NA	10	11	165	494	165	0	0	0	0	0	0	0	0	0
.	19.01.15-22.15.22-1-425419	66	2	2	1	0	1	613	1	1	0	0	NA	NA	NA	23	30	171	504	168	150	347	116	0	14	0	0	0.028	0
.	19.01.15-22.15.24-1-425422	117	5	5	1	0	1	616	4	4	0	0	NA	NA	NA	36	33	170	504	172	152	347	117	0	8	3	0	0.016	0.017
.	19.01.15-22.15.24-1-425423	118	10	10	3	0	2	604	9	9	0	0	NA	NA	NA	41	23	168	503	165	145	345	114	13	18	10	0.077	0.036	0.061
.	19.01.15-22.15.27-1-425424	146	14	14	2	0	2	619	13	13	0	0	NA	NA	NA	37	37	171	510	169	150	352	117	23	9	5	0.135	0.018	0.03
.	19.01.15-22.15.35-1-425447	87	5	5	1	0	1	613	4	4	0	0	NA	NA	NA	31	30	168	506	169	150	348	115	0	13	2	0	0.026	0.012
.	19.01.15-22.15.39-1-425448	62	2	2	2	0	2	604	1	1	0	0	NA	NA	NA	22	16	166	497	166	150	339	115	0	6	0	0	0.012	0
.	19.01.15-22.15.41-1-425449	121	18	18	4	0	2	611	15	15	0	0	NA	NA	NA	46	32	168	506	171	146	347	118	6	58	7	0.036	0.115	0.041
.	19.01.15-22.15.45-1-425450	91	12	12	2	0	1	615	11	11	0	0	NA	NA	NA	34	36	170	511	168	153	347	115	14	38	1	0.082	0.074	0.006
.	19.01.15-22.15.49-1-425451	165	27	27	7	0	6	638	23	23	0	0	NA	NA	NA	55	54	170	524	173	152	365	121	24	76	12	0.141	0.145	0.069
.	19.01.15-22.15.56-1-425452	165	12	12	4	0	4	633	10	10	0	0	NA	NA	NA	53	58	171	529	171	151	368	114	2	24	6	0.012	0.045	0.035
.	19.01.15-22.15.57-1-425453	126	17	17	6	0	6	628	15	15	0	0	NA	NA	NA	53	45	173	517	168	156	357	115	2	37	16	0.012	0.072	0.095
.	19.01.15-22.15.58-1-425454	62	3	3	0	0	0	613	1	1	0	0	NA	NA	NA	18	25	164	512	162	147	354	112	0	6	3	0	0.012	0.019
.	19.01.15-22.16.05-1-425457	62	2	2	1	0	1	611	1	1	0	0	NA	NA	NA	23	27	167	507	166	147	349	115	0	5	0	0	0.01	0
.	19.01.15-22.16.07-1-425458	31	1	1	0	0	0	0	0	0	0	0	NA	NA	NA	8	6	163	493	163	0	0	0	0	0	0	0	0	0
.	19.01.15-22.16.09-1-425459	33	1	1	0	0	0	0	0	0	0	0	NA	NA	NA	13	3	163	491	162	0	0	0	0	2	0	0	0.004	0
.	19.01.15-22.16.12-1-425460	66	2	2	0	0	0	601	1	1	0	0	NA	NA	NA	18	18	169	496	166	151	339	111	0	3	0	0	0.006	0
.	19.01.15-22.16.14-1-425464	60	3	3	0	0	0	611	1	1	0	0	NA	NA	NA	19	23	166	502	168	149	348	114	0	7	3	0	0.014	0.018
.	19.01.15-22.16.17-1-425468	60	3	3	0	0	0	611	2	2	0	0	NA	NA	NA	19	22	170	498	167	152	344	115	0	6	2	0	0.012	0.012
.	19.01.15-22.16.18-1-425470	259	49	49	5	0	5	638	47	47	0	0	NA	NA	NA	85	63	170	532	174	151	369	118	52	102	18	0.306	0.192	0.103
.	19.01.15-22.16.19-1-425471	147	17	17	9	0	7	615	15	15	0	0	NA	NA	NA	41	39	171	509	172	151	346	118	4	58	6	0.023	0.114	0.035
.	19.01.15-22.16.21-1-425477	139	10	10	3	0	3	617	8	8	0	0	NA	NA	NA	67	38	173	513	165	154	351	112	3	35	0	0.017	0.068	0
.	19.01.15-22.16.24-1-425484	114	13	13	3	0	3	628	12	12	0	0	NA	NA	NA	38	51	176	518	170	159	352	117	9	34	1	0.051	0.066	0.006
.	19.01.15-22.16.26-1-425485	34	1	1	0	0	0	0	0	0	0	0	NA	NA	NA	6	9	166	493	163	0	0	0	0	0	0	0	0	0
.	19.01.15-22.16.30-1-425507	58	2	2	1	0	1	0	0	0	0	0	NA	NA	NA	20	15	165	498	165	0	0	0	0	2	0	0	0.004	0
.	19.01.15-22.16.31-1-425508	91	3	3	1	0	1	603	2	2	0	0	NA	NA	NA	32	22	170	502	163	155	339	109	0	5	0	0	0.01	0
.	19.01.15-22.16.31-1-425510	151	12	12	2	0	2	623	11	11	0	0	NA	NA	NA	42	43	176	511	169	156	353	114	3	26	6	0.017	0.051	0.036
.	19.01.15-22.16.34-1-425511	174	29	29	9	0	5	641	25	25	0	0	NA	NA	NA	57	57	173	526	171	155	365	121	16	68	8	0.092	0.129	0.047
.	19.01.15-22.16.44-1-425519	63	2	2	1	0	1	600	1	1	0	0	NA	NA	NA	28	20	167	500	166	146	340	114	3	2	0	0.018	0.004	0
.	19.01.15-22.16.47-1-425520	173	13	13	7	0	5	635	11	11	0	0	NA	NA	NA	61	57	175	521	174	152	360	123	9	41	7	0.051	0.079	0.04
.	19.01.15-22.16.48-1-425521	100	4	4	0	0	0	610	3	3	0	0	NA	NA	NA	20	28	166	509	166	146	352	112	3	7	0	0.018	0.014	0
.	19.01.15-22.16.49-1-425522	128	18	18	5	0	4	621	16	16	0	0	NA	NA	NA	45	39	169	512	171	152	351	118	1	41	11	0.006	0.08	0.064
.	19.01.15-22.16.55-1-425523	30	1	1	0	0	0	0	0	0	0	0	NA	NA	NA	6	3	163	490	163	0	0	0	0	0	0	0	0	0
.	19.01.15-22.16.56-1-425524	87	5	5	0	0	0	611	4	4	0	0	NA	NA	NA	33	30	169	507	167	150	349	112	9	4	0	0.053	0.008	0
.	19.01.15-22.16.57-1-425525	97	8	8	3	0	3	615	7	7	0	0	NA	NA	NA	19	32	171	505	169	155	346	114	0	19	0	0	0.038	0
.	19.01.15-22.17.05-1-425526	34	1	1	0	0	0	0	0	0	0	0	NA	NA	NA	4	12	165	495	165	0	0	0	0	0	1	0	0	0.006
.	19.01.15-22.17.09-1-425527	148	18	18	4	0	3	621	15	15	0	0	NA	NA	NA	50	48	168	520	173	151	351	119	4	30	1	0.024	0.058	0.006
.	19.01.15-22.17.09-1-425528	177	28	28	8	0	4	639	24	24	0	0	NA	NA	NA	45	53	175	514	177	154	360	125	35	59	23	0.2	0.115	0.13
.	19.01.15-22.17.12-1-425530	178	10	10	4	0	2	646	8	8	0	0	NA	NA	NA	59	63	178	521	177	156	363	127	15	33	5	0.084	0.063	0.028
.	19.01.15-22.17.14-1-425533	203	8	8	3	0	2	639	7	7	0	0	NA	NA	NA	51	51	171	519	174	156	365	118	3	29	6	0.018	0.056	0.034
.	19.01.15-22.17.14-1-425534	216	32	32	14	0	7	639	29	29	0	0	NA	NA	NA	54	59	177	525	170	157	364	118	16	82	22	0.09	0.156	0.129
.	19.01.15-22.17.16-1-425538	92	4	4	1	0	1	613	3	3	0	0	NA	NA	NA	21	26	166	505	168	149	348	116	7	5	0	0.042	0.01	0
.	19.01.15-22.17.20-1-425543	58	2	2	1	0	1	0	1	1	0	0	NA	NA	NA	13	15	165	496	167	0	0	0	0	4	0	0	0.008	0
.	19.01.15-22.17.31-1-425570	89	5	5	2	0	2	610	3	3	0	0	NA	NA	NA	41	32	170	506	169	150	344	116	0	21	2	0	0.042	0.012
.	19.01.15-22.17.39-1-425571	148	8	8	4	0	3	645	6	6	0	0	NA	NA	NA	53	60	174	524	175	158	366	121	0	30	8	0	0.057	0.046
.	19.01.15-22.17.40-1-425572	144	8	8	1	0	1	609	7	7	0	0	NA	NA	NA	45	29	168	504	170	150	342	117	0	6	5	0	0.012	0.029
.	19.01.15-22.17.55-1-425573	62	2	2	0	0	0	201	1	1	0	0	NA	NA	NA	15	14	167	494	166	45	116	40	0	2	0	0	0.004	0
.	19.01.15-22.17.58-1-425574	144	8	8	1	0	0	618	7	7	0	0	NA	NA	NA	45	33	171	506	169	153	350	115	5	15	3	0.029	0.03	0.018
.	19.01.15-22.18.04-1-425575	63	2	2	0	0	0	603	0	0	0	0	NA	NA	NA	11	24	167	504	166	147	345	111	0	0	3	0	0	0.018
.	19.01.15-22.18.05-1-425576	124	10	10	1	0	1	615	9	9	0	0	NA	NA	NA	34	36	172	510	167	154	349	112	0	25	1	0	0.049	0.006
.	19.01.15-22.18.05-1-425577	90	4	4	1	0	1	607	2	2	0	0	NA	NA	NA	24	19	168	497	167	153	342	112	2	6	0	0.012	0.012	0
.	19.01.15-22.18.06-1-425578	59	3	3	0	0	0	451	2	2	0	0	NA	NA	NA	14	19	170	498	164	113	255	83	0	5	0	0	0.01	0
.	19.01.15-22.18.07-1-425579	92	6	6	1	0	1	610	5	5	0	0	NA	NA	NA	45	34	169	513	165	150	346	114	2	9	2	0.012	0.018	0.012
.	19.01.15-22.18.12-1-425580	119	9	9	2	0	2	615	8	8	0	0	NA	NA	NA	36	30	174	500	169	159	339	117	0	11	14	0	0.022	0.083
.	19.01.15-22.18.16-1-425585	91	7	7	1	0	1	611	6	6	0	0	NA	NA	NA	36	32	172	505	168	155	342	114	4	10	2	0.023	0.02	0.012
.	19.01.15-22.18.20-1-425591	89	5	5	2	0	1	613	4	4	0	0	NA	NA	NA	28	29	169	503	170	151	345	117	3	16	0	0.018	0.032	0
.	19.01.15-22.18.24-1-425599	212	27	27	8	0	5	654	23	23	0	0	NA	NA	NA	54	77	179	537	174	160	376	118	5	54	8	0.028	0.101	0.046
.	19.01.15-22.18.24-1-425600	119	5	5	2	0	2	632	4	4	0	0	NA	NA	NA	37	52	171	525	169	155	363	114	2	11	4	0.012	0.021	0.024
.	19.01.15-22.18.25-1-425601	116	16	16	5	0	4	622	15	15	0	0	NA	NA	NA	38	43	168	520	168	149	359	114	14	29	8	0.083	0.056	0.048
.	19.01.15-22.18.25-1-425602	63	3	3	1	0	1	614	2	2	0	0	NA	NA	NA	15	33	169	504	173	150	346	118	0	12	0	0	0.024	0
.	19.01.15-22.18.27-1-425603	68	2	2	0	0	0	350	1	1	0	0	NA	NA	NA	19	18	165	501	165	81	201	68	0	6	0	0	0.012	0
.	19.01.15-22.18.31-1-425626	62	3	3	0	0	0	0	2	2	0	0	NA	NA	NA	18	15	167	498	163	0	0	0	0	2	0	0	0.004	0
.	19.01.15-22.18.35-1-425629	65	2	2	0	0	0	606	1	1	0	0	NA	NA	NA	23	20	164	497	172	148	340	118	0	8	0	0	0.016	0
.	19.01.15-22.18.38-1-425630	146	25	25	5	0	5	632	21	21	0	0	NA	NA	NA	49	49	175	517	170	154	360	118	18	50	4	0.103	0.097	0.024
.	19.01.15-22.18.41-1-425638	173	16	16	2	0	2	625	12	12	0	0	NA	NA	NA	49	46	171	521	167	153	358	114	4	30	13	0.023	0.058	0.078
.	19.01.15-22.18.44-1-425639	313	25	25	5	0	4	684	22	22	0	0	NA	NA	NA	72	98	182	549	180	165	390	129	11	77	9	0.06	0.14	0.05
.	19.01.15-22.19.02-1-425640	138	7	7	2	0	2	626	6	6	0	0	NA	NA	NA	37	39	168	517	167	150	360	116	8	12	0	0.048	0.023	0
.	19.01.15-22.19.05-1-425641	33	1	1	0	0	0	0	0	0	0	0	NA	NA	NA	11	8	166	491	164	0	0	0	0	0	0	0	0	0
.	19.01.15-22.19.07-1-425642	117	6	6	3	0	3	621	5	5	0	0	NA	NA	NA	37	44	171	514	172	152	349	120	25	4	0	0.146	0.008	0
.	19.01.15-22.19.08-1-425643	94	5	5	0	0	0	611	4	4	0	0	NA	NA	NA	29	34	168	504	175	145	347	119	0	22	0	0	0.044	0
.	19.01.15-22.19.09-1-425644	154	17	17	7	0	5	650	16	16	0	0	NA	NA	NA	39	59	176	523	173	160	367	123	13	35	7	0.074	0.067	0.04
.	19.01.15-22.19.16-1-425650	40	1	1	0	0	0	0	0	0	0	0	NA	NA	NA	9	10	167	492	164	0	0	0	0	0	0	0	0	0
.	19.01.15-22.19.20-1-425654	175	36	36	11	0	8	630	33	33	0	0	NA	NA	NA	44	52	176	520	169	152	362	116	51	47	30	0.29	0.09	0.178
.	19.01.15-22.19.23-1-425658	129	11	11	2	0	2	613	9	9	0	0	NA	NA	NA	45	29	164	510	168	146	350	117	3	25	10	0.018	0.049	0.06
.	19.01.15-22.19.25-1-425660	64	3	3	1	0	1	453	1	1	0	0	NA	NA	NA	19	16	167	497	165	110	255	88	0	8	0	0	0.016	0
.	19.01.15-22.19.26-1-425661	99	3	3	1	0	1	609	2	2	0	0	NA	NA	NA	42	28	168	505	168	146	348	115	4	11	6	0.024	0.022	0.036
.	19.01.15-22.19.27-1-425662	89	5	5	1	0	0	607	4	4	0	0	NA	NA	NA	22	21	165	502	167	150	346	111	1	10	1	0.006	0.02	0.006
.	19.01.15-22.19.36-1-425685	93	6	6	1	0	1	615	5	5	0	0	NA	NA	NA	27	28	168	502	171	151	344	120	5	15	2	0.03	0.03	0.012
.	19.01.15-22.19.39-1-425686	180	19	19	9	0	4	628	17	17	0	0	NA	NA	NA	50	40	173	515	165	156	358	114	3	73	8	0.017	0.142	0.048
.	19.01.15-22.19.47-1-425687	175	23	23	7	0	7	637	22	22	0	0	NA	NA	NA	58	60	177	519	177	153	361	123	20	38	6	0.113	0.073	0.034
.	19.01.15-22.19.48-1-425688	276	18	18	6	0	5	644	14	14	0	0	NA	NA	NA	89	64	173	530	174	154	371	119	12	58	6	0.069	0.109	0.034
.	19.01.15-22.20.11-1-425695	151	11	11	2	0	2	618	10	10	0	0	NA	NA	NA	34	36	170	514	165	152	353	113	5	19	6	0.029	0.037	0.036
.	19.01.15-22.20.12-1-425697	151	11	11	3	0	3	637	9	9	0	0	NA	NA	NA	43	56	179	522	168	159	361	117	8	34	5	0.045	0.065	0.03
.	19.01.15-22.20.20-1-425706	62	3	3	1	0	1	615	2	2	0	0	NA	NA	NA	22	38	170	513	168	150	350	115	0	3	7	0	0.006	0.042
.	19.01.15-22.20.26-1-425710	120	13	13	3	0	3	614	12	12	0	0	NA	NA	NA	38	31	168	506	170	147	350	117	3	57	0	0.018	0.113	0
.	19.01.15-22.20.34-1-425733	210	25	25	9	0	7	635	23	23	0	0	NA	NA	NA	52	52	176	517	172	156	359	120	15	53	12	0.085	0.103	0.07
.	19.01.15-22.20.34-1-425734	118	11	11	4	0	2	628	8	8	0	0	NA	NA	NA	37	39	173	507	172	157	349	122	2	29	6	0.012	0.057	0.035
.	19.01.15-22.20.37-1-425735	158	17	17	8	0	7	628	16	16	0	0	NA	NA	NA	48	46	169	512	178	151	352	125	16	47	7	0.095	0.092	0.039
.	19.01.15-22.20.40-1-425736	181	14	14	10	0	5	634	11	11	0	0	NA	NA	NA	51	51	175	516	173	155	360	119	5	62	0	0.029	0.12	0
.	19.01.15-22.20.43-1-425744	144	9	9	2	0	0	632	8	8	0	0	NA	NA	NA	38	44	169	512	176	153	357	122	5	40	4	0.03	0.078	0.023
.	19.01.15-22.20.45-1-425745	34	1	1	0	0	0	0	0	0	0	0	NA	NA	NA	2	9	166	493	163	0	0	0	0	3	0	0	0.006	0
.	19.01.15-22.20.48-1-425746	298	33	33	9	0	6	666	29	29	0	0	NA	NA	NA	85	87	179	539	182	159	377	130	37	85	14	0.207	0.158	0.077
.	19.01.15-22.20.49-1-425747	35	1	1	0	0	0	0	0	0	0	0	NA	NA	NA	13	8	164	492	165	0	0	0	0	0	1	0	0	0.006
.	19.01.15-22.20.52-1-425748	62	2	2	1	0	1	594	1	1	0	0	NA	NA	NA	35	19	165	501	166	141	342	111	0	7	0	0	0.014	0
.	19.01.15-22.20.56-1-425749	179	24	24	8	0	6	635	23	23	0	0	NA	NA	NA	46	53	173	516	177	152	359	124	17	76	16	0.098	0.147	0.09
.	19.01.15-22.20.59-1-425750	65	4	4	1	0	1	599	3	3	0	0	NA	NA	NA	34	21	167	499	168	144	339	116	0	5	4	0	0.01	0.024
.	19.01.15-22.21.03-1-425751	66	3	3	0	0	0	603	2	2	0	0	NA	NA	NA	29	26	168	506	165	148	345	110	0	5	2	0	0.01	0.012
.	19.01.15-22.21.05-1-425754	95	6	6	1	0	1	619	4	4	0	0	NA	NA	NA	28	42	171	513	171	150	351	118	13	10	3	0.076	0.019	0.018
.	19.01.15-22.21.12-1-425756	187	30	30	6	0	4	652	22	22	0	0	NA	NA	NA	62	70	174	538	171	157	372	123	19	52	19	0.109	0.097	0.111
.	19.01.15-22.21.14-1-425759	234	17	17	6	0	4	652	13	13	0	0	NA	NA	NA	66	72	171	532	182	153	373	126	0	36	19	0	0.068	0.104
.	19.01.15-22.21.15-1-425761	216	23	23	12	0	9	646	18	18	0	0	NA	NA	NA	75	71	175	535	174	155	373	118	19	50	14	0.109	0.093	0.08
.	19.01.15-22.21.19-1-425766	179	9	9	0	0	0	642	8	8	0	0	NA	NA	NA	52	63	176	528	172	157	366	119	1	20	1	0.006	0.038	0.006
.	19.01.15-22.21.22-1-425769	173	14	14	4	0	4	615	13	13	0	0	NA	NA	NA	55	35	171	508	169	150	352	113	6	21	5	0.035	0.041	0.03
.	19.01.15-22.21.34-1-425794	65	2	2	1	0	1	610	1	1	0	0	NA	NA	NA	29	28	167	504	170	145	351	114	0	2	4	0	0.004	0.024
.	19.01.15-22.21.39-1-425795	100	12	12	5	0	4	619	9	9	0	0	NA	NA	NA	29	38	171	514	166	149	355	115	10	32	3	0.058	0.062	0.018
.	19.01.15-22.21.43-1-425796	153	14	14	4	0	2	633	12	12	0	0	NA	NA	NA	42	53	172	521	173	153	361	119	13	31	2	0.076	0.06	0.012
.	19.01.15-22.21.44-1-425797	56	2	2	0	0	0	617	1	1	0	0	NA	NA	NA	22	33	168	509	169	152	351	114	0	3	3	0	0.006	0.018
.	19.01.15-22.21.47-1-425798	33	1	1	1	0	1	0	0	0	0	0	NA	NA	NA	5	16	168	494	167	0	0	0	0	0	2	0	0	0.012
.	19.01.15-22.21.50-1-425799	288	46	46	11	0	10	676	38	38	0	0	NA	NA	NA	89	107	187	552	181	165	384	127	29	97	12	0.155	0.176	0.066
.	19.01.15-22.21.52-1-425800	62	3	3	1	0	1	614	2	2	0	0	NA	NA	NA	25	28	167	506	168	149	349	116	0	9	5	0	0.018	0.03
.	19.01.15-22.21.52-1-425801	65	5	5	2	0	1	614	4	4	0	0	NA	NA	NA	14	28	166	509	166	148	354	112	9	1	4	0.054	0.002	0.024
.	19.01.15-22.21.52-1-425802	179	9	9	2	0	2	636	7	7	0	0	NA	NA	NA	54	52	174	519	172	155	361	120	14	9	4	0.08	0.017	0.023
.	19.01.15-22.21.57-1-425803	95	8	8	1	0	0	610	5	5	0	0	NA	NA	NA	26	27	167	509	164	149	351	110	1	10	11	0.006	0.02	0.067
.	19.01.15-22.22.02-1-425804	32	1	1	0	0	0	0	0	0	0	0	NA	NA	NA	3	7	165	491	164	0	0	0	0	2	0	0	0.004	0
.	19.01.15-22.22.05-1-425805	121	7	7	3	0	3	623	5	5	0	0	NA	NA	NA	34	32	172	505	168	157	350	116	0	21	6	0	0.042	0.036
.	19.01.15-22.22.06-1-425806	92	5	5	0	0	0	619	3	3	0	0	NA	NA	NA	34	31	169	506	169	153	350	116	0	10	1	0	0.02	0.006
.	19.01.15-22.22.08-1-425807	121	13	13	4	0	2	619	10	10	0	0	NA	NA	NA	37	34	174	508	165	157	350	112	8	28	10	0.046	0.055	0.061
.	19.01.15-22.22.08-1-425808	97	4	4	1	0	1	618	3	3	0	0	NA	NA	NA	48	43	172	513	171	152	350	116	7	13	2	0.041	0.025	0.012
.	19.01.15-22.22.09-1-425809	62	2	2	1	0	1	598	1	1	0	0	NA	NA	NA	35	19	169	498	165	151	338	109	5	0	3	0.03	0	0.018
.	19.01.15-22.22.19-1-425820	120	7	7	1	0	1	624	6	6	0	0	NA	NA	NA	44	43	172	511	173	153	355	116	7	18	0	0.041	0.035	0
.	19.01.15-22.22.22-1-425823	96	5	5	0	0	0	625	3	3	0	0	NA	NA	NA	34	44	171	518	168	151	357	117	0	15	4	0	0.029	0.024
.	19.01.15-22.22.22-1-425824	60	2	2	1	0	1	399	1	1	0	0	NA	NA	NA	15	18	165	502	164	97	226	76	0	2	2	0	0.004	0.012
.	19.01.15-22.22.26-1-425831	119	10	10	4	0	4	623	9	9	0	0	NA	NA	NA	36	43	170	516	170	149	360	114	9	16	5	0.053	0.031	0.029
.	19.01.15-22.22.28-1-425837	176	24	24	6	0	5	625	22	22	0	0	NA	NA	NA	77	52	172	525	168	152	360	113	8	75	7	0.047	0.143	0.042
.	19.01.15-22.22.32-1-425855	145	40	40	15	0	13	629	36	36	0	0	NA	NA	NA	45	49	178	515	169	156	359	114	41	76	25	0.23	0.148	0.148
.	19.01.15-22.22.33-1-425856	178	55	55	18	0	12	629	51	51	0	0	NA	NA	NA	72	49	174	521	167	150	363	116	50	122	22	0.287	0.234	0.132
.	19.01.15-22.22.37-1-425857	63	3	3	2	0	2	607	2	2	0	0	NA	NA	NA	28	27	171	501	168	150	343	114	10	4	2	0.058	0.008	0.012
.	19.01.15-22.22.38-1-425858	59	2	2	0	0	0	604	1	1	0	0	NA	NA	NA	26	21	167	504	163	149	344	111	0	8	0	0	0.016	0
.	19.01.15-22.22.41-1-425859	95	7	7	2	0	2	612	5	5	0	0	NA	NA	NA	26	32	172	505	168	152	345	115	1	29	0	0.006	0.057	0
.	19.01.15-22.22.44-1-425867	55	2	2	1	0	1	102	1	1	0	0	NA	NA	NA	18	12	168	492	165	30	49	23	4	0	0	0.024	0	0
.	19.01.15-22.22.46-1-425868	94	5	5	2	0	1	612	4	4	0	0	NA	NA	NA	31	28	166	507	168	149	348	115	7	5	13	0.042	0.01	0.077
.	19.01.15-22.22.50-1-425869	149	26	26	2	0	2	619	23	23	0	0	NA	NA	NA	51	44	174	517	166	151	354	114	21	38	20	0.121	0.074	0.12
.	19.01.15-22.22.52-1-425870	34	1	1	0	0	0	0	0	0	0	0	NA	NA	NA	9	14	167	496	164	0	0	0	0	1	0	0	0.002	0
.	19.01.15-22.22.52-1-425871	60	2	2	0	0	0	50	1	1	0	0	NA	NA	NA	9	21	171	497	166	14	33	3	0	3	0	0	0.006	0
.	19.01.15-22.22.55-1-425872	97	9	9	2	0	2	610	8	8	0	0	NA	NA	NA	30	29	170	501	171	151	341	118	2	18	0	0.012	0.036	0
.	19.01.15-22.22.58-1-425873	118	6	6	2	0	2	618	5	5	0	0	NA	NA	NA	38	38	166	515	170	146	355	117	4	11	3	0.024	0.021	0.018
.	19.01.15-22.23.01-1-425874	95	3	3	1	0	1	619	2	2	0	0	NA	NA	NA	29	37	170	507	173	150	350	119	1	11	0	0.006	0.022	0
.	19.01.15-22.23.06-1-425875	28	1	1	0	0	0	0	0	0	0	0	NA	NA	NA	10	8	164	494	163	0	0	0	0	1	0	0	0.002	0
.	19.01.15-22.23.08-1-425876	38	1	1	0	0	0	0	0	0	0	0	NA	NA	NA	10	7	165	493	162	0	0	0	0	3	0	0	0.006	0
.	19.01.15-22.23.13-1-425879	30	1	1	0	0	0	0	0	0	0	0	NA	NA	NA	6	11	163	497	164	0	0	0	0	0	0	0	0	0
.	19.01.15-22.23.13-1-425880	94	4	4	0	0	0	595	2	2	0	0	NA	NA	NA	47	23	165	505	166	143	341	111	0	5	7	0	0.01	0.042
.	19.01.15-22.23.14-1-425882	34	1	1	0	0	0	0	0	0	0	0	NA	NA	NA	8	8	164	494	163	0	0	0	0	0	0	0	0	0
.	19.01.15-22.23.15-1-425884	65	4	4	1	0	1	604	3	3	0	0	NA	NA	NA	36	25	168	505	165	148	344	112	4	10	5	0.024	0.02	0.03
.	19.01.15-22.23.16-1-425885	63	2	2	0	0	0	600	1	1	0	0	NA	NA	NA	29	20	166	504	163	145	345	110	0	3	4	0	0.006	0.025
.	19.01.15-22.23.16-1-425887	177	19	19	5	0	5	629	16	16	0	0	NA	NA	NA	50	47	170	516	174	151	358	120	10	74	1	0.059	0.143	0.006
.	19.01.15-22.23.18-1-425890	37	1	1	0	0	0	0	0	0	0	0	NA	NA	NA	10	6	165	489	165	0	0	0	5	0	0	0.03	0	0
.	19.01.15-22.23.23-1-425895	119	11	11	3	0	3	614	10	10	0	0	NA	NA	NA	45	41	174	510	170	153	345	116	11	11	3	0.063	0.022	0.018
.	19.01.15-22.23.31-1-425918	112	7	7	0	0	0	611	5	5	0	0	NA	NA	NA	40	33	169	508	169	148	347	116	23	15	2	0.136	0.03	0.012
.	19.01.15-22.23.32-1-425920	183	24	24	8	0	5	637	21	21	0	0	NA	NA	NA	63	58	177	525	169	158	366	113	20	73	18	0.113	0.139	0.107
.	19.01.15-22.23.32-1-425921	179	16	16	2	0	2	641	14	14	0	0	NA	NA	NA	43	58	172	521	178	156	360	125	3	41	8	0.017	0.079	0.045
.	19.01.15-22.23.33-1-425922	114	10	10	4	0	4	623	9	9	0	0	NA	NA	NA	37	41	173	510	171	156	349	118	3	20	4	0.017	0.039	0.023
.	19.01.15-22.23.44-1-425925	64	5	5	3	0	2	608	4	4	0	0	NA	NA	NA	28	24	169	499	169	151	344	113	4	15	0	0.024	0.03	0
.	19.01.15-22.23.48-1-425926	149	9	9	4	0	4	625	8	8	0	0	NA	NA	NA	34	44	170	516	171	149	358	118	0	34	3	0	0.066	0.018
.	19.01.15-22.23.48-1-425927	124	12	12	3	0	3	629	11	11	0	0	NA	NA	NA	50	49	174	517	171	158	352	119	1	33	2	0.006	0.064	0.012
.	19.01.15-22.23.50-1-425928	113	9	9	3	0	3	613	8	8	0	0	NA	NA	NA	42	32	172	505	168	154	348	111	4	18	7	0.023	0.036	0.042
.	19.01.15-22.23.56-1-425929	88	6	6	2	0	2	602	5	5	0	0	NA	NA	NA	22	23	166	502	168	149	340	113	0	13	1	0	0.026	0.006
.	19.01.15-22.23.57-1-425930	118	12	12	3	0	2	614	11	11	0	0	NA	NA	NA	39	30	167	505	171	149	346	119	8	33	5	0.048	0.065	0.029
.	19.01.15-22.24.01-1-425931	149	12	12	2	0	1	623	11	11	0	0	NA	NA	NA	50	42	173	513	169	157	348	118	13	23	0	0.075	0.045	0
.	19.01.15-22.24.01-1-425932	150	24	24	9	0	4	639	21	21	0	0	NA	NA	NA	46	51	172	519	173	153	366	120	12	61	9	0.07	0.118	0.052
.	19.01.15-22.24.12-1-425933	274	41	41	11	0	8	664	38	38	0	0	NA	NA	NA	76	88	175	546	180	158	382	124	10	138	24	0.057	0.253	0.133
.	19.01.15-22.24.13-1-425935	95	30	30	3	0	1	612	25	25	0	0	NA	NA	NA	45	31	167	507	170	150	346	116	7	78	2	0.042	0.154	0.012
.	19.01.15-22.24.13-1-425937	114	8	8	1	0	1	615	6	6	0	0	NA	NA	NA	25	37	164	518	168	146	354	115	16	6	0	0.098	0.012	0
.	19.01.15-22.24.14-1-425939	96	5	5	1	0	1	623	4	4	0	0	NA	NA	NA	27	41	167	511	176	150	351	122	5	12	0	0.03	0.023	0
.	19.01.15-22.24.17-1-425943	118	23	23	3	0	3	624	22	22	0	0	NA	NA	NA	43	43	168	517	171	150	357	117	33	39	6	0.196	0.075	0.035
.	19.01.15-22.24.25-1-425950	59	2	2	0	0	0	253	1	1	0	0	NA	NA	NA	17	24	166	503	168	67	143	43	0	3	2	0	0.006	0.012
.	19.01.15-22.24.27-1-425951	93	5	5	0	0	0	614	4	4	0	0	NA	NA	NA	31	27	173	503	164	157	346	111	0	14	0	0	0.028	0
.	19.01.15-22.24.31-1-425974	117	9	9	0	0	0	639	8	8	0	0	NA	NA	NA	45	51	177	511	176	160	355	124	0	28	10	0	0.055	0.057
.	19.01.15-22.24.31-1-425975	148	41	41	16	0	12	617	33	33	0	0	NA	NA	NA	55	39	168	512	172	147	353	117	53	101	11	0.315	0.197	0.064
.	19.01.15-22.24.34-1-425976	215	58	58	21	0	15	629	53	53	0	0	NA	NA	NA	64	45	171	518	169	153	359	117	91	111	15	0.532	0.214	0.089
.	19.01.15-22.24.39-1-425977	154	11	11	0	0	0	639	9	9	0	0	NA	NA	NA	37	58	175	525	171	157	364	118	0	21	11	0	0.04	0.064
.	19.01.15-22.24.43-1-425985	58	3	3	1	0	1	353	2	2	0	0	NA	NA	NA	20	14	165	498	164	86	194	73	0	5	0	0	0.01	0
.	19.01.15-22.24.55-1-425988	64	4	4	1	0	1	602	3	3	0	0	NA	NA	NA	31	25	167	503	168	148	341	113	3	2	0	0.018	0.004	0
.	19.01.15-22.24.58-1-425989	211	13	13	4	0	3	632	10	10	0	0	NA	NA	NA	64	52	171	518	176	154	358	120	2	30	1	0.012	0.058	0.006
.	19.01.15-22.25.03-1-425990	33	1	1	1	0	1	0	0	0	0	0	NA	NA	NA	10	6	165	492	162	0	0	0	0	0	0	0	0	0
.	19.01.15-22.25.05-1-425991	214	48	48	13	0	8	649	42	42	0	0	NA	NA	NA	59	71	179	529	176	161	364	124	37	144	10	0.207	0.272	0.057
.	19.01.15-22.25.05-1-425992	36	1	1	0	0	0	0	0	0	0	0	NA	NA	NA	8	8	165	494	162	0	0	0	0	0	0	0	0	0
.	19.01.15-22.25.09-1-425993	62	2	2	1	0	0	614	1	1	0	0	NA	NA	NA	14	22	170	499	166	154	346	114	3	5	0	0.018	0.01	0
.	19.01.15-22.25.09-1-425994	90	6	6	0	0	0	608	5	5	0	0	NA	NA	NA	27	35	166	511	171	146	346	116	4	6	1	0.024	0.012	0.006
.	19.01.15-22.25.10-1-425995	173	39	39	10	0	6	630	34	34	0	0	NA	NA	NA	61	59	174	522	176	156	354	120	25	92	11	0.144	0.176	0.062
.	19.01.15-22.25.11-1-425996	58	2	2	2	0	2	616	1	1	0	0	NA	NA	NA	23	26	168	502	169	151	348	117	0	10	0	0	0.02	0
.	19.01.15-22.25.21-1-426007	89	4	4	2	0	2	622	3	3	0	0	NA	NA	NA	30	40	173	514	166	154	354	114	0	5	11	0	0.01	0.066
.	19.01.15-22.25.25-1-426010	147	12	12	0	0	0	626	10	10	0	0	NA	NA	NA	45	51	175	519	170	155	356	115	6	21	9	0.034	0.04	0.053
.	19.01.15-22.25.25-1-426011	67	2	2	0	0	0	614	1	1	0	0	NA	NA	NA	28	36	171	507	171	151	345	118	6	2	0	0.035	0.004	0
.	19.01.15-22.25.34-1-426034	118	16	16	9	0	7	622	13	13	0	0	NA	NA	NA	43	41	176	506	172	156	348	118	37	33	0	0.21	0.065	0
.	19.01.15-22.25.35-1-426035	31	1	1	0	0	0	0	0	0	0	0	NA	NA	NA	13	4	163	492	162	0	0	0	3	0	0	0.018	0	0
.	19.01.15-22.25.37-1-426036	64	2	2	0	0	0	601	1	1	0	0	NA	NA	NA	28	23	167	499	170	147	340	114	1	1	0	0.006	0.002	0
.	19.01.15-22.25.37-1-426037	175	7	7	1	0	1	632	6	6	0	0	NA	NA	NA	39	48	175	518	168	154	363	115	3	17	0	0.017	0.033	0
.	19.01.15-22.25.47-1-426038	64	4	4	0	0	0	614	3	3	0	0	NA	NA	NA	25	27	169	503	168	151	346	117	15	0	0	0.089	0	0
.	19.01.15-22.25.50-1-426039	122	13	13	2	0	2	627	12	12	0	0	NA	NA	NA	35	48	173	517	171	154	356	117	4	19	8	0.023	0.037	0.047
.	19.01.15-22.25.51-1-426040	90	5	5	2	0	1	624	4	4	0	0	NA	NA	NA	33	38	170	512	169	151	353	120	0	16	4	0	0.031	0.024
.	19.01.15-22.25.57-1-426041	35	1	1	1	0	1	0	0	0	0	0	NA	NA	NA	15	17	166	497	167	0	0	0	0	2	0	0	0.004	0
.	19.01.15-22.26.00-1-426042	29	1	1	0	0	0	0	0	0	0	0	NA	NA	NA	4	13	166	496	164	0	0	0	1	0	0	0.006	0	0
.	19.01.15-22.26.00-1-426043	149	7	7	1	0	1	615	5	5	0	0	NA	NA	NA	38	35	172	512	164	152	352	111	8	11	4	0.047	0.021	0.024
.	19.01.15-22.26.03-1-426044	178	9	9	3	0	3	636	8	8	0	0	NA	NA	NA	63	49	177	516	169	157	360	119	0	26	5	0	0.05	0.03
.	19.01.15-22.26.06-1-426047	150	12	12	5	0	4	627	11	11	0	0	NA	NA	NA	53	45	172	519	167	154	358	115	10	24	10	0.058	0.046	0.06
.	19.01.15-22.26.18-1-426055	141	17	17	4	0	4	621	16	16	0	0	NA	NA	NA	44	40	172	513	168	154	354	113	20	36	8	0.116	0.07	0.048
.	19.01.15-22.26.19-1-426058	198	24	24	9	0	6	632	22	22	0	0	NA	NA	NA	63	51	178	515	171	156	356	120	12	79	12	0.067	0.153	0.07
.	19.01.15-22.26.20-1-426059	174	16	16	4	0	2	637	14	14	0	0	NA	NA	NA	51	54	178	509	180	159	354	124	18	43	7	0.101	0.084	0.039
.	19.01.15-22.26.21-1-426061	152	28	28	3	0	2	626	25	25	0	0	NA	NA	NA	50	42	171	509	175	148	354	124	9	73	12	0.053	0.143	0.069
.	19.01.15-22.26.24-1-426070	87	4	4	1	0	1	596	3	3	0	0	NA	NA	NA	27	15	168	496	164	152	336	108	0	3	4	0	0.006	0.024
.	19.01.15-22.26.27-1-426075	230	10	10	3	0	3	663	8	8	0	0	NA	NA	NA	77	87	177	538	185	157	376	130	5	25	11	0.028	0.046	0.059
.	19.01.15-22.26.29-1-426092	144	9	9	5	0	2	618	7	7	0	0	NA	NA	NA	38	36	170	512	167	154	352	112	6	13	15	0.035	0.025	0.09
.	19.01.15-22.26.41-1-426095	127	17	17	6	0	5	629	15	15	0	0	NA	NA	NA	37	51	174	518	172	154	357	118	28	27	4	0.161	0.052	0.023
.	19.01.15-22.26.42-1-426096	142	5	5	0	0	0	632	4	4	0	0	NA	NA	NA	47	50	172	518	173	153	359	120	4	6	3	0.023	0.012	0.017
.	19.01.15-22.26.55-1-426104	62	3	3	2	0	1	603	2	2	0	0	NA	NA	NA	28	25	171	500	167	149	341	113	5	6	0	0.029	0.012	0
.	19.01.15-22.26.57-1-426105	31	1	1	0	0	0	0	0	0	0	0	NA	NA	NA	11	9	163	493	166	0	0	0	0	0	0	0	0	0
.	19.01.15-22.26.59-1-426106	67	6	6	0	0	0	612	4	4	0	0	NA	NA	NA	30	32	168	507	170	152	341	119	10	12	0	0.06	0.024	0
.	19.01.15-22.27.00-1-426107	146	21	21	5	0	4	619	18	18	0	0	NA	NA	NA	46	34	167	512	168	148	356	115	20	31	8	0.12	0.061	0.048
.	19.01.15-22.27.00-1-426108	173	19	19	4	0	4	645	18	18	0	0	NA	NA	NA	61	61	175	524	175	158	367	120	6	28	8	0.034	0.053	0.046
.	19.01.15-22.27.03-1-426109	179	22	22	5	0	4	627	21	21	0	0	NA	NA	NA	61	48	172	511	178	152	352	123	9	35	10	0.052	0.068	0.056
.	19.01.15-22.27.08-1-426110	253	32	32	5	0	3	652	31	31	0	0	NA	NA	NA	76	72	180	523	182	159	364	129	35	69	4	0.194	0.132	0.022
.	19.01.15-22.27.09-1-426111	98	4	4	1	0	0	604	3	3	0	0	NA	NA	NA	27	17	169	498	163	151	342	111	10	3	0	0.059	0.006	0
.	19.01.15-22.27.13-1-426114	36	1	1	0	0	0	0	0	0	0	0	NA	NA	NA	11	15	168	496	164	0	0	0	0	0	0	0	0	0
.	19.01.15-22.27.34-1-426149	33	1	1	0	0	0	0	0	0	0	0	NA	NA	NA	11	9	166	494	162	0	0	0	0	0	1	0	0	0.006
.	19.01.15-22.27.39-1-426150	235	26	26	8	0	8	654	22	22	0	0	NA	NA	NA	75	68	173	528	180	156	371	127	5	78	14	0.029	0.148	0.078
.	19.01.15-22.27.43-1-426151	91	12	12	1	0	1	602	9	9	0	0	NA	NA	NA	29	28	169	505	167	149	341	112	1	21	0	0.006	0.042	0
.	19.01.15-22.27.48-1-426152	147	14	14	5	0	4	618	12	12	0	0	NA	NA	NA	42	41	175	508	171	155	346	117	16	30	5	0.091	0.059	0.029
.	19.01.15-22.27.50-1-426153	116	19	19	8	0	7	615	17	17	0	0	NA	NA	NA	34	27	167	506	167	148	352	115	2	51	13	0.012	0.101	0.078
.	19.01.15-22.27.52-1-426154	117	8	8	4	0	4	621	5	5	0	0	NA	NA	NA	30	40	170	513	170	152	354	115	5	33	6	0.029	0.064	0.035
.	19.01.15-22.27.52-1-426155	90	8	8	1	0	1	614	7	7	0	0	NA	NA	NA	34	32	167	510	168	149	350	115	2	8	12	0.012	0.016	0.071
.	19.01.15-22.28.04-1-426156	87	5	5	2	0	2	607	4	4	0	0	NA	NA	NA	34	30	174	501	168	153	339	115	0	9	0	0	0.018	0
.	19.01.15-22.28.09-1-426157	92	3	3	2	0	1	620	2	2	0	0	NA	NA	NA	27	35	173	509	166	155	353	112	4	10	0	0.023	0.02	0
.	19.01.15-22.28.11-1-426158	179	28	28	4	0	2	632	26	26	0	0	NA	NA	NA	40	52	176	519	170	157	358	117	29	46	19	0.165	0.089	0.112
.	19.01.15-22.28.14-1-426162	94	13	13	4	0	1	615	12	12	0	0	NA	NA	NA	38	37	165	515	170	146	354	115	6	24	1	0.036	0.047	0.006
.	19.01.15-22.28.16-1-426165	103	7	7	0	0	0	611	5	5	0	0	NA	NA	NA	24	26	170	501	168	153	342	116	5	8	0	0.029	0.016	0
.	19.01.15-22.28.17-1-426166	89	5	5	1	0	0	604	4	4	0	0	NA	NA	NA	34	25	171	501	166	151	342	111	3	11	0	0.018	0.022	0
.	19.01.15-22.28.18-1-426168	95	10	10	4	0	4	607	9	9	0	0	NA	NA	NA	29	32	171	504	170	152	342	113	5	21	11	0.029	0.042	0.065
.	19.01.15-22.28.20-1-426172	121	15	15	4	0	4	615	13	13	0	0	NA	NA	NA	42	33	172	508	166	154	348	113	20	22	2	0.116	0.043	0.012
.	19.01.15-22.28.21-1-426174	114	7	7	4	0	4	614	6	6	0	0	NA	NA	NA	38	37	169	515	166	148	353	113	9	19	0	0.053	0.037	0
.	19.01.15-22.28.25-1-426181	30	1	1	0	0	0	0	0	0	0	0	NA	NA	NA	8	8	164	494	163	0	0	0	2	0	0	0.012	0	0
.	19.01.15-22.28.29-1-426186	124	13	13	5	0	4	626	12	12	0	0	NA	NA	NA	42	45	176	508	174	158	350	118	8	24	5	0.045	0.047	0.029
.	19.01.15-22.28.32-1-426205	119	12	12	4	0	2	622	11	11	0	0	NA	NA	NA	47	39	173	509	170	151	354	117	17	25	7	0.098	0.049	0.041
.	19.01.15-22.28.33-1-426206	152	13	13	4	0	2	639	12	12	0	0	NA	NA	NA	45	52	175	518	172	157	364	118	6	17	7	0.034	0.033	0.041
.	19.01.15-22.28.39-1-426209	322	37	37	11	0	7	645	33	33	0	0	NA	NA	NA	86	72	177	531	177	155	369	121	23	92	11	0.13	0.173	0.062
.	19.01.15-22.28.40-1-426210	146	8	8	6	0	4	637	7	7	0	0	NA	NA	NA	48	49	173	517	172	157	358	122	0	31	0	0	0.06	0
.	19.01.15-22.28.42-1-426211	93	6	6	2	0	0	607	5	5	0	0	NA	NA	NA	34	22	167	503	165	150	346	111	4	6	6	0.024	0.012	0.036
.	19.01.15-22.28.46-1-426219	36	1	1	0	0	0	0	0	0	0	0	NA	NA	NA	9	12	166	495	164	0	0	0	0	0	2	0	0	0.012
.	19.01.15-22.28.48-1-426220	207	13	13	6	0	6	621	12	12	0	0	NA	NA	NA	73	44	173	515	169	152	358	111	5	38	5	0.029	0.074	0.03
.	19.01.15-22.29.00-1-426221	147	13	13	2	0	2	628	12	12	0	0	NA	NA	NA	49	47	176	516	168	155	358	115	10	25	9	0.057	0.048	0.054
.	19.01.15-22.29.04-1-426222	262	50	50	12	0	3	650	43	43	0	0	NA	NA	NA	81	70	175	528	180	158	367	125	14	105	26	0.08	0.199	0.144
.	19.01.15-22.29.05-1-426223	85	3	3	1	0	1	606	2	2	0	0	NA	NA	NA	20	27	168	506	166	148	347	111	2	1	2	0.012	0.002	0.012
.	19.01.15-22.29.12-1-426225	34	1	1	0	0	0	0	0	0	0	0	NA	NA	NA	7	9	165	495	162	0	0	0	0	3	0	0	0.006	0
.	19.01.15-22.29.13-1-426227	472	36	36	9	0	6	705	35	35	0	0	NA	NA	NA	148	136	189	572	188	171	403	131	16	132	11	0.085	0.231	0.059
.	19.01.15-22.29.15-1-426230	209	23	23	8	0	6	636	20	20	0	0	NA	NA	NA	55	55	174	513	181	154	356	126	20	69	9	0.115	0.135	0.05
.	19.01.15-22.29.16-1-426231	92	3	3	1	0	1	620	2	2	0	0	NA	NA	NA	31	39	168	513	171	151	355	114	7	5	0	0.042	0.01	0
.	19.01.15-22.29.19-1-426236	176	12	12	3	0	3	642	11	11	0	0	NA	NA	NA	64	61	174	523	177	155	366	121	8	29	1	0.046	0.055	0.006
.	19.01.15-22.29.26-1-426241	200	26	26	5	0	3	631	24	24	0	0	NA	NA	NA	72	56	172	520	177	151	358	122	19	66	6	0.11	0.127	0.034
.	19.01.15-22.29.31-1-426263	143	24	24	6	0	5	629	23	23	0	0	NA	NA	NA	39	48	171	515	175	151	355	123	17	45	6	0.099	0.087	0.034
.	19.01.15-22.29.32-1-426265	154	24	24	6	0	2	628	20	20	0	0	NA	NA	NA	46	46	170	518	171	151	359	118	0	52	15	0	0.1	0.088
.	19.01.15-22.29.43-1-426266	63	2	2	0	0	0	351	0	0	0	0	NA	NA	NA	13	19	164	503	165	82	201	68	0	1	2	0	0.002	0.012
.	19.01.15-22.29.43-1-426267	35	1	1	1	0	1	0	0	0	0	0	NA	NA	NA	10	8	165	493	163	0	0	0	0	4	0	0	0.008	0
.	19.01.15-22.29.47-1-426268	176	29	29	11	0	8	626	27	27	0	0	NA	NA	NA	48	51	174	521	169	156	357	113	19	63	10	0.109	0.121	0.059
.	19.01.15-22.29.52-1-426271	35	1	1	1	0	1	0	0	0	0	0	NA	NA	NA	10	9	166	494	162	0	0	0	0	1	0	0	0.002	0
.	19.01.15-22.29.57-1-426272	178	9	9	6	0	4	629	8	8	0	0	NA	NA	NA	49	41	175	507	172	160	351	118	8	45	6	0.046	0.089	0.035
.	19.01.15-22.30.00-1-426273	94	5	5	2	0	1	600	4	4	0	0	NA	NA	NA	37	27	170	503	167	148	341	111	8	16	1	0.047	0.032	0.006
.	19.01.15-22.30.05-1-426278	32	1	1	0	0	0	0	0	0	0	0	NA	NA	NA	6	10	164	492	167	0	0	0	0	0	0	0	0	0
.	19.01.15-22.30.07-1-426279	97	12	12	4	0	4	608	11	11	0	0	NA	NA	NA	33	31	170	506	168	152	342	114	24	25	0	0.141	0.049	0
.	19.01.15-22.30.07-1-426280	228	19	19	4	0	3	660	16	16	0	0	NA	NA	NA	54	89	180	542	180	159	378	123	10	56	16	0.056	0.103	0.089
.	19.01.15-22.30.16-1-426286	67	4	4	1	0	1	614	3	3	0	0	NA	NA	NA	21	28	165	508	168	148	349	117	0	11	1	0	0.022	0.006
.	19.01.15-22.30.20-1-426291	129	9	9	5	0	3	615	6	6	0	0	NA	NA	NA	39	40	174	509	170	152	347	116	2	26	0	0.011	0.051	0
.	19.01.15-22.30.21-1-426293	155	9	9	0	0	0	628	5	5	0	0	NA	NA	NA	45	50	169	520	174	151	355	122	0	22	5	0	0.042	0.029
.	19.01.15-22.30.23-1-426296	93	8	8	2	0	2	609	6	6	0	0	NA	NA	NA	34	26	167	504	168	148	346	115	0	24	6	0	0.048	0.036
.	19.01.15-22.30.27-1-426297	264	16	16	8	0	7	653	13	13	0	0	NA	NA	NA	73	68	178	526	177	159	370	124	20	28	12	0.112	0.053	0.068
.	19.01.15-22.30.32-1-426320	97	7	7	2	0	2	616	6	6	0	0	NA	NA	NA	41	40	171	514	168	151	351	114	10	13	2	0.058	0.025	0.012
.	19.01.15-22.30.38-1-426321	171	11	11	3	0	3	619	8	8	0	0	NA	NA	NA	48	38	169	515	167	149	355	115	18	26	2	0.107	0.05	0.012
.	19.01.15-22.30.40-1-426322	150	21	21	2	0	2	618	19	19	0	0	NA	NA	NA	42	41	167	518	169	146	355	117	14	28	2	0.084	0.054	0.012
.	19.01.15-22.30.43-1-426323	62	4	4	0	0	0	609	2	2	0	0	NA	NA	NA	28	22	169	501	165	151	345	113	5	1	4	0.03	0.002	0.024
.	19.01.15-22.30.44-1-426324	88	3	3	0	0	0	623	2	2	0	0	NA	NA	NA	20	40	172	514	167	154	355	114	0	4	1	0	0.008	0.006
.	19.01.15-22.30.47-1-426332	64	4	4	2	0	1	608	3	3	0	0	NA	NA	NA	28	26	166	508	165	149	348	111	0	11	0	0	0.022	0
.	19.01.15-22.30.48-1-426333	102	9	9	0	0	0	607	8	8	0	0	NA	NA	NA	36	31	166	507	171	144	348	115	14	13	1	0.084	0.026	0.006
.	19.01.15-22.30.50-1-426334	117	8	8	4	0	1	617	7	7	0	0	NA	NA	NA	37	35	171	508	169	150	354	113	13	19	7	0.076	0.037	0.041
.	19.01.15-22.30.59-1-426335	180	36	36	9	0	6	644	30	30	0	0	NA	NA	NA	69	71	179	527	178	155	366	123	25	82	16	0.14	0.156	0.09
.	19.01.15-22.31.02-1-426336	88	5	5	1	0	1	600	4	4	0	0	NA	NA	NA	33	21	167	501	166	148	337	115	5	15	1	0.03	0.03	0.006
.	19.01.15-22.31.04-1-426339	449	33	33	15	0	9	708	29	29	0	0	NA	NA	NA	128	136	184	576	189	163	411	134	15	101	15	0.082	0.175	0.079
.	19.01.15-22.31.05-1-426360	298	32	32	8	0	5	651	30	30	0	0	NA	NA	NA	87	79	172	542	178	153	375	123	11	89	12	0.064	0.164	0.067
.	19.01.15-22.31.08-1-426361	94	4	4	1	0	0	612	3	3	0	0	NA	NA	NA	36	35	175	509	164	152	349	111	4	5	2	0.023	0.01	0.012
.	19.01.15-22.31.11-1-426382	35	1	1	0	0	0	0	0	0	0	0	NA	NA	NA	10	6	164	493	162	0	0	0	0	0	0	0	0	0
.	19.01.15-22.31.13-1-426385	292	32	32	11	0	7	657	28	28	0	0	NA	NA	NA	84	77	177	531	182	159	371	127	10	111	21	0.056	0.209	0.115
.	19.01.15-22.31.14-1-426387	204	36	36	13	0	9	639	30	30	0	0	NA	NA	NA	68	62	174	527	174	154	368	117	18	91	4	0.103	0.173	0.023
.	19.01.15-22.31.19-1-426392	34	1	1	0	0	0	0	0	0	0	0	NA	NA	NA	7	10	166	493	164	0	0	0	1	0	0	0.006	0	0
.	19.01.15-22.31.20-1-426394	64	2	2	1	0	1	152	0	0	0	0	NA	NA	NA	18	20	166	499	168	40	85	27	0	0	7	0	0	0.042
.	19.01.15-22.31.24-1-426399	31	1	1	0	0	0	0	0	0	0	0	NA	NA	NA	10	5	163	492	163	0	0	0	0	0	1	0	0	0.006
.	19.01.15-22.31.26-1-426400	116	11	11	3	0	2	624	9	9	0	0	NA	NA	NA	39	46	172	519	168	152	358	114	10	16	16	0.058	0.031	0.095
.	19.01.15-22.31.27-1-426401	88	7	7	0	0	0	613	6	6	0	0	NA	NA	NA	34	32	172	505	168	155	341	117	0	14	0	0	0.028	0
.	19.01.15-22.31.32-1-426424	64	5	5	4	0	3	599	3	3	0	0	NA	NA	NA	30	17	168	495	167	148	338	113	0	21	2	0	0.042	0.012
.	19.01.15-22.31.48-1-426425	116	7	7	2	0	2	629	5	5	0	0	NA	NA	NA	29	40	169	514	170	151	359	119	0	29	0	0	0.056	0
.	19.01.15-22.31.55-1-426426	117	6	6	4	0	1	620	4	4	0	0	NA	NA	NA	35	42	171	513	171	149	355	116	12	26	2	0.07	0.051	0.012
.	19.01.15-22.31.57-1-426427	121	11	11	4	0	1	615	10	10	0	0	NA	NA	NA	47	28	170	506	165	151	348	116	2	27	6	0.012	0.053	0.036
.	19.01.15-22.32.07-1-426428	118	5	5	3	0	3	614	4	4	0	0	NA	NA	NA	36	28	171	504	166	154	347	113	1	12	4	0.006	0.024	0.024
.	19.01.15-22.32.11-1-426429	89	5	5	1	0	1	605	4	4	0	0	NA	NA	NA	24	20	164	505	164	145	350	110	3	6	13	0.018	0.012	0.079
.	19.01.15-22.32.11-1-426430	62	3	3	0	0	0	607	2	2	0	0	NA	NA	NA	21	21	170	500	164	150	346	111	2	4	0	0.012	0.008	0
.	19.01.15-22.32.13-1-426432	204	10	10	3	0	1	620	8	8	0	0	NA	NA	NA	61	39	169	513	170	152	352	116	27	14	7	0.16	0.027	0.041
.	19.01.15-22.32.16-1-426437	37	1	1	0	0	0	0	0	0	0	0	NA	NA	NA	11	11	167	495	162	0	0	0	0	0	2	0	0	0.012
.	19.01.15-22.32.19-1-426443	63	3	3	0	0	0	609	1	1	0	0	NA	NA	NA	23	25	168	504	166	153	343	113	0	6	4	0	0.012	0.024
.	19.01.15-22.32.20-1-426445	271	58	58	19	0	15	659	55	55	0	0	NA	NA	NA	74	82	187	531	177	167	368	124	47	117	32	0.251	0.22	0.181
.	19.01.15-22.32.22-1-426452	152	30	30	9	0	8	618	27	27	0	0	NA	NA	NA	48	34	170	510	167	153	351	114	9	67	16	0.053	0.131	0.096
.	19.01.15-22.32.25-1-426454	126	4	4	2	0	2	625	3	3	0	0	NA	NA	NA	33	44	172	515	170	151	355	119	9	5	4	0.052	0.01	0.024
.	19.01.15-22.32.26-1-426455	34	1	1	0	0	0	0	0	0	0	0	NA	NA	NA	13	9	166	491	165	0	0	0	0	3	0	0	0.006	0
.	19.01.15-22.32.26-1-426456	32	1	1	0	0	0	0	0	0	0	0	NA	NA	NA	10	7	165	493	162	0	0	0	0	0	1	0	0	0.006
.	19.01.15-22.32.28-1-426461	65	5	5	0	0	0	607	4	4	0	0	NA	NA	NA	22	19	168	500	164	151	344	112	3	6	2	0.018	0.012	0.012
.	19.01.15-22.32.29-1-426478	96	6	6	2	0	2	610	4	4	0	0	NA	NA	NA	47	39	167	512	173	148	344	118	11	8	4	0.066	0.016	0.023
.	19.01.15-22.32.29-1-426480	94	6	6	2	0	2	604	5	5	0	0	NA	NA	NA	31	20	167	500	166	149	343	112	2	11	1	0.012	0.022	0.006
.	19.01.15-22.32.33-1-426482	92	3	3	2	0	2	610	2	2	0	0	NA	NA	NA	19	27	167	503	170	147	347	116	4	11	0	0.024	0.022	0
.	19.01.15-22.32.38-1-426483	98	7	7	2	0	2	610	5	5	0	0	NA	NA	NA	39	39	173	508	171	150	346	114	0	16	2	0	0.031	0.012
.	19.01.15-22.32.41-1-426484	179	31	31	9	0	7	628	25	25	0	0	NA	NA	NA	62	53	174	524	168	150	361	117	10	109	7	0.057	0.208	0.042
.	19.01.15-22.32.44-1-426485	233	24	24	7	0	4	657	23	23	0	0	NA	NA	NA	59	70	176	532	175	158	375	124	21	47	13	0.119	0.088	0.074
.	19.01.15-22.32.47-1-426493	145	11	11	2	0	2	616	9	9	0	0	NA	NA	NA	44	36	172	508	169	153	349	114	1	27	0	0.006	0.053	0
.	19.01.15-22.32.49-1-426494	91	6	6	2	0	2	604	4	4	0	0	NA	NA	NA	26	23	169	498	169	148	341	115	10	8	0	0.059	0.016	0
.	19.01.15-22.33.06-1-426495	156	40	40	16	0	12	628	37	37	0	0	NA	NA	NA	44	46	175	514	170	157	353	118	37	84	18	0.211	0.163	0.106
.	19.01.15-22.33.10-1-426496	31	1	1	0	0	0	0	0	0	0	0	NA	NA	NA	5	7	167	491	162	0	0	0	0	0	0	0	0	0
.	19.01.15-22.33.13-1-426499	156	21	21	8	0	7	622	16	16	0	0	NA	NA	NA	50	42	171	515	169	152	353	117	2	64	7	0.012	0.124	0.041
.	19.01.15-22.33.14-1-426500	87	5	5	2	0	0	608	3	3	0	0	NA	NA	NA	20	24	166	503	168	150	342	116	0	18	0	0	0.036	0
.	19.01.15-22.33.15-1-426502	38	1	1	1	0	1	0	0	0	0	0	NA	NA	NA	8	12	165	496	164	0	0	0	0	0	1	0	0	0.006
.	19.01.15-22.33.18-1-426507	260	31	31	11	0	8	658	27	27	0	0	NA	NA	NA	92	88	181	539	181	160	373	125	27	91	5	0.149	0.169	0.028
.	19.01.15-22.33.20-1-426510	147	18	18	7	0	4	624	16	16	0	0	NA	NA	NA	56	39	174	508	170	158	349	117	21	42	3	0.121	0.083	0.018
.	19.01.15-22.33.28-1-426515	34	1	1	0	0	0	0	0	0	0	0	NA	NA	NA	9	6	163	492	164	0	0	0	0	0	0	0	0	0
.	19.01.15-22.33.31-1-426536	39	1	1	1	0	1	0	0	0	0	0	NA	NA	NA	11	9	166	493	163	0	0	0	0	0	2	0	0	0.012
.	19.01.15-22.33.32-1-426538	129	20	20	4	0	3	619	17	17	0	0	NA	NA	NA	36	41	172	514	168	155	352	112	2	42	9	0.012	0.082	0.054
.	19.01.15-22.33.34-1-426539	207	22	22	4	0	4	659	21	21	0	0	NA	NA	NA	60	77	178	533	179	160	373	126	3	59	5	0.017	0.111	0.028
.	19.01.15-22.33.48-1-426542	175	7	7	1	0	1	631	5	5	0	0	NA	NA	NA	53	51	169	525	170	152	363	116	0	12	4	0	0.023	0.024
.	19.01.15-22.33.48-1-426543	120	15	15	5	0	3	619	11	11	0	0	NA	NA	NA	36	35	168	512	168	151	353	115	6	40	16	0.036	0.078	0.095
.	19.01.15-22.33.50-1-426544	93	5	5	2	0	1	612	3	3	0	0	NA	NA	NA	34	37	171	512	167	151	349	112	5	8	0	0.029	0.016	0
.	19.01.15-22.34.01-1-426545	65	4	4	3	0	3	608	2	2	0	0	NA	NA	NA	25	24	167	504	166	149	347	112	1	12	4	0.006	0.024	0.024
.	19.01.15-22.34.03-1-426546	62	2	2	0	0	0	610	1	1	0	0	NA	NA	NA	22	28	175	501	165	157	342	111	0	5	0	0	0.01	0
.	19.01.15-22.34.04-1-426547	123	7	7	1	0	1	626	6	6	0	0	NA	NA	NA	41	45	175	511	172	158	351	117	10	21	4	0.057	0.041	0.023
.	19.01.15-22.34.08-1-426548	92	5	5	1	0	1	613	3	3	0	0	NA	NA	NA	26	27	172	502	166	156	343	114	3	7	0	0.017	0.014	0
.	19.01.15-22.34.10-1-426549	87	6	6	2	0	2	622	5	5	0	0	NA	NA	NA	21	35	169	508	171	152	352	118	0	11	6	0	0.022	0.035
.	19.01.15-22.34.12-1-426551	114	8	8	2	0	1	624	6	6	0	0	NA	NA	NA	29	36	171	508	170	156	351	117	0	17	11	0	0.033	0.065
.	19.01.15-22.34.16-1-426557	88	4	4	0	0	0	612	3	3	0	0	NA	NA	NA	23	29	173	501	168	153	344	115	3	11	0	0.017	0.022	0
.	19.01.15-22.34.17-1-426556	99	11	11	2	0	2	621	10	10	0	0	NA	NA	NA	26	36	170	511	168	152	356	113	23	16	4	0.135	0.031	0.024
.	19.01.15-22.34.19-1-426561	63	5	5	2	0	1	603	4	4	0	0	NA	NA	NA	36	28	170	505	166	148	343	112	7	6	0	0.041	0.012	0
.	19.01.15-22.34.23-1-426566	146	6	6	2	0	1	628	4	4	0	0	NA	NA	NA	52	52	171	519	175	149	354	125	8	21	0	0.047	0.04	0
.	19.01.15-22.34.27-1-426567	96	9	9	2	0	2	615	7	7	0	0	NA	NA	NA	21	29	168	506	168	151	352	112	2	27	1	0.012	0.053	0.006
.	19.01.15-22.34.27-1-426568	60	2	2	1	0	1	607	1	1	0	0	NA	NA	NA	28	33	168	509	169	146	345	116	0	5	0	0	0.01	0
.	19.01.15-22.34.31-1-426590	36	1	1	0	0	0	0	0	0	0	0	NA	NA	NA	11	9	167	493	162	0	0	0	0	6	0	0	0.012	0
.	19.01.15-22.34.34-1-426592	154	21	21	9	0	4	646	19	19	0	0	NA	NA	NA	52	66	178	521	180	161	360	125	7	55	13	0.039	0.106	0.072
.	19.01.15-22.34.35-1-426593	119	11	11	2	0	2	613	8	8	0	0	NA	NA	NA	44	35	173	507	168	153	347	113	10	23	6	0.058	0.045	0.036
.	19.01.15-22.34.38-1-426594	156	23	23	9	0	6	623	20	20	0	0	NA	NA	NA	55	44	174	514	169	154	354	115	30	43	9	0.172	0.084	0.053
.	19.01.15-22.34.39-1-426595	117	8	8	2	0	2	609	6	6	0	0	NA	NA	NA	34	28	167	509	165	147	350	112	8	20	4	0.048	0.039	0.024
.	19.01.15-22.34.41-1-426596	144	7	7	4	0	4	616	6	6	0	0	NA	NA	NA	50	32	172	502	171	156	343	117	0	14	5	0	0.028	0.029
.	19.01.15-22.34.41-1-426597	231	26	26	7	0	4	667	23	23	0	0	NA	NA	NA	55	86	187	541	171	170	376	121	6	65	24	0.032	0.12	0.14
.	19.01.15-22.34.42-1-426598	60	3	3	0	0	0	609	2	2	0	0	NA	NA	NA	23	22	166	504	165	149	349	111	8	0	0	0.048	0	0
.	19.01.15-22.34.53-1-426608	111	12	12	1	0	1	631	8	8	0	0	NA	NA	NA	48	49	172	517	173	154	357	120	7	36	1	0.041	0.07	0.006
.	19.01.15-22.34.58-1-426609	209	12	12	1	0	1	629	11	11	0	0	NA	NA	NA	65	47	174	517	169	157	358	114	4	18	6	0.023	0.035	0.036
.	19.01.15-22.34.59-1-426610	175	19	19	4	0	3	628	18	18	0	0	NA	NA	NA	57	51	175	519	170	154	353	121	14	26	4	0.08	0.05	0.024
.	19.01.15-22.35.01-1-426611	236	14	14	3	0	2	664	12	12	0	0	NA	NA	NA	74	75	172	535	181	157	379	128	18	40	4	0.105	0.075	0.022
.	19.01.15-22.35.08-1-426612	60	2	2	0	0	0	250	0	0	0	0	NA	NA	NA	16	15	164	498	166	60	142	48	3	0	0	0.018	0	0
.	19.01.15-22.35.18-1-426621	120	8	8	2	0	0	623	7	7	0	0	NA	NA	NA	31	35	171	510	167	153	355	115	5	21	0	0.029	0.041	0
.	19.01.15-22.35.23-1-426626	94	9	9	1	0	1	612	7	7	0	0	NA	NA	NA	39	34	168	512	167	149	348	115	10	8	1	0.06	0.016	0.006
.	19.01.15-22.35.23-1-426627	33	1	1	0	0	0	0	0	0	0	0	NA	NA	NA	8	6	164	493	162	0	0	0	0	1	0	0	0.002	0
.	19.01.15-22.35.24-1-426628	95	13	13	5	0	3	614	12	12	0	0	NA	NA	NA	39	40	172	509	172	150	344	120	7	24	8	0.041	0.047	0.047
.	19.01.15-22.35.25-1-426629	62	2	2	0	0	0	501	1	1	0	0	NA	NA	NA	16	18	167	496	168	126	281	94	0	4	0	0	0.008	0
.	19.01.15-22.35.25-1-426630	59	3	3	2	0	2	603	2	2	0	0	NA	NA	NA	18	17	167	497	166	147	343	113	2	1	3	0.012	0.002	0.018
.	19.01.15-22.35.27-1-426631	295	17	17	5	0	3	681	16	16	0	0	NA	NA	NA	74	96	180	552	177	161	396	124	20	49	5	0.111	0.089	0.028
.	19.01.15-22.35.27-1-426632	62	3	3	0	0	0	607	2	2	0	0	NA	NA	NA	25	26	166	506	167	149	348	110	0	3	5	0	0.006	0.03
.	19.01.15-22.35.39-1-426655	70	3	3	0	0	0	610	1	1	0	0	NA	NA	NA	15	18	165	501	165	147	349	114	0	6	0	0	0.012	0
.	19.01.15-22.35.40-1-426656	92	6	6	1	0	1	615	5	5	0	0	NA	NA	NA	32	35	166	510	172	148	351	116	2	9	3	0.012	0.018	0.017
.	19.01.15-22.35.42-1-426657	243	44	44	16	0	10	673	38	38	0	0	NA	NA	NA	67	88	191	529	181	172	370	131	7	129	15	0.037	0.244	0.083
.	19.01.15-22.35.42-1-426658	149	10	10	3	0	3	640	9	9	0	0	NA	NA	NA	50	58	171	521	179	154	361	125	0	28	8	0	0.054	0.045
.	19.01.15-22.35.47-1-426659	181	7	7	2	0	2	642	6	6	0	0	NA	NA	NA	49	61	175	521	178	155	362	125	8	21	1	0.046	0.04	0.006
.	19.01.15-22.35.48-1-426660	121	10	10	0	0	0	630	7	7	0	0	NA	NA	NA	43	50	170	523	170	150	362	118	9	21	9	0.053	0.04	0.053
.	19.01.15-22.35.53-1-426661	184	17	17	7	0	5	638	14	14	0	0	NA	NA	NA	66	59	180	518	174	161	357	120	6	53	7	0.033	0.102	0.04
.	19.01.15-22.35.53-1-426662	84	3	3	2	0	1	620	2	2	0	0	NA	NA	NA	24	31	170	506	168	154	351	115	0	11	0	0	0.022	0
.	19.01.15-22.35.56-1-426663	120	10	10	4	0	2	632	9	9	0	0	NA	NA	NA	39	50	174	518	171	155	360	117	10	32	3	0.057	0.062	0.018
.	19.01.15-22.36.01-1-426664	319	40	40	13	0	11	660	38	38	0	0	NA	NA	NA	100	80	177	539	177	161	377	122	25	111	19	0.141	0.206	0.107
.	19.01.15-22.36.03-1-426665	87	5	5	1	0	1	609	4	4	0	0	NA	NA	NA	31	26	167	501	171	146	348	115	3	5	7	0.018	0.01	0.041
.	19.01.15-22.36.10-1-426668	151	29	29	9	0	5	631	27	27	0	0	NA	NA	NA	46	56	176	519	174	154	358	119	17	66	10	0.097	0.127	0.057
.	19.01.15-22.36.16-1-426674	85	6	6	3	0	3	618	4	4	0	0	NA	NA	NA	26	34	174	502	171	154	346	118	5	5	3	0.029	0.01	0.018
.	19.01.15-22.36.19-1-426679	86	5	5	2	0	1	609	4	4	0	0	NA	NA	NA	25	21	166	503	165	148	347	114	3	2	5	0.018	0.004	0.03
.	19.01.15-22.36.25-1-426689	118	18	18	4	0	4	622	16	16	0	0	NA	NA	NA	31	40	175	508	170	157	350	115	5	34	31	0.029	0.067	0.182
.	19.01.15-22.36.26-1-426690	176	27	27	7	0	5	649	25	25	0	0	NA	NA	NA	42	60	173	528	172	157	371	121	15	78	0	0.087	0.148	0
.	19.01.15-22.36.32-1-426713	58	2	2	0	0	0	608	1	1	0	0	NA	NA	NA	15	21	169	498	167	150	344	114	2	4	0	0.012	0.008	0
.	19.01.15-22.36.33-1-426714	89	3	3	1	0	1	613	2	2	0	0	NA	NA	NA	22	23	172	500	164	155	345	113	3	6	0	0.017	0.012	0
.	19.01.15-22.36.39-1-426715	118	14	14	6	0	6	607	12	12	0	0	NA	NA	NA	51	31	171	506	167	150	345	112	15	24	7	0.088	0.047	0.042
.	19.01.15-22.36.40-1-426716	126	10	10	2	0	2	620	9	9	0	0	NA	NA	NA	33	36	166	511	172	149	353	118	0	25	8	0	0.049	0.047
.	19.01.15-22.36.46-1-426717	33	1	1	0	0	0	0	0	0	0	0	NA	NA	NA	7	12	163	493	169	0	0	0	0	2	0	0	0.004	0
.	19.01.15-22.36.49-1-426725	90	3	3	0	0	0	603	2	2	0	0	NA	NA	NA	27	17	167	500	163	150	342	111	7	0	2	0.042	0	0.012
.	19.01.15-22.36.57-1-426726	31	1	1	0	0	0	0	0	0	0	0	NA	NA	NA	5	5	163	491	164	0	0	0	0	2	0	0	0.004	0
.	19.01.15-22.37.00-1-426727	62	3	3	0	0	0	400	2	2	0	0	NA	NA	NA	25	18	167	498	166	95	229	76	1	6	0	0.006	0.012	0
.	19.01.15-22.37.00-1-426728	143	8	8	2	0	1	641	6	6	0	0	NA	NA	NA	39	55	175	519	174	160	361	120	4	22	9	0.023	0.042	0.052
.	19.01.15-22.37.00-1-426729	96	4	4	0	0	0	617	3	3	0	0	NA	NA	NA	26	30	170	507	166	152	350	115	2	15	0	0.012	0.03	0
.	19.01.15-22.37.01-1-426730	96	13	13	5	0	4	618	11	11	0	0	NA	NA	NA	21	32	169	508	168	152	350	116	0	41	6	0	0.081	0.036
.	19.01.15-22.37.02-1-426731	80	3	3	0	0	0	613	1	1	0	0	NA	NA	NA	29	30	168	511	164	153	350	110	0	12	0	0	0.023	0
.	19.01.15-22.37.02-1-426732	60	6	6	1	0	1	612	5	5	0	0	NA	NA	NA	21	30	171	504	168	149	345	118	0	16	0	0	0.032	0
.	19.01.15-22.37.07-1-426733	119	22	22	4	0	4	625	19	19	0	0	NA	NA	NA	42	40	169	516	168	150	357	118	23	41	11	0.136	0.079	0.065
.	19.01.15-22.37.11-1-426734	215	11	11	4	0	2	630	9	9	0	0	NA	NA	NA	62	53	171	522	173	148	364	118	9	30	6	0.053	0.057	0.035
.	19.01.15-22.37.11-1-426735	61	3	3	0	0	0	607	2	2	0	0	NA	NA	NA	27	25	167	505	166	147	346	114	3	8	0	0.018	0.016	0
.	19.01.15-22.37.17-1-426741	320	34	34	10	0	8	672	32	32	0	0	NA	NA	NA	82	85	177	544	177	161	385	126	22	102	8	0.124	0.188	0.045
.	19.01.15-22.37.24-1-426751	150	10	10	4	0	2	643	9	9	0	0	NA	NA	NA	49	65	181	524	173	161	365	117	12	25	1	0.066	0.048	0.006
.	19.01.15-22.37.26-1-426752	149	12	12	1	0	1	623	10	10	0	0	NA	NA	NA	46	45	175	516	167	157	352	114	6	21	14	0.034	0.041	0.084
.	19.01.15-22.37.33-1-426775	222	23	23	8	0	8	639	22	22	0	0	NA	NA	NA	68	57	174	529	167	154	370	115	12	48	11	0.069	0.091	0.066
.	19.01.15-22.37.33-1-426776	32	1	1	0	0	0	0	0	0	0	0	NA	NA	NA	5	10	165	494	164	0	0	0	0	0	0	0	0	0
.	19.01.15-22.37.34-1-426777	100	17	17	2	0	2	610	16	16	0	0	NA	NA	NA	36	25	169	504	165	151	349	110	9	39	3	0.053	0.077	0.018
.	19.01.15-22.37.35-1-426778	145	10	10	5	0	3	629	8	8	0	0	NA	NA	NA	31	45	177	511	170	154	355	120	19	22	3	0.107	0.043	0.018
.	19.01.15-22.37.43-1-426779	89	7	7	1	0	1	613	6	6	0	0	NA	NA	NA	32	26	169	504	166	149	348	116	5	8	1	0.03	0.016	0.006
.	19.01.15-22.37.43-1-426780	210	32	32	12	0	9	623	26	26	0	0	NA	NA	NA	62	50	171	521	171	151	355	117	23	87	6	0.135	0.167	0.035
.	19.01.15-22.37.58-1-426781	115	7	7	0	0	0	623	6	6	0	0	NA	NA	NA	32	44	167	515	175	151	356	116	2	14	4	0.012	0.027	0.023
.	19.01.15-22.37.58-1-426782	116	11	11	3	0	3	618	10	10	0	0	NA	NA	NA	42	38	176	507	168	155	350	113	0	23	10	0	0.045	0.06
.	19.01.15-22.38.00-1-426783	123	8	8	3	0	2	621	7	7	0	0	NA	NA	NA	57	43	169	515	172	150	356	115	12	25	1	0.071	0.049	0.006
.	19.01.15-22.38.02-1-426784	33	1	1	0	0	0	0	0	0	0	0	NA	NA	NA	12	11	166	494	164	0	0	0	0	0	0	0	0	0
.	19.01.15-22.38.07-1-426785	34	1	1	0	0	0	0	0	0	0	0	NA	NA	NA	13	6	164	491	164	0	0	0	2	0	0	0.012	0	0
.	19.01.15-22.38.07-1-426786	119	4	4	2	0	2	619	3	3	0	0	NA	NA	NA	41	35	175	506	167	154	349	116	7	8	1	0.04	0.016	0.006
.	19.01.15-22.38.10-1-426787	214	29	29	9	0	8	649	26	26	0	0	NA	NA	NA	74	65	178	524	176	161	365	123	6	82	13	0.034	0.156	0.074
.	19.01.15-22.38.20-1-426796	240	50	50	15	0	12	655	45	45	0	0	NA	NA	NA	58	75	181	528	179	161	369	125	30	122	17	0.166	0.231	0.095
.	19.01.15-22.38.20-1-426799	206	22	22	9	0	6	646	20	20	0	0	NA	NA	NA	63	62	180	518	177	160	360	126	15	53	21	0.083	0.102	0.119
.	19.01.15-22.38.21-1-426800	268	45	45	14	0	11	657	42	42	0	0	NA	NA	NA	74	81	186	527	181	165	365	127	36	112	16	0.194	0.213	0.088
.	19.01.15-22.38.22-1-426806	34	1	1	0	0	0	0	0	0	0	0	NA	NA	NA	8	7	163	492	165	0	0	0	0	1	0	0	0.002	0
.	19.01.15-22.38.23-1-426807	176	24	24	4	0	2	640	23	23	0	0	NA	NA	NA	46	49	175	515	172	159	359	122	18	56	9	0.103	0.109	0.052
.	19.01.15-22.38.25-1-426809	121	18	18	5	0	5	615	15	15	0	0	NA	NA	NA	51	34	168	507	172	148	351	116	2	44	9	0.012	0.087	0.052
.	19.01.15-22.38.28-1-426810	182	20	20	4	0	4	650	19	19	0	0	NA	NA	NA	59	68	182	522	177	165	361	124	25	33	7	0.137	0.063	0.04
.	19.01.15-22.38.35-1-426835	177	15	15	5	0	4	633	14	14	0	0	NA	NA	NA	57	46	172	514	173	153	361	119	1	58	11	0.006	0.113	0.064
.	19.01.15-22.38.54-1-426843	96	3	3	0	0	0	619	2	2	0	0	NA	NA	NA	28	38	171	513	167	149	354	116	1	3	0	0.006	0.006	0
.	19.01.15-22.38.57-1-426844	121	12	12	1	0	1	617	9	9	0	0	NA	NA	NA	39	36	169	510	170	151	350	116	9	19	4	0.053	0.037	0.024
.	19.01.15-22.39.00-1-426845	29	1	1	1	0	1	0	0	0	0	0	NA	NA	NA	10	11	167	493	164	0	0	0	0	1	0	0	0.002	0
.	19.01.15-22.39.01-1-426846	93	3	3	1	0	1	623	2	2	0	0	NA	NA	NA	31	42	168	520	167	151	356	116	6	11	0	0.036	0.021	0
.	19.01.15-22.39.03-1-426847	242	24	24	6	0	5	668	21	21	0	0	NA	NA	NA	81	88	182	541	178	164	380	124	17	50	9	0.093	0.092	0.051
.	19.01.15-22.39.08-1-426848	65	3	3	1	0	1	603	2	2	0	0	NA	NA	NA	30	27	169	505	166	148	345	110	0	12	2	0	0.024	0.012
.	19.01.15-22.39.13-1-426851	84	4	4	1	0	0	627	3	3	0	0	NA	NA	NA	28	44	172	511	174	155	352	120	4	7	2	0.023	0.014	0.011
.	19.01.15-22.39.18-1-426857	57	2	2	1	0	1	609	1	1	0	0	NA	NA	NA	23	31	168	508	168	145	351	113	5	4	0	0.03	0.008	0
.	19.01.15-22.39.18-1-426858	94	6	6	1	0	1	607	5	5	0	0	NA	NA	NA	26	27	168	500	172	147	343	117	0	15	5	0	0.03	0.029
.	19.01.15-22.39.18-1-426860	64	2	2	1	0	1	600	1	1	0	0	NA	NA	NA	18	17	165	502	163	147	343	110	0	2	0	0	0.004	0
.	19.01.15-22.39.23-1-426865	91	11	11	2	0	2	613	9	9	0	0	NA	NA	NA	35	31	165	512	167	147	352	114	0	44	2	0	0.086	0.012
.	19.01.15-22.39.24-1-426866	120	22	22	7	0	5	622	19	19	0	0	NA	NA	NA	26	41	168	512	174	150	353	119	13	36	2	0.077	0.07	0.011
.	19.01.15-22.39.28-1-426871	31	1	1	0	0	0	0	0	0	0	0	NA	NA	NA	6	12	164	495	166	0	0	0	0	1	0	0	0.002	0
.	19.01.15-22.39.31-1-426890	142	14	14	2	0	2	632	13	13	0	0	NA	NA	NA	37	48	169	519	173	153	360	119	10	20	3	0.059	0.039	0.017
.	19.01.15-22.39.31-1-426891	208	39	39	9	0	8	653	34	34	0	0	NA	NA	NA	57	76	179	535	175	157	371	125	18	83	15	0.101	0.155	0.086
.	19.01.15-22.39.31-1-426892	143	8	8	1	0	0	633	7	7	0	0	NA	NA	NA	41	52	174	518	173	155	357	121	0	16	14	0	0.031	0.081
.	19.01.15-22.39.34-1-426893	55	2	2	0	0	0	202	1	1	0	0	NA	NA	NA	16	15	165	499	164	48	120	34	0	4	0	0	0.008	0
.	19.01.15-22.39.34-1-426894	61	3	3	0	0	0	203	2	2	0	0	NA	NA	NA	14	22	168	500	167	56	107	40	0	6	0	0	0.012	0
.	19.01.15-22.39.50-1-426897	172	38	38	9	0	5	633	35	35	0	0	NA	NA	NA	53	49	176	512	174	155	356	122	13	96	11	0.074	0.188	0.063
.	19.01.15-22.39.51-1-426898	64	2	2	1	0	1	252	1	1	0	0	NA	NA	NA	14	12	167	494	164	64	134	54	0	2	0	0	0.004	0
.	19.01.15-22.39.53-1-426899	262	12	12	6	0	4	658	11	11	0	0	NA	NA	NA	71	75	178	534	176	160	375	123	0	32	0	0	0.06	0
.	19.01.15-22.39.57-1-426900	35	1	1	0	0	0	0	0	0	0	0	NA	NA	NA	9	7	164	494	162	0	0	0	0	1	0	0	0.002	0
.	19.01.15-22.39.58-1-426901	59	2	2	0	0	0	603	1	1	0	0	NA	NA	NA	29	24	170	500	167	149	340	114	0	5	0	0	0.01	0
.	19.01.15-22.40.00-1-426902	125	8	8	2	0	1	621	6	6	0	0	NA	NA	NA	35	48	175	511	175	155	348	118	24	9	0	0.137	0.018	0
.	19.01.15-22.40.01-1-426903	64	2	2	0	0	0	603	1	1	0	0	NA	NA	NA	28	24	169	503	165	147	343	113	3	0	1	0.018	0	0.006
.	19.01.15-22.40.09-1-426908	209	12	12	4	0	2	635	10	10	0	0	NA	NA	NA	66	60	176	525	172	155	361	119	14	21	4	0.08	0.04	0.023
.	19.01.15-22.40.12-1-426909	33	1	1	0	0	0	0	0	0	0	0	NA	NA	NA	9	13	166	495	165	0	0	0	0	0	0	0	0	0
.	19.01.15-22.40.12-1-426911	91	3	3	0	0	0	607	2	2	0	0	NA	NA	NA	42	27	167	504	169	145	346	116	4	0	4	0.024	0	0.024
.	19.01.15-22.40.14-1-426914	66	4	4	1	0	0	603	3	3	0	0	NA	NA	NA	28	26	169	504	166	149	344	110	4	0	5	0.024	0	0.03
.	19.01.15-22.40.14-1-426915	207	49	49	10	0	8	634	46	46	0	0	NA	NA	NA	52	56	179	520	170	161	356	117	17	114	16	0.095	0.219	0.094
.	19.01.15-22.40.21-1-426923	317	20	20	5	0	4	668	18	18	0	0	NA	NA	NA	84	88	178	542	181	157	384	127	21	41	11	0.118	0.076	0.061
.	19.01.15-22.40.23-1-426925	142	11	11	2	0	2	605	9	9	0	0	NA	NA	NA	62	32	171	507	167	149	342	114	13	24	0	0.076	0.047	0
.	19.01.15-22.40.26-1-426927	213	24	24	4	0	4	650	22	22	0	0	NA	NA	NA	59	66	178	525	176	161	366	123	21	67	9	0.118	0.128	0.051
.	19.01.15-22.40.29-1-426948	35	1	1	0	0	0	0	0	0	0	0	NA	NA	NA	9	7	167	491	162	0	0	0	0	0	0	0	0	0
.	19.01.15-22.40.31-1-426951	211	14	14	3	0	2	644	13	13	0	0	NA	NA	NA	65	56	177	524	168	159	367	118	10	33	3	0.056	0.063	0.018
.	19.01.15-22.40.32-1-426952	91	6	6	1	0	1	616	4	4	0	0	NA	NA	NA	35	28	171	502	168	157	340	119	0	10	4	0	0.02	0.024
.	19.01.15-22.40.36-1-426953	158	13	13	6	0	4	640	12	12	0	0	NA	NA	NA	52	60	179	518	176	159	360	121	12	34	2	0.067	0.066	0.011
.	19.01.15-22.40.41-1-426954	117	7	7	3	0	3	614	5	5	0	0	NA	NA	NA	54	39	168	514	170	147	353	114	10	15	0	0.06	0.029	0
.	19.01.15-22.40.48-1-426955	180	12	12	6	0	4	642	11	11	0	0	NA	NA	NA	63	55	172	525	171	154	369	119	11	18	14	0.064	0.034	0.082
.	19.01.15-22.40.56-1-426963	96	6	6	1	0	1	615	5	5	0	0	NA	NA	NA	26	32	168	513	164	151	352	112	13	2	1	0.077	0.004	0.006
.	19.01.15-22.40.59-1-426964	144	18	18	3	0	1	627	16	16	0	0	NA	NA	NA	41	49	174	516	172	157	354	116	10	30	11	0.057	0.058	0.064
.	19.01.15-22.40.59-1-426965	151	6	6	2	0	2	615	4	4	0	0	NA	NA	NA	45	30	169	508	166	150	351	114	1	12	1	0.006	0.024	0.006
.	19.01.15-22.41.00-1-426966	117	6	6	6	0	2	620	5	5	0	0	NA	NA	NA	38	42	168	517	170	149	356	115	13	12	0	0.077	0.023	0
.	19.01.15-22.41.03-1-426967	62	3	3	0	0	0	609	2	2	0	0	NA	NA	NA	25	29	166	509	167	146	349	114	0	9	3	0	0.018	0.018
.	19.01.15-22.41.05-1-426970	117	7	7	3	0	1	627	6	6	0	0	NA	NA	NA	43	57	171	526	173	150	359	118	4	9	14	0.023	0.017	0.081
.	19.01.15-22.41.15-1-426975	64	5	5	1	0	1	602	4	4	0	0	NA	NA	NA	19	15	167	496	165	148	339	115	0	12	0	0	0.024	0
.	19.01.15-22.41.17-1-426977	145	19	19	7	0	4	631	16	16	0	0	NA	NA	NA	50	58	172	521	178	150	360	121	15	57	16	0.087	0.109	0.09
.	19.01.15-22.41.18-1-426980	38	1	1	1	0	1	0	0	0	0	0	NA	NA	NA	7	15	165	495	168	0	0	0	0	0	2	0	0	0.012
.	19.01.15-22.41.20-1-426983	61	2	2	0	0	0	605	1	1	0	0	NA	NA	NA	23	24	167	501	169	149	339	117	0	11	0	0	0.022	0
.	19.01.15-22.41.24-1-426987	95	8	8	2	0	2	620	6	6	0	0	NA	NA	NA	32	36	172	506	171	154	348	118	0	7	13	0	0.014	0.076
.	19.01.15-22.41.24-1-426988	31	1	1	0	0	0	0	0	0	0	0	NA	NA	NA	8	7	163	493	164	0	0	0	0	1	0	0	0.002	0
.	19.01.15-22.41.26-1-426989	69	7	7	1	0	1	616	5	5	0	0	NA	NA	NA	21	32	165	514	166	148	356	112	3	8	0	0.018	0.016	0
.	19.01.15-22.41.27-1-426990	96	4	4	1	0	1	626	3	3	0	0	NA	NA	NA	27	33	169	510	167	153	358	115	4	6	1	0.024	0.012	0.006
.	19.01.15-22.41.31-1-427013	90	6	6	0	0	0	610	5	5	0	0	NA	NA	NA	40	30	167	507	169	146	349	115	5	6	4	0.03	0.012	0.024
.	19.01.15-22.41.31-1-427014	171	10	10	3	0	3	635	9	9	0	0	NA	NA	NA	41	47	179	512	169	162	356	117	16	26	4	0.089	0.051	0.024
.	19.01.15-22.41.34-1-427015	118	7	7	1	0	0	620	6	6	0	0	NA	NA	NA	52	37	169	512	169	153	349	118	3	21	0	0.018	0.041	0
.	19.01.15-22.41.39-1-427016	33	1	1	1	0	1	0	0	0	0	0	NA	NA	NA	6	14	163	499	165	0	0	0	0	1	0	0	0.002	0
.	19.01.15-22.41.42-1-427017	89	5	5	1	0	1	611	4	4	0	0	NA	NA	NA	31	36	173	510	166	152	344	115	0	10	0	0	0.02	0
.	19.01.15-22.41.44-1-427018	290	28	28	9	0	5	654	25	25	0	0	NA	NA	NA	90	71	176	528	180	154	373	127	29	60	19	0.165	0.114	0.106
.	19.01.15-22.41.44-1-427019	30	1	1	0	0	0	0	0	0	0	0	NA	NA	NA	7	5	164	491	163	0	0	0	0	4	0	0	0.008	0
.	19.01.15-22.41.47-1-427020	63	3	3	2	0	0	611	2	2	0	0	NA	NA	NA	20	25	168	502	168	150	345	116	0	3	4	0	0.006	0.024
.	19.01.15-22.41.47-1-427021	87	3	3	0	0	0	612	2	2	0	0	NA	NA	NA	36	33	173	508	165	152	347	113	3	5	4	0.017	0.01	0.024
.	19.01.15-22.41.50-1-427022	87	5	5	1	0	1	608	3	3	0	0	NA	NA	NA	36	24	165	501	171	145	343	120	1	14	0	0.006	0.028	0
.	19.01.15-22.41.55-1-427023	95	4	4	0	0	0	611	3	3	0	0	NA	NA	NA	22	26	169	502	168	150	346	115	1	4	0	0.006	0.008	0
.	19.01.15-22.42.00-1-427024	119	19	19	4	0	4	618	15	15	0	0	NA	NA	NA	36	35	172	508	168	150	351	117	14	26	8	0.081	0.051	0.048
.	19.01.15-22.42.01-1-427025	39	1	1	0	0	0	0	0	0	0	0	NA	NA	NA	9	7	166	490	164	0	0	0	0	4	0	0	0.008	0
.	19.01.15-22.42.02-1-427026	122	4	4	0	0	0	615	1	1	0	0	NA	NA	NA	37	37	171	509	170	149	350	116	0	11	1	0	0.022	0.006
.	19.01.15-22.42.02-1-427027	290	17	17	5	0	5	661	16	16	0	0	NA	NA	NA	77	83	175	537	184	157	373	131	19	41	5	0.109	0.076	0.027
.	19.01.15-22.42.04-1-427028	320	32	32	12	0	10	681	30	30	0	0	NA	NA	NA	88	97	182	546	182	166	387	128	27	91	4	0.148	0.167	0.022
.	19.01.15-22.42.05-1-427029	239	20	20	2	0	1	631	16	16	0	0	NA	NA	NA	62	53	171	521	174	148	361	122	9	59	6	0.053	0.113	0.034
.	19.01.15-22.42.10-1-427030	83	4	4	1	0	1	610	3	3	0	0	NA	NA	NA	38	30	171	507	165	151	345	114	5	10	0	0.029	0.02	0
.	19.01.15-22.42.10-1-427031	181	13	13	3	0	2	634	11	11	0	0	NA	NA	NA	61	49	173	518	171	157	359	118	13	20	10	0.075	0.039	0.058
.	19.01.15-22.42.17-1-427038	199	16	16	4	0	3	637	15	15	0	0	NA	NA	NA	64	60	174	526	173	156	364	117	14	32	4	0.08	0.061	0.023
.	19.01.15-22.42.27-1-427051	234	28	28	7	0	6	640	22	22	0	0	NA	NA	NA	65	65	173	526	179	153	364	123	18	52	11	0.104	0.099	0.061
.	19.01.15-22.42.32-1-427074	59	3	3	0	0	0	604	2	2	0	0	NA	NA	NA	23	21	171	499	164	149	344	111	2	0	2	0.012	0	0.012
.	19.01.15-22.42.35-1-427075	70	2	2	0	0	0	613	1	1	0	0	NA	NA	NA	24	31	169	502	173	150	343	120	2	1	0	0.012	0.002	0
.	19.01.15-22.42.41-1-427076	93	7	7	3	0	2	616	5	5	0	0	NA	NA	NA	28	33	172	507	167	152	350	114	15	14	0	0.087	0.028	0
.	19.01.15-22.42.43-1-427077	144	30	30	9	0	6	631	26	26	0	0	NA	NA	NA	52	53	175	521	170	152	365	114	39	66	3	0.223	0.127	0.018
.	19.01.15-22.42.45-1-427078	67	4	4	0	0	0	615	3	3	0	0	NA	NA	NA	22	30	173	505	165	157	344	114	5	12	4	0.029	0.024	0.024
.	19.01.15-22.42.48-1-427079	118	4	4	0	0	0	608	3	3	0	0	NA	NA	NA	35	27	168	500	172	152	337	119	0	9	3	0	0.018	0.017
.	19.01.15-22.42.49-1-427080	58	2	2	0	0	0	152	1	1	0	0	NA	NA	NA	27	15	165	500	163	37	87	28	0	0	4	0	0	0.025
.	19.01.15-22.42.49-1-427081	63	3	3	0	0	0	617	2	2	0	0	NA	NA	NA	19	31	172	504	168	154	346	117	0	9	0	0	0.018	0
.	19.01.15-22.42.58-1-427089	152	13	13	4	0	4	632	12	12	0	0	NA	NA	NA	42	45	171	513	174	154	357	121	15	22	3	0.088	0.043	0.017
.	19.01.15-22.43.00-1-427090	356	36	36	15	0	12	673	33	33	0	0	NA	NA	NA	94	90	180	549	174	161	390	122	26	110	7	0.144	0.2	0.04
.	19.01.15-22.43.06-1-427091	118	8	8	1	0	1	624	7	7	0	0	NA	NA	NA	31	36	168	511	170	151	356	117	0	43	3	0	0.084	0.018
.	19.01.15-22.43.06-1-427092	34	1	1	0	0	0	0	0	0	0	0	NA	NA	NA	12	7	165	492	163	0	0	0	0	0	0	0	0	0
.	19.01.15-22.43.07-1-427093	210	15	15	2	0	0	646	11	11	0	0	NA	NA	NA	66	63	172	524	180	156	362	128	5	20	11	0.029	0.038	0.061
.	19.01.15-22.43.08-1-427094	57	2	2	1	0	1	251	1	1	0	0	NA	NA	NA	14	17	168	496	166	66	147	38	4	1	0	0.024	0.002	0
.	19.01.15-22.43.09-1-427095	32	1	1	0	0	0	0	0	0	0	0	NA	NA	NA	11	9	164	493	165	0	0	0	0	0	0	0	0	0
.	19.01.15-22.43.10-1-427096	63	2	2	0	0	0	613	1	1	0	0	NA	NA	NA	28	30	169	506	168	151	348	114	5	4	0	0.03	0.008	0
.	19.01.15-22.43.13-1-427098	121	16	16	3	0	2	620	15	15	0	0	NA	NA	NA	32	34	168	513	166	151	357	112	19	22	8	0.113	0.043	0.048
.	19.01.15-22.43.19-1-427106	176	9	9	6	0	5	633	6	6	0	0	NA	NA	NA	48	54	174	518	175	154	357	122	0	29	6	0	0.056	0.034
.	19.01.15-22.43.24-1-427111	59	2	2	1	0	1	249	1	1	0	0	NA	NA	NA	14	28	172	504	165	63	142	44	0	2	0	0	0.004	0
.	19.01.15-22.43.25-1-427112	175	8	8	3	0	2	632	6	6	0	0	NA	NA	NA	64	52	175	517	173	159	354	119	0	26	7	0	0.05	0.04
.	19.01.15-22.43.28-1-427133	87	4	4	3	0	2	622	3	3	0	0	NA	NA	NA	38	46	166	522	171	147	355	120	4	10	0	0.024	0.019	0
.	19.01.15-22.43.30-1-427135	116	5	5	2	0	2	615	4	4	0	0	NA	NA	NA	29	27	172	503	165	152	347	116	0	16	3	0	0.032	0.018
.	19.01.15-22.43.33-1-427137	58	2	2	1	0	1	102	1	1	0	0	NA	NA	NA	18	16	166	498	165	28	59	15	6	0	0	0.036	0	0
.	19.01.15-22.43.41-1-427140	210	15	15	1	0	1	633	13	13	0	0	NA	NA	NA	74	55	170	524	174	149	363	121	12	29	9	0.071	0.055	0.052
.	19.01.15-22.43.46-1-427141	128	6	6	0	0	0	615	4	4	0	0	NA	NA	NA	41	35	167	509	172	147	347	121	3	9	3	0.018	0.018	0.017
.	19.01.15-22.43.46-1-427142	114	11	11	4	0	4	609	8	8	0	0	NA	NA	NA	31	26	170	504	165	150	345	114	3	32	2	0.018	0.063	0.012
.	19.01.15-22.43.48-1-427143	87	3	3	0	0	0	610	1	1	0	0	NA	NA	NA	33	29	168	503	171	149	344	117	4	0	4	0.024	0	0.023
.	19.01.15-22.43.49-1-427144	149	11	11	3	0	3	622	10	10	0	0	NA	NA	NA	46	48	176	517	168	154	359	109	11	25	6	0.062	0.048	0.036
.	19.01.15-22.43.50-1-427145	227	26	26	8	0	7	645	22	22	0	0	NA	NA	NA	69	70	178	526	179	160	361	124	17	78	6	0.096	0.148	0.034
.	19.01.15-22.43.52-1-427146	67	3	3	2	0	2	610	2	2	0	0	NA	NA	NA	30	28	169	505	167	151	347	112	0	8	4	0	0.016	0.024
.	19.01.15-22.43.57-1-427147	64	4	4	1	0	1	602	2	2	0	0	NA	NA	NA	28	26	169	500	170	147	340	115	0	12	0	0	0.024	0
.	19.01.15-22.44.04-1-427148	155	16	16	1	0	1	640	14	14	0	0	NA	NA	NA	40	53	173	520	173	157	362	121	30	26	6	0.173	0.05	0.035
.	19.01.15-22.44.06-1-427149	67	4	4	0	0	0	608	3	3	0	0	NA	NA	NA	24	26	168	502	169	147	344	117	4	9	4	0.024	0.018	0.024
.	19.01.15-22.44.08-1-427150	125	17	17	2	0	2	628	14	14	0	0	NA	NA	NA	36	45	171	520	167	151	364	113	12	26	6	0.07	0.05	0.036
.	19.01.15-22.44.11-1-427151	92	7	7	2	0	1	621	6	6	0	0	NA	NA	NA	31	35	169	509	170	151	351	119	7	7	2	0.041	0.014	0.012
.	19.01.15-22.44.13-1-427154	233	15	15	6	0	3	651	14	14	0	0	NA	NA	NA	66	68	174	525	182	157	365	129	4	48	0	0.023	0.091	0
.	19.01.15-22.44.17-1-427159	85	4	4	2	0	2	600	3	3	0	0	NA	NA	NA	28	20	171	493	169	150	335	115	1	8	0	0.006	0.016	0
.	19.01.15-22.44.22-1-427164	268	52	52	16	0	12	655	50	50	0	0	NA	NA	NA	80	82	174	541	180	152	378	125	57	88	19	0.328	0.163	0.106
.	19.01.15-22.44.30-1-427188	58	2	2	0	0	0	304	1	1	0	0	NA	NA	NA	11	22	165	506	164	79	168	57	0	2	1	0	0.004	0.006
.	19.01.15-22.44.32-1-427191	89	5	5	1	0	1	623	4	4	0	0	NA	NA	NA	32	34	172	507	168	157	350	116	1	13	0	0.006	0.026	0
.	19.01.15-22.44.42-1-427192	59	2	2	0	0	0	304	1	1	0	0	NA	NA	NA	12	18	166	500	165	78	167	59	0	4	0	0	0.008	0
.	19.01.15-22.44.43-1-427193	149	7	7	0	0	0	620	5	5	0	0	NA	NA	NA	36	38	167	513	171	148	354	118	0	22	0	0	0.043	0
.	19.01.15-22.44.44-1-427194	66	5	5	3	0	2	605	4	4	0	0	NA	NA	NA	31	20	167	502	164	148	346	111	11	8	3	0.066	0.016	0.018
.	19.01.15-22.44.46-1-427195	92	10	10	4	0	3	609	9	9	0	0	NA	NA	NA	35	30	169	507	167	152	343	114	0	28	0	0	0.055	0
.	19.01.15-22.44.48-1-427196	202	11	11	4	0	3	659	10	10	0	0	NA	NA	NA	54	81	177	542	175	158	379	122	5	29	1	0.028	0.054	0.006
.	19.01.15-22.44.50-1-427199	226	33	33	11	0	7	635	31	31	0	0	NA	NA	NA	65	54	177	521	169	160	359	116	9	104	11	0.051	0.2	0.065
.	19.01.15-22.44.53-1-427200	90	9	9	2	0	2	618	8	8	0	0	NA	NA	NA	29	37	170	511	169	151	354	113	10	10	6	0.059	0.02	0.036
.	19.01.15-22.44.54-1-427208	213	29	29	7	0	3	639	28	28	0	0	NA	NA	NA	80	64	171	530	176	153	366	120	21	64	26	0.123	0.121	0.148
.	19.01.15-22.45.02-1-427209	121	8	8	3	0	3	606	7	7	0	0	NA	NA	NA	29	24	169	502	166	149	343	114	7	10	17	0.041	0.02	0.102
.	19.01.15-22.45.02-1-427210	161	34	34	5	0	4	633	32	32	0	0	NA	NA	NA	42	47	176	514	170	157	357	119	37	60	18	0.21	0.117	0.106
.	19.01.15-22.45.04-1-427211	112	7	7	1	0	1	615	6	6	0	0	NA	NA	NA	35	32	169	511	165	149	355	111	0	22	7	0	0.043	0.042
.	19.01.15-22.45.12-1-427213	89	4	4	1	0	1	606	3	3	0	0	NA	NA	NA	34	25	168	502	168	148	343	115	5	2	3	0.03	0.004	0.018
.	19.01.15-22.45.14-1-427215	85	7	7	3	0	2	608	6	6	0	0	NA	NA	NA	18	21	168	500	166	151	344	113	4	10	1	0.024	0.02	0.006
.	19.01.15-22.45.21-1-427223	116	5	5	0	0	0	606	4	4	0	0	NA	NA	NA	34	31	169	508	167	147	349	110	5	7	0	0.03	0.014	0
.	19.01.15-22.45.22-1-427227	178	7	7	3	0	2	625	5	5	0	0	NA	NA	NA	50	41	167	514	173	150	354	121	12	12	2	0.072	0.023	0.012
.	19.01.15-22.45.29-1-427232	64	3	3	0	0	0	596	2	2	0	0	NA	NA	NA	31	16	166	500	163	145	343	108	6	0	3	0.036	0	0.018
.	19.01.15-22.45.35-1-427251	175	15	15	4	0	3	643	14	14	0	0	NA	NA	NA	68	69	175	527	180	155	364	124	8	27	15	0.046	0.051	0.083
.	19.01.15-22.45.44-1-427252	116	6	6	1	0	1	616	4	4	0	0	NA	NA	NA	42	35	169	510	169	150	351	115	0	17	3	0	0.033	0.018
.	19.01.15-22.45.44-1-427253	36	1	1	0	0	0	0	0	0	0	0	NA	NA	NA	11	13	166	495	165	0	0	0	0	0	0	0	0	0
.	19.01.15-22.45.45-1-427254	92	3	3	2	0	2	618	1	1	0	0	NA	NA	NA	29	35	169	508	171	152	349	117	3	9	0	0.018	0.018	0
.	19.01.15-22.45.56-1-427255	35	1	1	1	0	1	0	0	0	0	0	NA	NA	NA	7	13	165	496	165	0	0	0	4	0	0	0.024	0	0
.	19.01.15-22.45.59-1-427256	63	3	3	2	0	2	612	2	2	0	0	NA	NA	NA	20	27	171	502	167	154	344	114	0	8	0	0	0.016	0
.	19.01.15-22.46.03-1-427257	147	8	8	0	0	0	632	7	7	0	0	NA	NA	NA	41	53	173	517	176	153	357	122	0	17	11	0	0.033	0.062
.	19.01.15-22.46.07-1-427260	115	8	8	0	0	0	618	7	7	0	0	NA	NA	NA	23	35	167	512	169	148	355	115	7	19	5	0.042	0.037	0.03
.	19.01.15-22.46.07-1-427261	117	9	9	0	0	0	618	8	8	0	0	NA	NA	NA	27	38	168	508	175	150	347	121	3	18	4	0.018	0.035	0.023
.	19.01.15-22.46.07-1-427262	36	1	1	1	0	1	0	0	0	0	0	NA	NA	NA	5	6	166	491	162	0	0	0	0	0	0	0	0	0
.	19.01.15-22.46.10-1-427263	34	1	1	0	0	0	0	0	0	0	0	NA	NA	NA	10	14	164	497	166	0	0	0	0	2	0	0	0.004	0
.	19.01.15-22.46.10-1-427264	63	3	3	0	0	0	608	2	2	0	0	NA	NA	NA	27	29	171	500	171	151	339	118	0	8	0	0	0.016	0
.	19.01.15-22.46.11-1-427265	95	3	3	1	0	1	609	2	2	0	0	NA	NA	NA	25	27	171	503	166	154	341	114	0	9	0	0	0.018	0
.	19.01.15-22.46.12-1-427267	203	27	27	11	0	8	638	25	25	0	0	NA	NA	NA	67	57	178	519	173	159	358	121	20	71	14	0.112	0.137	0.081
.	19.01.15-22.46.13-1-427268	91	5	5	1	0	1	614	3	3	0	0	NA	NA	NA	27	32	169	507	169	150	348	116	0	19	0	0	0.037	0
.	19.01.15-22.46.18-1-427275	151	15	15	5	0	2	632	12	12	0	0	NA	NA	NA	36	49	174	517	171	156	357	119	2	43	5	0.011	0.083	0.029
.	19.01.15-22.46.25-1-427287	119	9	9	2	0	2	614	7	7	0	0	NA	NA	NA	36	35	168	510	170	147	351	116	8	9	10	0.048	0.018	0.059
.	19.01.15-22.46.25-1-427288	63	2	2	0	0	0	611	1	1	0	0	NA	NA	NA	24	32	170	504	171	152	343	116	0	5	0	0	0.01	0
.	19.01.15-22.46.27-1-427289	175	26	26	12	0	10	625	20	20	0	0	NA	NA	NA	60	43	168	520	168	150	358	117	10	80	14	0.06	0.154	0.083
.	19.01.15-22.46.27-1-427290	176	12	12	5	0	3	626	10	10	0	0	NA	NA	NA	56	51	170	520	174	147	358	121	18	42	9	0.106	0.081	0.052
.	19.01.15-22.46.34-1-427313	32	1	1	0	0	0	0	0	0	0	0	NA	NA	NA	6	6	164	492	163	0	0	0	0	0	0	0	0	0
.	19.01.15-22.46.37-1-427314	111	9	9	2	0	2	619	7	7	0	0	NA	NA	NA	44	37	170	513	167	150	353	116	13	21	0	0.076	0.041	0
.	19.01.15-22.46.42-1-427315	145	7	7	1	0	1	644	5	5	0	0	NA	NA	NA	34	58	173	525	173	158	367	119	0	22	2	0	0.042	0.012
.	19.01.15-22.46.45-1-427316	91	7	7	1	0	1	610	6	6	0	0	NA	NA	NA	41	28	169	507	165	150	347	113	0	16	4	0	0.032	0.024
.	19.01.15-22.46.46-1-427317	61	2	2	1	0	1	609	1	1	0	0	NA	NA	NA	19	20	166	501	166	149	346	114	3	4	0	0.018	0.008	0
.	19.01.15-22.46.48-1-427318	177	16	16	3	0	3	641	13	13	0	0	NA	NA	NA	62	64	176	528	173	157	365	119	4	42	3	0.023	0.08	0.017
.	19.01.15-22.46.53-1-427319	213	23	23	6	0	5	643	20	20	0	0	NA	NA	NA	59	64	173	526	178	152	365	126	5	56	6	0.029	0.106	0.034
.	19.01.15-22.46.57-1-427327	84	5	5	3	0	3	609	4	4	0	0	NA	NA	NA	18	25	168	506	164	150	349	110	8	7	0	0.048	0.014	0
.	19.01.15-22.47.04-1-427328	32	1	1	0	0	0	0	0	0	0	0	NA	NA	NA	6	5	165	491	162	0	0	0	0	0	0	0	0	0
.	19.01.15-22.47.05-1-427329	149	26	26	7	0	6	621	25	25	0	0	NA	NA	NA	47	42	171	515	169	148	357	116	24	48	7	0.14	0.093	0.041
.	19.01.15-22.47.06-1-427330	118	17	17	7	0	6	610	16	16	0	0	NA	NA	NA	42	35	171	509	168	150	346	114	29	24	1	0.17	0.047	0.006
.	19.01.15-22.47.06-1-427331	60	3	3	2	0	2	615	2	2	0	0	NA	NA	NA	21	30	173	504	166	156	346	113	0	2	4	0	0.004	0.024
.	19.01.15-22.47.09-1-427332	115	10	10	3	0	3	623	9	9	0	0	NA	NA	NA	36	38	171	511	169	150	356	117	3	24	1	0.018	0.047	0.006
.	19.01.15-22.47.09-1-427333	88	4	4	0	0	0	620	3	3	0	0	NA	NA	NA	28	42	170	519	166	150	358	112	2	9	2	0.012	0.017	0.012
.	19.01.15-22.47.13-1-427335	180	6	6	1	0	1	633	5	5	0	0	NA	NA	NA	55	48	173	514	174	155	357	121	0	13	1	0	0.025	0.006
.	19.01.15-22.47.23-1-427349	151	40	40	13	0	10	629	35	35	0	0	NA	NA	NA	61	57	177	517	176	156	351	122	26	90	7	0.147	0.174	0.04
.	19.01.15-22.47.29-1-427370	116	7	7	1	0	1	612	5	5	0	0	NA	NA	NA	32	31	167	511	166	147	351	114	3	18	4	0.018	0.035	0.024
.	19.01.15-22.47.31-1-427372	148	11	11	4	0	4	619	10	10	0	0	NA	NA	NA	57	41	168	516	170	147	356	116	4	22	5	0.024	0.043	0.029
.	19.01.15-22.47.36-1-427374	93	6	6	1	0	1	610	5	5	0	0	NA	NA	NA	31	30	173	506	164	155	344	111	11	7	5	0.064	0.014	0.03
.	19.01.15-22.47.37-1-427375	124	10	10	1	0	1	622	7	7	0	0	NA	NA	NA	48	44	178	509	170	156	348	118	9	33	1	0.051	0.065	0.006
.	19.01.15-22.47.37-1-427376	60	2	2	1	0	1	602	1	1	0	0	NA	NA	NA	25	19	168	498	166	148	341	113	3	4	0	0.018	0.008	0
.	19.01.15-22.47.37-1-427377	32	1	1	0	0	0	0	0	0	0	0	NA	NA	NA	9	6	164	490	165	0	0	0	0	1	0	0	0.002	0
.	19.01.15-22.47.39-1-427378	145	23	23	8	0	5	618	20	20	0	0	NA	NA	NA	48	41	169	517	168	148	355	115	12	80	5	0.071	0.155	0.03
.	19.01.15-22.47.49-1-427379	57	2	2	0	0	0	606	1	1	0	0	NA	NA	NA	14	16	166	500	163	148	346	112	0	7	0	0	0.014	0
.	19.01.15-22.47.50-1-427380	93	3	3	2	0	1	616	2	2	0	0	NA	NA	NA	29	31	166	511	167	148	351	117	10	1	0	0.06	0.002	0
.	19.01.15-22.47.52-1-427381	60	2	2	1	0	1	590	1	1	0	0	NA	NA	NA	33	19	166	500	166	143	337	110	0	9	0	0	0.018	0
.	19.01.15-22.47.55-1-427382	116	10	10	2	0	2	614	8	8	0	0	NA	NA	NA	27	31	166	511	167	147	354	113	8	17	2	0.048	0.033	0.012
.	19.01.15-22.48.00-1-427383	150	17	17	4	0	4	631	16	16	0	0	NA	NA	NA	57	50	180	512	171	161	352	118	11	49	3	0.061	0.096	0.018
.	19.01.15-22.48.02-1-427384	116	7	7	1	0	1	621	5	5	0	0	NA	NA	NA	41	42	168	514	173	148	352	121	13	7	10	0.077	0.014	0.058
.	19.01.15-22.48.03-1-427385	152	10	10	4	0	3	628	9	9	0	0	NA	NA	NA	60	48	172	518	171	154	358	116	9	36	0	0.052	0.069	0
.	19.01.15-22.48.04-1-427386	90	10	10	2	0	2	618	7	7	0	0	NA	NA	NA	30	37	169	507	174	150	349	119	14	3	0	0.083	0.006	0
.	19.01.15-22.48.05-1-427387	182	9	9	3	0	3	647	7	7	0	0	NA	NA	NA	44	61	171	524	179	152	369	126	17	15	0	0.099	0.029	0
.	19.01.15-22.48.15-1-427392	120	5	5	0	0	0	620	4	4	0	0	NA	NA	NA	22	36	174	502	173	154	347	119	3	8	2	0.017	0.016	0.012
.	19.01.15-22.48.21-1-427399	180	36	36	8	0	3	627	34	34	0	0	NA	NA	NA	58	51	173	515	176	155	352	120	18	103	12	0.104	0.2	0.068
.	19.01.15-22.48.23-1-427406	91	8	8	0	0	0	620	6	6	0	0	NA	NA	NA	35	35	173	507	168	153	352	115	11	13	6	0.064	0.026	0.036
.	19.01.15-22.48.25-1-427407	33	1	1	0	0	0	0	0	0	0	0	NA	NA	NA	5	15	165	499	164	0	0	0	0	0	0	0	0	0
.	19.01.15-22.48.26-1-427408	202	19	19	4	0	4	648	17	17	0	0	NA	NA	NA	57	65	177	524	177	161	364	123	4	73	7	0.023	0.139	0.04
.	19.01.15-22.48.26-1-427409	149	20	20	9	0	6	633	19	19	0	0	NA	NA	NA	42	47	176	512	172	154	359	120	22	58	5	0.125	0.113	0.029
.	19.01.15-22.48.27-1-427411	202	35	35	12	0	9	639	31	31	0	0	NA	NA	NA	59	55	176	522	170	159	362	118	30	98	8	0.17	0.188	0.047
.	19.01.15-22.48.35-1-427435	126	14	14	2	0	2	603	12	12	0	0	NA	NA	NA	30	22	166	502	167	144	344	115	6	21	8	0.036	0.042	0.048
.	19.01.15-22.48.41-1-427436	206	15	15	5	0	4	637	14	14	0	0	NA	NA	NA	66	61	169	528	177	149	367	121	14	40	6	0.083	0.076	0.034
.	19.01.15-22.48.42-1-427437	146	7	7	0	0	0	627	6	6	0	0	NA	NA	NA	42	48	172	518	171	152	359	116	1	13	4	0.006	0.025	0.023
.	19.01.15-22.48.53-1-427438	38	1	1	1	0	1	0	0	0	0	0	NA	NA	NA	10	10	167	494	162	0	0	0	0	3	0	0	0.006	0
.	19.01.15-22.48.58-1-427446	117	20	20	5	0	5	616	19	19	0	0	NA	NA	NA	32	39	166	515	171	147	352	117	12	47	7	0.072	0.091	0.041
.	19.01.15-22.49.00-1-427447	64	4	4	1	0	1	602	3	3	0	0	NA	NA	NA	30	28	166	507	168	149	339	114	0	12	5	0	0.024	0.03
.	19.01.15-22.49.08-1-427448	92	3	3	2	0	2	613	2	2	0	0	NA	NA	NA	34	33	171	507	168	150	350	113	0	5	2	0	0.01	0.012
.	19.01.15-22.49.09-1-427449	120	17	17	5	0	5	627	15	15	0	0	NA	NA	NA	30	45	168	517	173	152	356	119	13	34	7	0.077	0.066	0.04
.	19.01.15-22.49.11-1-427450	120	11	11	2	0	2	620	9	9	0	0	NA	NA	NA	28	39	175	508	169	155	350	115	0	14	13	0	0.028	0.077
.	19.01.15-22.49.14-1-427454	56	2	2	0	0	0	600	1	1	0	0	NA	NA	NA	25	20	167	498	168	149	337	114	0	9	0	0	0.018	0
.	19.01.15-22.49.18-1-427458	36	1	1	0	0	0	0	0	0	0	0	NA	NA	NA	10	14	165	499	163	0	0	0	0	1	0	0	0.002	0
.	19.01.15-22.49.22-1-427463	150	6	6	0	0	0	629	4	4	0	0	NA	NA	NA	60	55	173	511	184	152	350	127	6	18	3	0.035	0.035	0.016
.	19.01.15-22.49.25-1-427465	93	9	9	2	0	1	611	8	8	0	0	NA	NA	NA	35	35	169	513	166	151	350	110	7	21	2	0.041	0.041	0.012
.	19.01.15-22.49.26-1-427467	200	29	29	10	0	10	633	28	28	0	0	NA	NA	NA	60	52	174	522	169	155	362	116	38	67	23	0.218	0.128	0.136
.	19.01.15-22.49.26-1-427468	93	5	5	0	0	0	610	2	2	0	0	NA	NA	NA	21	24	167	504	166	151	344	115	9	4	0	0.054	0.008	0
.	19.01.15-22.49.31-1-427491	155	27	27	12	0	9	627	24	24	0	0	NA	NA	NA	58	52	171	520	174	154	356	117	29	87	11	0.17	0.167	0.063
.	19.01.15-22.49.41-1-427492	121	10	10	3	0	2	619	9	9	0	0	NA	NA	NA	49	38	172	512	167	153	354	112	4	37	0	0.023	0.072	0
.	19.01.15-22.49.43-1-427493	258	29	29	6	0	5	667	27	27	0	0	NA	NA	NA	65	91	179	543	182	163	376	128	7	97	29	0.039	0.179	0.159
.	19.01.15-22.49.44-1-427494	176	14	14	7	0	5	622	12	12	0	0	NA	NA	NA	50	44	171	510	176	150	349	123	16	27	0	0.094	0.053	0
.	19.01.15-22.49.46-1-427495	35	1	1	0	0	0	0	0	0	0	0	NA	NA	NA	14	10	165	493	165	0	0	0	0	0	1	0	0	0.006
.	19.01.15-22.49.49-1-427498	145	6	6	2	0	1	628	4	4	0	0	NA	NA	NA	53	50	170	524	169	150	362	116	2	15	5	0.012	0.029	0.03
.	19.01.15-22.49.49-1-427499	33	1	1	0	0	0	0	0	0	0	0	NA	NA	NA	11	10	166	493	164	0	0	0	3	0	0	0.018	0	0
.	19.01.15-22.49.50-1-427500	176	32	32	9	0	8	622	28	28	0	0	NA	NA	NA	65	45	171	514	173	152	353	117	24	64	0	0.14	0.125	0
.	19.01.15-22.49.53-1-427501	178	37	37	10	0	6	628	36	36	0	0	NA	NA	NA	63	48	172	521	168	153	361	114	37	88	16	0.215	0.169	0.095
.	19.01.15-22.50.01-1-427502	233	32	32	6	0	4	672	29	29	0	0	NA	NA	NA	81	93	183	537	186	161	377	134	18	84	13	0.098	0.156	0.07
.	19.01.15-22.50.06-1-427507	93	4	4	0	0	0	611	3	3	0	0	NA	NA	NA	34	37	171	506	173	147	345	119	5	3	0	0.029	0.006	0
.	19.01.15-22.50.10-1-427508	150	13	13	2	0	2	624	12	12	0	0	NA	NA	NA	42	47	170	515	175	149	350	125	13	34	9	0.076	0.066	0.051
.	19.01.15-22.50.12-1-427509	62	2	2	2	0	2	609	1	1	0	0	NA	NA	NA	21	24	170	501	166	150	345	114	0	2	2	0	0.004	0.012
.	19.01.15-22.50.21-1-427520	62	2	2	0	0	0	604	1	1	0	0	NA	NA	NA	23	22	168	502	165	151	339	114	0	8	0	0	0.016	0
.	19.01.15-22.50.22-1-427521	32	1	1	0	0	0	0	0	0	0	0	NA	NA	NA	6	11	165	494	165	0	0	0	0	0	0	0	0	0
.	19.01.15-22.50.27-1-427524	89	4	4	3	0	2	608	3	3	0	0	NA	NA	NA	29	30	170	507	166	151	346	111	0	4	13	0	0.008	0.078
.	19.01.15-22.50.29-1-427545	129	10	10	2	0	1	620	8	8	0	0	NA	NA	NA	53	33	171	507	168	153	350	117	11	30	4	0.064	0.059	0.024
.	19.01.15-22.50.32-1-427548	34	1	1	0	0	0	0	0	0	0	0	NA	NA	NA	7	8	163	496	162	0	0	0	0	0	0	0	0	0
.	19.01.15-22.50.34-1-427549	291	33	33	17	0	12	657	27	27	0	0	NA	NA	NA	84	80	183	531	179	162	372	123	32	99	15	0.175	0.186	0.084
.	19.01.15-22.50.35-1-427550	91	7	7	2	0	2	620	6	6	0	0	NA	NA	NA	25	34	169	507	171	152	350	118	0	24	0	0	0.047	0
.	19.01.15-22.50.35-1-427551	149	14	14	3	0	1	638	12	12	0	0	NA	NA	NA	45	55	174	515	179	154	357	127	24	34	7	0.138	0.066	0.039
.	19.01.15-22.50.40-1-427552	147	13	13	3	0	1	628	12	12	0	0	NA	NA	NA	58	45	170	515	173	151	357	120	2	37	12	0.012	0.072	0.069
.	19.01.15-22.50.46-1-427553	66	7	7	1	0	1	610	5	5	0	0	NA	NA	NA	26	30	170	505	168	151	344	115	1	16	0	0.006	0.032	0
.	19.01.15-22.50.50-1-427554	66	3	3	0	0	0	618	2	2	0	0	NA	NA	NA	16	28	167	507	167	151	352	115	0	8	5	0	0.016	0.03
.	19.01.15-22.50.52-1-427555	68	2	2	1	0	1	605	1	1	0	0	NA	NA	NA	25	26	168	501	170	147	342	116	0	0	4	0	0	0.024
.	19.01.15-22.50.54-1-427556	118	24	24	4	0	3	622	23	23	0	0	NA	NA	NA	37	50	170	520	173	151	353	118	28	46	5	0.165	0.088	0.029
.	19.01.15-22.51.03-1-427564	118	12	12	4	0	3	620	11	11	0	0	NA	NA	NA	34	39	171	513	168	154	351	115	10	40	5	0.058	0.078	0.03
.	19.01.15-22.51.05-1-427567	122	15	15	2	0	2	638	13	13	0	0	NA	NA	NA	45	57	173	524	173	155	363	120	24	39	2	0.139	0.074	0.012
.	19.01.15-22.51.05-1-427568	206	14	14	6	0	6	645	13	13	0	0	NA	NA	NA	67	60	173	521	179	156	364	125	0	48	14	0	0.092	0.078
.	19.01.15-22.51.05-1-427569	91	8	8	4	0	1	611	7	7	0	0	NA	NA	NA	40	31	171	506	167	154	343	114	0	19	5	0	0.038	0.03
.	19.01.15-22.51.21-1-427580	118	5	5	1	0	1	614	4	4	0	0	NA	NA	NA	55	35	169	513	166	152	347	115	5	14	0	0.03	0.027	0
.	19.01.15-22.51.23-1-427583	88	5	5	1	0	1	608	4	4	0	0	NA	NA	NA	33	26	169	500	170	152	338	118	2	8	1	0.012	0.016	0.006
.	19.01.15-22.51.31-1-427606	118	7	7	0	0	0	634	5	5	0	0	NA	NA	NA	32	55	175	518	175	158	358	118	2	18	2	0.011	0.035	0.011
.	19.01.15-22.51.31-1-427607	122	11	11	2	0	1	607	10	10	0	0	NA	NA	NA	36	27	166	507	167	144	349	114	2	15	12	0.012	0.03	0.072
.	19.01.15-22.51.34-1-427608	364	41	41	13	0	9	690	37	37	0	0	NA	NA	NA	101	116	185	560	184	167	393	130	14	129	28	0.076	0.23	0.152
.	19.01.15-22.51.35-1-427609	65	7	7	1	0	1	608	6	6	0	0	NA	NA	NA	34	32	168	511	166	145	350	113	4	22	0	0.024	0.043	0
.	19.01.15-22.51.38-1-427610	63	2	2	0	0	0	452	1	1	0	0	NA	NA	NA	16	14	164	500	163	111	255	86	0	1	0	0	0.002	0
.	19.01.15-22.51.39-1-427611	92	17	17	3	0	3	615	14	14	0	0	NA	NA	NA	33	30	176	500	167	157	343	115	5	39	0	0.028	0.078	0
.	19.01.15-22.51.42-1-427612	88	3	3	1	0	0	615	2	2	0	0	NA	NA	NA	26	29	171	504	167	151	349	115	7	5	0	0.041	0.01	0
.	19.01.15-22.51.48-1-427613	124	6	6	0	0	0	615	5	5	0	0	NA	NA	NA	44	33	169	508	169	153	346	116	2	18	0	0.012	0.035	0
.	19.01.15-22.51.49-1-427614	151	14	14	3	0	2	636	13	13	0	0	NA	NA	NA	53	51	165	527	172	149	365	122	5	57	3	0.03	0.108	0.017
.	19.01.15-22.51.50-1-427615	64	4	4	2	0	1	602	3	3	0	0	NA	NA	NA	31	19	165	502	165	147	344	111	0	16	3	0	0.032	0.018
.	19.01.15-22.51.54-1-427616	291	22	22	8	0	4	656	21	21	0	0	NA	NA	NA	80	78	177	537	177	156	374	126	14	57	23	0.079	0.106	0.13
.	19.01.15-22.52.00-1-427617	152	12	12	4	0	3	622	11	11	0	0	NA	NA	NA	46	50	169	522	172	151	355	116	5	14	9	0.03	0.027	0.052
.	19.01.15-22.52.02-1-427618	33	1	1	0	0	0	0	0	0	0	0	NA	NA	NA	15	5	163	492	163	0	0	0	1	0	0	0.006	0	0
.	19.01.15-22.52.04-1-427619	89	4	4	0	0	0	617	3	3	0	0	NA	NA	NA	28	32	173	505	167	155	349	113	0	7	1	0	0.014	0.006
.	19.01.15-22.52.04-1-427620	143	10	10	1	0	1	621	9	9	0	0	NA	NA	NA	52	44	171	515	171	153	351	117	10	19	0	0.058	0.037	0
.	19.01.15-22.52.06-1-427621	123	6	6	1	0	1	621	5	5	0	0	NA	NA	NA	25	35	168	513	167	152	352	117	4	18	0	0.024	0.035	0
.	19.01.15-22.52.10-1-427622	117	10	10	5	0	4	622	6	6	0	0	NA	NA	NA	45	43	172	512	172	154	350	118	3	32	0	0.017	0.062	0
.	19.01.15-22.52.19-1-427633	204	33	33	8	0	6	634	31	31	0	0	NA	NA	NA	50	54	171	524	172	153	365	116	14	84	27	0.082	0.16	0.157
.	19.01.15-22.52.21-1-427636	116	12	12	3	0	3	621	10	10	0	0	NA	NA	NA	24	36	170	512	167	153	354	114	28	30	12	0.165	0.059	0.072
.	19.01.15-22.52.22-1-427642	116	14	14	2	0	0	623	11	11	0	0	NA	NA	NA	27	43	167	519	170	149	358	116	3	29	6	0.018	0.056	0.035
.	19.01.15-22.52.30-1-427664	93	7	7	2	0	1	616	6	6	0	0	NA	NA	NA	29	25	168	502	168	153	345	118	9	20	0	0.054	0.04	0
.	19.01.15-22.52.30-1-427665	63	3	3	2	0	2	611	2	2	0	0	NA	NA	NA	30	30	172	504	167	152	344	115	4	4	0	0.023	0.008	0
.	19.01.15-22.52.40-1-427668	149	8	8	2	0	2	625	7	7	0	0	NA	NA	NA	40	44	173	509	175	157	350	118	0	9	17	0	0.018	0.097
.	19.01.15-22.52.43-1-427669	33	1	1	0	0	0	0	0	0	0	0	NA	NA	NA	11	9	165	492	165	0	0	0	0	0	1	0	0	0.006
.	19.01.15-22.52.49-1-427670	39	1	1	1	0	1	0	0	0	0	0	NA	NA	NA	10	13	164	497	165	0	0	0	0	1	0	0	0.002	0
.	19.01.15-22.52.55-1-427693	95	6	6	2	0	1	609	5	5	0	0	NA	NA	NA	29	30	172	506	165	152	348	109	4	16	1	0.023	0.032	0.006
.	19.01.15-22.52.55-1-427698	151	11	11	3	0	3	634	9	9	0	0	NA	NA	NA	48	46	173	521	165	155	363	116	0	32	3	0	0.061	0.018
.	19.01.15-22.52.55-1-427699	91	10	10	2	0	2	607	9	9	0	0	NA	NA	NA	37	26	170	504	165	150	345	112	3	28	1	0.018	0.056	0.006
.	19.01.15-22.52.58-1-427707	61	4	4	1	0	0	604	3	3	0	0	NA	NA	NA	29	25	166	506	166	148	344	112	13	13	0	0.078	0.026	0
.	19.01.15-22.52.58-1-427708	88	5	5	1	0	1	621	4	4	0	0	NA	NA	NA	30	36	169	510	170	150	355	116	0	12	1	0	0.024	0.006
.	19.01.15-22.53.03-1-427709	61	2	2	0	0	0	608	1	1	0	0	NA	NA	NA	20	25	171	501	166	150	344	114	0	5	0	0	0.01	0
.	19.01.15-22.53.07-1-427710	126	11	11	5	0	4	624	9	9	0	0	NA	NA	NA	40	43	171	514	171	153	353	118	0	45	0	0	0.088	0
.	19.01.15-22.53.14-1-427713	59	2	2	0	0	0	595	1	1	0	0	NA	NA	NA	27	14	167	495	165	147	334	114	5	4	0	0.03	0.008	0
.	19.01.15-22.53.14-1-427715	89	6	6	2	0	2	618	5	5	0	0	NA	NA	NA	36	33	169	511	166	152	350	116	8	8	5	0.047	0.016	0.03
.	19.01.15-22.53.16-1-427718	119	6	6	2	0	1	637	5	5	0	0	NA	NA	NA	45	54	176	518	173	157	357	123	9	13	0	0.051	0.025	0
.	19.01.15-22.53.17-1-427719	94	5	5	4	0	2	617	4	4	0	0	NA	NA	NA	36	37	168	511	171	150	350	117	0	9	8	0	0.018	0.047
.	19.01.15-22.53.19-1-427723	64	2	2	1	0	1	592	1	1	0	0	NA	NA	NA	24	15	168	495	165	146	336	110	0	7	0	0	0.014	0
.	19.01.15-22.53.22-1-427726	122	15	15	6	0	5	634	14	14	0	0	NA	NA	NA	39	59	173	524	175	153	359	122	12	20	3	0.069	0.038	0.017
.	19.01.15-22.53.23-1-427729	92	6	6	1	0	1	624	5	5	0	0	NA	NA	NA	33	39	170	510	172	153	353	118	17	16	0	0.1	0.031	0
.	19.01.15-22.53.27-1-427730	149	17	17	3	0	3	619	13	13	0	0	NA	NA	NA	53	36	170	507	172	150	352	117	12	18	2	0.071	0.036	0.012
.	19.01.15-22.53.30-1-427751	89	7	7	1	0	1	608	5	5	0	0	NA	NA	NA	38	31	171	508	165	151	347	110	3	16	0	0.018	0.031	0
.	19.01.15-22.53.31-1-427754	141	14	14	7	0	5	606	13	13	0	0	NA	NA	NA	46	31	170	506	168	150	341	115	1	42	14	0.006	0.083	0.083
.	19.01.15-22.53.35-1-427757	240	23	23	11	0	9	653	21	21	0	0	NA	NA	NA	61	71	175	530	179	158	370	125	19	47	24	0.109	0.089	0.134
.	19.01.15-22.53.35-1-427806	261	52	52	13	0	12	656	47	47	0	0	NA	NA	NA	77	75	181	533	174	162	372	122	28	154	22	0.155	0.289	0.126
.	19.01.15-22.53.40-1-427816	118	8	8	0	0	0	631	6	6	0	0	NA	NA	NA	42	43	171	520	165	154	364	113	0	23	12	0	0.044	0.073
.	19.01.15-22.53.43-1-427820	181	29	29	7	0	4	642	25	25	0	0	NA	NA	NA	58	64	179	522	176	161	359	122	23	60	16	0.128	0.115	0.091
.	19.01.15-22.53.46-1-427848	91	5	5	0	0	0	622	4	4	0	0	NA	NA	NA	23	37	176	506	168	157	349	116	2	18	0	0.011	0.036	0
.	19.01.15-22.53.47-1-427858	201	12	12	4	0	4	644	11	11	0	0	NA	NA	NA	59	66	178	525	176	155	366	123	14	25	1	0.079	0.048	0.006
.	19.01.15-22.53.54-1-427883	154	29	29	8	0	7	614	26	26	0	0	NA	NA	NA	48	40	171	516	166	148	352	114	25	63	20	0.146	0.122	0.12
.	19.01.15-22.53.59-1-427884	176	13	13	7	0	6	635	11	11	0	0	NA	NA	NA	57	61	171	525	178	150	361	124	23	35	8	0.135	0.067	0.045
.	19.01.15-22.54.08-1-427885	91	4	4	1	0	0	618	3	3	0	0	NA	NA	NA	24	38	168	512	171	147	353	118	4	3	1	0.024	0.006	0.006
.	19.01.15-22.54.08-1-427886	209	21	21	6	0	1	644	19	19	0	0	NA	NA	NA	58	64	175	529	173	157	366	121	9	58	13	0.051	0.11	0.075
.	19.01.15-22.54.09-1-427887	30	1	1	0	0	0	0	0	0	0	0	NA	NA	NA	13	5	165	491	162	0	0	0	0	0	1	0	0	0.006
.	19.01.15-22.54.11-1-427888	128	10	10	2	0	1	615	9	9	0	0	NA	NA	NA	47	35	171	510	167	150	351	114	4	42	2	0.023	0.082	0.012
.	19.01.15-22.54.13-1-427891	59	3	3	0	0	0	608	2	2	0	0	NA	NA	NA	16	21	165	499	170	145	346	117	4	7	0	0.024	0.014	0
.	19.01.15-22.54.24-1-427902	151	14	14	2	0	1	638	13	13	0	0	NA	NA	NA	43	59	176	520	176	156	362	120	10	35	1	0.057	0.067	0.006
.	19.01.15-22.54.32-1-427925	61	3	3	0	0	0	350	2	2	0	0	NA	NA	NA	19	17	166	499	165	85	201	64	0	3	6	0	0.006	0.036
.	19.01.15-22.54.35-1-427926	117	12	12	2	0	1	619	8	8	0	0	NA	NA	NA	29	39	172	512	168	153	350	116	0	17	3	0	0.033	0.018
.	19.01.15-22.54.35-1-427927	92	3	3	3	0	1	622	2	2	0	0	NA	NA	NA	25	35	167	510	171	149	356	117	0	5	2	0	0.01	0.012
.	19.01.15-22.54.36-1-427928	122	6	6	2	0	2	618	5	5	0	0	NA	NA	NA	40	33	168	508	170	149	351	118	11	16	0	0.065	0.031	0
.	19.01.15-22.54.40-1-427929	295	24	24	10	0	6	683	21	21	0	0	NA	NA	NA	94	113	181	565	180	160	397	126	31	64	11	0.171	0.113	0.061
.	19.01.15-22.54.44-1-427930	122	11	11	4	0	4	611	10	10	0	0	NA	NA	NA	50	36	170	511	168	151	345	115	8	31	2	0.047	0.061	0.012
.	19.01.15-22.54.45-1-427931	149	21	21	7	0	3	625	17	17	0	0	NA	NA	NA	51	46	177	516	166	155	359	111	28	54	9	0.158	0.105	0.054
.	19.01.15-22.54.46-1-427932	62	3	3	0	0	0	557	2	2	0	0	NA	NA	NA	14	22	168	504	163	137	319	101	1	6	0	0.006	0.012	0
.	19.01.15-22.54.49-1-427935	60	3	3	0	0	0	607	2	2	0	0	NA	NA	NA	23	27	167	505	168	148	345	114	3	6	0	0.018	0.012	0
.	19.01.15-22.54.50-1-427936	33	1	1	0	0	0	0	0	0	0	0	NA	NA	NA	5	14	168	494	165	0	0	0	0	2	0	0	0.004	0
.	19.01.15-22.54.54-1-427937	119	12	12	3	0	1	616	10	10	0	0	NA	NA	NA	36	36	171	509	169	153	348	115	9	22	4	0.053	0.043	0.024
.	19.01.15-22.54.56-1-427938	87	3	3	1	0	1	613	1	1	0	0	NA	NA	NA	32	31	170	509	165	150	350	113	0	6	2	0	0.012	0.012
.	19.01.15-22.55.02-1-427946	195	21	21	6	0	4	635	18	18	0	0	NA	NA	NA	46	51	176	512	176	160	351	124	19	42	2	0.108	0.082	0.011
.	19.01.15-22.55.03-1-427947	237	23	23	7	0	5	651	21	21	0	0	NA	NA	NA	68	77	177	537	176	159	369	123	10	74	3	0.056	0.138	0.017
.	19.01.15-22.55.10-1-427948	89	9	9	4	0	4	614	8	8	0	0	NA	NA	NA	37	40	169	513	171	152	346	116	2	20	2	0.012	0.039	0.012
.	19.01.15-22.55.15-1-427952	124	14	14	5	0	2	621	11	11	0	0	NA	NA	NA	45	46	172	520	167	149	357	115	19	14	1	0.11	0.027	0.006
.	19.01.15-22.55.15-1-427954	123	13	13	1	0	1	619	12	12	0	0	NA	NA	NA	26	33	169	507	170	150	350	119	6	27	4	0.036	0.053	0.024
.	19.01.15-22.55.19-1-427959	144	13	13	4	0	3	613	11	11	0	0	NA	NA	NA	29	28	167	507	167	150	350	113	17	33	4	0.102	0.065	0.024
.	19.01.15-22.55.23-1-427964	116	6	6	0	0	0	625	5	5	0	0	NA	NA	NA	35	41	172	511	171	152	353	120	0	20	0	0	0.039	0
.	19.01.15-22.55.26-1-427965	96	3	3	1	0	1	607	1	1	0	0	NA	NA	NA	33	23	165	502	169	145	345	117	1	5	0	0.006	0.01	0
.	19.01.15-22.55.30-1-427987	90	4	4	0	0	0	609	3	3	0	0	NA	NA	NA	30	28	171	506	164	150	346	113	3	13	0	0.018	0.026	0
.	19.01.15-22.55.41-1-427989	33	1	1	1	0	1	0	0	0	0	0	NA	NA	NA	5	8	165	490	166	0	0	0	0	2	0	0	0.004	0
.	19.01.15-22.55.42-1-427990	209	18	18	6	0	6	643	17	17	0	0	NA	NA	NA	63	62	181	525	169	162	367	114	4	48	8	0.022	0.091	0.047
.	19.01.15-22.55.42-1-427991	60	3	3	0	0	0	616	2	2	0	0	NA	NA	NA	16	32	168	506	171	152	347	117	3	6	0	0.018	0.012	0
.	19.01.15-22.55.44-1-427992	215	34	34	7	0	5	638	31	31	0	0	NA	NA	NA	76	61	178	522	174	160	359	119	27	79	4	0.152	0.151	0.023
.	19.01.15-22.55.44-1-427993	91	3	3	2	0	2	605	2	2	0	0	NA	NA	NA	29	28	167	507	167	146	345	114	6	3	0	0.036	0.006	0
.	19.01.15-22.55.47-1-427994	182	15	15	2	0	1	637	14	14	0	0	NA	NA	NA	50	55	172	517	179	151	358	128	7	35	5	0.041	0.068	0.028
.	19.01.15-22.55.49-1-427995	59	2	2	1	0	1	608	1	1	0	0	NA	NA	NA	19	28	165	511	165	144	349	115	0	3	0	0	0.006	0
.	19.01.15-22.55.49-1-427996	145	13	13	6	0	5	629	12	12	0	0	NA	NA	NA	56	51	169	521	174	150	359	120	10	32	9	0.059	0.061	0.052
.	19.01.15-22.55.59-1-427997	155	17	17	5	0	5	635	14	14	0	0	NA	NA	NA	46	49	172	517	173	153	361	121	19	38	9	0.11	0.074	0.052
.	19.01.15-22.56.01-1-427998	173	17	17	4	0	3	645	16	16	0	0	NA	NA	NA	39	65	171	528	179	153	367	125	3	73	5	0.018	0.138	0.028
.	19.01.15-22.56.01-1-427999	90	4	4	1	0	1	602	3	3	0	0	NA	NA	NA	28	19	168	501	163	149	342	111	0	5	1	0	0.01	0.006
.	19.01.15-22.56.03-1-428000	148	23	23	5	0	5	639	20	20	0	0	NA	NA	NA	41	51	173	521	170	156	366	117	2	52	16	0.012	0.1	0.094
.	19.01.15-22.56.16-1-428009	178	14	14	5	0	5	620	11	11	0	0	NA	NA	NA	67	39	167	516	169	147	355	118	21	39	1	0.126	0.076	0.006
.	19.01.15-22.56.18-1-428011	60	2	2	1	0	1	0	1	1	0	0	NA	NA	NA	17	17	167	498	165	0	0	0	0	1	4	0	0.002	0.024
.	19.01.15-22.56.21-1-428015	61	2	2	0	0	0	152	1	1	0	0	NA	NA	NA	17	9	165	493	164	39	86	27	0	1	2	0	0.002	0.012
.	19.01.15-22.56.22-1-428019	185	29	29	6	0	5	632	26	26	0	0	NA	NA	NA	53	50	175	517	171	155	360	117	4	68	27	0.023	0.132	0.158
.	19.01.15-22.56.27-1-428025	207	19	19	5	0	4	637	18	18	0	0	NA	NA	NA	64	60	175	526	172	155	364	118	31	45	13	0.177	0.086	0.076
.	19.01.15-22.56.29-1-428046	91	5	5	2	0	1	607	3	3	0	0	NA	NA	NA	27	27	171	504	165	151	344	112	0	25	0	0	0.05	0
.	19.01.15-22.56.32-1-428049	211	19	19	5	0	2	645	15	15	0	0	NA	NA	NA	47	64	179	522	176	160	364	121	4	78	14	0.022	0.149	0.08
.	19.01.15-22.56.38-1-428050	236	29	29	10	0	5	658	26	26	0	0	NA	NA	NA	73	77	178	531	181	158	371	129	6	99	1	0.034	0.186	0.006
.	19.01.15-22.56.44-1-428051	88	5	5	1	0	1	612	4	4	0	0	NA	NA	NA	33	26	167	503	169	148	348	116	7	9	0	0.042	0.018	0
.	19.01.15-22.56.45-1-428052	34	1	1	0	0	0	0	0	0	0	0	NA	NA	NA	11	8	165	492	164	0	0	0	0	0	0	0	0	0
.	19.01.15-22.56.47-1-428053	121	9	9	2	0	1	620	6	6	0	0	NA	NA	NA	29	36	169	507	173	153	350	117	8	10	12	0.047	0.02	0.069
.	19.01.15-22.56.47-1-428054	91	4	4	1	0	0	618	3	3	0	0	NA	NA	NA	32	38	174	504	173	155	345	118	0	12	0	0	0.024	0
.	19.01.15-22.56.50-1-428055	64	8	8	4	0	3	612	7	7	0	0	NA	NA	NA	20	33	167	508	171	150	346	116	0	31	1	0	0.061	0.006
.	19.01.15-22.57.02-1-428063	125	10	10	1	0	0	617	8	8	0	0	NA	NA	NA	57	40	166	519	168	147	355	115	5	14	14	0.03	0.027	0.083
.	19.01.15-22.57.02-1-428065	32	1	1	0	0	0	0	0	0	0	0	NA	NA	NA	7	6	163	493	163	0	0	0	1	0	0	0.006	0	0
.	19.01.15-22.57.04-1-428066	173	16	16	4	0	3	624	14	14	0	0	NA	NA	NA	53	43	170	514	172	150	356	118	1	39	10	0.006	0.076	0.058
.	19.01.15-22.57.04-1-428067	94	3	3	0	0	0	622	2	2	0	0	NA	NA	NA	36	37	170	509	171	152	350	120	0	10	0	0	0.02	0
.	19.01.15-22.57.06-1-428068	84	4	4	2	0	2	613	3	3	0	0	NA	NA	NA	24	32	173	505	167	155	348	110	0	18	1	0	0.036	0.006
.	19.01.15-22.57.10-1-428069	235	44	44	13	0	8	640	41	41	0	0	NA	NA	NA	55	63	179	519	178	159	358	123	4	141	22	0.022	0.272	0.124
.	19.01.15-22.57.12-1-428070	93	5	5	1	0	1	613	4	4	0	0	NA	NA	NA	26	33	172	504	170	153	345	115	8	7	0	0.047	0.014	0
.	19.01.15-22.57.12-1-428071	148	16	16	2	0	1	619	15	15	0	0	NA	NA	NA	42	38	173	506	172	151	350	118	4	28	12	0.023	0.055	0.07
.	19.01.15-22.57.20-1-428083	347	34	34	9	0	6	676	31	31	0	0	NA	NA	NA	94	98	182	551	178	165	386	125	28	105	10	0.154	0.191	0.056
.	19.01.15-22.57.23-1-428087	150	6	6	4	0	4	629	4	4	0	0	NA	NA	NA	53	50	174	515	174	156	352	121	7	16	0	0.04	0.031	0
.	19.01.15-22.57.23-1-428088	95	10	10	2	0	2	608	9	9	0	0	NA	NA	NA	30	29	164	510	168	144	350	114	3	26	0	0.018	0.051	0
.	19.01.15-22.57.27-1-428089	191	22	22	6	0	5	644	20	20	0	0	NA	NA	NA	50	61	175	526	173	158	366	120	43	47	30	0.246	0.089	0.173
.	19.01.15-22.57.35-1-428112	61	2	2	0	0	0	608	1	1	0	0	NA	NA	NA	19	24	168	503	166	149	346	113	2	0	1	0.012	0	0.006
.	19.01.15-22.57.40-1-428113	121	9	9	3	0	3	621	7	7	0	0	NA	NA	NA	45	36	173	506	170	156	348	117	9	21	0	0.052	0.042	0
.	19.01.15-22.57.40-1-428114	381	26	26	11	0	9	707	24	24	0	0	NA	NA	NA	89	129	190	562	190	170	401	136	8	88	16	0.042	0.157	0.084
.	19.01.15-22.57.41-1-428115	83	3	3	2	0	2	604	2	2	0	0	NA	NA	NA	25	21	171	498	165	149	343	112	0	0	5	0	0	0.03
.	19.01.15-22.57.52-1-428116	205	11	11	2	0	2	637	10	10	0	0	NA	NA	NA	68	58	176	522	173	156	365	116	5	25	7	0.028	0.048	0.04
.	19.01.15-22.57.54-1-428117	117	7	7	1	0	1	629	6	6	0	0	NA	NA	NA	48	46	171	516	172	154	357	118	7	13	0	0.041	0.025	0
.	19.01.15-22.57.56-1-428118	376	23	23	5	0	4	698	17	17	0	0	NA	NA	NA	112	120	187	560	186	169	395	134	29	45	1	0.155	0.08	0.005
.	19.01.15-22.58.02-1-428119	175	22	22	7	0	5	625	17	17	0	0	NA	NA	NA	62	51	176	513	175	154	352	119	25	42	3	0.142	0.082	0.017
.	19.01.15-22.58.05-1-428120	180	24	24	9	0	7	638	22	22	0	0	NA	NA	NA	48	56	179	518	172	159	360	119	24	84	7	0.134	0.162	0.041
.	19.01.15-22.58.05-1-428121	36	1	1	1	0	1	0	0	0	0	0	NA	NA	NA	15	9	164	494	164	0	0	0	0	0	0	0	0	0
.	19.01.15-22.58.07-1-428122	89	3	3	1	0	1	618	2	2	0	0	NA	NA	NA	31	34	172	505	170	153	347	118	14	1	0	0.081	0.002	0
.	19.01.15-22.58.13-1-428124	64	2	2	0	0	0	606	1	1	0	0	NA	NA	NA	33	28	170	503	168	149	343	114	0	12	0	0	0.024	0
.	19.01.15-22.58.15-1-428128	64	4	4	2	0	2	606	2	2	0	0	NA	NA	NA	24	19	167	499	166	150	342	114	0	12	1	0	0.024	0.006
.	19.01.15-22.58.18-1-428132	207	21	21	7	0	6	630	20	20	0	0	NA	NA	NA	82	52	173	517	175	153	356	121	17	59	16	0.098	0.114	0.091
.	19.01.15-22.58.22-1-428141	124	5	5	1	0	0	620	4	4	0	0	NA	NA	NA	44	38	169	514	168	150	355	115	4	13	0	0.024	0.025	0
.	19.01.15-22.58.28-1-428147	123	6	6	1	0	1	624	5	5	0	0	NA	NA	NA	44	48	169	520	172	148	359	117	3	29	3	0.018	0.056	0.017
.	19.01.15-22.58.30-1-428164	36	1	1	1	0	1	0	0	0	0	0	NA	NA	NA	5	6	163	493	163	0	0	0	0	1	0	0	0.002	0
.	19.01.15-22.58.31-1-428167	206	11	11	2	0	2	645	8	8	0	0	NA	NA	NA	56	66	181	523	175	162	367	116	4	35	0	0.022	0.067	0
.	19.01.15-22.58.32-1-428168	89	7	7	1	0	0	602	6	6	0	0	NA	NA	NA	37	20	170	500	163	151	341	110	1	20	2	0.006	0.04	0.012
.	19.01.15-22.58.40-1-428171	149	13	13	2	0	2	630	12	12	0	0	NA	NA	NA	53	51	178	514	172	159	352	119	1	30	2	0.006	0.058	0.012
.	19.01.15-22.58.43-1-428172	304	24	24	8	0	7	649	21	21	0	0	NA	NA	NA	94	72	174	536	175	155	374	120	22	72	15	0.126	0.134	0.086
.	19.01.15-22.58.44-1-428173	98	6	6	1	0	1	611	3	3	0	0	NA	NA	NA	45	37	172	506	172	150	348	113	1	10	5	0.006	0.02	0.029
.	19.01.15-22.58.48-1-428174	174	27	27	8	0	5	634	25	25	0	0	NA	NA	NA	37	47	171	519	170	153	363	118	24	81	5	0.14	0.156	0.029
.	19.01.15-22.58.51-1-428175	36	1	1	0	0	0	0	0	0	0	0	NA	NA	NA	5	11	165	495	164	0	0	0	0	0	0	0	0	0
.	19.01.15-22.58.53-1-428176	169	16	16	5	0	2	626	13	13	0	0	NA	NA	NA	53	50	175	516	172	158	351	117	15	54	8	0.086	0.105	0.047
.	19.01.15-22.58.54-1-428177	63	2	2	0	0	0	607	1	1	0	0	NA	NA	NA	24	21	166	501	167	150	343	114	0	7	0	0	0.014	0
.	19.01.15-22.58.56-1-428178	95	5	5	2	0	1	609	3	3	0	0	NA	NA	NA	21	25	168	502	168	150	345	114	12	10	0	0.071	0.02	0
.	19.01.15-22.59.07-1-428186	120	14	14	4	0	4	623	12	12	0	0	NA	NA	NA	26	44	171	510	176	150	352	121	5	38	4	0.029	0.075	0.023
.	19.01.15-22.59.07-1-428187	34	1	1	0	0	0	0	0	0	0	0	NA	NA	NA	6	6	166	489	164	0	0	0	1	0	0	0.006	0	0
.	19.01.15-22.59.11-1-428188	172	10	10	6	0	4	632	8	8	0	0	NA	NA	NA	54	48	178	519	164	160	364	108	2	18	22	0.011	0.035	0.134
.	19.01.15-22.59.12-1-428190	96	3	3	0	0	0	608	2	2	0	0	NA	NA	NA	25	22	167	504	164	150	346	112	0	16	0	0	0.032	0
.	19.01.15-22.59.13-1-428191	60	2	2	1	0	1	602	1	1	0	0	NA	NA	NA	27	21	166	504	164	144	346	112	0	0	5	0	0	0.03
.	19.01.15-22.59.16-1-428195	97	7	7	3	0	1	626	5	5	0	0	NA	NA	NA	30	50	173	521	169	155	355	116	0	22	9	0	0.042	0.053
.	19.01.15-22.59.23-1-428204	147	6	6	2	0	2	619	5	5	0	0	NA	NA	NA	52	42	172	506	177	153	346	120	10	5	3	0.058	0.01	0.017
.	19.01.15-22.59.25-1-428205	114	9	9	1	0	1	607	7	7	0	0	NA	NA	NA	34	29	167	507	168	149	346	112	3	17	3	0.018	0.034	0.018
.	19.01.15-22.59.26-1-428206	61	2	2	0	0	0	251	1	1	0	0	NA	NA	NA	16	21	172	496	166	62	144	45	0	3	0	0	0.006	0
.	19.01.15-22.59.27-1-428208	82	4	4	2	0	2	624	3	3	0	0	NA	NA	NA	30	37	168	510	172	150	352	122	8	0	6	0.048	0	0.035
.	19.01.15-22.59.30-1-428229	178	14	14	3	0	3	633	12	12	0	0	NA	NA	NA	62	51	173	524	167	155	362	116	12	18	9	0.069	0.034	0.054
.	19.01.15-22.59.39-1-428231	62	2	2	1	0	1	352	1	1	0	0	NA	NA	NA	10	16	164	498	167	88	200	64	0	1	0	0	0.002	0
.	19.01.15-22.59.47-1-428232	61	2	2	1	0	1	555	1	1	0	0	NA	NA	NA	19	17	168	499	163	139	317	99	0	2	0	0	0.004	0
.	19.01.15-22.59.50-1-428235	66	3	3	0	0	0	621	2	2	0	0	NA	NA	NA	23	36	170	509	170	153	349	119	0	10	1	0	0.02	0.006
.	19.01.15-22.59.51-1-428236	141	12	12	3	0	3	622	11	11	0	0	NA	NA	NA	48	44	169	519	169	150	358	114	7	28	6	0.041	0.054	0.036
.	19.01.15-22.59.53-1-428237	82	5	5	0	0	0	610	4	4	0	0	NA	NA	NA	28	31	168	509	167	152	342	116	1	13	0	0.006	0.026	0
.	19.01.15-22.59.54-1-428238	59	2	2	0	0	0	352	1	1	0	0	NA	NA	NA	17	15	165	496	167	86	199	67	5	0	0	0.03	0	0
.	19.01.15-22.59.55-1-428239	170	68	68	16	0	11	619	62	62	0	0	NA	NA	NA	63	44	170	518	169	147	357	115	30	154	17	0.176	0.297	0.101
.	19.01.15-22.59.56-1-428240	305	24	24	7	0	5	652	20	20	0	0	NA	NA	NA	106	75	176	532	180	157	369	126	48	40	1	0.273	0.075	0.006
.	19.01.15-23.00.00-1-428241	122	5	5	2	0	1	606	4	4	0	0	NA	NA	NA	40	26	167	506	166	148	345	113	0	5	11	0	0.01	0.066
.	19.01.15-23.00.04-1-428246	30	1	1	0	0	0	0	0	0	0	0	NA	NA	NA	11	7	165	492	163	0	0	0	0	0	0	0	0	0
.	19.01.15-23.00.05-1-428247	181	17	17	5	0	4	638	15	15	0	0	NA	NA	NA	46	52	171	523	171	152	366	120	0	41	14	0	0.078	0.082
.	19.01.15-23.00.06-1-428248	299	22	22	8	0	7	676	18	18	0	0	NA	NA	NA	87	100	185	549	179	166	383	127	3	72	9	0.016	0.131	0.05
.	19.01.15-23.00.06-1-428249	35	1	1	0	0	0	0	0	0	0	0	NA	NA	NA	10	14	165	497	165	0	0	0	3	0	0	0.018	0	0
.	19.01.15-23.00.09-1-428250	115	13	13	5	0	4	621	11	11	0	0	NA	NA	NA	36	32	171	503	171	153	348	120	28	15	0	0.164	0.03	0
.	19.01.15-23.00.10-1-428251	259	19	19	8	0	8	670	16	16	0	0	NA	NA	NA	71	95	180	544	184	163	376	131	13	65	10	0.072	0.119	0.054
.	19.01.15-23.00.19-1-428259	111	8	8	0	0	0	617	7	7	0	0	NA	NA	NA	37	28	166	509	166	149	353	115	4	23	0	0.024	0.045	0
.	19.01.15-23.00.26-1-428265	35	1	1	0	0	0	0	0	0	0	0	NA	NA	NA	10	10	165	494	164	0	0	0	9	0	0	0.055	0	0
.	19.01.15-23.00.31-1-428287	158	38	38	9	0	6	625	34	34	0	0	NA	NA	NA	43	50	175	513	175	154	351	120	33	84	10	0.189	0.164	0.057
.	19.01.15-23.00.34-1-428289	120	8	8	1	0	1	613	7	7	0	0	NA	NA	NA	41	29	171	507	164	153	349	111	5	9	4	0.029	0.018	0.024
.	19.01.15-23.00.35-1-428290	64	3	3	0	0	0	610	2	2	0	0	NA	NA	NA	29	25	169	500	169	151	345	114	4	5	0	0.024	0.01	0
.	19.01.15-23.00.45-1-428291	62	2	2	0	0	0	605	1	1	0	0	NA	NA	NA	29	25	167	502	169	148	342	115	7	1	0	0.042	0.002	0
.	19.01.15-23.00.46-1-428292	292	42	42	13	0	9	649	36	36	0	0	NA	NA	NA	81	71	180	531	173	161	369	119	6	148	26	0.033	0.279	0.15
.	19.01.15-23.00.48-1-428293	122	15	15	4	0	3	630	13	13	0	0	NA	NA	NA	23	42	170	517	168	154	359	117	8	40	0	0.047	0.077	0
.	19.01.15-23.00.51-1-428294	84	6	6	0	0	0	625	5	5	0	0	NA	NA	NA	23	39	171	511	170	152	354	119	1	27	0	0.006	0.053	0
.	19.01.15-23.00.58-1-428295	148	5	5	1	0	1	635	4	4	0	0	NA	NA	NA	48	50	174	519	170	154	365	116	4	16	4	0.023	0.031	0.024
.	19.01.15-23.00.58-1-428296	244	16	16	7	0	6	646	14	14	0	0	NA	NA	NA	85	69	179	528	175	158	367	121	15	50	3	0.084	0.095	0.017
.	19.01.15-23.01.01-1-428297	92	4	4	2	0	2	606	3	3	0	0	NA	NA	NA	36	18	170	495	166	152	341	113	8	1	2	0.047	0.002	0.012
.	19.01.15-23.01.10-1-428377	204	13	13	4	0	3	645	12	12	0	0	NA	NA	NA	60	70	180	529	174	157	369	119	21	26	3	0.117	0.049	0.017
.	19.01.15-23.01.16-1-428383	60	2	2	0	0	0	304	1	1	0	0	NA	NA	NA	13	8	166	490	165	81	167	56	0	0	2	0	0	0.012
.	19.01.15-23.01.19-1-428387	31	1	1	0	0	0	0	0	0	0	0	NA	NA	NA	9	7	166	489	165	0	0	0	0	0	0	0	0	0
.	19.01.15-23.01.20-1-428388	89	9	9	0	0	0	602	7	7	0	0	NA	NA	NA	38	23	171	501	164	149	342	111	11	8	4	0.064	0.016	0.024
.	19.01.15-23.01.21-1-428390	94	7	7	0	0	0	612	6	6	0	0	NA	NA	NA	34	28	168	505	168	148	349	115	5	8	4	0.03	0.016	0.024
.	19.01.15-23.01.22-1-428393	32	1	1	0	0	0	0	0	0	0	0	NA	NA	NA	11	15	167	498	163	0	0	0	0	0	0	0	0	0
.	19.01.15-23.01.23-1-428395	59	2	2	0	0	0	609	1	1	0	0	NA	NA	NA	26	25	165	506	167	148	347	114	0	2	3	0	0.004	0.018
.	19.01.15-23.01.27-1-428396	94	6	6	2	0	2	614	5	5	0	0	NA	NA	NA	32	31	169	507	168	150	350	114	12	17	0	0.071	0.034	0
.	19.01.15-23.01.30-1-428418	85	6	6	2	0	2	623	5	5	0	0	NA	NA	NA	27	37	172	510	168	155	351	117	11	8	1	0.064	0.016	0.006
.	19.01.15-23.01.38-1-428420	94	6	6	1	0	1	611	4	4	0	0	NA	NA	NA	29	29	170	505	167	150	346	115	4	7	7	0.024	0.014	0.042
.	19.01.15-23.01.39-1-428421	33	1	1	1	0	1	0	0	0	0	0	NA	NA	NA	8	8	164	495	162	0	0	0	0	0	0	0	0	0
.	19.01.15-23.01.39-1-428422	117	7	7	2	0	2	618	6	6	0	0	NA	NA	NA	36	33	171	508	167	151	351	116	6	15	4	0.035	0.03	0.024
.	19.01.15-23.01.41-1-428423	82	7	7	2	0	2	605	6	6	0	0	NA	NA	NA	23	23	168	501	167	151	340	114	3	15	0	0.018	0.03	0
.	19.01.15-23.01.42-1-428424	66	2	2	0	0	0	610	1	1	0	0	NA	NA	NA	31	27	168	507	165	150	347	113	0	4	0	0	0.008	0
.	19.01.15-23.01.43-1-428425	116	5	5	0	0	0	619	4	4	0	0	NA	NA	NA	23	36	170	506	173	153	347	119	1	4	0	0.006	0.008	0
.	19.01.15-23.01.45-1-428426	36	1	1	0	0	0	0	0	0	0	0	NA	NA	NA	14	9	164	493	165	0	0	0	0	0	1	0	0	0.006
.	19.01.15-23.01.48-1-428427	127	10	10	4	0	2	626	9	9	0	0	NA	NA	NA	56	48	170	515	176	149	355	122	29	26	5	0.171	0.05	0.028
.	19.01.15-23.01.48-1-428428	121	10	10	3	0	2	619	8	8	0	0	NA	NA	NA	38	46	167	524	168	146	359	114	18	19	5	0.108	0.036	0.03
.	19.01.15-23.01.49-1-428429	235	12	12	2	0	2	667	11	11	0	0	NA	NA	NA	52	82	178	534	183	159	377	131	4	24	9	0.022	0.045	0.049
.	19.01.15-23.01.56-1-428430	62	2	2	0	0	0	599	1	1	0	0	NA	NA	NA	31	20	171	498	164	150	338	111	0	6	0	0	0.012	0
.	19.01.15-23.01.58-1-428431	96	6	6	2	0	1	610	5	5	0	0	NA	NA	NA	35	24	166	504	167	150	349	111	0	20	1	0	0.04	0.006
.	19.01.15-23.01.59-1-428432	85	10	10	2	0	2	605	9	9	0	0	NA	NA	NA	26	31	171	508	165	147	348	110	5	15	4	0.029	0.03	0.024
.	19.01.15-23.01.59-1-428433	208	21	21	8	0	7	656	19	19	0	0	NA	NA	NA	62	77	180	529	181	163	365	128	13	43	12	0.072	0.081	0.066
.	19.01.15-23.02.08-1-428434	96	8	8	7	0	4	614	7	7	0	0	NA	NA	NA	28	29	169	503	170	151	346	117	6	30	0	0.036	0.06	0
.	19.01.15-23.02.10-1-428435	182	27	27	5	0	3	655	25	25	0	0	NA	NA	NA	56	67	174	528	178	157	373	125	9	52	28	0.052	0.098	0.157
.	19.01.15-23.02.13-1-428438	150	19	19	3	0	2	629	16	16	0	0	NA	NA	NA	45	49	170	519	173	149	363	117	5	61	9	0.029	0.118	0.052
.	19.01.15-23.02.14-1-428440	88	4	4	1	0	1	619	3	3	0	0	NA	NA	NA	39	45	174	515	169	155	350	114	0	7	0	0	0.014	0
.	19.01.15-23.02.15-1-428442	92	8	8	1	0	1	609	6	6	0	0	NA	NA	NA	34	25	167	503	168	146	346	117	0	24	18	0	0.048	0.107
.	19.01.15-23.02.19-1-428449	123	6	6	2	0	2	621	5	5	0	0	NA	NA	NA	37	35	173	508	167	153	351	117	0	15	5	0	0.03	0.03
.	19.01.15-23.02.24-1-428458	158	7	7	1	0	1	641	6	6	0	0	NA	NA	NA	41	54	173	521	173	156	365	120	4	7	14	0.023	0.013	0.081
.	19.01.15-23.02.29-1-428479	68	3	3	0	0	0	616	2	2	0	0	NA	NA	NA	28	31	173	507	164	155	349	112	4	9	0	0.023	0.018	0
.	19.01.15-23.02.29-1-428480	95	25	25	8	0	7	616	21	21	0	0	NA	NA	NA	39	37	167	511	172	149	352	115	15	60	8	0.09	0.117	0.047
.	19.01.15-23.02.31-1-428483	177	8	8	1	0	1	632	7	7	0	0	NA	NA	NA	45	52	173	521	171	155	360	117	0	16	8	0	0.031	0.047
.	19.01.15-23.02.36-1-428484	296	50	50	16	0	8	644	47	47	0	0	NA	NA	NA	88	69	179	529	174	155	369	120	50	122	12	0.279	0.231	0.069
.	19.01.15-23.02.43-1-428485	94	15	15	4	0	1	618	13	13	0	0	NA	NA	NA	24	35	164	511	173	145	352	121	19	37	6	0.116	0.072	0.035
.	19.01.15-23.02.44-1-428486	64	2	2	0	0	0	602	1	1	0	0	NA	NA	NA	32	22	167	501	167	143	343	116	0	4	3	0	0.008	0.018
.	19.01.15-23.02.50-1-428487	202	26	26	9	0	6	639	23	23	0	0	NA	NA	NA	61	58	176	520	175	156	363	120	19	77	19	0.108	0.148	0.109
.	19.01.15-23.02.52-1-428488	34	1	1	1	0	1	0	0	0	0	0	NA	NA	NA	12	11	164	496	164	0	0	0	0	2	0	0	0.004	0
.	19.01.15-23.02.53-1-428489	325	31	31	8	0	6	683	28	28	0	0	NA	NA	NA	92	101	184	548	182	168	386	129	17	67	3	0.092	0.122	0.016
.	19.01.15-23.02.54-1-428490	90	10	10	3	0	2	615	8	8	0	0	NA	NA	NA	31	34	172	507	168	152	350	113	25	11	2	0.145	0.022	0.012
.	19.01.15-23.02.57-1-428491	208	17	17	7	0	4	644	15	15	0	0	NA	NA	NA	63	65	175	530	173	153	370	121	21	32	2	0.12	0.06	0.012
.	19.01.15-23.03.04-1-428492	30	1	1	0	0	0	0	0	0	0	0	NA	NA	NA	5	7	164	493	163	0	0	0	0	2	0	0	0.004	0
.	19.01.15-23.03.04-1-428493	32	1	1	0	0	0	0	0	0	0	0	NA	NA	NA	10	8	165	494	162	0	0	0	0	0	0	0	0	0
.	19.01.15-23.03.06-1-428501	153	13	13	5	0	3	628	11	11	0	0	NA	NA	NA	33	48	168	515	178	149	357	122	8	31	6	0.048	0.06	0.034
.	19.01.15-23.03.06-1-428502	142	10	10	4	0	2	632	7	7	0	0	NA	NA	NA	38	53	172	521	173	151	364	117	11	22	4	0.064	0.042	0.023
.	19.01.15-23.03.11-1-428504	148	19	19	9	0	7	636	17	17	0	0	NA	NA	NA	47	56	178	522	169	159	361	116	6	47	22	0.034	0.09	0.13
.	19.01.15-23.03.22-1-428515	176	17	17	5	0	5	634	15	15	0	0	NA	NA	NA	52	46	169	518	172	151	363	120	6	35	12	0.036	0.068	0.07
.	19.01.15-23.03.30-1-428537	96	10	10	3	0	3	621	9	9	0	0	NA	NA	NA	33	40	168	513	172	148	355	118	16	29	0	0.095	0.057	0
.	19.01.15-23.03.30-1-428538	33	1	1	0	0	0	0	0	0	0	0	NA	NA	NA	9	13	166	496	164	0	0	0	0	0	0	0	0	0
.	19.01.15-23.03.34-1-428543	87	3	3	2	0	2	606	2	2	0	0	NA	NA	NA	24	26	168	503	168	149	343	114	0	5	2	0	0.01	0.012
.	19.01.15-23.03.43-1-428544	174	24	24	9	0	6	628	21	21	0	0	NA	NA	NA	55	49	173	517	172	154	355	119	0	79	0	0	0.153	0
.	19.01.15-23.03.49-1-428545	127	8	8	1	0	1	633	7	7	0	0	NA	NA	NA	35	51	176	519	169	156	362	115	2	20	0	0.011	0.039	0
.	19.01.15-23.03.52-1-428546	122	8	8	3	0	3	629	7	7	0	0	NA	NA	NA	39	47	173	518	169	152	361	116	10	21	5	0.058	0.041	0.03
.	19.01.15-23.03.55-1-428547	184	9	9	3	0	3	625	8	8	0	0	NA	NA	NA	51	53	167	526	173	146	358	121	12	10	5	0.072	0.019	0.029
.	19.01.15-23.03.55-1-428548	64	3	3	0	0	0	606	2	2	0	0	NA	NA	NA	24	22	166	503	166	145	347	114	0	4	1	0	0.008	0.006
.	19.01.15-23.03.55-1-428549	216	15	15	3	0	2	633	12	12	0	0	NA	NA	NA	85	55	168	527	173	151	364	118	11	31	4	0.065	0.059	0.023
.	19.01.15-23.04.08-1-428550	60	3	3	0	0	0	605	2	2	0	0	NA	NA	NA	20	20	164	504	165	145	348	112	0	5	1	0	0.01	0.006
.	19.01.15-23.04.08-1-428551	176	29	29	14	0	7	619	27	27	0	0	NA	NA	NA	68	44	173	514	170	150	353	116	35	66	15	0.202	0.128	0.088
.	19.01.15-23.04.09-1-428552	66	5	5	1	0	0	614	4	4	0	0	NA	NA	NA	16	26	168	504	167	150	348	116	0	11	2	0	0.022	0.012
.	19.01.15-23.04.14-1-428556	62	3	3	0	0	0	615	2	2	0	0	NA	NA	NA	24	31	172	508	164	155	349	111	0	9	0	0	0.018	0
.	19.01.15-23.04.18-1-428560	155	26	26	11	0	6	639	22	22	0	0	NA	NA	NA	54	62	170	529	176	153	367	119	8	72	26	0.047	0.136	0.148
.	19.01.15-23.04.21-1-428565	115	9	9	3	0	3	628	8	8	0	0	NA	NA	NA	31	42	171	511	173	151	353	124	6	14	1	0.035	0.027	0.006
.	19.01.15-23.04.23-1-428568	116	6	6	1	0	1	627	5	5	0	0	NA	NA	NA	38	45	166	515	177	148	352	127	0	16	2	0	0.031	0.011
.	19.01.15-23.04.24-1-428569	33	1	1	0	0	0	0	0	0	0	0	NA	NA	NA	5	11	163	495	166	0	0	0	0	3	0	0	0.006	0
.	19.01.15-23.04.24-1-428570	119	4	4	2	0	0	618	3	3	0	0	NA	NA	NA	44	43	172	513	171	152	349	117	12	3	0	0.07	0.006	0
.	19.01.15-23.04.28-1-428575	119	14	14	2	0	2	615	13	13	0	0	NA	NA	NA	45	34	167	509	171	149	348	118	8	21	6	0.048	0.041	0.035
.	19.01.15-23.04.29-1-428576	146	21	21	3	0	3	635	18	18	0	0	NA	NA	NA	46	54	173	526	168	153	364	118	12	46	11	0.069	0.087	0.065
.	19.01.15-23.04.59-1-428597	126	10	10	3	0	3	630	8	8	0	0	NA	NA	NA	43	50	177	518	168	158	359	113	3	15	9	0.017	0.029	0.054
.	19.01.15-23.05.07-1-428605	98	4	4	1	0	1	609	3	3	0	0	NA	NA	NA	24	28	167	510	164	145	353	111	0	7	4	0	0.014	0.024
.	19.01.15-23.05.10-1-428606	88	5	5	1	0	1	603	4	4	0	0	NA	NA	NA	33	28	167	509	165	144	348	111	9	3	3	0.054	0.006	0.018
.	19.01.15-23.05.17-1-428612	179	45	45	10	0	8	628	41	41	0	0	NA	NA	NA	63	51	176	512	176	157	350	121	20	95	8	0.114	0.186	0.045
.	19.01.15-23.05.17-1-428614	36	1	1	0	0	0	0	0	0	0	0	NA	NA	NA	12	10	166	494	163	0	0	0	2	0	0	0.012	0	0
.	19.01.15-23.05.20-1-428618	83	3	3	2	0	2	601	2	2	0	0	NA	NA	NA	22	24	168	504	165	146	342	113	0	7	1	0	0.014	0.006
.	19.01.15-23.05.20-1-428619	36	1	1	1	0	1	0	0	0	0	0	NA	NA	NA	10	14	166	495	166	0	0	0	0	0	0	0	0	0
.	19.01.15-23.05.22-1-428621	61	4	4	1	0	1	604	1	1	0	0	NA	NA	NA	24	20	172	494	167	152	336	116	0	1	5	0	0.002	0.03
.	19.01.15-23.05.23-1-428624	151	13	13	5	0	3	641	11	11	0	0	NA	NA	NA	56	58	179	519	173	163	359	119	7	47	10	0.039	0.091	0.058
.	19.01.15-23.05.24-1-428625	86	3	3	0	0	0	614	2	2	0	0	NA	NA	NA	33	27	169	504	167	152	345	117	0	7	1	0	0.014	0.006
.	19.01.15-23.05.26-1-428626	39	1	1	0	0	0	0	0	0	0	0	NA	NA	NA	11	15	166	497	165	0	0	0	0	0	4	0	0	0.024
.	19.01.15-23.05.31-1-428648	237	30	30	6	0	3	662	27	27	0	0	NA	NA	NA	72	85	178	538	182	161	378	123	15	69	20	0.084	0.128	0.11
.	19.01.15-23.05.33-1-428650	96	11	11	2	0	2	616	10	10	0	0	NA	NA	NA	32	32	167	506	172	149	352	115	8	22	7	0.048	0.043	0.041
.	19.01.15-23.05.34-1-428651	234	61	61	18	0	13	651	53	53	0	0	NA	NA	NA	48	67	179	531	170	160	371	120	57	126	32	0.318	0.237	0.188
.	19.01.15-23.05.36-1-428652	62	5	5	0	0	0	608	3	3	0	0	NA	NA	NA	24	26	169	504	166	152	343	113	0	9	0	0	0.018	0
.	19.01.15-23.05.36-1-428653	123	11	11	3	0	3	617	10	10	0	0	NA	NA	NA	28	34	170	512	165	153	354	110	11	24	3	0.065	0.047	0.018
.	19.01.15-23.05.37-1-428654	203	11	11	2	0	2	639	9	9	0	0	NA	NA	NA	63	63	176	525	175	159	358	122	9	26	6	0.051	0.05	0.034
.	19.01.15-23.05.50-1-428655	35	1	1	0	0	0	0	0	0	0	0	NA	NA	NA	7	14	166	498	163	0	0	0	0	0	1	0	0	0.006
.	19.01.15-23.05.53-1-428656	86	3	3	2	0	1	620	1	1	0	0	NA	NA	NA	40	47	173	515	172	150	353	117	2	0	8	0.012	0	0.047
.	19.01.15-23.05.55-1-428657	179	11	11	3	0	0	659	8	8	0	0	NA	NA	NA	48	79	178	535	179	160	373	126	14	21	28	0.079	0.039	0.156
.	19.01.15-23.05.57-1-428658	142	12	12	2	0	1	617	10	10	0	0	NA	NA	NA	38	31	168	509	167	150	355	112	0	40	0	0	0.079	0
.	19.01.15-23.05.57-1-428659	210	15	15	5	0	5	632	13	13	0	0	NA	NA	NA	69	55	175	518	175	154	356	122	17	33	8	0.097	0.064	0.046
.	19.01.15-23.06.00-1-428660	145	31	31	9	0	7	621	30	30	0	0	NA	NA	NA	38	41	174	509	171	153	350	118	28	51	10	0.161	0.1	0.058
.	19.01.15-23.06.11-1-428664	62	2	2	0	0	0	613	1	1	0	0	NA	NA	NA	28	33	174	506	166	154	348	111	0	3	3	0	0.006	0.018
.	19.01.15-23.06.14-1-428667	148	15	15	6	0	5	628	13	13	0	0	NA	NA	NA	51	43	171	515	170	153	358	117	9	33	8	0.053	0.064	0.047
.	19.01.15-23.06.25-1-428683	64	2	2	0	0	0	609	0	0	0	0	NA	NA	NA	33	26	166	504	169	150	348	111	2	0	3	0.012	0	0.018
.	19.01.15-23.06.28-1-428688	118	22	22	6	0	6	612	21	21	0	0	NA	NA	NA	39	34	171	509	167	151	347	114	6	27	16	0.035	0.053	0.096
.	19.01.15-23.06.29-1-428689	61	2	2	1	0	1	598	1	1	0	0	NA	NA	NA	29	17	163	498	169	143	340	115	9	0	0	0.055	0	0
.	19.01.15-23.06.34-1-428708	149	20	20	2	0	2	642	18	18	0	0	NA	NA	NA	43	62	173	526	176	155	364	123	13	29	3	0.075	0.055	0.017
.	19.01.15-23.06.35-1-428709	211	33	33	16	0	10	651	29	29	0	0	NA	NA	NA	65	70	179	527	177	162	365	124	20	109	17	0.112	0.207	0.096
.	19.01.15-23.06.39-1-428710	179	44	44	11	0	8	629	40	40	0	0	NA	NA	NA	61	51	177	514	173	156	352	121	48	77	13	0.271	0.15	0.075
.	19.01.15-23.06.41-1-428711	33	1	1	0	0	0	0	0	0	0	0	NA	NA	NA	8	6	165	492	162	0	0	0	0	2	0	0	0.004	0
.	19.01.15-23.06.43-1-428712	92	6	6	2	0	2	611	3	3	0	0	NA	NA	NA	30	28	167	510	164	149	352	110	0	15	0	0	0.029	0
.	19.01.15-23.06.46-1-428713	39	1	1	1	0	1	0	0	0	0	0	NA	NA	NA	8	11	165	495	164	0	0	0	0	0	2	0	0	0.012
.	19.01.15-23.06.46-1-428714	95	6	6	0	0	0	621	5	5	0	0	NA	NA	NA	35	42	174	514	167	157	350	114	5	24	0	0.029	0.047	0
.	19.01.15-23.06.47-1-428715	153	20	20	5	0	2	614	18	18	0	0	NA	NA	NA	57	38	173	512	166	147	355	112	25	44	14	0.145	0.086	0.084
.	19.01.15-23.06.54-1-428716	266	18	18	7	0	4	669	16	16	0	0	NA	NA	NA	85	91	181	544	179	163	378	128	1	88	11	0.006	0.162	0.061
.	19.01.15-23.07.05-1-428717	148	12	12	3	0	2	634	10	10	0	0	NA	NA	NA	50	56	175	519	175	157	354	123	12	41	2	0.069	0.079	0.011
.	19.01.15-23.07.07-1-428718	147	21	21	9	0	7	634	18	18	0	0	NA	NA	NA	48	49	170	523	169	154	366	114	3	80	6	0.018	0.153	0.036
.	19.01.15-23.07.11-1-428726	96	10	10	4	0	4	610	9	9	0	0	NA	NA	NA	33	31	169	509	166	150	346	114	0	35	1	0	0.069	0.006
.	19.01.15-23.07.16-1-428731	89	5	5	1	0	1	611	4	4	0	0	NA	NA	NA	25	25	165	506	167	146	349	116	0	5	6	0	0.01	0.036
.	19.01.15-23.07.25-1-428742	98	12	12	1	0	1	626	11	11	0	0	NA	NA	NA	32	38	172	507	172	155	351	120	2	23	6	0.012	0.045	0.035
.	19.01.15-23.07.30-1-428764	89	12	12	2	0	1	613	10	10	0	0	NA	NA	NA	23	30	170	506	167	149	349	115	18	6	7	0.106	0.012	0.042
.	19.01.15-23.07.31-1-428766	83	4	4	1	0	0	620	3	3	0	0	NA	NA	NA	23	34	168	512	167	147	356	117	0	15	3	0	0.029	0.018
.	19.01.15-23.07.40-1-428767	88	4	4	1	0	0	613	3	3	0	0	NA	NA	NA	35	29	172	504	166	155	347	111	1	5	0	0.006	0.01	0
.	19.01.15-23.07.42-1-428768	34	1	1	0	0	0	0	0	0	0	0	NA	NA	NA	5	12	163	498	164	0	0	0	0	0	0	0	0	0
.	19.01.15-23.07.44-1-428769	94	6	6	3	0	2	614	4	4	0	0	NA	NA	NA	34	31	168	509	167	148	352	114	2	5	5	0.012	0.01	0.03
.	19.01.15-23.07.45-1-428770	327	39	39	6	0	3	672	35	35	0	0	NA	NA	NA	83	90	179	542	182	163	380	129	22	105	7	0.123	0.194	0.038
.	19.01.15-23.07.45-1-428771	318	37	37	13	0	10	672	35	35	0	0	NA	NA	NA	82	94	185	544	178	167	382	123	38	99	14	0.205	0.182	0.079
.	19.01.15-23.07.45-1-428772	180	12	12	3	0	2	634	11	11	0	0	NA	NA	NA	47	52	168	523	174	149	365	120	0	26	12	0	0.05	0.069
.	19.01.15-23.07.46-1-428773	120	20	20	6	0	5	617	19	19	0	0	NA	NA	NA	43	41	173	509	172	153	347	117	24	32	4	0.139	0.063	0.023
.	19.01.15-23.07.48-1-428774	93	11	11	3	0	2	605	9	9	0	0	NA	NA	NA	35	27	168	506	166	148	342	115	5	25	0	0.03	0.049	0
.	19.01.15-23.07.55-1-428775	120	11	11	1	0	1	610	10	10	0	0	NA	NA	NA	39	33	164	517	165	144	351	115	0	20	0	0	0.039	0
.	19.01.15-23.08.02-1-428776	59	2	2	0	0	0	603	1	1	0	0	NA	NA	NA	21	18	168	496	167	151	339	113	4	0	2	0.024	0	0.012
.	19.01.15-23.08.08-1-428777	60	3	3	1	0	1	617	2	2	0	0	NA	NA	NA	24	30	169	505	169	152	348	117	0	5	3	0	0.01	0.018
.	19.01.15-23.08.09-1-428778	60	2	2	1	0	1	149	1	1	0	0	NA	NA	NA	23	11	163	494	167	36	86	27	0	2	1	0	0.004	0.006
.	19.01.15-23.08.17-1-428785	93	4	4	2	0	1	619	3	3	0	0	NA	NA	NA	23	32	171	507	167	151	352	116	5	4	9	0.029	0.008	0.054
.	19.01.15-23.08.18-1-428787	206	16	16	3	0	3	647	13	13	0	0	NA	NA	NA	74	63	177	526	173	159	368	120	14	50	1	0.079	0.095	0.006
.	19.01.15-23.08.22-1-428796	93	3	3	1	0	1	601	1	1	0	0	NA	NA	NA	29	16	170	496	163	149	340	112	0	8	0	0	0.016	0
.	19.01.15-23.08.23-1-428798	33	1	1	1	0	1	0	0	0	0	0	NA	NA	NA	8	5	164	491	163	0	0	0	0	0	0	0	0	0
.	19.01.15-23.08.25-1-428799	267	57	57	15	0	9	651	50	50	0	0	NA	NA	NA	79	85	173	549	176	149	381	121	38	141	23	0.22	0.257	0.131
.	19.01.15-23.08.26-1-428800	144	16	16	4	0	2	631	14	14	0	0	NA	NA	NA	41	46	171	514	174	153	358	120	2	66	2	0.012	0.128	0.011
.	19.01.15-23.08.36-1-428825	91	5	5	2	0	2	619	4	4	0	0	NA	NA	NA	32	38	169	509	173	153	350	116	1	10	2	0.006	0.02	0.012
.	19.01.15-23.08.37-1-428826	148	6	6	1	0	0	641	5	5	0	0	NA	NA	NA	54	63	184	522	170	165	358	118	6	13	3	0.033	0.025	0.018
.	19.01.15-23.08.43-1-428827	235	10	10	4	0	4	667	9	9	0	0	NA	NA	NA	69	84	176	543	178	158	384	125	0	24	6	0	0.044	0.034
.	19.01.15-23.08.45-1-428828	98	8	8	1	0	1	618	7	7	0	0	NA	NA	NA	26	36	174	509	166	159	345	114	6	20	0	0.034	0.039	0
.	19.01.15-23.08.47-1-428829	92	6	6	2	0	1	607	5	5	0	0	NA	NA	NA	34	29	171	505	166	153	344	110	0	12	5	0	0.024	0.03
.	19.01.15-23.08.55-1-428830	32	1	1	0	0	0	0	0	0	0	0	NA	NA	NA	7	12	164	498	163	0	0	0	3	0	0	0.018	0	0
.	19.01.15-23.08.56-1-428831	61	4	4	2	0	2	602	3	3	0	0	NA	NA	NA	29	19	165	503	164	149	342	111	7	5	1	0.042	0.01	0.006
.	19.01.15-23.08.58-1-428832	153	13	13	3	0	2	637	12	12	0	0	NA	NA	NA	45	55	172	527	169	152	369	116	5	28	7	0.029	0.053	0.041
.	19.01.15-23.09.04-1-428833	63	2	2	0	0	0	352	1	1	0	0	NA	NA	NA	20	17	167	498	165	82	205	65	0	2	0	0	0.004	0
.	19.01.15-23.09.05-1-428834	209	36	36	15	0	10	629	32	32	0	0	NA	NA	NA	58	49	171	517	174	151	358	120	28	69	4	0.164	0.133	0.023
.	19.01.15-23.09.06-1-428835	68	8	8	0	0	0	607	7	7	0	0	NA	NA	NA	30	26	170	503	166	150	344	113	5	17	0	0.029	0.034	0
.	19.01.15-23.09.16-1-428848	147	15	15	3	0	2	626	14	14	0	0	NA	NA	NA	37	46	171	520	168	149	361	116	28	36	0	0.164	0.069	0
.	19.01.15-23.09.23-1-428856	147	18	18	6	0	5	630	16	16	0	0	NA	NA	NA	46	44	170	516	171	151	361	118	34	41	2	0.2	0.079	0.012
.	19.01.15-23.09.24-1-428857	341	30	30	10	0	6	672	29	29	0	0	NA	NA	NA	98	91	183	541	180	163	384	125	10	97	14	0.055	0.179	0.078
.	19.01.15-23.09.24-1-428858	98	4	4	2	0	2	613	2	2	0	0	NA	NA	NA	26	26	166	504	169	147	349	117	0	9	0	0	0.018	0
.	19.01.15-23.09.25-1-428859	35	1	1	1	0	1	0	0	0	0	0	NA	NA	NA	7	11	164	498	162	0	0	0	0	2	0	0	0.004	0
.	19.01.15-23.09.28-1-428864	209	13	13	5	0	3	632	11	11	0	0	NA	NA	NA	40	50	171	513	179	151	355	126	3	28	4	0.018	0.055	0.022
.	19.01.15-23.09.33-1-428883	34	1	1	1	0	1	0	0	0	0	0	NA	NA	NA	15	11	166	494	164	0	0	0	0	0	0	0	0	0
.	19.01.15-23.09.36-1-428884	32	1	1	0	0	0	0	0	0	0	0	NA	NA	NA	11	6	163	493	163	0	0	0	3	0	0	0.018	0	0
.	19.01.15-23.09.39-1-428885	84	5	5	2	0	2	619	4	4	0	0	NA	NA	NA	26	40	173	510	170	151	351	117	6	7	0	0.035	0.014	0
.	19.01.15-23.09.39-1-428886	178	16	16	7	0	5	629	14	14	0	0	NA	NA	NA	51	47	172	516	172	150	358	121	22	39	8	0.128	0.076	0.047
.	19.01.15-23.09.47-1-428887	58	2	2	1	0	1	153	1	1	0	0	NA	NA	NA	18	13	165	497	164	43	80	30	0	2	0	0	0.004	0
.	19.01.15-23.09.47-1-428888	158	10	10	3	0	3	626	9	9	0	0	NA	NA	NA	60	43	171	513	172	152	357	117	3	23	6	0.018	0.045	0.035
.	19.01.15-23.09.54-1-428891	210	9	9	6	0	4	633	5	5	0	0	NA	NA	NA	73	55	175	517	176	157	356	120	3	34	0	0.017	0.066	0
.	19.01.15-23.09.57-1-428892	58	2	2	0	0	0	51	1	1	0	0	NA	NA	NA	16	17	168	500	162	12	31	8	0	4	0	0	0.008	0
.	19.01.15-23.09.58-1-428893	208	43	43	12	0	9	636	40	40	0	0	NA	NA	NA	61	59	178	519	175	158	355	123	12	141	15	0.067	0.272	0.086
.	19.01.15-23.10.02-1-428898	287	15	15	7	0	6	669	13	13	0	0	NA	NA	NA	73	88	184	538	179	167	376	126	5	43	5	0.027	0.08	0.028
.	19.01.15-23.10.03-1-428899	146	10	10	5	0	3	623	9	9	0	0	NA	NA	NA	42	39	170	513	169	152	356	115	10	19	10	0.059	0.037	0.059
.	19.01.15-23.10.07-1-428900	87	4	4	0	0	0	614	3	3	0	0	NA	NA	NA	18	28	172	505	164	151	350	113	3	6	0	0.017	0.012	0
.	19.01.15-23.10.17-1-428908	62	2	2	0	0	0	600	1	1	0	0	NA	NA	NA	37	25	167	505	166	146	341	113	6	4	0	0.036	0.008	0
.	19.01.15-23.10.19-1-428910	33	1	1	0	0	0	0	0	0	0	0	NA	NA	NA	8	3	163	490	163	0	0	0	0	0	3	0	0	0.018
.	19.01.15-23.10.32-1-428937	92	7	7	4	0	3	609	6	6	0	0	NA	NA	NA	35	29	167	505	170	149	344	116	6	22	0	0.036	0.044	0
.	19.01.15-23.10.32-1-428938	60	2	2	0	0	0	613	1	1	0	0	NA	NA	NA	26	24	168	500	169	151	345	117	0	4	0	0	0.008	0
.	19.01.15-23.10.37-1-428939	150	11	11	0	0	0	609	8	8	0	0	NA	NA	NA	51	33	170	512	164	148	350	111	15	5	6	0.088	0.01	0.037
.	19.01.15-23.10.37-1-428940	60	2	2	0	0	0	203	1	1	0	0	NA	NA	NA	12	17	168	497	165	49	120	34	1	0	1	0.006	0	0.006
.	19.01.15-23.10.41-1-428941	39	1	1	1	0	1	0	0	0	0	0	NA	NA	NA	13	9	164	496	162	0	0	0	0	2	0	0	0.004	0
.	19.01.15-23.10.41-1-428942	143	17	17	6	0	3	632	15	15	0	0	NA	NA	NA	60	52	174	518	173	157	357	118	20	42	5	0.115	0.081	0.029
.	19.01.15-23.10.46-1-428943	69	3	3	1	0	1	598	2	2	0	0	NA	NA	NA	26	16	169	495	165	150	337	111	0	8	0	0	0.016	0
.	19.01.15-23.10.50-1-428944	151	21	21	3	0	3	631	19	19	0	0	NA	NA	NA	32	46	175	516	168	158	356	117	12	43	6	0.069	0.083	0.036
.	19.01.15-23.10.52-1-428945	91	5	5	2	0	2	611	4	4	0	0	NA	NA	NA	34	33	171	509	166	148	350	113	6	4	4	0.035	0.008	0.024
.	19.01.15-23.10.52-1-428946	91	5	5	3	0	3	609	4	4	0	0	NA	NA	NA	20	28	173	504	164	155	343	111	5	7	0	0.029	0.014	0
.	19.01.15-23.10.53-1-428947	269	20	20	8	0	7	657	18	18	0	0	NA	NA	NA	90	83	177	540	179	157	377	123	26	70	10	0.147	0.13	0.056
.	19.01.15-23.11.00-1-428948	156	17	17	6	0	4	625	16	16	0	0	NA	NA	NA	40	46	167	516	176	149	354	122	11	43	11	0.066	0.083	0.062
.	19.01.15-23.11.06-1-428951	123	5	5	1	0	0	606	4	4	0	0	NA	NA	NA	35	24	169	503	165	149	344	113	0	19	0	0	0.038	0
.	19.01.15-23.11.07-1-428952	148	19	19	5	0	4	633	15	15	0	0	NA	NA	NA	54	51	173	522	169	156	361	116	2	94	7	0.012	0.18	0.041
.	19.01.15-23.11.07-1-428953	253	29	29	8	0	7	643	28	28	0	0	NA	NA	NA	76	64	176	530	171	157	371	115	14	103	7	0.08	0.194	0.041
.	19.01.15-23.11.09-1-428961	399	36	36	9	0	5	684	33	33	0	0	NA	NA	NA	128	117	185	560	185	163	391	130	27	94	21	0.146	0.168	0.114
.	19.01.15-23.11.14-1-428964	66	2	2	2	0	2	353	1	1	0	0	NA	NA	NA	18	13	165	497	164	92	200	61	1	2	0	0.006	0.004	0
.	19.01.15-23.11.19-1-428970	115	9	9	2	0	1	621	8	8	0	0	NA	NA	NA	45	38	171	508	172	152	350	119	6	18	10	0.035	0.035	0.058
.	19.01.15-23.11.22-1-428975	95	11	11	5	0	4	611	9	9	0	0	NA	NA	NA	25	27	168	506	166	150	349	112	5	18	13	0.03	0.036	0.078
.	19.01.15-23.11.29-1-428997	92	4	4	0	0	0	602	3	3	0	0	NA	NA	NA	36	25	168	503	167	147	342	113	2	3	4	0.012	0.006	0.024
.	19.01.15-23.11.34-1-429000	89	4	4	1	0	1	608	3	3	0	0	NA	NA	NA	36	30	171	503	169	151	342	115	3	16	0	0.018	0.032	0
.	19.01.15-23.11.40-1-429001	32	1	1	0	0	0	0	0	0	0	0	NA	NA	NA	12	6	164	490	165	0	0	0	0	0	0	0	0	0
.	19.01.15-23.11.42-1-429002	147	31	31	8	0	6	623	27	27	0	0	NA	NA	NA	41	41	173	511	170	153	353	117	27	77	11	0.156	0.151	0.065
.	19.01.15-23.11.44-1-429003	417	26	26	8	0	7	702	25	25	0	0	NA	NA	NA	122	123	181	564	191	165	399	138	8	99	14	0.044	0.176	0.073
.	19.01.15-23.11.45-1-429004	85	5	5	1	0	0	613	4	4	0	0	NA	NA	NA	29	32	169	509	167	149	351	113	7	6	2	0.041	0.012	0.012
.	19.01.15-23.11.48-1-429005	62	2	2	0	0	0	618	1	1	0	0	NA	NA	NA	21	31	169	507	168	153	348	117	10	1	0	0.059	0.002	0
.	19.01.15-23.11.49-1-429006	177	34	34	10	0	7	636	32	32	0	0	NA	NA	NA	55	47	169	519	172	149	364	123	24	111	14	0.142	0.214	0.081
.	19.01.15-23.11.52-1-429007	268	15	15	6	0	5	665	12	12	0	0	NA	NA	NA	83	85	183	537	178	166	377	122	7	31	10	0.038	0.058	0.056
.	19.01.15-23.12.00-1-429008	87	10	10	2	0	2	616	7	7	0	0	NA	NA	NA	39	34	169	513	165	148	356	112	0	22	0	0	0.043	0
.	19.01.15-23.12.01-1-429009	64	3	3	1	0	1	611	1	1	0	0	NA	NA	NA	26	28	166	502	173	148	344	119	6	4	6	0.036	0.008	0.035
.	19.01.15-23.12.02-1-429010	64	3	3	1	0	1	609	2	2	0	0	NA	NA	NA	27	27	169	504	167	150	343	116	0	11	0	0	0.022	0
.	19.01.15-23.12.02-1-429011	179	13	13	3	0	3	647	10	10	0	0	NA	NA	NA	57	66	172	529	178	153	370	124	9	35	0	0.052	0.066	0
.	19.01.15-23.12.16-1-429016	90	8	8	1	0	0	609	7	7	0	0	NA	NA	NA	32	32	172	501	172	153	342	114	0	19	15	0	0.038	0.087
.	19.01.15-23.12.22-1-429030	205	10	10	2	0	2	626	9	9	0	0	NA	NA	NA	67	44	171	520	166	152	361	113	0	27	6	0	0.052	0.036
.	19.01.15-23.12.22-1-429031	65	3	3	1	0	1	610	1	1	0	0	NA	NA	NA	25	28	167	504	170	151	344	115	0	3	3	0	0.006	0.018
.	19.01.15-23.12.27-1-429033	121	8	8	1	0	1	601	7	7	0	0	NA	NA	NA	41	28	168	505	168	149	337	115	2	11	1	0.012	0.022	0.006
.	19.01.15-23.12.29-1-429054	59	2	2	0	0	0	150	1	1	0	0	NA	NA	NA	16	20	167	499	167	34	87	29	0	0	5	0	0	0.03
.	19.01.15-23.12.29-1-429055	206	11	11	6	0	5	638	10	10	0	0	NA	NA	NA	58	57	177	523	170	161	364	113	12	34	4	0.068	0.065	0.024
.	19.01.15-23.12.31-1-429057	89	3	3	0	0	0	615	2	2	0	0	NA	NA	NA	37	32	170	506	169	148	351	116	8	0	2	0.047	0	0.012
.	19.01.15-23.12.37-1-429059	88	5	5	2	0	1	603	4	4	0	0	NA	NA	NA	35	23	166	499	171	147	338	118	0	9	6	0	0.018	0.035
.	19.01.15-23.12.37-1-429060	182	27	27	13	0	10	631	24	24	0	0	NA	NA	NA	69	53	174	523	169	148	365	118	34	79	18	0.195	0.151	0.107
.	19.01.15-23.12.37-1-429061	92	7	7	2	0	2	609	6	6	0	0	NA	NA	NA	35	27	168	507	165	150	348	111	3	18	5	0.018	0.036	0.03
.	19.01.15-23.12.45-1-429062	148	13	13	3	0	3	625	10	10	0	0	NA	NA	NA	52	49	175	518	169	156	357	112	1	34	1	0.006	0.066	0.006
.	19.01.15-23.12.47-1-429063	142	10	10	2	0	1	624	8	8	0	0	NA	NA	NA	40	41	171	510	173	150	353	121	28	21	0	0.164	0.041	0
.	19.01.15-23.12.50-1-429064	63	2	2	0	0	0	453	1	1	0	0	NA	NA	NA	15	21	167	503	164	116	257	80	0	4	0	0	0.008	0
.	19.01.15-23.12.53-1-429065	180	18	18	10	0	10	641	17	17	0	0	NA	NA	NA	62	60	174	523	176	157	361	123	14	41	3	0.08	0.078	0.017
.	19.01.15-23.12.55-1-429066	34	1	1	0	0	0	0	0	0	0	0	NA	NA	NA	6	9	164	495	163	0	0	0	0	0	2	0	0	0.012
.	19.01.15-23.12.56-1-429067	236	14	14	4	0	3	654	13	13	0	0	NA	NA	NA	71	72	178	527	180	164	367	123	8	45	5	0.045	0.085	0.028
.	19.01.15-23.12.58-1-429068	147	15	15	4	0	3	626	10	10	0	0	NA	NA	NA	46	42	172	514	169	152	357	117	18	16	11	0.105	0.031	0.065
.	19.01.15-23.13.03-1-429069	65	2	2	1	0	1	607	1	1	0	0	NA	NA	NA	24	30	176	498	169	153	342	112	4	0	2	0.023	0	0.012
.	19.01.15-23.13.06-1-429070	118	19	19	4	0	3	628	18	18	0	0	NA	NA	NA	37	44	171	514	172	153	357	118	20	14	4	0.117	0.027	0.023
.	19.01.15-23.13.10-1-429078	241	26	26	8	0	7	662	23	23	0	0	NA	NA	NA	64	87	176	542	182	154	378	130	16	69	14	0.091	0.127	0.077
.	19.01.15-23.13.11-1-429079	91	8	8	5	0	2	601	7	7	0	0	NA	NA	NA	41	23	166	503	167	144	344	113	10	17	6	0.06	0.034	0.036
.	19.01.15-23.13.17-1-429085	243	35	35	13	0	8	640	33	33	0	0	NA	NA	NA	81	65	177	530	171	159	365	116	5	102	16	0.028	0.192	0.094
.	19.01.15-23.13.18-1-429088	60	3	3	0	0	0	602	2	2	0	0	NA	NA	NA	30	28	169	502	170	147	340	115	2	5	2	0.012	0.01	0.012
.	19.01.15-23.13.25-1-429094	203	50	50	12	0	9	633	47	47	0	0	NA	NA	NA	52	59	174	522	176	154	360	119	18	101	37	0.103	0.193	0.21
.	19.01.15-23.13.28-1-429099	29	1	1	0	0	0	0	0	0	0	0	NA	NA	NA	9	14	168	494	165	0	0	0	0	1	0	0	0.002	0
.	19.01.15-23.13.30-1-429118	211	16	16	0	0	0	640	15	15	0	0	NA	NA	NA	64	53	180	515	171	162	358	120	20	28	3	0.111	0.054	0.018
.	19.01.15-23.13.31-1-429119	183	14	14	5	0	2	628	13	13	0	0	NA	NA	NA	67	48	175	512	174	156	351	121	0	54	6	0	0.105	0.034
.	19.01.15-23.13.31-1-429120	87	6	6	0	0	0	606	4	4	0	0	NA	NA	NA	29	25	169	500	169	151	342	113	2	7	6	0.012	0.014	0.036
.	19.01.15-23.13.34-1-429121	126	10	10	1	0	0	630	9	9	0	0	NA	NA	NA	37	46	166	517	176	148	360	122	3	19	5	0.018	0.037	0.028
.	19.01.15-23.13.42-1-429124	155	21	21	6	0	5	632	18	18	0	0	NA	NA	NA	42	53	172	520	174	154	359	119	21	45	18	0.122	0.087	0.103
.	19.01.15-23.13.55-1-429125	60	2	2	0	0	0	613	1	1	0	0	NA	NA	NA	23	29	167	507	168	149	350	114	1	1	0	0.006	0.002	0
.	19.01.15-23.13.55-1-429126	154	9	9	2	0	2	616	8	8	0	0	NA	NA	NA	45	30	165	509	169	147	353	116	0	16	10	0	0.031	0.059
.	19.01.15-23.13.57-1-429127	61	4	4	1	0	1	601	3	3	0	0	NA	NA	NA	26	20	164	501	168	144	340	117	0	11	0	0	0.022	0
.	19.01.15-23.14.02-1-429128	115	6	6	0	0	0	609	5	5	0	0	NA	NA	NA	52	29	169	503	170	148	345	116	0	10	9	0	0.02	0.053
.	19.01.15-23.14.02-1-429129	153	15	15	4	0	2	633	13	13	0	0	NA	NA	NA	38	52	172	521	172	152	360	121	10	35	3	0.058	0.067	0.017
.	19.01.15-23.14.05-1-429130	33	1	1	0	0	0	0	0	0	0	0	NA	NA	NA	10	9	165	490	167	0	0	0	0	0	0	0	0	0
.	19.01.15-23.14.11-1-429131	115	9	9	2	0	1	630	8	8	0	0	NA	NA	NA	31	41	172	518	164	155	360	115	10	23	0	0.058	0.044	0
.	19.01.15-23.14.13-1-429133	119	4	4	2	0	2	623	3	3	0	0	NA	NA	NA	39	34	170	508	169	151	353	119	0	8	15	0	0.016	0.089
.	19.01.15-23.14.14-1-429136	61	2	2	2	0	2	456	1	1	0	0	NA	NA	NA	13	22	166	501	168	114	254	88	2	2	0	0.012	0.004	0
.	19.01.15-23.14.20-1-429142	123	7	7	0	0	0	630	6	6	0	0	NA	NA	NA	23	47	169	516	175	150	356	124	0	19	0	0	0.037	0
.	19.01.15-23.14.21-1-429144	34	1	1	0	0	0	0	0	0	0	0	NA	NA	NA	11	12	164	498	163	0	0	0	4	0	0	0.024	0	0
.	19.01.15-23.14.24-1-429149	175	8	8	2	0	2	640	7	7	0	0	NA	NA	NA	56	61	178	522	174	158	360	122	3	20	2	0.017	0.038	0.011
.	19.01.15-23.14.25-1-429151	158	6	6	0	0	0	635	5	5	0	0	NA	NA	NA	48	53	173	517	176	154	356	125	8	14	4	0.046	0.027	0.023
.	19.01.15-23.14.29-1-429174	150	6	6	3	0	2	632	5	5	0	0	NA	NA	NA	52	49	169	522	171	151	365	116	0	19	9	0	0.036	0.053
.	19.01.15-23.14.31-1-429176	93	9	9	3	0	2	611	8	8	0	0	NA	NA	NA	28	25	169	500	169	150	345	116	0	38	3	0	0.076	0.018
.	19.01.15-23.14.32-1-429178	149	8	8	2	0	1	629	7	7	0	0	NA	NA	NA	39	46	176	516	167	155	360	114	4	10	9	0.023	0.019	0.054
.	19.01.15-23.14.34-1-429179	149	25	25	12	0	7	631	23	23	0	0	NA	NA	NA	42	47	178	516	166	158	360	113	33	40	20	0.185	0.078	0.12
.	19.01.15-23.14.37-1-429180	66	3	3	1	0	1	610	1	1	0	0	NA	NA	NA	22	25	166	508	164	145	353	112	6	2	0	0.036	0.004	0
.	19.01.15-23.14.41-1-429181	119	16	16	3	0	3	619	12	12	0	0	NA	NA	NA	50	48	171	517	173	149	354	116	18	31	5	0.105	0.06	0.029
.	19.01.15-23.14.45-1-429182	181	18	18	3	0	2	626	16	16	0	0	NA	NA	NA	57	52	175	518	172	155	353	118	4	58	14	0.023	0.112	0.081
.	19.01.15-23.14.50-1-429185	137	13	13	0	0	0	627	11	11	0	0	NA	NA	NA	41	40	169	516	168	153	358	116	5	28	6	0.03	0.054	0.036
.	19.01.15-23.14.50-1-429186	95	10	10	1	0	1	616	8	8	0	0	NA	NA	NA	32	34	167	512	168	146	353	117	10	10	8	0.06	0.02	0.048
.	19.01.15-23.14.52-1-429187	89	4	4	1	0	1	611	3	3	0	0	NA	NA	NA	27	27	171	498	171	153	342	116	0	12	2	0	0.024	0.012
.	19.01.15-23.14.53-1-429188	87	6	6	1	0	1	616	4	4	0	0	NA	NA	NA	37	32	169	504	172	150	344	122	8	19	0	0.047	0.038	0
.	19.01.15-23.14.54-1-429189	116	9	9	1	0	1	608	8	8	0	0	NA	NA	NA	34	30	172	507	164	150	346	112	4	12	5	0.023	0.024	0.03
.	19.01.15-23.15.06-1-429190	33	1	1	0	0	0	0	0	0	0	0	NA	NA	NA	5	5	164	492	162	0	0	0	0	3	0	0	0.006	0
.	19.01.15-23.15.08-1-429191	122	15	15	2	0	2	619	12	12	0	0	NA	NA	NA	36	36	169	513	167	151	351	117	0	15	18	0	0.029	0.108
.	19.01.15-23.15.10-1-429192	209	22	22	3	0	2	639	20	20	0	0	NA	NA	NA	74	61	175	527	172	156	368	115	0	104	3	0	0.197	0.017
.	19.01.15-23.15.11-1-429200	234	23	23	6	0	6	654	22	22	0	0	NA	NA	NA	69	76	176	533	180	160	368	126	22	81	5	0.125	0.152	0.028
.	19.01.15-23.15.12-1-429202	231	22	22	5	0	4	644	20	20	0	0	NA	NA	NA	60	64	174	532	171	157	370	117	11	60	10	0.063	0.113	0.058
.	19.01.15-23.15.13-1-429204	143	17	17	7	0	6	617	16	16	0	0	NA	NA	NA	47	39	176	510	166	157	348	112	13	52	14	0.074	0.102	0.084
.	19.01.15-23.15.17-1-429208	59	2	2	0	0	0	200	1	1	0	0	NA	NA	NA	23	15	164	496	168	48	120	32	0	1	0	0	0.002	0
.	19.01.15-23.15.17-1-429209	154	20	20	7	0	6	633	18	18	0	0	NA	NA	NA	49	52	175	515	175	155	355	123	29	47	4	0.166	0.091	0.023
.	19.01.15-23.15.20-1-429215	168	23	23	8	0	7	616	21	21	0	0	NA	NA	NA	58	47	169	522	169	146	357	113	10	49	19	0.059	0.094	0.112
.	19.01.15-23.15.25-1-429218	34	1	1	0	0	0	0	0	0	0	0	NA	NA	NA	9	14	166	497	164	0	0	0	0	4	0	0	0.008	0
.	19.01.15-23.15.30-1-429240	61	2	2	1	0	1	607	1	1	0	0	NA	NA	NA	22	23	167	500	169	147	343	117	5	1	0	0.03	0.002	0
.	19.01.15-23.15.38-1-429242	297	32	32	6	0	5	663	25	25	0	0	NA	NA	NA	86	87	184	537	179	167	371	125	33	90	9	0.179	0.168	0.05
.	19.01.15-23.15.45-1-429243	92	9	9	3	0	2	614	8	8	0	0	NA	NA	NA	41	34	168	509	170	151	345	118	0	25	0	0	0.049	0
.	19.01.15-23.15.45-1-429244	182	16	16	3	0	3	635	14	14	0	0	NA	NA	NA	69	51	171	520	173	152	361	122	17	33	3	0.099	0.063	0.017
.	19.01.15-23.15.47-1-429245	158	34	34	10	0	5	613	31	31	0	0	NA	NA	NA	49	42	171	515	169	148	351	114	10	105	3	0.058	0.204	0.018
.	19.01.15-23.15.50-1-429246	90	5	5	2	0	1	618	3	3	0	0	NA	NA	NA	31	33	166	507	173	148	349	121	11	10	0	0.066	0.02	0
.	19.01.15-23.15.50-1-429247	34	1	1	0	0	0	0	0	0	0	0	NA	NA	NA	13	7	165	492	163	0	0	0	0	2	0	0	0.004	0
.	19.01.15-23.15.53-1-429248	92	5	5	1	0	1	610	4	4	0	0	NA	NA	NA	35	29	171	503	168	154	341	115	0	8	0	0	0.016	0
.	19.01.15-23.15.55-1-429249	149	19	19	9	0	5	634	16	16	0	0	NA	NA	NA	58	58	172	520	179	153	360	121	18	33	11	0.105	0.063	0.061
.	19.01.15-23.15.57-1-429250	241	42	42	9	0	8	660	39	39	0	0	NA	NA	NA	67	77	178	529	183	160	371	129	15	102	14	0.084	0.193	0.077
.	19.01.15-23.16.03-1-429251	90	4	4	2	0	2	618	3	3	0	0	NA	NA	NA	31	38	173	508	170	154	348	116	2	9	6	0.012	0.018	0.035
.	19.01.15-23.16.08-1-429254	89	3	3	0	0	0	615	2	2	0	0	NA	NA	NA	34	34	169	511	167	151	352	112	5	5	0	0.03	0.01	0
.	19.01.15-23.16.15-1-429259	93	9	9	3	0	3	609	8	8	0	0	NA	NA	NA	35	27	165	506	169	147	348	114	13	14	3	0.079	0.028	0.018
.	19.01.15-23.16.18-1-429264	177	14	14	3	0	3	630	12	12	0	0	NA	NA	NA	68	54	177	520	170	158	355	117	4	42	0	0.023	0.081	0
.	19.01.15-23.16.21-1-429266	122	5	5	1	0	1	617	3	3	0	0	NA	NA	NA	24	33	169	511	166	152	351	114	0	9	1	0	0.018	0.006
.	19.01.15-23.16.22-1-429272	157	9	9	1	0	1	630	7	7	0	0	NA	NA	NA	67	48	175	517	169	156	358	116	5	15	1	0.029	0.029	0.006
.	19.01.15-23.16.25-1-429277	235	19	19	4	0	3	663	17	17	0	0	NA	NA	NA	70	84	181	542	174	164	378	121	3	63	9	0.017	0.116	0.052
.	19.01.15-23.16.26-1-429278	63	3	3	0	0	0	453	2	2	0	0	NA	NA	NA	15	17	166	497	167	106	263	84	5	2	0	0.03	0.004	0
.	19.01.15-23.16.31-1-429301	57	2	2	0	0	0	356	1	1	0	0	NA	NA	NA	16	14	166	496	165	99	195	62	0	2	0	0	0.004	0
.	19.01.15-23.16.35-1-429302	152	44	44	11	0	9	621	41	41	0	0	NA	NA	NA	51	48	178	515	168	157	349	115	6	116	11	0.034	0.225	0.065
.	19.01.15-23.16.40-1-429303	120	9	9	3	0	2	610	8	8	0	0	NA	NA	NA	44	35	169	510	169	147	349	114	0	25	4	0	0.049	0.024
.	19.01.15-23.16.40-1-429304	95	11	11	2	0	2	625	9	9	0	0	NA	NA	NA	31	42	170	516	169	152	357	116	8	22	1	0.047	0.043	0.006
.	19.01.15-23.16.41-1-429305	85	4	4	1	0	1	617	3	3	0	0	NA	NA	NA	28	38	168	508	175	150	348	119	6	1	2	0.036	0.002	0.011
.	19.01.15-23.16.42-1-429306	127	32	32	6	0	3	624	31	31	0	0	NA	NA	NA	47	42	170	513	172	153	355	116	22	112	12	0.129	0.218	0.07
.	19.01.15-23.16.50-1-429307	199	26	26	8	0	7	623	23	23	0	0	NA	NA	NA	56	39	169	515	168	153	354	116	24	52	6	0.142	0.101	0.036
.	19.01.15-23.16.56-1-429308	146	8	8	1	0	0	637	6	6	0	0	NA	NA	NA	50	58	178	524	169	159	363	115	0	30	2	0	0.057	0.012
.	19.01.15-23.17.01-1-429309	206	34	34	8	0	6	631	28	28	0	0	NA	NA	NA	61	60	172	520	181	150	357	124	29	52	22	0.169	0.1	0.122
.	19.01.15-23.17.01-1-429310	59	4	4	1	0	1	600	2	2	0	0	NA	NA	NA	28	18	165	502	164	146	342	112	7	2	0	0.042	0.004	0
.	19.01.15-23.17.04-1-429311	125	16	16	7	0	5	638	15	15	0	0	NA	NA	NA	42	56	176	517	176	158	358	122	2	55	12	0.011	0.106	0.068
.	19.01.15-23.17.15-1-429322	85	3	3	1	0	1	615	2	2	0	0	NA	NA	NA	24	34	172	503	172	151	344	120	0	7	2	0	0.014	0.012
.	19.01.15-23.17.15-1-429324	84	4	4	2	0	1	618	3	3	0	0	NA	NA	NA	28	36	171	511	167	152	353	113	4	9	4	0.023	0.018	0.024
.	19.01.15-23.17.16-1-429325	61	2	2	0	0	0	604	1	1	0	0	NA	NA	NA	30	20	167	502	164	150	344	110	0	5	0	0	0.01	0
.	19.01.15-23.17.29-1-429356	156	9	9	2	0	2	627	8	8	0	0	NA	NA	NA	47	43	173	513	170	153	356	118	0	18	6	0	0.035	0.035
.	19.01.15-23.17.29-1-429357	138	13	13	3	0	3	623	12	12	0	0	NA	NA	NA	45	35	171	507	170	155	346	122	7	61	4	0.041	0.12	0.024
.	19.01.15-23.17.31-1-429360	112	6	6	0	0	0	616	5	5	0	0	NA	NA	NA	40	34	172	509	166	155	347	114	0	8	7	0	0.016	0.042
.	19.01.15-23.17.34-1-429361	33	1	1	0	0	0	0	0	0	0	0	NA	NA	NA	8	8	165	493	163	0	0	0	0	0	1	0	0	0.006
.	19.01.15-23.17.34-1-429362	37	1	1	0	0	0	0	0	0	0	0	NA	NA	NA	8	15	165	498	165	0	0	0	0	3	0	0	0.006	0
.	19.01.15-23.17.38-1-429363	92	8	8	1	0	1	617	7	7	0	0	NA	NA	NA	32	30	175	503	165	157	347	113	15	10	4	0.086	0.02	0.024
.	19.01.15-23.17.39-1-429364	58	2	2	0	0	0	299	1	1	0	0	NA	NA	NA	20	18	167	501	163	69	177	53	0	1	0	0	0.002	0
.	19.01.15-23.17.40-1-429365	91	12	12	2	0	2	623	10	10	0	0	NA	NA	NA	36	41	172	510	172	151	351	121	2	29	5	0.012	0.057	0.029
.	19.01.15-23.17.46-1-429366	176	27	27	2	0	2	633	24	24	0	0	NA	NA	NA	56	56	174	524	171	156	361	116	0	54	13	0	0.103	0.076
.	19.01.15-23.17.47-1-429367	68	3	3	1	0	1	611	2	2	0	0	NA	NA	NA	23	27	169	507	164	150	349	112	5	4	2	0.03	0.008	0.012
.	19.01.15-23.17.51-1-429368	66	4	4	1	0	0	609	3	3	0	0	NA	NA	NA	27	21	167	499	168	151	345	113	3	1	5	0.018	0.002	0.03
.	19.01.15-23.17.51-1-429369	80	4	4	2	0	2	601	3	3	0	0	NA	NA	NA	29	22	171	499	165	149	341	111	0	2	5	0	0.004	0.03
.	19.01.15-23.17.59-1-429370	82	3	3	0	0	0	609	2	2	0	0	NA	NA	NA	18	21	166	501	167	150	343	116	2	3	0	0.012	0.006	0
.	19.01.15-23.18.01-1-429371	91	5	5	2	0	2	611	4	4	0	0	NA	NA	NA	34	29	171	500	171	148	342	121	3	17	0	0.018	0.034	0
.	19.01.15-23.18.02-1-429372	89	3	3	1	0	1	612	2	2	0	0	NA	NA	NA	34	29	168	504	170	146	349	117	0	6	2	0	0.012	0.012
.	19.01.15-23.18.03-1-429373	167	12	12	4	0	3	629	9	9	0	0	NA	NA	NA	45	45	171	514	173	153	353	123	3	29	13	0.018	0.056	0.075
.	19.01.15-23.18.03-1-429374	120	6	6	1	0	1	621	5	5	0	0	NA	NA	NA	39	37	172	509	169	154	349	118	5	16	2	0.029	0.031	0.012
.	19.01.15-23.18.06-1-429375	119	16	16	3	0	3	621	15	15	0	0	NA	NA	NA	32	36	173	508	168	156	350	115	17	32	1	0.098	0.063	0.006
.	19.01.15-23.18.06-1-429376	124	20	20	3	0	3	621	19	19	0	0	NA	NA	NA	40	36	171	510	168	154	351	116	8	31	12	0.047	0.061	0.071
.	19.01.15-23.18.13-1-429379	89	3	3	1	0	1	611	2	2	0	0	NA	NA	NA	41	29	167	511	164	150	348	113	6	4	0	0.036	0.008	0
.	19.01.15-23.18.16-1-429383	122	9	9	2	0	2	626	8	8	0	0	NA	NA	NA	36	39	175	508	169	157	351	118	10	16	4	0.057	0.031	0.024
.	19.01.15-23.18.17-1-429385	92	3	3	0	0	0	628	2	2	0	0	NA	NA	NA	38	47	173	514	173	155	355	118	0	4	6	0	0.008	0.035
.	19.01.15-23.18.23-1-429396	65	3	3	0	0	0	611	1	1	0	0	NA	NA	NA	28	27	171	502	167	153	343	115	5	5	0	0.029	0.01	0
.	19.01.15-23.18.32-1-429419	59	3	3	0	0	0	609	2	2	0	0	NA	NA	NA	25	23	168	498	170	148	343	118	0	10	0	0	0.02	0
.	19.01.15-23.18.32-1-429420	85	4	4	0	0	0	615	3	3	0	0	NA	NA	NA	36	27	167	505	168	149	351	115	4	8	3	0.024	0.016	0.018
.	19.01.15-23.18.41-1-429423	117	5	5	0	0	0	607	4	4	0	0	NA	NA	NA	36	31	171	505	168	152	344	111	0	14	0	0	0.028	0
.	19.01.15-23.18.46-1-429424	88	6	6	2	0	2	611	4	4	0	0	NA	NA	NA	31	33	167	510	169	149	345	117	0	10	9	0	0.02	0.053
.	19.01.15-23.18.48-1-429425	67	2	2	0	0	0	403	1	1	0	0	NA	NA	NA	27	25	168	503	167	98	230	75	0	0	1	0	0	0.006
.	19.01.15-23.18.52-1-429426	64	2	2	0	0	0	403	1	1	0	0	NA	NA	NA	29	26	168	499	172	101	227	75	0	1	0	0	0.002	0
.	19.01.15-23.18.55-1-429427	149	27	27	8	0	5	614	24	24	0	0	NA	NA	NA	44	31	175	503	166	155	345	114	24	60	17	0.137	0.119	0.102
.	19.01.15-23.18.55-1-429428	118	11	11	4	0	4	609	9	9	0	0	NA	NA	NA	44	26	174	503	162	158	343	108	1	14	16	0.006	0.028	0.099
.	19.01.15-23.19.01-1-429429	169	12	12	3	0	3	633	9	9	0	0	NA	NA	NA	48	45	181	505	172	162	349	122	5	28	3	0.028	0.055	0.017
.	19.01.15-23.19.01-1-429430	59	6	6	1	0	1	603	5	5	0	0	NA	NA	NA	22	21	167	501	166	145	344	114	19	3	0	0.114	0.006	0
.	19.01.15-23.19.02-1-429431	121	10	10	4	0	4	616	9	9	0	0	NA	NA	NA	44	35	172	509	167	152	351	113	7	11	11	0.041	0.022	0.066
.	19.01.15-23.19.03-1-429432	116	5	5	3	0	3	625	4	4	0	0	NA	NA	NA	25	40	169	517	167	153	355	117	6	6	1	0.036	0.012	0.006
.	19.01.15-23.19.03-1-429433	266	36	36	8	0	6	643	32	32	0	0	NA	NA	NA	61	63	174	528	174	156	364	123	24	95	21	0.138	0.18	0.121
.	19.01.15-23.19.08-1-429434	116	8	8	0	0	0	624	6	6	0	0	NA	NA	NA	27	34	170	505	172	154	350	120	6	14	2	0.035	0.028	0.012
.	19.01.15-23.19.18-1-429449	92	6	6	0	0	0	595	5	5	0	0	NA	NA	NA	30	16	165	499	165	144	336	115	0	17	3	0	0.034	0.018
.	19.01.15-23.19.47-1-429477	88	4	4	1	0	1	605	3	3	0	0	NA	NA	NA	23	22	165	503	167	145	344	116	3	7	0	0.018	0.014	0
.	19.01.15-23.19.50-1-429480	64	3	3	0	0	0	610	2	2	0	0	NA	NA	NA	29	27	166	502	172	148	344	118	9	3	0	0.054	0.006	0
.	19.01.15-23.19.52-1-429481	36	1	1	0	0	0	0	0	0	0	0	NA	NA	NA	11	8	165	491	165	0	0	0	1	0	0	0.006	0	0
.	19.01.15-23.19.54-1-429482	203	22	22	10	0	6	640	17	17	0	0	NA	NA	NA	50	54	173	525	169	152	369	119	0	87	8	0	0.166	0.047
.	19.01.15-23.20.10-1-429487	144	11	11	0	0	0	619	9	9	0	0	NA	NA	NA	49	41	169	516	169	148	357	114	5	25	0	0.03	0.048	0
.	19.01.15-23.20.16-1-429493	86	3	3	1	0	0	616	1	1	0	0	NA	NA	NA	27	30	171	504	168	154	349	113	0	17	0	0	0.034	0
.	19.01.15-23.20.28-1-429501	181	31	31	9	0	8	644	29	29	0	0	NA	NA	NA	62	64	177	526	174	158	368	118	8	116	3	0.045	0.221	0.017
.	19.01.15-23.20.30-1-429522	244	15	15	4	0	2	647	14	14	0	0	NA	NA	NA	62	62	175	524	176	156	367	124	4	41	6	0.023	0.078	0.034
.	19.01.15-23.20.31-1-429525	35	1	1	1	0	1	0	0	0	0	0	NA	NA	NA	6	11	164	497	163	0	0	0	8	0	0	0.049	0	0
.	19.01.15-23.20.37-1-429526	117	9	9	1	0	1	615	7	7	0	0	NA	NA	NA	24	29	172	506	164	156	346	113	10	15	3	0.058	0.03	0.018
.	19.01.15-23.20.40-1-429527	61	3	3	0	0	0	610	2	2	0	0	NA	NA	NA	21	22	168	504	163	152	345	113	0	13	2	0	0.026	0.012
.	19.01.15-23.20.45-1-429528	94	9	9	3	0	2	619	7	7	0	0	NA	NA	NA	39	44	171	517	169	149	354	116	0	25	10	0	0.048	0.059
.	19.01.15-23.20.57-1-429529	58	2	2	0	0	0	145	1	1	0	0	NA	NA	NA	22	20	170	499	164	23	90	32	0	2	0	0	0.004	0
.	19.01.15-23.20.59-1-429530	91	12	12	4	0	3	614	10	10	0	0	NA	NA	NA	36	28	171	501	169	153	346	115	0	21	5	0	0.042	0.03
.	19.01.15-23.21.08-1-429533	96	10	10	0	0	0	621	9	9	0	0	NA	NA	NA	21	36	169	511	169	151	354	116	0	31	7	0	0.061	0.041
.	19.01.15-23.21.12-1-429535	91	3	3	3	0	1	625	2	2	0	0	NA	NA	NA	30	43	171	513	172	152	356	117	0	9	2	0	0.018	0.012
.	19.01.15-23.21.17-1-429548	30	1	1	1	0	1	0	0	0	0	0	NA	NA	NA	7	4	164	490	163	0	0	0	0	0	0	0	0	0
.	19.01.15-23.21.37-1-429577	90	5	5	1	0	0	610	4	4	0	0	NA	NA	NA	31	27	169	504	167	148	345	117	6	13	0	0.036	0.026	0
.	19.01.15-23.21.51-1-429578	185	19	19	5	0	5	629	17	17	0	0	NA	NA	NA	64	49	172	513	177	156	351	122	1	58	0	0.006	0.113	0
.	19.01.15-23.21.51-1-429579	66	7	7	0	0	0	608	5	5	0	0	NA	NA	NA	24	24	171	501	165	154	343	111	0	12	0	0	0.024	0
.	19.01.15-23.21.51-1-429580	90	3	3	3	0	2	617	2	2	0	0	NA	NA	NA	32	38	172	509	170	154	347	116	0	12	0	0	0.024	0
.	19.01.15-23.21.55-1-429581	61	4	4	0	0	0	614	3	3	0	0	NA	NA	NA	18	23	169	501	166	152	348	114	5	9	0	0.03	0.018	0
.	19.01.15-23.22.08-1-429582	60	3	3	0	0	0	605	2	2	0	0	NA	NA	NA	19	17	168	499	163	151	342	112	0	19	0	0	0.038	0
.	19.01.15-23.22.09-1-429583	118	13	13	8	0	5	604	11	11	0	0	NA	NA	NA	46	25	169	498	171	148	340	116	12	31	5	0.071	0.062	0.029
.	19.01.15-23.22.09-1-429584	121	12	12	5	0	5	626	11	11	0	0	NA	NA	NA	43	44	173	513	171	155	355	116	0	37	8	0	0.072	0.047
.	19.01.15-23.22.12-1-429585	300	49	49	10	0	9	652	41	41	0	0	NA	NA	NA	95	79	178	541	173	159	373	120	35	95	21	0.197	0.176	0.121
.	19.01.15-23.22.12-1-429587	119	16	16	4	0	4	613	13	13	0	0	NA	NA	NA	39	36	169	512	168	148	351	114	19	30	1	0.112	0.059	0.006
.	19.01.15-23.22.19-1-429597	67	3	3	3	0	1	606	2	2	0	0	NA	NA	NA	27	25	165	508	165	145	347	114	3	8	1	0.018	0.016	0.006
.	19.01.15-23.22.24-1-429606	89	3	3	0	0	0	612	2	2	0	0	NA	NA	NA	38	30	169	501	173	150	344	118	2	2	4	0.012	0.004	0.023
.	19.01.15-23.22.37-1-429629	122	6	6	3	0	2	624	5	5	0	0	NA	NA	NA	44	38	171	512	168	157	350	117	14	20	1	0.082	0.039	0.006
.	19.01.15-23.22.39-1-429630	149	20	20	12	0	8	636	19	19	0	0	NA	NA	NA	46	60	173	527	173	155	365	116	5	68	1	0.029	0.129	0.006
.	19.01.15-23.22.44-1-429631	36	1	1	0	0	0	0	0	0	0	0	NA	NA	NA	10	9	167	493	162	0	0	0	2	0	0	0.012	0	0
.	19.01.15-23.22.45-1-429632	206	53	53	19	0	14	637	49	49	0	0	NA	NA	NA	59	65	174	531	173	150	368	119	47	134	37	0.27	0.252	0.214
.	19.01.15-23.22.47-1-429633	88	3	3	1	0	1	617	2	2	0	0	NA	NA	NA	33	32	169	505	171	150	349	118	0	10	0	0	0.02	0
.	19.01.15-23.22.47-1-429634	174	20	20	5	0	4	646	18	18	0	0	NA	NA	NA	49	68	178	530	173	158	370	118	17	61	10	0.096	0.115	0.058
.	19.01.15-23.22.48-1-429635	116	13	13	0	0	0	614	11	11	0	0	NA	NA	NA	30	34	171	511	165	153	349	112	8	21	1	0.047	0.041	0.006
.	19.01.15-23.22.52-1-429636	147	17	17	4	0	4	637	15	15	0	0	NA	NA	NA	37	49	168	525	169	152	370	115	12	74	0	0.071	0.141	0
.	19.01.15-23.23.02-1-429637	36	1	1	0	0	0	0	0	0	0	0	NA	NA	NA	15	6	164	492	163	0	0	0	0	0	3	0	0	0.018
.	19.01.15-23.23.06-1-429638	30	1	1	0	0	0	0	0	0	0	0	NA	NA	NA	4	10	165	494	164	0	0	0	0	0	0	0	0	0
.	19.01.15-23.23.08-1-429639	120	12	12	3	0	3	632	11	11	0	0	NA	NA	NA	40	49	170	520	172	154	360	118	0	35	15	0	0.067	0.087
.	19.01.15-23.23.11-1-429640	58	2	2	0	0	0	607	1	1	0	0	NA	NA	NA	20	22	166	503	166	150	344	113	0	10	0	0	0.02	0
.	19.01.15-23.23.24-1-429660	61	2	2	1	0	1	601	1	1	0	0	NA	NA	NA	22	16	167	496	166	150	339	112	0	9	0	0	0.018	0
.	19.01.15-23.23.27-1-429661	98	4	4	0	0	0	611	2	2	0	0	NA	NA	NA	41	33	168	511	167	152	350	109	2	3	6	0.012	0.006	0.036
.	19.01.15-23.23.28-1-429682	140	11	11	3	0	2	616	10	10	0	0	NA	NA	NA	32	30	172	504	167	153	347	116	4	27	6	0.023	0.054	0.036
.	19.01.15-23.23.31-1-429684	156	14	14	5	0	4	633	11	11	0	0	NA	NA	NA	58	52	178	516	171	160	356	117	5	47	8	0.028	0.091	0.047
.	19.01.15-23.23.36-1-429688	97	12	12	4	0	4	620	9	9	0	0	NA	NA	NA	38	43	174	519	163	158	352	110	0	28	2	0	0.054	0.012
.	19.01.15-23.23.36-1-429689	31	1	1	0	0	0	0	0	0	0	0	NA	NA	NA	13	8	164	494	163	0	0	0	0	0	0	0	0	0
.	19.01.15-23.23.39-1-429690	174	9	9	1	0	0	643	7	7	0	0	NA	NA	NA	40	60	177	523	173	158	363	122	6	27	2	0.034	0.052	0.012
.	19.01.15-23.23.41-1-429691	183	20	20	7	0	6	651	19	19	0	0	NA	NA	NA	70	70	176	532	175	156	371	124	16	34	5	0.091	0.064	0.029
.	19.01.15-23.23.41-1-429692	203	10	10	6	0	3	653	9	9	0	0	NA	NA	NA	56	71	177	534	173	157	374	122	2	18	16	0.011	0.034	0.092
.	19.01.15-23.23.43-1-429693	121	5	5	2	0	1	623	4	4	0	0	NA	NA	NA	46	43	173	509	174	155	350	118	0	19	3	0	0.037	0.017
.	19.01.15-23.23.59-1-429694	94	4	4	1	0	0	617	3	3	0	0	NA	NA	NA	33	27	171	502	167	155	348	114	9	5	3	0.053	0.01	0.018
.	19.01.15-23.24.00-1-429695	232	22	22	7	0	3	650	20	20	0	0	NA	NA	NA	65	72	176	534	175	157	374	119	33	65	9	0.188	0.122	0.051
.	19.01.15-23.24.02-1-429696	91	6	6	1	0	1	619	5	5	0	0	NA	NA	NA	34	39	167	513	172	146	354	119	7	28	0	0.042	0.055	0
.	19.01.15-23.24.06-1-429697	69	6	6	0	0	0	594	4	4	0	0	NA	NA	NA	25	12	166	495	164	146	339	109	11	8	0	0.066	0.016	0
.	19.01.15-23.24.08-1-429698	123	18	18	6	0	3	619	17	17	0	0	NA	NA	NA	45	36	168	513	168	148	356	115	20	41	5	0.119	0.08	0.03
.	19.01.15-23.24.11-1-429699	90	9	9	3	0	2	616	7	7	0	0	NA	NA	NA	36	34	170	506	171	153	344	119	3	18	5	0.018	0.036	0.029
.	19.01.15-23.24.11-1-429700	84	3	3	1	0	1	612	2	2	0	0	NA	NA	NA	28	29	169	508	165	150	350	112	0	9	0	0	0.018	0
.	19.01.15-23.24.15-1-429705	154	13	13	6	0	5	619	9	9	0	0	NA	NA	NA	40	30	170	507	166	154	353	112	15	52	8	0.088	0.103	0.048
.	19.01.15-23.24.19-1-429709	124	13	13	2	0	1	611	12	12	0	0	NA	NA	NA	36	32	170	509	166	150	348	113	4	20	11	0.024	0.039	0.066
.	19.01.15-23.24.20-1-429712	312	57	57	18	0	15	679	52	52	0	0	NA	NA	NA	94	110	181	553	189	162	385	132	40	146	25	0.221	0.264	0.132
.	19.01.15-23.24.23-1-429716	203	31	31	15	0	8	638	27	27	0	0	NA	NA	NA	87	72	180	536	169	158	366	114	42	93	22	0.233	0.174	0.13
.	19.01.15-23.24.34-1-429739	66	3	3	2	0	2	611	2	2	0	0	NA	NA	NA	23	30	169	508	166	150	348	113	0	5	3	0	0.01	0.018
.	19.01.15-23.24.36-1-429740	177	9	9	0	0	0	623	8	8	0	0	NA	NA	NA	62	44	166	522	169	147	360	116	8	6	3	0.048	0.011	0.018
.	19.01.15-23.24.44-1-429741	61	3	3	0	0	0	101	2	2	0	0	NA	NA	NA	21	21	166	502	166	23	54	24	0	0	5	0	0	0.03
.	19.01.15-23.24.46-1-429742	121	7	7	1	0	1	622	5	5	0	0	NA	NA	NA	44	39	173	509	170	155	349	118	5	2	14	0.029	0.004	0.082
.	19.01.15-23.24.47-1-429743	60	2	2	0	0	0	0	1	1	0	0	NA	NA	NA	20	12	165	497	163	0	0	0	0	2	0	0	0.004	0
.	19.01.15-23.24.47-1-429744	89	3	3	1	0	1	613	2	2	0	0	NA	NA	NA	31	37	168	510	172	148	347	118	6	7	0	0.036	0.014	0
.	19.01.15-23.24.50-1-429747	143	10	10	3	0	2	628	8	8	0	0	NA	NA	NA	44	47	168	522	170	149	364	115	0	27	7	0	0.052	0.041
.	19.01.15-23.24.53-1-429748	229	27	27	6	0	3	652	24	24	0	0	NA	NA	NA	64	73	184	529	173	167	364	121	11	70	15	0.06	0.132	0.087
.	19.01.15-23.24.57-1-429749	90	7	7	3	0	2	612	5	5	0	0	NA	NA	NA	33	31	169	506	169	148	347	117	4	19	3	0.024	0.038	0.018
.	19.01.15-23.24.58-1-429750	35	1	1	0	0	0	0	0	0	0	0	NA	NA	NA	8	11	165	497	162	0	0	0	0	4	0	0	0.008	0
.	19.01.15-23.25.02-1-429751	64	3	3	0	0	0	589	2	2	0	0	NA	NA	NA	34	16	170	493	166	146	331	112	0	6	3	0	0.012	0.018
.	19.01.15-23.25.02-1-429752	59	2	2	0	0	0	50	1	1	0	0	NA	NA	NA	17	19	166	500	166	10	29	11	0	3	0	0	0.006	0
.	19.01.15-23.25.03-1-429753	94	4	4	2	0	1	614	3	3	0	0	NA	NA	NA	32	34	168	511	168	147	350	117	0	11	3	0	0.022	0.018
.	19.01.15-23.25.10-1-429754	123	14	14	3	0	3	613	13	13	0	0	NA	NA	NA	45	28	167	508	166	149	352	112	9	44	7	0.054	0.087	0.042
.	19.01.15-23.25.16-1-429767	32	1	1	0	0	0	0	0	0	0	0	NA	NA	NA	7	10	167	493	163	0	0	0	0	5	0	0	0.01	0
.	19.01.15-23.25.16-1-429768	98	4	4	0	0	0	615	3	3	0	0	NA	NA	NA	39	33	171	509	166	154	347	114	0	7	0	0	0.014	0
.	19.01.15-23.25.17-1-429770	119	12	12	3	0	2	607	9	9	0	0	NA	NA	NA	34	27	166	511	163	146	348	113	0	28	3	0	0.055	0.018
.	19.01.15-23.25.21-1-429775	95	12	12	3	0	2	608	11	11	0	0	NA	NA	NA	37	36	174	508	167	153	343	112	2	21	4	0.011	0.041	0.024
.	19.01.15-23.25.28-1-429781	361	34	34	14	0	10	675	31	31	0	0	NA	NA	NA	107	94	185	533	189	165	376	134	20	78	17	0.108	0.146	0.09
.	19.01.15-23.25.30-1-429800	85	6	6	0	0	0	610	5	5	0	0	NA	NA	NA	30	33	166	512	168	149	349	112	3	12	2	0.018	0.023	0.012
.	19.01.15-23.25.36-1-429802	91	8	8	1	0	1	614	6	6	0	0	NA	NA	NA	21	31	172	503	169	153	345	116	6	23	6	0.035	0.046	0.036
.	19.01.15-23.25.38-1-429803	117	11	11	1	0	1	625	10	10	0	0	NA	NA	NA	40	42	166	515	174	149	356	120	0	33	4	0	0.064	0.023
.	19.01.15-23.25.40-1-429804	121	7	7	3	0	2	627	6	6	0	0	NA	NA	NA	37	42	174	515	166	157	355	115	3	29	0	0.017	0.056	0
.	19.01.15-23.25.46-1-429805	150	10	10	2	0	2	635	9	9	0	0	NA	NA	NA	48	54	180	519	168	162	358	115	0	31	7	0	0.06	0.042
.	19.01.15-23.25.46-1-429806	155	41	41	10	0	9	637	38	38	0	0	NA	NA	NA	65	58	176	518	177	156	356	125	31	108	11	0.176	0.208	0.062
.	19.01.15-23.25.47-1-429807	94	9	9	3	0	2	611	8	8	0	0	NA	NA	NA	32	30	167	510	166	149	351	111	12	10	9	0.072	0.02	0.054
.	19.01.15-23.25.52-1-429808	209	18	18	7	0	4	649	14	14	0	0	NA	NA	NA	74	72	180	530	175	161	366	122	7	75	4	0.039	0.142	0.023
.	19.01.15-23.25.59-1-429809	69	5	5	4	0	3	599	4	4	0	0	NA	NA	NA	27	21	163	505	166	147	340	112	2	16	4	0.012	0.032	0.024
.	19.01.15-23.25.59-1-429810	65	2	2	2	0	2	618	1	1	0	0	NA	NA	NA	18	30	172	502	169	152	349	117	0	10	0	0	0.02	0
.	19.01.15-23.26.01-1-429811	57	2	2	0	0	0	608	1	1	0	0	NA	NA	NA	18	25	171	501	166	152	344	112	7	0	6	0.041	0	0.036
.	19.01.15-23.26.07-1-429814	93	6	6	1	0	1	607	5	5	0	0	NA	NA	NA	28	21	169	497	168	150	343	114	1	7	1	0.006	0.014	0.006
.	19.01.15-23.26.12-1-429815	35	1	1	1	0	1	0	0	0	0	0	NA	NA	NA	4	13	163	496	167	0	0	0	0	0	2	0	0	0.012
.	19.01.15-23.26.14-1-429818	113	7	7	0	0	0	614	5	5	0	0	NA	NA	NA	31	39	167	513	172	147	351	116	6	10	9	0.036	0.019	0.052
.	19.01.15-23.26.15-1-429821	63	2	2	0	0	0	601	1	1	0	0	NA	NA	NA	25	22	166	502	167	146	343	112	0	12	0	0	0.024	0
.	19.01.15-23.26.17-1-429824	97	3	3	1	0	1	616	2	2	0	0	NA	NA	NA	28	32	171	509	165	151	352	113	9	5	2	0.053	0.01	0.012
.	19.01.15-23.26.21-1-429831	120	13	13	1	0	1	627	12	12	0	0	NA	NA	NA	47	46	173	519	167	158	356	113	4	33	3	0.023	0.064	0.018
.	19.01.15-23.26.24-1-429838	90	3	3	1	0	1	619	2	2	0	0	NA	NA	NA	34	37	170	509	171	152	351	116	0	15	0	0	0.029	0
.	19.01.15-23.26.27-1-429839	33	1	1	1	0	1	0	0	0	0	0	NA	NA	NA	8	10	164	494	165	0	0	0	0	0	0	0	0	0
.	19.01.15-23.26.28-1-429840	89	5	5	1	0	1	605	4	4	0	0	NA	NA	NA	23	19	166	498	168	150	338	117	1	7	5	0.006	0.014	0.03
.	19.01.15-23.26.30-1-429861	121	8	8	4	0	3	620	7	7	0	0	NA	NA	NA	46	34	168	506	173	146	352	122	7	25	7	0.042	0.049	0.04
.	19.01.15-23.26.30-1-429863	267	24	24	9	0	5	660	21	21	0	0	NA	NA	NA	82	79	176	538	178	157	376	127	28	60	7	0.159	0.112	0.039
.	19.01.15-23.26.31-1-429865	61	2	2	1	0	0	621	1	1	0	0	NA	NA	NA	21	34	170	511	166	149	356	116	0	3	0	0	0.006	0
.	19.01.15-23.26.35-1-429866	121	6	6	3	0	3	614	5	5	0	0	NA	NA	NA	46	41	176	507	171	153	346	115	0	19	11	0	0.037	0.064
.	19.01.15-23.26.45-1-429867	92	4	4	0	0	0	605	3	3	0	0	NA	NA	NA	32	27	168	503	169	149	341	115	3	4	0	0.018	0.008	0
.	19.01.15-23.26.46-1-429868	94	4	4	1	0	1	616	2	2	0	0	NA	NA	NA	20	30	169	505	169	151	349	116	4	3	6	0.024	0.006	0.036
.	19.01.15-23.26.50-1-429869	62	4	4	0	0	0	609	3	3	0	0	NA	NA	NA	21	27	169	504	167	152	345	112	0	2	9	0	0.004	0.054
.	19.01.15-23.26.51-1-429870	149	9	9	2	0	1	630	8	8	0	0	NA	NA	NA	46	45	174	512	172	155	354	121	7	21	0	0.04	0.041	0
.	19.01.15-23.26.53-1-429871	97	3	3	0	0	0	608	2	2	0	0	NA	NA	NA	31	25	164	507	167	143	351	114	3	0	2	0.018	0	0.012
.	19.01.15-23.26.56-1-429872	146	17	17	7	0	5	621	15	15	0	0	NA	NA	NA	53	35	172	506	170	156	349	116	18	56	16	0.105	0.111	0.094
.	19.01.15-23.27.01-1-429873	92	3	3	1	0	1	606	1	1	0	0	NA	NA	NA	20	20	166	500	167	148	344	114	0	5	3	0	0.01	0.018
.	19.01.15-23.27.05-1-429874	93	4	4	2	0	2	599	3	3	0	0	NA	NA	NA	31	22	166	499	170	147	337	115	0	5	1	0	0.01	0.006
.	19.01.15-23.27.06-1-429875	33	1	1	0	0	0	0	0	0	0	0	NA	NA	NA	15	9	166	494	162	0	0	0	0	0	0	0	0	0
.	19.01.15-23.27.08-1-429876	156	26	26	12	0	8	632	23	23	0	0	NA	NA	NA	46	50	173	518	172	158	355	119	9	62	17	0.052	0.12	0.099
.	19.01.15-23.27.16-1-429882	90	3	3	0	0	0	608	2	2	0	0	NA	NA	NA	19	23	167	503	166	149	346	113	4	2	0	0.024	0.004	0
.	19.01.15-23.27.17-1-429884	160	11	11	2	0	1	633	9	9	0	0	NA	NA	NA	63	58	173	528	170	151	366	116	9	23	6	0.052	0.044	0.035
.	19.01.15-23.27.20-1-429898	91	3	3	1	0	1	618	2	2	0	0	NA	NA	NA	25	30	170	502	171	152	348	118	0	9	4	0	0.018	0.023
.	19.01.15-23.27.21-1-429899	33	1	1	0	0	0	0	0	0	0	0	NA	NA	NA	12	12	168	493	164	0	0	0	0	0	0	0	0	0
.	19.01.15-23.27.23-1-429902	316	63	63	19	0	13	655	56	56	0	0	NA	NA	NA	87	82	181	538	176	160	371	124	30	123	20	0.166	0.229	0.114
.	19.01.15-23.27.26-1-429903	118	12	12	8	0	4	620	11	11	0	0	NA	NA	NA	37	37	169	513	168	152	353	115	1	44	0	0.006	0.086	0
.	19.01.15-23.27.28-1-429904	31	1	1	0	0	0	0	0	0	0	0	NA	NA	NA	8	7	165	491	164	0	0	0	2	0	0	0.012	0	0
.	19.01.15-23.27.29-1-429925	89	5	5	0	0	0	611	3	3	0	0	NA	NA	NA	34	34	168	512	167	149	348	114	5	10	0	0.03	0.02	0
.	19.01.15-23.27.31-1-429928	324	19	19	4	0	3	663	16	16	0	0	NA	NA	NA	109	91	184	545	175	162	381	120	15	57	6	0.082	0.105	0.034
.	19.01.15-23.27.36-1-429929	63	2	2	0	0	0	600	1	1	0	0	NA	NA	NA	24	16	168	497	164	147	342	111	4	3	0	0.024	0.006	0
.	19.01.15-23.27.40-1-429930	147	11	11	3	0	1	621	10	10	0	0	NA	NA	NA	55	42	169	512	174	150	353	118	0	45	0	0	0.088	0
.	19.01.15-23.27.48-1-429931	84	5	5	1	0	1	618	4	4	0	0	NA	NA	NA	23	33	169	508	169	150	353	115	2	10	0	0.012	0.02	0
.	19.01.15-23.27.57-1-429932	58	2	2	0	0	0	0	1	1	0	0	NA	NA	NA	20	19	168	497	167	0	0	0	0	3	2	0	0.006	0.012
.	19.01.15-23.28.05-1-429933	392	28	28	10	0	9	702	27	27	0	0	NA	NA	NA	119	125	194	562	182	178	395	129	7	100	18	0.036	0.178	0.099
.	19.01.15-23.28.06-1-429934	85	4	4	0	0	0	607	3	3	0	0	NA	NA	NA	34	29	166	506	170	149	343	115	0	11	0	0	0.022	0
.	19.01.15-23.28.08-1-429935	117	7	7	0	0	0	631	5	5	0	0	NA	NA	NA	32	47	173	516	171	154	359	118	4	24	1	0.023	0.047	0.006
.	19.01.15-23.28.26-1-429952	143	12	12	3	0	2	628	11	11	0	0	NA	NA	NA	48	42	171	511	173	153	352	123	14	24	3	0.082	0.047	0.017
.	19.01.15-23.28.27-1-429953	127	11	11	6	0	5	620	10	10	0	0	NA	NA	NA	34	35	171	505	172	156	344	120	3	25	4	0.018	0.05	0.023
.	19.01.15-23.28.30-1-429975	119	6	6	1	0	1	612	4	4	0	0	NA	NA	NA	27	24	166	505	166	149	348	115	1	10	0	0.006	0.02	0
.	19.01.15-23.28.39-1-429979	90	5	5	2	0	1	615	4	4	0	0	NA	NA	NA	31	31	171	507	166	155	346	114	0	20	0	0	0.039	0
.	19.01.15-23.28.46-1-429980	89	5	5	0	0	0	608	4	4	0	0	NA	NA	NA	24	22	168	501	166	151	342	115	0	7	1	0	0.014	0.006
.	19.01.15-23.28.54-1-429981	62	3	3	1	0	1	606	2	2	0	0	NA	NA	NA	23	16	170	494	165	154	338	114	0	9	0	0	0.018	0
.	19.01.15-23.28.58-1-429982	33	1	1	0	0	0	0	0	0	0	0	NA	NA	NA	12	9	165	493	164	0	0	0	0	1	0	0	0.002	0
.	19.01.15-23.29.01-1-429983	242	21	21	4	0	4	635	19	19	0	0	NA	NA	NA	78	51	178	518	168	160	360	115	4	65	7	0.022	0.125	0.042
.	19.01.15-23.29.02-1-429984	118	10	10	4	0	3	622	9	9	0	0	NA	NA	NA	35	41	168	516	170	147	358	117	13	15	8	0.077	0.029	0.047
.	19.01.15-23.29.02-1-429985	95	3	3	2	0	2	609	2	2	0	0	NA	NA	NA	32	28	171	504	166	153	342	114	0	11	0	0	0.022	0
.	19.01.15-23.29.04-1-429986	151	13	13	2	0	2	621	12	12	0	0	NA	NA	NA	45	40	172	510	171	152	354	115	8	35	1	0.047	0.069	0.006
.	19.01.15-23.29.12-1-429987	116	11	11	5	0	2	618	9	9	0	0	NA	NA	NA	30	36	170	513	166	151	353	114	8	33	13	0.047	0.064	0.078
.	19.01.15-23.29.12-1-429989	269	13	13	4	0	3	655	12	12	0	0	NA	NA	NA	79	68	174	530	177	157	372	126	3	55	5	0.017	0.104	0.028
.	19.01.15-23.29.18-1-430003	211	12	12	3	0	2	660	11	11	0	0	NA	NA	NA	74	83	180	535	181	159	376	125	14	39	0	0.078	0.073	0
.	19.01.15-23.29.19-1-430005	91	3	3	0	0	0	605	2	2	0	0	NA	NA	NA	42	27	169	502	169	148	342	115	0	11	2	0	0.022	0.012
.	19.01.15-23.29.22-1-430009	238	11	11	1	0	0	643	10	10	0	0	NA	NA	NA	57	62	176	520	179	157	361	125	7	39	10	0.04	0.075	0.056
.	19.01.15-23.29.24-1-430011	89	3	3	0	0	0	604	2	2	0	0	NA	NA	NA	22	21	167	503	164	146	348	110	0	3	1	0	0.006	0.006
.	19.01.15-23.29.40-1-430034	65	4	4	0	0	0	616	3	3	0	0	NA	NA	NA	18	24	168	503	166	153	349	114	1	3	5	0.006	0.006	0.03
.	19.01.15-23.29.41-1-430035	120	11	11	1	0	1	620	7	7	0	0	NA	NA	NA	41	36	170	513	166	150	357	113	9	21	2	0.053	0.041	0.012
.	19.01.15-23.29.43-1-430036	124	12	12	1	0	1	625	11	11	0	0	NA	NA	NA	36	42	170	513	172	150	357	118	13	29	1	0.076	0.057	0.006
.	19.01.15-23.29.46-1-430037	65	2	2	1	0	1	611	1	1	0	0	NA	NA	NA	16	30	165	508	170	148	350	113	0	3	1	0	0.006	0.006
.	19.01.15-23.29.46-1-430038	117	8	8	2	0	2	623	7	7	0	0	NA	NA	NA	37	38	168	519	164	153	357	113	1	10	12	0.006	0.019	0.073
.	19.01.15-23.29.47-1-430039	153	7	7	2	0	1	610	6	6	0	0	NA	NA	NA	52	32	168	508	169	149	348	113	5	14	4	0.03	0.028	0.024
.	19.01.15-23.29.49-1-430040	292	37	37	10	0	8	663	34	34	0	0	NA	NA	NA	88	88	180	547	174	161	384	118	14	86	13	0.078	0.157	0.075
.	19.01.15-23.29.56-1-430043	39	1	1	0	0	0	0	0	0	0	0	NA	NA	NA	9	9	165	494	163	0	0	0	0	2	0	0	0.004	0
.	19.01.15-23.29.59-1-430044	120	5	5	1	0	1	617	4	4	0	0	NA	NA	NA	48	39	175	512	165	152	353	112	5	10	3	0.029	0.02	0.018
.	19.01.15-23.30.02-1-430049	155	15	15	4	0	2	619	12	12	0	0	NA	NA	NA	47	34	170	502	175	151	347	121	19	16	3	0.112	0.032	0.017
.	19.01.15-23.30.02-1-430050	172	13	13	3	0	1	640	12	12	0	0	NA	NA	NA	53	54	175	519	173	156	363	121	3	31	6	0.017	0.06	0.035
.	19.01.15-23.30.02-1-430051	57	2	2	1	0	1	614	1	1	0	0	NA	NA	NA	20	29	169	502	171	150	346	118	4	5	0	0.024	0.01	0
.	19.01.15-23.30.08-1-430052	61	2	2	0	0	0	99	1	1	0	0	NA	NA	NA	17	22	166	505	164	23	58	18	0	3	0	0	0.006	0
.	19.01.15-23.30.08-1-430053	124	11	11	4	0	2	625	9	9	0	0	NA	NA	NA	31	44	169	515	173	155	355	115	26	16	1	0.154	0.031	0.006
.	19.01.15-23.30.12-1-430055	150	22	22	8	0	7	643	20	20	0	0	NA	NA	NA	47	68	174	529	178	152	367	124	20	41	10	0.115	0.078	0.056
.	19.01.15-23.30.15-1-430059	36	1	1	0	0	0	0	0	0	0	0	NA	NA	NA	8	7	164	494	162	0	0	0	0	1	0	0	0.002	0
.	19.01.15-23.30.16-1-430061	82	3	3	1	0	1	607	2	2	0	0	NA	NA	NA	20	21	168	500	166	150	344	113	0	1	1	0	0.002	0.006
.	19.01.15-23.30.18-1-430064	58	2	2	0	0	0	0	1	1	0	0	NA	NA	NA	20	12	165	497	163	0	0	0	0	4	2	0	0.008	0.012
.	19.01.15-23.30.19-1-430065	143	21	21	6	0	6	638	18	18	0	0	NA	NA	NA	42	60	176	528	169	156	362	120	20	52	6	0.114	0.098	0.036
.	19.01.15-23.30.22-1-430070	201	22	22	5	0	3	647	20	20	0	0	NA	NA	NA	57	63	177	525	174	161	364	122	5	81	4	0.028	0.154	0.023
.	19.01.15-23.30.26-1-430072	93	5	5	1	0	1	616	4	4	0	0	NA	NA	NA	32	34	169	506	172	152	345	119	3	12	2	0.018	0.024	0.012
.	19.01.15-23.30.26-1-430073	88	3	3	1	0	1	620	2	2	0	0	NA	NA	NA	33	38	166	514	171	151	353	116	0	13	0	0	0.025	0
.	19.01.15-23.30.30-1-430095	266	41	41	13	0	8	638	36	36	0	0	NA	NA	NA	101	58	174	525	172	153	368	117	49	85	30	0.282	0.162	0.174
.	19.01.15-23.30.31-1-430097	203	35	35	4	0	3	639	32	32	0	0	NA	NA	NA	63	60	176	525	172	153	367	119	34	84	5	0.193	0.16	0.029
.	19.01.15-23.30.41-1-430098	213	28	28	10	0	8	647	26	26	0	0	NA	NA	NA	66	63	178	526	172	159	369	119	16	87	16	0.09	0.165	0.093
.	19.01.15-23.30.42-1-430099	125	11	11	3	0	2	621	9	9	0	0	NA	NA	NA	42	44	172	517	168	152	356	113	1	30	6	0.006	0.058	0.036
.	19.01.15-23.30.42-1-430100	92	6	6	4	0	4	599	4	4	0	0	NA	NA	NA	20	18	165	501	165	145	345	109	1	7	7	0.006	0.014	0.042
.	19.01.15-23.30.50-1-430101	121	11	11	1	0	1	618	9	9	0	0	NA	NA	NA	48	41	170	512	172	149	351	118	6	25	0	0.035	0.049	0
.	19.01.15-23.30.57-1-430102	63	2	2	1	0	1	253	1	1	0	0	NA	NA	NA	16	14	164	499	164	70	140	43	0	0	3	0	0	0.018
.	19.01.15-23.30.57-1-430103	85	5	5	2	0	2	616	4	4	0	0	NA	NA	NA	29	34	173	508	166	152	349	115	0	14	4	0	0.028	0.024
.	19.01.15-23.31.01-1-430104	90	6	6	0	0	0	607	5	5	0	0	NA	NA	NA	35	27	168	502	170	148	343	116	16	5	6	0.095	0.01	0.035
.	19.01.15-23.31.05-1-430107	119	7	7	1	0	1	627	6	6	0	0	NA	NA	NA	40	44	171	511	175	152	354	121	0	14	9	0	0.027	0.051
.	19.01.15-23.31.06-1-430128	36	1	1	0	0	0	0	0	0	0	0	NA	NA	NA	10	6	164	492	163	0	0	0	0	0	0	0	0	0
.	19.01.15-23.31.10-1-430131	62	2	2	1	0	1	601	1	1	0	0	NA	NA	NA	29	26	170	502	167	147	342	112	0	7	0	0	0.014	0
.	19.01.15-23.31.13-1-430151	121	6	6	3	0	2	613	4	4	0	0	NA	NA	NA	34	28	168	504	169	148	351	114	0	18	8	0	0.036	0.047
.	19.01.15-23.31.19-1-430161	31	1	1	0	0	0	0	0	0	0	0	NA	NA	NA	9	10	165	495	163	0	0	0	0	4	0	0	0.008	0
.	19.01.15-23.31.21-1-430169	33	1	1	0	0	0	0	0	0	0	0	NA	NA	NA	8	9	164	495	163	0	0	0	0	0	0	0	0	0
.	19.01.15-23.31.22-1-430170	302	30	30	7	0	5	656	29	29	0	0	NA	NA	NA	73	76	180	534	175	161	375	120	18	83	20	0.1	0.155	0.114
.	19.01.15-23.31.22-1-430171	180	23	23	5	0	5	629	22	22	0	0	NA	NA	NA	55	50	170	519	174	149	359	121	14	64	13	0.082	0.123	0.075
.	19.01.15-23.31.24-1-430174	63	5	5	0	0	0	604	3	3	0	0	NA	NA	NA	26	22	169	500	166	151	341	112	9	10	0	0.053	0.02	0
.	19.01.15-23.31.26-1-430175	92	5	5	0	0	0	600	4	4	0	0	NA	NA	NA	33	22	169	503	163	147	342	111	6	8	0	0.036	0.016	0
.	19.01.15-23.31.26-1-430176	34	1	1	1	0	1	0	0	0	0	0	NA	NA	NA	7	11	164	495	165	0	0	0	0	2	0	0	0.004	0
.	19.01.15-23.31.28-1-430181	179	18	18	4	0	4	636	15	15	0	0	NA	NA	NA	62	55	176	522	170	155	364	117	1	48	19	0.006	0.092	0.112
.	19.01.15-23.31.29-1-430182	33	1	1	0	0	0	0	0	0	0	0	NA	NA	NA	11	10	165	495	163	0	0	0	0	0	0	0	0	0
.	19.01.15-23.31.32-1-430201	93	8	8	2	0	2	614	7	7	0	0	NA	NA	NA	37	29	169	503	170	151	345	118	2	15	5	0.012	0.03	0.029
.	19.01.15-23.31.34-1-430202	95	9	9	2	0	2	614	7	7	0	0	NA	NA	NA	29	23	165	506	165	147	354	113	2	26	0	0.012	0.051	0
.	19.01.15-23.31.42-1-430203	35	1	1	0	0	0	0	0	0	0	0	NA	NA	NA	15	8	164	494	163	0	0	0	1	0	0	0.006	0	0
.	19.01.15-23.31.44-1-430204	64	2	2	1	0	1	607	0	0	0	0	NA	NA	NA	26	26	166	506	167	146	348	113	8	1	0	0.048	0.002	0
.	19.01.15-23.31.46-1-430205	60	2	2	0	0	0	0	1	1	0	0	NA	NA	NA	13	9	164	495	163	0	0	0	0	4	0	0	0.008	0
.	19.01.15-23.31.46-1-430206	148	10	10	2	0	2	621	8	8	0	0	NA	NA	NA	45	39	168	509	175	146	354	121	22	10	2	0.131	0.02	0.011
.	19.01.15-23.31.54-1-430207	120	14	14	1	0	1	621	11	11	0	0	NA	NA	NA	34	32	174	503	168	160	345	116	6	29	8	0.034	0.058	0.048
.	19.01.15-23.31.54-1-430208	32	1	1	1	0	1	0	0	0	0	0	NA	NA	NA	4	11	167	494	163	0	0	0	0	3	0	0	0.006	0
.	19.01.15-23.31.57-1-430209	151	9	9	3	0	0	643	8	8	0	0	NA	NA	NA	41	54	170	523	174	153	368	122	7	30	0	0.041	0.057	0
.	19.01.15-23.31.59-1-430210	128	8	8	3	0	2	622	7	7	0	0	NA	NA	NA	41	42	167	511	177	148	354	120	8	28	1	0.048	0.055	0.006
.	19.01.15-23.32.02-1-430211	89	5	5	0	0	0	620	4	4	0	0	NA	NA	NA	35	35	169	512	167	152	354	114	4	7	7	0.024	0.014	0.042
.	19.01.15-23.32.05-1-430212	32	1	1	0	0	0	0	0	0	0	0	NA	NA	NA	8	8	165	494	162	0	0	0	0	0	1	0	0	0.006
.	19.01.15-23.32.07-1-430213	90	5	5	1	0	1	607	4	4	0	0	NA	NA	NA	33	29	167	506	169	144	348	115	6	13	0	0.036	0.026	0
.	19.01.15-23.32.09-1-430214	208	36	36	14	0	10	643	34	34	0	0	NA	NA	NA	51	59	178	520	174	161	362	120	28	93	20	0.157	0.179	0.115
.	19.01.15-23.32.12-1-430216	90	4	4	2	0	0	606	3	3	0	0	NA	NA	NA	27	20	166	500	167	146	344	116	0	16	0	0	0.032	0
.	19.01.15-23.32.14-1-430219	121	9	9	2	0	2	615	8	8	0	0	NA	NA	NA	36	33	171	506	169	151	347	117	0	33	0	0	0.065	0
.	19.01.15-23.32.17-1-430223	123	5	5	1	0	0	620	3	3	0	0	NA	NA	NA	22	34	168	514	165	153	354	113	5	9	1	0.03	0.018	0.006
.	19.01.15-23.32.20-1-430229	93	4	4	0	0	0	620	3	3	0	0	NA	NA	NA	34	36	170	511	168	153	351	116	0	15	1	0	0.029	0.006
.	19.01.15-23.32.22-1-430237	215	30	30	8	0	5	653	26	26	0	0	NA	NA	NA	81	77	182	530	178	162	371	120	23	76	21	0.126	0.143	0.118
.	19.01.15-23.32.23-1-430238	61	3	3	1	0	0	601	2	2	0	0	NA	NA	NA	22	22	166	498	171	147	338	116	4	6	0	0.024	0.012	0
.	19.01.15-23.32.23-1-430239	31	1	1	0	0	0	0	0	0	0	0	NA	NA	NA	3	12	164	495	166	0	0	0	0	0	0	0	0	0
.	19.01.15-23.32.25-1-430240	148	17	17	4	0	3	629	13	13	0	0	NA	NA	NA	40	46	175	510	174	157	353	119	25	24	12	0.143	0.047	0.069
.	19.01.15-23.32.29-1-430246	117	22	22	9	0	5	631	20	20	0	0	NA	NA	NA	36	54	169	527	171	150	364	117	11	57	1	0.065	0.108	0.006
.	19.01.15-23.32.34-1-430264	60	3	3	0	0	0	602	2	2	0	0	NA	NA	NA	28	19	166	500	166	149	340	113	0	15	0	0	0.03	0
.	19.01.15-23.32.36-1-430265	36	1	1	0	0	0	0	0	0	0	0	NA	NA	NA	15	14	166	495	166	0	0	0	4	0	0	0.024	0	0
.	19.01.15-23.32.36-1-430266	121	8	8	2	0	2	612	7	7	0	0	NA	NA	NA	50	34	166	510	171	143	350	119	4	11	1	0.024	0.022	0.006
.	19.01.15-23.32.38-1-430267	150	16	16	2	0	2	622	12	12	0	0	NA	NA	NA	60	49	171	517	174	151	353	118	3	28	13	0.018	0.054	0.075
.	19.01.15-23.32.46-1-430268	88	3	3	0	0	0	603	2	2	0	0	NA	NA	NA	23	26	166	503	170	147	340	116	0	6	1	0	0.012	0.006
.	19.01.15-23.32.50-1-430269	91	4	4	2	0	1	598	3	3	0	0	NA	NA	NA	44	18	167	498	166	146	342	110	0	5	2	0	0.01	0.012
.	19.01.15-23.33.04-1-430270	32	1	1	1	0	1	0	0	0	0	0	NA	NA	NA	12	8	164	492	165	0	0	0	0	2	0	0	0.004	0
.	19.01.15-23.33.11-1-430271	175	27	27	12	0	9	639	23	23	0	0	NA	NA	NA	56	59	178	519	175	160	360	119	21	60	14	0.118	0.116	0.08
.	19.01.15-23.33.11-1-430273	63	2	2	1	0	1	354	1	1	0	0	NA	NA	NA	20	17	164	500	166	95	197	62	0	1	1	0	0.002	0.006
.	19.01.15-23.33.13-1-430275	160	20	20	6	0	5	639	18	18	0	0	NA	NA	NA	44	51	172	521	171	154	366	119	27	48	12	0.157	0.092	0.07
.	19.01.15-23.33.14-1-430276	147	31	31	10	0	5	633	30	30	0	0	NA	NA	NA	42	49	173	520	169	154	360	119	34	56	4	0.197	0.108	0.024
.	19.01.15-23.33.19-1-430283	138	14	14	4	0	3	618	13	13	0	0	NA	NA	NA	35	36	172	512	165	153	352	113	14	38	2	0.081	0.074	0.012
.	19.01.15-23.33.22-1-430293	115	20	20	2	0	2	614	18	18	0	0	NA	NA	NA	38	41	169	506	179	147	345	122	8	33	9	0.047	0.065	0.05
.	19.01.15-23.33.27-1-430296	92	7	7	1	0	1	601	6	6	0	0	NA	NA	NA	27	18	168	500	163	150	341	110	0	17	3	0	0.034	0.018
.	19.01.15-23.33.29-1-430317	95	9	9	4	0	4	613	8	8	0	0	NA	NA	NA	38	38	172	511	168	150	352	111	6	12	18	0.035	0.023	0.107
.	19.01.15-23.33.33-1-430320	36	1	1	0	0	0	0	0	0	0	0	NA	NA	NA	10	10	164	494	165	0	0	0	0	0	1	0	0	0.006
.	19.01.15-23.33.38-1-430323	60	2	2	0	0	0	400	1	1	0	0	NA	NA	NA	14	24	165	507	165	93	238	69	0	0	3	0	0	0.018
.	19.01.15-23.33.48-1-430324	208	23	23	4	0	4	654	22	22	0	0	NA	NA	NA	59	69	181	530	171	166	368	120	17	47	12	0.094	0.089	0.07
.	19.01.15-23.33.51-1-430325	89	3	3	2	0	1	615	1	1	0	0	NA	NA	NA	37	36	171	510	168	153	348	114	0	10	0	0	0.02	0
.	19.01.15-23.33.54-1-430326	205	10	10	1	0	0	625	9	9	0	0	NA	NA	NA	62	47	172	518	170	151	359	115	14	17	1	0.081	0.033	0.006
.	19.01.15-23.33.54-1-430327	274	25	25	3	0	1	674	22	22	0	0	NA	NA	NA	86	105	185	557	176	164	388	122	19	42	10	0.103	0.075	0.057
.	19.01.15-23.33.55-1-430328	63	4	4	1	0	1	613	3	3	0	0	NA	NA	NA	19	24	165	505	167	148	350	115	5	11	2	0.03	0.022	0.012
.	19.01.15-23.33.58-1-430329	94	3	3	0	0	0	611	1	1	0	0	NA	NA	NA	28	22	170	498	167	155	342	114	0	5	4	0	0.01	0.024
.	19.01.15-23.33.58-1-430330	120	13	13	3	0	2	620	11	11	0	0	NA	NA	NA	41	43	173	513	170	155	346	119	9	27	8	0.052	0.053	0.047
.	19.01.15-23.34.04-1-430331	155	12	12	4	0	4	624	9	9	0	0	NA	NA	NA	45	42	169	517	169	149	362	113	6	28	3	0.036	0.054	0.018
.	19.01.15-23.34.07-1-430332	90	4	4	1	0	1	605	3	3	0	0	NA	NA	NA	33	25	166	499	173	142	346	117	11	8	0	0.066	0.016	0
.	19.01.15-23.34.12-1-430334	90	6	6	2	0	2	616	4	4	0	0	NA	NA	NA	28	28	167	506	168	150	348	118	2	11	2	0.012	0.022	0.012
.	19.01.15-23.34.19-1-430343	32	1	1	0	0	0	0	0	0	0	0	NA	NA	NA	10	11	163	497	164	0	0	0	0	0	0	0	0	0
.	19.01.15-23.34.20-1-430344	58	2	2	1	0	1	50	1	1	0	0	NA	NA	NA	14	14	165	494	168	9	29	12	0	0	3	0	0	0.018
.	19.01.15-23.34.22-1-430346	93	3	3	0	0	0	612	2	2	0	0	NA	NA	NA	41	32	168	510	167	147	350	115	0	7	0	0	0.014	0
.	19.01.15-23.34.24-1-430349	34	1	1	1	0	1	0	0	0	0	0	NA	NA	NA	10	2	164	489	162	0	0	0	0	0	0	0	0	0
.	19.01.15-23.34.26-1-430350	119	10	10	4	0	2	619	9	9	0	0	NA	NA	NA	41	35	167	509	172	150	351	118	0	30	8	0	0.059	0.047
.	19.01.15-23.34.27-1-430351	150	15	15	4	0	3	615	11	11	0	0	NA	NA	NA	41	28	169	504	168	155	346	114	3	33	9	0.018	0.065	0.054
.	19.01.15-23.34.27-1-430352	60	3	3	1	0	0	610	2	2	0	0	NA	NA	NA	18	25	169	503	166	152	346	112	4	0	4	0.024	0	0.024
.	19.01.15-23.34.30-1-430374	160	19	19	4	0	4	636	17	17	0	0	NA	NA	NA	49	54	175	519	173	157	359	120	6	44	11	0.034	0.085	0.064
.	19.01.15-23.34.31-1-430376	65	3	3	0	0	0	503	2	2	0	0	NA	NA	NA	22	16	165	500	164	126	281	96	0	5	0	0	0.01	0
.	19.01.15-23.34.35-1-430377	91	5	5	0	0	0	625	4	4	0	0	NA	NA	NA	23	37	169	514	167	153	357	115	0	16	0	0	0.031	0
.	19.01.15-23.34.39-1-430378	225	25	25	7	0	5	632	22	22	0	0	NA	NA	NA	57	53	172	522	172	153	363	116	6	73	20	0.035	0.14	0.116
.	19.01.15-23.34.40-1-430379	125	4	4	2	0	2	613	3	3	0	0	NA	NA	NA	49	34	169	506	172	146	350	117	0	18	0	0	0.036	0
.	19.01.15-23.34.43-1-430380	33	1	1	1	0	1	0	0	0	0	0	NA	NA	NA	10	5	164	492	162	0	0	0	2	0	0	0.012	0	0
.	19.01.15-23.34.46-1-430381	90	6	6	0	0	0	607	5	5	0	0	NA	NA	NA	44	26	165	505	169	148	343	116	2	20	2	0.012	0.04	0.012
.	19.01.15-23.34.47-1-430382	148	9	9	3	0	2	628	7	7	0	0	NA	NA	NA	46	45	173	516	169	156	355	117	4	40	0	0.023	0.078	0
.	19.01.15-23.34.50-1-430385	181	12	12	1	0	1	636	11	11	0	0	NA	NA	NA	57	56	170	525	174	151	364	121	0	22	12	0	0.042	0.069
.	19.01.15-23.34.50-1-430386	117	12	12	5	0	4	615	11	11	0	0	NA	NA	NA	29	32	168	511	166	149	353	113	10	21	0	0.06	0.041	0
.	19.01.15-23.34.56-1-430387	91	3	3	1	0	1	620	2	2	0	0	NA	NA	NA	29	34	172	505	170	157	345	118	0	14	0	0	0.028	0
.	19.01.15-23.35.03-1-430388	204	22	22	8	0	6	646	20	20	0	0	NA	NA	NA	42	59	182	520	170	164	365	117	10	70	17	0.055	0.135	0.1
.	19.01.15-23.35.04-1-430389	94	4	4	1	0	1	608	3	3	0	0	NA	NA	NA	22	24	171	501	165	154	342	112	0	4	4	0	0.008	0.024
.	19.01.15-23.35.09-1-430390	349	27	27	8	0	7	692	26	26	0	0	NA	NA	NA	94	118	187	554	190	165	389	138	6	111	2	0.032	0.2	0.011
.	19.01.15-23.35.11-1-430391	132	17	17	4	0	4	629	14	14	0	0	NA	NA	NA	41	48	170	516	175	151	355	123	4	36	2	0.024	0.07	0.011
.	19.01.15-23.35.11-1-430392	180	20	20	8	0	5	639	17	17	0	0	NA	NA	NA	57	60	176	530	167	159	368	112	3	62	15	0.017	0.117	0.09
.	19.01.15-23.35.11-1-430393	61	3	3	1	0	0	611	2	2	0	0	NA	NA	NA	25	33	171	508	167	148	352	111	0	9	4	0	0.018	0.024
.	19.01.15-23.35.14-1-430397	91	8	8	2	0	2	608	7	7	0	0	NA	NA	NA	27	26	170	499	170	150	341	117	8	19	4	0.047	0.038	0.024
.	19.01.15-23.35.20-1-430403	178	20	20	8	0	6	646	14	14	0	0	NA	NA	NA	63	58	176	522	173	160	364	122	4	69	5	0.023	0.132	0.029
.	19.01.15-23.35.21-1-430406	153	17	17	8	0	6	630	15	15	0	0	NA	NA	NA	50	51	171	523	170	150	362	118	5	43	1	0.029	0.082	0.006
.	19.01.15-23.35.24-1-430416	62	3	3	0	0	0	613	2	2	0	0	NA	NA	NA	23	31	169	504	171	148	348	117	0	9	0	0	0.018	0
.	19.01.15-23.35.34-1-430439	88	4	4	0	0	0	600	3	3	0	0	NA	NA	NA	17	14	165	496	166	148	343	109	0	1	8	0	0.002	0.048
.	19.01.15-23.35.36-1-430440	112	15	15	1	0	1	622	13	13	0	0	NA	NA	NA	47	46	174	516	169	155	354	113	0	29	7	0	0.056	0.041
.	19.01.15-23.35.38-1-430441	151	15	15	1	0	1	623	13	13	0	0	NA	NA	NA	51	41	174	510	170	155	353	115	15	24	8	0.086	0.047	0.047
.	19.01.15-23.35.40-1-430442	120	6	6	2	0	2	624	5	5	0	0	NA	NA	NA	31	41	170	512	172	151	354	119	2	14	1	0.012	0.027	0.006
.	19.01.15-23.35.44-1-430443	90	11	11	3	0	2	618	9	9	0	0	NA	NA	NA	30	36	170	507	172	149	350	119	4	27	5	0.024	0.053	0.029
.	19.01.15-23.35.49-1-430444	92	4	4	1	0	1	609	2	2	0	0	NA	NA	NA	22	27	168	506	166	150	346	113	0	0	10	0	0	0.06
.	19.01.15-23.35.52-1-430445	142	11	11	4	0	2	632	8	8	0	0	NA	NA	NA	43	50	174	516	173	157	356	119	0	31	5	0	0.06	0.029
.	19.01.15-23.35.59-1-430446	92	3	3	0	0	0	608	2	2	0	0	NA	NA	NA	31	26	165	507	167	144	349	115	2	3	0	0.012	0.006	0
.	19.01.15-23.36.00-1-430447	86	3	3	1	0	1	604	2	2	0	0	NA	NA	NA	21	20	168	500	165	151	339	114	0	5	0	0	0.01	0
.	19.01.15-23.36.01-1-430448	119	4	4	2	0	1	630	3	3	0	0	NA	NA	NA	34	47	168	522	170	149	362	119	3	16	1	0.018	0.031	0.006
.	19.01.15-23.36.01-1-430449	62	3	3	1	0	1	603	2	2	0	0	NA	NA	NA	27	26	167	505	167	147	342	114	4	2	0	0.024	0.004	0
.	19.01.15-23.36.06-1-430452	84	3	3	3	0	2	610	2	2	0	0	NA	NA	NA	46	31	171	507	166	149	347	114	0	8	1	0	0.016	0.006
.	19.01.15-23.36.06-1-430453	90	8	8	1	0	1	612	6	6	0	0	NA	NA	NA	37	33	168	512	166	146	352	114	7	18	5	0.042	0.035	0.03
.	19.01.15-23.36.13-1-430456	85	3	3	0	0	0	608	2	2	0	0	NA	NA	NA	27	24	168	503	166	152	343	113	0	6	0	0	0.012	0
.	19.01.15-23.36.14-1-430458	116	11	11	2	0	1	638	10	10	0	0	NA	NA	NA	27	51	175	518	171	158	363	117	6	22	13	0.034	0.042	0.076
.	19.01.15-23.36.14-1-430460	34	1	1	0	0	0	0	0	0	0	0	NA	NA	NA	16	12	167	494	164	0	0	0	0	1	0	0	0.002	0
.	19.01.15-23.36.15-1-430459	115	6	6	3	0	3	614	4	4	0	0	NA	NA	NA	37	35	170	508	170	149	348	117	13	3	1	0.076	0.006	0.006
.	19.01.15-23.36.17-1-430464	88	4	4	2	0	1	605	3	3	0	0	NA	NA	NA	32	18	166	502	163	150	344	111	1	14	0	0.006	0.028	0
.	19.01.15-23.36.18-1-430466	261	13	13	5	0	2	668	12	12	0	0	NA	NA	NA	60	88	183	540	178	164	379	125	12	42	5	0.066	0.078	0.028
.	19.01.15-23.36.28-1-430478	90	4	4	1	0	1	600	3	3	0	0	NA	NA	NA	29	27	171	505	164	148	346	106	0	12	4	0	0.024	0.024
.	19.01.15-23.36.28-1-430483	225	15	15	4	0	2	642	12	12	0	0	NA	NA	NA	69	55	170	525	173	152	371	119	0	43	9	0	0.082	0.052
.	19.01.15-23.36.29-1-430485	174	13	13	1	0	0	630	11	11	0	0	NA	NA	NA	45	47	172	520	168	154	360	116	1	17	10	0.006	0.033	0.06
.	19.01.15-23.36.31-1-430503	35	1	1	1	0	1	0	0	0	0	0	NA	NA	NA	10	9	165	492	165	0	0	0	0	1	0	0	0.002	0
.	19.01.15-23.36.36-1-430504	119	6	6	1	0	1	623	4	4	0	0	NA	NA	NA	48	48	171	519	171	153	355	115	3	6	4	0.018	0.012	0.023
.	19.01.15-23.36.36-1-430505	35	1	1	0	0	0	0	0	0	0	0	NA	NA	NA	13	16	166	496	167	0	0	0	0	2	0	0	0.004	0
.	19.01.15-23.36.41-1-430506	209	31	31	10	0	8	647	28	28	0	0	NA	NA	NA	62	69	172	533	177	152	374	121	37	84	19	0.215	0.158	0.107
.	19.01.15-23.36.41-1-430507	123	6	6	1	0	1	624	5	5	0	0	NA	NA	NA	46	41	169	519	166	148	361	115	0	13	0	0	0.025	0
.	19.01.15-23.36.41-1-430508	38	1	1	1	0	1	0	0	0	0	0	NA	NA	NA	8	13	166	496	164	0	0	0	0	0	2	0	0	0.012
.	19.01.15-23.36.44-1-430509	147	8	8	1	0	0	633	5	5	0	0	NA	NA	NA	36	50	175	516	172	156	358	119	12	15	1	0.069	0.029	0.006
.	19.01.15-23.36.50-1-430510	123	5	5	2	0	2	618	4	4	0	0	NA	NA	NA	42	37	168	510	172	148	354	116	7	20	0	0.042	0.039	0
.	19.01.15-23.36.58-1-430511	180	13	13	6	0	5	638	12	12	0	0	NA	NA	NA	59	56	169	525	175	151	367	120	12	43	0	0.071	0.082	0
.	19.01.15-23.37.05-1-430512	61	3	3	0	0	0	608	2	2	0	0	NA	NA	NA	19	28	166	509	166	142	350	116	1	7	0	0.006	0.014	0
.	19.01.15-23.37.06-1-430513	153	18	18	5	0	5	629	17	17	0	0	NA	NA	NA	44	47	172	517	171	151	360	118	16	23	8	0.093	0.044	0.047
.	19.01.15-23.37.09-1-430514	201	34	34	10	0	8	639	30	30	0	0	NA	NA	NA	51	61	174	530	170	155	367	117	38	72	16	0.218	0.136	0.094
.	19.01.15-23.37.14-1-430518	118	6	6	0	0	0	630	5	5	0	0	NA	NA	NA	28	43	171	513	172	153	357	120	2	10	0	0.012	0.019	0
.	19.01.15-23.37.17-1-430522	33	1	1	0	0	0	0	0	0	0	0	NA	NA	NA	11	11	166	495	163	0	0	0	0	3	0	0	0.006	0
.	19.01.15-23.37.21-1-430529	122	5	5	1	0	1	615	4	4	0	0	NA	NA	NA	32	30	168	502	173	150	345	120	3	6	0	0.018	0.012	0
.	19.01.15-23.37.21-1-430530	118	5	5	1	0	1	615	4	4	0	0	NA	NA	NA	32	33	171	506	169	153	348	114	2	8	2	0.012	0.016	0.012
.	19.01.15-23.37.31-1-430561	62	4	4	0	0	0	604	3	3	0	0	NA	NA	NA	35	27	166	506	168	146	344	114	2	6	0	0.012	0.012	0
.	19.01.15-23.37.35-1-430563	180	22	22	7	0	6	636	21	21	0	0	NA	NA	NA	53	59	176	528	168	157	365	114	11	60	6	0.062	0.114	0.036
.	19.01.15-23.37.37-1-430564	60	2	2	2	0	2	601	1	1	0	0	NA	NA	NA	23	20	168	499	166	146	343	112	0	6	0	0	0.012	0
.	19.01.15-23.37.39-1-430565	33	1	1	1	0	1	0	0	0	0	0	NA	NA	NA	10	8	165	492	164	0	0	0	0	2	0	0	0.004	0
.	19.01.15-23.37.40-1-430566	57	2	2	0	0	0	51	1	1	0	0	NA	NA	NA	19	18	169	497	165	17	22	12	0	2	3	0	0.004	0.018
.	19.01.15-23.37.42-1-430567	180	27	27	8	0	6	637	24	24	0	0	NA	NA	NA	44	57	175	527	168	157	361	119	7	59	18	0.04	0.112	0.107
.	19.01.15-23.37.44-1-430568	265	34	34	13	0	9	671	29	29	0	0	NA	NA	NA	76	82	181	534	180	164	377	130	8	120	10	0.044	0.225	0.056
.	19.01.15-23.37.44-1-430569	116	10	10	1	0	1	619	8	8	0	0	NA	NA	NA	28	39	170	513	169	152	351	116	6	7	4	0.035	0.014	0.024
.	19.01.15-23.37.46-1-430570	68	3	3	2	0	2	600	2	2	0	0	NA	NA	NA	29	17	167	499	164	148	339	113	9	1	0	0.054	0.002	0
.	19.01.15-23.37.48-1-430571	37	1	1	1	0	1	0	0	0	0	0	NA	NA	NA	11	12	166	496	163	0	0	0	1	0	0	0.006	0	0
.	19.01.15-23.37.51-1-430572	61	2	2	2	0	1	605	0	0	0	0	NA	NA	NA	24	22	165	504	166	147	345	113	0	5	0	0	0.01	0
.	19.01.15-23.38.01-1-430573	31	1	1	0	0	0	0	0	0	0	0	NA	NA	NA	14	13	164	494	168	0	0	0	0	0	0	0	0	0
.	19.01.15-23.38.02-1-430574	145	7	7	2	0	2	629	6	6	0	0	NA	NA	NA	45	47	168	520	172	148	362	119	0	11	7	0	0.021	0.041
.	19.01.15-23.38.04-1-430575	321	59	59	17	0	12	678	56	56	0	0	NA	NA	NA	88	98	189	540	182	169	378	131	54	154	16	0.286	0.285	0.088
.	19.01.15-23.38.04-1-430576	63	2	2	0	0	0	401	1	1	0	0	NA	NA	NA	14	16	166	498	165	91	236	74	5	0	1	0.03	0	0.006
.	19.01.15-23.38.06-1-430577	94	5	5	3	0	2	601	4	4	0	0	NA	NA	NA	21	17	166	502	162	149	345	107	7	8	2	0.042	0.016	0.012
.	19.01.15-23.38.09-1-430578	152	10	10	1	0	1	629	9	9	0	0	NA	NA	NA	50	45	172	515	171	154	358	117	1	16	7	0.006	0.031	0.041
.	19.01.15-23.38.11-1-430579	243	25	25	6	0	3	650	24	24	0	0	NA	NA	NA	70	79	179	537	176	155	375	120	11	46	25	0.061	0.086	0.142
.	19.01.15-23.38.16-1-430585	177	35	35	7	0	5	633	31	31	0	0	NA	NA	NA	61	58	177	518	176	157	357	119	27	93	21	0.153	0.18	0.119
.	19.01.15-23.38.19-1-430589	34	1	1	0	0	0	0	0	0	0	0	NA	NA	NA	6	8	165	493	163	0	0	0	0	0	0	0	0	0
.	19.01.15-23.38.22-1-430597	62	3	3	0	0	0	602	2	2	0	0	NA	NA	NA	27	17	163	501	166	146	343	113	0	9	0	0	0.018	0
.	19.01.15-23.38.24-1-430599	62	2	2	0	0	0	201	1	1	0	0	NA	NA	NA	9	24	169	498	170	50	112	39	2	1	0	0.012	0.002	0
.	19.01.15-23.38.25-1-430600	327	27	27	8	0	4	686	23	23	0	0	NA	NA	NA	83	106	182	560	177	165	397	124	28	56	24	0.154	0.1	0.136
.	19.01.15-23.38.29-1-430621	157	19	19	8	0	5	633	17	17	0	0	NA	NA	NA	60	54	175	517	175	155	357	121	38	41	11	0.217	0.079	0.063
.	19.01.15-23.38.33-1-430624	176	31	31	6	0	4	633	24	24	0	0	NA	NA	NA	71	56	179	518	172	157	360	116	22	65	4	0.123	0.125	0.023
.	19.01.15-23.38.34-1-430627	229	20	20	10	0	4	644	18	18	0	0	NA	NA	NA	81	75	172	539	177	152	371	121	5	75	15	0.029	0.139	0.085
.	19.01.15-23.38.35-1-430628	116	11	11	1	0	0	606	9	9	0	0	NA	NA	NA	41	35	171	509	168	149	343	114	0	21	5	0	0.041	0.03
.	19.01.15-23.38.54-1-430629	165	21	21	7	0	6	645	17	17	0	0	NA	NA	NA	50	60	176	518	179	159	361	125	18	52	6	0.102	0.1	0.034
.	19.01.15-23.38.56-1-430630	34	1	1	1	0	1	0	0	0	0	0	NA	NA	NA	4	7	164	494	162	0	0	0	1	0	0	0.006	0	0
.	19.01.15-23.38.59-1-430631	187	16	16	3	0	2	640	13	13	0	0	NA	NA	NA	49	57	168	530	172	152	370	118	10	38	3	0.06	0.072	0.017
.	19.01.15-23.39.02-1-430632	215	29	29	11	0	8	644	28	28	0	0	NA	NA	NA	56	64	171	531	175	153	371	120	8	88	6	0.047	0.166	0.034
.	19.01.15-23.39.10-1-430633	32	1	1	1	0	1	0	0	0	0	0	NA	NA	NA	7	7	165	493	162	0	0	0	3	0	0	0.018	0	0
.	19.01.15-23.39.12-1-430634	151	10	10	3	0	3	623	9	9	0	0	NA	NA	NA	37	35	173	506	169	154	352	117	18	17	0	0.104	0.034	0
.	19.01.15-23.39.13-1-430637	333	71	71	23	0	18	674	67	67	0	0	NA	NA	NA	91	95	191	539	178	173	378	123	39	163	36	0.204	0.302	0.202
.	19.01.15-23.39.17-1-430642	201	13	13	3	0	3	639	11	11	0	0	NA	NA	NA	69	57	173	521	176	154	362	123	13	28	2	0.075	0.054	0.011
.	19.01.15-23.39.23-1-430649	98	11	11	3	0	2	611	9	9	0	0	NA	NA	NA	44	31	169	507	168	149	347	115	11	21	0	0.065	0.041	0
.	19.01.15-23.39.27-1-430657	92	6	6	1	0	1	609	4	4	0	0	NA	NA	NA	34	34	169	506	172	149	344	116	6	7	2	0.036	0.014	0.012
.	19.01.15-23.39.27-1-430658	87	3	3	1	0	1	611	2	2	0	0	NA	NA	NA	29	30	174	499	170	155	341	115	0	10	0	0	0.02	0
.	19.01.15-23.39.28-1-430663	156	28	28	4	0	4	613	26	26	0	0	NA	NA	NA	61	45	178	510	170	154	342	117	27	46	12	0.152	0.09	0.071
.	19.01.15-23.39.31-1-430682	144	22	22	7	0	4	620	19	19	0	0	NA	NA	NA	50	47	174	518	168	154	353	113	26	45	10	0.149	0.087	0.06
.	19.01.15-23.39.46-1-430683	124	15	15	6	0	2	628	14	14	0	0	NA	NA	NA	34	45	173	510	175	150	356	122	2	33	7	0.012	0.065	0.04
.	19.01.15-23.39.47-1-430684	114	5	5	2	0	1	615	4	4	0	0	NA	NA	NA	23	35	172	508	168	153	349	113	0	17	1	0	0.033	0.006
.	19.01.15-23.39.51-1-430687	120	11	11	1	0	0	623	10	10	0	0	NA	NA	NA	38	40	170	515	168	151	355	117	4	25	3	0.024	0.049	0.018
.	19.01.15-23.39.55-1-430688	172	16	16	4	0	4	641	14	14	0	0	NA	NA	NA	53	59	174	523	175	158	361	122	7	43	14	0.04	0.082	0.08
.	19.01.15-23.39.59-1-430689	38	1	1	0	0	0	0	0	0	0	0	NA	NA	NA	11	14	165	499	163	0	0	0	0	0	2	0	0	0.012
.	19.01.15-23.40.05-1-430694	200	15	15	11	0	8	636	14	14	0	0	NA	NA	NA	61	60	177	526	170	155	364	117	18	50	2	0.102	0.095	0.012
.	19.01.15-23.40.07-1-430695	267	27	27	8	0	4	656	23	23	0	0	NA	NA	NA	69	75	177	531	180	157	370	129	10	63	38	0.056	0.119	0.211
.	19.01.15-23.40.11-1-430696	89	5	5	1	0	1	615	3	3	0	0	NA	NA	NA	21	26	170	502	167	154	348	113	0	7	5	0	0.014	0.03
.	19.01.15-23.40.12-1-430698	182	17	17	8	0	7	635	14	14	0	0	NA	NA	NA	64	56	178	518	173	159	356	120	12	26	22	0.067	0.05	0.127
.	19.01.15-23.40.14-1-430701	148	28	28	9	0	6	622	26	26	0	0	NA	NA	NA	47	42	169	514	172	149	355	118	6	72	21	0.036	0.14	0.122
.	19.01.15-23.40.26-1-430711	123	4	4	1	0	1	623	3	3	0	0	NA	NA	NA	44	39	175	507	170	158	348	117	22	4	0	0.126	0.008	0
.	19.01.15-23.40.27-1-430712	146	27	27	9	0	5	633	23	23	0	0	NA	NA	NA	42	46	170	519	170	152	363	118	12	61	12	0.071	0.118	0.071
.	19.01.15-23.40.34-1-430735	154	16	16	3	0	2	622	15	15	0	0	NA	NA	NA	42	42	171	512	172	149	356	117	4	61	5	0.023	0.119	0.029
.	19.01.15-23.40.36-1-430736	91	6	6	0	0	0	613	5	5	0	0	NA	NA	NA	34	29	174	494	174	156	337	120	5	14	0	0.029	0.028	0
.	19.01.15-23.40.36-1-430737	117	7	7	3	0	3	623	6	6	0	0	NA	NA	NA	29	39	173	509	170	155	351	117	0	10	2	0	0.02	0.012
.	19.01.15-23.40.45-1-430738	211	16	16	5	0	5	635	15	15	0	0	NA	NA	NA	47	52	170	522	173	152	363	120	10	56	8	0.059	0.107	0.046
.	19.01.15-23.40.53-1-430739	89	3	3	2	0	2	614	2	2	0	0	NA	NA	NA	21	33	167	509	170	149	350	115	0	6	4	0	0.012	0.024
.	19.01.15-23.40.55-1-430740	63	2	2	2	0	2	201	1	1	0	0	NA	NA	NA	19	22	166	501	168	53	110	38	0	4	0	0	0.008	0
.	19.01.15-23.40.56-1-430741	93	7	7	2	0	2	608	3	3	0	0	NA	NA	NA	34	28	170	503	168	152	343	113	7	12	3	0.041	0.024	0.018
.	19.01.15-23.41.01-1-430742	63	2	2	0	0	0	608	1	1	0	0	NA	NA	NA	19	24	172	501	164	154	342	112	2	4	0	0.012	0.008	0
.	19.01.15-23.41.04-1-430743	233	40	40	9	0	7	640	37	37	0	0	NA	NA	NA	59	52	176	518	171	158	364	118	33	94	18	0.188	0.181	0.105
.	19.01.15-23.41.04-1-430746	94	4	4	0	0	0	609	3	3	0	0	NA	NA	NA	26	29	165	507	170	146	349	114	4	2	7	0.024	0.004	0.041
.	19.01.15-23.41.06-1-430747	146	20	20	7	0	6	624	18	18	0	0	NA	NA	NA	37	45	176	513	169	156	353	115	3	46	26	0.017	0.09	0.154
.	19.01.15-23.41.09-1-430748	33	1	1	0	0	0	0	0	0	0	0	NA	NA	NA	6	13	165	494	167	0	0	0	0	4	0	0	0.008	0
.	19.01.15-23.41.11-1-430749	122	9	9	1	0	1	631	8	8	0	0	NA	NA	NA	37	45	169	521	168	152	360	119	3	35	0	0.018	0.067	0
.	19.01.15-23.41.12-1-430751	208	16	16	10	0	6	650	13	13	0	0	NA	NA	NA	56	71	175	539	170	160	374	116	13	53	2	0.074	0.098	0.012
.	19.01.15-23.41.22-1-430761	63	3	3	2	0	2	618	2	2	0	0	NA	NA	NA	11	29	173	506	163	156	350	112	0	8	0	0	0.016	0
.	19.01.15-23.41.23-1-430764	63	2	2	0	0	0	606	0	0	0	0	NA	NA	NA	20	20	165	505	163	148	348	110	0	0	7	0	0	0.043
.	19.01.15-23.41.23-1-430765	34	1	1	0	0	0	0	0	0	0	0	NA	NA	NA	12	11	166	496	162	0	0	0	0	0	0	0	0	0
.	19.01.15-23.41.25-1-430766	93	12	12	4	0	3	610	11	11	0	0	NA	NA	NA	31	28	169	501	171	148	344	118	17	28	8	0.101	0.056	0.047
.	19.01.15-23.41.26-1-430774	39	1	1	0	0	0	0	0	0	0	0	NA	NA	NA	5	8	164	493	164	0	0	0	0	1	0	0	0.002	0
.	19.01.15-23.41.36-1-430797	203	21	21	3	0	3	626	20	20	0	0	NA	NA	NA	70	50	168	523	172	147	361	118	32	39	3	0.19	0.075	0.017
.	19.01.15-23.41.37-1-430798	90	5	5	1	0	0	613	4	4	0	0	NA	NA	NA	42	36	177	504	168	156	345	112	3	11	0	0.017	0.022	0
.	19.01.15-23.41.40-1-430799	62	2	2	0	0	0	616	1	1	0	0	NA	NA	NA	24	26	167	505	167	151	347	118	7	3	0	0.042	0.006	0
.	19.01.15-23.41.43-1-430800	91	6	6	1	0	1	614	5	5	0	0	NA	NA	NA	41	33	174	501	171	157	341	116	0	22	0	0	0.044	0
.	19.01.15-23.41.44-1-430801	237	26	26	5	0	5	650	24	24	0	0	NA	NA	NA	69	73	175	535	176	156	371	123	9	72	10	0.051	0.135	0.057
.	19.01.15-23.41.45-1-430802	147	10	10	4	0	2	631	9	9	0	0	NA	NA	NA	51	46	170	517	172	153	359	119	32	16	10	0.188	0.031	0.058
.	19.01.15-23.42.02-1-430803	62	2	2	0	0	0	608	1	1	0	0	NA	NA	NA	31	24	168	503	166	151	345	112	0	1	2	0	0.002	0.012
.	19.01.15-23.42.12-1-430805	122	8	8	3	0	3	630	7	7	0	0	NA	NA	NA	35	47	175	516	169	155	358	117	6	23	3	0.034	0.045	0.018
.	19.01.15-23.42.14-1-430808	60	3	3	0	0	0	606	2	2	0	0	NA	NA	NA	24	30	168	506	169	147	346	113	0	3	4	0	0.006	0.024
.	19.01.15-23.42.19-1-430816	64	4	4	1	0	1	610	3	3	0	0	NA	NA	NA	24	28	165	509	167	147	348	115	6	1	6	0.036	0.002	0.036
.	19.01.15-23.42.22-1-430819	57	3	3	1	0	1	601	2	2	0	0	NA	NA	NA	33	22	167	502	166	149	340	112	4	2	3	0.024	0.004	0.018
.	19.01.15-23.42.27-1-430826	98	12	12	4	0	4	614	9	9	0	0	NA	NA	NA	26	30	167	509	167	146	353	115	21	7	2	0.126	0.014	0.012
.	19.01.15-23.42.28-1-430831	241	24	24	8	0	4	645	20	20	0	0	NA	NA	NA	78	69	172	535	175	151	371	123	27	53	13	0.157	0.099	0.074
.	19.01.15-23.42.32-1-430850	92	5	5	1	0	1	618	4	4	0	0	NA	NA	NA	29	32	168	509	168	153	350	115	4	14	0	0.024	0.028	0
.	19.01.15-23.42.32-1-430851	32	1	1	0	0	0	0	0	0	0	0	NA	NA	NA	10	10	166	492	165	0	0	0	0	0	1	0	0	0.006
.	19.01.15-23.42.35-1-430852	34	1	1	0	0	0	0	0	0	0	0	NA	NA	NA	11	9	166	493	163	0	0	0	0	8	0	0	0.016	0
.	19.01.15-23.42.35-1-430853	35	1	1	1	0	1	0	0	0	0	0	NA	NA	NA	6	8	164	495	162	0	0	0	0	1	0	0	0.002	0
.	19.01.15-23.42.35-1-430854	183	17	17	5	0	2	625	15	15	0	0	NA	NA	NA	63	47	171	520	169	151	358	116	35	31	21	0.205	0.06	0.124
.	19.01.15-23.42.35-1-430855	33	1	1	1	0	1	0	0	0	0	0	NA	NA	NA	7	8	165	494	162	0	0	0	3	0	0	0.018	0	0
.	19.01.15-23.42.37-1-430856	141	15	15	4	0	3	619	12	12	0	0	NA	NA	NA	54	47	171	519	170	151	352	116	7	24	8	0.041	0.046	0.047
.	19.01.15-23.42.37-1-430857	150	11	11	2	0	2	614	10	10	0	0	NA	NA	NA	46	36	170	509	170	150	348	116	7	20	1	0.041	0.039	0.006
.	19.01.15-23.42.39-1-430858	38	1	1	1	0	1	0	0	0	0	0	NA	NA	NA	5	8	165	494	162	0	0	0	0	1	0	0	0.002	0
.	19.01.15-23.42.42-1-430859	146	22	22	6	0	4	630	19	19	0	0	NA	NA	NA	54	53	171	522	173	154	357	119	21	43	13	0.123	0.082	0.075
.	19.01.15-23.42.48-1-430860	142	7	7	1	0	1	634	5	5	0	0	NA	NA	NA	44	51	171	522	171	153	360	121	3	20	0	0.018	0.038	0
.	19.01.15-23.42.49-1-430861	95	7	7	1	0	1	608	5	5	0	0	NA	NA	NA	39	32	166	509	170	145	346	117	7	10	4	0.042	0.02	0.024
.	19.01.15-23.42.51-1-430862	123	8	8	3	0	3	621	6	6	0	0	NA	NA	NA	50	45	172	519	167	151	357	113	0	14	6	0	0.027	0.036
.	19.01.15-23.43.01-1-430863	118	8	8	1	0	1	612	6	6	0	0	NA	NA	NA	37	34	167	514	166	148	351	113	8	9	0	0.048	0.018	0
.	19.01.15-23.43.03-1-430864	87	4	4	0	0	0	607	3	3	0	0	NA	NA	NA	32	25	170	500	168	153	342	112	4	5	0	0.024	0.01	0
.	19.01.15-23.43.06-1-430865	257	44	44	7	0	6	642	39	39	0	0	NA	NA	NA	86	62	174	530	171	154	371	117	35	145	3	0.201	0.274	0.018
.	19.01.15-23.43.06-1-430866	90	3	3	0	0	0	608	2	2	0	0	NA	NA	NA	25	27	165	504	171	147	346	115	4	1	0	0.024	0.002	0
.	19.01.15-23.43.09-1-430867	33	1	1	0	0	0	0	0	0	0	0	NA	NA	NA	14	9	166	492	164	0	0	0	0	0	0	0	0	0
.	19.01.15-23.43.12-1-430869	60	2	2	0	0	0	618	1	1	0	0	NA	NA	NA	23	32	171	504	170	153	347	118	0	5	0	0	0.01	0
.	19.01.15-23.43.12-1-430870	65	2	2	0	0	0	252	1	1	0	0	NA	NA	NA	19	17	169	495	166	68	136	48	0	0	2	0	0	0.012
.	19.01.15-23.43.14-1-430873	141	8	8	2	0	1	626	6	6	0	0	NA	NA	NA	40	36	174	508	167	158	353	115	0	20	1	0	0.039	0.006
.	19.01.15-23.43.19-1-430879	33	1	1	0	0	0	0	0	0	0	0	NA	NA	NA	7	10	166	495	162	0	0	0	0	0	4	0	0	0.025
.	19.01.15-23.43.19-1-430880	32	1	1	0	0	0	0	0	0	0	0	NA	NA	NA	10	9	166	491	165	0	0	0	0	3	0	0	0.006	0
.	19.01.15-23.43.22-1-430883	119	6	6	2	0	0	619	5	5	0	0	NA	NA	NA	49	39	174	508	170	153	347	119	5	29	0	0.029	0.057	0
.	19.01.15-23.43.23-1-430886	141	16	16	4	0	3	630	15	15	0	0	NA	NA	NA	41	54	171	525	171	151	363	116	27	44	12	0.158	0.084	0.07
.	19.01.15-23.43.24-1-430887	66	2	2	1	0	1	608	1	1	0	0	NA	NA	NA	30	29	169	506	167	152	344	112	6	4	0	0.036	0.008	0
.	19.01.15-23.43.25-1-430888	63	2	2	1	0	1	609	1	1	0	0	NA	NA	NA	26	26	166	506	167	150	345	114	0	6	0	0	0.012	0
.	19.01.15-23.43.27-1-430896	32	1	1	1	0	1	0	0	0	0	0	NA	NA	NA	13	12	166	496	163	0	0	0	0	1	0	0	0.002	0
.	19.01.15-23.43.27-1-430897	234	26	26	7	0	7	644	24	24	0	0	NA	NA	NA	64	66	175	521	183	157	361	126	18	80	6	0.103	0.154	0.033
.	19.01.15-23.43.32-1-430920	181	25	25	5	0	5	629	21	21	0	0	NA	NA	NA	75	49	171	523	168	153	359	117	6	75	12	0.035	0.143	0.071
.	19.01.15-23.43.34-1-430923	137	34	34	10	0	7	625	32	32	0	0	NA	NA	NA	30	39	172	505	175	154	348	123	24	88	5	0.14	0.174	0.029
.	19.01.15-23.43.38-1-430924	145	9	9	3	0	2	637	8	8	0	0	NA	NA	NA	49	50	167	526	170	150	368	119	0	25	5	0	0.048	0.029
.	19.01.15-23.43.40-1-430925	181	61	61	14	0	9	634	56	56	0	0	NA	NA	NA	53	52	176	519	170	158	357	119	39	110	19	0.222	0.212	0.112
.	19.01.15-23.43.55-1-430926	204	32	32	8	0	8	643	28	28	0	0	NA	NA	NA	79	69	183	523	176	163	361	119	14	99	13	0.077	0.189	0.074
.	19.01.15-23.43.59-1-430927	62	4	4	0	0	0	0	3	3	0	0	NA	NA	NA	12	16	165	498	166	0	0	0	0	7	0	0	0.014	0
.	19.01.15-23.44.04-1-430928	93	10	10	2	0	2	613	9	9	0	0	NA	NA	NA	27	28	166	507	168	148	350	115	7	16	8	0.042	0.032	0.048
.	19.01.15-23.44.08-1-430929	91	7	7	1	0	0	611	6	6	0	0	NA	NA	NA	28	28	170	505	166	153	346	112	7	7	0	0.041	0.014	0
.	19.01.15-23.44.12-1-430930	63	2	2	0	0	0	608	1	1	0	0	NA	NA	NA	20	28	169	505	167	150	344	114	3	5	0	0.018	0.01	0
.	19.01.15-23.44.27-1-430943	37	1	1	0	0	0	0	0	0	0	0	NA	NA	NA	16	16	166	498	165	0	0	0	0	0	0	0	0	0
.	19.01.15-23.44.30-1-430964	61	4	4	0	0	0	620	3	3	0	0	NA	NA	NA	17	35	169	512	167	153	352	115	0	14	0	0	0.027	0
.	19.01.15-23.44.30-1-430966	180	19	19	1	0	1	637	17	17	0	0	NA	NA	NA	64	53	172	521	173	153	363	121	27	37	15	0.157	0.071	0.087
.	19.01.15-23.44.31-1-430968	211	24	24	8	0	5	638	21	21	0	0	NA	NA	NA	58	51	177	520	167	160	361	117	35	55	13	0.198	0.106	0.078
.	19.01.15-23.44.32-1-430969	148	9	9	3	0	3	617	8	8	0	0	NA	NA	NA	39	36	173	510	166	155	350	112	0	18	5	0	0.035	0.03
.	19.01.15-23.44.33-1-430970	63	4	4	1	0	1	606	2	2	0	0	NA	NA	NA	26	24	171	499	167	152	341	113	7	9	0	0.041	0.018	0
.	19.01.15-23.44.41-1-430971	115	8	8	0	0	0	612	7	7	0	0	NA	NA	NA	38	34	169	511	167	146	349	117	4	34	0	0.024	0.067	0
.	19.01.15-23.44.44-1-430972	117	6	6	2	0	1	620	3	3	0	0	NA	NA	NA	28	33	172	505	169	154	348	118	0	26	0	0	0.051	0
.	19.01.15-23.44.55-1-430975	61	2	2	1	0	1	152	1	1	0	0	NA	NA	NA	26	18	164	503	164	40	91	21	0	0	2	0	0	0.012
.	19.01.15-23.45.02-1-430976	149	6	6	1	0	1	634	5	5	0	0	NA	NA	NA	56	53	174	523	169	154	363	117	0	14	4	0	0.027	0.024
.	19.01.15-23.45.07-1-430977	158	10	10	5	0	3	637	8	8	0	0	NA	NA	NA	47	51	173	522	169	156	365	116	8	32	6	0.046	0.061	0.036
.	19.01.15-23.45.07-1-430978	177	12	12	4	0	3	630	10	10	0	0	NA	NA	NA	52	49	172	520	170	154	360	116	6	44	9	0.035	0.085	0.053
.	19.01.15-23.45.09-1-430979	179	26	26	7	0	6	638	24	24	0	0	NA	NA	NA	53	62	174	527	174	155	365	118	4	85	3	0.023	0.161	0.017
.	19.01.15-23.45.11-1-430980	325	25	25	8	0	8	681	20	20	0	0	NA	NA	NA	83	98	185	539	187	168	379	134	7	72	17	0.038	0.134	0.091
.	19.01.15-23.45.11-1-430981	214	46	46	12	0	10	643	41	41	0	0	NA	NA	NA	79	63	180	525	171	164	362	117	29	131	22	0.161	0.25	0.129
.	19.01.15-23.45.14-1-430985	31	1	1	0	0	0	0	0	0	0	0	NA	NA	NA	4	7	164	493	163	0	0	0	0	1	0	0	0.002	0
.	19.01.15-23.45.16-1-430989	211	8	8	2	0	2	643	6	6	0	0	NA	NA	NA	66	69	178	533	171	159	371	113	0	12	3	0	0.023	0.018
.	19.01.15-23.45.27-1-431003	62	2	2	1	0	1	353	1	1	0	0	NA	NA	NA	12	11	165	492	167	90	196	67	0	1	2	0	0.002	0.012
.	19.01.15-23.45.27-1-431004	141	8	8	1	0	1	612	7	7	0	0	NA	NA	NA	45	31	170	508	166	148	351	113	9	10	0	0.053	0.02	0
.	19.01.15-23.45.35-1-431027	33	1	1	0	0	0	0	0	0	0	0	NA	NA	NA	7	16	165	500	164	0	0	0	0	3	0	0	0.006	0
.	19.01.15-23.45.37-1-431028	124	8	8	2	0	1	628	7	7	0	0	NA	NA	NA	37	43	168	514	174	149	359	120	5	46	11	0.03	0.089	0.063
.	19.01.15-23.45.38-1-431029	57	2	2	1	0	1	0	1	1	0	0	NA	NA	NA	16	15	166	497	165	0	0	0	0	3	0	0	0.006	0
.	19.01.15-23.45.39-1-431030	116	6	6	3	0	2	609	5	5	0	0	NA	NA	NA	39	24	168	502	167	148	347	114	6	6	5	0.036	0.012	0.03
.	19.01.15-23.45.40-1-431031	179	8	8	1	0	1	632	7	7	0	0	NA	NA	NA	49	53	174	521	171	155	360	117	1	12	20	0.006	0.023	0.117
.	19.01.15-23.45.41-1-431032	118	5	5	0	0	0	613	4	4	0	0	NA	NA	NA	32	36	172	512	165	150	350	113	6	4	4	0.035	0.008	0.024
.	19.01.15-23.45.49-1-431033	67	2	2	0	0	0	611	1	1	0	0	NA	NA	NA	29	31	167	513	164	149	352	110	0	7	3	0	0.014	0.018
.	19.01.15-23.45.49-1-431034	120	10	10	1	0	1	622	9	9	0	0	NA	NA	NA	43	40	174	509	170	158	347	117	17	19	7	0.098	0.037	0.041
.	19.01.15-23.45.52-1-431035	175	15	15	2	0	2	632	13	13	0	0	NA	NA	NA	47	55	175	521	172	155	360	117	9	34	6	0.051	0.065	0.035
.	19.01.15-23.45.58-1-431036	209	15	15	4	0	1	648	13	13	0	0	NA	NA	NA	54	68	173	534	174	156	373	119	15	64	3	0.087	0.12	0.017
.	19.01.15-23.46.00-1-431037	33	1	1	1	0	1	0	0	0	0	0	NA	NA	NA	9	8	164	493	164	0	0	0	0	0	0	0	0	0
.	19.01.15-23.46.07-1-431040	147	9	9	2	0	1	633	6	6	0	0	NA	NA	NA	58	46	178	516	165	162	358	113	0	22	9	0	0.043	0.055
.	19.01.15-23.46.07-1-431041	178	66	66	13	0	12	636	63	63	0	0	NA	NA	NA	52	60	175	524	174	153	363	120	42	116	6	0.24	0.221	0.034
.	19.01.15-23.46.09-1-431042	186	9	9	2	0	2	635	7	7	0	0	NA	NA	NA	63	52	178	510	177	158	355	122	4	15	10	0.022	0.029	0.056
.	19.01.15-23.46.15-1-431046	66	4	4	1	0	1	254	2	2	0	0	NA	NA	NA	23	18	167	498	166	71	136	47	0	5	0	0	0.01	0
.	19.01.15-23.46.16-1-431048	95	12	12	2	0	2	617	9	9	0	0	NA	NA	NA	34	28	172	500	169	153	348	116	17	29	1	0.099	0.058	0.006
.	19.01.15-23.46.25-1-431063	408	45	45	16	0	12	696	40	40	0	0	NA	NA	NA	116	113	189	560	177	172	400	124	18	109	40	0.095	0.195	0.226
.	19.01.15-23.46.27-1-431064	62	3	3	1	0	1	505	2	2	0	0	NA	NA	NA	16	13	164	498	164	129	280	96	0	0	2	0	0	0.012
[truncated: 1 more rows]
