# Supplementary material for: Modelling targeted rabies vaccination strategies for a domestic dog population with heterogeneous roaming patterns
Source: PLoS Negl Trop Dis. 2019 Jul 8;13(7):e0007582. doi: 10.1371/journal.pntd.0007582 (PMC6638970; doi:10.1371/journal.pntd.0007582)
Supplement: S1 Zip file folder — The files contain a summary for each simulation for its respective scenario. The files are named first with the population structure (FP, ED, RD, SD) and then the specific vaccination strategy used for that scenario. (ZIP) [file pntd.0007582.s002.zip › Supp_Files/RD_E0.9_R0.7_S0.9_all_measuresReport.txt]

scenario	iteration	duration	tot_deaths	rabid_dogs	moved	mov_DK	movInfect	n_vacc	n_cull	detDogs_cull	contDogs_cull	reactCull	preemptVaccCov_dogLevel	reactVaccCov_dogLevel	mean_Rt	non_rabid_dead	born	nb_in_exp_cat	nb_in_roam_cat	nb_stayhome	nb_exp_vacc	nb_roam_vacc	nb_stayhome_vacc	nb_contacting_explorer	nb_contacting_roamer	nb_contacting_stayhome	contact_per_explorer	contact_per_roamer	contact_per_stayhome
.	19.01.15-21.57.05-1-397158	114	6	6	3	0	3	645	4	4	0	0	NA	NA	NA	40	33	172	509	165	155	345	145	1	15	7	0.006	0.029	0.042
.	19.01.15-21.57.05-1-397159	230	23	23	4	0	4	681	20	20	0	0	NA	NA	NA	62	68	177	526	178	158	366	157	28	58	2	0.158	0.11	0.011
.	19.01.15-21.57.05-1-397160	34	1	1	0	0	0	0	0	0	0	0	NA	NA	NA	11	8	163	494	164	0	0	0	2	0	0	0.012	0	0
.	19.01.15-21.57.05-1-397161	64	3	3	0	0	0	647	2	2	0	0	NA	NA	NA	20	21	164	498	172	146	344	157	0	6	0	0	0.012	0
.	19.01.15-21.57.05-1-397162	206	31	31	5	0	5	674	28	28	0	0	NA	NA	NA	70	60	174	527	172	155	366	153	4	77	15	0.023	0.146	0.087
.	19.01.15-21.57.05-1-397163	185	11	11	3	0	1	671	6	6	0	0	NA	NA	NA	59	57	168	527	175	148	366	157	10	26	6	0.06	0.049	0.034
.	19.01.15-21.57.05-1-397164	138	11	11	6	0	3	649	10	10	0	0	NA	NA	NA	54	34	171	508	168	152	347	150	3	39	1	0.018	0.077	0.006
.	19.01.15-21.57.05-1-397165	118	6	6	2	0	2	655	5	5	0	0	NA	NA	NA	31	33	168	509	169	151	354	150	19	7	0	0.113	0.014	0
.	19.01.15-21.57.08-1-397166	178	25	25	7	0	4	677	21	21	0	0	NA	NA	NA	39	58	174	524	173	155	369	153	11	54	20	0.063	0.103	0.116
.	19.01.15-21.57.21-1-397170	119	8	8	3	0	3	655	6	6	0	0	NA	NA	NA	39	39	171	515	166	153	353	149	6	9	0	0.035	0.017	0
.	19.01.15-21.57.24-1-397186	31	1	1	0	0	0	0	0	0	0	0	NA	NA	NA	13	7	165	491	164	0	0	0	0	3	0	0	0.006	0
.	19.01.15-21.57.26-1-397187	32	1	1	0	0	0	0	0	0	0	0	NA	NA	NA	9	15	168	492	168	0	0	0	0	0	0	0	0	0
.	19.01.15-21.57.27-1-397188	267	25	25	10	0	5	691	24	24	0	0	NA	NA	NA	73	74	175	534	178	156	375	160	23	69	11	0.131	0.129	0.062
.	19.01.15-21.57.28-1-397189	119	10	10	3	0	2	651	9	9	0	0	NA	NA	NA	40	35	170	510	168	152	347	152	0	23	4	0	0.045	0.024
.	19.01.15-21.57.29-1-397191	88	11	11	3	0	3	654	10	10	0	0	NA	NA	NA	30	35	168	511	169	150	356	148	0	35	3	0	0.068	0.018
.	19.01.15-21.57.38-1-397200	246	29	29	6	0	4	695	26	26	0	0	NA	NA	NA	80	81	186	536	172	165	375	155	31	68	5	0.167	0.127	0.029
.	19.01.15-21.57.41-1-397204	269	13	13	2	0	1	707	11	11	0	0	NA	NA	NA	83	90	184	543	176	165	383	159	13	44	19	0.071	0.081	0.108
.	19.01.15-21.57.48-1-397209	86	5	5	0	0	0	646	4	4	0	0	NA	NA	NA	37	29	169	502	171	152	343	151	4	9	0	0.024	0.018	0
.	19.01.15-21.57.50-1-397211	64	3	3	1	0	1	646	2	2	0	0	NA	NA	NA	28	28	171	505	165	152	347	147	0	3	1	0	0.006	0.006
.	19.01.15-21.57.52-1-397212	159	15	15	2	0	1	664	14	14	0	0	NA	NA	NA	54	56	171	528	170	151	361	152	4	35	0	0.023	0.066	0
.	19.01.15-21.57.54-1-397213	152	12	12	2	0	2	665	11	11	0	0	NA	NA	NA	52	58	175	522	174	153	357	155	4	34	2	0.023	0.065	0.011
.	19.01.15-21.58.02-1-397214	123	12	12	3	0	3	667	11	11	0	0	NA	NA	NA	36	50	179	515	169	163	353	151	5	27	5	0.028	0.052	0.03
.	19.01.15-21.58.06-1-397216	152	10	10	3	0	3	666	9	9	0	0	NA	NA	NA	53	49	176	514	172	157	354	155	4	27	2	0.023	0.053	0.012
.	19.01.15-21.58.06-1-397217	124	10	10	4	0	4	666	8	8	0	0	NA	NA	NA	37	45	175	514	169	158	357	151	4	34	1	0.023	0.066	0.006
.	19.01.15-21.58.16-1-397225	142	17	17	5	0	2	670	13	13	0	0	NA	NA	NA	48	47	169	517	174	150	361	159	15	44	12	0.089	0.085	0.069
.	19.01.15-21.58.16-1-397226	241	15	15	7	0	5	680	14	14	0	0	NA	NA	NA	79	76	175	535	179	154	368	158	15	32	1	0.086	0.06	0.006
.	19.01.15-21.58.19-1-397229	256	32	32	11	0	7	668	30	30	0	0	NA	NA	NA	70	57	178	523	169	160	359	149	34	87	9	0.191	0.166	0.053
.	19.01.15-21.58.20-1-397230	67	4	4	2	0	2	633	3	3	0	0	NA	NA	NA	32	21	168	501	165	144	340	149	7	5	0	0.042	0.01	0
.	19.01.15-21.58.26-1-397250	118	7	7	3	0	2	647	5	5	0	0	NA	NA	NA	45	32	170	511	164	150	351	146	0	23	4	0	0.045	0.024
.	19.01.15-21.58.28-1-397251	89	5	5	1	0	1	646	4	4	0	0	NA	NA	NA	28	25	173	497	168	154	343	149	9	6	0	0.052	0.012	0
.	19.01.15-21.58.29-1-397252	95	5	5	2	0	1	652	3	3	0	0	NA	NA	NA	32	33	170	505	171	154	347	151	0	5	16	0	0.01	0.094
.	19.01.15-21.58.30-1-397254	88	4	4	1	0	1	659	3	3	0	0	NA	NA	NA	23	40	171	510	172	151	355	153	3	2	0	0.018	0.004	0
.	19.01.15-21.58.36-1-397261	180	14	14	4	0	3	665	13	13	0	0	NA	NA	NA	56	52	174	517	174	153	356	156	2	56	1	0.011	0.108	0.006
.	19.01.15-21.58.45-1-397268	236	45	45	11	0	7	679	41	41	0	0	NA	NA	NA	60	62	179	520	176	160	364	155	12	102	14	0.067	0.196	0.08
.	19.01.15-21.58.47-1-397270	211	38	38	9	0	8	676	34	34	0	0	NA	NA	NA	71	70	177	529	177	154	369	153	16	101	20	0.09	0.191	0.113
.	19.01.15-21.58.47-1-397271	87	7	7	3	0	3	646	6	6	0	0	NA	NA	NA	26	28	169	505	167	150	350	146	5	20	0	0.03	0.04	0
.	19.01.15-21.58.48-1-397273	85	4	4	1	0	1	649	3	3	0	0	NA	NA	NA	26	27	167	506	167	148	350	151	0	7	0	0	0.014	0
.	19.01.15-21.58.48-1-397275	87	6	6	2	0	0	643	5	5	0	0	NA	NA	NA	34	26	168	505	166	150	345	148	0	35	0	0	0.069	0
.	19.01.15-21.58.51-1-397276	144	10	10	5	0	3	667	9	9	0	0	NA	NA	NA	48	44	170	511	176	153	356	158	27	36	0	0.159	0.07	0
.	19.01.15-21.59.05-1-397278	95	7	7	0	0	0	657	6	6	0	0	NA	NA	NA	34	38	171	515	165	154	355	148	6	15	0	0.035	0.029	0
.	19.01.15-21.59.06-1-397279	64	3	3	0	0	0	647	2	2	0	0	NA	NA	NA	17	25	166	500	172	147	345	155	0	7	1	0	0.014	0.006
.	19.01.15-21.59.10-1-397283	36	1	1	0	0	0	0	0	0	0	0	NA	NA	NA	15	15	167	496	165	0	0	0	0	2	0	0	0.004	0
.	19.01.15-21.59.10-1-397284	67	6	6	2	0	2	649	4	4	0	0	NA	NA	NA	29	36	173	506	170	154	345	150	3	12	0	0.017	0.024	0
.	19.01.15-21.59.18-1-397285	35	1	1	0	0	0	0	0	0	0	0	NA	NA	NA	13	13	168	494	164	0	0	0	0	0	0	0	0	0
.	19.01.15-21.59.26-1-397302	35	1	1	1	0	1	0	0	0	0	0	NA	NA	NA	8	10	165	493	165	0	0	0	0	3	0	0	0.006	0
.	19.01.15-21.59.27-1-397303	37	1	1	0	0	0	0	0	0	0	0	NA	NA	NA	13	7	164	491	165	0	0	0	0	0	0	0	0	0
.	19.01.15-21.59.27-1-397304	66	2	2	0	0	0	497	1	1	0	0	NA	NA	NA	18	28	166	509	166	114	267	116	2	1	0	0.012	0.002	0
.	19.01.15-21.59.29-1-397305	123	11	11	2	0	1	657	10	10	0	0	NA	NA	NA	38	38	168	516	167	148	359	150	0	24	3	0	0.047	0.018
.	19.01.15-21.59.32-1-397309	302	20	20	11	0	9	712	17	17	0	0	NA	NA	NA	81	98	184	545	182	162	387	163	15	61	10	0.082	0.112	0.055
.	19.01.15-21.59.34-1-397312	71	4	4	2	0	2	647	3	3	0	0	NA	NA	NA	24	28	166	505	170	148	348	151	2	6	7	0.012	0.012	0.041
.	19.01.15-21.59.34-1-397313	61	4	4	1	0	1	643	2	2	0	0	NA	NA	NA	25	28	169	507	165	147	347	149	0	15	0	0	0.03	0
.	19.01.15-21.59.39-1-397319	93	5	5	0	0	0	655	4	4	0	0	NA	NA	NA	35	37	167	513	170	149	357	149	0	7	5	0	0.014	0.029
.	19.01.15-21.59.40-1-397320	63	3	3	2	0	2	638	2	2	0	0	NA	NA	NA	22	22	167	502	166	150	344	144	6	2	0	0.036	0.004	0
.	19.01.15-21.59.50-1-397327	35	1	1	0	0	0	0	0	0	0	0	NA	NA	NA	7	11	164	494	166	0	0	0	0	1	0	0	0.002	0
.	19.01.15-21.59.50-1-397328	61	3	3	1	0	1	637	2	2	0	0	NA	NA	NA	28	22	167	503	165	148	342	147	0	7	3	0	0.014	0.018
.	19.01.15-21.59.51-1-397329	37	1	1	0	0	0	0	0	0	0	0	NA	NA	NA	19	9	163	494	165	0	0	0	0	0	0	0	0	0
.	19.01.15-21.59.52-1-397330	113	5	5	0	0	0	653	4	4	0	0	NA	NA	NA	39	33	168	510	168	151	353	149	4	4	9	0.024	0.008	0.054
.	19.01.15-21.59.54-1-397331	59	2	2	1	0	1	631	1	1	0	0	NA	NA	NA	32	23	165	505	166	149	342	140	0	0	7	0	0	0.042
.	19.01.15-21.59.54-1-397332	183	15	15	3	0	2	673	14	14	0	0	NA	NA	NA	48	63	175	527	174	156	364	153	18	39	8	0.103	0.074	0.046
.	19.01.15-21.59.54-1-397333	173	10	10	3	0	2	678	9	9	0	0	NA	NA	NA	60	64	170	527	180	152	366	160	10	24	13	0.059	0.046	0.072
.	19.01.15-21.59.56-1-397334	67	4	4	0	0	0	643	3	3	0	0	NA	NA	NA	28	22	166	500	169	147	346	150	0	15	0	0	0.03	0
.	19.01.15-22.00.07-1-397339	174	24	24	7	0	4	674	23	23	0	0	NA	NA	NA	56	60	175	525	173	157	363	154	13	85	5	0.074	0.162	0.029
.	19.01.15-22.00.08-1-397340	91	12	12	4	0	2	647	11	11	0	0	NA	NA	NA	30	29	166	504	172	149	345	153	14	26	13	0.084	0.052	0.076
.	19.01.15-22.00.09-1-397341	152	8	8	1	0	1	652	6	6	0	0	NA	NA	NA	41	36	170	510	169	153	352	147	10	7	3	0.059	0.014	0.018
.	19.01.15-22.00.11-1-397346	119	16	16	3	0	3	637	11	11	0	0	NA	NA	NA	39	27	168	508	164	146	347	144	6	38	3	0.036	0.075	0.018
.	19.01.15-22.00.12-1-397347	38	1	1	0	0	0	0	0	0	0	0	NA	NA	NA	12	12	166	494	165	0	0	0	0	0	0	0	0	0
.	19.01.15-22.00.13-1-397352	58	2	2	0	0	0	645	1	1	0	0	NA	NA	NA	19	27	168	505	167	151	346	148	0	4	0	0	0.008	0
.	19.01.15-22.00.14-1-397353	116	10	10	4	0	4	656	9	9	0	0	NA	NA	NA	33	34	172	506	169	157	350	149	8	25	5	0.047	0.049	0.03
.	19.01.15-22.00.27-1-397377	151	8	8	3	0	2	659	7	7	0	0	NA	NA	NA	57	45	173	514	171	154	352	153	6	18	0	0.035	0.035	0
.	19.01.15-22.00.31-1-397379	202	22	22	4	0	3	679	21	21	0	0	NA	NA	NA	71	72	175	533	177	157	364	158	21	38	4	0.12	0.071	0.023
.	19.01.15-22.00.36-1-397387	96	7	7	1	0	1	637	6	6	0	0	NA	NA	NA	32	22	169	503	163	151	341	145	3	11	2	0.018	0.022	0.012
.	19.01.15-22.00.38-1-397390	90	6	6	0	0	0	640	5	5	0	0	NA	NA	NA	23	20	169	501	163	152	342	146	1	6	7	0.006	0.012	0.043
.	19.01.15-22.00.43-1-397394	35	1	1	0	0	0	0	0	0	0	0	NA	NA	NA	14	13	167	494	165	0	0	0	0	0	2	0	0	0.012
.	19.01.15-22.00.46-1-397395	35	1	1	0	0	0	0	0	0	0	0	NA	NA	NA	10	11	167	494	163	0	0	0	0	2	0	0	0.004	0
.	19.01.15-22.00.46-1-397398	203	19	19	5	0	3	667	14	14	0	0	NA	NA	NA	67	56	169	526	174	147	366	154	4	47	10	0.024	0.089	0.057
.	19.01.15-22.00.48-1-397400	91	5	5	3	0	3	656	4	4	0	0	NA	NA	NA	35	37	169	508	173	151	349	156	2	15	0	0.012	0.03	0
.	19.01.15-22.00.48-1-397401	91	4	4	1	0	1	640	3	3	0	0	NA	NA	NA	38	35	167	513	168	140	352	148	8	5	0	0.048	0.01	0
.	19.01.15-22.00.51-1-397403	113	9	9	7	0	5	645	8	8	0	0	NA	NA	NA	35	27	171	502	167	150	349	146	0	26	6	0	0.052	0.036
.	19.01.15-22.00.55-1-397404	96	12	12	2	0	2	655	10	10	0	0	NA	NA	NA	29	34	169	510	168	154	351	150	0	50	0	0	0.098	0
.	19.01.15-22.01.09-1-397456	205	35	35	10	0	6	670	33	33	0	0	NA	NA	NA	60	49	172	522	168	154	368	148	26	87	12	0.151	0.167	0.071
.	19.01.15-22.01.09-1-397457	174	22	22	5	0	4	641	18	18	0	0	NA	NA	NA	69	37	168	508	174	151	342	148	0	83	7	0	0.163	0.04
.	19.01.15-22.01.13-1-397481	36	1	1	0	0	0	0	0	0	0	0	NA	NA	NA	6	9	163	495	164	0	0	0	2	0	0	0.012	0	0
.	19.01.15-22.01.16-1-397482	90	6	6	2	0	2	643	5	5	0	0	NA	NA	NA	20	21	168	499	167	150	341	152	6	6	0	0.036	0.012	0
.	19.01.15-22.01.17-1-397483	37	1	1	1	0	1	0	0	0	0	0	NA	NA	NA	10	7	164	492	164	0	0	0	0	2	0	0	0.004	0
.	19.01.15-22.01.18-1-397484	182	51	51	15	0	10	662	47	47	0	0	NA	NA	NA	62	48	178	512	171	157	353	152	36	125	9	0.202	0.244	0.053
.	19.01.15-22.01.20-1-397485	91	8	8	0	0	0	641	6	6	0	0	NA	NA	NA	39	29	171	503	168	150	344	147	0	34	4	0	0.068	0.024
.	19.01.15-22.01.22-1-397501	115	4	4	0	0	0	655	3	3	0	0	NA	NA	NA	45	39	170	511	171	153	350	152	0	25	0	0	0.049	0
.	19.01.15-22.01.32-1-397506	91	4	4	0	0	0	644	3	3	0	0	NA	NA	NA	25	24	169	501	167	151	343	150	0	7	0	0	0.014	0
.	19.01.15-22.01.34-1-397510	95	5	5	2	0	2	642	4	4	0	0	NA	NA	NA	36	25	171	499	168	151	341	150	8	12	3	0.047	0.024	0.018
.	19.01.15-22.01.40-1-397516	182	10	10	5	0	4	657	7	7	0	0	NA	NA	NA	52	47	169	518	173	146	357	154	0	24	8	0	0.046	0.046
.	19.01.15-22.01.40-1-397517	90	6	6	1	0	1	651	3	3	0	0	NA	NA	NA	30	32	167	507	171	149	349	153	0	13	3	0	0.026	0.018
.	19.01.15-22.01.43-1-397519	66	3	3	1	0	1	647	2	2	0	0	NA	NA	NA	27	22	166	504	165	148	351	148	8	4	0	0.048	0.008	0
.	19.01.15-22.01.46-1-397521	91	5	5	1	0	1	661	4	4	0	0	NA	NA	NA	35	48	174	516	171	155	352	154	0	16	0	0	0.031	0
.	19.01.15-22.01.48-1-397524	152	10	10	1	0	1	659	8	8	0	0	NA	NA	NA	43	42	176	509	170	156	350	153	13	15	1	0.074	0.029	0.006
.	19.01.15-22.01.54-1-397527	84	4	4	3	0	1	637	3	3	0	0	NA	NA	NA	29	22	170	500	165	148	343	146	0	10	3	0	0.02	0.018
.	19.01.15-22.01.58-1-397528	117	10	10	2	0	2	644	8	8	0	0	NA	NA	NA	32	27	165	509	166	145	351	148	0	16	8	0	0.031	0.048
.	19.01.15-22.02.00-1-397529	62	6	6	0	0	0	636	5	5	0	0	NA	NA	NA	27	22	166	501	168	148	338	150	4	13	5	0.024	0.026	0.03
.	19.01.15-22.02.03-1-397530	182	12	12	3	0	2	659	9	9	0	0	NA	NA	NA	65	47	172	518	170	149	358	152	14	41	2	0.081	0.079	0.012
.	19.01.15-22.02.03-1-397531	88	7	7	2	0	2	656	6	6	0	0	NA	NA	NA	32	37	169	511	170	154	348	154	7	12	1	0.041	0.023	0.006
.	19.01.15-22.02.10-1-397532	125	16	16	5	0	5	653	14	14	0	0	NA	NA	NA	47	45	173	513	172	150	350	153	10	45	4	0.058	0.088	0.023
.	19.01.15-22.02.10-1-397536	123	22	22	7	0	6	644	17	17	0	0	NA	NA	NA	43	27	167	505	168	147	350	147	29	46	12	0.174	0.091	0.071
.	19.01.15-22.02.10-1-397537	60	2	2	1	0	1	649	1	1	0	0	NA	NA	NA	24	32	172	503	170	151	344	154	0	0	4	0	0	0.024
.	19.01.15-22.02.18-1-397542	149	6	6	2	0	2	669	5	5	0	0	NA	NA	NA	41	50	175	516	172	157	360	152	0	18	6	0	0.035	0.035
.	19.01.15-22.02.22-1-397562	148	5	5	2	0	1	672	4	4	0	0	NA	NA	NA	48	55	175	524	169	157	361	154	0	12	5	0	0.023	0.03
.	19.01.15-22.02.23-1-397563	61	3	3	1	0	1	501	2	2	0	0	NA	NA	NA	16	15	167	498	163	118	270	113	4	0	1	0.024	0	0.006
.	19.01.15-22.02.25-1-397564	92	3	3	0	0	0	647	2	2	0	0	NA	NA	NA	27	23	166	503	167	151	348	148	4	5	0	0.024	0.01	0
.	19.01.15-22.02.33-1-397574	156	6	6	0	0	0	651	5	5	0	0	NA	NA	NA	62	41	172	513	169	151	355	145	0	9	6	0	0.018	0.036
.	19.01.15-22.02.35-1-397575	153	13	13	7	0	7	670	10	10	0	0	NA	NA	NA	61	57	173	524	173	155	361	154	6	54	0	0.035	0.103	0
.	19.01.15-22.02.38-1-397579	150	14	14	5	0	3	654	13	13	0	0	NA	NA	NA	59	42	171	516	168	150	355	149	7	29	7	0.041	0.056	0.042
.	19.01.15-22.02.40-1-397584	124	19	19	4	0	3	673	16	16	0	0	NA	NA	NA	46	56	171	525	173	154	363	156	12	88	3	0.07	0.168	0.017
.	19.01.15-22.02.40-1-397585	122	9	9	6	0	3	670	8	8	0	0	NA	NA	NA	35	57	179	520	171	159	360	151	7	41	0	0.039	0.079	0
.	19.01.15-22.02.43-1-397587	176	26	26	13	0	6	658	24	24	0	0	NA	NA	NA	60	46	172	516	171	156	349	153	11	111	5	0.064	0.215	0.029
.	19.01.15-22.02.46-1-397589	87	3	3	1	0	1	643	2	2	0	0	NA	NA	NA	39	33	168	510	168	149	346	148	0	12	0	0	0.024	0
.	19.01.15-22.02.50-1-397593	91	4	4	0	0	0	636	2	2	0	0	NA	NA	NA	31	22	168	500	167	148	340	148	0	12	6	0	0.024	0.036
.	19.01.15-22.02.56-1-397594	92	5	5	4	0	4	643	4	4	0	0	NA	NA	NA	39	36	168	511	170	148	347	148	5	20	0	0.03	0.039	0
.	19.01.15-22.03.02-1-397595	30	1	1	1	0	1	0	0	0	0	0	NA	NA	NA	11	9	165	492	165	0	0	0	3	0	0	0.018	0	0
.	19.01.15-22.03.04-1-397596	178	12	12	5	0	4	670	11	11	0	0	NA	NA	NA	52	49	170	522	170	155	365	150	9	39	5	0.053	0.075	0.029
.	19.01.15-22.03.04-1-397597	230	19	19	8	0	7	681	17	17	0	0	NA	NA	NA	71	70	176	531	176	155	368	158	6	55	13	0.034	0.104	0.074
.	19.01.15-22.03.04-1-397599	216	33	33	9	0	5	696	30	30	0	0	NA	NA	NA	58	78	180	534	177	162	376	158	0	105	12	0	0.197	0.068
.	19.01.15-22.03.05-1-397600	115	9	9	4	0	3	655	7	7	0	0	NA	NA	NA	40	37	166	512	172	148	354	153	0	33	3	0	0.064	0.017
.	19.01.15-22.03.08-1-397601	63	2	2	0	0	0	499	1	1	0	0	NA	NA	NA	26	13	164	499	163	117	274	108	0	4	0	0	0.008	0
.	19.01.15-22.03.15-1-397605	85	3	3	0	0	0	648	2	2	0	0	NA	NA	NA	27	32	170	505	170	153	343	152	0	9	0	0	0.018	0
.	19.01.15-22.03.17-1-397606	33	1	1	0	0	0	0	0	0	0	0	NA	NA	NA	11	11	164	496	164	0	0	0	0	1	0	0	0.002	0
.	19.01.15-22.03.20-1-397607	98	13	13	1	0	1	648	12	12	0	0	NA	NA	NA	24	27	171	500	169	156	342	150	2	31	6	0.012	0.062	0.036
.	19.01.15-22.03.21-1-397608	210	12	12	4	0	2	679	10	10	0	0	NA	NA	NA	52	59	178	523	171	159	368	152	8	29	2	0.045	0.055	0.012
.	19.01.15-22.03.28-1-397707	90	9	9	1	0	1	644	8	8	0	0	NA	NA	NA	36	26	168	501	170	151	343	150	11	24	2	0.065	0.048	0.012
.	19.01.15-22.03.30-1-397708	59	3	3	1	0	1	637	2	2	0	0	NA	NA	NA	27	26	169	503	167	149	344	144	3	4	2	0.018	0.008	0.012
.	19.01.15-22.03.31-1-397711	178	8	8	2	0	2	669	7	7	0	0	NA	NA	NA	50	52	174	522	169	157	360	152	0	27	0	0	0.052	0
.	19.01.15-22.03.34-1-397715	94	3	3	0	0	0	639	2	2	0	0	NA	NA	NA	32	28	166	503	172	147	343	149	0	1	1	0	0.002	0.006
.	19.01.15-22.03.37-1-397719	32	1	1	0	0	0	0	0	0	0	0	NA	NA	NA	7	7	166	491	163	0	0	0	0	3	0	0	0.006	0
.	19.01.15-22.03.40-1-397722	147	11	11	3	0	2	654	10	10	0	0	NA	NA	NA	51	44	173	511	173	154	350	150	7	19	6	0.04	0.037	0.035
.	19.01.15-22.03.43-1-397725	176	13	13	4	0	4	676	10	10	0	0	NA	NA	NA	50	56	178	521	170	158	368	150	2	28	4	0.011	0.054	0.024
.	19.01.15-22.03.47-1-397728	117	16	16	2	0	2	660	15	15	0	0	NA	NA	NA	43	43	170	511	175	151	351	158	6	26	8	0.035	0.051	0.046
.	19.01.15-22.03.52-1-397731	179	11	11	4	0	4	675	10	10	0	0	NA	NA	NA	53	56	176	522	171	158	364	153	3	40	0	0.017	0.077	0
.	19.01.15-22.03.53-1-397732	153	22	22	6	0	3	663	18	18	0	0	NA	NA	NA	46	41	173	515	166	157	360	146	6	59	19	0.035	0.115	0.114
.	19.01.15-22.03.54-1-397733	34	1	1	0	0	0	0	0	0	0	0	NA	NA	NA	6	7	164	492	164	0	0	0	0	1	0	0	0.002	0
.	19.01.15-22.03.57-1-397735	122	5	5	1	0	1	643	4	4	0	0	NA	NA	NA	35	29	167	503	172	145	342	156	1	10	2	0.006	0.02	0.012
.	19.01.15-22.03.57-1-397736	31	1	1	0	0	0	0	0	0	0	0	NA	NA	NA	8	8	164	494	163	0	0	0	0	0	0	0	0	0
.	19.01.15-22.03.58-1-397737	239	12	12	1	0	1	709	11	11	0	0	NA	NA	NA	61	83	182	538	176	165	384	160	11	22	3	0.06	0.041	0.017
.	19.01.15-22.03.59-1-397738	92	7	7	0	0	0	646	6	6	0	0	NA	NA	NA	27	25	171	498	169	155	340	151	6	15	2	0.035	0.03	0.012
.	19.01.15-22.04.08-1-397739	121	12	12	3	0	3	656	9	9	0	0	NA	NA	NA	32	39	175	508	169	158	350	148	11	28	6	0.063	0.055	0.036
.	19.01.15-22.04.12-1-397743	92	12	12	2	0	2	646	10	10	0	0	NA	NA	NA	25	21	171	497	166	153	345	148	21	13	8	0.123	0.026	0.048
.	19.01.15-22.04.15-1-397748	85	4	4	1	0	1	648	3	3	0	0	NA	NA	NA	30	31	170	507	167	149	347	152	0	12	0	0	0.024	0
.	19.01.15-22.04.16-1-397749	92	6	6	2	0	2	650	5	5	0	0	NA	NA	NA	25	31	170	506	168	150	348	152	12	3	0	0.071	0.006	0
.	19.01.15-22.04.18-1-397750	110	10	10	1	0	1	662	7	7	0	0	NA	NA	NA	29	44	173	513	171	157	352	153	0	26	1	0	0.051	0.006
.	19.01.15-22.04.18-1-397751	59	3	3	1	0	1	639	2	2	0	0	NA	NA	NA	22	23	166	503	167	148	341	150	5	3	0	0.03	0.006	0
.	19.01.15-22.04.26-1-397768	59	2	2	1	0	1	0	1	1	0	0	NA	NA	NA	18	22	169	500	166	0	0	0	3	0	0	0.018	0	0
.	19.01.15-22.04.48-1-397788	177	12	12	2	0	0	676	10	10	0	0	NA	NA	NA	57	58	176	517	178	160	362	154	6	21	4	0.034	0.041	0.022
.	19.01.15-22.04.50-1-397790	122	7	7	1	0	1	654	4	4	0	0	NA	NA	NA	39	41	172	514	168	151	353	150	2	15	3	0.012	0.029	0.018
.	19.01.15-22.04.50-1-397791	63	2	2	0	0	0	0	1	1	0	0	NA	NA	NA	14	27	167	505	168	0	0	0	0	3	0	0	0.006	0
.	19.01.15-22.04.51-1-397792	121	14	14	5	0	4	643	12	12	0	0	NA	NA	NA	44	33	170	508	168	150	348	145	3	45	4	0.018	0.089	0.024
.	19.01.15-22.04.53-1-397793	63	2	2	1	0	1	647	1	1	0	0	NA	NA	NA	23	33	173	506	167	154	345	148	5	2	0	0.029	0.004	0
.	19.01.15-22.04.55-1-397794	87	3	3	1	0	0	642	2	2	0	0	NA	NA	NA	25	25	169	504	165	155	344	143	0	8	1	0	0.016	0.006
.	19.01.15-22.04.55-1-397795	206	27	27	8	0	8	680	26	26	0	0	NA	NA	NA	58	55	174	523	171	158	368	154	8	78	10	0.046	0.149	0.058
.	19.01.15-22.04.58-1-397796	180	19	19	6	0	6	681	17	17	0	0	NA	NA	NA	56	61	175	518	181	159	356	166	0	65	1	0	0.125	0.006
.	19.01.15-22.05.02-1-397797	116	7	7	1	0	1	652	6	6	0	0	NA	NA	NA	37	30	172	504	167	151	352	149	4	18	2	0.023	0.036	0.012
.	19.01.15-22.05.08-1-397798	265	48	48	15	0	13	665	46	46	0	0	NA	NA	NA	90	57	175	524	171	152	359	154	20	147	4	0.114	0.281	0.023
.	19.01.15-22.05.09-1-397799	64	2	2	1	0	1	646	1	1	0	0	NA	NA	NA	22	27	171	501	168	151	346	149	0	8	0	0	0.016	0
.	19.01.15-22.05.09-1-397800	98	6	6	2	0	2	647	3	3	0	0	NA	NA	NA	34	41	172	512	170	152	349	146	2	9	6	0.012	0.018	0.035
.	19.01.15-22.05.13-1-397805	58	3	3	0	0	0	636	2	2	0	0	NA	NA	NA	32	22	167	502	166	148	339	149	0	10	0	0	0.02	0
.	19.01.15-22.05.20-1-397806	31	1	1	0	0	0	0	0	0	0	0	NA	NA	NA	10	9	165	495	162	0	0	0	0	0	0	0	0	0
.	19.01.15-22.05.22-1-397807	92	7	7	2	0	1	653	6	6	0	0	NA	NA	NA	25	32	167	506	172	151	348	154	8	24	0	0.048	0.047	0
.	19.01.15-22.05.23-1-397808	95	8	8	1	0	1	652	6	6	0	0	NA	NA	NA	21	29	175	501	166	159	346	147	1	6	10	0.006	0.012	0.06
.	19.01.15-22.05.23-1-397824	62	2	2	1	0	1	641	1	1	0	0	NA	NA	NA	31	25	164	508	166	148	347	146	0	10	0	0	0.02	0
.	19.01.15-22.05.27-1-397825	121	12	12	6	0	5	654	10	10	0	0	NA	NA	NA	43	42	171	516	168	154	350	150	3	51	3	0.018	0.099	0.018
.	19.01.15-22.05.28-1-397826	31	1	1	1	0	1	0	0	0	0	0	NA	NA	NA	10	9	164	493	165	0	0	0	1	0	0	0.006	0	0
.	19.01.15-22.05.30-1-397828	35	1	1	0	0	0	0	0	0	0	0	NA	NA	NA	7	9	167	492	163	0	0	0	0	0	2	0	0	0.012
.	19.01.15-22.05.32-1-397831	171	23	23	5	0	3	660	19	19	0	0	NA	NA	NA	53	51	171	522	171	152	357	151	0	94	10	0	0.18	0.058
.	19.01.15-22.05.32-1-397833	63	2	2	0	0	0	450	1	1	0	0	NA	NA	NA	14	20	166	500	167	106	241	103	0	0	4	0	0	0.024
.	19.01.15-22.05.38-1-397840	122	12	12	4	0	3	665	11	11	0	0	NA	NA	NA	28	41	169	513	172	153	357	155	18	35	0	0.107	0.068	0
.	19.01.15-22.05.39-1-397842	33	1	1	1	0	1	0	0	0	0	0	NA	NA	NA	7	4	163	492	162	0	0	0	0	2	0	0	0.004	0
.	19.01.15-22.05.42-1-397845	32	1	1	1	0	1	0	0	0	0	0	NA	NA	NA	8	8	164	492	165	0	0	0	0	0	0	0	0	0
.	19.01.15-22.05.42-1-397846	93	7	7	1	0	1	659	6	6	0	0	NA	NA	NA	30	41	178	513	163	160	353	146	6	26	2	0.034	0.051	0.012
.	19.01.15-22.05.44-1-397847	179	12	12	4	0	3	658	11	11	0	0	NA	NA	NA	51	44	175	510	172	152	354	152	8	38	2	0.046	0.075	0.012
.	19.01.15-22.05.45-1-397848	211	16	16	4	0	4	680	14	14	0	0	NA	NA	NA	48	65	177	526	175	155	370	155	36	23	4	0.203	0.044	0.023
.	19.01.15-22.05.45-1-397850	92	3	3	2	0	2	658	2	2	0	0	NA	NA	NA	38	40	172	512	169	154	352	152	3	19	0	0.017	0.037	0
.	19.01.15-22.05.55-1-397854	122	13	13	4	0	2	651	12	12	0	0	NA	NA	NA	27	29	166	509	167	150	350	151	14	34	2	0.084	0.067	0.012
.	19.01.15-22.06.01-1-397855	62	4	4	2	0	1	645	3	3	0	0	NA	NA	NA	21	24	171	501	165	153	344	148	7	9	0	0.041	0.018	0
.	19.01.15-22.06.03-1-397856	176	23	23	6	0	6	667	21	21	0	0	NA	NA	NA	44	55	173	523	172	155	358	154	23	73	1	0.133	0.14	0.006
.	19.01.15-22.06.08-1-397857	97	7	7	2	0	2	654	5	5	0	0	NA	NA	NA	45	40	175	509	169	156	349	149	2	20	0	0.011	0.039	0
.	19.01.15-22.06.11-1-397861	58	2	2	1	0	1	150	1	1	0	0	NA	NA	NA	16	14	168	495	164	29	82	39	0	2	0	0	0.004	0
.	19.01.15-22.06.18-1-397866	155	10	10	6	0	4	661	7	7	0	0	NA	NA	NA	36	42	175	512	168	156	355	150	9	12	8	0.051	0.023	0.048
.	19.01.15-22.06.18-1-397867	122	7	7	3	0	2	659	5	5	0	0	NA	NA	NA	43	44	170	516	171	151	357	151	11	17	0	0.065	0.033	0
.	19.01.15-22.06.18-1-397868	92	3	3	0	0	0	641	2	2	0	0	NA	NA	NA	28	25	172	498	168	153	342	146	0	5	3	0	0.01	0.018
.	19.01.15-22.06.19-1-397869	171	15	15	3	0	1	663	13	13	0	0	NA	NA	NA	52	54	179	514	174	158	350	155	24	48	0	0.134	0.093	0
.	19.01.15-22.06.19-1-397870	96	9	9	4	0	3	643	6	6	0	0	NA	NA	NA	31	25	166	502	170	146	344	153	23	3	0	0.139	0.006	0
.	19.01.15-22.06.24-1-397890	96	10	10	3	0	2	654	9	9	0	0	NA	NA	NA	34	37	170	510	170	153	348	153	20	38	1	0.118	0.075	0.006
.	19.01.15-22.06.28-1-397892	116	5	5	2	0	2	644	4	4	0	0	NA	NA	NA	43	37	173	510	167	151	343	150	4	9	2	0.023	0.018	0.012
.	19.01.15-22.06.33-1-397901	119	10	10	3	0	2	646	8	8	0	0	NA	NA	NA	42	39	175	509	168	151	344	151	16	8	3	0.091	0.016	0.018
.	19.01.15-22.06.39-1-397908	178	55	55	15	0	12	665	47	47	0	0	NA	NA	NA	49	58	176	522	173	155	358	152	34	128	8	0.193	0.245	0.046
.	19.01.15-22.06.41-1-397911	61	4	4	3	0	3	639	3	3	0	0	NA	NA	NA	29	21	169	498	167	151	342	146	5	7	0	0.03	0.014	0
.	19.01.15-22.06.41-1-397912	127	15	15	2	0	2	654	12	12	0	0	NA	NA	NA	37	37	172	510	168	155	352	147	2	22	14	0.012	0.043	0.083
.	19.01.15-22.06.46-1-397914	91	5	5	0	0	0	656	4	4	0	0	NA	NA	NA	34	40	173	514	166	152	359	145	0	19	1	0	0.037	0.006
.	19.01.15-22.06.47-1-397916	94	5	5	2	0	2	640	3	3	0	0	NA	NA	NA	29	29	169	507	166	149	344	147	5	7	6	0.03	0.014	0.036
.	19.01.15-22.06.49-1-397918	118	5	5	2	0	2	648	3	3	0	0	NA	NA	NA	51	33	169	508	169	150	348	150	12	8	2	0.071	0.016	0.012
.	19.01.15-22.06.52-1-397921	36	1	1	1	0	1	0	0	0	0	0	NA	NA	NA	13	9	166	492	164	0	0	0	0	2	0	0	0.004	0
.	19.01.15-22.06.55-1-397922	58	3	3	1	0	1	0	2	2	0	0	NA	NA	NA	17	18	164	502	165	0	0	0	0	4	0	0	0.008	0
.	19.01.15-22.06.57-1-397923	124	24	24	9	0	6	655	20	20	0	0	NA	NA	NA	41	35	174	505	169	153	350	152	14	62	13	0.08	0.123	0.077
.	19.01.15-22.06.58-1-397924	210	12	12	2	0	1	671	10	10	0	0	NA	NA	NA	56	58	172	525	174	153	361	157	3	35	6	0.017	0.067	0.034
.	19.01.15-22.07.00-1-397925	118	8	8	0	0	0	654	7	7	0	0	NA	NA	NA	42	46	170	518	171	150	357	147	0	17	5	0	0.033	0.029
.	19.01.15-22.07.02-1-397926	115	7	7	1	0	1	651	6	6	0	0	NA	NA	NA	39	35	173	505	170	156	347	148	0	14	2	0	0.028	0.012
.	19.01.15-22.07.05-1-397927	96	9	9	4	0	3	655	8	8	0	0	NA	NA	NA	39	36	171	506	172	155	349	151	6	13	5	0.035	0.026	0.029
.	19.01.15-22.07.06-1-397928	91	4	4	1	0	1	654	2	2	0	0	NA	NA	NA	35	35	170	506	172	152	348	154	3	9	0	0.018	0.018	0
.	19.01.15-22.07.08-1-397929	298	30	30	11	0	10	706	27	27	0	0	NA	NA	NA	90	90	176	552	175	159	391	156	16	86	18	0.091	0.156	0.103
.	19.01.15-22.07.21-1-397933	144	10	10	3	0	1	662	9	9	0	0	NA	NA	NA	45	51	171	519	174	152	355	155	5	37	7	0.029	0.071	0.04
.	19.01.15-22.07.22-1-397934	61	5	5	2	0	2	638	4	4	0	0	NA	NA	NA	24	17	165	500	165	149	345	144	10	0	2	0.061	0	0.012
.	19.01.15-22.07.24-1-397950	31	1	1	1	0	1	0	0	0	0	0	NA	NA	NA	9	12	168	495	162	0	0	0	0	0	0	0	0	0
.	19.01.15-22.07.25-1-397951	120	14	14	3	0	3	651	13	13	0	0	NA	NA	NA	23	31	174	504	166	156	348	147	2	25	14	0.011	0.05	0.084
.	19.01.15-22.07.31-1-397954	34	1	1	1	0	1	0	0	0	0	0	NA	NA	NA	4	12	166	495	164	0	0	0	0	1	0	0	0.002	0
.	19.01.15-22.07.32-1-397956	63	3	3	0	0	0	631	1	1	0	0	NA	NA	NA	28	12	165	496	164	148	335	148	0	8	0	0	0.016	0
.	19.01.15-22.07.34-1-397959	174	10	10	0	0	0	667	7	7	0	0	NA	NA	NA	57	52	166	524	175	147	362	158	3	26	0	0.018	0.05	0
.	19.01.15-22.07.49-1-397971	124	5	5	3	0	2	671	4	4	0	0	NA	NA	NA	38	53	170	520	176	153	360	158	2	14	0	0.012	0.027	0
.	19.01.15-22.07.51-1-397973	148	10	10	3	0	3	655	9	9	0	0	NA	NA	NA	51	43	171	518	167	151	354	150	7	24	4	0.041	0.046	0.024
.	19.01.15-22.07.52-1-397974	96	11	11	2	0	2	652	9	9	0	0	NA	NA	NA	40	37	170	512	168	154	353	145	3	25	0	0.018	0.049	0
.	19.01.15-22.07.57-1-397975	123	6	6	0	0	0	658	5	5	0	0	NA	NA	NA	40	48	172	519	170	151	360	147	0	13	3	0	0.025	0.018
.	19.01.15-22.08.01-1-397976	58	3	3	1	0	1	638	2	2	0	0	NA	NA	NA	20	15	167	494	167	147	341	150	0	6	0	0	0.012	0
.	19.01.15-22.08.01-1-397977	118	7	7	1	0	1	662	6	6	0	0	NA	NA	NA	31	44	174	517	166	156	357	149	2	8	7	0.011	0.015	0.042
.	19.01.15-22.08.02-1-397978	95	5	5	1	0	0	651	4	4	0	0	NA	NA	NA	20	23	169	500	167	151	349	151	0	16	1	0	0.032	0.006
.	19.01.15-22.08.04-1-397980	82	4	4	0	0	0	638	2	2	0	0	NA	NA	NA	26	22	173	497	165	153	341	144	8	1	1	0.046	0.002	0.006
.	19.01.15-22.08.09-1-397981	39	1	1	1	0	1	0	0	0	0	0	NA	NA	NA	16	14	169	494	164	0	0	0	0	1	0	0	0.002	0
.	19.01.15-22.08.12-1-397985	214	10	10	3	0	1	675	8	8	0	0	NA	NA	NA	58	54	173	523	171	153	368	154	12	30	3	0.069	0.057	0.018
.	19.01.15-22.08.13-1-397986	88	3	3	3	0	1	653	2	2	0	0	NA	NA	NA	28	35	167	510	171	150	351	152	0	16	0	0	0.031	0
.	19.01.15-22.08.15-1-397987	94	13	13	3	0	2	638	11	11	0	0	NA	NA	NA	38	23	166	502	168	147	343	148	18	19	12	0.108	0.038	0.071
.	19.01.15-22.08.16-1-397988	144	9	9	4	0	4	669	8	8	0	0	NA	NA	NA	42	54	170	517	180	152	358	159	5	22	12	0.029	0.043	0.067
.	19.01.15-22.08.16-1-397989	270	49	49	8	0	5	696	47	47	0	0	NA	NA	NA	68	84	181	534	182	158	376	162	40	116	19	0.221	0.217	0.104
.	19.01.15-22.08.20-1-397996	59	2	2	0	0	0	197	1	1	0	0	NA	NA	NA	25	22	166	502	167	44	114	39	0	7	0	0	0.014	0
.	19.01.15-22.08.21-1-397997	65	3	3	1	0	1	644	1	1	0	0	NA	NA	NA	21	22	165	502	168	146	346	152	0	3	4	0	0.006	0.024
.	19.01.15-22.08.21-1-397998	36	1	1	0	0	0	0	0	0	0	0	NA	NA	NA	10	11	165	496	163	0	0	0	0	0	0	0	0	0
.	19.01.15-22.08.24-1-398014	176	15	15	8	0	4	668	12	12	0	0	NA	NA	NA	64	57	174	521	175	155	355	158	11	34	6	0.063	0.065	0.034
.	19.01.15-22.08.31-1-398021	99	3	3	2	0	1	655	2	2	0	0	NA	NA	NA	32	38	176	506	169	155	351	149	5	2	0	0.028	0.004	0
.	19.01.15-22.08.31-1-398022	64	6	6	1	0	1	635	5	5	0	0	NA	NA	NA	23	19	166	500	166	148	341	146	3	10	0	0.018	0.02	0
.	19.01.15-22.08.37-1-398029	63	4	4	1	0	1	646	3	3	0	0	NA	NA	NA	24	35	171	510	167	151	347	148	0	14	0	0	0.027	0
.	19.01.15-22.08.41-1-398034	269	31	31	5	0	4	696	28	28	0	0	NA	NA	NA	77	90	186	535	182	165	371	160	34	91	9	0.183	0.17	0.049
.	19.01.15-22.08.41-1-398035	154	7	7	0	0	0	660	5	5	0	0	NA	NA	NA	51	49	176	521	165	157	360	143	8	6	7	0.045	0.012	0.042
.	19.01.15-22.08.41-1-398036	232	25	25	8	0	5	691	21	21	0	0	NA	NA	NA	77	77	178	540	172	160	377	154	33	77	5	0.185	0.143	0.029
.	19.01.15-22.08.48-1-398040	88	5	5	2	0	2	640	4	4	0	0	NA	NA	NA	20	24	168	502	167	150	340	150	0	11	0	0	0.022	0
.	19.01.15-22.08.49-1-398042	32	1	1	0	0	0	0	0	0	0	0	NA	NA	NA	6	11	167	494	163	0	0	0	0	0	0	0	0	0
.	19.01.15-22.08.52-1-398043	148	10	10	3	0	3	671	8	8	0	0	NA	NA	NA	61	57	176	516	178	158	355	158	6	23	0	0.034	0.045	0
.	19.01.15-22.08.54-1-398044	33	1	1	0	0	0	0	0	0	0	0	NA	NA	NA	8	15	165	495	168	0	0	0	0	0	1	0	0	0.006
.	19.01.15-22.08.54-1-398045	122	8	8	3	0	1	659	7	7	0	0	NA	NA	NA	42	42	172	510	173	153	352	154	4	31	3	0.023	0.061	0.017
.	19.01.15-22.08.57-1-398047	31	1	1	0	0	0	0	0	0	0	0	NA	NA	NA	8	9	165	494	163	0	0	0	3	0	0	0.018	0	0
.	19.01.15-22.08.59-1-398048	62	3	3	1	0	1	152	2	2	0	0	NA	NA	NA	22	17	167	498	165	41	75	36	1	0	3	0.006	0	0.018
.	19.01.15-22.09.00-1-398049	91	4	4	1	0	1	646	3	3	0	0	NA	NA	NA	26	30	171	508	164	151	350	145	0	10	1	0	0.02	0.006
.	19.01.15-22.09.04-1-398050	62	4	4	0	0	0	648	3	3	0	0	NA	NA	NA	15	27	167	507	166	149	350	149	1	10	0	0.006	0.02	0
.	19.01.15-22.09.08-1-398052	65	2	2	0	0	0	400	1	1	0	0	NA	NA	NA	16	19	164	505	163	101	209	90	0	2	0	0	0.004	0
.	19.01.15-22.09.17-1-398056	33	1	1	0	0	0	0	0	0	0	0	NA	NA	NA	5	13	168	493	165	0	0	0	0	1	0	0	0.002	0
.	19.01.15-22.09.17-1-398057	63	2	2	1	0	1	640	1	1	0	0	NA	NA	NA	29	28	170	504	167	150	344	146	1	2	0	0.006	0.004	0
.	19.01.15-22.09.22-1-398059	98	7	7	1	0	1	643	6	6	0	0	NA	NA	NA	36	28	167	507	167	147	347	149	6	12	2	0.036	0.024	0.012
.	19.01.15-22.09.22-1-398075	60	2	2	1	0	0	645	1	1	0	0	NA	NA	NA	21	26	167	502	170	150	347	148	0	0	8	0	0	0.047
.	19.01.15-22.09.22-1-398076	61	2	2	0	0	0	299	1	1	0	0	NA	NA	NA	25	14	168	495	164	63	160	76	0	2	1	0	0.004	0.006
.	19.01.15-22.09.24-1-398077	61	2	2	0	0	0	640	1	1	0	0	NA	NA	NA	19	22	168	504	163	146	349	145	4	3	0	0.024	0.006	0
.	19.01.15-22.09.29-1-398078	117	11	11	4	0	4	648	10	10	0	0	NA	NA	NA	51	40	169	515	169	148	353	147	28	16	7	0.166	0.031	0.041
.	19.01.15-22.09.33-1-398083	212	21	21	7	0	6	673	18	18	0	0	NA	NA	NA	69	62	177	523	175	156	362	155	6	54	4	0.034	0.103	0.023
.	19.01.15-22.09.35-1-398086	63	2	2	2	0	2	634	1	1	0	0	NA	NA	NA	26	17	165	501	164	147	342	145	0	6	0	0	0.012	0
.	19.01.15-22.09.37-1-398089	184	13	13	2	0	2	670	9	9	0	0	NA	NA	NA	52	54	173	521	173	155	361	154	11	24	6	0.064	0.046	0.035
.	19.01.15-22.09.37-1-398090	232	10	10	2	0	2	683	9	9	0	0	NA	NA	NA	93	73	180	526	180	161	363	159	17	35	4	0.094	0.067	0.022
.	19.01.15-22.09.38-1-398091	120	6	6	1	0	1	654	3	3	0	0	NA	NA	NA	37	44	174	512	171	151	350	153	2	21	0	0.011	0.041	0
.	19.01.15-22.09.47-1-398098	32	1	1	1	0	1	0	0	0	0	0	NA	NA	NA	10	8	163	494	164	0	0	0	0	2	0	0	0.004	0
.	19.01.15-22.09.48-1-398100	34	1	1	0	0	0	0	0	0	0	0	NA	NA	NA	10	17	166	500	164	0	0	0	0	0	2	0	0	0.012
.	19.01.15-22.09.50-1-398102	32	1	1	1	0	1	0	0	0	0	0	NA	NA	NA	7	11	166	494	164	0	0	0	0	0	0	0	0	0
.	19.01.15-22.09.51-1-398103	98	3	3	1	0	1	655	2	2	0	0	NA	NA	NA	33	34	170	505	172	153	350	152	5	1	1	0.029	0.002	0.006
.	19.01.15-22.09.52-1-398104	150	32	32	15	0	8	664	30	30	0	0	NA	NA	NA	44	46	172	518	169	157	359	148	17	97	14	0.099	0.187	0.083
.	19.01.15-22.09.55-1-398105	122	9	9	3	0	1	661	8	8	0	0	NA	NA	NA	30	44	170	515	172	151	354	156	8	19	0	0.047	0.037	0
.	19.01.15-22.09.56-1-398106	114	17	17	2	0	2	651	16	16	0	0	NA	NA	NA	34	36	166	513	170	149	352	150	9	33	6	0.054	0.064	0.035
.	19.01.15-22.10.04-1-398111	149	29	29	7	0	2	664	27	27	0	0	NA	NA	NA	51	55	177	521	170	159	354	151	28	75	17	0.158	0.144	0.1
.	19.01.15-22.10.07-1-398112	66	2	2	0	0	0	638	0	0	0	0	NA	NA	NA	17	18	168	498	165	150	340	148	0	5	0	0	0.01	0
.	19.01.15-22.10.10-1-398117	144	7	7	3	0	3	673	6	6	0	0	NA	NA	NA	50	64	176	528	173	158	363	152	0	27	3	0	0.051	0.017
.	19.01.15-22.10.12-1-398118	151	51	51	13	0	13	661	47	47	0	0	NA	NA	NA	43	52	172	520	173	153	357	151	49	104	16	0.285	0.2	0.092
.	19.01.15-22.10.12-1-398119	93	6	6	1	0	1	644	5	5	0	0	NA	NA	NA	39	26	166	503	170	147	344	153	2	12	0	0.012	0.024	0
.	19.01.15-22.10.17-1-398120	296	49	49	10	0	8	686	45	45	0	0	NA	NA	NA	79	86	180	539	180	154	374	158	43	104	19	0.239	0.193	0.106
.	19.01.15-22.10.20-1-398129	63	2	2	0	0	0	400	1	1	0	0	NA	NA	NA	18	22	168	502	165	99	207	94	1	3	0	0.006	0.006	0
.	19.01.15-22.10.24-1-398145	93	7	7	5	0	3	652	6	6	0	0	NA	NA	NA	37	36	176	506	167	154	350	148	8	27	0	0.045	0.053	0
.	19.01.15-22.10.29-1-398146	144	9	9	1	0	1	673	7	7	0	0	NA	NA	NA	38	50	174	517	172	154	364	155	6	23	0	0.034	0.044	0
.	19.01.15-22.10.31-1-398153	33	1	1	0	0	0	0	0	0	0	0	NA	NA	NA	7	10	165	496	162	0	0	0	0	0	0	0	0	0
.	19.01.15-22.10.33-1-398156	65	3	3	1	0	1	650	2	2	0	0	NA	NA	NA	28	32	166	511	168	148	352	150	3	9	0	0.018	0.018	0
.	19.01.15-22.10.33-1-398158	120	11	11	5	0	4	651	9	9	0	0	NA	NA	NA	35	33	167	511	168	151	353	147	0	31	9	0	0.061	0.054
.	19.01.15-22.10.41-1-398167	89	6	6	2	0	2	650	5	5	0	0	NA	NA	NA	30	29	168	505	169	148	349	153	2	9	6	0.012	0.018	0.036
.	19.01.15-22.10.52-1-398172	153	11	11	2	0	2	660	9	9	0	0	NA	NA	NA	45	45	170	514	174	150	357	153	11	36	0	0.065	0.07	0
.	19.01.15-22.10.52-1-398173	65	4	4	2	0	2	633	3	3	0	0	NA	NA	NA	26	21	167	502	165	149	337	147	0	13	0	0	0.026	0
.	19.01.15-22.11.01-1-398174	35	1	1	0	0	0	0	0	0	0	0	NA	NA	NA	13	8	164	494	163	0	0	0	0	2	0	0	0.004	0
.	19.01.15-22.11.04-1-398175	148	22	22	3	0	3	671	20	20	0	0	NA	NA	NA	44	56	175	521	173	156	360	155	20	29	1	0.114	0.056	0.006
.	19.01.15-22.11.06-1-398176	34	1	1	0	0	0	0	0	0	0	0	NA	NA	NA	7	9	164	496	162	0	0	0	3	0	0	0.018	0	0
.	19.01.15-22.11.07-1-398177	63	7	7	3	0	2	652	5	5	0	0	NA	NA	NA	17	26	168	504	167	151	350	151	3	8	10	0.018	0.016	0.06
.	19.01.15-22.11.07-1-398178	124	12	12	2	0	2	644	10	10	0	0	NA	NA	NA	40	30	169	504	170	150	343	151	6	13	17	0.036	0.026	0.1
.	19.01.15-22.11.09-1-398179	176	23	23	4	0	4	663	19	19	0	0	NA	NA	NA	47	42	171	513	171	156	357	150	42	52	8	0.246	0.101	0.047
.	19.01.15-22.11.16-1-398183	151	7	7	2	0	2	662	6	6	0	0	NA	NA	NA	46	44	169	515	173	153	355	154	4	17	2	0.024	0.033	0.012
.	19.01.15-22.11.28-1-398200	62	2	2	0	0	0	646	1	1	0	0	NA	NA	NA	25	34	170	509	168	150	348	148	6	0	3	0.035	0	0.018
.	19.01.15-22.11.29-1-398201	226	32	32	3	0	3	690	27	27	0	0	NA	NA	NA	60	75	176	536	176	162	371	157	28	92	13	0.159	0.172	0.074
.	19.01.15-22.11.30-1-398203	212	22	22	6	0	6	681	20	20	0	0	NA	NA	NA	62	64	175	524	178	155	368	158	11	70	12	0.063	0.134	0.067
.	19.01.15-22.11.37-1-398211	61	2	2	0	0	0	648	1	1	0	0	NA	NA	NA	23	26	169	505	165	155	344	149	1	2	0	0.006	0.004	0
.	19.01.15-22.11.40-1-398214	86	3	3	0	0	0	638	2	2	0	0	NA	NA	NA	31	21	165	502	167	147	340	151	0	6	2	0	0.012	0.012
.	19.01.15-22.11.40-1-398216	208	16	16	4	0	1	674	15	15	0	0	NA	NA	NA	56	56	171	521	177	150	368	156	19	61	0	0.111	0.117	0
.	19.01.15-22.11.42-1-398219	203	14	14	2	0	1	659	12	12	0	0	NA	NA	NA	69	49	173	520	169	154	356	149	5	53	6	0.029	0.102	0.036
.	19.01.15-22.11.44-1-398222	90	5	5	1	0	0	647	3	3	0	0	NA	NA	NA	31	31	172	504	168	154	343	150	0	20	0	0	0.04	0
.	19.01.15-22.11.51-1-398229	37	1	1	0	0	0	0	0	0	0	0	NA	NA	NA	10	13	168	494	164	0	0	0	0	2	0	0	0.004	0
.	19.01.15-22.11.54-1-398230	34	1	1	0	0	0	0	0	0	0	0	NA	NA	NA	10	11	164	497	163	0	0	0	0	0	0	0	0	0
.	19.01.15-22.11.55-1-398231	68	4	4	1	0	1	642	3	3	0	0	NA	NA	NA	28	24	169	502	166	152	344	146	2	0	4	0.012	0	0.024
.	19.01.15-22.11.56-1-398232	119	9	9	3	0	1	660	8	8	0	0	NA	NA	NA	34	42	170	514	171	152	357	151	0	18	4	0	0.035	0.023
.	19.01.15-22.11.57-1-398233	63	4	4	0	0	0	299	3	3	0	0	NA	NA	NA	17	10	166	494	163	69	170	60	5	0	0	0.03	0	0
.	19.01.15-22.12.03-1-398234	59	2	2	0	0	0	639	1	1	0	0	NA	NA	NA	22	22	168	503	164	151	345	143	2	3	0	0.012	0.006	0
.	19.01.15-22.12.08-1-398235	89	8	8	2	0	2	642	7	7	0	0	NA	NA	NA	27	28	169	505	167	150	348	144	0	20	5	0	0.04	0.03
.	19.01.15-22.12.09-1-398236	270	61	61	18	0	16	687	58	58	0	0	NA	NA	NA	86	78	177	532	182	157	370	160	38	140	9	0.215	0.263	0.049
.	19.01.15-22.12.10-1-398240	32	1	1	0	0	0	0	0	0	0	0	NA	NA	NA	12	7	164	494	162	0	0	0	0	0	1	0	0	0.006
.	19.01.15-22.12.13-1-398241	148	24	24	8	0	8	663	21	21	0	0	NA	NA	NA	53	48	170	518	173	152	360	151	13	101	2	0.076	0.195	0.012
.	19.01.15-22.12.16-1-398242	92	5	5	1	0	0	652	4	4	0	0	NA	NA	NA	32	36	168	516	165	150	353	149	3	13	0	0.018	0.025	0
.	19.01.15-22.12.17-1-398243	55	2	2	1	0	1	640	1	1	0	0	NA	NA	NA	21	22	169	500	166	150	342	148	3	0	5	0.018	0	0.03
.	19.01.15-22.12.17-1-398244	156	22	22	8	0	6	675	21	21	0	0	NA	NA	NA	50	63	181	525	170	162	363	150	4	79	2	0.022	0.15	0.012
.	19.01.15-22.12.19-1-398249	66	3	3	1	0	1	642	2	2	0	0	NA	NA	NA	34	25	171	499	168	148	343	151	6	0	3	0.035	0	0.018
.	19.01.15-22.12.22-1-398269	113	5	5	0	0	0	653	3	3	0	0	NA	NA	NA	32	33	168	512	166	149	357	147	0	10	0	0	0.02	0
.	19.01.15-22.12.28-1-398270	66	4	4	2	0	2	644	3	3	0	0	NA	NA	NA	25	30	170	507	166	152	346	146	2	9	0	0.012	0.018	0
.	19.01.15-22.12.32-1-398278	89	4	4	1	0	1	646	2	2	0	0	NA	NA	NA	28	32	169	506	170	150	344	152	0	18	0	0	0.036	0
.	19.01.15-22.12.33-1-398279	233	37	37	11	0	7	673	34	34	0	0	NA	NA	NA	79	68	176	535	170	156	366	151	23	110	0	0.131	0.206	0
.	19.01.15-22.12.35-1-398283	116	10	10	5	0	4	653	9	9	0	0	NA	NA	NA	39	43	174	515	167	152	354	147	15	25	0	0.086	0.049	0
.	19.01.15-22.12.39-1-398288	91	8	8	3	0	2	651	6	6	0	0	NA	NA	NA	32	34	167	512	168	150	355	146	11	20	6	0.066	0.039	0.036
.	19.01.15-22.12.45-1-398292	116	13	13	2	0	2	660	12	12	0	0	NA	NA	NA	31	39	172	514	166	154	357	149	12	25	9	0.07	0.049	0.054
.	19.01.15-22.12.48-1-398296	31	1	1	0	0	0	0	0	0	0	0	NA	NA	NA	9	10	164	496	163	0	0	0	0	0	2	0	0	0.012
.	19.01.15-22.12.51-1-398298	33	1	1	0	0	0	0	0	0	0	0	NA	NA	NA	13	10	165	494	164	0	0	0	0	1	0	0	0.002	0
.	19.01.15-22.12.52-1-398299	61	3	3	0	0	0	647	2	2	0	0	NA	NA	NA	29	33	168	510	168	149	346	152	0	10	0	0	0.02	0
.	19.01.15-22.12.53-1-398300	145	9	9	4	0	3	649	7	7	0	0	NA	NA	NA	56	42	173	509	173	152	343	154	6	26	0	0.035	0.051	0
.	19.01.15-22.12.54-1-398301	64	3	3	0	0	0	642	1	1	0	0	NA	NA	NA	16	20	166	503	164	147	347	148	1	4	0	0.006	0.008	0
.	19.01.15-22.12.57-1-398302	113	6	6	3	0	3	652	5	5	0	0	NA	NA	NA	39	32	169	505	171	149	348	155	10	11	2	0.059	0.022	0.012
.	19.01.15-22.13.04-1-398303	92	6	6	1	0	1	658	4	4	0	0	NA	NA	NA	25	40	170	511	172	151	354	153	0	17	3	0	0.033	0.017
.	19.01.15-22.13.07-1-398305	127	18	18	3	0	3	659	16	16	0	0	NA	NA	NA	43	45	175	516	167	156	356	147	25	24	10	0.143	0.047	0.06
.	19.01.15-22.13.09-1-398306	59	2	2	2	0	2	151	0	0	0	0	NA	NA	NA	18	11	166	494	164	42	78	31	0	5	0	0	0.01	0
.	19.01.15-22.13.09-1-398310	60	2	2	1	0	1	642	1	1	0	0	NA	NA	NA	19	22	164	497	174	147	341	154	1	5	0	0.006	0.01	0
.	19.01.15-22.13.16-1-398311	218	48	48	15	0	11	668	45	45	0	0	NA	NA	NA	53	65	179	522	177	151	360	157	29	134	15	0.162	0.257	0.085
.	19.01.15-22.13.18-1-398312	140	7	7	0	0	0	656	6	6	0	0	NA	NA	NA	34	43	170	516	170	152	353	151	3	10	0	0.018	0.019	0
.	19.01.15-22.13.20-1-398313	31	1	1	0	0	0	0	0	0	0	0	NA	NA	NA	5	10	165	496	162	0	0	0	0	1	0	0	0.002	0
.	19.01.15-22.13.23-1-398329	91	5	5	1	0	0	641	3	3	0	0	NA	NA	NA	32	26	167	504	168	148	345	148	5	18	0	0.03	0.036	0
.	19.01.15-22.13.23-1-398330	62	2	2	0	0	0	201	1	1	0	0	NA	NA	NA	14	13	165	495	166	40	109	52	0	0	1	0	0	0.006
.	19.01.15-22.13.24-1-398331	201	11	11	3	0	2	681	9	9	0	0	NA	NA	NA	61	73	182	532	172	161	367	153	1	30	2	0.005	0.056	0.012
.	19.01.15-22.13.37-1-398340	150	14	14	6	0	4	664	12	12	0	0	NA	NA	NA	46	43	174	514	168	155	357	152	22	31	1	0.126	0.06	0.006
.	19.01.15-22.13.38-1-398342	111	18	18	3	0	3	658	16	16	0	0	NA	NA	NA	41	39	167	516	169	151	356	151	19	44	5	0.114	0.085	0.03
.	19.01.15-22.13.39-1-398344	32	1	1	0	0	0	0	0	0	0	0	NA	NA	NA	8	11	167	494	163	0	0	0	0	1	0	0	0.002	0
.	19.01.15-22.13.40-1-398346	87	3	3	0	0	0	648	1	1	0	0	NA	NA	NA	22	22	166	506	163	149	352	147	0	4	3	0	0.008	0.018
.	19.01.15-22.13.40-1-398347	111	5	5	0	0	0	647	4	4	0	0	NA	NA	NA	34	26	168	502	169	150	346	151	1	7	2	0.006	0.014	0.012
.	19.01.15-22.13.44-1-398349	174	11	11	2	0	2	671	8	8	0	0	NA	NA	NA	40	48	171	514	176	154	359	158	2	33	0	0.012	0.064	0
.	19.01.15-22.13.50-1-398354	30	1	1	0	0	0	0	0	0	0	0	NA	NA	NA	10	10	167	491	165	0	0	0	0	0	1	0	0	0.006
.	19.01.15-22.13.53-1-398355	37	1	1	0	0	0	0	0	0	0	0	NA	NA	NA	7	6	165	491	163	0	0	0	0	0	3	0	0	0.018
.	19.01.15-22.13.54-1-398356	92	7	7	1	0	1	651	5	5	0	0	NA	NA	NA	37	39	172	512	168	153	352	146	2	18	4	0.012	0.035	0.024
.	19.01.15-22.13.55-1-398358	31	1	1	0	0	0	0	0	0	0	0	NA	NA	NA	4	8	165	494	162	0	0	0	0	1	0	0	0.002	0
.	19.01.15-22.13.57-1-398359	63	3	3	0	0	0	631	1	1	0	0	NA	NA	NA	26	14	166	496	165	145	341	145	0	2	3	0	0.004	0.018
.	19.01.15-22.13.57-1-398360	92	7	7	1	0	0	646	5	5	0	0	NA	NA	NA	41	29	166	507	169	148	346	152	20	15	0	0.12	0.03	0
.	19.01.15-22.13.58-1-398361	118	12	12	2	0	1	656	11	11	0	0	NA	NA	NA	28	36	169	504	176	149	351	156	16	19	0	0.095	0.038	0
.	19.01.15-22.14.07-1-398362	100	12	12	4	0	3	656	10	10	0	0	NA	NA	NA	30	44	175	512	170	153	350	153	14	18	2	0.08	0.035	0.012
.	19.01.15-22.14.11-1-398366	114	14	14	4	0	4	661	12	12	0	0	NA	NA	NA	35	45	170	517	171	153	355	153	21	41	8	0.124	0.079	0.047
.	19.01.15-22.14.12-1-398367	34	1	1	0	0	0	0	0	0	0	0	NA	NA	NA	6	11	163	495	166	0	0	0	0	0	0	0	0	0
.	19.01.15-22.14.14-1-398368	114	7	7	4	0	3	644	6	6	0	0	NA	NA	NA	52	40	168	514	171	144	351	149	9	17	2	0.054	0.033	0.012
.	19.01.15-22.14.15-1-398369	63	2	2	0	0	0	645	1	1	0	0	NA	NA	NA	32	27	166	507	167	148	348	149	5	0	5	0.03	0	0.03
.	19.01.15-22.14.19-1-398371	145	23	23	3	0	3	658	21	21	0	0	NA	NA	NA	47	40	172	511	170	150	354	154	24	41	11	0.14	0.08	0.065
.	19.01.15-22.14.19-1-398373	84	3	3	0	0	0	653	2	2	0	0	NA	NA	NA	34	38	173	510	168	153	349	151	0	6	5	0	0.012	0.03
.	19.01.15-22.14.26-1-398392	92	13	13	4	0	3	647	11	11	0	0	NA	NA	NA	34	28	166	505	170	147	348	152	2	23	4	0.012	0.046	0.024
.	19.01.15-22.14.30-1-398394	31	1	1	0	0	0	0	0	0	0	0	NA	NA	NA	9	11	164	496	164	0	0	0	0	0	3	0	0	0.018
.	19.01.15-22.14.34-1-398403	116	6	6	3	0	3	646	5	5	0	0	NA	NA	NA	41	29	170	506	166	147	348	151	0	20	9	0	0.04	0.054
.	19.01.15-22.14.35-1-398406	115	5	5	2	0	1	653	3	3	0	0	NA	NA	NA	30	29	171	502	169	154	345	154	4	16	0	0.023	0.032	0
.	19.01.15-22.14.46-1-398413	93	8	8	1	0	1	652	7	7	0	0	NA	NA	NA	32	35	174	508	166	157	349	146	9	9	1	0.052	0.018	0.006
.	19.01.15-22.14.46-1-398415	128	7	7	2	0	1	659	5	5	0	0	NA	NA	NA	49	48	174	518	169	156	356	147	5	27	0	0.029	0.052	0
.	19.01.15-22.14.48-1-398417	93	7	7	1	0	0	653	6	6	0	0	NA	NA	NA	38	37	165	516	169	147	356	150	6	12	0	0.036	0.023	0
.	19.01.15-22.14.53-1-398419	92	12	12	2	0	2	652	9	9	0	0	NA	NA	NA	31	30	170	501	172	154	342	156	6	30	10	0.035	0.06	0.058
.	19.01.15-22.14.57-1-398420	31	1	1	1	0	1	0	0	0	0	0	NA	NA	NA	5	4	163	490	164	0	0	0	0	0	0	0	0	0
.	19.01.15-22.14.59-1-398421	87	3	3	2	0	1	640	2	2	0	0	NA	NA	NA	31	24	165	505	167	144	348	148	0	12	0	0	0.024	0
.	19.01.15-22.15.03-1-398422	87	3	3	1	0	1	641	2	2	0	0	NA	NA	NA	18	18	167	499	165	148	343	150	1	5	0	0.006	0.01	0
.	19.01.15-22.15.04-1-398423	94	5	5	2	0	1	648	3	3	0	0	NA	NA	NA	44	34	168	512	167	154	350	144	11	3	0	0.065	0.006	0
.	19.01.15-22.15.07-1-398424	33	1	1	0	0	0	0	0	0	0	0	NA	NA	NA	7	10	166	493	164	0	0	0	0	0	0	0	0	0
.	19.01.15-22.15.07-1-398425	36	1	1	0	0	0	0	0	0	0	0	NA	NA	NA	11	6	165	491	163	0	0	0	0	1	0	0	0.002	0
.	19.01.15-22.15.08-1-398426	121	11	11	1	0	1	643	10	10	0	0	NA	NA	NA	41	33	167	510	169	147	348	148	1	26	0	0.006	0.051	0
.	19.01.15-22.15.09-1-398427	90	6	6	0	0	0	644	4	4	0	0	NA	NA	NA	35	30	175	501	167	155	340	149	0	10	4	0	0.02	0.024
.	19.01.15-22.15.09-1-398431	88	7	7	2	0	2	648	5	5	0	0	NA	NA	NA	28	31	170	505	169	152	347	149	4	12	9	0.024	0.024	0.053
.	19.01.15-22.15.10-1-398433	31	1	1	0	0	0	0	0	0	0	0	NA	NA	NA	9	9	164	493	165	0	0	0	0	0	0	0	0	0
.	19.01.15-22.15.13-1-398434	124	9	9	1	0	1	659	6	6	0	0	NA	NA	NA	36	43	173	516	167	155	355	149	0	25	0	0	0.048	0
.	19.01.15-22.15.15-1-398435	113	8	8	2	0	2	653	5	5	0	0	NA	NA	NA	38	38	172	512	167	154	351	148	6	21	3	0.035	0.041	0.018
.	19.01.15-22.15.18-1-398436	153	17	17	7	0	5	672	14	14	0	0	NA	NA	NA	51	52	174	517	174	156	361	155	0	49	15	0	0.095	0.086
.	19.01.15-22.15.19-1-398437	39	1	1	1	0	1	0	0	0	0	0	NA	NA	NA	9	13	168	494	164	0	0	0	0	1	0	0	0.002	0
.	19.01.15-22.15.20-1-398438	62	2	2	1	0	1	639	1	1	0	0	NA	NA	NA	19	19	167	500	165	149	342	148	2	1	0	0.012	0.002	0
.	19.01.15-22.15.20-1-398439	197	24	24	5	0	2	659	22	22	0	0	NA	NA	NA	53	46	169	518	172	150	360	149	8	70	16	0.047	0.135	0.093
.	19.01.15-22.15.28-1-398455	122	5	5	2	0	2	666	3	3	0	0	NA	NA	NA	43	46	179	513	167	162	356	148	3	7	1	0.017	0.014	0.006
.	19.01.15-22.15.30-1-398457	153	12	12	3	0	2	661	11	11	0	0	NA	NA	NA	39	42	173	515	167	156	357	148	12	23	0	0.069	0.045	0
.	19.01.15-22.15.31-1-398459	110	8	8	3	0	3	659	6	6	0	0	NA	NA	NA	33	36	171	507	171	153	351	155	10	12	0	0.058	0.024	0
.	19.01.15-22.15.33-1-398463	149	31	31	11	0	9	658	28	28	0	0	NA	NA	NA	45	47	178	510	172	159	343	156	9	71	15	0.051	0.139	0.087
.	19.01.15-22.15.34-1-398465	33	1	1	1	0	1	0	0	0	0	0	NA	NA	NA	6	9	164	493	165	0	0	0	1	0	0	0.006	0	0
.	19.01.15-22.15.44-1-398473	88	5	5	2	0	1	658	3	3	0	0	NA	NA	NA	46	53	175	521	170	151	359	148	0	12	8	0	0.023	0.047
.	19.01.15-22.15.45-1-398474	147	9	9	1	0	1	673	8	8	0	0	NA	NA	NA	42	59	175	525	172	154	366	153	3	24	4	0.017	0.046	0.023
.	19.01.15-22.15.55-1-398479	116	9	9	2	0	2	641	7	7	0	0	NA	NA	NA	38	27	172	501	167	152	340	149	3	32	0	0.017	0.064	0
.	19.01.15-22.15.56-1-398480	31	1	1	0	0	0	0	0	0	0	0	NA	NA	NA	11	6	164	492	163	0	0	0	0	1	0	0	0.002	0
.	19.01.15-22.15.58-1-398481	60	2	2	0	0	0	641	1	1	0	0	NA	NA	NA	21	26	168	503	168	145	344	152	0	5	0	0	0.01	0
.	19.01.15-22.16.02-1-398482	144	10	10	3	0	1	654	7	7	0	0	NA	NA	NA	31	30	172	500	171	153	346	155	9	19	0	0.052	0.038	0
.	19.01.15-22.16.02-1-398483	119	13	13	3	0	3	662	12	12	0	0	NA	NA	NA	33	46	172	513	174	152	355	155	5	26	2	0.029	0.051	0.011
.	19.01.15-22.16.05-1-398484	64	4	4	2	0	2	640	3	3	0	0	NA	NA	NA	24	23	170	500	166	150	342	148	0	8	3	0	0.016	0.018
.	19.01.15-22.16.10-1-398488	107	9	9	4	0	2	645	7	7	0	0	NA	NA	NA	43	29	170	507	165	151	347	147	0	33	6	0	0.065	0.036
.	19.01.15-22.16.13-1-398489	30	1	1	1	0	1	0	0	0	0	0	NA	NA	NA	6	11	166	494	164	0	0	0	0	0	2	0	0	0.012
.	19.01.15-22.16.13-1-398490	65	2	2	1	0	1	653	1	1	0	0	NA	NA	NA	18	31	171	504	169	154	346	153	0	1	2	0	0.002	0.012
.	19.01.15-22.16.16-1-398491	119	15	15	4	0	4	647	14	14	0	0	NA	NA	NA	42	38	172	512	167	151	354	142	7	12	8	0.041	0.023	0.048
.	19.01.15-22.16.18-1-398492	149	12	12	4	0	4	652	9	9	0	0	NA	NA	NA	41	35	170	510	168	151	354	147	14	11	5	0.082	0.022	0.03
.	19.01.15-22.16.21-1-398497	140	23	23	7	0	6	662	21	21	0	0	NA	NA	NA	28	45	176	513	169	157	356	149	17	51	3	0.097	0.099	0.018
.	19.01.15-22.16.25-1-398518	60	2	2	1	0	1	252	1	1	0	0	NA	NA	NA	15	16	165	496	168	61	131	60	0	3	0	0	0.006	0
.	19.01.15-22.16.28-1-398519	119	6	6	3	0	3	652	5	5	0	0	NA	NA	NA	30	32	167	507	171	150	352	150	6	11	0	0.036	0.022	0
.	19.01.15-22.16.28-1-398520	94	3	3	0	0	0	653	2	2	0	0	NA	NA	NA	40	50	169	518	176	143	358	152	0	10	2	0	0.019	0.011
.	19.01.15-22.16.30-1-398522	65	2	2	0	0	0	646	0	0	0	0	NA	NA	NA	30	33	171	508	167	152	347	147	0	4	0	0	0.008	0
.	19.01.15-22.16.33-1-398531	174	33	33	8	0	6	658	29	29	0	0	NA	NA	NA	53	43	170	516	170	150	356	152	19	90	14	0.112	0.174	0.082
.	19.01.15-22.16.35-1-398533	61	2	2	1	0	1	352	1	1	0	0	NA	NA	NA	20	16	167	496	166	84	183	85	0	3	0	0	0.006	0
.	19.01.15-22.16.44-1-398540	185	19	19	4	0	1	692	16	16	0	0	NA	NA	NA	55	73	183	531	172	163	374	155	24	45	12	0.131	0.085	0.07
.	19.01.15-22.16.45-1-398541	90	4	4	0	0	0	646	3	3	0	0	NA	NA	NA	48	34	168	507	172	148	344	154	4	10	0	0.024	0.02	0
.	19.01.15-22.16.45-1-398542	233	48	48	16	0	14	674	44	44	0	0	NA	NA	NA	65	58	178	522	171	159	365	150	14	137	6	0.079	0.262	0.035
.	19.01.15-22.16.45-1-398543	60	2	2	0	0	0	645	1	1	0	0	NA	NA	NA	26	25	168	504	166	151	344	150	0	6	0	0	0.012	0
.	19.01.15-22.16.47-1-398545	153	10	10	4	0	2	677	8	8	0	0	NA	NA	NA	38	51	176	520	168	161	364	152	13	16	1	0.074	0.031	0.006
.	19.01.15-22.16.50-1-398550	119	13	13	3	0	1	661	10	10	0	0	NA	NA	NA	45	41	176	509	169	159	351	151	0	40	9	0	0.079	0.053
.	19.01.15-22.17.00-1-398551	147	8	8	2	0	1	663	7	7	0	0	NA	NA	NA	40	44	174	510	173	157	352	154	12	18	9	0.069	0.035	0.052
.	19.01.15-22.17.01-1-398552	58	2	2	1	0	1	51	1	1	0	0	NA	NA	NA	12	11	167	495	162	13	26	12	0	4	1	0	0.008	0.006
.	19.01.15-22.17.05-1-398553	34	1	1	1	0	1	0	0	0	0	0	NA	NA	NA	7	10	166	494	163	0	0	0	0	6	0	0	0.012	0
.	19.01.15-22.17.08-1-398554	63	4	4	0	0	0	597	3	3	0	0	NA	NA	NA	12	12	166	496	163	139	328	130	8	0	0	0.048	0	0
.	19.01.15-22.17.08-1-398555	155	11	11	3	0	1	660	10	10	0	0	NA	NA	NA	40	43	173	513	170	154	356	150	7	18	7	0.04	0.035	0.041
.	19.01.15-22.17.10-1-398559	62	3	3	0	0	0	101	1	1	0	0	NA	NA	NA	13	16	165	497	167	23	55	23	2	7	0	0.012	0.014	0
.	19.01.15-22.17.18-1-398560	33	1	1	0	0	0	0	0	0	0	0	NA	NA	NA	5	6	163	494	162	0	0	0	0	0	0	0	0	0
.	19.01.15-22.17.23-1-398576	88	9	9	2	0	1	648	7	7	0	0	NA	NA	NA	32	32	165	512	168	146	352	150	7	6	6	0.042	0.012	0.036
.	19.01.15-22.17.27-1-398577	92	5	5	1	0	0	649	4	4	0	0	NA	NA	NA	32	30	171	502	170	155	342	152	5	11	0	0.029	0.022	0
.	19.01.15-22.17.27-1-398578	63	2	2	0	0	0	397	1	1	0	0	NA	NA	NA	19	9	164	492	166	79	223	95	0	2	0	0	0.004	0
.	19.01.15-22.17.33-1-398583	152	13	13	3	0	2	668	12	12	0	0	NA	NA	NA	49	52	171	524	170	153	361	154	1	33	0	0.006	0.063	0
.	19.01.15-22.17.38-1-398589	116	15	15	2	0	1	650	14	14	0	0	NA	NA	NA	39	36	170	512	167	151	349	150	7	42	0	0.041	0.082	0
.	19.01.15-22.17.39-1-398591	143	5	5	0	0	0	661	4	4	0	0	NA	NA	NA	41	45	169	521	168	153	361	147	0	17	0	0	0.033	0
.	19.01.15-22.17.39-1-398592	96	6	6	1	0	1	652	4	4	0	0	NA	NA	NA	19	32	171	507	167	155	352	145	2	29	0	0.012	0.057	0
.	19.01.15-22.17.48-1-398600	123	9	9	3	0	3	658	7	7	0	0	NA	NA	NA	43	38	169	507	175	153	351	154	4	25	0	0.024	0.049	0
.	19.01.15-22.17.50-1-398601	35	1	1	0	0	0	0	0	0	0	0	NA	NA	NA	10	12	164	495	166	0	0	0	0	0	0	0	0	0
.	19.01.15-22.17.53-1-398602	64	3	3	0	0	0	647	2	2	0	0	NA	NA	NA	30	28	167	508	166	150	347	150	6	6	0	0.036	0.012	0
.	19.01.15-22.17.58-1-398603	95	4	4	3	0	3	649	3	3	0	0	NA	NA	NA	26	32	173	505	167	155	347	147	0	8	0	0	0.016	0
.	19.01.15-22.18.05-1-398605	149	40	40	12	0	9	663	35	35	0	0	NA	NA	NA	39	50	175	519	169	154	359	150	31	85	1	0.177	0.164	0.006
.	19.01.15-22.18.06-1-398606	174	19	19	3	0	3	659	16	16	0	0	NA	NA	NA	42	47	166	521	173	144	360	155	4	46	0	0.024	0.088	0
.	19.01.15-22.18.07-1-398607	209	33	33	12	0	7	670	29	29	0	0	NA	NA	NA	57	50	175	514	174	156	357	157	33	75	21	0.189	0.146	0.121
.	19.01.15-22.18.09-1-398608	89	4	4	0	0	0	633	3	3	0	0	NA	NA	NA	23	17	164	498	168	144	341	148	7	8	0	0.043	0.016	0
.	19.01.15-22.18.10-1-398612	144	5	5	2	0	2	657	4	4	0	0	NA	NA	NA	51	43	170	516	170	151	352	154	0	8	4	0	0.016	0.024
.	19.01.15-22.18.12-1-398613	62	3	3	1	0	1	643	2	2	0	0	NA	NA	NA	23	25	170	502	166	150	345	148	5	5	0	0.029	0.01	0
.	19.01.15-22.18.15-1-398614	34	1	1	0	0	0	0	0	0	0	0	NA	NA	NA	7	10	166	494	163	0	0	0	0	1	0	0	0.002	0
.	19.01.15-22.18.18-1-398615	155	18	18	4	0	2	660	17	17	0	0	NA	NA	NA	49	41	170	513	171	152	355	153	19	42	1	0.112	0.082	0.006
.	19.01.15-22.18.20-1-398618	207	17	17	8	0	4	699	16	16	0	0	NA	NA	NA	58	84	182	533	182	163	375	161	25	59	10	0.137	0.111	0.055
.	19.01.15-22.18.25-1-398638	113	10	10	2	0	2	643	8	8	0	0	NA	NA	NA	37	23	165	503	168	147	345	151	2	22	0	0.012	0.044	0
.	19.01.15-22.18.27-1-398639	29	1	1	0	0	0	0	0	0	0	0	NA	NA	NA	6	9	164	494	164	0	0	0	0	0	0	0	0	0
.	19.01.15-22.18.29-1-398640	38	1	1	0	0	0	0	0	0	0	0	NA	NA	NA	7	11	164	494	166	0	0	0	0	0	0	0	0	0
.	19.01.15-22.18.29-1-398641	177	46	46	15	0	11	652	43	43	0	0	NA	NA	NA	52	42	173	517	165	151	357	144	54	123	11	0.312	0.238	0.067
.	19.01.15-22.18.35-1-398652	36	1	1	1	0	1	0	0	0	0	0	NA	NA	NA	13	13	163	498	165	0	0	0	0	2	0	0	0.004	0
.	19.01.15-22.18.37-1-398655	58	2	2	0	0	0	643	1	1	0	0	NA	NA	NA	22	29	169	511	162	147	351	145	0	13	0	0	0.025	0
.	19.01.15-22.18.41-1-398660	121	5	5	2	0	2	651	4	4	0	0	NA	NA	NA	44	38	178	506	167	157	345	149	0	15	1	0	0.03	0.006
.	19.01.15-22.18.55-1-398667	126	8	8	3	0	3	666	7	7	0	0	NA	NA	NA	33	50	173	520	170	157	360	149	0	16	0	0	0.031	0
.	19.01.15-22.18.56-1-398668	179	23	23	6	0	4	686	22	22	0	0	NA	NA	NA	57	67	176	527	177	157	370	159	31	52	5	0.176	0.099	0.028
.	19.01.15-22.19.02-1-398669	59	2	2	1	0	1	641	1	1	0	0	NA	NA	NA	24	22	165	504	166	147	345	149	0	3	3	0	0.006	0.018
.	19.01.15-22.19.02-1-398670	96	8	8	0	0	0	641	7	7	0	0	NA	NA	NA	39	28	168	507	166	148	347	146	9	22	0	0.054	0.043	0
.	19.01.15-22.19.05-1-398671	148	23	23	5	0	4	659	20	20	0	0	NA	NA	NA	51	48	171	518	172	146	359	154	5	55	9	0.029	0.106	0.052
.	19.01.15-22.19.13-1-398675	182	21	21	7	0	2	668	17	17	0	0	NA	NA	NA	60	52	170	521	174	152	361	155	17	72	3	0.1	0.138	0.017
.	19.01.15-22.19.13-1-398676	125	6	6	1	0	1	655	4	4	0	0	NA	NA	NA	40	41	173	514	167	153	355	147	0	18	5	0	0.035	0.03
.	19.01.15-22.19.17-1-398677	57	2	2	0	0	0	0	1	1	0	0	NA	NA	NA	13	18	163	501	167	0	0	0	0	4	1	0	0.008	0.006
.	19.01.15-22.19.21-1-398679	31	1	1	0	0	0	0	0	0	0	0	NA	NA	NA	9	3	163	491	162	0	0	0	0	0	0	0	0	0
.	19.01.15-22.19.21-1-398680	87	12	12	5	0	4	639	11	11	0	0	NA	NA	NA	42	24	165	503	169	144	347	148	7	24	9	0.042	0.048	0.053
.	19.01.15-22.19.23-1-398696	146	26	26	6	0	6	661	23	23	0	0	NA	NA	NA	48	44	171	514	172	153	357	151	3	68	5	0.018	0.132	0.029
.	19.01.15-22.19.24-1-398697	118	13	13	4	0	4	657	11	11	0	0	NA	NA	NA	36	39	173	513	166	157	354	146	1	23	8	0.006	0.045	0.048
.	19.01.15-22.19.34-1-398703	116	11	11	3	0	3	664	10	10	0	0	NA	NA	NA	28	40	173	510	170	155	356	153	1	28	11	0.006	0.055	0.065
.	19.01.15-22.19.45-1-398712	201	22	22	9	0	5	680	20	20	0	0	NA	NA	NA	68	68	174	529	178	152	369	159	24	78	13	0.138	0.147	0.073
.	19.01.15-22.19.48-1-398714	125	6	6	1	0	1	662	5	5	0	0	NA	NA	NA	44	43	173	510	173	154	353	155	7	3	11	0.04	0.006	0.064
.	19.01.15-22.20.05-1-398721	92	4	4	1	0	1	650	3	3	0	0	NA	NA	NA	33	28	171	501	169	154	345	151	4	11	0	0.023	0.022	0
.	19.01.15-22.20.16-1-398726	37	1	1	0	0	0	0	0	0	0	0	NA	NA	NA	10	5	164	491	163	0	0	0	0	4	0	0	0.008	0
.	19.01.15-22.20.17-1-398727	118	9	9	2	0	1	664	7	7	0	0	NA	NA	NA	47	51	170	522	172	149	358	157	11	14	3	0.065	0.027	0.017
.	19.01.15-22.20.19-1-398728	180	29	29	8	0	6	668	27	27	0	0	NA	NA	NA	45	51	176	511	177	156	357	155	14	89	2	0.08	0.174	0.011
.	19.01.15-22.20.22-1-398752	139	9	9	2	0	2	651	7	7	0	0	NA	NA	NA	30	34	166	507	174	145	350	156	7	15	2	0.042	0.03	0.011
.	19.01.15-22.20.23-1-398753	118	9	9	2	0	2	654	8	8	0	0	NA	NA	NA	39	35	169	510	169	150	353	151	8	12	3	0.047	0.024	0.018
.	19.01.15-22.20.23-1-398754	87	5	5	0	0	0	645	4	4	0	0	NA	NA	NA	29	31	170	505	169	150	346	149	2	14	2	0.012	0.028	0.012
.	19.01.15-22.20.23-1-398755	92	9	9	1	0	1	656	7	7	0	0	NA	NA	NA	28	34	170	507	170	153	351	152	0	26	1	0	0.051	0.006
.	19.01.15-22.20.34-1-398763	92	11	11	1	0	1	651	8	8	0	0	NA	NA	NA	25	32	171	508	166	154	349	148	17	12	0	0.099	0.024	0
.	19.01.15-22.20.36-1-398769	60	2	2	0	0	0	248	1	1	0	0	NA	NA	NA	22	16	168	496	165	54	135	59	0	2	0	0	0.004	0
.	19.01.15-22.20.42-1-398775	245	22	22	10	0	6	692	20	20	0	0	NA	NA	NA	90	81	180	540	174	161	375	156	20	76	2	0.111	0.141	0.011
.	19.01.15-22.20.45-1-398776	94	8	8	1	0	1	647	7	7	0	0	NA	NA	NA	32	29	169	505	168	153	348	146	17	14	5	0.101	0.028	0.03
.	19.01.15-22.20.46-1-398779	93	3	3	1	0	1	640	2	2	0	0	NA	NA	NA	43	31	174	504	166	151	339	150	1	8	0	0.006	0.016	0
.	19.01.15-22.20.46-1-398780	59	4	4	0	0	0	304	3	3	0	0	NA	NA	NA	12	15	170	493	165	72	155	77	0	4	0	0	0.008	0
.	19.01.15-22.20.47-1-398781	208	42	42	10	0	8	677	40	40	0	0	NA	NA	NA	46	59	175	522	175	155	365	157	16	123	3	0.091	0.236	0.017
.	19.01.15-22.20.48-1-398783	33	1	1	0	0	0	0	0	0	0	0	NA	NA	NA	11	9	166	493	163	0	0	0	0	1	0	0	0.002	0
.	19.01.15-22.20.51-1-398785	37	1	1	1	0	1	0	0	0	0	0	NA	NA	NA	9	5	164	490	164	0	0	0	0	0	0	0	0	0
.	19.01.15-22.20.52-1-398786	181	17	17	4	0	4	682	15	15	0	0	NA	NA	NA	41	60	175	523	175	157	366	159	27	56	4	0.154	0.107	0.023
.	19.01.15-22.20.57-1-398787	94	7	7	1	0	0	654	5	5	0	0	NA	NA	NA	28	32	169	507	169	153	353	148	6	11	4	0.036	0.022	0.024
.	19.01.15-22.20.59-1-398788	183	9	9	3	0	3	675	8	8	0	0	NA	NA	NA	60	64	178	525	174	158	362	155	12	27	0	0.067	0.051	0
.	19.01.15-22.21.03-1-398789	99	5	5	0	0	0	650	3	3	0	0	NA	NA	NA	40	34	168	509	170	151	349	150	0	17	0	0	0.033	0
.	19.01.15-22.21.06-1-398790	84	3	3	1	0	1	641	2	2	0	0	NA	NA	NA	39	27	169	503	168	147	344	150	0	7	0	0	0.014	0
.	19.01.15-22.21.08-1-398791	37	1	1	0	0	0	0	0	0	0	0	NA	NA	NA	12	11	163	496	165	0	0	0	0	1	0	0	0.002	0
.	19.01.15-22.21.12-1-398795	95	4	4	2	0	0	655	3	3	0	0	NA	NA	NA	34	38	168	514	169	150	351	154	11	11	0	0.065	0.021	0
.	19.01.15-22.21.22-1-398796	89	6	6	0	0	0	651	5	5	0	0	NA	NA	NA	29	27	167	506	167	149	353	149	11	12	4	0.066	0.024	0.024
.	19.01.15-22.21.22-1-398812	150	25	25	12	0	6	654	24	24	0	0	NA	NA	NA	39	38	167	514	170	148	352	154	14	66	5	0.084	0.128	0.029
.	19.01.15-22.21.24-1-398813	154	21	21	10	0	7	656	19	19	0	0	NA	NA	NA	48	41	174	509	171	158	345	153	7	71	13	0.04	0.139	0.076
.	19.01.15-22.21.26-1-398815	120	8	8	4	0	2	656	7	7	0	0	NA	NA	NA	43	39	176	505	171	159	345	152	4	26	0	0.023	0.051	0
.	19.01.15-22.21.29-1-398816	62	2	2	0	0	0	645	1	1	0	0	NA	NA	NA	18	22	165	499	171	147	344	154	0	2	4	0	0.004	0.023
.	19.01.15-22.21.30-1-398817	92	16	16	7	0	4	635	13	13	0	0	NA	NA	NA	42	28	171	505	165	151	342	142	5	53	10	0.029	0.105	0.061
.	19.01.15-22.21.33-1-398821	148	5	5	2	0	1	661	4	4	0	0	NA	NA	NA	51	49	170	517	175	148	358	155	5	12	0	0.029	0.023	0
.	19.01.15-22.21.43-1-398831	148	19	19	5	0	5	664	18	18	0	0	NA	NA	NA	51	52	168	521	176	148	361	155	19	57	10	0.113	0.109	0.057
.	19.01.15-22.21.45-1-398832	119	22	22	5	0	5	649	20	20	0	0	NA	NA	NA	41	30	170	501	172	154	344	151	6	75	8	0.035	0.15	0.047
.	19.01.15-22.21.45-1-398833	36	1	1	1	0	1	498	0	0	0	0	NA	NA	NA	7	16	164	499	166	115	272	111	0	2	0	0	0.004	0
.	19.01.15-22.21.51-1-398839	141	20	20	2	0	1	661	18	18	0	0	NA	NA	NA	55	51	172	517	175	152	357	152	12	71	2	0.07	0.137	0.011
.	19.01.15-22.21.53-1-398840	87	7	7	3	0	2	638	6	6	0	0	NA	NA	NA	31	26	167	508	164	146	348	144	0	23	0	0	0.045	0
.	19.01.15-22.21.58-1-398841	121	5	5	1	0	1	670	4	4	0	0	NA	NA	NA	35	48	169	513	179	153	356	161	6	14	2	0.036	0.027	0.011
.	19.01.15-22.22.00-1-398842	142	19	19	5	0	5	656	17	17	0	0	NA	NA	NA	49	40	170	518	165	152	355	149	19	48	15	0.112	0.093	0.091
.	19.01.15-22.22.02-1-398843	87	3	3	1	0	1	645	2	2	0	0	NA	NA	NA	34	33	165	512	169	148	346	151	0	4	0	0	0.008	0
.	19.01.15-22.22.03-1-398844	119	5	5	0	0	0	676	4	4	0	0	NA	NA	NA	40	60	183	516	174	163	360	153	13	3	3	0.071	0.006	0.017
.	19.01.15-22.22.13-1-398848	36	1	1	0	0	0	0	0	0	0	0	NA	NA	NA	13	9	164	494	164	0	0	0	0	0	1	0	0	0.006
.	19.01.15-22.22.16-1-398849	178	16	16	5	0	3	671	15	15	0	0	NA	NA	NA	67	65	185	518	175	165	356	150	5	55	20	0.027	0.106	0.114
.	19.01.15-22.22.17-1-398850	148	10	10	2	0	2	657	8	8	0	0	NA	NA	NA	38	47	172	518	170	152	357	148	8	19	5	0.047	0.037	0.029
.	19.01.15-22.22.19-1-398851	119	7	7	2	0	2	652	5	5	0	0	NA	NA	NA	27	30	168	506	169	150	352	150	8	10	2	0.048	0.02	0.012
.	19.01.15-22.22.19-1-398852	146	8	8	1	0	1	670	6	6	0	0	NA	NA	NA	46	54	175	517	175	159	356	155	0	24	3	0	0.046	0.017
.	19.01.15-22.22.25-1-398876	178	14	14	5	0	3	671	13	13	0	0	NA	NA	NA	61	53	174	521	171	155	363	153	4	50	0	0.023	0.096	0
.	19.01.15-22.22.26-1-398877	171	15	15	7	0	4	665	13	13	0	0	NA	NA	NA	70	55	171	522	175	148	362	155	7	57	3	0.041	0.109	0.017
.	19.01.15-22.22.30-1-398879	111	6	6	0	0	0	647	5	5	0	0	NA	NA	NA	33	31	170	507	167	153	350	144	0	10	3	0	0.02	0.018
.	19.01.15-22.22.33-1-398883	66	3	3	1	0	1	644	2	2	0	0	NA	NA	NA	28	24	170	500	167	153	343	148	0	19	0	0	0.038	0
.	19.01.15-22.22.38-1-398893	177	8	8	2	0	1	675	7	7	0	0	NA	NA	NA	46	49	171	521	170	154	364	157	0	27	0	0	0.052	0
.	19.01.15-22.22.39-1-398895	96	5	5	3	0	1	648	3	3	0	0	NA	NA	NA	35	35	168	511	169	148	350	150	9	7	2	0.054	0.014	0.012
.	19.01.15-22.22.41-1-398899	114	6	6	2	0	2	652	5	5	0	0	NA	NA	NA	31	29	167	503	172	148	349	155	0	14	3	0	0.028	0.017
.	19.01.15-22.22.48-1-398904	238	12	12	4	0	3	698	10	10	0	0	NA	NA	NA	77	85	176	541	181	160	379	159	12	29	8	0.068	0.054	0.044
.	19.01.15-22.22.50-1-398905	123	7	7	1	0	0	642	6	6	0	0	NA	NA	NA	40	32	166	509	170	144	346	152	3	17	0	0.018	0.033	0
.	19.01.15-22.22.50-1-398906	179	15	15	6	0	4	681	13	13	0	0	NA	NA	NA	65	68	172	529	180	155	366	160	0	50	9	0	0.095	0.05
.	19.01.15-22.22.57-1-398907	150	21	21	5	0	5	680	19	19	0	0	NA	NA	NA	40	56	179	515	175	163	358	159	13	58	13	0.073	0.113	0.074
.	19.01.15-22.22.57-1-398908	175	10	10	1	0	1	667	8	8	0	0	NA	NA	NA	42	58	172	527	172	154	363	150	0	13	8	0	0.025	0.047
.	19.01.15-22.23.00-1-398909	90	4	4	0	0	0	659	3	3	0	0	NA	NA	NA	33	45	174	514	170	154	350	155	0	11	6	0	0.021	0.035
.	19.01.15-22.23.01-1-398910	92	5	5	3	0	3	649	4	4	0	0	NA	NA	NA	33	36	172	509	168	154	346	149	3	7	11	0.017	0.014	0.065
.	19.01.15-22.23.02-1-398911	150	10	10	1	0	0	653	8	8	0	0	NA	NA	NA	45	44	169	515	173	150	353	150	9	11	6	0.053	0.021	0.035
.	19.01.15-22.23.11-1-398916	86	4	4	1	0	0	650	3	3	0	0	NA	NA	NA	18	24	166	507	164	149	351	150	0	12	0	0	0.024	0
.	19.01.15-22.23.19-1-398917	63	2	2	1	0	1	252	1	1	0	0	NA	NA	NA	13	14	166	499	162	62	130	60	2	2	0	0.012	0.004	0
.	19.01.15-22.23.20-1-398918	60	2	2	0	0	0	202	1	1	0	0	NA	NA	NA	14	20	167	502	164	48	109	45	0	2	0	0	0.004	0
.	19.01.15-22.23.21-1-398919	70	2	2	1	0	1	642	0	0	0	0	NA	NA	NA	20	21	167	504	163	149	347	146	0	5	3	0	0.01	0.018
.	19.01.15-22.23.21-1-398920	34	1	1	0	0	0	0	0	0	0	0	NA	NA	NA	9	3	164	489	163	0	0	0	0	0	0	0	0	0
.	19.01.15-22.23.23-1-398936	119	9	9	2	0	2	660	8	8	0	0	NA	NA	NA	31	43	173	515	168	154	356	150	4	44	8	0.023	0.085	0.048
.	19.01.15-22.23.23-1-398937	119	6	6	5	0	4	650	5	5	0	0	NA	NA	NA	43	35	174	510	164	156	352	142	0	16	11	0	0.031	0.067
.	19.01.15-22.23.25-1-398938	126	8	8	4	0	2	668	7	7	0	0	NA	NA	NA	50	51	170	519	175	151	360	157	8	19	3	0.047	0.037	0.017
.	19.01.15-22.23.28-1-398939	63	2	2	0	0	0	651	1	1	0	0	NA	NA	NA	18	28	168	504	169	152	347	152	0	7	0	0	0.014	0
.	19.01.15-22.23.30-1-398941	115	15	15	2	0	2	641	12	12	0	0	NA	NA	NA	48	34	168	508	171	148	343	150	8	24	3	0.048	0.047	0.018
.	19.01.15-22.23.31-1-398943	64	2	2	1	0	1	651	1	1	0	0	NA	NA	NA	19	30	168	502	173	148	348	155	0	2	6	0	0.004	0.035
.	19.01.15-22.23.35-1-398948	151	15	15	6	0	6	664	14	14	0	0	NA	NA	NA	37	53	169	527	170	152	361	151	11	25	0	0.065	0.047	0
.	19.01.15-22.23.37-1-398951	208	9	9	3	0	3	664	7	7	0	0	NA	NA	NA	79	61	172	528	174	148	362	154	11	32	9	0.064	0.061	0.052
.	19.01.15-22.23.43-1-398956	31	1	1	0	0	0	0	0	0	0	0	NA	NA	NA	11	4	164	490	163	0	0	0	0	0	0	0	0	0
.	19.01.15-22.23.44-1-398957	94	8	8	1	0	1	643	6	6	0	0	NA	NA	NA	33	25	164	504	170	147	346	150	3	16	2	0.018	0.032	0.012
.	19.01.15-22.23.45-1-398958	87	7	7	0	0	0	657	6	6	0	0	NA	NA	NA	40	44	174	512	171	155	352	150	0	18	5	0	0.035	0.029
.	19.01.15-22.23.46-1-398960	93	4	4	1	0	1	652	3	3	0	0	NA	NA	NA	38	34	168	505	174	149	346	157	0	14	1	0	0.028	0.006
.	19.01.15-22.23.49-1-398964	59	3	3	0	0	0	643	2	2	0	0	NA	NA	NA	17	25	167	499	172	147	341	155	7	1	2	0.042	0.002	0.012
.	19.01.15-22.23.49-1-398965	84	3	3	1	0	1	643	2	2	0	0	NA	NA	NA	23	21	169	499	166	150	345	148	6	1	5	0.036	0.002	0.03
.	19.01.15-22.23.56-1-398967	88	5	5	0	0	0	646	4	4	0	0	NA	NA	NA	25	29	169	507	166	153	346	147	7	7	0	0.041	0.014	0
.	19.01.15-22.24.03-1-398968	233	17	17	8	0	6	679	14	14	0	0	NA	NA	NA	71	61	171	528	175	153	370	156	4	66	3	0.023	0.125	0.017
.	19.01.15-22.24.04-1-398969	98	8	8	2	0	1	653	7	7	0	0	NA	NA	NA	25	32	169	507	169	151	352	150	5	16	2	0.03	0.032	0.012
.	19.01.15-22.24.04-1-398970	172	13	13	5	0	3	674	11	11	0	0	NA	NA	NA	44	54	171	521	175	156	361	157	6	43	3	0.035	0.083	0.017
.	19.01.15-22.24.04-1-398971	57	3	3	0	0	0	147	2	2	0	0	NA	NA	NA	15	19	167	499	166	24	89	34	0	3	2	0	0.006	0.012
.	19.01.15-22.24.05-1-398972	58	3	3	1	0	1	645	2	2	0	0	NA	NA	NA	23	27	168	507	165	150	347	148	3	6	0	0.018	0.012	0
.	19.01.15-22.24.05-1-398973	58	2	2	0	0	0	402	1	1	0	0	NA	NA	NA	16	14	168	495	164	95	216	91	0	3	0	0	0.006	0
.	19.01.15-22.24.06-1-398974	91	7	7	1	0	1	643	6	6	0	0	NA	NA	NA	40	30	172	504	167	155	340	148	10	24	0	0.058	0.048	0
.	19.01.15-22.24.13-1-398978	185	16	16	5	0	4	660	13	13	0	0	NA	NA	NA	56	51	177	513	174	158	350	152	9	33	11	0.051	0.064	0.063
.	19.01.15-22.24.14-1-398979	93	3	3	1	0	1	651	1	1	0	0	NA	NA	NA	38	35	173	506	169	155	344	152	0	10	0	0	0.02	0
.	19.01.15-22.24.17-1-398980	96	13	13	4	0	3	645	12	12	0	0	NA	NA	NA	39	34	169	507	171	148	344	153	21	25	0	0.124	0.049	0
.	19.01.15-22.24.20-1-398982	63	2	2	2	0	2	647	1	1	0	0	NA	NA	NA	25	29	168	504	170	148	346	153	0	0	7	0	0	0.041
.	19.01.15-22.24.26-1-399002	208	16	16	7	0	5	686	14	14	0	0	NA	NA	NA	50	68	181	523	177	162	363	161	8	48	13	0.044	0.092	0.073
.	19.01.15-22.24.26-1-399003	31	1	1	0	0	0	0	0	0	0	0	NA	NA	NA	7	8	164	493	164	0	0	0	0	0	0	0	0	0
.	19.01.15-22.24.28-1-399004	88	7	7	0	0	0	638	6	6	0	0	NA	NA	NA	33	23	166	504	166	144	348	146	1	10	5	0.006	0.02	0.03
.	19.01.15-22.24.30-1-399006	32	1	1	0	0	0	0	0	0	0	0	NA	NA	NA	8	4	165	489	163	0	0	0	2	0	0	0.012	0	0
.	19.01.15-22.24.32-1-399009	61	2	2	0	0	0	646	1	1	0	0	NA	NA	NA	27	33	171	511	164	147	350	149	7	0	0	0.041	0	0
.	19.01.15-22.24.35-1-399013	91	15	15	3	0	3	646	14	14	0	0	NA	NA	NA	28	30	171	501	171	152	343	151	32	23	8	0.187	0.046	0.047
.	19.01.15-22.24.35-1-399014	93	5	5	2	0	2	642	4	4	0	0	NA	NA	NA	33	32	170	508	167	151	346	145	10	3	5	0.059	0.006	0.03
.	19.01.15-22.24.43-1-399025	91	6	6	1	0	1	645	4	4	0	0	NA	NA	NA	28	28	168	505	168	151	345	149	10	10	0	0.06	0.02	0
.	19.01.15-22.24.46-1-399027	186	12	12	3	0	3	680	11	11	0	0	NA	NA	NA	65	62	175	525	175	156	367	157	3	47	5	0.017	0.09	0.029
.	19.01.15-22.24.46-1-399028	68	4	4	0	0	0	450	3	3	0	0	NA	NA	NA	22	20	166	503	164	100	246	104	2	0	3	0.012	0	0.018
.	19.01.15-22.24.47-1-399030	307	44	44	11	0	8	680	38	38	0	0	NA	NA	NA	76	67	171	536	173	153	375	152	20	81	28	0.117	0.151	0.162
.	19.01.15-22.24.48-1-399031	145	8	8	2	0	1	664	7	7	0	0	NA	NA	NA	52	57	171	524	175	152	360	152	2	24	3	0.012	0.046	0.017
.	19.01.15-22.24.53-1-399034	69	2	2	0	0	0	650	1	1	0	0	NA	NA	NA	18	29	167	509	166	151	352	147	0	1	3	0	0.002	0.018
.	19.01.15-22.24.55-1-399035	65	2	2	0	0	0	149	1	1	0	0	NA	NA	NA	15	15	165	496	167	30	83	36	7	3	0	0.042	0.006	0
.	19.01.15-22.25.01-1-399036	60	2	2	0	0	0	630	1	1	0	0	NA	NA	NA	33	21	170	499	165	151	337	142	0	13	0	0	0.026	0
.	19.01.15-22.25.02-1-399037	112	5	5	2	0	2	659	4	4	0	0	NA	NA	NA	39	44	173	515	169	153	355	151	5	11	0	0.029	0.021	0
.	19.01.15-22.25.04-1-399038	185	8	8	2	0	2	666	6	6	0	0	NA	NA	NA	60	47	170	522	168	152	363	151	0	26	5	0	0.05	0.03
.	19.01.15-22.25.06-1-399039	36	1	1	1	0	1	0	0	0	0	0	NA	NA	NA	7	10	164	496	163	0	0	0	0	2	0	0	0.004	0
.	19.01.15-22.25.09-1-399040	64	2	2	1	0	1	643	1	1	0	0	NA	NA	NA	21	21	170	499	165	152	344	147	0	3	1	0	0.006	0.006
.	19.01.15-22.25.09-1-399041	176	16	16	4	0	3	663	15	15	0	0	NA	NA	NA	61	58	175	520	176	149	360	154	16	53	1	0.091	0.102	0.006
.	19.01.15-22.25.10-1-399042	176	18	18	6	0	4	676	15	15	0	0	NA	NA	NA	43	57	178	517	175	159	360	157	10	50	3	0.056	0.097	0.017
.	19.01.15-22.25.14-1-399047	92	5	5	1	0	1	643	4	4	0	0	NA	NA	NA	37	23	167	500	169	149	347	147	11	26	0	0.066	0.052	0
.	19.01.15-22.25.15-1-399048	288	24	24	8	0	4	703	21	21	0	0	NA	NA	NA	74	89	175	543	184	155	382	166	17	77	9	0.097	0.142	0.049
.	19.01.15-22.25.20-1-399049	211	20	20	4	0	3	670	16	16	0	0	NA	NA	NA	57	57	171	524	175	151	365	154	11	55	15	0.064	0.105	0.086
.	19.01.15-22.25.23-1-399065	122	8	8	2	0	2	650	7	7	0	0	NA	NA	NA	32	37	169	512	169	150	353	147	9	7	5	0.053	0.014	0.03
.	19.01.15-22.25.27-1-399066	183	11	11	2	0	1	672	9	9	0	0	NA	NA	NA	63	62	181	520	174	159	360	153	9	27	5	0.05	0.052	0.029
.	19.01.15-22.25.35-1-399074	149	15	15	3	0	3	650	13	13	0	0	NA	NA	NA	53	36	168	511	170	149	352	149	6	43	6	0.036	0.084	0.035
.	19.01.15-22.25.45-1-399081	91	4	4	3	0	3	644	3	3	0	0	NA	NA	NA	31	30	170	506	167	149	346	149	4	14	0	0.024	0.028	0
.	19.01.15-22.25.47-1-399084	66	4	4	2	0	2	632	3	3	0	0	NA	NA	NA	20	17	167	500	163	147	342	143	0	11	0	0	0.022	0
.	19.01.15-22.25.48-1-399086	35	1	1	0	0	0	0	0	0	0	0	NA	NA	NA	7	5	164	492	162	0	0	0	0	1	0	0	0.002	0
.	19.01.15-22.25.49-1-399088	152	22	22	5	0	5	657	19	19	0	0	NA	NA	NA	41	41	172	510	172	151	355	151	6	51	2	0.035	0.1	0.012
.	19.01.15-22.25.50-1-399089	125	16	16	2	0	2	657	12	12	0	0	NA	NA	NA	33	40	170	509	174	150	352	155	10	24	1	0.059	0.047	0.006
.	19.01.15-22.25.52-1-399090	146	5	5	1	0	0	671	4	4	0	0	NA	NA	NA	29	51	174	520	170	159	360	152	0	17	2	0	0.033	0.012
.	19.01.15-22.25.54-1-399091	58	2	2	0	0	0	0	1	1	0	0	NA	NA	NA	15	18	168	496	167	0	0	0	2	3	0	0.012	0.006	0
.	19.01.15-22.25.59-1-399092	198	32	32	11	0	8	678	28	28	0	0	NA	NA	NA	61	67	174	532	174	152	370	156	8	103	4	0.046	0.194	0.023
.	19.01.15-22.26.01-1-399093	147	8	8	1	0	1	666	7	7	0	0	NA	NA	NA	48	50	171	521	171	152	363	151	10	39	5	0.058	0.075	0.029
.	19.01.15-22.26.03-1-399094	149	15	15	3	0	3	657	13	13	0	0	NA	NA	NA	48	43	167	518	171	150	356	151	1	62	0	0.006	0.12	0
.	19.01.15-22.26.04-1-399095	123	10	10	2	0	1	655	8	8	0	0	NA	NA	NA	37	35	167	516	165	152	358	145	6	15	3	0.036	0.029	0.018
.	19.01.15-22.26.18-1-399099	28	1	1	0	0	0	0	0	0	0	0	NA	NA	NA	10	8	166	492	163	0	0	0	0	1	0	0	0.002	0
.	19.01.15-22.26.20-1-399100	142	24	24	7	0	4	650	22	22	0	0	NA	NA	NA	29	34	169	509	169	152	349	149	20	67	7	0.118	0.132	0.041
.	19.01.15-22.26.20-1-399101	89	9	9	1	0	1	638	8	8	0	0	NA	NA	NA	36	26	170	502	167	151	341	146	0	10	18	0	0.02	0.108
.	19.01.15-22.26.29-1-399126	153	11	11	4	0	4	663	9	9	0	0	NA	NA	NA	42	42	175	508	172	156	352	155	7	17	0	0.04	0.033	0
.	19.01.15-22.26.32-1-399130	121	8	8	0	0	0	658	6	6	0	0	NA	NA	NA	31	44	172	513	172	154	351	153	1	15	2	0.006	0.029	0.012
.	19.01.15-22.26.42-1-399144	237	11	11	3	0	2	680	9	9	0	0	NA	NA	NA	86	71	174	525	185	153	361	166	2	38	3	0.011	0.072	0.016
.	19.01.15-22.26.44-1-399145	147	9	9	3	0	1	659	8	8	0	0	NA	NA	NA	54	45	170	514	174	150	354	155	3	42	7	0.018	0.082	0.04
.	19.01.15-22.26.47-1-399148	156	8	8	4	0	1	669	4	4	0	0	NA	NA	NA	57	53	174	519	173	152	361	156	13	11	0	0.075	0.021	0
.	19.01.15-22.26.48-1-399149	120	6	6	2	0	2	659	5	5	0	0	NA	NA	NA	51	45	171	515	172	152	354	153	0	9	4	0	0.017	0.023
.	19.01.15-22.26.59-1-399153	127	7	7	1	0	1	661	5	5	0	0	NA	NA	NA	34	46	172	521	166	152	361	148	7	12	8	0.041	0.023	0.048
.	19.01.15-22.27.02-1-399154	125	11	11	0	0	0	653	10	10	0	0	NA	NA	NA	34	33	173	502	171	156	343	154	0	22	5	0	0.044	0.029
.	19.01.15-22.27.04-1-399155	178	16	16	2	0	1	678	15	15	0	0	NA	NA	NA	56	64	176	528	173	156	364	158	5	40	12	0.028	0.076	0.069
.	19.01.15-22.27.05-1-399156	123	13	13	4	0	4	665	10	10	0	0	NA	NA	NA	36	48	173	522	166	156	360	149	3	32	2	0.017	0.061	0.012
.	19.01.15-22.27.07-1-399157	39	1	1	0	0	0	0	0	0	0	0	NA	NA	NA	12	6	163	493	163	0	0	0	1	0	0	0.006	0	0
.	19.01.15-22.27.09-1-399158	91	3	3	0	0	0	644	2	2	0	0	NA	NA	NA	30	26	168	506	165	149	351	144	2	1	2	0.012	0.002	0.012
.	19.01.15-22.27.09-1-399159	63	4	4	0	0	0	631	2	2	0	0	NA	NA	NA	30	18	165	499	167	146	338	147	0	7	1	0	0.014	0.006
.	19.01.15-22.27.10-1-399163	203	24	24	2	0	2	671	19	19	0	0	NA	NA	NA	54	57	173	522	175	153	362	156	30	55	5	0.173	0.105	0.029
.	19.01.15-22.27.11-1-399164	34	1	1	0	0	0	0	0	0	0	0	NA	NA	NA	14	5	164	489	165	0	0	0	0	0	0	0	0	0
.	19.01.15-22.27.13-1-399165	126	8	8	2	0	1	659	6	6	0	0	NA	NA	NA	45	45	173	515	170	154	355	150	7	10	5	0.04	0.019	0.029
.	19.01.15-22.27.23-1-399181	118	7	7	2	0	2	652	6	6	0	0	NA	NA	NA	41	33	170	511	165	150	354	148	8	9	3	0.047	0.018	0.018
.	19.01.15-22.27.42-1-399195	90	6	6	2	0	1	640	5	5	0	0	NA	NA	NA	28	25	167	504	167	149	343	148	14	17	0	0.084	0.034	0
.	19.01.15-22.27.44-1-399196	66	4	4	1	0	0	643	3	3	0	0	NA	NA	NA	26	29	170	505	167	152	343	148	0	14	0	0	0.028	0
.	19.01.15-22.27.46-1-399198	96	4	4	2	0	2	648	2	2	0	0	NA	NA	NA	32	30	173	505	165	156	345	147	1	14	0	0.006	0.028	0
.	19.01.15-22.27.51-1-399202	203	8	8	4	0	2	670	5	5	0	0	NA	NA	NA	64	53	178	515	173	159	358	153	0	33	2	0	0.064	0.012
.	19.01.15-22.27.53-1-399203	154	19	19	5	0	4	651	16	16	0	0	NA	NA	NA	41	37	172	504	174	151	345	155	13	36	14	0.076	0.071	0.08
.	19.01.15-22.27.54-1-399204	91	4	4	1	0	1	654	3	3	0	0	NA	NA	NA	35	38	172	508	171	155	348	151	0	15	0	0	0.03	0
.	19.01.15-22.27.58-1-399205	84	7	7	0	0	0	646	5	5	0	0	NA	NA	NA	28	29	169	504	169	151	344	151	4	10	0	0.024	0.02	0
.	19.01.15-22.28.01-1-399206	90	4	4	0	0	0	643	3	3	0	0	NA	NA	NA	27	26	165	505	169	147	344	152	3	4	2	0.018	0.008	0.012
.	19.01.15-22.28.01-1-399207	181	19	19	4	0	2	678	17	17	0	0	NA	NA	NA	67	63	178	519	179	159	359	160	19	42	2	0.107	0.081	0.011
.	19.01.15-22.28.03-1-399208	241	19	19	2	0	2	692	17	17	0	0	NA	NA	NA	78	79	186	531	175	168	371	153	10	43	3	0.054	0.081	0.017
.	19.01.15-22.28.10-1-399210	69	4	4	1	0	1	656	3	3	0	0	NA	NA	NA	22	35	170	508	170	152	351	153	0	11	0	0	0.022	0
.	19.01.15-22.28.10-1-399214	176	13	13	2	0	2	673	11	11	0	0	NA	NA	NA	59	54	177	515	175	158	360	155	4	41	0	0.023	0.08	0
.	19.01.15-22.28.13-1-399215	98	5	5	1	0	0	650	4	4	0	0	NA	NA	NA	47	41	172	514	168	152	348	150	0	17	0	0	0.033	0
.	19.01.15-22.28.17-1-399216	63	2	2	1	0	1	641	1	1	0	0	NA	NA	NA	21	18	165	501	165	146	347	148	0	5	0	0	0.01	0
.	19.01.15-22.28.18-1-399217	85	3	3	0	0	0	650	2	2	0	0	NA	NA	NA	34	35	173	507	168	154	348	148	0	14	0	0	0.028	0
.	19.01.15-22.28.27-1-399239	91	3	3	1	0	1	666	2	2	0	0	NA	NA	NA	36	49	171	519	172	153	359	154	0	9	0	0	0.017	0
.	19.01.15-22.28.27-1-399240	272	29	29	7	0	5	685	25	25	0	0	NA	NA	NA	80	75	182	530	176	164	362	159	20	90	13	0.11	0.17	0.074
.	19.01.15-22.28.31-1-399243	87	6	6	4	0	2	646	4	4	0	0	NA	NA	NA	26	27	170	498	172	150	345	151	9	31	0	0.053	0.062	0
.	19.01.15-22.28.31-1-399244	123	9	9	3	0	3	661	7	7	0	0	NA	NA	NA	45	47	178	514	168	160	356	145	0	34	0	0	0.066	0
.	19.01.15-22.28.33-1-399247	156	13	13	1	0	0	672	12	12	0	0	NA	NA	NA	54	57	180	518	172	160	358	154	10	24	3	0.056	0.046	0.017
.	19.01.15-22.28.34-1-399248	208	28	28	7	0	5	666	27	27	0	0	NA	NA	NA	65	58	172	528	171	153	364	149	15	91	0	0.087	0.172	0
.	19.01.15-22.28.34-1-399249	34	1	1	0	0	0	0	0	0	0	0	NA	NA	NA	14	9	166	493	163	0	0	0	0	1	0	0	0.002	0
.	19.01.15-22.28.36-1-399253	90	13	13	4	0	4	639	11	11	0	0	NA	NA	NA	35	26	166	505	168	145	346	148	3	32	6	0.018	0.063	0.036
.	19.01.15-22.28.38-1-399257	85	6	6	2	0	2	653	5	5	0	0	NA	NA	NA	37	37	171	510	169	152	350	151	0	15	0	0	0.029	0
.	19.01.15-22.28.55-1-399269	30	1	1	0	0	0	0	0	0	0	0	NA	NA	NA	8	8	164	493	164	0	0	0	0	1	0	0	0.002	0
.	19.01.15-22.28.56-1-399270	102	17	17	4	0	3	648	15	15	0	0	NA	NA	NA	34	36	170	509	170	149	350	149	9	24	21	0.053	0.047	0.124
.	19.01.15-22.28.57-1-399271	88	5	5	1	0	0	653	4	4	0	0	NA	NA	NA	27	39	170	513	169	153	352	148	7	12	1	0.041	0.023	0.006
.	19.01.15-22.28.58-1-399272	96	4	4	0	0	0	647	3	3	0	0	NA	NA	NA	43	40	168	516	169	147	349	151	3	5	2	0.018	0.01	0.012
.	19.01.15-22.29.00-1-399273	97	4	4	0	0	0	645	3	3	0	0	NA	NA	NA	39	37	167	509	174	148	345	152	0	15	3	0	0.029	0.017
.	19.01.15-22.29.11-1-399278	121	7	7	1	0	1	666	5	5	0	0	NA	NA	NA	41	50	177	513	173	158	354	154	3	18	2	0.017	0.035	0.012
.	19.01.15-22.29.11-1-399279	143	15	15	4	0	4	645	14	14	0	0	NA	NA	NA	41	38	171	511	169	148	348	149	16	23	3	0.094	0.045	0.018
.	19.01.15-22.29.14-1-399280	62	3	3	1	0	1	636	2	2	0	0	NA	NA	NA	18	20	168	498	167	148	343	145	3	5	0	0.018	0.01	0
.	19.01.15-22.29.18-1-399281	58	2	2	1	0	1	641	1	1	0	0	NA	NA	NA	22	21	169	499	166	150	340	151	3	1	0	0.018	0.002	0
.	19.01.15-22.29.18-1-399282	114	12	12	3	0	2	642	10	10	0	0	NA	NA	NA	28	29	165	509	168	143	349	150	0	37	0	0	0.073	0
.	19.01.15-22.29.27-1-399299	88	3	3	0	0	0	653	1	1	0	0	NA	NA	NA	33	34	172	509	166	153	351	149	0	12	0	0	0.024	0
.	19.01.15-22.29.28-1-399300	64	4	4	1	0	1	452	3	3	0	0	NA	NA	NA	22	17	164	499	167	100	243	109	3	6	0	0.018	0.012	0
.	19.01.15-22.29.29-1-399301	58	2	2	0	0	0	0	1	1	0	0	NA	NA	NA	19	19	167	501	164	0	0	0	4	3	0	0.024	0.006	0
.	19.01.15-22.29.33-1-399306	214	19	19	10	0	6	665	17	17	0	0	NA	NA	NA	52	56	171	523	175	149	362	154	23	61	4	0.135	0.117	0.023
.	19.01.15-22.29.34-1-399308	63	2	2	0	0	0	640	1	1	0	0	NA	NA	NA	29	27	168	504	168	147	344	149	5	2	0	0.03	0.004	0
.	19.01.15-22.29.35-1-399310	120	9	9	1	0	1	652	8	8	0	0	NA	NA	NA	38	37	170	506	174	151	348	153	0	28	0	0	0.055	0
.	19.01.15-22.29.35-1-399311	64	3	3	1	0	1	641	2	2	0	0	NA	NA	NA	25	23	169	501	166	152	343	146	0	2	13	0	0.004	0.078
.	19.01.15-22.29.38-1-399315	210	17	17	8	0	7	678	15	15	0	0	NA	NA	NA	55	55	175	526	167	160	368	150	13	56	7	0.074	0.106	0.042
.	19.01.15-22.29.42-1-399319	97	15	15	5	0	5	647	11	11	0	0	NA	NA	NA	38	32	168	508	169	149	349	149	0	32	13	0	0.063	0.077
.	19.01.15-22.29.42-1-399320	59	3	3	2	0	2	248	2	2	0	0	NA	NA	NA	12	18	165	502	164	63	136	49	2	1	4	0.012	0.002	0.024
.	19.01.15-22.29.43-1-399321	57	2	2	0	0	0	195	1	1	0	0	NA	NA	NA	16	21	164	503	167	41	117	37	0	3	0	0	0.006	0
.	19.01.15-22.29.50-1-399326	60	2	2	0	0	0	639	1	1	0	0	NA	NA	NA	23	19	168	497	167	148	340	151	0	4	0	0	0.008	0
.	19.01.15-22.29.50-1-399327	38	1	1	0	0	0	0	0	0	0	0	NA	NA	NA	14	4	163	491	163	0	0	0	0	0	0	0	0	0
.	19.01.15-22.29.52-1-399328	118	12	12	0	0	0	658	11	11	0	0	NA	NA	NA	31	42	169	517	169	154	357	147	13	16	5	0.077	0.031	0.03
.	19.01.15-22.29.54-1-399329	63	3	3	1	0	1	51	2	2	0	0	NA	NA	NA	15	13	163	497	166	14	22	15	0	2	1	0	0.004	0.006
.	19.01.15-22.29.55-1-399330	152	16	16	6	0	5	661	15	15	0	0	NA	NA	NA	58	47	172	517	171	153	357	151	10	57	1	0.058	0.11	0.006
.	19.01.15-22.29.57-1-399331	36	1	1	0	0	0	0	0	0	0	0	NA	NA	NA	12	8	165	491	165	0	0	0	0	1	0	0	0.002	0
.	19.01.15-22.30.01-1-399332	229	34	34	10	0	7	689	31	31	0	0	NA	NA	NA	66	80	177	537	179	158	374	157	26	111	18	0.147	0.207	0.101
.	19.01.15-22.30.02-1-399337	38	1	1	0	0	0	0	0	0	0	0	NA	NA	NA	10	10	166	492	165	0	0	0	0	2	0	0	0.004	0
.	19.01.15-22.30.03-1-399338	179	10	10	2	0	2	675	7	7	0	0	NA	NA	NA	59	62	179	528	168	160	367	148	6	20	1	0.034	0.038	0.006
.	19.01.15-22.30.06-1-399339	31	1	1	0	0	0	0	0	0	0	0	NA	NA	NA	8	8	163	494	164	0	0	0	0	0	0	0	0	0
.	19.01.15-22.30.08-1-399340	95	5	5	1	0	1	642	4	4	0	0	NA	NA	NA	30	32	169	508	168	147	349	146	7	5	0	0.041	0.01	0
.	19.01.15-22.30.09-1-399341	176	22	22	7	0	6	690	20	20	0	0	NA	NA	NA	49	68	180	524	177	163	369	158	7	69	1	0.039	0.132	0.006
.	19.01.15-22.30.10-1-399346	118	8	8	3	0	3	653	6	6	0	0	NA	NA	NA	23	33	168	506	172	150	345	158	14	13	1	0.083	0.026	0.006
.	19.01.15-22.30.11-1-399347	38	1	1	0	0	0	0	0	0	0	0	NA	NA	NA	8	18	167	496	168	0	0	0	0	1	0	0	0.002	0
.	19.01.15-22.30.14-1-399348	157	15	15	5	0	3	667	14	14	0	0	NA	NA	NA	56	53	177	517	172	159	355	153	21	44	7	0.119	0.085	0.041
.	19.01.15-22.30.17-1-399349	93	6	6	3	0	2	645	5	5	0	0	NA	NA	NA	25	28	169	507	165	148	352	145	4	21	0	0.024	0.041	0
.	19.01.15-22.30.26-1-399369	154	13	13	5	0	2	672	10	10	0	0	NA	NA	NA	61	52	172	521	172	152	365	155	26	39	0	0.151	0.075	0
.	19.01.15-22.30.27-1-399370	62	3	3	0	0	0	647	2	2	0	0	NA	NA	NA	24	30	169	504	170	152	343	152	0	17	0	0	0.034	0
.	19.01.15-22.30.31-1-399376	32	1	1	1	0	1	0	0	0	0	0	NA	NA	NA	6	7	164	492	164	0	0	0	2	0	0	0.012	0	0
.	19.01.15-22.30.32-1-399379	34	1	1	0	0	0	0	0	0	0	0	NA	NA	NA	8	13	166	495	165	0	0	0	0	1	0	0	0.002	0
.	19.01.15-22.30.33-1-399381	124	6	6	1	0	0	647	5	5	0	0	NA	NA	NA	41	36	174	507	168	149	348	150	9	10	0	0.052	0.02	0
.	19.01.15-22.30.35-1-399384	32	1	1	0	0	0	0	0	0	0	0	NA	NA	NA	11	6	164	491	164	0	0	0	0	0	2	0	0	0.012
.	19.01.15-22.30.35-1-399386	62	2	2	1	0	1	638	1	1	0	0	NA	NA	NA	20	24	167	505	165	147	346	145	0	15	0	0	0.03	0
.	19.01.15-22.30.37-1-399389	61	3	3	2	0	2	642	2	2	0	0	NA	NA	NA	19	21	166	501	167	146	344	152	5	1	0	0.03	0.002	0
.	19.01.15-22.30.42-1-399398	94	12	12	4	0	3	647	8	8	0	0	NA	NA	NA	30	29	169	503	170	151	347	149	3	25	4	0.018	0.05	0.024
.	19.01.15-22.30.45-1-399399	63	4	4	1	0	1	657	3	3	0	0	NA	NA	NA	24	41	173	510	171	155	349	153	1	3	0	0.006	0.006	0
.	19.01.15-22.30.49-1-399403	64	4	4	1	0	1	638	3	3	0	0	NA	NA	NA	31	27	167	503	170	147	340	151	4	8	2	0.024	0.016	0.012
.	19.01.15-22.30.50-1-399405	32	1	1	0	0	0	0	0	0	0	0	NA	NA	NA	7	7	165	493	162	0	0	0	0	1	0	0	0.002	0
.	19.01.15-22.30.51-1-399406	117	12	12	4	0	4	656	11	11	0	0	NA	NA	NA	35	36	166	516	167	149	357	150	1	45	3	0.006	0.087	0.018
.	19.01.15-22.30.52-1-399407	152	9	9	2	0	2	670	8	8	0	0	NA	NA	NA	49	53	170	527	169	152	367	151	3	23	0	0.018	0.044	0
.	19.01.15-22.30.52-1-399408	315	29	29	13	0	10	715	27	27	0	0	NA	NA	NA	94	112	181	565	179	158	397	160	35	74	3	0.193	0.131	0.017
.	19.01.15-22.30.53-1-399409	154	8	8	1	0	1	668	6	6	0	0	NA	NA	NA	59	52	173	516	176	153	359	156	9	10	7	0.052	0.019	0.04
.	19.01.15-22.31.03-1-399410	68	3	3	1	0	1	647	2	2	0	0	NA	NA	NA	39	35	171	509	168	147	350	150	3	13	0	0.018	0.026	0
.	19.01.15-22.31.09-1-399454	87	5	5	1	0	1	648	3	3	0	0	NA	NA	NA	26	26	171	502	166	153	348	147	1	15	0	0.006	0.03	0
.	19.01.15-22.31.10-1-399455	89	3	3	2	0	2	651	2	2	0	0	NA	NA	NA	22	35	169	511	168	150	351	150	7	4	0	0.041	0.008	0
.	19.01.15-22.31.13-1-399456	188	11	11	7	0	5	676	9	9	0	0	NA	NA	NA	51	55	172	519	177	152	364	160	2	46	10	0.012	0.089	0.056
.	19.01.15-22.31.18-1-399457	90	10	10	4	0	4	641	9	9	0	0	NA	NA	NA	14	20	167	501	165	146	345	150	18	13	1	0.108	0.026	0.006
.	19.01.15-22.31.19-1-399458	61	2	2	0	0	0	640	1	1	0	0	NA	NA	NA	23	23	169	500	167	149	341	150	0	5	0	0	0.01	0
.	19.01.15-22.31.24-1-399474	122	9	9	3	0	3	646	7	7	0	0	NA	NA	NA	35	33	170	509	167	148	347	151	0	36	0	0	0.071	0
.	19.01.15-22.31.24-1-399475	89	7	7	1	0	0	647	6	6	0	0	NA	NA	NA	33	27	168	504	168	153	346	148	2	22	0	0.012	0.044	0
.	19.01.15-22.31.25-1-399477	34	1	1	0	0	0	0	0	0	0	0	NA	NA	NA	9	8	164	493	164	0	0	0	0	0	0	0	0	0
.	19.01.15-22.31.26-1-399478	125	14	14	2	0	2	669	13	13	0	0	NA	NA	NA	34	44	168	512	177	151	358	160	7	28	2	0.042	0.055	0.011
.	19.01.15-22.31.28-1-399479	152	23	23	7	0	5	671	20	20	0	0	NA	NA	NA	50	62	172	523	180	154	361	156	12	80	5	0.07	0.153	0.028
.	19.01.15-22.31.33-1-399484	206	41	41	7	0	5	689	33	33	0	0	NA	NA	NA	51	70	173	533	177	155	374	160	27	96	7	0.156	0.18	0.04
.	19.01.15-22.31.48-1-399495	238	32	32	17	0	11	679	31	31	0	0	NA	NA	NA	67	63	172	526	178	154	364	161	48	89	15	0.279	0.169	0.084
.	19.01.15-22.31.48-1-399497	90	5	5	2	0	1	654	4	4	0	0	NA	NA	NA	36	36	170	507	172	148	351	155	0	12	0	0	0.024	0
.	19.01.15-22.31.48-1-399499	183	13	13	4	0	3	665	11	11	0	0	NA	NA	NA	47	47	175	512	173	154	356	155	10	45	0	0.057	0.088	0
.	19.01.15-22.31.48-1-399500	29	1	1	0	0	0	0	0	0	0	0	NA	NA	NA	5	10	166	493	164	0	0	0	0	1	0	0	0.002	0
.	19.01.15-22.31.51-1-399502	94	5	5	3	0	2	656	4	4	0	0	NA	NA	NA	23	37	170	509	171	151	350	155	5	10	4	0.029	0.02	0.023
.	19.01.15-22.31.58-1-399503	96	6	6	3	0	1	639	5	5	0	0	NA	NA	NA	35	27	166	510	164	145	349	145	0	10	13	0	0.02	0.079
.	19.01.15-22.32.05-1-399504	90	4	4	1	0	1	646	3	3	0	0	NA	NA	NA	22	32	168	508	169	150	347	149	0	4	3	0	0.008	0.018
.	19.01.15-22.32.11-1-399508	115	6	6	2	0	1	652	5	5	0	0	NA	NA	NA	33	36	167	512	170	150	350	152	0	15	0	0	0.029	0
.	19.01.15-22.32.13-1-399509	88	7	7	0	0	0	631	6	6	0	0	NA	NA	NA	33	20	165	500	168	144	340	147	0	12	6	0	0.024	0.036
.	19.01.15-22.32.14-1-399510	126	12	12	2	0	2	647	11	11	0	0	NA	NA	NA	40	33	172	506	168	151	348	148	11	15	8	0.064	0.03	0.048
.	19.01.15-22.32.21-1-399515	64	2	2	0	0	0	638	1	1	0	0	NA	NA	NA	30	22	168	497	170	148	342	148	12	0	0	0.071	0	0
.	19.01.15-22.32.23-1-399531	154	20	20	9	0	5	674	16	16	0	0	NA	NA	NA	55	59	178	521	173	160	358	156	15	60	12	0.084	0.115	0.069
.	19.01.15-22.32.25-1-399532	180	20	20	6	0	6	672	18	18	0	0	NA	NA	NA	60	53	174	520	172	157	362	153	13	63	2	0.075	0.121	0.012
.	19.01.15-22.32.29-1-399538	91	5	5	0	0	0	640	4	4	0	0	NA	NA	NA	23	18	167	498	166	147	342	151	0	9	0	0	0.018	0
.	19.01.15-22.32.31-1-399540	65	3	3	1	0	1	640	2	2	0	0	NA	NA	NA	35	25	172	498	168	152	336	152	0	6	8	0	0.012	0.048
.	19.01.15-22.32.36-1-399545	35	1	1	0	0	0	0	0	0	0	0	NA	NA	NA	10	12	166	494	165	0	0	0	0	1	0	0	0.002	0
.	19.01.15-22.32.37-1-399548	180	19	19	4	0	1	670	18	18	0	0	NA	NA	NA	59	64	166	542	169	146	374	150	19	47	4	0.114	0.087	0.024
.	19.01.15-22.32.39-1-399551	32	1	1	0	0	0	0	0	0	0	0	NA	NA	NA	4	8	165	492	164	0	0	0	0	0	0	0	0	0
.	19.01.15-22.32.41-1-399555	176	34	34	5	0	5	669	30	30	0	0	NA	NA	NA	58	61	178	522	174	153	363	153	18	100	8	0.101	0.192	0.046
.	19.01.15-22.32.45-1-399560	182	7	7	3	0	3	674	5	5	0	0	NA	NA	NA	50	53	171	521	174	152	364	158	0	30	0	0	0.058	0
.	19.01.15-22.32.46-1-399562	94	3	3	1	0	1	650	2	2	0	0	NA	NA	NA	28	30	167	510	166	148	353	149	7	11	0	0.042	0.022	0
.	19.01.15-22.32.51-1-399566	120	12	12	3	0	1	661	9	9	0	0	NA	NA	NA	55	50	176	515	172	158	352	151	1	27	8	0.006	0.052	0.047
.	19.01.15-22.32.53-1-399567	89	11	11	1	0	1	647	9	9	0	0	NA	NA	NA	34	29	168	506	168	150	346	151	15	15	0	0.089	0.03	0
.	19.01.15-22.33.11-1-399572	125	7	7	1	0	1	658	6	6	0	0	NA	NA	NA	40	39	169	510	173	150	353	155	1	27	1	0.006	0.053	0.006
.	19.01.15-22.33.15-1-399573	91	10	10	2	0	2	642	9	9	0	0	NA	NA	NA	35	29	170	504	168	152	342	148	2	18	15	0.012	0.036	0.089
.	19.01.15-22.33.15-1-399574	34	1	1	0	0	0	0	0	0	0	0	NA	NA	NA	15	11	164	496	164	0	0	0	0	0	0	0	0	0
.	19.01.15-22.33.16-1-399575	99	9	9	0	0	0	646	7	7	0	0	NA	NA	NA	40	29	166	509	167	148	348	150	7	21	5	0.042	0.041	0.03
.	19.01.15-22.33.18-1-399576	206	20	20	11	0	6	674	18	18	0	0	NA	NA	NA	69	55	173	522	173	155	364	155	6	71	16	0.035	0.136	0.092
.	19.01.15-22.33.21-1-399577	69	4	4	2	0	2	601	3	3	0	0	NA	NA	NA	20	21	171	499	164	142	318	141	0	5	0	0	0.01	0
.	19.01.15-22.33.23-1-399593	120	4	4	4	0	3	663	3	3	0	0	NA	NA	NA	43	46	169	511	179	152	351	160	3	17	0	0.018	0.033	0
.	19.01.15-22.33.25-1-399594	146	11	11	1	0	0	661	10	10	0	0	NA	NA	NA	33	38	168	511	172	149	357	155	4	30	11	0.024	0.059	0.064
.	19.01.15-22.33.32-1-399598	57	2	2	0	0	0	638	1	1	0	0	NA	NA	NA	27	22	166	499	170	149	336	153	0	4	0	0	0.008	0
.	19.01.15-22.33.37-1-399604	158	18	18	5	0	4	659	17	17	0	0	NA	NA	NA	47	43	171	515	170	154	356	149	13	51	5	0.076	0.099	0.029
.	19.01.15-22.33.40-1-399608	57	2	2	0	0	0	647	1	1	0	0	NA	NA	NA	15	22	167	501	167	150	348	149	3	5	0	0.018	0.01	0
.	19.01.15-22.33.41-1-399610	152	30	30	14	0	9	657	26	26	0	0	NA	NA	NA	59	43	171	517	168	150	356	151	9	67	32	0.053	0.13	0.19
.	19.01.15-22.33.42-1-399611	244	23	23	4	0	3	687	19	19	0	0	NA	NA	NA	75	73	184	521	181	164	362	161	25	56	2	0.136	0.107	0.011
.	19.01.15-22.33.43-1-399612	118	14	14	4	0	3	664	13	13	0	0	NA	NA	NA	43	48	177	512	172	156	354	154	24	27	0	0.136	0.053	0
.	19.01.15-22.33.47-1-399615	121	7	7	3	0	3	642	6	6	0	0	NA	NA	NA	39	32	170	512	163	151	347	144	0	24	1	0	0.047	0.006
.	19.01.15-22.33.51-1-399618	230	11	11	5	0	2	677	10	10	0	0	NA	NA	NA	61	63	176	519	181	158	359	160	14	34	6	0.08	0.066	0.033
.	19.01.15-22.33.54-1-399619	96	5	5	4	0	4	647	3	3	0	0	NA	NA	NA	50	38	169	515	167	151	350	146	0	17	2	0	0.033	0.012
.	19.01.15-22.33.56-1-399621	124	6	6	2	0	1	652	4	4	0	0	NA	NA	NA	33	39	169	514	169	148	350	154	12	10	0	0.071	0.019	0
.	19.01.15-22.34.07-1-399622	83	3	3	0	0	0	657	2	2	0	0	NA	NA	NA	34	40	168	513	172	152	352	153	0	9	0	0	0.018	0
.	19.01.15-22.34.12-1-399626	151	27	27	6	0	5	658	21	21	0	0	NA	NA	NA	48	36	170	513	166	152	358	148	11	99	4	0.065	0.193	0.024
.	19.01.15-22.34.14-1-399627	56	2	2	0	0	0	639	1	1	0	0	NA	NA	NA	27	25	170	503	165	149	343	147	0	10	0	0	0.02	0
.	19.01.15-22.34.17-1-399628	121	10	10	2	0	2	648	9	9	0	0	NA	NA	NA	41	38	171	514	166	154	350	144	5	27	2	0.029	0.053	0.012
.	19.01.15-22.34.18-1-399629	117	9	9	2	0	1	647	8	8	0	0	NA	NA	NA	40	33	169	508	169	150	347	150	4	16	0	0.024	0.031	0
.	19.01.15-22.34.20-1-399631	30	1	1	1	0	1	0	0	0	0	0	NA	NA	NA	7	10	164	493	166	0	0	0	0	0	4	0	0	0.024
.	19.01.15-22.34.22-1-399632	120	6	6	1	0	1	649	4	4	0	0	NA	NA	NA	34	32	167	507	171	146	354	149	4	19	7	0.024	0.037	0.041
.	19.01.15-22.34.23-1-399648	32	1	1	0	0	0	0	0	0	0	0	NA	NA	NA	15	6	163	493	163	0	0	0	0	1	0	0	0.002	0
.	19.01.15-22.34.25-1-399649	180	10	10	3	0	3	675	8	8	0	0	NA	NA	NA	51	62	174	521	180	154	360	161	6	33	0	0.034	0.063	0
.	19.01.15-22.34.28-1-399650	205	33	33	4	0	4	684	31	31	0	0	NA	NA	NA	67	66	180	521	178	163	362	159	17	92	4	0.094	0.177	0.022
.	19.01.15-22.34.29-1-399651	86	7	7	0	0	0	637	6	6	0	0	NA	NA	NA	30	23	168	501	167	147	344	146	1	9	4	0.006	0.018	0.024
.	19.01.15-22.34.33-1-399660	146	33	33	11	0	9	649	29	29	0	0	NA	NA	NA	49	32	170	507	168	151	349	149	12	75	17	0.071	0.148	0.101
.	19.01.15-22.34.37-1-399665	90	6	6	2	0	2	645	4	4	0	0	NA	NA	NA	31	34	167	512	168	146	348	151	5	15	0	0.03	0.029	0
.	19.01.15-22.34.40-1-399669	38	1	1	0	0	0	0	0	0	0	0	NA	NA	NA	11	8	163	493	165	0	0	0	0	2	0	0	0.004	0
.	19.01.15-22.34.42-1-399671	31	1	1	0	0	0	0	0	0	0	0	NA	NA	NA	5	9	165	495	162	0	0	0	0	3	0	0	0.006	0
.	19.01.15-22.34.43-1-399673	123	7	7	1	0	1	647	6	6	0	0	NA	NA	NA	40	36	173	509	167	154	344	149	13	8	3	0.075	0.016	0.018
.	19.01.15-22.34.44-1-399677	123	10	10	1	0	0	656	9	9	0	0	NA	NA	NA	37	41	170	514	170	153	352	151	0	22	3	0	0.043	0.018
.	19.01.15-22.34.49-1-399682	59	2	2	0	0	0	640	1	1	0	0	NA	NA	NA	24	26	167	504	168	149	345	146	0	5	0	0	0.01	0
.	19.01.15-22.34.51-1-399683	86	5	5	1	0	0	652	3	3	0	0	NA	NA	NA	31	27	165	506	169	147	352	153	5	6	1	0.03	0.012	0.006
.	19.01.15-22.34.57-1-399684	95	14	14	4	0	4	651	12	12	0	0	NA	NA	NA	35	38	168	513	170	147	354	150	0	28	5	0	0.055	0.029
.	19.01.15-22.34.59-1-399685	94	5	5	0	0	0	652	3	3	0	0	NA	NA	NA	41	36	170	507	172	149	351	152	3	9	4	0.018	0.018	0.023
.	19.01.15-22.35.04-1-399686	95	7	7	4	0	4	641	4	4	0	0	NA	NA	NA	24	23	170	501	165	153	344	144	0	10	15	0	0.02	0.091
.	19.01.15-22.35.05-1-399687	65	3	3	2	0	2	650	2	2	0	0	NA	NA	NA	21	28	170	502	169	152	345	153	4	8	0	0.024	0.016	0
.	19.01.15-22.35.07-1-399688	154	8	8	2	0	2	656	5	5	0	0	NA	NA	NA	60	46	172	518	169	152	355	149	8	30	0	0.047	0.058	0
.	19.01.15-22.35.08-1-399689	91	11	11	1	0	0	664	9	9	0	0	NA	NA	NA	36	42	170	517	168	155	361	148	5	24	7	0.029	0.046	0.042
.	19.01.15-22.35.17-1-399694	33	1	1	1	0	1	0	0	0	0	0	NA	NA	NA	10	11	165	492	167	0	0	0	0	2	0	0	0.004	0
.	19.01.15-22.35.19-1-399695	116	11	11	3	0	2	661	10	10	0	0	NA	NA	NA	47	53	175	520	171	158	355	148	14	37	1	0.08	0.071	0.006
.	19.01.15-22.35.19-1-399696	126	8	8	2	0	2	646	7	7	0	0	NA	NA	NA	40	34	172	506	169	153	342	151	4	14	0	0.023	0.028	0
.	19.01.15-22.35.21-1-399697	175	28	28	6	0	5	676	25	25	0	0	NA	NA	NA	57	60	177	527	169	158	366	152	1	115	9	0.006	0.218	0.053
.	19.01.15-22.35.22-1-399713	29	1	1	0	0	0	0	0	0	0	0	NA	NA	NA	8	6	164	493	162	0	0	0	1	0	0	0.006	0	0
.	19.01.15-22.35.23-1-399714	179	15	15	6	0	6	667	14	14	0	0	NA	NA	NA	64	53	173	522	171	153	358	156	3	56	11	0.017	0.107	0.064
.	19.01.15-22.35.23-1-399715	302	40	40	13	0	8	714	35	35	0	0	NA	NA	NA	82	101	177	554	183	160	390	164	39	100	13	0.22	0.181	0.071
.	19.01.15-22.35.24-1-399716	63	2	2	0	0	0	648	1	1	0	0	NA	NA	NA	42	37	172	508	170	154	343	151	0	0	7	0	0	0.041
.	19.01.15-22.35.30-1-399718	87	5	5	1	0	1	647	4	4	0	0	NA	NA	NA	29	28	168	507	166	150	347	150	5	16	0	0.03	0.032	0
.	19.01.15-22.35.36-1-399726	120	9	9	2	0	2	655	8	8	0	0	NA	NA	NA	48	40	172	507	174	153	348	154	0	21	3	0	0.041	0.017
.	19.01.15-22.35.38-1-399730	65	3	3	0	0	0	153	2	2	0	0	NA	NA	NA	27	16	166	498	165	38	75	40	0	0	2	0	0	0.012
.	19.01.15-22.35.39-1-399732	117	22	22	13	0	9	658	20	20	0	0	NA	NA	NA	35	40	173	512	168	156	356	146	30	47	6	0.173	0.092	0.036
.	19.01.15-22.35.45-1-399736	122	15	15	6	0	4	654	13	13	0	0	NA	NA	NA	38	36	169	511	169	152	353	149	15	35	5	0.089	0.068	0.03
.	19.01.15-22.35.48-1-399738	65	2	2	0	0	0	639	1	1	0	0	NA	NA	NA	27	23	167	501	168	150	343	146	0	5	1	0	0.01	0.006
.	19.01.15-22.35.49-1-399741	33	1	1	1	0	1	0	0	0	0	0	NA	NA	NA	5	14	164	500	163	0	0	0	0	0	0	0	0	0
.	19.01.15-22.35.51-1-399742	117	13	13	1	0	0	656	12	12	0	0	NA	NA	NA	24	35	171	508	169	152	352	152	21	18	2	0.123	0.035	0.012
.	19.01.15-22.35.53-1-399743	181	29	29	11	0	11	673	26	26	0	0	NA	NA	NA	53	58	176	519	176	154	361	158	24	63	9	0.136	0.121	0.051
.	19.01.15-22.35.58-1-399744	35	1	1	0	0	0	0	0	0	0	0	NA	NA	NA	11	12	165	496	164	0	0	0	1	0	0	0.006	0	0
.	19.01.15-22.36.01-1-399745	178	32	32	6	0	2	669	29	29	0	0	NA	NA	NA	68	54	173	517	177	154	358	157	29	82	2	0.168	0.159	0.011
.	19.01.15-22.36.02-1-399746	96	4	4	0	0	0	647	3	3	0	0	NA	NA	NA	20	23	170	497	169	153	344	150	0	4	6	0	0.008	0.036
.	19.01.15-22.36.08-1-399747	126	4	4	3	0	2	652	2	2	0	0	NA	NA	NA	32	37	166	516	168	145	357	150	0	19	0	0	0.037	0
.	19.01.15-22.36.20-1-399751	236	14	14	6	0	6	681	12	12	0	0	NA	NA	NA	63	65	178	524	176	162	361	158	23	26	6	0.129	0.05	0.034
.	19.01.15-22.36.21-1-399752	62	3	3	0	0	0	349	2	2	0	0	NA	NA	NA	14	11	164	495	165	74	196	79	0	0	3	0	0	0.018
.	19.01.15-22.36.23-1-399772	126	14	14	3	0	3	664	13	13	0	0	NA	NA	NA	37	42	172	510	173	153	354	157	22	30	4	0.128	0.059	0.023
.	19.01.15-22.36.29-1-399774	86	3	3	0	0	0	645	2	2	0	0	NA	NA	NA	32	28	166	507	168	151	344	150	0	10	0	0	0.02	0
.	19.01.15-22.36.31-1-399777	34	1	1	0	0	0	0	0	0	0	0	NA	NA	NA	14	15	165	497	166	0	0	0	0	3	0	0	0.006	0
.	19.01.15-22.36.31-1-399778	86	12	12	1	0	1	645	11	11	0	0	NA	NA	NA	24	24	166	501	170	148	346	151	18	20	1	0.108	0.04	0.006
.	19.01.15-22.36.33-1-399785	121	12	12	3	0	2	661	11	11	0	0	NA	NA	NA	40	48	172	522	167	152	362	147	1	22	5	0.006	0.042	0.03
.	19.01.15-22.36.34-1-399787	122	17	17	7	0	5	661	15	15	0	0	NA	NA	NA	43	45	174	514	170	155	355	151	15	62	0	0.086	0.121	0
.	19.01.15-22.36.44-1-399799	35	1	1	0	0	0	0	0	0	0	0	NA	NA	NA	9	11	166	496	162	0	0	0	5	0	0	0.03	0	0
.	19.01.15-22.36.44-1-399800	143	15	15	3	0	3	649	13	13	0	0	NA	NA	NA	41	39	167	520	165	148	357	144	7	28	9	0.042	0.054	0.055
.	19.01.15-22.36.47-1-399804	91	11	11	1	0	1	642	9	9	0	0	NA	NA	NA	27	22	168	498	169	151	341	150	8	18	2	0.048	0.036	0.012
.	19.01.15-22.36.50-1-399807	66	5	5	0	0	0	635	4	4	0	0	NA	NA	NA	22	22	165	506	164	143	348	144	7	14	2	0.042	0.028	0.012
.	19.01.15-22.36.51-1-399808	238	26	26	7	0	4	673	23	23	0	0	NA	NA	NA	75	61	178	520	176	159	358	156	34	97	3	0.191	0.187	0.017
.	19.01.15-22.36.55-1-399809	125	20	20	5	0	5	650	18	18	0	0	NA	NA	NA	46	34	172	504	171	152	345	153	7	54	2	0.041	0.107	0.012
.	19.01.15-22.36.55-1-399810	64	4	4	1	0	1	637	3	3	0	0	NA	NA	NA	22	18	165	499	167	147	340	150	0	5	4	0	0.01	0.024
.	19.01.15-22.36.59-1-399811	121	6	6	1	0	1	671	5	5	0	0	NA	NA	NA	35	47	169	523	168	154	366	151	0	6	11	0	0.011	0.065
.	19.01.15-22.37.05-1-399813	166	7	7	4	0	1	670	6	6	0	0	NA	NA	NA	44	51	171	522	171	152	364	154	5	35	1	0.029	0.067	0.006
.	19.01.15-22.37.06-1-399814	122	8	8	3	0	1	659	7	7	0	0	NA	NA	NA	31	38	170	513	168	151	357	151	4	29	1	0.024	0.057	0.006
.	19.01.15-22.37.10-1-399818	148	7	7	1	0	1	659	6	6	0	0	NA	NA	NA	35	37	170	510	170	151	354	154	15	8	0	0.088	0.016	0
.	19.01.15-22.37.11-1-399819	93	8	8	2	0	2	653	7	7	0	0	NA	NA	NA	36	38	175	506	170	157	346	150	0	14	1	0	0.028	0.006
.	19.01.15-22.37.12-1-399820	111	12	12	4	0	3	661	9	9	0	0	NA	NA	NA	32	43	172	514	170	154	358	149	1	32	2	0.006	0.062	0.012
.	19.01.15-22.37.17-1-399821	96	8	8	0	0	0	653	7	7	0	0	NA	NA	NA	38	30	171	502	170	153	349	151	0	22	7	0	0.044	0.041
.	19.01.15-22.37.33-1-399841	210	11	11	3	0	1	692	10	10	0	0	NA	NA	NA	62	72	173	535	177	156	376	160	7	34	10	0.04	0.064	0.056
.	19.01.15-22.37.34-1-399844	169	11	11	5	0	4	658	9	9	0	0	NA	NA	NA	43	43	166	519	171	146	359	153	2	25	3	0.012	0.048	0.018
.	19.01.15-22.37.37-1-399847	94	4	4	0	0	0	635	3	3	0	0	NA	NA	NA	28	21	167	502	165	151	342	142	0	10	0	0	0.02	0
.	19.01.15-22.37.38-1-399850	60	4	4	0	0	0	642	3	3	0	0	NA	NA	NA	15	20	164	503	166	145	347	150	8	4	0	0.049	0.008	0
.	19.01.15-22.37.38-1-399851	93	4	4	1	0	1	637	2	2	0	0	NA	NA	NA	23	20	168	499	166	152	338	147	0	6	4	0	0.012	0.024
.	19.01.15-22.37.38-1-399852	63	4	4	2	0	1	649	3	3	0	0	NA	NA	NA	17	25	169	503	166	152	345	152	0	20	0	0	0.04	0
.	19.01.15-22.37.42-1-399856	37	1	1	0	0	0	0	0	0	0	0	NA	NA	NA	8	13	165	497	164	0	0	0	0	1	0	0	0.002	0
.	19.01.15-22.37.43-1-399857	152	6	6	2	0	1	668	5	5	0	0	NA	NA	NA	37	50	167	522	174	149	360	159	0	15	0	0	0.029	0
.	19.01.15-22.37.49-1-399862	37	1	1	0	0	0	0	0	0	0	0	NA	NA	NA	12	10	169	492	162	0	0	0	0	0	1	0	0	0.006
.	19.01.15-22.37.52-1-399863	187	26	26	5	0	3	664	24	24	0	0	NA	NA	NA	57	51	174	514	176	152	355	157	27	44	13	0.155	0.086	0.074
.	19.01.15-22.37.54-1-399864	91	5	5	2	0	2	645	3	3	0	0	NA	NA	NA	20	26	170	502	167	150	347	148	2	3	2	0.012	0.006	0.012
.	19.01.15-22.37.55-1-399865	125	14	14	3	0	1	672	12	12	0	0	NA	NA	NA	44	55	175	519	174	158	357	157	29	51	0	0.166	0.098	0
.	19.01.15-22.37.56-1-399866	87	5	5	3	0	2	650	3	3	0	0	NA	NA	NA	35	34	168	510	169	150	348	152	9	14	3	0.054	0.027	0.018
.	19.01.15-22.37.57-1-399867	89	3	3	0	0	0	646	2	2	0	0	NA	NA	NA	19	22	170	501	164	152	346	148	0	3	2	0	0.006	0.012
.	19.01.15-22.37.57-1-399868	151	12	12	4	0	3	658	11	11	0	0	NA	NA	NA	44	46	174	513	172	155	349	154	5	22	7	0.029	0.043	0.041
.	19.01.15-22.38.02-1-399869	147	12	12	2	0	0	659	11	11	0	0	NA	NA	NA	45	40	173	509	171	152	353	154	4	18	8	0.023	0.035	0.047
.	19.01.15-22.38.03-1-399870	119	8	8	3	0	1	658	7	7	0	0	NA	NA	NA	32	34	169	508	170	151	353	154	4	20	0	0.024	0.039	0
.	19.01.15-22.38.11-1-399875	33	1	1	0	0	0	0	0	0	0	0	NA	NA	NA	9	7	163	495	162	0	0	0	0	3	0	0	0.006	0
.	19.01.15-22.38.12-1-399876	90	8	8	0	0	0	647	6	6	0	0	NA	NA	NA	38	28	167	505	169	149	347	151	4	9	10	0.024	0.018	0.059
.	19.01.15-22.38.14-1-399877	87	4	4	0	0	0	647	3	3	0	0	NA	NA	NA	32	27	168	501	171	149	346	152	0	7	4	0	0.014	0.023
.	19.01.15-22.38.14-1-399878	90	9	9	2	0	1	664	7	7	0	0	NA	NA	NA	24	42	173	516	166	155	360	149	7	24	0	0.04	0.047	0
.	19.01.15-22.38.22-1-399881	96	4	4	1	0	1	647	3	3	0	0	NA	NA	NA	23	24	167	504	166	150	348	149	0	5	0	0	0.01	0
.	19.01.15-22.38.24-1-399897	61	2	2	0	0	0	0	1	1	0	0	NA	NA	NA	14	19	165	499	168	0	0	0	0	0	3	0	0	0.018
.	19.01.15-22.38.26-1-399898	63	3	3	1	0	1	648	2	2	0	0	NA	NA	NA	17	27	175	501	164	158	346	144	0	8	6	0	0.016	0.037
.	19.01.15-22.38.27-1-399899	58	2	2	0	0	0	633	0	0	0	0	NA	NA	NA	22	18	164	503	164	146	344	143	0	7	0	0	0.014	0
.	19.01.15-22.38.27-1-399900	83	4	4	1	0	1	654	3	3	0	0	NA	NA	NA	28	35	173	505	170	155	348	151	12	1	4	0.069	0.002	0.024
.	19.01.15-22.38.30-1-399902	118	15	15	3	0	3	655	13	13	0	0	NA	NA	NA	41	40	177	505	171	159	347	149	3	16	11	0.017	0.032	0.064
.	19.01.15-22.38.32-1-399904	146	5	5	2	0	1	668	4	4	0	0	NA	NA	NA	51	56	179	518	172	161	357	150	0	18	5	0	0.035	0.029
.	19.01.15-22.38.39-1-399917	234	22	22	2	0	1	681	19	19	0	0	NA	NA	NA	70	64	174	531	172	155	372	154	19	56	15	0.109	0.105	0.087
.	19.01.15-22.38.40-1-399919	113	5	5	0	0	0	656	4	4	0	0	NA	NA	NA	27	35	172	507	169	155	349	152	7	6	1	0.041	0.012	0.006
.	19.01.15-22.38.40-1-399920	152	19	19	4	0	2	661	16	16	0	0	NA	NA	NA	60	47	169	518	173	148	357	156	18	43	0	0.107	0.083	0
.	19.01.15-22.38.41-1-399922	66	4	4	3	0	3	637	2	2	0	0	NA	NA	NA	34	28	167	505	169	146	343	148	0	5	9	0	0.01	0.053
.	19.01.15-22.38.45-1-399923	63	4	4	3	0	2	642	3	3	0	0	NA	NA	NA	28	23	168	500	168	149	344	149	0	12	0	0	0.024	0
.	19.01.15-22.38.46-1-399928	114	10	10	3	0	3	650	8	8	0	0	NA	NA	NA	46	40	179	506	168	159	341	150	3	30	2	0.017	0.059	0.012
.	19.01.15-22.38.51-1-399933	122	12	12	4	0	3	664	11	11	0	0	NA	NA	NA	42	51	170	523	171	149	363	152	16	32	19	0.094	0.061	0.111
.	19.01.15-22.38.56-1-399935	93	11	11	1	0	1	645	10	10	0	0	NA	NA	NA	39	32	169	507	169	148	346	151	2	12	9	0.012	0.024	0.053
.	19.01.15-22.38.56-1-399936	118	7	7	3	0	2	654	6	6	0	0	NA	NA	NA	37	37	169	514	167	151	358	145	0	20	7	0	0.039	0.042
.	19.01.15-22.38.59-1-399937	92	6	6	0	0	0	645	5	5	0	0	NA	NA	NA	35	26	171	502	166	151	345	149	0	18	0	0	0.036	0
.	19.01.15-22.39.03-1-399938	123	9	9	5	0	5	655	8	8	0	0	NA	NA	NA	31	35	169	510	169	153	349	153	1	22	5	0.006	0.043	0.03
.	19.01.15-22.39.10-1-399942	88	4	4	1	0	1	645	3	3	0	0	NA	NA	NA	29	24	167	498	172	144	344	157	5	11	0	0.03	0.022	0
.	19.01.15-22.39.11-1-399943	141	7	7	1	0	1	649	5	5	0	0	NA	NA	NA	38	30	171	506	166	152	348	149	7	2	8	0.041	0.004	0.048
.	19.01.15-22.39.17-1-399944	176	15	15	8	0	6	671	14	14	0	0	NA	NA	NA	62	54	172	526	169	154	365	152	10	69	0	0.058	0.131	0
.	19.01.15-22.39.18-1-399945	65	2	2	1	0	1	451	1	1	0	0	NA	NA	NA	15	23	165	503	168	103	242	106	2	0	0	0.012	0	0
.	19.01.15-22.39.19-1-399946	59	2	2	0	0	0	641	1	1	0	0	NA	NA	NA	29	29	169	505	168	151	345	145	3	0	2	0.018	0	0.012
.	19.01.15-22.39.19-1-399948	62	4	4	3	0	3	646	3	3	0	0	NA	NA	NA	31	33	171	509	166	151	350	145	6	10	0	0.035	0.02	0
.	19.01.15-22.39.22-1-399949	36	1	1	0	0	0	0	0	0	0	0	NA	NA	NA	11	13	165	496	165	0	0	0	0	0	2	0	0	0.012
.	19.01.15-22.39.24-1-399965	32	1	1	0	0	0	0	0	0	0	0	NA	NA	NA	10	12	165	495	165	0	0	0	0	3	0	0	0.006	0
.	19.01.15-22.39.28-1-399966	64	2	2	0	0	0	634	1	1	0	0	NA	NA	NA	23	20	167	502	164	147	344	143	0	1	1	0	0.002	0.006
.	19.01.15-22.39.28-1-399967	124	13	13	2	0	2	651	9	9	0	0	NA	NA	NA	35	47	170	521	169	147	356	148	6	10	5	0.035	0.019	0.03
.	19.01.15-22.39.29-1-399968	34	1	1	0	0	0	0	0	0	0	0	NA	NA	NA	10	4	163	491	163	0	0	0	1	0	0	0.006	0	0
.	19.01.15-22.39.30-1-399970	181	25	25	12	0	9	653	22	22	0	0	NA	NA	NA	56	40	172	510	171	154	348	151	4	84	8	0.023	0.165	0.047
.	19.01.15-22.39.30-1-399972	155	8	8	1	0	1	666	7	7	0	0	NA	NA	NA	37	50	172	518	173	153	357	156	0	17	0	0	0.033	0
.	19.01.15-22.39.32-1-399974	35	1	1	1	0	1	0	0	0	0	0	NA	NA	NA	12	12	165	496	164	0	0	0	0	0	5	0	0	0.03
.	19.01.15-22.39.33-1-399976	271	33	33	10	0	8	701	29	29	0	0	NA	NA	NA	75	88	182	542	177	161	380	160	15	139	6	0.082	0.256	0.034
.	19.01.15-22.39.35-1-399979	117	5	5	2	0	2	653	4	4	0	0	NA	NA	NA	42	39	170	514	168	150	353	150	10	1	0	0.059	0.002	0
.	19.01.15-22.39.35-1-399980	180	7	7	2	0	0	672	5	5	0	0	NA	NA	NA	50	59	172	523	177	154	362	156	3	18	1	0.017	0.034	0.006
.	19.01.15-22.39.42-1-399987	63	4	4	2	0	2	643	3	3	0	0	NA	NA	NA	27	35	171	508	169	147	344	152	5	12	0	0.029	0.024	0
.	19.01.15-22.39.56-1-399992	152	12	12	3	0	1	653	11	11	0	0	NA	NA	NA	50	42	169	520	166	151	357	145	8	50	3	0.047	0.096	0.018
.	19.01.15-22.39.57-1-399993	98	8	8	4	0	4	643	6	6	0	0	NA	NA	NA	38	26	166	507	166	146	349	148	14	10	0	0.084	0.02	0
.	19.01.15-22.40.01-1-399998	99	8	8	2	0	2	646	7	7	0	0	NA	NA	NA	36	30	172	504	167	154	342	150	4	16	0	0.023	0.032	0
.	19.01.15-22.40.03-1-399999	60	2	2	2	0	2	152	1	1	0	0	NA	NA	NA	12	22	168	500	167	35	80	37	0	4	0	0	0.008	0
.	19.01.15-22.40.05-1-400000	178	25	25	9	0	5	663	21	21	0	0	NA	NA	NA	51	53	172	523	171	155	360	148	22	43	7	0.128	0.082	0.041
.	19.01.15-22.40.07-1-400001	66	2	2	1	0	1	649	1	1	0	0	NA	NA	NA	15	28	167	504	170	149	347	153	0	8	0	0	0.016	0
.	19.01.15-22.40.12-1-400006	90	4	4	1	0	1	650	3	3	0	0	NA	NA	NA	36	32	173	504	168	154	343	153	8	5	0	0.046	0.01	0
.	19.01.15-22.40.17-1-400007	158	14	14	7	0	7	662	12	12	0	0	NA	NA	NA	39	45	176	513	169	158	352	152	0	36	0	0	0.07	0
.	19.01.15-22.40.19-1-400008	122	11	11	2	0	2	648	9	9	0	0	NA	NA	NA	37	29	165	510	167	148	349	151	8	23	2	0.048	0.045	0.012
.	19.01.15-22.40.22-1-400013	36	1	1	0	0	0	0	0	0	0	0	NA	NA	NA	7	6	163	493	163	0	0	0	0	1	0	0	0.002	0
.	19.01.15-22.40.23-1-400029	142	14	14	3	0	2	657	12	12	0	0	NA	NA	NA	35	38	174	512	165	155	354	148	18	29	4	0.103	0.057	0.024
.	19.01.15-22.40.25-1-400030	146	10	10	3	0	2	662	9	9	0	0	NA	NA	NA	37	52	172	517	176	150	355	157	8	10	4	0.047	0.019	0.023
.	19.01.15-22.40.26-1-400031	69	2	2	0	0	0	651	0	0	0	0	NA	NA	NA	14	28	167	505	169	150	350	151	3	1	0	0.018	0.002	0
.	19.01.15-22.40.28-1-400032	68	4	4	0	0	0	640	3	3	0	0	NA	NA	NA	24	26	167	505	167	144	348	148	0	7	0	0	0.014	0
.	19.01.15-22.40.31-1-400035	33	1	1	1	0	1	0	0	0	0	0	NA	NA	NA	14	13	169	490	167	0	0	0	0	0	0	0	0	0
.	19.01.15-22.40.33-1-400038	149	13	13	6	0	5	658	12	12	0	0	NA	NA	NA	58	53	169	526	171	148	360	150	0	52	5	0	0.099	0.029
.	19.01.15-22.40.39-1-400050	150	16	16	3	0	3	664	14	14	0	0	NA	NA	NA	45	51	170	527	167	147	366	151	8	24	11	0.047	0.046	0.066
.	19.01.15-22.40.41-1-400053	65	5	5	0	0	0	641	4	4	0	0	NA	NA	NA	23	20	166	501	166	148	343	150	0	9	4	0	0.018	0.024
.	19.01.15-22.40.42-1-400054	94	5	5	0	0	0	646	4	4	0	0	NA	NA	NA	42	30	172	501	170	152	345	149	0	21	0	0	0.042	0
.	19.01.15-22.40.44-1-400055	203	45	45	11	0	9	674	40	40	0	0	NA	NA	NA	59	60	171	536	166	153	372	149	23	126	13	0.135	0.235	0.078
.	19.01.15-22.40.50-1-400064	145	9	9	0	0	0	669	8	8	0	0	NA	NA	NA	47	54	175	525	167	155	366	148	3	23	3	0.017	0.044	0.018
.	19.01.15-22.40.53-1-400065	170	9	9	3	0	2	672	8	8	0	0	NA	NA	NA	42	52	174	517	174	154	362	156	8	30	2	0.046	0.058	0.011
.	19.01.15-22.40.57-1-400066	117	8	8	3	0	3	643	7	7	0	0	NA	NA	NA	41	33	170	507	169	149	345	149	12	16	5	0.071	0.032	0.03
.	19.01.15-22.40.59-1-400067	230	44	44	13	0	8	681	41	41	0	0	NA	NA	NA	78	73	173	532	181	153	366	162	20	137	24	0.116	0.258	0.133
.	19.01.15-22.41.01-1-400068	92	7	7	0	0	0	646	5	5	0	0	NA	NA	NA	42	32	172	507	166	153	347	146	2	16	3	0.012	0.032	0.018
.	19.01.15-22.41.06-1-400069	87	7	7	3	0	2	643	4	4	0	0	NA	NA	NA	34	34	169	509	169	149	346	148	0	30	0	0	0.059	0
.	19.01.15-22.41.09-1-400070	207	21	21	5	0	4	668	19	19	0	0	NA	NA	NA	55	56	177	521	171	155	363	150	17	36	13	0.096	0.069	0.076
.	19.01.15-22.41.14-1-400074	264	18	18	5	0	4	676	17	17	0	0	NA	NA	NA	64	59	174	524	174	154	365	157	9	36	6	0.052	0.069	0.034
.	19.01.15-22.41.19-1-400075	123	20	20	6	0	3	655	17	17	0	0	NA	NA	NA	41	40	169	514	170	149	357	149	6	38	22	0.036	0.074	0.129
.	19.01.15-22.41.21-1-400076	213	53	53	20	0	14	671	48	48	0	0	NA	NA	NA	64	60	175	522	176	152	362	157	43	100	47	0.246	0.192	0.267
.	19.01.15-22.41.22-1-400092	89	5	5	2	0	2	653	4	4	0	0	NA	NA	NA	26	33	171	506	169	152	351	150	9	6	0	0.053	0.012	0
.	19.01.15-22.41.25-1-400093	124	17	17	7	0	4	646	15	15	0	0	NA	NA	NA	53	32	170	509	166	151	349	146	13	49	2	0.076	0.096	0.012
.	19.01.15-22.41.40-1-400106	37	1	1	1	0	1	0	0	0	0	0	NA	NA	NA	7	17	165	493	172	0	0	0	5	0	0	0.03	0	0
.	19.01.15-22.41.44-1-400108	240	61	61	19	0	14	683	55	55	0	0	NA	NA	NA	60	71	176	533	175	152	372	159	54	138	11	0.307	0.259	0.063
.	19.01.15-22.41.52-1-400114	90	7	7	0	0	0	646	6	6	0	0	NA	NA	NA	42	33	166	512	168	145	353	148	3	13	6	0.018	0.025	0.036
.	19.01.15-22.41.52-1-400115	94	5	5	3	0	2	649	3	3	0	0	NA	NA	NA	42	34	167	512	168	149	353	147	3	13	6	0.018	0.025	0.036
.	19.01.15-22.41.54-1-400116	57	2	2	0	0	0	100	1	1	0	0	NA	NA	NA	21	22	165	506	164	21	54	25	0	4	0	0	0.008	0
.	19.01.15-22.41.59-1-400117	60	2	2	0	0	0	300	1	1	0	0	NA	NA	NA	15	18	165	499	167	67	160	73	0	1	2	0	0.002	0.012
.	19.01.15-22.42.00-1-400118	83	8	8	1	0	1	651	7	7	0	0	NA	NA	NA	31	34	164	513	170	147	353	151	0	22	9	0	0.043	0.053
.	19.01.15-22.42.01-1-400119	86	9	9	1	0	1	644	8	8	0	0	NA	NA	NA	30	34	172	509	166	149	348	147	12	12	6	0.07	0.024	0.036
.	19.01.15-22.42.07-1-400120	178	54	54	13	0	9	677	48	48	0	0	NA	NA	NA	53	60	176	520	177	158	360	159	20	131	5	0.114	0.252	0.028
.	19.01.15-22.42.09-1-400121	62	2	2	2	0	2	646	1	1	0	0	NA	NA	NA	28	28	167	506	168	149	347	150	2	2	0	0.012	0.004	0
.	19.01.15-22.42.11-1-400125	164	14	14	5	0	5	660	12	12	0	0	NA	NA	NA	43	42	177	514	164	156	358	146	14	22	1	0.079	0.043	0.006
.	19.01.15-22.42.15-1-400126	36	1	1	0	0	0	0	0	0	0	0	NA	NA	NA	17	9	167	492	163	0	0	0	0	0	0	0	0	0
.	19.01.15-22.42.16-1-400127	122	8	8	2	0	1	656	7	7	0	0	NA	NA	NA	38	36	170	509	170	152	353	151	1	14	9	0.006	0.028	0.053
.	19.01.15-22.42.24-1-400147	93	5	5	3	0	1	644	4	4	0	0	NA	NA	NA	35	30	167	505	171	146	347	151	6	24	0	0.036	0.048	0
.	19.01.15-22.42.24-1-400148	180	18	18	8	0	6	675	16	16	0	0	NA	NA	NA	48	55	177	519	172	158	360	157	15	59	1	0.085	0.114	0.006
.	19.01.15-22.42.26-1-400149	29	1	1	0	0	0	0	0	0	0	0	NA	NA	NA	5	7	164	492	164	0	0	0	0	1	0	0	0.002	0
.	19.01.15-22.42.27-1-400150	85	4	4	0	0	0	640	3	3	0	0	NA	NA	NA	30	23	169	504	163	150	344	146	3	13	0	0.018	0.026	0
.	19.01.15-22.42.31-1-400153	96	11	11	4	0	3	658	10	10	0	0	NA	NA	NA	25	40	172	512	169	152	358	148	5	26	0	0.029	0.051	0
.	19.01.15-22.42.37-1-400164	146	25	25	7	0	6	641	23	23	0	0	NA	NA	NA	43	33	169	507	170	146	345	150	7	64	14	0.041	0.126	0.082
.	19.01.15-22.42.38-1-400166	119	6	6	3	0	1	660	4	4	0	0	NA	NA	NA	40	43	167	515	174	146	357	157	6	22	7	0.036	0.043	0.04
.	19.01.15-22.42.43-1-400171	149	7	7	2	0	2	669	6	6	0	0	NA	NA	NA	38	54	172	525	170	153	362	154	0	24	0	0	0.046	0
.	19.01.15-22.42.44-1-400172	65	2	2	0	0	0	504	1	1	0	0	NA	NA	NA	14	17	166	497	167	121	261	122	0	0	5	0	0	0.03
.	19.01.15-22.43.00-1-400181	64	2	2	1	0	1	645	1	1	0	0	NA	NA	NA	21	26	166	507	166	148	346	151	0	11	0	0	0.022	0
.	19.01.15-22.43.03-1-400182	147	11	11	0	0	0	659	10	10	0	0	NA	NA	NA	49	46	170	516	173	153	354	152	11	35	0	0.065	0.068	0
.	19.01.15-22.43.04-1-400184	241	17	17	7	0	7	685	14	14	0	0	NA	NA	NA	86	71	179	527	178	160	370	155	11	34	7	0.061	0.065	0.039
.	19.01.15-22.43.05-1-400185	86	6	6	1	0	1	651	4	4	0	0	NA	NA	NA	31	31	173	506	165	155	350	146	12	0	2	0.069	0	0.012
.	19.01.15-22.43.07-1-400187	90	7	7	0	0	0	649	6	6	0	0	NA	NA	NA	27	32	169	510	166	151	350	148	8	4	8	0.047	0.008	0.048
.	19.01.15-22.43.10-1-400188	95	7	7	4	0	3	665	6	6	0	0	NA	NA	NA	25	35	173	507	168	157	356	152	17	9	1	0.098	0.018	0.006
.	19.01.15-22.43.14-1-400192	117	8	8	0	0	0	652	7	7	0	0	NA	NA	NA	24	30	168	509	166	151	353	148	0	22	3	0	0.043	0.018
.	19.01.15-22.43.22-1-400193	204	16	16	9	0	8	670	13	13	0	0	NA	NA	NA	62	63	172	530	174	151	365	154	10	57	0	0.058	0.108	0
.	19.01.15-22.43.23-1-400209	124	12	12	3	0	3	650	11	11	0	0	NA	NA	NA	51	39	171	508	173	149	347	154	13	33	2	0.076	0.065	0.012
.	19.01.15-22.43.26-1-400210	59	4	4	0	0	0	646	3	3	0	0	NA	NA	NA	25	25	169	506	163	153	348	145	1	2	4	0.006	0.004	0.025
.	19.01.15-22.43.28-1-400211	90	5	5	2	0	2	643	4	4	0	0	NA	NA	NA	39	33	166	509	171	146	345	152	0	12	0	0	0.024	0
.	19.01.15-22.43.29-1-400212	120	8	8	1	0	1	658	7	7	0	0	NA	NA	NA	37	37	171	511	168	154	353	151	5	12	3	0.029	0.023	0.018
.	19.01.15-22.43.31-1-400215	34	1	1	0	0	0	0	0	0	0	0	NA	NA	NA	5	7	165	491	164	0	0	0	0	6	0	0	0.012	0
.	19.01.15-22.43.34-1-400219	34	1	1	0	0	0	0	0	0	0	0	NA	NA	NA	8	10	164	497	162	0	0	0	0	0	0	0	0	0
.	19.01.15-22.43.34-1-400220	291	21	21	7	0	4	702	19	19	0	0	NA	NA	NA	98	85	177	544	177	155	385	162	23	41	14	0.13	0.075	0.079
.	19.01.15-22.43.37-1-400224	33	1	1	0	0	0	0	0	0	0	0	NA	NA	NA	6	6	163	492	164	0	0	0	0	0	0	0	0	0
.	19.01.15-22.43.39-1-400227	200	12	12	4	0	3	680	11	11	0	0	NA	NA	NA	54	60	181	519	173	161	364	155	18	35	1	0.099	0.067	0.006
.	19.01.15-22.43.40-1-400228	32	1	1	0	0	0	0	0	0	0	0	NA	NA	NA	10	6	164	492	163	0	0	0	0	0	0	0	0	0
.	19.01.15-22.43.43-1-400231	97	4	4	2	0	2	647	3	3	0	0	NA	NA	NA	25	28	165	507	169	147	348	152	0	8	0	0	0.016	0
.	19.01.15-22.43.44-1-400232	120	11	11	5	0	3	651	10	10	0	0	NA	NA	NA	40	30	167	506	170	150	349	152	0	49	4	0	0.097	0.024
.	19.01.15-22.43.48-1-400236	92	5	5	1	0	1	657	3	3	0	0	NA	NA	NA	26	41	173	512	169	153	351	153	0	24	0	0	0.047	0
.	19.01.15-22.43.52-1-400238	96	11	11	7	0	5	653	8	8	0	0	NA	NA	NA	32	35	171	512	165	155	351	147	18	44	0	0.105	0.086	0
.	19.01.15-22.43.54-1-400239	94	4	4	3	0	3	655	3	3	0	0	NA	NA	NA	44	40	169	512	172	152	352	151	5	10	0	0.03	0.02	0
.	19.01.15-22.43.55-1-400241	184	19	19	4	0	4	678	15	15	0	0	NA	NA	NA	57	58	174	525	172	153	367	158	35	44	1	0.201	0.084	0.006
.	19.01.15-22.44.00-1-400242	61	3	3	2	0	1	646	0	0	0	0	NA	NA	NA	17	21	165	501	168	148	349	149	0	5	5	0	0.01	0.03
.	19.01.15-22.44.05-1-400243	36	1	1	0	0	0	0	0	0	0	0	NA	NA	NA	8	13	165	498	163	0	0	0	0	2	0	0	0.004	0
.	19.01.15-22.44.09-1-400244	63	3	3	0	0	0	651	2	2	0	0	NA	NA	NA	22	32	171	502	172	151	343	157	16	6	0	0.094	0.012	0
.	19.01.15-22.44.10-1-400248	67	3	3	2	0	1	642	2	2	0	0	NA	NA	NA	23	20	168	497	168	149	342	151	5	8	0	0.03	0.016	0
.	19.01.15-22.44.11-1-400249	88	7	7	1	0	1	653	5	5	0	0	NA	NA	NA	14	31	171	506	167	152	353	148	6	13	4	0.035	0.026	0.024
.	19.01.15-22.44.16-1-400250	31	1	1	0	0	0	0	0	0	0	0	NA	NA	NA	12	8	164	491	166	0	0	0	0	0	0	0	0	0
.	19.01.15-22.44.20-1-400252	183	34	34	11	0	8	685	30	30	0	0	NA	NA	NA	44	64	176	521	180	158	365	162	16	121	3	0.091	0.232	0.017
.	19.01.15-22.44.27-1-400268	32	1	1	0	0	0	0	0	0	0	0	NA	NA	NA	8	6	166	490	163	0	0	0	0	3	0	0	0.006	0
.	19.01.15-22.44.28-1-400269	34	1	1	1	0	1	0	0	0	0	0	NA	NA	NA	6	10	166	494	163	0	0	0	0	0	0	0	0	0
.	19.01.15-22.44.29-1-400270	157	11	11	9	0	2	665	10	10	0	0	NA	NA	NA	48	52	172	524	169	149	363	153	9	54	9	0.052	0.103	0.053
.	19.01.15-22.44.31-1-400273	158	11	11	4	0	3	653	10	10	0	0	NA	NA	NA	55	41	168	514	172	149	354	150	5	32	9	0.03	0.062	0.052
.	19.01.15-22.44.31-1-400274	272	22	22	10	0	8	693	21	21	0	0	NA	NA	NA	63	72	178	534	173	161	376	156	7	53	13	0.039	0.099	0.075
.	19.01.15-22.44.40-1-400287	121	7	7	2	0	1	649	6	6	0	0	NA	NA	NA	52	40	172	515	166	148	353	148	6	14	0	0.035	0.027	0
.	19.01.15-22.44.41-1-400290	28	1	1	0	0	0	0	0	0	0	0	NA	NA	NA	7	9	164	493	165	0	0	0	0	0	0	0	0	0
.	19.01.15-22.44.42-1-400291	154	8	8	3	0	3	678	7	7	0	0	NA	NA	NA	52	58	168	525	178	149	368	161	20	12	3	0.119	0.023	0.017
.	19.01.15-22.44.43-1-400292	58	2	2	0	0	0	633	1	1	0	0	NA	NA	NA	32	17	166	500	164	148	341	144	0	2	2	0	0.004	0.012
.	19.01.15-22.44.43-1-400293	63	2	2	0	0	0	626	1	1	0	0	NA	NA	NA	33	18	167	500	164	143	338	145	0	3	2	0	0.006	0.012
.	19.01.15-22.44.56-1-400302	225	26	26	11	0	8	682	21	21	0	0	NA	NA	NA	54	78	176	530	185	147	370	165	11	68	1	0.062	0.128	0.005
.	19.01.15-22.44.57-1-400303	89	5	5	1	0	1	642	4	4	0	0	NA	NA	NA	38	26	167	501	171	150	343	149	3	14	0	0.018	0.028	0
.	19.01.15-22.44.57-1-400304	34	1	1	1	0	1	0	0	0	0	0	NA	NA	NA	11	10	167	492	164	0	0	0	0	0	0	0	0	0
.	19.01.15-22.44.58-1-400305	118	10	10	3	0	3	640	9	9	0	0	NA	NA	NA	44	32	166	509	170	145	346	149	5	28	0	0.03	0.055	0
.	19.01.15-22.45.00-1-400306	87	8	8	2	0	2	657	6	6	0	0	NA	NA	NA	33	36	168	514	167	149	357	151	0	35	8	0	0.068	0.048
.	19.01.15-22.45.01-1-400307	113	7	7	0	0	0	651	6	6	0	0	NA	NA	NA	43	39	175	509	168	155	348	148	3	8	3	0.017	0.016	0.018
.	19.01.15-22.45.06-1-400308	143	15	15	5	0	4	657	14	14	0	0	NA	NA	NA	40	42	168	513	174	148	356	153	9	33	6	0.054	0.064	0.034
.	19.01.15-22.45.09-1-400309	113	6	6	3	0	2	650	5	5	0	0	NA	NA	NA	35	29	172	502	168	154	346	150	7	14	0	0.041	0.028	0
.	19.01.15-22.45.15-1-400314	203	17	17	3	0	2	677	15	15	0	0	NA	NA	NA	72	71	177	527	180	156	363	158	16	57	0	0.09	0.108	0
.	19.01.15-22.45.20-1-400315	120	14	14	3	0	3	661	9	9	0	0	NA	NA	NA	40	44	171	516	170	152	358	151	5	33	0	0.029	0.064	0
.	19.01.15-22.45.21-1-400316	210	17	17	4	0	3	682	16	16	0	0	NA	NA	NA	65	64	176	525	176	159	365	158	7	43	6	0.04	0.082	0.034
.	19.01.15-22.45.21-1-400317	175	20	20	13	0	9	661	16	16	0	0	NA	NA	NA	42	48	168	517	176	148	357	156	4	70	6	0.024	0.135	0.034
.	19.01.15-22.45.26-1-400333	33	1	1	0	0	0	0	0	0	0	0	NA	NA	NA	7	7	163	492	165	0	0	0	0	4	0	0	0.008	0
.	19.01.15-22.45.29-1-400334	94	3	3	0	0	0	638	2	2	0	0	NA	NA	NA	31	21	169	499	166	149	341	148	0	1	3	0	0.002	0.018
.	19.01.15-22.45.29-1-400335	59	2	2	0	0	0	148	1	1	0	0	NA	NA	NA	14	17	166	498	166	36	86	26	0	2	0	0	0.004	0
.	19.01.15-22.45.33-1-400340	89	7	7	3	0	3	646	6	6	0	0	NA	NA	NA	25	25	171	502	165	157	342	147	2	12	5	0.012	0.024	0.03
.	19.01.15-22.45.34-1-400344	83	4	4	0	0	0	640	3	3	0	0	NA	NA	NA	32	19	164	502	166	148	347	145	8	9	2	0.049	0.018	0.012
.	19.01.15-22.45.43-1-400351	287	33	33	7	0	4	686	31	31	0	0	NA	NA	NA	101	71	178	534	172	158	373	155	18	107	11	0.101	0.2	0.064
.	19.01.15-22.45.53-1-400357	212	23	23	5	0	4	667	21	21	0	0	NA	NA	NA	68	54	169	526	172	149	365	153	11	57	4	0.065	0.108	0.023
.	19.01.15-22.45.55-1-400358	183	13	13	2	0	0	675	12	12	0	0	NA	NA	NA	55	65	180	526	172	161	361	153	5	26	0	0.028	0.049	0
.	19.01.15-22.45.59-1-400359	243	57	57	17	0	12	682	53	53	0	0	NA	NA	NA	73	71	170	535	179	150	372	160	23	154	21	0.135	0.288	0.117
.	19.01.15-22.46.00-1-400360	34	1	1	0	0	0	0	0	0	0	0	NA	NA	NA	14	5	163	493	162	0	0	0	4	0	0	0.025	0	0
.	19.01.15-22.46.01-1-400361	64	4	4	1	0	1	639	3	3	0	0	NA	NA	NA	29	25	167	501	170	147	342	150	0	10	1	0	0.02	0.006
.	19.01.15-22.46.03-1-400362	151	11	11	4	0	1	658	10	10	0	0	NA	NA	NA	54	49	175	518	169	153	356	149	6	29	5	0.034	0.056	0.03
.	19.01.15-22.46.08-1-400363	32	1	1	0	0	0	0	0	0	0	0	NA	NA	NA	11	6	163	493	163	0	0	0	0	2	0	0	0.004	0
.	19.01.15-22.46.11-1-400367	144	6	6	1	0	1	646	5	5	0	0	NA	NA	NA	41	32	171	506	168	150	347	149	9	10	0	0.053	0.02	0
.	19.01.15-22.46.12-1-400368	59	2	2	1	0	0	643	1	1	0	0	NA	NA	NA	27	28	169	504	168	152	345	146	0	2	1	0	0.004	0.006
.	19.01.15-22.46.16-1-400369	56	2	2	0	0	0	49	1	1	0	0	NA	NA	NA	14	10	165	495	163	7	28	14	0	1	0	0	0.002	0
.	19.01.15-22.46.22-1-400374	93	7	7	2	0	2	636	5	5	0	0	NA	NA	NA	32	21	170	498	166	153	334	149	4	8	1	0.024	0.016	0.006
.	19.01.15-22.46.24-1-400390	59	2	2	0	0	0	647	1	1	0	0	NA	NA	NA	20	22	165	504	166	148	349	150	0	2	3	0	0.004	0.018
.	19.01.15-22.46.26-1-400392	128	6	6	0	0	0	653	5	5	0	0	NA	NA	NA	48	34	169	504	174	152	345	156	8	25	0	0.047	0.05	0
.	19.01.15-22.46.27-1-400393	64	2	2	0	0	0	202	1	1	0	0	NA	NA	NA	22	19	167	497	168	47	102	53	0	4	8	0	0.008	0.048
.	19.01.15-22.46.29-1-400394	57	2	2	0	0	0	50	1	1	0	0	NA	NA	NA	19	12	165	496	164	14	27	9	0	2	0	0	0.004	0
.	19.01.15-22.46.30-1-400397	118	6	6	1	0	1	649	3	3	0	0	NA	NA	NA	54	42	169	514	172	147	353	149	0	8	7	0	0.016	0.041
.	19.01.15-22.46.34-1-400401	173	9	9	1	0	0	664	8	8	0	0	NA	NA	NA	61	46	172	517	170	151	358	155	1	43	0	0.006	0.083	0
.	19.01.15-22.46.37-1-400409	37	1	1	0	0	0	0	0	0	0	0	NA	NA	NA	11	10	166	494	163	0	0	0	0	5	0	0	0.01	0
.	19.01.15-22.46.40-1-400413	61	2	2	0	0	0	641	1	1	0	0	NA	NA	NA	27	28	172	500	169	152	341	148	0	4	0	0	0.008	0
.	19.01.15-22.46.42-1-400415	36	1	1	0	0	0	0	0	0	0	0	NA	NA	NA	4	14	166	497	164	0	0	0	0	1	0	0	0.002	0
.	19.01.15-22.46.45-1-400416	120	5	5	2	0	2	664	3	3	0	0	NA	NA	NA	42	46	169	521	169	153	361	150	0	18	5	0	0.035	0.03
.	19.01.15-22.46.45-1-400417	215	17	17	3	0	1	683	16	16	0	0	NA	NA	NA	65	70	181	526	176	163	362	158	14	51	3	0.077	0.097	0.017
.	19.01.15-22.46.45-1-400418	32	1	1	0	0	0	0	0	0	0	0	NA	NA	NA	9	8	163	495	163	0	0	0	1	0	0	0.006	0	0
.	19.01.15-22.46.48-1-400422	123	10	10	0	0	0	671	9	9	0	0	NA	NA	NA	47	53	172	522	172	155	361	155	12	23	0	0.07	0.044	0
.	19.01.15-22.46.48-1-400423	31	1	1	0	0	0	0	0	0	0	0	NA	NA	NA	4	10	164	493	166	0	0	0	0	2	0	0	0.004	0
.	19.01.15-22.46.51-1-400430	66	4	4	0	0	0	639	3	3	0	0	NA	NA	NA	28	20	170	498	165	151	339	149	1	6	0	0.006	0.012	0
.	19.01.15-22.46.51-1-400431	119	10	10	3	0	3	656	9	9	0	0	NA	NA	NA	52	48	173	520	168	152	354	150	12	23	0	0.069	0.044	0
.	19.01.15-22.46.54-1-400432	180	22	22	7	0	5	669	21	21	0	0	NA	NA	NA	63	55	177	518	173	158	358	153	0	81	8	0	0.156	0.046
.	19.01.15-22.47.00-1-400433	66	4	4	1	0	0	650	3	3	0	0	NA	NA	NA	20	31	168	504	172	148	348	154	0	16	4	0	0.032	0.023
.	19.01.15-22.47.03-1-400434	86	4	4	2	0	2	647	3	3	0	0	NA	NA	NA	40	32	166	507	172	151	345	151	0	13	4	0	0.026	0.023
.	19.01.15-22.47.08-1-400435	153	8	8	1	0	1	653	6	6	0	0	NA	NA	NA	64	46	173	513	173	153	347	153	17	17	2	0.098	0.033	0.012
.	19.01.15-22.47.14-1-400439	83	8	8	2	0	0	628	7	7	0	0	NA	NA	NA	32	13	165	495	166	147	338	143	3	18	1	0.018	0.036	0.006
.	19.01.15-22.47.15-1-400440	32	1	1	1	0	1	0	0	0	0	0	NA	NA	NA	9	4	164	490	163	0	0	0	0	7	0	0	0.014	0
.	19.01.15-22.47.23-1-400456	64	2	2	2	0	2	632	1	1	0	0	NA	NA	NA	37	18	167	497	167	147	340	145	10	0	1	0.06	0	0.006
.	19.01.15-22.47.24-1-400457	234	23	23	5	0	3	689	22	22	0	0	NA	NA	NA	76	78	176	540	175	159	375	155	6	99	16	0.034	0.183	0.091
.	19.01.15-22.47.24-1-400458	32	1	1	1	0	1	0	0	0	0	0	NA	NA	NA	7	6	163	492	164	0	0	0	0	0	0	0	0	0
.	19.01.15-22.47.27-1-400459	267	53	53	16	0	13	691	49	49	0	0	NA	NA	NA	82	84	179	530	188	154	370	167	64	112	17	0.358	0.211	0.09
.	19.01.15-22.47.27-1-400460	123	10	10	3	0	3	660	9	9	0	0	NA	NA	NA	49	51	170	523	171	151	359	150	10	42	5	0.059	0.08	0.029
.	19.01.15-22.47.28-1-400461	35	1	1	0	0	0	0	0	0	0	0	NA	NA	NA	7	16	167	499	163	0	0	0	0	0	1	0	0	0.006
.	19.01.15-22.47.31-1-400464	35	1	1	0	0	0	0	0	0	0	0	NA	NA	NA	12	13	164	496	166	0	0	0	0	0	0	0	0	0
.	19.01.15-22.47.34-1-400468	35	1	1	0	0	0	0	0	0	0	0	NA	NA	NA	5	4	164	490	163	0	0	0	4	0	0	0.024	0	0
.	19.01.15-22.47.36-1-400472	31	1	1	1	0	1	0	0	0	0	0	NA	NA	NA	7	7	165	492	163	0	0	0	0	1	0	0	0.002	0
.	19.01.15-22.47.37-1-400473	111	4	4	0	0	0	648	3	3	0	0	NA	NA	NA	30	29	167	507	168	152	349	147	0	6	2	0	0.012	0.012
.	19.01.15-22.47.38-1-400475	58	2	2	1	0	1	198	1	1	0	0	NA	NA	NA	17	21	163	505	166	36	114	48	0	4	0	0	0.008	0
.	19.01.15-22.47.39-1-400476	62	2	2	2	0	2	152	1	1	0	0	NA	NA	NA	10	17	168	495	167	36	76	40	0	6	0	0	0.012	0
.	19.01.15-22.47.40-1-400479	154	7	7	1	0	1	664	6	6	0	0	NA	NA	NA	47	50	173	517	173	153	359	152	11	24	7	0.064	0.046	0.04
.	19.01.15-22.47.40-1-400481	120	7	7	2	0	2	657	6	6	0	0	NA	NA	NA	51	40	177	508	168	157	348	152	0	35	3	0	0.069	0.018
.	19.01.15-22.47.50-1-400487	32	1	1	0	0	0	0	0	0	0	0	NA	NA	NA	5	9	164	492	166	0	0	0	0	0	2	0	0	0.012
.	19.01.15-22.47.50-1-400488	65	3	3	0	0	0	639	2	2	0	0	NA	NA	NA	34	23	169	499	168	149	341	149	13	0	0	0.077	0	0
.	19.01.15-22.47.52-1-400489	34	1	1	0	0	0	0	0	0	0	0	NA	NA	NA	11	11	165	496	163	0	0	0	0	0	0	0	0	0
.	19.01.15-22.47.53-1-400490	91	3	3	0	0	0	646	2	2	0	0	NA	NA	NA	20	26	168	505	166	150	346	150	9	3	0	0.054	0.006	0
.	19.01.15-22.47.55-1-400491	122	27	27	8	0	6	644	26	26	0	0	NA	NA	NA	33	27	172	501	167	153	343	148	2	80	1	0.012	0.16	0.006
.	19.01.15-22.47.57-1-400492	34	1	1	0	0	0	0	0	0	0	0	NA	NA	NA	11	7	164	492	164	0	0	0	0	2	0	0	0.004	0
.	19.01.15-22.48.00-1-400493	120	11	11	3	0	3	656	9	9	0	0	NA	NA	NA	45	44	170	517	170	147	357	152	2	26	3	0.012	0.05	0.018
.	19.01.15-22.48.07-1-400495	268	30	30	13	0	8	695	28	28	0	0	NA	NA	NA	82	79	178	535	179	160	374	161	9	127	14	0.051	0.237	0.078
.	19.01.15-22.48.07-1-400496	116	12	12	4	0	3	644	10	10	0	0	NA	NA	NA	44	33	170	507	169	148	345	151	3	33	13	0.018	0.065	0.077
.	19.01.15-22.48.08-1-400497	156	28	28	9	0	3	657	26	26	0	0	NA	NA	NA	48	45	173	514	171	154	352	151	9	74	7	0.052	0.144	0.041
.	19.01.15-22.48.08-1-400498	30	1	1	0	0	0	0	0	0	0	0	NA	NA	NA	8	7	164	493	163	0	0	0	0	2	0	0	0.004	0
.	19.01.15-22.48.10-1-400502	181	23	23	13	0	9	672	21	21	0	0	NA	NA	NA	58	63	174	524	178	154	361	157	9	76	9	0.052	0.145	0.051
.	19.01.15-22.48.11-1-400503	120	21	21	5	0	4	663	18	18	0	0	NA	NA	NA	36	39	169	512	171	156	352	155	25	56	1	0.148	0.109	0.006
.	19.01.15-22.48.24-1-400521	64	3	3	2	0	2	638	2	2	0	0	NA	NA	NA	28	21	166	501	167	150	339	149	0	9	0	0	0.018	0
.	19.01.15-22.48.36-1-400529	152	9	9	1	0	1	663	7	7	0	0	NA	NA	NA	52	44	175	510	172	155	354	154	2	22	1	0.011	0.043	0.006
.	19.01.15-22.48.45-1-400539	60	2	2	1	0	1	645	1	1	0	0	NA	NA	NA	22	26	171	504	164	153	349	143	0	6	0	0	0.012	0
.	19.01.15-22.48.45-1-400540	123	26	26	5	0	5	665	22	22	0	0	NA	NA	NA	42	44	176	513	168	157	357	151	13	67	3	0.074	0.131	0.018
.	19.01.15-22.48.50-1-400545	36	1	1	1	0	1	0	0	0	0	0	NA	NA	NA	9	8	165	493	163	0	0	0	0	2	0	0	0.004	0
.	19.01.15-22.48.51-1-400550	120	19	19	5	0	4	654	17	17	0	0	NA	NA	NA	25	38	171	509	171	151	349	154	28	40	3	0.164	0.079	0.018
.	19.01.15-22.48.53-1-400551	147	9	9	2	0	2	663	7	7	0	0	NA	NA	NA	52	45	172	518	168	155	358	150	6	26	5	0.035	0.05	0.03
.	19.01.15-22.48.54-1-400552	355	30	30	11	0	9	721	27	27	0	0	NA	NA	NA	97	107	184	545	191	165	386	170	14	95	12	0.076	0.174	0.063
.	19.01.15-22.48.57-1-400554	91	4	4	0	0	0	653	3	3	0	0	NA	NA	NA	28	35	167	512	169	150	353	150	0	8	4	0	0.016	0.024
.	19.01.15-22.49.00-1-400555	175	11	11	3	0	1	661	10	10	0	0	NA	NA	NA	46	48	173	519	169	152	357	152	8	32	8	0.046	0.062	0.047
.	19.01.15-22.49.02-1-400556	208	35	35	11	0	4	692	31	31	0	0	NA	NA	NA	58	68	182	525	174	166	369	157	11	131	8	0.06	0.25	0.046
.	19.01.15-22.49.05-1-400557	66	3	3	2	0	1	647	2	2	0	0	NA	NA	NA	20	23	168	499	169	152	346	149	0	2	3	0	0.004	0.018
.	19.01.15-22.49.14-1-400561	175	7	7	2	0	1	662	4	4	0	0	NA	NA	NA	60	51	172	520	172	153	356	153	0	21	3	0	0.04	0.017
.	19.01.15-22.49.17-1-400562	60	2	2	0	0	0	501	1	1	0	0	NA	NA	NA	25	16	165	498	166	120	266	115	0	5	0	0	0.01	0
.	19.01.15-22.49.20-1-400564	118	9	9	2	0	1	642	8	8	0	0	NA	NA	NA	35	30	168	508	167	148	348	146	1	26	1	0.006	0.051	0.006
.	19.01.15-22.49.32-1-400583	175	22	22	7	0	4	664	18	18	0	0	NA	NA	NA	52	55	172	512	184	147	353	164	21	70	11	0.122	0.137	0.06
.	19.01.15-22.49.33-1-400585	203	34	34	5	0	5	693	31	31	0	0	NA	NA	NA	71	80	183	536	174	163	378	152	31	72	30	0.169	0.134	0.172
.	19.01.15-22.49.33-1-400586	123	10	10	0	0	0	651	9	9	0	0	NA	NA	NA	67	49	174	517	171	152	352	147	0	16	10	0	0.031	0.058
.	19.01.15-22.49.34-1-400588	176	35	35	9	0	6	680	32	32	0	0	NA	NA	NA	63	67	175	535	170	154	375	151	31	81	5	0.177	0.151	0.029
.	19.01.15-22.49.38-1-400593	88	8	8	6	0	4	649	6	6	0	0	NA	NA	NA	48	44	173	517	167	150	355	144	11	29	3	0.064	0.056	0.018
.	19.01.15-22.49.47-1-400599	83	4	4	2	0	2	649	1	1	0	0	NA	NA	NA	31	29	165	507	170	147	349	153	12	5	2	0.073	0.01	0.012
.	19.01.15-22.49.51-1-400602	324	44	44	18	0	10	710	41	41	0	0	NA	NA	NA	88	90	183	538	182	165	382	163	48	121	18	0.262	0.225	0.099
.	19.01.15-22.49.54-1-400603	60	3	3	2	0	2	642	2	2	0	0	NA	NA	NA	19	20	167	497	169	147	345	150	0	2	3	0	0.004	0.018
.	19.01.15-22.50.00-1-400604	125	9	9	5	0	2	656	8	8	0	0	NA	NA	NA	43	40	168	512	173	148	354	154	3	27	5	0.018	0.053	0.029
.	19.01.15-22.50.00-1-400605	189	14	14	7	0	5	667	12	12	0	0	NA	NA	NA	63	56	174	523	172	153	360	154	12	53	0	0.069	0.101	0
.	19.01.15-22.50.03-1-400610	33	1	1	0	0	0	0	0	0	0	0	NA	NA	NA	11	13	164	499	163	0	0	0	0	0	0	0	0	0
.	19.01.15-22.50.06-1-400611	58	3	3	2	0	2	646	1	1	0	0	NA	NA	NA	17	24	169	501	167	154	343	149	0	19	0	0	0.038	0
.	19.01.15-22.50.11-1-400616	125	18	18	6	0	6	662	15	15	0	0	NA	NA	NA	41	41	171	513	170	155	354	153	7	50	9	0.041	0.097	0.053
.	19.01.15-22.50.15-1-400617	88	3	3	1	0	1	645	2	2	0	0	NA	NA	NA	20	27	169	505	166	148	348	149	2	2	0	0.012	0.004	0
.	19.01.15-22.50.22-1-400622	60	2	2	2	0	1	642	1	1	0	0	NA	NA	NA	21	24	169	503	165	149	347	146	0	4	0	0	0.008	0
.	19.01.15-22.50.27-1-400638	65	2	2	2	0	2	645	1	1	0	0	NA	NA	NA	13	22	168	500	167	149	345	151	0	3	2	0	0.006	0.012
.	19.01.15-22.50.29-1-400639	62	5	5	1	0	1	638	4	4	0	0	NA	NA	NA	23	21	167	501	166	150	341	147	0	21	0	0	0.042	0
.	19.01.15-22.50.30-1-400641	206	13	13	5	0	4	671	11	11	0	0	NA	NA	NA	53	59	172	527	173	151	367	153	3	42	9	0.017	0.08	0.052
.	19.01.15-22.50.31-1-400643	64	3	3	2	0	2	630	2	2	0	0	NA	NA	NA	32	15	168	494	166	148	334	148	0	3	2	0	0.006	0.012
.	19.01.15-22.50.34-1-400648	66	4	4	1	0	0	634	3	3	0	0	NA	NA	NA	31	19	166	501	165	148	342	144	2	11	3	0.012	0.022	0.018
.	19.01.15-22.50.37-1-400652	113	6	6	0	0	0	653	5	5	0	0	NA	NA	NA	43	37	172	508	170	156	346	151	0	11	0	0	0.022	0
.	19.01.15-22.50.42-1-400661	39	1	1	0	0	0	0	0	0	0	0	NA	NA	NA	9	10	165	495	163	0	0	0	0	0	0	0	0	0
.	19.01.15-22.50.42-1-400662	131	24	24	9	0	7	663	18	18	0	0	NA	NA	NA	47	44	174	511	172	157	351	155	4	121	3	0.023	0.237	0.017
.	19.01.15-22.50.44-1-400663	59	2	2	0	0	0	352	1	1	0	0	NA	NA	NA	16	15	165	500	163	88	186	78	0	0	1	0	0	0.006
.	19.01.15-22.50.45-1-400665	59	2	2	0	0	0	199	1	1	0	0	NA	NA	NA	18	12	169	493	163	46	109	44	0	1	0	0	0.002	0
.	19.01.15-22.50.47-1-400667	168	15	15	5	0	5	655	12	12	0	0	NA	NA	NA	59	44	169	518	170	148	356	151	16	43	0	0.095	0.083	0
.	19.01.15-22.50.50-1-400670	176	9	9	0	0	0	660	7	7	0	0	NA	NA	NA	61	56	175	523	171	149	362	149	0	11	8	0	0.021	0.047
.	19.01.15-22.50.55-1-400675	147	18	18	5	0	4	667	17	17	0	0	NA	NA	NA	64	50	172	519	172	155	360	152	0	57	8	0	0.11	0.047
.	19.01.15-22.50.55-1-400676	122	9	9	1	0	1	662	8	8	0	0	NA	NA	NA	43	47	171	516	173	152	357	153	21	35	0	0.123	0.068	0
.	19.01.15-22.50.56-1-400677	178	15	15	3	0	2	661	12	12	0	0	NA	NA	NA	60	49	174	513	175	154	352	155	3	46	4	0.017	0.09	0.023
.	19.01.15-22.50.58-1-400678	88	7	7	4	0	2	651	6	6	0	0	NA	NA	NA	26	34	171	513	163	156	350	145	0	17	7	0	0.033	0.043
.	19.01.15-22.51.03-1-400679	33	1	1	0	0	0	0	0	0	0	0	NA	NA	NA	8	18	165	498	168	0	0	0	0	1	0	0	0.002	0
.	19.01.15-22.51.05-1-400680	240	25	25	10	0	7	687	23	23	0	0	NA	NA	NA	74	78	172	543	176	150	378	159	14	89	0	0.081	0.164	0
.	19.01.15-22.51.12-1-400684	94	3	3	3	0	3	629	2	2	0	0	NA	NA	NA	32	22	167	503	165	145	338	146	0	5	1	0	0.01	0.006
.	19.01.15-22.51.18-1-400685	87	6	6	4	0	2	651	5	5	0	0	NA	NA	NA	35	29	171	502	169	153	349	149	6	24	5	0.035	0.048	0.03
.	19.01.15-22.51.19-1-400686	119	6	6	2	0	1	662	5	5	0	0	NA	NA	NA	43	45	173	519	166	154	359	149	2	19	3	0.012	0.037	0.018
.	19.01.15-22.51.21-1-400687	295	55	55	13	0	9	683	51	51	0	0	NA	NA	NA	88	70	176	528	179	154	369	160	32	135	21	0.182	0.256	0.117
.	19.01.15-22.51.21-1-400688	85	7	7	1	0	1	632	5	5	0	0	NA	NA	NA	37	21	170	500	164	153	337	142	10	5	5	0.059	0.01	0.03
.	19.01.15-22.51.23-1-400704	174	13	13	5	0	5	678	11	11	0	0	NA	NA	NA	53	63	175	525	176	154	366	158	7	55	0	0.04	0.105	0
.	19.01.15-22.51.30-1-400707	33	1	1	0	0	0	0	0	0	0	0	NA	NA	NA	9	13	168	493	165	0	0	0	0	0	0	0	0	0
.	19.01.15-22.51.32-1-400710	239	18	18	3	0	2	674	16	16	0	0	NA	NA	NA	55	57	176	519	175	158	360	156	0	42	4	0	0.081	0.023
.	19.01.15-22.51.33-1-400712	65	2	2	0	0	0	454	1	1	0	0	NA	NA	NA	17	17	169	497	164	114	226	114	0	5	0	0	0.01	0
.	19.01.15-22.51.37-1-400716	58	2	2	0	0	0	641	1	1	0	0	NA	NA	NA	19	21	166	504	164	151	344	146	0	2	4	0	0.004	0.024
.	19.01.15-22.51.37-1-400718	291	33	33	10	0	9	697	30	30	0	0	NA	NA	NA	79	82	174	538	183	156	376	165	4	101	10	0.023	0.188	0.055
.	19.01.15-22.51.47-1-400725	37	1	1	1	0	1	0	0	0	0	0	NA	NA	NA	12	10	164	495	164	0	0	0	0	0	0	0	0	0
.	19.01.15-22.51.49-1-400729	33	1	1	0	0	0	0	0	0	0	0	NA	NA	NA	4	16	168	497	164	0	0	0	0	2	0	0	0.004	0
.	19.01.15-22.51.51-1-400730	126	4	4	2	0	1	656	3	3	0	0	NA	NA	NA	39	43	169	519	168	150	358	148	10	4	0	0.059	0.008	0
.	19.01.15-22.51.51-1-400731	147	25	25	9	0	7	657	23	23	0	0	NA	NA	NA	57	49	177	512	173	158	347	152	5	68	4	0.028	0.133	0.023
.	19.01.15-22.51.52-1-400732	62	3	3	0	0	0	638	2	2	0	0	NA	NA	NA	33	23	168	500	168	150	339	149	0	4	0	0	0.008	0
.	19.01.15-22.51.58-1-400733	155	17	17	5	0	5	676	15	15	0	0	NA	NA	NA	26	55	175	525	168	159	368	149	5	62	2	0.029	0.118	0.012
.	19.01.15-22.52.03-1-400734	34	1	1	1	0	1	0	0	0	0	0	NA	NA	NA	11	9	163	494	165	0	0	0	0	0	0	0	0	0
.	19.01.15-22.52.03-1-400735	90	4	4	2	0	1	657	3	3	0	0	NA	NA	NA	35	41	178	509	167	160	349	148	3	4	6	0.017	0.008	0.036
.	19.01.15-22.52.05-1-400736	62	3	3	2	0	2	646	2	2	0	0	NA	NA	NA	27	34	169	508	170	147	348	151	0	6	5	0	0.012	0.029
.	19.01.15-22.52.06-1-400737	177	25	25	5	0	3	674	22	22	0	0	NA	NA	NA	59	59	176	520	176	158	360	156	22	73	1	0.125	0.14	0.006
.	19.01.15-22.52.08-1-400738	184	13	13	5	0	4	658	12	12	0	0	NA	NA	NA	54	43	169	515	172	148	359	151	12	24	6	0.071	0.047	0.035
.	19.01.15-22.52.20-1-400742	143	6	6	3	0	2	664	5	5	0	0	NA	NA	NA	66	56	178	516	175	155	352	157	2	14	1	0.011	0.027	0.006
.	19.01.15-22.52.22-1-400747	34	1	1	0	0	0	0	0	0	0	0	NA	NA	NA	16	11	167	494	163	0	0	0	0	1	0	0	0.002	0
.	19.01.15-22.52.24-1-400763	63	2	2	1	0	1	639	1	1	0	0	NA	NA	NA	30	28	165	507	169	144	348	147	0	3	4	0	0.006	0.024
.	19.01.15-22.52.31-1-400766	33	1	1	0	0	0	0	0	0	0	0	NA	NA	NA	11	8	165	493	163	0	0	0	0	0	1	0	0	0.006
.	19.01.15-22.52.34-1-400769	205	17	17	5	0	3	678	16	16	0	0	NA	NA	NA	67	69	184	527	171	166	358	154	12	45	0	0.065	0.085	0
.	19.01.15-22.52.37-1-400774	239	14	14	3	0	1	680	13	13	0	0	NA	NA	NA	87	67	175	531	174	156	369	155	17	39	5	0.097	0.073	0.029
.	19.01.15-22.52.37-1-400775	90	7	7	3	0	2	652	5	5	0	0	NA	NA	NA	26	33	170	510	166	153	353	146	3	24	4	0.018	0.047	0.024
.	19.01.15-22.52.41-1-400785	90	7	7	1	0	1	640	6	6	0	0	NA	NA	NA	17	21	167	501	166	149	348	143	1	6	13	0.006	0.012	0.078
.	19.01.15-22.52.46-1-400786	98	7	7	2	0	2	648	5	5	0	0	NA	NA	NA	42	32	170	507	168	150	347	151	4	19	3	0.024	0.037	0.018
.	19.01.15-22.52.47-1-400789	33	1	1	0	0	0	0	0	0	0	0	NA	NA	NA	11	11	164	493	167	0	0	0	1	0	0	0.006	0	0
.	19.01.15-22.52.49-1-400792	116	11	11	3	0	3	666	10	10	0	0	NA	NA	NA	36	47	175	513	172	157	354	155	10	41	0	0.057	0.08	0
.	19.01.15-22.52.50-1-400793	121	18	18	5	0	3	645	16	16	0	0	NA	NA	NA	40	28	171	502	168	149	346	150	5	50	8	0.029	0.1	0.048
.	19.01.15-22.53.00-1-400798	98	16	16	3	0	1	652	14	14	0	0	NA	NA	NA	20	37	171	512	167	153	351	148	23	22	2	0.135	0.043	0.012
.	19.01.15-22.53.00-1-400799	90	5	5	7	0	3	649	4	4	0	0	NA	NA	NA	41	30	170	504	169	150	352	147	13	11	0	0.076	0.022	0
.	19.01.15-22.53.04-1-400800	62	3	3	0	0	0	644	2	2	0	0	NA	NA	NA	19	28	170	502	169	151	342	151	0	8	0	0	0.016	0
.	19.01.15-22.53.08-1-400802	148	26	26	9	0	5	659	23	23	0	0	NA	NA	NA	55	47	172	519	169	154	356	149	22	69	2	0.128	0.133	0.012
.	19.01.15-22.53.14-1-400806	113	5	5	1	0	1	633	4	4	0	0	NA	NA	NA	40	18	170	497	164	151	334	148	0	12	8	0	0.024	0.049
.	19.01.15-22.53.17-1-400807	115	8	8	2	0	1	660	7	7	0	0	NA	NA	NA	39	41	170	514	170	154	354	152	10	19	1	0.059	0.037	0.006
.	19.01.15-22.53.19-1-400808	125	9	9	2	0	2	653	8	8	0	0	NA	NA	NA	51	48	172	522	167	151	357	145	6	21	0	0.035	0.04	0
.	19.01.15-22.53.20-1-400809	94	4	4	0	0	0	631	3	3	0	0	NA	NA	NA	30	16	166	493	170	143	336	152	5	3	2	0.03	0.006	0.012
.	19.01.15-22.53.22-1-400810	145	18	18	4	0	3	657	16	16	0	0	NA	NA	NA	35	41	170	513	171	145	358	154	24	22	4	0.141	0.043	0.023
.	19.01.15-22.53.28-1-400826	62	5	5	0	0	0	644	4	4	0	0	NA	NA	NA	20	26	170	505	164	149	349	146	1	16	8	0.006	0.032	0.049
.	19.01.15-22.53.32-1-400830	114	10	10	4	0	4	661	8	8	0	0	NA	NA	NA	46	45	173	512	173	153	354	154	0	18	12	0	0.035	0.069
.	19.01.15-22.53.36-1-400835	63	2	2	0	0	0	553	1	1	0	0	NA	NA	NA	18	19	167	502	163	131	296	126	0	5	1	0	0.01	0.006
.	19.01.15-22.53.37-1-400837	157	7	7	0	0	0	650	6	6	0	0	NA	NA	NA	48	36	167	513	169	146	352	152	0	8	10	0	0.016	0.059
.	19.01.15-22.53.43-1-400842	125	10	10	0	0	0	648	7	7	0	0	NA	NA	NA	38	34	170	506	171	147	345	156	9	24	10	0.053	0.047	0.058
.	19.01.15-22.53.43-1-400843	115	5	5	1	0	1	653	4	4	0	0	NA	NA	NA	30	42	169	516	170	147	355	151	6	6	1	0.036	0.012	0.006
.	19.01.15-22.53.47-1-400846	59	3	3	1	0	1	51	2	2	0	0	NA	NA	NA	19	13	164	496	166	14	24	13	0	3	0	0	0.006	0
.	19.01.15-22.53.50-1-400849	125	5	5	3	0	3	663	4	4	0	0	NA	NA	NA	46	43	171	512	173	155	351	157	0	19	0	0	0.037	0
.	19.01.15-22.53.54-1-400850	145	12	12	3	0	2	659	11	11	0	0	NA	NA	NA	50	45	173	515	170	151	358	150	20	32	2	0.116	0.062	0.012
.	19.01.15-22.53.55-1-400852	266	33	33	12	0	7	689	29	29	0	0	NA	NA	NA	84	75	172	538	178	153	376	160	66	93	14	0.384	0.173	0.079
.	19.01.15-22.53.57-1-400853	85	5	5	1	0	0	648	4	4	0	0	NA	NA	NA	17	27	168	506	166	150	350	148	3	10	0	0.018	0.02	0
.	19.01.15-22.53.57-1-400854	148	10	10	4	0	3	642	9	9	0	0	NA	NA	NA	51	39	172	508	172	150	343	149	17	6	2	0.099	0.012	0.012
.	19.01.15-22.53.58-1-400855	61	5	5	3	0	2	642	3	3	0	0	NA	NA	NA	23	26	169	505	165	149	346	147	13	9	0	0.077	0.018	0
.	19.01.15-22.54.01-1-400856	123	13	13	5	0	4	660	11	11	0	0	NA	NA	NA	48	49	170	516	176	152	349	159	8	43	11	0.047	0.083	0.062
.	19.01.15-22.54.08-1-400857	58	2	2	1	0	1	0	1	1	0	0	NA	NA	NA	20	17	165	499	166	0	0	0	0	4	0	0	0.008	0
.	19.01.15-22.54.09-1-400858	31	1	1	0	0	0	0	0	0	0	0	NA	NA	NA	6	6	164	491	164	0	0	0	0	1	0	0	0.002	0
.	19.01.15-22.54.11-1-400862	173	8	8	3	0	3	669	6	6	0	0	NA	NA	NA	53	55	170	526	172	151	366	152	15	17	4	0.088	0.032	0.023
.	19.01.15-22.54.12-1-400863	117	5	5	2	0	1	652	4	4	0	0	NA	NA	NA	37	43	173	516	167	148	356	148	11	18	0	0.064	0.035	0
.	19.01.15-22.54.15-1-400864	114	9	9	4	0	3	653	8	8	0	0	NA	NA	NA	48	47	173	516	171	150	356	147	12	21	2	0.069	0.041	0.012
.	19.01.15-22.54.18-1-400865	58	2	2	1	0	1	638	1	1	0	0	NA	NA	NA	18	19	169	498	165	151	340	147	4	1	0	0.024	0.002	0
.	19.01.15-22.54.18-1-400866	117	9	9	3	0	3	649	6	6	0	0	NA	NA	NA	47	36	170	509	170	151	349	149	20	22	0	0.118	0.043	0
.	19.01.15-22.54.24-1-400883	125	8	8	0	0	0	644	7	7	0	0	NA	NA	NA	44	32	167	509	169	147	348	149	8	2	6	0.048	0.004	0.036
.	19.01.15-22.54.31-1-400886	176	24	24	5	0	3	672	19	19	0	0	NA	NA	NA	59	56	179	515	175	159	356	157	18	75	10	0.101	0.146	0.057
.	19.01.15-22.54.32-1-400888	227	17	17	3	0	2	680	15	15	0	0	NA	NA	NA	71	62	174	527	174	156	368	156	6	75	2	0.034	0.142	0.011
.	19.01.15-22.54.32-1-400889	189	53	53	18	0	13	659	49	49	0	0	NA	NA	NA	50	41	171	513	170	153	354	152	15	137	21	0.088	0.267	0.124
.	19.01.15-22.54.35-1-400893	256	10	10	1	0	0	694	7	7	0	0	NA	NA	NA	84	80	173	539	181	153	382	159	23	30	6	0.133	0.056	0.033
.	19.01.15-22.54.39-1-400899	88	3	3	2	0	2	646	2	2	0	0	NA	NA	NA	32	26	166	503	170	150	345	151	0	6	1	0	0.012	0.006
.	19.01.15-22.54.40-1-400904	121	15	15	6	0	5	651	12	12	0	0	NA	NA	NA	39	38	171	512	168	149	354	148	20	29	3	0.117	0.057	0.018
.	19.01.15-22.54.48-1-400909	68	3	3	1	0	1	641	1	1	0	0	NA	NA	NA	18	21	169	500	165	150	343	148	5	0	0	0.03	0	0
.	19.01.15-22.54.49-1-400911	230	17	17	6	0	4	682	15	15	0	0	NA	NA	NA	86	65	170	535	173	153	373	156	2	63	3	0.012	0.118	0.017
.	19.01.15-22.54.55-1-400916	124	12	12	4	0	3	665	10	10	0	0	NA	NA	NA	54	43	172	511	173	153	354	158	25	32	0	0.145	0.063	0
.	19.01.15-22.55.02-1-400917	62	4	4	1	0	1	637	3	3	0	0	NA	NA	NA	22	20	167	501	165	147	343	147	0	7	10	0	0.014	0.061
.	19.01.15-22.55.06-1-400918	143	10	10	3	0	2	672	8	8	0	0	NA	NA	NA	45	60	175	526	172	155	363	154	11	13	7	0.063	0.025	0.041
.	19.01.15-22.55.09-1-400919	89	5	5	1	0	1	652	4	4	0	0	NA	NA	NA	33	31	169	505	170	153	350	149	5	14	2	0.03	0.028	0.012
.	19.01.15-22.55.11-1-400924	32	1	1	0	0	0	0	0	0	0	0	NA	NA	NA	7	7	164	492	164	0	0	0	0	1	0	0	0.002	0
.	19.01.15-22.55.13-1-400925	61	3	3	1	0	1	639	2	2	0	0	NA	NA	NA	22	12	166	492	167	150	339	150	0	12	4	0	0.024	0.024
.	19.01.15-22.55.21-1-400926	61	5	5	0	0	0	647	3	3	0	0	NA	NA	NA	13	24	164	506	167	144	351	152	2	9	0	0.012	0.018	0
.	19.01.15-22.55.22-1-400927	119	5	5	3	0	1	650	4	4	0	0	NA	NA	NA	39	38	171	513	167	154	350	146	4	8	2	0.023	0.016	0.012
.	19.01.15-22.55.28-1-400943	119	7	7	2	0	0	668	6	6	0	0	NA	NA	NA	31	49	170	516	176	154	358	156	0	24	5	0	0.047	0.028
.	19.01.15-22.55.30-1-400945	119	13	13	2	0	2	650	11	11	0	0	NA	NA	NA	39	42	171	515	169	152	351	147	11	20	4	0.064	0.039	0.024
.	19.01.15-22.55.31-1-400947	218	62	62	20	0	16	674	54	54	0	0	NA	NA	NA	79	64	176	530	171	155	367	152	17	155	27	0.097	0.292	0.158
.	19.01.15-22.55.31-1-400948	120	7	7	1	0	1	667	6	6	0	0	NA	NA	NA	45	50	173	520	170	154	361	152	0	24	0	0	0.046	0
.	19.01.15-22.55.31-1-400949	65	2	2	0	0	0	500	1	1	0	0	NA	NA	NA	18	21	168	496	170	116	271	113	5	1	0	0.03	0.002	0
.	19.01.15-22.55.38-1-400957	84	4	4	1	0	1	645	3	3	0	0	NA	NA	NA	26	28	169	504	168	150	347	148	2	6	0	0.012	0.012	0
.	19.01.15-22.55.42-1-400962	123	12	12	3	0	3	655	11	11	0	0	NA	NA	NA	35	34	171	504	172	153	349	153	5	34	11	0.029	0.067	0.064
.	19.01.15-22.55.43-1-400963	117	6	6	3	0	2	655	5	5	0	0	NA	NA	NA	37	32	168	503	174	150	347	158	19	8	0	0.113	0.016	0
.	19.01.15-22.55.45-1-400964	440	43	43	20	0	14	729	41	41	0	0	NA	NA	NA	141	118	182	561	188	164	396	169	33	145	5	0.181	0.258	0.027
.	19.01.15-22.55.50-1-400969	270	25	25	8	0	5	672	21	21	0	0	NA	NA	NA	58	57	172	526	172	151	369	152	20	80	5	0.116	0.152	0.029
.	19.01.15-22.55.53-1-400970	63	4	4	1	0	1	651	2	2	0	0	NA	NA	NA	21	30	166	510	167	147	355	149	19	3	0	0.114	0.006	0
.	19.01.15-22.55.57-1-400971	34	1	1	1	0	1	0	0	0	0	0	NA	NA	NA	10	10	165	494	164	0	0	0	0	0	2	0	0	0.012
.	19.01.15-22.55.59-1-400972	61	3	3	0	0	0	631	2	2	0	0	NA	NA	NA	30	17	164	499	167	148	339	144	0	6	0	0	0.012	0
.	19.01.15-22.56.02-1-400973	33	1	1	0	0	0	0	0	0	0	0	NA	NA	NA	5	7	163	492	165	0	0	0	0	0	0	0	0	0
.	19.01.15-22.56.05-1-400974	65	3	3	1	0	1	639	2	2	0	0	NA	NA	NA	30	21	169	501	164	152	342	145	2	4	3	0.012	0.008	0.018
.	19.01.15-22.56.09-1-400975	150	22	22	6	0	5	663	20	20	0	0	NA	NA	NA	43	51	173	519	172	155	355	153	32	64	6	0.185	0.123	0.035
.	19.01.15-22.56.13-1-400979	33	1	1	0	0	0	0	0	0	0	0	NA	NA	NA	10	10	164	495	164	0	0	0	0	0	0	0	0	0
.	19.01.15-22.56.14-1-400980	128	21	21	5	0	5	650	17	17	0	0	NA	NA	NA	44	45	174	511	173	149	350	151	19	45	14	0.109	0.088	0.081
.	19.01.15-22.56.16-1-400981	63	3	3	0	0	0	637	1	1	0	0	NA	NA	NA	24	20	167	502	164	147	342	148	0	4	3	0	0.008	0.018
.	19.01.15-22.56.18-1-400982	262	33	33	12	0	10	701	31	31	0	0	NA	NA	NA	81	85	183	537	178	166	378	157	21	111	4	0.115	0.207	0.022
.	19.01.15-22.56.20-1-400983	116	18	18	8	0	5	656	16	16	0	0	NA	NA	NA	39	38	171	515	165	152	355	149	23	47	5	0.135	0.091	0.03
.	19.01.15-22.56.32-1-401007	61	2	2	0	0	0	633	1	1	0	0	NA	NA	NA	29	21	167	504	163	143	345	145	5	3	0	0.03	0.006	0
.	19.01.15-22.56.43-1-401021	149	12	12	4	0	2	672	10	10	0	0	NA	NA	NA	50	53	171	523	172	156	365	151	20	40	12	0.117	0.076	0.07
.	19.01.15-22.56.45-1-401022	114	15	15	2	0	1	651	13	13	0	0	NA	NA	NA	45	40	167	522	164	149	357	145	20	18	20	0.12	0.034	0.122
.	19.01.15-22.56.51-1-401028	62	3	3	0	0	0	0	2	2	0	0	NA	NA	NA	21	9	163	493	166	0	0	0	0	11	0	0	0.022	0
.	19.01.15-22.56.53-1-401029	95	5	5	1	0	1	657	4	4	0	0	NA	NA	NA	37	40	174	510	169	156	347	154	0	17	1	0	0.033	0.006
.	19.01.15-22.56.55-1-401030	34	1	1	0	0	0	0	0	0	0	0	NA	NA	NA	12	5	163	493	162	0	0	0	0	1	0	0	0.002	0
.	19.01.15-22.56.56-1-401035	173	13	13	4	0	4	673	11	11	0	0	NA	NA	NA	57	56	177	519	173	161	358	154	0	53	11	0	0.102	0.064
.	19.01.15-22.56.57-1-401036	126	13	13	5	0	4	665	11	11	0	0	NA	NA	NA	39	52	171	525	169	152	362	151	0	50	0	0	0.095	0
.	19.01.15-22.56.57-1-401037	152	10	10	5	0	3	659	7	7	0	0	NA	NA	NA	43	44	173	514	170	154	353	152	10	22	3	0.058	0.043	0.018
.	19.01.15-22.56.58-1-401038	58	2	2	0	0	0	151	0	0	0	0	NA	NA	NA	17	10	165	495	163	29	80	42	2	0	0	0.012	0	0
.	19.01.15-22.57.07-1-401039	125	6	6	3	0	3	663	5	5	0	0	NA	NA	NA	34	54	172	522	173	153	360	150	0	23	4	0	0.044	0.023
.	19.01.15-22.57.12-1-401043	121	10	10	6	0	4	656	9	9	0	0	NA	NA	NA	36	39	172	508	172	150	350	156	0	40	12	0	0.079	0.07
.	19.01.15-22.57.14-1-401044	187	23	23	7	0	5	681	21	21	0	0	NA	NA	NA	55	64	179	522	176	162	362	157	17	69	0	0.095	0.132	0
.	19.01.15-22.57.15-1-401045	93	6	6	1	0	1	654	3	3	0	0	NA	NA	NA	26	36	171	510	168	150	351	153	1	27	0	0.006	0.053	0
.	19.01.15-22.57.15-1-401046	144	18	18	2	0	1	665	17	17	0	0	NA	NA	NA	42	47	171	517	172	152	359	154	16	44	1	0.094	0.085	0.006
.	19.01.15-22.57.21-1-401047	64	2	2	1	0	1	650	1	1	0	0	NA	NA	NA	17	31	172	506	166	151	348	151	6	4	0	0.035	0.008	0
.	19.01.15-22.57.25-1-401063	91	3	3	0	0	0	654	2	2	0	0	NA	NA	NA	34	36	172	508	169	153	351	150	4	3	0	0.023	0.006	0
.	19.01.15-22.57.26-1-401064	119	15	15	3	0	3	657	13	13	0	0	NA	NA	NA	43	43	168	516	172	148	354	155	5	42	0	0.03	0.081	0
.	19.01.15-22.57.29-1-401065	93	8	8	0	0	0	636	7	7	0	0	NA	NA	NA	32	22	170	497	168	146	342	148	0	23	1	0	0.046	0.006
.	19.01.15-22.57.36-1-401073	62	2	2	1	0	1	637	1	1	0	0	NA	NA	NA	29	21	167	504	163	148	344	145	0	8	0	0	0.016	0
.	19.01.15-22.57.36-1-401074	37	1	1	0	0	0	0	0	0	0	0	NA	NA	NA	7	10	163	494	166	0	0	0	0	3	0	0	0.006	0
.	19.01.15-22.57.37-1-401076	95	3	3	0	0	0	650	1	1	0	0	NA	NA	NA	33	31	168	506	170	151	347	152	0	8	1	0	0.016	0.006
.	19.01.15-22.57.39-1-401080	202	14	14	2	0	2	659	11	11	0	0	NA	NA	NA	53	51	176	517	171	155	354	150	1	21	7	0.006	0.041	0.041
.	19.01.15-22.57.41-1-401083	62	2	2	0	0	0	642	1	1	0	0	NA	NA	NA	28	22	164	498	173	147	341	154	0	7	0	0	0.014	0
.	19.01.15-22.57.50-1-401088	150	7	7	1	0	1	658	4	4	0	0	NA	NA	NA	52	47	172	516	172	153	357	148	2	5	8	0.012	0.01	0.047
.	19.01.15-22.57.51-1-401089	60	2	2	0	0	0	648	1	1	0	0	NA	NA	NA	28	32	168	506	171	151	342	155	0	2	0	0	0.004	0
.	19.01.15-22.57.52-1-401090	90	9	9	4	0	3	648	8	8	0	0	NA	NA	NA	31	34	171	511	165	152	350	146	2	26	0	0.012	0.051	0
.	19.01.15-22.57.54-1-401091	37	1	1	1	0	1	0	0	0	0	0	NA	NA	NA	9	14	164	498	165	0	0	0	0	1	0	0	0.002	0
.	19.01.15-22.57.54-1-401092	198	38	38	17	0	17	679	34	34	0	0	NA	NA	NA	55	64	180	522	175	161	360	158	38	107	18	0.211	0.205	0.103
.	19.01.15-22.57.56-1-401093	95	9	9	1	0	1	650	7	7	0	0	NA	NA	NA	31	35	168	511	169	147	353	150	22	19	3	0.131	0.037	0.018
.	19.01.15-22.57.58-1-401094	172	17	17	3	0	3	667	16	16	0	0	NA	NA	NA	70	53	177	523	166	156	365	146	3	47	6	0.017	0.09	0.036
.	19.01.15-22.57.58-1-401095	205	22	22	11	0	8	670	21	21	0	0	NA	NA	NA	63	56	172	527	170	153	368	149	18	76	14	0.105	0.144	0.082
.	19.01.15-22.58.05-1-401097	89	4	4	3	0	2	649	3	3	0	0	NA	NA	NA	28	33	172	511	163	155	352	142	0	10	4	0	0.02	0.025
.	19.01.15-22.58.10-1-401101	64	3	3	0	0	0	405	2	2	0	0	NA	NA	NA	19	19	166	498	168	94	214	97	0	3	2	0	0.006	0.012
.	19.01.15-22.58.10-1-401102	181	12	12	5	0	3	678	11	11	0	0	NA	NA	NA	56	57	174	527	169	154	372	152	0	49	4	0	0.093	0.024
.	19.01.15-22.58.17-1-401103	62	2	2	1	0	1	396	1	1	0	0	NA	NA	NA	22	20	166	500	167	88	220	88	0	2	3	0	0.004	0.018
.	19.01.15-22.58.21-1-401106	63	4	4	0	0	0	650	3	3	0	0	NA	NA	NA	20	28	168	504	169	153	348	149	8	3	0	0.048	0.006	0
.	19.01.15-22.58.23-1-401122	97	11	11	2	0	2	662	9	9	0	0	NA	NA	NA	25	37	169	512	169	154	356	152	14	15	0	0.083	0.029	0
.	19.01.15-22.58.25-1-401123	92	3	3	0	0	0	653	1	1	0	0	NA	NA	NA	34	39	174	507	171	156	346	151	2	5	0	0.011	0.01	0
.	19.01.15-22.58.27-1-401124	67	5	5	4	0	3	634	3	3	0	0	NA	NA	NA	26	14	167	495	165	147	338	149	11	17	0	0.066	0.034	0
.	19.01.15-22.58.29-1-401125	60	2	2	1	0	1	655	1	1	0	0	NA	NA	NA	20	31	168	504	172	150	349	156	0	8	0	0	0.016	0
.	19.01.15-22.58.38-1-401135	91	4	4	2	0	0	648	3	3	0	0	NA	NA	NA	22	31	169	508	167	149	352	147	5	8	5	0.03	0.016	0.03
.	19.01.15-22.58.39-1-401137	95	16	16	3	0	3	646	13	13	0	0	NA	NA	NA	39	29	174	500	168	155	344	147	29	38	10	0.167	0.076	0.06
.	19.01.15-22.58.41-1-401140	171	10	10	2	0	1	658	9	9	0	0	NA	NA	NA	47	42	173	509	173	152	350	156	5	22	0	0.029	0.043	0
.	19.01.15-22.58.43-1-401145	66	5	5	2	0	1	639	4	4	0	0	NA	NA	NA	31	30	168	509	166	150	345	144	4	16	6	0.024	0.031	0.036
.	19.01.15-22.58.44-1-401146	235	29	29	13	0	10	677	27	27	0	0	NA	NA	NA	79	67	181	530	169	162	367	148	8	95	17	0.044	0.179	0.101
.	19.01.15-22.58.44-1-401147	91	5	5	1	0	1	648	4	4	0	0	NA	NA	NA	25	29	167	504	171	146	348	154	14	0	5	0.084	0	0.029
.	19.01.15-22.58.47-1-401150	119	6	6	2	0	1	646	3	3	0	0	NA	NA	NA	41	33	171	506	169	152	345	149	4	9	0	0.023	0.018	0
.	19.01.15-22.58.52-1-401153	236	29	29	13	0	10	678	25	25	0	0	NA	NA	NA	84	74	174	537	176	148	374	156	25	66	28	0.144	0.123	0.159
.	19.01.15-22.58.57-1-401159	60	2	2	0	0	0	630	1	1	0	0	NA	NA	NA	29	14	165	498	164	145	337	148	2	2	0	0.012	0.004	0
.	19.01.15-22.59.00-1-401160	151	7	7	0	0	0	657	5	5	0	0	NA	NA	NA	35	35	173	507	168	153	353	151	0	11	4	0	0.022	0.024
.	19.01.15-22.59.02-1-401161	117	6	6	3	0	2	653	4	4	0	0	NA	NA	NA	28	32	174	504	167	158	346	149	0	14	6	0	0.028	0.036
.	19.01.15-22.59.04-1-401162	96	8	8	0	0	0	654	7	7	0	0	NA	NA	NA	40	44	168	514	175	151	355	148	0	18	6	0	0.035	0.034
.	19.01.15-22.59.09-1-401163	120	7	7	0	0	0	670	6	6	0	0	NA	NA	NA	39	45	170	514	174	155	359	156	11	13	9	0.065	0.025	0.052
.	19.01.15-22.59.10-1-401167	126	15	15	6	0	5	653	13	13	0	0	NA	NA	NA	45	44	170	517	170	147	356	150	18	51	4	0.106	0.099	0.024
.	19.01.15-22.59.12-1-401168	150	9	9	1	0	1	641	8	8	0	0	NA	NA	NA	40	27	167	502	171	147	343	151	7	12	1	0.042	0.024	0.006
.	19.01.15-22.59.20-1-401170	93	5	5	3	0	2	644	4	4	0	0	NA	NA	NA	39	31	169	506	169	150	346	148	0	20	5	0	0.04	0.03
.	19.01.15-22.59.21-1-401171	95	3	3	1	0	1	637	2	2	0	0	NA	NA	NA	32	18	167	499	165	148	343	146	0	13	0	0	0.026	0
.	19.01.15-22.59.23-1-401187	128	9	9	4	0	4	660	6	6	0	0	NA	NA	NA	40	42	175	512	168	157	355	148	0	33	2	0	0.064	0.012
.	19.01.15-22.59.29-1-401188	207	11	11	5	0	4	674	7	7	0	0	NA	NA	NA	70	61	179	519	176	160	357	157	7	48	0	0.039	0.092	0
.	19.01.15-22.59.32-1-401191	111	7	7	2	0	2	660	6	6	0	0	NA	NA	NA	39	46	175	519	165	159	357	144	5	7	5	0.029	0.013	0.03
.	19.01.15-22.59.33-1-401195	93	4	4	0	0	0	632	3	3	0	0	NA	NA	NA	29	21	170	496	168	146	336	150	3	10	0	0.018	0.02	0
.	19.01.15-22.59.36-1-401198	94	6	6	0	0	0	648	4	4	0	0	NA	NA	NA	29	31	174	504	166	154	348	146	1	6	10	0.006	0.012	0.06
.	19.01.15-22.59.47-1-401206	61	3	3	1	0	1	644	2	2	0	0	NA	NA	NA	24	24	171	499	167	156	338	150	0	9	0	0	0.018	0
.	19.01.15-22.59.47-1-401207	88	7	7	0	0	0	642	6	6	0	0	NA	NA	NA	29	27	168	502	170	149	343	150	2	16	2	0.012	0.032	0.012
.	19.01.15-22.59.51-1-401210	98	9	9	2	0	1	654	7	7	0	0	NA	NA	NA	38	35	166	512	170	149	352	153	14	10	1	0.084	0.02	0.006
.	19.01.15-22.59.51-1-401211	121	13	13	6	0	3	643	9	9	0	0	NA	NA	NA	43	30	168	505	170	149	346	148	18	27	7	0.107	0.053	0.041
.	19.01.15-22.59.53-1-401212	122	23	23	8	0	7	658	22	22	0	0	NA	NA	NA	47	46	171	517	171	154	352	152	13	76	2	0.076	0.147	0.012
.	19.01.15-23.00.00-1-401213	177	21	21	5	0	5	668	18	18	0	0	NA	NA	NA	49	46	172	518	169	154	361	153	24	84	2	0.14	0.162	0.012
.	19.01.15-23.00.02-1-401218	187	21	21	8	0	5	674	18	18	0	0	NA	NA	NA	59	54	173	520	174	156	361	157	29	46	5	0.168	0.088	0.029
.	19.01.15-23.00.02-1-401219	34	1	1	1	0	1	0	0	0	0	0	NA	NA	NA	7	9	165	493	164	0	0	0	0	2	0	0	0.004	0
.	19.01.15-23.00.05-1-401220	90	5	5	1	0	1	649	3	3	0	0	NA	NA	NA	30	30	164	510	169	145	351	153	5	15	0	0.03	0.029	0
.	19.01.15-23.00.06-1-401221	86	3	3	0	0	0	647	2	2	0	0	NA	NA	NA	38	31	169	507	168	147	351	149	9	4	3	0.053	0.008	0.018
.	19.01.15-23.00.06-1-401222	62	2	2	0	0	0	252	1	1	0	0	NA	NA	NA	23	13	166	495	165	60	128	64	0	0	3	0	0	0.018
.	19.01.15-23.00.15-1-401227	35	1	1	0	0	0	0	0	0	0	0	NA	NA	NA	12	9	163	496	163	0	0	0	0	0	0	0	0	0
.	19.01.15-23.00.16-1-401228	153	9	9	0	0	0	658	6	6	0	0	NA	NA	NA	51	44	171	517	169	153	357	148	2	20	2	0.012	0.039	0.012
.	19.01.15-23.00.18-1-401229	123	5	5	2	0	2	673	4	4	0	0	NA	NA	NA	42	55	171	522	175	153	363	157	3	4	14	0.018	0.008	0.08
.	19.01.15-23.00.19-1-401230	241	16	16	4	0	4	687	14	14	0	0	NA	NA	NA	64	76	178	531	180	158	369	160	17	53	3	0.096	0.1	0.017
.	19.01.15-23.00.22-1-401235	58	2	2	1	0	1	350	1	1	0	0	NA	NA	NA	18	6	164	492	163	86	191	73	0	2	0	0	0.004	0
.	19.01.15-23.00.23-1-401251	181	31	31	6	0	5	664	26	26	0	0	NA	NA	NA	44	45	169	516	173	149	359	156	18	57	11	0.107	0.11	0.064
.	19.01.15-23.00.29-1-401252	117	8	8	2	0	1	655	6	6	0	0	NA	NA	NA	42	36	170	510	169	154	349	152	15	19	6	0.088	0.037	0.036
.	19.01.15-23.00.33-1-401257	95	7	7	1	0	1	642	6	6	0	0	NA	NA	NA	49	33	175	503	168	156	340	146	10	13	4	0.057	0.026	0.024
.	19.01.15-23.00.44-1-401271	123	15	15	6	0	4	644	13	13	0	0	NA	NA	NA	48	34	173	505	169	148	345	151	31	32	20	0.179	0.063	0.118
.	19.01.15-23.00.44-1-401272	93	3	3	0	0	0	652	2	2	0	0	NA	NA	NA	28	30	169	504	170	150	350	152	0	8	2	0	0.016	0.012
.	19.01.15-23.00.46-1-401274	145	21	21	9	0	7	659	20	20	0	0	NA	NA	NA	60	47	174	511	175	153	351	155	29	50	0	0.167	0.098	0
.	19.01.15-23.00.47-1-401276	149	10	10	4	0	3	665	8	8	0	0	NA	NA	NA	47	48	172	515	174	152	356	157	3	27	2	0.017	0.052	0.011
.	19.01.15-23.00.53-1-401279	34	1	1	1	0	1	0	0	0	0	0	NA	NA	NA	13	7	164	493	163	0	0	0	0	5	0	0	0.01	0
.	19.01.15-23.00.56-1-401280	117	10	10	4	0	4	655	8	8	0	0	NA	NA	NA	32	37	169	511	170	150	353	152	8	17	10	0.047	0.033	0.059
.	19.01.15-23.01.00-1-401285	93	7	7	2	0	1	653	6	6	0	0	NA	NA	NA	35	38	171	511	169	151	352	150	3	12	2	0.018	0.023	0.012
.	19.01.15-23.01.02-1-401316	122	6	6	3	0	2	643	5	5	0	0	NA	NA	NA	51	29	168	504	170	149	344	150	0	12	4	0	0.024	0.024
.	19.01.15-23.01.05-1-401337	268	42	42	13	0	11	685	36	36	0	0	NA	NA	NA	72	71	172	533	179	153	371	161	38	106	15	0.221	0.199	0.084
.	19.01.15-23.01.12-1-401361	193	17	17	4	0	3	666	16	16	0	0	NA	NA	NA	70	55	180	518	170	158	358	150	23	33	3	0.128	0.064	0.018
.	19.01.15-23.01.14-1-401362	112	7	7	2	0	2	638	6	6	0	0	NA	NA	NA	24	20	165	499	169	147	339	152	11	11	8	0.067	0.022	0.047
.	19.01.15-23.01.18-1-401363	89	7	7	3	0	3	649	5	5	0	0	NA	NA	NA	41	35	166	513	169	146	353	150	3	16	0	0.018	0.031	0
.	19.01.15-23.01.20-1-401364	87	3	3	1	0	1	638	2	2	0	0	NA	NA	NA	27	24	167	502	168	146	343	149	0	8	0	0	0.016	0
.	19.01.15-23.01.20-1-401365	61	2	2	1	0	1	641	1	1	0	0	NA	NA	NA	22	19	169	496	167	152	340	149	2	1	0	0.012	0.002	0
.	19.01.15-23.01.22-1-401366	177	13	13	3	0	3	662	11	11	0	0	NA	NA	NA	51	42	177	508	170	162	349	151	4	31	5	0.023	0.061	0.029
.	19.01.15-23.01.24-1-401382	59	2	2	1	0	1	100	1	1	0	0	NA	NA	NA	15	16	166	495	168	27	51	22	1	2	0	0.006	0.004	0
.	19.01.15-23.01.33-1-401387	34	1	1	0	0	0	0	0	0	0	0	NA	NA	NA	8	12	165	496	164	0	0	0	0	0	0	0	0	0
.	19.01.15-23.01.33-1-401390	35	1	1	0	0	0	0	0	0	0	0	NA	NA	NA	11	5	163	493	162	0	0	0	0	0	0	0	0	0
.	19.01.15-23.01.34-1-401391	86	4	4	1	0	0	636	3	3	0	0	NA	NA	NA	44	27	167	508	165	144	347	145	7	9	0	0.042	0.018	0
.	19.01.15-23.01.35-1-401393	36	1	1	0	0	0	0	0	0	0	0	NA	NA	NA	8	10	165	494	164	0	0	0	0	0	0	0	0	0
.	19.01.15-23.01.35-1-401394	88	9	9	3	0	2	655	8	8	0	0	NA	NA	NA	29	36	170	513	166	153	353	149	13	20	0	0.076	0.039	0
.	19.01.15-23.01.36-1-401396	28	1	1	0	0	0	0	0	0	0	0	NA	NA	NA	9	9	165	494	163	0	0	0	0	0	0	0	0	0
.	19.01.15-23.01.38-1-401399	119	12	12	0	0	0	648	10	10	0	0	NA	NA	NA	31	33	176	505	165	156	348	144	7	18	16	0.04	0.036	0.097
.	19.01.15-23.01.38-1-401400	212	15	15	6	0	3	678	14	14	0	0	NA	NA	NA	65	60	172	528	173	155	369	154	14	46	5	0.081	0.087	0.029
.	19.01.15-23.01.38-1-401401	180	11	11	3	0	3	686	10	10	0	0	NA	NA	NA	47	70	177	529	177	160	368	158	26	13	0	0.147	0.025	0
.	19.01.15-23.01.49-1-401409	95	8	8	2	0	1	650	6	6	0	0	NA	NA	NA	28	34	169	513	165	152	353	145	6	7	3	0.036	0.014	0.018
.	19.01.15-23.01.49-1-401411	87	9	9	2	0	1	630	7	7	0	0	NA	NA	NA	31	14	169	492	166	146	336	148	16	8	0	0.095	0.016	0
.	19.01.15-23.01.52-1-401412	58	2	2	0	0	0	0	1	1	0	0	NA	NA	NA	14	14	168	496	163	0	0	0	0	1	0	0	0.002	0
.	19.01.15-23.01.55-1-401413	98	14	14	5	0	4	652	12	12	0	0	NA	NA	NA	35	31	171	504	169	154	346	152	21	23	2	0.123	0.046	0.012
.	19.01.15-23.02.01-1-401414	186	19	19	6	0	4	672	18	18	0	0	NA	NA	NA	61	60	174	526	173	153	367	152	5	56	9	0.029	0.106	0.052
.	19.01.15-23.02.02-1-401415	120	7	7	1	0	0	661	6	6	0	0	NA	NA	NA	41	44	178	511	168	155	355	151	6	15	2	0.034	0.029	0.012
.	19.01.15-23.02.06-1-401416	98	9	9	3	0	3	644	7	7	0	0	NA	NA	NA	40	31	171	501	172	152	341	151	2	11	7	0.012	0.022	0.041
.	19.01.15-23.02.11-1-401420	84	3	3	2	0	2	641	2	2	0	0	NA	NA	NA	30	28	170	506	165	152	345	144	0	4	1	0	0.008	0.006
.	19.01.15-23.02.11-1-401421	118	14	14	4	0	3	656	12	12	0	0	NA	NA	NA	43	36	174	506	169	155	350	151	12	29	0	0.069	0.057	0
.	19.01.15-23.02.11-1-401422	35	1	1	1	0	1	0	0	0	0	0	NA	NA	NA	11	9	164	494	164	0	0	0	1	0	0	0.006	0	0
.	19.01.15-23.02.11-1-401423	30	1	1	0	0	0	0	0	0	0	0	NA	NA	NA	4	7	164	493	163	0	0	0	0	0	1	0	0	0.006
.	19.01.15-23.02.13-1-401424	62	3	3	1	0	1	642	1	1	0	0	NA	NA	NA	30	24	166	505	166	146	347	149	0	9	0	0	0.018	0
.	19.01.15-23.02.13-1-401425	33	1	1	0	0	0	0	0	0	0	0	NA	NA	NA	8	11	164	494	166	0	0	0	0	1	0	0	0.002	0
.	19.01.15-23.02.15-1-401426	64	3	3	0	0	0	644	2	2	0	0	NA	NA	NA	23	26	167	506	166	147	348	149	3	1	3	0.018	0.002	0.018
.	19.01.15-23.02.22-1-401431	63	5	5	1	0	1	641	4	4	0	0	NA	NA	NA	36	25	168	504	166	148	346	147	4	16	0	0.024	0.032	0
.	19.01.15-23.02.24-1-401447	119	4	4	0	0	0	652	3	3	0	0	NA	NA	NA	43	40	173	508	172	151	346	155	0	12	0	0	0.024	0
.	19.01.15-23.02.26-1-401448	62	2	2	0	0	0	634	1	1	0	0	NA	NA	NA	27	16	166	499	164	148	341	145	1	2	0	0.006	0.004	0
.	19.01.15-23.02.28-1-401449	115	6	6	4	0	4	649	5	5	0	0	NA	NA	NA	41	43	172	512	172	148	349	152	2	26	0	0.012	0.051	0
.	19.01.15-23.02.30-1-401451	177	20	20	6	0	5	679	17	17	0	0	NA	NA	NA	53	67	174	531	175	154	367	158	25	58	0	0.144	0.109	0
.	19.01.15-23.02.30-1-401452	31	1	1	0	0	0	0	0	0	0	0	NA	NA	NA	10	11	163	495	166	0	0	0	0	1	0	0	0.002	0
.	19.01.15-23.02.32-1-401455	213	13	13	4	0	3	676	10	10	0	0	NA	NA	NA	56	62	174	519	182	154	361	161	6	21	14	0.034	0.04	0.077
.	19.01.15-23.02.39-1-401463	99	9	9	1	0	1	660	8	8	0	0	NA	NA	NA	33	40	171	515	167	158	352	150	13	17	0	0.076	0.033	0
.	19.01.15-23.02.40-1-401465	66	2	2	0	0	0	641	1	1	0	0	NA	NA	NA	22	20	167	499	167	147	343	151	4	1	0	0.024	0.002	0
.	19.01.15-23.02.40-1-401468	142	17	17	5	0	5	668	16	16	0	0	NA	NA	NA	42	54	173	520	174	153	361	154	1	38	17	0.006	0.073	0.098
.	19.01.15-23.02.40-1-401469	33	1	1	0	0	0	0	0	0	0	0	NA	NA	NA	11	12	168	493	164	0	0	0	0	1	0	0	0.002	0
.	19.01.15-23.02.42-1-401470	112	7	7	1	0	0	635	6	6	0	0	NA	NA	NA	36	24	167	502	168	151	337	147	4	11	3	0.024	0.022	0.018
.	19.01.15-23.02.44-1-401471	125	8	8	0	0	0	658	5	5	0	0	NA	NA	NA	42	39	170	512	170	151	354	153	8	11	0	0.047	0.021	0
.	19.01.15-23.02.48-1-401479	123	7	7	1	0	1	653	6	6	0	0	NA	NA	NA	28	30	166	509	168	146	355	152	9	5	4	0.054	0.01	0.024
.	19.01.15-23.02.55-1-401481	180	20	20	7	0	7	676	17	17	0	0	NA	NA	NA	64	64	172	534	171	154	370	152	4	52	7	0.023	0.097	0.041
.	19.01.15-23.02.58-1-401482	153	16	16	3	0	2	659	13	13	0	0	NA	NA	NA	52	53	171	524	171	153	356	150	10	47	8	0.058	0.09	0.047
.	19.01.15-23.03.01-1-401487	37	1	1	0	0	0	0	0	0	0	0	NA	NA	NA	9	5	164	491	163	0	0	0	0	0	0	0	0	0
.	19.01.15-23.03.04-1-401488	142	12	12	3	0	3	649	11	11	0	0	NA	NA	NA	38	33	170	509	167	150	352	147	9	30	0	0.053	0.059	0
.	19.01.15-23.03.04-1-401490	35	1	1	0	0	0	0	0	0	0	0	NA	NA	NA	6	11	165	496	163	0	0	0	0	2	0	0	0.004	0
.	19.01.15-23.03.04-1-401491	34	1	1	0	0	0	0	0	0	0	0	NA	NA	NA	6	13	167	496	163	0	0	0	3	0	0	0.018	0	0
.	19.01.15-23.03.07-1-401492	159	9	9	5	0	3	665	7	7	0	0	NA	NA	NA	51	53	169	527	170	154	363	148	2	29	3	0.012	0.055	0.018
.	19.01.15-23.03.07-1-401493	121	10	10	2	0	2	640	7	7	0	0	NA	NA	NA	34	23	170	503	163	149	345	146	8	17	7	0.047	0.034	0.043
.	19.01.15-23.03.07-1-401494	87	6	6	1	0	1	653	5	5	0	0	NA	NA	NA	29	43	174	518	164	152	356	145	5	11	6	0.029	0.021	0.037
.	19.01.15-23.03.10-1-401498	141	18	18	1	0	0	655	16	16	0	0	NA	NA	NA	34	37	172	513	165	152	357	146	10	34	1	0.058	0.066	0.006
.	19.01.15-23.03.12-1-401499	176	41	41	6	0	5	665	37	37	0	0	NA	NA	NA	52	56	171	524	174	146	362	157	64	86	2	0.374	0.164	0.011
.	19.01.15-23.03.28-1-401515	153	11	11	3	0	3	660	7	7	0	0	NA	NA	NA	41	45	172	511	175	151	353	156	9	27	1	0.052	0.053	0.006
.	19.01.15-23.03.28-1-401516	90	7	7	0	0	0	640	6	6	0	0	NA	NA	NA	34	25	170	502	166	150	343	147	0	20	0	0	0.04	0
.	19.01.15-23.03.30-1-401517	63	3	3	0	0	0	402	2	2	0	0	NA	NA	NA	12	17	168	497	165	92	214	96	0	7	0	0	0.014	0
.	19.01.15-23.03.31-1-401520	95	9	9	3	0	3	641	7	7	0	0	NA	NA	NA	35	25	168	502	168	146	345	150	0	31	7	0	0.062	0.042
.	19.01.15-23.03.38-1-401529	34	1	1	0	0	0	0	0	0	0	0	NA	NA	NA	15	10	164	491	168	0	0	0	0	1	0	0	0.002	0
.	19.01.15-23.03.40-1-401533	70	2	2	1	0	1	643	1	1	0	0	NA	NA	NA	25	25	167	505	166	149	347	147	0	9	2	0	0.018	0.012
.	19.01.15-23.03.41-1-401534	143	12	12	4	0	3	670	9	9	0	0	NA	NA	NA	43	49	169	520	173	151	363	156	20	55	6	0.118	0.106	0.035
.	19.01.15-23.03.45-1-401535	115	5	5	1	0	0	652	4	4	0	0	NA	NA	NA	35	28	166	506	169	151	350	151	0	10	5	0	0.02	0.03
.	19.01.15-23.03.49-1-401540	149	11	11	3	0	3	652	10	10	0	0	NA	NA	NA	45	46	173	511	175	152	347	153	8	30	0	0.046	0.059	0
.	19.01.15-23.03.54-1-401541	60	2	2	0	0	0	642	1	1	0	0	NA	NA	NA	27	28	171	503	167	152	343	147	5	4	0	0.029	0.008	0
.	19.01.15-23.03.58-1-401543	116	5	5	1	0	1	663	4	4	0	0	NA	NA	NA	40	48	172	518	171	154	360	149	7	10	6	0.041	0.019	0.035
.	19.01.15-23.03.59-1-401544	151	18	18	5	0	3	662	16	16	0	0	NA	NA	NA	48	47	168	519	173	149	357	156	13	47	4	0.077	0.091	0.023
.	19.01.15-23.04.02-1-401545	150	11	11	1	0	1	675	10	10	0	0	NA	NA	NA	48	56	172	520	177	152	361	162	7	21	5	0.041	0.04	0.028
.	19.01.15-23.04.03-1-401546	176	32	32	12	0	8	674	31	31	0	0	NA	NA	NA	46	59	174	525	173	158	367	149	19	106	7	0.109	0.202	0.04
.	19.01.15-23.04.09-1-401547	119	11	11	3	0	3	662	9	9	0	0	NA	NA	NA	41	46	174	511	174	153	354	155	15	10	3	0.086	0.02	0.017
.	19.01.15-23.04.17-1-401551	177	36	36	16	0	14	663	33	33	0	0	NA	NA	NA	51	49	169	518	175	152	357	154	12	136	6	0.071	0.263	0.034
.	19.01.15-23.04.18-1-401552	150	17	17	5	0	3	663	16	16	0	0	NA	NA	NA	24	45	171	512	175	151	353	159	36	37	3	0.211	0.072	0.017
.	19.01.15-23.04.19-1-401553	34	1	1	0	0	0	0	0	0	0	0	NA	NA	NA	7	9	164	494	164	0	0	0	0	0	0	0	0	0
.	19.01.15-23.04.21-1-401555	63	2	2	0	0	0	640	1	1	0	0	NA	NA	NA	24	25	173	500	165	155	339	146	0	2	6	0	0.004	0.036
.	19.01.15-23.04.26-1-401571	30	1	1	0	0	0	0	0	0	0	0	NA	NA	NA	5	5	164	492	162	0	0	0	0	6	0	0	0.012	0
.	19.01.15-23.04.27-1-401572	180	27	27	9	0	5	674	23	23	0	0	NA	NA	NA	67	60	175	520	178	156	359	159	23	106	2	0.131	0.204	0.011
.	19.01.15-23.04.28-1-401573	34	1	1	0	0	0	0	0	0	0	0	NA	NA	NA	10	9	163	495	164	0	0	0	0	4	0	0	0.008	0
.	19.01.15-23.04.36-1-401581	61	3	3	1	0	0	639	2	2	0	0	NA	NA	NA	28	25	171	501	166	147	343	149	3	4	7	0.018	0.008	0.042
.	19.01.15-23.04.54-1-401595	269	38	38	12	0	6	701	36	36	0	0	NA	NA	NA	73	90	185	535	183	167	373	161	47	93	7	0.254	0.174	0.038
.	19.01.15-23.04.57-1-401596	172	19	19	3	0	2	671	18	18	0	0	NA	NA	NA	44	57	175	521	174	156	358	157	10	55	5	0.057	0.106	0.029
.	19.01.15-23.04.59-1-401597	60	4	4	0	0	0	642	2	2	0	0	NA	NA	NA	29	29	170	504	168	147	347	148	1	0	11	0.006	0	0.065
.	19.01.15-23.05.07-1-401602	155	13	13	1	0	1	659	10	10	0	0	NA	NA	NA	48	42	171	517	167	154	357	148	0	28	12	0	0.054	0.072
.	19.01.15-23.05.17-1-401607	97	8	8	3	0	2	642	6	6	0	0	NA	NA	NA	30	32	167	507	171	147	347	148	0	12	8	0	0.024	0.047
.	19.01.15-23.05.17-1-401608	176	30	30	9	0	3	686	29	29	0	0	NA	NA	NA	54	68	172	534	175	155	372	159	21	91	22	0.122	0.17	0.126
.	19.01.15-23.05.23-1-401624	90	5	5	3	0	2	652	4	4	0	0	NA	NA	NA	35	38	168	513	170	147	352	153	5	13	0	0.03	0.025	0
.	19.01.15-23.05.25-1-401625	88	12	12	7	0	5	639	11	11	0	0	NA	NA	NA	37	30	168	507	168	148	340	151	19	16	1	0.113	0.032	0.006
.	19.01.15-23.05.35-1-401633	234	22	22	4	0	2	689	19	19	0	0	NA	NA	NA	67	74	178	532	177	157	373	159	13	83	3	0.073	0.156	0.017
.	19.01.15-23.05.35-1-401634	90	4	4	2	0	1	642	2	2	0	0	NA	NA	NA	22	26	172	496	171	152	338	152	0	10	0	0	0.02	0
.	19.01.15-23.05.37-1-401637	178	17	17	4	0	3	669	14	14	0	0	NA	NA	NA	48	46	173	513	173	155	359	155	0	63	16	0	0.123	0.092
.	19.01.15-23.05.41-1-401642	35	1	1	0	0	0	0	0	0	0	0	NA	NA	NA	14	16	167	496	166	0	0	0	0	3	0	0	0.006	0
.	19.01.15-23.05.42-1-401643	62	3	3	1	0	1	641	2	2	0	0	NA	NA	NA	25	26	168	501	170	149	342	150	2	2	3	0.012	0.004	0.018
.	19.01.15-23.05.44-1-401644	85	3	3	1	0	1	642	1	1	0	0	NA	NA	NA	31	29	169	506	167	148	348	146	0	2	6	0	0.004	0.036
.	19.01.15-23.05.48-1-401648	185	19	19	7	0	7	670	17	17	0	0	NA	NA	NA	66	54	181	518	168	159	359	152	17	73	2	0.094	0.141	0.012
.	19.01.15-23.05.52-1-401650	118	10	10	3	0	2	667	9	9	0	0	NA	NA	NA	44	56	175	525	169	154	365	148	4	30	1	0.023	0.057	0.006
.	19.01.15-23.05.55-1-401651	96	10	10	2	0	2	653	9	9	0	0	NA	NA	NA	32	42	174	513	168	153	352	148	25	23	3	0.144	0.045	0.018
.	19.01.15-23.05.58-1-401652	59	2	2	0	0	0	202	1	1	0	0	NA	NA	NA	20	18	165	496	170	49	104	49	4	0	1	0.024	0	0.006
.	19.01.15-23.06.01-1-401653	180	21	21	4	0	3	670	19	19	0	0	NA	NA	NA	63	54	171	518	178	153	359	158	10	48	19	0.058	0.093	0.107
.	19.01.15-23.06.07-1-401654	203	29	29	10	0	5	665	25	25	0	0	NA	NA	NA	51	61	171	528	175	150	362	153	26	70	26	0.152	0.133	0.149
.	19.01.15-23.06.07-1-401655	116	4	4	3	0	2	647	3	3	0	0	NA	NA	NA	37	30	172	502	169	152	346	149	5	19	0	0.029	0.038	0
.	19.01.15-23.06.15-1-401659	35	1	1	0	0	0	0	0	0	0	0	NA	NA	NA	4	10	165	495	163	0	0	0	0	0	0	0	0	0
.	19.01.15-23.06.16-1-401660	32	1	1	0	0	0	0	0	0	0	0	NA	NA	NA	11	7	165	489	166	0	0	0	0	0	0	0	0	0
.	19.01.15-23.06.17-1-401661	210	21	21	5	0	3	691	18	18	0	0	NA	NA	NA	62	75	179	527	182	161	366	164	14	38	9	0.078	0.072	0.049
.	19.01.15-23.06.18-1-401662	63	7	7	1	0	0	638	5	5	0	0	NA	NA	NA	30	22	170	499	166	151	340	147	17	3	0	0.1	0.006	0
.	19.01.15-23.06.18-1-401663	157	35	35	6	0	4	657	32	32	0	0	NA	NA	NA	47	45	167	523	168	145	362	150	18	110	9	0.108	0.21	0.054
.	19.01.15-23.06.25-1-401684	144	22	22	7	0	5	661	18	18	0	0	NA	NA	NA	48	47	173	513	174	150	355	156	32	73	7	0.185	0.142	0.04
.	19.01.15-23.06.30-1-401686	88	3	3	1	0	0	645	2	2	0	0	NA	NA	NA	41	35	168	510	170	150	347	148	3	1	1	0.018	0.002	0.006
.	19.01.15-23.06.30-1-401687	89	6	6	3	0	2	654	5	5	0	0	NA	NA	NA	30	37	165	512	173	147	356	151	14	11	4	0.085	0.021	0.023
.	19.01.15-23.06.36-1-401694	84	5	5	2	0	1	639	4	4	0	0	NA	NA	NA	33	28	166	500	175	148	335	156	0	7	2	0	0.014	0.011
.	19.01.15-23.06.45-1-401700	61	2	2	1	0	1	0	1	1	0	0	NA	NA	NA	15	18	167	497	167	0	0	0	0	3	0	0	0.006	0
.	19.01.15-23.06.45-1-401701	121	15	15	2	0	1	656	14	14	0	0	NA	NA	NA	35	32	168	508	169	152	352	152	0	39	2	0	0.077	0.012
.	19.01.15-23.06.50-1-401711	174	12	12	2	0	1	670	11	11	0	0	NA	NA	NA	73	64	176	529	172	154	365	151	12	43	3	0.068	0.081	0.017
.	19.01.15-23.06.50-1-401712	151	8	8	3	0	3	653	7	7	0	0	NA	NA	NA	42	34	176	506	165	160	347	146	0	35	1	0	0.069	0.006
.	19.01.15-23.06.53-1-401713	63	4	4	4	0	2	648	3	3	0	0	NA	NA	NA	24	32	171	507	167	152	349	147	7	11	0	0.041	0.022	0
.	19.01.15-23.06.53-1-401714	90	7	7	3	0	2	644	6	6	0	0	NA	NA	NA	34	27	168	502	170	149	342	153	0	21	6	0	0.042	0.035
.	19.01.15-23.06.57-1-401715	64	2	2	0	0	0	401	1	1	0	0	NA	NA	NA	26	15	166	498	164	96	218	87	0	5	2	0	0.01	0.012
.	19.01.15-23.07.09-1-401723	56	2	2	1	0	1	634	1	1	0	0	NA	NA	NA	28	15	166	498	164	146	340	148	4	5	0	0.024	0.01	0
.	19.01.15-23.07.13-1-401724	87	7	7	1	0	1	645	6	6	0	0	NA	NA	NA	26	33	169	508	169	148	344	153	1	23	0	0.006	0.045	0
.	19.01.15-23.07.15-1-401725	122	22	22	5	0	3	648	19	19	0	0	NA	NA	NA	38	36	168	512	169	146	351	151	55	35	3	0.327	0.068	0.018
.	19.01.15-23.07.16-1-401726	141	7	7	4	0	4	667	4	4	0	0	NA	NA	NA	38	48	170	519	172	153	363	151	7	22	0	0.041	0.042	0
.	19.01.15-23.07.18-1-401727	72	2	2	1	0	1	641	1	1	0	0	NA	NA	NA	32	27	166	510	164	145	352	144	3	5	0	0.018	0.01	0
.	19.01.15-23.07.20-1-401728	98	6	6	2	0	2	643	5	5	0	0	NA	NA	NA	29	28	168	505	168	151	342	150	4	8	6	0.024	0.016	0.036
.	19.01.15-23.07.21-1-401729	122	10	10	5	0	5	641	8	8	0	0	NA	NA	NA	25	25	168	504	166	152	345	144	2	15	11	0.012	0.03	0.066
.	19.01.15-23.07.22-1-401730	140	13	13	5	0	5	648	11	11	0	0	NA	NA	NA	38	35	167	513	168	148	353	147	0	30	7	0	0.058	0.042
.	19.01.15-23.07.23-1-401731	57	2	2	0	0	0	0	1	1	0	0	NA	NA	NA	11	22	167	498	170	0	0	0	0	5	0	0	0.01	0
.	19.01.15-23.07.26-1-401747	62	4	4	1	0	1	647	3	3	0	0	NA	NA	NA	25	27	169	506	165	150	346	151	5	1	0	0.03	0.002	0
.	19.01.15-23.07.33-1-401753	63	3	3	0	0	0	638	2	2	0	0	NA	NA	NA	27	26	167	505	167	148	341	149	3	3	1	0.018	0.006	0.006
.	19.01.15-23.07.34-1-401754	152	21	21	5	0	2	660	19	19	0	0	NA	NA	NA	38	44	173	516	168	151	359	150	9	65	1	0.052	0.126	0.006
.	19.01.15-23.07.37-1-401758	31	1	1	0	0	0	0	0	0	0	0	NA	NA	NA	7	7	165	492	163	0	0	0	0	1	0	0	0.002	0
.	19.01.15-23.07.40-1-401761	117	11	11	1	0	1	647	10	10	0	0	NA	NA	NA	43	34	171	509	167	151	352	144	3	27	5	0.018	0.053	0.03
.	19.01.15-23.07.40-1-401765	34	1	1	0	0	0	0	0	0	0	0	NA	NA	NA	8	8	165	492	164	0	0	0	0	0	5	0	0	0.03
.	19.01.15-23.07.43-1-401766	85	6	6	0	0	0	643	4	4	0	0	NA	NA	NA	33	27	170	499	171	152	339	152	0	7	10	0	0.014	0.058
.	19.01.15-23.07.43-1-401767	125	17	17	4	0	3	654	14	14	0	0	NA	NA	NA	41	40	168	512	173	148	353	153	5	41	12	0.03	0.08	0.069
.	19.01.15-23.07.46-1-401769	119	14	14	5	0	4	666	12	12	0	0	NA	NA	NA	44	53	181	519	166	161	359	146	11	40	5	0.061	0.077	0.03
.	19.01.15-23.07.48-1-401771	179	42	42	13	0	10	674	38	38	0	0	NA	NA	NA	53	58	176	523	172	155	363	156	41	112	5	0.233	0.214	0.029
.	19.01.15-23.07.48-1-401772	34	1	1	0	0	0	0	0	0	0	0	NA	NA	NA	16	12	168	494	163	0	0	0	0	0	0	0	0	0
.	19.01.15-23.07.49-1-401775	91	3	3	1	0	1	643	2	2	0	0	NA	NA	NA	25	27	169	506	165	150	347	146	0	10	0	0	0.02	0
.	19.01.15-23.07.57-1-401776	62	2	2	0	0	0	101	1	1	0	0	NA	NA	NA	18	13	165	498	163	28	52	21	2	0	0	0.012	0	0
.	19.01.15-23.08.02-1-401777	61	3	3	0	0	0	646	2	2	0	0	NA	NA	NA	31	24	170	499	168	154	342	150	0	5	3	0	0.01	0.018
.	19.01.15-23.08.04-1-401778	115	5	5	2	0	1	650	4	4	0	0	NA	NA	NA	36	31	173	506	165	156	346	148	7	9	0	0.04	0.018	0
.	19.01.15-23.08.06-1-401780	86	5	5	3	0	3	652	4	4	0	0	NA	NA	NA	17	32	169	509	167	149	354	149	0	12	10	0	0.024	0.06
.	19.01.15-23.08.06-1-401781	153	17	17	7	0	6	657	15	15	0	0	NA	NA	NA	52	42	170	513	172	152	351	154	6	55	7	0.035	0.107	0.041
.	19.01.15-23.08.15-1-401785	153	41	41	13	0	9	673	36	36	0	0	NA	NA	NA	45	58	177	525	169	157	365	151	19	104	7	0.107	0.198	0.041
.	19.01.15-23.08.21-1-401788	94	7	7	3	0	3	650	5	5	0	0	NA	NA	NA	29	32	170	507	168	150	352	148	17	17	3	0.1	0.034	0.018
.	19.01.15-23.08.22-1-401789	262	17	17	2	0	1	698	15	15	0	0	NA	NA	NA	86	93	183	541	182	160	374	164	6	65	10	0.033	0.12	0.055
.	19.01.15-23.08.22-1-401790	63	3	3	1	0	0	625	2	2	0	0	NA	NA	NA	34	15	164	499	165	145	338	142	3	0	8	0.018	0	0.048
.	19.01.15-23.08.23-1-401806	148	23	23	6	0	3	651	21	21	0	0	NA	NA	NA	50	42	174	510	171	150	349	152	25	58	8	0.144	0.114	0.047
.	19.01.15-23.08.26-1-401807	94	11	11	4	0	3	643	10	10	0	0	NA	NA	NA	32	29	168	507	167	148	348	147	9	27	0	0.054	0.053	0
.	19.01.15-23.08.37-1-401816	120	8	8	2	0	1	657	7	7	0	0	NA	NA	NA	27	40	167	518	168	149	361	147	0	23	4	0	0.044	0.024
.	19.01.15-23.08.38-1-401817	174	8	8	3	0	3	673	7	7	0	0	NA	NA	NA	61	63	174	523	179	155	358	160	10	21	4	0.057	0.04	0.022
.	19.01.15-23.08.41-1-401821	85	5	5	1	0	0	638	4	4	0	0	NA	NA	NA	41	31	166	508	170	147	344	147	0	12	4	0	0.024	0.024
.	19.01.15-23.08.55-1-401831	67	3	3	2	0	2	640	2	2	0	0	NA	NA	NA	30	22	170	500	165	152	341	147	0	6	2	0	0.012	0.012
.	19.01.15-23.08.58-1-401833	92	4	4	2	0	2	650	3	3	0	0	NA	NA	NA	30	33	171	509	166	153	351	146	0	11	4	0	0.022	0.024
.	19.01.15-23.09.03-1-401838	115	4	4	1	0	1	658	3	3	0	0	NA	NA	NA	36	43	169	516	171	150	354	154	0	14	0	0	0.027	0
.	19.01.15-23.09.04-1-401839	33	1	1	0	0	0	0	0	0	0	0	NA	NA	NA	11	11	164	498	162	0	0	0	0	3	0	0	0.006	0
.	19.01.15-23.09.04-1-401840	119	21	21	8	0	7	646	20	20	0	0	NA	NA	NA	35	37	170	515	165	152	348	146	10	44	14	0.059	0.085	0.085
.	19.01.15-23.09.05-1-401841	64	3	3	0	0	0	639	1	1	0	0	NA	NA	NA	25	17	168	497	165	150	341	148	3	5	4	0.018	0.01	0.024
.	19.01.15-23.09.05-1-401842	88	7	7	4	0	3	656	5	5	0	0	NA	NA	NA	28	39	170	512	170	150	356	150	0	16	7	0	0.031	0.041
.	19.01.15-23.09.06-1-401843	35	1	1	1	0	1	0	0	0	0	0	NA	NA	NA	8	12	165	497	163	0	0	0	0	0	0	0	0	0
.	19.01.15-23.09.08-1-401844	63	2	2	0	0	0	301	1	1	0	0	NA	NA	NA	17	22	169	502	164	75	163	63	0	3	0	0	0.006	0
.	19.01.15-23.09.10-1-401848	178	16	16	1	0	1	663	15	15	0	0	NA	NA	NA	52	53	174	519	173	153	358	152	11	27	0	0.063	0.052	0
.	19.01.15-23.09.21-1-401850	63	2	2	1	0	1	350	1	1	0	0	NA	NA	NA	19	16	168	497	164	91	179	80	0	2	1	0	0.004	0.006
.	19.01.15-23.09.25-1-401866	91	3	3	1	0	0	649	1	1	0	0	NA	NA	NA	39	37	167	514	169	149	348	152	0	8	0	0	0.016	0
.	19.01.15-23.09.25-1-401867	64	3	3	0	0	0	639	2	2	0	0	NA	NA	NA	24	23	170	499	167	151	343	145	4	7	0	0.024	0.014	0
.	19.01.15-23.09.27-1-401868	95	7	7	1	0	1	647	6	6	0	0	NA	NA	NA	27	26	168	502	169	151	345	151	9	8	2	0.054	0.016	0.012
.	19.01.15-23.09.31-1-401871	121	14	14	2	0	2	650	11	11	0	0	NA	NA	NA	44	37	167	513	170	149	355	146	6	19	16	0.036	0.037	0.094
.	19.01.15-23.09.34-1-401875	122	12	12	2	0	2	643	10	10	0	0	NA	NA	NA	41	38	174	509	168	151	346	146	3	30	0	0.017	0.059	0
.	19.01.15-23.09.36-1-401878	59	2	2	0	0	0	633	1	1	0	0	NA	NA	NA	23	14	165	500	162	149	344	140	0	3	3	0	0.006	0.019
.	19.01.15-23.09.40-1-401883	89	6	6	1	0	1	659	5	5	0	0	NA	NA	NA	22	37	174	508	168	155	352	152	0	14	1	0	0.028	0.006
.	19.01.15-23.09.41-1-401884	180	13	13	1	0	1	673	12	12	0	0	NA	NA	NA	45	54	173	521	173	154	364	155	15	26	2	0.087	0.05	0.012
.	19.01.15-23.09.45-1-401886	178	8	8	2	0	2	679	5	5	0	0	NA	NA	NA	62	62	168	528	179	151	368	160	8	11	2	0.048	0.021	0.011
.	19.01.15-23.09.48-1-401890	112	5	5	4	0	3	652	4	4	0	0	NA	NA	NA	37	39	169	512	171	147	353	152	3	19	0	0.018	0.037	0
.	19.01.15-23.09.49-1-401892	173	8	8	1	0	1	661	7	7	0	0	NA	NA	NA	42	47	168	519	173	149	359	153	6	11	2	0.036	0.021	0.012
.	19.01.15-23.09.50-1-401893	170	45	45	6	0	5	668	43	43	0	0	NA	NA	NA	54	59	171	527	174	154	361	153	34	83	9	0.199	0.157	0.052
.	19.01.15-23.09.57-1-401894	91	3	3	1	0	1	644	2	2	0	0	NA	NA	NA	30	31	169	508	167	150	348	146	0	8	0	0	0.016	0
.	19.01.15-23.09.58-1-401895	60	2	2	0	0	0	648	1	1	0	0	NA	NA	NA	15	23	166	504	166	150	349	149	2	3	0	0.012	0.006	0
.	19.01.15-23.10.03-1-401900	63	3	3	1	0	1	641	1	1	0	0	NA	NA	NA	29	27	169	505	166	145	346	150	4	2	1	0.024	0.004	0.006
.	19.01.15-23.10.08-1-401901	215	24	24	5	0	5	672	23	23	0	0	NA	NA	NA	71	60	175	519	179	156	357	159	1	66	3	0.006	0.127	0.017
.	19.01.15-23.10.11-1-401906	90	6	6	0	0	0	640	4	4	0	0	NA	NA	NA	23	18	167	499	165	149	341	150	4	12	3	0.024	0.024	0.018
.	19.01.15-23.10.14-1-401907	150	19	19	10	0	6	654	18	18	0	0	NA	NA	NA	43	40	173	509	171	154	351	149	20	49	27	0.116	0.096	0.158
.	19.01.15-23.10.15-1-401908	118	10	10	3	0	1	659	9	9	0	0	NA	NA	NA	40	43	172	512	172	152	349	158	0	43	0	0	0.084	0
.	19.01.15-23.10.19-1-401913	33	1	1	0	0	0	0	0	0	0	0	NA	NA	NA	6	14	166	497	164	0	0	0	0	0	0	0	0	0
.	19.01.15-23.10.19-1-401914	91	11	11	2	0	2	656	10	10	0	0	NA	NA	NA	33	38	171	511	169	152	354	150	2	26	1	0.012	0.051	0.006
.	19.01.15-23.10.24-1-401930	120	11	11	3	0	2	659	9	9	0	0	NA	NA	NA	31	43	176	509	171	158	348	153	7	35	0	0.04	0.069	0
.	19.01.15-23.10.32-1-401933	203	22	22	9	0	6	678	20	20	0	0	NA	NA	NA	73	61	176	525	173	159	365	154	16	60	1	0.091	0.114	0.006
.	19.01.15-23.10.37-1-401941	61	2	2	1	0	1	647	1	1	0	0	NA	NA	NA	12	20	168	501	164	153	347	147	2	0	1	0.012	0	0.006
.	19.01.15-23.10.43-1-401946	64	6	6	2	0	2	656	5	5	0	0	NA	NA	NA	20	35	171	507	170	155	349	152	0	35	0	0	0.069	0
.	19.01.15-23.10.51-1-401952	93	9	9	1	0	1	652	8	8	0	0	NA	NA	NA	39	43	173	512	171	155	347	150	5	15	0	0.029	0.029	0
.	19.01.15-23.10.51-1-401956	69	3	3	1	0	1	641	2	2	0	0	NA	NA	NA	31	25	169	504	165	152	344	145	4	4	3	0.024	0.008	0.018
.	19.01.15-23.10.52-1-401957	90	4	4	1	0	0	651	3	3	0	0	NA	NA	NA	33	30	170	504	169	152	349	150	5	5	0	0.029	0.01	0
.	19.01.15-23.11.00-1-401958	60	2	2	2	0	1	634	0	0	0	0	NA	NA	NA	25	16	166	496	167	150	337	147	6	3	0	0.036	0.006	0
.	19.01.15-23.11.01-1-401959	72	6	6	0	0	0	652	5	5	0	0	NA	NA	NA	22	31	167	509	168	150	352	150	5	4	7	0.03	0.008	0.042
.	19.01.15-23.11.04-1-401964	116	4	4	1	0	1	651	3	3	0	0	NA	NA	NA	40	36	171	510	168	150	354	147	0	19	1	0	0.037	0.006
.	19.01.15-23.11.05-1-401965	154	21	21	7	0	4	655	19	19	0	0	NA	NA	NA	59	42	172	515	168	152	353	150	27	34	6	0.157	0.066	0.036
.	19.01.15-23.11.08-1-401966	94	4	4	0	0	0	655	3	3	0	0	NA	NA	NA	36	34	170	507	170	153	351	151	0	11	0	0	0.022	0
.	19.01.15-23.11.09-1-401967	244	19	19	4	0	3	682	18	18	0	0	NA	NA	NA	64	69	170	537	175	153	376	153	24	62	17	0.141	0.115	0.097
.	19.01.15-23.11.12-1-401971	34	1	1	0	0	0	0	0	0	0	0	NA	NA	NA	7	12	166	497	162	0	0	0	0	1	0	0	0.002	0
.	19.01.15-23.11.14-1-401972	118	6	6	0	0	0	657	5	5	0	0	NA	NA	NA	40	40	167	511	175	149	353	155	1	12	0	0.006	0.023	0
.	19.01.15-23.11.16-1-401973	120	5	5	1	0	0	654	4	4	0	0	NA	NA	NA	49	37	169	509	172	151	352	151	3	8	5	0.018	0.016	0.029
.	19.01.15-23.11.16-1-401974	64	3	3	4	0	2	636	2	2	0	0	NA	NA	NA	29	26	166	506	167	147	343	146	0	13	0	0	0.026	0
.	19.01.15-23.11.21-1-401975	63	7	7	2	0	2	639	6	6	0	0	NA	NA	NA	27	23	166	503	167	146	345	148	17	14	0	0.102	0.028	0
.	19.01.15-23.11.24-1-401991	174	44	44	10	0	7	666	40	40	0	0	NA	NA	NA	56	54	174	515	178	157	351	158	22	134	10	0.126	0.26	0.056
.	19.01.15-23.11.25-1-401993	91	5	5	1	0	1	653	4	4	0	0	NA	NA	NA	28	33	170	506	170	151	350	152	3	8	5	0.018	0.016	0.029
.	19.01.15-23.11.31-1-401996	143	8	8	1	0	0	670	7	7	0	0	NA	NA	NA	26	44	170	519	168	154	363	153	0	18	5	0	0.035	0.03
.	19.01.15-23.11.33-1-401999	60	2	2	0	0	0	304	1	1	0	0	NA	NA	NA	14	20	174	496	163	77	150	77	0	1	0	0	0.002	0
.	19.01.15-23.11.35-1-402002	32	1	1	0	0	0	0	0	0	0	0	NA	NA	NA	11	9	164	493	165	0	0	0	0	1	0	0	0.002	0
.	19.01.15-23.11.37-1-402005	33	1	1	0	0	0	0	0	0	0	0	NA	NA	NA	4	5	166	490	162	0	0	0	0	1	0	0	0.002	0
.	19.01.15-23.11.37-1-402007	62	2	2	0	0	0	642	1	1	0	0	NA	NA	NA	23	21	167	499	168	150	340	152	0	5	0	0	0.01	0
.	19.01.15-23.11.40-1-402010	121	10	10	5	0	2	661	9	9	0	0	NA	NA	NA	40	44	174	514	169	156	356	149	5	35	11	0.029	0.068	0.065
.	19.01.15-23.11.41-1-402012	37	1	1	0	0	0	0	0	0	0	0	NA	NA	NA	14	10	165	494	164	0	0	0	2	0	0	0.012	0	0
.	19.01.15-23.11.44-1-402015	61	2	2	0	0	0	639	1	1	0	0	NA	NA	NA	23	24	168	500	169	147	343	149	5	0	3	0.03	0	0.018
.	19.01.15-23.11.44-1-402016	39	1	1	0	0	0	0	0	0	0	0	NA	NA	NA	10	9	164	495	163	0	0	0	1	0	0	0.006	0	0
.	19.01.15-23.11.44-1-402019	60	2	2	0	0	0	152	1	1	0	0	NA	NA	NA	18	19	166	500	166	35	77	40	0	2	0	0	0.004	0
.	19.01.15-23.11.47-1-402021	91	8	8	4	0	3	649	7	7	0	0	NA	NA	NA	31	33	166	510	170	148	353	148	13	11	0	0.078	0.022	0
.	19.01.15-23.11.51-1-402026	120	5	5	1	0	1	661	4	4	0	0	NA	NA	NA	39	44	171	517	169	149	360	152	2	16	0	0.012	0.031	0
.	19.01.15-23.11.53-1-402027	65	6	6	1	0	0	642	5	5	0	0	NA	NA	NA	22	26	170	503	166	150	345	147	0	17	0	0	0.034	0
.	19.01.15-23.11.53-1-402028	61	3	3	1	0	1	644	1	1	0	0	NA	NA	NA	26	29	172	502	168	150	346	148	5	1	2	0.029	0.002	0.012
.	19.01.15-23.11.53-1-402029	142	17	17	3	0	3	659	14	14	0	0	NA	NA	NA	52	47	169	518	173	150	356	153	17	27	0	0.101	0.052	0
.	19.01.15-23.11.58-1-402030	58	2	2	0	0	0	644	1	1	0	0	NA	NA	NA	26	33	166	514	166	149	347	148	2	3	0	0.012	0.006	0
.	19.01.15-23.12.05-1-402031	32	1	1	0	0	0	0	0	0	0	0	NA	NA	NA	7	8	165	494	162	0	0	0	0	0	0	0	0	0
.	19.01.15-23.12.07-1-402032	153	9	9	3	0	2	664	8	8	0	0	NA	NA	NA	52	45	170	515	173	150	357	157	18	35	0	0.106	0.068	0
.	19.01.15-23.12.07-1-402033	148	14	14	4	0	2	661	12	12	0	0	NA	NA	NA	58	56	177	520	172	156	355	150	8	57	0	0.045	0.11	0
.	19.01.15-23.12.09-1-402037	123	19	19	7	0	6	653	17	17	0	0	NA	NA	NA	44	40	174	512	167	156	349	148	24	37	9	0.138	0.072	0.054
.	19.01.15-23.12.11-1-402038	64	3	3	0	0	0	651	1	1	0	0	NA	NA	NA	16	27	169	505	166	153	347	151	0	8	0	0	0.016	0
.	19.01.15-23.12.13-1-402039	186	18	18	5	0	5	681	17	17	0	0	NA	NA	NA	59	64	181	523	173	162	363	156	13	72	0	0.072	0.138	0
.	19.01.15-23.12.16-1-402040	205	21	21	6	0	5	679	18	18	0	0	NA	NA	NA	46	66	180	529	170	161	365	153	21	40	0	0.117	0.076	0
.	19.01.15-23.12.24-1-402060	98	4	4	2	0	2	647	3	3	0	0	NA	NA	NA	36	33	168	508	170	147	347	153	1	6	2	0.006	0.012	0.012
.	19.01.15-23.12.26-1-402061	121	8	8	2	0	2	659	7	7	0	0	NA	NA	NA	26	45	174	510	174	153	352	154	1	14	6	0.006	0.027	0.034
.	19.01.15-23.12.29-1-402062	159	13	13	4	0	4	673	11	11	0	0	NA	NA	NA	61	62	177	525	173	158	361	154	18	41	10	0.102	0.078	0.058
.	19.01.15-23.12.33-1-402067	237	24	24	6	0	3	723	21	21	0	0	NA	NA	NA	59	99	180	547	185	166	390	167	12	70	19	0.067	0.128	0.103
.	19.01.15-23.12.41-1-402077	147	13	13	3	0	1	657	12	12	0	0	NA	NA	NA	54	51	173	521	170	149	359	149	15	54	5	0.087	0.104	0.029
.	19.01.15-23.12.41-1-402078	32	1	1	0	0	0	0	0	0	0	0	NA	NA	NA	9	11	165	497	162	0	0	0	1	0	0	0.006	0	0
.	19.01.15-23.12.45-1-402079	63	2	2	2	0	1	639	1	1	0	0	NA	NA	NA	36	28	169	503	169	146	344	149	6	0	4	0.036	0	0.024
.	19.01.15-23.12.45-1-402080	92	9	9	2	0	2	651	7	7	0	0	NA	NA	NA	38	41	170	513	171	150	354	147	8	37	0	0.047	0.072	0
.	19.01.15-23.12.49-1-402085	62	2	2	0	0	0	638	1	1	0	0	NA	NA	NA	26	22	165	502	168	147	345	146	0	11	0	0	0.022	0
.	19.01.15-23.12.49-1-402086	93	4	4	2	0	1	651	2	2	0	0	NA	NA	NA	33	35	168	511	169	146	355	150	4	7	6	0.024	0.014	0.036
.	19.01.15-23.12.50-1-402087	230	24	24	9	0	5	677	23	23	0	0	NA	NA	NA	78	61	173	529	172	154	370	153	16	83	0	0.092	0.157	0
.	19.01.15-23.13.00-1-402092	146	18	18	3	0	2	660	17	17	0	0	NA	NA	NA	48	50	171	522	170	149	357	154	8	40	6	0.047	0.077	0.035
.	19.01.15-23.13.00-1-402093	59	3	3	0	0	0	643	2	2	0	0	NA	NA	NA	20	21	168	499	167	150	344	149	0	3	3	0	0.006	0.018
.	19.01.15-23.13.03-1-402094	152	10	10	2	0	1	664	9	9	0	0	NA	NA	NA	57	54	175	518	174	157	351	156	8	25	0	0.046	0.048	0
.	19.01.15-23.13.07-1-402100	201	16	16	7	0	4	678	15	15	0	0	NA	NA	NA	66	68	179	524	178	159	362	157	13	56	4	0.073	0.107	0.022
.	19.01.15-23.13.11-1-402104	177	13	13	6	0	5	660	12	12	0	0	NA	NA	NA	59	50	171	520	172	149	360	151	5	35	10	0.029	0.067	0.058
.	19.01.15-23.13.13-1-402105	113	8	8	2	0	2	663	7	7	0	0	NA	NA	NA	21	45	174	515	169	153	357	153	4	13	0	0.023	0.025	0
.	19.01.15-23.13.17-1-402106	154	16	16	5	0	5	657	12	12	0	0	NA	NA	NA	57	47	170	515	175	151	355	151	8	35	12	0.047	0.068	0.069
.	19.01.15-23.13.21-1-402108	31	1	1	0	0	0	0	0	0	0	0	NA	NA	NA	9	10	163	496	164	0	0	0	0	0	0	0	0	0
.	19.01.15-23.13.24-1-402124	139	8	8	1	0	1	650	7	7	0	0	NA	NA	NA	46	35	168	510	170	150	353	147	10	25	0	0.06	0.049	0
.	19.01.15-23.13.26-1-402125	92	12	12	3	0	3	646	10	10	0	0	NA	NA	NA	32	28	172	504	165	152	345	149	4	22	13	0.023	0.044	0.079
.	19.01.15-23.13.31-1-402128	61	3	3	0	0	0	644	1	1	0	0	NA	NA	NA	24	23	168	502	166	152	343	149	4	1	0	0.024	0.002	0
.	19.01.15-23.13.33-1-402131	276	33	33	11	0	8	691	29	29	0	0	NA	NA	NA	71	80	180	544	169	163	377	151	15	86	7	0.083	0.158	0.041
.	19.01.15-23.13.35-1-402134	65	4	4	1	0	0	647	3	3	0	0	NA	NA	NA	28	26	167	505	167	150	345	152	8	4	0	0.048	0.008	0
.	19.01.15-23.13.38-1-402138	34	1	1	0	0	0	0	0	0	0	0	NA	NA	NA	8	13	165	495	166	0	0	0	2	0	0	0.012	0	0
.	19.01.15-23.13.40-1-402141	185	40	40	12	0	8	668	35	35	0	0	NA	NA	NA	61	53	172	519	175	152	359	157	48	113	6	0.279	0.218	0.034
.	19.01.15-23.13.41-1-402143	117	7	7	1	0	1	670	6	6	0	0	NA	NA	NA	35	49	177	516	169	160	358	152	0	31	0	0	0.06	0
.	19.01.15-23.13.46-1-402145	150	16	16	4	0	4	672	14	14	0	0	NA	NA	NA	48	56	178	517	174	160	355	157	16	30	0	0.09	0.058	0
.	19.01.15-23.13.47-1-402147	89	5	5	0	0	0	645	4	4	0	0	NA	NA	NA	26	27	168	506	166	148	349	148	3	6	0	0.018	0.012	0
.	19.01.15-23.13.47-1-402148	65	3	3	0	0	0	640	2	2	0	0	NA	NA	NA	26	29	169	509	164	149	347	144	2	13	0	0.012	0.026	0
.	19.01.15-23.13.49-1-402151	36	1	1	0	0	0	0	0	0	0	0	NA	NA	NA	10	4	163	491	163	0	0	0	0	0	0	0	0	0
.	19.01.15-23.13.51-1-402152	90	4	4	0	0	0	650	2	2	0	0	NA	NA	NA	29	32	168	511	166	152	351	147	1	13	0	0.006	0.025	0
.	19.01.15-23.13.52-1-402153	87	3	3	0	0	0	650	2	2	0	0	NA	NA	NA	33	32	170	506	169	151	351	148	0	4	2	0	0.008	0.012
.	19.01.15-23.14.02-1-402155	84	6	6	0	0	0	635	5	5	0	0	NA	NA	NA	31	26	171	503	165	149	341	145	0	13	2	0	0.026	0.012
.	19.01.15-23.14.04-1-402156	32	1	1	0	0	0	0	0	0	0	0	NA	NA	NA	10	13	163	499	164	0	0	0	0	0	2	0	0	0.012
.	19.01.15-23.14.05-1-402157	200	23	23	9	0	6	682	21	21	0	0	NA	NA	NA	61	66	175	531	173	157	372	153	14	79	0	0.08	0.149	0
.	19.01.15-23.14.07-1-402158	127	8	8	1	0	1	658	6	6	0	0	NA	NA	NA	44	36	171	509	169	154	355	149	6	13	7	0.035	0.026	0.041
.	19.01.15-23.14.08-1-402159	150	26	26	10	0	7	658	22	22	0	0	NA	NA	NA	45	43	169	517	170	146	358	154	28	49	2	0.166	0.095	0.012
.	19.01.15-23.14.08-1-402160	186	30	30	5	0	3	675	28	28	0	0	NA	NA	NA	60	59	180	516	176	158	358	159	29	94	1	0.161	0.182	0.006
.	19.01.15-23.14.19-1-402165	85	6	6	2	0	1	656	5	5	0	0	NA	NA	NA	23	29	169	500	173	151	347	158	8	5	4	0.047	0.01	0.023
.	19.01.15-23.14.20-1-402166	183	29	29	10	0	7	671	26	26	0	0	NA	NA	NA	54	52	171	525	169	154	367	150	23	86	8	0.135	0.164	0.047
.	19.01.15-23.14.29-1-402182	36	1	1	0	0	0	0	0	0	0	0	NA	NA	NA	4	13	165	496	165	0	0	0	0	0	0	0	0	0
.	19.01.15-23.14.31-1-402185	147	17	17	5	0	4	654	14	14	0	0	NA	NA	NA	54	46	171	517	171	150	355	149	12	33	8	0.07	0.064	0.047
.	19.01.15-23.14.32-1-402188	205	10	10	1	0	1	674	9	9	0	0	NA	NA	NA	57	54	177	519	171	159	362	153	0	44	3	0	0.085	0.018
.	19.01.15-23.14.37-1-402193	36	1	1	0	0	0	0	0	0	0	0	NA	NA	NA	15	12	166	497	162	0	0	0	0	3	0	0	0.006	0
.	19.01.15-23.14.40-1-402197	84	4	4	2	0	2	652	3	3	0	0	NA	NA	NA	29	37	176	506	168	158	345	149	6	6	0	0.034	0.012	0
.	19.01.15-23.14.41-1-402199	33	1	1	0	0	0	0	0	0	0	0	NA	NA	NA	9	17	166	497	167	0	0	0	0	1	0	0	0.002	0
.	19.01.15-23.14.41-1-402200	122	13	13	2	0	2	651	10	10	0	0	NA	NA	NA	40	38	169	510	172	149	355	147	2	36	0	0.012	0.071	0
.	19.01.15-23.14.44-1-402201	32	1	1	0	0	0	0	0	0	0	0	NA	NA	NA	10	6	163	493	163	0	0	0	0	1	0	0	0.002	0
.	19.01.15-23.14.47-1-402204	92	5	5	1	0	1	639	4	4	0	0	NA	NA	NA	41	24	164	507	166	143	348	148	2	14	0	0.012	0.028	0
.	19.01.15-23.14.50-1-402207	123	13	13	5	0	4	654	12	12	0	0	NA	NA	NA	46	46	174	509	176	154	345	155	0	38	7	0	0.075	0.04
.	19.01.15-23.14.59-1-402212	174	8	8	4	0	3	657	6	6	0	0	NA	NA	NA	57	39	170	508	174	152	349	156	6	19	8	0.035	0.037	0.046
.	19.01.15-23.14.59-1-402213	92	7	7	1	0	1	641	6	6	0	0	NA	NA	NA	37	33	170	510	166	144	349	148	2	23	0	0.012	0.045	0
.	19.01.15-23.14.59-1-402214	259	12	12	3	0	2	701	10	10	0	0	NA	NA	NA	71	89	178	543	181	159	381	161	9	39	2	0.051	0.072	0.011
.	19.01.15-23.15.02-1-402215	117	5	5	0	0	0	665	4	4	0	0	NA	NA	NA	36	47	175	515	170	155	357	153	4	4	4	0.023	0.008	0.024
.	19.01.15-23.15.04-1-402216	90	7	7	1	0	1	646	6	6	0	0	NA	NA	NA	31	31	171	507	166	148	349	149	6	19	4	0.035	0.037	0.024
.	19.01.15-23.15.05-1-402217	59	4	4	1	0	1	634	3	3	0	0	NA	NA	NA	22	16	163	502	164	144	343	147	8	2	0	0.049	0.004	0
.	19.01.15-23.15.07-1-402222	154	15	15	4	0	4	662	14	14	0	0	NA	NA	NA	50	50	170	519	174	153	355	154	23	25	10	0.135	0.048	0.057
.	19.01.15-23.15.14-1-402227	86	6	6	1	0	1	638	5	5	0	0	NA	NA	NA	26	23	169	501	166	148	343	147	2	3	5	0.012	0.006	0.03
.	19.01.15-23.15.19-1-402228	141	18	18	1	0	1	663	16	16	0	0	NA	NA	NA	49	47	171	520	169	152	361	150	28	27	3	0.164	0.052	0.018
.	19.01.15-23.15.20-1-402229	63	3	3	0	0	0	249	2	2	0	0	NA	NA	NA	10	28	166	505	170	57	132	60	0	3	1	0	0.006	0.006
.	19.01.15-23.15.22-1-402245	92	4	4	1	0	1	643	2	2	0	0	NA	NA	NA	34	30	170	504	169	149	346	148	0	4	5	0	0.008	0.03
.	19.01.15-23.15.23-1-402246	120	8	8	1	0	0	645	7	7	0	0	NA	NA	NA	50	33	167	508	171	148	348	149	2	20	6	0.012	0.039	0.035
.	19.01.15-23.15.23-1-402247	144	13	13	3	0	1	656	12	12	0	0	NA	NA	NA	54	46	171	521	167	150	357	149	14	28	5	0.082	0.054	0.03
.	19.01.15-23.15.27-1-402248	65	2	2	0	0	0	644	1	1	0	0	NA	NA	NA	25	23	166	504	166	146	348	150	1	2	0	0.006	0.004	0
.	19.01.15-23.15.33-1-402253	92	6	6	2	0	1	646	4	4	0	0	NA	NA	NA	32	26	168	505	166	152	348	146	10	8	2	0.06	0.016	0.012
.	19.01.15-23.15.33-1-402255	241	16	16	5	0	3	696	14	14	0	0	NA	NA	NA	74	82	178	535	182	159	372	165	31	40	9	0.174	0.075	0.049
.	19.01.15-23.15.34-1-402257	64	2	2	0	0	0	638	1	1	0	0	NA	NA	NA	25	23	169	503	164	148	344	146	0	6	0	0	0.012	0
.	19.01.15-23.15.40-1-402264	125	6	6	2	0	1	659	5	5	0	0	NA	NA	NA	40	47	172	519	169	155	354	150	0	22	0	0	0.042	0
.	19.01.15-23.15.41-1-402266	59	2	2	0	0	0	641	1	1	0	0	NA	NA	NA	22	20	166	502	165	146	344	151	5	0	2	0.03	0	0.012
.	19.01.15-23.15.43-1-402267	205	12	12	1	0	1	671	10	10	0	0	NA	NA	NA	80	56	172	525	172	152	365	154	9	37	4	0.052	0.07	0.023
.	19.01.15-23.15.49-1-402271	32	1	1	0	0	0	0	0	0	0	0	NA	NA	NA	10	8	164	494	163	0	0	0	0	1	0	0	0.002	0
.	19.01.15-23.15.51-1-402273	35	1	1	0	0	0	0	0	0	0	0	NA	NA	NA	8	11	164	494	166	0	0	0	0	0	0	0	0	0
.	19.01.15-23.15.51-1-402274	146	8	8	3	0	3	673	7	7	0	0	NA	NA	NA	46	55	171	519	178	155	361	157	0	15	6	0	0.029	0.034
.	19.01.15-23.15.54-1-402275	177	36	36	14	0	9	652	32	32	0	0	NA	NA	NA	44	42	170	516	169	147	356	149	35	115	15	0.206	0.223	0.089
.	19.01.15-23.15.54-1-402276	183	42	42	18	0	12	671	37	37	0	0	NA	NA	NA	66	58	177	522	172	159	359	153	32	116	4	0.181	0.222	0.023
.	19.01.15-23.15.55-1-402277	177	27	27	8	0	6	664	24	24	0	0	NA	NA	NA	65	45	172	510	176	152	356	156	45	78	3	0.262	0.153	0.017
.	19.01.15-23.15.55-1-402278	37	1	1	0	0	0	0	0	0	0	0	NA	NA	NA	16	9	167	489	166	0	0	0	0	0	1	0	0	0.006
.	19.01.15-23.15.59-1-402279	91	4	4	0	0	0	651	3	3	0	0	NA	NA	NA	32	30	168	507	168	150	351	150	0	10	7	0	0.02	0.042
.	19.01.15-23.16.00-1-402280	288	33	33	11	0	5	696	29	29	0	0	NA	NA	NA	85	87	186	531	183	168	366	162	12	105	24	0.065	0.198	0.131
.	19.01.15-23.16.08-1-402281	92	4	4	0	0	0	649	2	2	0	0	NA	NA	NA	37	33	171	506	169	153	345	151	0	8	0	0	0.016	0
.	19.01.15-23.16.09-1-402282	90	6	6	1	0	1	642	4	4	0	0	NA	NA	NA	24	26	170	503	166	150	346	146	1	10	6	0.006	0.02	0.036
.	19.01.15-23.16.15-1-402286	39	1	1	0	0	0	0	0	0	0	0	NA	NA	NA	4	10	165	494	164	0	0	0	0	0	0	0	0	0
.	19.01.15-23.16.16-1-402287	121	6	6	1	0	1	654	5	5	0	0	NA	NA	NA	47	33	166	507	173	149	351	154	21	26	0	0.127	0.051	0
.	19.01.15-23.16.18-1-402288	232	16	16	8	0	7	690	14	14	0	0	NA	NA	NA	70	83	176	538	182	152	374	164	6	43	5	0.034	0.08	0.027
.	19.01.15-23.16.25-1-402309	153	15	15	3	0	2	665	14	14	0	0	NA	NA	NA	51	51	178	512	174	161	350	154	8	54	4	0.045	0.105	0.023
.	19.01.15-23.16.29-1-402310	66	3	3	1	0	1	637	1	1	0	0	NA	NA	NA	27	22	168	501	166	151	340	146	0	2	2	0	0.004	0.012
.	19.01.15-23.16.37-1-402319	65	3	3	0	0	0	648	2	2	0	0	NA	NA	NA	25	31	168	508	168	152	348	148	1	8	0	0.006	0.016	0
.	19.01.15-23.16.40-1-402323	129	10	10	2	0	1	657	7	7	0	0	NA	NA	NA	51	43	175	515	166	154	358	145	5	25	1	0.029	0.049	0.006
.	19.01.15-23.16.45-1-402325	148	24	24	4	0	3	664	23	23	0	0	NA	NA	NA	44	54	174	519	174	153	359	152	16	71	1	0.092	0.137	0.006
.	19.01.15-23.16.50-1-402331	62	3	3	1	0	1	649	2	2	0	0	NA	NA	NA	20	28	170	502	169	154	346	149	1	2	2	0.006	0.004	0.012
.	19.01.15-23.16.51-1-402332	126	11	11	5	0	4	670	8	8	0	0	NA	NA	NA	51	61	175	527	172	156	362	152	6	35	3	0.034	0.066	0.017
.	19.01.15-23.16.53-1-402333	121	8	8	1	0	0	661	7	7	0	0	NA	NA	NA	45	46	172	516	171	152	358	151	8	23	8	0.047	0.045	0.047
.	19.01.15-23.16.55-1-402338	147	8	8	0	0	0	671	7	7	0	0	NA	NA	NA	46	49	175	516	171	158	357	156	10	22	7	0.057	0.043	0.041
.	19.01.15-23.16.58-1-402339	64	2	2	0	0	0	649	1	1	0	0	NA	NA	NA	25	29	168	506	168	151	346	152	0	8	0	0	0.016	0
.	19.01.15-23.17.00-1-402340	63	2	2	1	0	1	635	1	1	0	0	NA	NA	NA	28	23	166	504	166	146	340	149	0	2	6	0	0.004	0.036
.	19.01.15-23.17.05-1-402341	87	4	4	2	0	0	648	3	3	0	0	NA	NA	NA	30	30	168	507	168	152	348	148	0	13	2	0	0.026	0.012
.	19.01.15-23.17.06-1-402342	295	35	35	9	0	6	701	33	33	0	0	NA	NA	NA	81	90	180	542	181	162	376	163	17	96	25	0.094	0.177	0.138
.	19.01.15-23.17.13-1-402350	127	9	9	3	0	3	666	7	7	0	0	NA	NA	NA	29	46	174	513	172	157	356	153	2	23	0	0.011	0.045	0
.	19.01.15-23.17.14-1-402351	36	1	1	1	0	1	0	0	0	0	0	NA	NA	NA	14	8	165	493	163	0	0	0	0	0	2	0	0	0.012
.	19.01.15-23.17.15-1-402352	155	13	13	2	0	1	663	10	10	0	0	NA	NA	NA	38	43	173	511	172	157	354	152	20	37	2	0.116	0.072	0.012
.	19.01.15-23.17.17-1-402353	146	18	18	3	0	1	647	16	16	0	0	NA	NA	NA	39	35	170	511	167	148	350	149	20	34	7	0.118	0.067	0.042
.	19.01.15-23.17.17-1-402354	96	7	7	1	0	0	651	6	6	0	0	NA	NA	NA	31	42	171	517	167	150	354	147	2	13	5	0.012	0.025	0.03
.	19.01.15-23.17.20-1-402355	97	8	8	5	0	2	646	6	6	0	0	NA	NA	NA	32	30	166	509	168	148	350	148	0	30	1	0	0.059	0.006
.	19.01.15-23.17.22-1-402356	178	7	7	2	0	2	661	5	5	0	0	NA	NA	NA	42	45	171	512	175	153	352	156	0	33	0	0	0.064	0
.	19.01.15-23.17.29-1-402372	36	1	1	0	0	0	0	0	0	0	0	NA	NA	NA	8	10	167	493	163	0	0	0	0	0	0	0	0	0
.	19.01.15-23.17.33-1-402377	94	3	3	1	0	1	640	2	2	0	0	NA	NA	NA	39	22	167	502	166	148	342	150	1	7	0	0.006	0.014	0
.	19.01.15-23.17.41-1-402387	63	2	2	0	0	0	640	1	1	0	0	NA	NA	NA	25	23	165	503	168	147	344	149	0	8	0	0	0.016	0
.	19.01.15-23.17.41-1-402388	58	2	2	1	0	1	639	1	1	0	0	NA	NA	NA	14	17	166	498	166	145	346	148	0	1	1	0	0.002	0.006
.	19.01.15-23.17.42-1-402389	97	8	8	2	0	1	654	5	5	0	0	NA	NA	NA	31	37	170	512	168	151	355	148	1	31	0	0.006	0.061	0
.	19.01.15-23.17.43-1-402390	127	14	14	2	0	2	662	13	13	0	0	NA	NA	NA	40	47	169	518	173	149	358	155	13	30	7	0.077	0.058	0.04
.	19.01.15-23.17.45-1-402391	32	1	1	0	0	0	0	0	0	0	0	NA	NA	NA	8	5	164	490	164	0	0	0	0	3	0	0	0.006	0
.	19.01.15-23.17.47-1-402394	156	23	23	7	0	5	658	20	20	0	0	NA	NA	NA	43	42	176	503	176	158	346	154	14	59	7	0.08	0.117	0.04
.	19.01.15-23.17.49-1-402397	55	2	2	0	0	0	199	1	1	0	0	NA	NA	NA	15	13	167	495	164	41	108	50	0	2	0	0	0.004	0
.	19.01.15-23.17.53-1-402398	94	4	4	0	0	0	642	3	3	0	0	NA	NA	NA	37	22	169	499	167	154	342	146	0	10	3	0	0.02	0.018
.	19.01.15-23.17.55-1-402399	101	11	11	2	0	2	648	10	10	0	0	NA	NA	NA	26	28	172	504	165	156	347	145	12	26	0	0.07	0.052	0
.	19.01.15-23.17.57-1-402400	111	5	5	1	0	1	655	4	4	0	0	NA	NA	NA	34	33	171	511	164	153	355	147	3	15	2	0.018	0.029	0.012
.	19.01.15-23.17.59-1-402401	156	16	16	5	0	4	661	14	14	0	0	NA	NA	NA	44	48	171	521	169	153	357	151	6	45	12	0.035	0.086	0.071
.	19.01.15-23.18.05-1-402403	119	7	7	2	0	2	656	6	6	0	0	NA	NA	NA	31	36	171	509	169	154	352	150	3	19	3	0.018	0.037	0.018
.	19.01.15-23.18.05-1-402404	95	9	9	0	0	0	647	7	7	0	0	NA	NA	NA	23	27	169	503	168	151	346	150	1	20	6	0.006	0.04	0.036
.	19.01.15-23.18.10-1-402408	94	10	10	2	0	2	651	9	9	0	0	NA	NA	NA	34	37	174	506	170	155	344	152	1	7	10	0.006	0.014	0.059
.	19.01.15-23.18.14-1-402409	65	4	4	1	0	1	648	3	3	0	0	NA	NA	NA	21	27	169	503	168	150	348	150	0	1	4	0	0.002	0.024
.	19.01.15-23.18.16-1-402410	86	5	5	0	0	0	643	4	4	0	0	NA	NA	NA	27	27	168	506	166	146	350	147	5	9	0	0.03	0.018	0
.	19.01.15-23.18.18-1-402413	125	19	19	4	0	3	661	15	15	0	0	NA	NA	NA	51	46	180	511	168	164	350	147	9	42	7	0.05	0.082	0.042
.	19.01.15-23.18.26-1-402429	125	24	24	5	0	5	658	21	21	0	0	NA	NA	NA	33	42	170	514	171	154	354	150	16	55	8	0.094	0.107	0.047
.	19.01.15-23.18.31-1-402432	58	2	2	0	0	0	637	1	1	0	0	NA	NA	NA	20	17	168	496	166	150	343	144	4	3	0	0.024	0.006	0
.	19.01.15-23.18.31-1-402433	34	1	1	1	0	1	0	0	0	0	0	NA	NA	NA	13	11	164	492	168	0	0	0	0	2	0	0	0.004	0
.	19.01.15-23.18.37-1-402440	203	25	25	7	0	7	663	22	22	0	0	NA	NA	NA	50	49	171	519	172	150	358	155	11	90	1	0.064	0.173	0.006
.	19.01.15-23.18.41-1-402445	158	9	9	3	0	1	660	6	6	0	0	NA	NA	NA	52	45	174	511	173	156	354	150	7	19	2	0.04	0.037	0.012
.	19.01.15-23.18.42-1-402446	146	15	15	4	0	3	649	12	12	0	0	NA	NA	NA	42	34	169	508	170	152	349	148	17	30	3	0.101	0.059	0.018
.	19.01.15-23.18.42-1-402447	233	37	37	7	0	6	686	34	34	0	0	NA	NA	NA	76	66	177	528	174	160	370	156	23	106	9	0.13	0.201	0.052
.	19.01.15-23.18.49-1-402452	98	11	11	4	0	3	653	10	10	0	0	NA	NA	NA	30	35	167	513	168	147	357	149	2	40	0	0.012	0.078	0
.	19.01.15-23.18.50-1-402453	92	4	4	1	0	1	654	3	3	0	0	NA	NA	NA	31	35	168	506	174	147	351	156	2	7	0	0.012	0.014	0
.	19.01.15-23.19.01-1-402459	124	29	29	6	0	6	661	27	27	0	0	NA	NA	NA	33	47	172	517	171	153	354	154	19	88	5	0.11	0.17	0.029
.	19.01.15-23.19.03-1-402460	59	2	2	1	0	1	645	1	1	0	0	NA	NA	NA	16	20	166	499	168	152	343	150	5	1	0	0.03	0.002	0
.	19.01.15-23.19.06-1-402461	219	35	35	11	0	9	684	32	32	0	0	NA	NA	NA	59	70	174	533	176	155	371	158	34	106	13	0.195	0.199	0.074
.	19.01.15-23.19.07-1-402462	89	9	9	3	0	3	652	7	7	0	0	NA	NA	NA	25	38	167	510	174	148	350	154	15	13	0	0.09	0.025	0
.	19.01.15-23.19.09-1-402467	85	14	14	4	0	2	660	13	13	0	0	NA	NA	NA	30	45	168	515	175	150	353	157	10	36	9	0.06	0.07	0.051
.	19.01.15-23.19.17-1-402471	87	4	4	0	0	0	646	3	3	0	0	NA	NA	NA	23	28	169	504	168	150	347	149	0	12	0	0	0.024	0
.	19.01.15-23.19.45-1-402500	180	23	23	4	0	3	668	20	20	0	0	NA	NA	NA	60	53	178	523	165	158	365	145	4	80	4	0.022	0.153	0.024
.	19.01.15-23.20.06-1-402509	120	6	6	1	0	1	657	5	5	0	0	NA	NA	NA	43	42	169	517	169	149	359	149	21	14	2	0.124	0.027	0.012
.	19.01.15-23.20.11-1-402514	90	4	4	0	0	0	641	3	3	0	0	NA	NA	NA	21	22	166	505	164	148	348	145	4	3	1	0.024	0.006	0.006
.	19.01.15-23.20.14-1-402515	63	3	3	0	0	0	645	2	2	0	0	NA	NA	NA	21	29	168	506	168	148	349	148	3	2	0	0.018	0.004	0
.	19.01.15-23.20.25-1-402535	93	3	3	1	0	1	644	2	2	0	0	NA	NA	NA	24	28	165	508	168	144	350	150	0	15	0	0	0.03	0
.	19.01.15-23.20.26-1-402536	91	5	5	1	0	1	654	4	4	0	0	NA	NA	NA	28	33	168	508	170	150	351	153	10	13	0	0.06	0.026	0
.	19.01.15-23.20.28-1-402537	148	15	15	7	0	4	671	14	14	0	0	NA	NA	NA	37	58	174	524	173	154	363	154	13	46	6	0.075	0.088	0.035
.	19.01.15-23.20.37-1-402546	34	1	1	0	0	0	0	0	0	0	0	NA	NA	NA	13	10	164	494	165	0	0	0	0	6	0	0	0.012	0
.	19.01.15-23.20.41-1-402552	63	2	2	1	0	0	640	1	1	0	0	NA	NA	NA	27	23	168	504	164	152	341	147	0	15	0	0	0.03	0
.	19.01.15-23.20.41-1-402553	207	27	27	9	0	6	684	26	26	0	0	NA	NA	NA	46	60	175	521	177	157	366	161	11	87	14	0.063	0.167	0.079
.	19.01.15-23.20.42-1-402554	114	10	10	2	0	2	652	9	9	0	0	NA	NA	NA	40	37	170	510	170	150	347	155	3	35	5	0.018	0.069	0.029
.	19.01.15-23.20.48-1-402558	89	5	5	0	0	0	652	4	4	0	0	NA	NA	NA	32	38	169	509	173	147	350	155	0	14	0	0	0.028	0
.	19.01.15-23.21.10-1-402571	294	44	44	12	0	8	704	41	41	0	0	NA	NA	NA	95	93	178	545	183	158	383	163	7	131	13	0.039	0.24	0.071
.	19.01.15-23.21.17-1-402572	35	1	1	1	0	1	0	0	0	0	0	NA	NA	NA	15	7	164	494	162	0	0	0	0	2	0	0	0.004	0
.	19.01.15-23.21.32-1-402592	108	12	12	2	0	2	650	10	10	0	0	NA	NA	NA	32	33	166	512	168	149	352	149	6	24	2	0.036	0.047	0.012
.	19.01.15-23.21.44-1-402602	206	10	10	2	0	1	659	9	9	0	0	NA	NA	NA	43	42	175	513	167	158	352	149	10	26	2	0.057	0.051	0.012
.	19.01.15-23.21.50-1-402608	120	15	15	5	0	4	652	14	14	0	0	NA	NA	NA	38	40	168	512	173	148	354	150	17	20	19	0.101	0.039	0.11
.	19.01.15-23.21.58-1-402609	61	2	2	1	0	1	51	0	0	0	0	NA	NA	NA	18	13	165	498	163	13	24	14	3	0	0	0.018	0	0
.	19.01.15-23.22.03-1-402610	118	9	9	4	0	3	663	7	7	0	0	NA	NA	NA	35	45	174	509	175	155	349	159	4	24	16	0.023	0.047	0.091
.	19.01.15-23.22.03-1-402611	33	1	1	0	0	0	0	0	0	0	0	NA	NA	NA	10	10	164	496	163	0	0	0	0	1	0	0	0.002	0
.	19.01.15-23.22.04-1-402612	37	1	1	0	0	0	0	0	0	0	0	NA	NA	NA	12	9	164	494	164	0	0	0	0	2	0	0	0.004	0
.	19.01.15-23.22.08-1-402613	88	6	6	1	0	1	639	5	5	0	0	NA	NA	NA	32	28	167	506	168	146	344	149	3	20	0	0.018	0.04	0
.	19.01.15-23.22.08-1-402614	154	9	9	3	0	1	656	8	8	0	0	NA	NA	NA	55	43	170	517	169	151	357	148	6	28	0	0.035	0.054	0
.	19.01.15-23.22.12-1-402618	32	1	1	0	0	0	0	0	0	0	0	NA	NA	NA	10	12	165	497	163	0	0	0	0	0	1	0	0	0.006
.	19.01.15-23.22.13-1-402619	34	1	1	1	0	1	0	0	0	0	0	NA	NA	NA	10	12	166	495	164	0	0	0	0	0	0	0	0	0
.	19.01.15-23.22.15-1-402620	155	23	23	5	0	2	666	19	19	0	0	NA	NA	NA	51	64	176	526	175	154	357	155	1	76	14	0.006	0.144	0.08
.	19.01.15-23.22.26-1-402640	147	18	18	4	0	3	663	17	17	0	0	NA	NA	NA	53	49	170	517	175	151	354	158	45	51	4	0.265	0.099	0.023
.	19.01.15-23.22.26-1-402641	119	11	11	1	0	1	664	10	10	0	0	NA	NA	NA	37	42	172	511	172	154	354	156	11	26	2	0.064	0.051	0.012
.	19.01.15-23.22.34-1-402647	34	1	1	0	0	0	0	0	0	0	0	NA	NA	NA	14	6	163	490	166	0	0	0	0	3	0	0	0.006	0
.	19.01.15-23.22.36-1-402650	62	2	2	1	0	1	98	1	1	0	0	NA	NA	NA	17	17	166	499	165	20	62	16	0	5	0	0	0.01	0
.	19.01.15-23.22.37-1-402652	119	11	11	4	0	3	644	10	10	0	0	NA	NA	NA	33	35	169	512	167	151	350	143	11	25	6	0.065	0.049	0.036
.	19.01.15-23.22.41-1-402658	35	1	1	0	0	0	0	0	0	0	0	NA	NA	NA	5	11	165	496	163	0	0	0	7	0	0	0.042	0	0
.	19.01.15-23.22.45-1-402659	87	5	5	3	0	2	640	4	4	0	0	NA	NA	NA	39	29	169	505	168	149	344	147	4	10	4	0.024	0.02	0.024
.	19.01.15-23.22.47-1-402661	89	3	3	0	0	0	633	2	2	0	0	NA	NA	NA	35	19	168	499	165	151	339	143	4	4	0	0.024	0.008	0
.	19.01.15-23.22.48-1-402665	68	8	8	0	0	0	643	6	6	0	0	NA	NA	NA	29	25	168	500	170	146	346	151	1	12	0	0.006	0.024	0
.	19.01.15-23.22.54-1-402666	118	11	11	3	0	3	657	9	9	0	0	NA	NA	NA	34	43	171	518	167	153	358	146	13	22	0	0.076	0.042	0
.	19.01.15-23.22.56-1-402671	36	1	1	0	0	0	0	0	0	0	0	NA	NA	NA	11	10	166	493	164	0	0	0	1	0	0	0.006	0	0
.	19.01.15-23.23.05-1-402673	114	6	6	1	0	1	647	5	5	0	0	NA	NA	NA	34	35	171	512	165	147	356	144	8	17	6	0.047	0.033	0.036
.	19.01.15-23.23.06-1-402674	32	1	1	0	0	0	0	0	0	0	0	NA	NA	NA	9	5	164	490	164	0	0	0	0	0	4	0	0	0.024
.	19.01.15-23.23.08-1-402675	178	15	15	9	0	4	661	13	13	0	0	NA	NA	NA	83	53	173	520	173	148	358	155	8	61	20	0.046	0.117	0.116
.	19.01.15-23.23.09-1-402676	173	17	17	5	0	4	660	14	14	0	0	NA	NA	NA	53	57	170	531	169	151	362	147	17	43	2	0.1	0.081	0.012
.	19.01.15-23.23.10-1-402680	143	18	18	6	0	4	655	13	13	0	0	NA	NA	NA	44	39	166	514	172	147	355	153	0	73	4	0	0.142	0.023
.	19.01.15-23.23.10-1-402681	95	4	4	1	0	1	649	3	3	0	0	NA	NA	NA	32	33	166	511	169	146	357	146	7	6	2	0.042	0.012	0.012
.	19.01.15-23.23.11-1-402686	141	14	14	7	0	3	669	13	13	0	0	NA	NA	NA	45	53	172	521	173	152	362	155	18	25	7	0.105	0.048	0.04
.	19.01.15-23.23.19-1-402687	121	10	10	2	0	1	668	8	8	0	0	NA	NA	NA	30	47	171	517	172	155	357	156	1	33	3	0.006	0.064	0.017
.	19.01.15-23.23.22-1-402688	62	3	3	1	0	1	642	2	2	0	0	NA	NA	NA	24	18	165	502	164	148	347	147	0	5	2	0	0.01	0.012
.	19.01.15-23.23.27-1-402704	115	6	6	0	0	0	649	5	5	0	0	NA	NA	NA	38	32	171	506	168	154	346	149	4	14	0	0.023	0.028	0
.	19.01.15-23.23.28-1-402705	87	13	13	0	0	0	646	12	12	0	0	NA	NA	NA	30	30	171	505	167	150	349	147	2	20	0	0.012	0.04	0
.	19.01.15-23.23.37-1-402713	94	4	4	0	0	0	654	3	3	0	0	NA	NA	NA	26	34	169	506	172	149	349	156	0	13	0	0	0.026	0
.	19.01.15-23.23.38-1-402715	143	9	9	1	0	1	675	8	8	0	0	NA	NA	NA	49	57	175	521	174	158	360	157	3	23	0	0.017	0.044	0
.	19.01.15-23.23.39-1-402718	94	5	5	1	0	1	650	4	4	0	0	NA	NA	NA	26	30	167	504	172	151	346	153	5	24	0	0.03	0.048	0
.	19.01.15-23.23.40-1-402720	101	10	10	2	0	1	639	9	9	0	0	NA	NA	NA	57	31	171	508	165	149	346	144	3	19	4	0.018	0.037	0.024
.	19.01.15-23.23.43-1-402722	65	2	2	1	0	0	634	1	1	0	0	NA	NA	NA	32	25	165	508	165	145	349	140	2	5	0	0.012	0.01	0
.	19.01.15-23.23.45-1-402723	92	4	4	1	0	1	656	3	3	0	0	NA	NA	NA	33	35	166	508	174	152	347	157	1	9	0	0.006	0.018	0
.	19.01.15-23.23.45-1-402724	119	7	7	2	0	1	646	5	5	0	0	NA	NA	NA	39	30	174	502	167	155	345	146	0	19	6	0	0.038	0.036
.	19.01.15-23.23.53-1-402729	90	3	3	1	0	1	645	2	2	0	0	NA	NA	NA	26	31	170	507	167	152	347	146	6	9	0	0.035	0.018	0
.	19.01.15-23.23.53-1-402730	158	24	24	8	0	5	657	19	19	0	0	NA	NA	NA	50	41	170	516	168	151	356	150	29	50	23	0.171	0.097	0.137
.	19.01.15-23.23.58-1-402732	87	3	3	0	0	0	648	2	2	0	0	NA	NA	NA	23	27	170	506	164	154	349	145	0	0	10	0	0	0.061
.	19.01.15-23.24.01-1-402733	122	11	11	4	0	3	646	10	10	0	0	NA	NA	NA	27	31	167	508	169	148	348	150	28	8	4	0.168	0.016	0.024
.	19.01.15-23.24.05-1-402734	149	15	15	2	0	1	666	14	14	0	0	NA	NA	NA	32	53	173	519	174	157	354	155	9	34	1	0.052	0.066	0.006
.	19.01.15-23.24.05-1-402735	36	1	1	0	0	0	0	0	0	0	0	NA	NA	NA	9	12	166	493	166	0	0	0	0	3	0	0	0.006	0
.	19.01.15-23.24.07-1-402736	142	8	8	4	0	4	650	6	6	0	0	NA	NA	NA	36	34	168	511	168	149	352	149	2	17	0	0.012	0.033	0
.	19.01.15-23.24.08-1-402737	36	1	1	0	0	0	0	0	0	0	0	NA	NA	NA	9	6	165	490	164	0	0	0	0	0	0	0	0	0
.	19.01.15-23.24.09-1-402738	56	2	2	0	0	0	102	0	0	0	0	NA	NA	NA	18	15	167	498	163	37	46	19	7	0	0	0.042	0	0
.	19.01.15-23.24.10-1-402742	117	6	6	5	0	4	656	5	5	0	0	NA	NA	NA	31	41	171	513	170	156	353	147	0	13	5	0	0.025	0.029
.	19.01.15-23.24.11-1-402743	118	8	8	2	0	1	664	7	7	0	0	NA	NA	NA	42	50	169	514	180	148	356	160	9	9	0	0.053	0.018	0
.	19.01.15-23.24.14-1-402744	38	1	1	0	0	0	0	0	0	0	0	NA	NA	NA	7	12	165	494	166	0	0	0	0	0	2	0	0	0.012
.	19.01.15-23.24.16-1-402745	36	1	1	0	0	0	0	0	0	0	0	NA	NA	NA	13	6	166	491	162	0	0	0	0	0	4	0	0	0.025
.	19.01.15-23.24.17-1-402746	35	1	1	0	0	0	0	0	0	0	0	NA	NA	NA	6	6	164	491	164	0	0	0	0	0	0	0	0	0
.	19.01.15-23.24.19-1-402747	158	15	15	3	0	2	673	12	12	0	0	NA	NA	NA	42	50	178	515	170	161	360	152	30	35	1	0.169	0.068	0.006
.	19.01.15-23.24.20-1-402749	34	1	1	1	0	1	0	0	0	0	0	NA	NA	NA	9	18	169	499	163	0	0	0	0	0	3	0	0	0.018
.	19.01.15-23.24.27-1-402765	88	4	4	2	0	2	629	2	2	0	0	NA	NA	NA	37	24	168	501	168	146	337	146	0	9	0	0	0.018	0
.	19.01.15-23.24.29-1-402766	234	28	28	4	0	4	667	24	24	0	0	NA	NA	NA	74	61	173	530	171	152	367	148	15	94	4	0.087	0.177	0.023
.	19.01.15-23.24.30-1-402768	150	7	7	4	0	2	661	6	6	0	0	NA	NA	NA	50	44	169	518	170	152	357	152	6	17	0	0.036	0.033	0
.	19.01.15-23.24.32-1-402770	260	12	12	3	0	3	678	10	10	0	0	NA	NA	NA	61	60	169	533	171	147	374	157	13	30	9	0.077	0.056	0.053
.	19.01.15-23.24.37-1-402777	98	9	9	1	0	1	657	6	6	0	0	NA	NA	NA	36	44	175	513	169	157	351	149	1	19	0	0.006	0.037	0
.	19.01.15-23.24.38-1-402779	122	15	15	1	0	1	646	13	13	0	0	NA	NA	NA	50	38	169	514	168	152	350	144	15	21	1	0.089	0.041	0.006
.	19.01.15-23.24.39-1-402781	169	14	14	5	0	3	666	13	13	0	0	NA	NA	NA	52	49	176	514	172	157	355	154	7	28	12	0.04	0.054	0.07
.	19.01.15-23.24.44-1-402784	63	2	2	0	0	0	640	1	1	0	0	NA	NA	NA	22	21	168	501	165	149	347	144	0	1	2	0	0.002	0.012
.	19.01.15-23.24.50-1-402789	95	9	9	1	0	0	647	8	8	0	0	NA	NA	NA	25	28	168	507	166	150	348	149	9	11	0	0.054	0.022	0
.	19.01.15-23.24.58-1-402790	171	14	14	2	0	1	682	12	12	0	0	NA	NA	NA	53	55	172	521	175	156	369	157	0	58	1	0	0.111	0.006
.	19.01.15-23.24.59-1-402795	115	9	9	5	0	4	656	6	6	0	0	NA	NA	NA	42	44	178	510	169	160	349	147	16	21	0	0.09	0.041	0
.	19.01.15-23.24.59-1-402796	255	30	30	5	0	4	674	25	25	0	0	NA	NA	NA	82	65	177	528	173	157	364	153	7	57	17	0.04	0.108	0.098
.	19.01.15-23.25.04-1-402797	226	12	12	3	0	2	694	11	11	0	0	NA	NA	NA	70	83	176	535	185	157	374	163	12	34	9	0.068	0.064	0.049
.	19.01.15-23.25.09-1-402798	65	6	6	1	0	1	643	5	5	0	0	NA	NA	NA	24	23	167	503	166	148	345	150	5	22	0	0.03	0.044	0
.	19.01.15-23.25.09-1-402799	61	2	2	0	0	0	642	1	1	0	0	NA	NA	NA	24	24	168	500	169	149	343	150	0	1	1	0	0.002	0.006
.	19.01.15-23.25.13-1-402808	174	24	24	12	0	6	675	22	22	0	0	NA	NA	NA	50	57	177	515	178	157	359	159	11	74	14	0.062	0.144	0.079
.	19.01.15-23.25.17-1-402809	147	19	19	7	0	5	666	16	16	0	0	NA	NA	NA	34	49	172	519	171	151	363	152	14	53	9	0.081	0.102	0.053
.	19.01.15-23.25.27-1-402825	212	51	51	20	0	15	682	47	47	0	0	NA	NA	NA	67	69	182	525	175	160	364	158	28	129	29	0.154	0.246	0.166
.	19.01.15-23.25.30-1-402826	91	8	8	0	0	0	646	7	7	0	0	NA	NA	NA	31	30	170	507	166	150	347	149	11	14	0	0.065	0.028	0
.	19.01.15-23.25.33-1-402831	62	4	4	1	0	1	645	3	3	0	0	NA	NA	NA	20	23	165	505	166	146	350	149	6	4	1	0.036	0.008	0.006
.	19.01.15-23.25.35-1-402835	120	25	25	5	0	4	657	23	23	0	0	NA	NA	NA	24	36	172	505	172	152	350	155	25	27	8	0.145	0.053	0.047
.	19.01.15-23.25.37-1-402838	140	11	11	3	0	1	658	10	10	0	0	NA	NA	NA	41	39	171	510	171	150	350	158	14	24	0	0.082	0.047	0
.	19.01.15-23.25.48-1-402846	87	4	4	0	0	0	643	2	2	0	0	NA	NA	NA	40	35	168	512	168	146	349	148	4	5	1	0.024	0.01	0.006
.	19.01.15-23.25.49-1-402847	119	6	6	2	0	1	660	4	4	0	0	NA	NA	NA	46	46	167	516	176	148	352	160	9	5	7	0.054	0.01	0.04
.	19.01.15-23.25.55-1-402849	92	6	6	1	0	0	641	5	5	0	0	NA	NA	NA	40	31	169	509	166	150	346	145	0	9	1	0	0.018	0.006
.	19.01.15-23.25.57-1-402850	59	2	2	0	0	0	642	1	1	0	0	NA	NA	NA	35	29	167	507	168	145	346	151	0	1	2	0	0.002	0.012
.	19.01.15-23.26.00-1-402851	90	5	5	1	0	1	644	2	2	0	0	NA	NA	NA	23	27	170	501	169	150	343	151	3	10	0	0.018	0.02	0
.	19.01.15-23.26.01-1-402852	206	13	13	3	0	3	676	10	10	0	0	NA	NA	NA	59	61	178	524	172	158	365	153	3	50	0	0.017	0.095	0
.	19.01.15-23.26.07-1-402853	148	5	5	2	0	2	675	4	4	0	0	NA	NA	NA	43	57	172	526	172	152	368	155	5	10	3	0.029	0.019	0.017
.	19.01.15-23.26.08-1-402854	100	7	7	3	0	1	653	6	6	0	0	NA	NA	NA	38	38	174	509	168	155	350	148	0	16	7	0	0.031	0.042
.	19.01.15-23.26.11-1-402858	82	4	4	2	0	1	641	3	3	0	0	NA	NA	NA	23	25	166	508	164	149	348	144	5	9	0	0.03	0.018	0
.	19.01.15-23.26.12-1-402859	237	57	57	23	0	13	677	52	52	0	0	NA	NA	NA	71	68	174	530	177	151	367	159	49	145	10	0.282	0.274	0.056
.	19.01.15-23.26.15-1-402860	130	7	7	4	0	3	647	4	4	0	0	NA	NA	NA	34	34	169	513	165	148	352	147	3	13	5	0.018	0.025	0.03
.	19.01.15-23.26.18-1-402861	126	7	7	1	0	1	649	5	5	0	0	NA	NA	NA	38	37	168	512	170	150	349	150	2	8	4	0.012	0.016	0.024
.	19.01.15-23.26.26-1-402882	120	14	14	6	0	4	655	13	13	0	0	NA	NA	NA	37	39	173	509	170	154	350	151	18	13	8	0.104	0.026	0.047
.	19.01.15-23.26.27-1-402883	91	6	6	2	0	2	651	5	5	0	0	NA	NA	NA	28	31	174	504	166	157	345	149	2	21	0	0.011	0.042	0
.	19.01.15-23.26.28-1-402884	152	10	10	5	0	1	655	9	9	0	0	NA	NA	NA	57	40	174	511	168	153	353	149	8	32	0	0.046	0.063	0
.	19.01.15-23.26.30-1-402887	266	21	21	5	0	5	677	19	19	0	0	NA	NA	NA	67	64	177	527	173	159	364	154	16	56	9	0.09	0.106	0.052
.	19.01.15-23.26.35-1-402892	155	30	30	12	0	7	666	28	28	0	0	NA	NA	NA	69	54	171	520	176	153	356	157	20	84	22	0.117	0.162	0.125
.	19.01.15-23.26.35-1-402893	109	5	5	0	0	0	656	3	3	0	0	NA	NA	NA	26	40	169	510	174	152	353	151	5	4	3	0.03	0.008	0.017
.	19.01.15-23.26.45-1-402900	128	7	7	4	0	3	653	6	6	0	0	NA	NA	NA	42	36	170	508	171	149	350	154	11	18	4	0.065	0.035	0.023
.	19.01.15-23.26.48-1-402903	118	10	10	4	0	4	654	8	8	0	0	NA	NA	NA	32	35	170	508	170	152	353	149	10	21	10	0.059	0.041	0.059
.	19.01.15-23.26.53-1-402907	91	8	8	3	0	2	646	7	7	0	0	NA	NA	NA	27	25	168	503	167	150	346	150	3	17	5	0.018	0.034	0.03
.	19.01.15-23.26.57-1-402908	57	2	2	0	0	0	102	1	1	0	0	NA	NA	NA	22	18	166	500	165	30	46	26	2	0	1	0.012	0	0.006
.	19.01.15-23.26.59-1-402909	121	7	7	1	0	1	653	6	6	0	0	NA	NA	NA	38	37	167	511	172	147	351	155	19	24	0	0.114	0.047	0
.	19.01.15-23.27.03-1-402914	120	12	12	2	0	2	652	11	11	0	0	NA	NA	NA	40	34	168	508	171	148	354	150	16	36	0	0.095	0.071	0
.	19.01.15-23.27.04-1-402915	198	16	16	4	0	3	681	15	15	0	0	NA	NA	NA	59	64	175	531	171	158	371	152	0	64	1	0	0.121	0.006
.	19.01.15-23.27.06-1-402916	128	6	6	2	0	1	656	5	5	0	0	NA	NA	NA	47	40	169	515	169	148	356	152	0	14	2	0	0.027	0.012
.	19.01.15-23.27.20-1-402924	63	3	3	0	0	0	640	2	2	0	0	NA	NA	NA	28	17	166	498	166	151	341	148	5	4	0	0.03	0.008	0
.	19.01.15-23.27.24-1-402940	149	14	14	2	0	2	654	10	10	0	0	NA	NA	NA	49	34	170	513	164	152	355	147	3	38	3	0.018	0.074	0.018
.	19.01.15-23.27.28-1-402941	88	5	5	2	0	1	633	4	4	0	0	NA	NA	NA	37	24	165	503	169	141	343	149	3	15	0	0.018	0.03	0
.	19.01.15-23.27.29-1-402942	57	2	2	0	0	0	200	1	1	0	0	NA	NA	NA	19	12	166	496	163	51	103	46	1	0	0	0.006	0	0
.	19.01.15-23.27.30-1-402944	33	1	1	0	0	0	0	0	0	0	0	NA	NA	NA	7	9	165	492	165	0	0	0	0	3	0	0	0.006	0
.	19.01.15-23.27.36-1-402951	95	3	3	1	0	1	653	2	2	0	0	NA	NA	NA	27	35	170	505	173	148	351	154	3	8	0	0.018	0.016	0
.	19.01.15-23.27.39-1-402955	90	5	5	5	0	4	653	4	4	0	0	NA	NA	NA	26	34	174	507	166	157	351	145	7	24	7	0.04	0.047	0.042
.	19.01.15-23.27.39-1-402956	179	11	11	1	0	1	674	9	9	0	0	NA	NA	NA	58	60	176	522	175	157	362	155	24	25	1	0.136	0.048	0.006
.	19.01.15-23.27.40-1-402957	231	27	27	4	0	3	684	23	23	0	0	NA	NA	NA	75	71	177	533	174	157	372	155	14	78	19	0.079	0.146	0.109
.	19.01.15-23.27.40-1-402961	119	5	5	2	0	2	664	2	2	0	0	NA	NA	NA	34	48	175	516	170	155	356	153	19	6	0	0.109	0.012	0
.	19.01.15-23.27.45-1-402962	62	4	4	0	0	0	630	3	3	0	0	NA	NA	NA	32	18	166	500	165	143	340	147	0	9	1	0	0.018	0.006
.	19.01.15-23.27.47-1-402965	144	21	21	3	0	3	660	18	18	0	0	NA	NA	NA	54	45	172	517	169	153	357	150	13	50	8	0.076	0.097	0.047
.	19.01.15-23.28.05-1-402969	65	3	3	0	0	0	650	2	2	0	0	NA	NA	NA	16	27	174	502	164	156	348	146	0	4	0	0	0.008	0
.	19.01.15-23.28.08-1-402970	232	39	39	9	0	7	688	36	36	0	0	NA	NA	NA	65	71	181	530	173	162	372	154	38	103	22	0.21	0.194	0.127
.	19.01.15-23.28.19-1-402976	86	7	7	2	0	1	645	6	6	0	0	NA	NA	NA	28	24	169	500	168	150	343	152	5	12	2	0.03	0.024	0.012
.	19.01.15-23.28.21-1-402977	121	9	9	2	0	2	656	8	8	0	0	NA	NA	NA	31	35	169	510	169	153	351	152	2	22	0	0.012	0.043	0
.	19.01.15-23.28.22-1-402978	177	13	13	3	0	2	667	10	10	0	0	NA	NA	NA	48	49	173	515	174	153	356	158	0	50	5	0	0.097	0.029
.	19.01.15-23.28.25-1-402994	32	1	1	0	0	0	0	0	0	0	0	NA	NA	NA	10	5	163	492	163	0	0	0	0	1	0	0	0.002	0
.	19.01.15-23.28.28-1-402995	64	4	4	1	0	1	635	3	3	0	0	NA	NA	NA	22	16	165	500	164	143	344	148	10	1	0	0.061	0.002	0
.	19.01.15-23.28.36-1-403004	34	1	1	1	0	1	0	0	0	0	0	NA	NA	NA	6	10	165	494	164	0	0	0	0	0	0	0	0	0
.	19.01.15-23.28.40-1-403008	86	5	5	3	0	2	657	4	4	0	0	NA	NA	NA	27	41	171	515	168	155	352	150	6	15	0	0.035	0.029	0
.	19.01.15-23.28.43-1-403010	124	16	16	5	0	3	660	14	14	0	0	NA	NA	NA	42	42	173	512	170	154	351	155	14	26	2	0.081	0.051	0.012
.	19.01.15-23.28.45-1-403012	122	12	12	6	0	3	659	9	9	0	0	NA	NA	NA	42	46	176	514	169	159	352	148	5	43	0	0.028	0.084	0
.	19.01.15-23.28.50-1-403016	32	1	1	0	0	0	0	0	0	0	0	NA	NA	NA	11	9	163	495	164	0	0	0	0	0	0	0	0	0
.	19.01.15-23.28.55-1-403018	60	2	2	0	0	0	639	1	1	0	0	NA	NA	NA	19	18	167	496	168	150	340	149	4	0	4	0.024	0	0.024
.	19.01.15-23.28.58-1-403019	204	14	14	3	0	2	687	13	13	0	0	NA	NA	NA	61	77	179	535	176	161	369	157	26	34	0	0.145	0.064	0
.	19.01.15-23.29.01-1-403024	210	11	11	2	0	2	670	10	10	0	0	NA	NA	NA	60	48	177	514	170	159	359	152	2	24	5	0.011	0.047	0.029
.	19.01.15-23.29.04-1-403025	185	8	8	1	0	1	661	7	7	0	0	NA	NA	NA	50	45	173	517	168	155	359	147	27	6	2	0.156	0.012	0.012
.	19.01.15-23.29.05-1-403026	148	23	23	6	0	2	680	21	21	0	0	NA	NA	NA	50	61	176	524	174	157	365	158	0	93	3	0	0.177	0.017
.	19.01.15-23.29.12-1-403030	226	41	41	11	0	6	694	38	38	0	0	NA	NA	NA	70	84	184	540	173	163	377	154	26	103	15	0.141	0.191	0.087
.	19.01.15-23.29.12-1-403031	89	8	8	4	0	3	644	6	6	0	0	NA	NA	NA	35	31	171	503	170	154	341	149	2	22	0	0.012	0.044	0
.	19.01.15-23.29.19-1-403036	97	5	5	0	0	0	644	4	4	0	0	NA	NA	NA	29	33	169	510	167	146	350	148	4	8	2	0.024	0.016	0.012
.	19.01.15-23.29.25-1-403053	58	2	2	1	0	1	201	1	1	0	0	NA	NA	NA	18	13	165	497	164	45	108	48	0	5	0	0	0.01	0
.	19.01.15-23.29.26-1-403054	118	11	11	3	0	2	653	8	8	0	0	NA	NA	NA	51	43	173	514	169	155	350	148	3	23	4	0.017	0.045	0.024
.	19.01.15-23.29.38-1-403064	32	1	1	0	0	0	0	0	0	0	0	NA	NA	NA	17	9	164	494	164	0	0	0	0	0	0	0	0	0
.	19.01.15-23.29.38-1-403065	96	7	7	1	0	1	648	6	6	0	0	NA	NA	NA	34	29	171	503	168	152	346	150	5	17	5	0.029	0.034	0.03
.	19.01.15-23.29.38-1-403066	88	4	4	2	0	1	648	3	3	0	0	NA	NA	NA	34	34	168	510	169	150	349	149	3	10	0	0.018	0.02	0
.	19.01.15-23.29.40-1-403068	176	13	13	5	0	4	679	11	11	0	0	NA	NA	NA	48	67	179	526	175	159	364	156	0	49	0	0	0.093	0
.	19.01.15-23.29.40-1-403071	146	12	12	4	0	4	676	11	11	0	0	NA	NA	NA	42	55	173	526	169	156	365	155	5	36	0	0.029	0.068	0
.	19.01.15-23.29.42-1-403072	57	3	3	1	0	0	634	2	2	0	0	NA	NA	NA	26	18	167	499	165	149	339	146	0	8	0	0	0.016	0
.	19.01.15-23.29.56-1-403077	153	21	21	4	0	2	658	18	18	0	0	NA	NA	NA	49	40	170	515	168	150	359	149	44	39	8	0.259	0.076	0.048
.	19.01.15-23.29.57-1-403078	56	2	2	0	0	0	638	0	0	0	0	NA	NA	NA	25	27	168	505	167	147	342	149	6	1	0	0.036	0.002	0
.	19.01.15-23.29.58-1-403079	64	4	4	1	0	1	652	3	3	0	0	NA	NA	NA	22	33	171	505	170	153	348	151	0	2	5	0	0.004	0.029
.	19.01.15-23.29.59-1-403080	214	25	25	12	0	7	673	24	24	0	0	NA	NA	NA	70	63	176	529	171	153	366	154	19	77	7	0.108	0.146	0.041
.	19.01.15-23.30.00-1-403081	122	25	25	4	0	4	651	21	21	0	0	NA	NA	NA	33	35	171	512	165	149	354	148	24	23	11	0.14	0.045	0.067
.	19.01.15-23.30.08-1-403086	146	23	23	9	0	4	665	22	22	0	0	NA	NA	NA	47	49	176	512	174	155	354	156	36	48	13	0.205	0.094	0.075
.	19.01.15-23.30.12-1-403091	112	7	7	0	0	0	644	6	6	0	0	NA	NA	NA	44	33	169	504	173	150	343	151	3	14	1	0.018	0.028	0.006
.	19.01.15-23.30.12-1-403092	181	25	25	8	0	5	661	23	23	0	0	NA	NA	NA	57	44	177	511	169	160	351	150	22	80	3	0.124	0.157	0.018
.	19.01.15-23.30.15-1-403093	32	1	1	1	0	1	0	0	0	0	0	NA	NA	NA	11	6	164	491	164	0	0	0	0	1	0	0	0.002	0
.	19.01.15-23.30.15-1-403094	178	21	21	6	0	4	660	20	20	0	0	NA	NA	NA	53	47	172	515	173	151	351	158	34	40	11	0.198	0.078	0.064
.	19.01.15-23.30.17-1-403095	123	14	14	6	0	4	659	11	11	0	0	NA	NA	NA	39	46	174	514	171	154	352	153	2	38	6	0.011	0.074	0.035
.	19.01.15-23.30.30-1-403117	179	15	15	5	0	4	682	13	13	0	0	NA	NA	NA	55	66	179	518	182	156	360	166	18	49	0	0.101	0.095	0
.	19.01.15-23.30.33-1-403120	123	9	9	1	0	1	664	7	7	0	0	NA	NA	NA	50	44	173	513	171	158	354	152	4	25	1	0.023	0.049	0.006
.	19.01.15-23.30.36-1-403125	36	1	1	0	0	0	0	0	0	0	0	NA	NA	NA	8	15	164	500	164	0	0	0	0	0	3	0	0	0.018
.	19.01.15-23.30.39-1-403129	147	14	14	6	0	3	659	13	13	0	0	NA	NA	NA	44	49	171	516	175	153	350	156	17	29	3	0.099	0.056	0.017
.	19.01.15-23.30.42-1-403132	65	6	6	2	0	2	647	4	4	0	0	NA	NA	NA	30	36	171	513	165	151	349	147	2	10	0	0.012	0.019	0
.	19.01.15-23.30.44-1-403133	118	8	8	1	0	1	637	6	6	0	0	NA	NA	NA	48	28	169	507	165	150	340	147	0	19	0	0	0.037	0
.	19.01.15-23.30.52-1-403138	181	10	10	4	0	3	684	9	9	0	0	NA	NA	NA	51	70	182	527	174	161	367	156	5	21	11	0.027	0.04	0.063
.	19.01.15-23.30.55-1-403139	121	5	5	3	0	1	642	4	4	0	0	NA	NA	NA	58	29	170	503	169	152	343	147	6	6	3	0.035	0.012	0.018
.	19.01.15-23.30.56-1-403140	96	5	5	0	0	0	642	4	4	0	0	NA	NA	NA	32	28	167	506	168	148	345	149	6	0	4	0.036	0	0.024
.	19.01.15-23.30.59-1-403141	63	5	5	1	0	1	640	4	4	0	0	NA	NA	NA	20	16	165	498	166	148	344	148	10	9	3	0.061	0.018	0.018
.	19.01.15-23.31.01-1-403142	138	11	11	4	0	4	657	8	8	0	0	NA	NA	NA	40	38	171	512	168	150	355	152	8	33	0	0.047	0.064	0
.	19.01.15-23.31.04-1-403147	63	2	2	0	0	0	635	1	1	0	0	NA	NA	NA	26	22	167	504	164	148	345	142	0	1	1	0	0.002	0.006
.	19.01.15-23.31.05-1-403159	66	3	3	1	0	1	643	2	2	0	0	NA	NA	NA	32	32	169	507	169	149	344	150	0	9	0	0	0.018	0
.	19.01.15-23.31.10-1-403192	35	1	1	0	0	0	0	0	0	0	0	NA	NA	NA	7	8	164	492	165	0	0	0	0	0	0	0	0	0
.	19.01.15-23.31.12-1-403193	88	7	7	0	0	0	648	5	5	0	0	NA	NA	NA	44	30	167	502	174	149	343	156	10	17	0	0.06	0.034	0
.	19.01.15-23.31.13-1-403194	62	6	6	2	0	1	644	5	5	0	0	NA	NA	NA	23	27	166	507	167	147	348	149	10	6	1	0.06	0.012	0.006
.	19.01.15-23.31.13-1-403195	62	3	3	0	0	0	628	2	2	0	0	NA	NA	NA	27	13	166	496	164	146	335	147	0	3	3	0	0.006	0.018
.	19.01.15-23.31.16-1-403196	61	2	2	1	0	1	641	1	1	0	0	NA	NA	NA	25	25	169	503	166	150	344	147	0	1	2	0	0.002	0.012
.	19.01.15-23.31.18-1-403201	119	17	17	9	0	7	660	16	16	0	0	NA	NA	NA	37	43	170	519	167	149	359	152	2	46	8	0.012	0.089	0.048
.	19.01.15-23.31.18-1-403202	231	20	20	9	0	7	682	18	18	0	0	NA	NA	NA	74	71	176	530	178	155	371	156	33	54	10	0.188	0.102	0.056
.	19.01.15-23.31.22-1-403203	87	5	5	1	0	1	642	4	4	0	0	NA	NA	NA	20	27	167	504	169	145	347	150	2	5	2	0.012	0.01	0.012
.	19.01.15-23.31.23-1-403219	149	50	50	20	0	16	667	48	48	0	0	NA	NA	NA	50	55	175	516	177	155	357	155	40	138	12	0.229	0.267	0.068
.	19.01.15-23.31.29-1-403221	186	9	9	3	0	3	680	8	8	0	0	NA	NA	NA	69	61	176	525	173	157	368	155	2	33	0	0.011	0.063	0
.	19.01.15-23.31.30-1-403223	93	9	9	2	0	2	648	7	7	0	0	NA	NA	NA	35	30	169	506	168	149	348	151	4	31	0	0.024	0.061	0
.	19.01.15-23.31.31-1-403225	265	21	21	6	0	6	691	18	18	0	0	NA	NA	NA	76	79	186	532	174	169	371	151	18	57	8	0.097	0.107	0.046
.	19.01.15-23.31.32-1-403226	121	17	17	3	0	2	650	15	15	0	0	NA	NA	NA	35	34	169	511	167	151	352	147	4	42	6	0.024	0.082	0.036
.	19.01.15-23.31.39-1-403236	86	3	3	1	0	1	643	1	1	0	0	NA	NA	NA	34	32	170	504	171	150	343	150	0	14	0	0	0.028	0
.	19.01.15-23.31.54-1-403243	181	22	22	6	0	5	663	20	20	0	0	NA	NA	NA	57	45	173	515	170	153	359	151	23	67	6	0.133	0.13	0.035
.	19.01.15-23.31.56-1-403244	117	8	8	1	0	1	652	7	7	0	0	NA	NA	NA	34	34	171	509	167	153	351	148	9	20	2	0.053	0.039	0.012
.	19.01.15-23.32.00-1-403245	117	7	7	2	0	1	642	6	6	0	0	NA	NA	NA	46	35	169	507	172	146	344	152	3	5	3	0.018	0.01	0.017
.	19.01.15-23.32.01-1-403246	118	5	5	1	0	1	649	4	4	0	0	NA	NA	NA	48	42	164	522	169	144	358	147	7	19	0	0.043	0.036	0
.	19.01.15-23.32.02-1-403247	182	26	26	10	0	7	659	24	24	0	0	NA	NA	NA	44	48	175	517	169	152	357	150	16	97	3	0.091	0.188	0.018
.	19.01.15-23.32.05-1-403248	291	24	24	6	0	4	709	22	22	0	0	NA	NA	NA	92	100	188	544	181	165	381	163	35	56	25	0.186	0.103	0.138
.	19.01.15-23.32.10-1-403250	116	11	11	3	0	2	646	10	10	0	0	NA	NA	NA	44	38	173	508	170	150	347	149	6	15	7	0.035	0.03	0.041
.	19.01.15-23.32.15-1-403254	64	2	2	0	0	0	637	1	1	0	0	NA	NA	NA	18	21	168	499	167	147	343	147	0	5	1	0	0.01	0.006
.	19.01.15-23.32.19-1-403255	145	13	13	2	0	1	666	11	11	0	0	NA	NA	NA	43	47	177	511	172	159	353	154	10	14	1	0.056	0.027	0.006
.	19.01.15-23.32.21-1-403260	91	5	5	0	0	0	665	4	4	0	0	NA	NA	NA	33	42	171	514	170	156	355	154	0	16	5	0	0.031	0.029
.	19.01.15-23.32.29-1-403276	117	10	10	4	0	2	658	8	8	0	0	NA	NA	NA	40	40	169	511	173	149	355	154	9	19	0	0.053	0.037	0
.	19.01.15-23.32.33-1-403282	94	9	9	4	0	4	653	8	8	0	0	NA	NA	NA	28	36	172	507	170	152	354	147	11	24	2	0.064	0.047	0.012
.	19.01.15-23.32.34-1-403283	90	11	11	4	0	3	663	10	10	0	0	NA	NA	NA	12	34	166	515	166	150	361	152	5	22	2	0.03	0.043	0.012
.	19.01.15-23.32.34-1-403284	123	14	14	3	0	3	657	13	13	0	0	NA	NA	NA	43	44	169	516	172	152	354	151	14	46	1	0.083	0.089	0.006
.	19.01.15-23.32.45-1-403293	93	3	3	2	0	2	655	2	2	0	0	NA	NA	NA	28	39	171	509	172	154	348	153	0	13	3	0	0.026	0.017
.	19.01.15-23.32.45-1-403294	35	1	1	1	0	1	0	0	0	0	0	NA	NA	NA	11	8	165	492	164	0	0	0	0	0	1	0	0	0.006
.	19.01.15-23.32.46-1-403295	115	5	5	5	0	4	645	3	3	0	0	NA	NA	NA	48	31	174	506	164	154	346	145	1	15	5	0.006	0.03	0.03
.	19.01.15-23.32.47-1-403298	213	14	14	4	0	3	673	13	13	0	0	NA	NA	NA	57	62	169	527	179	145	370	158	11	58	2	0.065	0.11	0.011
.	19.01.15-23.32.50-1-403301	32	1	1	1	0	1	0	0	0	0	0	NA	NA	NA	5	9	164	496	162	0	0	0	0	1	0	0	0.002	0
.	19.01.15-23.32.53-1-403302	213	28	28	11	0	11	676	24	24	0	0	NA	NA	NA	58	62	180	523	172	158	363	155	28	81	23	0.156	0.155	0.134
.	19.01.15-23.32.53-1-403303	96	4	4	2	0	2	630	2	2	0	0	NA	NA	NA	38	19	163	500	169	145	338	147	7	4	0	0.043	0.008	0
.	19.01.15-23.32.57-1-403304	31	1	1	0	0	0	0	0	0	0	0	NA	NA	NA	12	11	164	497	163	0	0	0	4	0	0	0.024	0	0
.	19.01.15-23.33.01-1-403305	115	14	14	2	0	2	652	11	11	0	0	NA	NA	NA	28	35	170	510	168	152	347	153	4	36	0	0.024	0.071	0
.	19.01.15-23.33.11-1-403314	64	2	2	0	0	0	601	1	1	0	0	NA	NA	NA	24	16	165	500	164	139	326	136	0	4	5	0	0.008	0.03
.	19.01.15-23.33.13-1-403315	32	1	1	0	0	0	0	0	0	0	0	NA	NA	NA	7	5	163	493	162	0	0	0	0	1	0	0	0.002	0
.	19.01.15-23.33.13-1-403316	143	10	10	3	0	2	642	8	8	0	0	NA	NA	NA	43	32	171	511	163	150	347	145	2	21	4	0.012	0.041	0.025
.	19.01.15-23.33.15-1-403317	183	35	35	8	0	4	674	33	33	0	0	NA	NA	NA	51	67	173	532	175	151	367	156	26	66	10	0.15	0.124	0.057
.	19.01.15-23.33.22-1-403337	209	20	20	6	0	3	668	19	19	0	0	NA	NA	NA	78	54	175	522	170	157	358	153	13	67	2	0.074	0.128	0.012
.	19.01.15-23.33.23-1-403338	124	15	15	4	0	4	671	13	13	0	0	NA	NA	NA	52	58	179	517	175	160	355	156	2	35	8	0.011	0.068	0.046
.	19.01.15-23.33.25-1-403339	204	38	38	12	0	7	678	31	31	0	0	NA	NA	NA	63	64	179	524	174	164	360	154	25	112	7	0.14	0.214	0.04
.	19.01.15-23.33.31-1-403342	93	8	8	0	0	0	633	5	5	0	0	NA	NA	NA	37	23	169	502	165	151	341	141	5	5	6	0.03	0.01	0.036
.	19.01.15-23.33.34-1-403346	64	3	3	0	0	0	640	2	2	0	0	NA	NA	NA	28	24	165	501	171	148	343	149	3	1	5	0.018	0.002	0.029
.	19.01.15-23.33.41-1-403354	64	2	2	1	0	1	551	1	1	0	0	NA	NA	NA	16	18	167	499	165	134	298	119	0	0	2	0	0	0.012
.	19.01.15-23.33.51-1-403359	93	13	13	4	0	4	651	12	12	0	0	NA	NA	NA	40	46	173	515	171	155	345	151	6	32	4	0.035	0.062	0.023
.	19.01.15-23.33.52-1-403360	180	17	17	7	0	6	681	11	11	0	0	NA	NA	NA	60	65	173	535	170	152	375	154	17	30	11	0.098	0.056	0.065
.	19.01.15-23.33.53-1-403361	60	2	2	0	0	0	151	0	0	0	0	NA	NA	NA	17	12	166	495	164	31	80	40	0	3	0	0	0.006	0
.	19.01.15-23.34.00-1-403363	31	1	1	0	0	0	0	0	0	0	0	NA	NA	NA	6	11	165	495	164	0	0	0	0	0	0	0	0	0
.	19.01.15-23.34.00-1-403364	126	11	11	3	0	2	670	9	9	0	0	NA	NA	NA	42	48	171	516	174	154	358	158	13	27	5	0.076	0.052	0.029
.	19.01.15-23.34.01-1-403365	154	12	12	0	0	0	672	10	10	0	0	NA	NA	NA	50	54	175	515	177	155	360	157	12	16	4	0.069	0.031	0.023
.	19.01.15-23.34.02-1-403366	62	2	2	0	0	0	149	1	1	0	0	NA	NA	NA	13	21	166	506	162	36	86	27	0	6	0	0	0.012	0
.	19.01.15-23.34.02-1-403367	171	13	13	6	0	5	675	11	11	0	0	NA	NA	NA	47	54	173	523	171	154	366	155	0	52	8	0	0.099	0.047
.	19.01.15-23.34.10-1-403371	88	3	3	0	0	0	652	2	2	0	0	NA	NA	NA	39	31	171	502	171	154	346	152	7	8	0	0.041	0.016	0
.	19.01.15-23.34.15-1-403372	66	6	6	0	0	0	638	3	3	0	0	NA	NA	NA	23	18	170	499	162	151	341	146	1	13	0	0.006	0.026	0
.	19.01.15-23.34.23-1-403389	194	10	10	5	0	2	683	8	8	0	0	NA	NA	NA	56	63	175	526	175	158	368	157	4	27	7	0.023	0.051	0.04
.	19.01.15-23.34.25-1-403390	61	3	3	2	0	0	656	2	2	0	0	NA	NA	NA	15	35	169	511	168	152	355	149	0	17	4	0	0.033	0.024
.	19.01.15-23.34.27-1-403391	112	11	11	1	0	1	658	9	9	0	0	NA	NA	NA	38	46	173	517	169	154	351	153	6	15	7	0.035	0.029	0.041
.	19.01.15-23.34.28-1-403392	60	3	3	0	0	0	642	2	2	0	0	NA	NA	NA	25	26	166	508	165	147	351	144	0	6	1	0	0.012	0.006
.	19.01.15-23.34.30-1-403393	93	6	6	0	0	0	643	4	4	0	0	NA	NA	NA	33	27	171	502	167	152	341	150	2	12	0	0.012	0.024	0
.	19.01.15-23.34.30-1-403396	152	12	12	1	0	1	655	11	11	0	0	NA	NA	NA	43	42	170	514	171	150	353	152	9	27	0	0.053	0.053	0
.	19.01.15-23.34.33-1-403399	64	2	2	0	0	0	499	1	1	0	0	NA	NA	NA	25	24	170	499	168	116	270	113	0	1	2	0	0.002	0.012
.	19.01.15-23.34.33-1-403400	88	5	5	2	0	2	638	4	4	0	0	NA	NA	NA	46	32	168	508	169	147	345	146	4	8	2	0.024	0.016	0.012
.	19.01.15-23.34.43-1-403409	34	1	1	0	0	0	0	0	0	0	0	NA	NA	NA	7	7	164	494	162	0	0	0	0	0	1	0	0	0.006
.	19.01.15-23.34.46-1-403411	149	35	35	12	0	7	661	32	32	0	0	NA	NA	NA	56	52	173	522	170	153	356	152	40	68	13	0.231	0.13	0.076
.	19.01.15-23.34.46-1-403412	216	36	36	12	0	7	692	31	31	0	0	NA	NA	NA	57	75	178	533	177	159	374	159	31	120	3	0.174	0.225	0.017
.	19.01.15-23.34.46-1-403413	92	13	13	3	0	3	639	12	12	0	0	NA	NA	NA	26	26	167	503	169	146	344	149	12	21	3	0.072	0.042	0.018
.	19.01.15-23.34.50-1-403417	95	6	6	0	0	0	650	5	5	0	0	NA	NA	NA	35	35	167	506	175	151	347	152	0	16	1	0	0.032	0.006
.	19.01.15-23.34.52-1-403418	32	1	1	0	0	0	0	0	0	0	0	NA	NA	NA	15	11	165	493	166	0	0	0	0	0	2	0	0	0.012
.	19.01.15-23.34.52-1-403419	64	3	3	0	0	0	550	2	2	0	0	NA	NA	NA	25	19	169	501	162	128	294	128	0	5	0	0	0.01	0
.	19.01.15-23.34.54-1-403420	154	7	7	0	0	0	658	5	5	0	0	NA	NA	NA	53	46	172	517	170	153	353	152	10	8	2	0.058	0.015	0.012
.	19.01.15-23.34.54-1-403421	119	19	19	4	0	2	652	17	17	0	0	NA	NA	NA	39	45	171	515	172	151	349	152	9	27	4	0.053	0.052	0.023
.	19.01.15-23.35.00-1-403422	121	8	8	1	0	0	645	7	7	0	0	NA	NA	NA	24	23	166	504	166	149	347	149	6	12	7	0.036	0.024	0.042
.	19.01.15-23.35.06-1-403427	84	3	3	1	0	1	646	1	1	0	0	NA	NA	NA	29	29	166	506	170	144	351	151	0	5	9	0	0.01	0.053
.	19.01.15-23.35.10-1-403431	31	1	1	0	0	0	0	0	0	0	0	NA	NA	NA	14	8	165	494	162	0	0	0	1	0	0	0.006	0	0
.	19.01.15-23.35.11-1-403433	157	16	16	3	0	3	675	13	13	0	0	NA	NA	NA	58	57	175	522	173	154	365	156	9	40	5	0.051	0.077	0.029
.	19.01.15-23.35.12-1-403434	33	1	1	0	0	0	0	0	0	0	0	NA	NA	NA	11	9	163	496	163	0	0	0	0	1	0	0	0.002	0
.	19.01.15-23.35.13-1-403435	90	8	8	2	0	1	648	5	5	0	0	NA	NA	NA	34	31	173	504	167	153	343	152	23	14	0	0.133	0.028	0
.	19.01.15-23.35.14-1-403436	31	1	1	0	0	0	0	0	0	0	0	NA	NA	NA	9	8	165	493	163	0	0	0	5	0	0	0.03	0	0
.	19.01.15-23.35.17-1-403437	96	11	11	4	0	4	653	10	10	0	0	NA	NA	NA	34	35	168	512	168	149	356	148	3	30	1	0.018	0.059	0.006
.	19.01.15-23.35.20-1-403442	174	9	9	3	0	3	657	8	8	0	0	NA	NA	NA	48	45	175	509	174	154	352	151	5	39	2	0.029	0.077	0.011
.	19.01.15-23.35.23-1-403458	89	4	4	2	0	2	642	3	3	0	0	NA	NA	NA	18	22	167	499	169	145	344	153	4	5	0	0.024	0.01	0
.	19.01.15-23.35.24-1-403459	327	21	21	5	0	4	713	19	19	0	0	NA	NA	NA	85	95	181	547	180	165	388	160	17	67	0	0.094	0.122	0
.	19.01.15-23.35.37-1-403470	66	7	7	1	0	1	647	5	5	0	0	NA	NA	NA	28	23	173	499	164	155	347	145	15	20	0	0.087	0.04	0
.	19.01.15-23.35.39-1-403471	248	22	22	5	0	4	703	18	18	0	0	NA	NA	NA	65	86	176	537	186	159	377	167	30	70	7	0.17	0.13	0.038
.	19.01.15-23.35.41-1-403475	63	4	4	2	0	2	639	3	3	0	0	NA	NA	NA	23	20	165	500	168	148	342	149	5	8	0	0.03	0.016	0
.	19.01.15-23.35.42-1-403476	34	1	1	1	0	1	0	0	0	0	0	NA	NA	NA	6	14	167	496	164	0	0	0	4	0	0	0.024	0	0
.	19.01.15-23.35.44-1-403477	32	1	1	0	0	0	0	0	0	0	0	NA	NA	NA	6	11	165	494	165	0	0	0	0	2	0	0	0.004	0
.	19.01.15-23.35.45-1-403478	87	8	8	0	0	0	637	6	6	0	0	NA	NA	NA	35	22	166	500	169	148	341	148	9	11	3	0.054	0.022	0.018
.	19.01.15-23.35.45-1-403480	88	9	9	0	0	0	632	7	7	0	0	NA	NA	NA	32	22	166	499	170	144	339	149	3	7	7	0.018	0.014	0.041
.	19.01.15-23.35.46-1-403481	144	21	21	4	0	1	671	20	20	0	0	NA	NA	NA	43	49	172	519	171	155	360	156	11	62	0	0.064	0.119	0
.	19.01.15-23.35.46-1-403483	35	1	1	0	0	0	0	0	0	0	0	NA	NA	NA	7	15	167	496	165	0	0	0	0	1	0	0	0.002	0
.	19.01.15-23.35.49-1-403485	60	3	3	0	0	0	638	2	2	0	0	NA	NA	NA	34	28	166	505	170	147	343	148	7	1	0	0.042	0.002	0
.	19.01.15-23.35.59-1-403487	149	8	8	2	0	2	674	6	6	0	0	NA	NA	NA	61	66	174	528	177	152	366	156	0	28	3	0	0.053	0.017
.	19.01.15-23.36.01-1-403488	100	4	4	1	0	1	655	2	2	0	0	NA	NA	NA	34	36	169	509	171	151	352	152	0	13	0	0	0.026	0
.	19.01.15-23.36.06-1-403489	95	7	7	1	0	1	635	6	6	0	0	NA	NA	NA	28	21	167	501	166	147	342	146	2	12	0	0.012	0.024	0
.	19.01.15-23.36.07-1-403490	154	11	11	4	0	3	685	9	9	0	0	NA	NA	NA	32	60	171	528	174	155	373	157	5	37	0	0.029	0.07	0
.	19.01.15-23.36.08-1-403491	203	11	11	3	0	3	675	9	9	0	0	NA	NA	NA	59	56	171	521	177	153	364	158	8	31	18	0.047	0.06	0.102
.	19.01.15-23.36.08-1-403492	87	3	3	0	0	0	654	2	2	0	0	NA	NA	NA	28	32	166	513	166	149	356	149	4	2	2	0.024	0.004	0.012
.	19.01.15-23.36.18-1-403496	182	22	22	7	0	5	671	20	20	0	0	NA	NA	NA	59	59	177	517	178	155	357	159	40	64	0	0.226	0.124	0
.	19.01.15-23.36.21-1-403497	88	3	3	2	0	2	652	2	2	0	0	NA	NA	NA	29	29	170	502	170	155	349	148	0	10	2	0	0.02	0.012
.	19.01.15-23.36.27-1-403518	142	13	13	6	0	6	653	11	11	0	0	NA	NA	NA	39	34	170	510	167	151	353	149	12	28	7	0.071	0.055	0.042
.	19.01.15-23.36.27-1-403519	91	9	9	5	0	4	652	8	8	0	0	NA	NA	NA	29	32	168	508	169	150	349	153	0	33	6	0	0.065	0.036
.	19.01.15-23.36.27-1-403520	59	2	2	0	0	0	502	1	1	0	0	NA	NA	NA	19	14	165	498	164	114	268	120	0	2	0	0	0.004	0
.	19.01.15-23.36.30-1-403522	153	23	23	5	0	4	660	22	22	0	0	NA	NA	NA	49	43	171	512	173	152	355	153	10	38	9	0.058	0.074	0.052
.	19.01.15-23.36.34-1-403527	204	18	18	4	0	2	689	16	16	0	0	NA	NA	NA	63	74	177	532	178	159	372	158	3	53	4	0.017	0.1	0.022
.	19.01.15-23.36.35-1-403529	97	10	10	0	0	0	649	8	8	0	0	NA	NA	NA	35	25	169	501	168	150	348	151	8	15	8	0.047	0.03	0.048
.	19.01.15-23.36.40-1-403536	173	31	31	12	0	10	676	28	28	0	0	NA	NA	NA	39	60	179	519	175	161	359	156	16	79	7	0.089	0.152	0.04
.	19.01.15-23.36.40-1-403537	120	7	7	1	0	1	662	4	4	0	0	NA	NA	NA	29	37	171	507	172	154	352	156	4	9	0	0.023	0.018	0
.	19.01.15-23.36.52-1-403543	121	10	10	0	0	0	667	9	9	0	0	NA	NA	NA	45	48	173	516	172	154	359	154	2	23	3	0.012	0.045	0.017
.	19.01.15-23.37.09-1-403548	127	33	33	6	0	4	654	31	31	0	0	NA	NA	NA	40	47	170	519	171	148	355	151	17	68	12	0.1	0.131	0.07
.	19.01.15-23.37.13-1-403552	94	5	5	1	0	0	646	4	4	0	0	NA	NA	NA	31	28	168	507	166	149	353	144	0	19	3	0	0.037	0.018
.	19.01.15-23.37.14-1-403553	123	8	8	2	0	1	658	7	7	0	0	NA	NA	NA	25	32	170	509	166	153	354	151	0	20	0	0	0.039	0
.	19.01.15-23.37.15-1-403554	87	4	4	3	0	1	655	3	3	0	0	NA	NA	NA	31	41	171	516	167	154	352	149	9	10	3	0.053	0.019	0.018
.	19.01.15-23.37.21-1-403559	209	11	11	1	0	1	653	9	9	0	0	NA	NA	NA	65	37	168	510	172	147	351	155	4	21	2	0.024	0.041	0.012
.	19.01.15-23.37.30-1-403576	275	24	24	7	0	4	710	23	23	0	0	NA	NA	NA	82	91	182	540	182	166	381	163	10	104	4	0.055	0.193	0.022
.	19.01.15-23.37.31-1-403578	263	18	18	2	0	2	698	17	17	0	0	NA	NA	NA	80	84	190	533	174	171	369	158	18	60	9	0.095	0.113	0.052
.	19.01.15-23.37.32-1-403580	93	10	10	6	0	4	651	7	7	0	0	NA	NA	NA	28	33	168	511	167	153	348	150	4	19	9	0.024	0.037	0.054
.	19.01.15-23.37.33-1-403582	93	4	4	1	0	1	649	2	2	0	0	NA	NA	NA	37	29	169	501	172	151	345	153	7	3	0	0.041	0.006	0
.	19.01.15-23.37.34-1-403584	153	14	14	7	0	3	657	13	13	0	0	NA	NA	NA	48	37	169	512	169	151	355	151	1	53	3	0.006	0.104	0.018
.	19.01.15-23.37.43-1-403593	84	4	4	1	0	1	653	3	3	0	0	NA	NA	NA	32	31	168	506	170	151	350	152	6	9	1	0.036	0.018	0.006
.	19.01.15-23.37.45-1-403594	121	13	13	3	0	1	661	12	12	0	0	NA	NA	NA	39	49	172	520	170	153	357	151	11	29	10	0.064	0.056	0.059
.	19.01.15-23.37.49-1-403599	173	15	15	4	0	4	684	14	14	0	0	NA	NA	NA	46	64	181	524	172	165	366	153	13	50	12	0.072	0.095	0.07
.	19.01.15-23.37.57-1-403600	62	2	2	0	0	0	640	1	1	0	0	NA	NA	NA	19	26	169	504	166	150	345	145	0	8	0	0	0.016	0
.	19.01.15-23.37.59-1-403601	93	6	6	1	0	1	638	4	4	0	0	NA	NA	NA	30	18	168	499	164	148	345	145	4	15	5	0.024	0.03	0.03
.	19.01.15-23.38.01-1-403602	88	4	4	1	0	1	655	3	3	0	0	NA	NA	NA	19	33	169	507	170	150	352	153	9	1	0	0.053	0.002	0
.	19.01.15-23.38.02-1-403603	121	17	17	6	0	5	656	15	15	0	0	NA	NA	NA	45	43	171	515	170	151	357	148	4	48	16	0.023	0.093	0.094
.	19.01.15-23.38.11-1-403608	179	14	14	2	0	2	672	12	12	0	0	NA	NA	NA	65	59	177	523	172	158	361	153	0	38	6	0	0.073	0.035
.	19.01.15-23.38.11-1-403609	93	10	10	1	0	1	646	9	9	0	0	NA	NA	NA	35	30	166	510	167	148	352	146	0	15	3	0	0.029	0.018
.	19.01.15-23.38.13-1-403610	178	39	39	12	0	8	679	34	34	0	0	NA	NA	NA	46	60	177	524	172	158	367	154	36	104	8	0.203	0.198	0.047
.	19.01.15-23.38.17-1-403611	89	6	6	3	0	3	640	5	5	0	0	NA	NA	NA	31	18	169	498	164	149	343	148	8	6	1	0.047	0.012	0.006
.	19.01.15-23.38.17-1-403612	143	6	6	3	0	3	661	4	4	0	0	NA	NA	NA	45	42	171	511	173	153	357	151	3	12	5	0.018	0.023	0.029
.	19.01.15-23.38.19-1-403615	122	15	15	3	0	2	655	14	14	0	0	NA	NA	NA	25	37	173	507	170	155	351	149	2	31	1	0.012	0.061	0.006
.	19.01.15-23.38.23-1-403631	60	2	2	1	0	1	639	1	1	0	0	NA	NA	NA	23	16	166	499	164	150	343	146	0	10	0	0	0.02	0
.	19.01.15-23.38.30-1-403633	62	2	2	1	0	1	633	1	1	0	0	NA	NA	NA	28	18	165	500	166	143	342	148	0	9	0	0	0.018	0
.	19.01.15-23.38.33-1-403637	32	1	1	0	0	0	0	0	0	0	0	NA	NA	NA	8	8	166	492	163	0	0	0	0	1	0	0	0.002	0
.	19.01.15-23.38.34-1-403639	143	28	28	7	0	5	651	26	26	0	0	NA	NA	NA	36	39	168	512	172	148	350	153	43	50	13	0.256	0.098	0.076
.	19.01.15-23.38.35-1-403641	119	5	5	1	0	1	657	4	4	0	0	NA	NA	NA	30	40	169	518	166	151	360	146	11	7	0	0.065	0.014	0
.	19.01.15-23.38.37-1-403644	120	19	19	6	0	4	662	18	18	0	0	NA	NA	NA	45	47	170	515	175	152	354	156	6	51	7	0.035	0.099	0.04
.	19.01.15-23.38.37-1-403645	180	12	12	3	0	1	675	11	11	0	0	NA	NA	NA	53	61	174	526	174	156	365	154	5	47	2	0.029	0.089	0.011
.	19.01.15-23.38.38-1-403647	120	6	6	2	0	1	656	4	4	0	0	NA	NA	NA	44	37	176	505	169	156	347	153	4	23	0	0.023	0.046	0
.	19.01.15-23.38.44-1-403651	33	1	1	0	0	0	0	0	0	0	0	NA	NA	NA	8	6	163	492	164	0	0	0	0	0	2	0	0	0.012
.	19.01.15-23.38.44-1-403652	119	11	11	1	0	1	652	9	9	0	0	NA	NA	NA	31	34	168	510	169	150	353	149	16	19	2	0.095	0.037	0.012
.	19.01.15-23.38.47-1-403654	150	23	23	4	0	4	674	21	21	0	0	NA	NA	NA	62	64	174	524	179	153	362	159	33	50	5	0.19	0.095	0.028
.	19.01.15-23.38.54-1-403658	228	18	18	2	0	2	664	16	16	0	0	NA	NA	NA	62	49	173	521	168	154	358	152	0	46	2	0	0.088	0.012
.	19.01.15-23.38.56-1-403660	206	15	15	1	0	1	691	12	12	0	0	NA	NA	NA	66	74	176	533	178	160	374	157	9	59	0	0.051	0.111	0
.	19.01.15-23.39.08-1-403665	60	3	3	0	0	0	150	2	2	0	0	NA	NA	NA	20	12	166	493	166	41	78	31	7	3	0	0.042	0.006	0
.	19.01.15-23.39.10-1-403669	121	21	21	3	0	2	653	19	19	0	0	NA	NA	NA	34	39	169	511	172	149	352	152	12	69	12	0.071	0.135	0.07
.	19.01.15-23.39.12-1-403670	180	21	21	6	0	4	665	19	19	0	0	NA	NA	NA	51	50	174	517	172	156	355	154	18	32	6	0.103	0.062	0.035
.	19.01.15-23.39.13-1-403671	35	1	1	1	0	1	0	0	0	0	0	NA	NA	NA	6	9	167	492	163	0	0	0	0	3	0	0	0.006	0
.	19.01.15-23.39.15-1-403672	96	4	4	3	0	1	655	3	3	0	0	NA	NA	NA	36	40	173	511	169	156	350	149	0	17	0	0	0.033	0
.	19.01.15-23.39.18-1-403673	91	7	7	1	0	0	657	6	6	0	0	NA	NA	NA	47	47	177	508	175	152	349	156	3	13	8	0.017	0.026	0.046
.	19.01.15-23.39.21-1-403679	83	4	4	1	0	1	638	3	3	0	0	NA	NA	NA	31	29	168	508	166	148	348	142	0	8	1	0	0.016	0.006
.	19.01.15-23.39.27-1-403695	93	9	9	3	0	2	666	7	7	0	0	NA	NA	NA	26	50	176	513	174	156	352	158	21	17	0	0.119	0.033	0
.	19.01.15-23.39.29-1-403696	183	8	8	2	0	2	687	6	6	0	0	NA	NA	NA	59	74	180	532	175	161	372	154	10	24	1	0.056	0.045	0.006
.	19.01.15-23.39.33-1-403701	35	1	1	0	0	0	0	0	0	0	0	NA	NA	NA	14	7	164	493	163	0	0	0	0	0	4	0	0	0.025
.	19.01.15-23.39.34-1-403703	240	17	17	6	0	5	673	15	15	0	0	NA	NA	NA	77	61	172	530	172	155	364	154	8	31	7	0.047	0.058	0.041
.	19.01.15-23.39.35-1-403705	97	15	15	4	0	3	640	12	12	0	0	NA	NA	NA	40	29	170	500	172	149	340	151	24	31	7	0.141	0.062	0.041
.	19.01.15-23.39.46-1-403714	206	22	22	6	0	4	664	18	18	0	0	NA	NA	NA	69	50	175	517	171	155	357	152	29	81	0	0.166	0.157	0
.	19.01.15-23.39.49-1-403717	147	7	7	4	0	4	656	6	6	0	0	NA	NA	NA	49	38	175	508	168	157	349	150	0	27	2	0	0.053	0.012
.	19.01.15-23.39.53-1-403718	145	8	8	3	0	1	654	7	7	0	0	NA	NA	NA	50	38	172	506	173	153	345	156	3	41	4	0.017	0.081	0.023
.	19.01.15-23.39.54-1-403719	119	8	8	1	0	0	658	6	6	0	0	NA	NA	NA	38	43	171	515	170	153	356	149	18	16	0	0.105	0.031	0
.	19.01.15-23.40.01-1-403720	181	13	13	1	0	1	673	10	10	0	0	NA	NA	NA	59	62	173	524	178	154	363	156	4	34	0	0.023	0.065	0
.	19.01.15-23.40.01-1-403721	117	9	9	2	0	2	649	7	7	0	0	NA	NA	NA	30	33	169	510	167	152	348	149	8	23	0	0.047	0.045	0
.	19.01.15-23.40.10-1-403726	87	7	7	1	0	1	647	6	6	0	0	NA	NA	NA	35	31	169	508	167	150	346	151	0	14	0	0	0.028	0
.	19.01.15-23.40.14-1-403731	61	2	2	2	0	0	640	1	1	0	0	NA	NA	NA	28	23	168	500	168	148	344	148	0	3	1	0	0.006	0.006
.	19.01.15-23.40.16-1-403732	62	3	3	0	0	0	640	2	2	0	0	NA	NA	NA	19	23	172	501	163	150	347	143	0	3	2	0	0.006	0.012
.	19.01.15-23.40.16-1-403733	204	18	18	3	0	3	694	17	17	0	0	NA	NA	NA	64	73	183	525	178	167	367	160	3	68	1	0.016	0.13	0.006
.	19.01.15-23.40.17-1-403734	93	3	3	1	0	1	647	2	2	0	0	NA	NA	NA	27	29	169	507	166	152	349	146	0	7	9	0	0.014	0.054
.	19.01.15-23.40.25-1-403754	65	3	3	1	0	1	638	2	2	0	0	NA	NA	NA	28	24	169	504	164	150	343	145	0	2	2	0	0.004	0.012
.	19.01.15-23.40.27-1-403755	93	6	6	3	0	2	644	5	5	0	0	NA	NA	NA	40	38	172	514	165	153	345	146	1	17	0	0.006	0.033	0
.	19.01.15-23.40.29-1-403756	200	27	27	3	0	1	682	26	26	0	0	NA	NA	NA	61	57	175	520	175	156	368	158	29	80	0	0.166	0.154	0
.	19.01.15-23.40.29-1-403757	117	9	9	3	0	2	650	7	7	0	0	NA	NA	NA	41	30	171	503	169	155	345	150	8	12	4	0.047	0.024	0.024
.	19.01.15-23.40.32-1-403762	156	18	18	8	0	5	665	16	16	0	0	NA	NA	NA	52	50	177	517	169	155	357	153	14	60	0	0.079	0.116	0
.	19.01.15-23.40.32-1-403763	65	3	3	1	0	1	645	2	2	0	0	NA	NA	NA	18	27	166	509	165	149	349	147	2	6	0	0.012	0.012	0
.	19.01.15-23.40.33-1-403764	95	3	3	1	0	1	659	2	2	0	0	NA	NA	NA	36	43	172	513	171	154	355	150	3	8	0	0.017	0.016	0
.	19.01.15-23.40.39-1-403772	99	6	6	2	0	1	650	5	5	0	0	NA	NA	NA	29	28	169	507	165	151	351	148	6	16	0	0.036	0.032	0
[truncated: 1 more rows]
