# Supplementary material for: Modelling targeted rabies vaccination strategies for a domestic dog population with heterogeneous roaming patterns
Source: PLoS Negl Trop Dis. 2019 Jul 8;13(7):e0007582. doi: 10.1371/journal.pntd.0007582 (PMC6638970; doi:10.1371/journal.pntd.0007582)
Supplement: S1 Zip file folder — The files contain a summary for each simulation for its respective scenario. The files are named first with the population structure (FP, ED, RD, SD) and then the specific vaccination strategy used for that scenario. (ZIP) [file pntd.0007582.s002.zip › Supp_Files/RD_E0.9_R0.9_S0.5_all_measuresReport.txt]

scenario	iteration	duration	tot_deaths	rabid_dogs	moved	mov_DK	movInfect	n_vacc	n_cull	detDogs_cull	contDogs_cull	reactCull	preemptVaccCov_dogLevel	reactVaccCov_dogLevel	mean_Rt	non_rabid_dead	born	nb_in_exp_cat	nb_in_roam_cat	nb_stayhome	nb_exp_vacc	nb_roam_vacc	nb_stayhome_vacc	nb_contacting_explorer	nb_contacting_roamer	nb_contacting_stayhome	contact_per_explorer	contact_per_roamer	contact_per_stayhome
.	19.01.15-21.58.10-1-386293	93	7	7	5	0	3	693	4	4	0	0	NA	NA	NA	32	47	176	512	172	154	454	85	7	21	6	0.04	0.041	0.035
.	19.01.15-21.58.10-1-386294	98	11	11	0	0	0	676	10	10	0	0	NA	NA	NA	35	34	168	510	169	148	443	85	0	23	0	0	0.045	0
.	19.01.15-21.58.10-1-386295	63	2	2	0	0	0	675	1	1	0	0	NA	NA	NA	24	29	168	502	172	148	444	83	0	3	1	0	0.006	0.006
.	19.01.15-21.58.10-1-386296	91	9	9	2	0	2	678	8	8	0	0	NA	NA	NA	35	37	170	509	171	150	445	83	9	32	0	0.053	0.063	0
.	19.01.15-21.58.10-1-386297	64	2	2	1	0	0	679	1	1	0	0	NA	NA	NA	21	25	165	505	168	147	448	84	5	8	0	0.03	0.016	0
.	19.01.15-21.58.10-1-386298	73	4	4	0	0	0	677	2	2	0	0	NA	NA	NA	28	25	169	502	167	151	443	83	0	0	9	0	0	0.054
.	19.01.15-21.58.10-1-386299	86	3	3	1	0	1	678	2	2	0	0	NA	NA	NA	25	26	165	506	168	145	449	84	5	2	2	0.03	0.004	0.012
.	19.01.15-21.58.10-1-386300	130	8	8	2	0	1	666	6	6	0	0	NA	NA	NA	42	23	166	501	169	146	438	82	0	30	3	0	0.06	0.018
.	19.01.15-21.58.26-1-386314	91	3	3	1	0	1	688	2	2	0	0	NA	NA	NA	30	40	172	510	171	154	447	87	0	6	0	0	0.012	0
.	19.01.15-21.58.26-1-386315	88	3	3	0	0	0	684	2	2	0	0	NA	NA	NA	19	39	168	508	176	148	448	88	0	2	3	0	0.004	0.017
.	19.01.15-21.58.26-1-386316	118	12	12	5	0	3	691	11	11	0	0	NA	NA	NA	32	34	172	501	174	157	446	88	8	39	7	0.047	0.078	0.04
.	19.01.15-21.58.27-1-386317	184	18	18	6	0	5	712	15	15	0	0	NA	NA	NA	59	64	172	527	178	154	465	93	24	48	6	0.14	0.091	0.034
.	19.01.15-21.58.29-1-386322	93	4	4	0	0	0	689	3	3	0	0	NA	NA	NA	37	40	170	510	173	144	458	87	3	10	0	0.018	0.02	0
.	19.01.15-21.58.30-1-386323	122	12	12	5	0	5	688	8	8	0	0	NA	NA	NA	41	34	172	509	166	154	451	83	19	42	3	0.11	0.083	0.018
.	19.01.15-21.58.34-1-386331	36	1	1	0	0	0	0	0	0	0	0	NA	NA	NA	13	11	165	494	165	0	0	0	0	0	1	0	0	0.006
.	19.01.15-21.58.36-1-386334	149	21	21	6	0	5	701	19	19	0	0	NA	NA	NA	63	60	180	523	170	158	457	86	27	27	12	0.15	0.052	0.071
.	19.01.15-21.58.38-1-386337	122	13	13	2	0	2	692	12	12	0	0	NA	NA	NA	41	42	173	512	170	151	456	85	19	22	7	0.11	0.043	0.041
.	19.01.15-21.58.42-1-386339	32	1	1	0	0	0	0	0	0	0	0	NA	NA	NA	8	6	163	493	163	0	0	0	0	1	0	0	0.002	0
.	19.01.15-21.58.42-1-386340	65	2	2	0	0	0	598	1	1	0	0	NA	NA	NA	20	23	167	502	167	121	400	77	2	2	0	0.012	0.004	0
.	19.01.15-21.58.45-1-386343	150	9	9	4	0	1	691	7	7	0	0	NA	NA	NA	35	41	171	511	172	152	454	85	8	14	13	0.047	0.027	0.076
.	19.01.15-21.58.48-1-386344	118	7	7	3	0	2	676	6	6	0	0	NA	NA	NA	42	26	164	505	170	145	446	85	20	10	12	0.122	0.02	0.071
.	19.01.15-21.58.55-1-386368	56	2	2	1	0	1	666	1	1	0	0	NA	NA	NA	23	16	168	499	162	150	439	77	3	3	0	0.018	0.006	0
.	19.01.15-21.58.58-1-386372	140	8	8	1	0	0	690	6	6	0	0	NA	NA	NA	52	49	172	517	173	152	455	83	13	23	0	0.076	0.044	0
.	19.01.15-21.58.58-1-386373	65	2	2	0	0	0	674	1	1	0	0	NA	NA	NA	22	25	167	505	166	148	442	84	0	11	0	0	0.022	0
.	19.01.15-21.59.01-1-386374	60	3	3	1	0	0	676	2	2	0	0	NA	NA	NA	24	26	170	504	165	151	441	84	0	11	0	0	0.022	0
.	19.01.15-21.59.12-1-386376	56	2	2	1	0	1	683	1	1	0	0	NA	NA	NA	17	25	168	503	167	152	447	84	0	7	0	0	0.014	0
.	19.01.15-21.59.16-1-386377	62	3	3	0	0	0	681	1	1	0	0	NA	NA	NA	20	33	168	509	169	150	451	80	0	0	8	0	0	0.047
.	19.01.15-21.59.18-1-386379	91	6	6	1	0	1	691	4	4	0	0	NA	NA	NA	25	40	169	507	177	150	451	90	0	16	3	0	0.032	0.017
.	19.01.15-21.59.22-1-386384	243	11	11	2	0	2	734	9	9	0	0	NA	NA	NA	73	84	185	533	179	166	474	94	15	27	12	0.081	0.051	0.067
.	19.01.15-21.59.24-1-386388	144	6	6	2	0	2	702	5	5	0	0	NA	NA	NA	55	50	174	518	171	155	459	88	0	38	0	0	0.073	0
.	19.01.15-21.59.32-1-386397	60	2	2	0	0	0	670	1	1	0	0	NA	NA	NA	24	27	170	502	168	153	436	81	5	4	0	0.029	0.008	0
.	19.01.15-21.59.32-1-386398	59	2	2	0	0	0	668	1	1	0	0	NA	NA	NA	24	19	164	502	166	143	442	83	8	2	0	0.049	0.004	0
.	19.01.15-21.59.32-1-386399	63	3	3	1	0	1	674	1	1	0	0	NA	NA	NA	24	25	166	504	168	147	449	78	0	3	4	0	0.006	0.024
.	19.01.15-21.59.35-1-386401	120	4	4	2	0	2	697	3	3	0	0	NA	NA	NA	49	55	172	521	175	151	457	89	11	6	4	0.064	0.012	0.023
.	19.01.15-21.59.36-1-386406	89	7	7	0	0	0	667	6	6	0	0	NA	NA	NA	34	20	166	500	167	145	440	82	7	19	0	0.042	0.038	0
.	19.01.15-21.59.45-1-386410	56	2	2	1	0	1	0	1	1	0	0	NA	NA	NA	12	17	167	498	165	0	0	0	0	4	2	0	0.008	0.012
.	19.01.15-21.59.47-1-386415	65	3	3	1	0	1	673	2	2	0	0	NA	NA	NA	29	21	170	496	168	149	439	85	4	8	0	0.024	0.016	0
.	19.01.15-21.59.48-1-386416	170	22	22	5	0	2	691	20	20	0	0	NA	NA	NA	57	46	172	513	174	150	451	90	39	60	7	0.227	0.117	0.04
.	19.01.15-21.59.48-1-386417	85	3	3	1	0	1	680	2	2	0	0	NA	NA	NA	21	24	168	504	165	152	447	81	0	11	1	0	0.022	0.006
.	19.01.15-21.59.49-1-386418	64	3	3	3	0	3	680	2	2	0	0	NA	NA	NA	24	29	167	511	164	149	450	81	10	7	0	0.06	0.014	0
.	19.01.15-21.59.50-1-386419	120	10	10	3	0	3	676	9	9	0	0	NA	NA	NA	35	23	168	504	164	151	446	79	13	13	5	0.077	0.026	0.03
.	19.01.15-21.59.52-1-386437	65	2	2	1	0	1	678	1	1	0	0	NA	NA	NA	22	21	169	500	165	152	445	81	0	1	2	0	0.002	0.012
.	19.01.15-21.59.58-1-386444	115	4	4	3	0	2	683	3	3	0	0	NA	NA	NA	34	26	168	503	168	150	449	84	17	5	4	0.101	0.01	0.024
.	19.01.15-22.00.02-1-386449	93	5	5	2	0	0	686	4	4	0	0	NA	NA	NA	41	39	176	510	166	159	446	81	0	25	4	0	0.049	0.024
.	19.01.15-22.00.03-1-386451	37	1	1	0	0	0	0	0	0	0	0	NA	NA	NA	7	6	164	491	164	0	0	0	0	0	1	0	0	0.006
.	19.01.15-22.00.04-1-386452	95	11	11	3	0	1	686	9	9	0	0	NA	NA	NA	33	37	169	510	171	149	453	84	8	20	11	0.047	0.039	0.064
.	19.01.15-22.00.05-1-386453	89	8	8	1	0	0	677	7	7	0	0	NA	NA	NA	30	27	171	505	164	147	453	77	4	8	3	0.023	0.016	0.018
.	19.01.15-22.00.06-1-386454	117	9	9	4	0	4	676	7	7	0	0	NA	NA	NA	34	25	170	499	169	152	440	84	17	8	0	0.1	0.016	0
.	19.01.15-22.00.07-1-386455	122	21	21	4	0	4	695	20	20	0	0	NA	NA	NA	46	46	176	513	170	156	454	85	4	24	17	0.023	0.047	0.1
.	19.01.15-22.00.13-1-386457	90	9	9	2	0	2	683	5	5	0	0	NA	NA	NA	39	39	167	517	168	145	457	81	4	22	0	0.024	0.043	0
.	19.01.15-22.00.28-1-386474	175	14	14	4	0	3	700	10	10	0	0	NA	NA	NA	57	54	176	525	166	159	462	79	20	21	24	0.114	0.04	0.145
.	19.01.15-22.00.30-1-386475	34	1	1	0	0	0	0	0	0	0	0	NA	NA	NA	8	8	164	494	163	0	0	0	0	3	0	0	0.006	0
.	19.01.15-22.00.31-1-386476	89	4	4	1	0	1	677	3	3	0	0	NA	NA	NA	19	29	171	506	165	154	442	81	3	9	3	0.018	0.018	0.018
.	19.01.15-22.00.33-1-386477	151	7	7	4	0	4	700	6	6	0	0	NA	NA	NA	41	49	172	518	172	151	461	88	0	20	2	0	0.039	0.012
.	19.01.15-22.00.36-1-386481	60	2	2	0	0	0	0	1	1	0	0	NA	NA	NA	13	20	169	500	164	0	0	0	0	3	2	0	0.006	0.012
.	19.01.15-22.00.37-1-386483	60	4	4	1	0	1	677	3	3	0	0	NA	NA	NA	25	27	169	504	167	152	442	83	16	1	0	0.095	0.002	0
.	19.01.15-22.00.39-1-386486	149	25	25	4	0	4	687	23	23	0	0	NA	NA	NA	53	43	174	514	168	157	447	83	39	40	24	0.224	0.078	0.143
.	19.01.15-22.00.40-1-386487	119	14	14	4	0	3	678	11	11	0	0	NA	NA	NA	31	33	168	508	170	149	446	83	12	23	19	0.071	0.045	0.112
.	19.01.15-22.00.42-1-386488	91	6	6	3	0	2	666	4	4	0	0	NA	NA	NA	31	21	169	501	164	151	435	80	0	17	4	0	0.034	0.024
.	19.01.15-22.00.51-1-386496	31	1	1	0	0	0	0	0	0	0	0	NA	NA	NA	6	6	163	492	164	0	0	0	0	0	0	0	0	0
.	19.01.15-22.00.52-1-386512	92	12	12	7	0	5	683	11	11	0	0	NA	NA	NA	24	27	166	511	163	150	453	80	18	33	10	0.108	0.065	0.061
.	19.01.15-22.00.54-1-386513	60	2	2	0	0	0	669	1	1	0	0	NA	NA	NA	31	26	166	504	169	149	438	82	0	4	3	0	0.008	0.018
.	19.01.15-22.00.58-1-386517	156	29	29	9	0	7	691	26	26	0	0	NA	NA	NA	37	41	168	517	169	148	458	85	25	69	15	0.149	0.133	0.089
.	19.01.15-22.01.09-1-386569	60	3	3	0	0	0	672	2	2	0	0	NA	NA	NA	21	19	167	501	164	149	443	80	0	4	5	0	0.008	0.03
.	19.01.15-22.01.13-1-386590	36	1	1	0	0	0	0	0	0	0	0	NA	NA	NA	10	8	163	495	163	0	0	0	0	2	0	0	0.004	0
.	19.01.15-22.01.13-1-386591	182	32	32	11	0	10	690	26	26	0	0	NA	NA	NA	44	52	169	515	181	152	447	91	43	67	12	0.254	0.13	0.066
.	19.01.15-22.01.17-1-386592	114	8	8	3	0	2	688	7	7	0	0	NA	NA	NA	35	30	167	507	169	148	453	87	9	21	1	0.054	0.041	0.006
.	19.01.15-22.01.18-1-386595	92	4	4	0	0	0	683	2	2	0	0	NA	NA	NA	31	28	165	507	169	148	452	83	5	0	2	0.03	0	0.012
.	19.01.15-22.01.27-1-386608	93	11	11	5	0	3	687	10	10	0	0	NA	NA	NA	37	41	174	509	171	153	450	84	5	46	2	0.029	0.09	0.012
.	19.01.15-22.01.27-1-386609	151	13	13	1	0	1	697	11	11	0	0	NA	NA	NA	40	47	175	514	171	156	455	86	8	40	22	0.046	0.078	0.129
.	19.01.15-22.01.34-1-386614	121	17	17	9	0	7	697	15	15	0	0	NA	NA	NA	39	49	175	515	172	156	453	88	26	36	10	0.149	0.07	0.058
.	19.01.15-22.01.34-1-386616	146	9	9	2	0	1	698	8	8	0	0	NA	NA	NA	48	44	175	514	168	157	453	88	10	24	8	0.057	0.047	0.048
.	19.01.15-22.01.39-1-386621	96	6	6	1	0	1	684	5	5	0	0	NA	NA	NA	30	40	170	511	172	151	448	85	2	18	0	0.012	0.035	0
.	19.01.15-22.01.40-1-386622	57	2	2	0	0	0	678	1	1	0	0	NA	NA	NA	31	27	169	501	170	149	445	84	0	2	0	0	0.004	0
.	19.01.15-22.01.54-1-386645	146	7	7	1	0	0	698	5	5	0	0	NA	NA	NA	43	44	171	517	169	154	459	85	17	17	6	0.099	0.033	0.036
.	19.01.15-22.01.54-1-386646	35	1	1	0	0	0	0	0	0	0	0	NA	NA	NA	9	5	164	489	165	0	0	0	0	0	3	0	0	0.018
.	19.01.15-22.01.55-1-386647	58	2	2	0	0	0	674	1	1	0	0	NA	NA	NA	26	25	168	505	165	152	441	81	0	8	1	0	0.016	0.006
.	19.01.15-22.01.57-1-386648	147	11	11	2	0	2	709	8	8	0	0	NA	NA	NA	55	54	176	524	167	159	465	85	2	16	8	0.011	0.031	0.048
.	19.01.15-22.01.59-1-386653	151	15	15	3	0	2	695	14	14	0	0	NA	NA	NA	51	54	173	520	174	149	459	87	10	51	15	0.058	0.098	0.086
.	19.01.15-22.02.00-1-386654	122	23	23	10	0	6	695	21	21	0	0	NA	NA	NA	44	50	175	519	169	155	454	86	40	49	19	0.229	0.094	0.112
.	19.01.15-22.02.01-1-386655	198	28	28	7	0	7	697	21	21	0	0	NA	NA	NA	69	48	174	513	174	152	454	91	24	53	25	0.138	0.103	0.144
.	19.01.15-22.02.02-1-386656	120	19	19	2	0	2	691	15	15	0	0	NA	NA	NA	39	40	168	514	171	149	457	85	5	49	7	0.03	0.095	0.041
.	19.01.15-22.02.08-1-386658	85	3	3	2	0	2	692	2	2	0	0	NA	NA	NA	26	43	171	520	165	152	460	80	7	8	0	0.041	0.015	0
.	19.01.15-22.02.11-1-386659	119	5	5	2	0	1	677	4	4	0	0	NA	NA	NA	41	26	169	504	166	149	445	83	17	8	0	0.101	0.016	0
.	19.01.15-22.02.17-1-386660	65	3	3	1	0	1	672	2	2	0	0	NA	NA	NA	29	22	167	503	165	152	440	80	12	9	3	0.072	0.018	0.018
.	19.01.15-22.02.21-1-386665	36	1	1	0	0	0	0	0	0	0	0	NA	NA	NA	9	8	165	493	163	0	0	0	2	0	0	0.012	0	0
.	19.01.15-22.02.24-1-386671	239	32	32	12	0	11	713	27	27	0	0	NA	NA	NA	74	77	184	527	179	165	456	92	7	96	33	0.038	0.182	0.184
.	19.01.15-22.02.25-1-386672	60	2	2	1	0	1	402	1	1	0	0	NA	NA	NA	21	14	166	495	166	84	270	48	0	0	5	0	0	0.03
.	19.01.15-22.02.32-1-386681	32	1	1	0	0	0	0	0	0	0	0	NA	NA	NA	10	11	166	495	163	0	0	0	0	0	0	0	0	0
.	19.01.15-22.02.36-1-386690	121	18	18	3	0	2	680	17	17	0	0	NA	NA	NA	21	23	165	502	169	148	444	88	13	36	5	0.079	0.072	0.03
.	19.01.15-22.02.36-1-386691	89	7	7	2	0	2	676	5	5	0	0	NA	NA	NA	37	33	171	505	170	149	446	81	2	18	2	0.012	0.036	0.012
.	19.01.15-22.02.37-1-386694	176	11	11	7	0	6	690	9	9	0	0	NA	NA	NA	63	49	173	520	169	152	454	84	5	22	12	0.029	0.042	0.071
.	19.01.15-22.02.38-1-386695	145	19	19	8	0	5	684	16	16	0	0	NA	NA	NA	55	37	171	510	169	153	448	83	38	28	24	0.222	0.055	0.142
.	19.01.15-22.02.44-1-386698	91	3	3	1	0	1	675	2	2	0	0	NA	NA	NA	32	25	170	501	167	150	447	78	2	6	0	0.012	0.012	0
.	19.01.15-22.02.44-1-386699	66	8	8	1	0	1	674	6	6	0	0	NA	NA	NA	30	28	168	507	166	148	445	81	2	15	0	0.012	0.03	0
.	19.01.15-22.02.47-1-386702	63	4	4	2	0	2	667	3	3	0	0	NA	NA	NA	28	22	169	501	165	148	442	77	8	3	0	0.047	0.006	0
.	19.01.15-22.02.58-1-386727	116	11	11	3	0	2	698	10	10	0	0	NA	NA	NA	42	48	175	517	169	155	459	84	8	22	11	0.046	0.043	0.065
.	19.01.15-22.03.00-1-386730	91	9	9	4	0	1	674	8	8	0	0	NA	NA	NA	32	29	165	508	169	147	443	84	11	30	3	0.067	0.059	0.018
.	19.01.15-22.03.04-1-386731	64	2	2	0	0	0	499	1	1	0	0	NA	NA	NA	17	20	166	502	165	108	327	64	0	5	0	0	0.01	0
.	19.01.15-22.03.04-1-386732	60	3	3	0	0	0	675	2	2	0	0	NA	NA	NA	19	20	166	501	166	149	447	79	0	7	3	0	0.014	0.018
.	19.01.15-22.03.04-1-386733	31	1	1	0	0	0	0	0	0	0	0	NA	NA	NA	14	9	164	496	162	0	0	0	0	0	0	0	0	0
.	19.01.15-22.03.05-1-386735	176	41	41	9	0	8	702	36	36	0	0	NA	NA	NA	71	60	177	519	177	155	456	91	24	51	32	0.136	0.098	0.181
.	19.01.15-22.03.11-1-386739	33	1	1	0	0	0	0	0	0	0	0	NA	NA	NA	11	8	165	493	163	0	0	0	0	2	0	0	0.004	0
.	19.01.15-22.03.15-1-386741	64	2	2	2	0	2	678	1	1	0	0	NA	NA	NA	30	31	167	508	169	150	446	82	0	15	0	0	0.03	0
.	19.01.15-22.03.18-1-386744	90	6	6	3	0	2	691	5	5	0	0	NA	NA	NA	24	43	171	514	171	153	452	86	14	7	8	0.082	0.014	0.047
.	19.01.15-22.03.19-1-386748	63	2	2	1	0	1	675	1	1	0	0	NA	NA	NA	25	25	173	500	165	153	446	76	0	2	2	0	0.004	0.012
.	19.01.15-22.03.20-1-386750	64	2	2	0	0	0	677	1	1	0	0	NA	NA	NA	17	21	167	500	167	151	444	82	0	3	2	0	0.006	0.012
.	19.01.15-22.03.21-1-386752	64	3	3	1	0	1	669	2	2	0	0	NA	NA	NA	19	20	168	495	170	152	435	82	0	11	0	0	0.022	0
.	19.01.15-22.03.27-1-386761	36	1	1	1	0	1	0	0	0	0	0	NA	NA	NA	3	13	165	495	166	0	0	0	4	0	0	0.024	0	0
.	19.01.15-22.03.27-1-386762	97	7	7	2	0	2	674	5	5	0	0	NA	NA	NA	32	27	172	500	168	153	436	85	0	19	1	0	0.038	0.006
.	19.01.15-22.03.31-1-386766	94	14	14	2	0	2	683	11	11	0	0	NA	NA	NA	37	39	171	508	173	150	445	88	15	28	5	0.088	0.055	0.029
.	19.01.15-22.03.31-1-386767	180	12	12	5	0	5	692	11	11	0	0	NA	NA	NA	45	41	174	507	173	153	449	90	18	32	11	0.103	0.063	0.064
.	19.01.15-22.03.33-1-386769	60	4	4	1	0	1	675	3	3	0	0	NA	NA	NA	24	28	168	508	165	146	449	80	5	5	0	0.03	0.01	0
.	19.01.15-22.03.35-1-386771	92	7	7	2	0	2	675	6	6	0	0	NA	NA	NA	20	22	168	501	166	146	448	81	6	6	3	0.036	0.012	0.018
.	19.01.15-22.03.37-1-386776	121	15	15	7	0	6	699	13	13	0	0	NA	NA	NA	27	46	175	518	166	159	455	85	12	38	5	0.069	0.073	0.03
.	19.01.15-22.03.40-1-386777	147	18	18	6	0	4	691	16	16	0	0	NA	NA	NA	48	42	172	514	169	157	451	83	29	32	7	0.169	0.062	0.041
.	19.01.15-22.03.46-1-386779	157	12	12	3	0	2	702	11	11	0	0	NA	NA	NA	52	53	171	522	173	153	462	87	4	16	13	0.023	0.031	0.075
.	19.01.15-22.03.53-1-386799	62	2	2	0	0	0	686	1	1	0	0	NA	NA	NA	16	27	169	506	165	154	448	84	9	1	0	0.053	0.002	0
.	19.01.15-22.03.57-1-386803	88	3	3	1	0	1	674	2	2	0	0	NA	NA	NA	37	20	165	502	166	147	446	81	11	0	1	0.067	0	0.006
.	19.01.15-22.04.03-1-386808	94	14	14	8	0	3	686	12	12	0	0	NA	NA	NA	29	36	170	510	169	149	453	84	24	34	2	0.141	0.067	0.012
.	19.01.15-22.04.05-1-386810	91	5	5	2	0	2	688	3	3	0	0	NA	NA	NA	32	36	170	510	169	152	451	85	4	6	8	0.024	0.012	0.047
.	19.01.15-22.04.08-1-386811	84	4	4	0	0	0	674	3	3	0	0	NA	NA	NA	17	20	168	499	166	150	442	82	9	7	1	0.054	0.014	0.006
.	19.01.15-22.04.08-1-386813	94	11	11	3	0	2	694	10	10	0	0	NA	NA	NA	30	42	168	516	171	150	458	86	0	30	13	0	0.058	0.076
.	19.01.15-22.04.08-1-386814	84	6	6	1	0	1	667	5	5	0	0	NA	NA	NA	43	26	166	505	168	143	443	81	3	11	0	0.018	0.022	0
.	19.01.15-22.04.14-1-386816	90	8	8	1	0	1	670	7	7	0	0	NA	NA	NA	35	25	169	503	166	151	438	81	2	16	0	0.012	0.032	0
.	19.01.15-22.04.15-1-386818	148	21	21	6	0	5	683	19	19	0	0	NA	NA	NA	56	44	170	514	173	148	449	86	11	27	29	0.065	0.053	0.168
.	19.01.15-22.04.19-1-386821	159	8	8	5	0	3	695	7	7	0	0	NA	NA	NA	57	52	180	518	167	156	455	84	8	18	11	0.044	0.035	0.066
.	19.01.15-22.04.24-1-386829	88	4	4	2	0	1	669	3	3	0	0	NA	NA	NA	30	23	167	504	165	145	445	79	0	3	13	0	0.006	0.079
.	19.01.15-22.04.27-1-386832	66	5	5	3	0	1	678	3	3	0	0	NA	NA	NA	20	25	169	506	163	152	446	80	12	9	0	0.071	0.018	0
.	19.01.15-22.04.46-1-386842	90	3	3	2	0	0	674	2	2	0	0	NA	NA	NA	21	20	168	498	167	147	442	85	5	11	0	0.03	0.022	0
.	19.01.15-22.04.49-1-386844	150	14	14	8	0	6	695	13	13	0	0	NA	NA	NA	34	51	174	514	176	157	449	89	6	34	4	0.034	0.066	0.023
.	19.01.15-22.04.53-1-386865	120	7	7	4	0	4	669	6	6	0	0	NA	NA	NA	39	24	165	506	166	145	444	80	10	17	0	0.061	0.034	0
.	19.01.15-22.04.53-1-386866	144	9	9	1	0	1	694	8	8	0	0	NA	NA	NA	46	44	172	518	167	153	457	84	5	16	7	0.029	0.031	0.042
.	19.01.15-22.05.00-1-386872	93	8	8	0	0	0	687	7	7	0	0	NA	NA	NA	26	32	168	510	167	151	454	82	0	12	6	0	0.024	0.036
.	19.01.15-22.05.00-1-386873	84	8	8	1	0	1	677	5	5	0	0	NA	NA	NA	26	27	171	504	165	151	446	80	4	13	1	0.023	0.026	0.006
.	19.01.15-22.05.01-1-386874	93	6	6	5	0	2	676	4	4	0	0	NA	NA	NA	33	32	169	508	168	148	449	79	13	11	0	0.077	0.022	0
.	19.01.15-22.05.03-1-386876	32	1	1	0	0	0	0	0	0	0	0	NA	NA	NA	8	2	163	489	163	0	0	0	0	0	0	0	0	0
.	19.01.15-22.05.04-1-386877	63	2	2	1	0	1	678	0	0	0	0	NA	NA	NA	28	30	169	505	169	152	444	82	0	2	2	0	0.004	0.012
.	19.01.15-22.05.05-1-386878	33	1	1	0	0	0	0	0	0	0	0	NA	NA	NA	10	4	163	490	164	0	0	0	0	0	0	0	0	0
.	19.01.15-22.05.08-1-386879	90	8	8	4	0	3	684	7	7	0	0	NA	NA	NA	33	38	172	509	170	152	449	83	0	19	13	0	0.037	0.076
.	19.01.15-22.05.13-1-386881	85	5	5	1	0	0	686	4	4	0	0	NA	NA	NA	41	36	173	508	168	155	449	82	8	15	0	0.046	0.03	0
.	19.01.15-22.05.15-1-386883	95	4	4	1	0	1	677	1	1	0	0	NA	NA	NA	38	28	167	506	168	147	448	82	0	4	0	0	0.008	0
.	19.01.15-22.05.18-1-386885	91	3	3	1	0	0	678	2	2	0	0	NA	NA	NA	27	25	165	505	168	147	447	84	0	12	1	0	0.024	0.006
.	19.01.15-22.05.19-1-386887	61	3	3	1	0	1	678	2	2	0	0	NA	NA	NA	16	23	166	502	168	149	445	84	0	11	0	0	0.022	0
.	19.01.15-22.05.19-1-386889	95	6	6	0	0	0	664	5	5	0	0	NA	NA	NA	27	20	165	501	167	144	441	79	3	6	1	0.018	0.012	0.006
.	19.01.15-22.05.20-1-386890	56	2	2	2	0	2	669	1	1	0	0	NA	NA	NA	24	25	167	502	169	145	441	83	4	1	0	0.024	0.002	0
.	19.01.15-22.05.20-1-386893	65	2	2	1	0	0	685	1	1	0	0	NA	NA	NA	26	33	170	510	166	150	452	83	3	4	0	0.018	0.008	0
.	19.01.15-22.05.31-1-386903	89	3	3	1	0	0	681	2	2	0	0	NA	NA	NA	39	32	165	511	169	147	452	82	0	7	5	0	0.014	0.03
.	19.01.15-22.05.32-1-386904	62	3	3	1	0	1	676	2	2	0	0	NA	NA	NA	23	24	166	501	170	150	441	85	0	14	0	0	0.028	0
.	19.01.15-22.05.33-1-386906	63	3	3	2	0	2	554	1	1	0	0	NA	NA	NA	15	30	168	507	168	124	364	66	0	0	4	0	0	0.024
.	19.01.15-22.05.34-1-386907	119	7	7	1	0	1	680	6	6	0	0	NA	NA	NA	29	32	168	509	168	150	450	80	3	31	6	0.018	0.061	0.036
.	19.01.15-22.05.36-1-386910	32	1	1	1	0	1	0	0	0	0	0	NA	NA	NA	8	4	163	491	163	0	0	0	0	0	0	0	0	0
.	19.01.15-22.05.36-1-386912	153	28	28	11	0	6	699	25	25	0	0	NA	NA	NA	44	48	172	515	174	152	457	90	21	64	15	0.122	0.124	0.086
.	19.01.15-22.05.36-1-386913	67	3	3	0	0	0	501	2	2	0	0	NA	NA	NA	15	12	166	493	166	107	332	62	2	7	0	0.012	0.014	0
.	19.01.15-22.05.38-1-386915	58	2	2	0	0	0	673	1	1	0	0	NA	NA	NA	17	22	164	504	167	144	447	82	0	4	1	0	0.008	0.006
.	19.01.15-22.05.42-1-386917	121	6	6	2	0	2	685	5	5	0	0	NA	NA	NA	41	42	171	515	169	151	450	84	3	11	6	0.018	0.021	0.036
.	19.01.15-22.05.48-1-386921	63	5	5	0	0	0	674	2	2	0	0	NA	NA	NA	23	20	170	500	163	151	442	81	7	15	0	0.041	0.03	0
.	19.01.15-22.05.48-1-386922	87	4	4	1	0	1	682	3	3	0	0	NA	NA	NA	20	28	170	504	167	151	447	84	0	11	10	0	0.022	0.06
.	19.01.15-22.05.49-1-386923	98	12	12	2	0	2	684	8	8	0	0	NA	NA	NA	29	36	170	508	171	151	448	85	8	33	1	0.047	0.065	0.006
.	19.01.15-22.05.51-1-386928	59	2	2	0	0	0	674	1	1	0	0	NA	NA	NA	24	21	167	501	166	149	445	80	6	0	1	0.036	0	0.006
.	19.01.15-22.05.52-1-386929	61	2	2	0	0	0	671	1	1	0	0	NA	NA	NA	24	20	168	499	166	149	442	80	0	5	0	0	0.01	0
.	19.01.15-22.05.57-1-386948	59	2	2	1	0	1	252	1	1	0	0	NA	NA	NA	11	16	166	497	166	59	163	30	0	3	0	0	0.006	0
.	19.01.15-22.06.02-1-386951	154	20	20	7	0	6	697	18	18	0	0	NA	NA	NA	58	50	176	513	174	158	454	85	18	50	10	0.102	0.097	0.057
.	19.01.15-22.06.05-1-386952	152	8	8	3	0	3	702	7	7	0	0	NA	NA	NA	45	45	173	517	168	156	462	84	2	20	2	0.012	0.039	0.012
.	19.01.15-22.06.05-1-386953	61	3	3	1	0	1	670	2	2	0	0	NA	NA	NA	29	25	169	504	165	148	440	82	6	5	0	0.036	0.01	0
.	19.01.15-22.06.06-1-386954	121	24	24	8	0	6	686	23	23	0	0	NA	NA	NA	31	34	173	504	170	153	448	85	9	55	13	0.052	0.109	0.076
.	19.01.15-22.06.06-1-386955	34	1	1	0	0	0	0	0	0	0	0	NA	NA	NA	15	19	168	500	164	0	0	0	0	0	1	0	0	0.006
.	19.01.15-22.06.07-1-386956	92	6	6	2	0	2	684	5	5	0	0	NA	NA	NA	30	34	167	507	173	149	449	86	2	12	7	0.012	0.024	0.04
.	19.01.15-22.06.11-1-386957	90	5	5	3	0	1	677	4	4	0	0	NA	NA	NA	28	28	167	509	165	150	444	83	3	17	3	0.018	0.033	0.018
.	19.01.15-22.06.11-1-386958	32	1	1	0	0	0	0	0	0	0	0	NA	NA	NA	8	8	164	492	165	0	0	0	0	4	0	0	0.008	0
.	19.01.15-22.06.14-1-386959	215	31	31	5	0	4	716	29	29	0	0	NA	NA	NA	67	69	179	525	178	159	461	96	51	50	18	0.285	0.095	0.101
.	19.01.15-22.06.21-1-386970	30	1	1	0	0	0	0	0	0	0	0	NA	NA	NA	14	15	166	499	163	0	0	0	0	0	2	0	0	0.012
.	19.01.15-22.06.23-1-386973	145	10	10	2	0	2	703	8	8	0	0	NA	NA	NA	45	54	172	521	174	153	461	89	8	20	2	0.047	0.038	0.011
.	19.01.15-22.06.25-1-386976	218	26	26	8	0	5	708	24	24	0	0	NA	NA	NA	57	57	175	518	177	155	461	92	20	67	25	0.114	0.129	0.141
.	19.01.15-22.06.27-1-386979	95	3	3	1	0	1	686	2	2	0	0	NA	NA	NA	30	31	165	511	168	147	453	86	4	5	0	0.024	0.01	0
.	19.01.15-22.06.28-1-386981	68	6	6	3	0	2	674	5	5	0	0	NA	NA	NA	25	25	166	505	167	146	444	84	8	22	3	0.048	0.044	0.018
.	19.01.15-22.06.29-1-386984	127	13	13	4	0	3	681	12	12	0	0	NA	NA	NA	49	30	170	506	167	146	448	87	35	16	12	0.206	0.032	0.072
.	19.01.15-22.06.42-1-386996	94	3	3	0	0	0	684	2	2	0	0	NA	NA	NA	23	28	168	506	167	151	451	82	0	4	1	0	0.008	0.006
.	19.01.15-22.06.43-1-386998	90	7	7	5	0	4	672	6	6	0	0	NA	NA	NA	29	20	167	497	169	151	440	81	9	12	6	0.054	0.024	0.036
.	19.01.15-22.06.46-1-387000	34	1	1	1	0	1	0	0	0	0	0	NA	NA	NA	7	9	163	495	164	0	0	0	0	1	0	0	0.002	0
.	19.01.15-22.06.48-1-387001	63	4	4	0	0	0	669	2	2	0	0	NA	NA	NA	31	20	168	497	168	153	434	82	0	13	0	0	0.026	0
.	19.01.15-22.06.48-1-387002	119	9	9	3	0	2	696	8	8	0	0	NA	NA	NA	39	42	171	514	170	155	456	85	5	27	2	0.029	0.053	0.012
.	19.01.15-22.06.50-1-387003	90	8	8	2	0	2	690	6	6	0	0	NA	NA	NA	33	34	171	506	170	155	451	84	10	16	3	0.058	0.032	0.018
.	19.01.15-22.06.57-1-387031	122	7	7	5	0	4	690	5	5	0	0	NA	NA	NA	39	40	171	512	170	153	451	86	0	26	15	0	0.051	0.088
.	19.01.15-22.07.00-1-387034	148	11	11	2	0	1	699	9	9	0	0	NA	NA	NA	27	44	174	514	169	156	456	87	12	23	2	0.069	0.045	0.012
.	19.01.15-22.07.01-1-387035	68	2	2	1	0	1	678	0	0	0	0	NA	NA	NA	22	27	166	506	168	150	448	80	0	4	0	0	0.008	0
.	19.01.15-22.07.03-1-387036	34	1	1	1	0	1	0	0	0	0	0	NA	NA	NA	10	9	169	490	163	0	0	0	0	5	0	0	0.01	0
.	19.01.15-22.07.06-1-387037	34	1	1	1	0	1	0	0	0	0	0	NA	NA	NA	8	6	164	492	163	0	0	0	0	2	0	0	0.004	0
.	19.01.15-22.07.08-1-387039	157	9	9	1	0	0	692	8	8	0	0	NA	NA	NA	50	44	171	517	169	151	453	88	3	22	1	0.018	0.043	0.006
.	19.01.15-22.07.09-1-387040	35	1	1	0	0	0	0	0	0	0	0	NA	NA	NA	5	10	165	495	163	0	0	0	0	0	0	0	0	0
.	19.01.15-22.07.09-1-387041	37	1	1	0	0	0	0	0	0	0	0	NA	NA	NA	13	9	165	495	162	0	0	0	0	0	0	0	0	0
.	19.01.15-22.07.10-1-387042	120	9	9	5	0	4	691	7	7	0	0	NA	NA	NA	50	42	170	519	166	152	459	80	10	11	7	0.059	0.021	0.042
.	19.01.15-22.07.11-1-387043	59	2	2	1	0	1	678	0	0	0	0	NA	NA	NA	23	29	170	504	168	154	443	81	0	1	1	0	0.002	0.006
.	19.01.15-22.07.12-1-387044	87	7	7	3	0	2	686	6	6	0	0	NA	NA	NA	30	32	167	512	166	149	452	85	7	28	2	0.042	0.055	0.012
.	19.01.15-22.07.12-1-387045	33	1	1	1	0	1	0	0	0	0	0	NA	NA	NA	8	9	165	493	164	0	0	0	0	0	0	0	0	0
.	19.01.15-22.07.15-1-387046	33	1	1	0	0	0	0	0	0	0	0	NA	NA	NA	5	6	164	493	162	0	0	0	0	2	0	0	0.004	0
.	19.01.15-22.07.16-1-387047	36	1	1	0	0	0	0	0	0	0	0	NA	NA	NA	6	3	163	490	163	0	0	0	0	1	0	0	0.002	0
.	19.01.15-22.07.18-1-387049	61	4	4	1	0	1	676	3	3	0	0	NA	NA	NA	25	27	169	505	166	150	442	84	5	8	0	0.03	0.016	0
.	19.01.15-22.07.19-1-387051	115	8	8	1	0	1	695	7	7	0	0	NA	NA	NA	44	46	170	517	172	150	457	88	3	7	6	0.018	0.014	0.035
.	19.01.15-22.07.20-1-387054	153	27	27	7	0	5	691	25	25	0	0	NA	NA	NA	45	50	174	523	166	157	453	81	25	60	18	0.144	0.115	0.108
.	19.01.15-22.07.31-1-387067	88	6	6	1	0	0	684	5	5	0	0	NA	NA	NA	34	33	167	506	173	149	448	87	7	15	0	0.042	0.03	0
.	19.01.15-22.07.32-1-387068	143	23	23	10	0	6	702	20	20	0	0	NA	NA	NA	55	46	171	519	169	155	461	86	23	55	16	0.135	0.106	0.095
.	19.01.15-22.07.39-1-387073	57	2	2	1	0	1	678	1	1	0	0	NA	NA	NA	16	23	168	497	171	149	443	86	0	6	0	0	0.012	0
.	19.01.15-22.07.39-1-387074	147	15	15	5	0	4	693	14	14	0	0	NA	NA	NA	40	53	175	516	175	154	450	89	6	26	12	0.034	0.05	0.069
.	19.01.15-22.07.41-1-387076	122	5	5	0	0	0	687	2	2	0	0	NA	NA	NA	36	31	173	505	166	157	449	81	2	7	8	0.012	0.014	0.048
.	19.01.15-22.07.42-1-387079	66	4	4	1	0	1	679	3	3	0	0	NA	NA	NA	29	29	171	503	168	151	443	85	0	10	1	0	0.02	0.006
.	19.01.15-22.07.52-1-387099	116	5	5	2	0	2	685	4	4	0	0	NA	NA	NA	34	33	171	509	166	155	448	82	9	3	8	0.053	0.006	0.048
.	19.01.15-22.07.55-1-387101	183	13	13	1	0	1	686	10	10	0	0	NA	NA	NA	54	45	169	515	174	150	446	90	7	13	9	0.041	0.025	0.052
.	19.01.15-22.07.55-1-387102	148	39	39	13	0	10	679	35	35	0	0	NA	NA	NA	65	43	170	517	169	149	447	83	29	89	2	0.171	0.172	0.012
.	19.01.15-22.08.02-1-387108	96	13	13	2	0	2	690	10	10	0	0	NA	NA	NA	27	34	171	512	164	153	456	81	2	23	9	0.012	0.045	0.055
.	19.01.15-22.08.03-1-387110	98	8	8	4	0	4	680	7	7	0	0	NA	NA	NA	39	32	167	511	167	148	451	81	2	25	9	0.012	0.049	0.054
.	19.01.15-22.08.08-1-387113	93	6	6	4	0	4	680	4	4	0	0	NA	NA	NA	27	32	169	508	168	151	446	83	0	21	1	0	0.041	0.006
.	19.01.15-22.08.14-1-387117	174	13	13	2	0	1	716	11	11	0	0	NA	NA	NA	52	61	174	530	170	157	472	87	5	27	20	0.029	0.051	0.118
.	19.01.15-22.08.18-1-387122	91	7	7	2	0	0	680	6	6	0	0	NA	NA	NA	29	26	167	504	168	151	445	84	5	24	0	0.03	0.048	0
.	19.01.15-22.08.20-1-387125	119	9	9	4	0	3	704	8	8	0	0	NA	NA	NA	43	48	169	524	168	154	465	85	9	29	1	0.053	0.055	0.006
.	19.01.15-22.08.23-1-387130	93	5	5	3	0	2	690	4	4	0	0	NA	NA	NA	26	31	172	502	170	154	448	88	6	8	7	0.035	0.016	0.041
.	19.01.15-22.08.24-1-387133	86	7	7	3	0	2	680	6	6	0	0	NA	NA	NA	28	29	170	505	167	151	445	84	7	16	1	0.041	0.032	0.006
.	19.01.15-22.08.29-1-387141	35	1	1	0	0	0	0	0	0	0	0	NA	NA	NA	12	8	165	492	164	0	0	0	0	0	0	0	0	0
.	19.01.15-22.08.30-1-387142	85	11	11	2	0	2	677	8	8	0	0	NA	NA	NA	41	30	168	504	171	151	443	83	8	38	1	0.048	0.075	0.006
.	19.01.15-22.08.32-1-387143	64	2	2	1	0	1	674	1	1	0	0	NA	NA	NA	32	24	167	505	165	147	446	81	0	2	0	0	0.004	0
.	19.01.15-22.08.40-1-387155	30	1	1	0	0	0	0	0	0	0	0	NA	NA	NA	14	7	166	490	164	0	0	0	0	1	0	0	0.002	0
.	19.01.15-22.08.41-1-387156	117	6	6	0	0	0	660	4	4	0	0	NA	NA	NA	46	24	165	502	170	143	435	82	5	12	5	0.03	0.024	0.029
.	19.01.15-22.08.43-1-387158	116	11	11	0	0	0	672	9	9	0	0	NA	NA	NA	32	23	170	497	169	152	436	84	12	14	1	0.071	0.028	0.006
.	19.01.15-22.08.43-1-387159	63	3	3	0	0	0	668	2	2	0	0	NA	NA	NA	26	13	167	495	164	149	438	81	5	2	0	0.03	0.004	0
.	19.01.15-22.08.43-1-387160	37	1	1	0	0	0	0	0	0	0	0	NA	NA	NA	18	8	164	492	165	0	0	0	1	0	0	0.006	0	0
.	19.01.15-22.08.47-1-387161	149	28	28	9	0	8	675	24	24	0	0	NA	NA	NA	50	32	172	505	168	151	440	84	24	80	25	0.14	0.158	0.149
.	19.01.15-22.08.48-1-387162	90	8	8	4	0	3	671	7	7	0	0	NA	NA	NA	38	20	168	497	168	150	439	82	5	20	4	0.03	0.04	0.024
.	19.01.15-22.08.49-1-387163	60	6	6	2	0	0	678	4	4	0	0	NA	NA	NA	24	27	169	505	166	151	446	81	23	8	0	0.136	0.016	0
.	19.01.15-22.08.56-1-387184	63	3	3	0	0	0	668	2	2	0	0	NA	NA	NA	22	21	167	501	166	149	439	80	0	2	7	0	0.004	0.042
.	19.01.15-22.08.56-1-387185	153	8	8	1	0	1	692	7	7	0	0	NA	NA	NA	48	40	174	509	170	154	452	86	0	15	11	0	0.029	0.065
.	19.01.15-22.08.58-1-387191	62	5	5	2	0	2	668	4	4	0	0	NA	NA	NA	32	28	169	504	168	150	438	80	0	6	2	0	0.012	0.012
.	19.01.15-22.09.02-1-387195	122	17	17	6	0	3	692	13	13	0	0	NA	NA	NA	36	43	175	509	172	154	452	86	18	38	8	0.103	0.075	0.047
.	19.01.15-22.09.04-1-387196	59	3	3	1	0	1	678	2	2	0	0	NA	NA	NA	13	21	166	504	164	151	447	80	0	6	2	0	0.012	0.012
.	19.01.15-22.09.08-1-387197	62	3	3	0	0	0	673	2	2	0	0	NA	NA	NA	28	27	170	504	166	150	441	82	0	6	1	0	0.012	0.006
.	19.01.15-22.09.10-1-387199	144	5	5	0	0	0	695	4	4	0	0	NA	NA	NA	54	43	172	514	170	152	460	83	0	20	4	0	0.039	0.024
.	19.01.15-22.09.14-1-387200	33	1	1	0	0	0	0	0	0	0	0	NA	NA	NA	11	8	165	494	162	0	0	0	0	0	0	0	0	0
.	19.01.15-22.09.15-1-387201	237	12	12	7	0	4	739	11	11	0	0	NA	NA	NA	75	85	175	544	179	158	486	95	8	33	15	0.046	0.061	0.084
.	19.01.15-22.09.17-1-387202	84	5	5	1	0	0	676	4	4	0	0	NA	NA	NA	24	27	169	504	167	150	443	83	4	10	0	0.024	0.02	0
.	19.01.15-22.09.19-1-387208	123	10	10	4	0	2	688	8	8	0	0	NA	NA	NA	40	39	170	513	169	148	455	85	21	12	13	0.124	0.023	0.077
.	19.01.15-22.09.21-1-387210	117	17	17	5	0	5	685	15	15	0	0	NA	NA	NA	44	32	172	505	168	155	446	84	11	39	12	0.064	0.077	0.071
.	19.01.15-22.09.23-1-387214	62	4	4	1	0	0	672	3	3	0	0	NA	NA	NA	30	28	170	500	171	148	438	86	5	11	0	0.029	0.022	0
.	19.01.15-22.09.32-1-387222	60	2	2	1	0	1	204	1	1	0	0	NA	NA	NA	13	13	167	496	163	42	140	22	3	3	0	0.018	0.006	0
.	19.01.15-22.09.33-1-387223	120	11	11	4	0	3	684	8	8	0	0	NA	NA	NA	33	35	173	504	171	155	444	85	3	22	20	0.017	0.044	0.117
.	19.01.15-22.09.37-1-387228	117	11	11	6	0	3	686	9	9	0	0	NA	NA	NA	36	38	172	510	169	149	453	84	14	40	9	0.081	0.078	0.053
.	19.01.15-22.09.39-1-387229	125	10	10	4	0	4	677	7	7	0	0	NA	NA	NA	41	31	168	502	174	145	445	87	2	22	2	0.012	0.044	0.011
.	19.01.15-22.09.47-1-387233	145	18	18	4	0	2	686	17	17	0	0	NA	NA	NA	59	44	171	516	170	148	454	84	20	23	23	0.117	0.045	0.135
.	19.01.15-22.09.47-1-387234	115	11	11	2	0	2	675	9	9	0	0	NA	NA	NA	32	29	168	507	167	151	443	81	5	4	12	0.03	0.008	0.072
.	19.01.15-22.09.49-1-387236	90	5	5	1	0	1	673	3	3	0	0	NA	NA	NA	30	26	167	505	167	148	444	81	0	14	1	0	0.028	0.006
.	19.01.15-22.09.53-1-387256	150	11	11	3	0	3	714	10	10	0	0	NA	NA	NA	54	61	178	519	177	160	462	92	2	35	5	0.011	0.067	0.028
.	19.01.15-22.10.00-1-387260	119	9	9	4	0	2	692	8	8	0	0	NA	NA	NA	39	42	169	515	171	152	454	86	12	12	13	0.071	0.023	0.076
.	19.01.15-22.10.05-1-387268	61	2	2	1	0	1	675	1	1	0	0	NA	NA	NA	24	26	169	503	167	150	443	82	0	8	0	0	0.016	0
.	19.01.15-22.10.06-1-387269	64	5	5	1	0	1	673	4	4	0	0	NA	NA	NA	19	18	166	500	165	149	444	80	6	5	8	0.036	0.01	0.048
.	19.01.15-22.10.07-1-387270	118	11	11	3	0	1	694	10	10	0	0	NA	NA	NA	43	46	170	514	175	150	454	90	18	28	7	0.106	0.054	0.04
.	19.01.15-22.10.10-1-387272	64	3	3	0	0	0	682	2	2	0	0	NA	NA	NA	34	32	167	512	166	151	450	81	4	16	0	0.024	0.031	0
.	19.01.15-22.10.10-1-387273	31	1	1	0	0	0	0	0	0	0	0	NA	NA	NA	7	11	164	496	164	0	0	0	0	0	0	0	0	0
.	19.01.15-22.10.12-1-387275	64	4	4	0	0	0	673	3	3	0	0	NA	NA	NA	24	26	167	505	167	146	445	82	0	16	0	0	0.032	0
.	19.01.15-22.10.20-1-387280	96	11	11	2	0	2	695	9	9	0	0	NA	NA	NA	26	42	177	508	170	159	450	86	8	31	4	0.045	0.061	0.024
.	19.01.15-22.10.22-1-387283	118	7	7	2	0	2	693	6	6	0	0	NA	NA	NA	39	46	171	515	173	149	457	87	7	18	6	0.041	0.035	0.035
.	19.01.15-22.10.22-1-387285	36	1	1	1	0	1	0	0	0	0	0	NA	NA	NA	7	11	163	495	166	0	0	0	0	0	0	0	0	0
.	19.01.15-22.10.24-1-387287	32	1	1	1	0	1	0	0	0	0	0	NA	NA	NA	14	11	165	493	166	0	0	0	0	3	0	0	0.006	0
.	19.01.15-22.10.24-1-387288	35	1	1	1	0	1	0	0	0	0	0	NA	NA	NA	11	16	166	499	164	0	0	0	0	1	0	0	0.002	0
.	19.01.15-22.10.24-1-387291	60	3	3	0	0	0	678	2	2	0	0	NA	NA	NA	20	25	167	504	167	149	445	84	0	11	0	0	0.022	0
.	19.01.15-22.10.26-1-387296	119	11	11	2	0	2	675	10	10	0	0	NA	NA	NA	33	32	168	505	172	150	438	87	6	29	0	0.036	0.057	0
.	19.01.15-22.10.27-1-387298	114	7	7	1	0	0	672	6	6	0	0	NA	NA	NA	37	28	170	504	167	152	438	82	5	22	0	0.029	0.044	0
.	19.01.15-22.10.28-1-387300	34	1	1	0	0	0	0	0	0	0	0	NA	NA	NA	7	12	163	499	163	0	0	0	0	0	0	0	0	0
.	19.01.15-22.10.30-1-387305	126	9	9	3	0	2	688	7	7	0	0	NA	NA	NA	50	40	168	509	176	147	449	92	4	23	18	0.024	0.045	0.102
.	19.01.15-22.10.30-1-387306	139	20	20	6	0	4	681	18	18	0	0	NA	NA	NA	59	41	174	510	170	156	444	81	14	61	14	0.08	0.12	0.082
.	19.01.15-22.10.35-1-387311	181	29	29	17	0	9	691	25	25	0	0	NA	NA	NA	76	50	174	518	171	154	452	85	50	58	31	0.287	0.112	0.181
.	19.01.15-22.10.42-1-387315	60	4	4	0	0	0	673	2	2	0	0	NA	NA	NA	26	21	166	502	166	149	443	81	1	9	0	0.006	0.018	0
.	19.01.15-22.10.44-1-387318	176	6	6	2	0	1	710	5	5	0	0	NA	NA	NA	70	68	180	527	174	159	460	91	3	5	14	0.017	0.009	0.08
.	19.01.15-22.10.52-1-387336	61	5	5	1	0	1	676	4	4	0	0	NA	NA	NA	27	24	166	503	168	149	445	82	11	7	0	0.066	0.014	0
.	19.01.15-22.11.00-1-387344	90	3	3	2	0	2	679	2	2	0	0	NA	NA	NA	33	27	169	501	170	153	440	86	4	12	0	0.024	0.024	0
.	19.01.15-22.11.02-1-387345	112	12	12	1	0	1	673	7	7	0	0	NA	NA	NA	39	31	170	507	167	150	436	87	12	21	0	0.071	0.041	0
.	19.01.15-22.11.03-1-387347	64	3	3	1	0	1	671	2	2	0	0	NA	NA	NA	21	22	170	497	168	152	437	82	2	0	11	0.012	0	0.065
.	19.01.15-22.11.09-1-387348	146	16	16	2	0	0	694	13	13	0	0	NA	NA	NA	42	49	173	515	174	150	457	87	16	17	9	0.092	0.033	0.052
.	19.01.15-22.11.09-1-387349	61	3	3	2	0	1	674	2	2	0	0	NA	NA	NA	18	24	165	508	164	144	450	80	5	0	1	0.03	0	0.006
.	19.01.15-22.11.11-1-387350	91	3	3	1	0	1	674	2	2	0	0	NA	NA	NA	43	31	167	513	164	146	449	79	0	13	2	0	0.025	0.012
.	19.01.15-22.11.18-1-387353	68	2	2	1	0	1	680	1	1	0	0	NA	NA	NA	22	31	166	510	168	144	454	82	1	3	0	0.006	0.006	0
.	19.01.15-22.11.19-1-387355	59	3	3	0	0	0	671	2	2	0	0	NA	NA	NA	28	22	167	499	169	145	441	85	0	13	0	0	0.026	0
.	19.01.15-22.11.21-1-387360	34	1	1	0	0	0	0	0	0	0	0	NA	NA	NA	10	8	165	494	162	0	0	0	0	3	0	0	0.006	0
.	19.01.15-22.11.25-1-387364	127	16	16	0	0	0	696	14	14	0	0	NA	NA	NA	42	43	173	516	167	157	458	81	13	25	4	0.075	0.048	0.024
.	19.01.15-22.11.29-1-387369	140	11	11	3	0	2	689	9	9	0	0	NA	NA	NA	55	43	175	512	169	154	451	84	6	25	9	0.034	0.049	0.053
.	19.01.15-22.11.30-1-387370	57	2	2	2	0	2	674	1	1	0	0	NA	NA	NA	30	30	166	508	169	148	443	83	2	0	4	0.012	0	0.024
.	19.01.15-22.11.31-1-387371	124	11	11	3	0	3	689	9	9	0	0	NA	NA	NA	34	34	170	510	167	153	452	84	5	34	18	0.029	0.067	0.108
.	19.01.15-22.11.32-1-387372	118	6	6	4	0	1	689	5	5	0	0	NA	NA	NA	34	34	171	504	172	154	447	88	0	19	3	0	0.038	0.017
.	19.01.15-22.11.35-1-387374	30	1	1	1	0	1	0	0	0	0	0	NA	NA	NA	8	7	165	492	163	0	0	0	0	1	0	0	0.002	0
.	19.01.15-22.11.36-1-387376	172	17	17	5	0	4	706	14	14	0	0	NA	NA	NA	41	51	168	524	172	153	462	91	13	41	27	0.077	0.078	0.157
.	19.01.15-22.11.37-1-387379	111	5	5	3	0	2	689	4	4	0	0	NA	NA	NA	39	43	170	516	170	151	452	86	7	12	0	0.041	0.023	0
.	19.01.15-22.11.46-1-387381	90	4	4	0	0	0	679	2	2	0	0	NA	NA	NA	32	30	167	505	171	150	443	86	3	5	3	0.018	0.01	0.018
.	19.01.15-22.11.47-1-387383	95	9	9	2	0	2	668	8	8	0	0	NA	NA	NA	28	22	165	502	168	145	438	85	2	20	12	0.012	0.04	0.071
.	19.01.15-22.11.51-1-387384	97	8	8	3	0	2	678	7	7	0	0	NA	NA	NA	33	27	172	499	169	155	438	85	25	17	0	0.145	0.034	0
.	19.01.15-22.11.53-1-387405	57	2	2	0	0	0	677	1	1	0	0	NA	NA	NA	22	28	167	505	169	148	447	82	0	3	0	0	0.006	0
.	19.01.15-22.11.55-1-387406	86	5	5	6	0	3	686	4	4	0	0	NA	NA	NA	28	38	173	508	170	152	451	83	0	17	3	0	0.033	0.018
.	19.01.15-22.11.56-1-387407	88	6	6	2	0	2	674	5	5	0	0	NA	NA	NA	35	26	168	506	165	149	444	81	3	15	3	0.018	0.03	0.018
.	19.01.15-22.11.56-1-387408	92	7	7	2	0	1	690	5	5	0	0	NA	NA	NA	33	36	173	508	168	157	451	82	2	15	9	0.012	0.03	0.054
.	19.01.15-22.12.03-1-387414	109	11	11	1	0	0	683	8	8	0	0	NA	NA	NA	30	34	169	507	171	152	445	86	0	32	0	0	0.063	0
.	19.01.15-22.12.08-1-387417	33	1	1	0	0	0	0	0	0	0	0	NA	NA	NA	12	15	164	501	163	0	0	0	0	0	0	0	0	0
.	19.01.15-22.12.08-1-387418	61	3	3	1	0	1	671	1	1	0	0	NA	NA	NA	33	24	167	500	170	149	438	84	0	5	0	0	0.01	0
.	19.01.15-22.12.10-1-387419	188	26	26	9	0	8	710	21	21	0	0	NA	NA	NA	50	65	174	532	172	155	468	87	30	39	17	0.172	0.073	0.099
.	19.01.15-22.12.11-1-387420	85	7	7	2	0	1	676	6	6	0	0	NA	NA	NA	30	28	171	500	170	154	442	80	5	14	4	0.029	0.028	0.024
.	19.01.15-22.12.15-1-387423	86	4	4	2	0	2	675	2	2	0	0	NA	NA	NA	28	23	166	504	166	149	443	83	0	6	6	0	0.012	0.036
.	19.01.15-22.12.15-1-387424	34	1	1	0	0	0	0	0	0	0	0	NA	NA	NA	19	9	164	494	164	0	0	0	0	0	0	0	0	0
.	19.01.15-22.12.16-1-387425	148	30	30	11	0	7	692	27	27	0	0	NA	NA	NA	40	43	174	510	172	153	454	85	42	65	33	0.241	0.127	0.192
.	19.01.15-22.12.16-1-387426	61	2	2	0	0	0	195	1	1	0	0	NA	NA	NA	15	15	165	499	164	35	129	31	3	0	0	0.018	0	0
.	19.01.15-22.12.18-1-387427	148	7	7	2	0	2	700	6	6	0	0	NA	NA	NA	53	51	175	518	171	159	454	87	19	16	24	0.109	0.031	0.14
.	19.01.15-22.12.24-1-387436	91	4	4	0	0	0	678	3	3	0	0	NA	NA	NA	38	27	167	507	166	150	445	83	3	3	4	0.018	0.006	0.024
.	19.01.15-22.12.26-1-387439	215	13	13	5	0	4	709	12	12	0	0	NA	NA	NA	73	56	175	529	165	156	471	82	5	20	32	0.029	0.038	0.194
.	19.01.15-22.12.28-1-387442	150	13	13	6	0	2	692	11	11	0	0	NA	NA	NA	52	46	174	511	174	152	450	90	22	22	13	0.126	0.043	0.075
.	19.01.15-22.12.30-1-387445	36	1	1	0	0	0	0	0	0	0	0	NA	NA	NA	8	11	166	492	166	0	0	0	0	1	0	0	0.002	0
.	19.01.15-22.12.31-1-387446	93	6	6	1	0	1	680	5	5	0	0	NA	NA	NA	45	37	176	505	169	156	441	83	0	16	3	0	0.032	0.018
.	19.01.15-22.12.32-1-387448	59	4	4	1	0	1	673	3	3	0	0	NA	NA	NA	22	23	169	500	167	148	444	81	0	4	7	0	0.008	0.042
.	19.01.15-22.12.41-1-387463	58	2	2	1	0	0	673	1	1	0	0	NA	NA	NA	23	23	170	501	165	152	442	79	2	0	4	0.012	0	0.024
.	19.01.15-22.12.42-1-387464	146	18	18	6	0	5	682	16	16	0	0	NA	NA	NA	51	43	169	519	168	150	450	82	7	24	13	0.041	0.046	0.077
.	19.01.15-22.12.51-1-387467	147	8	8	1	0	1	685	7	7	0	0	NA	NA	NA	37	32	174	498	173	157	442	86	7	17	3	0.04	0.034	0.017
.	19.01.15-22.12.53-1-387483	116	9	9	2	0	2	688	7	7	0	0	NA	NA	NA	46	42	174	512	169	154	450	84	7	11	6	0.04	0.021	0.036
.	19.01.15-22.12.53-1-387484	91	6	6	2	0	2	681	5	5	0	0	NA	NA	NA	37	31	170	507	167	150	450	81	0	7	7	0	0.014	0.042
.	19.01.15-22.12.56-1-387486	31	1	1	1	0	1	0	0	0	0	0	NA	NA	NA	4	13	164	496	166	0	0	0	0	0	1	0	0	0.006
.	19.01.15-22.12.57-1-387494	58	2	2	0	0	0	152	1	1	0	0	NA	NA	NA	19	17	169	496	165	33	100	19	0	0	4	0	0	0.024
.	19.01.15-22.12.58-1-387495	64	2	2	0	0	0	670	1	1	0	0	NA	NA	NA	28	21	168	501	165	150	441	79	0	8	0	0	0.016	0
.	19.01.15-22.12.58-1-387497	175	9	9	2	0	2	698	8	8	0	0	NA	NA	NA	58	53	175	520	171	156	456	86	6	30	12	0.034	0.058	0.07
.	19.01.15-22.13.07-1-387501	90	3	3	0	0	0	673	2	2	0	0	NA	NA	NA	27	25	168	503	167	150	441	82	0	16	0	0	0.032	0
.	19.01.15-22.13.09-1-387504	149	28	28	9	0	7	697	23	23	0	0	NA	NA	NA	49	46	171	518	170	153	457	87	26	71	3	0.152	0.137	0.018
.	19.01.15-22.13.12-1-387505	89	4	4	1	0	1	673	2	2	0	0	NA	NA	NA	26	25	170	504	164	151	441	81	4	3	0	0.024	0.006	0
.	19.01.15-22.13.14-1-387507	148	28	28	7	0	6	702	25	25	0	0	NA	NA	NA	50	49	171	522	169	154	461	87	46	47	15	0.269	0.09	0.089
.	19.01.15-22.13.15-1-387509	66	4	4	1	0	1	669	3	3	0	0	NA	NA	NA	27	19	170	497	165	152	437	80	5	2	8	0.029	0.004	0.048
.	19.01.15-22.13.15-1-387510	64	3	3	1	0	1	454	2	2	0	0	NA	NA	NA	15	15	166	495	167	103	302	49	5	2	0	0.03	0.004	0
.	19.01.15-22.13.18-1-387513	90	7	7	1	0	1	686	6	6	0	0	NA	NA	NA	35	37	171	510	169	152	448	86	0	16	5	0	0.031	0.03
.	19.01.15-22.13.24-1-387525	152	8	8	2	0	2	685	5	5	0	0	NA	NA	NA	51	37	169	506	175	148	447	90	0	23	4	0	0.045	0.023
.	19.01.15-22.13.27-1-387530	142	14	14	1	0	1	677	11	11	0	0	NA	NA	NA	44	36	173	505	171	153	444	80	23	28	25	0.133	0.055	0.146
.	19.01.15-22.13.29-1-387533	91	4	4	1	0	1	681	2	2	0	0	NA	NA	NA	34	31	170	507	167	152	447	82	0	7	3	0	0.014	0.018
.	19.01.15-22.13.35-1-387535	149	8	8	4	0	3	693	7	7	0	0	NA	NA	NA	44	39	169	516	167	149	460	84	0	30	8	0	0.058	0.048
.	19.01.15-22.13.39-1-387540	93	15	15	1	0	1	685	11	11	0	0	NA	NA	NA	35	39	171	511	170	153	448	84	1	22	9	0.006	0.043	0.053
.	19.01.15-22.13.41-1-387543	115	4	4	2	0	1	689	2	2	0	0	NA	NA	NA	35	40	171	517	165	148	459	82	3	8	4	0.018	0.015	0.024
.	19.01.15-22.13.44-1-387546	63	4	4	1	0	0	669	2	2	0	0	NA	NA	NA	27	17	168	494	168	150	436	83	4	8	3	0.024	0.016	0.018
.	19.01.15-22.13.45-1-387547	88	8	8	3	0	3	673	7	7	0	0	NA	NA	NA	25	22	168	501	166	151	441	81	0	21	5	0	0.042	0.03
.	19.01.15-22.13.57-1-387574	64	3	3	1	0	1	684	2	2	0	0	NA	NA	NA	14	27	165	506	169	152	449	83	3	3	4	0.018	0.006	0.024
.	19.01.15-22.13.58-1-387575	34	1	1	0	0	0	0	0	0	0	0	NA	NA	NA	16	4	164	491	162	0	0	0	0	1	0	0	0.002	0
.	19.01.15-22.13.59-1-387576	93	4	4	0	0	0	679	1	1	0	0	NA	NA	NA	38	34	167	510	170	150	448	81	5	10	0	0.03	0.02	0
.	19.01.15-22.14.01-1-387577	90	8	8	5	0	4	686	7	7	0	0	NA	NA	NA	35	39	170	510	172	148	449	89	2	30	0	0.012	0.059	0
.	19.01.15-22.14.01-1-387578	89	5	5	2	0	1	681	4	4	0	0	NA	NA	NA	37	32	170	506	169	150	448	83	0	7	13	0	0.014	0.077
.	19.01.15-22.14.01-1-387579	91	6	6	2	0	1	666	3	3	0	0	NA	NA	NA	27	19	163	504	165	144	444	78	9	8	0	0.055	0.016	0
.	19.01.15-22.14.03-1-387580	207	16	16	4	0	2	713	14	14	0	0	NA	NA	NA	63	63	177	526	173	156	467	90	14	36	28	0.079	0.068	0.162
.	19.01.15-22.14.05-1-387581	34	1	1	0	0	0	0	0	0	0	0	NA	NA	NA	9	10	164	496	163	0	0	0	0	1	0	0	0.002	0
.	19.01.15-22.14.05-1-387582	124	5	5	1	0	0	697	4	4	0	0	NA	NA	NA	36	52	173	519	173	150	461	86	4	0	8	0.023	0	0.046
.	19.01.15-22.14.08-1-387586	84	4	4	0	0	0	686	3	3	0	0	NA	NA	NA	28	34	168	508	171	152	451	83	0	3	3	0	0.006	0.018
.	19.01.15-22.14.13-1-387587	91	5	5	2	0	2	691	3	3	0	0	NA	NA	NA	32	38	173	510	168	155	451	85	11	9	7	0.064	0.018	0.042
.	19.01.15-22.14.15-1-387588	83	5	5	0	0	0	686	4	4	0	0	NA	NA	NA	26	33	167	512	167	149	457	80	2	4	3	0.012	0.008	0.018
.	19.01.15-22.14.19-1-387593	58	2	2	0	0	0	153	1	1	0	0	NA	NA	NA	15	14	166	495	166	26	111	16	2	6	0	0.012	0.012	0
.	19.01.15-22.14.21-1-387597	64	3	3	0	0	0	677	2	2	0	0	NA	NA	NA	27	26	171	501	167	150	442	85	0	10	0	0	0.02	0
.	19.01.15-22.14.22-1-387599	158	35	35	15	0	10	711	34	34	0	0	NA	NA	NA	39	64	176	529	172	159	468	84	26	87	34	0.148	0.164	0.198
.	19.01.15-22.14.26-1-387605	204	18	18	5	0	3	722	17	17	0	0	NA	NA	NA	60	70	179	530	174	160	471	91	6	48	22	0.034	0.091	0.126
.	19.01.15-22.14.27-1-387606	65	2	2	2	0	1	682	1	1	0	0	NA	NA	NA	16	32	172	501	172	155	441	86	8	2	0	0.047	0.004	0
.	19.01.15-22.14.27-1-387608	186	22	22	8	0	5	690	19	19	0	0	NA	NA	NA	54	40	171	511	171	153	452	85	9	69	16	0.053	0.135	0.094
.	19.01.15-22.14.47-1-387617	112	5	5	0	0	0	683	4	4	0	0	NA	NA	NA	43	35	169	507	172	148	449	86	7	11	15	0.041	0.022	0.087
.	19.01.15-22.14.47-1-387618	96	3	3	2	0	2	683	1	1	0	0	NA	NA	NA	38	33	174	504	168	156	445	82	0	14	0	0	0.028	0
.	19.01.15-22.14.47-1-387619	36	1	1	0	0	0	0	0	0	0	0	NA	NA	NA	5	9	163	497	162	0	0	0	2	0	0	0.012	0	0
.	19.01.15-22.14.49-1-387621	89	7	7	2	0	1	680	5	5	0	0	NA	NA	NA	29	27	166	504	170	148	447	85	0	16	6	0	0.032	0.035
.	19.01.15-22.14.50-1-387623	119	14	14	0	0	0	682	11	11	0	0	NA	NA	NA	35	35	170	514	164	152	452	78	14	15	0	0.082	0.029	0
.	19.01.15-22.14.57-1-387645	32	1	1	0	0	0	0	0	0	0	0	NA	NA	NA	9	13	167	494	165	0	0	0	0	0	0	0	0	0
.	19.01.15-22.14.59-1-387650	33	1	1	1	0	1	0	0	0	0	0	NA	NA	NA	9	12	166	495	164	0	0	0	0	0	0	0	0	0
.	19.01.15-22.15.02-1-387653	58	2	2	1	0	0	672	1	1	0	0	NA	NA	NA	21	21	167	502	165	147	446	79	0	5	2	0	0.01	0.012
.	19.01.15-22.15.05-1-387656	38	1	1	1	0	1	0	0	0	0	0	NA	NA	NA	7	17	165	497	168	0	0	0	0	1	0	0	0.002	0
.	19.01.15-22.15.08-1-387658	118	7	7	2	0	2	680	5	5	0	0	NA	NA	NA	30	33	171	508	167	154	445	81	3	11	5	0.018	0.022	0.03
.	19.01.15-22.15.09-1-387659	93	13	13	3	0	2	681	11	11	0	0	NA	NA	NA	37	39	169	516	167	147	452	82	6	23	3	0.036	0.045	0.018
.	19.01.15-22.15.11-1-387660	61	3	3	1	0	1	684	2	2	0	0	NA	NA	NA	16	27	173	502	165	155	446	83	9	5	0	0.052	0.01	0
.	19.01.15-22.15.15-1-387661	117	5	5	1	0	1	695	4	4	0	0	NA	NA	NA	19	37	169	511	170	152	457	86	2	10	3	0.012	0.02	0.018
.	19.01.15-22.15.16-1-387662	123	10	10	3	0	2	701	9	9	0	0	NA	NA	NA	40	43	173	514	169	156	459	86	6	18	12	0.035	0.035	0.071
.	19.01.15-22.15.19-1-387665	65	3	3	1	0	1	672	2	2	0	0	NA	NA	NA	25	21	170	499	165	151	442	79	0	4	8	0	0.008	0.048
.	19.01.15-22.15.20-1-387667	96	5	5	1	0	1	691	4	4	0	0	NA	NA	NA	32	41	175	510	169	155	451	85	0	40	0	0	0.078	0
.	19.01.15-22.15.27-1-387677	33	1	1	1	0	1	0	0	0	0	0	NA	NA	NA	10	11	165	495	164	0	0	0	0	3	0	0	0.006	0
.	19.01.15-22.15.28-1-387679	123	31	31	8	0	7	689	30	30	0	0	NA	NA	NA	40	42	168	520	167	147	456	86	32	61	29	0.19	0.117	0.174
.	19.01.15-22.15.29-1-387681	35	1	1	0	0	0	0	0	0	0	0	NA	NA	NA	14	7	164	493	163	0	0	0	0	1	0	0	0.002	0
.	19.01.15-22.15.30-1-387682	66	3	3	0	0	0	680	2	2	0	0	NA	NA	NA	28	29	171	503	168	150	446	84	0	15	0	0	0.03	0
.	19.01.15-22.15.32-1-387684	58	4	4	0	0	0	676	3	3	0	0	NA	NA	NA	32	25	169	504	165	149	444	83	19	5	0	0.112	0.01	0
.	19.01.15-22.15.33-1-387686	180	26	26	11	0	7	707	23	23	0	0	NA	NA	NA	52	59	175	520	177	159	455	93	28	76	18	0.16	0.146	0.102
.	19.01.15-22.15.36-1-387689	177	17	17	4	0	2	716	14	14	0	0	NA	NA	NA	45	66	178	524	177	157	465	94	25	40	12	0.14	0.076	0.068
.	19.01.15-22.15.36-1-387691	90	3	3	0	0	0	680	1	1	0	0	NA	NA	NA	36	32	168	507	170	149	446	85	10	3	5	0.06	0.006	0.029
.	19.01.15-22.15.48-1-387696	90	6	6	1	0	0	689	5	5	0	0	NA	NA	NA	33	37	175	502	173	159	442	88	3	11	8	0.017	0.022	0.046
.	19.01.15-22.15.55-1-387719	117	10	10	1	0	1	687	7	7	0	0	NA	NA	NA	43	45	171	521	166	150	456	81	12	27	18	0.07	0.052	0.108
.	19.01.15-22.15.56-1-387720	86	6	6	0	0	0	673	5	5	0	0	NA	NA	NA	28	24	166	507	164	146	446	81	0	11	0	0	0.022	0
.	19.01.15-22.16.00-1-387726	86	9	9	1	0	0	681	8	8	0	0	NA	NA	NA	30	30	170	503	170	150	447	84	4	19	1	0.024	0.038	0.006
.	19.01.15-22.16.04-1-387727	122	16	16	7	0	4	686	14	14	0	0	NA	NA	NA	42	45	176	512	170	152	450	84	20	30	2	0.114	0.059	0.012
.	19.01.15-22.16.11-1-387730	65	3	3	1	0	0	664	2	2	0	0	NA	NA	NA	35	16	168	496	165	149	434	81	0	9	4	0	0.018	0.024
.	19.01.15-22.16.15-1-387733	36	1	1	0	0	0	0	0	0	0	0	NA	NA	NA	10	10	163	493	167	0	0	0	0	2	0	0	0.004	0
.	19.01.15-22.16.18-1-387735	34	1	1	0	0	0	0	0	0	0	0	NA	NA	NA	7	8	164	493	164	0	0	0	0	3	0	0	0.006	0
.	19.01.15-22.16.21-1-387739	128	11	11	0	0	0	685	10	10	0	0	NA	NA	NA	38	29	166	513	163	149	455	81	14	17	12	0.084	0.033	0.074
.	19.01.15-22.16.21-1-387741	122	10	10	5	0	3	687	9	9	0	0	NA	NA	NA	42	34	169	508	170	150	449	88	11	17	13	0.065	0.033	0.076
.	19.01.15-22.16.22-1-387742	90	5	5	2	0	2	681	4	4	0	0	NA	NA	NA	37	31	170	510	164	152	448	81	0	11	3	0	0.022	0.018
.	19.01.15-22.16.23-1-387744	66	7	7	1	0	1	670	5	5	0	0	NA	NA	NA	30	26	169	504	166	148	442	80	9	14	5	0.053	0.028	0.03
.	19.01.15-22.16.25-1-387748	87	5	5	0	0	0	680	3	3	0	0	NA	NA	NA	34	35	171	507	170	149	447	84	0	16	0	0	0.032	0
.	19.01.15-22.16.27-1-387751	94	16	16	2	0	2	692	15	15	0	0	NA	NA	NA	23	37	169	512	169	152	457	83	15	31	16	0.089	0.061	0.095
.	19.01.15-22.16.31-1-387755	89	4	4	2	0	2	678	3	3	0	0	NA	NA	NA	41	27	168	505	167	148	446	84	6	1	3	0.036	0.002	0.018
.	19.01.15-22.16.34-1-387759	92	3	3	3	0	3	676	2	2	0	0	NA	NA	NA	42	37	172	507	171	152	439	85	3	6	0	0.017	0.012	0
.	19.01.15-22.16.40-1-387767	99	15	15	2	0	2	677	13	13	0	0	NA	NA	NA	41	38	168	517	166	146	453	78	1	28	5	0.006	0.054	0.03
.	19.01.15-22.16.43-1-387768	66	6	6	0	0	0	673	5	5	0	0	NA	NA	NA	30	23	168	502	166	150	441	82	0	8	6	0	0.016	0.036
.	19.01.15-22.16.47-1-387770	92	4	4	0	0	0	683	3	3	0	0	NA	NA	NA	34	34	165	510	172	148	450	85	6	11	0	0.036	0.022	0
.	19.01.15-22.16.48-1-387771	89	4	4	2	0	1	675	3	3	0	0	NA	NA	NA	22	23	167	503	166	149	442	84	2	12	0	0.012	0.024	0
.	19.01.15-22.16.48-1-387772	92	3	3	1	0	0	678	2	2	0	0	NA	NA	NA	37	29	168	509	165	148	449	81	0	9	0	0	0.018	0
.	19.01.15-22.16.49-1-387773	143	16	16	5	0	2	688	14	14	0	0	NA	NA	NA	48	43	169	517	170	146	455	87	50	30	14	0.296	0.058	0.082
.	19.01.15-22.16.52-1-387790	155	7	7	2	0	1	698	5	5	0	0	NA	NA	NA	49	41	172	510	172	155	452	91	3	12	4	0.017	0.024	0.023
.	19.01.15-22.16.56-1-387795	180	27	27	6	0	6	689	24	24	0	0	NA	NA	NA	57	47	172	515	173	149	453	87	22	41	17	0.128	0.08	0.098
.	19.01.15-22.17.01-1-387801	203	34	34	14	0	8	721	30	30	0	0	NA	NA	NA	57	68	177	528	176	158	473	90	13	83	16	0.073	0.157	0.091
.	19.01.15-22.17.04-1-387803	65	3	3	0	0	0	675	2	2	0	0	NA	NA	NA	24	22	165	499	171	151	436	88	0	8	0	0	0.016	0
.	19.01.15-22.17.05-1-387805	58	3	3	1	0	0	671	1	1	0	0	NA	NA	NA	24	30	168	506	169	148	442	81	1	7	0	0.006	0.014	0
.	19.01.15-22.17.06-1-387806	58	2	2	0	0	0	674	1	1	0	0	NA	NA	NA	22	24	166	506	165	148	446	80	0	0	5	0	0	0.03
.	19.01.15-22.17.06-1-387807	66	3	3	0	0	0	675	2	2	0	0	NA	NA	NA	32	29	170	505	167	148	445	82	12	0	0	0.071	0	0
.	19.01.15-22.17.12-1-387808	62	2	2	0	0	0	458	1	1	0	0	NA	NA	NA	17	13	165	497	164	104	304	50	0	2	0	0	0.004	0
.	19.01.15-22.17.20-1-387813	90	4	4	1	0	1	686	3	3	0	0	NA	NA	NA	40	34	173	509	165	155	447	84	0	16	2	0	0.031	0.012
.	19.01.15-22.17.21-1-387815	175	24	24	9	0	7	716	22	22	0	0	NA	NA	NA	63	63	174	528	174	156	472	88	18	53	18	0.103	0.1	0.103
.	19.01.15-22.17.24-1-387820	140	16	16	4	0	3	692	14	14	0	0	NA	NA	NA	45	45	170	518	170	153	455	84	19	16	18	0.112	0.031	0.106
.	19.01.15-22.17.26-1-387822	93	8	8	2	0	2	668	7	7	0	0	NA	NA	NA	35	23	167	503	166	148	437	83	0	16	1	0	0.032	0.006
.	19.01.15-22.17.26-1-387823	118	6	6	3	0	3	700	5	5	0	0	NA	NA	NA	35	45	173	515	170	156	461	83	4	4	12	0.023	0.008	0.071
.	19.01.15-22.17.30-1-387828	184	21	21	6	0	4	707	18	18	0	0	NA	NA	NA	59	54	177	517	173	160	458	89	11	38	39	0.062	0.074	0.225
.	19.01.15-22.17.48-1-387839	117	8	8	1	0	0	686	7	7	0	0	NA	NA	NA	44	38	170	512	169	150	452	84	4	13	5	0.024	0.025	0.03
.	19.01.15-22.17.52-1-387855	94	16	16	9	0	6	685	15	15	0	0	NA	NA	NA	26	37	170	511	169	152	451	82	11	46	4	0.065	0.09	0.024
.	19.01.15-22.18.03-1-387866	62	5	5	1	0	1	665	3	3	0	0	NA	NA	NA	33	18	167	497	167	147	435	83	5	12	0	0.03	0.024	0
.	19.01.15-22.18.04-1-387869	32	1	1	0	0	0	0	0	0	0	0	NA	NA	NA	4	11	164	494	166	0	0	0	0	0	0	0	0	0
.	19.01.15-22.18.06-1-387870	117	4	4	0	0	0	687	2	2	0	0	NA	NA	NA	45	35	167	512	169	149	454	84	0	24	0	0	0.047	0
.	19.01.15-22.18.08-1-387873	30	1	1	1	0	1	0	0	0	0	0	NA	NA	NA	10	8	167	492	162	0	0	0	0	0	0	0	0	0
.	19.01.15-22.18.09-1-387874	173	47	47	10	0	6	709	44	44	0	0	NA	NA	NA	61	61	173	521	180	154	463	92	42	93	20	0.243	0.179	0.111
.	19.01.15-22.18.10-1-387875	65	4	4	1	0	1	675	3	3	0	0	NA	NA	NA	25	24	169	501	167	147	445	83	3	9	3	0.018	0.018	0.018
.	19.01.15-22.18.17-1-387879	125	9	9	3	0	3	701	6	6	0	0	NA	NA	NA	48	48	172	523	166	151	466	84	6	12	4	0.035	0.023	0.024
.	19.01.15-22.18.19-1-387882	89	5	5	1	0	1	701	4	4	0	0	NA	NA	NA	21	51	178	514	172	161	454	86	3	23	0	0.017	0.045	0
.	19.01.15-22.18.19-1-387883	117	8	8	2	0	2	685	5	5	0	0	NA	NA	NA	36	33	171	504	171	153	445	87	17	1	6	0.099	0.002	0.035
.	19.01.15-22.18.25-1-387894	152	12	12	3	0	1	694	11	11	0	0	NA	NA	NA	47	49	175	515	172	157	453	84	4	29	6	0.023	0.056	0.035
.	19.01.15-22.18.26-1-387896	98	4	4	1	0	1	700	2	2	0	0	NA	NA	NA	31	46	169	521	169	152	463	85	0	11	9	0	0.021	0.053
.	19.01.15-22.18.26-1-387897	109	14	14	3	0	2	680	11	11	0	0	NA	NA	NA	42	36	173	502	174	155	438	87	9	21	17	0.052	0.042	0.098
.	19.01.15-22.18.26-1-387898	85	5	5	1	0	1	688	4	4	0	0	NA	NA	NA	24	30	170	502	171	157	446	85	0	1	14	0	0.002	0.082
.	19.01.15-22.18.41-1-387916	118	14	14	7	0	4	689	11	11	0	0	NA	NA	NA	47	39	170	513	169	151	452	86	20	11	9	0.118	0.021	0.053
.	19.01.15-22.18.41-1-387917	95	4	4	0	0	0	677	3	3	0	0	NA	NA	NA	34	33	169	509	168	150	447	80	3	3	10	0.018	0.006	0.06
.	19.01.15-22.18.47-1-387919	35	1	1	0	0	0	0	0	0	0	0	NA	NA	NA	15	11	164	493	167	0	0	0	0	0	0	0	0	0
.	19.01.15-22.18.55-1-387936	98	10	10	4	0	3	688	9	9	0	0	NA	NA	NA	37	36	170	512	167	151	456	81	12	14	6	0.071	0.027	0.036
.	19.01.15-22.19.01-1-387944	61	3	3	1	0	1	201	2	2	0	0	NA	NA	NA	20	22	170	501	164	52	124	25	0	9	0	0	0.018	0
.	19.01.15-22.19.03-1-387945	210	11	11	3	0	2	711	10	10	0	0	NA	NA	NA	59	68	176	527	178	152	468	91	10	13	11	0.057	0.025	0.062
.	19.01.15-22.19.04-1-387946	64	2	2	1	0	1	673	1	1	0	0	NA	NA	NA	24	17	167	500	163	152	439	82	0	8	0	0	0.016	0
.	19.01.15-22.19.04-1-387947	82	3	3	2	0	2	678	2	2	0	0	NA	NA	NA	29	23	165	502	169	147	444	87	3	5	0	0.018	0.01	0
.	19.01.15-22.19.09-1-387949	29	1	1	1	0	1	0	0	0	0	0	NA	NA	NA	9	6	164	493	162	0	0	0	0	1	0	0	0.002	0
.	19.01.15-22.19.10-1-387950	89	3	3	0	0	0	685	2	2	0	0	NA	NA	NA	25	32	169	508	168	151	449	85	0	6	1	0	0.012	0.006
.	19.01.15-22.19.11-1-387952	150	8	8	1	0	1	693	7	7	0	0	NA	NA	NA	40	44	173	515	169	154	455	84	4	11	0	0.023	0.021	0
.	19.01.15-22.19.13-1-387954	92	5	5	0	0	0	667	4	4	0	0	NA	NA	NA	23	19	166	502	164	148	440	79	0	7	9	0	0.014	0.055
.	19.01.15-22.19.20-1-387958	56	2	2	1	0	1	102	1	1	0	0	NA	NA	NA	10	18	165	497	169	20	70	12	0	2	0	0	0.004	0
.	19.01.15-22.19.20-1-387959	94	10	10	0	0	0	689	9	9	0	0	NA	NA	NA	27	40	170	513	170	150	450	89	19	20	2	0.112	0.039	0.012
.	19.01.15-22.19.25-1-387967	145	10	10	5	0	4	679	8	8	0	0	NA	NA	NA	43	37	173	508	169	147	446	86	18	19	5	0.104	0.037	0.03
.	19.01.15-22.19.25-1-387968	93	3	3	1	0	1	677	1	1	0	0	NA	NA	NA	24	30	167	507	169	150	446	81	0	5	0	0	0.01	0
.	19.01.15-22.19.27-1-387972	33	1	1	0	0	0	0	0	0	0	0	NA	NA	NA	5	9	165	493	164	0	0	0	0	0	0	0	0	0
.	19.01.15-22.19.28-1-387974	142	15	15	5	0	3	710	13	13	0	0	NA	NA	NA	42	61	177	521	176	158	463	89	12	30	18	0.068	0.058	0.102
.	19.01.15-22.19.29-1-387977	143	17	17	6	0	4	698	15	15	0	0	NA	NA	NA	42	50	171	520	172	154	459	85	5	47	15	0.029	0.09	0.087
.	19.01.15-22.19.31-1-387978	64	2	2	1	0	1	150	1	1	0	0	NA	NA	NA	12	16	173	491	165	31	101	18	0	4	0	0	0.008	0
.	19.01.15-22.19.31-1-387979	64	5	5	0	0	0	676	4	4	0	0	NA	NA	NA	18	27	166	506	168	145	447	84	9	5	0	0.054	0.01	0
.	19.01.15-22.19.33-1-387981	118	4	4	0	0	0	680	3	3	0	0	NA	NA	NA	37	28	170	502	169	152	442	86	0	13	2	0	0.026	0.012
.	19.01.15-22.19.41-1-387987	143	16	16	6	0	5	700	14	14	0	0	NA	NA	NA	47	55	171	526	171	150	461	89	7	26	15	0.041	0.049	0.088
.	19.01.15-22.19.42-1-387988	33	1	1	0	0	0	0	0	0	0	0	NA	NA	NA	14	9	166	493	163	0	0	0	0	0	0	0	0	0
.	19.01.15-22.19.50-1-387990	90	5	5	0	0	0	692	4	4	0	0	NA	NA	NA	33	42	167	516	172	150	455	87	6	16	0	0.036	0.031	0
.	19.01.15-22.19.55-1-388006	59	3	3	0	0	0	675	2	2	0	0	NA	NA	NA	36	27	169	505	166	149	444	82	1	1	5	0.006	0.002	0.03
.	19.01.15-22.19.59-1-388014	128	20	20	8	0	8	691	18	18	0	0	NA	NA	NA	46	47	173	519	168	154	453	84	15	49	13	0.087	0.094	0.077
.	19.01.15-22.19.59-1-388015	152	9	9	1	0	1	704	7	7	0	0	NA	NA	NA	46	54	174	518	175	152	463	89	11	6	10	0.063	0.012	0.057
.	19.01.15-22.20.20-1-388026	89	4	4	1	0	1	680	3	3	0	0	NA	NA	NA	26	28	169	502	170	149	445	86	6	4	0	0.036	0.008	0
.	19.01.15-22.20.24-1-388033	65	2	2	0	0	0	678	0	0	0	0	NA	NA	NA	31	25	170	502	166	152	444	82	3	3	0	0.018	0.006	0
.	19.01.15-22.20.27-1-388036	98	16	16	6	0	4	681	15	15	0	0	NA	NA	NA	31	29	165	509	168	147	452	82	2	41	27	0.012	0.081	0.161
.	19.01.15-22.20.28-1-388039	35	1	1	1	0	1	0	0	0	0	0	NA	NA	NA	15	13	164	497	165	0	0	0	0	0	0	0	0	0
.	19.01.15-22.20.30-1-388041	96	3	3	1	0	1	678	2	2	0	0	NA	NA	NA	34	29	171	502	169	153	440	85	0	4	2	0	0.008	0.012
.	19.01.15-22.20.31-1-388042	117	6	6	2	0	2	690	5	5	0	0	NA	NA	NA	43	36	171	510	168	155	451	84	5	3	14	0.029	0.006	0.083
.	19.01.15-22.20.38-1-388049	88	6	6	2	0	2	676	5	5	0	0	NA	NA	NA	41	28	169	504	168	149	442	85	2	6	4	0.012	0.012	0.024
.	19.01.15-22.20.38-1-388050	94	7	7	0	0	0	677	6	6	0	0	NA	NA	NA	34	21	168	501	165	150	443	84	6	24	1	0.036	0.048	0.006
.	19.01.15-22.20.38-1-388052	58	2	2	1	0	1	101	1	1	0	0	NA	NA	NA	13	19	168	500	164	22	69	10	0	6	0	0	0.012	0
.	19.01.15-22.20.40-1-388053	181	14	14	5	0	5	706	12	12	0	0	NA	NA	NA	57	63	177	524	175	158	462	86	2	54	8	0.011	0.103	0.046
.	19.01.15-22.20.41-1-388055	62	2	2	1	0	0	673	1	1	0	0	NA	NA	NA	29	23	169	501	166	150	439	84	6	2	0	0.036	0.004	0
.	19.01.15-22.20.45-1-388058	64	4	4	0	0	0	679	3	3	0	0	NA	NA	NA	20	25	167	507	164	148	451	80	1	3	2	0.006	0.006	0.012
.	19.01.15-22.20.48-1-388059	34	1	1	0	0	0	0	0	0	0	0	NA	NA	NA	12	11	168	492	164	0	0	0	0	4	0	0	0.008	0
.	19.01.15-22.20.51-1-388062	91	10	10	4	0	3	685	9	9	0	0	NA	NA	NA	21	36	171	506	172	153	447	85	2	17	9	0.012	0.034	0.052
.	19.01.15-22.20.52-1-388078	149	17	17	6	0	6	710	14	14	0	0	NA	NA	NA	38	64	176	524	177	157	464	89	23	18	22	0.131	0.034	0.124
.	19.01.15-22.20.56-1-388080	148	22	22	4	0	4	690	21	21	0	0	NA	NA	NA	38	38	170	508	173	154	449	87	10	37	11	0.059	0.073	0.064
.	19.01.15-22.20.57-1-388085	31	1	1	0	0	0	0	0	0	0	0	NA	NA	NA	13	8	163	493	165	0	0	0	0	0	4	0	0	0.024
.	19.01.15-22.20.57-1-388086	191	22	22	6	0	5	726	19	19	0	0	NA	NA	NA	51	77	183	529	178	164	470	92	50	36	6	0.273	0.068	0.034
.	19.01.15-22.21.00-1-388087	64	4	4	0	0	0	680	3	3	0	0	NA	NA	NA	19	25	169	500	169	153	445	82	4	6	2	0.024	0.012	0.012
.	19.01.15-22.21.03-1-388093	156	16	16	2	0	0	705	12	12	0	0	NA	NA	NA	47	57	170	525	175	149	467	89	19	20	9	0.112	0.038	0.051
.	19.01.15-22.21.03-1-388094	93	3	3	1	0	1	674	2	2	0	0	NA	NA	NA	22	23	166	502	168	146	446	82	2	1	1	0.012	0.002	0.006
.	19.01.15-22.21.11-1-388096	122	12	12	5	0	4	703	11	11	0	0	NA	NA	NA	32	50	174	517	172	156	461	86	9	45	7	0.052	0.087	0.041
.	19.01.15-22.21.13-1-388097	205	14	14	3	0	2	696	13	13	0	0	NA	NA	NA	77	53	174	520	172	154	457	85	25	7	9	0.144	0.013	0.052
.	19.01.15-22.21.17-1-388099	65	2	2	1	0	1	677	1	1	0	0	NA	NA	NA	23	26	168	504	167	149	446	82	0	4	3	0	0.008	0.018
.	19.01.15-22.21.20-1-388103	31	1	1	0	0	0	0	0	0	0	0	NA	NA	NA	9	16	166	499	164	0	0	0	0	0	0	0	0	0
.	19.01.15-22.21.24-1-388108	161	8	8	1	0	1	698	6	6	0	0	NA	NA	NA	44	51	174	519	171	155	457	86	3	18	21	0.017	0.035	0.123
.	19.01.15-22.21.24-1-388109	113	19	19	11	0	8	685	18	18	0	0	NA	NA	NA	41	33	168	506	172	150	449	86	15	61	8	0.089	0.121	0.047
.	19.01.15-22.21.33-1-388116	89	9	9	3	0	3	696	8	8	0	0	NA	NA	NA	33	45	168	521	169	150	460	86	10	9	15	0.06	0.017	0.089
.	19.01.15-22.21.33-1-388117	120	14	14	3	0	2	677	12	12	0	0	NA	NA	NA	34	26	168	503	168	151	442	84	5	34	10	0.03	0.068	0.06
.	19.01.15-22.21.36-1-388121	61	3	3	0	0	0	676	2	2	0	0	NA	NA	NA	24	21	168	503	163	149	448	79	2	8	5	0.012	0.016	0.031
.	19.01.15-22.21.45-1-388125	140	12	12	3	0	3	697	10	10	0	0	NA	NA	NA	59	48	173	519	169	153	461	83	14	21	8	0.081	0.04	0.047
.	19.01.15-22.21.45-1-388126	209	35	35	9	0	6	699	33	33	0	0	NA	NA	NA	60	50	171	521	171	153	462	84	51	58	34	0.298	0.111	0.199
.	19.01.15-22.21.46-1-388127	151	13	13	7	0	2	716	11	11	0	0	NA	NA	NA	48	61	170	527	177	152	470	94	11	33	10	0.065	0.063	0.056
.	19.01.15-22.21.48-1-388128	121	12	12	4	0	1	688	10	10	0	0	NA	NA	NA	30	37	172	508	170	153	450	85	33	26	16	0.192	0.051	0.094
.	19.01.15-22.21.52-1-388144	99	10	10	2	0	1	683	8	8	0	0	NA	NA	NA	26	35	172	509	167	151	451	81	3	17	4	0.017	0.033	0.024
.	19.01.15-22.21.56-1-388146	59	4	4	1	0	1	671	2	2	0	0	NA	NA	NA	20	22	170	500	165	153	437	81	0	8	0	0	0.016	0
.	19.01.15-22.21.58-1-388155	91	3	3	0	0	0	672	2	2	0	0	NA	NA	NA	35	28	171	502	168	151	439	82	24	3	0	0.14	0.006	0
.	19.01.15-22.22.02-1-388156	89	9	9	2	0	2	678	6	6	0	0	NA	NA	NA	27	28	164	509	168	145	451	82	0	18	4	0	0.035	0.024
.	19.01.15-22.22.11-1-388157	125	6	6	4	0	2	693	5	5	0	0	NA	NA	NA	46	46	173	514	172	153	453	87	20	4	0	0.116	0.008	0
.	19.01.15-22.22.12-1-388158	95	9	9	0	0	0	683	7	7	0	0	NA	NA	NA	42	38	168	515	168	147	452	84	7	13	3	0.042	0.025	0.018
.	19.01.15-22.22.15-1-388159	91	4	4	1	0	1	678	3	3	0	0	NA	NA	NA	47	31	172	501	171	152	444	82	0	9	3	0	0.018	0.018
.	19.01.15-22.22.15-1-388160	62	3	3	0	0	0	671	2	2	0	0	NA	NA	NA	30	23	166	503	167	148	440	83	0	10	2	0	0.02	0.012
.	19.01.15-22.22.16-1-388161	114	9	9	1	0	1	676	8	8	0	0	NA	NA	NA	33	24	169	500	168	149	443	84	4	18	2	0.024	0.036	0.012
.	19.01.15-22.22.16-1-388162	175	55	55	11	0	11	697	49	49	0	0	NA	NA	NA	53	49	175	520	167	153	460	84	30	84	36	0.171	0.162	0.216
.	19.01.15-22.22.22-1-388169	67	6	6	0	0	0	677	5	5	0	0	NA	NA	NA	16	23	165	501	170	146	446	85	4	14	10	0.024	0.028	0.059
.	19.01.15-22.22.28-1-388176	35	1	1	0	0	0	0	0	0	0	0	NA	NA	NA	11	8	163	491	167	0	0	0	0	2	0	0	0.004	0
.	19.01.15-22.22.30-1-388177	126	8	8	1	0	1	688	7	7	0	0	NA	NA	NA	39	40	172	511	170	154	449	85	8	15	4	0.047	0.029	0.024
.	19.01.15-22.22.30-1-388178	92	11	11	2	0	2	680	8	8	0	0	NA	NA	NA	39	40	171	511	171	150	446	84	16	19	0	0.094	0.037	0
.	19.01.15-22.22.31-1-388179	64	2	2	1	0	1	558	1	1	0	0	NA	NA	NA	11	26	171	504	164	129	371	58	0	4	2	0	0.008	0.012
.	19.01.15-22.22.34-1-388203	95	10	10	2	0	1	673	8	8	0	0	NA	NA	NA	29	22	167	504	164	149	446	78	5	13	8	0.03	0.026	0.049
.	19.01.15-22.22.36-1-388210	84	8	8	0	0	0	690	7	7	0	0	NA	NA	NA	31	38	177	506	168	158	449	83	2	18	1	0.011	0.036	0.006
.	19.01.15-22.22.37-1-388212	128	11	11	4	0	4	691	10	10	0	0	NA	NA	NA	47	49	175	518	169	157	453	81	10	20	30	0.057	0.039	0.178
.	19.01.15-22.22.41-1-388213	66	3	3	0	0	0	676	1	1	0	0	NA	NA	NA	26	21	164	506	164	144	451	81	3	5	0	0.018	0.01	0
.	19.01.15-22.22.44-1-388214	66	5	5	2	0	0	684	4	4	0	0	NA	NA	NA	26	28	171	501	169	154	444	86	0	14	2	0	0.028	0.012
.	19.01.15-22.22.51-1-388292	149	16	16	4	0	4	685	13	13	0	0	NA	NA	NA	48	39	170	512	170	148	451	86	4	52	3	0.024	0.102	0.018
.	19.01.15-22.22.53-1-388308	124	18	18	3	0	3	680	17	17	0	0	NA	NA	NA	33	34	174	504	169	153	445	82	20	25	9	0.115	0.05	0.053
.	19.01.15-22.22.55-1-388309	92	5	5	0	0	0	666	4	4	0	0	NA	NA	NA	34	19	165	498	169	142	441	83	7	12	0	0.042	0.024	0
.	19.01.15-22.22.57-1-388313	181	9	9	2	0	2	702	8	8	0	0	NA	NA	NA	53	48	175	516	170	157	458	87	13	10	15	0.074	0.019	0.088
.	19.01.15-22.23.01-1-388314	115	8	8	5	0	4	671	6	6	0	0	NA	NA	NA	39	32	165	513	167	147	447	77	3	17	6	0.018	0.033	0.036
.	19.01.15-22.23.01-1-388315	151	12	12	2	0	2	711	11	11	0	0	NA	NA	NA	48	56	173	526	170	157	468	86	1	30	14	0.006	0.057	0.082
.	19.01.15-22.23.05-1-388324	59	2	2	0	0	0	300	1	1	0	0	NA	NA	NA	15	19	170	495	167	71	193	36	0	2	0	0	0.004	0
.	19.01.15-22.23.14-1-388328	31	1	1	0	0	0	0	0	0	0	0	NA	NA	NA	7	10	165	494	164	0	0	0	0	1	0	0	0.002	0
.	19.01.15-22.23.16-1-388331	65	2	2	0	0	0	688	1	1	0	0	NA	NA	NA	19	33	170	510	166	153	453	82	0	6	0	0	0.012	0
.	19.01.15-22.23.16-1-388333	112	12	12	4	0	3	699	9	9	0	0	NA	NA	NA	30	43	175	511	170	160	453	86	2	22	11	0.011	0.043	0.065
.	19.01.15-22.23.22-1-388344	96	5	5	3	0	2	703	4	4	0	0	NA	NA	NA	38	49	172	520	170	155	461	87	12	12	5	0.07	0.023	0.029
.	19.01.15-22.23.23-1-388345	61	5	5	1	0	1	683	4	4	0	0	NA	NA	NA	22	26	166	502	171	149	448	86	5	2	5	0.03	0.004	0.029
.	19.01.15-22.23.24-1-388347	176	14	14	4	0	4	689	12	12	0	0	NA	NA	NA	71	45	172	513	173	150	452	87	8	27	10	0.047	0.053	0.058
.	19.01.15-22.23.26-1-388350	115	18	18	7	0	6	691	17	17	0	0	NA	NA	NA	39	40	175	509	169	156	452	83	15	46	5	0.086	0.09	0.03
.	19.01.15-22.23.30-1-388354	33	1	1	0	0	0	0	0	0	0	0	NA	NA	NA	3	3	163	491	162	0	0	0	1	0	0	0.006	0	0
.	19.01.15-22.23.31-1-388355	309	28	28	6	0	6	730	26	26	0	0	NA	NA	NA	73	73	176	534	176	158	477	95	36	58	31	0.205	0.109	0.176
.	19.01.15-22.23.31-1-388356	131	11	11	0	0	0	692	9	9	0	0	NA	NA	NA	37	40	172	513	168	157	454	81	12	6	2	0.07	0.012	0.012
.	19.01.15-22.23.33-1-388359	63	2	2	1	0	1	682	1	1	0	0	NA	NA	NA	25	35	168	512	168	148	455	79	0	5	3	0	0.01	0.018
.	19.01.15-22.23.41-1-388367	86	4	4	1	0	1	672	3	3	0	0	NA	NA	NA	27	28	171	499	171	145	441	86	8	0	2	0.047	0	0.012
.	19.01.15-22.23.41-1-388368	36	1	1	0	0	0	0	0	0	0	0	NA	NA	NA	8	7	166	492	162	0	0	0	0	0	0	0	0	0
.	19.01.15-22.23.42-1-388369	34	1	1	0	0	0	0	0	0	0	0	NA	NA	NA	8	8	165	493	163	0	0	0	0	1	0	0	0.002	0
.	19.01.15-22.23.43-1-388370	149	10	10	4	0	3	715	9	9	0	0	NA	NA	NA	52	67	176	534	170	155	476	84	0	33	22	0	0.062	0.129
.	19.01.15-22.23.45-1-388372	97	9	9	2	0	1	689	7	7	0	0	NA	NA	NA	26	36	169	514	166	148	456	85	4	26	8	0.024	0.051	0.048
.	19.01.15-22.23.48-1-388375	92	7	7	3	0	3	677	5	5	0	0	NA	NA	NA	32	26	166	506	167	148	447	82	8	11	0	0.048	0.022	0
.	19.01.15-22.23.53-1-388391	90	4	4	0	0	0	676	3	3	0	0	NA	NA	NA	37	29	167	509	166	149	447	80	2	3	4	0.012	0.006	0.024
.	19.01.15-22.23.54-1-388394	117	5	5	4	0	3	680	4	4	0	0	NA	NA	NA	25	27	167	507	166	150	449	81	6	10	2	0.036	0.02	0.012
.	19.01.15-22.24.01-1-388404	128	9	9	4	0	4	705	8	8	0	0	NA	NA	NA	41	47	176	514	170	160	458	87	5	37	10	0.028	0.072	0.059
.	19.01.15-22.24.02-1-388405	66	2	2	1	0	1	669	1	1	0	0	NA	NA	NA	31	21	165	506	163	146	444	79	0	9	0	0	0.018	0
.	19.01.15-22.24.10-1-388410	219	8	8	2	0	2	713	5	5	0	0	NA	NA	NA	74	71	176	529	179	157	465	91	15	23	4	0.085	0.043	0.022
.	19.01.15-22.24.11-1-388411	31	1	1	0	0	0	0	0	0	0	0	NA	NA	NA	10	8	165	493	163	0	0	0	0	1	0	0	0.002	0
.	19.01.15-22.24.12-1-388412	115	11	11	4	0	3	687	10	10	0	0	NA	NA	NA	44	41	172	512	170	151	454	82	27	37	8	0.157	0.072	0.047
.	19.01.15-22.24.13-1-388413	145	19	19	3	0	1	686	14	14	0	0	NA	NA	NA	50	42	171	514	170	150	454	82	21	44	3	0.123	0.086	0.018
.	19.01.15-22.24.13-1-388415	203	25	25	9	0	9	708	22	22	0	0	NA	NA	NA	65	55	173	516	179	155	457	96	30	44	8	0.173	0.085	0.045
.	19.01.15-22.24.14-1-388416	89	12	12	3	0	3	674	10	10	0	0	NA	NA	NA	26	24	168	504	165	148	446	80	12	10	14	0.071	0.02	0.085
.	19.01.15-22.24.17-1-388418	155	25	25	11	0	9	685	24	24	0	0	NA	NA	NA	41	39	176	507	169	157	443	85	18	90	4	0.102	0.178	0.024
.	19.01.15-22.24.23-1-388427	121	13	13	5	0	4	672	12	12	0	0	NA	NA	NA	47	23	168	501	167	149	442	81	16	15	11	0.095	0.03	0.066
.	19.01.15-22.24.31-1-388438	59	2	2	0	0	0	675	1	1	0	0	NA	NA	NA	18	22	166	503	166	144	449	82	0	1	4	0	0.002	0.024
.	19.01.15-22.24.37-1-388445	97	9	9	3	0	2	682	7	7	0	0	NA	NA	NA	37	30	170	509	164	153	450	79	3	28	4	0.018	0.055	0.024
.	19.01.15-22.24.42-1-388448	86	4	4	0	0	0	674	3	3	0	0	NA	NA	NA	33	27	166	503	171	144	445	85	9	5	0	0.054	0.01	0
.	19.01.15-22.24.42-1-388449	58	2	2	0	0	0	98	1	1	0	0	NA	NA	NA	12	8	165	494	162	24	60	14	0	2	0	0	0.004	0
.	19.01.15-22.24.46-1-388455	124	11	11	3	0	2	696	8	8	0	0	NA	NA	NA	46	41	172	506	176	154	453	89	19	21	17	0.11	0.042	0.097
.	19.01.15-22.24.47-1-388456	31	1	1	0	0	0	0	0	0	0	0	NA	NA	NA	7	7	163	494	163	0	0	0	0	0	1	0	0	0.006
.	19.01.15-22.24.49-1-388457	119	21	21	6	0	4	689	19	19	0	0	NA	NA	NA	46	43	169	514	173	152	451	86	16	42	16	0.095	0.082	0.092
.	19.01.15-22.24.49-1-388458	33	1	1	1	0	1	0	0	0	0	0	NA	NA	NA	6	13	168	495	163	0	0	0	0	0	0	0	0	0
.	19.01.15-22.24.50-1-388459	96	8	8	1	0	1	670	6	6	0	0	NA	NA	NA	38	23	166	505	165	148	441	81	0	32	6	0	0.063	0.036
.	19.01.15-22.24.51-1-388460	183	19	19	4	0	3	710	18	18	0	0	NA	NA	NA	70	66	175	519	185	154	458	98	10	56	2	0.057	0.108	0.011
.	19.01.15-22.24.55-1-388476	175	16	16	8	0	3	702	13	13	0	0	NA	NA	NA	46	48	171	517	173	153	458	91	15	28	23	0.088	0.054	0.133
.	19.01.15-22.24.59-1-388482	149	13	13	3	0	2	692	11	11	0	0	NA	NA	NA	48	42	175	511	169	153	453	86	8	40	7	0.046	0.078	0.041
.	19.01.15-22.24.59-1-388483	33	1	1	0	0	0	0	0	0	0	0	NA	NA	NA	8	2	163	488	164	0	0	0	0	1	0	0	0.002	0
.	19.01.15-22.25.02-1-388486	120	4	4	1	0	1	686	3	3	0	0	NA	NA	NA	39	36	172	510	167	154	451	81	7	9	0	0.041	0.018	0
.	19.01.15-22.25.03-1-388492	125	15	15	1	0	1	696	12	12	0	0	NA	NA	NA	52	47	174	519	167	155	456	85	33	32	0	0.19	0.062	0
.	19.01.15-22.25.13-1-388498	120	13	13	3	0	3	692	12	12	0	0	NA	NA	NA	46	48	173	519	169	153	457	82	17	22	5	0.098	0.042	0.03
.	19.01.15-22.25.15-1-388499	92	6	6	0	0	0	681	4	4	0	0	NA	NA	NA	31	31	170	508	166	151	446	84	22	16	0	0.129	0.031	0
.	19.01.15-22.25.19-1-388505	154	9	9	0	0	0	689	8	8	0	0	NA	NA	NA	50	35	170	510	168	150	456	83	6	20	5	0.035	0.039	0.03
.	19.01.15-22.25.27-1-388520	63	4	4	1	0	1	673	3	3	0	0	NA	NA	NA	27	25	168	504	166	151	443	79	0	13	0	0	0.026	0
.	19.01.15-22.25.29-1-388522	90	4	4	1	0	1	671	2	2	0	0	NA	NA	NA	43	36	173	508	168	154	437	80	3	7	3	0.017	0.014	0.018
.	19.01.15-22.25.29-1-388523	179	11	11	3	0	2	709	8	8	0	0	NA	NA	NA	57	52	174	516	175	157	463	89	2	41	7	0.011	0.079	0.04
.	19.01.15-22.25.29-1-388524	178	8	8	3	0	1	711	6	6	0	0	NA	NA	NA	57	60	171	527	175	156	464	91	0	19	5	0	0.036	0.029
.	19.01.15-22.25.35-1-388529	64	4	4	1	0	1	671	3	3	0	0	NA	NA	NA	25	22	167	500	168	149	439	83	0	9	0	0	0.018	0
.	19.01.15-22.25.38-1-388532	95	6	6	2	0	1	687	4	4	0	0	NA	NA	NA	17	35	168	513	167	149	456	82	3	10	5	0.018	0.019	0.03
.	19.01.15-22.25.39-1-388534	56	2	2	0	0	0	50	1	1	0	0	NA	NA	NA	13	13	167	496	163	7	36	7	0	1	1	0	0.002	0.006
.	19.01.15-22.25.43-1-388540	94	4	4	0	0	0	673	3	3	0	0	NA	NA	NA	25	23	165	504	167	146	445	82	0	13	0	0	0.026	0
.	19.01.15-22.25.44-1-388541	60	3	3	1	0	1	674	2	2	0	0	NA	NA	NA	28	30	170	506	167	150	446	78	0	10	3	0	0.02	0.018
.	19.01.15-22.25.45-1-388543	119	21	21	7	0	7	691	20	20	0	0	NA	NA	NA	36	43	175	514	167	157	453	81	5	47	12	0.029	0.091	0.072
.	19.01.15-22.25.47-1-388544	145	25	25	8	0	6	675	21	21	0	0	NA	NA	NA	55	31	167	504	173	146	441	88	13	50	19	0.078	0.099	0.11
.	19.01.15-22.25.52-1-388565	113	10	10	2	0	2	685	8	8	0	0	NA	NA	NA	38	38	170	512	169	150	451	84	7	18	1	0.041	0.035	0.006
.	19.01.15-22.25.52-1-388566	88	3	3	0	0	0	683	1	1	0	0	NA	NA	NA	38	34	171	508	168	150	450	83	1	4	0	0.006	0.008	0
.	19.01.15-22.25.58-1-388572	148	29	29	10	0	7	698	25	25	0	0	NA	NA	NA	40	53	177	518	171	157	452	89	6	60	31	0.034	0.116	0.181
.	19.01.15-22.25.59-1-388574	60	3	3	3	0	2	666	2	2	0	0	NA	NA	NA	29	16	168	498	163	146	439	81	6	9	0	0.036	0.018	0
.	19.01.15-22.26.00-1-388575	116	5	5	1	0	1	674	4	4	0	0	NA	NA	NA	28	25	165	506	167	147	444	83	8	4	0	0.048	0.008	0
.	19.01.15-22.26.01-1-388576	64	3	3	0	0	0	673	1	1	0	0	NA	NA	NA	31	31	171	506	167	149	442	82	0	6	0	0	0.012	0
.	19.01.15-22.26.07-1-388582	95	9	9	3	0	3	670	7	7	0	0	NA	NA	NA	28	20	165	505	163	146	444	80	13	12	3	0.079	0.024	0.018
.	19.01.15-22.26.22-1-388590	94	4	4	3	0	2	680	2	2	0	0	NA	NA	NA	29	29	167	504	171	151	446	83	10	11	0	0.06	0.022	0
.	19.01.15-22.26.23-1-388594	89	9	9	2	0	1	685	8	8	0	0	NA	NA	NA	30	31	167	506	171	149	449	87	15	9	2	0.09	0.018	0.012
.	19.01.15-22.26.25-1-388597	93	3	3	1	0	1	688	2	2	0	0	NA	NA	NA	32	31	171	507	166	153	452	83	0	11	5	0	0.022	0.03
.	19.01.15-22.26.27-1-388601	117	7	7	4	0	3	682	6	6	0	0	NA	NA	NA	33	32	168	511	166	150	451	81	1	4	17	0.006	0.008	0.102
.	19.01.15-22.26.28-1-388602	64	3	3	0	0	0	681	0	0	0	0	NA	NA	NA	19	31	167	504	173	148	445	88	0	8	0	0	0.016	0
.	19.01.15-22.26.31-1-388605	88	5	5	3	0	3	682	4	4	0	0	NA	NA	NA	29	29	171	506	165	155	446	81	0	19	3	0	0.038	0.018
.	19.01.15-22.26.36-1-388617	93	9	9	1	0	1	682	8	8	0	0	NA	NA	NA	35	31	170	509	165	150	452	80	5	11	13	0.029	0.022	0.079
.	19.01.15-22.26.42-1-388620	87	4	4	0	0	0	686	3	3	0	0	NA	NA	NA	29	35	171	511	166	150	452	84	1	10	0	0.006	0.02	0
.	19.01.15-22.26.44-1-388622	117	15	15	6	0	6	679	11	11	0	0	NA	NA	NA	35	30	168	508	167	150	447	82	38	26	3	0.226	0.051	0.018
.	19.01.15-22.26.48-1-388623	61	6	6	0	0	0	679	5	5	0	0	NA	NA	NA	25	28	169	506	166	149	447	83	0	25	0	0	0.049	0
.	19.01.15-22.26.52-1-388642	154	14	14	4	0	4	702	12	12	0	0	NA	NA	NA	60	56	172	524	173	152	466	84	14	20	9	0.081	0.038	0.052
.	19.01.15-22.26.53-1-388645	65	2	2	1	0	1	670	1	1	0	0	NA	NA	NA	21	19	167	499	166	152	436	82	0	10	0	0	0.02	0
.	19.01.15-22.26.56-1-388647	36	1	1	0	0	0	0	0	0	0	0	NA	NA	NA	13	9	167	491	164	0	0	0	0	0	2	0	0	0.012
.	19.01.15-22.26.58-1-388653	146	12	12	4	0	3	711	9	9	0	0	NA	NA	NA	42	60	177	522	174	156	467	88	0	39	10	0	0.075	0.057
.	19.01.15-22.26.59-1-388654	61	3	3	0	0	0	671	2	2	0	0	NA	NA	NA	24	20	169	498	166	152	439	80	0	8	2	0	0.016	0.012
.	19.01.15-22.27.00-1-388655	123	12	12	3	0	3	694	11	11	0	0	NA	NA	NA	42	44	170	517	170	152	456	86	12	24	14	0.071	0.046	0.082
.	19.01.15-22.27.01-1-388656	118	11	11	3	0	3	696	8	8	0	0	NA	NA	NA	40	47	172	513	175	153	455	88	7	39	9	0.041	0.076	0.051
.	19.01.15-22.27.06-1-388662	121	21	21	9	0	8	679	20	20	0	0	NA	NA	NA	55	32	168	510	167	148	448	83	15	49	12	0.089	0.096	0.072
.	19.01.15-22.27.07-1-388664	117	4	4	1	0	1	692	3	3	0	0	NA	NA	NA	50	47	176	516	168	152	454	86	3	7	1	0.017	0.014	0.006
.	19.01.15-22.27.33-1-388683	149	7	7	0	0	0	704	6	6	0	0	NA	NA	NA	44	53	176	521	169	156	462	86	1	8	11	0.006	0.015	0.065
.	19.01.15-22.27.33-1-388684	116	8	8	2	0	2	682	6	6	0	0	NA	NA	NA	51	34	170	507	170	150	446	86	0	33	6	0	0.065	0.035
.	19.01.15-22.27.35-1-388687	34	1	1	1	0	1	0	0	0	0	0	NA	NA	NA	9	12	166	495	164	0	0	0	0	4	0	0	0.008	0
.	19.01.15-22.27.39-1-388691	98	7	7	2	0	2	670	6	6	0	0	NA	NA	NA	37	26	169	505	165	151	439	80	0	23	1	0	0.046	0.006
.	19.01.15-22.27.40-1-388694	143	15	15	4	0	2	692	13	13	0	0	NA	NA	NA	36	40	166	518	169	148	461	83	11	28	7	0.066	0.054	0.041
.	19.01.15-22.27.45-1-388695	31	1	1	0	0	0	0	0	0	0	0	NA	NA	NA	3	7	163	495	162	0	0	0	0	1	0	0	0.002	0
.	19.01.15-22.27.45-1-388696	120	5	5	2	0	2	702	4	4	0	0	NA	NA	NA	37	49	177	515	170	160	456	86	20	0	2	0.113	0	0.012
.	19.01.15-22.27.47-1-388697	235	15	15	5	0	4	708	13	13	0	0	NA	NA	NA	75	60	172	529	172	152	467	89	9	17	30	0.052	0.032	0.174
.	19.01.15-22.27.52-1-388714	60	2	2	1	0	1	355	1	1	0	0	NA	NA	NA	17	13	164	497	165	75	239	41	3	3	0	0.018	0.006	0
.	19.01.15-22.27.59-1-388718	202	24	24	5	0	4	710	23	23	0	0	NA	NA	NA	59	61	176	522	176	157	463	90	17	46	7	0.097	0.088	0.04
.	19.01.15-22.28.01-1-388719	67	2	2	1	0	1	678	1	1	0	0	NA	NA	NA	24	24	169	504	164	153	445	80	0	9	0	0	0.018	0
.	19.01.15-22.28.02-1-388720	87	4	4	3	0	1	669	3	3	0	0	NA	NA	NA	33	20	168	499	166	152	436	81	6	3	12	0.036	0.006	0.072
.	19.01.15-22.28.03-1-388725	88	5	5	2	0	2	686	4	4	0	0	NA	NA	NA	23	35	171	509	168	150	453	83	6	12	5	0.035	0.024	0.03
.	19.01.15-22.28.04-1-388726	119	13	13	4	0	4	683	11	11	0	0	NA	NA	NA	48	33	172	506	168	154	446	83	3	37	16	0.017	0.073	0.095
.	19.01.15-22.28.08-1-388731	91	6	6	1	0	1	669	4	4	0	0	NA	NA	NA	34	25	167	502	169	149	440	80	4	10	6	0.024	0.02	0.036
.	19.01.15-22.28.12-1-388734	239	28	28	5	0	5	705	26	26	0	0	NA	NA	NA	65	56	168	524	177	151	462	92	20	56	14	0.119	0.107	0.079
.	19.01.15-22.28.17-1-388738	61	2	2	1	0	1	669	1	1	0	0	NA	NA	NA	24	18	167	498	166	148	438	83	0	0	5	0	0	0.03
.	19.01.15-22.28.18-1-388741	30	1	1	0	0	0	0	0	0	0	0	NA	NA	NA	12	9	165	494	163	0	0	0	0	1	0	0	0.002	0
.	19.01.15-22.28.19-1-388743	121	16	16	3	0	2	699	15	15	0	0	NA	NA	NA	40	49	170	518	174	150	458	91	6	33	2	0.035	0.064	0.011
.	19.01.15-22.28.20-1-388745	117	9	9	3	0	2	671	7	7	0	0	NA	NA	NA	45	29	170	506	166	146	446	79	8	20	12	0.047	0.04	0.072
.	19.01.15-22.28.23-1-388752	151	13	13	3	0	3	695	10	10	0	0	NA	NA	NA	42	42	170	516	169	153	459	83	16	31	27	0.094	0.06	0.16
.	19.01.15-22.28.25-1-388756	94	5	5	2	0	2	684	4	4	0	0	NA	NA	NA	30	35	170	511	167	150	449	85	12	3	0	0.071	0.006	0
.	19.01.15-22.28.31-1-388762	123	7	7	0	0	0	691	5	5	0	0	NA	NA	NA	36	43	172	508	176	153	451	87	0	23	6	0	0.045	0.034
.	19.01.15-22.28.33-1-388767	171	10	10	1	0	1	694	9	9	0	0	NA	NA	NA	50	47	170	521	169	153	457	84	0	18	8	0	0.035	0.047
.	19.01.15-22.28.35-1-388771	92	3	3	0	0	0	678	2	2	0	0	NA	NA	NA	38	27	173	501	166	157	439	82	1	6	0	0.006	0.012	0
.	19.01.15-22.28.42-1-388775	169	17	17	6	0	5	709	15	15	0	0	NA	NA	NA	49	57	175	524	171	157	463	89	7	25	25	0.04	0.048	0.146
.	19.01.15-22.28.49-1-388777	66	3	3	0	0	0	679	2	2	0	0	NA	NA	NA	27	34	173	508	166	155	442	82	0	9	0	0	0.018	0
.	19.01.15-22.28.51-1-388779	60	2	2	0	0	0	303	1	1	0	0	NA	NA	NA	14	23	165	506	165	64	209	30	2	0	1	0.012	0	0.006
.	19.01.15-22.28.53-1-388795	118	13	13	3	0	3	690	11	11	0	0	NA	NA	NA	40	41	174	509	171	155	449	86	15	35	5	0.086	0.069	0.029
.	19.01.15-22.28.59-1-388799	97	6	6	3	0	3	683	4	4	0	0	NA	NA	NA	28	36	167	515	167	147	455	81	19	12	0	0.114	0.023	0
.	19.01.15-22.29.00-1-388800	89	6	6	3	0	2	681	5	5	0	0	NA	NA	NA	51	41	172	513	169	151	445	85	0	16	9	0	0.031	0.053
.	19.01.15-22.29.02-1-388802	93	3	3	1	0	1	682	2	2	0	0	NA	NA	NA	40	34	169	509	169	149	449	84	0	6	5	0	0.012	0.03
.	19.01.15-22.29.03-1-388803	120	11	11	2	0	1	692	10	10	0	0	NA	NA	NA	29	39	175	509	168	156	453	83	14	11	10	0.08	0.022	0.06
.	19.01.15-22.29.06-1-388808	33	1	1	1	0	1	0	0	0	0	0	NA	NA	NA	5	6	164	491	164	0	0	0	0	0	0	0	0	0
.	19.01.15-22.29.11-1-388813	125	18	18	2	0	1	690	15	15	0	0	NA	NA	NA	39	38	172	508	171	156	448	86	9	48	16	0.052	0.094	0.094
.	19.01.15-22.29.11-1-388814	95	5	5	1	0	1	682	4	4	0	0	NA	NA	NA	35	29	167	505	170	149	445	88	0	3	8	0	0.006	0.047
.	19.01.15-22.29.18-1-388819	90	10	10	1	0	1	675	7	7	0	0	NA	NA	NA	16	22	168	499	168	151	441	83	7	30	0	0.042	0.06	0
.	19.01.15-22.29.21-1-388822	94	10	10	4	0	4	680	8	8	0	0	NA	NA	NA	44	31	171	507	166	152	445	83	16	13	3	0.094	0.026	0.018
.	19.01.15-22.29.23-1-388827	66	3	3	0	0	0	670	2	2	0	0	NA	NA	NA	25	20	164	502	167	145	442	83	0	8	0	0	0.016	0
.	19.01.15-22.29.26-1-388832	125	30	30	8	0	5	689	28	28	0	0	NA	NA	NA	47	47	174	516	170	154	450	85	4	67	9	0.023	0.13	0.053
.	19.01.15-22.29.28-1-388838	154	16	16	3	0	3	692	12	12	0	0	NA	NA	NA	53	44	173	514	170	152	454	86	14	27	4	0.081	0.053	0.024
.	19.01.15-22.29.30-1-388839	152	8	8	4	0	4	701	5	5	0	0	NA	NA	NA	42	53	182	513	171	160	456	85	3	10	8	0.016	0.019	0.047
.	19.01.15-22.29.30-1-388840	98	8	8	0	0	0	671	6	6	0	0	NA	NA	NA	36	27	165	506	169	146	441	84	7	10	2	0.042	0.02	0.012
.	19.01.15-22.29.40-1-388846	34	1	1	0	0	0	0	0	0	0	0	NA	NA	NA	9	9	166	494	162	0	0	0	0	0	0	0	0	0
.	19.01.15-22.29.42-1-388848	32	1	1	0	0	0	0	0	0	0	0	NA	NA	NA	10	11	164	495	165	0	0	0	0	0	2	0	0	0.012
.	19.01.15-22.29.42-1-388849	64	5	5	0	0	0	682	4	4	0	0	NA	NA	NA	22	27	170	504	166	149	449	84	8	10	0	0.047	0.02	0
.	19.01.15-22.29.43-1-388851	144	11	11	3	0	1	707	10	10	0	0	NA	NA	NA	37	50	177	515	171	160	461	86	11	31	4	0.062	0.06	0.023
.	19.01.15-22.29.44-1-388853	58	2	2	0	0	0	102	1	1	0	0	NA	NA	NA	16	21	165	503	166	23	69	10	0	4	3	0	0.008	0.018
.	19.01.15-22.29.47-1-388854	65	3	3	0	0	0	690	2	2	0	0	NA	NA	NA	21	34	175	505	167	156	450	84	0	3	5	0	0.006	0.03
.	19.01.15-22.29.51-1-388856	36	1	1	0	0	0	0	0	0	0	0	NA	NA	NA	6	10	165	494	164	0	0	0	0	0	0	0	0	0
.	19.01.15-22.29.53-1-388872	58	2	2	0	0	0	671	1	1	0	0	NA	NA	NA	23	23	166	504	166	148	442	81	0	3	4	0	0.006	0.024
.	19.01.15-22.29.53-1-388873	112	5	5	2	0	2	690	4	4	0	0	NA	NA	NA	42	36	172	511	166	153	457	80	0	12	8	0	0.023	0.048
.	19.01.15-22.29.55-1-388874	87	5	5	2	0	2	674	4	4	0	0	NA	NA	NA	32	27	167	508	165	148	446	80	5	5	3	0.03	0.01	0.018
.	19.01.15-22.29.59-1-388880	92	7	7	1	0	1	678	5	5	0	0	NA	NA	NA	36	32	165	511	169	149	444	85	0	20	6	0	0.039	0.036
.	19.01.15-22.29.59-1-388881	64	4	4	1	0	1	662	3	3	0	0	NA	NA	NA	29	14	168	495	164	150	432	80	0	5	8	0	0.01	0.049
.	19.01.15-22.30.07-1-388893	36	1	1	0	0	0	0	0	0	0	0	NA	NA	NA	8	6	166	490	163	0	0	0	0	1	0	0	0.002	0
.	19.01.15-22.30.08-1-388895	90	9	9	4	0	2	680	7	7	0	0	NA	NA	NA	31	32	172	506	167	151	445	84	23	8	21	0.134	0.016	0.126
.	19.01.15-22.30.08-1-388896	34	1	1	1	0	1	0	0	0	0	0	NA	NA	NA	12	15	169	495	164	0	0	0	0	0	2	0	0	0.012
.	19.01.15-22.30.11-1-388897	60	2	2	1	0	1	673	1	1	0	0	NA	NA	NA	24	21	168	499	167	147	443	83	0	9	0	0	0.018	0
.	19.01.15-22.30.11-1-388898	83	4	4	2	0	2	677	3	3	0	0	NA	NA	NA	38	32	166	508	171	142	450	85	7	4	4	0.042	0.008	0.023
.	19.01.15-22.30.13-1-388899	119	11	11	2	0	2	697	10	10	0	0	NA	NA	NA	38	50	176	517	170	157	456	84	2	58	0	0.011	0.112	0
.	19.01.15-22.30.13-1-388900	37	1	1	0	0	0	0	0	0	0	0	NA	NA	NA	11	10	163	496	164	0	0	0	0	6	0	0	0.012	0
.	19.01.15-22.30.15-1-388901	32	1	1	0	0	0	0	0	0	0	0	NA	NA	NA	13	4	163	491	163	0	0	0	0	0	1	0	0	0.006
.	19.01.15-22.30.15-1-388902	64	3	3	0	0	0	672	2	2	0	0	NA	NA	NA	29	25	170	503	165	150	442	80	3	4	3	0.018	0.008	0.018
.	19.01.15-22.30.16-1-388903	90	5	5	3	0	2	678	4	4	0	0	NA	NA	NA	36	31	171	503	170	147	445	86	0	26	0	0	0.052	0
.	19.01.15-22.30.17-1-388904	114	6	6	2	0	2	689	5	5	0	0	NA	NA	NA	37	36	171	510	168	154	452	83	0	13	7	0	0.025	0.042
.	19.01.15-22.30.19-1-388909	172	25	25	11	0	7	698	23	23	0	0	NA	NA	NA	46	48	178	511	172	158	453	87	37	40	23	0.208	0.078	0.134
.	19.01.15-22.30.27-1-388919	160	17	17	5	0	4	714	14	14	0	0	NA	NA	NA	45	60	177	524	172	159	468	87	19	34	7	0.107	0.065	0.041
.	19.01.15-22.30.29-1-388924	63	2	2	0	0	0	674	1	1	0	0	NA	NA	NA	25	23	164	504	168	147	444	83	10	0	0	0.061	0	0
.	19.01.15-22.30.31-1-388925	118	14	14	1	0	1	688	12	12	0	0	NA	NA	NA	43	39	169	513	170	151	454	83	17	49	15	0.101	0.096	0.088
.	19.01.15-22.30.33-1-388926	60	3	3	0	0	0	677	2	2	0	0	NA	NA	NA	23	23	167	504	165	149	445	83	0	11	3	0	0.022	0.018
.	19.01.15-22.30.34-1-388928	63	2	2	1	0	1	664	1	1	0	0	NA	NA	NA	36	24	167	502	168	145	437	82	2	3	0	0.012	0.006	0
.	19.01.15-22.30.38-1-388933	59	2	2	0	0	0	47	1	1	0	0	NA	NA	NA	11	10	165	495	163	11	26	10	0	0	1	0	0	0.006
.	19.01.15-22.30.40-1-388935	33	1	1	0	0	0	0	0	0	0	0	NA	NA	NA	13	10	163	498	162	0	0	0	0	0	0	0	0	0
.	19.01.15-22.30.42-1-388939	31	1	1	0	0	0	0	0	0	0	0	NA	NA	NA	8	8	165	491	165	0	0	0	0	0	0	0	0	0
.	19.01.15-22.30.45-1-388942	114	8	8	2	0	2	685	6	6	0	0	NA	NA	NA	30	35	169	511	168	152	452	81	5	24	4	0.03	0.047	0.024
.	19.01.15-22.30.45-1-388943	66	2	2	1	0	1	499	0	0	0	0	NA	NA	NA	19	22	170	500	165	106	333	60	0	2	0	0	0.004	0
.	19.01.15-22.30.45-1-388944	208	24	24	7	0	3	725	21	21	0	0	NA	NA	NA	58	70	184	524	175	167	470	88	23	36	12	0.125	0.069	0.069
.	19.01.15-22.30.48-1-388946	96	8	8	1	0	1	688	7	7	0	0	NA	NA	NA	44	46	169	515	175	150	452	86	0	28	5	0	0.054	0.029
.	19.01.15-22.30.50-1-388947	32	1	1	0	0	0	0	0	0	0	0	NA	NA	NA	8	16	165	497	167	0	0	0	0	0	2	0	0	0.012
.	19.01.15-22.30.52-1-388964	66	5	5	3	0	2	670	4	4	0	0	NA	NA	NA	25	21	166	501	167	147	440	83	0	18	0	0	0.036	0
.	19.01.15-22.31.03-1-388969	88	4	4	3	0	1	689	3	3	0	0	NA	NA	NA	35	35	173	507	168	155	451	83	0	5	9	0	0.01	0.054
.	19.01.15-22.31.05-1-388992	116	6	6	1	0	1	686	5	5	0	0	NA	NA	NA	31	34	170	505	172	153	446	87	2	8	11	0.012	0.016	0.064
.	19.01.15-22.31.06-1-388994	62	5	5	4	0	2	669	4	4	0	0	NA	NA	NA	28	16	168	495	166	148	438	83	4	10	0	0.024	0.02	0
.	19.01.15-22.31.08-1-388999	59	2	2	1	0	0	674	1	1	0	0	NA	NA	NA	23	25	167	503	168	147	445	82	0	7	0	0	0.014	0
.	19.01.15-22.31.09-1-389002	143	12	12	3	0	3	704	10	10	0	0	NA	NA	NA	43	53	170	524	172	151	469	84	7	18	9	0.041	0.034	0.052
.	19.01.15-22.31.12-1-389023	63	4	4	1	0	1	665	3	3	0	0	NA	NA	NA	33	20	170	497	166	151	434	80	1	8	0	0.006	0.016	0
.	19.01.15-22.31.15-1-389025	80	6	6	2	0	2	674	3	3	0	0	NA	NA	NA	33	24	169	499	169	151	437	86	2	12	0	0.012	0.024	0
.	19.01.15-22.31.24-1-389036	59	2	2	0	0	0	673	1	1	0	0	NA	NA	NA	27	24	167	503	167	149	443	81	0	7	0	0	0.014	0
.	19.01.15-22.31.25-1-389037	147	17	17	6	0	1	708	15	15	0	0	NA	NA	NA	44	61	178	522	174	156	461	91	12	56	15	0.067	0.107	0.086
.	19.01.15-22.31.26-1-389040	68	9	9	3	0	2	678	7	7	0	0	NA	NA	NA	27	21	166	504	164	148	449	81	2	26	4	0.012	0.052	0.024
.	19.01.15-22.31.26-1-389042	58	3	3	0	0	0	675	2	2	0	0	NA	NA	NA	27	25	167	504	167	149	445	81	0	0	8	0	0	0.048
.	19.01.15-22.31.32-1-389048	64	2	2	1	0	1	683	1	1	0	0	NA	NA	NA	15	27	167	505	168	149	448	86	0	3	0	0	0.006	0
.	19.01.15-22.31.35-1-389054	91	8	8	1	0	0	682	7	7	0	0	NA	NA	NA	38	33	168	510	168	148	449	85	3	17	10	0.018	0.033	0.06
.	19.01.15-22.31.36-1-389056	31	1	1	0	0	0	0	0	0	0	0	NA	NA	NA	7	11	167	491	166	0	0	0	0	0	1	0	0	0.006
.	19.01.15-22.31.38-1-389060	39	1	1	1	0	1	0	0	0	0	0	NA	NA	NA	11	9	167	492	163	0	0	0	0	0	0	0	0	0
.	19.01.15-22.31.40-1-389061	65	2	2	1	0	1	671	1	1	0	0	NA	NA	NA	30	21	170	499	165	151	438	82	0	2	2	0	0.004	0.012
.	19.01.15-22.31.41-1-389062	123	13	13	5	0	4	680	12	12	0	0	NA	NA	NA	52	35	174	507	167	156	443	81	20	21	3	0.115	0.041	0.018
.	19.01.15-22.31.41-1-389063	63	2	2	0	0	0	678	1	1	0	0	NA	NA	NA	20	24	169	500	168	151	443	84	0	7	0	0	0.014	0
.	19.01.15-22.31.46-1-389065	145	16	16	7	0	4	696	14	14	0	0	NA	NA	NA	54	53	169	525	172	147	463	86	10	62	2	0.059	0.118	0.012
.	19.01.15-22.31.47-1-389066	58	2	2	0	0	0	679	1	1	0	0	NA	NA	NA	20	28	169	506	166	150	447	82	4	0	0	0.024	0	0
.	19.01.15-22.31.57-1-389087	87	8	8	3	0	3	673	6	6	0	0	NA	NA	NA	33	25	170	503	165	148	448	77	7	7	7	0.041	0.014	0.042
.	19.01.15-22.31.58-1-389088	94	5	5	1	0	1	669	3	3	0	0	NA	NA	NA	34	22	166	500	169	147	439	83	0	3	10	0	0.006	0.059
.	19.01.15-22.32.02-1-389090	97	4	4	3	0	3	686	3	3	0	0	NA	NA	NA	26	32	169	509	167	150	454	82	0	11	0	0	0.022	0
.	19.01.15-22.32.04-1-389091	147	10	10	4	0	4	697	7	7	0	0	NA	NA	NA	44	51	170	522	172	154	458	85	9	18	8	0.053	0.034	0.047
.	19.01.15-22.32.08-1-389096	67	4	4	2	0	2	679	3	3	0	0	NA	NA	NA	28	31	167	508	169	148	447	84	4	10	0	0.024	0.02	0
.	19.01.15-22.32.14-1-389100	35	1	1	0	0	0	0	0	0	0	0	NA	NA	NA	10	8	166	492	163	0	0	0	0	2	0	0	0.004	0
.	19.01.15-22.32.17-1-389102	103	4	4	1	0	1	682	3	3	0	0	NA	NA	NA	41	35	168	509	171	149	446	87	0	5	2	0	0.01	0.012
.	19.01.15-22.32.21-1-389108	64	3	3	2	0	2	681	2	2	0	0	NA	NA	NA	18	27	167	506	167	148	448	85	3	9	0	0.018	0.018	0
.	19.01.15-22.32.21-1-389109	93	8	8	4	0	4	682	6	6	0	0	NA	NA	NA	35	33	170	509	167	149	449	84	0	18	5	0	0.035	0.03
.	19.01.15-22.32.22-1-389110	94	11	11	2	0	2	687	9	9	0	0	NA	NA	NA	38	34	168	512	167	148	453	86	2	29	5	0.012	0.057	0.03
.	19.01.15-22.32.24-1-389114	116	16	16	6	0	6	669	12	12	0	0	NA	NA	NA	38	21	168	502	164	149	437	83	11	27	5	0.065	0.054	0.03
.	19.01.15-22.32.25-1-389115	145	14	14	7	0	5	690	11	11	0	0	NA	NA	NA	51	45	173	513	172	156	446	88	12	38	7	0.069	0.074	0.041
.	19.01.15-22.32.28-1-389121	92	9	9	3	0	2	682	6	6	0	0	NA	NA	NA	26	28	166	503	172	150	446	86	0	20	3	0	0.04	0.017
.	19.01.15-22.32.30-1-389123	178	9	9	5	0	0	707	7	7	0	0	NA	NA	NA	69	57	168	529	173	148	471	88	13	42	3	0.077	0.079	0.017
.	19.01.15-22.32.33-1-389129	31	1	1	1	0	1	0	0	0	0	0	NA	NA	NA	8	9	164	492	166	0	0	0	0	1	0	0	0.002	0
.	19.01.15-22.32.36-1-389136	60	3	3	1	0	1	679	1	1	0	0	NA	NA	NA	24	23	171	499	166	154	442	83	3	9	0	0.018	0.018	0
.	19.01.15-22.32.37-1-389138	123	5	5	0	0	0	710	4	4	0	0	NA	NA	NA	32	53	171	522	173	155	467	88	5	8	6	0.029	0.015	0.035
.	19.01.15-22.32.41-1-389140	90	4	4	2	0	2	687	3	3	0	0	NA	NA	NA	23	38	171	511	169	152	450	85	0	16	0	0	0.031	0
.	19.01.15-22.32.48-1-389142	37	1	1	0	0	0	0	0	0	0	0	NA	NA	NA	11	9	165	493	164	0	0	0	3	0	0	0.018	0	0
.	19.01.15-22.32.53-1-389160	178	22	22	6	0	4	703	18	18	0	0	NA	NA	NA	56	48	171	522	168	153	466	84	10	46	13	0.058	0.088	0.077
.	19.01.15-22.32.54-1-389162	88	6	6	1	0	0	677	5	5	0	0	NA	NA	NA	26	23	167	500	169	148	444	85	12	10	1	0.072	0.02	0.006
.	19.01.15-22.32.55-1-389163	60	3	3	1	0	0	669	2	2	0	0	NA	NA	NA	30	24	166	503	168	147	439	83	0	9	0	0	0.018	0
.	19.01.15-22.32.58-1-389167	90	8	8	5	0	4	682	7	7	0	0	NA	NA	NA	20	30	169	507	167	151	447	84	4	8	14	0.024	0.016	0.084
.	19.01.15-22.33.09-1-389175	90	3	3	2	0	2	657	2	2	0	0	NA	NA	NA	38	17	166	496	168	145	430	82	2	4	2	0.012	0.008	0.012
.	19.01.15-22.33.11-1-389176	61	2	2	0	0	0	680	0	0	0	0	NA	NA	NA	20	24	169	506	162	151	448	81	0	5	0	0	0.01	0
.	19.01.15-22.33.11-1-389177	36	1	1	0	0	0	0	0	0	0	0	NA	NA	NA	12	9	165	492	165	0	0	0	2	0	0	0.012	0	0
.	19.01.15-22.33.14-1-389180	156	19	19	4	0	3	708	16	16	0	0	NA	NA	NA	34	47	172	518	170	157	463	88	26	22	11	0.151	0.042	0.065
.	19.01.15-22.33.15-1-389182	177	22	22	4	0	3	709	18	18	0	0	NA	NA	NA	60	65	178	526	174	159	464	86	22	55	27	0.124	0.105	0.155
.	19.01.15-22.33.16-1-389185	156	17	17	6	0	5	685	15	15	0	0	NA	NA	NA	46	38	171	507	173	155	444	86	9	48	4	0.053	0.095	0.023
.	19.01.15-22.33.18-1-389187	114	10	10	4	0	3	685	9	9	0	0	NA	NA	NA	30	30	168	509	166	153	451	81	2	20	4	0.012	0.039	0.024
.	19.01.15-22.33.20-1-389190	91	14	14	3	0	2	678	13	13	0	0	NA	NA	NA	28	22	165	502	168	149	447	82	6	29	1	0.036	0.058	0.006
.	19.01.15-22.33.24-1-389197	126	4	4	2	0	2	690	3	3	0	0	NA	NA	NA	33	35	170	510	168	152	454	84	6	7	0	0.035	0.014	0
.	19.01.15-22.33.26-1-389200	112	9	9	1	0	1	699	7	7	0	0	NA	NA	NA	31	45	169	517	172	153	458	88	0	26	0	0	0.05	0
.	19.01.15-22.33.39-1-389212	66	2	2	2	0	1	668	1	1	0	0	NA	NA	NA	23	20	168	500	165	151	438	79	0	4	0	0	0.008	0
.	19.01.15-22.33.41-1-389213	70	3	3	1	0	1	669	1	1	0	0	NA	NA	NA	24	22	166	500	169	146	441	82	2	3	0	0.012	0.006	0
.	19.01.15-22.33.43-1-389216	120	8	8	1	0	1	694	6	6	0	0	NA	NA	NA	49	51	174	516	174	154	452	88	2	9	11	0.011	0.017	0.063
.	19.01.15-22.33.46-1-389217	61	3	3	0	0	0	672	2	2	0	0	NA	NA	NA	28	26	167	504	168	148	444	80	0	17	7	0	0.034	0.042
.	19.01.15-22.33.49-1-389219	152	8	8	1	0	1	698	6	6	0	0	NA	NA	NA	48	43	170	521	165	153	464	81	5	31	5	0.029	0.06	0.03
.	19.01.15-22.33.51-1-389220	197	16	16	7	0	4	690	14	14	0	0	NA	NA	NA	67	43	176	509	171	154	449	87	13	28	15	0.074	0.055	0.088
.	19.01.15-22.33.53-1-389238	153	11	11	3	0	2	697	9	9	0	0	NA	NA	NA	44	50	171	518	174	149	460	88	8	12	8	0.047	0.023	0.046
.	19.01.15-22.33.54-1-389239	129	7	7	1	0	1	674	6	6	0	0	NA	NA	NA	37	21	169	498	167	151	440	83	12	9	0	0.071	0.018	0
.	19.01.15-22.33.56-1-389240	59	2	2	1	0	1	99	1	1	0	0	NA	NA	NA	14	18	166	498	167	23	64	12	0	1	3	0	0.002	0.018
.	19.01.15-22.34.03-1-389246	120	17	17	7	0	4	690	16	16	0	0	NA	NA	NA	34	41	171	508	175	154	448	88	16	47	17	0.094	0.093	0.097
.	19.01.15-22.34.05-1-389247	65	5	5	0	0	0	688	3	3	0	0	NA	NA	NA	13	27	167	508	165	150	454	84	0	10	0	0	0.02	0
.	19.01.15-22.34.05-1-389248	89	6	6	2	0	1	680	5	5	0	0	NA	NA	NA	30	31	171	506	167	153	446	81	2	7	0	0.012	0.014	0
.	19.01.15-22.34.07-1-389253	33	1	1	1	0	1	0	0	0	0	0	NA	NA	NA	11	12	165	495	165	0	0	0	4	0	0	0.024	0	0
.	19.01.15-22.34.10-1-389255	41	1	1	0	0	0	0	0	0	0	0	NA	NA	NA	14	13	167	493	166	0	0	0	0	0	0	0	0	0
.	19.01.15-22.34.14-1-389257	90	3	3	1	0	1	695	2	2	0	0	NA	NA	NA	25	45	171	514	173	153	458	84	0	9	3	0	0.018	0.017
.	19.01.15-22.34.15-1-389258	61	2	2	0	0	0	303	1	1	0	0	NA	NA	NA	7	16	167	496	166	76	193	34	0	5	0	0	0.01	0
.	19.01.15-22.34.19-1-389261	216	29	29	6	0	5	711	25	25	0	0	NA	NA	NA	61	62	172	532	171	154	470	87	7	66	39	0.041	0.124	0.228
.	19.01.15-22.34.23-1-389270	88	7	7	2	0	2	680	5	5	0	0	NA	NA	NA	27	26	170	499	170	152	444	84	0	11	6	0	0.022	0.035
.	19.01.15-22.34.23-1-389271	34	1	1	0	0	0	0	0	0	0	0	NA	NA	NA	6	16	166	499	164	0	0	0	0	0	0	0	0	0
.	19.01.15-22.34.24-1-389273	60	3	3	1	0	0	678	2	2	0	0	NA	NA	NA	18	30	168	508	167	149	446	83	0	11	0	0	0.022	0
.	19.01.15-22.34.26-1-389279	149	9	9	4	0	4	699	8	8	0	0	NA	NA	NA	52	50	172	519	172	153	459	87	7	22	5	0.041	0.042	0.029
.	19.01.15-22.34.27-1-389282	119	14	14	4	0	2	682	13	13	0	0	NA	NA	NA	40	38	171	515	165	154	448	80	13	42	0	0.076	0.082	0
.	19.01.15-22.34.27-1-389283	61	2	2	0	0	0	670	1	1	0	0	NA	NA	NA	30	24	167	504	166	149	438	83	0	0	5	0	0	0.03
.	19.01.15-22.34.31-1-389287	117	13	13	3	0	1	680	12	12	0	0	NA	NA	NA	44	33	171	503	172	152	443	85	17	44	9	0.099	0.087	0.052
.	19.01.15-22.34.40-1-389298	63	2	2	0	0	0	687	1	1	0	0	NA	NA	NA	20	34	169	511	167	152	453	82	3	1	0	0.018	0.002	0
.	19.01.15-22.34.40-1-389299	97	11	11	2	0	1	680	7	7	0	0	NA	NA	NA	46	39	171	512	169	150	451	79	1	22	2	0.006	0.043	0.012
.	19.01.15-22.34.42-1-389300	85	4	4	2	0	1	670	3	3	0	0	NA	NA	NA	42	30	170	504	169	151	438	81	0	8	0	0	0.016	0
.	19.01.15-22.34.42-1-389301	144	12	12	4	0	4	691	10	10	0	0	NA	NA	NA	52	44	174	517	166	152	455	84	13	23	16	0.075	0.044	0.096
.	19.01.15-22.34.51-1-389306	37	1	1	1	0	1	0	0	0	0	0	NA	NA	NA	11	12	166	495	164	0	0	0	0	0	1	0	0	0.006
.	19.01.15-22.34.53-1-389322	153	18	18	6	0	2	693	17	17	0	0	NA	NA	NA	54	45	170	520	168	149	459	85	13	54	20	0.076	0.104	0.119
.	19.01.15-22.34.55-1-389324	121	6	6	2	0	2	698	5	5	0	0	NA	NA	NA	38	47	172	516	172	153	459	86	7	8	4	0.041	0.016	0.023
.	19.01.15-22.34.58-1-389328	60	3	3	1	0	1	679	2	2	0	0	NA	NA	NA	21	28	171	500	170	153	442	84	0	15	0	0	0.03	0
.	19.01.15-22.35.00-1-389329	121	6	6	3	0	2	698	5	5	0	0	NA	NA	NA	46	43	171	513	172	156	453	89	0	17	8	0	0.033	0.047
.	19.01.15-22.35.01-1-389330	110	8	8	2	0	1	683	7	7	0	0	NA	NA	NA	41	36	171	506	172	151	448	84	11	14	4	0.064	0.028	0.023
.	19.01.15-22.35.03-1-389333	150	46	46	13	0	9	686	43	43	0	0	NA	NA	NA	29	38	172	507	172	155	446	85	27	79	26	0.157	0.156	0.151
.	19.01.15-22.35.08-1-389337	97	6	6	3	0	3	684	5	5	0	0	NA	NA	NA	31	33	169	513	164	152	453	79	0	22	5	0	0.043	0.03
.	19.01.15-22.35.10-1-389342	149	52	52	16	0	12	705	48	48	0	0	NA	NA	NA	43	61	175	530	169	155	465	85	37	82	39	0.211	0.155	0.231
.	19.01.15-22.35.16-1-389344	123	23	23	5	0	5	699	21	21	0	0	NA	NA	NA	40	45	176	513	169	157	454	88	22	35	20	0.125	0.068	0.118
.	19.01.15-22.35.18-1-389346	95	22	22	7	0	4	687	20	20	0	0	NA	NA	NA	37	32	169	504	172	152	448	87	13	64	12	0.077	0.127	0.07
.	19.01.15-22.35.23-1-389352	62	3	3	2	0	2	681	2	2	0	0	NA	NA	NA	29	29	171	502	169	154	442	85	0	4	0	0	0.008	0
.	19.01.15-22.35.24-1-389356	63	5	5	0	0	0	665	4	4	0	0	NA	NA	NA	21	18	164	501	166	144	441	80	5	6	3	0.03	0.012	0.018
.	19.01.15-22.35.31-1-389364	92	6	6	3	0	2	672	5	5	0	0	NA	NA	NA	37	27	172	501	167	152	439	81	8	9	0	0.047	0.018	0
.	19.01.15-22.35.33-1-389365	62	4	4	1	0	1	676	2	2	0	0	NA	NA	NA	29	33	173	506	167	153	441	82	0	4	4	0	0.008	0.024
.	19.01.15-22.35.38-1-389375	284	22	22	8	0	6	723	21	21	0	0	NA	NA	NA	73	72	178	531	176	160	472	91	22	35	24	0.124	0.066	0.136
.	19.01.15-22.35.42-1-389377	61	2	2	1	0	1	676	1	1	0	0	NA	NA	NA	27	28	170	505	166	150	444	82	0	8	0	0	0.016	0
.	19.01.15-22.35.49-1-389381	179	12	12	1	0	1	698	10	10	0	0	NA	NA	NA	53	52	173	521	171	153	459	86	3	21	10	0.017	0.04	0.058
.	19.01.15-22.35.50-1-389383	65	2	2	1	0	1	655	1	1	0	0	NA	NA	NA	22	16	164	499	166	144	432	79	0	4	0	0	0.008	0
.	19.01.15-22.35.53-1-389400	148	10	10	3	0	2	704	7	7	0	0	NA	NA	NA	42	56	173	517	179	155	463	86	16	23	13	0.092	0.044	0.073
.	19.01.15-22.35.57-1-389406	63	4	4	1	0	1	681	3	3	0	0	NA	NA	NA	26	29	168	506	168	151	448	82	0	5	2	0	0.01	0.012
.	19.01.15-22.35.57-1-389408	118	9	9	2	0	2	684	7	7	0	0	NA	NA	NA	38	40	170	513	170	149	450	85	1	20	4	0.006	0.039	0.024
.	19.01.15-22.36.03-1-389413	115	15	15	7	0	7	674	12	12	0	0	NA	NA	NA	30	29	168	501	173	149	443	82	23	17	6	0.137	0.034	0.035
.	19.01.15-22.36.13-1-389419	95	12	12	5	0	5	697	11	11	0	0	NA	NA	NA	20	38	175	511	165	155	459	83	1	14	15	0.006	0.027	0.091
.	19.01.15-22.36.15-1-389421	92	11	11	2	0	1	676	10	10	0	0	NA	NA	NA	36	33	168	508	170	150	441	85	4	23	4	0.024	0.045	0.024
.	19.01.15-22.36.21-1-389428	30	1	1	0	0	0	0	0	0	0	0	NA	NA	NA	8	8	165	492	164	0	0	0	0	1	0	0	0.002	0
.	19.01.15-22.36.23-1-389432	98	9	9	2	0	1	691	7	7	0	0	NA	NA	NA	39	42	169	515	171	148	454	89	3	23	2	0.018	0.045	0.012
.	19.01.15-22.36.23-1-389433	91	6	6	1	0	1	684	5	5	0	0	NA	NA	NA	40	38	169	514	168	148	453	83	7	5	0	0.041	0.01	0
.	19.01.15-22.36.23-1-389434	64	6	6	0	0	0	671	4	4	0	0	NA	NA	NA	23	16	165	496	168	148	437	86	4	13	0	0.024	0.026	0
.	19.01.15-22.36.25-1-389436	149	9	9	1	0	1	690	7	7	0	0	NA	NA	NA	58	48	175	517	169	154	452	84	14	26	8	0.08	0.05	0.047
.	19.01.15-22.36.30-1-389443	62	2	2	0	0	0	153	1	1	0	0	NA	NA	NA	15	6	163	493	163	34	103	16	0	2	4	0	0.004	0.025
.	19.01.15-22.36.30-1-389445	144	7	7	1	0	1	687	6	6	0	0	NA	NA	NA	57	40	171	511	171	152	452	83	9	13	6	0.053	0.025	0.035
.	19.01.15-22.36.37-1-389457	91	7	7	2	0	2	679	4	4	0	0	NA	NA	NA	32	36	166	513	170	144	449	86	0	14	5	0	0.027	0.029
.	19.01.15-22.36.39-1-389459	145	8	8	2	0	2	699	6	6	0	0	NA	NA	NA	40	42	173	513	169	158	455	86	0	32	7	0	0.062	0.041
.	19.01.15-22.36.39-1-389460	37	1	1	0	0	0	0	0	0	0	0	NA	NA	NA	9	10	164	496	163	0	0	0	0	0	2	0	0	0.012
.	19.01.15-22.36.41-1-389461	33	1	1	0	0	0	0	0	0	0	0	NA	NA	NA	7	11	166	495	163	0	0	0	0	2	0	0	0.004	0
.	19.01.15-22.36.41-1-389462	32	1	1	1	0	1	0	0	0	0	0	NA	NA	NA	10	4	165	490	162	0	0	0	0	2	0	0	0.004	0
.	19.01.15-22.36.42-1-389463	84	3	3	1	0	1	678	2	2	0	0	NA	NA	NA	32	24	168	499	170	150	440	88	0	7	3	0	0.014	0.018
.	19.01.15-22.36.43-1-389464	63	4	4	0	0	0	674	3	3	0	0	NA	NA	NA	31	26	168	504	167	148	445	81	0	9	3	0	0.018	0.018
.	19.01.15-22.36.43-1-389465	155	23	23	5	0	4	691	20	20	0	0	NA	NA	NA	43	42	172	515	168	153	455	83	14	56	13	0.081	0.109	0.077
.	19.01.15-22.36.47-1-389466	66	2	2	0	0	0	147	1	1	0	0	NA	NA	NA	13	11	166	493	165	25	100	22	0	2	1	0	0.004	0.006
.	19.01.15-22.36.49-1-389469	118	15	15	6	0	5	682	14	14	0	0	NA	NA	NA	31	32	170	506	169	151	448	83	6	18	16	0.035	0.036	0.095
.	19.01.15-22.36.53-1-389486	62	4	4	3	0	1	678	3	3	0	0	NA	NA	NA	23	23	170	500	166	155	441	82	0	15	0	0	0.03	0
.	19.01.15-22.36.55-1-389488	182	24	24	8	0	6	720	21	21	0	0	NA	NA	NA	54	70	179	529	175	161	469	90	51	54	6	0.285	0.102	0.034
.	19.01.15-22.36.57-1-389495	122	6	6	1	0	1	685	5	5	0	0	NA	NA	NA	49	45	173	512	173	151	450	84	13	4	1	0.075	0.008	0.006
.	19.01.15-22.36.58-1-389496	62	2	2	0	0	0	352	1	1	0	0	NA	NA	NA	20	11	164	496	164	75	238	39	0	2	1	0	0.004	0.006
.	19.01.15-22.37.00-1-389498	142	11	11	2	0	2	683	9	9	0	0	NA	NA	NA	47	42	168	518	169	149	449	85	3	15	8	0.018	0.029	0.047
.	19.01.15-22.37.02-1-389502	223	17	17	3	0	1	711	16	16	0	0	NA	NA	NA	66	62	177	522	176	159	460	92	30	44	4	0.169	0.084	0.023
.	19.01.15-22.37.10-1-389505	205	24	24	6	0	4	711	22	22	0	0	NA	NA	NA	63	62	175	528	172	156	466	89	16	65	17	0.091	0.123	0.099
.	19.01.15-22.37.10-1-389506	142	17	17	3	0	2	689	15	15	0	0	NA	NA	NA	45	38	172	513	166	156	451	82	21	43	15	0.122	0.084	0.09
.	19.01.15-22.37.16-1-389511	91	6	6	3	0	2	676	5	5	0	0	NA	NA	NA	35	31	168	506	170	149	443	84	3	15	0	0.018	0.03	0
.	19.01.15-22.37.18-1-389514	90	4	4	2	0	0	688	3	3	0	0	NA	NA	NA	30	33	169	511	166	153	454	81	0	10	1	0	0.02	0.006
.	19.01.15-22.37.24-1-389520	67	3	3	0	0	0	676	2	2	0	0	NA	NA	NA	15	21	166	500	168	151	443	82	0	5	3	0	0.01	0.018
.	19.01.15-22.37.25-1-389524	123	31	31	13	0	10	701	29	29	0	0	NA	NA	NA	39	43	170	513	173	151	459	91	60	55	11	0.353	0.107	0.064
.	19.01.15-22.37.34-1-389533	120	14	14	4	0	4	688	12	12	0	0	NA	NA	NA	37	40	172	517	164	150	458	80	12	28	6	0.07	0.054	0.037
.	19.01.15-22.37.38-1-389537	114	7	7	2	0	1	680	6	6	0	0	NA	NA	NA	44	33	166	507	173	147	445	88	9	7	6	0.054	0.014	0.035
.	19.01.15-22.37.39-1-389538	94	3	3	0	0	0	675	1	1	0	0	NA	NA	NA	34	26	170	499	170	151	441	83	2	3	2	0.012	0.006	0.012
.	19.01.15-22.37.47-1-389542	38	1	1	1	0	1	0	0	0	0	0	NA	NA	NA	7	9	166	493	163	0	0	0	0	0	0	0	0	0
.	19.01.15-22.37.49-1-389543	93	9	9	5	0	4	680	7	7	0	0	NA	NA	NA	25	31	172	503	169	154	444	82	10	27	5	0.058	0.054	0.03
.	19.01.15-22.37.50-1-389544	124	8	8	0	0	0	682	5	5	0	0	NA	NA	NA	36	34	173	508	166	152	448	82	1	14	12	0.006	0.028	0.072
.	19.01.15-22.37.51-1-389545	57	3	3	0	0	0	683	2	2	0	0	NA	NA	NA	21	24	169	499	169	155	442	86	0	11	0	0	0.022	0
.	19.01.15-22.37.54-1-389562	60	2	2	0	0	0	662	1	1	0	0	NA	NA	NA	21	18	164	499	168	144	438	80	0	2	0	0	0.004	0
.	19.01.15-22.37.55-1-389563	93	4	4	0	0	0	680	3	3	0	0	NA	NA	NA	30	32	168	507	170	149	445	86	5	5	3	0.03	0.01	0.018
.	19.01.15-22.38.00-1-389570	36	1	1	1	0	1	0	0	0	0	0	NA	NA	NA	11	10	167	490	166	0	0	0	0	1	0	0	0.002	0
.	19.01.15-22.38.03-1-389576	62	2	2	0	0	0	678	1	1	0	0	NA	NA	NA	16	23	167	497	172	149	443	86	3	3	0	0.018	0.006	0
.	19.01.15-22.38.07-1-389577	179	18	18	7	0	5	708	16	16	0	0	NA	NA	NA	59	53	174	524	168	158	466	84	34	25	13	0.195	0.048	0.077
.	19.01.15-22.38.09-1-389584	149	10	10	1	0	1	695	6	6	0	0	NA	NA	NA	46	50	173	517	173	152	453	90	2	14	11	0.012	0.027	0.064
.	19.01.15-22.38.09-1-389585	100	8	8	2	0	1	681	7	7	0	0	NA	NA	NA	34	28	167	506	168	150	446	85	3	11	4	0.018	0.022	0.024
.	19.01.15-22.38.13-1-389589	119	9	9	4	0	4	678	8	8	0	0	NA	NA	NA	36	28	169	501	171	150	441	87	7	22	7	0.041	0.044	0.041
.	19.01.15-22.38.13-1-389590	65	2	2	1	0	1	669	1	1	0	0	NA	NA	NA	20	23	167	502	167	145	443	81	0	9	0	0	0.018	0
.	19.01.15-22.38.14-1-389591	34	1	1	0	0	0	0	0	0	0	0	NA	NA	NA	6	8	166	493	162	0	0	0	1	0	0	0.006	0	0
.	19.01.15-22.38.16-1-389592	33	1	1	0	0	0	0	0	0	0	0	NA	NA	NA	4	12	166	494	165	0	0	0	0	9	0	0	0.018	0
.	19.01.15-22.38.19-1-389595	125	15	15	6	0	3	688	13	13	0	0	NA	NA	NA	32	41	174	511	169	156	448	84	0	73	4	0	0.143	0.024
.	19.01.15-22.38.20-1-389597	119	4	4	2	0	2	688	2	2	0	0	NA	NA	NA	38	37	168	516	166	148	459	81	0	28	0	0	0.054	0
.	19.01.15-22.38.24-1-389603	143	44	44	15	0	10	680	40	40	0	0	NA	NA	NA	40	31	171	505	168	153	442	85	30	116	17	0.175	0.23	0.101
.	19.01.15-22.38.28-1-389610	63	2	2	1	0	1	681	1	1	0	0	NA	NA	NA	25	27	167	508	165	146	453	82	0	4	2	0	0.008	0.012
.	19.01.15-22.38.31-1-389614	89	4	4	1	0	1	698	3	3	0	0	NA	NA	NA	27	44	174	513	170	157	457	84	0	16	4	0	0.031	0.024
.	19.01.15-22.38.37-1-389625	34	1	1	0	0	0	0	0	0	0	0	NA	NA	NA	8	9	164	494	164	0	0	0	0	0	1	0	0	0.006
.	19.01.15-22.38.38-1-389626	60	2	2	1	0	1	664	1	1	0	0	NA	NA	NA	38	23	167	500	169	146	437	81	0	4	0	0	0.008	0
.	19.01.15-22.38.39-1-389628	36	1	1	0	0	0	0	0	0	0	0	NA	NA	NA	13	8	163	494	164	0	0	0	0	0	0	0	0	0
.	19.01.15-22.38.41-1-389630	97	3	3	1	0	1	691	1	1	0	0	NA	NA	NA	34	42	170	515	170	151	456	84	1	3	3	0.006	0.006	0.018
.	19.01.15-22.38.42-1-389632	91	6	6	0	0	0	670	5	5	0	0	NA	NA	NA	34	21	168	501	165	148	442	80	10	11	2	0.06	0.022	0.012
.	19.01.15-22.38.42-1-389633	90	4	4	1	0	1	681	3	3	0	0	NA	NA	NA	27	33	167	511	168	146	452	83	0	10	5	0	0.02	0.03
.	19.01.15-22.38.43-1-389634	58	2	2	1	0	0	677	1	1	0	0	NA	NA	NA	25	33	172	505	169	152	445	80	0	3	0	0	0.006	0
.	19.01.15-22.38.49-1-389639	62	2	2	0	0	0	672	1	1	0	0	NA	NA	NA	28	22	168	502	165	150	440	82	2	1	0	0.012	0.002	0
.	19.01.15-22.38.52-1-389655	173	24	24	7	0	5	694	23	23	0	0	NA	NA	NA	55	50	176	519	168	156	457	81	28	34	9	0.159	0.066	0.054
.	19.01.15-22.38.54-1-389656	178	19	19	11	0	5	682	18	18	0	0	NA	NA	NA	57	35	169	508	171	149	446	87	35	61	17	0.207	0.12	0.099
.	19.01.15-22.38.57-1-389664	126	8	8	5	0	3	692	6	6	0	0	NA	NA	NA	50	41	168	520	166	150	460	82	3	2	43	0.018	0.004	0.259
.	19.01.15-22.38.58-1-389665	94	6	6	1	0	1	681	5	5	0	0	NA	NA	NA	17	29	171	503	168	152	445	84	7	10	0	0.041	0.02	0
.	19.01.15-22.39.00-1-389666	96	14	14	4	0	3	668	12	12	0	0	NA	NA	NA	40	24	168	504	165	144	442	82	14	16	14	0.083	0.032	0.085
.	19.01.15-22.39.00-1-389667	176	11	11	3	0	3	700	9	9	0	0	NA	NA	NA	48	53	177	515	174	158	455	87	0	30	10	0	0.058	0.057
.	19.01.15-22.39.04-1-389668	83	3	3	1	0	1	690	2	2	0	0	NA	NA	NA	22	36	172	507	170	154	452	84	4	2	5	0.023	0.004	0.029
.	19.01.15-22.39.19-1-389678	64	3	3	2	0	2	681	2	2	0	0	NA	NA	NA	20	30	169	506	168	152	447	82	4	8	0	0.024	0.016	0
.	19.01.15-22.39.20-1-389680	87	4	4	0	0	0	686	3	3	0	0	NA	NA	NA	22	23	168	501	167	153	449	84	8	7	2	0.048	0.014	0.012
.	19.01.15-22.39.20-1-389681	90	5	5	3	0	2	681	4	4	0	0	NA	NA	NA	28	26	167	504	168	150	449	82	4	11	0	0.024	0.022	0
.	19.01.15-22.39.24-1-389689	66	3	3	0	0	0	665	2	2	0	0	NA	NA	NA	35	21	167	501	166	145	435	85	7	1	0	0.042	0.002	0
.	19.01.15-22.39.24-1-389691	131	12	12	1	0	1	695	11	11	0	0	NA	NA	NA	35	38	171	508	172	155	452	88	0	21	4	0	0.041	0.023
.	19.01.15-22.39.26-1-389695	128	10	10	2	0	2	703	9	9	0	0	NA	NA	NA	40	48	173	522	166	156	462	85	17	42	1	0.098	0.08	0.006
.	19.01.15-22.39.32-1-389702	87	8	8	1	0	1	670	7	7	0	0	NA	NA	NA	45	22	166	498	171	146	437	87	1	17	8	0.006	0.034	0.047
.	19.01.15-22.39.35-1-389705	117	11	11	2	0	2	701	10	10	0	0	NA	NA	NA	33	41	172	513	169	156	461	84	30	17	17	0.174	0.033	0.101
.	19.01.15-22.39.36-1-389706	31	1	1	0	0	0	0	0	0	0	0	NA	NA	NA	10	5	163	493	162	0	0	0	0	0	0	0	0	0
.	19.01.15-22.39.37-1-389710	88	5	5	1	0	0	676	4	4	0	0	NA	NA	NA	31	32	171	507	167	149	443	84	0	11	3	0	0.022	0.018
.	19.01.15-22.39.41-1-389711	266	28	28	12	0	11	715	26	26	0	0	NA	NA	NA	89	67	176	532	172	158	471	86	8	72	18	0.045	0.135	0.105
.	19.01.15-22.39.48-1-389712	180	23	23	9	0	7	709	21	21	0	0	NA	NA	NA	50	56	172	522	175	156	464	89	26	55	27	0.151	0.105	0.154
.	19.01.15-22.39.48-1-389713	116	14	14	5	0	3	689	13	13	0	0	NA	NA	NA	36	40	167	518	168	150	456	83	8	42	12	0.048	0.081	0.071
.	19.01.15-22.39.57-1-389736	34	1	1	0	0	0	0	0	0	0	0	NA	NA	NA	11	10	165	493	165	0	0	0	0	0	0	0	0	0
.	19.01.15-22.40.00-1-389739	64	2	2	1	0	1	547	1	1	0	0	NA	NA	NA	17	21	167	500	167	112	366	69	0	2	0	0	0.004	0
.	19.01.15-22.40.02-1-389744	208	27	27	10	0	6	693	24	24	0	0	NA	NA	NA	65	54	172	522	173	150	456	87	22	80	11	0.128	0.153	0.064
.	19.01.15-22.40.02-1-389745	59	3	3	1	0	1	676	2	2	0	0	NA	NA	NA	21	22	169	503	163	152	447	77	0	9	0	0	0.018	0
.	19.01.15-22.40.05-1-389747	62	3	3	0	0	0	671	2	2	0	0	NA	NA	NA	24	20	168	499	166	148	442	81	0	8	2	0	0.016	0.012
.	19.01.15-22.40.06-1-389749	155	11	11	0	0	0	696	9	9	0	0	NA	NA	NA	41	42	168	521	166	154	462	80	10	16	10	0.06	0.031	0.06
.	19.01.15-22.40.14-1-389758	221	20	20	4	0	1	731	19	19	0	0	NA	NA	NA	72	81	177	539	178	161	476	94	17	49	18	0.096	0.091	0.101
.	19.01.15-22.40.18-1-389760	123	9	9	2	0	2	688	7	7	0	0	NA	NA	NA	48	43	169	516	171	150	453	85	12	10	9	0.071	0.019	0.053
.	19.01.15-22.40.22-1-389766	115	8	8	2	0	1	718	7	7	0	0	NA	NA	NA	38	64	180	527	170	162	471	85	13	13	7	0.072	0.025	0.041
.	19.01.15-22.40.24-1-389770	36	1	1	0	0	0	0	0	0	0	0	NA	NA	NA	11	8	166	493	162	0	0	0	0	0	0	0	0	0
.	19.01.15-22.40.27-1-389774	125	31	31	11	0	7	687	27	27	0	0	NA	NA	NA	30	39	174	513	165	153	453	81	42	73	6	0.241	0.142	0.036
.	19.01.15-22.40.33-1-389779	97	4	4	2	0	1	696	3	3	0	0	NA	NA	NA	28	45	171	516	171	156	456	84	0	11	3	0	0.021	0.018
.	19.01.15-22.40.33-1-389780	32	1	1	0	0	0	0	0	0	0	0	NA	NA	NA	11	8	166	493	162	0	0	0	0	2	0	0	0.004	0
.	19.01.15-22.40.36-1-389785	184	11	11	4	0	3	702	10	10	0	0	NA	NA	NA	57	49	174	514	174	154	459	89	8	31	16	0.046	0.06	0.092
.	19.01.15-22.40.36-1-389786	89	7	7	1	0	1	688	5	5	0	0	NA	NA	NA	29	38	167	514	170	147	453	88	7	6	5	0.042	0.012	0.029
.	19.01.15-22.40.44-1-389791	90	7	7	0	0	0	676	6	6	0	0	NA	NA	NA	33	25	167	503	168	150	443	83	4	12	5	0.024	0.024	0.03
.	19.01.15-22.40.47-1-389794	117	7	7	4	0	4	693	6	6	0	0	NA	NA	NA	28	40	170	508	175	153	451	89	2	22	1	0.012	0.043	0.006
.	19.01.15-22.40.50-1-389797	178	13	13	5	0	3	708	12	12	0	0	NA	NA	NA	58	57	174	519	177	157	460	91	7	33	19	0.04	0.064	0.107
.	19.01.15-22.40.52-1-389814	63	2	2	3	0	1	675	1	1	0	0	NA	NA	NA	24	24	166	503	168	151	442	82	0	1	6	0	0.002	0.036
.	19.01.15-22.40.53-1-389817	33	1	1	0	0	0	0	0	0	0	0	NA	NA	NA	11	4	165	489	163	0	0	0	0	0	3	0	0	0.018
.	19.01.15-22.40.55-1-389818	65	3	3	0	0	0	676	2	2	0	0	NA	NA	NA	20	17	167	495	168	151	441	84	8	2	0	0.048	0.004	0
.	19.01.15-22.41.00-1-389824	37	1	1	0	0	0	0	0	0	0	0	NA	NA	NA	13	7	165	491	164	0	0	0	0	0	0	0	0	0
.	19.01.15-22.41.03-1-389825	120	15	15	3	0	1	695	14	14	0	0	NA	NA	NA	35	43	172	512	172	152	456	87	14	66	2	0.081	0.129	0.012
.	19.01.15-22.41.07-1-389829	119	4	4	1	0	0	682	3	3	0	0	NA	NA	NA	46	35	168	513	167	148	451	83	4	16	0	0.024	0.031	0
.	19.01.15-22.41.07-1-389830	114	9	9	0	0	0	683	6	6	0	0	NA	NA	NA	25	37	168	509	173	146	449	88	0	13	1	0	0.026	0.006
.	19.01.15-22.41.08-1-389831	198	26	26	6	0	6	695	25	25	0	0	NA	NA	NA	55	48	174	512	175	156	448	91	30	52	9	0.172	0.102	0.051
.	19.01.15-22.41.09-1-389833	119	16	16	7	0	5	690	14	14	0	0	NA	NA	NA	46	43	169	517	170	152	451	87	11	37	7	0.065	0.072	0.041
.	19.01.15-22.41.10-1-389834	121	12	12	2	0	0	686	10	10	0	0	NA	NA	NA	40	37	168	508	174	149	447	90	24	39	1	0.143	0.077	0.006
.	19.01.15-22.41.19-1-389841	92	4	4	1	0	1	686	3	3	0	0	NA	NA	NA	45	42	170	511	174	152	447	87	7	12	0	0.041	0.023	0
.	19.01.15-22.41.21-1-389846	120	12	12	6	0	5	691	10	10	0	0	NA	NA	NA	46	44	172	518	167	149	459	83	20	20	10	0.116	0.039	0.06
.	19.01.15-22.41.27-1-389855	58	2	2	0	0	0	669	1	1	0	0	NA	NA	NA	30	25	169	500	169	149	436	84	3	3	0	0.018	0.006	0
.	19.01.15-22.41.28-1-389858	94	6	6	2	0	2	680	4	4	0	0	NA	NA	NA	29	30	171	508	164	149	449	82	5	10	0	0.029	0.02	0
.	19.01.15-22.41.34-1-389861	65	2	2	0	0	0	664	1	1	0	0	NA	NA	NA	23	14	169	495	163	144	439	81	1	1	0	0.006	0.002	0
.	19.01.15-22.41.38-1-389867	41	1	1	0	0	0	0	0	0	0	0	NA	NA	NA	13	16	167	496	166	0	0	0	0	1	0	0	0.002	0
.	19.01.15-22.41.39-1-389868	59	4	4	2	0	1	677	3	3	0	0	NA	NA	NA	30	29	171	503	168	156	440	81	4	9	0	0.023	0.018	0
.	19.01.15-22.41.42-1-389869	90	6	6	2	0	1	680	5	5	0	0	NA	NA	NA	18	27	168	507	165	151	450	79	5	10	2	0.03	0.02	0.012
.	19.01.15-22.41.42-1-389870	117	16	16	3	0	3	688	13	13	0	0	NA	NA	NA	35	42	168	519	168	152	454	82	1	35	9	0.006	0.067	0.054
.	19.01.15-22.41.42-1-389871	119	10	10	1	0	0	683	9	9	0	0	NA	NA	NA	47	40	171	508	174	153	445	85	23	25	1	0.135	0.049	0.006
.	19.01.15-22.41.46-1-389872	179	39	39	9	0	6	701	36	36	0	0	NA	NA	NA	48	50	171	521	171	151	465	85	46	51	18	0.269	0.098	0.105
.	19.01.15-22.41.47-1-389874	62	3	3	0	0	0	681	2	2	0	0	NA	NA	NA	29	37	166	513	171	148	450	83	0	8	0	0	0.016	0
.	19.01.15-22.41.50-1-389875	114	6	6	1	0	1	680	5	5	0	0	NA	NA	NA	31	34	174	505	168	155	441	84	5	10	2	0.029	0.02	0.012
.	19.01.15-22.41.54-1-389896	92	6	6	1	0	1	689	5	5	0	0	NA	NA	NA	29	38	171	508	172	151	454	84	14	11	0	0.082	0.022	0
.	19.01.15-22.41.56-1-389898	28	1	1	1	0	1	0	0	0	0	0	NA	NA	NA	15	5	165	491	162	0	0	0	0	2	0	0	0.004	0
.	19.01.15-22.41.58-1-389903	72	3	3	3	0	3	549	1	1	0	0	NA	NA	NA	22	21	167	502	165	118	364	67	0	2	3	0	0.004	0.018
.	19.01.15-22.42.04-1-389905	91	7	7	2	0	2	675	5	5	0	0	NA	NA	NA	30	25	171	502	165	151	442	82	1	23	2	0.006	0.046	0.012
.	19.01.15-22.42.04-1-389907	83	3	3	0	0	0	680	1	1	0	0	NA	NA	NA	31	31	172	505	167	155	443	82	1	2	3	0.006	0.004	0.018
.	19.01.15-22.42.10-1-389910	121	9	9	2	0	1	674	6	6	0	0	NA	NA	NA	45	29	172	500	170	151	438	85	8	13	10	0.047	0.026	0.059
.	19.01.15-22.42.12-1-389915	176	15	15	3	0	3	686	14	14	0	0	NA	NA	NA	72	42	173	506	176	155	442	89	5	27	10	0.029	0.053	0.057
.	19.01.15-22.42.13-1-389916	120	8	8	2	0	2	693	7	7	0	0	NA	NA	NA	29	36	168	516	165	151	460	82	4	14	7	0.024	0.027	0.042
.	19.01.15-22.42.15-1-389918	95	5	5	0	0	0	688	3	3	0	0	NA	NA	NA	25	43	173	515	168	152	452	84	3	16	6	0.017	0.031	0.036
.	19.01.15-22.42.15-1-389919	94	8	8	2	0	2	682	7	7	0	0	NA	NA	NA	24	33	170	508	168	151	447	84	0	16	4	0	0.031	0.024
.	19.01.15-22.42.20-1-389925	37	1	1	0	0	0	0	0	0	0	0	NA	NA	NA	9	14	166	494	167	0	0	0	0	0	0	0	0	0
.	19.01.15-22.42.22-1-389928	32	1	1	0	0	0	0	0	0	0	0	NA	NA	NA	12	9	166	492	164	0	0	0	0	0	2	0	0	0.012
.	19.01.15-22.42.24-1-389933	89	8	8	3	0	1	684	7	7	0	0	NA	NA	NA	36	37	171	507	172	151	446	87	19	19	6	0.111	0.037	0.035
.	19.01.15-22.42.26-1-389938	152	11	11	6	0	4	697	9	9	0	0	NA	NA	NA	54	50	167	521	175	149	460	88	7	35	2	0.042	0.067	0.011
.	19.01.15-22.42.31-1-389941	33	1	1	0	0	0	0	0	0	0	0	NA	NA	NA	8	12	164	495	166	0	0	0	0	1	0	0	0.002	0
.	19.01.15-22.42.33-1-389946	115	13	13	5	0	3	694	12	12	0	0	NA	NA	NA	31	39	169	513	170	153	453	88	22	23	0	0.13	0.045	0
.	19.01.15-22.42.35-1-389953	93	10	10	3	0	2	683	9	9	0	0	NA	NA	NA	33	28	171	502	168	153	445	85	5	30	4	0.029	0.06	0.024
.	19.01.15-22.42.36-1-389956	61	2	2	0	0	0	402	1	1	0	0	NA	NA	NA	13	16	166	498	165	91	264	47	0	2	0	0	0.004	0
.	19.01.15-22.42.37-1-389957	64	2	2	0	0	0	673	1	1	0	0	NA	NA	NA	26	19	168	499	165	147	444	82	0	2	0	0	0.004	0
.	19.01.15-22.42.41-1-389960	65	5	5	0	0	0	669	4	4	0	0	NA	NA	NA	23	20	167	499	167	151	438	80	2	8	0	0.012	0.016	0
.	19.01.15-22.42.49-1-389962	121	9	9	2	0	1	676	8	8	0	0	NA	NA	NA	39	30	168	507	168	147	445	84	8	17	1	0.048	0.034	0.006
.	19.01.15-22.42.49-1-389963	117	13	13	4	0	4	697	11	11	0	0	NA	NA	NA	32	46	170	516	173	152	459	86	4	45	10	0.024	0.087	0.058
.	19.01.15-22.42.51-1-389964	173	25	25	6	0	5	701	21	21	0	0	NA	NA	NA	56	49	179	514	169	163	453	85	18	67	20	0.101	0.13	0.118
.	19.01.15-22.42.51-1-389965	93	5	5	1	0	1	666	4	4	0	0	NA	NA	NA	42	27	167	504	169	145	441	80	0	11	2	0	0.022	0.012
.	19.01.15-22.42.52-1-389966	144	7	7	2	0	2	697	5	5	0	0	NA	NA	NA	42	50	175	514	174	157	451	89	5	19	7	0.029	0.037	0.04
.	19.01.15-22.43.00-1-389990	88	5	5	2	0	1	679	4	4	0	0	NA	NA	NA	16	24	169	502	166	153	444	82	17	8	0	0.101	0.016	0
.	19.01.15-22.43.03-1-389992	91	11	11	4	0	4	680	9	9	0	0	NA	NA	NA	30	27	167	508	165	152	444	84	0	29	2	0	0.057	0.012
.	19.01.15-22.43.04-1-389993	36	1	1	1	0	1	0	0	0	0	0	NA	NA	NA	8	6	165	492	162	0	0	0	0	1	0	0	0.002	0
.	19.01.15-22.43.05-1-389994	143	12	12	3	0	2	686	10	10	0	0	NA	NA	NA	41	44	169	516	172	145	454	87	26	26	6	0.154	0.05	0.035
.	19.01.15-22.43.11-1-389996	213	12	12	6	0	5	720	11	11	0	0	NA	NA	NA	69	69	176	533	173	155	476	89	14	29	20	0.08	0.054	0.116
.	19.01.15-22.43.12-1-389997	92	9	9	4	0	3	680	7	7	0	0	NA	NA	NA	23	27	167	509	164	151	449	80	3	18	5	0.018	0.035	0.03
.	19.01.15-22.43.16-1-390003	62	4	4	2	0	2	681	3	3	0	0	NA	NA	NA	31	36	170	510	169	148	451	82	0	26	5	0	0.051	0.03
.	19.01.15-22.43.19-1-390009	150	11	11	3	0	1	700	10	10	0	0	NA	NA	NA	38	50	178	515	170	160	454	86	2	31	11	0.011	0.06	0.065
.	19.01.15-22.43.22-1-390015	34	1	1	0	0	0	0	0	0	0	0	NA	NA	NA	18	8	165	493	163	0	0	0	0	0	0	0	0	0
.	19.01.15-22.43.24-1-390018	63	3	3	2	0	1	678	2	2	0	0	NA	NA	NA	27	25	169	501	168	152	443	83	0	8	0	0	0.016	0
.	19.01.15-22.43.28-1-390023	63	3	3	1	0	1	408	2	2	0	0	NA	NA	NA	12	12	167	495	163	87	280	41	0	4	5	0	0.008	0.031
.	19.01.15-22.43.34-1-390031	180	11	11	5	0	3	707	9	9	0	0	NA	NA	NA	43	54	172	517	178	154	462	91	9	32	6	0.052	0.062	0.034
.	19.01.15-22.43.34-1-390032	88	6	6	0	0	0	680	5	5	0	0	NA	NA	NA	21	29	170	502	170	149	446	85	0	18	12	0	0.036	0.071
.	19.01.15-22.43.34-1-390033	152	12	12	4	0	3	705	9	9	0	0	NA	NA	NA	43	59	175	525	172	153	466	86	19	19	5	0.109	0.036	0.029
.	19.01.15-22.43.41-1-390037	176	7	7	1	0	0	708	6	6	0	0	NA	NA	NA	41	50	175	518	170	159	466	83	0	26	1	0	0.05	0.006
.	19.01.15-22.43.42-1-390038	57	2	2	1	0	1	676	1	1	0	0	NA	NA	NA	22	24	170	501	166	151	443	82	0	2	1	0	0.004	0.006
.	19.01.15-22.43.43-1-390039	90	4	4	0	0	0	680	3	3	0	0	NA	NA	NA	19	25	167	504	167	148	449	83	4	8	0	0.024	0.016	0
.	19.01.15-22.43.43-1-390040	35	1	1	0	0	0	0	0	0	0	0	NA	NA	NA	11	5	164	492	162	0	0	0	0	0	0	0	0	0
.	19.01.15-22.43.46-1-390042	238	23	23	5	0	4	698	22	22	0	0	NA	NA	NA	79	54	172	517	178	152	452	94	32	52	7	0.186	0.101	0.039
.	19.01.15-22.43.46-1-390043	111	19	19	9	0	6	682	17	17	0	0	NA	NA	NA	29	26	170	504	165	152	449	81	2	38	16	0.012	0.075	0.097
.	19.01.15-22.43.56-1-390063	32	1	1	0	0	0	0	0	0	0	0	NA	NA	NA	10	15	163	500	165	0	0	0	0	1	0	0	0.002	0
.	19.01.15-22.43.57-1-390067	70	3	3	1	0	1	688	2	2	0	0	NA	NA	NA	13	30	168	507	168	152	453	83	0	0	3	0	0	0.018
.	19.01.15-22.43.58-1-390068	85	7	7	3	0	2	686	5	5	0	0	NA	NA	NA	29	38	177	504	170	157	440	89	13	24	0	0.073	0.048	0
.	19.01.15-22.44.00-1-390070	65	3	3	1	0	1	689	2	2	0	0	NA	NA	NA	31	43	171	518	167	152	457	80	0	4	6	0	0.008	0.036
.	19.01.15-22.44.02-1-390073	121	16	16	6	0	5	684	15	15	0	0	NA	NA	NA	32	30	168	508	167	151	449	84	22	35	13	0.131	0.069	0.078
.	19.01.15-22.44.06-1-390076	117	9	9	6	0	4	672	7	7	0	0	NA	NA	NA	49	27	168	504	168	145	445	82	15	23	5	0.089	0.046	0.03
.	19.01.15-22.44.09-1-390078	87	3	3	0	0	0	675	2	2	0	0	NA	NA	NA	39	31	173	504	167	153	440	82	5	4	0	0.029	0.008	0
.	19.01.15-22.44.23-1-390091	59	2	2	0	0	0	673	1	1	0	0	NA	NA	NA	24	23	169	498	169	151	438	84	0	2	2	0	0.004	0.012
.	19.01.15-22.44.28-1-390100	32	1	1	1	0	1	0	0	0	0	0	NA	NA	NA	8	6	166	491	162	0	0	0	0	0	4	0	0	0.025
.	19.01.15-22.44.29-1-390102	121	10	10	4	0	2	685	9	9	0	0	NA	NA	NA	35	37	170	507	173	154	445	86	0	50	4	0	0.099	0.023
.	19.01.15-22.44.30-1-390104	62	3	3	2	0	1	678	2	2	0	0	NA	NA	NA	15	25	169	501	168	153	444	81	3	3	6	0.018	0.006	0.036
.	19.01.15-22.44.30-1-390105	64	2	2	1	0	1	502	1	1	0	0	NA	NA	NA	16	18	166	500	165	104	336	62	0	2	0	0	0.004	0
.	19.01.15-22.44.32-1-390106	60	2	2	0	0	0	680	1	1	0	0	NA	NA	NA	20	32	167	508	170	149	449	82	0	3	0	0	0.006	0
.	19.01.15-22.44.35-1-390111	121	7	7	2	0	2	680	5	5	0	0	NA	NA	NA	38	36	168	510	171	149	448	83	0	19	8	0	0.037	0.047
.	19.01.15-22.44.40-1-390115	65	6	6	2	0	2	673	4	4	0	0	NA	NA	NA	29	34	172	506	169	149	441	83	0	20	7	0	0.04	0.041
.	19.01.15-22.44.41-1-390117	32	1	1	0	0	0	0	0	0	0	0	NA	NA	NA	14	14	167	497	163	0	0	0	0	0	0	0	0	0
.	19.01.15-22.44.42-1-390118	94	9	9	0	0	0	684	8	8	0	0	NA	NA	NA	41	41	170	512	172	151	448	85	4	11	12	0.024	0.021	0.07
.	19.01.15-22.44.43-1-390120	126	20	20	5	0	3	684	18	18	0	0	NA	NA	NA	49	38	174	510	167	151	450	83	21	36	7	0.121	0.071	0.042
.	19.01.15-22.44.44-1-390121	61	2	2	0	0	0	664	1	1	0	0	NA	NA	NA	31	22	168	500	167	144	440	80	0	5	0	0	0.01	0
.	19.01.15-22.44.47-1-390123	60	2	2	2	0	2	250	1	1	0	0	NA	NA	NA	15	17	169	495	166	58	162	30	4	4	0	0.024	0.008	0
.	19.01.15-22.44.48-1-390125	69	3	3	2	0	2	677	2	2	0	0	NA	NA	NA	21	30	167	503	173	150	442	85	0	10	0	0	0.02	0
.	19.01.15-22.44.54-1-390143	58	2	2	0	0	0	674	1	1	0	0	NA	NA	NA	21	21	171	496	167	154	437	83	0	2	2	0	0.004	0.012
.	19.01.15-22.44.57-1-390145	120	16	16	3	0	1	685	14	14	0	0	NA	NA	NA	37	32	172	510	163	154	449	82	7	18	13	0.041	0.035	0.08
.	19.01.15-22.44.58-1-390150	66	4	4	1	0	1	669	3	3	0	0	NA	NA	NA	34	27	169	499	172	150	433	86	0	11	1	0	0.022	0.006
.	19.01.15-22.44.59-1-390152	140	8	8	4	0	3	692	7	7	0	0	NA	NA	NA	48	40	169	516	168	152	456	84	3	21	9	0.018	0.041	0.054
.	19.01.15-22.45.00-1-390153	33	1	1	0	0	0	0	0	0	0	0	NA	NA	NA	15	9	164	493	165	0	0	0	0	0	0	0	0	0
.	19.01.15-22.45.02-1-390154	64	2	2	0	0	0	670	1	1	0	0	NA	NA	NA	23	18	166	499	166	147	440	83	5	4	0	0.03	0.008	0
.	19.01.15-22.45.03-1-390155	61	2	2	0	0	0	201	0	0	0	0	NA	NA	NA	18	9	163	495	164	45	131	25	0	1	1	0	0.002	0.006
.	19.01.15-22.45.04-1-390156	63	2	2	2	0	2	674	1	1	0	0	NA	NA	NA	17	22	168	501	166	146	446	82	5	0	4	0.03	0	0.024
.	19.01.15-22.45.09-1-390159	62	4	4	1	0	1	673	3	3	0	0	NA	NA	NA	27	18	165	500	166	151	441	81	2	9	0	0.012	0.018	0
.	19.01.15-22.45.12-1-390161	86	6	6	2	0	0	675	5	5	0	0	NA	NA	NA	37	29	170	505	167	152	442	81	7	19	3	0.041	0.038	0.018
.	19.01.15-22.45.16-1-390167	61	2	2	0	0	0	672	0	0	0	0	NA	NA	NA	28	24	168	503	166	148	442	82	2	0	5	0.012	0	0.03
.	19.01.15-22.45.17-1-390168	66	3	3	2	0	1	677	2	2	0	0	NA	NA	NA	17	24	166	505	166	149	448	80	3	3	3	0.018	0.006	0.018
.	19.01.15-22.45.19-1-390173	33	1	1	0	0	0	0	0	0	0	0	NA	NA	NA	10	8	164	495	162	0	0	0	0	1	0	0	0.002	0
.	19.01.15-22.45.20-1-390175	30	1	1	0	0	0	0	0	0	0	0	NA	NA	NA	11	7	164	492	164	0	0	0	0	1	0	0	0.002	0
.	19.01.15-22.45.21-1-390177	93	13	13	1	0	1	669	11	11	0	0	NA	NA	NA	39	23	166	501	169	143	443	83	19	21	7	0.114	0.042	0.041
.	19.01.15-22.45.22-1-390178	115	14	14	3	0	3	680	10	10	0	0	NA	NA	NA	44	30	168	504	171	149	444	87	1	27	13	0.006	0.054	0.076
.	19.01.15-22.45.24-1-390184	64	6	6	0	0	0	674	5	5	0	0	NA	NA	NA	19	24	166	503	168	148	443	83	0	17	3	0	0.034	0.018
.	19.01.15-22.45.27-1-390189	122	5	5	2	0	1	674	3	3	0	0	NA	NA	NA	39	24	165	502	170	148	439	87	11	7	0	0.067	0.014	0
.	19.01.15-22.45.28-1-390193	124	8	8	2	0	2	688	6	6	0	0	NA	NA	NA	33	32	171	510	164	155	452	81	17	10	9	0.099	0.02	0.055
.	19.01.15-22.45.32-1-390195	93	4	4	2	0	2	694	3	3	0	0	NA	NA	NA	24	38	166	517	168	148	461	85	6	4	8	0.036	0.008	0.048
.	19.01.15-22.45.34-1-390196	62	2	2	0	0	0	150	1	1	0	0	NA	NA	NA	18	18	166	494	171	43	88	19	0	1	0	0	0.002	0
.	19.01.15-22.45.40-1-390203	33	1	1	0	0	0	0	0	0	0	0	NA	NA	NA	13	10	165	496	162	0	0	0	0	0	0	0	0	0
.	19.01.15-22.45.42-1-390205	68	4	4	1	0	1	670	3	3	0	0	NA	NA	NA	31	20	166	500	167	150	439	81	2	14	0	0.012	0.028	0
.	19.01.15-22.45.42-1-390206	141	24	24	3	0	3	689	22	22	0	0	NA	NA	NA	49	41	171	514	169	148	456	85	41	30	12	0.24	0.058	0.071
.	19.01.15-22.45.53-1-390226	62	2	2	1	0	1	301	1	1	0	0	NA	NA	NA	18	13	167	496	163	76	192	33	1	0	0	0.006	0	0
.	19.01.15-22.45.57-1-390230	91	6	6	0	0	0	668	5	5	0	0	NA	NA	NA	32	22	166	502	167	144	442	82	1	5	0	0.006	0.01	0
.	19.01.15-22.45.59-1-390231	112	11	11	3	0	3	676	8	8	0	0	NA	NA	NA	38	26	168	504	167	148	446	82	17	11	0	0.101	0.022	0
.	19.01.15-22.46.00-1-390233	89	4	4	2	0	2	676	2	2	0	0	NA	NA	NA	31	27	168	500	172	148	442	86	0	17	0	0	0.034	0
.	19.01.15-22.46.00-1-390234	97	7	7	2	0	1	685	6	6	0	0	NA	NA	NA	34	34	173	510	164	155	449	81	7	20	0	0.04	0.039	0
.	19.01.15-22.46.06-1-390235	85	7	7	2	0	2	676	5	5	0	0	NA	NA	NA	21	28	164	507	170	145	447	84	10	14	0	0.061	0.028	0
.	19.01.15-22.46.07-1-390237	89	5	5	1	0	1	683	3	3	0	0	NA	NA	NA	33	31	169	506	169	152	447	84	6	10	3	0.036	0.02	0.018
.	19.01.15-22.46.08-1-390238	218	26	26	5	0	4	714	23	23	0	0	NA	NA	NA	75	65	173	523	182	155	461	98	14	43	35	0.081	0.082	0.192
.	19.01.15-22.46.17-1-390245	85	5	5	1	0	1	687	4	4	0	0	NA	NA	NA	32	36	169	511	169	150	454	83	0	14	0	0	0.027	0
.	19.01.15-22.46.17-1-390246	57	2	2	1	0	1	663	1	1	0	0	NA	NA	NA	33	19	167	497	168	146	434	83	0	6	0	0	0.012	0
.	19.01.15-22.46.23-1-390253	201	14	14	3	0	3	709	12	12	0	0	NA	NA	NA	65	61	179	523	172	159	461	89	3	21	14	0.017	0.04	0.081
.	19.01.15-22.46.23-1-390255	67	3	3	0	0	0	665	2	2	0	0	NA	NA	NA	20	12	166	496	163	148	435	82	0	3	0	0	0.006	0
.	19.01.15-22.46.24-1-390256	91	8	8	3	0	2	673	5	5	0	0	NA	NA	NA	44	38	173	505	173	151	437	85	6	12	3	0.035	0.024	0.017
.	19.01.15-22.46.26-1-390260	90	3	3	4	0	3	686	2	2	0	0	NA	NA	NA	36	31	172	506	166	157	447	82	15	2	5	0.087	0.004	0.03
.	19.01.15-22.46.31-1-390265	35	1	1	1	0	1	0	0	0	0	0	NA	NA	NA	11	6	164	490	165	0	0	0	0	2	0	0	0.004	0
.	19.01.15-22.46.31-1-390266	67	4	4	2	0	2	683	3	3	0	0	NA	NA	NA	22	29	172	502	168	150	447	86	0	14	0	0	0.028	0
.	19.01.15-22.46.34-1-390270	34	1	1	0	0	0	0	0	0	0	0	NA	NA	NA	7	15	165	498	165	0	0	0	0	0	0	0	0	0
.	19.01.15-22.46.35-1-390278	34	1	1	0	0	0	0	0	0	0	0	NA	NA	NA	14	9	165	492	165	0	0	0	0	0	0	0	0	0
.	19.01.15-22.46.37-1-390281	88	7	7	2	0	1	683	6	6	0	0	NA	NA	NA	26	34	172	507	168	153	448	82	1	23	6	0.006	0.045	0.036
.	19.01.15-22.46.38-1-390282	115	12	12	4	0	4	690	10	10	0	0	NA	NA	NA	46	43	172	513	171	150	454	86	17	49	11	0.099	0.096	0.064
.	19.01.15-22.46.42-1-390283	122	15	15	2	0	2	707	14	14	0	0	NA	NA	NA	37	53	172	515	179	153	460	94	20	46	6	0.116	0.089	0.034
.	19.01.15-22.46.44-1-390285	31	1	1	1	0	1	0	0	0	0	0	NA	NA	NA	10	6	166	491	162	0	0	0	0	0	0	0	0	0
.	19.01.15-22.46.46-1-390286	130	21	21	9	0	6	688	19	19	0	0	NA	NA	NA	38	33	166	508	172	150	450	88	10	49	27	0.06	0.096	0.157
.	19.01.15-22.46.46-1-390287	122	11	11	3	0	3	667	10	10	0	0	NA	NA	NA	33	20	172	498	163	154	435	78	12	11	5	0.07	0.022	0.031
.	19.01.15-22.46.49-1-390290	62	2	2	0	0	0	103	1	1	0	0	NA	NA	NA	19	17	166	498	166	24	70	9	0	1	0	0	0.002	0
.	19.01.15-22.46.49-1-390292	117	6	6	1	0	0	677	5	5	0	0	NA	NA	NA	31	25	166	506	166	148	448	81	5	12	1	0.03	0.024	0.006
.	19.01.15-22.46.55-1-390309	64	2	2	1	0	1	680	1	1	0	0	NA	NA	NA	27	35	177	502	169	158	442	80	0	2	2	0	0.004	0.012
.	19.01.15-22.46.56-1-390310	37	1	1	0	0	0	0	0	0	0	0	NA	NA	NA	15	10	163	496	164	0	0	0	0	2	0	0	0.004	0
.	19.01.15-22.46.58-1-390314	61	4	4	1	0	1	681	3	3	0	0	NA	NA	NA	23	32	171	506	168	148	449	84	10	2	0	0.058	0.004	0
.	19.01.15-22.46.59-1-390317	120	15	15	6	0	5	686	14	14	0	0	NA	NA	NA	37	36	168	514	167	152	452	82	20	40	6	0.119	0.078	0.036
.	19.01.15-22.47.09-1-390318	63	3	3	2	0	1	667	2	2	0	0	NA	NA	NA	24	17	164	497	169	147	438	82	6	9	0	0.037	0.018	0
.	19.01.15-22.47.10-1-390319	112	6	6	3	0	2	685	5	5	0	0	NA	NA	NA	43	34	165	513	169	146	454	85	15	17	0	0.091	0.033	0
.	19.01.15-22.47.10-1-390321	151	22	22	7	0	5	706	18	18	0	0	NA	NA	NA	42	50	172	522	169	155	464	87	18	59	26	0.105	0.113	0.154
.	19.01.15-22.47.11-1-390323	154	8	8	1	0	0	691	6	6	0	0	NA	NA	NA	47	41	171	511	172	156	447	88	0	11	13	0	0.022	0.076
.	19.01.15-22.47.15-1-390329	35	1	1	1	0	1	0	0	0	0	0	NA	NA	NA	6	9	165	492	165	0	0	0	1	0	0	0.006	0	0
.	19.01.15-22.47.15-1-390330	123	29	29	6	0	5	703	26	26	0	0	NA	NA	NA	42	52	177	516	172	157	460	86	18	64	10	0.102	0.124	0.058
.	19.01.15-22.47.24-1-390342	152	7	7	4	0	3	701	6	6	0	0	NA	NA	NA	58	61	174	526	174	152	466	83	6	20	2	0.034	0.038	0.011
.	19.01.15-22.47.30-1-390350	119	6	6	1	0	1	685	3	3	0	0	NA	NA	NA	34	40	169	515	169	150	452	83	4	10	0	0.024	0.019	0
.	19.01.15-22.47.31-1-390352	120	19	19	4	0	3	687	17	17	0	0	NA	NA	NA	34	39	172	513	167	153	450	84	7	61	13	0.041	0.119	0.078
.	19.01.15-22.47.31-1-390353	145	9	9	3	0	2	699	8	8	0	0	NA	NA	NA	58	50	173	519	171	151	462	86	6	19	0	0.035	0.037	0
.	19.01.15-22.47.36-1-390360	33	1	1	1	0	1	0	0	0	0	0	NA	NA	NA	9	6	164	492	163	0	0	0	0	0	0	0	0	0
.	19.01.15-22.47.36-1-390362	90	6	6	1	0	1	685	5	5	0	0	NA	NA	NA	29	35	169	513	166	151	452	82	6	19	0	0.036	0.037	0
.	19.01.15-22.47.38-1-390363	113	8	8	3	0	2	673	6	6	0	0	NA	NA	NA	24	20	170	499	164	149	444	80	6	18	0	0.035	0.036	0
.	19.01.15-22.47.47-1-390364	69	11	11	2	0	1	674	9	9	0	0	NA	NA	NA	32	27	168	504	168	149	444	81	21	25	1	0.125	0.05	0.006
.	19.01.15-22.47.51-1-390365	91	4	4	2	0	2	672	3	3	0	0	NA	NA	NA	36	28	167	501	173	146	440	86	0	5	6	0	0.01	0.035
.	19.01.15-22.47.57-1-390389	91	10	10	2	0	2	679	8	8	0	0	NA	NA	NA	27	30	170	505	168	152	443	84	3	25	2	0.018	0.05	0.012
.	19.01.15-22.48.01-1-390391	95	5	5	1	0	1	682	4	4	0	0	NA	NA	NA	32	35	170	508	170	150	449	83	3	7	0	0.018	0.014	0
.	19.01.15-22.48.01-1-390392	57	2	2	1	0	1	98	1	1	0	0	NA	NA	NA	23	9	165	494	163	23	61	14	1	1	0	0.006	0.002	0
.	19.01.15-22.48.01-1-390393	118	16	16	5	0	3	689	15	15	0	0	NA	NA	NA	27	39	175	506	171	158	444	87	0	32	15	0	0.063	0.088
.	19.01.15-22.48.07-1-390395	67	5	5	2	0	2	666	3	3	0	0	NA	NA	NA	32	25	168	504	166	145	440	81	0	4	9	0	0.008	0.054
.	19.01.15-22.48.08-1-390397	180	14	14	4	0	2	714	13	13	0	0	NA	NA	NA	66	65	176	529	173	156	468	90	2	29	38	0.011	0.055	0.22
.	19.01.15-22.48.09-1-390398	240	25	25	6	0	5	721	21	21	0	0	NA	NA	NA	75	69	181	524	177	161	467	93	29	35	16	0.16	0.067	0.09
.	19.01.15-22.48.10-1-390400	119	6	6	3	0	1	699	5	5	0	0	NA	NA	NA	34	46	171	521	167	152	463	84	13	5	9	0.076	0.01	0.054
.	19.01.15-22.48.16-1-390408	123	13	13	3	0	1	687	12	12	0	0	NA	NA	NA	46	37	171	516	163	154	452	81	10	34	14	0.058	0.066	0.086
.	19.01.15-22.48.19-1-390412	88	5	5	0	0	0	684	3	3	0	0	NA	NA	NA	17	30	168	508	167	151	452	81	9	8	2	0.054	0.016	0.012
.	19.01.15-22.48.22-1-390414	34	1	1	0	0	0	0	0	0	0	0	NA	NA	NA	10	5	165	490	163	0	0	0	0	0	0	0	0	0
.	19.01.15-22.48.24-1-390419	63	2	2	0	0	0	682	1	1	0	0	NA	NA	NA	26	35	171	509	168	153	447	82	7	0	0	0.041	0	0
.	19.01.15-22.48.25-1-390420	62	2	2	1	0	1	680	1	1	0	0	NA	NA	NA	20	33	167	512	167	147	452	81	3	0	1	0.018	0	0.006
.	19.01.15-22.48.36-1-390437	95	4	4	1	0	1	686	2	2	0	0	NA	NA	NA	42	35	168	511	169	150	452	84	4	6	3	0.024	0.012	0.018
.	19.01.15-22.48.38-1-390440	121	4	4	1	0	1	685	3	3	0	0	NA	NA	NA	32	32	174	501	170	158	439	88	0	9	6	0	0.018	0.035
.	19.01.15-22.48.41-1-390442	86	5	5	2	0	2	674	4	4	0	0	NA	NA	NA	41	34	172	506	169	149	443	82	0	16	0	0	0.032	0
.	19.01.15-22.48.41-1-390443	294	16	16	6	0	5	705	14	14	0	0	NA	NA	NA	81	54	169	524	174	151	465	89	35	42	12	0.207	0.08	0.069
.	19.01.15-22.48.41-1-390444	87	4	4	1	0	1	681	3	3	0	0	NA	NA	NA	37	32	170	505	170	150	449	82	4	11	0	0.024	0.022	0
.	19.01.15-22.48.44-1-390446	65	4	4	2	0	1	662	3	3	0	0	NA	NA	NA	26	15	166	498	164	146	438	78	9	1	0	0.054	0.002	0
.	19.01.15-22.48.53-1-390465	93	4	4	1	0	1	681	3	3	0	0	NA	NA	NA	31	30	174	502	167	154	445	82	0	8	0	0	0.016	0
.	19.01.15-22.48.56-1-390468	65	5	5	0	0	0	674	4	4	0	0	NA	NA	NA	29	25	169	502	167	153	438	83	1	7	6	0.006	0.014	0.036
.	19.01.15-22.48.56-1-390469	88	9	9	4	0	3	682	8	8	0	0	NA	NA	NA	31	34	168	509	170	149	448	85	4	9	12	0.024	0.018	0.071
.	19.01.15-22.48.58-1-390473	148	24	24	4	0	3	703	19	19	0	0	NA	NA	NA	48	55	170	528	170	150	468	85	34	44	24	0.2	0.083	0.141
.	19.01.15-22.48.59-1-390474	99	6	6	2	0	2	694	5	5	0	0	NA	NA	NA	37	42	172	512	171	154	453	87	4	9	3	0.023	0.018	0.018
.	19.01.15-22.49.00-1-390475	61	3	3	2	0	0	672	2	2	0	0	NA	NA	NA	28	23	168	500	168	152	436	84	3	6	0	0.018	0.012	0
.	19.01.15-22.49.02-1-390476	91	10	10	5	0	3	689	8	8	0	0	NA	NA	NA	29	41	170	513	171	151	453	85	14	16	0	0.082	0.031	0
.	19.01.15-22.49.10-1-390481	95	6	6	2	0	2	694	5	5	0	0	NA	NA	NA	30	40	174	509	170	156	450	88	10	7	1	0.057	0.014	0.006
.	19.01.15-22.49.12-1-390483	87	4	4	1	0	1	678	2	2	0	0	NA	NA	NA	23	23	169	502	165	153	440	85	0	10	3	0	0.02	0.018
.	19.01.15-22.49.15-1-390484	156	6	6	0	0	0	701	4	4	0	0	NA	NA	NA	51	54	173	521	173	154	462	85	5	12	5	0.029	0.023	0.029
.	19.01.15-22.49.15-1-390485	64	4	4	3	0	2	681	3	3	0	0	NA	NA	NA	20	23	165	505	166	149	449	83	0	12	5	0	0.024	0.03
.	19.01.15-22.49.17-1-390486	117	10	10	1	0	1	682	9	9	0	0	NA	NA	NA	29	32	174	503	168	154	444	84	9	23	0	0.052	0.046	0
.	19.01.15-22.49.21-1-390498	62	5	5	1	0	1	675	4	4	0	0	NA	NA	NA	22	27	171	500	169	153	441	81	9	6	7	0.053	0.012	0.041
.	19.01.15-22.49.31-1-390514	89	11	11	6	0	4	673	10	10	0	0	NA	NA	NA	32	28	166	507	168	148	443	82	4	40	0	0.024	0.079	0
.	19.01.15-22.49.33-1-390519	128	7	7	0	0	0	701	6	6	0	0	NA	NA	NA	25	47	168	513	179	150	459	92	0	25	8	0	0.049	0.045
.	19.01.15-22.49.36-1-390525	60	3	3	1	0	1	676	2	2	0	0	NA	NA	NA	17	21	168	498	168	150	442	84	0	9	0	0	0.018	0
.	19.01.15-22.49.37-1-390527	122	5	5	3	0	1	687	3	3	0	0	NA	NA	NA	41	35	171	509	168	156	445	86	10	10	2	0.058	0.02	0.012
.	19.01.15-22.49.39-1-390528	97	10	10	2	0	2	682	8	8	0	0	NA	NA	NA	25	27	175	497	168	157	439	86	0	15	2	0	0.03	0.012
.	19.01.15-22.49.43-1-390532	63	2	2	0	0	0	677	1	1	0	0	NA	NA	NA	27	29	169	507	166	145	452	80	0	1	1	0	0.002	0.006
.	19.01.15-22.49.46-1-390536	292	33	33	12	0	9	738	29	29	0	0	NA	NA	NA	85	82	184	531	180	168	473	97	44	65	18	0.239	0.122	0.1
.	19.01.15-22.49.47-1-390537	33	1	1	0	0	0	0	0	0	0	0	NA	NA	NA	13	13	163	500	163	0	0	0	1	0	0	0.006	0	0
.	19.01.15-22.49.49-1-390539	93	9	9	5	0	4	685	8	8	0	0	NA	NA	NA	38	34	172	506	169	152	447	86	13	10	18	0.076	0.02	0.107
.	19.01.15-22.49.51-1-390540	121	17	17	7	0	6	687	15	15	0	0	NA	NA	NA	58	40	170	513	170	151	448	88	21	13	16	0.124	0.025	0.094
.	19.01.15-22.49.55-1-390558	144	9	9	1	0	1	686	8	8	0	0	NA	NA	NA	46	41	174	507	173	154	445	87	5	11	2	0.029	0.022	0.012
.	19.01.15-22.49.55-1-390560	157	13	13	4	0	3	696	11	11	0	0	NA	NA	NA	52	48	171	520	170	154	458	84	23	25	12	0.135	0.048	0.071
.	19.01.15-22.49.57-1-390564	57	2	2	0	0	0	681	1	1	0	0	NA	NA	NA	26	30	169	505	169	148	448	85	1	3	0	0.006	0.006	0
.	19.01.15-22.49.57-1-390566	115	13	13	4	0	3	691	11	11	0	0	NA	NA	NA	39	42	174	511	170	152	455	84	28	14	8	0.161	0.027	0.047
.	19.01.15-22.50.06-1-390574	157	18	18	1	0	1	688	15	15	0	0	NA	NA	NA	53	42	177	511	167	156	450	82	10	28	8	0.056	0.055	0.048
.	19.01.15-22.50.12-1-390576	152	16	16	1	0	1	702	14	14	0	0	NA	NA	NA	50	51	174	520	170	157	459	86	2	29	1	0.011	0.056	0.006
.	19.01.15-22.50.13-1-390577	147	11	11	3	0	3	702	9	9	0	0	NA	NA	NA	39	49	172	521	169	154	462	86	4	18	11	0.023	0.035	0.065
.	19.01.15-22.50.18-1-390584	208	27	27	9	0	7	720	25	25	0	0	NA	NA	NA	60	68	175	538	168	157	477	86	20	41	16	0.114	0.076	0.095
.	19.01.15-22.50.21-1-390589	184	29	29	7	0	3	711	26	26	0	0	NA	NA	NA	53	53	177	516	173	162	459	90	16	68	34	0.09	0.132	0.197
.	19.01.15-22.50.27-1-390599	123	21	21	6	0	4	690	17	17	0	0	NA	NA	NA	27	42	171	517	167	150	458	82	41	47	21	0.24	0.091	0.126
.	19.01.15-22.50.27-1-390600	182	16	16	7	0	5	713	14	14	0	0	NA	NA	NA	69	68	175	527	179	154	467	92	10	52	12	0.057	0.099	0.067
.	19.01.15-22.50.37-1-390612	63	2	2	0	0	0	677	0	0	0	0	NA	NA	NA	26	33	171	505	170	147	445	85	0	6	0	0	0.012	0
.	19.01.15-22.50.37-1-390613	108	4	4	4	0	2	689	3	3	0	0	NA	NA	NA	38	37	168	514	168	148	456	85	5	9	1	0.03	0.018	0.006
.	19.01.15-22.50.40-1-390616	177	16	16	4	0	3	722	15	15	0	0	NA	NA	NA	59	68	180	528	173	165	468	89	7	30	10	0.039	0.057	0.058
.	19.01.15-22.50.40-1-390617	87	4	4	0	0	0	663	3	3	0	0	NA	NA	NA	28	20	165	499	169	144	438	81	5	6	0	0.03	0.012	0
.	19.01.15-22.50.52-1-390639	61	2	2	0	0	0	150	1	1	0	0	NA	NA	NA	9	11	164	497	163	32	102	16	0	3	0	0	0.006	0
.	19.01.15-22.50.56-1-390641	119	12	12	4	0	3	683	9	9	0	0	NA	NA	NA	42	33	167	510	169	147	451	85	9	17	8	0.054	0.033	0.047
.	19.01.15-22.50.57-1-390646	147	7	7	3	0	2	695	6	6	0	0	NA	NA	NA	39	47	171	520	169	151	460	84	6	17	5	0.035	0.033	0.03
.	19.01.15-22.51.01-1-390647	34	1	1	0	0	0	0	0	0	0	0	NA	NA	NA	13	15	166	497	165	0	0	0	0	1	0	0	0.002	0
.	19.01.15-22.51.02-1-390649	58	3	3	1	0	1	151	2	2	0	0	NA	NA	NA	28	17	169	498	163	42	93	16	5	2	0	0.03	0.004	0
.	19.01.15-22.51.04-1-390650	127	24	24	7	0	5	711	22	22	0	0	NA	NA	NA	33	58	175	523	173	157	463	91	15	78	10	0.086	0.149	0.058
.	19.01.15-22.51.05-1-390651	113	9	9	1	0	1	691	8	8	0	0	NA	NA	NA	31	35	172	504	172	157	447	87	9	31	1	0.052	0.062	0.006
.	19.01.15-22.51.07-1-390652	30	1	1	0	0	0	0	0	0	0	0	NA	NA	NA	10	10	165	495	163	0	0	0	0	0	0	0	0	0
.	19.01.15-22.51.08-1-390653	32	1	1	1	0	1	0	0	0	0	0	NA	NA	NA	12	5	165	491	162	0	0	0	1	0	0	0.006	0	0
.	19.01.15-22.51.09-1-390655	64	2	2	1	0	1	355	1	1	0	0	NA	NA	NA	9	16	164	500	165	79	235	41	0	3	0	0	0.006	0
.	19.01.15-22.51.10-1-390656	59	2	2	0	0	0	299	1	1	0	0	NA	NA	NA	24	20	165	503	165	78	183	38	0	5	0	0	0.01	0
.	19.01.15-22.51.13-1-390657	61	3	3	0	0	0	665	2	2	0	0	NA	NA	NA	28	16	168	496	165	149	436	80	0	2	2	0	0.004	0.012
.	19.01.15-22.51.13-1-390658	152	24	24	10	0	6	706	23	23	0	0	NA	NA	NA	55	56	173	524	172	152	466	88	36	67	19	0.208	0.128	0.11
.	19.01.15-22.51.21-1-390674	33	1	1	0	0	0	0	0	0	0	0	NA	NA	NA	9	10	164	494	165	0	0	0	0	0	1	0	0	0.006
.	19.01.15-22.51.21-1-390675	86	5	5	0	0	0	678	4	4	0	0	NA	NA	NA	43	29	171	505	166	154	442	82	0	27	0	0	0.053	0
.	19.01.15-22.51.22-1-390678	70	3	3	1	0	1	552	2	2	0	0	NA	NA	NA	17	23	168	500	168	115	371	66	0	4	4	0	0.008	0.024
.	19.01.15-22.51.22-1-390679	123	10	10	3	0	3	704	9	9	0	0	NA	NA	NA	35	53	171	522	173	152	465	87	18	16	3	0.105	0.031	0.017
.	19.01.15-22.51.30-1-390686	60	2	2	0	0	0	197	1	1	0	0	NA	NA	NA	18	19	170	495	167	43	127	27	1	1	0	0.006	0.002	0
.	19.01.15-22.51.30-1-390688	87	8	8	4	0	3	679	6	6	0	0	NA	NA	NA	33	26	169	500	170	151	441	87	11	8	4	0.065	0.016	0.024
.	19.01.15-22.51.30-1-390689	153	11	11	2	0	2	697	8	8	0	0	NA	NA	NA	48	50	172	516	175	152	454	91	7	30	6	0.041	0.058	0.034
.	19.01.15-22.51.39-1-390696	121	18	18	3	0	3	689	16	16	0	0	NA	NA	NA	37	40	170	511	172	147	457	85	6	29	4	0.035	0.057	0.023
.	19.01.15-22.51.39-1-390697	34	1	1	1	0	1	0	0	0	0	0	NA	NA	NA	5	10	165	495	163	0	0	0	0	1	0	0	0.002	0
.	19.01.15-22.51.42-1-390700	210	15	15	3	0	2	717	12	12	0	0	NA	NA	NA	46	64	177	523	177	159	466	92	9	25	32	0.051	0.048	0.181
.	19.01.15-22.51.45-1-390702	30	1	1	0	0	0	0	0	0	0	0	NA	NA	NA	8	7	166	491	163	0	0	0	0	0	0	0	0	0
.	19.01.15-22.51.47-1-390703	58	2	2	1	0	1	675	1	1	0	0	NA	NA	NA	18	21	166	503	165	149	447	79	0	1	2	0	0.002	0.012
.	19.01.15-22.51.47-1-390704	57	2	2	0	0	0	679	1	1	0	0	NA	NA	NA	24	24	171	502	164	152	445	82	0	7	1	0	0.014	0.006
.	19.01.15-22.51.55-1-390723	89	3	3	1	0	1	686	1	1	0	0	NA	NA	NA	33	35	175	504	169	157	445	84	4	1	5	0.023	0.002	0.03
.	19.01.15-22.51.56-1-390725	121	11	11	2	0	2	679	9	9	0	0	NA	NA	NA	51	37	172	509	169	152	444	83	18	23	6	0.105	0.045	0.036
.	19.01.15-22.51.57-1-390726	64	3	3	1	0	0	672	1	1	0	0	NA	NA	NA	23	20	168	498	167	151	437	84	0	12	0	0	0.024	0
.	19.01.15-22.52.02-1-390732	92	11	11	6	0	4	687	10	10	0	0	NA	NA	NA	37	40	176	508	169	157	444	86	4	19	6	0.023	0.037	0.036
.	19.01.15-22.52.03-1-390733	37	1	1	0	0	0	0	0	0	0	0	NA	NA	NA	9	8	163	493	165	0	0	0	0	1	0	0	0.002	0
.	19.01.15-22.52.04-1-390734	199	14	14	8	0	7	707	13	13	0	0	NA	NA	NA	56	57	173	524	173	157	463	87	7	37	11	0.04	0.071	0.064
.	19.01.15-22.52.06-1-390737	296	25	25	5	0	4	737	22	22	0	0	NA	NA	NA	87	91	185	538	181	166	475	96	21	92	12	0.114	0.171	0.066
.	19.01.15-22.52.10-1-390738	58	2	2	0	0	0	98	1	1	0	0	NA	NA	NA	18	14	164	496	167	26	57	15	0	1	0	0	0.002	0
.	19.01.15-22.52.14-1-390741	60	2	2	0	0	0	148	1	1	0	0	NA	NA	NA	15	20	166	498	169	28	101	19	1	0	1	0.006	0	0.006
.	19.01.15-22.52.14-1-390742	60	2	2	0	0	0	679	1	1	0	0	NA	NA	NA	20	26	166	505	168	145	450	84	4	0	0	0.024	0	0
.	19.01.15-22.52.16-1-390747	90	6	6	2	0	2	684	4	4	0	0	NA	NA	NA	31	36	170	510	169	152	452	80	11	20	0	0.065	0.039	0
.	19.01.15-22.52.16-1-390748	66	3	3	1	0	1	671	2	2	0	0	NA	NA	NA	23	19	167	499	166	147	441	83	0	13	0	0	0.026	0
.	19.01.15-22.52.22-1-390756	35	1	1	0	0	0	0	0	0	0	0	NA	NA	NA	13	7	166	490	164	0	0	0	0	1	0	0	0.002	0
.	19.01.15-22.52.22-1-390758	127	19	19	4	0	2	701	16	16	0	0	NA	NA	NA	35	45	169	519	170	154	462	85	12	42	17	0.071	0.081	0.1
.	19.01.15-22.52.24-1-390762	36	1	1	0	0	0	0	0	0	0	0	NA	NA	NA	11	10	165	494	164	0	0	0	0	1	0	0	0.002	0
.	19.01.15-22.52.29-1-390768	88	6	6	2	0	0	684	5	5	0	0	NA	NA	NA	30	35	168	507	173	150	448	86	3	10	2	0.018	0.02	0.012
.	19.01.15-22.52.29-1-390769	151	26	26	7	0	5	682	23	23	0	0	NA	NA	NA	46	36	171	509	169	153	445	84	32	50	15	0.187	0.098	0.089
.	19.01.15-22.52.29-1-390770	155	8	8	3	0	3	695	6	6	0	0	NA	NA	NA	58	48	171	519	171	149	459	87	0	23	3	0	0.044	0.018
.	19.01.15-22.52.41-1-390781	59	2	2	1	0	1	683	1	1	0	0	NA	NA	NA	14	21	168	501	165	153	447	83	0	10	0	0	0.02	0
.	19.01.15-22.52.42-1-390782	93	8	8	2	0	1	683	6	6	0	0	NA	NA	NA	38	39	171	510	171	152	443	88	9	18	0	0.053	0.035	0
.	19.01.15-22.52.43-1-390783	95	18	18	6	0	5	686	15	15	0	0	NA	NA	NA	31	40	178	507	168	156	444	86	27	42	0	0.152	0.083	0
.	19.01.15-22.52.52-1-390804	120	9	9	1	0	1	685	8	8	0	0	NA	NA	NA	33	33	169	509	168	148	453	84	8	16	7	0.047	0.031	0.042
.	19.01.15-22.52.55-1-390805	86	4	4	1	0	1	671	3	3	0	0	NA	NA	NA	27	18	166	501	164	148	441	82	0	10	3	0	0.02	0.018
.	19.01.15-22.52.56-1-390806	63	3	3	1	0	1	675	2	2	0	0	NA	NA	NA	28	26	166	506	167	149	444	82	0	7	5	0	0.014	0.03
.	19.01.15-22.53.01-1-390813	151	5	5	2	0	1	702	4	4	0	0	NA	NA	NA	47	50	174	519	170	154	461	87	4	12	0	0.023	0.023	0
.	19.01.15-22.53.07-1-390817	89	8	8	4	0	4	681	6	6	0	0	NA	NA	NA	31	32	168	507	170	148	448	85	13	5	7	0.077	0.01	0.041
.	19.01.15-22.53.08-1-390819	195	22	22	8	0	5	709	19	19	0	0	NA	NA	NA	57	62	172	520	183	152	458	99	5	38	19	0.029	0.073	0.104
.	19.01.15-22.53.11-1-390820	212	17	17	6	0	3	728	16	16	0	0	NA	NA	NA	54	74	180	536	171	164	477	87	25	32	29	0.139	0.06	0.17
.	19.01.15-22.53.13-1-390824	236	26	26	8	0	7	723	23	23	0	0	NA	NA	NA	78	78	177	535	179	156	471	96	22	42	22	0.124	0.079	0.123
.	19.01.15-22.53.13-1-390825	66	2	2	0	0	0	250	0	0	0	0	NA	NA	NA	23	21	169	500	165	53	169	28	0	0	3	0	0	0.018
.	19.01.15-22.53.21-1-390835	116	10	10	4	0	3	675	8	8	0	0	NA	NA	NA	45	29	169	503	170	148	441	86	10	18	5	0.059	0.036	0.029
.	19.01.15-22.53.23-1-390844	84	5	5	2	0	0	667	4	4	0	0	NA	NA	NA	40	26	168	505	166	146	444	77	0	27	0	0	0.053	0
.	19.01.15-22.53.23-1-390845	245	26	26	8	0	8	726	25	25	0	0	NA	NA	NA	71	80	174	542	177	152	482	92	43	55	14	0.247	0.101	0.079
.	19.01.15-22.53.23-1-390847	58	2	2	1	0	1	673	1	1	0	0	NA	NA	NA	14	18	166	499	166	145	446	82	1	0	2	0.006	0	0.012
.	19.01.15-22.53.31-1-390855	60	3	3	0	0	0	671	2	2	0	0	NA	NA	NA	23	19	166	502	164	147	444	80	0	5	0	0	0.01	0
.	19.01.15-22.53.38-1-390862	34	1	1	0	0	0	0	0	0	0	0	NA	NA	NA	6	12	168	493	164	0	0	0	0	1	0	0	0.002	0
.	19.01.15-22.53.40-1-390866	119	17	17	0	0	0	681	16	16	0	0	NA	NA	NA	28	29	167	510	165	145	455	81	22	15	0	0.132	0.029	0
.	19.01.15-22.53.42-1-390867	59	3	3	1	0	1	666	2	2	0	0	NA	NA	NA	26	22	166	506	163	147	441	78	3	6	0	0.018	0.012	0
.	19.01.15-22.53.46-1-390869	89	4	4	1	0	1	678	3	3	0	0	NA	NA	NA	29	27	169	506	165	149	447	82	4	5	3	0.024	0.01	0.018
.	19.01.15-22.53.47-1-390871	33	1	1	0	0	0	0	0	0	0	0	NA	NA	NA	10	7	163	495	162	0	0	0	0	0	2	0	0	0.012
.	19.01.15-22.53.49-1-390873	30	1	1	0	0	0	0	0	0	0	0	NA	NA	NA	14	8	165	491	165	0	0	0	0	2	0	0	0.004	0
.	19.01.15-22.53.51-1-390875	97	5	5	0	0	0	679	3	3	0	0	NA	NA	NA	37	33	173	506	167	152	443	84	3	17	1	0.017	0.034	0.006
.	19.01.15-22.53.51-1-390891	209	31	31	8	0	7	714	29	29	0	0	NA	NA	NA	72	73	180	532	174	162	466	86	29	80	12	0.161	0.15	0.069
.	19.01.15-22.53.51-1-390892	62	3	3	2	0	2	678	2	2	0	0	NA	NA	NA	20	29	171	503	168	154	441	83	0	17	0	0	0.034	0
.	19.01.15-22.53.57-1-390899	118	4	4	1	0	0	700	3	3	0	0	NA	NA	NA	40	46	171	515	173	154	456	90	0	11	3	0	0.021	0.017
.	19.01.15-22.53.59-1-390901	91	7	7	3	0	3	687	6	6	0	0	NA	NA	NA	27	37	174	508	168	155	448	84	0	30	0	0	0.059	0
.	19.01.15-22.54.03-1-390905	177	9	9	3	0	3	718	7	7	0	0	NA	NA	NA	49	63	177	529	170	158	472	88	7	18	9	0.04	0.034	0.053
.	19.01.15-22.54.08-1-390909	119	15	15	2	0	2	684	13	13	0	0	NA	NA	NA	51	45	171	516	171	146	454	84	4	27	14	0.023	0.052	0.082
.	19.01.15-22.54.08-1-390910	66	4	4	1	0	1	678	3	3	0	0	NA	NA	NA	26	24	170	499	168	153	440	85	12	0	3	0.071	0	0.018
.	19.01.15-22.54.10-1-390911	62	2	2	0	0	0	251	1	1	0	0	NA	NA	NA	12	22	171	498	166	55	164	32	0	1	0	0	0.002	0
.	19.01.15-22.54.10-1-390912	88	6	6	3	0	3	682	5	5	0	0	NA	NA	NA	24	32	172	505	168	150	449	83	7	6	5	0.041	0.012	0.03
.	19.01.15-22.54.17-1-390915	116	6	6	2	0	2	676	5	5	0	0	NA	NA	NA	29	33	171	500	175	153	439	84	0	9	3	0	0.018	0.017
.	19.01.15-22.54.20-1-390924	33	1	1	0	0	0	0	0	0	0	0	NA	NA	NA	10	10	167	492	164	0	0	0	0	0	0	0	0	0
.	19.01.15-22.54.20-1-390929	126	17	17	7	0	6	704	16	16	0	0	NA	NA	NA	30	50	176	513	174	156	459	89	28	34	12	0.159	0.066	0.069
.	19.01.15-22.54.22-1-390931	86	8	8	1	0	1	671	7	7	0	0	NA	NA	NA	27	28	165	505	171	146	440	85	2	21	2	0.012	0.042	0.012
.	19.01.15-22.54.26-1-390936	126	9	9	3	0	2	693	8	8	0	0	NA	NA	NA	35	45	170	510	178	151	453	89	8	26	4	0.047	0.051	0.022
.	19.01.15-22.54.27-1-390939	34	1	1	0	0	0	0	0	0	0	0	NA	NA	NA	9	9	164	494	164	0	0	0	0	3	0	0	0.006	0
.	19.01.15-22.54.29-1-390945	92	6	6	1	0	1	695	2	2	0	0	NA	NA	NA	29	36	169	509	171	154	454	87	4	14	2	0.024	0.028	0.012
.	19.01.15-22.54.30-1-390946	86	3	3	0	0	0	674	2	2	0	0	NA	NA	NA	22	22	169	498	168	151	440	83	0	4	3	0	0.008	0.018
.	19.01.15-22.54.33-1-390950	63	2	2	0	0	0	673	1	1	0	0	NA	NA	NA	21	23	165	501	170	146	443	84	0	5	0	0	0.01	0
.	19.01.15-22.54.36-1-390953	60	4	4	0	0	0	672	3	3	0	0	NA	NA	NA	22	21	166	500	168	151	437	84	5	13	0	0.03	0.026	0
.	19.01.15-22.54.41-1-390960	121	9	9	2	0	2	697	6	6	0	0	NA	NA	NA	42	45	171	514	173	151	457	89	17	9	3	0.099	0.018	0.017
.	19.01.15-22.54.42-1-390962	202	8	8	2	0	2	708	6	6	0	0	NA	NA	NA	70	55	172	524	172	155	465	88	26	25	10	0.151	0.048	0.058
.	19.01.15-22.54.46-1-390966	184	24	24	5	0	4	710	23	23	0	0	NA	NA	NA	71	66	175	531	173	155	470	85	27	44	9	0.154	0.083	0.052
.	19.01.15-22.54.47-1-390968	93	3	3	0	0	0	673	2	2	0	0	NA	NA	NA	33	30	167	509	167	148	446	79	0	3	3	0	0.006	0.018
.	19.01.15-22.54.47-1-390969	89	4	4	1	0	1	686	3	3	0	0	NA	NA	NA	34	39	168	516	168	148	456	82	6	5	2	0.036	0.01	0.012
.	19.01.15-22.54.49-1-390972	117	4	4	2	0	2	685	3	3	0	0	NA	NA	NA	56	45	170	516	172	151	452	82	0	10	2	0	0.019	0.012
.	19.01.15-22.54.54-1-390989	91	10	10	3	0	2	680	8	8	0	0	NA	NA	NA	33	31	169	506	169	153	443	84	0	22	1	0	0.043	0.006
.	19.01.15-22.54.55-1-390990	62	3	3	0	0	0	673	2	2	0	0	NA	NA	NA	20	21	167	498	169	147	442	84	11	7	0	0.066	0.014	0
.	19.01.15-22.55.02-1-390994	33	1	1	0	0	0	0	0	0	0	0	NA	NA	NA	6	10	165	494	164	0	0	0	0	0	0	0	0	0
.	19.01.15-22.55.03-1-390995	144	6	6	1	0	1	702	5	5	0	0	NA	NA	NA	43	51	168	521	175	151	462	89	6	5	8	0.036	0.01	0.046
.	19.01.15-22.55.05-1-390998	62	2	2	0	0	0	670	0	0	0	0	NA	NA	NA	27	18	168	498	165	149	439	82	0	5	0	0	0.01	0
.	19.01.15-22.55.07-1-391001	63	3	3	1	0	1	678	2	2	0	0	NA	NA	NA	18	26	172	501	166	153	447	78	0	9	8	0	0.018	0.048
.	19.01.15-22.55.08-1-391002	33	1	1	0	0	0	0	0	0	0	0	NA	NA	NA	8	14	164	497	166	0	0	0	0	2	0	0	0.004	0
.	19.01.15-22.55.09-1-391003	89	3	3	0	0	0	694	2	2	0	0	NA	NA	NA	27	38	169	516	166	151	461	82	0	2	4	0	0.004	0.024
.	19.01.15-22.55.11-1-391005	118	5	5	1	0	1	683	4	4	0	0	NA	NA	NA	43	39	171	513	168	150	449	84	13	11	8	0.076	0.021	0.048
.	19.01.15-22.55.13-1-391008	91	4	4	2	0	1	672	3	3	0	0	NA	NA	NA	28	23	170	502	164	152	441	79	0	19	6	0	0.038	0.037
.	19.01.15-22.55.19-1-391012	65	9	9	0	0	0	676	7	7	0	0	NA	NA	NA	27	27	171	503	166	152	440	84	15	13	5	0.088	0.026	0.03
.	19.01.15-22.55.21-1-391015	94	6	6	3	0	1	681	5	5	0	0	NA	NA	NA	37	29	168	506	168	150	449	82	0	9	13	0	0.018	0.077
.	19.01.15-22.55.26-1-391027	123	6	6	3	0	2	692	4	4	0	0	NA	NA	NA	52	38	167	515	169	153	454	85	0	19	11	0	0.037	0.065
.	19.01.15-22.55.27-1-391030	127	36	36	15	0	10	686	31	31	0	0	NA	NA	NA	59	41	170	517	167	147	457	82	50	50	25	0.294	0.097	0.15
.	19.01.15-22.55.28-1-391031	68	4	4	0	0	0	682	2	2	0	0	NA	NA	NA	22	30	169	507	167	151	450	81	0	12	0	0	0.024	0
.	19.01.15-22.55.31-1-391034	148	8	8	3	0	2	693	6	6	0	0	NA	NA	NA	38	52	176	519	170	150	461	82	10	5	3	0.057	0.01	0.018
.	19.01.15-22.55.32-1-391035	95	5	5	2	0	1	682	4	4	0	0	NA	NA	NA	41	40	173	511	169	153	447	82	10	11	6	0.058	0.022	0.036
.	19.01.15-22.55.35-1-391038	64	7	7	2	0	1	678	6	6	0	0	NA	NA	NA	24	27	166	506	168	149	446	83	20	24	0	0.12	0.047	0
.	19.01.15-22.55.43-1-391048	92	9	9	3	0	2	691	8	8	0	0	NA	NA	NA	31	35	173	504	171	157	449	85	9	10	9	0.052	0.02	0.053
.	19.01.15-22.55.44-1-391049	86	6	6	2	0	2	681	4	4	0	0	NA	NA	NA	30	33	165	510	171	146	450	85	4	14	0	0.024	0.027	0
.	19.01.15-22.55.44-1-391050	118	7	7	2	0	1	697	6	6	0	0	NA	NA	NA	50	48	172	515	174	153	455	89	14	4	12	0.081	0.008	0.069
.	19.01.15-22.55.46-1-391052	95	12	12	1	0	1	679	9	9	0	0	NA	NA	NA	34	26	166	504	169	148	445	86	8	21	5	0.048	0.042	0.03
.	19.01.15-22.55.52-1-391070	88	4	4	0	0	0	668	2	2	0	0	NA	NA	NA	33	23	167	500	169	149	435	84	1	7	2	0.006	0.014	0.012
.	19.01.15-22.55.52-1-391071	86	7	7	1	0	0	685	6	6	0	0	NA	NA	NA	36	38	166	517	168	147	456	82	3	15	0	0.018	0.029	0
.	19.01.15-22.55.59-1-391076	123	11	11	4	0	3	688	10	10	0	0	NA	NA	NA	48	39	170	513	169	149	452	87	5	34	9	0.029	0.066	0.053
.	19.01.15-22.56.07-1-391079	60	3	3	2	0	1	672	2	2	0	0	NA	NA	NA	28	31	171	503	170	144	445	83	0	11	6	0	0.022	0.035
.	19.01.15-22.56.08-1-391080	68	6	6	2	0	2	673	4	4	0	0	NA	NA	NA	27	22	164	505	166	148	444	81	2	21	0	0.012	0.042	0
.	19.01.15-22.56.08-1-391082	113	8	8	0	0	0	684	6	6	0	0	NA	NA	NA	27	30	169	505	169	155	445	84	11	14	0	0.065	0.028	0
.	19.01.15-22.56.13-1-391084	61	2	2	0	0	0	674	1	1	0	0	NA	NA	NA	25	22	167	502	166	149	442	83	0	8	0	0	0.016	0
.	19.01.15-22.56.15-1-391085	88	3	3	0	0	0	680	2	2	0	0	NA	NA	NA	24	23	165	502	169	147	446	87	1	9	0	0.006	0.018	0
.	19.01.15-22.56.16-1-391086	33	1	1	1	0	1	0	0	0	0	0	NA	NA	NA	10	9	165	494	163	0	0	0	0	0	0	0	0	0
.	19.01.15-22.56.18-1-391093	143	14	14	1	0	1	700	12	12	0	0	NA	NA	NA	37	56	180	521	168	158	459	83	24	28	8	0.133	0.054	0.048
.	19.01.15-22.56.24-1-391103	84	6	6	0	0	0	668	5	5	0	0	NA	NA	NA	20	17	164	501	165	146	443	79	0	18	0	0	0.036	0
.	19.01.15-22.56.24-1-391104	63	3	3	2	0	0	668	1	1	0	0	NA	NA	NA	30	21	169	500	165	150	440	78	0	11	2	0	0.022	0.012
.	19.01.15-22.56.28-1-391108	116	9	9	2	0	2	688	8	8	0	0	NA	NA	NA	33	38	168	514	169	152	451	85	9	12	0	0.054	0.023	0
.	19.01.15-22.56.28-1-391110	87	5	5	2	0	1	671	4	4	0	0	NA	NA	NA	23	24	168	502	167	145	445	81	11	4	0	0.065	0.008	0
.	19.01.15-22.56.29-1-391113	59	2	2	1	0	1	674	1	1	0	0	NA	NA	NA	20	26	167	506	166	151	444	79	0	6	0	0	0.012	0
.	19.01.15-22.56.31-1-391115	58	3	3	1	0	1	674	2	2	0	0	NA	NA	NA	13	17	167	499	164	151	443	80	5	0	2	0.03	0	0.012
.	19.01.15-22.56.32-1-391117	33	1	1	0	0	0	0	0	0	0	0	NA	NA	NA	13	12	165	497	163	0	0	0	0	1	0	0	0.002	0
.	19.01.15-22.56.36-1-391127	64	4	4	0	0	0	681	2	2	0	0	NA	NA	NA	18	27	166	505	169	150	447	84	0	16	0	0	0.032	0
.	19.01.15-22.56.40-1-391131	32	1	1	0	0	0	0	0	0	0	0	NA	NA	NA	7	9	163	494	165	0	0	0	0	1	0	0	0.002	0
.	19.01.15-22.56.42-1-391134	65	3	3	0	0	0	676	2	2	0	0	NA	NA	NA	17	25	166	500	172	146	447	83	8	3	0	0.048	0.006	0
.	19.01.15-22.56.44-1-391135	157	9	9	5	0	5	708	7	7	0	0	NA	NA	NA	53	55	173	525	170	155	469	84	7	20	10	0.04	0.038	0.059
.	19.01.15-22.56.45-1-391136	60	2	2	2	0	2	671	1	1	0	0	NA	NA	NA	29	30	172	505	166	150	442	79	0	7	0	0	0.014	0
.	19.01.15-22.56.46-1-391138	68	2	2	1	0	1	603	1	1	0	0	NA	NA	NA	25	17	166	500	164	127	404	72	0	8	0	0	0.016	0
.	19.01.15-22.56.46-1-391139	120	19	19	3	0	1	699	18	18	0	0	NA	NA	NA	34	45	171	522	165	153	466	80	6	54	5	0.035	0.103	0.03
.	19.01.15-22.56.52-1-391156	171	9	9	2	0	2	713	8	8	0	0	NA	NA	NA	61	67	172	534	174	154	471	88	0	29	7	0	0.054	0.04
.	19.01.15-22.56.53-1-391157	90	3	3	1	0	1	683	2	2	0	0	NA	NA	NA	34	30	172	503	168	152	445	86	1	2	5	0.006	0.004	0.03
.	19.01.15-22.56.54-1-391159	36	1	1	0	0	0	0	0	0	0	0	NA	NA	NA	11	16	169	495	165	0	0	0	0	0	0	0	0	0
.	19.01.15-22.56.57-1-391164	170	14	14	4	0	2	703	11	11	0	0	NA	NA	NA	58	55	178	518	172	158	458	87	10	33	11	0.056	0.064	0.064
.	19.01.15-22.56.59-1-391167	84	4	4	1	0	1	674	3	3	0	0	NA	NA	NA	34	26	168	501	170	149	440	85	8	13	0	0.048	0.026	0
.	19.01.15-22.56.59-1-391168	92	11	11	1	0	1	683	9	9	0	0	NA	NA	NA	38	40	176	510	167	160	443	80	5	19	4	0.028	0.037	0.024
.	19.01.15-22.56.59-1-391169	94	9	9	2	0	2	671	7	7	0	0	NA	NA	NA	33	20	168	500	165	149	441	81	3	21	2	0.018	0.042	0.012
.	19.01.15-22.57.09-1-391174	69	3	3	3	0	2	677	2	2	0	0	NA	NA	NA	28	28	167	508	166	147	447	83	3	6	0	0.018	0.012	0
.	19.01.15-22.57.09-1-391175	114	8	8	3	0	3	684	7	7	0	0	NA	NA	NA	39	41	173	514	167	151	451	82	8	10	2	0.046	0.019	0.012
.	19.01.15-22.57.16-1-391179	68	3	3	0	0	0	348	2	2	0	0	NA	NA	NA	22	19	169	500	163	88	213	47	1	5	0	0.006	0.01	0
.	19.01.15-22.57.16-1-391180	33	1	1	0	0	0	0	0	0	0	0	NA	NA	NA	11	13	166	496	164	0	0	0	0	1	0	0	0.002	0
.	19.01.15-22.57.19-1-391184	37	1	1	0	0	0	0	0	0	0	0	NA	NA	NA	9	11	165	493	166	0	0	0	0	0	1	0	0	0.006
.	19.01.15-22.57.22-1-391189	94	8	8	1	0	1	678	6	6	0	0	NA	NA	NA	49	33	169	508	169	148	449	81	4	9	11	0.024	0.018	0.065
.	19.01.15-22.57.22-1-391190	66	8	8	2	0	2	674	7	7	0	0	NA	NA	NA	23	20	166	502	165	148	446	80	0	23	0	0	0.046	0
.	19.01.15-22.57.24-1-391193	58	2	2	0	0	0	199	1	1	0	0	NA	NA	NA	19	18	169	496	166	43	131	25	1	5	0	0.006	0.01	0
.	19.01.15-22.57.25-1-391200	85	4	4	0	0	0	687	3	3	0	0	NA	NA	NA	26	38	170	513	168	149	457	81	4	4	3	0.024	0.008	0.018
.	19.01.15-22.57.27-1-391202	61	2	2	0	0	0	681	1	1	0	0	NA	NA	NA	18	26	171	502	166	155	445	81	0	10	3	0	0.02	0.018
.	19.01.15-22.57.30-1-391208	65	4	4	0	0	0	669	3	3	0	0	NA	NA	NA	26	27	168	503	169	146	441	82	0	7	4	0	0.014	0.024
.	19.01.15-22.57.30-1-391209	35	1	1	0	0	0	0	0	0	0	0	NA	NA	NA	14	14	168	496	163	0	0	0	0	1	0	0	0.002	0
.	19.01.15-22.57.31-1-391211	199	9	9	5	0	4	697	8	8	0	0	NA	NA	NA	40	45	173	513	172	155	455	87	6	12	10	0.035	0.023	0.058
.	19.01.15-22.57.33-1-391214	88	5	5	1	0	1	680	4	4	0	0	NA	NA	NA	26	37	166	514	170	146	451	83	3	8	4	0.018	0.016	0.024
.	19.01.15-22.57.34-1-391216	120	8	8	4	0	3	684	7	7	0	0	NA	NA	NA	35	31	173	502	169	156	444	84	9	13	8	0.052	0.026	0.047
.	19.01.15-22.57.42-1-391223	33	1	1	0	0	0	0	0	0	0	0	NA	NA	NA	11	9	165	492	165	0	0	0	0	0	0	0	0	0
.	19.01.15-22.57.42-1-391224	183	26	26	10	0	4	707	24	24	0	0	NA	NA	NA	69	64	175	524	178	157	460	90	44	63	7	0.251	0.12	0.039
.	19.01.15-22.57.43-1-391225	157	16	16	5	0	1	709	15	15	0	0	NA	NA	NA	58	54	175	524	168	159	463	87	4	51	17	0.023	0.097	0.101
.	19.01.15-22.57.43-1-391226	69	3	3	1	0	1	669	2	2	0	0	NA	NA	NA	22	23	169	498	169	150	435	84	4	2	1	0.024	0.004	0.006
.	19.01.15-22.57.45-1-391227	121	7	7	1	0	1	703	6	6	0	0	NA	NA	NA	36	44	172	513	172	151	462	90	2	23	5	0.012	0.045	0.029
.	19.01.15-22.57.47-1-391231	180	13	13	3	0	3	699	12	12	0	0	NA	NA	NA	60	50	176	515	172	156	456	87	13	13	16	0.074	0.025	0.093
.	19.01.15-22.57.54-1-391247	64	3	3	0	0	0	678	2	2	0	0	NA	NA	NA	24	26	169	505	165	152	445	81	0	6	0	0	0.012	0
.	19.01.15-22.57.57-1-391251	90	11	11	2	0	2	696	9	9	0	0	NA	NA	NA	30	43	169	519	168	152	462	82	2	28	7	0.012	0.054	0.042
.	19.01.15-22.57.58-1-391252	94	4	4	0	0	0	686	3	3	0	0	NA	NA	NA	36	37	171	508	171	152	447	87	0	15	0	0	0.03	0
.	19.01.15-22.58.02-1-391257	90	4	4	1	0	1	675	3	3	0	0	NA	NA	NA	18	22	168	503	164	149	445	81	3	4	2	0.018	0.008	0.012
.	19.01.15-22.58.07-1-391260	178	6	6	6	0	4	696	4	4	0	0	NA	NA	NA	56	50	172	524	167	149	465	82	0	4	16	0	0.008	0.096
.	19.01.15-22.58.09-1-391262	148	9	9	5	0	3	692	7	7	0	0	NA	NA	NA	46	33	169	512	165	151	458	83	2	22	15	0.012	0.043	0.091
.	19.01.15-22.58.14-1-391265	152	12	12	3	0	3	706	10	10	0	0	NA	NA	NA	32	54	175	522	170	157	465	84	6	18	10	0.034	0.034	0.059
.	19.01.15-22.58.16-1-391266	119	8	8	2	0	1	698	7	7	0	0	NA	NA	NA	39	48	176	516	169	158	455	85	12	21	3	0.068	0.041	0.018
.	19.01.15-22.58.18-1-391268	96	8	8	3	0	2	686	7	7	0	0	NA	NA	NA	37	41	171	514	169	153	451	82	0	21	10	0	0.041	0.059
.	19.01.15-22.58.19-1-391274	177	20	20	8	0	6	697	18	18	0	0	NA	NA	NA	64	52	173	519	173	150	458	89	26	24	16	0.15	0.046	0.092
.	19.01.15-22.58.21-1-391277	66	2	2	0	0	0	676	1	1	0	0	NA	NA	NA	28	34	168	507	172	149	445	82	2	10	0	0.012	0.02	0
.	19.01.15-22.58.29-1-391292	102	6	6	2	0	2	683	5	5	0	0	NA	NA	NA	40	35	169	509	170	148	450	85	0	21	11	0	0.041	0.065
.	19.01.15-22.58.31-1-391293	61	2	2	1	0	1	677	1	1	0	0	NA	NA	NA	18	25	168	506	164	148	449	80	0	13	0	0	0.026	0
.	19.01.15-22.58.33-1-391299	86	6	6	1	0	1	686	5	5	0	0	NA	NA	NA	37	36	166	513	170	150	449	87	7	7	11	0.042	0.014	0.065
.	19.01.15-22.58.35-1-391302	89	3	3	0	0	0	675	2	2	0	0	NA	NA	NA	23	28	169	508	164	147	448	80	2	10	0	0.012	0.02	0
.	19.01.15-22.58.39-1-391305	35	1	1	0	0	0	0	0	0	0	0	NA	NA	NA	7	8	165	492	164	0	0	0	0	0	0	0	0	0
.	19.01.15-22.58.39-1-391307	62	4	4	2	0	2	674	3	3	0	0	NA	NA	NA	22	22	166	503	166	146	447	81	0	12	1	0	0.024	0.006
.	19.01.15-22.58.41-1-391308	149	30	30	15	0	6	700	27	27	0	0	NA	NA	NA	50	52	170	521	174	150	461	89	25	70	24	0.147	0.134	0.138
.	19.01.15-22.58.41-1-391310	62	5	5	0	0	0	674	4	4	0	0	NA	NA	NA	18	20	168	501	164	151	444	79	0	14	0	0	0.028	0
.	19.01.15-22.58.45-1-391315	90	3	3	0	0	0	681	2	2	0	0	NA	NA	NA	28	29	173	504	165	156	444	81	0	5	7	0	0.01	0.042
.	19.01.15-22.58.50-1-391317	117	7	7	1	0	1	680	6	6	0	0	NA	NA	NA	44	36	172	509	168	153	443	84	12	6	15	0.07	0.012	0.089
.	19.01.15-22.58.50-1-391318	90	14	14	4	0	4	675	12	12	0	0	NA	NA	NA	35	26	170	500	169	152	442	81	3	32	7	0.018	0.064	0.041
.	19.01.15-22.58.55-1-391334	91	9	9	2	0	1	676	8	8	0	0	NA	NA	NA	30	32	167	507	171	147	444	85	2	17	9	0.012	0.034	0.053
.	19.01.15-22.58.56-1-391335	93	4	4	0	0	0	672	3	3	0	0	NA	NA	NA	24	23	163	507	166	142	447	83	0	4	5	0	0.008	0.03
.	19.01.15-22.58.56-1-391336	58	2	2	1	0	1	250	1	1	0	0	NA	NA	NA	10	13	164	497	165	60	158	32	0	0	4	0	0	0.024
.	19.01.15-22.58.58-1-391340	124	13	13	5	0	5	687	12	12	0	0	NA	NA	NA	39	39	170	514	168	150	454	83	18	21	4	0.106	0.041	0.024
.	19.01.15-22.59.04-1-391345	32	1	1	0	0	0	0	0	0	0	0	NA	NA	NA	9	10	165	493	165	0	0	0	0	0	3	0	0	0.018
.	19.01.15-22.59.07-1-391348	96	5	5	1	0	1	680	3	3	0	0	NA	NA	NA	28	26	171	501	167	152	446	82	3	5	1	0.018	0.01	0.006
.	19.01.15-22.59.07-1-391349	32	1	1	0	0	0	0	0	0	0	0	NA	NA	NA	11	5	164	492	162	0	0	0	0	1	0	0	0.002	0
.	19.01.15-22.59.09-1-391351	178	28	28	8	0	6	695	23	23	0	0	NA	NA	NA	53	46	174	514	171	154	454	87	27	50	12	0.155	0.097	0.07
.	19.01.15-22.59.13-1-391353	122	10	10	1	0	0	684	9	9	0	0	NA	NA	NA	30	31	171	507	166	153	446	85	7	30	15	0.041	0.059	0.09
.	19.01.15-22.59.13-1-391355	32	1	1	0	0	0	0	0	0	0	0	NA	NA	NA	8	10	166	492	165	0	0	0	0	0	2	0	0	0.012
.	19.01.15-22.59.15-1-391357	60	3	3	1	0	0	682	2	2	0	0	NA	NA	NA	29	31	173	505	166	154	446	82	0	10	2	0	0.02	0.012
.	19.01.15-22.59.16-1-391359	32	1	1	0	0	0	0	0	0	0	0	NA	NA	NA	11	8	165	493	163	0	0	0	3	0	0	0.018	0	0
.	19.01.15-22.59.17-1-391360	116	10	10	3	0	2	691	9	9	0	0	NA	NA	NA	38	37	176	503	171	158	447	86	11	20	10	0.062	0.04	0.058
.	19.01.15-22.59.19-1-391364	125	4	4	1	0	1	674	3	3	0	0	NA	NA	NA	40	36	170	514	165	148	445	81	2	5	1	0.012	0.01	0.006
.	19.01.15-22.59.24-1-391372	92	10	10	2	0	1	677	7	7	0	0	NA	NA	NA	43	33	172	505	169	153	445	79	13	7	17	0.076	0.014	0.101
.	19.01.15-22.59.24-1-391373	117	5	5	3	0	3	689	4	4	0	0	NA	NA	NA	43	36	170	512	167	149	459	81	0	9	12	0	0.018	0.072
.	19.01.15-22.59.31-1-391388	34	1	1	0	0	0	0	0	0	0	0	NA	NA	NA	9	10	163	495	165	0	0	0	0	1	0	0	0.002	0
.	19.01.15-22.59.32-1-391389	94	5	5	0	0	0	685	4	4	0	0	NA	NA	NA	32	32	171	508	166	152	450	83	5	6	4	0.029	0.012	0.024
.	19.01.15-22.59.34-1-391392	123	15	15	5	0	4	690	12	12	0	0	NA	NA	NA	35	36	171	513	165	152	455	83	0	45	5	0	0.088	0.03
.	19.01.15-22.59.47-1-391399	90	8	8	3	0	1	672	6	6	0	0	NA	NA	NA	43	27	169	502	169	148	440	84	11	13	2	0.065	0.026	0.012
.	19.01.15-22.59.48-1-391400	147	12	12	3	0	3	707	10	10	0	0	NA	NA	NA	46	55	173	525	170	157	465	85	4	22	16	0.023	0.042	0.094
.	19.01.15-22.59.48-1-391401	92	10	10	2	0	2	681	6	6	0	0	NA	NA	NA	36	31	168	508	168	147	449	85	15	12	5	0.089	0.024	0.03
.	19.01.15-22.59.49-1-391405	91	12	12	2	0	1	674	11	11	0	0	NA	NA	NA	33	26	170	504	165	154	442	78	0	24	2	0	0.048	0.012
.	19.01.15-22.59.50-1-391406	88	3	3	1	0	0	674	2	2	0	0	NA	NA	NA	35	22	167	502	166	149	442	83	0	10	2	0	0.02	0.012
.	19.01.15-22.59.57-1-391425	239	30	30	12	0	10	708	26	26	0	0	NA	NA	NA	63	60	176	521	176	156	463	89	18	66	33	0.102	0.127	0.188
.	19.01.15-22.59.57-1-391429	60	2	2	0	0	0	674	1	1	0	0	NA	NA	NA	24	27	166	503	171	147	444	83	0	2	0	0	0.004	0
.	19.01.15-23.00.05-1-391437	120	13	13	5	0	3	697	12	12	0	0	NA	NA	NA	43	49	169	525	168	153	457	87	14	32	5	0.083	0.061	0.03
.	19.01.15-23.00.07-1-391439	120	7	7	1	0	1	681	6	6	0	0	NA	NA	NA	51	34	170	505	172	153	442	86	0	17	10	0	0.034	0.058
.	19.01.15-23.00.08-1-391440	85	3	3	0	0	0	677	2	2	0	0	NA	NA	NA	27	29	168	504	170	144	448	85	4	4	0	0.024	0.008	0
.	19.01.15-23.00.12-1-391443	60	2	2	0	0	0	674	1	1	0	0	NA	NA	NA	22	23	167	503	166	147	445	82	0	6	0	0	0.012	0
.	19.01.15-23.00.14-1-391444	213	17	17	3	0	2	722	15	15	0	0	NA	NA	NA	55	71	176	534	174	156	477	89	17	54	5	0.097	0.101	0.029
.	19.01.15-23.00.15-1-391445	91	6	6	0	0	0	688	4	4	0	0	NA	NA	NA	31	33	170	510	166	152	455	81	7	11	7	0.041	0.022	0.042
.	19.01.15-23.00.17-1-391447	179	21	21	7	0	5	716	19	19	0	0	NA	NA	NA	48	57	183	512	175	166	460	90	53	41	16	0.29	0.08	0.091
.	19.01.15-23.00.25-1-391464	63	3	3	1	0	0	669	2	2	0	0	NA	NA	NA	32	19	169	498	165	153	435	81	3	0	3	0.018	0	0.018
.	19.01.15-23.00.27-1-391468	70	5	5	3	0	2	673	3	3	0	0	NA	NA	NA	25	24	165	504	168	147	443	83	0	13	0	0	0.026	0
.	19.01.15-23.00.28-1-391470	60	6	6	1	0	1	672	5	5	0	0	NA	NA	NA	28	27	169	502	169	146	441	85	0	19	0	0	0.038	0
.	19.01.15-23.00.31-1-391472	34	1	1	0	0	0	0	0	0	0	0	NA	NA	NA	8	7	164	492	164	0	0	0	0	0	0	0	0	0
.	19.01.15-23.00.34-1-391474	117	13	13	8	0	6	698	11	11	0	0	NA	NA	NA	35	46	173	515	171	154	458	86	12	31	8	0.069	0.06	0.047
.	19.01.15-23.00.34-1-391475	121	8	8	2	0	2	687	7	7	0	0	NA	NA	NA	41	36	168	509	172	151	451	85	4	11	15	0.024	0.022	0.087
.	19.01.15-23.00.44-1-391484	91	3	3	1	0	1	679	2	2	0	0	NA	NA	NA	32	29	166	508	168	146	448	85	4	3	1	0.024	0.006	0.006
.	19.01.15-23.00.46-1-391486	86	4	4	0	0	0	677	3	3	0	0	NA	NA	NA	34	36	168	513	168	147	448	82	5	2	2	0.03	0.004	0.012
.	19.01.15-23.00.51-1-391487	62	3	3	1	0	1	674	1	1	0	0	NA	NA	NA	19	19	164	502	166	147	445	82	6	2	0	0.037	0.004	0
.	19.01.15-23.00.51-1-391488	116	8	8	1	0	1	684	7	7	0	0	NA	NA	NA	38	34	171	506	170	148	453	83	18	10	0	0.105	0.02	0
.	19.01.15-23.00.57-1-391508	95	7	7	4	0	1	689	5	5	0	0	NA	NA	NA	33	40	171	512	170	155	447	87	9	18	4	0.053	0.035	0.024
.	19.01.15-23.01.01-1-391509	29	1	1	0	0	0	0	0	0	0	0	NA	NA	NA	4	7	164	493	163	0	0	0	0	1	0	0	0.002	0
.	19.01.15-23.01.02-1-391540	62	2	2	1	0	1	504	1	1	0	0	NA	NA	NA	22	14	170	494	163	115	333	56	0	5	1	0	0.01	0.006
.	19.01.15-23.01.03-1-391542	122	15	15	2	0	1	693	11	11	0	0	NA	NA	NA	27	39	171	514	167	157	454	82	0	52	14	0	0.101	0.084
.	19.01.15-23.01.03-1-391543	92	4	4	0	0	0	678	3	3	0	0	NA	NA	NA	20	21	168	502	164	152	447	79	0	6	9	0	0.012	0.055
.	19.01.15-23.01.06-1-391566	63	4	4	0	0	0	681	3	3	0	0	NA	NA	NA	26	31	171	503	170	152	445	84	6	0	0	0.035	0	0
.	19.01.15-23.01.08-1-391567	99	8	8	4	0	4	678	7	7	0	0	NA	NA	NA	40	34	173	508	166	151	447	80	10	13	4	0.058	0.026	0.024
.	19.01.15-23.01.09-1-391569	175	23	23	7	0	4	693	22	22	0	0	NA	NA	NA	56	52	170	523	172	150	456	87	53	40	22	0.312	0.076	0.128
.	19.01.15-23.01.16-1-391593	90	3	3	0	0	0	680	2	2	0	0	NA	NA	NA	33	30	173	501	169	154	441	85	7	2	2	0.04	0.004	0.012
.	19.01.15-23.01.17-1-391594	61	5	5	1	0	0	667	4	4	0	0	NA	NA	NA	28	19	165	499	168	144	441	82	15	4	6	0.091	0.008	0.036
.	19.01.15-23.01.20-1-391597	263	10	10	1	0	0	726	8	8	0	0	NA	NA	NA	68	74	180	535	172	162	474	90	6	29	8	0.033	0.054	0.047
.	19.01.15-23.01.23-1-391602	87	4	4	2	0	2	684	2	2	0	0	NA	NA	NA	32	36	178	504	167	158	441	85	0	5	7	0	0.01	0.042
.	19.01.15-23.01.23-1-391603	87	6	6	2	0	2	674	5	5	0	0	NA	NA	NA	27	23	168	503	165	150	443	81	0	12	0	0	0.024	0
.	19.01.15-23.01.29-1-391617	30	1	1	0	0	0	0	0	0	0	0	NA	NA	NA	7	10	165	494	164	0	0	0	0	4	0	0	0.008	0
.	19.01.15-23.01.31-1-391620	157	14	14	3	0	2	711	13	13	0	0	NA	NA	NA	44	52	174	521	170	159	467	85	16	42	6	0.092	0.081	0.035
.	19.01.15-23.01.32-1-391621	59	2	2	0	0	0	664	1	1	0	0	NA	NA	NA	30	20	167	500	166	149	434	81	6	1	0	0.036	0.002	0
.	19.01.15-23.01.37-1-391627	64	2	2	0	0	0	677	1	1	0	0	NA	NA	NA	25	24	167	505	165	147	449	81	11	0	0	0.066	0	0
.	19.01.15-23.01.39-1-391628	120	12	12	2	0	2	702	9	9	0	0	NA	NA	NA	37	56	173	528	168	156	463	83	15	36	0	0.087	0.068	0
.	19.01.15-23.01.40-1-391630	85	6	6	1	0	1	685	3	3	0	0	NA	NA	NA	32	30	170	503	170	150	447	88	10	20	0	0.059	0.04	0
.	19.01.15-23.01.41-1-391632	67	9	9	2	0	2	687	7	7	0	0	NA	NA	NA	23	33	171	510	165	153	452	82	0	24	0	0	0.047	0
.	19.01.15-23.01.46-1-391638	92	3	3	0	0	0	670	2	2	0	0	NA	NA	NA	29	20	168	499	166	152	435	83	2	2	2	0.012	0.004	0.012
.	19.01.15-23.01.48-1-391639	62	6	6	2	0	1	681	5	5	0	0	NA	NA	NA	26	32	171	505	169	152	445	84	0	20	0	0	0.04	0
.	19.01.15-23.01.53-1-391655	155	7	7	2	0	2	701	6	6	0	0	NA	NA	NA	54	51	174	520	170	156	464	81	0	26	4	0	0.05	0.024
.	19.01.15-23.01.55-1-391657	117	23	23	7	0	5	698	22	22	0	0	NA	NA	NA	39	44	173	517	167	157	459	82	11	48	26	0.064	0.093	0.156
.	19.01.15-23.01.59-1-391664	70	4	4	3	0	2	673	2	2	0	0	NA	NA	NA	22	23	168	501	167	152	440	81	4	13	1	0.024	0.026	0.006
.	19.01.15-23.02.02-1-391665	123	7	7	3	0	3	673	5	5	0	0	NA	NA	NA	36	27	166	506	168	147	446	80	13	11	6	0.078	0.022	0.036
.	19.01.15-23.02.03-1-391666	122	24	24	4	0	1	671	19	19	0	0	NA	NA	NA	52	27	171	499	170	150	436	85	38	42	16	0.222	0.084	0.094
.	19.01.15-23.02.04-1-391668	96	11	11	3	0	2	680	10	10	0	0	NA	NA	NA	35	27	168	503	169	149	445	86	7	33	1	0.042	0.066	0.006
.	19.01.15-23.02.05-1-391669	30	1	1	0	0	0	0	0	0	0	0	NA	NA	NA	12	11	164	495	165	0	0	0	0	2	0	0	0.004	0
.	19.01.15-23.02.06-1-391671	86	3	3	1	0	1	671	2	2	0	0	NA	NA	NA	29	20	164	504	165	146	443	82	0	2	4	0	0.004	0.024
.	19.01.15-23.02.09-1-391672	35	1	1	0	0	0	0	0	0	0	0	NA	NA	NA	17	11	165	494	165	0	0	0	0	0	0	0	0	0
.	19.01.15-23.02.12-1-391674	86	7	7	0	0	0	685	6	6	0	0	NA	NA	NA	31	32	172	508	165	155	449	81	7	20	9	0.041	0.039	0.055
.	19.01.15-23.02.15-1-391678	151	12	12	4	0	3	689	10	10	0	0	NA	NA	NA	58	40	169	513	171	153	449	87	0	32	17	0	0.062	0.099
.	19.01.15-23.02.17-1-391679	87	4	4	1	0	1	676	2	2	0	0	NA	NA	NA	28	25	169	502	167	150	445	81	0	13	0	0	0.026	0
.	19.01.15-23.02.22-1-391689	61	2	2	2	0	2	355	1	1	0	0	NA	NA	NA	12	11	164	494	166	71	243	41	4	0	1	0.024	0	0.006
.	19.01.15-23.02.22-1-391692	88	4	4	2	0	2	686	3	3	0	0	NA	NA	NA	15	29	167	506	169	149	451	86	0	7	4	0	0.014	0.024
.	19.01.15-23.02.27-1-391698	85	4	4	2	0	2	668	2	2	0	0	NA	NA	NA	23	19	167	499	166	146	442	80	1	2	4	0.006	0.004	0.024
.	19.01.15-23.02.34-1-391708	90	4	4	3	0	2	682	3	3	0	0	NA	NA	NA	18	26	169	503	167	153	445	84	2	13	2	0.012	0.026	0.012
.	19.01.15-23.02.34-1-391709	90	4	4	2	0	2	674	3	3	0	0	NA	NA	NA	30	23	167	505	164	148	447	79	5	13	0	0.03	0.026	0
.	19.01.15-23.02.35-1-391711	35	1	1	0	0	0	0	0	0	0	0	NA	NA	NA	12	8	166	492	163	0	0	0	0	1	0	0	0.002	0
.	19.01.15-23.02.37-1-391715	33	1	1	0	0	0	0	0	0	0	0	NA	NA	NA	4	7	165	493	162	0	0	0	0	2	0	0	0.004	0
.	19.01.15-23.02.40-1-391717	33	1	1	1	0	1	0	0	0	0	0	NA	NA	NA	13	8	163	494	164	0	0	0	0	0	2	0	0	0.012
.	19.01.15-23.02.40-1-391718	35	1	1	0	0	0	501	0	0	0	0	NA	NA	NA	20	15	165	497	166	105	333	63	0	2	0	0	0.004	0
.	19.01.15-23.02.41-1-391719	154	21	21	6	0	4	697	18	18	0	0	NA	NA	NA	45	45	174	515	169	158	457	82	25	78	9	0.144	0.151	0.053
.	19.01.15-23.02.42-1-391721	120	13	13	7	0	4	686	11	11	0	0	NA	NA	NA	38	38	169	509	173	146	452	88	8	30	11	0.047	0.059	0.064
.	19.01.15-23.02.43-1-391722	175	17	17	5	0	3	689	16	16	0	0	NA	NA	NA	56	41	168	518	168	152	453	84	6	39	24	0.036	0.075	0.143
.	19.01.15-23.02.43-1-391723	63	6	6	2	0	1	670	5	5	0	0	NA	NA	NA	24	22	170	499	166	149	439	82	8	15	0	0.047	0.03	0
.	19.01.15-23.02.47-1-391724	127	10	10	1	0	1	701	8	8	0	0	NA	NA	NA	42	46	169	520	170	153	463	85	9	10	10	0.053	0.019	0.059
.	19.01.15-23.02.51-1-391728	62	2	2	0	0	0	667	1	1	0	0	NA	NA	NA	26	19	168	500	164	147	442	78	5	0	0	0.03	0	0
.	19.01.15-23.02.52-1-391744	83	5	5	2	0	2	684	4	4	0	0	NA	NA	NA	21	32	171	502	172	153	445	86	6	0	5	0.035	0	0.029
.	19.01.15-23.02.53-1-391745	33	1	1	0	0	0	0	0	0	0	0	NA	NA	NA	9	5	163	492	163	0	0	0	0	0	0	0	0	0
.	19.01.15-23.02.55-1-391747	31	1	1	0	0	0	0	0	0	0	0	NA	NA	NA	12	9	166	493	163	0	0	0	0	0	1	0	0	0.006
.	19.01.15-23.02.57-1-391751	159	16	16	4	0	3	711	13	13	0	0	NA	NA	NA	52	58	173	523	175	157	468	86	15	16	17	0.087	0.031	0.097
.	19.01.15-23.03.04-1-391755	160	15	15	2	0	1	701	12	12	0	0	NA	NA	NA	53	52	172	517	176	153	460	88	1	43	9	0.006	0.083	0.051
.	19.01.15-23.03.06-1-391756	34	1	1	0	0	0	0	0	0	0	0	NA	NA	NA	12	6	163	492	164	0	0	0	0	0	1	0	0	0.006
.	19.01.15-23.03.08-1-391759	87	3	3	0	0	0	677	2	2	0	0	NA	NA	NA	24	25	168	503	167	149	444	84	9	2	0	0.054	0.004	0
.	19.01.15-23.03.09-1-391760	86	4	4	2	0	1	692	3	3	0	0	NA	NA	NA	27	40	171	509	173	154	449	89	0	13	2	0	0.026	0.012
.	19.01.15-23.03.09-1-391761	89	3	3	0	0	0	673	2	2	0	0	NA	NA	NA	26	24	167	502	168	147	442	84	0	20	0	0	0.04	0
.	19.01.15-23.03.11-1-391763	217	11	11	3	0	3	712	9	9	0	0	NA	NA	NA	65	64	172	527	178	154	469	89	8	23	10	0.047	0.044	0.056
.	19.01.15-23.03.18-1-391768	120	20	20	3	0	2	688	18	18	0	0	NA	NA	NA	38	42	173	507	175	153	443	92	21	57	12	0.121	0.112	0.069
.	19.01.15-23.03.25-1-391778	120	29	29	9	0	5	678	27	27	0	0	NA	NA	NA	41	38	165	515	171	145	450	83	30	45	10	0.182	0.087	0.058
.	19.01.15-23.03.27-1-391780	32	1	1	1	0	1	0	0	0	0	0	NA	NA	NA	9	4	164	490	163	0	0	0	0	1	0	0	0.002	0
.	19.01.15-23.03.28-1-391783	133	21	21	0	0	0	693	17	17	0	0	NA	NA	NA	37	45	174	512	172	159	448	86	10	27	26	0.057	0.053	0.151
.	19.01.15-23.03.29-1-391789	81	5	5	1	0	0	674	4	4	0	0	NA	NA	NA	25	25	167	501	170	150	441	83	0	13	1	0	0.026	0.006
.	19.01.15-23.03.29-1-391790	65	2	2	1	0	1	502	1	1	0	0	NA	NA	NA	15	14	167	492	168	115	327	60	0	2	0	0	0.004	0
.	19.01.15-23.03.34-1-391793	31	1	1	0	0	0	0	0	0	0	0	NA	NA	NA	10	6	164	491	164	0	0	0	0	0	3	0	0	0.018
.	19.01.15-23.03.41-1-391798	63	5	5	2	0	2	671	4	4	0	0	NA	NA	NA	28	21	164	503	167	147	439	85	0	18	0	0	0.036	0
.	19.01.15-23.03.41-1-391799	33	1	1	0	0	0	0	0	0	0	0	NA	NA	NA	18	12	164	498	163	0	0	0	0	2	0	0	0.004	0
.	19.01.15-23.03.43-1-391800	115	8	8	0	0	0	681	7	7	0	0	NA	NA	NA	37	35	168	512	168	147	450	84	15	10	4	0.089	0.02	0.024
.	19.01.15-23.03.45-1-391803	119	15	15	3	0	2	690	13	13	0	0	NA	NA	NA	31	40	170	515	168	152	454	84	4	16	18	0.024	0.031	0.107
.	19.01.15-23.03.50-1-391806	205	20	20	6	0	3	724	18	18	0	0	NA	NA	NA	72	71	173	532	179	156	474	94	44	45	4	0.254	0.085	0.022
.	19.01.15-23.03.54-1-391823	93	10	10	2	0	2	671	8	8	0	0	NA	NA	NA	32	25	169	500	169	151	437	83	5	25	9	0.03	0.05	0.053
.	19.01.15-23.03.59-1-391829	121	9	9	3	0	3	683	7	7	0	0	NA	NA	NA	37	32	167	506	172	149	448	86	0	26	9	0	0.051	0.052
.	19.01.15-23.04.04-1-391833	62	2	2	2	0	2	671	1	1	0	0	NA	NA	NA	20	24	168	501	168	147	441	83	0	3	0	0	0.006	0
.	19.01.15-23.04.07-1-391835	148	17	17	5	0	4	687	16	16	0	0	NA	NA	NA	31	40	175	506	172	160	445	82	14	40	12	0.08	0.079	0.07
.	19.01.15-23.04.10-1-391837	152	8	8	2	0	2	683	7	7	0	0	NA	NA	NA	54	39	171	511	170	152	446	85	2	23	5	0.012	0.045	0.029
.	19.01.15-23.04.13-1-391838	66	3	3	1	0	1	668	2	2	0	0	NA	NA	NA	30	25	168	502	168	148	436	84	0	10	0	0	0.02	0
.	19.01.15-23.04.18-1-391843	113	5	5	2	0	1	692	3	3	0	0	NA	NA	NA	51	51	168	521	175	144	459	89	8	16	2	0.048	0.031	0.011
.	19.01.15-23.04.19-1-391845	118	10	10	5	0	3	704	9	9	0	0	NA	NA	NA	42	53	171	519	176	155	459	90	10	28	0	0.058	0.054	0
.	19.01.15-23.04.20-1-391847	144	10	10	1	0	1	687	8	8	0	0	NA	NA	NA	35	32	174	502	169	157	446	84	9	15	1	0.052	0.03	0.006
.	19.01.15-23.04.25-1-391861	113	14	14	3	0	3	707	10	10	0	0	NA	NA	NA	38	57	176	522	172	157	461	89	20	27	7	0.114	0.052	0.041
.	19.01.15-23.04.29-1-391867	88	5	5	2	0	2	675	3	3	0	0	NA	NA	NA	25	30	171	503	169	151	439	85	0	12	0	0	0.024	0
.	19.01.15-23.04.57-1-391887	122	9	9	2	0	2	684	8	8	0	0	NA	NA	NA	36	36	172	512	165	153	450	81	22	17	9	0.128	0.033	0.055
.	19.01.15-23.04.57-1-391892	123	8	8	2	0	1	682	7	7	0	0	NA	NA	NA	45	34	171	504	172	151	445	86	7	20	3	0.041	0.04	0.017
.	19.01.15-23.04.58-1-391893	32	1	1	0	0	0	0	0	0	0	0	NA	NA	NA	10	9	164	493	165	0	0	0	0	0	2	0	0	0.012
.	19.01.15-23.04.59-1-391895	140	14	14	3	0	3	708	11	11	0	0	NA	NA	NA	49	53	176	515	175	155	461	92	24	26	1	0.136	0.05	0.006
.	19.01.15-23.05.01-1-391899	94	5	5	0	0	0	681	3	3	0	0	NA	NA	NA	37	26	167	503	169	147	449	85	10	11	2	0.06	0.022	0.012
.	19.01.15-23.05.05-1-391902	148	14	14	3	0	3	703	11	11	0	0	NA	NA	NA	39	53	174	516	176	157	454	92	5	33	12	0.029	0.064	0.068
.	19.01.15-23.05.07-1-391903	60	2	2	1	0	1	401	1	1	0	0	NA	NA	NA	14	22	166	504	165	94	256	51	0	1	0	0	0.002	0
.	19.01.15-23.05.15-1-391905	211	40	40	17	0	12	705	38	38	0	0	NA	NA	NA	70	58	175	524	172	157	459	89	37	94	34	0.211	0.179	0.198
.	19.01.15-23.05.16-1-391906	119	8	8	3	0	3	693	6	6	0	0	NA	NA	NA	39	40	171	513	169	156	453	84	0	27	2	0	0.053	0.012
.	19.01.15-23.05.20-1-391913	37	1	1	0	0	0	0	0	0	0	0	NA	NA	NA	6	10	164	493	166	0	0	0	3	0	0	0.018	0	0
.	19.01.15-23.05.21-1-391917	34	1	1	0	0	0	0	0	0	0	0	NA	NA	NA	8	7	165	490	165	0	0	0	0	0	0	0	0	0
.	19.01.15-23.05.23-1-391920	122	5	5	0	0	0	699	4	4	0	0	NA	NA	NA	41	47	172	517	171	154	459	86	3	5	8	0.017	0.01	0.047
.	19.01.15-23.05.23-1-391921	91	7	7	1	0	1	668	6	6	0	0	NA	NA	NA	38	27	167	505	168	148	436	84	4	14	4	0.024	0.028	0.024
.	19.01.15-23.05.24-1-391923	121	16	16	6	0	5	683	14	14	0	0	NA	NA	NA	31	33	171	504	171	152	446	85	9	29	2	0.053	0.058	0.012
.	19.01.15-23.05.24-1-391924	93	7	7	2	0	2	671	6	6	0	0	NA	NA	NA	36	21	167	503	164	145	448	78	8	7	6	0.048	0.014	0.037
.	19.01.15-23.05.31-1-391936	90	3	3	1	0	1	682	2	2	0	0	NA	NA	NA	24	25	169	500	169	153	446	83	0	8	1	0	0.016	0.006
.	19.01.15-23.05.35-1-391940	65	4	4	1	0	1	683	3	3	0	0	NA	NA	NA	25	29	170	507	165	154	449	80	7	7	0	0.041	0.014	0
.	19.01.15-23.05.37-1-391945	63	4	4	2	0	2	661	3	3	0	0	NA	NA	NA	33	21	165	502	167	144	436	81	1	11	0	0.006	0.022	0
.	19.01.15-23.05.43-1-391953	32	1	1	0	0	0	0	0	0	0	0	NA	NA	NA	12	5	163	491	164	0	0	0	0	3	0	0	0.006	0
.	19.01.15-23.05.44-1-391955	146	12	12	5	0	4	693	10	10	0	0	NA	NA	NA	45	39	168	517	167	150	461	82	8	23	13	0.048	0.044	0.078
.	19.01.15-23.05.44-1-391956	62	2	2	1	0	0	671	1	1	0	0	NA	NA	NA	25	21	165	502	167	148	442	81	0	5	1	0	0.01	0.006
.	19.01.15-23.05.45-1-391958	124	11	11	5	0	3	688	9	9	0	0	NA	NA	NA	47	32	169	507	169	151	451	86	0	35	20	0	0.069	0.118
.	19.01.15-23.05.47-1-391959	33	1	1	0	0	0	0	0	0	0	0	NA	NA	NA	14	9	165	494	163	0	0	0	0	0	0	0	0	0
.	19.01.15-23.05.49-1-391961	123	13	13	3	0	2	695	10	10	0	0	NA	NA	NA	32	47	170	522	168	147	462	86	7	23	8	0.041	0.044	0.048
.	19.01.15-23.05.54-1-391979	117	6	6	0	0	0	678	4	4	0	0	NA	NA	NA	30	27	170	504	166	150	446	82	0	5	9	0	0.01	0.054
.	19.01.15-23.05.54-1-391980	90	6	6	4	0	3	680	5	5	0	0	NA	NA	NA	36	31	170	505	169	148	447	85	9	5	12	0.053	0.01	0.071
.	19.01.15-23.05.55-1-391981	65	2	2	0	0	0	197	1	1	0	0	NA	NA	NA	22	22	170	499	166	46	124	27	0	1	2	0	0.002	0.012
.	19.01.15-23.05.58-1-391985	117	13	13	2	0	1	682	11	11	0	0	NA	NA	NA	46	44	172	515	170	151	445	86	12	25	2	0.07	0.049	0.012
.	19.01.15-23.06.04-1-391988	32	1	1	0	0	0	0	0	0	0	0	NA	NA	NA	8	11	163	497	164	0	0	0	1	0	0	0.006	0	0
.	19.01.15-23.06.06-1-391990	123	11	11	8	0	6	686	8	8	0	0	NA	NA	NA	48	40	173	511	169	153	449	84	10	22	9	0.058	0.043	0.053
.	19.01.15-23.06.12-1-391992	159	13	13	3	0	2	711	11	11	0	0	NA	NA	NA	48	66	174	530	175	152	472	87	15	50	4	0.086	0.094	0.023
.	19.01.15-23.06.12-1-391993	119	12	12	2	0	1	702	11	11	0	0	NA	NA	NA	39	55	172	519	177	155	457	90	14	17	4	0.081	0.033	0.023
.	19.01.15-23.06.13-1-391994	127	8	8	2	0	1	685	7	7	0	0	NA	NA	NA	43	47	169	516	175	149	451	85	9	4	18	0.053	0.008	0.103
.	19.01.15-23.06.14-1-391995	87	4	4	1	0	0	689	3	3	0	0	NA	NA	NA	24	36	171	513	165	153	454	82	5	6	5	0.029	0.012	0.03
.	19.01.15-23.06.14-1-391996	89	7	7	1	0	0	691	6	6	0	0	NA	NA	NA	16	30	166	509	168	149	457	85	0	18	8	0	0.035	0.048
.	19.01.15-23.06.17-1-391997	207	12	12	6	0	5	724	10	10	0	0	NA	NA	NA	42	61	177	523	174	160	471	93	18	35	4	0.102	0.067	0.023
.	19.01.15-23.06.27-1-392014	37	1	1	0	0	0	0	0	0	0	0	NA	NA	NA	11	13	170	493	163	0	0	0	0	0	0	0	0	0
.	19.01.15-23.06.30-1-392019	88	8	8	7	0	4	682	7	7	0	0	NA	NA	NA	28	36	171	510	168	154	443	85	0	44	5	0	0.086	0.03
.	19.01.15-23.06.30-1-392020	94	4	4	0	0	0	670	2	2	0	0	NA	NA	NA	29	20	165	503	165	149	440	81	0	6	0	0	0.012	0
.	19.01.15-23.06.34-1-392021	64	5	5	1	0	1	664	4	4	0	0	NA	NA	NA	33	21	166	500	168	147	435	82	0	15	0	0	0.03	0
.	19.01.15-23.06.34-1-392025	178	9	9	2	0	1	692	7	7	0	0	NA	NA	NA	69	44	171	511	175	151	454	87	0	14	37	0	0.027	0.211
.	19.01.15-23.06.38-1-392033	82	4	4	0	0	0	684	3	3	0	0	NA	NA	NA	13	26	164	508	167	148	452	84	8	6	0	0.049	0.012	0
.	19.01.15-23.06.38-1-392034	89	4	4	1	0	1	697	3	3	0	0	NA	NA	NA	23	38	170	516	165	151	463	83	2	4	3	0.012	0.008	0.018
.	19.01.15-23.06.44-1-392041	60	2	2	0	0	0	671	1	1	0	0	NA	NA	NA	36	30	169	506	168	148	440	83	0	10	0	0	0.02	0
.	19.01.15-23.06.46-1-392044	65	7	7	2	0	2	673	6	6	0	0	NA	NA	NA	23	19	167	498	167	151	437	85	0	19	4	0	0.038	0.024
.	19.01.15-23.06.46-1-392045	61	3	3	1	0	1	677	2	2	0	0	NA	NA	NA	24	31	169	504	171	150	447	80	4	1	0	0.024	0.002	0
.	19.01.15-23.06.51-1-392061	121	4	4	1	0	1	693	3	3	0	0	NA	NA	NA	30	38	171	511	169	154	456	83	0	8	3	0	0.016	0.018
.	19.01.15-23.06.55-1-392063	92	4	4	0	0	0	685	2	2	0	0	NA	NA	NA	29	31	169	504	171	150	448	87	0	10	0	0	0.02	0
.	19.01.15-23.07.02-1-392069	62	5	5	1	0	1	674	3	3	0	0	NA	NA	NA	29	27	169	506	165	151	446	77	3	13	0	0.018	0.026	0
.	19.01.15-23.07.02-1-392070	120	7	7	0	0	0	678	4	4	0	0	NA	NA	NA	37	25	167	506	165	149	448	81	3	17	10	0.018	0.034	0.061
.	19.01.15-23.07.05-1-392071	67	2	2	0	0	0	667	0	0	0	0	NA	NA	NA	25	22	167	501	167	146	442	79	0	6	2	0	0.012	0.012
.	19.01.15-23.07.06-1-392073	118	12	12	2	0	2	680	10	10	0	0	NA	NA	NA	40	40	170	515	168	147	451	82	5	24	1	0.029	0.047	0.006
.	19.01.15-23.07.07-1-392074	116	8	8	4	0	4	682	6	6	0	0	NA	NA	NA	29	38	174	507	170	155	442	85	3	17	1	0.017	0.034	0.006
.	19.01.15-23.07.10-1-392076	35	1	1	0	0	0	0	0	0	0	0	NA	NA	NA	8	11	166	496	162	0	0	0	0	0	0	0	0	0
.	19.01.15-23.07.11-1-392077	118	5	5	3	0	2	687	4	4	0	0	NA	NA	NA	34	39	176	508	168	158	445	84	2	23	6	0.011	0.045	0.036
.	19.01.15-23.07.13-1-392078	92	10	10	2	0	2	684	9	9	0	0	NA	NA	NA	34	35	170	511	167	155	452	77	1	17	8	0.006	0.033	0.048
.	19.01.15-23.07.15-1-392079	147	13	13	3	0	3	695	11	11	0	0	NA	NA	NA	51	53	170	527	169	153	461	81	0	23	14	0	0.044	0.083
.	19.01.15-23.07.21-1-392087	68	5	5	1	0	1	669	4	4	0	0	NA	NA	NA	25	22	168	498	169	151	434	84	7	0	9	0.042	0	0.053
.	19.01.15-23.07.22-1-392090	117	12	12	4	0	4	681	11	11	0	0	NA	NA	NA	48	40	168	514	171	146	453	82	8	24	7	0.048	0.047	0.041
.	19.01.15-23.07.27-1-392096	88	3	3	1	0	1	689	2	2	0	0	NA	NA	NA	29	40	173	508	172	153	449	87	5	15	0	0.029	0.03	0
.	19.01.15-23.07.28-1-392097	182	30	30	7	0	4	708	26	26	0	0	NA	NA	NA	39	49	173	517	172	158	463	87	46	37	10	0.266	0.072	0.058
.	19.01.15-23.07.31-1-392104	125	12	12	5	0	4	689	9	9	0	0	NA	NA	NA	35	46	172	518	169	152	455	82	11	21	14	0.064	0.041	0.083
.	19.01.15-23.07.31-1-392105	185	23	23	5	0	5	703	21	21	0	0	NA	NA	NA	38	52	174	520	171	158	462	83	9	38	8	0.052	0.073	0.047
.	19.01.15-23.07.33-1-392108	95	7	7	0	0	0	682	5	5	0	0	NA	NA	NA	33	39	176	506	170	156	442	84	8	13	2	0.045	0.026	0.012
.	19.01.15-23.07.39-1-392114	85	3	3	0	0	0	676	2	2	0	0	NA	NA	NA	23	27	172	503	165	149	447	80	0	5	3	0	0.01	0.018
.	19.01.15-23.07.40-1-392116	31	1	1	1	0	1	0	0	0	0	0	NA	NA	NA	6	10	166	495	162	0	0	0	0	3	0	0	0.006	0
.	19.01.15-23.07.42-1-392117	86	9	9	2	0	2	679	8	8	0	0	NA	NA	NA	34	35	173	510	165	149	451	79	3	12	1	0.017	0.024	0.006
.	19.01.15-23.07.45-1-392120	125	7	7	3	0	3	697	6	6	0	0	NA	NA	NA	43	48	174	517	170	157	460	80	2	24	8	0.011	0.046	0.047
.	19.01.15-23.07.47-1-392122	64	3	3	1	0	1	680	2	2	0	0	NA	NA	NA	25	30	168	507	168	152	447	81	0	7	3	0	0.014	0.018
.	19.01.15-23.07.55-1-392140	88	4	4	2	0	2	677	3	3	0	0	NA	NA	NA	38	32	168	505	172	147	445	85	10	4	0	0.06	0.008	0
.	19.01.15-23.07.56-1-392141	123	9	9	2	0	1	680	8	8	0	0	NA	NA	NA	43	36	175	507	167	158	441	81	0	33	5	0	0.065	0.03
.	19.01.15-23.08.01-1-392146	119	9	9	3	0	0	690	8	8	0	0	NA	NA	NA	48	43	169	509	178	150	448	92	22	22	12	0.13	0.043	0.067
.	19.01.15-23.08.03-1-392147	90	9	9	4	0	3	689	8	8	0	0	NA	NA	NA	23	37	170	512	168	152	457	80	5	36	3	0.029	0.07	0.018
.	19.01.15-23.08.04-1-392148	123	19	19	5	0	4	692	18	18	0	0	NA	NA	NA	37	49	176	517	169	151	458	83	14	55	15	0.08	0.106	0.089
.	19.01.15-23.08.05-1-392149	119	11	11	5	0	5	684	10	10	0	0	NA	NA	NA	45	39	172	512	168	151	449	84	6	17	19	0.035	0.033	0.113
.	19.01.15-23.08.08-1-392150	118	14	14	7	0	6	680	13	13	0	0	NA	NA	NA	37	31	172	505	167	150	447	83	7	23	15	0.041	0.046	0.09
.	19.01.15-23.08.17-1-392157	204	14	14	3	0	2	717	13	13	0	0	NA	NA	NA	51	73	180	530	176	161	469	87	12	27	6	0.067	0.051	0.034
.	19.01.15-23.08.24-1-392165	121	7	7	1	0	1	696	5	5	0	0	NA	NA	NA	29	44	175	512	170	158	454	84	4	12	7	0.023	0.023	0.041
.	19.01.15-23.08.29-1-392178	150	12	12	4	0	3	683	10	10	0	0	NA	NA	NA	53	34	173	503	171	154	441	88	6	34	8	0.035	0.068	0.047
.	19.01.15-23.08.29-1-392179	63	2	2	0	0	0	670	1	1	0	0	NA	NA	NA	27	24	169	500	168	149	441	80	0	7	6	0	0.014	0.036
.	19.01.15-23.08.29-1-392180	94	4	4	0	0	0	681	3	3	0	0	NA	NA	NA	23	19	169	498	165	150	446	85	0	9	5	0	0.018	0.03
.	19.01.15-23.08.31-1-392181	116	10	10	4	0	3	683	9	9	0	0	NA	NA	NA	44	39	169	508	175	151	444	88	5	29	3	0.03	0.057	0.017
.	19.01.15-23.08.40-1-392192	153	23	23	10	0	8	699	22	22	0	0	NA	NA	NA	38	48	171	516	174	151	458	90	35	53	15	0.205	0.103	0.086
.	19.01.15-23.08.44-1-392194	146	18	18	3	0	2	684	16	16	0	0	NA	NA	NA	49	46	168	514	177	150	446	88	11	53	16	0.065	0.103	0.09
.	19.01.15-23.08.46-1-392195	92	4	4	2	0	2	679	3	3	0	0	NA	NA	NA	35	35	169	512	167	150	449	80	4	11	0	0.024	0.021	0
.	19.01.15-23.08.46-1-392196	125	9	9	0	0	0	680	8	8	0	0	NA	NA	NA	60	36	169	509	171	150	445	85	11	18	9	0.065	0.035	0.053
.	19.01.15-23.08.46-1-392197	122	11	11	2	0	2	685	10	10	0	0	NA	NA	NA	40	38	169	517	165	148	454	83	18	29	9	0.107	0.056	0.055
.	19.01.15-23.08.52-1-392214	57	2	2	1	0	1	199	1	1	0	0	NA	NA	NA	17	12	165	494	166	45	127	27	0	5	0	0	0.01	0
.	19.01.15-23.08.57-1-392221	66	2	2	1	0	1	674	1	1	0	0	NA	NA	NA	30	20	166	503	164	149	445	80	0	5	0	0	0.01	0
.	19.01.15-23.08.59-1-392222	91	5	5	1	0	1	686	4	4	0	0	NA	NA	NA	29	40	169	512	172	152	450	84	8	6	2	0.047	0.012	0.012
.	19.01.15-23.09.02-1-392225	87	6	6	0	0	0	669	5	5	0	0	NA	NA	NA	27	25	168	501	169	146	438	85	0	10	3	0	0.02	0.018
.	19.01.15-23.09.11-1-392228	95	6	6	1	0	1	687	4	4	0	0	NA	NA	NA	18	35	167	510	171	147	455	85	9	3	5	0.054	0.006	0.029
.	19.01.15-23.09.12-1-392229	149	13	13	4	0	3	698	11	11	0	0	NA	NA	NA	54	50	170	518	175	148	464	86	26	27	4	0.153	0.052	0.023
.	19.01.15-23.09.20-1-392234	114	13	13	3	0	2	672	10	10	0	0	NA	NA	NA	42	29	171	505	166	150	442	80	19	18	9	0.111	0.036	0.054
.	19.01.15-23.09.26-1-392246	92	5	5	5	0	4	686	4	4	0	0	NA	NA	NA	38	34	169	510	168	152	449	85	0	26	3	0	0.051	0.018
.	19.01.15-23.09.27-1-392247	175	18	18	6	0	3	699	15	15	0	0	NA	NA	NA	59	53	169	522	175	148	463	88	5	60	15	0.03	0.115	0.086
.	19.01.15-23.09.29-1-392254	31	1	1	0	0	0	0	0	0	0	0	NA	NA	NA	10	8	164	493	164	0	0	0	0	0	2	0	0	0.012
.	19.01.15-23.09.30-1-392255	92	8	8	2	0	1	674	7	7	0	0	NA	NA	NA	36	25	164	508	166	144	450	80	9	14	8	0.055	0.028	0.048
.	19.01.15-23.09.32-1-392260	212	18	18	3	0	1	715	15	15	0	0	NA	NA	NA	57	58	177	524	170	157	469	89	10	26	30	0.056	0.05	0.176
.	19.01.15-23.09.35-1-392263	195	10	10	4	0	3	700	5	5	0	0	NA	NA	NA	63	65	177	521	180	154	455	91	0	23	3	0	0.044	0.017
.	19.01.15-23.09.38-1-392269	175	36	36	10	0	9	687	32	32	0	0	NA	NA	NA	48	53	174	523	169	153	453	81	35	74	19	0.201	0.141	0.112
.	19.01.15-23.09.45-1-392270	64	3	3	1	0	1	670	1	1	0	0	NA	NA	NA	26	22	167	498	170	149	437	84	3	5	0	0.018	0.01	0
.	19.01.15-23.09.47-1-392272	126	8	8	2	0	1	692	6	6	0	0	NA	NA	NA	43	38	170	507	174	154	453	85	26	9	12	0.153	0.018	0.069
.	19.01.15-23.09.52-1-392292	213	30	30	7	0	5	707	29	29	0	0	NA	NA	NA	78	60	176	526	171	154	465	88	30	69	22	0.17	0.131	0.129
.	19.01.15-23.09.54-1-392295	88	4	4	1	0	1	677	3	3	0	0	NA	NA	NA	34	30	170	503	170	149	442	86	9	11	5	0.053	0.022	0.029
.	19.01.15-23.09.59-1-392300	119	13	13	4	0	2	690	9	9	0	0	NA	NA	NA	43	42	171	510	174	151	452	87	11	22	29	0.064	0.043	0.167
.	19.01.15-23.10.03-1-392306	32	1	1	0	0	0	0	0	0	0	0	NA	NA	NA	9	9	168	491	163	0	0	0	1	0	0	0.006	0	0
.	19.01.15-23.10.06-1-392307	176	27	27	8	0	6	706	26	26	0	0	NA	NA	NA	64	60	171	521	181	151	459	96	46	60	11	0.269	0.115	0.061
.	19.01.15-23.10.10-1-392310	62	4	4	2	0	1	678	3	3	0	0	NA	NA	NA	25	24	172	498	167	154	439	85	17	7	0	0.099	0.014	0
.	19.01.15-23.10.11-1-392312	205	12	12	3	0	3	708	11	11	0	0	NA	NA	NA	57	65	178	524	176	154	465	89	25	14	4	0.14	0.027	0.023
.	19.01.15-23.10.12-1-392313	156	6	6	3	0	2	708	5	5	0	0	NA	NA	NA	52	59	182	521	169	169	457	82	1	8	5	0.005	0.015	0.03
.	19.01.15-23.10.20-1-392317	64	3	3	0	0	0	674	2	2	0	0	NA	NA	NA	26	21	170	499	165	149	442	83	4	0	6	0.024	0	0.036
.	19.01.15-23.10.34-1-392335	65	5	5	4	0	2	677	4	4	0	0	NA	NA	NA	28	32	168	511	166	151	445	81	0	8	3	0	0.016	0.018
.	19.01.15-23.10.37-1-392339	146	17	17	3	0	2	695	16	16	0	0	NA	NA	NA	38	49	179	512	171	161	449	85	11	46	12	0.061	0.09	0.07
.	19.01.15-23.10.37-1-392340	61	4	4	0	0	0	678	3	3	0	0	NA	NA	NA	15	17	166	500	164	148	449	81	0	3	5	0	0.006	0.03
.	19.01.15-23.10.39-1-392342	62	2	2	0	0	0	677	1	1	0	0	NA	NA	NA	13	16	166	499	164	150	447	80	0	4	4	0	0.008	0.024
.	19.01.15-23.10.39-1-392345	111	4	4	1	0	1	702	3	3	0	0	NA	NA	NA	31	50	169	523	171	146	466	90	5	2	5	0.03	0.004	0.029
.	19.01.15-23.10.49-1-392350	177	29	29	9	0	8	695	24	24	0	0	NA	NA	NA	60	47	175	515	170	154	455	86	43	54	19	0.246	0.105	0.112
.	19.01.15-23.10.50-1-392351	145	8	8	1	0	1	691	6	6	0	0	NA	NA	NA	44	40	175	512	166	157	451	83	0	24	10	0	0.047	0.06
.	19.01.15-23.10.54-1-392368	187	21	21	8	0	3	699	19	19	0	0	NA	NA	NA	51	45	173	513	172	158	453	88	20	20	38	0.116	0.039	0.221
.	19.01.15-23.10.54-1-392369	63	2	2	1	0	1	678	1	1	0	0	NA	NA	NA	26	32	167	503	175	148	442	88	7	0	0	0.042	0	0
.	19.01.15-23.10.55-1-392370	93	6	6	0	0	0	677	5	5	0	0	NA	NA	NA	29	25	164	505	169	143	448	86	5	13	0	0.03	0.026	0
.	19.01.15-23.10.57-1-392375	149	30	30	14	0	13	692	23	23	0	0	NA	NA	NA	40	44	173	510	174	153	449	90	22	55	49	0.127	0.108	0.282
.	19.01.15-23.11.05-1-392377	90	10	10	2	0	2	677	9	9	0	0	NA	NA	NA	33	32	166	504	175	152	440	85	14	18	10	0.084	0.036	0.057
.	19.01.15-23.11.09-1-392381	30	1	1	0	0	0	0	0	0	0	0	NA	NA	NA	10	6	163	494	162	0	0	0	0	0	0	0	0	0
.	19.01.15-23.11.12-1-392382	96	6	6	3	0	3	680	5	5	0	0	NA	NA	NA	31	26	168	503	168	150	447	83	1	19	1	0.006	0.038	0.006
.	19.01.15-23.11.13-1-392383	61	4	4	0	0	0	672	2	2	0	0	NA	NA	NA	19	21	167	501	166	151	439	82	0	11	11	0	0.022	0.066
.	19.01.15-23.11.14-1-392384	62	3	3	1	0	1	669	2	2	0	0	NA	NA	NA	19	19	168	498	166	147	440	82	1	10	0	0.006	0.02	0
.	19.01.15-23.11.16-1-392385	62	2	2	1	0	1	502	1	1	0	0	NA	NA	NA	17	24	167	500	170	114	327	61	0	0	7	0	0	0.041
.	19.01.15-23.11.29-1-392402	117	5	5	3	0	2	678	4	4	0	0	NA	NA	NA	29	26	165	506	168	146	451	81	1	14	7	0.006	0.028	0.042
.	19.01.15-23.11.31-1-392405	153	22	22	5	0	4	695	20	20	0	0	NA	NA	NA	40	49	175	520	167	152	459	84	37	27	23	0.211	0.052	0.138
.	19.01.15-23.11.32-1-392406	97	3	3	1	0	0	675	2	2	0	0	NA	NA	NA	24	26	169	501	169	149	443	83	7	3	0	0.041	0.006	0
.	19.01.15-23.11.32-1-392407	155	7	7	4	0	3	705	6	6	0	0	NA	NA	NA	55	56	170	526	173	153	464	88	6	32	2	0.035	0.061	0.012
.	19.01.15-23.11.33-1-392412	90	6	6	1	0	1	685	4	4	0	0	NA	NA	NA	16	29	168	502	172	149	448	88	8	7	2	0.048	0.014	0.012
.	19.01.15-23.11.34-1-392414	117	5	5	1	0	0	688	4	4	0	0	NA	NA	NA	36	37	168	512	170	151	452	85	4	7	12	0.024	0.014	0.071
.	19.01.15-23.11.34-1-392415	182	18	18	3	0	1	706	16	16	0	0	NA	NA	NA	62	64	175	527	175	150	468	88	32	36	28	0.183	0.068	0.16
.	19.01.15-23.11.47-1-392424	117	11	11	4	0	3	682	10	10	0	0	NA	NA	NA	44	39	168	514	170	141	457	84	18	22	5	0.107	0.043	0.029
.	19.01.15-23.11.47-1-392425	60	2	2	0	0	0	680	1	1	0	0	NA	NA	NA	16	28	166	506	169	147	451	82	4	4	0	0.024	0.008	0
.	19.01.15-23.11.49-1-392427	154	8	8	6	0	5	700	7	7	0	0	NA	NA	NA	44	49	168	521	173	150	462	88	7	21	7	0.042	0.04	0.04
.	19.01.15-23.11.52-1-392445	93	4	4	0	0	0	695	3	3	0	0	NA	NA	NA	42	48	173	518	170	159	454	82	8	12	0	0.046	0.023	0
.	19.01.15-23.11.53-1-392447	34	1	1	0	0	0	0	0	0	0	0	NA	NA	NA	7	8	163	495	163	0	0	0	0	0	0	0	0	0
.	19.01.15-23.11.54-1-392449	87	4	4	0	0	0	680	3	3	0	0	NA	NA	NA	41	37	177	501	172	156	438	86	0	10	2	0	0.02	0.012
.	19.01.15-23.11.56-1-392450	91	12	12	3	0	3	669	9	9	0	0	NA	NA	NA	34	29	166	508	168	145	445	79	4	22	7	0.024	0.043	0.042
.	19.01.15-23.12.03-1-392455	34	1	1	0	0	0	0	0	0	0	0	NA	NA	NA	4	6	163	492	164	0	0	0	2	0	0	0.012	0	0
.	19.01.15-23.12.05-1-392458	119	10	10	2	0	2	691	9	9	0	0	NA	NA	NA	32	42	172	513	170	155	452	84	2	23	9	0.012	0.045	0.053
.	19.01.15-23.12.10-1-392460	115	7	7	5	0	5	693	6	6	0	0	NA	NA	NA	34	40	173	509	171	154	453	86	5	15	3	0.029	0.029	0.018
.	19.01.15-23.12.12-1-392463	59	2	2	0	0	0	671	1	1	0	0	NA	NA	NA	25	14	166	497	164	148	442	81	5	7	0	0.03	0.014	0
.	19.01.15-23.12.13-1-392465	99	7	7	2	0	2	685	6	6	0	0	NA	NA	NA	29	35	166	510	172	150	449	86	6	12	6	0.036	0.024	0.035
.	19.01.15-23.12.13-1-392466	32	1	1	1	0	1	0	0	0	0	0	NA	NA	NA	7	3	164	489	163	0	0	0	0	0	1	0	0	0.006
.	19.01.15-23.12.13-1-392467	95	8	8	1	0	0	683	6	6	0	0	NA	NA	NA	40	39	167	512	173	146	449	88	9	14	6	0.054	0.027	0.035
.	19.01.15-23.12.14-1-392468	118	6	6	1	0	1	692	5	5	0	0	NA	NA	NA	39	38	169	511	171	151	457	84	0	12	8	0	0.023	0.047
.	19.01.15-23.12.15-1-392470	60	2	2	2	0	1	677	1	1	0	0	NA	NA	NA	21	24	170	499	168	152	440	85	0	11	4	0	0.022	0.024
.	19.01.15-23.12.20-1-392475	66	5	5	2	0	2	676	2	2	0	0	NA	NA	NA	25	25	166	503	169	148	447	81	4	7	1	0.024	0.014	0.006
.	19.01.15-23.12.27-1-392488	112	13	13	5	0	2	695	12	12	0	0	NA	NA	NA	32	42	172	512	171	154	453	88	14	14	5	0.081	0.027	0.029
.	19.01.15-23.12.28-1-392493	32	1	1	1	0	1	0	0	0	0	0	NA	NA	NA	9	7	163	495	162	0	0	0	2	0	0	0.012	0	0
.	19.01.15-23.12.30-1-392494	147	11	11	4	0	3	699	9	9	0	0	NA	NA	NA	37	48	172	513	176	152	456	91	36	15	16	0.209	0.029	0.091
.	19.01.15-23.12.31-1-392495	97	4	4	2	0	2	687	3	3	0	0	NA	NA	NA	27	36	170	509	170	155	448	84	0	9	15	0	0.018	0.088
.	19.01.15-23.12.31-1-392496	87	9	9	3	0	3	677	8	8	0	0	NA	NA	NA	29	29	170	505	167	152	445	80	2	25	7	0.012	0.05	0.042
.	19.01.15-23.12.33-1-392499	92	6	6	1	0	1	678	5	5	0	0	NA	NA	NA	36	29	169	503	170	152	440	86	0	16	7	0	0.032	0.041
.	19.01.15-23.12.34-1-392500	60	2	2	0	0	0	299	1	1	0	0	NA	NA	NA	15	12	167	493	165	72	188	39	1	0	0	0.006	0	0
.	19.01.15-23.12.37-1-392508	125	9	9	5	0	5	675	8	8	0	0	NA	NA	NA	51	34	168	511	168	144	447	84	7	21	3	0.042	0.041	0.018
.	19.01.15-23.12.38-1-392510	86	8	8	4	0	4	682	7	7	0	0	NA	NA	NA	36	37	174	508	168	157	445	80	15	7	16	0.086	0.014	0.095
.	19.01.15-23.12.46-1-392516	88	3	3	0	0	0	677	2	2	0	0	NA	NA	NA	20	29	168	505	169	149	445	83	0	6	0	0	0.012	0
.	19.01.15-23.12.50-1-392518	121	9	9	3	0	1	694	7	7	0	0	NA	NA	NA	29	40	172	509	172	149	456	89	6	14	0	0.035	0.028	0
.	19.01.15-23.12.53-1-392534	64	4	4	1	0	1	676	2	2	0	0	NA	NA	NA	23	25	168	505	165	151	444	81	12	7	0	0.071	0.014	0
.	19.01.15-23.12.53-1-392535	31	1	1	0	0	0	0	0	0	0	0	NA	NA	NA	10	6	164	493	162	0	0	0	0	0	0	0	0	0
.	19.01.15-23.12.54-1-392536	98	7	7	3	0	3	686	5	5	0	0	NA	NA	NA	33	38	168	514	169	149	452	85	9	24	1	0.054	0.047	0.006
.	19.01.15-23.12.54-1-392537	29	1	1	1	0	1	0	0	0	0	0	NA	NA	NA	4	10	167	494	162	0	0	0	0	0	2	0	0	0.012
.	19.01.15-23.12.56-1-392539	188	49	49	10	0	6	708	47	47	0	0	NA	NA	NA	59	54	174	519	174	157	462	89	26	112	28	0.149	0.216	0.161
.	19.01.15-23.12.58-1-392545	35	1	1	0	0	0	0	0	0	0	0	NA	NA	NA	9	6	164	493	162	0	0	0	0	1	0	0	0.002	0
.	19.01.15-23.12.59-1-392546	111	9	9	0	0	0	699	6	6	0	0	NA	NA	NA	36	50	175	515	173	157	456	86	1	12	8	0.006	0.023	0.046
.	19.01.15-23.13.00-1-392547	88	9	9	1	0	1	675	8	8	0	0	NA	NA	NA	29	23	166	502	168	148	444	83	17	14	7	0.102	0.028	0.042
.	19.01.15-23.13.00-1-392549	85	5	5	0	0	0	671	4	4	0	0	NA	NA	NA	34	25	171	499	168	152	436	83	0	5	2	0	0.01	0.012
.	19.01.15-23.13.03-1-392552	127	12	12	4	0	4	693	9	9	0	0	NA	NA	NA	46	45	170	517	171	150	458	85	3	23	20	0.018	0.044	0.117
.	19.01.15-23.13.11-1-392557	147	9	9	3	0	2	685	7	7	0	0	NA	NA	NA	44	41	169	515	170	151	451	83	3	6	13	0.018	0.012	0.076
.	19.01.15-23.13.11-1-392558	36	1	1	0	0	0	0	0	0	0	0	NA	NA	NA	13	14	163	499	165	0	0	0	0	0	0	0	0	0
.	19.01.15-23.13.14-1-392561	93	8	8	0	0	0	662	6	6	0	0	NA	NA	NA	33	23	171	497	168	150	431	81	0	21	2	0	0.042	0.012
.	19.01.15-23.13.16-1-392563	201	19	19	8	0	6	712	17	17	0	0	NA	NA	NA	63	58	177	522	172	161	463	88	37	28	12	0.209	0.054	0.07
.	19.01.15-23.13.18-1-392566	120	14	14	2	0	2	692	12	12	0	0	NA	NA	NA	41	45	172	511	175	150	453	89	0	36	7	0	0.07	0.04
.	19.01.15-23.13.21-1-392574	38	1	1	0	0	0	0	0	0	0	0	NA	NA	NA	4	11	165	495	164	0	0	0	0	0	0	0	0	0
.	19.01.15-23.13.24-1-392581	60	3	3	0	0	0	673	2	2	0	0	NA	NA	NA	21	21	164	500	170	144	446	83	7	1	0	0.043	0.002	0
.	19.01.15-23.13.25-1-392582	62	2	2	1	0	1	249	1	1	0	0	NA	NA	NA	22	12	167	494	164	55	160	34	0	2	1	0	0.004	0.006
.	19.01.15-23.13.30-1-392590	98	7	7	2	0	2	682	5	5	0	0	NA	NA	NA	24	28	172	502	167	152	450	80	0	11	17	0	0.022	0.102
.	19.01.15-23.13.32-1-392591	146	7	7	2	0	1	697	6	6	0	0	NA	NA	NA	53	53	173	523	170	153	459	85	4	18	2	0.023	0.034	0.012
.	19.01.15-23.13.35-1-392598	34	1	1	1	0	1	0	0	0	0	0	NA	NA	NA	9	11	166	494	164	0	0	0	0	1	0	0	0.002	0
.	19.01.15-23.13.35-1-392600	90	8	8	1	0	0	685	7	7	0	0	NA	NA	NA	36	33	167	512	167	146	456	83	15	23	7	0.09	0.045	0.042
.	19.01.15-23.13.37-1-392603	66	3	3	0	0	0	670	2	2	0	0	NA	NA	NA	27	20	165	502	166	145	444	81	9	0	4	0.055	0	0.024
.	19.01.15-23.13.40-1-392604	151	13	13	4	0	3	690	11	11	0	0	NA	NA	NA	49	41	173	511	170	153	448	89	2	30	9	0.012	0.059	0.053
.	19.01.15-23.13.46-1-392610	120	7	7	1	0	1	697	3	3	0	0	NA	NA	NA	35	48	169	519	173	151	459	87	9	13	5	0.053	0.025	0.029
.	19.01.15-23.13.49-1-392611	119	7	7	1	0	1	689	6	6	0	0	NA	NA	NA	57	41	173	510	171	151	452	86	0	22	2	0	0.043	0.012
.	19.01.15-23.13.54-1-392627	186	27	27	5	0	4	698	24	24	0	0	NA	NA	NA	54	56	173	528	168	150	467	81	39	37	16	0.225	0.07	0.095
.	19.01.15-23.13.54-1-392628	149	15	15	4	0	3	714	13	13	0	0	NA	NA	NA	42	59	173	529	170	156	471	87	9	48	13	0.052	0.091	0.076
.	19.01.15-23.13.54-1-392629	87	3	3	0	0	0	682	2	2	0	0	NA	NA	NA	24	27	168	503	169	150	447	85	5	11	0	0.03	0.022	0
.	19.01.15-23.14.00-1-392637	64	2	2	0	0	0	678	1	1	0	0	NA	NA	NA	22	27	167	507	166	151	448	79	5	3	0	0.03	0.006	0
.	19.01.15-23.14.08-1-392642	32	1	1	1	0	1	0	0	0	0	0	NA	NA	NA	10	12	164	498	163	0	0	0	0	1	0	0	0.002	0
.	19.01.15-23.14.08-1-392643	62	2	2	0	0	0	671	1	1	0	0	NA	NA	NA	29	20	166	501	166	148	443	80	0	5	0	0	0.01	0
.	19.01.15-23.14.09-1-392644	149	18	18	9	0	6	692	15	15	0	0	NA	NA	NA	50	43	172	509	175	151	452	89	25	49	6	0.145	0.096	0.034
.	19.01.15-23.14.10-1-392645	89	3	3	1	0	1	679	2	2	0	0	NA	NA	NA	36	32	170	509	166	152	445	82	3	6	0	0.018	0.012	0
.	19.01.15-23.14.10-1-392646	66	3	3	1	0	1	350	2	2	0	0	NA	NA	NA	22	19	166	499	167	78	227	45	4	1	0	0.024	0.002	0
.	19.01.15-23.14.15-1-392649	100	4	4	1	0	1	679	2	2	0	0	NA	NA	NA	35	37	170	510	170	149	447	83	0	7	4	0	0.014	0.024
.	19.01.15-23.14.19-1-392653	95	7	7	3	0	1	675	6	6	0	0	NA	NA	NA	31	26	166	502	171	147	444	84	3	17	0	0.018	0.034	0
.	19.01.15-23.14.23-1-392660	91	4	4	2	0	1	680	3	3	0	0	NA	NA	NA	35	25	167	502	169	153	442	85	0	9	3	0	0.018	0.018
.	19.01.15-23.14.23-1-392661	154	9	9	0	0	0	688	8	8	0	0	NA	NA	NA	51	42	169	514	172	147	453	88	0	11	17	0	0.021	0.099
.	19.01.15-23.14.28-1-392671	128	8	8	2	0	1	697	6	6	0	0	NA	NA	NA	44	48	167	524	170	146	465	86	5	23	3	0.03	0.044	0.018
.	19.01.15-23.14.31-1-392675	91	4	4	2	0	1	686	2	2	0	0	NA	NA	NA	22	28	169	503	169	150	448	88	3	5	5	0.018	0.01	0.03
.	19.01.15-23.14.33-1-392676	124	14	14	4	0	1	688	13	13	0	0	NA	NA	NA	47	45	175	515	168	153	452	83	8	29	15	0.046	0.056	0.089
.	19.01.15-23.14.39-1-392685	64	6	6	2	0	1	673	5	5	0	0	NA	NA	NA	24	23	166	503	167	145	444	84	0	26	5	0	0.052	0.03
.	19.01.15-23.14.40-1-392686	123	6	6	3	0	2	694	4	4	0	0	NA	NA	NA	38	52	169	520	176	151	456	87	3	9	13	0.018	0.017	0.074
.	19.01.15-23.14.40-1-392687	123	6	6	1	0	1	687	5	5	0	0	NA	NA	NA	47	40	173	513	167	156	446	85	4	12	4	0.023	0.023	0.024
.	19.01.15-23.14.46-1-392691	63	2	2	0	0	0	678	0	0	0	0	NA	NA	NA	27	32	172	504	169	153	441	84	0	6	2	0	0.012	0.012
.	19.01.15-23.14.46-1-392692	143	9	9	4	0	3	702	7	7	0	0	NA	NA	NA	45	51	174	518	172	155	461	86	17	13	22	0.098	0.025	0.128
.	19.01.15-23.14.48-1-392693	90	4	4	1	0	1	688	3	3	0	0	NA	NA	NA	39	37	168	514	168	150	454	84	0	11	5	0	0.021	0.03
.	19.01.15-23.14.50-1-392694	92	4	4	0	0	0	675	2	2	0	0	NA	NA	NA	40	30	167	507	169	150	441	84	1	9	0	0.006	0.018	0
.	19.01.15-23.14.59-1-392718	84	6	6	0	0	0	673	5	5	0	0	NA	NA	NA	27	18	167	496	168	153	438	82	4	13	5	0.024	0.026	0.03
.	19.01.15-23.15.01-1-392719	59	2	2	0	0	0	301	1	1	0	0	NA	NA	NA	10	22	169	498	168	70	193	38	0	3	0	0	0.006	0
.	19.01.15-23.15.01-1-392720	59	2	2	1	0	1	674	1	1	0	0	NA	NA	NA	30	25	169	502	167	151	441	82	0	3	1	0	0.006	0.006
.	19.01.15-23.15.02-1-392722	63	2	2	1	0	1	681	1	1	0	0	NA	NA	NA	24	26	170	503	166	156	442	83	0	14	0	0	0.028	0
.	19.01.15-23.15.05-1-392723	143	21	21	7	0	5	684	20	20	0	0	NA	NA	NA	39	39	175	511	166	152	452	80	17	60	17	0.097	0.117	0.102
.	19.01.15-23.15.06-1-392724	32	1	1	0	0	0	0	0	0	0	0	NA	NA	NA	5	12	167	494	164	0	0	0	0	0	0	0	0	0
.	19.01.15-23.15.08-1-392725	140	7	7	2	0	0	702	6	6	0	0	NA	NA	NA	39	53	174	519	173	151	459	92	11	12	3	0.063	0.023	0.017
.	19.01.15-23.15.09-1-392726	125	13	13	3	0	2	697	11	11	0	0	NA	NA	NA	45	50	172	519	172	152	461	84	10	34	2	0.058	0.066	0.012
.	19.01.15-23.15.12-1-392730	60	3	3	1	0	1	665	2	2	0	0	NA	NA	NA	26	19	168	498	166	148	438	79	6	0	2	0.036	0	0.012
.	19.01.15-23.15.12-1-392732	119	7	7	2	0	2	687	6	6	0	0	NA	NA	NA	33	38	172	510	169	150	455	82	0	10	4	0	0.02	0.024
.	19.01.15-23.15.16-1-392734	34	1	1	0	0	0	0	0	0	0	0	NA	NA	NA	6	11	165	494	165	0	0	0	0	0	0	0	0	0
.	19.01.15-23.15.17-1-392735	142	7	7	3	0	3	687	4	4	0	0	NA	NA	NA	29	33	169	505	172	151	448	88	1	21	7	0.006	0.042	0.041
.	19.01.15-23.15.19-1-392738	87	8	8	1	0	1	680	7	7	0	0	NA	NA	NA	29	33	165	507	174	146	445	89	7	15	2	0.042	0.03	0.011
.	19.01.15-23.15.19-1-392739	90	7	7	5	0	3	682	6	6	0	0	NA	NA	NA	24	30	166	510	167	147	452	83	8	7	30	0.048	0.014	0.18
.	19.01.15-23.15.27-1-392751	35	1	1	0	0	0	0	0	0	0	0	NA	NA	NA	7	15	166	499	163	0	0	0	0	2	0	0	0.004	0
.	19.01.15-23.15.29-1-392755	60	3	3	0	0	0	678	2	2	0	0	NA	NA	NA	21	21	168	498	168	151	445	82	0	4	8	0	0.008	0.048
.	19.01.15-23.15.33-1-392758	154	8	8	2	0	2	709	5	5	0	0	NA	NA	NA	42	56	176	522	171	158	464	87	2	21	9	0.011	0.04	0.053
.	19.01.15-23.15.35-1-392765	60	3	3	2	0	2	670	2	2	0	0	NA	NA	NA	21	21	164	501	169	144	442	84	3	4	0	0.018	0.008	0
.	19.01.15-23.15.36-1-392767	86	8	8	2	0	2	683	7	7	0	0	NA	NA	NA	36	33	167	511	168	147	454	82	9	14	1	0.054	0.027	0.006
.	19.01.15-23.15.37-1-392769	90	6	6	1	0	1	676	5	5	0	0	NA	NA	NA	29	27	164	510	166	145	448	83	0	5	4	0	0.01	0.024
.	19.01.15-23.15.40-1-392771	34	1	1	0	0	0	0	0	0	0	0	NA	NA	NA	12	10	168	493	162	0	0	0	0	0	0	0	0	0
.	19.01.15-23.15.41-1-392772	58	3	3	1	0	1	672	2	2	0	0	NA	NA	NA	27	22	169	502	164	151	438	83	5	6	0	0.03	0.012	0
.	19.01.15-23.15.43-1-392775	32	1	1	0	0	0	0	0	0	0	0	NA	NA	NA	9	9	166	493	163	0	0	0	0	0	1	0	0	0.006
.	19.01.15-23.15.45-1-392776	69	5	5	3	0	3	672	3	3	0	0	NA	NA	NA	23	20	169	501	163	153	439	80	0	20	5	0	0.04	0.031
.	19.01.15-23.15.45-1-392777	123	15	15	3	0	3	700	13	13	0	0	NA	NA	NA	41	47	173	520	167	155	463	82	22	31	6	0.127	0.06	0.036
.	19.01.15-23.15.45-1-392779	150	13	13	7	0	6	696	11	11	0	0	NA	NA	NA	48	49	175	514	173	155	451	90	14	34	6	0.08	0.066	0.035
.	19.01.15-23.15.51-1-392783	120	10	10	6	0	3	687	9	9	0	0	NA	NA	NA	39	40	166	513	174	147	451	89	14	8	9	0.084	0.016	0.052
.	19.01.15-23.15.55-1-392800	62	4	4	2	0	1	670	3	3	0	0	NA	NA	NA	30	22	168	499	168	149	440	81	2	14	0	0.012	0.028	0
.	19.01.15-23.15.55-1-392801	143	11	11	4	0	3	694	9	9	0	0	NA	NA	NA	49	41	172	512	170	153	456	85	3	26	6	0.017	0.051	0.035
.	19.01.15-23.15.56-1-392802	129	13	13	5	0	4	693	10	10	0	0	NA	NA	NA	39	42	172	512	171	153	453	87	11	38	10	0.064	0.074	0.058
.	19.01.15-23.15.57-1-392806	98	9	9	6	0	4	695	8	8	0	0	NA	NA	NA	38	48	172	518	171	153	456	86	13	23	5	0.076	0.044	0.029
.	19.01.15-23.16.02-1-392809	93	11	11	4	0	3	678	9	9	0	0	NA	NA	NA	44	39	174	509	169	152	444	82	3	22	7	0.017	0.043	0.041
.	19.01.15-23.16.11-1-392813	63	4	4	0	0	0	677	3	3	0	0	NA	NA	NA	21	25	165	506	167	150	445	82	0	7	0	0	0.014	0
.	19.01.15-23.16.12-1-392814	94	8	8	4	0	1	683	7	7	0	0	NA	NA	NA	31	30	170	505	168	155	442	86	18	25	3	0.106	0.05	0.018
.	19.01.15-23.16.13-1-392817	33	1	1	0	0	0	0	0	0	0	0	NA	NA	NA	7	10	165	494	164	0	0	0	0	0	0	0	0	0
.	19.01.15-23.16.14-1-392819	61	2	2	0	0	0	676	1	1	0	0	NA	NA	NA	21	21	166	503	165	149	446	81	0	6	1	0	0.012	0.006
.	19.01.15-23.16.15-1-392820	36	1	1	1	0	1	0	0	0	0	0	NA	NA	NA	7	11	166	493	165	0	0	0	0	2	0	0	0.004	0
.	19.01.15-23.16.18-1-392822	128	8	8	1	0	0	687	5	5	0	0	NA	NA	NA	37	34	172	508	167	154	447	86	10	19	11	0.058	0.037	0.066
.	19.01.15-23.16.20-1-392827	62	3	3	0	0	0	671	2	2	0	0	NA	NA	NA	22	20	170	500	163	150	442	79	3	8	0	0.018	0.016	0
.	19.01.15-23.16.23-1-392833	152	13	13	2	0	1	687	12	12	0	0	NA	NA	NA	53	41	171	515	168	153	450	84	4	34	11	0.023	0.066	0.065
.	19.01.15-23.16.25-1-392836	95	10	10	3	0	2	688	8	8	0	0	NA	NA	NA	38	37	171	510	169	150	452	86	11	5	3	0.064	0.01	0.018
.	19.01.15-23.16.26-1-392839	124	6	6	2	0	1	678	5	5	0	0	NA	NA	NA	47	32	175	502	168	156	442	80	6	8	7	0.034	0.016	0.042
.	19.01.15-23.16.28-1-392842	90	7	7	2	0	2	683	5	5	0	0	NA	NA	NA	26	35	174	506	168	154	447	82	5	13	3	0.029	0.026	0.018
.	19.01.15-23.16.29-1-392849	61	2	2	1	0	1	451	1	1	0	0	NA	NA	NA	12	14	165	497	165	99	294	58	4	0	0	0.024	0	0
.	19.01.15-23.16.36-1-392862	167	11	11	3	0	2	693	9	9	0	0	NA	NA	NA	73	46	169	518	172	151	454	88	4	40	11	0.024	0.077	0.064
.	19.01.15-23.16.36-1-392863	87	10	10	3	0	3	672	8	8	0	0	NA	NA	NA	26	23	165	505	166	148	442	82	7	11	7	0.042	0.022	0.042
.	19.01.15-23.16.41-1-392865	34	1	1	0	0	0	0	0	0	0	0	NA	NA	NA	5	5	164	488	166	0	0	0	0	0	2	0	0	0.012
.	19.01.15-23.16.43-1-392867	125	10	10	4	0	3	689	9	9	0	0	NA	NA	NA	32	37	170	508	172	151	452	86	2	15	14	0.012	0.03	0.081
.	19.01.15-23.16.43-1-392868	118	10	10	1	0	1	688	9	9	0	0	NA	NA	NA	36	43	171	516	169	157	446	85	6	19	8	0.035	0.037	0.047
.	19.01.15-23.16.46-1-392869	33	1	1	1	0	1	0	0	0	0	0	NA	NA	NA	9	7	165	493	162	0	0	0	0	0	1	0	0	0.006
.	19.01.15-23.16.47-1-392871	62	2	2	1	0	1	453	1	1	0	0	NA	NA	NA	12	23	166	500	170	111	287	55	0	3	1	0	0.006	0.006
.	19.01.15-23.16.49-1-392873	61	2	2	1	0	1	302	1	1	0	0	NA	NA	NA	16	12	166	496	163	70	196	36	0	7	0	0	0.014	0
.	19.01.15-23.16.49-1-392875	92	5	5	3	0	1	683	4	4	0	0	NA	NA	NA	29	30	170	508	165	152	450	81	2	13	0	0.012	0.026	0
.	19.01.15-23.16.55-1-392893	56	2	2	1	0	1	0	1	1	0	0	NA	NA	NA	20	12	168	494	163	0	0	0	1	2	0	0.006	0.004	0
.	19.01.15-23.16.59-1-392899	114	6	6	1	0	1	679	5	5	0	0	NA	NA	NA	32	30	171	502	170	152	443	84	6	11	5	0.035	0.022	0.029
.	19.01.15-23.17.00-1-392900	95	17	17	5	0	3	686	14	14	0	0	NA	NA	NA	17	32	171	504	170	154	448	84	7	56	2	0.041	0.111	0.012
.	19.01.15-23.17.00-1-392901	66	4	4	4	0	2	672	3	3	0	0	NA	NA	NA	34	26	171	503	165	153	436	83	8	9	0	0.047	0.018	0
.	19.01.15-23.17.00-1-392902	181	7	7	4	0	3	719	6	6	0	0	NA	NA	NA	62	73	177	526	183	158	465	96	0	31	0	0	0.059	0
.	19.01.15-23.17.04-1-392904	180	19	19	3	0	1	702	18	18	0	0	NA	NA	NA	64	56	170	522	177	151	458	93	18	51	5	0.106	0.098	0.028
.	19.01.15-23.17.06-1-392905	120	4	4	1	0	0	680	2	2	0	0	NA	NA	NA	42	36	170	516	163	149	450	81	0	19	0	0	0.037	0
.	19.01.15-23.17.07-1-392906	89	3	3	0	0	0	686	2	2	0	0	NA	NA	NA	33	35	165	511	172	146	452	88	3	10	0	0.018	0.02	0
.	19.01.15-23.17.08-1-392907	100	4	4	0	0	0	674	3	3	0	0	NA	NA	NA	35	32	169	503	173	150	442	82	0	6	7	0	0.012	0.04
.	19.01.15-23.17.17-1-392910	31	1	1	0	0	0	0	0	0	0	0	NA	NA	NA	10	8	163	491	167	0	0	0	0	5	0	0	0.01	0
.	19.01.15-23.17.19-1-392914	68	5	5	1	0	1	668	3	3	0	0	NA	NA	NA	29	22	167	503	165	146	445	77	0	17	2	0	0.034	0.012
.	19.01.15-23.17.20-1-392916	93	5	5	1	0	1	684	4	4	0	0	NA	NA	NA	35	36	172	510	167	152	450	82	0	5	5	0	0.01	0.03
.	19.01.15-23.17.22-1-392920	94	8	8	2	0	1	680	7	7	0	0	NA	NA	NA	26	31	167	513	164	147	453	80	9	8	3	0.054	0.016	0.018
.	19.01.15-23.17.24-1-392925	101	9	9	3	0	3	682	7	7	0	0	NA	NA	NA	27	25	174	498	166	157	442	83	0	19	14	0	0.038	0.084
.	19.01.15-23.17.25-1-392928	207	22	22	8	0	6	707	20	20	0	0	NA	NA	NA	58	56	172	530	167	153	471	83	36	52	11	0.209	0.098	0.066
.	19.01.15-23.17.26-1-392929	58	3	3	1	0	1	673	2	2	0	0	NA	NA	NA	22	19	167	501	164	150	443	80	0	4	6	0	0.008	0.037
.	19.01.15-23.17.37-1-392945	155	6	6	2	0	2	684	4	4	0	0	NA	NA	NA	43	37	174	509	167	151	447	86	0	12	15	0	0.024	0.09
.	19.01.15-23.17.38-1-392947	64	2	2	1	0	1	677	0	0	0	0	NA	NA	NA	32	36	171	509	169	151	442	84	0	8	0	0	0.016	0
.	19.01.15-23.17.40-1-392948	36	1	1	0	0	0	0	0	0	0	0	NA	NA	NA	14	5	164	491	163	0	0	0	0	0	0	0	0	0
.	19.01.15-23.17.41-1-392949	203	19	19	5	0	3	716	17	17	0	0	NA	NA	NA	69	60	174	523	176	158	465	93	26	35	26	0.149	0.067	0.148
.	19.01.15-23.17.43-1-392952	55	2	2	0	0	0	676	0	0	0	0	NA	NA	NA	22	25	171	503	164	150	447	79	0	5	3	0	0.01	0.018
.	19.01.15-23.17.44-1-392954	117	23	23	10	0	6	695	18	18	0	0	NA	NA	NA	39	49	172	521	169	154	457	84	8	60	14	0.047	0.115	0.083
.	19.01.15-23.17.48-1-392956	98	5	5	2	0	1	677	2	2	0	0	NA	NA	NA	31	27	165	506	169	146	450	81	0	11	3	0	0.022	0.018
.	19.01.15-23.17.49-1-392958	66	2	2	0	0	0	672	1	1	0	0	NA	NA	NA	30	30	167	508	168	145	443	84	0	8	0	0	0.016	0
.	19.01.15-23.17.55-1-392977	62	3	3	1	0	1	667	2	2	0	0	NA	NA	NA	31	21	165	497	172	147	435	85	0	5	5	0	0.01	0.029
.	19.01.15-23.17.56-1-392979	88	7	7	3	0	2	688	6	6	0	0	NA	NA	NA	31	31	166	506	172	149	453	86	0	23	7	0	0.045	0.041
.	19.01.15-23.17.57-1-392984	88	4	4	0	0	0	670	3	3	0	0	NA	NA	NA	28	23	172	498	166	154	437	79	1	5	0	0.006	0.01	0
.	19.01.15-23.18.03-1-392990	64	2	2	0	0	0	677	1	1	0	0	NA	NA	NA	19	20	166	501	166	149	445	83	0	4	0	0	0.008	0
.	19.01.15-23.18.05-1-392991	86	3	3	1	0	0	686	2	2	0	0	NA	NA	NA	26	28	167	507	167	150	450	86	0	6	4	0	0.012	0.024
.	19.01.15-23.18.09-1-392994	144	17	17	2	0	2	705	16	16	0	0	NA	NA	NA	39	53	171	523	172	152	464	89	29	24	1	0.17	0.046	0.006
.	19.01.15-23.18.10-1-392995	31	1	1	0	0	0	0	0	0	0	0	NA	NA	NA	17	8	165	491	165	0	0	0	1	0	0	0.006	0	0
.	19.01.15-23.18.13-1-392996	147	17	17	2	0	2	706	16	16	0	0	NA	NA	NA	57	59	174	523	175	153	463	90	18	69	4	0.103	0.132	0.023
.	19.01.15-23.18.15-1-392998	117	12	12	5	0	4	692	11	11	0	0	NA	NA	NA	34	38	166	515	170	150	457	85	29	41	0	0.175	0.08	0
.	19.01.15-23.18.17-1-393001	116	8	8	2	0	2	682	6	6	0	0	NA	NA	NA	17	28	169	504	168	151	446	85	7	11	6	0.041	0.022	0.036
.	19.01.15-23.18.18-1-393002	177	27	27	5	0	3	698	26	26	0	0	NA	NA	NA	56	49	173	518	171	154	458	86	13	77	24	0.075	0.149	0.14
.	19.01.15-23.18.22-1-393010	146	19	19	4	0	3	697	18	18	0	0	NA	NA	NA	41	49	173	518	171	151	459	87	22	43	18	0.127	0.083	0.105
.	19.01.15-23.18.22-1-393011	89	8	8	2	0	2	677	7	7	0	0	NA	NA	NA	26	24	165	506	166	146	450	81	12	8	18	0.073	0.016	0.108
.	19.01.15-23.18.37-1-393033	36	1	1	0	0	0	0	0	0	0	0	NA	NA	NA	13	12	166	495	164	0	0	0	0	1	0	0	0.002	0
.	19.01.15-23.18.42-1-393036	88	9	9	3	0	2	688	8	8	0	0	NA	NA	NA	22	33	171	509	166	154	451	83	22	8	10	0.129	0.016	0.06
.	19.01.15-23.18.45-1-393038	128	8	8	2	0	1	693	5	5	0	0	NA	NA	NA	22	41	171	508	175	153	450	90	8	26	1	0.047	0.051	0.006
.	19.01.15-23.18.48-1-393040	90	3	3	1	0	1	685	2	2	0	0	NA	NA	NA	27	31	168	508	168	150	451	84	0	3	3	0	0.006	0.018
.	19.01.15-23.18.51-1-393059	119	8	8	2	0	2	691	7	7	0	0	NA	NA	NA	37	40	172	514	167	151	457	83	4	18	7	0.023	0.035	0.042
.	19.01.15-23.18.53-1-393060	144	7	7	3	0	3	702	6	6	0	0	NA	NA	NA	47	54	175	522	170	155	462	85	3	23	6	0.017	0.044	0.035
.	19.01.15-23.19.05-1-393074	149	21	21	5	0	3	706	19	19	0	0	NA	NA	NA	54	59	172	528	172	155	465	86	12	55	8	0.07	0.104	0.047
.	19.01.15-23.19.07-1-393076	91	6	6	0	0	0	689	3	3	0	0	NA	NA	NA	26	33	167	511	168	151	453	85	4	12	0	0.024	0.023	0
.	19.01.15-23.19.07-1-393077	114	9	9	2	0	2	666	8	8	0	0	NA	NA	NA	41	19	165	499	168	146	437	83	1	11	5	0.006	0.022	0.03
.	19.01.15-23.19.09-1-393079	95	7	7	3	0	2	686	6	6	0	0	NA	NA	NA	16	25	175	496	167	157	446	83	10	9	5	0.057	0.018	0.03
.	19.01.15-23.19.12-1-393080	34	1	1	0	0	0	0	0	0	0	0	NA	NA	NA	9	10	166	493	164	0	0	0	0	1	0	0	0.002	0
.	19.01.15-23.19.12-1-393081	119	14	14	7	0	7	683	12	12	0	0	NA	NA	NA	36	28	169	505	167	153	447	83	6	47	2	0.036	0.093	0.012
.	19.01.15-23.19.14-1-393082	34	1	1	1	0	1	0	0	0	0	0	NA	NA	NA	13	18	165	502	164	0	0	0	0	1	0	0	0.002	0
.	19.01.15-23.19.16-1-393083	119	10	10	0	0	0	684	9	9	0	0	NA	NA	NA	40	36	170	511	168	151	448	85	0	32	1	0	0.063	0.006
.	19.01.15-23.19.44-1-393108	32	1	1	0	0	0	0	0	0	0	0	NA	NA	NA	11	10	165	495	163	0	0	0	0	0	0	0	0	0
.	19.01.15-23.20.05-1-393133	34	1	1	0	0	0	0	0	0	0	0	NA	NA	NA	9	9	164	492	166	0	0	0	0	2	0	0	0.004	0
.	19.01.15-23.20.06-1-393134	63	2	2	1	0	1	680	1	1	0	0	NA	NA	NA	19	25	168	503	167	150	449	81	0	3	3	0	0.006	0.018
.	19.01.15-23.20.10-1-393136	97	7	7	4	0	3	665	6	6	0	0	NA	NA	NA	42	23	166	505	165	148	438	79	14	18	0	0.084	0.036	0
.	19.01.15-23.20.10-1-393138	90	5	5	2	0	2	667	3	3	0	0	NA	NA	NA	27	17	165	500	165	143	443	81	1	10	2	0.006	0.02	0.012
.	19.01.15-23.20.11-1-393139	69	2	2	0	0	0	684	1	1	0	0	NA	NA	NA	26	30	168	509	166	151	449	84	0	7	0	0	0.014	0
.	19.01.15-23.20.15-1-393142	64	2	2	0	0	0	671	1	1	0	0	NA	NA	NA	26	19	168	498	166	150	437	84	0	4	0	0	0.008	0
.	19.01.15-23.20.25-1-393152	120	10	10	2	0	0	707	9	9	0	0	NA	NA	NA	44	52	172	522	171	156	466	85	28	11	9	0.163	0.021	0.053
.	19.01.15-23.20.29-1-393158	118	19	19	6	0	3	686	17	17	0	0	NA	NA	NA	35	40	172	511	170	153	448	85	22	18	5	0.128	0.035	0.029
.	19.01.15-23.20.29-1-393159	59	2	2	0	0	0	680	1	1	0	0	NA	NA	NA	20	30	165	511	167	147	451	82	3	0	2	0.018	0	0.012
.	19.01.15-23.20.32-1-393164	33	1	1	1	0	1	0	0	0	0	0	NA	NA	NA	10	4	163	491	163	0	0	0	0	0	4	0	0	0.025
.	19.01.15-23.20.35-1-393168	155	36	36	11	0	10	703	35	35	0	0	NA	NA	NA	48	58	171	526	174	152	462	89	5	111	39	0.029	0.211	0.224
.	19.01.15-23.20.39-1-393172	79	5	5	1	0	1	681	4	4	0	0	NA	NA	NA	29	34	166	513	168	147	451	83	2	16	0	0.012	0.031	0
.	19.01.15-23.20.41-1-393175	62	2	2	0	0	0	678	0	0	0	0	NA	NA	NA	20	27	170	501	169	150	445	83	0	3	3	0	0.006	0.018
.	19.01.15-23.20.41-1-393177	124	22	22	4	0	3	686	19	19	0	0	NA	NA	NA	38	40	171	512	170	150	452	84	29	38	22	0.17	0.074	0.129
.	19.01.15-23.20.41-1-393178	99	8	8	0	0	0	692	5	5	0	0	NA	NA	NA	27	36	169	510	170	152	456	84	5	11	7	0.03	0.022	0.041
.	19.01.15-23.20.56-1-393199	154	22	22	5	0	4	695	20	20	0	0	NA	NA	NA	39	44	174	515	168	156	455	84	7	40	29	0.04	0.078	0.173
.	19.01.15-23.21.02-1-393204	180	39	39	9	0	7	710	36	36	0	0	NA	NA	NA	64	55	175	516	177	160	458	92	29	86	45	0.166	0.167	0.254
.	19.01.15-23.21.19-1-393208	85	9	9	2	0	2	692	8	8	0	0	NA	NA	NA	19	36	167	514	168	152	454	86	0	27	4	0	0.053	0.024
.	19.01.15-23.21.32-1-393219	66	2	2	1	0	1	455	0	0	0	0	NA	NA	NA	23	13	166	497	163	108	300	47	2	0	0	0.012	0	0
.	19.01.15-23.21.36-1-393224	86	3	3	2	0	2	680	2	2	0	0	NA	NA	NA	31	32	170	508	167	149	448	83	0	7	0	0	0.014	0
.	19.01.15-23.21.44-1-393231	64	2	2	0	0	0	677	1	1	0	0	NA	NA	NA	13	19	164	502	166	147	447	83	0	2	3	0	0.004	0.018
.	19.01.15-23.21.54-1-393250	34	1	1	0	0	0	0	0	0	0	0	NA	NA	NA	12	13	165	498	163	0	0	0	0	4	0	0	0.008	0
.	19.01.15-23.22.01-1-393255	56	3	3	1	0	1	673	2	2	0	0	NA	NA	NA	30	29	170	503	169	151	438	84	0	12	3	0	0.024	0.018
.	19.01.15-23.22.08-1-393256	153	31	31	13	0	11	691	28	28	0	0	NA	NA	NA	49	40	175	514	164	155	457	79	4	92	13	0.023	0.179	0.079
.	19.01.15-23.22.12-1-393259	176	12	12	1	0	1	702	11	11	0	0	NA	NA	NA	55	49	170	522	170	156	459	87	0	48	27	0	0.092	0.159
.	19.01.15-23.22.18-1-393262	63	4	4	0	0	0	680	3	3	0	0	NA	NA	NA	15	25	174	496	168	154	443	83	6	9	2	0.034	0.018	0.012
.	19.01.15-23.22.27-1-393275	37	1	1	0	0	0	0	0	0	0	0	NA	NA	NA	10	9	166	494	162	0	0	0	0	0	0	0	0	0
.	19.01.15-23.22.29-1-393278	119	18	18	6	0	5	690	12	12	0	0	NA	NA	NA	39	38	171	509	171	154	451	85	29	38	10	0.17	0.075	0.058
.	19.01.15-23.22.32-1-393280	118	9	9	1	0	1	683	7	7	0	0	NA	NA	NA	34	37	172	509	169	150	451	82	8	13	11	0.047	0.026	0.065
.	19.01.15-23.22.37-1-393293	120	12	12	5	0	3	692	11	11	0	0	NA	NA	NA	35	42	174	514	167	157	455	80	9	15	12	0.052	0.029	0.072
.	19.01.15-23.22.43-1-393296	85	4	4	2	0	1	682	3	3	0	0	NA	NA	NA	39	37	174	510	166	152	450	80	0	5	3	0	0.01	0.018
.	19.01.15-23.22.48-1-393298	87	5	5	2	0	0	689	4	4	0	0	NA	NA	NA	27	37	174	509	167	154	453	82	3	10	1	0.017	0.02	0.006
.	19.01.15-23.23.05-1-393320	85	13	13	2	0	1	676	12	12	0	0	NA	NA	NA	25	27	169	501	170	150	442	84	0	27	3	0	0.054	0.018
.	19.01.15-23.23.07-1-393321	147	17	17	5	0	3	689	15	15	0	0	NA	NA	NA	51	47	173	511	176	155	447	87	16	26	26	0.092	0.051	0.148
.	19.01.15-23.23.07-1-393322	63	5	5	2	0	2	682	4	4	0	0	NA	NA	NA	23	32	170	505	170	154	443	85	2	11	1	0.012	0.022	0.006
.	19.01.15-23.23.12-1-393326	147	16	16	5	0	4	701	12	12	0	0	NA	NA	NA	49	50	176	520	167	156	462	83	17	33	6	0.097	0.063	0.036
.	19.01.15-23.23.13-1-393328	86	9	9	3	0	2	691	8	8	0	0	NA	NA	NA	30	39	171	513	168	152	456	83	0	11	13	0	0.021	0.077
.	19.01.15-23.23.13-1-393330	97	15	15	3	0	3	682	13	13	0	0	NA	NA	NA	33	34	171	508	168	150	450	82	4	29	3	0.023	0.057	0.018
.	19.01.15-23.23.14-1-393331	87	4	4	2	0	2	680	3	3	0	0	NA	NA	NA	33	32	168	508	169	148	447	85	11	5	2	0.065	0.01	0.012
.	19.01.15-23.23.14-1-393332	59	2	2	0	0	0	682	1	1	0	0	NA	NA	NA	20	28	167	502	172	150	445	87	10	0	0	0.06	0	0
.	19.01.15-23.23.28-1-393348	90	4	4	0	0	0	674	3	3	0	0	NA	NA	NA	24	27	167	506	167	148	445	81	2	1	1	0.012	0.002	0.006
.	19.01.15-23.23.29-1-393350	86	5	5	2	0	1	685	4	4	0	0	NA	NA	NA	38	39	169	512	171	151	448	86	3	23	4	0.018	0.045	0.023
.	19.01.15-23.23.30-1-393351	146	7	7	5	0	3	691	6	6	0	0	NA	NA	NA	42	46	175	510	174	158	445	88	4	14	8	0.023	0.027	0.046
.	19.01.15-23.23.31-1-393355	149	22	22	4	0	3	698	19	19	0	0	NA	NA	NA	50	52	179	511	175	161	449	88	10	51	7	0.056	0.1	0.04
.	19.01.15-23.23.36-1-393362	182	16	16	4	0	2	695	13	13	0	0	NA	NA	NA	53	48	177	510	174	157	449	89	13	28	7	0.073	0.055	0.04
.	19.01.15-23.23.37-1-393363	89	3	3	0	0	0	680	2	2	0	0	NA	NA	NA	24	24	167	502	168	149	446	85	0	2	5	0	0.004	0.03
.	19.01.15-23.23.44-1-393374	117	5	5	1	0	1	681	4	4	0	0	NA	NA	NA	33	30	169	509	165	152	447	82	2	19	0	0.012	0.037	0
.	19.01.15-23.23.46-1-393376	89	6	6	3	0	3	682	4	4	0	0	NA	NA	NA	26	34	168	514	165	150	450	82	7	4	5	0.042	0.008	0.03
.	19.01.15-23.23.46-1-393377	174	15	15	6	0	5	718	13	13	0	0	NA	NA	NA	70	72	176	530	179	157	469	92	33	29	18	0.188	0.055	0.101
.	19.01.15-23.23.53-1-393394	147	18	18	7	0	6	691	15	15	0	0	NA	NA	NA	43	43	172	515	169	155	448	88	8	34	21	0.047	0.066	0.124
.	19.01.15-23.23.56-1-393396	91	6	6	4	0	3	680	5	5	0	0	NA	NA	NA	30	31	169	505	170	149	445	86	14	11	0	0.083	0.022	0
.	19.01.15-23.24.00-1-393401	158	6	6	3	0	3	707	3	3	0	0	NA	NA	NA	36	55	176	515	177	160	458	89	6	9	7	0.034	0.017	0.04
.	19.01.15-23.24.03-1-393403	148	19	19	4	0	3	695	16	16	0	0	NA	NA	NA	44	43	173	511	172	155	452	88	20	36	11	0.116	0.07	0.064
.	19.01.15-23.24.08-1-393406	121	7	7	2	0	2	687	5	5	0	0	NA	NA	NA	38	31	175	504	165	157	448	82	0	23	2	0	0.046	0.012
.	19.01.15-23.24.11-1-393407	34	1	1	0	0	0	0	0	0	0	0	NA	NA	NA	13	12	166	495	164	0	0	0	0	0	4	0	0	0.024
.	19.01.15-23.24.14-1-393409	89	7	7	2	0	1	678	6	6	0	0	NA	NA	NA	26	32	169	509	167	148	447	83	3	14	0	0.018	0.028	0
.	19.01.15-23.24.16-1-393411	69	3	3	2	0	2	680	1	1	0	0	NA	NA	NA	29	32	164	513	168	146	450	84	0	6	0	0	0.012	0
.	19.01.15-23.24.18-1-393413	63	3	3	3	0	2	693	2	2	0	0	NA	NA	NA	17	39	169	514	169	152	455	86	0	16	0	0	0.031	0
.	19.01.15-23.24.18-1-393414	122	11	11	5	0	5	688	10	10	0	0	NA	NA	NA	40	37	166	515	169	148	455	85	7	18	8	0.042	0.035	0.047
.	19.01.15-23.24.20-1-393417	125	14	14	7	0	5	686	13	13	0	0	NA	NA	NA	44	39	171	515	166	152	452	82	18	35	8	0.105	0.068	0.048
.	19.01.15-23.24.28-1-393432	174	14	14	3	0	1	718	13	13	0	0	NA	NA	NA	47	68	183	525	173	164	467	87	0	40	31	0	0.076	0.179
.	19.01.15-23.24.32-1-393433	65	4	4	1	0	1	676	2	2	0	0	NA	NA	NA	28	26	165	509	165	147	447	82	0	8	0	0	0.016	0
.	19.01.15-23.24.37-1-393442	123	16	16	2	0	2	691	15	15	0	0	NA	NA	NA	45	44	170	517	170	149	456	86	17	40	18	0.1	0.077	0.106
.	19.01.15-23.24.38-1-393444	124	17	17	6	0	3	676	15	15	0	0	NA	NA	NA	47	35	167	512	169	147	446	83	5	28	9	0.03	0.055	0.053
.	19.01.15-23.24.39-1-393445	56	2	2	0	0	0	50	1	1	0	0	NA	NA	NA	13	16	165	498	166	12	32	6	0	2	0	0	0.004	0
.	19.01.15-23.24.45-1-393450	116	13	13	2	0	0	689	12	12	0	0	NA	NA	NA	38	42	171	513	171	151	449	89	18	40	7	0.105	0.078	0.041
.	19.01.15-23.24.45-1-393451	151	16	16	6	0	6	687	12	12	0	0	NA	NA	NA	41	48	172	516	173	154	451	82	9	23	10	0.052	0.045	0.058
.	19.01.15-23.24.45-1-393452	88	6	6	1	0	0	681	5	5	0	0	NA	NA	NA	25	27	163	509	168	149	449	83	4	8	1	0.025	0.016	0.006
.	19.01.15-23.24.48-1-393454	63	4	4	0	0	0	674	3	3	0	0	NA	NA	NA	31	26	169	504	166	149	446	79	2	13	0	0.012	0.026	0
.	19.01.15-23.25.01-1-393480	89	3	3	0	0	0	688	2	2	0	0	NA	NA	NA	31	37	167	517	166	152	457	79	0	12	2	0	0.023	0.012
.	19.01.15-23.25.03-1-393481	207	9	9	3	0	2	719	8	8	0	0	NA	NA	NA	60	71	177	525	182	156	467	96	4	23	5	0.023	0.044	0.027
.	19.01.15-23.25.03-1-393482	60	4	4	1	0	1	677	2	2	0	0	NA	NA	NA	27	23	169	502	165	150	444	83	0	7	0	0	0.014	0
.	19.01.15-23.25.04-1-393483	90	4	4	1	0	1	680	3	3	0	0	NA	NA	NA	23	29	168	508	166	150	447	83	0	7	0	0	0.014	0
.	19.01.15-23.25.09-1-393485	92	10	10	3	0	3	676	8	8	0	0	NA	NA	NA	30	29	169	503	170	153	440	83	8	18	2	0.047	0.036	0.012
.	19.01.15-23.25.11-1-393486	96	11	11	0	0	0	693	10	10	0	0	NA	NA	NA	33	34	168	511	168	151	456	86	9	23	3	0.054	0.045	0.018
.	19.01.15-23.25.15-1-393490	119	16	16	6	0	4	690	14	14	0	0	NA	NA	NA	30	37	169	507	174	151	450	89	9	37	19	0.053	0.073	0.109
.	19.01.15-23.25.17-1-393491	90	5	5	2	0	2	697	4	4	0	0	NA	NA	NA	20	44	169	516	172	152	459	86	1	6	10	0.006	0.012	0.058
.	19.01.15-23.25.20-1-393496	58	3	3	0	0	0	666	2	2	0	0	NA	NA	NA	24	21	167	501	166	146	439	81	0	10	0	0	0.02	0
.	19.01.15-23.25.27-1-393505	125	6	6	2	0	1	691	5	5	0	0	NA	NA	NA	34	34	168	509	170	150	455	86	0	9	11	0	0.018	0.065
.	19.01.15-23.25.27-1-393506	61	4	4	0	0	0	674	3	3	0	0	NA	NA	NA	24	21	169	500	165	149	441	84	0	15	4	0	0.03	0.024
.	19.01.15-23.25.32-1-393513	34	1	1	0	0	0	0	0	0	0	0	NA	NA	NA	8	12	167	495	163	0	0	0	0	0	0	0	0	0
.	19.01.15-23.25.35-1-393516	150	15	15	5	0	3	691	14	14	0	0	NA	NA	NA	56	46	172	515	172	151	456	84	0	48	15	0	0.093	0.087
.	19.01.15-23.25.36-1-393518	93	5	5	1	0	1	688	3	3	0	0	NA	NA	NA	27	35	170	509	169	154	448	86	1	8	4	0.006	0.016	0.024
.	19.01.15-23.25.36-1-393519	58	2	2	0	0	0	669	1	1	0	0	NA	NA	NA	22	19	166	501	165	147	441	81	0	3	1	0	0.006	0.006
.	19.01.15-23.25.37-1-393522	37	1	1	0	0	0	0	0	0	0	0	NA	NA	NA	17	13	165	497	164	0	0	0	0	0	4	0	0	0.024
.	19.01.15-23.25.37-1-393523	63	2	2	0	0	0	685	1	1	0	0	NA	NA	NA	24	29	166	507	169	149	449	87	0	6	4	0	0.012	0.024
.	19.01.15-23.25.40-1-393529	60	2	2	0	0	0	200	1	1	0	0	NA	NA	NA	12	12	167	494	164	43	132	25	3	2	0	0.018	0.004	0
.	19.01.15-23.25.45-1-393534	86	6	6	1	0	1	685	5	5	0	0	NA	NA	NA	29	31	172	504	168	155	443	87	6	12	0	0.035	0.024	0
.	19.01.15-23.25.46-1-393535	64	2	2	0	0	0	673	1	1	0	0	NA	NA	NA	27	24	165	503	169	144	444	85	0	6	0	0	0.012	0
.	19.01.15-23.25.49-1-393536	150	12	12	3	0	1	687	10	10	0	0	NA	NA	NA	56	37	170	514	166	150	456	81	15	35	16	0.088	0.068	0.096
.	19.01.15-23.25.52-1-393553	96	5	5	3	0	3	693	4	4	0	0	NA	NA	NA	33	48	174	515	172	156	453	84	0	22	2	0	0.043	0.012
.	19.01.15-23.25.52-1-393555	127	18	18	8	0	5	696	15	15	0	0	NA	NA	NA	26	36	171	507	171	153	457	86	33	33	8	0.193	0.065	0.047
.	19.01.15-23.25.53-1-393557	116	7	7	2	0	2	683	6	6	0	0	NA	NA	NA	31	32	171	507	167	156	447	80	0	14	13	0	0.028	0.078
.	19.01.15-23.25.55-1-393559	60	4	4	2	0	2	673	2	2	0	0	NA	NA	NA	25	22	166	505	164	148	445	80	0	10	3	0	0.02	0.018
.	19.01.15-23.26.01-1-393565	61	2	2	1	0	1	677	1	1	0	0	NA	NA	NA	22	21	168	499	167	154	440	83	0	4	2	0	0.008	0.012
.	19.01.15-23.26.05-1-393567	120	17	17	4	0	3	681	15	15	0	0	NA	NA	NA	49	40	171	511	171	150	445	86	15	19	8	0.088	0.037	0.047
.	19.01.15-23.26.09-1-393568	61	3	3	1	0	1	102	2	2	0	0	NA	NA	NA	14	17	166	500	164	27	66	9	1	2	0	0.006	0.004	0
.	19.01.15-23.26.12-1-393572	156	7	7	1	0	1	702	5	5	0	0	NA	NA	NA	52	56	175	521	173	155	463	84	3	4	13	0.017	0.008	0.075
.	19.01.15-23.26.12-1-393573	170	22	22	7	0	6	690	20	20	0	0	NA	NA	NA	62	46	174	511	174	158	443	89	0	69	15	0	0.135	0.086
.	19.01.15-23.26.15-1-393577	114	6	6	3	0	1	678	5	5	0	0	NA	NA	NA	49	26	170	502	167	152	441	85	0	21	2	0	0.042	0.012
.	19.01.15-23.26.16-1-393578	117	12	12	3	0	1	686	11	11	0	0	NA	NA	NA	29	33	169	509	168	152	451	83	17	46	0	0.101	0.09	0
.	19.01.15-23.26.19-1-393581	30	1	1	0	0	0	0	0	0	0	0	NA	NA	NA	5	6	164	493	162	0	0	0	0	0	0	0	0	0
.	19.01.15-23.26.19-1-393583	35	1	1	0	0	0	0	0	0	0	0	NA	NA	NA	12	11	167	495	162	0	0	0	0	0	1	0	0	0.006
.	19.01.15-23.26.22-1-393586	34	1	1	0	0	0	0	0	0	0	0	NA	NA	NA	8	7	164	493	163	0	0	0	0	2	0	0	0.004	0
.	19.01.15-23.26.22-1-393587	127	13	13	2	0	1	668	11	11	0	0	NA	NA	NA	52	31	164	511	169	140	446	82	23	46	0	0.14	0.09	0
.	19.01.15-23.26.25-1-393592	65	3	3	1	0	1	551	1	1	0	0	NA	NA	NA	24	13	166	497	163	124	361	66	0	2	3	0	0.004	0.018
.	19.01.15-23.26.26-1-393595	92	4	4	3	0	2	686	3	3	0	0	NA	NA	NA	33	32	167	508	170	151	447	88	0	7	2	0	0.014	0.012
.	19.01.15-23.26.34-1-393602	60	2	2	1	0	1	686	1	1	0	0	NA	NA	NA	22	35	168	509	171	150	452	84	0	4	1	0	0.008	0.006
.	19.01.15-23.26.34-1-393611	61	3	3	1	0	1	677	2	2	0	0	NA	NA	NA	26	28	173	501	167	154	441	82	0	2	11	0	0.004	0.066
.	19.01.15-23.26.35-1-393616	33	1	1	0	0	0	0	0	0	0	0	NA	NA	NA	6	6	166	491	162	0	0	0	0	1	0	0	0.002	0
.	19.01.15-23.26.45-1-393622	62	2	2	0	0	0	302	1	1	0	0	NA	NA	NA	18	19	166	502	164	75	188	39	0	7	0	0	0.014	0
.	19.01.15-23.26.45-1-393623	123	5	5	1	0	1	698	4	4	0	0	NA	NA	NA	42	51	168	521	175	150	460	88	0	28	3	0	0.054	0.017
.	19.01.15-23.26.46-1-393624	68	3	3	0	0	0	448	2	2	0	0	NA	NA	NA	16	16	166	498	165	94	299	55	0	10	0	0	0.02	0
.	19.01.15-23.26.47-1-393625	146	21	21	6	0	4	683	19	19	0	0	NA	NA	NA	51	37	171	508	171	153	445	85	16	37	20	0.094	0.073	0.117
.	19.01.15-23.26.49-1-393629	89	11	11	2	0	1	686	8	8	0	0	NA	NA	NA	34	41	168	516	170	149	454	83	4	26	5	0.024	0.05	0.029
.	19.01.15-23.26.54-1-393646	214	15	15	5	0	3	712	13	13	0	0	NA	NA	NA	64	60	177	524	172	158	464	90	22	25	14	0.124	0.048	0.081
.	19.01.15-23.26.56-1-393647	62	2	2	0	0	0	671	1	1	0	0	NA	NA	NA	24	21	167	503	164	151	442	78	0	8	2	0	0.016	0.012
.	19.01.15-23.26.56-1-393652	96	11	11	4	0	4	668	10	10	0	0	NA	NA	NA	46	31	171	509	164	146	441	81	7	30	5	0.041	0.059	0.03
.	19.01.15-23.26.59-1-393656	33	1	1	1	0	1	0	0	0	0	0	NA	NA	NA	11	8	164	494	163	0	0	0	0	0	2	0	0	0.012
.	19.01.15-23.27.00-1-393657	93	7	7	3	0	1	664	4	4	0	0	NA	NA	NA	37	22	168	500	167	145	436	83	7	27	0	0.042	0.054	0
.	19.01.15-23.27.02-1-393660	32	1	1	1	0	1	0	0	0	0	0	NA	NA	NA	8	11	166	494	164	0	0	0	0	0	1	0	0	0.006
.	19.01.15-23.27.04-1-393661	94	8	8	3	0	1	676	7	7	0	0	NA	NA	NA	28	20	168	498	167	153	440	83	0	20	1	0	0.04	0.006
.	19.01.15-23.27.12-1-393665	90	6	6	0	0	0	673	4	4	0	0	NA	NA	NA	28	26	165	504	170	146	444	83	0	7	0	0	0.014	0
.	19.01.15-23.27.16-1-393669	56	2	2	0	0	0	677	1	1	0	0	NA	NA	NA	16	22	168	502	165	150	447	80	3	4	0	0.018	0.008	0
.	19.01.15-23.27.18-1-393671	147	6	6	2	0	1	695	5	5	0	0	NA	NA	NA	46	50	173	521	169	153	456	86	7	12	2	0.04	0.023	0.012
.	19.01.15-23.27.21-1-393676	93	15	15	4	0	3	681	11	11	0	0	NA	NA	NA	41	32	167	507	171	147	448	86	13	31	3	0.078	0.061	0.018
.	19.01.15-23.27.23-1-393679	96	4	4	0	0	0	685	3	3	0	0	NA	NA	NA	35	30	168	506	169	151	449	85	13	11	0	0.077	0.022	0
.	19.01.15-23.27.27-1-393684	90	4	4	4	0	2	671	3	3	0	0	NA	NA	NA	28	24	169	502	166	148	443	80	8	6	0	0.047	0.012	0
.	19.01.15-23.27.29-1-393687	148	29	29	6	0	5	697	25	25	0	0	NA	NA	NA	49	53	171	523	172	154	457	86	25	50	12	0.146	0.096	0.07
.	19.01.15-23.27.31-1-393688	148	29	29	8	0	5	698	26	26	0	0	NA	NA	NA	41	47	167	520	173	149	463	86	12	68	26	0.072	0.131	0.15
.	19.01.15-23.27.34-1-393690	30	1	1	0	0	0	0	0	0	0	0	NA	NA	NA	7	9	167	492	163	0	0	0	0	0	0	0	0	0
.	19.01.15-23.27.36-1-393693	35	1	1	0	0	0	0	0	0	0	0	NA	NA	NA	10	18	167	500	164	0	0	0	2	0	0	0.012	0	0
.	19.01.15-23.27.36-1-393696	90	4	4	1	0	0	685	3	3	0	0	NA	NA	NA	29	34	169	510	168	151	452	82	0	10	5	0	0.02	0.03
.	19.01.15-23.27.39-1-393699	31	1	1	1	0	1	0	0	0	0	0	NA	NA	NA	4	11	167	491	166	0	0	0	0	2	0	0	0.004	0
.	19.01.15-23.27.41-1-393707	63	3	3	0	0	0	672	2	2	0	0	NA	NA	NA	35	24	168	501	168	145	445	82	0	11	0	0	0.022	0
.	19.01.15-23.27.42-1-393708	152	15	15	6	0	3	688	12	12	0	0	NA	NA	NA	46	44	173	511	173	151	450	87	17	51	4	0.098	0.1	0.023
.	19.01.15-23.27.42-1-393709	31	1	1	0	0	0	0	0	0	0	0	NA	NA	NA	8	13	166	496	164	0	0	0	0	3	0	0	0.006	0
.	19.01.15-23.27.44-1-393710	94	5	5	2	0	2	669	4	4	0	0	NA	NA	NA	21	19	168	499	165	149	439	81	7	10	0	0.042	0.02	0
.	19.01.15-23.27.47-1-393711	114	6	6	2	0	2	683	5	5	0	0	NA	NA	NA	50	34	171	510	166	152	449	82	0	6	6	0	0.012	0.036
.	19.01.15-23.27.48-1-393712	59	2	2	0	0	0	680	1	1	0	0	NA	NA	NA	18	26	168	504	167	150	447	83	0	0	7	0	0	0.042
.	19.01.15-23.28.00-1-393731	32	1	1	0	0	0	0	0	0	0	0	NA	NA	NA	11	13	165	496	165	0	0	0	0	3	0	0	0.006	0
.	19.01.15-23.28.01-1-393732	31	1	1	0	0	0	0	0	0	0	0	NA	NA	NA	9	10	165	496	162	0	0	0	0	6	0	0	0.012	0
.	19.01.15-23.28.01-1-393734	32	1	1	0	0	0	0	0	0	0	0	NA	NA	NA	8	9	167	493	162	0	0	0	0	2	0	0	0.004	0
.	19.01.15-23.28.05-1-393736	68	3	3	1	0	1	682	2	2	0	0	NA	NA	NA	25	27	169	503	168	150	447	85	0	9	3	0	0.018	0.018
.	19.01.15-23.28.05-1-393737	154	22	22	8	0	5	694	21	21	0	0	NA	NA	NA	49	47	172	515	173	150	456	88	40	25	14	0.233	0.049	0.081
.	19.01.15-23.28.08-1-393739	88	4	4	1	0	0	680	3	3	0	0	NA	NA	NA	32	28	170	504	167	149	449	82	10	7	0	0.059	0.014	0
.	19.01.15-23.28.18-1-393744	69	7	7	1	0	1	677	6	6	0	0	NA	NA	NA	20	20	166	502	165	149	446	82	19	10	0	0.114	0.02	0
.	19.01.15-23.28.23-1-393749	150	15	15	7	0	6	703	13	13	0	0	NA	NA	NA	49	60	173	526	174	151	464	88	8	21	6	0.046	0.04	0.034
.	19.01.15-23.28.28-1-393755	34	1	1	0	0	0	0	0	0	0	0	NA	NA	NA	11	5	163	493	162	0	0	0	0	0	1	0	0	0.006
.	19.01.15-23.28.31-1-393759	64	3	3	0	0	0	680	2	2	0	0	NA	NA	NA	16	26	166	510	163	151	450	79	0	10	1	0	0.02	0.006
.	19.01.15-23.28.34-1-393765	65	2	2	2	0	2	673	1	1	0	0	NA	NA	NA	26	20	165	506	162	147	445	81	3	5	0	0.018	0.01	0
.	19.01.15-23.28.36-1-393773	63	3	3	2	0	1	683	2	2	0	0	NA	NA	NA	14	26	170	506	163	152	453	78	2	0	1	0.012	0	0.006
.	19.01.15-23.28.36-1-393774	60	2	2	0	0	0	402	1	1	0	0	NA	NA	NA	16	31	166	507	171	80	271	51	2	1	0	0.012	0.002	0
.	19.01.15-23.28.38-1-393775	171	13	13	6	0	4	713	11	11	0	0	NA	NA	NA	68	62	180	525	170	162	468	83	18	27	14	0.1	0.051	0.082
.	19.01.15-23.28.53-1-393792	32	1	1	1	0	1	0	0	0	0	0	NA	NA	NA	7	9	165	492	165	0	0	0	0	0	0	0	0	0
.	19.01.15-23.28.53-1-393793	90	9	9	2	0	2	675	7	7	0	0	NA	NA	NA	20	21	168	502	164	152	441	82	0	22	0	0	0.044	0
.	19.01.15-23.28.54-1-393794	95	4	4	0	0	0	685	3	3	0	0	NA	NA	NA	27	33	168	508	170	150	450	85	4	10	5	0.024	0.02	0.029
.	19.01.15-23.28.59-1-393799	103	8	8	5	0	5	680	7	7	0	0	NA	NA	NA	36	30	171	504	168	149	448	83	3	21	6	0.018	0.042	0.036
.	19.01.15-23.29.00-1-393801	112	10	10	5	0	3	670	8	8	0	0	NA	NA	NA	37	30	170	507	166	149	443	78	19	31	1	0.112	0.061	0.006
.	19.01.15-23.29.01-1-393802	60	2	2	0	0	0	677	1	1	0	0	NA	NA	NA	30	31	172	507	165	154	444	79	0	10	0	0	0.02	0
.	19.01.15-23.29.05-1-393806	62	3	3	0	0	0	667	2	2	0	0	NA	NA	NA	25	18	167	497	167	149	435	83	0	7	0	0	0.014	0
.	19.01.15-23.29.12-1-393807	125	4	4	2	0	2	686	2	2	0	0	NA	NA	NA	39	34	165	510	172	146	453	87	0	6	10	0	0.012	0.058
.	19.01.15-23.29.14-1-393808	90	6	6	2	0	1	680	3	3	0	0	NA	NA	NA	34	28	173	503	165	157	442	81	12	20	0	0.069	0.04	0
.	19.01.15-23.29.16-1-393809	61	2	2	0	0	0	299	0	0	0	0	NA	NA	NA	11	17	168	498	164	62	200	37	0	3	0	0	0.006	0
.	19.01.15-23.29.19-1-393813	86	7	7	2	0	2	685	6	6	0	0	NA	NA	NA	30	34	168	513	166	150	452	83	2	34	4	0.012	0.066	0.024
.	19.01.15-23.29.19-1-393814	90	5	5	0	0	0	679	3	3	0	0	NA	NA	NA	41	34	169	508	170	152	443	84	15	5	0	0.089	0.01	0
.	19.01.15-23.29.19-1-393815	92	10	10	2	0	2	676	8	8	0	0	NA	NA	NA	41	26	174	499	166	154	442	80	6	20	0	0.034	0.04	0
.	19.01.15-23.29.23-1-393823	63	2	2	1	0	0	663	1	1	0	0	NA	NA	NA	38	27	168	501	171	148	433	82	0	6	0	0	0.012	0
.	19.01.15-23.29.26-1-393828	118	19	19	3	0	1	685	18	18	0	0	NA	NA	NA	31	34	168	508	171	151	448	86	0	36	14	0	0.071	0.082
.	19.01.15-23.29.38-1-393839	116	21	21	9	0	7	684	18	18	0	0	NA	NA	NA	44	35	171	507	170	154	447	83	26	38	13	0.152	0.075	0.076
.	19.01.15-23.29.38-1-393841	174	7	7	4	0	4	697	6	6	0	0	NA	NA	NA	47	47	168	520	172	151	457	89	0	16	3	0	0.031	0.017
.	19.01.15-23.29.38-1-393842	89	8	8	1	0	1	679	6	6	0	0	NA	NA	NA	35	33	172	509	165	154	444	81	6	12	5	0.035	0.024	0.03
.	19.01.15-23.29.40-1-393844	147	6	6	1	0	1	688	5	5	0	0	NA	NA	NA	40	38	172	507	172	156	448	84	2	9	2	0.012	0.018	0.012
.	19.01.15-23.29.41-1-393847	92	7	7	0	0	0	679	6	6	0	0	NA	NA	NA	32	34	169	512	166	149	450	80	9	25	0	0.053	0.049	0
.	19.01.15-23.29.48-1-393854	92	5	5	1	0	0	682	4	4	0	0	NA	NA	NA	34	30	172	505	166	156	445	81	0	20	6	0	0.04	0.036
.	19.01.15-23.29.52-1-393874	90	4	4	2	0	2	678	3	3	0	0	NA	NA	NA	33	29	165	512	165	146	451	81	0	11	1	0	0.021	0.006
.	19.01.15-23.29.59-1-393881	97	7	7	2	0	1	692	5	5	0	0	NA	NA	NA	23	40	169	516	168	151	457	84	17	18	3	0.101	0.035	0.018
.	19.01.15-23.30.00-1-393882	93	5	5	1	0	1	686	4	4	0	0	NA	NA	NA	30	31	164	513	167	144	456	86	4	8	3	0.024	0.016	0.018
.	19.01.15-23.30.00-1-393883	145	22	22	2	0	1	696	19	19	0	0	NA	NA	NA	48	55	177	520	171	159	453	84	15	29	23	0.085	0.056	0.135
.	19.01.15-23.30.05-1-393889	94	6	6	3	0	2	677	5	5	0	0	NA	NA	NA	29	27	166	503	171	147	446	84	5	8	7	0.03	0.016	0.041
.	19.01.15-23.30.09-1-393892	29	1	1	0	0	0	0	0	0	0	0	NA	NA	NA	7	5	163	491	164	0	0	0	1	0	0	0.006	0	0
.	19.01.15-23.30.10-1-393893	34	1	1	0	0	0	0	0	0	0	0	NA	NA	NA	12	9	167	490	165	0	0	0	0	2	0	0	0.004	0
.	19.01.15-23.30.11-1-393896	34	1	1	0	0	0	0	0	0	0	0	NA	NA	NA	10	12	167	492	166	0	0	0	0	0	1	0	0	0.006
.	19.01.15-23.30.13-1-393897	34	1	1	0	0	0	0	0	0	0	0	NA	NA	NA	9	7	165	492	163	0	0	0	0	0	2	0	0	0.012
.	19.01.15-23.30.13-1-393898	64	4	4	1	0	1	668	3	3	0	0	NA	NA	NA	21	21	167	499	168	149	438	81	3	6	0	0.018	0.012	0
.	19.01.15-23.30.14-1-393899	124	12	12	4	0	3	694	7	7	0	0	NA	NA	NA	38	46	176	509	174	157	449	88	8	34	10	0.045	0.067	0.057
.	19.01.15-23.30.15-1-393900	100	7	7	3	0	2	688	5	5	0	0	NA	NA	NA	33	34	170	513	164	151	456	81	14	17	0	0.082	0.033	0
.	19.01.15-23.30.16-1-393901	61	2	2	1	0	1	354	1	1	0	0	NA	NA	NA	18	17	167	499	164	79	236	39	0	1	4	0	0.002	0.024
.	19.01.15-23.30.19-1-393905	95	7	7	1	0	1	682	5	5	0	0	NA	NA	NA	33	35	175	504	169	157	442	83	2	12	0	0.011	0.024	0
.	19.01.15-23.30.23-1-393913	129	10	10	4	0	1	694	9	9	0	0	NA	NA	NA	47	41	172	512	170	156	453	85	19	13	15	0.11	0.025	0.088
.	19.01.15-23.30.24-1-393914	150	12	12	4	0	2	700	10	10	0	0	NA	NA	NA	35	52	169	524	172	148	468	84	25	16	10	0.148	0.031	0.058
.	19.01.15-23.30.27-1-393920	180	12	12	1	0	1	698	11	11	0	0	NA	NA	NA	55	48	176	516	169	160	454	84	38	21	2	0.216	0.041	0.012
.	19.01.15-23.30.29-1-393923	86	4	4	2	0	2	678	3	3	0	0	NA	NA	NA	24	27	169	503	168	152	442	84	0	10	0	0	0.02	0
.	19.01.15-23.30.37-1-393932	170	8	8	1	0	1	698	6	6	0	0	NA	NA	NA	53	49	175	516	171	154	459	85	33	3	10	0.189	0.006	0.058
.	19.01.15-23.30.40-1-393940	123	10	10	2	0	1	692	7	7	0	0	NA	NA	NA	40	48	173	516	172	153	454	85	8	31	8	0.046	0.06	0.047
.	19.01.15-23.30.42-1-393941	270	37	37	11	0	9	706	33	33	0	0	NA	NA	NA	80	61	171	531	172	157	464	85	14	88	30	0.082	0.166	0.174
.	19.01.15-23.30.43-1-393943	145	16	16	3	0	2	702	14	14	0	0	NA	NA	NA	54	42	171	514	170	156	458	88	11	19	23	0.064	0.037	0.135
.	19.01.15-23.30.47-1-393947	30	1	1	0	0	0	0	0	0	0	0	NA	NA	NA	8	11	165	494	165	0	0	0	0	0	0	0	0	0
.	19.01.15-23.30.49-1-393948	94	10	10	3	0	3	673	7	7	0	0	NA	NA	NA	27	27	169	506	165	151	442	80	6	23	13	0.036	0.045	0.079
.	19.01.15-23.30.49-1-393949	111	10	10	3	0	2	679	9	9	0	0	NA	NA	NA	27	25	166	504	168	150	443	86	2	21	5	0.012	0.042	0.03
.	19.01.15-23.30.52-1-393966	63	3	3	1	0	1	679	2	2	0	0	NA	NA	NA	18	22	166	505	164	149	449	81	2	9	0	0.012	0.018	0
.	19.01.15-23.30.59-1-393972	201	7	7	2	0	1	708	5	5	0	0	NA	NA	NA	54	55	170	530	168	152	471	85	4	13	8	0.024	0.025	0.048
.	19.01.15-23.31.02-1-393975	60	2	2	1	0	1	0	1	1	0	0	NA	NA	NA	24	15	167	495	166	0	0	0	0	0	2	0	0	0.012
.	19.01.15-23.31.05-1-393977	59	2	2	1	0	1	682	1	1	0	0	NA	NA	NA	23	36	169	508	172	151	449	82	3	1	0	0.018	0.002	0
.	19.01.15-23.31.08-1-394000	115	7	7	2	0	1	692	6	6	0	0	NA	NA	NA	33	34	169	508	170	153	451	88	4	11	6	0.024	0.022	0.035
.	19.01.15-23.31.08-1-394002	95	6	6	1	0	1	680	4	4	0	0	NA	NA	NA	26	28	165	509	167	148	447	85	0	17	1	0	0.033	0.006
.	19.01.15-23.31.11-1-394024	234	18	18	5	0	5	712	15	15	0	0	NA	NA	NA	71	72	174	530	181	154	467	91	17	30	14	0.098	0.057	0.077
.	19.01.15-23.31.13-1-394025	92	5	5	2	0	1	677	4	4	0	0	NA	NA	NA	37	33	172	503	171	151	443	83	13	7	4	0.076	0.014	0.023
.	19.01.15-23.31.16-1-394028	85	7	7	0	0	0	683	6	6	0	0	NA	NA	NA	17	31	165	511	168	146	457	80	0	11	8	0	0.022	0.048
.	19.01.15-23.31.21-1-394034	92	11	11	2	0	2	687	9	9	0	0	NA	NA	NA	34	38	167	512	172	148	451	88	21	33	2	0.126	0.064	0.012
.	19.01.15-23.31.22-1-394036	34	1	1	0	0	0	0	0	0	0	0	NA	NA	NA	4	6	165	491	163	0	0	0	0	0	0	0	0	0
.	19.01.15-23.31.24-1-394042	66	2	2	1	0	1	676	1	1	0	0	NA	NA	NA	12	21	166	500	168	148	443	85	0	5	0	0	0.01	0
.	19.01.15-23.31.29-1-394049	90	6	6	2	0	1	676	5	5	0	0	NA	NA	NA	30	29	167	502	173	150	440	86	0	18	1	0	0.036	0.006
.	19.01.15-23.31.30-1-394051	97	4	4	2	0	2	687	3	3	0	0	NA	NA	NA	32	34	168	509	170	147	455	85	11	5	0	0.065	0.01	0
.	19.01.15-23.31.32-1-394054	124	9	9	6	0	4	693	8	8	0	0	NA	NA	NA	48	43	175	511	170	155	453	85	13	17	4	0.074	0.033	0.024
.	19.01.15-23.31.39-1-394061	125	4	4	0	0	0	699	3	3	0	0	NA	NA	NA	40	50	172	519	172	150	463	86	5	10	6	0.029	0.019	0.035
.	19.01.15-23.31.39-1-394062	35	1	1	0	0	0	0	0	0	0	0	NA	NA	NA	8	7	165	491	164	0	0	0	0	0	2	0	0	0.012
.	19.01.15-23.31.40-1-394063	33	1	1	0	0	0	0	0	0	0	0	NA	NA	NA	5	9	164	493	165	0	0	0	0	0	0	0	0	0
.	19.01.15-23.31.42-1-394065	93	7	7	2	0	2	698	6	6	0	0	NA	NA	NA	32	42	178	510	167	157	455	86	3	12	12	0.017	0.024	0.072
.	19.01.15-23.31.44-1-394069	147	5	5	3	0	3	697	4	4	0	0	NA	NA	NA	42	44	171	515	171	153	461	83	6	14	1	0.035	0.027	0.006
.	19.01.15-23.31.46-1-394070	89	6	6	1	0	1	677	5	5	0	0	NA	NA	NA	32	32	173	505	167	155	443	79	10	10	4	0.058	0.02	0.024
.	19.01.15-23.31.47-1-394071	122	5	5	0	0	0	686	3	3	0	0	NA	NA	NA	22	32	169	509	167	151	453	82	2	7	8	0.012	0.014	0.048
.	19.01.15-23.31.49-1-394073	125	4	4	2	0	1	703	3	3	0	0	NA	NA	NA	33	51	172	522	170	157	461	85	4	5	5	0.023	0.01	0.029
.	19.01.15-23.31.56-1-394092	58	2	2	1	0	1	680	1	1	0	0	NA	NA	NA	20	29	167	509	166	145	453	82	3	1	0	0.018	0.002	0
.	19.01.15-23.31.56-1-394094	119	6	6	1	0	1	684	5	5	0	0	NA	NA	NA	42	26	169	502	168	153	445	86	12	10	1	0.071	0.02	0.006
.	19.01.15-23.31.59-1-394100	56	3	3	1	0	1	662	1	1	0	0	NA	NA	NA	22	14	167	496	164	146	437	79	3	6	0	0.018	0.012	0
.	19.01.15-23.32.04-1-394102	123	10	10	2	0	2	692	8	8	0	0	NA	NA	NA	39	37	172	507	171	156	453	83	0	22	6	0	0.043	0.035
.	19.01.15-23.32.05-1-394103	156	15	15	5	0	4	689	13	13	0	0	NA	NA	NA	43	45	170	519	169	149	458	82	11	27	6	0.065	0.052	0.036
.	19.01.15-23.32.07-1-394105	113	14	14	3	0	2	694	13	13	0	0	NA	NA	NA	42	43	170	513	173	152	453	89	6	30	13	0.035	0.058	0.075
.	19.01.15-23.32.08-1-394106	31	1	1	0	0	0	0	0	0	0	0	NA	NA	NA	12	11	164	497	163	0	0	0	2	0	0	0.012	0	0
.	19.01.15-23.32.10-1-394109	92	7	7	2	0	2	686	6	6	0	0	NA	NA	NA	32	33	172	503	171	154	446	86	9	3	0	0.052	0.006	0
.	19.01.15-23.32.11-1-394110	57	2	2	1	0	1	202	1	1	0	0	NA	NA	NA	12	10	166	493	164	38	141	23	0	0	5	0	0	0.03
.	19.01.15-23.32.13-1-394111	181	17	17	3	0	3	698	13	13	0	0	NA	NA	NA	62	49	169	513	180	149	454	95	11	17	13	0.065	0.033	0.072
.	19.01.15-23.32.14-1-394112	34	1	1	0	0	0	0	0	0	0	0	NA	NA	NA	10	8	167	492	162	0	0	0	0	0	0	0	0	0
.	19.01.15-23.32.15-1-394113	112	8	8	2	0	2	676	7	7	0	0	NA	NA	NA	39	30	171	506	166	149	443	84	2	11	6	0.012	0.022	0.036
.	19.01.15-23.32.16-1-394115	36	1	1	0	0	0	0	0	0	0	0	NA	NA	NA	14	16	165	496	168	0	0	0	0	0	1	0	0	0.006
.	19.01.15-23.32.19-1-394120	145	8	8	0	0	0	677	7	7	0	0	NA	NA	NA	38	28	168	505	168	151	443	83	6	7	2	0.036	0.014	0.012
.	19.01.15-23.32.21-1-394122	89	5	5	2	0	1	683	4	4	0	0	NA	NA	NA	32	41	168	515	171	146	455	82	4	18	0	0.024	0.035	0
.	19.01.15-23.32.28-1-394133	126	9	9	4	0	3	699	8	8	0	0	NA	NA	NA	45	54	177	523	167	154	461	84	0	18	25	0	0.034	0.15
.	19.01.15-23.32.29-1-394136	61	3	3	1	0	0	680	2	2	0	0	NA	NA	NA	23	32	167	513	165	150	450	80	0	8	4	0	0.016	0.024
.	19.01.15-23.32.32-1-394138	94	12	12	4	0	3	684	11	11	0	0	NA	NA	NA	36	34	168	511	168	148	452	84	21	19	0	0.125	0.037	0
.	19.01.15-23.32.35-1-394147	91	5	5	1	0	1	669	4	4	0	0	NA	NA	NA	30	22	165	498	172	142	439	88	2	9	3	0.012	0.018	0.017
.	19.01.15-23.32.37-1-394150	181	29	29	15	0	11	699	26	26	0	0	NA	NA	NA	47	49	175	518	169	155	460	84	38	65	18	0.217	0.125	0.107
.	19.01.15-23.32.42-1-394156	98	7	7	0	0	0	684	3	3	0	0	NA	NA	NA	22	30	168	506	169	148	450	86	8	10	2	0.048	0.02	0.012
.	19.01.15-23.32.43-1-394157	60	2	2	0	0	0	678	1	1	0	0	NA	NA	NA	18	22	166	501	168	147	449	82	0	3	1	0	0.006	0.006
.	19.01.15-23.32.46-1-394158	31	1	1	0	0	0	0	0	0	0	0	NA	NA	NA	6	10	164	493	166	0	0	0	0	3	0	0	0.006	0
.	19.01.15-23.32.48-1-394159	125	6	6	0	0	0	697	5	5	0	0	NA	NA	NA	39	45	172	511	175	152	455	90	5	23	0	0.029	0.045	0
.	19.01.15-23.32.49-1-394161	87	6	6	3	0	3	684	4	4	0	0	NA	NA	NA	32	35	167	512	169	147	453	84	16	13	1	0.096	0.025	0.006
.	19.01.15-23.32.51-1-394163	148	7	7	0	0	0	706	6	6	0	0	NA	NA	NA	45	57	178	517	175	157	457	92	5	9	1	0.028	0.017	0.006
.	19.01.15-23.32.57-1-394184	30	1	1	0	0	0	0	0	0	0	0	NA	NA	NA	9	4	164	490	163	0	0	0	0	0	0	0	0	0
.	19.01.15-23.32.59-1-394185	93	9	9	4	0	3	672	7	7	0	0	NA	NA	NA	29	22	167	502	166	147	445	80	5	7	8	0.03	0.014	0.048
.	19.01.15-23.33.11-1-394189	37	1	1	0	0	0	0	0	0	0	0	NA	NA	NA	11	10	166	494	163	0	0	0	0	0	3	0	0	0.018
.	19.01.15-23.33.11-1-394190	58	2	2	0	0	0	50	1	1	0	0	NA	NA	NA	22	18	168	499	164	10	33	7	0	2	5	0	0.004	0.03
.	19.01.15-23.33.13-1-394193	71	2	2	2	0	2	671	1	1	0	0	NA	NA	NA	20	21	168	502	164	152	439	80	0	4	0	0	0.008	0
.	19.01.15-23.33.15-1-394196	228	25	25	6	0	5	704	22	22	0	0	NA	NA	NA	67	55	175	520	173	155	461	88	20	48	14	0.114	0.092	0.081
.	19.01.15-23.33.16-1-394198	60	3	3	0	0	0	671	2	2	0	0	NA	NA	NA	29	29	170	507	165	150	442	79	0	6	1	0	0.012	0.006
.	19.01.15-23.33.17-1-394199	65	2	2	1	0	1	679	1	1	0	0	NA	NA	NA	23	26	168	504	167	150	447	82	0	10	0	0	0.02	0
.	19.01.15-23.33.20-1-394206	63	3	3	1	0	1	679	2	2	0	0	NA	NA	NA	16	27	170	503	167	152	446	81	0	5	2	0	0.01	0.012
.	19.01.15-23.33.20-1-394207	95	4	4	2	0	0	699	3	3	0	0	NA	NA	NA	29	44	173	515	169	158	459	82	5	7	4	0.029	0.014	0.024
.	19.01.15-23.33.29-1-394221	67	3	3	1	0	0	678	2	2	0	0	NA	NA	NA	25	26	169	503	167	150	448	80	0	23	0	0	0.046	0
.	19.01.15-23.33.32-1-394223	86	10	10	1	0	0	678	7	7	0	0	NA	NA	NA	27	24	172	499	166	155	440	83	4	31	1	0.023	0.062	0.006
.	19.01.15-23.33.32-1-394226	63	2	2	0	0	0	150	1	1	0	0	NA	NA	NA	18	17	166	497	167	34	99	17	2	1	0	0.012	0.002	0
.	19.01.15-23.33.35-1-394230	89	9	9	1	0	1	682	8	8	0	0	NA	NA	NA	33	33	167	510	169	148	450	84	1	20	5	0.006	0.039	0.03
.	19.01.15-23.33.36-1-394232	61	2	2	1	0	1	350	1	1	0	0	NA	NA	NA	17	14	167	494	166	73	235	42	0	3	0	0	0.006	0
.	19.01.15-23.33.40-1-394234	127	10	10	5	0	5	683	9	9	0	0	NA	NA	NA	39	39	175	509	168	153	448	82	3	19	8	0.017	0.037	0.048
.	19.01.15-23.33.40-1-394236	123	11	11	5	0	3	696	9	9	0	0	NA	NA	NA	24	43	172	513	171	153	458	85	19	18	4	0.11	0.035	0.023
[truncated: 1 more rows]
