# Supplementary material for: Modelling targeted rabies vaccination strategies for a domestic dog population with heterogeneous roaming patterns
Source: PLoS Negl Trop Dis. 2019 Jul 8;13(7):e0007582. doi: 10.1371/journal.pntd.0007582 (PMC6638970; doi:10.1371/journal.pntd.0007582)
Supplement: S1 Zip file folder — The files contain a summary for each simulation for its respective scenario. The files are named first with the population structure (FP, ED, RD, SD) and then the specific vaccination strategy used for that scenario. (ZIP) [file pntd.0007582.s002.zip › Supp_Files/RD_E0.9_R0.9_S0.7_all_measuresReport.txt]

scenario	iteration	duration	tot_deaths	rabid_dogs	moved	mov_DK	movInfect	n_vacc	n_cull	detDogs_cull	contDogs_cull	reactCull	preemptVaccCov_dogLevel	reactVaccCov_dogLevel	mean_Rt	non_rabid_dead	born	nb_in_exp_cat	nb_in_roam_cat	nb_stayhome	nb_exp_vacc	nb_roam_vacc	nb_stayhome_vacc	nb_contacting_explorer	nb_contacting_roamer	nb_contacting_stayhome	contact_per_explorer	contact_per_roamer	contact_per_stayhome
.	19.01.15-22.07.52-1-220768	176	10	10	4	0	4	737	9	9	0	0	NA	NA	NA	42	45	172	516	170	156	461	120	16	26	10	0.093	0.05	0.059
.	19.01.15-22.07.52-1-220769	172	27	27	8	0	7	738	21	21	0	0	NA	NA	NA	65	56	171	524	174	151	465	122	26	65	20	0.152	0.124	0.115
.	19.01.15-22.07.52-1-220770	119	7	7	2	0	2	729	6	6	0	0	NA	NA	NA	30	43	172	514	170	156	458	115	2	22	6	0.012	0.043	0.035
.	19.01.15-22.07.52-1-220771	121	6	6	4	0	3	724	5	5	0	0	NA	NA	NA	45	43	173	512	171	152	452	120	25	3	11	0.145	0.006	0.064
.	19.01.15-22.07.52-1-220772	125	11	11	3	0	3	717	9	9	0	0	NA	NA	NA	43	39	171	513	168	152	454	111	0	39	0	0	0.076	0
.	19.01.15-22.07.52-1-220773	61	3	3	2	0	2	703	2	2	0	0	NA	NA	NA	26	26	167	504	168	147	445	111	10	0	2	0.06	0	0.012
.	19.01.15-22.07.52-1-220774	113	10	10	2	0	2	732	7	7	0	0	NA	NA	NA	43	48	176	518	167	159	461	112	10	39	0	0.057	0.075	0
.	19.01.15-22.07.52-1-220775	113	11	11	2	0	1	722	8	8	0	0	NA	NA	NA	44	42	171	515	169	150	456	116	2	22	3	0.012	0.043	0.018
.	19.01.15-22.08.09-1-220801	122	32	32	11	0	9	715	31	31	0	0	NA	NA	NA	45	42	173	512	170	151	449	115	43	41	19	0.249	0.08	0.112
.	19.01.15-22.08.15-1-220802	62	3	3	1	0	1	711	2	2	0	0	NA	NA	NA	28	31	170	506	168	150	447	114	0	2	19	0	0.004	0.113
.	19.01.15-22.08.15-1-220803	34	1	1	0	0	0	0	0	0	0	0	NA	NA	NA	4	11	166	493	165	0	0	0	0	0	1	0	0	0.006
.	19.01.15-22.08.15-1-220804	32	1	1	1	0	1	0	0	0	0	0	NA	NA	NA	9	7	164	493	163	0	0	0	0	3	0	0	0.006	0
.	19.01.15-22.08.16-1-220809	34	1	1	0	0	0	0	0	0	0	0	NA	NA	NA	8	4	163	491	163	0	0	0	0	0	0	0	0	0
.	19.01.15-22.08.17-1-220810	65	3	3	2	0	2	708	2	2	0	0	NA	NA	NA	31	23	170	500	166	151	443	114	13	4	0	0.076	0.008	0
.	19.01.15-22.08.18-1-220811	34	1	1	0	0	0	0	0	0	0	0	NA	NA	NA	9	7	163	495	162	0	0	0	0	0	1	0	0	0.006
.	19.01.15-22.08.19-1-220812	98	11	11	4	0	4	710	8	8	0	0	NA	NA	NA	36	32	174	506	165	153	447	110	8	23	11	0.046	0.045	0.067
.	19.01.15-22.08.20-1-220813	140	9	9	3	0	2	730	8	8	0	0	NA	NA	NA	51	48	179	512	170	160	453	117	0	44	6	0	0.086	0.035
.	19.01.15-22.08.22-1-220814	66	3	3	0	0	0	703	2	2	0	0	NA	NA	NA	29	29	170	505	167	147	441	115	0	3	8	0	0.006	0.048
.	19.01.15-22.08.22-1-220815	65	11	11	1	0	1	707	8	8	0	0	NA	NA	NA	20	22	167	501	167	149	443	115	27	14	0	0.162	0.028	0
.	19.01.15-22.08.32-1-220819	117	10	10	2	0	2	721	9	9	0	0	NA	NA	NA	40	35	167	516	165	152	455	114	11	32	0	0.066	0.062	0
.	19.01.15-22.08.35-1-220824	60	2	2	0	0	0	200	1	1	0	0	NA	NA	NA	13	13	167	495	164	45	122	33	1	0	1	0.006	0	0.006
.	19.01.15-22.08.38-1-220825	147	13	13	2	0	2	718	11	11	0	0	NA	NA	NA	59	51	171	514	179	147	450	121	7	22	10	0.041	0.043	0.056
.	19.01.15-22.08.40-1-220829	180	22	22	3	0	3	738	18	18	0	0	NA	NA	NA	66	64	176	530	171	157	464	117	29	66	17	0.165	0.125	0.099
.	19.01.15-22.08.44-1-220830	65	5	5	1	0	1	703	4	4	0	0	NA	NA	NA	22	19	168	498	166	149	439	115	0	13	0	0	0.026	0
.	19.01.15-22.08.46-1-220831	62	4	4	1	0	1	707	3	3	0	0	NA	NA	NA	17	20	168	498	167	150	443	114	0	19	0	0	0.038	0
.	19.01.15-22.08.46-1-220833	138	14	14	7	0	6	717	12	12	0	0	NA	NA	NA	48	41	171	513	170	152	450	115	9	48	11	0.053	0.094	0.065
.	19.01.15-22.08.47-1-220835	121	8	8	3	0	2	707	5	5	0	0	NA	NA	NA	39	27	167	505	168	146	444	117	13	14	0	0.078	0.028	0
.	19.01.15-22.08.57-1-220862	65	4	4	2	0	2	700	3	3	0	0	NA	NA	NA	22	19	169	496	167	149	438	113	6	5	1	0.036	0.01	0.006
.	19.01.15-22.09.01-1-220864	124	15	15	4	0	1	725	14	14	0	0	NA	NA	NA	51	48	171	517	173	149	457	119	25	36	9	0.146	0.07	0.052
.	19.01.15-22.09.02-1-220865	123	6	6	2	0	1	718	5	5	0	0	NA	NA	NA	38	39	172	512	168	152	450	116	0	23	0	0	0.045	0
.	19.01.15-22.09.02-1-220866	58	2	2	0	0	0	711	1	1	0	0	NA	NA	NA	26	27	168	504	168	151	444	116	3	4	0	0.018	0.008	0
.	19.01.15-22.09.05-1-220870	127	33	33	8	0	5	717	31	31	0	0	NA	NA	NA	33	39	165	518	169	147	454	116	31	70	11	0.188	0.135	0.065
.	19.01.15-22.09.10-1-220871	61	3	3	1	0	1	450	2	2	0	0	NA	NA	NA	20	20	166	501	166	97	280	73	2	4	0	0.012	0.008	0
.	19.01.15-22.09.14-1-220872	88	4	4	0	0	0	718	3	3	0	0	NA	NA	NA	28	34	169	503	175	149	447	122	2	7	0	0.012	0.014	0
.	19.01.15-22.09.15-1-220873	122	11	11	5	0	4	727	10	10	0	0	NA	NA	NA	35	48	174	516	171	155	452	120	5	12	11	0.029	0.023	0.064
.	19.01.15-22.09.18-1-220874	102	8	8	4	0	3	715	7	7	0	0	NA	NA	NA	52	38	171	509	171	152	444	119	14	19	0	0.082	0.037	0
.	19.01.15-22.09.23-1-220876	62	3	3	1	0	1	718	1	1	0	0	NA	NA	NA	22	37	177	501	172	157	443	118	3	7	0	0.017	0.014	0
.	19.01.15-22.09.24-1-220877	34	1	1	0	0	0	0	0	0	0	0	NA	NA	NA	6	4	164	490	163	0	0	0	0	0	1	0	0	0.006
.	19.01.15-22.09.27-1-220878	93	5	5	2	0	2	703	4	4	0	0	NA	NA	NA	25	23	169	501	166	151	442	110	0	10	0	0	0.02	0
.	19.01.15-22.09.28-1-220879	120	15	15	0	0	0	707	14	14	0	0	NA	NA	NA	33	29	173	501	168	153	439	115	1	29	2	0.006	0.058	0.012
.	19.01.15-22.09.33-1-220880	61	4	4	3	0	0	704	3	3	0	0	NA	NA	NA	26	27	166	505	169	145	443	116	17	2	6	0.102	0.004	0.036
.	19.01.15-22.09.34-1-220881	151	12	12	4	0	3	741	11	11	0	0	NA	NA	NA	58	60	172	530	171	154	468	119	9	45	9	0.052	0.085	0.053
.	19.01.15-22.09.44-1-220885	84	3	3	0	0	0	714	2	2	0	0	NA	NA	NA	26	29	171	504	167	152	447	115	0	3	3	0	0.006	0.018
.	19.01.15-22.09.47-1-220888	112	8	8	4	0	3	725	7	7	0	0	NA	NA	NA	41	42	174	511	170	156	453	116	10	18	2	0.057	0.035	0.012
.	19.01.15-22.09.47-1-220889	65	3	3	0	0	0	711	2	2	0	0	NA	NA	NA	20	25	165	504	169	147	448	116	1	2	3	0.006	0.004	0.018
.	19.01.15-22.09.50-1-220892	145	8	8	4	0	3	722	5	5	0	0	NA	NA	NA	58	48	172	513	176	151	451	120	19	19	0	0.11	0.037	0
.	19.01.15-22.10.00-1-220916	243	14	14	3	0	2	760	12	12	0	0	NA	NA	NA	76	87	181	538	181	160	472	128	12	55	9	0.066	0.102	0.05
.	19.01.15-22.10.00-1-220917	154	17	17	5	0	4	724	15	15	0	0	NA	NA	NA	55	47	172	519	169	151	456	117	18	38	10	0.105	0.073	0.059
.	19.01.15-22.10.02-1-220919	95	5	5	1	0	1	708	4	4	0	0	NA	NA	NA	31	25	166	504	168	147	446	115	1	7	3	0.006	0.014	0.018
.	19.01.15-22.10.02-1-220924	64	5	5	1	0	1	712	4	4	0	0	NA	NA	NA	27	34	173	508	166	154	443	115	5	0	12	0.029	0	0.072
.	19.01.15-22.10.03-1-220925	82	3	3	2	0	1	714	2	2	0	0	NA	NA	NA	32	29	171	504	167	154	444	116	0	0	9	0	0	0.054
.	19.01.15-22.10.09-1-220930	91	9	9	4	0	3	722	8	8	0	0	NA	NA	NA	36	34	169	508	170	153	453	116	2	12	9	0.012	0.024	0.053
.	19.01.15-22.10.13-1-220931	117	7	7	3	0	1	728	6	6	0	0	NA	NA	NA	44	45	177	510	171	157	453	118	10	5	5	0.056	0.01	0.029
.	19.01.15-22.10.17-1-220936	91	5	5	0	0	0	714	4	4	0	0	NA	NA	NA	37	35	172	508	168	152	447	115	6	15	0	0.035	0.03	0
.	19.01.15-22.10.19-1-220937	60	2	2	1	0	1	303	1	1	0	0	NA	NA	NA	13	15	167	495	166	66	194	43	1	0	4	0.006	0	0.024
.	19.01.15-22.10.20-1-220938	62	3	3	3	0	1	704	2	2	0	0	NA	NA	NA	22	18	168	496	167	151	438	115	0	15	0	0	0.03	0
.	19.01.15-22.10.20-1-220939	93	7	7	0	0	0	718	6	6	0	0	NA	NA	NA	20	29	170	508	164	152	454	112	0	15	6	0	0.03	0.037
.	19.01.15-22.10.30-1-220943	31	1	1	1	0	1	0	0	0	0	0	NA	NA	NA	7	6	164	493	162	0	0	0	0	1	0	0	0.002	0
.	19.01.15-22.10.31-1-220944	124	10	10	1	0	1	706	6	6	0	0	NA	NA	NA	34	25	167	506	165	147	444	115	3	19	7	0.018	0.038	0.042
.	19.01.15-22.10.31-1-220945	57	2	2	1	0	1	396	1	1	0	0	NA	NA	NA	13	19	165	500	167	81	248	67	0	4	0	0	0.008	0
.	19.01.15-22.10.32-1-220946	33	1	1	0	0	0	0	0	0	0	0	NA	NA	NA	9	8	163	494	164	0	0	0	0	5	0	0	0.01	0
.	19.01.15-22.10.34-1-220947	33	1	1	0	0	0	0	0	0	0	0	NA	NA	NA	11	7	166	491	163	0	0	0	0	4	0	0	0.008	0
.	19.01.15-22.10.34-1-220948	207	31	31	8	0	6	746	29	29	0	0	NA	NA	NA	59	65	177	529	172	159	471	116	30	67	15	0.169	0.127	0.087
.	19.01.15-22.10.35-1-220950	93	11	11	3	0	3	719	6	6	0	0	NA	NA	NA	36	35	171	506	171	153	448	118	5	30	10	0.029	0.059	0.058
.	19.01.15-22.10.36-1-220951	137	6	6	1	0	1	719	5	5	0	0	NA	NA	NA	47	40	172	510	171	147	453	119	8	12	0	0.047	0.024	0
.	19.01.15-22.10.36-1-220956	30	1	1	0	0	0	0	0	0	0	0	NA	NA	NA	6	9	164	493	165	0	0	0	0	0	0	0	0	0
.	19.01.15-22.10.37-1-220957	93	4	4	1	0	0	706	3	3	0	0	NA	NA	NA	35	26	166	508	165	145	450	111	10	6	7	0.06	0.012	0.042
.	19.01.15-22.10.38-1-220958	63	4	4	2	0	1	715	2	2	0	0	NA	NA	NA	21	34	168	507	172	150	447	118	0	22	0	0	0.043	0
.	19.01.15-22.10.40-1-220962	95	6	6	2	0	2	712	5	5	0	0	NA	NA	NA	33	33	174	501	171	155	440	117	0	6	16	0	0.012	0.094
.	19.01.15-22.10.45-1-220963	85	8	8	3	0	3	707	7	7	0	0	NA	NA	NA	32	31	168	505	171	147	443	117	4	16	15	0.024	0.032	0.088
.	19.01.15-22.10.54-1-220988	95	7	7	3	0	2	724	6	6	0	0	NA	NA	NA	27	38	171	512	168	154	454	116	0	33	10	0	0.064	0.06
.	19.01.15-22.11.02-1-220993	149	11	11	2	0	1	743	8	8	0	0	NA	NA	NA	44	58	174	523	174	157	464	122	1	33	0	0.006	0.063	0
.	19.01.15-22.11.04-1-220996	90	13	13	3	0	2	722	12	12	0	0	NA	NA	NA	28	36	172	509	168	156	450	116	7	19	5	0.041	0.037	0.03
.	19.01.15-22.11.05-1-220998	117	9	9	0	0	0	718	6	6	0	0	NA	NA	NA	43	37	167	510	173	147	451	120	29	21	4	0.174	0.041	0.023
.	19.01.15-22.11.07-1-220999	119	12	12	4	0	3	702	11	11	0	0	NA	NA	NA	38	26	170	505	164	147	443	112	9	9	13	0.053	0.018	0.079
.	19.01.15-22.11.16-1-221000	63	2	2	0	0	0	705	1	1	0	0	NA	NA	NA	26	29	170	504	168	148	443	114	8	1	0	0.047	0.002	0
.	19.01.15-22.11.17-1-221001	122	25	25	4	0	3	726	24	24	0	0	NA	NA	NA	43	41	169	516	169	152	455	119	19	50	14	0.112	0.097	0.083
.	19.01.15-22.11.22-1-221003	88	6	6	2	0	2	715	4	4	0	0	NA	NA	NA	34	36	169	509	171	149	449	117	0	17	2	0	0.033	0.012
.	19.01.15-22.11.28-1-221004	119	7	7	3	0	3	733	6	6	0	0	NA	NA	NA	38	46	170	517	172	153	460	120	10	20	0	0.059	0.039	0
.	19.01.15-22.11.29-1-221005	67	2	2	3	0	1	700	1	1	0	0	NA	NA	NA	38	27	166	506	168	141	447	112	0	12	0	0	0.024	0
.	19.01.15-22.11.32-1-221006	31	1	1	1	0	1	0	0	0	0	0	NA	NA	NA	8	8	165	493	163	0	0	0	0	0	2	0	0	0.012
.	19.01.15-22.11.32-1-221007	164	19	19	1	0	1	730	17	17	0	0	NA	NA	NA	43	50	167	525	171	150	463	117	8	26	15	0.048	0.05	0.088
.	19.01.15-22.11.33-1-221008	153	12	12	5	0	4	707	10	10	0	0	NA	NA	NA	55	28	169	504	168	152	444	111	5	30	13	0.03	0.06	0.077
.	19.01.15-22.11.33-1-221009	61	3	3	0	0	0	202	2	2	0	0	NA	NA	NA	17	8	165	494	162	56	120	26	2	4	0	0.012	0.008	0
.	19.01.15-22.11.34-1-221010	83	6	6	2	0	2	702	4	4	0	0	NA	NA	NA	24	21	166	501	167	146	441	115	1	11	1	0.006	0.022	0.006
.	19.01.15-22.11.42-1-221014	151	14	14	5	0	3	723	13	13	0	0	NA	NA	NA	50	47	170	515	175	148	452	123	1	45	2	0.006	0.087	0.011
.	19.01.15-22.11.44-1-221015	29	1	1	1	0	1	0	0	0	0	0	NA	NA	NA	10	10	165	494	164	0	0	0	0	0	0	0	0	0
.	19.01.15-22.11.44-1-221016	63	3	3	2	0	2	709	2	2	0	0	NA	NA	NA	25	24	166	506	165	149	445	115	0	6	3	0	0.012	0.018
.	19.01.15-22.11.45-1-221017	93	6	6	4	0	3	715	5	5	0	0	NA	NA	NA	35	30	169	509	165	151	450	114	0	12	5	0	0.024	0.03
.	19.01.15-22.11.50-1-221023	66	5	5	1	0	1	702	4	4	0	0	NA	NA	NA	30	24	166	506	165	147	445	110	0	8	3	0	0.016	0.018
.	19.01.15-22.11.52-1-221027	149	27	27	14	0	11	715	25	25	0	0	NA	NA	NA	34	36	170	509	170	151	447	117	55	46	18	0.324	0.09	0.106
.	19.01.15-22.11.59-1-221048	175	16	16	5	0	3	734	14	14	0	0	NA	NA	NA	59	47	172	518	170	154	461	119	13	34	16	0.076	0.066	0.094
.	19.01.15-22.12.00-1-221049	66	3	3	1	0	1	711	2	2	0	0	NA	NA	NA	25	27	171	502	167	153	442	116	9	0	0	0.053	0	0
.	19.01.15-22.12.02-1-221051	65	2	2	2	0	2	707	1	1	0	0	NA	NA	NA	23	27	169	505	166	149	446	112	5	4	0	0.03	0.008	0
.	19.01.15-22.12.03-1-221054	178	24	24	6	0	5	728	21	21	0	0	NA	NA	NA	52	46	177	515	167	160	453	115	33	54	14	0.186	0.105	0.084
.	19.01.15-22.12.07-1-221056	34	1	1	1	0	1	0	0	0	0	0	NA	NA	NA	10	14	167	495	165	0	0	0	0	0	1	0	0	0.006
.	19.01.15-22.12.10-1-221057	63	2	2	1	0	0	714	1	1	0	0	NA	NA	NA	15	31	169	505	170	150	449	115	6	0	3	0.036	0	0.018
.	19.01.15-22.12.10-1-221058	89	3	3	1	0	1	705	2	2	0	0	NA	NA	NA	26	22	165	502	168	146	445	114	0	7	3	0	0.014	0.018
.	19.01.15-22.12.10-1-221059	90	4	4	0	0	0	700	3	3	0	0	NA	NA	NA	22	21	165	503	166	147	440	113	5	8	0	0.03	0.016	0
.	19.01.15-22.12.17-1-221060	67	5	5	3	0	1	714	2	2	0	0	NA	NA	NA	30	32	166	512	167	148	452	114	8	5	5	0.048	0.01	0.03
.	19.01.15-22.12.17-1-221061	117	18	18	5	0	4	708	16	16	0	0	NA	NA	NA	50	33	171	509	166	148	445	115	15	41	6	0.088	0.081	0.036
.	19.01.15-22.12.25-1-221069	93	3	3	1	0	1	723	2	2	0	0	NA	NA	NA	34	38	170	511	170	153	453	117	6	6	0	0.035	0.012	0
.	19.01.15-22.12.25-1-221070	31	1	1	0	0	0	0	0	0	0	0	NA	NA	NA	6	10	164	496	163	0	0	0	0	0	1	0	0	0.006
.	19.01.15-22.12.28-1-221071	90	5	5	2	0	1	712	4	4	0	0	NA	NA	NA	34	35	168	511	169	146	451	115	4	16	0	0.024	0.031	0
.	19.01.15-22.12.29-1-221072	83	4	4	0	0	0	705	3	3	0	0	NA	NA	NA	30	23	169	498	169	147	440	118	10	0	5	0.059	0	0.03
.	19.01.15-22.12.35-1-221073	92	8	8	1	0	1	714	6	6	0	0	NA	NA	NA	37	33	167	505	174	150	442	122	0	23	4	0	0.046	0.023
.	19.01.15-22.12.36-1-221074	64	4	4	1	0	1	702	3	3	0	0	NA	NA	NA	27	21	163	507	164	143	446	113	12	3	0	0.074	0.006	0
.	19.01.15-22.12.38-1-221076	56	2	2	1	0	1	99	1	1	0	0	NA	NA	NA	19	13	167	495	164	12	69	18	0	3	0	0	0.006	0
.	19.01.15-22.12.43-1-221080	92	9	9	0	0	0	706	7	7	0	0	NA	NA	NA	32	23	170	499	167	150	441	115	9	33	11	0.053	0.066	0.066
.	19.01.15-22.12.46-1-221082	114	7	7	0	0	0	703	4	4	0	0	NA	NA	NA	30	24	169	500	168	150	438	115	5	13	0	0.03	0.026	0
.	19.01.15-22.12.46-1-221083	67	2	2	0	0	0	451	1	1	0	0	NA	NA	NA	18	22	170	499	166	91	286	74	0	1	1	0	0.002	0.006
.	19.01.15-22.12.47-1-221085	59	3	3	2	0	2	99	2	2	0	0	NA	NA	NA	20	16	167	495	167	15	68	16	3	0	2	0.018	0	0.012
.	19.01.15-22.12.48-1-221087	87	4	4	0	0	0	704	3	3	0	0	NA	NA	NA	42	29	169	507	166	144	446	114	0	8	4	0	0.016	0.024
.	19.01.15-22.12.49-1-221089	60	2	2	1	0	1	200	1	1	0	0	NA	NA	NA	11	22	170	499	166	52	114	34	1	1	0	0.006	0.002	0
.	19.01.15-22.12.53-1-221109	64	3	3	2	0	1	708	2	2	0	0	NA	NA	NA	23	26	169	500	170	150	442	116	6	4	0	0.036	0.008	0
.	19.01.15-22.12.55-1-221112	116	9	9	1	0	0	711	7	7	0	0	NA	NA	NA	27	22	167	500	168	149	445	117	5	25	8	0.03	0.05	0.048
.	19.01.15-22.12.56-1-221114	62	6	6	2	0	1	701	3	3	0	0	NA	NA	NA	24	17	165	502	163	145	445	111	10	3	3	0.061	0.006	0.018
.	19.01.15-22.12.58-1-221116	115	7	7	1	0	1	727	6	6	0	0	NA	NA	NA	34	41	169	514	171	149	457	121	5	19	8	0.03	0.037	0.047
.	19.01.15-22.13.06-1-221122	124	5	5	1	0	1	727	4	4	0	0	NA	NA	NA	49	49	173	515	174	150	455	122	8	11	4	0.046	0.021	0.023
.	19.01.15-22.13.07-1-221123	120	17	17	4	0	3	721	14	14	0	0	NA	NA	NA	33	39	170	512	170	151	452	118	14	34	13	0.082	0.066	0.076
.	19.01.15-22.13.07-1-221124	87	6	6	1	0	1	711	5	5	0	0	NA	NA	NA	25	29	169	507	166	150	446	115	0	11	4	0	0.022	0.024
.	19.01.15-22.13.08-1-221125	94	4	4	0	0	0	710	3	3	0	0	NA	NA	NA	32	27	171	501	168	153	441	116	0	7	1	0	0.014	0.006
.	19.01.15-22.13.09-1-221126	61	2	2	1	0	1	451	0	0	0	0	NA	NA	NA	11	19	166	501	165	96	275	80	4	0	0	0.024	0	0
.	19.01.15-22.13.15-1-221127	89	11	11	5	0	3	720	10	10	0	0	NA	NA	NA	28	34	172	505	170	154	448	118	11	15	3	0.064	0.03	0.018
.	19.01.15-22.13.17-1-221128	127	26	26	7	0	4	738	25	25	0	0	NA	NA	NA	34	46	171	519	169	155	467	116	19	56	27	0.111	0.108	0.16
.	19.01.15-22.13.21-1-221129	110	8	8	3	0	3	717	7	7	0	0	NA	NA	NA	38	39	169	514	169	149	454	114	6	8	5	0.036	0.016	0.03
.	19.01.15-22.13.24-1-221130	88	4	4	0	0	0	710	3	3	0	0	NA	NA	NA	36	32	169	507	169	147	449	114	4	9	0	0.024	0.018	0
.	19.01.15-22.13.25-1-221131	30	1	1	0	0	0	0	0	0	0	0	NA	NA	NA	9	5	164	492	162	0	0	0	0	0	0	0	0	0
.	19.01.15-22.13.26-1-221132	64	4	4	0	0	0	705	3	3	0	0	NA	NA	NA	18	17	167	498	165	150	439	116	0	9	0	0	0.018	0
.	19.01.15-22.13.26-1-221133	93	6	6	2	0	2	694	4	4	0	0	NA	NA	NA	53	31	168	505	171	146	434	114	2	25	0	0.012	0.05	0
.	19.01.15-22.13.27-1-221134	90	4	4	1	0	0	705	3	3	0	0	NA	NA	NA	22	21	172	498	164	153	442	110	9	9	1	0.052	0.018	0.006
.	19.01.15-22.13.43-1-221138	126	10	10	1	0	0	735	8	8	0	0	NA	NA	NA	40	52	175	518	172	154	462	119	28	19	4	0.16	0.037	0.023
.	19.01.15-22.13.44-1-221139	159	8	8	4	0	3	717	7	7	0	0	NA	NA	NA	48	41	173	512	169	155	446	116	0	31	3	0	0.061	0.018
.	19.01.15-22.13.44-1-221140	119	8	8	1	0	1	717	6	6	0	0	NA	NA	NA	44	34	171	509	167	153	451	113	5	14	7	0.029	0.028	0.042
.	19.01.15-22.13.44-1-221141	35	1	1	0	0	0	0	0	0	0	0	NA	NA	NA	12	12	164	497	164	0	0	0	0	2	0	0	0.004	0
.	19.01.15-22.13.45-1-221142	123	6	6	1	0	1	726	4	4	0	0	NA	NA	NA	30	40	174	510	169	154	454	118	3	14	9	0.017	0.027	0.053
.	19.01.15-22.13.45-1-221143	85	4	4	0	0	0	716	3	3	0	0	NA	NA	NA	27	33	171	507	168	151	449	116	0	21	0	0	0.041	0
.	19.01.15-22.13.49-1-221148	64	3	3	0	0	0	402	2	2	0	0	NA	NA	NA	17	21	167	504	163	89	252	61	2	0	2	0.012	0	0.012
.	19.01.15-22.13.50-1-221150	63	3	3	2	0	2	248	2	2	0	0	NA	NA	NA	18	13	165	497	164	45	154	49	0	7	0	0	0.014	0
.	19.01.15-22.14.02-1-221175	118	9	9	5	0	4	709	7	7	0	0	NA	NA	NA	31	30	166	511	166	145	449	115	7	30	2	0.042	0.059	0.012
.	19.01.15-22.14.03-1-221177	61	2	2	1	0	1	550	1	1	0	0	NA	NA	NA	10	10	167	491	165	121	340	89	0	2	0	0	0.004	0
.	19.01.15-22.14.06-1-221180	34	1	1	0	0	0	0	0	0	0	0	NA	NA	NA	8	4	165	489	163	0	0	0	0	1	0	0	0.002	0
.	19.01.15-22.14.07-1-221181	89	6	6	4	0	3	719	3	3	0	0	NA	NA	NA	27	33	170	508	168	152	449	118	11	16	0	0.065	0.031	0
.	19.01.15-22.14.07-1-221182	62	3	3	0	0	0	702	2	2	0	0	NA	NA	NA	31	24	172	495	170	155	433	114	7	1	0	0.041	0.002	0
.	19.01.15-22.14.07-1-221183	84	8	8	1	0	0	710	7	7	0	0	NA	NA	NA	31	32	167	506	172	151	442	117	0	26	0	0	0.051	0
.	19.01.15-22.14.08-1-221184	122	12	12	4	0	3	720	11	11	0	0	NA	NA	NA	42	48	173	513	175	155	445	120	16	43	0	0.092	0.084	0
.	19.01.15-22.14.12-1-221185	90	7	7	2	0	2	708	6	6	0	0	NA	NA	NA	33	31	168	507	169	148	445	115	7	10	4	0.042	0.02	0.024
.	19.01.15-22.14.14-1-221186	88	5	5	4	0	3	710	4	4	0	0	NA	NA	NA	36	33	169	509	168	148	450	112	17	15	0	0.101	0.029	0
.	19.01.15-22.14.16-1-221187	60	2	2	1	0	1	700	1	1	0	0	NA	NA	NA	27	19	164	502	166	142	444	114	4	4	0	0.024	0.008	0
.	19.01.15-22.14.24-1-221193	56	2	2	0	0	0	698	1	1	0	0	NA	NA	NA	30	25	170	502	166	147	440	111	0	4	0	0	0.008	0
.	19.01.15-22.14.25-1-221194	183	14	14	2	0	0	739	13	13	0	0	NA	NA	NA	54	55	174	519	175	156	462	121	14	47	12	0.08	0.091	0.069
.	19.01.15-22.14.27-1-221198	59	2	2	0	0	0	707	1	1	0	0	NA	NA	NA	25	23	165	504	167	145	448	114	0	3	0	0	0.006	0
.	19.01.15-22.14.31-1-221199	94	10	10	2	0	2	721	8	8	0	0	NA	NA	NA	28	31	170	510	164	155	454	112	13	36	2	0.076	0.071	0.012
.	19.01.15-22.14.33-1-221200	122	16	16	3	0	3	716	14	14	0	0	NA	NA	NA	39	37	174	507	169	153	445	118	16	18	0	0.092	0.036	0
.	19.01.15-22.14.38-1-221201	124	15	15	8	0	6	718	14	14	0	0	NA	NA	NA	39	40	170	511	172	150	451	117	7	21	15	0.041	0.041	0.087
.	19.01.15-22.14.38-1-221202	82	8	8	4	0	3	705	7	7	0	0	NA	NA	NA	27	21	164	502	168	146	441	118	0	23	1	0	0.046	0.006
.	19.01.15-22.14.47-1-221208	32	1	1	0	0	0	0	0	0	0	0	NA	NA	NA	11	4	164	491	162	0	0	0	0	0	0	0	0	0
.	19.01.15-22.14.50-1-221211	59	3	3	2	0	2	713	2	2	0	0	NA	NA	NA	24	27	170	504	166	148	449	116	8	9	0	0.047	0.018	0
.	19.01.15-22.14.52-1-221215	59	2	2	1	0	0	714	1	1	0	0	NA	NA	NA	17	30	170	507	166	152	447	115	3	7	0	0.018	0.014	0
.	19.01.15-22.14.56-1-221235	96	5	5	1	0	0	708	3	3	0	0	NA	NA	NA	37	34	170	510	167	148	447	113	3	2	4	0.018	0.004	0.024
.	19.01.15-22.15.03-1-221240	93	4	4	1	0	0	714	3	3	0	0	NA	NA	NA	41	32	172	506	167	153	445	116	2	5	6	0.012	0.01	0.036
.	19.01.15-22.15.05-1-221242	36	1	1	0	0	0	0	0	0	0	0	NA	NA	NA	7	11	166	492	166	0	0	0	0	1	0	0	0.002	0
.	19.01.15-22.15.06-1-221243	102	19	19	7	0	6	728	17	17	0	0	NA	NA	NA	31	39	169	514	169	154	458	116	9	44	10	0.053	0.086	0.059
.	19.01.15-22.15.07-1-221244	90	6	6	2	0	2	720	5	5	0	0	NA	NA	NA	25	32	168	510	167	149	455	116	7	13	0	0.042	0.025	0
.	19.01.15-22.15.07-1-221246	145	18	18	4	0	4	708	13	13	0	0	NA	NA	NA	34	30	170	506	167	144	451	113	13	43	3	0.076	0.085	0.018
.	19.01.15-22.15.09-1-221247	151	23	23	9	0	7	742	20	20	0	0	NA	NA	NA	44	61	175	527	172	159	463	120	16	58	18	0.091	0.11	0.105
.	19.01.15-22.15.14-1-221248	120	8	8	2	0	2	707	6	6	0	0	NA	NA	NA	55	34	172	506	169	151	441	115	3	16	6	0.017	0.032	0.036
.	19.01.15-22.15.14-1-221249	118	5	5	1	0	1	716	4	4	0	0	NA	NA	NA	34	33	170	508	168	150	450	116	2	8	4	0.012	0.016	0.024
.	19.01.15-22.15.15-1-221250	150	32	32	7	0	6	729	30	30	0	0	NA	NA	NA	36	49	171	516	175	150	459	120	23	75	16	0.135	0.145	0.091
.	19.01.15-22.15.20-1-221251	140	9	9	2	0	2	713	6	6	0	0	NA	NA	NA	43	36	169	512	168	147	451	115	9	6	14	0.053	0.012	0.083
.	19.01.15-22.15.26-1-221252	55	2	2	0	0	0	0	1	1	0	0	NA	NA	NA	15	18	167	500	164	0	0	0	0	1	1	0	0.002	0.006
.	19.01.15-22.15.31-1-221253	118	10	10	6	0	4	716	8	8	0	0	NA	NA	NA	44	41	170	510	174	147	449	120	22	18	7	0.129	0.035	0.04
.	19.01.15-22.15.35-1-221254	155	16	16	6	0	3	732	14	14	0	0	NA	NA	NA	33	44	177	512	168	159	455	118	24	43	11	0.136	0.084	0.065
.	19.01.15-22.15.45-1-221259	207	27	27	6	0	4	748	21	21	0	0	NA	NA	NA	63	67	176	524	180	156	468	124	22	57	22	0.125	0.109	0.122
.	19.01.15-22.15.46-1-221261	90	5	5	1	0	1	699	4	4	0	0	NA	NA	NA	29	25	167	506	165	149	439	111	1	4	3	0.006	0.008	0.018
.	19.01.15-22.15.48-1-221265	120	15	15	2	0	2	726	13	13	0	0	NA	NA	NA	29	44	167	522	168	146	463	117	24	15	11	0.144	0.029	0.065
.	19.01.15-22.15.51-1-221268	32	1	1	0	0	0	0	0	0	0	0	NA	NA	NA	14	5	164	491	163	0	0	0	0	0	3	0	0	0.018
.	19.01.15-22.15.55-1-221288	151	16	16	5	0	4	722	15	15	0	0	NA	NA	NA	32	36	170	511	168	150	456	116	0	37	12	0	0.072	0.071
.	19.01.15-22.15.59-1-221291	62	2	2	0	0	0	719	1	1	0	0	NA	NA	NA	17	28	168	505	168	152	452	115	0	2	1	0	0.004	0.006
.	19.01.15-22.16.04-1-221295	152	16	16	5	0	3	717	14	14	0	0	NA	NA	NA	57	42	175	507	173	155	443	119	1	27	15	0.006	0.053	0.087
.	19.01.15-22.16.07-1-221297	35	1	1	0	0	0	0	0	0	0	0	NA	NA	NA	10	13	166	493	167	0	0	0	0	0	0	0	0	0
.	19.01.15-22.16.10-1-221298	59	3	3	0	0	0	350	2	2	0	0	NA	NA	NA	25	20	166	502	165	64	233	53	0	2	0	0	0.004	0
.	19.01.15-22.16.14-1-221299	150	26	26	12	0	7	722	23	23	0	0	NA	NA	NA	38	31	168	504	172	151	452	119	38	73	8	0.226	0.145	0.047
.	19.01.15-22.16.18-1-221300	70	7	7	4	0	4	716	6	6	0	0	NA	NA	NA	26	35	170	502	176	152	443	121	5	20	5	0.029	0.04	0.028
.	19.01.15-22.16.20-1-221305	111	10	10	5	0	3	705	8	8	0	0	NA	NA	NA	45	27	169	505	166	149	443	113	8	32	12	0.047	0.063	0.072
.	19.01.15-22.16.21-1-221306	143	8	8	3	0	1	723	6	6	0	0	NA	NA	NA	50	48	172	518	171	150	457	116	7	20	5	0.041	0.039	0.029
.	19.01.15-22.16.23-1-221308	93	6	6	1	0	0	720	5	5	0	0	NA	NA	NA	25	31	168	507	169	151	454	115	5	8	3	0.03	0.016	0.018
.	19.01.15-22.16.23-1-221309	94	9	9	1	0	0	723	8	8	0	0	NA	NA	NA	29	38	180	500	171	160	442	121	3	33	7	0.017	0.066	0.041
.	19.01.15-22.16.34-1-221313	128	6	6	2	0	2	733	5	5	0	0	NA	NA	NA	43	44	173	510	174	155	456	122	17	13	5	0.098	0.025	0.029
.	19.01.15-22.16.35-1-221320	57	2	2	1	0	1	200	1	1	0	0	NA	NA	NA	13	14	166	497	164	42	127	31	0	2	0	0	0.004	0
.	19.01.15-22.16.39-1-221321	60	2	2	4	0	2	706	1	1	0	0	NA	NA	NA	22	21	169	498	167	151	439	116	4	2	0	0.024	0.004	0
.	19.01.15-22.16.42-1-221325	61	3	3	0	0	0	718	2	2	0	0	NA	NA	NA	15	32	167	508	170	149	453	116	1	8	0	0.006	0.016	0
.	19.01.15-22.16.42-1-221326	91	9	9	2	0	1	713	8	8	0	0	NA	NA	NA	29	30	170	506	167	150	449	114	0	55	0	0	0.109	0
.	19.01.15-22.16.45-1-221327	65	2	2	0	0	0	716	1	1	0	0	NA	NA	NA	17	29	168	509	165	151	452	113	0	2	0	0	0.004	0
.	19.01.15-22.16.46-1-221329	59	3	3	0	0	0	701	2	2	0	0	NA	NA	NA	20	19	166	500	166	146	441	114	3	4	0	0.018	0.008	0
.	19.01.15-22.16.46-1-221330	63	2	2	0	0	0	710	1	1	0	0	NA	NA	NA	19	30	167	504	172	149	444	117	0	6	0	0	0.012	0
.	19.01.15-22.16.53-1-221355	58	2	2	0	0	0	714	1	1	0	0	NA	NA	NA	21	26	166	508	165	150	456	108	0	4	2	0	0.008	0.012
.	19.01.15-22.16.55-1-221356	89	5	5	2	0	2	728	3	3	0	0	NA	NA	NA	45	47	174	514	172	155	457	116	0	22	0	0	0.043	0
.	19.01.15-22.16.57-1-221360	168	16	16	6	0	5	736	15	15	0	0	NA	NA	NA	50	51	172	518	174	155	456	125	4	47	13	0.023	0.091	0.075
.	19.01.15-22.16.57-1-221361	62	3	3	0	0	0	706	2	2	0	0	NA	NA	NA	31	28	170	503	168	148	443	115	12	0	0	0.071	0	0
.	19.01.15-22.17.00-1-221362	145	20	20	8	0	4	727	19	19	0	0	NA	NA	NA	45	40	166	517	170	150	458	119	15	80	3	0.09	0.155	0.018
.	19.01.15-22.17.01-1-221363	33	1	1	0	0	0	0	0	0	0	0	NA	NA	NA	12	5	165	491	162	0	0	0	0	0	1	0	0	0.006
.	19.01.15-22.17.01-1-221364	200	8	8	4	0	3	730	7	7	0	0	NA	NA	NA	54	47	170	518	172	152	459	119	0	17	2	0	0.033	0.012
.	19.01.15-22.17.04-1-221367	143	13	13	1	0	1	722	12	12	0	0	NA	NA	NA	52	43	169	515	172	152	452	118	7	29	4	0.041	0.056	0.023
.	19.01.15-22.17.09-1-221370	61	2	2	0	0	0	703	1	1	0	0	NA	NA	NA	33	28	168	508	165	149	443	111	4	1	0	0.024	0.002	0
.	19.01.15-22.17.09-1-221371	92	5	5	0	0	0	701	4	4	0	0	NA	NA	NA	20	16	168	497	164	150	437	114	0	12	4	0	0.024	0.024
.	19.01.15-22.17.13-1-221372	86	3	3	1	0	1	706	2	2	0	0	NA	NA	NA	32	19	168	497	167	150	439	117	0	10	0	0	0.02	0
.	19.01.15-22.17.15-1-221373	62	2	2	1	0	1	703	1	1	0	0	NA	NA	NA	27	26	168	504	167	149	441	113	11	0	0	0.065	0	0
.	19.01.15-22.17.25-1-221374	125	5	5	0	0	0	720	4	4	0	0	NA	NA	NA	47	47	173	513	174	151	447	122	2	14	3	0.012	0.027	0.017
.	19.01.15-22.17.34-1-221375	64	2	2	1	0	1	709	1	1	0	0	NA	NA	NA	22	25	169	504	165	148	449	112	0	5	3	0	0.01	0.018
.	19.01.15-22.17.37-1-221377	118	7	7	1	0	1	710	5	5	0	0	NA	NA	NA	36	32	169	506	170	147	449	114	4	7	0	0.024	0.014	0
.	19.01.15-22.17.44-1-221381	119	16	16	5	0	3	723	14	14	0	0	NA	NA	NA	32	40	167	517	169	149	456	118	9	37	25	0.054	0.072	0.148
.	19.01.15-22.17.48-1-221386	32	1	1	0	0	0	0	0	0	0	0	NA	NA	NA	13	11	164	493	167	0	0	0	0	2	0	0	0.004	0
.	19.01.15-22.17.50-1-221388	31	1	1	0	0	0	0	0	0	0	0	NA	NA	NA	9	9	164	494	164	0	0	0	0	0	1	0	0	0.006
.	19.01.15-22.17.50-1-221389	144	13	13	3	0	3	741	11	11	0	0	NA	NA	NA	46	58	176	521	174	157	462	122	19	45	5	0.108	0.086	0.029
.	19.01.15-22.17.50-1-221391	58	2	2	0	0	0	706	1	1	0	0	NA	NA	NA	25	28	168	507	166	147	444	115	0	6	0	0	0.012	0
.	19.01.15-22.17.53-1-221409	32	1	1	0	0	0	0	0	0	0	0	NA	NA	NA	8	12	167	493	165	0	0	0	0	0	0	0	0	0
.	19.01.15-22.17.53-1-221410	88	6	6	0	0	0	709	3	3	0	0	NA	NA	NA	28	28	166	506	169	147	446	116	3	7	1	0.018	0.014	0.006
.	19.01.15-22.17.55-1-221414	147	16	16	3	0	3	732	14	14	0	0	NA	NA	NA	47	47	175	516	169	159	458	115	33	33	8	0.189	0.064	0.047
.	19.01.15-22.17.57-1-221416	60	3	3	1	0	1	709	2	2	0	0	NA	NA	NA	22	26	168	506	165	147	449	113	4	1	4	0.024	0.002	0.024
.	19.01.15-22.18.00-1-221417	114	14	14	4	0	3	711	13	13	0	0	NA	NA	NA	33	32	171	507	167	152	447	112	2	25	8	0.012	0.049	0.048
.	19.01.15-22.18.01-1-221419	60	2	2	0	0	0	718	1	1	0	0	NA	NA	NA	11	27	167	508	165	151	452	115	0	9	0	0	0.018	0
.	19.01.15-22.18.07-1-221424	143	16	16	6	0	5	719	11	11	0	0	NA	NA	NA	46	38	168	510	173	147	451	121	23	37	8	0.137	0.073	0.046
.	19.01.15-22.18.12-1-221425	89	3	3	0	0	0	715	2	2	0	0	NA	NA	NA	33	34	168	508	171	148	447	120	4	0	1	0.024	0	0.006
.	19.01.15-22.18.13-1-221426	59	2	2	0	0	0	708	1	1	0	0	NA	NA	NA	24	28	167	505	169	147	447	114	0	4	0	0	0.008	0
.	19.01.15-22.18.17-1-221427	89	9	9	2	0	2	725	8	8	0	0	NA	NA	NA	18	36	167	513	169	152	455	118	5	38	7	0.03	0.074	0.041
.	19.01.15-22.18.19-1-221428	63	2	2	0	0	0	601	1	1	0	0	NA	NA	NA	23	16	164	500	165	123	381	97	0	3	4	0	0.006	0.024
.	19.01.15-22.18.24-1-221433	96	3	3	1	0	1	693	2	2	0	0	NA	NA	NA	31	16	165	500	164	145	438	110	2	7	0	0.012	0.014	0
.	19.01.15-22.18.26-1-221434	36	1	1	0	0	0	0	0	0	0	0	NA	NA	NA	15	14	164	497	166	0	0	0	0	0	0	0	0	0
.	19.01.15-22.18.27-1-221435	34	1	1	0	0	0	0	0	0	0	0	NA	NA	NA	10	5	165	490	163	0	0	0	2	0	0	0.012	0	0
.	19.01.15-22.18.28-1-221437	89	10	10	2	0	1	717	9	9	0	0	NA	NA	NA	24	28	168	505	168	151	447	119	7	10	2	0.042	0.02	0.012
.	19.01.15-22.18.29-1-221440	151	28	28	11	0	8	721	25	25	0	0	NA	NA	NA	40	49	176	513	173	158	447	116	21	68	11	0.119	0.133	0.064
.	19.01.15-22.18.29-1-221441	181	7	7	2	0	1	746	6	6	0	0	NA	NA	NA	72	66	172	530	177	155	468	123	0	19	7	0	0.036	0.04
.	19.01.15-22.18.30-1-221442	153	18	18	9	0	7	731	16	16	0	0	NA	NA	NA	45	52	173	521	171	153	458	120	14	36	11	0.081	0.069	0.064
.	19.01.15-22.18.32-1-221443	117	4	4	0	0	0	707	2	2	0	0	NA	NA	NA	44	32	166	509	170	146	443	118	3	7	2	0.018	0.014	0.012
.	19.01.15-22.18.40-1-221451	86	6	6	0	0	0	698	5	5	0	0	NA	NA	NA	34	27	170	504	166	149	439	110	16	13	0	0.094	0.026	0
.	19.01.15-22.18.40-1-221452	93	11	11	0	0	0	704	8	8	0	0	NA	NA	NA	38	36	175	506	168	155	437	112	7	11	7	0.04	0.022	0.042
.	19.01.15-22.18.44-1-221453	30	1	1	0	0	0	0	0	0	0	0	NA	NA	NA	8	10	165	494	164	0	0	0	0	0	0	0	0	0
.	19.01.15-22.18.50-1-221459	65	4	4	2	0	2	709	2	2	0	0	NA	NA	NA	30	31	167	507	170	148	444	117	4	7	0	0.024	0.014	0
.	19.01.15-22.18.57-1-221483	126	15	15	5	0	4	719	13	13	0	0	NA	NA	NA	36	34	170	510	167	151	452	116	15	32	6	0.088	0.063	0.036
.	19.01.15-22.19.04-1-221487	172	35	35	10	0	9	734	33	33	0	0	NA	NA	NA	51	55	180	516	172	160	454	120	48	62	5	0.267	0.12	0.029
.	19.01.15-22.19.05-1-221489	115	4	4	1	0	1	715	3	3	0	0	NA	NA	NA	27	30	167	509	167	148	451	116	12	14	0	0.072	0.028	0
.	19.01.15-22.19.12-1-221490	66	5	5	1	0	1	710	4	4	0	0	NA	NA	NA	33	36	170	508	171	150	442	118	5	10	3	0.029	0.02	0.018
.	19.01.15-22.19.12-1-221491	90	4	4	2	0	2	704	3	3	0	0	NA	NA	NA	37	35	167	510	171	144	445	115	0	6	2	0	0.012	0.012
.	19.01.15-22.19.13-1-221492	86	5	5	0	0	0	709	4	4	0	0	NA	NA	NA	24	26	169	503	167	148	444	117	4	10	0	0.024	0.02	0
.	19.01.15-22.19.14-1-221493	173	22	22	7	0	6	726	19	19	0	0	NA	NA	NA	58	50	171	517	175	154	454	118	8	44	28	0.047	0.085	0.16
.	19.01.15-22.19.25-1-221495	57	2	2	0	0	0	150	1	1	0	0	NA	NA	NA	13	12	163	498	164	30	94	26	0	3	0	0	0.006	0
.	19.01.15-22.19.29-1-221496	126	24	24	14	0	11	724	22	22	0	0	NA	NA	NA	38	42	174	510	171	157	449	118	9	77	7	0.052	0.151	0.041
.	19.01.15-22.19.30-1-221497	94	7	7	1	0	1	698	5	5	0	0	NA	NA	NA	31	23	165	506	165	142	444	112	7	2	11	0.042	0.004	0.067
.	19.01.15-22.19.31-1-221498	115	10	10	6	0	4	715	9	9	0	0	NA	NA	NA	28	29	171	504	167	154	446	115	9	25	6	0.053	0.05	0.036
.	19.01.15-22.19.31-1-221499	92	5	5	1	0	0	710	4	4	0	0	NA	NA	NA	27	28	170	502	169	149	446	115	8	1	7	0.047	0.002	0.041
.	19.01.15-22.19.33-1-221500	59	2	2	1	0	0	709	1	1	0	0	NA	NA	NA	22	23	166	501	169	149	445	115	0	0	7	0	0	0.041
.	19.01.15-22.19.35-1-221501	31	1	1	0	0	0	0	0	0	0	0	NA	NA	NA	5	5	163	490	165	0	0	0	0	1	0	0	0.002	0
.	19.01.15-22.19.47-1-221507	209	11	11	0	0	0	744	10	10	0	0	NA	NA	NA	70	64	185	518	174	165	459	120	19	22	12	0.103	0.042	0.069
.	19.01.15-22.19.59-1-221533	90	10	10	2	0	1	713	7	7	0	0	NA	NA	NA	42	41	171	510	173	151	449	113	8	17	11	0.047	0.033	0.064
.	19.01.15-22.19.59-1-221534	121	19	19	7	0	5	726	17	17	0	0	NA	NA	NA	36	45	172	513	173	156	453	117	22	32	22	0.128	0.062	0.127
.	19.01.15-22.20.03-1-221540	93	10	10	2	0	1	721	7	7	0	0	NA	NA	NA	30	37	169	512	169	151	455	115	17	9	5	0.101	0.018	0.03
.	19.01.15-22.20.03-1-221542	35	1	1	1	0	1	0	0	0	0	0	NA	NA	NA	12	12	163	499	163	0	0	0	0	1	0	0	0.002	0
.	19.01.15-22.20.05-1-221545	37	1	1	0	0	0	0	0	0	0	0	NA	NA	NA	8	9	165	495	162	0	0	0	0	0	1	0	0	0.006
.	19.01.15-22.20.19-1-221547	33	1	1	0	0	0	0	0	0	0	0	NA	NA	NA	6	7	165	492	163	0	0	0	0	5	0	0	0.01	0
.	19.01.15-22.20.26-1-221552	119	20	20	6	0	4	707	18	18	0	0	NA	NA	NA	55	39	175	508	169	155	439	113	13	66	16	0.074	0.13	0.095
.	19.01.15-22.20.27-1-221553	122	9	9	6	0	4	714	7	7	0	0	NA	NA	NA	46	42	171	511	173	148	448	118	21	19	5	0.123	0.037	0.029
.	19.01.15-22.20.31-1-221557	116	20	20	10	0	7	721	18	18	0	0	NA	NA	NA	39	41	171	512	171	150	453	118	15	56	18	0.088	0.109	0.105
.	19.01.15-22.20.33-1-221558	114	8	8	3	0	3	723	7	7	0	0	NA	NA	NA	46	45	172	515	171	150	454	119	1	14	2	0.006	0.027	0.012
.	19.01.15-22.20.35-1-221560	124	7	7	3	0	0	732	6	6	0	0	NA	NA	NA	39	47	170	516	174	154	457	121	15	17	6	0.088	0.033	0.034
.	19.01.15-22.20.40-1-221568	37	1	1	0	0	0	0	0	0	0	0	NA	NA	NA	12	13	166	496	164	0	0	0	0	4	0	0	0.008	0
.	19.01.15-22.20.42-1-221569	32	1	1	0	0	0	0	0	0	0	0	NA	NA	NA	10	8	165	494	162	0	0	0	3	0	0	0.018	0	0
.	19.01.15-22.20.43-1-221570	198	10	10	6	0	4	731	9	9	0	0	NA	NA	NA	69	59	177	521	174	158	453	120	32	25	2	0.181	0.048	0.011
.	19.01.15-22.20.44-1-221571	150	13	13	6	0	5	731	10	10	0	0	NA	NA	NA	43	55	175	526	167	155	462	114	5	31	8	0.029	0.059	0.048
.	19.01.15-22.20.50-1-221576	67	9	9	3	0	3	706	6	6	0	0	NA	NA	NA	20	23	166	503	167	147	445	114	2	24	0	0.012	0.048	0
.	19.01.15-22.20.51-1-221579	63	2	2	0	0	0	449	1	1	0	0	NA	NA	NA	15	11	166	493	165	93	281	75	0	0	1	0	0	0.006
.	19.01.15-22.20.55-1-221599	117	11	11	1	0	1	721	10	10	0	0	NA	NA	NA	46	45	173	512	173	152	453	116	11	24	1	0.064	0.047	0.006
.	19.01.15-22.21.00-1-221602	89	10	10	3	0	2	705	8	8	0	0	NA	NA	NA	31	24	170	501	166	148	441	116	2	33	3	0.012	0.066	0.018
.	19.01.15-22.21.04-1-221606	61	3	3	0	0	0	710	2	2	0	0	NA	NA	NA	23	23	168	501	167	152	444	114	0	3	6	0	0.006	0.036
.	19.01.15-22.21.07-1-221608	119	4	4	4	0	2	721	3	3	0	0	NA	NA	NA	39	40	177	506	170	160	442	119	8	17	0	0.045	0.034	0
.	19.01.15-22.21.10-1-221609	61	2	2	0	0	0	400	1	1	0	0	NA	NA	NA	18	21	166	501	167	87	245	68	1	0	2	0.006	0	0.012
.	19.01.15-22.21.12-1-221610	66	3	3	2	0	1	700	2	2	0	0	NA	NA	NA	31	20	166	500	167	144	443	113	3	0	7	0.018	0	0.042
.	19.01.15-22.21.12-1-221611	149	23	23	6	0	4	733	20	20	0	0	NA	NA	NA	41	48	174	513	174	154	459	120	18	59	16	0.103	0.115	0.092
.	19.01.15-22.21.12-1-221612	123	21	21	7	0	5	724	19	19	0	0	NA	NA	NA	42	40	169	515	169	149	460	115	30	52	9	0.178	0.101	0.053
.	19.01.15-22.21.21-1-221613	91	13	13	6	0	2	721	12	12	0	0	NA	NA	NA	31	40	170	510	173	152	452	117	7	29	4	0.041	0.057	0.023
.	19.01.15-22.21.21-1-221614	175	18	18	3	0	1	722	16	16	0	0	NA	NA	NA	48	43	176	510	170	158	447	117	6	37	3	0.034	0.073	0.018
.	19.01.15-22.21.26-1-221616	91	6	6	2	0	2	704	4	4	0	0	NA	NA	NA	26	18	166	503	162	149	446	109	1	12	4	0.006	0.024	0.025
.	19.01.15-22.21.27-1-221617	90	5	5	1	0	1	711	4	4	0	0	NA	NA	NA	26	31	167	506	171	151	445	115	1	5	1	0.006	0.01	0.006
.	19.01.15-22.21.31-1-221618	126	22	22	11	0	6	723	21	21	0	0	NA	NA	NA	53	42	170	512	173	152	449	122	11	62	27	0.065	0.121	0.156
.	19.01.15-22.21.33-1-221619	155	16	16	4	0	4	726	15	15	0	0	NA	NA	NA	49	57	174	523	173	153	455	118	1	58	8	0.006	0.111	0.046
.	19.01.15-22.21.45-1-221623	91	5	5	2	0	1	714	3	3	0	0	NA	NA	NA	37	32	170	506	169	152	444	118	3	11	7	0.018	0.022	0.041
.	19.01.15-22.21.46-1-221625	122	17	17	5	0	4	721	16	16	0	0	NA	NA	NA	41	41	166	520	168	146	460	115	16	39	12	0.096	0.075	0.071
.	19.01.15-22.21.47-1-221627	63	3	3	0	0	0	705	2	2	0	0	NA	NA	NA	23	21	169	500	165	149	443	113	12	3	0	0.071	0.006	0
.	19.01.15-22.21.57-1-221654	213	19	19	7	0	5	734	15	15	0	0	NA	NA	NA	61	55	175	520	173	157	454	123	41	58	7	0.234	0.112	0.04
.	19.01.15-22.21.59-1-221655	67	4	4	1	0	1	695	3	3	0	0	NA	NA	NA	31	17	167	498	165	148	436	111	0	17	0	0	0.034	0
.	19.01.15-22.22.00-1-221656	153	26	26	9	0	8	727	20	20	0	0	NA	NA	NA	39	49	170	520	172	152	460	115	21	42	13	0.124	0.081	0.076
.	19.01.15-22.22.03-1-221659	61	4	4	1	0	1	712	2	2	0	0	NA	NA	NA	26	27	166	504	170	148	447	117	6	7	0	0.036	0.014	0
.	19.01.15-22.22.04-1-221661	62	3	3	1	0	0	705	2	2	0	0	NA	NA	NA	23	25	168	506	164	145	451	109	0	6	0	0	0.012	0
.	19.01.15-22.22.09-1-221663	67	4	4	1	0	1	700	3	3	0	0	NA	NA	NA	27	25	165	504	169	147	440	113	2	7	2	0.012	0.014	0.012
.	19.01.15-22.22.11-1-221664	30	1	1	0	0	0	0	0	0	0	0	NA	NA	NA	12	11	164	492	168	0	0	0	1	0	0	0.006	0	0
.	19.01.15-22.22.13-1-221665	61	2	2	1	0	1	148	1	1	0	0	NA	NA	NA	12	15	163	498	167	27	90	31	0	2	0	0	0.004	0
.	19.01.15-22.22.17-1-221666	118	11	11	5	0	4	735	10	10	0	0	NA	NA	NA	41	50	174	511	178	158	454	123	14	32	10	0.08	0.063	0.056
.	19.01.15-22.22.18-1-221667	91	4	4	1	0	1	711	3	3	0	0	NA	NA	NA	38	35	169	510	169	148	450	113	0	11	12	0	0.022	0.071
.	19.01.15-22.22.19-1-221668	89	4	4	2	0	2	710	3	3	0	0	NA	NA	NA	32	30	166	504	173	147	446	117	3	4	2	0.018	0.008	0.012
.	19.01.15-22.22.21-1-221669	150	15	15	4	0	3	735	14	14	0	0	NA	NA	NA	41	55	169	526	173	151	467	117	21	32	6	0.124	0.061	0.035
.	19.01.15-22.22.22-1-221670	149	27	27	8	0	5	729	25	25	0	0	NA	NA	NA	43	49	177	514	171	159	453	117	37	54	23	0.209	0.105	0.135
.	19.01.15-22.22.27-1-221675	66	2	2	0	0	0	706	0	0	0	0	NA	NA	NA	27	25	170	504	164	153	441	112	0	6	1	0	0.012	0.006
.	19.01.15-22.22.35-1-221679	31	1	1	0	0	0	0	0	0	0	0	NA	NA	NA	7	5	164	492	162	0	0	0	0	1	0	0	0.002	0
.	19.01.15-22.22.37-1-221680	34	1	1	0	0	0	0	0	0	0	0	NA	NA	NA	8	8	164	493	164	0	0	0	0	0	0	0	0	0
.	19.01.15-22.22.38-1-221682	63	2	2	1	0	1	448	1	1	0	0	NA	NA	NA	24	16	166	498	165	86	285	77	0	1	5	0	0.002	0.03
.	19.01.15-22.22.38-1-221683	95	5	5	2	0	1	706	4	4	0	0	NA	NA	NA	34	29	166	505	171	145	445	116	0	16	5	0	0.032	0.029
.	19.01.15-22.22.39-1-221684	115	12	12	3	0	3	713	10	10	0	0	NA	NA	NA	49	39	171	506	175	153	443	117	5	30	0	0.029	0.059	0
.	19.01.15-22.22.41-1-221688	130	10	10	2	0	1	715	8	8	0	0	NA	NA	NA	39	43	174	509	173	150	447	118	1	32	0	0.006	0.063	0
.	19.01.15-22.22.43-1-221689	91	4	4	2	0	2	713	3	3	0	0	NA	NA	NA	32	31	168	508	168	145	452	116	0	10	4	0	0.02	0.024
.	19.01.15-22.22.44-1-221690	121	14	14	3	0	3	721	12	12	0	0	NA	NA	NA	32	41	168	516	170	149	454	118	9	24	10	0.054	0.047	0.059
.	19.01.15-22.22.51-1-221697	91	5	5	3	0	2	713	4	4	0	0	NA	NA	NA	25	30	171	503	169	152	446	115	3	14	3	0.018	0.028	0.018
.	19.01.15-22.22.55-1-221717	178	19	19	5	0	4	719	17	17	0	0	NA	NA	NA	57	37	171	508	171	151	450	118	15	51	14	0.088	0.1	0.082
.	19.01.15-22.22.56-1-221718	64	4	4	1	0	1	702	3	3	0	0	NA	NA	NA	26	19	166	500	166	147	444	111	5	8	0	0.03	0.016	0
.	19.01.15-22.23.01-1-221721	67	3	3	3	0	2	700	1	1	0	0	NA	NA	NA	22	15	164	499	165	148	442	110	0	8	5	0	0.016	0.03
.	19.01.15-22.23.06-1-221727	116	16	16	10	0	8	728	12	12	0	0	NA	NA	NA	33	40	168	517	168	147	464	117	21	48	3	0.125	0.093	0.018
.	19.01.15-22.23.07-1-221728	57	2	2	1	0	1	716	1	1	0	0	NA	NA	NA	14	26	167	505	167	150	448	118	0	9	0	0	0.018	0
.	19.01.15-22.23.12-1-221729	88	5	5	2	0	2	720	4	4	0	0	NA	NA	NA	31	38	166	517	168	147	457	116	9	10	0	0.054	0.019	0
.	19.01.15-22.23.12-1-221730	63	3	3	2	0	2	709	2	2	0	0	NA	NA	NA	19	22	166	502	167	147	445	117	0	4	2	0	0.008	0.012
.	19.01.15-22.23.13-1-221731	31	1	1	0	0	0	0	0	0	0	0	NA	NA	NA	12	8	165	492	164	0	0	0	0	0	0	0	0	0
.	19.01.15-22.23.13-1-221732	126	17	17	8	0	6	714	16	16	0	0	NA	NA	NA	42	36	172	510	167	153	444	117	12	49	2	0.07	0.096	0.012
.	19.01.15-22.23.15-1-221733	70	2	2	0	0	0	706	0	0	0	0	NA	NA	NA	14	18	171	497	163	153	445	108	0	0	2	0	0	0.012
.	19.01.15-22.23.18-1-221734	118	8	8	2	0	2	722	7	7	0	0	NA	NA	NA	33	38	176	506	169	154	449	119	10	4	6	0.057	0.008	0.036
.	19.01.15-22.23.23-1-221735	60	3	3	1	0	1	699	2	2	0	0	NA	NA	NA	35	30	167	509	167	142	441	116	0	14	0	0	0.028	0
.	19.01.15-22.23.28-1-221736	114	15	15	5	0	2	721	13	13	0	0	NA	NA	NA	38	40	173	513	167	153	456	112	13	44	9	0.075	0.086	0.054
.	19.01.15-22.23.29-1-221737	93	15	15	4	0	4	710	12	12	0	0	NA	NA	NA	28	27	167	504	169	150	444	116	8	27	15	0.048	0.054	0.089
.	19.01.15-22.23.31-1-221738	30	1	1	0	0	0	0	0	0	0	0	NA	NA	NA	6	9	163	494	165	0	0	0	0	0	0	0	0	0
.	19.01.15-22.23.33-1-221739	86	8	8	4	0	2	714	7	7	0	0	NA	NA	NA	30	35	170	510	168	153	446	115	9	16	0	0.053	0.031	0
.	19.01.15-22.23.35-1-221740	65	3	3	1	0	1	349	2	2	0	0	NA	NA	NA	16	26	167	509	163	70	223	56	0	0	6	0	0	0.037
.	19.01.15-22.23.39-1-221741	112	13	13	3	0	2	716	10	10	0	0	NA	NA	NA	31	35	168	512	168	148	453	115	6	49	14	0.036	0.096	0.083
.	19.01.15-22.23.40-1-221745	35	1	1	0	0	0	0	0	0	0	0	NA	NA	NA	13	10	164	495	164	0	0	0	0	0	0	0	0	0
.	19.01.15-22.23.41-1-221746	118	6	6	1	0	1	718	4	4	0	0	NA	NA	NA	47	38	168	511	172	149	450	119	4	14	0	0.024	0.027	0
.	19.01.15-22.23.42-1-221747	91	7	7	2	0	1	718	4	4	0	0	NA	NA	NA	40	37	170	509	171	152	448	118	3	10	2	0.018	0.02	0.012
.	19.01.15-22.23.48-1-221750	65	3	3	0	0	0	711	2	2	0	0	NA	NA	NA	31	32	168	509	168	151	447	113	8	11	0	0.048	0.022	0
.	19.01.15-22.23.48-1-221753	122	11	11	4	0	4	709	9	9	0	0	NA	NA	NA	41	33	173	504	169	156	437	116	18	25	2	0.104	0.05	0.012
.	19.01.15-22.23.55-1-221776	120	9	9	3	0	2	712	7	7	0	0	NA	NA	NA	45	27	170	504	166	153	445	114	4	44	0	0.024	0.087	0
.	19.01.15-22.23.59-1-221779	90	4	4	2	0	2	710	3	3	0	0	NA	NA	NA	25	26	166	507	166	146	449	115	2	15	5	0.012	0.03	0.03
.	19.01.15-22.24.00-1-221780	90	6	6	2	0	2	706	5	5	0	0	NA	NA	NA	39	28	168	507	166	145	451	110	4	7	2	0.024	0.014	0.012
.	19.01.15-22.24.00-1-221781	63	4	4	1	0	1	709	3	3	0	0	NA	NA	NA	19	20	166	503	164	149	448	112	3	16	0	0.018	0.032	0
.	19.01.15-22.24.03-1-221784	62	4	4	0	0	0	714	3	3	0	0	NA	NA	NA	21	29	167	509	166	152	447	115	0	16	0	0	0.031	0
.	19.01.15-22.24.07-1-221787	62	3	3	1	0	0	720	2	2	0	0	NA	NA	NA	26	38	171	508	172	153	449	118	0	10	3	0	0.02	0.017
.	19.01.15-22.24.08-1-221788	65	2	2	1	0	1	695	1	1	0	0	NA	NA	NA	28	20	168	497	168	149	432	114	0	3	0	0	0.006	0
.	19.01.15-22.24.15-1-221789	66	2	2	0	0	0	708	1	1	0	0	NA	NA	NA	33	32	171	504	170	150	442	116	0	8	0	0	0.016	0
.	19.01.15-22.24.16-1-221790	87	5	5	2	0	1	724	3	3	0	0	NA	NA	NA	20	35	171	509	168	153	456	115	6	8	2	0.035	0.016	0.012
.	19.01.15-22.24.18-1-221791	121	10	10	4	0	2	717	9	9	0	0	NA	NA	NA	45	39	171	512	169	149	451	117	9	25	16	0.053	0.049	0.095
.	19.01.15-22.24.20-1-221793	121	8	8	5	0	4	723	6	6	0	0	NA	NA	NA	43	36	165	514	170	149	454	120	15	16	0	0.091	0.031	0
.	19.01.15-22.24.21-1-221794	123	14	14	10	0	7	726	13	13	0	0	NA	NA	NA	43	47	173	513	174	153	450	123	28	29	0	0.162	0.057	0
.	19.01.15-22.24.22-1-221795	34	1	1	0	0	0	0	0	0	0	0	NA	NA	NA	7	11	165	494	165	0	0	0	0	0	0	0	0	0
.	19.01.15-22.24.24-1-221796	121	29	29	8	0	6	703	27	27	0	0	NA	NA	NA	45	28	170	505	166	153	437	113	20	54	14	0.118	0.107	0.084
.	19.01.15-22.24.25-1-221801	65	4	4	2	0	1	705	3	3	0	0	NA	NA	NA	29	24	166	506	165	149	446	110	0	22	10	0	0.043	0.061
.	19.01.15-22.24.25-1-221802	119	30	30	11	0	7	712	27	27	0	0	NA	NA	NA	56	44	171	514	172	150	448	114	17	89	10	0.099	0.173	0.058
.	19.01.15-22.24.31-1-221803	204	14	14	7	0	4	756	12	12	0	0	NA	NA	NA	53	71	177	531	176	160	475	121	13	29	20	0.073	0.055	0.114
.	19.01.15-22.24.38-1-221807	94	4	4	0	0	0	720	3	3	0	0	NA	NA	NA	28	33	171	505	170	149	452	119	3	11	0	0.018	0.022	0
.	19.01.15-22.24.43-1-221811	149	7	7	1	0	1	724	6	6	0	0	NA	NA	NA	36	36	173	507	169	156	454	114	4	13	1	0.023	0.026	0.006
.	19.01.15-22.24.43-1-221812	60	2	2	0	0	0	703	1	1	0	0	NA	NA	NA	32	29	166	512	164	146	450	107	0	1	4	0	0.002	0.024
.	19.01.15-22.24.48-1-221816	61	2	2	0	0	0	201	1	1	0	0	NA	NA	NA	12	13	165	497	164	47	125	29	2	0	0	0.012	0	0
.	19.01.15-22.24.53-1-221837	212	16	16	4	0	3	747	13	13	0	0	NA	NA	NA	66	68	169	534	178	149	472	126	24	24	11	0.142	0.045	0.062
.	19.01.15-22.24.56-1-221841	89	6	6	1	0	1	708	5	5	0	0	NA	NA	NA	29	32	169	507	169	151	442	115	0	5	4	0	0.01	0.024
.	19.01.15-22.24.57-1-221843	118	11	11	4	0	4	724	10	10	0	0	NA	NA	NA	22	39	175	507	170	156	450	118	19	9	7	0.109	0.018	0.041
.	19.01.15-22.24.59-1-221844	63	3	3	0	0	0	708	1	1	0	0	NA	NA	NA	25	27	169	504	167	154	441	113	1	1	2	0.006	0.002	0.012
.	19.01.15-22.25.00-1-221845	121	7	7	7	0	4	717	6	6	0	0	NA	NA	NA	42	36	168	511	170	148	453	116	9	15	4	0.054	0.029	0.024
.	19.01.15-22.25.04-1-221849	115	5	5	1	0	0	722	4	4	0	0	NA	NA	NA	41	41	170	515	169	147	458	117	0	18	14	0	0.035	0.083
.	19.01.15-22.25.10-1-221852	211	12	12	4	0	3	740	11	11	0	0	NA	NA	NA	60	59	172	523	177	154	463	123	17	24	7	0.099	0.046	0.04
.	19.01.15-22.25.14-1-221853	112	14	14	3	0	1	721	13	13	0	0	NA	NA	NA	40	42	173	511	171	154	450	117	18	49	8	0.104	0.096	0.047
.	19.01.15-22.25.14-1-221854	120	6	6	5	0	4	719	4	4	0	0	NA	NA	NA	43	39	172	510	170	151	454	114	3	30	2	0.017	0.059	0.012
.	19.01.15-22.25.15-1-221855	34	1	1	1	0	1	0	0	0	0	0	NA	NA	NA	11	8	164	493	164	0	0	0	0	3	0	0	0.006	0
.	19.01.15-22.25.17-1-221856	34	1	1	0	0	0	0	0	0	0	0	NA	NA	NA	8	9	164	494	164	0	0	0	0	0	0	0	0	0
.	19.01.15-22.25.20-1-221857	153	26	26	5	0	4	730	24	24	0	0	NA	NA	NA	47	46	171	526	162	153	466	111	19	65	32	0.111	0.124	0.198
.	19.01.15-22.25.20-1-221858	116	8	8	2	0	2	726	7	7	0	0	NA	NA	NA	52	47	178	513	169	157	456	113	23	19	0	0.129	0.037	0
.	19.01.15-22.25.22-1-221859	87	12	12	5	0	3	719	11	11	0	0	NA	NA	NA	25	31	168	507	169	151	450	118	8	23	5	0.048	0.045	0.03
.	19.01.15-22.25.25-1-221860	154	11	11	3	0	3	736	9	9	0	0	NA	NA	NA	34	48	170	519	172	154	464	118	11	19	23	0.065	0.037	0.134
.	19.01.15-22.25.26-1-221861	121	11	11	1	0	1	720	9	9	0	0	NA	NA	NA	39	37	168	509	173	148	453	119	8	27	7	0.048	0.053	0.04
.	19.01.15-22.25.36-1-221863	58	2	2	0	0	0	702	1	1	0	0	NA	NA	NA	22	16	165	500	164	149	441	112	0	10	0	0	0.02	0
.	19.01.15-22.25.39-1-221864	91	3	3	0	0	0	701	1	1	0	0	NA	NA	NA	33	26	167	505	167	146	441	114	0	22	0	0	0.044	0
.	19.01.15-22.25.44-1-221868	122	19	19	5	0	4	708	16	16	0	0	NA	NA	NA	31	34	169	513	165	149	445	114	6	60	0	0.036	0.117	0
.	19.01.15-22.25.45-1-221869	60	2	2	0	0	0	706	1	1	0	0	NA	NA	NA	30	27	168	506	166	146	445	115	1	0	2	0.006	0	0.012
.	19.01.15-22.25.48-1-221873	65	4	4	0	0	0	709	3	3	0	0	NA	NA	NA	26	28	164	506	171	143	450	116	8	7	0	0.049	0.014	0
.	19.01.15-22.25.50-1-221876	88	7	7	2	0	2	714	5	5	0	0	NA	NA	NA	31	34	169	509	169	150	449	115	8	7	0	0.047	0.014	0
.	19.01.15-22.25.52-1-221879	86	4	4	1	0	0	716	3	3	0	0	NA	NA	NA	39	34	168	511	168	150	449	117	3	11	0	0.018	0.022	0
.	19.01.15-22.25.53-1-221896	36	1	1	1	0	1	0	0	0	0	0	NA	NA	NA	17	12	166	492	167	0	0	0	0	2	0	0	0.004	0
.	19.01.15-22.25.56-1-221900	116	11	11	2	0	1	714	10	10	0	0	NA	NA	NA	34	33	170	504	172	153	445	116	4	18	6	0.024	0.036	0.035
.	19.01.15-22.25.56-1-221901	65	5	5	1	0	1	714	4	4	0	0	NA	NA	NA	19	27	171	500	169	155	443	116	0	19	0	0	0.038	0
.	19.01.15-22.26.01-1-221904	34	1	1	1	0	1	0	0	0	0	0	NA	NA	NA	15	12	165	496	164	0	0	0	0	0	2	0	0	0.012
.	19.01.15-22.26.06-1-221908	56	2	2	0	0	0	699	1	1	0	0	NA	NA	NA	29	19	166	497	169	148	436	115	0	6	0	0	0.012	0
.	19.01.15-22.26.07-1-221909	124	4	4	0	0	0	726	2	2	0	0	NA	NA	NA	29	48	174	512	175	154	453	119	3	10	0	0.017	0.02	0
.	19.01.15-22.26.11-1-221910	91	8	8	4	0	4	708	7	7	0	0	NA	NA	NA	36	36	167	511	171	149	443	116	0	19	12	0	0.037	0.07
.	19.01.15-22.26.19-1-221911	89	5	5	1	0	1	722	4	4	0	0	NA	NA	NA	23	35	169	510	169	151	456	115	6	18	0	0.036	0.035	0
.	19.01.15-22.26.19-1-221912	180	16	16	10	0	9	733	14	14	0	0	NA	NA	NA	44	56	175	522	172	157	457	119	8	29	11	0.046	0.056	0.064
.	19.01.15-22.26.24-1-221914	115	9	9	0	0	0	710	7	7	0	0	NA	NA	NA	38	36	167	513	169	149	448	113	0	11	15	0	0.021	0.089
.	19.01.15-22.26.26-1-221919	61	6	6	4	0	3	697	5	5	0	0	NA	NA	NA	20	16	165	498	166	145	439	113	0	4	7	0	0.008	0.042
.	19.01.15-22.26.28-1-221920	69	3	3	1	0	1	496	2	2	0	0	NA	NA	NA	19	17	169	496	165	110	306	80	0	2	3	0	0.004	0.018
.	19.01.15-22.26.32-1-221922	95	7	7	2	0	2	713	6	6	0	0	NA	NA	NA	41	35	167	511	170	149	447	117	12	13	4	0.072	0.025	0.024
.	19.01.15-22.26.41-1-221934	121	10	10	4	0	3	720	7	7	0	0	NA	NA	NA	37	31	171	506	167	151	453	116	7	20	2	0.041	0.04	0.012
.	19.01.15-22.26.41-1-221935	91	3	3	1	0	1	714	2	2	0	0	NA	NA	NA	30	35	166	512	170	145	451	118	0	14	0	0	0.027	0
.	19.01.15-22.26.44-1-221936	94	5	5	0	0	0	717	4	4	0	0	NA	NA	NA	37	35	168	514	166	150	454	113	1	8	0	0.006	0.016	0
.	19.01.15-22.26.50-1-221943	87	3	3	2	0	2	724	2	2	0	0	NA	NA	NA	24	41	169	511	174	150	457	117	0	10	1	0	0.02	0.006
.	19.01.15-22.26.51-1-221945	96	12	12	2	0	2	715	10	10	0	0	NA	NA	NA	37	34	170	509	168	149	451	115	1	47	2	0.006	0.092	0.012
.	19.01.15-22.26.51-1-221946	60	3	3	2	0	2	100	1	1	0	0	NA	NA	NA	18	17	167	497	166	20	62	18	0	1	6	0	0.002	0.036
.	19.01.15-22.26.53-1-221964	179	14	14	8	0	7	728	13	13	0	0	NA	NA	NA	65	46	173	516	170	158	453	117	25	40	4	0.145	0.078	0.024
.	19.01.15-22.26.59-1-221969	86	3	3	0	0	0	708	2	2	0	0	NA	NA	NA	25	24	170	502	165	149	443	116	3	4	0	0.018	0.008	0
.	19.01.15-22.26.59-1-221970	29	1	1	0	0	0	0	0	0	0	0	NA	NA	NA	9	11	165	497	162	0	0	0	0	0	0	0	0	0
.	19.01.15-22.27.01-1-221971	95	4	4	2	0	1	714	3	3	0	0	NA	NA	NA	38	34	168	507	172	149	450	115	7	12	0	0.042	0.024	0
.	19.01.15-22.27.02-1-221973	33	1	1	0	0	0	0	0	0	0	0	NA	NA	NA	7	10	165	495	163	0	0	0	0	0	0	0	0	0
.	19.01.15-22.27.04-1-221976	239	11	11	8	0	4	758	9	9	0	0	NA	NA	NA	66	77	177	535	178	158	476	124	20	20	12	0.113	0.037	0.067
.	19.01.15-22.27.04-1-221977	32	1	1	0	0	0	0	0	0	0	0	NA	NA	NA	4	7	164	494	162	0	0	0	1	0	0	0.006	0	0
.	19.01.15-22.27.05-1-221979	64	2	2	1	0	1	50	1	1	0	0	NA	NA	NA	20	17	168	492	170	5	39	6	0	3	0	0	0.006	0
.	19.01.15-22.27.07-1-221980	65	4	4	0	0	0	710	2	2	0	0	NA	NA	NA	24	25	166	506	166	148	446	116	0	21	0	0	0.042	0
.	19.01.15-22.27.08-1-221981	207	26	26	6	0	5	738	21	21	0	0	NA	NA	NA	62	60	173	523	177	150	466	122	26	33	24	0.15	0.063	0.136
.	19.01.15-22.27.11-1-221982	62	6	6	2	0	2	710	5	5	0	0	NA	NA	NA	26	29	166	506	170	149	443	118	6	5	0	0.036	0.01	0
.	19.01.15-22.27.15-1-221983	126	12	12	1	0	1	708	10	10	0	0	NA	NA	NA	48	34	166	507	174	143	446	119	15	28	11	0.09	0.055	0.063
.	19.01.15-22.27.33-1-221984	60	2	2	0	0	0	201	1	1	0	0	NA	NA	NA	24	18	165	500	166	42	120	39	0	3	0	0	0.006	0
.	19.01.15-22.27.39-1-221989	97	6	6	1	0	1	711	5	5	0	0	NA	NA	NA	28	25	169	500	169	153	441	117	5	8	6	0.03	0.016	0.036
.	19.01.15-22.27.44-1-221990	91	7	7	0	0	0	712	6	6	0	0	NA	NA	NA	34	28	172	503	166	154	443	115	12	11	5	0.07	0.022	0.03
.	19.01.15-22.27.49-1-221995	119	10	10	1	0	1	719	8	8	0	0	NA	NA	NA	39	36	170	512	167	150	455	114	6	26	13	0.035	0.051	0.078
.	19.01.15-22.27.50-1-221996	126	9	9	4	0	2	712	7	7	0	0	NA	NA	NA	49	36	174	509	166	153	447	112	15	10	3	0.086	0.02	0.018
.	19.01.15-22.27.51-1-221999	115	7	7	3	0	3	731	6	6	0	0	NA	NA	NA	42	51	173	521	170	152	461	118	3	12	12	0.017	0.023	0.071
.	19.01.15-22.27.52-1-222001	33	1	1	0	0	0	0	0	0	0	0	NA	NA	NA	6	13	164	497	165	0	0	0	0	0	0	0	0	0
.	19.01.15-22.27.55-1-222020	66	4	4	1	0	0	718	3	3	0	0	NA	NA	NA	24	39	171	514	167	152	454	112	0	14	6	0	0.027	0.036
.	19.01.15-22.27.59-1-222023	61	2	2	2	0	2	299	1	1	0	0	NA	NA	NA	18	18	171	494	166	60	189	50	0	1	0	0	0.002	0
.	19.01.15-22.28.00-1-222024	90	4	4	1	0	1	707	3	3	0	0	NA	NA	NA	27	23	168	504	164	146	448	113	8	10	3	0.048	0.02	0.018
.	19.01.15-22.28.02-1-222026	59	2	2	0	0	0	704	1	1	0	0	NA	NA	NA	23	20	166	502	165	148	444	112	0	14	0	0	0.028	0
.	19.01.15-22.28.06-1-222031	93	8	8	2	0	1	717	7	7	0	0	NA	NA	NA	28	29	169	506	167	151	453	113	12	18	9	0.071	0.036	0.054
.	19.01.15-22.28.10-1-222032	143	8	8	1	0	0	723	7	7	0	0	NA	NA	NA	43	42	174	514	167	156	454	113	0	20	5	0	0.039	0.03
.	19.01.15-22.28.12-1-222033	59	3	3	1	0	0	709	2	2	0	0	NA	NA	NA	30	32	168	507	170	147	447	115	4	0	6	0.024	0	0.035
.	19.01.15-22.28.12-1-222034	118	12	12	2	0	2	727	11	11	0	0	NA	NA	NA	34	42	171	519	165	151	463	113	22	22	5	0.129	0.042	0.03
.	19.01.15-22.28.14-1-222035	153	14	14	3	0	2	728	10	10	0	0	NA	NA	NA	45	48	170	523	168	151	461	116	15	20	6	0.088	0.038	0.036
.	19.01.15-22.28.16-1-222036	151	14	14	4	0	4	723	12	12	0	0	NA	NA	NA	53	50	173	521	169	151	458	114	1	29	4	0.006	0.056	0.024
.	19.01.15-22.28.17-1-222037	60	2	2	0	0	0	700	1	1	0	0	NA	NA	NA	33	30	168	507	168	147	441	112	0	6	0	0	0.012	0
.	19.01.15-22.28.18-1-222038	96	13	13	6	0	4	719	11	11	0	0	NA	NA	NA	45	39	169	513	170	151	450	118	6	45	5	0.036	0.088	0.029
.	19.01.15-22.28.27-1-222043	92	8	8	0	0	0	706	5	5	0	0	NA	NA	NA	26	27	172	502	166	149	443	114	9	7	2	0.052	0.014	0.012
.	19.01.15-22.28.27-1-222044	64	4	4	1	0	1	703	3	3	0	0	NA	NA	NA	23	21	168	502	164	150	443	110	5	3	5	0.03	0.006	0.03
.	19.01.15-22.28.31-1-222045	97	4	4	0	0	0	715	3	3	0	0	NA	NA	NA	31	35	171	508	169	152	449	114	0	30	0	0	0.059	0
.	19.01.15-22.28.32-1-222046	35	1	1	0	0	0	0	0	0	0	0	NA	NA	NA	7	8	165	492	164	0	0	0	3	0	0	0.018	0	0
.	19.01.15-22.28.35-1-222054	57	2	2	0	0	0	198	1	1	0	0	NA	NA	NA	19	24	169	501	167	48	118	32	0	3	0	0	0.006	0
.	19.01.15-22.28.41-1-222058	33	1	1	0	0	0	0	0	0	0	0	NA	NA	NA	7	13	166	496	164	0	0	0	0	0	0	0	0	0
.	19.01.15-22.28.44-1-222059	121	15	15	5	0	4	711	12	12	0	0	NA	NA	NA	49	33	174	504	168	155	441	115	17	29	10	0.098	0.058	0.06
.	19.01.15-22.28.45-1-222060	86	4	4	3	0	2	709	2	2	0	0	NA	NA	NA	28	33	174	505	167	153	442	114	0	11	2	0	0.022	0.012
.	19.01.15-22.28.50-1-222066	89	6	6	1	0	1	705	5	5	0	0	NA	NA	NA	31	20	167	500	166	148	440	117	3	14	2	0.018	0.028	0.012
.	19.01.15-22.28.53-1-222086	66	7	7	2	0	2	711	6	6	0	0	NA	NA	NA	25	28	172	502	167	153	442	116	9	16	13	0.052	0.032	0.078
.	19.01.15-22.28.53-1-222087	96	3	3	2	0	1	717	2	2	0	0	NA	NA	NA	37	30	168	502	173	150	449	118	0	21	0	0	0.042	0
.	19.01.15-22.28.53-1-222088	61	3	3	0	0	0	714	2	2	0	0	NA	NA	NA	20	29	171	507	164	153	448	113	0	11	0	0	0.022	0
.	19.01.15-22.28.55-1-222091	61	2	2	0	0	0	700	1	1	0	0	NA	NA	NA	35	20	170	499	164	149	440	111	0	1	5	0	0.002	0.03
.	19.01.15-22.28.55-1-222093	59	3	3	0	0	0	711	2	2	0	0	NA	NA	NA	19	28	165	509	167	146	449	116	0	14	0	0	0.028	0
.	19.01.15-22.29.10-1-222099	90	7	7	0	0	0	725	6	6	0	0	NA	NA	NA	24	38	171	510	170	155	453	117	0	23	0	0	0.045	0
.	19.01.15-22.29.11-1-222100	32	1	1	0	0	0	0	0	0	0	0	NA	NA	NA	8	10	164	495	164	0	0	0	0	0	1	0	0	0.006
.	19.01.15-22.29.11-1-222101	30	1	1	0	0	0	0	0	0	0	0	NA	NA	NA	6	8	165	493	163	0	0	0	0	0	1	0	0	0.006
.	19.01.15-22.29.12-1-222102	64	3	3	2	0	2	698	2	2	0	0	NA	NA	NA	33	20	166	499	168	149	435	114	0	11	0	0	0.022	0
.	19.01.15-22.29.12-1-222103	173	30	30	13	0	7	732	26	26	0	0	NA	NA	NA	43	55	180	515	173	161	451	120	41	62	19	0.228	0.12	0.11
.	19.01.15-22.29.13-1-222104	96	8	8	0	0	0	726	6	6	0	0	NA	NA	NA	28	41	167	513	174	149	456	121	7	20	0	0.042	0.039	0
.	19.01.15-22.29.13-1-222105	63	2	2	0	0	0	301	1	1	0	0	NA	NA	NA	16	14	166	496	165	62	191	48	0	3	0	0	0.006	0
.	19.01.15-22.29.13-1-222106	89	3	3	0	0	0	711	2	2	0	0	NA	NA	NA	38	30	165	507	171	144	449	118	3	7	0	0.018	0.014	0
.	19.01.15-22.29.16-1-222107	62	2	2	0	0	0	710	1	1	0	0	NA	NA	NA	20	24	169	502	166	149	445	116	3	5	0	0.018	0.01	0
.	19.01.15-22.29.25-1-222109	60	3	3	1	0	1	706	2	2	0	0	NA	NA	NA	21	27	167	502	171	148	442	116	2	0	3	0.012	0	0.018
.	19.01.15-22.29.27-1-222110	64	2	2	0	0	0	199	0	0	0	0	NA	NA	NA	16	21	166	501	167	46	122	31	0	5	0	0	0.01	0
.	19.01.15-22.29.29-1-222111	119	12	12	5	0	4	712	9	9	0	0	NA	NA	NA	49	44	174	511	172	150	443	119	9	11	19	0.052	0.022	0.11
.	19.01.15-22.29.31-1-222112	117	14	14	3	0	3	722	12	12	0	0	NA	NA	NA	32	35	174	507	167	158	450	114	4	32	8	0.023	0.063	0.048
.	19.01.15-22.29.31-1-222113	113	8	8	3	0	1	720	7	7	0	0	NA	NA	NA	28	37	173	509	168	151	454	115	13	20	0	0.075	0.039	0
.	19.01.15-22.29.31-1-222114	64	3	3	1	0	1	707	1	1	0	0	NA	NA	NA	31	28	166	503	172	148	438	121	2	7	0	0.012	0.014	0
.	19.01.15-22.29.34-1-222115	31	1	1	0	0	0	0	0	0	0	0	NA	NA	NA	10	10	163	495	165	0	0	0	0	0	0	0	0	0
.	19.01.15-22.29.36-1-222116	153	12	12	6	0	4	729	10	10	0	0	NA	NA	NA	51	51	175	520	169	154	460	115	8	25	9	0.046	0.048	0.053
.	19.01.15-22.29.36-1-222117	90	9	9	4	0	2	718	7	7	0	0	NA	NA	NA	32	36	169	510	170	153	452	113	0	20	3	0	0.039	0.018
.	19.01.15-22.29.42-1-222121	92	8	8	3	0	3	717	7	7	0	0	NA	NA	NA	36	31	172	506	166	150	453	114	8	17	8	0.047	0.034	0.048
.	19.01.15-22.29.51-1-222128	90	5	5	3	0	3	708	3	3	0	0	NA	NA	NA	34	31	168	506	170	148	443	117	6	9	2	0.036	0.018	0.012
.	19.01.15-22.29.54-1-222147	93	4	4	2	0	2	716	3	3	0	0	NA	NA	NA	30	32	170	504	171	150	445	121	1	5	2	0.006	0.01	0.012
.	19.01.15-22.29.57-1-222151	67	5	5	1	0	1	720	4	4	0	0	NA	NA	NA	24	25	165	505	168	146	456	118	9	9	0	0.055	0.018	0
.	19.01.15-22.30.00-1-222152	117	6	6	2	0	2	721	5	5	0	0	NA	NA	NA	44	47	176	514	170	153	451	117	0	24	8	0	0.047	0.047
.	19.01.15-22.30.00-1-222153	35	1	1	0	0	0	0	0	0	0	0	NA	NA	NA	7	5	164	492	162	0	0	0	0	0	2	0	0	0.012
.	19.01.15-22.30.00-1-222154	120	13	13	3	0	3	725	11	11	0	0	NA	NA	NA	37	44	173	510	174	154	453	118	21	36	13	0.121	0.071	0.075
.	19.01.15-22.30.03-1-222161	92	5	5	3	0	3	700	3	3	0	0	NA	NA	NA	20	18	167	498	166	146	442	112	0	10	0	0	0.02	0
.	19.01.15-22.30.03-1-222162	57	2	2	1	0	1	697	1	1	0	0	NA	NA	NA	31	21	163	504	167	143	442	112	0	4	0	0	0.008	0
.	19.01.15-22.30.04-1-222164	155	7	7	3	0	2	731	6	6	0	0	NA	NA	NA	48	49	173	516	173	153	458	120	0	30	7	0	0.058	0.04
.	19.01.15-22.30.08-1-222167	36	1	1	0	0	0	0	0	0	0	0	NA	NA	NA	16	9	166	491	165	0	0	0	0	2	0	0	0.004	0
.	19.01.15-22.30.11-1-222168	33	1	1	0	0	0	0	0	0	0	0	NA	NA	NA	8	9	164	494	164	0	0	0	0	0	0	0	0	0
.	19.01.15-22.30.12-1-222169	30	1	1	0	0	0	0	0	0	0	0	NA	NA	NA	4	11	164	497	163	0	0	0	0	1	0	0	0.002	0
.	19.01.15-22.30.14-1-222170	63	3	3	1	0	1	707	2	2	0	0	NA	NA	NA	27	26	169	503	167	151	443	113	0	10	0	0	0.02	0
.	19.01.15-22.30.14-1-222171	149	6	6	2	0	1	722	5	5	0	0	NA	NA	NA	46	42	173	511	171	152	455	115	0	11	14	0	0.022	0.082
.	19.01.15-22.30.16-1-222172	34	1	1	0	0	0	0	0	0	0	0	NA	NA	NA	12	5	166	488	164	0	0	0	0	0	2	0	0	0.012
.	19.01.15-22.30.19-1-222173	85	4	4	0	0	0	702	3	3	0	0	NA	NA	NA	30	25	170	506	162	150	443	109	0	7	3	0	0.014	0.019
.	19.01.15-22.30.19-1-222174	121	17	17	5	0	3	721	15	15	0	0	NA	NA	NA	31	35	169	510	169	152	452	117	8	35	15	0.047	0.069	0.089
.	19.01.15-22.30.20-1-222175	92	7	7	3	0	2	719	6	6	0	0	NA	NA	NA	34	40	167	513	173	150	455	114	18	9	6	0.108	0.018	0.035
.	19.01.15-22.30.23-1-222176	91	11	11	2	0	2	721	10	10	0	0	NA	NA	NA	30	41	172	514	168	153	455	113	14	23	4	0.081	0.045	0.024
.	19.01.15-22.30.27-1-222177	32	1	1	0	0	0	0	0	0	0	0	NA	NA	NA	19	11	164	494	166	0	0	0	0	0	0	0	0	0
.	19.01.15-22.30.29-1-222182	93	4	4	0	0	0	719	3	3	0	0	NA	NA	NA	26	31	169	506	169	152	449	118	0	10	7	0	0.02	0.041
.	19.01.15-22.30.29-1-222183	90	11	11	0	0	0	707	10	10	0	0	NA	NA	NA	26	24	167	503	167	142	450	115	0	16	1	0	0.032	0.006
.	19.01.15-22.30.32-1-222184	86	3	3	2	0	1	716	2	2	0	0	NA	NA	NA	24	29	170	505	167	154	445	117	0	8	0	0	0.016	0
.	19.01.15-22.30.34-1-222185	92	5	5	1	0	1	717	4	4	0	0	NA	NA	NA	30	30	172	506	165	152	450	115	5	12	0	0.029	0.024	0
.	19.01.15-22.30.35-1-222190	172	25	25	4	0	4	736	24	24	0	0	NA	NA	NA	50	58	172	525	174	153	464	119	27	59	15	0.157	0.112	0.086
.	19.01.15-22.30.39-1-222195	124	13	13	6	0	5	720	12	12	0	0	NA	NA	NA	36	39	171	509	172	151	447	122	7	33	8	0.041	0.065	0.047
.	19.01.15-22.30.47-1-222201	92	3	3	1	0	1	707	2	2	0	0	NA	NA	NA	30	22	166	503	166	147	445	115	4	3	7	0.024	0.006	0.042
.	19.01.15-22.30.47-1-222202	95	4	4	1	0	1	723	3	3	0	0	NA	NA	NA	36	38	170	509	172	151	454	118	0	11	6	0	0.022	0.035
.	19.01.15-22.30.49-1-222205	64	2	2	0	0	0	704	1	1	0	0	NA	NA	NA	36	28	167	503	171	149	440	115	0	1	3	0	0.002	0.018
.	19.01.15-22.30.51-1-222208	203	29	29	7	0	5	735	27	27	0	0	NA	NA	NA	65	56	172	525	172	156	463	116	27	72	13	0.157	0.137	0.076
.	19.01.15-22.30.51-1-222209	61	3	3	2	0	2	708	1	1	0	0	NA	NA	NA	19	22	171	498	166	154	442	112	8	0	2	0.047	0	0.012
.	19.01.15-22.30.52-1-222211	90	5	5	2	0	2	711	4	4	0	0	NA	NA	NA	36	31	170	507	167	150	447	114	2	9	7	0.012	0.018	0.042
.	19.01.15-22.31.03-1-222234	88	5	5	3	0	1	708	3	3	0	0	NA	NA	NA	23	25	168	501	169	147	444	117	5	15	5	0.03	0.03	0.03
.	19.01.15-22.31.06-1-222257	120	23	23	6	0	5	714	19	19	0	0	NA	NA	NA	32	35	168	506	174	147	448	119	16	69	12	0.095	0.136	0.069
.	19.01.15-22.31.08-1-222258	151	13	13	3	0	3	721	12	12	0	0	NA	NA	NA	46	38	170	507	174	151	446	124	4	38	2	0.024	0.075	0.011
.	19.01.15-22.31.08-1-222259	121	14	14	3	0	3	710	12	12	0	0	NA	NA	NA	36	26	167	500	172	151	440	119	0	39	2	0	0.078	0.012
.	19.01.15-22.31.13-1-222280	204	14	14	6	0	3	750	12	12	0	0	NA	NA	NA	69	65	181	528	169	165	467	118	28	46	7	0.155	0.087	0.041
.	19.01.15-22.31.19-1-222281	90	3	3	0	0	0	726	2	2	0	0	NA	NA	NA	31	37	171	507	172	155	451	120	0	7	6	0	0.014	0.035
.	19.01.15-22.31.24-1-222283	156	7	7	1	0	1	728	6	6	0	0	NA	NA	NA	34	46	171	515	173	154	457	117	0	24	7	0	0.047	0.04
.	19.01.15-22.31.24-1-222284	120	11	11	3	0	0	723	9	9	0	0	NA	NA	NA	28	40	176	508	169	158	448	117	20	33	6	0.114	0.065	0.036
.	19.01.15-22.31.33-1-222285	63	3	3	0	0	0	705	2	2	0	0	NA	NA	NA	31	21	170	500	164	153	441	111	0	18	0	0	0.036	0
.	19.01.15-22.31.34-1-222286	66	8	8	1	0	0	702	6	6	0	0	NA	NA	NA	38	29	169	502	171	149	440	113	7	18	3	0.041	0.036	0.018
.	19.01.15-22.31.35-1-222287	89	5	5	3	0	2	720	4	4	0	0	NA	NA	NA	24	34	172	505	170	150	452	118	22	0	2	0.128	0	0.012
.	19.01.15-22.31.47-1-222293	62	2	2	0	0	0	149	1	1	0	0	NA	NA	NA	24	11	165	497	162	24	97	28	1	6	0	0.006	0.012	0
.	19.01.15-22.31.48-1-222296	86	7	7	0	0	0	706	6	6	0	0	NA	NA	NA	19	21	166	499	169	148	444	114	4	11	1	0.024	0.022	0.006
.	19.01.15-22.31.54-1-222318	118	16	16	5	0	5	701	14	14	0	0	NA	NA	NA	55	30	166	511	166	145	446	110	12	33	24	0.072	0.065	0.145
.	19.01.15-22.31.54-1-222319	59	2	2	1	0	1	149	1	1	0	0	NA	NA	NA	15	15	164	498	166	28	95	26	0	4	1	0	0.008	0.006
.	19.01.15-22.31.56-1-222322	88	6	6	0	0	0	704	5	5	0	0	NA	NA	NA	26	24	169	504	164	149	444	111	10	18	5	0.059	0.036	0.03
.	19.01.15-22.31.56-1-222323	91	3	3	1	0	1	711	1	1	0	0	NA	NA	NA	20	25	166	505	167	144	451	116	1	3	0	0.006	0.006	0
.	19.01.15-22.32.01-1-222325	62	2	2	0	0	0	716	1	1	0	0	NA	NA	NA	13	25	167	504	167	149	451	116	3	4	0	0.018	0.008	0
.	19.01.15-22.32.02-1-222328	62	2	2	0	0	0	712	1	1	0	0	NA	NA	NA	25	29	169	509	164	150	453	109	0	3	0	0	0.006	0
.	19.01.15-22.32.08-1-222331	121	16	16	1	0	1	718	14	14	0	0	NA	NA	NA	42	36	169	512	168	148	453	117	17	36	7	0.101	0.07	0.042
.	19.01.15-22.32.08-1-222332	127	8	8	4	0	3	715	6	6	0	0	NA	NA	NA	42	38	171	511	169	152	450	113	20	14	3	0.117	0.027	0.018
.	19.01.15-22.32.17-1-222333	94	4	4	2	0	2	716	3	3	0	0	NA	NA	NA	38	29	171	508	163	155	450	111	0	17	2	0	0.033	0.012
.	19.01.15-22.32.17-1-222334	32	1	1	0	0	0	0	0	0	0	0	NA	NA	NA	3	14	166	495	166	0	0	0	0	0	0	0	0	0
.	19.01.15-22.32.20-1-222335	89	4	4	1	0	1	727	3	3	0	0	NA	NA	NA	25	42	174	512	169	158	453	116	0	4	11	0	0.008	0.065
.	19.01.15-22.32.20-1-222336	138	15	15	2	0	2	720	12	12	0	0	NA	NA	NA	47	41	169	513	172	146	455	119	14	50	2	0.083	0.097	0.012
.	19.01.15-22.32.20-1-222337	122	14	14	4	0	3	716	12	12	0	0	NA	NA	NA	36	38	170	512	169	151	451	114	8	33	2	0.047	0.064	0.012
.	19.01.15-22.32.27-1-222338	88	3	3	1	0	1	711	2	2	0	0	NA	NA	NA	28	35	172	509	167	154	442	115	4	2	9	0.023	0.004	0.054
.	19.01.15-22.32.32-1-222343	185	17	17	4	0	4	732	16	16	0	0	NA	NA	NA	50	56	178	519	172	157	461	114	10	21	15	0.056	0.04	0.087
.	19.01.15-22.32.34-1-222344	95	4	4	1	0	1	721	3	3	0	0	NA	NA	NA	35	39	171	509	172	153	452	116	6	7	0	0.035	0.014	0
.	19.01.15-22.32.37-1-222349	173	29	29	6	0	5	747	24	24	0	0	NA	NA	NA	42	60	172	528	173	156	471	120	35	70	24	0.203	0.133	0.139
.	19.01.15-22.32.37-1-222350	33	1	1	0	0	0	0	0	0	0	0	NA	NA	NA	9	7	164	491	165	0	0	0	0	1	0	0	0.002	0
.	19.01.15-22.32.39-1-222351	112	5	5	1	0	1	710	4	4	0	0	NA	NA	NA	42	30	171	508	164	148	451	111	7	6	3	0.041	0.012	0.018
.	19.01.15-22.32.44-1-222355	66	5	5	2	0	0	701	3	3	0	0	NA	NA	NA	33	24	170	499	168	149	437	115	0	12	2	0	0.024	0.012
.	19.01.15-22.32.45-1-222356	115	11	11	4	0	4	711	9	9	0	0	NA	NA	NA	39	37	172	508	170	148	444	119	13	25	1	0.076	0.049	0.006
.	19.01.15-22.32.50-1-222362	64	4	4	0	0	0	714	2	2	0	0	NA	NA	NA	14	22	170	498	167	153	444	117	0	14	0	0	0.028	0
.	19.01.15-22.32.58-1-222385	121	4	4	2	0	1	718	2	2	0	0	NA	NA	NA	42	43	168	513	175	149	450	119	0	11	0	0	0.021	0
.	19.01.15-22.33.07-1-222391	147	10	10	1	0	1	717	9	9	0	0	NA	NA	NA	39	34	171	506	170	153	446	118	15	21	4	0.088	0.042	0.024
.	19.01.15-22.33.08-1-222392	86	4	4	0	0	0	701	2	2	0	0	NA	NA	NA	40	26	167	506	166	143	447	111	7	3	0	0.042	0.006	0
.	19.01.15-22.33.16-1-222393	236	15	15	4	0	3	749	14	14	0	0	NA	NA	NA	70	70	180	531	172	160	471	118	34	44	0	0.189	0.083	0
.	19.01.15-22.33.18-1-222394	119	7	7	1	0	1	724	6	6	0	0	NA	NA	NA	29	36	168	513	168	151	456	117	1	14	4	0.006	0.027	0.024
.	19.01.15-22.33.18-1-222395	114	11	11	2	0	2	728	9	9	0	0	NA	NA	NA	36	45	175	514	169	155	455	118	9	31	4	0.051	0.06	0.024
.	19.01.15-22.33.23-1-222396	95	3	3	1	0	1	723	1	1	0	0	NA	NA	NA	35	39	171	514	167	151	458	114	6	7	0	0.035	0.014	0
.	19.01.15-22.33.23-1-222397	93	9	9	2	0	2	708	8	8	0	0	NA	NA	NA	30	29	167	501	174	147	445	116	4	14	13	0.024	0.028	0.075
.	19.01.15-22.33.24-1-222398	32	1	1	0	0	0	0	0	0	0	0	NA	NA	NA	10	8	167	492	162	0	0	0	0	1	0	0	0.002	0
.	19.01.15-22.33.26-1-222399	35	1	1	1	0	1	0	0	0	0	0	NA	NA	NA	9	8	163	492	166	0	0	0	0	1	0	0	0.002	0
.	19.01.15-22.33.29-1-222400	36	1	1	0	0	0	0	0	0	0	0	NA	NA	NA	11	12	168	492	165	0	0	0	0	0	0	0	0	0
.	19.01.15-22.33.30-1-222401	125	5	5	3	0	2	721	4	4	0	0	NA	NA	NA	51	41	172	514	168	152	454	115	3	16	2	0.017	0.031	0.012
.	19.01.15-22.33.31-1-222402	34	1	1	0	0	0	0	0	0	0	0	NA	NA	NA	13	9	165	493	164	0	0	0	0	5	0	0	0.01	0
.	19.01.15-22.33.31-1-222403	126	13	13	8	0	4	735	12	12	0	0	NA	NA	NA	34	53	170	524	172	154	462	119	5	39	4	0.029	0.074	0.023
.	19.01.15-22.33.33-1-222404	119	16	16	1	0	1	730	13	13	0	0	NA	NA	NA	23	38	172	510	169	155	457	118	13	20	18	0.076	0.039	0.107
.	19.01.15-22.33.39-1-222405	181	34	34	5	0	2	741	32	32	0	0	NA	NA	NA	52	59	170	525	177	149	469	123	74	57	1	0.435	0.109	0.006
.	19.01.15-22.33.40-1-222409	123	10	10	6	0	6	721	9	9	0	0	NA	NA	NA	30	39	175	509	168	158	447	116	5	35	6	0.029	0.069	0.036
.	19.01.15-22.33.44-1-222410	122	6	6	3	0	3	721	5	5	0	0	NA	NA	NA	39	37	165	517	168	147	458	116	10	8	0	0.061	0.015	0
.	19.01.15-22.33.46-1-222411	129	15	15	2	0	1	722	14	14	0	0	NA	NA	NA	35	38	167	513	171	150	451	121	6	47	17	0.036	0.092	0.099
.	19.01.15-22.33.49-1-222416	87	7	7	2	0	1	699	6	6	0	0	NA	NA	NA	31	16	165	497	167	146	439	114	11	18	0	0.067	0.036	0
.	19.01.15-22.33.54-1-222438	93	6	6	2	0	1	715	3	3	0	0	NA	NA	NA	15	29	170	503	169	153	448	114	10	7	1	0.059	0.014	0.006
.	19.01.15-22.34.03-1-222445	127	15	15	6	0	5	708	13	13	0	0	NA	NA	NA	42	29	172	500	170	155	438	115	3	57	4	0.017	0.114	0.024
.	19.01.15-22.34.05-1-222447	189	15	15	4	0	3	743	14	14	0	0	NA	NA	NA	64	58	177	521	173	158	466	119	26	25	7	0.147	0.048	0.04
.	19.01.15-22.34.05-1-222448	114	10	10	6	0	2	723	8	8	0	0	NA	NA	NA	43	43	170	517	169	150	459	114	19	27	0	0.112	0.052	0
.	19.01.15-22.34.08-1-222449	182	18	18	5	0	4	722	16	16	0	0	NA	NA	NA	50	46	169	525	165	148	463	111	18	34	21	0.107	0.065	0.127
.	19.01.15-22.34.11-1-222450	34	1	1	1	0	1	0	0	0	0	0	NA	NA	NA	8	10	166	493	164	0	0	0	0	0	3	0	0	0.018
.	19.01.15-22.34.14-1-222451	63	5	5	1	0	1	720	4	4	0	0	NA	NA	NA	21	36	169	513	167	152	454	114	15	16	0	0.089	0.031	0
.	19.01.15-22.34.15-1-222452	64	2	2	1	0	1	709	1	1	0	0	NA	NA	NA	28	24	169	503	165	152	443	114	5	0	3	0.03	0	0.018
.	19.01.15-22.34.24-1-222454	38	1	1	1	0	1	0	0	0	0	0	NA	NA	NA	4	17	165	501	164	0	0	0	0	2	0	0	0.004	0
.	19.01.15-22.34.27-1-222455	32	1	1	0	0	0	0	0	0	0	0	NA	NA	NA	8	7	164	494	162	0	0	0	0	0	0	0	0	0
.	19.01.15-22.34.30-1-222460	91	3	3	1	0	0	717	1	1	0	0	NA	NA	NA	32	36	173	507	169	155	448	114	0	14	0	0	0.028	0
.	19.01.15-22.34.30-1-222461	153	8	8	0	0	0	738	7	7	0	0	NA	NA	NA	53	54	180	519	168	160	462	116	14	5	6	0.078	0.01	0.036
.	19.01.15-22.34.31-1-222462	93	5	5	0	0	0	704	3	3	0	0	NA	NA	NA	28	26	168	506	165	148	446	110	4	12	0	0.024	0.024	0
.	19.01.15-22.34.34-1-222463	60	3	3	0	0	0	700	2	2	0	0	NA	NA	NA	24	19	167	502	163	149	440	111	0	3	3	0	0.006	0.018
.	19.01.15-22.34.34-1-222464	59	2	2	0	0	0	704	1	1	0	0	NA	NA	NA	20	20	169	498	166	153	438	113	0	8	0	0	0.016	0
.	19.01.15-22.34.35-1-222465	117	14	14	5	0	5	718	11	11	0	0	NA	NA	NA	43	43	174	509	173	152	447	119	10	29	1	0.057	0.057	0.006
.	19.01.15-22.34.38-1-222469	141	12	12	4	0	4	734	10	10	0	0	NA	NA	NA	43	55	175	524	169	157	462	115	14	26	2	0.08	0.05	0.012
.	19.01.15-22.34.43-1-222473	118	21	21	3	0	2	715	18	18	0	0	NA	NA	NA	35	39	172	508	172	152	444	119	23	43	18	0.134	0.085	0.105
.	19.01.15-22.34.45-1-222474	56	2	2	1	0	1	705	1	1	0	0	NA	NA	NA	24	22	166	503	166	149	441	115	6	2	0	0.036	0.004	0
.	19.01.15-22.34.47-1-222478	93	13	13	4	0	3	724	11	11	0	0	NA	NA	NA	30	34	171	506	170	151	455	118	3	41	21	0.018	0.081	0.124
.	19.01.15-22.34.51-1-222481	115	7	7	3	0	3	709	5	5	0	0	NA	NA	NA	32	32	164	508	173	142	450	117	7	15	0	0.043	0.03	0
.	19.01.15-22.34.51-1-222482	66	5	5	0	0	0	705	4	4	0	0	NA	NA	NA	19	18	166	500	165	148	444	113	6	0	0	0.036	0	0
.	19.01.15-22.34.54-1-222503	92	8	8	2	0	2	716	7	7	0	0	NA	NA	NA	22	29	171	505	166	151	450	115	11	20	0	0.064	0.04	0
.	19.01.15-22.35.00-1-222506	119	4	4	0	0	0	714	2	2	0	0	NA	NA	NA	50	41	171	511	172	148	446	120	3	8	0	0.018	0.016	0
.	19.01.15-22.35.01-1-222507	94	4	4	0	0	0	704	3	3	0	0	NA	NA	NA	42	30	170	505	168	146	444	114	4	7	6	0.024	0.014	0.036
.	19.01.15-22.35.07-1-222512	58	2	2	0	0	0	152	1	1	0	0	NA	NA	NA	17	22	167	504	164	34	99	19	2	0	0	0.012	0	0
.	19.01.15-22.35.09-1-222514	63	3	3	0	0	0	452	2	2	0	0	NA	NA	NA	14	23	170	502	164	90	299	63	2	3	0	0.012	0.006	0
.	19.01.15-22.35.12-1-222515	92	3	3	1	0	1	708	2	2	0	0	NA	NA	NA	37	26	167	506	166	146	450	112	10	6	0	0.06	0.012	0
.	19.01.15-22.35.17-1-222516	154	5	5	2	0	2	718	4	4	0	0	NA	NA	NA	37	42	167	513	175	145	452	121	3	14	3	0.018	0.027	0.017
.	19.01.15-22.35.18-1-222517	88	11	11	3	0	2	709	10	10	0	0	NA	NA	NA	27	29	169	501	172	151	441	117	7	27	1	0.041	0.054	0.006
.	19.01.15-22.35.19-1-222518	61	3	3	0	0	0	711	2	2	0	0	NA	NA	NA	17	28	167	506	168	148	448	115	8	3	0	0.048	0.006	0
.	19.01.15-22.35.19-1-222519	173	24	24	6	0	3	730	21	21	0	0	NA	NA	NA	55	49	172	518	172	150	458	122	6	94	17	0.035	0.181	0.099
.	19.01.15-22.35.23-1-222520	87	5	5	0	0	0	695	4	4	0	0	NA	NA	NA	21	18	166	498	167	147	434	114	0	10	0	0	0.02	0
.	19.01.15-22.35.24-1-222521	117	8	8	3	0	3	715	7	7	0	0	NA	NA	NA	51	39	170	511	171	149	447	119	7	11	3	0.041	0.022	0.018
.	19.01.15-22.35.25-1-222522	60	4	4	1	0	1	699	3	3	0	0	NA	NA	NA	30	21	167	502	165	148	441	110	6	0	4	0.036	0	0.024
.	19.01.15-22.35.29-1-222523	58	4	4	1	0	1	707	3	3	0	0	NA	NA	NA	22	21	165	504	165	146	446	115	5	5	0	0.03	0.01	0
.	19.01.15-22.35.36-1-222525	32	1	1	0	0	0	0	0	0	0	0	NA	NA	NA	9	8	164	494	163	0	0	0	0	1	0	0	0.002	0
.	19.01.15-22.35.36-1-222526	85	3	3	1	0	1	718	2	2	0	0	NA	NA	NA	27	40	169	511	173	149	452	117	0	10	5	0	0.02	0.029
.	19.01.15-22.35.38-1-222527	150	9	9	2	0	1	736	8	8	0	0	NA	NA	NA	41	52	171	521	173	154	463	119	8	48	3	0.047	0.092	0.017
.	19.01.15-22.35.40-1-222531	56	2	2	0	0	0	708	1	1	0	0	NA	NA	NA	21	24	166	508	163	146	449	113	7	5	0	0.042	0.01	0
.	19.01.15-22.35.41-1-222532	175	13	13	5	0	3	736	12	12	0	0	NA	NA	NA	36	51	176	518	170	158	459	119	24	46	8	0.136	0.089	0.047
.	19.01.15-22.35.42-1-222533	91	8	8	3	0	3	717	5	5	0	0	NA	NA	NA	24	32	174	504	167	155	446	116	7	11	5	0.04	0.022	0.03
.	19.01.15-22.35.45-1-222534	64	4	4	0	0	0	451	3	3	0	0	NA	NA	NA	18	22	167	502	166	92	289	70	0	9	0	0	0.018	0
.	19.01.15-22.35.48-1-222537	89	4	4	2	0	1	708	3	3	0	0	NA	NA	NA	30	20	165	503	165	147	448	113	0	20	0	0	0.04	0
.	19.01.15-22.35.53-1-222559	91	3	3	2	0	1	716	2	2	0	0	NA	NA	NA	28	32	170	502	173	152	443	121	0	8	0	0	0.016	0
.	19.01.15-22.35.56-1-222563	95	25	25	7	0	6	709	22	22	0	0	NA	NA	NA	41	29	166	507	169	148	447	114	31	65	6	0.187	0.128	0.036
.	19.01.15-22.36.01-1-222566	59	2	2	0	0	0	700	1	1	0	0	NA	NA	NA	30	17	167	496	167	149	436	115	0	7	0	0	0.014	0
.	19.01.15-22.36.04-1-222568	144	9	9	4	0	4	733	7	7	0	0	NA	NA	NA	44	48	171	520	170	154	460	119	3	20	3	0.018	0.038	0.018
.	19.01.15-22.36.04-1-222570	88	5	5	0	0	0	705	3	3	0	0	NA	NA	NA	36	25	171	500	167	151	440	114	4	12	0	0.023	0.024	0
.	19.01.15-22.36.04-1-222572	62	2	2	2	0	1	702	1	1	0	0	NA	NA	NA	22	16	167	496	166	148	442	112	10	0	0	0.06	0	0
.	19.01.15-22.36.06-1-222573	59	3	3	1	0	1	703	2	2	0	0	NA	NA	NA	24	23	168	501	167	148	443	112	4	9	0	0.024	0.018	0
.	19.01.15-22.36.14-1-222574	176	13	13	3	0	2	733	11	11	0	0	NA	NA	NA	42	49	174	513	175	158	455	120	19	40	10	0.109	0.078	0.057
.	19.01.15-22.36.16-1-222575	141	12	12	6	0	4	713	10	10	0	0	NA	NA	NA	52	33	173	506	167	153	444	116	22	25	7	0.127	0.049	0.042
.	19.01.15-22.36.19-1-222576	117	12	12	3	0	2	709	8	8	0	0	NA	NA	NA	22	21	171	498	165	153	442	114	3	26	3	0.018	0.052	0.018
.	19.01.15-22.36.20-1-222577	60	2	2	0	0	0	0	1	1	0	0	NA	NA	NA	21	15	167	497	164	0	0	0	0	8	0	0	0.016	0
.	19.01.15-22.36.21-1-222578	152	27	27	9	0	5	709	23	23	0	0	NA	NA	NA	57	33	169	508	169	146	448	115	50	73	6	0.296	0.144	0.036
.	19.01.15-22.36.25-1-222580	62	2	2	0	0	0	715	1	1	0	0	NA	NA	NA	22	29	165	508	169	145	453	117	4	0	0	0.024	0	0
.	19.01.15-22.36.26-1-222581	63	2	2	0	0	0	708	1	1	0	0	NA	NA	NA	19	22	171	495	169	152	439	117	5	0	0	0.029	0	0
.	19.01.15-22.36.36-1-222592	148	17	17	4	0	2	739	16	16	0	0	NA	NA	NA	43	56	175	524	170	153	467	119	23	34	7	0.131	0.065	0.041
.	19.01.15-22.36.40-1-222599	95	6	6	4	0	3	705	4	4	0	0	NA	NA	NA	27	27	174	496	170	153	439	113	2	8	0	0.011	0.016	0
.	19.01.15-22.36.42-1-222600	33	1	1	0	0	0	0	0	0	0	0	NA	NA	NA	8	13	166	494	166	0	0	0	0	3	0	0	0.006	0
.	19.01.15-22.36.43-1-222601	67	3	3	1	0	1	702	2	2	0	0	NA	NA	NA	30	22	165	500	170	145	443	114	0	12	0	0	0.024	0
.	19.01.15-22.36.44-1-222602	34	1	1	0	0	0	0	0	0	0	0	NA	NA	NA	12	11	164	492	168	0	0	0	0	0	3	0	0	0.018
.	19.01.15-22.36.45-1-222603	58	2	2	1	0	1	51	1	1	0	0	NA	NA	NA	13	14	164	499	164	15	30	6	0	2	0	0	0.004	0
.	19.01.15-22.36.46-1-222605	177	10	10	4	0	2	741	9	9	0	0	NA	NA	NA	53	57	180	519	171	159	465	117	13	22	6	0.072	0.042	0.035
.	19.01.15-22.36.46-1-222606	122	19	19	6	0	4	719	17	17	0	0	NA	NA	NA	39	39	173	506	173	155	444	120	32	51	9	0.185	0.101	0.052
.	19.01.15-22.36.47-1-222608	115	4	4	1	0	1	719	3	3	0	0	NA	NA	NA	44	41	171	516	167	151	452	116	5	7	2	0.029	0.014	0.012
.	19.01.15-22.36.51-1-222614	145	9	9	5	0	5	717	7	7	0	0	NA	NA	NA	34	34	174	503	170	159	440	118	2	35	2	0.011	0.07	0.012
.	19.01.15-22.36.57-1-222636	37	1	1	1	0	1	0	0	0	0	0	NA	NA	NA	6	11	165	495	164	0	0	0	2	0	0	0.012	0	0
.	19.01.15-22.36.59-1-222637	145	16	16	8	0	6	720	14	14	0	0	NA	NA	NA	44	42	171	512	172	147	453	120	16	34	17	0.094	0.066	0.099
.	19.01.15-22.37.00-1-222638	90	5	5	3	0	3	708	4	4	0	0	NA	NA	NA	28	24	167	503	167	146	446	116	7	14	0	0.042	0.028	0
.	19.01.15-22.37.06-1-222643	87	7	7	1	0	1	713	5	5	0	0	NA	NA	NA	33	27	167	502	171	148	447	118	11	22	1	0.066	0.044	0.006
.	19.01.15-22.37.07-1-222644	89	5	5	2	0	2	723	4	4	0	0	NA	NA	NA	19	37	172	510	168	155	451	117	0	13	1	0	0.025	0.006
.	19.01.15-22.37.12-1-222645	120	9	9	4	0	3	724	8	8	0	0	NA	NA	NA	38	43	172	510	174	154	452	118	15	12	7	0.087	0.024	0.04
.	19.01.15-22.37.13-1-222646	142	13	13	4	0	1	729	12	12	0	0	NA	NA	NA	46	53	174	518	174	158	452	119	0	42	16	0	0.081	0.092
.	19.01.15-22.37.15-1-222647	55	2	2	1	0	1	0	1	1	0	0	NA	NA	NA	16	16	166	497	166	0	0	0	0	7	0	0	0.014	0
.	19.01.15-22.37.19-1-222648	60	2	2	0	0	0	707	1	1	0	0	NA	NA	NA	21	21	172	500	162	152	444	111	0	1	1	0	0.002	0.006
.	19.01.15-22.37.19-1-222649	32	1	1	0	0	0	0	0	0	0	0	NA	NA	NA	9	7	164	491	165	0	0	0	0	1	0	0	0.002	0
.	19.01.15-22.37.24-1-222650	95	7	7	4	0	4	699	6	6	0	0	NA	NA	NA	29	20	167	498	168	146	438	115	7	11	5	0.042	0.022	0.03
.	19.01.15-22.37.27-1-222651	63	3	3	0	0	0	701	1	1	0	0	NA	NA	NA	24	19	165	501	166	146	441	114	0	4	0	0	0.008	0
.	19.01.15-22.37.32-1-222652	58	2	2	1	0	1	0	1	1	0	0	NA	NA	NA	13	13	165	498	163	0	0	0	2	4	0	0.012	0.008	0
.	19.01.15-22.37.32-1-222653	121	6	6	1	0	1	715	3	3	0	0	NA	NA	NA	43	33	167	514	165	149	452	114	10	11	9	0.06	0.021	0.055
.	19.01.15-22.37.34-1-222654	67	5	5	2	0	1	703	4	4	0	0	NA	NA	NA	23	19	165	498	169	148	438	117	2	16	0	0.012	0.032	0
.	19.01.15-22.37.36-1-222655	94	5	5	1	0	1	716	4	4	0	0	NA	NA	NA	24	34	172	507	168	153	447	116	0	18	0	0	0.036	0
.	19.01.15-22.37.44-1-222660	121	6	6	4	0	4	726	5	5	0	0	NA	NA	NA	47	44	178	508	171	158	450	118	0	22	6	0	0.043	0.035
.	19.01.15-22.37.44-1-222661	115	13	13	2	0	1	721	11	11	0	0	NA	NA	NA	40	36	171	509	169	153	450	118	0	39	22	0	0.077	0.13
.	19.01.15-22.37.47-1-222664	33	1	1	0	0	0	0	0	0	0	0	NA	NA	NA	10	8	164	494	163	0	0	0	0	1	0	0	0.002	0
.	19.01.15-22.37.48-1-222666	149	11	11	7	0	5	713	9	9	0	0	NA	NA	NA	40	40	171	512	170	149	448	116	7	26	5	0.041	0.051	0.029
.	19.01.15-22.37.50-1-222669	89	10	10	2	0	0	712	9	9	0	0	NA	NA	NA	38	31	169	508	167	151	446	115	7	24	3	0.041	0.047	0.018
.	19.01.15-22.37.51-1-222671	92	4	4	1	0	1	720	3	3	0	0	NA	NA	NA	31	39	168	514	170	150	454	116	3	9	4	0.018	0.018	0.024
.	19.01.15-22.37.53-1-222689	92	5	5	0	0	0	716	4	4	0	0	NA	NA	NA	25	33	169	506	171	151	448	117	12	2	3	0.071	0.004	0.018
.	19.01.15-22.37.54-1-222691	112	6	6	1	0	1	706	5	5	0	0	NA	NA	NA	33	31	169	505	170	148	441	117	0	19	8	0	0.038	0.047
.	19.01.15-22.38.00-1-222695	93	13	13	1	0	1	702	11	11	0	0	NA	NA	NA	33	21	169	499	166	148	437	117	8	33	9	0.047	0.066	0.054
.	19.01.15-22.38.06-1-222701	34	1	1	0	0	0	0	0	0	0	0	NA	NA	NA	16	12	165	491	169	0	0	0	0	0	0	0	0	0
.	19.01.15-22.38.08-1-222702	116	6	6	1	0	1	710	5	5	0	0	NA	NA	NA	40	30	170	504	169	150	445	115	7	11	0	0.041	0.022	0
.	19.01.15-22.38.08-1-222703	151	15	15	4	0	2	713	14	14	0	0	NA	NA	NA	55	35	169	511	168	149	448	116	16	58	8	0.095	0.114	0.048
.	19.01.15-22.38.13-1-222704	93	8	8	4	0	2	709	5	5	0	0	NA	NA	NA	36	26	168	503	168	146	447	116	11	47	3	0.065	0.093	0.018
.	19.01.15-22.38.13-1-222705	89	5	5	1	0	1	711	3	3	0	0	NA	NA	NA	35	28	167	507	167	147	447	117	7	15	0	0.042	0.03	0
.	19.01.15-22.38.14-1-222706	91	9	9	2	0	2	712	8	8	0	0	NA	NA	NA	46	41	175	510	169	156	441	115	9	11	4	0.051	0.022	0.024
.	19.01.15-22.38.14-1-222707	90	8	8	1	0	1	718	6	6	0	0	NA	NA	NA	27	37	171	511	168	149	453	116	12	18	6	0.07	0.035	0.036
.	19.01.15-22.38.15-1-222708	114	6	6	1	0	1	712	5	5	0	0	NA	NA	NA	41	33	167	508	171	149	446	117	0	21	4	0	0.041	0.023
.	19.01.15-22.38.28-1-222709	151	9	9	5	0	3	727	8	8	0	0	NA	NA	NA	48	48	174	516	171	154	456	117	2	31	0	0.011	0.06	0
.	19.01.15-22.38.29-1-222710	120	6	6	2	0	2	721	4	4	0	0	NA	NA	NA	39	42	170	515	170	151	452	118	1	6	8	0.006	0.012	0.047
.	19.01.15-22.38.31-1-222711	95	11	11	5	0	4	709	9	9	0	0	NA	NA	NA	40	29	167	504	171	146	447	116	18	29	2	0.108	0.058	0.012
.	19.01.15-22.38.35-1-222720	124	8	8	1	0	1	724	7	7	0	0	NA	NA	NA	41	45	172	513	173	149	456	119	12	10	1	0.07	0.019	0.006
.	19.01.15-22.38.36-1-222721	60	2	2	0	0	0	504	1	1	0	0	NA	NA	NA	17	11	164	498	162	113	316	75	0	2	0	0	0.004	0
.	19.01.15-22.38.39-1-222722	147	8	8	3	0	3	733	6	6	0	0	NA	NA	NA	35	48	171	517	173	155	460	118	8	27	10	0.047	0.052	0.058
.	19.01.15-22.38.39-1-222726	289	21	21	6	0	5	744	19	19	0	0	NA	NA	NA	82	62	171	531	173	153	470	121	5	67	36	0.029	0.126	0.208
.	19.01.15-22.38.41-1-222730	114	6	6	1	0	1	704	5	5	0	0	NA	NA	NA	32	19	168	496	168	152	438	114	0	9	7	0	0.018	0.042
.	19.01.15-22.38.48-1-222734	117	10	10	4	0	2	721	9	9	0	0	NA	NA	NA	44	46	170	519	170	151	454	116	7	31	2	0.041	0.06	0.012
.	19.01.15-22.38.51-1-222738	64	3	3	1	0	1	696	2	2	0	0	NA	NA	NA	30	20	166	500	167	144	441	111	2	5	0	0.012	0.01	0
.	19.01.15-22.38.54-1-222757	93	8	8	3	0	1	726	7	7	0	0	NA	NA	NA	32	35	167	512	169	150	459	117	13	11	3	0.078	0.021	0.018
.	19.01.15-22.38.59-1-222762	33	1	1	0	0	0	0	0	0	0	0	NA	NA	NA	8	10	164	493	166	0	0	0	0	2	0	0	0.004	0
.	19.01.15-22.39.00-1-222763	115	12	12	3	0	2	724	11	11	0	0	NA	NA	NA	47	42	174	514	167	156	454	114	12	41	5	0.069	0.08	0.03
.	19.01.15-22.39.01-1-222764	91	5	5	1	0	1	715	3	3	0	0	NA	NA	NA	22	29	171	508	163	150	452	113	18	16	0	0.105	0.031	0
.	19.01.15-22.39.02-1-222767	68	4	4	0	0	0	716	3	3	0	0	NA	NA	NA	20	31	170	507	167	153	447	116	4	12	0	0.024	0.024	0
.	19.01.15-22.39.02-1-222768	61	3	3	1	0	1	710	2	2	0	0	NA	NA	NA	19	26	169	502	168	150	444	116	2	4	0	0.012	0.008	0
.	19.01.15-22.39.07-1-222771	87	6	6	0	0	0	703	4	4	0	0	NA	NA	NA	43	32	173	507	165	152	443	108	6	7	15	0.035	0.014	0.091
.	19.01.15-22.39.15-1-222772	118	7	7	1	0	1	712	6	6	0	0	NA	NA	NA	45	36	174	506	169	153	443	116	11	23	0	0.063	0.045	0
.	19.01.15-22.39.15-1-222773	63	3	3	0	0	0	150	2	2	0	0	NA	NA	NA	23	17	166	498	166	40	86	24	0	6	0	0	0.012	0
.	19.01.15-22.39.20-1-222774	95	14	14	5	0	4	713	12	12	0	0	NA	NA	NA	34	41	173	512	169	149	450	114	16	27	3	0.092	0.053	0.018
.	19.01.15-22.39.20-1-222776	95	7	7	2	0	2	711	6	6	0	0	NA	NA	NA	30	27	169	503	168	149	447	115	0	3	13	0	0.006	0.077
.	19.01.15-22.39.22-1-222777	126	8	8	1	0	1	737	7	7	0	0	NA	NA	NA	51	58	175	519	177	154	458	125	0	24	10	0	0.046	0.056
.	19.01.15-22.39.22-1-222778	96	6	6	3	0	2	720	4	4	0	0	NA	NA	NA	42	42	170	511	174	151	450	119	11	20	3	0.065	0.039	0.017
.	19.01.15-22.39.24-1-222779	91	3	3	1	0	1	718	2	2	0	0	NA	NA	NA	23	37	168	513	169	148	455	115	0	3	0	0	0.006	0
.	19.01.15-22.39.28-1-222780	67	5	5	3	0	3	709	4	4	0	0	NA	NA	NA	23	23	171	502	163	154	443	112	0	14	1	0	0.028	0.006
.	19.01.15-22.39.30-1-222781	89	12	12	4	0	3	700	11	11	0	0	NA	NA	NA	47	27	167	508	165	147	444	109	5	30	5	0.03	0.059	0.03
.	19.01.15-22.39.37-1-222782	117	7	7	2	0	1	708	6	6	0	0	NA	NA	NA	43	36	171	511	167	148	447	113	5	14	6	0.029	0.027	0.036
.	19.01.15-22.39.47-1-222788	94	9	9	2	0	1	713	6	6	0	0	NA	NA	NA	35	30	168	510	165	147	454	112	14	18	14	0.083	0.035	0.085
.	19.01.15-22.39.50-1-222791	118	11	11	8	0	6	714	10	10	0	0	NA	NA	NA	51	39	170	512	170	148	451	115	13	30	3	0.076	0.059	0.018
.	19.01.15-22.39.51-1-222794	37	1	1	0	0	0	0	0	0	0	0	NA	NA	NA	11	12	165	495	165	0	0	0	0	0	1	0	0	0.006
.	19.01.15-22.39.51-1-222795	67	3	3	0	0	0	706	2	2	0	0	NA	NA	NA	18	23	166	502	168	147	444	115	0	7	0	0	0.014	0
.	19.01.15-22.39.55-1-222815	59	2	2	0	0	0	695	1	1	0	0	NA	NA	NA	36	22	171	497	167	150	431	114	0	8	0	0	0.016	0
.	19.01.15-22.39.56-1-222817	143	10	10	2	0	2	730	8	8	0	0	NA	NA	NA	51	49	166	520	176	147	462	121	15	15	4	0.09	0.029	0.023
.	19.01.15-22.40.00-1-222819	89	9	9	4	0	2	713	7	7	0	0	NA	NA	NA	30	32	170	509	166	150	453	110	27	18	1	0.159	0.035	0.006
.	19.01.15-22.40.00-1-222820	33	1	1	0	0	0	0	0	0	0	0	NA	NA	NA	10	11	165	495	164	0	0	0	0	4	0	0	0.008	0
.	19.01.15-22.40.02-1-222826	58	2	2	0	0	0	250	0	0	0	0	NA	NA	NA	15	15	165	499	164	49	162	39	0	2	1	0	0.004	0.006
.	19.01.15-22.40.08-1-222831	65	5	5	2	0	2	716	4	4	0	0	NA	NA	NA	22	26	168	504	167	150	452	114	2	4	5	0.012	0.008	0.03
.	19.01.15-22.40.08-1-222832	171	19	19	5	0	3	721	18	18	0	0	NA	NA	NA	45	39	167	512	173	148	452	121	11	33	15	0.066	0.064	0.087
.	19.01.15-22.40.11-1-222833	60	3	3	0	0	0	702	2	2	0	0	NA	NA	NA	34	26	168	499	172	151	432	119	3	2	5	0.018	0.004	0.029
.	19.01.15-22.40.12-1-222834	85	4	4	1	0	0	711	3	3	0	0	NA	NA	NA	32	28	169	509	163	150	452	109	6	7	4	0.036	0.014	0.025
.	19.01.15-22.40.12-1-222835	120	5	5	1	0	1	720	4	4	0	0	NA	NA	NA	50	46	172	510	177	154	446	120	0	20	0	0	0.039	0
.	19.01.15-22.40.19-1-222836	123	12	12	1	0	0	713	9	9	0	0	NA	NA	NA	29	27	168	502	170	153	445	115	24	32	12	0.143	0.064	0.071
.	19.01.15-22.40.21-1-222837	119	5	5	3	0	2	727	4	4	0	0	NA	NA	NA	37	42	170	511	174	152	457	118	14	6	8	0.082	0.012	0.046
.	19.01.15-22.40.26-1-222838	118	22	22	4	0	4	722	19	19	0	0	NA	NA	NA	34	42	171	515	169	153	454	115	27	54	4	0.158	0.105	0.024
.	19.01.15-22.40.27-1-222839	91	6	6	1	0	1	720	4	4	0	0	NA	NA	NA	41	41	176	509	169	158	445	117	7	18	0	0.04	0.035	0
.	19.01.15-22.40.28-1-222840	142	15	15	3	0	2	718	12	12	0	0	NA	NA	NA	48	36	170	510	169	152	448	118	8	43	7	0.047	0.084	0.041
.	19.01.15-22.40.31-1-222841	122	8	8	3	0	1	731	7	7	0	0	NA	NA	NA	51	52	172	521	172	153	459	119	8	16	0	0.047	0.031	0
.	19.01.15-22.40.33-1-222846	96	3	3	2	0	2	716	1	1	0	0	NA	NA	NA	29	37	168	513	169	148	453	115	12	0	0	0.071	0	0
.	19.01.15-22.40.41-1-222858	60	2	2	1	0	1	708	1	1	0	0	NA	NA	NA	17	23	168	502	166	148	447	113	8	3	0	0.048	0.006	0
.	19.01.15-22.40.41-1-222859	64	2	2	2	0	1	716	1	1	0	0	NA	NA	NA	27	32	169	508	168	150	450	116	0	5	0	0	0.01	0
.	19.01.15-22.40.49-1-222864	124	8	8	2	0	1	731	6	6	0	0	NA	NA	NA	37	47	173	517	170	156	457	118	4	27	4	0.023	0.052	0.024
.	19.01.15-22.40.50-1-222866	90	6	6	2	0	2	716	5	5	0	0	NA	NA	NA	30	37	173	505	172	155	444	117	0	9	3	0	0.018	0.017
.	19.01.15-22.40.51-1-222868	63	5	5	1	0	1	699	4	4	0	0	NA	NA	NA	30	26	170	504	165	149	439	111	6	4	5	0.035	0.008	0.03
.	19.01.15-22.40.57-1-222890	122	8	8	2	0	1	712	7	7	0	0	NA	NA	NA	39	33	166	511	169	143	455	114	13	13	2	0.078	0.025	0.012
.	19.01.15-22.40.58-1-222891	62	2	2	1	0	1	695	1	1	0	0	NA	NA	NA	37	23	167	502	167	139	441	115	0	14	0	0	0.028	0
.	19.01.15-22.41.01-1-222892	31	1	1	0	0	0	0	0	0	0	0	NA	NA	NA	11	9	164	493	165	0	0	0	0	1	0	0	0.002	0
.	19.01.15-22.41.02-1-222894	94	16	16	9	0	8	715	15	15	0	0	NA	NA	NA	29	44	172	514	171	152	446	117	10	24	24	0.058	0.047	0.14
.	19.01.15-22.41.03-1-222896	89	6	6	1	0	1	706	4	4	0	0	NA	NA	NA	33	32	172	506	167	151	443	112	6	15	5	0.035	0.03	0.03
.	19.01.15-22.41.08-1-222899	62	3	3	1	0	1	706	2	2	0	0	NA	NA	NA	19	24	167	504	166	147	448	111	0	9	2	0	0.018	0.012
.	19.01.15-22.41.09-1-222900	65	4	4	1	0	1	706	2	2	0	0	NA	NA	NA	25	26	164	511	164	143	452	111	0	9	4	0	0.018	0.024
.	19.01.15-22.41.10-1-222901	91	6	6	1	0	1	712	5	5	0	0	NA	NA	NA	42	30	173	502	168	155	443	114	0	9	6	0	0.018	0.036
.	19.01.15-22.41.12-1-222902	116	6	6	1	0	0	713	5	5	0	0	NA	NA	NA	37	29	170	503	169	149	452	112	0	13	8	0	0.026	0.047
.	19.01.15-22.41.14-1-222903	120	5	5	0	0	0	708	3	3	0	0	NA	NA	NA	36	35	167	508	173	149	445	114	0	2	5	0	0.004	0.029
.	19.01.15-22.41.20-1-222904	86	5	5	3	0	1	709	4	4	0	0	NA	NA	NA	34	27	166	510	164	147	450	112	23	6	0	0.139	0.012	0
.	19.01.15-22.41.22-1-222905	140	9	9	2	0	2	726	8	8	0	0	NA	NA	NA	59	45	175	511	172	159	450	117	4	18	4	0.023	0.035	0.023
.	19.01.15-22.41.25-1-222907	62	3	3	1	0	1	298	2	2	0	0	NA	NA	NA	21	18	170	499	162	56	190	52	0	3	0	0	0.006	0
.	19.01.15-22.41.29-1-222908	124	19	19	9	0	6	721	16	16	0	0	NA	NA	NA	37	34	170	508	169	152	454	115	19	55	22	0.112	0.108	0.13
.	19.01.15-22.41.30-1-222909	120	11	11	5	0	5	713	9	9	0	0	NA	NA	NA	48	36	175	507	167	154	449	110	1	25	8	0.006	0.049	0.048
.	19.01.15-22.41.32-1-222910	59	2	2	0	0	0	152	1	1	0	0	NA	NA	NA	17	21	167	499	168	33	100	19	1	0	0	0.006	0	0
.	19.01.15-22.41.32-1-222911	30	1	1	0	0	0	0	0	0	0	0	NA	NA	NA	11	10	168	492	163	0	0	0	2	0	0	0.012	0	0
.	19.01.15-22.41.34-1-222912	145	11	11	2	0	1	738	9	9	0	0	NA	NA	NA	38	49	171	518	173	154	463	121	12	28	7	0.07	0.054	0.04
.	19.01.15-22.41.35-1-222913	65	2	2	1	0	1	503	1	1	0	0	NA	NA	NA	17	21	167	502	165	108	316	79	2	5	0	0.012	0.01	0
.	19.01.15-22.41.38-1-222914	89	8	8	2	0	2	723	7	7	0	0	NA	NA	NA	30	40	167	515	171	151	455	117	3	32	0	0.018	0.062	0
.	19.01.15-22.41.41-1-222918	174	21	21	5	0	2	733	18	18	0	0	NA	NA	NA	57	54	180	516	171	157	456	120	41	48	21	0.228	0.093	0.123
.	19.01.15-22.41.42-1-222919	173	10	10	6	0	4	747	9	9	0	0	NA	NA	NA	47	57	178	523	169	162	468	117	8	19	0	0.045	0.036	0
.	19.01.15-22.41.45-1-222920	61	5	5	2	0	2	707	4	4	0	0	NA	NA	NA	22	27	168	504	168	147	449	111	6	13	0	0.036	0.026	0
.	19.01.15-22.41.51-1-222928	33	1	1	0	0	0	0	0	0	0	0	NA	NA	NA	7	9	164	493	165	0	0	0	0	0	0	0	0	0
.	19.01.15-22.41.53-1-222946	63	2	2	0	0	0	719	1	1	0	0	NA	NA	NA	20	35	170	506	172	150	451	118	7	0	0	0.041	0	0
.	19.01.15-22.41.55-1-222949	60	2	2	1	0	1	696	1	1	0	0	NA	NA	NA	22	10	167	494	162	148	436	112	0	10	0	0	0.02	0
.	19.01.15-22.42.04-1-222955	66	2	2	1	0	1	709	1	1	0	0	NA	NA	NA	23	24	172	502	163	154	446	109	5	6	0	0.029	0.012	0
.	19.01.15-22.42.05-1-222957	63	3	3	2	0	2	715	2	2	0	0	NA	NA	NA	18	28	171	504	166	153	448	114	4	4	0	0.023	0.008	0
.	19.01.15-22.42.05-1-222958	124	16	16	4	0	1	714	12	12	0	0	NA	NA	NA	41	35	173	508	167	154	447	113	9	42	21	0.052	0.083	0.126
.	19.01.15-22.42.07-1-222959	89	5	5	0	0	0	715	4	4	0	0	NA	NA	NA	22	31	165	509	170	145	452	118	0	8	4	0	0.016	0.024
.	19.01.15-22.42.08-1-222960	96	14	14	3	0	2	712	12	12	0	0	NA	NA	NA	22	26	171	497	171	153	443	116	10	41	4	0.058	0.082	0.023
.	19.01.15-22.42.10-1-222961	117	5	5	3	0	3	712	4	4	0	0	NA	NA	NA	41	33	166	506	174	142	447	123	6	9	0	0.036	0.018	0
.	19.01.15-22.42.10-1-222962	61	3	3	0	0	0	715	2	2	0	0	NA	NA	NA	18	26	166	505	168	148	451	116	2	15	0	0.012	0.03	0
.	19.01.15-22.42.19-1-222963	241	29	29	12	0	7	753	27	27	0	0	NA	NA	NA	85	74	180	528	179	159	470	124	28	57	12	0.156	0.108	0.067
.	19.01.15-22.42.21-1-222964	94	8	8	2	0	1	717	6	6	0	0	NA	NA	NA	37	43	177	507	172	156	444	117	3	21	4	0.017	0.041	0.023
.	19.01.15-22.42.26-1-222965	93	7	7	0	0	0	708	6	6	0	0	NA	NA	NA	39	26	167	500	172	148	440	120	4	10	3	0.024	0.02	0.017
.	19.01.15-22.42.27-1-222966	117	14	14	5	0	2	719	12	12	0	0	NA	NA	NA	42	37	170	512	168	151	451	117	17	40	4	0.1	0.078	0.024
.	19.01.15-22.42.28-1-222967	123	9	9	2	0	0	732	7	7	0	0	NA	NA	NA	46	43	170	511	175	153	456	123	0	40	5	0	0.078	0.029
.	19.01.15-22.42.30-1-222968	58	2	2	1	0	1	151	1	1	0	0	NA	NA	NA	14	16	165	500	164	30	97	24	0	3	0	0	0.006	0
.	19.01.15-22.42.34-1-222973	126	7	7	2	0	2	718	5	5	0	0	NA	NA	NA	32	34	169	509	169	151	452	115	3	19	3	0.018	0.037	0.018
.	19.01.15-22.42.38-1-222975	201	18	18	6	0	5	745	16	16	0	0	NA	NA	NA	49	62	175	526	174	156	468	121	15	57	18	0.086	0.108	0.103
.	19.01.15-22.42.38-1-222976	57	2	2	0	0	0	703	1	1	0	0	NA	NA	NA	24	25	175	498	165	153	438	112	0	3	1	0	0.006	0.006
.	19.01.15-22.42.42-1-222983	109	5	5	0	0	0	717	4	4	0	0	NA	NA	NA	40	35	166	513	169	144	456	117	8	17	5	0.048	0.033	0.03
.	19.01.15-22.42.46-1-222985	34	1	1	0	0	0	0	0	0	0	0	NA	NA	NA	7	10	165	493	165	0	0	0	2	0	0	0.012	0	0
.	19.01.15-22.42.49-1-222989	92	9	9	7	0	7	708	8	8	0	0	NA	NA	NA	45	32	167	507	171	149	443	116	2	29	15	0.012	0.057	0.088
.	19.01.15-22.42.56-1-223009	116	5	5	0	0	0	702	4	4	0	0	NA	NA	NA	43	27	168	503	169	145	445	112	1	14	2	0.006	0.028	0.012
.	19.01.15-22.42.56-1-223013	178	12	12	3	0	2	743	10	10	0	0	NA	NA	NA	53	60	171	534	168	154	478	111	28	25	4	0.164	0.047	0.024
.	19.01.15-22.42.58-1-223015	98	18	18	9	0	7	716	14	14	0	0	NA	NA	NA	22	29	168	507	167	150	454	112	4	59	10	0.024	0.116	0.06
.	19.01.15-22.43.00-1-223016	35	1	1	0	0	0	0	0	0	0	0	NA	NA	NA	10	8	165	492	164	0	0	0	2	0	0	0.012	0	0
.	19.01.15-22.43.03-1-223019	117	14	14	4	0	4	722	12	12	0	0	NA	NA	NA	33	42	174	513	168	156	453	113	11	43	3	0.063	0.084	0.018
.	19.01.15-22.43.07-1-223023	33	1	1	0	0	0	0	0	0	0	0	NA	NA	NA	8	9	166	492	164	0	0	0	0	1	0	0	0.002	0
.	19.01.15-22.43.10-1-223024	36	1	1	0	0	0	0	0	0	0	0	NA	NA	NA	8	13	165	494	167	0	0	0	0	0	2	0	0	0.012
.	19.01.15-22.43.11-1-223025	116	9	9	3	0	2	715	8	8	0	0	NA	NA	NA	35	39	178	502	172	154	446	115	2	20	5	0.011	0.04	0.029
.	19.01.15-22.43.12-1-223026	119	16	16	6	0	2	714	14	14	0	0	NA	NA	NA	41	35	175	507	166	157	444	113	0	34	15	0	0.067	0.09
.	19.01.15-22.43.13-1-223027	86	5	5	1	0	1	701	4	4	0	0	NA	NA	NA	23	23	166	504	166	148	444	109	0	6	7	0	0.012	0.042
.	19.01.15-22.43.17-1-223028	122	9	9	4	0	3	715	7	7	0	0	NA	NA	NA	31	36	170	506	173	149	449	117	8	18	13	0.047	0.036	0.075
.	19.01.15-22.43.18-1-223029	63	2	2	1	0	1	298	1	1	0	0	NA	NA	NA	15	14	166	496	165	63	183	52	1	1	0	0.006	0.002	0
.	19.01.15-22.43.26-1-223030	89	4	4	2	0	2	721	3	3	0	0	NA	NA	NA	31	41	174	511	169	155	448	118	5	8	0	0.029	0.016	0
.	19.01.15-22.43.30-1-223031	63	2	2	0	0	0	705	1	1	0	0	NA	NA	NA	26	26	167	504	168	148	444	113	0	4	0	0	0.008	0
.	19.01.15-22.43.32-1-223032	122	4	4	1	0	1	727	3	3	0	0	NA	NA	NA	40	46	169	520	170	151	459	117	4	6	2	0.024	0.012	0.012
.	19.01.15-22.43.33-1-223033	59	3	3	1	0	1	348	2	2	0	0	NA	NA	NA	25	17	165	499	166	77	212	59	1	3	0	0.006	0.006	0
.	19.01.15-22.43.36-1-223034	178	11	11	4	0	4	734	10	10	0	0	NA	NA	NA	48	52	169	520	176	147	463	124	16	13	18	0.095	0.025	0.102
.	19.01.15-22.43.36-1-223035	34	1	1	0	0	0	0	0	0	0	0	NA	NA	NA	8	7	163	493	164	0	0	0	0	0	1	0	0	0.006
.	19.01.15-22.43.38-1-223036	66	2	2	0	0	0	649	1	1	0	0	NA	NA	NA	24	16	164	502	163	133	414	102	0	6	0	0	0.012	0
.	19.01.15-22.43.42-1-223040	98	3	3	1	0	1	710	1	1	0	0	NA	NA	NA	21	22	168	499	168	150	445	115	1	1	2	0.006	0.002	0.012
.	19.01.15-22.43.45-1-223041	91	3	3	1	0	1	716	2	2	0	0	NA	NA	NA	38	33	172	506	168	153	449	114	5	0	9	0.029	0	0.054
.	19.01.15-22.43.46-1-223043	64	3	3	2	0	2	718	2	2	0	0	NA	NA	NA	19	35	172	507	169	149	452	117	5	11	0	0.029	0.022	0
.	19.01.15-22.43.47-1-223044	62	2	2	1	0	1	299	1	1	0	0	NA	NA	NA	16	16	167	498	164	61	186	52	0	3	0	0	0.006	0
.	19.01.15-22.43.49-1-223048	110	8	8	3	0	2	721	7	7	0	0	NA	NA	NA	39	43	172	509	175	153	446	122	24	9	7	0.14	0.018	0.04
.	19.01.15-22.43.52-1-223052	119	6	6	2	0	2	717	5	5	0	0	NA	NA	NA	32	30	166	511	166	148	451	118	2	14	0	0.012	0.027	0
.	19.01.15-22.43.53-1-223070	67	2	2	0	0	0	601	1	1	0	0	NA	NA	NA	19	24	170	501	166	126	388	87	0	1	3	0	0.002	0.018
.	19.01.15-22.43.57-1-223075	90	8	8	2	0	0	712	7	7	0	0	NA	NA	NA	24	32	170	506	169	149	449	114	2	19	2	0.012	0.038	0.012
.	19.01.15-22.43.59-1-223076	126	23	23	9	0	5	717	17	17	0	0	NA	NA	NA	47	42	170	512	173	150	452	115	22	40	22	0.129	0.078	0.127
.	19.01.15-22.44.03-1-223079	87	6	6	1	0	0	694	5	5	0	0	NA	NA	NA	36	25	168	501	169	148	432	114	2	15	0	0.012	0.03	0
.	19.01.15-22.44.05-1-223082	125	11	11	2	0	2	716	9	9	0	0	NA	NA	NA	39	36	167	507	175	148	447	121	6	21	5	0.036	0.041	0.029
.	19.01.15-22.44.06-1-223083	94	10	10	1	0	1	721	8	8	0	0	NA	NA	NA	26	37	169	510	171	153	450	118	0	22	7	0	0.043	0.041
.	19.01.15-22.44.06-1-223084	88	4	4	0	0	0	705	2	2	0	0	NA	NA	NA	30	23	171	498	167	151	438	116	5	5	0	0.029	0.01	0
.	19.01.15-22.44.11-1-223085	92	6	6	3	0	2	718	5	5	0	0	NA	NA	NA	38	40	176	507	170	156	445	117	1	10	5	0.006	0.02	0.029
.	19.01.15-22.44.14-1-223086	89	6	6	3	0	2	719	4	4	0	0	NA	NA	NA	34	37	173	508	169	156	446	117	1	17	5	0.006	0.033	0.03
.	19.01.15-22.44.29-1-223088	94	7	7	1	0	0	718	6	6	0	0	NA	NA	NA	32	41	171	509	174	148	451	119	0	29	0	0	0.057	0
.	19.01.15-22.44.30-1-223089	94	11	11	7	0	7	718	10	10	0	0	NA	NA	NA	36	35	172	505	171	151	450	117	17	30	5	0.099	0.059	0.029
.	19.01.15-22.44.31-1-223090	62	2	2	1	0	1	200	0	0	0	0	NA	NA	NA	20	14	166	496	165	38	129	33	1	3	0	0.006	0.006	0
.	19.01.15-22.44.34-1-223095	145	10	10	4	0	4	734	8	8	0	0	NA	NA	NA	55	53	174	521	171	154	462	118	0	37	4	0	0.071	0.023
.	19.01.15-22.44.36-1-223096	93	4	4	0	0	0	704	2	2	0	0	NA	NA	NA	21	21	167	500	167	149	444	111	0	3	0	0	0.006	0
.	19.01.15-22.44.40-1-223100	91	9	9	2	0	2	723	8	8	0	0	NA	NA	NA	29	41	169	511	174	152	453	118	4	17	0	0.024	0.033	0
.	19.01.15-22.44.43-1-223104	35	1	1	0	0	0	0	0	0	0	0	NA	NA	NA	13	6	164	493	162	0	0	0	0	2	0	0	0.004	0
.	19.01.15-22.44.45-1-223105	94	6	6	2	0	1	708	5	5	0	0	NA	NA	NA	28	25	167	504	167	149	444	115	2	10	4	0.012	0.02	0.024
.	19.01.15-22.44.45-1-223106	91	8	8	1	0	1	713	7	7	0	0	NA	NA	NA	23	28	166	507	168	148	452	113	7	24	0	0.042	0.047	0
.	19.01.15-22.44.49-1-223111	89	4	4	2	0	0	708	3	3	0	0	NA	NA	NA	28	23	166	502	168	147	446	115	3	4	2	0.018	0.008	0.012
.	19.01.15-22.44.50-1-223113	91	6	6	1	0	1	699	4	4	0	0	NA	NA	NA	28	21	167	500	167	147	441	111	11	12	0	0.066	0.024	0
.	19.01.15-22.44.54-1-223133	63	4	4	0	0	0	705	3	3	0	0	NA	NA	NA	33	25	167	500	171	149	437	119	0	15	0	0	0.03	0
.	19.01.15-22.44.55-1-223135	89	6	6	4	0	3	720	5	5	0	0	NA	NA	NA	31	41	170	512	172	149	452	119	6	20	0	0.035	0.039	0
.	19.01.15-22.45.02-1-223139	120	18	18	10	0	4	721	16	16	0	0	NA	NA	NA	48	46	169	515	175	147	454	120	12	64	11	0.071	0.124	0.063
.	19.01.15-22.45.03-1-223141	90	6	6	0	0	0	711	5	5	0	0	NA	NA	NA	27	22	170	496	169	152	443	116	0	11	7	0	0.022	0.041
.	19.01.15-22.45.05-1-223144	88	5	5	0	0	0	713	4	4	0	0	NA	NA	NA	29	30	170	504	169	149	447	117	2	11	7	0.012	0.022	0.041
.	19.01.15-22.45.06-1-223145	127	11	11	4	0	2	722	9	9	0	0	NA	NA	NA	45	34	169	507	171	151	450	121	10	22	11	0.059	0.043	0.064
.	19.01.15-22.45.07-1-223146	145	8	8	5	0	5	733	7	7	0	0	NA	NA	NA	34	44	174	512	171	157	455	121	7	20	5	0.04	0.039	0.029
.	19.01.15-22.45.10-1-223148	129	5	5	2	0	2	730	4	4	0	0	NA	NA	NA	41	49	173	520	169	153	460	117	0	15	0	0	0.029	0
.	19.01.15-22.45.10-1-223149	87	5	5	3	0	1	714	4	4	0	0	NA	NA	NA	37	30	167	512	164	147	455	112	0	22	1	0	0.043	0.006
.	19.01.15-22.45.14-1-223150	34	1	1	1	0	1	0	0	0	0	0	NA	NA	NA	5	7	163	491	166	0	0	0	0	0	1	0	0	0.006
.	19.01.15-22.45.17-1-223151	115	7	7	4	0	2	719	6	6	0	0	NA	NA	NA	26	34	170	507	170	152	448	119	4	11	10	0.024	0.022	0.059
.	19.01.15-22.45.23-1-223152	93	3	3	1	0	1	712	2	2	0	0	NA	NA	NA	19	22	164	505	166	145	451	116	0	10	2	0	0.02	0.012
.	19.01.15-22.45.23-1-223153	154	15	15	7	0	6	719	14	14	0	0	NA	NA	NA	41	41	169	517	168	150	454	115	23	42	8	0.136	0.081	0.048
.	19.01.15-22.45.29-1-223154	32	1	1	0	0	0	0	0	0	0	0	NA	NA	NA	8	4	164	489	164	0	0	0	0	0	0	0	0	0
.	19.01.15-22.45.30-1-223155	92	9	9	3	0	2	716	8	8	0	0	NA	NA	NA	32	36	171	506	172	155	446	115	0	48	7	0	0.095	0.041
.	19.01.15-22.45.31-1-223156	93	5	5	2	0	2	699	4	4	0	0	NA	NA	NA	45	29	171	499	172	148	433	118	12	8	8	0.07	0.016	0.047
.	19.01.15-22.45.31-1-223157	61	4	4	1	0	0	707	3	3	0	0	NA	NA	NA	24	26	169	504	166	151	441	115	0	11	0	0	0.022	0
.	19.01.15-22.45.33-1-223158	93	14	14	5	0	4	714	12	12	0	0	NA	NA	NA	31	36	168	510	171	150	445	119	3	28	12	0.018	0.055	0.07
.	19.01.15-22.45.44-1-223163	62	3	3	1	0	1	709	2	2	0	0	NA	NA	NA	22	26	168	507	164	148	449	112	2	4	0	0.012	0.008	0
.	19.01.15-22.45.45-1-223165	154	19	19	2	0	1	712	17	17	0	0	NA	NA	NA	59	37	169	512	169	147	450	115	26	62	12	0.154	0.121	0.071
.	19.01.15-22.45.48-1-223169	54	2	2	0	0	0	702	1	1	0	0	NA	NA	NA	26	21	166	501	167	146	441	115	0	6	2	0	0.012	0.012
.	19.01.15-22.45.55-1-223192	90	8	8	0	0	0	723	7	7	0	0	NA	NA	NA	31	41	167	518	169	150	454	119	7	10	3	0.042	0.019	0.018
.	19.01.15-22.46.01-1-223195	92	4	4	1	0	1	703	3	3	0	0	NA	NA	NA	33	24	169	500	168	147	442	114	3	0	3	0.018	0	0.018
.	19.01.15-22.46.03-1-223198	59	2	2	1	0	1	713	1	1	0	0	NA	NA	NA	19	31	167	509	168	149	452	112	1	3	0	0.006	0.006	0
.	19.01.15-22.46.05-1-223200	60	6	6	0	0	0	718	5	5	0	0	NA	NA	NA	11	28	169	503	169	151	451	116	7	16	0	0.041	0.032	0
.	19.01.15-22.46.06-1-223202	93	11	11	5	0	3	709	9	9	0	0	NA	NA	NA	26	24	165	500	172	147	444	118	7	8	13	0.042	0.016	0.076
.	19.01.15-22.46.07-1-223203	32	1	1	1	0	1	0	0	0	0	0	NA	NA	NA	9	10	163	498	162	0	0	0	0	1	0	0	0.002	0
.	19.01.15-22.46.08-1-223204	122	9	9	2	0	2	731	7	7	0	0	NA	NA	NA	47	50	171	517	175	155	455	121	11	3	19	0.064	0.006	0.109
.	19.01.15-22.46.09-1-223205	150	18	18	10	0	6	722	16	16	0	0	NA	NA	NA	46	42	169	517	169	152	455	115	30	57	4	0.178	0.11	0.024
.	19.01.15-22.46.18-1-223206	214	12	12	5	0	3	753	11	11	0	0	NA	NA	NA	73	66	177	528	174	161	471	121	28	29	7	0.158	0.055	0.04
.	19.01.15-22.46.18-1-223207	87	4	4	0	0	0	702	3	3	0	0	NA	NA	NA	23	26	167	505	167	144	445	113	5	2	0	0.03	0.004	0
.	19.01.15-22.46.18-1-223208	35	1	1	0	0	0	0	0	0	0	0	NA	NA	NA	13	12	167	495	163	0	0	0	0	0	2	0	0	0.012
.	19.01.15-22.46.21-1-223209	154	16	16	5	0	4	735	14	14	0	0	NA	NA	NA	49	59	176	524	172	157	459	119	11	73	0	0.062	0.139	0
.	19.01.15-22.46.24-1-223211	98	15	15	3	0	3	703	14	14	0	0	NA	NA	NA	42	35	168	510	170	148	441	114	4	31	7	0.024	0.061	0.041
.	19.01.15-22.46.29-1-223212	63	4	4	1	0	1	454	3	3	0	0	NA	NA	NA	21	20	170	498	165	101	287	66	8	0	1	0.047	0	0.006
.	19.01.15-22.46.32-1-223213	63	5	5	0	0	0	695	4	4	0	0	NA	NA	NA	35	20	167	498	168	148	435	112	0	9	10	0	0.018	0.06
.	19.01.15-22.46.32-1-223214	84	6	6	0	0	0	711	5	5	0	0	NA	NA	NA	39	34	169	511	167	144	450	117	4	9	7	0.024	0.018	0.042
.	19.01.15-22.46.35-1-223215	119	6	6	2	0	2	718	5	5	0	0	NA	NA	NA	39	40	171	511	171	152	448	118	14	13	2	0.082	0.025	0.012
.	19.01.15-22.46.44-1-223232	54	2	2	0	0	0	706	1	1	0	0	NA	NA	NA	19	23	167	501	168	149	440	117	1	2	0	0.006	0.004	0
.	19.01.15-22.46.52-1-223241	119	7	7	2	0	2	743	5	5	0	0	NA	NA	NA	33	65	173	528	177	158	464	121	5	15	0	0.029	0.028	0
.	19.01.15-22.46.53-1-223257	60	3	3	3	0	1	701	1	1	0	0	NA	NA	NA	28	20	165	501	167	145	441	115	5	4	2	0.03	0.008	0.012
.	19.01.15-22.46.55-1-223262	98	8	8	3	0	2	714	7	7	0	0	NA	NA	NA	30	32	174	504	167	158	443	113	27	14	2	0.155	0.028	0.012
.	19.01.15-22.46.56-1-223263	63	4	4	1	0	1	601	3	3	0	0	NA	NA	NA	17	21	169	500	165	128	375	98	4	0	0	0.024	0	0
.	19.01.15-22.46.57-1-223265	121	11	11	2	0	2	709	10	10	0	0	NA	NA	NA	39	33	171	506	169	151	445	113	18	21	1	0.105	0.042	0.006
.	19.01.15-22.46.59-1-223266	35	1	1	1	0	1	0	0	0	0	0	NA	NA	NA	12	5	164	491	163	0	0	0	0	0	2	0	0	0.012
.	19.01.15-22.46.59-1-223267	146	18	18	10	0	6	738	17	17	0	0	NA	NA	NA	61	64	175	523	179	151	461	126	21	67	7	0.12	0.128	0.039
.	19.01.15-22.47.01-1-223268	122	11	11	1	0	1	701	10	10	0	0	NA	NA	NA	43	23	164	503	169	144	446	111	0	22	11	0	0.044	0.065
.	19.01.15-22.47.02-1-223270	118	7	7	1	0	1	721	6	6	0	0	NA	NA	NA	45	41	173	513	168	151	454	116	9	13	2	0.052	0.025	0.012
.	19.01.15-22.47.08-1-223274	113	9	9	2	0	2	707	8	8	0	0	NA	NA	NA	33	30	171	504	168	151	444	112	8	19	4	0.047	0.038	0.024
.	19.01.15-22.47.12-1-223275	90	18	18	3	0	3	708	16	16	0	0	NA	NA	NA	37	33	170	508	168	153	442	113	4	28	12	0.024	0.055	0.071
.	19.01.15-22.47.14-1-223276	60	3	3	1	0	1	712	2	2	0	0	NA	NA	NA	19	27	167	501	172	150	443	119	0	13	0	0	0.026	0
.	19.01.15-22.47.27-1-223277	87	4	4	1	0	1	712	3	3	0	0	NA	NA	NA	32	25	167	503	168	151	444	117	0	8	5	0	0.016	0.03
.	19.01.15-22.47.28-1-223278	99	7	7	1	0	1	712	6	6	0	0	NA	NA	NA	34	25	169	504	165	151	449	112	1	10	10	0.006	0.02	0.061
.	19.01.15-22.47.29-1-223279	88	8	8	6	0	5	700	7	7	0	0	NA	NA	NA	30	22	166	502	167	149	439	112	13	14	2	0.078	0.028	0.012
.	19.01.15-22.47.29-1-223280	123	9	9	6	0	6	711	6	6	0	0	NA	NA	NA	60	43	173	510	173	149	446	116	1	24	1	0.006	0.047	0.006
.	19.01.15-22.47.37-1-223282	85	7	7	1	0	1	712	6	6	0	0	NA	NA	NA	37	29	170	504	168	150	446	116	9	21	0	0.053	0.042	0
.	19.01.15-22.47.38-1-223283	118	4	4	2	0	2	710	3	3	0	0	NA	NA	NA	43	35	171	511	166	149	448	113	4	9	0	0.023	0.018	0
.	19.01.15-22.47.38-1-223284	64	2	2	0	0	0	600	1	1	0	0	NA	NA	NA	16	12	166	496	163	125	373	102	0	2	0	0	0.004	0
.	19.01.15-22.47.44-1-223288	91	7	7	3	0	3	727	4	4	0	0	NA	NA	NA	29	42	171	516	168	154	459	114	5	30	0	0.029	0.058	0
.	19.01.15-22.47.50-1-223294	91	10	10	5	0	2	734	9	9	0	0	NA	NA	NA	21	40	168	513	172	151	460	123	7	37	0	0.042	0.072	0
.	19.01.15-22.47.50-1-223295	122	11	11	7	0	5	717	10	10	0	0	NA	NA	NA	30	29	169	507	166	150	452	115	10	22	5	0.059	0.043	0.03
.	19.01.15-22.47.52-1-223298	121	12	12	3	0	1	695	11	11	0	0	NA	NA	NA	51	23	170	498	168	144	435	116	3	33	4	0.018	0.066	0.024
.	19.01.15-22.47.52-1-223299	37	1	1	1	0	1	0	0	0	0	0	NA	NA	NA	12	9	165	494	163	0	0	0	0	0	0	0	0	0
.	19.01.15-22.47.52-1-223300	62	3	3	1	0	1	702	2	2	0	0	NA	NA	NA	30	20	167	502	164	149	444	109	0	11	0	0	0.022	0
.	19.01.15-22.47.55-1-223319	88	6	6	1	0	1	708	5	5	0	0	NA	NA	NA	33	27	168	504	168	148	443	117	3	10	0	0.018	0.02	0
.	19.01.15-22.47.55-1-223320	60	2	2	1	0	1	101	1	1	0	0	NA	NA	NA	19	13	167	495	164	20	70	11	3	0	0	0.018	0	0
.	19.01.15-22.48.01-1-223323	99	19	19	3	0	3	713	17	17	0	0	NA	NA	NA	37	36	170	514	165	148	455	110	24	57	9	0.141	0.111	0.055
.	19.01.15-22.48.03-1-223326	67	3	3	0	0	0	706	2	2	0	0	NA	NA	NA	30	28	169	505	167	148	445	113	9	1	0	0.053	0.002	0
.	19.01.15-22.48.05-1-223330	118	7	7	1	0	1	723	6	6	0	0	NA	NA	NA	59	43	173	518	165	152	458	113	8	3	11	0.046	0.006	0.067
.	19.01.15-22.48.08-1-223331	96	7	7	0	0	0	707	5	5	0	0	NA	NA	NA	35	32	168	506	171	147	443	117	3	12	13	0.018	0.024	0.076
.	19.01.15-22.48.14-1-223332	64	4	4	1	0	1	706	3	3	0	0	NA	NA	NA	22	22	168	502	165	150	443	113	1	7	2	0.006	0.014	0.012
.	19.01.15-22.48.15-1-223333	89	4	4	2	0	2	709	3	3	0	0	NA	NA	NA	35	28	171	504	166	150	446	113	0	10	0	0	0.02	0
.	19.01.15-22.48.15-1-223334	94	10	10	5	0	4	715	9	9	0	0	NA	NA	NA	36	42	166	519	170	146	452	117	10	25	11	0.06	0.048	0.065
.	19.01.15-22.48.17-1-223335	113	17	17	8	0	8	705	13	13	0	0	NA	NA	NA	42	38	175	509	167	151	440	114	5	58	2	0.029	0.114	0.012
.	19.01.15-22.48.19-1-223336	67	7	7	4	0	2	708	6	6	0	0	NA	NA	NA	25	32	171	506	168	150	446	112	0	7	18	0	0.014	0.107
.	19.01.15-22.48.25-1-223337	94	8	8	3	0	3	707	7	7	0	0	NA	NA	NA	30	19	168	499	165	151	442	114	10	19	0	0.06	0.038	0
.	19.01.15-22.48.34-1-223342	91	15	15	5	0	4	719	14	14	0	0	NA	NA	NA	29	34	171	509	167	153	452	114	9	28	4	0.053	0.055	0.024
.	19.01.15-22.48.35-1-223343	145	7	7	1	0	1	729	5	5	0	0	NA	NA	NA	53	45	171	512	175	152	456	121	9	21	0	0.053	0.041	0
.	19.01.15-22.48.35-1-223344	93	10	10	3	0	3	718	9	9	0	0	NA	NA	NA	36	37	168	517	165	148	460	110	4	16	0	0.024	0.031	0
.	19.01.15-22.48.42-1-223352	94	4	4	1	0	1	722	3	3	0	0	NA	NA	NA	33	40	173	511	169	155	449	118	0	5	7	0	0.01	0.041
.	19.01.15-22.48.48-1-223359	93	11	11	1	0	1	701	10	10	0	0	NA	NA	NA	30	24	166	507	164	149	440	112	6	16	1	0.036	0.032	0.006
.	19.01.15-22.48.49-1-223362	63	3	3	1	0	0	714	2	2	0	0	NA	NA	NA	23	28	165	509	167	149	451	114	3	5	0	0.018	0.01	0
.	19.01.15-22.48.52-1-223365	61	2	2	0	0	0	197	1	1	0	0	NA	NA	NA	16	16	165	499	165	31	127	39	0	2	0	0	0.004	0
.	19.01.15-22.48.57-1-223387	60	3	3	0	0	0	703	2	2	0	0	NA	NA	NA	24	23	170	500	166	152	439	112	0	11	0	0	0.022	0
.	19.01.15-22.48.58-1-223388	117	6	6	0	0	0	713	5	5	0	0	NA	NA	NA	33	31	170	508	166	149	452	112	0	21	0	0	0.041	0
.	19.01.15-22.48.59-1-223389	95	6	6	2	0	2	704	5	5	0	0	NA	NA	NA	34	31	171	502	171	154	435	115	1	4	9	0.006	0.008	0.053
.	19.01.15-22.49.02-1-223391	94	4	4	0	0	0	706	3	3	0	0	NA	NA	NA	32	27	166	506	168	148	446	112	3	9	0	0.018	0.018	0
.	19.01.15-22.49.02-1-223392	92	7	7	2	0	2	711	5	5	0	0	NA	NA	NA	29	34	174	506	167	156	443	112	13	13	3	0.075	0.026	0.018
.	19.01.15-22.49.03-1-223394	65	2	2	1	0	1	705	1	1	0	0	NA	NA	NA	36	28	168	506	167	147	445	113	0	2	4	0	0.004	0.024
.	19.01.15-22.49.05-1-223397	90	10	10	2	0	1	708	7	7	0	0	NA	NA	NA	24	25	168	500	170	148	443	117	16	12	4	0.095	0.024	0.024
.	19.01.15-22.49.14-1-223398	83	4	4	1	0	0	708	2	2	0	0	NA	NA	NA	25	21	167	501	166	150	444	114	0	14	0	0	0.028	0
.	19.01.15-22.49.14-1-223399	115	5	5	3	0	2	703	4	4	0	0	NA	NA	NA	48	25	169	504	165	149	441	113	0	13	10	0	0.026	0.061
.	19.01.15-22.49.16-1-223400	32	1	1	0	0	0	0	0	0	0	0	NA	NA	NA	10	8	164	492	165	0	0	0	0	0	0	0	0	0
.	19.01.15-22.49.17-1-223401	88	5	5	0	0	0	720	4	4	0	0	NA	NA	NA	32	41	170	514	170	151	454	115	0	12	2	0	0.023	0.012
.	19.01.15-22.49.19-1-223402	115	6	6	0	0	0	725	4	4	0	0	NA	NA	NA	34	39	168	513	171	148	459	118	1	13	0	0.006	0.025	0
.	19.01.15-22.49.20-1-223404	85	4	4	1	0	1	702	3	3	0	0	NA	NA	NA	24	24	168	504	165	149	439	114	0	6	0	0	0.012	0
.	19.01.15-22.49.21-1-223405	63	4	4	0	0	0	701	3	3	0	0	NA	NA	NA	22	16	165	500	164	144	442	115	0	7	3	0	0.014	0.018
.	19.01.15-22.49.27-1-223406	66	5	5	2	0	1	709	4	4	0	0	NA	NA	NA	19	25	169	503	166	150	444	115	10	5	3	0.059	0.01	0.018
.	19.01.15-22.49.32-1-223407	99	13	13	4	0	2	714	11	11	0	0	NA	NA	NA	25	34	172	507	168	150	449	115	2	24	12	0.012	0.047	0.071
.	19.01.15-22.49.35-1-223408	58	2	2	0	0	0	707	1	1	0	0	NA	NA	NA	19	22	170	501	164	153	443	111	0	5	0	0	0.01	0
.	19.01.15-22.49.36-1-223409	62	2	2	0	0	0	600	0	0	0	0	NA	NA	NA	30	14	164	500	163	122	380	98	3	2	0	0.018	0.004	0
.	19.01.15-22.49.40-1-223413	33	1	1	0	0	0	0	0	0	0	0	NA	NA	NA	10	6	164	493	162	0	0	0	0	0	0	0	0	0
.	19.01.15-22.49.41-1-223414	29	1	1	0	0	0	0	0	0	0	0	NA	NA	NA	5	11	166	494	164	0	0	0	0	2	0	0	0.004	0
.	19.01.15-22.49.41-1-223415	90	5	5	0	0	0	732	4	4	0	0	NA	NA	NA	25	43	173	509	174	154	457	121	8	11	0	0.046	0.022	0
.	19.01.15-22.49.42-1-223416	61	2	2	0	0	0	700	1	1	0	0	NA	NA	NA	23	19	166	502	164	147	441	112	0	3	1	0	0.006	0.006
.	19.01.15-22.49.42-1-223417	119	14	14	4	0	3	726	12	12	0	0	NA	NA	NA	36	41	173	512	169	156	453	117	31	28	10	0.179	0.055	0.059
.	19.01.15-22.49.43-1-223418	119	20	20	8	0	5	722	18	18	0	0	NA	NA	NA	42	41	170	517	167	154	454	114	9	67	14	0.053	0.13	0.084
.	19.01.15-22.49.48-1-223423	114	9	9	3	0	3	726	8	8	0	0	NA	NA	NA	41	40	171	516	166	154	461	111	8	29	4	0.047	0.056	0.024
.	19.01.15-22.49.50-1-223425	146	20	20	5	0	4	724	16	16	0	0	NA	NA	NA	36	37	171	516	163	153	461	110	17	48	28	0.099	0.093	0.172
.	19.01.15-22.49.51-1-223427	60	2	2	0	0	0	49	1	1	0	0	NA	NA	NA	10	16	165	500	164	9	30	10	0	0	6	0	0	0.037
.	19.01.15-22.49.56-1-223448	148	23	23	6	0	4	721	22	22	0	0	NA	NA	NA	53	49	170	517	175	151	449	121	14	38	29	0.082	0.074	0.166
.	19.01.15-22.49.58-1-223451	86	3	3	1	0	1	701	2	2	0	0	NA	NA	NA	33	26	167	505	167	146	443	112	0	5	2	0	0.01	0.012
.	19.01.15-22.50.01-1-223460	115	8	8	3	0	2	709	7	7	0	0	NA	NA	NA	24	26	165	506	168	145	447	117	14	8	0	0.085	0.016	0
.	19.01.15-22.50.05-1-223464	114	6	6	3	0	2	725	5	5	0	0	NA	NA	NA	38	41	165	518	171	148	456	121	1	20	0	0.006	0.039	0
.	19.01.15-22.50.13-1-223466	89	4	4	1	0	1	720	3	3	0	0	NA	NA	NA	29	37	170	512	168	153	452	115	14	4	0	0.082	0.008	0
.	19.01.15-22.50.14-1-223467	123	8	8	3	0	2	729	5	5	0	0	NA	NA	NA	46	53	176	517	173	155	454	120	9	13	10	0.051	0.025	0.058
.	19.01.15-22.50.14-1-223468	86	4	4	1	0	0	719	3	3	0	0	NA	NA	NA	35	39	171	510	171	151	452	116	0	17	0	0	0.033	0
.	19.01.15-22.50.22-1-223469	95	11	11	4	0	3	721	10	10	0	0	NA	NA	NA	28	37	172	504	174	152	450	119	8	25	11	0.047	0.05	0.063
.	19.01.15-22.50.23-1-223470	67	2	2	0	0	0	452	0	0	0	0	NA	NA	NA	19	21	169	501	164	93	285	74	0	3	0	0	0.006	0
.	19.01.15-22.50.25-1-223471	94	4	4	0	0	0	723	3	3	0	0	NA	NA	NA	20	38	173	506	172	156	450	117	6	3	0	0.035	0.006	0
.	19.01.15-22.50.27-1-223472	36	1	1	0	0	0	0	0	0	0	0	NA	NA	NA	11	7	165	493	162	0	0	0	0	3	0	0	0.006	0
.	19.01.15-22.50.30-1-223473	68	8	8	3	0	2	716	6	6	0	0	NA	NA	NA	32	33	168	504	174	151	445	120	2	12	17	0.012	0.024	0.098
.	19.01.15-22.50.30-1-223474	121	22	22	6	0	3	716	19	19	0	0	NA	NA	NA	32	40	175	510	168	152	446	118	27	60	3	0.154	0.118	0.018
.	19.01.15-22.50.32-1-223475	66	3	3	1	0	1	696	2	2	0	0	NA	NA	NA	29	20	168	495	170	149	432	115	0	10	2	0	0.02	0.012
.	19.01.15-22.50.36-1-223481	91	7	7	3	0	2	718	6	6	0	0	NA	NA	NA	30	38	167	512	172	151	452	115	3	20	0	0.018	0.039	0
.	19.01.15-22.50.36-1-223482	37	1	1	1	0	1	0	0	0	0	0	NA	NA	NA	14	17	168	498	164	0	0	0	0	1	0	0	0.002	0
.	19.01.15-22.50.40-1-223490	69	10	10	3	0	3	710	7	7	0	0	NA	NA	NA	19	27	171	501	168	152	444	114	2	20	2	0.012	0.04	0.012
.	19.01.15-22.50.42-1-223491	149	23	23	7	0	6	740	21	21	0	0	NA	NA	NA	42	56	178	518	173	160	459	121	5	81	18	0.028	0.156	0.104
.	19.01.15-22.50.44-1-223492	94	5	5	0	0	0	714	4	4	0	0	NA	NA	NA	33	35	168	508	172	150	447	117	1	7	4	0.006	0.014	0.023
.	19.01.15-22.50.48-1-223498	119	8	8	1	0	0	717	6	6	0	0	NA	NA	NA	41	37	169	508	173	148	451	118	9	19	9	0.053	0.037	0.052
.	19.01.15-22.50.50-1-223502	70	6	6	1	0	1	704	5	5	0	0	NA	NA	NA	29	21	166	503	165	147	444	113	6	5	0	0.036	0.01	0
.	19.01.15-22.50.50-1-223503	61	2	2	0	0	0	706	1	1	0	0	NA	NA	NA	24	23	166	502	168	148	444	114	0	4	5	0	0.008	0.03
.	19.01.15-22.50.56-1-223525	57	2	2	0	0	0	0	1	1	0	0	NA	NA	NA	18	19	168	500	164	0	0	0	1	0	2	0.006	0	0.012
.	19.01.15-22.51.01-1-223528	60	3	3	2	0	2	48	2	2	0	0	NA	NA	NA	15	14	165	495	167	8	27	13	0	8	0	0	0.016	0
.	19.01.15-22.51.02-1-223529	93	3	3	0	0	0	717	2	2	0	0	NA	NA	NA	27	30	168	506	169	149	452	116	0	9	0	0	0.018	0
.	19.01.15-22.51.03-1-223531	89	5	5	2	0	2	717	4	4	0	0	NA	NA	NA	15	31	166	512	166	148	455	114	8	11	0	0.048	0.021	0
.	19.01.15-22.51.05-1-223534	64	3	3	0	0	0	716	1	1	0	0	NA	NA	NA	24	30	169	504	170	153	445	118	0	14	4	0	0.028	0.024
.	19.01.15-22.51.08-1-223535	118	8	8	3	0	1	714	7	7	0	0	NA	NA	NA	40	39	173	510	169	152	451	111	8	16	3	0.046	0.031	0.018
.	19.01.15-22.51.09-1-223536	92	4	4	1	0	1	715	2	2	0	0	NA	NA	NA	24	27	166	506	168	148	453	114	4	2	4	0.024	0.004	0.024
.	19.01.15-22.51.11-1-223537	85	7	7	5	0	3	706	6	6	0	0	NA	NA	NA	33	30	168	507	168	147	443	116	5	8	5	0.03	0.016	0.03
.	19.01.15-22.51.13-1-223538	149	10	10	2	0	1	730	9	9	0	0	NA	NA	NA	54	50	175	519	169	155	461	114	10	14	0	0.057	0.027	0
.	19.01.15-22.51.18-1-223539	114	9	9	4	0	4	715	7	7	0	0	NA	NA	NA	36	41	175	505	174	152	444	119	16	13	9	0.091	0.026	0.052
.	19.01.15-22.51.21-1-223540	174	16	16	9	0	4	733	15	15	0	0	NA	NA	NA	53	49	175	515	172	155	458	120	60	27	14	0.343	0.052	0.081
.	19.01.15-22.51.29-1-223542	95	6	6	1	0	1	722	5	5	0	0	NA	NA	NA	31	34	168	508	171	151	453	118	0	3	10	0	0.006	0.058
.	19.01.15-22.51.29-1-223543	154	22	22	11	0	5	721	19	19	0	0	NA	NA	NA	60	49	175	514	173	153	451	117	26	40	7	0.149	0.078	0.04
.	19.01.15-22.51.30-1-223544	93	9	9	5	0	4	712	7	7	0	0	NA	NA	NA	36	35	170	509	169	151	446	115	8	19	18	0.047	0.037	0.107
.	19.01.15-22.51.31-1-223545	32	1	1	0	0	0	0	0	0	0	0	NA	NA	NA	6	12	163	496	166	0	0	0	1	0	0	0.006	0	0
.	19.01.15-22.51.31-1-223546	36	1	1	0	0	0	0	0	0	0	0	NA	NA	NA	11	9	167	493	162	0	0	0	0	0	1	0	0	0.006
.	19.01.15-22.51.33-1-223547	90	9	9	0	0	0	711	8	8	0	0	NA	NA	NA	39	29	171	501	170	150	445	116	1	20	4	0.006	0.04	0.024
.	19.01.15-22.51.35-1-223548	91	7	7	3	0	2	702	5	5	0	0	NA	NA	NA	24	19	169	498	165	149	440	113	7	16	0	0.041	0.032	0
.	19.01.15-22.51.43-1-223552	64	2	2	0	0	0	703	1	1	0	0	NA	NA	NA	23	22	166	504	165	148	444	111	0	6	0	0	0.012	0
.	19.01.15-22.51.51-1-223560	90	3	3	0	0	0	718	1	1	0	0	NA	NA	NA	35	39	174	512	166	156	448	114	0	4	0	0	0.008	0
.	19.01.15-22.51.51-1-223561	36	1	1	1	0	1	0	0	0	0	0	NA	NA	NA	9	14	163	501	163	0	0	0	3	0	0	0.018	0	0
.	19.01.15-22.51.54-1-223579	152	15	15	7	0	5	706	14	14	0	0	NA	NA	NA	48	34	172	507	168	152	439	115	15	31	17	0.087	0.061	0.101
.	19.01.15-22.51.55-1-223582	121	16	16	5	0	2	708	14	14	0	0	NA	NA	NA	34	28	167	506	168	148	447	113	14	24	18	0.084	0.047	0.107
.	19.01.15-22.51.57-1-223585	60	2	2	0	0	0	248	1	1	0	0	NA	NA	NA	18	18	167	499	165	51	145	52	0	3	0	0	0.006	0
.	19.01.15-22.51.57-1-223586	239	27	27	10	0	7	757	25	25	0	0	NA	NA	NA	62	77	182	531	177	161	472	124	66	65	6	0.363	0.122	0.034
.	19.01.15-22.52.00-1-223587	96	13	13	4	0	3	715	10	10	0	0	NA	NA	NA	31	34	170	509	168	149	451	115	15	21	13	0.088	0.041	0.077
.	19.01.15-22.52.04-1-223591	151	7	7	1	0	1	713	6	6	0	0	NA	NA	NA	40	37	170	510	170	149	447	117	10	2	7	0.059	0.004	0.041
.	19.01.15-22.52.08-1-223593	180	28	28	7	0	2	745	26	26	0	0	NA	NA	NA	63	60	176	522	175	158	465	122	28	77	17	0.159	0.148	0.097
.	19.01.15-22.52.09-1-223594	91	4	4	1	0	0	725	3	3	0	0	NA	NA	NA	39	43	174	512	170	157	454	114	0	16	0	0	0.031	0
.	19.01.15-22.52.13-1-223595	62	2	2	0	0	0	712	1	1	0	0	NA	NA	NA	19	21	167	499	168	150	443	119	9	3	0	0.054	0.006	0
.	19.01.15-22.52.23-1-223596	115	9	9	1	0	1	718	8	8	0	0	NA	NA	NA	35	35	175	507	166	158	447	113	11	20	1	0.063	0.039	0.006
.	19.01.15-22.52.24-1-223597	116	11	11	6	0	4	726	8	8	0	0	NA	NA	NA	43	40	175	509	169	158	452	116	0	32	7	0	0.063	0.041
.	19.01.15-22.52.29-1-223598	65	3	3	2	0	2	715	1	1	0	0	NA	NA	NA	22	28	167	506	168	151	448	116	6	4	6	0.036	0.008	0.036
.	19.01.15-22.52.29-1-223599	31	1	1	0	0	0	0	0	0	0	0	NA	NA	NA	12	5	164	491	163	0	0	0	0	0	0	0	0	0
.	19.01.15-22.52.29-1-223600	63	3	3	0	0	0	712	2	2	0	0	NA	NA	NA	24	31	168	507	169	149	447	116	0	9	0	0	0.018	0
.	19.01.15-22.52.29-1-223601	117	16	16	5	0	4	720	13	13	0	0	NA	NA	NA	32	36	172	508	169	154	447	119	42	35	3	0.244	0.069	0.018
.	19.01.15-22.52.31-1-223602	65	5	5	2	0	1	700	3	3	0	0	NA	NA	NA	33	23	167	501	168	148	440	112	8	6	8	0.048	0.012	0.048
.	19.01.15-22.52.52-1-223621	60	3	3	1	0	1	701	2	2	0	0	NA	NA	NA	25	17	168	497	165	147	443	111	0	0	3	0	0	0.018
.	19.01.15-22.52.52-1-223622	88	4	4	2	0	1	718	3	3	0	0	NA	NA	NA	34	39	171	510	171	150	451	117	4	7	5	0.023	0.014	0.029
.	19.01.15-22.52.53-1-223639	85	4	4	1	0	1	708	3	3	0	0	NA	NA	NA	20	25	168	503	167	149	447	112	0	10	3	0	0.02	0.018
.	19.01.15-22.52.53-1-223640	118	16	16	6	0	2	708	13	13	0	0	NA	NA	NA	43	31	170	505	169	147	445	116	27	22	7	0.159	0.044	0.041
.	19.01.15-22.52.54-1-223642	85	5	5	0	0	0	712	4	4	0	0	NA	NA	NA	32	27	166	509	165	147	451	114	3	5	4	0.018	0.01	0.024
.	19.01.15-22.52.57-1-223646	126	10	10	5	0	3	736	8	8	0	0	NA	NA	NA	31	52	167	525	173	148	470	118	4	28	5	0.024	0.053	0.029
.	19.01.15-22.53.07-1-223652	62	2	2	0	0	0	546	1	1	0	0	NA	NA	NA	18	17	167	500	163	113	347	86	0	4	0	0	0.008	0
.	19.01.15-22.53.07-1-223653	66	2	2	1	0	1	710	1	1	0	0	NA	NA	NA	20	33	171	504	171	151	443	116	6	2	0	0.035	0.004	0
.	19.01.15-22.53.09-1-223654	62	2	2	0	0	0	703	1	1	0	0	NA	NA	NA	26	23	166	506	164	146	443	114	0	10	0	0	0.02	0
.	19.01.15-22.53.10-1-223655	89	4	4	1	0	1	703	3	3	0	0	NA	NA	NA	28	24	168	503	166	150	440	113	3	11	0	0.018	0.022	0
.	19.01.15-22.53.12-1-223656	208	22	22	4	0	4	726	20	20	0	0	NA	NA	NA	57	46	168	518	173	150	456	120	14	45	30	0.083	0.087	0.173
.	19.01.15-22.53.14-1-223657	92	13	13	2	0	2	714	12	12	0	0	NA	NA	NA	36	34	172	507	168	151	449	114	9	27	10	0.052	0.053	0.06
.	19.01.15-22.53.21-1-223658	61	3	3	1	0	1	719	2	2	0	0	NA	NA	NA	22	35	171	508	169	153	451	115	3	6	0	0.018	0.012	0
.	19.01.15-22.53.21-1-223659	119	8	8	2	0	0	719	7	7	0	0	NA	NA	NA	44	32	174	502	169	157	442	120	6	19	11	0.034	0.038	0.065
.	19.01.15-22.53.24-1-223660	123	12	12	1	0	1	718	11	11	0	0	NA	NA	NA	31	32	173	503	169	156	446	116	27	14	3	0.156	0.028	0.018
.	19.01.15-22.53.26-1-223661	203	19	19	7	0	4	742	17	17	0	0	NA	NA	NA	58	57	176	522	172	157	466	119	22	57	12	0.125	0.109	0.07
.	19.01.15-22.53.27-1-223662	62	2	2	1	0	0	695	1	1	0	0	NA	NA	NA	28	15	165	495	168	144	438	113	0	6	0	0	0.012	0
.	19.01.15-22.53.28-1-223663	121	20	20	3	0	3	715	18	18	0	0	NA	NA	NA	33	32	168	506	171	147	449	119	9	57	1	0.054	0.113	0.006
.	19.01.15-22.53.37-1-223664	63	4	4	2	0	1	715	3	3	0	0	NA	NA	NA	13	25	165	507	166	150	450	115	0	17	0	0	0.034	0
.	19.01.15-22.53.40-1-223665	115	20	20	8	0	5	725	17	17	0	0	NA	NA	NA	41	44	174	511	172	155	452	118	23	35	10	0.132	0.068	0.058
.	19.01.15-22.53.41-1-223669	34	1	1	1	0	1	0	0	0	0	0	NA	NA	NA	7	14	165	500	162	0	0	0	0	0	1	0	0	0.006
.	19.01.15-22.53.44-1-223670	30	1	1	0	0	0	0	0	0	0	0	NA	NA	NA	14	9	165	493	164	0	0	0	0	2	0	0	0.004	0
.	19.01.15-22.53.46-1-223672	33	1	1	1	0	1	0	0	0	0	0	NA	NA	NA	10	13	169	493	164	0	0	0	0	0	0	0	0	0
.	19.01.15-22.53.46-1-223673	64	3	3	1	0	1	702	2	2	0	0	NA	NA	NA	27	22	167	502	166	147	442	113	0	15	0	0	0.03	0
.	19.01.15-22.53.48-1-223676	241	27	27	14	0	10	766	24	24	0	0	NA	NA	NA	77	77	178	531	181	159	479	128	28	63	30	0.157	0.119	0.166
.	19.01.15-22.53.50-1-223678	36	1	1	0	0	0	0	0	0	0	0	NA	NA	NA	8	5	163	493	162	0	0	0	0	0	1	0	0	0.006
.	19.01.15-22.53.53-1-223699	116	12	12	3	0	3	721	11	11	0	0	NA	NA	NA	47	37	171	512	167	149	456	116	18	32	0	0.105	0.062	0
.	19.01.15-22.53.54-1-223701	63	2	2	0	0	0	451	1	1	0	0	NA	NA	NA	13	13	167	495	164	92	285	74	0	3	0	0	0.006	0
.	19.01.15-22.53.55-1-223702	89	5	5	3	0	3	714	4	4	0	0	NA	NA	NA	21	31	168	510	166	150	450	114	0	6	9	0	0.012	0.054
.	19.01.15-22.54.02-1-223707	92	4	4	1	0	1	715	3	3	0	0	NA	NA	NA	29	28	171	503	167	153	446	116	4	14	0	0.023	0.028	0
.	19.01.15-22.54.03-1-223710	68	2	2	1	0	1	649	0	0	0	0	NA	NA	NA	17	18	167	501	163	141	406	102	6	0	0	0.036	0	0
.	19.01.15-22.54.06-1-223712	97	10	10	2	0	2	697	8	8	0	0	NA	NA	NA	31	21	167	500	167	147	440	110	5	28	0	0.03	0.056	0
.	19.01.15-22.54.08-1-223713	91	8	8	1	0	1	709	5	5	0	0	NA	NA	NA	41	33	174	507	165	156	440	113	5	23	1	0.029	0.045	0.006
.	19.01.15-22.54.14-1-223714	82	3	3	2	0	1	711	2	2	0	0	NA	NA	NA	25	26	169	504	166	150	449	112	0	10	0	0	0.02	0
.	19.01.15-22.54.16-1-223715	38	1	1	0	0	0	0	0	0	0	0	NA	NA	NA	5	13	167	493	166	0	0	0	0	1	0	0	0.002	0
.	19.01.15-22.54.17-1-223716	148	18	18	7	0	5	731	16	16	0	0	NA	NA	NA	38	52	171	522	172	151	461	119	14	31	11	0.082	0.059	0.064
.	19.01.15-22.54.20-1-223717	86	5	5	1	0	1	721	4	4	0	0	NA	NA	NA	31	30	168	506	169	151	453	117	5	9	12	0.03	0.018	0.071
.	19.01.15-22.54.21-1-223719	60	2	2	1	0	1	700	1	1	0	0	NA	NA	NA	22	21	167	501	166	144	446	110	0	12	2	0	0.024	0.012
.	19.01.15-22.54.22-1-223720	119	7	7	1	0	1	712	6	6	0	0	NA	NA	NA	22	33	170	508	168	151	445	116	5	12	2	0.029	0.024	0.012
.	19.01.15-22.54.29-1-223721	63	2	2	0	0	0	250	1	1	0	0	NA	NA	NA	24	21	164	506	164	60	152	38	2	1	0	0.012	0.002	0
.	19.01.15-22.54.30-1-223722	93	13	13	2	0	1	709	11	11	0	0	NA	NA	NA	36	27	167	505	168	145	451	113	21	17	4	0.126	0.034	0.024
.	19.01.15-22.54.31-1-223723	150	22	22	8	0	6	734	19	19	0	0	NA	NA	NA	42	53	168	525	173	145	469	120	18	53	12	0.107	0.101	0.069
.	19.01.15-22.54.34-1-223724	143	11	11	2	0	2	731	9	9	0	0	NA	NA	NA	32	50	174	520	169	153	464	114	24	15	4	0.138	0.029	0.024
.	19.01.15-22.54.35-1-223725	113	10	10	1	0	0	725	9	9	0	0	NA	NA	NA	35	38	173	511	167	156	456	113	3	32	18	0.017	0.063	0.108
.	19.01.15-22.54.37-1-223726	149	14	14	5	0	4	735	12	12	0	0	NA	NA	NA	38	51	176	515	173	158	457	120	14	25	21	0.08	0.049	0.121
.	19.01.15-22.54.40-1-223734	91	6	6	2	0	2	717	4	4	0	0	NA	NA	NA	29	34	172	508	167	155	446	116	6	12	1	0.035	0.024	0.006
.	19.01.15-22.54.42-1-223735	172	17	17	5	0	4	734	14	14	0	0	NA	NA	NA	60	61	177	521	176	156	459	119	14	50	7	0.079	0.096	0.04
.	19.01.15-22.54.48-1-223742	115	10	10	0	0	0	726	9	9	0	0	NA	NA	NA	26	41	168	516	170	150	458	118	21	13	0	0.125	0.025	0
.	19.01.15-22.54.55-1-223765	91	4	4	1	0	1	697	3	3	0	0	NA	NA	NA	30	19	165	503	164	146	438	113	9	1	5	0.055	0.002	0.03
.	19.01.15-22.54.59-1-223768	65	3	3	2	0	2	711	2	2	0	0	NA	NA	NA	30	26	166	507	166	144	450	117	0	14	0	0	0.028	0
.	19.01.15-22.55.00-1-223769	34	1	1	0	0	0	0	0	0	0	0	NA	NA	NA	11	8	165	494	162	0	0	0	0	3	0	0	0.006	0
.	19.01.15-22.55.03-1-223772	117	17	17	6	0	5	706	14	14	0	0	NA	NA	NA	31	26	169	506	164	149	446	111	26	50	1	0.154	0.099	0.006
.	19.01.15-22.55.06-1-223775	34	1	1	1	0	1	0	0	0	0	0	NA	NA	NA	5	6	164	490	165	0	0	0	0	0	0	0	0	0
.	19.01.15-22.55.09-1-223777	114	7	7	1	0	1	717	6	6	0	0	NA	NA	NA	28	32	173	507	165	154	448	115	4	18	0	0.023	0.036	0
.	19.01.15-22.55.10-1-223778	124	10	10	2	0	2	714	8	8	0	0	NA	NA	NA	37	36	175	511	163	157	447	110	5	21	2	0.029	0.041	0.012
.	19.01.15-22.55.12-1-223779	93	6	6	1	0	1	715	4	4	0	0	NA	NA	NA	35	37	171	509	170	153	447	115	6	10	0	0.035	0.02	0
.	19.01.15-22.55.15-1-223780	60	3	3	2	0	2	704	2	2	0	0	NA	NA	NA	20	24	168	502	167	149	443	112	0	0	8	0	0	0.048
.	19.01.15-22.55.16-1-223781	92	5	5	0	0	0	719	4	4	0	0	NA	NA	NA	31	38	172	508	171	154	448	117	8	4	10	0.047	0.008	0.058
.	19.01.15-22.55.18-1-223782	66	6	6	1	0	1	715	5	5	0	0	NA	NA	NA	24	27	168	504	168	151	447	117	0	12	5	0	0.024	0.03
.	19.01.15-22.55.20-1-223783	97	12	12	5	0	5	707	9	9	0	0	NA	NA	NA	19	25	172	498	168	152	439	116	2	13	19	0.012	0.026	0.113
.	19.01.15-22.55.30-1-223784	172	19	19	11	0	7	729	16	16	0	0	NA	NA	NA	46	45	177	511	170	156	457	116	23	50	5	0.13	0.098	0.029
.	19.01.15-22.55.31-1-223785	145	16	16	4	0	3	733	14	14	0	0	NA	NA	NA	46	47	171	514	175	155	457	121	13	45	12	0.076	0.088	0.069
.	19.01.15-22.55.31-1-223786	59	3	3	0	0	0	704	1	1	0	0	NA	NA	NA	24	25	165	508	165	145	447	112	0	2	5	0	0.004	0.03
.	19.01.15-22.55.32-1-223787	33	1	1	0	0	0	0	0	0	0	0	NA	NA	NA	9	12	165	497	163	0	0	0	0	0	1	0	0	0.006
.	19.01.15-22.55.34-1-223788	67	2	2	1	0	0	714	1	1	0	0	NA	NA	NA	17	27	168	505	167	151	446	117	4	0	4	0.024	0	0.024
.	19.01.15-22.55.35-1-223790	57	2	2	0	0	0	0	1	1	0	0	NA	NA	NA	18	16	167	495	167	0	0	0	0	2	0	0	0.004	0
.	19.01.15-22.55.39-1-223791	87	8	8	0	0	0	708	7	7	0	0	NA	NA	NA	34	26	171	503	165	153	444	111	6	17	2	0.035	0.034	0.012
.	19.01.15-22.55.40-1-223795	115	6	6	3	0	3	708	4	4	0	0	NA	NA	NA	42	32	171	507	167	149	447	112	6	18	4	0.035	0.036	0.024
.	19.01.15-22.55.41-1-223796	92	5	5	1	0	1	698	3	3	0	0	NA	NA	NA	38	22	167	501	167	146	440	112	5	5	8	0.03	0.01	0.048
.	19.01.15-22.55.44-1-223797	87	7	7	4	0	3	705	6	6	0	0	NA	NA	NA	21	27	170	499	171	151	439	115	17	10	4	0.1	0.02	0.023
.	19.01.15-22.55.48-1-223801	125	7	7	1	0	1	722	6	6	0	0	NA	NA	NA	45	39	167	513	172	149	454	119	22	20	1	0.132	0.039	0.006
.	19.01.15-22.55.50-1-223804	152	19	19	8	0	4	736	16	16	0	0	NA	NA	NA	42	54	173	522	172	152	467	117	10	37	39	0.058	0.071	0.227
.	19.01.15-22.56.01-1-223827	65	2	2	1	0	1	710	1	1	0	0	NA	NA	NA	27	30	170	506	167	149	446	115	2	4	0	0.012	0.008	0
.	19.01.15-22.56.03-1-223830	59	2	2	0	0	0	707	1	1	0	0	NA	NA	NA	22	29	170	505	167	150	443	114	0	7	0	0	0.014	0
.	19.01.15-22.56.03-1-223831	60	2	2	2	0	2	701	1	1	0	0	NA	NA	NA	26	26	169	503	167	148	437	116	3	3	0	0.018	0.006	0
.	19.01.15-22.56.06-1-223834	34	1	1	0	0	0	0	0	0	0	0	NA	NA	NA	12	12	164	493	168	0	0	0	0	0	0	0	0	0
.	19.01.15-22.56.07-1-223835	207	19	19	6	0	5	736	17	17	0	0	NA	NA	NA	60	53	172	523	171	156	463	117	8	74	12	0.047	0.141	0.07
.	19.01.15-22.56.07-1-223836	148	13	13	5	0	3	722	11	11	0	0	NA	NA	NA	46	41	175	509	170	156	446	120	31	13	23	0.177	0.026	0.135
.	19.01.15-22.56.09-1-223837	63	2	2	0	0	0	701	1	1	0	0	NA	NA	NA	23	20	165	499	169	145	439	117	2	0	2	0.012	0	0.012
.	19.01.15-22.56.18-1-223838	91	6	6	4	0	1	712	5	5	0	0	NA	NA	NA	31	32	170	508	167	152	447	113	6	37	0	0.035	0.073	0
.	19.01.15-22.56.18-1-223839	60	2	2	1	0	1	710	1	1	0	0	NA	NA	NA	27	31	171	507	166	150	447	113	0	5	0	0	0.01	0
.	19.01.15-22.56.19-1-223840	32	1	1	0	0	0	0	0	0	0	0	NA	NA	NA	12	12	165	495	165	0	0	0	0	1	0	0	0.002	0
.	19.01.15-22.56.20-1-223841	67	3	3	0	0	0	708	2	2	0	0	NA	NA	NA	21	20	170	498	165	153	441	114	1	4	6	0.006	0.008	0.036
.	19.01.15-22.56.22-1-223843	125	7	7	2	0	2	704	5	5	0	0	NA	NA	NA	38	24	170	500	167	150	440	114	0	22	1	0	0.044	0.006
.	19.01.15-22.56.25-1-223844	68	4	4	2	0	1	701	3	3	0	0	NA	NA	NA	25	23	167	503	166	145	442	114	0	5	0	0	0.01	0
.	19.01.15-22.56.32-1-223845	62	2	2	0	0	0	710	0	0	0	0	NA	NA	NA	23	27	170	501	169	149	444	117	0	15	0	0	0.03	0
.	19.01.15-22.56.32-1-223846	63	4	4	3	0	1	707	3	3	0	0	NA	NA	NA	28	23	169	501	166	150	439	118	7	4	2	0.041	0.008	0.012
.	19.01.15-22.56.37-1-223853	89	10	10	1	0	1	716	9	9	0	0	NA	NA	NA	34	33	171	506	169	158	445	113	11	20	3	0.064	0.04	0.018
.	19.01.15-22.56.40-1-223857	92	4	4	4	0	4	706	3	3	0	0	NA	NA	NA	19	23	166	503	167	148	443	115	0	9	0	0	0.018	0
.	19.01.15-22.56.40-1-223858	62	2	2	1	0	1	709	1	1	0	0	NA	NA	NA	18	24	165	504	168	148	447	114	0	5	3	0	0.01	0.018
.	19.01.15-22.56.45-1-223864	123	8	8	1	0	0	728	7	7	0	0	NA	NA	NA	30	40	172	512	169	155	456	117	7	15	21	0.041	0.029	0.124
.	19.01.15-22.56.46-1-223865	32	1	1	0	0	0	0	0	0	0	0	NA	NA	NA	11	9	166	493	163	0	0	0	0	0	0	0	0	0
.	19.01.15-22.56.46-1-223866	137	22	22	6	0	3	725	19	19	0	0	NA	NA	NA	33	37	166	509	175	150	453	122	60	33	16	0.361	0.065	0.091
.	19.01.15-22.56.47-1-223868	90	6	6	2	0	2	719	5	5	0	0	NA	NA	NA	35	40	170	512	171	152	450	117	4	10	9	0.024	0.02	0.053
.	19.01.15-22.56.48-1-223872	36	1	1	1	0	1	0	0	0	0	0	NA	NA	NA	8	11	165	497	162	0	0	0	0	2	0	0	0.004	0
.	19.01.15-22.56.49-1-223875	61	2	2	1	0	1	49	1	1	0	0	NA	NA	NA	23	15	166	499	163	10	28	11	0	0	1	0	0	0.006
.	19.01.15-22.56.51-1-223879	62	2	2	0	0	0	301	1	1	0	0	NA	NA	NA	13	18	167	499	165	71	184	46	0	2	0	0	0.004	0
.	19.01.15-22.56.55-1-223899	147	13	13	5	0	3	726	10	10	0	0	NA	NA	NA	59	50	170	522	171	154	453	119	6	35	8	0.035	0.067	0.047
.	19.01.15-22.56.55-1-223900	149	18	18	3	0	2	727	15	15	0	0	NA	NA	NA	43	49	174	519	169	155	455	117	27	36	23	0.155	0.069	0.136
.	19.01.15-22.56.58-1-223903	96	11	11	4	0	1	715	10	10	0	0	NA	NA	NA	31	35	170	509	169	151	449	115	2	16	3	0.012	0.031	0.018
.	19.01.15-22.57.02-1-223905	31	1	1	0	0	0	0	0	0	0	0	NA	NA	NA	13	10	165	495	163	0	0	0	0	0	0	0	0	0
.	19.01.15-22.57.04-1-223908	33	1	1	0	0	0	0	0	0	0	0	NA	NA	NA	13	10	165	494	164	0	0	0	0	0	0	0	0	0
.	19.01.15-22.57.04-1-223909	179	14	14	4	0	3	737	13	13	0	0	NA	NA	NA	50	50	178	515	170	159	461	117	3	58	13	0.017	0.113	0.076
.	19.01.15-22.57.06-1-223911	96	12	12	4	0	3	704	11	11	0	0	NA	NA	NA	51	30	168	509	166	149	443	112	15	23	11	0.089	0.045	0.066
.	19.01.15-22.57.07-1-223912	92	9	9	3	0	3	710	7	7	0	0	NA	NA	NA	38	28	171	501	169	154	444	112	11	14	1	0.064	0.028	0.006
.	19.01.15-22.57.11-1-223913	54	2	2	0	0	0	298	1	1	0	0	NA	NA	NA	14	12	165	496	164	58	191	49	0	0	2	0	0	0.012
.	19.01.15-22.57.22-1-223914	89	6	6	4	0	4	717	5	5	0	0	NA	NA	NA	28	37	167	511	172	144	452	121	0	15	4	0	0.029	0.023
.	19.01.15-22.57.23-1-223915	35	1	1	0	0	0	0	0	0	0	0	NA	NA	NA	14	11	166	495	163	0	0	0	0	0	2	0	0	0.012
.	19.01.15-22.57.23-1-223916	60	2	2	0	0	0	201	0	0	0	0	NA	NA	NA	24	22	171	498	166	44	126	31	0	1	2	0	0.002	0.012
.	19.01.15-22.57.26-1-223917	39	1	1	0	0	0	0	0	0	0	0	NA	NA	NA	10	7	167	490	163	0	0	0	0	2	0	0	0.004	0
.	19.01.15-22.57.27-1-223918	95	9	9	0	0	0	713	8	8	0	0	NA	NA	NA	28	30	171	502	170	150	446	117	15	12	2	0.088	0.024	0.012
.	19.01.15-22.57.27-1-223919	93	8	8	2	0	2	715	7	7	0	0	NA	NA	NA	35	34	167	513	167	149	452	114	4	16	1	0.024	0.031	0.006
.	19.01.15-22.57.30-1-223920	87	9	9	1	0	1	707	8	8	0	0	NA	NA	NA	33	28	166	508	167	149	443	115	18	11	0	0.108	0.022	0
.	19.01.15-22.57.33-1-223921	61	3	3	0	0	0	700	2	2	0	0	NA	NA	NA	27	20	167	499	167	147	437	116	2	2	0	0.012	0.004	0
.	19.01.15-22.57.34-1-223922	91	6	6	3	0	2	704	4	4	0	0	NA	NA	NA	36	27	167	502	171	149	439	116	12	25	10	0.072	0.05	0.058
.	19.01.15-22.57.34-1-223923	88	9	9	0	0	0	704	8	8	0	0	NA	NA	NA	27	27	166	507	167	146	445	113	0	13	1	0	0.026	0.006
.	19.01.15-22.57.39-1-223925	118	11	11	2	0	2	712	10	10	0	0	NA	NA	NA	46	36	166	514	169	145	451	116	12	20	8	0.072	0.039	0.047
.	19.01.15-22.57.41-1-223929	93	3	3	3	0	2	703	2	2	0	0	NA	NA	NA	26	20	170	495	168	152	436	115	3	11	2	0.018	0.022	0.012
.	19.01.15-22.57.48-1-223933	89	7	7	3	0	1	714	6	6	0	0	NA	NA	NA	31	36	168	513	168	146	450	118	26	11	0	0.155	0.021	0
.	19.01.15-22.57.49-1-223935	91	10	10	3	0	2	722	8	8	0	0	NA	NA	NA	33	42	171	515	169	147	457	118	46	23	1	0.269	0.045	0.006
.	19.01.15-22.57.49-1-223936	65	4	4	1	0	1	714	3	3	0	0	NA	NA	NA	18	29	169	507	166	150	452	112	6	8	0	0.036	0.016	0
.	19.01.15-22.57.53-1-223956	35	1	1	0	0	0	0	0	0	0	0	NA	NA	NA	11	5	165	491	162	0	0	0	0	0	0	0	0	0
.	19.01.15-22.57.56-1-223960	92	4	4	0	0	0	719	3	3	0	0	NA	NA	NA	26	34	170	509	168	150	454	115	2	6	0	0.012	0.012	0
.	19.01.15-22.57.57-1-223962	116	8	8	4	0	2	725	7	7	0	0	NA	NA	NA	30	43	170	517	169	147	459	119	0	29	1	0	0.056	0.006
.	19.01.15-22.57.58-1-223963	147	14	14	4	0	1	724	11	11	0	0	NA	NA	NA	41	45	173	518	167	154	453	117	23	42	3	0.133	0.081	0.018
.	19.01.15-22.58.02-1-223965	150	11	11	3	0	3	733	9	9	0	0	NA	NA	NA	43	52	175	514	176	154	460	119	13	30	1	0.074	0.058	0.006
.	19.01.15-22.58.06-1-223970	34	1	1	0	0	0	0	0	0	0	0	NA	NA	NA	13	9	164	492	166	0	0	0	0	0	0	0	0	0
.	19.01.15-22.58.07-1-223971	87	7	7	0	0	0	692	6	6	0	0	NA	NA	NA	39	17	165	498	167	143	434	115	0	15	2	0	0.03	0.012
.	19.01.15-22.58.08-1-223972	88	6	6	1	0	1	718	5	5	0	0	NA	NA	NA	31	38	174	508	169	156	445	117	10	2	1	0.057	0.004	0.006
.	19.01.15-22.58.11-1-223973	88	5	5	3	0	2	708	4	4	0	0	NA	NA	NA	26	23	167	502	167	147	446	115	9	15	0	0.054	0.03	0
.	19.01.15-22.58.15-1-223974	95	6	6	2	0	1	708	3	3	0	0	NA	NA	NA	44	33	168	508	170	146	445	117	0	11	6	0	0.022	0.035
.	19.01.15-22.58.17-1-223975	114	6	6	1	0	1	728	4	4	0	0	NA	NA	NA	45	39	173	510	169	153	455	120	14	6	7	0.081	0.012	0.041
.	19.01.15-22.58.21-1-223976	64	3	3	3	0	2	712	2	2	0	0	NA	NA	NA	26	36	177	502	170	156	440	116	0	10	0	0	0.02	0
.	19.01.15-22.58.27-1-223977	201	8	8	2	0	1	755	7	7	0	0	NA	NA	NA	57	71	180	524	180	163	468	124	4	5	15	0.022	0.01	0.083
.	19.01.15-22.58.28-1-223978	116	8	8	3	0	2	725	7	7	0	0	NA	NA	NA	30	39	169	514	169	154	459	112	0	25	3	0	0.049	0.018
.	19.01.15-22.58.29-1-223979	65	2	2	1	0	0	703	1	1	0	0	NA	NA	NA	31	22	172	495	168	151	436	116	6	4	0	0.035	0.008	0
.	19.01.15-22.58.29-1-223980	33	1	1	1	0	1	0	0	0	0	0	NA	NA	NA	10	10	165	495	163	0	0	0	0	1	0	0	0.002	0
.	19.01.15-22.58.32-1-223981	63	2	2	1	0	0	697	1	1	0	0	NA	NA	NA	25	20	166	498	169	146	436	115	0	3	1	0	0.006	0.006
.	19.01.15-22.58.32-1-223982	64	2	2	1	0	1	705	1	1	0	0	NA	NA	NA	23	24	171	501	165	150	442	113	0	4	0	0	0.008	0
.	19.01.15-22.58.36-1-223987	89	5	5	3	0	2	713	4	4	0	0	NA	NA	NA	20	30	169	508	166	151	449	113	14	10	0	0.083	0.02	0
.	19.01.15-22.58.38-1-223988	114	12	12	4	0	3	714	11	11	0	0	NA	NA	NA	42	42	172	516	167	153	448	113	1	22	14	0.006	0.043	0.084
.	19.01.15-22.58.41-1-223992	66	3	3	0	0	0	652	2	2	0	0	NA	NA	NA	25	28	167	507	167	137	411	104	0	11	0	0	0.022	0
.	19.01.15-22.58.46-1-223998	118	5	5	0	0	0	727	4	4	0	0	NA	NA	NA	32	42	169	508	178	152	452	123	8	13	0	0.047	0.026	0
.	19.01.15-22.58.46-1-223999	119	12	12	6	0	2	715	10	10	0	0	NA	NA	NA	43	44	171	513	173	150	448	117	10	21	17	0.058	0.041	0.098
.	19.01.15-22.58.47-1-224001	93	4	4	1	0	0	707	2	2	0	0	NA	NA	NA	28	26	170	504	165	151	443	113	2	11	5	0.012	0.022	0.03
.	19.01.15-22.58.50-1-224007	67	7	7	2	0	0	712	4	4	0	0	NA	NA	NA	25	31	169	509	166	149	450	113	4	21	10	0.024	0.041	0.06
.	19.01.15-22.58.50-1-224010	149	12	12	3	0	3	740	11	11	0	0	NA	NA	NA	53	60	171	524	178	153	464	123	3	49	4	0.018	0.094	0.022
.	19.01.15-22.58.56-1-224032	63	4	4	1	0	1	709	3	3	0	0	NA	NA	NA	20	23	165	501	170	147	445	117	6	10	0	0.036	0.02	0
.	19.01.15-22.58.57-1-224034	60	2	2	1	0	1	198	1	1	0	0	NA	NA	NA	12	13	164	498	164	38	123	37	0	3	0	0	0.006	0
.	19.01.15-22.59.05-1-224039	115	10	10	2	0	2	723	9	9	0	0	NA	NA	NA	33	38	170	513	168	153	457	113	31	7	17	0.182	0.014	0.101
.	19.01.15-22.59.05-1-224040	35	1	1	1	0	1	0	0	0	0	0	NA	NA	NA	8	11	166	494	164	0	0	0	2	0	0	0.012	0	0
.	19.01.15-22.59.06-1-224041	94	6	6	2	0	1	718	4	4	0	0	NA	NA	NA	30	36	171	509	169	149	452	117	0	37	0	0	0.073	0
.	19.01.15-22.59.08-1-224042	59	2	2	1	0	1	701	1	1	0	0	NA	NA	NA	26	23	166	500	170	148	437	116	0	4	1	0	0.008	0.006
.	19.01.15-22.59.08-1-224043	32	1	1	1	0	1	0	0	0	0	0	NA	NA	NA	8	10	164	493	166	0	0	0	0	0	1	0	0	0.006
.	19.01.15-22.59.11-1-224044	89	7	7	0	0	0	712	6	6	0	0	NA	NA	NA	30	29	170	505	167	154	442	116	0	20	3	0	0.04	0.018
.	19.01.15-22.59.12-1-224045	62	2	2	0	0	0	712	1	1	0	0	NA	NA	NA	20	24	167	502	168	151	448	113	0	6	0	0	0.012	0
.	19.01.15-22.59.14-1-224046	119	12	12	6	0	5	713	11	11	0	0	NA	NA	NA	40	31	171	505	168	151	445	117	7	49	5	0.041	0.097	0.03
.	19.01.15-22.59.15-1-224047	145	21	21	7	0	3	702	19	19	0	0	NA	NA	NA	36	24	167	503	167	150	439	113	33	45	11	0.198	0.089	0.066
.	19.01.15-22.59.22-1-224049	35	1	1	0	0	0	0	0	0	0	0	NA	NA	NA	16	10	166	494	163	0	0	0	0	3	0	0	0.006	0
.	19.01.15-22.59.23-1-224050	118	19	19	4	0	3	724	18	18	0	0	NA	NA	NA	46	42	174	515	166	152	457	115	27	52	2	0.155	0.101	0.012
.	19.01.15-22.59.25-1-224051	119	10	10	5	0	4	724	8	8	0	0	NA	NA	NA	40	41	171	516	167	149	458	117	23	21	9	0.135	0.041	0.054
.	19.01.15-22.59.27-1-224052	93	6	6	2	0	2	707	5	5	0	0	NA	NA	NA	31	25	169	502	167	154	441	112	0	15	8	0	0.03	0.048
.	19.01.15-22.59.30-1-224053	91	5	5	2	0	2	705	3	3	0	0	NA	NA	NA	33	30	165	509	169	144	445	116	0	13	0	0	0.026	0
.	19.01.15-22.59.31-1-224054	69	3	3	3	0	3	348	2	2	0	0	NA	NA	NA	16	17	163	498	169	74	215	59	0	6	0	0	0.012	0
.	19.01.15-22.59.31-1-224055	115	19	19	2	0	2	714	17	17	0	0	NA	NA	NA	44	30	168	505	170	152	446	116	11	53	5	0.065	0.105	0.029
.	19.01.15-22.59.52-1-224066	86	8	8	3	0	3	709	7	7	0	0	NA	NA	NA	25	27	169	506	165	152	444	113	5	24	1	0.03	0.047	0.006
.	19.01.15-22.59.53-1-224083	63	5	5	1	0	1	707	4	4	0	0	NA	NA	NA	18	22	166	497	172	149	440	118	7	5	2	0.042	0.01	0.012
.	19.01.15-22.59.53-1-224084	60	3	3	1	0	0	707	1	1	0	0	NA	NA	NA	25	23	169	502	165	150	445	112	15	3	0	0.089	0.006	0
.	19.01.15-22.59.53-1-224085	61	4	4	3	0	0	698	3	3	0	0	NA	NA	NA	26	23	171	501	164	150	439	109	8	3	5	0.047	0.006	0.03
.	19.01.15-22.59.55-1-224088	95	10	10	6	0	5	718	9	9	0	0	NA	NA	NA	34	34	172	507	168	152	451	115	9	29	0	0.052	0.057	0
.	19.01.15-23.00.01-1-224091	87	3	3	0	0	0	718	1	1	0	0	NA	NA	NA	25	33	169	506	171	154	446	118	0	1	6	0	0.002	0.035
.	19.01.15-23.00.01-1-224092	34	1	1	0	0	0	0	0	0	0	0	NA	NA	NA	13	16	166	498	165	0	0	0	0	1	0	0	0.002	0
.	19.01.15-23.00.04-1-224100	119	8	8	3	0	2	713	7	7	0	0	NA	NA	NA	29	28	168	504	169	150	444	119	17	29	6	0.101	0.058	0.036
.	19.01.15-23.00.10-1-224103	94	9	9	3	0	2	723	8	8	0	0	NA	NA	NA	29	41	169	518	167	151	457	115	0	39	11	0	0.075	0.066
.	19.01.15-23.00.10-1-224104	120	19	19	2	0	1	724	15	15	0	0	NA	NA	NA	36	45	171	517	170	153	454	117	17	37	5	0.099	0.072	0.029
.	19.01.15-23.00.11-1-224105	90	14	14	6	0	5	712	13	13	0	0	NA	NA	NA	40	37	169	506	175	149	444	119	13	30	6	0.077	0.059	0.034
.	19.01.15-23.00.16-1-224106	119	12	12	4	0	4	713	10	10	0	0	NA	NA	NA	45	34	169	508	170	145	451	117	6	25	2	0.036	0.049	0.012
.	19.01.15-23.00.17-1-224107	90	7	7	2	0	2	700	6	6	0	0	NA	NA	NA	29	20	165	500	168	146	442	112	16	2	6	0.097	0.004	0.036
.	19.01.15-23.00.19-1-224108	90	8	8	1	0	1	714	7	7	0	0	NA	NA	NA	18	23	165	507	164	148	453	113	0	19	3	0	0.037	0.018
.	19.01.15-23.00.21-1-224109	63	3	3	1	0	1	708	2	2	0	0	NA	NA	NA	36	31	167	508	169	148	447	113	4	5	0	0.024	0.01	0
.	19.01.15-23.00.28-1-224110	183	21	21	5	0	3	724	20	20	0	0	NA	NA	NA	56	46	172	517	170	153	453	118	6	49	22	0.035	0.095	0.129
.	19.01.15-23.00.34-1-224111	36	1	1	1	0	1	0	0	0	0	0	NA	NA	NA	12	12	165	493	167	0	0	0	0	0	1	0	0	0.006
.	19.01.15-23.00.37-1-224117	35	1	1	0	0	0	0	0	0	0	0	NA	NA	NA	9	10	164	492	167	0	0	0	0	1	0	0	0.002	0
.	19.01.15-23.00.37-1-224118	94	13	13	3	0	2	709	10	10	0	0	NA	NA	NA	39	33	171	507	168	149	446	114	0	38	16	0	0.075	0.095
.	19.01.15-23.00.39-1-224119	151	25	25	4	0	2	738	23	23	0	0	NA	NA	NA	62	61	172	530	172	149	470	119	43	44	19	0.25	0.083	0.11
.	19.01.15-23.00.42-1-224123	35	1	1	0	0	0	0	0	0	0	0	NA	NA	NA	13	8	165	494	162	0	0	0	0	0	0	0	0	0
.	19.01.15-23.00.43-1-224124	64	5	5	2	0	1	708	3	3	0	0	NA	NA	NA	29	26	166	506	167	146	448	114	22	5	0	0.133	0.01	0
.	19.01.15-23.00.44-1-224129	58	2	2	0	0	0	712	1	1	0	0	NA	NA	NA	23	32	172	507	166	154	446	112	4	0	2	0.023	0	0.012
.	19.01.15-23.00.45-1-224130	90	5	5	1	0	1	720	4	4	0	0	NA	NA	NA	35	32	171	508	166	154	452	114	13	8	1	0.076	0.016	0.006
.	19.01.15-23.00.47-1-224133	125	7	7	0	0	0	716	6	6	0	0	NA	NA	NA	49	35	174	506	168	154	446	116	11	18	0	0.063	0.036	0
.	19.01.15-23.00.54-1-224160	34	1	1	0	0	0	0	0	0	0	0	NA	NA	NA	11	9	163	493	166	0	0	0	0	0	0	0	0	0
.	19.01.15-23.00.57-1-224163	66	6	6	1	0	1	704	5	5	0	0	NA	NA	NA	27	24	170	500	167	151	440	113	5	2	10	0.029	0.004	0.06
.	19.01.15-23.00.59-1-224164	61	2	2	0	0	0	707	1	1	0	0	NA	NA	NA	30	29	170	506	166	150	444	113	0	10	0	0	0.02	0
.	19.01.15-23.01.05-1-224219	66	5	5	1	0	1	718	3	3	0	0	NA	NA	NA	17	32	172	505	168	154	450	114	0	15	0	0	0.03	0
.	19.01.15-23.01.05-1-224220	61	5	5	1	0	1	702	4	4	0	0	NA	NA	NA	18	16	169	493	167	147	440	115	10	8	0	0.059	0.016	0
.	19.01.15-23.01.06-1-224221	183	24	24	7	0	6	746	19	19	0	0	NA	NA	NA	52	65	175	529	174	154	469	123	21	45	11	0.12	0.085	0.063
.	19.01.15-23.01.08-1-224222	92	7	7	3	0	3	716	5	5	0	0	NA	NA	NA	33	34	170	513	164	151	453	112	5	21	0	0.029	0.041	0
.	19.01.15-23.01.13-1-224243	68	4	4	0	0	0	698	3	3	0	0	NA	NA	NA	26	20	165	500	168	149	437	112	0	10	0	0	0.02	0
.	19.01.15-23.01.16-1-224244	90	6	6	2	0	0	716	4	4	0	0	NA	NA	NA	37	31	168	505	171	150	446	120	12	20	0	0.071	0.04	0
.	19.01.15-23.01.17-1-224245	85	4	4	3	0	2	712	3	3	0	0	NA	NA	NA	31	23	170	504	162	152	448	112	4	6	9	0.024	0.012	0.056
.	19.01.15-23.01.22-1-224247	87	4	4	0	0	0	713	3	3	0	0	NA	NA	NA	36	31	172	505	167	152	450	111	3	4	2	0.017	0.008	0.012
.	19.01.15-23.01.25-1-224248	33	1	1	0	0	0	0	0	0	0	0	NA	NA	NA	11	12	166	496	163	0	0	0	0	1	0	0	0.002	0
.	19.01.15-23.01.27-1-224249	88	5	5	1	0	0	717	4	4	0	0	NA	NA	NA	28	37	170	514	166	151	454	112	0	15	2	0	0.029	0.012
.	19.01.15-23.01.27-1-224250	88	6	6	1	0	1	708	4	4	0	0	NA	NA	NA	28	24	167	503	167	152	448	108	0	10	1	0	0.02	0.006
.	19.01.15-23.01.28-1-224251	118	7	7	3	0	2	725	6	6	0	0	NA	NA	NA	43	42	174	513	168	155	456	114	8	14	0	0.046	0.027	0
.	19.01.15-23.01.30-1-224252	63	3	3	0	0	0	713	2	2	0	0	NA	NA	NA	25	31	169	506	169	152	448	113	0	9	2	0	0.018	0.012
.	19.01.15-23.01.34-1-224253	94	10	10	3	0	2	724	9	9	0	0	NA	NA	NA	35	43	171	519	166	151	460	113	6	18	3	0.035	0.035	0.018
.	19.01.15-23.01.39-1-224254	143	12	12	4	0	4	742	11	11	0	0	NA	NA	NA	42	55	171	524	173	152	472	118	9	30	8	0.053	0.057	0.046
.	19.01.15-23.01.41-1-224258	154	14	14	8	0	4	716	12	12	0	0	NA	NA	NA	41	40	170	514	169	150	448	118	20	24	13	0.118	0.047	0.077
.	19.01.15-23.01.46-1-224260	121	12	12	1	0	1	716	10	10	0	0	NA	NA	NA	26	32	166	513	166	150	453	113	11	28	3	0.066	0.055	0.018
.	19.01.15-23.01.47-1-224263	129	6	6	2	0	2	730	4	4	0	0	NA	NA	NA	46	51	173	517	174	153	456	121	4	8	14	0.023	0.015	0.08
.	19.01.15-23.01.47-1-224264	119	7	7	1	0	1	715	5	5	0	0	NA	NA	NA	41	34	171	511	165	153	450	112	5	19	2	0.029	0.037	0.012
.	19.01.15-23.01.48-1-224265	65	3	3	1	0	0	716	2	2	0	0	NA	NA	NA	26	31	167	510	167	148	455	113	0	4	0	0	0.008	0
.	19.01.15-23.01.49-1-224267	122	15	15	4	0	4	728	13	13	0	0	NA	NA	NA	33	40	175	510	168	156	454	118	15	32	1	0.086	0.063	0.006
.	19.01.15-23.01.57-1-224292	125	19	19	2	0	1	712	17	17	0	0	NA	NA	NA	52	37	167	511	172	146	447	119	39	30	6	0.234	0.059	0.035
.	19.01.15-23.02.04-1-224296	60	2	2	1	0	1	723	1	1	0	0	NA	NA	NA	19	40	172	514	167	155	457	111	1	2	0	0.006	0.004	0
.	19.01.15-23.02.04-1-224299	32	1	1	0	0	0	0	0	0	0	0	NA	NA	NA	9	8	166	493	162	0	0	0	0	1	0	0	0.002	0
.	19.01.15-23.02.06-1-224300	60	2	2	0	0	0	711	1	1	0	0	NA	NA	NA	24	26	170	503	166	151	446	114	0	5	3	0	0.01	0.018
.	19.01.15-23.02.07-1-224301	35	1	1	1	0	1	0	0	0	0	0	NA	NA	NA	7	8	164	493	164	0	0	0	0	0	0	0	0	0
.	19.01.15-23.02.08-1-224302	34	1	1	0	0	0	0	0	0	0	0	NA	NA	NA	14	9	165	492	165	0	0	0	0	0	0	0	0	0
.	19.01.15-23.02.08-1-224303	125	15	15	3	0	2	734	13	13	0	0	NA	NA	NA	44	50	171	523	169	153	465	116	25	33	4	0.146	0.063	0.024
.	19.01.15-23.02.10-1-224304	155	28	28	6	0	3	734	25	25	0	0	NA	NA	NA	56	58	175	522	174	153	459	122	42	43	17	0.24	0.082	0.098
.	19.01.15-23.02.13-1-224305	59	2	2	2	0	2	714	1	1	0	0	NA	NA	NA	21	30	169	503	171	151	445	118	0	3	0	0	0.006	0
.	19.01.15-23.02.14-1-224306	125	20	20	2	0	2	723	18	18	0	0	NA	NA	NA	38	41	168	515	171	149	456	118	20	62	2	0.119	0.12	0.012
.	19.01.15-23.02.18-1-224307	91	11	11	3	0	2	702	8	8	0	0	NA	NA	NA	30	25	164	508	166	142	444	116	18	24	2	0.11	0.047	0.012
.	19.01.15-23.02.19-1-224308	121	10	10	2	0	2	715	9	9	0	0	NA	NA	NA	32	29	170	503	169	152	447	116	15	17	5	0.088	0.034	0.03
.	19.01.15-23.02.20-1-224309	95	3	3	0	0	0	713	1	1	0	0	NA	NA	NA	31	34	169	510	168	151	451	111	4	0	3	0.024	0	0.018
.	19.01.15-23.02.28-1-224310	67	2	2	0	0	0	545	1	1	0	0	NA	NA	NA	16	16	167	496	166	117	337	91	0	4	0	0	0.008	0
.	19.01.15-23.02.36-1-224311	33	1	1	0	0	0	0	0	0	0	0	NA	NA	NA	8	12	166	496	163	0	0	0	0	0	1	0	0	0.006
.	19.01.15-23.02.37-1-224313	33	1	1	1	0	1	0	0	0	0	0	NA	NA	NA	10	7	165	491	164	0	0	0	0	0	2	0	0	0.012
.	19.01.15-23.02.39-1-224314	84	4	4	1	0	1	716	3	3	0	0	NA	NA	NA	28	33	172	509	165	154	451	111	5	6	5	0.029	0.012	0.03
.	19.01.15-23.02.40-1-224315	148	16	16	2	0	1	748	14	14	0	0	NA	NA	NA	39	57	173	520	177	156	467	125	14	48	15	0.081	0.092	0.085
.	19.01.15-23.02.41-1-224319	123	29	29	9	0	6	718	27	27	0	0	NA	NA	NA	42	37	169	513	168	152	448	118	27	68	12	0.16	0.133	0.071
.	19.01.15-23.02.42-1-224320	58	3	3	1	0	1	705	1	1	0	0	NA	NA	NA	19	20	164	503	166	148	444	113	3	7	0	0.018	0.014	0
.	19.01.15-23.02.42-1-224321	145	12	12	2	0	0	717	11	11	0	0	NA	NA	NA	55	38	173	507	171	151	448	118	0	41	2	0	0.081	0.012
.	19.01.15-23.02.43-1-224322	62	4	4	0	0	0	706	3	3	0	0	NA	NA	NA	28	26	167	504	168	148	446	112	0	10	2	0	0.02	0.012
.	19.01.15-23.02.52-1-224335	32	1	1	1	0	1	0	0	0	0	0	NA	NA	NA	16	7	164	492	164	0	0	0	0	0	0	0	0	0
.	19.01.15-23.02.54-1-224355	94	4	4	1	0	1	715	3	3	0	0	NA	NA	NA	20	24	168	502	167	148	452	115	0	7	4	0	0.014	0.024
.	19.01.15-23.02.55-1-224357	58	3	3	1	0	1	704	2	2	0	0	NA	NA	NA	27	23	166	501	169	144	444	116	0	3	3	0	0.006	0.018
.	19.01.15-23.02.57-1-224360	94	5	5	2	0	0	712	4	4	0	0	NA	NA	NA	35	32	167	508	170	147	448	117	0	7	3	0	0.014	0.018
.	19.01.15-23.02.58-1-224361	59	2	2	1	0	1	49	0	0	0	0	NA	NA	NA	18	16	164	501	164	8	33	8	0	2	1	0	0.004	0.006
.	19.01.15-23.03.01-1-224362	63	2	2	0	0	0	297	1	1	0	0	NA	NA	NA	17	16	167	497	165	67	174	56	2	1	0	0.012	0.002	0
.	19.01.15-23.03.03-1-224365	65	4	4	0	0	0	707	3	3	0	0	NA	NA	NA	30	22	169	503	163	153	444	110	2	6	3	0.012	0.012	0.018
.	19.01.15-23.03.10-1-224369	176	30	30	10	0	3	724	26	26	0	0	NA	NA	NA	46	44	176	512	169	155	451	118	53	44	7	0.301	0.086	0.041
.	19.01.15-23.03.10-1-224370	178	31	31	5	0	4	740	27	27	0	0	NA	NA	NA	40	62	179	525	171	158	463	119	24	78	12	0.134	0.149	0.07
.	19.01.15-23.03.11-1-224371	59	2	2	0	0	0	691	1	1	0	0	NA	NA	NA	31	12	164	496	165	146	434	111	0	0	2	0	0	0.012
.	19.01.15-23.03.12-1-224372	35	1	1	1	0	1	0	0	0	0	0	NA	NA	NA	14	14	166	497	164	0	0	0	0	3	0	0	0.006	0
.	19.01.15-23.03.14-1-224373	112	16	16	4	0	4	706	15	15	0	0	NA	NA	NA	27	27	167	504	169	145	444	117	3	33	9	0.018	0.065	0.053
.	19.01.15-23.03.15-1-224374	87	5	5	2	0	1	716	4	4	0	0	NA	NA	NA	28	29	171	504	167	153	448	115	0	17	6	0	0.034	0.036
.	19.01.15-23.03.25-1-224375	31	1	1	0	0	0	0	0	0	0	0	NA	NA	NA	8	9	164	496	162	0	0	0	0	0	0	0	0	0
.	19.01.15-23.03.25-1-224376	33	1	1	0	0	0	0	0	0	0	0	NA	NA	NA	10	9	167	491	164	0	0	0	4	0	0	0.024	0	0
.	19.01.15-23.03.27-1-224377	97	4	4	2	0	1	708	3	3	0	0	NA	NA	NA	37	25	168	506	164	148	448	112	1	10	3	0.006	0.02	0.018
.	19.01.15-23.03.27-1-224378	115	6	6	1	0	1	725	5	5	0	0	NA	NA	NA	32	44	170	512	175	151	453	121	14	4	5	0.082	0.008	0.029
.	19.01.15-23.03.30-1-224379	202	8	8	2	0	0	745	6	6	0	0	NA	NA	NA	66	65	174	531	173	156	468	121	14	16	16	0.08	0.03	0.092
.	19.01.15-23.03.38-1-224380	154	15	15	7	0	7	725	13	13	0	0	NA	NA	NA	52	50	174	517	172	156	452	117	18	43	7	0.103	0.083	0.041
.	19.01.15-23.03.40-1-224384	95	11	11	3	0	3	704	10	10	0	0	NA	NA	NA	36	23	168	503	165	149	443	112	2	27	3	0.012	0.054	0.018
.	19.01.15-23.03.43-1-224385	62	2	2	1	0	1	708	1	1	0	0	NA	NA	NA	22	23	167	503	166	147	450	111	7	2	0	0.042	0.004	0
.	19.01.15-23.03.47-1-224388	57	3	3	1	0	1	702	2	2	0	0	NA	NA	NA	34	25	168	506	164	150	442	110	2	6	0	0.012	0.012	0
.	19.01.15-23.03.58-1-224415	38	1	1	0	0	0	0	0	0	0	0	NA	NA	NA	7	7	164	493	163	0	0	0	0	1	0	0	0.002	0
.	19.01.15-23.04.01-1-224416	127	14	14	3	0	3	721	12	12	0	0	NA	NA	NA	56	46	170	518	171	146	457	118	15	21	12	0.088	0.041	0.07
.	19.01.15-23.04.02-1-224418	205	17	17	7	0	5	759	16	16	0	0	NA	NA	NA	66	78	180	532	179	164	474	121	14	78	3	0.078	0.147	0.017
.	19.01.15-23.04.05-1-224422	32	1	1	0	0	0	0	0	0	0	0	NA	NA	NA	10	15	168	495	165	0	0	0	0	1	0	0	0.002	0
.	19.01.15-23.04.07-1-224423	37	1	1	0	0	0	0	0	0	0	0	NA	NA	NA	12	10	165	494	164	0	0	0	0	0	1	0	0	0.006
.	19.01.15-23.04.07-1-224424	116	13	13	6	0	6	709	11	11	0	0	NA	NA	NA	46	44	169	519	169	147	450	112	12	25	7	0.071	0.048	0.041
.	19.01.15-23.04.07-1-224425	88	6	6	1	0	1	696	5	5	0	0	NA	NA	NA	41	20	169	500	164	147	437	112	2	13	1	0.012	0.026	0.006
.	19.01.15-23.04.07-1-224426	94	5	5	2	0	2	706	3	3	0	0	NA	NA	NA	40	27	167	505	168	149	443	114	9	17	0	0.054	0.034	0
.	19.01.15-23.04.10-1-224427	115	11	11	2	0	1	720	9	9	0	0	NA	NA	NA	43	41	170	513	171	152	449	119	6	25	2	0.035	0.049	0.012
.	19.01.15-23.04.10-1-224428	89	12	12	0	0	0	706	11	11	0	0	NA	NA	NA	32	28	166	507	168	147	444	115	19	9	6	0.114	0.018	0.036
.	19.01.15-23.04.10-1-224429	147	9	9	0	0	0	732	8	8	0	0	NA	NA	NA	51	50	172	520	171	152	459	121	5	14	3	0.029	0.027	0.018
.	19.01.15-23.04.25-1-224431	99	8	8	1	0	1	708	7	7	0	0	NA	NA	NA	26	29	169	505	168	147	449	112	10	9	1	0.059	0.018	0.006
.	19.01.15-23.04.26-1-224432	33	1	1	1	0	1	0	0	0	0	0	NA	NA	NA	8	7	167	490	163	0	0	0	0	3	0	0	0.006	0
.	19.01.15-23.04.29-1-224433	91	9	9	3	0	3	715	7	7	0	0	NA	NA	NA	27	26	168	505	166	151	447	117	10	16	0	0.06	0.032	0
.	19.01.15-23.04.54-1-224469	36	1	1	0	0	0	0	0	0	0	0	NA	NA	NA	5	4	166	489	162	0	0	0	2	0	0	0.012	0	0
.	19.01.15-23.04.57-1-224472	178	8	8	1	0	0	752	7	7	0	0	NA	NA	NA	61	69	181	525	176	161	470	121	2	17	11	0.011	0.032	0.062
.	19.01.15-23.04.59-1-224473	86	7	7	2	0	2	721	6	6	0	0	NA	NA	NA	28	34	172	508	167	156	450	115	4	4	15	0.023	0.008	0.09
.	19.01.15-23.05.00-1-224474	32	1	1	0	0	0	0	0	0	0	0	NA	NA	NA	11	6	165	491	163	0	0	0	0	0	0	0	0	0
.	19.01.15-23.05.00-1-224475	58	2	2	0	0	0	703	1	1	0	0	NA	NA	NA	21	19	169	498	165	150	440	113	1	4	0	0.006	0.008	0
.	19.01.15-23.05.01-1-224476	33	1	1	0	0	0	0	0	0	0	0	NA	NA	NA	11	9	164	491	167	0	0	0	0	2	0	0	0.004	0
.	19.01.15-23.05.02-1-224477	90	4	4	0	0	0	710	3	3	0	0	NA	NA	NA	30	31	169	504	171	149	445	116	10	10	0	0.059	0.02	0
.	19.01.15-23.05.02-1-224480	34	1	1	0	0	0	0	0	0	0	0	NA	NA	NA	9	10	166	491	166	0	0	0	0	2	0	0	0.004	0
.	19.01.15-23.05.03-1-224481	91	3	3	0	0	0	710	2	2	0	0	NA	NA	NA	24	29	171	501	170	150	445	115	3	1	0	0.018	0.002	0
.	19.01.15-23.05.05-1-224484	65	2	2	0	0	0	711	1	1	0	0	NA	NA	NA	16	22	169	498	168	153	442	116	6	2	0	0.036	0.004	0
.	19.01.15-23.05.08-1-224486	120	8	8	5	0	4	725	6	6	0	0	NA	NA	NA	43	45	171	515	172	152	455	118	0	27	12	0	0.052	0.07
.	19.01.15-23.05.18-1-224487	62	7	7	1	0	0	704	6	6	0	0	NA	NA	NA	25	28	166	507	168	146	446	112	0	10	8	0	0.02	0.048
.	19.01.15-23.05.20-1-224488	92	5	5	2	0	1	710	4	4	0	0	NA	NA	NA	34	27	170	507	163	151	448	111	2	13	0	0.012	0.026	0
.	19.01.15-23.05.20-1-224489	60	2	2	0	0	0	697	1	1	0	0	NA	NA	NA	29	19	164	503	165	144	444	109	0	12	0	0	0.024	0
.	19.01.15-23.05.21-1-224490	96	7	7	1	0	0	722	5	5	0	0	NA	NA	NA	28	29	170	501	171	155	449	118	2	12	12	0.012	0.024	0.07
.	19.01.15-23.05.22-1-224491	58	2	2	1	0	0	706	1	1	0	0	NA	NA	NA	21	22	165	504	166	147	445	114	0	8	0	0	0.016	0
.	19.01.15-23.05.22-1-224492	92	11	11	3	0	2	710	10	10	0	0	NA	NA	NA	40	38	174	509	168	153	444	113	10	26	5	0.057	0.051	0.03
.	19.01.15-23.05.22-1-224493	61	4	4	0	0	0	691	3	3	0	0	NA	NA	NA	30	15	166	497	165	146	434	111	1	4	0	0.006	0.008	0
.	19.01.15-23.05.33-1-224494	67	5	5	0	0	0	716	4	4	0	0	NA	NA	NA	18	28	171	502	168	151	451	114	0	9	0	0	0.018	0
.	19.01.15-23.05.36-1-224496	123	7	7	3	0	2	709	5	5	0	0	NA	NA	NA	45	37	169	515	166	146	453	110	7	21	2	0.041	0.041	0.012
.	19.01.15-23.05.36-1-224497	31	1	1	0	0	0	0	0	0	0	0	NA	NA	NA	8	7	163	493	164	0	0	0	0	2	0	0	0.004	0
.	19.01.15-23.05.38-1-224498	88	7	7	0	0	0	703	5	5	0	0	NA	NA	NA	42	27	165	511	164	146	444	113	16	1	11	0.097	0.002	0.067
.	19.01.15-23.05.38-1-224499	83	4	4	2	0	2	705	3	3	0	0	NA	NA	NA	18	21	167	501	166	146	445	114	1	2	1	0.006	0.004	0.006
.	19.01.15-23.05.38-1-224500	88	5	5	2	0	2	723	3	3	0	0	NA	NA	NA	29	40	173	511	169	151	454	118	0	14	3	0	0.027	0.018
.	19.01.15-23.05.40-1-224504	90	3	3	0	0	0	711	1	1	0	0	NA	NA	NA	30	37	166	513	171	146	450	115	0	7	2	0	0.014	0.012
.	19.01.15-23.05.42-1-224505	61	2	2	0	0	0	100	1	1	0	0	NA	NA	NA	17	13	164	495	167	21	63	16	0	6	3	0	0.012	0.018
.	19.01.15-23.05.49-1-224510	35	1	1	1	0	1	0	0	0	0	0	NA	NA	NA	6	4	163	491	163	0	0	0	0	0	1	0	0	0.006
.	19.01.15-23.05.49-1-224511	62	6	6	2	0	2	711	5	5	0	0	NA	NA	NA	19	24	166	501	170	150	443	118	11	18	10	0.066	0.036	0.059
.	19.01.15-23.05.52-1-224531	159	18	18	5	0	4	731	15	15	0	0	NA	NA	NA	56	56	174	521	174	155	457	119	21	27	7	0.121	0.052	0.04
.	19.01.15-23.05.52-1-224532	122	6	6	1	0	1	741	5	5	0	0	NA	NA	NA	39	56	173	526	170	155	470	116	19	9	0	0.11	0.017	0
.	19.01.15-23.05.55-1-224534	91	5	5	2	0	2	703	4	4	0	0	NA	NA	NA	49	30	169	504	170	148	439	116	4	16	4	0.024	0.032	0.024
.	19.01.15-23.05.56-1-224537	66	2	2	0	0	0	718	1	1	0	0	NA	NA	NA	22	32	166	509	170	149	455	114	0	7	2	0	0.014	0.012
.	19.01.15-23.05.56-1-224538	120	14	14	7	0	5	736	13	13	0	0	NA	NA	NA	43	55	173	522	173	156	460	120	5	31	26	0.029	0.059	0.15
.	19.01.15-23.05.56-1-224539	121	8	8	5	0	3	713	7	7	0	0	NA	NA	NA	37	38	171	512	168	149	449	115	11	18	6	0.064	0.035	0.036
.	19.01.15-23.06.00-1-224541	65	2	2	0	0	0	348	1	1	0	0	NA	NA	NA	20	27	170	501	169	70	216	62	0	4	4	0	0.008	0.024
.	19.01.15-23.06.09-1-224546	90	6	6	2	0	1	712	4	4	0	0	NA	NA	NA	35	33	172	505	169	148	449	115	0	15	7	0	0.03	0.041
.	19.01.15-23.06.12-1-224547	56	3	3	0	0	0	714	2	2	0	0	NA	NA	NA	13	25	172	500	166	154	446	114	0	1	5	0	0.002	0.03
.	19.01.15-23.06.13-1-224548	88	5	5	0	0	0	722	2	2	0	0	NA	NA	NA	25	38	172	511	168	156	450	116	0	17	0	0	0.033	0
.	19.01.15-23.06.14-1-224549	34	1	1	0	0	0	0	0	0	0	0	NA	NA	NA	8	8	165	493	163	0	0	0	0	1	0	0	0.002	0
.	19.01.15-23.06.17-1-224550	153	40	40	9	0	7	726	36	36	0	0	NA	NA	NA	50	46	169	520	170	150	461	115	65	63	27	0.385	0.121	0.159
.	19.01.15-23.06.17-1-224551	33	1	1	0	0	0	0	0	0	0	0	NA	NA	NA	9	8	163	495	163	0	0	0	0	1	0	0	0.002	0
.	19.01.15-23.06.20-1-224552	33	1	1	0	0	0	0	0	0	0	0	NA	NA	NA	7	14	165	497	165	0	0	0	0	1	0	0	0.002	0
.	19.01.15-23.06.20-1-224553	33	1	1	0	0	0	0	0	0	0	0	NA	NA	NA	7	15	169	496	163	0	0	0	0	1	0	0	0.002	0
.	19.01.15-23.06.23-1-224555	93	6	6	0	0	0	717	4	4	0	0	NA	NA	NA	34	29	174	505	163	152	450	115	11	9	12	0.063	0.018	0.074
.	19.01.15-23.06.24-1-224556	60	2	2	2	0	2	704	0	0	0	0	NA	NA	NA	26	27	169	505	166	146	446	112	0	6	6	0	0.012	0.036
.	19.01.15-23.06.26-1-224557	63	4	4	1	0	1	708	2	2	0	0	NA	NA	NA	25	23	165	508	163	148	450	110	2	15	0	0.012	0.03	0
.	19.01.15-23.06.29-1-224558	37	1	1	0	0	0	0	0	0	0	0	NA	NA	NA	10	15	166	494	168	0	0	0	0	1	0	0	0.002	0
.	19.01.15-23.06.30-1-224559	93	7	7	0	0	0	715	5	5	0	0	NA	NA	NA	39	33	167	507	172	150	447	118	6	9	8	0.036	0.018	0.047
.	19.01.15-23.06.30-1-224560	92	5	5	2	0	2	709	4	4	0	0	NA	NA	NA	38	30	168	507	168	150	446	113	16	6	0	0.095	0.012	0
.	19.01.15-23.06.32-1-224561	67	3	3	1	0	1	718	1	1	0	0	NA	NA	NA	19	30	172	502	169	156	447	115	2	4	0	0.012	0.008	0
.	19.01.15-23.06.34-1-224562	150	7	7	1	0	1	723	5	5	0	0	NA	NA	NA	40	47	173	520	167	150	458	115	5	19	4	0.029	0.037	0.024
.	19.01.15-23.06.38-1-224569	121	6	6	0	0	0	708	3	3	0	0	NA	NA	NA	52	31	168	510	166	148	446	114	0	7	12	0	0.014	0.072
.	19.01.15-23.06.43-1-224573	212	18	18	5	0	5	763	16	16	0	0	NA	NA	NA	56	83	181	544	171	164	481	118	15	50	15	0.083	0.092	0.088
.	19.01.15-23.06.45-1-224574	83	8	8	3	0	1	713	6	6	0	0	NA	NA	NA	28	28	169	505	167	154	447	112	4	16	3	0.024	0.032	0.018
.	19.01.15-23.06.49-1-224583	63	6	6	3	0	3	703	5	5	0	0	NA	NA	NA	29	19	166	499	167	146	442	115	23	10	0	0.139	0.02	0
.	19.01.15-23.06.50-1-224585	86	8	8	2	0	2	703	7	7	0	0	NA	NA	NA	34	26	167	506	166	146	446	111	11	17	1	0.066	0.034	0.006
.	19.01.15-23.06.53-1-224605	62	4	4	1	0	1	706	2	2	0	0	NA	NA	NA	25	24	166	506	165	147	446	113	4	5	0	0.024	0.01	0
.	19.01.15-23.07.06-1-224617	90	8	8	2	0	1	718	7	7	0	0	NA	NA	NA	27	30	167	508	168	149	453	116	14	17	0	0.084	0.033	0
.	19.01.15-23.07.07-1-224618	177	11	11	3	0	3	750	10	10	0	0	NA	NA	NA	40	71	182	524	178	160	463	127	3	19	4	0.016	0.036	0.022
.	19.01.15-23.07.07-1-224619	65	2	2	0	0	0	251	1	1	0	0	NA	NA	NA	25	16	165	500	164	50	161	40	1	0	1	0.006	0	0.006
.	19.01.15-23.07.10-1-224620	93	5	5	2	0	2	715	2	2	0	0	NA	NA	NA	27	37	167	515	168	148	453	114	8	4	9	0.048	0.008	0.054
.	19.01.15-23.07.13-1-224621	92	5	5	2	0	2	718	4	4	0	0	NA	NA	NA	38	33	171	509	166	154	451	113	0	10	3	0	0.02	0.018
.	19.01.15-23.07.18-1-224622	156	8	8	3	0	1	734	6	6	0	0	NA	NA	NA	57	59	174	524	174	151	463	120	1	17	9	0.006	0.032	0.052
.	19.01.15-23.07.19-1-224623	156	10	10	4	0	1	737	8	8	0	0	NA	NA	NA	50	51	170	521	173	150	465	122	26	24	18	0.153	0.046	0.104
.	19.01.15-23.07.27-1-224624	112	12	12	4	0	2	725	11	11	0	0	NA	NA	NA	37	53	173	517	176	154	451	120	3	27	9	0.017	0.052	0.051
.	19.01.15-23.07.28-1-224625	119	8	8	3	0	3	707	6	6	0	0	NA	NA	NA	38	23	168	502	166	151	445	111	3	10	16	0.018	0.02	0.096
.	19.01.15-23.07.29-1-224626	64	3	3	0	0	0	695	2	2	0	0	NA	NA	NA	30	17	165	498	167	145	439	111	0	12	0	0	0.024	0
.	19.01.15-23.07.29-1-224627	62	2	2	0	0	0	698	0	0	0	0	NA	NA	NA	26	16	167	498	164	147	439	112	0	4	0	0	0.008	0
.	19.01.15-23.07.31-1-224628	94	5	5	1	0	1	718	4	4	0	0	NA	NA	NA	16	28	168	506	167	150	453	115	1	12	6	0.006	0.024	0.036
.	19.01.15-23.07.33-1-224629	240	23	23	6	0	5	750	19	19	0	0	NA	NA	NA	65	69	175	538	169	157	477	116	29	38	17	0.166	0.071	0.101
.	19.01.15-23.07.44-1-224634	98	17	17	9	0	5	707	16	16	0	0	NA	NA	NA	39	32	170	511	164	145	452	110	26	54	6	0.153	0.106	0.037
.	19.01.15-23.07.44-1-224635	62	2	2	1	0	0	696	1	1	0	0	NA	NA	NA	28	17	166	498	166	149	436	111	1	3	0	0.006	0.006	0
.	19.01.15-23.07.46-1-224637	147	10	10	5	0	4	745	8	8	0	0	NA	NA	NA	43	63	179	524	173	162	465	118	11	35	2	0.061	0.067	0.012
.	19.01.15-23.07.48-1-224639	30	1	1	0	0	0	0	0	0	0	0	NA	NA	NA	8	8	166	493	162	0	0	0	0	0	1	0	0	0.006
.	19.01.15-23.07.49-1-224642	123	13	13	5	0	5	707	11	11	0	0	NA	NA	NA	56	39	172	508	172	151	437	119	0	27	9	0	0.053	0.052
.	19.01.15-23.07.49-1-224644	63	7	7	2	0	2	704	6	6	0	0	NA	NA	NA	17	21	167	499	168	152	441	111	1	12	11	0.006	0.024	0.065
.	19.01.15-23.07.50-1-224645	114	14	14	6	0	5	713	12	12	0	0	NA	NA	NA	39	35	170	511	167	151	447	115	11	32	6	0.065	0.063	0.036
.	19.01.15-23.07.54-1-224665	88	5	5	0	0	0	704	4	4	0	0	NA	NA	NA	23	22	165	501	169	146	441	117	6	4	4	0.036	0.008	0.024
.	19.01.15-23.07.58-1-224669	127	15	15	3	0	1	729	11	11	0	0	NA	NA	NA	48	42	180	510	165	160	454	115	16	52	5	0.089	0.102	0.03
.	19.01.15-23.08.12-1-224675	88	3	3	1	0	1	715	2	2	0	0	NA	NA	NA	20	30	168	502	173	149	446	120	0	12	0	0	0.024	0
.	19.01.15-23.08.17-1-224676	91	10	10	6	0	4	708	9	9	0	0	NA	NA	NA	32	26	169	500	170	151	441	116	2	36	0	0.012	0.072	0
.	19.01.15-23.08.17-1-224677	123	13	13	3	0	3	726	10	10	0	0	NA	NA	NA	55	45	170	517	171	150	459	117	13	35	4	0.076	0.068	0.023
.	19.01.15-23.08.20-1-224678	28	1	1	0	0	0	0	0	0	0	0	NA	NA	NA	12	9	164	494	164	0	0	0	0	0	0	0	0	0
.	19.01.15-23.08.22-1-224679	90	7	7	3	0	2	713	5	5	0	0	NA	NA	NA	29	31	168	505	171	147	445	121	10	10	4	0.06	0.02	0.023
.	19.01.15-23.08.22-1-224680	118	8	8	3	0	1	723	6	6	0	0	NA	NA	NA	36	40	172	513	168	154	453	116	1	17	11	0.006	0.033	0.065
.	19.01.15-23.08.24-1-224681	112	12	12	2	0	2	698	10	10	0	0	NA	NA	NA	40	23	165	504	167	146	441	111	3	21	11	0.018	0.042	0.066
.	19.01.15-23.08.26-1-224682	38	1	1	0	0	0	0	0	0	0	0	NA	NA	NA	9	4	167	488	162	0	0	0	0	2	0	0	0.004	0
.	19.01.15-23.08.27-1-224683	62	3	3	0	0	0	719	2	2	0	0	NA	NA	NA	25	31	169	511	164	151	453	115	4	2	1	0.024	0.004	0.006
.	19.01.15-23.08.29-1-224684	86	8	8	0	0	0	712	6	6	0	0	NA	NA	NA	31	34	172	507	168	154	444	114	1	18	3	0.006	0.036	0.018
.	19.01.15-23.08.35-1-224689	32	1	1	1	0	1	0	0	0	0	0	NA	NA	NA	18	13	165	496	165	0	0	0	0	0	0	0	0	0
.	19.01.15-23.08.37-1-224690	92	14	14	5	0	4	705	10	10	0	0	NA	NA	NA	30	30	170	506	167	150	443	112	15	21	0	0.088	0.042	0
.	19.01.15-23.08.42-1-224694	63	3	3	0	0	0	716	0	0	0	0	NA	NA	NA	22	28	170	507	164	152	452	112	1	5	0	0.006	0.01	0
.	19.01.15-23.08.43-1-224695	114	5	5	2	0	2	727	3	3	0	0	NA	NA	NA	28	40	172	510	171	155	453	119	0	15	3	0	0.029	0.018
.	19.01.15-23.08.44-1-224696	118	9	9	0	0	0	717	7	7	0	0	NA	NA	NA	44	38	170	514	167	150	451	116	5	22	3	0.029	0.043	0.018
.	19.01.15-23.08.45-1-224697	88	6	6	2	0	2	712	5	5	0	0	NA	NA	NA	21	27	168	508	164	149	450	113	6	18	0	0.036	0.035	0
.	19.01.15-23.08.46-1-224699	64	2	2	0	0	0	450	1	1	0	0	NA	NA	NA	7	10	166	492	165	100	278	72	0	1	0	0	0.002	0
.	19.01.15-23.08.47-1-224700	144	7	7	3	0	1	714	6	6	0	0	NA	NA	NA	44	38	169	507	175	146	447	121	4	37	0	0.024	0.073	0
.	19.01.15-23.08.55-1-224734	122	5	5	1	0	0	736	3	3	0	0	NA	NA	NA	45	50	170	524	169	153	467	116	1	17	0	0.006	0.032	0
.	19.01.15-23.08.58-1-224736	128	16	16	6	0	4	727	14	14	0	0	NA	NA	NA	42	45	175	514	169	157	452	118	25	48	10	0.143	0.093	0.059
.	19.01.15-23.09.03-1-224740	89	4	4	2	0	2	709	3	3	0	0	NA	NA	NA	34	34	168	509	170	147	445	117	3	2	0	0.018	0.004	0
.	19.01.15-23.09.04-1-224741	37	1	1	0	0	0	0	0	0	0	0	NA	NA	NA	11	10	166	495	162	0	0	0	0	4	0	0	0.008	0
.	19.01.15-23.09.07-1-224743	33	1	1	0	0	0	0	0	0	0	0	NA	NA	NA	5	7	163	492	165	0	0	0	0	3	0	0	0.006	0
.	19.01.15-23.09.07-1-224744	122	5	5	1	0	1	736	3	3	0	0	NA	NA	NA	34	46	169	521	169	152	466	118	0	14	5	0	0.027	0.03
.	19.01.15-23.09.08-1-224745	117	6	6	2	0	1	711	4	4	0	0	NA	NA	NA	52	34	169	505	173	153	441	117	0	24	8	0	0.048	0.046
.	19.01.15-23.09.10-1-224746	64	3	3	0	0	0	718	2	2	0	0	NA	NA	NA	18	31	174	500	170	156	443	119	0	7	4	0	0.014	0.024
.	19.01.15-23.09.17-1-224747	92	7	7	2	0	2	708	6	6	0	0	NA	NA	NA	31	28	170	504	167	153	440	115	3	30	0	0.018	0.06	0
.	19.01.15-23.09.18-1-224748	86	5	5	1	0	0	698	4	4	0	0	NA	NA	NA	30	15	166	496	166	147	438	113	11	8	6	0.066	0.016	0.036
.	19.01.15-23.09.20-1-224750	113	7	7	1	0	1	721	6	6	0	0	NA	NA	NA	35	38	167	506	178	150	447	124	2	19	2	0.012	0.038	0.011
.	19.01.15-23.09.25-1-224751	155	28	28	9	0	7	733	25	25	0	0	NA	NA	NA	47	54	178	517	172	161	455	117	18	91	14	0.101	0.176	0.081
.	19.01.15-23.09.31-1-224752	89	4	4	2	0	1	717	3	3	0	0	NA	NA	NA	24	33	170	506	170	153	446	118	15	11	3	0.088	0.022	0.018
.	19.01.15-23.09.35-1-224753	168	12	12	3	0	3	718	11	11	0	0	NA	NA	NA	44	38	171	511	169	150	452	116	19	34	3	0.111	0.067	0.018
.	19.01.15-23.09.35-1-224754	85	3	3	1	0	0	721	1	1	0	0	NA	NA	NA	24	33	167	512	167	149	456	116	0	5	0	0	0.01	0
.	19.01.15-23.09.37-1-224755	88	4	4	3	0	2	708	3	3	0	0	NA	NA	NA	29	29	170	506	166	152	442	114	0	8	0	0	0.016	0
.	19.01.15-23.09.42-1-224759	91	7	7	2	0	1	722	6	6	0	0	NA	NA	NA	32	37	174	507	169	157	449	116	1	33	0	0.006	0.065	0
.	19.01.15-23.09.42-1-224760	122	9	9	2	0	2	713	8	8	0	0	NA	NA	NA	45	35	171	507	170	153	445	115	17	13	5	0.099	0.026	0.029
.	19.01.15-23.09.44-1-224761	90	6	6	1	0	1	707	5	5	0	0	NA	NA	NA	32	24	171	503	163	151	443	113	4	16	0	0.023	0.032	0
.	19.01.15-23.09.51-1-224768	62	2	2	0	0	0	202	0	0	0	0	NA	NA	NA	18	22	165	501	169	45	125	32	2	0	2	0.012	0	0.012
.	19.01.15-23.09.52-1-224770	34	1	1	0	0	0	0	0	0	0	0	NA	NA	NA	10	12	166	494	165	0	0	0	6	0	0	0.036	0	0
.	19.01.15-23.09.55-1-224789	126	7	7	2	0	2	711	6	6	0	0	NA	NA	NA	34	36	168	515	166	148	450	113	1	12	3	0.006	0.023	0.018
.	19.01.15-23.09.55-1-224790	120	7	7	1	0	1	710	6	6	0	0	NA	NA	NA	33	33	172	508	166	153	444	113	0	6	8	0	0.012	0.048
.	19.01.15-23.10.02-1-224797	90	3	3	0	0	0	712	2	2	0	0	NA	NA	NA	37	35	172	507	169	151	445	116	1	4	0	0.006	0.008	0
.	19.01.15-23.10.03-1-224800	88	4	4	1	0	1	705	3	3	0	0	NA	NA	NA	37	25	167	504	167	145	446	114	4	13	2	0.024	0.026	0.012
.	19.01.15-23.10.03-1-224801	181	11	11	3	0	3	735	10	10	0	0	NA	NA	NA	46	53	172	520	174	153	460	122	6	37	7	0.035	0.071	0.04
.	19.01.15-23.10.06-1-224804	87	5	5	3	0	2	714	4	4	0	0	NA	NA	NA	22	30	174	501	168	154	445	115	0	9	0	0	0.018	0
.	19.01.15-23.10.10-1-224806	64	3	3	0	0	0	711	2	2	0	0	NA	NA	NA	19	24	168	501	168	151	445	115	0	8	4	0	0.016	0.024
.	19.01.15-23.10.17-1-224807	84	4	4	0	0	0	723	3	3	0	0	NA	NA	NA	28	42	174	514	167	154	455	114	1	8	1	0.006	0.016	0.006
.	19.01.15-23.10.19-1-224808	35	1	1	0	0	0	0	0	0	0	0	NA	NA	NA	9	12	165	496	164	0	0	0	1	0	0	0.006	0	0
.	19.01.15-23.10.28-1-224809	123	7	7	2	0	2	721	5	5	0	0	NA	NA	NA	42	39	172	510	170	154	452	115	3	15	0	0.017	0.029	0
.	19.01.15-23.10.29-1-224810	149	9	9	3	0	1	719	7	7	0	0	NA	NA	NA	52	38	171	508	172	154	448	117	0	28	6	0	0.055	0.035
.	19.01.15-23.10.30-1-224811	31	1	1	0	0	0	0	0	0	0	0	NA	NA	NA	11	9	164	495	163	0	0	0	0	1	0	0	0.002	0
.	19.01.15-23.10.31-1-224812	36	1	1	1	0	1	0	0	0	0	0	NA	NA	NA	10	9	163	494	165	0	0	0	0	0	2	0	0	0.012
.	19.01.15-23.10.32-1-224813	94	5	5	3	0	2	708	3	3	0	0	NA	NA	NA	32	29	169	502	171	152	437	119	7	6	4	0.041	0.012	0.023
.	19.01.15-23.10.33-1-224814	90	5	5	1	0	1	707	4	4	0	0	NA	NA	NA	25	28	167	506	168	146	448	113	0	12	5	0	0.024	0.03
.	19.01.15-23.10.33-1-224815	148	15	15	4	0	2	719	13	13	0	0	NA	NA	NA	46	35	170	509	169	152	451	116	13	31	3	0.076	0.061	0.018
.	19.01.15-23.10.36-1-224821	88	3	3	1	0	1	703	2	2	0	0	NA	NA	NA	25	22	165	504	166	145	444	114	0	4	0	0	0.008	0
.	19.01.15-23.10.37-1-224822	91	9	9	3	0	3	709	8	8	0	0	NA	NA	NA	29	28	171	504	166	152	447	110	1	33	4	0.006	0.065	0.024
.	19.01.15-23.10.41-1-224826	66	2	2	0	0	0	698	1	1	0	0	NA	NA	NA	25	19	168	500	164	147	440	111	1	0	2	0.006	0	0.012
.	19.01.15-23.10.49-1-224831	38	1	1	1	0	1	0	0	0	0	0	NA	NA	NA	9	13	165	496	165	0	0	0	0	3	0	0	0.006	0
.	19.01.15-23.10.52-1-224838	125	8	8	5	0	4	724	6	6	0	0	NA	NA	NA	35	43	170	509	177	152	447	125	0	49	0	0	0.096	0
.	19.01.15-23.10.52-1-224855	118	13	13	5	0	4	720	8	8	0	0	NA	NA	NA	32	33	170	508	168	151	453	116	25	28	8	0.147	0.055	0.048
.	19.01.15-23.10.52-1-224857	58	2	2	0	0	0	716	1	1	0	0	NA	NA	NA	20	31	175	501	168	157	445	114	0	0	4	0	0	0.024
.	19.01.15-23.10.53-1-224858	64	2	2	1	0	1	352	1	1	0	0	NA	NA	NA	24	11	166	495	163	80	219	53	0	1	0	0	0.002	0
.	19.01.15-23.10.55-1-224862	120	11	11	1	0	1	735	9	9	0	0	NA	NA	NA	40	58	179	515	177	163	450	122	23	17	0	0.128	0.033	0
.	19.01.15-23.10.55-1-224863	65	4	4	0	0	0	715	3	3	0	0	NA	NA	NA	25	32	168	507	170	153	449	113	2	15	0	0.012	0.03	0
.	19.01.15-23.11.01-1-224869	32	1	1	0	0	0	0	0	0	0	0	NA	NA	NA	8	15	168	495	165	0	0	0	0	0	0	0	0	0
.	19.01.15-23.11.04-1-224873	61	3	3	0	0	0	713	2	2	0	0	NA	NA	NA	17	25	169	504	165	153	447	113	0	10	0	0	0.02	0
.	19.01.15-23.11.04-1-224874	93	13	13	4	0	3	712	11	11	0	0	NA	NA	NA	39	36	171	510	168	148	447	117	14	22	3	0.082	0.043	0.018
.	19.01.15-23.11.05-1-224875	86	4	4	0	0	0	710	3	3	0	0	NA	NA	NA	34	33	172	508	166	152	446	112	7	12	0	0.041	0.024	0
.	19.01.15-23.11.08-1-224876	94	7	7	1	0	1	710	5	5	0	0	NA	NA	NA	32	31	167	509	168	146	447	117	11	14	1	0.066	0.028	0.006
.	19.01.15-23.11.12-1-224877	34	1	1	0	0	0	0	0	0	0	0	NA	NA	NA	10	11	163	498	163	0	0	0	0	0	1	0	0	0.006
.	19.01.15-23.11.15-1-224878	98	4	4	1	0	1	731	3	3	0	0	NA	NA	NA	36	47	173	516	171	153	459	119	0	9	0	0	0.017	0
.	19.01.15-23.11.16-1-224879	116	4	4	2	0	2	735	2	2	0	0	NA	NA	NA	24	40	173	507	173	158	452	125	4	2	6	0.023	0.004	0.035
.	19.01.15-23.11.21-1-224880	64	4	4	2	0	2	699	3	3	0	0	NA	NA	NA	26	21	166	500	168	151	436	112	0	17	9	0	0.034	0.054
.	19.01.15-23.11.21-1-224881	92	4	4	1	0	1	723	3	3	0	0	NA	NA	NA	18	36	171	506	172	152	450	121	1	6	2	0.006	0.012	0.012
.	19.01.15-23.11.22-1-224882	129	6	6	4	0	3	724	5	5	0	0	NA	NA	NA	45	46	171	517	171	152	455	117	12	0	11	0.07	0	0.064
.	19.01.15-23.11.22-1-224884	143	9	9	4	0	4	729	7	7	0	0	NA	NA	NA	49	49	172	515	175	152	458	119	14	13	10	0.081	0.025	0.057
.	19.01.15-23.11.27-1-224885	229	12	12	4	0	1	737	10	10	0	0	NA	NA	NA	63	57	176	518	176	157	456	124	2	37	19	0.011	0.071	0.108
.	19.01.15-23.11.28-1-224886	109	6	6	2	0	2	713	5	5	0	0	NA	NA	NA	46	32	167	509	169	145	452	116	4	16	4	0.024	0.031	0.024
.	19.01.15-23.11.34-1-224887	114	5	5	0	0	0	737	4	4	0	0	NA	NA	NA	34	56	174	520	175	157	462	118	2	10	4	0.011	0.019	0.023
.	19.01.15-23.11.35-1-224888	34	1	1	0	0	0	0	0	0	0	0	NA	NA	NA	9	16	168	496	165	0	0	0	0	2	0	0	0.004	0
.	19.01.15-23.11.38-1-224889	93	6	6	1	0	1	713	5	5	0	0	NA	NA	NA	38	32	170	509	166	149	448	116	4	18	0	0.024	0.035	0
.	19.01.15-23.11.38-1-224890	125	6	6	1	0	1	717	4	4	0	0	NA	NA	NA	40	32	169	504	172	151	444	122	4	11	4	0.024	0.022	0.023
.	19.01.15-23.11.40-1-224894	82	5	5	1	0	1	704	3	3	0	0	NA	NA	NA	28	22	167	502	166	145	444	115	0	20	0	0	0.04	0
.	19.01.15-23.11.42-1-224895	97	5	5	1	0	1	718	3	3	0	0	NA	NA	NA	37	39	174	506	172	152	448	118	1	17	0	0.006	0.034	0
.	19.01.15-23.11.47-1-224898	123	6	6	2	0	1	711	5	5	0	0	NA	NA	NA	48	37	171	511	168	150	445	116	12	14	0	0.07	0.027	0
.	19.01.15-23.11.50-1-224903	56	2	2	0	0	0	713	1	1	0	0	NA	NA	NA	20	19	169	498	165	155	443	115	0	0	6	0	0	0.036
.	19.01.15-23.11.55-1-224923	61	4	4	0	0	0	709	2	2	0	0	NA	NA	NA	22	22	168	502	165	150	447	112	0	14	5	0	0.028	0.03
.	19.01.15-23.11.56-1-224926	33	1	1	0	0	0	0	0	0	0	0	NA	NA	NA	6	6	163	494	162	0	0	0	0	1	0	0	0.002	0
.	19.01.15-23.11.57-1-224928	90	12	12	4	0	4	706	9	9	0	0	NA	NA	NA	24	24	169	500	168	151	440	115	3	30	1	0.018	0.06	0.006
.	19.01.15-23.11.58-1-224929	84	7	7	1	0	1	702	4	4	0	0	NA	NA	NA	27	22	168	498	169	147	440	115	6	8	0	0.036	0.016	0
.	19.01.15-23.11.59-1-224930	141	14	14	3	0	3	718	13	13	0	0	NA	NA	NA	47	34	169	508	170	152	447	119	5	32	9	0.03	0.063	0.053
.	19.01.15-23.11.59-1-224931	66	4	4	2	0	1	709	3	3	0	0	NA	NA	NA	30	33	168	507	171	150	443	116	0	19	3	0	0.037	0.018
.	19.01.15-23.11.59-1-224932	91	7	7	2	0	1	715	6	6	0	0	NA	NA	NA	24	29	170	506	166	149	452	114	14	2	9	0.082	0.004	0.054
.	19.01.15-23.12.05-1-224937	127	14	14	1	0	1	728	13	13	0	0	NA	NA	NA	35	39	174	510	168	158	452	118	8	28	8	0.046	0.055	0.048
.	19.01.15-23.12.07-1-224938	36	1	1	0	0	0	0	0	0	0	0	NA	NA	NA	16	7	167	490	163	0	0	0	0	2	0	0	0.004	0
.	19.01.15-23.12.10-1-224939	116	13	13	2	0	2	708	11	11	0	0	NA	NA	NA	37	29	167	507	168	150	443	115	18	22	5	0.108	0.043	0.03
.	19.01.15-23.12.12-1-224940	93	8	8	4	0	2	713	6	6	0	0	NA	NA	NA	27	34	171	506	170	154	442	117	0	27	2	0	0.053	0.012
.	19.01.15-23.12.19-1-224941	153	13	13	8	0	7	737	9	9	0	0	NA	NA	NA	48	52	173	520	172	154	462	121	3	23	13	0.017	0.044	0.076
.	19.01.15-23.12.19-1-224942	62	3	3	1	0	1	714	2	2	0	0	NA	NA	NA	17	29	173	501	168	156	444	114	3	3	0	0.017	0.006	0
.	19.01.15-23.12.21-1-224943	93	5	5	2	0	2	710	4	4	0	0	NA	NA	NA	26	28	167	505	169	147	448	115	0	4	11	0	0.008	0.065
.	19.01.15-23.12.21-1-224944	145	11	11	4	0	4	722	8	8	0	0	NA	NA	NA	42	42	173	511	171	151	452	119	12	38	4	0.069	0.074	0.023
.	19.01.15-23.12.26-1-224945	59	3	3	1	0	1	708	2	2	0	0	NA	NA	NA	24	22	170	499	166	153	441	114	5	7	0	0.029	0.014	0
.	19.01.15-23.12.33-1-224946	114	13	13	4	0	2	726	10	10	0	0	NA	NA	NA	34	47	173	517	170	158	453	115	19	19	5	0.11	0.037	0.029
.	19.01.15-23.12.33-1-224947	65	2	2	0	0	0	708	1	1	0	0	NA	NA	NA	28	27	168	508	164	148	446	114	0	8	0	0	0.016	0
.	19.01.15-23.12.36-1-224948	129	9	9	3	0	2	732	7	7	0	0	NA	NA	NA	34	52	174	517	174	153	459	120	2	29	9	0.011	0.056	0.052
.	19.01.15-23.12.39-1-224950	101	16	16	5	0	2	728	14	14	0	0	NA	NA	NA	43	48	174	511	176	160	449	119	3	53	3	0.017	0.104	0.017
.	19.01.15-23.12.41-1-224954	87	4	4	1	0	1	696	1	1	0	0	NA	NA	NA	27	16	165	499	165	145	440	111	2	0	9	0.012	0	0.055
.	19.01.15-23.12.42-1-224955	118	4	4	2	0	2	730	3	3	0	0	NA	NA	NA	30	44	170	514	173	153	457	120	1	19	0	0.006	0.037	0
.	19.01.15-23.12.47-1-224958	87	6	6	0	0	0	715	5	5	0	0	NA	NA	NA	22	24	167	504	166	149	452	114	0	14	5	0	0.028	0.03
.	19.01.15-23.12.49-1-224965	34	1	1	0	0	0	0	0	0	0	0	NA	NA	NA	10	8	165	492	164	0	0	0	0	2	0	0	0.004	0
.	19.01.15-23.12.51-1-224968	152	8	8	0	0	0	708	7	7	0	0	NA	NA	NA	58	39	172	512	168	150	443	115	12	12	9	0.07	0.023	0.054
.	19.01.15-23.12.52-1-224970	89	5	5	1	0	1	721	4	4	0	0	NA	NA	NA	31	33	171	507	168	150	453	118	0	14	2	0	0.028	0.012
.	19.01.15-23.12.59-1-224994	148	11	11	2	0	1	730	8	8	0	0	NA	NA	NA	39	48	173	514	174	154	457	119	20	40	6	0.116	0.078	0.034
.	19.01.15-23.13.01-1-224995	142	9	9	0	0	0	718	7	7	0	0	NA	NA	NA	36	42	171	512	172	149	453	116	6	18	8	0.035	0.035	0.047
.	19.01.15-23.13.02-1-224997	35	1	1	1	0	1	0	0	0	0	0	NA	NA	NA	5	14	164	497	166	0	0	0	1	0	0	0.006	0	0
.	19.01.15-23.13.04-1-225001	39	1	1	0	0	0	0	0	0	0	0	NA	NA	NA	10	10	164	493	166	0	0	0	1	0	0	0.006	0	0
.	19.01.15-23.13.06-1-225003	88	3	3	1	0	0	708	2	2	0	0	NA	NA	NA	32	30	171	504	168	154	440	114	2	6	1	0.012	0.012	0.006
.	19.01.15-23.13.06-1-225004	141	24	24	3	0	2	728	21	21	0	0	NA	NA	NA	38	43	173	515	168	152	460	116	25	55	3	0.145	0.107	0.018
.	19.01.15-23.13.09-1-225005	91	6	6	0	0	0	709	5	5	0	0	NA	NA	NA	26	30	169	506	168	150	445	114	3	0	12	0.018	0	0.071
.	19.01.15-23.13.10-1-225006	64	3	3	0	0	0	698	2	2	0	0	NA	NA	NA	28	21	167	499	168	146	438	114	5	3	0	0.03	0.006	0
.	19.01.15-23.13.11-1-225007	116	8	8	1	0	1	712	6	6	0	0	NA	NA	NA	37	32	171	507	167	155	447	110	0	24	2	0	0.047	0.012
.	19.01.15-23.13.15-1-225008	87	5	5	2	0	1	707	4	4	0	0	NA	NA	NA	26	23	167	505	164	146	450	111	0	16	4	0	0.032	0.024
.	19.01.15-23.13.24-1-225009	92	15	15	2	0	1	711	13	13	0	0	NA	NA	NA	38	31	170	507	167	149	447	115	6	26	5	0.035	0.051	0.03
.	19.01.15-23.13.27-1-225010	113	16	16	3	0	3	704	13	13	0	0	NA	NA	NA	30	28	170	505	166	148	442	114	8	31	6	0.047	0.061	0.036
.	19.01.15-23.13.27-1-225011	118	17	17	6	0	2	719	16	16	0	0	NA	NA	NA	55	41	171	514	169	154	449	116	11	57	15	0.064	0.111	0.089
.	19.01.15-23.13.29-1-225012	64	3	3	1	0	0	708	2	2	0	0	NA	NA	NA	22	25	165	504	169	147	447	114	0	8	4	0	0.016	0.024
.	19.01.15-23.13.29-1-225013	153	8	8	3	0	2	714	7	7	0	0	NA	NA	NA	57	36	171	513	165	150	453	111	7	16	12	0.041	0.031	0.073
.	19.01.15-23.13.30-1-225014	172	14	14	8	0	7	720	12	12	0	0	NA	NA	NA	59	32	174	503	168	155	448	117	15	32	7	0.086	0.064	0.042
.	19.01.15-23.13.34-1-225015	34	1	1	0	0	0	0	0	0	0	0	NA	NA	NA	9	12	167	493	165	0	0	0	0	5	0	0	0.01	0
.	19.01.15-23.13.37-1-225016	149	14	14	4	0	4	737	13	13	0	0	NA	NA	NA	46	57	181	518	171	160	460	117	12	25	15	0.066	0.048	0.088
.	19.01.15-23.13.44-1-225020	93	6	6	3	0	3	731	5	5	0	0	NA	NA	NA	30	52	169	528	168	148	469	114	7	10	5	0.041	0.019	0.03
.	19.01.15-23.13.49-1-225025	37	1	1	0	0	0	0	0	0	0	0	NA	NA	NA	7	8	165	493	163	0	0	0	0	0	0	0	0	0
.	19.01.15-23.13.52-1-225029	90	11	11	5	0	4	716	10	10	0	0	NA	NA	NA	35	40	171	507	175	150	447	119	14	15	3	0.082	0.03	0.017
.	19.01.15-23.13.52-1-225031	66	6	6	3	0	2	709	4	4	0	0	NA	NA	NA	21	23	169	504	163	153	444	112	0	27	0	0	0.054	0
.	19.01.15-23.13.53-1-225048	124	6	6	3	0	2	731	5	5	0	0	NA	NA	NA	35	47	176	518	166	154	462	115	3	16	2	0.017	0.031	0.012
.	19.01.15-23.13.55-1-225051	178	14	14	7	0	5	741	12	12	0	0	NA	NA	NA	52	56	179	521	169	161	466	114	32	27	12	0.179	0.052	0.071
.	19.01.15-23.14.05-1-225058	31	1	1	0	0	0	0	0	0	0	0	NA	NA	NA	15	3	164	490	162	0	0	0	0	1	0	0	0.002	0
.	19.01.15-23.14.07-1-225059	122	21	21	7	0	5	704	20	20	0	0	NA	NA	NA	36	21	167	500	167	147	443	114	24	28	26	0.144	0.056	0.156
.	19.01.15-23.14.08-1-225060	143	12	12	4	0	3	718	9	9	0	0	NA	NA	NA	39	38	169	510	172	152	448	118	8	9	20	0.047	0.018	0.116
.	19.01.15-23.14.08-1-225061	154	12	12	4	0	3	752	10	10	0	0	NA	NA	NA	52	64	177	527	173	159	471	122	9	30	10	0.051	0.057	0.058
.	19.01.15-23.14.13-1-225062	87	7	7	2	0	2	708	6	6	0	0	NA	NA	NA	37	25	166	499	173	148	441	119	3	29	6	0.018	0.058	0.035
.	19.01.15-23.14.13-1-225063	140	12	12	5	0	4	726	11	11	0	0	NA	NA	NA	39	45	174	511	173	153	450	123	13	38	1	0.075	0.074	0.006
.	19.01.15-23.14.14-1-225064	94	4	4	1	0	1	703	2	2	0	0	NA	NA	NA	31	25	169	499	170	149	438	116	0	12	1	0	0.024	0.006
.	19.01.15-23.14.16-1-225065	117	8	8	5	0	5	714	7	7	0	0	NA	NA	NA	29	28	170	503	168	151	445	118	5	32	0	0.029	0.064	0
.	19.01.15-23.14.29-1-225067	240	20	20	6	0	4	744	18	18	0	0	NA	NA	NA	71	67	178	529	173	154	471	119	28	56	15	0.157	0.106	0.087
.	19.01.15-23.14.30-1-225068	90	8	8	2	0	2	699	6	6	0	0	NA	NA	NA	34	25	168	501	169	145	441	113	10	14	3	0.06	0.028	0.018
.	19.01.15-23.14.33-1-225069	88	3	3	1	0	0	709	2	2	0	0	NA	NA	NA	31	28	167	499	175	149	438	122	0	18	0	0	0.036	0
.	19.01.15-23.14.34-1-225070	90	4	4	1	0	1	711	3	3	0	0	NA	NA	NA	27	31	170	502	172	150	443	118	0	11	0	0	0.022	0
.	19.01.15-23.14.36-1-225071	34	1	1	0	0	0	0	0	0	0	0	NA	NA	NA	7	8	166	492	163	0	0	0	0	0	0	0	0	0
.	19.01.15-23.14.39-1-225072	127	19	19	4	0	4	727	17	17	0	0	NA	NA	NA	39	47	172	515	173	152	453	122	12	65	19	0.07	0.126	0.11
.	19.01.15-23.14.39-1-225073	178	25	25	5	0	4	726	24	24	0	0	NA	NA	NA	54	49	170	521	171	149	459	118	49	51	17	0.288	0.098	0.099
.	19.01.15-23.14.41-1-225077	59	2	2	0	0	0	713	1	1	0	0	NA	NA	NA	26	27	170	506	164	151	450	112	0	0	7	0	0	0.043
.	19.01.15-23.14.43-1-225078	140	12	12	2	0	1	721	10	10	0	0	NA	NA	NA	49	44	171	519	167	152	455	114	3	22	7	0.018	0.042	0.042
.	19.01.15-23.14.50-1-225084	61	6	6	2	0	2	716	5	5	0	0	NA	NA	NA	27	30	170	505	168	155	444	117	0	8	5	0	0.016	0.03
.	19.01.15-23.14.52-1-225091	90	4	4	1	0	1	703	1	1	0	0	NA	NA	NA	24	21	164	503	167	145	446	112	0	3	5	0	0.006	0.03
.	19.01.15-23.14.54-1-225108	59	3	3	0	0	0	298	2	2	0	0	NA	NA	NA	11	15	166	497	165	68	180	50	1	8	0	0.006	0.016	0
.	19.01.15-23.14.56-1-225111	94	6	6	4	0	3	715	5	5	0	0	NA	NA	NA	32	32	168	510	167	146	454	115	6	17	0	0.036	0.033	0
.	19.01.15-23.15.06-1-225121	116	5	5	0	0	0	720	4	4	0	0	NA	NA	NA	26	35	168	505	175	151	450	119	10	8	0	0.06	0.016	0
.	19.01.15-23.15.08-1-225123	64	2	2	2	0	1	721	1	1	0	0	NA	NA	NA	19	28	168	510	163	153	455	113	0	5	0	0	0.01	0
.	19.01.15-23.15.08-1-225124	57	2	2	1	0	1	0	1	1	0	0	NA	NA	NA	13	19	166	501	165	0	0	0	0	6	0	0	0.012	0
.	19.01.15-23.15.08-1-225125	124	14	14	3	0	3	726	13	13	0	0	NA	NA	NA	46	51	175	522	167	153	457	116	24	26	0	0.137	0.05	0
.	19.01.15-23.15.11-1-225126	83	5	5	2	0	2	694	4	4	0	0	NA	NA	NA	29	17	166	500	164	146	435	113	1	10	0	0.006	0.02	0
.	19.01.15-23.15.12-1-225127	88	4	4	1	0	1	715	3	3	0	0	NA	NA	NA	24	30	168	507	168	151	450	114	0	5	8	0	0.01	0.048
.	19.01.15-23.15.15-1-225128	66	4	4	0	0	0	705	3	3	0	0	NA	NA	NA	23	24	168	501	168	149	442	114	2	10	0	0.012	0.02	0
.	19.01.15-23.15.15-1-225129	87	4	4	0	0	0	715	3	3	0	0	NA	NA	NA	29	34	173	509	165	153	448	114	3	10	0	0.017	0.02	0
.	19.01.15-23.15.22-1-225130	34	1	1	0	0	0	0	0	0	0	0	NA	NA	NA	11	11	165	493	166	0	0	0	0	0	0	0	0	0
.	19.01.15-23.15.22-1-225131	113	5	5	1	0	0	727	3	3	0	0	NA	NA	NA	39	48	177	516	168	159	454	114	7	9	0	0.04	0.017	0
.	19.01.15-23.15.25-1-225132	72	6	6	3	0	1	714	5	5	0	0	NA	NA	NA	27	30	168	505	170	152	446	116	3	14	2	0.018	0.028	0.012
.	19.01.15-23.15.27-1-225133	67	2	2	0	0	0	713	1	1	0	0	NA	NA	NA	22	22	167	502	166	152	450	111	6	0	4	0.036	0	0.024
.	19.01.15-23.15.28-1-225134	118	11	11	5	0	2	696	10	10	0	0	NA	NA	NA	40	22	168	499	168	149	431	116	5	30	4	0.03	0.06	0.024
.	19.01.15-23.15.29-1-225135	154	11	11	4	0	2	717	9	9	0	0	NA	NA	NA	50	44	170	516	171	150	450	117	1	15	8	0.006	0.029	0.047
.	19.01.15-23.15.32-1-225136	63	3	3	0	0	0	712	2	2	0	0	NA	NA	NA	21	22	168	500	167	150	445	117	3	8	0	0.018	0.016	0
.	19.01.15-23.15.35-1-225138	91	10	10	4	0	4	717	9	9	0	0	NA	NA	NA	27	31	173	505	166	157	447	113	4	27	9	0.023	0.053	0.054
.	19.01.15-23.15.37-1-225139	123	28	28	10	0	9	703	25	25	0	0	NA	NA	NA	54	31	166	510	168	143	446	114	33	45	4	0.199	0.088	0.024
.	19.01.15-23.15.41-1-225143	147	16	16	5	0	5	740	15	15	0	0	NA	NA	NA	59	65	181	522	175	158	460	122	9	43	8	0.05	0.082	0.046
.	19.01.15-23.15.43-1-225144	118	7	7	4	0	3	713	5	5	0	0	NA	NA	NA	45	31	169	504	171	150	445	118	18	21	0	0.107	0.042	0
.	19.01.15-23.15.44-1-225145	34	1	1	1	0	1	0	0	0	0	0	NA	NA	NA	9	8	164	493	164	0	0	0	0	0	1	0	0	0.006
.	19.01.15-23.15.47-1-225148	91	5	5	1	0	1	721	4	4	0	0	NA	NA	NA	33	35	169	512	167	151	453	117	1	5	8	0.006	0.01	0.048
.	19.01.15-23.15.50-1-225152	56	2	2	1	0	1	708	1	1	0	0	NA	NA	NA	23	25	167	504	167	148	445	115	0	6	0	0	0.012	0
.	19.01.15-23.15.52-1-225155	117	12	12	2	0	1	718	9	9	0	0	NA	NA	NA	40	38	174	510	167	155	450	113	0	23	2	0	0.045	0.012
.	19.01.15-23.15.54-1-225173	126	13	13	3	0	3	717	12	12	0	0	NA	NA	NA	33	37	170	508	172	148	452	117	26	7	9	0.153	0.014	0.052
.	19.01.15-23.15.58-1-225177	117	9	9	5	0	2	729	8	8	0	0	NA	NA	NA	37	44	171	515	171	152	456	121	28	12	7	0.164	0.023	0.041
.	19.01.15-23.16.04-1-225181	112	24	24	7	0	7	711	20	20	0	0	NA	NA	NA	26	37	168	512	170	147	446	118	14	57	16	0.083	0.111	0.094
.	19.01.15-23.16.05-1-225183	85	4	4	0	0	0	699	3	3	0	0	NA	NA	NA	43	28	174	501	166	152	437	110	1	7	2	0.006	0.014	0.012
.	19.01.15-23.16.06-1-225184	94	6	6	2	0	2	707	5	5	0	0	NA	NA	NA	24	31	167	509	168	144	448	115	6	12	0	0.036	0.024	0
.	19.01.15-23.16.11-1-225185	121	5	5	2	0	2	719	4	4	0	0	NA	NA	NA	49	37	171	507	172	151	452	116	9	11	1	0.053	0.022	0.006
.	19.01.15-23.16.14-1-225186	87	4	4	2	0	1	704	3	3	0	0	NA	NA	NA	15	18	167	499	165	148	443	113	8	4	2	0.048	0.008	0.012
.	19.01.15-23.16.18-1-225187	36	1	1	0	0	0	0	0	0	0	0	NA	NA	NA	8	11	166	494	164	0	0	0	0	0	1	0	0	0.006
.	19.01.15-23.16.21-1-225188	144	17	17	6	0	4	725	15	15	0	0	NA	NA	NA	43	47	172	515	173	150	455	120	5	48	15	0.029	0.093	0.087
.	19.01.15-23.16.23-1-225190	62	2	2	0	0	0	704	1	1	0	0	NA	NA	NA	28	23	167	500	169	149	442	113	0	2	6	0	0.004	0.036
.	19.01.15-23.16.24-1-225191	91	4	4	4	0	2	730	3	3	0	0	NA	NA	NA	24	41	175	511	168	158	458	114	8	7	5	0.046	0.014	0.03
.	19.01.15-23.16.24-1-225192	118	8	8	3	0	3	728	5	5	0	0	NA	NA	NA	42	46	168	518	173	149	459	120	14	26	1	0.083	0.05	0.006
.	19.01.15-23.16.25-1-225193	149	7	7	2	0	2	744	6	6	0	0	NA	NA	NA	47	57	171	524	175	153	466	125	5	19	2	0.029	0.036	0.011
.	19.01.15-23.16.31-1-225194	88	6	6	3	0	1	721	4	4	0	0	NA	NA	NA	35	41	170	513	171	150	455	116	3	22	0	0.018	0.043	0
.	19.01.15-23.16.31-1-225195	87	5	5	1	0	1	708	3	3	0	0	NA	NA	NA	22	22	169	501	165	150	443	115	7	5	1	0.041	0.01	0.006
.	19.01.15-23.16.38-1-225202	62	2	2	1	0	1	714	1	1	0	0	NA	NA	NA	19	28	170	506	165	150	450	114	0	9	0	0	0.018	0
.	19.01.15-23.16.42-1-225206	33	1	1	0	0	0	0	0	0	0	0	NA	NA	NA	17	10	166	493	164	0	0	0	0	0	0	0	0	0
.	19.01.15-23.16.44-1-225207	147	9	9	2	0	2	719	6	6	0	0	NA	NA	NA	49	45	167	520	171	145	457	117	8	17	0	0.048	0.033	0
.	19.01.15-23.16.44-1-225208	59	2	2	1	0	1	250	1	1	0	0	NA	NA	NA	12	13	168	493	165	58	147	45	0	3	0	0	0.006	0
.	19.01.15-23.16.46-1-225209	33	1	1	0	0	0	0	0	0	0	0	NA	NA	NA	7	4	163	491	163	0	0	0	0	1	0	0	0.002	0
.	19.01.15-23.16.47-1-225212	198	9	9	4	0	3	746	8	8	0	0	NA	NA	NA	50	65	174	526	178	156	464	126	0	23	17	0	0.044	0.096
.	19.01.15-23.16.47-1-225214	88	9	9	3	0	2	711	8	8	0	0	NA	NA	NA	31	31	168	508	168	146	448	117	9	12	2	0.054	0.024	0.012
.	19.01.15-23.16.48-1-225215	123	8	8	5	0	3	727	7	7	0	0	NA	NA	NA	24	41	173	514	167	156	456	115	21	38	0	0.121	0.074	0
.	19.01.15-23.16.51-1-225224	65	3	3	2	0	2	712	2	2	0	0	NA	NA	NA	32	30	171	505	167	150	447	115	3	9	0	0.018	0.018	0
.	19.01.15-23.16.52-1-225226	35	1	1	0	0	0	0	0	0	0	0	NA	NA	NA	9	14	168	495	164	0	0	0	0	0	0	0	0	0
.	19.01.15-23.16.54-1-225245	61	4	4	0	0	0	693	2	2	0	0	NA	NA	NA	30	18	170	496	165	149	433	111	5	11	0	0.029	0.022	0
.	19.01.15-23.16.55-1-225246	66	3	3	1	0	1	715	2	2	0	0	NA	NA	NA	24	35	173	507	168	149	450	116	3	7	0	0.017	0.014	0
.	19.01.15-23.16.56-1-225249	57	2	2	0	0	0	711	1	1	0	0	NA	NA	NA	21	24	167	503	167	148	449	114	0	4	0	0	0.008	0
.	19.01.15-23.17.06-1-225257	58	2	2	0	0	0	399	1	1	0	0	NA	NA	NA	16	19	165	501	166	78	257	64	0	6	0	0	0.012	0
.	19.01.15-23.17.07-1-225258	122	7	7	4	0	3	736	5	5	0	0	NA	NA	NA	38	52	174	518	173	153	461	122	19	3	10	0.109	0.006	0.058
.	19.01.15-23.17.10-1-225259	144	10	10	2	0	2	723	8	8	0	0	NA	NA	NA	49	39	172	513	167	152	453	118	10	20	12	0.058	0.039	0.072
.	19.01.15-23.17.10-1-225260	113	11	11	6	0	3	721	10	10	0	0	NA	NA	NA	40	41	175	506	173	158	443	120	5	32	6	0.029	0.063	0.035
.	19.01.15-23.17.12-1-225261	31	1	1	0	0	0	0	0	0	0	0	NA	NA	NA	9	6	163	493	163	0	0	0	0	0	0	0	0	0
.	19.01.15-23.17.12-1-225262	197	14	14	6	0	5	747	11	11	0	0	NA	NA	NA	54	69	176	529	177	158	467	122	13	40	17	0.074	0.076	0.096
.	19.01.15-23.17.13-1-225263	146	8	8	3	0	3	729	7	7	0	0	NA	NA	NA	39	48	172	515	174	153	453	123	7	12	8	0.041	0.023	0.046
.	19.01.15-23.17.14-1-225264	143	10	10	4	0	3	723	9	9	0	0	NA	NA	NA	45	45	170	518	170	150	456	117	0	28	4	0	0.054	0.024
.	19.01.15-23.17.14-1-225265	32	1	1	0	0	0	0	0	0	0	0	NA	NA	NA	12	11	166	494	164	0	0	0	0	0	0	0	0	0
.	19.01.15-23.17.16-1-225266	89	5	5	1	0	1	710	3	3	0	0	NA	NA	NA	37	28	169	504	168	151	444	115	0	23	2	0	0.046	0.012
.	19.01.15-23.17.17-1-225267	61	3	3	0	0	0	706	2	2	0	0	NA	NA	NA	20	24	168	502	167	147	445	114	0	11	0	0	0.022	0
.	19.01.15-23.17.30-1-225268	96	7	7	1	0	1	715	6	6	0	0	NA	NA	NA	38	39	170	510	172	148	449	118	8	16	5	0.047	0.031	0.029
.	19.01.15-23.17.34-1-225269	122	7	7	1	0	0	717	4	4	0	0	NA	NA	NA	50	33	168	512	166	149	454	114	12	30	0	0.071	0.059	0
.	19.01.15-23.17.35-1-225270	67	2	2	1	0	1	449	1	1	0	0	NA	NA	NA	25	23	167	507	162	98	280	71	0	8	0	0	0.016	0
.	19.01.15-23.17.36-1-225271	60	3	3	0	0	0	708	2	2	0	0	NA	NA	NA	22	29	164	504	174	140	447	121	4	2	0	0.024	0.004	0
.	19.01.15-23.17.36-1-225272	32	1	1	0	0	0	0	0	0	0	0	NA	NA	NA	12	13	167	496	163	0	0	0	0	0	0	0	0	0
.	19.01.15-23.17.38-1-225274	122	12	12	4	0	2	731	11	11	0	0	NA	NA	NA	33	44	171	518	168	155	460	116	3	20	9	0.018	0.039	0.054
.	19.01.15-23.17.38-1-225275	149	5	5	1	0	0	734	3	3	0	0	NA	NA	NA	41	56	175	519	175	154	463	117	7	14	3	0.04	0.027	0.017
.	19.01.15-23.17.39-1-225276	122	5	5	0	0	0	725	3	3	0	0	NA	NA	NA	30	47	174	520	166	153	460	112	4	3	0	0.023	0.006	0
.	19.01.15-23.17.45-1-225280	35	1	1	0	0	0	0	0	0	0	0	NA	NA	NA	14	6	165	491	163	0	0	0	0	4	0	0	0.008	0
.	19.01.15-23.17.47-1-225283	94	4	4	1	0	1	715	3	3	0	0	NA	NA	NA	33	28	165	506	170	146	452	117	13	3	0	0.079	0.006	0
.	19.01.15-23.17.48-1-225284	91	8	8	2	0	2	726	7	7	0	0	NA	NA	NA	20	37	168	514	168	152	458	116	6	14	3	0.036	0.027	0.018
.	19.01.15-23.17.53-1-225306	58	2	2	0	0	0	0	1	1	0	0	NA	NA	NA	18	15	164	498	166	0	0	0	0	1	4	0	0.002	0.024
.	19.01.15-23.17.53-1-225307	146	14	14	6	0	4	725	13	13	0	0	NA	NA	NA	34	37	173	511	166	157	453	115	0	52	4	0	0.102	0.024
.	19.01.15-23.17.57-1-225312	33	1	1	0	0	0	0	0	0	0	0	NA	NA	NA	11	9	163	496	163	0	0	0	0	6	0	0	0.012	0
.	19.01.15-23.17.59-1-225313	61	4	4	0	0	0	701	2	2	0	0	NA	NA	NA	24	17	165	500	165	148	440	113	0	7	1	0	0.014	0.006
.	19.01.15-23.17.59-1-225314	34	1	1	1	0	1	0	0	0	0	0	NA	NA	NA	9	7	165	493	162	0	0	0	0	0	0	0	0	0
.	19.01.15-23.18.00-1-225315	60	2	2	1	0	1	705	0	0	0	0	NA	NA	NA	23	20	171	496	166	153	440	112	0	4	2	0	0.008	0.012
.	19.01.15-23.18.01-1-225316	123	11	11	2	0	1	711	10	10	0	0	NA	NA	NA	32	31	171	506	167	151	448	112	2	24	10	0.012	0.047	0.06
.	19.01.15-23.18.02-1-225318	143	10	10	3	0	2	722	6	6	0	0	NA	NA	NA	50	45	175	515	168	153	456	113	5	15	14	0.029	0.029	0.083
.	19.01.15-23.18.02-1-225319	115	22	22	6	0	6	726	18	18	0	0	NA	NA	NA	40	47	182	511	167	160	454	112	3	30	28	0.016	0.059	0.168
.	19.01.15-23.18.05-1-225323	88	4	4	1	0	0	720	3	3	0	0	NA	NA	NA	31	35	174	503	171	154	447	119	4	13	0	0.023	0.026	0
.	19.01.15-23.18.11-1-225325	31	1	1	0	0	0	0	0	0	0	0	NA	NA	NA	12	8	165	493	163	0	0	0	0	0	0	0	0	0
.	19.01.15-23.18.14-1-225326	93	11	11	5	0	3	711	10	10	0	0	NA	NA	NA	43	32	172	506	167	150	446	115	17	29	0	0.099	0.057	0
.	19.01.15-23.18.15-1-225327	93	5	5	3	0	2	706	4	4	0	0	NA	NA	NA	31	25	168	503	167	148	444	114	0	21	0	0	0.042	0
.	19.01.15-23.18.15-1-225328	68	4	4	4	0	2	701	3	3	0	0	NA	NA	NA	21	19	167	498	167	146	442	113	0	4	5	0	0.008	0.03
.	19.01.15-23.18.22-1-225329	126	18	18	4	0	3	729	16	16	0	0	NA	NA	NA	42	47	174	512	174	156	454	119	6	38	31	0.034	0.074	0.178
.	19.01.15-23.18.32-1-225330	67	2	2	0	0	0	714	1	1	0	0	NA	NA	NA	25	28	170	505	166	150	449	115	9	0	0	0.053	0	0
.	19.01.15-23.18.32-1-225331	92	9	9	1	0	1	713	8	8	0	0	NA	NA	NA	27	31	166	508	170	147	451	115	9	33	3	0.054	0.065	0.018
.	19.01.15-23.18.32-1-225332	59	2	2	1	0	1	713	1	1	0	0	NA	NA	NA	22	29	167	507	168	150	449	114	0	7	9	0	0.014	0.054
.	19.01.15-23.18.42-1-225340	34	1	1	0	0	0	0	0	0	0	0	NA	NA	NA	10	13	165	498	163	0	0	0	0	2	0	0	0.004	0
.	19.01.15-23.18.45-1-225341	84	10	10	3	0	3	727	8	8	0	0	NA	NA	NA	24	37	170	512	168	154	459	114	6	30	6	0.035	0.059	0.036
.	19.01.15-23.18.46-1-225343	61	2	2	2	0	2	248	0	0	0	0	NA	NA	NA	13	14	166	495	166	46	157	45	2	0	5	0.012	0	0.03
.	19.01.15-23.18.46-1-225344	62	3	3	1	0	1	716	2	2	0	0	NA	NA	NA	18	33	169	506	171	151	447	118	0	8	0	0	0.016	0
.	19.01.15-23.18.51-1-225350	60	2	2	0	0	0	0	1	1	0	0	NA	NA	NA	20	13	164	496	166	0	0	0	0	3	0	0	0.006	0
.	19.01.15-23.18.53-1-225373	66	3	3	0	0	0	700	2	2	0	0	NA	NA	NA	30	23	165	506	165	144	447	109	7	7	0	0.042	0.014	0
.	19.01.15-23.18.54-1-225375	33	1	1	0	0	0	0	0	0	0	0	NA	NA	NA	8	9	165	492	165	0	0	0	0	0	0	0	0	0
.	19.01.15-23.18.56-1-225378	149	14	14	5	0	3	740	13	13	0	0	NA	NA	NA	52	58	173	525	173	153	468	119	2	44	18	0.012	0.084	0.104
.	19.01.15-23.18.57-1-225380	91	5	5	1	0	1	717	4	4	0	0	NA	NA	NA	28	32	169	509	167	151	449	117	0	21	0	0	0.041	0
.	19.01.15-23.18.57-1-225381	154	13	13	2	0	1	733	11	11	0	0	NA	NA	NA	44	43	176	511	169	157	459	117	19	19	5	0.108	0.037	0.03
.	19.01.15-23.19.05-1-225389	150	14	14	2	0	2	732	11	11	0	0	NA	NA	NA	52	50	169	525	169	151	465	116	8	29	5	0.047	0.055	0.03
.	19.01.15-23.19.06-1-225390	115	8	8	4	0	3	716	6	6	0	0	NA	NA	NA	43	32	166	513	166	146	454	116	0	30	5	0	0.058	0.03
.	19.01.15-23.19.09-1-225391	96	15	15	4	0	4	717	14	14	0	0	NA	NA	NA	37	41	174	506	174	153	447	117	4	21	12	0.023	0.042	0.069
.	19.01.15-23.19.10-1-225392	34	1	1	0	0	0	0	0	0	0	0	NA	NA	NA	5	8	165	492	164	0	0	0	1	0	0	0.006	0	0
.	19.01.15-23.19.13-1-225393	147	10	10	3	0	3	727	9	9	0	0	NA	NA	NA	49	51	172	524	168	155	460	112	18	36	15	0.105	0.069	0.089
.	19.01.15-23.19.13-1-225394	37	1	1	0	0	0	0	0	0	0	0	NA	NA	NA	10	10	166	494	163	0	0	0	0	2	0	0	0.004	0
.	19.01.15-23.19.16-1-225395	63	3	3	0	0	0	404	2	2	0	0	NA	NA	NA	18	22	165	496	174	85	257	62	0	3	0	0	0.006	0
.	19.01.15-23.19.44-1-225400	179	13	13	6	0	4	730	11	11	0	0	NA	NA	NA	69	47	176	511	173	160	450	120	7	34	9	0.04	0.067	0.052
.	19.01.15-23.20.06-1-225436	91	4	4	1	0	0	723	3	3	0	0	NA	NA	NA	34	42	167	515	173	149	455	119	0	27	0	0	0.052	0
.	19.01.15-23.20.10-1-225438	93	17	17	7	0	5	717	16	16	0	0	NA	NA	NA	25	23	168	501	167	151	450	116	3	57	17	0.018	0.114	0.102
.	19.01.15-23.20.15-1-225439	97	13	13	6	0	5	714	12	12	0	0	NA	NA	NA	32	31	167	506	171	150	444	120	0	45	3	0	0.089	0.018
.	19.01.15-23.20.24-1-225440	255	14	14	5	0	5	763	12	12	0	0	NA	NA	NA	63	87	177	541	182	157	479	127	38	23	0	0.215	0.043	0
.	19.01.15-23.20.24-1-225441	89	6	6	3	0	2	706	5	5	0	0	NA	NA	NA	30	26	170	502	167	151	441	114	6	24	2	0.035	0.048	0.012
.	19.01.15-23.20.27-1-225442	88	5	5	3	0	3	720	4	4	0	0	NA	NA	NA	28	33	166	512	168	148	456	116	10	9	0	0.06	0.018	0
.	19.01.15-23.20.36-1-225448	91	4	4	0	0	0	717	3	3	0	0	NA	NA	NA	42	36	171	511	167	152	451	114	11	0	1	0.064	0	0.006
.	19.01.15-23.20.42-1-225452	65	3	3	0	0	0	712	2	2	0	0	NA	NA	NA	22	23	171	499	166	153	443	116	0	10	0	0	0.02	0
.	19.01.15-23.20.49-1-225457	91	7	7	0	0	0	714	6	6	0	0	NA	NA	NA	32	35	168	508	172	147	452	115	4	11	4	0.024	0.022	0.023
.	19.01.15-23.20.49-1-225458	60	3	3	0	0	0	453	2	2	0	0	NA	NA	NA	21	11	166	495	163	101	284	68	1	0	3	0.006	0	0.018
.	19.01.15-23.20.58-1-225486	92	9	9	2	0	1	706	8	8	0	0	NA	NA	NA	42	36	174	504	171	156	437	113	5	26	0	0.029	0.052	0
.	19.01.15-23.21.02-1-225491	65	2	2	0	0	0	703	0	0	0	0	NA	NA	NA	26	25	167	502	169	148	441	114	2	3	0	0.012	0.006	0
.	19.01.15-23.21.06-1-225495	92	13	13	0	0	0	711	11	11	0	0	NA	NA	NA	24	32	175	502	168	153	445	113	3	20	6	0.017	0.04	0.036
.	19.01.15-23.21.08-1-225496	118	5	5	3	0	2	716	4	4	0	0	NA	NA	NA	48	40	173	508	172	153	443	120	10	7	8	0.058	0.014	0.047
.	19.01.15-23.21.09-1-225497	68	4	4	1	0	0	715	3	3	0	0	NA	NA	NA	33	35	174	507	167	158	443	114	0	6	5	0	0.012	0.03
.	19.01.15-23.21.10-1-225498	147	20	20	6	0	4	738	17	17	0	0	NA	NA	NA	49	60	175	521	177	156	456	126	1	78	18	0.006	0.15	0.102
.	19.01.15-23.21.16-1-225499	33	1	1	1	0	1	0	0	0	0	0	NA	NA	NA	10	11	167	494	163	0	0	0	1	0	0	0.006	0	0
.	19.01.15-23.21.25-1-225501	33	1	1	1	0	1	0	0	0	0	0	NA	NA	NA	10	14	166	496	165	0	0	0	0	0	0	0	0	0
.	19.01.15-23.21.28-1-225502	115	7	7	2	0	1	715	6	6	0	0	NA	NA	NA	50	39	170	511	171	150	448	117	6	14	1	0.035	0.027	0.006
.	19.01.15-23.21.32-1-225503	67	6	6	0	0	0	708	5	5	0	0	NA	NA	NA	22	27	168	505	167	147	447	114	8	3	0	0.048	0.006	0
.	19.01.15-23.21.36-1-225504	90	7	7	3	0	2	717	6	6	0	0	NA	NA	NA	26	33	169	506	171	152	449	116	13	20	3	0.077	0.04	0.018
.	19.01.15-23.21.37-1-225505	91	8	8	2	0	2	709	6	6	0	0	NA	NA	NA	33	32	163	511	171	142	452	115	5	17	0	0.031	0.033	0
.	19.01.15-23.21.51-1-225516	147	15	15	5	0	3	723	14	14	0	0	NA	NA	NA	54	45	175	512	171	153	453	117	27	31	16	0.154	0.061	0.094
.	19.01.15-23.22.03-1-225540	94	12	12	3	0	2	713	11	11	0	0	NA	NA	NA	31	30	169	507	167	148	450	115	7	30	8	0.041	0.059	0.048
.	19.01.15-23.22.09-1-225543	32	1	1	0	0	0	0	0	0	0	0	NA	NA	NA	8	9	164	495	163	0	0	0	0	0	0	0	0	0
.	19.01.15-23.22.10-1-225544	91	5	5	2	0	2	721	3	3	0	0	NA	NA	NA	20	31	166	508	170	147	456	118	5	15	4	0.03	0.03	0.024
.	19.01.15-23.22.11-1-225545	126	15	15	2	0	2	723	14	14	0	0	NA	NA	NA	42	46	173	513	173	157	450	116	7	20	9	0.04	0.039	0.052
.	19.01.15-23.22.11-1-225546	96	11	11	4	0	3	719	10	10	0	0	NA	NA	NA	27	34	170	506	171	154	449	116	12	22	10	0.071	0.043	0.058
.	19.01.15-23.22.12-1-225547	116	5	5	2	0	2	722	4	4	0	0	NA	NA	NA	34	38	167	516	168	150	458	114	0	25	2	0	0.048	0.012
.	19.01.15-23.22.23-1-225548	88	11	11	1	0	1	705	9	9	0	0	NA	NA	NA	31	19	166	501	165	146	445	114	7	21	0	0.042	0.042	0
.	19.01.15-23.22.38-1-225550	58	2	2	0	0	0	50	1	1	0	0	NA	NA	NA	16	13	167	496	163	11	33	6	0	1	0	0	0.002	0
.	19.01.15-23.22.44-1-225554	120	13	13	4	0	4	714	11	11	0	0	NA	NA	NA	49	38	175	507	169	154	444	116	9	47	5	0.051	0.093	0.03
.	19.01.15-23.22.45-1-225555	126	14	14	4	0	3	715	13	13	0	0	NA	NA	NA	40	45	172	518	168	153	448	114	15	43	5	0.087	0.083	0.03
.	19.01.15-23.22.45-1-225556	96	4	4	1	0	1	717	3	3	0	0	NA	NA	NA	36	35	171	511	166	154	450	113	5	6	1	0.029	0.012	0.006
.	19.01.15-23.22.47-1-225560	35	1	1	0	0	0	0	0	0	0	0	NA	NA	NA	13	14	166	497	164	0	0	0	0	2	0	0	0.004	0
.	19.01.15-23.22.49-1-225563	35	1	1	0	0	0	0	0	0	0	0	NA	NA	NA	8	5	164	491	163	0	0	0	0	0	0	0	0	0
.	19.01.15-23.22.51-1-225565	89	4	4	1	0	1	708	3	3	0	0	NA	NA	NA	25	23	168	499	169	149	442	117	0	5	0	0	0.01	0
.	19.01.15-23.22.54-1-225584	87	4	4	0	0	0	724	3	3	0	0	NA	NA	NA	26	34	168	512	167	150	457	117	3	13	5	0.018	0.025	0.03
.	19.01.15-23.22.54-1-225585	65	4	4	1	0	1	710	3	3	0	0	NA	NA	NA	28	31	173	505	166	153	446	111	8	12	0	0.046	0.024	0
.	19.01.15-23.22.56-1-225593	68	2	2	1	0	1	712	1	1	0	0	NA	NA	NA	26	27	168	501	171	150	441	121	0	0	5	0	0	0.029
.	19.01.15-23.23.09-1-225602	115	18	18	5	0	2	724	16	16	0	0	NA	NA	NA	36	50	172	519	172	152	453	119	22	50	2	0.128	0.096	0.012
.	19.01.15-23.23.11-1-225603	31	1	1	0	0	0	0	0	0	0	0	NA	NA	NA	6	5	163	493	162	0	0	0	0	1	0	0	0.002	0
.	19.01.15-23.23.14-1-225604	63	3	3	2	0	2	700	2	2	0	0	NA	NA	NA	25	22	168	500	167	149	438	113	3	7	0	0.018	0.014	0
.	19.01.15-23.23.20-1-225605	110	6	6	2	0	2	716	4	4	0	0	NA	NA	NA	30	33	172	502	172	153	448	115	0	14	4	0	0.028	0.023
.	19.01.15-23.23.20-1-225606	154	23	23	6	0	6	733	22	22	0	0	NA	NA	NA	47	49	176	515	171	160	457	116	38	51	11	0.216	0.099	0.064
.	19.01.15-23.23.20-1-225607	63	2	2	1	0	1	250	1	1	0	0	NA	NA	NA	15	16	166	500	163	58	150	42	0	0	2	0	0	0.012
.	19.01.15-23.23.21-1-225608	123	6	6	3	0	0	712	4	4	0	0	NA	NA	NA	37	32	170	508	167	151	449	112	0	24	0	0	0.047	0
.	19.01.15-23.23.28-1-225609	93	4	4	1	0	1	707	3	3	0	0	NA	NA	NA	44	28	172	502	167	153	439	115	0	15	4	0	0.03	0.024
.	19.01.15-23.23.31-1-225610	145	9	9	3	0	1	722	8	8	0	0	NA	NA	NA	54	46	170	515	174	152	452	118	9	15	11	0.053	0.029	0.063
.	19.01.15-23.23.31-1-225611	116	5	5	2	0	2	721	4	4	0	0	NA	NA	NA	35	38	176	507	168	156	447	118	3	13	0	0.017	0.026	0
.	19.01.15-23.23.31-1-225612	59	2	2	1	0	1	699	1	1	0	0	NA	NA	NA	25	21	168	500	166	148	438	113	4	0	3	0.024	0	0.018
.	19.01.15-23.23.41-1-225616	114	13	13	3	0	2	719	12	12	0	0	NA	NA	NA	26	36	174	506	169	154	449	116	1	30	8	0.006	0.059	0.047
.	19.01.15-23.23.42-1-225617	66	2	2	2	0	2	502	1	1	0	0	NA	NA	NA	18	19	170	497	165	116	313	73	1	5	0	0.006	0.01	0
.	19.01.15-23.23.45-1-225618	81	4	4	2	0	2	705	3	3	0	0	NA	NA	NA	35	25	164	506	168	141	447	117	3	11	0	0.018	0.022	0
.	19.01.15-23.23.52-1-225627	86	5	5	4	0	2	709	4	4	0	0	NA	NA	NA	29	29	172	505	165	152	445	112	11	7	0	0.064	0.014	0
.	19.01.15-23.23.53-1-225644	121	6	6	3	0	2	734	4	4	0	0	NA	NA	NA	43	49	173	520	169	156	464	114	6	11	16	0.035	0.021	0.095
.	19.01.15-23.23.56-1-225648	93	3	3	0	0	0	705	2	2	0	0	NA	NA	NA	23	25	167	503	168	145	447	113	0	2	4	0	0.004	0.024
.	19.01.15-23.23.56-1-225649	117	6	6	0	0	0	716	4	4	0	0	NA	NA	NA	33	37	170	510	170	148	453	115	0	16	11	0	0.031	0.065
.	19.01.15-23.24.00-1-225651	94	4	4	0	0	0	705	3	3	0	0	NA	NA	NA	38	22	167	501	167	152	438	115	7	12	0	0.042	0.024	0
.	19.01.15-23.24.05-1-225656	92	6	6	2	0	1	725	5	5	0	0	NA	NA	NA	34	41	173	513	168	155	453	117	4	13	3	0.023	0.025	0.018
.	19.01.15-23.24.06-1-225657	97	4	4	1	0	1	723	3	3	0	0	NA	NA	NA	20	33	170	506	170	154	452	117	4	3	2	0.024	0.006	0.012
.	19.01.15-23.24.09-1-225658	85	3	3	0	0	0	712	2	2	0	0	NA	NA	NA	37	31	170	507	167	153	445	114	2	3	1	0.012	0.006	0.006
.	19.01.15-23.24.11-1-225659	89	5	5	3	0	3	725	3	3	0	0	NA	NA	NA	21	37	176	508	166	160	454	111	7	4	8	0.04	0.008	0.048
.	19.01.15-23.24.11-1-225660	89	5	5	1	0	1	712	4	4	0	0	NA	NA	NA	32	31	165	510	169	145	451	116	0	13	5	0	0.025	0.03
.	19.01.15-23.24.14-1-225661	97	14	14	2	0	2	712	12	12	0	0	NA	NA	NA	40	34	167	512	168	148	452	112	16	26	4	0.096	0.051	0.024
.	19.01.15-23.24.16-1-225662	138	8	8	1	0	0	725	7	7	0	0	NA	NA	NA	39	42	173	515	167	153	457	115	9	6	5	0.052	0.012	0.03
.	19.01.15-23.24.17-1-225663	179	13	13	5	0	5	732	10	10	0	0	NA	NA	NA	59	48	177	516	168	156	461	115	22	33	7	0.124	0.064	0.042
.	19.01.15-23.24.27-1-225665	66	3	3	1	0	1	700	2	2	0	0	NA	NA	NA	23	18	167	497	167	148	440	112	4	5	0	0.024	0.01	0
.	19.01.15-23.24.27-1-225666	34	1	1	0	0	0	0	0	0	0	0	NA	NA	NA	11	10	165	492	166	0	0	0	0	1	0	0	0.002	0
.	19.01.15-23.24.27-1-225667	97	10	10	0	0	0	713	8	8	0	0	NA	NA	NA	29	32	170	507	168	153	446	114	16	32	2	0.094	0.063	0.012
.	19.01.15-23.24.30-1-225668	154	14	14	5	0	4	737	13	13	0	0	NA	NA	NA	56	58	172	518	181	154	457	126	9	41	1	0.052	0.079	0.006
.	19.01.15-23.24.30-1-225669	92	5	5	2	0	2	716	4	4	0	0	NA	NA	NA	34	39	174	507	171	155	444	117	5	5	0	0.029	0.01	0
.	19.01.15-23.24.35-1-225670	58	2	2	0	0	0	351	1	1	0	0	NA	NA	NA	9	15	166	498	164	77	221	53	0	2	0	0	0.004	0
.	19.01.15-23.24.41-1-225674	93	4	4	2	0	2	719	3	3	0	0	NA	NA	NA	24	35	172	508	168	151	452	116	5	3	8	0.029	0.006	0.048
.	19.01.15-23.24.42-1-225675	63	4	4	2	0	2	703	3	3	0	0	NA	NA	NA	28	18	167	501	163	148	443	112	4	8	0	0.024	0.016	0
.	19.01.15-23.24.43-1-225676	85	7	7	1	0	0	709	6	6	0	0	NA	NA	NA	26	25	171	500	167	150	444	115	5	19	0	0.029	0.038	0
.	19.01.15-23.24.47-1-225679	117	7	7	2	0	2	708	5	5	0	0	NA	NA	NA	30	25	168	500	170	148	444	116	6	13	0	0.036	0.026	0
.	19.01.15-23.24.48-1-225682	67	5	5	2	0	1	701	4	4	0	0	NA	NA	NA	29	20	165	502	166	145	440	116	6	8	5	0.036	0.016	0.03
.	19.01.15-23.24.50-1-225684	69	2	2	1	0	1	710	1	1	0	0	NA	NA	NA	26	30	170	505	168	148	447	115	0	5	0	0	0.01	0
.	19.01.15-23.24.54-1-225704	64	4	4	1	0	1	705	3	3	0	0	NA	NA	NA	26	26	169	503	167	149	443	113	6	3	2	0.036	0.006	0.012
.	19.01.15-23.25.01-1-225712	61	2	2	1	0	1	399	1	1	0	0	NA	NA	NA	16	18	165	500	166	81	255	63	0	2	1	0	0.004	0.006
.	19.01.15-23.25.01-1-225713	177	14	14	2	0	1	728	13	13	0	0	NA	NA	NA	41	43	167	519	170	151	458	119	2	48	3	0.012	0.092	0.018
.	19.01.15-23.25.02-1-225715	34	1	1	0	0	0	0	0	0	0	0	NA	NA	NA	12	8	163	494	164	0	0	0	0	0	0	0	0	0
.	19.01.15-23.25.02-1-225716	92	6	6	2	0	2	696	5	5	0	0	NA	NA	NA	46	25	168	503	167	149	437	110	7	25	0	0.042	0.05	0
.	19.01.15-23.25.05-1-225723	88	5	5	0	0	0	720	4	4	0	0	NA	NA	NA	21	30	169	506	168	151	452	117	0	14	0	0	0.028	0
.	19.01.15-23.25.06-1-225724	69	5	5	1	0	1	715	4	4	0	0	NA	NA	NA	34	31	168	506	170	148	450	117	1	5	2	0.006	0.01	0.012
.	19.01.15-23.25.08-1-225726	88	10	10	3	0	3	718	8	8	0	0	NA	NA	NA	25	36	169	511	169	151	451	116	0	15	9	0	0.029	0.053
.	19.01.15-23.25.09-1-225727	121	9	9	3	0	2	709	8	8	0	0	NA	NA	NA	35	28	172	502	167	153	442	114	6	4	11	0.035	0.008	0.066
.	19.01.15-23.25.11-1-225728	65	2	2	1	0	1	708	1	1	0	0	NA	NA	NA	24	26	166	506	167	148	449	111	0	3	5	0	0.006	0.03
.	19.01.15-23.25.13-1-225729	61	2	2	0	0	0	702	1	1	0	0	NA	NA	NA	26	24	169	501	167	148	439	115	0	3	0	0	0.006	0
.	19.01.15-23.25.23-1-225730	59	2	2	1	0	1	702	1	1	0	0	NA	NA	NA	26	22	169	499	167	145	441	116	0	2	2	0	0.004	0.012
.	19.01.15-23.25.27-1-225731	124	4	4	1	0	1	722	3	3	0	0	NA	NA	NA	37	35	165	513	170	148	456	118	0	0	16	0	0	0.094
.	19.01.15-23.25.27-1-225732	55	2	2	0	0	0	710	1	1	0	0	NA	NA	NA	24	25	167	505	166	150	449	111	0	2	4	0	0.004	0.024
.	19.01.15-23.25.28-1-225733	121	21	21	5	0	4	716	19	19	0	0	NA	NA	NA	51	44	172	515	170	155	446	115	9	66	11	0.052	0.128	0.065
.	19.01.15-23.25.28-1-225734	65	2	2	0	0	0	301	1	1	0	0	NA	NA	NA	18	13	166	494	166	64	189	48	0	3	0	0	0.006	0
.	19.01.15-23.25.31-1-225735	98	6	6	2	0	2	702	5	5	0	0	NA	NA	NA	30	20	166	501	166	145	443	114	1	17	2	0.006	0.034	0.012
.	19.01.15-23.25.32-1-225736	121	8	8	2	0	1	722	7	7	0	0	NA	NA	NA	38	41	173	514	167	152	458	112	9	28	3	0.052	0.054	0.018
.	19.01.15-23.25.38-1-225738	124	18	18	3	0	1	715	16	16	0	0	NA	NA	NA	42	39	173	507	172	155	444	116	1	48	10	0.006	0.095	0.058
.	19.01.15-23.25.39-1-225739	33	1	1	1	0	1	0	0	0	0	0	NA	NA	NA	7	11	164	495	165	0	0	0	0	1	0	0	0.002	0
.	19.01.15-23.25.39-1-225740	87	3	3	2	0	2	705	2	2	0	0	NA	NA	NA	32	29	170	504	168	149	440	116	0	11	3	0	0.022	0.018
.	19.01.15-23.25.41-1-225744	178	19	19	10	0	9	721	15	15	0	0	NA	NA	NA	64	46	171	519	169	150	456	115	16	39	29	0.094	0.075	0.172
.	19.01.15-23.25.42-1-225745	123	11	11	3	0	2	724	8	8	0	0	NA	NA	NA	38	42	173	509	173	155	449	120	19	7	5	0.11	0.014	0.029
.	19.01.15-23.25.45-1-225746	62	2	2	1	0	1	714	1	1	0	0	NA	NA	NA	22	25	167	506	165	147	452	115	0	6	4	0	0.012	0.024
.	19.01.15-23.25.49-1-225751	64	2	2	1	0	1	448	1	1	0	0	NA	NA	NA	14	18	169	497	165	101	271	76	2	0	1	0.012	0	0.006
.	19.01.15-23.25.56-1-225774	146	25	25	6	0	5	729	24	24	0	0	NA	NA	NA	51	51	174	512	178	155	449	125	25	56	20	0.144	0.109	0.112
.	19.01.15-23.25.59-1-225776	36	1	1	0	0	0	0	0	0	0	0	NA	NA	NA	12	8	164	493	164	0	0	0	0	0	1	0	0	0.006
.	19.01.15-23.26.01-1-225777	67	2	2	0	0	0	708	1	1	0	0	NA	NA	NA	27	24	170	500	167	154	438	116	4	2	0	0.024	0.004	0
.	19.01.15-23.26.01-1-225778	33	1	1	1	0	1	0	0	0	0	0	NA	NA	NA	9	4	163	491	163	0	0	0	0	0	1	0	0	0.006
.	19.01.15-23.26.03-1-225781	60	2	2	0	0	0	199	0	0	0	0	NA	NA	NA	23	20	166	498	169	37	128	34	3	4	0	0.018	0.008	0
.	19.01.15-23.26.04-1-225783	122	13	13	5	0	2	722	10	10	0	0	NA	NA	NA	27	38	171	515	165	153	457	112	14	49	4	0.082	0.095	0.024
.	19.01.15-23.26.06-1-225785	60	2	2	0	0	0	707	1	1	0	0	NA	NA	NA	24	17	168	497	165	148	445	114	2	6	0	0.012	0.012	0
.	19.01.15-23.26.08-1-225786	121	9	9	3	0	2	722	7	7	0	0	NA	NA	NA	42	40	174	511	168	158	451	113	12	31	15	0.069	0.061	0.089
.	19.01.15-23.26.12-1-225787	61	3	3	1	0	1	150	2	2	0	0	NA	NA	NA	14	13	165	495	166	33	91	26	0	8	1	0	0.016	0.006
.	19.01.15-23.26.13-1-225788	120	16	16	2	0	2	717	14	14	0	0	NA	NA	NA	33	32	170	508	167	154	447	116	13	59	5	0.076	0.116	0.03
.	19.01.15-23.26.15-1-225789	67	2	2	0	0	0	502	1	1	0	0	NA	NA	NA	24	22	167	502	166	101	326	75	5	0	1	0.03	0	0.006
.	19.01.15-23.26.18-1-225790	129	13	13	3	0	3	727	11	11	0	0	NA	NA	NA	48	52	170	518	177	151	454	122	1	29	13	0.006	0.056	0.073
.	19.01.15-23.26.21-1-225791	94	6	6	2	0	1	705	5	5	0	0	NA	NA	NA	33	20	169	497	167	152	442	111	9	3	5	0.053	0.006	0.03
.	19.01.15-23.26.22-1-225792	92	5	5	0	0	0	718	4	4	0	0	NA	NA	NA	30	33	169	506	171	149	450	119	5	10	2	0.03	0.02	0.012
.	19.01.15-23.26.29-1-225794	31	1	1	0	0	0	0	0	0	0	0	NA	NA	NA	9	6	163	491	165	0	0	0	0	1	0	0	0.002	0
.	19.01.15-23.26.32-1-225795	143	27	27	11	0	6	740	24	24	0	0	NA	NA	NA	50	63	179	525	172	160	463	117	33	62	16	0.184	0.118	0.093
.	19.01.15-23.26.33-1-225796	122	10	10	2	0	2	717	7	7	0	0	NA	NA	NA	25	30	171	503	169	153	448	116	9	23	1	0.053	0.046	0.006
.	19.01.15-23.26.34-1-225797	117	12	12	4	0	2	719	10	10	0	0	NA	NA	NA	40	36	169	511	169	152	452	115	42	27	1	0.249	0.053	0.006
.	19.01.15-23.26.43-1-225807	130	4	4	1	0	1	723	3	3	0	0	NA	NA	NA	45	39	170	517	165	152	460	111	0	14	4	0	0.027	0.024
.	19.01.15-23.26.47-1-225810	35	1	1	0	0	0	0	0	0	0	0	NA	NA	NA	3	6	167	490	162	0	0	0	0	1	0	0	0.002	0
.	19.01.15-23.26.47-1-225811	117	10	10	0	0	0	730	7	7	0	0	NA	NA	NA	36	39	171	513	168	152	460	118	0	23	3	0	0.045	0.018
.	19.01.15-23.26.49-1-225814	87	4	4	0	0	0	712	3	3	0	0	NA	NA	NA	33	29	170	502	170	152	443	117	17	15	0	0.1	0.03	0
.	19.01.15-23.26.49-1-225816	58	3	3	1	0	1	702	2	2	0	0	NA	NA	NA	28	19	165	502	165	147	442	113	3	7	0	0.018	0.014	0
.	19.01.15-23.26.51-1-225819	96	7	7	5	0	4	707	6	6	0	0	NA	NA	NA	42	29	168	505	169	147	446	114	8	22	4	0.048	0.044	0.024
.	19.01.15-23.27.03-1-225847	90	6	6	1	0	1	706	5	5	0	0	NA	NA	NA	40	31	169	507	168	149	442	115	3	31	0	0.018	0.061	0
.	19.01.15-23.27.04-1-225849	173	13	13	1	0	1	735	12	12	0	0	NA	NA	NA	51	51	173	516	175	154	460	121	4	36	2	0.023	0.07	0.011
.	19.01.15-23.27.04-1-225850	144	12	12	4	0	3	727	11	11	0	0	NA	NA	NA	40	40	171	509	173	151	454	122	17	29	13	0.099	0.057	0.075
.	19.01.15-23.27.05-1-225855	89	6	6	1	0	1	717	5	5	0	0	NA	NA	NA	39	31	168	508	168	149	451	117	0	18	7	0	0.035	0.042
.	19.01.15-23.27.16-1-225856	57	2	2	1	0	1	694	1	1	0	0	NA	NA	NA	25	14	166	496	165	147	434	113	2	0	4	0.012	0	0.024
.	19.01.15-23.27.16-1-225857	34	1	1	0	0	0	0	0	0	0	0	NA	NA	NA	13	7	166	491	163	0	0	0	0	0	1	0	0	0.006
.	19.01.15-23.27.19-1-225858	87	6	6	1	0	1	714	5	5	0	0	NA	NA	NA	24	27	170	506	164	152	449	113	5	15	3	0.029	0.03	0.018
.	19.01.15-23.27.20-1-225859	121	9	9	4	0	3	715	8	8	0	0	NA	NA	NA	37	26	166	503	170	148	451	116	3	19	9	0.018	0.038	0.053
.	19.01.15-23.27.27-1-225860	35	1	1	0	0	0	0	0	0	0	0	NA	NA	NA	18	9	164	493	165	0	0	0	0	0	0	0	0	0
.	19.01.15-23.27.29-1-225861	151	31	31	10	0	8	737	25	25	0	0	NA	NA	NA	52	62	178	522	175	160	455	122	65	49	13	0.365	0.094	0.074
.	19.01.15-23.27.31-1-225862	118	6	6	3	0	2	715	5	5	0	0	NA	NA	NA	35	31	168	509	167	152	451	112	11	13	10	0.065	0.026	0.06
.	19.01.15-23.27.34-1-225863	57	2	2	0	0	0	706	1	1	0	0	NA	NA	NA	22	20	165	502	166	144	446	116	0	2	0	0	0.004	0
.	19.01.15-23.27.38-1-225865	59	2	2	0	0	0	703	0	0	0	0	NA	NA	NA	16	18	166	499	166	149	441	113	9	3	0	0.054	0.006	0
.	19.01.15-23.27.39-1-225866	116	7	7	3	0	1	711	6	6	0	0	NA	NA	NA	44	29	169	506	167	150	448	113	21	10	3	0.124	0.02	0.018
.	19.01.15-23.27.41-1-225870	38	1	1	1	0	1	0	0	0	0	0	NA	NA	NA	17	13	164	497	165	0	0	0	0	0	2	0	0	0.012
.	19.01.15-23.27.45-1-225871	110	10	10	2	0	1	712	9	9	0	0	NA	NA	NA	55	37	169	509	172	149	446	117	3	33	7	0.018	0.065	0.041
.	19.01.15-23.27.45-1-225872	92	3	3	1	0	1	709	2	2	0	0	NA	NA	NA	33	25	172	501	165	155	442	112	5	8	0	0.029	0.016	0
.	19.01.15-23.27.47-1-225875	96	5	5	1	0	1	721	4	4	0	0	NA	NA	NA	32	35	172	506	170	154	449	118	8	4	0	0.047	0.008	0
.	19.01.15-23.28.01-1-225901	66	4	4	0	0	0	708	3	3	0	0	NA	NA	NA	17	18	169	495	167	150	441	117	0	9	1	0	0.018	0.006
.	19.01.15-23.28.07-1-225907	65	4	4	1	0	1	707	3	3	0	0	NA	NA	NA	25	23	169	499	168	151	441	115	6	3	0	0.036	0.006	0
.	19.01.15-23.28.20-1-225908	91	3	3	0	0	0	705	2	2	0	0	NA	NA	NA	23	21	165	502	167	145	445	115	1	5	0	0.006	0.01	0
.	19.01.15-23.28.21-1-225909	59	3	3	0	0	0	714	1	1	0	0	NA	NA	NA	28	32	173	501	171	152	443	119	0	4	3	0	0.008	0.018
.	19.01.15-23.28.21-1-225910	122	17	17	6	0	4	731	15	15	0	0	NA	NA	NA	43	50	171	517	175	152	457	122	11	56	8	0.064	0.108	0.046
.	19.01.15-23.28.23-1-225911	32	1	1	0	0	0	0	0	0	0	0	NA	NA	NA	9	6	163	493	163	0	0	0	0	0	0	0	0	0
.	19.01.15-23.28.23-1-225912	62	6	6	1	0	1	708	5	5	0	0	NA	NA	NA	24	28	171	505	165	149	444	115	6	13	1	0.035	0.026	0.006
.	19.01.15-23.28.25-1-225913	32	1	1	0	0	0	0	0	0	0	0	NA	NA	NA	5	9	167	492	163	0	0	0	1	0	0	0.006	0	0
.	19.01.15-23.28.25-1-225914	176	11	11	4	0	2	718	9	9	0	0	NA	NA	NA	53	41	171	511	172	148	452	118	15	40	8	0.088	0.078	0.047
.	19.01.15-23.28.26-1-225915	118	7	7	3	0	2	722	5	5	0	0	NA	NA	NA	38	38	170	511	170	152	453	117	14	21	0	0.082	0.041	0
.	19.01.15-23.28.27-1-225916	94	6	6	2	0	2	715	5	5	0	0	NA	NA	NA	28	29	168	509	165	149	453	113	2	18	3	0.012	0.035	0.018
.	19.01.15-23.28.36-1-225921	124	12	12	1	0	1	722	11	11	0	0	NA	NA	NA	52	41	170	511	173	150	451	121	18	35	11	0.106	0.068	0.064
.	19.01.15-23.28.37-1-225922	94	4	4	1	0	1	718	3	3	0	0	NA	NA	NA	33	33	165	509	172	147	453	118	2	4	0	0.012	0.008	0
.	19.01.15-23.28.43-1-225926	94	6	6	1	0	1	727	5	5	0	0	NA	NA	NA	34	42	173	514	168	155	457	115	0	23	7	0	0.045	0.042
.	19.01.15-23.28.44-1-225927	115	11	11	1	0	0	723	9	9	0	0	NA	NA	NA	40	36	171	514	164	154	455	114	12	8	7	0.07	0.016	0.043
.	19.01.15-23.28.59-1-225960	68	9	9	2	0	1	712	6	6	0	0	NA	NA	NA	21	23	166	501	169	148	447	117	0	36	1	0	0.072	0.006
.	19.01.15-23.28.59-1-225961	91	8	8	3	0	3	703	6	6	0	0	NA	NA	NA	19	17	165	497	168	150	438	115	0	15	8	0	0.03	0.048
.	19.01.15-23.29.01-1-225962	93	9	9	3	0	3	705	8	8	0	0	NA	NA	NA	24	24	168	502	167	148	444	113	2	10	10	0.012	0.02	0.06
.	19.01.15-23.29.03-1-225965	94	5	5	1	0	1	717	4	4	0	0	NA	NA	NA	32	33	169	510	167	151	451	115	8	6	0	0.047	0.012	0
.	19.01.15-23.29.04-1-225967	88	5	5	1	0	1	714	3	3	0	0	NA	NA	NA	29	29	169	501	172	148	447	119	3	10	1	0.018	0.02	0.006
.	19.01.15-23.29.06-1-225972	34	1	1	0	0	0	0	0	0	0	0	NA	NA	NA	10	8	164	493	164	0	0	0	0	0	0	0	0	0
.	19.01.15-23.29.07-1-225973	120	6	6	0	0	0	724	4	4	0	0	NA	NA	NA	37	48	174	513	174	155	451	118	2	10	4	0.011	0.019	0.023
.	19.01.15-23.29.11-1-225974	152	12	12	3	0	2	725	11	11	0	0	NA	NA	NA	44	47	174	513	173	152	456	117	7	25	11	0.04	0.049	0.064
.	19.01.15-23.29.15-1-225975	122	12	12	5	0	2	712	10	10	0	0	NA	NA	NA	46	35	171	508	169	147	448	117	36	18	13	0.211	0.035	0.077
.	19.01.15-23.29.20-1-225977	31	1	1	0	0	0	0	0	0	0	0	NA	NA	NA	7	6	164	493	162	0	0	0	0	3	0	0	0.006	0
.	19.01.15-23.29.22-1-225978	240	15	15	2	0	1	750	14	14	0	0	NA	NA	NA	69	71	179	530	175	160	468	122	8	52	12	0.045	0.098	0.069
.	19.01.15-23.29.22-1-225979	154	8	8	4	0	3	733	7	7	0	0	NA	NA	NA	43	46	174	514	171	154	459	120	4	16	13	0.023	0.031	0.076
.	19.01.15-23.29.22-1-225980	123	5	5	0	0	0	730	4	4	0	0	NA	NA	NA	33	45	171	514	173	151	460	119	7	5	5	0.041	0.01	0.029
.	19.01.15-23.29.22-1-225981	112	6	6	1	0	1	702	5	5	0	0	NA	NA	NA	36	25	165	504	169	145	444	113	0	15	5	0	0.03	0.03
.	19.01.15-23.29.24-1-225982	121	13	13	6	0	3	728	11	11	0	0	NA	NA	NA	45	47	175	513	172	155	455	118	23	44	3	0.131	0.086	0.017
.	19.01.15-23.29.36-1-225983	86	3	3	1	0	1	721	2	2	0	0	NA	NA	NA	19	37	174	511	165	153	455	113	6	3	0	0.034	0.006	0
.	19.01.15-23.29.47-1-225989	171	12	12	6	0	4	742	11	11	0	0	NA	NA	NA	52	56	171	524	174	154	466	122	21	18	23	0.123	0.034	0.132
.	19.01.15-23.29.50-1-225993	175	13	13	5	0	4	739	12	12	0	0	NA	NA	NA	66	60	169	533	171	151	471	117	25	22	17	0.148	0.041	0.099
.	19.01.15-23.29.51-1-225995	88	5	5	1	0	1	699	4	4	0	0	NA	NA	NA	25	25	167	503	168	149	438	112	0	3	13	0	0.006	0.077
.	19.01.15-23.29.52-1-225997	116	10	10	4	0	3	716	9	9	0	0	NA	NA	NA	37	26	171	502	166	151	448	117	2	31	1	0.012	0.062	0.006
.	19.01.15-23.29.53-1-226014	65	5	5	1	0	1	699	4	4	0	0	NA	NA	NA	28	13	168	495	163	150	441	108	0	10	0	0	0.02	0
.	19.01.15-23.29.54-1-226016	89	4	4	0	0	0	716	3	3	0	0	NA	NA	NA	36	35	172	509	167	152	451	113	17	2	0	0.099	0.004	0
.	19.01.15-23.30.00-1-226020	90	6	6	1	0	1	715	4	4	0	0	NA	NA	NA	30	34	171	505	171	153	446	116	7	19	0	0.041	0.038	0
.	19.01.15-23.30.01-1-226021	95	4	4	1	0	0	716	3	3	0	0	NA	NA	NA	32	34	166	515	166	147	455	114	3	14	2	0.018	0.027	0.012
.	19.01.15-23.30.10-1-226031	92	5	5	2	0	1	713	4	4	0	0	NA	NA	NA	31	33	171	504	171	153	444	116	10	2	0	0.058	0.004	0
.	19.01.15-23.30.11-1-226032	111	4	4	1	0	1	709	3	3	0	0	NA	NA	NA	34	31	170	506	168	150	447	112	0	9	1	0	0.018	0.006
.	19.01.15-23.30.12-1-226033	124	13	13	4	0	2	728	12	12	0	0	NA	NA	NA	37	47	169	516	175	151	454	123	8	22	6	0.047	0.043	0.034
.	19.01.15-23.30.13-1-226034	62	4	4	1	0	1	707	3	3	0	0	NA	NA	NA	17	19	167	497	168	151	441	115	3	9	0	0.018	0.018	0
.	19.01.15-23.30.14-1-226035	118	14	14	4	0	2	724	12	12	0	0	NA	NA	NA	37	42	173	509	173	155	448	121	19	37	6	0.11	0.073	0.035
.	19.01.15-23.30.19-1-226036	60	3	3	1	0	1	710	2	2	0	0	NA	NA	NA	22	28	171	504	166	151	444	115	0	5	0	0	0.01	0
.	19.01.15-23.30.19-1-226037	121	7	7	2	0	2	732	6	6	0	0	NA	NA	NA	50	49	175	517	170	158	458	116	10	7	11	0.057	0.014	0.065
.	19.01.15-23.30.20-1-226038	91	8	8	3	0	2	711	6	6	0	0	NA	NA	NA	42	35	167	507	174	149	444	118	15	19	0	0.09	0.037	0
.	19.01.15-23.30.29-1-226039	90	6	6	2	0	2	721	5	5	0	0	NA	NA	NA	26	39	171	510	171	151	454	116	5	9	7	0.029	0.018	0.041
.	19.01.15-23.30.29-1-226040	89	3	3	0	0	0	716	2	2	0	0	NA	NA	NA	32	38	168	511	172	147	451	118	0	20	0	0	0.039	0
.	19.01.15-23.30.30-1-226041	122	10	10	5	0	2	710	9	9	0	0	NA	NA	NA	36	27	167	506	167	150	448	112	11	37	14	0.066	0.073	0.084
.	19.01.15-23.30.34-1-226042	61	4	4	2	0	1	711	3	3	0	0	NA	NA	NA	28	32	170	506	169	150	445	116	2	9	0	0.012	0.018	0
.	19.01.15-23.30.39-1-226048	120	9	9	1	0	1	712	8	8	0	0	NA	NA	NA	45	38	167	512	172	146	452	114	8	21	2	0.048	0.041	0.012
.	19.01.15-23.30.40-1-226052	86	4	4	0	0	0	719	3	3	0	0	NA	NA	NA	36	32	167	513	165	150	458	111	0	19	0	0	0.037	0
.	19.01.15-23.30.42-1-226053	90	6	6	1	0	0	721	4	4	0	0	NA	NA	NA	29	34	168	514	165	148	459	114	2	3	8	0.012	0.006	0.048
.	19.01.15-23.30.44-1-226054	32	1	1	0	0	0	0	0	0	0	0	NA	NA	NA	8	10	163	496	164	0	0	0	0	2	0	0	0.004	0
.	19.01.15-23.30.46-1-226056	93	11	11	3	0	3	713	10	10	0	0	NA	NA	NA	28	32	171	507	167	150	448	115	20	38	1	0.117	0.075	0.006
.	19.01.15-23.30.48-1-226059	94	7	7	3	0	2	715	6	6	0	0	NA	NA	NA	32	34	175	501	171	158	441	116	10	26	0	0.057	0.052	0
.	19.01.15-23.30.49-1-226061	64	5	5	1	0	1	706	4	4	0	0	NA	NA	NA	24	22	168	498	169	148	441	117	0	11	9	0	0.022	0.053
.	19.01.15-23.30.51-1-226064	62	4	4	0	0	0	713	3	3	0	0	NA	NA	NA	25	32	166	507	172	148	446	119	3	5	6	0.018	0.01	0.035
.	19.01.15-23.30.57-1-226086	35	1	1	0	0	0	0	0	0	0	0	NA	NA	NA	11	10	166	493	164	0	0	0	0	0	0	0	0	0
.	19.01.15-23.30.57-1-226087	118	7	7	0	0	0	721	5	5	0	0	NA	NA	NA	28	32	166	509	170	146	456	119	0	16	0	0	0.031	0
.	19.01.15-23.31.00-1-226092	64	3	3	0	0	0	700	2	2	0	0	NA	NA	NA	28	23	167	505	164	147	443	110	3	5	0	0.018	0.01	0
.	19.01.15-23.31.00-1-226093	64	3	3	0	0	0	699	2	2	0	0	NA	NA	NA	24	18	165	502	164	146	443	110	3	4	3	0.018	0.008	0.018
.	19.01.15-23.31.03-1-226096	125	10	10	3	0	3	723	8	8	0	0	NA	NA	NA	42	39	172	509	171	156	449	118	22	21	2	0.128	0.041	0.012
.	19.01.15-23.31.07-1-226119	177	16	16	7	0	5	732	15	15	0	0	NA	NA	NA	60	56	172	517	180	151	455	126	23	65	2	0.134	0.126	0.011
.	19.01.15-23.31.10-1-226143	92	6	6	4	0	4	703	4	4	0	0	NA	NA	NA	31	27	167	506	167	150	442	111	0	21	1	0	0.042	0.006
.	19.01.15-23.31.12-1-226144	93	11	11	4	0	2	709	10	10	0	0	NA	NA	NA	23	23	165	505	166	149	447	113	10	20	2	0.061	0.04	0.012
.	19.01.15-23.31.15-1-226145	35	1	1	0	0	0	0	0	0	0	0	NA	NA	NA	9	11	165	497	162	0	0	0	0	0	0	0	0	0
.	19.01.15-23.31.16-1-226146	140	16	16	4	0	3	715	15	15	0	0	NA	NA	NA	50	36	172	506	171	155	442	118	20	40	9	0.116	0.079	0.053
.	19.01.15-23.31.16-1-226147	117	8	8	0	0	0	740	6	6	0	0	NA	NA	NA	36	58	174	524	173	151	468	121	15	17	2	0.086	0.032	0.012
.	19.01.15-23.31.17-1-226148	142	8	8	2	0	2	718	5	5	0	0	NA	NA	NA	48	35	169	511	168	148	453	117	0	18	4	0	0.035	0.024
.	19.01.15-23.31.17-1-226149	113	6	6	1	0	1	720	5	5	0	0	NA	NA	NA	29	32	171	507	167	152	451	117	0	25	2	0	0.049	0.012
.	19.01.15-23.31.29-1-226151	113	12	12	5	0	4	710	10	10	0	0	NA	NA	NA	42	32	168	513	164	146	451	113	4	30	4	0.024	0.058	0.024
.	19.01.15-23.31.29-1-226152	122	11	11	4	0	3	730	10	10	0	0	NA	NA	NA	39	47	174	517	169	157	457	116	9	17	4	0.052	0.033	0.024
.	19.01.15-23.31.37-1-226153	34	1	1	0	0	0	0	0	0	0	0	NA	NA	NA	11	8	166	493	162	0	0	0	0	2	0	0	0.004	0
.	19.01.15-23.31.39-1-226157	35	1	1	0	0	0	0	0	0	0	0	NA	NA	NA	6	7	164	494	162	0	0	0	0	0	0	0	0	0
.	19.01.15-23.31.40-1-226158	34	1	1	0	0	0	0	0	0	0	0	NA	NA	NA	10	10	164	496	163	0	0	0	0	0	0	0	0	0
.	19.01.15-23.31.40-1-226159	126	6	6	3	0	3	720	5	5	0	0	NA	NA	NA	42	44	172	510	175	147	454	119	3	14	2	0.017	0.027	0.011
.	19.01.15-23.31.41-1-226160	114	13	13	2	0	0	721	12	12	0	0	NA	NA	NA	27	37	170	509	171	147	455	119	32	28	3	0.188	0.055	0.018
.	19.01.15-23.31.42-1-226161	87	3	3	1	0	1	712	2	2	0	0	NA	NA	NA	25	27	167	506	167	147	450	115	3	4	4	0.018	0.008	0.024
.	19.01.15-23.31.43-1-226162	118	12	12	1	0	1	714	10	10	0	0	NA	NA	NA	28	31	171	508	165	154	447	113	6	29	5	0.035	0.057	0.03
.	19.01.15-23.31.45-1-226164	30	1	1	1	0	1	0	0	0	0	0	NA	NA	NA	11	5	164	492	162	0	0	0	0	2	0	0	0.004	0
.	19.01.15-23.31.50-1-226170	89	4	4	4	0	3	709	3	3	0	0	NA	NA	NA	33	30	165	506	172	144	446	119	0	6	9	0	0.012	0.052
.	19.01.15-23.31.54-1-226190	38	1	1	0	0	0	0	0	0	0	0	NA	NA	NA	6	10	167	493	163	0	0	0	2	0	0	0.012	0	0
.	19.01.15-23.31.58-1-226194	181	20	20	3	0	2	738	19	19	0	0	NA	NA	NA	48	56	173	523	173	155	461	122	14	60	8	0.081	0.115	0.046
.	19.01.15-23.31.59-1-226195	86	5	5	1	0	1	723	4	4	0	0	NA	NA	NA	33	45	176	513	169	153	453	117	8	3	2	0.045	0.006	0.012
.	19.01.15-23.31.59-1-226196	92	9	9	3	0	3	702	7	7	0	0	NA	NA	NA	31	25	166	507	165	148	443	111	0	26	5	0	0.051	0.03
.	19.01.15-23.32.01-1-226197	94	19	19	5	0	3	708	17	17	0	0	NA	NA	NA	36	29	171	504	167	153	442	113	30	36	9	0.175	0.071	0.054
.	19.01.15-23.32.01-1-226198	148	12	12	1	0	1	728	11	11	0	0	NA	NA	NA	39	45	170	516	172	151	460	117	10	33	11	0.059	0.064	0.064
.	19.01.15-23.32.10-1-226203	87	8	8	4	0	3	700	7	7	0	0	NA	NA	NA	28	22	166	501	168	142	443	115	22	23	0	0.133	0.046	0
.	19.01.15-23.32.11-1-226204	64	5	5	0	0	0	717	4	4	0	0	NA	NA	NA	26	32	173	504	168	157	444	116	0	14	1	0	0.028	0.006
.	19.01.15-23.32.17-1-226205	30	1	1	0	0	0	0	0	0	0	0	NA	NA	NA	2	8	167	492	162	0	0	0	0	0	0	0	0	0
.	19.01.15-23.32.17-1-226206	232	35	35	10	0	9	756	33	33	0	0	NA	NA	NA	61	81	179	541	174	158	479	119	41	105	7	0.229	0.194	0.04
.	19.01.15-23.32.19-1-226207	33	1	1	0	0	0	0	0	0	0	0	NA	NA	NA	9	6	164	490	165	0	0	0	0	0	0	0	0	0
.	19.01.15-23.32.20-1-226208	117	16	16	4	0	4	722	13	13	0	0	NA	NA	NA	43	40	170	512	171	151	452	119	8	36	14	0.047	0.07	0.082
.	19.01.15-23.32.21-1-226209	34	1	1	1	0	1	0	0	0	0	0	NA	NA	NA	9	6	164	492	163	0	0	0	0	2	0	0	0.004	0
.	19.01.15-23.32.23-1-226210	58	2	2	1	0	1	697	1	1	0	0	NA	NA	NA	34	20	163	503	167	142	439	116	0	6	2	0	0.012	0.012
.	19.01.15-23.32.29-1-226211	152	12	12	5	0	3	733	11	11	0	0	NA	NA	NA	40	48	173	511	177	156	455	122	14	25	9	0.081	0.049	0.051
.	19.01.15-23.32.31-1-226212	147	11	11	3	0	3	719	8	8	0	0	NA	NA	NA	47	41	171	513	170	150	451	118	5	53	5	0.029	0.103	0.029
.	19.01.15-23.32.32-1-226213	175	15	15	5	0	4	729	13	13	0	0	NA	NA	NA	65	55	175	518	175	155	451	123	10	34	12	0.057	0.066	0.069
.	19.01.15-23.32.38-1-226215	125	4	4	2	0	2	721	3	3	0	0	NA	NA	NA	30	38	169	511	171	152	452	117	4	0	6	0.024	0	0.035
.	19.01.15-23.32.38-1-226216	60	2	2	0	0	0	704	1	1	0	0	NA	NA	NA	28	27	169	506	165	149	440	115	0	5	0	0	0.01	0
.	19.01.15-23.32.42-1-226220	126	11	11	2	0	2	712	8	8	0	0	NA	NA	NA	33	26	167	506	166	150	447	115	9	20	20	0.054	0.04	0.12
.	19.01.15-23.32.52-1-226244	63	2	2	1	0	1	397	1	1	0	0	NA	NA	NA	17	15	165	497	166	83	243	71	0	0	4	0	0	0.024
.	19.01.15-23.33.10-1-226261	65	3	3	0	0	0	706	2	2	0	0	NA	NA	NA	22	19	168	500	164	148	445	113	0	10	0	0	0.02	0
.	19.01.15-23.33.11-1-226262	87	4	4	1	0	1	712	3	3	0	0	NA	NA	NA	33	29	168	505	169	148	447	117	8	3	7	0.048	0.006	0.041
.	19.01.15-23.33.13-1-226263	124	5	5	3	0	2	721	4	4	0	0	NA	NA	NA	54	43	171	518	167	151	457	113	6	21	4	0.035	0.041	0.024
.	19.01.15-23.33.17-1-226264	128	13	13	3	0	2	726	11	11	0	0	NA	NA	NA	48	49	170	517	175	150	457	119	16	16	10	0.094	0.031	0.057
.	19.01.15-23.33.21-1-226265	185	15	15	3	0	3	735	14	14	0	0	NA	NA	NA	45	50	178	513	172	161	455	119	10	49	17	0.056	0.096	0.099
.	19.01.15-23.33.22-1-226266	64	7	7	1	0	1	700	6	6	0	0	NA	NA	NA	35	25	171	497	170	152	436	112	1	11	0	0.006	0.022	0
.	19.01.15-23.33.23-1-226267	91	6	6	2	0	2	733	5	5	0	0	NA	NA	NA	28	47	174	514	172	156	458	119	11	16	0	0.063	0.031	0
.	19.01.15-23.33.24-1-226268	92	4	4	3	0	2	710	3	3	0	0	NA	NA	NA	37	30	171	504	168	150	445	115	0	21	0	0	0.042	0
.	19.01.15-23.33.27-1-226269	97	12	12	4	0	4	716	10	10	0	0	NA	NA	NA	24	31	173	505	166	154	446	116	10	35	9	0.058	0.069	0.054
.	19.01.15-23.33.28-1-226270	94	9	9	3	0	3	722	8	8	0	0	NA	NA	NA	41	38	176	509	166	160	448	114	9	21	1	0.051	0.041	0.006
.	19.01.15-23.33.34-1-226271	111	10	10	3	0	1	703	8	8	0	0	NA	NA	NA	25	24	169	504	164	146	444	113	20	7	1	0.118	0.014	0.006
.	19.01.15-23.33.47-1-226277	33	1	1	0	0	0	0	0	0	0	0	NA	NA	NA	7	14	165	500	162	0	0	0	0	0	0	0	0	0
.	19.01.15-23.33.48-1-226279	100	15	15	3	0	2	721	14	14	0	0	NA	NA	NA	32	35	166	509	173	145	458	118	21	57	12	0.127	0.112	0.069
.	19.01.15-23.33.48-1-226280	123	23	23	11	0	8	729	21	21	0	0	NA	NA	NA	39	46	172	519	168	152	462	115	38	46	9	0.221	0.089	0.054
.	19.01.15-23.33.49-1-226282	140	9	9	3	0	3	729	8	8	0	0	NA	NA	NA	38	50	177	517	169	156	457	116	6	20	5	0.034	0.039	0.03
.	19.01.15-23.33.49-1-226283	88	6	6	1	0	1	710	5	5	0	0	NA	NA	NA	22	25	168	506	164	149	452	109	1	12	7	0.006	0.024	0.043
.	19.01.15-23.33.54-1-226305	63	4	4	0	0	0	706	3	3	0	0	NA	NA	NA	28	20	166	499	168	149	442	115	0	7	5	0	0.014	0.03
.	19.01.15-23.33.55-1-226307	90	4	4	0	0	0	700	2	2	0	0	NA	NA	NA	47	30	168	507	168	146	440	114	3	6	0	0.018	0.012	0
.	19.01.15-23.33.58-1-226310	150	11	11	5	0	3	726	10	10	0	0	NA	NA	NA	48	42	175	505	175	153	452	121	20	6	12	0.114	0.012	0.069
.	19.01.15-23.34.03-1-226313	123	13	13	1	0	1	727	10	10	0	0	NA	NA	NA	40	33	167	513	166	150	464	113	17	17	6	0.102	0.033	0.036
.	19.01.15-23.34.08-1-226316	177	17	17	8	0	6	732	16	16	0	0	NA	NA	NA	65	55	173	522	173	149	463	120	10	32	20	0.058	0.061	0.116
.	19.01.15-23.34.12-1-226317	87	5	5	1	0	1	708	4	4	0	0	NA	NA	NA	27	24	169	505	163	147	450	111	0	8	9	0	0.016	0.055
.	19.01.15-23.34.14-1-226318	97	17	17	5	0	3	712	14	14	0	0	NA	NA	NA	42	36	173	510	166	152	447	113	12	50	3	0.069	0.098	0.018
.	19.01.15-23.34.14-1-226319	61	3	3	0	0	0	715	2	2	0	0	NA	NA	NA	21	30	167	509	167	149	452	114	8	4	0	0.048	0.008	0
.	19.01.15-23.34.22-1-226321	98	6	6	1	0	0	717	5	5	0	0	NA	NA	NA	27	32	164	508	173	147	451	119	20	8	2	0.122	0.016	0.012
.	19.01.15-23.34.25-1-226322	83	9	9	4	0	3	698	8	8	0	0	NA	NA	NA	40	22	168	503	164	148	439	111	0	25	0	0	0.05	0
.	19.01.15-23.34.27-1-226323	64	2	2	0	0	0	709	1	1	0	0	NA	NA	NA	20	21	167	502	165	149	447	113	0	3	2	0	0.006	0.012
.	19.01.15-23.34.31-1-226324	65	3	3	0	0	0	704	2	2	0	0	NA	NA	NA	26	24	167	502	168	146	441	117	11	5	0	0.066	0.01	0
.	19.01.15-23.34.31-1-226325	36	1	1	0	0	0	0	0	0	0	0	NA	NA	NA	9	11	165	496	163	0	0	0	0	2	0	0	0.004	0
.	19.01.15-23.34.34-1-226326	63	4	4	0	0	0	304	2	2	0	0	NA	NA	NA	14	23	169	501	166	77	184	43	0	8	2	0	0.016	0.012
.	19.01.15-23.34.34-1-226327	60	2	2	0	0	0	100	1	1	0	0	NA	NA	NA	11	15	166	497	165	28	56	16	5	0	2	0.03	0	0.012
.	19.01.15-23.34.41-1-226331	87	6	6	2	0	2	712	5	5	0	0	NA	NA	NA	36	33	172	502	172	155	442	115	0	21	5	0	0.042	0.029
.	19.01.15-23.34.42-1-226332	93	15	15	7	0	6	718	14	14	0	0	NA	NA	NA	33	37	176	507	167	157	447	114	27	24	7	0.153	0.047	0.042
.	19.01.15-23.34.42-1-226333	64	3	3	0	0	0	712	2	2	0	0	NA	NA	NA	25	28	168	501	172	149	445	118	0	7	0	0	0.014	0
.	19.01.15-23.34.47-1-226336	31	1	1	0	0	0	0	0	0	0	0	NA	NA	NA	12	8	164	493	164	0	0	0	3	0	0	0.018	0	0
.	19.01.15-23.34.48-1-226337	64	2	2	2	0	2	251	1	1	0	0	NA	NA	NA	10	16	166	498	165	55	155	41	0	2	0	0	0.004	0
.	19.01.15-23.34.48-1-226339	93	9	9	6	0	4	707	8	8	0	0	NA	NA	NA	39	30	170	504	169	150	442	115	0	38	3	0	0.075	0.018
.	19.01.15-23.34.48-1-226340	90	7	7	2	0	0	705	6	6	0	0	NA	NA	NA	33	25	167	503	168	149	441	115	15	12	5	0.09	0.024	0.03
.	19.01.15-23.34.49-1-226342	93	5	5	1	0	1	702	4	4	0	0	NA	NA	NA	39	27	166	504	170	147	440	115	9	2	5	0.054	0.004	0.029
.	19.01.15-23.34.49-1-226343	32	1	1	0	0	0	0	0	0	0	0	NA	NA	NA	8	4	163	492	162	0	0	0	2	0	0	0.012	0	0
.	19.01.15-23.34.51-1-226346	65	2	2	0	0	0	300	1	1	0	0	NA	NA	NA	18	17	166	499	165	64	191	45	0	3	0	0	0.006	0
.	19.01.15-23.34.59-1-226368	88	6	6	3	0	3	707	5	5	0	0	NA	NA	NA	37	26	168	505	166	149	448	110	3	6	5	0.018	0.012	0.03
.	19.01.15-23.35.00-1-226369	145	15	15	2	0	2	726	14	14	0	0	NA	NA	NA	52	48	172	519	170	154	454	118	12	52	2	0.07	0.1	0.012
.	19.01.15-23.35.02-1-226375	118	8	8	4	0	3	722	6	6	0	0	NA	NA	NA	43	46	178	510	171	155	453	114	6	43	6	0.034	0.084	0.035
.	19.01.15-23.35.03-1-226376	167	27	27	9	0	6	743	26	26	0	0	NA	NA	NA	49	64	179	522	176	159	462	122	12	72	4	0.067	0.138	0.023
.	19.01.15-23.35.08-1-226381	120	8	8	4	0	3	731	7	7	0	0	NA	NA	NA	31	49	170	521	171	152	462	117	11	19	5	0.065	0.036	0.029
.	19.01.15-23.35.09-1-226382	92	6	6	2	0	2	708	5	5	0	0	NA	NA	NA	32	30	170	503	170	149	445	114	9	7	11	0.053	0.014	0.065
.	19.01.15-23.35.13-1-226386	36	1	1	0	0	0	0	0	0	0	0	NA	NA	NA	14	12	166	496	163	0	0	0	0	0	2	0	0	0.012
.	19.01.15-23.35.16-1-226387	59	3	3	1	0	1	719	2	2	0	0	NA	NA	NA	20	31	166	513	165	151	457	111	0	1	8	0	0.002	0.048
.	19.01.15-23.35.16-1-226388	32	1	1	0	0	0	0	0	0	0	0	NA	NA	NA	5	4	164	491	162	0	0	0	1	0	0	0.006	0	0
.	19.01.15-23.35.17-1-226389	89	3	3	2	0	2	711	2	2	0	0	NA	NA	NA	30	29	166	509	167	146	451	114	10	5	0	0.06	0.01	0
.	19.01.15-23.35.18-1-226390	91	9	9	5	0	5	707	8	8	0	0	NA	NA	NA	34	30	169	504	170	147	446	114	8	14	2	0.047	0.028	0.012
.	19.01.15-23.35.25-1-226391	114	12	12	4	0	3	723	10	10	0	0	NA	NA	NA	27	39	173	512	167	155	453	115	18	26	1	0.104	0.051	0.006
.	19.01.15-23.35.31-1-226392	31	1	1	1	0	1	0	0	0	0	0	NA	NA	NA	14	10	165	493	165	0	0	0	0	1	0	0	0.002	0
.	19.01.15-23.35.32-1-226393	57	2	2	1	0	1	402	1	1	0	0	NA	NA	NA	14	15	166	499	163	94	248	60	0	0	3	0	0	0.018
.	19.01.15-23.35.33-1-226394	63	4	4	2	0	0	717	3	3	0	0	NA	NA	NA	19	30	167	503	173	150	451	116	4	9	3	0.024	0.018	0.017
.	19.01.15-23.35.33-1-226395	94	4	4	1	0	1	715	3	3	0	0	NA	NA	NA	29	35	168	509	171	147	453	115	5	9	0	0.03	0.018	0
.	19.01.15-23.35.33-1-226396	92	19	19	5	0	4	713	18	18	0	0	NA	NA	NA	34	37	168	514	168	151	447	115	1	46	6	0.006	0.089	0.036
.	19.01.15-23.35.33-1-226397	124	8	8	1	0	1	721	7	7	0	0	NA	NA	NA	36	41	172	510	172	151	454	116	18	10	3	0.105	0.02	0.017
.	19.01.15-23.35.41-1-226402	84	6	6	3	0	3	721	5	5	0	0	NA	NA	NA	27	37	169	515	166	153	456	112	9	18	0	0.053	0.035	0
.	19.01.15-23.35.43-1-226403	69	2	2	1	0	1	707	1	1	0	0	NA	NA	NA	27	30	169	507	167	150	445	112	0	5	0	0	0.01	0
.	19.01.15-23.35.43-1-226404	32	1	1	0	0	0	0	0	0	0	0	NA	NA	NA	8	9	164	495	163	0	0	0	0	0	0	0	0	0
.	19.01.15-23.35.46-1-226406	88	10	10	4	0	4	710	8	8	0	0	NA	NA	NA	41	30	167	510	166	146	452	112	13	5	11	0.078	0.01	0.066
.	19.01.15-23.35.49-1-226411	177	8	8	0	0	0	740	7	7	0	0	NA	NA	NA	54	55	174	519	175	156	463	121	0	33	4	0	0.064	0.023
.	19.01.15-23.35.51-1-226413	30	1	1	0	0	0	0	0	0	0	0	NA	NA	NA	5	9	163	492	167	0	0	0	2	0	0	0.012	0	0
.	19.01.15-23.35.53-1-226431	151	10	10	3	0	3	736	7	7	0	0	NA	NA	NA	45	51	170	523	171	150	464	122	8	50	0	0.047	0.096	0
.	19.01.15-23.35.58-1-226436	58	2	2	0	0	0	249	1	1	0	0	NA	NA	NA	21	18	167	499	165	56	148	45	1	2	0	0.006	0.004	0
.	19.01.15-23.35.58-1-226437	33	1	1	0	0	0	0	0	0	0	0	NA	NA	NA	8	6	163	492	164	0	0	0	0	2	0	0	0.004	0
.	19.01.15-23.36.01-1-226438	60	2	2	0	0	0	709	1	1	0	0	NA	NA	NA	21	24	169	502	166	152	443	114	0	5	0	0	0.01	0
.	19.01.15-23.36.02-1-226440	36	1	1	0	0	0	0	0	0	0	0	NA	NA	NA	12	8	164	492	165	0	0	0	0	1	0	0	0.002	0
.	19.01.15-23.36.03-1-226442	139	8	8	2	0	2	710	7	7	0	0	NA	NA	NA	46	36	168	512	169	147	448	115	0	19	8	0	0.037	0.047
.	19.01.15-23.36.04-1-226445	145	20	20	6	0	2	728	19	19	0	0	NA	NA	NA	46	49	171	522	169	153	461	114	29	45	18	0.17	0.086	0.107
.	19.01.15-23.36.05-1-226446	95	8	8	1	0	1	700	5	5	0	0	NA	NA	NA	43	22	167	503	165	147	443	110	11	11	12	0.066	0.022	0.073
.	19.01.15-23.36.08-1-226447	168	15	15	6	0	4	726	12	12	0	0	NA	NA	NA	63	50	173	523	167	150	463	113	16	51	14	0.092	0.098	0.084
.	19.01.15-23.36.08-1-226448	91	8	8	2	0	2	715	6	6	0	0	NA	NA	NA	27	32	167	511	167	148	452	115	14	3	7	0.084	0.006	0.042
.	19.01.15-23.36.17-1-226449	150	17	17	7	0	4	728	16	16	0	0	NA	NA	NA	43	47	174	515	171	156	452	120	14	40	12	0.08	0.078	0.07
.	19.01.15-23.36.17-1-226450	91	14	14	4	0	3	713	12	12	0	0	NA	NA	NA	36	40	168	510	175	148	444	121	0	30	13	0	0.059	0.074
.	19.01.15-23.36.23-1-226452	68	3	3	0	0	0	550	1	1	0	0	NA	NA	NA	18	21	168	500	166	118	351	81	0	3	3	0	0.006	0.018
.	19.01.15-23.36.28-1-226453	87	5	5	1	0	0	725	4	4	0	0	NA	NA	NA	25	39	171	507	174	152	451	122	3	17	0	0.018	0.034	0
.	19.01.15-23.36.29-1-226454	186	13	13	2	0	0	730	10	10	0	0	NA	NA	NA	69	53	170	524	172	152	459	119	9	46	19	0.053	0.088	0.11
.	19.01.15-23.36.32-1-226455	89	4	4	1	0	1	714	3	3	0	0	NA	NA	NA	39	38	171	513	167	152	450	112	0	7	4	0	0.014	0.024
.	19.01.15-23.36.39-1-226462	124	23	23	4	0	2	725	22	22	0	0	NA	NA	NA	43	43	174	509	173	157	450	118	45	47	15	0.259	0.092	0.087
.	19.01.15-23.36.44-1-226466	89	6	6	3	0	2	710	5	5	0	0	NA	NA	NA	30	31	169	510	165	149	449	112	5	24	0	0.03	0.047	0
.	19.01.15-23.36.50-1-226472	172	9	9	3	0	2	722	8	8	0	0	NA	NA	NA	47	38	169	512	170	148	455	119	10	15	6	0.059	0.029	0.035
.	19.01.15-23.36.52-1-226492	62	6	6	1	0	1	711	5	5	0	0	NA	NA	NA	29	31	173	505	166	150	448	113	7	2	2	0.04	0.004	0.012
.	19.01.15-23.36.58-1-226497	61	2	2	1	0	1	252	1	1	0	0	NA	NA	NA	14	15	165	497	166	52	160	40	0	1	0	0	0.002	0
.	19.01.15-23.37.00-1-226498	144	20	20	5	0	5	712	18	18	0	0	NA	NA	NA	35	32	167	507	171	148	447	117	27	56	15	0.162	0.11	0.088
.	19.01.15-23.37.12-1-226510	122	10	10	4	0	3	717	9	9	0	0	NA	NA	NA	37	41	167	511	176	147	448	122	16	29	1	0.096	0.057	0.006
.	19.01.15-23.37.21-1-226511	62	2	2	0	0	0	302	1	1	0	0	NA	NA	NA	19	15	168	497	163	61	198	43	0	8	0	0	0.016	0
.	19.01.15-23.37.22-1-226512	88	16	16	10	0	6	708	14	14	0	0	NA	NA	NA	32	29	171	502	169	152	439	117	12	69	4	0.07	0.137	0.024
.	19.01.15-23.37.22-1-226513	62	2	2	1	0	1	706	1	1	0	0	NA	NA	NA	27	24	167	500	170	149	440	117	0	5	0	0	0.01	0
.	19.01.15-23.37.24-1-226514	66	2	2	0	0	0	702	1	1	0	0	NA	NA	NA	29	30	169	506	168	146	441	115	0	3	1	0	0.006	0.006
.	19.01.15-23.37.30-1-226515	207	13	13	7	0	4	749	12	12	0	0	NA	NA	NA	66	65	179	520	179	156	465	128	10	44	5	0.056	0.085	0.028
.	19.01.15-23.37.33-1-226516	85	6	6	2	0	1	722	4	4	0	0	NA	NA	NA	32	40	170	512	171	150	456	116	5	16	1	0.029	0.031	0.006
.	19.01.15-23.37.37-1-226517	87	9	9	2	0	1	713	8	8	0	0	NA	NA	NA	33	33	174	505	167	157	447	109	21	17	10	0.121	0.034	0.06
.	19.01.15-23.37.38-1-226519	92	3	3	1	0	1	715	2	2	0	0	NA	NA	NA	31	36	169	507	173	152	447	116	1	5	0	0.006	0.01	0
.	19.01.15-23.37.40-1-226523	116	8	8	2	0	1	725	6	6	0	0	NA	NA	NA	47	51	176	515	173	153	453	119	16	6	0	0.091	0.012	0
.	19.01.15-23.37.45-1-226524	64	3	3	1	0	0	709	2	2	0	0	NA	NA	NA	26	22	168	501	166	151	443	115	6	5	0	0.036	0.01	0
.	19.01.15-23.37.50-1-226529	61	2	2	1	0	1	701	1	1	0	0	NA	NA	NA	27	23	167	503	166	147	443	111	0	4	1	0	0.008	0.006
.	19.01.15-23.37.52-1-226533	85	5	5	3	0	2	722	4	4	0	0	NA	NA	NA	30	38	171	511	169	152	455	115	8	18	0	0.047	0.035	0
.	19.01.15-23.37.54-1-226552	35	1	1	0	0	0	0	0	0	0	0	NA	NA	NA	13	9	165	495	162	0	0	0	0	0	0	0	0	0
.	19.01.15-23.37.55-1-226553	111	9	9	5	0	5	717	8	8	0	0	NA	NA	NA	36	31	168	508	168	148	453	116	9	18	1	0.054	0.035	0.006
.	19.01.15-23.37.57-1-226556	69	5	5	2	0	1	707	2	2	0	0	NA	NA	NA	17	17	165	499	166	146	446	115	4	13	0	0.024	0.026	0
.	19.01.15-23.38.01-1-226557	122	6	6	3	0	2	722	5	5	0	0	NA	NA	NA	37	43	169	514	173	153	451	118	2	28	1	0.012	0.054	0.006
.	19.01.15-23.38.01-1-226558	95	6	6	3	0	2	714	4	4	0	0	NA	NA	NA	39	32	172	511	162	153	451	110	0	11	2	0	0.022	0.012
.	19.01.15-23.38.01-1-226559	89	6	6	2	0	1	706	5	5	0	0	NA	NA	NA	16	20	167	501	165	149	444	113	10	5	4	0.06	0.01	0.024
.	19.01.15-23.38.02-1-226561	63	5	5	0	0	0	705	4	4	0	0	NA	NA	NA	23	25	172	500	166	150	442	113	0	19	0	0	0.038	0
.	19.01.15-23.38.05-1-226564	94	8	8	0	0	0	713	7	7	0	0	NA	NA	NA	28	31	170	507	167	151	449	113	10	17	1	0.059	0.034	0.006
.	19.01.15-23.38.10-1-226567	124	11	11	1	0	0	725	10	10	0	0	NA	NA	NA	39	43	175	513	168	155	455	115	0	36	13	0	0.07	0.077
.	19.01.15-23.38.13-1-226568	121	8	8	2	0	2	716	5	5	0	0	NA	NA	NA	36	35	173	506	169	155	443	118	13	23	0	0.075	0.045	0
.	19.01.15-23.38.18-1-226569	88	4	4	1	0	1	713	3	3	0	0	NA	NA	NA	25	28	169	507	165	148	452	113	0	10	2	0	0.02	0.012
.	19.01.15-23.38.18-1-226570	142	24	24	6	0	5	727	22	22	0	0	NA	NA	NA	44	50	171	514	178	151	455	121	28	40	8	0.164	0.078	0.045
.	19.01.15-23.38.19-1-226571	63	3	3	1	0	0	699	2	2	0	0	NA	NA	NA	27	16	167	496	166	145	440	114	2	9	0	0.012	0.018	0
.	19.01.15-23.38.20-1-226572	173	10	10	7	0	5	727	8	8	0	0	NA	NA	NA	48	49	170	517	175	153	456	118	15	28	2	0.088	0.054	0.011
.	19.01.15-23.38.20-1-226573	93	12	12	4	0	1	720	10	10	0	0	NA	NA	NA	31	32	165	516	164	149	459	112	8	36	5	0.048	0.07	0.03
.	19.01.15-23.38.26-1-226574	61	2	2	1	0	1	251	1	1	0	0	NA	NA	NA	16	14	165	496	166	60	151	40	1	1	0	0.006	0.002	0
.	19.01.15-23.38.35-1-226579	89	5	5	0	0	0	720	4	4	0	0	NA	NA	NA	26	35	167	509	172	149	453	118	0	14	0	0	0.028	0
.	19.01.15-23.38.35-1-226580	65	2	2	3	0	2	713	1	1	0	0	NA	NA	NA	19	26	167	504	168	152	447	114	0	0	5	0	0	0.03
.	19.01.15-23.38.35-1-226581	61	3	3	0	0	0	708	2	2	0	0	NA	NA	NA	26	23	168	502	166	149	445	114	0	4	0	0	0.008	0
.	19.01.15-23.38.38-1-226582	96	11	11	4	0	3	722	10	10	0	0	NA	NA	NA	30	42	170	512	173	153	449	120	0	25	22	0	0.049	0.127
.	19.01.15-23.38.39-1-226583	29	1	1	0	0	0	0	0	0	0	0	NA	NA	NA	7	5	163	492	163	0	0	0	0	0	0	0	0	0
.	19.01.15-23.38.41-1-226587	88	6	6	2	0	2	715	5	5	0	0	NA	NA	NA	25	28	168	504	169	150	446	119	0	36	4	0	0.071	0.024
.	19.01.15-23.38.47-1-226590	173	11	11	2	0	1	724	8	8	0	0	NA	NA	NA	46	52	174	521	170	155	453	116	10	14	8	0.057	0.027	0.047
.	19.01.15-23.38.47-1-226591	61	2	2	0	0	0	711	1	1	0	0	NA	NA	NA	17	28	169	504	168	153	444	114	0	8	0	0	0.016	0
.	19.01.15-23.38.51-1-226596	35	1	1	0	0	0	0	0	0	0	0	NA	NA	NA	12	9	165	495	162	0	0	0	0	2	0	0	0.004	0
.	19.01.15-23.38.52-1-226615	92	5	5	2	0	2	712	4	4	0	0	NA	NA	NA	23	29	167	510	165	148	452	112	11	17	0	0.066	0.033	0
.	19.01.15-23.38.54-1-226617	90	9	9	4	0	3	709	7	7	0	0	NA	NA	NA	28	24	166	503	168	148	442	119	6	35	0	0.036	0.07	0
.	19.01.15-23.38.54-1-226618	61	4	4	1	0	1	714	2	2	0	0	NA	NA	NA	20	31	169	509	166	149	451	114	2	1	5	0.012	0.002	0.03
.	19.01.15-23.38.56-1-226621	97	5	5	7	0	4	714	3	3	0	0	NA	NA	NA	40	36	167	515	167	146	456	112	6	15	4	0.036	0.029	0.024
.	19.01.15-23.39.02-1-226624	121	7	7	0	0	0	725	5	5	0	0	NA	NA	NA	35	44	170	514	173	149	455	121	5	12	6	0.029	0.023	0.035
.	19.01.15-23.39.03-1-226625	35	1	1	0	0	0	0	0	0	0	0	NA	NA	NA	10	9	164	494	164	0	0	0	0	0	0	0	0	0
.	19.01.15-23.39.03-1-226627	60	2	2	1	0	1	350	1	1	0	0	NA	NA	NA	18	20	168	500	165	81	211	58	0	4	0	0	0.008	0
.	19.01.15-23.39.05-1-226634	121	21	21	6	0	4	730	18	18	0	0	NA	NA	NA	34	42	170	517	168	152	462	116	30	52	15	0.176	0.101	0.089
.	19.01.15-23.39.10-1-226635	156	7	7	2	0	2	722	5	5	0	0	NA	NA	NA	51	43	172	516	168	152	458	112	4	14	0	0.023	0.027	0
.	19.01.15-23.39.11-1-226636	121	14	14	1	0	1	724	11	11	0	0	NA	NA	NA	33	42	171	511	173	152	456	116	2	17	8	0.012	0.033	0.046
.	19.01.15-23.39.11-1-226637	31	1	1	0	0	0	0	0	0	0	0	NA	NA	NA	7	7	164	492	164	0	0	0	0	0	0	0	0	0
.	19.01.15-23.39.13-1-226641	170	22	22	3	0	2	730	17	17	0	0	NA	NA	NA	50	50	175	516	172	158	455	117	29	67	10	0.166	0.13	0.058
.	19.01.15-23.39.15-1-226642	64	3	3	0	0	0	717	2	2	0	0	NA	NA	NA	23	31	171	504	169	150	450	117	20	7	0	0.117	0.014	0
.	19.01.15-23.39.15-1-226643	94	11	11	3	0	2	708	9	9	0	0	NA	NA	NA	28	21	166	501	167	148	445	115	10	22	3	0.06	0.044	0.018
.	19.01.15-23.39.20-1-226644	91	4	4	0	0	0	716	3	3	0	0	NA	NA	NA	29	32	171	510	164	155	452	109	0	4	10	0	0.008	0.061
.	19.01.15-23.39.22-1-226646	83	4	4	1	0	1	703	3	3	0	0	NA	NA	NA	21	23	166	504	166	149	440	114	10	2	0	0.06	0.004	0
.	19.01.15-23.39.31-1-226647	93	15	15	2	0	2	724	14	14	0	0	NA	NA	NA	27	38	171	510	170	155	453	116	3	32	3	0.018	0.063	0.018
.	19.01.15-23.39.32-1-226648	89	7	7	1	0	1	708	6	6	0	0	NA	NA	NA	35	24	165	506	166	148	446	114	4	10	5	0.024	0.02	0.03
.	19.01.15-23.39.36-1-226649	181	14	14	4	0	3	761	11	11	0	0	NA	NA	NA	52	75	178	534	176	158	480	123	22	16	23	0.124	0.03	0.131
.	19.01.15-23.39.46-1-226654	124	5	5	1	0	1	720	3	3	0	0	NA	NA	NA	36	35	167	510	171	149	451	120	1	16	6	0.006	0.031	0.035
.	19.01.15-23.39.46-1-226656	34	1	1	0	0	0	0	0	0	0	0	NA	NA	NA	14	7	163	495	162	0	0	0	0	0	0	0	0	0
.	19.01.15-23.39.46-1-226657	184	27	27	9	0	8	719	25	25	0	0	NA	NA	NA	55	44	172	511	174	150	448	121	9	77	14	0.052	0.151	0.08
.	19.01.15-23.39.50-1-226661	149	6	6	4	0	1	741	5	5	0	0	NA	NA	NA	55	56	176	521	172	160	462	119	15	26	1	0.085	0.05	0.006
.	19.01.15-23.39.55-1-226682	117	7	7	3	0	3	738	6	6	0	0	NA	NA	NA	27	51	176	514	174	157	459	122	5	17	0	0.028	0.033	0
.	19.01.15-23.39.55-1-226683	60	5	5	2	0	1	698	4	4	0	0	NA	NA	NA	25	13	168	494	164	151	434	113	0	14	10	0	0.028	0.061
.	19.01.15-23.39.59-1-226686	93	6	6	5	0	4	708	4	4	0	0	NA	NA	NA	28	26	170	502	167	153	442	113	0	20	3	0	0.04	0.018
.	19.01.15-23.40.04-1-226694	61	4	4	2	0	2	707	3	3	0	0	NA	NA	NA	23	25	167	506	165	145	451	111	5	6	3	0.03	0.012	0.018
.	19.01.15-23.40.08-1-226697	89	3	3	0	0	0	713	1	1	0	0	NA	NA	NA	32	35	169	510	169	149	452	112	3	14	0	0.018	0.027	0
.	19.01.15-23.40.13-1-226698	66	5	5	2	0	2	705	3	3	0	0	NA	NA	NA	16	19	167	497	168	147	443	115	1	11	6	0.006	0.022	0.036
.	19.01.15-23.40.13-1-226699	61	3	3	1	0	1	697	2	2	0	0	NA	NA	NA	29	18	167	498	166	148	437	112	6	0	7	0.036	0	0.042
.	19.01.15-23.40.16-1-226700	65	4	4	0	0	0	697	3	3	0	0	NA	NA	NA	31	21	169	499	166	148	437	112	0	13	1	0	0.026	0.006
.	19.01.15-23.40.16-1-226701	29	1	1	0	0	0	0	0	0	0	0	NA	NA	NA	9	8	165	493	163	0	0	0	0	0	0	0	0	0
.	19.01.15-23.40.18-1-226702	119	15	15	2	0	2	721	13	13	0	0	NA	NA	NA	43	40	169	513	171	148	455	118	29	28	9	0.172	0.055	0.053
.	19.01.15-23.40.18-1-226703	67	3	3	0	0	0	598	2	2	0	0	NA	NA	NA	17	10	165	496	162	131	372	95	0	7	0	0	0.014	0
.	19.01.15-23.40.21-1-226704	62	2	2	0	0	0	713	1	1	0	0	NA	NA	NA	26	26	170	504	165	154	447	112	0	7	0	0	0.014	0
.	19.01.15-23.40.24-1-226705	119	4	4	1	0	1	730	3	3	0	0	NA	NA	NA	42	47	167	526	167	146	469	115	8	3	7	0.048	0.006	0.042
.	19.01.15-23.40.29-1-226706	95	4	4	2	0	2	723	3	3	0	0	NA	NA	NA	29	40	168	510	175	151	448	124	3	9	0	0.018	0.018	0
.	19.01.15-23.40.30-1-226707	66	5	5	3	0	2	711	4	4	0	0	NA	NA	NA	19	30	169	507	167	149	449	113	8	15	0	0.047	0.03	0
.	19.01.15-23.40.33-1-226708	32	1	1	1	0	1	0	0	0	0	0	NA	NA	NA	7	8	166	491	164	0	0	0	0	4	0	0	0.008	0
.	19.01.15-23.40.35-1-226709	55	2	2	1	0	1	700	1	1	0	0	NA	NA	NA	19	18	171	497	163	151	439	110	6	0	1	0.035	0	0.006
.	19.01.15-23.40.35-1-226711	117	8	8	3	0	2	730	7	7	0	0	NA	NA	NA	32	42	173	511	171	154	455	121	17	23	2	0.098	0.045	0.012
.	19.01.15-23.40.36-1-226712	93	4	4	0	0	0	705	2	2	0	0	NA	NA	NA	24	19	166	500	166	148	443	114	1	5	2	0.006	0.01	0.012
.	19.01.15-23.40.38-1-226717	66	3	3	1	0	1	699	2	2	0	0	NA	NA	NA	26	20	166	497	170	147	437	115	0	3	1	0	0.006	0.006
.	19.01.15-23.40.41-1-226721	34	1	1	0	0	0	0	0	0	0	0	NA	NA	NA	9	7	166	492	162	0	0	0	0	1	0	0	0.002	0
.	19.01.15-23.40.44-1-226722	31	1	1	0	0	0	0	0	0	0	0	NA	NA	NA	9	6	165	492	162	0	0	0	0	0	1	0	0	0.006
[truncated: 1 more rows]
