# Supplementary material for: Modelling targeted rabies vaccination strategies for a domestic dog population with heterogeneous roaming patterns
Source: PLoS Negl Trop Dis. 2019 Jul 8;13(7):e0007582. doi: 10.1371/journal.pntd.0007582 (PMC6638970; doi:10.1371/journal.pntd.0007582)
Supplement: S1 Zip file folder — The files contain a summary for each simulation for its respective scenario. The files are named first with the population structure (FP, ED, RD, SD) and then the specific vaccination strategy used for that scenario. (ZIP) [file pntd.0007582.s002.zip › Supp_Files/RD_E0.9_R0.9_S0.9_all_measuresReport.txt]

scenario	iteration	duration	tot_deaths	rabid_dogs	moved	mov_DK	movInfect	n_vacc	n_cull	detDogs_cull	contDogs_cull	reactCull	preemptVaccCov_dogLevel	reactVaccCov_dogLevel	mean_Rt	non_rabid_dead	born	nb_in_exp_cat	nb_in_roam_cat	nb_stayhome	nb_exp_vacc	nb_roam_vacc	nb_stayhome_vacc	nb_contacting_explorer	nb_contacting_roamer	nb_contacting_stayhome	contact_per_explorer	contact_per_roamer	contact_per_stayhome
.	19.01.15-22.13.39-1-225965	84	7	7	3	0	2	738	6	6	0	0	NA	NA	NA	25	16	169	494	166	151	439	148	16	3	6	0.095	0.006	0.036
.	19.01.15-22.13.39-1-225966	84	3	3	2	0	1	738	2	2	0	0	NA	NA	NA	23	20	166	498	169	146	441	151	0	11	0	0	0.022	0
.	19.01.15-22.13.39-1-225967	150	9	9	2	0	2	774	8	8	0	0	NA	NA	NA	57	59	169	527	176	149	466	159	25	13	0	0.148	0.025	0
.	19.01.15-22.13.39-1-225968	154	19	19	6	0	3	760	17	17	0	0	NA	NA	NA	54	47	171	520	169	151	459	150	14	70	3	0.082	0.135	0.018
.	19.01.15-22.13.39-1-225969	91	11	11	4	0	4	747	9	9	0	0	NA	NA	NA	30	27	169	504	167	149	448	150	32	17	0	0.189	0.034	0
.	19.01.15-22.13.39-1-225970	96	7	7	1	0	1	747	3	3	0	0	NA	NA	NA	35	36	169	511	169	147	450	150	10	10	9	0.059	0.02	0.053
.	19.01.15-22.13.39-1-225971	110	12	12	3	0	3	757	11	11	0	0	NA	NA	NA	29	39	167	516	169	148	459	150	20	9	2	0.12	0.017	0.012
.	19.01.15-22.13.39-1-225972	87	7	7	3	0	3	751	6	6	0	0	NA	NA	NA	36	32	170	505	170	151	450	150	1	22	6	0.006	0.044	0.035
.	19.01.15-22.13.56-1-225986	32	1	1	1	0	1	0	0	0	0	0	NA	NA	NA	5	9	164	493	165	0	0	0	0	2	0	0	0.004	0
.	19.01.15-22.13.58-1-225994	34	1	1	0	0	0	0	0	0	0	0	NA	NA	NA	12	8	165	491	165	0	0	0	0	1	0	0	0.002	0
.	19.01.15-22.14.01-1-226000	116	11	11	3	0	2	758	10	10	0	0	NA	NA	NA	32	45	166	518	174	146	458	154	9	26	3	0.054	0.05	0.017
.	19.01.15-22.14.01-1-226001	62	4	4	3	0	3	742	3	3	0	0	NA	NA	NA	29	35	170	513	165	152	447	143	0	11	4	0	0.021	0.024
.	19.01.15-22.14.01-1-226003	94	9	9	4	0	3	748	7	7	0	0	NA	NA	NA	29	32	174	504	167	154	446	148	9	20	2	0.052	0.04	0.012
.	19.01.15-22.14.03-1-226007	91	8	8	2	0	2	741	7	7	0	0	NA	NA	NA	35	25	166	502	170	148	440	153	6	17	0	0.036	0.034	0
.	19.01.15-22.14.03-1-226009	32	1	1	0	0	0	0	0	0	0	0	NA	NA	NA	11	9	165	490	167	0	0	0	0	0	3	0	0	0.018
.	19.01.15-22.14.05-1-226012	61	4	4	1	0	1	735	3	3	0	0	NA	NA	NA	26	19	166	501	165	146	440	149	0	9	0	0	0.018	0
.	19.01.15-22.14.06-1-226014	121	9	9	1	0	1	757	8	8	0	0	NA	NA	NA	41	45	178	510	170	157	453	147	5	36	0	0.028	0.071	0
.	19.01.15-22.14.08-1-226019	66	4	4	0	0	0	744	2	2	0	0	NA	NA	NA	25	33	172	506	168	149	446	149	15	0	2	0.087	0	0.012
.	19.01.15-22.14.19-1-226028	63	2	2	2	0	1	742	1	1	0	0	NA	NA	NA	16	24	164	505	168	145	448	149	5	0	4	0.03	0	0.024
.	19.01.15-22.14.20-1-226029	98	10	10	6	0	6	749	9	9	0	0	NA	NA	NA	43	38	167	519	165	148	456	145	12	21	0	0.072	0.04	0
.	19.01.15-22.14.24-1-226040	32	1	1	0	0	0	0	0	0	0	0	NA	NA	NA	13	9	165	493	164	0	0	0	0	0	1	0	0	0.006
.	19.01.15-22.14.24-1-226042	123	8	8	0	0	0	751	7	7	0	0	NA	NA	NA	46	37	169	513	168	151	453	147	5	13	12	0.03	0.025	0.071
.	19.01.15-22.14.26-1-226044	30	1	1	0	0	0	0	0	0	0	0	NA	NA	NA	7	15	165	497	166	0	0	0	0	1	0	0	0.002	0
.	19.01.15-22.14.26-1-226045	117	12	12	6	0	5	761	11	11	0	0	NA	NA	NA	34	44	173	514	170	151	458	152	21	27	6	0.121	0.053	0.035
.	19.01.15-22.14.26-1-226046	36	1	1	1	0	1	0	0	0	0	0	NA	NA	NA	7	12	169	492	164	0	0	0	0	0	1	0	0	0.006
.	19.01.15-22.14.27-1-226047	34	1	1	0	0	0	0	0	0	0	0	NA	NA	NA	11	9	164	493	165	0	0	0	0	0	0	0	0	0
.	19.01.15-22.14.28-1-226048	151	12	12	4	0	2	763	11	11	0	0	NA	NA	NA	51	47	174	515	171	153	459	151	0	29	12	0	0.056	0.07
.	19.01.15-22.14.29-1-226049	62	4	4	1	0	1	733	3	3	0	0	NA	NA	NA	24	18	165	500	166	146	444	143	0	7	4	0	0.014	0.024
.	19.01.15-22.14.29-1-226050	91	7	7	3	0	2	744	6	6	0	0	NA	NA	NA	25	30	169	506	168	150	446	148	0	32	0	0	0.063	0
.	19.01.15-22.14.30-1-226051	62	2	2	0	0	0	746	1	1	0	0	NA	NA	NA	19	25	170	500	168	153	444	149	0	8	0	0	0.016	0
.	19.01.15-22.14.45-1-226068	91	9	9	3	0	3	742	7	7	0	0	NA	NA	NA	23	21	172	493	169	154	435	153	5	15	3	0.029	0.03	0.018
.	19.01.15-22.14.51-1-226075	74	5	5	1	0	1	743	4	4	0	0	NA	NA	NA	31	28	168	505	168	149	448	146	3	13	0	0.018	0.026	0
.	19.01.15-22.14.54-1-226082	56	2	2	0	0	0	253	1	1	0	0	NA	NA	NA	22	11	166	495	163	45	150	58	0	4	1	0	0.008	0.006
.	19.01.15-22.14.57-1-226084	32	1	1	0	0	0	0	0	0	0	0	NA	NA	NA	6	8	165	491	165	0	0	0	0	0	0	0	0	0
.	19.01.15-22.14.58-1-226087	90	4	4	2	0	2	729	2	2	0	0	NA	NA	NA	24	18	167	500	164	147	439	143	3	5	4	0.018	0.01	0.024
.	19.01.15-22.14.59-1-226091	61	2	2	0	0	0	742	1	1	0	0	NA	NA	NA	19	24	171	499	167	150	442	150	5	1	0	0.029	0.002	0
.	19.01.15-22.14.59-1-226092	33	1	1	1	0	1	0	0	0	0	0	NA	NA	NA	10	8	166	493	162	0	0	0	0	0	0	0	0	0
.	19.01.15-22.15.00-1-226094	149	18	18	8	0	4	770	16	16	0	0	NA	NA	NA	38	57	173	528	169	153	468	149	21	56	6	0.121	0.106	0.036
.	19.01.15-22.15.01-1-226096	148	19	19	10	0	6	752	16	16	0	0	NA	NA	NA	34	37	172	510	168	153	452	147	2	44	16	0.012	0.086	0.095
.	19.01.15-22.15.04-1-226103	120	11	11	1	0	1	760	8	8	0	0	NA	NA	NA	43	44	172	514	171	153	454	153	7	42	4	0.041	0.082	0.023
.	19.01.15-22.15.09-1-226116	67	2	2	1	0	1	503	1	1	0	0	NA	NA	NA	18	17	168	496	166	93	306	104	2	0	3	0.012	0	0.018
.	19.01.15-22.15.09-1-226117	150	30	30	16	0	11	759	26	26	0	0	NA	NA	NA	39	41	170	511	173	150	454	155	39	80	13	0.229	0.157	0.075
.	19.01.15-22.15.11-1-226121	91	4	4	2	0	1	748	3	3	0	0	NA	NA	NA	31	30	169	508	166	152	450	146	0	23	0	0	0.045	0
.	19.01.15-22.15.15-1-226129	36	1	1	1	0	1	0	0	0	0	0	NA	NA	NA	6	18	169	498	164	0	0	0	0	0	1	0	0	0.006
.	19.01.15-22.15.15-1-226130	120	8	8	0	0	0	761	7	7	0	0	NA	NA	NA	26	45	169	523	166	151	463	147	10	24	4	0.059	0.046	0.024
.	19.01.15-22.15.18-1-226133	115	4	4	1	0	1	749	3	3	0	0	NA	NA	NA	40	33	170	510	166	149	450	150	0	14	0	0	0.027	0
.	19.01.15-22.15.22-1-226139	31	1	1	0	0	0	0	0	0	0	0	NA	NA	NA	15	5	164	489	165	0	0	0	0	2	0	0	0.004	0
.	19.01.15-22.15.24-1-226141	123	11	11	1	0	1	750	10	10	0	0	NA	NA	NA	45	36	172	510	167	153	449	148	1	27	2	0.006	0.053	0.012
.	19.01.15-22.15.31-1-226145	150	12	12	3	0	1	772	9	9	0	0	NA	NA	NA	45	53	180	515	171	162	458	152	31	46	4	0.172	0.089	0.023
.	19.01.15-22.15.33-1-226162	64	4	4	1	0	1	747	3	3	0	0	NA	NA	NA	21	25	168	506	164	150	450	147	16	7	0	0.095	0.014	0
.	19.01.15-22.15.45-1-226168	84	6	6	1	0	1	746	4	4	0	0	NA	NA	NA	24	30	170	505	168	149	447	150	8	7	5	0.047	0.014	0.03
.	19.01.15-22.15.45-1-226169	119	12	12	1	0	1	756	11	11	0	0	NA	NA	NA	44	41	172	513	169	151	455	150	0	27	26	0	0.053	0.154
.	19.01.15-22.15.50-1-226172	34	1	1	0	0	0	0	0	0	0	0	NA	NA	NA	10	6	164	493	162	0	0	0	0	0	0	0	0	0
.	19.01.15-22.15.52-1-226173	120	26	26	2	0	1	746	24	24	0	0	NA	NA	NA	54	40	169	510	174	148	448	150	37	66	4	0.219	0.129	0.023
.	19.01.15-22.15.52-1-226174	121	8	8	0	0	0	753	7	7	0	0	NA	NA	NA	46	44	173	515	169	152	454	147	33	14	4	0.191	0.027	0.024
.	19.01.15-22.15.54-1-226175	85	5	5	1	0	0	744	4	4	0	0	NA	NA	NA	32	28	169	505	167	149	448	147	6	10	3	0.036	0.02	0.018
.	19.01.15-22.15.58-1-226181	35	1	1	0	0	0	0	0	0	0	0	NA	NA	NA	10	4	164	491	162	0	0	0	0	0	0	0	0	0
.	19.01.15-22.16.00-1-226187	98	9	9	2	0	1	755	8	8	0	0	NA	NA	NA	31	35	167	511	170	149	455	151	3	29	3	0.018	0.057	0.018
.	19.01.15-22.16.06-1-226196	35	1	1	0	0	0	0	0	0	0	0	NA	NA	NA	7	3	164	490	162	0	0	0	0	2	0	0	0.004	0
.	19.01.15-22.16.09-1-226201	93	14	14	6	0	3	746	13	13	0	0	NA	NA	NA	27	22	167	501	167	149	448	149	30	40	2	0.18	0.08	0.012
.	19.01.15-22.16.10-1-226204	31	1	1	0	0	0	0	0	0	0	0	NA	NA	NA	11	10	164	495	164	0	0	0	0	0	0	0	0	0
.	19.01.15-22.16.12-1-226206	70	11	11	1	0	1	750	10	10	0	0	NA	NA	NA	34	31	169	502	173	152	444	154	0	35	3	0	0.07	0.017
.	19.01.15-22.16.15-1-226217	148	7	7	1	0	1	767	6	6	0	0	NA	NA	NA	38	49	168	521	173	151	461	155	7	18	5	0.042	0.035	0.029
.	19.01.15-22.16.17-1-226219	197	17	17	5	0	4	774	13	13	0	0	NA	NA	NA	66	61	176	525	173	157	463	154	8	74	0	0.045	0.141	0
.	19.01.15-22.16.18-1-226222	155	17	17	7	0	5	766	16	16	0	0	NA	NA	NA	36	44	177	510	170	161	455	150	32	54	4	0.181	0.106	0.024
.	19.01.15-22.16.20-1-226227	32	1	1	0	0	0	0	0	0	0	0	NA	NA	NA	13	12	166	494	165	0	0	0	0	0	0	0	0	0
.	19.01.15-22.16.23-1-226230	200	17	17	7	0	5	772	15	15	0	0	NA	NA	NA	60	59	173	530	169	154	466	152	15	43	7	0.087	0.081	0.041
.	19.01.15-22.16.23-1-226231	92	25	25	8	0	6	747	21	21	0	0	NA	NA	NA	38	34	172	510	165	152	450	145	16	82	4	0.093	0.161	0.024
.	19.01.15-22.16.37-1-226268	92	6	6	1	0	1	748	5	5	0	0	NA	NA	NA	40	36	171	509	169	150	446	152	0	16	2	0	0.031	0.012
.	19.01.15-22.16.38-1-226270	69	2	2	0	0	0	405	1	1	0	0	NA	NA	NA	16	23	169	503	164	83	236	86	0	0	6	0	0	0.037
.	19.01.15-22.16.40-1-226274	143	13	13	3	0	2	765	12	12	0	0	NA	NA	NA	40	46	173	519	167	151	466	148	31	44	0	0.179	0.085	0
.	19.01.15-22.16.41-1-226275	89	5	5	1	0	0	746	4	4	0	0	NA	NA	NA	25	31	169	509	166	152	448	146	0	22	1	0	0.043	0.006
.	19.01.15-22.16.51-1-226285	121	10	10	4	0	3	753	8	8	0	0	NA	NA	NA	46	46	170	520	169	150	454	149	5	30	0	0.029	0.058	0
.	19.01.15-22.16.53-1-226286	68	3	3	0	0	0	657	2	2	0	0	NA	NA	NA	24	18	169	497	165	133	394	130	0	3	0	0	0.006	0
.	19.01.15-22.16.56-1-226292	117	7	7	2	0	1	766	6	6	0	0	NA	NA	NA	33	47	171	519	170	151	464	151	11	44	0	0.064	0.085	0
.	19.01.15-22.16.57-1-226294	34	1	1	1	0	1	0	0	0	0	0	NA	NA	NA	6	9	164	494	164	0	0	0	0	1	0	0	0.002	0
.	19.01.15-22.17.00-1-226299	67	4	4	1	0	1	734	3	3	0	0	NA	NA	NA	29	25	166	507	165	147	443	144	11	10	0	0.066	0.02	0
.	19.01.15-22.17.00-1-226300	56	3	3	1	0	1	203	2	2	0	0	NA	NA	NA	15	14	163	500	164	41	128	34	0	9	0	0	0.018	0
.	19.01.15-22.17.04-1-226310	100	11	11	1	0	0	754	10	10	0	0	NA	NA	NA	25	28	170	507	164	152	454	148	16	17	1	0.094	0.034	0.006
.	19.01.15-22.17.08-1-226324	94	8	8	2	0	2	753	7	7	0	0	NA	NA	NA	29	38	172	510	169	154	450	149	2	41	1	0.012	0.08	0.006
.	19.01.15-22.17.09-1-226325	92	3	3	2	0	2	760	2	2	0	0	NA	NA	NA	31	41	172	512	170	155	456	149	0	9	1	0	0.018	0.006
.	19.01.15-22.17.09-1-226326	90	4	4	0	0	0	749	2	2	0	0	NA	NA	NA	25	34	169	514	164	150	458	141	3	3	0	0.018	0.006	0
.	19.01.15-22.17.13-1-226330	90	5	5	1	0	1	741	4	4	0	0	NA	NA	NA	39	31	170	506	168	151	446	144	10	6	0	0.059	0.012	0
.	19.01.15-22.17.19-1-226336	87	6	6	2	0	2	753	4	4	0	0	NA	NA	NA	29	36	170	505	174	150	450	153	0	11	2	0	0.022	0.011
.	19.01.15-22.17.23-1-226343	63	2	2	0	0	0	302	1	1	0	0	NA	NA	NA	13	11	165	492	167	63	183	56	0	3	0	0	0.006	0
.	19.01.15-22.17.28-1-226348	92	6	6	1	0	1	747	4	4	0	0	NA	NA	NA	46	35	169	509	170	150	448	149	3	5	8	0.018	0.01	0.047
.	19.01.15-22.17.40-1-226369	60	2	2	0	0	0	735	1	1	0	0	NA	NA	NA	22	16	167	495	167	147	442	146	4	2	0	0.024	0.004	0
.	19.01.15-22.17.48-1-226372	95	6	6	0	0	0	745	5	5	0	0	NA	NA	NA	31	30	168	510	165	150	448	147	4	19	0	0.024	0.037	0
.	19.01.15-22.17.49-1-226374	62	2	2	1	0	1	457	1	1	0	0	NA	NA	NA	11	11	166	492	166	83	275	99	0	8	0	0	0.016	0
.	19.01.15-22.17.50-1-226376	174	24	24	8	0	7	769	19	19	0	0	NA	NA	NA	59	58	172	525	174	152	459	158	22	78	18	0.128	0.149	0.103
.	19.01.15-22.17.51-1-226377	33	1	1	0	0	0	0	0	0	0	0	NA	NA	NA	11	7	163	495	162	0	0	0	0	0	2	0	0	0.012
.	19.01.15-22.17.53-1-226379	86	11	11	3	0	2	744	9	9	0	0	NA	NA	NA	24	27	169	503	168	149	444	151	0	33	0	0	0.066	0
.	19.01.15-22.17.55-1-226382	36	1	1	0	0	0	0	0	0	0	0	NA	NA	NA	3	11	164	496	164	0	0	0	3	0	0	0.018	0	0
.	19.01.15-22.17.58-1-226386	91	8	8	2	0	2	744	7	7	0	0	NA	NA	NA	33	28	170	503	168	151	443	150	0	22	10	0	0.044	0.06
.	19.01.15-22.18.00-1-226389	126	7	7	4	0	3	766	5	5	0	0	NA	NA	NA	46	50	173	520	170	154	462	150	3	24	1	0.017	0.046	0.006
.	19.01.15-22.18.01-1-226391	63	4	4	1	0	1	741	3	3	0	0	NA	NA	NA	21	24	169	504	164	150	443	148	7	13	0	0.041	0.026	0
.	19.01.15-22.18.03-1-226397	126	11	11	2	0	1	763	9	9	0	0	NA	NA	NA	42	47	175	512	173	155	452	156	3	22	3	0.017	0.043	0.017
.	19.01.15-22.18.04-1-226399	64	2	2	0	0	0	305	1	1	0	0	NA	NA	NA	22	22	167	498	170	62	175	68	0	1	0	0	0.002	0
.	19.01.15-22.18.11-1-226406	93	5	5	3	0	1	752	4	4	0	0	NA	NA	NA	33	38	170	510	171	149	450	153	0	37	0	0	0.073	0
.	19.01.15-22.18.16-1-226413	90	10	10	1	0	1	750	9	9	0	0	NA	NA	NA	24	36	171	512	166	151	453	146	7	30	3	0.041	0.059	0.018
.	19.01.15-22.18.18-1-226415	124	8	8	4	0	3	765	5	5	0	0	NA	NA	NA	45	48	172	517	172	155	456	154	1	36	0	0.006	0.07	0
.	19.01.15-22.18.18-1-226416	93	5	5	1	0	1	756	4	4	0	0	NA	NA	NA	27	33	168	511	167	151	454	151	5	15	2	0.03	0.029	0.012
.	19.01.15-22.18.21-1-226421	122	8	8	4	0	3	761	7	7	0	0	NA	NA	NA	47	46	169	516	174	153	456	152	17	21	0	0.101	0.041	0
.	19.01.15-22.18.23-1-226424	116	8	8	4	0	3	740	7	7	0	0	NA	NA	NA	38	28	170	504	167	150	441	149	31	11	6	0.182	0.022	0.036
.	19.01.15-22.18.28-1-226433	34	1	1	0	0	0	0	0	0	0	0	NA	NA	NA	6	10	165	495	163	0	0	0	0	0	0	0	0	0
.	19.01.15-22.18.31-1-226434	153	25	25	8	0	7	757	22	22	0	0	NA	NA	NA	54	46	170	514	175	149	453	155	34	24	16	0.2	0.047	0.091
.	19.01.15-22.18.31-1-226435	90	15	15	3	0	2	742	13	13	0	0	NA	NA	NA	31	25	167	506	165	147	449	146	8	53	3	0.048	0.105	0.018
.	19.01.15-22.18.36-1-226454	88	4	4	3	0	3	750	3	3	0	0	NA	NA	NA	30	33	174	504	168	155	444	151	0	17	0	0	0.034	0
.	19.01.15-22.18.41-1-226459	149	7	7	1	0	1	758	6	6	0	0	NA	NA	NA	40	45	172	517	169	151	457	150	9	15	0	0.052	0.029	0
.	19.01.15-22.18.41-1-226460	100	6	6	1	0	1	743	5	5	0	0	NA	NA	NA	31	30	169	507	167	149	449	145	6	17	7	0.036	0.034	0.042
.	19.01.15-22.18.58-1-226474	89	6	6	2	0	2	736	5	5	0	0	NA	NA	NA	39	29	167	505	170	146	438	152	16	1	0	0.096	0.002	0
.	19.01.15-22.18.59-1-226476	63	3	3	0	0	0	737	2	2	0	0	NA	NA	NA	25	23	170	502	164	144	446	147	0	5	0	0	0.01	0
.	19.01.15-22.19.06-1-226486	116	7	7	3	0	2	747	6	6	0	0	NA	NA	NA	30	33	169	508	169	146	449	152	17	6	5	0.101	0.012	0.03
.	19.01.15-22.19.09-1-226496	151	8	8	4	0	4	762	7	7	0	0	NA	NA	NA	38	46	169	519	171	153	457	152	7	16	0	0.041	0.031	0
.	19.01.15-22.19.10-1-226497	36	1	1	1	0	1	0	0	0	0	0	NA	NA	NA	11	11	164	495	165	0	0	0	0	2	0	0	0.004	0
.	19.01.15-22.19.10-1-226499	228	14	14	3	0	3	785	13	13	0	0	NA	NA	NA	64	72	182	529	174	164	465	156	46	25	10	0.253	0.047	0.057
.	19.01.15-22.19.13-1-226505	61	3	3	2	0	2	746	1	1	0	0	NA	NA	NA	21	33	167	507	172	145	451	150	3	6	1	0.018	0.012	0.006
.	19.01.15-22.19.15-1-226508	60	2	2	0	0	0	735	1	1	0	0	NA	NA	NA	20	15	167	495	166	148	439	148	0	4	0	0	0.008	0
.	19.01.15-22.19.18-1-226512	92	7	7	3	0	2	745	6	6	0	0	NA	NA	NA	33	36	169	510	170	147	448	150	24	15	0	0.142	0.029	0
.	19.01.15-22.19.20-1-226518	63	4	4	3	0	3	754	3	3	0	0	NA	NA	NA	26	38	169	511	171	150	453	151	5	6	6	0.03	0.012	0.035
.	19.01.15-22.19.21-1-226520	63	5	5	2	0	1	755	4	4	0	0	NA	NA	NA	26	40	171	514	168	150	452	153	6	1	6	0.035	0.002	0.036
.	19.01.15-22.19.28-1-226528	81	4	4	3	0	2	757	3	3	0	0	NA	NA	NA	24	38	173	509	169	149	455	153	0	13	4	0	0.026	0.024
.	19.01.15-22.19.30-1-226529	115	9	9	3	0	0	757	7	7	0	0	NA	NA	NA	31	35	170	506	172	155	449	153	10	21	4	0.059	0.042	0.023
.	19.01.15-22.19.30-1-226530	34	1	1	1	0	1	0	0	0	0	0	NA	NA	NA	10	16	166	497	166	0	0	0	0	0	0	0	0	0
.	19.01.15-22.19.31-1-226531	122	7	7	1	0	1	755	4	4	0	0	NA	NA	NA	48	43	169	517	170	149	455	151	5	36	0	0.03	0.07	0
.	19.01.15-22.19.33-1-226548	60	2	2	0	0	0	152	1	1	0	0	NA	NA	NA	10	15	167	497	164	35	90	27	0	1	5	0	0.002	0.03
.	19.01.15-22.19.41-1-226554	67	5	5	3	0	2	738	3	3	0	0	NA	NA	NA	27	27	168	504	168	147	444	147	6	11	0	0.036	0.022	0
.	19.01.15-22.19.47-1-226556	61	5	5	0	0	0	741	4	4	0	0	NA	NA	NA	18	17	167	497	166	150	444	147	4	11	1	0.024	0.022	0.006
.	19.01.15-22.19.47-1-226557	112	6	6	1	0	1	762	5	5	0	0	NA	NA	NA	35	47	174	516	170	153	458	151	1	9	7	0.006	0.017	0.041
.	19.01.15-22.19.56-1-226560	86	4	4	1	0	1	751	3	3	0	0	NA	NA	NA	31	32	167	510	168	150	450	151	5	4	0	0.03	0.008	0
.	19.01.15-22.19.57-1-226562	146	14	14	1	0	1	768	13	13	0	0	NA	NA	NA	46	47	174	517	169	152	464	152	39	18	7	0.224	0.035	0.041
.	19.01.15-22.20.03-1-226580	149	6	6	2	0	2	776	5	5	0	0	NA	NA	NA	42	55	174	523	171	155	466	155	10	16	0	0.057	0.031	0
.	19.01.15-22.20.07-1-226586	119	4	4	0	0	0	757	2	2	0	0	NA	NA	NA	46	47	171	517	172	149	456	152	7	7	5	0.041	0.014	0.029
.	19.01.15-22.20.19-1-226596	95	7	7	1	0	1	761	6	6	0	0	NA	NA	NA	37	33	169	510	167	156	455	150	1	16	0	0.006	0.031	0
.	19.01.15-22.20.20-1-226600	114	7	7	2	0	1	754	6	6	0	0	NA	NA	NA	34	43	171	515	170	151	454	149	13	33	2	0.076	0.064	0.012
.	19.01.15-22.20.26-1-226602	62	2	2	0	0	0	740	1	1	0	0	NA	NA	NA	26	28	165	510	166	143	451	146	0	2	1	0	0.004	0.006
.	19.01.15-22.20.27-1-226603	65	2	2	1	0	1	730	1	1	0	0	NA	NA	NA	36	23	169	500	167	147	439	144	0	4	0	0	0.008	0
.	19.01.15-22.20.28-1-226605	84	6	6	2	0	2	753	5	5	0	0	NA	NA	NA	29	35	168	511	169	148	456	149	7	12	2	0.042	0.023	0.012
.	19.01.15-22.20.34-1-226622	149	16	16	5	0	3	787	14	14	0	0	NA	NA	NA	47	68	177	522	182	160	461	166	11	60	4	0.062	0.115	0.022
.	19.01.15-22.20.39-1-226625	203	12	12	4	0	3	780	9	9	0	0	NA	NA	NA	68	70	175	529	179	156	465	159	23	32	5	0.131	0.06	0.028
.	19.01.15-22.20.42-1-226629	93	9	9	1	0	1	737	7	7	0	0	NA	NA	NA	28	24	167	505	165	148	442	147	6	39	5	0.036	0.077	0.03
.	19.01.15-22.20.43-1-226630	67	4	4	2	0	1	745	3	3	0	0	NA	NA	NA	17	20	165	501	167	147	447	151	3	10	0	0.018	0.02	0
.	19.01.15-22.20.44-1-226633	32	1	1	1	0	1	0	0	0	0	0	NA	NA	NA	5	9	163	494	165	0	0	0	0	0	0	0	0	0
.	19.01.15-22.20.44-1-226634	33	1	1	0	0	0	0	0	0	0	0	NA	NA	NA	12	16	165	496	168	0	0	0	0	0	0	0	0	0
.	19.01.15-22.20.47-1-226642	35	1	1	0	0	0	0	0	0	0	0	NA	NA	NA	3	12	165	497	163	0	0	0	0	0	0	0	0	0
.	19.01.15-22.20.47-1-226643	118	14	14	4	0	3	762	12	12	0	0	NA	NA	NA	35	42	174	512	169	156	454	152	18	45	1	0.103	0.088	0.006
.	19.01.15-22.20.48-1-226644	110	5	5	0	0	0	745	4	4	0	0	NA	NA	NA	34	28	169	501	171	149	444	152	2	13	3	0.012	0.026	0.018
.	19.01.15-22.20.48-1-226646	148	7	7	2	0	1	749	6	6	0	0	NA	NA	NA	51	42	172	520	163	147	455	147	8	23	5	0.047	0.044	0.031
.	19.01.15-22.20.50-1-226648	123	19	19	9	0	8	750	18	18	0	0	NA	NA	NA	48	38	170	506	175	149	444	157	32	47	1	0.188	0.093	0.006
.	19.01.15-22.21.01-1-226661	114	11	11	3	0	3	752	9	9	0	0	NA	NA	NA	48	42	175	512	168	155	448	149	16	29	6	0.091	0.057	0.036
.	19.01.15-22.21.06-1-226674	94	4	4	0	0	0	743	3	3	0	0	NA	NA	NA	34	30	172	504	167	155	441	147	0	7	5	0	0.014	0.03
.	19.01.15-22.21.08-1-226677	88	6	6	0	0	0	740	5	5	0	0	NA	NA	NA	33	29	171	502	169	151	439	150	5	12	2	0.029	0.024	0.012
.	19.01.15-22.21.09-1-226685	60	2	2	1	0	1	736	1	1	0	0	NA	NA	NA	22	22	169	501	165	148	439	149	5	0	0	0.03	0	0
.	19.01.15-22.21.10-1-226686	120	7	7	1	0	1	760	5	5	0	0	NA	NA	NA	34	38	167	515	169	148	461	151	0	50	9	0	0.097	0.053
.	19.01.15-22.21.14-1-226691	35	1	1	0	0	0	0	0	0	0	0	NA	NA	NA	8	8	164	491	166	0	0	0	0	2	0	0	0.004	0
.	19.01.15-22.21.17-1-226697	85	11	11	0	0	0	747	8	8	0	0	NA	NA	NA	22	27	168	507	165	150	451	146	8	14	5	0.048	0.028	0.03
.	19.01.15-22.21.19-1-226698	120	16	16	2	0	0	757	12	12	0	0	NA	NA	NA	43	40	171	510	172	153	449	155	14	48	0	0.082	0.094	0
.	19.01.15-22.21.25-1-226707	63	3	3	2	0	1	730	2	2	0	0	NA	NA	NA	26	15	167	498	163	145	443	142	7	0	0	0.042	0	0
.	19.01.15-22.21.27-1-226710	92	6	6	2	0	1	766	5	5	0	0	NA	NA	NA	24	47	173	505	182	155	447	164	16	13	1	0.092	0.026	0.005
.	19.01.15-22.21.28-1-226714	94	11	11	4	0	2	751	10	10	0	0	NA	NA	NA	30	36	171	507	171	153	445	153	14	9	16	0.082	0.018	0.094
.	19.01.15-22.21.31-1-226715	119	13	13	3	0	2	748	10	10	0	0	NA	NA	NA	38	32	167	507	171	149	443	156	34	44	4	0.204	0.087	0.023
.	19.01.15-22.21.34-1-226731	119	15	15	10	0	9	744	14	14	0	0	NA	NA	NA	46	37	167	510	173	145	447	152	5	33	29	0.03	0.065	0.168
.	19.01.15-22.21.38-1-226736	60	3	3	2	0	2	742	0	0	0	0	NA	NA	NA	14	14	165	498	164	149	444	149	1	3	0	0.006	0.006	0
.	19.01.15-22.21.41-1-226739	96	3	3	0	0	0	751	2	2	0	0	NA	NA	NA	35	34	172	504	171	152	446	153	0	7	1	0	0.014	0.006
.	19.01.15-22.21.42-1-226741	60	2	2	0	0	0	153	1	1	0	0	NA	NA	NA	13	21	166	505	163	27	93	33	0	1	0	0	0.002	0
.	19.01.15-22.21.48-1-226748	115	5	5	0	0	0	758	3	3	0	0	NA	NA	NA	40	41	168	517	169	153	454	151	5	18	0	0.03	0.035	0
.	19.01.15-22.21.49-1-226749	65	3	3	0	0	0	745	2	2	0	0	NA	NA	NA	26	26	168	506	165	150	446	149	0	8	2	0	0.016	0.012
.	19.01.15-22.21.52-1-226752	90	4	4	3	0	1	752	2	2	0	0	NA	NA	NA	38	34	170	508	169	152	451	149	0	23	0	0	0.045	0
.	19.01.15-22.21.53-1-226754	150	14	14	5	0	2	760	12	12	0	0	NA	NA	NA	58	48	175	515	171	154	454	152	0	29	26	0	0.056	0.152
.	19.01.15-22.21.55-1-226755	62	3	3	1	0	1	741	2	2	0	0	NA	NA	NA	19	21	168	500	166	148	443	150	0	7	0	0	0.014	0
.	19.01.15-22.21.59-1-226762	118	7	7	1	0	1	751	6	6	0	0	NA	NA	NA	43	37	172	507	171	153	446	152	7	12	4	0.041	0.024	0.023
.	19.01.15-22.22.03-1-226768	89	3	3	3	0	2	754	1	1	0	0	NA	NA	NA	26	29	167	505	170	149	452	153	4	6	0	0.024	0.012	0
.	19.01.15-22.22.05-1-226770	64	4	4	1	0	0	735	3	3	0	0	NA	NA	NA	27	23	168	500	168	147	438	150	0	13	0	0	0.026	0
.	19.01.15-22.22.07-1-226777	151	24	24	3	0	2	756	20	20	0	0	NA	NA	NA	49	37	172	511	167	154	453	149	24	69	9	0.14	0.135	0.054
.	19.01.15-22.22.07-1-226778	92	10	10	5	0	4	741	8	8	0	0	NA	NA	NA	24	24	167	504	166	148	446	147	19	16	7	0.114	0.032	0.042
.	19.01.15-22.22.10-1-226779	65	4	4	1	0	1	753	3	3	0	0	NA	NA	NA	19	32	172	504	169	153	449	151	0	9	5	0	0.018	0.03
.	19.01.15-22.22.11-1-226780	127	18	18	9	0	8	768	17	17	0	0	NA	NA	NA	41	54	173	518	176	150	460	158	34	25	0	0.197	0.048	0
.	19.01.15-22.22.20-1-226793	123	13	13	5	0	4	766	12	12	0	0	NA	NA	NA	36	48	166	526	169	145	471	150	28	24	10	0.169	0.046	0.059
.	19.01.15-22.22.22-1-226795	98	14	14	5	0	4	739	11	11	0	0	NA	NA	NA	29	18	166	500	165	149	444	146	9	31	24	0.054	0.062	0.145
.	19.01.15-22.22.23-1-226796	66	3	3	0	0	0	738	1	1	0	0	NA	NA	NA	23	26	171	498	170	151	438	149	8	7	0	0.047	0.014	0
.	19.01.15-22.22.27-1-226803	92	7	7	2	0	2	732	6	6	0	0	NA	NA	NA	32	21	165	504	165	143	445	144	5	13	2	0.03	0.026	0.012
.	19.01.15-22.22.29-1-226806	67	2	2	1	0	0	743	1	1	0	0	NA	NA	NA	21	24	166	506	165	147	451	145	0	3	9	0	0.006	0.055
.	19.01.15-22.22.36-1-226828	61	2	2	1	0	1	733	1	1	0	0	NA	NA	NA	23	18	166	502	163	146	446	141	0	0	8	0	0	0.049
.	19.01.15-22.22.41-1-226830	146	17	17	6	0	3	747	14	14	0	0	NA	NA	NA	51	32	169	507	169	150	449	148	34	39	3	0.201	0.077	0.018
.	19.01.15-22.22.44-1-226839	87	4	4	1	0	1	751	3	3	0	0	NA	NA	NA	29	30	168	509	166	147	456	148	8	5	0	0.048	0.01	0
.	19.01.15-22.22.46-1-226842	59	2	2	0	0	0	738	1	1	0	0	NA	NA	NA	26	23	167	502	167	147	444	147	5	5	0	0.03	0.01	0
.	19.01.15-22.22.47-1-226843	61	2	2	0	0	0	506	1	1	0	0	NA	NA	NA	16	15	166	494	168	104	300	102	0	2	0	0	0.004	0
.	19.01.15-22.22.51-1-226846	65	5	5	1	0	1	740	3	3	0	0	NA	NA	NA	24	24	168	503	166	149	444	147	0	8	2	0	0.016	0.012
.	19.01.15-22.22.51-1-226847	147	17	17	7	0	4	772	15	15	0	0	NA	NA	NA	39	59	172	529	171	153	469	150	10	61	9	0.058	0.115	0.053
.	19.01.15-22.22.52-1-226848	87	8	8	2	0	0	735	7	7	0	0	NA	NA	NA	40	27	170	503	167	153	437	145	7	11	5	0.041	0.022	0.03
.	19.01.15-22.22.52-1-226849	66	3	3	1	0	1	727	1	1	0	0	NA	NA	NA	28	10	164	494	165	145	434	148	4	3	0	0.024	0.006	0
.	19.01.15-22.23.01-1-226858	35	1	1	0	0	0	0	0	0	0	0	NA	NA	NA	15	9	164	494	164	0	0	0	0	0	0	0	0	0
.	19.01.15-22.23.02-1-226862	211	21	21	8	0	7	800	19	19	0	0	NA	NA	NA	58	75	183	528	177	166	474	160	31	66	5	0.169	0.125	0.028
.	19.01.15-22.23.02-1-226863	116	9	9	2	0	1	745	8	8	0	0	NA	NA	NA	48	28	167	511	163	148	453	144	14	43	0	0.084	0.084	0
.	19.01.15-22.23.02-1-226864	52	2	2	0	0	0	152	1	1	0	0	NA	NA	NA	9	16	165	497	167	40	79	33	0	3	0	0	0.006	0
.	19.01.15-22.23.08-1-226877	85	5	5	1	0	1	745	3	3	0	0	NA	NA	NA	29	30	170	505	168	152	447	146	6	5	0	0.035	0.01	0
.	19.01.15-22.23.11-1-226887	33	1	1	0	0	0	0	0	0	0	0	NA	NA	NA	9	13	165	498	163	0	0	0	0	0	0	0	0	0
.	19.01.15-22.23.11-1-226889	59	2	2	1	0	1	403	1	1	0	0	NA	NA	NA	16	23	166	505	165	79	246	78	0	4	0	0	0.008	0
.	19.01.15-22.23.13-1-226893	89	4	4	1	0	1	748	3	3	0	0	NA	NA	NA	27	26	170	502	167	152	448	148	0	4	8	0	0.008	0.048
.	19.01.15-22.23.16-1-226898	112	8	8	3	0	1	750	7	7	0	0	NA	NA	NA	41	38	171	512	168	152	451	147	5	19	8	0.029	0.037	0.048
.	19.01.15-22.23.17-1-226899	121	4	4	5	0	3	755	3	3	0	0	NA	NA	NA	43	42	175	515	165	154	455	146	17	2	0	0.097	0.004	0
.	19.01.15-22.23.25-1-226908	162	27	27	7	0	5	767	26	26	0	0	NA	NA	NA	45	54	178	514	175	158	454	155	28	32	16	0.157	0.062	0.091
.	19.01.15-22.23.27-1-226910	108	11	11	3	0	2	735	10	10	0	0	NA	NA	NA	31	23	168	501	167	148	439	148	19	28	6	0.113	0.056	0.036
.	19.01.15-22.23.28-1-226915	91	6	6	1	0	1	748	5	5	0	0	NA	NA	NA	29	37	173	506	171	153	446	149	8	7	0	0.046	0.014	0
.	19.01.15-22.23.29-1-226916	147	24	24	8	0	6	772	23	23	0	0	NA	NA	NA	41	54	175	526	166	156	466	150	26	85	11	0.149	0.162	0.066
.	19.01.15-22.23.31-1-226918	116	20	20	8	0	3	762	18	18	0	0	NA	NA	NA	32	46	168	518	173	151	460	151	25	34	22	0.149	0.066	0.127
.	19.01.15-22.23.37-1-226939	31	1	1	0	0	0	0	0	0	0	0	NA	NA	NA	6	6	165	491	163	0	0	0	0	4	0	0	0.008	0
.	19.01.15-22.23.39-1-226942	87	7	7	1	0	1	752	5	5	0	0	NA	NA	NA	23	32	168	510	167	151	455	146	11	8	0	0.065	0.016	0
.	19.01.15-22.23.39-1-226943	143	19	19	4	0	2	748	17	17	0	0	NA	NA	NA	45	40	171	512	170	151	449	148	4	27	13	0.023	0.053	0.076
.	19.01.15-22.23.44-1-226950	96	11	11	6	0	4	753	8	8	0	0	NA	NA	NA	29	34	170	511	166	150	456	147	1	39	0	0.006	0.076	0
.	19.01.15-22.23.49-1-226954	60	2	2	0	0	0	151	1	1	0	0	NA	NA	NA	14	12	165	495	165	29	85	37	0	4	2	0	0.008	0.012
.	19.01.15-22.23.58-1-226963	90	11	11	3	0	3	755	9	9	0	0	NA	NA	NA	27	33	167	511	168	148	458	149	7	28	11	0.042	0.055	0.065
.	19.01.15-22.23.59-1-226965	91	9	9	2	0	2	755	8	8	0	0	NA	NA	NA	29	38	170	514	167	153	454	148	1	34	3	0.006	0.066	0.018
.	19.01.15-22.24.02-1-226972	111	10	10	2	0	1	761	8	8	0	0	NA	NA	NA	37	51	175	514	175	156	451	154	18	15	0	0.103	0.029	0
.	19.01.15-22.24.06-1-226979	183	16	16	3	0	2	760	12	12	0	0	NA	NA	NA	58	57	175	523	172	149	458	153	24	26	8	0.137	0.05	0.047
.	19.01.15-22.24.07-1-226983	34	1	1	0	0	0	0	0	0	0	0	NA	NA	NA	11	14	166	498	163	0	0	0	0	0	0	0	0	0
.	19.01.15-22.24.10-1-226987	64	2	2	0	0	0	730	1	1	0	0	NA	NA	NA	25	15	164	496	168	144	437	149	1	5	0	0.006	0.01	0
.	19.01.15-22.24.10-1-226989	124	13	13	7	0	3	757	12	12	0	0	NA	NA	NA	45	37	172	510	168	155	451	151	7	54	3	0.041	0.106	0.018
.	19.01.15-22.24.10-1-226990	62	3	3	1	0	1	739	2	2	0	0	NA	NA	NA	26	25	171	502	165	150	442	147	0	8	0	0	0.016	0
.	19.01.15-22.24.17-1-226999	63	5	5	0	0	0	737	4	4	0	0	NA	NA	NA	35	29	169	507	166	147	444	146	3	8	0	0.018	0.016	0
.	19.01.15-22.24.25-1-227007	66	3	3	1	0	1	711	1	1	0	0	NA	NA	NA	22	17	165	499	166	141	425	145	0	9	0	0	0.018	0
.	19.01.15-22.24.25-1-227008	86	3	3	0	0	0	737	2	2	0	0	NA	NA	NA	37	24	170	501	166	150	441	146	0	2	11	0	0.004	0.066
.	19.01.15-22.24.29-1-227013	59	3	3	0	0	0	745	2	2	0	0	NA	NA	NA	20	29	166	506	170	145	452	148	0	8	2	0	0.016	0.012
.	19.01.15-22.24.29-1-227014	93	16	16	6	0	5	744	13	13	0	0	NA	NA	NA	34	27	168	502	170	150	442	152	9	72	8	0.054	0.143	0.047
.	19.01.15-22.24.30-1-227015	34	1	1	0	0	0	0	0	0	0	0	NA	NA	NA	10	7	163	493	164	0	0	0	0	0	0	0	0	0
.	19.01.15-22.24.31-1-227017	96	12	12	5	0	5	750	10	10	0	0	NA	NA	NA	39	43	174	505	177	153	439	158	11	26	3	0.063	0.051	0.017
.	19.01.15-22.24.35-1-227035	87	7	7	0	0	0	748	6	6	0	0	NA	NA	NA	29	39	172	510	170	150	448	150	8	10	3	0.047	0.02	0.018
.	19.01.15-22.24.40-1-227038	122	5	5	2	0	0	757	4	4	0	0	NA	NA	NA	32	37	168	511	171	151	454	152	13	12	4	0.077	0.023	0.023
.	19.01.15-22.24.41-1-227039	62	5	5	1	0	1	738	4	4	0	0	NA	NA	NA	35	27	167	501	172	147	441	150	2	11	5	0.012	0.022	0.029
.	19.01.15-22.24.41-1-227042	124	10	10	2	0	1	750	9	9	0	0	NA	NA	NA	44	34	169	507	171	149	448	153	22	31	13	0.13	0.061	0.076
.	19.01.15-22.24.45-1-227047	121	16	16	9	0	6	751	14	14	0	0	NA	NA	NA	29	41	167	514	173	146	450	155	19	21	3	0.114	0.041	0.017
.	19.01.15-22.24.46-1-227048	89	3	3	1	0	1	747	2	2	0	0	NA	NA	NA	32	31	167	508	169	147	450	150	3	2	0	0.018	0.004	0
.	19.01.15-22.24.56-1-227061	32	1	1	1	0	1	0	0	0	0	0	NA	NA	NA	10	10	167	492	164	0	0	0	0	0	1	0	0	0.006
.	19.01.15-22.24.57-1-227065	142	24	24	11	0	5	767	20	20	0	0	NA	NA	NA	44	47	169	515	176	149	458	160	46	69	34	0.272	0.134	0.193
.	19.01.15-22.24.58-1-227069	33	1	1	0	0	0	0	0	0	0	0	NA	NA	NA	9	12	165	497	163	0	0	0	0	2	0	0	0.004	0
.	19.01.15-22.25.00-1-227073	91	9	9	4	0	3	746	8	8	0	0	NA	NA	NA	30	31	172	508	164	153	447	146	2	19	4	0.012	0.037	0.024
.	19.01.15-22.25.01-1-227076	95	13	13	7	0	4	757	11	11	0	0	NA	NA	NA	23	35	169	510	169	153	454	150	15	26	21	0.089	0.051	0.124
.	19.01.15-22.25.02-1-227078	89	3	3	0	0	0	746	2	2	0	0	NA	NA	NA	27	28	166	506	169	146	448	152	1	7	0	0.006	0.014	0
.	19.01.15-22.25.02-1-227079	165	14	14	5	0	4	759	13	13	0	0	NA	NA	NA	42	44	175	509	173	153	449	157	12	34	10	0.069	0.067	0.058
.	19.01.15-22.25.04-1-227086	64	5	5	0	0	0	741	4	4	0	0	NA	NA	NA	24	27	169	504	167	148	445	148	0	10	6	0	0.02	0.036
.	19.01.15-22.25.10-1-227093	323	23	23	5	0	4	801	20	20	0	0	NA	NA	NA	102	83	179	544	173	158	486	157	34	53	13	0.19	0.097	0.075
.	19.01.15-22.25.13-1-227106	88	6	6	3	0	1	743	3	3	0	0	NA	NA	NA	36	33	168	510	168	148	446	149	3	11	5	0.018	0.022	0.03
.	19.01.15-22.25.20-1-227119	89	11	11	2	0	2	753	10	10	0	0	NA	NA	NA	30	33	170	506	170	150	448	155	2	26	2	0.012	0.051	0.012
.	19.01.15-22.25.22-1-227120	90	3	3	1	0	0	740	2	2	0	0	NA	NA	NA	31	26	168	501	170	148	442	150	0	9	5	0	0.018	0.029
.	19.01.15-22.25.24-1-227121	90	9	9	2	0	1	746	7	7	0	0	NA	NA	NA	29	29	169	504	169	152	444	150	9	32	0	0.053	0.063	0
.	19.01.15-22.25.32-1-227124	98	4	4	1	0	1	745	3	3	0	0	NA	NA	NA	27	25	164	508	166	147	451	147	1	5	6	0.006	0.01	0.036
.	19.01.15-22.25.33-1-227142	153	8	8	3	0	3	757	6	6	0	0	NA	NA	NA	46	52	169	528	168	149	460	148	2	22	0	0.012	0.042	0
.	19.01.15-22.25.36-1-227146	91	6	6	2	0	2	735	5	5	0	0	NA	NA	NA	36	32	167	509	169	148	441	146	0	18	7	0	0.035	0.041
.	19.01.15-22.25.40-1-227152	92	6	6	1	0	1	736	5	5	0	0	NA	NA	NA	36	26	167	504	168	147	443	146	4	10	1	0.024	0.02	0.006
.	19.01.15-22.25.41-1-227155	34	1	1	0	0	0	0	0	0	0	0	NA	NA	NA	10	14	165	495	167	0	0	0	3	0	0	0.018	0	0
.	19.01.15-22.25.44-1-227159	113	8	8	1	0	0	769	7	7	0	0	NA	NA	NA	35	43	172	515	169	156	460	153	18	13	0	0.105	0.025	0
.	19.01.15-22.25.47-1-227162	33	1	1	1	0	1	0	0	0	0	0	NA	NA	NA	7	7	164	493	163	0	0	0	0	0	1	0	0	0.006
.	19.01.15-22.25.50-1-227164	140	9	9	4	0	1	784	8	8	0	0	NA	NA	NA	44	60	172	528	173	151	477	156	3	43	4	0.017	0.081	0.023
.	19.01.15-22.25.51-1-227167	95	4	4	0	0	0	753	3	3	0	0	NA	NA	NA	36	37	171	513	166	154	452	147	2	11	0	0.012	0.021	0
.	19.01.15-22.25.51-1-227168	61	3	3	1	0	0	746	2	2	0	0	NA	NA	NA	25	28	172	502	167	153	446	147	3	4	0	0.017	0.008	0
.	19.01.15-22.25.54-1-227170	145	8	8	2	0	1	769	7	7	0	0	NA	NA	NA	46	54	178	520	169	158	461	150	7	22	2	0.039	0.042	0.012
.	19.01.15-22.25.58-1-227178	62	4	4	1	0	1	746	3	3	0	0	NA	NA	NA	18	26	167	506	166	150	447	149	0	9	8	0	0.018	0.048
.	19.01.15-22.25.59-1-227182	119	13	13	6	0	5	763	11	11	0	0	NA	NA	NA	25	41	168	517	169	149	463	151	14	26	9	0.083	0.05	0.053
.	19.01.15-22.26.00-1-227185	89	7	7	2	0	2	752	6	6	0	0	NA	NA	NA	31	37	168	514	168	148	458	146	0	13	7	0	0.025	0.042
.	19.01.15-22.26.09-1-227196	63	3	3	0	0	0	737	2	2	0	0	NA	NA	NA	21	23	168	498	170	145	443	149	11	0	0	0.065	0	0
.	19.01.15-22.26.18-1-227205	87	4	4	0	0	0	745	3	3	0	0	NA	NA	NA	27	28	164	507	170	146	447	152	7	4	0	0.043	0.008	0
.	19.01.15-22.26.19-1-227206	64	5	5	1	0	1	748	4	4	0	0	NA	NA	NA	31	28	171	507	163	153	451	144	0	20	0	0	0.039	0
.	19.01.15-22.26.24-1-227217	58	3	3	0	0	0	252	2	2	0	0	NA	NA	NA	16	20	166	499	168	61	135	56	0	11	1	0	0.022	0.006
.	19.01.15-22.26.26-1-227227	84	11	11	3	0	2	733	10	10	0	0	NA	NA	NA	41	22	170	499	166	149	441	143	19	26	13	0.112	0.052	0.078
.	19.01.15-22.26.28-1-227228	59	2	2	0	0	0	743	1	1	0	0	NA	NA	NA	20	27	166	505	169	147	446	150	3	0	1	0.018	0	0.006
.	19.01.15-22.26.32-1-227230	86	4	4	0	0	0	748	3	3	0	0	NA	NA	NA	32	34	173	503	171	153	449	146	0	6	10	0	0.012	0.058
.	19.01.15-22.26.33-1-227231	119	12	12	3	0	1	751	10	10	0	0	NA	NA	NA	42	42	174	510	171	155	446	150	14	39	3	0.08	0.076	0.018
.	19.01.15-22.26.41-1-227248	95	10	10	4	0	2	750	8	8	0	0	NA	NA	NA	29	39	171	515	166	151	453	146	11	8	7	0.064	0.016	0.042
.	19.01.15-22.26.41-1-227249	68	4	4	1	0	1	735	3	3	0	0	NA	NA	NA	27	19	169	498	165	152	437	146	13	6	0	0.077	0.012	0
.	19.01.15-22.26.44-1-227251	60	2	2	0	0	0	727	0	0	0	0	NA	NA	NA	36	17	165	497	168	145	434	148	0	4	0	0	0.008	0
.	19.01.15-22.26.45-1-227252	64	5	5	1	0	1	739	4	4	0	0	NA	NA	NA	36	28	167	506	168	149	439	151	2	9	10	0.012	0.018	0.06
.	19.01.15-22.26.51-1-227258	100	9	9	4	0	4	753	7	7	0	0	NA	NA	NA	31	34	170	507	170	154	451	148	8	28	2	0.047	0.055	0.012
.	19.01.15-22.26.57-1-227265	154	28	28	15	0	9	747	25	25	0	0	NA	NA	NA	36	37	173	512	165	155	449	143	14	72	27	0.081	0.141	0.164
.	19.01.15-22.26.58-1-227268	32	1	1	1	0	1	0	0	0	0	0	NA	NA	NA	8	8	165	493	163	0	0	0	0	1	0	0	0.002	0
.	19.01.15-22.26.59-1-227270	94	11	11	1	0	1	747	10	10	0	0	NA	NA	NA	35	32	173	506	166	155	445	147	1	22	13	0.006	0.043	0.078
.	19.01.15-22.27.00-1-227272	114	12	12	4	0	3	751	10	10	0	0	NA	NA	NA	39	37	171	506	173	150	451	150	7	42	2	0.041	0.083	0.012
.	19.01.15-22.27.00-1-227273	89	4	4	2	0	2	746	3	3	0	0	NA	NA	NA	36	32	169	510	166	151	449	146	4	10	1	0.024	0.02	0.006
.	19.01.15-22.27.02-1-227277	68	3	3	2	0	2	744	2	2	0	0	NA	NA	NA	27	30	172	503	168	156	443	145	8	6	0	0.047	0.012	0
.	19.01.15-22.27.05-1-227284	90	6	6	2	0	2	736	4	4	0	0	NA	NA	NA	29	23	168	503	165	149	438	149	3	17	0	0.018	0.034	0
.	19.01.15-22.27.06-1-227287	89	6	6	2	0	2	740	5	5	0	0	NA	NA	NA	22	22	168	501	166	150	442	148	0	16	0	0	0.032	0
.	19.01.15-22.27.31-1-227311	36	1	1	0	0	0	0	0	0	0	0	NA	NA	NA	13	11	165	496	163	0	0	0	0	1	0	0	0.002	0
.	19.01.15-22.27.39-1-227331	147	9	9	0	0	0	765	7	7	0	0	NA	NA	NA	40	49	169	522	171	147	467	151	13	31	6	0.077	0.059	0.035
.	19.01.15-22.27.39-1-227332	66	2	2	2	0	2	746	1	1	0	0	NA	NA	NA	26	25	171	501	166	153	445	148	0	6	0	0	0.012	0
.	19.01.15-22.27.41-1-227335	97	4	4	0	0	0	741	3	3	0	0	NA	NA	NA	43	31	169	507	168	149	445	147	8	6	0	0.047	0.012	0
.	19.01.15-22.27.42-1-227338	149	9	9	3	0	1	762	8	8	0	0	NA	NA	NA	45	47	170	518	172	147	461	154	10	12	7	0.059	0.023	0.041
.	19.01.15-22.27.45-1-227340	34	1	1	0	0	0	0	0	0	0	0	NA	NA	NA	10	7	165	493	162	0	0	0	0	0	0	0	0	0
.	19.01.15-22.27.47-1-227342	174	11	11	3	0	3	775	10	10	0	0	NA	NA	NA	54	61	173	524	177	155	464	156	0	40	0	0	0.076	0
.	19.01.15-22.27.50-1-227346	60	2	2	0	0	0	745	1	1	0	0	NA	NA	NA	30	29	167	508	167	148	449	148	6	0	2	0.036	0	0.012
.	19.01.15-22.27.54-1-227347	61	2	2	0	0	0	50	1	1	0	0	NA	NA	NA	17	11	166	495	163	15	26	9	2	2	0	0.012	0.004	0
.	19.01.15-22.27.55-1-227351	30	1	1	0	0	0	0	0	0	0	0	NA	NA	NA	9	3	164	490	162	0	0	0	0	1	0	0	0.002	0
.	19.01.15-22.27.57-1-227355	90	8	8	3	0	3	759	6	6	0	0	NA	NA	NA	37	52	172	520	173	149	457	153	8	17	5	0.047	0.033	0.029
.	19.01.15-22.27.59-1-227359	33	1	1	0	0	0	0	0	0	0	0	NA	NA	NA	10	7	165	493	162	0	0	0	0	0	0	0	0	0
.	19.01.15-22.27.59-1-227360	94	6	6	1	0	1	749	5	5	0	0	NA	NA	NA	36	39	172	508	172	152	450	147	6	15	0	0.035	0.03	0
.	19.01.15-22.28.01-1-227364	97	4	4	2	0	1	762	3	3	0	0	NA	NA	NA	37	41	176	507	171	157	452	153	26	3	0	0.148	0.006	0
.	19.01.15-22.28.05-1-227372	96	14	14	3	0	2	746	12	12	0	0	NA	NA	NA	35	30	167	505	171	145	450	151	0	34	17	0	0.067	0.099
.	19.01.15-22.28.06-1-227375	198	41	41	13	0	10	769	39	39	0	0	NA	NA	NA	66	58	175	524	172	153	463	153	74	66	17	0.423	0.126	0.099
.	19.01.15-22.28.08-1-227379	59	4	4	1	0	1	752	3	3	0	0	NA	NA	NA	20	36	167	513	169	148	456	148	7	2	1	0.042	0.004	0.006
.	19.01.15-22.28.09-1-227380	90	4	4	3	0	1	756	3	3	0	0	NA	NA	NA	30	39	169	519	164	146	467	143	0	2	19	0	0.004	0.116
.	19.01.15-22.28.12-1-227383	65	2	2	0	0	0	745	1	1	0	0	NA	NA	NA	31	28	168	510	163	146	454	145	0	0	5	0	0	0.031
.	19.01.15-22.28.20-1-227393	147	7	7	1	0	1	749	6	6	0	0	NA	NA	NA	45	39	172	512	168	150	450	149	0	11	11	0	0.021	0.065
.	19.01.15-22.28.20-1-227394	63	3	3	1	0	1	737	2	2	0	0	NA	NA	NA	19	18	167	500	164	148	444	145	8	0	0	0.048	0	0
.	19.01.15-22.28.21-1-227397	60	2	2	2	0	2	739	1	1	0	0	NA	NA	NA	24	22	168	501	166	151	443	145	0	2	1	0	0.004	0.006
.	19.01.15-22.28.25-1-227404	63	6	6	0	0	0	743	4	4	0	0	NA	NA	NA	31	29	169	506	167	149	446	148	9	18	0	0.053	0.036	0
.	19.01.15-22.28.27-1-227408	123	7	7	1	0	1	736	6	6	0	0	NA	NA	NA	49	26	167	506	166	146	443	147	3	7	5	0.018	0.014	0.03
.	19.01.15-22.28.28-1-227409	119	15	15	2	0	2	770	12	12	0	0	NA	NA	NA	33	57	172	525	173	152	463	155	21	42	6	0.122	0.08	0.035
.	19.01.15-22.28.34-1-227430	91	10	10	5	0	2	740	8	8	0	0	NA	NA	NA	25	23	166	500	170	145	443	152	0	36	6	0	0.072	0.035
.	19.01.15-22.28.36-1-227432	149	20	20	8	0	7	748	19	19	0	0	NA	NA	NA	50	40	168	515	170	150	450	148	19	45	9	0.113	0.087	0.053
.	19.01.15-22.28.36-1-227433	62	2	2	0	0	0	743	1	1	0	0	NA	NA	NA	17	22	166	502	167	145	449	149	1	1	0	0.006	0.002	0
.	19.01.15-22.28.41-1-227441	120	16	16	6	0	6	757	15	15	0	0	NA	NA	NA	41	41	173	508	173	156	449	152	10	40	15	0.058	0.079	0.087
.	19.01.15-22.28.45-1-227445	93	5	5	2	0	2	747	3	3	0	0	NA	NA	NA	28	34	171	506	170	152	444	151	0	17	4	0	0.034	0.024
.	19.01.15-22.28.50-1-227446	59	2	2	0	0	0	746	1	1	0	0	NA	NA	NA	18	26	164	504	171	147	446	153	0	8	0	0	0.016	0
.	19.01.15-22.28.54-1-227449	94	6	6	2	0	2	742	5	5	0	0	NA	NA	NA	34	26	166	505	168	148	446	148	3	14	0	0.018	0.028	0
.	19.01.15-22.29.01-1-227458	35	1	1	0	0	0	0	0	0	0	0	NA	NA	NA	11	10	166	492	165	0	0	0	0	0	2	0	0	0.012
.	19.01.15-22.29.04-1-227466	93	8	8	1	0	1	744	7	7	0	0	NA	NA	NA	33	31	172	505	167	152	442	150	4	16	0	0.023	0.032	0
.	19.01.15-22.29.09-1-227474	35	1	1	0	0	0	0	0	0	0	0	NA	NA	NA	8	10	165	495	163	0	0	0	0	1	0	0	0.002	0
.	19.01.15-22.29.11-1-227475	97	8	8	1	0	1	750	6	6	0	0	NA	NA	NA	32	33	173	509	164	153	447	150	0	19	0	0	0.037	0
.	19.01.15-22.29.11-1-227476	63	2	2	0	0	0	735	1	1	0	0	NA	NA	NA	28	22	165	504	166	141	447	147	2	0	3	0.012	0	0.018
.	19.01.15-22.29.12-1-227480	116	5	5	0	0	0	747	4	4	0	0	NA	NA	NA	29	31	165	509	170	149	446	152	5	3	5	0.03	0.006	0.029
.	19.01.15-22.29.18-1-227493	122	4	4	1	0	1	755	3	3	0	0	NA	NA	NA	36	36	171	508	170	152	454	149	2	15	0	0.012	0.03	0
.	19.01.15-22.29.21-1-227499	64	4	4	1	0	0	744	3	3	0	0	NA	NA	NA	19	27	172	503	165	155	445	144	0	6	0	0	0.012	0
.	19.01.15-22.29.23-1-227503	112	5	5	1	0	1	749	4	4	0	0	NA	NA	NA	34	31	168	506	170	151	448	150	5	7	3	0.03	0.014	0.018
.	19.01.15-22.29.28-1-227505	63	2	2	0	0	0	742	1	1	0	0	NA	NA	NA	26	28	170	504	167	152	443	147	7	3	0	0.041	0.006	0
.	19.01.15-22.29.28-1-227506	92	12	12	1	0	0	747	9	9	0	0	NA	NA	NA	31	32	169	509	167	148	448	151	2	20	0	0.012	0.039	0
.	19.01.15-22.29.30-1-227508	70	6	6	1	0	1	741	5	5	0	0	NA	NA	NA	34	25	167	503	168	147	444	150	0	7	8	0	0.014	0.048
.	19.01.15-22.29.32-1-227510	100	7	7	1	0	0	759	6	6	0	0	NA	NA	NA	41	46	173	518	168	154	454	151	0	40	0	0	0.077	0
.	19.01.15-22.29.32-1-227513	63	4	4	0	0	0	741	3	3	0	0	NA	NA	NA	30	25	170	502	166	149	447	145	0	3	9	0	0.006	0.054
.	19.01.15-22.29.39-1-227533	91	9	9	3	0	3	748	8	8	0	0	NA	NA	NA	34	32	172	507	166	150	450	148	4	36	4	0.023	0.071	0.024
.	19.01.15-22.29.40-1-227535	125	9	9	2	0	1	761	7	7	0	0	NA	NA	NA	26	45	169	518	171	150	462	149	7	18	20	0.041	0.035	0.117
.	19.01.15-22.29.44-1-227540	64	4	4	1	0	1	737	2	2	0	0	NA	NA	NA	27	24	168	501	168	149	435	153	0	10	0	0	0.02	0
.	19.01.15-22.29.45-1-227541	60	2	2	1	0	1	742	1	1	0	0	NA	NA	NA	21	23	171	503	162	153	447	142	0	3	2	0	0.006	0.012
.	19.01.15-22.29.51-1-227544	88	6	6	1	0	1	737	5	5	0	0	NA	NA	NA	37	30	167	509	167	148	442	147	3	15	0	0.018	0.029	0
.	19.01.15-22.29.52-1-227545	94	5	5	0	0	0	747	3	3	0	0	NA	NA	NA	32	35	170	510	168	154	448	145	12	6	0	0.071	0.012	0
.	19.01.15-22.29.53-1-227547	147	8	8	3	0	2	748	7	7	0	0	NA	NA	NA	41	39	174	509	169	155	443	150	6	23	3	0.034	0.045	0.018
.	19.01.15-22.29.58-1-227554	123	11	11	0	0	0	757	9	9	0	0	NA	NA	NA	31	40	167	512	174	148	455	154	3	13	6	0.018	0.025	0.034
.	19.01.15-22.30.01-1-227565	66	4	4	1	0	1	252	2	2	0	0	NA	NA	NA	20	17	165	501	164	49	150	53	7	3	0	0.042	0.006	0
.	19.01.15-22.30.03-1-227569	91	7	7	0	0	0	753	6	6	0	0	NA	NA	NA	27	39	166	509	177	149	448	156	2	4	5	0.012	0.008	0.028
.	19.01.15-22.30.05-1-227575	61	3	3	1	0	1	742	2	2	0	0	NA	NA	NA	25	26	165	506	168	145	449	148	5	5	0	0.03	0.01	0
.	19.01.15-22.30.05-1-227576	151	12	12	3	0	3	756	8	8	0	0	NA	NA	NA	45	43	170	517	169	146	459	151	10	42	8	0.059	0.081	0.047
.	19.01.15-22.30.11-1-227582	92	6	6	0	0	0	729	4	4	0	0	NA	NA	NA	34	21	167	502	165	150	436	143	6	6	4	0.036	0.012	0.024
.	19.01.15-22.30.11-1-227583	62	3	3	0	0	0	736	2	2	0	0	NA	NA	NA	22	15	167	496	165	149	436	151	4	7	0	0.024	0.014	0
.	19.01.15-22.30.14-1-227587	124	15	15	6	0	3	748	14	14	0	0	NA	NA	NA	37	30	172	502	169	155	442	151	5	51	1	0.029	0.102	0.006
.	19.01.15-22.30.16-1-227590	60	2	2	2	0	2	744	1	1	0	0	NA	NA	NA	25	24	169	500	168	151	443	150	0	10	0	0	0.02	0
.	19.01.15-22.30.22-1-227599	34	1	1	1	0	1	0	0	0	0	0	NA	NA	NA	11	9	165	494	163	0	0	0	0	0	3	0	0	0.018
.	19.01.15-22.30.23-1-227600	64	2	2	2	0	0	737	1	1	0	0	NA	NA	NA	28	19	163	503	166	145	446	146	0	6	5	0	0.012	0.03
.	19.01.15-22.30.24-1-227602	63	4	4	2	0	1	728	3	3	0	0	NA	NA	NA	23	14	168	495	164	150	438	140	4	14	3	0.024	0.028	0.018
.	19.01.15-22.30.26-1-227606	89	5	5	0	0	0	744	3	3	0	0	NA	NA	NA	38	27	170	505	165	153	445	146	10	5	0	0.059	0.01	0
.	19.01.15-22.30.28-1-227609	152	30	30	8	0	7	755	26	26	0	0	NA	NA	NA	60	47	172	517	171	154	455	146	31	65	5	0.18	0.126	0.029
.	19.01.15-22.30.28-1-227610	119	6	6	0	0	0	760	4	4	0	0	NA	NA	NA	31	38	175	507	169	160	449	151	4	5	8	0.023	0.01	0.047
.	19.01.15-22.30.31-1-227614	117	4	4	1	0	0	739	3	3	0	0	NA	NA	NA	36	27	167	500	173	144	440	155	3	14	0	0.018	0.028	0
.	19.01.15-22.30.32-1-227615	86	8	8	3	0	3	738	7	7	0	0	NA	NA	NA	37	26	167	508	164	150	440	148	10	22	5	0.06	0.043	0.03
.	19.01.15-22.30.39-1-227635	90	13	13	4	0	4	757	12	12	0	0	NA	NA	NA	37	45	170	521	167	148	459	150	0	30	2	0	0.058	0.012
.	19.01.15-22.30.43-1-227637	143	17	17	4	0	4	763	16	16	0	0	NA	NA	NA	46	46	169	517	173	148	460	155	30	43	4	0.178	0.083	0.023
.	19.01.15-22.30.43-1-227638	31	1	1	0	0	0	0	0	0	0	0	NA	NA	NA	2	7	165	492	163	0	0	0	0	2	0	0	0.004	0
.	19.01.15-22.30.46-1-227642	87	5	5	1	0	1	751	4	4	0	0	NA	NA	NA	26	34	171	508	168	156	452	143	3	12	0	0.018	0.024	0
.	19.01.15-22.30.47-1-227647	33	1	1	0	0	0	0	0	0	0	0	NA	NA	NA	8	9	164	494	164	0	0	0	0	0	1	0	0	0.006
.	19.01.15-22.30.47-1-227648	145	24	24	6	0	5	763	21	21	0	0	NA	NA	NA	43	48	173	516	172	152	458	153	20	48	24	0.116	0.093	0.14
.	19.01.15-22.30.50-1-227650	115	13	13	4	0	3	755	11	11	0	0	NA	NA	NA	39	38	170	510	171	153	448	154	5	41	20	0.029	0.08	0.117
.	19.01.15-22.30.51-1-227655	88	5	5	0	0	0	759	4	4	0	0	NA	NA	NA	28	37	170	507	173	153	448	158	0	15	0	0	0.03	0
.	19.01.15-22.30.59-1-227663	95	4	4	1	0	0	755	3	3	0	0	NA	NA	NA	32	37	169	513	168	150	458	147	20	6	3	0.118	0.012	0.018
.	19.01.15-22.31.04-1-227693	65	3	3	1	0	1	752	2	2	0	0	NA	NA	NA	21	29	170	507	165	151	452	149	9	9	0	0.053	0.018	0
.	19.01.15-22.31.13-1-227724	90	6	6	1	0	1	742	4	4	0	0	NA	NA	NA	34	31	171	506	167	151	445	146	7	15	0	0.041	0.03	0
.	19.01.15-22.31.16-1-227738	60	3	3	0	0	0	731	2	2	0	0	NA	NA	NA	24	17	168	495	167	146	435	150	0	7	0	0	0.014	0
.	19.01.15-22.31.18-1-227740	89	3	3	1	0	1	750	2	2	0	0	NA	NA	NA	27	30	165	511	167	144	456	150	4	5	0	0.024	0.01	0
.	19.01.15-22.31.24-1-227747	60	2	2	0	0	0	731	1	1	0	0	NA	NA	NA	26	18	166	497	168	149	434	148	0	2	1	0	0.004	0.006
.	19.01.15-22.31.24-1-227748	115	9	9	1	0	0	755	8	8	0	0	NA	NA	NA	48	42	171	510	174	148	454	153	22	30	10	0.129	0.059	0.057
.	19.01.15-22.31.27-1-227750	125	23	23	8	0	3	759	21	21	0	0	NA	NA	NA	41	39	172	508	172	153	450	156	17	62	13	0.099	0.122	0.076
.	19.01.15-22.31.29-1-227753	61	2	2	0	0	0	304	0	0	0	0	NA	NA	NA	16	18	166	499	166	61	181	62	0	2	0	0	0.004	0
.	19.01.15-22.31.32-1-227755	65	2	2	0	0	0	737	1	1	0	0	NA	NA	NA	29	27	167	506	167	149	443	145	0	3	0	0	0.006	0
.	19.01.15-22.31.32-1-227771	54	2	2	0	0	0	100	1	1	0	0	NA	NA	NA	16	13	164	498	164	24	63	13	0	3	2	0	0.006	0.012
.	19.01.15-22.31.35-1-227773	122	28	28	11	0	7	746	27	27	0	0	NA	NA	NA	37	33	169	508	169	146	450	150	17	103	3	0.101	0.203	0.018
.	19.01.15-22.31.39-1-227777	31	1	1	0	0	0	0	0	0	0	0	NA	NA	NA	14	13	167	495	164	0	0	0	3	0	0	0.018	0	0
.	19.01.15-22.31.40-1-227778	89	6	6	0	0	0	759	5	5	0	0	NA	NA	NA	19	37	169	514	167	152	458	149	2	9	9	0.012	0.018	0.054
.	19.01.15-22.31.43-1-227783	118	10	10	0	0	0	760	8	8	0	0	NA	NA	NA	45	39	174	513	165	155	458	147	11	34	0	0.063	0.066	0
.	19.01.15-22.31.43-1-227788	61	3	3	0	0	0	729	2	2	0	0	NA	NA	NA	33	22	167	504	164	145	441	143	6	6	0	0.036	0.012	0
.	19.01.15-22.31.48-1-227790	97	11	11	1	0	1	737	9	9	0	0	NA	NA	NA	37	26	168	508	163	147	448	142	16	12	16	0.095	0.024	0.098
.	19.01.15-22.31.50-1-227791	62	2	2	1	0	1	744	1	1	0	0	NA	NA	NA	21	26	167	504	168	149	446	149	0	4	3	0	0.008	0.018
.	19.01.15-22.32.03-1-227803	94	9	9	2	0	1	741	8	8	0	0	NA	NA	NA	29	27	167	510	163	148	447	146	14	13	13	0.084	0.025	0.08
.	19.01.15-22.32.03-1-227805	62	3	3	2	0	2	752	2	2	0	0	NA	NA	NA	23	31	170	507	167	154	450	148	0	7	0	0	0.014	0
.	19.01.15-22.32.05-1-227807	36	1	1	0	0	0	0	0	0	0	0	NA	NA	NA	8	11	167	495	162	0	0	0	0	0	0	0	0	0
.	19.01.15-22.32.10-1-227814	32	1	1	0	0	0	0	0	0	0	0	NA	NA	NA	5	8	165	491	165	0	0	0	1	0	0	0.006	0	0
.	19.01.15-22.32.13-1-227821	90	6	6	1	0	1	749	4	4	0	0	NA	NA	NA	15	21	165	501	168	148	450	151	0	10	0	0	0.02	0
.	19.01.15-22.32.14-1-227823	122	12	12	3	0	2	743	10	10	0	0	NA	NA	NA	34	32	171	506	168	150	445	148	19	25	14	0.111	0.049	0.083
.	19.01.15-22.32.14-1-227825	32	1	1	0	0	0	0	0	0	0	0	NA	NA	NA	10	6	165	491	163	0	0	0	0	5	0	0	0.01	0
.	19.01.15-22.32.15-1-227827	61	4	4	0	0	0	747	3	3	0	0	NA	NA	NA	19	25	172	501	165	153	446	148	2	6	4	0.012	0.012	0.024
.	19.01.15-22.32.17-1-227828	37	1	1	0	0	0	0	0	0	0	0	NA	NA	NA	7	9	165	494	163	0	0	0	0	1	0	0	0.002	0
.	19.01.15-22.32.20-1-227835	124	10	10	1	0	1	756	9	9	0	0	NA	NA	NA	30	35	169	516	163	150	461	145	9	14	3	0.053	0.027	0.018
.	19.01.15-22.32.21-1-227836	88	11	11	3	0	1	744	10	10	0	0	NA	NA	NA	28	27	169	502	169	151	441	152	10	49	0	0.059	0.098	0
.	19.01.15-22.32.27-1-227844	123	10	10	2	0	2	778	9	9	0	0	NA	NA	NA	37	57	176	523	171	157	465	156	5	26	1	0.028	0.05	0.006
.	19.01.15-22.32.29-1-227850	117	18	18	3	0	3	759	16	16	0	0	NA	NA	NA	33	42	178	508	169	161	448	150	13	33	1	0.073	0.065	0.006
.	19.01.15-22.32.30-1-227851	63	5	5	1	0	1	738	4	4	0	0	NA	NA	NA	30	26	169	503	167	149	444	145	0	18	0	0	0.036	0
.	19.01.15-22.32.33-1-227854	89	4	4	1	0	1	728	3	3	0	0	NA	NA	NA	33	20	166	503	164	147	440	141	0	8	12	0	0.016	0.073
.	19.01.15-22.32.33-1-227870	34	1	1	0	0	0	0	0	0	0	0	NA	NA	NA	8	11	163	497	164	0	0	0	0	6	0	0	0.012	0
.	19.01.15-22.32.36-1-227874	63	4	4	0	0	0	754	3	3	0	0	NA	NA	NA	22	34	169	512	166	154	456	144	2	6	1	0.012	0.012	0.006
.	19.01.15-22.32.41-1-227875	91	4	4	0	0	0	753	3	3	0	0	NA	NA	NA	31	31	170	510	164	155	454	144	12	6	2	0.071	0.012	0.012
.	19.01.15-22.32.44-1-227876	94	9	9	4	0	4	743	8	8	0	0	NA	NA	NA	45	29	170	504	168	151	443	149	18	39	2	0.106	0.077	0.012
.	19.01.15-22.32.53-1-227882	36	1	1	0	0	0	0	0	0	0	0	NA	NA	NA	11	6	164	490	165	0	0	0	0	0	0	0	0	0
.	19.01.15-22.32.54-1-227883	87	4	4	1	0	1	741	2	2	0	0	NA	NA	NA	28	22	167	501	167	149	442	150	0	11	0	0	0.022	0
.	19.01.15-22.32.54-1-227884	35	1	1	1	0	1	0	0	0	0	0	NA	NA	NA	5	13	165	497	164	0	0	0	0	1	0	0	0.002	0
.	19.01.15-22.33.06-1-227897	113	8	8	1	0	1	757	7	7	0	0	NA	NA	NA	33	40	171	510	172	151	453	153	6	19	7	0.035	0.037	0.041
.	19.01.15-22.33.06-1-227899	33	1	1	1	0	1	0	0	0	0	0	NA	NA	NA	8	12	164	495	166	0	0	0	0	2	0	0	0.004	0
.	19.01.15-22.33.08-1-227902	123	13	13	4	0	3	748	10	10	0	0	NA	NA	NA	48	37	176	499	175	156	436	156	7	30	6	0.04	0.06	0.034
.	19.01.15-22.33.08-1-227903	67	2	2	1	0	1	738	1	1	0	0	NA	NA	NA	28	22	166	504	165	143	447	148	0	11	0	0	0.022	0
.	19.01.15-22.33.09-1-227905	85	3	3	1	0	0	746	2	2	0	0	NA	NA	NA	22	27	169	499	172	149	443	154	0	6	1	0	0.012	0.006
.	19.01.15-22.33.11-1-227909	31	1	1	1	0	1	0	0	0	0	0	NA	NA	NA	9	6	165	491	163	0	0	0	0	0	3	0	0	0.018
.	19.01.15-22.33.14-1-227912	97	4	4	1	0	1	754	3	3	0	0	NA	NA	NA	23	39	168	520	164	150	463	141	0	3	2	0	0.006	0.012
.	19.01.15-22.33.14-1-227913	66	5	5	1	0	1	746	4	4	0	0	NA	NA	NA	27	31	167	511	166	147	451	148	6	18	0	0.036	0.035	0
.	19.01.15-22.33.17-1-227925	152	8	8	5	0	2	764	7	7	0	0	NA	NA	NA	37	39	169	509	174	150	455	159	5	19	8	0.03	0.037	0.046
.	19.01.15-22.33.23-1-227932	90	3	3	0	0	0	759	2	2	0	0	NA	NA	NA	22	38	171	509	171	152	453	154	0	5	2	0	0.01	0.012
.	19.01.15-22.33.25-1-227934	93	19	19	4	0	3	759	17	17	0	0	NA	NA	NA	30	39	169	511	172	154	451	154	6	46	13	0.036	0.09	0.076
.	19.01.15-22.33.25-1-227935	175	12	12	6	0	6	758	11	11	0	0	NA	NA	NA	41	42	172	509	174	153	451	154	15	34	21	0.087	0.067	0.121
.	19.01.15-22.33.31-1-227941	87	6	6	2	0	2	756	4	4	0	0	NA	NA	NA	17	32	167	511	167	151	455	150	15	6	1	0.09	0.012	0.006
.	19.01.15-22.33.31-1-227942	66	3	3	2	0	2	747	2	2	0	0	NA	NA	NA	9	23	164	503	169	146	447	154	2	4	0	0.012	0.008	0
.	19.01.15-22.33.32-1-227944	34	1	1	0	0	0	0	0	0	0	0	NA	NA	NA	10	6	163	494	162	0	0	0	2	0	0	0.012	0	0
.	19.01.15-22.33.34-1-227961	126	23	23	6	0	4	746	20	20	0	0	NA	NA	NA	39	37	171	510	169	149	447	150	22	81	5	0.129	0.159	0.03
.	19.01.15-22.33.34-1-227962	85	5	5	2	0	1	737	4	4	0	0	NA	NA	NA	28	22	166	502	167	145	443	149	14	11	0	0.084	0.022	0
.	19.01.15-22.33.40-1-227968	205	21	21	6	0	1	772	20	20	0	0	NA	NA	NA	64	51	177	514	173	159	458	155	40	52	5	0.226	0.101	0.029
.	19.01.15-22.33.42-1-227972	32	1	1	0	0	0	0	0	0	0	0	NA	NA	NA	9	5	165	491	162	0	0	0	0	0	1	0	0	0.006
.	19.01.15-22.33.45-1-227978	123	24	24	12	0	9	738	20	20	0	0	NA	NA	NA	42	28	169	505	167	148	446	144	35	44	7	0.207	0.087	0.042
.	19.01.15-22.33.48-1-227979	148	15	15	3	0	3	759	14	14	0	0	NA	NA	NA	44	49	173	516	173	155	452	152	25	14	7	0.145	0.027	0.04
.	19.01.15-22.33.53-1-227983	88	6	6	2	0	2	729	5	5	0	0	NA	NA	NA	31	18	165	500	166	146	433	150	0	8	0	0	0.016	0
.	19.01.15-22.33.55-1-227985	62	2	2	1	0	1	743	1	1	0	0	NA	NA	NA	21	23	167	499	170	145	445	153	7	0	0	0.042	0	0
.	19.01.15-22.33.56-1-227987	119	7	7	2	0	2	759	5	5	0	0	NA	NA	NA	36	42	169	518	168	148	462	149	14	15	7	0.083	0.029	0.042
.	19.01.15-22.34.02-1-227995	91	5	5	4	0	4	746	4	4	0	0	NA	NA	NA	30	28	167	505	169	147	450	149	8	8	6	0.048	0.016	0.036
.	19.01.15-22.34.11-1-228011	90	5	5	1	0	1	734	4	4	0	0	NA	NA	NA	33	24	169	504	164	147	444	143	5	7	0	0.03	0.014	0
.	19.01.15-22.34.15-1-228017	63	4	4	1	0	0	730	3	3	0	0	NA	NA	NA	31	21	165	503	166	145	439	146	4	16	0	0.024	0.032	0
.	19.01.15-22.34.18-1-228019	166	5	5	3	0	1	783	3	3	0	0	NA	NA	NA	51	63	172	527	177	153	472	158	3	20	7	0.017	0.038	0.04
.	19.01.15-22.34.19-1-228025	31	1	1	1	0	1	0	0	0	0	0	NA	NA	NA	17	11	163	493	168	0	0	0	0	0	0	0	0	0
.	19.01.15-22.34.21-1-228026	114	14	14	3	0	3	753	10	10	0	0	NA	NA	NA	27	35	167	512	169	149	456	148	8	12	4	0.048	0.023	0.024
.	19.01.15-22.34.21-1-228028	34	1	1	1	0	1	0	0	0	0	0	NA	NA	NA	12	11	163	497	164	0	0	0	0	1	0	0	0.002	0
.	19.01.15-22.34.22-1-228029	67	4	4	0	0	0	726	3	3	0	0	NA	NA	NA	30	16	167	498	164	146	435	145	8	6	0	0.048	0.012	0
.	19.01.15-22.34.24-1-228032	65	5	5	1	0	1	740	4	4	0	0	NA	NA	NA	28	26	165	505	169	142	448	150	4	3	0	0.024	0.006	0
.	19.01.15-22.34.25-1-228035	86	9	9	2	0	2	750	8	8	0	0	NA	NA	NA	35	34	171	506	170	153	445	152	3	17	1	0.018	0.034	0.006
.	19.01.15-22.34.28-1-228038	62	3	3	1	0	1	755	2	2	0	0	NA	NA	NA	25	36	167	516	166	152	458	145	0	14	0	0	0.027	0
.	19.01.15-22.34.29-1-228040	62	2	2	0	0	0	152	1	1	0	0	NA	NA	NA	20	11	167	493	164	28	94	30	3	1	0	0.018	0.002	0
.	19.01.15-22.34.32-1-228042	148	9	9	4	0	3	760	8	8	0	0	NA	NA	NA	41	42	167	515	173	145	462	153	29	29	2	0.174	0.056	0.012
.	19.01.15-22.34.38-1-228062	59	4	4	1	0	1	749	3	3	0	0	NA	NA	NA	30	31	169	507	168	150	449	150	8	5	0	0.047	0.01	0
.	19.01.15-22.34.40-1-228064	65	4	4	0	0	0	748	3	3	0	0	NA	NA	NA	21	26	165	508	166	149	451	148	0	11	3	0	0.022	0.018
.	19.01.15-22.34.40-1-228067	96	9	9	3	0	2	760	8	8	0	0	NA	NA	NA	32	40	171	512	170	152	456	152	14	13	0	0.082	0.025	0
.	19.01.15-22.34.43-1-228070	118	12	12	4	0	4	747	11	11	0	0	NA	NA	NA	39	36	171	509	169	152	449	146	24	32	8	0.14	0.063	0.047
.	19.01.15-22.34.44-1-228072	64	3	3	1	0	1	734	2	2	0	0	NA	NA	NA	27	22	169	501	165	147	442	145	2	5	2	0.012	0.01	0.012
.	19.01.15-22.34.47-1-228075	63	3	3	0	0	0	748	2	2	0	0	NA	NA	NA	22	27	169	506	165	152	447	149	0	4	2	0	0.008	0.012
.	19.01.15-22.34.47-1-228076	90	7	7	4	0	2	746	5	5	0	0	NA	NA	NA	24	27	169	507	164	152	448	146	5	12	8	0.03	0.024	0.049
.	19.01.15-22.34.56-1-228084	58	3	3	0	0	0	735	2	2	0	0	NA	NA	NA	28	23	171	498	167	150	440	145	5	5	0	0.029	0.01	0
.	19.01.15-22.35.00-1-228091	90	9	9	4	0	3	734	7	7	0	0	NA	NA	NA	40	30	170	508	165	154	435	145	4	16	9	0.024	0.031	0.055
.	19.01.15-22.35.00-1-228095	33	1	1	0	0	0	0	0	0	0	0	NA	NA	NA	10	9	165	493	164	0	0	0	0	1	0	0	0.002	0
.	19.01.15-22.35.00-1-228096	127	16	16	4	0	2	745	14	14	0	0	NA	NA	NA	56	41	176	507	171	155	441	149	10	31	17	0.057	0.061	0.099
.	19.01.15-22.35.02-1-228101	99	8	8	6	0	5	746	7	7	0	0	NA	NA	NA	38	35	172	511	165	152	447	147	15	31	0	0.087	0.061	0
.	19.01.15-22.35.03-1-228102	91	6	6	0	0	0	737	4	4	0	0	NA	NA	NA	30	22	170	499	166	149	441	147	11	11	0	0.065	0.022	0
.	19.01.15-22.35.04-1-228107	89	8	8	4	0	3	749	6	6	0	0	NA	NA	NA	31	28	165	510	166	149	452	148	1	35	6	0.006	0.069	0.036
.	19.01.15-22.35.10-1-228113	121	22	22	10	0	9	768	16	16	0	0	NA	NA	NA	31	54	172	524	171	153	464	151	19	55	8	0.11	0.105	0.047
.	19.01.15-22.35.13-1-228119	29	1	1	1	0	1	0	0	0	0	0	NA	NA	NA	9	4	164	490	163	0	0	0	0	0	0	0	0	0
.	19.01.15-22.35.13-1-228120	290	19	19	6	0	3	813	16	16	0	0	NA	NA	NA	81	96	182	549	178	162	490	161	27	52	5	0.148	0.095	0.028
.	19.01.15-22.35.14-1-228124	92	10	10	5	0	4	746	9	9	0	0	NA	NA	NA	39	31	169	505	170	153	443	150	7	22	9	0.041	0.044	0.053
.	19.01.15-22.35.22-1-228139	119	20	20	5	0	4	752	18	18	0	0	NA	NA	NA	50	41	168	515	171	150	453	149	17	63	9	0.101	0.122	0.053
.	19.01.15-22.35.24-1-228144	117	8	8	4	0	2	757	7	7	0	0	NA	NA	NA	36	44	172	514	171	152	452	153	14	34	0	0.081	0.066	0
.	19.01.15-22.35.25-1-228145	57	2	2	0	0	0	0	1	1	0	0	NA	NA	NA	13	17	168	498	164	0	0	0	0	3	0	0	0.006	0
.	19.01.15-22.35.27-1-228148	87	4	4	0	0	0	747	3	3	0	0	NA	NA	NA	29	29	168	507	167	149	448	150	0	22	0	0	0.043	0
.	19.01.15-22.35.29-1-228151	92	6	6	1	0	1	742	5	5	0	0	NA	NA	NA	34	34	172	505	170	153	441	148	1	12	4	0.006	0.024	0.024
.	19.01.15-22.35.34-1-228170	116	5	5	0	0	0	742	3	3	0	0	NA	NA	NA	37	30	170	505	168	151	443	148	0	14	0	0	0.028	0
.	19.01.15-22.35.41-1-228174	92	7	7	2	0	2	741	6	6	0	0	NA	NA	NA	40	32	167	510	168	147	448	146	13	19	0	0.078	0.037	0
.	19.01.15-22.35.45-1-228177	87	6	6	1	0	1	741	5	5	0	0	NA	NA	NA	34	25	169	503	166	150	442	149	2	12	8	0.012	0.024	0.048
.	19.01.15-22.35.47-1-228181	72	3	3	1	0	1	747	1	1	0	0	NA	NA	NA	23	27	165	507	168	146	450	151	3	0	2	0.018	0	0.012
.	19.01.15-22.35.49-1-228184	57	2	2	0	0	0	737	1	1	0	0	NA	NA	NA	26	20	167	498	168	148	440	149	0	1	1	0	0.002	0.006
.	19.01.15-22.35.51-1-228186	119	14	14	4	0	4	758	13	13	0	0	NA	NA	NA	42	42	170	514	171	153	453	152	19	45	2	0.112	0.088	0.012
.	19.01.15-22.35.53-1-228187	88	9	9	2	0	2	747	8	8	0	0	NA	NA	NA	34	32	170	504	171	150	447	150	7	21	1	0.041	0.042	0.006
.	19.01.15-22.35.56-1-228189	120	11	11	4	0	3	768	10	10	0	0	NA	NA	NA	46	52	172	516	177	151	457	160	16	26	1	0.093	0.05	0.006
.	19.01.15-22.36.03-1-228202	61	2	2	0	0	0	732	1	1	0	0	NA	NA	NA	27	21	167	501	166	149	442	141	0	7	2	0	0.014	0.012
.	19.01.15-22.36.03-1-228204	149	14	14	8	0	6	740	11	11	0	0	NA	NA	NA	59	44	165	518	174	143	448	149	5	51	12	0.03	0.098	0.069
.	19.01.15-22.36.04-1-228205	123	7	7	1	0	1	763	6	6	0	0	NA	NA	NA	32	38	174	511	166	156	458	149	2	25	5	0.011	0.049	0.03
.	19.01.15-22.36.04-1-228208	68	2	2	0	0	0	735	1	1	0	0	NA	NA	NA	14	17	170	496	164	150	439	146	0	6	0	0	0.012	0
.	19.01.15-22.36.05-1-228211	68	9	9	2	0	1	742	8	8	0	0	NA	NA	NA	21	23	166	504	166	147	447	148	2	13	11	0.012	0.026	0.066
.	19.01.15-22.36.18-1-228231	145	14	14	6	0	4	768	12	12	0	0	NA	NA	NA	47	59	174	519	179	156	455	157	9	56	7	0.052	0.108	0.039
.	19.01.15-22.36.21-1-228236	94	7	7	1	0	1	752	5	5	0	0	NA	NA	NA	31	30	171	505	167	154	445	153	19	6	0	0.111	0.012	0
.	19.01.15-22.36.23-1-228238	64	2	2	1	0	1	556	1	1	0	0	NA	NA	NA	22	18	166	498	167	114	332	110	0	1	2	0	0.002	0.012
.	19.01.15-22.36.28-1-228250	125	5	5	0	0	0	756	4	4	0	0	NA	NA	NA	50	42	168	518	169	145	463	148	10	8	3	0.06	0.015	0.018
.	19.01.15-22.36.30-1-228252	30	1	1	1	0	1	0	0	0	0	0	NA	NA	NA	13	8	164	495	162	0	0	0	0	4	0	0	0.008	0
.	19.01.15-22.36.31-1-228254	180	21	21	6	0	5	773	16	16	0	0	NA	NA	NA	53	52	167	523	175	148	468	157	5	76	4	0.03	0.145	0.023
.	19.01.15-22.36.32-1-228255	87	7	7	2	0	1	749	5	5	0	0	NA	NA	NA	28	37	168	509	173	150	449	150	4	14	7	0.024	0.028	0.04
.	19.01.15-22.36.36-1-228277	61	2	2	0	0	0	51	1	1	0	0	NA	NA	NA	14	12	166	496	163	12	27	12	0	3	0	0	0.006	0
.	19.01.15-22.36.36-1-228278	63	3	3	2	0	1	741	2	2	0	0	NA	NA	NA	27	31	167	511	166	150	446	145	0	2	3	0	0.004	0.018
.	19.01.15-22.36.37-1-228279	112	16	16	5	0	4	751	15	15	0	0	NA	NA	NA	23	31	171	503	170	153	445	153	6	27	7	0.035	0.054	0.041
.	19.01.15-22.36.42-1-228285	66	5	5	0	0	0	742	4	4	0	0	NA	NA	NA	22	26	170	501	168	147	445	150	17	1	2	0.1	0.002	0.012
.	19.01.15-22.36.44-1-228286	90	8	8	3	0	2	745	6	6	0	0	NA	NA	NA	34	27	168	503	169	149	443	153	0	26	6	0	0.052	0.036
.	19.01.15-22.36.51-1-228290	200	19	19	10	0	7	785	17	17	0	0	NA	NA	NA	57	65	178	524	176	156	470	159	37	62	7	0.208	0.118	0.04
.	19.01.15-22.36.51-1-228291	62	3	3	0	0	0	733	2	2	0	0	NA	NA	NA	26	16	165	499	165	146	439	148	0	9	6	0	0.018	0.036
.	19.01.15-22.36.52-1-228294	91	4	4	1	0	1	727	3	3	0	0	NA	NA	NA	23	16	166	496	167	146	438	143	0	4	10	0	0.008	0.06
.	19.01.15-22.36.54-1-228298	89	5	5	2	0	2	744	3	3	0	0	NA	NA	NA	27	28	167	505	169	150	445	149	0	8	7	0	0.016	0.041
.	19.01.15-22.37.02-1-228314	107	11	11	7	0	5	756	9	9	0	0	NA	NA	NA	31	39	166	510	176	145	455	156	7	34	12	0.042	0.067	0.068
.	19.01.15-22.37.04-1-228318	87	5	5	3	0	3	744	3	3	0	0	NA	NA	NA	32	24	167	502	168	149	445	150	0	9	10	0	0.018	0.06
.	19.01.15-22.37.05-1-228321	63	3	3	1	0	1	736	2	2	0	0	NA	NA	NA	27	19	166	497	169	150	437	149	2	8	0	0.012	0.016	0
.	19.01.15-22.37.07-1-228325	90	3	3	2	0	1	752	2	2	0	0	NA	NA	NA	37	37	170	511	169	151	453	148	0	13	4	0	0.025	0.024
.	19.01.15-22.37.08-1-228326	57	2	2	0	0	0	750	1	1	0	0	NA	NA	NA	16	27	170	503	167	150	449	151	1	5	0	0.006	0.01	0
.	19.01.15-22.37.10-1-228327	86	5	5	2	0	2	728	4	4	0	0	NA	NA	NA	28	23	167	504	165	143	442	143	5	9	0	0.03	0.018	0
.	19.01.15-22.37.11-1-228328	113	10	10	1	0	1	767	7	7	0	0	NA	NA	NA	37	43	169	520	167	149	467	151	13	30	0	0.077	0.058	0
.	19.01.15-22.37.23-1-228349	69	4	4	2	0	2	739	2	2	0	0	NA	NA	NA	26	23	169	501	166	150	441	148	0	7	0	0	0.014	0
.	19.01.15-22.37.25-1-228352	92	3	3	0	0	0	746	2	2	0	0	NA	NA	NA	37	32	169	508	168	149	448	149	7	3	0	0.041	0.006	0
.	19.01.15-22.37.30-1-228356	89	6	6	2	0	2	746	5	5	0	0	NA	NA	NA	22	31	171	507	166	152	445	149	1	8	1	0.006	0.016	0.006
.	19.01.15-22.37.32-1-228359	30	1	1	1	0	1	0	0	0	0	0	NA	NA	NA	7	8	164	493	164	0	0	0	0	0	0	0	0	0
.	19.01.15-22.37.34-1-228375	63	3	3	0	0	0	741	2	2	0	0	NA	NA	NA	20	24	170	502	165	152	440	149	0	3	0	0	0.006	0
.	19.01.15-22.37.34-1-228376	121	5	5	0	0	0	758	4	4	0	0	NA	NA	NA	33	39	172	510	170	154	450	154	7	11	4	0.041	0.022	0.024
.	19.01.15-22.37.34-1-228378	59	3	3	0	0	0	741	1	1	0	0	NA	NA	NA	21	22	168	499	168	148	441	152	1	12	0	0.006	0.024	0
.	19.01.15-22.37.39-1-228382	171	21	21	5	0	4	773	20	20	0	0	NA	NA	NA	46	53	174	522	170	152	468	153	53	45	12	0.305	0.086	0.071
.	19.01.15-22.37.39-1-228383	112	10	10	4	0	3	759	8	8	0	0	NA	NA	NA	36	44	169	516	172	149	461	149	19	13	0	0.112	0.025	0
.	19.01.15-22.37.41-1-228385	184	15	15	5	0	4	779	14	14	0	0	NA	NA	NA	57	63	174	525	177	156	468	155	15	45	19	0.086	0.086	0.107
.	19.01.15-22.37.48-1-228393	64	4	4	1	0	1	743	2	2	0	0	NA	NA	NA	22	25	164	503	171	145	445	153	0	15	0	0	0.03	0
.	19.01.15-22.37.51-1-228396	90	8	8	1	0	1	743	6	6	0	0	NA	NA	NA	35	32	175	501	169	156	440	147	10	29	2	0.057	0.058	0.012
.	19.01.15-22.37.52-1-228397	94	13	13	6	0	5	748	12	12	0	0	NA	NA	NA	28	36	169	510	170	147	446	155	40	16	7	0.237	0.031	0.041
.	19.01.15-22.37.52-1-228398	58	2	2	1	0	0	746	1	1	0	0	NA	NA	NA	18	25	168	503	167	153	443	150	0	9	0	0	0.018	0
.	19.01.15-22.37.53-1-228399	117	16	16	7	0	5	755	14	14	0	0	NA	NA	NA	30	40	168	515	170	147	460	148	15	46	7	0.089	0.089	0.041
.	19.01.15-22.38.04-1-228414	159	19	19	6	0	4	770	16	16	0	0	NA	NA	NA	49	50	177	514	172	159	459	152	33	44	22	0.186	0.086	0.128
.	19.01.15-22.38.06-1-228416	88	4	4	0	0	0	750	3	3	0	0	NA	NA	NA	33	30	168	508	167	152	448	150	0	7	3	0	0.014	0.018
.	19.01.15-22.38.09-1-228420	119	13	13	4	0	3	746	12	12	0	0	NA	NA	NA	29	25	166	503	169	149	447	150	12	30	10	0.072	0.06	0.059
.	19.01.15-22.38.16-1-228432	100	11	11	2	0	2	749	9	9	0	0	NA	NA	NA	34	31	168	510	166	148	455	146	1	25	4	0.006	0.049	0.024
.	19.01.15-22.38.17-1-228434	121	6	6	2	0	2	760	4	4	0	0	NA	NA	NA	31	43	173	511	172	154	452	154	6	15	1	0.035	0.029	0.006
.	19.01.15-22.38.21-1-228443	61	2	2	0	0	0	737	1	1	0	0	NA	NA	NA	22	19	166	501	165	147	447	143	0	5	0	0	0.01	0
.	19.01.15-22.38.24-1-228451	161	20	20	5	0	5	779	19	19	0	0	NA	NA	NA	55	63	178	526	172	156	471	152	10	53	9	0.056	0.101	0.052
.	19.01.15-22.38.24-1-228452	119	15	15	1	0	1	749	13	13	0	0	NA	NA	NA	22	25	166	503	169	146	450	153	13	20	3	0.078	0.04	0.018
.	19.01.15-22.38.28-1-228455	68	3	3	1	0	0	749	2	2	0	0	NA	NA	NA	22	31	167	505	172	147	448	154	10	3	0	0.06	0.006	0
.	19.01.15-22.38.37-1-228478	89	6	6	4	0	3	755	5	5	0	0	NA	NA	NA	35	36	170	509	170	150	457	148	12	15	0	0.071	0.029	0
.	19.01.15-22.38.39-1-228481	91	12	12	3	0	3	736	11	11	0	0	NA	NA	NA	51	28	171	500	170	147	438	151	1	23	1	0.006	0.046	0.006
.	19.01.15-22.38.40-1-228482	118	7	7	1	0	1	753	6	6	0	0	NA	NA	NA	44	41	169	513	172	146	452	155	14	6	4	0.083	0.012	0.023
.	19.01.15-22.38.40-1-228483	95	6	6	4	0	3	741	5	5	0	0	NA	NA	NA	35	24	168	503	166	148	448	145	10	8	6	0.06	0.016	0.036
.	19.01.15-22.38.44-1-228488	67	6	6	3	0	3	738	5	5	0	0	NA	NA	NA	28	20	168	500	165	148	442	148	11	20	0	0.065	0.04	0
.	19.01.15-22.38.47-1-228493	60	2	2	1	0	0	729	1	1	0	0	NA	NA	NA	26	13	167	495	164	147	436	146	0	5	0	0	0.01	0
.	19.01.15-22.38.53-1-228501	136	11	11	6	0	5	753	9	9	0	0	NA	NA	NA	57	39	172	508	172	154	444	155	3	28	3	0.017	0.055	0.017
.	19.01.15-22.38.58-1-228506	118	11	11	1	0	1	749	9	9	0	0	NA	NA	NA	50	36	166	510	173	146	448	155	19	16	2	0.114	0.031	0.012
.	19.01.15-22.39.00-1-228512	188	14	14	6	0	3	766	13	13	0	0	NA	NA	NA	54	45	172	515	171	155	458	153	2	32	11	0.012	0.062	0.064
.	19.01.15-22.39.02-1-228516	92	4	4	2	0	2	744	3	3	0	0	NA	NA	NA	21	28	170	505	166	152	444	148	4	3	3	0.024	0.006	0.018
.	19.01.15-22.39.02-1-228518	63	2	2	1	0	1	740	1	1	0	0	NA	NA	NA	16	22	165	505	165	148	447	145	4	3	0	0.024	0.006	0
.	19.01.15-22.39.03-1-228520	63	2	2	1	0	1	740	1	1	0	0	NA	NA	NA	22	18	166	499	166	147	446	147	0	5	0	0	0.01	0
.	19.01.15-22.39.04-1-228522	36	1	1	0	0	0	0	0	0	0	0	NA	NA	NA	12	5	164	492	162	0	0	0	0	0	2	0	0	0.012
.	19.01.15-22.39.05-1-228523	36	1	1	0	0	0	0	0	0	0	0	NA	NA	NA	17	13	165	497	164	0	0	0	1	0	0	0.006	0	0
.	19.01.15-22.39.07-1-228530	146	10	10	3	0	3	758	4	4	0	0	NA	NA	NA	50	48	176	518	167	156	456	146	11	28	6	0.062	0.054	0.036
.	19.01.15-22.39.08-1-228532	67	2	2	0	0	0	740	0	0	0	0	NA	NA	NA	21	21	166	504	164	148	445	147	0	9	0	0	0.018	0
.	19.01.15-22.39.18-1-228543	96	4	4	1	0	0	747	3	3	0	0	NA	NA	NA	25	30	172	505	166	156	442	149	0	11	0	0	0.022	0
.	19.01.15-22.39.19-1-228544	91	5	5	4	0	3	751	4	4	0	0	NA	NA	NA	33	35	170	511	167	149	453	149	17	8	0	0.1	0.016	0
.	19.01.15-22.39.19-1-228545	62	2	2	0	0	0	742	1	1	0	0	NA	NA	NA	23	26	169	503	167	147	447	148	0	3	0	0	0.006	0
.	19.01.15-22.39.19-1-228546	97	5	5	5	0	2	739	3	3	0	0	NA	NA	NA	40	27	171	499	170	149	441	149	2	17	1	0.012	0.034	0.006
.	19.01.15-22.39.23-1-228560	56	2	2	1	0	0	749	1	1	0	0	NA	NA	NA	19	28	167	507	167	149	452	148	0	5	0	0	0.01	0
.	19.01.15-22.39.24-1-228563	144	7	7	4	0	3	761	6	6	0	0	NA	NA	NA	43	41	171	512	171	154	453	154	16	29	0	0.094	0.057	0
.	19.01.15-22.39.28-1-228566	31	1	1	1	0	1	0	0	0	0	0	NA	NA	NA	10	13	166	496	164	0	0	0	0	0	0	0	0	0
.	19.01.15-22.39.30-1-228568	85	3	3	0	0	0	743	2	2	0	0	NA	NA	NA	25	26	167	501	171	150	443	150	5	9	0	0.03	0.018	0
.	19.01.15-22.39.31-1-228569	150	10	10	1	0	1	759	6	6	0	0	NA	NA	NA	62	45	173	514	171	153	456	150	15	27	1	0.087	0.053	0.006
.	19.01.15-22.39.34-1-228587	94	3	3	2	0	2	744	2	2	0	0	NA	NA	NA	23	25	169	504	165	153	444	147	0	9	0	0	0.018	0
.	19.01.15-22.39.37-1-228590	89	9	9	2	0	1	746	8	8	0	0	NA	NA	NA	23	28	171	504	166	151	447	148	21	20	0	0.123	0.04	0
.	19.01.15-22.39.37-1-228591	86	3	3	0	0	0	746	2	2	0	0	NA	NA	NA	41	35	168	512	168	149	448	149	0	12	0	0	0.023	0
.	19.01.15-22.39.38-1-228592	66	6	6	3	0	3	740	5	5	0	0	NA	NA	NA	19	20	166	500	167	147	443	150	0	25	0	0	0.05	0
.	19.01.15-22.39.41-1-228594	58	2	2	0	0	0	733	1	1	0	0	NA	NA	NA	28	20	163	503	167	142	443	148	0	5	2	0	0.01	0.012
.	19.01.15-22.39.50-1-228598	141	30	30	7	0	5	759	26	26	0	0	NA	NA	NA	41	45	171	517	170	150	457	152	32	72	9	0.187	0.139	0.053
.	19.01.15-22.39.52-1-228599	68	6	6	3	0	3	730	5	5	0	0	NA	NA	NA	29	23	167	504	165	144	441	145	9	9	0	0.054	0.018	0
.	19.01.15-22.39.59-1-228610	121	12	12	2	0	1	761	10	10	0	0	NA	NA	NA	40	36	172	512	165	157	455	149	0	49	4	0	0.096	0.024
.	19.01.15-22.40.02-1-228621	93	4	4	1	0	1	757	3	3	0	0	NA	NA	NA	36	40	170	513	170	152	454	151	0	9	4	0	0.018	0.024
.	19.01.15-22.40.02-1-228623	65	2	2	2	0	2	403	0	0	0	0	NA	NA	NA	16	18	166	500	165	78	242	83	0	2	0	0	0.004	0
.	19.01.15-22.40.03-1-228626	89	6	6	0	0	0	750	5	5	0	0	NA	NA	NA	31	37	171	505	174	153	443	154	5	16	4	0.029	0.032	0.023
.	19.01.15-22.40.04-1-228628	87	6	6	3	0	2	738	5	5	0	0	NA	NA	NA	42	27	166	503	171	144	445	149	6	13	5	0.036	0.026	0.029
.	19.01.15-22.40.11-1-228635	63	4	4	2	0	2	736	3	3	0	0	NA	NA	NA	19	22	166	503	166	145	442	149	0	4	5	0	0.008	0.03
.	19.01.15-22.40.14-1-228644	63	4	4	0	0	0	743	2	2	0	0	NA	NA	NA	17	22	167	503	165	149	447	147	1	18	0	0.006	0.036	0
.	19.01.15-22.40.14-1-228645	90	13	13	2	0	2	746	10	10	0	0	NA	NA	NA	27	36	168	511	170	148	452	146	8	16	6	0.048	0.031	0.035
.	19.01.15-22.40.21-1-228654	90	4	4	1	0	1	744	2	2	0	0	NA	NA	NA	18	24	166	496	175	148	439	157	1	13	0	0.006	0.026	0
.	19.01.15-22.40.24-1-228658	147	18	18	2	0	1	757	14	14	0	0	NA	NA	NA	47	38	169	507	175	150	451	156	5	59	6	0.03	0.116	0.034
.	19.01.15-22.40.26-1-228660	158	15	15	5	0	4	759	14	14	0	0	NA	NA	NA	40	46	168	519	172	150	460	149	12	37	15	0.071	0.071	0.087
.	19.01.15-22.40.29-1-228663	33	1	1	0	0	0	0	0	0	0	0	NA	NA	NA	6	12	168	492	165	0	0	0	0	0	4	0	0	0.024
.	19.01.15-22.40.31-1-228666	59	3	3	2	0	1	738	2	2	0	0	NA	NA	NA	25	20	169	498	166	148	442	148	5	4	0	0.03	0.008	0
.	19.01.15-22.40.32-1-228683	63	4	4	1	0	1	740	2	2	0	0	NA	NA	NA	30	20	166	503	164	149	445	146	7	6	0	0.042	0.012	0
.	19.01.15-22.40.33-1-228684	58	2	2	0	0	0	746	1	1	0	0	NA	NA	NA	18	25	168	503	167	150	448	148	0	2	3	0	0.004	0.018
.	19.01.15-22.40.39-1-228687	62	3	3	1	0	1	203	2	2	0	0	NA	NA	NA	15	21	164	502	168	37	118	48	0	7	0	0	0.014	0
.	19.01.15-22.40.39-1-228688	36	1	1	1	0	1	0	0	0	0	0	NA	NA	NA	8	12	164	497	164	0	0	0	3	0	0	0.018	0	0
.	19.01.15-22.40.43-1-228690	96	7	7	2	0	1	734	5	5	0	0	NA	NA	NA	21	13	166	494	166	150	437	147	2	20	0	0.012	0.04	0
.	19.01.15-22.40.44-1-228693	98	10	10	4	0	1	753	9	9	0	0	NA	NA	NA	47	38	170	508	173	147	451	155	10	41	8	0.059	0.081	0.046
.	19.01.15-22.40.46-1-228696	118	5	5	1	0	1	744	4	4	0	0	NA	NA	NA	35	31	170	506	168	149	448	147	2	4	7	0.012	0.008	0.042
.	19.01.15-22.40.50-1-228698	93	5	5	1	0	1	759	4	4	0	0	NA	NA	NA	32	37	169	512	169	153	456	150	0	14	0	0	0.027	0
.	19.01.15-22.40.50-1-228699	97	10	10	4	0	4	761	7	7	0	0	NA	NA	NA	36	43	169	517	170	149	459	153	28	3	7	0.166	0.006	0.041
.	19.01.15-22.40.54-1-228705	59	4	4	1	0	1	735	3	3	0	0	NA	NA	NA	23	15	168	495	165	149	440	146	4	6	6	0.024	0.012	0.036
.	19.01.15-22.40.59-1-228714	65	2	2	0	0	0	741	1	1	0	0	NA	NA	NA	29	29	170	501	171	149	441	151	5	3	0	0.029	0.006	0
.	19.01.15-22.40.59-1-228715	66	4	4	0	0	0	735	3	3	0	0	NA	NA	NA	24	18	167	502	162	147	443	145	4	8	0	0.024	0.016	0
.	19.01.15-22.41.08-1-228730	96	6	6	2	0	2	747	5	5	0	0	NA	NA	NA	39	44	174	516	167	151	453	143	0	25	3	0	0.048	0.018
.	19.01.15-22.41.08-1-228731	68	4	4	0	0	0	736	3	3	0	0	NA	NA	NA	34	25	170	504	164	149	443	144	1	16	0	0.006	0.032	0
.	19.01.15-22.41.11-1-228733	69	2	2	0	0	0	657	1	1	0	0	NA	NA	NA	19	18	168	496	167	133	393	131	0	7	0	0	0.014	0
.	19.01.15-22.41.11-1-228735	62	2	2	1	0	1	761	1	1	0	0	NA	NA	NA	21	41	174	505	175	153	450	158	2	4	0	0.011	0.008	0
.	19.01.15-22.41.15-1-228749	63	5	5	0	0	0	742	4	4	0	0	NA	NA	NA	29	25	167	503	168	149	446	147	9	12	0	0.054	0.024	0
.	19.01.15-22.41.16-1-228750	116	7	7	5	0	4	755	6	6	0	0	NA	NA	NA	37	48	171	517	173	150	454	151	6	26	0	0.035	0.05	0
.	19.01.15-22.41.16-1-228751	115	11	11	1	0	0	757	10	10	0	0	NA	NA	NA	33	41	170	508	176	151	448	158	29	40	4	0.171	0.079	0.023
.	19.01.15-22.41.18-1-228754	61	2	2	0	0	0	253	1	1	0	0	NA	NA	NA	19	15	165	493	170	55	144	54	4	0	0	0.024	0	0
.	19.01.15-22.41.26-1-228768	62	7	7	0	0	0	736	5	5	0	0	NA	NA	NA	29	25	166	506	166	146	445	145	0	13	4	0	0.026	0.024
.	19.01.15-22.41.26-1-228770	149	11	11	2	0	2	746	9	9	0	0	NA	NA	NA	47	34	172	501	174	150	441	155	7	49	2	0.041	0.098	0.011
.	19.01.15-22.41.27-1-228772	140	10	10	3	0	3	761	9	9	0	0	NA	NA	NA	48	44	173	511	173	156	453	152	9	23	8	0.052	0.045	0.046
.	19.01.15-22.41.28-1-228773	86	7	7	3	0	2	748	5	5	0	0	NA	NA	NA	27	31	170	504	170	153	443	152	4	19	0	0.024	0.038	0
.	19.01.15-22.41.31-1-228778	65	5	5	1	0	1	740	3	3	0	0	NA	NA	NA	21	23	166	500	170	145	445	150	7	3	5	0.042	0.006	0.029
.	19.01.15-22.41.36-1-228797	32	1	1	0	0	0	0	0	0	0	0	NA	NA	NA	9	12	165	495	165	0	0	0	1	0	0	0.006	0	0
.	19.01.15-22.41.39-1-228799	60	3	3	0	0	0	736	2	2	0	0	NA	NA	NA	26	24	163	505	169	142	444	150	0	5	2	0	0.01	0.012
.	19.01.15-22.41.39-1-228800	125	24	24	10	0	6	769	20	20	0	0	NA	NA	NA	32	45	172	515	171	156	460	153	46	61	8	0.267	0.118	0.047
.	19.01.15-22.41.48-1-228808	145	12	12	6	0	3	759	10	10	0	0	NA	NA	NA	39	42	171	514	170	150	456	153	34	9	7	0.199	0.018	0.041
.	19.01.15-22.41.48-1-228809	94	3	3	1	0	0	749	2	2	0	0	NA	NA	NA	44	34	170	508	169	153	447	149	0	9	0	0	0.018	0
.	19.01.15-22.41.51-1-228814	57	3	3	0	0	0	754	2	2	0	0	NA	NA	NA	24	30	167	509	167	148	455	151	0	3	1	0	0.006	0.006
.	19.01.15-22.41.53-1-228816	90	8	8	3	0	3	753	7	7	0	0	NA	NA	NA	30	39	167	516	169	146	455	152	8	10	4	0.048	0.019	0.024
.	19.01.15-22.41.54-1-228817	147	18	18	3	0	3	777	16	16	0	0	NA	NA	NA	51	62	180	524	171	162	463	152	5	41	3	0.028	0.078	0.018
.	19.01.15-22.41.55-1-228819	89	5	5	1	0	0	738	4	4	0	0	NA	NA	NA	34	27	168	501	171	147	440	151	4	4	0	0.024	0.008	0
.	19.01.15-22.41.56-1-228820	94	9	9	2	0	1	737	8	8	0	0	NA	NA	NA	42	22	166	500	169	146	444	147	9	9	6	0.054	0.018	0.036
.	19.01.15-22.42.07-1-228841	176	29	29	14	0	9	769	27	27	0	0	NA	NA	NA	39	48	170	518	173	152	461	156	38	89	8	0.224	0.172	0.046
.	19.01.15-22.42.08-1-228843	63	3	3	1	0	1	743	2	2	0	0	NA	NA	NA	22	20	167	503	163	150	448	145	0	12	0	0	0.024	0
.	19.01.15-22.42.15-1-228849	59	3	3	3	0	3	742	2	2	0	0	NA	NA	NA	25	26	170	504	165	150	447	145	3	13	0	0.018	0.026	0
.	19.01.15-22.42.15-1-228851	34	1	1	0	0	0	0	0	0	0	0	NA	NA	NA	8	13	169	494	163	0	0	0	0	3	0	0	0.006	0
.	19.01.15-22.42.18-1-228855	125	8	8	3	0	2	742	7	7	0	0	NA	NA	NA	34	29	167	505	170	146	446	150	0	36	2	0	0.071	0.012
.	19.01.15-22.42.20-1-228861	152	11	11	5	0	4	778	10	10	0	0	NA	NA	NA	53	63	173	528	175	150	472	156	8	23	0	0.046	0.044	0
.	19.01.15-22.42.22-1-228862	120	7	7	0	0	0	745	6	6	0	0	NA	NA	NA	28	33	173	506	167	157	440	148	3	18	0	0.017	0.036	0
.	19.01.15-22.42.26-1-228868	123	21	21	6	0	6	759	18	18	0	0	NA	NA	NA	42	47	174	516	170	154	455	150	9	61	9	0.052	0.118	0.053
.	19.01.15-22.42.26-1-228869	63	2	2	1	0	1	252	0	0	0	0	NA	NA	NA	20	24	168	499	170	46	151	55	0	0	3	0	0	0.018
.	19.01.15-22.42.32-1-228874	152	8	8	1	0	1	762	7	7	0	0	NA	NA	NA	41	48	174	517	170	155	456	151	4	17	7	0.023	0.033	0.041
.	19.01.15-22.42.32-1-228875	68	3	3	1	0	1	754	2	2	0	0	NA	NA	NA	23	41	169	518	167	147	458	149	2	3	7	0.012	0.006	0.042
.	19.01.15-22.42.36-1-228894	88	4	4	2	0	1	752	3	3	0	0	NA	NA	NA	34	36	170	510	169	148	452	152	0	26	0	0	0.051	0
.	19.01.15-22.42.40-1-228897	64	4	4	1	0	1	735	2	2	0	0	NA	NA	NA	36	31	169	504	171	149	441	145	0	10	0	0	0.02	0
.	19.01.15-22.42.46-1-228905	118	8	8	2	0	1	757	6	6	0	0	NA	NA	NA	53	46	168	525	166	148	461	148	25	20	0	0.149	0.038	0
.	19.01.15-22.42.47-1-228906	117	8	8	2	0	2	746	6	6	0	0	NA	NA	NA	50	39	171	508	173	152	443	151	7	24	5	0.041	0.047	0.029
.	19.01.15-22.42.49-1-228907	89	8	8	2	0	2	759	5	5	0	0	NA	NA	NA	29	41	167	518	169	146	462	151	14	13	2	0.084	0.025	0.012
.	19.01.15-22.43.00-1-228918	144	8	8	3	0	2	749	7	7	0	0	NA	NA	NA	48	33	169	508	169	148	449	152	1	17	20	0.006	0.033	0.118
.	19.01.15-22.43.00-1-228919	63	5	5	2	0	1	746	3	3	0	0	NA	NA	NA	30	31	165	509	170	146	450	150	8	4	0	0.048	0.008	0
.	19.01.15-22.43.00-1-228920	91	4	4	0	0	0	746	2	2	0	0	NA	NA	NA	28	32	169	506	170	147	451	148	0	5	3	0	0.01	0.018
.	19.01.15-22.43.01-1-228922	90	4	4	1	0	1	753	2	2	0	0	NA	NA	NA	29	36	173	508	168	151	452	150	9	2	0	0.052	0.004	0
.	19.01.15-22.43.09-1-228935	65	3	3	1	0	1	453	2	2	0	0	NA	NA	NA	10	17	167	497	166	92	270	91	0	6	1	0	0.012	0.006
.	19.01.15-22.43.11-1-228936	57	2	2	0	0	0	745	1	1	0	0	NA	NA	NA	23	31	169	506	169	150	444	151	0	7	7	0	0.014	0.041
.	19.01.15-22.43.14-1-228943	122	29	29	8	0	4	755	25	25	0	0	NA	NA	NA	48	39	171	506	175	151	449	155	42	83	8	0.246	0.164	0.046
.	19.01.15-22.43.15-1-228946	95	8	8	1	0	1	752	7	7	0	0	NA	NA	NA	33	36	175	508	166	154	452	146	4	10	5	0.023	0.02	0.03
.	19.01.15-22.43.19-1-228950	94	3	3	1	0	1	747	1	1	0	0	NA	NA	NA	37	28	168	502	171	148	447	152	0	9	0	0	0.018	0
.	19.01.15-22.43.19-1-228951	88	6	6	2	0	2	752	5	5	0	0	NA	NA	NA	29	39	171	515	166	152	452	148	12	5	6	0.07	0.01	0.036
.	19.01.15-22.43.20-1-228956	37	1	1	0	0	0	0	0	0	0	0	NA	NA	NA	6	17	166	495	169	0	0	0	0	1	0	0	0.002	0
.	19.01.15-22.43.22-1-228965	95	8	8	3	0	3	760	7	7	0	0	NA	NA	NA	26	44	170	513	174	154	453	153	0	16	5	0	0.031	0.029
.	19.01.15-22.43.23-1-228968	127	15	15	2	0	2	764	14	14	0	0	NA	NA	NA	39	46	171	513	175	149	456	159	16	31	1	0.094	0.06	0.006
.	19.01.15-22.43.23-1-228969	58	3	3	1	0	1	731	2	2	0	0	NA	NA	NA	33	19	165	503	164	145	439	147	0	9	0	0	0.018	0
.	19.01.15-22.43.28-1-228974	117	14	14	6	0	5	747	12	12	0	0	NA	NA	NA	30	26	170	505	164	153	449	145	11	31	15	0.065	0.061	0.091
.	19.01.15-22.43.36-1-228994	90	8	8	2	0	0	749	7	7	0	0	NA	NA	NA	31	34	174	507	166	157	447	145	3	34	1	0.017	0.067	0.006
.	19.01.15-22.43.36-1-228995	92	5	5	2	0	1	747	4	4	0	0	NA	NA	NA	36	32	168	511	166	148	453	146	3	9	0	0.018	0.018	0
.	19.01.15-22.43.41-1-228998	89	5	5	2	0	1	744	3	3	0	0	NA	NA	NA	43	32	169	506	170	152	447	145	20	8	0	0.118	0.016	0
.	19.01.15-22.43.41-1-229001	112	9	9	3	0	3	758	6	6	0	0	NA	NA	NA	33	44	169	515	173	149	454	155	10	16	6	0.059	0.031	0.035
.	19.01.15-22.43.48-1-229010	62	2	2	1	0	1	739	1	1	0	0	NA	NA	NA	25	23	169	503	164	148	445	146	0	13	0	0	0.026	0
.	19.01.15-22.43.56-1-229015	118	7	7	2	0	1	751	6	6	0	0	NA	NA	NA	45	42	169	513	173	148	450	153	1	30	0	0.006	0.058	0
.	19.01.15-22.43.56-1-229017	118	18	18	9	0	5	745	15	15	0	0	NA	NA	NA	55	40	169	511	173	146	446	153	14	41	20	0.083	0.08	0.116
.	19.01.15-22.43.57-1-229020	98	8	8	2	0	2	749	7	7	0	0	NA	NA	NA	34	31	169	507	168	154	449	146	0	18	13	0	0.036	0.077
.	19.01.15-22.44.01-1-229029	60	2	2	0	0	0	724	0	0	0	0	NA	NA	NA	24	10	165	494	164	147	431	146	1	0	1	0.006	0	0.006
.	19.01.15-22.44.03-1-229035	29	1	1	0	0	0	0	0	0	0	0	NA	NA	NA	6	6	163	493	163	0	0	0	3	0	0	0.018	0	0
.	19.01.15-22.44.03-1-229036	175	10	10	4	0	3	773	7	7	0	0	NA	NA	NA	40	55	173	525	170	154	467	152	20	31	0	0.116	0.059	0
.	19.01.15-22.44.03-1-229037	115	6	6	3	0	3	752	5	5	0	0	NA	NA	NA	46	39	169	510	173	150	448	154	11	5	3	0.065	0.01	0.017
.	19.01.15-22.44.05-1-229039	147	13	13	4	0	3	759	11	11	0	0	NA	NA	NA	33	44	172	511	174	147	457	155	30	26	3	0.174	0.051	0.017
.	19.01.15-22.44.06-1-229044	64	5	5	0	0	0	731	4	4	0	0	NA	NA	NA	24	16	165	499	165	146	441	144	2	16	0	0.012	0.032	0
.	19.01.15-22.44.21-1-229058	89	5	5	2	0	2	741	3	3	0	0	NA	NA	NA	28	23	167	504	165	148	448	145	10	6	1	0.06	0.012	0.006
.	19.01.15-22.44.26-1-229061	144	17	17	3	0	2	754	15	15	0	0	NA	NA	NA	48	41	173	511	170	153	451	150	23	51	0	0.133	0.1	0
.	19.01.15-22.44.29-1-229062	90	6	6	0	0	0	742	5	5	0	0	NA	NA	NA	38	31	168	507	169	151	443	148	8	6	7	0.048	0.012	0.041
.	19.01.15-22.44.34-1-229081	62	2	2	1	0	1	352	1	1	0	0	NA	NA	NA	12	15	166	496	166	73	205	74	0	5	0	0	0.01	0
.	19.01.15-22.44.37-1-229082	190	28	28	6	0	2	776	26	26	0	0	NA	NA	NA	52	58	181	517	173	162	463	151	3	99	8	0.017	0.191	0.046
.	19.01.15-22.44.40-1-229086	83	7	7	2	0	2	738	6	6	0	0	NA	NA	NA	28	22	168	501	166	146	444	148	12	5	0	0.071	0.01	0
.	19.01.15-22.44.40-1-229088	122	26	26	9	0	7	743	23	23	0	0	NA	NA	NA	41	32	168	509	168	148	448	147	1	44	15	0.006	0.086	0.089
.	19.01.15-22.44.46-1-229091	32	1	1	1	0	1	0	0	0	0	0	NA	NA	NA	5	12	167	493	165	0	0	0	0	0	0	0	0	0
.	19.01.15-22.44.47-1-229092	41	1	1	0	0	0	0	0	0	0	0	NA	NA	NA	9	17	165	499	166	0	0	0	0	2	0	0	0.004	0
.	19.01.15-22.44.48-1-229094	92	7	7	3	0	2	750	5	5	0	0	NA	NA	NA	27	35	171	506	171	152	445	153	0	26	0	0	0.051	0
.	19.01.15-22.44.48-1-229095	119	12	12	4	0	2	748	11	11	0	0	NA	NA	NA	38	39	169	513	170	144	452	152	20	38	4	0.118	0.074	0.024
.	19.01.15-22.44.49-1-229096	171	12	12	5	0	4	754	11	11	0	0	NA	NA	NA	65	48	169	519	173	146	456	152	22	37	5	0.13	0.071	0.029
.	19.01.15-22.44.50-1-229098	61	4	4	1	0	1	734	3	3	0	0	NA	NA	NA	26	24	166	505	166	147	441	146	1	8	4	0.006	0.016	0.024
.	19.01.15-22.45.00-1-229112	65	3	3	0	0	0	739	2	2	0	0	NA	NA	NA	27	25	168	503	167	149	444	146	6	3	2	0.036	0.006	0.012
.	19.01.15-22.45.03-1-229117	144	21	21	4	0	4	763	17	17	0	0	NA	NA	NA	50	48	174	516	171	153	457	153	35	47	19	0.201	0.091	0.111
.	19.01.15-22.45.09-1-229124	86	6	6	1	0	1	744	5	5	0	0	NA	NA	NA	27	23	166	506	164	148	450	146	12	13	0	0.072	0.026	0
.	19.01.15-22.45.11-1-229125	92	5	5	2	0	1	747	3	3	0	0	NA	NA	NA	30	28	168	504	169	154	444	149	10	10	0	0.06	0.02	0
.	19.01.15-22.45.16-1-229137	66	3	3	1	0	1	558	1	1	0	0	NA	NA	NA	30	19	165	500	167	107	334	117	0	1	4	0	0.002	0.024
.	19.01.15-22.45.18-1-229138	65	6	6	2	0	2	747	4	4	0	0	NA	NA	NA	23	31	170	502	172	150	446	151	7	9	2	0.041	0.018	0.012
.	19.01.15-22.45.20-1-229143	125	34	34	6	0	6	745	27	27	0	0	NA	NA	NA	36	39	171	513	168	153	445	147	25	89	7	0.146	0.173	0.042
.	19.01.15-22.45.21-1-229144	32	1	1	0	0	0	0	0	0	0	0	NA	NA	NA	9	10	167	493	163	0	0	0	0	0	2	0	0	0.012
.	19.01.15-22.45.24-1-229154	95	3	3	0	0	0	749	2	2	0	0	NA	NA	NA	31	35	171	508	169	152	446	151	0	6	0	0	0.012	0
.	19.01.15-22.45.30-1-229158	87	7	7	2	0	2	744	6	6	0	0	NA	NA	NA	20	27	169	505	166	148	448	148	9	15	0	0.053	0.03	0
.	19.01.15-22.45.30-1-229159	212	15	15	6	0	4	781	14	14	0	0	NA	NA	NA	69	64	175	533	169	159	470	152	25	40	6	0.143	0.075	0.036
.	19.01.15-22.45.30-1-229160	57	2	2	0	0	0	736	0	0	0	0	NA	NA	NA	18	20	166	499	168	144	442	150	3	3	0	0.018	0.006	0
.	19.01.15-22.45.31-1-229162	89	4	4	1	0	1	763	3	3	0	0	NA	NA	NA	23	41	173	510	171	154	455	154	0	9	6	0	0.018	0.035
.	19.01.15-22.45.43-1-229184	91	10	10	2	0	2	748	9	9	0	0	NA	NA	NA	31	33	170	503	173	148	446	154	0	22	4	0	0.044	0.023
.	19.01.15-22.45.51-1-229187	59	3	3	0	0	0	741	2	2	0	0	NA	NA	NA	19	23	168	502	166	151	444	146	0	13	1	0	0.026	0.006
.	19.01.15-22.45.52-1-229188	59	4	4	0	0	0	738	2	2	0	0	NA	NA	NA	21	21	167	501	166	150	442	146	0	4	6	0	0.008	0.036
.	19.01.15-22.45.53-1-229190	30	1	1	1	0	1	0	0	0	0	0	NA	NA	NA	8	8	164	492	165	0	0	0	1	0	0	0.006	0	0
.	19.01.15-22.45.55-1-229191	141	13	13	5	0	3	750	11	11	0	0	NA	NA	NA	47	40	173	511	169	150	454	146	13	47	1	0.075	0.092	0.006
.	19.01.15-22.45.59-1-229199	84	5	5	1	0	1	751	3	3	0	0	NA	NA	NA	30	34	164	516	167	144	460	147	10	1	1	0.061	0.002	0.006
.	19.01.15-22.46.06-1-229209	100	11	11	5	0	5	743	8	8	0	0	NA	NA	NA	24	27	170	503	167	149	446	148	6	26	0	0.035	0.052	0
.	19.01.15-22.46.07-1-229213	90	5	5	0	0	0	737	3	3	0	0	NA	NA	NA	49	34	170	510	167	148	440	149	1	16	1	0.006	0.031	0.006
.	19.01.15-22.46.09-1-229214	115	5	5	2	0	2	752	4	4	0	0	NA	NA	NA	42	38	167	512	172	150	455	147	9	14	3	0.054	0.027	0.017
.	19.01.15-22.46.13-1-229226	61	2	2	0	0	0	251	1	1	0	0	NA	NA	NA	12	24	168	504	165	53	157	41	0	2	1	0	0.004	0.006
.	19.01.15-22.46.16-1-229232	98	6	6	2	0	1	755	5	5	0	0	NA	NA	NA	29	33	170	510	166	153	455	147	4	6	14	0.024	0.012	0.084
.	19.01.15-22.46.22-1-229237	33	1	1	0	0	0	0	0	0	0	0	NA	NA	NA	5	6	164	493	162	0	0	0	0	0	0	0	0	0
.	19.01.15-22.46.24-1-229247	37	1	1	0	0	0	0	0	0	0	0	NA	NA	NA	10	7	166	491	163	0	0	0	0	0	1	0	0	0.006
.	19.01.15-22.46.25-1-229252	69	4	4	1	0	1	762	2	2	0	0	NA	NA	NA	15	37	168	513	169	152	459	151	0	10	0	0	0.019	0
.	19.01.15-22.46.27-1-229254	87	7	7	2	0	1	735	6	6	0	0	NA	NA	NA	29	24	164	504	169	143	442	150	3	13	0	0.018	0.026	0
.	19.01.15-22.46.27-1-229256	33	1	1	0	0	0	0	0	0	0	0	NA	NA	NA	13	11	163	497	164	0	0	0	0	1	0	0	0.002	0
.	19.01.15-22.46.27-1-229258	34	1	1	0	0	0	0	0	0	0	0	NA	NA	NA	13	14	164	496	167	0	0	0	0	0	1	0	0	0.006
.	19.01.15-22.46.29-1-229260	89	6	6	0	0	0	745	5	5	0	0	NA	NA	NA	28	31	170	507	167	151	447	147	1	14	3	0.006	0.028	0.018
.	19.01.15-22.46.29-1-229261	72	5	5	1	0	1	739	4	4	0	0	NA	NA	NA	30	25	167	502	169	145	441	153	18	1	0	0.108	0.002	0
.	19.01.15-22.46.30-1-229262	124	8	8	4	0	2	746	7	7	0	0	NA	NA	NA	51	39	170	509	173	150	443	153	4	46	6	0.024	0.09	0.035
.	19.01.15-22.46.31-1-229264	64	3	3	2	0	1	747	2	2	0	0	NA	NA	NA	26	29	168	509	165	152	450	145	0	10	4	0	0.02	0.024
.	19.01.15-22.46.32-1-229265	65	2	2	1	0	1	454	1	1	0	0	NA	NA	NA	13	21	170	498	166	88	271	95	0	2	0	0	0.004	0
.	19.01.15-22.46.37-1-229286	64	3	3	0	0	0	747	2	2	0	0	NA	NA	NA	29	37	173	509	168	152	444	151	6	3	2	0.035	0.006	0.012
.	19.01.15-22.46.42-1-229289	145	21	21	8	0	7	768	19	19	0	0	NA	NA	NA	48	54	170	530	167	149	469	150	18	54	16	0.106	0.102	0.096
.	19.01.15-22.46.48-1-229295	119	8	8	2	0	1	753	7	7	0	0	NA	NA	NA	37	34	168	506	173	149	448	156	5	24	0	0.03	0.047	0
.	19.01.15-22.46.50-1-229296	64	4	4	1	0	1	734	3	3	0	0	NA	NA	NA	30	25	168	502	168	149	438	147	0	14	0	0	0.028	0
.	19.01.15-22.46.54-1-229299	150	10	10	7	0	3	766	9	9	0	0	NA	NA	NA	47	48	174	518	169	151	464	151	8	16	8	0.046	0.031	0.047
.	19.01.15-22.46.54-1-229301	35	1	1	1	0	1	0	0	0	0	0	NA	NA	NA	10	8	164	492	165	0	0	0	0	0	2	0	0	0.012
.	19.01.15-22.46.55-1-229302	60	2	2	0	0	0	742	1	1	0	0	NA	NA	NA	18	21	167	504	163	151	447	144	0	9	0	0	0.018	0
.	19.01.15-22.46.56-1-229306	65	2	2	0	0	0	739	0	0	0	0	NA	NA	NA	23	23	170	498	168	152	440	147	0	4	0	0	0.008	0
.	19.01.15-22.46.57-1-229308	125	9	9	3	0	3	765	7	7	0	0	NA	NA	NA	40	47	171	512	177	152	452	161	12	19	6	0.07	0.037	0.034
.	19.01.15-22.46.58-1-229311	63	2	2	0	0	0	749	1	1	0	0	NA	NA	NA	23	35	168	512	168	148	453	148	3	0	4	0.018	0	0.024
.	19.01.15-22.47.07-1-229327	159	12	12	2	0	1	776	11	11	0	0	NA	NA	NA	44	64	176	528	173	159	468	149	18	50	3	0.102	0.095	0.017
.	19.01.15-22.47.10-1-229330	93	10	10	4	0	2	752	9	9	0	0	NA	NA	NA	25	28	171	502	168	156	445	151	9	26	15	0.053	0.052	0.089
.	19.01.15-22.47.11-1-229331	62	3	3	0	0	0	752	2	2	0	0	NA	NA	NA	17	33	166	514	166	146	458	148	0	6	0	0	0.012	0
.	19.01.15-22.47.11-1-229332	32	1	1	0	0	0	0	0	0	0	0	NA	NA	NA	4	14	170	494	163	0	0	0	0	1	0	0	0.002	0
.	19.01.15-22.47.13-1-229337	87	7	7	3	0	1	744	6	6	0	0	NA	NA	NA	29	30	169	505	169	149	446	149	0	16	4	0	0.032	0.024
.	19.01.15-22.47.15-1-229340	61	2	2	0	0	0	740	1	1	0	0	NA	NA	NA	28	27	170	502	168	150	442	148	0	3	1	0	0.006	0.006
.	19.01.15-22.47.25-1-229353	120	5	5	0	0	0	750	3	3	0	0	NA	NA	NA	40	33	169	510	167	148	453	149	3	23	0	0.018	0.045	0
.	19.01.15-22.47.28-1-229356	123	18	18	6	0	4	751	15	15	0	0	NA	NA	NA	36	40	172	512	169	150	454	147	21	18	19	0.122	0.035	0.112
.	19.01.15-22.47.28-1-229359	118	5	5	0	0	0	750	3	3	0	0	NA	NA	NA	41	30	166	506	171	147	450	153	2	13	0	0.012	0.026	0
.	19.01.15-22.47.33-1-229376	120	9	9	1	0	1	759	8	8	0	0	NA	NA	NA	38	41	169	514	171	150	454	155	16	11	1	0.095	0.021	0.006
.	19.01.15-22.47.36-1-229377	181	11	11	6	0	4	771	10	10	0	0	NA	NA	NA	57	54	172	525	170	153	466	152	14	34	1	0.081	0.065	0.006
.	19.01.15-22.47.39-1-229380	65	4	4	4	0	2	744	2	2	0	0	NA	NA	NA	26	26	169	501	169	151	441	152	0	9	11	0	0.018	0.065
.	19.01.15-22.47.44-1-229383	64	2	2	1	0	1	508	1	1	0	0	NA	NA	NA	15	11	166	492	166	103	296	109	0	1	0	0	0.002	0
.	19.01.15-22.47.51-1-229387	116	9	9	2	0	2	764	8	8	0	0	NA	NA	NA	35	42	169	519	167	151	466	147	29	9	4	0.172	0.017	0.024
.	19.01.15-22.47.51-1-229389	53	2	2	0	0	0	0	1	1	0	0	NA	NA	NA	14	23	169	500	167	0	0	0	0	7	0	0	0.014	0
.	19.01.15-22.47.52-1-229390	66	3	3	2	0	1	739	2	2	0	0	NA	NA	NA	22	23	168	506	162	151	448	140	0	7	3	0	0.014	0.019
.	19.01.15-22.47.55-1-229393	119	11	11	1	0	1	751	9	9	0	0	NA	NA	NA	30	39	167	513	172	150	451	150	11	44	7	0.066	0.086	0.041
.	19.01.15-22.47.57-1-229396	118	5	5	0	0	0	757	4	4	0	0	NA	NA	NA	34	34	169	508	170	150	454	153	6	15	0	0.036	0.03	0
.	19.01.15-22.47.59-1-229401	67	6	6	1	0	0	746	5	5	0	0	NA	NA	NA	21	31	171	505	168	150	448	148	2	17	5	0.012	0.034	0.03
.	19.01.15-22.48.01-1-229406	64	7	7	2	0	2	742	6	6	0	0	NA	NA	NA	25	25	164	502	172	144	445	153	13	7	4	0.079	0.014	0.023
.	19.01.15-22.48.03-1-229412	90	6	6	0	0	0	739	5	5	0	0	NA	NA	NA	33	23	168	501	167	148	440	151	6	9	0	0.036	0.018	0
.	19.01.15-22.48.05-1-229416	62	2	2	1	0	1	356	1	1	0	0	NA	NA	NA	14	23	165	501	170	73	208	75	1	0	1	0.006	0	0.006
.	19.01.15-22.48.09-1-229422	92	10	10	5	0	3	761	9	9	0	0	NA	NA	NA	31	36	168	510	171	149	456	156	8	43	0	0.048	0.084	0
.	19.01.15-22.48.15-1-229428	63	6	6	0	0	0	747	5	5	0	0	NA	NA	NA	21	27	166	505	169	148	446	153	5	13	0	0.03	0.026	0
.	19.01.15-22.48.15-1-229429	129	11	11	3	0	2	751	10	10	0	0	NA	NA	NA	49	38	175	508	168	155	449	147	14	12	9	0.08	0.024	0.054
.	19.01.15-22.48.17-1-229430	85	5	5	0	0	0	746	4	4	0	0	NA	NA	NA	26	31	170	506	168	148	449	149	4	18	1	0.024	0.036	0.006
.	19.01.15-22.48.21-1-229440	208	12	12	5	0	4	787	8	8	0	0	NA	NA	NA	73	71	179	530	175	156	475	156	0	69	0	0	0.13	0
.	19.01.15-22.48.21-1-229441	91	15	15	3	0	2	739	13	13	0	0	NA	NA	NA	31	27	169	500	171	147	440	152	17	30	2	0.101	0.06	0.012
.	19.01.15-22.48.23-1-229451	59	2	2	0	0	0	0	1	1	0	0	NA	NA	NA	13	18	171	495	165	0	0	0	2	2	0	0.012	0.004	0
.	19.01.15-22.48.25-1-229453	64	2	2	0	0	0	737	1	1	0	0	NA	NA	NA	28	26	167	501	171	149	438	150	0	2	4	0	0.004	0.023
.	19.01.15-22.48.28-1-229454	71	5	5	1	0	1	748	4	4	0	0	NA	NA	NA	19	27	167	505	168	151	449	148	11	4	0	0.066	0.008	0
.	19.01.15-22.48.35-1-229470	61	2	2	1	0	1	51	1	1	0	0	NA	NA	NA	16	16	168	497	164	10	27	14	2	0	5	0.012	0	0.03
.	19.01.15-22.48.40-1-229474	65	4	4	1	0	0	734	3	3	0	0	NA	NA	NA	29	23	169	499	168	147	436	151	2	19	0	0.012	0.038	0
.	19.01.15-22.48.44-1-229480	116	14	14	2	0	0	755	11	11	0	0	NA	NA	NA	49	41	172	512	170	148	458	149	27	16	6	0.157	0.031	0.035
.	19.01.15-22.48.45-1-229482	115	7	7	3	0	3	739	4	4	0	0	NA	NA	NA	37	33	173	502	171	147	439	153	6	19	0	0.035	0.038	0
.	19.01.15-22.48.46-1-229484	34	1	1	0	0	0	0	0	0	0	0	NA	NA	NA	12	11	167	492	165	0	0	0	0	2	0	0	0.004	0
.	19.01.15-22.48.48-1-229487	31	1	1	0	0	0	0	0	0	0	0	NA	NA	NA	4	9	165	493	164	0	0	0	0	0	0	0	0	0
.	19.01.15-22.48.49-1-229488	86	8	8	2	0	2	747	5	5	0	0	NA	NA	NA	44	35	167	507	174	152	443	152	1	17	1	0.006	0.034	0.006
.	19.01.15-22.48.49-1-229489	153	9	9	1	0	1	763	8	8	0	0	NA	NA	NA	49	51	173	517	174	151	457	155	20	7	10	0.116	0.014	0.057
.	19.01.15-22.48.50-1-229490	170	12	12	1	0	1	767	10	10	0	0	NA	NA	NA	51	50	176	510	177	158	448	161	8	17	4	0.045	0.033	0.023
.	19.01.15-22.48.52-1-229492	97	13	13	4	0	4	761	12	12	0	0	NA	NA	NA	24	43	169	515	172	148	460	153	19	27	2	0.112	0.052	0.012
.	19.01.15-22.49.00-1-229506	60	3	3	1	0	1	737	2	2	0	0	NA	NA	NA	24	20	170	495	168	152	436	149	0	2	6	0	0.004	0.036
.	19.01.15-22.49.00-1-229507	66	2	2	0	0	0	741	1	1	0	0	NA	NA	NA	26	25	171	502	165	152	445	144	0	3	5	0	0.006	0.03
.	19.01.15-22.49.06-1-229517	37	1	1	0	0	0	0	0	0	0	0	NA	NA	NA	3	13	165	496	165	0	0	0	2	0	0	0.012	0	0
.	19.01.15-22.49.09-1-229523	90	6	6	1	0	1	740	3	3	0	0	NA	NA	NA	29	26	169	505	165	149	445	146	3	17	0	0.018	0.034	0
.	19.01.15-22.49.09-1-229524	143	12	12	8	0	6	762	10	10	0	0	NA	NA	NA	60	45	176	514	168	158	453	151	10	77	0	0.057	0.15	0
.	19.01.15-22.49.13-1-229528	31	1	1	0	0	0	0	0	0	0	0	NA	NA	NA	7	4	165	489	163	0	0	0	0	0	0	0	0	0
.	19.01.15-22.49.16-1-229534	89	8	8	3	0	3	752	7	7	0	0	NA	NA	NA	31	33	174	505	167	157	446	149	3	28	5	0.017	0.055	0.03
.	19.01.15-22.49.16-1-229535	153	18	18	6	0	4	760	15	15	0	0	NA	NA	NA	49	50	174	520	169	156	454	150	31	39	4	0.178	0.075	0.024
.	19.01.15-22.49.16-1-229536	93	15	15	2	0	2	743	12	12	0	0	NA	NA	NA	27	30	169	505	169	151	444	148	8	24	0	0.047	0.048	0
.	19.01.15-22.49.16-1-229537	144	23	23	5	0	4	768	22	22	0	0	NA	NA	NA	30	51	172	521	171	153	463	152	7	41	4	0.041	0.079	0.023
.	19.01.15-22.49.19-1-229539	94	5	5	1	0	1	761	4	4	0	0	NA	NA	NA	25	44	175	512	170	158	454	149	7	11	0	0.04	0.021	0
.	19.01.15-22.49.19-1-229543	36	1	1	0	0	0	0	0	0	0	0	NA	NA	NA	14	8	164	493	164	0	0	0	0	1	0	0	0.002	0
.	19.01.15-22.49.22-1-229546	91	3	3	0	0	0	743	2	2	0	0	NA	NA	NA	24	25	168	502	168	151	443	149	3	2	3	0.018	0.004	0.018
.	19.01.15-22.49.32-1-229558	176	18	18	1	0	1	761	15	15	0	0	NA	NA	NA	62	53	173	521	172	148	460	153	17	50	4	0.098	0.096	0.023
.	19.01.15-22.49.41-1-229580	87	6	6	2	0	1	758	4	4	0	0	NA	NA	NA	35	39	171	510	171	151	455	152	12	5	15	0.07	0.01	0.088
.	19.01.15-22.49.41-1-229581	62	3	3	0	0	0	740	1	1	0	0	NA	NA	NA	22	21	169	499	166	152	439	149	6	4	0	0.036	0.008	0
.	19.01.15-22.49.42-1-229583	150	14	14	2	0	1	755	12	12	0	0	NA	NA	NA	55	43	176	513	167	152	454	149	14	39	0	0.08	0.076	0
.	19.01.15-22.49.44-1-229585	58	2	2	0	0	0	152	1	1	0	0	NA	NA	NA	21	10	164	495	164	37	86	29	3	6	0	0.018	0.012	0
.	19.01.15-22.49.48-1-229589	92	9	9	3	0	1	745	8	8	0	0	NA	NA	NA	35	31	167	509	168	148	447	150	0	25	8	0	0.049	0.048
.	19.01.15-22.49.52-1-229593	60	2	2	1	0	1	741	1	1	0	0	NA	NA	NA	17	18	166	500	165	150	443	148	0	4	0	0	0.008	0
.	19.01.15-22.49.53-1-229595	142	25	25	8	0	3	760	22	22	0	0	NA	NA	NA	52	45	169	519	170	150	459	151	31	70	7	0.183	0.135	0.041
.	19.01.15-22.49.55-1-229597	85	6	6	1	0	0	733	5	5	0	0	NA	NA	NA	40	26	166	504	169	147	437	149	1	17	3	0.006	0.034	0.018
.	19.01.15-22.49.57-1-229603	33	1	1	0	0	0	0	0	0	0	0	NA	NA	NA	6	10	166	491	166	0	0	0	0	0	0	0	0	0
.	19.01.15-22.50.00-1-229610	64	3	3	0	0	0	745	2	2	0	0	NA	NA	NA	24	28	172	503	166	155	443	147	5	0	2	0.029	0	0.012
.	19.01.15-22.50.02-1-229618	29	1	1	0	0	0	0	0	0	0	0	NA	NA	NA	7	9	165	495	162	0	0	0	0	0	1	0	0	0.006
.	19.01.15-22.50.04-1-229622	148	11	11	2	0	2	772	9	9	0	0	NA	NA	NA	44	53	172	520	174	152	465	155	5	26	4	0.029	0.05	0.023
.	19.01.15-22.50.07-1-229629	39	1	1	1	0	1	0	0	0	0	0	NA	NA	NA	11	12	167	494	164	0	0	0	0	0	0	0	0	0
.	19.01.15-22.50.11-1-229631	59	2	2	1	0	0	746	1	1	0	0	NA	NA	NA	16	23	166	504	166	148	448	150	0	3	2	0	0.006	0.012
.	19.01.15-22.50.12-1-229632	37	1	1	1	0	1	0	0	0	0	0	NA	NA	NA	15	12	165	496	164	0	0	0	0	0	2	0	0	0.012
.	19.01.15-22.50.12-1-229634	33	1	1	1	0	1	0	0	0	0	0	NA	NA	NA	7	7	166	491	163	0	0	0	0	0	0	0	0	0
.	19.01.15-22.50.12-1-229635	89	7	7	1	0	1	758	6	6	0	0	NA	NA	NA	26	38	169	514	168	150	461	147	0	12	0	0	0.023	0
.	19.01.15-22.50.14-1-229640	56	2	2	0	0	0	747	1	1	0	0	NA	NA	NA	14	22	168	499	168	151	446	150	0	11	0	0	0.022	0
.	19.01.15-22.50.15-1-229643	94	7	7	3	0	3	747	6	6	0	0	NA	NA	NA	32	31	170	503	171	153	446	148	12	14	5	0.071	0.028	0.029
.	19.01.15-22.50.16-1-229644	63	7	7	1	0	1	742	6	6	0	0	NA	NA	NA	25	24	168	499	170	148	442	152	1	22	0	0.006	0.044	0
.	19.01.15-22.50.16-1-229646	34	1	1	0	0	0	0	0	0	0	0	NA	NA	NA	10	12	167	496	162	0	0	0	0	1	0	0	0.002	0
.	19.01.15-22.50.19-1-229648	113	7	7	5	0	4	754	5	5	0	0	NA	NA	NA	38	40	173	510	170	151	449	154	5	12	5	0.029	0.024	0.029
.	19.01.15-22.50.27-1-229659	62	3	3	1	0	1	739	2	2	0	0	NA	NA	NA	24	20	166	500	167	149	441	149	0	11	0	0	0.022	0
.	19.01.15-22.50.30-1-229662	140	17	17	7	0	5	756	16	16	0	0	NA	NA	NA	40	36	169	513	167	151	456	149	15	46	4	0.089	0.09	0.024
.	19.01.15-22.50.32-1-229680	114	8	8	2	0	2	746	7	7	0	0	NA	NA	NA	43	39	173	509	170	151	444	151	7	27	5	0.04	0.053	0.029
.	19.01.15-22.50.35-1-229684	118	16	16	4	0	4	759	15	15	0	0	NA	NA	NA	33	43	167	516	173	147	455	157	19	40	2	0.114	0.078	0.012
.	19.01.15-22.50.35-1-229685	94	14	14	3	0	3	732	12	12	0	0	NA	NA	NA	45	30	169	508	166	148	438	146	4	28	13	0.024	0.055	0.078
.	19.01.15-22.50.36-1-229688	62	7	7	2	0	1	735	6	6	0	0	NA	NA	NA	25	22	169	498	168	147	437	151	4	15	0	0.024	0.03	0
.	19.01.15-22.50.39-1-229689	114	4	4	1	0	1	761	3	3	0	0	NA	NA	NA	46	49	170	522	170	150	461	150	0	11	0	0	0.021	0
.	19.01.15-22.50.41-1-229691	33	1	1	0	0	0	0	0	0	0	0	NA	NA	NA	13	8	164	491	166	0	0	0	0	0	0	0	0	0
.	19.01.15-22.50.43-1-229693	95	5	5	2	0	2	759	4	4	0	0	NA	NA	NA	33	38	172	505	174	155	451	153	3	16	5	0.017	0.032	0.029
.	19.01.15-22.50.43-1-229694	34	1	1	0	0	0	0	0	0	0	0	NA	NA	NA	17	11	165	497	162	0	0	0	0	0	0	0	0	0
.	19.01.15-22.50.45-1-229698	154	35	35	11	0	6	766	32	32	0	0	NA	NA	NA	50	52	173	518	174	152	457	157	23	117	6	0.133	0.226	0.034
.	19.01.15-22.50.56-1-229709	95	13	13	4	0	4	749	11	11	0	0	NA	NA	NA	28	29	169	499	174	150	443	156	4	36	5	0.024	0.072	0.029
.	19.01.15-22.50.57-1-229711	82	6	6	0	0	0	749	4	4	0	0	NA	NA	NA	30	35	168	509	171	148	451	150	9	9	0	0.054	0.018	0
.	19.01.15-22.50.58-1-229713	36	1	1	0	0	0	0	0	0	0	0	NA	NA	NA	5	8	165	494	162	0	0	0	0	0	0	0	0	0
.	19.01.15-22.51.01-1-229718	62	2	2	0	0	0	742	0	0	0	0	NA	NA	NA	21	25	166	501	171	148	443	151	0	3	1	0	0.006	0.006
.	19.01.15-22.51.02-1-229721	91	9	9	1	0	1	743	7	7	0	0	NA	NA	NA	32	28	166	510	165	147	451	145	5	19	5	0.03	0.037	0.03
.	19.01.15-22.51.04-1-229726	90	5	5	3	0	3	741	3	3	0	0	NA	NA	NA	30	25	174	498	166	154	437	150	4	16	0	0.023	0.032	0
.	19.01.15-22.51.04-1-229727	64	2	2	1	0	1	745	1	1	0	0	NA	NA	NA	25	28	175	499	167	155	440	150	0	7	0	0	0.014	0
.	19.01.15-22.51.05-1-229731	118	5	5	0	0	0	751	4	4	0	0	NA	NA	NA	37	31	169	505	170	151	453	147	11	8	0	0.065	0.016	0
.	19.01.15-22.51.17-1-229747	31	1	1	0	0	0	0	0	0	0	0	NA	NA	NA	11	10	167	494	162	0	0	0	1	0	0	0.006	0	0
.	19.01.15-22.51.18-1-229748	35	1	1	0	0	0	0	0	0	0	0	NA	NA	NA	11	12	164	498	163	0	0	0	0	0	0	0	0	0
.	19.01.15-22.51.19-1-229749	89	3	3	2	0	2	755	2	2	0	0	NA	NA	NA	25	35	171	511	166	153	453	149	2	4	0	0.012	0.008	0
.	19.01.15-22.51.20-1-229755	65	3	3	2	0	1	749	2	2	0	0	NA	NA	NA	19	30	170	505	168	148	450	151	2	5	0	0.012	0.01	0
.	19.01.15-22.51.21-1-229756	96	5	5	1	0	1	749	4	4	0	0	NA	NA	NA	31	34	169	511	167	152	451	146	2	14	0	0.012	0.027	0
.	19.01.15-22.51.22-1-229758	121	5	5	0	0	0	759	4	4	0	0	NA	NA	NA	25	39	171	512	169	150	458	151	0	10	7	0	0.02	0.041
.	19.01.15-22.51.23-1-229760	148	24	24	8	0	8	765	23	23	0	0	NA	NA	NA	56	50	170	522	171	153	460	152	31	48	17	0.182	0.092	0.099
.	19.01.15-22.51.23-1-229762	32	1	1	0	0	0	0	0	0	0	0	NA	NA	NA	10	12	166	495	164	0	0	0	0	0	2	0	0	0.012
.	19.01.15-22.51.25-1-229764	58	2	2	0	0	0	201	1	1	0	0	NA	NA	NA	20	13	166	493	167	41	112	48	2	0	3	0.012	0	0.018
.	19.01.15-22.51.26-1-229772	35	1	1	0	0	0	0	0	0	0	0	NA	NA	NA	9	9	165	495	162	0	0	0	0	0	0	0	0	0
.	19.01.15-22.51.32-1-229777	90	6	6	3	0	3	754	4	4	0	0	NA	NA	NA	37	40	169	512	172	149	453	152	13	6	0	0.077	0.012	0
.	19.01.15-22.51.39-1-229799	30	1	1	0	0	0	0	0	0	0	0	NA	NA	NA	7	2	164	489	162	0	0	0	3	0	0	0.018	0	0
.	19.01.15-22.51.41-1-229800	112	17	17	4	0	4	730	15	15	0	0	NA	NA	NA	37	30	167	505	171	146	436	148	7	25	1	0.042	0.05	0.006
.	19.01.15-22.51.42-1-229801	57	2	2	0	0	0	153	1	1	0	0	NA	NA	NA	17	12	165	498	162	34	83	36	0	2	0	0	0.004	0
.	19.01.15-22.51.43-1-229803	120	14	14	3	0	1	755	13	13	0	0	NA	NA	NA	34	38	169	513	169	151	451	153	12	36	10	0.071	0.07	0.059
.	19.01.15-22.51.44-1-229806	92	12	12	4	0	2	752	10	10	0	0	NA	NA	NA	30	33	171	508	167	151	450	151	22	47	0	0.129	0.093	0
.	19.01.15-22.51.46-1-229809	33	1	1	0	0	0	0	0	0	0	0	NA	NA	NA	11	9	166	492	164	0	0	0	0	3	0	0	0.006	0
.	19.01.15-22.51.48-1-229811	125	9	9	2	0	2	755	7	7	0	0	NA	NA	NA	41	41	177	507	170	153	452	150	16	16	3	0.09	0.032	0.018
.	19.01.15-22.51.49-1-229812	123	22	22	5	0	4	743	17	17	0	0	NA	NA	NA	44	33	173	505	168	155	442	146	17	58	5	0.098	0.115	0.03
.	19.01.15-22.51.52-1-229816	143	12	12	1	0	0	762	10	10	0	0	NA	NA	NA	48	50	171	518	174	151	456	155	9	55	2	0.053	0.106	0.011
.	19.01.15-22.51.53-1-229817	90	9	9	2	0	2	762	8	8	0	0	NA	NA	NA	30	37	170	511	169	154	456	152	23	20	1	0.135	0.039	0.006
.	19.01.15-22.52.11-1-229841	64	3	3	2	0	1	745	2	2	0	0	NA	NA	NA	25	25	166	507	165	148	452	145	1	14	0	0.006	0.028	0
.	19.01.15-22.52.11-1-229842	97	8	8	1	0	0	757	6	6	0	0	NA	NA	NA	33	41	172	510	172	154	453	150	13	24	6	0.076	0.047	0.035
.	19.01.15-22.52.11-1-229844	94	11	11	1	0	1	748	9	9	0	0	NA	NA	NA	25	32	170	509	166	152	448	148	9	11	9	0.053	0.022	0.054
.	19.01.15-22.52.16-1-229854	63	2	2	0	0	0	203	1	1	0	0	NA	NA	NA	13	21	167	502	165	47	116	40	0	1	0	0	0.002	0
.	19.01.15-22.52.17-1-229856	61	2	2	1	0	1	741	1	1	0	0	NA	NA	NA	27	30	170	504	169	150	441	150	0	7	2	0	0.014	0.012
.	19.01.15-22.52.18-1-229858	90	6	6	2	0	1	743	5	5	0	0	NA	NA	NA	29	27	167	504	169	150	444	149	2	5	10	0.012	0.01	0.059
.	19.01.15-22.52.24-1-229863	85	6	6	2	0	2	744	5	5	0	0	NA	NA	NA	18	23	166	504	166	148	446	150	3	6	4	0.018	0.012	0.024
.	19.01.15-22.52.29-1-229867	120	14	14	3	0	2	752	13	13	0	0	NA	NA	NA	31	42	171	514	170	150	451	151	9	25	0	0.053	0.049	0
.	19.01.15-22.52.31-1-229871	122	14	14	3	0	3	752	12	12	0	0	NA	NA	NA	40	44	171	517	169	152	452	148	2	34	24	0.012	0.066	0.142
.	19.01.15-22.52.33-1-229879	59	4	4	2	0	2	739	3	3	0	0	NA	NA	NA	22	20	165	499	169	143	443	153	5	4	2	0.03	0.008	0.012
.	19.01.15-22.52.37-1-229889	32	1	1	0	0	0	0	0	0	0	0	NA	NA	NA	3	5	164	491	163	0	0	0	0	0	0	0	0	0
.	19.01.15-22.52.41-1-229894	65	4	4	0	0	0	743	3	3	0	0	NA	NA	NA	20	27	165	508	167	145	448	150	0	8	0	0	0.016	0
.	19.01.15-22.52.41-1-229895	58	2	2	1	0	0	730	1	1	0	0	NA	NA	NA	27	16	165	499	165	147	432	151	0	5	0	0	0.01	0
.	19.01.15-22.52.41-1-229896	66	4	4	1	0	0	742	3	3	0	0	NA	NA	NA	30	24	166	507	164	149	448	145	8	15	0	0.048	0.03	0
.	19.01.15-22.52.42-1-229899	123	14	14	5	0	5	748	11	11	0	0	NA	NA	NA	49	41	173	507	174	146	447	155	13	46	6	0.075	0.091	0.034
.	19.01.15-22.52.50-1-229903	95	4	4	0	0	0	746	3	3	0	0	NA	NA	NA	31	32	168	508	169	147	450	149	3	15	0	0.018	0.03	0
.	19.01.15-22.52.53-1-229904	177	13	13	3	0	3	785	12	12	0	0	NA	NA	NA	60	72	174	534	177	155	473	157	18	37	9	0.103	0.069	0.051
.	19.01.15-22.52.56-1-229910	96	4	4	2	0	1	753	3	3	0	0	NA	NA	NA	33	32	166	511	168	146	455	152	7	7	14	0.042	0.014	0.083
.	19.01.15-22.52.59-1-229916	96	5	5	1	0	1	751	3	3	0	0	NA	NA	NA	21	30	167	507	169	149	449	153	0	10	0	0	0.02	0
.	19.01.15-22.53.03-1-229922	121	12	12	4	0	4	753	11	11	0	0	NA	NA	NA	38	38	174	512	165	154	451	148	13	15	14	0.075	0.029	0.085
.	19.01.15-22.53.05-1-229926	37	1	1	0	0	0	0	0	0	0	0	NA	NA	NA	6	13	165	497	164	0	0	0	0	0	1	0	0	0.006
.	19.01.15-22.53.08-1-229934	129	12	12	1	0	0	745	8	8	0	0	NA	NA	NA	35	30	170	505	168	151	444	150	19	26	0	0.112	0.051	0
.	19.01.15-22.53.12-1-229937	81	5	5	1	0	1	742	4	4	0	0	NA	NA	NA	22	28	166	513	162	146	451	145	1	7	0	0.006	0.014	0
.	19.01.15-22.53.15-1-229942	91	9	9	4	0	3	745	7	7	0	0	NA	NA	NA	37	33	173	504	169	153	441	151	15	14	0	0.087	0.028	0
.	19.01.15-22.53.15-1-229943	87	3	3	3	0	2	754	2	2	0	0	NA	NA	NA	25	33	172	504	170	156	445	153	0	8	2	0	0.016	0.012
.	19.01.15-22.53.17-1-229946	184	13	13	6	0	5	776	12	12	0	0	NA	NA	NA	67	63	178	528	170	158	467	151	11	70	0	0.062	0.133	0
.	19.01.15-22.53.21-1-229956	92	3	3	0	0	0	742	2	2	0	0	NA	NA	NA	27	27	170	501	169	152	439	151	3	3	0	0.018	0.006	0
.	19.01.15-22.53.27-1-229968	174	41	41	14	0	8	772	36	36	0	0	NA	NA	NA	47	56	173	522	174	152	463	157	48	98	22	0.277	0.188	0.126
.	19.01.15-22.53.30-1-229969	35	1	1	0	0	0	0	0	0	0	0	NA	NA	NA	8	13	164	497	165	0	0	0	0	0	0	0	0	0
.	19.01.15-22.53.30-1-229970	123	23	23	5	0	3	755	18	18	0	0	NA	NA	NA	32	36	171	507	171	151	452	152	10	83	10	0.058	0.164	0.058
.	19.01.15-22.53.32-1-229972	122	18	18	4	0	3	760	17	17	0	0	NA	NA	NA	36	49	175	520	167	157	456	147	12	61	16	0.069	0.117	0.096
.	19.01.15-22.53.32-1-229973	88	9	9	1	0	1	724	6	6	0	0	NA	NA	NA	34	16	167	497	165	144	433	147	2	14	2	0.012	0.028	0.012
.	19.01.15-22.53.36-1-229991	62	2	2	1	0	1	742	1	1	0	0	NA	NA	NA	30	28	167	505	169	146	447	149	1	4	0	0.006	0.008	0
.	19.01.15-22.53.37-1-229994	61	4	4	1	0	1	737	3	3	0	0	NA	NA	NA	30	25	168	505	165	147	446	144	0	7	1	0	0.014	0.006
.	19.01.15-22.53.38-1-229995	95	10	10	0	0	0	750	8	8	0	0	NA	NA	NA	30	34	172	508	167	153	447	150	1	18	0	0.006	0.035	0
.	19.01.15-22.53.51-1-230012	87	3	3	2	0	2	755	2	2	0	0	NA	NA	NA	30	31	170	506	168	151	452	152	0	4	8	0	0.008	0.048
.	19.01.15-22.53.52-1-230014	67	4	4	0	0	0	743	3	3	0	0	NA	NA	NA	33	28	170	501	170	150	443	150	0	7	0	0	0.014	0
.	19.01.15-22.53.54-1-230016	61	2	2	0	0	0	737	1	1	0	0	NA	NA	NA	28	24	168	500	169	145	442	150	3	3	0	0.018	0.006	0
.	19.01.15-22.53.58-1-230021	56	2	2	0	0	0	741	1	1	0	0	NA	NA	NA	29	27	163	509	168	144	447	150	0	5	0	0	0.01	0
.	19.01.15-22.54.00-1-230028	61	2	2	1	0	1	743	1	1	0	0	NA	NA	NA	23	24	170	501	166	151	444	148	0	5	0	0	0.01	0
.	19.01.15-22.54.10-1-230044	96	7	7	2	0	1	747	6	6	0	0	NA	NA	NA	38	30	167	504	172	148	444	155	5	25	2	0.03	0.05	0.012
.	19.01.15-22.54.11-1-230047	89	5	5	1	0	1	748	4	4	0	0	NA	NA	NA	34	30	167	508	168	148	450	150	7	13	6	0.042	0.026	0.036
.	19.01.15-22.54.11-1-230048	62	2	2	0	0	0	102	1	1	0	0	NA	NA	NA	16	17	166	496	168	24	56	22	4	1	0	0.024	0.002	0
.	19.01.15-22.54.11-1-230050	33	1	1	0	0	0	0	0	0	0	0	NA	NA	NA	11	10	165	494	164	0	0	0	0	3	0	0	0.006	0
.	19.01.15-22.54.12-1-230054	30	1	1	1	0	1	0	0	0	0	0	NA	NA	NA	6	9	166	492	164	0	0	0	0	0	0	0	0	0
.	19.01.15-22.54.13-1-230056	125	7	7	2	0	2	750	5	5	0	0	NA	NA	NA	41	38	169	510	172	149	451	150	2	7	9	0.012	0.014	0.052
.	19.01.15-22.54.14-1-230059	178	19	19	6	0	3	763	15	15	0	0	NA	NA	NA	59	59	174	523	175	150	462	151	29	43	6	0.167	0.082	0.034
.	19.01.15-22.54.14-1-230062	119	9	9	1	0	1	757	6	6	0	0	NA	NA	NA	31	42	170	513	172	148	456	153	20	13	0	0.118	0.025	0
.	19.01.15-22.54.16-1-230063	66	3	3	1	0	1	732	2	2	0	0	NA	NA	NA	30	19	169	495	168	148	438	146	8	0	1	0.047	0	0.006
.	19.01.15-22.54.18-1-230066	99	3	3	0	0	0	752	2	2	0	0	NA	NA	NA	33	45	172	518	168	153	454	145	6	0	3	0.035	0	0.018
.	19.01.15-22.54.28-1-230075	123	9	9	0	0	0	751	7	7	0	0	NA	NA	NA	50	41	169	514	171	148	450	153	13	25	0	0.077	0.049	0
.	19.01.15-22.54.29-1-230076	62	2	2	1	0	1	733	1	1	0	0	NA	NA	NA	37	25	171	499	168	147	438	148	6	0	6	0.035	0	0.036
.	19.01.15-22.54.32-1-230079	125	19	19	7	0	6	761	15	15	0	0	NA	NA	NA	36	43	168	512	176	150	456	155	1	54	16	0.006	0.105	0.091
.	19.01.15-22.54.33-1-230081	64	3	3	0	0	0	741	2	2	0	0	NA	NA	NA	32	25	166	506	166	146	446	149	0	1	5	0	0.002	0.03
.	19.01.15-22.54.33-1-230082	114	6	6	0	0	0	761	5	5	0	0	NA	NA	NA	35	47	171	517	172	149	458	154	15	12	10	0.088	0.023	0.058
.	19.01.15-22.54.37-1-230100	61	3	3	1	0	1	745	2	2	0	0	NA	NA	NA	16	24	167	502	168	150	443	152	0	6	2	0	0.012	0.012
.	19.01.15-22.54.37-1-230101	123	12	12	1	0	1	756	11	11	0	0	NA	NA	NA	27	36	171	510	168	153	453	150	6	20	0	0.035	0.039	0
.	19.01.15-22.54.44-1-230107	63	3	3	2	0	1	742	2	2	0	0	NA	NA	NA	18	22	167	502	166	147	447	148	2	2	4	0.012	0.004	0.024
.	19.01.15-22.54.49-1-230111	93	17	17	2	0	2	740	15	15	0	0	NA	NA	NA	28	23	168	501	167	146	447	147	13	47	0	0.077	0.094	0
.	19.01.15-22.54.53-1-230114	84	4	4	1	0	1	749	3	3	0	0	NA	NA	NA	35	36	168	512	169	147	452	150	0	11	3	0	0.021	0.018
.	19.01.15-22.54.55-1-230116	97	6	6	2	0	2	754	5	5	0	0	NA	NA	NA	34	36	172	511	166	152	455	147	0	20	5	0	0.039	0.03
.	19.01.15-22.54.55-1-230117	148	8	8	3	0	3	753	7	7	0	0	NA	NA	NA	52	39	168	516	168	149	456	148	16	9	0	0.095	0.017	0
.	19.01.15-22.54.56-1-230120	67	6	6	2	0	2	751	4	4	0	0	NA	NA	NA	18	31	170	507	167	149	452	150	2	12	0	0.012	0.024	0
.	19.01.15-22.55.01-1-230132	64	2	2	0	0	0	742	1	1	0	0	NA	NA	NA	21	23	169	500	167	151	447	144	0	4	0	0	0.008	0
.	19.01.15-22.55.03-1-230135	68	3	3	0	0	0	731	2	2	0	0	NA	NA	NA	29	19	170	499	163	146	440	145	0	9	0	0	0.018	0
.	19.01.15-22.55.11-1-230146	89	4	4	1	0	1	742	1	1	0	0	NA	NA	NA	30	24	168	502	167	150	443	149	0	12	6	0	0.024	0.036
.	19.01.15-22.55.12-1-230148	63	2	2	2	0	0	743	1	1	0	0	NA	NA	NA	26	27	170	504	166	152	444	147	0	15	1	0	0.03	0.006
.	19.01.15-22.55.15-1-230155	65	7	7	0	0	0	753	4	4	0	0	NA	NA	NA	22	33	172	503	171	147	451	155	10	10	0	0.058	0.02	0
.	19.01.15-22.55.17-1-230157	151	8	8	1	0	1	765	7	7	0	0	NA	NA	NA	42	46	174	514	171	156	461	148	8	42	0	0.046	0.082	0
.	19.01.15-22.55.19-1-230159	31	1	1	0	0	0	0	0	0	0	0	NA	NA	NA	9	10	163	494	166	0	0	0	0	1	0	0	0.002	0
.	19.01.15-22.55.20-1-230163	95	7	7	2	0	2	770	6	6	0	0	NA	NA	NA	27	50	172	518	173	152	462	156	2	11	1	0.012	0.021	0.006
.	19.01.15-22.55.21-1-230165	62	3	3	0	0	0	740	2	2	0	0	NA	NA	NA	22	25	164	506	168	145	448	147	0	9	0	0	0.018	0
.	19.01.15-22.55.24-1-230166	35	1	1	0	0	0	0	0	0	0	0	NA	NA	NA	12	11	166	493	165	0	0	0	0	0	1	0	0	0.006
.	19.01.15-22.55.26-1-230170	113	9	9	2	0	2	771	8	8	0	0	NA	NA	NA	34	50	171	522	170	156	464	151	32	21	3	0.187	0.04	0.018
.	19.01.15-22.55.27-1-230171	100	14	14	2	0	2	749	12	12	0	0	NA	NA	NA	40	38	172	511	168	153	446	150	3	34	1	0.017	0.067	0.006
.	19.01.15-22.55.28-1-230173	85	4	4	0	0	0	739	3	3	0	0	NA	NA	NA	29	26	165	507	167	144	447	148	4	3	3	0.024	0.006	0.018
.	19.01.15-22.55.31-1-230182	88	3	3	0	0	0	735	2	2	0	0	NA	NA	NA	26	28	167	507	167	146	444	145	0	2	3	0	0.004	0.018
.	19.01.15-22.55.36-1-230203	59	2	2	0	0	0	740	1	1	0	0	NA	NA	NA	21	23	169	505	162	151	449	140	3	3	0	0.018	0.006	0
.	19.01.15-22.55.37-1-230204	96	8	8	0	0	0	746	7	7	0	0	NA	NA	NA	42	33	166	512	168	149	452	145	5	17	5	0.03	0.033	0.03
.	19.01.15-22.55.42-1-230207	131	4	4	0	0	0	765	3	3	0	0	NA	NA	NA	44	46	172	516	171	153	456	156	16	2	4	0.093	0.004	0.023
.	19.01.15-22.55.45-1-230210	117	5	5	1	0	1	760	4	4	0	0	NA	NA	NA	35	43	167	513	176	148	456	156	3	16	0	0.018	0.031	0
.	19.01.15-22.55.46-1-230214	98	4	4	1	0	0	744	3	3	0	0	NA	NA	NA	30	26	168	507	164	154	448	142	0	17	0	0	0.034	0
.	19.01.15-22.55.48-1-230215	62	4	4	0	0	0	739	3	3	0	0	NA	NA	NA	29	25	167	504	167	148	444	147	6	6	0	0.036	0.012	0
.	19.01.15-22.55.51-1-230217	61	3	3	1	0	1	736	2	2	0	0	NA	NA	NA	22	17	166	501	163	148	442	146	0	7	1	0	0.014	0.006
.	19.01.15-22.55.57-1-230220	92	3	3	1	0	1	734	1	1	0	0	NA	NA	NA	32	26	166	504	169	146	437	151	0	2	2	0	0.004	0.012
.	19.01.15-22.55.59-1-230224	115	9	9	4	0	3	737	6	6	0	0	NA	NA	NA	53	29	166	508	168	145	446	146	15	31	3	0.09	0.061	0.018
.	19.01.15-22.56.01-1-230227	64	3	3	0	0	0	747	1	1	0	0	NA	NA	NA	21	28	169	505	167	149	449	149	7	1	0	0.041	0.002	0
.	19.01.15-22.56.06-1-230238	97	7	7	2	0	1	745	5	5	0	0	NA	NA	NA	34	30	168	508	167	148	449	148	1	12	5	0.006	0.024	0.03
.	19.01.15-22.56.06-1-230239	63	2	2	0	0	0	740	1	1	0	0	NA	NA	NA	17	21	165	501	168	148	442	150	3	1	0	0.018	0.002	0
.	19.01.15-22.56.07-1-230242	87	7	7	3	0	3	736	6	6	0	0	NA	NA	NA	37	29	166	507	169	145	440	151	0	13	11	0	0.026	0.065
.	19.01.15-22.56.09-1-230245	145	10	10	2	0	2	747	8	8	0	0	NA	NA	NA	59	36	174	509	166	157	446	144	5	9	11	0.029	0.018	0.066
.	19.01.15-22.56.12-1-230247	62	2	2	0	0	0	750	0	0	0	0	NA	NA	NA	18	29	169	506	167	150	453	147	0	3	1	0	0.006	0.006
.	19.01.15-22.56.15-1-230254	122	11	11	5	0	2	765	7	7	0	0	NA	NA	NA	35	41	173	513	168	154	461	150	17	37	12	0.098	0.072	0.071
.	19.01.15-22.56.21-1-230260	203	12	12	3	0	2	800	11	11	0	0	NA	NA	NA	66	87	175	541	184	158	479	163	14	28	14	0.08	0.052	0.076
.	19.01.15-22.56.22-1-230261	124	9	9	1	0	1	762	8	8	0	0	NA	NA	NA	32	43	167	520	169	147	464	151	8	38	0	0.048	0.073	0
.	19.01.15-22.56.25-1-230273	93	6	6	1	0	1	741	5	5	0	0	NA	NA	NA	19	22	169	503	163	152	444	145	4	15	2	0.024	0.03	0.012
.	19.01.15-22.56.27-1-230275	113	8	8	6	0	4	762	7	7	0	0	NA	NA	NA	33	45	174	510	174	158	449	155	0	9	15	0	0.018	0.086
.	19.01.15-22.56.30-1-230277	83	5	5	0	0	0	748	4	4	0	0	NA	NA	NA	25	33	168	506	172	147	449	152	2	17	0	0.012	0.034	0
.	19.01.15-22.56.31-1-230278	93	4	4	2	0	2	741	3	3	0	0	NA	NA	NA	35	30	168	508	167	145	446	150	9	10	2	0.054	0.02	0.012
.	19.01.15-22.56.38-1-230319	119	6	6	2	0	2	742	5	5	0	0	NA	NA	NA	32	23	167	499	170	147	441	154	0	23	0	0	0.046	0
.	19.01.15-22.56.46-1-230322	68	4	4	1	0	1	656	3	3	0	0	NA	NA	NA	20	28	171	505	165	136	396	124	5	0	0	0.029	0	0
.	19.01.15-22.56.48-1-230324	117	9	9	1	0	1	744	8	8	0	0	NA	NA	NA	36	39	172	514	166	146	454	144	2	15	1	0.012	0.029	0.006
.	19.01.15-22.56.48-1-230325	87	6	6	1	0	1	744	5	5	0	0	NA	NA	NA	32	25	168	502	168	151	440	153	0	10	4	0	0.02	0.024
.	19.01.15-22.56.52-1-230328	180	21	21	11	0	6	772	20	20	0	0	NA	NA	NA	52	52	173	518	174	154	464	154	22	72	16	0.127	0.139	0.092
.	19.01.15-22.56.52-1-230329	117	7	7	0	0	0	769	5	5	0	0	NA	NA	NA	41	58	173	526	172	155	463	151	24	10	0	0.139	0.019	0
.	19.01.15-22.56.53-1-230330	90	3	3	1	0	0	747	2	2	0	0	NA	NA	NA	34	30	171	503	169	154	446	147	0	16	0	0	0.032	0
.	19.01.15-22.56.55-1-230332	102	12	12	5	0	3	760	11	11	0	0	NA	NA	NA	34	41	172	511	171	154	450	156	10	39	8	0.058	0.076	0.047
.	19.01.15-22.56.56-1-230336	96	5	5	2	0	2	742	4	4	0	0	NA	NA	NA	36	25	167	503	168	149	445	148	0	15	7	0	0.03	0.042
.	19.01.15-22.57.03-1-230347	111	7	7	4	0	3	755	6	6	0	0	NA	NA	NA	17	31	167	510	167	149	458	148	11	7	0	0.066	0.014	0
.	19.01.15-22.57.08-1-230423	60	2	2	0	0	0	752	1	1	0	0	NA	NA	NA	25	31	167	507	170	151	449	152	2	0	2	0.012	0	0.012
.	19.01.15-22.57.11-1-230432	88	3	3	1	0	1	739	2	2	0	0	NA	NA	NA	40	29	169	502	171	146	442	151	2	10	0	0.012	0.02	0
.	19.01.15-22.57.11-1-230433	34	1	1	0	0	0	0	0	0	0	0	NA	NA	NA	3	4	165	490	162	0	0	0	0	1	0	0	0.002	0
.	19.01.15-22.57.14-1-230440	62	3	3	2	0	1	728	2	2	0	0	NA	NA	NA	26	17	167	498	165	143	439	146	6	6	0	0.036	0.012	0
.	19.01.15-22.57.16-1-230442	37	1	1	1	0	1	0	0	0	0	0	NA	NA	NA	13	14	165	499	163	0	0	0	0	0	0	0	0	0
.	19.01.15-22.57.19-1-230445	35	1	1	0	0	0	0	0	0	0	0	NA	NA	NA	13	14	166	497	164	0	0	0	0	0	0	0	0	0
.	19.01.15-22.57.19-1-230446	33	1	1	0	0	0	0	0	0	0	0	NA	NA	NA	10	7	166	491	163	0	0	0	3	0	0	0.018	0	0
.	19.01.15-22.57.22-1-230451	86	5	5	1	0	1	753	4	4	0	0	NA	NA	NA	19	33	168	509	169	150	450	153	0	20	0	0	0.039	0
.	19.01.15-22.57.22-1-230452	61	2	2	0	0	0	740	1	1	0	0	NA	NA	NA	22	22	169	496	170	149	440	151	0	4	0	0	0.008	0
.	19.01.15-22.57.24-1-230453	89	6	6	2	0	1	755	5	5	0	0	NA	NA	NA	35	39	167	509	176	148	448	159	14	9	0	0.084	0.018	0
.	19.01.15-22.57.24-1-230454	91	11	11	4	0	1	749	9	9	0	0	NA	NA	NA	32	30	166	509	168	151	449	149	4	20	3	0.024	0.039	0.018
.	19.01.15-22.57.26-1-230456	175	26	26	8	0	6	766	24	24	0	0	NA	NA	NA	52	52	173	518	174	153	458	155	12	88	15	0.069	0.17	0.086
.	19.01.15-22.57.27-1-230458	59	2	2	1	0	1	749	1	1	0	0	NA	NA	NA	19	27	166	505	169	148	449	152	1	4	0	0.006	0.008	0
.	19.01.15-22.57.30-1-230464	32	1	1	0	0	0	0	0	0	0	0	NA	NA	NA	9	11	165	494	165	0	0	0	0	0	2	0	0	0.012
.	19.01.15-22.57.32-1-230473	59	2	2	0	0	0	748	1	1	0	0	NA	NA	NA	20	32	170	503	172	155	441	152	0	0	3	0	0	0.017
.	19.01.15-22.57.33-1-230492	67	11	11	3	0	2	748	9	9	0	0	NA	NA	NA	23	27	172	501	167	156	442	150	7	19	2	0.041	0.038	0.012
.	19.01.15-22.57.37-1-230497	92	4	4	1	0	0	729	3	3	0	0	NA	NA	NA	38	17	166	498	166	146	437	146	0	14	0	0	0.028	0
.	19.01.15-22.57.42-1-230504	64	3	3	0	0	0	740	2	2	0	0	NA	NA	NA	24	23	168	503	165	148	446	146	7	0	0	0.042	0	0
.	19.01.15-22.57.43-1-230506	64	6	6	2	0	2	757	5	5	0	0	NA	NA	NA	20	31	169	502	173	150	450	157	11	4	5	0.065	0.008	0.029
.	19.01.15-22.57.45-1-230507	201	20	20	7	0	5	772	19	19	0	0	NA	NA	NA	66	62	178	526	171	163	457	152	24	31	5	0.135	0.059	0.029
.	19.01.15-22.57.47-1-230508	123	6	6	0	0	0	752	4	4	0	0	NA	NA	NA	35	34	171	510	166	154	451	147	1	4	5	0.006	0.008	0.03
.	19.01.15-22.57.47-1-230509	61	2	2	0	0	0	744	1	1	0	0	NA	NA	NA	21	26	168	504	167	153	443	148	0	3	2	0	0.006	0.012
.	19.01.15-22.57.58-1-230518	67	5	5	1	0	0	749	3	3	0	0	NA	NA	NA	23	32	169	506	170	152	447	150	0	16	3	0	0.032	0.018
.	19.01.15-22.57.59-1-230521	148	10	10	1	0	1	758	9	9	0	0	NA	NA	NA	55	42	171	515	169	151	455	152	15	12	10	0.088	0.023	0.059
.	19.01.15-22.57.59-1-230522	63	3	3	0	0	0	741	2	2	0	0	NA	NA	NA	33	31	168	508	168	144	450	147	0	6	2	0	0.012	0.012
.	19.01.15-22.58.02-1-230529	94	6	6	5	0	4	747	4	4	0	0	NA	NA	NA	38	32	169	507	169	151	446	150	0	15	6	0	0.03	0.036
.	19.01.15-22.58.03-1-230532	62	4	4	1	0	0	741	3	3	0	0	NA	NA	NA	30	24	166	508	163	146	449	146	12	7	0	0.072	0.014	0
.	19.01.15-22.58.08-1-230543	93	6	6	1	0	1	746	4	4	0	0	NA	NA	NA	21	28	165	505	171	147	448	151	5	6	5	0.03	0.012	0.029
.	19.01.15-22.58.09-1-230545	120	7	7	6	0	2	751	6	6	0	0	NA	NA	NA	24	36	171	509	169	150	451	150	24	12	0	0.14	0.024	0
.	19.01.15-22.58.16-1-230552	122	10	10	3	0	3	738	9	9	0	0	NA	NA	NA	36	32	171	509	165	150	445	143	6	20	4	0.035	0.039	0.024
.	19.01.15-22.58.20-1-230560	92	15	15	4	0	3	753	12	12	0	0	NA	NA	NA	34	40	170	517	166	150	455	148	7	40	18	0.041	0.077	0.108
.	19.01.15-22.58.21-1-230561	117	7	7	3	0	2	754	6	6	0	0	NA	NA	NA	26	34	169	509	169	151	450	153	10	21	0	0.059	0.041	0
.	19.01.15-22.58.21-1-230562	67	4	4	0	0	0	734	3	3	0	0	NA	NA	NA	20	14	168	496	163	148	440	146	3	6	6	0.018	0.012	0.037
.	19.01.15-22.58.22-1-230563	30	1	1	0	0	0	0	0	0	0	0	NA	NA	NA	6	2	163	490	162	0	0	0	0	0	0	0	0	0
.	19.01.15-22.58.24-1-230570	97	4	4	0	0	0	751	2	2	0	0	NA	NA	NA	36	31	171	507	166	154	452	145	0	10	4	0	0.02	0.024
.	19.01.15-22.58.28-1-230573	60	2	2	1	0	1	355	1	1	0	0	NA	NA	NA	16	17	164	499	167	71	211	73	0	4	0	0	0.008	0
.	19.01.15-22.58.29-1-230574	91	5	5	2	0	2	753	4	4	0	0	NA	NA	NA	32	35	173	502	173	155	444	154	4	21	1	0.023	0.042	0.006
.	19.01.15-22.58.31-1-230576	96	8	8	1	0	1	738	6	6	0	0	NA	NA	NA	44	29	167	506	169	144	443	151	3	15	0	0.018	0.03	0
.	19.01.15-22.58.40-1-230597	61	2	2	0	0	0	202	1	1	0	0	NA	NA	NA	23	17	168	497	165	47	117	38	0	1	1	0	0.002	0.006
.	19.01.15-22.58.40-1-230598	87	4	4	2	0	2	752	3	3	0	0	NA	NA	NA	25	38	165	513	173	148	452	152	6	5	4	0.036	0.01	0.023
.	19.01.15-22.58.43-1-230600	122	5	5	1	0	1	751	4	4	0	0	NA	NA	NA	31	34	174	506	167	156	448	147	3	11	10	0.017	0.022	0.06
.	19.01.15-22.58.43-1-230601	121	17	17	6	0	6	736	14	14	0	0	NA	NA	NA	40	31	167	508	169	147	444	145	38	23	2	0.228	0.045	0.012
.	19.01.15-22.58.43-1-230605	63	2	2	0	0	0	745	1	1	0	0	NA	NA	NA	37	33	169	509	168	151	448	146	5	0	0	0.03	0	0
.	19.01.15-22.58.50-1-230614	110	7	7	0	0	0	766	6	6	0	0	NA	NA	NA	39	49	176	517	169	157	461	148	9	20	0	0.051	0.039	0
.	19.01.15-22.58.50-1-230616	94	6	6	1	0	1	748	4	4	0	0	NA	NA	NA	28	26	171	502	166	153	450	145	9	11	6	0.053	0.022	0.036
.	19.01.15-22.58.51-1-230617	152	12	12	4	0	2	758	11	11	0	0	NA	NA	NA	51	45	170	517	171	151	457	150	16	26	19	0.094	0.05	0.111
.	19.01.15-22.58.56-1-230624	70	6	6	2	0	2	751	5	5	0	0	NA	NA	NA	21	29	176	500	166	154	446	151	3	15	2	0.017	0.03	0.012
.	19.01.15-22.58.59-1-230633	93	5	5	1	0	1	741	4	4	0	0	NA	NA	NA	20	17	165	499	166	150	442	149	0	16	0	0	0.032	0
.	19.01.15-22.58.59-1-230634	65	2	2	0	0	0	753	1	1	0	0	NA	NA	NA	18	31	171	502	171	153	448	152	0	5	0	0	0.01	0
.	19.01.15-22.59.03-1-230641	61	2	2	0	0	0	733	1	1	0	0	NA	NA	NA	23	17	164	496	170	143	439	151	0	3	4	0	0.006	0.024
.	19.01.15-22.59.11-1-230649	89	6	6	0	0	0	752	5	5	0	0	NA	NA	NA	35	37	172	509	169	152	451	149	1	11	5	0.006	0.022	0.03
.	19.01.15-22.59.14-1-230656	157	21	21	7	0	6	761	19	19	0	0	NA	NA	NA	51	51	172	524	168	156	457	148	19	40	2	0.11	0.076	0.012
.	19.01.15-22.59.15-1-230660	93	15	15	5	0	5	756	13	13	0	0	NA	NA	NA	27	36	174	509	166	156	451	149	7	33	1	0.04	0.065	0.006
.	19.01.15-22.59.15-1-230662	66	2	2	0	0	0	152	1	1	0	0	NA	NA	NA	13	14	169	494	164	31	89	32	0	1	2	0	0.002	0.012
.	19.01.15-22.59.18-1-230664	61	2	2	0	0	0	0	1	1	0	0	NA	NA	NA	15	20	163	503	167	0	0	0	0	4	0	0	0.008	0
.	19.01.15-22.59.18-1-230665	67	2	2	2	0	2	747	1	1	0	0	NA	NA	NA	25	29	170	505	167	150	448	149	2	0	2	0.012	0	0.012
.	19.01.15-22.59.19-1-230666	91	10	10	0	0	0	737	9	9	0	0	NA	NA	NA	31	27	166	509	165	144	447	146	2	18	0	0.012	0.035	0
.	19.01.15-22.59.20-1-230671	87	6	6	2	0	2	741	4	4	0	0	NA	NA	NA	19	26	165	503	171	146	442	153	5	10	0	0.03	0.02	0
.	19.01.15-22.59.21-1-230673	121	15	15	4	0	3	746	12	12	0	0	NA	NA	NA	38	34	172	508	167	148	448	150	25	53	0	0.145	0.104	0
.	19.01.15-22.59.23-1-230675	63	2	2	1	0	0	744	1	1	0	0	NA	NA	NA	22	30	168	504	171	149	441	154	0	6	0	0	0.012	0
.	19.01.15-22.59.34-1-230706	85	4	4	2	0	1	735	3	3	0	0	NA	NA	NA	33	25	169	504	165	148	445	142	10	6	3	0.059	0.012	0.018
.	19.01.15-22.59.34-1-230708	117	9	9	2	0	2	757	8	8	0	0	NA	NA	NA	33	39	172	510	170	154	450	153	9	24	0	0.052	0.047	0
.	19.01.15-22.59.38-1-230711	90	8	8	0	0	0	754	7	7	0	0	NA	NA	NA	23	33	168	511	167	149	454	151	2	15	4	0.012	0.029	0.024
.	19.01.15-22.59.50-1-230718	65	8	8	2	0	2	744	7	7	0	0	NA	NA	NA	25	26	169	502	168	149	446	149	12	7	0	0.071	0.014	0
.	19.01.15-22.59.51-1-230720	96	5	5	2	0	2	754	3	3	0	0	NA	NA	NA	24	36	175	506	168	156	448	150	6	8	1	0.034	0.016	0.006
.	19.01.15-22.59.52-1-230722	184	8	8	2	0	2	778	7	7	0	0	NA	NA	NA	54	61	180	520	174	158	465	155	0	20	14	0	0.038	0.08
.	19.01.15-22.59.53-1-230725	61	2	2	0	0	0	746	1	1	0	0	NA	NA	NA	20	24	166	504	167	148	448	150	5	3	0	0.03	0.006	0
.	19.01.15-22.59.54-1-230727	98	5	5	2	0	1	750	3	3	0	0	NA	NA	NA	34	35	168	511	169	151	453	146	0	16	2	0	0.031	0.012
.	19.01.15-22.59.59-1-230738	86	7	7	3	0	2	759	5	5	0	0	NA	NA	NA	31	35	174	509	165	156	455	148	11	26	5	0.063	0.051	0.03
.	19.01.15-23.00.07-1-230757	61	3	3	1	0	1	738	2	2	0	0	NA	NA	NA	25	22	165	506	164	147	445	146	0	7	3	0	0.014	0.018
.	19.01.15-23.00.07-1-230758	90	4	4	1	0	1	747	3	3	0	0	NA	NA	NA	34	31	173	508	163	156	447	144	0	14	0	0	0.028	0
.	19.01.15-23.00.08-1-230759	65	3	3	2	0	2	749	2	2	0	0	NA	NA	NA	19	28	172	502	167	156	446	147	0	4	5	0	0.008	0.03
.	19.01.15-23.00.10-1-230761	35	1	1	1	0	1	0	0	0	0	0	NA	NA	NA	8	10	166	494	163	0	0	0	0	0	1	0	0	0.006
.	19.01.15-23.00.10-1-230762	64	4	4	2	0	2	756	2	2	0	0	NA	NA	NA	26	37	166	511	173	148	453	155	5	8	0	0.03	0.016	0
.	19.01.15-23.00.12-1-230764	124	15	15	6	0	4	774	13	13	0	0	NA	NA	NA	32	51	176	515	173	158	460	156	18	32	5	0.102	0.062	0.029
.	19.01.15-23.00.12-1-230766	61	2	2	0	0	0	304	1	1	0	0	NA	NA	NA	19	11	165	496	163	66	173	65	0	3	0	0	0.006	0
.	19.01.15-23.00.18-1-230771	119	5	5	3	0	2	755	4	4	0	0	NA	NA	NA	41	36	166	515	168	148	458	149	6	22	0	0.036	0.043	0
.	19.01.15-23.00.21-1-230779	129	20	20	6	0	3	746	17	17	0	0	NA	NA	NA	41	37	169	509	172	149	447	150	55	35	4	0.325	0.069	0.023
.	19.01.15-23.00.23-1-230780	89	3	3	0	0	0	745	2	2	0	0	NA	NA	NA	29	25	168	503	167	148	445	152	0	9	6	0	0.018	0.036
.	19.01.15-23.00.24-1-230783	117	10	10	5	0	5	764	9	9	0	0	NA	NA	NA	33	49	174	520	168	156	461	147	6	20	7	0.034	0.038	0.042
.	19.01.15-23.00.25-1-230786	119	23	23	9	0	6	753	21	21	0	0	NA	NA	NA	34	44	175	512	170	159	446	148	8	66	4	0.046	0.129	0.024
.	19.01.15-23.00.26-1-230788	92	8	8	2	0	2	756	6	6	0	0	NA	NA	NA	42	42	174	508	173	158	445	153	1	17	4	0.006	0.033	0.023
.	19.01.15-23.00.29-1-230792	91	5	5	4	0	2	755	4	4	0	0	NA	NA	NA	28	40	171	509	173	152	448	155	0	18	7	0	0.035	0.04
.	19.01.15-23.00.38-1-230813	59	3	3	0	0	0	756	1	1	0	0	NA	NA	NA	13	29	169	501	172	153	449	154	0	8	0	0	0.016	0
.	19.01.15-23.00.46-1-230817	61	4	4	1	0	1	743	3	3	0	0	NA	NA	NA	24	25	167	501	170	148	444	151	12	3	0	0.072	0.006	0
.	19.01.15-23.00.46-1-230818	123	8	8	5	0	4	750	7	7	0	0	NA	NA	NA	46	36	169	508	172	146	451	153	10	37	6	0.059	0.073	0.035
.	19.01.15-23.00.50-1-230827	90	9	9	0	0	0	738	7	7	0	0	NA	NA	NA	33	28	169	505	167	147	445	146	17	29	2	0.101	0.057	0.012
.	19.01.15-23.00.55-1-230832	68	6	6	0	0	0	745	4	4	0	0	NA	NA	NA	28	28	167	503	171	148	445	152	11	10	10	0.066	0.02	0.058
.	19.01.15-23.00.55-1-230833	179	11	11	4	0	3	764	10	10	0	0	NA	NA	NA	54	47	175	517	168	158	458	148	3	31	8	0.017	0.06	0.048
.	19.01.15-23.01.02-1-230879	89	3	3	1	0	1	744	2	2	0	0	NA	NA	NA	37	34	171	509	167	150	447	147	0	5	0	0	0.01	0
.	19.01.15-23.01.03-1-230881	86	4	4	2	0	2	742	2	2	0	0	NA	NA	NA	33	28	168	507	166	150	446	146	4	4	0	0.024	0.008	0
.	19.01.15-23.01.09-1-230933	115	6	6	0	0	0	768	5	5	0	0	NA	NA	NA	41	52	171	518	176	153	456	159	21	9	2	0.123	0.017	0.011
.	19.01.15-23.01.11-1-230937	123	9	9	2	0	2	765	8	8	0	0	NA	NA	NA	31	43	172	512	172	154	458	153	12	19	3	0.07	0.037	0.017
.	19.01.15-23.01.15-1-230944	34	1	1	1	0	1	0	0	0	0	0	NA	NA	NA	9	15	165	495	168	0	0	0	0	6	0	0	0.012	0
.	19.01.15-23.01.16-1-230947	91	5	5	1	0	0	738	4	4	0	0	NA	NA	NA	27	22	165	499	171	148	436	154	5	7	2	0.03	0.014	0.012
.	19.01.15-23.01.17-1-230948	148	12	12	0	0	0	777	11	11	0	0	NA	NA	NA	52	56	177	515	177	160	459	158	0	29	3	0	0.056	0.017
.	19.01.15-23.01.18-1-230949	59	2	2	2	0	2	747	1	1	0	0	NA	NA	NA	17	28	167	509	165	150	448	149	0	6	0	0	0.012	0
.	19.01.15-23.01.19-1-230951	94	11	11	0	0	0	754	10	10	0	0	NA	NA	NA	31	34	168	511	168	151	454	149	11	29	5	0.065	0.057	0.03
.	19.01.15-23.01.19-1-230953	86	6	6	2	0	2	745	5	5	0	0	NA	NA	NA	32	30	165	510	168	146	450	149	4	15	1	0.024	0.029	0.006
.	19.01.15-23.01.22-1-230962	149	22	22	10	0	8	766	21	21	0	0	NA	NA	NA	50	60	181	521	171	160	458	148	37	34	2	0.204	0.065	0.012
.	19.01.15-23.01.32-1-230970	95	4	4	0	0	0	745	3	3	0	0	NA	NA	NA	37	30	171	506	166	152	445	148	0	11	3	0	0.022	0.018
.	19.01.15-23.01.33-1-230994	63	2	2	0	0	0	725	1	1	0	0	NA	NA	NA	29	13	166	495	165	147	433	145	0	7	4	0	0.014	0.024
.	19.01.15-23.01.35-1-230998	90	4	4	2	0	0	747	2	2	0	0	NA	NA	NA	24	24	170	503	164	154	447	146	0	5	10	0	0.01	0.061
.	19.01.15-23.01.36-1-231000	211	13	13	4	0	2	776	11	11	0	0	NA	NA	NA	69	64	177	529	171	160	470	146	8	21	9	0.045	0.04	0.053
.	19.01.15-23.01.41-1-231004	110	11	11	2	0	1	741	9	9	0	0	NA	NA	NA	26	22	168	498	169	151	440	150	0	25	5	0	0.05	0.03
.	19.01.15-23.01.42-1-231007	124	12	12	1	0	0	752	11	11	0	0	NA	NA	NA	34	36	168	514	167	149	455	148	21	12	0	0.125	0.023	0
.	19.01.15-23.01.43-1-231009	145	18	18	7	0	5	764	17	17	0	0	NA	NA	NA	45	47	173	510	177	153	454	157	36	27	2	0.208	0.053	0.011
.	19.01.15-23.01.49-1-231015	119	12	12	3	0	3	756	10	10	0	0	NA	NA	NA	38	43	172	516	168	150	456	150	16	37	0	0.093	0.072	0
.	19.01.15-23.01.50-1-231016	89	3	3	1	0	1	741	2	2	0	0	NA	NA	NA	38	33	173	506	167	149	443	149	2	3	4	0.012	0.006	0.024
.	19.01.15-23.01.53-1-231021	62	3	3	2	0	2	740	2	2	0	0	NA	NA	NA	24	25	171	501	166	152	441	147	0	4	2	0	0.008	0.012
.	19.01.15-23.02.03-1-231038	58	4	4	0	0	0	750	3	3	0	0	NA	NA	NA	20	28	170	502	169	152	446	152	3	6	0	0.018	0.012	0
.	19.01.15-23.02.04-1-231040	95	7	7	2	0	2	743	6	6	0	0	NA	NA	NA	32	29	166	509	167	148	448	147	2	19	8	0.012	0.037	0.048
.	19.01.15-23.02.05-1-231043	84	5	5	2	0	2	748	3	3	0	0	NA	NA	NA	34	32	166	513	166	149	450	149	5	22	0	0.03	0.043	0
.	19.01.15-23.02.06-1-231045	92	4	4	3	0	3	739	3	3	0	0	NA	NA	NA	27	21	167	501	166	150	442	147	4	12	6	0.024	0.024	0.036
.	19.01.15-23.02.09-1-231049	63	2	2	2	0	2	506	1	1	0	0	NA	NA	NA	18	22	168	498	169	92	311	103	0	3	3	0	0.006	0.018
.	19.01.15-23.02.09-1-231051	94	8	8	1	0	0	755	6	6	0	0	NA	NA	NA	35	39	174	508	170	155	450	150	4	23	4	0.023	0.045	0.024
.	19.01.15-23.02.14-1-231060	60	3	3	1	0	1	737	2	2	0	0	NA	NA	NA	29	25	169	502	167	151	439	147	0	5	0	0	0.01	0
.	19.01.15-23.02.19-1-231064	31	1	1	0	0	0	0	0	0	0	0	NA	NA	NA	5	7	165	491	164	0	0	0	0	0	0	0	0	0
.	19.01.15-23.02.20-1-231071	33	1	1	1	0	1	0	0	0	0	0	NA	NA	NA	10	17	169	495	166	0	0	0	0	0	0	0	0	0
.	19.01.15-23.02.20-1-231072	65	2	2	0	0	0	355	1	1	0	0	NA	NA	NA	21	21	166	499	169	71	212	72	0	3	0	0	0.006	0
.	19.01.15-23.02.23-1-231076	67	2	2	1	0	1	730	1	1	0	0	NA	NA	NA	30	22	170	499	166	148	433	149	6	1	0	0.035	0.002	0
.	19.01.15-23.02.23-1-231077	115	13	13	2	0	1	743	8	8	0	0	NA	NA	NA	41	33	168	513	165	151	446	146	8	36	15	0.048	0.07	0.091
.	19.01.15-23.02.25-1-231080	31	1	1	0	0	0	0	0	0	0	0	NA	NA	NA	10	6	164	493	162	0	0	0	0	7	0	0	0.014	0
.	19.01.15-23.02.26-1-231081	92	8	8	1	0	1	749	7	7	0	0	NA	NA	NA	25	28	169	503	169	148	450	151	0	27	0	0	0.054	0
.	19.01.15-23.02.27-1-231082	119	11	11	3	0	2	764	10	10	0	0	NA	NA	NA	37	49	172	517	173	154	455	155	10	22	6	0.058	0.043	0.035
.	19.01.15-23.02.28-1-231085	62	3	3	1	0	1	745	2	2	0	0	NA	NA	NA	21	24	170	502	165	153	446	146	0	10	0	0	0.02	0
.	19.01.15-23.02.31-1-231090	95	8	8	4	0	3	740	6	6	0	0	NA	NA	NA	29	26	165	510	164	145	447	148	2	28	0	0.012	0.055	0
.	19.01.15-23.02.31-1-231091	94	8	8	3	0	2	751	7	7	0	0	NA	NA	NA	29	34	168	510	169	149	452	150	2	23	0	0.012	0.045	0
.	19.01.15-23.02.33-1-231107	91	11	11	2	0	2	741	9	9	0	0	NA	NA	NA	34	29	164	506	172	148	442	151	10	19	0	0.061	0.038	0
.	19.01.15-23.02.38-1-231111	36	1	1	0	0	0	0	0	0	0	0	NA	NA	NA	7	10	165	496	162	0	0	0	0	0	1	0	0	0.006
.	19.01.15-23.02.41-1-231113	84	4	4	2	0	2	744	3	3	0	0	NA	NA	NA	27	28	169	504	168	149	443	152	10	10	0	0.059	0.02	0
.	19.01.15-23.02.45-1-231121	89	3	3	0	0	0	748	2	2	0	0	NA	NA	NA	32	32	171	507	167	152	450	146	0	7	3	0	0.014	0.018
.	19.01.15-23.02.50-1-231126	88	15	15	2	0	1	750	14	14	0	0	NA	NA	NA	37	36	172	511	166	152	453	145	32	32	13	0.186	0.063	0.078
.	19.01.15-23.02.52-1-231128	90	5	5	2	0	1	752	4	4	0	0	NA	NA	NA	30	31	169	505	170	151	450	151	12	5	0	0.071	0.01	0
.	19.01.15-23.02.52-1-231129	37	1	1	1	0	1	0	0	0	0	0	NA	NA	NA	8	11	166	495	163	0	0	0	0	0	0	0	0	0
.	19.01.15-23.02.55-1-231133	90	5	5	0	0	0	739	4	4	0	0	NA	NA	NA	35	23	166	504	166	149	443	147	6	10	3	0.036	0.02	0.018
.	19.01.15-23.02.55-1-231134	32	1	1	1	0	1	0	0	0	0	0	NA	NA	NA	8	9	164	491	167	0	0	0	0	2	0	0	0.004	0
.	19.01.15-23.02.55-1-231135	95	12	12	4	0	2	752	10	10	0	0	NA	NA	NA	34	34	174	508	165	153	451	148	11	44	3	0.063	0.087	0.018
.	19.01.15-23.02.57-1-231137	59	2	2	0	0	0	253	1	1	0	0	NA	NA	NA	14	23	168	501	167	46	152	55	0	4	0	0	0.008	0
.	19.01.15-23.02.58-1-231141	92	3	3	0	0	0	741	2	2	0	0	NA	NA	NA	25	24	173	498	166	152	443	146	0	0	4	0	0	0.024
.	19.01.15-23.03.00-1-231147	95	3	3	2	0	1	745	2	2	0	0	NA	NA	NA	35	32	167	510	168	150	445	150	0	8	0	0	0.016	0
.	19.01.15-23.03.02-1-231152	89	5	5	1	0	1	739	4	4	0	0	NA	NA	NA	40	27	173	501	166	155	437	147	3	15	0	0.017	0.03	0
.	19.01.15-23.03.07-1-231159	59	3	3	0	0	0	738	2	2	0	0	NA	NA	NA	32	28	169	503	169	149	442	147	0	2	2	0	0.004	0.012
.	19.01.15-23.03.11-1-231164	91	3	3	0	0	0	755	2	2	0	0	NA	NA	NA	31	40	171	515	167	150	456	149	0	4	5	0	0.008	0.03
.	19.01.15-23.03.15-1-231172	95	7	7	5	0	3	747	6	6	0	0	NA	NA	NA	32	33	169	512	165	151	450	146	0	25	1	0	0.049	0.006
.	19.01.15-23.03.15-1-231173	122	4	4	1	0	1	760	3	3	0	0	NA	NA	NA	45	48	173	518	170	153	457	150	22	4	0	0.127	0.008	0
.	19.01.15-23.03.17-1-231177	119	8	8	2	0	1	750	7	7	0	0	NA	NA	NA	40	40	170	517	166	151	450	149	13	13	11	0.076	0.025	0.066
.	19.01.15-23.03.25-1-231183	118	5	5	2	0	2	751	4	4	0	0	NA	NA	NA	56	41	176	511	167	157	446	148	9	14	0	0.051	0.027	0
.	19.01.15-23.03.28-1-231186	115	9	9	1	0	1	756	7	7	0	0	NA	NA	NA	32	39	172	514	166	155	454	147	0	11	15	0	0.021	0.09
.	19.01.15-23.03.28-1-231187	117	11	11	4	0	3	750	10	10	0	0	NA	NA	NA	31	32	171	506	168	154	445	151	2	42	0	0.012	0.083	0
.	19.01.15-23.03.30-1-231191	98	6	6	2	0	1	761	5	5	0	0	NA	NA	NA	28	38	167	512	172	149	459	153	1	23	0	0.006	0.045	0
.	19.01.15-23.03.30-1-231192	92	9	9	4	0	2	748	7	7	0	0	NA	NA	NA	41	45	173	515	170	149	450	149	17	15	8	0.098	0.029	0.047
.	19.01.15-23.03.41-1-231217	95	11	11	1	0	0	756	10	10	0	0	NA	NA	NA	32	38	167	517	167	145	461	150	0	23	7	0	0.044	0.042
.	19.01.15-23.03.42-1-231219	58	2	2	0	0	0	737	1	1	0	0	NA	NA	NA	24	21	168	500	166	150	439	148	2	0	2	0.012	0	0.012
.	19.01.15-23.03.47-1-231226	88	8	8	4	0	3	751	7	7	0	0	NA	NA	NA	27	34	171	508	168	150	449	152	3	7	7	0.018	0.014	0.042
.	19.01.15-23.03.54-1-231231	63	5	5	1	0	1	738	4	4	0	0	NA	NA	NA	26	25	168	506	164	145	447	146	0	19	0	0	0.038	0
.	19.01.15-23.03.57-1-231238	88	8	8	0	0	0	759	7	7	0	0	NA	NA	NA	26	41	170	510	174	152	449	158	3	11	7	0.018	0.022	0.04
.	19.01.15-23.03.57-1-231239	31	1	1	0	0	0	0	0	0	0	0	NA	NA	NA	16	11	167	491	166	0	0	0	3	0	0	0.018	0	0
.	19.01.15-23.03.57-1-231240	155	12	12	6	0	2	774	11	11	0	0	NA	NA	NA	40	55	166	530	172	148	474	152	28	28	0	0.169	0.053	0
.	19.01.15-23.04.00-1-231246	63	4	4	1	0	1	733	3	3	0	0	NA	NA	NA	29	26	167	507	165	147	442	144	0	12	0	0	0.024	0
.	19.01.15-23.04.01-1-231248	60	3	3	2	0	2	744	2	2	0	0	NA	NA	NA	25	28	166	508	167	145	450	149	11	12	0	0.066	0.024	0
.	19.01.15-23.04.03-1-231256	92	10	10	1	0	1	736	9	9	0	0	NA	NA	NA	31	23	167	500	169	147	440	149	15	6	3	0.09	0.012	0.018
.	19.01.15-23.04.09-1-231263	87	5	5	0	0	0	756	4	4	0	0	NA	NA	NA	19	32	167	510	168	152	452	152	3	14	0	0.018	0.027	0
.	19.01.15-23.04.14-1-231269	58	2	2	0	0	0	747	1	1	0	0	NA	NA	NA	17	25	166	500	172	148	445	154	0	4	0	0	0.008	0
.	19.01.15-23.04.14-1-231270	56	2	2	1	0	1	0	1	1	0	0	NA	NA	NA	25	17	168	493	169	0	0	0	0	1	2	0	0.002	0.012
.	19.01.15-23.04.17-1-231275	120	8	8	3	0	2	759	7	7	0	0	NA	NA	NA	37	38	174	507	170	154	452	153	12	14	0	0.069	0.028	0
.	19.01.15-23.04.17-1-231277	177	13	13	7	0	5	788	11	11	0	0	NA	NA	NA	55	74	180	530	177	160	469	159	6	44	2	0.033	0.083	0.011
.	19.01.15-23.04.18-1-231279	118	5	5	2	0	1	750	4	4	0	0	NA	NA	NA	41	38	170	513	168	150	454	146	0	11	9	0	0.021	0.054
.	19.01.15-23.04.20-1-231285	63	3	3	0	0	0	739	2	2	0	0	NA	NA	NA	27	21	170	502	162	151	441	147	0	5	0	0	0.01	0
.	19.01.15-23.04.25-1-231290	34	1	1	1	0	1	0	0	0	0	0	NA	NA	NA	11	12	165	494	166	0	0	0	0	0	0	0	0	0
.	19.01.15-23.04.27-1-231291	61	3	3	2	0	2	744	2	2	0	0	NA	NA	NA	23	29	165	507	170	145	447	152	0	14	0	0	0.028	0
.	19.01.15-23.04.27-1-231293	35	1	1	0	0	0	0	0	0	0	0	NA	NA	NA	13	9	164	494	164	0	0	0	0	3	0	0	0.006	0
.	19.01.15-23.04.29-1-231295	63	5	5	1	0	1	741	4	4	0	0	NA	NA	NA	31	27	169	504	167	150	443	148	7	11	0	0.041	0.022	0
.	19.01.15-23.04.30-1-231297	62	3	3	1	0	1	743	2	2	0	0	NA	NA	NA	29	24	166	503	168	148	447	148	3	1	3	0.018	0.002	0.018
.	19.01.15-23.04.30-1-231298	94	13	13	1	0	1	738	11	11	0	0	NA	NA	NA	37	27	168	507	165	147	448	143	4	29	0	0.024	0.057	0
.	19.01.15-23.04.56-1-231320	60	2	2	1	0	1	406	1	1	0	0	NA	NA	NA	20	20	165	500	168	73	244	89	0	5	0	0	0.01	0
.	19.01.15-23.04.58-1-231323	119	5	5	1	0	0	744	4	4	0	0	NA	NA	NA	33	28	171	500	170	151	442	151	0	7	2	0	0.014	0.012
.	19.01.15-23.05.00-1-231329	30	1	1	0	0	0	0	0	0	0	0	NA	NA	NA	9	11	166	494	164	0	0	0	0	1	0	0	0.002	0
.	19.01.15-23.05.01-1-231330	114	11	11	5	0	3	752	10	10	0	0	NA	NA	NA	38	40	172	513	168	152	454	146	13	36	10	0.076	0.07	0.06
.	19.01.15-23.05.02-1-231335	68	2	2	0	0	0	558	1	1	0	0	NA	NA	NA	17	22	165	501	169	121	315	122	0	0	1	0	0	0.006
.	19.01.15-23.05.07-1-231346	120	5	5	2	0	2	755	3	3	0	0	NA	NA	NA	44	37	170	510	170	154	451	150	0	25	5	0	0.049	0.029
.	19.01.15-23.05.08-1-231348	71	7	7	4	0	4	742	6	6	0	0	NA	NA	NA	27	27	168	507	165	144	448	150	10	12	0	0.06	0.024	0
.	19.01.15-23.05.15-1-231357	84	3	3	1	0	1	744	1	1	0	0	NA	NA	NA	37	36	169	507	173	149	442	153	0	9	3	0	0.018	0.017
.	19.01.15-23.05.16-1-231358	91	11	11	2	0	2	755	10	10	0	0	NA	NA	NA	26	38	170	511	170	152	451	152	1	22	0	0.006	0.043	0
.	19.01.15-23.05.18-1-231362	85	5	5	1	0	1	748	2	2	0	0	NA	NA	NA	28	26	167	505	167	150	448	150	2	13	0	0.012	0.026	0
.	19.01.15-23.05.19-1-231364	68	6	6	0	0	0	734	4	4	0	0	NA	NA	NA	27	23	168	504	164	149	439	146	1	13	0	0.006	0.026	0
.	19.01.15-23.05.19-1-231368	92	4	4	1	0	1	748	3	3	0	0	NA	NA	NA	30	28	166	508	167	144	456	148	3	8	0	0.018	0.016	0
.	19.01.15-23.05.30-1-231377	90	5	5	3	0	3	742	4	4	0	0	NA	NA	NA	32	29	170	503	169	150	441	151	0	23	6	0	0.046	0.036
.	19.01.15-23.05.31-1-231378	90	4	4	1	0	1	753	3	3	0	0	NA	NA	NA	31	29	167	508	167	151	451	151	0	15	0	0	0.03	0
.	19.01.15-23.05.33-1-231395	89	6	6	3	0	3	749	5	5	0	0	NA	NA	NA	45	39	171	509	172	150	444	155	0	24	5	0	0.047	0.029
.	19.01.15-23.05.33-1-231396	156	8	8	2	0	1	774	6	6	0	0	NA	NA	NA	62	55	181	515	172	162	462	150	21	16	13	0.116	0.031	0.076
.	19.01.15-23.05.37-1-231407	63	4	4	0	0	0	747	2	2	0	0	NA	NA	NA	13	22	168	498	169	151	447	149	0	5	4	0	0.01	0.024
.	19.01.15-23.05.37-1-231408	38	1	1	0	0	0	0	0	0	0	0	NA	NA	NA	9	11	164	495	165	0	0	0	0	4	0	0	0.008	0
.	19.01.15-23.05.39-1-231409	84	5	5	0	0	0	741	3	3	0	0	NA	NA	NA	23	22	168	500	167	148	443	150	6	0	0	0.036	0	0
.	19.01.15-23.05.41-1-231411	35	1	1	1	0	1	0	0	0	0	0	NA	NA	NA	8	13	165	496	165	0	0	0	0	1	0	0	0.002	0
.	19.01.15-23.05.41-1-231414	122	5	5	0	0	0	754	4	4	0	0	NA	NA	NA	45	37	176	506	168	157	445	152	0	23	0	0	0.045	0
.	19.01.15-23.05.43-1-231418	66	4	4	1	0	1	743	3	3	0	0	NA	NA	NA	30	30	172	501	170	151	440	152	0	10	9	0	0.02	0.053
.	19.01.15-23.05.49-1-231423	183	21	21	7	0	4	780	18	18	0	0	NA	NA	NA	67	57	176	524	170	161	469	150	1	72	9	0.006	0.137	0.053
.	19.01.15-23.05.51-1-231425	66	2	2	1	0	1	506	1	1	0	0	NA	NA	NA	19	13	164	499	163	99	313	94	1	0	3	0.006	0	0.018
.	19.01.15-23.05.52-1-231427	66	3	3	0	0	0	734	2	2	0	0	NA	NA	NA	28	23	168	500	168	150	435	149	0	3	1	0	0.006	0.006
.	19.01.15-23.05.54-1-231429	206	13	13	4	0	2	779	11	11	0	0	NA	NA	NA	56	58	182	519	170	165	464	150	17	51	7	0.093	0.098	0.041
.	19.01.15-23.05.57-1-231433	148	12	12	0	0	0	759	11	11	0	0	NA	NA	NA	33	40	171	506	176	153	446	160	23	34	0	0.135	0.067	0
.	19.01.15-23.05.59-1-231437	120	14	14	2	0	2	768	13	13	0	0	NA	NA	NA	46	50	174	516	173	156	458	154	18	29	9	0.103	0.056	0.052
.	19.01.15-23.06.02-1-231446	118	5	5	2	0	1	765	4	4	0	0	NA	NA	NA	36	43	167	519	170	150	463	152	21	12	0	0.126	0.023	0
.	19.01.15-23.06.02-1-231447	84	5	5	3	0	3	736	3	3	0	0	NA	NA	NA	37	25	172	499	167	152	437	147	0	22	0	0	0.044	0
.	19.01.15-23.06.06-1-231452	94	11	11	5	0	3	748	10	10	0	0	NA	NA	NA	29	30	171	506	166	150	450	148	4	23	2	0.023	0.045	0.012
.	19.01.15-23.06.10-1-231455	151	37	37	15	0	13	770	33	33	0	0	NA	NA	NA	52	53	178	515	173	157	457	156	56	84	10	0.315	0.163	0.058
.	19.01.15-23.06.22-1-231472	90	3	3	1	0	1	749	2	2	0	0	NA	NA	NA	22	28	166	506	169	151	448	150	3	6	2	0.018	0.012	0.012
.	19.01.15-23.06.29-1-231492	175	13	13	1	0	1	781	12	12	0	0	NA	NA	NA	55	62	180	523	172	160	468	153	9	42	8	0.05	0.08	0.047
.	19.01.15-23.06.30-1-231493	59	2	2	0	0	0	734	1	1	0	0	NA	NA	NA	29	23	171	498	167	152	438	144	0	9	0	0	0.018	0
.	19.01.15-23.06.31-1-231494	63	3	3	0	0	0	736	2	2	0	0	NA	NA	NA	24	19	166	499	167	145	443	148	0	10	0	0	0.02	0
.	19.01.15-23.06.31-1-231495	61	3	3	2	0	1	738	2	2	0	0	NA	NA	NA	35	29	165	508	169	144	447	147	9	7	0	0.055	0.014	0
.	19.01.15-23.06.32-1-231496	63	2	2	0	0	0	750	1	1	0	0	NA	NA	NA	22	27	168	502	170	149	448	153	0	0	4	0	0	0.024
.	19.01.15-23.06.33-1-231513	145	21	21	5	0	3	755	15	15	0	0	NA	NA	NA	30	40	170	510	173	152	450	153	18	52	2	0.106	0.102	0.012
.	19.01.15-23.06.39-1-231517	65	2	2	0	0	0	740	1	1	0	0	NA	NA	NA	25	21	167	501	166	146	446	148	0	1	1	0	0.002	0.006
.	19.01.15-23.06.46-1-231523	61	2	2	0	0	0	152	1	1	0	0	NA	NA	NA	13	21	166	503	165	34	87	31	1	1	0	0.006	0.002	0
.	19.01.15-23.06.47-1-231524	32	1	1	0	0	0	0	0	0	0	0	NA	NA	NA	13	9	166	492	164	0	0	0	0	2	0	0	0.004	0
.	19.01.15-23.06.47-1-231525	38	1	1	0	0	0	0	0	0	0	0	NA	NA	NA	9	11	165	495	164	0	0	0	0	2	0	0	0.004	0
.	19.01.15-23.06.48-1-231527	60	4	4	0	0	0	746	3	3	0	0	NA	NA	NA	24	28	167	512	162	149	451	146	0	10	1	0	0.02	0.006
.	19.01.15-23.06.52-1-231529	62	2	2	0	0	0	736	1	1	0	0	NA	NA	NA	24	19	168	500	164	151	440	145	3	1	0	0.018	0.002	0
.	19.01.15-23.06.53-1-231530	93	8	8	3	0	3	737	7	7	0	0	NA	NA	NA	41	27	172	500	168	150	437	150	11	28	4	0.064	0.056	0.024
.	19.01.15-23.06.53-1-231531	30	1	1	1	0	1	0	0	0	0	0	NA	NA	NA	19	10	166	494	163	0	0	0	0	1	0	0	0.002	0
.	19.01.15-23.06.56-1-231536	119	13	13	3	0	2	749	11	11	0	0	NA	NA	NA	40	35	173	509	166	154	448	147	11	23	1	0.064	0.045	0.006
.	19.01.15-23.07.05-1-231550	31	1	1	0	0	0	0	0	0	0	0	NA	NA	NA	8	10	165	492	166	0	0	0	0	0	0	0	0	0
.	19.01.15-23.07.05-1-231552	228	22	22	9	0	4	788	20	20	0	0	NA	NA	NA	61	70	176	531	176	155	473	160	13	63	5	0.074	0.119	0.028
.	19.01.15-23.07.07-1-231558	59	2	2	0	0	0	750	1	1	0	0	NA	NA	NA	17	27	170	502	168	151	448	151	0	10	0	0	0.02	0
.	19.01.15-23.07.13-1-231565	91	5	5	0	0	0	750	4	4	0	0	NA	NA	NA	36	38	169	511	171	145	452	153	0	26	8	0	0.051	0.047
.	19.01.15-23.07.14-1-231567	118	13	13	1	0	1	763	12	12	0	0	NA	NA	NA	40	49	172	519	171	147	460	156	23	30	0	0.134	0.058	0
.	19.01.15-23.07.20-1-231576	59	2	2	1	0	1	747	1	1	0	0	NA	NA	NA	19	26	167	506	166	148	450	149	0	3	0	0	0.006	0
.	19.01.15-23.07.23-1-231579	94	7	7	3	0	3	752	5	5	0	0	NA	NA	NA	37	37	168	514	168	147	458	147	16	17	2	0.095	0.033	0.012
.	19.01.15-23.07.24-1-231582	112	6	6	3	0	3	749	5	5	0	0	NA	NA	NA	50	38	173	511	167	156	449	144	0	13	6	0	0.025	0.036
.	19.01.15-23.07.26-1-231584	124	11	11	3	0	3	760	9	9	0	0	NA	NA	NA	41	40	169	517	167	153	460	147	4	31	2	0.024	0.06	0.012
.	19.01.15-23.07.30-1-231591	32	1	1	0	0	0	0	0	0	0	0	NA	NA	NA	15	10	164	495	164	0	0	0	0	2	0	0	0.004	0
.	19.01.15-23.07.33-1-231609	142	9	9	4	0	3	760	6	6	0	0	NA	NA	NA	43	40	171	511	171	154	454	152	13	15	3	0.076	0.029	0.018
.	19.01.15-23.07.35-1-231612	61	2	2	0	0	0	0	1	1	0	0	NA	NA	NA	21	22	166	501	168	0	0	0	0	4	0	0	0.008	0
.	19.01.15-23.07.35-1-231613	88	4	4	0	0	0	749	2	2	0	0	NA	NA	NA	24	28	174	502	165	155	447	147	0	12	3	0	0.024	0.018
.	19.01.15-23.07.39-1-231624	145	11	11	5	0	4	761	8	8	0	0	NA	NA	NA	40	47	172	513	175	149	453	159	18	28	0	0.105	0.055	0
.	19.01.15-23.07.45-1-231632	58	2	2	1	0	1	741	1	1	0	0	NA	NA	NA	32	34	168	505	174	146	440	155	3	2	0	0.018	0.004	0
.	19.01.15-23.07.46-1-231635	203	8	8	3	0	3	767	7	7	0	0	NA	NA	NA	67	55	175	518	175	153	460	154	10	20	4	0.057	0.039	0.023
.	19.01.15-23.07.46-1-231636	119	12	12	3	0	2	759	11	11	0	0	NA	NA	NA	25	42	171	515	169	149	458	152	6	29	0	0.035	0.056	0
.	19.01.15-23.07.47-1-231637	88	6	6	3	0	3	746	5	5	0	0	NA	NA	NA	29	27	168	505	167	149	449	148	0	19	1	0	0.038	0.006
.	19.01.15-23.07.54-1-231641	89	7	7	4	0	4	754	6	6	0	0	NA	NA	NA	24	34	168	513	166	152	457	145	0	32	0	0	0.062	0
.	19.01.15-23.07.55-1-231643	157	9	9	2	0	2	756	6	6	0	0	NA	NA	NA	44	37	169	510	171	151	454	151	4	15	6	0.024	0.029	0.035
.	19.01.15-23.08.01-1-231654	66	2	2	0	0	0	356	1	1	0	0	NA	NA	NA	27	23	171	499	166	69	219	68	1	1	0	0.006	0.002	0
.	19.01.15-23.08.03-1-231660	90	10	10	1	0	1	740	9	9	0	0	NA	NA	NA	40	29	171	504	167	150	442	148	12	15	0	0.07	0.03	0
.	19.01.15-23.08.05-1-231664	89	5	5	2	0	1	746	4	4	0	0	NA	NA	NA	36	33	166	508	172	143	451	152	26	6	0	0.157	0.012	0
.	19.01.15-23.08.07-1-231668	63	3	3	1	0	0	729	2	2	0	0	NA	NA	NA	27	13	165	498	163	142	440	147	9	0	1	0.055	0	0.006
.	19.01.15-23.08.07-1-231669	118	10	10	2	0	2	748	8	8	0	0	NA	NA	NA	45	44	173	513	171	149	451	148	13	16	0	0.075	0.031	0
.	19.01.15-23.08.11-1-231672	96	7	7	2	0	2	745	6	6	0	0	NA	NA	NA	42	32	168	508	169	149	445	151	0	23	2	0	0.045	0.012
.	19.01.15-23.08.13-1-231673	35	1	1	0	0	0	0	0	0	0	0	NA	NA	NA	6	6	163	492	164	0	0	0	0	0	2	0	0	0.012
.	19.01.15-23.08.18-1-231680	90	4	4	1	0	1	766	3	3	0	0	NA	NA	NA	21	47	172	519	169	154	461	151	0	13	6	0	0.025	0.036
.	19.01.15-23.08.20-1-231687	120	6	6	4	0	2	751	5	5	0	0	NA	NA	NA	52	46	172	517	170	153	452	146	4	20	11	0.023	0.039	0.065
.	19.01.15-23.08.20-1-231689	113	13	13	4	0	4	749	12	12	0	0	NA	NA	NA	29	35	167	512	169	147	451	151	10	29	0	0.06	0.057	0
.	19.01.15-23.08.28-1-231699	121	14	14	4	0	4	749	13	13	0	0	NA	NA	NA	42	34	170	511	166	149	455	145	9	38	13	0.053	0.074	0.078
.	19.01.15-23.08.29-1-231701	87	6	6	0	0	0	750	5	5	0	0	NA	NA	NA	31	38	171	509	171	154	444	152	8	7	0	0.047	0.014	0
.	19.01.15-23.08.29-1-231702	115	12	12	4	0	2	747	10	10	0	0	NA	NA	NA	31	24	168	502	167	150	448	149	6	55	1	0.036	0.11	0.006
.	19.01.15-23.08.36-1-231722	61	3	3	0	0	0	739	2	2	0	0	NA	NA	NA	20	24	169	500	168	149	439	151	0	5	3	0	0.01	0.018
.	19.01.15-23.08.36-1-231723	84	8	8	2	0	1	741	7	7	0	0	NA	NA	NA	25	23	168	502	166	150	442	149	6	22	1	0.036	0.044	0.006
.	19.01.15-23.08.37-1-231724	93	5	5	1	0	1	734	4	4	0	0	NA	NA	NA	30	23	166	503	167	144	443	147	7	8	0	0.042	0.016	0
.	19.01.15-23.08.42-1-231729	62	3	3	1	0	1	750	1	1	0	0	NA	NA	NA	24	35	174	506	168	153	446	151	3	0	1	0.017	0	0.006
.	19.01.15-23.08.52-1-231735	35	1	1	1	0	1	0	0	0	0	0	NA	NA	NA	13	8	166	493	162	0	0	0	0	4	0	0	0.008	0
.	19.01.15-23.08.54-1-231736	88	4	4	2	0	2	748	3	3	0	0	NA	NA	NA	20	32	168	511	166	148	451	149	0	8	2	0	0.016	0.012
.	19.01.15-23.08.55-1-231739	179	24	24	4	0	4	764	22	22	0	0	NA	NA	NA	74	53	175	513	178	152	454	158	43	59	10	0.246	0.115	0.056
.	19.01.15-23.08.56-1-231742	98	5	5	2	0	1	751	4	4	0	0	NA	NA	NA	40	33	168	505	173	151	445	155	3	15	5	0.018	0.03	0.029
.	19.01.15-23.08.57-1-231748	34	1	1	1	0	1	0	0	0	0	0	NA	NA	NA	12	10	165	495	163	0	0	0	0	1	0	0	0.002	0
.	19.01.15-23.08.58-1-231751	93	11	11	7	0	3	757	10	10	0	0	NA	NA	NA	19	35	167	510	171	150	455	152	24	32	0	0.144	0.063	0
.	19.01.15-23.09.00-1-231756	83	6	6	2	0	2	746	5	5	0	0	NA	NA	NA	24	26	172	498	169	154	444	148	0	9	6	0	0.018	0.036
.	19.01.15-23.09.02-1-231762	61	6	6	2	0	1	739	5	5	0	0	NA	NA	NA	30	22	168	497	170	149	438	152	11	10	3	0.065	0.02	0.018
.	19.01.15-23.09.03-1-231764	67	7	7	4	0	4	717	6	6	0	0	NA	NA	NA	37	13	165	496	165	144	429	144	12	14	0	0.073	0.028	0
.	19.01.15-23.09.06-1-231770	31	1	1	1	0	1	0	0	0	0	0	NA	NA	NA	11	10	167	493	163	0	0	0	0	0	0	0	0	0
.	19.01.15-23.09.08-1-231772	91	5	5	2	0	1	736	4	4	0	0	NA	NA	NA	27	19	168	498	166	151	441	144	11	4	2	0.065	0.008	0.012
.	19.01.15-23.09.17-1-231779	61	3	3	1	0	1	741	2	2	0	0	NA	NA	NA	25	25	167	505	166	150	445	146	4	7	0	0.024	0.014	0
.	19.01.15-23.09.24-1-231787	178	14	14	5	0	4	760	12	12	0	0	NA	NA	NA	51	48	172	516	173	152	459	149	24	24	6	0.14	0.047	0.035
.	19.01.15-23.09.25-1-231789	64	3	3	0	0	0	741	2	2	0	0	NA	NA	NA	27	24	167	507	163	151	448	142	1	5	0	0.006	0.01	0
.	19.01.15-23.09.29-1-231791	128	7	7	2	0	2	756	4	4	0	0	NA	NA	NA	34	37	169	512	169	155	451	150	0	12	5	0	0.023	0.03
.	19.01.15-23.09.31-1-231793	30	1	1	0	0	0	0	0	0	0	0	NA	NA	NA	11	9	165	495	162	0	0	0	0	6	0	0	0.012	0
.	19.01.15-23.09.33-1-231812	119	7	7	3	0	3	755	6	6	0	0	NA	NA	NA	28	36	165	515	169	147	458	150	9	23	4	0.055	0.045	0.024
.	19.01.15-23.09.33-1-231814	94	3	3	2	0	1	746	2	2	0	0	NA	NA	NA	30	27	168	508	164	151	449	146	0	14	0	0	0.028	0
.	19.01.15-23.09.37-1-231823	67	7	7	2	0	2	741	6	6	0	0	NA	NA	NA	31	32	171	508	166	147	445	149	12	22	5	0.07	0.043	0.03
.	19.01.15-23.09.39-1-231827	98	6	6	1	0	1	745	5	5	0	0	NA	NA	NA	31	35	169	506	173	151	442	152	0	21	0	0	0.042	0
.	19.01.15-23.09.44-1-231832	98	5	5	1	0	1	746	4	4	0	0	NA	NA	NA	45	39	174	509	169	156	443	147	2	7	1	0.011	0.014	0.006
.	19.01.15-23.09.48-1-231839	35	1	1	1	0	1	0	0	0	0	0	NA	NA	NA	12	9	165	493	164	0	0	0	0	1	0	0	0.002	0
.	19.01.15-23.09.50-1-231841	66	2	2	1	0	1	743	1	1	0	0	NA	NA	NA	24	24	166	503	168	148	446	149	0	3	4	0	0.006	0.024
.	19.01.15-23.09.51-1-231842	68	6	6	1	0	0	752	5	5	0	0	NA	NA	NA	22	30	174	501	168	155	447	150	0	9	12	0	0.018	0.071
.	19.01.15-23.09.52-1-231843	32	1	1	0	0	0	0	0	0	0	0	NA	NA	NA	4	13	166	494	166	0	0	0	1	0	0	0.006	0	0
.	19.01.15-23.09.53-1-231845	123	12	12	5	0	2	767	10	10	0	0	NA	NA	NA	34	51	174	517	173	155	460	152	0	36	12	0	0.07	0.069
.	19.01.15-23.09.54-1-231846	184	29	29	7	0	6	769	27	27	0	0	NA	NA	NA	54	56	174	522	173	155	461	153	7	93	7	0.04	0.178	0.04
.	19.01.15-23.09.56-1-231849	36	1	1	0	0	0	0	0	0	0	0	NA	NA	NA	8	7	163	494	163	0	0	0	0	1	0	0	0.002	0
.	19.01.15-23.09.59-1-231857	36	1	1	0	0	0	0	0	0	0	0	NA	NA	NA	8	10	164	496	163	0	0	0	2	0	0	0.012	0	0
.	19.01.15-23.10.02-1-231865	175	14	14	7	0	5	763	12	12	0	0	NA	NA	NA	55	52	171	523	171	152	462	149	21	37	12	0.123	0.071	0.07
.	19.01.15-23.10.03-1-231867	64	2	2	0	0	0	252	1	1	0	0	NA	NA	NA	18	22	169	499	167	51	156	45	0	1	0	0	0.002	0
.	19.01.15-23.10.03-1-231868	123	17	17	8	0	5	756	15	15	0	0	NA	NA	NA	43	40	174	512	167	157	452	147	21	54	6	0.121	0.105	0.036
.	19.01.15-23.10.03-1-231869	56	3	3	0	0	0	738	2	2	0	0	NA	NA	NA	20	18	168	494	169	152	435	151	2	4	0	0.012	0.008	0
.	19.01.15-23.10.05-1-231874	92	11	11	0	0	0	736	9	9	0	0	NA	NA	NA	29	29	172	501	169	151	440	145	17	7	0	0.099	0.014	0
.	19.01.15-23.10.14-1-231884	68	4	4	0	0	0	740	2	2	0	0	NA	NA	NA	25	25	166	504	168	144	445	151	5	0	4	0.03	0	0.024
.	19.01.15-23.10.14-1-231885	92	6	6	3	0	2	736	4	4	0	0	NA	NA	NA	31	24	166	507	164	145	444	147	5	8	13	0.03	0.016	0.079
.	19.01.15-23.10.19-1-231892	94	3	3	1	0	0	746	2	2	0	0	NA	NA	NA	28	32	170	505	170	151	445	150	0	16	0	0	0.032	0
.	19.01.15-23.10.30-1-231897	99	4	4	1	0	0	737	3	3	0	0	NA	NA	NA	27	25	167	504	167	144	445	148	0	3	8	0	0.006	0.048
.	19.01.15-23.10.40-1-231917	35	1	1	1	0	1	0	0	0	0	0	NA	NA	NA	14	10	166	492	165	0	0	0	0	0	1	0	0	0.006
.	19.01.15-23.10.41-1-231918	124	9	9	6	0	4	763	6	6	0	0	NA	NA	NA	52	47	176	517	167	158	454	151	2	27	26	0.011	0.052	0.156
.	19.01.15-23.10.42-1-231921	67	11	11	0	0	0	744	9	9	0	0	NA	NA	NA	18	22	169	498	168	150	446	148	0	24	1	0	0.048	0.006
.	19.01.15-23.10.46-1-231923	123	14	14	8	0	5	752	13	13	0	0	NA	NA	NA	41	36	169	513	167	151	452	149	17	32	3	0.101	0.062	0.018
.	19.01.15-23.10.47-1-231925	91	5	5	3	0	3	749	3	3	0	0	NA	NA	NA	46	40	172	513	168	149	450	150	0	18	0	0	0.035	0
.	19.01.15-23.10.48-1-231926	34	1	1	1	0	1	0	0	0	0	0	NA	NA	NA	13	10	167	493	163	0	0	0	0	0	1	0	0	0.006
.	19.01.15-23.10.48-1-231927	153	13	13	1	0	1	751	10	10	0	0	NA	NA	NA	55	43	174	508	174	156	439	156	22	23	2	0.126	0.045	0.011
.	19.01.15-23.10.50-1-231928	30	1	1	0	0	0	0	0	0	0	0	NA	NA	NA	9	4	163	492	162	0	0	0	0	1	0	0	0.002	0
.	19.01.15-23.10.51-1-231929	120	6	6	1	0	0	747	4	4	0	0	NA	NA	NA	33	31	170	509	165	150	452	145	4	4	8	0.024	0.008	0.048
.	19.01.15-23.10.52-1-231930	63	6	6	2	0	2	741	5	5	0	0	NA	NA	NA	18	22	165	504	166	143	446	152	14	6	0	0.085	0.012	0
.	19.01.15-23.10.53-1-231932	56	2	2	0	0	0	735	1	1	0	0	NA	NA	NA	22	20	167	500	166	150	439	146	0	2	2	0	0.004	0.012
.	19.01.15-23.11.06-1-231953	111	15	15	1	0	0	743	11	11	0	0	NA	NA	NA	39	32	170	503	172	150	440	153	21	66	2	0.124	0.131	0.012
.	19.01.15-23.11.06-1-231954	88	4	4	1	0	1	737	3	3	0	0	NA	NA	NA	35	25	170	498	170	151	436	150	0	6	2	0	0.012	0.012
.	19.01.15-23.11.06-1-231955	117	13	13	1	0	1	754	10	10	0	0	NA	NA	NA	25	38	170	511	170	149	454	151	0	29	1	0	0.057	0.006
.	19.01.15-23.11.09-1-231958	86	4	4	3	0	3	742	3	3	0	0	NA	NA	NA	28	24	170	500	167	153	439	150	0	3	4	0	0.006	0.024
.	19.01.15-23.11.10-1-231960	118	6	6	1	0	1	746	5	5	0	0	NA	NA	NA	36	37	169	513	168	146	450	150	0	15	7	0	0.029	0.042
.	19.01.15-23.11.14-1-231968	86	5	5	2	0	2	734	4	4	0	0	NA	NA	NA	28	19	167	503	162	150	443	141	5	2	0	0.03	0.004	0
.	19.01.15-23.11.15-1-231973	142	8	8	1	0	1	754	6	6	0	0	NA	NA	NA	35	33	167	508	171	151	452	151	1	20	0	0.006	0.039	0
.	19.01.15-23.11.20-1-231979	133	10	10	6	0	4	767	8	8	0	0	NA	NA	NA	52	60	180	520	173	160	457	150	17	25	5	0.094	0.048	0.029
.	19.01.15-23.11.25-1-231989	60	4	4	2	0	2	743	3	3	0	0	NA	NA	NA	22	30	169	508	166	148	449	146	8	0	1	0.047	0	0.006
.	19.01.15-23.11.26-1-231990	63	3	3	0	0	0	745	2	2	0	0	NA	NA	NA	25	31	172	504	168	152	445	148	0	4	1	0	0.008	0.006
.	19.01.15-23.11.32-1-232003	177	12	12	5	0	4	769	11	11	0	0	NA	NA	NA	38	48	170	516	175	152	461	156	18	23	10	0.106	0.045	0.057
.	19.01.15-23.11.33-1-232013	65	2	2	1	0	0	734	1	1	0	0	NA	NA	NA	27	19	165	503	164	146	445	143	0	0	5	0	0	0.03
.	19.01.15-23.11.36-1-232016	85	8	8	3	0	3	746	6	6	0	0	NA	NA	NA	38	31	170	505	169	151	444	151	12	21	5	0.071	0.042	0.03
.	19.01.15-23.11.38-1-232026	122	9	9	1	0	0	744	6	6	0	0	NA	NA	NA	34	30	170	504	169	153	439	152	11	26	1	0.065	0.052	0.006
.	19.01.15-23.11.38-1-232027	63	5	5	2	0	2	735	3	3	0	0	NA	NA	NA	22	25	166	506	166	145	446	144	4	0	13	0.024	0	0.078
.	19.01.15-23.11.42-1-232028	92	4	4	1	0	1	758	3	3	0	0	NA	NA	NA	27	33	171	507	168	157	450	151	3	7	2	0.018	0.014	0.012
.	19.01.15-23.11.43-1-232030	59	2	2	1	0	1	508	1	1	0	0	NA	NA	NA	15	13	167	497	162	105	298	105	0	6	0	0	0.012	0
.	19.01.15-23.11.44-1-232031	65	3	3	0	0	0	740	2	2	0	0	NA	NA	NA	21	23	165	506	165	143	451	146	0	6	0	0	0.012	0
.	19.01.15-23.11.49-1-232034	87	3	3	1	0	0	737	2	2	0	0	NA	NA	NA	34	27	169	503	168	147	442	148	0	6	1	0	0.012	0.006
.	19.01.15-23.11.55-1-232040	64	2	2	1	0	1	739	1	1	0	0	NA	NA	NA	23	26	171	501	167	146	445	148	2	0	2	0.012	0	0.012
.	19.01.15-23.11.56-1-232045	33	1	1	0	0	0	0	0	0	0	0	NA	NA	NA	8	7	164	492	164	0	0	0	0	0	0	0	0	0
.	19.01.15-23.11.58-1-232049	96	5	5	0	0	0	736	4	4	0	0	NA	NA	NA	30	25	170	502	166	149	442	145	9	7	2	0.053	0.014	0.012
.	19.01.15-23.11.59-1-232051	33	1	1	0	0	0	0	0	0	0	0	NA	NA	NA	10	16	165	497	167	0	0	0	0	1	0	0	0.002	0
.	19.01.15-23.12.01-1-232054	88	5	5	1	0	1	741	4	4	0	0	NA	NA	NA	18	22	166	505	164	148	447	146	8	28	0	0.048	0.055	0
.	19.01.15-23.12.01-1-232056	91	5	5	0	0	0	743	4	4	0	0	NA	NA	NA	19	25	166	505	167	147	450	146	0	18	0	0	0.036	0
.	19.01.15-23.12.02-1-232057	58	3	3	1	0	1	728	2	2	0	0	NA	NA	NA	34	19	169	497	166	149	435	144	2	7	0	0.012	0.014	0
.	19.01.15-23.12.03-1-232060	146	8	8	4	0	3	757	6	6	0	0	NA	NA	NA	41	39	176	509	167	156	453	148	4	25	5	0.023	0.049	0.03
.	19.01.15-23.12.05-1-232064	63	4	4	0	0	0	739	3	3	0	0	NA	NA	NA	33	33	174	501	171	154	436	149	0	11	0	0	0.022	0
.	19.01.15-23.12.08-1-232067	234	32	32	10	0	10	791	29	29	0	0	NA	NA	NA	70	73	182	529	175	161	470	160	34	108	14	0.187	0.204	0.08
.	19.01.15-23.12.10-1-232070	31	1	1	1	0	1	0	0	0	0	0	NA	NA	NA	14	15	164	498	166	0	0	0	0	0	0	0	0	0
.	19.01.15-23.12.13-1-232075	114	9	9	1	0	1	736	8	8	0	0	NA	NA	NA	34	20	164	503	166	144	441	151	9	18	0	0.055	0.036	0
.	19.01.15-23.12.15-1-232081	34	1	1	0	0	0	0	0	0	0	0	NA	NA	NA	11	13	165	497	164	0	0	0	0	0	2	0	0	0.012
.	19.01.15-23.12.18-1-232086	120	9	9	5	0	4	737	8	8	0	0	NA	NA	NA	32	19	167	499	166	147	441	149	2	31	1	0.012	0.062	0.006
.	19.01.15-23.12.19-1-232087	96	9	9	6	0	4	753	8	8	0	0	NA	NA	NA	33	39	170	511	171	149	451	153	12	22	0	0.071	0.043	0
.	19.01.15-23.12.20-1-232091	120	9	9	2	0	1	756	8	8	0	0	NA	NA	NA	37	35	173	505	170	155	449	152	4	29	16	0.023	0.057	0.094
.	19.01.15-23.12.22-1-232092	121	16	16	3	0	2	746	15	15	0	0	NA	NA	NA	42	31	170	509	165	151	448	147	18	16	9	0.106	0.031	0.055
.	19.01.15-23.12.23-1-232093	66	10	10	2	0	2	746	9	9	0	0	NA	NA	NA	20	27	168	500	172	147	446	153	15	28	0	0.089	0.056	0
.	19.01.15-23.12.27-1-232096	119	10	10	4	0	3	764	9	9	0	0	NA	NA	NA	38	42	171	511	173	152	456	156	4	32	11	0.023	0.063	0.064
.	19.01.15-23.12.35-1-232119	58	2	2	0	0	0	744	1	1	0	0	NA	NA	NA	20	25	169	500	169	150	443	151	11	3	0	0.065	0.006	0
.	19.01.15-23.12.41-1-232123	60	2	2	0	0	0	152	0	0	0	0	NA	NA	NA	13	25	169	503	166	37	86	29	0	7	0	0	0.014	0
.	19.01.15-23.12.45-1-232125	175	13	13	3	0	3	754	12	12	0	0	NA	NA	NA	58	41	172	512	170	153	451	150	18	50	3	0.105	0.098	0.018
.	19.01.15-23.12.47-1-232126	130	9	9	3	0	2	753	6	6	0	0	NA	NA	NA	44	36	170	512	167	151	455	147	2	25	5	0.012	0.049	0.03
.	19.01.15-23.12.50-1-232129	32	1	1	0	0	0	0	0	0	0	0	NA	NA	NA	9	9	169	491	162	0	0	0	0	0	1	0	0	0.006
.	19.01.15-23.12.51-1-232131	152	16	16	8	0	6	757	14	14	0	0	NA	NA	NA	49	45	169	518	171	148	456	153	29	23	8	0.172	0.044	0.047
.	19.01.15-23.12.52-1-232134	63	3	3	0	0	0	729	2	2	0	0	NA	NA	NA	25	15	165	497	166	148	435	146	0	19	0	0	0.038	0
.	19.01.15-23.12.52-1-232135	86	8	8	2	0	1	743	6	6	0	0	NA	NA	NA	39	29	168	507	167	152	445	146	16	16	8	0.095	0.032	0.048
.	19.01.15-23.12.52-1-232136	59	2	2	1	0	1	745	1	1	0	0	NA	NA	NA	24	27	168	505	167	151	447	147	0	3	2	0	0.006	0.012
.	19.01.15-23.12.54-1-232140	152	32	32	14	0	10	769	31	31	0	0	NA	NA	NA	48	46	172	511	176	155	456	158	87	57	12	0.506	0.112	0.068
.	19.01.15-23.13.03-1-232156	31	1	1	0	0	0	0	0	0	0	0	NA	NA	NA	9	4	165	489	163	0	0	0	0	2	0	0	0.004	0
.	19.01.15-23.13.04-1-232159	93	4	4	2	0	2	743	1	1	0	0	NA	NA	NA	37	32	171	510	164	153	449	141	0	0	10	0	0	0.061
.	19.01.15-23.13.08-1-232165	64	5	5	2	0	0	746	3	3	0	0	NA	NA	NA	24	28	168	503	170	149	447	150	0	22	1	0	0.044	0.006
.	19.01.15-23.13.09-1-232166	63	4	4	1	0	1	740	3	3	0	0	NA	NA	NA	26	24	169	502	166	151	439	150	3	10	0	0.018	0.02	0
.	19.01.15-23.13.09-1-232169	87	3	3	2	0	2	746	2	2	0	0	NA	NA	NA	26	30	168	504	171	149	442	155	0	4	4	0	0.008	0.023
.	19.01.15-23.13.13-1-232174	62	3	3	1	0	1	740	2	2	0	0	NA	NA	NA	23	21	167	501	166	149	445	146	0	6	0	0	0.012	0
.	19.01.15-23.13.17-1-232178	125	6	6	3	0	2	768	4	4	0	0	NA	NA	NA	31	48	173	517	171	155	462	151	5	16	3	0.029	0.031	0.018
.	19.01.15-23.13.20-1-232183	105	8	8	5	0	4	745	7	7	0	0	NA	NA	NA	45	34	171	508	168	148	448	149	18	30	0	0.105	0.059	0
.	19.01.15-23.13.21-1-232184	65	3	3	1	0	1	744	1	1	0	0	NA	NA	NA	27	26	172	498	169	151	441	152	0	9	0	0	0.018	0
.	19.01.15-23.13.25-1-232190	96	5	5	0	0	0	739	4	4	0	0	NA	NA	NA	26	30	171	502	170	152	440	147	0	7	1	0	0.014	0.006
.	19.01.15-23.13.26-1-232193	55	2	2	0	0	0	735	1	1	0	0	NA	NA	NA	23	15	165	499	164	150	440	145	0	7	0	0	0.014	0
.	19.01.15-23.13.27-1-232197	157	11	11	2	0	2	767	10	10	0	0	NA	NA	NA	46	51	171	523	170	151	464	152	0	34	5	0	0.065	0.029
.	19.01.15-23.13.30-1-232204	31	1	1	0	0	0	0	0	0	0	0	NA	NA	NA	11	10	164	494	165	0	0	0	0	1	0	0	0.002	0
.	19.01.15-23.13.32-1-232205	94	11	11	3	0	3	748	10	10	0	0	NA	NA	NA	26	28	172	498	171	155	442	151	16	25	0	0.093	0.05	0
.	19.01.15-23.13.36-1-232224	63	4	4	1	0	1	738	3	3	0	0	NA	NA	NA	27	22	169	499	167	148	443	147	0	0	6	0	0	0.036
.	19.01.15-23.13.37-1-232225	90	4	4	0	0	0	744	3	3	0	0	NA	NA	NA	23	19	168	498	166	151	444	149	3	7	0	0.018	0.014	0
.	19.01.15-23.13.41-1-232237	64	3	3	1	0	1	739	2	2	0	0	NA	NA	NA	25	24	170	501	166	149	443	147	1	6	0	0.006	0.012	0
.	19.01.15-23.13.43-1-232238	154	13	13	7	0	4	781	11	11	0	0	NA	NA	NA	38	67	174	529	177	153	470	158	36	20	3	0.207	0.038	0.017
.	19.01.15-23.13.44-1-232242	61	3	3	2	0	1	738	2	2	0	0	NA	NA	NA	24	16	166	500	163	151	441	146	0	7	2	0	0.014	0.012
.	19.01.15-23.13.45-1-232244	92	11	11	3	0	0	756	9	9	0	0	NA	NA	NA	34	40	172	514	167	154	455	147	7	38	3	0.041	0.074	0.018
.	19.01.15-23.13.53-1-232250	98	11	11	3	0	3	746	9	9	0	0	NA	NA	NA	26	29	169	506	167	149	447	150	1	18	3	0.006	0.036	0.018
.	19.01.15-23.13.54-1-232251	83	3	3	1	0	1	737	2	2	0	0	NA	NA	NA	23	24	165	505	167	146	445	146	0	3	2	0	0.006	0.012
.	19.01.15-23.13.55-1-232252	97	9	9	3	0	2	755	7	7	0	0	NA	NA	NA	35	37	169	513	168	149	456	150	11	47	0	0.065	0.092	0
.	19.01.15-23.13.59-1-232262	60	3	3	1	0	1	51	2	2	0	0	NA	NA	NA	18	16	166	497	166	12	29	10	2	4	0	0.012	0.008	0
.	19.01.15-23.14.03-1-232269	120	11	11	4	0	2	761	9	9	0	0	NA	NA	NA	45	40	173	512	168	156	456	149	21	35	0	0.121	0.068	0
.	19.01.15-23.14.05-1-232272	68	5	5	0	0	0	740	4	4	0	0	NA	NA	NA	23	23	168	499	169	146	442	152	0	26	0	0	0.052	0
.	19.01.15-23.14.11-1-232283	61	2	2	1	0	1	404	1	1	0	0	NA	NA	NA	20	18	166	502	163	74	244	86	0	2	0	0	0.004	0
.	19.01.15-23.14.15-1-232290	32	1	1	1	0	1	0	0	0	0	0	NA	NA	NA	11	5	163	490	165	0	0	0	0	1	0	0	0.002	0
.	19.01.15-23.14.16-1-232291	118	8	8	2	0	2	760	7	7	0	0	NA	NA	NA	41	45	171	514	173	154	451	155	5	26	5	0.029	0.051	0.029
.	19.01.15-23.14.17-1-232294	31	1	1	0	0	0	0	0	0	0	0	NA	NA	NA	9	5	163	490	165	0	0	0	0	1	0	0	0.002	0
.	19.01.15-23.14.18-1-232295	89	4	4	1	0	1	762	3	3	0	0	NA	NA	NA	20	37	173	507	170	156	451	155	3	11	0	0.017	0.022	0
.	19.01.15-23.14.19-1-232296	100	5	5	2	0	2	757	4	4	0	0	NA	NA	NA	39	41	170	511	173	150	452	155	7	7	0	0.041	0.014	0
.	19.01.15-23.14.19-1-232297	35	1	1	0	0	0	0	0	0	0	0	NA	NA	NA	13	10	163	495	165	0	0	0	2	0	0	0.012	0	0
.	19.01.15-23.14.22-1-232304	118	9	9	3	0	0	752	8	8	0	0	NA	NA	NA	50	41	170	510	174	149	448	155	23	10	8	0.135	0.02	0.046
.	19.01.15-23.14.24-1-232306	90	5	5	1	0	1	745	4	4	0	0	NA	NA	NA	45	34	170	508	169	147	446	152	2	4	0	0.012	0.008	0
.	19.01.15-23.14.25-1-232308	60	2	2	0	0	0	403	1	1	0	0	NA	NA	NA	15	15	165	500	163	77	252	74	2	0	0	0.012	0	0
.	19.01.15-23.14.26-1-232310	34	1	1	0	0	0	0	0	0	0	0	NA	NA	NA	8	6	164	491	164	0	0	0	0	0	0	0	0	0
.	19.01.15-23.14.29-1-232315	113	4	4	2	0	1	755	3	3	0	0	NA	NA	NA	38	38	173	508	170	153	453	149	13	0	6	0.075	0	0.035
.	19.01.15-23.14.35-1-232335	147	11	11	5	0	3	769	9	9	0	0	NA	NA	NA	48	49	174	517	171	155	459	155	15	46	0	0.086	0.089	0
.	19.01.15-23.14.36-1-232336	118	17	17	3	0	2	752	14	14	0	0	NA	NA	NA	42	38	171	506	174	149	449	154	12	46	13	0.07	0.091	0.075
.	19.01.15-23.14.37-1-232337	204	13	13	5	0	3	779	12	12	0	0	NA	NA	NA	69	68	179	531	171	160	470	149	20	46	2	0.112	0.087	0.012
.	19.01.15-23.14.38-1-232340	112	9	9	1	0	1	744	7	7	0	0	NA	NA	NA	37	30	170	505	168	151	443	150	1	51	0	0.006	0.101	0
.	19.01.15-23.14.40-1-232343	31	1	1	0	0	0	0	0	0	0	0	NA	NA	NA	11	6	163	493	163	0	0	0	0	0	0	0	0	0
.	19.01.15-23.14.43-1-232348	85	3	3	0	0	0	731	2	2	0	0	NA	NA	NA	25	21	164	505	165	144	439	148	3	0	3	0.018	0	0.018
.	19.01.15-23.14.43-1-232349	62	4	4	0	0	0	734	3	3	0	0	NA	NA	NA	28	20	164	504	165	143	445	146	0	6	5	0	0.012	0.03
.	19.01.15-23.14.47-1-232351	97	6	6	2	0	2	730	5	5	0	0	NA	NA	NA	34	18	166	502	163	147	440	143	4	13	0	0.024	0.026	0
.	19.01.15-23.14.50-1-232353	128	10	10	2	0	2	756	9	9	0	0	NA	NA	NA	36	34	166	515	166	150	459	147	19	12	0	0.114	0.023	0
.	19.01.15-23.15.00-1-232371	65	5	5	0	0	0	745	4	4	0	0	NA	NA	NA	25	29	166	509	167	147	450	148	9	4	1	0.054	0.008	0.006
.	19.01.15-23.15.02-1-232373	65	3	3	2	0	1	734	2	2	0	0	NA	NA	NA	25	21	166	505	163	147	443	144	3	4	0	0.018	0.008	0
.	19.01.15-23.15.02-1-232375	124	7	7	1	0	1	762	6	6	0	0	NA	NA	NA	42	46	173	517	169	156	457	149	0	21	4	0	0.041	0.024
.	19.01.15-23.15.03-1-232378	61	2	2	1	0	1	405	1	1	0	0	NA	NA	NA	15	12	165	496	164	86	242	77	0	8	0	0	0.016	0
.	19.01.15-23.15.09-1-232384	119	7	7	1	0	0	756	6	6	0	0	NA	NA	NA	34	35	169	511	168	151	452	153	12	21	0	0.071	0.041	0
.	19.01.15-23.15.09-1-232385	32	1	1	0	0	0	0	0	0	0	0	NA	NA	NA	6	7	168	490	162	0	0	0	1	0	0	0.006	0	0
.	19.01.15-23.15.12-1-232389	86	4	4	1	0	1	748	3	3	0	0	NA	NA	NA	33	29	173	503	166	155	446	147	1	12	0	0.006	0.024	0
.	19.01.15-23.15.12-1-232390	59	2	2	1	0	1	748	1	1	0	0	NA	NA	NA	21	26	168	504	167	149	450	149	0	3	2	0	0.006	0.012
.	19.01.15-23.15.12-1-232391	59	2	2	0	0	0	204	1	1	0	0	NA	NA	NA	9	11	165	492	167	40	125	39	1	0	0	0.006	0	0
.	19.01.15-23.15.15-1-232398	179	10	10	4	0	2	788	9	9	0	0	NA	NA	NA	62	74	174	533	180	154	471	163	7	27	7	0.04	0.051	0.039
.	19.01.15-23.15.18-1-232401	70	4	4	1	0	1	751	3	3	0	0	NA	NA	NA	22	34	169	504	174	150	448	153	0	11	2	0	0.022	0.011
.	19.01.15-23.15.19-1-232406	95	3	3	1	0	1	744	2	2	0	0	NA	NA	NA	37	37	173	506	171	152	440	152	0	6	2	0	0.012	0.012
.	19.01.15-23.15.21-1-232409	88	6	6	0	0	0	747	5	5	0	0	NA	NA	NA	28	34	171	511	165	152	448	147	3	11	5	0.018	0.022	0.03
.	19.01.15-23.15.25-1-232414	130	4	4	2	0	2	755	3	3	0	0	NA	NA	NA	42	42	167	515	173	150	452	153	0	17	6	0	0.033	0.035
.	19.01.15-23.15.27-1-232415	85	5	5	3	0	3	747	4	4	0	0	NA	NA	NA	25	33	167	509	170	149	450	148	0	16	6	0	0.031	0.035
.	19.01.15-23.15.29-1-232417	91	4	4	2	0	1	751	3	3	0	0	NA	NA	NA	36	42	173	513	169	154	446	151	6	14	0	0.035	0.027	0
.	19.01.15-23.15.33-1-232437	64	3	3	0	0	0	745	2	2	0	0	NA	NA	NA	22	27	170	502	168	153	444	148	0	11	4	0	0.022	0.024
.	19.01.15-23.15.36-1-232438	96	4	4	1	0	1	749	3	3	0	0	NA	NA	NA	49	38	177	506	168	157	445	147	10	9	0	0.056	0.018	0
.	19.01.15-23.15.37-1-232439	58	2	2	0	0	0	739	1	1	0	0	NA	NA	NA	25	26	168	504	167	148	446	145	2	3	0	0.012	0.006	0
.	19.01.15-23.15.41-1-232451	55	2	2	0	0	0	739	1	1	0	0	NA	NA	NA	20	24	169	502	166	152	439	148	4	2	0	0.024	0.004	0
.	19.01.15-23.15.43-1-232455	147	7	7	2	0	2	764	6	6	0	0	NA	NA	NA	37	44	172	512	173	153	453	158	0	36	0	0	0.07	0
.	19.01.15-23.15.44-1-232456	120	10	10	0	0	0	753	9	9	0	0	NA	NA	NA	32	36	173	506	170	157	447	149	1	19	4	0.006	0.038	0.024
.	19.01.15-23.15.46-1-232457	94	3	3	2	0	2	753	2	2	0	0	NA	NA	NA	28	38	170	509	172	151	450	152	11	4	0	0.065	0.008	0
.	19.01.15-23.15.49-1-232462	128	10	10	4	0	3	763	9	9	0	0	NA	NA	NA	41	46	166	522	171	150	460	153	7	43	2	0.042	0.082	0.012
.	19.01.15-23.15.50-1-232464	89	3	3	2	0	1	738	2	2	0	0	NA	NA	NA	28	26	169	504	166	146	444	148	6	2	0	0.036	0.004	0
.	19.01.15-23.15.53-1-232467	58	2	2	0	0	0	738	1	1	0	0	NA	NA	NA	16	21	165	503	166	147	446	145	1	3	0	0.006	0.006	0
.	19.01.15-23.15.55-1-232469	62	2	2	0	0	0	743	1	1	0	0	NA	NA	NA	18	25	172	502	164	151	444	148	0	4	0	0	0.008	0
.	19.01.15-23.15.57-1-232475	59	2	2	2	0	1	750	1	1	0	0	NA	NA	NA	21	27	170	505	165	152	451	147	0	1	2	0	0.002	0.012
.	19.01.15-23.16.03-1-232485	89	7	7	3	0	2	738	6	6	0	0	NA	NA	NA	34	28	167	508	166	149	444	145	3	15	3	0.018	0.03	0.018
.	19.01.15-23.16.07-1-232493	57	2	2	0	0	0	50	1	1	0	0	NA	NA	NA	12	10	164	495	164	11	32	7	0	0	3	0	0	0.018
.	19.01.15-23.16.08-1-232498	114	11	11	3	0	2	755	10	10	0	0	NA	NA	NA	45	37	172	507	171	153	449	153	11	37	0	0.064	0.073	0
.	19.01.15-23.16.08-1-232500	88	4	4	0	0	0	735	2	2	0	0	NA	NA	NA	22	19	167	498	167	150	438	147	0	13	2	0	0.026	0.012
.	19.01.15-23.16.09-1-232502	115	9	9	2	0	1	770	7	7	0	0	NA	NA	NA	28	46	171	520	168	153	467	150	28	23	4	0.164	0.044	0.024
.	19.01.15-23.16.11-1-232505	137	7	7	3	0	3	743	6	6	0	0	NA	NA	NA	48	42	169	514	172	147	446	150	9	16	9	0.053	0.031	0.052
.	19.01.15-23.16.13-1-232510	32	1	1	0	0	0	0	0	0	0	0	NA	NA	NA	11	8	165	494	162	0	0	0	0	0	0	0	0	0
.	19.01.15-23.16.13-1-232513	62	4	4	1	0	1	745	3	3	0	0	NA	NA	NA	27	28	170	503	168	149	448	148	0	8	4	0	0.016	0.024
.	19.01.15-23.16.15-1-232517	90	11	11	2	0	2	759	8	8	0	0	NA	NA	NA	16	34	168	512	167	150	458	151	15	14	0	0.089	0.027	0
.	19.01.15-23.16.17-1-232519	114	6	6	2	0	2	742	5	5	0	0	NA	NA	NA	35	31	166	513	165	144	452	146	9	12	0	0.054	0.023	0
.	19.01.15-23.16.23-1-232534	120	14	14	5	0	4	743	12	12	0	0	NA	NA	NA	30	30	171	505	167	151	442	150	11	29	0	0.064	0.057	0
.	19.01.15-23.16.25-1-232543	62	2	2	0	0	0	404	1	1	0	0	NA	NA	NA	19	18	165	499	167	78	238	88	0	7	0	0	0.014	0
.	19.01.15-23.16.31-1-232546	93	5	5	2	0	1	750	4	4	0	0	NA	NA	NA	27	29	166	508	168	150	451	149	8	7	1	0.048	0.014	0.006
.	19.01.15-23.16.32-1-232548	91	9	9	4	0	3	751	7	7	0	0	NA	NA	NA	28	32	173	506	166	155	449	147	29	17	1	0.168	0.034	0.006
.	19.01.15-23.16.34-1-232565	35	1	1	1	0	1	0	0	0	0	0	NA	NA	NA	12	7	164	492	164	0	0	0	0	0	2	0	0	0.012
.	19.01.15-23.16.36-1-232566	67	2	2	1	0	1	404	1	1	0	0	NA	NA	NA	15	22	166	501	168	83	244	77	5	2	0	0.03	0.004	0
.	19.01.15-23.16.36-1-232567	119	7	7	2	0	2	752	5	5	0	0	NA	NA	NA	38	39	171	509	172	148	450	154	4	14	6	0.023	0.028	0.035
.	19.01.15-23.16.38-1-232569	59	3	3	0	0	0	735	2	2	0	0	NA	NA	NA	25	20	165	499	169	144	443	148	0	7	5	0	0.014	0.03
.	19.01.15-23.16.38-1-232571	63	4	4	3	0	3	507	3	3	0	0	NA	NA	NA	14	21	169	496	169	92	308	107	9	0	0	0.053	0	0
.	19.01.15-23.16.39-1-232572	88	3	3	2	0	2	742	2	2	0	0	NA	NA	NA	39	33	170	505	171	148	443	151	7	1	0	0.041	0.002	0
.	19.01.15-23.16.49-1-232578	94	5	5	4	0	2	733	4	4	0	0	NA	NA	NA	41	26	169	502	168	152	436	145	0	26	0	0	0.052	0
.	19.01.15-23.16.50-1-232580	121	7	7	2	0	2	767	5	5	0	0	NA	NA	NA	36	48	176	514	171	157	456	154	4	29	0	0.023	0.056	0
.	19.01.15-23.16.53-1-232584	95	9	9	3	0	1	751	8	8	0	0	NA	NA	NA	27	31	168	507	169	151	447	153	7	20	1	0.042	0.039	0.006
.	19.01.15-23.16.54-1-232585	32	1	1	0	0	0	0	0	0	0	0	NA	NA	NA	8	11	166	495	163	0	0	0	0	0	0	0	0	0
.	19.01.15-23.16.54-1-232586	59	2	2	1	0	1	737	1	1	0	0	NA	NA	NA	30	27	167	505	168	148	440	149	4	2	0	0.024	0.004	0
.	19.01.15-23.16.55-1-232587	36	1	1	1	0	1	0	0	0	0	0	NA	NA	NA	15	12	165	494	166	0	0	0	0	0	0	0	0	0
.	19.01.15-23.16.56-1-232591	92	9	9	1	0	1	746	7	7	0	0	NA	NA	NA	20	26	170	502	167	153	443	150	4	7	0	0.024	0.014	0
.	19.01.15-23.16.56-1-232592	87	7	7	1	0	1	767	5	5	0	0	NA	NA	NA	24	41	170	513	171	153	461	153	4	27	0	0.024	0.053	0
.	19.01.15-23.16.57-1-232593	34	1	1	0	0	0	0	0	0	0	0	NA	NA	NA	9	14	167	496	164	0	0	0	0	0	0	0	0	0
.	19.01.15-23.16.59-1-232597	61	3	3	1	0	1	101	2	2	0	0	NA	NA	NA	13	17	165	498	167	20	60	21	6	0	0	0.036	0	0
.	19.01.15-23.16.59-1-232599	125	13	13	5	0	4	743	11	11	0	0	NA	NA	NA	30	28	166	510	165	145	453	145	10	41	1	0.06	0.08	0.006
.	19.01.15-23.17.08-1-232616	89	6	6	2	0	2	747	5	5	0	0	NA	NA	NA	35	39	171	513	168	150	450	147	13	4	14	0.076	0.008	0.083
.	19.01.15-23.17.10-1-232618	104	12	12	2	0	2	753	11	11	0	0	NA	NA	NA	32	37	172	510	168	155	448	150	15	26	3	0.087	0.051	0.018
.	19.01.15-23.17.10-1-232620	116	9	9	0	0	0	754	8	8	0	0	NA	NA	NA	44	41	171	515	168	151	454	149	8	19	4	0.047	0.037	0.024
.	19.01.15-23.17.15-1-232627	118	5	5	2	0	1	744	3	3	0	0	NA	NA	NA	42	29	172	500	170	149	444	151	20	10	0	0.116	0.02	0
.	19.01.15-23.17.19-1-232632	64	5	5	2	0	2	754	4	4	0	0	NA	NA	NA	20	34	169	511	167	150	453	151	2	8	3	0.012	0.016	0.018
.	19.01.15-23.17.19-1-232638	84	4	4	3	0	2	751	3	3	0	0	NA	NA	NA	24	34	168	512	167	149	452	150	0	12	0	0	0.023	0
.	19.01.15-23.17.20-1-232640	117	9	9	3	0	2	766	7	7	0	0	NA	NA	NA	39	44	175	514	168	159	457	150	2	16	3	0.011	0.031	0.018
.	19.01.15-23.17.27-1-232648	95	7	7	1	0	1	747	5	5	0	0	NA	NA	NA	36	35	170	506	172	146	449	152	5	17	0	0.029	0.034	0
.	19.01.15-23.17.27-1-232649	93	11	11	2	0	2	750	10	10	0	0	NA	NA	NA	28	34	169	509	169	151	448	151	8	18	0	0.047	0.035	0
.	19.01.15-23.17.36-1-232671	124	23	23	4	0	3	756	21	21	0	0	NA	NA	NA	39	38	172	510	169	153	450	153	13	80	8	0.076	0.157	0.047
.	19.01.15-23.17.37-1-232672	129	19	19	10	0	3	760	18	18	0	0	NA	NA	NA	44	46	170	517	172	152	456	152	11	55	25	0.065	0.106	0.145
.	19.01.15-23.17.37-1-232673	34	1	1	0	0	0	0	0	0	0	0	NA	NA	NA	11	13	166	497	163	0	0	0	0	2	0	0	0.004	0
.	19.01.15-23.17.38-1-232676	31	1	1	0	0	0	0	0	0	0	0	NA	NA	NA	8	5	166	489	163	0	0	0	0	0	0	0	0	0
.	19.01.15-23.17.39-1-232678	61	4	4	1	0	1	738	3	3	0	0	NA	NA	NA	20	18	163	501	167	145	442	151	5	8	0	0.031	0.016	0
.	19.01.15-23.17.40-1-232680	67	7	7	3	0	3	741	5	5	0	0	NA	NA	NA	21	26	165	506	168	145	447	149	0	9	9	0	0.018	0.054
.	19.01.15-23.17.40-1-232681	93	8	8	2	0	0	738	7	7	0	0	NA	NA	NA	41	26	169	504	166	146	442	150	0	16	6	0	0.032	0.036
.	19.01.15-23.17.43-1-232693	146	7	7	2	0	2	745	5	5	0	0	NA	NA	NA	39	38	170	506	175	150	442	153	11	9	3	0.065	0.018	0.017
.	19.01.15-23.17.50-1-232699	60	3	3	1	0	0	736	2	2	0	0	NA	NA	NA	27	24	170	503	164	152	440	144	3	11	0	0.018	0.022	0
.	19.01.15-23.17.51-1-232700	37	1	1	0	0	0	0	0	0	0	0	NA	NA	NA	8	14	169	491	167	0	0	0	0	1	0	0	0.002	0
.	19.01.15-23.17.54-1-232703	91	6	6	2	0	2	755	5	5	0	0	NA	NA	NA	27	38	171	514	166	153	456	146	8	16	0	0.047	0.031	0
.	19.01.15-23.17.57-1-232710	126	9	9	3	0	2	760	8	8	0	0	NA	NA	NA	48	53	177	513	176	160	445	155	5	44	0	0.028	0.086	0
.	19.01.15-23.18.03-1-232724	176	9	9	1	0	0	774	6	6	0	0	NA	NA	NA	59	60	176	521	176	155	463	156	34	16	8	0.193	0.031	0.045
.	19.01.15-23.18.05-1-232727	95	3	3	1	0	1	732	2	2	0	0	NA	NA	NA	28	19	170	499	163	150	438	144	0	13	0	0	0.026	0
.	19.01.15-23.18.05-1-232728	67	3	3	0	0	0	739	2	2	0	0	NA	NA	NA	29	23	169	502	165	151	443	145	0	7	1	0	0.014	0.006
.	19.01.15-23.18.08-1-232734	117	5	5	2	0	2	747	3	3	0	0	NA	NA	NA	49	36	170	509	170	150	449	148	1	25	2	0.006	0.049	0.012
.	19.01.15-23.18.16-1-232748	87	7	7	2	0	1	747	5	5	0	0	NA	NA	NA	27	31	172	506	166	152	450	145	0	19	15	0	0.038	0.09
.	19.01.15-23.18.17-1-232749	62	2	2	1	0	1	304	1	1	0	0	NA	NA	NA	16	18	165	500	166	61	180	63	1	3	0	0.006	0.006	0
.	19.01.15-23.18.20-1-232756	118	9	9	6	0	4	752	8	8	0	0	NA	NA	NA	35	37	169	513	168	149	455	148	10	31	3	0.059	0.06	0.018
.	19.01.15-23.18.21-1-232758	151	11	11	5	0	4	760	10	10	0	0	NA	NA	NA	45	43	176	514	166	158	454	148	14	43	0	0.08	0.084	0
.	19.01.15-23.18.22-1-232759	98	3	3	1	0	1	736	2	2	0	0	NA	NA	NA	36	22	169	501	165	148	440	148	5	3	8	0.03	0.006	0.048
.	19.01.15-23.18.23-1-232766	116	22	22	9	0	4	748	20	20	0	0	NA	NA	NA	41	36	171	509	169	149	452	147	30	60	13	0.175	0.118	0.077
.	19.01.15-23.18.41-1-232794	147	15	15	5	0	3	750	14	14	0	0	NA	NA	NA	50	30	172	503	168	152	449	149	22	55	8	0.128	0.109	0.048
.	19.01.15-23.18.43-1-232798	66	2	2	0	0	0	738	1	1	0	0	NA	NA	NA	31	23	169	502	165	151	444	143	0	1	3	0	0.002	0.018
.	19.01.15-23.18.45-1-232799	62	2	2	1	0	1	404	1	1	0	0	NA	NA	NA	27	23	169	501	166	81	246	77	6	3	0	0.036	0.006	0
.	19.01.15-23.18.52-1-232809	90	8	8	2	0	2	750	6	6	0	0	NA	NA	NA	27	28	170	504	167	151	449	150	4	16	4	0.024	0.032	0.024
.	19.01.15-23.18.53-1-232813	30	1	1	0	0	0	0	0	0	0	0	NA	NA	NA	11	7	163	489	168	0	0	0	0	2	0	0	0.004	0
.	19.01.15-23.18.56-1-232815	88	3	3	1	0	1	740	2	2	0	0	NA	NA	NA	28	28	170	501	170	148	441	151	0	6	0	0	0.012	0
.	19.01.15-23.18.57-1-232818	122	12	12	3	0	3	740	11	11	0	0	NA	NA	NA	51	31	166	513	165	149	443	148	29	22	1	0.175	0.043	0.006
.	19.01.15-23.19.00-1-232823	200	14	14	5	0	3	789	11	11	0	0	NA	NA	NA	65	75	174	542	172	159	477	153	10	32	4	0.057	0.059	0.023
.	19.01.15-23.19.02-1-232827	144	9	9	3	0	0	774	5	5	0	0	NA	NA	NA	49	61	176	528	170	156	468	150	9	20	0	0.051	0.038	0
.	19.01.15-23.19.10-1-232843	90	3	3	3	0	2	750	2	2	0	0	NA	NA	NA	28	30	168	507	168	149	453	148	5	7	0	0.03	0.014	0
.	19.01.15-23.19.13-1-232849	153	14	14	1	0	1	754	12	12	0	0	NA	NA	NA	51	47	173	512	175	156	446	152	8	17	8	0.046	0.033	0.046
.	19.01.15-23.19.17-1-232853	112	9	9	1	0	1	756	8	8	0	0	NA	NA	NA	32	39	174	505	173	156	448	152	2	26	1	0.011	0.051	0.006
.	19.01.15-23.19.55-1-232885	92	7	7	3	0	2	743	6	6	0	0	NA	NA	NA	30	32	168	508	169	149	447	147	11	25	0	0.065	0.049	0
.	19.01.15-23.20.00-1-232893	64	2	2	1	0	1	202	0	0	0	0	NA	NA	NA	21	19	166	498	168	50	113	39	0	3	0	0	0.006	0
.	19.01.15-23.20.10-1-232907	118	26	26	10	0	7	763	24	24	0	0	NA	NA	NA	33	44	171	516	170	152	459	152	24	85	9	0.14	0.165	0.053
.	19.01.15-23.20.13-1-232912	61	2	2	0	0	0	455	1	1	0	0	NA	NA	NA	17	22	166	501	168	93	270	92	0	3	2	0	0.006	0.012
.	19.01.15-23.20.14-1-232917	36	1	1	0	0	0	0	0	0	0	0	NA	NA	NA	11	11	167	494	163	0	0	0	0	1	0	0	0.002	0
.	19.01.15-23.20.15-1-232919	147	9	9	2	0	2	751	6	6	0	0	NA	NA	NA	44	40	172	507	174	156	446	149	0	22	7	0	0.043	0.04
.	19.01.15-23.20.16-1-232922	121	14	14	5	0	4	752	12	12	0	0	NA	NA	NA	46	37	174	510	166	155	447	150	7	35	1	0.04	0.069	0.006
.	19.01.15-23.20.19-1-232925	87	7	7	3	0	3	753	6	6	0	0	NA	NA	NA	32	38	170	511	170	152	449	152	4	26	0	0.024	0.051	0
.	19.01.15-23.20.31-1-232936	89	4	4	0	0	0	736	3	3	0	0	NA	NA	NA	38	23	167	499	170	148	440	148	3	7	3	0.018	0.014	0.018
.	19.01.15-23.20.36-1-232953	91	6	6	1	0	1	748	5	5	0	0	NA	NA	NA	19	26	169	504	166	149	450	149	12	11	4	0.071	0.022	0.024
.	19.01.15-23.20.37-1-232957	35	1	1	0	0	0	0	0	0	0	0	NA	NA	NA	5	9	164	494	164	0	0	0	0	0	0	0	0	0
.	19.01.15-23.20.40-1-232961	117	12	12	5	0	4	758	11	11	0	0	NA	NA	NA	27	35	169	505	174	150	452	156	0	28	8	0	0.055	0.046
.	19.01.15-23.20.42-1-232964	179	10	10	2	0	2	772	7	7	0	0	NA	NA	NA	66	63	176	528	172	157	463	152	14	24	7	0.08	0.045	0.041
.	19.01.15-23.20.44-1-232968	184	11	11	5	0	5	760	9	9	0	0	NA	NA	NA	55	47	178	512	170	163	447	150	20	20	6	0.112	0.039	0.035
.	19.01.15-23.20.51-1-232971	64	4	4	2	0	1	749	3	3	0	0	NA	NA	NA	26	35	171	509	168	152	449	148	2	3	8	0.012	0.006	0.048
.	19.01.15-23.20.53-1-232973	89	6	6	3	0	2	753	4	4	0	0	NA	NA	NA	20	35	173	505	170	154	450	149	7	5	8	0.04	0.01	0.047
.	19.01.15-23.21.11-1-232992	64	3	3	1	0	1	740	2	2	0	0	NA	NA	NA	33	29	167	506	169	149	446	145	6	3	2	0.036	0.006	0.012
.	19.01.15-23.21.32-1-233005	64	2	2	0	0	0	739	1	1	0	0	NA	NA	NA	30	25	167	503	168	144	447	148	0	4	0	0	0.008	0
.	19.01.15-23.21.36-1-233022	119	11	11	3	0	3	755	10	10	0	0	NA	NA	NA	50	35	169	511	168	149	455	151	21	26	0	0.124	0.051	0
.	19.01.15-23.21.50-1-233032	153	30	30	6	0	5	765	27	27	0	0	NA	NA	NA	43	46	177	515	167	160	456	149	28	64	8	0.158	0.124	0.048
.	19.01.15-23.21.50-1-233033	190	13	13	7	0	5	762	11	11	0	0	NA	NA	NA	66	52	174	517	174	150	459	153	9	36	6	0.052	0.07	0.034
.	19.01.15-23.21.51-1-233035	109	9	9	2	0	2	741	5	5	0	0	NA	NA	NA	33	30	166	510	167	144	449	148	3	22	0	0.018	0.043	0
.	19.01.15-23.21.52-1-233037	124	8	8	3	0	2	760	6	6	0	0	NA	NA	NA	27	35	171	505	172	154	453	153	15	10	8	0.088	0.02	0.047
.	19.01.15-23.21.55-1-233042	84	6	6	1	0	1	744	4	4	0	0	NA	NA	NA	35	26	168	504	167	149	448	147	2	20	0	0.012	0.04	0
.	19.01.15-23.22.05-1-233060	122	4	4	1	0	1	753	3	3	0	0	NA	NA	NA	27	33	167	510	169	149	454	150	0	11	0	0	0.022	0
.	19.01.15-23.22.12-1-233071	96	12	12	1	0	1	732	11	11	0	0	NA	NA	NA	35	23	166	503	167	143	444	145	0	23	7	0	0.046	0.042
.	19.01.15-23.22.26-1-233083	64	2	2	0	0	0	556	1	1	0	0	NA	NA	NA	17	19	167	503	162	115	339	102	0	1	0	0	0.002	0
.	19.01.15-23.22.27-1-233084	34	1	1	0	0	0	0	0	0	0	0	NA	NA	NA	13	7	164	493	163	0	0	0	0	0	0	0	0	0
.	19.01.15-23.22.27-1-233085	62	3	3	1	0	1	737	2	2	0	0	NA	NA	NA	19	22	166	503	166	146	444	147	0	6	0	0	0.012	0
.	19.01.15-23.22.29-1-233088	63	2	2	0	0	0	743	1	1	0	0	NA	NA	NA	27	27	171	500	169	150	440	153	5	0	1	0.029	0	0.006
.	19.01.15-23.22.32-1-233091	90	14	14	5	0	4	747	13	13	0	0	NA	NA	NA	34	29	170	503	169	152	443	152	5	54	4	0.029	0.107	0.024
.	19.01.15-23.22.32-1-233092	91	7	7	3	0	1	748	5	5	0	0	NA	NA	NA	41	44	171	518	168	148	457	143	3	20	10	0.018	0.039	0.06
.	19.01.15-23.22.37-1-233113	34	1	1	0	0	0	0	0	0	0	0	NA	NA	NA	9	7	164	491	165	0	0	0	0	0	0	0	0	0
.	19.01.15-23.22.39-1-233116	124	24	24	11	0	6	765	22	22	0	0	NA	NA	NA	36	49	174	515	173	154	456	155	6	64	11	0.034	0.124	0.064
.	19.01.15-23.22.45-1-233119	94	17	17	6	0	5	755	14	14	0	0	NA	NA	NA	36	41	175	509	170	153	451	151	31	16	2	0.177	0.031	0.012
.	19.01.15-23.22.47-1-233122	146	22	22	5	0	4	767	19	19	0	0	NA	NA	NA	64	59	188	514	170	162	453	152	38	29	11	0.202	0.056	0.065
.	19.01.15-23.22.50-1-233126	30	1	1	0	0	0	0	0	0	0	0	NA	NA	NA	11	2	165	488	162	0	0	0	0	1	0	0	0.002	0
.	19.01.15-23.22.54-1-233127	95	5	5	2	0	2	744	4	4	0	0	NA	NA	NA	36	28	173	502	166	150	447	147	3	21	0	0.017	0.042	0
.	19.01.15-23.22.54-1-233129	119	8	8	4	0	2	762	5	5	0	0	NA	NA	NA	23	41	173	512	169	156	454	152	4	15	1	0.023	0.029	0.006
.	19.01.15-23.23.03-1-233140	89	6	6	2	0	2	744	4	4	0	0	NA	NA	NA	30	28	170	505	166	146	449	149	19	5	0	0.112	0.01	0
.	19.01.15-23.23.10-1-233149	172	9	9	3	0	2	770	7	7	0	0	NA	NA	NA	55	61	178	523	173	160	462	148	13	21	8	0.073	0.04	0.046
.	19.01.15-23.23.19-1-233164	32	1	1	1	0	1	0	0	0	0	0	NA	NA	NA	5	14	170	493	164	0	0	0	0	0	0	0	0	0
.	19.01.15-23.23.19-1-233165	35	1	1	1	0	1	0	0	0	0	0	NA	NA	NA	9	11	166	494	164	0	0	0	4	0	0	0.024	0	0
.	19.01.15-23.23.21-1-233171	64	4	4	2	0	1	745	3	3	0	0	NA	NA	NA	27	28	170	502	169	152	440	153	0	14	0	0	0.028	0
.	19.01.15-23.23.22-1-233172	59	2	2	0	0	0	738	1	1	0	0	NA	NA	NA	20	20	168	498	167	149	438	151	6	2	0	0.036	0.004	0
.	19.01.15-23.23.22-1-233173	183	21	21	4	0	4	756	17	17	0	0	NA	NA	NA	58	47	173	513	174	153	451	152	8	58	9	0.046	0.113	0.052
.	19.01.15-23.23.24-1-233176	112	6	6	3	0	2	746	5	5	0	0	NA	NA	NA	32	31	172	505	167	154	441	151	4	16	0	0.023	0.032	0
.	19.01.15-23.23.27-1-233178	65	2	2	2	0	2	303	1	1	0	0	NA	NA	NA	16	17	167	497	166	60	188	55	0	2	4	0	0.004	0.024
.	19.01.15-23.23.27-1-233180	57	2	2	1	0	1	741	1	1	0	0	NA	NA	NA	20	25	168	503	167	148	445	148	0	3	0	0	0.006	0
.	19.01.15-23.23.33-1-233199	88	6	6	3	0	2	763	5	5	0	0	NA	NA	NA	24	41	170	517	167	150	463	150	9	11	5	0.053	0.021	0.03
.	19.01.15-23.23.37-1-233204	86	4	4	0	0	0	744	3	3	0	0	NA	NA	NA	19	21	169	498	167	154	440	150	0	4	9	0	0.008	0.054
.	19.01.15-23.23.38-1-233205	32	1	1	0	0	0	0	0	0	0	0	NA	NA	NA	12	11	166	495	163	0	0	0	0	1	0	0	0.002	0
.	19.01.15-23.23.38-1-233206	36	1	1	0	0	0	0	0	0	0	0	NA	NA	NA	8	6	166	490	163	0	0	0	0	0	1	0	0	0.006
.	19.01.15-23.23.39-1-233208	94	6	6	3	0	2	759	4	4	0	0	NA	NA	NA	29	44	173	515	169	154	455	150	4	21	2	0.023	0.041	0.012
.	19.01.15-23.23.40-1-233209	67	4	4	0	0	0	746	3	3	0	0	NA	NA	NA	21	27	168	508	164	148	453	145	5	3	1	0.03	0.006	0.006
.	19.01.15-23.23.41-1-233210	126	10	10	2	0	2	762	8	8	0	0	NA	NA	NA	44	48	172	519	170	153	458	151	0	29	0	0	0.056	0
.	19.01.15-23.23.42-1-233214	123	14	14	6	0	4	759	13	13	0	0	NA	NA	NA	34	39	169	516	167	152	458	149	39	45	7	0.231	0.087	0.042
.	19.01.15-23.23.45-1-233224	33	1	1	0	0	0	0	0	0	0	0	NA	NA	NA	8	7	163	493	164	0	0	0	0	2	0	0	0.004	0
.	19.01.15-23.23.54-1-233230	91	5	5	2	0	2	740	3	3	0	0	NA	NA	NA	37	25	168	501	169	151	440	149	13	13	1	0.077	0.026	0.006
.	19.01.15-23.23.54-1-233231	63	5	5	2	0	1	738	4	4	0	0	NA	NA	NA	28	28	169	505	167	147	443	148	23	5	1	0.136	0.01	0.006
.	19.01.15-23.23.54-1-233232	64	2	2	1	0	1	756	1	1	0	0	NA	NA	NA	22	32	170	510	165	150	456	150	0	7	0	0	0.014	0
.	19.01.15-23.23.59-1-233243	204	19	19	7	0	5	774	18	18	0	0	NA	NA	NA	56	60	172	524	177	152	465	157	29	62	5	0.169	0.118	0.028
.	19.01.15-23.24.00-1-233246	89	10	10	2	0	2	733	8	8	0	0	NA	NA	NA	42	30	169	509	165	147	443	143	3	26	1	0.018	0.051	0.006
.	19.01.15-23.24.05-1-233257	37	1	1	0	0	0	0	0	0	0	0	NA	NA	NA	7	7	163	491	166	0	0	0	0	3	0	0	0.006	0
.	19.01.15-23.24.08-1-233262	64	2	2	1	0	1	203	1	1	0	0	NA	NA	NA	13	17	166	496	168	35	124	44	0	0	1	0	0	0.006
.	19.01.15-23.24.09-1-233265	91	7	7	3	0	2	745	6	6	0	0	NA	NA	NA	32	30	170	506	167	154	443	148	16	12	0	0.094	0.024	0
.	19.01.15-23.24.11-1-233267	32	1	1	0	0	0	0	0	0	0	0	NA	NA	NA	5	19	168	496	168	0	0	0	0	0	1	0	0	0.006
.	19.01.15-23.24.13-1-233272	113	14	14	2	0	1	737	13	13	0	0	NA	NA	NA	31	23	164	507	165	144	445	148	9	39	1	0.055	0.077	0.006
.	19.01.15-23.24.14-1-233273	121	8	8	5	0	3	759	7	7	0	0	NA	NA	NA	42	47	177	515	168	156	453	150	16	24	2	0.09	0.047	0.012
.	19.01.15-23.24.14-1-233276	146	12	12	5	0	3	758	11	11	0	0	NA	NA	NA	53	42	170	513	172	152	456	150	23	23	8	0.135	0.045	0.047
.	19.01.15-23.24.18-1-233279	184	15	15	4	0	3	773	12	12	0	0	NA	NA	NA	59	53	172	521	173	153	466	154	14	31	5	0.081	0.06	0.029
.	19.01.15-23.24.27-1-233286	86	5	5	2	0	2	748	4	4	0	0	NA	NA	NA	26	32	169	510	166	151	451	146	0	16	1	0	0.031	0.006
.	19.01.15-23.24.28-1-233289	93	10	10	2	0	1	741	8	8	0	0	NA	NA	NA	34	29	172	496	174	153	436	152	4	9	14	0.023	0.018	0.08
.	19.01.15-23.24.36-1-233309	116	6	6	0	0	0	761	3	3	0	0	NA	NA	NA	33	45	170	513	175	150	454	157	2	8	2	0.012	0.016	0.011
.	19.01.15-23.24.39-1-233314	34	1	1	0	0	0	0	0	0	0	0	NA	NA	NA	9	5	163	493	162	0	0	0	0	0	3	0	0	0.019
.	19.01.15-23.24.42-1-233317	33	1	1	0	0	0	0	0	0	0	0	NA	NA	NA	13	13	167	495	164	0	0	0	4	0	0	0.024	0	0
.	19.01.15-23.24.43-1-233318	92	6	6	3	0	2	754	3	3	0	0	NA	NA	NA	17	26	170	502	167	152	450	152	8	14	0	0.047	0.028	0
.	19.01.15-23.24.43-1-233320	36	1	1	1	0	1	0	0	0	0	0	NA	NA	NA	8	10	166	494	163	0	0	0	0	1	0	0	0.002	0
.	19.01.15-23.24.45-1-233321	94	10	10	2	0	2	744	9	9	0	0	NA	NA	NA	45	33	170	507	169	147	447	150	3	20	1	0.018	0.039	0.006
.	19.01.15-23.24.46-1-233324	121	5	5	2	0	0	767	4	4	0	0	NA	NA	NA	34	46	167	513	179	150	455	162	3	8	2	0.018	0.016	0.011
.	19.01.15-23.24.46-1-233325	63	2	2	0	0	0	735	1	1	0	0	NA	NA	NA	31	24	169	503	165	148	441	146	0	5	2	0	0.01	0.012
.	19.01.15-23.24.46-1-233326	96	9	9	2	0	2	733	7	7	0	0	NA	NA	NA	44	27	167	502	171	145	436	152	0	41	7	0	0.082	0.041
.	19.01.15-23.24.52-1-233329	90	5	5	1	0	1	739	2	2	0	0	NA	NA	NA	32	23	165	503	168	146	443	150	8	3	0	0.048	0.006	0
.	19.01.15-23.24.53-1-233332	66	3	3	0	0	0	737	2	2	0	0	NA	NA	NA	33	21	165	503	166	145	443	149	6	9	0	0.036	0.018	0
.	19.01.15-23.24.58-1-233344	62	2	2	1	0	1	738	1	1	0	0	NA	NA	NA	28	24	166	503	168	146	442	150	0	10	0	0	0.02	0
.	19.01.15-23.25.04-1-233356	122	9	9	1	0	1	761	7	7	0	0	NA	NA	NA	51	44	174	511	172	153	451	157	4	28	5	0.023	0.055	0.029
.	19.01.15-23.25.05-1-233358	65	2	2	0	0	0	746	1	1	0	0	NA	NA	NA	30	31	175	500	169	157	440	149	0	4	0	0	0.008	0
.	19.01.15-23.25.06-1-233363	179	16	16	3	0	3	767	15	15	0	0	NA	NA	NA	66	58	173	528	170	153	468	146	19	52	14	0.11	0.098	0.082
.	19.01.15-23.25.10-1-233365	59	2	2	0	0	0	742	0	0	0	0	NA	NA	NA	20	25	166	503	169	146	447	149	0	8	0	0	0.016	0
.	19.01.15-23.25.11-1-233367	65	6	6	1	0	1	750	5	5	0	0	NA	NA	NA	15	24	166	502	169	150	447	153	2	21	0	0.012	0.042	0
.	19.01.15-23.25.11-1-233369	149	14	14	5	0	5	763	13	13	0	0	NA	NA	NA	43	48	171	518	172	152	459	152	3	41	11	0.018	0.079	0.064
.	19.01.15-23.25.13-1-233371	32	1	1	1	0	1	0	0	0	0	0	NA	NA	NA	16	12	164	495	166	0	0	0	0	2	0	0	0.004	0
.	19.01.15-23.25.14-1-233373	88	7	7	2	0	1	748	6	6	0	0	NA	NA	NA	18	31	169	508	167	150	449	149	2	9	7	0.012	0.018	0.042
.	19.01.15-23.25.16-1-233376	37	1	1	0	0	0	0	0	0	0	0	NA	NA	NA	14	12	164	496	165	0	0	0	0	0	1	0	0	0.006
.	19.01.15-23.25.20-1-233382	67	3	3	1	0	1	747	2	2	0	0	NA	NA	NA	29	31	170	509	165	153	451	143	1	3	4	0.006	0.006	0.024
.	19.01.15-23.25.21-1-233384	60	4	4	2	0	1	751	2	2	0	0	NA	NA	NA	17	28	166	506	169	149	452	150	11	21	0	0.066	0.042	0
.	19.01.15-23.25.27-1-233393	206	22	22	11	0	8	790	19	19	0	0	NA	NA	NA	54	74	177	525	185	158	465	167	16	91	4	0.09	0.173	0.022
.	19.01.15-23.25.32-1-233400	125	8	8	1	0	1	749	5	5	0	0	NA	NA	NA	50	40	167	514	172	148	448	153	4	14	1	0.024	0.027	0.006
.	19.01.15-23.25.37-1-233419	118	10	10	5	0	3	747	9	9	0	0	NA	NA	NA	41	36	175	506	168	154	450	143	28	14	10	0.16	0.028	0.06
.	19.01.15-23.25.37-1-233420	59	2	2	0	0	0	254	1	1	0	0	NA	NA	NA	22	12	164	493	168	45	155	54	0	0	1	0	0	0.006
.	19.01.15-23.25.39-1-233422	64	2	2	0	0	0	736	1	1	0	0	NA	NA	NA	29	26	170	504	165	151	440	145	0	6	0	0	0.012	0
.	19.01.15-23.25.44-1-233426	153	23	23	7	0	4	759	21	21	0	0	NA	NA	NA	45	44	173	514	170	154	458	147	17	68	8	0.098	0.132	0.047
.	19.01.15-23.25.44-1-233427	93	6	6	3	0	3	734	4	4	0	0	NA	NA	NA	25	18	166	500	165	145	445	144	2	13	0	0.012	0.026	0
.	19.01.15-23.25.45-1-233435	149	14	14	3	0	2	746	12	12	0	0	NA	NA	NA	61	33	169	508	169	148	448	150	8	47	2	0.047	0.093	0.012
.	19.01.15-23.25.47-1-233441	64	2	2	0	0	0	733	1	1	0	0	NA	NA	NA	28	20	165	502	166	145	444	144	0	2	2	0	0.004	0.012
.	19.01.15-23.25.53-1-233444	116	6	6	4	0	3	747	5	5	0	0	NA	NA	NA	29	27	167	504	169	146	447	154	3	21	7	0.018	0.042	0.041
.	19.01.15-23.25.54-1-233446	64	4	4	0	0	0	753	2	2	0	0	NA	NA	NA	20	31	169	503	172	152	449	152	0	7	6	0	0.014	0.035
.	19.01.15-23.26.02-1-233460	121	7	7	0	0	0	745	6	6	0	0	NA	NA	NA	42	33	168	509	169	148	450	147	1	18	0	0.006	0.035	0
.	19.01.15-23.26.03-1-233463	59	3	3	0	0	0	746	2	2	0	0	NA	NA	NA	24	32	169	506	170	151	445	150	0	12	0	0	0.024	0
.	19.01.15-23.26.04-1-233467	148	9	9	4	0	2	766	8	8	0	0	NA	NA	NA	56	48	171	518	172	154	458	154	19	36	2	0.111	0.069	0.012
.	19.01.15-23.26.09-1-233475	61	2	2	0	0	0	201	1	1	0	0	NA	NA	NA	19	20	166	499	168	44	125	32	2	0	0	0.012	0	0
.	19.01.15-23.26.12-1-233480	61	6	6	2	0	2	740	4	4	0	0	NA	NA	NA	24	24	169	498	170	149	438	153	0	15	0	0	0.03	0
.	19.01.15-23.26.14-1-233486	89	6	6	2	0	1	741	5	5	0	0	NA	NA	NA	32	25	168	503	167	149	445	147	6	8	2	0.036	0.016	0.012
.	19.01.15-23.26.14-1-233488	117	9	9	0	0	0	772	7	7	0	0	NA	NA	NA	21	46	171	518	170	156	463	153	0	29	0	0	0.056	0
.	19.01.15-23.26.18-1-233491	120	10	10	4	0	1	746	8	8	0	0	NA	NA	NA	35	29	168	507	167	147	447	152	26	17	11	0.155	0.034	0.066
.	19.01.15-23.26.21-1-233496	116	7	7	1	0	1	758	6	6	0	0	NA	NA	NA	28	38	170	509	172	151	455	152	6	31	4	0.035	0.061	0.023
.	19.01.15-23.26.23-1-233501	60	2	2	0	0	0	303	1	1	0	0	NA	NA	NA	15	18	171	495	165	59	175	69	0	1	0	0	0.002	0
.	19.01.15-23.26.27-1-233514	87	7	7	0	0	0	747	6	6	0	0	NA	NA	NA	33	33	166	511	169	146	451	150	10	13	2	0.06	0.025	0.012
.	19.01.15-23.26.31-1-233518	117	9	9	6	0	3	761	8	8	0	0	NA	NA	NA	53	47	171	519	170	151	457	153	21	20	4	0.123	0.039	0.024
.	19.01.15-23.26.32-1-233522	146	7	7	5	0	3	767	5	5	0	0	NA	NA	NA	51	51	173	517	174	158	455	154	6	25	0	0.035	0.048	0
.	19.01.15-23.26.35-1-233538	140	31	31	8	0	7	765	27	27	0	0	NA	NA	NA	55	58	171	522	178	153	457	155	26	104	0	0.152	0.199	0
.	19.01.15-23.26.35-1-233540	160	22	22	4	0	2	754	20	20	0	0	NA	NA	NA	44	43	173	514	169	157	448	149	12	75	6	0.069	0.146	0.036
.	19.01.15-23.26.36-1-233541	31	1	1	0	0	0	0	0	0	0	0	NA	NA	NA	9	15	165	498	165	0	0	0	3	0	0	0.018	0	0
.	19.01.15-23.26.46-1-233546	64	2	2	1	0	1	741	0	0	0	0	NA	NA	NA	30	29	169	505	168	146	445	150	0	4	0	0	0.008	0
.	19.01.15-23.26.48-1-233548	93	4	4	1	0	1	752	3	3	0	0	NA	NA	NA	32	36	172	508	169	154	448	150	2	13	0	0.012	0.026	0
.	19.01.15-23.26.52-1-233559	86	10	10	2	0	2	754	7	7	0	0	NA	NA	NA	17	30	168	507	168	151	451	152	1	18	0	0.006	0.036	0
.	19.01.15-23.26.55-1-233561	62	2	2	1	0	1	734	0	0	0	0	NA	NA	NA	19	15	167	498	163	146	442	146	3	1	0	0.018	0.002	0
.	19.01.15-23.26.56-1-233563	89	8	8	2	0	2	755	6	6	0	0	NA	NA	NA	26	38	172	510	169	154	450	151	7	8	3	0.041	0.016	0.018
.	19.01.15-23.27.01-1-233570	98	7	7	1	0	0	762	6	6	0	0	NA	NA	NA	36	45	173	512	173	153	453	156	7	8	6	0.04	0.016	0.035
.	19.01.15-23.27.03-1-233576	33	1	1	0	0	0	0	0	0	0	0	NA	NA	NA	14	7	165	493	162	0	0	0	0	1	0	0	0.002	0
.	19.01.15-23.27.05-1-233583	56	2	2	0	0	0	736	1	1	0	0	NA	NA	NA	25	24	168	502	167	149	440	147	0	5	0	0	0.01	0
.	19.01.15-23.27.05-1-233585	152	8	8	2	0	1	755	7	7	0	0	NA	NA	NA	44	43	176	509	171	157	449	149	0	19	6	0	0.037	0.035
.	19.01.15-23.27.17-1-233593	60	2	2	0	0	0	407	1	1	0	0	NA	NA	NA	15	13	167	493	166	83	246	78	1	1	0	0.006	0.002	0
.	19.01.15-23.27.20-1-233596	93	5	5	1	0	1	758	4	4	0	0	NA	NA	NA	32	35	169	511	168	154	451	153	1	10	0	0.006	0.02	0
.	19.01.15-23.27.25-1-233603	32	1	1	0	0	0	0	0	0	0	0	NA	NA	NA	22	15	170	494	164	0	0	0	0	3	0	0	0.006	0
.	19.01.15-23.27.26-1-233604	90	9	9	2	0	1	741	7	7	0	0	NA	NA	NA	34	27	166	505	169	147	446	148	19	22	3	0.114	0.044	0.018
.	19.01.15-23.27.27-1-233606	59	2	2	0	0	0	51	1	1	0	0	NA	NA	NA	21	16	164	498	167	9	29	13	0	1	1	0	0.002	0.006
.	19.01.15-23.27.27-1-233607	61	5	5	2	0	1	744	4	4	0	0	NA	NA	NA	24	26	168	504	167	149	446	149	5	7	3	0.03	0.014	0.018
.	19.01.15-23.27.30-1-233612	62	2	2	0	0	0	101	1	1	0	0	NA	NA	NA	18	17	167	496	167	21	66	14	5	3	0	0.03	0.006	0
.	19.01.15-23.27.31-1-233613	147	11	11	1	0	1	758	10	10	0	0	NA	NA	NA	52	44	169	518	170	148	461	149	5	29	3	0.03	0.056	0.018
.	19.01.15-23.27.34-1-233631	213	17	17	5	0	5	803	15	15	0	0	NA	NA	NA	68	83	179	542	175	163	484	156	17	44	2	0.095	0.081	0.011
.	19.01.15-23.27.36-1-233635	63	2	2	1	0	1	745	1	1	0	0	NA	NA	NA	32	30	168	510	165	150	446	149	6	6	0	0.036	0.012	0
.	19.01.15-23.27.38-1-233636	93	6	6	1	0	1	730	5	5	0	0	NA	NA	NA	26	14	164	498	165	146	437	147	1	6	3	0.006	0.012	0.018
.	19.01.15-23.27.39-1-233638	61	3	3	2	0	1	734	2	2	0	0	NA	NA	NA	23	19	166	499	167	147	437	150	1	6	0	0.006	0.012	0
.	19.01.15-23.27.42-1-233640	91	10	10	3	0	2	744	9	9	0	0	NA	NA	NA	30	27	172	501	167	153	444	147	2	33	6	0.012	0.066	0.036
.	19.01.15-23.27.47-1-233653	35	1	1	0	0	0	0	0	0	0	0	NA	NA	NA	9	8	166	492	163	0	0	0	0	7	0	0	0.014	0
.	19.01.15-23.27.52-1-233654	85	3	3	0	0	0	758	2	2	0	0	NA	NA	NA	19	32	168	506	171	149	454	155	12	1	0	0.071	0.002	0
.	19.01.15-23.28.01-1-233662	110	8	8	3	0	3	746	7	7	0	0	NA	NA	NA	33	38	168	511	172	150	444	152	0	21	5	0	0.041	0.029
.	19.01.15-23.28.12-1-233673	59	2	2	0	0	0	0	1	1	0	0	NA	NA	NA	20	19	166	495	171	0	0	0	1	2	0	0.006	0.004	0
.	19.01.15-23.28.19-1-233681	121	12	12	5	0	5	754	11	11	0	0	NA	NA	NA	41	41	167	514	173	150	453	151	4	51	10	0.024	0.099	0.058
.	19.01.15-23.28.20-1-233682	119	6	6	2	0	2	752	4	4	0	0	NA	NA	NA	43	35	168	510	170	150	451	151	3	24	0	0.018	0.047	0
.	19.01.15-23.28.24-1-233692	59	2	2	1	0	1	746	1	1	0	0	NA	NA	NA	17	27	166	508	166	146	451	149	2	3	0	0.012	0.006	0
.	19.01.15-23.28.24-1-233694	98	10	10	2	0	2	742	9	9	0	0	NA	NA	NA	38	27	167	505	168	149	442	151	13	47	0	0.078	0.093	0
.	19.01.15-23.28.37-1-233713	93	6	6	1	0	1	757	4	4	0	0	NA	NA	NA	35	39	176	508	168	158	451	148	7	13	0	0.04	0.026	0
.	19.01.15-23.28.40-1-233715	87	7	7	2	0	2	750	6	6	0	0	NA	NA	NA	24	31	169	507	168	147	452	151	12	13	1	0.071	0.026	0.006
.	19.01.15-23.28.40-1-233716	120	6	6	3	0	3	772	5	5	0	0	NA	NA	NA	33	52	175	516	174	156	458	158	3	16	3	0.017	0.031	0.017
.	19.01.15-23.28.42-1-233719	123	17	17	4	0	3	744	16	16	0	0	NA	NA	NA	35	32	171	510	164	151	444	149	20	34	0	0.117	0.067	0
.	19.01.15-23.28.53-1-233729	123	5	5	1	0	1	742	3	3	0	0	NA	NA	NA	30	29	167	508	167	147	448	147	9	10	0	0.054	0.02	0
.	19.01.15-23.28.59-1-233739	86	5	5	1	0	1	738	4	4	0	0	NA	NA	NA	28	25	167	504	167	147	443	148	3	13	0	0.018	0.026	0
.	19.01.15-23.29.00-1-233741	119	10	10	1	0	1	738	9	9	0	0	NA	NA	NA	34	29	169	508	165	148	444	146	14	13	1	0.083	0.026	0.006
.	19.01.15-23.29.00-1-233743	55	2	2	0	0	0	743	1	1	0	0	NA	NA	NA	17	23	168	502	166	150	443	150	0	10	0	0	0.02	0
.	19.01.15-23.29.03-1-233748	84	7	7	1	0	0	743	5	5	0	0	NA	NA	NA	32	27	168	505	167	150	444	149	0	32	3	0	0.063	0.018
.	19.01.15-23.29.04-1-233750	60	4	4	2	0	2	739	3	3	0	0	NA	NA	NA	26	23	165	501	170	145	444	150	0	17	0	0	0.034	0
.	19.01.15-23.29.07-1-233755	63	3	3	1	0	0	756	2	2	0	0	NA	NA	NA	22	39	173	511	168	154	452	150	6	2	7	0.035	0.004	0.042
.	19.01.15-23.29.12-1-233760	59	2	2	0	0	0	737	1	1	0	0	NA	NA	NA	28	25	168	499	171	148	438	151	5	0	0	0.03	0	0
.	19.01.15-23.29.16-1-233764	90	9	9	2	0	2	749	6	6	0	0	NA	NA	NA	31	37	175	509	166	154	449	146	7	15	10	0.04	0.029	0.06
.	19.01.15-23.29.17-1-233768	36	1	1	1	0	1	0	0	0	0	0	NA	NA	NA	14	14	165	496	166	0	0	0	0	0	0	0	0	0
.	19.01.15-23.29.19-1-233772	181	14	14	5	0	3	758	12	12	0	0	NA	NA	NA	63	50	177	515	171	159	450	149	24	44	6	0.136	0.085	0.035
.	19.01.15-23.29.20-1-233773	36	1	1	0	0	0	0	0	0	0	0	NA	NA	NA	11	13	164	496	166	0	0	0	0	5	0	0	0.01	0
.	19.01.15-23.29.21-1-233778	92	6	6	1	0	1	745	5	5	0	0	NA	NA	NA	31	32	169	508	168	152	447	146	0	21	3	0	0.041	0.018
.	19.01.15-23.29.22-1-233779	121	15	15	4	0	3	757	13	13	0	0	NA	NA	NA	39	41	171	509	174	154	449	154	9	59	9	0.053	0.116	0.052
.	19.01.15-23.29.24-1-233780	118	20	20	3	0	3	739	18	18	0	0	NA	NA	NA	40	27	171	502	167	150	440	149	21	29	4	0.123	0.058	0.024
.	19.01.15-23.29.25-1-233781	95	23	23	4	0	3	748	21	21	0	0	NA	NA	NA	29	38	173	511	167	153	450	145	1	71	6	0.006	0.139	0.036
.	19.01.15-23.29.36-1-233799	98	6	6	1	0	0	744	2	2	0	0	NA	NA	NA	40	34	170	508	169	150	447	147	12	9	4	0.071	0.018	0.024
.	19.01.15-23.29.38-1-233802	58	5	5	2	0	2	747	2	2	0	0	NA	NA	NA	11	23	169	501	166	153	446	148	0	10	3	0	0.02	0.018
.	19.01.15-23.29.39-1-233804	123	6	6	2	0	2	747	4	4	0	0	NA	NA	NA	37	30	167	509	167	151	448	148	6	12	2	0.036	0.024	0.012
.	19.01.15-23.29.44-1-233810	158	20	20	9	0	5	773	17	17	0	0	NA	NA	NA	58	56	177	521	171	159	462	152	21	83	6	0.119	0.159	0.035
.	19.01.15-23.29.54-1-233824	87	5	5	2	0	2	731	4	4	0	0	NA	NA	NA	42	26	169	504	166	148	434	149	6	20	0	0.036	0.04	0
.	19.01.15-23.29.57-1-233828	84	5	5	0	0	0	746	4	4	0	0	NA	NA	NA	27	29	168	503	171	148	445	153	10	3	4	0.06	0.006	0.023
.	19.01.15-23.29.59-1-233834	120	18	18	5	0	3	749	17	17	0	0	NA	NA	NA	34	33	168	508	170	143	455	151	15	38	18	0.089	0.075	0.106
.	19.01.15-23.30.00-1-233836	84	6	6	0	0	0	736	5	5	0	0	NA	NA	NA	24	18	166	501	164	149	443	144	4	14	0	0.024	0.028	0
.	19.01.15-23.30.06-1-233855	89	10	10	2	0	2	763	9	9	0	0	NA	NA	NA	31	41	170	514	170	151	458	154	2	29	6	0.012	0.056	0.035
.	19.01.15-23.30.07-1-233857	124	8	8	5	0	3	758	7	7	0	0	NA	NA	NA	34	42	173	511	171	152	453	153	9	21	16	0.052	0.041	0.094
.	19.01.15-23.30.15-1-233867	32	1	1	1	0	1	0	0	0	0	0	NA	NA	NA	8	6	165	490	164	0	0	0	0	1	0	0	0.002	0
.	19.01.15-23.30.16-1-233869	64	3	3	0	0	0	736	2	2	0	0	NA	NA	NA	25	20	167	503	163	149	445	142	0	7	0	0	0.014	0
.	19.01.15-23.30.18-1-233872	33	1	1	0	0	0	0	0	0	0	0	NA	NA	NA	14	12	164	496	165	0	0	0	1	0	0	0.006	0	0
.	19.01.15-23.30.19-1-233873	112	6	6	2	0	1	760	5	5	0	0	NA	NA	NA	36	43	169	514	173	149	455	156	21	26	6	0.124	0.051	0.035
.	19.01.15-23.30.19-1-233874	63	2	2	0	0	0	355	1	1	0	0	NA	NA	NA	14	18	167	497	167	71	205	79	0	2	0	0	0.004	0
.	19.01.15-23.30.20-1-233880	91	12	12	4	0	3	735	9	9	0	0	NA	NA	NA	33	25	169	501	168	148	439	148	14	30	2	0.083	0.06	0.012
.	19.01.15-23.30.25-1-233884	115	5	5	0	0	0	747	4	4	0	0	NA	NA	NA	35	31	171	506	167	152	445	150	4	3	11	0.023	0.006	0.066
.	19.01.15-23.30.31-1-233891	32	1	1	1	0	1	0	0	0	0	0	NA	NA	NA	7	12	167	494	164	0	0	0	0	0	3	0	0	0.018
.	19.01.15-23.30.32-1-233907	146	21	21	12	0	6	766	19	19	0	0	NA	NA	NA	49	47	177	516	167	158	459	149	10	69	0	0.056	0.134	0
.	19.01.15-23.30.32-1-233908	97	5	5	0	0	0	750	4	4	0	0	NA	NA	NA	38	37	174	509	167	151	455	144	0	16	4	0	0.031	0.024
.	19.01.15-23.30.33-1-233911	64	2	2	0	0	0	746	1	1	0	0	NA	NA	NA	25	27	169	501	170	150	443	153	0	6	0	0	0.012	0
.	19.01.15-23.30.33-1-233912	63	4	4	2	0	1	747	3	3	0	0	NA	NA	NA	22	33	172	507	167	153	448	146	2	7	0	0.012	0.014	0
.	19.01.15-23.30.35-1-233915	63	2	2	0	0	0	302	1	1	0	0	NA	NA	NA	17	16	164	499	166	54	178	70	0	1	0	0	0.002	0
.	19.01.15-23.30.42-1-233923	92	8	8	1	0	1	744	7	7	0	0	NA	NA	NA	32	24	168	497	172	149	441	154	0	16	10	0	0.032	0.058
.	19.01.15-23.30.45-1-233926	84	7	7	2	0	2	751	6	6	0	0	NA	NA	NA	27	32	168	503	174	149	449	153	10	12	11	0.06	0.024	0.063
.	19.01.15-23.30.46-1-233927	148	32	32	4	0	3	765	31	31	0	0	NA	NA	NA	47	55	175	518	175	153	452	160	17	54	16	0.097	0.104	0.091
.	19.01.15-23.30.46-1-233928	64	2	2	0	0	0	747	1	1	0	0	NA	NA	NA	26	35	166	514	168	147	454	146	0	2	6	0	0.004	0.036
.	19.01.15-23.30.49-1-233931	90	6	6	4	0	4	748	5	5	0	0	NA	NA	NA	37	30	169	504	170	149	449	150	4	12	11	0.024	0.024	0.065
.	19.01.15-23.30.51-1-233933	57	2	2	2	0	1	738	1	1	0	0	NA	NA	NA	21	23	171	501	164	152	442	144	1	0	5	0.006	0	0.03
.	19.01.15-23.30.54-1-233936	64	4	4	0	0	0	738	3	3	0	0	NA	NA	NA	21	23	170	502	164	149	447	142	0	7	0	0	0.014	0
.	19.01.15-23.31.02-1-233953	64	3	3	2	0	1	740	2	2	0	0	NA	NA	NA	26	26	171	503	165	151	444	145	0	4	6	0	0.008	0.036
.	19.01.15-23.31.03-1-233956	93	8	8	1	0	0	756	6	6	0	0	NA	NA	NA	27	37	168	515	167	149	459	148	2	27	7	0.012	0.052	0.042
.	19.01.15-23.31.06-1-233982	93	15	15	4	0	2	748	13	13	0	0	NA	NA	NA	42	38	174	505	172	156	443	149	9	43	12	0.052	0.085	0.07
.	19.01.15-23.31.07-1-233986	118	12	12	2	0	2	757	10	10	0	0	NA	NA	NA	29	35	171	509	168	152	454	151	18	17	10	0.105	0.033	0.06
.	19.01.15-23.31.09-1-233987	88	10	10	6	0	2	755	9	9	0	0	NA	NA	NA	27	37	167	510	173	150	449	156	25	22	4	0.15	0.043	0.023
.	19.01.15-23.31.11-1-234008	66	2	2	1	0	1	734	1	1	0	0	NA	NA	NA	30	25	169	502	167	150	439	145	2	1	0	0.012	0.002	0
.	19.01.15-23.31.12-1-234010	94	7	7	4	0	3	750	5	5	0	0	NA	NA	NA	36	34	171	509	167	152	451	147	4	21	0	0.023	0.041	0
.	19.01.15-23.31.18-1-234024	32	1	1	1	0	1	0	0	0	0	0	NA	NA	NA	10	9	165	492	165	0	0	0	3	0	0	0.018	0	0
.	19.01.15-23.31.21-1-234030	35	1	1	0	0	0	0	0	0	0	0	NA	NA	NA	22	10	168	492	163	0	0	0	0	0	0	0	0	0
.	19.01.15-23.31.22-1-234032	63	3	3	1	0	1	729	2	2	0	0	NA	NA	NA	30	19	166	498	168	147	438	144	0	8	2	0	0.016	0.012
.	19.01.15-23.31.27-1-234036	37	1	1	0	0	0	0	0	0	0	0	NA	NA	NA	10	10	166	492	165	0	0	0	0	1	0	0	0.002	0
.	19.01.15-23.31.28-1-234037	90	8	8	0	0	0	747	6	6	0	0	NA	NA	NA	24	28	165	506	170	144	452	151	2	22	0	0.012	0.043	0
.	19.01.15-23.31.28-1-234038	121	11	11	2	0	2	752	10	10	0	0	NA	NA	NA	41	35	168	512	168	151	449	152	6	28	0	0.036	0.055	0
.	19.01.15-23.31.33-1-234058	118	9	9	2	0	2	752	7	7	0	0	NA	NA	NA	34	37	170	506	174	152	446	154	0	15	15	0	0.03	0.086
.	19.01.15-23.31.33-1-234060	33	1	1	1	0	1	0	0	0	0	0	NA	NA	NA	9	6	163	492	164	0	0	0	0	0	0	0	0	0
.	19.01.15-23.31.35-1-234063	65	6	6	3	0	3	748	4	4	0	0	NA	NA	NA	20	26	167	504	168	145	450	153	9	13	0	0.054	0.026	0
.	19.01.15-23.31.36-1-234065	63	5	5	1	0	0	749	4	4	0	0	NA	NA	NA	23	35	175	503	170	154	442	153	0	14	0	0	0.028	0
.	19.01.15-23.31.38-1-234067	93	4	4	1	0	1	750	3	3	0	0	NA	NA	NA	17	30	171	504	168	152	446	152	8	5	0	0.047	0.01	0
.	19.01.15-23.31.43-1-234070	94	12	12	3	0	2	758	11	11	0	0	NA	NA	NA	25	39	171	511	170	153	455	150	3	32	29	0.018	0.063	0.171
.	19.01.15-23.31.43-1-234071	152	16	16	3	0	2	766	13	13	0	0	NA	NA	NA	48	49	175	515	172	155	457	154	5	42	2	0.029	0.082	0.012
.	19.01.15-23.31.47-1-234081	64	2	2	0	0	0	407	1	1	0	0	NA	NA	NA	17	19	167	500	165	79	246	82	7	0	0	0.042	0	0
.	19.01.15-23.31.57-1-234096	35	1	1	0	0	0	0	0	0	0	0	NA	NA	NA	8	12	165	496	164	0	0	0	0	2	0	0	0.004	0
.	19.01.15-23.31.58-1-234097	145	6	6	1	0	0	770	5	5	0	0	NA	NA	NA	49	56	169	524	176	152	462	156	13	5	2	0.077	0.01	0.011
.	19.01.15-23.31.58-1-234099	63	4	4	1	0	1	750	3	3	0	0	NA	NA	NA	25	30	168	505	170	145	451	154	6	3	2	0.036	0.006	0.012
.	19.01.15-23.31.58-1-234100	60	2	2	1	0	1	556	1	1	0	0	NA	NA	NA	16	18	164	503	164	112	332	112	0	3	0	0	0.006	0
.	19.01.15-23.31.59-1-234101	93	15	15	5	0	4	755	14	14	0	0	NA	NA	NA	37	43	170	514	172	152	450	153	7	24	0	0.041	0.047	0
.	19.01.15-23.32.00-1-234108	142	15	15	2	0	1	766	13	13	0	0	NA	NA	NA	49	50	168	522	173	150	462	154	42	28	5	0.25	0.054	0.029
.	19.01.15-23.32.00-1-234111	58	3	3	1	0	1	304	2	2	0	0	NA	NA	NA	18	14	166	496	165	66	174	64	1	2	2	0.006	0.004	0.012
.	19.01.15-23.32.12-1-234128	92	6	6	2	0	1	760	5	5	0	0	NA	NA	NA	26	39	170	516	166	152	460	148	5	9	3	0.029	0.017	0.018
.	19.01.15-23.32.13-1-234130	119	8	8	5	0	3	766	7	7	0	0	NA	NA	NA	28	47	179	513	168	157	457	152	12	24	0	0.067	0.047	0
.	19.01.15-23.32.15-1-234134	93	7	7	4	0	3	759	5	5	0	0	NA	NA	NA	26	40	169	513	171	150	455	154	7	17	0	0.041	0.033	0
.	19.01.15-23.32.15-1-234136	33	1	1	0	0	0	0	0	0	0	0	NA	NA	NA	2	7	166	491	163	0	0	0	0	0	0	0	0	0
.	19.01.15-23.32.16-1-234137	87	5	5	3	0	2	749	4	4	0	0	NA	NA	NA	40	35	171	510	167	149	449	151	2	11	0	0.012	0.022	0
.	19.01.15-23.32.18-1-234138	64	3	3	0	0	0	739	2	2	0	0	NA	NA	NA	26	20	165	501	167	148	442	149	0	10	3	0	0.02	0.018
.	19.01.15-23.32.21-1-234145	87	10	10	2	0	2	741	9	9	0	0	NA	NA	NA	37	31	167	513	164	147	448	146	0	23	0	0	0.045	0
.	19.01.15-23.32.27-1-234151	60	2	2	1	0	0	739	1	1	0	0	NA	NA	NA	26	22	167	503	165	146	448	145	0	12	0	0	0.024	0
.	19.01.15-23.32.34-1-234176	65	5	5	3	0	2	745	4	4	0	0	NA	NA	NA	26	24	170	501	166	154	440	151	0	25	3	0	0.05	0.018
.	19.01.15-23.32.35-1-234179	59	2	2	1	0	1	742	1	1	0	0	NA	NA	NA	27	28	171	503	167	153	440	149	0	2	4	0	0.004	0.024
.	19.01.15-23.32.35-1-234180	119	8	8	3	0	2	749	6	6	0	0	NA	NA	NA	31	37	171	516	163	150	455	144	2	10	8	0.012	0.019	0.049
.	19.01.15-23.32.35-1-234181	89	6	6	1	0	1	745	5	5	0	0	NA	NA	NA	33	34	169	509	169	148	447	150	1	6	6	0.006	0.012	0.036
.	19.01.15-23.32.35-1-234182	126	16	16	9	0	5	752	14	14	0	0	NA	NA	NA	44	42	168	512	175	148	449	155	23	66	5	0.137	0.129	0.029
.	19.01.15-23.32.37-1-234187	32	1	1	0	0	0	0	0	0	0	0	NA	NA	NA	6	15	166	495	167	0	0	0	0	1	0	0	0.002	0
.	19.01.15-23.32.42-1-234189	89	5	5	3	0	0	743	4	4	0	0	NA	NA	NA	22	25	170	502	166	151	444	148	5	30	2	0.029	0.06	0.012
.	19.01.15-23.32.43-1-234192	93	10	10	3	0	2	748	9	9	0	0	NA	NA	NA	34	25	168	499	171	150	444	154	11	24	11	0.065	0.048	0.064
.	19.01.15-23.32.48-1-234197	62	5	5	0	0	0	748	4	4	0	0	NA	NA	NA	13	23	170	499	167	153	447	148	2	14	0	0.012	0.028	0
.	19.01.15-23.32.50-1-234198	120	9	9	4	0	4	756	8	8	0	0	NA	NA	NA	37	41	179	509	166	159	449	148	4	30	0	0.022	0.059	0
.	19.01.15-23.32.56-1-234203	65	2	2	1	0	1	745	1	1	0	0	NA	NA	NA	24	28	172	500	169	151	440	154	0	6	0	0	0.012	0
.	19.01.15-23.33.11-1-234217	174	12	12	3	0	1	774	10	10	0	0	NA	NA	NA	66	59	171	522	179	153	462	159	29	45	4	0.17	0.086	0.022
.	19.01.15-23.33.13-1-234222	63	2	2	0	0	0	742	1	1	0	0	NA	NA	NA	17	23	168	501	167	150	443	149	4	0	1	0.024	0	0.006
.	19.01.15-23.33.15-1-234226	31	1	1	1	0	1	0	0	0	0	0	NA	NA	NA	14	9	164	494	164	0	0	0	0	2	0	0	0.004	0
.	19.01.15-23.33.17-1-234229	178	24	24	10	0	7	758	22	22	0	0	NA	NA	NA	64	49	172	515	175	156	447	155	24	60	20	0.14	0.117	0.114
.	19.01.15-23.33.21-1-234238	64	4	4	1	0	1	507	3	3	0	0	NA	NA	NA	24	18	164	504	163	101	307	99	0	2	3	0	0.004	0.018
.	19.01.15-23.33.22-1-234239	91	6	6	1	0	1	750	4	4	0	0	NA	NA	NA	23	29	173	501	168	158	441	151	2	13	0	0.012	0.026	0
.	19.01.15-23.33.23-1-234241	57	2	2	1	0	1	740	1	1	0	0	NA	NA	NA	19	25	168	505	165	146	445	149	7	0	0	0.042	0	0
.	19.01.15-23.33.24-1-234242	93	9	9	1	0	1	737	8	8	0	0	NA	NA	NA	45	29	164	507	171	147	440	150	1	10	11	0.006	0.02	0.064
.	19.01.15-23.33.26-1-234244	35	1	1	1	0	1	0	0	0	0	0	NA	NA	NA	14	5	163	491	164	0	0	0	0	0	0	0	0	0
.	19.01.15-23.33.29-1-234246	38	1	1	0	0	0	0	0	0	0	0	NA	NA	NA	5	8	163	495	163	0	0	0	4	0	0	0.025	0	0
.	19.01.15-23.33.29-1-234247	61	2	2	2	0	2	742	1	1	0	0	NA	NA	NA	23	25	169	505	164	148	449	145	6	0	0	0.036	0	0
.	19.01.15-23.33.33-1-234265	59	2	2	0	0	0	202	1	1	0	0	NA	NA	NA	14	24	167	506	164	36	124	42	2	1	0	0.012	0.002	0
.	19.01.15-23.33.38-1-234269	63	4	4	1	0	1	741	3	3	0	0	NA	NA	NA	17	23	166	504	166	145	450	146	0	7	9	0	0.014	0.054
.	19.01.15-23.33.39-1-234272	91	10	10	2	0	1	757	9	9	0	0	NA	NA	NA	29	31	167	507	170	150	455	152	1	14	2	0.006	0.028	0.012
.	19.01.15-23.33.42-1-234275	117	8	8	2	0	1	748	7	7	0	0	NA	NA	NA	35	39	172	511	169	149	449	150	16	17	0	0.093	0.033	0
.	19.01.15-23.33.42-1-234277	33	1	1	0	0	0	0	0	0	0	0	NA	NA	NA	8	12	165	498	162	0	0	0	0	5	0	0	0.01	0
.	19.01.15-23.33.43-1-234280	38	1	1	0	0	0	0	0	0	0	0	NA	NA	NA	19	8	163	495	163	0	0	0	0	0	0	0	0	0
.	19.01.15-23.33.47-1-234283	64	5	5	2	0	2	745	4	4	0	0	NA	NA	NA	23	30	170	501	172	149	445	151	0	13	5	0	0.026	0.029
.	19.01.15-23.33.49-1-234292	94	4	4	0	0	0	752	3	3	0	0	NA	NA	NA	42	36	168	514	167	152	450	150	3	13	0	0.018	0.025	0
.	19.01.15-23.33.49-1-234293	120	6	6	1	0	1	747	5	5	0	0	NA	NA	NA	43	33	170	510	166	149	451	147	12	10	0	0.071	0.02	0
.	19.01.15-23.33.50-1-234295	89	4	4	4	0	2	748	3	3	0	0	NA	NA	NA	23	27	166	505	169	148	447	153	0	7	5	0	0.014	0.03
.	19.01.15-23.34.02-1-234310	147	7	7	0	0	0	763	6	6	0	0	NA	NA	NA	49	43	172	514	170	152	459	152	0	17	0	0	0.033	0
.	19.01.15-23.34.05-1-234317	63	3	3	2	0	2	748	2	2	0	0	NA	NA	NA	17	26	169	505	165	151	450	147	0	0	11	0	0	0.067
.	19.01.15-23.34.05-1-234318	125	4	4	2	0	2	765	3	3	0	0	NA	NA	NA	36	46	172	516	171	153	458	154	6	6	0	0.035	0.012	0
.	19.01.15-23.34.06-1-234319	62	2	2	0	0	0	203	1	1	0	0	NA	NA	NA	20	11	164	495	165	48	120	35	0	4	0	0	0.008	0
.	19.01.15-23.34.07-1-234323	63	4	4	1	0	1	745	2	2	0	0	NA	NA	NA	20	25	170	502	166	148	447	150	0	11	3	0	0.022	0.018
.	19.01.15-23.34.07-1-234324	179	28	28	7	0	4	767	26	26	0	0	NA	NA	NA	61	57	180	523	167	155	463	149	57	55	12	0.317	0.105	0.072
.	19.01.15-23.34.12-1-234331	114	10	10	1	0	1	750	8	8	0	0	NA	NA	NA	25	38	171	507	173	146	450	154	15	8	0	0.088	0.016	0
.	19.01.15-23.34.14-1-234335	60	2	2	0	0	0	0	1	1	0	0	NA	NA	NA	20	18	166	502	163	0	0	0	0	0	3	0	0	0.018
.	19.01.15-23.34.15-1-234337	68	2	2	0	0	0	354	1	1	0	0	NA	NA	NA	19	25	172	503	163	71	215	68	0	3	0	0	0.006	0
.	19.01.15-23.34.18-1-234341	92	9	9	3	0	2	746	8	8	0	0	NA	NA	NA	31	31	170	506	168	153	444	149	5	29	1	0.029	0.057	0.006
.	19.01.15-23.34.24-1-234347	126	31	31	11	0	6	761	25	25	0	0	NA	NA	NA	32	47	175	516	169	157	454	150	35	65	26	0.2	0.126	0.154
.	19.01.15-23.34.27-1-234350	147	26	26	13	0	9	764	24	24	0	0	NA	NA	NA	49	54	169	526	172	149	462	153	30	50	21	0.178	0.095	0.122
.	19.01.15-23.34.27-1-234352	93	8	8	4	0	4	743	5	5	0	0	NA	NA	NA	23	21	168	498	168	150	440	153	0	13	3	0	0.026	0.018
.	19.01.15-23.34.27-1-234353	59	2	2	1	0	1	733	1	1	0	0	NA	NA	NA	21	17	167	500	163	149	439	145	0	5	1	0	0.01	0.006
.	19.01.15-23.34.28-1-234357	116	15	15	3	0	3	745	10	10	0	0	NA	NA	NA	38	27	167	506	167	148	449	148	7	43	11	0.042	0.085	0.066
.	19.01.15-23.34.37-1-234377	66	4	4	1	0	0	751	3	3	0	0	NA	NA	NA	25	36	168	508	173	150	447	154	5	12	0	0.03	0.024	0
.	19.01.15-23.34.41-1-234381	89	12	12	3	0	3	733	11	11	0	0	NA	NA	NA	32	21	166	503	165	147	439	147	8	34	6	0.048	0.068	0.036
.	19.01.15-23.34.43-1-234382	91	8	8	2	0	0	751	6	6	0	0	NA	NA	NA	27	35	165	511	172	148	448	155	2	17	11	0.012	0.033	0.064
.	19.01.15-23.34.50-1-234389	117	14	14	4	0	3	766	11	11	0	0	NA	NA	NA	35	45	174	515	169	159	455	152	2	41	2	0.011	0.08	0.012
.	19.01.15-23.34.57-1-234398	88	7	7	1	0	1	751	5	5	0	0	NA	NA	NA	33	29	168	504	170	149	448	154	2	17	0	0.012	0.034	0
.	19.01.15-23.35.00-1-234406	94	5	5	0	0	0	734	3	3	0	0	NA	NA	NA	50	29	170	503	169	146	437	151	14	6	6	0.082	0.012	0.036
.	19.01.15-23.35.03-1-234413	125	5	5	0	0	0	750	4	4	0	0	NA	NA	NA	42	32	169	505	171	150	449	151	7	15	0	0.041	0.03	0
.	19.01.15-23.35.07-1-234421	92	7	7	2	0	2	762	6	6	0	0	NA	NA	NA	28	49	173	516	173	153	458	151	0	26	9	0	0.05	0.052
.	19.01.15-23.35.11-1-234428	122	8	8	2	0	2	759	6	6	0	0	NA	NA	NA	49	46	169	516	174	149	457	153	0	9	14	0	0.017	0.08
.	19.01.15-23.35.11-1-234429	119	26	26	5	0	2	770	21	21	0	0	NA	NA	NA	42	57	175	527	168	155	465	150	13	67	13	0.074	0.127	0.077
.	19.01.15-23.35.14-1-234437	141	12	12	4	0	2	758	11	11	0	0	NA	NA	NA	55	47	168	519	173	148	457	153	18	23	12	0.107	0.044	0.069
.	19.01.15-23.35.17-1-234441	178	17	17	1	0	1	760	16	16	0	0	NA	NA	NA	63	54	173	526	168	147	464	149	25	11	14	0.145	0.021	0.083
.	19.01.15-23.35.20-1-234447	118	15	15	6	0	6	765	13	13	0	0	NA	NA	NA	36	45	175	513	170	155	458	152	20	39	0	0.114	0.076	0
.	19.01.15-23.35.21-1-234448	30	1	1	0	0	0	0	0	0	0	0	NA	NA	NA	6	11	167	495	162	0	0	0	0	0	0	0	0	0
.	19.01.15-23.35.22-1-234450	121	6	6	2	0	1	764	5	5	0	0	NA	NA	NA	43	51	179	513	172	159	451	154	13	16	0	0.073	0.031	0
.	19.01.15-23.35.23-1-234451	92	4	4	0	0	0	732	3	3	0	0	NA	NA	NA	36	29	170	498	174	146	432	154	3	18	0	0.018	0.036	0
.	19.01.15-23.35.29-1-234457	88	10	10	2	0	1	735	8	8	0	0	NA	NA	NA	38	29	170	505	167	145	446	144	16	29	1	0.094	0.057	0.006
.	19.01.15-23.35.33-1-234474	97	9	9	3	0	3	736	6	6	0	0	NA	NA	NA	45	31	166	511	167	143	446	147	15	13	7	0.09	0.025	0.042
.	19.01.15-23.35.42-1-234480	62	3	3	0	0	0	740	2	2	0	0	NA	NA	NA	17	16	168	497	164	150	442	148	2	5	0	0.012	0.01	0
.	19.01.15-23.35.42-1-234481	93	15	15	5	0	5	757	13	13	0	0	NA	NA	NA	35	46	175	513	171	155	450	152	8	40	8	0.046	0.078	0.047
.	19.01.15-23.35.45-1-234484	149	17	17	4	0	3	744	16	16	0	0	NA	NA	NA	55	32	168	509	168	148	446	150	7	66	6	0.042	0.13	0.036
.	19.01.15-23.35.48-1-234488	60	2	2	1	0	0	739	1	1	0	0	NA	NA	NA	23	22	165	501	169	145	446	148	0	10	1	0	0.02	0.006
.	19.01.15-23.35.50-1-234498	86	8	8	1	0	1	747	6	6	0	0	NA	NA	NA	23	29	167	507	168	149	449	149	2	9	10	0.012	0.018	0.06
.	19.01.15-23.35.58-1-234506	62	3	3	0	0	0	201	2	2	0	0	NA	NA	NA	16	11	166	494	164	32	129	40	5	1	0	0.03	0.002	0
.	19.01.15-23.35.59-1-234509	60	4	4	0	0	0	733	3	3	0	0	NA	NA	NA	30	20	165	504	164	145	441	147	0	9	0	0	0.018	0
.	19.01.15-23.36.00-1-234511	66	5	5	0	0	0	456	3	3	0	0	NA	NA	NA	17	21	171	497	166	97	264	95	0	9	4	0	0.018	0.024
.	19.01.15-23.36.02-1-234516	119	4	4	2	0	2	752	3	3	0	0	NA	NA	NA	26	32	169	507	169	151	451	150	0	4	10	0	0.008	0.059
.	19.01.15-23.36.04-1-234520	139	11	11	6	0	3	771	10	10	0	0	NA	NA	NA	50	53	174	523	169	155	465	151	16	42	7	0.092	0.08	0.041
.	19.01.15-23.36.10-1-234531	113	9	9	2	0	2	741	8	8	0	0	NA	NA	NA	40	29	172	504	166	153	440	148	18	14	4	0.105	0.028	0.024
.	19.01.15-23.36.13-1-234537	60	4	4	2	0	1	742	3	3	0	0	NA	NA	NA	23	24	169	501	167	151	439	152	3	8	0	0.018	0.016	0
.	19.01.15-23.36.13-1-234541	185	10	10	3	0	2	765	9	9	0	0	NA	NA	NA	75	57	172	523	175	152	459	154	7	44	0	0.041	0.084	0
.	19.01.15-23.36.15-1-234543	63	4	4	0	0	0	732	3	3	0	0	NA	NA	NA	28	19	166	503	163	146	442	144	2	4	0	0.012	0.008	0
.	19.01.15-23.36.17-1-234547	94	5	5	0	0	0	742	3	3	0	0	NA	NA	NA	28	26	169	503	167	149	445	148	0	17	3	0	0.034	0.018
.	19.01.15-23.36.21-1-234556	88	5	5	3	0	2	744	4	4	0	0	NA	NA	NA	32	33	168	510	168	147	446	151	6	14	0	0.036	0.027	0
.	19.01.15-23.36.25-1-234568	87	3	3	1	0	1	745	2	2	0	0	NA	NA	NA	34	37	167	514	169	147	452	146	8	0	1	0.048	0	0.006
.	19.01.15-23.36.30-1-234573	91	6	6	2	0	2	746	5	5	0	0	NA	NA	NA	33	34	171	507	169	151	445	150	1	16	0	0.006	0.032	0
.	19.01.15-23.36.33-1-234576	34	1	1	0	0	0	0	0	0	0	0	NA	NA	NA	5	10	166	492	165	0	0	0	0	0	0	0	0	0
.	19.01.15-23.36.34-1-234593	33	1	1	0	0	0	0	0	0	0	0	NA	NA	NA	4	9	165	493	164	0	0	0	0	0	0	0	0	0
.	19.01.15-23.36.34-1-234594	61	2	2	0	0	0	737	1	1	0	0	NA	NA	NA	26	24	166	502	169	146	442	149	0	5	0	0	0.01	0
.	19.01.15-23.36.35-1-234596	65	2	2	0	0	0	556	1	1	0	0	NA	NA	NA	27	16	166	497	166	111	330	115	0	5	0	0	0.01	0
.	19.01.15-23.36.36-1-234598	116	4	4	2	0	2	756	3	3	0	0	NA	NA	NA	36	43	174	512	170	155	453	148	14	5	0	0.08	0.01	0
.	19.01.15-23.36.36-1-234599	93	7	7	3	0	3	758	6	6	0	0	NA	NA	NA	35	40	171	514	168	152	459	147	5	22	2	0.029	0.043	0.012
.	19.01.15-23.36.39-1-234600	119	40	40	9	0	4	759	37	37	0	0	NA	NA	NA	38	51	179	514	171	160	447	152	33	90	23	0.184	0.175	0.135
.	19.01.15-23.36.43-1-234603	114	11	11	3	0	3	759	8	8	0	0	NA	NA	NA	31	40	171	511	171	152	454	153	9	24	2	0.053	0.047	0.012
.	19.01.15-23.36.43-1-234604	95	3	3	1	0	1	743	2	2	0	0	NA	NA	NA	22	18	166	501	164	147	448	148	2	5	3	0.012	0.01	0.018
.	19.01.15-23.36.50-1-234611	63	2	2	0	0	0	734	1	1	0	0	NA	NA	NA	24	19	167	500	165	149	438	147	0	8	0	0	0.016	0
.	19.01.15-23.36.50-1-234612	58	2	2	1	0	1	740	1	1	0	0	NA	NA	NA	27	23	167	504	165	150	447	143	0	0	2	0	0	0.012
.	19.01.15-23.36.56-1-234616	90	8	8	0	0	0	746	5	5	0	0	NA	NA	NA	27	36	167	513	169	149	451	146	5	7	6	0.03	0.014	0.036
.	19.01.15-23.36.56-1-234617	88	6	6	2	0	2	757	5	5	0	0	NA	NA	NA	36	41	176	510	168	158	453	146	0	16	3	0	0.031	0.018
.	19.01.15-23.37.00-1-234622	121	16	16	5	0	4	756	14	14	0	0	NA	NA	NA	36	37	171	514	165	153	456	147	6	55	2	0.035	0.107	0.012
.	19.01.15-23.37.14-1-234637	119	6	6	3	0	2	745	5	5	0	0	NA	NA	NA	38	41	171	511	172	150	446	149	2	17	0	0.012	0.033	0
.	19.01.15-23.37.20-1-234656	64	4	4	1	0	1	748	3	3	0	0	NA	NA	NA	24	29	174	500	168	155	443	150	3	8	0	0.017	0.016	0
.	19.01.15-23.37.24-1-234658	62	2	2	1	0	1	253	1	1	0	0	NA	NA	NA	18	21	169	499	166	51	151	51	0	3	2	0	0.006	0.012
.	19.01.15-23.37.30-1-234663	145	9	9	3	0	1	763	8	8	0	0	NA	NA	NA	42	42	169	511	175	152	451	160	12	28	3	0.071	0.055	0.017
.	19.01.15-23.37.31-1-234664	97	9	9	3	0	3	742	7	7	0	0	NA	NA	NA	27	30	167	507	169	144	446	152	0	20	4	0	0.039	0.024
.	19.01.15-23.37.31-1-234665	60	6	6	1	0	1	739	5	5	0	0	NA	NA	NA	27	24	169	504	164	148	445	146	6	11	3	0.036	0.022	0.018
.	19.01.15-23.37.34-1-234682	30	1	1	0	0	0	0	0	0	0	0	NA	NA	NA	12	5	166	489	163	0	0	0	0	0	0	0	0	0
.	19.01.15-23.37.35-1-234685	97	13	13	4	0	4	757	11	11	0	0	NA	NA	NA	32	37	170	513	167	153	456	148	14	14	0	0.082	0.027	0
.	19.01.15-23.37.36-1-234686	37	1	1	0	0	0	0	0	0	0	0	NA	NA	NA	7	9	163	494	165	0	0	0	0	0	2	0	0	0.012
.	19.01.15-23.37.38-1-234689	88	6	6	2	0	2	744	4	4	0	0	NA	NA	NA	36	30	167	511	165	146	455	143	3	17	0	0.018	0.033	0
.	19.01.15-23.37.39-1-234691	63	2	2	0	0	0	401	1	1	0	0	NA	NA	NA	15	18	167	497	167	75	246	80	0	0	2	0	0	0.012
.	19.01.15-23.37.41-1-234693	151	29	29	8	0	4	755	27	27	0	0	NA	NA	NA	61	51	174	516	174	154	445	156	18	90	9	0.103	0.174	0.052
.	19.01.15-23.37.42-1-234694	64	4	4	1	0	1	750	3	3	0	0	NA	NA	NA	18	27	173	504	163	156	449	145	7	9	1	0.04	0.018	0.006
.	19.01.15-23.37.52-1-234712	85	4	4	1	0	1	749	3	3	0	0	NA	NA	NA	37	36	172	505	172	153	446	150	0	6	7	0	0.012	0.041
.	19.01.15-23.37.52-1-234713	34	1	1	0	0	0	504	0	0	0	0	NA	NA	NA	15	15	167	498	163	96	306	102	0	4	0	0	0.008	0
.	19.01.15-23.37.55-1-234715	32	1	1	0	0	0	0	0	0	0	0	NA	NA	NA	6	6	163	492	164	0	0	0	0	0	0	0	0	0
.	19.01.15-23.37.57-1-234719	126	6	6	0	0	0	767	5	5	0	0	NA	NA	NA	39	48	175	516	170	156	458	153	3	8	6	0.017	0.016	0.035
.	19.01.15-23.37.57-1-234720	88	8	8	5	0	5	751	5	5	0	0	NA	NA	NA	29	31	164	513	167	148	453	150	5	22	2	0.03	0.043	0.012
.	19.01.15-23.37.57-1-234721	91	6	6	0	0	0	747	4	4	0	0	NA	NA	NA	27	28	165	506	170	147	449	151	12	19	1	0.073	0.038	0.006
.	19.01.15-23.38.00-1-234727	101	11	11	5	0	4	746	9	9	0	0	NA	NA	NA	26	24	171	496	170	155	436	155	9	37	0	0.053	0.075	0
.	19.01.15-23.38.01-1-234729	60	2	2	0	0	0	151	1	1	0	0	NA	NA	NA	16	19	169	500	163	27	98	26	0	2	0	0	0.004	0
.	19.01.15-23.38.05-1-234737	36	1	1	0	0	0	0	0	0	0	0	NA	NA	NA	7	11	165	495	164	0	0	0	0	0	0	0	0	0
.	19.01.15-23.38.08-1-234740	96	11	11	1	0	1	741	9	9	0	0	NA	NA	NA	33	26	171	503	165	153	444	144	16	14	1	0.094	0.028	0.006
.	19.01.15-23.38.10-1-234741	62	3	3	1	0	1	738	2	2	0	0	NA	NA	NA	24	23	170	502	164	150	440	148	0	5	0	0	0.01	0
.	19.01.15-23.38.10-1-234742	145	18	18	10	0	5	738	17	17	0	0	NA	NA	NA	48	29	169	505	168	152	442	144	26	38	4	0.154	0.075	0.024
.	19.01.15-23.38.18-1-234751	64	5	5	2	0	1	730	4	4	0	0	NA	NA	NA	31	22	167	501	167	147	441	142	4	3	8	0.024	0.006	0.048
.	19.01.15-23.38.19-1-234754	92	9	9	1	0	1	761	8	8	0	0	NA	NA	NA	25	39	171	510	171	155	452	154	5	38	3	0.029	0.075	0.018
.	19.01.15-23.38.19-1-234759	63	2	2	0	0	0	742	1	1	0	0	NA	NA	NA	25	29	170	500	172	149	440	153	4	2	0	0.024	0.004	0
.	19.01.15-23.38.25-1-234768	62	2	2	0	0	0	735	1	1	0	0	NA	NA	NA	27	16	167	498	164	149	438	148	0	4	0	0	0.008	0
.	19.01.15-23.38.28-1-234771	64	4	4	0	0	0	742	3	3	0	0	NA	NA	NA	22	24	167	504	166	150	442	150	3	2	2	0.018	0.004	0.012
.	19.01.15-23.38.31-1-234772	35	1	1	0	0	0	0	0	0	0	0	NA	NA	NA	10	12	164	495	166	0	0	0	0	0	0	0	0	0
.	19.01.15-23.38.34-1-234791	97	4	4	2	0	2	752	3	3	0	0	NA	NA	NA	27	33	169	512	165	152	456	144	22	4	3	0.13	0.008	0.018
.	19.01.15-23.38.34-1-234793	91	6	6	3	0	1	753	5	5	0	0	NA	NA	NA	25	36	170	507	172	149	449	155	13	25	0	0.076	0.049	0
.	19.01.15-23.38.35-1-234794	94	9	9	3	0	2	748	7	7	0	0	NA	NA	NA	40	34	171	509	167	154	445	149	4	14	8	0.023	0.028	0.048
.	19.01.15-23.38.36-1-234795	117	8	8	3	0	2	751	7	7	0	0	NA	NA	NA	38	35	167	514	167	148	454	149	9	36	0	0.054	0.07	0
.	19.01.15-23.38.41-1-234803	95	18	18	3	0	2	746	16	16	0	0	NA	NA	NA	38	32	172	505	168	152	445	149	12	27	3	0.07	0.053	0.018
.	19.01.15-23.38.44-1-234807	120	15	15	1	0	1	750	14	14	0	0	NA	NA	NA	39	37	168	515	167	151	456	143	11	58	1	0.065	0.113	0.006
.	19.01.15-23.38.46-1-234809	33	1	1	0	0	0	0	0	0	0	0	NA	NA	NA	17	15	168	493	167	0	0	0	0	1	0	0	0.002	0
.	19.01.15-23.38.46-1-234810	89	4	4	2	0	2	744	3	3	0	0	NA	NA	NA	41	35	171	507	170	151	444	149	5	4	1	0.029	0.008	0.006
.	19.01.15-23.38.48-1-234813	60	3	3	1	0	1	728	2	2	0	0	NA	NA	NA	30	17	166	501	163	147	439	142	0	13	0	0	0.026	0
.	19.01.15-23.38.52-1-234816	31	1	1	0	0	0	0	0	0	0	0	NA	NA	NA	4	10	164	494	165	0	0	0	0	1	0	0	0.002	0
.	19.01.15-23.38.55-1-234817	30	1	1	0	0	0	0	0	0	0	0	NA	NA	NA	5	11	164	496	164	0	0	0	0	1	0	0	0.002	0
.	19.01.15-23.38.57-1-234821	122	10	10	4	0	4	755	8	8	0	0	NA	NA	NA	43	45	169	518	171	148	456	151	16	22	8	0.095	0.042	0.047
.	19.01.15-23.38.57-1-234823	88	4	4	0	0	0	756	3	3	0	0	NA	NA	NA	32	42	171	514	170	150	457	149	3	10	3	0.018	0.019	0.018
.	19.01.15-23.38.58-1-234825	124	11	11	5	0	4	749	10	10	0	0	NA	NA	NA	52	35	168	510	170	152	445	152	9	35	0	0.054	0.069	0
.	19.01.15-23.39.02-1-234835	32	1	1	0	0	0	0	0	0	0	0	NA	NA	NA	10	8	164	494	163	0	0	0	0	0	2	0	0	0.012
.	19.01.15-23.39.03-1-234837	91	11	11	5	0	3	734	9	9	0	0	NA	NA	NA	35	26	164	505	170	142	445	147	15	18	24	0.091	0.036	0.141
.	19.01.15-23.39.05-1-234840	61	2	2	0	0	0	748	1	1	0	0	NA	NA	NA	19	35	172	506	170	149	452	147	0	5	5	0	0.01	0.029
.	19.01.15-23.39.05-1-234844	65	2	2	2	0	2	753	0	0	0	0	NA	NA	NA	22	37	173	509	168	154	450	149	0	8	0	0	0.016	0
.	19.01.15-23.39.15-1-234856	65	4	4	0	0	0	740	3	3	0	0	NA	NA	NA	24	25	167	503	168	150	443	147	0	9	4	0	0.018	0.024
.	19.01.15-23.39.17-1-234858	58	2	2	0	0	0	252	1	1	0	0	NA	NA	NA	17	11	164	498	162	53	148	51	0	1	4	0	0.002	0.025
.	19.01.15-23.39.18-1-234860	89	8	8	1	0	1	737	7	7	0	0	NA	NA	NA	29	23	169	503	164	152	441	144	2	15	2	0.012	0.03	0.012
.	19.01.15-23.39.20-1-234869	65	3	3	2	0	2	743	2	2	0	0	NA	NA	NA	26	35	170	508	170	147	448	148	0	6	0	0	0.012	0
.	19.01.15-23.39.21-1-234870	120	5	5	1	0	0	747	4	4	0	0	NA	NA	NA	41	31	170	509	165	154	448	145	4	12	0	0.024	0.024	0
.	19.01.15-23.39.22-1-234871	178	13	13	7	0	4	774	12	12	0	0	NA	NA	NA	54	60	174	528	171	155	469	150	2	62	0	0.011	0.117	0
.	19.01.15-23.39.26-1-234876	121	16	16	6	0	4	765	14	14	0	0	NA	NA	NA	43	47	175	516	169	157	454	154	36	35	0	0.206	0.068	0
.	19.01.15-23.39.28-1-234879	61	3	3	1	0	1	752	2	2	0	0	NA	NA	NA	24	34	169	508	170	148	450	154	0	9	2	0	0.018	0.012
.	19.01.15-23.39.32-1-234883	120	8	8	3	0	3	755	7	7	0	0	NA	NA	NA	34	40	175	508	170	155	450	150	0	17	5	0	0.033	0.029
.	19.01.15-23.39.33-1-234900	96	10	10	2	0	1	756	8	8	0	0	NA	NA	NA	32	37	171	509	170	150	454	152	3	26	0	0.018	0.051	0
.	19.01.15-23.39.37-1-234902	59	2	2	0	0	0	731	1	1	0	0	NA	NA	NA	32	19	164	502	166	145	440	146	0	6	0	0	0.012	0
.	19.01.15-23.39.49-1-234909	66	6	6	1	0	1	756	3	3	0	0	NA	NA	NA	23	35	172	505	171	153	450	153	0	10	6	0	0.02	0.035
.	19.01.15-23.39.50-1-234910	92	5	5	0	0	0	739	4	4	0	0	NA	NA	NA	42	26	170	503	166	154	442	143	9	12	2	0.053	0.024	0.012
.	19.01.15-23.39.54-1-234922	32	1	1	0	0	0	0	0	0	0	0	NA	NA	NA	12	5	163	493	162	0	0	0	0	2	0	0	0.004	0
.	19.01.15-23.39.56-1-234924	34	1	1	0	0	0	507	0	0	0	0	NA	NA	NA	18	22	170	499	166	96	314	97	0	0	1	0	0	0.006
.	19.01.15-23.39.57-1-234927	66	2	2	1	0	0	741	1	1	0	0	NA	NA	NA	26	20	168	498	167	151	443	147	0	1	2	0	0.002	0.012
.	19.01.15-23.40.01-1-234938	61	4	4	2	0	2	746	3	3	0	0	NA	NA	NA	22	26	166	505	168	147	447	152	7	1	0	0.042	0.002	0
.	19.01.15-23.40.03-1-234946	91	5	5	1	0	1	747	4	4	0	0	NA	NA	NA	30	29	167	504	171	148	449	150	4	7	2	0.024	0.014	0.012
.	19.01.15-23.40.03-1-234947	119	7	7	0	0	0	749	6	6	0	0	NA	NA	NA	46	43	175	511	170	153	451	145	6	12	3	0.034	0.023	0.018
.	19.01.15-23.40.08-1-234953	131	38	38	11	0	7	754	32	32	0	0	NA	NA	NA	46	46	169	515	175	146	452	156	47	75	5	0.278	0.146	0.029
.	19.01.15-23.40.08-1-234954	34	1	1	0	0	0	0	0	0	0	0	NA	NA	NA	9	8	166	491	164	0	0	0	0	0	0	0	0	0
.	19.01.15-23.40.10-1-234956	116	6	6	2	0	2	752	5	5	0	0	NA	NA	NA	40	42	171	509	175	149	445	158	5	18	0	0.029	0.035	0
.	19.01.15-23.40.11-1-234958	130	35	35	10	0	6	731	27	27	0	0	NA	NA	NA	51	26	164	506	169	141	443	147	36	68	12	0.22	0.134	0.071
.	19.01.15-23.40.11-1-234960	125	9	9	1	0	1	762	7	7	0	0	NA	NA	NA	42	54	167	528	172	144	468	150	13	23	1	0.078	0.044	0.006
.	19.01.15-23.40.12-1-234962	58	2	2	0	0	0	731	1	1	0	0	NA	NA	NA	24	16	168	496	165	146	439	146	6	0	0	0.036	0	0
.	19.01.15-23.40.19-1-234973	65	2	2	0	0	0	657	1	1	0	0	NA	NA	NA	21	18	164	501	166	135	397	125	0	0	3	0	0	0.018
.	19.01.15-23.40.25-1-234979	179	13	13	3	0	2	763	11	11	0	0	NA	NA	NA	66	48	176	516	169	157	456	150	3	55	11	0.017	0.107	0.065
.	19.01.15-23.40.25-1-234980	127	11	11	5	0	5	758	10	10	0	0	NA	NA	NA	59	45	170	512	176	150	452	156	5	21	7	0.029	0.041	0.04
.	19.01.15-23.40.27-1-234984	94	5	5	0	0	0	754	4	4	0	0	NA	NA	NA	30	33	165	513	168	150	453	151	0	6	11	0	0.012	0.065
.	19.01.15-23.40.30-1-234987	120	9	9	2	0	1	766	7	7	0	0	NA	NA	NA	36	52	177	516	172	158	455	153	0	22	0	0	0.043	0
.	19.01.15-23.40.33-1-235004	115	13	13	6	0	3	742	11	11	0	0	NA	NA	NA	33	29	171	504	167	154	443	145	8	37	0	0.047	0.073	0
.	19.01.15-23.40.36-1-235010	66	2	2	2	0	2	406	1	1	0	0	NA	NA	NA	26	26	170	500	169	76	244	86	0	5	2	0	0.01	0.012
.	19.01.15-23.40.46-1-235015	65	6	6	0	0	0	746	3	3	0	0	NA	NA	NA	19	27	169	506	165	150	448	148	6	14	2	0.036	0.028	0.012
.	19.01.15-23.40.49-1-235018	153	10	10	2	0	2	760	9	9	0	0	NA	NA	NA	45	45	173	511	174	153	453	154	5	20	5	0.029	0.039	0.029
.	19.01.15-23.40.54-1-235022	93	7	7	1	0	1	746	6	6	0	0	NA	NA	NA	26	28	166	508	167	148	451	147	7	9	9	0.042	0.018	0.054
.	19.01.15-23.40.57-1-235026	117	15	15	5	0	3	756	14	14	0	0	NA	NA	NA	47	42	166	516	173	147	456	153	14	32	22	0.084	0.062	0.127
.	19.01.15-23.41.00-1-235032	88	3	3	1	0	1	738	2	2	0	0	NA	NA	NA	41	28	168	504	169	150	441	147	7	6	0	0.042	0.012	0
.	19.01.15-23.41.01-1-235034	62	6	6	1	0	1	732	4	4	0	0	NA	NA	NA	30	20	164	505	164	148	439	145	0	22	0	0	0.044	0
.	19.01.15-23.41.02-1-235037	88	9	9	5	0	4	748	8	8	0	0	NA	NA	NA	34	33	168	507	171	147	452	149	28	13	8	0.167	0.026	0.047
.	19.01.15-23.41.05-1-235041	94	11	11	2	0	2	735	10	10	0	0	NA	NA	NA	32	23	168	503	165	145	444	146	0	27	3	0	0.054	0.018
.	19.01.15-23.41.09-1-235050	141	27	27	8	0	4	761	26	26	0	0	NA	NA	NA	49	55	175	520	173	155	456	150	5	86	29	0.029	0.165	0.168
.	19.01.15-23.41.16-1-235063	33	1	1	0	0	0	0	0	0	0	0	NA	NA	NA	7	4	163	491	163	0	0	0	0	0	2	0	0	0.012
.	19.01.15-23.41.17-1-235066	93	4	4	1	0	1	749	3	3	0	0	NA	NA	NA	29	33	172	505	169	151	448	150	6	7	2	0.035	0.014	0.012
.	19.01.15-23.41.22-1-235071	121	27	27	9	0	8	750	25	25	0	0	NA	NA	NA	36	35	168	510	170	147	450	153	71	62	11	0.423	0.122	0.065
.	19.01.15-23.41.23-1-235073	92	5	5	3	0	3	750	4	4	0	0	NA	NA	NA	36	35	167	511	170	149	452	149	3	18	0	0.018	0.035	0
.	19.01.15-23.41.23-1-235074	171	23	23	4	0	1	770	20	20	0	0	NA	NA	NA	51	56	173	523	173	149	465	156	23	65	13	0.133	0.124	0.075
.	19.01.15-23.41.29-1-235080	115	11	11	2	0	2	754	10	10	0	0	NA	NA	NA	34	37	169	513	168	150	453	151	27	12	3	0.16	0.023	0.018
.	19.01.15-23.41.33-1-235082	62	2	2	0	0	0	742	1	1	0	0	NA	NA	NA	20	21	168	498	168	150	442	150	0	1	1	0	0.002	0.006
.	19.01.15-23.41.37-1-235099	86	5	5	0	0	0	751	3	3	0	0	NA	NA	NA	29	33	169	507	170	151	448	152	0	4	4	0	0.008	0.024
.	19.01.15-23.41.44-1-235108	190	13	13	5	0	5	766	11	11	0	0	NA	NA	NA	68	53	170	517	179	149	457	160	8	46	3	0.047	0.089	0.017
.	19.01.15-23.41.49-1-235111	85	9	9	6	0	5	745	7	7	0	0	NA	NA	NA	35	32	171	508	166	150	449	146	8	27	6	0.047	0.053	0.036
.	19.01.15-23.42.04-1-235129	36	1	1	0	0	0	0	0	0	0	0	NA	NA	NA	7	11	166	494	164	0	0	0	2	0	0	0.012	0	0
.	19.01.15-23.42.05-1-235131	88	4	4	3	0	3	744	3	3	0	0	NA	NA	NA	34	36	171	506	172	151	445	148	6	6	0	0.035	0.012	0
.	19.01.15-23.42.08-1-235135	69	2	2	0	0	0	252	1	1	0	0	NA	NA	NA	20	18	168	495	168	36	157	59	0	2	1	0	0.004	0.006
.	19.01.15-23.42.14-1-235145	117	15	15	5	0	4	760	14	14	0	0	NA	NA	NA	46	48	175	518	168	157	453	150	17	42	0	0.097	0.081	0
.	19.01.15-23.42.19-1-235149	91	8	8	2	0	1	743	6	6	0	0	NA	NA	NA	29	28	169	503	169	151	444	148	9	12	7	0.053	0.024	0.041
.	19.01.15-23.42.20-1-235154	64	2	2	0	0	0	742	1	1	0	0	NA	NA	NA	30	25	169	503	166	151	446	145	0	7	2	0	0.014	0.012
.	19.01.15-23.42.25-1-235161	93	5	5	2	0	2	760	4	4	0	0	NA	NA	NA	36	41	169	512	173	151	455	154	8	8	0	0.047	0.016	0
.	19.01.15-23.42.28-1-235167	30	1	1	0	0	0	0	0	0	0	0	NA	NA	NA	10	11	165	494	165	0	0	0	0	0	1	0	0	0.006
.	19.01.15-23.42.29-1-235168	85	3	3	0	0	0	732	2	2	0	0	NA	NA	NA	29	17	166	498	166	148	439	145	0	9	1	0	0.018	0.006
.	19.01.15-23.42.30-1-235169	148	13	13	2	0	2	763	11	11	0	0	NA	NA	NA	54	50	176	516	171	156	458	149	1	27	13	0.006	0.052	0.076
.	19.01.15-23.42.31-1-235170	28	1	1	0	0	0	0	0	0	0	0	NA	NA	NA	8	11	165	495	164	0	0	0	0	0	0	0	0	0
.	19.01.15-23.42.32-1-235173	63	2	2	1	0	0	732	1	1	0	0	NA	NA	NA	25	18	171	496	164	153	436	143	0	7	0	0	0.014	0
.	19.01.15-23.42.32-1-235189	91	7	7	2	0	1	742	6	6	0	0	NA	NA	NA	39	33	170	507	169	148	445	149	2	14	3	0.012	0.028	0.018
.	19.01.15-23.42.37-1-235192	101	19	19	8	0	5	748	16	16	0	0	NA	NA	NA	44	33	169	508	169	152	445	151	25	62	11	0.148	0.122	0.065
.	19.01.15-23.42.40-1-235198	121	17	17	5	0	4	751	14	14	0	0	NA	NA	NA	36	33	170	509	167	153	449	149	10	57	7	0.059	0.112	0.042
.	19.01.15-23.42.44-1-235202	183	37	37	9	0	9	784	35	35	0	0	NA	NA	NA	57	68	177	525	179	159	464	161	36	54	6	0.203	0.103	0.034
.	19.01.15-23.42.45-1-235204	95	9	9	3	0	3	741	7	7	0	0	NA	NA	NA	27	28	165	508	168	146	448	147	5	9	9	0.03	0.018	0.054
.	19.01.15-23.42.47-1-235206	61	6	6	2	0	2	739	5	5	0	0	NA	NA	NA	25	27	164	507	169	143	447	149	1	15	2	0.006	0.03	0.012
.	19.01.15-23.42.50-1-235208	127	19	19	9	0	7	760	16	16	0	0	NA	NA	NA	38	39	172	511	169	153	457	150	23	40	5	0.134	0.078	0.03
.	19.01.15-23.42.53-1-235212	124	8	8	4	0	2	766	6	6	0	0	NA	NA	NA	34	46	171	518	170	152	461	153	12	15	16	0.07	0.029	0.094
.	19.01.15-23.43.01-1-235226	63	3	3	1	0	1	742	2	2	0	0	NA	NA	NA	32	33	170	507	169	147	446	149	0	12	2	0	0.024	0.012
.	19.01.15-23.43.07-1-235238	62	2	2	1	0	1	732	1	1	0	0	NA	NA	NA	22	16	165	495	169	147	432	153	9	0	2	0.055	0	0.012
.	19.01.15-23.43.08-1-235239	59	2	2	0	0	0	749	1	1	0	0	NA	NA	NA	22	31	170	505	169	154	449	146	3	7	0	0.018	0.014	0
.	19.01.15-23.43.11-1-235241	121	8	8	3	0	3	747	7	7	0	0	NA	NA	NA	36	36	172	511	166	151	448	148	14	29	5	0.081	0.057	0.03
.	19.01.15-23.43.14-1-235250	39	1	1	0	0	0	0	0	0	0	0	NA	NA	NA	9	8	163	494	164	0	0	0	0	0	0	0	0	0
.	19.01.15-23.43.17-1-235255	87	7	7	1	0	1	742	5	5	0	0	NA	NA	NA	22	27	171	500	169	152	440	150	1	11	2	0.006	0.022	0.012
.	19.01.15-23.43.17-1-235256	86	4	4	1	0	1	737	3	3	0	0	NA	NA	NA	34	27	169	499	172	148	438	151	0	16	0	0	0.032	0
.	19.01.15-23.43.18-1-235257	61	2	2	0	0	0	737	1	1	0	0	NA	NA	NA	34	30	169	505	169	148	442	147	0	1	1	0	0.002	0.006
.	19.01.15-23.43.22-1-235262	67	4	4	1	0	1	741	3	3	0	0	NA	NA	NA	22	25	167	504	167	149	448	144	0	11	5	0	0.022	0.03
.	19.01.15-23.43.24-1-235265	34	1	1	1	0	1	0	0	0	0	0	NA	NA	NA	9	14	167	496	164	0	0	0	0	2	0	0	0.004	0
.	19.01.15-23.43.26-1-235267	152	10	10	8	0	5	758	9	9	0	0	NA	NA	NA	38	40	172	514	167	152	457	149	14	23	11	0.081	0.045	0.066
.	19.01.15-23.43.27-1-235269	89	10	10	3	0	3	741	8	8	0	0	NA	NA	NA	43	27	165	504	171	147	441	153	18	32	0	0.109	0.063	0
.	19.01.15-23.43.32-1-235272	37	1	1	1	0	1	0	0	0	0	0	NA	NA	NA	10	16	168	496	165	0	0	0	2	0	0	0.012	0	0
.	19.01.15-23.43.36-1-235290	144	8	8	4	0	3	744	7	7	0	0	NA	NA	NA	46	35	170	512	166	147	452	145	15	19	0	0.088	0.037	0
.	19.01.15-23.43.36-1-235291	35	1	1	0	0	0	0	0	0	0	0	NA	NA	NA	15	6	164	493	162	0	0	0	0	0	0	0	0	0
.	19.01.15-23.43.36-1-235293	65	7	7	1	0	1	736	5	5	0	0	NA	NA	NA	28	25	169	504	165	151	438	147	0	16	0	0	0.032	0
.	19.01.15-23.43.37-1-235295	66	6	6	2	0	2	727	5	5	0	0	NA	NA	NA	29	17	165	502	163	141	443	143	8	15	0	0.048	0.03	0
.	19.01.15-23.43.38-1-235296	94	8	8	2	0	2	745	6	6	0	0	NA	NA	NA	26	24	167	505	165	147	451	147	0	29	4	0	0.057	0.024
.	19.01.15-23.43.42-1-235300	59	2	2	0	0	0	736	1	1	0	0	NA	NA	NA	21	19	167	500	165	149	440	147	0	10	0	0	0.02	0
.	19.01.15-23.43.43-1-235303	60	4	4	0	0	0	736	3	3	0	0	NA	NA	NA	30	23	167	504	165	147	439	150	0	12	0	0	0.024	0
.	19.01.15-23.43.53-1-235313	33	1	1	0	0	0	0	0	0	0	0	NA	NA	NA	10	10	165	495	163	0	0	0	0	1	0	0	0.002	0
.	19.01.15-23.43.55-1-235322	93	16	16	7	0	5	743	14	14	0	0	NA	NA	NA	43	36	173	505	171	156	435	152	3	30	16	0.017	0.059	0.094
.	19.01.15-23.43.56-1-235324	93	6	6	1	0	0	754	5	5	0	0	NA	NA	NA	30	31	172	505	167	151	452	151	5	5	3	0.029	0.01	0.018
.	19.01.15-23.43.57-1-235328	34	1	1	0	0	0	0	0	0	0	0	NA	NA	NA	9	3	163	489	164	0	0	0	4	0	0	0.025	0	0
.	19.01.15-23.43.58-1-235330	31	1	1	0	0	0	0	0	0	0	0	NA	NA	NA	12	7	164	492	164	0	0	0	2	0	0	0.012	0	0
.	19.01.15-23.43.58-1-235332	113	7	7	0	0	0	753	6	6	0	0	NA	NA	NA	29	42	169	514	172	151	450	152	0	12	1	0	0.023	0.006
.	19.01.15-23.43.59-1-235333	38	1	1	0	0	0	0	0	0	0	0	NA	NA	NA	12	4	164	489	164	0	0	0	0	0	0	0	0	0
.	19.01.15-23.43.59-1-235336	33	1	1	0	0	0	0	0	0	0	0	NA	NA	NA	12	6	165	492	162	0	0	0	0	1	0	0	0.002	0
.	19.01.15-23.44.00-1-235338	87	8	8	2	0	2	742	6	6	0	0	NA	NA	NA	38	31	169	510	165	146	450	146	10	6	5	0.059	0.012	0.03
.	19.01.15-23.44.00-1-235339	83	4	4	2	0	2	741	3	3	0	0	NA	NA	NA	32	25	168	502	168	150	441	150	5	6	5	0.03	0.012	0.03
.	19.01.15-23.44.05-1-235347	62	4	4	0	0	0	743	3	3	0	0	NA	NA	NA	24	28	166	508	167	147	452	144	1	14	0	0.006	0.028	0
.	19.01.15-23.44.05-1-235348	93	5	5	0	0	0	767	4	4	0	0	NA	NA	NA	26	40	171	513	169	153	460	154	8	14	5	0.047	0.027	0.03
.	19.01.15-23.44.11-1-235355	32	1	1	0	0	0	0	0	0	0	0	NA	NA	NA	9	9	163	494	165	0	0	0	0	0	0	0	0	0
.	19.01.15-23.44.16-1-235361	62	3	3	1	0	1	737	2	2	0	0	NA	NA	NA	27	19	166	501	165	146	443	148	0	15	2	0	0.03	0.012
.	19.01.15-23.44.22-1-235367	58	2	2	1	0	0	746	1	1	0	0	NA	NA	NA	24	28	165	506	170	149	446	151	6	4	0	0.036	0.008	0
.	19.01.15-23.44.27-1-235369	90	5	5	2	0	0	759	4	4	0	0	NA	NA	NA	26	38	170	508	173	152	449	158	0	14	0	0	0.028	0
.	19.01.15-23.44.27-1-235370	89	5	5	2	0	1	744	4	4	0	0	NA	NA	NA	24	29	170	503	169	150	443	151	7	18	0	0.041	0.036	0
.	19.01.15-23.44.29-1-235373	152	28	28	5	0	3	756	26	26	0	0	NA	NA	NA	58	41	170	514	170	153	450	153	9	113	2	0.053	0.22	0.012
.	19.01.15-23.44.30-1-235374	91	8	8	3	0	3	752	6	6	0	0	NA	NA	NA	35	39	171	514	167	153	450	149	6	13	8	0.035	0.025	0.048
.	19.01.15-23.44.30-1-235376	145	9	9	2	0	1	762	7	7	0	0	NA	NA	NA	50	45	169	517	172	147	463	152	2	26	6	0.012	0.05	0.035
.	19.01.15-23.44.33-1-235397	89	10	10	0	0	0	748	9	9	0	0	NA	NA	NA	32	35	170	505	173	153	441	154	3	16	8	0.018	0.032	0.046
.	19.01.15-23.44.36-1-235400	92	8	8	2	0	1	751	7	7	0	0	NA	NA	NA	40	34	166	510	171	147	451	153	0	42	8	0	0.082	0.047
.	19.01.15-23.44.37-1-235403	87	9	9	2	0	2	755	7	7	0	0	NA	NA	NA	24	34	172	509	166	154	453	148	5	20	0	0.029	0.039	0
.	19.01.15-23.44.53-1-235411	124	7	7	2	0	1	745	5	5	0	0	NA	NA	NA	48	40	171	511	171	152	444	149	10	36	0	0.058	0.07	0
.	19.01.15-23.44.56-1-235414	87	5	5	2	0	1	739	3	3	0	0	NA	NA	NA	28	24	171	501	165	152	443	144	0	26	6	0	0.052	0.036
.	19.01.15-23.44.57-1-235416	146	17	17	3	0	3	756	16	16	0	0	NA	NA	NA	48	42	174	510	171	153	450	153	23	23	21	0.132	0.045	0.123
.	19.01.15-23.45.00-1-235426	95	8	8	0	0	0	743	7	7	0	0	NA	NA	NA	34	31	166	509	169	147	448	148	2	18	0	0.012	0.035	0
.	19.01.15-23.45.03-1-235430	65	3	3	0	0	0	743	2	2	0	0	NA	NA	NA	16	24	168	505	164	150	445	148	0	0	10	0	0	0.061
.	19.01.15-23.45.05-1-235435	68	4	4	2	0	2	739	3	3	0	0	NA	NA	NA	31	25	167	505	166	149	442	148	3	24	0	0.018	0.048	0
.	19.01.15-23.45.08-1-235439	62	2	2	1	0	1	737	1	1	0	0	NA	NA	NA	32	22	168	503	164	147	444	146	0	9	0	0	0.018	0
.	19.01.15-23.45.15-1-235447	169	18	18	4	0	3	771	17	17	0	0	NA	NA	NA	50	53	174	516	176	153	459	159	45	47	2	0.259	0.091	0.011
.	19.01.15-23.45.17-1-235449	60	3	3	0	0	0	740	2	2	0	0	NA	NA	NA	26	24	164	503	170	148	440	152	7	6	2	0.043	0.012	0.012
.	19.01.15-23.45.21-1-235456	176	8	8	4	0	4	767	6	6	0	0	NA	NA	NA	50	52	172	519	174	154	458	155	6	19	7	0.035	0.037	0.04
.	19.01.15-23.45.23-1-235459	31	1	1	0	0	0	0	0	0	0	0	NA	NA	NA	8	4	164	490	163	0	0	0	0	1	0	0	0.002	0
.	19.01.15-23.45.24-1-235460	117	17	17	9	0	5	762	15	15	0	0	NA	NA	NA	38	46	172	519	168	155	458	149	18	42	3	0.105	0.081	0.018
.	19.01.15-23.45.26-1-235461	121	7	7	1	0	1	752	6	6	0	0	NA	NA	NA	30	35	169	515	164	150	454	148	11	19	0	0.065	0.037	0
.	19.01.15-23.45.27-1-235463	146	12	12	3	0	1	781	11	11	0	0	NA	NA	NA	47	67	176	532	172	157	470	154	1	26	8	0.006	0.049	0.047
.	19.01.15-23.45.29-1-235465	63	4	4	0	0	0	735	2	2	0	0	NA	NA	NA	21	16	166	496	167	150	440	145	7	13	2	0.042	0.026	0.012
.	19.01.15-23.45.32-1-235467	92	3	3	1	0	1	723	1	1	0	0	NA	NA	NA	33	15	168	498	162	150	429	144	4	3	0	0.024	0.006	0
.	19.01.15-23.45.37-1-235485	62	6	6	2	0	1	748	4	4	0	0	NA	NA	NA	14	24	166	508	163	147	454	147	7	11	5	0.042	0.022	0.031
.	19.01.15-23.45.47-1-235490	153	17	17	4	0	4	756	15	15	0	0	NA	NA	NA	56	41	171	513	170	152	451	153	1	48	11	0.006	0.094	0.065
.	19.01.15-23.45.47-1-235491	67	8	8	5	0	2	749	7	7	0	0	NA	NA	NA	18	27	169	504	167	152	447	150	5	23	7	0.03	0.046	0.042
.	19.01.15-23.45.47-1-235492	83	6	6	1	0	1	764	3	3	0	0	NA	NA	NA	29	46	178	510	171	156	456	152	4	9	3	0.022	0.018	0.018
.	19.01.15-23.45.49-1-235493	62	3	3	0	0	0	726	1	1	0	0	NA	NA	NA	33	18	166	501	164	143	441	142	2	2	4	0.012	0.004	0.024
.	19.01.15-23.45.53-1-235508	93	7	7	2	0	2	750	6	6	0	0	NA	NA	NA	41	35	168	510	170	150	448	152	3	32	0	0.018	0.063	0
.	19.01.15-23.45.56-1-235527	55	2	2	0	0	0	743	1	1	0	0	NA	NA	NA	27	20	166	502	165	150	444	149	0	0	6	0	0	0.036
.	19.01.15-23.45.58-1-235530	89	6	6	2	0	2	741	5	5	0	0	NA	NA	NA	36	30	169	507	167	147	445	149	4	14	1	0.024	0.028	0.006
.	19.01.15-23.45.58-1-235531	175	12	12	2	0	2	761	10	10	0	0	NA	NA	NA	56	49	179	514	169	160	451	150	21	50	8	0.117	0.097	0.047
.	19.01.15-23.46.08-1-235549	87	9	9	3	0	1	742	8	8	0	0	NA	NA	NA	23	24	167	503	167	149	443	150	14	21	4	0.084	0.042	0.024
.	19.01.15-23.46.12-1-235550	32	1	1	0	0	0	0	0	0	0	0	NA	NA	NA	11	7	165	493	162	0	0	0	0	3	0	0	0.006	0
.	19.01.15-23.46.15-1-235557	120	5	5	2	0	2	748	3	3	0	0	NA	NA	NA	32	31	169	508	167	150	447	151	2	13	0	0.012	0.026	0
.	19.01.15-23.46.15-1-235558	178	11	11	7	0	7	770	10	10	0	0	NA	NA	NA	60	56	174	523	172	155	462	153	17	35	2	0.098	0.067	0.012
.	19.01.15-23.46.18-1-235560	87	3	3	0	0	0	749	2	2	0	0	NA	NA	NA	27	29	167	508	167	150	452	147	0	2	2	0	0.004	0.012
.	19.01.15-23.46.19-1-235561	61	3	3	2	0	2	742	2	2	0	0	NA	NA	NA	23	24	165	503	169	147	445	150	1	9	0	0.006	0.018	0
.	19.01.15-23.46.24-1-235568	32	1	1	0	0	0	0	0	0	0	0	NA	NA	NA	2	10	166	494	163	0	0	0	0	1	0	0	0.002	0
.	19.01.15-23.46.26-1-235577	94	6	6	5	0	2	758	3	3	0	0	NA	NA	NA	26	38	170	511	170	151	458	149	9	6	12	0.053	0.012	0.071
.	19.01.15-23.46.29-1-235582	62	3	3	0	0	0	744	2	2	0	0	NA	NA	NA	24	30	167	507	169	148	448	148	1	6	1	0.006	0.012	0.006
.	19.01.15-23.46.32-1-235598	91	9	9	1	0	1	744	8	8	0	0	NA	NA	NA	27	29	168	504	170	149	444	151	4	25	0	0.024	0.05	0
.	19.01.15-23.46.33-1-235600	91	8	8	2	0	1	735	7	7	0	0	NA	NA	NA	40	21	167	498	169	150	434	151	11	22	9	0.066	0.044	0.053
.	19.01.15-23.46.34-1-235601	32	1	1	0	0	0	0	0	0	0	0	NA	NA	NA	13	8	164	493	164	0	0	0	0	0	0	0	0	0
.	19.01.15-23.46.35-1-235602	33	1	1	0	0	0	0	0	0	0	0	NA	NA	NA	8	1	163	489	162	0	0	0	0	0	1	0	0	0.006
.	19.01.15-23.46.35-1-235603	115	10	10	4	0	3	750	7	7	0	0	NA	NA	NA	43	31	170	503	171	152	443	155	13	30	12	0.076	0.06	0.07
.	19.01.15-23.46.35-1-235604	33	1	1	0	0	0	0	0	0	0	0	NA	NA	NA	13	8	164	494	163	0	0	0	0	3	0	0	0.006	0
.	19.01.15-23.46.37-1-235606	118	13	13	4	0	2	764	11	11	0	0	NA	NA	NA	39	48	173	513	175	152	458	154	38	15	2	0.22	0.029	0.011
.	19.01.15-23.46.38-1-235607	39	1	1	0	0	0	0	0	0	0	0	NA	NA	NA	9	8	164	492	165	0	0	0	0	0	0	0	0	0
.	19.01.15-23.46.39-1-235608	64	5	5	2	0	2	740	4	4	0	0	NA	NA	NA	25	23	165	501	170	146	445	149	9	11	6	0.055	0.022	0.035
.	19.01.15-23.46.46-1-235610	122	19	19	6	0	4	762	18	18	0	0	NA	NA	NA	40	48	169	523	169	147	467	148	38	33	11	0.225	0.063	0.065
.	19.01.15-23.46.46-1-235612	87	4	4	2	0	2	746	3	3	0	0	NA	NA	NA	25	29	172	504	166	154	445	147	0	12	2	0	0.024	0.012
.	19.01.15-23.46.54-1-235614	87	4	4	0	0	0	751	3	3	0	0	NA	NA	NA	24	30	171	504	168	155	447	149	0	27	0	0	0.054	0
.	19.01.15-23.46.55-1-235615	83	3	3	2	0	2	757	2	2	0	0	NA	NA	NA	33	39	173	508	171	157	450	150	0	2	4	0	0.004	0.023
.	19.01.15-23.47.00-1-235622	33	1	1	0	0	0	0	0	0	0	0	NA	NA	NA	8	9	163	494	165	0	0	0	0	0	0	0	0	0
.	19.01.15-23.47.00-1-235623	126	21	21	6	0	4	752	19	19	0	0	NA	NA	NA	43	41	172	509	173	146	455	151	22	41	6	0.128	0.081	0.035
.	19.01.15-23.47.03-1-235628	65	3	3	1	0	1	732	2	2	0	0	NA	NA	NA	31	24	169	500	168	151	433	148	0	7	4	0	0.014	0.024
.	19.01.15-23.47.06-1-235635	92	8	8	6	0	5	745	6	6	0	0	NA	NA	NA	36	36	173	504	172	155	441	149	26	12	9	0.15	0.024	0.052
.	19.01.15-23.47.09-1-235638	58	2	2	2	0	1	748	1	1	0	0	NA	NA	NA	18	23	170	501	165	152	446	150	0	6	0	0	0.012	0
.	19.01.15-23.47.11-1-235640	89	4	4	1	0	1	762	3	3	0	0	NA	NA	NA	24	44	172	515	170	152	463	147	1	12	0	0.006	0.023	0
.	19.01.15-23.47.12-1-235642	59	2	2	0	0	0	748	1	1	0	0	NA	NA	NA	17	27	166	507	167	148	450	150	0	4	0	0	0.008	0
.	19.01.15-23.47.16-1-235649	62	4	4	3	0	2	736	3	3	0	0	NA	NA	NA	26	22	169	501	165	150	441	145	5	8	0	0.03	0.016	0
.	19.01.15-23.47.18-1-235650	63	5	5	2	0	1	744	4	4	0	0	NA	NA	NA	17	23	167	502	167	149	447	148	6	3	1	0.036	0.006	0.006
.	19.01.15-23.47.24-1-235656	62	3	3	1	0	1	742	2	2	0	0	NA	NA	NA	17	19	167	501	164	152	444	146	0	10	0	0	0.02	0
.	19.01.15-23.47.28-1-235659	205	15	15	5	0	3	776	13	13	0	0	NA	NA	NA	61	55	176	523	169	158	469	149	20	35	17	0.114	0.067	0.101
.	19.01.15-23.47.28-1-235660	64	2	2	1	0	1	306	1	1	0	0	NA	NA	NA	18	22	168	501	166	60	184	62	2	5	0	0.012	0.01	0
.	19.01.15-23.47.28-1-235661	89	8	8	3	0	1	754	7	7	0	0	NA	NA	NA	30	35	168	505	175	150	445	159	23	16	2	0.137	0.032	0.011
.	19.01.15-23.47.32-1-235678	91	6	6	1	0	1	749	4	4	0	0	NA	NA	NA	25	32	171	501	173	151	442	156	6	13	0	0.035	0.026	0
.	19.01.15-23.47.35-1-235679	153	11	11	0	0	0	766	10	10	0	0	NA	NA	NA	42	50	172	517	174	154	460	152	21	42	0	0.122	0.081	0
.	19.01.15-23.47.35-1-235680	32	1	1	1	0	1	0	0	0	0	0	NA	NA	NA	11	5	164	491	163	0	0	0	0	4	0	0	0.008	0
.	19.01.15-23.47.37-1-235684	63	3	3	1	0	1	732	2	2	0	0	NA	NA	NA	26	14	165	495	167	145	437	150	0	16	0	0	0.032	0
.	19.01.15-23.47.37-1-235685	59	2	2	1	0	1	743	1	1	0	0	NA	NA	NA	16	14	165	498	164	147	447	149	0	3	4	0	0.006	0.024
.	19.01.15-23.47.40-1-235687	64	3	3	1	0	1	746	2	2	0	0	NA	NA	NA	21	29	168	500	174	147	441	158	0	11	0	0	0.022	0
.	19.01.15-23.47.40-1-235688	60	3	3	2	0	2	752	2	2	0	0	NA	NA	NA	14	33	175	505	166	156	447	149	10	9	0	0.057	0.018	0
[truncated: 1 more rows]
