# Supplementary material for: Modelling targeted rabies vaccination strategies for a domestic dog population with heterogeneous roaming patterns
Source: PLoS Negl Trop Dis. 2019 Jul 8;13(7):e0007582. doi: 10.1371/journal.pntd.0007582 (PMC6638970; doi:10.1371/journal.pntd.0007582)
Supplement: S1 Zip file folder — The files contain a summary for each simulation for its respective scenario. The files are named first with the population structure (FP, ED, RD, SD) and then the specific vaccination strategy used for that scenario. (ZIP) [file pntd.0007582.s002.zip › Supp_Files/SD_E0.5_R0.5_S0.5_all_measuresReport.txt]

scenario	iteration	duration	tot_deaths	rabid_dogs	moved	mov_DK	movInfect	n_vacc	n_cull	detDogs_cull	contDogs_cull	reactCull	preemptVaccCov_dogLevel	reactVaccCov_dogLevel	mean_Rt	non_rabid_dead	born	nb_in_exp_cat	nb_in_roam_cat	nb_stayhome	nb_exp_vacc	nb_roam_vacc	nb_stayhome_vacc	nb_contacting_explorer	nb_contacting_roamer	nb_contacting_stayhome	contact_per_explorer	contact_per_roamer	contact_per_stayhome
.	19.01.15-22.16.27-1-25281	238	37	37	11	0	9	461	30	30	0	0	NA	NA	NA	76	81	185	181	528	96	94	271	27	23	26	0.146	0.127	0.049
.	19.01.15-22.16.27-1-25282	214	17	17	4	0	4	455	14	14	0	0	NA	NA	NA	50	68	177	175	529	91	89	275	4	9	16	0.023	0.051	0.03
.	19.01.15-22.16.27-1-25283	90	4	4	1	0	1	416	3	3	0	0	NA	NA	NA	36	29	168	169	505	82	85	249	0	2	10	0	0.012	0.02
.	19.01.15-22.16.27-1-25284	66	2	2	1	0	1	412	1	1	0	0	NA	NA	NA	25	23	169	166	501	84	81	247	2	0	2	0.012	0	0.004
.	19.01.15-22.16.27-1-25285	66	5	5	0	0	0	250	4	4	0	0	NA	NA	NA	17	13	168	167	491	54	54	142	0	0	7	0	0	0.014
.	19.01.15-22.16.27-1-25286	61	3	3	0	0	0	412	2	2	0	0	NA	NA	NA	21	19	167	168	497	81	83	248	4	0	3	0.024	0	0.006
.	19.01.15-22.16.27-1-25287	387	61	61	16	0	13	470	55	55	0	0	NA	NA	NA	134	86	181	182	536	95	95	280	68	38	64	0.376	0.209	0.119
.	19.01.15-22.16.27-1-25288	338	74	74	23	0	19	480	69	69	0	0	NA	NA	NA	68	96	186	181	542	102	96	282	45	69	94	0.242	0.381	0.173
.	19.01.15-22.16.39-1-25289	232	42	42	5	0	4	456	37	37	0	0	NA	NA	NA	56	72	174	179	532	90	94	272	38	37	53	0.218	0.207	0.1
.	19.01.15-22.16.39-1-25290	407	41	41	11	0	9	502	37	37	0	0	NA	NA	NA	106	116	187	182	560	103	100	299	34	12	66	0.182	0.066	0.118
.	19.01.15-22.16.40-1-25291	186	12	12	2	0	2	442	11	11	0	0	NA	NA	NA	55	57	175	173	522	89	87	266	11	5	11	0.063	0.029	0.021
.	19.01.15-22.16.42-1-25292	181	20	20	5	0	5	441	16	16	0	0	NA	NA	NA	69	57	170	177	523	86	90	265	21	8	29	0.124	0.045	0.055
.	19.01.15-22.16.58-1-25301	209	75	75	20	0	14	439	68	68	0	0	NA	NA	NA	65	49	170	179	513	88	92	259	77	62	70	0.453	0.346	0.136
.	19.01.15-22.17.06-1-25310	178	10	10	4	0	3	439	9	9	0	0	NA	NA	NA	48	53	172	175	519	85	89	265	5	4	14	0.029	0.023	0.027
.	19.01.15-22.17.13-1-25317	319	57	57	17	0	14	470	54	54	0	0	NA	NA	NA	66	78	178	183	530	93	100	277	56	43	47	0.315	0.235	0.089
.	19.01.15-22.17.29-1-25336	60	2	2	0	0	0	149	1	1	0	0	NA	NA	NA	19	24	168	168	501	31	30	88	4	0	0	0.024	0	0
.	19.01.15-22.17.33-1-25341	212	25	25	11	0	9	460	21	21	0	0	NA	NA	NA	69	74	175	178	534	90	93	277	14	19	38	0.08	0.107	0.071
.	19.01.15-22.17.39-1-25342	489	71	71	14	0	14	512	61	61	0	0	NA	NA	NA	132	133	189	192	565	104	105	303	66	36	91	0.349	0.188	0.161
.	19.01.15-22.17.53-1-25346	460	48	48	8	0	8	502	46	46	0	0	NA	NA	NA	139	120	190	189	554	107	102	293	36	25	71	0.189	0.132	0.128
.	19.01.15-22.17.54-1-25347	114	5	5	1	0	1	412	4	4	0	0	NA	NA	NA	27	23	168	168	500	83	82	247	3	4	4	0.018	0.024	0.008
.	19.01.15-22.18.04-1-25356	261	25	25	4	0	3	470	24	24	0	0	NA	NA	NA	63	76	182	176	531	98	93	279	11	23	32	0.06	0.131	0.06
.	19.01.15-22.18.09-1-25362	90	3	3	1	0	1	415	2	2	0	0	NA	NA	NA	21	33	169	170	507	83	81	251	0	0	11	0	0	0.022
.	19.01.15-22.18.09-1-25363	124	5	5	1	0	1	429	4	4	0	0	NA	NA	NA	42	46	168	176	515	83	91	255	0	7	4	0	0.04	0.008
.	19.01.15-22.18.19-1-25372	325	27	27	7	0	6	483	23	23	0	0	NA	NA	NA	83	97	179	186	545	95	100	288	12	16	42	0.067	0.086	0.077
.	19.01.15-22.18.22-1-25373	66	3	3	0	0	0	408	2	2	0	0	NA	NA	NA	21	16	165	166	498	80	84	244	0	0	13	0	0	0.026
.	19.01.15-22.18.24-1-25389	35	1	1	1	0	1	0	0	0	0	0	NA	NA	NA	13	14	165	166	496	0	0	0	0	3	0	0	0.018	0
.	19.01.15-22.18.27-1-25391	356	47	47	14	0	11	487	44	44	0	0	NA	NA	NA	97	105	187	185	546	100	102	285	17	55	65	0.091	0.297	0.119
.	19.01.15-22.18.38-1-25392	233	23	23	7	0	5	451	19	19	0	0	NA	NA	NA	54	63	185	175	516	99	90	262	12	12	26	0.065	0.069	0.05
.	19.01.15-22.18.55-1-25399	65	3	3	1	0	1	400	2	2	0	0	NA	NA	NA	24	18	165	165	501	80	80	240	0	0	4	0	0	0.008
.	19.01.15-22.18.56-1-25400	33	1	1	0	0	0	0	0	0	0	0	NA	NA	NA	14	5	164	165	489	0	0	0	0	1	0	0	0.006	0
.	19.01.15-22.18.59-1-25402	88	5	5	1	0	1	429	4	4	0	0	NA	NA	NA	27	43	171	169	516	86	83	260	0	7	7	0	0.041	0.014
.	19.01.15-22.19.01-1-25406	238	37	37	8	0	6	453	34	34	0	0	NA	NA	NA	77	66	179	179	521	96	92	265	31	31	50	0.173	0.173	0.096
.	19.01.15-22.19.10-1-25415	62	3	3	2	0	2	427	2	2	0	0	NA	NA	NA	17	45	168	171	519	82	86	259	4	2	0	0.024	0.012	0
.	19.01.15-22.19.11-1-25416	120	11	11	3	0	3	425	10	10	0	0	NA	NA	NA	46	40	168	170	515	82	85	258	0	7	23	0	0.041	0.045
.	19.01.15-22.19.13-1-25417	34	1	1	1	0	1	0	0	0	0	0	NA	NA	NA	9	5	164	163	491	0	0	0	0	3	0	0	0.018	0
.	19.01.15-22.19.14-1-25419	34	1	1	0	0	0	0	0	0	0	0	NA	NA	NA	12	9	165	166	491	0	0	0	0	0	1	0	0	0.002
.	19.01.15-22.19.16-1-25423	590	76	76	18	0	14	540	71	71	0	0	NA	NA	NA	148	162	190	195	590	104	105	331	51	47	115	0.268	0.241	0.195
.	19.01.15-22.19.16-1-25424	226	19	19	2	0	2	457	18	18	0	0	NA	NA	NA	62	72	180	175	530	95	91	271	12	19	30	0.067	0.109	0.057
.	19.01.15-22.19.17-1-25426	118	9	9	0	0	0	430	8	8	0	0	NA	NA	NA	27	36	170	167	512	86	86	258	2	3	22	0.012	0.018	0.043
.	19.01.15-22.19.17-1-25427	61	2	2	0	0	0	197	1	1	0	0	NA	NA	NA	20	17	166	167	497	38	39	120	3	0	1	0.018	0	0.002
.	19.01.15-22.19.23-1-25428	32	1	1	0	0	0	0	0	0	0	0	NA	NA	NA	11	6	163	163	493	0	0	0	0	0	0	0	0	0
.	19.01.15-22.19.25-1-25444	64	2	2	2	0	1	412	1	1	0	0	NA	NA	NA	33	25	170	172	496	84	85	243	5	0	3	0.029	0	0.006
.	19.01.15-22.19.27-1-25445	179	15	15	3	0	3	449	14	14	0	0	NA	NA	NA	41	58	176	172	523	91	89	269	7	10	18	0.04	0.058	0.034
.	19.01.15-22.19.31-1-25450	94	5	5	2	0	2	420	4	4	0	0	NA	NA	NA	38	31	170	168	506	83	85	252	2	3	10	0.012	0.018	0.02
.	19.01.15-22.19.41-1-25452	122	14	14	3	0	3	432	11	11	0	0	NA	NA	NA	41	41	171	170	513	86	85	261	0	7	30	0	0.041	0.058
.	19.01.15-22.19.56-1-25456	304	24	24	5	0	5	478	20	20	0	0	NA	NA	NA	64	97	181	180	549	94	95	289	16	8	33	0.088	0.044	0.06
.	19.01.15-22.19.58-1-25458	150	15	15	3	0	3	428	13	13	0	0	NA	NA	NA	57	38	173	172	506	89	85	254	5	12	26	0.029	0.07	0.051
.	19.01.15-22.19.59-1-25460	334	41	41	5	0	5	478	35	35	0	0	NA	NA	NA	91	90	184	189	530	101	101	276	42	37	42	0.228	0.196	0.079
.	19.01.15-22.20.06-1-25472	123	7	7	0	0	0	418	6	6	0	0	NA	NA	NA	40	23	170	165	501	85	80	253	8	3	11	0.047	0.018	0.022
.	19.01.15-22.20.12-1-25476	242	18	18	3	0	3	469	16	16	0	0	NA	NA	NA	59	83	178	180	538	93	93	283	18	18	26	0.101	0.1	0.048
.	19.01.15-22.20.18-1-25481	365	39	39	7	0	6	477	33	33	0	0	NA	NA	NA	111	97	186	176	548	99	89	289	47	34	45	0.253	0.193	0.082
.	19.01.15-22.20.23-1-25482	87	3	3	0	0	0	414	2	2	0	0	NA	NA	NA	25	22	166	165	504	82	81	251	0	3	2	0	0.018	0.004
.	19.01.15-22.20.26-1-25498	62	2	2	0	0	0	300	1	1	0	0	NA	NA	NA	16	27	170	171	499	57	65	178	1	0	5	0.006	0	0.01
.	19.01.15-22.20.36-1-25500	32	1	1	1	0	1	0	0	0	0	0	NA	NA	NA	12	10	164	165	494	0	0	0	0	0	0	0	0	0
.	19.01.15-22.20.37-1-25501	323	61	61	15	0	14	477	55	55	0	0	NA	NA	NA	94	96	185	182	542	99	95	283	43	68	51	0.232	0.374	0.094
.	19.01.15-22.20.39-1-25502	69	2	2	1	0	1	403	1	1	0	0	NA	NA	NA	17	13	166	166	494	84	81	238	0	0	8	0	0	0.016
.	19.01.15-22.20.39-1-25503	118	8	8	1	0	1	437	7	7	0	0	NA	NA	NA	40	52	172	173	520	89	88	260	1	5	23	0.006	0.029	0.044
.	19.01.15-22.20.41-1-25504	123	5	5	0	0	0	427	4	4	0	0	NA	NA	NA	38	44	170	173	514	85	85	257	1	3	6	0.006	0.017	0.012
.	19.01.15-22.20.51-1-25508	119	24	24	4	0	4	426	22	22	0	0	NA	NA	NA	39	41	170	173	511	86	88	252	8	14	21	0.047	0.081	0.041
.	19.01.15-22.20.54-1-25512	152	14	14	3	0	3	433	12	12	0	0	NA	NA	NA	41	43	174	173	509	88	88	257	14	5	14	0.08	0.029	0.028
.	19.01.15-22.20.56-1-25514	33	1	1	0	0	0	0	0	0	0	0	NA	NA	NA	14	8	164	164	493	0	0	0	0	0	1	0	0	0.002
.	19.01.15-22.20.58-1-25515	35	1	1	1	0	1	0	0	0	0	0	NA	NA	NA	9	7	163	166	491	0	0	0	0	3	0	0	0.018	0
.	19.01.15-22.21.00-1-25519	60	2	2	0	0	0	298	1	1	0	0	NA	NA	NA	22	25	168	169	501	56	60	182	0	4	2	0	0.024	0.004
.	19.01.15-22.21.01-1-25521	115	6	6	0	0	0	418	5	5	0	0	NA	NA	NA	33	28	166	168	507	83	82	253	4	4	6	0.024	0.024	0.012
.	19.01.15-22.21.09-1-25530	532	117	117	26	0	23	521	112	112	0	0	NA	NA	NA	151	142	196	193	566	107	107	307	93	86	134	0.474	0.446	0.237
.	19.01.15-22.21.09-1-25531	94	5	5	0	0	0	431	4	4	0	0	NA	NA	NA	28	41	170	169	515	88	85	258	0	5	10	0	0.03	0.019
.	19.01.15-22.21.16-1-25536	64	2	2	0	0	0	412	1	1	0	0	NA	NA	NA	27	26	166	172	501	81	84	247	4	2	0	0.024	0.012	0
.	19.01.15-22.21.19-1-25537	527	89	89	23	0	19	547	84	84	0	0	NA	NA	NA	129	172	199	194	592	112	105	330	70	60	134	0.352	0.309	0.226
.	19.01.15-22.21.20-1-25538	214	37	37	5	0	3	448	36	36	0	0	NA	NA	NA	60	61	175	175	524	88	92	268	41	12	44	0.234	0.069	0.084
.	19.01.15-22.21.23-1-25539	62	2	2	1	0	1	403	1	1	0	0	NA	NA	NA	16	19	165	168	499	78	82	243	0	2	0	0	0.012	0
.	19.01.15-22.21.25-1-25555	33	1	1	0	0	0	0	0	0	0	0	NA	NA	NA	6	8	165	165	491	0	0	0	0	0	3	0	0	0.006
.	19.01.15-22.21.27-1-25556	206	12	12	5	0	3	448	9	9	0	0	NA	NA	NA	66	65	174	175	529	89	88	271	1	11	11	0.006	0.063	0.021
.	19.01.15-22.21.28-1-25557	33	1	1	0	0	0	0	0	0	0	0	NA	NA	NA	10	6	165	164	490	0	0	0	0	0	0	0	0	0
.	19.01.15-22.21.28-1-25558	62	5	5	0	0	0	349	4	4	0	0	NA	NA	NA	18	17	166	169	495	74	72	203	0	0	10	0	0	0.02
.	19.01.15-22.21.30-1-25559	290	26	26	9	0	8	457	24	24	0	0	NA	NA	NA	90	73	177	177	532	90	94	273	18	13	41	0.102	0.073	0.077
.	19.01.15-22.21.33-1-25564	179	12	12	3	0	3	439	11	11	0	0	NA	NA	NA	60	57	176	174	520	89	90	260	18	8	11	0.102	0.046	0.021
.	19.01.15-22.21.43-1-25565	90	5	5	1	0	1	419	4	4	0	0	NA	NA	NA	33	35	171	171	506	84	84	251	7	7	6	0.041	0.041	0.012
.	19.01.15-22.21.53-1-25570	120	11	11	3	0	2	430	9	9	0	0	NA	NA	NA	27	45	174	174	510	90	85	255	13	6	5	0.075	0.034	0.01
.	19.01.15-22.21.55-1-25571	210	24	24	11	0	8	481	23	23	0	0	NA	NA	NA	70	96	188	184	537	102	99	280	20	23	46	0.106	0.125	0.086
.	19.01.15-22.21.58-1-25574	146	16	16	4	0	3	429	13	13	0	0	NA	NA	NA	39	37	173	170	507	89	85	255	10	9	29	0.058	0.053	0.057
.	19.01.15-22.22.01-1-25577	226	16	16	4	0	4	445	14	14	0	0	NA	NA	NA	55	57	174	175	521	88	89	268	3	4	16	0.017	0.023	0.031
.	19.01.15-22.22.08-1-25585	120	18	18	1	0	1	431	15	15	0	0	NA	NA	NA	43	51	171	176	517	86	89	256	10	3	36	0.058	0.017	0.07
.	19.01.15-22.22.12-1-25588	94	3	3	0	0	0	420	1	1	0	0	NA	NA	NA	26	29	166	172	504	82	87	251	0	0	3	0	0	0.006
.	19.01.15-22.22.20-1-25593	34	1	1	0	0	0	0	0	0	0	0	NA	NA	NA	10	9	163	165	494	0	0	0	0	2	0	0	0.012	0
.	19.01.15-22.22.22-1-25594	118	6	6	1	0	1	421	5	5	0	0	NA	NA	NA	39	47	172	174	514	87	86	248	0	0	12	0	0	0.023
.	19.01.15-22.22.26-1-25610	199	13	13	3	0	2	441	12	12	0	0	NA	NA	NA	72	58	175	174	522	89	87	265	24	3	14	0.137	0.017	0.027
.	19.01.15-22.22.27-1-25611	60	3	3	2	0	2	399	1	1	0	0	NA	NA	NA	10	21	167	168	499	81	79	239	0	9	1	0	0.054	0.002
.	19.01.15-22.22.30-1-25612	29	1	1	0	0	0	0	0	0	0	0	NA	NA	NA	9	7	164	164	492	0	0	0	0	0	0	0	0	0
.	19.01.15-22.22.32-1-25613	235	29	29	9	0	8	459	24	24	0	0	NA	NA	NA	58	73	175	179	532	91	93	275	19	29	34	0.109	0.162	0.064
.	19.01.15-22.22.36-1-25614	203	19	19	2	0	2	434	17	17	0	0	NA	NA	NA	60	46	174	175	510	91	88	255	6	10	32	0.034	0.057	0.063
.	19.01.15-22.22.38-1-25615	118	18	18	1	0	1	424	17	17	0	0	NA	NA	NA	39	31	171	170	503	88	86	250	19	7	19	0.111	0.041	0.038
.	19.01.15-22.22.38-1-25616	36	1	1	1	0	1	0	0	0	0	0	NA	NA	NA	12	12	166	163	496	0	0	0	0	0	2	0	0	0.004
.	19.01.15-22.22.39-1-25617	499	77	77	14	0	12	522	71	71	0	0	NA	NA	NA	122	142	192	182	581	104	96	322	46	60	87	0.24	0.33	0.15
.	19.01.15-22.22.41-1-25618	298	86	86	14	0	10	466	78	78	0	0	NA	NA	NA	74	79	177	184	531	92	98	276	60	42	93	0.339	0.228	0.175
.	19.01.15-22.22.50-1-25622	58	3	3	0	0	0	150	2	2	0	0	NA	NA	NA	9	14	166	165	496	28	25	97	0	3	2	0	0.018	0.004
.	19.01.15-22.22.59-1-25627	66	2	2	3	0	2	414	1	1	0	0	NA	NA	NA	40	28	168	171	502	84	88	242	0	0	5	0	0	0.01
.	19.01.15-22.23.03-1-25634	60	2	2	0	0	0	406	1	1	0	0	NA	NA	NA	28	17	166	167	497	82	81	243	0	0	4	0	0	0.008
.	19.01.15-22.23.04-1-25636	63	4	4	0	0	0	406	2	2	0	0	NA	NA	NA	29	14	166	164	497	84	82	240	3	0	3	0.018	0	0.006
.	19.01.15-22.23.12-1-25642	36	1	1	1	0	1	0	0	0	0	0	NA	NA	NA	10	10	167	163	493	0	0	0	0	0	0	0	0	0
.	19.01.15-22.23.12-1-25643	146	7	7	2	0	2	439	4	4	0	0	NA	NA	NA	56	56	175	171	523	92	87	260	13	4	6	0.074	0.023	0.011
.	19.01.15-22.23.14-1-25645	169	14	14	4	0	4	426	12	12	0	0	NA	NA	NA	51	33	172	170	504	88	82	256	0	8	24	0	0.047	0.048
.	19.01.15-22.23.15-1-25646	61	2	2	0	0	0	401	1	1	0	0	NA	NA	NA	14	23	166	168	502	79	83	239	1	0	3	0.006	0	0.006
.	19.01.15-22.23.17-1-25650	292	26	26	5	0	5	463	24	24	0	0	NA	NA	NA	87	84	175	187	535	89	101	273	11	0	39	0.063	0	0.073
.	19.01.15-22.23.20-1-25651	30	1	1	0	0	0	0	0	0	0	0	NA	NA	NA	9	7	166	165	489	0	0	0	0	0	0	0	0	0
.	19.01.15-22.23.22-1-25652	86	8	8	2	0	2	421	6	6	0	0	NA	NA	NA	44	36	168	172	509	85	85	251	1	5	10	0.006	0.029	0.02
.	19.01.15-22.23.24-1-25665	205	24	24	5	0	5	448	22	22	0	0	NA	NA	NA	54	65	173	175	530	88	91	269	31	6	34	0.179	0.034	0.064
.	19.01.15-22.23.26-1-25670	304	80	80	19	0	15	461	72	72	0	0	NA	NA	NA	85	76	183	177	529	96	94	271	86	35	111	0.47	0.198	0.21
.	19.01.15-22.23.33-1-25671	118	6	6	1	0	1	432	5	5	0	0	NA	NA	NA	30	46	172	172	515	89	87	256	11	4	3	0.064	0.023	0.006
.	19.01.15-22.23.40-1-25676	61	2	2	0	0	0	201	1	1	0	0	NA	NA	NA	18	16	168	166	495	40	37	124	0	0	1	0	0	0.002
.	19.01.15-22.23.42-1-25677	37	1	1	1	0	1	0	0	0	0	0	NA	NA	NA	15	7	165	163	492	0	0	0	0	0	0	0	0	0
.	19.01.15-22.23.44-1-25678	242	23	23	6	0	6	448	22	22	0	0	NA	NA	NA	70	59	169	178	525	84	94	270	9	14	46	0.053	0.079	0.088
.	19.01.15-22.23.49-1-25679	150	10	10	4	0	4	419	7	7	0	0	NA	NA	NA	56	31	169	171	504	85	85	249	8	6	9	0.047	0.035	0.018
.	19.01.15-22.23.50-1-25680	148	6	6	0	0	0	420	5	5	0	0	NA	NA	NA	32	27	167	169	504	85	85	250	0	0	13	0	0	0.026
.	19.01.15-22.23.53-1-25681	141	6	6	1	0	1	420	5	5	0	0	NA	NA	NA	31	36	174	171	504	88	85	247	12	7	2	0.069	0.041	0.004
.	19.01.15-22.24.00-1-25688	261	30	30	4	0	4	457	27	27	0	0	NA	NA	NA	77	77	173	183	534	89	96	272	11	35	29	0.064	0.191	0.054
.	19.01.15-22.24.09-1-25698	61	2	2	1	0	1	199	1	1	0	0	NA	NA	NA	16	19	168	169	495	38	41	120	0	0	5	0	0	0.01
.	19.01.15-22.24.10-1-25699	116	10	10	3	0	3	413	9	9	0	0	NA	NA	NA	30	23	170	167	499	85	81	247	8	6	13	0.047	0.036	0.026
.	19.01.15-22.24.11-1-25700	206	53	53	14	0	10	439	50	50	0	0	NA	NA	NA	53	55	177	178	513	92	91	256	49	34	66	0.277	0.191	0.129
.	19.01.15-22.24.21-1-25706	207	15	15	8	0	6	440	12	12	0	0	NA	NA	NA	63	53	173	174	519	89	88	263	11	13	26	0.064	0.075	0.05
.	19.01.15-22.24.23-1-25707	36	1	1	0	0	0	0	0	0	0	0	NA	NA	NA	6	12	164	165	496	0	0	0	0	2	0	0	0.012	0
.	19.01.15-22.24.26-1-25723	381	46	46	11	0	8	494	44	44	0	0	NA	NA	NA	119	110	189	183	551	105	94	295	49	43	70	0.259	0.235	0.127
.	19.01.15-22.24.27-1-25724	125	4	4	0	0	0	428	3	3	0	0	NA	NA	NA	38	40	172	171	510	86	86	256	0	6	5	0	0.035	0.01
.	19.01.15-22.24.31-1-25725	206	8	8	1	0	1	456	7	7	0	0	NA	NA	NA	56	67	172	176	532	89	92	275	14	0	13	0.081	0	0.024
.	19.01.15-22.24.33-1-25726	91	11	11	1	0	1	432	10	10	0	0	NA	NA	NA	32	45	177	169	512	88	84	260	0	23	1	0	0.136	0.002
.	19.01.15-22.24.41-1-25728	382	77	77	19	0	16	495	66	66	0	0	NA	NA	NA	103	119	182	191	559	97	103	295	68	52	105	0.374	0.272	0.188
.	19.01.15-22.24.47-1-25729	226	23	23	5	0	4	451	22	22	0	0	NA	NA	NA	62	61	177	175	522	94	89	268	26	19	29	0.147	0.109	0.056
.	19.01.15-22.24.49-1-25730	122	4	4	0	0	0	432	3	3	0	0	NA	NA	NA	47	42	169	171	515	85	85	262	0	2	8	0	0.012	0.016
.	19.01.15-22.24.54-1-25737	33	1	1	0	0	0	0	0	0	0	0	NA	NA	NA	9	6	164	165	490	0	0	0	0	0	1	0	0	0.002
.	19.01.15-22.24.54-1-25738	85	5	5	2	0	2	417	3	3	0	0	NA	NA	NA	30	29	165	170	507	80	86	251	9	0	5	0.055	0	0.01
.	19.01.15-22.24.57-1-25739	438	77	77	25	0	21	515	71	71	0	0	NA	NA	NA	127	142	192	193	570	105	103	307	54	79	87	0.281	0.409	0.153
.	19.01.15-22.25.00-1-25743	240	48	48	9	0	9	448	44	44	0	0	NA	NA	NA	67	55	175	173	520	93	89	266	21	46	54	0.12	0.266	0.104
.	19.01.15-22.25.02-1-25746	212	40	40	9	0	8	442	35	35	0	0	NA	NA	NA	64	56	176	173	520	88	89	265	16	29	61	0.091	0.168	0.117
.	19.01.15-22.25.08-1-25753	401	81	81	19	0	17	487	77	77	0	0	NA	NA	NA	109	97	179	183	548	98	99	290	51	71	108	0.285	0.388	0.197
.	19.01.15-22.25.19-1-25759	153	7	7	1	0	1	428	6	6	0	0	NA	NA	NA	47	40	168	173	512	84	87	257	5	3	7	0.03	0.017	0.014
.	19.01.15-22.25.26-1-25775	119	5	5	0	0	0	425	4	4	0	0	NA	NA	NA	36	39	172	167	513	87	81	257	6	4	2	0.035	0.024	0.004
.	19.01.15-22.25.37-1-25781	178	12	12	0	0	0	439	11	11	0	0	NA	NA	NA	47	53	172	182	512	85	94	260	9	3	17	0.052	0.016	0.033
.	19.01.15-22.25.37-1-25782	90	5	5	1	0	0	416	4	4	0	0	NA	NA	NA	17	23	168	169	499	83	84	249	2	3	3	0.012	0.018	0.006
.	19.01.15-22.25.41-1-25783	58	2	2	1	0	1	409	1	1	0	0	NA	NA	NA	16	18	165	169	497	82	83	244	0	0	4	0	0	0.008
.	19.01.15-22.25.51-1-25784	66	2	2	1	0	1	410	1	1	0	0	NA	NA	NA	10	16	166	166	497	83	83	244	0	0	4	0	0	0.008
.	19.01.15-22.25.54-1-25788	64	2	2	0	0	0	417	1	1	0	0	NA	NA	NA	22	28	169	168	504	85	84	248	0	6	2	0	0.036	0.004
.	19.01.15-22.25.58-1-25790	65	2	2	0	0	0	250	1	1	0	0	NA	NA	NA	17	17	168	166	496	51	52	147	0	0	1	0	0	0.002
.	19.01.15-22.25.58-1-25792	90	4	4	1	0	1	425	3	3	0	0	NA	NA	NA	31	38	170	168	513	84	85	256	0	2	3	0	0.012	0.006
.	19.01.15-22.25.58-1-25794	32	1	1	0	0	0	0	0	0	0	0	NA	NA	NA	10	12	165	166	494	0	0	0	0	0	0	0	0	0
.	19.01.15-22.26.01-1-25796	339	46	46	15	0	11	472	40	40	0	0	NA	NA	NA	87	85	180	185	533	95	97	280	57	38	39	0.317	0.205	0.073
.	19.01.15-22.26.04-1-25801	96	8	8	2	0	2	419	6	6	0	0	NA	NA	NA	36	41	178	166	510	87	81	251	2	7	13	0.011	0.042	0.025
.	19.01.15-22.26.09-1-25806	63	5	5	1	0	1	407	3	3	0	0	NA	NA	NA	15	17	168	167	495	81	82	244	5	0	0	0.03	0	0
.	19.01.15-22.26.19-1-25812	271	20	20	7	0	5	452	16	16	0	0	NA	NA	NA	94	64	171	176	530	87	93	272	10	25	24	0.058	0.142	0.045
.	19.01.15-22.26.20-1-25813	32	1	1	1	0	1	0	0	0	0	0	NA	NA	NA	8	6	166	163	490	0	0	0	0	0	1	0	0	0.002
.	19.01.15-22.26.22-1-25816	101	3	3	1	0	1	417	1	1	0	0	NA	NA	NA	35	29	170	167	505	86	82	249	2	0	4	0.012	0	0.008
.	19.01.15-22.26.27-1-25840	365	15	15	7	0	4	485	12	12	0	0	NA	NA	NA	114	99	178	181	553	93	96	296	11	6	18	0.062	0.033	0.033
.	19.01.15-22.26.31-1-25841	204	18	18	2	0	2	447	16	16	0	0	NA	NA	NA	67	62	173	178	524	88	91	268	26	5	20	0.15	0.028	0.038
.	19.01.15-22.26.34-1-25842	597	72	72	18	0	10	549	69	69	0	0	NA	NA	NA	149	173	195	194	597	108	110	331	59	54	100	0.303	0.278	0.168
.	19.01.15-22.26.34-1-25843	177	9	9	1	0	1	422	7	7	0	0	NA	NA	NA	54	34	171	174	502	85	87	250	10	3	6	0.058	0.017	0.012
.	19.01.15-22.26.52-1-25845	33	1	1	0	0	0	0	0	0	0	0	NA	NA	NA	8	15	165	168	495	0	0	0	0	0	2	0	0	0.004
.	19.01.15-22.26.53-1-25852	90	7	7	1	0	1	412	6	6	0	0	NA	NA	NA	29	23	166	166	504	80	81	251	2	10	1	0.012	0.06	0.002
.	19.01.15-22.26.54-1-25853	66	3	3	0	0	0	407	2	2	0	0	NA	NA	NA	32	19	169	165	498	86	78	243	2	0	5	0.012	0	0.01
.	19.01.15-22.26.55-1-25854	301	43	43	11	0	10	468	39	39	0	0	NA	NA	NA	82	89	180	182	540	93	95	280	49	40	41	0.272	0.22	0.076
.	19.01.15-22.26.59-1-25857	35	1	1	0	0	0	0	0	0	0	0	NA	NA	NA	12	11	165	165	494	0	0	0	0	0	1	0	0	0.002
.	19.01.15-22.27.01-1-25860	124	9	9	1	0	1	427	7	7	0	0	NA	NA	NA	38	38	172	167	512	86	84	257	5	4	18	0.029	0.024	0.035
.	19.01.15-22.27.01-1-25861	60	4	4	0	0	0	416	3	3	0	0	NA	NA	NA	18	26	164	170	505	80	84	252	3	3	8	0.018	0.018	0.016
.	19.01.15-22.27.02-1-25863	301	38	38	10	0	9	480	36	36	0	0	NA	NA	NA	84	92	180	186	539	95	100	285	36	29	53	0.2	0.156	0.098
.	19.01.15-22.27.07-1-25869	121	12	12	1	0	0	432	11	11	0	0	NA	NA	NA	44	49	168	172	522	82	86	264	1	3	25	0.006	0.017	0.048
.	19.01.15-22.27.09-1-25872	403	53	53	15	0	11	498	48	48	0	0	NA	NA	NA	116	108	183	191	547	100	105	293	18	22	102	0.098	0.115	0.186
.	19.01.15-22.27.11-1-25874	36	1	1	1	0	1	0	0	0	0	0	NA	NA	NA	9	9	163	166	493	0	0	0	0	0	3	0	0	0.006
.	19.01.15-22.27.34-1-25894	93	9	9	0	0	0	419	7	7	0	0	NA	NA	NA	31	30	164	172	507	80	86	253	0	19	3	0	0.11	0.006
.	19.01.15-22.27.40-1-25899	146	13	13	4	0	2	431	11	11	0	0	NA	NA	NA	41	43	179	168	509	91	85	255	9	9	17	0.05	0.054	0.033
.	19.01.15-22.27.48-1-25900	409	47	47	12	0	11	487	43	43	0	0	NA	NA	NA	103	100	176	184	553	93	98	296	30	32	63	0.17	0.174	0.114
.	19.01.15-22.27.50-1-25901	274	34	34	9	0	8	447	32	32	0	0	NA	NA	NA	71	61	176	168	530	89	87	271	24	26	47	0.136	0.155	0.089
.	19.01.15-22.27.51-1-25902	171	11	11	2	0	2	451	10	10	0	0	NA	NA	NA	53	61	172	180	522	88	93	270	7	12	17	0.041	0.067	0.033
.	19.01.15-22.28.02-1-25913	152	18	18	3	0	3	446	16	16	0	0	NA	NA	NA	43	63	179	176	521	96	87	263	4	4	27	0.022	0.023	0.052
.	19.01.15-22.28.13-1-25920	144	10	10	3	0	2	427	9	9	0	0	NA	NA	NA	34	41	170	169	515	84	84	259	4	6	19	0.024	0.036	0.037
.	19.01.15-22.28.15-1-25923	387	83	83	30	0	28	496	71	71	0	0	NA	NA	NA	111	112	188	184	553	103	98	295	74	68	90	0.394	0.37	0.163
.	19.01.15-22.28.24-1-25945	201	29	29	5	0	5	433	27	27	0	0	NA	NA	NA	69	45	172	174	512	87	89	257	24	16	40	0.14	0.092	0.078
.	19.01.15-22.28.30-1-25947	296	24	24	4	0	3	473	23	23	0	0	NA	NA	NA	74	88	181	174	546	95	92	286	20	8	20	0.11	0.046	0.037
.	19.01.15-22.28.34-1-25948	90	5	5	1	0	1	429	4	4	0	0	NA	NA	NA	27	37	171	171	508	86	88	255	3	1	8	0.018	0.006	0.016
.	19.01.15-22.28.36-1-25949	31	1	1	0	0	0	0	0	0	0	0	NA	NA	NA	12	18	166	167	498	0	0	0	0	0	1	0	0	0.002
.	19.01.15-22.28.38-1-25950	32	1	1	0	0	0	0	0	0	0	0	NA	NA	NA	9	8	165	164	492	0	0	0	0	0	0	0	0	0
.	19.01.15-22.28.38-1-25951	176	32	32	5	0	5	438	27	27	0	0	NA	NA	NA	52	46	175	170	514	88	87	263	20	27	39	0.114	0.159	0.076
.	19.01.15-22.28.39-1-25952	150	11	11	2	0	2	434	9	9	0	0	NA	NA	NA	36	45	173	172	513	88	87	259	3	2	19	0.017	0.012	0.037
.	19.01.15-22.28.41-1-25953	158	11	11	2	0	1	443	10	10	0	0	NA	NA	NA	50	60	182	170	521	96	84	263	4	1	26	0.022	0.006	0.05
.	19.01.15-22.28.56-1-25960	86	5	5	0	0	0	418	4	4	0	0	NA	NA	NA	38	30	170	166	507	87	80	251	2	7	0	0.012	0.042	0
.	19.01.15-22.28.56-1-25961	270	52	52	10	0	8	473	46	46	0	0	NA	NA	NA	90	86	179	178	542	94	92	287	33	32	78	0.184	0.18	0.144
.	19.01.15-22.29.11-1-25974	31	1	1	0	0	0	0	0	0	0	0	NA	NA	NA	6	8	164	163	494	0	0	0	0	0	0	0	0	0
.	19.01.15-22.29.12-1-25975	182	8	8	1	0	0	447	7	7	0	0	NA	NA	NA	57	58	174	174	523	91	89	267	4	9	12	0.023	0.052	0.023
.	19.01.15-22.29.12-1-25976	91	4	4	1	0	1	412	3	3	0	0	NA	NA	NA	30	32	170	170	505	82	81	249	3	0	5	0.018	0	0.01
.	19.01.15-22.29.13-1-25977	60	3	3	0	0	0	0	2	2	0	0	NA	NA	NA	12	26	165	168	506	0	0	0	0	2	2	0	0.012	0.004
.	19.01.15-22.29.16-1-25982	183	24	24	5	0	5	450	22	22	0	0	NA	NA	NA	46	60	173	172	528	89	89	272	12	15	30	0.069	0.087	0.057
.	19.01.15-22.29.18-1-25984	32	1	1	0	0	0	0	0	0	0	0	NA	NA	NA	7	4	163	166	488	0	0	0	0	0	1	0	0	0.002
.	19.01.15-22.29.19-1-25985	36	1	1	0	0	0	0	0	0	0	0	NA	NA	NA	13	4	165	163	489	0	0	0	0	0	2	0	0	0.004
.	19.01.15-22.29.21-1-25986	112	5	5	1	0	1	414	4	4	0	0	NA	NA	NA	32	30	173	168	502	86	81	247	0	3	8	0	0.018	0.016
.	19.01.15-22.29.22-1-25987	63	2	2	1	0	1	250	1	1	0	0	NA	NA	NA	19	26	167	170	502	55	47	148	0	0	10	0	0	0.02
.	19.01.15-22.29.28-1-26003	143	7	7	0	0	0	436	5	5	0	0	NA	NA	NA	32	46	168	178	513	85	92	259	1	6	6	0.006	0.034	0.012
.	19.01.15-22.29.31-1-26004	92	4	4	1	0	1	426	3	3	0	0	NA	NA	NA	40	37	166	171	513	84	87	255	0	9	4	0	0.053	0.008
.	19.01.15-22.29.32-1-26005	185	42	42	9	0	7	449	39	39	0	0	NA	NA	NA	48	62	182	177	516	92	91	266	34	11	54	0.187	0.062	0.105
.	19.01.15-22.29.32-1-26006	60	2	2	0	0	0	150	1	1	0	0	NA	NA	NA	19	14	166	167	494	33	34	83	2	0	4	0.012	0	0.008
.	19.01.15-22.29.36-1-26007	58	2	2	1	0	1	50	1	1	0	0	NA	NA	NA	17	16	164	167	498	9	12	29	0	0	4	0	0	0.008
.	19.01.15-22.29.40-1-26013	62	2	2	0	0	0	408	1	1	0	0	NA	NA	NA	26	19	168	165	499	79	83	246	4	0	1	0.024	0	0.002
.	19.01.15-22.29.42-1-26014	386	60	60	7	0	7	485	53	53	0	0	NA	NA	NA	102	106	180	185	554	95	96	294	42	56	58	0.233	0.303	0.105
.	19.01.15-22.29.46-1-26015	125	24	24	7	0	7	421	23	23	0	0	NA	NA	NA	39	34	174	168	505	88	82	251	32	16	17	0.184	0.095	0.034
.	19.01.15-22.29.47-1-26016	168	16	16	4	0	4	437	14	14	0	0	NA	NA	NA	61	53	173	173	520	88	86	263	13	8	22	0.075	0.046	0.042
.	19.01.15-22.29.51-1-26017	318	42	42	15	0	9	470	37	37	0	0	NA	NA	NA	113	84	181	179	537	95	93	282	57	6	63	0.315	0.034	0.117
.	19.01.15-22.29.52-1-26018	470	27	27	8	0	8	541	23	23	0	0	NA	NA	NA	124	158	213	185	573	127	100	314	6	13	56	0.028	0.07	0.098
.	19.01.15-22.30.01-1-26025	59	2	2	0	0	0	412	1	1	0	0	NA	NA	NA	23	25	166	165	507	80	81	251	5	0	0	0.03	0	0
.	19.01.15-22.30.08-1-26038	59	2	2	0	0	0	403	1	1	0	0	NA	NA	NA	36	18	166	168	497	81	81	241	2	2	0	0.012	0.012	0
.	19.01.15-22.30.13-1-26040	151	9	9	1	0	1	431	7	7	0	0	NA	NA	NA	46	38	169	174	508	86	89	256	1	5	17	0.006	0.029	0.033
.	19.01.15-22.30.18-1-26045	145	15	15	4	0	4	423	14	14	0	0	NA	NA	NA	37	40	172	172	509	86	85	252	2	34	13	0.012	0.198	0.026
.	19.01.15-22.30.19-1-26046	65	3	3	0	0	0	405	2	2	0	0	NA	NA	NA	21	20	165	166	502	80	80	245	0	0	9	0	0	0.018
.	19.01.15-22.30.24-1-26062	85	3	3	1	0	1	417	2	2	0	0	NA	NA	NA	39	27	170	168	502	84	82	251	3	6	2	0.018	0.036	0.004
.	19.01.15-22.30.31-1-26064	120	11	11	1	0	0	431	10	10	0	0	NA	NA	NA	35	37	173	174	503	91	88	252	6	6	11	0.035	0.034	0.022
.	19.01.15-22.30.32-1-26065	120	8	8	1	0	1	417	7	7	0	0	NA	NA	NA	38	27	165	167	508	80	84	253	6	4	10	0.036	0.024	0.02
.	19.01.15-22.30.33-1-26066	323	36	36	12	0	10	475	32	32	0	0	NA	NA	NA	104	87	180	179	541	92	95	288	19	34	56	0.106	0.19	0.104
.	19.01.15-22.30.36-1-26067	61	2	2	1	0	1	408	1	1	0	0	NA	NA	NA	15	18	167	167	497	83	81	244	0	0	2	0	0	0.004
.	19.01.15-22.30.39-1-26068	62	2	2	1	0	1	399	1	1	0	0	NA	NA	NA	19	16	165	166	498	78	80	241	0	0	1	0	0	0.002
.	19.01.15-22.30.41-1-26069	429	56	56	12	0	10	489	50	50	0	0	NA	NA	NA	108	106	183	178	558	97	94	298	49	31	77	0.268	0.174	0.138
.	19.01.15-22.30.48-1-26070	205	10	10	3	0	3	458	9	9	0	0	NA	NA	NA	57	69	175	177	530	91	90	277	3	5	14	0.017	0.028	0.026
.	19.01.15-22.30.49-1-26071	94	5	5	1	0	1	429	3	3	0	0	NA	NA	NA	34	41	170	174	510	85	86	258	0	0	16	0	0	0.031
.	19.01.15-22.30.49-1-26072	38	1	1	0	0	0	0	0	0	0	0	NA	NA	NA	17	13	168	163	495	0	0	0	0	0	1	0	0	0.002
.	19.01.15-22.30.52-1-26073	61	3	3	0	0	0	408	2	2	0	0	NA	NA	NA	12	20	166	168	499	82	82	244	0	0	9	0	0	0.018
.	19.01.15-22.30.53-1-26077	210	26	26	7	0	6	442	22	22	0	0	NA	NA	NA	54	55	174	181	513	91	92	259	30	18	43	0.172	0.099	0.084
.	19.01.15-22.30.55-1-26081	33	1	1	0	0	0	0	0	0	0	0	NA	NA	NA	10	10	166	164	493	0	0	0	0	0	0	0	0	0
.	19.01.15-22.30.57-1-26083	97	4	4	0	0	0	422	2	2	0	0	NA	NA	NA	33	38	172	168	511	85	84	253	0	4	8	0	0.024	0.016
.	19.01.15-22.30.58-1-26086	157	6	6	2	0	2	428	4	4	0	0	NA	NA	NA	61	43	173	171	512	84	88	256	6	0	17	0.035	0	0.033
.	19.01.15-22.31.05-1-26113	59	2	2	0	0	0	200	1	1	0	0	NA	NA	NA	8	10	166	166	491	34	44	122	0	3	0	0	0.018	0
.	19.01.15-22.31.06-1-26114	446	81	81	22	0	15	502	74	74	0	0	NA	NA	NA	115	117	183	183	564	98	96	308	64	41	100	0.35	0.224	0.177
.	19.01.15-22.31.14-1-26140	266	48	48	8	0	6	457	45	45	0	0	NA	NA	NA	69	74	180	174	533	93	88	276	43	36	57	0.239	0.207	0.107
.	19.01.15-22.31.16-1-26143	38	1	1	1	0	1	0	0	0	0	0	NA	NA	NA	12	10	165	164	494	0	0	0	0	0	2	0	0	0.004
.	19.01.15-22.31.16-1-26144	92	6	6	1	0	1	416	5	5	0	0	NA	NA	NA	20	21	170	167	497	85	85	246	4	12	1	0.024	0.072	0.002
.	19.01.15-22.31.18-1-26146	56	2	2	0	0	0	200	1	1	0	0	NA	NA	NA	20	20	169	167	497	41	41	118	2	0	1	0.012	0	0.002
.	19.01.15-22.31.19-1-26147	149	6	6	2	0	2	430	4	4	0	0	NA	NA	NA	40	40	171	171	511	83	89	258	5	10	4	0.029	0.058	0.008
.	19.01.15-22.31.27-1-26163	322	25	25	5	0	4	481	23	23	0	0	NA	NA	NA	97	94	182	177	548	97	92	292	34	25	20	0.187	0.141	0.036
.	19.01.15-22.31.32-1-26164	121	15	15	2	0	2	413	12	12	0	0	NA	NA	NA	38	31	169	168	507	83	82	248	1	0	24	0.006	0	0.047
.	19.01.15-22.31.34-1-26165	63	2	2	0	0	0	200	1	1	0	0	NA	NA	NA	12	23	168	169	499	37	38	125	3	0	1	0.018	0	0.002
.	19.01.15-22.31.42-1-26170	120	11	11	5	0	4	422	9	9	0	0	NA	NA	NA	37	37	169	175	506	84	88	250	0	0	23	0	0	0.045
.	19.01.15-22.31.46-1-26172	148	7	7	3	0	1	436	5	5	0	0	NA	NA	NA	43	47	174	172	514	90	86	260	17	5	5	0.098	0.029	0.01
.	19.01.15-22.31.49-1-26173	380	56	56	12	0	10	483	53	53	0	0	NA	NA	NA	118	102	178	189	548	90	103	290	26	35	81	0.146	0.185	0.148
.	19.01.15-22.31.58-1-26178	316	41	41	10	0	8	457	38	38	0	0	NA	NA	NA	85	72	170	184	531	84	99	274	40	26	55	0.235	0.141	0.104
.	19.01.15-22.32.06-1-26187	393	71	71	13	0	11	492	67	67	0	0	NA	NA	NA	121	109	180	191	551	96	105	291	56	58	77	0.311	0.304	0.14
.	19.01.15-22.32.11-1-26192	35	1	1	0	0	0	0	0	0	0	0	NA	NA	NA	11	13	164	166	496	0	0	0	0	0	4	0	0	0.008
.	19.01.15-22.32.13-1-26193	348	45	45	7	0	4	469	41	41	0	0	NA	NA	NA	97	80	178	179	536	93	98	278	53	23	38	0.298	0.128	0.071
.	19.01.15-22.32.14-1-26195	35	1	1	0	0	0	0	0	0	0	0	NA	NA	NA	12	15	167	167	494	0	0	0	0	0	0	0	0	0
.	19.01.15-22.32.14-1-26196	128	8	8	2	0	2	427	6	6	0	0	NA	NA	NA	25	36	171	173	505	85	89	253	6	0	10	0.035	0	0.02
.	19.01.15-22.32.16-1-26199	85	6	6	0	0	0	406	5	5	0	0	NA	NA	NA	31	24	167	168	502	82	81	243	7	4	2	0.042	0.024	0.004
.	19.01.15-22.32.30-1-26216	93	6	6	2	0	1	425	5	5	0	0	NA	NA	NA	33	41	173	168	513	89	83	253	0	8	9	0	0.048	0.018
.	19.01.15-22.32.31-1-26217	314	27	27	6	0	6	459	24	24	0	0	NA	NA	NA	68	74	182	177	528	95	91	273	18	5	37	0.099	0.028	0.07
.	19.01.15-22.32.35-1-26218	238	31	31	5	0	5	461	30	30	0	0	NA	NA	NA	69	74	186	175	526	99	92	270	26	16	64	0.14	0.091	0.122
.	19.01.15-22.32.54-1-26222	410	73	73	21	0	18	497	67	67	0	0	NA	NA	NA	115	105	180	183	555	94	102	301	62	46	100	0.344	0.251	0.18
.	19.01.15-22.33.06-1-26236	299	37	37	7	0	5	492	33	33	0	0	NA	NA	NA	97	98	190	183	538	108	99	285	30	14	41	0.158	0.077	0.076
.	19.01.15-22.33.13-1-26240	227	28	28	12	0	10	455	27	27	0	0	NA	NA	NA	69	72	180	177	528	92	92	271	29	24	29	0.161	0.136	0.055
.	19.01.15-22.33.21-1-26245	56	2	2	0	0	0	0	1	1	0	0	NA	NA	NA	11	11	165	166	493	0	0	0	1	0	0	0.006	0	0
.	19.01.15-22.33.25-1-26261	182	11	11	2	0	2	444	10	10	0	0	NA	NA	NA	45	58	173	176	522	88	89	267	8	9	16	0.046	0.051	0.031
.	19.01.15-22.33.27-1-26263	350	44	44	16	0	15	469	42	42	0	0	NA	NA	NA	95	87	177	180	543	92	94	283	28	47	65	0.158	0.261	0.12
.	19.01.15-22.33.36-1-26264	117	9	9	1	0	1	422	8	8	0	0	NA	NA	NA	39	35	166	176	506	81	90	251	7	5	7	0.042	0.028	0.014
.	19.01.15-22.33.42-1-26269	230	12	12	5	0	4	452	9	9	0	0	NA	NA	NA	69	59	177	170	525	92	89	271	24	0	12	0.136	0	0.023
.	19.01.15-22.33.47-1-26270	120	11	11	2	0	0	420	10	10	0	0	NA	NA	NA	40	29	166	172	504	84	85	251	4	16	20	0.024	0.093	0.04
.	19.01.15-22.33.47-1-26271	238	26	26	8	0	7	452	24	24	0	0	NA	NA	NA	66	68	179	177	525	94	91	267	8	35	37	0.045	0.198	0.07
.	19.01.15-22.33.53-1-26275	55	2	2	0	0	0	413	1	1	0	0	NA	NA	NA	19	23	166	167	503	82	83	248	0	4	0	0	0.024	0
.	19.01.15-22.33.55-1-26276	319	71	71	19	0	19	482	68	68	0	0	NA	NA	NA	102	102	185	182	548	99	94	289	69	61	86	0.373	0.335	0.157
.	19.01.15-22.34.04-1-26284	31	1	1	0	0	0	0	0	0	0	0	NA	NA	NA	9	15	165	167	496	0	0	0	0	0	5	0	0	0.01
.	19.01.15-22.34.06-1-26287	96	5	5	3	0	2	418	4	4	0	0	NA	NA	NA	27	32	174	169	502	84	85	249	1	8	3	0.006	0.047	0.006
.	19.01.15-22.34.07-1-26289	63	2	2	0	0	0	410	1	1	0	0	NA	NA	NA	12	17	165	165	500	80	82	248	0	2	1	0	0.012	0.002
.	19.01.15-22.34.08-1-26291	264	16	16	7	0	6	463	15	15	0	0	NA	NA	NA	67	71	170	182	532	87	97	279	3	8	18	0.018	0.044	0.034
.	19.01.15-22.34.15-1-26295	296	46	46	12	0	6	476	44	44	0	0	NA	NA	NA	96	95	184	183	541	97	100	279	32	9	62	0.174	0.049	0.115
.	19.01.15-22.34.18-1-26299	235	24	24	5	0	3	459	22	22	0	0	NA	NA	NA	65	74	178	177	532	92	93	274	7	8	49	0.039	0.045	0.092
.	19.01.15-22.34.20-1-26300	132	7	7	1	0	1	421	3	3	0	0	NA	NA	NA	37	33	168	168	510	84	83	254	9	0	4	0.054	0	0.008
.	19.01.15-22.34.29-1-26316	392	42	42	12	0	11	502	40	40	0	0	NA	NA	NA	101	117	189	184	557	106	99	297	47	23	68	0.249	0.125	0.122
.	19.01.15-22.34.29-1-26317	198	48	48	12	0	12	448	41	41	0	0	NA	NA	NA	54	57	171	176	523	88	91	269	39	45	45	0.228	0.256	0.086
.	19.01.15-22.34.31-1-26318	328	14	14	4	0	4	481	12	12	0	0	NA	NA	NA	90	105	184	180	554	97	91	293	13	16	14	0.071	0.089	0.025
.	19.01.15-22.34.34-1-26319	33	1	1	0	0	0	0	0	0	0	0	NA	NA	NA	13	10	167	165	491	0	0	0	0	0	0	0	0	0
.	19.01.15-22.34.37-1-26320	225	30	30	6	0	6	459	27	27	0	0	NA	NA	NA	60	72	179	176	530	93	90	276	5	12	48	0.028	0.068	0.091
.	19.01.15-22.34.37-1-26321	177	8	8	2	0	2	440	6	6	0	0	NA	NA	NA	61	61	172	175	527	87	89	264	0	5	10	0	0.029	0.019
.	19.01.15-22.34.57-1-26327	33	1	1	0	0	0	0	0	0	0	0	NA	NA	NA	7	13	169	165	492	0	0	0	0	0	0	0	0	0
.	19.01.15-22.35.00-1-26332	197	17	17	3	0	3	452	16	16	0	0	NA	NA	NA	56	58	178	172	521	95	89	268	4	25	20	0.022	0.145	0.038
.	19.01.15-22.35.00-1-26334	181	16	16	5	0	4	434	14	14	0	0	NA	NA	NA	49	52	176	173	516	92	86	256	4	21	16	0.023	0.121	0.031
.	19.01.15-22.35.00-1-26336	245	19	19	5	0	4	461	18	18	0	0	NA	NA	NA	82	73	178	171	537	91	88	282	7	18	34	0.039	0.105	0.063
.	19.01.15-22.35.17-1-26348	120	12	12	5	0	4	411	9	9	0	0	NA	NA	NA	37	27	168	167	505	81	83	247	17	2	7	0.101	0.012	0.014
.	19.01.15-22.35.21-1-26350	260	56	56	15	0	12	464	49	49	0	0	NA	NA	NA	75	78	176	184	531	89	96	279	31	45	63	0.176	0.245	0.119
.	19.01.15-22.35.25-1-26366	73	2	2	0	0	0	410	0	0	0	0	NA	NA	NA	23	20	167	170	496	83	84	243	0	0	3	0	0	0.006
.	19.01.15-22.35.26-1-26367	307	78	78	26	0	23	466	77	77	0	0	NA	NA	NA	96	80	175	180	538	89	94	283	72	52	82	0.411	0.289	0.152
.	19.01.15-22.35.29-1-26368	176	23	23	5	0	5	452	19	19	0	0	NA	NA	NA	52	69	177	179	526	90	93	269	18	9	26	0.102	0.05	0.049
.	19.01.15-22.35.29-1-26369	35	1	1	0	0	0	0	0	0	0	0	NA	NA	NA	7	6	164	163	492	0	0	0	0	0	0	0	0	0
.	19.01.15-22.35.30-1-26370	64	2	2	1	0	1	410	1	1	0	0	NA	NA	NA	30	27	169	168	503	85	79	246	0	3	2	0	0.018	0.004
.	19.01.15-22.35.32-1-26372	175	32	32	9	0	9	435	30	30	0	0	NA	NA	NA	62	57	177	174	519	89	88	258	23	27	26	0.13	0.155	0.05
.	19.01.15-22.35.32-1-26373	236	17	17	2	0	2	453	14	14	0	0	NA	NA	NA	84	69	173	176	533	89	90	274	19	0	27	0.11	0	0.051
.	19.01.15-22.35.36-1-26374	331	70	70	23	0	16	466	65	65	0	0	NA	NA	NA	97	85	186	181	531	97	94	275	82	50	66	0.441	0.276	0.124
.	19.01.15-22.35.38-1-26375	116	11	11	6	0	5	422	9	9	0	0	NA	NA	NA	33	36	167	171	511	82	84	256	8	7	12	0.048	0.041	0.023
.	19.01.15-22.35.41-1-26380	181	7	7	1	0	1	433	5	5	0	0	NA	NA	NA	34	44	169	172	516	84	88	261	3	0	15	0.018	0	0.029
.	19.01.15-22.35.58-1-26386	294	64	64	21	0	15	457	59	59	0	0	NA	NA	NA	79	76	183	177	529	95	90	272	70	50	60	0.383	0.282	0.113
.	19.01.15-22.36.00-1-26389	233	46	46	8	0	7	465	41	41	0	0	NA	NA	NA	69	75	175	185	528	91	102	272	50	22	50	0.286	0.119	0.095
.	19.01.15-22.36.00-1-26390	234	72	72	14	0	13	441	66	66	0	0	NA	NA	NA	57	54	173	177	517	87	90	264	64	45	63	0.37	0.254	0.122
.	19.01.15-22.36.03-1-26394	32	1	1	0	0	0	0	0	0	0	0	NA	NA	NA	10	8	167	165	489	0	0	0	0	0	3	0	0	0.006
.	19.01.15-22.36.06-1-26398	94	7	7	1	0	1	413	5	5	0	0	NA	NA	NA	32	21	167	169	498	83	86	244	10	0	7	0.06	0	0.014
.	19.01.15-22.36.19-1-26406	35	1	1	0	0	0	0	0	0	0	0	NA	NA	NA	10	10	166	164	493	0	0	0	0	0	2	0	0	0.004
.	19.01.15-22.36.23-1-26417	237	35	35	12	0	11	446	31	31	0	0	NA	NA	NA	76	70	178	176	529	92	87	267	11	37	49	0.062	0.21	0.093
.	19.01.15-22.36.25-1-26433	87	5	5	0	0	0	422	4	4	0	0	NA	NA	NA	33	34	171	171	505	86	86	250	0	4	9	0	0.023	0.018
.	19.01.15-22.36.39-1-26434	150	6	6	0	0	0	435	5	5	0	0	NA	NA	NA	53	56	177	175	517	89	87	259	5	0	9	0.028	0	0.017
.	19.01.15-22.36.41-1-26435	263	40	40	10	0	9	483	35	35	0	0	NA	NA	NA	91	96	182	174	553	93	92	298	45	24	41	0.247	0.138	0.074
.	19.01.15-22.36.55-1-26440	499	90	90	24	0	17	515	79	79	0	0	NA	NA	NA	131	130	197	183	563	111	100	304	49	51	144	0.249	0.279	0.256
.	19.01.15-22.36.57-1-26442	327	30	30	3	0	3	474	27	27	0	0	NA	NA	NA	79	85	178	177	543	95	94	285	13	17	43	0.073	0.096	0.079
.	19.01.15-22.37.03-1-26450	182	13	13	3	0	3	444	12	12	0	0	NA	NA	NA	57	53	170	173	523	87	89	268	9	4	21	0.053	0.023	0.04
.	19.01.15-22.37.07-1-26456	436	75	75	15	0	13	499	71	71	0	0	NA	NA	NA	122	113	193	182	551	109	98	292	70	48	96	0.363	0.264	0.174
.	19.01.15-22.37.11-1-26460	90	4	4	0	0	0	422	3	3	0	0	NA	NA	NA	33	35	168	175	505	83	90	249	4	0	7	0.024	0	0.014
.	19.01.15-22.37.28-1-26480	171	7	7	4	0	4	428	5	5	0	0	NA	NA	NA	42	38	168	169	514	82	83	263	0	10	11	0	0.059	0.021
.	19.01.15-22.37.33-1-26481	215	18	18	4	0	4	445	16	16	0	0	NA	NA	NA	54	53	176	174	516	89	90	266	1	21	13	0.006	0.121	0.025
.	19.01.15-22.37.33-1-26482	33	1	1	0	0	0	0	0	0	0	0	NA	NA	NA	15	7	164	166	490	0	0	0	0	0	4	0	0	0.008
.	19.01.15-22.37.36-1-26483	205	18	18	5	0	3	450	16	16	0	0	NA	NA	NA	65	66	172	175	532	89	89	272	7	7	36	0.041	0.04	0.068
.	19.01.15-22.37.43-1-26488	265	20	20	3	0	3	450	15	15	0	0	NA	NA	NA	78	66	179	176	524	95	88	267	16	0	33	0.089	0	0.063
.	19.01.15-22.37.44-1-26489	208	20	20	4	0	4	448	19	19	0	0	NA	NA	NA	59	61	178	183	513	94	97	257	16	2	22	0.09	0.011	0.043
.	19.01.15-22.37.47-1-26490	38	1	1	1	0	1	0	0	0	0	0	NA	NA	NA	17	14	167	165	495	0	0	0	0	0	2	0	0	0.004
.	19.01.15-22.37.49-1-26491	245	18	18	4	0	4	459	17	17	0	0	NA	NA	NA	68	77	180	178	532	95	92	272	23	1	20	0.128	0.006	0.038
.	19.01.15-22.37.50-1-26492	60	3	3	1	0	1	150	2	2	0	0	NA	NA	NA	11	16	166	164	499	32	34	84	2	0	4	0.012	0	0.008
.	19.01.15-22.37.59-1-26498	205	27	27	8	0	8	450	25	25	0	0	NA	NA	NA	71	73	176	172	538	89	87	274	12	23	30	0.068	0.134	0.056
.	19.01.15-22.38.03-1-26504	31	1	1	0	0	0	0	0	0	0	0	NA	NA	NA	5	8	164	163	494	0	0	0	0	0	1	0	0	0.002
.	19.01.15-22.38.06-1-26508	155	14	14	2	0	2	439	12	12	0	0	NA	NA	NA	46	48	178	170	513	91	86	262	6	11	19	0.034	0.065	0.037
.	19.01.15-22.38.08-1-26510	200	15	15	3	0	3	448	10	10	0	0	NA	NA	NA	66	68	174	178	529	87	91	270	3	25	9	0.017	0.14	0.017
.	19.01.15-22.38.15-1-26514	208	57	57	16	0	12	444	55	55	0	0	NA	NA	NA	65	55	170	178	520	88	89	267	80	22	70	0.471	0.124	0.135
.	19.01.15-22.38.16-1-26517	86	4	4	1	0	1	416	3	3	0	0	NA	NA	NA	17	27	172	166	502	86	82	248	4	1	1	0.023	0.006	0.002
.	19.01.15-22.38.20-1-26523	56	2	2	0	0	0	408	1	1	0	0	NA	NA	NA	25	21	166	169	499	82	84	242	1	3	0	0.006	0.018	0
.	19.01.15-22.38.29-1-26540	31	1	1	1	0	1	0	0	0	0	0	NA	NA	NA	7	3	165	163	488	0	0	0	0	3	0	0	0.018	0
.	19.01.15-22.38.30-1-26541	299	18	18	8	0	6	480	15	15	0	0	NA	NA	NA	71	90	180	189	534	98	102	280	14	10	20	0.078	0.053	0.037
.	19.01.15-22.38.32-1-26542	90	4	4	1	0	0	420	3	3	0	0	NA	NA	NA	27	29	168	168	506	85	85	250	7	1	4	0.042	0.006	0.008
.	19.01.15-22.38.33-1-26543	62	3	3	1	0	1	418	2	2	0	0	NA	NA	NA	26	29	168	166	508	82	83	253	2	0	7	0.012	0	0.014
.	19.01.15-22.38.34-1-26544	64	2	2	0	0	0	411	0	0	0	0	NA	NA	NA	22	19	164	166	502	80	81	250	0	0	5	0	0	0.01
.	19.01.15-22.38.40-1-26545	294	56	56	15	0	12	453	49	49	0	0	NA	NA	NA	91	68	179	174	528	95	89	269	23	41	73	0.128	0.236	0.138
.	19.01.15-22.38.44-1-26546	65	2	2	0	0	0	408	1	1	0	0	NA	NA	NA	20	17	166	169	495	81	84	243	4	0	1	0.024	0	0.002
.	19.01.15-22.38.45-1-26547	99	10	10	2	0	1	422	9	9	0	0	NA	NA	NA	26	37	168	168	514	83	81	258	12	3	8	0.071	0.018	0.016
.	19.01.15-22.38.47-1-26548	93	8	8	2	0	2	421	7	7	0	0	NA	NA	NA	25	29	167	170	505	83	85	253	14	0	19	0.084	0	0.038
.	19.01.15-22.38.47-1-26549	551	46	46	11	0	7	528	42	42	0	0	NA	NA	NA	140	146	196	199	564	111	111	306	31	66	53	0.158	0.332	0.094
.	19.01.15-22.38.52-1-26550	501	55	55	20	0	11	518	51	51	0	0	NA	NA	NA	131	136	192	183	574	107	100	311	45	50	82	0.234	0.273	0.143
.	19.01.15-22.38.55-1-26554	92	3	3	0	0	0	420	2	2	0	0	NA	NA	NA	25	29	167	170	505	85	81	254	0	2	6	0	0.012	0.012
.	19.01.15-22.39.01-1-26562	58	2	2	0	0	0	407	1	1	0	0	NA	NA	NA	23	17	168	166	496	83	82	242	3	0	1	0.018	0	0.002
.	19.01.15-22.39.06-1-26567	298	58	58	14	0	11	477	53	53	0	0	NA	NA	NA	77	91	179	181	544	94	96	287	66	36	67	0.369	0.199	0.123
.	19.01.15-22.39.06-1-26568	412	42	42	8	0	7	511	38	38	0	0	NA	NA	NA	134	135	188	188	572	100	98	313	23	30	73	0.122	0.16	0.128
.	19.01.15-22.39.08-1-26572	88	5	5	1	0	1	411	4	4	0	0	NA	NA	NA	36	19	168	167	497	85	84	242	5	2	0	0.03	0.012	0
.	19.01.15-22.39.12-1-26574	270	49	49	11	0	10	452	45	45	0	0	NA	NA	NA	78	69	172	180	530	85	94	273	46	44	53	0.267	0.244	0.1
.	19.01.15-22.39.23-1-26580	117	4	4	1	0	0	425	3	3	0	0	NA	NA	NA	25	39	172	175	505	88	87	250	3	4	1	0.017	0.023	0.002
.	19.01.15-22.39.32-1-26596	58	2	2	0	0	0	0	1	1	0	0	NA	NA	NA	21	15	167	168	493	0	0	0	3	0	0	0.018	0	0
.	19.01.15-22.39.36-1-26597	155	20	20	7	0	5	436	18	18	0	0	NA	NA	NA	38	49	178	173	511	89	91	256	13	19	20	0.073	0.11	0.039
.	19.01.15-22.39.36-1-26598	65	2	2	0	0	0	408	1	1	0	0	NA	NA	NA	16	13	163	164	499	80	80	248	3	4	0	0.018	0.024	0
.	19.01.15-22.39.48-1-26604	90	3	3	2	0	2	425	2	2	0	0	NA	NA	NA	24	35	173	170	505	89	87	249	0	0	8	0	0	0.016
.	19.01.15-22.39.51-1-26605	235	39	39	7	0	6	460	36	36	0	0	NA	NA	NA	74	74	183	176	528	94	91	275	34	29	34	0.186	0.165	0.064
.	19.01.15-22.40.03-1-26620	212	46	46	15	0	13	453	43	43	0	0	NA	NA	NA	68	71	167	180	537	81	94	278	35	37	42	0.21	0.206	0.078
.	19.01.15-22.40.07-1-26624	304	44	44	8	0	7	467	39	39	0	0	NA	NA	NA	85	83	182	182	532	95	97	275	26	36	45	0.143	0.198	0.085
.	19.01.15-22.40.12-1-26627	121	6	6	0	0	0	426	4	4	0	0	NA	NA	NA	37	37	174	169	507	88	86	252	0	0	17	0	0	0.034
.	19.01.15-22.40.20-1-26632	147	5	5	2	0	2	440	4	4	0	0	NA	NA	NA	68	52	174	169	522	89	85	266	2	3	9	0.011	0.018	0.017
.	19.01.15-22.40.24-1-26648	146	9	9	2	0	2	426	8	8	0	0	NA	NA	NA	41	36	175	170	504	92	84	250	2	18	10	0.011	0.106	0.02
.	19.01.15-22.40.26-1-26649	36	1	1	0	0	0	0	0	0	0	0	NA	NA	NA	15	12	166	166	493	0	0	0	0	0	0	0	0	0
.	19.01.15-22.40.28-1-26650	87	9	9	1	0	1	414	7	7	0	0	NA	NA	NA	38	31	167	169	508	82	84	248	4	6	2	0.024	0.036	0.004
.	19.01.15-22.40.28-1-26651	121	13	13	1	0	1	430	12	12	0	0	NA	NA	NA	33	46	167	169	523	83	85	262	4	15	12	0.024	0.089	0.023
.	19.01.15-22.40.36-1-26653	127	22	22	6	0	6	430	20	20	0	0	NA	NA	NA	33	45	177	172	509	89	84	257	16	31	23	0.09	0.18	0.045
.	19.01.15-22.40.36-1-26654	364	66	66	10	0	8	471	57	57	0	0	NA	NA	NA	96	88	183	182	536	95	98	278	41	17	92	0.224	0.093	0.172
.	19.01.15-22.40.44-1-26655	457	53	53	13	0	12	490	46	46	0	0	NA	NA	NA	124	106	179	181	559	96	96	298	59	29	72	0.33	0.16	0.129
.	19.01.15-22.40.49-1-26656	118	8	8	2	0	2	431	6	6	0	0	NA	NA	NA	33	42	171	169	515	87	85	259	5	0	19	0.029	0	0.037
.	19.01.15-22.40.52-1-26660	158	19	19	2	0	1	433	18	18	0	0	NA	NA	NA	54	40	175	168	510	90	85	258	25	13	10	0.143	0.077	0.02
.	19.01.15-22.40.58-1-26662	59	2	2	1	0	1	250	1	1	0	0	NA	NA	NA	13	11	164	168	492	56	51	143	1	0	1	0.006	0	0.002
.	19.01.15-22.41.04-1-26672	194	22	22	5	0	4	443	18	18	0	0	NA	NA	NA	55	54	174	175	518	90	91	262	14	3	43	0.08	0.017	0.083
.	19.01.15-22.41.07-1-26678	181	14	14	0	0	0	417	12	12	0	0	NA	NA	NA	52	30	168	170	505	82	86	249	8	5	13	0.048	0.029	0.026
.	19.01.15-22.41.08-1-26679	62	3	3	0	0	0	51	2	2	0	0	NA	NA	NA	12	18	164	166	501	11	11	29	0	6	1	0	0.036	0.002
.	19.01.15-22.41.13-1-26681	61	2	2	0	0	0	0	1	1	0	0	NA	NA	NA	19	18	167	168	496	0	0	0	2	0	0	0.012	0	0
.	19.01.15-22.41.13-1-26682	379	73	73	18	0	15	498	65	65	0	0	NA	NA	NA	113	121	193	187	554	108	96	294	42	67	92	0.218	0.358	0.166
.	19.01.15-22.41.15-1-26685	65	3	3	0	0	0	409	2	2	0	0	NA	NA	NA	23	23	169	167	500	82	80	247	0	5	4	0	0.03	0.008
.	19.01.15-22.41.18-1-26688	180	16	16	2	0	2	427	15	15	0	0	NA	NA	NA	48	43	174	170	512	88	84	255	37	10	18	0.213	0.059	0.035
.	19.01.15-22.41.28-1-26704	173	17	17	4	0	4	439	16	16	0	0	NA	NA	NA	55	53	175	170	521	88	88	263	15	7	28	0.086	0.041	0.054
.	19.01.15-22.41.29-1-26705	120	8	8	2	0	2	426	7	7	0	0	NA	NA	NA	30	39	165	175	512	81	89	256	0	11	13	0	0.063	0.025
.	19.01.15-22.41.35-1-26706	94	5	5	1	0	1	417	4	4	0	0	NA	NA	NA	21	33	166	167	513	82	83	252	3	0	7	0.018	0	0.014
.	19.01.15-22.41.42-1-26707	404	53	53	18	0	16	500	48	48	0	0	NA	NA	NA	105	114	180	187	560	96	100	304	29	41	77	0.161	0.219	0.138
.	19.01.15-22.41.49-1-26713	65	2	2	2	0	2	404	1	1	0	0	NA	NA	NA	15	14	167	165	495	78	82	244	2	0	0	0.012	0	0
.	19.01.15-22.41.51-1-26714	296	33	33	5	0	4	469	31	31	0	0	NA	NA	NA	99	85	184	181	533	96	96	277	34	24	24	0.185	0.133	0.045
.	19.01.15-22.41.52-1-26715	358	75	75	21	0	20	490	69	69	0	0	NA	NA	NA	100	102	191	183	541	107	99	284	61	59	80	0.319	0.322	0.148
.	19.01.15-22.41.58-1-26719	98	8	8	2	0	1	412	6	6	0	0	NA	NA	NA	38	32	170	172	503	82	84	246	0	8	9	0	0.047	0.018
.	19.01.15-22.42.00-1-26723	334	56	56	19	0	13	489	54	54	0	0	NA	NA	NA	107	105	186	180	552	100	95	294	47	32	85	0.253	0.178	0.154
.	19.01.15-22.42.02-1-26726	62	3	3	1	0	1	409	2	2	0	0	NA	NA	NA	31	27	168	168	504	82	81	246	0	0	10	0	0	0.02
.	19.01.15-22.42.07-1-26732	266	50	50	11	0	11	457	45	45	0	0	NA	NA	NA	75	73	177	181	528	92	97	268	53	30	44	0.299	0.166	0.083
.	19.01.15-22.42.15-1-26738	31	1	1	1	0	1	0	0	0	0	0	NA	NA	NA	8	5	164	164	490	0	0	0	3	0	0	0.018	0	0
.	19.01.15-22.42.16-1-26740	350	86	86	17	0	14	486	82	82	0	0	NA	NA	NA	95	101	186	181	547	99	95	292	49	59	95	0.263	0.326	0.174
.	19.01.15-22.42.17-1-26742	243	17	17	4	0	4	468	15	15	0	0	NA	NA	NA	69	77	179	179	532	96	95	277	4	16	28	0.022	0.089	0.053
.	19.01.15-22.42.45-1-26758	35	1	1	0	0	0	0	0	0	0	0	NA	NA	NA	9	6	164	165	490	0	0	0	0	0	0	0	0	0
.	19.01.15-22.42.49-1-26759	386	59	59	20	0	18	499	53	53	0	0	NA	NA	NA	117	120	186	185	562	103	97	299	47	55	64	0.253	0.297	0.114
.	19.01.15-22.42.50-1-26760	93	6	6	3	0	3	420	3	3	0	0	NA	NA	NA	27	29	169	167	506	85	83	252	6	9	1	0.036	0.054	0.002
.	19.01.15-22.42.50-1-26761	150	8	8	0	0	0	437	6	6	0	0	NA	NA	NA	44	47	175	175	510	91	90	256	3	13	4	0.017	0.074	0.008
.	19.01.15-22.42.56-1-26765	61	2	2	0	0	0	416	1	1	0	0	NA	NA	NA	19	26	165	168	506	79	84	253	8	0	0	0.048	0	0
.	19.01.15-22.43.06-1-26780	148	8	8	2	0	1	444	7	7	0	0	NA	NA	NA	45	53	181	172	513	96	88	260	0	5	12	0	0.029	0.023
.	19.01.15-22.43.09-1-26783	139	15	15	4	0	4	431	13	13	0	0	NA	NA	NA	52	45	174	170	514	91	85	255	4	12	25	0.023	0.071	0.049
.	19.01.15-22.43.12-1-26784	33	1	1	0	0	0	0	0	0	0	0	NA	NA	NA	9	7	165	164	491	0	0	0	0	0	2	0	0	0.004
.	19.01.15-22.43.12-1-26785	206	7	7	1	0	1	445	6	6	0	0	NA	NA	NA	66	58	174	175	522	87	90	268	12	7	3	0.069	0.04	0.006
.	19.01.15-22.43.14-1-26787	88	3	3	0	0	0	407	2	2	0	0	NA	NA	NA	28	20	167	167	499	82	82	243	0	0	6	0	0	0.012
.	19.01.15-22.43.19-1-26791	206	13	13	8	0	7	443	10	10	0	0	NA	NA	NA	61	61	178	173	523	92	85	266	6	19	13	0.034	0.11	0.025
.	19.01.15-22.43.26-1-26808	65	4	4	1	0	1	413	3	3	0	0	NA	NA	NA	27	24	175	169	493	89	83	241	0	2	9	0	0.012	0.018
.	19.01.15-22.43.28-1-26809	204	29	29	7	0	7	443	27	27	0	0	NA	NA	NA	50	54	173	172	522	87	88	268	37	9	32	0.214	0.052	0.061
.	19.01.15-22.43.28-1-26810	439	41	41	13	0	12	526	40	40	0	0	NA	NA	NA	124	141	188	195	571	103	111	312	34	22	39	0.181	0.113	0.068
.	19.01.15-22.43.30-1-26811	376	66	66	11	0	11	473	59	59	0	0	NA	NA	NA	90	83	177	183	536	93	98	282	43	33	94	0.243	0.18	0.175
.	19.01.15-22.43.34-1-26812	34	1	1	1	0	1	0	0	0	0	0	NA	NA	NA	6	14	166	164	497	0	0	0	0	0	1	0	0	0.002
.	19.01.15-22.43.36-1-26813	197	23	23	5	0	5	433	21	21	0	0	NA	NA	NA	57	48	171	171	519	89	85	259	21	18	18	0.123	0.105	0.035
.	19.01.15-22.43.39-1-26814	143	10	10	4	0	2	431	8	8	0	0	NA	NA	NA	59	47	175	175	510	88	91	252	22	2	13	0.126	0.011	0.025
.	19.01.15-22.43.48-1-26819	121	9	9	4	0	3	419	8	8	0	0	NA	NA	NA	36	35	170	169	509	84	82	253	0	15	7	0	0.089	0.014
.	19.01.15-22.44.02-1-26828	238	16	16	2	0	2	454	12	12	0	0	NA	NA	NA	70	67	177	178	525	92	92	270	12	2	24	0.068	0.011	0.046
.	19.01.15-22.44.05-1-26832	294	47	47	17	0	12	456	41	41	0	0	NA	NA	NA	76	69	183	173	526	94	90	272	52	23	52	0.284	0.133	0.099
.	19.01.15-22.44.05-1-26834	241	20	20	6	0	5	444	19	19	0	0	NA	NA	NA	68	51	170	172	522	89	88	267	4	9	44	0.024	0.052	0.084
.	19.01.15-22.44.06-1-26835	35	1	1	1	0	1	0	0	0	0	0	NA	NA	NA	9	8	164	164	493	0	0	0	6	0	0	0.037	0	0
.	19.01.15-22.44.09-1-26840	37	1	1	0	0	0	0	0	0	0	0	NA	NA	NA	7	9	165	164	493	0	0	0	0	0	3	0	0	0.006
.	19.01.15-22.44.10-1-26841	150	12	12	2	0	1	435	10	10	0	0	NA	NA	NA	52	51	174	172	518	88	86	261	10	25	24	0.057	0.145	0.046
.	19.01.15-22.44.23-1-26847	207	25	25	4	0	4	444	22	22	0	0	NA	NA	NA	64	51	170	171	523	85	87	272	10	29	31	0.059	0.17	0.059
.	19.01.15-22.44.30-1-26863	94	4	4	1	0	1	410	2	2	0	0	NA	NA	NA	32	24	167	166	504	83	83	244	7	0	4	0.042	0	0.008
.	19.01.15-22.44.34-1-26864	35	1	1	0	0	0	0	0	0	0	0	NA	NA	NA	8	8	163	166	492	0	0	0	0	0	2	0	0	0.004
.	19.01.15-22.44.36-1-26865	33	1	1	1	0	1	0	0	0	0	0	NA	NA	NA	6	10	164	165	494	0	0	0	0	0	1	0	0	0.002
.	19.01.15-22.44.38-1-26866	98	7	7	1	0	1	427	6	6	0	0	NA	NA	NA	20	34	174	169	504	89	84	254	13	3	1	0.075	0.018	0.002
.	19.01.15-22.44.39-1-26867	327	49	49	17	0	14	482	47	47	0	0	NA	NA	NA	117	102	185	183	547	98	93	291	31	47	68	0.168	0.257	0.124
.	19.01.15-22.44.43-1-26869	122	16	16	3	0	3	416	13	13	0	0	NA	NA	NA	38	32	171	168	506	84	85	247	25	3	17	0.146	0.018	0.034
.	19.01.15-22.44.44-1-26870	122	7	7	1	0	1	421	6	6	0	0	NA	NA	NA	31	31	166	169	509	83	84	254	0	3	16	0	0.018	0.031
.	19.01.15-22.44.45-1-26871	57	2	2	0	0	0	0	1	1	0	0	NA	NA	NA	18	8	167	165	489	0	0	0	4	0	1	0.024	0	0.002
.	19.01.15-22.44.49-1-26872	211	11	11	1	0	1	443	9	9	0	0	NA	NA	NA	52	54	175	169	523	87	87	269	8	1	16	0.046	0.006	0.031
.	19.01.15-22.44.58-1-26877	64	2	2	1	0	1	410	1	1	0	0	NA	NA	NA	17	20	170	167	496	84	83	243	3	0	1	0.018	0	0.002
.	19.01.15-22.45.01-1-26880	58	2	2	0	0	0	0	1	1	0	0	NA	NA	NA	15	13	166	165	495	0	0	0	0	0	5	0	0	0.01
.	19.01.15-22.45.04-1-26887	300	22	22	7	0	7	477	20	20	0	0	NA	NA	NA	86	92	182	180	543	96	96	285	18	19	27	0.099	0.106	0.05
.	19.01.15-22.45.05-1-26890	452	53	53	13	0	9	501	47	47	0	0	NA	NA	NA	147	114	184	182	561	97	98	306	26	27	82	0.141	0.148	0.146
.	19.01.15-22.45.06-1-26892	35	1	1	0	0	0	0	0	0	0	0	NA	NA	NA	8	10	164	165	494	0	0	0	3	0	0	0.018	0	0
.	19.01.15-22.45.06-1-26893	117	4	4	1	0	1	435	3	3	0	0	NA	NA	NA	44	50	174	172	517	86	85	264	0	9	2	0	0.052	0.004
.	19.01.15-22.45.09-1-26897	33	1	1	0	0	0	0	0	0	0	0	NA	NA	NA	7	3	163	163	490	0	0	0	0	0	0	0	0	0
.	19.01.15-22.45.09-1-26898	86	3	3	0	0	0	420	2	2	0	0	NA	NA	NA	23	30	167	170	506	84	84	252	0	2	10	0	0.012	0.02
.	19.01.15-22.45.11-1-26899	322	57	57	14	0	10	474	52	52	0	0	NA	NA	NA	85	98	183	184	544	99	94	281	32	32	88	0.175	0.174	0.162
.	19.01.15-22.45.11-1-26900	160	14	14	7	0	5	435	11	11	0	0	NA	NA	NA	53	48	171	168	522	86	85	264	2	25	15	0.012	0.149	0.029
.	19.01.15-22.45.20-1-26905	33	1	1	0	0	0	0	0	0	0	0	NA	NA	NA	9	2	163	164	488	0	0	0	0	0	0	0	0	0
.	19.01.15-22.45.21-1-26906	89	3	3	0	0	0	414	1	1	0	0	NA	NA	NA	25	30	165	171	507	82	82	250	0	4	3	0	0.023	0.006
.	19.01.15-22.45.22-1-26907	33	1	1	0	0	0	0	0	0	0	0	NA	NA	NA	9	7	166	166	488	0	0	0	0	0	2	0	0	0.004
.	19.01.15-22.45.23-1-26908	141	12	12	4	0	3	433	11	11	0	0	NA	NA	NA	49	46	175	175	509	90	91	252	5	3	21	0.029	0.017	0.041
.	19.01.15-22.45.24-1-26924	116	12	12	2	0	0	419	10	10	0	0	NA	NA	NA	41	27	169	167	504	84	83	252	1	1	21	0.006	0.006	0.042
.	19.01.15-22.45.32-1-26926	380	69	69	20	0	17	486	64	64	0	0	NA	NA	NA	107	101	183	191	540	94	105	287	67	34	99	0.366	0.178	0.183
.	19.01.15-22.45.47-1-26931	231	23	23	7	0	5	456	18	18	0	0	NA	NA	NA	69	70	184	177	522	98	91	267	23	11	18	0.125	0.062	0.034
.	19.01.15-22.45.52-1-26932	115	5	5	2	0	2	421	4	4	0	0	NA	NA	NA	36	32	169	174	502	85	90	246	2	2	8	0.012	0.011	0.016
.	19.01.15-22.45.55-1-26936	491	55	55	18	0	14	540	52	52	0	0	NA	NA	NA	143	159	199	190	583	112	107	321	58	15	93	0.291	0.079	0.16
.	19.01.15-22.45.57-1-26938	211	59	59	13	0	10	462	53	53	0	0	NA	NA	NA	60	73	181	177	528	94	94	274	68	39	59	0.376	0.22	0.112
.	19.01.15-22.46.03-1-26945	33	1	1	0	0	0	0	0	0	0	0	NA	NA	NA	14	15	167	165	496	0	0	0	0	0	0	0	0	0
.	19.01.15-22.46.06-1-26948	35	1	1	0	0	0	0	0	0	0	0	NA	NA	NA	8	10	164	165	494	0	0	0	0	3	0	0	0.018	0
.	19.01.15-22.46.09-1-26953	144	8	8	2	0	2	430	6	6	0	0	NA	NA	NA	42	41	168	169	517	85	84	261	0	9	9	0	0.053	0.017
.	19.01.15-22.46.09-1-26954	120	13	13	3	0	3	421	10	10	0	0	NA	NA	NA	40	23	171	168	497	88	86	247	21	1	13	0.123	0.006	0.026
.	19.01.15-22.46.24-1-26984	96	3	3	0	0	0	425	2	2	0	0	NA	NA	NA	26	40	171	169	513	82	86	257	6	0	2	0.035	0	0.004
.	19.01.15-22.46.28-1-26985	65	2	2	0	0	0	403	0	0	0	0	NA	NA	NA	39	18	169	166	496	84	76	243	0	3	0	0	0.018	0
.	19.01.15-22.46.32-1-26986	90	4	4	3	0	3	419	3	3	0	0	NA	NA	NA	31	33	169	166	511	83	82	254	0	3	7	0	0.018	0.014
.	19.01.15-22.46.33-1-26987	29	1	1	0	0	0	0	0	0	0	0	NA	NA	NA	7	6	164	163	492	0	0	0	0	0	0	0	0	0
.	19.01.15-22.46.35-1-26988	64	2	2	1	0	1	414	1	1	0	0	NA	NA	NA	14	27	165	171	504	81	86	247	5	0	2	0.03	0	0.004
.	19.01.15-22.46.38-1-26989	170	17	17	5	0	5	420	13	13	0	0	NA	NA	NA	61	40	173	166	514	84	84	252	9	10	20	0.052	0.06	0.039
.	19.01.15-22.46.42-1-26990	209	19	19	3	0	3	451	16	16	0	0	NA	NA	NA	70	65	171	172	535	85	89	277	27	6	16	0.158	0.035	0.03
.	19.01.15-22.46.42-1-26991	118	9	9	1	0	1	429	8	8	0	0	NA	NA	NA	43	46	174	174	511	89	84	256	2	5	15	0.011	0.029	0.029
.	19.01.15-22.46.47-1-26993	113	5	5	2	0	2	426	4	4	0	0	NA	NA	NA	31	36	168	173	508	82	89	255	6	4	0	0.036	0.023	0
.	19.01.15-22.46.50-1-26994	65	2	2	0	0	0	405	1	1	0	0	NA	NA	NA	19	16	167	165	497	81	82	242	3	0	2	0.018	0	0.004
.	19.01.15-22.47.01-1-27002	212	63	63	16	0	10	461	57	57	0	0	NA	NA	NA	71	77	172	183	535	88	95	278	35	58	62	0.203	0.317	0.116
.	19.01.15-22.47.02-1-27003	92	11	11	2	0	1	418	9	9	0	0	NA	NA	NA	34	29	168	168	506	83	83	252	8	6	13	0.048	0.036	0.026
.	19.01.15-22.47.02-1-27004	31	1	1	1	0	1	0	0	0	0	0	NA	NA	NA	4	10	163	165	495	0	0	0	0	0	0	0	0	0
.	19.01.15-22.47.02-1-27006	33	1	1	0	0	0	0	0	0	0	0	NA	NA	NA	10	7	164	165	491	0	0	0	1	0	0	0.006	0	0
.	19.01.15-22.47.02-1-27008	212	19	19	3	0	3	446	16	16	0	0	NA	NA	NA	68	59	173	175	524	90	90	266	9	19	19	0.052	0.109	0.036
.	19.01.15-22.47.04-1-27010	90	7	7	0	0	0	410	5	5	0	0	NA	NA	NA	28	19	168	168	496	83	83	244	0	7	1	0	0.042	0.002
.	19.01.15-22.47.04-1-27012	90	4	4	0	0	0	421	3	3	0	0	NA	NA	NA	42	41	174	171	509	83	86	252	0	2	9	0	0.012	0.018
.	19.01.15-22.47.15-1-27023	147	10	10	2	0	1	436	9	9	0	0	NA	NA	NA	41	47	174	173	513	89	86	261	0	12	10	0	0.069	0.019
.	19.01.15-22.47.23-1-27026	65	2	2	1	0	1	398	1	1	0	0	NA	NA	NA	20	19	167	166	499	78	81	239	10	0	0	0.06	0	0
.	19.01.15-22.47.24-1-27042	121	7	7	3	0	3	428	4	4	0	0	NA	NA	NA	40	43	173	171	512	87	88	253	6	7	7	0.035	0.041	0.014
.	19.01.15-22.47.25-1-27043	55	3	3	0	0	0	49	2	2	0	0	NA	NA	NA	15	11	164	165	495	11	9	29	0	0	5	0	0	0.01
.	19.01.15-22.47.26-1-27044	39	1	1	1	0	1	0	0	0	0	0	NA	NA	NA	11	14	166	165	496	0	0	0	0	0	0	0	0	0
.	19.01.15-22.47.30-1-27045	33	1	1	0	0	0	0	0	0	0	0	NA	NA	NA	8	12	168	164	493	0	0	0	0	0	2	0	0	0.004
.	19.01.15-22.47.31-1-27046	172	13	13	3	0	3	429	10	10	0	0	NA	NA	NA	49	48	175	170	516	87	83	259	10	11	11	0.057	0.065	0.021
.	19.01.15-22.47.32-1-27047	35	1	1	0	0	0	0	0	0	0	0	NA	NA	NA	9	17	163	164	503	0	0	0	1	0	0	0.006	0	0
.	19.01.15-22.47.32-1-27048	64	3	3	0	0	0	411	2	2	0	0	NA	NA	NA	22	17	166	168	496	84	82	245	0	1	5	0	0.006	0.01
.	19.01.15-22.47.34-1-27049	35	1	1	0	0	0	0	0	0	0	0	NA	NA	NA	12	14	165	168	494	0	0	0	0	0	1	0	0	0.002
.	19.01.15-22.47.35-1-27050	144	8	8	1	0	1	425	7	7	0	0	NA	NA	NA	46	43	175	169	512	87	84	254	0	2	14	0	0.012	0.027
.	19.01.15-22.47.38-1-27051	63	2	2	0	0	0	414	1	1	0	0	NA	NA	NA	31	27	171	169	500	85	83	246	0	0	3	0	0	0.006
.	19.01.15-22.47.39-1-27052	61	3	3	1	0	0	409	2	2	0	0	NA	NA	NA	22	28	168	170	503	83	81	245	0	0	7	0	0	0.014
.	19.01.15-22.47.42-1-27053	36	1	1	0	0	0	0	0	0	0	0	NA	NA	NA	11	14	167	165	495	0	0	0	0	0	1	0	0	0.002
.	19.01.15-22.47.42-1-27054	34	1	1	0	0	0	0	0	0	0	0	NA	NA	NA	10	8	163	167	491	0	0	0	0	0	1	0	0	0.002
.	19.01.15-22.47.45-1-27055	60	2	2	0	0	0	406	1	1	0	0	NA	NA	NA	21	16	167	167	495	84	79	243	4	0	2	0.024	0	0.004
.	19.01.15-22.47.50-1-27060	30	1	1	0	0	0	0	0	0	0	0	NA	NA	NA	9	11	166	164	494	0	0	0	0	0	0	0	0	0
.	19.01.15-22.47.50-1-27061	35	1	1	1	0	1	0	0	0	0	0	NA	NA	NA	10	10	163	166	494	0	0	0	6	0	0	0.037	0	0
.	19.01.15-22.47.50-1-27062	254	30	30	9	0	7	456	27	27	0	0	NA	NA	NA	77	67	179	176	525	94	91	271	34	32	51	0.19	0.182	0.097
.	19.01.15-22.47.51-1-27063	37	1	1	1	0	1	0	0	0	0	0	NA	NA	NA	13	9	163	163	496	0	0	0	0	0	1	0	0	0.002
.	19.01.15-22.47.52-1-27064	119	4	4	1	0	1	421	3	3	0	0	NA	NA	NA	41	37	169	172	509	84	85	252	3	0	5	0.018	0	0.01
.	19.01.15-22.47.52-1-27065	239	33	33	4	0	4	455	30	30	0	0	NA	NA	NA	78	81	174	174	546	84	87	284	19	25	29	0.109	0.144	0.053
.	19.01.15-22.47.53-1-27069	184	9	9	5	0	4	455	8	8	0	0	NA	NA	NA	67	69	176	178	528	91	91	273	17	10	6	0.097	0.056	0.011
.	19.01.15-22.47.54-1-27070	90	9	9	0	0	0	420	7	7	0	0	NA	NA	NA	27	29	170	170	502	86	85	249	1	6	9	0.006	0.035	0.018
.	19.01.15-22.47.56-1-27071	31	1	1	0	0	0	0	0	0	0	0	NA	NA	NA	10	8	167	165	489	0	0	0	0	0	2	0	0	0.004
.	19.01.15-22.47.58-1-27073	119	4	4	0	0	0	416	2	2	0	0	NA	NA	NA	30	29	169	171	502	82	86	248	0	0	9	0	0	0.018
.	19.01.15-22.47.59-1-27075	126	7	7	4	0	3	423	6	6	0	0	NA	NA	NA	32	30	170	165	508	86	83	254	1	0	11	0.006	0	0.022
.	19.01.15-22.48.06-1-27084	87	4	4	1	0	1	413	3	3	0	0	NA	NA	NA	23	30	168	172	503	82	83	248	0	2	4	0	0.012	0.008
.	19.01.15-22.48.11-1-27088	290	37	37	6	0	5	479	34	34	0	0	NA	NA	NA	71	97	186	186	538	100	95	284	28	32	29	0.151	0.172	0.054
.	19.01.15-22.48.14-1-27089	65	3	3	0	0	0	405	2	2	0	0	NA	NA	NA	20	17	167	163	500	80	79	246	3	0	0	0.018	0	0
.	19.01.15-22.48.15-1-27092	181	13	13	5	0	5	444	10	10	0	0	NA	NA	NA	51	60	176	183	514	89	96	259	16	6	12	0.091	0.033	0.023
.	19.01.15-22.48.15-1-27093	64	2	2	1	0	1	417	1	1	0	0	NA	NA	NA	28	28	167	169	505	84	83	250	1	0	4	0.006	0	0.008
.	19.01.15-22.48.20-1-27100	308	39	39	17	0	11	469	37	37	0	0	NA	NA	NA	75	81	176	181	537	92	99	278	38	28	47	0.216	0.155	0.088
.	19.01.15-22.48.25-1-27116	33	1	1	1	0	1	0	0	0	0	0	NA	NA	NA	9	10	164	164	495	0	0	0	2	0	0	0.012	0	0
.	19.01.15-22.48.27-1-27118	89	3	3	2	0	2	409	1	1	0	0	NA	NA	NA	32	27	168	169	503	79	84	246	9	2	3	0.054	0.012	0.006
.	19.01.15-22.48.36-1-27119	203	20	20	9	0	9	438	18	18	0	0	NA	NA	NA	47	49	170	174	518	87	87	264	18	21	29	0.106	0.121	0.056
.	19.01.15-22.48.42-1-27120	213	45	45	7	0	5	453	42	42	0	0	NA	NA	NA	61	63	184	174	518	98	90	265	31	30	51	0.168	0.172	0.098
.	19.01.15-22.48.43-1-27121	33	1	1	0	0	0	0	0	0	0	0	NA	NA	NA	10	12	163	166	496	0	0	0	1	0	0	0.006	0	0
.	19.01.15-22.48.45-1-27122	61	2	2	1	0	1	300	1	1	0	0	NA	NA	NA	17	19	168	168	496	60	59	181	0	1	3	0	0.006	0.006
.	19.01.15-22.48.46-1-27123	94	4	4	0	0	0	422	3	3	0	0	NA	NA	NA	27	34	171	170	506	86	82	254	14	0	5	0.082	0	0.01
.	19.01.15-22.48.46-1-27124	34	1	1	0	0	0	0	0	0	0	0	NA	NA	NA	10	6	163	166	490	0	0	0	0	0	2	0	0	0.004
.	19.01.15-22.48.49-1-27125	151	14	14	3	0	3	442	12	12	0	0	NA	NA	NA	50	56	175	173	521	91	87	264	5	9	19	0.029	0.052	0.036
.	19.01.15-22.48.51-1-27126	61	5	5	1	0	1	414	4	4	0	0	NA	NA	NA	20	16	164	165	500	81	83	250	0	0	8	0	0	0.016
.	19.01.15-22.48.55-1-27130	92	6	6	2	0	2	428	5	5	0	0	NA	NA	NA	24	37	167	173	510	83	87	258	13	2	0	0.078	0.012	0
.	19.01.15-22.49.03-1-27137	130	24	24	5	0	5	428	21	21	0	0	NA	NA	NA	41	35	169	169	510	86	84	258	3	21	17	0.018	0.124	0.033
.	19.01.15-22.49.04-1-27139	60	2	2	2	0	2	253	1	1	0	0	NA	NA	NA	20	16	164	166	499	47	55	151	0	0	1	0	0	0.002
.	19.01.15-22.49.05-1-27144	296	55	55	15	0	9	474	51	51	0	0	NA	NA	NA	81	91	176	188	540	89	103	282	56	12	82	0.318	0.064	0.152
.	19.01.15-22.49.10-1-27149	33	1	1	0	0	0	0	0	0	0	0	NA	NA	NA	9	4	163	163	491	0	0	0	2	0	0	0.012	0	0
.	19.01.15-22.49.13-1-27150	212	15	15	5	0	5	447	13	13	0	0	NA	NA	NA	72	58	171	179	521	85	94	268	1	13	26	0.006	0.073	0.05
.	19.01.15-22.49.15-1-27152	408	89	89	22	0	19	511	84	84	0	0	NA	NA	NA	109	124	182	189	566	98	103	310	81	65	104	0.445	0.344	0.184
.	19.01.15-22.49.16-1-27156	275	30	30	6	0	4	479	28	28	0	0	NA	NA	NA	82	100	182	175	556	95	91	293	33	17	35	0.181	0.097	0.063
.	19.01.15-22.49.17-1-27158	324	21	21	8	0	6	473	18	18	0	0	NA	NA	NA	96	92	185	183	537	98	99	276	23	26	12	0.124	0.142	0.022
.	19.01.15-22.49.19-1-27159	59	2	2	0	0	0	50	1	1	0	0	NA	NA	NA	23	18	165	168	498	11	12	27	0	0	5	0	0	0.01
.	19.01.15-22.49.26-1-27175	65	2	2	2	0	2	409	1	1	0	0	NA	NA	NA	25	22	168	168	499	82	83	244	0	8	0	0	0.048	0
.	19.01.15-22.49.40-1-27176	171	13	13	5	0	4	439	11	11	0	0	NA	NA	NA	68	51	174	176	514	88	89	262	21	7	27	0.121	0.04	0.053
.	19.01.15-22.49.42-1-27178	31	1	1	0	0	0	0	0	0	0	0	NA	NA	NA	7	6	164	164	491	0	0	0	0	0	1	0	0	0.002
.	19.01.15-22.49.44-1-27179	204	16	16	3	0	3	433	14	14	0	0	NA	NA	NA	59	46	172	175	512	87	90	256	14	16	10	0.081	0.091	0.02
.	19.01.15-22.49.45-1-27180	65	3	3	1	0	1	412	2	2	0	0	NA	NA	NA	27	26	169	170	500	82	85	245	2	0	5	0.012	0	0.01
.	19.01.15-22.49.47-1-27181	122	10	10	4	0	4	429	8	8	0	0	NA	NA	NA	44	47	171	177	512	86	90	253	9	2	12	0.053	0.011	0.023
.	19.01.15-22.49.58-1-27190	498	88	88	26	0	21	510	83	83	0	0	NA	NA	NA	139	135	190	191	567	104	102	304	64	83	89	0.337	0.435	0.157
.	19.01.15-22.49.59-1-27192	35	1	1	0	0	0	0	0	0	0	0	NA	NA	NA	10	9	164	163	495	0	0	0	0	0	1	0	0	0.002
.	19.01.15-22.50.02-1-27200	177	21	21	7	0	4	449	18	18	0	0	NA	NA	NA	63	64	188	173	516	103	88	258	26	14	31	0.138	0.081	0.06
.	19.01.15-22.50.06-1-27205	33	1	1	0	0	0	0	0	0	0	0	NA	NA	NA	11	12	164	166	495	0	0	0	0	0	2	0	0	0.004
.	19.01.15-22.50.09-1-27209	146	9	9	3	0	2	431	7	7	0	0	NA	NA	NA	37	42	174	174	507	89	89	253	2	19	8	0.011	0.109	0.016
.	19.01.15-22.50.09-1-27210	58	3	3	0	0	0	0	2	2	0	0	NA	NA	NA	18	14	167	165	495	0	0	0	3	0	0	0.018	0	0
.	19.01.15-22.50.09-1-27211	240	13	13	1	0	0	452	11	11	0	0	NA	NA	NA	84	67	177	178	525	90	92	270	11	7	8	0.062	0.039	0.015
.	19.01.15-22.50.09-1-27212	61	2	2	1	0	1	409	1	1	0	0	NA	NA	NA	23	22	167	170	498	80	85	244	0	4	4	0	0.024	0.008
.	19.01.15-22.50.14-1-27214	184	14	14	4	0	3	443	12	12	0	0	NA	NA	NA	57	59	175	174	523	89	89	265	8	8	13	0.046	0.046	0.025
.	19.01.15-22.50.21-1-27218	120	4	4	1	0	1	423	3	3	0	0	NA	NA	NA	20	33	171	169	506	85	85	253	0	0	9	0	0	0.018
.	19.01.15-22.50.23-1-27219	37	1	1	0	0	0	0	0	0	0	0	NA	NA	NA	16	18	166	168	497	0	0	0	5	0	0	0.03	0	0
.	19.01.15-22.50.27-1-27235	447	64	64	6	0	6	517	62	62	0	0	NA	NA	NA	137	144	196	198	563	108	108	301	42	32	79	0.214	0.162	0.14
.	19.01.15-22.50.27-1-27236	265	19	19	3	0	3	454	16	16	0	0	NA	NA	NA	72	74	180	179	528	93	93	268	17	13	21	0.094	0.073	0.04
.	19.01.15-22.50.33-1-27238	30	1	1	0	0	0	0	0	0	0	0	NA	NA	NA	9	4	164	163	490	0	0	0	0	0	1	0	0	0.002
.	19.01.15-22.50.35-1-27239	120	5	5	0	0	0	415	3	3	0	0	NA	NA	NA	39	31	169	171	504	80	84	251	12	1	2	0.071	0.006	0.004
.	19.01.15-22.50.36-1-27240	266	35	35	6	0	4	460	33	33	0	0	NA	NA	NA	61	71	174	176	534	90	91	279	29	34	32	0.167	0.193	0.06
.	19.01.15-22.50.37-1-27241	155	5	5	3	0	3	444	4	4	0	0	NA	NA	NA	54	58	175	173	523	91	89	264	14	0	7	0.08	0	0.013
.	19.01.15-22.50.38-1-27242	185	22	22	2	0	2	433	18	18	0	0	NA	NA	NA	55	48	171	175	515	85	88	260	15	12	13	0.088	0.069	0.025
.	19.01.15-22.50.49-1-27243	467	58	58	17	0	14	496	51	51	0	0	NA	NA	NA	120	110	191	178	554	106	95	295	67	43	59	0.351	0.242	0.106
.	19.01.15-22.50.55-1-27247	94	5	5	1	0	0	409	4	4	0	0	NA	NA	NA	30	18	167	165	499	82	81	246	0	0	9	0	0	0.018
.	19.01.15-22.51.03-1-27255	30	1	1	0	0	0	0	0	0	0	0	NA	NA	NA	11	8	167	165	489	0	0	0	0	0	0	0	0	0
.	19.01.15-22.51.05-1-27258	405	71	71	22	0	19	498	61	61	0	0	NA	NA	NA	114	117	178	188	564	91	102	305	57	61	106	0.32	0.324	0.188
.	19.01.15-22.51.08-1-27265	59	4	4	1	0	1	410	3	3	0	0	NA	NA	NA	26	22	167	169	499	82	82	246	4	0	12	0.024	0	0.024
.	19.01.15-22.51.09-1-27267	207	34	34	7	0	6	448	30	30	0	0	NA	NA	NA	63	65	175	177	526	91	91	266	23	26	38	0.131	0.147	0.072
.	19.01.15-22.51.11-1-27268	270	69	69	18	0	14	450	61	61	0	0	NA	NA	NA	76	64	175	177	525	87	93	270	37	44	76	0.211	0.249	0.145
.	19.01.15-22.51.21-1-27273	35	1	1	1	0	1	0	0	0	0	0	NA	NA	NA	8	15	167	165	496	0	0	0	0	0	0	0	0	0
.	19.01.15-22.51.22-1-27274	31	1	1	0	0	0	0	0	0	0	0	NA	NA	NA	5	10	164	165	494	0	0	0	0	0	0	0	0	0
.	19.01.15-22.51.23-1-27275	415	55	55	20	0	18	496	53	53	0	0	NA	NA	NA	111	113	187	190	549	100	105	291	79	28	60	0.422	0.147	0.109
.	19.01.15-22.51.29-1-27291	526	58	58	12	0	9	524	54	54	0	0	NA	NA	NA	164	158	193	188	590	106	99	319	40	40	86	0.207	0.213	0.146
.	19.01.15-22.51.50-1-27297	85	7	7	0	0	0	421	6	6	0	0	NA	NA	NA	35	33	171	171	504	84	84	253	7	4	6	0.041	0.023	0.012
.	19.01.15-22.51.54-1-27301	37	1	1	0	0	0	0	0	0	0	0	NA	NA	NA	10	10	165	165	493	0	0	0	0	0	1	0	0	0.002
.	19.01.15-22.51.57-1-27302	181	16	16	4	0	3	430	13	13	0	0	NA	NA	NA	50	49	168	175	519	80	88	262	22	18	6	0.131	0.103	0.012
.	19.01.15-22.51.59-1-27305	59	2	2	1	0	1	400	1	1	0	0	NA	NA	NA	11	21	167	166	501	78	80	242	1	0	3	0.006	0	0.006
.	19.01.15-22.52.06-1-27314	121	6	6	1	0	1	428	5	5	0	0	NA	NA	NA	42	35	169	167	512	86	85	257	7	0	7	0.041	0	0.014
.	19.01.15-22.52.11-1-27318	496	85	85	19	0	15	514	77	77	0	0	NA	NA	NA	146	129	193	185	564	109	101	304	77	43	95	0.399	0.232	0.168
.	19.01.15-22.52.13-1-27319	296	14	14	5	0	5	473	9	9	0	0	NA	NA	NA	86	95	176	189	543	90	102	281	15	12	11	0.085	0.063	0.02
.	19.01.15-22.52.21-1-27324	121	6	6	3	0	2	425	5	5	0	0	NA	NA	NA	43	35	170	169	509	86	84	255	14	9	6	0.082	0.053	0.012
.	19.01.15-22.52.30-1-27340	151	10	10	0	0	0	426	9	9	0	0	NA	NA	NA	46	38	172	171	508	89	86	251	6	4	14	0.035	0.023	0.028
.	19.01.15-22.52.43-1-27341	207	12	12	3	0	3	446	10	10	0	0	NA	NA	NA	60	61	176	176	522	88	92	266	20	2	23	0.114	0.011	0.044
.	19.01.15-22.52.43-1-27342	295	39	39	11	0	10	460	36	36	0	0	NA	NA	NA	86	75	180	173	535	97	85	278	14	27	68	0.078	0.156	0.127
.	19.01.15-22.52.46-1-27343	65	2	2	1	0	1	413	1	1	0	0	NA	NA	NA	33	31	169	169	506	83	84	246	0	0	2	0	0	0.004
.	19.01.15-22.52.48-1-27344	120	9	9	5	0	5	422	8	8	0	0	NA	NA	NA	47	34	167	168	512	84	83	255	1	5	10	0.006	0.03	0.02
.	19.01.15-22.52.54-1-27348	93	4	4	4	0	3	416	3	3	0	0	NA	NA	NA	37	33	169	170	507	82	82	252	8	1	2	0.047	0.006	0.004
.	19.01.15-22.52.57-1-27349	89	4	4	0	0	0	412	3	3	0	0	NA	NA	NA	24	20	166	167	500	81	83	248	3	3	7	0.018	0.018	0.014
.	19.01.15-22.53.00-1-27353	112	5	5	0	0	0	415	4	4	0	0	NA	NA	NA	33	26	167	168	504	82	82	251	0	12	2	0	0.071	0.004
.	19.01.15-22.53.01-1-27356	240	27	27	5	0	3	442	25	25	0	0	NA	NA	NA	62	55	170	172	526	87	86	269	38	22	39	0.224	0.128	0.074
.	19.01.15-22.53.07-1-27363	33	1	1	1	0	1	0	0	0	0	0	NA	NA	NA	6	11	166	164	494	0	0	0	0	0	1	0	0	0.002
.	19.01.15-22.53.08-1-27365	36	1	1	0	0	0	0	0	0	0	0	NA	NA	NA	12	12	164	166	495	0	0	0	0	0	0	0	0	0
.	19.01.15-22.53.10-1-27370	112	8	8	1	0	1	428	7	7	0	0	NA	NA	NA	40	43	170	173	513	85	88	255	3	3	15	0.018	0.017	0.029
.	19.01.15-22.53.11-1-27371	120	6	6	1	0	1	428	4	4	0	0	NA	NA	NA	45	45	172	176	510	83	88	257	5	1	10	0.029	0.006	0.02
.	19.01.15-22.53.12-1-27372	495	52	52	9	0	5	531	46	46	0	0	NA	NA	NA	132	151	196	190	578	110	108	313	44	43	71	0.224	0.226	0.123
.	19.01.15-22.53.14-1-27373	114	4	4	0	0	0	424	3	3	0	0	NA	NA	NA	40	39	169	169	514	85	85	254	0	6	3	0	0.036	0.006
.	19.01.15-22.53.18-1-27378	309	23	23	7	0	6	469	19	19	0	0	NA	NA	NA	102	83	189	180	527	99	95	275	35	4	21	0.185	0.022	0.04
.	19.01.15-22.53.27-1-27395	92	9	9	3	0	3	427	5	5	0	0	NA	NA	NA	25	38	171	174	506	87	89	251	10	0	11	0.058	0	0.022
.	19.01.15-22.53.28-1-27396	178	14	14	1	0	1	441	12	12	0	0	NA	NA	NA	53	56	170	171	528	86	87	268	19	11	5	0.112	0.064	0.009
.	19.01.15-22.53.29-1-27397	90	3	3	2	0	2	413	1	1	0	0	NA	NA	NA	31	27	173	170	497	86	83	244	6	0	8	0.035	0	0.016
.	19.01.15-22.53.41-1-27398	354	84	84	18	0	16	475	78	78	0	0	NA	NA	NA	99	81	177	175	542	92	91	292	79	48	109	0.446	0.274	0.201
.	19.01.15-22.53.43-1-27399	169	12	12	2	0	2	435	11	11	0	0	NA	NA	NA	50	48	177	173	511	91	88	256	16	8	7	0.09	0.046	0.014
.	19.01.15-22.53.44-1-27400	121	11	11	3	0	3	422	10	10	0	0	NA	NA	NA	48	38	174	171	506	87	86	249	3	8	28	0.017	0.047	0.055
.	19.01.15-22.53.44-1-27401	229	13	13	2	0	2	476	12	12	0	0	NA	NA	NA	78	87	177	184	539	95	96	285	11	3	12	0.062	0.016	0.022
.	19.01.15-22.53.52-1-27406	215	42	42	15	0	12	438	39	39	0	0	NA	NA	NA	62	55	177	172	519	92	85	261	33	15	51	0.186	0.087	0.098
.	19.01.15-22.53.53-1-27410	238	36	36	8	0	8	471	26	26	0	0	NA	NA	NA	84	85	177	175	546	92	93	286	41	32	39	0.232	0.183	0.071
.	19.01.15-22.54.04-1-27418	65	4	4	3	0	2	413	2	2	0	0	NA	NA	NA	29	30	170	167	506	83	85	245	0	0	9	0	0	0.018
.	19.01.15-22.54.05-1-27420	151	7	7	0	0	0	437	6	6	0	0	NA	NA	NA	60	52	169	173	523	84	89	264	17	3	4	0.101	0.017	0.008
.	19.01.15-22.54.08-1-27424	301	33	33	13	0	12	456	30	30	0	0	NA	NA	NA	92	66	176	176	527	92	91	273	22	18	47	0.125	0.102	0.089
.	19.01.15-22.54.09-1-27426	64	2	2	0	0	0	301	1	1	0	0	NA	NA	NA	11	23	168	167	501	62	61	178	3	0	0	0.018	0	0
.	19.01.15-22.54.18-1-27432	205	16	16	4	0	4	450	15	15	0	0	NA	NA	NA	77	67	174	179	527	90	91	269	8	7	30	0.046	0.039	0.057
.	19.01.15-22.54.20-1-27433	61	3	3	1	0	1	413	2	2	0	0	NA	NA	NA	27	28	169	171	501	83	85	245	0	2	1	0	0.012	0.002
.	19.01.15-22.54.25-1-27449	261	23	23	9	0	9	449	22	22	0	0	NA	NA	NA	80	61	169	179	526	85	97	267	21	8	45	0.124	0.045	0.086
.	19.01.15-22.54.29-1-27450	171	7	7	1	0	0	437	5	5	0	0	NA	NA	NA	70	49	169	171	522	85	84	268	0	9	10	0	0.053	0.019
.	19.01.15-22.54.33-1-27451	33	1	1	0	0	0	0	0	0	0	0	NA	NA	NA	7	12	167	166	492	0	0	0	2	0	0	0.012	0	0
.	19.01.15-22.54.36-1-27452	232	28	28	6	0	6	451	25	25	0	0	NA	NA	NA	70	69	172	183	527	88	99	264	13	14	44	0.076	0.077	0.083
.	19.01.15-22.54.43-1-27454	293	37	37	5	0	4	463	32	32	0	0	NA	NA	NA	79	78	183	174	534	95	89	279	44	48	25	0.24	0.276	0.047
.	19.01.15-22.54.44-1-27455	207	12	12	3	0	3	442	11	11	0	0	NA	NA	NA	77	60	176	174	523	90	87	265	0	0	41	0	0	0.078
.	19.01.15-22.54.48-1-27456	173	6	6	1	0	1	449	5	5	0	0	NA	NA	NA	69	69	178	183	521	90	96	263	2	3	9	0.011	0.016	0.017
.	19.01.15-22.54.48-1-27457	120	12	12	2	0	1	423	11	11	0	0	NA	NA	NA	40	44	170	169	518	87	81	255	1	14	13	0.006	0.083	0.025
.	19.01.15-22.54.51-1-27458	235	38	38	12	0	10	454	37	37	0	0	NA	NA	NA	61	74	180	180	527	92	94	268	40	26	29	0.222	0.144	0.055
.	19.01.15-22.55.06-1-27472	125	5	5	1	0	1	420	4	4	0	0	NA	NA	NA	41	40	173	171	509	87	83	250	0	3	10	0	0.018	0.02
.	19.01.15-22.55.07-1-27474	90	9	9	1	0	1	418	8	8	0	0	NA	NA	NA	42	35	169	169	510	84	82	252	0	10	7	0	0.059	0.014
.	19.01.15-22.55.13-1-27480	34	1	1	1	0	1	0	0	0	0	0	NA	NA	NA	14	11	163	168	493	0	0	0	0	0	0	0	0	0
.	19.01.15-22.55.13-1-27481	125	12	12	1	0	1	419	9	9	0	0	NA	NA	NA	34	35	173	169	506	84	83	252	11	6	8	0.064	0.036	0.016
.	19.01.15-22.55.14-1-27483	305	40	40	7	0	7	469	37	37	0	0	NA	NA	NA	89	87	185	186	529	100	100	269	19	34	51	0.103	0.183	0.096
.	19.01.15-22.55.14-1-27484	182	13	13	3	0	3	449	11	11	0	0	NA	NA	NA	60	59	177	177	518	93	93	263	0	13	19	0	0.073	0.037
.	19.01.15-22.55.16-1-27486	35	1	1	1	0	1	0	0	0	0	0	NA	NA	NA	13	11	165	166	493	0	0	0	0	0	0	0	0	0
.	19.01.15-22.55.19-1-27489	56	2	2	0	0	0	200	1	1	0	0	NA	NA	NA	23	23	165	169	502	38	39	123	0	0	2	0	0	0.004
.	19.01.15-22.55.23-1-27490	205	17	17	5	0	4	458	15	15	0	0	NA	NA	NA	65	81	171	176	547	87	91	280	8	13	25	0.047	0.074	0.046
.	19.01.15-22.55.24-1-27491	60	2	2	0	0	0	411	1	1	0	0	NA	NA	NA	28	26	169	170	500	80	85	246	0	1	2	0	0.006	0.004
.	19.01.15-22.55.28-1-27507	89	8	8	2	0	2	419	6	6	0	0	NA	NA	NA	29	29	168	168	506	83	84	252	5	1	9	0.03	0.006	0.018
.	19.01.15-22.55.36-1-27509	38	1	1	0	0	0	0	0	0	0	0	NA	NA	NA	11	6	167	163	489	0	0	0	0	0	0	0	0	0
.	19.01.15-22.55.36-1-27510	90	3	3	1	0	0	421	2	2	0	0	NA	NA	NA	35	34	170	170	507	84	85	252	0	0	8	0	0	0.016
.	19.01.15-22.55.38-1-27511	355	44	44	6	0	3	493	40	40	0	0	NA	NA	NA	102	114	189	179	559	104	94	295	27	22	53	0.143	0.123	0.095
.	19.01.15-22.55.39-1-27512	65	2	2	2	0	2	415	1	1	0	0	NA	NA	NA	26	31	172	167	505	85	82	248	0	0	2	0	0	0.004
.	19.01.15-22.55.39-1-27513	65	2	2	0	0	0	415	1	1	0	0	NA	NA	NA	27	28	167	170	504	81	84	250	0	0	2	0	0	0.004
.	19.01.15-22.55.45-1-27514	56	2	2	0	0	0	248	0	0	0	0	NA	NA	NA	14	12	165	166	494	55	53	140	0	0	3	0	0	0.006
.	19.01.15-22.55.47-1-27515	294	40	40	13	0	9	458	35	35	0	0	NA	NA	NA	72	69	177	175	530	92	90	276	36	15	42	0.203	0.086	0.079
.	19.01.15-22.55.50-1-27516	62	4	4	3	0	3	299	3	3	0	0	NA	NA	NA	16	9	165	165	492	59	62	178	1	0	4	0.006	0	0.008
.	19.01.15-22.55.50-1-27517	64	2	2	0	0	0	397	1	1	0	0	NA	NA	NA	18	16	164	165	500	76	80	241	0	0	1	0	0	0.002
.	19.01.15-22.55.51-1-27519	90	5	5	0	0	0	430	4	4	0	0	NA	NA	NA	33	40	168	172	513	85	88	257	4	3	4	0.024	0.017	0.008
.	19.01.15-22.55.52-1-27523	238	27	27	7	0	6	464	23	23	0	0	NA	NA	NA	74	75	179	176	533	92	94	278	14	24	37	0.078	0.136	0.069
.	19.01.15-22.55.57-1-27528	230	23	23	7	0	7	461	19	19	0	0	NA	NA	NA	76	76	178	178	533	92	92	277	8	20	36	0.045	0.112	0.068
.	19.01.15-22.56.03-1-27535	357	50	50	16	0	13	489	44	44	0	0	NA	NA	NA	131	109	182	185	555	96	100	293	38	18	81	0.209	0.097	0.146
.	19.01.15-22.56.04-1-27537	35	1	1	1	0	1	0	0	0	0	0	NA	NA	NA	11	9	164	165	493	0	0	0	0	0	4	0	0	0.008
.	19.01.15-22.56.08-1-27541	319	27	27	7	0	7	481	24	24	0	0	NA	NA	NA	87	91	184	180	540	98	98	285	14	5	53	0.076	0.028	0.098
.	19.01.15-22.56.12-1-27544	208	15	15	4	0	4	440	13	13	0	0	NA	NA	NA	64	58	171	178	522	84	94	262	1	11	24	0.006	0.062	0.046
.	19.01.15-22.56.18-1-27549	90	6	6	1	0	1	424	5	5	0	0	NA	NA	NA	27	37	166	170	514	83	83	258	5	0	7	0.03	0	0.014
.	19.01.15-22.56.33-1-27575	293	48	48	11	0	11	461	45	45	0	0	NA	NA	NA	79	82	179	172	544	91	87	283	45	27	68	0.251	0.157	0.125
.	19.01.15-22.56.33-1-27576	533	57	57	17	0	15	512	54	54	0	0	NA	NA	NA	139	129	182	194	566	97	109	306	54	33	82	0.297	0.17	0.145
.	19.01.15-22.56.38-1-27577	151	16	16	9	0	9	428	13	13	0	0	NA	NA	NA	50	43	173	173	510	88	87	253	13	18	17	0.075	0.104	0.033
.	19.01.15-22.56.41-1-27578	35	1	1	0	0	0	0	0	0	0	0	NA	NA	NA	9	14	167	166	494	0	0	0	0	0	2	0	0	0.004
.	19.01.15-22.56.42-1-27579	264	71	71	17	0	14	477	68	68	0	0	NA	NA	NA	65	94	181	181	545	98	95	284	54	44	89	0.298	0.243	0.163
.	19.01.15-22.56.44-1-27580	302	22	22	9	0	8	474	15	15	0	0	NA	NA	NA	99	89	176	176	550	90	91	293	30	8	28	0.17	0.045	0.051
.	19.01.15-22.56.49-1-27582	263	69	69	15	0	13	468	64	64	0	0	NA	NA	NA	63	83	187	182	527	105	96	267	53	38	86	0.283	0.209	0.163
.	19.01.15-22.56.56-1-27586	36	1	1	1	0	1	0	0	0	0	0	NA	NA	NA	11	11	166	165	493	0	0	0	0	0	4	0	0	0.008
.	19.01.15-22.56.59-1-27589	30	1	1	0	0	0	0	0	0	0	0	NA	NA	NA	7	9	165	164	493	0	0	0	1	0	0	0.006	0	0
.	19.01.15-22.57.02-1-27593	122	7	7	2	0	2	416	6	6	0	0	NA	NA	NA	44	31	172	170	502	84	85	247	9	0	14	0.052	0	0.028
.	19.01.15-22.57.03-1-27595	87	3	3	1	0	1	404	2	2	0	0	NA	NA	NA	31	21	166	171	497	78	83	243	5	4	3	0.03	0.023	0.006
.	19.01.15-22.57.15-1-27608	241	23	23	8	0	7	459	22	22	0	0	NA	NA	NA	68	76	177	176	536	91	90	278	16	16	42	0.09	0.091	0.078
.	19.01.15-22.57.18-1-27611	147	10	10	1	0	1	423	9	9	0	0	NA	NA	NA	46	33	167	172	507	84	87	252	0	15	8	0	0.087	0.016
.	19.01.15-22.57.18-1-27612	260	37	37	10	0	9	458	33	33	0	0	NA	NA	NA	88	76	174	181	534	87	98	273	38	31	34	0.218	0.171	0.064
.	19.01.15-22.57.20-1-27613	268	38	38	7	0	6	467	34	34	0	0	NA	NA	NA	81	83	179	177	540	91	93	283	28	32	49	0.156	0.181	0.091
.	19.01.15-22.57.34-1-27629	152	8	8	3	0	2	431	6	6	0	0	NA	NA	NA	45	46	171	177	511	86	90	255	2	13	5	0.012	0.073	0.01
.	19.01.15-22.57.40-1-27630	31	1	1	0	0	0	0	0	0	0	0	NA	NA	NA	11	9	164	165	493	0	0	0	0	0	0	0	0	0
.	19.01.15-22.57.46-1-27631	150	8	8	2	0	1	422	7	7	0	0	NA	NA	NA	49	33	169	170	507	86	85	251	4	2	12	0.024	0.012	0.024
.	19.01.15-22.57.51-1-27632	36	1	1	0	0	0	0	0	0	0	0	NA	NA	NA	11	16	169	164	496	0	0	0	0	0	1	0	0	0.002
.	19.01.15-22.57.52-1-27633	204	21	21	4	0	4	436	20	20	0	0	NA	NA	NA	47	56	172	170	527	85	86	265	22	23	10	0.128	0.135	0.019
.	19.01.15-22.57.52-1-27634	35	1	1	0	0	0	0	0	0	0	0	NA	NA	NA	4	8	165	164	492	0	0	0	0	0	1	0	0	0.002
.	19.01.15-22.57.54-1-27642	93	4	4	1	0	0	417	3	3	0	0	NA	NA	NA	31	24	167	168	502	84	85	248	5	2	3	0.03	0.012	0.006
.	19.01.15-22.57.55-1-27643	552	71	71	17	0	13	539	66	66	0	0	NA	NA	NA	130	154	192	197	578	108	110	321	45	56	97	0.234	0.284	0.168
.	19.01.15-22.58.06-1-27654	34	1	1	1	0	1	0	0	0	0	0	NA	NA	NA	9	16	164	165	500	0	0	0	0	0	0	0	0	0
.	19.01.15-22.58.07-1-27655	320	27	27	9	0	9	480	24	24	0	0	NA	NA	NA	99	85	173	180	545	91	96	293	25	20	38	0.145	0.111	0.07
.	19.01.15-22.58.08-1-27658	581	119	119	33	0	27	536	105	105	0	0	NA	NA	NA	132	149	191	194	577	107	107	322	96	80	130	0.503	0.412	0.225
.	19.01.15-22.58.10-1-27660	87	4	4	0	0	0	408	3	3	0	0	NA	NA	NA	25	21	165	165	504	81	81	246	0	0	8	0	0	0.016
.	19.01.15-22.58.17-1-27665	35	1	1	0	0	0	0	0	0	0	0	NA	NA	NA	2	10	164	163	496	0	0	0	0	3	0	0	0.018	0
.	19.01.15-22.58.17-1-27666	117	9	9	0	0	0	415	8	8	0	0	NA	NA	NA	27	21	166	167	501	81	85	249	12	0	9	0.072	0	0.018
.	19.01.15-22.58.20-1-27671	431	27	27	12	0	12	499	24	24	0	0	NA	NA	NA	116	118	185	178	568	97	93	309	25	13	53	0.135	0.073	0.093
.	19.01.15-22.58.21-1-27672	150	20	20	5	0	5	438	19	19	0	0	NA	NA	NA	43	50	173	174	516	91	89	258	7	3	42	0.04	0.017	0.081
.	19.01.15-22.58.23-1-27673	31	1	1	0	0	0	0	0	0	0	0	NA	NA	NA	8	7	165	166	489	0	0	0	0	0	2	0	0	0.004
.	19.01.15-22.58.27-1-27690	131	13	13	4	0	3	424	11	11	0	0	NA	NA	NA	44	41	170	175	509	83	89	252	9	10	17	0.053	0.057	0.033
.	19.01.15-22.58.27-1-27691	153	10	10	4	0	4	428	9	9	0	0	NA	NA	NA	56	45	173	171	514	88	84	256	7	0	20	0.04	0	0.039
.	19.01.15-22.58.37-1-27692	481	52	52	13	0	11	524	47	47	0	0	NA	NA	NA	135	140	195	190	568	111	105	308	40	48	61	0.205	0.253	0.107
.	19.01.15-22.58.49-1-27693	357	39	39	9	0	9	490	36	36	0	0	NA	NA	NA	103	104	183	183	551	96	97	297	27	20	49	0.148	0.109	0.089
.	19.01.15-22.58.50-1-27694	154	15	15	2	0	1	439	13	13	0	0	NA	NA	NA	42	51	176	176	512	87	92	260	18	12	9	0.102	0.068	0.018
.	19.01.15-22.58.51-1-27695	183	14	14	4	0	2	443	12	12	0	0	NA	NA	NA	50	52	175	171	519	91	87	265	4	8	22	0.023	0.047	0.042
.	19.01.15-22.58.54-1-27699	290	69	69	13	0	11	477	63	63	0	0	NA	NA	NA	90	96	176	187	546	90	101	286	46	51	82	0.261	0.273	0.15
.	19.01.15-22.59.05-1-27708	36	1	1	0	0	0	0	0	0	0	0	NA	NA	NA	5	14	166	164	497	0	0	0	0	0	1	0	0	0.002
.	19.01.15-22.59.08-1-27712	358	82	82	26	0	23	478	77	77	0	0	NA	NA	NA	98	95	172	183	553	87	98	293	82	62	87	0.477	0.339	0.157
.	19.01.15-22.59.14-1-27718	271	41	41	12	0	10	471	35	35	0	0	NA	NA	NA	93	95	183	186	539	96	99	276	29	60	56	0.158	0.323	0.104
.	19.01.15-22.59.16-1-27722	320	45	45	8	0	7	480	43	43	0	0	NA	NA	NA	87	95	187	176	545	103	91	286	40	20	63	0.214	0.114	0.116
.	19.01.15-22.59.30-1-27739	96	3	3	2	0	2	426	2	2	0	0	NA	NA	NA	30	44	169	169	519	84	83	259	4	7	0	0.024	0.041	0
.	19.01.15-22.59.41-1-27741	33	1	1	0	0	0	0	0	0	0	0	NA	NA	NA	13	9	164	167	491	0	0	0	0	0	1	0	0	0.002
.	19.01.15-22.59.47-1-27742	390	51	51	13	0	13	476	45	45	0	0	NA	NA	NA	94	91	178	180	546	92	93	291	38	39	75	0.213	0.217	0.137
.	19.01.15-22.59.52-1-27743	34	1	1	1	0	1	0	0	0	0	0	NA	NA	NA	11	11	165	166	493	0	0	0	0	1	0	0	0.006	0
.	19.01.15-22.59.54-1-27751	272	53	53	12	0	12	464	49	49	0	0	NA	NA	NA	94	80	185	179	529	98	92	274	30	42	66	0.162	0.235	0.125
.	19.01.15-23.00.04-1-27763	237	26	26	6	0	5	446	24	24	0	0	NA	NA	NA	74	61	171	180	523	85	94	267	15	10	39	0.088	0.056	0.075
.	19.01.15-23.00.17-1-27773	184	15	15	3	0	2	449	13	13	0	0	NA	NA	NA	67	64	172	178	527	92	91	266	28	7	13	0.163	0.039	0.025
.	19.01.15-23.00.22-1-27774	36	1	1	0	0	0	0	0	0	0	0	NA	NA	NA	14	13	168	166	492	0	0	0	0	0	2	0	0	0.004
.	19.01.15-23.00.25-1-27790	118	5	5	3	0	3	433	3	3	0	0	NA	NA	NA	33	46	177	168	514	91	83	259	3	0	13	0.017	0	0.025
.	19.01.15-23.00.28-1-27791	120	8	8	5	0	5	435	6	6	0	0	NA	NA	NA	32	53	173	175	518	88	88	259	0	0	33	0	0	0.064
.	19.01.15-23.00.28-1-27792	61	2	2	0	0	0	249	1	1	0	0	NA	NA	NA	13	14	164	165	498	49	50	150	0	2	0	0	0.012	0
.	19.01.15-23.00.42-1-27794	152	12	12	2	0	2	435	11	11	0	0	NA	NA	NA	50	54	176	173	518	89	90	256	13	0	16	0.074	0	0.031
.	19.01.15-23.00.44-1-27795	89	3	3	0	0	0	409	2	2	0	0	NA	NA	NA	19	23	169	166	501	82	80	247	1	2	1	0.006	0.012	0.002
.	19.01.15-23.00.45-1-27796	144	12	12	3	0	3	435	10	10	0	0	NA	NA	NA	37	47	174	175	511	90	91	254	10	3	20	0.057	0.017	0.039
.	19.01.15-23.00.46-1-27797	59	2	2	1	0	1	409	1	1	0	0	NA	NA	NA	25	21	165	171	498	78	84	247	6	5	0	0.036	0.029	0
.	19.01.15-23.00.54-1-27801	92	9	9	2	0	1	413	7	7	0	0	NA	NA	NA	33	26	168	173	498	83	88	242	8	12	4	0.048	0.069	0.008
.	19.01.15-23.00.57-1-27803	395	29	29	4	0	4	479	28	28	0	0	NA	NA	NA	115	96	185	180	544	100	94	285	18	11	39	0.097	0.061	0.072
.	19.01.15-23.00.57-1-27805	175	17	17	3	0	2	433	16	16	0	0	NA	NA	NA	53	44	174	179	504	89	93	251	16	9	12	0.092	0.05	0.024
.	19.01.15-23.00.59-1-27807	149	11	11	0	0	0	435	9	9	0	0	NA	NA	NA	49	56	173	179	517	87	91	257	10	3	15	0.058	0.017	0.029
.	19.01.15-23.01.03-1-27842	375	71	71	17	0	13	489	67	67	0	0	NA	NA	NA	103	107	187	192	541	101	107	281	41	42	121	0.219	0.219	0.224
.	19.01.15-23.01.08-1-27867	34	1	1	0	0	0	0	0	0	0	0	NA	NA	NA	10	12	166	165	494	0	0	0	0	0	1	0	0	0.002
.	19.01.15-23.01.10-1-27890	33	1	1	0	0	0	0	0	0	0	0	NA	NA	NA	8	13	169	165	492	0	0	0	0	0	0	0	0	0
.	19.01.15-23.01.11-1-27891	55	2	2	0	0	0	0	1	1	0	0	NA	NA	NA	12	13	167	164	495	0	0	0	0	1	0	0	0.006	0
.	19.01.15-23.01.11-1-27892	36	1	1	0	0	0	0	0	0	0	0	NA	NA	NA	10	9	165	165	492	0	0	0	3	0	0	0.018	0	0
.	19.01.15-23.01.12-1-27893	113	9	9	2	0	2	421	7	7	0	0	NA	NA	NA	32	35	167	170	511	82	86	253	3	6	14	0.018	0.035	0.027
.	19.01.15-23.01.13-1-27896	355	18	18	5	0	4	494	17	17	0	0	NA	NA	NA	110	114	190	183	554	103	96	295	10	31	23	0.053	0.169	0.042
.	19.01.15-23.01.14-1-27899	84	3	3	0	0	0	416	2	2	0	0	NA	NA	NA	35	34	172	171	504	83	85	248	0	0	8	0	0	0.016
.	19.01.15-23.01.15-1-27901	60	2	2	0	0	0	411	1	1	0	0	NA	NA	NA	28	25	167	168	503	82	81	248	0	0	3	0	0	0.006
.	19.01.15-23.01.23-1-27904	232	63	63	15	0	10	458	61	61	0	0	NA	NA	NA	59	76	181	177	531	94	91	273	56	34	61	0.309	0.192	0.115
.	19.01.15-23.01.24-1-27920	59	2	2	0	0	0	149	1	1	0	0	NA	NA	NA	20	7	165	164	491	31	31	87	0	1	1	0	0.006	0.002
.	19.01.15-23.01.27-1-27921	121	10	10	5	0	3	419	8	8	0	0	NA	NA	NA	39	33	174	173	499	90	85	244	10	0	14	0.057	0	0.028
.	19.01.15-23.01.28-1-27922	124	8	8	2	0	2	425	6	6	0	0	NA	NA	NA	37	38	174	169	508	91	81	253	2	3	6	0.011	0.018	0.012
.	19.01.15-23.01.30-1-27923	350	48	48	12	0	11	498	41	41	0	0	NA	NA	NA	109	109	181	188	553	96	104	298	51	26	71	0.282	0.138	0.128
.	19.01.15-23.01.32-1-27924	89	3	3	2	0	2	408	2	2	0	0	NA	NA	NA	33	23	169	166	501	85	82	241	0	0	4	0	0	0.008
.	19.01.15-23.01.40-1-27925	61	2	2	0	0	0	150	1	1	0	0	NA	NA	NA	14	17	168	166	496	26	31	93	1	0	1	0.006	0	0.002
.	19.01.15-23.01.45-1-27926	150	11	11	1	0	1	430	9	9	0	0	NA	NA	NA	50	43	173	171	512	85	87	258	0	13	12	0	0.076	0.023
.	19.01.15-23.01.45-1-27927	263	57	57	10	0	9	473	55	55	0	0	NA	NA	NA	89	99	182	179	551	97	90	286	33	46	77	0.181	0.257	0.14
.	19.01.15-23.01.46-1-27929	64	2	2	0	0	0	412	1	1	0	0	NA	NA	NA	13	16	165	167	497	83	83	246	0	0	1	0	0	0.002
.	19.01.15-23.01.48-1-27930	178	14	14	2	0	2	434	12	12	0	0	NA	NA	NA	70	53	174	179	513	88	92	254	7	11	10	0.04	0.061	0.019
.	19.01.15-23.01.51-1-27931	33	1	1	0	0	0	0	0	0	0	0	NA	NA	NA	6	14	165	165	497	0	0	0	0	0	0	0	0	0
.	19.01.15-23.01.54-1-27936	65	3	3	0	0	0	410	2	2	0	0	NA	NA	NA	28	30	167	169	507	79	80	251	0	0	3	0	0	0.006
.	19.01.15-23.01.56-1-27940	64	2	2	0	0	0	201	1	1	0	0	NA	NA	NA	21	14	166	167	494	45	39	117	0	0	4	0	0	0.008
.	19.01.15-23.02.05-1-27949	179	9	9	2	0	2	437	8	8	0	0	NA	NA	NA	48	47	172	172	516	88	88	261	10	6	6	0.058	0.035	0.012
.	19.01.15-23.02.06-1-27951	227	27	27	4	0	4	447	25	25	0	0	NA	NA	NA	77	59	177	174	521	91	91	265	27	9	35	0.153	0.052	0.067
.	19.01.15-23.02.09-1-27955	204	41	41	12	0	11	429	40	40	0	0	NA	NA	NA	80	47	174	172	514	88	84	257	23	20	56	0.132	0.116	0.109
.	19.01.15-23.02.13-1-27957	148	11	11	1	0	1	419	10	10	0	0	NA	NA	NA	42	36	170	171	508	87	83	249	3	1	25	0.018	0.006	0.049
.	19.01.15-23.02.28-1-27977	391	81	81	24	0	21	478	77	77	0	0	NA	NA	NA	123	98	182	184	545	92	96	290	29	91	108	0.159	0.495	0.198
.	19.01.15-23.02.33-1-27978	148	10	10	2	0	2	435	8	8	0	0	NA	NA	NA	64	48	172	179	510	86	92	257	0	6	11	0	0.034	0.022
.	19.01.15-23.02.33-1-27979	185	18	18	1	0	1	436	17	17	0	0	NA	NA	NA	49	45	174	171	513	90	86	260	10	8	12	0.057	0.047	0.023
.	19.01.15-23.02.42-1-27980	238	15	15	1	0	1	448	12	12	0	0	NA	NA	NA	57	66	175	174	530	89	89	270	16	5	15	0.091	0.029	0.028
.	19.01.15-23.02.47-1-27981	386	22	22	5	0	4	479	20	20	0	0	NA	NA	NA	109	98	183	185	543	95	100	284	16	12	39	0.087	0.065	0.072
.	19.01.15-23.02.49-1-27982	323	36	36	9	0	9	474	34	34	0	0	NA	NA	NA	84	91	178	184	542	94	97	283	4	19	50	0.022	0.103	0.092
.	19.01.15-23.02.51-1-27983	506	71	71	15	0	14	506	65	65	0	0	NA	NA	NA	140	120	183	189	561	98	102	306	54	58	91	0.295	0.307	0.162
.	19.01.15-23.02.59-1-27989	415	42	42	16	0	14	497	39	39	0	0	NA	NA	NA	126	114	180	192	555	96	106	295	59	15	60	0.328	0.078	0.108
.	19.01.15-23.03.05-1-27996	237	11	11	2	0	2	459	10	10	0	0	NA	NA	NA	47	70	175	179	529	89	94	276	9	12	5	0.051	0.067	0.009
.	19.01.15-23.03.06-1-27999	412	38	38	9	0	7	504	34	34	0	0	NA	NA	NA	115	116	186	181	562	102	97	305	14	23	54	0.075	0.127	0.096
.	19.01.15-23.03.07-1-28001	147	16	16	5	0	5	426	15	15	0	0	NA	NA	NA	45	36	173	169	507	88	84	254	3	7	31	0.017	0.041	0.061
.	19.01.15-23.03.29-1-28027	148	16	16	4	0	4	427	14	14	0	0	NA	NA	NA	45	41	175	171	508	88	85	254	2	9	17	0.011	0.053	0.033
.	19.01.15-23.03.31-1-28028	171	23	23	8	0	6	457	19	19	0	0	NA	NA	NA	60	78	182	177	532	98	90	269	24	24	16	0.132	0.136	0.03
.	19.01.15-23.03.42-1-28029	33	1	1	0	0	0	0	0	0	0	0	NA	NA	NA	8	7	165	164	491	0	0	0	0	0	0	0	0	0
.	19.01.15-23.03.44-1-28030	112	5	5	1	0	1	421	4	4	0	0	NA	NA	NA	39	29	168	172	502	85	88	248	0	0	18	0	0	0.036
.	19.01.15-23.03.52-1-28031	33	1	1	0	0	0	0	0	0	0	0	NA	NA	NA	12	8	163	165	493	0	0	0	0	4	0	0	0.024	0
.	19.01.15-23.03.56-1-28039	57	2	2	0	0	0	199	1	1	0	0	NA	NA	NA	11	19	169	164	499	44	34	121	4	0	2	0.024	0	0.004
.	19.01.15-23.04.00-1-28043	386	82	82	23	0	18	487	75	75	0	0	NA	NA	NA	112	104	177	185	555	91	103	293	70	74	70	0.395	0.4	0.126
.	19.01.15-23.04.04-1-28048	36	1	1	0	0	0	0	0	0	0	0	NA	NA	NA	10	8	163	164	494	0	0	0	0	0	1	0	0	0.002
.	19.01.15-23.04.06-1-28051	35	1	1	1	0	1	0	0	0	0	0	NA	NA	NA	7	5	163	165	490	0	0	0	0	0	0	0	0	0
.	19.01.15-23.04.06-1-28052	205	13	13	5	0	3	459	12	12	0	0	NA	NA	NA	52	71	181	180	523	96	96	267	3	16	27	0.017	0.089	0.052
.	19.01.15-23.04.08-1-28055	34	1	1	0	0	0	0	0	0	0	0	NA	NA	NA	7	9	164	165	493	0	0	0	5	0	0	0.03	0	0
.	19.01.15-23.04.09-1-28057	597	100	100	29	0	25	555	94	94	0	0	NA	NA	NA	159	177	198	196	596	111	112	332	86	67	152	0.434	0.342	0.255
.	19.01.15-23.04.11-1-28058	97	3	3	0	0	0	432	2	2	0	0	NA	NA	NA	29	42	171	173	511	87	87	258	0	2	5	0	0.012	0.01
.	19.01.15-23.04.11-1-28059	117	6	6	2	0	2	424	5	5	0	0	NA	NA	NA	30	36	171	171	507	85	88	251	6	0	5	0.035	0	0.01
.	19.01.15-23.04.12-1-28060	239	13	13	5	0	5	460	12	12	0	0	NA	NA	NA	59	74	171	176	540	86	91	283	4	2	36	0.023	0.011	0.067
.	19.01.15-23.04.16-1-28064	57	2	2	0	0	0	200	1	1	0	0	NA	NA	NA	14	20	168	163	502	41	39	120	0	0	1	0	0	0.002
.	19.01.15-23.04.25-1-28082	60	4	4	0	0	0	423	3	3	0	0	NA	NA	NA	15	31	170	172	502	85	88	250	0	2	5	0	0.012	0.01
.	19.01.15-23.04.25-1-28083	86	4	4	2	0	2	412	3	3	0	0	NA	NA	NA	21	22	166	170	499	82	84	246	0	4	5	0	0.024	0.01
.	19.01.15-23.04.27-1-28084	204	14	14	1	0	1	459	12	12	0	0	NA	NA	NA	47	69	173	179	530	89	97	273	26	7	14	0.15	0.039	0.026
.	19.01.15-23.04.54-1-28089	34	1	1	1	0	1	0	0	0	0	0	NA	NA	NA	9	5	163	163	492	0	0	0	6	0	0	0.037	0	0
.	19.01.15-23.04.57-1-28090	251	41	41	8	0	7	459	40	40	0	0	NA	NA	NA	44	70	172	176	535	87	90	282	35	20	45	0.203	0.114	0.084
.	19.01.15-23.04.58-1-28093	34	1	1	1	0	1	0	0	0	0	0	NA	NA	NA	5	9	165	164	493	0	0	0	1	0	0	0.006	0	0
.	19.01.15-23.05.01-1-28096	60	2	2	0	0	0	50	1	1	0	0	NA	NA	NA	18	19	164	168	500	8	7	35	3	0	2	0.018	0	0.004
.	19.01.15-23.05.02-1-28098	33	1	1	1	0	1	0	0	0	0	0	NA	NA	NA	10	14	168	166	493	0	0	0	0	0	0	0	0	0
.	19.01.15-23.05.03-1-28100	95	3	3	0	0	0	422	0	0	0	0	NA	NA	NA	23	32	170	168	507	83	86	253	1	0	1	0.006	0	0.002
.	19.01.15-23.05.03-1-28101	366	82	82	14	0	13	477	76	76	0	0	NA	NA	NA	108	93	176	188	542	90	102	285	52	75	97	0.295	0.399	0.179
.	19.01.15-23.05.04-1-28103	29	1	1	0	0	0	0	0	0	0	0	NA	NA	NA	9	9	166	165	491	0	0	0	0	0	2	0	0	0.004
.	19.01.15-23.05.07-1-28107	418	24	24	6	0	5	489	20	20	0	0	NA	NA	NA	137	108	185	190	546	100	104	285	20	13	33	0.108	0.068	0.06
.	19.01.15-23.05.08-1-28109	180	23	23	10	0	8	436	22	22	0	0	NA	NA	NA	50	51	172	170	522	82	84	270	31	16	25	0.18	0.094	0.048
.	19.01.15-23.05.17-1-28118	118	9	9	1	0	1	430	8	8	0	0	NA	NA	NA	29	46	175	173	511	91	87	252	1	2	21	0.006	0.012	0.041
.	19.01.15-23.05.27-1-28134	211	40	40	8	0	7	453	35	35	0	0	NA	NA	NA	53	70	179	178	526	94	90	269	20	35	50	0.112	0.197	0.095
.	19.01.15-23.05.36-1-28136	450	32	32	7	0	7	506	30	30	0	0	NA	NA	NA	136	123	183	186	567	98	99	309	39	40	25	0.213	0.215	0.044
.	19.01.15-23.05.51-1-28137	34	1	1	1	0	1	0	0	0	0	0	NA	NA	NA	7	8	166	165	490	0	0	0	0	0	2	0	0	0.004
.	19.01.15-23.05.51-1-28138	212	15	15	5	0	5	437	14	14	0	0	NA	NA	NA	71	51	178	168	518	90	84	263	7	8	33	0.039	0.048	0.064
.	19.01.15-23.05.52-1-28139	260	20	20	0	0	0	460	18	18	0	0	NA	NA	NA	70	69	172	181	529	89	96	275	15	19	16	0.087	0.105	0.03
.	19.01.15-23.05.54-1-28143	60	2	2	0	0	0	249	1	1	0	0	NA	NA	NA	22	16	166	165	498	44	49	156	0	0	7	0	0	0.014
.	19.01.15-23.05.58-1-28151	167	23	23	11	0	9	437	21	21	0	0	NA	NA	NA	55	55	173	174	521	88	89	260	27	9	28	0.156	0.052	0.054
.	19.01.15-23.06.05-1-28157	144	13	13	4	0	4	432	8	8	0	0	NA	NA	NA	40	48	171	176	514	86	87	259	7	8	15	0.041	0.045	0.029
.	19.01.15-23.06.19-1-28167	367	77	77	18	0	14	487	75	75	0	0	NA	NA	NA	107	113	191	185	550	103	96	288	60	40	89	0.314	0.216	0.162
.	19.01.15-23.06.24-1-28193	128	19	19	5	0	4	427	15	15	0	0	NA	NA	NA	41	47	172	175	513	84	87	256	23	13	10	0.134	0.074	0.019
.	19.01.15-23.06.27-1-28194	31	1	1	1	0	1	0	0	0	0	0	NA	NA	NA	8	8	165	164	492	0	0	0	5	0	0	0.03	0	0
.	19.01.15-23.06.28-1-28195	259	41	41	9	0	5	464	40	40	0	0	NA	NA	NA	88	84	175	177	545	90	93	281	27	38	70	0.154	0.215	0.128
.	19.01.15-23.06.29-1-28196	143	10	10	5	0	3	432	9	9	0	0	NA	NA	NA	48	40	176	171	506	92	86	254	16	3	20	0.091	0.018	0.04
.	19.01.15-23.06.30-1-28197	55	2	2	1	0	1	0	1	1	0	0	NA	NA	NA	13	13	164	168	494	0	0	0	0	0	4	0	0	0.008
.	19.01.15-23.06.33-1-28198	267	23	23	11	0	10	462	22	22	0	0	NA	NA	NA	81	72	186	174	525	98	92	272	15	17	55	0.081	0.098	0.105
.	19.01.15-23.06.35-1-28199	519	84	84	21	0	19	502	79	79	0	0	NA	NA	NA	146	128	192	185	564	104	99	299	45	58	114	0.234	0.314	0.202
.	19.01.15-23.06.38-1-28200	442	30	30	11	0	10	508	29	29	0	0	NA	NA	NA	122	126	189	185	565	102	99	307	23	27	33	0.122	0.146	0.058
.	19.01.15-23.06.44-1-28201	122	8	8	3	0	2	419	7	7	0	0	NA	NA	NA	34	29	172	166	504	88	80	251	3	1	15	0.017	0.006	0.03
.	19.01.15-23.06.53-1-28206	130	7	7	2	0	2	423	5	5	0	0	NA	NA	NA	40	34	168	169	510	82	85	256	3	3	18	0.018	0.018	0.035
.	19.01.15-23.06.56-1-28207	121	11	11	3	0	3	426	10	10	0	0	NA	NA	NA	42	39	172	172	508	86	87	253	5	4	18	0.029	0.023	0.035
.	19.01.15-23.07.01-1-28212	404	52	52	15	0	10	499	46	46	0	0	NA	NA	NA	106	116	193	179	557	105	96	298	40	45	55	0.207	0.251	0.099
.	19.01.15-23.07.17-1-28229	315	49	49	11	0	7	469	44	44	0	0	NA	NA	NA	91	82	177	187	531	95	100	274	32	54	54	0.181	0.289	0.102
.	19.01.15-23.07.18-1-28230	119	8	8	2	0	2	422	7	7	0	0	NA	NA	NA	34	31	169	170	505	84	85	253	7	3	5	0.041	0.018	0.01
.	19.01.15-23.07.23-1-28231	211	18	18	5	0	5	432	13	13	0	0	NA	NA	NA	43	49	167	176	519	84	86	262	14	16	16	0.084	0.091	0.031
.	19.01.15-23.07.29-1-28247	92	7	7	2	0	2	417	6	6	0	0	NA	NA	NA	27	29	168	170	504	82	85	250	5	0	14	0.03	0	0.028
.	19.01.15-23.07.33-1-28248	333	85	85	24	0	19	486	79	79	0	0	NA	NA	NA	88	107	187	181	552	101	97	288	82	30	96	0.439	0.166	0.174
.	19.01.15-23.07.35-1-28249	293	79	79	14	0	12	461	75	75	0	0	NA	NA	NA	82	79	181	183	528	92	96	273	60	48	90	0.331	0.262	0.17
.	19.01.15-23.07.46-1-28250	95	3	3	2	0	2	405	2	2	0	0	NA	NA	NA	30	19	164	165	503	80	79	246	0	0	6	0	0	0.012
.	19.01.15-23.07.53-1-28254	182	8	8	3	0	3	443	6	6	0	0	NA	NA	NA	70	68	175	180	526	89	90	264	4	6	12	0.023	0.033	0.023
.	19.01.15-23.08.01-1-28264	35	1	1	1	0	1	0	0	0	0	0	NA	NA	NA	8	9	166	163	493	0	0	0	0	0	0	0	0	0
.	19.01.15-23.08.02-1-28266	331	58	58	15	0	13	470	52	52	0	0	NA	NA	NA	98	88	176	185	540	91	100	279	66	34	64	0.375	0.184	0.119
.	19.01.15-23.08.03-1-28268	322	46	46	10	0	9	470	44	44	0	0	NA	NA	NA	87	87	182	180	538	96	93	281	46	36	28	0.253	0.2	0.052
.	19.01.15-23.08.09-1-28275	286	17	17	4	0	3	454	15	15	0	0	NA	NA	NA	95	69	179	172	531	93	87	274	23	8	30	0.128	0.047	0.056
.	19.01.15-23.08.15-1-28278	271	36	36	9	0	7	461	33	33	0	0	NA	NA	NA	66	76	180	175	534	94	91	276	14	31	49	0.078	0.177	0.092
.	19.01.15-23.08.27-1-28301	307	42	42	10	0	8	462	39	39	0	0	NA	NA	NA	82	75	176	178	534	91	93	278	49	13	63	0.278	0.073	0.118
.	19.01.15-23.08.29-1-28302	300	15	15	6	0	5	478	11	11	0	0	NA	NA	NA	93	91	176	187	541	92	102	284	22	15	13	0.125	0.08	0.024
.	19.01.15-23.08.44-1-28303	33	1	1	1	0	1	0	0	0	0	0	NA	NA	NA	17	6	165	164	490	0	0	0	0	0	1	0	0	0.002
.	19.01.15-23.08.47-1-28304	88	6	6	3	0	3	416	5	5	0	0	NA	NA	NA	28	27	169	166	505	85	82	249	0	4	12	0	0.024	0.024
.	19.01.15-23.09.01-1-28312	32	1	1	0	0	0	0	0	0	0	0	NA	NA	NA	17	10	167	165	491	0	0	0	0	0	0	0	0	0
.	19.01.15-23.09.03-1-28314	64	3	3	1	0	1	415	1	1	0	0	NA	NA	NA	23	26	165	167	507	82	82	251	3	0	4	0.018	0	0.008
.	19.01.15-23.09.04-1-28317	391	78	78	21	0	18	502	72	72	0	0	NA	NA	NA	109	122	185	180	570	101	97	304	57	55	91	0.308	0.306	0.16
.	19.01.15-23.09.14-1-28324	124	15	15	4	0	4	427	11	11	0	0	NA	NA	NA	47	40	174	167	512	87	83	257	21	4	18	0.121	0.024	0.035
.	19.01.15-23.09.19-1-28332	153	15	15	6	0	4	434	11	11	0	0	NA	NA	NA	40	45	172	170	516	84	86	264	16	11	19	0.093	0.065	0.037
.	19.01.15-23.09.25-1-28348	64	3	3	0	0	0	406	2	2	0	0	NA	NA	NA	25	16	164	166	499	83	82	241	0	3	2	0	0.018	0.004
.	19.01.15-23.09.27-1-28349	152	18	18	8	0	7	431	14	14	0	0	NA	NA	NA	48	47	171	171	518	87	86	258	17	6	29	0.099	0.035	0.056
.	19.01.15-23.09.27-1-28350	335	29	29	9	0	7	490	27	27	0	0	NA	NA	NA	101	104	187	178	552	103	92	295	15	20	41	0.08	0.112	0.074
.	19.01.15-23.09.30-1-28351	354	49	49	16	0	14	503	42	42	0	0	NA	NA	NA	104	115	190	184	554	103	102	298	44	37	46	0.232	0.201	0.083
.	19.01.15-23.09.36-1-28352	32	1	1	0	0	0	0	0	0	0	0	NA	NA	NA	12	8	164	165	492	0	0	0	0	0	1	0	0	0.002
.	19.01.15-23.09.38-1-28353	64	3	3	1	0	0	416	2	2	0	0	NA	NA	NA	24	28	170	170	501	84	87	245	0	0	7	0	0	0.014
.	19.01.15-23.09.39-1-28354	60	2	2	2	0	2	417	1	1	0	0	NA	NA	NA	20	21	167	169	498	84	84	249	0	6	2	0	0.036	0.004
.	19.01.15-23.09.46-1-28356	418	48	48	15	0	10	513	45	45	0	0	NA	NA	NA	115	129	191	188	563	107	99	307	38	50	59	0.199	0.266	0.105
.	19.01.15-23.09.47-1-28357	60	4	4	2	0	2	421	3	3	0	0	NA	NA	NA	21	30	169	170	504	86	86	249	3	0	4	0.018	0	0.008
.	19.01.15-23.09.49-1-28358	299	34	34	9	0	7	465	33	33	0	0	NA	NA	NA	71	77	185	181	524	95	96	274	38	26	50	0.205	0.144	0.095
.	19.01.15-23.09.51-1-28359	92	3	3	1	0	1	418	2	2	0	0	NA	NA	NA	36	34	168	167	512	82	83	253	1	0	5	0.006	0	0.01
.	19.01.15-23.09.55-1-28363	273	36	36	9	0	8	474	33	33	0	0	NA	NA	NA	81	85	184	179	535	101	93	280	28	26	64	0.152	0.145	0.12
.	19.01.15-23.10.00-1-28371	221	16	16	6	0	6	449	14	14	0	0	NA	NA	NA	54	60	171	169	533	89	84	276	15	1	12	0.088	0.006	0.023
.	19.01.15-23.10.03-1-28379	57	2	2	1	0	1	250	1	1	0	0	NA	NA	NA	17	16	169	168	492	53	45	152	0	6	2	0	0.036	0.004
.	19.01.15-23.10.18-1-28390	91	6	6	1	0	1	423	5	5	0	0	NA	NA	NA	31	34	172	167	508	86	84	253	0	3	11	0	0.018	0.022
.	19.01.15-23.10.30-1-28407	33	1	1	1	0	1	0	0	0	0	0	NA	NA	NA	8	7	164	164	492	0	0	0	0	0	1	0	0	0.002
.	19.01.15-23.10.33-1-28408	57	2	2	0	0	0	248	1	1	0	0	NA	NA	NA	19	14	168	167	492	48	52	148	0	0	1	0	0	0.002
.	19.01.15-23.10.33-1-28409	33	1	1	0	0	0	0	0	0	0	0	NA	NA	NA	10	11	165	164	495	0	0	0	0	0	0	0	0	0
.	19.01.15-23.10.37-1-28410	325	46	46	12	0	10	479	44	44	0	0	NA	NA	NA	105	101	176	180	558	96	91	292	56	27	78	0.318	0.15	0.14
.	19.01.15-23.10.44-1-28411	35	1	1	0	0	0	0	0	0	0	0	NA	NA	NA	10	6	166	164	489	0	0	0	0	0	2	0	0	0.004
.	19.01.15-23.10.48-1-28412	90	5	5	1	0	1	419	4	4	0	0	NA	NA	NA	18	28	168	169	504	83	86	250	7	4	0	0.042	0.024	0
.	19.01.15-23.10.50-1-28413	32	1	1	0	0	0	0	0	0	0	0	NA	NA	NA	9	7	166	165	489	0	0	0	1	0	0	0.006	0	0
.	19.01.15-23.10.50-1-28414	64	2	2	1	0	1	200	1	1	0	0	NA	NA	NA	19	10	164	166	493	37	37	126	0	0	3	0	0	0.006
.	19.01.15-23.10.52-1-28418	210	23	23	4	0	4	437	19	19	0	0	NA	NA	NA	63	49	177	170	515	90	87	260	22	4	24	0.124	0.024	0.047
.	19.01.15-23.10.55-1-28419	91	6	6	0	0	0	410	4	4	0	0	NA	NA	NA	37	20	164	165	504	81	82	247	0	0	17	0	0	0.034
.	19.01.15-23.10.59-1-28423	383	87	87	25	0	19	488	78	78	0	0	NA	NA	NA	101	100	186	184	543	101	100	287	63	56	106	0.339	0.304	0.195
.	19.01.15-23.11.00-1-28425	62	2	2	1	0	1	411	1	1	0	0	NA	NA	NA	30	26	165	168	506	82	81	248	0	0	6	0	0	0.012
.	19.01.15-23.11.00-1-28426	169	9	9	1	0	1	436	7	7	0	0	NA	NA	NA	43	47	168	178	514	83	92	261	1	2	20	0.006	0.011	0.039
.	19.01.15-23.11.03-1-28429	63	2	2	0	0	0	413	1	1	0	0	NA	NA	NA	27	26	166	171	502	84	84	245	0	4	3	0	0.023	0.006
.	19.01.15-23.11.11-1-28437	123	11	11	4	0	4	437	10	10	0	0	NA	NA	NA	43	49	177	171	514	92	86	259	3	4	23	0.017	0.023	0.045
.	19.01.15-23.11.14-1-28439	90	4	4	2	0	2	413	3	3	0	0	NA	NA	NA	27	27	167	168	505	82	82	249	3	0	5	0.018	0	0.01
.	19.01.15-23.11.14-1-28440	292	43	43	14	0	12	481	41	41	0	0	NA	NA	NA	74	101	186	184	544	99	100	282	20	18	64	0.108	0.098	0.118
.	19.01.15-23.11.18-1-28444	61	3	3	1	0	1	411	2	2	0	0	NA	NA	NA	27	26	165	170	504	81	82	248	0	5	3	0	0.029	0.006
.	19.01.15-23.11.18-1-28446	172	19	19	4	0	4	431	16	16	0	0	NA	NA	NA	55	45	172	171	515	87	86	258	21	22	22	0.122	0.129	0.043
.	19.01.15-23.11.24-1-28464	286	45	45	13	0	9	480	40	40	0	0	NA	NA	NA	87	98	178	178	555	94	93	293	36	30	41	0.202	0.169	0.074
.	19.01.15-23.11.28-1-28465	121	11	11	1	0	1	426	9	9	0	0	NA	NA	NA	36	39	169	175	508	82	90	254	15	7	5	0.089	0.04	0.01
.	19.01.15-23.11.31-1-28466	30	1	1	0	0	0	0	0	0	0	0	NA	NA	NA	4	6	165	164	490	0	0	0	0	0	1	0	0	0.002
.	19.01.15-23.11.32-1-28467	91	8	8	3	0	2	420	5	5	0	0	NA	NA	NA	37	38	171	170	510	84	84	252	11	0	15	0.064	0	0.029
.	19.01.15-23.11.33-1-28468	83	3	3	2	0	2	432	1	1	0	0	NA	NA	NA	18	39	172	170	510	87	84	261	5	1	5	0.029	0.006	0.01
.	19.01.15-23.11.38-1-28469	36	1	1	1	0	1	0	0	0	0	0	NA	NA	NA	10	7	163	166	491	0	0	0	0	0	4	0	0	0.008
.	19.01.15-23.11.42-1-28470	352	27	27	8	0	5	483	24	24	0	0	NA	NA	NA	109	98	185	179	547	103	95	285	16	11	68	0.086	0.061	0.124
.	19.01.15-23.11.46-1-28472	288	33	33	8	0	7	477	29	29	0	0	NA	NA	NA	83	96	177	185	547	93	100	284	19	18	39	0.107	0.097	0.071
.	19.01.15-23.11.48-1-28473	187	16	16	4	0	4	442	15	15	0	0	NA	NA	NA	65	61	172	167	535	88	83	271	27	1	13	0.157	0.006	0.024
.	19.01.15-23.11.48-1-28474	63	2	2	0	0	0	411	1	1	0	0	NA	NA	NA	20	22	169	167	499	83	82	246	0	5	2	0	0.03	0.004
.	19.01.15-23.11.53-1-28478	31	1	1	0	0	0	0	0	0	0	0	NA	NA	NA	13	9	165	166	491	0	0	0	0	0	1	0	0	0.002
.	19.01.15-23.11.56-1-28479	264	32	32	8	0	7	460	27	27	0	0	NA	NA	NA	88	86	181	183	535	90	97	273	39	17	51	0.215	0.093	0.095
.	19.01.15-23.12.01-1-28488	247	36	36	9	0	8	466	32	32	0	0	NA	NA	NA	77	81	183	177	534	95	94	277	49	12	42	0.268	0.068	0.079
.	19.01.15-23.12.06-1-28495	207	25	25	6	0	4	441	23	23	0	0	NA	NA	NA	64	50	170	176	517	85	92	264	21	23	22	0.124	0.131	0.043
.	19.01.15-23.12.16-1-28505	61	3	3	0	0	0	406	1	1	0	0	NA	NA	NA	18	21	169	167	498	80	82	244	5	0	0	0.03	0	0
.	19.01.15-23.12.17-1-28508	297	20	20	10	0	9	467	17	17	0	0	NA	NA	NA	81	78	180	179	532	96	93	278	13	21	37	0.072	0.117	0.07
.	19.01.15-23.12.27-1-28524	32	1	1	0	0	0	0	0	0	0	0	NA	NA	NA	7	14	165	164	498	0	0	0	0	1	0	0	0.006	0
.	19.01.15-23.12.29-1-28525	150	7	7	1	0	1	435	5	5	0	0	NA	NA	NA	52	50	172	171	520	86	86	263	0	6	19	0	0.035	0.037
.	19.01.15-23.12.30-1-28526	174	16	16	6	0	3	430	14	14	0	0	NA	NA	NA	56	50	175	172	516	85	86	259	17	12	18	0.097	0.07	0.035
.	19.01.15-23.12.30-1-28527	148	7	7	0	0	0	429	5	5	0	0	NA	NA	NA	40	40	177	167	509	90	83	256	9	4	6	0.051	0.024	0.012
.	19.01.15-23.12.44-1-28528	64	2	2	1	0	1	409	1	1	0	0	NA	NA	NA	20	19	167	168	497	82	82	245	0	5	0	0	0.03	0
.	19.01.15-23.12.47-1-28529	239	51	51	11	0	10	464	42	42	0	0	NA	NA	NA	80	75	176	180	532	93	93	278	44	48	51	0.25	0.267	0.096
.	19.01.15-23.12.48-1-28530	408	36	36	6	0	6	479	34	34	0	0	NA	NA	NA	129	100	191	182	540	102	100	277	28	7	74	0.147	0.038	0.137
.	19.01.15-23.12.48-1-28531	151	10	10	1	0	1	430	9	9	0	0	NA	NA	NA	39	42	173	172	510	87	87	256	9	11	9	0.052	0.064	0.018
.	19.01.15-23.12.48-1-28532	332	16	16	2	0	2	489	12	12	0	0	NA	NA	NA	105	108	193	185	543	103	102	284	11	15	25	0.057	0.081	0.046
.	19.01.15-23.12.51-1-28533	59	2	2	1	0	1	0	1	1	0	0	NA	NA	NA	10	22	169	168	498	0	0	0	0	0	3	0	0	0.006
.	19.01.15-23.12.54-1-28537	61	2	2	0	0	0	0	1	1	0	0	NA	NA	NA	20	24	168	170	499	0	0	0	0	0	3	0	0	0.006
.	19.01.15-23.12.55-1-28538	35	1	1	0	0	0	0	0	0	0	0	NA	NA	NA	5	12	166	166	493	0	0	0	0	0	2	0	0	0.004
.	19.01.15-23.12.55-1-28539	116	9	9	1	0	1	418	7	7	0	0	NA	NA	NA	46	30	171	170	502	88	86	244	13	13	0	0.076	0.076	0
.	19.01.15-23.12.57-1-28540	255	24	24	6	0	4	461	20	20	0	0	NA	NA	NA	68	77	180	181	529	95	94	272	25	14	30	0.139	0.077	0.057
.	19.01.15-23.12.59-1-28543	384	64	64	18	0	13	468	56	56	0	0	NA	NA	NA	99	85	183	177	538	97	90	281	54	35	93	0.295	0.198	0.173
.	19.01.15-23.13.02-1-28548	84	4	4	3	0	3	411	3	3	0	0	NA	NA	NA	24	22	168	169	498	83	85	243	0	5	3	0	0.03	0.006
.	19.01.15-23.13.11-1-28556	89	6	6	0	0	0	408	5	5	0	0	NA	NA	NA	28	16	169	165	495	85	80	243	0	8	2	0	0.048	0.004
.	19.01.15-23.13.13-1-28557	114	7	7	2	0	2	425	4	4	0	0	NA	NA	NA	26	35	170	169	509	86	85	254	0	6	16	0	0.036	0.031
.	19.01.15-23.13.15-1-28560	169	19	19	5	0	5	435	18	18	0	0	NA	NA	NA	53	54	172	180	515	86	89	260	7	15	34	0.041	0.083	0.066
.	19.01.15-23.13.24-1-28566	70	3	3	2	0	1	413	2	2	0	0	NA	NA	NA	29	32	172	169	504	82	84	247	0	0	10	0	0	0.02
.	19.01.15-23.13.26-1-28583	175	13	13	2	0	2	429	11	11	0	0	NA	NA	NA	39	45	174	170	514	87	84	258	11	2	18	0.063	0.012	0.035
.	19.01.15-23.13.31-1-28584	63	4	4	0	0	0	402	3	3	0	0	NA	NA	NA	19	28	172	167	502	83	81	238	0	0	3	0	0	0.006
.	19.01.15-23.13.36-1-28585	62	3	3	0	0	0	200	2	2	0	0	NA	NA	NA	19	22	169	166	500	42	37	121	0	0	8	0	0	0.016
.	19.01.15-23.13.37-1-28586	35	1	1	0	0	0	0	0	0	0	0	NA	NA	NA	15	7	165	165	490	0	0	0	0	1	0	0	0.006	0
.	19.01.15-23.13.39-1-28587	182	12	12	7	0	6	448	11	11	0	0	NA	NA	NA	64	62	173	178	524	86	92	270	23	1	30	0.133	0.006	0.057
.	19.01.15-23.13.44-1-28588	117	4	4	0	0	0	432	3	3	0	0	NA	NA	NA	40	41	170	171	513	86	86	260	0	5	2	0	0.029	0.004
.	19.01.15-23.13.45-1-28589	222	38	38	8	0	7	457	35	35	0	0	NA	NA	NA	69	67	173	183	524	90	97	270	32	29	47	0.185	0.158	0.09
.	19.01.15-23.13.47-1-28590	57	2	2	0	0	0	201	1	1	0	0	NA	NA	NA	14	17	167	166	497	36	38	127	0	0	6	0	0	0.012
.	19.01.15-23.13.48-1-28591	63	3	3	2	0	2	415	2	2	0	0	NA	NA	NA	26	30	170	168	505	85	83	247	0	0	5	0	0	0.01
.	19.01.15-23.13.49-1-28592	36	1	1	0	0	0	0	0	0	0	0	NA	NA	NA	13	15	163	168	497	0	0	0	0	0	0	0	0	0
.	19.01.15-23.13.52-1-28593	97	7	7	4	0	3	420	6	6	0	0	NA	NA	NA	30	30	172	168	503	88	83	249	14	9	1	0.081	0.054	0.002
.	19.01.15-23.13.55-1-28597	96	13	13	1	0	1	429	12	12	0	0	NA	NA	NA	28	44	171	170	516	85	87	257	1	0	23	0.006	0	0.045
.	19.01.15-23.13.56-1-28598	34	1	1	0	0	0	0	0	0	0	0	NA	NA	NA	8	11	163	166	495	0	0	0	0	0	0	0	0	0
.	19.01.15-23.13.58-1-28601	529	46	46	13	0	9	531	41	41	0	0	NA	NA	NA	154	149	189	194	579	103	108	320	55	18	60	0.291	0.093	0.104
.	19.01.15-23.13.59-1-28602	61	2	2	0	0	0	349	1	1	0	0	NA	NA	NA	15	17	169	165	496	71	70	208	0	0	3	0	0	0.006
.	19.01.15-23.14.00-1-28608	39	1	1	0	0	0	0	0	0	0	0	NA	NA	NA	10	12	164	165	496	0	0	0	0	0	3	0	0	0.006
.	19.01.15-23.14.07-1-28616	34	1	1	1	0	1	0	0	0	0	0	NA	NA	NA	15	5	164	164	490	0	0	0	0	0	0	0	0	0
.	19.01.15-23.14.09-1-28619	326	42	42	9	0	9	469	39	39	0	0	NA	NA	NA	96	90	182	185	536	92	97	280	36	28	49	0.198	0.151	0.091
.	19.01.15-23.14.09-1-28620	154	17	17	3	0	3	428	16	16	0	0	NA	NA	NA	48	45	177	174	507	89	87	252	21	5	15	0.119	0.029	0.03
.	19.01.15-23.14.10-1-28621	364	45	45	10	0	8	472	41	41	0	0	NA	NA	NA	114	90	183	176	544	96	91	285	39	24	56	0.213	0.136	0.103
.	19.01.15-23.14.12-1-28622	175	13	13	1	0	1	436	11	11	0	0	NA	NA	NA	48	52	173	175	517	86	90	260	9	8	11	0.052	0.046	0.021
.	19.01.15-23.14.21-1-28628	243	28	28	2	0	2	446	25	25	0	0	NA	NA	NA	82	57	174	178	518	88	92	266	27	10	43	0.155	0.056	0.083
.	19.01.15-23.14.24-1-28644	402	72	72	23	0	16	499	65	65	0	0	NA	NA	NA	105	121	185	188	561	101	101	297	68	61	74	0.368	0.324	0.132
.	19.01.15-23.14.38-1-28645	60	2	2	2	0	2	0	1	1	0	0	NA	NA	NA	13	21	167	172	495	0	0	0	1	0	4	0.006	0	0.008
.	19.01.15-23.14.39-1-28646	150	9	9	3	0	2	425	6	6	0	0	NA	NA	NA	49	32	165	171	509	82	87	256	8	0	9	0.048	0	0.018
.	19.01.15-23.14.39-1-28647	148	11	11	3	0	3	434	10	10	0	0	NA	NA	NA	44	49	171	173	518	87	88	259	4	4	17	0.023	0.023	0.033
.	19.01.15-23.14.44-1-28649	143	10	10	2	0	2	434	7	7	0	0	NA	NA	NA	51	49	169	174	519	86	87	261	14	13	11	0.083	0.075	0.021
.	19.01.15-23.14.56-1-28653	88	3	3	0	0	0	419	2	2	0	0	NA	NA	NA	25	37	167	175	508	79	87	253	6	0	12	0.036	0	0.024
.	19.01.15-23.15.00-1-28657	238	33	33	11	0	8	448	28	28	0	0	NA	NA	NA	86	66	177	178	524	92	93	263	23	24	25	0.13	0.135	0.048
.	19.01.15-23.15.05-1-28662	148	18	18	5	0	4	432	17	17	0	0	NA	NA	NA	42	48	170	172	519	85	85	262	10	11	19	0.059	0.064	0.037
.	19.01.15-23.15.08-1-28667	36	1	1	0	0	0	0	0	0	0	0	NA	NA	NA	10	10	163	164	496	0	0	0	0	0	0	0	0	0
.	19.01.15-23.15.08-1-28668	152	6	6	2	0	2	430	5	5	0	0	NA	NA	NA	38	47	169	172	519	83	86	261	0	3	11	0	0.017	0.021
.	19.01.15-23.15.08-1-28669	33	1	1	1	0	1	0	0	0	0	0	NA	NA	NA	10	12	166	164	495	0	0	0	0	0	0	0	0	0
.	19.01.15-23.15.09-1-28671	268	79	79	16	0	13	470	72	72	0	0	NA	NA	NA	70	92	179	192	534	94	100	276	33	69	72	0.184	0.359	0.135
.	19.01.15-23.15.11-1-28672	64	2	2	0	0	0	411	1	1	0	0	NA	NA	NA	21	23	169	169	498	86	82	243	0	0	4	0	0	0.008
.	19.01.15-23.15.11-1-28674	154	9	9	2	0	2	438	8	8	0	0	NA	NA	NA	38	45	170	170	518	85	88	265	7	6	5	0.041	0.035	0.01
.	19.01.15-23.15.13-1-28675	120	10	10	3	0	3	417	9	9	0	0	NA	NA	NA	31	29	168	168	506	86	83	248	7	9	5	0.042	0.054	0.01
.	19.01.15-23.15.22-1-28683	138	7	7	1	0	1	424	6	6	0	0	NA	NA	NA	35	42	169	174	512	84	84	256	3	3	8	0.018	0.017	0.016
.	19.01.15-23.15.23-1-28696	89	3	3	1	0	1	414	2	2	0	0	NA	NA	NA	34	29	167	168	507	83	81	250	0	0	5	0	0	0.01
.	19.01.15-23.15.30-1-28700	258	31	31	9	0	6	450	27	27	0	0	NA	NA	NA	72	64	175	174	528	90	89	271	22	15	46	0.126	0.086	0.087
.	19.01.15-23.15.30-1-28701	321	50	50	18	0	15	479	44	44	0	0	NA	NA	NA	108	93	179	180	547	97	96	286	51	27	82	0.285	0.15	0.15
.	19.01.15-23.15.35-1-28703	63	3	3	1	0	1	411	2	2	0	0	NA	NA	NA	24	19	167	167	498	83	85	243	4	0	9	0.024	0	0.018
.	19.01.15-23.15.36-1-28704	31	1	1	0	0	0	0	0	0	0	0	NA	NA	NA	9	10	166	164	493	0	0	0	0	0	1	0	0	0.002
.	19.01.15-23.15.39-1-28705	268	41	41	17	0	13	470	39	39	0	0	NA	NA	NA	94	83	171	178	547	89	93	288	49	30	50	0.287	0.169	0.091
.	19.01.15-23.15.40-1-28706	87	5	5	0	0	0	422	4	4	0	0	NA	NA	NA	33	37	177	165	508	88	81	253	8	3	3	0.045	0.018	0.006
.	19.01.15-23.15.40-1-28707	36	1	1	0	0	0	0	0	0	0	0	NA	NA	NA	10	8	166	164	491	0	0	0	0	0	1	0	0	0.002
.	19.01.15-23.15.43-1-28708	239	47	47	7	0	5	441	41	41	0	0	NA	NA	NA	80	56	174	172	523	90	87	264	16	34	58	0.092	0.198	0.111
.	19.01.15-23.15.47-1-28709	117	6	6	0	0	0	438	5	5	0	0	NA	NA	NA	37	50	174	172	517	88	89	261	3	15	3	0.017	0.087	0.006
.	19.01.15-23.15.50-1-28710	324	64	64	12	0	12	472	61	61	0	0	NA	NA	NA	91	94	182	189	536	96	99	277	67	34	59	0.368	0.18	0.11
.	19.01.15-23.15.54-1-28714	167	9	9	4	0	4	456	8	8	0	0	NA	NA	NA	51	69	182	175	525	94	92	270	14	3	2	0.077	0.017	0.004
.	19.01.15-23.16.04-1-28727	205	10	10	3	0	3	451	9	9	0	0	NA	NA	NA	74	62	183	178	514	97	92	262	2	8	10	0.011	0.045	0.019
.	19.01.15-23.16.15-1-28735	122	7	7	2	0	1	429	6	6	0	0	NA	NA	NA	46	40	174	172	507	92	88	249	2	1	13	0.011	0.006	0.026
.	19.01.15-23.16.15-1-28736	89	4	4	0	0	0	425	3	3	0	0	NA	NA	NA	39	42	170	176	509	86	88	251	2	0	3	0.012	0	0.006
.	19.01.15-23.16.25-1-28764	122	11	11	1	0	1	431	9	9	0	0	NA	NA	NA	37	50	178	173	512	88	85	258	0	20	16	0	0.116	0.031
.	19.01.15-23.16.29-1-28765	205	12	12	1	0	1	438	10	10	0	0	NA	NA	NA	71	58	170	178	523	82	91	265	10	6	19	0.059	0.034	0.036
.	19.01.15-23.16.30-1-28766	306	31	31	10	0	8	471	26	26	0	0	NA	NA	NA	75	86	187	181	531	97	96	278	30	19	46	0.16	0.105	0.087
.	19.01.15-23.16.31-1-28767	266	37	37	12	0	8	459	35	35	0	0	NA	NA	NA	88	77	177	180	533	93	94	272	30	26	58	0.169	0.144	0.109
.	19.01.15-23.16.38-1-28768	196	19	19	3	0	2	429	17	17	0	0	NA	NA	NA	43	48	170	171	520	84	84	261	7	10	29	0.041	0.058	0.056
.	19.01.15-23.16.39-1-28769	143	16	16	2	0	2	424	14	14	0	0	NA	NA	NA	37	35	173	170	505	89	85	250	16	2	20	0.092	0.012	0.04
.	19.01.15-23.16.42-1-28770	90	8	8	2	0	2	412	7	7	0	0	NA	NA	NA	27	29	170	166	506	82	81	249	1	9	7	0.006	0.054	0.014
.	19.01.15-23.16.49-1-28772	235	23	23	3	0	2	448	21	21	0	0	NA	NA	NA	60	60	176	174	523	90	89	269	27	9	24	0.153	0.052	0.046
.	19.01.15-23.16.51-1-28773	63	3	3	0	0	0	412	2	2	0	0	NA	NA	NA	23	29	168	168	506	82	82	248	4	0	2	0.024	0	0.004
.	19.01.15-23.16.58-1-28778	100	7	7	1	0	1	422	4	4	0	0	NA	NA	NA	37	30	169	173	501	87	87	248	9	4	8	0.053	0.023	0.016
.	19.01.15-23.17.02-1-28783	263	13	13	4	0	2	474	11	11	0	0	NA	NA	NA	75	100	185	182	546	98	97	279	9	16	21	0.049	0.088	0.038
.	19.01.15-23.17.04-1-28786	206	79	79	15	0	11	443	73	73	0	0	NA	NA	NA	58	63	172	177	527	86	92	265	76	25	70	0.442	0.141	0.133
.	19.01.15-23.17.06-1-28789	356	46	46	12	0	12	485	44	44	0	0	NA	NA	NA	111	98	181	190	540	96	106	283	16	39	59	0.088	0.205	0.109
.	19.01.15-23.17.16-1-28798	350	55	55	15	0	14	488	51	51	0	0	NA	NA	NA	92	105	184	189	545	100	101	287	37	39	70	0.201	0.206	0.128
.	19.01.15-23.17.18-1-28799	156	8	8	2	0	2	437	7	7	0	0	NA	NA	NA	50	50	169	178	516	84	91	262	2	9	5	0.012	0.051	0.01
.	19.01.15-23.17.20-1-28800	510	85	85	23	0	19	532	80	80	0	0	NA	NA	NA	133	153	192	191	583	108	105	319	64	80	82	0.333	0.419	0.141
.	19.01.15-23.17.24-1-28819	236	22	22	5	0	5	454	19	19	0	0	NA	NA	NA	77	67	180	179	521	93	96	265	28	5	30	0.156	0.028	0.058
.	19.01.15-23.17.28-1-28820	204	15	15	7	0	7	440	13	13	0	0	NA	NA	NA	55	52	173	176	516	88	89	263	15	12	13	0.087	0.068	0.025
.	19.01.15-23.17.35-1-28821	91	5	5	2	0	2	425	3	3	0	0	NA	NA	NA	33	37	175	170	505	88	85	252	3	6	10	0.017	0.035	0.02
.	19.01.15-23.17.38-1-28822	176	19	19	7	0	6	446	16	16	0	0	NA	NA	NA	49	58	178	171	522	93	86	267	20	14	18	0.112	0.082	0.034
.	19.01.15-23.17.50-1-28823	31	1	1	0	0	0	0	0	0	0	0	NA	NA	NA	9	8	164	165	492	0	0	0	2	0	0	0.012	0	0
.	19.01.15-23.17.53-1-28827	324	57	57	12	0	10	460	54	54	0	0	NA	NA	NA	88	80	177	184	532	90	96	274	41	46	69	0.232	0.25	0.13
.	19.01.15-23.17.56-1-28828	201	16	16	4	0	4	449	14	14	0	0	NA	NA	NA	71	69	176	178	528	90	89	270	13	5	28	0.074	0.028	0.053
.	19.01.15-23.17.57-1-28829	354	66	66	14	0	11	474	56	56	0	0	NA	NA	NA	80	91	182	180	542	97	96	281	41	34	87	0.225	0.189	0.161
.	19.01.15-23.18.07-1-28844	119	8	8	0	0	0	424	6	6	0	0	NA	NA	NA	33	39	169	170	513	84	84	256	5	3	7	0.03	0.018	0.014
.	19.01.15-23.18.08-1-28847	178	62	62	15	0	12	440	57	57	0	0	NA	NA	NA	42	51	170	174	520	85	88	267	55	55	53	0.324	0.316	0.102
.	19.01.15-23.18.23-1-28857	61	3	3	1	0	1	413	2	2	0	0	NA	NA	NA	29	29	168	169	505	82	83	248	8	0	11	0.048	0	0.022
.	19.01.15-23.18.26-1-28874	213	18	18	6	0	5	459	15	15	0	0	NA	NA	NA	60	73	179	178	529	94	92	273	22	12	13	0.123	0.067	0.025
.	19.01.15-23.18.32-1-28875	342	40	40	15	0	13	484	36	36	0	0	NA	NA	NA	98	92	180	183	542	94	96	294	19	15	77	0.106	0.082	0.142
.	19.01.15-23.18.47-1-28876	205	13	13	3	0	3	467	12	12	0	0	NA	NA	NA	64	79	179	186	527	94	97	276	5	14	11	0.028	0.075	0.021
.	19.01.15-23.18.49-1-28877	61	2	2	0	0	0	414	1	1	0	0	NA	NA	NA	35	25	167	169	502	82	83	249	0	0	7	0	0	0.014
.	19.01.15-23.19.04-1-28888	66	3	3	0	0	0	403	1	1	0	0	NA	NA	NA	30	14	166	165	496	82	81	240	6	3	0	0.036	0.018	0
.	19.01.15-23.19.04-1-28889	119	8	8	2	0	2	423	5	5	0	0	NA	NA	NA	35	32	173	166	506	91	82	250	5	0	17	0.029	0	0.034
.	19.01.15-23.19.11-1-28895	31	1	1	1	0	1	0	0	0	0	0	NA	NA	NA	2	3	163	164	489	0	0	0	0	0	4	0	0	0.008
.	19.01.15-23.19.11-1-28896	270	24	24	7	0	7	468	20	20	0	0	NA	NA	NA	77	85	175	187	536	88	102	278	17	15	35	0.097	0.08	0.065
.	19.01.15-23.19.13-1-28897	35	1	1	0	0	0	0	0	0	0	0	NA	NA	NA	11	20	167	166	500	0	0	0	0	0	3	0	0	0.006
.	19.01.15-23.19.16-1-28902	323	64	64	17	0	12	481	58	58	0	0	NA	NA	NA	92	95	174	184	550	90	99	292	53	33	100	0.305	0.179	0.182
.	19.01.15-23.19.16-1-28903	89	3	3	1	0	1	415	2	2	0	0	NA	NA	NA	32	31	169	165	510	83	80	252	0	0	5	0	0	0.01
.	19.01.15-23.19.55-1-28927	237	12	12	0	0	0	452	9	9	0	0	NA	NA	NA	63	64	175	177	525	90	91	271	7	8	11	0.04	0.045	0.021
.	19.01.15-23.20.13-1-28948	34	1	1	1	0	1	0	0	0	0	0	NA	NA	NA	7	13	167	165	494	0	0	0	3	0	0	0.018	0	0
.	19.01.15-23.20.16-1-28953	36	1	1	0	0	0	0	0	0	0	0	NA	NA	NA	10	10	166	165	492	0	0	0	0	0	0	0	0	0
.	19.01.15-23.20.19-1-28954	248	13	13	6	0	4	455	11	11	0	0	NA	NA	NA	70	69	173	179	530	87	92	276	16	22	16	0.092	0.123	0.03
.	19.01.15-23.20.31-1-28971	36	1	1	0	0	0	0	0	0	0	0	NA	NA	NA	10	6	164	166	489	0	0	0	0	0	3	0	0	0.006
.	19.01.15-23.20.31-1-28972	35	1	1	1	0	1	0	0	0	0	0	NA	NA	NA	6	11	164	164	496	0	0	0	0	0	5	0	0	0.01
.	19.01.15-23.20.35-1-28973	36	1	1	1	0	1	0	0	0	0	0	NA	NA	NA	4	9	164	166	492	0	0	0	0	0	3	0	0	0.006
.	19.01.15-23.20.36-1-28974	59	2	2	0	0	0	414	1	1	0	0	NA	NA	NA	17	26	168	167	504	83	82	249	0	0	3	0	0	0.006
.	19.01.15-23.20.40-1-28975	33	1	1	0	0	0	0	0	0	0	0	NA	NA	NA	5	11	169	165	490	0	0	0	0	0	0	0	0	0
.	19.01.15-23.20.41-1-28976	178	6	6	2	0	1	452	5	5	0	0	NA	NA	NA	47	61	179	176	519	93	94	265	0	0	16	0	0	0.031
.	19.01.15-23.20.42-1-28977	150	12	12	3	0	1	432	9	9	0	0	NA	NA	NA	50	45	170	174	514	82	88	262	12	10	24	0.071	0.057	0.047
.	19.01.15-23.20.47-1-28978	138	9	9	1	0	1	425	8	8	0	0	NA	NA	NA	42	41	170	169	515	84	84	257	4	12	14	0.024	0.071	0.027
.	19.01.15-23.20.48-1-28979	510	83	83	23	0	18	504	78	78	0	0	NA	NA	NA	136	119	185	180	567	99	96	309	82	61	87	0.443	0.339	0.153
.	19.01.15-23.20.48-1-28980	91	3	3	0	0	0	418	2	2	0	0	NA	NA	NA	22	29	167	170	505	81	85	252	0	0	5	0	0	0.01
.	19.01.15-23.20.50-1-28981	276	17	17	6	0	6	465	14	14	0	0	NA	NA	NA	86	79	173	180	539	86	95	284	20	17	16	0.116	0.094	0.03
.	19.01.15-23.21.18-1-29002	404	27	27	5	0	4	502	24	24	0	0	NA	NA	NA	116	114	183	184	560	100	101	301	13	29	43	0.071	0.158	0.077
.	19.01.15-23.21.18-1-29003	87	4	4	2	0	2	416	2	2	0	0	NA	NA	NA	19	27	170	171	499	86	84	246	0	0	7	0	0	0.014
.	19.01.15-23.21.19-1-29004	94	10	10	1	0	1	412	9	9	0	0	NA	NA	NA	33	34	170	171	506	82	84	246	1	1	22	0.006	0.006	0.043
.	19.01.15-23.21.36-1-29023	65	2	2	0	0	0	250	0	0	0	0	NA	NA	NA	20	21	167	169	498	49	55	146	0	0	4	0	0	0.008
.	19.01.15-23.21.45-1-29024	326	76	76	17	0	15	460	69	69	0	0	NA	NA	NA	103	81	184	175	535	96	90	274	56	34	86	0.304	0.194	0.161
.	19.01.15-23.21.58-1-29030	92	4	4	2	0	2	414	3	3	0	0	NA	NA	NA	16	26	167	168	504	82	81	251	0	9	4	0	0.054	0.008
.	19.01.15-23.22.04-1-29037	178	17	17	6	0	6	448	15	15	0	0	NA	NA	NA	68	58	178	173	520	93	88	267	25	21	14	0.14	0.121	0.027
.	19.01.15-23.22.04-1-29038	296	35	35	9	0	6	486	33	33	0	0	NA	NA	NA	82	102	185	185	545	99	98	289	46	31	41	0.249	0.168	0.075
.	19.01.15-23.22.07-1-29042	33	1	1	1	0	1	0	0	0	0	0	NA	NA	NA	12	16	166	167	496	0	0	0	0	0	0	0	0	0
.	19.01.15-23.22.10-1-29049	459	85	85	19	0	14	494	83	83	0	0	NA	NA	NA	130	109	186	181	555	102	96	296	51	43	131	0.274	0.238	0.236
.	19.01.15-23.22.23-1-29055	296	28	28	10	0	7	462	25	25	0	0	NA	NA	NA	87	86	180	182	537	91	94	277	33	15	39	0.183	0.082	0.073
.	19.01.15-23.22.26-1-29071	57	2	2	0	0	0	150	1	1	0	0	NA	NA	NA	25	17	165	165	500	28	29	93	0	0	5	0	0	0.01
.	19.01.15-23.22.37-1-29072	35	1	1	0	0	0	0	0	0	0	0	NA	NA	NA	16	12	166	166	493	0	0	0	0	0	1	0	0	0.002
.	19.01.15-23.22.39-1-29073	58	2	2	0	0	0	402	1	1	0	0	NA	NA	NA	19	12	166	166	493	81	80	241	0	0	3	0	0	0.006
.	19.01.15-23.22.40-1-29074	59	2	2	0	0	0	150	1	1	0	0	NA	NA	NA	16	15	164	167	497	30	32	88	0	0	3	0	0	0.006
.	19.01.15-23.22.54-1-29078	34	1	1	0	0	0	0	0	0	0	0	NA	NA	NA	9	11	163	165	496	0	0	0	0	0	0	0	0	0
.	19.01.15-23.22.56-1-29079	34	1	1	0	0	0	0	0	0	0	0	NA	NA	NA	7	9	165	167	490	0	0	0	0	0	0	0	0	0
.	19.01.15-23.22.57-1-29080	273	65	65	12	0	10	462	58	58	0	0	NA	NA	NA	69	71	177	177	530	91	95	276	61	37	77	0.345	0.209	0.145
.	19.01.15-23.23.03-1-29088	31	1	1	1	0	1	0	0	0	0	0	NA	NA	NA	6	5	164	165	489	0	0	0	3	0	0	0.018	0	0
.	19.01.15-23.23.04-1-29090	473	70	70	18	0	15	510	65	65	0	0	NA	NA	NA	121	128	183	195	563	99	111	300	63	43	80	0.344	0.221	0.142
.	19.01.15-23.23.06-1-29092	151	22	22	8	0	7	436	20	20	0	0	NA	NA	NA	41	49	172	173	517	87	89	260	22	0	32	0.128	0	0.062
.	19.01.15-23.23.21-1-29101	145	7	7	2	0	2	440	5	5	0	0	NA	NA	NA	35	55	172	170	526	87	85	268	4	2	12	0.023	0.012	0.023
.	19.01.15-23.23.28-1-29121	470	67	67	21	0	19	503	59	59	0	0	NA	NA	NA	128	119	195	181	556	109	98	296	56	31	98	0.287	0.171	0.176
.	19.01.15-23.23.38-1-29122	62	2	2	1	0	1	414	1	1	0	0	NA	NA	NA	25	28	174	168	499	87	84	243	1	0	3	0.006	0	0.006
.	19.01.15-23.23.40-1-29123	177	7	7	1	0	0	442	6	6	0	0	NA	NA	NA	64	53	172	177	517	88	91	263	10	2	9	0.058	0.011	0.017
.	19.01.15-23.23.44-1-29124	59	2	2	0	0	0	249	1	1	0	0	NA	NA	NA	15	18	167	168	496	48	51	150	0	0	5	0	0	0.01
.	19.01.15-23.23.49-1-29125	139	9	9	2	0	2	433	8	8	0	0	NA	NA	NA	41	51	172	171	521	86	86	261	0	25	3	0	0.146	0.006
.	19.01.15-23.23.55-1-29129	31	1	1	0	0	0	0	0	0	0	0	NA	NA	NA	5	8	165	164	492	0	0	0	0	0	5	0	0	0.01
.	19.01.15-23.23.58-1-29131	89	6	6	2	0	1	425	5	5	0	0	NA	NA	NA	34	41	170	172	512	83	88	254	3	9	6	0.018	0.052	0.012
.	19.01.15-23.23.58-1-29132	324	40	40	10	0	9	494	36	36	0	0	NA	NA	NA	87	114	198	182	547	109	96	289	28	38	50	0.141	0.209	0.091
.	19.01.15-23.24.00-1-29135	291	42	42	8	0	7	477	39	39	0	0	NA	NA	NA	88	89	185	176	541	100	91	286	41	35	47	0.222	0.199	0.087
.	19.01.15-23.24.11-1-29149	421	85	85	20	0	17	506	76	76	0	0	NA	NA	NA	91	123	196	183	557	110	96	300	79	54	103	0.403	0.295	0.185
.	19.01.15-23.24.14-1-29151	30	1	1	0	0	0	0	0	0	0	0	NA	NA	NA	12	7	164	165	491	0	0	0	0	0	0	0	0	0
.	19.01.15-23.24.16-1-29154	90	7	7	2	0	2	422	6	6	0	0	NA	NA	NA	36	34	167	175	505	82	90	250	0	7	1	0	0.04	0.002
.	19.01.15-23.24.18-1-29157	91	6	6	3	0	3	416	5	5	0	0	NA	NA	NA	23	24	169	168	500	85	84	247	0	3	11	0	0.018	0.022
.	19.01.15-23.24.32-1-29173	121	6	6	1	0	0	418	5	5	0	0	NA	NA	NA	48	35	170	170	508	84	83	251	1	5	13	0.006	0.029	0.026
.	19.01.15-23.24.37-1-29174	234	19	19	5	0	3	451	18	18	0	0	NA	NA	NA	72	65	178	169	531	94	83	274	4	22	24	0.022	0.13	0.045
.	19.01.15-23.24.41-1-29176	31	1	1	0	0	0	0	0	0	0	0	NA	NA	NA	11	10	166	166	491	0	0	0	0	0	0	0	0	0
.	19.01.15-23.24.43-1-29177	154	18	18	3	0	3	432	15	15	0	0	NA	NA	NA	33	42	171	170	514	86	87	259	8	8	31	0.047	0.047	0.06
.	19.01.15-23.24.44-1-29178	200	33	33	6	0	5	441	31	31	0	0	NA	NA	NA	67	50	175	175	513	91	91	259	19	24	48	0.109	0.137	0.094
.	19.01.15-23.24.53-1-29182	146	13	13	1	0	1	432	9	9	0	0	NA	NA	NA	43	41	171	173	510	86	89	257	20	8	18	0.117	0.046	0.035
.	19.01.15-23.24.55-1-29183	32	1	1	0	0	0	0	0	0	0	0	NA	NA	NA	7	8	165	166	490	0	0	0	2	0	0	0.012	0	0
.	19.01.15-23.24.58-1-29185	96	5	5	0	0	0	416	4	4	0	0	NA	NA	NA	29	27	166	171	503	82	86	248	2	3	6	0.012	0.018	0.012
.	19.01.15-23.25.06-1-29194	267	38	38	14	0	11	468	36	36	0	0	NA	NA	NA	74	78	181	179	531	94	96	278	35	45	29	0.193	0.251	0.055
.	19.01.15-23.25.06-1-29195	95	8	8	1	0	1	415	7	7	0	0	NA	NA	NA	26	28	174	167	500	86	84	245	2	0	17	0.011	0	0.034
.	19.01.15-23.25.14-1-29201	233	18	18	7	0	6	467	16	16	0	0	NA	NA	NA	75	78	175	183	533	91	100	276	8	9	27	0.046	0.049	0.051
.	19.01.15-23.25.14-1-29202	39	1	1	0	0	0	0	0	0	0	0	NA	NA	NA	10	7	165	166	489	0	0	0	1	0	0	0.006	0	0
.	19.01.15-23.25.15-1-29203	143	7	7	2	0	2	449	6	6	0	0	NA	NA	NA	45	64	173	176	528	90	89	270	5	4	6	0.029	0.023	0.011
.	19.01.15-23.25.20-1-29206	266	59	59	13	0	11	462	56	56	0	0	NA	NA	NA	60	84	178	181	538	89	93	280	44	25	97	0.247	0.138	0.18
.	19.01.15-23.25.28-1-29225	351	100	100	18	0	18	509	87	87	0	0	NA	NA	NA	114	122	194	180	561	105	96	308	47	78	129	0.242	0.433	0.23
.	19.01.15-23.25.30-1-29226	304	37	37	7	0	6	451	32	32	0	0	NA	NA	NA	92	66	178	178	523	89	94	268	31	5	54	0.174	0.028	0.103
.	19.01.15-23.25.33-1-29228	33	1	1	0	0	0	0	0	0	0	0	NA	NA	NA	7	5	164	164	490	0	0	0	3	0	0	0.018	0	0
.	19.01.15-23.25.36-1-29229	62	3	3	1	0	1	414	2	2	0	0	NA	NA	NA	25	22	168	168	499	83	85	246	0	2	4	0	0.012	0.008
.	19.01.15-23.25.38-1-29230	33	1	1	1	0	1	0	0	0	0	0	NA	NA	NA	10	11	164	164	496	0	0	0	0	0	0	0	0	0
.	19.01.15-23.25.41-1-29231	265	22	22	7	0	7	478	18	18	0	0	NA	NA	NA	87	93	177	184	545	95	95	288	12	9	33	0.068	0.049	0.061
.	19.01.15-23.25.49-1-29232	62	3	3	0	0	0	410	1	1	0	0	NA	NA	NA	20	19	165	168	499	83	83	244	0	0	4	0	0	0.008
.	19.01.15-23.25.50-1-29233	267	24	24	7	0	5	449	21	21	0	0	NA	NA	NA	82	66	175	175	529	88	89	272	16	8	23	0.091	0.046	0.043
.	19.01.15-23.26.00-1-29241	273	33	33	11	0	7	462	32	32	0	0	NA	NA	NA	67	77	178	184	528	91	99	272	29	9	53	0.163	0.049	0.1
.	19.01.15-23.26.00-1-29242	62	3	3	2	0	1	416	2	2	0	0	NA	NA	NA	22	23	165	168	503	83	85	248	10	0	3	0.061	0	0.006
.	19.01.15-23.26.04-1-29247	62	3	3	2	0	1	422	2	2	0	0	NA	NA	NA	16	41	174	171	509	86	83	253	11	0	1	0.063	0	0.002
.	19.01.15-23.26.13-1-29257	318	43	43	12	0	12	475	40	40	0	0	NA	NA	NA	85	93	185	180	541	102	93	280	20	52	59	0.108	0.289	0.109
.	19.01.15-23.26.16-1-29261	114	8	8	0	0	0	416	7	7	0	0	NA	NA	NA	24	24	166	170	501	82	85	249	0	4	15	0	0.024	0.03
.	19.01.15-23.26.16-1-29262	31	1	1	0	0	0	0	0	0	0	0	NA	NA	NA	8	6	164	163	492	0	0	0	0	0	0	0	0	0
.	19.01.15-23.26.19-1-29264	154	16	16	5	0	4	422	13	13	0	0	NA	NA	NA	41	35	171	169	508	87	84	251	13	5	25	0.076	0.03	0.049
.	19.01.15-23.26.26-1-29290	451	125	125	35	0	28	502	119	119	0	0	NA	NA	NA	123	119	186	192	554	100	105	297	64	99	164	0.344	0.516	0.296
.	19.01.15-23.26.27-1-29291	240	25	25	6	0	5	472	23	23	0	0	NA	NA	NA	75	88	178	176	547	93	93	286	14	19	23	0.079	0.108	0.042
.	19.01.15-23.26.36-1-29292	366	37	37	6	0	6	482	32	32	0	0	NA	NA	NA	90	97	183	184	543	98	99	285	17	16	52	0.093	0.087	0.096
.	19.01.15-23.26.50-1-29294	65	6	6	0	0	0	418	5	5	0	0	NA	NA	NA	24	34	167	168	512	81	85	252	3	1	10	0.018	0.006	0.02
.	19.01.15-23.26.50-1-29295	38	1	1	0	0	0	0	0	0	0	0	NA	NA	NA	9	6	165	165	489	0	0	0	0	0	4	0	0	0.008
.	19.01.15-23.26.54-1-29299	266	29	29	5	0	4	446	26	26	0	0	NA	NA	NA	90	64	173	171	533	87	86	273	22	32	24	0.127	0.187	0.045
.	19.01.15-23.26.58-1-29301	210	23	23	10	0	8	445	22	22	0	0	NA	NA	NA	65	63	174	176	526	86	90	269	27	4	19	0.155	0.023	0.036
.	19.01.15-23.27.05-1-29309	164	13	13	4	0	3	432	12	12	0	0	NA	NA	NA	61	46	168	174	517	83	91	258	12	4	13	0.071	0.023	0.025
.	19.01.15-23.27.16-1-29318	112	7	7	3	0	2	425	6	6	0	0	NA	NA	NA	40	34	169	173	505	84	86	255	10	0	12	0.059	0	0.024
.	19.01.15-23.27.25-1-29335	29	1	1	0	0	0	0	0	0	0	0	NA	NA	NA	9	6	165	165	489	0	0	0	0	1	0	0	0.006	0
.	19.01.15-23.27.27-1-29336	153	16	16	4	0	4	443	13	13	0	0	NA	NA	NA	45	56	172	169	528	87	85	271	8	7	19	0.047	0.041	0.036
.	19.01.15-23.27.29-1-29340	393	39	39	9	0	8	500	33	33	0	0	NA	NA	NA	121	128	195	197	549	102	109	289	31	15	64	0.159	0.076	0.117
.	19.01.15-23.27.29-1-29341	249	25	25	6	0	5	450	21	21	0	0	NA	NA	NA	67	64	173	176	528	86	94	270	18	11	48	0.104	0.062	0.091
.	19.01.15-23.27.33-1-29342	36	1	1	0	0	0	0	0	0	0	0	NA	NA	NA	12	18	166	166	499	0	0	0	0	0	0	0	0	0
.	19.01.15-23.27.36-1-29343	267	15	15	1	0	1	470	13	13	0	0	NA	NA	NA	83	82	177	186	532	93	100	277	0	17	21	0	0.091	0.039
.	19.01.15-23.27.36-1-29344	293	19	19	1	0	1	464	18	18	0	0	NA	NA	NA	83	75	176	175	537	89	90	285	11	13	15	0.062	0.074	0.028
.	19.01.15-23.27.36-1-29345	206	29	29	7	0	7	456	28	28	0	0	NA	NA	NA	61	77	180	182	528	89	95	272	28	26	38	0.156	0.143	0.072
.	19.01.15-23.27.46-1-29346	440	48	48	14	0	13	504	41	41	0	0	NA	NA	NA	116	124	187	189	561	101	100	303	39	25	91	0.209	0.132	0.162
.	19.01.15-23.28.21-1-29375	298	57	57	13	0	12	482	53	53	0	0	NA	NA	NA	90	96	184	188	537	100	99	283	41	37	75	0.223	0.197	0.14
.	19.01.15-23.28.32-1-29392	95	4	4	0	0	0	411	3	3	0	0	NA	NA	NA	29	19	164	170	498	82	85	244	0	6	1	0	0.035	0.002
.	19.01.15-23.28.43-1-29393	264	78	78	12	0	10	467	69	69	0	0	NA	NA	NA	78	82	180	180	535	95	96	276	74	57	45	0.411	0.317	0.084
.	19.01.15-23.28.45-1-29394	318	57	57	11	0	9	477	52	52	0	0	NA	NA	NA	92	92	183	176	546	96	92	289	39	44	95	0.213	0.25	0.174
.	19.01.15-23.28.53-1-29398	261	22	22	5	0	4	448	20	20	0	0	NA	NA	NA	70	58	173	173	525	89	89	270	27	4	43	0.156	0.023	0.082
.	19.01.15-23.28.59-1-29401	144	10	10	0	0	0	420	8	8	0	0	NA	NA	NA	44	40	169	170	514	82	82	256	4	5	12	0.024	0.029	0.023
.	19.01.15-23.29.12-1-29412	64	2	2	0	0	0	406	1	1	0	0	NA	NA	NA	24	21	166	167	501	83	79	244	0	0	3	0	0	0.006
.	19.01.15-23.29.18-1-29418	63	2	2	0	0	0	414	1	1	0	0	NA	NA	NA	26	27	169	172	499	81	86	247	0	0	7	0	0	0.014
.	19.01.15-23.29.23-1-29419	123	13	13	3	0	2	418	12	12	0	0	NA	NA	NA	43	36	170	170	509	81	82	255	13	8	14	0.076	0.047	0.028
.	19.01.15-23.29.24-1-29435	211	14	14	9	0	5	463	13	13	0	0	NA	NA	NA	59	77	178	180	532	91	97	275	25	15	18	0.14	0.083	0.034
.	19.01.15-23.29.36-1-29439	59	4	4	0	0	0	416	3	3	0	0	NA	NA	NA	25	29	168	171	503	82	86	248	0	1	10	0	0.006	0.02
.	19.01.15-23.29.42-1-29441	62	2	2	0	0	0	200	1	1	0	0	NA	NA	NA	22	16	165	165	499	40	40	120	0	0	2	0	0	0.004
.	19.01.15-23.29.44-1-29442	33	1	1	0	0	0	0	0	0	0	0	NA	NA	NA	10	5	164	165	489	0	0	0	0	0	0	0	0	0
.	19.01.15-23.29.47-1-29443	358	79	79	19	0	15	476	70	70	0	0	NA	NA	NA	88	97	184	184	542	98	99	279	42	64	98	0.228	0.348	0.181
.	19.01.15-23.29.48-1-29444	61	3	3	0	0	0	414	2	2	0	0	NA	NA	NA	27	28	167	167	507	83	81	250	0	0	8	0	0	0.016
.	19.01.15-23.29.51-1-29445	33	1	1	1	0	1	0	0	0	0	0	NA	NA	NA	8	5	164	164	490	0	0	0	0	0	3	0	0	0.006
.	19.01.15-23.29.51-1-29446	35	1	1	0	0	0	0	0	0	0	0	NA	NA	NA	14	13	165	168	493	0	0	0	0	0	0	0	0	0
.	19.01.15-23.29.52-1-29450	92	6	6	1	0	1	417	5	5	0	0	NA	NA	NA	30	35	169	170	509	83	81	253	2	4	8	0.012	0.024	0.016
.	19.01.15-23.29.53-1-29451	114	13	13	3	0	3	427	12	12	0	0	NA	NA	NA	42	36	169	167	513	84	84	259	7	0	22	0.041	0	0.043
.	19.01.15-23.29.54-1-29452	263	44	44	13	0	9	451	39	39	0	0	NA	NA	NA	76	68	182	183	516	94	96	261	40	32	32	0.22	0.175	0.062
.	19.01.15-23.30.00-1-29456	122	11	11	2	0	2	426	10	10	0	0	NA	NA	NA	45	44	166	176	515	83	87	256	10	0	15	0.06	0	0.029
.	19.01.15-23.30.02-1-29459	61	2	2	0	0	0	249	1	1	0	0	NA	NA	NA	15	19	166	169	497	50	48	151	0	0	2	0	0	0.004
.	19.01.15-23.30.11-1-29472	36	1	1	1	0	1	0	0	0	0	0	NA	NA	NA	5	15	165	167	496	0	0	0	2	0	0	0.012	0	0
.	19.01.15-23.30.12-1-29476	163	14	14	2	0	2	445	11	11	0	0	NA	NA	NA	45	65	175	175	528	88	90	267	9	4	22	0.051	0.023	0.042
.	19.01.15-23.30.14-1-29478	205	13	13	4	0	4	451	12	12	0	0	NA	NA	NA	76	64	176	175	526	92	92	267	1	8	20	0.006	0.046	0.038
.	19.01.15-23.30.16-1-29481	364	42	42	10	0	9	490	38	38	0	0	NA	NA	NA	90	108	182	182	557	96	95	299	32	34	70	0.176	0.187	0.126
.	19.01.15-23.30.20-1-29483	269	39	39	7	0	7	472	35	35	0	0	NA	NA	NA	78	90	179	178	546	92	90	290	28	10	38	0.156	0.056	0.07
.	19.01.15-23.30.20-1-29484	179	16	16	4	0	4	445	14	14	0	0	NA	NA	NA	41	53	175	173	518	90	87	268	20	2	37	0.114	0.012	0.071
.	19.01.15-23.30.36-1-29501	238	25	25	4	0	4	462	24	24	0	0	NA	NA	NA	56	75	182	182	524	94	96	272	26	28	25	0.143	0.154	0.048
.	19.01.15-23.30.38-1-29502	324	43	43	10	0	8	490	39	39	0	0	NA	NA	NA	95	107	191	184	545	102	97	291	65	11	55	0.34	0.06	0.101
.	19.01.15-23.30.38-1-29503	243	17	17	6	0	5	482	14	14	0	0	NA	NA	NA	80	97	177	179	554	93	95	294	17	3	19	0.096	0.017	0.034
.	19.01.15-23.30.46-1-29504	36	1	1	0	0	0	0	0	0	0	0	NA	NA	NA	10	15	165	166	497	0	0	0	0	0	0	0	0	0
.	19.01.15-23.30.46-1-29505	123	9	9	3	0	3	434	7	7	0	0	NA	NA	NA	42	46	173	173	513	89	87	258	11	3	13	0.064	0.017	0.025
.	19.01.15-23.30.49-1-29506	58	2	2	0	0	0	151	1	1	0	0	NA	NA	NA	23	23	168	168	500	29	31	91	0	0	2	0	0	0.004
.	19.01.15-23.30.58-1-29512	34	1	1	0	0	0	0	0	0	0	0	NA	NA	NA	8	11	166	165	493	0	0	0	0	0	3	0	0	0.006
.	19.01.15-23.31.02-1-29517	146	5	5	1	0	0	435	4	4	0	0	NA	NA	NA	34	48	183	167	511	97	81	257	0	6	8	0	0.036	0.016
.	19.01.15-23.31.03-1-29519	63	3	3	0	0	0	414	2	2	0	0	NA	NA	NA	28	26	166	168	505	82	84	248	0	3	5	0	0.018	0.01
.	19.01.15-23.31.08-1-29545	266	44	44	10	0	7	472	42	42	0	0	NA	NA	NA	71	84	178	176	543	92	93	287	10	30	63	0.056	0.17	0.116
.	19.01.15-23.31.10-1-29567	91	4	4	3	0	3	418	3	3	0	0	NA	NA	NA	32	35	172	169	507	85	83	250	0	0	11	0	0	0.022
.	19.01.15-23.31.16-1-29571	36	1	1	0	0	0	0	0	0	0	0	NA	NA	NA	10	13	166	164	496	0	0	0	0	0	0	0	0	0
.	19.01.15-23.31.17-1-29572	62	4	4	0	0	0	409	3	3	0	0	NA	NA	NA	14	24	167	172	498	82	84	243	1	0	5	0.006	0	0.01
.	19.01.15-23.31.18-1-29574	290	33	33	10	0	6	459	31	31	0	0	NA	NA	NA	70	70	175	179	529	87	95	277	36	39	46	0.206	0.218	0.087
.	19.01.15-23.31.19-1-29575	59	3	3	1	0	1	301	2	2	0	0	NA	NA	NA	10	13	165	165	496	58	60	183	0	4	0	0	0.024	0
.	19.01.15-23.31.20-1-29576	88	6	6	1	0	1	423	5	5	0	0	NA	NA	NA	27	35	173	173	502	86	85	252	0	9	12	0	0.052	0.024
.	19.01.15-23.31.23-1-29577	183	19	19	5	0	5	450	17	17	0	0	NA	NA	NA	62	60	173	176	524	87	90	273	4	3	39	0.023	0.017	0.074
.	19.01.15-23.31.24-1-29593	219	32	32	5	0	4	447	31	31	0	0	NA	NA	NA	67	61	173	175	526	89	91	267	30	12	36	0.173	0.069	0.068
.	19.01.15-23.31.29-1-29594	66	3	3	0	0	0	412	2	2	0	0	NA	NA	NA	26	24	169	169	499	84	82	246	4	1	3	0.024	0.006	0.006
.	19.01.15-23.31.30-1-29595	149	15	15	5	0	3	421	14	14	0	0	NA	NA	NA	46	27	168	168	504	85	84	252	22	6	23	0.131	0.036	0.046
.	19.01.15-23.31.36-1-29599	32	1	1	1	0	1	0	0	0	0	0	NA	NA	NA	13	8	164	166	491	0	0	0	0	0	1	0	0	0.002
.	19.01.15-23.31.36-1-29600	36	1	1	0	0	0	0	0	0	0	0	NA	NA	NA	14	13	166	163	497	0	0	0	0	0	2	0	0	0.004
.	19.01.15-23.31.40-1-29601	148	19	19	4	0	4	435	17	17	0	0	NA	NA	NA	40	42	170	170	515	85	85	265	35	3	20	0.206	0.018	0.039
.	19.01.15-23.31.43-1-29602	92	4	4	0	0	0	409	2	2	0	0	NA	NA	NA	29	20	168	165	500	83	80	246	1	5	5	0.006	0.03	0.01
.	19.01.15-23.31.43-1-29603	33	1	1	0	0	0	0	0	0	0	0	NA	NA	NA	6	13	168	164	494	0	0	0	0	0	0	0	0	0
.	19.01.15-23.31.46-1-29605	128	11	11	5	0	4	427	10	10	0	0	NA	NA	NA	44	37	169	174	507	84	89	254	11	10	18	0.065	0.057	0.036
.	19.01.15-23.31.54-1-29609	36	1	1	0	0	0	0	0	0	0	0	NA	NA	NA	11	6	164	164	491	0	0	0	0	0	1	0	0	0.002
.	19.01.15-23.31.55-1-29610	32	1	1	0	0	0	0	0	0	0	0	NA	NA	NA	5	8	164	164	493	0	0	0	0	0	1	0	0	0.002
.	19.01.15-23.31.58-1-29611	468	112	112	33	0	28	498	103	103	0	0	NA	NA	NA	148	117	189	187	554	104	101	293	85	58	150	0.45	0.31	0.271
.	19.01.15-23.31.58-1-29613	60	3	3	1	0	1	413	2	2	0	0	NA	NA	NA	24	25	167	167	504	82	80	251	0	0	6	0	0	0.012
.	19.01.15-23.31.59-1-29615	35	1	1	1	0	1	0	0	0	0	0	NA	NA	NA	4	8	165	165	491	0	0	0	5	0	0	0.03	0	0
.	19.01.15-23.32.02-1-29620	538	58	58	17	0	13	526	54	54	0	0	NA	NA	NA	125	148	183	192	586	98	106	322	39	33	97	0.213	0.172	0.166
.	19.01.15-23.32.11-1-29628	89	6	6	0	0	0	410	5	5	0	0	NA	NA	NA	25	22	167	167	501	80	82	248	2	2	8	0.012	0.012	0.016
.	19.01.15-23.32.12-1-29629	421	70	70	14	0	12	493	66	66	0	0	NA	NA	NA	117	103	176	177	563	92	94	307	40	63	82	0.227	0.356	0.146
.	19.01.15-23.32.13-1-29634	203	12	12	1	0	1	432	10	10	0	0	NA	NA	NA	65	44	174	169	514	89	86	257	20	2	10	0.115	0.012	0.019
.	19.01.15-23.32.13-1-29635	434	86	86	23	0	18	498	79	79	0	0	NA	NA	NA	110	112	191	182	552	105	97	296	69	53	123	0.361	0.291	0.223
.	19.01.15-23.32.17-1-29640	34	1	1	0	0	0	0	0	0	0	0	NA	NA	NA	9	10	164	165	494	0	0	0	1	0	0	0.006	0	0
.	19.01.15-23.32.17-1-29641	58	2	2	0	0	0	201	1	1	0	0	NA	NA	NA	18	18	165	167	499	38	40	123	0	0	1	0	0	0.002
.	19.01.15-23.32.19-1-29642	97	6	6	2	0	2	416	4	4	0	0	NA	NA	NA	34	28	165	170	506	81	86	249	3	0	10	0.018	0	0.02
.	19.01.15-23.32.26-1-29658	327	93	93	29	0	27	467	85	85	0	0	NA	NA	NA	102	77	178	183	529	93	97	277	86	79	80	0.483	0.432	0.151
.	19.01.15-23.32.26-1-29659	318	45	45	14	0	11	472	40	40	0	0	NA	NA	NA	80	81	185	173	536	100	89	283	62	23	50	0.335	0.133	0.093
.	19.01.15-23.32.34-1-29660	154	9	9	2	0	1	442	8	8	0	0	NA	NA	NA	58	59	179	174	519	90	88	264	0	3	25	0	0.017	0.048
.	19.01.15-23.32.38-1-29661	34	1	1	1	0	1	0	0	0	0	0	NA	NA	NA	9	10	167	164	492	0	0	0	0	0	0	0	0	0
.	19.01.15-23.32.43-1-29662	32	1	1	0	0	0	0	0	0	0	0	NA	NA	NA	11	10	164	167	492	0	0	0	0	0	3	0	0	0.006
.	19.01.15-23.32.45-1-29663	205	16	16	2	0	2	445	14	14	0	0	NA	NA	NA	62	64	177	175	525	88	90	267	0	16	17	0	0.091	0.032
.	19.01.15-23.33.01-1-29672	176	18	18	4	0	3	445	17	17	0	0	NA	NA	NA	51	55	179	174	515	94	90	261	22	9	15	0.123	0.052	0.029
.	19.01.15-23.33.25-1-29700	31	1	1	1	0	1	0	0	0	0	0	NA	NA	NA	15	3	163	164	489	0	0	0	0	0	2	0	0	0.004
.	19.01.15-23.33.27-1-29702	297	70	70	18	0	15	463	62	62	0	0	NA	NA	NA	86	83	180	175	541	94	88	281	41	41	86	0.228	0.234	0.159
.	19.01.15-23.33.39-1-29706	32	1	1	0	0	0	0	0	0	0	0	NA	NA	NA	14	15	166	166	496	0	0	0	0	2	0	0	0.012	0
.	19.01.15-23.33.48-1-29707	122	5	5	1	0	1	432	4	4	0	0	NA	NA	NA	59	54	174	179	514	86	90	256	3	3	3	0.017	0.017	0.006
.	19.01.15-23.33.48-1-29708	34	1	1	0	0	0	0	0	0	0	0	NA	NA	NA	11	7	163	165	492	0	0	0	0	0	2	0	0	0.004
.	19.01.15-23.33.50-1-29709	32	1	1	0	0	0	0	0	0	0	0	NA	NA	NA	6	11	166	163	495	0	0	0	0	0	0	0	0	0
.	19.01.15-23.33.53-1-29713	85	3	3	0	0	0	402	2	2	0	0	NA	NA	NA	32	18	165	168	498	82	80	240	4	2	0	0.024	0.012	0
.	19.01.15-23.33.53-1-29714	328	56	56	13	0	12	467	50	50	0	0	NA	NA	NA	101	82	177	181	537	93	95	279	32	45	83	0.181	0.249	0.155
.	19.01.15-23.34.02-1-29721	212	11	11	3	0	2	447	10	10	0	0	NA	NA	NA	57	60	175	182	516	92	95	260	0	11	17	0	0.06	0.033
.	19.01.15-23.34.06-1-29726	34	1	1	0	0	0	0	0	0	0	0	NA	NA	NA	4	9	164	165	493	0	0	0	0	0	1	0	0	0.002
.	19.01.15-23.34.07-1-29728	129	13	13	2	0	2	418	11	11	0	0	NA	NA	NA	46	38	169	169	513	82	82	254	19	6	6	0.112	0.036	0.012
.	19.01.15-23.34.10-1-29730	206	26	26	5	0	2	442	21	21	0	0	NA	NA	NA	61	58	171	175	525	88	89	265	15	27	29	0.088	0.154	0.055
.	19.01.15-23.34.14-1-29735	61	2	2	1	0	0	407	1	1	0	0	NA	NA	NA	21	21	167	167	500	83	80	244	6	0	0	0.036	0	0
.	19.01.15-23.34.24-1-29756	31	1	1	0	0	0	0	0	0	0	0	NA	NA	NA	9	6	164	163	492	0	0	0	0	0	0	0	0	0
.	19.01.15-23.34.24-1-29757	268	79	79	23	0	18	465	76	76	0	0	NA	NA	NA	63	76	183	178	528	97	94	274	62	44	85	0.339	0.247	0.161
.	19.01.15-23.34.26-1-29758	97	3	3	0	0	0	415	2	2	0	0	NA	NA	NA	40	27	165	167	508	83	82	250	0	0	9	0	0	0.018
.	19.01.15-23.34.27-1-29759	174	31	31	5	0	4	455	26	26	0	0	NA	NA	NA	61	71	181	182	521	96	96	263	14	25	44	0.077	0.137	0.084
.	19.01.15-23.34.27-1-29760	235	20	20	2	0	2	442	16	16	0	0	NA	NA	NA	84	56	167	172	530	82	87	273	3	12	23	0.018	0.07	0.043
.	19.01.15-23.34.31-1-29761	292	57	57	9	0	7	462	50	50	0	0	NA	NA	NA	90	73	175	179	532	87	96	279	53	22	65	0.303	0.123	0.122
.	19.01.15-23.34.41-1-29763	116	5	5	2	0	2	425	4	4	0	0	NA	NA	NA	32	37	169	168	513	85	85	255	3	2	4	0.018	0.012	0.008
.	19.01.15-23.34.49-1-29764	246	12	12	2	0	2	461	10	10	0	0	NA	NA	NA	87	79	174	180	538	87	97	277	10	11	16	0.057	0.061	0.03
.	19.01.15-23.34.58-1-29769	216	37	37	11	0	9	446	31	31	0	0	NA	NA	NA	52	57	176	176	518	88	92	266	21	35	46	0.119	0.199	0.089
.	19.01.15-23.35.02-1-29774	176	16	16	4	0	3	448	13	13	0	0	NA	NA	NA	58	62	173	175	527	88	88	272	11	8	43	0.064	0.046	0.082
.	19.01.15-23.35.02-1-29775	89	4	4	1	0	1	413	3	3	0	0	NA	NA	NA	36	36	173	171	505	84	83	246	0	5	6	0	0.029	0.012
.	19.01.15-23.35.09-1-29783	209	36	36	6	0	5	448	32	32	0	0	NA	NA	NA	59	63	180	171	525	91	87	270	32	21	28	0.178	0.123	0.053
.	19.01.15-23.35.14-1-29785	232	23	23	3	0	3	456	20	20	0	0	NA	NA	NA	60	68	176	176	529	91	92	273	25	19	25	0.142	0.108	0.047
.	19.01.15-23.35.15-1-29787	60	2	2	0	0	0	302	1	1	0	0	NA	NA	NA	21	18	168	164	499	60	59	183	1	3	0	0.006	0.018	0
.	19.01.15-23.35.16-1-29788	128	9	9	1	0	1	424	8	8	0	0	NA	NA	NA	45	38	172	170	509	84	82	258	7	2	8	0.041	0.012	0.016
.	19.01.15-23.35.25-1-29806	121	9	9	1	0	1	412	7	7	0	0	NA	NA	NA	28	26	170	167	502	83	82	247	4	10	7	0.024	0.06	0.014
.	19.01.15-23.35.34-1-29808	35	1	1	0	0	0	0	0	0	0	0	NA	NA	NA	8	15	169	167	492	0	0	0	1	0	0	0.006	0	0
.	19.01.15-23.35.35-1-29812	188	21	21	6	0	5	439	19	19	0	0	NA	NA	NA	46	47	171	171	518	89	87	263	4	28	30	0.023	0.164	0.058
.	19.01.15-23.35.38-1-29813	145	13	13	3	0	3	422	12	12	0	0	NA	NA	NA	53	36	173	173	503	88	85	249	2	6	21	0.012	0.035	0.042
.	19.01.15-23.35.43-1-29814	90	3	3	0	0	0	423	2	2	0	0	NA	NA	NA	34	32	170	168	507	85	84	254	4	0	7	0.024	0	0.014
.	19.01.15-23.35.44-1-29815	32	1	1	0	0	0	0	0	0	0	0	NA	NA	NA	7	5	163	165	490	0	0	0	0	0	0	0	0	0
.	19.01.15-23.35.46-1-29816	227	30	30	6	0	6	452	27	27	0	0	NA	NA	NA	60	65	178	175	525	90	91	271	27	32	35	0.152	0.183	0.067
.	19.01.15-23.35.52-1-29817	325	76	76	29	0	23	488	64	64	0	0	NA	NA	NA	96	110	183	182	558	95	97	296	66	64	85	0.361	0.352	0.152
.	19.01.15-23.35.52-1-29818	208	26	26	7	0	7	457	21	21	0	0	NA	NA	NA	64	69	170	178	534	88	92	277	9	30	29	0.053	0.169	0.054
.	19.01.15-23.35.56-1-29823	301	33	33	7	0	5	485	29	29	0	0	NA	NA	NA	89	107	182	191	547	97	105	283	17	26	51	0.093	0.136	0.093
.	19.01.15-23.35.58-1-29825	57	2	2	0	0	0	0	1	1	0	0	NA	NA	NA	16	13	166	164	496	0	0	0	0	0	6	0	0	0.012
.	19.01.15-23.36.02-1-29830	91	5	5	2	0	2	437	4	4	0	0	NA	NA	NA	29	52	168	173	524	84	86	267	0	6	9	0	0.035	0.017
.	19.01.15-23.36.03-1-29832	35	1	1	0	0	0	0	0	0	0	0	NA	NA	NA	13	6	164	165	490	0	0	0	0	0	1	0	0	0.002
.	19.01.15-23.36.06-1-29839	34	1	1	0	0	0	0	0	0	0	0	NA	NA	NA	8	12	165	166	494	0	0	0	0	0	3	0	0	0.006
.	19.01.15-23.36.06-1-29855	94	3	3	2	0	2	414	2	2	0	0	NA	NA	NA	42	23	167	168	501	83	83	248	1	3	3	0.006	0.018	0.006
.	19.01.15-23.36.08-1-29859	264	16	16	5	0	4	465	13	13	0	0	NA	NA	NA	66	78	182	180	529	97	96	272	16	12	18	0.088	0.067	0.034
.	19.01.15-23.36.17-1-29868	176	13	13	1	0	1	444	11	11	0	0	NA	NA	NA	48	54	175	178	514	91	92	261	6	1	19	0.034	0.006	0.037
.	19.01.15-23.36.18-1-29869	326	48	48	24	0	18	481	43	43	0	0	NA	NA	NA	95	95	187	185	536	100	99	282	37	24	91	0.198	0.13	0.17
.	19.01.15-23.36.19-1-29870	117	17	17	1	0	1	421	15	15	0	0	NA	NA	NA	52	37	171	169	510	85	85	251	6	6	23	0.035	0.036	0.045
.	19.01.15-23.36.30-1-29896	298	68	68	13	0	12	461	63	63	0	0	NA	NA	NA	87	78	184	172	535	97	87	277	35	48	96	0.19	0.279	0.179
.	19.01.15-23.36.36-1-29897	89	3	3	0	0	0	417	2	2	0	0	NA	NA	NA	24	30	168	173	502	82	86	249	0	0	10	0	0	0.02
.	19.01.15-23.36.41-1-29898	118	5	5	3	0	3	416	4	4	0	0	NA	NA	NA	44	27	169	171	500	86	86	244	0	3	10	0	0.018	0.02
.	19.01.15-23.36.43-1-29899	294	31	31	6	0	4	458	28	28	0	0	NA	NA	NA	88	73	184	176	526	97	90	271	21	18	38	0.114	0.102	0.072
.	19.01.15-23.36.50-1-29901	33	1	1	1	0	1	0	0	0	0	0	NA	NA	NA	10	12	167	164	494	0	0	0	0	0	0	0	0	0
.	19.01.15-23.36.59-1-29907	92	4	4	0	0	0	421	3	3	0	0	NA	NA	NA	30	31	170	169	505	86	85	250	0	5	6	0	0.03	0.012
.	19.01.15-23.37.11-1-29919	37	1	1	0	0	0	0	0	0	0	0	NA	NA	NA	11	12	165	168	492	0	0	0	0	1	0	0	0.006	0
.	19.01.15-23.37.14-1-29921	117	8	8	1	0	1	419	7	7	0	0	NA	NA	NA	28	31	163	171	510	82	85	252	8	0	17	0.049	0	0.033
.	19.01.15-23.37.14-1-29922	62	2	2	0	0	0	414	1	1	0	0	NA	NA	NA	20	23	174	167	495	88	81	245	2	0	1	0.011	0	0.002
.	19.01.15-23.37.16-1-29926	389	21	21	4	0	4	501	18	18	0	0	NA	NA	NA	108	114	186	182	559	104	100	297	18	26	18	0.097	0.143	0.032
.	19.01.15-23.37.18-1-29927	182	21	21	3	0	3	447	20	20	0	0	NA	NA	NA	62	67	169	179	532	84	91	272	13	17	23	0.077	0.095	0.043
.	19.01.15-23.37.26-1-29943	402	44	44	12	0	10	499	36	36	0	0	NA	NA	NA	112	114	195	188	544	110	101	288	39	41	60	0.2	0.218	0.11
.	19.01.15-23.37.32-1-29944	123	7	7	1	0	0	422	6	6	0	0	NA	NA	NA	28	31	170	173	501	88	85	249	8	0	5	0.047	0	0.01
.	19.01.15-23.37.37-1-29948	90	4	4	1	0	1	427	3	3	0	0	NA	NA	NA	33	38	172	172	507	87	87	253	2	0	9	0.012	0	0.018
.	19.01.15-23.37.41-1-29949	352	42	42	8	0	8	489	40	40	0	0	NA	NA	NA	98	106	186	186	547	99	102	288	24	20	60	0.129	0.108	0.11
.	19.01.15-23.37.41-1-29950	35	1	1	0	0	0	0	0	0	0	0	NA	NA	NA	6	10	163	165	495	0	0	0	1	0	0	0.006	0	0
.	19.01.15-23.37.44-1-29951	89	7	7	0	0	0	417	6	6	0	0	NA	NA	NA	34	31	168	173	503	82	86	249	1	5	5	0.006	0.029	0.01
.	19.01.15-23.37.50-1-29952	119	6	6	1	0	1	443	5	5	0	0	NA	NA	NA	30	56	178	173	518	92	89	262	0	4	18	0	0.023	0.035
.	19.01.15-23.37.51-1-29953	182	27	27	9	0	8	431	23	23	0	0	NA	NA	NA	56	43	173	170	513	87	86	258	32	22	20	0.185	0.129	0.039
.	19.01.15-23.37.52-1-29954	120	4	4	3	0	3	431	3	3	0	0	NA	NA	NA	31	43	175	169	512	90	85	256	7	0	8	0.04	0	0.016
.	19.01.15-23.37.55-1-29958	178	10	10	3	0	2	444	9	9	0	0	NA	NA	NA	66	52	175	174	516	90	88	266	12	12	9	0.069	0.069	0.017
.	19.01.15-23.37.59-1-29961	172	10	10	2	0	1	429	9	9	0	0	NA	NA	NA	57	42	169	171	515	82	86	261	3	11	11	0.018	0.064	0.021
.	19.01.15-23.38.07-1-29971	91	4	4	1	0	1	421	3	3	0	0	NA	NA	NA	27	38	171	174	506	83	88	250	0	0	8	0	0	0.016
.	19.01.15-23.38.07-1-29972	201	11	11	6	0	6	446	10	10	0	0	NA	NA	NA	60	65	174	180	524	86	93	267	17	13	7	0.098	0.072	0.013
.	19.01.15-23.38.12-1-29975	213	21	21	6	0	4	451	19	19	0	0	NA	NA	NA	60	62	173	175	527	89	94	268	15	10	39	0.087	0.057	0.074
.	19.01.15-23.38.16-1-29979	61	2	2	0	0	0	411	1	1	0	0	NA	NA	NA	12	20	165	165	503	82	81	248	3	0	1	0.018	0	0.002
.	19.01.15-23.38.20-1-29989	34	1	1	0	0	0	0	0	0	0	0	NA	NA	NA	15	9	167	165	490	0	0	0	0	0	0	0	0	0
.	19.01.15-23.38.21-1-29990	93	6	6	0	0	0	415	5	5	0	0	NA	NA	NA	25	28	171	168	502	86	82	247	1	6	7	0.006	0.036	0.014
.	19.01.15-23.38.23-1-29991	123	18	18	1	0	1	428	15	15	0	0	NA	NA	NA	37	37	168	172	510	85	88	255	8	13	15	0.048	0.076	0.029
.	19.01.15-23.38.27-1-30008	333	54	54	8	0	7	480	48	48	0	0	NA	NA	NA	91	96	182	184	543	96	98	286	51	39	41	0.28	0.212	0.076
.	19.01.15-23.38.27-1-30009	37	1	1	0	0	0	0	0	0	0	0	NA	NA	NA	5	8	163	164	494	0	0	0	0	0	5	0	0	0.01
.	19.01.15-23.38.31-1-30010	144	10	10	0	0	0	437	9	9	0	0	NA	NA	NA	30	42	172	169	514	89	87	261	5	3	10	0.029	0.018	0.019
.	19.01.15-23.38.32-1-30011	206	22	22	8	0	7	433	21	21	0	0	NA	NA	NA	56	48	175	167	519	89	81	263	20	10	28	0.114	0.06	0.054
.	19.01.15-23.38.33-1-30012	119	5	5	2	0	2	418	4	4	0	0	NA	NA	NA	16	27	167	166	507	82	82	254	6	4	11	0.036	0.024	0.022
.	19.01.15-23.38.37-1-30013	31	1	1	0	0	0	0	0	0	0	0	NA	NA	NA	6	10	163	165	495	0	0	0	2	0	0	0.012	0	0
.	19.01.15-23.38.39-1-30014	327	17	17	5	0	4	482	16	16	0	0	NA	NA	NA	119	102	181	177	557	97	94	291	10	17	13	0.055	0.096	0.023
.	19.01.15-23.38.42-1-30015	177	14	14	4	0	4	436	13	13	0	0	NA	NA	NA	61	51	176	173	515	89	88	259	8	11	27	0.045	0.064	0.052
.	19.01.15-23.38.43-1-30016	194	26	26	3	0	3	444	24	24	0	0	NA	NA	NA	45	55	177	167	524	92	83	269	16	15	40	0.09	0.09	0.076
.	19.01.15-23.38.47-1-30017	33	1	1	1	0	1	0	0	0	0	0	NA	NA	NA	8	13	168	164	494	0	0	0	0	0	1	0	0	0.002
.	19.01.15-23.38.49-1-30018	119	7	7	0	0	0	414	6	6	0	0	NA	NA	NA	39	33	168	166	512	82	81	251	22	0	2	0.131	0	0.004
.	19.01.15-23.38.49-1-30019	248	14	14	4	0	4	449	11	11	0	0	NA	NA	NA	75	67	176	177	527	91	91	267	10	12	15	0.057	0.068	0.028
.	19.01.15-23.38.50-1-30020	35	1	1	0	0	0	0	0	0	0	0	NA	NA	NA	6	6	165	163	491	0	0	0	0	0	1	0	0	0.002
.	19.01.15-23.38.53-1-30024	303	89	89	27	0	23	455	83	83	0	0	NA	NA	NA	72	69	173	175	534	90	87	278	66	34	119	0.382	0.194	0.223
.	19.01.15-23.39.04-1-30032	283	48	48	10	0	7	477	46	46	0	0	NA	NA	NA	73	94	175	180	552	93	92	292	29	29	78	0.166	0.161	0.141
.	19.01.15-23.39.08-1-30036	210	16	16	2	0	1	461	13	13	0	0	NA	NA	NA	61	72	174	174	537	88	92	281	2	16	24	0.011	0.092	0.045
.	19.01.15-23.39.09-1-30039	273	44	44	6	0	5	475	39	39	0	0	NA	NA	NA	95	92	181	179	545	95	94	286	50	17	38	0.276	0.095	0.07
.	19.01.15-23.39.10-1-30040	144	10	10	5	0	5	440	9	9	0	0	NA	NA	NA	39	51	176	176	512	91	90	259	5	4	30	0.028	0.023	0.059
.	19.01.15-23.39.14-1-30042	179	13	13	3	0	3	441	11	11	0	0	NA	NA	NA	56	59	178	178	516	88	94	259	18	21	8	0.101	0.118	0.016
.	19.01.15-23.39.26-1-30062	506	51	51	13	0	11	528	46	46	0	0	NA	NA	NA	137	144	194	195	568	108	109	311	51	32	61	0.263	0.164	0.107
.	19.01.15-23.39.31-1-30063	59	2	2	1	0	1	50	1	1	0	0	NA	NA	NA	17	13	165	166	495	8	13	29	2	4	0	0.012	0.024	0
.	19.01.15-23.39.32-1-30064	192	32	32	8	0	6	442	30	30	0	0	NA	NA	NA	53	51	175	169	520	91	87	264	23	16	43	0.131	0.095	0.083
.	19.01.15-23.39.35-1-30065	267	30	30	11	0	7	451	27	27	0	0	NA	NA	NA	89	63	176	174	526	90	89	272	16	26	44	0.091	0.149	0.084
.	19.01.15-23.39.46-1-30070	68	4	4	0	0	0	425	3	3	0	0	NA	NA	NA	23	36	173	171	505	89	85	251	2	4	3	0.012	0.023	0.006
.	19.01.15-23.39.46-1-30071	120	10	10	2	0	1	418	9	9	0	0	NA	NA	NA	39	38	172	170	509	87	82	249	10	5	24	0.058	0.029	0.047
.	19.01.15-23.40.01-1-30079	345	47	47	14	0	12	479	42	42	0	0	NA	NA	NA	97	98	175	187	549	91	100	288	21	41	66	0.12	0.219	0.12
.	19.01.15-23.40.09-1-30092	90	5	5	0	0	0	422	4	4	0	0	NA	NA	NA	22	32	169	168	508	85	85	252	6	0	0	0.036	0	0
.	19.01.15-23.40.20-1-30101	153	13	13	1	0	1	442	11	11	0	0	NA	NA	NA	55	55	170	176	522	86	92	264	3	33	8	0.018	0.188	0.015
.	19.01.15-23.40.23-1-30102	63	2	2	0	0	0	346	1	1	0	0	NA	NA	NA	16	17	168	163	499	68	69	209	0	0	3	0	0	0.006
.	19.01.15-23.40.23-1-30103	149	10	10	1	0	1	448	8	8	0	0	NA	NA	NA	61	64	174	179	524	90	93	265	11	3	19	0.063	0.017	0.036
.	19.01.15-23.40.29-1-30119	34	1	1	0	0	0	0	0	0	0	0	NA	NA	NA	12	12	163	166	496	0	0	0	0	0	0	0	0	0
.	19.01.15-23.40.30-1-30120	123	8	8	0	0	0	416	7	7	0	0	NA	NA	NA	37	28	169	169	503	84	84	248	10	1	5	0.059	0.006	0.01
.	19.01.15-23.40.33-1-30122	118	10	10	3	0	3	423	9	9	0	0	NA	NA	NA	38	34	171	169	507	85	84	254	2	3	21	0.012	0.018	0.041
.	19.01.15-23.40.33-1-30123	230	35	35	5	0	5	457	32	32	0	0	NA	NA	NA	70	72	175	180	530	86	95	276	42	13	41	0.24	0.072	0.077
.	19.01.15-23.40.35-1-30124	32	1	1	0	0	0	0	0	0	0	0	NA	NA	NA	8	9	165	164	493	0	0	0	0	0	0	0	0	0
.	19.01.15-23.40.37-1-30125	319	62	62	11	0	10	477	56	56	0	0	NA	NA	NA	86	90	185	189	529	100	105	272	83	31	50	0.449	0.164	0.095
.	19.01.15-23.40.43-1-30126	148	11	11	2	0	2	433	9	9	0	0	NA	NA	NA	49	46	173	171	515	89	86	258	3	7	15	0.017	0.041	0.029
.	19.01.15-23.40.44-1-30127	119	4	4	0	0	0	427	2	2	0	0	NA	NA	NA	30	36	170	171	508	86	85	256	3	0	10	0.018	0	0.02
.	19.01.15-23.40.45-1-30128	233	23	23	5	0	5	447	20	20	0	0	NA	NA	NA	64	59	179	175	518	93	90	264	9	12	42	0.05	0.069	0.081
.	19.01.15-23.40.48-1-30129	291	25	25	4	0	4	468	23	23	0	0	NA	NA	NA	89	85	176	178	544	91	93	284	24	5	25	0.136	0.028	0.046
.	19.01.15-23.40.54-1-30133	32	1	1	1	0	1	0	0	0	0	0	NA	NA	NA	10	7	164	163	493	0	0	0	0	0	0	0	0	0
.	19.01.15-23.40.57-1-30135	35	1	1	0	0	0	0	0	0	0	0	NA	NA	NA	10	12	165	163	497	0	0	0	0	0	0	0	0	0
.	19.01.15-23.40.58-1-30137	88	4	4	3	0	3	414	3	3	0	0	NA	NA	NA	29	28	168	168	505	83	81	250	0	3	10	0	0.018	0.02
.	19.01.15-23.41.00-1-30139	85	7	7	3	0	3	416	6	6	0	0	NA	NA	NA	26	24	167	167	503	83	84	249	9	10	2	0.054	0.06	0.004
.	19.01.15-23.41.02-1-30143	124	7	7	0	0	0	429	6	6	0	0	NA	NA	NA	20	42	174	170	511	86	85	258	0	7	6	0	0.041	0.012
.	19.01.15-23.41.05-1-30147	33	1	1	0	0	0	0	0	0	0	0	NA	NA	NA	8	6	166	165	488	0	0	0	0	0	0	0	0	0
.	19.01.15-23.41.07-1-30150	125	8	8	3	0	3	441	7	7	0	0	NA	NA	NA	32	52	175	174	516	92	88	261	6	0	23	0.034	0	0.045
.	19.01.15-23.41.11-1-30153	155	13	13	5	0	3	445	11	11	0	0	NA	NA	NA	46	62	173	175	527	89	87	269	4	4	32	0.023	0.023	0.061
.	19.01.15-23.41.16-1-30157	89	4	4	0	0	0	420	2	2	0	0	NA	NA	NA	37	32	166	174	505	85	87	248	0	1	7	0	0.006	0.014
.	19.01.15-23.41.19-1-30159	469	107	107	29	0	20	502	97	97	0	0	NA	NA	NA	115	121	186	188	560	99	99	304	69	76	118	0.371	0.404	0.211
.	19.01.15-23.41.26-1-30175	90	3	3	1	0	1	420	2	2	0	0	NA	NA	NA	42	34	170	175	502	87	85	248	3	2	1	0.018	0.011	0.002
.	19.01.15-23.41.27-1-30176	151	18	18	4	0	4	432	17	17	0	0	NA	NA	NA	47	46	168	174	517	82	89	261	13	5	24	0.077	0.029	0.046
.	19.01.15-23.41.30-1-30177	205	22	22	4	0	4	443	18	18	0	0	NA	NA	NA	63	58	173	178	520	88	89	266	16	21	27	0.092	0.118	0.052
.	19.01.15-23.41.35-1-30178	275	18	18	3	0	3	456	16	16	0	0	NA	NA	NA	60	76	172	177	540	90	89	277	13	10	28	0.076	0.056	0.052
.	19.01.15-23.41.38-1-30179	33	1	1	0	0	0	0	0	0	0	0	NA	NA	NA	11	5	164	165	489	0	0	0	0	0	1	0	0	0.002
.	19.01.15-23.41.39-1-30183	177	16	16	7	0	6	448	12	12	0	0	NA	NA	NA	76	64	174	172	531	89	86	273	28	19	21	0.161	0.11	0.04
.	19.01.15-23.41.40-1-30184	94	12	12	4	0	4	410	11	11	0	0	NA	NA	NA	42	23	167	169	500	85	83	242	6	5	12	0.036	0.03	0.024
.	19.01.15-23.41.41-1-30185	61	2	2	1	0	1	350	1	1	0	0	NA	NA	NA	16	27	167	170	503	65	70	215	0	0	2	0	0	0.004
.	19.01.15-23.42.02-1-30195	120	8	8	2	0	0	424	7	7	0	0	NA	NA	NA	31	39	173	174	505	87	85	252	10	3	13	0.058	0.017	0.026
.	19.01.15-23.42.11-1-30204	273	31	31	5	0	2	466	26	26	0	0	NA	NA	NA	76	81	184	181	529	98	95	273	40	17	29	0.217	0.094	0.055
.	19.01.15-23.42.15-1-30207	123	5	5	0	0	0	424	4	4	0	0	NA	NA	NA	34	35	169	175	504	82	88	254	7	0	7	0.041	0	0.014
.	19.01.15-23.42.20-1-30214	365	24	24	8	0	5	499	21	21	0	0	NA	NA	NA	113	113	184	178	564	99	94	306	12	20	35	0.065	0.112	0.062
.	19.01.15-23.42.20-1-30215	382	41	41	6	0	5	488	40	40	0	0	NA	NA	NA	97	102	183	189	543	98	103	287	34	14	44	0.186	0.074	0.081
.	19.01.15-23.42.27-1-30231	28	1	1	1	0	1	0	0	0	0	0	NA	NA	NA	8	3	166	163	487	0	0	0	0	0	0	0	0	0
.	19.01.15-23.42.28-1-30232	145	8	8	2	0	2	434	7	7	0	0	NA	NA	NA	45	48	172	175	514	87	89	258	3	0	16	0.017	0	0.031
.	19.01.15-23.42.29-1-30233	177	12	12	4	0	3	439	10	10	0	0	NA	NA	NA	51	48	170	172	519	87	89	263	3	0	29	0.018	0	0.056
.	19.01.15-23.42.30-1-30234	35	1	1	0	0	0	0	0	0	0	0	NA	NA	NA	6	6	165	164	490	0	0	0	0	0	0	0	0	0
.	19.01.15-23.42.31-1-30235	177	22	22	6	0	6	437	20	20	0	0	NA	NA	NA	56	57	174	178	518	86	92	259	16	16	20	0.092	0.09	0.039
.	19.01.15-23.42.33-1-30236	31	1	1	0	0	0	0	0	0	0	0	NA	NA	NA	6	7	163	164	493	0	0	0	0	1	0	0	0.006	0
.	19.01.15-23.42.35-1-30237	152	15	15	5	0	5	432	14	14	0	0	NA	NA	NA	47	46	174	168	517	89	83	260	24	2	16	0.138	0.012	0.031
.	19.01.15-23.42.47-1-30238	89	3	3	0	0	0	421	2	2	0	0	NA	NA	NA	26	29	166	172	504	83	84	254	0	0	7	0	0	0.014
.	19.01.15-23.42.50-1-30239	210	26	26	3	0	2	452	23	23	0	0	NA	NA	NA	64	76	176	180	533	89	90	273	15	18	30	0.085	0.1	0.056
.	19.01.15-23.42.56-1-30243	36	1	1	1	0	1	0	0	0	0	0	NA	NA	NA	9	12	165	167	493	0	0	0	0	0	3	0	0	0.006
.	19.01.15-23.42.59-1-30246	148	12	12	1	0	1	437	9	9	0	0	NA	NA	NA	28	49	172	173	517	87	89	261	15	4	9	0.087	0.023	0.017
.	19.01.15-23.42.59-1-30247	59	3	3	1	0	1	409	2	2	0	0	NA	NA	NA	31	20	169	166	498	82	83	244	0	0	7	0	0	0.014
.	19.01.15-23.43.02-1-30252	91	5	5	3	0	3	410	4	4	0	0	NA	NA	NA	33	21	165	169	500	79	84	247	1	1	10	0.006	0.006	0.02
.	19.01.15-23.43.03-1-30253	90	5	5	2	0	2	425	3	3	0	0	NA	NA	NA	27	32	171	171	503	87	87	251	3	3	8	0.018	0.018	0.016
.	19.01.15-23.43.04-1-30256	417	62	62	14	0	11	502	59	59	0	0	NA	NA	NA	119	117	186	182	562	100	100	302	80	39	72	0.43	0.214	0.128
.	19.01.15-23.43.11-1-30262	328	24	24	9	0	8	481	21	21	0	0	NA	NA	NA	70	96	191	180	538	106	96	279	10	4	43	0.052	0.022	0.08
.	19.01.15-23.43.16-1-30266	332	37	37	12	0	9	471	34	34	0	0	NA	NA	NA	78	84	173	178	546	88	95	288	23	32	50	0.133	0.18	0.092
.	19.01.15-23.43.18-1-30268	67	4	4	0	0	0	402	2	2	0	0	NA	NA	NA	22	10	168	168	487	82	80	240	0	2	10	0	0.012	0.021
.	19.01.15-23.43.20-1-30269	114	4	4	2	0	2	429	3	3	0	0	NA	NA	NA	42	47	168	171	521	83	85	261	7	0	3	0.042	0	0.006
.	19.01.15-23.43.23-1-30285	29	1	1	0	0	0	0	0	0	0	0	NA	NA	NA	12	7	166	164	490	0	0	0	2	0	0	0.012	0	0
.	19.01.15-23.43.26-1-30287	32	1	1	0	0	0	0	0	0	0	0	NA	NA	NA	15	9	163	165	494	0	0	0	0	0	0	0	0	0
.	19.01.15-23.43.28-1-30288	203	12	12	5	0	4	445	10	10	0	0	NA	NA	NA	54	65	177	180	521	89	91	265	13	0	23	0.073	0	0.044
.	19.01.15-23.43.31-1-30289	234	8	8	3	0	3	453	7	7	0	0	NA	NA	NA	69	66	181	178	520	95	93	265	0	4	16	0	0.022	0.031
.	19.01.15-23.43.34-1-30290	173	37	37	11	0	7	449	33	33	0	0	NA	NA	NA	58	65	175	180	523	87	94	268	43	25	31	0.246	0.139	0.059
.	19.01.15-23.43.36-1-30291	502	81	81	20	0	17	510	71	71	0	0	NA	NA	NA	122	131	193	195	556	105	109	296	74	32	92	0.383	0.164	0.165
.	19.01.15-23.43.38-1-30292	175	16	16	1	0	1	440	15	15	0	0	NA	NA	NA	63	51	172	174	518	89	87	264	12	23	17	0.07	0.132	0.033
.	19.01.15-23.43.47-1-30296	313	46	46	9	0	8	477	42	42	0	0	NA	NA	NA	93	94	188	185	534	103	98	276	22	27	77	0.117	0.146	0.144
.	19.01.15-23.43.52-1-30297	438	69	69	11	0	10	511	59	59	0	0	NA	NA	NA	118	135	186	191	571	98	106	307	40	57	76	0.215	0.298	0.133
.	19.01.15-23.43.54-1-30301	94	4	4	0	0	0	417	3	3	0	0	NA	NA	NA	26	28	173	167	501	84	83	250	0	4	12	0	0.024	0.024
.	19.01.15-23.44.11-1-30314	299	36	36	4	0	4	475	34	34	0	0	NA	NA	NA	93	105	182	190	546	93	100	282	57	23	52	0.313	0.121	0.095
.	19.01.15-23.44.13-1-30315	214	16	16	1	0	0	459	15	15	0	0	NA	NA	NA	53	72	179	179	527	92	95	272	4	18	20	0.022	0.101	0.038
.	19.01.15-23.44.17-1-30321	89	5	5	0	0	0	416	4	4	0	0	NA	NA	NA	28	35	171	169	508	83	84	249	4	7	5	0.023	0.041	0.01
.	19.01.15-23.44.32-1-30341	408	35	35	8	0	5	519	31	31	0	0	NA	NA	NA	110	129	187	185	570	104	100	315	33	19	42	0.176	0.103	0.074
.	19.01.15-23.44.34-1-30342	120	5	5	1	0	1	421	4	4	0	0	NA	NA	NA	45	34	168	171	508	83	86	252	0	3	8	0	0.018	0.016
.	19.01.15-23.44.40-1-30343	178	10	10	3	0	2	448	9	9	0	0	NA	NA	NA	56	63	174	174	528	90	87	271	6	9	12	0.034	0.052	0.023
.	19.01.15-23.44.54-1-30348	35	1	1	0	0	0	0	0	0	0	0	NA	NA	NA	12	5	163	164	491	0	0	0	0	0	2	0	0	0.004
.	19.01.15-23.44.54-1-30349	34	1	1	0	0	0	0	0	0	0	0	NA	NA	NA	8	14	166	166	495	0	0	0	0	0	4	0	0	0.008
.	19.01.15-23.44.57-1-30350	33	1	1	0	0	0	0	0	0	0	0	NA	NA	NA	10	6	164	163	492	0	0	0	0	0	1	0	0	0.002
.	19.01.15-23.45.00-1-30355	34	1	1	0	0	0	0	0	0	0	0	NA	NA	NA	14	9	166	164	492	0	0	0	0	0	1	0	0	0.002
.	19.01.15-23.45.02-1-30357	294	11	11	4	0	4	482	9	9	0	0	NA	NA	NA	85	97	189	179	542	102	97	283	6	8	19	0.032	0.045	0.035
.	19.01.15-23.45.04-1-30359	60	2	2	1	0	1	0	1	1	0	0	NA	NA	NA	16	19	169	169	494	0	0	0	0	0	3	0	0	0.006
.	19.01.15-23.45.04-1-30360	58	2	2	0	0	0	101	1	1	0	0	NA	NA	NA	12	15	167	169	492	21	20	60	0	2	0	0	0.012	0
.	19.01.15-23.45.05-1-30363	247	77	77	19	0	13	439	70	70	0	0	NA	NA	NA	94	52	175	175	515	88	89	262	66	36	87	0.377	0.206	0.169
.	19.01.15-23.45.08-1-30366	205	19	19	3	0	3	465	16	16	0	0	NA	NA	NA	52	83	179	182	535	92	96	277	10	13	26	0.056	0.071	0.049
.	19.01.15-23.45.12-1-30369	85	4	4	1	0	1	411	3	3	0	0	NA	NA	NA	24	25	166	167	505	81	80	250	0	2	3	0	0.012	0.006
.	19.01.15-23.45.18-1-30374	599	104	104	32	0	27	545	100	100	0	0	NA	NA	NA	162	165	195	197	586	109	114	322	105	76	126	0.538	0.386	0.215
.	19.01.15-23.45.25-1-30390	141	9	9	0	0	0	422	8	8	0	0	NA	NA	NA	38	37	168	168	514	84	82	256	0	21	7	0	0.125	0.014
.	19.01.15-23.45.28-1-30391	36	1	1	0	0	0	0	0	0	0	0	NA	NA	NA	10	12	164	165	496	0	0	0	0	0	1	0	0	0.002
.	19.01.15-23.45.31-1-30393	58	3	3	0	0	0	50	2	2	0	0	NA	NA	NA	31	16	165	164	500	9	6	35	0	2	5	0	0.012	0.01
.	19.01.15-23.45.36-1-30394	31	1	1	0	0	0	0	0	0	0	0	NA	NA	NA	7	6	164	164	491	0	0	0	0	0	1	0	0	0.002
.	19.01.15-23.45.37-1-30395	60	3	3	0	0	0	416	2	2	0	0	NA	NA	NA	22	29	167	170	505	82	86	248	2	1	0	0.012	0.006	0
.	19.01.15-23.45.38-1-30396	319	21	21	5	0	5	493	19	19	0	0	NA	NA	NA	91	103	189	183	544	104	99	290	22	10	39	0.116	0.055	0.072
.	19.01.15-23.45.38-1-30397	237	49	49	16	0	13	447	40	40	0	0	NA	NA	NA	68	68	174	182	525	86	94	267	37	18	67	0.213	0.099	0.128
.	19.01.15-23.45.39-1-30398	60	4	4	2	0	2	414	3	3	0	0	NA	NA	NA	25	24	169	164	504	85	79	250	0	2	9	0	0.012	0.018
.	19.01.15-23.45.46-1-30402	267	26	26	5	0	5	459	23	23	0	0	NA	NA	NA	69	70	172	178	533	87	95	277	13	16	39	0.076	0.09	0.073
.	19.01.15-23.45.48-1-30403	118	8	8	3	0	3	419	7	7	0	0	NA	NA	NA	39	33	170	173	503	84	86	249	4	4	12	0.024	0.023	0.024
.	19.01.15-23.45.51-1-30404	92	3	3	1	0	1	403	1	1	0	0	NA	NA	NA	36	21	167	168	499	80	80	243	0	1	3	0	0.006	0.006
.	19.01.15-23.45.52-1-30405	61	2	2	1	0	1	404	1	1	0	0	NA	NA	NA	29	17	167	169	494	79	84	241	5	0	3	0.03	0	0.006
.	19.01.15-23.46.07-1-30420	202	29	29	6	0	5	464	26	26	0	0	NA	NA	NA	46	68	172	174	535	89	90	285	15	21	36	0.087	0.121	0.067
.	19.01.15-23.46.07-1-30421	202	9	9	1	0	1	444	7	7	0	0	NA	NA	NA	46	62	172	173	530	86	89	269	5	6	6	0.029	0.035	0.011
.	19.01.15-23.46.07-1-30422	148	9	9	5	0	5	431	8	8	0	0	NA	NA	NA	51	48	175	171	515	88	87	256	5	4	14	0.029	0.023	0.027
.	19.01.15-23.46.21-1-30435	147	14	14	3	0	2	433	13	13	0	0	NA	NA	NA	59	50	172	175	516	89	90	254	3	12	31	0.017	0.069	0.06
.	19.01.15-23.46.25-1-30459	231	10	10	4	0	2	468	8	8	0	0	NA	NA	NA	76	79	180	181	531	95	95	278	6	14	15	0.033	0.077	0.028
.	19.01.15-23.46.26-1-30460	213	20	20	7	0	6	447	17	17	0	0	NA	NA	NA	75	60	172	176	525	87	90	270	19	14	29	0.11	0.08	0.055
.	19.01.15-23.46.28-1-30461	320	64	64	11	0	10	467	60	60	0	0	NA	NA	NA	100	88	173	181	547	89	94	284	41	24	82	0.237	0.133	0.15
.	19.01.15-23.46.42-1-30462	173	51	51	16	0	14	451	48	48	0	0	NA	NA	NA	45	64	175	178	524	91	92	268	41	32	75	0.234	0.18	0.143
.	19.01.15-23.46.45-1-30463	118	6	6	2	0	2	427	4	4	0	0	NA	NA	NA	30	39	171	170	511	88	85	254	2	2	6	0.012	0.012	0.012
.	19.01.15-23.46.48-1-30465	114	5	5	3	0	3	415	4	4	0	0	NA	NA	NA	33	27	168	168	504	81	85	249	6	0	2	0.036	0	0.004
.	19.01.15-23.46.55-1-30469	439	64	64	17	0	10	510	57	57	0	0	NA	NA	NA	108	122	197	186	552	112	101	297	56	47	67	0.284	0.253	0.121
.	19.01.15-23.46.56-1-30470	31	1	1	0	0	0	0	0	0	0	0	NA	NA	NA	8	3	164	164	488	0	0	0	2	0	0	0.012	0	0
.	19.01.15-23.46.57-1-30471	349	27	27	5	0	5	483	23	23	0	0	NA	NA	NA	102	107	181	183	556	93	95	295	8	31	41	0.044	0.169	0.074
.	19.01.15-23.47.00-1-30475	62	2	2	1	0	1	348	1	1	0	0	NA	NA	NA	13	18	165	166	500	66	72	210	0	2	0	0	0.012	0
.	19.01.15-23.47.07-1-30483	35	1	1	0	0	0	0	0	0	0	0	NA	NA	NA	9	8	168	164	489	0	0	0	0	0	0	0	0	0
.	19.01.15-23.47.10-1-30486	148	12	12	2	0	2	430	10	10	0	0	NA	NA	NA	49	42	169	170	516	87	86	257	18	7	10	0.107	0.041	0.019
.	19.01.15-23.47.11-1-30488	88	3	3	0	0	0	416	2	2	0	0	NA	NA	NA	24	23	166	166	504	82	81	253	0	2	2	0	0.012	0.004
.	19.01.15-23.47.12-1-30489	203	23	23	5	0	4	449	16	16	0	0	NA	NA	NA	67	66	174	179	526	90	94	265	23	18	23	0.132	0.101	0.044
.	19.01.15-23.47.24-1-30509	57	2	2	0	0	0	150	1	1	0	0	NA	NA	NA	13	13	164	165	497	30	29	91	0	0	3	0	0	0.006
.	19.01.15-23.47.30-1-30510	327	29	29	9	0	8	475	27	27	0	0	NA	NA	NA	85	86	181	178	540	98	95	282	16	21	33	0.088	0.118	0.061
.	19.01.15-23.47.33-1-30511	62	4	4	1	0	1	414	3	3	0	0	NA	NA	NA	23	25	168	167	503	83	81	250	0	7	3	0	0.042	0.006
.	19.01.15-23.47.35-1-30512	140	9	9	3	0	3	423	7	7	0	0	NA	NA	NA	41	37	171	172	507	84	87	252	4	1	11	0.023	0.006	0.022
.	19.01.15-23.47.36-1-30513	119	13	13	3	0	3	432	12	12	0	0	NA	NA	NA	31	38	173	172	506	88	89	255	3	5	35	0.017	0.029	0.069
.	19.01.15-23.47.43-1-30514	176	7	7	0	0	0	451	6	6	0	0	NA	NA	NA	56	66	174	180	525	91	94	266	2	2	14	0.011	0.011	0.027
.	19.01.15-23.47.47-1-30518	211	10	10	1	0	0	449	8	8	0	0	NA	NA	NA	64	63	175	173	528	89	89	271	9	6	6	0.051	0.035	0.011
.	19.01.15-23.47.48-1-30519	182	8	8	2	0	2	441	6	6	0	0	NA	NA	NA	61	58	177	169	525	89	86	266	2	6	11	0.011	0.036	0.021
.	19.01.15-23.47.52-1-30520	243	26	26	8	0	8	456	25	25	0	0	NA	NA	NA	57	68	173	181	527	89	98	269	15	5	29	0.087	0.028	0.055
.	19.01.15-23.47.53-1-30524	62	2	2	0	0	0	352	1	1	0	0	NA	NA	NA	23	16	164	168	497	69	69	214	0	2	0	0	0.012	0
.	19.01.15-23.48.01-1-30529	202	23	23	5	0	5	447	20	20	0	0	NA	NA	NA	63	61	176	173	525	89	87	271	8	8	34	0.045	0.046	0.065
.	19.01.15-23.48.12-1-30539	122	15	15	4	0	3	418	13	13	0	0	NA	NA	NA	37	35	168	174	506	83	85	250	1	6	27	0.006	0.034	0.053
.	19.01.15-23.48.13-1-30540	147	14	14	3	0	3	442	12	12	0	0	NA	NA	NA	49	52	171	178	516	86	94	262	9	13	18	0.053	0.073	0.035
.	19.01.15-23.48.18-1-30549	93	3	3	1	0	1	422	2	2	0	0	NA	NA	NA	26	34	165	173	509	81	86	255	0	10	1	0	0.058	0.002
.	19.01.15-23.48.20-1-30551	93	3	3	2	0	2	417	2	2	0	0	NA	NA	NA	27	37	172	169	509	87	82	248	0	10	3	0	0.059	0.006
.	19.01.15-23.48.21-1-30555	326	52	52	11	0	8	463	48	48	0	0	NA	NA	NA	98	82	172	171	552	88	88	287	35	29	80	0.203	0.17	0.145
.	19.01.15-23.48.32-1-30572	65	3	3	1	0	1	407	2	2	0	0	NA	NA	NA	28	17	168	165	497	83	81	243	0	3	6	0	0.018	0.012
.	19.01.15-23.48.33-1-30573	433	52	52	16	0	14	503	47	47	0	0	NA	NA	NA	145	127	185	188	567	98	102	303	39	44	56	0.211	0.234	0.099
.	19.01.15-23.48.33-1-30574	147	15	15	3	0	3	437	14	14	0	0	NA	NA	NA	44	58	173	179	519	87	91	259	11	12	14	0.064	0.067	0.027
.	19.01.15-23.48.33-1-30575	210	19	19	5	0	4	450	16	16	0	0	NA	NA	NA	73	72	175	178	532	87	91	272	5	21	20	0.029	0.118	0.038
.	19.01.15-23.48.36-1-30576	64	2	2	0	0	0	414	1	1	0	0	NA	NA	NA	15	20	167	169	497	84	85	245	0	3	1	0	0.018	0.002
.	19.01.15-23.48.38-1-30577	263	15	15	2	0	2	449	12	12	0	0	NA	NA	NA	77	68	184	174	523	98	87	264	8	7	18	0.043	0.04	0.034
.	19.01.15-23.48.44-1-30578	91	5	5	1	0	1	419	4	4	0	0	NA	NA	NA	20	29	168	172	502	81	88	250	9	0	8	0.054	0	0.016
.	19.01.15-23.48.46-1-30579	87	3	3	0	0	0	418	2	2	0	0	NA	NA	NA	28	26	169	168	502	86	82	250	4	4	2	0.024	0.024	0.004
.	19.01.15-23.48.48-1-30580	181	14	14	4	0	4	445	13	13	0	0	NA	NA	NA	53	59	174	178	520	87	93	265	19	14	10	0.109	0.079	0.019
.	19.01.15-23.48.57-1-30584	301	23	23	4	0	4	467	21	21	0	0	NA	NA	NA	81	78	182	177	532	96	93	278	31	14	17	0.17	0.079	0.032
.	19.01.15-23.48.58-1-30587	93	4	4	1	0	1	408	3	3	0	0	NA	NA	NA	31	22	164	170	501	81	83	244	1	0	7	0.006	0	0.014
.	19.01.15-23.49.00-1-30589	37	1	1	0	0	0	0	0	0	0	0	NA	NA	NA	7	7	164	165	491	0	0	0	0	0	1	0	0	0.002
.	19.01.15-23.49.02-1-30593	33	1	1	0	0	0	0	0	0	0	0	NA	NA	NA	8	10	163	164	496	0	0	0	0	0	0	0	0	0
.	19.01.15-23.49.03-1-30594	260	49	49	8	0	6	472	42	42	0	0	NA	NA	NA	85	84	189	180	528	105	94	273	27	25	76	0.143	0.139	0.144
.	19.01.15-23.49.04-1-30596	342	42	42	12	0	9	485	40	40	0	0	NA	NA	NA	112	98	184	181	546	100	98	287	32	23	79	0.174	0.127	0.145
.	19.01.15-23.49.05-1-30599	438	69	69	14	0	13	490	66	66	0	0	NA	NA	NA	113	104	186	195	536	100	107	283	63	52	60	0.339	0.267	0.112
.	19.01.15-23.49.19-1-30608	198	12	12	2	0	1	447	11	11	0	0	NA	NA	NA	50	57	174	182	514	88	99	260	5	1	25	0.029	0.005	0.049
.	19.01.15-23.49.25-1-30624	198	16	16	4	0	4	444	15	15	0	0	NA	NA	NA	57	59	181	171	520	96	86	262	4	13	13	0.022	0.076	0.025
.	19.01.15-23.49.34-1-30625	236	24	24	5	0	4	452	21	21	0	0	NA	NA	NA	81	65	175	178	525	88	93	271	10	24	40	0.057	0.135	0.076
.	19.01.15-23.49.43-1-30627	112	11	11	2	0	1	426	10	10	0	0	NA	NA	NA	42	40	168	171	514	83	87	256	3	7	16	0.018	0.041	0.031
.	19.01.15-23.49.44-1-30628	114	5	5	2	0	2	419	4	4	0	0	NA	NA	NA	37	36	169	171	509	82	86	251	0	0	8	0	0	0.016
.	19.01.15-23.49.57-1-30635	82	5	5	2	0	2	410	4	4	0	0	NA	NA	NA	24	23	172	164	500	85	81	244	0	8	4	0	0.049	0.008
.	19.01.15-23.49.58-1-30638	63	2	2	2	0	2	199	1	1	0	0	NA	NA	NA	19	16	168	168	493	36	42	121	0	0	6	0	0	0.012
.	19.01.15-23.49.58-1-30639	60	2	2	0	0	0	400	1	1	0	0	NA	NA	NA	14	8	163	164	494	79	79	242	2	0	0	0.012	0	0
.	19.01.15-23.50.04-1-30650	90	3	3	2	0	2	418	2	2	0	0	NA	NA	NA	41	28	171	168	502	86	86	246	0	0	6	0	0	0.012
.	19.01.15-23.50.08-1-30654	231	38	38	9	0	8	447	32	32	0	0	NA	NA	NA	64	68	175	183	523	85	97	265	31	19	21	0.177	0.104	0.04
.	19.01.15-23.50.08-1-30656	32	1	1	0	0	0	0	0	0	0	0	NA	NA	NA	8	10	164	163	496	0	0	0	0	0	2	0	0	0.004
.	19.01.15-23.50.10-1-30657	33	1	1	1	0	1	0	0	0	0	0	NA	NA	NA	14	9	164	164	494	0	0	0	0	0	2	0	0	0.004
.	19.01.15-23.50.11-1-30658	240	16	16	4	0	3	460	15	15	0	0	NA	NA	NA	67	72	179	174	532	95	91	274	22	9	22	0.123	0.052	0.041
.	19.01.15-23.50.12-1-30659	67	3	3	0	0	0	409	2	2	0	0	NA	NA	NA	14	20	167	165	501	81	79	249	3	0	2	0.018	0	0.004
.	19.01.15-23.50.13-1-30660	156	31	31	8	0	6	436	28	28	0	0	NA	NA	NA	58	57	180	168	522	91	82	263	17	33	29	0.094	0.196	0.056
.	19.01.15-23.50.14-1-30662	35	1	1	0	0	0	0	0	0	0	0	NA	NA	NA	12	9	164	166	492	0	0	0	0	0	1	0	0	0.002
.	19.01.15-23.50.17-1-30666	59	2	2	1	0	1	419	1	1	0	0	NA	NA	NA	14	28	169	168	504	83	85	251	2	0	2	0.012	0	0.004
.	19.01.15-23.50.18-1-30667	62	2	2	0	0	0	414	1	1	0	0	NA	NA	NA	26	24	166	169	502	83	83	248	0	0	6	0	0	0.012
.	19.01.15-23.50.23-1-30672	249	60	60	15	0	13	461	58	58	0	0	NA	NA	NA	65	70	180	175	528	94	91	276	60	34	89	0.333	0.194	0.169
.	19.01.15-23.50.23-1-30688	153	15	15	2	0	2	448	13	13	0	0	NA	NA	NA	43	63	177	178	521	91	93	264	10	2	16	0.056	0.011	0.031
.	19.01.15-23.50.28-1-30689	348	38	38	7	0	5	494	34	34	0	0	NA	NA	NA	96	99	192	180	540	106	97	291	40	16	35	0.208	0.089	0.065
.	19.01.15-23.50.29-1-30690	144	10	10	2	0	1	424	8	8	0	0	NA	NA	NA	45	39	174	171	507	89	82	253	3	0	19	0.017	0	0.037
.	19.01.15-23.50.41-1-30692	63	5	5	1	0	1	418	4	4	0	0	NA	NA	NA	20	32	168	171	506	82	86	250	13	7	0	0.077	0.041	0
.	19.01.15-23.50.43-1-30693	355	82	82	21	0	18	482	78	78	0	0	NA	NA	NA	95	95	177	175	556	92	91	299	55	69	79	0.311	0.394	0.142
.	19.01.15-23.50.48-1-30694	33	1	1	1	0	1	0	0	0	0	0	NA	NA	NA	6	9	164	166	492	0	0	0	0	1	0	0	0.006	0
.	19.01.15-23.50.49-1-30695	301	70	70	20	0	17	474	64	64	0	0	NA	NA	NA	83	91	176	182	546	94	91	289	43	69	61	0.244	0.379	0.112
.	19.01.15-23.50.51-1-30696	33	1	1	0	0	0	0	0	0	0	0	NA	NA	NA	8	4	163	164	490	0	0	0	0	0	1	0	0	0.002
.	19.01.15-23.50.53-1-30700	150	20	20	4	0	4	440	17	17	0	0	NA	NA	NA	57	58	177	175	519	89	90	261	9	13	22	0.051	0.074	0.042
.	19.01.15-23.50.54-1-30701	90	5	5	1	0	1	414	4	4	0	0	NA	NA	NA	17	20	167	168	498	85	83	246	0	5	6	0	0.03	0.012
.	19.01.15-23.50.56-1-30703	64	3	3	1	0	1	407	2	2	0	0	NA	NA	NA	25	16	164	170	495	82	83	242	0	0	6	0	0	0.012
.	19.01.15-23.50.59-1-30706	61	3	3	1	0	1	409	2	2	0	0	NA	NA	NA	21	15	166	165	497	82	82	245	0	0	2	0	0	0.004
.	19.01.15-23.51.08-1-30717	362	42	42	16	0	13	483	37	37	0	0	NA	NA	NA	106	103	182	189	545	96	103	284	15	66	57	0.082	0.349	0.105
.	19.01.15-23.51.09-1-30718	152	24	24	3	0	1	437	21	21	0	0	NA	NA	NA	56	49	177	170	515	91	87	259	25	16	20	0.141	0.094	0.039
.	19.01.15-23.51.10-1-30719	363	14	14	2	0	2	486	12	12	0	0	NA	NA	NA	101	98	188	185	538	104	98	284	7	5	24	0.037	0.027	0.045
.	19.01.15-23.51.21-1-30724	357	29	29	6	0	5	489	25	25	0	0	NA	NA	NA	110	107	193	183	544	106	96	287	29	20	26	0.15	0.109	0.048
.	19.01.15-23.51.29-1-30740	32	1	1	1	0	1	0	0	0	0	0	NA	NA	NA	7	7	164	164	492	0	0	0	1	0	0	0.006	0	0
.	19.01.15-23.51.31-1-30741	265	49	49	14	0	11	453	44	44	0	0	NA	NA	NA	86	68	176	178	527	90	90	273	40	20	84	0.227	0.112	0.159
.	19.01.15-23.51.54-1-30749	34	1	1	0	0	0	0	0	0	0	0	NA	NA	NA	12	13	165	164	497	0	0	0	0	0	0	0	0	0
.	19.01.15-23.51.57-1-30750	145	19	19	5	0	4	433	17	17	0	0	NA	NA	NA	36	46	170	167	522	85	84	264	6	16	14	0.035	0.096	0.027
.	19.01.15-23.51.59-1-30753	64	2	2	0	0	0	301	0	0	0	0	NA	NA	NA	29	25	166	168	504	61	64	176	1	0	0	0.006	0	0
.	19.01.15-23.52.01-1-30756	89	12	12	2	0	2	406	10	10	0	0	NA	NA	NA	28	21	165	170	499	81	82	243	4	2	14	0.024	0.012	0.028
.	19.01.15-23.52.08-1-30764	197	18	18	6	0	6	431	16	16	0	0	NA	NA	NA	57	40	173	169	511	91	84	256	23	1	14	0.133	0.006	0.027
.	19.01.15-23.52.12-1-30767	332	30	30	7	0	6	492	27	27	0	0	NA	NA	NA	92	108	188	179	554	102	94	296	29	29	46	0.154	0.162	0.083
.	19.01.15-23.52.23-1-30776	125	6	6	1	0	1	429	5	5	0	0	NA	NA	NA	43	41	167	171	516	83	86	260	0	2	12	0	0.012	0.023
.	19.01.15-23.52.23-1-30777	173	26	26	4	0	4	438	24	24	0	0	NA	NA	NA	44	53	171	170	525	85	85	268	15	27	32	0.088	0.159	0.061
.	19.01.15-23.52.24-1-30793	303	41	41	15	0	13	434	37	37	0	0	NA	NA	NA	82	49	169	170	523	84	84	266	33	15	61	0.195	0.088	0.117
.	19.01.15-23.52.37-1-30794	124	10	10	2	0	2	431	8	8	0	0	NA	NA	NA	48	51	172	174	518	83	88	260	4	0	19	0.023	0	0.037
.	19.01.15-23.52.55-1-30798	140	6	6	3	0	2	433	4	4	0	0	NA	NA	NA	35	44	172	171	514	85	87	261	3	9	2	0.017	0.053	0.004
.	19.01.15-23.53.01-1-30803	451	91	91	27	0	20	498	85	85	0	0	NA	NA	NA	127	110	179	185	559	97	101	300	54	90	117	0.302	0.486	0.209
.	19.01.15-23.53.01-1-30804	359	32	32	8	0	6	462	30	30	0	0	NA	NA	NA	91	84	180	188	529	92	102	268	16	36	29	0.089	0.191	0.055
.	19.01.15-23.53.03-1-30817	362	86	86	26	0	23	487	76	76	0	0	NA	NA	NA	95	103	182	187	547	98	101	288	53	48	132	0.291	0.257	0.241
.	19.01.15-23.53.09-1-30824	61	2	2	0	0	0	348	1	1	0	0	NA	NA	NA	14	17	167	167	496	70	73	205	0	2	0	0	0.012	0
.	19.01.15-23.53.22-1-30829	177	7	7	2	0	2	453	6	6	0	0	NA	NA	NA	49	63	176	182	518	91	97	265	2	5	16	0.011	0.027	0.031
.	19.01.15-23.53.26-1-30846	92	7	7	2	0	2	407	5	5	0	0	NA	NA	NA	26	22	166	165	504	81	80	246	4	2	15	0.024	0.012	0.03
.	19.01.15-23.53.27-1-30847	123	9	9	3	0	2	412	7	7	0	0	NA	NA	NA	41	26	167	166	506	80	83	249	12	1	9	0.072	0.006	0.018
.	19.01.15-23.53.40-1-30848	64	4	4	1	0	0	413	3	3	0	0	NA	NA	NA	25	20	168	167	498	85	83	245	2	2	4	0.012	0.012	0.008
.	19.01.15-23.53.49-1-30852	420	47	47	13	0	11	506	40	40	0	0	NA	NA	NA	132	124	176	189	572	96	102	308	65	22	54	0.369	0.116	0.094
.	19.01.15-23.54.01-1-30860	89	3	3	0	0	0	416	2	2	0	0	NA	NA	NA	24	30	169	169	505	83	85	248	2	0	2	0.012	0	0.004
.	19.01.15-23.54.14-1-30870	66	2	2	0	0	0	398	1	1	0	0	NA	NA	NA	23	10	165	163	495	80	80	238	0	0	2	0	0	0.004
.	19.01.15-23.54.24-1-30879	61	2	2	1	0	1	411	0	0	0	0	NA	NA	NA	23	21	166	168	500	83	82	246	0	8	0	0	0.048	0
.	19.01.15-23.54.24-1-30880	35	1	1	0	0	0	0	0	0	0	0	NA	NA	NA	9	14	166	165	496	0	0	0	0	0	1	0	0	0.002
.	19.01.15-23.54.30-1-30896	32	1	1	0	0	0	0	0	0	0	0	NA	NA	NA	10	10	165	164	494	0	0	0	0	0	1	0	0	0.002
.	19.01.15-23.54.41-1-30898	182	21	21	6	0	5	437	19	19	0	0	NA	NA	NA	47	56	173	173	523	85	88	264	18	14	27	0.104	0.081	0.052
.	19.01.15-23.54.42-1-30899	150	11	11	3	0	2	433	10	10	0	0	NA	NA	NA	47	49	173	168	521	86	83	264	7	0	11	0.04	0	0.021
.	19.01.15-23.54.47-1-30900	145	17	17	2	0	2	426	13	13	0	0	NA	NA	NA	43	39	174	166	512	88	81	257	9	8	14	0.052	0.048	0.027
.	19.01.15-23.54.49-1-30901	29	1	1	0	0	0	0	0	0	0	0	NA	NA	NA	4	12	166	164	495	0	0	0	0	0	1	0	0	0.002
.	19.01.15-23.55.01-1-30909	57	2	2	0	0	0	415	1	1	0	0	NA	NA	NA	22	25	168	167	503	84	83	248	0	6	4	0	0.036	0.008
.	19.01.15-23.55.02-1-30910	117	5	5	2	0	1	429	4	4	0	0	NA	NA	NA	46	45	168	172	518	82	86	261	9	3	6	0.054	0.017	0.012
.	19.01.15-23.55.20-1-30923	155	13	13	3	0	3	430	12	12	0	0	NA	NA	NA	44	47	173	168	519	86	84	260	3	0	23	0.017	0	0.044
.	19.01.15-23.55.25-1-30939	33	1	1	0	0	0	0	0	0	0	0	NA	NA	NA	11	12	166	165	494	0	0	0	0	0	2	0	0	0.004
.	19.01.15-23.55.27-1-30940	338	25	25	2	0	2	479	23	23	0	0	NA	NA	NA	90	93	177	185	544	89	101	289	23	26	23	0.13	0.141	0.042
.	19.01.15-23.55.29-1-30941	277	65	65	11	0	11	471	58	58	0	0	NA	NA	NA	77	93	181	184	541	91	100	280	59	46	50	0.326	0.25	0.092
.	19.01.15-23.55.29-1-30942	37	1	1	0	0	0	0	0	0	0	0	NA	NA	NA	14	14	166	169	492	0	0	0	0	4	0	0	0.024	0
.	19.01.15-23.55.30-1-30943	34	1	1	0	0	0	0	0	0	0	0	NA	NA	NA	21	8	164	164	493	0	0	0	0	0	0	0	0	0
.	19.01.15-23.55.33-1-30945	88	3	3	1	0	1	412	2	2	0	0	NA	NA	NA	34	28	168	170	503	81	84	247	4	5	1	0.024	0.029	0.002
.	19.01.15-23.55.34-1-30946	30	1	1	0	0	0	0	0	0	0	0	NA	NA	NA	13	3	163	164	489	0	0	0	0	0	0	0	0	0
.	19.01.15-23.55.36-1-30947	64	5	5	3	0	3	409	4	4	0	0	NA	NA	NA	19	20	167	166	500	81	85	243	9	0	4	0.054	0	0.008
.	19.01.15-23.55.41-1-30948	36	1	1	0	0	0	0	0	0	0	0	NA	NA	NA	12	12	165	167	493	0	0	0	0	0	0	0	0	0
.	19.01.15-23.55.44-1-30949	92	3	3	0	0	0	414	2	2	0	0	NA	NA	NA	38	23	168	169	499	84	83	247	6	0	3	0.036	0	0.006
.	19.01.15-23.55.45-1-30950	92	5	5	1	0	1	414	4	4	0	0	NA	NA	NA	29	32	166	175	504	81	87	246	8	0	7	0.048	0	0.014
.	19.01.15-23.55.45-1-30951	335	84	84	25	0	20	468	74	74	0	0	NA	NA	NA	107	85	176	179	543	88	95	285	58	58	92	0.33	0.324	0.169
.	19.01.15-23.55.47-1-30952	145	6	6	2	0	2	424	5	5	0	0	NA	NA	NA	40	37	172	171	507	85	87	252	3	3	8	0.017	0.018	0.016
.	19.01.15-23.55.47-1-30953	87	5	5	1	0	1	419	4	4	0	0	NA	NA	NA	24	37	172	169	509	85	84	250	0	2	4	0	0.012	0.008
.	19.01.15-23.55.51-1-30957	34	1	1	0	0	0	0	0	0	0	0	NA	NA	NA	7	10	166	166	491	0	0	0	2	0	0	0.012	0	0
.	19.01.15-23.55.54-1-30961	98	3	3	1	0	1	422	2	2	0	0	NA	NA	NA	36	31	170	170	504	87	83	252	0	4	6	0	0.024	0.012
.	19.01.15-23.55.57-1-30963	60	2	2	0	0	0	251	1	1	0	0	NA	NA	NA	16	18	166	169	496	51	47	153	0	1	3	0	0.006	0.006
.	19.01.15-23.56.01-1-30968	259	18	18	3	0	3	468	16	16	0	0	NA	NA	NA	72	86	183	179	537	97	92	279	13	19	31	0.071	0.106	0.058
.	19.01.15-23.56.03-1-30971	34	1	1	1	0	1	0	0	0	0	0	NA	NA	NA	9	7	164	164	492	0	0	0	0	0	0	0	0	0
.	19.01.15-23.56.05-1-30974	62	3	3	1	0	1	410	2	2	0	0	NA	NA	NA	14	20	166	169	498	83	82	245	0	0	3	0	0	0.006
.	19.01.15-23.56.05-1-30975	321	77	77	18	0	15	471	70	70	0	0	NA	NA	NA	86	95	177	184	547	93	97	281	58	51	80	0.328	0.277	0.146
.	19.01.15-23.56.06-1-30978	70	5	5	1	0	1	408	4	4	0	0	NA	NA	NA	26	32	170	171	504	81	82	245	1	4	7	0.006	0.023	0.014
.	19.01.15-23.56.07-1-30979	296	15	15	2	0	2	477	12	12	0	0	NA	NA	NA	91	94	178	177	552	93	93	291	5	1	33	0.028	0.006	0.06
.	19.01.15-23.56.11-1-30982	207	23	23	6	0	5	442	20	20	0	0	NA	NA	NA	47	55	177	174	517	92	88	262	21	20	15	0.119	0.115	0.029
.	19.01.15-23.56.16-1-30986	59	2	2	0	0	0	200	1	1	0	0	NA	NA	NA	14	12	164	166	495	43	38	119	0	0	3	0	0	0.006
.	19.01.15-23.56.21-1-30990	63	2	2	0	0	0	398	0	0	0	0	NA	NA	NA	17	22	169	165	501	82	76	240	0	0	3	0	0	0.006
.	19.01.15-23.56.30-1-31018	228	42	42	13	0	11	464	40	40	0	0	NA	NA	NA	64	72	177	175	533	93	90	281	18	42	57	0.102	0.24	0.107
.	19.01.15-23.56.33-1-31019	232	25	25	8	0	4	447	22	22	0	0	NA	NA	NA	68	58	178	173	520	92	89	266	9	20	34	0.051	0.116	0.065
.	19.01.15-23.56.41-1-31020	35	1	1	0	0	0	0	0	0	0	0	NA	NA	NA	8	12	164	166	495	0	0	0	0	0	3	0	0	0.006
.	19.01.15-23.56.43-1-31021	91	4	4	0	0	0	419	3	3	0	0	NA	NA	NA	32	33	171	169	506	84	84	251	0	0	10	0	0	0.02
.	19.01.15-23.56.43-1-31022	31	1	1	0	0	0	0	0	0	0	0	NA	NA	NA	4	14	166	166	495	0	0	0	0	0	1	0	0	0.002
.	19.01.15-23.56.43-1-31023	63	2	2	0	0	0	415	1	1	0	0	NA	NA	NA	32	25	165	165	508	82	83	250	0	3	1	0	0.018	0.002
.	19.01.15-23.56.43-1-31024	239	24	24	4	0	4	470	22	22	0	0	NA	NA	NA	68	87	177	188	535	93	100	277	15	28	10	0.085	0.149	0.019
.	19.01.15-23.56.46-1-31026	380	88	88	18	0	17	489	80	80	0	0	NA	NA	NA	87	107	188	183	549	101	98	290	73	63	102	0.388	0.344	0.186
.	19.01.15-23.56.55-1-31030	155	10	10	1	0	0	436	9	9	0	0	NA	NA	NA	50	46	174	175	510	89	91	256	21	9	5	0.121	0.051	0.01
.	19.01.15-23.56.56-1-31031	34	1	1	0	0	0	0	0	0	0	0	NA	NA	NA	11	6	164	166	489	0	0	0	2	0	0	0.012	0	0
.	19.01.15-23.56.59-1-31034	56	2	2	1	0	1	408	1	1	0	0	NA	NA	NA	25	20	165	167	501	79	81	248	1	0	1	0.006	0	0.002
.	19.01.15-23.57.20-1-31050	185	17	17	4	0	3	443	15	15	0	0	NA	NA	NA	69	59	176	170	526	88	87	268	6	8	32	0.034	0.047	0.061
.	19.01.15-23.57.25-1-31066	262	43	43	6	0	5	452	38	38	0	0	NA	NA	NA	72	67	177	176	527	90	92	270	24	21	39	0.136	0.119	0.074
.	19.01.15-23.57.33-1-31067	269	32	32	8	0	7	469	24	24	0	0	NA	NA	NA	78	85	178	174	546	91	89	289	19	30	33	0.107	0.172	0.06
.	19.01.15-23.57.37-1-31068	304	20	20	8	0	7	470	17	17	0	0	NA	NA	NA	91	85	185	179	534	97	93	280	1	14	34	0.005	0.078	0.064
.	19.01.15-23.57.37-1-31069	354	71	71	22	0	18	474	65	65	0	0	NA	NA	NA	116	85	174	190	534	92	104	278	30	48	100	0.172	0.253	0.187
.	19.01.15-23.57.43-1-31070	35	1	1	0	0	0	0	0	0	0	0	NA	NA	NA	11	5	166	164	488	0	0	0	0	2	0	0	0.012	0
.	19.01.15-23.57.45-1-31071	62	2	2	1	0	1	419	1	1	0	0	NA	NA	NA	21	27	166	171	503	83	86	250	0	2	3	0	0.012	0.006
.	19.01.15-23.57.47-1-31072	384	47	47	15	0	14	496	43	43	0	0	NA	NA	NA	102	116	194	179	556	106	95	295	26	35	48	0.134	0.196	0.086
.	19.01.15-23.57.56-1-31079	153	10	10	2	0	2	440	8	8	0	0	NA	NA	NA	58	49	172	170	520	87	87	266	3	24	10	0.017	0.141	0.019
.	19.01.15-23.58.00-1-31083	231	33	33	10	0	7	464	29	29	0	0	NA	NA	NA	67	76	176	180	533	91	96	277	49	23	35	0.278	0.128	0.066
.	19.01.15-23.58.08-1-31093	99	13	13	2	0	1	427	11	11	0	0	NA	NA	NA	25	40	169	174	510	83	87	257	7	2	22	0.041	0.011	0.043
.	19.01.15-23.58.16-1-31099	96	3	3	0	0	0	409	2	2	0	0	NA	NA	NA	31	23	166	169	501	83	82	244	2	0	4	0.012	0	0.008
.	19.01.15-23.58.17-1-31100	119	9	9	1	0	1	431	6	6	0	0	NA	NA	NA	46	39	175	171	506	92	87	252	8	9	5	0.046	0.053	0.01
.	19.01.15-23.58.17-1-31101	357	56	56	16	0	13	485	49	49	0	0	NA	NA	NA	120	102	184	186	545	99	101	285	48	43	89	0.261	0.231	0.163
.	19.01.15-23.58.29-1-31126	118	7	7	2	0	1	423	5	5	0	0	NA	NA	NA	34	28	168	169	504	83	87	253	10	4	2	0.06	0.024	0.004
.	19.01.15-23.58.29-1-31127	35	1	1	0	0	0	0	0	0	0	0	NA	NA	NA	9	8	164	163	494	0	0	0	0	0	1	0	0	0.002
.	19.01.15-23.58.33-1-31128	287	18	18	9	0	6	478	15	15	0	0	NA	NA	NA	97	99	184	184	544	98	98	282	25	12	30	0.136	0.065	0.055
.	19.01.15-23.58.34-1-31129	117	16	16	4	0	3	425	15	15	0	0	NA	NA	NA	33	33	175	168	503	91	84	250	8	16	9	0.046	0.095	0.018
.	19.01.15-23.58.54-1-31133	275	63	63	8	0	6	465	57	57	0	0	NA	NA	NA	96	77	178	185	527	95	99	271	52	34	77	0.292	0.184	0.146
.	19.01.15-23.58.57-1-31134	262	36	36	12	0	9	471	35	35	0	0	NA	NA	NA	77	80	177	176	540	94	92	285	29	32	58	0.164	0.182	0.107
.	19.01.15-23.59.05-1-31143	116	6	6	0	0	0	421	4	4	0	0	NA	NA	NA	43	36	171	171	507	84	87	250	2	2	10	0.012	0.012	0.02
.	19.01.15-23.59.07-1-31146	151	11	11	4	0	3	439	7	7	0	0	NA	NA	NA	40	50	172	171	520	87	86	266	16	5	12	0.093	0.029	0.023
.	19.01.15-23.59.11-1-31149	311	71	71	20	0	14	483	65	65	0	0	NA	NA	NA	81	91	181	181	542	97	98	288	49	56	71	0.271	0.309	0.131
.	19.01.15-23.59.17-1-31155	300	42	42	8	0	8	466	38	38	0	0	NA	NA	NA	79	85	182	172	544	96	85	285	23	18	64	0.126	0.105	0.118
.	19.01.15-23.59.24-1-31171	95	10	10	2	0	2	416	9	9	0	0	NA	NA	NA	25	25	169	168	501	86	83	247	1	8	12	0.006	0.048	0.024
.	19.01.15-23.59.28-1-31172	151	10	10	2	0	2	422	9	9	0	0	NA	NA	NA	47	33	173	172	501	88	87	247	2	7	15	0.012	0.041	0.03
.	19.01.15-23.59.33-1-31173	180	29	29	10	0	10	448	25	25	0	0	NA	NA	NA	46	62	173	170	532	89	85	274	19	28	39	0.11	0.165	0.073
.	19.01.15-23.59.39-1-31174	240	21	21	6	0	5	447	17	17	0	0	NA	NA	NA	65	64	177	173	527	91	86	270	10	14	30	0.056	0.081	0.057
.	19.01.15-23.59.53-1-31182	151	6	6	2	0	2	430	5	5	0	0	NA	NA	NA	32	40	171	171	511	85	84	261	7	1	3	0.041	0.006	0.006
.	19.01.15-23.59.53-1-31183	65	5	5	3	0	3	407	4	4	0	0	NA	NA	NA	31	22	167	172	496	82	84	241	8	1	6	0.048	0.006	0.012
.	19.01.16-00.00.04-1-31195	127	7	7	1	0	1	434	5	5	0	0	NA	NA	NA	47	53	172	173	521	87	86	261	4	5	8	0.023	0.029	0.015
.	19.01.16-00.00.07-1-31199	91	3	3	1	0	1	418	2	2	0	0	NA	NA	NA	21	28	169	165	507	83	81	254	0	0	5	0	0	0.01
.	19.01.16-00.00.09-1-31202	35	1	1	0	0	0	0	0	0	0	0	NA	NA	NA	13	11	169	165	490	0	0	0	0	0	0	0	0	0
.	19.01.16-00.00.11-1-31203	154	12	12	3	0	3	429	10	10	0	0	NA	NA	NA	43	46	174	170	515	86	86	257	3	5	13	0.017	0.029	0.025
.	19.01.16-00.00.13-1-31205	326	27	27	8	0	6	483	25	25	0	0	NA	NA	NA	89	98	178	184	549	94	101	288	16	23	40	0.09	0.125	0.073
.	19.01.16-00.00.20-1-31209	263	53	53	12	0	10	465	49	49	0	0	NA	NA	NA	71	87	176	175	549	90	89	286	44	22	60	0.25	0.126	0.109
.	19.01.16-00.00.23-1-31210	208	22	22	5	0	5	441	21	21	0	0	NA	NA	NA	46	52	175	176	514	87	92	262	13	16	27	0.074	0.091	0.053
.	19.01.16-00.00.23-1-31211	155	24	24	5	0	4	434	22	22	0	0	NA	NA	NA	56	47	171	170	519	89	85	260	16	7	32	0.094	0.041	0.062
.	19.01.16-00.00.25-1-31227	95	7	7	1	0	1	411	6	6	0	0	NA	NA	NA	28	21	168	169	497	82	83	246	8	4	4	0.048	0.024	0.008
.	19.01.16-00.00.29-1-31232	200	17	17	3	0	2	434	16	16	0	0	NA	NA	NA	61	48	171	169	521	88	83	263	6	11	29	0.035	0.065	0.056
.	19.01.16-00.00.32-1-31234	150	6	6	1	0	1	427	4	4	0	0	NA	NA	NA	46	43	173	171	512	85	87	255	1	0	10	0.006	0	0.02
.	19.01.16-00.00.43-1-31235	525	37	37	6	0	5	517	35	35	0	0	NA	NA	NA	152	136	193	195	561	103	107	307	26	24	47	0.135	0.123	0.084
.	19.01.16-00.01.00-1-31243	147	15	15	3	0	3	414	14	14	0	0	NA	NA	NA	45	27	165	172	503	79	86	249	9	11	16	0.055	0.064	0.032
.	19.01.16-00.01.05-1-31303	225	18	18	3	0	3	456	15	15	0	0	NA	NA	NA	62	68	177	175	529	93	91	272	1	8	45	0.006	0.046	0.085
.	19.01.16-00.01.07-1-31306	118	9	9	0	0	0	419	7	7	0	0	NA	NA	NA	32	31	172	167	505	84	82	253	13	5	7	0.076	0.03	0.014
.	19.01.16-00.01.08-1-31308	182	19	19	3	0	2	440	17	17	0	0	NA	NA	NA	32	57	182	176	512	95	86	259	16	8	13	0.088	0.045	0.025
.	19.01.16-00.01.10-1-31330	32	1	1	0	0	0	0	0	0	0	0	NA	NA	NA	17	8	163	167	491	0	0	0	0	0	0	0	0	0
.	19.01.16-00.01.11-1-31331	146	12	12	2	0	2	422	10	10	0	0	NA	NA	NA	41	35	174	167	507	86	83	253	5	9	16	0.029	0.054	0.032
.	19.01.16-00.01.22-1-31336	32	1	1	0	0	0	0	0	0	0	0	NA	NA	NA	8	10	165	165	493	0	0	0	0	0	1	0	0	0.002
.	19.01.16-00.01.25-1-31352	31	1	1	0	0	0	0	0	0	0	0	NA	NA	NA	8	5	164	164	490	0	0	0	0	0	0	0	0	0
.	19.01.16-00.01.27-1-31353	60	2	2	1	0	1	49	0	0	0	0	NA	NA	NA	22	9	166	164	492	11	9	29	0	0	4	0	0	0.008
.	19.01.16-00.01.28-1-31354	180	11	11	2	0	2	446	9	9	0	0	NA	NA	NA	46	60	175	172	526	92	86	268	2	5	19	0.011	0.029	0.036
.	19.01.16-00.01.33-1-31355	56	2	2	0	0	0	407	1	1	0	0	NA	NA	NA	23	17	168	165	497	82	81	244	6	0	0	0.036	0	0
.	19.01.16-00.01.36-1-31356	90	3	3	1	0	1	414	2	2	0	0	NA	NA	NA	29	21	166	167	501	83	81	250	3	1	0	0.018	0.006	0
.	19.01.16-00.01.40-1-31357	293	21	21	7	0	5	466	16	16	0	0	NA	NA	NA	77	76	178	178	533	95	94	277	19	27	18	0.107	0.152	0.034
.	19.01.16-00.01.41-1-31358	208	11	11	2	0	2	448	10	10	0	0	NA	NA	NA	64	62	173	180	522	86	95	267	12	5	4	0.069	0.028	0.008
.	19.01.16-00.01.43-1-31359	126	8	8	4	0	4	439	7	7	0	0	NA	NA	NA	39	45	173	174	511	89	89	261	12	1	11	0.069	0.006	0.022
.	19.01.16-00.01.43-1-31360	183	7	7	3	0	2	438	5	5	0	0	NA	NA	NA	61	54	174	174	519	89	88	261	5	12	11	0.029	0.069	0.021
.	19.01.16-00.01.44-1-31361	62	2	2	0	0	0	150	1	1	0	0	NA	NA	NA	18	15	167	167	494	31	31	88	1	0	3	0.006	0	0.006
.	19.01.16-00.01.50-1-31363	119	7	7	1	0	1	425	6	6	0	0	NA	NA	NA	38	41	167	174	513	82	91	252	3	0	13	0.018	0	0.025
.	19.01.16-00.01.53-1-31370	70	5	5	1	0	1	401	4	4	0	0	NA	NA	NA	23	17	165	167	498	80	81	240	5	2	0	0.03	0.012	0
.	19.01.16-00.01.53-1-31371	94	7	7	0	0	0	410	6	6	0	0	NA	NA	NA	25	22	170	166	499	86	82	242	1	7	8	0.006	0.042	0.016
.	19.01.16-00.02.01-1-31376	296	34	34	13	0	11	476	33	33	0	0	NA	NA	NA	82	86	177	175	547	94	87	295	29	44	34	0.164	0.251	0.062
.	19.01.16-00.02.11-1-31386	91	6	6	1	0	1	430	5	5	0	0	NA	NA	NA	25	40	174	171	508	88	88	254	0	6	9	0	0.035	0.018
.	19.01.16-00.02.14-1-31388	96	4	4	3	0	2	422	3	3	0	0	NA	NA	NA	32	30	173	169	501	88	87	247	0	0	15	0	0	0.03
.	19.01.16-00.02.14-1-31389	142	7	7	1	0	0	440	5	5	0	0	NA	NA	NA	41	55	175	174	519	90	86	264	8	11	3	0.046	0.063	0.006
.	19.01.16-00.02.14-1-31390	182	10	10	3	0	2	448	8	8	0	0	NA	NA	NA	51	64	174	175	528	86	89	273	1	6	17	0.006	0.034	0.032
.	19.01.16-00.02.16-1-31392	60	2	2	0	0	0	418	1	1	0	0	NA	NA	NA	24	24	168	169	500	84	87	247	0	1	5	0	0.006	0.01
.	19.01.16-00.02.17-1-31395	418	87	87	28	0	23	484	80	80	0	0	NA	NA	NA	130	106	193	189	537	108	100	276	42	33	125	0.218	0.175	0.233
.	19.01.16-00.02.21-1-31396	355	55	55	15	0	11	464	51	51	0	0	NA	NA	NA	90	80	178	182	533	94	95	275	37	53	74	0.208	0.291	0.139
.	19.01.16-00.02.27-1-31412	401	77	77	20	0	16	475	71	71	0	0	NA	NA	NA	124	97	188	176	546	101	89	285	75	50	83	0.399	0.284	0.152
.	19.01.16-00.02.27-1-31413	208	43	43	8	0	8	444	38	38	0	0	NA	NA	NA	54	51	177	170	517	91	87	266	23	40	45	0.13	0.235	0.087
.	19.01.16-00.02.28-1-31418	32	1	1	0	0	0	0	0	0	0	0	NA	NA	NA	10	8	165	165	491	0	0	0	0	0	0	0	0	0
.	19.01.16-00.02.31-1-31419	560	56	56	15	0	13	525	50	50	0	0	NA	NA	NA	149	142	181	195	579	94	108	323	46	51	62	0.254	0.262	0.107
.	19.01.16-00.02.32-1-31420	61	2	2	0	0	0	299	0	0	0	0	NA	NA	NA	18	16	168	167	494	61	58	180	1	3	0	0.006	0.018	0
.	19.01.16-00.02.34-1-31421	90	4	4	1	0	1	410	3	3	0	0	NA	NA	NA	24	25	168	168	502	82	82	246	2	5	3	0.012	0.03	0.006
.	19.01.16-00.02.42-1-31422	447	68	68	16	0	13	497	63	63	0	0	NA	NA	NA	117	115	187	184	557	99	101	297	76	38	94	0.406	0.207	0.169
.	19.01.16-00.02.48-1-31423	61	2	2	1	0	1	151	1	1	0	0	NA	NA	NA	11	19	170	165	497	34	25	92	0	1	2	0	0.006	0.004
.	19.01.16-00.02.48-1-31424	236	45	45	13	0	9	459	41	41	0	0	NA	NA	NA	60	75	179	171	538	95	86	278	40	52	35	0.223	0.304	0.065
.	19.01.16-00.02.58-1-31428	88	4	4	0	0	0	418	3	3	0	0	NA	NA	NA	21	30	169	169	505	85	82	251	2	2	7	0.012	0.012	0.014
.	19.01.16-00.03.11-1-31442	33	1	1	1	0	1	0	0	0	0	0	NA	NA	NA	11	9	166	163	493	0	0	0	2	0	0	0.012	0	0
.	19.01.16-00.03.13-1-31443	61	4	4	3	0	3	408	3	3	0	0	NA	NA	NA	29	15	167	165	496	80	82	246	2	5	3	0.012	0.03	0.006
.	19.01.16-00.03.25-1-31481	122	9	9	2	0	2	420	8	8	0	0	NA	NA	NA	42	30	168	171	504	83	87	250	0	5	21	0	0.029	0.042
.	19.01.16-00.03.26-1-31483	295	60	60	12	0	11	469	54	54	0	0	NA	NA	NA	71	82	179	176	540	93	91	285	31	33	91	0.173	0.188	0.169
.	19.01.16-00.03.44-1-31484	434	28	28	13	0	10	513	26	26	0	0	NA	NA	NA	129	132	189	195	561	102	108	303	25	34	28	0.132	0.174	0.05
.	19.01.16-00.03.44-1-31485	242	80	80	16	0	12	469	73	73	0	0	NA	NA	NA	69	93	182	178	546	93	91	285	80	58	77	0.44	0.326	0.141
.	19.01.16-00.03.47-1-31486	30	1	1	1	0	1	0	0	0	0	0	NA	NA	NA	8	6	164	165	490	0	0	0	0	0	1	0	0	0.002
.	19.01.16-00.03.49-1-31487	95	5	5	2	0	2	425	4	4	0	0	NA	NA	NA	26	35	169	172	507	85	88	252	2	0	9	0.012	0	0.018
.	19.01.16-00.03.55-1-31494	62	3	3	1	0	1	407	2	2	0	0	NA	NA	NA	21	12	166	168	491	82	83	242	0	5	0	0	0.03	0
.	19.01.16-00.03.58-1-31495	527	86	86	24	0	18	515	78	78	0	0	NA	NA	NA	129	136	189	185	575	104	99	312	73	47	112	0.386	0.254	0.195
.	19.01.16-00.04.00-1-31499	141	8	8	0	0	0	423	7	7	0	0	NA	NA	NA	43	38	170	171	510	85	87	251	4	5	25	0.024	0.029	0.049
.	19.01.16-00.04.05-1-31506	65	3	3	0	0	0	412	2	2	0	0	NA	NA	NA	26	28	167	169	505	83	82	247	0	0	11	0	0	0.022
.	19.01.16-00.04.07-1-31508	239	54	54	15	0	11	465	50	50	0	0	NA	NA	NA	59	77	177	182	531	93	98	274	42	49	55	0.237	0.269	0.104
.	19.01.16-00.04.23-1-31516	64	2	2	0	0	0	406	1	1	0	0	NA	NA	NA	15	14	168	165	494	84	80	242	0	3	0	0	0.018	0
.	19.01.16-00.04.29-1-31536	91	6	6	1	0	1	414	5	5	0	0	NA	NA	NA	20	28	167	168	506	81	82	251	0	2	13	0	0.012	0.026
.	19.01.16-00.04.30-1-31537	179	23	23	9	0	7	444	21	21	0	0	NA	NA	NA	62	54	173	171	523	89	87	268	27	19	23	0.156	0.111	0.044
.	19.01.16-00.04.33-1-31538	469	89	89	18	0	15	507	82	82	0	0	NA	NA	NA	122	127	190	189	561	104	102	301	81	40	93	0.426	0.212	0.166
.	19.01.16-00.04.34-1-31539	208	23	23	5	0	4	450	21	21	0	0	NA	NA	NA	71	72	182	173	530	96	88	266	10	5	36	0.055	0.029	0.068
.	19.01.16-00.04.51-1-31541	63	3	3	0	0	0	402	2	2	0	0	NA	NA	NA	12	14	164	169	494	80	82	240	0	0	3	0	0	0.006
.	19.01.16-00.05.02-1-31550	59	2	2	1	0	1	413	1	1	0	0	NA	NA	NA	17	22	169	166	500	82	85	246	3	0	1	0.018	0	0.002
.	19.01.16-00.05.05-1-31554	148	16	16	5	0	5	440	13	13	0	0	NA	NA	NA	55	56	174	176	519	92	88	260	9	11	24	0.052	0.062	0.046
.	19.01.16-00.05.06-1-31556	87	6	6	3	0	1	414	4	4	0	0	NA	NA	NA	28	24	167	168	502	82	84	248	4	11	7	0.024	0.065	0.014
.	19.01.16-00.05.13-1-31560	435	69	69	13	0	10	494	62	62	0	0	NA	NA	NA	126	115	192	184	552	103	97	294	62	39	81	0.323	0.212	0.147
.	19.01.16-00.05.14-1-31561	181	31	31	8	0	4	445	28	28	0	0	NA	NA	NA	65	57	172	171	527	86	89	270	22	11	57	0.128	0.064	0.108
.	19.01.16-00.05.21-1-31566	153	13	13	3	0	3	441	11	11	0	0	NA	NA	NA	45	52	172	179	514	89	91	261	8	3	24	0.047	0.017	0.047
.	19.01.16-00.05.23-1-31567	33	1	1	1	0	1	0	0	0	0	0	NA	NA	NA	9	10	165	166	492	0	0	0	2	0	0	0.012	0	0
.	19.01.16-00.05.29-1-31583	315	68	68	25	0	23	480	59	59	0	0	NA	NA	NA	86	88	182	180	539	98	97	285	40	52	94	0.22	0.289	0.174
.	19.01.16-00.05.33-1-31585	146	6	6	1	0	1	418	5	5	0	0	NA	NA	NA	47	34	167	168	512	84	80	254	0	6	6	0	0.036	0.012
.	19.01.16-00.05.37-1-31586	61	2	2	0	0	0	410	1	1	0	0	NA	NA	NA	27	21	165	168	501	83	83	244	0	1	3	0	0.006	0.006
.	19.01.16-00.05.49-1-31587	115	5	5	1	0	1	427	4	4	0	0	NA	NA	NA	42	41	167	168	519	85	84	258	3	5	12	0.018	0.03	0.023
.	19.01.16-00.05.51-1-31588	183	10	10	4	0	3	450	9	9	0	0	NA	NA	NA	63	64	178	176	523	93	90	267	9	5	19	0.051	0.028	0.036
.	19.01.16-00.05.52-1-31589	121	12	12	2	0	2	422	11	11	0	0	NA	NA	NA	42	37	173	171	506	86	85	251	0	1	17	0	0.006	0.034
.	19.01.16-00.05.58-1-31598	176	10	10	3	0	2	442	8	8	0	0	NA	NA	NA	53	58	174	179	518	85	94	263	11	4	15	0.063	0.022	0.029
.	19.01.16-00.06.05-1-31606	142	10	10	3	0	2	430	9	9	0	0	NA	NA	NA	40	47	170	170	520	86	84	260	4	7	14	0.024	0.041	0.027
.	19.01.16-00.06.08-1-31610	231	82	82	21	0	18	446	78	78	0	0	NA	NA	NA	59	54	176	176	515	92	90	264	59	28	95	0.335	0.159	0.184
.	19.01.16-00.06.11-1-31612	437	55	55	8	0	7	516	46	46	0	0	NA	NA	NA	123	130	193	185	565	108	98	310	74	57	32	0.383	0.308	0.057
.	19.01.16-00.06.13-1-31613	380	50	50	14	0	11	483	42	42	0	0	NA	NA	NA	97	108	188	183	550	99	97	287	63	39	61	0.335	0.213	0.111
.	19.01.16-00.06.26-1-31643	202	27	27	7	0	6	443	23	23	0	0	NA	NA	NA	67	52	177	174	514	94	88	261	26	15	25	0.147	0.086	0.049
.	19.01.16-00.06.31-1-31648	235	8	8	3	0	2	456	7	7	0	0	NA	NA	NA	68	70	173	177	533	89	89	278	5	8	8	0.029	0.045	0.015
.	19.01.16-00.06.39-1-31649	63	3	3	1	0	1	414	2	2	0	0	NA	NA	NA	21	19	168	168	496	81	84	249	1	0	5	0.006	0	0.01
.	19.01.16-00.06.52-1-31651	205	14	14	4	0	4	449	13	13	0	0	NA	NA	NA	57	59	177	174	521	93	89	267	1	9	25	0.006	0.052	0.048
.	19.01.16-00.06.53-1-31655	243	33	33	7	0	5	459	29	29	0	0	NA	NA	NA	77	76	178	179	532	91	93	275	16	35	33	0.09	0.196	0.062
.	19.01.16-00.07.03-1-31662	158	16	16	4	0	3	449	15	15	0	0	NA	NA	NA	34	57	176	174	520	91	90	268	21	8	11	0.119	0.046	0.021
.	19.01.16-00.07.04-1-31664	97	6	6	1	0	1	411	5	5	0	0	NA	NA	NA	24	22	170	165	500	85	82	244	1	0	16	0.006	0	0.032
.	19.01.16-00.07.10-1-31670	414	53	53	10	0	8	495	50	50	0	0	NA	NA	NA	105	117	175	186	569	90	100	305	47	36	64	0.269	0.194	0.112
.	19.01.16-00.07.19-1-31676	95	3	3	1	0	1	410	2	2	0	0	NA	NA	NA	31	20	170	166	497	82	83	245	4	0	1	0.024	0	0.002
.	19.01.16-00.07.19-1-31677	443	37	37	10	0	10	496	32	32	0	0	NA	NA	NA	123	115	190	182	556	102	94	300	20	26	84	0.105	0.143	0.151
.	19.01.16-00.07.29-1-31693	118	4	4	0	0	0	418	2	2	0	0	NA	NA	NA	41	29	167	171	504	83	87	248	2	0	4	0.012	0	0.008
.	19.01.16-00.07.29-1-31694	62	3	3	1	0	1	413	2	2	0	0	NA	NA	NA	21	23	164	166	506	80	81	252	10	0	0	0.061	0	0
.	19.01.16-00.07.32-1-31695	187	10	10	4	0	4	446	7	7	0	0	NA	NA	NA	62	55	172	170	526	89	85	272	16	3	15	0.093	0.018	0.029
.	19.01.16-00.07.32-1-31696	40	1	1	1	0	1	0	0	0	0	0	NA	NA	NA	14	13	164	166	496	0	0	0	0	2	0	0	0.012	0
.	19.01.16-00.07.34-1-31697	96	3	3	0	0	0	417	1	1	0	0	NA	NA	NA	23	30	168	166	509	83	82	252	4	0	2	0.024	0	0.004
.	19.01.16-00.07.37-1-31698	59	2	2	1	0	1	410	1	1	0	0	NA	NA	NA	24	23	172	170	494	86	82	242	0	2	5	0	0.012	0.01
.	19.01.16-00.07.41-1-31699	31	1	1	0	0	0	0	0	0	0	0	NA	NA	NA	15	10	167	164	492	0	0	0	0	0	0	0	0	0
.	19.01.16-00.07.42-1-31700	210	20	20	6	0	6	444	15	15	0	0	NA	NA	NA	73	63	176	175	525	87	89	268	9	13	21	0.051	0.074	0.04
.	19.01.16-00.07.43-1-31701	122	6	6	0	0	0	423	5	5	0	0	NA	NA	NA	51	34	174	168	505	88	84	251	2	6	8	0.011	0.036	0.016
.	19.01.16-00.07.46-1-31702	60	2	2	0	0	0	400	1	1	0	0	NA	NA	NA	21	15	164	167	497	81	80	239	1	5	0	0.006	0.03	0
.	19.01.16-00.07.49-1-31703	207	14	14	3	0	3	463	13	13	0	0	NA	NA	NA	56	81	181	178	535	93	95	275	5	15	24	0.028	0.084	0.045
.	19.01.16-00.08.00-1-31713	65	2	2	0	0	0	422	1	1	0	0	NA	NA	NA	25	38	171	172	508	85	84	253	0	6	0	0	0.035	0
.	19.01.16-00.08.00-1-31715	115	7	7	1	0	0	417	5	5	0	0	NA	NA	NA	32	34	169	169	509	84	84	249	3	10	6	0.018	0.059	0.012
.	19.01.16-00.08.01-1-31717	305	41	41	12	0	10	452	38	38	0	0	NA	NA	NA	92	63	174	174	528	88	89	275	50	39	53	0.287	0.224	0.1
.	19.01.16-00.08.04-1-31722	145	10	10	2	0	1	435	8	8	0	0	NA	NA	NA	40	52	175	174	516	87	87	261	2	11	14	0.011	0.063	0.027
.	19.01.16-00.08.14-1-31727	34	1	1	0	0	0	0	0	0	0	0	NA	NA	NA	10	11	166	166	492	0	0	0	0	0	2	0	0	0.004
.	19.01.16-00.08.16-1-31731	237	27	27	10	0	8	456	25	25	0	0	NA	NA	NA	65	76	174	178	537	88	94	274	19	10	55	0.109	0.056	0.102
.	19.01.16-00.08.26-1-31753	299	41	41	10	0	9	483	39	39	0	0	NA	NA	NA	94	94	176	183	548	90	100	293	29	39	69	0.165	0.213	0.126
.	19.01.16-00.08.29-1-31754	234	25	25	5	0	5	449	24	24	0	0	NA	NA	NA	80	62	180	173	522	96	90	263	11	13	37	0.061	0.075	0.071
.	19.01.16-00.08.32-1-31759	116	7	7	1	0	1	428	6	6	0	0	NA	NA	NA	41	43	172	171	513	86	87	255	4	7	5	0.023	0.041	0.01
.	19.01.16-00.08.34-1-31760	278	36	36	8	0	7	472	33	33	0	0	NA	NA	NA	80	92	179	187	539	88	103	281	33	30	44	0.184	0.16	0.082
.	19.01.16-00.08.42-1-31761	124	9	9	5	0	3	425	7	7	0	0	NA	NA	NA	52	37	171	173	506	89	87	249	8	8	14	0.047	0.046	0.028
.	19.01.16-00.08.55-1-31765	33	1	1	0	0	0	0	0	0	0	0	NA	NA	NA	8	11	165	163	496	0	0	0	0	0	1	0	0	0.002
.	19.01.16-00.08.59-1-31768	66	3	3	0	0	0	411	2	2	0	0	NA	NA	NA	18	20	164	171	498	79	86	246	0	2	6	0	0.012	0.012
.	19.01.16-00.09.02-1-31772	59	2	2	0	0	0	199	1	1	0	0	NA	NA	NA	15	14	165	164	498	40	39	120	0	0	5	0	0	0.01
.	19.01.16-00.09.11-1-31780	32	1	1	0	0	0	0	0	0	0	0	NA	NA	NA	10	10	167	165	491	0	0	0	0	0	1	0	0	0.002
.	19.01.16-00.09.14-1-31782	315	42	42	8	0	8	489	37	37	0	0	NA	NA	NA	93	106	186	187	546	99	96	294	14	41	61	0.075	0.219	0.112
.	19.01.16-00.09.15-1-31785	239	26	26	3	0	3	446	21	21	0	0	NA	NA	NA	66	60	176	168	529	92	84	270	17	5	30	0.097	0.03	0.057
.	19.01.16-00.09.18-1-31788	363	67	67	16	0	15	474	63	63	0	0	NA	NA	NA	114	95	175	184	549	91	96	287	61	45	57	0.349	0.245	0.104
.	19.01.16-00.09.18-1-31789	140	12	12	5	0	4	436	11	11	0	0	NA	NA	NA	43	50	169	177	517	84	88	264	11	15	15	0.065	0.085	0.029
.	19.01.16-00.09.24-1-31805	33	1	1	0	0	0	0	0	0	0	0	NA	NA	NA	8	7	163	167	490	0	0	0	0	0	4	0	0	0.008
.	19.01.16-00.09.26-1-31806	34	1	1	0	0	0	0	0	0	0	0	NA	NA	NA	11	5	163	163	492	0	0	0	1	0	0	0.006	0	0
.	19.01.16-00.09.28-1-31807	62	2	2	0	0	0	406	1	1	0	0	NA	NA	NA	19	18	168	166	497	83	81	242	2	0	2	0.012	0	0.004
.	19.01.16-00.09.29-1-31808	467	61	61	10	0	7	485	59	59	0	0	NA	NA	NA	124	111	186	182	556	97	98	290	47	36	54	0.253	0.198	0.097
.	19.01.16-00.09.38-1-31809	89	3	3	1	0	1	411	2	2	0	0	NA	NA	NA	30	23	167	165	504	81	81	249	3	0	1	0.018	0	0.002
.	19.01.16-00.09.48-1-31811	355	62	62	10	0	7	479	58	58	0	0	NA	NA	NA	88	91	183	182	539	99	96	284	32	48	71	0.175	0.264	0.132
.	19.01.16-00.09.50-1-31812	409	84	84	22	0	18	506	74	74	0	0	NA	NA	NA	99	127	189	188	563	105	101	300	63	80	82	0.333	0.426	0.146
.	19.01.16-00.09.50-1-31813	208	37	37	8	0	6	453	33	33	0	0	NA	NA	NA	65	62	175	172	528	91	90	272	25	32	52	0.143	0.186	0.098
.	19.01.16-00.09.51-1-31814	199	18	18	4	0	4	440	16	16	0	0	NA	NA	NA	51	52	171	175	519	88	88	264	4	16	21	0.023	0.091	0.04
.	19.01.16-00.09.52-1-31815	34	1	1	0	0	0	0	0	0	0	0	NA	NA	NA	17	8	163	167	491	0	0	0	0	0	0	0	0	0
.	19.01.16-00.09.55-1-31819	147	13	13	4	0	4	423	11	11	0	0	NA	NA	NA	50	32	169	171	505	83	88	252	17	7	7	0.101	0.041	0.014
.	19.01.16-00.10.19-1-31843	32	1	1	0	0	0	0	0	0	0	0	NA	NA	NA	8	8	168	164	489	0	0	0	0	0	0	0	0	0
.	19.01.16-00.10.20-1-31844	90	6	6	1	0	1	417	4	4	0	0	NA	NA	NA	34	31	167	171	506	82	85	250	2	0	14	0.012	0	0.028
.	19.01.16-00.10.21-1-31845	61	2	2	0	0	0	352	1	1	0	0	NA	NA	NA	22	11	165	165	494	72	67	213	2	1	0	0.012	0.006	0
.	19.01.16-00.10.27-1-31861	147	7	7	2	0	2	439	6	6	0	0	NA	NA	NA	55	57	178	171	521	93	83	263	6	6	9	0.034	0.035	0.017
.	19.01.16-00.10.31-1-31867	94	10	10	2	0	2	415	9	9	0	0	NA	NA	NA	29	32	168	168	509	81	83	251	0	2	24	0	0.012	0.047
.	19.01.16-00.10.35-1-31868	61	2	2	1	0	1	414	1	1	0	0	NA	NA	NA	27	25	168	170	500	81	86	247	0	0	10	0	0	0.02
.	19.01.16-00.10.41-1-31869	143	21	21	3	0	2	427	17	17	0	0	NA	NA	NA	43	35	171	173	504	86	90	251	4	25	14	0.023	0.145	0.028
.	19.01.16-00.10.43-1-31870	159	13	13	0	0	0	434	10	10	0	0	NA	NA	NA	59	51	180	176	508	93	92	249	5	11	8	0.028	0.062	0.016
.	19.01.16-00.10.45-1-31871	120	15	15	2	0	2	425	12	12	0	0	NA	NA	NA	30	28	169	166	506	87	81	257	0	3	42	0	0.018	0.083
.	19.01.16-00.10.46-1-31872	65	2	2	1	0	1	409	1	1	0	0	NA	NA	NA	28	17	165	168	497	82	82	245	0	4	0	0	0.024	0
.	19.01.16-00.10.49-1-31948	92	7	7	2	0	1	423	6	6	0	0	NA	NA	NA	25	32	169	169	507	84	84	255	11	1	9	0.065	0.006	0.018
.	19.01.16-00.10.55-1-31952	63	2	2	0	0	0	414	1	1	0	0	NA	NA	NA	25	28	169	174	498	82	87	245	9	0	4	0.053	0	0.008
.	19.01.16-00.10.58-1-31954	95	5	5	2	0	2	422	4	4	0	0	NA	NA	NA	24	29	168	167	507	85	85	252	2	1	7	0.012	0.006	0.014
.	19.01.16-00.11.06-1-31964	66	4	4	0	0	0	350	3	3	0	0	NA	NA	NA	18	13	165	165	496	70	75	205	0	2	7	0	0.012	0.014
.	19.01.16-00.11.06-1-31965	121	6	6	0	0	0	417	5	5	0	0	NA	NA	NA	35	28	168	168	505	84	85	248	0	3	14	0	0.018	0.028
.	19.01.16-00.11.07-1-31967	350	20	20	3	0	2	475	18	18	0	0	NA	NA	NA	106	94	182	184	541	93	98	284	9	19	19	0.049	0.103	0.035
.	19.01.16-00.11.09-1-31970	33	1	1	0	0	0	0	0	0	0	0	NA	NA	NA	9	8	166	166	489	0	0	0	0	0	0	0	0	0
.	19.01.16-00.11.09-1-31971	63	2	2	2	0	2	411	1	1	0	0	NA	NA	NA	20	24	165	168	504	82	83	246	0	1	3	0	0.006	0.006
.	19.01.16-00.11.11-1-31972	62	2	2	1	0	1	407	1	1	0	0	NA	NA	NA	28	20	165	168	500	80	81	246	2	0	3	0.012	0	0.006
.	19.01.16-00.11.12-1-31973	167	21	21	8	0	6	425	18	18	0	0	NA	NA	NA	59	38	171	174	506	88	88	249	15	11	34	0.088	0.063	0.067
.	19.01.16-00.11.12-1-31974	37	1	1	0	0	0	0	0	0	0	0	NA	NA	NA	14	11	165	163	496	0	0	0	0	2	0	0	0.012	0
.	19.01.16-00.11.16-1-31977	36	1	1	0	0	0	0	0	0	0	0	NA	NA	NA	12	6	163	165	491	0	0	0	0	3	0	0	0.018	0
.	19.01.16-00.11.19-1-31980	287	34	34	7	0	4	469	31	31	0	0	NA	NA	NA	91	90	176	183	544	90	95	284	33	31	49	0.188	0.169	0.09
.	19.01.16-00.11.19-1-31981	145	16	16	1	0	1	429	15	15	0	0	NA	NA	NA	37	43	175	175	506	89	87	253	9	8	12	0.051	0.046	0.024
.	19.01.16-00.11.20-1-31982	59	2	2	0	0	0	409	1	1	0	0	NA	NA	NA	31	19	168	168	496	85	82	242	0	0	11	0	0	0.022
.	19.01.16-00.11.21-1-31983	206	20	20	8	0	8	463	18	18	0	0	NA	NA	NA	67	75	181	174	533	93	91	279	24	18	15	0.133	0.103	0.028
.	19.01.16-00.11.23-1-31984	117	6	6	2	0	1	424	5	5	0	0	NA	NA	NA	23	33	170	170	506	87	82	255	0	15	14	0	0.088	0.028
.	19.01.16-00.11.32-1-32000	124	8	8	3	0	3	447	7	7	0	0	NA	NA	NA	45	58	171	176	524	87	92	268	13	6	9	0.076	0.034	0.017
.	19.01.16-00.11.34-1-32001	31	1	1	0	0	0	0	0	0	0	0	NA	NA	NA	4	10	166	167	490	0	0	0	0	0	0	0	0	0
.	19.01.16-00.11.36-1-32002	158	15	15	1	0	1	432	13	13	0	0	NA	NA	NA	41	41	168	173	513	85	89	258	19	6	8	0.113	0.035	0.016
.	19.01.16-00.11.40-1-32003	116	14	14	3	0	3	432	12	12	0	0	NA	NA	NA	40	48	173	170	518	87	84	261	12	3	14	0.069	0.018	0.027
.	19.01.16-00.11.44-1-32004	271	63	63	13	0	10	476	54	54	0	0	NA	NA	NA	80	92	180	181	544	96	96	284	41	49	84	0.228	0.271	0.154
.	19.01.16-00.11.47-1-32006	208	16	16	3	0	3	441	15	15	0	0	NA	NA	NA	60	55	169	179	520	84	93	264	6	11	18	0.036	0.061	0.035
.	19.01.16-00.11.49-1-32007	157	19	19	6	0	6	434	17	17	0	0	NA	NA	NA	49	46	171	168	520	86	87	261	8	11	27	0.047	0.065	0.052
.	19.01.16-00.11.52-1-32008	35	1	1	0	0	0	0	0	0	0	0	NA	NA	NA	13	9	163	166	493	0	0	0	0	2	0	0	0.012	0
.	19.01.16-00.11.54-1-32012	144	13	13	4	0	3	422	10	10	0	0	NA	NA	NA	32	29	168	170	504	82	84	256	12	19	9	0.071	0.112	0.018
.	19.01.16-00.11.56-1-32013	32	1	1	0	0	0	0	0	0	0	0	NA	NA	NA	7	11	163	167	494	0	0	0	0	0	0	0	0	0
.	19.01.16-00.11.58-1-32018	142	9	9	1	0	1	427	8	8	0	0	NA	NA	NA	46	45	173	171	514	86	86	255	10	6	4	0.058	0.035	0.008
.	19.01.16-00.12.02-1-32023	149	11	11	2	0	1	428	10	10	0	0	NA	NA	NA	44	38	168	169	514	82	85	261	11	13	4	0.065	0.077	0.008
.	19.01.16-00.12.05-1-32027	123	8	8	3	0	2	429	7	7	0	0	NA	NA	NA	43	35	168	171	509	84	87	258	5	2	12	0.03	0.012	0.024
.	19.01.16-00.12.13-1-32055	382	35	35	8	0	6	504	30	30	0	0	NA	NA	NA	112	117	187	185	558	104	100	300	23	21	49	0.123	0.114	0.088
.	19.01.16-00.12.15-1-32059	152	8	8	1	0	1	431	7	7	0	0	NA	NA	NA	40	43	176	171	509	90	88	253	12	3	5	0.068	0.018	0.01
.	19.01.16-00.12.17-1-32061	131	11	11	4	0	2	415	10	10	0	0	NA	NA	NA	45	28	170	169	502	85	83	247	0	16	12	0	0.095	0.024
.	19.01.16-00.12.17-1-32062	177	32	32	4	0	4	442	28	28	0	0	NA	NA	NA	57	61	173	183	518	85	95	262	18	30	36	0.104	0.164	0.069
.	19.01.16-00.12.20-1-32063	207	14	14	3	0	3	439	13	13	0	0	NA	NA	NA	73	52	166	174	525	81	90	268	9	13	8	0.054	0.075	0.015
.	19.01.16-00.12.21-1-32064	262	41	41	12	0	11	474	38	38	0	0	NA	NA	NA	84	97	182	177	551	97	93	284	40	26	34	0.22	0.147	0.062
.	19.01.16-00.12.23-1-32065	65	5	5	0	0	0	414	4	4	0	0	NA	NA	NA	27	28	170	169	502	85	81	248	0	0	15	0	0	0.03
.	19.01.16-00.12.37-1-32085	146	8	8	0	0	0	426	7	7	0	0	NA	NA	NA	51	35	165	174	509	80	90	256	4	1	13	0.024	0.006	0.026
.	19.01.16-00.12.37-1-32086	525	59	59	20	0	12	538	54	54	0	0	NA	NA	NA	161	160	203	186	584	116	100	322	70	44	82	0.345	0.237	0.14
.	19.01.16-00.12.39-1-32087	188	16	16	5	0	5	445	13	13	0	0	NA	NA	NA	47	62	179	176	520	92	90	263	8	4	27	0.045	0.023	0.052
.	19.01.16-00.12.45-1-32088	57	2	2	1	0	1	0	1	1	0	0	NA	NA	NA	15	17	167	166	497	0	0	0	0	0	8	0	0	0.016
.	19.01.16-00.12.49-1-32089	62	3	3	0	0	0	406	2	2	0	0	NA	NA	NA	37	27	165	169	506	80	82	244	0	0	4	0	0	0.008
.	19.01.16-00.12.54-1-32093	34	1	1	0	0	0	0	0	0	0	0	NA	NA	NA	8	14	163	164	500	0	0	0	0	0	0	0	0	0
.	19.01.16-00.12.58-1-32095	59	2	2	0	0	0	415	1	1	0	0	NA	NA	NA	21	21	169	167	498	85	85	245	0	5	3	0	0.03	0.006
.	19.01.16-00.13.01-1-32100	216	10	10	2	0	2	440	9	9	0	0	NA	NA	NA	66	50	175	172	516	91	88	261	9	9	14	0.051	0.052	0.027
.	19.01.16-00.13.02-1-32102	494	81	81	21	0	15	520	79	79	0	0	NA	NA	NA	119	135	200	187	561	116	101	303	52	88	89	0.26	0.471	0.159
.	19.01.16-00.13.03-1-32104	271	36	36	10	0	9	486	35	35	0	0	NA	NA	NA	79	103	178	180	558	95	91	300	18	21	40	0.101	0.117	0.072
.	19.01.16-00.13.06-1-32109	88	4	4	1	0	1	419	3	3	0	0	NA	NA	NA	23	35	170	166	512	84	80	255	6	1	0	0.035	0.006	0
.	19.01.16-00.13.06-1-32110	302	17	17	2	0	1	463	15	15	0	0	NA	NA	NA	73	70	181	181	521	99	97	267	21	2	19	0.116	0.011	0.036
.	19.01.16-00.13.10-1-32113	327	17	17	4	0	3	470	12	12	0	0	NA	NA	NA	99	86	177	180	542	89	94	287	29	18	11	0.164	0.1	0.02
.	19.01.16-00.13.14-1-32114	63	3	3	0	0	0	417	2	2	0	0	NA	NA	NA	27	28	169	170	502	82	84	251	4	0	3	0.024	0	0.006
.	19.01.16-00.13.19-1-32119	123	6	6	3	0	2	431	5	5	0	0	NA	NA	NA	37	44	169	171	517	85	84	262	5	7	5	0.03	0.041	0.01
.	19.01.16-00.13.22-1-32120	265	16	16	5	0	5	466	15	15	0	0	NA	NA	NA	91	75	177	178	533	95	91	280	11	22	31	0.062	0.124	0.058
.	19.01.16-00.13.28-1-32137	171	14	14	4	0	4	444	13	13	0	0	NA	NA	NA	41	57	182	169	519	98	82	264	6	7	23	0.033	0.041	0.044
.	19.01.16-00.13.35-1-32138	95	4	4	2	0	1	420	3	3	0	0	NA	NA	NA	31	38	172	168	511	86	80	254	5	3	4	0.029	0.018	0.008
.	19.01.16-00.13.38-1-32139	36	1	1	0	0	0	0	0	0	0	0	NA	NA	NA	12	11	164	165	495	0	0	0	0	0	0	0	0	0
.	19.01.16-00.13.42-1-32140	92	5	5	2	0	1	418	4	4	0	0	NA	NA	NA	47	35	172	167	509	85	84	249	3	0	13	0.017	0	0.026
.	19.01.16-00.13.43-1-32141	192	18	18	2	0	2	453	17	17	0	0	NA	NA	NA	63	67	171	185	524	86	98	269	12	14	16	0.07	0.076	0.031
.	19.01.16-00.13.48-1-32142	297	68	68	24	0	16	466	63	63	0	0	NA	NA	NA	78	78	178	178	535	92	95	279	53	55	63	0.298	0.309	0.118
.	19.01.16-00.13.50-1-32143	60	2	2	0	0	0	406	1	1	0	0	NA	NA	NA	29	19	167	166	499	82	81	243	0	0	4	0	0	0.008
.	19.01.16-00.13.52-1-32144	33	1	1	1	0	1	0	0	0	0	0	NA	NA	NA	10	8	165	164	492	0	0	0	0	0	2	0	0	0.004
.	19.01.16-00.13.54-1-32148	61	2	2	1	0	1	411	1	1	0	0	NA	NA	NA	25	23	165	169	502	79	82	250	4	2	0	0.024	0.012	0
.	19.01.16-00.13.55-1-32149	179	40	40	12	0	9	445	34	34	0	0	NA	NA	NA	47	56	172	178	519	87	95	263	26	11	65	0.151	0.062	0.125
.	19.01.16-00.13.55-1-32150	64	2	2	2	0	2	411	1	1	0	0	NA	NA	NA	20	23	166	168	502	82	81	248	0	0	4	0	0	0.008
.	19.01.16-00.14.00-1-32157	116	25	25	8	0	7	424	22	22	0	0	NA	NA	NA	46	35	172	169	507	86	84	254	18	10	27	0.105	0.059	0.053
.	19.01.16-00.14.02-1-32160	313	45	45	12	0	7	465	42	42	0	0	NA	NA	NA	90	81	185	179	530	96	94	275	41	30	51	0.222	0.168	0.096
.	19.01.16-00.14.05-1-32165	156	8	8	3	0	3	437	7	7	0	0	NA	NA	NA	33	45	169	181	508	85	95	257	8	4	5	0.047	0.022	0.01
.	19.01.16-00.14.09-1-32169	262	20	20	7	0	7	451	17	17	0	0	NA	NA	NA	76	62	174	174	527	90	88	273	27	6	16	0.155	0.034	0.03
.	19.01.16-00.14.12-1-32170	183	16	16	4	0	4	438	14	14	0	0	NA	NA	NA	39	43	174	176	506	91	93	254	7	9	16	0.04	0.051	0.032
.	19.01.16-00.14.30-1-32191	360	49	49	6	0	5	478	44	44	0	0	NA	NA	NA	99	94	184	182	541	98	97	283	37	28	48	0.201	0.154	0.089
.	19.01.16-00.14.30-1-32192	63	2	2	1	0	1	415	1	1	0	0	NA	NA	NA	23	25	170	165	503	85	79	251	6	0	0	0.035	0	0
.	19.01.16-00.14.36-1-32197	59	2	2	1	0	1	407	1	1	0	0	NA	NA	NA	23	19	168	168	496	84	79	244	5	3	0	0.03	0.018	0
.	19.01.16-00.14.42-1-32199	395	51	51	16	0	11	496	45	45	0	0	NA	NA	NA	98	109	185	181	556	100	97	299	37	37	85	0.2	0.204	0.153
.	19.01.16-00.14.42-1-32200	60	2	2	0	0	0	101	1	1	0	0	NA	NA	NA	20	20	166	165	502	25	16	60	4	0	2	0.024	0	0.004
.	19.01.16-00.14.47-1-32201	33	1	1	0	0	0	0	0	0	0	0	NA	NA	NA	11	11	167	163	494	0	0	0	0	0	0	0	0	0
.	19.01.16-00.14.49-1-32202	156	20	20	5	0	4	424	17	17	0	0	NA	NA	NA	43	39	171	175	506	84	87	253	13	20	18	0.076	0.114	0.036
.	19.01.16-00.14.50-1-32203	89	4	4	0	0	0	426	3	3	0	0	NA	NA	NA	31	30	166	166	511	85	83	258	1	5	0	0.006	0.03	0
.	19.01.16-00.14.50-1-32204	148	7	7	2	0	1	434	6	6	0	0	NA	NA	NA	42	49	170	173	519	84	87	263	3	8	4	0.018	0.046	0.008
.	19.01.16-00.14.50-1-32205	81	3	3	0	0	0	415	2	2	0	0	NA	NA	NA	29	25	170	168	500	85	84	246	0	0	13	0	0	0.026
.	19.01.16-00.15.03-1-32215	94	11	11	2	0	1	411	10	10	0	0	NA	NA	NA	36	31	170	167	507	81	81	249	11	10	5	0.065	0.06	0.01
.	19.01.16-00.15.04-1-32217	180	22	22	6	0	6	442	21	21	0	0	NA	NA	NA	55	52	172	174	519	89	92	261	25	10	17	0.145	0.057	0.033
.	19.01.16-00.15.08-1-32222	238	14	14	4	0	3	450	13	13	0	0	NA	NA	NA	68	69	182	174	526	94	86	270	5	7	18	0.027	0.04	0.034
.	19.01.16-00.15.11-1-32224	147	9	9	1	0	1	430	7	7	0	0	NA	NA	NA	48	38	174	172	505	88	88	254	5	10	5	0.029	0.058	0.01
.	19.01.16-00.15.14-1-32227	116	7	7	2	0	1	420	6	6	0	0	NA	NA	NA	29	31	176	169	499	89	86	245	0	5	17	0	0.03	0.034
.	19.01.16-00.15.18-1-32230	211	46	46	12	0	12	456	41	41	0	0	NA	NA	NA	74	79	184	174	534	96	89	271	38	33	60	0.207	0.19	0.112
.	19.01.16-00.15.23-1-32231	291	23	23	6	0	6	451	21	21	0	0	NA	NA	NA	75	68	178	180	523	92	92	267	19	11	24	0.107	0.061	0.046
.	19.01.16-00.15.31-1-32248	33	1	1	0	0	0	0	0	0	0	0	NA	NA	NA	7	8	164	166	491	0	0	0	0	0	1	0	0	0.002
.	19.01.16-00.15.33-1-32249	234	28	28	8	0	6	435	27	27	0	0	NA	NA	NA	65	53	174	172	520	89	87	259	20	26	21	0.115	0.151	0.04
.	19.01.16-00.15.33-1-32250	65	2	2	1	0	1	414	1	1	0	0	NA	NA	NA	25	28	174	169	498	87	82	245	0	4	1	0	0.024	0.002
.	19.01.16-00.15.34-1-32251	148	15	15	2	0	2	428	14	14	0	0	NA	NA	NA	31	39	167	173	512	85	85	258	11	22	4	0.066	0.127	0.008
.	19.01.16-00.15.35-1-32252	362	56	56	17	0	15	471	42	42	0	0	NA	NA	NA	99	91	184	180	540	95	93	283	58	39	68	0.315	0.217	0.126
.	19.01.16-00.15.37-1-32253	33	1	1	0	0	0	0	0	0	0	0	NA	NA	NA	11	8	164	166	491	0	0	0	0	0	2	0	0	0.004
.	19.01.16-00.15.40-1-32254	113	9	9	2	0	2	422	8	8	0	0	NA	NA	NA	43	35	166	171	511	82	88	252	6	11	6	0.036	0.064	0.012
.	19.01.16-00.15.45-1-32255	153	9	9	5	0	3	426	7	7	0	0	NA	NA	NA	37	35	169	171	508	83	87	256	9	11	7	0.053	0.064	0.014
.	19.01.16-00.15.51-1-32256	37	1	1	0	0	0	0	0	0	0	0	NA	NA	NA	11	5	165	163	490	0	0	0	0	0	0	0	0	0
.	19.01.16-00.15.54-1-32260	67	4	4	0	0	0	407	3	3	0	0	NA	NA	NA	26	21	167	168	499	80	83	244	3	1	3	0.018	0.006	0.006
.	19.01.16-00.15.56-1-32262	207	14	14	5	0	4	448	13	13	0	0	NA	NA	NA	64	58	170	175	526	86	90	272	6	12	17	0.035	0.069	0.032
.	19.01.16-00.15.59-1-32268	91	5	5	0	0	0	411	4	4	0	0	NA	NA	NA	32	23	169	167	500	83	83	245	0	0	9	0	0	0.018
.	19.01.16-00.16.00-1-32270	122	7	7	0	0	0	426	5	5	0	0	NA	NA	NA	32	43	170	167	519	86	82	258	0	6	15	0	0.036	0.029
.	19.01.16-00.16.05-1-32277	100	6	6	1	0	1	414	4	4	0	0	NA	NA	NA	27	25	168	167	503	83	83	248	0	8	1	0	0.048	0.002
.	19.01.16-00.16.08-1-32280	58	2	2	1	0	1	407	1	1	0	0	NA	NA	NA	23	18	166	168	497	80	82	245	2	0	2	0.012	0	0.004
.	19.01.16-00.16.13-1-32283	177	9	9	3	0	1	434	8	8	0	0	NA	NA	NA	40	53	173	171	522	89	84	261	8	2	17	0.046	0.012	0.033
.	19.01.16-00.16.18-1-32287	34	1	1	1	0	1	0	0	0	0	0	NA	NA	NA	10	11	165	166	493	0	0	0	0	0	0	0	0	0
.	19.01.16-00.16.19-1-32288	61	2	2	1	0	1	415	1	1	0	0	NA	NA	NA	29	29	169	169	504	84	80	251	1	2	0	0.006	0.012	0
.	19.01.16-00.16.20-1-32291	34	1	1	0	0	0	0	0	0	0	0	NA	NA	NA	9	12	165	167	493	0	0	0	0	0	1	0	0	0.002
.	19.01.16-00.16.21-1-32292	207	16	16	2	0	1	451	14	14	0	0	NA	NA	NA	64	68	180	175	526	94	88	269	7	7	31	0.039	0.04	0.059
.	19.01.16-00.16.22-1-32301	162	11	11	2	0	2	427	9	9	0	0	NA	NA	NA	58	38	169	169	513	88	83	256	7	1	16	0.041	0.006	0.031
.	19.01.16-00.16.23-1-32302	61	2	2	2	0	2	101	1	1	0	0	NA	NA	NA	20	16	164	166	499	22	18	61	4	0	0	0.024	0	0
.	19.01.16-00.16.23-1-32303	194	10	10	3	0	2	452	8	8	0	0	NA	NA	NA	69	74	181	172	534	92	88	272	0	0	22	0	0	0.041
.	19.01.16-00.16.23-1-32304	178	9	9	1	0	1	425	8	8	0	0	NA	NA	NA	56	45	170	176	512	86	87	252	4	5	8	0.024	0.028	0.016
.	19.01.16-00.16.30-1-32320	62	2	2	0	0	0	409	1	1	0	0	NA	NA	NA	28	16	167	166	496	82	83	244	6	1	0	0.036	0.006	0
.	19.01.16-00.16.30-1-32321	152	7	7	1	0	1	424	5	5	0	0	NA	NA	NA	39	32	167	170	508	84	85	255	2	3	4	0.012	0.018	0.008
.	19.01.16-00.16.32-1-32322	295	24	24	7	0	7	465	22	22	0	0	NA	NA	NA	111	84	178	182	537	93	98	274	19	10	45	0.107	0.055	0.084
.	19.01.16-00.16.40-1-32327	87	4	4	0	0	0	411	3	3	0	0	NA	NA	NA	28	26	168	168	503	82	82	247	1	6	0	0.006	0.036	0
.	19.01.16-00.16.40-1-32328	182	13	13	2	0	2	445	10	10	0	0	NA	NA	NA	57	54	176	172	519	92	89	264	0	9	14	0	0.052	0.027
.	19.01.16-00.16.43-1-32329	272	91	91	29	0	23	477	83	83	0	0	NA	NA	NA	73	88	186	181	534	100	97	280	68	60	106	0.366	0.331	0.199
.	19.01.16-00.16.43-1-32330	122	13	13	0	0	0	425	11	11	0	0	NA	NA	NA	37	36	167	171	511	85	86	254	0	4	21	0	0.023	0.041
.	19.01.16-00.16.46-1-32332	208	33	33	7	0	6	434	30	30	0	0	NA	NA	NA	60	55	175	170	523	88	83	263	24	11	44	0.137	0.065	0.084
.	19.01.16-00.16.48-1-32333	123	8	8	3	0	2	433	6	6	0	0	NA	NA	NA	41	55	172	173	523	84	87	262	15	2	5	0.087	0.012	0.01
.	19.01.16-00.16.50-1-32334	35	1	1	1	0	1	0	0	0	0	0	NA	NA	NA	11	3	163	164	489	0	0	0	0	0	1	0	0	0.002
.	19.01.16-00.16.52-1-32335	246	17	17	4	0	4	453	15	15	0	0	NA	NA	NA	72	67	179	175	526	92	90	271	15	7	20	0.084	0.04	0.038
.	19.01.16-00.16.53-1-32339	168	7	7	2	0	2	433	6	6	0	0	NA	NA	NA	63	52	175	173	517	87	87	259	8	0	20	0.046	0	0.039
.	19.01.16-00.17.03-1-32345	34	1	1	0	0	0	0	0	0	0	0	NA	NA	NA	9	11	166	164	494	0	0	0	0	0	0	0	0	0
.	19.01.16-00.17.05-1-32349	149	13	13	2	0	2	432	11	11	0	0	NA	NA	NA	40	36	173	172	504	92	87	253	15	7	19	0.087	0.041	0.038
.	19.01.16-00.17.06-1-32351	384	63	63	13	0	13	488	59	59	0	0	NA	NA	NA	95	108	185	182	554	99	94	295	42	45	70	0.227	0.247	0.126
.	19.01.16-00.17.06-1-32352	34	1	1	0	0	0	0	0	0	0	0	NA	NA	NA	8	11	163	166	495	0	0	0	0	0	3	0	0	0.006
.	19.01.16-00.17.09-1-32356	155	15	15	2	0	0	446	12	12	0	0	NA	NA	NA	53	64	176	173	528	94	86	266	6	11	19	0.034	0.064	0.036
.	19.01.16-00.17.09-1-32357	127	8	8	2	0	2	427	7	7	0	0	NA	NA	NA	29	39	173	173	506	88	86	253	2	0	14	0.012	0	0.028
.	19.01.16-00.17.14-1-32361	413	65	65	19	0	13	505	58	58	0	0	NA	NA	NA	120	123	194	192	550	108	109	288	59	56	86	0.304	0.292	0.156
.	19.01.16-00.17.19-1-32364	286	29	29	6	0	5	474	27	27	0	0	NA	NA	NA	101	85	171	181	546	88	95	291	24	16	38	0.14	0.088	0.07
.	19.01.16-00.17.27-1-32380	142	9	9	5	0	4	434	7	7	0	0	NA	NA	NA	50	45	169	174	515	83	89	262	12	2	19	0.071	0.011	0.037
.	19.01.16-00.17.27-1-32381	235	37	37	8	0	7	448	35	35	0	0	NA	NA	NA	61	54	174	179	514	93	94	261	34	18	73	0.195	0.101	0.142
.	19.01.16-00.17.34-1-32382	255	62	62	17	0	15	452	58	58	0	0	NA	NA	NA	62	59	177	176	519	94	90	268	60	68	56	0.339	0.386	0.108
.	19.01.16-00.17.35-1-32383	140	9	9	3	0	2	432	8	8	0	0	NA	NA	NA	38	34	177	169	501	92	84	256	5	0	18	0.028	0	0.036
.	19.01.16-00.17.50-1-32384	37	1	1	0	0	0	0	0	0	0	0	NA	NA	NA	5	7	165	165	490	0	0	0	0	0	4	0	0	0.008
.	19.01.16-00.17.54-1-32388	293	53	53	12	0	10	465	48	48	0	0	NA	NA	NA	86	82	180	182	533	95	98	272	36	36	69	0.2	0.198	0.129
.	19.01.16-00.17.54-1-32389	440	109	109	22	0	19	508	102	102	0	0	NA	NA	NA	127	129	183	190	569	99	102	307	101	66	107	0.552	0.347	0.188
.	19.01.16-00.18.06-1-32404	35	1	1	0	0	0	0	0	0	0	0	NA	NA	NA	10	9	165	168	489	0	0	0	0	0	1	0	0	0.002
.	19.01.16-00.18.10-1-32407	300	58	58	14	0	11	454	55	55	0	0	NA	NA	NA	73	66	178	178	523	93	91	270	34	24	86	0.191	0.135	0.164
.	19.01.16-00.18.19-1-32416	152	10	10	1	0	1	432	8	8	0	0	NA	NA	NA	37	45	170	172	516	87	85	260	10	8	5	0.059	0.047	0.01
.	19.01.16-00.18.22-1-32417	35	1	1	0	0	0	0	0	0	0	0	NA	NA	NA	9	14	167	168	492	0	0	0	0	0	0	0	0	0
.	19.01.16-00.18.24-1-32433	33	1	1	0	0	0	0	0	0	0	0	NA	NA	NA	11	9	167	164	491	0	0	0	0	0	1	0	0	0.002
.	19.01.16-00.18.27-1-32435	556	97	97	25	0	22	528	90	90	0	0	NA	NA	NA	133	139	198	191	563	112	108	308	74	51	125	0.374	0.267	0.222
.	19.01.16-00.18.31-1-32436	33	1	1	1	0	1	0	0	0	0	0	NA	NA	NA	7	9	163	167	492	0	0	0	0	0	3	0	0	0.006
.	19.01.16-00.18.33-1-32437	155	15	15	3	0	3	430	14	14	0	0	NA	NA	NA	47	45	169	174	515	83	88	259	21	9	22	0.124	0.052	0.043
.	19.01.16-00.18.39-1-32442	120	6	6	1	0	1	419	5	5	0	0	NA	NA	NA	57	33	172	170	504	85	86	248	0	5	12	0	0.029	0.024
.	19.01.16-00.18.42-1-32443	56	2	2	1	0	1	0	1	1	0	0	NA	NA	NA	11	14	165	165	497	0	0	0	0	0	4	0	0	0.008
.	19.01.16-00.18.47-1-32444	154	20	20	5	0	5	442	18	18	0	0	NA	NA	NA	53	53	178	171	517	91	87	264	8	10	39	0.045	0.058	0.075
.	19.01.16-00.18.50-1-32445	178	40	40	5	0	3	449	33	33	0	0	NA	NA	NA	48	60	177	175	521	93	92	264	24	27	31	0.136	0.154	0.06
.	19.01.16-00.18.58-1-32450	172	17	17	1	0	0	432	16	16	0	0	NA	NA	NA	68	55	172	174	522	86	86	260	12	13	20	0.07	0.075	0.038
.	19.01.16-00.19.06-1-32459	33	1	1	0	0	0	0	0	0	0	0	NA	NA	NA	6	11	164	165	495	0	0	0	0	0	0	0	0	0
.	19.01.16-00.19.09-1-32463	229	33	33	11	0	8	463	30	30	0	0	NA	NA	NA	69	72	181	177	527	95	96	272	26	19	48	0.144	0.107	0.091
.	19.01.16-00.19.11-1-32464	424	46	46	10	0	10	496	40	40	0	0	NA	NA	NA	101	117	185	181	564	97	97	302	26	19	55	0.141	0.105	0.098
.	19.01.16-00.19.21-1-32470	296	31	31	10	0	9	469	29	29	0	0	NA	NA	NA	85	90	178	186	539	90	99	280	29	19	38	0.163	0.102	0.071
.	19.01.16-00.19.25-1-32486	40	1	1	0	0	0	0	0	0	0	0	NA	NA	NA	8	14	165	167	495	0	0	0	0	0	2	0	0	0.004
.	19.01.16-00.19.30-1-32487	194	12	12	4	0	3	450	11	11	0	0	NA	NA	NA	54	64	172	174	531	89	91	270	10	1	15	0.058	0.006	0.028
.	19.01.16-00.19.30-1-32488	112	6	6	2	0	2	417	5	5	0	0	NA	NA	NA	39	31	170	167	507	86	81	250	3	14	9	0.018	0.084	0.018
.	19.01.16-00.19.43-1-32490	173	15	15	8	0	7	446	12	12	0	0	NA	NA	NA	46	61	176	178	520	93	90	263	9	14	21	0.051	0.079	0.04
.	19.01.16-00.19.49-1-32491	274	64	64	18	0	13	469	58	58	0	0	NA	NA	NA	85	101	187	183	544	98	95	276	55	36	76	0.294	0.197	0.14
.	19.01.16-00.19.52-1-32492	35	1	1	1	0	1	0	0	0	0	0	NA	NA	NA	17	13	164	165	497	0	0	0	0	0	0	0	0	0
.	19.01.16-00.19.53-1-32496	176	13	13	3	0	3	435	12	12	0	0	NA	NA	NA	51	52	170	180	515	85	91	259	1	15	16	0.006	0.083	0.031
.	19.01.16-00.19.55-1-32497	119	10	10	1	0	1	428	9	9	0	0	NA	NA	NA	37	43	171	175	510	86	87	255	4	4	18	0.023	0.023	0.035
.	19.01.16-00.19.57-1-32498	32	1	1	0	0	0	0	0	0	0	0	NA	NA	NA	6	4	166	163	488	0	0	0	0	0	0	0	0	0
.	19.01.16-00.19.59-1-32501	60	2	2	1	0	1	414	1	1	0	0	NA	NA	NA	24	29	172	168	502	84	83	247	5	0	3	0.029	0	0.006
.	19.01.16-00.20.05-1-32515	195	40	40	6	0	3	440	37	37	0	0	NA	NA	NA	63	56	176	171	522	89	82	269	22	25	52	0.125	0.146	0.1
.	19.01.16-00.20.08-1-32519	149	15	15	3	0	3	434	13	13	0	0	NA	NA	NA	63	58	170	180	521	85	90	259	10	3	26	0.059	0.017	0.05
.	19.01.16-00.20.10-1-32521	263	64	64	12	0	8	455	58	58	0	0	NA	NA	NA	62	66	178	175	526	95	89	271	37	65	55	0.208	0.371	0.105
.	19.01.16-00.20.13-1-32522	35	1	1	0	0	0	0	0	0	0	0	NA	NA	NA	13	16	167	168	494	0	0	0	0	2	0	0	0.012	0
.	19.01.16-00.20.15-1-32525	123	9	9	0	0	0	429	8	8	0	0	NA	NA	NA	25	38	171	171	509	86	86	257	1	13	3	0.006	0.076	0.006
.	19.01.16-00.20.17-1-32528	30	1	1	0	0	0	0	0	0	0	0	NA	NA	NA	13	9	166	163	493	0	0	0	0	0	0	0	0	0
.	19.01.16-00.20.25-1-32544	58	2	2	1	0	1	198	1	1	0	0	NA	NA	NA	16	15	165	165	498	36	37	125	0	4	1	0	0.024	0.002
.	19.01.16-00.20.25-1-32545	88	3	3	1	0	1	405	1	1	0	0	NA	NA	NA	33	27	166	172	502	79	85	241	0	4	4	0	0.023	0.008
.	19.01.16-00.20.29-1-32546	146	5	5	0	0	0	438	4	4	0	0	NA	NA	NA	46	53	176	174	516	89	90	259	6	3	1	0.034	0.017	0.002
.	19.01.16-00.20.33-1-32548	145	16	16	6	0	6	426	14	14	0	0	NA	NA	NA	38	41	171	168	515	86	83	257	13	12	13	0.076	0.071	0.025
.	19.01.16-00.20.33-1-32549	145	10	10	5	0	5	434	8	8	0	0	NA	NA	NA	37	43	171	169	516	86	84	264	0	1	20	0	0.006	0.039
.	19.01.16-00.20.36-1-32550	209	17	17	1	0	1	436	14	14	0	0	NA	NA	NA	58	57	177	171	522	89	84	263	15	15	10	0.085	0.088	0.019
.	19.01.16-00.20.38-1-32555	37	1	1	1	0	1	0	0	0	0	0	NA	NA	NA	10	9	165	164	493	0	0	0	0	0	1	0	0	0.002
.	19.01.16-00.20.41-1-32556	181	13	13	4	0	4	436	11	11	0	0	NA	NA	NA	44	48	168	176	517	84	88	264	4	19	8	0.024	0.108	0.015
.	19.01.16-00.20.45-1-32557	232	20	20	8	0	8	452	16	16	0	0	NA	NA	NA	73	64	170	179	528	85	92	275	11	19	32	0.065	0.106	0.061
.	19.01.16-00.20.54-1-32561	153	14	14	1	0	1	431	13	13	0	0	NA	NA	NA	39	43	171	170	515	86	84	261	4	4	19	0.023	0.024	0.037
.	19.01.16-00.20.59-1-32565	181	7	7	2	0	2	436	5	5	0	0	NA	NA	NA	59	50	169	178	516	84	91	261	1	0	20	0.006	0	0.039
.	19.01.16-00.21.10-1-32576	213	19	19	7	0	4	453	16	16	0	0	NA	NA	NA	58	66	179	175	525	95	88	270	21	14	27	0.117	0.08	0.051
.	19.01.16-00.21.11-1-32577	203	19	19	1	0	1	445	18	18	0	0	NA	NA	NA	58	60	176	171	526	89	86	270	7	5	25	0.04	0.029	0.048
.	19.01.16-00.21.14-1-32579	262	29	29	8	0	7	464	26	26	0	0	NA	NA	NA	82	71	177	178	529	93	97	274	21	26	40	0.119	0.146	0.076
.	19.01.16-00.21.18-1-32583	91	5	5	0	0	0	432	4	4	0	0	NA	NA	NA	31	41	173	173	508	88	87	257	0	22	0	0	0.127	0
.	19.01.16-00.21.23-1-32584	230	14	14	2	0	1	458	13	13	0	0	NA	NA	NA	77	75	176	177	535	88	90	280	12	5	25	0.068	0.028	0.047
.	19.01.16-00.21.24-1-32600	59	2	2	0	0	0	405	1	1	0	0	NA	NA	NA	28	15	164	167	497	79	81	245	4	0	5	0.024	0	0.01
.	19.01.16-00.21.30-1-32601	30	1	1	0	0	0	0	0	0	0	0	NA	NA	NA	10	13	165	167	494	0	0	0	0	5	0	0	0.03	0
.	19.01.16-00.21.33-1-32602	203	36	36	11	0	10	446	31	31	0	0	NA	NA	NA	60	65	178	173	527	91	86	269	16	27	53	0.09	0.156	0.101
.	19.01.16-00.21.45-1-32603	119	8	8	1	0	1	425	7	7	0	0	NA	NA	NA	42	43	172	168	516	87	83	255	3	5	19	0.017	0.03	0.037
.	19.01.16-00.21.45-1-32604	88	4	4	1	0	1	410	2	2	0	0	NA	NA	NA	26	23	167	165	504	80	80	250	6	4	3	0.036	0.024	0.006
.	19.01.16-00.21.48-1-32606	119	10	10	1	0	1	416	9	9	0	0	NA	NA	NA	39	36	170	167	512	82	83	251	8	4	10	0.047	0.024	0.02
.	19.01.16-00.21.51-1-32607	324	40	40	9	0	8	483	33	33	0	0	NA	NA	NA	100	106	184	184	551	97	97	289	34	21	57	0.185	0.114	0.103
.	19.01.16-00.21.57-1-32611	130	8	8	2	0	2	419	4	4	0	0	NA	NA	NA	34	24	169	168	500	86	83	250	2	1	14	0.012	0.006	0.028
.	19.01.16-00.21.59-1-32614	117	4	4	0	0	0	422	3	3	0	0	NA	NA	NA	31	26	169	166	504	86	82	254	0	0	7	0	0	0.014
.	19.01.16-00.22.02-1-32618	64	3	3	2	0	1	416	2	2	0	0	NA	NA	NA	20	30	174	168	501	88	82	246	0	10	3	0	0.06	0.006
.	19.01.16-00.22.10-1-32629	150	26	26	9	0	9	430	19	19	0	0	NA	NA	NA	49	47	174	173	513	87	88	255	17	2	28	0.098	0.012	0.055
.	19.01.16-00.22.11-1-32631	32	1	1	0	0	0	0	0	0	0	0	NA	NA	NA	10	11	164	165	495	0	0	0	0	0	0	0	0	0
.	19.01.16-00.22.11-1-32632	206	34	34	6	0	4	439	31	31	0	0	NA	NA	NA	57	53	172	175	519	85	90	264	31	5	53	0.18	0.029	0.102
.	19.01.16-00.22.13-1-32633	267	74	74	24	0	18	479	67	67	0	0	NA	NA	NA	89	95	175	186	547	91	99	289	59	55	76	0.337	0.296	0.139
.	19.01.16-00.22.13-1-32634	288	23	23	6	0	3	470	21	21	0	0	NA	NA	NA	84	83	176	173	547	90	90	290	12	6	42	0.068	0.035	0.077
.	19.01.16-00.22.15-1-32638	63	2	2	0	0	0	410	1	1	0	0	NA	NA	NA	20	19	170	165	497	85	82	243	4	0	0	0.024	0	0
.	19.01.16-00.22.17-1-32640	36	1	1	0	0	0	0	0	0	0	0	NA	NA	NA	12	4	163	166	488	0	0	0	0	0	2	0	0	0.004
.	19.01.16-00.22.20-1-32641	93	4	4	1	0	1	414	2	2	0	0	NA	NA	NA	39	25	168	171	499	81	87	246	6	4	7	0.036	0.023	0.014
.	19.01.16-00.22.31-1-32657	373	29	29	9	0	7	490	26	26	0	0	NA	NA	NA	97	106	183	184	552	95	98	297	21	20	37	0.115	0.109	0.067
.	19.01.16-00.22.35-1-32658	235	39	39	7	0	6	468	34	34	0	0	NA	NA	NA	59	75	185	177	526	99	95	274	9	32	60	0.049	0.181	0.114
.	19.01.16-00.22.39-1-32663	173	11	11	6	0	4	438	10	10	0	0	NA	NA	NA	52	50	172	178	513	86	93	259	5	13	16	0.029	0.073	0.031
.	19.01.16-00.22.43-1-32664	123	7	7	1	0	0	428	6	6	0	0	NA	NA	NA	30	45	170	169	519	86	82	260	0	0	22	0	0	0.042
.	19.01.16-00.22.50-1-32665	121	6	6	1	0	1	421	5	5	0	0	NA	NA	NA	28	35	168	168	512	84	82	255	0	8	10	0	0.048	0.02
.	19.01.16-00.22.54-1-32669	178	15	15	4	0	3	446	12	12	0	0	NA	NA	NA	42	63	176	176	524	90	90	266	7	9	25	0.04	0.051	0.048
.	19.01.16-00.22.56-1-32670	32	1	1	0	0	0	0	0	0	0	0	NA	NA	NA	10	7	165	164	491	0	0	0	0	0	0	0	0	0
.	19.01.16-00.22.58-1-32672	92	4	4	1	0	1	424	3	3	0	0	NA	NA	NA	26	40	171	169	513	84	83	257	0	3	11	0	0.018	0.021
.	19.01.16-00.23.04-1-32680	124	14	14	2	0	1	432	13	13	0	0	NA	NA	NA	40	49	172	174	516	85	89	258	17	6	12	0.099	0.034	0.023
.	19.01.16-00.23.05-1-32682	67	2	2	3	0	2	409	1	1	0	0	NA	NA	NA	31	20	168	166	499	85	79	245	0	0	5	0	0	0.01
.	19.01.16-00.23.21-1-32691	125	6	6	3	0	3	409	4	4	0	0	NA	NA	NA	46	25	164	167	507	79	80	250	6	2	7	0.037	0.012	0.014
.	19.01.16-00.23.25-1-32707	85	3	3	1	0	1	408	2	2	0	0	NA	NA	NA	30	16	167	166	496	82	82	244	0	0	10	0	0	0.02
.	19.01.16-00.23.26-1-32709	343	74	74	17	0	15	460	69	69	0	0	NA	NA	NA	93	78	182	178	531	95	90	275	52	53	75	0.286	0.298	0.141
.	19.01.16-00.23.34-1-32710	121	12	12	4	0	2	415	10	10	0	0	NA	NA	NA	36	29	168	169	505	83	85	247	23	4	12	0.137	0.024	0.024
.	19.01.16-00.23.34-1-32711	86	7	7	2	0	2	412	6	6	0	0	NA	NA	NA	39	22	166	168	501	81	85	246	8	0	8	0.048	0	0.016
.	19.01.16-00.23.36-1-32712	178	18	18	4	0	4	443	16	16	0	0	NA	NA	NA	53	56	178	174	517	90	92	261	14	8	20	0.079	0.046	0.039
.	19.01.16-00.23.37-1-32713	207	27	27	9	0	8	451	25	25	0	0	NA	NA	NA	68	67	171	182	527	88	94	269	21	23	29	0.123	0.126	0.055
.	19.01.16-00.23.41-1-32714	255	20	20	2	0	2	452	19	19	0	0	NA	NA	NA	83	68	182	176	523	96	91	265	9	8	22	0.049	0.045	0.042
.	19.01.16-00.23.54-1-32718	255	23	23	4	0	3	466	22	22	0	0	NA	NA	NA	69	79	179	182	531	93	96	277	27	6	29	0.151	0.033	0.055
.	19.01.16-00.24.00-1-32722	33	1	1	1	0	1	0	0	0	0	0	NA	NA	NA	10	4	165	163	489	0	0	0	0	0	1	0	0	0.002
.	19.01.16-00.24.02-1-32724	202	8	8	3	0	3	439	7	7	0	0	NA	NA	NA	55	52	177	169	519	92	83	264	3	3	19	0.017	0.018	0.037
.	19.01.16-00.24.03-1-32727	232	39	39	10	0	6	442	37	37	0	0	NA	NA	NA	87	65	173	173	532	86	85	271	32	46	41	0.185	0.266	0.077
.	19.01.16-00.24.07-1-32736	34	1	1	1	0	1	0	0	0	0	0	NA	NA	NA	7	6	164	164	491	0	0	0	0	0	0	0	0	0
.	19.01.16-00.24.10-1-32739	123	14	14	0	0	0	426	12	12	0	0	NA	NA	NA	47	41	171	172	511	85	88	253	1	16	15	0.006	0.093	0.029
.	19.01.16-00.24.12-1-32740	64	2	2	0	0	0	409	1	1	0	0	NA	NA	NA	25	24	166	169	502	81	82	246	0	2	3	0	0.012	0.006
.	19.01.16-00.24.17-1-32746	290	66	66	15	0	15	492	59	59	0	0	NA	NA	NA	92	108	180	195	546	96	107	289	52	47	71	0.289	0.241	0.13
.	19.01.16-00.24.21-1-32747	93	4	4	0	0	0	418	3	3	0	0	NA	NA	NA	24	28	171	168	502	82	85	251	0	3	12	0	0.018	0.024
.	19.01.16-00.24.24-1-32763	230	13	13	5	0	5	456	12	12	0	0	NA	NA	NA	63	67	172	174	534	88	89	279	13	8	20	0.076	0.046	0.037
.	19.01.16-00.24.32-1-32764	60	2	2	0	0	0	415	1	1	0	0	NA	NA	NA	24	28	169	172	500	83	87	245	1	1	0	0.006	0.006	0
.	19.01.16-00.24.33-1-32765	122	17	17	3	0	1	422	13	13	0	0	NA	NA	NA	39	45	175	167	516	86	80	256	17	9	4	0.097	0.054	0.008
.	19.01.16-00.24.35-1-32766	98	7	7	2	0	2	421	6	6	0	0	NA	NA	NA	28	36	173	167	509	87	83	251	6	0	11	0.035	0	0.022
.	19.01.16-00.24.36-1-32767	179	16	16	4	0	2	421	14	14	0	0	NA	NA	NA	37	35	172	169	507	85	81	255	4	18	20	0.023	0.107	0.039
.	19.01.16-00.24.44-1-32773	61	2	2	0	0	0	203	1	1	0	0	NA	NA	NA	14	21	166	166	502	47	36	120	2	0	0	0.012	0	0
.	19.01.16-00.24.53-1-32774	386	41	41	13	0	9	520	33	33	0	0	NA	NA	NA	100	134	195	196	556	110	111	299	36	39	64	0.185	0.199	0.115
.	19.01.16-00.24.53-1-32778	61	3	3	1	0	1	397	2	2	0	0	NA	NA	NA	16	14	166	167	494	80	81	236	0	1	3	0	0.006	0.006
.	19.01.16-00.24.54-1-32779	299	84	84	25	0	19	461	80	80	0	0	NA	NA	NA	95	81	181	179	534	98	92	271	57	60	98	0.315	0.335	0.184
.	19.01.16-00.24.57-1-32781	504	63	63	11	0	8	489	58	58	0	0	NA	NA	NA	160	109	187	182	553	97	98	294	23	71	81	0.123	0.39	0.146
.	19.01.16-00.24.59-1-32783	183	15	15	2	0	2	435	13	13	0	0	NA	NA	NA	54	50	174	173	516	88	87	260	7	9	21	0.04	0.052	0.041
.	19.01.16-00.25.00-1-32785	59	2	2	1	0	1	0	1	1	0	0	NA	NA	NA	21	15	166	164	498	0	0	0	2	0	7	0.012	0	0.014
.	19.01.16-00.25.00-1-32786	174	12	12	2	0	1	435	10	10	0	0	NA	NA	NA	41	49	172	177	513	85	91	259	6	3	20	0.035	0.017	0.039
.	19.01.16-00.25.04-1-32791	61	2	2	0	0	0	405	1	1	0	0	NA	NA	NA	13	10	163	165	495	81	82	242	0	0	2	0	0	0.004
.	19.01.16-00.25.05-1-32793	90	5	5	3	0	1	425	4	4	0	0	NA	NA	NA	33	34	169	170	508	85	84	256	11	0	6	0.065	0	0.012
.	19.01.16-00.25.14-1-32799	177	27	27	6	0	6	439	25	25	0	0	NA	NA	NA	50	54	168	184	515	86	94	259	28	20	34	0.167	0.109	0.066
.	19.01.16-00.25.20-1-32803	177	11	11	0	0	0	451	8	8	0	0	NA	NA	NA	55	67	179	174	527	91	88	272	8	2	10	0.045	0.011	0.019
.	19.01.16-00.25.23-1-32804	412	98	98	21	0	19	503	90	90	0	0	NA	NA	NA	127	123	186	199	551	103	107	293	77	81	114	0.414	0.407	0.207
.	19.01.16-00.25.25-1-32820	59	2	2	1	0	1	401	1	1	0	0	NA	NA	NA	18	13	167	165	494	82	82	237	3	0	0	0.018	0	0
.	19.01.16-00.25.36-1-32822	647	100	100	25	0	21	553	87	87	0	0	NA	NA	NA	158	173	189	199	598	103	114	336	99	35	132	0.524	0.176	0.221
.	19.01.16-00.25.42-1-32823	178	13	13	3	0	3	443	12	12	0	0	NA	NA	NA	57	53	181	176	509	94	90	259	13	10	21	0.072	0.057	0.041
.	19.01.16-00.25.46-1-32824	67	6	6	2	0	2	416	4	4	0	0	NA	NA	NA	17	25	167	169	502	82	84	250	1	4	7	0.006	0.024	0.014
.	19.01.16-00.25.52-1-32825	34	1	1	0	0	0	0	0	0	0	0	NA	NA	NA	10	18	166	165	500	0	0	0	0	0	0	0	0	0
.	19.01.16-00.25.55-1-32829	269	45	45	8	0	7	461	40	40	0	0	NA	NA	NA	79	72	176	175	534	92	92	277	47	18	67	0.267	0.103	0.125
.	19.01.16-00.25.59-1-32833	270	14	14	1	0	1	464	13	13	0	0	NA	NA	NA	76	77	179	175	536	92	92	280	14	6	21	0.078	0.034	0.039
.	19.01.16-00.26.01-1-32836	215	32	32	8	0	6	451	27	27	0	0	NA	NA	NA	61	62	175	175	525	89	92	270	14	30	27	0.08	0.171	0.051
.	19.01.16-00.26.09-1-32848	31	1	1	0	0	0	0	0	0	0	0	NA	NA	NA	10	14	170	168	489	0	0	0	0	0	2	0	0	0.004
.	19.01.16-00.26.11-1-32849	235	19	19	5	0	5	445	17	17	0	0	NA	NA	NA	56	56	174	176	519	88	94	263	16	18	33	0.092	0.102	0.064
.	19.01.16-00.26.17-1-32853	224	30	30	6	0	5	452	28	28	0	0	NA	NA	NA	76	69	181	173	528	92	87	273	20	26	39	0.11	0.15	0.074
.	19.01.16-00.26.27-1-32880	230	60	60	12	0	11	441	55	55	0	0	NA	NA	NA	67	49	176	170	516	91	88	262	18	43	88	0.102	0.253	0.171
.	19.01.16-00.26.34-1-32881	100	11	11	2	0	2	413	7	7	0	0	NA	NA	NA	35	33	166	171	509	81	84	248	11	7	10	0.066	0.041	0.02
.	19.01.16-00.26.42-1-32886	271	16	16	5	0	4	448	15	15	0	0	NA	NA	NA	63	59	175	169	528	88	85	275	7	6	17	0.04	0.036	0.032
.	19.01.16-00.26.50-1-32888	283	29	29	8	0	7	469	27	27	0	0	NA	NA	NA	75	75	178	171	539	96	88	285	51	14	38	0.287	0.082	0.071
.	19.01.16-00.26.55-1-32892	34	1	1	0	0	0	0	0	0	0	0	NA	NA	NA	8	9	164	164	494	0	0	0	0	0	0	0	0	0
.	19.01.16-00.26.57-1-32893	96	10	10	2	0	1	422	8	8	0	0	NA	NA	NA	29	34	166	171	510	84	86	252	7	2	13	0.042	0.012	0.025
.	19.01.16-00.26.58-1-32894	85	3	3	1	0	1	410	2	2	0	0	NA	NA	NA	36	21	173	165	496	86	82	242	5	0	3	0.029	0	0.006
.	19.01.16-00.27.04-1-32902	63	3	3	1	0	1	409	2	2	0	0	NA	NA	NA	20	20	170	167	496	83	81	245	2	3	3	0.012	0.018	0.006
.	19.01.16-00.27.08-1-32907	570	50	50	21	0	17	536	46	46	0	0	NA	NA	NA	143	155	194	204	570	111	117	308	38	29	101	0.196	0.142	0.177
.	19.01.16-00.27.11-1-32910	232	27	27	6	0	4	445	24	24	0	0	NA	NA	NA	65	62	173	180	522	88	93	264	10	7	41	0.058	0.039	0.079
.	19.01.16-00.27.14-1-32913	179	40	40	15	0	13	434	37	37	0	0	NA	NA	NA	57	52	173	173	519	88	87	259	40	11	48	0.231	0.064	0.092
.	19.01.16-00.27.16-1-32915	121	11	11	1	0	1	431	9	9	0	0	NA	NA	NA	37	45	176	170	512	92	81	258	10	1	14	0.057	0.006	0.027
.	19.01.16-00.27.18-1-32917	118	5	5	1	0	1	430	3	3	0	0	NA	NA	NA	41	42	170	175	510	85	90	255	0	0	13	0	0	0.025
.	19.01.16-00.27.33-1-32933	150	29	29	7	0	7	443	27	27	0	0	NA	NA	NA	47	54	179	177	511	94	91	258	8	12	51	0.045	0.068	0.1
.	19.01.16-00.27.38-1-32934	120	15	15	5	0	3	415	14	14	0	0	NA	NA	NA	41	32	171	172	502	85	84	246	4	11	23	0.023	0.064	0.046
.	19.01.16-00.27.41-1-32935	64	4	4	1	0	1	414	3	3	0	0	NA	NA	NA	30	22	168	166	501	85	82	247	0	7	8	0	0.042	0.016
.	19.01.16-00.27.44-1-32936	31	1	1	0	0	0	0	0	0	0	0	NA	NA	NA	11	13	164	166	496	0	0	0	0	0	3	0	0	0.006
.	19.01.16-00.27.44-1-32937	147	9	9	1	0	1	437	8	8	0	0	NA	NA	NA	51	48	173	171	517	87	85	265	2	8	9	0.012	0.047	0.017
.	19.01.16-00.27.46-1-32938	267	68	68	19	0	18	466	59	59	0	0	NA	NA	NA	74	85	174	180	544	91	93	282	58	25	98	0.333	0.139	0.18
.	19.01.16-00.27.55-1-32942	97	3	3	0	0	0	413	2	2	0	0	NA	NA	NA	25	20	166	168	499	83	82	248	0	7	6	0	0.042	0.012
.	19.01.16-00.27.58-1-32944	61	2	2	1	0	1	152	0	0	0	0	NA	NA	NA	21	14	168	168	491	35	30	87	0	0	4	0	0	0.008
.	19.01.16-00.28.02-1-32949	554	75	75	14	0	13	529	70	70	0	0	NA	NA	NA	141	148	192	197	572	107	111	311	52	66	84	0.271	0.335	0.147
.	19.01.16-00.28.02-1-32952	31	1	1	0	0	0	0	0	0	0	0	NA	NA	NA	10	14	165	165	497	0	0	0	0	0	0	0	0	0
.	19.01.16-00.28.04-1-32954	95	5	5	1	0	1	419	3	3	0	0	NA	NA	NA	23	29	169	168	505	85	85	249	2	5	4	0.012	0.03	0.008
.	19.01.16-00.28.04-1-32955	119	7	7	2	0	2	429	5	5	0	0	NA	NA	NA	47	38	166	181	504	80	95	254	4	0	8	0.024	0	0.016
.	19.01.16-00.28.06-1-32962	34	1	1	0	0	0	0	0	0	0	0	NA	NA	NA	11	8	167	164	490	0	0	0	0	0	0	0	0	0
.	19.01.16-00.28.08-1-32964	35	1	1	0	0	0	0	0	0	0	0	NA	NA	NA	12	11	167	165	492	0	0	0	0	0	0	0	0	0
.	19.01.16-00.28.09-1-32966	93	3	3	0	0	0	405	1	1	0	0	NA	NA	NA	50	22	167	169	499	79	83	243	6	4	2	0.036	0.024	0.004
.	19.01.16-00.28.10-1-32967	361	72	72	18	0	13	495	65	65	0	0	NA	NA	NA	95	107	193	178	549	107	96	292	78	24	98	0.404	0.135	0.179
.	19.01.16-00.28.11-1-32968	450	62	62	15	0	12	485	58	58	0	0	NA	NA	NA	141	105	187	183	548	102	98	285	58	63	56	0.31	0.344	0.102
.	19.01.16-00.28.19-1-32977	30	1	1	0	0	0	0	0	0	0	0	NA	NA	NA	8	6	165	165	489	0	0	0	0	0	2	0	0	0.004
.	19.01.16-00.28.19-1-32978	125	12	12	4	0	3	427	9	9	0	0	NA	NA	NA	48	37	172	167	511	86	84	257	12	18	17	0.07	0.108	0.033
.	19.01.16-00.28.21-1-32979	330	62	62	16	0	14	463	60	60	0	0	NA	NA	NA	91	77	181	181	528	95	96	272	39	46	94	0.215	0.254	0.178
.	19.01.16-00.28.22-1-32980	99	7	7	0	0	0	412	5	5	0	0	NA	NA	NA	33	30	168	170	505	82	84	246	4	0	13	0.024	0	0.026
.	19.01.16-00.28.23-1-32981	121	4	4	1	0	1	432	3	3	0	0	NA	NA	NA	45	43	172	174	510	90	88	254	2	9	6	0.012	0.052	0.012
.	19.01.16-00.28.38-1-32998	36	1	1	0	0	0	0	0	0	0	0	NA	NA	NA	6	14	167	167	493	0	0	0	2	0	0	0.012	0	0
.	19.01.16-00.28.41-1-32999	62	2	2	1	0	1	413	1	1	0	0	NA	NA	NA	26	25	167	168	503	83	82	248	0	7	6	0	0.042	0.012
.	19.01.16-00.28.42-1-33004	125	7	7	0	0	0	428	5	5	0	0	NA	NA	NA	36	41	170	176	508	85	89	254	9	0	2	0.053	0	0.004
.	19.01.16-00.28.42-1-33005	211	19	19	8	0	6	454	17	17	0	0	NA	NA	NA	49	62	179	177	519	96	90	268	4	12	43	0.022	0.068	0.083
.	19.01.16-00.28.53-1-33009	119	5	5	1	0	0	428	3	3	0	0	NA	NA	NA	51	47	170	171	519	85	85	258	0	9	10	0	0.053	0.019
.	19.01.16-00.28.58-1-33010	68	4	4	1	0	1	414	3	3	0	0	NA	NA	NA	24	24	168	168	501	83	84	247	0	5	2	0	0.03	0.004
.	19.01.16-00.29.05-1-33019	60	3	3	1	0	1	411	2	2	0	0	NA	NA	NA	28	25	167	169	502	84	82	245	0	2	11	0	0.012	0.022
.	19.01.16-00.29.07-1-33023	60	2	2	0	0	0	200	1	1	0	0	NA	NA	NA	15	15	163	168	497	41	42	117	2	0	0	0.012	0	0
.	19.01.16-00.29.11-1-33025	382	76	76	19	0	17	485	71	71	0	0	NA	NA	NA	100	94	182	182	543	98	98	289	80	35	79	0.44	0.192	0.145
.	19.01.16-00.29.16-1-33030	32	1	1	0	0	0	0	0	0	0	0	NA	NA	NA	9	6	164	163	492	0	0	0	0	0	0	0	0	0
.	19.01.16-00.29.17-1-33032	88	7	7	1	0	1	424	6	6	0	0	NA	NA	NA	27	36	170	175	504	86	89	249	1	8	2	0.006	0.046	0.004
.	19.01.16-00.29.17-1-33033	33	1	1	0	0	0	0	0	0	0	0	NA	NA	NA	9	6	164	165	490	0	0	0	0	2	0	0	0.012	0
.	19.01.16-00.29.18-1-33034	61	3	3	0	0	0	403	2	2	0	0	NA	NA	NA	20	13	164	167	495	78	82	243	0	1	6	0	0.006	0.012
.	19.01.16-00.29.20-1-33035	34	1	1	0	0	0	0	0	0	0	0	NA	NA	NA	8	10	163	165	495	0	0	0	0	0	0	0	0	0
.	19.01.16-00.29.22-1-33036	33	1	1	0	0	0	0	0	0	0	0	NA	NA	NA	8	9	164	165	493	0	0	0	0	0	1	0	0	0.002
.	19.01.16-00.29.26-1-33052	90	5	5	1	0	1	424	4	4	0	0	NA	NA	NA	23	39	173	172	507	86	86	252	3	4	5	0.017	0.023	0.01
.	19.01.16-00.29.26-1-33053	30	1	1	0	0	0	0	0	0	0	0	NA	NA	NA	5	5	163	163	492	0	0	0	0	0	0	0	0	0
.	19.01.16-00.29.28-1-33054	65	2	2	0	0	0	400	0	0	0	0	NA	NA	NA	15	18	163	166	502	80	79	241	3	0	3	0.018	0	0.006
.	19.01.16-00.29.29-1-33055	60	2	2	1	0	1	409	1	1	0	0	NA	NA	NA	26	21	169	166	499	83	84	242	0	1	1	0	0.006	0.002
.	19.01.16-00.29.33-1-33056	57	2	2	0	0	0	0	1	1	0	0	NA	NA	NA	14	21	168	169	497	0	0	0	0	0	5	0	0	0.01
.	19.01.16-00.29.34-1-33057	124	15	15	5	0	4	427	12	12	0	0	NA	NA	NA	33	40	170	169	514	84	84	259	17	30	8	0.1	0.178	0.016
.	19.01.16-00.29.38-1-33058	339	68	68	11	0	10	472	63	63	0	0	NA	NA	NA	95	86	178	182	539	94	97	281	43	33	99	0.242	0.181	0.184
.	19.01.16-00.29.39-1-33059	151	14	14	6	0	4	432	13	13	0	0	NA	NA	NA	40	46	176	170	513	88	83	261	17	9	15	0.097	0.053	0.029
.	19.01.16-00.29.39-1-33060	153	10	10	2	0	1	433	9	9	0	0	NA	NA	NA	45	42	170	168	517	88	82	263	10	7	8	0.059	0.042	0.015
.	19.01.16-00.29.39-1-33061	32	1	1	0	0	0	0	0	0	0	0	NA	NA	NA	8	13	163	168	495	0	0	0	0	0	1	0	0	0.002
.	19.01.16-00.29.39-1-33062	94	4	4	1	0	1	417	3	3	0	0	NA	NA	NA	14	26	174	165	500	85	83	249	0	7	1	0	0.042	0.002
.	19.01.16-00.29.40-1-33063	37	1	1	0	0	0	0	0	0	0	0	NA	NA	NA	11	16	168	167	494	0	0	0	0	0	1	0	0	0.002
.	19.01.16-00.29.41-1-33065	353	36	36	5	0	4	485	34	34	0	0	NA	NA	NA	90	94	188	177	542	103	94	288	15	19	44	0.08	0.107	0.081
.	19.01.16-00.29.43-1-33066	149	7	7	2	0	2	450	5	5	0	0	NA	NA	NA	49	66	175	178	526	88	93	269	0	11	6	0	0.062	0.011
.	19.01.16-00.29.52-1-33067	64	2	2	1	0	1	409	1	1	0	0	NA	NA	NA	21	19	166	166	500	78	82	249	0	3	3	0	0.018	0.006
.	19.01.16-00.29.59-1-33128	322	24	24	4	0	4	475	21	21	0	0	NA	NA	NA	99	91	183	179	542	97	94	284	4	18	24	0.022	0.101	0.044
.	19.01.16-00.30.00-1-33130	33	1	1	0	0	0	0	0	0	0	0	NA	NA	NA	9	9	167	165	490	0	0	0	0	0	0	0	0	0
.	19.01.16-00.30.00-1-33131	36	1	1	1	0	1	0	0	0	0	0	NA	NA	NA	13	15	166	165	497	0	0	0	0	1	0	0	0.006	0
.	19.01.16-00.30.02-1-33138	148	33	33	8	0	6	430	29	29	0	0	NA	NA	NA	42	46	171	172	516	85	87	258	39	7	31	0.228	0.041	0.06
.	19.01.16-00.30.03-1-33143	325	89	89	18	0	14	461	84	84	0	0	NA	NA	NA	89	80	175	182	536	90	97	274	54	47	117	0.309	0.258	0.218
.	19.01.16-00.30.04-1-33151	237	46	46	12	0	6	458	41	41	0	0	NA	NA	NA	48	66	182	176	521	96	94	268	46	43	39	0.253	0.244	0.075
.	19.01.16-00.30.08-1-33214	36	1	1	0	0	0	0	0	0	0	0	NA	NA	NA	8	6	163	164	492	0	0	0	0	0	0	0	0	0
.	19.01.16-00.30.12-1-33215	470	60	60	16	0	12	529	54	54	0	0	NA	NA	NA	132	149	194	199	569	106	111	312	44	42	74	0.227	0.211	0.13
.	19.01.16-00.30.28-1-33235	325	28	28	7	0	6	483	27	27	0	0	NA	NA	NA	99	96	184	174	551	99	91	293	23	13	45	0.125	0.075	0.082
.	19.01.16-00.30.37-1-33237	178	10	10	0	0	0	432	9	9	0	0	NA	NA	NA	64	45	173	172	513	86	85	261	6	9	9	0.035	0.052	0.018
.	19.01.16-00.30.41-1-33238	33	1	1	0	0	0	0	0	0	0	0	NA	NA	NA	10	5	163	164	491	0	0	0	0	0	1	0	0	0.002
.	19.01.16-00.30.42-1-33239	383	68	68	9	0	8	477	63	63	0	0	NA	NA	NA	96	92	185	172	548	99	87	291	81	50	50	0.438	0.291	0.091
.	19.01.16-00.30.43-1-33244	90	5	5	1	0	1	418	4	4	0	0	NA	NA	NA	31	29	166	167	509	85	84	249	7	2	4	0.042	0.012	0.008
.	19.01.16-00.30.55-1-33248	89	6	6	3	0	3	416	5	5	0	0	NA	NA	NA	28	30	169	170	504	84	86	246	6	0	10	0.036	0	0.02
.	19.01.16-00.31.00-1-33253	126	8	8	5	0	5	429	7	7	0	0	NA	NA	NA	48	37	168	170	512	83	86	260	0	9	12	0	0.053	0.023
.	19.01.16-00.31.07-1-33281	112	9	9	1	0	1	421	8	8	0	0	NA	NA	NA	28	33	174	171	501	89	83	249	12	6	4	0.069	0.035	0.008
.	19.01.16-00.31.10-1-33304	201	9	9	1	0	1	439	8	8	0	0	NA	NA	NA	62	55	182	169	517	95	85	259	6	4	16	0.033	0.024	0.031
.	19.01.16-00.31.10-1-33305	209	16	16	3	0	3	448	14	14	0	0	NA	NA	NA	58	65	184	173	521	96	87	265	8	10	25	0.043	0.058	0.048
.	19.01.16-00.31.11-1-33306	120	4	4	1	0	1	426	3	3	0	0	NA	NA	NA	31	33	170	169	507	86	84	256	0	0	7	0	0	0.014
.	19.01.16-00.31.17-1-33311	88	6	6	3	0	2	414	5	5	0	0	NA	NA	NA	22	23	168	165	503	83	83	248	0	13	15	0	0.079	0.03
.	19.01.16-00.31.25-1-33327	182	19	19	3	0	3	437	16	16	0	0	NA	NA	NA	59	51	169	176	519	84	88	265	27	13	12	0.16	0.074	0.023
.	19.01.16-00.31.28-1-33328	320	25	25	6	0	5	468	21	21	0	0	NA	NA	NA	81	84	177	177	543	93	89	286	13	21	55	0.073	0.119	0.101
.	19.01.16-00.31.31-1-33329	411	34	34	6	0	5	514	32	32	0	0	NA	NA	NA	116	127	180	188	572	95	103	316	11	30	46	0.061	0.16	0.08
[truncated: 1 more rows]
