# Supplementary material for: Modelling targeted rabies vaccination strategies for a domestic dog population with heterogeneous roaming patterns
Source: PLoS Negl Trop Dis. 2019 Jul 8;13(7):e0007582. doi: 10.1371/journal.pntd.0007582 (PMC6638970; doi:10.1371/journal.pntd.0007582)
Supplement: S1 Zip file folder — The files contain a summary for each simulation for its respective scenario. The files are named first with the population structure (FP, ED, RD, SD) and then the specific vaccination strategy used for that scenario. (ZIP) [file pntd.0007582.s002.zip › Supp_Files/SD_E0.5_R0.5_S0.7_all_measuresReport.txt]

scenario	iteration	duration	tot_deaths	rabid_dogs	moved	mov_DK	movInfect	n_vacc	n_cull	detDogs_cull	contDogs_cull	reactCull	preemptVaccCov_dogLevel	reactVaccCov_dogLevel	mean_Rt	non_rabid_dead	born	nb_in_exp_cat	nb_in_roam_cat	nb_stayhome	nb_exp_vacc	nb_roam_vacc	nb_stayhome_vacc	nb_contacting_explorer	nb_contacting_roamer	nb_contacting_stayhome	contact_per_explorer	contact_per_roamer	contact_per_stayhome
.	19.01.15-22.22.47-1-388282	90	4	4	1	0	1	514	3	3	0	0	NA	NA	NA	22	23	167	167	502	84	85	345	1	4	3	0.006	0.024	0.006
.	19.01.15-22.22.47-1-388283	237	17	17	4	0	4	558	16	16	0	0	NA	NA	NA	57	73	173	176	537	91	93	374	22	13	16	0.127	0.074	0.03
.	19.01.15-22.22.47-1-388284	32	1	1	0	0	0	0	0	0	0	0	NA	NA	NA	4	8	164	166	491	0	0	0	0	0	0	0	0	0
.	19.01.15-22.22.47-1-388285	120	4	4	2	0	2	523	3	3	0	0	NA	NA	NA	29	33	164	171	511	83	84	356	0	3	8	0	0.018	0.016
.	19.01.15-22.22.47-1-388286	297	36	36	7	0	7	563	33	33	0	0	NA	NA	NA	93	77	172	184	534	89	96	378	31	45	41	0.18	0.245	0.077
.	19.01.15-22.22.47-1-388287	116	5	5	2	0	2	518	4	4	0	0	NA	NA	NA	41	34	171	167	509	87	83	348	3	16	2	0.018	0.096	0.004
.	19.01.15-22.22.47-1-388288	116	11	11	2	0	2	526	9	9	0	0	NA	NA	NA	26	40	170	172	511	86	87	353	10	7	8	0.059	0.041	0.016
.	19.01.15-22.22.47-1-388289	32	1	1	0	0	0	0	0	0	0	0	NA	NA	NA	6	13	165	166	495	0	0	0	0	0	2	0	0	0.004
.	19.01.15-22.22.49-1-388290	205	27	27	9	0	8	539	23	23	0	0	NA	NA	NA	51	55	169	175	524	85	90	364	36	18	30	0.213	0.103	0.057
.	19.01.15-22.22.50-1-388291	134	4	4	3	0	2	526	1	1	0	0	NA	NA	NA	38	42	170	170	515	84	85	357	4	2	2	0.024	0.012	0.004
.	19.01.15-22.23.02-1-388316	91	5	5	3	0	2	516	4	4	0	0	NA	NA	NA	22	28	167	168	506	85	81	350	0	0	21	0	0	0.042
.	19.01.15-22.23.03-1-388321	63	3	3	3	0	3	449	1	1	0	0	NA	NA	NA	17	13	164	168	494	73	79	297	5	0	2	0.03	0	0.004
.	19.01.15-22.23.03-1-388322	89	3	3	1	0	1	507	2	2	0	0	NA	NA	NA	25	19	169	167	496	84	81	342	3	0	3	0.018	0	0.006
.	19.01.15-22.23.04-1-388323	84	4	4	2	0	2	509	3	3	0	0	NA	NA	NA	34	27	166	169	505	83	82	344	2	0	9	0.012	0	0.018
.	19.01.15-22.23.10-1-388326	149	20	20	4	0	3	529	18	18	0	0	NA	NA	NA	48	41	166	173	515	80	89	360	34	15	16	0.205	0.087	0.031
.	19.01.15-22.23.15-1-388329	187	8	8	2	0	2	554	7	7	0	0	NA	NA	NA	49	73	183	179	524	94	94	366	20	6	9	0.109	0.034	0.017
.	19.01.15-22.23.15-1-388330	91	5	5	4	0	3	523	4	4	0	0	NA	NA	NA	32	37	167	171	512	85	84	354	7	7	6	0.042	0.041	0.012
.	19.01.15-22.23.16-1-388332	31	1	1	0	0	0	0	0	0	0	0	NA	NA	NA	8	9	164	166	492	0	0	0	0	0	0	0	0	0
.	19.01.15-22.23.18-1-388335	211	30	30	10	0	7	526	28	28	0	0	NA	NA	NA	64	44	169	177	511	84	91	351	48	26	38	0.284	0.147	0.074
.	19.01.15-22.23.19-1-388337	33	1	1	1	0	1	0	0	0	0	0	NA	NA	NA	11	17	164	167	499	0	0	0	0	0	6	0	0	0.012
.	19.01.15-22.23.19-1-388338	91	3	3	1	0	1	517	2	2	0	0	NA	NA	NA	29	29	166	167	509	81	83	353	0	0	10	0	0	0.02
.	19.01.15-22.23.22-1-388342	60	2	2	0	0	0	509	1	1	0	0	NA	NA	NA	40	24	166	169	502	81	85	343	0	4	2	0	0.024	0.004
.	19.01.15-22.23.32-1-388357	288	53	53	15	0	13	556	50	50	0	0	NA	NA	NA	85	75	180	183	525	94	95	367	64	68	41	0.356	0.372	0.078
.	19.01.15-22.23.33-1-388358	208	20	20	5	0	3	548	19	19	0	0	NA	NA	NA	52	67	176	181	523	92	93	363	17	16	19	0.097	0.088	0.036
.	19.01.15-22.23.34-1-388361	182	48	48	8	0	7	523	42	42	0	0	NA	NA	NA	62	41	171	169	514	86	84	353	59	32	52	0.345	0.189	0.101
.	19.01.15-22.23.35-1-388362	142	25	25	10	0	8	529	22	22	0	0	NA	NA	NA	33	49	179	172	511	92	85	352	50	5	33	0.279	0.029	0.065
.	19.01.15-22.23.36-1-388365	112	6	6	2	0	2	527	4	4	0	0	NA	NA	NA	36	41	167	173	514	83	85	359	0	5	8	0	0.029	0.016
.	19.01.15-22.23.43-1-388371	34	1	1	0	0	0	0	0	0	0	0	NA	NA	NA	9	8	164	165	492	0	0	0	0	0	2	0	0	0.004
.	19.01.15-22.23.46-1-388373	148	9	9	4	0	4	512	7	7	0	0	NA	NA	NA	42	32	171	165	509	86	79	347	14	9	11	0.082	0.055	0.022
.	19.01.15-22.23.47-1-388374	61	2	2	0	0	0	50	1	1	0	0	NA	NA	NA	18	18	165	167	499	8	7	35	1	1	0	0.006	0.006	0
.	19.01.15-22.23.53-1-388392	31	1	1	1	0	1	0	0	0	0	0	NA	NA	NA	9	11	166	165	493	0	0	0	0	0	1	0	0	0.002
.	19.01.15-22.23.53-1-388393	92	5	5	1	0	1	507	3	3	0	0	NA	NA	NA	23	23	165	169	502	76	85	346	3	0	7	0.018	0	0.014
.	19.01.15-22.23.56-1-388395	36	1	1	0	0	0	0	0	0	0	0	NA	NA	NA	8	9	163	163	496	0	0	0	0	0	2	0	0	0.004
.	19.01.15-22.23.59-1-388399	155	9	9	4	0	4	525	8	8	0	0	NA	NA	NA	63	48	177	171	513	89	86	350	18	5	8	0.102	0.029	0.016
.	19.01.15-22.24.04-1-388406	146	11	11	2	0	2	529	10	10	0	0	NA	NA	NA	58	49	174	171	517	88	86	355	6	10	11	0.034	0.058	0.021
.	19.01.15-22.24.07-1-388407	59	3	3	0	0	0	353	1	1	0	0	NA	NA	NA	13	10	166	163	494	59	54	240	0	0	5	0	0	0.01
.	19.01.15-22.24.08-1-388408	126	10	10	2	0	2	523	9	9	0	0	NA	NA	NA	28	35	168	167	513	85	83	355	4	14	12	0.024	0.084	0.023
.	19.01.15-22.24.08-1-388409	87	3	3	1	0	1	506	2	2	0	0	NA	NA	NA	24	14	166	166	495	82	83	341	0	3	4	0	0.018	0.008
.	19.01.15-22.24.13-1-388414	36	1	1	0	0	0	0	0	0	0	0	NA	NA	NA	12	10	164	165	494	0	0	0	0	0	4	0	0	0.008
.	19.01.15-22.24.16-1-388417	180	11	11	4	0	4	537	10	10	0	0	NA	NA	NA	57	57	173	182	515	88	92	357	19	4	9	0.11	0.022	0.017
.	19.01.15-22.24.20-1-388422	147	15	15	6	0	5	540	13	13	0	0	NA	NA	NA	43	47	173	169	518	91	85	364	8	11	22	0.046	0.065	0.042
.	19.01.15-22.24.21-1-388424	146	8	8	3	0	2	536	6	6	0	0	NA	NA	NA	44	45	172	168	518	88	86	362	23	5	9	0.134	0.03	0.017
.	19.01.15-22.24.23-1-388429	88	5	5	2	0	2	516	4	4	0	0	NA	NA	NA	39	33	166	169	511	80	83	353	8	0	8	0.048	0	0.016
.	19.01.15-22.24.29-1-388437	91	6	6	1	0	1	521	5	5	0	0	NA	NA	NA	38	40	171	172	510	83	87	351	0	0	22	0	0	0.043
.	19.01.15-22.24.32-1-388439	35	1	1	0	0	0	0	0	0	0	0	NA	NA	NA	8	9	164	165	493	0	0	0	0	0	1	0	0	0.002
.	19.01.15-22.24.34-1-388441	295	26	26	8	0	6	563	22	22	0	0	NA	NA	NA	97	85	184	181	533	99	92	372	32	40	48	0.174	0.221	0.09
.	19.01.15-22.24.39-1-388446	229	17	17	4	0	4	539	15	15	0	0	NA	NA	NA	73	65	179	179	520	90	89	360	19	24	12	0.106	0.134	0.023
.	19.01.15-22.24.42-1-388447	116	10	10	3	0	3	527	8	8	0	0	NA	NA	NA	37	48	170	170	521	86	85	356	13	4	10	0.076	0.024	0.019
.	19.01.15-22.24.42-1-388450	89	5	5	1	0	1	507	4	4	0	0	NA	NA	NA	17	20	170	167	496	85	80	342	0	7	9	0	0.042	0.018
.	19.01.15-22.24.44-1-388451	118	6	6	0	0	0	520	5	5	0	0	NA	NA	NA	47	37	171	170	509	85	86	349	0	4	14	0	0.024	0.028
.	19.01.15-22.24.45-1-388452	90	4	4	1	0	1	509	2	2	0	0	NA	NA	NA	29	19	166	165	501	81	84	344	7	0	8	0.042	0	0.016
.	19.01.15-22.24.45-1-388453	60	3	3	0	0	0	512	2	2	0	0	NA	NA	NA	22	23	166	165	505	82	79	351	0	0	8	0	0	0.016
.	19.01.15-22.24.45-1-388454	270	22	22	4	0	4	578	19	19	0	0	NA	NA	NA	66	94	178	183	546	94	98	386	33	11	24	0.185	0.06	0.044
.	19.01.15-22.24.58-1-388480	64	2	2	1	0	1	508	1	1	0	0	NA	NA	NA	26	23	167	169	500	82	85	341	0	4	4	0	0.024	0.008
.	19.01.15-22.24.59-1-388481	58	2	2	0	0	0	519	1	1	0	0	NA	NA	NA	16	32	175	166	504	90	82	347	0	0	6	0	0	0.012
.	19.01.15-22.25.00-1-388484	64	2	2	0	0	0	353	1	1	0	0	NA	NA	NA	14	29	171	171	500	58	58	237	0	0	1	0	0	0.002
.	19.01.15-22.25.02-1-388485	271	27	27	8	0	7	570	24	24	0	0	NA	NA	NA	98	87	185	179	536	97	96	377	7	19	43	0.038	0.106	0.08
.	19.01.15-22.25.02-1-388487	31	1	1	0	0	0	0	0	0	0	0	NA	NA	NA	8	11	165	167	492	0	0	0	0	0	0	0	0	0
.	19.01.15-22.25.05-1-388493	115	6	6	1	0	1	531	4	4	0	0	NA	NA	NA	43	39	169	172	511	87	85	359	4	0	12	0.024	0	0.023
.	19.01.15-22.25.07-1-388494	179	28	28	8	0	8	533	27	27	0	0	NA	NA	NA	53	50	170	172	521	81	90	362	44	5	27	0.259	0.029	0.052
.	19.01.15-22.25.11-1-388495	202	13	13	1	0	1	523	9	9	0	0	NA	NA	NA	79	43	168	174	514	86	86	351	7	9	22	0.042	0.052	0.043
.	19.01.15-22.25.11-1-388496	62	2	2	0	0	0	0	1	1	0	0	NA	NA	NA	19	19	167	169	496	0	0	0	0	4	0	0	0.024	0
.	19.01.15-22.25.12-1-388497	57	2	2	0	0	0	99	1	1	0	0	NA	NA	NA	12	20	168	168	497	17	18	64	0	0	1	0	0	0.002
.	19.01.15-22.25.16-1-388500	64	3	3	0	0	0	512	2	2	0	0	NA	NA	NA	23	25	167	169	502	81	85	346	3	2	1	0.018	0.012	0.002
.	19.01.15-22.25.18-1-388503	152	19	19	2	0	2	528	17	17	0	0	NA	NA	NA	49	52	176	170	519	90	85	353	10	22	13	0.057	0.129	0.025
.	19.01.15-22.25.19-1-388504	36	1	1	0	0	0	0	0	0	0	0	NA	NA	NA	13	8	165	163	493	0	0	0	0	0	7	0	0	0.014
.	19.01.15-22.25.20-1-388507	32	1	1	0	0	0	0	0	0	0	0	NA	NA	NA	11	10	165	166	492	0	0	0	0	0	7	0	0	0.014
.	19.01.15-22.25.22-1-388511	104	7	7	1	0	1	519	6	6	0	0	NA	NA	NA	35	37	168	171	511	80	87	352	9	2	4	0.054	0.012	0.008
.	19.01.15-22.25.23-1-388512	100	6	6	0	0	0	523	5	5	0	0	NA	NA	NA	23	33	169	166	511	85	83	355	5	4	7	0.03	0.024	0.014
.	19.01.15-22.25.24-1-388514	35	1	1	0	0	0	0	0	0	0	0	NA	NA	NA	11	8	163	166	492	0	0	0	0	0	0	0	0	0
.	19.01.15-22.25.27-1-388517	92	12	12	0	0	0	515	8	8	0	0	NA	NA	NA	34	36	174	170	505	88	84	343	3	3	12	0.017	0.018	0.024
.	19.01.15-22.25.30-1-388525	40	1	1	0	0	0	0	0	0	0	0	NA	NA	NA	12	3	163	164	489	0	0	0	2	0	0	0.012	0	0
.	19.01.15-22.25.34-1-388526	64	3	3	3	0	2	515	2	2	0	0	NA	NA	NA	10	20	166	168	499	83	83	349	3	0	4	0.018	0	0.008
.	19.01.15-22.25.41-1-388535	100	13	13	2	0	1	514	10	10	0	0	NA	NA	NA	32	26	167	165	507	83	82	349	2	17	10	0.012	0.103	0.02
.	19.01.15-22.25.41-1-388536	64	2	2	1	0	1	503	1	1	0	0	NA	NA	NA	19	16	165	166	498	81	84	338	0	1	1	0	0.006	0.002
.	19.01.15-22.25.42-1-388537	154	15	15	5	0	4	533	10	10	0	0	NA	NA	NA	25	42	174	174	507	90	92	351	6	12	25	0.034	0.069	0.049
.	19.01.15-22.25.42-1-388538	32	1	1	1	0	1	0	0	0	0	0	NA	NA	NA	11	11	164	168	492	0	0	0	0	0	0	0	0	0
.	19.01.15-22.25.45-1-388542	62	4	4	2	0	2	505	3	3	0	0	NA	NA	NA	25	18	167	166	498	82	82	341	0	4	4	0	0.024	0.008
.	19.01.15-22.25.48-1-388545	37	1	1	0	0	0	0	0	0	0	0	NA	NA	NA	14	16	165	168	496	0	0	0	0	0	1	0	0	0.002
.	19.01.15-22.25.48-1-388546	58	2	2	1	0	1	251	1	1	0	0	NA	NA	NA	16	17	168	165	497	41	37	173	2	0	3	0.012	0	0.006
.	19.01.15-22.25.49-1-388547	97	4	4	1	0	1	518	3	3	0	0	NA	NA	NA	46	39	171	171	510	86	85	347	8	3	3	0.047	0.018	0.006
.	19.01.15-22.25.51-1-388548	263	45	45	10	0	9	555	42	42	0	0	NA	NA	NA	83	77	185	176	529	98	92	365	27	44	49	0.146	0.25	0.093
.	19.01.15-22.25.52-1-388564	184	20	20	5	0	3	530	15	15	0	0	NA	NA	NA	57	52	173	173	519	88	86	356	14	17	18	0.081	0.098	0.035
.	19.01.15-22.25.53-1-388567	62	5	5	0	0	0	352	4	4	0	0	NA	NA	NA	11	12	163	165	497	56	59	237	1	0	8	0.006	0	0.016
.	19.01.15-22.25.58-1-388571	211	45	45	18	0	15	531	43	43	0	0	NA	NA	NA	51	53	171	171	524	85	86	360	51	35	59	0.298	0.205	0.113
.	19.01.15-22.25.59-1-388573	66	2	2	0	0	0	403	1	1	0	0	NA	NA	NA	20	13	167	165	494	65	64	274	0	0	3	0	0	0.006
.	19.01.15-22.26.07-1-388581	181	15	15	1	0	1	538	13	13	0	0	NA	NA	NA	54	51	176	172	516	91	89	358	32	5	16	0.182	0.029	0.031
.	19.01.15-22.26.08-1-388583	216	12	12	3	0	1	543	10	10	0	0	NA	NA	NA	60	59	177	178	517	93	91	359	22	15	3	0.124	0.084	0.006
.	19.01.15-22.26.19-1-388585	147	6	6	1	0	0	521	5	5	0	0	NA	NA	NA	41	37	169	175	506	86	88	347	2	1	12	0.012	0.006	0.024
.	19.01.15-22.26.23-1-388591	63	2	2	0	0	0	509	1	1	0	0	NA	NA	NA	24	25	168	168	502	81	85	343	1	3	0	0.006	0.018	0
.	19.01.15-22.26.23-1-388592	63	4	4	2	0	2	507	3	3	0	0	NA	NA	NA	32	19	165	166	501	82	81	344	2	6	2	0.012	0.036	0.004
.	19.01.15-22.26.29-1-388604	90	3	3	1	0	1	511	2	2	0	0	NA	NA	NA	33	32	167	174	504	82	87	342	0	4	2	0	0.023	0.004
.	19.01.15-22.26.35-1-388610	61	2	2	1	0	1	511	1	1	0	0	NA	NA	NA	23	22	167	167	501	83	84	344	0	3	5	0	0.018	0.01
.	19.01.15-22.26.35-1-388611	273	13	13	6	0	4	554	10	10	0	0	NA	NA	NA	88	72	181	177	527	96	93	365	7	4	21	0.039	0.023	0.04
.	19.01.15-22.26.41-1-388619	32	1	1	1	0	1	0	0	0	0	0	NA	NA	NA	8	12	166	163	496	0	0	0	0	0	0	0	0	0
.	19.01.15-22.26.43-1-388621	182	15	15	4	0	4	546	14	14	0	0	NA	NA	NA	54	68	178	177	526	92	91	363	13	9	18	0.073	0.051	0.034
.	19.01.15-22.26.51-1-388624	66	5	5	2	0	2	511	4	4	0	0	NA	NA	NA	16	22	166	168	501	80	85	346	4	0	10	0.024	0	0.02
.	19.01.15-22.26.52-1-388640	378	54	54	14	0	12	563	50	50	0	0	NA	NA	NA	120	84	182	182	533	94	96	373	62	37	67	0.341	0.203	0.126
.	19.01.15-22.26.52-1-388641	33	1	1	0	0	0	0	0	0	0	0	NA	NA	NA	8	9	166	166	490	0	0	0	0	0	3	0	0	0.006
.	19.01.15-22.26.52-1-388643	113	4	4	2	0	1	527	3	3	0	0	NA	NA	NA	32	43	171	173	512	85	88	354	5	4	4	0.029	0.023	0.008
.	19.01.15-22.26.55-1-388646	32	1	1	1	0	1	0	0	0	0	0	NA	NA	NA	13	11	164	164	496	0	0	0	2	0	0	0.012	0	0
.	19.01.15-22.26.57-1-388651	86	3	3	0	0	0	509	2	2	0	0	NA	NA	NA	37	21	165	168	501	80	86	343	0	3	4	0	0.018	0.008
.	19.01.15-22.27.05-1-388661	32	1	1	0	0	0	0	0	0	0	0	NA	NA	NA	11	9	165	163	494	0	0	0	0	0	0	0	0	0
.	19.01.15-22.27.06-1-388663	112	6	6	1	0	1	520	5	5	0	0	NA	NA	NA	43	39	170	169	513	83	85	352	13	3	4	0.076	0.018	0.008
.	19.01.15-22.27.08-1-388665	123	18	18	3	0	2	520	17	17	0	0	NA	NA	NA	40	42	173	170	512	85	85	350	37	15	20	0.214	0.088	0.039
.	19.01.15-22.27.08-1-388666	33	1	1	0	0	0	0	0	0	0	0	NA	NA	NA	11	6	164	165	490	0	0	0	0	0	0	0	0	0
.	19.01.15-22.27.10-1-388667	173	19	19	6	0	4	540	17	17	0	0	NA	NA	NA	59	62	177	177	521	91	90	359	13	23	17	0.073	0.13	0.033
.	19.01.15-22.27.10-1-388668	205	22	22	10	0	8	544	20	20	0	0	NA	NA	NA	64	59	177	176	519	91	91	362	25	31	21	0.141	0.176	0.04
.	19.01.15-22.27.10-1-388669	145	13	13	2	0	2	542	11	11	0	0	NA	NA	NA	59	63	181	170	525	92	85	365	13	13	20	0.072	0.076	0.038
.	19.01.15-22.27.14-1-388670	322	68	68	14	0	12	551	63	63	0	0	NA	NA	NA	85	72	175	177	533	89	91	371	65	39	70	0.371	0.22	0.131
.	19.01.15-22.27.40-1-388692	183	18	18	4	0	3	533	17	17	0	0	NA	NA	NA	62	51	172	171	521	83	87	363	16	12	29	0.093	0.07	0.056
.	19.01.15-22.27.40-1-388693	64	2	2	0	0	0	399	1	1	0	0	NA	NA	NA	17	15	166	165	497	65	67	267	1	4	0	0.006	0.024	0
.	19.01.15-22.27.51-1-388698	266	14	14	5	0	5	558	13	13	0	0	NA	NA	NA	77	75	185	182	521	98	97	363	7	17	28	0.038	0.093	0.054
.	19.01.15-22.28.04-1-388727	33	1	1	0	0	0	0	0	0	0	0	NA	NA	NA	10	2	163	164	488	0	0	0	0	0	0	0	0	0
.	19.01.15-22.28.05-1-388728	376	36	36	6	0	6	581	35	35	0	0	NA	NA	NA	113	96	177	182	550	93	98	390	46	21	53	0.26	0.115	0.096
.	19.01.15-22.28.07-1-388729	95	5	5	2	0	1	523	4	4	0	0	NA	NA	NA	31	37	170	175	505	87	87	349	6	1	7	0.035	0.006	0.014
.	19.01.15-22.28.08-1-388732	30	1	1	0	0	0	0	0	0	0	0	NA	NA	NA	6	11	164	165	495	0	0	0	0	0	2	0	0	0.004
.	19.01.15-22.28.10-1-388733	121	14	14	5	0	4	517	13	13	0	0	NA	NA	NA	44	39	165	172	515	82	85	350	12	8	18	0.073	0.047	0.035
.	19.01.15-22.28.12-1-388735	96	3	3	0	0	0	526	2	2	0	0	NA	NA	NA	31	43	170	171	515	86	84	356	3	3	4	0.018	0.018	0.008
.	19.01.15-22.28.13-1-388737	34	1	1	0	0	0	0	0	0	0	0	NA	NA	NA	10	11	167	164	493	0	0	0	0	6	0	0	0.037	0
.	19.01.15-22.28.17-1-388739	236	38	38	12	0	9	561	37	37	0	0	NA	NA	NA	68	84	178	184	535	93	98	370	61	30	53	0.343	0.163	0.099
.	19.01.15-22.28.21-1-388747	37	1	1	0	0	0	0	0	0	0	0	NA	NA	NA	9	10	164	165	494	0	0	0	0	0	0	0	0	0
.	19.01.15-22.28.22-1-388748	119	4	4	1	0	1	540	3	3	0	0	NA	NA	NA	44	55	173	176	519	89	90	361	0	2	14	0	0.011	0.027
.	19.01.15-22.28.22-1-388749	118	12	12	1	0	1	521	10	10	0	0	NA	NA	NA	40	38	168	170	513	82	86	353	10	6	14	0.06	0.035	0.027
.	19.01.15-22.28.25-1-388755	148	9	9	5	0	4	526	8	8	0	0	NA	NA	NA	45	46	168	171	520	82	85	359	19	0	6	0.113	0	0.012
.	19.01.15-22.28.26-1-388759	305	29	29	9	0	9	594	26	26	0	0	NA	NA	NA	85	109	182	188	552	100	104	390	38	27	33	0.209	0.144	0.06
.	19.01.15-22.28.34-1-388769	121	11	11	1	0	1	514	10	10	0	0	NA	NA	NA	40	29	163	171	508	78	85	351	13	9	15	0.08	0.053	0.03
.	19.01.15-22.28.38-1-388774	120	10	10	0	0	0	528	9	9	0	0	NA	NA	NA	41	41	178	169	507	92	86	350	6	5	13	0.034	0.03	0.026
.	19.01.15-22.28.45-1-388776	91	8	8	0	0	0	516	7	7	0	0	NA	NA	NA	38	36	170	171	508	84	87	345	7	4	6	0.041	0.023	0.012
.	19.01.15-22.28.50-1-388778	95	6	6	0	0	0	509	5	5	0	0	NA	NA	NA	34	27	166	171	503	82	83	344	3	13	4	0.018	0.076	0.008
.	19.01.15-22.29.02-1-388801	97	6	6	1	0	1	519	5	5	0	0	NA	NA	NA	35	34	172	169	506	88	82	349	3	5	1	0.017	0.03	0.002
.	19.01.15-22.29.06-1-388809	259	18	18	6	0	5	561	17	17	0	0	NA	NA	NA	85	81	179	175	540	93	91	377	17	20	30	0.095	0.114	0.056
.	19.01.15-22.29.07-1-388810	179	14	14	3	0	2	535	12	12	0	0	NA	NA	NA	57	49	171	173	518	88	90	357	26	15	7	0.152	0.087	0.014
.	19.01.15-22.29.08-1-388811	302	32	32	5	0	4	559	31	31	0	0	NA	NA	NA	74	79	180	179	533	94	93	372	47	23	19	0.261	0.128	0.036
.	19.01.15-22.29.09-1-388812	205	36	36	9	0	6	557	31	31	0	0	NA	NA	NA	68	73	178	173	535	95	87	375	15	24	72	0.084	0.139	0.135
.	19.01.15-22.29.17-1-388815	59	2	2	1	0	1	509	1	1	0	0	NA	NA	NA	14	27	168	164	508	83	78	348	0	0	3	0	0	0.006
.	19.01.15-22.29.18-1-388817	122	6	6	1	0	1	521	5	5	0	0	NA	NA	NA	31	39	170	174	508	83	88	350	3	7	4	0.018	0.04	0.008
.	19.01.15-22.29.21-1-388823	264	17	17	8	0	8	562	15	15	0	0	NA	NA	NA	72	75	179	174	535	95	87	380	12	11	27	0.067	0.063	0.05
.	19.01.15-22.29.24-1-388829	130	6	6	1	0	1	535	5	5	0	0	NA	NA	NA	39	48	175	176	510	88	89	358	0	11	9	0	0.062	0.018
.	19.01.15-22.29.28-1-388837	240	14	14	6	0	3	548	13	13	0	0	NA	NA	NA	67	73	177	185	524	91	100	357	8	15	19	0.045	0.081	0.036
.	19.01.15-22.29.37-1-388845	89	4	4	0	0	0	512	3	3	0	0	NA	NA	NA	31	26	172	166	501	87	82	343	0	0	11	0	0	0.022
.	19.01.15-22.29.41-1-388847	216	67	67	20	0	14	560	63	63	0	0	NA	NA	NA	52	76	187	177	525	101	91	368	98	47	49	0.524	0.266	0.093
.	19.01.15-22.29.42-1-388850	356	80	80	25	0	19	581	72	72	0	0	NA	NA	NA	104	99	182	184	546	95	99	387	113	80	58	0.621	0.435	0.106
.	19.01.15-22.29.43-1-388852	354	68	68	16	0	13	572	64	64	0	0	NA	NA	NA	94	90	177	180	546	93	95	384	83	55	81	0.469	0.306	0.148
.	19.01.15-22.29.51-1-388855	180	18	18	5	0	4	547	15	15	0	0	NA	NA	NA	64	64	171	177	529	88	92	367	14	11	15	0.082	0.062	0.028
.	19.01.15-22.29.55-1-388875	125	9	9	5	0	4	519	8	8	0	0	NA	NA	NA	52	33	168	173	505	83	87	349	19	5	18	0.113	0.029	0.036
.	19.01.15-22.29.58-1-388879	294	34	34	8	0	8	565	31	31	0	0	NA	NA	NA	86	88	182	178	541	96	91	378	16	32	50	0.088	0.18	0.092
.	19.01.15-22.30.01-1-388882	36	1	1	0	0	0	0	0	0	0	0	NA	NA	NA	9	14	164	166	497	0	0	0	0	0	2	0	0	0.004
.	19.01.15-22.30.04-1-388891	129	9	9	1	0	1	520	8	8	0	0	NA	NA	NA	52	36	168	172	509	81	88	351	6	9	1	0.036	0.052	0.002
.	19.01.15-22.30.05-1-388892	35	1	1	1	0	1	0	0	0	0	0	NA	NA	NA	13	11	164	165	495	0	0	0	0	0	0	0	0	0
.	19.01.15-22.30.07-1-388894	92	4	4	1	0	1	513	2	2	0	0	NA	NA	NA	30	26	169	171	499	82	85	346	5	0	11	0.03	0	0.022
.	19.01.15-22.30.18-1-388906	183	11	11	4	0	3	526	9	9	0	0	NA	NA	NA	41	45	173	172	513	86	86	354	15	0	17	0.087	0	0.033
.	19.01.15-22.30.20-1-388910	118	9	9	4	0	4	517	8	8	0	0	NA	NA	NA	27	35	173	169	506	86	84	347	3	10	19	0.017	0.059	0.038
.	19.01.15-22.30.22-1-388913	33	1	1	0	0	0	0	0	0	0	0	NA	NA	NA	6	8	166	164	491	0	0	0	0	0	0	0	0	0
.	19.01.15-22.30.25-1-388917	122	7	7	1	0	0	523	6	6	0	0	NA	NA	NA	35	39	165	172	515	83	85	355	4	2	17	0.024	0.012	0.033
.	19.01.15-22.30.27-1-388920	57	2	2	0	0	0	510	1	1	0	0	NA	NA	NA	22	29	172	171	499	86	84	340	0	0	2	0	0	0.004
.	19.01.15-22.30.39-1-388934	92	4	4	1	0	1	509	3	3	0	0	NA	NA	NA	25	28	168	174	499	83	84	342	3	5	2	0.018	0.029	0.004
.	19.01.15-22.30.41-1-388936	33	1	1	1	0	1	0	0	0	0	0	NA	NA	NA	6	14	169	166	492	0	0	0	0	0	0	0	0	0
.	19.01.15-22.30.42-1-388937	37	1	1	0	0	0	0	0	0	0	0	NA	NA	NA	8	13	165	167	494	0	0	0	0	0	0	0	0	0
.	19.01.15-22.30.42-1-388938	220	29	29	4	0	4	552	26	26	0	0	NA	NA	NA	58	72	173	182	530	85	95	372	30	21	25	0.173	0.115	0.047
.	19.01.15-22.30.43-1-388941	60	2	2	2	0	2	514	1	1	0	0	NA	NA	NA	27	30	170	171	502	83	85	346	0	7	1	0	0.041	0.002
.	19.01.15-22.30.46-1-388945	115	4	4	1	0	1	525	3	3	0	0	NA	NA	NA	37	35	169	171	508	85	88	352	6	0	7	0.036	0	0.014
.	19.01.15-22.30.52-1-388963	119	5	5	4	0	3	525	4	4	0	0	NA	NA	NA	45	42	170	173	512	85	90	350	8	14	4	0.047	0.081	0.008
.	19.01.15-22.30.53-1-388965	126	13	13	5	0	3	525	12	12	0	0	NA	NA	NA	38	36	168	167	514	83	84	358	6	9	13	0.036	0.054	0.025
.	19.01.15-22.31.03-1-388970	152	11	11	1	0	1	518	10	10	0	0	NA	NA	NA	50	29	170	168	504	87	83	348	7	10	16	0.041	0.06	0.032
.	19.01.15-22.31.03-1-388971	34	1	1	0	0	0	0	0	0	0	0	NA	NA	NA	9	13	164	166	496	0	0	0	0	0	1	0	0	0.002
.	19.01.15-22.31.05-1-388993	180	8	8	4	0	3	547	7	7	0	0	NA	NA	NA	43	54	177	172	518	92	90	365	10	13	11	0.056	0.076	0.021
.	19.01.15-22.31.10-1-389021	64	2	2	0	0	0	452	1	1	0	0	NA	NA	NA	14	18	163	166	502	75	71	306	0	0	4	0	0	0.008
.	19.01.15-22.31.11-1-389022	122	8	8	3	0	3	527	5	5	0	0	NA	NA	NA	53	40	177	173	503	91	86	350	6	2	23	0.034	0.012	0.046
.	19.01.15-22.31.15-1-389024	119	8	8	1	0	1	518	6	6	0	0	NA	NA	NA	41	23	167	166	503	83	83	352	2	3	14	0.012	0.018	0.028
.	19.01.15-22.31.16-1-389026	91	4	4	2	0	2	503	3	3	0	0	NA	NA	NA	37	25	168	167	503	81	80	342	0	0	4	0	0	0.008
.	19.01.15-22.31.21-1-389031	89	4	4	2	0	2	513	3	3	0	0	NA	NA	NA	26	23	166	166	504	83	82	348	3	0	9	0.018	0	0.018
.	19.01.15-22.31.24-1-389035	180	29	29	7	0	7	531	26	26	0	0	NA	NA	NA	57	49	174	174	514	87	88	356	26	37	40	0.149	0.213	0.078
.	19.01.15-22.31.27-1-389043	154	15	15	5	0	5	527	12	12	0	0	NA	NA	NA	45	50	169	179	515	83	92	352	8	6	26	0.047	0.034	0.05
.	19.01.15-22.31.28-1-389045	208	52	52	15	0	11	543	49	49	0	0	NA	NA	NA	51	55	173	171	524	89	84	370	67	39	64	0.387	0.228	0.122
.	19.01.15-22.31.31-1-389047	34	1	1	0	0	0	0	0	0	0	0	NA	NA	NA	11	13	165	164	497	0	0	0	0	0	4	0	0	0.008
.	19.01.15-22.31.32-1-389049	235	32	32	8	0	8	567	29	29	0	0	NA	NA	NA	65	80	179	179	535	94	95	378	39	17	43	0.218	0.095	0.08
.	19.01.15-22.31.33-1-389050	56	2	2	0	0	0	51	1	1	0	0	NA	NA	NA	14	7	166	164	490	8	9	34	0	0	2	0	0	0.004
.	19.01.15-22.31.34-1-389052	89	4	4	1	0	1	520	2	2	0	0	NA	NA	NA	36	34	168	171	508	83	86	351	10	10	0	0.06	0.058	0
.	19.01.15-22.31.36-1-389057	321	71	71	27	0	23	568	69	69	0	0	NA	NA	NA	92	83	179	174	543	96	90	382	108	73	50	0.603	0.42	0.092
.	19.01.15-22.31.37-1-389058	116	9	9	2	0	2	528	7	7	0	0	NA	NA	NA	42	49	170	177	515	86	90	352	0	5	19	0	0.028	0.037
.	19.01.15-22.31.42-1-389064	208	18	18	3	0	2	551	15	15	0	0	NA	NA	NA	67	68	178	181	522	90	98	363	9	15	15	0.051	0.083	0.029
.	19.01.15-22.31.53-1-389083	211	20	20	6	0	6	542	19	19	0	0	NA	NA	NA	56	57	178	173	519	90	88	364	13	22	36	0.073	0.127	0.069
.	19.01.15-22.32.09-1-389097	561	49	49	14	0	12	627	46	46	0	0	NA	NA	NA	140	147	190	194	576	106	109	412	68	41	66	0.358	0.211	0.115
.	19.01.15-22.32.10-1-389098	32	1	1	0	0	0	0	0	0	0	0	NA	NA	NA	14	8	164	163	494	0	0	0	0	1	0	0	0.006	0
.	19.01.15-22.32.13-1-389099	82	4	4	0	0	0	520	3	3	0	0	NA	NA	NA	33	35	171	169	508	85	84	351	4	0	6	0.023	0	0.012
.	19.01.15-22.32.15-1-389101	96	8	8	2	0	2	516	7	7	0	0	NA	NA	NA	29	26	167	167	505	83	83	350	0	8	7	0	0.048	0.014
.	19.01.15-22.32.22-1-389111	200	24	24	9	0	7	532	21	21	0	0	NA	NA	NA	54	50	175	176	512	89	88	355	28	8	33	0.16	0.045	0.064
.	19.01.15-22.32.28-1-389120	34	1	1	1	0	1	0	0	0	0	0	NA	NA	NA	10	13	167	165	494	0	0	0	0	0	0	0	0	0
.	19.01.15-22.32.30-1-389124	121	4	4	2	0	2	521	3	3	0	0	NA	NA	NA	43	33	169	168	509	84	87	350	0	0	12	0	0	0.024
.	19.01.15-22.32.32-1-389125	123	14	14	3	0	3	521	10	10	0	0	NA	NA	NA	49	44	174	169	514	86	86	349	14	7	19	0.08	0.041	0.037
.	19.01.15-22.32.32-1-389126	116	9	9	5	0	3	526	8	8	0	0	NA	NA	NA	38	43	172	171	513	87	84	355	20	19	10	0.116	0.111	0.019
.	19.01.15-22.32.33-1-389127	88	4	4	2	0	2	514	3	3	0	0	NA	NA	NA	26	29	172	168	502	85	82	347	3	4	5	0.017	0.024	0.01
.	19.01.15-22.32.39-1-389139	31	1	1	0	0	0	0	0	0	0	0	NA	NA	NA	4	8	166	164	491	0	0	0	0	0	0	0	0	0
.	19.01.15-22.32.41-1-389141	68	3	3	1	0	1	516	2	2	0	0	NA	NA	NA	20	30	169	169	505	82	85	349	0	0	14	0	0	0.028
.	19.01.15-22.32.50-1-389143	115	5	5	1	0	1	516	3	3	0	0	NA	NA	NA	39	39	169	174	509	81	87	348	10	1	1	0.059	0.006	0.002
.	19.01.15-22.32.53-1-389159	91	3	3	1	0	1	511	1	1	0	0	NA	NA	NA	23	22	166	164	505	81	84	346	0	1	8	0	0.006	0.016
.	19.01.15-22.32.53-1-389161	61	2	2	0	0	0	506	1	1	0	0	NA	NA	NA	27	27	168	174	498	82	86	338	0	0	4	0	0	0.008
.	19.01.15-22.33.06-1-389168	183	17	17	4	0	3	549	16	16	0	0	NA	NA	NA	57	63	172	179	525	91	94	364	17	11	29	0.099	0.061	0.055
.	19.01.15-22.33.08-1-389173	241	73	73	20	0	12	558	65	65	0	0	NA	NA	NA	69	76	178	189	522	93	99	366	49	78	79	0.275	0.413	0.151
.	19.01.15-22.33.12-1-389178	93	5	5	2	0	2	511	4	4	0	0	NA	NA	NA	28	26	171	166	502	86	83	342	0	2	6	0	0.012	0.012
.	19.01.15-22.33.15-1-389181	124	8	8	2	0	2	517	6	6	0	0	NA	NA	NA	23	33	170	165	511	83	79	355	4	18	5	0.024	0.109	0.01
.	19.01.15-22.33.16-1-389183	130	9	9	2	0	2	522	8	8	0	0	NA	NA	NA	51	37	170	171	509	86	87	349	11	6	6	0.065	0.035	0.012
.	19.01.15-22.33.16-1-389184	240	23	23	9	0	5	550	21	21	0	0	NA	NA	NA	44	62	181	173	521	96	90	364	25	31	34	0.138	0.179	0.065
.	19.01.15-22.33.22-1-389193	37	1	1	0	0	0	0	0	0	0	0	NA	NA	NA	7	8	165	166	490	0	0	0	2	0	0	0.012	0	0
.	19.01.15-22.33.25-1-389198	205	12	12	3	0	2	540	10	10	0	0	NA	NA	NA	66	52	172	177	516	88	94	358	16	8	16	0.093	0.045	0.031
.	19.01.15-22.33.27-1-389202	87	4	4	1	0	1	511	3	3	0	0	NA	NA	NA	30	27	169	167	504	85	82	344	0	0	9	0	0	0.018
.	19.01.15-22.33.35-1-389207	152	8	8	0	0	0	523	7	7	0	0	NA	NA	NA	32	38	174	167	510	88	84	351	6	0	12	0.034	0	0.024
.	19.01.15-22.33.36-1-389209	289	29	29	13	0	11	580	27	27	0	0	NA	NA	NA	82	90	181	183	539	97	98	385	41	6	36	0.227	0.033	0.067
.	19.01.15-22.33.36-1-389210	95	6	6	3	0	2	530	4	4	0	0	NA	NA	NA	24	48	175	170	516	88	85	357	5	0	12	0.029	0	0.023
.	19.01.15-22.33.42-1-389214	322	45	45	16	0	12	555	42	42	0	0	NA	NA	NA	82	68	183	175	523	98	90	367	35	70	48	0.191	0.4	0.092
.	19.01.15-22.33.42-1-389215	61	2	2	0	0	0	51	0	0	0	0	NA	NA	NA	22	17	164	165	501	9	9	33	0	2	0	0	0.012	0
.	19.01.15-22.33.49-1-389218	147	8	8	2	0	2	520	6	6	0	0	NA	NA	NA	43	34	169	170	508	84	85	351	8	0	16	0.047	0	0.031
.	19.01.15-22.33.52-1-389236	148	24	24	5	0	4	536	21	21	0	0	NA	NA	NA	39	55	177	170	521	90	85	361	32	10	15	0.181	0.059	0.029
.	19.01.15-22.33.53-1-389237	94	13	13	8	0	6	512	11	11	0	0	NA	NA	NA	39	35	171	171	506	86	84	342	7	6	23	0.041	0.035	0.045
.	19.01.15-22.33.56-1-389241	147	9	9	5	0	3	522	8	8	0	0	NA	NA	NA	43	38	173	169	509	90	84	348	1	0	27	0.006	0	0.053
.	19.01.15-22.33.57-1-389245	60	2	2	0	0	0	506	1	1	0	0	NA	NA	NA	28	19	167	165	500	83	82	341	1	1	0	0.006	0.006	0
.	19.01.15-22.34.10-1-389254	88	7	7	1	0	1	519	6	6	0	0	NA	NA	NA	26	28	169	170	502	85	86	348	4	8	11	0.024	0.047	0.022
.	19.01.15-22.34.13-1-389256	66	4	4	1	0	1	202	3	3	0	0	NA	NA	NA	26	20	165	166	502	35	31	136	2	0	7	0.012	0	0.014
.	19.01.15-22.34.21-1-389264	63	2	2	0	0	0	402	1	1	0	0	NA	NA	NA	18	20	170	169	494	65	62	275	0	1	0	0	0.006	0
.	19.01.15-22.34.21-1-389265	61	2	2	0	0	0	509	0	0	0	0	NA	NA	NA	23	25	165	168	505	81	83	345	4	3	0	0.024	0.018	0
.	19.01.15-22.34.22-1-389267	33	1	1	0	0	0	0	0	0	0	0	NA	NA	NA	12	8	165	165	491	0	0	0	0	0	2	0	0	0.004
.	19.01.15-22.34.24-1-389274	129	11	11	2	0	1	516	10	10	0	0	NA	NA	NA	45	35	169	169	510	83	81	352	10	0	19	0.059	0	0.037
.	19.01.15-22.34.25-1-389275	60	2	2	0	0	0	155	1	1	0	0	NA	NA	NA	17	13	165	165	496	17	24	114	0	0	3	0	0	0.006
.	19.01.15-22.34.26-1-389278	66	2	2	1	0	1	505	1	1	0	0	NA	NA	NA	18	17	167	166	497	82	83	340	3	0	0	0.018	0	0
.	19.01.15-22.34.26-1-389280	65	3	3	0	0	0	201	2	2	0	0	NA	NA	NA	15	21	167	168	499	33	31	137	0	2	3	0	0.012	0.006
.	19.01.15-22.34.32-1-389288	177	22	22	7	0	5	538	18	18	0	0	NA	NA	NA	56	53	173	179	514	91	92	355	16	4	34	0.092	0.022	0.066
.	19.01.15-22.34.33-1-389289	92	3	3	3	0	1	518	2	2	0	0	NA	NA	NA	26	36	175	172	502	87	85	346	0	1	9	0	0.006	0.018
.	19.01.15-22.34.34-1-389291	90	6	6	2	0	2	508	5	5	0	0	NA	NA	NA	30	26	167	170	502	81	84	343	3	10	0	0.018	0.059	0
.	19.01.15-22.34.37-1-389295	198	28	28	7	0	6	537	26	26	0	0	NA	NA	NA	42	49	169	182	511	88	95	354	17	18	45	0.101	0.099	0.088
.	19.01.15-22.34.38-1-389296	334	38	38	8	0	6	568	31	31	0	0	NA	NA	NA	97	88	180	178	543	93	92	383	45	20	56	0.25	0.112	0.103
.	19.01.15-22.34.38-1-389297	119	5	5	2	0	2	519	4	4	0	0	NA	NA	NA	50	36	173	175	501	86	88	345	0	6	4	0	0.034	0.008
.	19.01.15-22.34.44-1-389302	183	8	8	1	0	0	531	5	5	0	0	NA	NA	NA	50	46	168	171	520	81	87	363	14	7	9	0.083	0.041	0.017
.	19.01.15-22.34.47-1-389303	61	2	2	1	0	1	508	1	1	0	0	NA	NA	NA	21	26	168	168	503	84	83	341	0	1	2	0	0.006	0.004
.	19.01.15-22.34.47-1-389304	92	6	6	2	0	1	525	5	5	0	0	NA	NA	NA	26	40	172	171	510	88	86	351	3	5	7	0.017	0.029	0.014
.	19.01.15-22.34.49-1-389305	98	6	6	0	0	0	527	4	4	0	0	NA	NA	NA	34	46	174	168	517	89	82	356	8	4	4	0.046	0.024	0.008
.	19.01.15-22.34.55-1-389323	257	22	22	5	0	4	572	19	19	0	0	NA	NA	NA	77	89	184	174	544	100	90	382	21	24	13	0.114	0.138	0.024
.	19.01.15-22.35.01-1-389331	200	27	27	7	0	7	541	26	26	0	0	NA	NA	NA	64	54	171	176	520	86	91	364	15	32	24	0.088	0.182	0.046
.	19.01.15-22.35.03-1-389332	171	18	18	4	0	4	534	17	17	0	0	NA	NA	NA	49	54	171	179	517	86	90	358	21	9	17	0.123	0.05	0.033
.	19.01.15-22.35.07-1-389334	304	27	27	8	0	7	576	25	25	0	0	NA	NA	NA	94	90	183	184	536	99	97	380	29	40	23	0.158	0.217	0.043
.	19.01.15-22.35.07-1-389335	89	5	5	2	0	2	519	2	2	0	0	NA	NA	NA	28	37	170	173	507	82	87	350	4	5	5	0.024	0.029	0.01
.	19.01.15-22.35.07-1-389336	119	7	7	5	0	3	521	4	4	0	0	NA	NA	NA	28	35	168	169	511	83	86	352	7	0	25	0.042	0	0.049
.	19.01.15-22.35.15-1-389343	183	8	8	2	0	2	536	7	7	0	0	NA	NA	NA	51	53	177	175	514	92	91	353	5	5	6	0.028	0.029	0.012
.	19.01.15-22.35.24-1-389355	61	2	2	0	0	0	510	1	1	0	0	NA	NA	NA	21	27	168	170	502	82	85	343	1	0	1	0.006	0	0.002
.	19.01.15-22.35.29-1-389361	93	7	7	2	0	2	505	6	6	0	0	NA	NA	NA	31	27	169	166	505	83	80	342	0	4	9	0	0.024	0.018
.	19.01.15-22.35.30-1-389362	177	15	15	8	0	6	527	13	13	0	0	NA	NA	NA	55	46	177	174	508	90	88	349	13	10	27	0.073	0.057	0.053
.	19.01.15-22.35.31-1-389363	58	2	2	1	0	1	99	1	1	0	0	NA	NA	NA	11	19	168	167	497	16	18	65	0	0	5	0	0	0.01
.	19.01.15-22.35.34-1-389367	143	5	5	3	0	3	517	4	4	0	0	NA	NA	NA	45	26	169	167	503	85	84	348	0	3	12	0	0.018	0.024
.	19.01.15-22.35.36-1-389371	188	13	13	2	0	2	542	11	11	0	0	NA	NA	NA	49	63	176	174	526	89	87	366	13	7	14	0.074	0.04	0.027
.	19.01.15-22.35.38-1-389372	480	37	37	10	0	8	628	34	34	0	0	NA	NA	NA	136	151	192	185	587	104	101	423	42	25	54	0.219	0.135	0.092
.	19.01.15-22.35.38-1-389373	94	4	4	0	0	0	515	2	2	0	0	NA	NA	NA	37	31	169	172	503	84	85	346	11	4	5	0.065	0.023	0.01
.	19.01.15-22.35.40-1-389376	66	4	4	0	0	0	509	2	2	0	0	NA	NA	NA	28	25	167	167	504	84	80	345	0	1	4	0	0.006	0.008
.	19.01.15-22.35.49-1-389379	65	3	3	0	0	0	499	2	2	0	0	NA	NA	NA	24	19	166	168	498	80	80	339	1	5	1	0.006	0.03	0.002
.	19.01.15-22.35.49-1-389380	314	19	19	6	0	4	567	17	17	0	0	NA	NA	NA	92	85	184	180	534	100	93	374	29	22	28	0.158	0.122	0.052
.	19.01.15-22.35.49-1-389382	126	7	7	5	0	5	520	6	6	0	0	NA	NA	NA	31	38	170	170	511	85	86	349	3	10	14	0.018	0.059	0.027
.	19.01.15-22.35.52-1-389399	120	16	16	5	0	4	522	14	14	0	0	NA	NA	NA	42	36	167	173	509	82	89	351	29	9	14	0.174	0.052	0.028
.	19.01.15-22.35.55-1-389401	35	1	1	1	0	1	0	0	0	0	0	NA	NA	NA	16	17	168	166	496	0	0	0	0	0	0	0	0	0
.	19.01.15-22.35.56-1-389402	61	2	2	0	0	0	99	1	1	0	0	NA	NA	NA	20	20	166	167	500	18	15	66	3	0	1	0.018	0	0.002
.	19.01.15-22.35.57-1-389407	34	1	1	0	0	0	0	0	0	0	0	NA	NA	NA	9	8	164	167	490	0	0	0	0	0	0	0	0	0
.	19.01.15-22.35.59-1-389409	239	37	37	11	0	10	543	34	34	0	0	NA	NA	NA	76	63	175	180	521	91	93	359	44	30	50	0.251	0.167	0.096
.	19.01.15-22.36.01-1-389410	85	3	3	1	0	1	517	2	2	0	0	NA	NA	NA	36	32	171	170	504	87	83	347	3	0	9	0.018	0	0.018
.	19.01.15-22.36.02-1-389411	33	1	1	0	0	0	0	0	0	0	0	NA	NA	NA	11	7	163	164	493	0	0	0	0	0	2	0	0	0.004
.	19.01.15-22.36.03-1-389412	316	37	37	11	0	8	581	33	33	0	0	NA	NA	NA	90	103	177	187	552	90	102	389	42	37	25	0.237	0.198	0.045
.	19.01.15-22.36.05-1-389414	266	33	33	6	0	5	564	30	30	0	0	NA	NA	NA	55	81	176	183	535	91	97	376	38	26	38	0.216	0.142	0.071
.	19.01.15-22.36.14-1-389420	267	32	32	14	0	11	570	30	30	0	0	NA	NA	NA	75	91	181	173	550	95	90	385	18	25	52	0.099	0.145	0.095
.	19.01.15-22.36.18-1-389423	80	4	4	0	0	0	511	3	3	0	0	NA	NA	NA	33	24	164	175	498	81	89	341	0	3	16	0	0.017	0.032
.	19.01.15-22.36.19-1-389426	62	3	3	1	0	1	203	1	1	0	0	NA	NA	NA	11	15	168	165	495	33	28	142	0	4	1	0	0.024	0.002
.	19.01.15-22.36.28-1-389441	30	1	1	0	0	0	0	0	0	0	0	NA	NA	NA	10	4	163	163	491	0	0	0	0	0	1	0	0	0.002
.	19.01.15-22.36.30-1-389442	209	50	50	9	0	8	532	46	46	0	0	NA	NA	NA	72	52	175	172	518	87	87	358	71	26	47	0.406	0.151	0.091
.	19.01.15-22.36.30-1-389444	178	15	15	4	0	4	533	14	14	0	0	NA	NA	NA	42	55	170	169	529	82	85	366	22	10	7	0.129	0.059	0.013
.	19.01.15-22.36.34-1-389449	32	1	1	1	0	1	0	0	0	0	0	NA	NA	NA	10	15	163	165	500	0	0	0	0	0	2	0	0	0.004
.	19.01.15-22.36.37-1-389458	120	5	5	2	0	1	524	3	3	0	0	NA	NA	NA	45	32	167	170	508	85	84	355	5	8	3	0.03	0.047	0.006
.	19.01.15-22.36.47-1-389467	31	1	1	0	0	0	0	0	0	0	0	NA	NA	NA	9	6	163	163	493	0	0	0	0	0	0	0	0	0
.	19.01.15-22.36.49-1-389468	408	52	52	17	0	13	569	46	46	0	0	NA	NA	NA	106	83	185	177	534	99	94	376	49	44	61	0.265	0.249	0.114
.	19.01.15-22.36.54-1-389487	33	1	1	0	0	0	0	0	0	0	0	NA	NA	NA	13	6	163	164	492	0	0	0	0	0	3	0	0	0.006
.	19.01.15-22.36.55-1-389489	30	1	1	0	0	0	0	0	0	0	0	NA	NA	NA	6	9	164	164	494	0	0	0	0	0	0	0	0	0
.	19.01.15-22.36.57-1-389493	95	11	11	2	0	2	513	9	9	0	0	NA	NA	NA	38	34	171	172	504	85	86	342	4	4	13	0.023	0.023	0.026
.	19.01.15-22.36.57-1-389494	271	24	24	3	0	3	560	19	19	0	0	NA	NA	NA	96	81	185	175	534	100	88	372	37	16	18	0.2	0.091	0.034
.	19.01.15-22.37.00-1-389499	33	1	1	0	0	0	0	0	0	0	0	NA	NA	NA	13	10	164	164	495	0	0	0	0	0	0	0	0	0
.	19.01.15-22.37.01-1-389500	323	32	32	9	0	5	586	28	28	0	0	NA	NA	NA	102	104	192	184	541	105	97	384	38	49	31	0.198	0.266	0.057
.	19.01.15-22.37.01-1-389501	120	8	8	5	0	4	536	6	6	0	0	NA	NA	NA	37	48	170	175	516	86	91	359	7	5	14	0.041	0.029	0.027
.	19.01.15-22.37.02-1-389503	121	17	17	3	0	3	514	14	14	0	0	NA	NA	NA	37	32	173	170	502	87	84	343	8	15	21	0.046	0.088	0.042
.	19.01.15-22.37.06-1-389504	152	8	8	2	0	1	527	6	6	0	0	NA	NA	NA	64	51	173	174	517	84	89	354	11	18	11	0.064	0.103	0.021
.	19.01.15-22.37.17-1-389512	296	19	19	3	0	2	564	17	17	0	0	NA	NA	NA	90	84	175	187	535	92	99	373	11	16	39	0.063	0.086	0.073
.	19.01.15-22.37.24-1-389523	239	19	19	5	0	5	552	17	17	0	0	NA	NA	NA	68	64	177	181	519	93	96	363	15	18	21	0.085	0.099	0.04
.	19.01.15-22.37.27-1-389527	30	1	1	1	0	1	0	0	0	0	0	NA	NA	NA	10	3	165	163	488	0	0	0	0	0	1	0	0	0.002
.	19.01.15-22.37.34-1-389531	33	1	1	0	0	0	0	0	0	0	0	NA	NA	NA	11	7	164	164	492	0	0	0	0	0	0	0	0	0
.	19.01.15-22.37.37-1-389536	97	4	4	1	0	1	497	3	3	0	0	NA	NA	NA	34	15	167	165	496	82	80	335	0	0	20	0	0	0.04
.	19.01.15-22.37.40-1-389539	93	5	5	1	0	1	515	4	4	0	0	NA	NA	NA	31	28	169	168	504	85	82	348	1	6	5	0.006	0.036	0.01
.	19.01.15-22.37.40-1-389540	123	7	7	4	0	3	510	6	6	0	0	NA	NA	NA	40	32	165	175	505	78	87	345	1	8	14	0.006	0.046	0.028
.	19.01.15-22.37.47-1-389541	298	35	35	12	0	10	558	32	32	0	0	NA	NA	NA	71	74	182	179	526	95	96	367	35	40	26	0.192	0.223	0.049
.	19.01.15-22.37.53-1-389561	60	3	3	0	0	0	511	2	2	0	0	NA	NA	NA	23	22	169	168	498	83	84	344	0	5	5	0	0.03	0.01
.	19.01.15-22.37.58-1-389567	63	2	2	0	0	0	299	1	1	0	0	NA	NA	NA	25	19	164	166	502	53	48	198	3	0	0	0.018	0	0
.	19.01.15-22.37.59-1-389568	36	1	1	1	0	1	0	0	0	0	0	NA	NA	NA	14	13	165	164	497	0	0	0	2	0	0	0.012	0	0
.	19.01.15-22.37.59-1-389569	30	1	1	1	0	1	0	0	0	0	0	NA	NA	NA	6	9	164	166	492	0	0	0	0	0	4	0	0	0.008
.	19.01.15-22.38.01-1-389571	123	11	11	3	0	2	518	10	10	0	0	NA	NA	NA	50	43	170	173	513	85	83	350	10	13	6	0.059	0.075	0.012
.	19.01.15-22.38.01-1-389572	71	10	10	1	0	1	507	9	9	0	0	NA	NA	NA	20	20	168	168	497	85	83	339	1	0	15	0.006	0	0.03
.	19.01.15-22.38.02-1-389573	114	11	11	0	0	0	522	8	8	0	0	NA	NA	NA	42	37	170	167	513	87	81	354	5	3	31	0.029	0.018	0.06
.	19.01.15-22.38.02-1-389574	322	81	81	15	0	12	594	71	71	0	0	NA	NA	NA	98	116	185	184	560	99	97	398	114	62	56	0.616	0.337	0.1
.	19.01.15-22.38.03-1-389575	198	18	18	2	0	2	544	15	15	0	0	NA	NA	NA	56	67	178	177	525	91	90	363	16	9	10	0.09	0.051	0.019
.	19.01.15-22.38.07-1-389579	35	1	1	0	0	0	0	0	0	0	0	NA	NA	NA	7	14	167	163	497	0	0	0	0	0	4	0	0	0.008
.	19.01.15-22.38.09-1-389586	117	6	6	2	0	1	529	5	5	0	0	NA	NA	NA	28	37	171	171	508	90	86	353	0	6	21	0	0.035	0.041
.	19.01.15-22.38.11-1-389587	84	4	4	0	0	0	511	3	3	0	0	NA	NA	NA	31	29	169	168	505	82	83	346	2	0	8	0.012	0	0.016
.	19.01.15-22.38.20-1-389599	129	13	13	3	0	2	516	10	10	0	0	NA	NA	NA	46	41	174	168	512	86	81	349	1	8	21	0.006	0.048	0.041
.	19.01.15-22.38.22-1-389601	154	20	20	6	0	6	529	16	16	0	0	NA	NA	NA	62	50	171	173	519	85	85	359	20	17	23	0.117	0.098	0.044
.	19.01.15-22.38.25-1-389606	64	2	2	1	0	1	453	1	1	0	0	NA	NA	NA	16	14	167	163	497	72	75	306	0	0	2	0	0	0.004
.	19.01.15-22.38.27-1-389608	101	9	9	4	0	3	517	7	7	0	0	NA	NA	NA	30	33	170	168	508	82	85	350	25	2	6	0.147	0.012	0.012
.	19.01.15-22.38.28-1-389612	38	1	1	0	0	0	0	0	0	0	0	NA	NA	NA	3	9	167	164	491	0	0	0	1	0	0	0.006	0	0
.	19.01.15-22.38.32-1-389615	92	3	3	2	0	1	511	2	2	0	0	NA	NA	NA	37	22	165	167	503	80	83	348	5	0	4	0.03	0	0.008
.	19.01.15-22.38.32-1-389616	115	9	9	1	0	1	512	7	7	0	0	NA	NA	NA	38	27	171	163	506	84	81	347	8	14	9	0.047	0.086	0.018
.	19.01.15-22.38.38-1-389627	35	1	1	0	0	0	0	0	0	0	0	NA	NA	NA	11	9	164	164	494	0	0	0	0	2	0	0	0.012	0
.	19.01.15-22.38.39-1-389629	126	4	4	0	0	0	526	2	2	0	0	NA	NA	NA	52	40	172	171	510	84	89	353	0	0	9	0	0	0.018
.	19.01.15-22.38.41-1-389631	30	1	1	0	0	0	0	0	0	0	0	NA	NA	NA	6	10	165	165	493	0	0	0	0	0	2	0	0	0.004
.	19.01.15-22.38.44-1-389635	239	20	20	6	0	5	545	17	17	0	0	NA	NA	NA	50	55	176	169	523	92	85	368	25	20	25	0.142	0.118	0.048
.	19.01.15-22.38.44-1-389636	59	2	2	0	0	0	507	1	1	0	0	NA	NA	NA	24	25	168	169	501	83	83	341	6	0	1	0.036	0	0.002
.	19.01.15-22.38.47-1-389637	178	23	23	7	0	5	540	20	20	0	0	NA	NA	NA	65	56	172	173	524	87	87	366	31	6	41	0.18	0.035	0.078
.	19.01.15-22.38.48-1-389638	287	39	39	8	0	7	555	37	37	0	0	NA	NA	NA	74	70	174	176	533	91	89	375	39	57	19	0.224	0.324	0.036
.	19.01.15-22.38.55-1-389657	90	3	3	2	0	2	508	2	2	0	0	NA	NA	NA	27	25	167	170	501	84	85	339	0	0	8	0	0	0.016
.	19.01.15-22.38.57-1-389661	154	43	43	10	0	7	536	38	38	0	0	NA	NA	NA	40	53	168	174	524	81	92	363	36	44	37	0.214	0.253	0.071
.	19.01.15-22.38.57-1-389662	145	7	7	2	0	2	525	5	5	0	0	NA	NA	NA	36	44	171	172	514	87	85	353	10	3	16	0.058	0.017	0.031
.	19.01.15-22.38.57-1-389663	116	11	11	0	0	0	511	10	10	0	0	NA	NA	NA	25	21	166	166	502	82	84	345	3	6	14	0.018	0.036	0.028
.	19.01.15-22.39.08-1-389669	156	10	10	1	0	1	524	9	9	0	0	NA	NA	NA	47	39	170	174	508	85	91	348	15	5	15	0.088	0.029	0.03
.	19.01.15-22.39.17-1-389674	65	2	2	1	0	1	200	1	1	0	0	NA	NA	NA	19	13	165	167	494	32	31	137	1	0	0	0.006	0	0
.	19.01.15-22.39.18-1-389675	213	17	17	5	0	4	553	16	16	0	0	NA	NA	NA	62	65	181	175	522	96	93	364	15	14	15	0.083	0.08	0.029
.	19.01.15-22.39.21-1-389683	34	1	1	1	0	1	0	0	0	0	0	NA	NA	NA	6	14	165	164	498	0	0	0	0	0	0	0	0	0
.	19.01.15-22.39.24-1-389687	292	57	57	16	0	13	558	53	53	0	0	NA	NA	NA	105	83	176	176	544	89	92	377	91	51	43	0.517	0.29	0.079
.	19.01.15-22.39.24-1-389690	36	1	1	0	0	0	0	0	0	0	0	NA	NA	NA	20	6	163	164	492	0	0	0	0	0	3	0	0	0.006
.	19.01.15-22.39.26-1-389696	65	2	2	0	0	0	301	1	1	0	0	NA	NA	NA	18	16	167	166	496	54	40	207	2	0	0	0.012	0	0
.	19.01.15-22.39.28-1-389699	91	7	7	2	0	2	525	5	5	0	0	NA	NA	NA	31	38	171	174	506	85	90	350	12	2	7	0.07	0.011	0.014
.	19.01.15-22.39.30-1-389701	182	11	11	3	0	2	547	8	8	0	0	NA	NA	NA	54	58	175	174	522	88	93	366	4	10	15	0.023	0.057	0.029
.	19.01.15-22.39.37-1-389709	146	9	9	2	0	2	516	8	8	0	0	NA	NA	NA	52	35	170	169	509	85	84	347	9	7	7	0.053	0.041	0.014
.	19.01.15-22.39.50-1-389714	57	2	2	1	0	1	99	1	1	0	0	NA	NA	NA	17	19	167	168	497	18	16	65	4	0	2	0.024	0	0.004
.	19.01.15-22.39.52-1-389730	333	98	98	33	0	26	581	93	93	0	0	NA	NA	NA	89	108	178	190	553	91	105	385	94	89	59	0.528	0.468	0.107
.	19.01.15-22.39.56-1-389731	32	1	1	0	0	0	0	0	0	0	0	NA	NA	NA	7	5	167	164	487	0	0	0	2	0	0	0.012	0	0
.	19.01.15-22.39.56-1-389735	147	17	17	2	0	2	534	15	15	0	0	NA	NA	NA	58	49	171	178	513	88	88	358	15	20	14	0.088	0.112	0.027
.	19.01.15-22.39.57-1-389737	57	2	2	1	0	1	502	1	1	0	0	NA	NA	NA	27	19	167	169	496	82	83	337	3	0	2	0.018	0	0.004
.	19.01.15-22.39.58-1-389738	60	3	3	0	0	0	506	2	2	0	0	NA	NA	NA	22	26	169	168	502	82	84	340	0	0	7	0	0	0.014
.	19.01.15-22.40.04-1-389746	172	33	33	10	0	9	536	31	31	0	0	NA	NA	NA	59	54	173	175	519	88	89	359	44	34	36	0.254	0.194	0.069
.	19.01.15-22.40.05-1-389748	56	2	2	1	0	1	0	1	1	0	0	NA	NA	NA	19	16	165	165	499	0	0	0	3	0	0	0.018	0	0
.	19.01.15-22.40.06-1-389750	121	12	12	4	0	3	530	10	10	0	0	NA	NA	NA	39	48	178	168	515	92	85	353	10	2	16	0.056	0.012	0.031
.	19.01.15-22.40.08-1-389755	200	24	24	5	0	3	542	22	22	0	0	NA	NA	NA	68	56	173	175	521	90	92	360	20	27	26	0.116	0.154	0.05
.	19.01.15-22.40.09-1-389756	204	10	10	1	0	1	564	9	9	0	0	NA	NA	NA	49	80	178	180	535	94	96	374	12	5	7	0.067	0.028	0.013
.	19.01.15-22.40.12-1-389757	95	4	4	2	0	2	517	2	2	0	0	NA	NA	NA	32	35	169	168	511	84	82	351	0	8	2	0	0.048	0.004
.	19.01.15-22.40.21-1-389764	65	2	2	1	0	1	507	1	1	0	0	NA	NA	NA	21	23	168	166	502	84	82	341	0	0	10	0	0	0.02
.	19.01.15-22.40.26-1-389772	95	3	3	1	0	1	506	2	2	0	0	NA	NA	NA	22	24	168	166	503	82	80	344	7	2	0	0.042	0.012	0
.	19.01.15-22.40.29-1-389777	94	5	5	2	0	2	511	4	4	0	0	NA	NA	NA	33	29	169	167	506	82	81	348	4	14	12	0.024	0.084	0.024
.	19.01.15-22.40.32-1-389778	156	7	7	4	0	3	526	6	6	0	0	NA	NA	NA	44	48	173	181	507	87	95	344	11	2	8	0.064	0.011	0.016
.	19.01.15-22.40.33-1-389781	90	3	3	0	0	0	507	2	2	0	0	NA	NA	NA	33	23	171	168	497	82	85	340	3	0	2	0.018	0	0.004
.	19.01.15-22.40.41-1-389789	31	1	1	0	0	0	0	0	0	0	0	NA	NA	NA	6	12	167	164	494	0	0	0	0	1	0	0	0.006	0
.	19.01.15-22.40.44-1-389792	61	2	2	1	0	1	504	1	1	0	0	NA	NA	NA	31	19	168	167	497	84	80	340	5	0	5	0.03	0	0.01
.	19.01.15-22.40.47-1-389793	302	14	14	3	0	2	579	13	13	0	0	NA	NA	NA	81	93	183	180	543	100	93	386	8	11	24	0.044	0.061	0.044
.	19.01.15-22.40.50-1-389795	88	4	4	1	0	1	503	3	3	0	0	NA	NA	NA	41	25	169	165	504	85	79	339	0	10	4	0	0.061	0.008
.	19.01.15-22.40.50-1-389796	56	2	2	0	0	0	151	1	1	0	0	NA	NA	NA	26	11	163	167	494	22	23	106	0	3	1	0	0.018	0.002
.	19.01.15-22.40.50-1-389798	113	6	6	2	0	1	526	4	4	0	0	NA	NA	NA	42	40	172	168	513	87	84	355	0	4	9	0	0.024	0.018
.	19.01.15-22.40.52-1-389815	113	6	6	2	0	2	525	5	5	0	0	NA	NA	NA	42	46	171	170	518	84	84	357	3	0	14	0.018	0	0.027
.	19.01.15-22.40.52-1-389816	69	4	4	0	0	0	508	3	3	0	0	NA	NA	NA	25	22	164	169	502	81	82	345	0	2	8	0	0.012	0.016
.	19.01.15-22.40.58-1-389822	123	10	10	3	0	2	519	8	8	0	0	NA	NA	NA	38	31	166	171	507	81	85	353	17	9	11	0.102	0.053	0.022
.	19.01.15-22.40.59-1-389823	146	14	14	3	0	1	524	12	12	0	0	NA	NA	NA	44	40	166	171	516	81	87	356	16	7	22	0.096	0.041	0.043
.	19.01.15-22.41.04-1-389826	346	39	39	5	0	3	582	36	36	0	0	NA	NA	NA	97	101	179	192	543	92	103	387	39	43	47	0.218	0.224	0.087
.	19.01.15-22.41.07-1-389827	66	3	3	0	0	0	500	2	2	0	0	NA	NA	NA	19	17	164	168	498	78	81	341	4	0	0	0.024	0	0
.	19.01.15-22.41.07-1-389828	219	25	25	5	0	5	542	24	24	0	0	NA	NA	NA	59	58	175	171	525	90	87	365	13	20	22	0.074	0.117	0.042
.	19.01.15-22.41.09-1-389832	202	21	21	7	0	4	559	19	19	0	0	NA	NA	NA	49	72	178	177	530	95	93	371	23	26	30	0.129	0.147	0.057
.	19.01.15-22.41.19-1-389843	229	26	26	4	0	3	549	21	21	0	0	NA	NA	NA	78	68	177	173	531	91	88	370	14	24	60	0.079	0.139	0.113
.	19.01.15-22.41.19-1-389844	64	3	3	0	0	0	505	2	2	0	0	NA	NA	NA	21	17	166	167	497	83	82	340	0	0	12	0	0	0.024
.	19.01.15-22.41.21-1-389847	34	1	1	0	0	0	0	0	0	0	0	NA	NA	NA	12	7	165	163	492	0	0	0	0	0	1	0	0	0.002
.	19.01.15-22.41.24-1-389851	151	13	13	1	0	1	537	12	12	0	0	NA	NA	NA	56	51	171	173	520	87	88	362	16	8	22	0.094	0.046	0.042
.	19.01.15-22.41.27-1-389856	34	1	1	0	0	0	0	0	0	0	0	NA	NA	NA	12	13	165	165	496	0	0	0	1	0	0	0.006	0	0
.	19.01.15-22.41.30-1-389860	205	33	33	7	0	5	554	30	30	0	0	NA	NA	NA	72	76	184	175	530	98	88	368	31	24	38	0.168	0.137	0.072
.	19.01.15-22.41.34-1-389864	123	7	7	1	0	1	522	5	5	0	0	NA	NA	NA	36	39	171	172	509	87	83	352	8	0	10	0.047	0	0.02
.	19.01.15-22.41.47-1-389873	90	6	6	1	0	1	517	5	5	0	0	NA	NA	NA	24	34	167	168	512	81	83	353	0	7	4	0	0.042	0.008
.	19.01.15-22.41.51-1-389876	116	15	15	8	0	7	518	11	11	0	0	NA	NA	NA	22	29	170	167	505	86	83	349	17	11	17	0.1	0.066	0.034
.	19.01.15-22.41.52-1-389892	31	1	1	1	0	1	0	0	0	0	0	NA	NA	NA	6	11	167	165	492	0	0	0	0	0	0	0	0	0
.	19.01.15-22.41.52-1-389893	126	7	7	0	0	0	514	6	6	0	0	NA	NA	NA	37	34	168	172	507	83	87	344	5	6	7	0.03	0.035	0.014
.	19.01.15-22.41.54-1-389895	151	20	20	2	0	0	520	19	19	0	0	NA	NA	NA	48	42	170	168	517	88	82	350	16	2	40	0.094	0.012	0.077
.	19.01.15-22.41.55-1-389897	151	8	8	1	0	0	519	7	7	0	0	NA	NA	NA	39	36	172	171	506	84	87	348	12	5	2	0.07	0.029	0.004
.	19.01.15-22.42.02-1-389904	175	19	19	5	0	4	535	18	18	0	0	NA	NA	NA	55	50	178	170	515	93	85	357	19	8	29	0.107	0.047	0.056
.	19.01.15-22.42.04-1-389906	63	4	4	2	0	2	513	3	3	0	0	NA	NA	NA	29	24	168	166	503	87	82	344	3	1	5	0.018	0.006	0.01
.	19.01.15-22.42.08-1-389908	298	35	35	11	0	9	555	27	27	0	0	NA	NA	NA	77	76	182	178	529	94	92	369	49	16	32	0.269	0.09	0.06
.	19.01.15-22.42.10-1-389914	173	8	8	0	0	0	546	6	6	0	0	NA	NA	NA	52	65	170	178	530	85	95	366	13	9	7	0.076	0.051	0.013
.	19.01.15-22.42.14-1-389917	268	58	58	12	0	10	569	51	51	0	0	NA	NA	NA	74	94	188	179	540	98	95	376	62	50	63	0.33	0.279	0.117
.	19.01.15-22.42.18-1-389921	30	1	1	1	0	1	0	0	0	0	0	NA	NA	NA	3	11	167	165	492	0	0	0	0	0	1	0	0	0.002
.	19.01.15-22.42.19-1-389923	39	1	1	1	0	1	0	0	0	0	0	NA	NA	NA	8	10	166	163	494	0	0	0	0	0	1	0	0	0.002
.	19.01.15-22.42.20-1-389926	149	14	14	3	0	2	518	12	12	0	0	NA	NA	NA	52	42	168	173	514	85	87	346	10	3	15	0.06	0.017	0.029
.	19.01.15-22.42.23-1-389931	92	6	6	2	0	2	518	5	5	0	0	NA	NA	NA	41	36	171	171	507	86	86	346	6	0	4	0.035	0	0.008
.	19.01.15-22.42.25-1-389935	69	3	3	1	0	1	452	2	2	0	0	NA	NA	NA	16	16	166	166	497	72	72	308	0	0	7	0	0	0.014
.	19.01.15-22.42.31-1-389942	139	8	8	4	0	2	512	7	7	0	0	NA	NA	NA	41	31	171	170	503	83	86	343	15	2	12	0.088	0.012	0.024
.	19.01.15-22.42.32-1-389943	32	1	1	0	0	0	0	0	0	0	0	NA	NA	NA	7	4	165	163	489	0	0	0	0	0	1	0	0	0.002
.	19.01.15-22.42.33-1-389944	117	7	7	2	0	1	525	5	5	0	0	NA	NA	NA	39	35	168	169	511	85	86	354	1	8	12	0.006	0.047	0.023
.	19.01.15-22.42.34-1-389951	240	35	35	10	0	9	551	31	31	0	0	NA	NA	NA	60	67	176	172	532	92	84	375	42	31	38	0.239	0.18	0.071
.	19.01.15-22.42.38-1-389958	303	32	32	7	0	6	575	29	29	0	0	NA	NA	NA	77	92	177	179	549	94	96	385	62	30	23	0.35	0.168	0.042
.	19.01.15-22.42.41-1-389959	61	4	4	2	0	2	499	3	3	0	0	NA	NA	NA	29	20	168	164	501	82	80	337	0	6	3	0	0.037	0.006
.	19.01.15-22.42.43-1-389961	66	3	3	0	0	0	508	2	2	0	0	NA	NA	NA	30	27	167	169	504	81	83	344	7	0	2	0.042	0	0.004
.	19.01.15-22.42.52-1-389982	241	14	14	2	0	1	548	11	11	0	0	NA	NA	NA	67	71	179	177	528	92	92	364	8	11	22	0.045	0.062	0.042
.	19.01.15-22.42.52-1-389983	119	11	11	3	0	1	524	9	9	0	0	NA	NA	NA	31	35	166	172	510	82	86	356	10	0	22	0.06	0	0.043
.	19.01.15-22.42.56-1-389987	146	6	6	2	0	1	534	5	5	0	0	NA	NA	NA	43	48	169	178	514	81	91	362	0	8	8	0	0.045	0.016
.	19.01.15-22.42.58-1-389988	36	1	1	0	0	0	0	0	0	0	0	NA	NA	NA	6	5	164	165	489	0	0	0	0	0	3	0	0	0.006
.	19.01.15-22.43.00-1-389989	94	6	6	2	0	2	509	4	4	0	0	NA	NA	NA	36	24	165	166	506	80	82	347	3	0	19	0.018	0	0.038
.	19.01.15-22.43.03-1-389991	301	27	27	3	0	2	571	24	24	0	0	NA	NA	NA	81	93	172	183	551	85	97	389	10	42	30	0.058	0.23	0.054
.	19.01.15-22.43.16-1-390004	65	2	2	1	0	1	509	1	1	0	0	NA	NA	NA	15	23	170	166	500	84	83	342	0	0	3	0	0	0.006
.	19.01.15-22.43.16-1-390005	206	28	28	8	0	8	533	25	25	0	0	NA	NA	NA	70	52	169	172	524	84	85	364	18	33	43	0.107	0.192	0.082
.	19.01.15-22.43.18-1-390007	63	2	2	0	0	0	518	1	1	0	0	NA	NA	NA	19	32	167	176	502	85	90	343	0	3	1	0	0.017	0.002
.	19.01.15-22.43.19-1-390011	34	1	1	0	0	0	0	0	0	0	0	NA	NA	NA	7	8	163	164	494	0	0	0	3	0	0	0.018	0	0
.	19.01.15-22.43.23-1-390016	240	25	25	4	0	3	547	21	21	0	0	NA	NA	NA	60	62	173	177	525	91	92	364	26	8	58	0.15	0.045	0.11
.	19.01.15-22.43.28-1-390024	68	6	6	2	0	2	508	5	5	0	0	NA	NA	NA	33	24	166	165	506	81	80	347	0	13	7	0	0.079	0.014
.	19.01.15-22.43.31-1-390026	95	7	7	0	0	0	513	6	6	0	0	NA	NA	NA	24	24	165	169	503	81	83	349	0	13	6	0	0.077	0.012
.	19.01.15-22.43.31-1-390027	313	27	27	4	0	3	570	24	24	0	0	NA	NA	NA	76	90	182	179	542	99	93	378	37	25	28	0.203	0.14	0.052
.	19.01.15-22.43.31-1-390028	96	6	6	2	0	2	515	4	4	0	0	NA	NA	NA	32	32	171	167	507	84	82	349	0	11	11	0	0.066	0.022
.	19.01.15-22.43.33-1-390029	114	7	7	2	0	2	521	6	6	0	0	NA	NA	NA	29	38	172	170	509	87	84	350	6	4	9	0.035	0.024	0.018
.	19.01.15-22.43.46-1-390041	91	5	5	4	0	4	519	4	4	0	0	NA	NA	NA	24	36	171	170	508	86	84	349	4	0	15	0.023	0	0.03
.	19.01.15-22.43.48-1-390044	91	7	7	3	0	3	513	6	6	0	0	NA	NA	NA	38	29	169	166	507	84	79	350	2	9	9	0.012	0.054	0.018
.	19.01.15-22.43.52-1-390060	63	2	2	0	0	0	505	0	0	0	0	NA	NA	NA	15	18	167	169	495	81	85	339	0	0	2	0	0	0.004
.	19.01.15-22.43.52-1-390061	297	54	54	14	0	10	561	48	48	0	0	NA	NA	NA	82	81	176	179	539	91	96	374	58	63	55	0.33	0.352	0.102
.	19.01.15-22.43.55-1-390062	209	9	9	2	0	1	544	7	7	0	0	NA	NA	NA	63	64	176	178	523	89	92	363	3	0	26	0.017	0	0.05
.	19.01.15-22.43.59-1-390069	34	1	1	0	0	0	0	0	0	0	0	NA	NA	NA	10	10	164	165	494	0	0	0	1	0	0	0.006	0	0
.	19.01.15-22.44.01-1-390071	118	7	7	2	0	2	519	6	6	0	0	NA	NA	NA	37	34	169	171	507	84	85	350	0	13	10	0	0.076	0.02
.	19.01.15-22.44.02-1-390072	89	5	5	0	0	0	514	4	4	0	0	NA	NA	NA	37	35	173	172	503	84	84	346	0	6	3	0	0.035	0.006
.	19.01.15-22.44.03-1-390074	90	12	12	1	0	1	513	11	11	0	0	NA	NA	NA	28	32	168	175	502	81	90	342	5	7	19	0.03	0.04	0.038
.	19.01.15-22.44.05-1-390075	350	17	17	7	0	6	576	15	15	0	0	NA	NA	NA	115	103	185	177	554	99	92	385	16	29	11	0.086	0.164	0.02
.	19.01.15-22.44.08-1-390077	108	6	6	2	0	1	522	5	5	0	0	NA	NA	NA	31	39	172	171	509	85	84	353	3	1	12	0.017	0.006	0.024
.	19.01.15-22.44.21-1-390087	152	16	16	1	0	1	519	15	15	0	0	NA	NA	NA	49	41	175	170	509	87	84	348	11	4	28	0.063	0.024	0.055
.	19.01.15-22.44.24-1-390093	62	4	4	0	0	0	353	3	3	0	0	NA	NA	NA	17	19	166	166	500	55	55	243	1	1	4	0.006	0.006	0.008
.	19.01.15-22.44.28-1-390099	185	11	11	4	0	4	542	8	8	0	0	NA	NA	NA	54	59	176	171	525	91	87	364	19	4	14	0.108	0.023	0.027
.	19.01.15-22.44.29-1-390103	151	15	15	1	0	1	523	11	11	0	0	NA	NA	NA	48	46	173	170	516	89	85	349	19	9	5	0.11	0.053	0.01
.	19.01.15-22.44.32-1-390107	87	5	5	2	0	2	523	4	4	0	0	NA	NA	NA	36	37	166	175	509	82	89	352	10	3	1	0.06	0.017	0.002
.	19.01.15-22.44.33-1-390108	68	3	3	1	0	0	502	2	2	0	0	NA	NA	NA	23	18	167	164	500	83	79	340	0	2	2	0	0.012	0.004
.	19.01.15-22.44.37-1-390114	89	3	3	1	0	1	517	2	2	0	0	NA	NA	NA	36	28	166	169	506	83	82	352	6	0	1	0.036	0	0.002
.	19.01.15-22.44.40-1-390116	33	1	1	1	0	1	0	0	0	0	0	NA	NA	NA	5	10	166	167	490	0	0	0	2	0	0	0.012	0	0
.	19.01.15-22.44.42-1-390119	295	51	51	9	0	7	576	48	48	0	0	NA	NA	NA	102	97	183	181	546	95	97	384	32	41	76	0.175	0.227	0.139
.	19.01.15-22.44.47-1-390122	57	2	2	0	0	0	507	0	0	0	0	NA	NA	NA	22	21	167	168	499	82	83	342	0	7	0	0	0.042	0
.	19.01.15-22.44.48-1-390124	208	18	18	9	0	7	538	16	16	0	0	NA	NA	NA	67	63	176	174	526	89	90	359	24	1	21	0.136	0.006	0.04
.	19.01.15-22.44.51-1-390126	63	2	2	0	0	0	509	1	1	0	0	NA	NA	NA	25	27	170	171	499	85	84	340	3	0	1	0.018	0	0.002
.	19.01.15-22.44.52-1-390142	94	3	3	1	0	1	506	2	2	0	0	NA	NA	NA	33	25	169	170	499	82	83	341	0	2	3	0	0.012	0.006
.	19.01.15-22.44.56-1-390144	142	10	10	0	0	0	525	8	8	0	0	NA	NA	NA	40	39	166	174	512	83	87	355	0	9	10	0	0.052	0.02
.	19.01.15-22.44.57-1-390149	184	13	13	7	0	5	541	11	11	0	0	NA	NA	NA	67	61	180	175	519	93	91	357	19	15	28	0.106	0.086	0.054
.	19.01.15-22.44.58-1-390151	86	6	6	2	0	2	524	5	5	0	0	NA	NA	NA	32	41	168	175	511	84	89	351	4	8	4	0.024	0.046	0.008
.	19.01.15-22.45.04-1-390157	88	6	6	1	0	0	516	4	4	0	0	NA	NA	NA	23	31	170	169	505	85	83	348	1	8	4	0.006	0.047	0.008
.	19.01.15-22.45.05-1-390158	184	39	39	10	0	7	538	37	37	0	0	NA	NA	NA	33	49	171	167	524	89	84	365	56	43	34	0.327	0.257	0.065
.	19.01.15-22.45.11-1-390160	98	9	9	2	0	1	513	7	7	0	0	NA	NA	NA	39	29	168	173	501	83	84	346	5	7	13	0.03	0.04	0.026
.	19.01.15-22.45.15-1-390162	145	13	13	3	0	3	530	12	12	0	0	NA	NA	NA	35	43	174	172	510	90	86	354	8	10	10	0.046	0.058	0.02
.	19.01.15-22.45.17-1-390169	121	6	6	2	0	2	535	5	5	0	0	NA	NA	NA	51	58	172	178	521	86	91	358	10	5	4	0.058	0.028	0.008
.	19.01.15-22.45.17-1-390170	62	2	2	0	0	0	252	1	1	0	0	NA	NA	NA	14	23	168	166	502	44	38	170	0	0	3	0	0	0.006
.	19.01.15-22.45.23-1-390181	32	1	1	0	0	0	0	0	0	0	0	NA	NA	NA	12	9	164	164	494	0	0	0	0	0	0	0	0	0
.	19.01.15-22.45.24-1-390183	269	47	47	4	0	3	562	43	43	0	0	NA	NA	NA	79	82	175	184	536	86	99	377	67	32	37	0.383	0.174	0.069
.	19.01.15-22.45.26-1-390186	64	3	3	1	0	1	516	2	2	0	0	NA	NA	NA	25	31	167	169	508	83	84	349	4	0	5	0.024	0	0.01
.	19.01.15-22.45.27-1-390191	93	3	3	0	0	0	525	2	2	0	0	NA	NA	NA	34	38	172	171	508	89	88	348	2	0	4	0.012	0	0.008
.	19.01.15-22.45.30-1-390194	146	12	12	3	0	2	543	11	11	0	0	NA	NA	NA	45	59	172	175	525	89	90	364	10	6	35	0.058	0.034	0.067
.	19.01.15-22.45.39-1-390202	609	58	58	19	0	14	674	53	53	0	0	NA	NA	NA	150	197	203	202	605	116	118	440	41	63	77	0.202	0.312	0.127
.	19.01.15-22.45.40-1-390204	84	6	6	0	0	0	506	5	5	0	0	NA	NA	NA	23	21	168	170	496	83	82	341	7	4	0	0.042	0.024	0
.	19.01.15-22.45.45-1-390208	36	1	1	1	0	1	0	0	0	0	0	NA	NA	NA	16	9	165	164	493	0	0	0	0	0	0	0	0	0
.	19.01.15-22.45.46-1-390209	322	44	44	15	0	14	579	39	39	0	0	NA	NA	NA	117	98	182	184	545	98	97	384	49	53	40	0.269	0.288	0.073
.	19.01.15-22.45.47-1-390210	271	67	67	18	0	14	538	59	59	0	0	NA	NA	NA	81	62	174	173	528	89	87	362	48	46	106	0.276	0.266	0.201
.	19.01.15-22.45.59-1-390232	235	35	35	7	0	6	551	27	27	0	0	NA	NA	NA	68	68	177	182	522	91	99	361	62	27	33	0.35	0.148	0.063
.	19.01.15-22.46.06-1-390236	151	13	13	3	0	3	536	12	12	0	0	NA	NA	NA	33	52	174	171	520	88	86	362	13	5	9	0.075	0.029	0.017
.	19.01.15-22.46.11-1-390239	95	5	5	0	0	0	516	4	4	0	0	NA	NA	NA	21	22	169	169	497	86	85	345	6	0	9	0.036	0	0.018
.	19.01.15-22.46.16-1-390244	86	5	5	2	0	2	528	4	4	0	0	NA	NA	NA	31	42	168	174	513	82	92	354	0	0	7	0	0	0.014
.	19.01.15-22.46.26-1-390261	70	2	2	0	0	0	501	0	0	0	0	NA	NA	NA	23	18	167	167	497	82	80	339	1	0	3	0.006	0	0.006
.	19.01.15-22.46.30-1-390264	37	1	1	0	0	0	0	0	0	0	0	NA	NA	NA	8	9	165	164	493	0	0	0	0	4	0	0	0.024	0
.	19.01.15-22.46.33-1-390267	91	5	5	1	0	1	509	4	4	0	0	NA	NA	NA	34	24	168	168	501	82	84	343	6	5	7	0.036	0.03	0.014
.	19.01.15-22.46.33-1-390268	125	21	21	4	0	2	506	19	19	0	0	NA	NA	NA	47	22	171	165	499	81	81	344	20	26	30	0.117	0.158	0.06
.	19.01.15-22.46.42-1-390284	156	16	16	8	0	7	534	14	14	0	0	NA	NA	NA	44	48	171	173	517	84	88	362	11	8	34	0.064	0.046	0.066
.	19.01.15-22.46.48-1-390288	262	25	25	12	0	10	570	23	23	0	0	NA	NA	NA	82	83	180	187	529	93	102	375	25	33	31	0.139	0.176	0.059
.	19.01.15-22.46.49-1-390289	243	22	22	6	0	5	540	21	21	0	0	NA	NA	NA	69	60	179	177	517	91	91	358	28	23	22	0.156	0.13	0.043
.	19.01.15-22.46.49-1-390291	115	8	8	0	0	0	518	6	6	0	0	NA	NA	NA	38	34	173	167	507	90	83	345	10	10	5	0.058	0.06	0.01
.	19.01.15-22.46.58-1-390316	91	4	4	0	0	0	514	3	3	0	0	NA	NA	NA	27	29	168	167	507	84	83	347	0	0	10	0	0	0.02
.	19.01.15-22.47.10-1-390320	31	1	1	0	0	0	0	0	0	0	0	NA	NA	NA	7	13	166	164	496	0	0	0	0	0	0	0	0	0
.	19.01.15-22.47.10-1-390322	59	2	2	1	0	1	353	1	1	0	0	NA	NA	NA	17	15	167	168	493	58	57	238	0	0	9	0	0	0.018
.	19.01.15-22.47.12-1-390324	256	21	21	6	0	6	570	20	20	0	0	NA	NA	NA	69	84	186	178	533	100	95	375	20	23	29	0.108	0.129	0.054
.	19.01.15-22.47.12-1-390325	63	4	4	1	0	1	508	2	2	0	0	NA	NA	NA	27	24	170	168	499	84	85	339	5	2	6	0.029	0.012	0.012
.	19.01.15-22.47.12-1-390326	149	24	24	9	0	7	531	21	21	0	0	NA	NA	NA	49	51	178	172	514	92	86	353	18	26	25	0.101	0.151	0.049
.	19.01.15-22.47.14-1-390327	61	3	3	0	0	0	510	2	2	0	0	NA	NA	NA	22	25	171	169	498	85	85	340	0	0	4	0	0	0.008
.	19.01.15-22.47.15-1-390328	288	41	41	10	0	9	554	40	40	0	0	NA	NA	NA	71	70	178	179	526	93	94	367	51	29	52	0.287	0.162	0.099
.	19.01.15-22.47.27-1-390346	31	1	1	0	0	0	0	0	0	0	0	NA	NA	NA	12	6	166	163	490	0	0	0	3	0	0	0.018	0	0
.	19.01.15-22.47.29-1-390349	143	8	8	3	0	3	536	7	7	0	0	NA	NA	NA	39	50	178	177	508	94	88	354	3	0	14	0.017	0	0.028
.	19.01.15-22.47.31-1-390351	218	27	27	12	0	10	537	22	22	0	0	NA	NA	NA	85	51	172	176	516	89	91	357	42	17	37	0.244	0.097	0.072
.	19.01.15-22.47.32-1-390354	245	41	41	12	0	10	554	34	34	0	0	NA	NA	NA	69	71	171	182	531	88	97	369	27	37	71	0.158	0.203	0.134
.	19.01.15-22.47.32-1-390355	96	7	7	1	0	1	510	6	6	0	0	NA	NA	NA	27	21	165	164	505	81	81	348	10	0	13	0.061	0	0.026
.	19.01.15-22.47.35-1-390358	91	4	4	2	0	1	524	3	3	0	0	NA	NA	NA	22	46	179	172	508	91	85	348	0	0	16	0	0	0.031
.	19.01.15-22.47.51-1-390381	34	1	1	1	0	1	0	0	0	0	0	NA	NA	NA	8	9	164	164	494	0	0	0	0	0	1	0	0	0.002
.	19.01.15-22.47.53-1-390382	213	52	52	20	0	17	558	48	48	0	0	NA	NA	NA	50	71	175	183	526	91	99	368	33	59	68	0.189	0.322	0.129
.	19.01.15-22.47.53-1-390383	61	2	2	2	0	2	351	1	1	0	0	NA	NA	NA	11	16	169	164	496	53	59	239	0	3	2	0	0.018	0.004
.	19.01.15-22.47.54-1-390384	92	3	3	0	0	0	529	2	2	0	0	NA	NA	NA	28	46	174	173	512	86	86	357	0	0	5	0	0	0.01
.	19.01.15-22.47.55-1-390385	121	8	8	3	0	3	526	7	7	0	0	NA	NA	NA	40	39	175	169	508	92	84	350	4	8	5	0.023	0.047	0.01
.	19.01.15-22.47.58-1-390390	303	26	26	9	0	7	562	23	23	0	0	NA	NA	NA	77	86	178	176	545	92	90	380	59	23	37	0.331	0.131	0.068
.	19.01.15-22.48.04-1-390394	119	6	6	3	0	3	520	3	3	0	0	NA	NA	NA	44	40	172	173	508	86	90	344	7	0	14	0.041	0	0.028
.	19.01.15-22.48.09-1-390399	86	5	5	1	0	1	525	4	4	0	0	NA	NA	NA	34	38	173	170	508	87	87	351	3	0	8	0.017	0	0.016
.	19.01.15-22.48.13-1-390406	59	2	2	1	0	1	511	1	1	0	0	NA	NA	NA	24	30	169	168	506	83	80	348	0	4	0	0	0.024	0
.	19.01.15-22.48.15-1-390407	289	37	37	13	0	8	577	32	32	0	0	NA	NA	NA	82	99	184	182	546	96	97	384	28	39	58	0.152	0.214	0.106
.	19.01.15-22.48.22-1-390417	93	4	4	2	0	2	510	3	3	0	0	NA	NA	NA	35	22	170	166	499	83	84	343	0	1	8	0	0.006	0.016
.	19.01.15-22.48.25-1-390422	35	1	1	0	0	0	0	0	0	0	0	NA	NA	NA	13	9	166	165	491	0	0	0	0	0	0	0	0	0
.	19.01.15-22.48.25-1-390423	61	2	2	0	0	0	511	1	1	0	0	NA	NA	NA	24	29	168	168	506	81	83	347	2	7	0	0.012	0.042	0
.	19.01.15-22.48.25-1-390424	67	4	4	1	0	1	503	2	2	0	0	NA	NA	NA	20	13	167	165	494	83	80	340	0	5	1	0	0.03	0.002
.	19.01.15-22.48.35-1-390435	60	2	2	0	0	0	49	1	1	0	0	NA	NA	NA	20	16	169	164	496	8	9	32	4	0	1	0.024	0	0.002
.	19.01.15-22.48.37-1-390439	178	24	24	8	0	5	546	22	22	0	0	NA	NA	NA	48	65	177	180	521	89	95	362	32	14	30	0.181	0.078	0.058
.	19.01.15-22.48.41-1-390441	63	2	2	0	0	0	350	1	1	0	0	NA	NA	NA	15	17	166	166	498	56	54	240	0	0	3	0	0	0.006
.	19.01.15-22.48.42-1-390445	179	17	17	4	0	4	540	15	15	0	0	NA	NA	NA	59	63	177	172	527	90	85	365	21	15	5	0.119	0.087	0.009
.	19.01.15-22.48.45-1-390447	117	15	15	3	0	3	523	12	12	0	0	NA	NA	NA	43	38	175	167	509	88	83	352	13	0	22	0.074	0	0.043
.	19.01.15-22.48.46-1-390448	57	2	2	0	0	0	150	1	1	0	0	NA	NA	NA	13	23	166	167	503	28	26	96	1	0	3	0.006	0	0.006
.	19.01.15-22.48.51-1-390449	68	4	4	0	0	0	508	3	3	0	0	NA	NA	NA	24	22	165	167	503	82	81	345	8	0	6	0.048	0	0.012
.	19.01.15-22.48.53-1-390466	286	31	31	11	0	10	568	29	29	0	0	NA	NA	NA	89	84	182	174	541	94	90	384	23	29	21	0.126	0.167	0.039
.	19.01.15-22.48.53-1-390467	114	5	5	1	0	1	522	3	3	0	0	NA	NA	NA	36	38	170	172	509	86	86	350	2	0	6	0.012	0	0.012
.	19.01.15-22.49.06-1-390477	90	5	5	1	0	1	520	4	4	0	0	NA	NA	NA	27	31	168	168	508	84	84	352	5	4	4	0.03	0.024	0.008
.	19.01.15-22.49.08-1-390478	263	17	17	7	0	5	570	15	15	0	0	NA	NA	NA	77	91	178	178	548	92	92	386	19	2	21	0.107	0.011	0.038
.	19.01.15-22.49.08-1-390479	87	4	4	0	0	0	515	1	1	0	0	NA	NA	NA	34	31	169	171	504	84	85	346	4	0	6	0.024	0	0.012
.	19.01.15-22.49.10-1-390480	176	7	7	0	0	0	531	6	6	0	0	NA	NA	NA	50	46	171	170	518	86	86	359	0	0	15	0	0	0.029
.	19.01.15-22.49.10-1-390482	62	2	2	1	0	1	401	1	1	0	0	NA	NA	NA	24	20	166	168	499	60	66	275	0	0	1	0	0	0.002
.	19.01.15-22.49.17-1-390487	89	3	3	0	0	0	507	2	2	0	0	NA	NA	NA	24	24	168	169	500	83	82	342	7	2	2	0.042	0.012	0.004
.	19.01.15-22.49.19-1-390495	94	7	7	0	0	0	510	6	6	0	0	NA	NA	NA	28	23	168	167	501	83	81	346	1	7	3	0.006	0.042	0.006
.	19.01.15-22.49.21-1-390497	125	8	8	2	0	2	519	7	7	0	0	NA	NA	NA	45	40	168	171	514	82	86	351	6	1	17	0.036	0.006	0.033
.	19.01.15-22.49.22-1-390500	31	1	1	0	0	0	0	0	0	0	0	NA	NA	NA	5	8	165	163	493	0	0	0	0	0	0	0	0	0
.	19.01.15-22.49.27-1-390508	85	6	6	1	0	0	513	5	5	0	0	NA	NA	NA	41	30	170	167	506	82	82	349	0	0	14	0	0	0.028
.	19.01.15-22.49.28-1-390510	34	1	1	0	0	0	0	0	0	0	0	NA	NA	NA	12	11	166	164	494	0	0	0	0	0	0	0	0	0
.	19.01.15-22.49.32-1-390516	32	1	1	0	0	0	0	0	0	0	0	NA	NA	NA	10	7	167	164	489	0	0	0	0	0	0	0	0	0
.	19.01.15-22.49.32-1-390517	63	2	2	1	0	1	348	1	1	0	0	NA	NA	NA	21	21	165	168	501	55	55	238	0	0	5	0	0	0.01
.	19.01.15-22.49.35-1-390522	209	30	30	10	0	10	554	29	29	0	0	NA	NA	NA	69	71	177	178	529	94	92	368	37	33	29	0.209	0.185	0.055
.	19.01.15-22.49.35-1-390523	320	40	40	12	0	8	565	35	35	0	0	NA	NA	NA	91	87	183	184	533	95	97	373	53	58	42	0.29	0.315	0.079
.	19.01.15-22.49.39-1-390529	64	2	2	0	0	0	508	1	1	0	0	NA	NA	NA	17	20	166	167	500	84	81	343	0	0	4	0	0	0.008
.	19.01.15-22.49.41-1-390530	115	6	6	1	0	1	520	4	4	0	0	NA	NA	NA	37	35	173	168	507	86	82	352	0	5	30	0	0.03	0.059
.	19.01.15-22.49.42-1-390531	68	3	3	0	0	0	504	2	2	0	0	NA	NA	NA	27	23	170	166	500	84	79	341	0	3	4	0	0.018	0.008
.	19.01.15-22.49.44-1-390533	90	5	5	1	0	1	518	3	3	0	0	NA	NA	NA	35	36	169	168	512	84	84	350	5	11	4	0.03	0.065	0.008
.	19.01.15-22.49.44-1-390534	56	2	2	0	0	0	500	1	1	0	0	NA	NA	NA	33	22	167	165	503	81	81	338	4	0	2	0.024	0	0.004
.	19.01.15-22.49.45-1-390535	32	1	1	0	0	0	0	0	0	0	0	NA	NA	NA	6	10	164	165	494	0	0	0	0	0	1	0	0	0.002
.	19.01.15-22.49.48-1-390538	35	1	1	0	0	0	0	0	0	0	0	NA	NA	NA	12	8	165	165	491	0	0	0	0	0	0	0	0	0
.	19.01.15-22.49.52-1-390541	152	10	10	1	0	0	535	9	9	0	0	NA	NA	NA	35	46	169	170	520	86	87	362	4	1	13	0.024	0.006	0.025
.	19.01.15-22.49.52-1-390557	264	34	34	9	0	6	574	32	32	0	0	NA	NA	NA	81	93	184	186	536	99	101	374	45	34	28	0.245	0.183	0.052
.	19.01.15-22.49.55-1-390559	116	6	6	0	0	0	523	4	4	0	0	NA	NA	NA	40	41	174	169	511	87	85	351	12	2	7	0.069	0.012	0.014
.	19.01.15-22.49.57-1-390565	54	2	2	1	0	1	50	1	1	0	0	NA	NA	NA	17	15	169	167	492	9	9	32	0	0	3	0	0	0.006
.	19.01.15-22.49.59-1-390567	216	24	24	5	0	4	545	22	22	0	0	NA	NA	NA	80	65	177	178	523	88	91	366	53	26	18	0.299	0.146	0.034
.	19.01.15-22.50.01-1-390568	258	11	11	1	0	0	558	10	10	0	0	NA	NA	NA	67	83	180	182	534	91	95	372	8	4	18	0.044	0.022	0.034
.	19.01.15-22.50.04-1-390573	127	14	14	6	0	6	527	12	12	0	0	NA	NA	NA	43	39	173	166	513	86	82	359	10	21	12	0.058	0.127	0.023
.	19.01.15-22.50.11-1-390575	252	46	46	13	0	8	560	44	44	0	0	NA	NA	NA	84	79	181	180	531	96	93	371	32	50	66	0.177	0.278	0.124
.	19.01.15-22.50.14-1-390582	94	6	6	1	0	1	518	5	5	0	0	NA	NA	NA	34	38	177	169	505	88	84	346	0	5	8	0	0.03	0.016
.	19.01.15-22.50.20-1-390588	29	1	1	1	0	1	0	0	0	0	0	NA	NA	NA	8	7	164	164	492	0	0	0	0	0	1	0	0	0.002
.	19.01.15-22.50.22-1-390591	33	1	1	0	0	0	0	0	0	0	0	NA	NA	NA	13	7	166	163	491	0	0	0	0	0	0	0	0	0
.	19.01.15-22.50.24-1-390595	66	2	2	0	0	0	514	1	1	0	0	NA	NA	NA	22	21	166	166	502	85	82	347	0	0	5	0	0	0.01
.	19.01.15-22.50.26-1-390597	34	1	1	0	0	0	0	0	0	0	0	NA	NA	NA	4	12	167	163	495	0	0	0	0	0	0	0	0	0
.	19.01.15-22.50.28-1-390602	118	8	8	5	0	3	530	7	7	0	0	NA	NA	NA	43	47	171	176	513	85	91	354	11	4	8	0.064	0.023	0.016
.	19.01.15-22.50.29-1-390604	59	2	2	0	0	0	505	1	1	0	0	NA	NA	NA	21	21	164	168	502	81	80	344	0	0	7	0	0	0.014
.	19.01.15-22.50.32-1-390605	94	12	12	2	0	2	508	9	9	0	0	NA	NA	NA	37	29	166	171	505	80	81	347	8	9	10	0.048	0.053	0.02
.	19.01.15-22.50.36-1-390609	95	7	7	5	0	4	524	6	6	0	0	NA	NA	NA	31	42	172	171	512	87	85	352	16	9	1	0.093	0.053	0.002
.	19.01.15-22.50.37-1-390611	418	33	33	7	0	4	615	30	30	0	0	NA	NA	NA	122	135	195	184	569	106	98	411	58	16	34	0.297	0.087	0.06
.	19.01.15-22.50.38-1-390615	61	3	3	1	0	1	0	2	2	0	0	NA	NA	NA	20	17	164	168	498	0	0	0	2	0	4	0.012	0	0.008
.	19.01.15-22.50.42-1-390618	114	9	9	4	0	4	513	6	6	0	0	NA	NA	NA	28	21	165	166	503	82	84	347	2	1	15	0.012	0.006	0.03
.	19.01.15-22.50.44-1-390620	448	39	39	17	0	13	616	37	37	0	0	NA	NA	NA	137	137	199	192	559	110	104	402	52	38	46	0.261	0.198	0.082
.	19.01.15-22.50.45-1-390621	148	14	14	6	0	4	527	11	11	0	0	NA	NA	NA	37	38	170	174	507	83	90	354	19	5	12	0.112	0.029	0.024
.	19.01.15-22.50.48-1-390622	34	1	1	0	0	0	0	0	0	0	0	NA	NA	NA	8	9	164	164	494	0	0	0	0	0	0	0	0	0
.	19.01.15-22.50.51-1-390623	150	14	14	3	0	2	534	13	13	0	0	NA	NA	NA	42	51	173	171	520	85	83	366	16	3	16	0.092	0.018	0.031
.	19.01.15-22.50.55-1-390640	260	40	40	11	0	10	562	36	36	0	0	NA	NA	NA	85	86	180	179	540	92	93	377	51	44	36	0.283	0.246	0.067
.	19.01.15-22.50.57-1-390645	87	6	6	4	0	2	509	4	4	0	0	NA	NA	NA	38	26	168	170	501	83	83	343	5	6	3	0.03	0.035	0.006
.	19.01.15-22.51.02-1-390648	92	10	10	2	0	2	506	9	9	0	0	NA	NA	NA	22	18	169	168	494	85	83	338	5	0	15	0.03	0	0.03
.	19.01.15-22.51.08-1-390654	207	37	37	11	0	10	544	35	35	0	0	NA	NA	NA	58	52	169	180	516	86	95	363	61	41	18	0.361	0.228	0.035
.	19.01.15-22.51.14-1-390659	38	1	1	0	0	0	0	0	0	0	0	NA	NA	NA	11	9	166	165	491	0	0	0	0	0	1	0	0	0.002
.	19.01.15-22.51.15-1-390660	63	2	2	0	0	0	517	1	1	0	0	NA	NA	NA	20	36	168	168	513	83	84	350	0	5	4	0	0.03	0.008
.	19.01.15-22.51.18-1-390661	34	1	1	0	0	0	0	0	0	0	0	NA	NA	NA	11	2	163	164	488	0	0	0	0	0	0	0	0	0
.	19.01.15-22.51.19-1-390664	32	1	1	0	0	0	0	0	0	0	0	NA	NA	NA	9	9	164	163	495	0	0	0	0	0	1	0	0	0.002
.	19.01.15-22.51.19-1-390665	147	18	18	5	0	4	509	17	17	0	0	NA	NA	NA	48	27	169	168	503	83	83	343	21	19	18	0.124	0.113	0.036
.	19.01.15-22.51.21-1-390672	149	10	10	2	0	2	532	7	7	0	0	NA	NA	NA	53	50	172	179	512	87	94	351	5	15	5	0.029	0.084	0.01
.	19.01.15-22.51.21-1-390673	125	7	7	3	0	2	516	6	6	0	0	NA	NA	NA	43	33	168	173	505	82	86	348	2	14	6	0.012	0.081	0.012
.	19.01.15-22.51.30-1-390687	59	2	2	0	0	0	146	1	1	0	0	NA	NA	NA	18	16	167	166	496	29	23	94	0	0	2	0	0	0.004
.	19.01.15-22.51.36-1-390693	383	54	54	6	0	5	594	50	50	0	0	NA	NA	NA	91	111	186	179	559	101	96	397	64	51	57	0.344	0.285	0.102
.	19.01.15-22.51.38-1-390695	61	2	2	0	0	0	509	1	1	0	0	NA	NA	NA	15	19	167	167	498	84	84	341	0	0	3	0	0	0.006
.	19.01.15-22.51.40-1-390698	88	3	3	1	0	1	504	2	2	0	0	NA	NA	NA	26	20	167	166	500	82	78	344	3	0	2	0.018	0	0.004
.	19.01.15-22.51.41-1-390699	152	13	13	3	0	3	527	11	11	0	0	NA	NA	NA	44	38	169	168	514	83	85	359	13	16	7	0.077	0.095	0.014
.	19.01.15-22.51.44-1-390701	120	16	16	5	0	4	522	13	13	0	0	NA	NA	NA	36	43	171	171	514	83	85	354	14	4	27	0.082	0.023	0.053
.	19.01.15-22.51.50-1-390705	60	3	3	3	0	3	509	2	2	0	0	NA	NA	NA	22	25	167	168	503	83	81	345	0	2	8	0	0.012	0.016
.	19.01.15-22.51.55-1-390722	273	27	27	12	0	8	576	26	26	0	0	NA	NA	NA	72	92	187	182	536	101	97	378	30	40	19	0.16	0.22	0.035
.	19.01.15-22.51.56-1-390724	123	16	16	7	0	7	530	15	15	0	0	NA	NA	NA	46	52	176	170	519	89	82	359	1	8	20	0.006	0.047	0.039
.	19.01.15-22.52.00-1-390731	118	4	4	1	0	1	532	3	3	0	0	NA	NA	NA	58	56	176	175	518	86	89	357	0	4	4	0	0.023	0.008
.	19.01.15-22.52.04-1-390735	62	3	3	0	0	0	506	2	2	0	0	NA	NA	NA	21	20	167	167	499	83	83	340	0	0	4	0	0	0.008
.	19.01.15-22.52.05-1-390736	127	7	7	1	0	1	520	4	4	0	0	NA	NA	NA	32	34	169	176	502	85	91	344	2	5	17	0.012	0.028	0.034
.	19.01.15-22.52.13-1-390739	156	28	28	7	0	5	526	26	26	0	0	NA	NA	NA	41	36	171	168	510	87	85	354	36	31	31	0.211	0.185	0.061
.	19.01.15-22.52.13-1-390740	176	12	12	2	0	1	544	11	11	0	0	NA	NA	NA	56	62	171	174	530	87	88	369	15	6	8	0.088	0.034	0.015
.	19.01.15-22.52.18-1-390750	148	10	10	0	0	0	523	9	9	0	0	NA	NA	NA	57	44	172	175	510	89	85	349	0	5	15	0	0.029	0.029
.	19.01.15-22.52.18-1-390752	58	2	2	0	0	0	513	1	1	0	0	NA	NA	NA	23	28	170	167	504	83	85	345	2	0	2	0.012	0	0.004
.	19.01.15-22.52.22-1-390759	144	7	7	1	0	1	526	5	5	0	0	NA	NA	NA	44	46	171	173	515	85	87	354	9	4	8	0.053	0.023	0.016
.	19.01.15-22.52.24-1-390761	145	10	10	2	0	2	516	8	8	0	0	NA	NA	NA	37	29	164	172	506	81	86	349	12	11	6	0.073	0.064	0.012
.	19.01.15-22.52.32-1-390771	58	2	2	0	0	0	299	1	1	0	0	NA	NA	NA	21	10	164	164	495	47	50	202	0	0	4	0	0	0.008
.	19.01.15-22.52.41-1-390780	154	5	5	2	0	1	540	4	4	0	0	NA	NA	NA	57	54	170	171	526	85	90	365	2	5	6	0.012	0.029	0.011
.	19.01.15-22.52.44-1-390784	88	4	4	1	0	0	521	3	3	0	0	NA	NA	NA	18	38	166	173	512	80	88	353	1	6	2	0.006	0.035	0.004
.	19.01.15-22.52.48-1-390785	188	16	16	1	0	1	531	13	13	0	0	NA	NA	NA	46	47	174	181	505	90	92	349	28	3	11	0.161	0.017	0.022
.	19.01.15-22.52.48-1-390786	147	12	12	5	0	4	526	10	10	0	0	NA	NA	NA	51	47	170	167	523	81	83	362	12	11	12	0.071	0.066	0.023
.	19.01.15-22.52.50-1-390787	147	11	11	2	0	2	525	10	10	0	0	NA	NA	NA	50	46	170	177	512	83	90	352	2	9	12	0.012	0.051	0.023
.	19.01.15-22.52.52-1-390803	89	3	3	1	0	1	518	2	2	0	0	NA	NA	NA	31	32	168	170	507	85	85	348	3	4	1	0.018	0.024	0.002
.	19.01.15-22.52.56-1-390807	93	5	5	1	0	1	520	4	4	0	0	NA	NA	NA	36	36	171	174	504	86	88	346	1	8	0	0.006	0.046	0
.	19.01.15-22.52.59-1-390811	36	1	1	0	0	0	0	0	0	0	0	NA	NA	NA	9	11	164	167	493	0	0	0	0	2	0	0	0.012	0
.	19.01.15-22.53.00-1-390812	95	7	7	0	0	0	505	6	6	0	0	NA	NA	NA	34	25	169	165	504	84	79	342	0	5	5	0	0.03	0.01
.	19.01.15-22.53.02-1-390814	153	6	6	0	0	0	528	4	4	0	0	NA	NA	NA	38	44	171	172	514	88	86	354	1	8	4	0.006	0.047	0.008
.	19.01.15-22.53.05-1-390815	88	4	4	1	0	1	525	3	3	0	0	NA	NA	NA	19	37	168	171	511	83	86	356	10	1	2	0.06	0.006	0.004
.	19.01.15-22.53.06-1-390816	148	6	6	1	0	1	535	5	5	0	0	NA	NA	NA	37	52	174	177	514	88	89	358	0	11	5	0	0.062	0.01
.	19.01.15-22.53.11-1-390821	208	11	11	1	0	1	538	9	9	0	0	NA	NA	NA	65	55	170	179	519	85	91	362	11	27	8	0.065	0.151	0.015
.	19.01.15-22.53.12-1-390822	62	2	2	0	0	0	146	1	1	0	0	NA	NA	NA	14	17	166	168	496	30	29	87	1	0	0	0.006	0	0
.	19.01.15-22.53.16-1-390826	288	29	29	9	0	9	558	26	26	0	0	NA	NA	NA	92	77	183	176	531	99	93	366	29	33	32	0.158	0.188	0.06
.	19.01.15-22.53.18-1-390827	95	5	5	0	0	0	517	3	3	0	0	NA	NA	NA	33	31	167	170	507	84	81	352	0	3	8	0	0.018	0.016
.	19.01.15-22.53.19-1-390830	33	1	1	0	0	0	0	0	0	0	0	NA	NA	NA	5	7	164	165	491	0	0	0	3	0	0	0.018	0	0
.	19.01.15-22.53.20-1-390832	100	5	5	1	0	1	522	4	4	0	0	NA	NA	NA	38	46	168	170	521	84	81	357	0	3	11	0	0.018	0.021
.	19.01.15-22.53.20-1-390833	125	21	21	8	0	4	523	17	17	0	0	NA	NA	NA	54	42	174	175	506	91	90	342	8	15	38	0.046	0.086	0.075
.	19.01.15-22.53.22-1-390836	229	12	12	2	0	2	551	11	11	0	0	NA	NA	NA	79	68	176	176	529	88	92	371	10	16	9	0.057	0.091	0.017
.	19.01.15-22.53.22-1-390837	33	1	1	0	0	0	0	0	0	0	0	NA	NA	NA	7	3	165	163	488	0	0	0	0	0	2	0	0	0.004
.	19.01.15-22.53.24-1-390848	62	3	3	0	0	0	510	2	2	0	0	NA	NA	NA	17	22	163	167	505	78	83	349	3	0	2	0.018	0	0.004
.	19.01.15-22.53.24-1-390849	61	2	2	0	0	0	507	1	1	0	0	NA	NA	NA	18	21	170	166	498	83	81	343	2	2	0	0.012	0.012	0
.	19.01.15-22.53.35-1-390858	84	3	3	0	0	0	506	0	0	0	0	NA	NA	NA	32	26	169	170	500	83	86	337	0	3	3	0	0.018	0.006
.	19.01.15-22.53.36-1-390860	58	2	2	0	0	0	248	1	1	0	0	NA	NA	NA	26	16	165	170	494	39	42	167	3	0	1	0.018	0	0.002
.	19.01.15-22.53.38-1-390863	124	10	10	2	0	1	522	9	9	0	0	NA	NA	NA	33	42	172	176	507	85	87	350	11	0	5	0.064	0	0.01
.	19.01.15-22.53.38-1-390864	213	18	18	4	0	4	541	16	16	0	0	NA	NA	NA	67	59	175	175	522	90	89	362	24	12	23	0.137	0.069	0.044
.	19.01.15-22.53.39-1-390865	113	7	7	0	0	0	520	5	5	0	0	NA	NA	NA	35	35	168	172	508	84	82	354	0	3	11	0	0.017	0.022
.	19.01.15-22.53.46-1-390868	56	2	2	1	0	1	101	1	1	0	0	NA	NA	NA	26	12	165	163	497	19	10	72	0	0	2	0	0	0.004
.	19.01.15-22.53.46-1-390870	36	1	1	0	0	0	0	0	0	0	0	NA	NA	NA	14	6	163	164	492	0	0	0	1	0	0	0.006	0	0
.	19.01.15-22.53.49-1-390872	168	14	14	6	0	4	538	13	13	0	0	NA	NA	NA	72	57	173	175	522	89	90	359	31	15	10	0.179	0.086	0.019
.	19.01.15-22.53.49-1-390874	62	4	4	1	0	1	508	3	3	0	0	NA	NA	NA	27	24	169	168	500	84	80	344	0	2	13	0	0.012	0.026
.	19.01.15-22.53.53-1-390893	144	6	6	0	0	0	525	4	4	0	0	NA	NA	NA	34	40	168	173	512	85	83	357	9	22	3	0.054	0.127	0.006
.	19.01.15-22.53.55-1-390894	150	11	11	1	0	1	530	9	9	0	0	NA	NA	NA	55	47	175	171	514	87	87	356	5	3	9	0.029	0.018	0.018
.	19.01.15-22.53.56-1-390895	33	1	1	1	0	1	0	0	0	0	0	NA	NA	NA	8	14	167	166	494	0	0	0	0	4	0	0	0.024	0
.	19.01.15-22.53.58-1-390900	211	15	15	7	0	6	554	12	12	0	0	NA	NA	NA	65	70	175	174	534	91	90	373	3	6	34	0.017	0.034	0.064
.	19.01.15-22.53.59-1-390902	39	1	1	0	0	0	0	0	0	0	0	NA	NA	NA	10	10	165	165	493	0	0	0	0	1	0	0	0.006	0
.	19.01.15-22.54.00-1-390903	112	7	7	1	0	1	517	6	6	0	0	NA	NA	NA	28	30	168	172	503	86	85	346	0	7	11	0	0.041	0.022
.	19.01.15-22.54.02-1-390904	36	1	1	0	0	0	0	0	0	0	0	NA	NA	NA	11	10	164	164	495	0	0	0	0	0	0	0	0	0
.	19.01.15-22.54.04-1-390906	183	18	18	3	0	2	550	17	17	0	0	NA	NA	NA	55	70	178	177	528	92	93	365	9	16	27	0.051	0.09	0.051
.	19.01.15-22.54.05-1-390907	246	15	15	4	0	3	560	14	14	0	0	NA	NA	NA	70	71	178	178	528	94	93	373	20	3	12	0.112	0.017	0.023
.	19.01.15-22.54.07-1-390908	59	2	2	1	0	0	504	1	1	0	0	NA	NA	NA	24	20	170	166	497	84	81	339	2	3	0	0.012	0.018	0
.	19.01.15-22.54.14-1-390913	62	4	4	1	0	1	513	3	3	0	0	NA	NA	NA	13	18	166	166	499	82	83	348	3	0	8	0.018	0	0.016
.	19.01.15-22.54.15-1-390914	34	1	1	0	0	0	0	0	0	0	0	NA	NA	NA	12	11	163	163	498	0	0	0	0	0	2	0	0	0.004
.	19.01.15-22.54.17-1-390920	123	4	4	3	0	1	526	3	3	0	0	NA	NA	NA	40	45	172	170	516	86	82	358	7	3	7	0.041	0.018	0.014
.	19.01.15-22.54.18-1-390922	128	13	13	6	0	5	528	12	12	0	0	NA	NA	NA	39	51	172	171	521	85	84	359	2	11	29	0.012	0.064	0.056
.	19.01.15-22.54.20-1-390925	152	11	11	2	0	2	518	7	7	0	0	NA	NA	NA	46	34	172	171	504	86	86	346	10	11	11	0.058	0.064	0.022
.	19.01.15-22.54.20-1-390927	65	4	4	0	0	0	503	2	2	0	0	NA	NA	NA	28	18	169	165	497	83	83	337	3	0	5	0.018	0	0.01
.	19.01.15-22.54.27-1-390941	243	35	35	14	0	12	533	30	30	0	0	NA	NA	NA	62	51	174	177	513	84	90	359	45	20	49	0.259	0.113	0.096
.	19.01.15-22.54.28-1-390943	35	1	1	0	0	0	0	0	0	0	0	NA	NA	NA	9	7	165	166	489	0	0	0	0	0	2	0	0	0.004
.	19.01.15-22.54.31-1-390947	89	5	5	2	0	2	509	3	3	0	0	NA	NA	NA	27	23	167	164	505	81	81	347	2	0	13	0.012	0	0.026
.	19.01.15-22.54.32-1-390948	123	5	5	2	0	2	519	3	3	0	0	NA	NA	NA	36	40	172	169	512	86	86	347	1	5	5	0.006	0.03	0.01
.	19.01.15-22.54.34-1-390951	35	1	1	0	0	0	0	0	0	0	0	NA	NA	NA	16	7	163	164	493	0	0	0	0	0	3	0	0	0.006
.	19.01.15-22.54.36-1-390955	240	45	45	13	0	11	544	43	43	0	0	NA	NA	NA	73	65	166	181	531	80	94	370	50	38	26	0.301	0.21	0.049
.	19.01.15-22.54.37-1-390957	233	18	18	5	0	5	565	15	15	0	0	NA	NA	NA	76	78	177	184	530	93	97	375	33	11	14	0.186	0.06	0.026
.	19.01.15-22.54.38-1-390958	32	1	1	0	0	0	0	0	0	0	0	NA	NA	NA	8	11	164	166	494	0	0	0	0	0	0	0	0	0
.	19.01.15-22.54.40-1-390959	117	9	9	3	0	3	515	8	8	0	0	NA	NA	NA	43	35	167	169	512	81	83	351	12	12	9	0.072	0.071	0.018
.	19.01.15-22.54.41-1-390961	150	12	12	3	0	3	533	11	11	0	0	NA	NA	NA	56	50	173	171	519	88	88	357	12	14	5	0.069	0.082	0.01
.	19.01.15-22.54.42-1-390963	32	1	1	1	0	1	0	0	0	0	0	NA	NA	NA	6	12	166	165	494	0	0	0	0	5	0	0	0.03	0
.	19.01.15-22.54.44-1-390964	34	1	1	1	0	1	0	0	0	0	0	NA	NA	NA	12	5	164	164	490	0	0	0	0	0	3	0	0	0.006
.	19.01.15-22.54.45-1-390965	39	1	1	0	0	0	0	0	0	0	0	NA	NA	NA	11	15	165	167	496	0	0	0	0	0	0	0	0	0
.	19.01.15-22.54.47-1-390967	115	8	8	3	0	3	523	6	6	0	0	NA	NA	NA	25	36	172	171	506	87	87	349	0	7	15	0	0.041	0.03
.	19.01.15-22.54.47-1-390970	59	2	2	0	0	0	0	1	1	0	0	NA	NA	NA	19	18	167	166	498	0	0	0	0	2	0	0	0.012	0
.	19.01.15-22.54.48-1-390971	117	12	12	3	0	3	517	11	11	0	0	NA	NA	NA	34	37	171	167	512	84	79	354	9	6	18	0.053	0.036	0.035
.	19.01.15-22.54.51-1-390973	60	2	2	1	0	1	502	1	1	0	0	NA	NA	NA	14	18	165	166	500	79	83	340	6	0	0	0.036	0	0
.	19.01.15-22.55.04-1-390996	158	21	21	6	0	3	529	19	19	0	0	NA	NA	NA	63	46	172	176	511	86	92	351	40	20	16	0.233	0.114	0.031
.	19.01.15-22.55.04-1-390997	291	63	63	16	0	13	569	56	56	0	0	NA	NA	NA	92	95	192	180	536	102	93	374	68	57	54	0.354	0.317	0.101
.	19.01.15-22.55.05-1-390999	145	8	8	2	0	2	520	6	6	0	0	NA	NA	NA	44	38	169	173	509	82	87	351	8	0	10	0.047	0	0.02
.	19.01.15-22.55.05-1-391000	147	20	20	3	0	3	528	19	19	0	0	NA	NA	NA	46	52	178	170	517	89	84	355	12	9	15	0.067	0.053	0.029
.	19.01.15-22.55.09-1-391004	61	3	3	0	0	0	520	1	1	0	0	NA	NA	NA	19	34	169	171	507	83	84	353	0	5	4	0	0.029	0.008
.	19.01.15-22.55.13-1-391006	34	1	1	0	0	0	0	0	0	0	0	NA	NA	NA	6	7	165	164	491	0	0	0	3	0	0	0.018	0	0
.	19.01.15-22.55.13-1-391007	55	2	2	0	0	0	508	1	1	0	0	NA	NA	NA	23	19	166	168	498	81	87	340	0	0	6	0	0	0.012
.	19.01.15-22.55.16-1-391009	208	20	20	8	0	7	548	18	18	0	0	NA	NA	NA	60	66	181	177	521	95	93	360	5	25	24	0.028	0.141	0.046
.	19.01.15-22.55.23-1-391018	90	4	4	1	0	1	519	3	3	0	0	NA	NA	NA	21	35	168	174	506	84	85	350	6	0	5	0.036	0	0.01
.	19.01.15-22.55.24-1-391025	303	16	16	4	0	3	593	15	15	0	0	NA	NA	NA	83	116	188	182	559	100	96	397	28	12	20	0.149	0.066	0.036
.	19.01.15-22.55.27-1-391029	146	15	15	1	0	1	520	14	14	0	0	NA	NA	NA	37	33	168	172	506	84	88	348	13	6	16	0.077	0.035	0.032
.	19.01.15-22.55.37-1-391041	362	56	56	20	0	15	602	52	52	0	0	NA	NA	NA	98	120	186	183	564	103	97	402	65	25	66	0.349	0.137	0.117
.	19.01.15-22.55.39-1-391043	35	1	1	0	0	0	0	0	0	0	0	NA	NA	NA	13	5	165	163	490	0	0	0	0	0	4	0	0	0.008
.	19.01.15-22.55.41-1-391044	67	5	5	1	0	1	520	4	4	0	0	NA	NA	NA	24	28	167	171	503	84	88	348	8	2	0	0.048	0.012	0
.	19.01.15-22.55.42-1-391045	150	22	22	3	0	2	529	20	20	0	0	NA	NA	NA	52	42	171	170	514	83	88	358	8	23	18	0.047	0.135	0.035
.	19.01.15-22.55.42-1-391046	36	1	1	1	0	1	0	0	0	0	0	NA	NA	NA	9	16	165	168	496	0	0	0	0	0	1	0	0	0.002
.	19.01.15-22.55.45-1-391051	352	64	64	21	0	17	592	59	59	0	0	NA	NA	NA	92	101	186	187	541	100	102	390	91	46	61	0.489	0.246	0.113
.	19.01.15-22.55.49-1-391053	88	5	5	2	0	1	505	4	4	0	0	NA	NA	NA	27	26	165	172	502	81	85	339	1	1	6	0.006	0.006	0.012
.	19.01.15-22.55.52-1-391069	33	1	1	0	0	0	0	0	0	0	0	NA	NA	NA	11	6	164	165	490	0	0	0	0	0	1	0	0	0.002
.	19.01.15-22.55.57-1-391075	115	8	8	0	0	0	513	7	7	0	0	NA	NA	NA	44	37	176	168	506	86	81	346	0	4	12	0	0.024	0.024
.	19.01.15-22.56.00-1-391077	286	13	13	1	0	1	560	11	11	0	0	NA	NA	NA	70	81	181	179	534	93	93	374	12	17	5	0.066	0.095	0.009
.	19.01.15-22.56.03-1-391078	65	2	2	0	0	0	355	1	1	0	0	NA	NA	NA	13	28	167	169	505	52	59	244	0	0	2	0	0	0.004
.	19.01.15-22.56.08-1-391081	32	1	1	0	0	0	0	0	0	0	0	NA	NA	NA	4	5	163	165	490	0	0	0	0	0	3	0	0	0.006
.	19.01.15-22.56.10-1-391083	89	3	3	0	0	0	515	1	1	0	0	NA	NA	NA	33	33	171	167	508	85	82	348	4	0	2	0.023	0	0.004
.	19.01.15-22.56.18-1-391092	503	40	40	10	0	8	644	36	36	0	0	NA	NA	NA	147	174	192	198	597	107	110	427	27	47	53	0.141	0.237	0.089
.	19.01.15-22.56.20-1-391096	34	1	1	1	0	1	0	0	0	0	0	NA	NA	NA	11	9	165	164	493	0	0	0	0	0	0	0	0	0
.	19.01.15-22.56.22-1-391099	147	8	8	7	0	5	532	7	7	0	0	NA	NA	NA	46	45	171	173	514	85	89	358	7	5	10	0.041	0.029	0.019
.	19.01.15-22.56.23-1-391101	95	10	10	1	0	1	512	9	9	0	0	NA	NA	NA	28	26	166	167	506	83	83	346	2	12	7	0.012	0.072	0.014
.	19.01.15-22.56.29-1-391112	204	8	8	1	0	1	533	6	6	0	0	NA	NA	NA	53	48	172	172	517	89	85	359	6	11	9	0.035	0.064	0.017
.	19.01.15-22.56.31-1-391114	35	1	1	0	0	0	0	0	0	0	0	NA	NA	NA	7	11	167	167	490	0	0	0	0	0	0	0	0	0
.	19.01.15-22.56.32-1-391116	63	3	3	1	0	1	509	2	2	0	0	NA	NA	NA	26	23	167	171	498	85	87	337	2	1	4	0.012	0.006	0.008
.	19.01.15-22.56.33-1-391118	59	2	2	0	0	0	0	1	1	0	0	NA	NA	NA	13	16	169	166	494	0	0	0	0	1	0	0	0.006	0
.	19.01.15-22.56.37-1-391130	189	25	25	6	0	4	553	22	22	0	0	NA	NA	NA	67	72	175	177	533	89	93	371	24	37	20	0.137	0.209	0.038
.	19.01.15-22.56.42-1-391132	92	7	7	1	0	0	514	6	6	0	0	NA	NA	NA	33	31	166	171	507	80	85	349	5	10	3	0.03	0.058	0.006
.	19.01.15-22.56.42-1-391133	62	3	3	3	0	2	515	2	2	0	0	NA	NA	NA	22	28	169	169	503	84	86	345	0	8	4	0	0.047	0.008
.	19.01.15-22.56.45-1-391137	93	3	3	3	0	3	516	2	2	0	0	NA	NA	NA	22	30	169	167	507	84	82	350	0	0	3	0	0	0.006
.	19.01.15-22.56.49-1-391140	92	6	6	0	0	0	520	4	4	0	0	NA	NA	NA	26	33	168	169	509	84	86	350	2	1	7	0.012	0.006	0.014
.	19.01.15-22.56.55-1-391160	207	23	23	5	0	3	534	18	18	0	0	NA	NA	NA	70	57	171	176	523	85	90	359	36	12	24	0.211	0.068	0.046
.	19.01.15-22.56.58-1-391166	89	8	8	1	0	1	519	7	7	0	0	NA	NA	NA	32	35	169	168	511	85	82	352	11	0	12	0.065	0	0.023
.	19.01.15-22.57.01-1-391170	86	3	3	0	0	0	515	2	2	0	0	NA	NA	NA	38	30	169	167	507	85	82	348	0	0	5	0	0	0.01
.	19.01.15-22.57.04-1-391171	33	1	1	0	0	0	0	0	0	0	0	NA	NA	NA	5	9	165	163	494	0	0	0	0	4	0	0	0.025	0
.	19.01.15-22.57.07-1-391172	58	2	2	0	0	0	0	1	1	0	0	NA	NA	NA	12	17	165	169	496	0	0	0	0	0	1	0	0	0.002
.	19.01.15-22.57.07-1-391173	158	11	11	5	0	5	530	9	9	0	0	NA	NA	NA	44	44	174	169	514	88	85	357	8	7	18	0.046	0.041	0.035
.	19.01.15-22.57.10-1-391176	152	12	12	4	0	4	524	10	10	0	0	NA	NA	NA	52	38	170	172	509	85	88	351	7	7	39	0.041	0.041	0.077
.	19.01.15-22.57.14-1-391177	120	4	4	1	0	1	531	3	3	0	0	NA	NA	NA	29	44	173	175	509	87	89	355	3	13	0	0.017	0.074	0
.	19.01.15-22.57.16-1-391178	86	4	4	1	0	0	513	2	2	0	0	NA	NA	NA	20	23	167	165	504	82	83	348	5	0	6	0.03	0	0.012
.	19.01.15-22.57.17-1-391181	273	23	23	9	0	6	578	20	20	0	0	NA	NA	NA	81	97	177	185	548	95	99	384	36	29	20	0.203	0.157	0.036
.	19.01.15-22.57.18-1-391183	96	3	3	1	0	1	508	2	2	0	0	NA	NA	NA	35	24	165	170	502	83	84	341	3	5	0	0.018	0.029	0
.	19.01.15-22.57.23-1-391192	382	55	55	11	0	8	584	51	51	0	0	NA	NA	NA	121	107	182	186	552	96	101	387	22	79	70	0.121	0.425	0.127
.	19.01.15-22.57.27-1-391204	62	3	3	1	0	1	508	2	2	0	0	NA	NA	NA	18	16	168	168	493	83	85	340	0	0	14	0	0	0.028
.	19.01.15-22.57.30-1-391207	204	15	15	2	0	2	538	12	12	0	0	NA	NA	NA	69	49	177	175	510	91	90	357	16	23	10	0.09	0.131	0.02
.	19.01.15-22.57.31-1-391210	115	5	5	1	0	1	520	4	4	0	0	NA	NA	NA	28	35	170	173	505	84	86	350	0	0	10	0	0	0.02
.	19.01.15-22.57.32-1-391212	258	27	27	8	0	6	561	24	24	0	0	NA	NA	NA	70	75	182	182	524	99	98	364	14	28	45	0.077	0.154	0.086
.	19.01.15-22.57.33-1-391213	60	2	2	0	0	0	202	1	1	0	0	NA	NA	NA	10	13	167	166	493	33	30	139	0	1	2	0	0.006	0.004
.	19.01.15-22.57.34-1-391217	59	3	3	2	0	2	47	2	2	0	0	NA	NA	NA	9	13	164	164	498	13	10	24	0	0	3	0	0	0.006
.	19.01.15-22.57.41-1-391221	91	3	3	1	0	1	519	2	2	0	0	NA	NA	NA	30	32	167	169	509	81	85	353	2	7	3	0.012	0.041	0.006
.	19.01.15-22.57.41-1-391222	33	1	1	0	0	0	0	0	0	0	0	NA	NA	NA	7	11	166	164	494	0	0	0	0	0	1	0	0	0.002
.	19.01.15-22.57.46-1-391228	118	4	4	2	0	1	518	3	3	0	0	NA	NA	NA	36	37	170	167	513	85	83	350	11	0	3	0.065	0	0.006
.	19.01.15-22.57.46-1-391229	156	10	10	2	0	2	531	8	8	0	0	NA	NA	NA	42	44	173	171	513	87	86	358	12	15	6	0.069	0.088	0.012
.	19.01.15-22.57.46-1-391230	58	2	2	1	0	1	508	1	1	0	0	NA	NA	NA	21	21	167	168	499	83	82	343	0	4	3	0	0.024	0.006
.	19.01.15-22.57.58-1-391253	204	27	27	8	0	5	539	25	25	0	0	NA	NA	NA	60	58	178	172	521	94	84	361	45	25	22	0.253	0.145	0.042
.	19.01.15-22.57.59-1-391254	119	14	14	3	0	3	528	12	12	0	0	NA	NA	NA	42	46	173	171	515	88	85	355	9	12	20	0.052	0.07	0.039
.	19.01.15-22.57.59-1-391255	33	1	1	1	0	1	0	0	0	0	0	NA	NA	NA	9	6	164	163	492	0	0	0	0	0	1	0	0	0.002
.	19.01.15-22.58.00-1-391256	297	61	61	12	0	10	544	54	54	0	0	NA	NA	NA	79	63	174	178	524	89	94	361	62	39	59	0.356	0.219	0.113
.	19.01.15-22.58.02-1-391258	270	39	39	12	0	10	564	34	34	0	0	NA	NA	NA	80	87	180	180	540	95	93	376	31	43	50	0.172	0.239	0.093
.	19.01.15-22.58.03-1-391259	121	8	8	1	0	1	512	6	6	0	0	NA	NA	NA	27	26	169	166	504	83	81	348	22	7	8	0.13	0.042	0.016
.	19.01.15-22.58.09-1-391263	121	5	5	1	0	1	527	4	4	0	0	NA	NA	NA	25	41	169	174	511	85	87	355	3	0	12	0.018	0	0.023
.	19.01.15-22.58.19-1-391275	34	1	1	0	0	0	0	0	0	0	0	NA	NA	NA	6	6	165	164	490	0	0	0	0	0	0	0	0	0
.	19.01.15-22.58.22-1-391280	121	5	5	2	0	2	521	4	4	0	0	NA	NA	NA	35	38	169	168	514	85	86	350	8	0	6	0.047	0	0.012
.	19.01.15-22.58.25-1-391284	36	1	1	0	0	0	0	0	0	0	0	NA	NA	NA	12	5	164	164	490	0	0	0	0	0	0	0	0	0
.	19.01.15-22.58.25-1-391285	93	10	10	3	0	2	512	8	8	0	0	NA	NA	NA	34	30	170	170	503	86	83	343	13	12	13	0.076	0.071	0.026
.	19.01.15-22.58.27-1-391289	67	3	3	1	0	1	512	2	2	0	0	NA	NA	NA	14	20	164	166	503	82	84	346	3	0	1	0.018	0	0.002
.	19.01.15-22.58.28-1-391290	37	1	1	0	0	0	0	0	0	0	0	NA	NA	NA	11	7	164	165	491	0	0	0	0	0	0	0	0	0
.	19.01.15-22.58.31-1-391294	63	3	3	2	0	2	508	2	2	0	0	NA	NA	NA	32	27	170	169	501	83	83	342	0	0	7	0	0	0.014
.	19.01.15-22.58.39-1-391306	122	14	14	3	0	3	516	13	13	0	0	NA	NA	NA	32	30	165	168	510	80	84	352	10	0	24	0.061	0	0.047
.	19.01.15-22.58.41-1-391309	176	12	12	5	0	4	524	11	11	0	0	NA	NA	NA	38	40	170	175	508	84	88	352	10	6	18	0.059	0.034	0.035
.	19.01.15-22.58.42-1-391311	31	1	1	0	0	0	0	0	0	0	0	NA	NA	NA	7	8	165	164	492	0	0	0	1	0	0	0.006	0	0
.	19.01.15-22.58.44-1-391312	157	14	14	3	0	3	537	12	12	0	0	NA	NA	NA	63	50	175	173	515	90	90	357	16	3	19	0.091	0.017	0.037
.	19.01.15-22.58.44-1-391313	63	3	3	0	0	0	506	2	2	0	0	NA	NA	NA	22	22	167	169	499	83	81	342	0	1	2	0	0.006	0.004
.	19.01.15-22.58.44-1-391314	90	4	4	2	0	1	525	3	3	0	0	NA	NA	NA	31	38	169	167	515	83	86	356	4	1	8	0.024	0.006	0.016
.	19.01.15-22.58.50-1-391316	150	5	5	3	0	3	526	4	4	0	0	NA	NA	NA	37	43	169	172	515	83	86	357	11	8	2	0.065	0.047	0.004
.	19.01.15-22.58.58-1-391341	94	4	4	1	0	1	518	3	3	0	0	NA	NA	NA	19	41	172	169	513	87	82	349	6	0	5	0.035	0	0.01
.	19.01.15-22.58.59-1-391342	90	3	3	0	0	0	510	2	2	0	0	NA	NA	NA	26	23	167	167	502	81	82	347	5	0	3	0.03	0	0.006
.	19.01.15-22.59.00-1-391343	128	4	4	3	0	3	527	2	2	0	0	NA	NA	NA	37	44	174	172	511	89	89	349	0	1	13	0	0.006	0.025
.	19.01.15-22.59.02-1-391344	33	1	1	0	0	0	0	0	0	0	0	NA	NA	NA	5	11	165	163	496	0	0	0	0	0	0	0	0	0
.	19.01.15-22.59.04-1-391346	145	15	15	3	0	2	525	14	14	0	0	NA	NA	NA	44	42	172	170	513	87	85	353	15	4	17	0.087	0.024	0.033
.	19.01.15-22.59.04-1-391347	61	3	3	2	0	2	505	2	2	0	0	NA	NA	NA	21	15	165	167	496	80	81	344	0	3	7	0	0.018	0.014
.	19.01.15-22.59.08-1-391350	219	17	17	2	0	2	539	15	15	0	0	NA	NA	NA	67	57	176	179	515	88	94	357	4	23	23	0.023	0.128	0.045
.	19.01.15-22.59.09-1-391352	118	9	9	2	0	2	524	8	8	0	0	NA	NA	NA	37	40	172	171	510	87	84	353	13	2	4	0.076	0.012	0.008
.	19.01.15-22.59.13-1-391354	179	21	21	3	0	3	538	19	19	0	0	NA	NA	NA	57	61	170	180	524	86	91	361	29	4	28	0.171	0.022	0.053
.	19.01.15-22.59.13-1-391356	119	5	5	1	0	1	522	3	3	0	0	NA	NA	NA	32	37	171	175	504	86	89	347	11	0	6	0.064	0	0.012
.	19.01.15-22.59.16-1-391358	54	2	2	1	0	1	500	1	1	0	0	NA	NA	NA	28	21	165	168	501	80	84	336	2	0	3	0.012	0	0.006
.	19.01.15-22.59.18-1-391361	88	6	6	1	0	0	511	5	5	0	0	NA	NA	NA	31	27	167	167	506	81	82	348	0	14	17	0	0.084	0.034
.	19.01.15-22.59.22-1-391368	147	11	11	2	0	2	533	7	7	0	0	NA	NA	NA	43	46	171	173	515	89	89	355	4	13	5	0.023	0.075	0.01
.	19.01.15-22.59.28-1-391383	85	5	5	1	0	1	507	4	4	0	0	NA	NA	NA	21	20	168	166	499	82	82	343	2	6	9	0.012	0.036	0.018
.	19.01.15-22.59.28-1-391384	55	2	2	1	0	1	0	1	1	0	0	NA	NA	NA	15	12	167	164	494	0	0	0	0	2	1	0	0.012	0.002
.	19.01.15-22.59.29-1-391385	60	2	2	0	0	0	504	1	1	0	0	NA	NA	NA	25	18	168	167	496	84	83	337	0	0	2	0	0	0.004
.	19.01.15-22.59.29-1-391387	216	30	30	10	0	4	545	26	26	0	0	NA	NA	NA	71	64	174	175	528	90	90	365	31	31	43	0.178	0.177	0.081
.	19.01.15-22.59.32-1-391390	36	1	1	0	0	0	0	0	0	0	0	NA	NA	NA	10	8	163	166	492	0	0	0	0	0	0	0	0	0
.	19.01.15-22.59.35-1-391394	90	4	4	2	0	2	512	3	3	0	0	NA	NA	NA	17	29	170	166	506	84	81	347	5	0	3	0.029	0	0.006
.	19.01.15-22.59.42-1-391397	64	2	2	0	0	0	199	1	1	0	0	NA	NA	NA	14	28	169	169	503	31	32	136	0	0	2	0	0	0.004
.	19.01.15-22.59.47-1-391398	32	1	1	0	0	0	0	0	0	0	0	NA	NA	NA	9	6	164	164	491	0	0	0	3	0	0	0.018	0	0
.	19.01.15-22.59.48-1-391402	65	2	2	0	0	0	351	1	1	0	0	NA	NA	NA	27	20	167	165	501	56	54	241	0	0	4	0	0	0.008
.	19.01.15-22.59.48-1-391403	109	8	8	4	0	4	521	6	6	0	0	NA	NA	NA	17	35	168	172	508	83	85	353	1	9	19	0.006	0.052	0.037
.	19.01.15-22.59.49-1-391404	90	4	4	0	0	0	517	3	3	0	0	NA	NA	NA	26	31	166	170	508	81	85	351	0	0	7	0	0	0.014
.	19.01.15-22.59.52-1-391422	197	24	24	8	0	7	535	22	22	0	0	NA	NA	NA	76	56	180	171	518	96	83	356	41	31	25	0.228	0.181	0.048
.	19.01.15-22.59.54-1-391423	63	2	2	2	0	2	510	1	1	0	0	NA	NA	NA	20	23	169	166	501	84	82	344	5	4	0	0.03	0.024	0
.	19.01.15-22.59.55-1-391424	60	2	2	1	0	1	515	1	1	0	0	NA	NA	NA	27	34	170	168	509	84	84	347	1	0	4	0.006	0	0.008
.	19.01.15-22.59.59-1-391430	120	5	5	1	0	1	525	4	4	0	0	NA	NA	NA	28	41	167	174	513	81	87	357	6	2	7	0.036	0.011	0.014
.	19.01.15-23.00.00-1-391431	174	16	16	2	0	2	548	15	15	0	0	NA	NA	NA	57	71	179	179	526	91	94	363	23	12	23	0.128	0.067	0.044
.	19.01.15-23.00.03-1-391436	99	6	6	2	0	2	515	4	4	0	0	NA	NA	NA	32	34	167	171	509	81	84	350	10	0	7	0.06	0	0.014
.	19.01.15-23.00.06-1-391438	265	53	53	15	0	10	556	49	49	0	0	NA	NA	NA	75	76	175	179	535	90	92	374	64	26	60	0.366	0.145	0.112
.	19.01.15-23.00.09-1-391441	94	6	6	5	0	5	509	5	5	0	0	NA	NA	NA	22	23	167	168	501	82	84	343	0	6	8	0	0.036	0.016
.	19.01.15-23.00.09-1-391442	169	23	23	6	0	4	526	22	22	0	0	NA	NA	NA	49	44	172	178	507	88	92	346	10	26	25	0.058	0.146	0.049
.	19.01.15-23.00.16-1-391446	31	1	1	0	0	0	0	0	0	0	0	NA	NA	NA	11	10	163	166	494	0	0	0	0	0	0	0	0	0
.	19.01.15-23.00.18-1-391449	32	1	1	0	0	0	0	0	0	0	0	NA	NA	NA	12	8	166	165	490	0	0	0	0	0	0	0	0	0
.	19.01.15-23.00.20-1-391456	242	27	27	6	0	5	558	23	23	0	0	NA	NA	NA	79	74	183	177	527	94	92	372	20	19	21	0.109	0.107	0.04
.	19.01.15-23.00.21-1-391458	92	5	5	1	0	1	515	4	4	0	0	NA	NA	NA	43	34	172	169	506	86	82	347	5	0	8	0.029	0	0.016
.	19.01.15-23.00.25-1-391463	237	25	25	5	0	2	555	22	22	0	0	NA	NA	NA	57	71	177	176	531	90	90	375	48	12	18	0.271	0.068	0.034
.	19.01.15-23.00.27-1-391469	429	56	56	13	0	12	613	55	55	0	0	NA	NA	NA	137	133	187	189	570	100	105	408	52	35	71	0.278	0.185	0.125
.	19.01.15-23.00.32-1-391473	179	14	14	4	0	4	525	13	13	0	0	NA	NA	NA	65	37	168	169	513	84	86	355	16	30	25	0.095	0.178	0.049
.	19.01.15-23.00.34-1-391477	214	19	19	4	0	3	559	17	17	0	0	NA	NA	NA	73	82	178	182	535	92	92	375	7	10	35	0.039	0.055	0.065
.	19.01.15-23.00.42-1-391482	63	2	2	2	0	2	514	1	1	0	0	NA	NA	NA	20	25	167	169	502	82	83	349	0	5	4	0	0.03	0.008
.	19.01.15-23.00.46-1-391485	151	13	13	4	0	3	534	12	12	0	0	NA	NA	NA	65	50	172	169	522	85	87	362	4	18	18	0.023	0.107	0.034
.	19.01.15-23.00.55-1-391504	62	2	2	0	0	0	512	1	1	0	0	NA	NA	NA	27	27	168	167	505	85	84	343	0	0	6	0	0	0.012
.	19.01.15-23.01.03-1-391541	34	1	1	0	0	0	0	0	0	0	0	NA	NA	NA	10	10	163	167	493	0	0	0	0	0	1	0	0	0.002
.	19.01.15-23.01.05-1-391564	117	8	8	1	0	1	510	5	5	0	0	NA	NA	NA	24	19	168	163	501	84	81	345	12	2	12	0.071	0.012	0.024
.	19.01.15-23.01.06-1-391565	262	19	19	4	0	1	565	17	17	0	0	NA	NA	NA	98	82	182	184	529	96	96	373	27	10	20	0.148	0.054	0.038
.	19.01.15-23.01.09-1-391568	108	4	4	1	0	1	519	3	3	0	0	NA	NA	NA	34	34	172	170	505	86	85	348	3	0	3	0.017	0	0.006
.	19.01.15-23.01.11-1-391590	123	9	9	3	0	1	517	8	8	0	0	NA	NA	NA	33	26	168	168	503	85	82	350	0	0	21	0	0	0.042
.	19.01.15-23.01.13-1-391591	93	6	6	1	0	1	517	4	4	0	0	NA	NA	NA	39	36	169	170	510	85	83	349	4	0	8	0.024	0	0.016
.	19.01.15-23.01.14-1-391592	61	2	2	0	0	0	511	1	1	0	0	NA	NA	NA	31	32	170	171	504	87	82	342	0	2	3	0	0.012	0.006
.	19.01.15-23.01.24-1-391605	118	6	6	2	0	2	517	5	5	0	0	NA	NA	NA	41	26	167	169	503	83	84	350	2	4	14	0.012	0.024	0.028
.	19.01.15-23.01.25-1-391606	119	8	8	2	0	2	505	7	7	0	0	NA	NA	NA	36	24	171	167	499	83	81	341	7	4	4	0.041	0.024	0.008
.	19.01.15-23.01.26-1-391609	66	2	2	2	0	1	506	1	1	0	0	NA	NA	NA	30	26	164	169	506	77	84	345	0	0	8	0	0	0.016
.	19.01.15-23.01.27-1-391615	235	30	30	6	0	4	538	25	25	0	0	NA	NA	NA	71	54	171	172	524	85	86	367	54	26	27	0.316	0.151	0.052
.	19.01.15-23.01.30-1-391619	265	17	17	3	0	2	571	15	15	0	0	NA	NA	NA	94	87	177	176	547	97	93	381	37	13	15	0.209	0.074	0.027
.	19.01.15-23.01.34-1-391623	212	23	23	4	0	3	550	22	22	0	0	NA	NA	NA	62	62	167	179	529	85	93	372	33	18	22	0.198	0.101	0.042
.	19.01.15-23.01.39-1-391629	121	7	7	3	0	3	524	6	6	0	0	NA	NA	NA	50	42	168	171	516	85	85	354	16	4	5	0.095	0.023	0.01
.	19.01.15-23.01.41-1-391631	39	1	1	0	0	0	0	0	0	0	0	NA	NA	NA	11	14	166	168	493	0	0	0	0	0	0	0	0	0
.	19.01.15-23.01.41-1-391633	36	1	1	0	0	0	0	0	0	0	0	NA	NA	NA	11	14	166	165	496	0	0	0	0	0	0	0	0	0
.	19.01.15-23.01.43-1-391634	59	2	2	0	0	0	511	1	1	0	0	NA	NA	NA	21	26	169	170	500	83	83	345	4	0	3	0.024	0	0.006
.	19.01.15-23.01.43-1-391635	323	23	23	9	0	7	560	21	21	0	0	NA	NA	NA	104	84	181	184	532	94	95	371	27	16	40	0.149	0.087	0.075
.	19.01.15-23.01.44-1-391636	180	18	18	4	0	4	528	17	17	0	0	NA	NA	NA	47	51	172	173	519	89	88	351	3	9	32	0.017	0.052	0.062
.	19.01.15-23.01.44-1-391637	205	8	8	2	0	2	526	7	7	0	0	NA	NA	NA	74	43	172	175	509	86	88	352	5	4	3	0.029	0.023	0.006
.	19.01.15-23.01.56-1-391658	90	3	3	1	0	1	509	2	2	0	0	NA	NA	NA	29	21	170	168	496	86	83	340	1	0	1	0.006	0	0.002
.	19.01.15-23.01.57-1-391662	123	11	11	4	0	2	514	10	10	0	0	NA	NA	NA	35	37	170	167	513	86	82	346	9	9	19	0.053	0.054	0.037
.	19.01.15-23.02.04-1-391667	280	50	50	8	0	7	558	42	42	0	0	NA	NA	NA	64	72	178	179	528	94	92	372	58	55	64	0.326	0.307	0.121
.	19.01.15-23.02.05-1-391670	396	40	40	13	0	11	594	36	36	0	0	NA	NA	NA	124	114	186	191	550	99	104	391	30	42	44	0.161	0.22	0.08
.	19.01.15-23.02.09-1-391673	63	4	4	0	0	0	451	2	2	0	0	NA	NA	NA	14	12	166	164	495	73	68	310	2	7	0	0.012	0.043	0
.	19.01.15-23.02.12-1-391675	145	21	21	7	0	5	526	19	19	0	0	NA	NA	NA	29	45	174	171	513	86	87	353	27	10	35	0.155	0.058	0.068
.	19.01.15-23.02.13-1-391676	89	4	4	0	0	0	511	3	3	0	0	NA	NA	NA	32	26	168	167	504	84	78	349	0	0	7	0	0	0.014
.	19.01.15-23.02.14-1-391677	147	10	10	5	0	4	528	8	8	0	0	NA	NA	NA	52	46	170	174	515	82	90	356	13	8	14	0.076	0.046	0.027
.	19.01.15-23.02.22-1-391690	95	6	6	1	0	1	522	5	5	0	0	NA	NA	NA	28	32	168	171	506	82	86	354	1	0	18	0.006	0	0.036
.	19.01.15-23.02.23-1-391693	120	12	12	1	0	1	519	10	10	0	0	NA	NA	NA	35	31	167	168	509	83	84	352	0	29	13	0	0.173	0.026
.	19.01.15-23.02.24-1-391694	118	7	7	2	0	2	513	5	5	0	0	NA	NA	NA	36	29	169	169	504	84	83	346	12	6	3	0.071	0.036	0.006
.	19.01.15-23.02.28-1-391702	145	34	34	9	0	6	545	31	31	0	0	NA	NA	NA	44	63	174	174	528	86	89	370	21	45	10	0.121	0.259	0.019
.	19.01.15-23.02.35-1-391712	146	6	6	0	0	0	520	4	4	0	0	NA	NA	NA	46	43	168	173	515	84	85	351	0	0	21	0	0	0.041
.	19.01.15-23.02.38-1-391716	62	2	2	1	0	1	301	1	1	0	0	NA	NA	NA	16	18	166	167	498	49	48	204	0	0	2	0	0	0.004
.	19.01.15-23.02.42-1-391720	198	34	34	7	0	5	544	30	30	0	0	NA	NA	NA	63	61	175	174	525	93	87	364	30	36	41	0.171	0.207	0.078
.	19.01.15-23.02.47-1-391725	91	4	4	1	0	1	521	3	3	0	0	NA	NA	NA	16	29	166	172	504	85	86	350	4	2	1	0.024	0.012	0.002
.	19.01.15-23.02.49-1-391726	271	31	31	7	0	6	572	29	29	0	0	NA	NA	NA	94	88	186	180	535	100	97	375	36	24	38	0.194	0.133	0.071
.	19.01.15-23.02.49-1-391727	67	3	3	0	0	0	454	1	1	0	0	NA	NA	NA	20	17	166	166	498	75	75	304	0	6	0	0	0.036	0
.	19.01.15-23.02.54-1-391746	120	11	11	2	0	2	522	9	9	0	0	NA	NA	NA	29	37	172	172	506	88	87	347	14	13	12	0.081	0.076	0.024
.	19.01.15-23.03.01-1-391752	296	24	24	8	0	7	567	23	23	0	0	NA	NA	NA	66	73	184	176	526	100	93	374	20	33	24	0.109	0.188	0.046
.	19.01.15-23.03.02-1-391753	94	4	4	2	0	2	520	3	3	0	0	NA	NA	NA	39	31	169	170	505	83	87	350	6	0	9	0.036	0	0.018
.	19.01.15-23.03.04-1-391754	59	2	2	0	0	0	508	1	1	0	0	NA	NA	NA	23	27	168	172	500	80	83	345	0	1	3	0	0.006	0.006
.	19.01.15-23.03.07-1-391757	34	1	1	0	0	0	0	0	0	0	0	NA	NA	NA	6	9	164	165	493	0	0	0	0	0	1	0	0	0.002
.	19.01.15-23.03.10-1-391762	194	14	14	4	0	4	542	13	13	0	0	NA	NA	NA	46	54	172	174	521	91	88	363	12	15	7	0.07	0.086	0.013
.	19.01.15-23.03.18-1-391765	174	10	10	2	0	2	552	9	9	0	0	NA	NA	NA	59	73	175	183	528	90	96	366	2	9	9	0.011	0.049	0.017
.	19.01.15-23.03.18-1-391767	123	9	9	3	0	3	540	8	8	0	0	NA	NA	NA	42	51	172	179	513	89	94	357	8	6	9	0.047	0.034	0.018
.	19.01.15-23.03.21-1-391772	240	40	40	10	0	9	551	37	37	0	0	NA	NA	NA	86	76	175	175	539	90	85	376	54	15	68	0.309	0.086	0.126
.	19.01.15-23.03.23-1-391775	92	3	3	1	0	1	510	2	2	0	0	NA	NA	NA	23	27	167	169	504	82	83	345	1	3	0	0.006	0.018	0
.	19.01.15-23.03.31-1-391791	176	14	14	3	0	3	536	13	13	0	0	NA	NA	NA	57	55	176	175	517	91	91	354	1	9	19	0.006	0.051	0.037
.	19.01.15-23.03.37-1-391797	145	39	39	7	0	7	514	37	37	0	0	NA	NA	NA	51	34	175	169	503	85	87	342	23	21	60	0.131	0.124	0.119
.	19.01.15-23.03.44-1-391801	153	7	7	4	0	3	529	6	6	0	0	NA	NA	NA	38	39	174	170	508	92	87	350	11	3	8	0.063	0.018	0.016
.	19.01.15-23.03.44-1-391802	33	1	1	0	0	0	0	0	0	0	0	NA	NA	NA	10	9	166	164	492	0	0	0	0	0	1	0	0	0.002
.	19.01.15-23.03.49-1-391804	58	2	2	1	0	1	452	1	1	0	0	NA	NA	NA	17	16	170	164	495	76	71	305	0	0	4	0	0	0.008
.	19.01.15-23.03.49-1-391805	29	1	1	0	0	0	0	0	0	0	0	NA	NA	NA	9	9	166	164	492	0	0	0	0	0	0	0	0	0
.	19.01.15-23.03.51-1-391807	67	2	2	1	0	1	503	1	1	0	0	NA	NA	NA	34	23	168	170	498	83	85	335	0	6	1	0	0.035	0.002
.	19.01.15-23.03.54-1-391824	343	36	36	9	0	8	584	33	33	0	0	NA	NA	NA	97	108	184	192	545	98	105	381	39	28	55	0.212	0.146	0.101
.	19.01.15-23.03.56-1-391825	81	4	4	2	0	2	515	3	3	0	0	NA	NA	NA	21	33	175	165	506	86	81	348	0	0	11	0	0	0.022
.	19.01.15-23.04.01-1-391830	120	6	6	1	0	1	518	4	4	0	0	NA	NA	NA	49	34	169	169	509	84	85	349	2	10	8	0.012	0.059	0.016
.	19.01.15-23.04.01-1-391831	86	3	3	0	0	0	513	2	2	0	0	NA	NA	NA	32	27	169	169	502	85	84	344	12	3	2	0.071	0.018	0.004
.	19.01.15-23.04.03-1-391832	59	2	2	0	0	0	507	1	1	0	0	NA	NA	NA	28	21	168	166	500	82	84	341	0	2	1	0	0.012	0.002
.	19.01.15-23.04.06-1-391834	58	2	2	0	0	0	0	1	1	0	0	NA	NA	NA	15	15	166	168	494	0	0	0	0	3	0	0	0.018	0
.	19.01.15-23.04.10-1-391836	58	2	2	0	0	0	500	1	1	0	0	NA	NA	NA	36	19	165	167	500	79	84	337	0	0	5	0	0	0.01
.	19.01.15-23.04.14-1-391839	145	12	12	4	0	4	529	11	11	0	0	NA	NA	NA	39	44	171	172	514	86	88	355	10	13	3	0.058	0.076	0.006
.	19.01.15-23.04.15-1-391840	119	8	8	0	0	0	517	6	6	0	0	NA	NA	NA	34	33	170	169	507	84	83	350	6	0	13	0.035	0	0.026
.	19.01.15-23.04.15-1-391841	122	14	14	4	0	4	531	12	12	0	0	NA	NA	NA	41	49	173	170	519	87	85	359	11	13	16	0.064	0.076	0.031
.	19.01.15-23.04.20-1-391848	175	24	24	11	0	10	546	23	23	0	0	NA	NA	NA	55	63	174	173	529	88	88	370	13	44	27	0.075	0.254	0.051
.	19.01.15-23.04.20-1-391849	118	9	9	0	0	0	508	8	8	0	0	NA	NA	NA	32	27	169	168	503	81	82	345	0	4	21	0	0.024	0.042
.	19.01.15-23.04.25-1-391860	171	9	9	1	0	1	534	6	6	0	0	NA	NA	NA	42	40	169	169	515	87	85	362	4	13	17	0.024	0.077	0.033
.	19.01.15-23.04.57-1-391888	63	2	2	0	0	0	51	1	1	0	0	NA	NA	NA	17	21	166	170	498	10	5	36	0	0	3	0	0	0.006
.	19.01.15-23.04.59-1-391894	70	3	3	1	0	1	513	1	1	0	0	NA	NA	NA	16	21	165	168	501	82	85	346	0	0	6	0	0	0.012
.	19.01.15-23.04.59-1-391896	147	7	7	2	0	2	518	6	6	0	0	NA	NA	NA	47	32	168	172	505	83	86	349	0	10	10	0	0.058	0.02
.	19.01.15-23.05.01-1-391897	119	7	7	2	0	2	519	6	6	0	0	NA	NA	NA	38	33	170	173	503	87	85	347	0	10	8	0	0.058	0.016
.	19.01.15-23.05.01-1-391898	139	24	24	5	0	5	516	22	22	0	0	NA	NA	NA	45	36	168	171	510	80	85	351	15	19	35	0.089	0.111	0.069
.	19.01.15-23.05.03-1-391900	182	18	18	3	0	2	538	15	15	0	0	NA	NA	NA	62	54	173	177	517	88	89	361	16	15	28	0.092	0.085	0.054
.	19.01.15-23.05.04-1-391901	90	4	4	1	0	1	516	3	3	0	0	NA	NA	NA	44	36	172	170	507	86	84	346	2	0	9	0.012	0	0.018
.	19.01.15-23.05.13-1-391904	33	1	1	0	0	0	0	0	0	0	0	NA	NA	NA	10	10	167	165	491	0	0	0	0	0	0	0	0	0
.	19.01.15-23.05.16-1-391907	123	12	12	3	0	3	516	10	10	0	0	NA	NA	NA	43	33	169	169	508	81	84	351	22	3	17	0.13	0.018	0.033
.	19.01.15-23.05.16-1-391908	93	5	5	0	0	0	527	4	4	0	0	NA	NA	NA	30	39	170	172	510	86	87	354	3	2	7	0.018	0.012	0.014
.	19.01.15-23.05.20-1-391912	469	49	49	14	0	11	614	42	42	0	0	NA	NA	NA	142	137	187	189	574	102	104	408	46	31	71	0.246	0.164	0.124
.	19.01.15-23.05.21-1-391915	66	6	6	2	0	2	516	4	4	0	0	NA	NA	NA	30	33	169	171	506	85	83	348	4	1	14	0.024	0.006	0.028
.	19.01.15-23.05.21-1-391916	37	1	1	1	0	1	0	0	0	0	0	NA	NA	NA	6	6	164	165	490	0	0	0	0	0	3	0	0	0.006
.	19.01.15-23.05.25-1-391926	121	4	4	1	0	1	517	3	3	0	0	NA	NA	NA	35	35	168	172	508	85	85	347	0	4	10	0	0.023	0.02
.	19.01.15-23.05.25-1-391927	236	12	12	3	0	3	556	11	11	0	0	NA	NA	NA	63	70	177	179	527	92	93	371	10	10	7	0.056	0.056	0.013
.	19.01.15-23.05.35-1-391939	31	1	1	0	0	0	0	0	0	0	0	NA	NA	NA	7	12	166	165	494	0	0	0	1	0	0	0.006	0	0
.	19.01.15-23.05.36-1-391942	87	3	3	2	0	2	501	2	2	0	0	NA	NA	NA	26	16	163	166	500	78	80	343	0	1	2	0	0.006	0.004
.	19.01.15-23.05.37-1-391944	241	37	37	7	0	6	552	35	35	0	0	NA	NA	NA	75	74	174	179	534	91	89	372	35	38	43	0.201	0.212	0.081
.	19.01.15-23.05.38-1-391947	64	4	4	1	0	1	200	3	3	0	0	NA	NA	NA	20	16	167	165	497	32	32	136	0	2	4	0	0.012	0.008
.	19.01.15-23.05.40-1-391948	33	1	1	0	0	0	0	0	0	0	0	NA	NA	NA	10	7	163	165	492	0	0	0	0	0	0	0	0	0
.	19.01.15-23.05.41-1-391949	35	1	1	0	0	0	0	0	0	0	0	NA	NA	NA	11	13	164	165	497	0	0	0	0	0	2	0	0	0.004
.	19.01.15-23.05.42-1-391950	35	1	1	0	0	0	0	0	0	0	0	NA	NA	NA	9	10	166	165	492	0	0	0	0	0	1	0	0	0.002
.	19.01.15-23.05.43-1-391952	323	73	73	18	0	13	559	64	64	0	0	NA	NA	NA	83	78	178	174	539	89	84	386	53	50	87	0.298	0.287	0.161
.	19.01.15-23.05.43-1-391954	124	6	6	2	0	2	529	5	5	0	0	NA	NA	NA	38	42	172	176	507	91	89	349	2	2	10	0.012	0.011	0.02
.	19.01.15-23.05.44-1-391957	121	4	4	0	0	0	516	3	3	0	0	NA	NA	NA	39	31	166	171	507	79	89	348	6	0	4	0.036	0	0.008
.	19.01.15-23.05.49-1-391960	116	6	6	2	0	1	518	3	3	0	0	NA	NA	NA	28	26	168	169	502	85	85	348	6	0	17	0.036	0	0.034
.	19.01.15-23.05.49-1-391962	321	41	41	14	0	12	580	38	38	0	0	NA	NA	NA	77	98	188	182	541	100	98	382	35	43	37	0.186	0.236	0.068
.	19.01.15-23.05.50-1-391963	272	31	31	12	0	12	562	29	29	0	0	NA	NA	NA	66	84	183	177	537	98	91	373	20	33	44	0.109	0.186	0.082
.	19.01.15-23.05.59-1-391986	56	2	2	0	0	0	352	1	1	0	0	NA	NA	NA	16	16	167	168	494	57	54	241	0	0	2	0	0	0.004
.	19.01.15-23.05.59-1-391987	148	10	10	4	0	3	531	9	9	0	0	NA	NA	NA	39	41	171	172	511	86	90	355	4	7	12	0.023	0.041	0.023
.	19.01.15-23.06.04-1-391989	170	11	11	1	0	1	543	9	9	0	0	NA	NA	NA	56	57	181	179	510	95	94	354	6	1	15	0.033	0.006	0.029
.	19.01.15-23.06.09-1-391991	90	6	6	1	0	1	513	4	4	0	0	NA	NA	NA	27	32	169	168	508	84	83	346	4	0	15	0.024	0	0.03
.	19.01.15-23.06.20-1-392001	116	9	9	1	0	1	511	7	7	0	0	NA	NA	NA	31	31	166	173	505	79	88	344	2	2	19	0.012	0.012	0.038
.	19.01.15-23.06.26-1-392013	61	2	2	1	0	1	508	1	1	0	0	NA	NA	NA	24	17	164	167	499	79	86	343	0	2	4	0	0.012	0.008
.	19.01.15-23.06.27-1-392015	92	5	5	2	0	1	520	4	4	0	0	NA	NA	NA	35	44	175	174	508	86	85	349	0	6	7	0	0.034	0.014
.	19.01.15-23.06.28-1-392017	66	3	3	0	0	0	503	1	1	0	0	NA	NA	NA	28	18	168	166	497	83	82	338	1	4	0	0.006	0.024	0
.	19.01.15-23.06.39-1-392035	86	4	4	0	0	0	505	3	3	0	0	NA	NA	NA	28	27	169	170	501	81	81	343	3	0	6	0.018	0	0.012
.	19.01.15-23.06.39-1-392036	151	22	22	4	0	4	524	21	21	0	0	NA	NA	NA	47	38	168	172	511	86	83	355	6	39	22	0.036	0.227	0.043
.	19.01.15-23.06.40-1-392037	227	34	34	10	0	7	558	30	30	0	0	NA	NA	NA	67	78	179	185	527	94	97	367	23	38	61	0.128	0.205	0.116
.	19.01.15-23.06.41-1-392038	268	21	21	9	0	7	556	19	19	0	0	NA	NA	NA	81	76	183	178	528	99	92	365	22	22	28	0.12	0.124	0.053
.	19.01.15-23.06.42-1-392039	38	1	1	0	0	0	0	0	0	0	0	NA	NA	NA	10	8	166	164	491	0	0	0	0	0	1	0	0	0.002
.	19.01.15-23.06.44-1-392040	116	7	7	1	0	1	518	6	6	0	0	NA	NA	NA	47	41	169	170	515	84	85	349	3	0	11	0.018	0	0.021
.	19.01.15-23.06.44-1-392042	126	12	12	1	0	1	525	11	11	0	0	NA	NA	NA	40	43	173	169	514	87	84	354	26	19	8	0.15	0.112	0.016
.	19.01.15-23.06.46-1-392043	154	5	5	3	0	2	526	4	4	0	0	NA	NA	NA	49	46	176	171	512	91	84	351	0	1	9	0	0.006	0.018
.	19.01.15-23.06.56-1-392064	175	26	26	8	0	7	521	24	24	0	0	NA	NA	NA	61	42	176	167	512	89	80	352	24	8	42	0.136	0.048	0.082
.	19.01.15-23.07.06-1-392072	174	15	15	5	0	3	522	12	12	0	0	NA	NA	NA	47	39	171	165	516	84	80	358	19	12	20	0.111	0.073	0.039
.	19.01.15-23.07.10-1-392075	215	37	37	9	0	7	560	32	32	0	0	NA	NA	NA	76	74	178	178	531	93	94	373	34	30	31	0.191	0.169	0.058
.	19.01.15-23.07.19-1-392081	91	4	4	0	0	0	504	3	3	0	0	NA	NA	NA	38	27	167	172	501	81	84	339	5	5	6	0.03	0.029	0.012
.	19.01.15-23.07.19-1-392083	127	5	5	1	0	1	520	4	4	0	0	NA	NA	NA	45	37	169	171	510	87	84	349	7	0	7	0.041	0	0.014
.	19.01.15-23.07.19-1-392084	412	63	63	18	0	16	596	54	54	0	0	NA	NA	NA	116	118	189	185	557	103	95	398	71	47	63	0.376	0.254	0.113
.	19.01.15-23.07.21-1-392089	155	10	10	2	0	2	525	9	9	0	0	NA	NA	NA	38	36	171	172	506	87	87	351	8	5	18	0.047	0.029	0.036
.	19.01.15-23.07.32-1-392106	67	4	4	1	0	1	511	3	3	0	0	NA	NA	NA	35	33	170	168	508	83	83	345	1	0	5	0.006	0	0.01
.	19.01.15-23.07.33-1-392107	59	2	2	1	0	1	510	0	0	0	0	NA	NA	NA	14	25	168	167	503	79	81	350	0	0	2	0	0	0.004
.	19.01.15-23.07.35-1-392111	184	20	20	7	0	5	530	17	17	0	0	NA	NA	NA	41	54	173	171	523	87	84	359	14	21	4	0.081	0.123	0.008
.	19.01.15-23.07.39-1-392115	386	28	28	7	0	5	572	26	26	0	0	NA	NA	NA	119	97	188	176	546	102	89	381	37	19	21	0.197	0.108	0.038
.	19.01.15-23.07.43-1-392118	215	47	47	7	0	7	536	43	43	0	0	NA	NA	NA	45	48	175	172	514	92	88	356	46	28	69	0.263	0.163	0.134
.	19.01.15-23.07.43-1-392119	116	6	6	3	0	3	514	4	4	0	0	NA	NA	NA	33	29	168	169	505	81	83	350	5	2	7	0.03	0.012	0.014
.	19.01.15-23.07.46-1-392121	175	14	14	1	0	1	543	10	10	0	0	NA	NA	NA	60	61	175	176	523	89	90	364	3	17	19	0.017	0.097	0.036
.	19.01.15-23.07.49-1-392123	208	26	26	7	0	5	545	25	25	0	0	NA	NA	NA	48	59	170	173	529	85	87	373	27	19	21	0.159	0.11	0.04
.	19.01.15-23.07.55-1-392139	94	5	5	3	0	3	507	4	4	0	0	NA	NA	NA	28	20	171	167	495	87	81	339	0	2	10	0	0.012	0.02
.	19.01.15-23.07.59-1-392145	242	45	45	17	0	14	561	43	43	0	0	NA	NA	NA	63	76	171	180	538	87	96	378	33	28	84	0.193	0.156	0.156
.	19.01.15-23.08.09-1-392152	123	10	10	4	0	3	523	8	8	0	0	NA	NA	NA	46	44	170	180	507	83	91	349	2	7	23	0.012	0.039	0.045
.	19.01.15-23.08.10-1-392153	341	53	53	18	0	13	577	47	47	0	0	NA	NA	NA	101	99	187	180	545	98	93	386	59	55	54	0.316	0.306	0.099
.	19.01.15-23.08.11-1-392154	32	1	1	1	0	1	0	0	0	0	0	NA	NA	NA	9	11	165	166	493	0	0	0	0	0	1	0	0	0.002
.	19.01.15-23.08.17-1-392156	111	11	11	2	0	2	512	10	10	0	0	NA	NA	NA	39	28	167	168	506	80	83	349	34	1	4	0.204	0.006	0.008
.	19.01.15-23.08.26-1-392172	36	1	1	0	0	0	0	0	0	0	0	NA	NA	NA	11	6	165	165	489	0	0	0	0	1	0	0	0.006	0
.	19.01.15-23.08.27-1-392174	159	10	10	4	0	4	531	9	9	0	0	NA	NA	NA	59	47	180	169	511	94	85	352	7	0	17	0.039	0	0.033
.	19.01.15-23.08.27-1-392175	59	2	2	0	0	0	50	0	0	0	0	NA	NA	NA	18	22	169	166	500	8	11	31	0	0	1	0	0	0.002
.	19.01.15-23.08.32-1-392182	120	14	14	4	0	4	532	11	11	0	0	NA	NA	NA	43	47	172	173	515	88	88	356	5	5	29	0.029	0.029	0.056
.	19.01.15-23.08.34-1-392188	152	6	6	1	0	1	522	4	4	0	0	NA	NA	NA	56	47	174	172	514	89	85	348	0	11	4	0	0.064	0.008
.	19.01.15-23.08.40-1-392193	64	2	2	0	0	0	499	1	1	0	0	NA	NA	NA	19	10	164	165	494	82	79	338	0	0	3	0	0	0.006
.	19.01.15-23.08.47-1-392198	117	10	10	2	0	1	529	9	9	0	0	NA	NA	NA	38	43	170	175	511	82	90	357	5	5	29	0.029	0.029	0.057
.	19.01.15-23.08.55-1-392215	59	3	3	0	0	0	99	2	2	0	0	NA	NA	NA	26	15	166	167	495	17	18	64	0	0	2	0	0	0.004
.	19.01.15-23.08.55-1-392216	147	5	5	1	0	1	517	4	4	0	0	NA	NA	NA	34	30	168	169	506	85	85	347	0	4	9	0	0.024	0.018
.	19.01.15-23.08.57-1-392220	120	6	6	4	0	3	519	5	5	0	0	NA	NA	NA	42	36	170	171	508	83	84	352	0	3	15	0	0.018	0.03
.	19.01.15-23.09.00-1-392223	94	6	6	2	0	2	526	5	5	0	0	NA	NA	NA	25	37	170	171	509	87	87	352	4	0	14	0.024	0	0.028
.	19.01.15-23.09.02-1-392224	127	14	14	2	0	1	527	13	13	0	0	NA	NA	NA	35	39	171	167	514	85	83	359	3	20	8	0.018	0.12	0.016
.	19.01.15-23.09.03-1-392226	66	3	3	1	0	1	510	2	2	0	0	NA	NA	NA	28	25	167	169	502	84	84	342	0	2	10	0	0.012	0.02
.	19.01.15-23.09.03-1-392227	157	10	10	2	0	1	526	7	7	0	0	NA	NA	NA	36	44	171	175	511	88	88	350	5	2	17	0.029	0.011	0.033
.	19.01.15-23.09.17-1-392230	151	18	18	7	0	6	529	16	16	0	0	NA	NA	NA	53	50	174	171	518	86	85	358	25	6	24	0.144	0.035	0.046
.	19.01.15-23.09.24-1-392240	179	18	18	3	0	3	546	17	17	0	0	NA	NA	NA	50	60	176	176	521	92	93	361	7	30	19	0.04	0.17	0.036
.	19.01.15-23.09.25-1-392242	33	1	1	1	0	1	0	0	0	0	0	NA	NA	NA	5	11	164	167	493	0	0	0	0	0	0	0	0	0
.	19.01.15-23.09.25-1-392243	61	2	2	0	0	0	351	1	1	0	0	NA	NA	NA	19	21	170	168	496	58	58	235	3	6	0	0.018	0.036	0
.	19.01.15-23.09.27-1-392248	272	42	42	13	0	10	561	39	39	0	0	NA	NA	NA	86	79	175	180	537	91	95	375	65	68	37	0.371	0.378	0.069
.	19.01.15-23.09.28-1-392250	91	10	10	2	0	2	504	6	6	0	0	NA	NA	NA	44	29	173	170	499	83	83	338	10	8	13	0.058	0.047	0.026
.	19.01.15-23.09.28-1-392252	146	12	12	4	0	4	536	11	11	0	0	NA	NA	NA	52	48	176	172	513	91	90	355	18	0	9	0.102	0	0.018
.	19.01.15-23.09.36-1-392265	64	3	3	2	0	1	510	2	2	0	0	NA	NA	NA	30	31	170	170	504	85	85	340	0	11	2	0	0.065	0.004
.	19.01.15-23.09.36-1-392266	182	14	14	4	0	2	541	12	12	0	0	NA	NA	NA	57	63	176	178	522	90	90	361	9	29	8	0.051	0.163	0.015
.	19.01.15-23.09.37-1-392267	65	2	2	0	0	0	510	1	1	0	0	NA	NA	NA	29	24	170	171	496	82	88	340	0	0	3	0	0	0.006
.	19.01.15-23.09.47-1-392271	37	1	1	0	0	0	0	0	0	0	0	NA	NA	NA	8	8	163	163	495	0	0	0	0	0	1	0	0	0.002
.	19.01.15-23.09.49-1-392273	88	6	6	1	0	1	522	5	5	0	0	NA	NA	NA	25	34	173	167	507	89	82	351	2	5	8	0.012	0.03	0.016
.	19.01.15-23.09.50-1-392274	37	1	1	1	0	1	0	0	0	0	0	NA	NA	NA	14	9	165	165	492	0	0	0	0	0	4	0	0	0.008
.	19.01.15-23.09.50-1-392275	64	2	2	0	0	0	507	0	0	0	0	NA	NA	NA	26	17	167	166	497	81	84	342	3	0	2	0.018	0	0.004
.	19.01.15-23.09.51-1-392276	123	20	20	6	0	5	526	15	15	0	0	NA	NA	NA	38	40	171	171	511	85	88	353	16	22	29	0.094	0.129	0.057
.	19.01.15-23.09.53-1-392293	156	15	15	6	0	2	546	14	14	0	0	NA	NA	NA	54	57	172	181	517	91	93	362	10	11	32	0.058	0.061	0.062
.	19.01.15-23.09.54-1-392294	121	7	7	1	0	1	532	5	5	0	0	NA	NA	NA	26	46	170	172	517	86	85	361	6	7	13	0.035	0.041	0.025
.	19.01.15-23.09.56-1-392296	224	21	21	8	0	7	535	19	19	0	0	NA	NA	NA	60	57	175	180	515	89	91	355	10	17	27	0.057	0.094	0.052
.	19.01.15-23.10.02-1-392305	119	8	8	4	0	3	521	5	5	0	0	NA	NA	NA	36	42	173	169	513	87	84	350	12	1	7	0.069	0.006	0.014
.	19.01.15-23.10.06-1-392308	32	1	1	0	0	0	0	0	0	0	0	NA	NA	NA	10	7	166	165	489	0	0	0	0	0	1	0	0	0.002
.	19.01.15-23.10.10-1-392309	234	29	29	8	0	7	568	25	25	0	0	NA	NA	NA	66	91	184	182	538	99	93	376	25	21	42	0.136	0.115	0.078
.	19.01.15-23.10.10-1-392311	66	2	2	0	0	0	508	1	1	0	0	NA	NA	NA	28	25	167	168	503	83	83	342	3	0	1	0.018	0	0.002
.	19.01.15-23.10.14-1-392314	61	2	2	2	0	1	513	1	1	0	0	NA	NA	NA	20	24	167	166	504	83	80	350	10	3	0	0.06	0.018	0
.	19.01.15-23.10.32-1-392332	240	21	21	3	0	3	545	18	18	0	0	NA	NA	NA	56	65	175	178	525	87	93	365	12	27	22	0.069	0.152	0.042
.	19.01.15-23.10.33-1-392333	88	6	6	1	0	1	524	5	5	0	0	NA	NA	NA	34	40	171	170	512	84	85	355	13	6	1	0.076	0.035	0.002
.	19.01.15-23.10.39-1-392343	154	17	17	6	0	5	520	16	16	0	0	NA	NA	NA	51	38	169	170	512	82	85	353	6	20	21	0.036	0.118	0.041
.	19.01.15-23.10.39-1-392344	207	41	41	5	0	4	540	38	38	0	0	NA	NA	NA	64	64	177	174	526	88	90	362	43	18	49	0.243	0.103	0.093
.	19.01.15-23.10.41-1-392346	319	47	47	10	0	8	568	43	43	0	0	NA	NA	NA	91	84	188	176	533	102	94	372	60	26	48	0.319	0.148	0.09
.	19.01.15-23.10.42-1-392347	321	87	87	18	0	15	554	79	79	0	0	NA	NA	NA	91	79	176	175	541	91	87	376	62	95	92	0.352	0.543	0.17
.	19.01.15-23.10.44-1-392349	87	3	3	1	0	1	511	2	2	0	0	NA	NA	NA	28	23	171	169	496	89	82	340	3	3	6	0.018	0.018	0.012
.	19.01.15-23.10.51-1-392352	63	4	4	0	0	0	510	3	3	0	0	NA	NA	NA	31	31	169	165	510	82	79	349	2	0	9	0.012	0	0.018
.	19.01.15-23.10.56-1-392374	183	26	26	5	0	3	522	23	23	0	0	NA	NA	NA	57	35	172	169	507	88	86	348	24	7	24	0.14	0.041	0.047
.	19.01.15-23.11.04-1-392376	32	1	1	0	0	0	0	0	0	0	0	NA	NA	NA	9	14	169	164	494	0	0	0	0	0	6	0	0	0.012
.	19.01.15-23.11.05-1-392378	147	13	13	2	0	2	513	10	10	0	0	NA	NA	NA	44	27	168	172	500	83	87	343	11	13	2	0.065	0.076	0.004
.	19.01.15-23.11.06-1-392379	111	5	5	3	0	3	512	4	4	0	0	NA	NA	NA	32	21	165	168	501	81	86	345	3	4	6	0.018	0.024	0.012
.	19.01.15-23.11.07-1-392380	94	5	5	1	0	1	511	4	4	0	0	NA	NA	NA	36	27	172	167	501	88	79	344	1	7	3	0.006	0.042	0.006
.	19.01.15-23.11.19-1-392388	93	12	12	3	0	2	522	10	10	0	0	NA	NA	NA	28	35	173	169	506	86	85	351	6	0	25	0.035	0	0.049
.	19.01.15-23.11.22-1-392392	34	1	1	0	0	0	0	0	0	0	0	NA	NA	NA	6	9	165	164	493	0	0	0	0	0	2	0	0	0.004
.	19.01.15-23.11.22-1-392393	210	33	33	9	0	8	540	30	30	0	0	NA	NA	NA	61	59	171	175	526	85	89	366	42	33	27	0.246	0.189	0.051
.	19.01.15-23.11.24-1-392397	118	8	8	4	0	2	527	7	7	0	0	NA	NA	NA	44	45	169	175	514	83	87	357	6	2	14	0.036	0.011	0.027
.	19.01.15-23.11.30-1-392403	147	10	10	6	0	5	524	9	9	0	0	NA	NA	NA	40	43	172	170	514	85	84	355	6	7	9	0.035	0.041	0.018
.	19.01.15-23.11.31-1-392404	88	3	3	2	0	2	501	2	2	0	0	NA	NA	NA	37	23	170	167	499	83	81	337	0	0	7	0	0	0.014
.	19.01.15-23.11.42-1-392419	119	21	21	5	0	5	517	16	16	0	0	NA	NA	NA	35	37	170	167	513	85	80	352	15	12	22	0.088	0.072	0.043
.	19.01.15-23.11.44-1-392420	177	20	20	4	0	4	542	18	18	0	0	NA	NA	NA	47	56	173	178	518	89	93	360	20	13	18	0.116	0.073	0.035
.	19.01.15-23.11.44-1-392421	61	2	2	0	0	0	51	1	1	0	0	NA	NA	NA	16	13	165	164	497	7	8	36	0	4	2	0	0.024	0.004
.	19.01.15-23.11.45-1-392422	37	1	1	1	0	1	0	0	0	0	0	NA	NA	NA	15	14	165	167	495	0	0	0	0	0	0	0	0	0
.	19.01.15-23.11.46-1-392423	178	12	12	2	0	2	550	10	10	0	0	NA	NA	NA	55	67	181	175	524	97	90	363	9	13	15	0.05	0.074	0.029
.	19.01.15-23.11.48-1-392426	87	4	4	1	0	1	510	3	3	0	0	NA	NA	NA	29	23	167	166	503	81	82	347	7	3	4	0.042	0.018	0.008
.	19.01.15-23.11.50-1-392428	32	1	1	0	0	0	0	0	0	0	0	NA	NA	NA	12	11	166	165	493	0	0	0	0	0	2	0	0	0.004
.	19.01.15-23.11.51-1-392429	63	2	2	0	0	0	510	1	1	0	0	NA	NA	NA	23	26	170	169	500	85	83	342	0	0	8	0	0	0.016
.	19.01.15-23.11.53-1-392448	118	4	4	3	0	2	539	3	3	0	0	NA	NA	NA	38	50	173	171	519	91	85	363	5	2	3	0.029	0.012	0.006
.	19.01.15-23.12.03-1-392456	119	7	7	2	0	2	524	5	5	0	0	NA	NA	NA	35	41	171	175	508	85	88	351	3	0	19	0.018	0	0.037
.	19.01.15-23.12.04-1-392457	174	25	25	5	0	5	526	23	23	0	0	NA	NA	NA	47	45	173	176	509	85	90	351	27	1	21	0.156	0.006	0.041
.	19.01.15-23.12.09-1-392459	31	1	1	1	0	1	0	0	0	0	0	NA	NA	NA	10	9	167	165	490	0	0	0	0	0	3	0	0	0.006
.	19.01.15-23.12.10-1-392461	235	53	53	15	0	13	545	47	47	0	0	NA	NA	NA	66	60	177	179	517	94	92	359	51	55	46	0.288	0.307	0.089
.	19.01.15-23.12.10-1-392462	98	5	5	2	0	2	528	3	3	0	0	NA	NA	NA	27	42	169	174	512	85	89	354	2	2	12	0.012	0.011	0.023
.	19.01.15-23.12.12-1-392464	149	18	18	6	0	5	539	16	16	0	0	NA	NA	NA	42	51	174	174	516	88	90	361	36	8	18	0.207	0.046	0.035
.	19.01.15-23.12.15-1-392469	115	9	9	2	0	2	511	8	8	0	0	NA	NA	NA	35	28	165	169	507	77	84	350	6	10	4	0.036	0.059	0.008
.	19.01.15-23.12.19-1-392473	116	9	9	2	0	1	525	8	8	0	0	NA	NA	NA	25	37	169	172	509	85	88	352	10	10	3	0.059	0.058	0.006
.	19.01.15-23.12.23-1-392479	157	9	9	2	0	2	529	8	8	0	0	NA	NA	NA	47	41	172	172	510	85	89	355	1	4	18	0.006	0.023	0.035
.	19.01.15-23.12.26-1-392487	147	8	8	2	0	2	532	7	7	0	0	NA	NA	NA	55	56	171	174	524	83	89	360	1	7	15	0.006	0.04	0.029
.	19.01.15-23.12.28-1-392490	66	3	3	0	0	0	507	1	1	0	0	NA	NA	NA	26	27	167	169	504	81	82	344	0	0	11	0	0	0.022
.	19.01.15-23.12.33-1-392497	60	2	2	0	0	0	299	1	1	0	0	NA	NA	NA	15	19	168	166	498	53	48	198	0	0	2	0	0	0.004
.	19.01.15-23.12.37-1-392509	143	9	9	2	0	2	523	6	6	0	0	NA	NA	NA	43	38	170	174	507	86	89	348	15	18	0	0.088	0.103	0
.	19.01.15-23.12.41-1-392511	65	3	3	2	0	2	503	1	1	0	0	NA	NA	NA	15	20	166	166	501	82	81	340	1	0	2	0.006	0	0.004
.	19.01.15-23.12.41-1-392512	180	7	7	2	0	2	535	6	6	0	0	NA	NA	NA	46	49	172	175	515	88	90	357	1	3	17	0.006	0.017	0.033
.	19.01.15-23.12.45-1-392513	125	5	5	4	0	3	527	4	4	0	0	NA	NA	NA	31	37	169	172	509	86	86	355	3	0	12	0.018	0	0.024
.	19.01.15-23.12.45-1-392514	66	2	2	1	0	1	510	1	1	0	0	NA	NA	NA	24	22	171	165	499	84	83	343	0	0	6	0	0	0.012
.	19.01.15-23.12.45-1-392515	66	2	2	1	0	1	509	1	1	0	0	NA	NA	NA	29	22	168	167	500	83	83	343	4	0	2	0.024	0	0.004
.	19.01.15-23.12.49-1-392517	96	8	8	0	0	0	502	7	7	0	0	NA	NA	NA	28	18	165	165	501	81	79	342	3	0	10	0.018	0	0.02
.	19.01.15-23.12.55-1-392538	91	3	3	0	0	0	509	2	2	0	0	NA	NA	NA	33	20	167	168	498	82	83	344	2	1	1	0.012	0.006	0.002
.	19.01.15-23.12.58-1-392543	177	13	13	5	0	4	532	11	11	0	0	NA	NA	NA	54	57	176	178	516	88	90	354	3	3	26	0.017	0.017	0.05
.	19.01.15-23.12.58-1-392544	64	4	4	0	0	0	520	1	1	0	0	NA	NA	NA	28	44	176	170	511	87	83	350	4	0	7	0.023	0	0.014
.	19.01.15-23.13.00-1-392548	116	4	4	1	0	1	520	3	3	0	0	NA	NA	NA	36	30	170	169	504	84	85	351	3	3	6	0.018	0.018	0.012
.	19.01.15-23.13.02-1-392550	152	8	8	4	0	2	525	7	7	0	0	NA	NA	NA	40	36	164	171	514	81	86	358	9	1	14	0.055	0.006	0.027
.	19.01.15-23.13.02-1-392551	35	1	1	0	0	0	0	0	0	0	0	NA	NA	NA	8	9	165	163	494	0	0	0	2	0	0	0.012	0	0
.	19.01.15-23.13.03-1-392553	95	9	9	3	0	3	513	7	7	0	0	NA	NA	NA	33	35	171	166	511	87	81	345	4	4	22	0.023	0.024	0.043
.	19.01.15-23.13.06-1-392554	68	3	3	1	0	1	503	2	2	0	0	NA	NA	NA	18	14	165	165	497	82	80	341	0	0	7	0	0	0.014
.	19.01.15-23.13.08-1-392556	62	2	2	0	0	0	512	1	1	0	0	NA	NA	NA	26	27	172	168	500	86	83	343	0	5	2	0	0.03	0.004
.	19.01.15-23.13.13-1-392560	201	15	15	4	0	3	537	14	14	0	0	NA	NA	NA	59	50	174	172	517	90	86	361	28	2	34	0.161	0.012	0.066
.	19.01.15-23.13.15-1-392562	184	31	31	8	0	7	539	29	29	0	0	NA	NA	NA	64	57	172	177	521	87	92	360	50	15	24	0.291	0.085	0.046
.	19.01.15-23.13.19-1-392567	152	9	9	0	0	0	540	8	8	0	0	NA	NA	NA	56	58	179	175	517	92	90	358	3	3	11	0.017	0.017	0.021
.	19.01.15-23.13.20-1-392569	118	4	4	2	0	1	522	2	2	0	0	NA	NA	NA	43	33	171	166	509	86	82	354	0	3	8	0	0.018	0.016
.	19.01.15-23.13.21-1-392570	32	1	1	1	0	1	0	0	0	0	0	NA	NA	NA	6	6	165	164	490	0	0	0	0	0	0	0	0	0
.	19.01.15-23.13.21-1-392572	33	1	1	0	0	0	0	0	0	0	0	NA	NA	NA	5	10	166	167	490	0	0	0	0	0	1	0	0	0.002
.	19.01.15-23.13.22-1-392575	56	2	2	1	0	1	50	1	1	0	0	NA	NA	NA	13	19	165	169	498	9	8	33	2	0	0	0.012	0	0
.	19.01.15-23.13.23-1-392577	31	1	1	0	0	0	0	0	0	0	0	NA	NA	NA	12	2	163	163	489	0	0	0	0	0	1	0	0	0.002
.	19.01.15-23.13.24-1-392579	122	4	4	1	0	1	539	3	3	0	0	NA	NA	NA	44	55	176	178	514	90	93	356	0	5	4	0	0.028	0.008
.	19.01.15-23.13.24-1-392580	121	7	7	0	0	0	522	5	5	0	0	NA	NA	NA	44	43	171	174	511	86	88	348	1	5	11	0.006	0.029	0.022
.	19.01.15-23.13.25-1-392584	202	27	27	8	0	5	543	24	24	0	0	NA	NA	NA	57	59	171	179	522	86	96	361	37	46	19	0.216	0.257	0.036
.	19.01.15-23.13.28-1-392587	96	3	3	2	0	1	513	2	2	0	0	NA	NA	NA	33	29	171	168	503	85	86	342	7	0	4	0.041	0	0.008
.	19.01.15-23.13.36-1-392601	120	14	14	6	0	5	515	11	11	0	0	NA	NA	NA	39	35	171	168	509	84	84	347	12	16	21	0.07	0.095	0.041
.	19.01.15-23.13.40-1-392605	67	4	4	1	0	1	510	3	3	0	0	NA	NA	NA	29	25	167	166	505	81	79	350	0	0	9	0	0	0.018
.	19.01.15-23.13.42-1-392606	148	7	7	0	0	0	532	6	6	0	0	NA	NA	NA	66	55	173	174	521	85	87	360	9	3	3	0.052	0.017	0.006
.	19.01.15-23.13.43-1-392607	123	11	11	1	0	1	522	9	9	0	0	NA	NA	NA	27	41	173	168	513	86	84	352	10	0	19	0.058	0	0.037
.	19.01.15-23.13.45-1-392608	65	3	3	2	0	1	520	2	2	0	0	NA	NA	NA	27	30	166	173	504	85	87	348	0	11	5	0	0.064	0.01
.	19.01.15-23.13.45-1-392609	183	12	12	2	0	2	541	10	10	0	0	NA	NA	NA	63	56	176	179	514	90	92	359	2	6	23	0.011	0.034	0.045
.	19.01.15-23.13.56-1-392630	34	1	1	1	0	1	0	0	0	0	0	NA	NA	NA	11	7	164	164	492	0	0	0	0	0	0	0	0	0
.	19.01.15-23.13.58-1-392634	179	14	14	3	0	2	523	11	11	0	0	NA	NA	NA	74	50	172	171	520	87	88	348	8	7	15	0.047	0.041	0.029
.	19.01.15-23.13.58-1-392635	35	1	1	0	0	0	0	0	0	0	0	NA	NA	NA	6	7	163	167	490	0	0	0	0	0	0	0	0	0
.	19.01.15-23.13.59-1-392636	209	34	34	11	0	9	547	30	30	0	0	NA	NA	NA	52	63	172	175	529	89	89	369	50	28	65	0.291	0.16	0.123
.	19.01.15-23.14.01-1-392638	251	62	62	19	0	13	531	55	55	0	0	NA	NA	NA	78	50	169	174	520	84	90	357	79	37	82	0.467	0.213	0.158
.	19.01.15-23.14.01-1-392639	245	20	20	3	0	2	563	17	17	0	0	NA	NA	NA	86	88	181	176	544	96	90	377	26	12	13	0.144	0.068	0.024
.	19.01.15-23.14.03-1-392640	92	5	5	2	0	2	515	3	3	0	0	NA	NA	NA	31	27	168	173	499	86	84	345	4	0	22	0.024	0	0.044
.	19.01.15-23.14.06-1-392641	184	35	35	8	0	8	530	33	33	0	0	NA	NA	NA	57	51	177	172	515	90	87	353	20	18	53	0.113	0.105	0.103
.	19.01.15-23.14.13-1-392647	178	16	16	5	0	4	538	15	15	0	0	NA	NA	NA	66	56	176	176	517	90	92	356	18	9	20	0.102	0.051	0.039
.	19.01.15-23.14.13-1-392648	35	1	1	0	0	0	0	0	0	0	0	NA	NA	NA	10	9	164	164	494	0	0	0	0	0	1	0	0	0.002
.	19.01.15-23.14.16-1-392650	184	7	7	0	0	0	531	4	4	0	0	NA	NA	NA	58	50	171	175	517	85	91	355	6	8	6	0.035	0.046	0.012
.	19.01.15-23.14.19-1-392654	94	5	5	1	0	1	521	4	4	0	0	NA	NA	NA	38	36	169	170	510	86	89	346	0	3	9	0	0.018	0.018
.	19.01.15-23.14.26-1-392665	86	5	5	0	0	0	509	4	4	0	0	NA	NA	NA	39	31	172	167	505	84	80	345	4	3	1	0.023	0.018	0.002
.	19.01.15-23.14.34-1-392678	61	3	3	0	0	0	102	2	2	0	0	NA	NA	NA	11	26	171	167	501	16	12	74	4	1	2	0.023	0.006	0.004
.	19.01.15-23.14.35-1-392679	32	1	1	0	0	0	0	0	0	0	0	NA	NA	NA	11	6	165	164	490	0	0	0	1	0	0	0.006	0	0
.	19.01.15-23.14.35-1-392681	149	9	9	2	0	2	523	6	6	0	0	NA	NA	NA	48	35	171	170	507	88	85	350	9	11	6	0.053	0.065	0.012
.	19.01.15-23.14.37-1-392684	122	5	5	2	0	2	529	4	4	0	0	NA	NA	NA	43	43	172	169	515	87	88	354	2	0	11	0.012	0	0.021
.	19.01.15-23.14.41-1-392688	126	6	6	2	0	2	522	5	5	0	0	NA	NA	NA	42	39	172	170	510	87	85	350	2	1	11	0.012	0.006	0.022
.	19.01.15-23.14.42-1-392689	178	14	14	6	0	5	538	12	12	0	0	NA	NA	NA	54	60	172	178	523	83	93	362	27	2	31	0.157	0.011	0.059
.	19.01.15-23.14.44-1-392690	175	25	25	3	0	3	549	23	23	0	0	NA	NA	NA	48	64	181	171	525	95	90	364	13	28	29	0.072	0.164	0.055
.	19.01.15-23.14.53-1-392710	91	6	6	2	0	1	520	4	4	0	0	NA	NA	NA	34	34	172	169	506	88	82	350	7	6	6	0.041	0.036	0.012
.	19.01.15-23.14.53-1-392711	465	36	36	8	0	7	608	33	33	0	0	NA	NA	NA	128	129	185	190	567	98	101	409	50	30	48	0.27	0.158	0.085
.	19.01.15-23.14.57-1-392715	181	12	12	1	0	0	545	10	10	0	0	NA	NA	NA	51	62	179	175	521	94	90	361	8	2	13	0.045	0.011	0.025
.	19.01.15-23.14.59-1-392716	61	2	2	0	0	0	512	1	1	0	0	NA	NA	NA	26	21	169	166	499	84	86	342	0	0	5	0	0	0.01
.	19.01.15-23.14.59-1-392717	30	1	1	0	0	0	0	0	0	0	0	NA	NA	NA	7	15	165	166	497	0	0	0	0	0	0	0	0	0
.	19.01.15-23.15.02-1-392721	144	7	7	4	0	4	535	5	5	0	0	NA	NA	NA	40	48	171	171	519	88	91	356	3	8	7	0.018	0.047	0.013
.	19.01.15-23.15.09-1-392727	34	1	1	0	0	0	0	0	0	0	0	NA	NA	NA	6	8	166	164	491	0	0	0	0	0	1	0	0	0.002
.	19.01.15-23.15.10-1-392728	91	7	7	2	0	2	513	6	6	0	0	NA	NA	NA	24	31	169	166	509	83	81	349	0	2	25	0	0.012	0.049
.	19.01.15-23.15.11-1-392729	242	14	14	6	0	5	552	12	12	0	0	NA	NA	NA	75	71	188	180	516	100	94	358	18	27	20	0.096	0.15	0.039
.	19.01.15-23.15.12-1-392731	212	27	27	6	0	5	571	25	25	0	0	NA	NA	NA	63	88	182	185	534	100	98	373	11	29	41	0.06	0.157	0.077
.	19.01.15-23.15.15-1-392733	62	4	4	2	0	2	510	3	3	0	0	NA	NA	NA	29	22	168	168	499	83	86	341	3	1	6	0.018	0.006	0.012
.	19.01.15-23.15.20-1-392741	60	3	3	2	0	2	352	2	2	0	0	NA	NA	NA	11	20	169	169	495	59	55	238	0	0	3	0	0	0.006
.	19.01.15-23.15.20-1-392742	237	27	27	11	0	10	539	24	24	0	0	NA	NA	NA	60	55	173	172	523	88	88	363	20	41	26	0.116	0.238	0.05
.	19.01.15-23.15.25-1-392748	148	9	9	3	0	3	537	8	8	0	0	NA	NA	NA	51	57	177	171	522	90	85	362	0	14	19	0	0.082	0.036
.	19.01.15-23.15.28-1-392753	149	10	10	3	0	2	532	9	9	0	0	NA	NA	NA	35	47	174	175	511	87	90	355	13	5	9	0.075	0.029	0.018
.	19.01.15-23.15.30-1-392756	150	11	11	1	0	1	516	9	9	0	0	NA	NA	NA	39	29	174	167	501	90	84	342	7	13	9	0.04	0.078	0.018
.	19.01.15-23.15.32-1-392757	211	18	18	5	0	4	560	16	16	0	0	NA	NA	NA	64	82	186	180	529	92	97	371	4	20	25	0.022	0.111	0.047
.	19.01.15-23.15.42-1-392773	32	1	1	1	0	1	0	0	0	0	0	NA	NA	NA	6	4	165	163	489	0	0	0	0	0	1	0	0	0.002
.	19.01.15-23.15.45-1-392778	126	8	8	3	0	2	521	7	7	0	0	NA	NA	NA	28	31	174	164	506	89	83	349	0	7	11	0	0.043	0.022
.	19.01.15-23.15.49-1-392780	152	8	8	1	0	1	535	6	6	0	0	NA	NA	NA	37	49	172	170	520	91	82	362	6	6	3	0.035	0.035	0.006
.	19.01.15-23.15.50-1-392781	147	16	16	4	0	3	518	13	13	0	0	NA	NA	NA	41	35	170	166	512	86	82	350	5	3	20	0.029	0.018	0.039
.	19.01.15-23.15.50-1-392782	206	13	13	3	0	3	540	12	12	0	0	NA	NA	NA	63	58	173	178	520	87	92	361	0	20	27	0	0.112	0.052
.	19.01.15-23.15.51-1-392799	322	29	29	6	0	3	591	27	27	0	0	NA	NA	NA	79	114	183	197	547	100	109	382	32	27	48	0.175	0.137	0.088
.	19.01.15-23.15.57-1-392807	292	27	27	7	0	6	563	25	25	0	0	NA	NA	NA	94	92	175	180	550	91	93	379	6	19	38	0.034	0.106	0.069
.	19.01.15-23.15.59-1-392808	61	4	4	0	0	0	515	3	3	0	0	NA	NA	NA	20	23	170	164	502	87	82	346	0	0	16	0	0	0.032
.	19.01.15-23.16.03-1-392810	96	4	4	2	0	2	513	3	3	0	0	NA	NA	NA	40	33	171	167	508	82	83	348	7	1	11	0.041	0.006	0.022
.	19.01.15-23.16.04-1-392811	172	14	14	7	0	6	531	12	12	0	0	NA	NA	NA	53	47	172	171	517	85	87	359	19	10	15	0.11	0.058	0.029
.	19.01.15-23.16.07-1-392812	95	4	4	1	0	1	517	2	2	0	0	NA	NA	NA	27	30	168	169	506	82	86	349	9	0	8	0.054	0	0.016
.	19.01.15-23.16.13-1-392815	30	1	1	0	0	0	0	0	0	0	0	NA	NA	NA	8	6	164	164	491	0	0	0	1	0	0	0.006	0	0
.	19.01.15-23.16.13-1-392816	100	5	5	3	0	3	515	4	4	0	0	NA	NA	NA	24	34	170	172	505	85	84	346	2	7	7	0.012	0.041	0.014
.	19.01.15-23.16.14-1-392818	264	22	22	6	0	4	541	20	20	0	0	NA	NA	NA	72	61	175	175	524	88	92	361	18	24	14	0.103	0.137	0.027
.	19.01.15-23.16.18-1-392824	34	1	1	0	0	0	0	0	0	0	0	NA	NA	NA	7	6	165	164	490	0	0	0	0	0	7	0	0	0.014
.	19.01.15-23.16.18-1-392825	149	13	13	3	0	2	540	12	12	0	0	NA	NA	NA	49	56	172	174	523	85	90	365	9	4	23	0.052	0.023	0.044
.	19.01.15-23.16.21-1-392829	229	39	39	13	0	9	551	34	34	0	0	NA	NA	NA	65	63	174	183	519	90	97	364	26	54	41	0.149	0.295	0.079
.	19.01.15-23.16.21-1-392830	31	1	1	0	0	0	0	0	0	0	0	NA	NA	NA	8	9	166	164	492	0	0	0	0	0	1	0	0	0.002
.	19.01.15-23.16.24-1-392835	62	2	2	0	0	0	150	1	1	0	0	NA	NA	NA	12	14	168	165	494	21	29	100	0	0	3	0	0	0.006
.	19.01.15-23.16.28-1-392848	300	45	45	9	0	8	579	41	41	0	0	NA	NA	NA	78	104	185	178	554	98	94	387	32	29	61	0.173	0.163	0.11
.	19.01.15-23.16.32-1-392850	115	11	11	3	0	3	525	10	10	0	0	NA	NA	NA	39	36	168	167	514	85	84	356	8	17	16	0.048	0.102	0.031
.	19.01.15-23.16.32-1-392851	116	15	15	3	0	3	517	14	14	0	0	NA	NA	NA	35	30	169	170	504	87	84	346	22	4	20	0.13	0.024	0.04
.	19.01.15-23.16.34-1-392856	93	4	4	0	0	0	510	3	3	0	0	NA	NA	NA	17	23	171	166	499	84	82	344	6	0	2	0.035	0	0.004
.	19.01.15-23.16.42-1-392866	330	36	36	5	0	3	577	32	32	0	0	NA	NA	NA	95	99	183	186	543	98	97	382	23	38	30	0.126	0.204	0.055
.	19.01.15-23.16.47-1-392870	269	42	42	10	0	7	565	39	39	0	0	NA	NA	NA	65	81	179	177	538	95	87	383	51	40	33	0.285	0.226	0.061
.	19.01.15-23.16.48-1-392872	65	3	3	1	0	1	506	2	2	0	0	NA	NA	NA	14	21	169	166	499	82	81	343	1	0	5	0.006	0	0.01
.	19.01.15-23.16.49-1-392874	213	19	19	5	0	4	537	16	16	0	0	NA	NA	NA	55	53	172	177	517	86	93	358	9	19	21	0.052	0.107	0.041
.	19.01.15-23.16.54-1-392892	96	5	5	1	0	1	510	3	3	0	0	NA	NA	NA	26	25	169	168	501	82	82	346	1	0	9	0.006	0	0.018
.	19.01.15-23.16.56-1-392897	213	38	38	6	0	6	560	34	34	0	0	NA	NA	NA	57	77	178	182	530	94	97	369	53	42	35	0.298	0.231	0.066
.	19.01.15-23.17.01-1-392903	145	9	9	4	0	4	513	8	8	0	0	NA	NA	NA	40	30	170	169	504	85	84	344	0	11	25	0	0.065	0.05
.	19.01.15-23.17.09-1-392908	123	5	5	2	0	2	509	4	4	0	0	NA	NA	NA	33	26	165	165	509	81	80	348	3	4	5	0.018	0.024	0.01
.	19.01.15-23.17.15-1-392909	62	2	2	0	0	0	515	1	1	0	0	NA	NA	NA	20	36	173	168	508	83	84	348	3	0	5	0.017	0	0.01
.	19.01.15-23.17.18-1-392912	37	1	1	0	0	0	0	0	0	0	0	NA	NA	NA	20	14	165	163	499	0	0	0	0	0	4	0	0	0.008
.	19.01.15-23.17.21-1-392919	120	4	4	2	0	2	510	3	3	0	0	NA	NA	NA	30	28	171	166	504	83	82	345	0	0	6	0	0	0.012
.	19.01.15-23.17.23-1-392922	151	10	10	3	0	2	531	7	7	0	0	NA	NA	NA	52	45	174	169	515	90	86	355	5	14	7	0.029	0.083	0.014
.	19.01.15-23.17.25-1-392926	94	4	4	0	0	0	512	3	3	0	0	NA	NA	NA	23	26	169	170	500	86	82	344	0	0	8	0	0	0.016
.	19.01.15-23.17.27-1-392931	91	10	10	1	0	1	517	7	7	0	0	NA	NA	NA	33	32	164	174	507	81	88	348	9	2	18	0.055	0.011	0.036
.	19.01.15-23.17.28-1-392933	64	3	3	1	0	1	148	2	2	0	0	NA	NA	NA	25	15	163	170	495	27	25	96	0	0	5	0	0	0.01
.	19.01.15-23.17.35-1-392941	86	3	3	2	0	2	519	2	2	0	0	NA	NA	NA	29	35	169	169	510	84	83	352	5	1	1	0.03	0.006	0.002
.	19.01.15-23.17.36-1-392944	116	14	14	3	0	3	509	12	12	0	0	NA	NA	NA	32	25	166	169	503	80	84	345	7	2	22	0.042	0.012	0.044
.	19.01.15-23.17.37-1-392946	33	1	1	0	0	0	0	0	0	0	0	NA	NA	NA	12	13	166	165	495	0	0	0	0	0	2	0	0	0.004
.	19.01.15-23.17.41-1-392950	96	3	3	2	0	1	512	2	2	0	0	NA	NA	NA	27	21	168	165	501	84	81	347	0	3	7	0	0.018	0.014
.	19.01.15-23.17.43-1-392951	32	1	1	0	0	0	0	0	0	0	0	NA	NA	NA	7	7	166	165	489	0	0	0	0	2	0	0	0.012	0
.	19.01.15-23.17.43-1-392953	181	8	8	1	0	1	546	6	6	0	0	NA	NA	NA	40	59	178	177	517	95	92	359	2	12	6	0.011	0.068	0.012
.	19.01.15-23.17.45-1-392955	61	2	2	0	0	0	518	1	1	0	0	NA	NA	NA	27	34	169	170	508	84	87	347	0	0	5	0	0	0.01
.	19.01.15-23.17.49-1-392957	94	3	3	3	0	1	512	2	2	0	0	NA	NA	NA	40	35	171	169	508	85	81	346	13	0	0	0.076	0	0
.	19.01.15-23.17.50-1-392959	278	29	29	6	0	6	564	25	25	0	0	NA	NA	NA	65	84	181	181	535	98	91	375	37	22	29	0.204	0.122	0.054
.	19.01.15-23.17.52-1-392975	168	30	30	3	0	3	534	28	28	0	0	NA	NA	NA	42	50	176	169	518	90	84	360	33	21	41	0.188	0.124	0.079
.	19.01.15-23.17.53-1-392976	35	1	1	1	0	1	0	0	0	0	0	NA	NA	NA	7	3	164	163	489	0	0	0	0	0	0	0	0	0
.	19.01.15-23.17.56-1-392978	37	1	1	0	0	0	0	0	0	0	0	NA	NA	NA	11	11	166	168	490	0	0	0	0	0	2	0	0	0.004
.	19.01.15-23.17.56-1-392983	175	29	29	8	0	7	529	26	26	0	0	NA	NA	NA	58	54	170	172	525	84	85	360	26	18	51	0.153	0.105	0.097
.	19.01.15-23.17.58-1-392985	62	2	2	0	0	0	199	1	1	0	0	NA	NA	NA	25	14	168	165	494	29	35	135	2	0	4	0.012	0	0.008
.	19.01.15-23.17.58-1-392986	157	14	14	1	0	1	529	13	13	0	0	NA	NA	NA	45	42	168	173	514	84	87	358	9	15	11	0.054	0.087	0.021
.	19.01.15-23.17.59-1-392987	149	13	13	1	0	1	517	10	10	0	0	NA	NA	NA	57	36	167	171	511	81	87	349	5	5	15	0.03	0.029	0.029
.	19.01.15-23.18.03-1-392988	121	5	5	2	0	1	532	2	2	0	0	NA	NA	NA	40	42	172	169	514	88	85	359	4	9	2	0.023	0.053	0.004
.	19.01.15-23.18.03-1-392989	66	7	7	3	0	3	508	5	5	0	0	NA	NA	NA	27	24	166	165	506	82	80	346	7	2	11	0.042	0.012	0.022
.	19.01.15-23.18.07-1-392992	63	2	2	0	0	0	252	1	1	0	0	NA	NA	NA	19	8	164	164	493	39	40	173	0	2	2	0	0.012	0.004
.	19.01.15-23.18.16-1-392999	113	5	5	0	0	0	517	3	3	0	0	NA	NA	NA	35	30	171	167	505	86	81	350	3	0	11	0.018	0	0.022
.	19.01.15-23.18.20-1-393005	267	58	58	11	0	9	556	55	55	0	0	NA	NA	NA	77	78	174	186	531	90	98	368	62	37	67	0.356	0.199	0.126
.	19.01.15-23.18.20-1-393006	87	6	6	1	0	0	511	5	5	0	0	NA	NA	NA	28	27	174	167	499	88	82	341	15	12	14	0.086	0.072	0.028
.	19.01.15-23.18.21-1-393007	89	3	3	0	0	0	515	2	2	0	0	NA	NA	NA	34	37	168	168	514	83	83	349	1	0	7	0.006	0	0.014
.	19.01.15-23.18.32-1-393023	35	1	1	0	0	0	0	0	0	0	0	NA	NA	NA	7	10	164	165	494	0	0	0	0	0	1	0	0	0.002
.	19.01.15-23.18.37-1-393032	31	1	1	0	0	0	0	0	0	0	0	NA	NA	NA	2	7	165	164	491	0	0	0	0	0	0	0	0	0
.	19.01.15-23.18.37-1-393034	118	6	6	3	0	1	514	5	5	0	0	NA	NA	NA	29	27	173	166	501	86	83	345	0	0	20	0	0	0.04
.	19.01.15-23.18.40-1-393035	121	4	4	1	0	1	518	3	3	0	0	NA	NA	NA	28	34	170	173	504	86	86	346	7	0	7	0.041	0	0.014
.	19.01.15-23.18.42-1-393037	55	2	2	1	0	1	99	1	1	0	0	NA	NA	NA	12	14	168	166	493	12	21	66	0	3	0	0	0.018	0
.	19.01.15-23.18.45-1-393039	123	5	5	3	0	2	515	4	4	0	0	NA	NA	NA	34	31	169	166	509	86	79	350	4	0	17	0.024	0	0.033
.	19.01.15-23.18.50-1-393041	38	1	1	0	0	0	0	0	0	0	0	NA	NA	NA	12	10	164	165	494	0	0	0	0	0	0	0	0	0
.	19.01.15-23.18.51-1-393057	32	1	1	0	0	0	0	0	0	0	0	NA	NA	NA	5	11	165	167	492	0	0	0	0	0	1	0	0	0.002
.	19.01.15-23.18.51-1-393058	62	2	2	0	0	0	248	1	1	0	0	NA	NA	NA	10	9	164	163	495	46	42	160	1	0	4	0.006	0	0.008
.	19.01.15-23.18.53-1-393061	33	1	1	1	0	1	0	0	0	0	0	NA	NA	NA	10	6	165	164	490	0	0	0	0	0	1	0	0	0.002
.	19.01.15-23.18.53-1-393062	37	1	1	0	0	0	0	0	0	0	0	NA	NA	NA	9	8	164	165	492	0	0	0	0	0	0	0	0	0
.	19.01.15-23.18.54-1-393063	59	3	3	2	0	1	513	1	1	0	0	NA	NA	NA	21	29	169	168	505	82	84	347	2	0	15	0.012	0	0.03
.	19.01.15-23.18.54-1-393064	180	12	12	2	0	2	542	11	11	0	0	NA	NA	NA	46	56	179	172	518	91	87	364	9	8	8	0.05	0.047	0.015
.	19.01.15-23.18.56-1-393065	30	1	1	0	0	0	0	0	0	0	0	NA	NA	NA	6	7	164	164	492	0	0	0	0	3	0	0	0.018	0
.	19.01.15-23.18.56-1-393066	139	11	11	5	0	3	529	10	10	0	0	NA	NA	NA	43	43	173	169	514	87	85	357	12	14	6	0.069	0.083	0.012
.	19.01.15-23.19.00-1-393070	118	10	10	2	0	2	519	8	8	0	0	NA	NA	NA	38	37	166	177	507	81	89	349	1	12	8	0.006	0.068	0.016
.	19.01.15-23.19.01-1-393071	61	3	3	1	0	1	505	2	2	0	0	NA	NA	NA	26	20	164	169	500	81	83	341	0	1	8	0	0.006	0.016
.	19.01.15-23.19.03-1-393072	35	1	1	0	0	0	0	0	0	0	0	NA	NA	NA	9	16	166	165	498	0	0	0	0	0	4	0	0	0.008
.	19.01.15-23.19.04-1-393073	60	2	2	0	0	0	253	0	0	0	0	NA	NA	NA	19	10	164	166	493	40	33	180	0	3	0	0	0.018	0
.	19.01.15-23.19.06-1-393075	57	3	3	1	0	1	352	2	2	0	0	NA	NA	NA	14	11	164	166	494	58	56	238	5	0	0	0.03	0	0
.	19.01.15-23.19.09-1-393078	91	4	4	1	0	1	504	3	3	0	0	NA	NA	NA	19	18	167	168	496	83	81	340	5	0	1	0.03	0	0.002
.	19.01.15-23.19.43-1-393106	65	3	3	1	0	1	511	2	2	0	0	NA	NA	NA	24	28	169	169	503	83	83	345	4	4	0	0.024	0.024	0
.	19.01.15-23.19.43-1-393107	179	12	12	1	0	1	529	8	8	0	0	NA	NA	NA	68	51	176	175	513	90	89	350	6	18	8	0.034	0.103	0.016
.	19.01.15-23.20.00-1-393128	127	12	12	4	0	4	524	11	11	0	0	NA	NA	NA	48	49	171	175	516	84	90	350	3	9	19	0.018	0.051	0.037
.	19.01.15-23.20.06-1-393135	61	2	2	1	0	1	151	1	1	0	0	NA	NA	NA	17	13	166	165	495	21	26	104	3	0	1	0.018	0	0.002
.	19.01.15-23.20.10-1-393137	158	17	17	2	0	1	524	16	16	0	0	NA	NA	NA	48	40	173	168	512	85	87	352	13	10	19	0.075	0.06	0.037
.	19.01.15-23.20.11-1-393140	89	4	4	2	0	2	508	3	3	0	0	NA	NA	NA	22	22	169	169	497	81	86	341	4	0	5	0.024	0	0.01
.	19.01.15-23.20.11-1-393141	121	4	4	1	0	0	543	3	3	0	0	NA	NA	NA	41	62	178	175	522	91	90	362	2	5	3	0.011	0.029	0.006
.	19.01.15-23.20.16-1-393143	91	3	3	3	0	3	517	2	2	0	0	NA	NA	NA	34	31	169	170	505	85	86	346	3	3	2	0.018	0.018	0.004
.	19.01.15-23.20.27-1-393155	63	3	3	0	0	0	152	2	2	0	0	NA	NA	NA	25	14	168	164	495	24	24	104	2	0	1	0.012	0	0.002
.	19.01.15-23.20.32-1-393165	296	35	35	8	0	5	562	33	33	0	0	NA	NA	NA	75	75	187	173	528	99	91	372	35	37	47	0.187	0.214	0.089
.	19.01.15-23.20.40-1-393173	141	12	12	4	0	4	524	11	11	0	0	NA	NA	NA	59	43	167	173	516	80	89	355	10	11	14	0.06	0.064	0.027
.	19.01.15-23.20.40-1-393174	332	30	30	8	0	5	579	27	27	0	0	NA	NA	NA	97	99	179	190	543	96	101	382	33	19	48	0.184	0.1	0.088
.	19.01.15-23.20.41-1-393176	124	9	9	2	0	2	531	8	8	0	0	NA	NA	NA	44	49	170	170	522	85	84	362	24	4	3	0.141	0.024	0.006
.	19.01.15-23.20.44-1-393180	149	12	12	4	0	3	534	11	11	0	0	NA	NA	NA	39	49	169	169	524	85	84	365	8	16	10	0.047	0.095	0.019
.	19.01.15-23.20.48-1-393181	115	4	4	1	0	1	524	3	3	0	0	NA	NA	NA	41	35	168	171	509	85	86	353	0	2	7	0	0.012	0.014
.	19.01.15-23.20.49-1-393182	116	4	4	0	0	0	534	3	3	0	0	NA	NA	NA	26	46	172	174	513	88	86	360	12	0	2	0.07	0	0.004
.	19.01.15-23.20.50-1-393183	205	23	23	4	0	4	536	21	21	0	0	NA	NA	NA	78	51	171	176	517	87	91	358	24	11	22	0.14	0.062	0.043
.	19.01.15-23.21.01-1-393203	236	23	23	9	0	7	539	20	20	0	0	NA	NA	NA	59	60	176	173	524	91	85	363	38	15	34	0.216	0.087	0.065
.	19.01.15-23.21.17-1-393205	66	4	4	0	0	0	510	3	3	0	0	NA	NA	NA	21	22	165	170	500	81	87	342	0	1	6	0	0.006	0.012
.	19.01.15-23.21.32-1-393220	145	9	9	2	0	2	530	7	7	0	0	NA	NA	NA	29	42	167	173	515	85	88	357	9	9	13	0.054	0.052	0.025
.	19.01.15-23.21.39-1-393230	216	47	47	11	0	9	538	44	44	0	0	NA	NA	NA	69	57	174	174	522	85	91	362	68	21	43	0.391	0.121	0.082
.	19.01.15-23.21.51-1-393232	65	3	3	0	0	0	249	2	2	0	0	NA	NA	NA	28	19	166	167	499	37	43	169	0	0	7	0	0	0.014
.	19.01.15-23.21.52-1-393248	125	11	11	1	0	1	520	9	9	0	0	NA	NA	NA	51	40	171	174	508	86	86	348	3	5	12	0.018	0.029	0.024
.	19.01.15-23.22.08-1-393257	121	9	9	2	0	2	523	7	7	0	0	NA	NA	NA	42	36	170	171	508	85	87	351	7	3	15	0.041	0.018	0.03
.	19.01.15-23.22.10-1-393258	184	10	10	2	0	2	538	8	8	0	0	NA	NA	NA	48	59	176	172	524	90	84	364	8	2	18	0.045	0.012	0.034
.	19.01.15-23.22.16-1-393260	167	28	28	5	0	4	535	27	27	0	0	NA	NA	NA	60	51	174	167	523	87	84	364	23	43	17	0.132	0.257	0.033
.	19.01.15-23.22.23-1-393267	32	1	1	0	0	0	0	0	0	0	0	NA	NA	NA	13	4	164	163	490	0	0	0	0	0	0	0	0	0
.	19.01.15-23.22.23-1-393269	391	41	41	12	0	8	598	40	40	0	0	NA	NA	NA	91	117	184	191	555	99	105	394	50	49	39	0.272	0.257	0.07
.	19.01.15-23.22.25-1-393272	179	18	18	5	0	4	520	17	17	0	0	NA	NA	NA	45	43	168	171	517	81	86	353	21	13	21	0.125	0.076	0.041
.	19.01.15-23.22.31-1-393279	66	4	4	1	0	0	503	2	2	0	0	NA	NA	NA	28	20	168	168	497	83	83	337	3	3	2	0.018	0.018	0.004
.	19.01.15-23.22.40-1-393294	152	13	13	5	0	5	525	11	11	0	0	NA	NA	NA	45	43	168	170	518	81	85	359	6	11	20	0.036	0.065	0.039
.	19.01.15-23.22.43-1-393295	91	5	5	0	0	0	519	3	3	0	0	NA	NA	NA	29	38	172	165	514	84	80	355	2	0	11	0.012	0	0.021
.	19.01.15-23.22.46-1-393297	32	1	1	0	0	0	0	0	0	0	0	NA	NA	NA	11	12	165	164	496	0	0	0	0	0	2	0	0	0.004
.	19.01.15-23.22.48-1-393299	264	33	33	9	0	9	549	30	30	0	0	NA	NA	NA	80	72	176	172	537	90	86	373	34	42	33	0.193	0.244	0.061
.	19.01.15-23.22.48-1-393300	154	9	9	1	0	1	516	7	7	0	0	NA	NA	NA	39	32	169	168	508	86	85	345	12	6	4	0.071	0.036	0.008
.	19.01.15-23.23.04-1-393319	36	1	1	1	0	1	0	0	0	0	0	NA	NA	NA	5	9	164	164	494	0	0	0	0	0	4	0	0	0.008
.	19.01.15-23.23.10-1-393324	33	1	1	1	0	1	0	0	0	0	0	NA	NA	NA	3	7	164	165	491	0	0	0	0	1	0	0	0.006	0
.	19.01.15-23.23.11-1-393325	168	10	10	1	0	1	524	8	8	0	0	NA	NA	NA	45	42	173	169	513	86	82	356	3	5	14	0.017	0.03	0.027
.	19.01.15-23.23.12-1-393327	32	1	1	0	0	0	0	0	0	0	0	NA	NA	NA	10	3	163	165	488	0	0	0	0	0	1	0	0	0.002
.	19.01.15-23.23.15-1-393333	85	5	5	1	0	1	510	4	4	0	0	NA	NA	NA	29	26	168	168	503	82	83	345	0	7	9	0	0.042	0.018
.	19.01.15-23.23.16-1-393334	173	12	12	1	0	0	540	7	7	0	0	NA	NA	NA	52	52	169	172	524	86	85	369	6	8	20	0.036	0.047	0.038
.	19.01.15-23.23.19-1-393337	178	28	28	7	0	5	542	27	27	0	0	NA	NA	NA	49	64	180	174	523	96	87	359	35	16	41	0.194	0.092	0.078
.	19.01.15-23.23.19-1-393338	65	2	2	1	0	1	506	1	1	0	0	NA	NA	NA	21	20	170	164	499	84	79	343	0	2	0	0	0.012	0
.	19.01.15-23.23.30-1-393352	35	1	1	0	0	0	0	0	0	0	0	NA	NA	NA	11	7	165	165	490	0	0	0	0	0	4	0	0	0.008
.	19.01.15-23.23.31-1-393353	62	2	2	0	0	0	457	1	1	0	0	NA	NA	NA	17	18	166	165	500	69	70	318	7	1	0	0.042	0.006	0
.	19.01.15-23.23.31-1-393354	60	2	2	1	0	1	252	1	1	0	0	NA	NA	NA	21	27	168	167	505	39	39	174	0	0	6	0	0	0.012
.	19.01.15-23.23.33-1-393356	92	8	8	6	0	4	522	7	7	0	0	NA	NA	NA	27	40	173	172	508	86	84	352	2	11	8	0.012	0.064	0.016
.	19.01.15-23.23.34-1-393358	59	3	3	1	0	1	508	2	2	0	0	NA	NA	NA	19	20	166	169	498	81	84	343	0	4	1	0	0.024	0.002
.	19.01.15-23.23.35-1-393360	33	1	1	1	0	1	0	0	0	0	0	NA	NA	NA	6	8	164	167	490	0	0	0	0	0	0	0	0	0
.	19.01.15-23.23.38-1-393365	318	29	29	3	0	2	571	25	25	0	0	NA	NA	NA	95	86	181	181	537	97	95	379	25	35	37	0.138	0.193	0.069
.	19.01.15-23.23.42-1-393370	35	1	1	0	0	0	0	0	0	0	0	NA	NA	NA	12	8	165	166	490	0	0	0	0	0	0	0	0	0
.	19.01.15-23.23.42-1-393371	150	16	16	6	0	4	539	15	15	0	0	NA	NA	NA	40	54	169	174	524	84	90	365	23	40	14	0.136	0.23	0.027
.	19.01.15-23.23.42-1-393372	91	12	12	3	0	2	515	10	10	0	0	NA	NA	NA	26	33	167	167	512	83	81	351	2	0	17	0.012	0	0.033
.	19.01.15-23.23.44-1-393373	119	9	9	1	0	1	514	8	8	0	0	NA	NA	NA	32	33	173	168	505	86	82	346	4	3	8	0.023	0.018	0.016
.	19.01.15-23.23.45-1-393375	143	9	9	3	0	3	541	8	8	0	0	NA	NA	NA	48	59	174	174	524	89	91	361	5	3	9	0.029	0.017	0.017
.	19.01.15-23.23.52-1-393393	55	2	2	1	0	1	0	1	1	0	0	NA	NA	NA	17	12	165	165	495	0	0	0	0	0	4	0	0	0.008
.	19.01.15-23.23.56-1-393395	204	19	19	3	0	2	547	18	18	0	0	NA	NA	NA	50	63	173	181	522	90	98	359	32	8	17	0.185	0.044	0.033
.	19.01.15-23.23.58-1-393400	142	17	17	4	0	4	532	16	16	0	0	NA	NA	NA	46	42	171	169	515	88	86	358	27	12	17	0.158	0.071	0.033
.	19.01.15-23.24.02-1-393402	381	72	72	23	0	16	592	63	63	0	0	NA	NA	NA	101	116	188	186	555	104	101	387	76	55	84	0.404	0.296	0.151
.	19.01.15-23.24.03-1-393404	271	21	21	4	0	4	552	19	19	0	0	NA	NA	NA	77	67	177	176	527	92	91	369	14	45	33	0.079	0.256	0.063
.	19.01.15-23.24.04-1-393405	90	3	3	1	0	1	525	2	2	0	0	NA	NA	NA	36	42	170	171	514	86	84	355	0	2	4	0	0.012	0.008
.	19.01.15-23.24.12-1-393408	32	1	1	0	0	0	0	0	0	0	0	NA	NA	NA	8	10	166	164	493	0	0	0	4	0	0	0.024	0	0
.	19.01.15-23.24.14-1-393410	260	66	66	11	0	9	552	63	63	0	0	NA	NA	NA	72	78	171	177	543	85	90	377	69	48	62	0.404	0.271	0.114
.	19.01.15-23.24.18-1-393415	120	4	4	2	0	2	516	3	3	0	0	NA	NA	NA	31	34	172	170	505	85	84	347	3	2	6	0.017	0.012	0.012
.	19.01.15-23.24.20-1-393420	88	3	3	1	0	1	522	2	2	0	0	NA	NA	NA	22	34	173	172	502	85	89	348	0	0	4	0	0	0.008
.	19.01.15-23.24.28-1-393430	175	12	12	2	0	2	527	10	10	0	0	NA	NA	NA	54	55	172	171	525	85	86	356	9	4	19	0.052	0.023	0.036
.	19.01.15-23.24.38-1-393443	35	1	1	1	0	1	0	0	0	0	0	NA	NA	NA	14	8	165	167	489	0	0	0	0	0	1	0	0	0.002
.	19.01.15-23.24.39-1-393446	90	3	3	2	0	2	506	2	2	0	0	NA	NA	NA	31	24	169	168	500	80	84	342	11	9	0	0.065	0.054	0
.	19.01.15-23.24.39-1-393447	90	4	4	1	0	0	513	3	3	0	0	NA	NA	NA	16	24	168	166	503	85	82	346	0	0	9	0	0	0.018
.	19.01.15-23.24.40-1-393448	91	3	3	0	0	0	515	2	2	0	0	NA	NA	NA	24	26	169	167	503	83	83	349	1	2	3	0.006	0.012	0.006
.	19.01.15-23.24.41-1-393449	86	4	4	3	0	3	511	2	2	0	0	NA	NA	NA	35	29	171	168	503	84	83	344	7	0	2	0.041	0	0.004
.	19.01.15-23.24.46-1-393453	297	23	23	2	0	1	571	20	20	0	0	NA	NA	NA	96	91	177	191	536	89	102	380	32	29	24	0.181	0.152	0.045
.	19.01.15-23.24.53-1-393470	34	1	1	0	0	0	0	0	0	0	0	NA	NA	NA	6	10	165	165	493	0	0	0	0	0	2	0	0	0.004
.	19.01.15-23.24.53-1-393471	125	8	8	1	0	1	529	7	7	0	0	NA	NA	NA	35	45	172	174	512	88	88	353	7	12	3	0.041	0.069	0.006
.	19.01.15-23.24.54-1-393472	168	15	15	3	0	3	535	14	14	0	0	NA	NA	NA	50	47	174	173	513	94	88	353	15	8	23	0.086	0.046	0.045
.	19.01.15-23.24.54-1-393473	70	2	2	1	0	1	504	1	1	0	0	NA	NA	NA	26	22	167	166	502	81	81	342	0	0	3	0	0	0.006
.	19.01.15-23.24.55-1-393474	91	7	7	2	0	2	514	6	6	0	0	NA	NA	NA	26	32	172	170	503	84	85	345	5	1	15	0.029	0.006	0.03
.	19.01.15-23.24.57-1-393478	33	1	1	1	0	1	0	0	0	0	0	NA	NA	NA	13	9	164	164	494	0	0	0	0	0	2	0	0	0.004
.	19.01.15-23.25.00-1-393479	234	29	29	8	0	6	561	28	28	0	0	NA	NA	NA	74	80	179	182	532	94	96	371	27	40	39	0.151	0.22	0.073
.	19.01.15-23.25.06-1-393484	173	12	12	1	0	1	538	11	11	0	0	NA	NA	NA	48	50	172	171	520	88	89	361	11	8	13	0.064	0.047	0.025
.	19.01.15-23.25.12-1-393487	90	3	3	2	0	2	511	2	2	0	0	NA	NA	NA	23	25	168	166	504	83	80	348	4	1	1	0.024	0.006	0.002
.	19.01.15-23.25.12-1-393488	34	1	1	0	0	0	0	0	0	0	0	NA	NA	NA	17	7	165	165	490	0	0	0	0	0	2	0	0	0.004
.	19.01.15-23.25.15-1-393489	32	1	1	0	0	0	0	0	0	0	0	NA	NA	NA	8	9	164	165	493	0	0	0	0	1	0	0	0.006	0
.	19.01.15-23.25.17-1-393492	33	1	1	0	0	0	0	0	0	0	0	NA	NA	NA	4	13	167	164	495	0	0	0	0	1	0	0	0.006	0
.	19.01.15-23.25.23-1-393500	57	2	2	0	0	0	0	1	1	0	0	NA	NA	NA	20	16	167	170	492	0	0	0	1	0	0	0.006	0	0
.	19.01.15-23.25.27-1-393507	146	6	6	1	0	1	526	5	5	0	0	NA	NA	NA	47	43	174	169	513	88	87	351	1	2	8	0.006	0.012	0.016
.	19.01.15-23.25.28-1-393509	412	33	33	6	0	4	599	28	28	0	0	NA	NA	NA	119	117	183	184	563	101	100	398	27	31	44	0.148	0.168	0.078
.	19.01.15-23.25.31-1-393511	149	10	10	3	0	3	526	9	9	0	0	NA	NA	NA	50	46	171	172	516	87	87	352	0	6	15	0	0.035	0.029
.	19.01.15-23.25.31-1-393512	122	16	16	4	0	3	524	15	15	0	0	NA	NA	NA	44	36	168	170	511	84	85	355	25	15	10	0.149	0.088	0.02
.	19.01.15-23.25.36-1-393520	118	7	7	2	0	2	513	6	6	0	0	NA	NA	NA	43	35	169	170	509	83	84	346	0	4	16	0	0.024	0.031
.	19.01.15-23.25.40-1-393530	65	2	2	0	0	0	398	0	0	0	0	NA	NA	NA	23	20	165	167	501	65	67	266	1	0	0	0.006	0	0
.	19.01.15-23.25.44-1-393532	120	7	7	0	0	0	524	6	6	0	0	NA	NA	NA	25	33	172	166	508	88	83	353	6	0	10	0.035	0	0.02
.	19.01.15-23.25.45-1-393533	123	18	18	3	0	3	511	16	16	0	0	NA	NA	NA	26	31	170	167	507	83	82	346	20	12	12	0.118	0.072	0.024
.	19.01.15-23.25.50-1-393537	231	10	10	1	0	1	545	9	9	0	0	NA	NA	NA	61	58	179	172	520	95	90	360	4	3	5	0.022	0.017	0.01
.	19.01.15-23.25.52-1-393554	36	1	1	0	0	0	0	0	0	0	0	NA	NA	NA	11	14	166	166	495	0	0	0	0	0	1	0	0	0.002
.	19.01.15-23.25.53-1-393556	243	55	55	11	0	7	547	48	48	0	0	NA	NA	NA	69	64	173	173	531	88	88	371	51	59	50	0.295	0.341	0.094
.	19.01.15-23.25.55-1-393558	96	7	7	2	0	2	515	5	5	0	0	NA	NA	NA	40	33	168	169	509	83	82	350	9	0	14	0.054	0	0.028
.	19.01.15-23.25.55-1-393560	95	4	4	1	0	1	516	3	3	0	0	NA	NA	NA	19	28	167	165	509	84	83	349	0	0	10	0	0	0.02
.	19.01.15-23.26.00-1-393564	63	2	2	0	0	0	502	1	1	0	0	NA	NA	NA	22	20	171	167	495	81	80	341	0	5	2	0	0.03	0.004
.	19.01.15-23.26.03-1-393566	64	5	5	0	0	0	514	3	3	0	0	NA	NA	NA	28	38	172	172	507	86	84	344	2	6	5	0.012	0.035	0.01
.	19.01.15-23.26.10-1-393569	116	10	10	4	0	3	515	9	9	0	0	NA	NA	NA	43	35	171	174	503	86	83	346	10	10	3	0.058	0.057	0.006
.	19.01.15-23.26.11-1-393570	144	15	15	4	0	3	528	11	11	0	0	NA	NA	NA	38	50	173	175	515	87	89	352	0	10	40	0	0.057	0.078
.	19.01.15-23.26.11-1-393571	117	5	5	2	0	1	517	3	3	0	0	NA	NA	NA	26	23	164	166	506	80	85	352	6	0	6	0.037	0	0.012
.	19.01.15-23.26.13-1-393574	34	1	1	0	0	0	0	0	0	0	0	NA	NA	NA	8	8	163	164	494	0	0	0	0	0	0	0	0	0
.	19.01.15-23.26.14-1-393575	150	9	9	4	0	3	532	7	7	0	0	NA	NA	NA	44	50	172	174	517	87	89	356	7	17	4	0.041	0.098	0.008
.	19.01.15-23.26.15-1-393576	95	7	7	3	0	2	516	5	5	0	0	NA	NA	NA	24	34	167	169	511	83	85	348	5	9	4	0.03	0.053	0.008
.	19.01.15-23.26.21-1-393585	152	8	8	3	0	3	514	7	7	0	0	NA	NA	NA	38	32	170	168	507	84	85	345	1	9	17	0.006	0.054	0.034
.	19.01.15-23.26.25-1-393593	149	18	18	9	0	6	523	17	17	0	0	NA	NA	NA	51	47	172	179	509	85	90	348	4	25	31	0.023	0.14	0.061
.	19.01.15-23.26.26-1-393597	147	12	12	2	0	2	535	11	11	0	0	NA	NA	NA	51	50	176	171	516	91	86	358	6	3	21	0.034	0.018	0.041
.	19.01.15-23.26.32-1-393600	114	4	4	0	0	0	519	3	3	0	0	NA	NA	NA	31	32	171	167	507	84	84	351	4	3	5	0.023	0.018	0.01
.	19.01.15-23.26.33-1-393601	32	1	1	0	0	0	0	0	0	0	0	NA	NA	NA	7	7	163	165	492	0	0	0	0	0	6	0	0	0.012
.	19.01.15-23.26.36-1-393618	35	1	1	0	0	0	0	0	0	0	0	NA	NA	NA	14	10	163	165	495	0	0	0	0	0	0	0	0	0
.	19.01.15-23.26.37-1-393619	233	15	15	2	0	2	548	13	13	0	0	NA	NA	NA	67	65	172	174	532	88	88	372	9	11	31	0.052	0.063	0.058
.	19.01.15-23.26.38-1-393621	92	7	7	3	0	2	507	6	6	0	0	NA	NA	NA	36	23	170	167	499	86	80	341	6	8	7	0.035	0.048	0.014
.	19.01.15-23.26.47-1-393626	386	30	30	8	0	6	583	26	26	0	0	NA	NA	NA	93	103	186	178	552	101	92	390	47	10	47	0.253	0.056	0.085
.	19.01.15-23.26.48-1-393627	87	12	12	2	0	2	507	10	10	0	0	NA	NA	NA	20	20	168	166	499	82	81	344	10	0	10	0.06	0	0.02
.	19.01.15-23.26.49-1-393628	62	2	2	1	0	1	301	1	1	0	0	NA	NA	NA	20	11	164	168	492	48	49	204	0	0	1	0	0	0.002
.	19.01.15-23.26.56-1-393648	236	19	19	5	0	3	553	17	17	0	0	NA	NA	NA	60	66	186	168	525	100	84	369	20	5	22	0.108	0.03	0.042
.	19.01.15-23.26.57-1-393653	152	36	36	10	0	7	539	35	35	0	0	NA	NA	NA	46	56	172	176	521	88	90	361	31	18	63	0.18	0.102	0.121
.	19.01.15-23.26.59-1-393655	32	1	1	0	0	0	0	0	0	0	0	NA	NA	NA	14	8	167	164	490	0	0	0	0	2	0	0	0.012	0
.	19.01.15-23.27.01-1-393658	123	12	12	2	0	2	523	11	11	0	0	NA	NA	NA	41	44	177	170	510	89	85	349	7	10	17	0.04	0.059	0.033
.	19.01.15-23.27.01-1-393659	31	1	1	1	0	1	0	0	0	0	0	NA	NA	NA	7	10	164	165	494	0	0	0	3	0	0	0.018	0	0
.	19.01.15-23.27.04-1-393662	276	18	18	6	0	4	572	16	16	0	0	NA	NA	NA	76	90	178	180	545	91	97	384	15	22	17	0.084	0.122	0.031
.	19.01.15-23.27.05-1-393663	117	9	9	1	0	1	520	8	8	0	0	NA	NA	NA	30	31	167	167	510	83	81	356	8	1	15	0.048	0.006	0.029
.	19.01.15-23.27.09-1-393664	37	1	1	0	0	0	0	0	0	0	0	NA	NA	NA	11	8	164	165	492	0	0	0	0	0	0	0	0	0
.	19.01.15-23.27.12-1-393666	33	1	1	0	0	0	0	0	0	0	0	NA	NA	NA	13	11	167	164	493	0	0	0	0	0	0	0	0	0
.	19.01.15-23.27.14-1-393667	31	1	1	1	0	1	0	0	0	0	0	NA	NA	NA	9	5	163	164	491	0	0	0	0	0	0	0	0	0
.	19.01.15-23.27.16-1-393668	121	6	6	1	0	0	531	5	5	0	0	NA	NA	NA	38	48	170	169	522	85	85	361	3	10	5	0.018	0.059	0.01
.	19.01.15-23.27.18-1-393672	86	3	3	0	0	0	512	2	2	0	0	NA	NA	NA	32	27	169	164	507	85	81	346	0	1	6	0	0.006	0.012
.	19.01.15-23.27.34-1-393691	120	5	5	2	0	1	520	4	4	0	0	NA	NA	NA	33	34	167	169	511	83	83	354	6	4	5	0.036	0.024	0.01
.	19.01.15-23.27.36-1-393694	149	15	15	3	0	3	541	12	12	0	0	NA	NA	NA	56	61	180	178	516	94	91	356	12	17	26	0.067	0.096	0.05
.	19.01.15-23.27.38-1-393698	306	42	42	14	0	9	571	40	40	0	0	NA	NA	NA	95	91	178	183	543	90	97	384	48	32	65	0.27	0.175	0.12
.	19.01.15-23.27.39-1-393700	145	13	13	4	0	4	520	11	11	0	0	NA	NA	NA	45	42	170	175	510	84	88	348	20	22	4	0.118	0.126	0.008
.	19.01.15-23.27.40-1-393701	254	42	42	9	0	6	557	38	38	0	0	NA	NA	NA	79	75	181	177	530	94	93	370	61	24	51	0.337	0.136	0.096
.	19.01.15-23.27.41-1-393706	94	9	9	5	0	5	519	7	7	0	0	NA	NA	NA	24	38	173	171	507	86	83	350	1	10	10	0.006	0.058	0.02
.	19.01.15-23.28.01-1-393733	177	33	33	8	0	7	543	30	30	0	0	NA	NA	NA	55	64	175	179	523	90	89	364	45	14	34	0.257	0.078	0.065
.	19.01.15-23.28.04-1-393735	406	47	47	8	0	7	602	43	43	0	0	NA	NA	NA	104	121	183	187	564	98	103	401	54	51	49	0.295	0.273	0.087
.	19.01.15-23.28.10-1-393740	175	16	16	6	0	6	530	14	14	0	0	NA	NA	NA	65	46	170	175	514	86	91	353	11	19	18	0.065	0.109	0.035
.	19.01.15-23.28.29-1-393756	216	12	12	3	0	1	555	10	10	0	0	NA	NA	NA	80	67	174	179	527	91	97	367	10	9	11	0.057	0.05	0.021
.	19.01.15-23.28.30-1-393758	321	36	36	8	0	4	562	32	32	0	0	NA	NA	NA	89	82	180	182	533	93	99	370	61	18	33	0.339	0.099	0.062
.	19.01.15-23.28.43-1-393776	118	4	4	0	0	0	523	3	3	0	0	NA	NA	NA	30	36	171	169	509	84	84	355	3	0	7	0.018	0	0.014
.	19.01.15-23.28.58-1-393798	166	11	11	2	0	2	536	10	10	0	0	NA	NA	NA	46	49	172	171	519	87	87	362	10	25	3	0.058	0.146	0.006
.	19.01.15-23.28.59-1-393800	155	19	19	5	0	4	539	17	17	0	0	NA	NA	NA	46	52	180	175	510	94	90	355	1	26	20	0.006	0.149	0.039
.	19.01.15-23.29.02-1-393803	34	1	1	1	0	1	0	0	0	0	0	NA	NA	NA	9	9	166	164	492	0	0	0	0	0	2	0	0	0.004
.	19.01.15-23.29.04-1-393804	91	7	7	2	0	2	519	6	6	0	0	NA	NA	NA	26	32	173	168	504	88	84	347	5	1	16	0.029	0.006	0.032
.	19.01.15-23.29.04-1-393805	92	3	3	1	0	1	505	2	2	0	0	NA	NA	NA	26	19	166	166	500	81	82	342	0	7	0	0	0.042	0
.	19.01.15-23.29.17-1-393810	215	16	16	6	0	5	541	15	15	0	0	NA	NA	NA	55	59	174	176	522	90	90	361	14	16	32	0.08	0.091	0.061
.	19.01.15-23.29.21-1-393818	31	1	1	0	0	0	0	0	0	0	0	NA	NA	NA	7	6	163	165	491	0	0	0	3	0	0	0.018	0	0
.	19.01.15-23.29.22-1-393820	180	25	25	5	0	4	541	24	24	0	0	NA	NA	NA	58	55	176	174	518	91	89	361	19	24	37	0.108	0.138	0.071
.	19.01.15-23.29.23-1-393824	261	28	28	10	0	8	560	24	24	0	0	NA	NA	NA	75	75	178	176	534	92	94	374	31	36	32	0.174	0.205	0.06
.	19.01.15-23.29.27-1-393829	128	9	9	1	0	1	516	7	7	0	0	NA	NA	NA	36	33	171	171	504	84	86	346	6	9	8	0.035	0.053	0.016
.	19.01.15-23.29.37-1-393838	34	1	1	1	0	1	0	0	0	0	0	NA	NA	NA	4	10	163	164	496	0	0	0	0	0	2	0	0	0.004
.	19.01.15-23.29.38-1-393840	60	2	2	2	0	1	508	1	1	0	0	NA	NA	NA	31	24	167	172	498	82	86	340	0	1	4	0	0.006	0.008
.	19.01.15-23.29.39-1-393843	60	3	3	0	0	0	513	2	2	0	0	NA	NA	NA	20	28	171	166	504	86	77	350	9	0	0	0.053	0	0
.	19.01.15-23.29.40-1-393845	116	4	4	3	0	1	527	3	3	0	0	NA	NA	NA	33	46	171	173	515	87	86	354	0	4	6	0	0.023	0.012
.	19.01.15-23.29.40-1-393846	34	1	1	0	0	0	0	0	0	0	0	NA	NA	NA	11	9	163	165	494	0	0	0	0	0	5	0	0	0.01
.	19.01.15-23.29.42-1-393852	36	1	1	0	0	0	0	0	0	0	0	NA	NA	NA	11	14	168	164	495	0	0	0	0	0	3	0	0	0.006
.	19.01.15-23.29.46-1-393853	35	1	1	1	0	1	0	0	0	0	0	NA	NA	NA	10	11	165	166	493	0	0	0	0	0	0	0	0	0
.	19.01.15-23.29.48-1-393855	31	1	1	0	0	0	0	0	0	0	0	NA	NA	NA	9	9	164	168	490	0	0	0	0	0	1	0	0	0.002
.	19.01.15-23.29.48-1-393856	236	20	20	11	0	8	544	18	18	0	0	NA	NA	NA	71	57	169	175	526	83	90	371	35	22	19	0.207	0.126	0.036
.	19.01.15-23.29.50-1-393857	145	9	9	3	0	3	539	8	8	0	0	NA	NA	NA	50	59	175	174	523	89	89	361	12	9	21	0.069	0.052	0.04
.	19.01.15-23.29.50-1-393858	238	34	34	12	0	10	544	31	31	0	0	NA	NA	NA	64	62	179	171	525	93	86	365	69	23	25	0.385	0.135	0.048
.	19.01.15-23.29.53-1-393875	62	3	3	0	0	0	304	1	1	0	0	NA	NA	NA	19	20	168	168	497	50	48	206	0	4	1	0	0.024	0.002
.	19.01.15-23.29.55-1-393876	62	2	2	0	0	0	506	1	1	0	0	NA	NA	NA	19	20	166	167	500	82	82	342	3	0	0	0.018	0	0
.	19.01.15-23.29.57-1-393880	65	2	2	2	0	2	503	1	1	0	0	NA	NA	NA	22	18	167	166	498	80	80	343	0	0	7	0	0	0.014
.	19.01.15-23.30.02-1-393884	307	40	40	16	0	10	574	36	36	0	0	NA	NA	NA	96	102	188	183	544	101	96	377	59	33	38	0.314	0.18	0.07
.	19.01.15-23.30.05-1-393890	65	2	2	0	0	0	500	1	1	0	0	NA	NA	NA	24	15	163	167	498	79	84	337	0	2	1	0	0.012	0.002
.	19.01.15-23.30.08-1-393891	139	6	6	2	0	2	533	5	5	0	0	NA	NA	NA	50	45	169	172	517	85	91	357	10	3	6	0.059	0.017	0.012
.	19.01.15-23.30.10-1-393894	210	10	10	2	0	2	554	8	8	0	0	NA	NA	NA	66	71	179	171	534	94	86	374	7	18	7	0.039	0.105	0.013
.	19.01.15-23.30.10-1-393895	90	12	12	1	0	1	507	11	11	0	0	NA	NA	NA	32	29	170	169	503	84	83	340	2	6	18	0.012	0.036	0.036
.	19.01.15-23.30.16-1-393902	64	3	3	0	0	0	514	2	2	0	0	NA	NA	NA	25	26	168	166	505	85	84	345	1	0	5	0.006	0	0.01
.	19.01.15-23.30.19-1-393906	66	3	3	0	0	0	404	1	1	0	0	NA	NA	NA	18	16	166	167	496	64	65	275	2	0	4	0.012	0	0.008
.	19.01.15-23.30.19-1-393908	59	2	2	0	0	0	250	1	1	0	0	NA	NA	NA	15	27	169	168	503	39	39	172	0	0	1	0	0	0.002
.	19.01.15-23.30.26-1-393917	470	56	56	13	0	8	627	50	50	0	0	NA	NA	NA	126	144	198	189	570	115	105	407	70	34	69	0.354	0.18	0.121
.	19.01.15-23.30.29-1-393922	63	3	3	1	0	1	516	2	2	0	0	NA	NA	NA	21	32	167	171	507	81	84	351	6	2	0	0.036	0.012	0
.	19.01.15-23.30.30-1-393924	87	5	5	1	0	1	504	3	3	0	0	NA	NA	NA	29	23	167	166	503	82	78	344	11	0	3	0.066	0	0.006
.	19.01.15-23.30.32-1-393925	152	13	13	4	0	3	538	12	12	0	0	NA	NA	NA	50	62	174	178	523	84	90	364	17	6	13	0.098	0.034	0.025
.	19.01.15-23.30.33-1-393926	177	7	7	2	0	2	536	5	5	0	0	NA	NA	NA	46	45	172	172	514	89	88	359	12	7	5	0.07	0.041	0.01
.	19.01.15-23.30.36-1-393930	34	1	1	0	0	0	0	0	0	0	0	NA	NA	NA	13	8	164	163	494	0	0	0	0	0	1	0	0	0.002
.	19.01.15-23.30.39-1-393938	151	10	10	2	0	2	521	9	9	0	0	NA	NA	NA	49	40	169	169	515	84	85	352	12	9	6	0.071	0.053	0.012
.	19.01.15-23.30.40-1-393939	238	13	13	3	0	3	565	12	12	0	0	NA	NA	NA	65	82	178	180	537	92	97	376	4	5	25	0.022	0.028	0.047
.	19.01.15-23.30.42-1-393942	35	1	1	0	0	0	0	0	0	0	0	NA	NA	NA	9	15	168	165	495	0	0	0	0	0	2	0	0	0.004
.	19.01.15-23.30.44-1-393945	152	14	14	3	0	3	525	13	13	0	0	NA	NA	NA	44	48	172	174	515	85	83	357	3	19	20	0.017	0.109	0.039
.	19.01.15-23.30.45-1-393946	59	2	2	1	0	1	49	1	1	0	0	NA	NA	NA	20	15	165	167	496	9	11	29	0	3	3	0	0.018	0.006
.	19.01.15-23.30.52-1-393950	120	14	14	2	0	2	508	11	11	0	0	NA	NA	NA	44	32	168	170	507	83	82	343	6	24	3	0.036	0.141	0.006
.	19.01.15-23.30.53-1-393967	126	12	12	4	0	4	523	11	11	0	0	NA	NA	NA	36	44	173	174	510	84	88	351	21	16	3	0.121	0.092	0.006
.	19.01.15-23.30.56-1-393968	31	1	1	0	0	0	0	0	0	0	0	NA	NA	NA	8	7	163	165	492	0	0	0	0	0	1	0	0	0.002
.	19.01.15-23.30.58-1-393973	62	2	2	0	0	0	250	1	1	0	0	NA	NA	NA	15	16	166	165	498	39	43	168	0	0	1	0	0	0.002
.	19.01.15-23.30.59-1-393974	92	4	4	1	0	1	510	3	3	0	0	NA	NA	NA	28	27	168	170	502	82	82	346	0	3	12	0	0.018	0.024
.	19.01.15-23.31.04-1-393976	116	7	7	2	0	2	517	5	5	0	0	NA	NA	NA	23	32	168	169	508	83	83	351	9	2	6	0.054	0.012	0.012
.	19.01.15-23.31.06-1-393998	117	6	6	0	0	0	520	5	5	0	0	NA	NA	NA	43	37	173	168	509	88	82	350	7	4	2	0.04	0.024	0.004
.	19.01.15-23.31.07-1-393999	31	1	1	0	0	0	0	0	0	0	0	NA	NA	NA	7	13	164	164	498	0	0	0	0	0	1	0	0	0.002
.	19.01.15-23.31.08-1-394001	124	10	10	3	0	3	514	9	9	0	0	NA	NA	NA	42	33	169	170	507	82	87	345	2	5	15	0.012	0.029	0.03
.	19.01.15-23.31.09-1-394003	62	3	3	2	0	2	521	2	2	0	0	NA	NA	NA	16	33	170	170	506	85	85	351	0	0	9	0	0	0.018
.	19.01.15-23.31.15-1-394026	64	3	3	1	0	1	401	2	2	0	0	NA	NA	NA	21	19	164	170	498	61	67	273	0	3	0	0	0.018	0
.	19.01.15-23.31.16-1-394027	212	29	29	4	0	4	544	26	26	0	0	NA	NA	NA	79	61	175	178	521	89	91	364	35	26	33	0.2	0.146	0.063
.	19.01.15-23.31.17-1-394029	275	25	25	9	0	6	555	23	23	0	0	NA	NA	NA	65	77	177	185	528	89	98	368	45	32	31	0.254	0.173	0.059
.	19.01.15-23.31.22-1-394038	33	1	1	0	0	0	0	0	0	0	0	NA	NA	NA	9	10	165	165	493	0	0	0	0	0	3	0	0	0.006
.	19.01.15-23.31.24-1-394040	64	2	2	1	0	1	152	1	1	0	0	NA	NA	NA	13	15	165	166	497	28	23	101	0	0	2	0	0	0.004
.	19.01.15-23.31.24-1-394041	201	13	13	5	0	4	551	11	11	0	0	NA	NA	NA	60	63	176	172	528	93	87	371	7	0	22	0.04	0	0.042
.	19.01.15-23.31.25-1-394044	304	35	35	10	0	6	570	34	34	0	0	NA	NA	NA	76	85	178	181	539	93	95	382	23	46	30	0.129	0.254	0.056
.	19.01.15-23.31.28-1-394048	31	1	1	0	0	0	0	0	0	0	0	NA	NA	NA	7	13	166	168	492	0	0	0	0	0	0	0	0	0
.	19.01.15-23.31.30-1-394052	123	12	12	4	0	4	512	9	9	0	0	NA	NA	NA	44	34	172	167	508	87	79	346	0	15	17	0	0.09	0.033
.	19.01.15-23.31.31-1-394053	95	5	5	2	0	2	518	4	4	0	0	NA	NA	NA	26	32	166	174	505	83	86	349	0	9	4	0	0.052	0.008
.	19.01.15-23.31.32-1-394055	34	1	1	0	0	0	0	0	0	0	0	NA	NA	NA	5	6	163	166	490	0	0	0	0	1	0	0	0.006	0
.	19.01.15-23.31.35-1-394057	179	8	8	4	0	3	540	6	6	0	0	NA	NA	NA	57	51	174	172	518	91	86	363	9	15	5	0.052	0.087	0.01
.	19.01.15-23.31.47-1-394072	93	11	11	3	0	3	518	8	8	0	0	NA	NA	NA	37	36	171	169	509	85	85	348	19	9	7	0.111	0.053	0.014
.	19.01.15-23.31.52-1-394089	96	4	4	1	0	1	508	3	3	0	0	NA	NA	NA	39	34	167	166	514	83	80	345	1	2	4	0.006	0.012	0.008
.	19.01.15-23.31.53-1-394090	179	16	16	6	0	4	537	15	15	0	0	NA	NA	NA	58	56	172	173	524	85	87	365	11	22	21	0.064	0.127	0.04
.	19.01.15-23.31.56-1-394093	124	10	10	3	0	3	518	9	9	0	0	NA	NA	NA	42	37	170	170	510	85	86	347	1	18	8	0.006	0.106	0.016
.	19.01.15-23.31.58-1-394099	180	31	31	8	0	5	544	28	28	0	0	NA	NA	NA	53	60	175	184	514	92	95	357	43	26	45	0.246	0.141	0.088
.	19.01.15-23.32.03-1-394101	159	13	13	1	0	1	519	11	11	0	0	NA	NA	NA	45	35	170	171	507	84	88	347	8	6	19	0.047	0.035	0.037
.	19.01.15-23.32.07-1-394104	127	6	6	0	0	0	520	5	5	0	0	NA	NA	NA	44	35	168	171	509	83	85	352	1	6	5	0.006	0.035	0.01
.	19.01.15-23.32.09-1-394107	96	10	10	2	0	2	525	8	8	0	0	NA	NA	NA	27	39	171	172	509	84	88	353	19	4	5	0.111	0.023	0.01
.	19.01.15-23.32.10-1-394108	203	11	11	0	0	0	547	7	7	0	0	NA	NA	NA	64	57	172	172	526	86	89	372	14	5	20	0.081	0.029	0.038
.	19.01.15-23.32.16-1-394114	89	4	4	1	0	1	506	3	3	0	0	NA	NA	NA	26	24	165	171	501	82	84	340	5	0	9	0.03	0	0.018
.	19.01.15-23.32.19-1-394118	118	5	5	1	0	1	521	4	4	0	0	NA	NA	NA	23	33	167	166	513	84	83	354	5	6	6	0.03	0.036	0.012
.	19.01.15-23.32.25-1-394126	182	14	14	7	0	4	544	12	12	0	0	NA	NA	NA	46	67	180	179	521	93	90	361	6	28	16	0.033	0.156	0.031
.	19.01.15-23.32.25-1-394128	125	19	19	3	0	2	524	17	17	0	0	NA	NA	NA	49	41	168	171	515	85	84	355	11	29	16	0.065	0.17	0.031
.	19.01.15-23.32.25-1-394129	93	9	9	3	0	3	518	8	8	0	0	NA	NA	NA	31	31	166	168	510	80	85	353	6	3	16	0.036	0.018	0.031
.	19.01.15-23.32.28-1-394134	207	20	20	8	0	7	537	19	19	0	0	NA	NA	NA	45	53	176	175	515	89	92	356	24	27	26	0.136	0.154	0.05
.	19.01.15-23.32.32-1-394137	61	2	2	0	0	0	49	1	1	0	0	NA	NA	NA	13	13	166	163	497	9	9	31	1	0	3	0.006	0	0.006
.	19.01.15-23.32.35-1-394145	64	4	4	1	0	1	508	3	3	0	0	NA	NA	NA	26	22	170	165	500	85	80	343	0	0	13	0	0	0.026
.	19.01.15-23.32.37-1-394149	120	7	7	1	0	1	529	4	4	0	0	NA	NA	NA	38	42	170	169	516	87	84	358	9	4	10	0.053	0.024	0.019
.	19.01.15-23.32.39-1-394155	88	3	3	3	0	1	514	2	2	0	0	NA	NA	NA	42	35	168	172	508	83	86	345	10	3	4	0.06	0.017	0.008
.	19.01.15-23.32.49-1-394160	178	31	31	7	0	5	529	29	29	0	0	NA	NA	NA	55	53	172	177	517	87	91	351	31	12	34	0.18	0.068	0.066
.	19.01.15-23.32.49-1-394162	155	12	12	1	0	1	516	10	10	0	0	NA	NA	NA	39	35	168	169	511	83	81	352	12	7	7	0.071	0.041	0.014
.	19.01.15-23.32.52-1-394164	35	1	1	1	0	1	0	0	0	0	0	NA	NA	NA	10	7	164	165	491	0	0	0	0	0	3	0	0	0.006
.	19.01.15-23.32.56-1-394183	40	1	1	0	0	0	0	0	0	0	0	NA	NA	NA	9	14	168	164	495	0	0	0	0	0	0	0	0	0
.	19.01.15-23.33.11-1-394187	378	49	49	12	0	10	583	45	45	0	0	NA	NA	NA	111	102	177	191	547	94	106	383	38	42	68	0.215	0.22	0.124
.	19.01.15-23.33.11-1-394188	61	2	2	0	0	0	102	1	1	0	0	NA	NA	NA	23	22	172	168	495	14	13	75	0	0	5	0	0	0.01
.	19.01.15-23.33.13-1-394192	31	1	1	0	0	0	0	0	0	0	0	NA	NA	NA	14	6	164	165	490	0	0	0	0	0	0	0	0	0
.	19.01.15-23.33.14-1-394194	84	5	5	2	0	2	521	4	4	0	0	NA	NA	NA	35	37	167	170	513	81	84	356	3	0	11	0.018	0	0.021
.	19.01.15-23.33.15-1-394195	37	1	1	1	0	1	0	0	0	0	0	NA	NA	NA	5	13	167	166	493	0	0	0	0	0	0	0	0	0
.	19.01.15-23.33.15-1-394197	30	1	1	0	0	0	0	0	0	0	0	NA	NA	NA	10	14	165	165	497	0	0	0	0	2	0	0	0.012	0
.	19.01.15-23.33.18-1-394200	37	1	1	1	0	1	0	0	0	0	0	NA	NA	NA	17	9	165	165	492	0	0	0	0	0	3	0	0	0.006
.	19.01.15-23.33.18-1-394202	87	3	3	1	0	1	526	2	2	0	0	NA	NA	NA	39	43	173	172	511	85	87	354	5	6	0	0.029	0.035	0
.	19.01.15-23.33.19-1-394204	36	1	1	1	0	1	0	0	0	0	0	NA	NA	NA	16	9	167	163	492	0	0	0	3	0	0	0.018	0	0
.	19.01.15-23.33.21-1-394209	175	9	9	3	0	2	551	7	7	0	0	NA	NA	NA	48	60	175	173	525	92	89	370	18	11	11	0.103	0.064	0.021
.	19.01.15-23.33.22-1-394211	88	8	8	1	0	1	527	6	6	0	0	NA	NA	NA	19	38	172	167	512	87	83	357	5	9	3	0.029	0.054	0.006
.	19.01.15-23.33.24-1-394214	153	14	14	7	0	6	536	11	11	0	0	NA	NA	NA	51	52	174	174	517	87	89	360	20	8	29	0.115	0.046	0.056
.	19.01.15-23.33.29-1-394220	32	1	1	1	0	1	0	0	0	0	0	NA	NA	NA	11	8	166	164	491	0	0	0	0	0	0	0	0	0
.	19.01.15-23.33.30-1-394222	34	1	1	0	0	0	0	0	0	0	0	NA	NA	NA	11	10	166	164	493	0	0	0	0	1	0	0	0.006	0
.	19.01.15-23.33.32-1-394224	114	13	13	6	0	5	526	12	12	0	0	NA	NA	NA	25	34	171	170	506	87	87	352	7	12	24	0.041	0.071	0.047
.	19.01.15-23.33.32-1-394225	93	4	4	1	0	1	506	3	3	0	0	NA	NA	NA	26	26	170	167	502	85	80	341	0	5	6	0	0.03	0.012
.	19.01.15-23.33.32-1-394227	113	12	12	1	0	0	526	11	11	0	0	NA	NA	NA	32	49	172	175	515	85	85	356	0	17	14	0	0.097	0.027
.	19.01.15-23.33.40-1-394235	36	1	1	0	0	0	0	0	0	0	0	NA	NA	NA	10	9	168	164	490	0	0	0	0	0	1	0	0	0.002
.	19.01.15-23.33.43-1-394237	93	5	5	3	0	2	517	3	3	0	0	NA	NA	NA	30	34	168	171	508	83	83	351	0	0	16	0	0	0.031
.	19.01.15-23.33.46-1-394242	315	42	42	9	0	9	564	38	38	0	0	NA	NA	NA	81	80	179	180	534	92	98	374	68	32	43	0.38	0.178	0.081
.	19.01.15-23.33.46-1-394243	96	9	9	3	0	2	516	8	8	0	0	NA	NA	NA	25	32	170	171	504	83	85	348	15	3	5	0.088	0.018	0.01
.	19.01.15-23.33.53-1-394260	239	15	15	7	0	5	559	14	14	0	0	NA	NA	NA	77	80	178	176	539	91	91	377	7	17	25	0.039	0.097	0.046
.	19.01.15-23.33.55-1-394261	40	1	1	0	0	0	0	0	0	0	0	NA	NA	NA	13	10	164	166	493	0	0	0	0	0	0	0	0	0
.	19.01.15-23.33.59-1-394265	232	28	28	8	0	6	559	24	24	0	0	NA	NA	NA	81	74	177	174	536	96	89	374	31	43	17	0.175	0.247	0.032
.	19.01.15-23.34.00-1-394266	150	11	11	4	0	3	526	8	8	0	0	NA	NA	NA	32	44	176	171	510	88	85	353	1	8	11	0.006	0.047	0.022
.	19.01.15-23.34.02-1-394267	37	1	1	1	0	1	0	0	0	0	0	NA	NA	NA	9	14	166	164	497	0	0	0	0	3	0	0	0.018	0
.	19.01.15-23.34.02-1-394268	60	3	3	1	0	1	512	2	2	0	0	NA	NA	NA	20	23	170	166	500	85	82	345	0	0	11	0	0	0.022
.	19.01.15-23.34.05-1-394269	91	5	5	1	0	1	517	3	3	0	0	NA	NA	NA	28	35	170	171	507	84	85	348	0	0	19	0	0	0.037
.	19.01.15-23.34.07-1-394270	122	4	4	0	0	0	513	3	3	0	0	NA	NA	NA	48	34	170	173	504	83	85	345	0	4	7	0	0.023	0.014
.	19.01.15-23.34.15-1-394271	58	3	3	2	0	2	509	2	2	0	0	NA	NA	NA	20	19	165	166	501	80	84	345	8	3	2	0.048	0.018	0.004
.	19.01.15-23.34.21-1-394298	33	1	1	0	0	0	0	0	0	0	0	NA	NA	NA	12	11	164	164	496	0	0	0	0	0	0	0	0	0
.	19.01.15-23.34.22-1-394300	66	5	5	1	0	0	505	3	3	0	0	NA	NA	NA	22	18	168	166	497	82	81	342	5	9	0	0.03	0.054	0
.	19.01.15-23.34.22-1-394302	224	24	24	7	0	5	550	21	21	0	0	NA	NA	NA	51	61	176	181	517	93	92	365	15	27	21	0.085	0.149	0.041
.	19.01.15-23.34.23-1-394304	280	41	41	10	0	8	553	37	37	0	0	NA	NA	NA	60	68	177	184	520	91	98	364	33	16	49	0.186	0.087	0.094
.	19.01.15-23.34.23-1-394305	33	1	1	0	0	0	0	0	0	0	0	NA	NA	NA	6	10	164	164	495	0	0	0	0	0	1	0	0	0.002
.	19.01.15-23.34.25-1-394308	31	1	1	0	0	0	0	0	0	0	0	NA	NA	NA	7	7	166	164	490	0	0	0	0	1	0	0	0.006	0
.	19.01.15-23.34.25-1-394309	94	7	7	1	0	1	508	5	5	0	0	NA	NA	NA	24	30	172	166	505	84	80	344	2	3	9	0.012	0.018	0.018
.	19.01.15-23.34.26-1-394312	156	11	11	1	0	1	528	9	9	0	0	NA	NA	NA	37	38	167	176	508	84	91	353	9	7	7	0.054	0.04	0.014
.	19.01.15-23.34.27-1-394313	60	2	2	0	0	0	200	1	1	0	0	NA	NA	NA	18	15	163	166	499	32	33	135	0	0	1	0	0	0.002
.	19.01.15-23.34.35-1-394320	269	46	46	9	0	7	549	43	43	0	0	NA	NA	NA	76	73	180	179	527	95	92	362	48	40	54	0.267	0.223	0.102
.	19.01.15-23.34.37-1-394322	153	22	22	5	0	2	524	19	19	0	0	NA	NA	NA	62	38	167	172	512	83	87	354	45	8	12	0.269	0.047	0.023
.	19.01.15-23.34.39-1-394327	90	5	5	0	0	0	512	4	4	0	0	NA	NA	NA	32	29	171	169	502	83	85	344	3	7	5	0.018	0.041	0.01
.	19.01.15-23.34.41-1-394395	117	9	9	2	0	2	519	8	8	0	0	NA	NA	NA	39	41	176	169	509	84	85	350	5	10	14	0.028	0.059	0.028
.	19.01.15-23.34.48-1-394405	156	14	14	1	0	1	524	13	13	0	0	NA	NA	NA	50	40	170	171	512	85	86	353	20	6	23	0.118	0.035	0.045
.	19.01.15-23.34.54-1-394422	153	20	20	8	0	8	543	19	19	0	0	NA	NA	NA	58	63	175	176	525	89	93	361	18	17	33	0.103	0.097	0.063
.	19.01.15-23.34.56-1-394423	59	2	2	0	0	0	151	1	1	0	0	NA	NA	NA	15	16	166	166	497	21	24	106	0	0	5	0	0	0.01
.	19.01.15-23.34.58-1-394428	119	16	16	5	0	5	530	15	15	0	0	NA	NA	NA	37	40	175	166	512	90	82	358	19	13	22	0.109	0.078	0.043
.	19.01.15-23.35.02-1-394429	91	5	5	1	0	1	521	4	4	0	0	NA	NA	NA	31	33	167	169	510	83	87	351	0	0	18	0	0	0.035
.	19.01.15-23.35.04-1-394430	125	6	6	1	0	1	514	5	5	0	0	NA	NA	NA	42	28	170	169	502	87	87	340	12	0	9	0.071	0	0.018
.	19.01.15-23.35.11-1-394436	29	1	1	0	0	0	0	0	0	0	0	NA	NA	NA	11	2	164	164	487	0	0	0	0	0	1	0	0	0.002
.	19.01.15-23.35.13-1-394437	146	15	15	4	0	3	534	12	12	0	0	NA	NA	NA	37	52	172	176	517	86	91	357	21	5	7	0.122	0.028	0.014
.	19.01.15-23.35.13-1-394438	238	38	38	14	0	11	551	32	32	0	0	NA	NA	NA	75	73	169	178	539	82	90	379	50	33	43	0.296	0.185	0.08
.	19.01.15-23.35.18-1-394442	110	6	6	1	0	1	520	4	4	0	0	NA	NA	NA	45	36	172	169	508	87	84	349	0	12	9	0	0.071	0.018
.	19.01.15-23.35.18-1-394443	237	10	10	3	0	3	565	9	9	0	0	NA	NA	NA	78	75	182	177	529	98	94	373	4	9	19	0.022	0.051	0.036
.	19.01.15-23.35.21-1-394448	33	1	1	0	0	0	0	0	0	0	0	NA	NA	NA	10	10	165	166	492	0	0	0	0	0	3	0	0	0.006
.	19.01.15-23.35.23-1-394450	356	33	33	2	0	1	599	32	32	0	0	NA	NA	NA	97	121	182	192	560	96	105	398	46	12	36	0.253	0.062	0.064
.	19.01.15-23.35.23-1-394451	155	17	17	6	0	4	535	14	14	0	0	NA	NA	NA	45	52	173	171	521	90	86	359	4	28	16	0.023	0.164	0.031
.	19.01.15-23.35.30-1-394461	64	4	4	0	0	0	402	2	2	0	0	NA	NA	NA	20	22	166	167	502	66	63	273	4	0	1	0.024	0	0.002
.	19.01.15-23.35.37-1-394468	295	30	30	5	0	4	565	25	25	0	0	NA	NA	NA	75	83	180	182	534	92	98	375	31	13	22	0.172	0.071	0.041
.	19.01.15-23.35.38-1-394471	325	33	33	8	0	6	561	28	28	0	0	NA	NA	NA	77	78	175	179	537	92	95	374	41	29	32	0.234	0.162	0.06
.	19.01.15-23.35.40-1-394472	60	3	3	1	0	0	513	2	2	0	0	NA	NA	NA	23	27	167	173	500	82	86	345	2	0	11	0.012	0	0.022
.	19.01.15-23.35.40-1-394473	119	5	5	1	0	1	527	4	4	0	0	NA	NA	NA	32	36	169	171	509	85	88	354	16	0	1	0.095	0	0.002
.	19.01.15-23.35.43-1-394475	91	3	3	1	0	1	511	2	2	0	0	NA	NA	NA	30	26	169	168	502	82	84	345	3	0	4	0.018	0	0.008
.	19.01.15-23.35.50-1-394482	149	19	19	3	0	2	535	17	17	0	0	NA	NA	NA	44	56	173	179	517	85	93	357	19	18	25	0.11	0.101	0.048
.	19.01.15-23.35.56-1-394499	121	6	6	3	0	3	515	4	4	0	0	NA	NA	NA	35	34	172	172	503	86	86	343	9	0	20	0.052	0	0.04
.	19.01.15-23.35.58-1-394503	34	1	1	0	0	0	0	0	0	0	0	NA	NA	NA	12	11	165	164	495	0	0	0	0	0	0	0	0	0
.	19.01.15-23.36.01-1-394507	61	2	2	1	0	1	200	1	1	0	0	NA	NA	NA	11	12	164	166	495	35	32	133	0	0	6	0	0	0.012
.	19.01.15-23.36.02-1-394510	62	3	3	0	0	0	507	2	2	0	0	NA	NA	NA	23	18	167	165	499	84	81	342	5	0	2	0.03	0	0.004
.	19.01.15-23.36.10-1-394513	36	1	1	0	0	0	0	0	0	0	0	NA	NA	NA	17	13	166	165	495	0	0	0	0	0	0	0	0	0
.	19.01.15-23.36.12-1-394515	35	1	1	0	0	0	0	0	0	0	0	NA	NA	NA	5	9	165	163	494	0	0	0	0	0	1	0	0	0.002
.	19.01.15-23.36.13-1-394517	153	26	26	6	0	6	527	22	22	0	0	NA	NA	NA	40	39	170	171	511	85	87	355	28	3	41	0.165	0.018	0.08
.	19.01.15-23.36.14-1-394519	239	28	28	6	0	6	555	25	25	0	0	NA	NA	NA	55	72	178	173	534	95	89	371	9	25	35	0.051	0.145	0.066
.	19.01.15-23.36.14-1-394520	156	14	14	3	0	1	538	12	12	0	0	NA	NA	NA	41	55	176	176	516	88	90	360	17	8	14	0.097	0.045	0.027
.	19.01.15-23.36.14-1-394521	34	1	1	1	0	1	0	0	0	0	0	NA	NA	NA	10	10	164	165	494	0	0	0	0	0	2	0	0	0.004
.	19.01.15-23.36.15-1-394522	202	17	17	4	0	4	540	14	14	0	0	NA	NA	NA	64	61	173	176	525	87	90	363	14	7	26	0.081	0.04	0.05
.	19.01.15-23.36.17-1-394523	36	1	1	0	0	0	0	0	0	0	0	NA	NA	NA	17	8	163	164	494	0	0	0	0	0	1	0	0	0.002
.	19.01.15-23.36.17-1-394524	93	8	8	1	0	1	512	6	6	0	0	NA	NA	NA	25	28	165	173	503	83	85	344	3	13	5	0.018	0.075	0.01
.	19.01.15-23.36.20-1-394527	245	56	56	19	0	13	546	51	51	0	0	NA	NA	NA	65	63	175	175	526	89	87	370	68	53	61	0.389	0.303	0.116
.	19.01.15-23.36.25-1-394534	181	22	22	4	0	3	530	19	19	0	0	NA	NA	NA	74	56	172	170	527	84	82	364	8	8	45	0.047	0.047	0.085
.	19.01.15-23.36.35-1-394549	311	35	35	11	0	6	555	33	33	0	0	NA	NA	NA	110	78	184	175	532	98	89	368	32	56	47	0.174	0.32	0.088
.	19.01.15-23.36.37-1-394557	55	2	2	1	0	1	0	1	1	0	0	NA	NA	NA	13	20	166	164	503	0	0	0	0	0	3	0	0	0.006
.	19.01.15-23.36.41-1-394563	91	6	6	2	0	1	519	5	5	0	0	NA	NA	NA	30	33	167	175	504	82	89	348	0	8	5	0	0.046	0.01
.	19.01.15-23.36.44-1-394564	34	1	1	0	0	0	0	0	0	0	0	NA	NA	NA	10	9	163	166	493	0	0	0	0	1	0	0	0.006	0
.	19.01.15-23.36.48-1-394566	406	69	69	13	0	10	591	64	64	0	0	NA	NA	NA	106	114	181	188	558	96	101	394	61	51	64	0.337	0.271	0.115
.	19.01.15-23.36.56-1-394584	148	9	9	2	0	2	522	8	8	0	0	NA	NA	NA	36	32	166	168	511	84	86	352	11	3	10	0.066	0.018	0.02
.	19.01.15-23.36.56-1-394585	143	7	7	4	0	4	539	6	6	0	0	NA	NA	NA	41	54	171	176	520	89	86	364	3	9	13	0.018	0.051	0.025
.	19.01.15-23.37.16-1-394594	126	11	11	3	0	2	516	10	10	0	0	NA	NA	NA	41	35	166	171	511	81	84	351	4	13	14	0.024	0.076	0.027
.	19.01.15-23.37.17-1-394596	87	6	6	0	0	0	506	5	5	0	0	NA	NA	NA	23	18	164	167	500	81	82	343	12	2	3	0.073	0.012	0.006
.	19.01.15-23.37.17-1-394597	34	1	1	0	0	0	0	0	0	0	0	NA	NA	NA	13	3	163	163	490	0	0	0	0	0	0	0	0	0
.	19.01.15-23.37.19-1-394601	153	18	18	5	0	2	536	17	17	0	0	NA	NA	NA	53	56	176	171	522	87	85	364	22	26	20	0.125	0.152	0.038
.	19.01.15-23.37.28-1-394614	61	3	3	2	0	1	502	2	2	0	0	NA	NA	NA	27	15	165	165	498	80	83	339	0	5	8	0	0.03	0.016
.	19.01.15-23.37.29-1-394616	62	3	3	1	0	1	507	2	2	0	0	NA	NA	NA	27	16	167	166	496	84	83	340	0	0	10	0	0	0.02
.	19.01.15-23.37.32-1-394619	359	27	27	6	0	5	585	24	24	0	0	NA	NA	NA	107	98	188	187	536	102	104	379	37	13	59	0.197	0.07	0.11
.	19.01.15-23.37.41-1-394628	61	3	3	0	0	0	451	2	2	0	0	NA	NA	NA	18	23	168	168	500	75	72	304	1	3	0	0.006	0.018	0
.	19.01.15-23.37.41-1-394629	363	55	55	19	0	16	584	50	50	0	0	NA	NA	NA	84	101	179	187	548	95	100	389	54	25	101	0.302	0.134	0.184
.	19.01.15-23.37.42-1-394630	127	11	11	3	0	3	535	9	9	0	0	NA	NA	NA	43	49	176	175	511	91	88	356	22	6	4	0.125	0.034	0.008
.	19.01.15-23.37.42-1-394631	59	3	3	1	0	1	506	2	2	0	0	NA	NA	NA	35	23	167	167	502	81	81	344	0	7	1	0	0.042	0.002
.	19.01.15-23.37.44-1-394632	118	10	10	2	0	2	527	9	9	0	0	NA	NA	NA	34	39	172	170	510	87	84	356	14	0	12	0.081	0	0.024
.	19.01.15-23.37.53-1-394656	146	8	8	2	0	2	532	6	6	0	0	NA	NA	NA	43	42	173	173	509	90	86	356	19	12	13	0.11	0.069	0.026
.	19.01.15-23.37.53-1-394657	94	9	9	0	0	0	522	8	8	0	0	NA	NA	NA	28	37	178	172	500	92	87	343	2	10	6	0.011	0.058	0.012
.	19.01.15-23.37.55-1-394660	153	14	14	5	0	5	523	13	13	0	0	NA	NA	NA	50	45	174	167	517	85	83	355	1	13	21	0.006	0.078	0.041
.	19.01.15-23.38.04-1-394665	35	1	1	0	0	0	0	0	0	0	0	NA	NA	NA	12	9	164	167	491	0	0	0	0	0	1	0	0	0.002
.	19.01.15-23.38.07-1-394668	208	19	19	3	0	2	549	18	18	0	0	NA	NA	NA	66	72	178	178	529	91	91	367	14	17	28	0.079	0.096	0.053
.	19.01.15-23.38.07-1-394669	91	6	6	2	0	2	516	5	5	0	0	NA	NA	NA	27	26	167	171	501	84	88	344	8	9	4	0.048	0.053	0.008
.	19.01.15-23.38.12-1-394675	32	1	1	0	0	0	0	0	0	0	0	NA	NA	NA	9	14	167	164	496	0	0	0	0	0	0	0	0	0
.	19.01.15-23.38.14-1-394679	32	1	1	0	0	0	0	0	0	0	0	NA	NA	NA	10	6	163	163	493	0	0	0	0	2	0	0	0.012	0
.	19.01.15-23.38.15-1-394680	179	17	17	4	0	4	547	16	16	0	0	NA	NA	NA	48	65	173	182	523	86	95	366	46	8	20	0.266	0.044	0.038
.	19.01.15-23.38.16-1-394682	297	27	27	8	0	8	573	25	25	0	0	NA	NA	NA	97	86	178	174	547	98	87	388	29	25	23	0.163	0.144	0.042
.	19.01.15-23.38.17-1-394685	35	1	1	0	0	0	0	0	0	0	0	NA	NA	NA	13	8	166	164	491	0	0	0	0	0	0	0	0	0
.	19.01.15-23.38.19-1-394687	122	4	4	0	0	0	532	3	3	0	0	NA	NA	NA	40	44	174	170	513	87	86	359	4	1	7	0.023	0.006	0.014
.	19.01.15-23.38.20-1-394690	116	6	6	2	0	1	509	5	5	0	0	NA	NA	NA	44	34	172	175	500	86	86	337	2	14	7	0.012	0.08	0.014
.	19.01.15-23.38.23-1-394694	87	3	3	1	0	1	507	2	2	0	0	NA	NA	NA	30	20	166	167	500	84	81	342	0	2	7	0	0.012	0.014
.	19.01.15-23.38.23-1-394696	304	33	33	5	0	3	563	29	29	0	0	NA	NA	NA	94	82	182	174	539	94	88	381	42	32	27	0.231	0.184	0.05
.	19.01.15-23.38.33-1-394711	62	2	2	1	0	1	401	1	1	0	0	NA	NA	NA	16	15	164	164	500	65	66	270	0	0	4	0	0	0.008
.	19.01.15-23.38.36-1-394716	61	4	4	1	0	1	501	3	3	0	0	NA	NA	NA	26	20	166	166	501	83	81	337	5	0	5	0.03	0	0.01
.	19.01.15-23.38.38-1-394718	96	8	8	4	0	3	513	6	6	0	0	NA	NA	NA	42	27	171	165	504	85	81	347	0	3	21	0	0.018	0.042
.	19.01.15-23.38.38-1-394720	30	1	1	0	0	0	0	0	0	0	0	NA	NA	NA	5	10	164	163	496	0	0	0	2	0	0	0.012	0	0
.	19.01.15-23.38.41-1-394721	58	2	2	0	0	0	519	1	1	0	0	NA	NA	NA	17	32	164	170	511	82	85	352	1	0	2	0.006	0	0.004
.	19.01.15-23.38.45-1-394726	64	2	2	0	0	0	507	1	1	0	0	NA	NA	NA	22	21	165	166	503	81	80	346	0	1	2	0	0.006	0.004
.	19.01.15-23.38.50-1-394731	33	1	1	1	0	1	0	0	0	0	0	NA	NA	NA	9	6	164	166	489	0	0	0	0	0	0	0	0	0
.	19.01.15-23.38.50-1-394732	59	2	2	0	0	0	0	1	1	0	0	NA	NA	NA	12	19	164	170	498	0	0	0	0	3	1	0	0.018	0.002
.	19.01.15-23.38.52-1-394749	59	2	2	1	0	1	201	0	0	0	0	NA	NA	NA	23	14	165	166	496	28	38	135	0	0	4	0	0	0.008
.	19.01.15-23.38.54-1-394752	98	4	4	1	0	1	515	3	3	0	0	NA	NA	NA	25	31	170	172	502	83	84	348	7	0	3	0.041	0	0.006
.	19.01.15-23.38.55-1-394753	91	3	3	1	0	1	506	2	2	0	0	NA	NA	NA	33	27	173	166	501	85	83	338	4	1	4	0.023	0.006	0.008
.	19.01.15-23.38.55-1-394754	31	1	1	0	0	0	0	0	0	0	0	NA	NA	NA	6	10	166	164	493	0	0	0	0	0	0	0	0	0
.	19.01.15-23.38.56-1-394755	88	4	4	0	0	0	518	2	2	0	0	NA	NA	NA	38	36	170	168	511	85	80	353	3	11	0	0.018	0.065	0
.	19.01.15-23.38.56-1-394756	121	8	8	2	0	1	522	6	6	0	0	NA	NA	NA	25	41	168	176	510	84	86	352	0	8	8	0	0.045	0.016
.	19.01.15-23.38.58-1-394761	35	1	1	1	0	1	0	0	0	0	0	NA	NA	NA	10	11	169	163	492	0	0	0	0	0	4	0	0	0.008
.	19.01.15-23.39.00-1-394763	185	16	16	6	0	5	542	15	15	0	0	NA	NA	NA	55	51	175	170	519	91	87	364	14	8	25	0.08	0.047	0.048
.	19.01.15-23.39.01-1-394764	142	14	14	3	0	2	531	13	13	0	0	NA	NA	NA	45	38	170	169	512	86	88	357	11	10	12	0.065	0.059	0.023
.	19.01.15-23.39.01-1-394765	117	11	11	4	0	3	518	9	9	0	0	NA	NA	NA	37	31	171	170	503	85	87	346	13	3	13	0.076	0.018	0.026
.	19.01.15-23.39.09-1-394769	98	3	3	0	0	0	513	2	2	0	0	NA	NA	NA	27	30	169	168	506	87	81	345	4	0	9	0.024	0	0.018
.	19.01.15-23.39.10-1-394770	118	4	4	0	0	0	515	3	3	0	0	NA	NA	NA	28	29	172	169	501	86	84	345	1	2	5	0.006	0.012	0.01
.	19.01.15-23.39.11-1-394771	261	34	34	8	0	7	550	29	29	0	0	NA	NA	NA	69	63	177	175	524	91	90	369	21	30	43	0.119	0.171	0.082
.	19.01.15-23.39.14-1-394772	227	49	49	13	0	11	551	44	44	0	0	NA	NA	NA	60	73	180	176	530	94	89	368	36	35	60	0.2	0.199	0.113
.	19.01.15-23.39.17-1-394775	32	1	1	0	0	0	0	0	0	0	0	NA	NA	NA	15	8	164	165	492	0	0	0	0	0	1	0	0	0.002
.	19.01.15-23.39.20-1-394781	91	6	6	2	0	1	523	5	5	0	0	NA	NA	NA	25	32	171	167	507	87	87	349	4	0	11	0.023	0	0.022
.	19.01.15-23.39.24-1-394789	119	4	4	2	0	2	522	3	3	0	0	NA	NA	NA	36	34	171	171	505	86	85	351	15	0	1	0.088	0	0.002
.	19.01.15-23.39.25-1-394791	36	1	1	0	0	0	0	0	0	0	0	NA	NA	NA	7	15	164	167	497	0	0	0	0	0	1	0	0	0.002
.	19.01.15-23.39.26-1-394793	121	7	7	3	0	3	517	6	6	0	0	NA	NA	NA	38	34	168	171	508	86	85	346	2	2	13	0.012	0.012	0.026
.	19.01.15-23.39.28-1-394798	154	10	10	3	0	3	522	8	8	0	0	NA	NA	NA	48	36	168	173	508	86	88	348	0	9	15	0	0.052	0.03
.	19.01.15-23.39.29-1-394800	33	1	1	1	0	1	0	0	0	0	0	NA	NA	NA	8	7	164	165	491	0	0	0	0	0	1	0	0	0.002
.	19.01.15-23.39.31-1-394801	275	33	33	5	0	5	569	30	30	0	0	NA	NA	NA	88	85	184	179	535	97	96	376	38	26	35	0.207	0.145	0.065
.	19.01.15-23.39.31-1-394802	65	4	4	1	0	1	521	3	3	0	0	NA	NA	NA	21	32	166	166	513	82	84	355	11	0	8	0.066	0	0.016
.	19.01.15-23.39.36-1-394808	62	2	2	1	0	1	303	1	1	0	0	NA	NA	NA	19	22	167	165	503	53	43	207	0	0	4	0	0	0.008
.	19.01.15-23.39.47-1-394815	34	1	1	0	0	0	0	0	0	0	0	NA	NA	NA	8	10	164	164	495	0	0	0	0	0	0	0	0	0
.	19.01.15-23.39.49-1-394818	237	13	13	4	0	4	541	12	12	0	0	NA	NA	NA	75	65	173	174	531	89	86	366	17	4	13	0.098	0.023	0.024
.	19.01.15-23.39.50-1-394820	89	6	6	2	0	1	508	5	5	0	0	NA	NA	NA	32	24	168	166	503	83	82	343	6	0	11	0.036	0	0.022
.	19.01.15-23.39.53-1-394838	122	6	6	3	0	3	528	5	5	0	0	NA	NA	NA	28	38	167	168	516	84	86	358	7	2	13	0.042	0.012	0.025
.	19.01.15-23.39.55-1-394839	32	1	1	0	0	0	0	0	0	0	0	NA	NA	NA	11	10	167	163	493	0	0	0	0	0	0	0	0	0
.	19.01.15-23.39.57-1-394844	112	8	8	2	0	2	515	7	7	0	0	NA	NA	NA	31	28	175	169	497	89	85	341	6	1	14	0.034	0.006	0.028
.	19.01.15-23.39.58-1-394845	117	4	4	0	0	0	520	3	3	0	0	NA	NA	NA	31	32	168	172	505	84	89	347	4	0	7	0.024	0	0.014
.	19.01.15-23.40.04-1-394851	63	2	2	0	0	0	514	1	1	0	0	NA	NA	NA	24	27	169	171	500	86	82	346	1	5	0	0.006	0.029	0
.	19.01.15-23.40.07-1-394853	302	36	36	10	0	8	570	27	27	0	0	NA	NA	NA	57	88	187	178	536	101	93	376	34	12	59	0.182	0.067	0.11
.	19.01.15-23.40.12-1-394856	92	4	4	2	0	2	505	3	3	0	0	NA	NA	NA	36	24	166	166	505	82	80	343	0	0	12	0	0	0.024
.	19.01.15-23.40.13-1-394859	126	9	9	1	0	1	521	8	8	0	0	NA	NA	NA	31	39	168	170	514	83	83	355	8	3	7	0.048	0.018	0.014
.	19.01.15-23.40.14-1-394860	60	2	2	0	0	0	250	1	1	0	0	NA	NA	NA	21	16	168	166	495	38	43	169	5	0	1	0.03	0	0.002
.	19.01.15-23.40.15-1-394861	181	27	27	7	0	6	544	25	25	0	0	NA	NA	NA	59	63	169	175	532	82	91	371	29	19	20	0.172	0.109	0.038
.	19.01.15-23.40.17-1-394863	175	31	31	8	0	7	534	27	27	0	0	NA	NA	NA	51	51	170	177	517	86	89	359	32	29	45	0.188	0.164	0.087
.	19.01.15-23.40.19-1-394867	302	18	18	6	0	5	580	16	16	0	0	NA	NA	NA	82	93	178	185	543	96	100	384	26	20	14	0.146	0.108	0.026
.	19.01.15-23.40.21-1-394871	65	3	3	0	0	0	511	2	2	0	0	NA	NA	NA	18	21	168	169	497	83	86	342	0	0	8	0	0	0.016
.	19.01.15-23.40.24-1-394876	149	10	10	0	0	0	536	7	7	0	0	NA	NA	NA	36	53	174	173	519	89	87	360	1	7	11	0.006	0.04	0.021
.	19.01.15-23.40.25-1-394880	270	44	44	14	0	10	563	39	39	0	0	NA	NA	NA	71	88	180	178	543	93	92	378	50	22	52	0.278	0.124	0.096
.	19.01.15-23.40.33-1-394887	88	7	7	4	0	4	520	5	5	0	0	NA	NA	NA	30	37	169	169	512	84	84	352	2	15	1	0.012	0.089	0.002
.	19.01.15-23.40.36-1-394895	425	28	28	7	0	5	613	26	26	0	0	NA	NA	NA	122	135	185	188	575	99	102	412	39	26	12	0.211	0.138	0.021
.	19.01.15-23.40.48-1-394906	90	7	7	1	0	1	520	5	5	0	0	NA	NA	NA	33	36	169	168	512	84	85	351	5	0	13	0.03	0	0.025
.	19.01.15-23.40.52-1-394923	127	8	8	2	0	1	527	7	7	0	0	NA	NA	NA	34	37	176	170	504	92	85	350	8	11	8	0.045	0.065	0.016
.	19.01.15-23.40.53-1-394925	62	2	2	2	0	2	514	1	1	0	0	NA	NA	NA	24	31	171	173	500	84	86	344	0	3	1	0	0.017	0.002
.	19.01.15-23.40.53-1-394926	179	7	7	4	0	4	540	6	6	0	0	NA	NA	NA	54	60	168	175	530	83	90	367	17	1	6	0.101	0.006	0.011
.	19.01.15-23.41.04-1-394935	89	3	3	1	0	1	518	2	2	0	0	NA	NA	NA	29	30	171	168	504	87	83	348	3	0	3	0.018	0	0.006
.	19.01.15-23.41.05-1-394936	352	48	48	17	0	13	609	45	45	0	0	NA	NA	NA	99	124	184	189	564	99	106	404	53	32	58	0.288	0.169	0.103
.	19.01.15-23.41.06-1-394938	92	4	4	0	0	0	515	3	3	0	0	NA	NA	NA	29	30	171	170	502	85	84	346	1	3	6	0.006	0.018	0.012
.	19.01.15-23.41.09-1-394941	263	41	41	15	0	12	560	35	35	0	0	NA	NA	NA	68	74	173	173	541	89	89	382	46	40	46	0.266	0.231	0.085
.	19.01.15-23.41.14-1-394943	353	73	73	17	0	11	586	69	69	0	0	NA	NA	NA	117	104	183	189	545	97	105	384	90	57	47	0.492	0.302	0.086
.	19.01.15-23.41.15-1-394945	178	13	13	2	0	2	534	12	12	0	0	NA	NA	NA	48	45	173	173	512	90	86	358	12	12	16	0.069	0.069	0.031
.	19.01.15-23.41.19-1-394948	61	2	2	0	0	0	352	1	1	0	0	NA	NA	NA	19	24	170	170	497	58	57	237	3	0	1	0.018	0	0.002
.	19.01.15-23.41.21-1-394951	66	8	8	3	0	3	513	7	7	0	0	NA	NA	NA	13	23	165	169	502	81	83	349	2	9	7	0.012	0.053	0.014
.	19.01.15-23.41.24-1-394959	209	19	19	6	0	6	523	17	17	0	0	NA	NA	NA	55	35	169	171	508	83	87	353	29	5	43	0.172	0.029	0.085
.	19.01.15-23.41.28-1-394964	92	4	4	2	0	1	518	3	3	0	0	NA	NA	NA	33	36	170	173	506	86	87	345	0	4	9	0	0.023	0.018
.	19.01.15-23.41.29-1-394967	111	6	6	2	0	1	523	5	5	0	0	NA	NA	NA	41	39	172	169	511	87	85	351	10	0	14	0.058	0	0.027
.	19.01.15-23.41.40-1-394974	122	9	9	3	0	3	510	8	8	0	0	NA	NA	NA	51	34	167	171	509	80	84	346	2	9	8	0.012	0.053	0.016
.	19.01.15-23.41.41-1-394975	292	27	27	6	0	3	566	22	22	0	0	NA	NA	NA	77	80	170	185	538	86	98	382	31	14	26	0.182	0.076	0.048
.	19.01.15-23.41.46-1-394977	146	13	13	4	0	4	534	11	11	0	0	NA	NA	NA	44	47	172	171	517	86	89	359	10	16	18	0.058	0.094	0.035
.	19.01.15-23.41.55-1-395000	30	1	1	1	0	1	0	0	0	0	0	NA	NA	NA	8	5	164	164	490	0	0	0	0	0	0	0	0	0
.	19.01.15-23.41.57-1-395001	35	1	1	0	0	0	0	0	0	0	0	NA	NA	NA	17	10	166	167	490	0	0	0	2	0	0	0.012	0	0
.	19.01.15-23.42.04-1-395006	148	9	9	3	0	2	525	7	7	0	0	NA	NA	NA	53	46	171	170	518	86	84	355	10	0	13	0.058	0	0.025
.	19.01.15-23.42.10-1-395007	31	1	1	0	0	0	0	0	0	0	0	NA	NA	NA	10	8	165	165	491	0	0	0	0	0	1	0	0	0.002
.	19.01.15-23.42.12-1-395008	111	5	5	3	0	3	524	4	4	0	0	NA	NA	NA	40	38	171	175	505	85	91	348	0	6	8	0	0.034	0.016
.	19.01.15-23.42.17-1-395011	181	25	25	6	0	4	533	24	24	0	0	NA	NA	NA	67	50	180	174	509	96	88	349	43	10	22	0.239	0.057	0.043
.	19.01.15-23.42.22-1-395023	62	2	2	1	0	1	513	1	1	0	0	NA	NA	NA	32	29	167	167	508	83	82	348	1	3	0	0.006	0.018	0
.	19.01.15-23.42.24-1-395026	62	3	3	1	0	1	504	2	2	0	0	NA	NA	NA	33	25	169	168	501	80	82	342	3	0	4	0.018	0	0.008
.	19.01.15-23.42.28-1-395031	170	16	16	2	0	2	531	15	15	0	0	NA	NA	NA	41	45	172	170	516	87	82	362	4	1	21	0.023	0.006	0.041
.	19.01.15-23.42.28-1-395033	112	9	9	4	0	4	531	8	8	0	0	NA	NA	NA	37	44	172	173	512	87	89	355	14	2	9	0.081	0.012	0.018
.	19.01.15-23.42.35-1-395043	32	1	1	0	0	0	0	0	0	0	0	NA	NA	NA	7	10	164	166	493	0	0	0	0	0	1	0	0	0.002
.	19.01.15-23.42.35-1-395045	122	10	10	2	0	2	525	8	8	0	0	NA	NA	NA	32	36	172	168	509	86	84	355	3	11	16	0.017	0.065	0.031
.	19.01.15-23.42.37-1-395049	132	15	15	7	0	5	522	13	13	0	0	NA	NA	NA	31	38	166	174	511	81	87	354	8	2	29	0.048	0.011	0.057
.	19.01.15-23.42.38-1-395050	59	2	2	1	0	1	100	1	1	0	0	NA	NA	NA	14	13	164	166	496	12	16	72	0	0	4	0	0	0.008
.	19.01.15-23.42.40-1-395053	65	6	6	0	0	0	517	5	5	0	0	NA	NA	NA	21	26	166	170	503	86	85	346	0	9	13	0	0.053	0.026
.	19.01.15-23.42.45-1-395062	207	40	40	9	0	7	539	36	36	0	0	NA	NA	NA	62	56	177	173	519	89	88	362	31	33	59	0.175	0.191	0.114
.	19.01.15-23.42.48-1-395063	35	1	1	0	0	0	0	0	0	0	0	NA	NA	NA	13	6	164	164	491	0	0	0	0	0	1	0	0	0.002
.	19.01.15-23.42.51-1-395065	117	6	6	2	0	2	518	5	5	0	0	NA	NA	NA	45	36	167	171	511	78	86	354	6	2	3	0.036	0.012	0.006
.	19.01.15-23.42.54-1-395081	32	1	1	0	0	0	0	0	0	0	0	NA	NA	NA	5	8	165	163	493	0	0	0	0	0	1	0	0	0.002
.	19.01.15-23.42.55-1-395082	211	28	28	7	0	4	548	27	27	0	0	NA	NA	NA	70	60	171	176	526	86	94	368	39	7	32	0.228	0.04	0.061
.	19.01.15-23.42.55-1-395083	64	2	2	0	0	0	506	1	1	0	0	NA	NA	NA	21	19	166	166	500	81	83	342	7	0	0	0.042	0	0
.	19.01.15-23.42.55-1-395084	180	25	25	7	0	6	531	20	20	0	0	NA	NA	NA	56	51	176	169	519	89	86	356	7	32	44	0.04	0.189	0.085
.	19.01.15-23.42.57-1-395088	59	2	2	0	0	0	350	1	1	0	0	NA	NA	NA	19	13	165	165	496	54	59	237	0	0	4	0	0	0.008
.	19.01.15-23.43.02-1-395094	61	2	2	0	0	0	451	1	1	0	0	NA	NA	NA	13	21	166	165	503	74	68	309	0	0	2	0	0	0.004
.	19.01.15-23.43.07-1-395098	90	10	10	1	0	1	514	9	9	0	0	NA	NA	NA	27	30	174	169	500	87	83	344	4	10	13	0.023	0.059	0.026
.	19.01.15-23.43.07-1-395099	33	1	1	0	0	0	0	0	0	0	0	NA	NA	NA	6	9	166	163	493	0	0	0	0	0	0	0	0	0
.	19.01.15-23.43.08-1-395100	179	18	18	5	0	5	526	17	17	0	0	NA	NA	NA	44	44	168	174	515	83	88	355	12	28	10	0.071	0.161	0.019
.	19.01.15-23.43.08-1-395102	120	5	5	2	0	2	519	4	4	0	0	NA	NA	NA	38	38	172	171	508	86	83	350	0	0	12	0	0	0.024
.	19.01.15-23.43.10-1-395103	85	3	3	1	0	1	513	2	2	0	0	NA	NA	NA	34	26	167	171	501	84	85	344	0	0	4	0	0	0.008
.	19.01.15-23.43.13-1-395105	238	29	29	5	0	1	555	24	24	0	0	NA	NA	NA	71	75	178	176	534	90	89	376	43	16	27	0.242	0.091	0.051
.	19.01.15-23.43.22-1-395115	444	41	41	14	0	10	594	39	39	0	0	NA	NA	NA	119	122	184	187	564	100	96	398	41	29	46	0.223	0.155	0.082
.	19.01.15-23.43.24-1-395118	173	11	11	2	0	2	524	10	10	0	0	NA	NA	NA	65	48	174	169	518	84	85	355	1	16	15	0.006	0.095	0.029
.	19.01.15-23.43.25-1-395121	270	17	17	0	0	0	539	15	15	0	0	NA	NA	NA	75	66	175	177	527	87	91	361	10	5	21	0.057	0.028	0.04
.	19.01.15-23.43.34-1-395131	121	8	8	2	0	2	531	7	7	0	0	NA	NA	NA	35	38	170	173	508	88	88	355	10	8	4	0.059	0.046	0.008
.	19.01.15-23.43.39-1-395137	198	31	31	11	0	10	537	30	30	0	0	NA	NA	NA	50	52	172	178	515	88	89	360	30	31	36	0.174	0.174	0.07
.	19.01.15-23.43.43-1-395140	57	2	2	2	0	2	515	1	1	0	0	NA	NA	NA	20	24	170	166	501	85	82	348	7	0	2	0.041	0	0.004
.	19.01.15-23.43.47-1-395142	233	22	22	3	0	3	557	20	20	0	0	NA	NA	NA	65	72	180	173	532	91	90	376	11	15	47	0.061	0.087	0.088
.	19.01.15-23.43.53-1-395164	118	6	6	0	0	0	533	4	4	0	0	NA	NA	NA	40	51	174	170	520	87	83	363	0	3	8	0	0.018	0.015
.	19.01.15-23.43.54-1-395165	201	32	32	9	0	7	534	29	29	0	0	NA	NA	NA	59	45	176	168	514	89	86	359	42	12	45	0.239	0.071	0.088
.	19.01.15-23.43.56-1-395166	342	44	44	15	0	12	565	42	42	0	0	NA	NA	NA	104	90	192	177	534	99	92	374	34	54	55	0.177	0.305	0.103
.	19.01.15-23.44.04-1-395172	185	19	19	4	0	4	530	16	16	0	0	NA	NA	NA	55	43	175	173	508	93	88	349	10	18	15	0.057	0.104	0.03
.	19.01.15-23.44.04-1-395173	62	2	2	0	0	0	353	1	1	0	0	NA	NA	NA	18	18	167	167	497	58	53	242	0	1	0	0	0.006	0
.	19.01.15-23.44.18-1-395177	127	12	12	5	0	5	524	10	10	0	0	NA	NA	NA	51	38	170	174	507	85	89	350	18	8	14	0.106	0.046	0.028
.	19.01.15-23.44.19-1-395179	150	6	6	1	0	1	523	5	5	0	0	NA	NA	NA	56	43	175	171	510	86	87	350	15	0	14	0.086	0	0.027
.	19.01.15-23.44.27-1-395192	31	1	1	0	0	0	0	0	0	0	0	NA	NA	NA	8	8	163	165	493	0	0	0	2	0	0	0.012	0	0
.	19.01.15-23.44.29-1-395197	95	6	6	2	0	1	506	5	5	0	0	NA	NA	NA	28	20	166	168	499	81	86	339	0	0	14	0	0	0.028
.	19.01.15-23.44.34-1-395200	127	7	7	2	0	1	518	5	5	0	0	NA	NA	NA	52	30	170	176	497	87	89	342	14	7	4	0.082	0.04	0.008
.	19.01.15-23.44.35-1-395204	63	2	2	0	0	0	301	1	1	0	0	NA	NA	NA	19	18	169	163	499	46	46	209	0	0	2	0	0	0.004
.	19.01.15-23.44.41-1-395211	58	2	2	0	0	0	98	1	1	0	0	NA	NA	NA	11	23	166	170	500	19	18	61	0	0	4	0	0	0.008
.	19.01.15-23.44.42-1-395212	90	6	6	2	0	2	507	4	4	0	0	NA	NA	NA	38	25	169	168	501	82	83	342	14	2	2	0.083	0.012	0.004
.	19.01.15-23.44.46-1-395218	31	1	1	1	0	1	0	0	0	0	0	NA	NA	NA	5	12	166	166	493	0	0	0	0	0	0	0	0	0
.	19.01.15-23.44.47-1-395219	239	16	16	5	0	4	558	14	14	0	0	NA	NA	NA	74	80	177	179	537	92	95	371	13	20	10	0.073	0.112	0.019
.	19.01.15-23.44.48-1-395220	145	5	5	0	0	0	525	4	4	0	0	NA	NA	NA	42	36	171	169	509	87	85	353	15	0	4	0.088	0	0.008
.	19.01.15-23.44.54-1-395236	118	6	6	1	0	1	527	4	4	0	0	NA	NA	NA	41	46	167	172	520	81	90	356	0	5	7	0	0.029	0.013
.	19.01.15-23.44.54-1-395237	355	39	39	7	0	6	571	32	32	0	0	NA	NA	NA	100	86	173	177	549	90	91	390	51	35	34	0.295	0.198	0.062
.	19.01.15-23.44.57-1-395242	33	1	1	0	0	0	0	0	0	0	0	NA	NA	NA	9	12	164	167	494	0	0	0	0	0	0	0	0	0
.	19.01.15-23.44.59-1-395243	142	15	15	3	0	3	539	14	14	0	0	NA	NA	NA	49	52	173	176	516	87	90	362	11	10	16	0.064	0.057	0.031
.	19.01.15-23.44.59-1-395244	146	20	20	5	0	3	532	18	18	0	0	NA	NA	NA	48	52	177	178	510	91	90	351	28	17	20	0.158	0.096	0.039
.	19.01.15-23.45.10-1-395247	32	1	1	0	0	0	0	0	0	0	0	NA	NA	NA	8	9	165	164	493	0	0	0	0	0	0	0	0	0
.	19.01.15-23.45.14-1-395250	118	8	8	3	0	1	519	6	6	0	0	NA	NA	NA	43	30	167	168	508	82	83	354	5	0	14	0.03	0	0.028
.	19.01.15-23.45.15-1-395251	114	4	4	0	0	0	519	2	2	0	0	NA	NA	NA	37	35	170	174	504	86	88	345	0	5	2	0	0.029	0.004
.	19.01.15-23.45.16-1-395252	160	12	12	2	0	2	524	10	10	0	0	NA	NA	NA	49	39	174	171	507	87	87	350	29	7	6	0.167	0.041	0.012
.	19.01.15-23.45.16-1-395253	269	23	23	9	0	7	550	21	21	0	0	NA	NA	NA	72	73	181	174	531	98	86	366	20	22	28	0.11	0.126	0.053
.	19.01.15-23.45.20-1-395259	303	33	33	11	0	9	575	29	29	0	0	NA	NA	NA	87	93	180	180	546	95	95	385	33	42	29	0.183	0.233	0.053
.	19.01.15-23.45.31-1-395274	115	6	6	1	0	1	517	5	5	0	0	NA	NA	NA	31	36	170	168	511	83	84	350	2	5	5	0.012	0.03	0.01
.	19.01.15-23.45.32-1-395275	34	1	1	0	0	0	0	0	0	0	0	NA	NA	NA	11	11	164	166	494	0	0	0	0	0	5	0	0	0.01
.	19.01.15-23.45.33-1-395276	89	8	8	5	0	5	515	7	7	0	0	NA	NA	NA	29	28	172	169	500	88	83	344	6	0	17	0.035	0	0.034
.	19.01.15-23.45.34-1-395278	236	28	28	5	0	5	558	24	24	0	0	NA	NA	NA	63	75	178	184	526	90	100	368	56	23	14	0.315	0.125	0.027
.	19.01.15-23.45.37-1-395283	110	5	5	3	0	2	516	4	4	0	0	NA	NA	NA	40	27	170	167	503	87	83	346	0	6	10	0	0.036	0.02
.	19.01.15-23.45.38-1-395286	120	11	11	1	0	1	531	8	8	0	0	NA	NA	NA	40	46	172	172	515	87	88	356	6	0	31	0.035	0	0.06
.	19.01.15-23.45.46-1-395288	34	1	1	0	0	0	0	0	0	0	0	NA	NA	NA	9	11	166	165	493	0	0	0	0	0	3	0	0	0.006
.	19.01.15-23.45.49-1-395291	93	6	6	1	0	1	515	5	5	0	0	NA	NA	NA	37	34	169	172	506	87	85	343	0	14	1	0	0.081	0.002
.	19.01.15-23.45.54-1-395316	32	1	1	1	0	1	0	0	0	0	0	NA	NA	NA	17	5	164	163	491	0	0	0	0	0	2	0	0	0.004
.	19.01.15-23.45.55-1-395317	173	59	59	6	0	5	515	55	55	0	0	NA	NA	NA	46	36	173	172	504	85	85	345	45	28	28	0.26	0.163	0.056
.	19.01.15-23.45.55-1-395318	144	13	13	4	0	3	533	10	10	0	0	NA	NA	NA	41	47	171	172	517	87	88	358	4	5	21	0.023	0.029	0.041
.	19.01.15-23.45.56-1-395320	36	1	1	0	0	0	0	0	0	0	0	NA	NA	NA	7	8	164	163	494	0	0	0	0	0	0	0	0	0
.	19.01.15-23.45.57-1-395321	144	13	13	2	0	2	521	12	12	0	0	NA	NA	NA	45	34	169	169	509	85	85	351	10	12	12	0.059	0.071	0.024
.	19.01.15-23.45.59-1-395325	149	7	7	3	0	3	541	5	5	0	0	NA	NA	NA	43	59	180	174	518	95	90	356	3	0	10	0.017	0	0.019
.	19.01.15-23.46.07-1-395329	33	1	1	0	0	0	0	0	0	0	0	NA	NA	NA	9	8	165	167	489	0	0	0	0	0	0	0	0	0
.	19.01.15-23.46.08-1-395332	140	14	14	4	0	4	531	11	11	0	0	NA	NA	NA	51	51	168	181	515	82	90	359	3	3	24	0.018	0.017	0.047
.	19.01.15-23.46.09-1-395333	123	10	10	2	0	1	539	8	8	0	0	NA	NA	NA	32	59	173	172	527	86	87	366	29	6	12	0.168	0.035	0.023
.	19.01.15-23.46.09-1-395334	139	12	12	2	0	2	517	11	11	0	0	NA	NA	NA	38	37	169	169	512	83	85	349	10	5	13	0.059	0.03	0.025
.	19.01.15-23.46.17-1-395341	32	1	1	1	0	1	0	0	0	0	0	NA	NA	NA	6	11	166	164	494	0	0	0	2	0	0	0.012	0	0
.	19.01.15-23.46.20-1-395343	31	1	1	0	0	0	0	0	0	0	0	NA	NA	NA	11	10	164	163	496	0	0	0	0	0	1	0	0	0.002
.	19.01.15-23.46.21-1-395346	295	30	30	10	0	8	577	27	27	0	0	NA	NA	NA	74	90	177	180	546	94	96	387	23	51	17	0.13	0.283	0.031
.	19.01.15-23.46.21-1-395347	87	3	3	1	0	1	513	2	2	0	0	NA	NA	NA	25	27	171	169	500	86	83	344	1	3	0	0.006	0.018	0
.	19.01.15-23.46.22-1-395350	120	7	7	2	0	1	514	6	6	0	0	NA	NA	NA	43	28	167	172	502	83	86	345	4	0	17	0.024	0	0.034
.	19.01.15-23.46.24-1-395355	32	1	1	0	0	0	0	0	0	0	0	NA	NA	NA	9	4	165	163	489	0	0	0	0	0	3	0	0	0.006
.	19.01.15-23.46.27-1-395358	404	52	52	20	0	15	589	45	45	0	0	NA	NA	NA	114	112	185	183	557	99	98	392	30	52	87	0.162	0.284	0.156
.	19.01.15-23.46.31-1-395366	233	34	34	7	0	5	553	31	31	0	0	NA	NA	NA	70	72	186	174	525	97	90	366	42	43	35	0.226	0.247	0.067
.	19.01.15-23.46.34-1-395369	58	2	2	1	0	1	505	1	1	0	0	NA	NA	NA	27	19	164	165	503	83	81	341	0	3	2	0	0.018	0.004
.	19.01.15-23.46.35-1-395373	65	2	2	1	0	1	506	1	1	0	0	NA	NA	NA	36	22	168	166	501	82	82	342	4	0	1	0.024	0	0.002
.	19.01.15-23.46.37-1-395380	34	1	1	0	0	0	0	0	0	0	0	NA	NA	NA	15	13	163	164	499	0	0	0	0	0	0	0	0	0
.	19.01.15-23.46.39-1-395382	121	6	6	2	0	2	523	4	4	0	0	NA	NA	NA	29	43	172	166	518	86	79	358	5	0	10	0.029	0	0.019
.	19.01.15-23.46.40-1-395383	114	6	6	0	0	0	536	5	5	0	0	NA	NA	NA	40	52	175	173	517	89	89	358	7	9	13	0.04	0.052	0.025
.	19.01.15-23.46.46-1-395386	31	1	1	0	0	0	0	0	0	0	0	NA	NA	NA	9	11	165	166	493	0	0	0	0	0	1	0	0	0.002
.	19.01.15-23.46.47-1-395392	84	5	5	1	0	1	504	4	4	0	0	NA	NA	NA	29	23	169	166	501	83	80	341	0	4	12	0	0.024	0.024
.	19.01.15-23.46.54-1-395411	229	31	31	12	0	9	554	26	26	0	0	NA	NA	NA	84	78	179	184	528	92	94	368	16	32	37	0.089	0.174	0.07
.	19.01.15-23.47.02-1-395419	120	8	8	1	0	1	524	7	7	0	0	NA	NA	NA	46	43	176	174	506	90	88	346	7	1	13	0.04	0.006	0.026
.	19.01.15-23.47.09-1-395423	36	1	1	0	0	0	0	0	0	0	0	NA	NA	NA	14	9	165	166	491	0	0	0	0	0	2	0	0	0.004
.	19.01.15-23.47.09-1-395424	93	7	7	1	0	0	518	6	6	0	0	NA	NA	NA	27	34	172	167	508	86	85	347	0	0	13	0	0	0.026
.	19.01.15-23.47.11-1-395425	177	16	16	7	0	7	526	14	14	0	0	NA	NA	NA	45	44	175	169	513	89	84	353	12	12	15	0.069	0.071	0.029
.	19.01.15-23.47.12-1-395427	66	2	2	0	0	0	502	1	1	0	0	NA	NA	NA	28	22	168	169	498	80	84	338	2	0	3	0.012	0	0.006
.	19.01.15-23.47.20-1-395432	60	2	2	0	0	0	99	1	1	0	0	NA	NA	NA	20	21	170	169	495	18	15	66	0	0	1	0	0	0.002
.	19.01.15-23.47.23-1-395438	64	7	7	0	0	0	498	6	6	0	0	NA	NA	NA	35	13	165	165	496	82	79	337	0	11	4	0	0.067	0.008
.	19.01.15-23.47.24-1-395440	179	15	15	4	0	4	537	14	14	0	0	NA	NA	NA	49	55	174	175	519	88	88	361	11	2	28	0.063	0.011	0.054
.	19.01.15-23.47.26-1-395444	211	22	22	7	0	7	549	19	19	0	0	NA	NA	NA	79	75	181	180	527	96	93	360	21	20	27	0.116	0.111	0.051
.	19.01.15-23.47.27-1-395446	129	11	11	3	0	3	523	8	8	0	0	NA	NA	NA	39	38	170	172	509	87	83	353	0	17	16	0	0.099	0.031
.	19.01.15-23.47.30-1-395449	30	1	1	1	0	1	0	0	0	0	0	NA	NA	NA	10	11	164	163	497	0	0	0	0	0	2	0	0	0.004
.	19.01.15-23.47.32-1-395450	90	7	7	3	0	3	513	6	6	0	0	NA	NA	NA	28	24	167	165	505	83	82	348	0	2	14	0	0.012	0.028
.	19.01.15-23.47.38-1-395460	140	7	7	3	0	3	520	5	5	0	0	NA	NA	NA	44	37	174	169	507	86	84	350	13	7	5	0.075	0.041	0.01
.	19.01.15-23.47.39-1-395461	256	25	25	9	0	6	543	23	23	0	0	NA	NA	NA	65	63	177	179	520	90	96	357	34	16	38	0.192	0.089	0.073
.	19.01.15-23.47.41-1-395464	144	17	17	5	0	5	528	15	15	0	0	NA	NA	NA	45	46	171	174	514	86	90	352	10	9	25	0.058	0.052	0.049
.	19.01.15-23.47.42-1-395467	36	1	1	0	0	0	0	0	0	0	0	NA	NA	NA	5	12	166	165	494	0	0	0	4	0	0	0.024	0	0
.	19.01.15-23.47.45-1-395468	125	7	7	1	0	1	527	6	6	0	0	NA	NA	NA	51	49	175	172	515	88	85	354	3	0	8	0.017	0	0.016
.	19.01.15-23.47.50-1-395469	91	7	7	2	0	1	513	6	6	0	0	NA	NA	NA	49	37	167	172	511	83	81	349	8	3	13	0.048	0.017	0.025
.	19.01.15-23.47.51-1-395471	116	6	6	2	0	2	517	5	5	0	0	NA	NA	NA	34	35	169	172	507	85	87	345	0	22	5	0	0.128	0.01
.	19.01.15-23.47.51-1-395476	178	18	18	4	0	4	539	14	14	0	0	NA	NA	NA	50	57	171	176	523	84	91	364	11	9	20	0.064	0.051	0.038
.	19.01.15-23.47.54-1-395493	207	33	33	10	0	9	550	30	30	0	0	NA	NA	NA	66	76	174	179	536	87	94	369	32	27	31	0.184	0.151	0.058
.	19.01.15-23.48.12-1-395508	120	8	8	1	0	1	519	5	5	0	0	NA	NA	NA	28	35	169	170	509	83	85	351	7	3	10	0.041	0.018	0.02
.	19.01.15-23.48.17-1-395511	102	10	10	4	0	3	510	8	8	0	0	NA	NA	NA	40	23	167	167	502	81	83	346	9	0	19	0.054	0	0.038
.	19.01.15-23.48.20-1-395516	80	3	3	0	0	0	514	2	2	0	0	NA	NA	NA	17	25	167	168	503	85	83	346	0	2	6	0	0.012	0.012
.	19.01.15-23.48.20-1-395518	34	1	1	0	0	0	0	0	0	0	0	NA	NA	NA	6	10	164	167	492	0	0	0	0	0	2	0	0	0.004
.	19.01.15-23.48.21-1-395519	270	71	71	19	0	18	558	66	66	0	0	NA	NA	NA	69	79	179	184	529	94	97	367	71	83	83	0.397	0.451	0.157
.	19.01.15-23.48.21-1-395521	347	25	25	5	0	3	582	23	23	0	0	NA	NA	NA	92	99	183	176	553	102	90	390	5	23	51	0.027	0.131	0.092
.	19.01.15-23.48.23-1-395526	122	12	12	3	0	1	526	11	11	0	0	NA	NA	NA	44	48	174	171	516	88	83	355	0	13	27	0	0.076	0.052
.	19.01.15-23.48.31-1-395535	115	6	6	0	0	0	530	4	4	0	0	NA	NA	NA	40	54	172	175	520	85	90	355	3	2	7	0.017	0.011	0.013
.	19.01.15-23.48.34-1-395540	236	24	24	6	0	4	566	21	21	0	0	NA	NA	NA	85	80	175	184	534	88	96	382	50	26	23	0.286	0.141	0.043
.	19.01.15-23.48.34-1-395543	88	3	3	0	0	0	521	1	1	0	0	NA	NA	NA	37	41	174	173	507	84	87	350	1	1	4	0.006	0.006	0.008
.	19.01.15-23.48.37-1-395547	119	8	8	0	0	0	513	7	7	0	0	NA	NA	NA	46	35	169	169	510	83	81	349	8	3	11	0.047	0.018	0.022
.	19.01.15-23.48.47-1-395554	94	7	7	2	0	2	516	6	6	0	0	NA	NA	NA	35	31	174	169	501	85	86	345	2	5	14	0.011	0.03	0.028
.	19.01.15-23.48.49-1-395560	32	1	1	0	0	0	0	0	0	0	0	NA	NA	NA	12	12	165	163	497	0	0	0	0	0	0	0	0	0
.	19.01.15-23.48.51-1-395577	236	38	38	10	0	8	544	37	37	0	0	NA	NA	NA	55	64	169	174	534	83	88	373	25	32	34	0.148	0.184	0.064
.	19.01.15-23.48.51-1-395578	322	32	32	11	0	10	559	31	31	0	0	NA	NA	NA	91	76	180	176	533	94	89	376	55	22	24	0.306	0.125	0.045
.	19.01.15-23.48.56-1-395580	88	8	8	3	0	3	507	7	7	0	0	NA	NA	NA	24	24	170	169	498	85	83	339	0	5	16	0	0.03	0.032
.	19.01.15-23.48.59-1-395584	121	11	11	4	0	2	521	10	10	0	0	NA	NA	NA	38	34	171	172	504	87	89	345	21	1	18	0.123	0.006	0.036
.	19.01.15-23.49.04-1-395587	211	28	28	8	0	8	550	27	27	0	0	NA	NA	NA	66	69	175	175	532	90	90	370	43	20	37	0.246	0.114	0.07
.	19.01.15-23.49.06-1-395590	63	2	2	0	0	0	451	1	1	0	0	NA	NA	NA	18	21	168	164	502	71	70	310	0	0	1	0	0	0.002
.	19.01.15-23.49.18-1-395595	233	21	21	8	0	7	548	19	19	0	0	NA	NA	NA	61	63	173	172	531	87	87	374	8	26	17	0.046	0.151	0.032
.	19.01.15-23.49.18-1-395597	58	2	2	1	0	1	151	1	1	0	0	NA	NA	NA	17	11	167	164	493	20	24	107	0	0	5	0	0	0.01
.	19.01.15-23.49.21-1-395602	93	6	6	2	0	1	514	5	5	0	0	NA	NA	NA	20	29	166	168	508	84	83	347	6	8	7	0.036	0.048	0.014
.	19.01.15-23.49.23-1-395607	64	3	3	1	0	1	515	2	2	0	0	NA	NA	NA	23	26	170	165	504	85	81	349	0	4	1	0	0.024	0.002
.	19.01.15-23.49.26-1-395612	195	17	17	1	0	1	545	16	16	0	0	NA	NA	NA	67	68	181	178	522	94	92	359	32	6	10	0.177	0.034	0.019
.	19.01.15-23.49.37-1-395629	58	3	3	1	0	1	299	1	1	0	0	NA	NA	NA	10	15	166	167	495	48	49	202	0	1	2	0	0.006	0.004
.	19.01.15-23.49.40-1-395632	59	2	2	1	0	1	508	1	1	0	0	NA	NA	NA	22	24	166	166	505	82	82	344	0	0	8	0	0	0.016
.	19.01.15-23.49.46-1-395634	91	10	10	3	0	2	514	7	7	0	0	NA	NA	NA	33	22	165	166	504	80	84	350	26	6	8	0.158	0.036	0.016
.	19.01.15-23.49.48-1-395635	211	19	19	6	0	4	538	18	18	0	0	NA	NA	NA	56	52	171	177	517	88	91	359	35	22	31	0.205	0.124	0.06
.	19.01.15-23.49.48-1-395636	92	4	4	1	0	1	513	2	2	0	0	NA	NA	NA	19	25	169	167	502	85	82	346	0	0	6	0	0	0.012
.	19.01.15-23.49.50-1-395638	93	6	6	0	0	0	522	5	5	0	0	NA	NA	NA	22	33	168	171	507	84	87	351	0	4	10	0	0.023	0.02
.	19.01.15-23.49.51-1-395645	208	10	10	0	0	0	541	9	9	0	0	NA	NA	NA	61	58	179	173	519	96	85	360	15	5	22	0.084	0.029	0.042
.	19.01.15-23.49.53-1-395659	120	5	5	1	0	1	525	4	4	0	0	NA	NA	NA	45	45	169	177	512	86	85	354	6	0	15	0.036	0	0.029
.	19.01.15-23.49.58-1-395664	66	3	3	2	0	2	505	2	2	0	0	NA	NA	NA	24	18	164	168	499	81	83	341	6	10	0	0.037	0.06	0
.	19.01.15-23.50.02-1-395670	198	56	56	7	0	4	549	52	52	0	0	NA	NA	NA	71	68	173	182	526	89	95	365	84	28	47	0.486	0.154	0.089
.	19.01.15-23.50.03-1-395671	30	1	1	0	0	0	0	0	0	0	0	NA	NA	NA	10	5	164	164	490	0	0	0	0	0	0	0	0	0
.	19.01.15-23.50.05-1-395672	286	47	47	13	0	11	563	44	44	0	0	NA	NA	NA	91	78	176	176	539	88	95	380	32	55	63	0.182	0.312	0.117
.	19.01.15-23.50.06-1-395675	118	11	11	3	0	1	525	10	10	0	0	NA	NA	NA	41	42	171	177	507	87	91	347	16	0	35	0.094	0	0.069
.	19.01.15-23.50.08-1-395677	85	4	4	1	0	1	511	3	3	0	0	NA	NA	NA	21	23	167	169	500	83	86	342	2	2	7	0.012	0.012	0.014
.	19.01.15-23.50.08-1-395678	90	7	7	1	0	1	522	6	6	0	0	NA	NA	NA	33	34	166	172	509	81	89	352	0	2	18	0	0.012	0.035
.	19.01.15-23.50.12-1-395681	205	26	26	12	0	11	542	25	25	0	0	NA	NA	NA	54	59	173	176	523	89	89	364	19	23	24	0.11	0.131	0.046
.	19.01.15-23.50.21-1-395688	177	15	15	7	0	7	546	14	14	0	0	NA	NA	NA	62	66	175	177	527	91	91	364	26	8	20	0.149	0.045	0.038
.	19.01.15-23.50.23-1-395694	83	4	4	0	0	0	509	3	3	0	0	NA	NA	NA	25	29	167	167	508	81	83	345	0	0	3	0	0	0.006
.	19.01.15-23.50.23-1-395695	127	15	15	7	0	7	528	13	13	0	0	NA	NA	NA	51	50	171	170	522	85	84	359	14	17	20	0.082	0.1	0.038
.	19.01.15-23.50.30-1-395705	150	6	6	1	0	0	531	5	5	0	0	NA	NA	NA	55	42	178	169	508	93	86	352	6	0	10	0.034	0	0.02
.	19.01.15-23.50.31-1-395706	122	11	11	3	0	3	504	9	9	0	0	NA	NA	NA	40	31	169	168	507	80	82	342	29	12	11	0.172	0.071	0.022
.	19.01.15-23.50.37-1-395713	114	8	8	3	0	3	524	7	7	0	0	NA	NA	NA	37	43	174	174	508	89	84	351	4	2	8	0.023	0.011	0.016
.	19.01.15-23.50.46-1-395720	117	23	23	6	0	4	519	22	22	0	0	NA	NA	NA	46	30	167	166	510	83	81	355	40	18	10	0.24	0.108	0.02
.	19.01.15-23.50.50-1-395727	30	1	1	0	0	0	0	0	0	0	0	NA	NA	NA	9	10	164	168	491	0	0	0	0	0	0	0	0	0
.	19.01.15-23.50.51-1-395728	61	2	2	0	0	0	301	1	1	0	0	NA	NA	NA	20	12	164	164	497	53	51	197	4	0	0	0.024	0	0
.	19.01.15-23.50.53-1-395744	90	4	4	2	0	2	504	3	3	0	0	NA	NA	NA	24	23	171	168	497	83	79	342	3	0	10	0.018	0	0.02
.	19.01.15-23.50.54-1-395745	31	1	1	0	0	0	0	0	0	0	0	NA	NA	NA	6	7	164	164	492	0	0	0	1	0	0	0.006	0	0
.	19.01.15-23.50.56-1-395747	236	20	20	6	0	5	557	18	18	0	0	NA	NA	NA	70	71	180	173	531	95	90	372	7	1	44	0.039	0.006	0.083
.	19.01.15-23.50.56-1-395748	234	28	28	5	0	4	552	26	26	0	0	NA	NA	NA	86	76	182	170	537	98	85	369	22	21	48	0.121	0.124	0.089
.	19.01.15-23.51.01-1-395754	111	5	5	2	0	2	514	4	4	0	0	NA	NA	NA	42	32	171	166	508	87	82	345	7	5	6	0.041	0.03	0.012
.	19.01.15-23.51.02-1-395755	259	15	15	4	0	4	555	13	13	0	0	NA	NA	NA	88	69	176	172	534	93	90	372	3	14	23	0.017	0.081	0.043
.	19.01.15-23.51.06-1-395759	36	1	1	0	0	0	0	0	0	0	0	NA	NA	NA	14	7	164	164	492	0	0	0	0	0	3	0	0	0.006
.	19.01.15-23.51.09-1-395760	270	38	38	9	0	9	543	36	36	0	0	NA	NA	NA	75	61	178	175	521	90	91	362	57	25	33	0.32	0.143	0.063
.	19.01.15-23.51.12-1-395762	58	2	2	0	0	0	518	1	1	0	0	NA	NA	NA	20	32	169	167	509	86	80	352	0	0	8	0	0	0.016
.	19.01.15-23.51.17-1-395764	209	21	21	3	0	3	554	17	17	0	0	NA	NA	NA	73	69	173	180	529	88	95	371	25	14	14	0.145	0.078	0.026
.	19.01.15-23.51.18-1-395765	37	1	1	0	0	0	0	0	0	0	0	NA	NA	NA	9	8	167	164	490	0	0	0	2	0	0	0.012	0	0
.	19.01.15-23.51.21-1-395771	217	45	45	11	0	7	540	42	42	0	0	NA	NA	NA	49	50	169	180	514	85	94	361	81	37	29	0.479	0.206	0.056
.	19.01.15-23.51.29-1-395783	35	1	1	0	0	0	0	0	0	0	0	NA	NA	NA	12	6	163	164	492	0	0	0	0	0	1	0	0	0.002
.	19.01.15-23.51.31-1-395788	173	9	9	1	0	1	530	8	8	0	0	NA	NA	NA	49	49	175	174	513	90	86	354	9	10	6	0.051	0.057	0.012
.	19.01.15-23.51.38-1-395794	149	25	25	12	0	10	528	20	20	0	0	NA	NA	NA	57	54	171	173	523	84	88	356	34	14	37	0.199	0.081	0.071
.	19.01.15-23.51.39-1-395795	95	6	6	1	0	0	509	4	4	0	0	NA	NA	NA	32	26	170	172	497	84	87	338	0	8	9	0	0.047	0.018
.	19.01.15-23.51.47-1-395797	93	9	9	1	0	1	517	7	7	0	0	NA	NA	NA	36	38	169	175	507	81	89	347	7	3	9	0.041	0.017	0.018
.	19.01.15-23.51.50-1-395798	239	23	23	8	0	5	558	22	22	0	0	NA	NA	NA	75	88	175	181	545	88	96	374	8	10	69	0.046	0.055	0.127
.	19.01.15-23.52.01-1-395828	188	13	13	2	0	2	537	11	11	0	0	NA	NA	NA	68	64	179	178	520	89	90	358	10	1	11	0.056	0.006	0.021
.	19.01.15-23.52.02-1-395829	61	2	2	0	0	0	303	1	1	0	0	NA	NA	NA	21	23	168	169	499	45	49	209	0	0	1	0	0	0.002
.	19.01.15-23.52.05-1-395830	294	53	53	14	0	11	572	51	51	0	0	NA	NA	NA	80	89	183	177	542	96	94	382	68	35	60	0.372	0.198	0.111
.	19.01.15-23.52.06-1-395831	61	2	2	1	0	1	520	1	1	0	0	NA	NA	NA	15	37	166	170	514	82	84	354	0	11	0	0	0.065	0
.	19.01.15-23.52.13-1-395835	179	7	7	3	0	3	532	5	5	0	0	NA	NA	NA	78	48	171	171	519	84	87	361	11	8	5	0.064	0.047	0.01
.	19.01.15-23.52.19-1-395840	286	46	46	14	0	9	568	41	41	0	0	NA	NA	NA	74	84	174	183	540	92	98	378	43	38	51	0.247	0.208	0.094
.	19.01.15-23.52.22-1-395846	86	6	6	2	0	2	504	4	4	0	0	NA	NA	NA	22	22	165	170	500	79	82	343	4	0	6	0.024	0	0.012
.	19.01.15-23.52.23-1-395847	169	14	14	3	0	2	534	12	12	0	0	NA	NA	NA	55	51	169	173	522	87	87	360	10	13	16	0.059	0.075	0.031
.	19.01.15-23.52.31-1-395855	237	54	54	23	0	13	548	48	48	0	0	NA	NA	NA	62	63	173	180	523	89	95	364	43	44	65	0.249	0.244	0.124
.	19.01.15-23.52.44-1-395865	64	2	2	1	0	1	516	1	1	0	0	NA	NA	NA	20	34	171	172	504	83	86	347	0	0	7	0	0	0.014
.	19.01.15-23.52.47-1-395866	34	1	1	0	0	0	0	0	0	0	0	NA	NA	NA	11	8	166	165	490	0	0	0	0	0	0	0	0	0
.	19.01.15-23.52.48-1-395867	203	10	10	3	0	2	523	9	9	0	0	NA	NA	NA	63	46	172	173	514	84	85	354	11	11	4	0.064	0.064	0.008
.	19.01.15-23.52.57-1-395888	234	31	31	14	0	11	551	29	29	0	0	NA	NA	NA	86	67	176	179	525	90	94	367	50	35	36	0.284	0.196	0.069
.	19.01.15-23.53.08-1-395906	57	2	2	0	0	0	51	1	1	0	0	NA	NA	NA	11	15	166	166	496	8	9	34	5	0	2	0.03	0	0.004
.	19.01.15-23.53.25-1-395919	94	6	6	1	0	0	514	5	5	0	0	NA	NA	NA	23	23	171	167	498	87	85	342	4	3	6	0.023	0.018	0.012
.	19.01.15-23.53.33-1-395924	36	1	1	1	0	1	0	0	0	0	0	NA	NA	NA	7	11	167	166	491	0	0	0	0	0	1	0	0	0.002
.	19.01.15-23.53.35-1-395927	123	9	9	2	0	2	517	7	7	0	0	NA	NA	NA	40	31	166	170	508	83	84	350	0	13	15	0	0.076	0.03
.	19.01.15-23.53.36-1-395930	151	8	8	1	0	1	530	6	6	0	0	NA	NA	NA	39	46	176	170	513	89	87	354	4	0	18	0.023	0	0.035
.	19.01.15-23.53.38-1-395933	124	6	6	1	0	1	524	5	5	0	0	NA	NA	NA	32	39	170	170	512	84	86	354	8	0	6	0.047	0	0.012
.	19.01.15-23.53.50-1-395934	93	4	4	1	0	1	515	3	3	0	0	NA	NA	NA	16	28	167	170	504	83	84	348	9	2	2	0.054	0.012	0.004
.	19.01.15-23.53.57-1-395958	236	20	20	4	0	3	554	18	18	0	0	NA	NA	NA	62	73	173	177	536	88	95	371	17	35	27	0.098	0.198	0.05
.	19.01.15-23.54.08-1-395961	63	2	2	0	0	0	407	1	1	0	0	NA	NA	NA	9	25	171	168	499	65	60	282	0	0	3	0	0	0.006
.	19.01.15-23.54.12-1-395962	63	2	2	0	0	0	402	0	0	0	0	NA	NA	NA	19	16	166	166	497	64	64	274	0	0	2	0	0	0.004
.	19.01.15-23.54.13-1-395965	211	20	20	6	0	6	530	18	18	0	0	NA	NA	NA	71	53	171	177	518	86	90	354	19	19	17	0.111	0.107	0.033
.	19.01.15-23.54.23-1-395974	175	9	9	1	0	1	533	8	8	0	0	NA	NA	NA	52	46	177	167	515	91	83	359	6	4	15	0.034	0.024	0.029
.	19.01.15-23.54.24-1-395976	127	18	18	3	0	1	530	17	17	0	0	NA	NA	NA	38	43	170	171	515	85	88	357	19	11	30	0.112	0.064	0.058
.	19.01.15-23.54.25-1-395978	33	1	1	0	0	0	0	0	0	0	0	NA	NA	NA	5	6	165	163	491	0	0	0	0	0	2	0	0	0.004
.	19.01.15-23.54.33-1-395985	92	3	3	0	0	0	519	2	2	0	0	NA	NA	NA	36	37	169	172	509	83	85	351	5	1	3	0.03	0.006	0.006
.	19.01.15-23.54.41-1-395990	36	1	1	0	0	0	0	0	0	0	0	NA	NA	NA	11	14	168	164	495	0	0	0	0	0	2	0	0	0.004
.	19.01.15-23.54.43-1-395992	182	22	22	5	0	3	533	20	20	0	0	NA	NA	NA	59	53	176	173	517	87	88	358	17	28	23	0.097	0.162	0.044
.	19.01.15-23.54.44-1-395993	369	41	41	8	0	4	572	40	40	0	0	NA	NA	NA	103	87	179	181	540	93	99	380	53	52	34	0.296	0.287	0.063
.	19.01.15-23.54.56-1-396014	259	45	45	14	0	10	554	39	39	0	0	NA	NA	NA	79	72	173	179	533	89	95	370	29	50	72	0.168	0.279	0.135
.	19.01.15-23.55.07-1-396023	235	20	20	9	0	6	541	19	19	0	0	NA	NA	NA	69	54	175	172	520	91	87	363	32	19	22	0.183	0.11	0.042
.	19.01.15-23.55.13-1-396025	311	25	25	6	0	5	582	24	24	0	0	NA	NA	NA	80	91	182	183	539	96	101	385	17	34	35	0.093	0.186	0.065
.	19.01.15-23.55.14-1-396027	121	12	12	2	0	2	525	11	11	0	0	NA	NA	NA	36	34	172	164	511	87	83	355	5	18	13	0.029	0.11	0.025
.	19.01.15-23.55.29-1-396047	92	5	5	0	0	0	514	4	4	0	0	NA	NA	NA	19	31	168	173	503	82	86	346	0	7	8	0	0.04	0.016
.	19.01.15-23.55.35-1-396054	145	15	15	1	0	1	541	14	14	0	0	NA	NA	NA	40	58	176	173	522	91	90	360	22	1	26	0.125	0.006	0.05
.	19.01.15-23.55.40-1-396061	210	37	37	6	0	5	558	36	36	0	0	NA	NA	NA	62	73	179	175	532	96	92	370	32	50	48	0.179	0.286	0.09
.	19.01.15-23.55.40-1-396062	35	1	1	0	0	0	0	0	0	0	0	NA	NA	NA	14	9	165	163	494	0	0	0	0	0	1	0	0	0.002
.	19.01.15-23.55.43-1-396067	111	12	12	2	0	2	521	9	9	0	0	NA	NA	NA	31	38	178	168	505	90	85	346	16	3	14	0.09	0.018	0.028
.	19.01.15-23.55.45-1-396069	35	1	1	0	0	0	0	0	0	0	0	NA	NA	NA	11	14	165	165	497	0	0	0	0	0	0	0	0	0
.	19.01.15-23.55.48-1-396070	305	23	23	5	0	5	563	21	21	0	0	NA	NA	NA	99	85	183	180	535	98	93	372	7	41	31	0.038	0.228	0.058
.	19.01.15-23.55.48-1-396072	33	1	1	0	0	0	0	0	0	0	0	NA	NA	NA	6	13	165	165	496	0	0	0	0	0	0	0	0	0
.	19.01.15-23.55.51-1-396074	87	3	3	1	0	1	516	2	2	0	0	NA	NA	NA	26	24	167	168	502	84	82	350	2	7	0	0.012	0.042	0
.	19.01.15-23.55.56-1-396101	197	15	15	6	0	5	542	13	13	0	0	NA	NA	NA	60	55	176	173	519	92	88	362	25	21	11	0.142	0.121	0.021
.	19.01.15-23.56.00-1-396102	125	9	9	2	0	2	507	6	6	0	0	NA	NA	NA	41	26	168	173	498	82	87	338	3	3	13	0.018	0.017	0.026
.	19.01.15-23.56.04-1-396105	35	1	1	0	0	0	0	0	0	0	0	NA	NA	NA	9	7	163	165	492	0	0	0	0	0	0	0	0	0
.	19.01.15-23.56.05-1-396106	146	6	6	2	0	1	532	5	5	0	0	NA	NA	NA	65	48	173	176	512	88	91	353	3	0	10	0.017	0	0.02
.	19.01.15-23.56.05-1-396107	215	45	45	7	0	6	528	43	43	0	0	NA	NA	NA	64	45	173	170	515	88	85	355	64	24	55	0.37	0.141	0.107
.	19.01.15-23.56.07-1-396109	89	3	3	2	0	1	513	2	2	0	0	NA	NA	NA	41	30	170	167	506	83	81	349	0	0	10	0	0	0.02
.	19.01.15-23.56.10-1-396111	147	8	8	1	0	1	528	6	6	0	0	NA	NA	NA	43	46	171	173	515	85	86	357	12	0	7	0.07	0	0.014
.	19.01.15-23.56.18-1-396116	146	10	10	4	0	4	522	8	8	0	0	NA	NA	NA	43	37	170	178	502	85	89	348	9	12	5	0.053	0.067	0.01
.	19.01.15-23.56.20-1-396122	210	45	45	16	0	14	550	40	40	0	0	NA	NA	NA	65	67	174	175	531	91	87	372	50	35	62	0.287	0.2	0.117
.	19.01.15-23.56.23-1-396128	123	16	16	3	0	2	522	14	14	0	0	NA	NA	NA	39	37	169	170	511	83	87	352	4	10	15	0.024	0.059	0.029
.	19.01.15-23.56.26-1-396132	89	3	3	2	0	2	516	2	2	0	0	NA	NA	NA	47	29	168	169	505	86	82	348	4	0	4	0.024	0	0.008
.	19.01.15-23.56.30-1-396137	62	2	2	2	0	2	505	1	1	0	0	NA	NA	NA	25	23	168	168	500	79	84	342	4	0	3	0.024	0	0.006
.	19.01.15-23.56.31-1-396138	61	2	2	2	0	2	253	0	0	0	0	NA	NA	NA	19	18	163	166	502	39	39	175	0	0	3	0	0	0.006
.	19.01.15-23.56.42-1-396152	177	13	13	0	0	0	544	11	11	0	0	NA	NA	NA	57	55	171	175	522	87	95	362	7	15	7	0.041	0.086	0.013
.	19.01.15-23.56.43-1-396153	122	9	9	1	0	1	510	8	8	0	0	NA	NA	NA	35	23	165	168	503	82	83	345	2	4	18	0.012	0.024	0.036
.	19.01.15-23.56.44-1-396155	31	1	1	0	0	0	0	0	0	0	0	NA	NA	NA	7	7	164	164	492	0	0	0	0	6	0	0	0.037	0
.	19.01.15-23.56.46-1-396156	181	15	15	3	0	3	526	14	14	0	0	NA	NA	NA	52	50	174	173	516	88	84	354	15	20	19	0.086	0.116	0.037
.	19.01.15-23.56.47-1-396157	177	22	22	7	0	6	540	21	21	0	0	NA	NA	NA	72	57	175	171	524	92	83	365	28	17	16	0.16	0.099	0.031
.	19.01.15-23.56.48-1-396159	74	2	2	0	0	0	507	0	0	0	0	NA	NA	NA	20	26	170	169	500	84	82	341	0	0	3	0	0	0.006
.	19.01.15-23.56.53-1-396184	145	11	11	4	0	3	521	10	10	0	0	NA	NA	NA	54	40	169	173	511	84	85	352	4	5	14	0.024	0.029	0.027
.	19.01.15-23.56.59-1-396191	32	1	1	0	0	0	0	0	0	0	0	NA	NA	NA	5	11	164	167	493	0	0	0	0	0	2	0	0	0.004
.	19.01.15-23.57.02-1-396193	126	6	6	3	0	2	522	3	3	0	0	NA	NA	NA	51	38	169	169	513	85	86	351	0	6	12	0	0.036	0.023
.	19.01.15-23.57.03-1-396194	90	3	3	0	0	0	526	1	1	0	0	NA	NA	NA	28	38	170	170	511	88	86	352	0	0	11	0	0	0.022
.	19.01.15-23.57.04-1-396195	65	3	3	0	0	0	506	2	2	0	0	NA	NA	NA	28	22	167	168	500	83	82	341	3	0	2	0.018	0	0.004
.	19.01.15-23.57.15-1-396197	36	1	1	0	0	0	0	0	0	0	0	NA	NA	NA	13	8	165	166	490	0	0	0	0	0	0	0	0	0
.	19.01.15-23.57.18-1-396200	61	2	2	1	0	1	201	1	1	0	0	NA	NA	NA	18	19	168	169	495	35	31	135	0	5	1	0	0.03	0.002
.	19.01.15-23.57.25-1-396208	117	9	9	3	0	3	518	8	8	0	0	NA	NA	NA	37	42	171	174	510	85	84	349	4	5	14	0.023	0.029	0.027
.	19.01.15-23.57.29-1-396216	330	23	23	9	0	8	560	17	17	0	0	NA	NA	NA	106	76	180	177	532	95	92	373	11	41	23	0.061	0.232	0.043
.	19.01.15-23.57.30-1-396217	89	4	4	1	0	1	513	3	3	0	0	NA	NA	NA	28	24	167	167	503	83	83	347	2	6	5	0.012	0.036	0.01
.	19.01.15-23.57.31-1-396221	317	17	17	4	0	4	568	15	15	0	0	NA	NA	NA	106	91	179	177	548	93	91	384	27	9	27	0.151	0.051	0.049
.	19.01.15-23.57.31-1-396222	61	4	4	1	0	1	512	3	3	0	0	NA	NA	NA	25	26	169	169	501	84	83	345	0	4	6	0	0.024	0.012
.	19.01.15-23.57.32-1-396223	59	2	2	1	0	1	506	1	1	0	0	NA	NA	NA	23	17	169	168	493	82	84	340	0	3	4	0	0.018	0.008
.	19.01.15-23.57.38-1-396229	203	18	18	3	0	3	552	17	17	0	0	NA	NA	NA	67	63	177	174	525	91	89	372	9	22	19	0.051	0.126	0.036
.	19.01.15-23.57.38-1-396230	61	3	3	1	0	1	513	1	1	0	0	NA	NA	NA	17	25	167	169	502	85	84	344	0	2	6	0	0.012	0.012
.	19.01.15-23.57.44-1-396234	61	3	3	0	0	0	515	2	2	0	0	NA	NA	NA	19	29	172	165	505	87	81	347	0	0	7	0	0	0.014
.	19.01.15-23.57.44-1-396236	160	14	14	4	0	3	531	13	13	0	0	NA	NA	NA	48	51	171	169	524	83	84	364	25	15	18	0.146	0.089	0.034
.	19.01.15-23.57.45-1-396237	141	9	9	4	0	2	541	6	6	0	0	NA	NA	NA	43	52	177	174	514	92	93	356	35	12	2	0.198	0.069	0.004
.	19.01.15-23.57.47-1-396238	59	2	2	0	0	0	402	1	1	0	0	NA	NA	NA	10	16	164	167	498	65	64	273	0	0	4	0	0	0.008
.	19.01.15-23.57.52-1-396257	148	10	10	5	0	5	525	9	9	0	0	NA	NA	NA	52	42	170	173	512	84	91	350	8	11	16	0.047	0.064	0.031
.	19.01.15-23.57.58-1-396268	63	3	3	1	0	1	514	2	2	0	0	NA	NA	NA	18	25	168	166	504	82	83	349	6	0	4	0.036	0	0.008
.	19.01.15-23.57.59-1-396269	126	14	14	6	0	4	523	11	11	0	0	NA	NA	NA	45	44	172	172	513	85	86	352	15	15	27	0.087	0.087	0.053
.	19.01.15-23.58.04-1-396274	489	75	75	22	0	15	617	71	71	0	0	NA	NA	NA	136	138	188	192	571	101	107	409	74	50	112	0.394	0.26	0.196
.	19.01.15-23.58.06-1-396275	87	4	4	1	0	1	519	3	3	0	0	NA	NA	NA	32	36	172	170	507	86	86	347	4	0	4	0.023	0	0.008
.	19.01.15-23.58.08-1-396278	35	1	1	0	0	0	0	0	0	0	0	NA	NA	NA	15	10	168	166	489	0	0	0	0	0	0	0	0	0
.	19.01.15-23.58.09-1-396279	118	7	7	4	0	2	530	6	6	0	0	NA	NA	NA	35	42	167	178	510	82	94	354	15	2	9	0.09	0.011	0.018
.	19.01.15-23.58.10-1-396281	34	1	1	0	0	0	0	0	0	0	0	NA	NA	NA	9	12	165	166	494	0	0	0	0	0	1	0	0	0.002
.	19.01.15-23.58.12-1-396282	60	2	2	1	0	1	51	1	1	0	0	NA	NA	NA	18	15	167	167	494	10	5	36	0	0	3	0	0	0.006
.	19.01.15-23.58.14-1-396284	35	1	1	1	0	1	0	0	0	0	0	NA	NA	NA	10	13	164	163	499	0	0	0	0	0	3	0	0	0.006
.	19.01.15-23.58.14-1-396285	115	7	7	1	0	1	517	6	6	0	0	NA	NA	NA	39	34	172	169	506	87	81	349	14	1	8	0.081	0.006	0.016
.	19.01.15-23.58.14-1-396287	87	3	3	0	0	0	516	2	2	0	0	NA	NA	NA	34	29	168	167	507	84	84	348	5	4	0	0.03	0.024	0
.	19.01.15-23.58.16-1-396289	147	13	13	5	0	5	529	11	11	0	0	NA	NA	NA	58	48	174	171	516	86	85	358	16	17	5	0.092	0.099	0.01
.	19.01.15-23.58.18-1-396292	143	7	7	3	0	2	514	5	5	0	0	NA	NA	NA	56	28	173	168	500	83	84	347	13	3	9	0.075	0.018	0.018
.	19.01.15-23.58.21-1-396300	90	8	8	5	0	4	516	7	7	0	0	NA	NA	NA	39	39	172	167	513	85	81	350	7	6	20	0.041	0.036	0.039
.	19.01.15-23.58.26-1-396309	204	24	24	4	0	2	556	23	23	0	0	NA	NA	NA	57	78	175	181	535	88	93	375	16	28	34	0.091	0.155	0.064
.	19.01.15-23.58.28-1-396311	351	49	49	17	0	12	574	44	44	0	0	NA	NA	NA	106	101	182	188	544	94	101	379	44	40	65	0.242	0.213	0.119
.	19.01.15-23.58.28-1-396313	233	25	25	3	0	3	548	24	24	0	0	NA	NA	NA	78	66	171	180	528	84	96	368	23	24	40	0.135	0.133	0.076
.	19.01.15-23.58.31-1-396315	92	4	4	0	0	0	505	3	3	0	0	NA	NA	NA	42	25	167	167	504	79	84	342	0	6	9	0	0.036	0.018
.	19.01.15-23.58.37-1-396327	363	76	76	23	0	16	575	69	69	0	0	NA	NA	NA	84	88	181	179	541	95	95	385	95	61	57	0.525	0.341	0.105
.	19.01.15-23.58.49-1-396329	35	1	1	0	0	0	0	0	0	0	0	NA	NA	NA	11	7	165	164	491	0	0	0	0	0	2	0	0	0.004
.	19.01.15-23.58.54-1-396351	206	26	26	11	0	8	537	25	25	0	0	NA	NA	NA	82	60	171	181	521	85	93	359	36	18	24	0.211	0.099	0.046
.	19.01.15-23.58.55-1-396353	267	53	53	15	0	11	560	51	51	0	0	NA	NA	NA	76	77	185	177	528	98	92	370	27	55	64	0.146	0.311	0.121
.	19.01.15-23.58.57-1-396358	32	1	1	0	0	0	0	0	0	0	0	NA	NA	NA	9	8	165	163	493	0	0	0	0	0	0	0	0	0
.	19.01.15-23.59.09-1-396361	67	3	3	1	0	1	507	1	1	0	0	NA	NA	NA	21	23	166	171	499	81	85	341	0	5	5	0	0.029	0.01
.	19.01.15-23.59.23-1-396375	121	4	4	0	0	0	545	3	3	0	0	NA	NA	NA	30	59	176	178	518	93	93	359	0	3	4	0	0.017	0.008
.	19.01.15-23.59.24-1-396377	98	12	12	5	0	5	505	9	9	0	0	NA	NA	NA	37	22	167	168	500	81	84	340	3	8	18	0.018	0.048	0.036
.	19.01.15-23.59.44-1-396391	141	6	6	2	0	2	523	5	5	0	0	NA	NA	NA	52	35	170	174	504	85	90	348	6	6	4	0.035	0.034	0.008
.	19.01.15-23.59.48-1-396394	236	29	29	6	0	5	552	26	26	0	0	NA	NA	NA	66	67	178	177	525	93	94	365	17	34	57	0.096	0.192	0.109
.	19.01.15-23.59.52-1-396412	383	40	40	10	0	9	574	35	35	0	0	NA	NA	NA	106	97	179	181	550	94	95	385	45	27	50	0.251	0.149	0.091
.	19.01.15-23.59.53-1-396413	125	14	14	5	0	4	534	13	13	0	0	NA	NA	NA	51	59	173	178	521	87	88	359	16	22	16	0.092	0.124	0.031
.	19.01.15-23.59.57-1-396418	146	9	9	0	0	0	528	7	7	0	0	NA	NA	NA	42	36	168	172	509	85	88	355	6	3	6	0.036	0.017	0.012
.	19.01.16-00.00.03-1-396431	37	1	1	0	0	0	0	0	0	0	0	NA	NA	NA	15	4	163	163	491	0	0	0	0	0	0	0	0	0
.	19.01.16-00.00.06-1-396434	35	1	1	0	0	0	0	0	0	0	0	NA	NA	NA	12	13	165	165	496	0	0	0	0	0	3	0	0	0.006
.	19.01.16-00.00.09-1-396435	92	7	7	2	0	1	513	6	6	0	0	NA	NA	NA	41	36	172	169	508	85	81	347	2	3	11	0.012	0.018	0.022
.	19.01.16-00.00.09-1-396436	121	6	6	2	0	1	517	5	5	0	0	NA	NA	NA	45	35	169	169	510	83	84	350	4	7	5	0.024	0.041	0.01
.	19.01.16-00.00.16-1-396439	91	10	10	2	0	1	522	8	8	0	0	NA	NA	NA	35	34	170	170	507	88	87	347	12	4	11	0.071	0.024	0.022
.	19.01.16-00.00.17-1-396441	34	1	1	0	0	0	0	0	0	0	0	NA	NA	NA	9	10	164	167	492	0	0	0	0	0	0	0	0	0
.	19.01.16-00.00.21-1-396445	145	7	7	2	0	1	524	5	5	0	0	NA	NA	NA	31	39	171	170	511	87	84	353	9	3	7	0.053	0.018	0.014
.	19.01.16-00.00.24-1-396453	151	14	14	3	0	3	532	11	11	0	0	NA	NA	NA	47	45	169	172	517	84	86	362	14	23	7	0.083	0.134	0.014
.	19.01.16-00.00.27-1-396458	33	1	1	0	0	0	0	0	0	0	0	NA	NA	NA	12	8	165	164	492	0	0	0	0	0	1	0	0	0.002
.	19.01.16-00.00.27-1-396460	289	42	42	7	0	6	550	38	38	0	0	NA	NA	NA	92	76	179	175	535	93	89	368	69	37	22	0.385	0.211	0.041
.	19.01.16-00.00.30-1-396465	57	2	2	1	0	1	505	1	1	0	0	NA	NA	NA	25	22	168	169	498	82	84	339	7	0	3	0.042	0	0.006
.	19.01.16-00.00.30-1-396466	101	4	4	2	0	2	518	3	3	0	0	NA	NA	NA	28	32	169	170	506	84	87	347	10	4	7	0.059	0.024	0.014
.	19.01.16-00.00.37-1-396473	123	10	10	1	0	1	517	9	9	0	0	NA	NA	NA	38	34	166	172	509	81	85	351	7	6	1	0.042	0.035	0.002
.	19.01.16-00.00.37-1-396476	32	1	1	0	0	0	0	0	0	0	0	NA	NA	NA	9	3	164	163	489	0	0	0	0	0	2	0	0	0.004
.	19.01.16-00.00.38-1-396478	245	10	10	2	0	2	558	9	9	0	0	NA	NA	NA	67	70	177	177	529	93	93	372	4	3	19	0.023	0.017	0.036
.	19.01.16-00.00.39-1-396480	226	29	29	9	0	6	544	27	27	0	0	NA	NA	NA	70	54	171	170	526	87	89	368	15	44	33	0.088	0.259	0.063
.	19.01.16-00.00.44-1-396483	30	1	1	0	0	0	0	0	0	0	0	NA	NA	NA	6	6	164	166	489	0	0	0	0	0	1	0	0	0.002
.	19.01.16-00.00.45-1-396485	122	18	18	5	0	4	519	15	15	0	0	NA	NA	NA	39	42	169	171	515	81	86	352	34	12	2	0.201	0.07	0.004
.	19.01.16-00.00.47-1-396487	182	9	9	3	0	2	546	7	7	0	0	NA	NA	NA	53	54	174	172	521	91	88	367	10	18	1	0.057	0.105	0.002
.	19.01.16-00.00.48-1-396489	89	5	5	1	0	1	506	4	4	0	0	NA	NA	NA	25	16	165	164	500	81	81	344	0	4	3	0	0.024	0.006
.	19.01.16-00.00.59-1-396513	187	11	11	5	0	4	544	9	9	0	0	NA	NA	NA	58	59	173	176	523	89	93	362	15	4	15	0.087	0.023	0.029
.	19.01.16-00.01.09-1-396573	58	2	2	0	0	0	499	1	1	0	0	NA	NA	NA	27	16	166	166	497	81	81	337	0	0	4	0	0	0.008
.	19.01.16-00.01.10-1-396593	31	1	1	1	0	1	0	0	0	0	0	NA	NA	NA	9	7	166	164	490	0	0	0	0	4	0	0	0.024	0
.	19.01.16-00.01.12-1-396594	38	1	1	0	0	0	0	0	0	0	0	NA	NA	NA	11	15	166	167	495	0	0	0	1	0	0	0.006	0	0
.	19.01.16-00.01.18-1-396598	66	4	4	2	0	2	511	3	3	0	0	NA	NA	NA	22	29	169	166	507	81	81	349	0	4	7	0	0.024	0.014
.	19.01.16-00.01.19-1-396600	55	2	2	1	0	1	0	1	1	0	0	NA	NA	NA	15	6	164	165	490	0	0	0	0	1	0	0	0.006	0
.	19.01.16-00.01.22-1-396604	60	2	2	0	0	0	508	1	1	0	0	NA	NA	NA	24	19	165	164	503	80	83	345	6	0	0	0.036	0	0
.	19.01.16-00.01.24-1-396607	95	11	11	1	0	1	519	10	10	0	0	NA	NA	NA	37	42	170	177	508	84	88	347	3	4	14	0.018	0.023	0.028
.	19.01.16-00.01.26-1-396611	246	19	19	3	0	2	558	16	16	0	0	NA	NA	NA	74	80	182	182	529	95	93	370	33	11	13	0.181	0.06	0.025
.	19.01.16-00.01.28-1-396614	92	4	4	1	0	1	518	3	3	0	0	NA	NA	NA	19	33	169	173	504	86	86	346	2	0	7	0.012	0	0.014
.	19.01.16-00.01.29-1-396617	57	2	2	0	0	0	352	0	0	0	0	NA	NA	NA	16	18	166	163	502	56	53	243	0	6	4	0	0.037	0.008
.	19.01.16-00.01.30-1-396619	91	4	4	2	0	2	512	3	3	0	0	NA	NA	NA	27	26	169	167	503	85	83	344	3	0	7	0.018	0	0.014
.	19.01.16-00.01.32-1-396622	300	18	18	5	0	3	572	16	16	0	0	NA	NA	NA	94	88	181	181	539	96	94	382	25	12	24	0.138	0.066	0.045
.	19.01.16-00.01.33-1-396624	178	35	35	8	0	4	544	34	34	0	0	NA	NA	NA	64	60	175	173	525	90	88	366	32	28	59	0.183	0.162	0.112
.	19.01.16-00.01.40-1-396630	204	13	13	6	0	4	534	11	11	0	0	NA	NA	NA	60	50	173	175	515	88	90	356	27	27	12	0.156	0.154	0.023
.	19.01.16-00.01.44-1-396635	62	4	4	0	0	0	503	3	3	0	0	NA	NA	NA	33	27	171	166	503	84	80	339	5	5	4	0.029	0.03	0.008
.	19.01.16-00.01.44-1-396636	31	1	1	1	0	1	0	0	0	0	0	NA	NA	NA	6	9	163	166	493	0	0	0	0	0	0	0	0	0
.	19.01.16-00.01.45-1-396637	36	1	1	0	0	0	0	0	0	0	0	NA	NA	NA	4	9	164	165	493	0	0	0	0	0	0	0	0	0
.	19.01.16-00.01.46-1-396639	118	9	9	3	0	3	519	7	7	0	0	NA	NA	NA	29	31	172	170	502	88	84	347	16	4	5	0.093	0.024	0.01
.	19.01.16-00.01.48-1-396641	234	20	20	10	0	9	562	18	18	0	0	NA	NA	NA	60	82	182	178	535	97	93	372	22	2	44	0.121	0.011	0.082
.	19.01.16-00.02.03-1-396667	169	15	15	4	0	3	539	14	14	0	0	NA	NA	NA	42	53	170	172	524	86	86	367	23	4	12	0.135	0.023	0.023
.	19.01.16-00.02.10-1-396669	154	7	7	2	0	1	532	6	6	0	0	NA	NA	NA	43	47	170	172	518	83	88	361	9	4	9	0.053	0.023	0.017
.	19.01.16-00.02.13-1-396672	59	2	2	1	0	1	250	1	1	0	0	NA	NA	NA	14	19	166	167	499	41	38	171	0	1	3	0	0.006	0.006
.	19.01.16-00.02.14-1-396674	123	7	7	1	0	1	532	6	6	0	0	NA	NA	NA	42	46	176	174	509	92	87	353	15	3	17	0.085	0.017	0.033
.	19.01.16-00.02.14-1-396675	94	5	5	1	0	1	512	4	4	0	0	NA	NA	NA	42	31	172	169	503	84	85	343	3	7	2	0.017	0.041	0.004
.	19.01.16-00.02.18-1-396679	143	8	8	2	0	2	536	6	6	0	0	NA	NA	NA	46	53	169	172	525	87	86	363	12	4	11	0.071	0.023	0.021
.	19.01.16-00.02.20-1-396683	32	1	1	0	0	0	0	0	0	0	0	NA	NA	NA	8	9	164	165	493	0	0	0	0	0	1	0	0	0.002
.	19.01.16-00.02.22-1-396687	35	1	1	0	0	0	0	0	0	0	0	NA	NA	NA	12	5	165	164	489	0	0	0	0	0	0	0	0	0
.	19.01.16-00.02.22-1-396688	96	8	8	3	0	3	525	7	7	0	0	NA	NA	NA	35	48	167	173	521	84	84	357	1	12	5	0.006	0.069	0.01
.	19.01.16-00.02.25-1-396694	35	1	1	0	0	0	0	0	0	0	0	NA	NA	NA	14	7	163	164	493	0	0	0	0	0	0	0	0	0
.	19.01.16-00.02.27-1-396699	128	7	7	1	0	0	510	6	6	0	0	NA	NA	NA	36	26	168	170	501	84	83	343	1	2	9	0.006	0.012	0.018
.	19.01.16-00.02.29-1-396702	237	12	12	3	0	1	547	10	10	0	0	NA	NA	NA	78	67	172	184	524	88	96	363	19	14	5	0.11	0.076	0.01
.	19.01.16-00.02.29-1-396703	123	5	5	2	0	2	527	3	3	0	0	NA	NA	NA	41	43	171	174	511	86	89	352	2	9	5	0.012	0.052	0.01
.	19.01.16-00.02.32-1-396705	149	10	10	2	0	2	531	9	9	0	0	NA	NA	NA	45	49	174	173	515	88	88	355	0	5	21	0	0.029	0.041
.	19.01.16-00.02.35-1-396712	34	1	1	1	0	1	0	0	0	0	0	NA	NA	NA	11	16	169	165	495	0	0	0	0	0	2	0	0	0.004
.	19.01.16-00.02.38-1-396715	156	5	5	1	0	1	525	4	4	0	0	NA	NA	NA	52	40	172	171	510	85	85	355	2	2	13	0.012	0.012	0.025
.	19.01.16-00.02.39-1-396716	31	1	1	0	0	0	0	0	0	0	0	NA	NA	NA	6	8	166	166	489	0	0	0	0	0	0	0	0	0
.	19.01.16-00.02.39-1-396717	190	15	15	5	0	4	537	12	12	0	0	NA	NA	NA	48	52	174	169	522	89	85	363	8	10	16	0.046	0.059	0.031
.	19.01.16-00.02.41-1-396719	115	7	7	3	0	2	522	6	6	0	0	NA	NA	NA	32	37	172	165	513	84	83	355	5	0	18	0.029	0	0.035
.	19.01.16-00.02.44-1-396722	89	4	4	3	0	3	512	3	3	0	0	NA	NA	NA	34	26	166	169	504	83	82	347	1	0	8	0.006	0	0.016
.	19.01.16-00.02.44-1-396723	90	3	3	0	0	0	522	2	2	0	0	NA	NA	NA	32	37	169	174	507	85	87	350	1	2	2	0.006	0.011	0.004
.	19.01.16-00.02.44-1-396724	326	60	60	16	0	14	562	54	54	0	0	NA	NA	NA	105	81	184	178	532	96	95	371	55	30	77	0.299	0.169	0.145
.	19.01.16-00.02.54-1-396743	117	10	10	4	0	4	513	9	9	0	0	NA	NA	NA	33	29	165	169	508	81	82	350	0	22	20	0	0.13	0.039
.	19.01.16-00.02.54-1-396744	205	26	26	9	0	8	537	24	24	0	0	NA	NA	NA	66	53	181	171	514	94	87	356	27	26	24	0.149	0.152	0.047
.	19.01.16-00.02.55-1-396746	204	25	25	8	0	6	541	20	20	0	0	NA	NA	NA	62	60	179	175	519	91	87	363	46	13	40	0.257	0.074	0.077
.	19.01.16-00.02.58-1-396753	187	24	24	9	0	7	528	19	19	0	0	NA	NA	NA	59	50	170	180	513	85	92	351	23	31	33	0.135	0.172	0.064
.	19.01.16-00.03.00-1-396756	34	1	1	0	0	0	0	0	0	0	0	NA	NA	NA	13	7	164	164	492	0	0	0	0	0	0	0	0	0
.	19.01.16-00.03.01-1-396758	33	1	1	0	0	0	0	0	0	0	0	NA	NA	NA	6	9	166	164	492	0	0	0	0	0	1	0	0	0.002
.	19.01.16-00.03.03-1-396760	95	6	6	0	0	0	519	5	5	0	0	NA	NA	NA	26	31	170	168	506	85	85	349	6	4	5	0.035	0.024	0.01
.	19.01.16-00.03.04-1-396762	116	9	9	1	0	1	523	8	8	0	0	NA	NA	NA	37	34	169	169	509	84	86	353	13	12	12	0.077	0.071	0.024
.	19.01.16-00.03.08-1-396765	38	1	1	0	0	0	0	0	0	0	0	NA	NA	NA	11	13	164	170	492	0	0	0	0	3	0	0	0.018	0
.	19.01.16-00.03.12-1-396769	179	10	10	2	0	1	527	8	8	0	0	NA	NA	NA	65	48	174	174	513	86	89	352	11	11	5	0.063	0.063	0.01
.	19.01.16-00.03.14-1-396772	89	4	4	1	0	1	511	3	3	0	0	NA	NA	NA	39	35	170	172	506	83	86	342	1	0	11	0.006	0	0.022
.	19.01.16-00.03.19-1-396778	89	4	4	0	0	0	507	3	3	0	0	NA	NA	NA	15	17	168	167	495	83	82	342	0	1	4	0	0.006	0.008
.	19.01.16-00.03.27-1-396789	180	44	44	7	0	5	537	38	38	0	0	NA	NA	NA	47	55	176	170	522	89	87	361	25	26	60	0.142	0.153	0.115
.	19.01.16-00.03.32-1-396793	178	23	23	8	0	7	524	20	20	0	0	NA	NA	NA	48	39	172	169	511	87	85	352	22	10	39	0.128	0.059	0.076
.	19.01.16-00.03.32-1-396795	62	2	2	1	0	1	398	1	1	0	0	NA	NA	NA	18	10	166	165	492	70	65	263	0	0	1	0	0	0.002
.	19.01.16-00.03.35-1-396798	117	8	8	1	0	1	530	6	6	0	0	NA	NA	NA	41	40	170	171	512	84	91	355	0	24	9	0	0.14	0.018
.	19.01.16-00.03.35-1-396799	62	2	2	0	0	0	506	1	1	0	0	NA	NA	NA	27	20	166	171	496	80	87	339	0	10	4	0	0.058	0.008
.	19.01.16-00.03.38-1-396803	141	19	19	8	0	5	525	18	18	0	0	NA	NA	NA	53	42	169	171	515	84	88	353	8	17	36	0.047	0.099	0.07
.	19.01.16-00.03.39-1-396804	147	6	6	0	0	0	541	5	5	0	0	NA	NA	NA	51	55	170	177	521	87	89	365	2	5	11	0.012	0.028	0.021
.	19.01.16-00.03.44-1-396806	33	1	1	0	0	0	0	0	0	0	0	NA	NA	NA	9	9	165	164	493	0	0	0	0	0	4	0	0	0.008
.	19.01.16-00.03.46-1-396809	115	9	9	0	0	0	512	7	7	0	0	NA	NA	NA	32	27	167	169	504	83	86	343	2	0	16	0.012	0	0.032
.	19.01.16-00.03.48-1-396810	219	25	25	7	0	6	541	24	24	0	0	NA	NA	NA	75	60	170	176	527	85	89	367	31	20	20	0.182	0.114	0.038
.	19.01.16-00.03.56-1-396828	112	4	4	2	0	1	518	3	3	0	0	NA	NA	NA	31	35	170	169	509	84	85	349	0	6	9	0	0.036	0.018
.	19.01.16-00.04.00-1-396836	95	4	4	0	0	0	516	2	2	0	0	NA	NA	NA	21	18	167	163	501	84	82	350	0	2	4	0	0.012	0.008
.	19.01.16-00.04.03-1-396843	293	22	22	9	0	9	554	21	21	0	0	NA	NA	NA	85	79	179	175	538	93	89	372	16	16	45	0.089	0.091	0.084
.	19.01.16-00.04.05-1-396844	121	4	4	1	0	1	517	2	2	0	0	NA	NA	NA	35	32	169	170	506	85	83	349	0	1	3	0	0.006	0.006
.	19.01.16-00.04.06-1-396845	64	2	2	0	0	0	507	1	1	0	0	NA	NA	NA	24	21	168	171	495	82	86	339	1	0	5	0.006	0	0.01
.	19.01.16-00.04.11-1-396847	62	2	2	0	0	0	518	1	1	0	0	NA	NA	NA	20	31	174	171	499	86	86	346	6	0	2	0.034	0	0.004
.	19.01.16-00.04.22-1-396853	92	4	4	1	0	1	514	3	3	0	0	NA	NA	NA	19	30	170	168	505	86	82	346	1	0	5	0.006	0	0.01
.	19.01.16-00.04.22-1-396854	291	35	35	10	0	8	568	34	34	0	0	NA	NA	NA	84	88	181	178	542	94	94	380	24	43	47	0.133	0.242	0.087
.	19.01.16-00.04.24-1-396859	60	2	2	0	0	0	398	0	0	0	0	NA	NA	NA	12	6	165	165	489	68	66	264	1	0	1	0.006	0	0.002
.	19.01.16-00.04.26-1-396862	270	41	41	15	0	9	568	36	36	0	0	NA	NA	NA	79	85	180	178	540	95	92	381	48	44	48	0.267	0.247	0.089
.	19.01.16-00.04.28-1-396867	116	4	4	2	0	1	508	3	3	0	0	NA	NA	NA	43	28	170	168	503	82	86	340	5	0	5	0.029	0	0.01
.	19.01.16-00.04.35-1-396874	307	23	23	6	0	5	569	19	19	0	0	NA	NA	NA	84	89	183	179	540	96	94	379	34	16	28	0.186	0.089	0.052
.	19.01.16-00.04.42-1-396880	94	6	6	1	0	1	520	5	5	0	0	NA	NA	NA	27	39	168	171	513	81	82	357	5	3	7	0.03	0.018	0.014
.	19.01.16-00.04.47-1-396883	59	2	2	1	0	1	201	1	1	0	0	NA	NA	NA	17	13	166	165	495	32	33	136	1	0	2	0.006	0	0.004
.	19.01.16-00.04.48-1-396885	268	16	16	5	0	5	578	14	14	0	0	NA	NA	NA	74	93	185	180	541	99	95	384	6	17	18	0.032	0.094	0.033
.	19.01.16-00.04.48-1-396887	95	9	9	3	0	3	520	8	8	0	0	NA	NA	NA	25	35	169	170	509	83	85	352	1	15	10	0.006	0.088	0.02
.	19.01.16-00.04.56-1-396908	126	16	16	3	0	2	524	12	12	0	0	NA	NA	NA	36	38	171	172	508	85	89	350	16	24	10	0.094	0.14	0.02
.	19.01.16-00.04.58-1-396916	32	1	1	0	0	0	0	0	0	0	0	NA	NA	NA	6	12	165	165	495	0	0	0	0	0	0	0	0	0
.	19.01.16-00.04.59-1-396918	61	2	2	0	0	0	503	1	1	0	0	NA	NA	NA	29	22	165	165	505	78	82	343	2	0	5	0.012	0	0.01
.	19.01.16-00.05.01-1-396920	213	8	8	3	0	3	544	7	7	0	0	NA	NA	NA	70	64	180	175	522	94	88	362	3	9	16	0.017	0.051	0.031
.	19.01.16-00.05.09-1-396924	116	13	13	2	0	2	523	12	12	0	0	NA	NA	NA	28	39	173	169	510	87	84	352	14	5	10	0.081	0.03	0.02
.	19.01.16-00.05.10-1-396925	64	2	2	2	0	1	514	1	1	0	0	NA	NA	NA	26	29	169	170	503	84	84	346	3	0	1	0.018	0	0.002
.	19.01.16-00.05.15-1-396927	33	1	1	0	0	0	0	0	0	0	0	NA	NA	NA	8	12	165	167	493	0	0	0	4	0	0	0.024	0	0
.	19.01.16-00.05.20-1-396931	55	2	2	0	0	0	99	1	1	0	0	NA	NA	NA	17	13	165	165	496	14	20	65	0	0	4	0	0	0.008
.	19.01.16-00.05.21-1-396933	205	22	22	5	0	4	529	21	21	0	0	NA	NA	NA	89	48	168	176	517	83	90	356	14	31	25	0.083	0.176	0.048
.	19.01.16-00.05.23-1-396937	271	47	47	16	0	14	568	43	43	0	0	NA	NA	NA	68	85	179	179	540	94	95	379	65	46	79	0.363	0.257	0.146
.	19.01.16-00.05.25-1-396940	61	2	2	0	0	0	151	1	1	0	0	NA	NA	NA	16	19	167	164	501	24	23	104	0	0	3	0	0	0.006
.	19.01.16-00.05.28-1-396944	63	5	5	2	0	2	505	4	4	0	0	NA	NA	NA	30	26	172	169	498	84	83	338	0	0	12	0	0	0.024
.	19.01.16-00.05.29-1-396946	128	13	13	2	0	2	517	11	11	0	0	NA	NA	NA	34	35	173	170	505	86	84	347	11	8	3	0.064	0.047	0.006
.	19.01.16-00.05.31-1-396948	209	17	17	7	0	7	541	15	15	0	0	NA	NA	NA	66	59	173	178	521	88	90	363	14	14	22	0.081	0.079	0.042
.	19.01.16-00.05.33-1-396949	181	26	26	6	0	6	542	23	23	0	0	NA	NA	NA	54	62	178	176	521	92	89	361	41	9	40	0.23	0.051	0.077
.	19.01.16-00.05.33-1-396950	90	7	7	3	0	3	511	6	6	0	0	NA	NA	NA	33	25	171	166	501	82	83	346	4	0	8	0.023	0	0.016
.	19.01.16-00.05.35-1-396954	177	9	9	2	0	2	542	7	7	0	0	NA	NA	NA	54	62	177	177	521	90	94	358	16	6	6	0.09	0.034	0.012
.	19.01.16-00.05.42-1-396961	33	1	1	1	0	1	0	0	0	0	0	NA	NA	NA	5	9	165	163	494	0	0	0	2	0	0	0.012	0	0
.	19.01.16-00.05.44-1-396963	184	25	25	5	0	4	539	23	23	0	0	NA	NA	NA	52	53	176	172	518	90	87	362	25	14	40	0.142	0.081	0.077
.	19.01.16-00.05.50-1-396966	289	74	74	22	0	17	545	69	69	0	0	NA	NA	NA	75	71	180	173	531	91	86	368	98	56	81	0.544	0.324	0.153
.	19.01.16-00.05.55-1-396985	124	8	8	2	0	2	521	6	6	0	0	NA	NA	NA	40	40	168	177	508	83	87	351	2	4	13	0.012	0.023	0.026
.	19.01.16-00.05.56-1-396986	198	46	46	16	0	14	551	41	41	0	0	NA	NA	NA	61	66	179	181	519	95	96	360	63	39	50	0.352	0.215	0.096
.	19.01.16-00.06.00-1-396991	175	9	9	3	0	3	529	8	8	0	0	NA	NA	NA	42	49	173	173	516	85	87	357	1	7	10	0.006	0.04	0.019
.	19.01.16-00.06.04-1-396997	88	5	5	1	0	1	523	4	4	0	0	NA	NA	NA	32	35	178	170	500	92	88	343	3	0	14	0.017	0	0.028
.	19.01.16-00.06.14-1-396998	155	23	23	5	0	3	514	20	20	0	0	NA	NA	NA	54	39	171	176	505	84	86	344	16	27	30	0.094	0.153	0.059
.	19.01.16-00.06.30-1-397013	60	2	2	0	0	0	102	1	1	0	0	NA	NA	NA	21	20	168	165	500	14	18	70	4	0	2	0.024	0	0.004
.	19.01.16-00.06.31-1-397014	92	4	4	1	0	1	511	3	3	0	0	NA	NA	NA	32	21	165	170	499	84	85	342	0	0	6	0	0	0.012
.	19.01.16-00.06.31-1-397015	35	1	1	0	0	0	0	0	0	0	0	NA	NA	NA	9	10	167	166	490	0	0	0	0	0	2	0	0	0.004
.	19.01.16-00.06.34-1-397019	34	1	1	0	0	0	0	0	0	0	0	NA	NA	NA	8	15	163	165	500	0	0	0	0	3	0	0	0.018	0
.	19.01.16-00.06.36-1-397030	177	8	8	1	0	1	538	6	6	0	0	NA	NA	NA	46	55	179	175	514	92	91	355	10	6	3	0.056	0.034	0.006
.	19.01.16-00.06.39-1-397032	270	12	12	6	0	5	550	10	10	0	0	NA	NA	NA	85	70	176	177	530	92	92	366	9	7	22	0.051	0.04	0.042
.	19.01.16-00.06.40-1-397035	124	15	15	8	0	6	527	12	12	0	0	NA	NA	NA	40	42	171	169	515	89	85	353	22	10	9	0.129	0.059	0.017
.	19.01.16-00.06.42-1-397037	86	6	6	2	0	1	502	5	5	0	0	NA	NA	NA	27	19	168	167	497	81	82	339	4	2	4	0.024	0.012	0.008
.	19.01.16-00.06.46-1-397038	95	4	4	1	0	0	517	3	3	0	0	NA	NA	NA	40	32	167	169	509	84	83	350	6	5	4	0.036	0.03	0.008
.	19.01.16-00.06.57-1-397065	33	1	1	0	0	0	0	0	0	0	0	NA	NA	NA	11	10	163	163	497	0	0	0	0	0	0	0	0	0
.	19.01.16-00.06.59-1-397073	280	42	42	14	0	8	551	37	37	0	0	NA	NA	NA	81	69	176	176	530	91	91	369	48	39	36	0.273	0.222	0.068
.	19.01.16-00.06.59-1-397074	91	6	6	1	0	0	523	5	5	0	0	NA	NA	NA	29	41	170	170	514	83	85	355	12	0	3	0.071	0	0.006
.	19.01.16-00.07.02-1-397076	202	24	24	6	0	5	537	22	22	0	0	NA	NA	NA	61	60	174	177	522	89	90	358	38	16	26	0.218	0.09	0.05
.	19.01.16-00.07.02-1-397077	66	8	8	1	0	1	511	7	7	0	0	NA	NA	NA	23	23	168	168	500	83	85	343	0	6	17	0	0.036	0.034
.	19.01.16-00.07.04-1-397079	120	7	7	0	0	0	526	6	6	0	0	NA	NA	NA	54	43	171	172	513	84	87	355	6	8	4	0.035	0.047	0.008
.	19.01.16-00.07.08-1-397081	186	23	23	10	0	8	542	22	22	0	0	NA	NA	NA	44	62	175	173	527	89	88	365	6	14	40	0.034	0.081	0.076
.	19.01.16-00.07.12-1-397082	90	3	3	1	0	1	517	1	1	0	0	NA	NA	NA	34	32	166	170	509	83	86	348	7	0	2	0.042	0	0.004
.	19.01.16-00.07.16-1-397084	84	6	6	3	0	2	509	5	5	0	0	NA	NA	NA	38	28	169	171	501	82	83	344	9	5	3	0.053	0.029	0.006
.	19.01.16-00.07.21-1-397091	58	2	2	1	0	1	202	1	1	0	0	NA	NA	NA	15	15	166	166	496	33	28	141	0	0	4	0	0	0.008
.	19.01.16-00.07.22-1-397095	115	6	6	1	0	1	526	5	5	0	0	NA	NA	NA	39	42	175	171	509	90	87	349	3	5	11	0.017	0.029	0.022
.	19.01.16-00.07.26-1-397102	194	24	24	7	0	6	544	22	22	0	0	NA	NA	NA	60	60	175	178	520	93	92	359	29	40	22	0.166	0.225	0.042
.	19.01.16-00.07.31-1-397107	95	9	9	0	0	0	514	7	7	0	0	NA	NA	NA	24	30	170	172	501	84	85	345	0	3	13	0	0.017	0.026
.	19.01.16-00.07.32-1-397108	92	5	5	1	0	1	523	4	4	0	0	NA	NA	NA	20	32	171	167	507	87	83	353	0	6	6	0	0.036	0.012
.	19.01.16-00.07.35-1-397111	58	2	2	0	0	0	509	1	1	0	0	NA	NA	NA	36	30	172	166	505	84	81	344	0	0	3	0	0	0.006
.	19.01.16-00.07.38-1-397119	91	3	3	0	0	0	511	1	1	0	0	NA	NA	NA	17	24	168	170	499	84	84	343	0	2	1	0	0.012	0.002
.	19.01.16-00.07.39-1-397120	117	10	10	3	0	2	519	9	9	0	0	NA	NA	NA	33	28	170	167	504	88	80	351	12	3	12	0.071	0.018	0.024
.	19.01.16-00.07.42-1-397124	145	18	18	3	0	3	535	17	17	0	0	NA	NA	NA	34	52	173	175	517	88	86	361	10	10	24	0.058	0.057	0.046
.	19.01.16-00.07.47-1-397126	32	1	1	1	0	1	0	0	0	0	0	NA	NA	NA	9	8	166	165	490	0	0	0	0	0	0	0	0	0
.	19.01.16-00.07.48-1-397128	90	8	8	0	0	0	517	7	7	0	0	NA	NA	NA	31	27	167	169	504	83	84	350	4	13	6	0.024	0.077	0.012
.	19.01.16-00.07.49-1-397129	149	6	6	3	0	2	524	4	4	0	0	NA	NA	NA	51	45	172	173	513	88	86	350	4	3	12	0.023	0.017	0.023
.	19.01.16-00.07.51-1-397130	120	10	10	2	0	2	521	8	8	0	0	NA	NA	NA	44	35	172	172	504	88	86	347	0	18	19	0	0.105	0.038
.	19.01.16-00.07.52-1-397146	209	15	15	6	0	6	540	14	14	0	0	NA	NA	NA	62	60	171	178	524	86	91	363	12	19	21	0.07	0.107	0.04
.	19.01.16-00.08.05-1-397160	64	4	4	1	0	1	509	3	3	0	0	NA	NA	NA	30	27	169	169	502	85	82	342	9	5	4	0.053	0.03	0.008
[truncated: 1 more rows]
