# Supplementary material for: Modelling targeted rabies vaccination strategies for a domestic dog population with heterogeneous roaming patterns
Source: PLoS Negl Trop Dis. 2019 Jul 8;13(7):e0007582. doi: 10.1371/journal.pntd.0007582 (PMC6638970; doi:10.1371/journal.pntd.0007582)
Supplement: S1 Zip file folder — The files contain a summary for each simulation for its respective scenario. The files are named first with the population structure (FP, ED, RD, SD) and then the specific vaccination strategy used for that scenario. (ZIP) [file pntd.0007582.s002.zip › Supp_Files/SD_E0.5_R0.5_S0.9_all_measuresReport.txt]

scenario	iteration	duration	tot_deaths	rabid_dogs	moved	mov_DK	movInfect	n_vacc	n_cull	detDogs_cull	contDogs_cull	reactCull	preemptVaccCov_dogLevel	reactVaccCov_dogLevel	mean_Rt	non_rabid_dead	born	nb_in_exp_cat	nb_in_roam_cat	nb_stayhome	nb_exp_vacc	nb_roam_vacc	nb_stayhome_vacc	nb_contacting_explorer	nb_contacting_roamer	nb_contacting_stayhome	contact_per_explorer	contact_per_roamer	contact_per_stayhome
.	19.01.15-22.31.38-1-283465	62	3	3	3	0	3	202	2	2	0	0	NA	NA	NA	12	15	166	165	497	30	20	152	6	0	0	0.036	0	0
.	19.01.15-22.31.38-1-283466	259	19	19	6	0	2	664	17	17	0	0	NA	NA	NA	72	86	188	172	539	102	86	476	24	30	23	0.128	0.174	0.043
.	19.01.15-22.31.38-1-283467	31	1	1	0	0	0	0	0	0	0	0	NA	NA	NA	3	4	164	165	488	0	0	0	0	2	0	0	0.012	0
.	19.01.15-22.31.38-1-283468	125	9	9	2	0	2	631	8	8	0	0	NA	NA	NA	45	48	175	168	518	90	86	455	7	3	18	0.04	0.018	0.035
.	19.01.15-22.31.38-1-283469	146	10	10	3	0	3	622	9	9	0	0	NA	NA	NA	39	40	170	171	512	85	84	453	8	0	18	0.047	0	0.035
.	19.01.15-22.31.38-1-283470	122	16	16	6	0	6	619	14	14	0	0	NA	NA	NA	41	38	169	169	513	86	82	451	18	12	24	0.107	0.071	0.047
.	19.01.15-22.31.38-1-283471	146	13	13	1	0	1	643	10	10	0	0	NA	NA	NA	46	60	175	176	522	89	89	465	23	5	11	0.131	0.028	0.021
.	19.01.15-22.31.38-1-283472	147	14	14	3	0	3	617	13	13	0	0	NA	NA	NA	44	35	167	173	508	84	83	450	20	21	1	0.12	0.121	0.002
.	19.01.15-22.31.42-1-283478	34	1	1	0	0	0	0	0	0	0	0	NA	NA	NA	7	8	164	163	494	0	0	0	0	0	1	0	0	0.002
.	19.01.15-22.31.45-1-283487	230	23	23	3	0	3	657	21	21	0	0	NA	NA	NA	84	78	174	174	543	90	87	480	42	38	12	0.241	0.218	0.022
.	19.01.15-22.31.49-1-283493	115	7	7	1	0	1	617	6	6	0	0	NA	NA	NA	25	33	167	171	508	82	84	451	3	4	5	0.018	0.023	0.01
.	19.01.15-22.32.03-1-283501	67	5	5	1	0	1	601	4	4	0	0	NA	NA	NA	29	17	169	166	495	83	82	436	6	2	8	0.036	0.012	0.016
.	19.01.15-22.32.07-1-283502	33	1	1	0	0	0	0	0	0	0	0	NA	NA	NA	5	9	164	167	491	0	0	0	1	0	0	0.006	0	0
.	19.01.15-22.32.08-1-283503	88	4	4	1	0	1	618	3	3	0	0	NA	NA	NA	26	32	170	168	507	86	84	448	4	0	5	0.024	0	0.01
.	19.01.15-22.32.10-1-283506	64	3	3	0	0	0	614	2	2	0	0	NA	NA	NA	35	28	167	167	507	84	82	448	0	0	7	0	0	0.014
.	19.01.15-22.32.11-1-283507	118	10	10	1	0	1	619	9	9	0	0	NA	NA	NA	35	32	170	165	510	84	82	453	14	7	3	0.082	0.042	0.006
.	19.01.15-22.32.14-1-283508	151	30	30	5	0	4	638	26	26	0	0	NA	NA	NA	40	49	175	170	517	92	87	459	41	26	33	0.234	0.153	0.064
.	19.01.15-22.32.16-1-283510	31	1	1	0	0	0	0	0	0	0	0	NA	NA	NA	7	6	163	165	491	0	0	0	0	0	1	0	0	0.002
.	19.01.15-22.32.18-1-283534	119	4	4	3	0	3	612	3	3	0	0	NA	NA	NA	29	28	167	168	506	83	83	446	0	1	9	0	0.006	0.018
.	19.01.15-22.32.21-1-283536	90	5	5	1	0	1	613	4	4	0	0	NA	NA	NA	21	21	167	167	500	84	82	447	0	6	9	0	0.036	0.018
.	19.01.15-22.32.23-1-283538	87	4	4	2	0	2	605	3	3	0	0	NA	NA	NA	26	22	168	169	498	84	86	435	0	2	5	0	0.012	0.01
.	19.01.15-22.32.26-1-283540	182	18	18	4	0	4	644	16	16	0	0	NA	NA	NA	48	62	176	175	524	89	87	468	40	24	11	0.227	0.137	0.021
.	19.01.15-22.32.27-1-283541	60	2	2	0	0	0	612	0	0	0	0	NA	NA	NA	24	27	169	170	501	82	86	444	2	0	1	0.012	0	0.002
.	19.01.15-22.32.32-1-283542	34	1	1	1	0	1	0	0	0	0	0	NA	NA	NA	5	11	163	164	497	0	0	0	0	0	1	0	0	0.002
.	19.01.15-22.32.34-1-283544	120	6	6	1	0	1	616	4	4	0	0	NA	NA	NA	39	32	168	165	512	85	81	450	2	0	13	0.012	0	0.025
.	19.01.15-22.32.35-1-283546	112	11	11	1	0	1	616	8	8	0	0	NA	NA	NA	37	34	171	174	502	86	87	443	10	1	15	0.058	0.006	0.03
.	19.01.15-22.32.36-1-283547	121	8	8	5	0	3	612	5	5	0	0	NA	NA	NA	33	26	170	170	499	85	87	440	14	7	13	0.082	0.041	0.026
.	19.01.15-22.32.38-1-283549	122	6	6	3	0	2	607	5	5	0	0	NA	NA	NA	38	27	169	167	504	83	83	441	0	5	14	0	0.03	0.028
.	19.01.15-22.32.40-1-283552	87	5	5	0	0	0	622	4	4	0	0	NA	NA	NA	24	32	168	173	504	87	88	447	1	6	9	0.006	0.035	0.018
.	19.01.15-22.32.40-1-283555	125	11	11	3	0	2	614	10	10	0	0	NA	NA	NA	35	30	168	172	503	83	86	445	10	11	13	0.06	0.064	0.026
.	19.01.15-22.32.54-1-283573	33	1	1	0	0	0	0	0	0	0	0	NA	NA	NA	10	14	167	167	493	0	0	0	3	0	0	0.018	0	0
.	19.01.15-22.33.06-1-283581	148	10	10	0	0	0	607	8	8	0	0	NA	NA	NA	56	34	167	171	509	83	87	437	0	48	8	0	0.281	0.016
.	19.01.15-22.33.11-1-283584	172	8	8	1	0	1	631	7	7	0	0	NA	NA	NA	59	47	173	174	513	90	89	452	11	12	21	0.064	0.069	0.041
.	19.01.15-22.33.13-1-283586	202	7	7	1	0	1	642	6	6	0	0	NA	NA	NA	57	54	171	172	524	86	88	468	19	9	4	0.111	0.052	0.008
.	19.01.15-22.33.14-1-283588	235	37	37	11	0	8	653	32	32	0	0	NA	NA	NA	70	72	174	172	539	89	90	474	39	57	22	0.224	0.331	0.041
.	19.01.15-22.33.17-1-283592	61	3	3	0	0	0	404	2	2	0	0	NA	NA	NA	15	22	167	168	500	56	54	294	1	1	4	0.006	0.006	0.008
.	19.01.15-22.33.17-1-283593	148	20	20	4	0	3	624	16	16	0	0	NA	NA	NA	39	40	168	172	513	83	88	453	27	11	13	0.161	0.064	0.025
.	19.01.15-22.33.17-1-283596	141	12	12	4	0	3	631	11	11	0	0	NA	NA	NA	56	46	169	172	518	84	86	461	19	8	8	0.112	0.047	0.015
.	19.01.15-22.33.21-1-283617	61	3	3	0	0	0	598	2	2	0	0	NA	NA	NA	25	13	165	166	495	82	83	433	0	2	5	0	0.012	0.01
.	19.01.15-22.33.30-1-283621	92	4	4	1	0	1	604	3	3	0	0	NA	NA	NA	27	24	171	166	500	85	80	439	0	5	11	0	0.03	0.022
.	19.01.15-22.33.32-1-283622	184	32	32	12	0	8	631	30	30	0	0	NA	NA	NA	58	55	172	174	522	86	91	454	36	26	47	0.209	0.149	0.09
.	19.01.15-22.33.35-1-283625	169	23	23	8	0	4	648	21	21	0	0	NA	NA	NA	41	60	169	177	527	85	91	472	17	37	13	0.101	0.209	0.025
.	19.01.15-22.33.36-1-283626	33	1	1	1	0	1	0	0	0	0	0	NA	NA	NA	12	8	165	164	492	0	0	0	0	0	0	0	0	0
.	19.01.15-22.33.37-1-283627	37	1	1	0	0	0	0	0	0	0	0	NA	NA	NA	7	16	166	165	498	0	0	0	1	0	0	0.006	0	0
.	19.01.15-22.33.39-1-283631	59	3	3	0	0	0	450	2	2	0	0	NA	NA	NA	12	13	166	165	495	65	61	324	4	0	0	0.024	0	0
.	19.01.15-22.33.40-1-283634	65	2	2	0	0	0	344	1	1	0	0	NA	NA	NA	25	12	164	166	495	49	55	240	0	0	1	0	0	0.002
.	19.01.15-22.33.43-1-283638	35	1	1	0	0	0	0	0	0	0	0	NA	NA	NA	13	11	164	166	494	0	0	0	1	0	0	0.006	0	0
.	19.01.15-22.33.45-1-283646	91	5	5	0	0	0	615	4	4	0	0	NA	NA	NA	26	28	167	169	505	85	85	445	0	11	8	0	0.065	0.016
.	19.01.15-22.33.46-1-283649	90	4	4	0	0	0	616	2	2	0	0	NA	NA	NA	22	28	166	167	508	81	84	451	0	0	8	0	0	0.016
.	19.01.15-22.33.48-1-283654	89	3	3	1	0	1	613	2	2	0	0	NA	NA	NA	25	28	170	168	503	80	87	446	2	0	1	0.012	0	0.002
.	19.01.15-22.33.50-1-283656	118	7	7	6	0	4	613	5	5	0	0	NA	NA	NA	36	27	170	167	503	85	84	444	8	8	4	0.047	0.048	0.008
.	19.01.15-22.33.52-1-283657	58	4	4	0	0	0	613	3	3	0	0	NA	NA	NA	24	27	170	166	504	84	84	445	6	4	11	0.035	0.024	0.022
.	19.01.15-22.34.01-1-283662	204	17	17	4	0	3	648	14	14	0	0	NA	NA	NA	52	63	184	171	521	98	87	463	38	15	31	0.207	0.088	0.06
.	19.01.15-22.34.06-1-283665	61	3	3	1	0	1	599	2	2	0	0	NA	NA	NA	29	15	164	165	499	81	80	438	0	13	4	0	0.079	0.008
.	19.01.15-22.34.06-1-283666	63	2	2	0	0	0	609	1	1	0	0	NA	NA	NA	22	24	170	167	500	81	84	444	5	0	0	0.029	0	0
.	19.01.15-22.34.07-1-283667	144	15	15	6	0	2	643	14	14	0	0	NA	NA	NA	43	58	175	171	525	89	87	467	29	12	12	0.166	0.07	0.023
.	19.01.15-22.34.08-1-283668	323	29	29	6	0	6	667	26	26	0	0	NA	NA	NA	79	82	182	186	527	96	98	473	58	49	9	0.319	0.263	0.017
.	19.01.15-22.34.12-1-283671	93	7	7	1	0	1	613	5	5	0	0	NA	NA	NA	36	34	169	170	508	84	83	446	14	2	16	0.083	0.012	0.031
.	19.01.15-22.34.14-1-283674	64	2	2	0	0	0	605	1	1	0	0	NA	NA	NA	24	20	167	168	498	83	82	440	0	3	1	0	0.018	0.002
.	19.01.15-22.34.20-1-283695	252	39	39	10	0	5	680	36	36	0	0	NA	NA	NA	68	94	176	185	546	90	98	492	76	59	20	0.432	0.319	0.037
.	19.01.15-22.34.22-1-283697	178	18	18	4	0	3	648	16	16	0	0	NA	NA	NA	66	71	180	170	534	95	82	471	16	6	21	0.089	0.035	0.039
.	19.01.15-22.34.28-1-283701	115	6	6	2	0	1	619	5	5	0	0	NA	NA	NA	35	38	166	172	513	78	86	455	3	0	12	0.018	0	0.023
.	19.01.15-22.34.29-1-283702	150	9	9	2	0	1	635	7	7	0	0	NA	NA	NA	52	52	172	173	520	88	88	459	17	4	12	0.099	0.023	0.023
.	19.01.15-22.34.35-1-283704	145	6	6	1	0	1	630	5	5	0	0	NA	NA	NA	34	57	178	172	520	89	85	456	1	6	6	0.006	0.035	0.012
.	19.01.15-22.34.37-1-283706	205	20	20	8	0	5	631	19	19	0	0	NA	NA	NA	60	47	169	175	516	84	89	458	49	23	20	0.29	0.131	0.039
.	19.01.15-22.34.40-1-283711	117	8	8	1	0	1	606	6	6	0	0	NA	NA	NA	45	26	170	166	503	82	80	444	2	14	5	0.012	0.084	0.01
.	19.01.15-22.34.46-1-283720	30	1	1	0	0	0	0	0	0	0	0	NA	NA	NA	9	6	165	165	489	0	0	0	0	0	0	0	0	0
.	19.01.15-22.34.49-1-283723	157	15	15	4	0	1	629	14	14	0	0	NA	NA	NA	60	50	173	172	518	86	85	458	11	18	10	0.064	0.105	0.019
.	19.01.15-22.34.51-1-283726	30	1	1	0	0	0	0	0	0	0	0	NA	NA	NA	11	7	163	164	493	0	0	0	0	0	3	0	0	0.006
.	19.01.15-22.34.52-1-283732	64	2	2	1	0	1	357	1	1	0	0	NA	NA	NA	28	21	165	170	499	45	46	266	2	0	2	0.012	0	0.004
.	19.01.15-22.34.53-1-283733	144	11	11	5	0	3	634	10	10	0	0	NA	NA	NA	49	49	173	172	517	89	86	459	15	6	11	0.087	0.035	0.021
.	19.01.15-22.34.53-1-283735	90	3	3	1	0	1	621	2	2	0	0	NA	NA	NA	28	35	168	173	507	83	85	453	0	0	6	0	0	0.012
.	19.01.15-22.35.00-1-283740	87	3	3	2	0	0	608	2	2	0	0	NA	NA	NA	27	21	168	165	501	84	80	444	1	6	3	0.006	0.036	0.006
.	19.01.15-22.35.02-1-283741	100	10	10	2	0	1	622	7	7	0	0	NA	NA	NA	37	48	174	173	514	86	87	449	4	6	8	0.023	0.035	0.016
.	19.01.15-22.35.04-1-283744	61	2	2	1	0	1	503	1	1	0	0	NA	NA	NA	19	26	168	171	500	69	69	365	0	0	5	0	0	0.01
.	19.01.15-22.35.09-1-283748	35	1	1	0	0	0	0	0	0	0	0	NA	NA	NA	10	12	165	166	494	0	0	0	0	0	0	0	0	0
.	19.01.15-22.35.10-1-283749	124	15	15	5	0	4	616	13	13	0	0	NA	NA	NA	47	39	172	175	505	86	89	441	9	9	25	0.052	0.051	0.05
.	19.01.15-22.35.15-1-283752	33	1	1	0	0	0	0	0	0	0	0	NA	NA	NA	7	8	164	165	492	0	0	0	0	0	2	0	0	0.004
.	19.01.15-22.35.17-1-283753	119	12	12	0	0	0	610	11	11	0	0	NA	NA	NA	50	28	168	170	503	84	85	441	20	5	22	0.119	0.029	0.044
.	19.01.15-22.35.18-1-283758	62	2	2	1	0	1	451	1	1	0	0	NA	NA	NA	21	19	166	165	501	62	58	331	0	0	4	0	0	0.008
.	19.01.15-22.35.18-1-283759	94	13	13	8	0	7	620	11	11	0	0	NA	NA	NA	32	37	168	170	512	83	86	451	5	37	7	0.03	0.218	0.014
.	19.01.15-22.35.19-1-283775	306	24	24	5	0	4	681	22	22	0	0	NA	NA	NA	90	100	185	180	548	100	95	486	39	22	28	0.211	0.122	0.051
.	19.01.15-22.35.21-1-283776	87	7	7	2	0	2	616	6	6	0	0	NA	NA	NA	42	33	170	169	507	86	85	445	6	4	8	0.035	0.024	0.016
.	19.01.15-22.35.25-1-283778	38	1	1	0	0	0	0	0	0	0	0	NA	NA	NA	12	13	166	165	495	0	0	0	0	3	0	0	0.018	0
.	19.01.15-22.35.29-1-283783	34	1	1	0	0	0	0	0	0	0	0	NA	NA	NA	11	15	166	169	493	0	0	0	0	0	1	0	0	0.002
.	19.01.15-22.35.29-1-283784	61	2	2	1	0	1	619	1	1	0	0	NA	NA	NA	20	34	172	168	507	86	85	448	2	0	2	0.012	0	0.004
.	19.01.15-22.35.31-1-283786	86	5	5	1	0	1	612	4	4	0	0	NA	NA	NA	21	31	169	169	506	86	83	443	5	0	10	0.03	0	0.02
.	19.01.15-22.35.31-1-283787	62	5	5	1	0	1	606	4	4	0	0	NA	NA	NA	24	25	166	169	503	81	84	441	5	0	10	0.03	0	0.02
.	19.01.15-22.35.36-1-283788	35	1	1	0	0	0	0	0	0	0	0	NA	NA	NA	8	10	163	166	494	0	0	0	0	0	4	0	0	0.008
.	19.01.15-22.35.39-1-283793	62	2	2	1	0	1	611	0	0	0	0	NA	NA	NA	26	24	169	165	503	84	82	445	0	0	6	0	0	0.012
.	19.01.15-22.35.41-1-283796	90	7	7	2	0	2	627	6	6	0	0	NA	NA	NA	31	43	175	171	510	89	85	453	14	1	7	0.08	0.006	0.014
.	19.01.15-22.35.43-1-283799	87	3	3	0	0	0	619	2	2	0	0	NA	NA	NA	40	35	167	172	509	83	86	450	0	5	12	0	0.029	0.024
.	19.01.15-22.35.44-1-283800	144	14	14	6	0	5	627	12	12	0	0	NA	NA	NA	47	50	175	173	515	91	88	448	25	15	13	0.143	0.087	0.025
.	19.01.15-22.35.46-1-283810	59	3	3	1	0	1	605	2	2	0	0	NA	NA	NA	28	22	167	169	499	85	86	434	0	4	5	0	0.024	0.01
.	19.01.15-22.35.47-1-283812	175	16	16	5	0	4	637	14	14	0	0	NA	NA	NA	56	61	176	180	518	88	95	454	34	13	12	0.193	0.072	0.023
.	19.01.15-22.35.50-1-283816	121	6	6	2	0	1	632	5	5	0	0	NA	NA	NA	48	48	169	172	520	84	89	459	3	2	17	0.018	0.012	0.033
.	19.01.15-22.35.53-1-283818	94	6	6	1	0	1	614	5	5	0	0	NA	NA	NA	21	25	168	166	504	86	79	449	3	9	9	0.018	0.054	0.018
.	19.01.15-22.36.01-1-283824	31	1	1	0	0	0	0	0	0	0	0	NA	NA	NA	11	5	164	164	490	0	0	0	0	0	0	0	0	0
.	19.01.15-22.36.01-1-283825	153	20	20	5	0	3	626	16	16	0	0	NA	NA	NA	37	44	172	172	513	87	86	453	34	18	13	0.198	0.105	0.025
.	19.01.15-22.36.02-1-283826	33	1	1	0	0	0	0	0	0	0	0	NA	NA	NA	11	7	168	163	489	0	0	0	0	0	0	0	0	0
.	19.01.15-22.36.03-1-283828	116	8	8	1	0	0	614	7	7	0	0	NA	NA	NA	26	33	170	169	507	83	84	447	7	11	10	0.041	0.065	0.02
.	19.01.15-22.36.04-1-283829	90	3	3	0	0	0	613	2	2	0	0	NA	NA	NA	18	28	168	171	502	83	87	443	1	3	2	0.006	0.018	0.004
.	19.01.15-22.36.14-1-283833	180	14	14	3	0	1	630	13	13	0	0	NA	NA	NA	55	49	176	171	515	89	86	455	16	16	15	0.091	0.094	0.029
.	19.01.15-22.36.15-1-283834	206	10	10	2	0	1	657	8	8	0	0	NA	NA	NA	65	74	178	174	535	92	88	477	3	16	22	0.017	0.092	0.041
.	19.01.15-22.36.16-1-283835	124	6	6	2	0	2	630	5	5	0	0	NA	NA	NA	41	50	172	172	519	86	86	458	15	4	4	0.087	0.023	0.008
.	19.01.15-22.36.17-1-283838	91	5	5	1	0	1	628	4	4	0	0	NA	NA	NA	36	46	171	172	516	87	85	456	6	5	3	0.035	0.029	0.006
.	19.01.15-22.36.24-1-283866	32	1	1	0	0	0	0	0	0	0	0	NA	NA	NA	6	10	163	167	493	0	0	0	0	0	0	0	0	0
.	19.01.15-22.36.25-1-283868	147	15	15	4	0	3	633	13	13	0	0	NA	NA	NA	54	62	177	175	523	89	89	455	33	7	12	0.186	0.04	0.023
.	19.01.15-22.36.25-1-283869	86	6	6	2	0	2	609	5	5	0	0	NA	NA	NA	19	27	170	170	500	82	85	442	4	0	8	0.024	0	0.016
.	19.01.15-22.36.27-1-283871	118	21	21	9	0	4	618	18	18	0	0	NA	NA	NA	35	43	173	167	516	87	81	450	36	13	30	0.208	0.078	0.058
.	19.01.15-22.36.34-1-283876	59	2	2	0	0	0	352	0	0	0	0	NA	NA	NA	16	21	168	166	500	46	48	258	0	0	2	0	0	0.004
.	19.01.15-22.36.35-1-283877	119	5	5	3	0	3	616	4	4	0	0	NA	NA	NA	39	40	170	169	514	83	83	450	4	4	4	0.024	0.024	0.008
.	19.01.15-22.36.42-1-283884	84	5	5	0	0	0	614	4	4	0	0	NA	NA	NA	30	35	171	171	506	82	86	446	7	4	1	0.041	0.023	0.002
.	19.01.15-22.36.44-1-283887	32	1	1	0	0	0	0	0	0	0	0	NA	NA	NA	7	6	166	164	489	0	0	0	0	0	1	0	0	0.002
.	19.01.15-22.36.44-1-283888	32	1	1	0	0	0	0	0	0	0	0	NA	NA	NA	9	11	166	163	495	0	0	0	0	0	1	0	0	0.002
.	19.01.15-22.36.46-1-283891	92	4	4	1	0	1	607	3	3	0	0	NA	NA	NA	40	32	171	170	504	83	84	440	4	3	2	0.023	0.018	0.004
.	19.01.15-22.36.46-1-283892	114	7	7	4	0	3	611	6	6	0	0	NA	NA	NA	39	36	178	170	501	88	82	441	2	18	3	0.011	0.106	0.006
.	19.01.15-22.36.46-1-283893	58	2	2	1	0	1	616	1	1	0	0	NA	NA	NA	21	31	169	165	510	81	83	452	4	0	6	0.024	0	0.012
.	19.01.15-22.36.47-1-283894	93	5	5	0	0	0	621	4	4	0	0	NA	NA	NA	25	29	168	169	505	84	88	449	10	0	3	0.06	0	0.006
.	19.01.15-22.36.52-1-283900	59	2	2	0	0	0	608	1	1	0	0	NA	NA	NA	21	19	165	165	502	82	81	445	0	4	3	0	0.024	0.006
.	19.01.15-22.36.59-1-283912	93	11	11	4	0	4	625	9	9	0	0	NA	NA	NA	18	39	168	173	511	84	87	454	2	1	16	0.012	0.006	0.031
.	19.01.15-22.37.01-1-283913	241	18	18	5	0	3	640	16	16	0	0	NA	NA	NA	79	64	176	171	530	90	86	464	10	12	33	0.057	0.07	0.062
.	19.01.15-22.37.03-1-283915	122	6	6	3	0	3	633	5	5	0	0	NA	NA	NA	41	53	180	169	517	92	84	457	6	5	11	0.033	0.03	0.021
.	19.01.15-22.37.03-1-283916	117	12	12	6	0	6	622	11	11	0	0	NA	NA	NA	33	36	167	172	510	80	88	454	2	4	30	0.012	0.023	0.059
.	19.01.15-22.37.04-1-283917	117	12	12	4	0	3	615	11	11	0	0	NA	NA	NA	30	33	167	173	506	80	88	447	30	10	22	0.18	0.058	0.043
.	19.01.15-22.37.04-1-283919	85	3	3	0	0	0	605	2	2	0	0	NA	NA	NA	25	20	166	166	501	80	81	444	0	0	7	0	0	0.014
.	19.01.15-22.37.05-1-283920	345	37	37	8	0	6	663	32	32	0	0	NA	NA	NA	89	80	180	174	539	97	88	478	67	58	9	0.372	0.333	0.017
.	19.01.15-22.37.06-1-283921	210	19	19	5	0	4	652	17	17	0	0	NA	NA	NA	57	67	174	175	531	89	90	473	16	16	23	0.092	0.091	0.043
.	19.01.15-22.37.19-1-283947	94	4	4	2	0	1	616	3	3	0	0	NA	NA	NA	32	34	166	172	509	80	86	450	5	8	8	0.03	0.047	0.016
.	19.01.15-22.37.24-1-283948	88	5	5	2	0	2	607	4	4	0	0	NA	NA	NA	33	29	168	167	507	81	84	442	1	0	10	0.006	0	0.02
.	19.01.15-22.37.25-1-283949	123	8	8	2	0	2	616	7	7	0	0	NA	NA	NA	25	31	173	170	501	88	84	444	7	8	5	0.04	0.047	0.01
.	19.01.15-22.37.35-1-283951	67	4	4	2	0	2	608	3	3	0	0	NA	NA	NA	27	23	167	169	500	83	87	438	8	3	9	0.048	0.018	0.018
.	19.01.15-22.37.36-1-283952	183	28	28	5	0	4	636	27	27	0	0	NA	NA	NA	46	48	174	171	516	91	85	460	63	21	17	0.362	0.123	0.033
.	19.01.15-22.37.38-1-283953	176	23	23	6	0	5	631	19	19	0	0	NA	NA	NA	47	46	171	170	518	84	85	462	58	11	28	0.339	0.065	0.054
.	19.01.15-22.37.44-1-283965	98	3	3	0	0	0	621	2	2	0	0	NA	NA	NA	32	41	171	175	508	83	88	450	10	0	4	0.058	0	0.008
.	19.01.15-22.37.47-1-283975	56	2	2	0	0	0	615	1	1	0	0	NA	NA	NA	19	28	169	168	504	84	81	450	4	2	0	0.024	0.012	0
.	19.01.15-22.37.49-1-283979	148	16	16	6	0	5	638	15	15	0	0	NA	NA	NA	41	49	173	170	519	86	88	464	28	26	14	0.162	0.153	0.027
.	19.01.15-22.37.51-1-283980	91	7	7	0	0	0	610	6	6	0	0	NA	NA	NA	30	28	169	166	506	85	81	444	14	1	0	0.083	0.006	0
.	19.01.15-22.37.53-1-283982	148	15	15	2	0	2	622	11	11	0	0	NA	NA	NA	48	42	175	171	509	88	87	447	9	9	16	0.051	0.053	0.031
.	19.01.15-22.38.00-1-283992	176	10	10	1	0	1	626	9	9	0	0	NA	NA	NA	55	49	172	171	519	84	83	459	4	18	9	0.023	0.105	0.017
.	19.01.15-22.38.01-1-283993	222	22	22	11	0	8	655	21	21	0	0	NA	NA	NA	55	67	173	173	534	89	88	478	44	26	31	0.254	0.15	0.058
.	19.01.15-22.38.13-1-283996	173	26	26	6	0	2	635	25	25	0	0	NA	NA	NA	56	52	173	173	519	86	90	459	39	36	31	0.225	0.208	0.06
.	19.01.15-22.38.18-1-284002	57	2	2	1	0	1	198	1	1	0	0	NA	NA	NA	18	14	167	164	496	29	30	139	4	0	1	0.024	0	0.002
.	19.01.15-22.38.18-1-284003	66	2	2	1	0	1	599	0	0	0	0	NA	NA	NA	21	21	169	165	500	79	81	439	2	0	0	0.012	0	0
.	19.01.15-22.38.19-1-284019	63	2	2	1	0	1	303	1	1	0	0	NA	NA	NA	19	18	168	169	494	39	39	225	2	2	0	0.012	0.012	0
.	19.01.15-22.38.22-1-284022	83	8	8	0	0	0	609	6	6	0	0	NA	NA	NA	27	22	172	168	495	87	83	439	15	3	13	0.087	0.018	0.026
.	19.01.15-22.38.23-1-284023	91	3	3	1	0	1	621	2	2	0	0	NA	NA	NA	29	36	169	174	506	85	88	448	7	3	1	0.041	0.017	0.002
.	19.01.15-22.38.23-1-284024	61	2	2	0	0	0	604	1	1	0	0	NA	NA	NA	25	18	166	167	498	81	82	441	3	0	0	0.018	0	0
.	19.01.15-22.38.27-1-284026	89	12	12	4	0	4	623	9	9	0	0	NA	NA	NA	24	39	166	178	508	82	90	451	8	7	9	0.048	0.039	0.018
.	19.01.15-22.38.31-1-284028	191	8	8	1	0	1	645	7	7	0	0	NA	NA	NA	56	61	175	177	522	88	92	465	8	7	2	0.046	0.04	0.004
.	19.01.15-22.38.32-1-284029	97	4	4	0	0	0	620	3	3	0	0	NA	NA	NA	33	35	168	172	508	84	85	451	11	3	0	0.065	0.017	0
.	19.01.15-22.38.37-1-284031	33	1	1	0	0	0	0	0	0	0	0	NA	NA	NA	11	5	163	165	490	0	0	0	0	0	0	0	0	0
.	19.01.15-22.38.39-1-284034	152	30	30	7	0	5	633	29	29	0	0	NA	NA	NA	41	45	169	173	516	85	89	459	52	34	22	0.308	0.197	0.043
.	19.01.15-22.38.41-1-284037	143	9	9	1	0	1	622	7	7	0	0	NA	NA	NA	39	39	173	172	507	89	87	446	11	15	6	0.064	0.087	0.012
.	19.01.15-22.38.43-1-284042	155	13	13	10	0	7	623	12	12	0	0	NA	NA	NA	46	40	172	170	511	88	83	452	16	19	18	0.093	0.112	0.035
.	19.01.15-22.38.45-1-284048	64	3	3	0	0	0	603	2	2	0	0	NA	NA	NA	30	18	166	165	500	81	83	439	0	2	8	0	0.012	0.016
.	19.01.15-22.38.49-1-284053	92	5	5	1	0	1	618	4	4	0	0	NA	NA	NA	42	46	176	174	509	87	87	444	0	9	10	0	0.052	0.02
.	19.01.15-22.38.53-1-284054	94	11	11	4	0	2	617	10	10	0	0	NA	NA	NA	36	24	165	168	504	83	84	450	9	7	11	0.055	0.042	0.022
.	19.01.15-22.38.54-1-284061	58	2	2	0	0	0	449	1	1	0	0	NA	NA	NA	11	20	165	166	502	57	61	331	0	0	1	0	0	0.002
.	19.01.15-22.39.00-1-284066	154	17	17	3	0	3	639	15	15	0	0	NA	NA	NA	46	53	174	175	517	89	88	462	13	34	8	0.075	0.194	0.015
.	19.01.15-22.39.01-1-284068	60	2	2	1	0	1	557	0	0	0	0	NA	NA	NA	18	14	166	165	496	76	73	408	0	0	4	0	0	0.008
.	19.01.15-22.39.01-1-284069	181	27	27	7	0	6	645	25	25	0	0	NA	NA	NA	41	59	169	174	529	85	87	473	58	44	11	0.343	0.253	0.021
.	19.01.15-22.39.06-1-284073	93	4	4	0	0	0	613	3	3	0	0	NA	NA	NA	29	24	164	167	506	81	84	448	0	8	1	0	0.048	0.002
.	19.01.15-22.39.07-1-284074	34	1	1	0	0	0	0	0	0	0	0	NA	NA	NA	14	6	164	163	492	0	0	0	0	0	0	0	0	0
.	19.01.15-22.39.10-1-284075	67	5	5	2	0	2	611	4	4	0	0	NA	NA	NA	26	35	171	169	508	85	80	446	0	4	7	0	0.024	0.014
.	19.01.15-22.39.13-1-284077	62	2	2	1	0	1	606	1	1	0	0	NA	NA	NA	24	26	173	166	500	86	84	436	0	3	5	0	0.018	0.01
.	19.01.15-22.39.14-1-284079	145	19	19	7	0	7	621	18	18	0	0	NA	NA	NA	40	42	173	170	512	84	82	455	20	29	10	0.116	0.171	0.02
.	19.01.15-22.39.17-1-284080	175	9	9	3	0	2	646	7	7	0	0	NA	NA	NA	55	61	178	174	522	91	91	464	23	3	11	0.129	0.017	0.021
.	19.01.15-22.39.23-1-284101	86	11	11	2	0	2	627	10	10	0	0	NA	NA	NA	27	41	174	170	510	88	82	457	7	6	16	0.04	0.035	0.031
.	19.01.15-22.39.27-1-284103	115	7	7	0	0	0	618	4	4	0	0	NA	NA	NA	34	31	168	168	508	82	84	452	0	11	3	0	0.065	0.006
.	19.01.15-22.39.29-1-284106	86	3	3	1	0	1	610	2	2	0	0	NA	NA	NA	29	26	170	170	499	85	84	441	0	7	5	0	0.041	0.01
.	19.01.15-22.39.30-1-284108	151	7	7	4	0	4	622	6	6	0	0	NA	NA	NA	48	39	168	172	512	86	87	449	11	2	14	0.065	0.012	0.027
.	19.01.15-22.39.35-1-284112	149	5	5	0	0	0	620	3	3	0	0	NA	NA	NA	40	37	170	168	512	85	84	451	4	2	2	0.024	0.012	0.004
.	19.01.15-22.39.42-1-284119	60	3	3	1	0	1	609	2	2	0	0	NA	NA	NA	21	21	168	167	499	83	84	442	0	2	3	0	0.012	0.006
.	19.01.15-22.39.51-1-284132	93	4	4	3	0	3	614	2	2	0	0	NA	NA	NA	37	27	169	167	504	84	83	447	0	13	3	0	0.078	0.006
.	19.01.15-22.39.51-1-284134	34	1	1	1	0	1	0	0	0	0	0	NA	NA	NA	13	8	164	164	493	0	0	0	4	0	0	0.024	0	0
.	19.01.15-22.39.52-1-284135	33	1	1	0	0	0	0	0	0	0	0	NA	NA	NA	15	13	163	165	498	0	0	0	0	0	0	0	0	0
.	19.01.15-22.39.55-1-284137	33	1	1	0	0	0	0	0	0	0	0	NA	NA	NA	12	9	165	165	492	0	0	0	0	0	1	0	0	0.002
.	19.01.15-22.39.55-1-284138	31	1	1	0	0	0	0	0	0	0	0	NA	NA	NA	12	17	169	166	495	0	0	0	0	0	0	0	0	0
.	19.01.15-22.39.56-1-284142	181	15	15	6	0	5	638	14	14	0	0	NA	NA	NA	56	59	175	175	522	92	88	458	21	22	23	0.12	0.126	0.044
.	19.01.15-22.39.57-1-284143	88	3	3	0	0	0	605	2	2	0	0	NA	NA	NA	26	20	165	165	503	79	80	446	8	2	0	0.048	0.012	0
.	19.01.15-22.39.57-1-284144	248	24	24	9	0	8	645	20	20	0	0	NA	NA	NA	63	67	181	183	516	97	95	453	26	24	24	0.144	0.131	0.047
.	19.01.15-22.39.57-1-284145	65	3	3	0	0	0	608	2	2	0	0	NA	NA	NA	27	32	168	171	506	82	84	442	2	0	7	0.012	0	0.014
.	19.01.15-22.39.57-1-284146	89	3	3	0	0	0	620	2	2	0	0	NA	NA	NA	27	35	171	168	509	88	81	451	0	4	6	0	0.024	0.012
.	19.01.15-22.39.59-1-284150	174	10	10	4	0	2	640	8	8	0	0	NA	NA	NA	54	58	176	173	522	91	87	462	17	2	16	0.097	0.012	0.031
.	19.01.15-22.40.02-1-284155	32	1	1	0	0	0	0	0	0	0	0	NA	NA	NA	7	8	164	165	492	0	0	0	1	0	0	0.006	0	0
.	19.01.15-22.40.04-1-284157	120	16	16	4	0	2	616	14	14	0	0	NA	NA	NA	33	32	172	169	504	87	85	444	28	1	20	0.163	0.006	0.04
.	19.01.15-22.40.10-1-284160	31	1	1	0	0	0	0	0	0	0	0	NA	NA	NA	12	7	163	167	490	0	0	0	2	0	0	0.012	0	0
.	19.01.15-22.40.12-1-284161	103	7	7	2	0	1	626	5	5	0	0	NA	NA	NA	31	38	174	168	509	87	88	451	7	0	10	0.04	0	0.02
.	19.01.15-22.40.12-1-284162	31	1	1	0	0	0	0	0	0	0	0	NA	NA	NA	11	13	165	164	497	0	0	0	0	2	0	0	0.012	0
.	19.01.15-22.40.13-1-284163	61	2	2	0	0	0	610	1	1	0	0	NA	NA	NA	27	27	172	168	500	85	84	441	0	0	6	0	0	0.012
.	19.01.15-22.40.13-1-284164	91	5	5	2	0	2	628	4	4	0	0	NA	NA	NA	36	41	166	169	519	81	88	459	5	0	8	0.03	0	0.015
.	19.01.15-22.40.14-1-284166	63	5	5	1	0	1	606	4	4	0	0	NA	NA	NA	32	26	167	167	505	82	82	442	6	0	10	0.036	0	0.02
.	19.01.15-22.40.24-1-284188	115	5	5	2	0	2	621	4	4	0	0	NA	NA	NA	27	34	172	167	508	86	81	454	3	2	7	0.017	0.012	0.014
.	19.01.15-22.40.27-1-284190	90	7	7	2	0	2	606	5	5	0	0	NA	NA	NA	31	26	170	166	503	84	83	439	6	3	8	0.035	0.018	0.016
.	19.01.15-22.40.29-1-284191	143	10	10	3	0	3	620	9	9	0	0	NA	NA	NA	37	35	170	174	504	86	85	449	9	0	17	0.053	0	0.034
.	19.01.15-22.40.31-1-284193	294	36	36	10	0	9	665	32	32	0	0	NA	NA	NA	81	83	186	176	534	98	90	477	43	51	34	0.231	0.29	0.064
.	19.01.15-22.40.32-1-284195	65	4	4	0	0	0	608	3	3	0	0	NA	NA	NA	30	26	166	165	508	81	79	448	7	0	10	0.042	0	0.02
.	19.01.15-22.40.33-1-284196	60	3	3	3	0	2	605	2	2	0	0	NA	NA	NA	21	22	168	167	500	83	80	442	0	8	5	0	0.048	0.01
.	19.01.15-22.40.38-1-284201	109	8	8	3	0	2	627	7	7	0	0	NA	NA	NA	32	45	171	172	515	86	85	456	18	6	10	0.105	0.035	0.019
.	19.01.15-22.40.40-1-284205	67	5	5	1	0	1	506	4	4	0	0	NA	NA	NA	15	17	165	167	498	66	67	373	0	0	7	0	0	0.014
.	19.01.15-22.40.43-1-284209	81	6	6	2	0	2	624	5	5	0	0	NA	NA	NA	23	35	172	170	506	86	89	449	9	1	2	0.052	0.006	0.004
.	19.01.15-22.40.46-1-284213	150	8	8	1	0	1	624	6	6	0	0	NA	NA	NA	47	48	172	177	512	82	89	453	17	0	11	0.099	0	0.021
.	19.01.15-22.40.50-1-284219	125	6	6	0	0	0	620	5	5	0	0	NA	NA	NA	57	41	175	165	514	86	81	453	4	7	11	0.023	0.042	0.021
.	19.01.15-22.40.53-1-284222	56	2	2	1	0	1	52	1	1	0	0	NA	NA	NA	8	14	168	166	493	4	7	41	0	0	3	0	0	0.006
.	19.01.15-22.40.55-1-284227	66	2	2	2	0	1	611	1	1	0	0	NA	NA	NA	25	26	165	166	508	80	81	450	9	0	0	0.055	0	0
.	19.01.15-22.40.58-1-284234	89	11	11	2	0	1	618	10	10	0	0	NA	NA	NA	23	31	171	168	505	85	85	448	11	11	10	0.064	0.065	0.02
.	19.01.15-22.41.00-1-284236	34	1	1	0	0	0	0	0	0	0	0	NA	NA	NA	11	13	166	167	493	0	0	0	0	0	0	0	0	0
.	19.01.15-22.41.00-1-284237	33	1	1	0	0	0	0	0	0	0	0	NA	NA	NA	8	9	165	164	493	0	0	0	0	0	4	0	0	0.008
.	19.01.15-22.41.02-1-284238	93	4	4	2	0	1	619	3	3	0	0	NA	NA	NA	14	35	169	172	507	85	84	450	0	11	1	0	0.064	0.002
.	19.01.15-22.41.03-1-284239	130	10	10	2	0	2	628	8	8	0	0	NA	NA	NA	43	47	172	168	520	89	81	458	27	2	11	0.157	0.012	0.021
.	19.01.15-22.41.05-1-284241	66	4	4	1	0	1	604	3	3	0	0	NA	NA	NA	31	26	168	167	504	83	80	441	7	3	0	0.042	0.018	0
.	19.01.15-22.41.08-1-284243	64	2	2	0	0	0	362	1	1	0	0	NA	NA	NA	17	11	166	164	494	45	42	275	0	0	3	0	0	0.006
.	19.01.15-22.41.09-1-284244	147	12	12	4	0	2	632	9	9	0	0	NA	NA	NA	32	43	171	170	515	88	86	458	15	19	1	0.088	0.112	0.002
.	19.01.15-22.41.09-1-284245	120	15	15	3	0	3	609	14	14	0	0	NA	NA	NA	62	41	170	174	510	83	84	442	15	11	28	0.088	0.063	0.055
.	19.01.15-22.41.18-1-284268	64	2	2	0	0	0	454	1	1	0	0	NA	NA	NA	25	14	166	166	495	64	61	329	0	0	10	0	0	0.02
.	19.01.15-22.41.20-1-284270	93	10	10	7	0	4	607	9	9	0	0	NA	NA	NA	33	24	166	165	506	83	79	445	2	10	18	0.012	0.061	0.036
.	19.01.15-22.41.22-1-284271	119	9	9	2	0	2	615	8	8	0	0	NA	NA	NA	29	32	170	165	510	84	82	449	13	7	8	0.076	0.042	0.016
.	19.01.15-22.41.24-1-284274	63	2	2	0	0	0	399	0	0	0	0	NA	NA	NA	17	9	165	166	491	57	58	284	3	0	0	0.018	0	0
.	19.01.15-22.41.25-1-284276	96	6	6	1	0	0	618	5	5	0	0	NA	NA	NA	24	26	172	165	502	85	82	451	13	0	6	0.076	0	0.012
.	19.01.15-22.41.31-1-284278	210	27	27	8	0	7	654	21	21	0	0	NA	NA	NA	63	70	173	174	536	88	87	479	45	32	16	0.26	0.184	0.03
.	19.01.15-22.41.32-1-284279	120	8	8	1	0	1	610	6	6	0	0	NA	NA	NA	42	30	170	171	502	84	85	441	3	10	19	0.018	0.058	0.038
.	19.01.15-22.41.35-1-284281	65	10	10	2	0	2	608	8	8	0	0	NA	NA	NA	21	21	166	166	502	85	80	443	0	13	6	0	0.078	0.012
.	19.01.15-22.41.35-1-284282	227	25	25	5	0	4	651	23	23	0	0	NA	NA	NA	58	69	178	177	527	92	92	467	36	57	12	0.202	0.322	0.023
.	19.01.15-22.41.43-1-284292	35	1	1	0	0	0	0	0	0	0	0	NA	NA	NA	10	7	164	163	493	0	0	0	0	0	2	0	0	0.004
.	19.01.15-22.41.43-1-284293	96	9	9	1	0	1	611	6	6	0	0	NA	NA	NA	35	29	169	170	503	83	84	444	8	5	16	0.047	0.029	0.032
.	19.01.15-22.41.44-1-284295	240	23	23	6	0	6	656	22	22	0	0	NA	NA	NA	60	72	178	180	527	91	97	468	27	25	13	0.152	0.139	0.025
.	19.01.15-22.41.48-1-284301	148	9	9	1	0	1	628	8	8	0	0	NA	NA	NA	54	46	171	170	518	84	84	460	3	4	8	0.018	0.024	0.015
.	19.01.15-22.41.48-1-284303	33	1	1	1	0	1	0	0	0	0	0	NA	NA	NA	7	11	164	166	494	0	0	0	0	0	0	0	0	0
.	19.01.15-22.41.52-1-284309	88	3	3	1	0	1	620	2	2	0	0	NA	NA	NA	32	38	173	169	509	90	84	446	0	0	8	0	0	0.016
.	19.01.15-22.41.58-1-284315	158	10	10	3	0	2	629	9	9	0	0	NA	NA	NA	57	45	177	167	514	89	81	459	13	28	1	0.073	0.168	0.002
.	19.01.15-22.41.58-1-284316	84	3	3	2	0	1	603	2	2	0	0	NA	NA	NA	30	17	166	170	494	82	84	437	0	4	13	0	0.024	0.026
.	19.01.15-22.42.07-1-284322	61	3	3	1	0	1	606	2	2	0	0	NA	NA	NA	24	16	164	167	498	78	85	443	0	5	6	0	0.03	0.012
.	19.01.15-22.42.09-1-284323	93	3	3	1	0	1	623	2	2	0	0	NA	NA	NA	28	41	169	175	510	84	88	451	0	5	4	0	0.029	0.008
.	19.01.15-22.42.09-1-284325	31	1	1	0	0	0	0	0	0	0	0	NA	NA	NA	6	7	165	164	491	0	0	0	0	0	4	0	0	0.008
.	19.01.15-22.42.12-1-284327	58	5	5	1	0	1	609	4	4	0	0	NA	NA	NA	23	28	169	170	502	82	84	443	3	12	3	0.018	0.071	0.006
.	19.01.15-22.42.15-1-284330	62	4	4	1	0	1	104	2	2	0	0	NA	NA	NA	14	20	167	166	500	14	12	78	0	0	6	0	0	0.012
.	19.01.15-22.42.17-1-284335	160	7	7	1	0	1	625	6	6	0	0	NA	NA	NA	54	38	173	168	510	88	84	453	10	3	7	0.058	0.018	0.014
.	19.01.15-22.42.22-1-284355	90	4	4	0	0	0	613	3	3	0	0	NA	NA	NA	36	32	168	173	504	83	87	443	4	8	8	0.024	0.046	0.016
.	19.01.15-22.42.22-1-284356	124	12	12	2	0	1	624	9	9	0	0	NA	NA	NA	45	46	171	172	516	87	85	452	23	7	8	0.135	0.041	0.016
.	19.01.15-22.42.24-1-284358	59	3	3	0	0	0	619	2	2	0	0	NA	NA	NA	15	32	175	167	503	89	81	449	0	2	7	0	0.012	0.014
.	19.01.15-22.42.25-1-284359	119	8	8	1	0	1	615	7	7	0	0	NA	NA	NA	35	33	171	170	505	85	86	444	12	4	7	0.07	0.024	0.014
.	19.01.15-22.42.26-1-284360	118	9	9	2	0	2	624	8	8	0	0	NA	NA	NA	35	39	166	170	516	82	85	457	7	13	7	0.042	0.076	0.014
.	19.01.15-22.42.26-1-284361	119	4	4	0	0	0	624	3	3	0	0	NA	NA	NA	43	40	172	170	511	83	85	456	13	4	5	0.076	0.024	0.01
.	19.01.15-22.42.32-1-284365	291	31	31	7	0	5	679	28	28	0	0	NA	NA	NA	67	93	182	184	540	97	98	484	32	34	41	0.176	0.185	0.076
.	19.01.15-22.42.38-1-284368	64	2	2	1	0	1	607	1	1	0	0	NA	NA	NA	20	23	168	172	496	81	86	440	0	7	4	0	0.041	0.008
.	19.01.15-22.42.41-1-284372	36	1	1	0	0	0	0	0	0	0	0	NA	NA	NA	12	9	164	163	495	0	0	0	0	0	1	0	0	0.002
.	19.01.15-22.42.41-1-284373	97	4	4	2	0	2	612	3	3	0	0	NA	NA	NA	34	33	166	176	504	82	89	441	3	3	5	0.018	0.017	0.01
.	19.01.15-22.42.44-1-284378	66	4	4	3	0	3	618	3	3	0	0	NA	NA	NA	14	29	170	165	507	85	81	452	0	4	9	0	0.024	0.018
.	19.01.15-22.42.45-1-284380	95	5	5	2	0	2	620	3	3	0	0	NA	NA	NA	28	33	170	167	509	86	83	451	0	6	2	0	0.036	0.004
.	19.01.15-22.42.46-1-284382	273	12	12	3	0	3	687	10	10	0	0	NA	NA	NA	78	100	183	187	543	98	101	488	11	7	14	0.06	0.037	0.026
.	19.01.15-22.42.47-1-284385	35	1	1	1	0	1	0	0	0	0	0	NA	NA	NA	13	5	166	163	489	0	0	0	0	0	3	0	0	0.006
.	19.01.15-22.42.50-1-284389	33	1	1	0	0	0	0	0	0	0	0	NA	NA	NA	2	9	164	167	491	0	0	0	0	0	0	0	0	0
.	19.01.15-22.42.50-1-284390	169	11	11	2	0	1	626	9	9	0	0	NA	NA	NA	55	54	176	173	518	87	85	454	15	17	20	0.085	0.098	0.039
.	19.01.15-22.42.52-1-284392	177	29	29	15	0	12	644	23	23	0	0	NA	NA	NA	65	64	174	178	525	87	92	465	50	24	42	0.287	0.135	0.08
.	19.01.15-22.42.53-1-284393	61	2	2	1	0	1	615	0	0	0	0	NA	NA	NA	16	29	165	170	507	81	84	450	0	0	7	0	0	0.014
.	19.01.15-22.43.02-1-284406	124	9	9	1	0	1	631	8	8	0	0	NA	NA	NA	25	42	175	171	509	89	86	456	20	3	12	0.114	0.018	0.024
.	19.01.15-22.43.04-1-284407	180	9	9	4	0	4	628	8	8	0	0	NA	NA	NA	54	47	175	168	517	90	84	454	2	4	15	0.011	0.024	0.029
.	19.01.15-22.43.04-1-284409	85	3	3	0	0	0	613	2	2	0	0	NA	NA	NA	24	30	168	168	507	80	84	449	0	0	7	0	0	0.014
.	19.01.15-22.43.12-1-284414	148	13	13	5	0	3	621	11	11	0	0	NA	NA	NA	56	52	174	170	521	89	84	448	17	3	10	0.098	0.018	0.019
.	19.01.15-22.43.17-1-284420	115	6	6	3	0	3	609	5	5	0	0	NA	NA	NA	37	35	170	172	506	83	86	440	5	2	7	0.029	0.012	0.014
.	19.01.15-22.43.19-1-284440	152	6	6	1	0	1	641	4	4	0	0	NA	NA	NA	54	58	172	170	529	89	82	470	0	11	12	0	0.065	0.023
.	19.01.15-22.43.20-1-284441	68	4	4	1	0	1	606	3	3	0	0	NA	NA	NA	22	22	166	167	502	83	79	444	0	5	2	0	0.03	0.004
.	19.01.15-22.43.26-1-284443	200	18	18	6	0	4	656	16	16	0	0	NA	NA	NA	62	74	180	180	527	91	92	473	38	37	12	0.211	0.206	0.023
.	19.01.15-22.43.27-1-284444	90	5	5	0	0	0	613	4	4	0	0	NA	NA	NA	26	22	169	165	501	86	82	445	4	7	0	0.024	0.042	0
.	19.01.15-22.43.31-1-284445	143	11	11	5	0	4	614	9	9	0	0	NA	NA	NA	54	34	172	167	508	87	83	444	21	0	17	0.122	0	0.033
.	19.01.15-22.43.36-1-284448	62	3	3	1	0	1	605	2	2	0	0	NA	NA	NA	21	21	166	168	500	82	86	437	0	6	6	0	0.036	0.012
.	19.01.15-22.43.39-1-284453	89	4	4	1	0	1	616	3	3	0	0	NA	NA	NA	29	34	165	175	507	82	87	447	0	0	11	0	0	0.022
.	19.01.15-22.43.40-1-284454	30	1	1	0	0	0	0	0	0	0	0	NA	NA	NA	7	9	167	165	490	0	0	0	0	0	1	0	0	0.002
.	19.01.15-22.43.42-1-284457	143	13	13	4	0	4	626	12	12	0	0	NA	NA	NA	31	46	174	171	514	87	84	455	6	8	18	0.034	0.047	0.035
.	19.01.15-22.43.44-1-284462	122	10	10	2	0	2	608	8	8	0	0	NA	NA	NA	38	29	170	166	506	84	82	442	14	11	9	0.082	0.066	0.018
.	19.01.15-22.43.44-1-284463	118	7	7	2	0	2	619	5	5	0	0	NA	NA	NA	44	38	171	166	514	83	81	455	2	15	4	0.012	0.09	0.008
.	19.01.15-22.43.45-1-284465	184	9	9	0	0	0	623	8	8	0	0	NA	NA	NA	56	49	173	170	519	88	84	451	16	4	15	0.092	0.024	0.029
.	19.01.15-22.43.52-1-284476	60	2	2	0	0	0	607	1	1	0	0	NA	NA	NA	35	24	167	170	500	83	84	440	0	0	7	0	0	0.014
.	19.01.15-22.43.57-1-284482	119	14	14	5	0	3	616	13	13	0	0	NA	NA	NA	44	35	171	168	509	86	86	444	4	10	24	0.023	0.06	0.047
.	19.01.15-22.43.59-1-284483	36	1	1	1	0	1	0	0	0	0	0	NA	NA	NA	13	18	168	166	497	0	0	0	0	0	1	0	0	0.002
.	19.01.15-22.44.02-1-284485	59	2	2	1	0	0	601	1	1	0	0	NA	NA	NA	27	18	166	166	499	80	78	443	10	0	0	0.06	0	0
.	19.01.15-22.44.03-1-284486	88	6	6	3	0	3	608	5	5	0	0	NA	NA	NA	34	29	167	168	507	80	85	443	15	2	2	0.09	0.012	0.004
.	19.01.15-22.44.05-1-284487	95	9	9	2	0	2	615	8	8	0	0	NA	NA	NA	33	36	169	169	511	81	82	452	2	11	12	0.012	0.065	0.023
.	19.01.15-22.44.07-1-284489	36	1	1	0	0	0	0	0	0	0	0	NA	NA	NA	12	12	168	165	492	0	0	0	0	0	1	0	0	0.002
.	19.01.15-22.44.08-1-284490	37	1	1	0	0	0	0	0	0	0	0	NA	NA	NA	6	7	166	164	490	0	0	0	0	0	3	0	0	0.006
.	19.01.15-22.44.08-1-284491	63	3	3	1	0	1	602	2	2	0	0	NA	NA	NA	26	21	165	172	497	82	87	433	6	0	5	0.036	0	0.01
.	19.01.15-22.44.10-1-284493	124	8	8	2	0	2	633	6	6	0	0	NA	NA	NA	34	46	174	171	514	89	87	457	6	12	11	0.034	0.07	0.021
.	19.01.15-22.44.11-1-284495	35	1	1	0	0	0	0	0	0	0	0	NA	NA	NA	5	5	163	166	489	0	0	0	0	0	1	0	0	0.002
.	19.01.15-22.44.12-1-284496	32	1	1	0	0	0	0	0	0	0	0	NA	NA	NA	8	11	164	165	495	0	0	0	0	0	0	0	0	0
.	19.01.15-22.44.14-1-284498	113	7	7	5	0	3	616	6	6	0	0	NA	NA	NA	29	29	173	169	500	87	82	447	5	17	3	0.029	0.101	0.006
.	19.01.15-22.44.21-1-284517	34	1	1	0	0	0	0	0	0	0	0	NA	NA	NA	11	8	165	164	492	0	0	0	0	0	0	0	0	0
.	19.01.15-22.44.23-1-284518	83	4	4	2	0	1	622	3	3	0	0	NA	NA	NA	27	34	172	168	507	88	83	451	0	6	6	0	0.036	0.012
.	19.01.15-22.44.25-1-284519	33	1	1	0	0	0	0	0	0	0	0	NA	NA	NA	8	12	167	164	494	0	0	0	2	0	0	0.012	0	0
.	19.01.15-22.44.30-1-284520	181	17	17	3	0	3	646	16	16	0	0	NA	NA	NA	57	60	171	174	528	87	89	470	19	8	22	0.111	0.046	0.042
.	19.01.15-22.44.31-1-284521	84	3	3	2	0	1	620	2	2	0	0	NA	NA	NA	29	30	174	164	505	91	82	447	0	0	18	0	0	0.036
.	19.01.15-22.44.32-1-284523	151	13	13	4	0	4	638	12	12	0	0	NA	NA	NA	42	49	170	172	520	85	89	464	6	16	10	0.035	0.093	0.019
.	19.01.15-22.44.33-1-284525	59	2	2	1	0	1	608	1	1	0	0	NA	NA	NA	25	25	168	167	503	83	81	444	0	0	10	0	0	0.02
.	19.01.15-22.44.37-1-284527	64	3	3	0	0	0	201	2	2	0	0	NA	NA	NA	20	12	166	163	496	29	23	149	0	0	2	0	0	0.004
.	19.01.15-22.44.44-1-284534	128	11	11	3	0	1	620	9	9	0	0	NA	NA	NA	37	38	168	176	507	82	90	448	5	22	20	0.03	0.125	0.039
.	19.01.15-22.44.44-1-284536	38	1	1	0	0	0	0	0	0	0	0	NA	NA	NA	12	15	166	167	495	0	0	0	0	0	1	0	0	0.002
.	19.01.15-22.44.45-1-284538	62	2	2	0	0	0	600	1	1	0	0	NA	NA	NA	31	20	170	166	497	83	79	438	1	0	4	0.006	0	0.008
.	19.01.15-22.44.47-1-284544	33	1	1	1	0	1	0	0	0	0	0	NA	NA	NA	10	8	165	166	490	0	0	0	0	0	1	0	0	0.002
.	19.01.15-22.44.47-1-284545	91	6	6	0	0	0	606	5	5	0	0	NA	NA	NA	41	30	166	171	506	82	84	440	15	0	7	0.09	0	0.014
.	19.01.15-22.44.47-1-284546	177	19	19	4	0	3	635	17	17	0	0	NA	NA	NA	53	45	173	172	513	88	87	460	46	20	6	0.266	0.116	0.012
.	19.01.15-22.44.48-1-284547	172	17	17	8	0	7	621	16	16	0	0	NA	NA	NA	54	46	169	171	519	83	87	451	13	13	13	0.077	0.076	0.025
.	19.01.15-22.44.49-1-284552	95	3	3	2	0	2	614	2	2	0	0	NA	NA	NA	44	38	170	171	510	81	87	446	0	0	8	0	0	0.016
.	19.01.15-22.44.57-1-284558	63	6	6	1	0	1	610	5	5	0	0	NA	NA	NA	15	22	169	165	501	85	80	445	2	2	11	0.012	0.012	0.022
.	19.01.15-22.44.58-1-284560	92	5	5	4	0	4	604	4	4	0	0	NA	NA	NA	24	20	169	168	496	83	84	437	3	0	12	0.018	0	0.024
.	19.01.15-22.45.00-1-284566	111	6	6	2	0	2	614	5	5	0	0	NA	NA	NA	30	33	168	171	507	82	84	448	6	4	3	0.036	0.023	0.006
.	19.01.15-22.45.05-1-284568	67	3	3	0	0	0	351	2	2	0	0	NA	NA	NA	22	20	170	167	496	48	46	257	0	0	2	0	0	0.004
.	19.01.15-22.45.08-1-284571	120	24	24	4	0	3	626	21	21	0	0	NA	NA	NA	38	39	173	169	510	89	84	453	25	38	12	0.145	0.225	0.024
.	19.01.15-22.45.11-1-284573	61	3	3	0	0	0	602	1	1	0	0	NA	NA	NA	22	15	170	164	494	85	81	436	3	7	2	0.018	0.043	0.004
.	19.01.15-22.45.15-1-284575	123	7	7	2	0	1	616	5	5	0	0	NA	NA	NA	43	35	169	169	510	84	81	451	17	4	9	0.101	0.024	0.018
.	19.01.15-22.45.16-1-284576	122	24	24	3	0	3	618	17	17	0	0	NA	NA	NA	50	43	172	169	515	88	83	447	31	28	8	0.18	0.166	0.016
.	19.01.15-22.45.17-1-284577	148	10	10	4	0	4	624	7	7	0	0	NA	NA	NA	42	50	175	170	518	87	79	458	0	12	7	0	0.071	0.014
.	19.01.15-22.45.18-1-284578	142	7	7	1	0	1	646	6	6	0	0	NA	NA	NA	44	60	174	177	522	88	92	466	0	27	7	0	0.153	0.013
.	19.01.15-22.45.22-1-284598	37	1	1	0	0	0	0	0	0	0	0	NA	NA	NA	13	14	169	164	494	0	0	0	0	0	0	0	0	0
.	19.01.15-22.45.25-1-284600	144	23	23	4	0	4	619	21	21	0	0	NA	NA	NA	45	36	172	169	508	84	82	453	20	26	16	0.116	0.154	0.031
.	19.01.15-22.45.26-1-284602	94	4	4	2	0	2	621	3	3	0	0	NA	NA	NA	26	36	168	173	508	81	90	450	4	6	0	0.024	0.035	0
.	19.01.15-22.45.26-1-284603	58	2	2	1	0	1	455	1	1	0	0	NA	NA	NA	16	26	169	169	501	61	61	333	0	0	6	0	0	0.012
.	19.01.15-22.45.39-1-284610	85	5	5	2	0	2	613	4	4	0	0	NA	NA	NA	27	26	166	168	505	81	83	449	4	8	5	0.024	0.048	0.01
.	19.01.15-22.45.49-1-284624	95	7	7	2	0	2	613	5	5	0	0	NA	NA	NA	36	32	171	167	507	86	80	447	14	2	5	0.082	0.012	0.01
.	19.01.15-22.45.52-1-284625	67	3	3	0	0	0	616	2	2	0	0	NA	NA	NA	17	27	168	164	508	84	81	451	0	0	7	0	0	0.014
.	19.01.15-22.45.52-1-284626	85	5	5	1	0	1	613	4	4	0	0	NA	NA	NA	29	31	170	167	507	81	84	448	7	2	3	0.041	0.012	0.006
.	19.01.15-22.45.55-1-284634	36	1	1	0	0	0	0	0	0	0	0	NA	NA	NA	4	8	166	163	492	0	0	0	0	0	1	0	0	0.002
.	19.01.15-22.45.59-1-284639	38	1	1	0	0	0	0	0	0	0	0	NA	NA	NA	11	12	166	167	492	0	0	0	0	0	0	0	0	0
.	19.01.15-22.46.02-1-284641	61	3	3	1	0	1	504	2	2	0	0	NA	NA	NA	22	16	167	166	496	68	68	368	3	0	2	0.018	0	0.004
.	19.01.15-22.46.02-1-284642	93	4	4	0	0	0	615	3	3	0	0	NA	NA	NA	35	36	172	168	509	86	84	445	0	4	9	0	0.024	0.018
.	19.01.15-22.46.02-1-284643	65	3	3	0	0	0	612	1	1	0	0	NA	NA	NA	28	29	166	167	509	82	80	450	0	4	6	0	0.024	0.012
.	19.01.15-22.46.02-1-284644	92	4	4	0	0	0	611	3	3	0	0	NA	NA	NA	30	23	166	169	501	82	85	444	0	3	1	0	0.018	0.002
.	19.01.15-22.46.08-1-284648	175	14	14	5	0	4	622	12	12	0	0	NA	NA	NA	64	38	168	172	511	82	91	449	19	11	27	0.113	0.064	0.053
.	19.01.15-22.46.11-1-284649	126	16	16	4	0	2	621	15	15	0	0	NA	NA	NA	38	35	173	170	505	87	85	449	8	23	19	0.046	0.135	0.038
.	19.01.15-22.46.12-1-284651	35	1	1	0	0	0	0	0	0	0	0	NA	NA	NA	10	11	167	167	490	0	0	0	0	0	3	0	0	0.006
.	19.01.15-22.46.15-1-284654	148	13	13	7	0	4	620	12	12	0	0	NA	NA	NA	46	38	170	174	507	86	86	448	8	21	17	0.047	0.121	0.034
.	19.01.15-22.46.15-1-284655	35	1	1	0	0	0	0	0	0	0	0	NA	NA	NA	7	10	165	163	495	0	0	0	0	0	1	0	0	0.002
.	19.01.15-22.46.17-1-284659	62	3	3	0	0	0	203	2	2	0	0	NA	NA	NA	23	22	167	166	502	26	25	152	0	0	4	0	0	0.008
.	19.01.15-22.46.17-1-284660	148	11	11	5	0	2	638	9	9	0	0	NA	NA	NA	51	55	172	175	521	90	89	459	4	9	20	0.023	0.051	0.038
.	19.01.15-22.46.18-1-284662	206	19	19	5	0	5	633	17	17	0	0	NA	NA	NA	59	53	174	173	519	89	89	455	23	22	11	0.132	0.127	0.021
.	19.01.15-22.46.18-1-284667	178	36	36	12	0	11	636	34	34	0	0	NA	NA	NA	61	52	173	173	519	88	89	459	29	65	35	0.168	0.376	0.067
.	19.01.15-22.46.20-1-284690	62	3	3	1	0	1	299	2	2	0	0	NA	NA	NA	18	15	168	164	496	44	36	219	0	0	3	0	0	0.006
.	19.01.15-22.46.28-1-284692	93	13	13	3	0	3	625	10	10	0	0	NA	NA	NA	17	36	171	171	507	90	86	449	2	5	15	0.012	0.029	0.03
.	19.01.15-22.46.32-1-284695	58	2	2	0	0	0	145	1	1	0	0	NA	NA	NA	16	12	164	165	496	21	24	100	1	0	4	0.006	0	0.008
.	19.01.15-22.46.37-1-284697	99	16	16	4	0	3	623	14	14	0	0	NA	NA	NA	25	37	170	171	509	87	85	451	12	11	24	0.071	0.064	0.047
.	19.01.15-22.46.39-1-284700	118	5	5	1	0	1	633	4	4	0	0	NA	NA	NA	37	49	177	173	512	90	89	454	7	7	4	0.04	0.04	0.008
.	19.01.15-22.46.42-1-284704	148	16	16	5	0	5	612	15	15	0	0	NA	NA	NA	50	31	168	169	507	84	79	449	18	14	31	0.107	0.083	0.061
.	19.01.15-22.46.44-1-284708	141	7	7	0	0	0	625	6	6	0	0	NA	NA	NA	37	44	171	172	514	84	86	455	4	4	11	0.023	0.023	0.021
.	19.01.15-22.46.44-1-284709	63	3	3	2	0	2	605	2	2	0	0	NA	NA	NA	31	24	165	166	506	81	80	444	0	0	7	0	0	0.014
.	19.01.15-22.46.57-1-284722	140	6	6	3	0	3	628	5	5	0	0	NA	NA	NA	49	50	175	179	509	89	93	446	4	6	9	0.023	0.034	0.018
.	19.01.15-22.46.57-1-284723	62	4	4	1	0	1	253	3	3	0	0	NA	NA	NA	13	25	167	171	500	32	36	185	0	0	8	0	0	0.016
.	19.01.15-22.46.58-1-284724	35	1	1	0	0	0	0	0	0	0	0	NA	NA	NA	11	14	168	164	495	0	0	0	0	0	2	0	0	0.004
.	19.01.15-22.47.00-1-284725	91	9	9	3	0	2	617	8	8	0	0	NA	NA	NA	38	38	173	168	510	86	84	447	26	2	10	0.15	0.012	0.02
.	19.01.15-22.47.02-1-284731	65	3	3	2	0	1	599	2	2	0	0	NA	NA	NA	27	20	172	167	494	83	85	431	0	0	13	0	0	0.026
.	19.01.15-22.47.02-1-284733	60	2	2	1	0	1	156	1	1	0	0	NA	NA	NA	15	18	168	168	495	20	16	120	0	0	2	0	0	0.004
.	19.01.15-22.47.10-1-284736	67	4	4	1	0	1	595	3	3	0	0	NA	NA	NA	26	17	172	166	492	83	78	434	0	3	10	0	0.018	0.02
.	19.01.15-22.47.11-1-284737	146	13	13	4	0	2	625	10	10	0	0	NA	NA	NA	45	51	175	170	519	89	84	452	0	19	30	0	0.112	0.058
.	19.01.15-22.47.11-1-284738	96	7	7	4	0	3	606	6	6	0	0	NA	NA	NA	33	30	170	167	506	82	80	444	11	1	8	0.065	0.006	0.016
.	19.01.15-22.47.13-1-284739	91	4	4	0	0	0	617	2	2	0	0	NA	NA	NA	25	30	170	165	508	84	81	452	3	0	8	0.018	0	0.016
.	19.01.15-22.47.22-1-284741	58	2	2	1	0	1	609	1	1	0	0	NA	NA	NA	22	21	165	170	499	80	84	445	1	0	3	0.006	0	0.006
.	19.01.15-22.47.24-1-284760	96	6	6	3	0	3	607	5	5	0	0	NA	NA	NA	40	28	167	168	506	81	81	445	3	7	3	0.018	0.042	0.006
.	19.01.15-22.47.26-1-284764	58	3	3	2	0	1	607	2	2	0	0	NA	NA	NA	25	20	168	166	499	82	81	444	0	0	6	0	0	0.012
.	19.01.15-22.47.31-1-284767	35	1	1	0	0	0	0	0	0	0	0	NA	NA	NA	9	9	164	168	490	0	0	0	0	0	1	0	0	0.002
.	19.01.15-22.47.32-1-284768	189	19	19	5	0	4	636	14	14	0	0	NA	NA	NA	49	53	177	170	519	91	85	460	39	35	23	0.22	0.206	0.044
.	19.01.15-22.47.34-1-284769	36	1	1	0	0	0	0	0	0	0	0	NA	NA	NA	12	15	167	164	497	0	0	0	0	0	2	0	0	0.004
.	19.01.15-22.47.34-1-284770	149	10	10	2	0	2	634	8	8	0	0	NA	NA	NA	59	51	173	168	523	88	84	462	0	14	21	0	0.083	0.04
.	19.01.15-22.47.37-1-284773	59	2	2	2	0	2	603	1	1	0	0	NA	NA	NA	31	27	170	167	503	83	82	438	0	3	3	0	0.018	0.006
.	19.01.15-22.47.37-1-284774	32	1	1	1	0	1	0	0	0	0	0	NA	NA	NA	8	11	167	164	493	0	0	0	0	0	0	0	0	0
.	19.01.15-22.47.37-1-284776	91	3	3	0	0	0	609	2	2	0	0	NA	NA	NA	21	25	167	169	502	81	84	444	0	0	3	0	0	0.006
.	19.01.15-22.47.38-1-284778	31	1	1	0	0	0	0	0	0	0	0	NA	NA	NA	9	7	165	164	491	0	0	0	0	0	1	0	0	0.002
.	19.01.15-22.47.40-1-284781	63	2	2	0	0	0	613	1	1	0	0	NA	NA	NA	23	26	168	167	504	84	81	448	0	2	3	0	0.012	0.006
.	19.01.15-22.47.41-1-284783	238	23	23	8	0	8	660	22	22	0	0	NA	NA	NA	74	70	170	175	538	86	92	482	39	14	17	0.229	0.08	0.032
.	19.01.15-22.47.42-1-284785	172	34	34	6	0	6	641	29	29	0	0	NA	NA	NA	54	56	175	173	521	91	90	460	39	33	33	0.223	0.191	0.063
.	19.01.15-22.47.44-1-284789	61	3	3	0	0	0	297	2	2	0	0	NA	NA	NA	14	18	168	167	496	42	46	209	0	8	2	0	0.048	0.004
.	19.01.15-22.47.50-1-284796	32	1	1	1	0	1	0	0	0	0	0	NA	NA	NA	7	13	166	167	493	0	0	0	0	0	0	0	0	0
.	19.01.15-22.47.52-1-284797	142	34	34	12	0	7	626	25	25	0	0	NA	NA	NA	44	37	170	170	510	84	87	455	42	14	66	0.247	0.082	0.129
.	19.01.15-22.47.53-1-284798	88	5	5	1	0	1	622	3	3	0	0	NA	NA	NA	24	35	175	168	505	90	82	450	4	0	11	0.023	0	0.022
.	19.01.15-22.47.54-1-284806	89	4	4	0	0	0	627	3	3	0	0	NA	NA	NA	29	46	168	174	517	82	87	458	2	6	3	0.012	0.034	0.006
.	19.01.15-22.47.56-1-284810	57	2	2	1	0	1	0	1	1	0	0	NA	NA	NA	21	16	166	168	495	0	0	0	3	1	0	0.018	0.006	0
.	19.01.15-22.47.59-1-284814	232	28	28	12	0	10	682	24	24	0	0	NA	NA	NA	70	95	185	180	543	100	97	485	43	34	30	0.232	0.189	0.055
.	19.01.15-22.47.59-1-284815	32	1	1	1	0	1	0	0	0	0	0	NA	NA	NA	8	2	163	163	489	0	0	0	0	0	0	0	0	0
.	19.01.15-22.48.02-1-284816	117	13	13	5	0	4	621	12	12	0	0	NA	NA	NA	30	44	169	172	516	85	81	455	10	19	12	0.059	0.11	0.023
.	19.01.15-22.48.11-1-284819	59	2	2	1	0	1	300	1	1	0	0	NA	NA	NA	14	16	163	166	500	37	38	225	0	2	3	0	0.012	0.006
.	19.01.15-22.48.11-1-284820	124	13	13	5	0	4	617	11	11	0	0	NA	NA	NA	34	34	169	168	510	84	82	451	9	16	28	0.053	0.095	0.055
.	19.01.15-22.48.14-1-284822	126	4	4	0	0	0	614	2	2	0	0	NA	NA	NA	42	35	169	169	510	86	85	443	9	1	3	0.053	0.006	0.006
.	19.01.15-22.48.21-1-284845	139	14	14	3	0	3	618	12	12	0	0	NA	NA	NA	41	37	170	170	510	86	86	446	15	13	16	0.088	0.076	0.031
.	19.01.15-22.48.21-1-284846	32	1	1	0	0	0	0	0	0	0	0	NA	NA	NA	13	12	164	168	493	0	0	0	2	0	0	0.012	0	0
.	19.01.15-22.48.23-1-284847	179	11	11	1	0	1	641	9	9	0	0	NA	NA	NA	50	57	174	173	523	88	89	464	2	9	12	0.011	0.052	0.023
.	19.01.15-22.48.27-1-284848	33	1	1	0	0	0	0	0	0	0	0	NA	NA	NA	6	10	164	164	495	0	0	0	0	0	3	0	0	0.006
.	19.01.15-22.48.29-1-284849	267	24	24	10	0	7	665	19	19	0	0	NA	NA	NA	81	80	178	181	534	92	95	478	43	31	25	0.242	0.171	0.047
.	19.01.15-22.48.32-1-284850	64	2	2	1	0	1	617	1	1	0	0	NA	NA	NA	21	36	172	168	509	85	81	451	3	3	0	0.017	0.018	0
.	19.01.15-22.48.42-1-284860	35	1	1	0	0	0	0	0	0	0	0	NA	NA	NA	6	13	170	164	492	0	0	0	0	1	0	0	0.006	0
.	19.01.15-22.48.45-1-284864	70	5	5	2	0	2	613	4	4	0	0	NA	NA	NA	23	30	167	167	509	83	82	448	4	0	9	0.024	0	0.018
.	19.01.15-22.48.46-1-284866	35	1	1	1	0	1	0	0	0	0	0	NA	NA	NA	8	7	165	163	492	0	0	0	0	0	0	0	0	0
.	19.01.15-22.48.49-1-284874	91	4	4	0	0	0	610	2	2	0	0	NA	NA	NA	26	30	167	172	504	83	83	444	0	7	4	0	0.041	0.008
.	19.01.15-22.48.49-1-284875	116	8	8	2	0	2	615	7	7	0	0	NA	NA	NA	43	40	170	175	508	84	87	444	4	6	13	0.024	0.034	0.026
.	19.01.15-22.48.50-1-284876	180	7	7	2	0	1	652	6	6	0	0	NA	NA	NA	57	67	169	178	533	85	91	476	17	9	6	0.101	0.051	0.011
.	19.01.15-22.48.52-1-284877	259	19	19	4	0	4	671	15	15	0	0	NA	NA	NA	92	85	182	176	540	96	92	483	28	31	10	0.154	0.176	0.019
.	19.01.15-22.48.53-1-284878	119	15	15	5	0	3	621	14	14	0	0	NA	NA	NA	46	43	180	166	510	92	82	447	16	12	26	0.089	0.072	0.051
.	19.01.15-22.48.56-1-284883	94	11	11	4	0	2	614	10	10	0	0	NA	NA	NA	33	39	171	175	506	87	85	442	13	25	15	0.076	0.143	0.03
.	19.01.15-22.49.04-1-284892	128	5	5	2	0	1	631	4	4	0	0	NA	NA	NA	49	44	170	173	514	86	90	455	0	13	8	0	0.075	0.016
.	19.01.15-22.49.05-1-284893	67	2	2	0	0	0	458	1	1	0	0	NA	NA	NA	20	18	168	165	498	60	57	341	0	0	6	0	0	0.012
.	19.01.15-22.49.11-1-284899	179	13	13	0	0	0	633	12	12	0	0	NA	NA	NA	73	57	179	172	519	92	85	456	22	8	23	0.123	0.047	0.044
.	19.01.15-22.49.14-1-284901	192	13	13	1	0	1	632	11	11	0	0	NA	NA	NA	56	52	171	172	522	87	86	459	22	15	8	0.129	0.087	0.015
.	19.01.15-22.49.20-1-284921	175	14	14	2	0	1	637	12	12	0	0	NA	NA	NA	56	59	177	173	522	87	85	465	12	14	16	0.068	0.081	0.031
.	19.01.15-22.49.21-1-284923	211	17	17	6	0	5	633	16	16	0	0	NA	NA	NA	56	52	173	172	520	86	88	459	17	26	11	0.098	0.151	0.021
.	19.01.15-22.49.26-1-284924	68	2	2	0	0	0	501	1	1	0	0	NA	NA	NA	15	19	167	164	501	68	66	367	0	0	1	0	0	0.002
.	19.01.15-22.49.26-1-284925	33	1	1	0	0	0	0	0	0	0	0	NA	NA	NA	11	5	164	165	489	0	0	0	0	0	0	0	0	0
.	19.01.15-22.49.27-1-284926	85	4	4	1	0	1	613	2	2	0	0	NA	NA	NA	33	33	170	170	506	83	84	446	5	0	9	0.029	0	0.018
.	19.01.15-22.49.31-1-284928	37	1	1	0	0	0	0	0	0	0	0	NA	NA	NA	13	9	163	165	494	0	0	0	0	0	0	0	0	0
.	19.01.15-22.49.34-1-284930	91	3	3	2	0	1	624	2	2	0	0	NA	NA	NA	36	39	172	171	509	87	85	452	0	18	1	0	0.105	0.002
.	19.01.15-22.49.35-1-284932	61	2	2	0	0	0	453	0	0	0	0	NA	NA	NA	14	16	167	167	495	61	69	323	0	0	3	0	0	0.006
.	19.01.15-22.49.42-1-284940	113	4	4	1	0	1	636	3	3	0	0	NA	NA	NA	33	47	173	169	518	89	85	462	2	1	3	0.012	0.006	0.006
.	19.01.15-22.49.45-1-284945	263	47	47	10	0	7	655	45	45	0	0	NA	NA	NA	79	71	176	173	535	91	88	476	36	55	54	0.205	0.318	0.101
.	19.01.15-22.49.46-1-284947	88	3	3	1	0	1	604	2	2	0	0	NA	NA	NA	35	27	166	174	500	81	83	440	11	0	1	0.066	0	0.002
.	19.01.15-22.49.47-1-284949	177	9	9	4	0	3	633	8	8	0	0	NA	NA	NA	59	52	173	168	524	86	82	465	6	17	18	0.035	0.101	0.034
.	19.01.15-22.49.48-1-284952	86	3	3	0	0	0	610	2	2	0	0	NA	NA	NA	31	27	167	168	505	80	83	447	0	6	8	0	0.036	0.016
.	19.01.15-22.49.51-1-284954	259	28	28	9	0	5	665	25	25	0	0	NA	NA	NA	77	86	178	180	541	92	94	479	47	28	31	0.264	0.156	0.057
.	19.01.15-22.49.56-1-284963	209	28	28	7	0	6	638	26	26	0	0	NA	NA	NA	56	54	174	173	520	90	88	460	31	45	23	0.178	0.26	0.044
.	19.01.15-22.49.58-1-284965	60	2	2	0	0	0	603	1	1	0	0	NA	NA	NA	28	14	164	166	497	81	81	441	0	6	0	0	0.036	0
.	19.01.15-22.49.58-1-284966	146	21	21	8	0	6	622	15	15	0	0	NA	NA	NA	47	39	172	168	512	87	84	451	35	31	6	0.203	0.185	0.012
.	19.01.15-22.50.01-1-284969	293	21	21	9	0	4	691	19	19	0	0	NA	NA	NA	83	109	184	186	552	96	101	494	47	34	15	0.255	0.183	0.027
.	19.01.15-22.50.04-1-284974	126	7	7	0	0	0	621	6	6	0	0	NA	NA	NA	42	45	176	168	514	88	81	452	2	9	8	0.011	0.054	0.016
.	19.01.15-22.50.10-1-284977	62	4	4	0	0	0	610	3	3	0	0	NA	NA	NA	17	22	170	167	498	87	79	444	3	6	0	0.018	0.036	0
.	19.01.15-22.50.11-1-284978	58	2	2	1	0	1	352	1	1	0	0	NA	NA	NA	11	18	165	167	499	47	50	255	1	0	0	0.006	0	0
.	19.01.15-22.50.23-1-285000	34	1	1	0	0	0	0	0	0	0	0	NA	NA	NA	8	11	163	164	497	0	0	0	0	0	1	0	0	0.002
.	19.01.15-22.50.25-1-285002	89	6	6	1	0	1	615	5	5	0	0	NA	NA	NA	29	28	171	172	498	89	89	437	15	3	2	0.088	0.017	0.004
.	19.01.15-22.50.26-1-285004	32	1	1	1	0	1	0	0	0	0	0	NA	NA	NA	11	10	164	165	494	0	0	0	0	0	1	0	0	0.002
.	19.01.15-22.50.26-1-285005	61	3	3	0	0	0	308	2	2	0	0	NA	NA	NA	16	18	167	169	495	42	39	227	9	0	0	0.054	0	0
.	19.01.15-22.50.28-1-285006	115	6	6	2	0	2	631	5	5	0	0	NA	NA	NA	31	42	168	167	520	83	82	466	2	3	16	0.012	0.018	0.031
.	19.01.15-22.50.35-1-285010	118	8	8	4	0	4	618	5	5	0	0	NA	NA	NA	41	44	175	170	512	88	83	447	4	10	9	0.023	0.059	0.018
.	19.01.15-22.50.37-1-285011	63	4	4	0	0	0	610	3	3	0	0	NA	NA	NA	28	23	167	165	504	82	82	446	9	3	3	0.054	0.018	0.006
.	19.01.15-22.50.40-1-285016	33	1	1	0	0	0	0	0	0	0	0	NA	NA	NA	5	7	164	165	491	0	0	0	0	0	3	0	0	0.006
.	19.01.15-22.50.40-1-285018	34	1	1	0	0	0	0	0	0	0	0	NA	NA	NA	9	10	165	167	491	0	0	0	0	0	0	0	0	0
.	19.01.15-22.50.43-1-285023	303	44	44	18	0	13	660	40	40	0	0	NA	NA	NA	74	72	178	176	531	94	92	474	47	68	43	0.264	0.386	0.081
.	19.01.15-22.50.43-1-285024	65	2	2	0	0	0	448	1	1	0	0	NA	NA	NA	12	12	164	165	496	66	61	321	0	1	3	0	0.006	0.006
.	19.01.15-22.50.44-1-285027	37	1	1	0	0	0	0	0	0	0	0	NA	NA	NA	15	7	166	163	491	0	0	0	0	0	3	0	0	0.006
.	19.01.15-22.50.46-1-285029	92	7	7	3	0	3	601	6	6	0	0	NA	NA	NA	31	23	169	168	499	83	79	439	9	1	13	0.053	0.006	0.026
.	19.01.15-22.50.48-1-285034	34	1	1	1	0	1	0	0	0	0	0	NA	NA	NA	9	4	163	163	491	0	0	0	4	0	0	0.025	0	0
.	19.01.15-22.50.49-1-285036	174	8	8	1	0	1	634	7	7	0	0	NA	NA	NA	42	50	175	172	516	87	87	460	5	16	6	0.029	0.093	0.012
.	19.01.15-22.50.51-1-285037	310	31	31	8	0	6	662	26	26	0	0	NA	NA	NA	98	85	176	182	540	90	96	476	43	52	16	0.244	0.286	0.03
.	19.01.15-22.50.54-1-285041	140	14	14	2	0	2	616	13	13	0	0	NA	NA	NA	41	34	170	169	508	86	86	444	16	17	7	0.094	0.101	0.014
.	19.01.15-22.50.56-1-285046	64	4	4	0	0	0	615	3	3	0	0	NA	NA	NA	27	28	168	164	509	83	82	450	2	2	5	0.012	0.012	0.01
.	19.01.15-22.50.57-1-285048	60	3	3	0	0	0	202	2	2	0	0	NA	NA	NA	14	13	163	168	495	27	26	149	0	0	6	0	0	0.012
.	19.01.15-22.50.58-1-285049	61	3	3	0	0	0	611	2	2	0	0	NA	NA	NA	24	25	167	166	505	82	83	446	2	0	3	0.012	0	0.006
.	19.01.15-22.51.07-1-285058	118	7	7	2	0	1	618	6	6	0	0	NA	NA	NA	38	37	169	170	511	87	82	449	9	4	6	0.053	0.024	0.012
.	19.01.15-22.51.09-1-285060	91	4	4	1	0	1	607	3	3	0	0	NA	NA	NA	24	18	165	170	496	83	87	437	2	7	4	0.012	0.041	0.008
.	19.01.15-22.51.12-1-285062	92	6	6	3	0	3	615	5	5	0	0	NA	NA	NA	33	28	173	167	501	88	84	443	0	12	10	0	0.072	0.02
.	19.01.15-22.51.12-1-285063	121	7	7	3	0	3	632	6	6	0	0	NA	NA	NA	48	53	173	175	518	82	88	462	24	0	4	0.139	0	0.008
.	19.01.15-22.51.13-1-285064	32	1	1	1	0	1	0	0	0	0	0	NA	NA	NA	9	8	165	167	489	0	0	0	0	0	4	0	0	0.008
.	19.01.15-22.51.15-1-285065	61	3	3	2	0	2	612	2	2	0	0	NA	NA	NA	26	24	168	166	503	85	81	446	0	0	6	0	0	0.012
.	19.01.15-22.51.20-1-285085	152	10	10	4	0	4	628	9	9	0	0	NA	NA	NA	47	46	173	174	512	87	91	450	3	14	5	0.017	0.08	0.01
.	19.01.15-22.51.24-1-285087	62	2	2	0	0	0	352	1	1	0	0	NA	NA	NA	11	16	165	165	499	43	49	260	0	0	6	0	0	0.012
.	19.01.15-22.51.30-1-285090	209	20	20	4	0	4	643	18	18	0	0	NA	NA	NA	67	67	180	171	529	95	83	465	28	8	24	0.156	0.047	0.045
.	19.01.15-22.51.34-1-285092	214	16	16	6	0	5	657	13	13	0	0	NA	NA	NA	48	65	184	172	522	99	90	468	11	25	25	0.06	0.145	0.048
.	19.01.15-22.51.35-1-285093	68	5	5	0	0	0	615	3	3	0	0	NA	NA	NA	17	26	164	169	506	81	84	450	4	8	1	0.024	0.047	0.002
.	19.01.15-22.51.36-1-285094	90	3	3	0	0	0	610	2	2	0	0	NA	NA	NA	35	35	170	167	511	84	83	443	0	0	5	0	0	0.01
.	19.01.15-22.51.37-1-285095	178	22	22	7	0	4	649	21	21	0	0	NA	NA	NA	56	62	175	174	526	93	90	466	24	46	22	0.137	0.264	0.042
.	19.01.15-22.51.50-1-285113	33	1	1	0	0	0	0	0	0	0	0	NA	NA	NA	9	10	165	164	494	0	0	0	0	0	5	0	0	0.01
.	19.01.15-22.51.52-1-285114	96	5	5	1	0	1	606	4	4	0	0	NA	NA	NA	28	26	170	167	502	83	81	442	3	3	4	0.018	0.018	0.008
.	19.01.15-22.51.52-1-285115	213	46	46	17	0	10	641	45	45	0	0	NA	NA	NA	63	62	176	177	522	90	90	461	76	54	41	0.432	0.305	0.079
.	19.01.15-22.51.53-1-285116	148	5	5	2	0	2	639	4	4	0	0	NA	NA	NA	54	54	168	177	522	86	89	464	12	0	15	0.071	0	0.029
.	19.01.15-22.51.54-1-285117	148	23	23	8	0	5	619	21	21	0	0	NA	NA	NA	54	33	167	165	514	84	80	455	38	10	30	0.228	0.061	0.058
.	19.01.15-22.51.55-1-285120	358	38	38	16	0	10	670	33	33	0	0	NA	NA	NA	110	93	182	184	540	92	98	480	47	47	33	0.258	0.255	0.061
.	19.01.15-22.52.06-1-285130	64	5	5	0	0	0	615	4	4	0	0	NA	NA	NA	13	30	169	170	504	84	85	446	2	0	10	0.012	0	0.02
.	19.01.15-22.52.09-1-285132	126	6	6	4	0	4	623	4	4	0	0	NA	NA	NA	49	43	167	172	517	82	85	456	5	4	8	0.03	0.023	0.015
.	19.01.15-22.52.11-1-285134	61	2	2	0	0	0	607	1	1	0	0	NA	NA	NA	32	27	168	166	506	83	81	443	8	0	0	0.048	0	0
.	19.01.15-22.52.13-1-285138	34	1	1	0	0	0	0	0	0	0	0	NA	NA	NA	12	5	164	163	491	0	0	0	0	0	0	0	0	0
.	19.01.15-22.52.17-1-285144	33	1	1	1	0	1	0	0	0	0	0	NA	NA	NA	7	10	165	166	492	0	0	0	0	0	2	0	0	0.004
.	19.01.15-22.52.17-1-285145	90	6	6	3	0	2	627	5	5	0	0	NA	NA	NA	27	39	168	170	514	86	86	455	1	8	9	0.006	0.047	0.018
.	19.01.15-22.52.20-1-285165	123	14	14	2	0	2	630	13	13	0	0	NA	NA	NA	37	42	167	170	518	82	85	463	22	8	22	0.132	0.047	0.042
.	19.01.15-22.52.24-1-285166	62	2	2	1	0	1	305	1	1	0	0	NA	NA	NA	12	17	167	165	498	33	41	231	1	0	4	0.006	0	0.008
.	19.01.15-22.52.25-1-285167	118	13	13	5	0	4	611	12	12	0	0	NA	NA	NA	32	26	167	165	507	82	81	448	4	5	23	0.024	0.03	0.045
.	19.01.15-22.52.30-1-285169	87	4	4	0	0	0	617	3	3	0	0	NA	NA	NA	30	33	167	170	509	82	86	449	3	8	0	0.018	0.047	0
.	19.01.15-22.52.39-1-285175	32	1	1	0	0	0	0	0	0	0	0	NA	NA	NA	15	7	164	164	492	0	0	0	0	0	0	0	0	0
.	19.01.15-22.52.39-1-285176	60	5	5	1	0	0	619	4	4	0	0	NA	NA	NA	20	33	168	168	510	81	85	453	11	0	11	0.065	0	0.022
.	19.01.15-22.52.40-1-285177	87	3	3	0	0	0	600	2	2	0	0	NA	NA	NA	26	21	169	169	496	83	81	436	0	4	2	0	0.024	0.004
.	19.01.15-22.52.43-1-285182	92	7	7	1	0	1	612	5	5	0	0	NA	NA	NA	38	34	170	168	509	84	80	448	3	8	8	0.018	0.048	0.016
.	19.01.15-22.52.52-1-285191	153	11	11	2	0	2	632	9	9	0	0	NA	NA	NA	40	48	172	177	512	84	90	458	23	2	1	0.134	0.011	0.002
.	19.01.15-22.52.54-1-285192	147	10	10	3	0	2	617	9	9	0	0	NA	NA	NA	63	39	167	176	509	81	90	446	7	10	8	0.042	0.057	0.016
.	19.01.15-22.52.54-1-285196	68	3	3	0	0	0	603	1	1	0	0	NA	NA	NA	32	27	169	166	505	83	79	441	0	3	4	0	0.018	0.008
.	19.01.15-22.52.55-1-285198	115	5	5	2	0	2	610	4	4	0	0	NA	NA	NA	44	31	173	167	504	86	79	445	0	1	15	0	0.006	0.03
.	19.01.15-22.52.58-1-285203	206	14	14	3	0	2	637	13	13	0	0	NA	NA	NA	60	50	173	172	518	90	88	459	12	8	21	0.069	0.047	0.041
.	19.01.15-22.53.02-1-285204	34	1	1	0	0	0	0	0	0	0	0	NA	NA	NA	9	12	165	165	495	0	0	0	2	0	0	0.012	0	0
.	19.01.15-22.53.04-1-285205	146	10	10	1	0	1	641	8	8	0	0	NA	NA	NA	38	56	176	173	520	90	87	464	2	12	16	0.011	0.069	0.031
.	19.01.15-22.53.04-1-285207	91	3	3	2	0	1	605	2	2	0	0	NA	NA	NA	19	15	167	165	496	85	83	437	7	0	2	0.042	0	0.004
.	19.01.15-22.53.07-1-285213	33	1	1	0	0	0	0	0	0	0	0	NA	NA	NA	8	15	165	167	496	0	0	0	0	0	0	0	0	0
.	19.01.15-22.53.08-1-285214	121	7	7	2	0	1	608	6	6	0	0	NA	NA	NA	28	22	168	166	501	81	84	443	1	14	8	0.006	0.084	0.016
.	19.01.15-22.53.10-1-285216	88	3	3	1	0	1	611	2	2	0	0	NA	NA	NA	24	30	170	170	503	85	87	439	2	0	4	0.012	0	0.008
.	19.01.15-22.53.15-1-285219	205	12	12	3	0	3	655	11	11	0	0	NA	NA	NA	79	72	175	175	535	90	89	476	17	20	16	0.097	0.114	0.03
.	19.01.15-22.53.15-1-285220	34	1	1	0	0	0	0	0	0	0	0	NA	NA	NA	7	4	164	163	490	0	0	0	0	0	1	0	0	0.002
.	19.01.15-22.53.16-1-285223	125	7	7	1	0	0	622	6	6	0	0	NA	NA	NA	32	37	171	169	510	87	84	451	7	4	10	0.041	0.024	0.02
.	19.01.15-22.53.18-1-285227	184	8	8	1	0	1	637	6	6	0	0	NA	NA	NA	58	51	173	175	516	86	90	461	4	0	14	0.023	0	0.027
.	19.01.15-22.53.23-1-285249	91	3	3	1	0	1	627	2	2	0	0	NA	NA	NA	29	44	171	172	514	87	82	458	0	15	6	0	0.087	0.012
.	19.01.15-22.53.27-1-285250	70	6	6	0	0	0	604	5	5	0	0	NA	NA	NA	20	18	166	167	498	83	84	437	2	0	10	0.012	0	0.02
.	19.01.15-22.53.28-1-285251	86	4	4	1	0	1	622	3	3	0	0	NA	NA	NA	27	35	169	169	510	84	87	451	7	2	0	0.041	0.012	0
.	19.01.15-22.53.29-1-285252	149	6	6	2	0	2	626	5	5	0	0	NA	NA	NA	34	41	176	167	511	87	84	455	9	17	1	0.051	0.102	0.002
.	19.01.15-22.53.33-1-285254	146	11	11	4	0	4	638	10	10	0	0	NA	NA	NA	47	46	172	167	520	88	84	466	4	11	16	0.023	0.066	0.031
.	19.01.15-22.53.39-1-285257	90	5	5	3	0	2	617	4	4	0	0	NA	NA	NA	28	31	169	170	505	85	86	446	0	2	14	0	0.012	0.028
.	19.01.15-22.53.40-1-285260	98	8	8	3	0	3	608	7	7	0	0	NA	NA	NA	45	30	169	171	503	83	86	439	6	2	22	0.036	0.012	0.044
.	19.01.15-22.53.40-1-285261	234	18	18	10	0	8	646	15	15	0	0	NA	NA	NA	78	73	175	180	531	88	92	466	35	12	13	0.2	0.067	0.024
.	19.01.15-22.53.44-1-285266	146	11	11	5	0	4	631	10	10	0	0	NA	NA	NA	43	43	169	174	513	85	91	455	9	9	16	0.053	0.052	0.031
.	19.01.15-22.53.44-1-285267	268	27	27	5	0	5	651	24	24	0	0	NA	NA	NA	73	65	177	172	529	92	91	468	40	26	24	0.226	0.151	0.045
.	19.01.15-22.53.45-1-285269	94	7	7	0	0	0	606	6	6	0	0	NA	NA	NA	39	26	168	171	500	80	84	442	13	8	1	0.077	0.047	0.002
.	19.01.15-22.53.49-1-285275	89	7	7	0	0	0	622	6	6	0	0	NA	NA	NA	29	33	172	168	506	88	81	453	0	2	17	0	0.012	0.034
.	19.01.15-22.53.56-1-285284	144	14	14	5	0	3	636	11	11	0	0	NA	NA	NA	59	62	179	176	520	91	91	454	14	16	25	0.078	0.091	0.048
.	19.01.15-22.53.58-1-285290	211	26	26	7	0	6	650	20	20	0	0	NA	NA	NA	47	61	169	174	531	83	91	476	40	33	15	0.237	0.19	0.028
.	19.01.15-22.54.01-1-285292	64	3	3	0	0	0	615	1	1	0	0	NA	NA	NA	22	29	170	163	509	88	81	446	1	3	2	0.006	0.018	0.004
.	19.01.15-22.54.04-1-285294	94	6	6	0	0	0	626	5	5	0	0	NA	NA	NA	28	43	170	174	512	86	85	455	11	0	10	0.065	0	0.02
.	19.01.15-22.54.07-1-285296	89	4	4	1	0	0	620	1	1	0	0	NA	NA	NA	35	38	171	173	507	86	89	445	3	5	6	0.018	0.029	0.012
.	19.01.15-22.54.08-1-285297	89	3	3	1	0	1	603	2	2	0	0	NA	NA	NA	34	22	166	169	500	80	81	442	0	0	5	0	0	0.01
.	19.01.15-22.54.15-1-285301	35	1	1	0	0	0	0	0	0	0	0	NA	NA	NA	11	10	165	163	495	0	0	0	0	0	3	0	0	0.006
.	19.01.15-22.54.17-1-285303	237	26	26	8	0	8	664	23	23	0	0	NA	NA	NA	78	83	177	180	539	89	95	480	40	29	25	0.226	0.161	0.046
.	19.01.15-22.54.19-1-285322	35	1	1	0	0	0	0	0	0	0	0	NA	NA	NA	11	9	165	166	491	0	0	0	0	0	0	0	0	0
.	19.01.15-22.54.22-1-285323	35	1	1	1	0	1	0	0	0	0	0	NA	NA	NA	11	9	164	166	492	0	0	0	0	0	0	0	0	0
.	19.01.15-22.54.22-1-285324	86	5	5	2	0	2	601	4	4	0	0	NA	NA	NA	27	17	167	168	495	81	83	437	2	0	14	0.012	0	0.028
.	19.01.15-22.54.22-1-285325	157	8	8	1	0	1	618	7	7	0	0	NA	NA	NA	70	36	169	171	509	85	85	448	26	0	4	0.154	0	0.008
.	19.01.15-22.54.22-1-285326	92	4	4	0	0	0	605	3	3	0	0	NA	NA	NA	24	19	164	168	500	77	85	443	4	0	3	0.024	0	0.006
.	19.01.15-22.54.25-1-285328	121	12	12	6	0	5	625	10	10	0	0	NA	NA	NA	32	42	170	172	513	86	89	450	8	6	23	0.047	0.035	0.045
.	19.01.15-22.54.27-1-285330	117	9	9	2	0	1	614	8	8	0	0	NA	NA	NA	45	37	174	164	512	85	79	450	24	12	5	0.138	0.073	0.01
.	19.01.15-22.54.36-1-285337	67	3	3	1	0	1	615	1	1	0	0	NA	NA	NA	25	29	167	168	507	85	83	447	0	0	5	0	0	0.01
.	19.01.15-22.54.37-1-285338	31	1	1	0	0	0	0	0	0	0	0	NA	NA	NA	11	6	166	163	490	0	0	0	1	0	0	0.006	0	0
.	19.01.15-22.54.40-1-285342	86	3	3	1	0	1	610	2	2	0	0	NA	NA	NA	49	36	167	170	512	81	84	445	0	0	8	0	0	0.016
.	19.01.15-22.54.40-1-285343	264	28	28	6	0	5	656	27	27	0	0	NA	NA	NA	74	81	181	183	530	94	94	468	61	20	12	0.337	0.109	0.023
.	19.01.15-22.54.44-1-285351	122	12	12	1	0	1	627	9	9	0	0	NA	NA	NA	37	43	175	169	512	88	85	454	19	3	6	0.109	0.018	0.012
.	19.01.15-22.54.45-1-285353	119	10	10	2	0	1	633	9	9	0	0	NA	NA	NA	35	54	180	176	511	90	90	453	3	10	18	0.017	0.057	0.035
.	19.01.15-22.54.49-1-285359	93	3	3	0	0	0	613	2	2	0	0	NA	NA	NA	38	30	170	169	504	86	86	441	0	3	9	0	0.018	0.018
.	19.01.15-22.54.49-1-285361	388	47	47	11	0	8	675	40	40	0	0	NA	NA	NA	112	89	185	174	543	101	90	484	70	43	52	0.378	0.247	0.096
.	19.01.15-22.54.52-1-285365	33	1	1	0	0	0	0	0	0	0	0	NA	NA	NA	9	7	164	166	490	0	0	0	0	0	0	0	0	0
.	19.01.15-22.54.54-1-285367	33	1	1	1	0	1	0	0	0	0	0	NA	NA	NA	6	8	166	163	492	0	0	0	0	0	0	0	0	0
.	19.01.15-22.54.56-1-285371	89	4	4	2	0	1	620	3	3	0	0	NA	NA	NA	30	30	169	171	503	84	87	449	0	7	8	0	0.041	0.016
.	19.01.15-22.54.57-1-285374	113	8	8	4	0	3	618	7	7	0	0	NA	NA	NA	36	34	171	172	504	88	88	442	9	6	15	0.053	0.035	0.03
.	19.01.15-22.55.00-1-285376	115	17	17	7	0	6	613	16	16	0	0	NA	NA	NA	42	32	171	169	505	84	84	445	4	20	30	0.023	0.118	0.059
.	19.01.15-22.55.04-1-285379	148	18	18	7	0	6	629	15	15	0	0	NA	NA	NA	49	45	173	177	508	87	93	449	40	12	8	0.231	0.068	0.016
.	19.01.15-22.55.08-1-285386	92	3	3	0	0	0	618	1	1	0	0	NA	NA	NA	35	36	168	169	512	81	85	452	2	0	7	0.012	0	0.014
.	19.01.15-22.55.12-1-285390	116	9	9	0	0	0	629	7	7	0	0	NA	NA	NA	19	41	169	173	512	86	87	456	0	16	2	0	0.092	0.004
.	19.01.15-22.55.12-1-285391	59	2	2	0	0	0	603	1	1	0	0	NA	NA	NA	32	21	166	167	501	80	80	443	3	0	1	0.018	0	0.002
.	19.01.15-22.55.22-1-285411	125	15	15	4	0	3	603	13	13	0	0	NA	NA	NA	37	24	166	168	503	82	77	444	12	21	10	0.072	0.125	0.02
.	19.01.15-22.55.24-1-285412	201	28	28	5	0	4	654	25	25	0	0	NA	NA	NA	52	67	183	176	521	98	90	466	54	12	40	0.295	0.068	0.077
.	19.01.15-22.55.26-1-285415	117	6	6	1	0	1	614	5	5	0	0	NA	NA	NA	35	30	171	169	503	83	85	446	12	0	5	0.07	0	0.01
.	19.01.15-22.55.33-1-285425	211	9	9	4	0	3	649	7	7	0	0	NA	NA	NA	83	68	179	178	524	93	92	464	20	11	9	0.112	0.062	0.017
.	19.01.15-22.55.34-1-285426	92	4	4	1	0	1	625	3	3	0	0	NA	NA	NA	22	35	173	169	506	84	85	456	6	0	2	0.035	0	0.004
.	19.01.15-22.55.38-1-285427	32	1	1	1	0	1	0	0	0	0	0	NA	NA	NA	7	8	163	164	494	0	0	0	0	0	3	0	0	0.006
.	19.01.15-22.55.39-1-285430	121	6	6	3	0	3	625	5	5	0	0	NA	NA	NA	35	41	168	171	515	82	85	458	3	3	6	0.018	0.018	0.012
.	19.01.15-22.55.40-1-285432	149	19	19	5	0	1	641	15	15	0	0	NA	NA	NA	52	63	172	174	530	86	87	468	53	19	21	0.308	0.109	0.04
.	19.01.15-22.55.45-1-285439	95	5	5	3	0	3	619	4	4	0	0	NA	NA	NA	22	33	168	171	507	83	87	449	6	8	4	0.036	0.047	0.008
.	19.01.15-22.55.49-1-285445	37	1	1	0	0	0	0	0	0	0	0	NA	NA	NA	10	10	167	164	492	0	0	0	0	0	0	0	0	0
.	19.01.15-22.55.51-1-285448	120	10	10	5	0	3	620	8	8	0	0	NA	NA	NA	39	40	169	172	512	87	84	449	12	7	17	0.071	0.041	0.033
.	19.01.15-22.55.52-1-285450	128	21	21	7	0	6	635	19	19	0	0	NA	NA	NA	46	40	170	171	512	87	89	459	43	13	8	0.253	0.076	0.016
.	19.01.15-22.56.00-1-285460	66	5	5	2	0	2	607	3	3	0	0	NA	NA	NA	20	20	168	169	496	85	83	439	0	0	18	0	0	0.036
.	19.01.15-22.56.00-1-285461	118	6	6	1	0	1	622	5	5	0	0	NA	NA	NA	31	33	172	167	507	88	85	449	7	10	2	0.041	0.06	0.004
.	19.01.15-22.56.04-1-285463	113	5	5	1	0	1	603	3	3	0	0	NA	NA	NA	38	22	171	168	496	87	84	432	0	7	6	0	0.042	0.012
.	19.01.15-22.56.08-1-285466	33	1	1	1	0	1	0	0	0	0	0	NA	NA	NA	7	8	165	166	490	0	0	0	0	0	3	0	0	0.006
.	19.01.15-22.56.11-1-285467	34	1	1	0	0	0	0	0	0	0	0	NA	NA	NA	8	6	165	165	489	0	0	0	5	0	0	0.03	0	0
.	19.01.15-22.56.16-1-285471	177	16	16	7	0	4	645	15	15	0	0	NA	NA	NA	62	60	173	175	525	88	91	466	24	15	20	0.139	0.086	0.038
.	19.01.15-22.56.17-1-285472	85	4	4	0	0	0	618	3	3	0	0	NA	NA	NA	25	32	166	171	508	84	84	450	0	2	9	0	0.012	0.018
.	19.01.15-22.56.19-1-285497	210	29	29	10	0	6	651	27	27	0	0	NA	NA	NA	69	64	173	179	525	88	94	469	32	25	48	0.185	0.14	0.091
.	19.01.15-22.56.21-1-285503	63	3	3	1	0	1	611	2	2	0	0	NA	NA	NA	26	30	170	167	506	85	83	443	0	4	0	0	0.024	0
.	19.01.15-22.56.22-1-285505	33	1	1	1	0	1	0	0	0	0	0	NA	NA	NA	11	10	164	168	491	0	0	0	0	0	1	0	0	0.002
.	19.01.15-22.56.22-1-285506	34	1	1	0	0	0	0	0	0	0	0	NA	NA	NA	5	10	165	165	493	0	0	0	0	0	0	0	0	0
.	19.01.15-22.56.25-1-285509	67	2	2	0	0	0	612	1	1	0	0	NA	NA	NA	24	37	168	173	509	84	85	443	0	0	10	0	0	0.02
.	19.01.15-22.56.25-1-285510	94	6	6	2	0	1	616	4	4	0	0	NA	NA	NA	34	30	169	166	508	83	82	451	1	5	15	0.006	0.03	0.03
.	19.01.15-22.56.25-1-285511	61	2	2	0	0	0	612	1	1	0	0	NA	NA	NA	26	25	169	168	501	86	84	442	0	0	3	0	0	0.006
.	19.01.15-22.56.34-1-285514	389	35	35	10	0	7	695	29	29	0	0	NA	NA	NA	135	121	188	180	566	102	94	499	69	48	21	0.367	0.267	0.037
.	19.01.15-22.56.34-1-285515	97	3	3	1	0	1	631	2	2	0	0	NA	NA	NA	40	47	171	168	521	82	85	464	4	6	7	0.023	0.036	0.013
.	19.01.15-22.56.35-1-285516	57	2	2	0	0	0	0	1	1	0	0	NA	NA	NA	11	16	165	165	499	0	0	0	0	2	7	0	0.012	0.014
.	19.01.15-22.56.39-1-285521	124	11	11	3	0	2	622	9	9	0	0	NA	NA	NA	35	35	167	167	514	85	78	459	10	9	16	0.06	0.054	0.031
.	19.01.15-22.56.39-1-285522	183	39	39	12	0	10	628	37	37	0	0	NA	NA	NA	57	51	174	174	516	89	90	449	33	58	37	0.19	0.333	0.072
.	19.01.15-22.56.39-1-285523	113	8	8	2	0	1	620	5	5	0	0	NA	NA	NA	30	33	171	172	503	88	87	445	21	0	6	0.123	0	0.012
.	19.01.15-22.56.47-1-285535	126	13	13	4	0	3	612	12	12	0	0	NA	NA	NA	37	25	168	167	503	82	85	445	13	16	5	0.077	0.096	0.01
.	19.01.15-22.56.51-1-285540	59	2	2	0	0	0	208	1	1	0	0	NA	NA	NA	23	11	165	166	493	26	21	161	0	0	2	0	0	0.004
.	19.01.15-22.56.54-1-285542	211	11	11	2	0	2	638	10	10	0	0	NA	NA	NA	57	55	173	170	525	87	86	465	25	13	2	0.145	0.076	0.004
.	19.01.15-22.56.58-1-285546	57	2	2	1	0	1	0	1	1	0	0	NA	NA	NA	12	20	164	164	505	0	0	0	0	0	3	0	0	0.006
.	19.01.15-22.57.01-1-285548	32	1	1	1	0	1	0	0	0	0	0	NA	NA	NA	14	10	168	163	492	0	0	0	0	0	0	0	0	0
.	19.01.15-22.57.02-1-285550	30	1	1	0	0	0	0	0	0	0	0	NA	NA	NA	12	7	164	164	492	0	0	0	0	0	0	0	0	0
.	19.01.15-22.57.03-1-285554	60	2	2	0	0	0	605	1	1	0	0	NA	NA	NA	26	21	166	168	500	82	84	439	0	0	8	0	0	0.016
.	19.01.15-22.57.04-1-285556	36	1	1	0	0	0	0	0	0	0	0	NA	NA	NA	12	8	163	163	495	0	0	0	0	0	1	0	0	0.002
.	19.01.15-22.57.04-1-285557	61	3	3	0	0	0	600	2	2	0	0	NA	NA	NA	27	25	166	171	501	78	82	440	0	0	8	0	0	0.016
.	19.01.15-22.57.07-1-285560	65	3	3	0	0	0	552	0	0	0	0	NA	NA	NA	20	14	168	165	494	75	77	400	4	0	2	0.024	0	0.004
.	19.01.15-22.57.08-1-285566	173	18	18	4	0	3	631	16	16	0	0	NA	NA	NA	49	54	177	170	520	89	82	460	32	19	23	0.181	0.112	0.044
.	19.01.15-22.57.11-1-285568	64	2	2	0	0	0	409	1	1	0	0	NA	NA	NA	18	31	168	171	505	51	54	304	0	3	0	0	0.018	0
.	19.01.15-22.57.17-1-285572	147	19	19	4	0	2	627	18	18	0	0	NA	NA	NA	39	40	169	172	512	82	87	458	11	26	12	0.065	0.151	0.023
.	19.01.15-22.57.19-1-285589	177	15	15	2	0	2	629	14	14	0	0	NA	NA	NA	42	43	170	171	515	86	87	456	14	24	9	0.082	0.14	0.017
.	19.01.15-22.57.20-1-285591	33	1	1	0	0	0	0	0	0	0	0	NA	NA	NA	10	7	166	165	489	0	0	0	0	0	3	0	0	0.006
.	19.01.15-22.57.20-1-285592	150	16	16	2	0	2	628	14	14	0	0	NA	NA	NA	55	43	172	171	513	87	87	454	45	21	12	0.262	0.123	0.023
.	19.01.15-22.57.23-1-285595	91	5	5	1	0	1	619	4	4	0	0	NA	NA	NA	30	36	169	170	510	84	86	449	4	9	2	0.024	0.053	0.004
.	19.01.15-22.57.24-1-285596	93	4	4	1	0	1	619	3	3	0	0	NA	NA	NA	29	37	167	167	516	84	80	455	6	3	0	0.036	0.018	0
.	19.01.15-22.57.31-1-285600	86	5	5	2	0	2	611	3	3	0	0	NA	NA	NA	30	32	171	170	504	84	82	445	8	2	6	0.047	0.012	0.012
.	19.01.15-22.57.38-1-285603	116	10	10	2	0	2	625	8	8	0	0	NA	NA	NA	34	42	172	171	512	87	83	455	13	14	3	0.076	0.082	0.006
.	19.01.15-22.57.40-1-285607	59	2	2	1	0	1	0	1	1	0	0	NA	NA	NA	17	15	168	166	494	0	0	0	0	0	2	0	0	0.004
.	19.01.15-22.57.41-1-285609	113	6	6	1	0	1	618	4	4	0	0	NA	NA	NA	34	41	171	173	510	86	86	446	2	6	9	0.012	0.035	0.018
.	19.01.15-22.57.44-1-285615	125	6	6	1	0	1	636	4	4	0	0	NA	NA	NA	42	49	173	171	518	88	86	462	1	10	6	0.006	0.058	0.012
.	19.01.15-22.57.48-1-285622	31	1	1	0	0	0	0	0	0	0	0	NA	NA	NA	12	9	165	164	493	0	0	0	0	0	1	0	0	0.002
.	19.01.15-22.57.48-1-285623	30	1	1	0	0	0	0	0	0	0	0	NA	NA	NA	6	5	164	164	490	0	0	0	0	0	0	0	0	0
.	19.01.15-22.57.49-1-285625	35	1	1	0	0	0	0	0	0	0	0	NA	NA	NA	8	13	166	163	497	0	0	0	0	0	1	0	0	0.002
.	19.01.15-22.57.50-1-285626	110	10	10	1	0	1	618	9	9	0	0	NA	NA	NA	41	34	169	171	507	81	89	448	20	3	9	0.118	0.018	0.018
.	19.01.15-22.57.50-1-285627	147	7	7	1	0	1	610	5	5	0	0	NA	NA	NA	44	30	167	170	506	84	81	445	8	4	11	0.048	0.024	0.022
.	19.01.15-22.57.53-1-285628	33	1	1	0	0	0	0	0	0	0	0	NA	NA	NA	8	8	165	166	490	0	0	0	0	0	1	0	0	0.002
.	19.01.15-22.57.56-1-285634	124	5	5	2	0	2	617	3	3	0	0	NA	NA	NA	28	31	176	168	500	88	83	446	6	6	0	0.034	0.036	0
.	19.01.15-22.57.56-1-285635	92	5	5	1	0	1	605	4	4	0	0	NA	NA	NA	42	29	169	165	508	82	79	444	7	0	11	0.041	0	0.022
.	19.01.15-22.57.58-1-285638	117	4	4	1	0	1	614	3	3	0	0	NA	NA	NA	29	26	165	170	504	80	85	449	7	1	1	0.042	0.006	0.002
.	19.01.15-22.58.03-1-285644	91	3	3	3	0	2	610	2	2	0	0	NA	NA	NA	33	26	168	168	503	84	85	441	0	7	1	0	0.042	0.002
.	19.01.15-22.58.03-1-285645	63	4	4	1	0	1	596	2	2	0	0	NA	NA	NA	36	24	166	169	502	77	84	435	0	5	5	0	0.03	0.01
.	19.01.15-22.58.04-1-285646	32	1	1	0	0	0	0	0	0	0	0	NA	NA	NA	10	11	167	165	492	0	0	0	0	0	0	0	0	0
.	19.01.15-22.58.05-1-285648	37	1	1	0	0	0	0	0	0	0	0	NA	NA	NA	15	8	163	164	494	0	0	0	0	0	1	0	0	0.002
.	19.01.15-22.58.07-1-285649	117	13	13	1	0	0	618	12	12	0	0	NA	NA	NA	30	32	169	170	506	83	86	449	19	12	12	0.112	0.071	0.024
.	19.01.15-22.58.11-1-285653	113	6	6	1	0	1	628	5	5	0	0	NA	NA	NA	34	42	171	170	514	85	84	459	6	2	4	0.035	0.012	0.008
.	19.01.15-22.58.13-1-285654	270	22	22	8	0	6	659	20	20	0	0	NA	NA	NA	74	73	176	178	532	91	92	476	35	23	23	0.199	0.129	0.043
.	19.01.15-22.58.14-1-285655	91	6	6	3	0	3	610	5	5	0	0	NA	NA	NA	41	36	171	168	510	85	81	444	4	9	7	0.023	0.054	0.014
.	19.01.15-22.58.15-1-285656	97	6	6	2	0	2	627	4	4	0	0	NA	NA	NA	42	43	175	168	513	88	83	456	12	3	6	0.069	0.018	0.012
.	19.01.15-22.58.15-1-285657	87	3	3	1	0	1	617	2	2	0	0	NA	NA	NA	23	29	168	171	503	83	85	449	0	5	2	0	0.029	0.004
.	19.01.15-22.58.19-1-285678	95	3	3	0	0	0	617	2	2	0	0	NA	NA	NA	26	29	171	171	500	83	87	447	4	0	3	0.023	0	0.006
.	19.01.15-22.58.20-1-285679	178	9	9	4	0	3	642	8	8	0	0	NA	NA	NA	47	49	170	171	521	86	89	467	9	20	2	0.053	0.117	0.004
.	19.01.15-22.58.31-1-285685	31	1	1	0	0	0	0	0	0	0	0	NA	NA	NA	9	6	164	163	492	0	0	0	0	0	2	0	0	0.004
.	19.01.15-22.58.32-1-285686	92	7	7	1	0	1	616	6	6	0	0	NA	NA	NA	37	34	167	167	513	85	82	449	0	14	5	0	0.084	0.01
.	19.01.15-22.58.33-1-285687	87	5	5	1	0	1	620	4	4	0	0	NA	NA	NA	32	38	171	177	503	89	89	442	0	0	7	0	0	0.014
.	19.01.15-22.58.34-1-285688	292	37	37	6	0	6	651	34	34	0	0	NA	NA	NA	75	67	175	178	527	95	95	461	42	35	46	0.24	0.197	0.087
.	19.01.15-22.58.34-1-285689	60	2	2	0	0	0	153	1	1	0	0	NA	NA	NA	15	18	168	168	495	20	21	112	3	0	4	0.018	0	0.008
.	19.01.15-22.58.35-1-285690	30	1	1	0	0	0	0	0	0	0	0	NA	NA	NA	9	8	165	163	493	0	0	0	2	0	0	0.012	0	0
.	19.01.15-22.58.36-1-285691	288	28	28	9	0	7	684	26	26	0	0	NA	NA	NA	81	95	180	178	550	96	93	495	39	31	15	0.217	0.174	0.027
.	19.01.15-22.58.37-1-285692	238	31	31	10	0	7	669	29	29	0	0	NA	NA	NA	79	83	185	177	534	102	91	476	37	47	20	0.2	0.266	0.037
.	19.01.15-22.58.43-1-285701	117	5	5	1	0	0	619	4	4	0	0	NA	NA	NA	35	39	170	173	509	84	86	449	0	7	4	0	0.04	0.008
.	19.01.15-22.58.44-1-285704	122	4	4	0	0	0	639	3	3	0	0	NA	NA	NA	41	57	173	175	522	85	87	467	0	9	6	0	0.051	0.011
.	19.01.15-22.58.52-1-285713	33	1	1	0	0	0	0	0	0	0	0	NA	NA	NA	8	7	165	164	491	0	0	0	0	0	0	0	0	0
.	19.01.15-22.58.54-1-285714	181	15	15	2	0	2	643	13	13	0	0	NA	NA	NA	36	60	176	173	524	92	86	465	3	25	15	0.017	0.145	0.029
.	19.01.15-22.58.54-1-285717	63	4	4	1	0	1	596	2	2	0	0	NA	NA	NA	33	18	171	166	494	81	79	436	0	8	7	0	0.048	0.014
.	19.01.15-22.58.55-1-285718	64	4	4	0	0	0	607	3	3	0	0	NA	NA	NA	24	22	169	167	499	84	82	441	8	0	3	0.047	0	0.006
.	19.01.15-22.59.01-1-285724	118	22	22	11	0	8	638	19	19	0	0	NA	NA	NA	39	51	170	179	515	84	95	459	30	10	24	0.176	0.056	0.047
.	19.01.15-22.59.02-1-285725	126	11	11	2	0	1	636	10	10	0	0	NA	NA	NA	42	54	175	176	516	89	88	459	14	6	16	0.08	0.034	0.031
.	19.01.15-22.59.09-1-285732	32	1	1	0	0	0	0	0	0	0	0	NA	NA	NA	10	9	164	166	492	0	0	0	0	0	0	0	0	0
.	19.01.15-22.59.10-1-285733	92	3	3	0	0	0	610	2	2	0	0	NA	NA	NA	28	25	170	169	499	86	86	438	0	1	3	0	0.006	0.006
.	19.01.15-22.59.12-1-285735	286	27	27	9	0	8	667	24	24	0	0	NA	NA	NA	73	88	183	180	538	98	92	477	44	46	27	0.24	0.256	0.05
.	19.01.15-22.59.22-1-285757	62	2	2	0	0	0	591	1	1	0	0	NA	NA	NA	42	20	167	166	500	82	77	432	0	2	1	0	0.012	0.002
.	19.01.15-22.59.24-1-285758	153	7	7	4	0	4	642	5	5	0	0	NA	NA	NA	41	51	170	173	521	88	87	467	12	4	6	0.071	0.023	0.012
.	19.01.15-22.59.24-1-285759	60	2	2	0	0	0	100	1	1	0	0	NA	NA	NA	20	10	165	167	491	12	16	72	0	0	4	0	0	0.008
.	19.01.15-22.59.28-1-285762	94	5	5	1	0	1	623	4	4	0	0	NA	NA	NA	30	41	174	170	510	87	86	450	3	17	0	0.017	0.1	0
.	19.01.15-22.59.30-1-285764	34	1	1	0	0	0	0	0	0	0	0	NA	NA	NA	8	10	164	166	493	0	0	0	0	0	1	0	0	0.002
.	19.01.15-22.59.31-1-285765	85	4	4	1	0	1	609	3	3	0	0	NA	NA	NA	20	23	165	168	503	80	84	445	0	1	14	0	0.006	0.028
.	19.01.15-22.59.33-1-285767	97	5	5	3	0	2	619	4	4	0	0	NA	NA	NA	27	28	170	170	501	86	87	446	0	7	14	0	0.041	0.028
.	19.01.15-22.59.39-1-285771	179	19	19	5	0	3	631	14	14	0	0	NA	NA	NA	60	56	178	173	518	91	84	456	20	19	15	0.112	0.11	0.029
.	19.01.15-22.59.45-1-285780	116	15	15	1	0	1	615	12	12	0	0	NA	NA	NA	52	32	168	167	510	82	83	450	29	15	4	0.173	0.09	0.008
.	19.01.15-22.59.51-1-285787	127	5	5	5	0	5	623	1	1	0	0	NA	NA	NA	48	41	172	170	512	85	88	450	1	2	8	0.006	0.012	0.016
.	19.01.15-22.59.51-1-285788	33	1	1	0	0	0	0	0	0	0	0	NA	NA	NA	9	13	165	164	497	0	0	0	0	0	0	0	0	0
.	19.01.15-22.59.53-1-285789	86	5	5	2	0	2	611	4	4	0	0	NA	NA	NA	22	23	168	167	501	84	83	444	10	8	1	0.06	0.048	0.002
.	19.01.15-22.59.54-1-285792	121	8	8	2	0	2	621	7	7	0	0	NA	NA	NA	44	38	172	170	509	84	87	450	12	4	18	0.07	0.024	0.035
.	19.01.15-22.59.56-1-285798	131	9	9	2	0	2	633	6	6	0	0	NA	NA	NA	43	51	173	170	521	85	85	463	4	22	6	0.023	0.129	0.012
.	19.01.15-22.59.56-1-285799	28	1	1	0	0	0	0	0	0	0	0	NA	NA	NA	6	7	163	164	493	0	0	0	0	0	0	0	0	0
.	19.01.15-22.59.56-1-285800	90	5	5	0	0	0	614	3	3	0	0	NA	NA	NA	34	36	173	168	508	86	81	447	1	3	6	0.006	0.018	0.012
.	19.01.15-22.59.58-1-285802	33	1	1	0	0	0	0	0	0	0	0	NA	NA	NA	8	11	163	168	493	0	0	0	0	0	1	0	0	0.002
.	19.01.15-23.00.01-1-285808	207	52	52	20	0	14	651	47	47	0	0	NA	NA	NA	50	69	179	179	524	94	95	462	118	35	16	0.659	0.196	0.031
.	19.01.15-23.00.07-1-285815	239	14	14	3	0	3	651	13	13	0	0	NA	NA	NA	87	71	178	179	527	92	94	465	11	23	14	0.062	0.128	0.027
.	19.01.15-23.00.11-1-285816	130	6	6	0	0	0	615	4	4	0	0	NA	NA	NA	51	39	175	171	506	87	86	442	3	4	7	0.017	0.023	0.014
.	19.01.15-23.00.13-1-285819	31	1	1	1	0	1	0	0	0	0	0	NA	NA	NA	9	8	163	165	493	0	0	0	0	0	0	0	0	0
.	19.01.15-23.00.15-1-285820	59	2	2	0	0	0	204	1	1	0	0	NA	NA	NA	16	10	167	164	492	27	28	149	0	0	1	0	0	0.002
.	19.01.15-23.00.15-1-285821	173	8	8	1	0	1	628	7	7	0	0	NA	NA	NA	59	48	171	180	510	86	92	450	25	6	1	0.146	0.033	0.002
.	19.01.15-23.00.16-1-285822	92	7	7	1	0	1	607	4	4	0	0	NA	NA	NA	43	35	169	174	505	83	86	438	10	4	7	0.059	0.023	0.014
.	19.01.15-23.00.18-1-285824	91	4	4	1	0	1	608	3	3	0	0	NA	NA	NA	21	22	170	166	499	84	81	443	0	5	9	0	0.03	0.018
.	19.01.15-23.00.18-1-285844	94	3	3	1	0	1	609	2	2	0	0	NA	NA	NA	33	22	168	168	499	83	84	442	2	0	1	0.012	0	0.002
.	19.01.15-23.00.25-1-285845	37	1	1	0	0	0	0	0	0	0	0	NA	NA	NA	5	20	166	169	498	0	0	0	0	0	0	0	0	0
.	19.01.15-23.00.26-1-285847	362	33	33	8	0	6	692	30	30	0	0	NA	NA	NA	98	100	177	181	555	95	99	498	34	38	53	0.192	0.21	0.095
.	19.01.15-23.00.32-1-285851	240	16	16	5	0	3	652	15	15	0	0	NA	NA	NA	85	79	178	181	533	91	91	470	13	39	5	0.073	0.215	0.009
.	19.01.15-23.00.33-1-285852	64	2	2	0	0	0	614	1	1	0	0	NA	NA	NA	27	25	168	167	503	84	83	447	3	0	6	0.018	0	0.012
.	19.01.15-23.00.34-1-285853	31	1	1	1	0	1	0	0	0	0	0	NA	NA	NA	7	14	167	164	496	0	0	0	0	0	2	0	0	0.004
.	19.01.15-23.00.37-1-285855	113	6	6	0	0	0	616	4	4	0	0	NA	NA	NA	40	36	170	173	506	82	87	447	8	5	0	0.047	0.029	0
.	19.01.15-23.00.37-1-285857	95	9	9	2	0	1	622	7	7	0	0	NA	NA	NA	44	40	168	169	516	86	82	454	11	7	14	0.065	0.041	0.027
.	19.01.15-23.00.42-1-285862	114	9	9	0	0	0	627	8	8	0	0	NA	NA	NA	36	48	174	174	513	86	87	454	8	16	9	0.046	0.092	0.018
.	19.01.15-23.00.46-1-285869	121	4	4	0	0	0	630	3	3	0	0	NA	NA	NA	39	43	172	175	509	86	88	456	10	0	0	0.058	0	0
.	19.01.15-23.00.47-1-285872	63	2	2	1	0	1	602	1	1	0	0	NA	NA	NA	31	19	171	164	497	85	77	440	0	0	6	0	0	0.012
.	19.01.15-23.00.58-1-285881	61	2	2	0	0	0	604	1	1	0	0	NA	NA	NA	25	27	171	167	502	82	79	443	7	0	0	0.041	0	0
.	19.01.15-23.01.01-1-285882	93	6	6	2	0	2	618	5	5	0	0	NA	NA	NA	30	42	168	174	513	84	87	447	2	0	15	0.012	0	0.029
.	19.01.15-23.01.03-1-285915	63	2	2	2	0	2	303	1	1	0	0	NA	NA	NA	9	16	166	169	494	40	39	224	3	0	1	0.018	0	0.002
.	19.01.15-23.01.06-1-285940	62	2	2	1	0	1	200	1	1	0	0	NA	NA	NA	19	11	167	163	494	26	27	147	2	2	0	0.012	0.012	0
.	19.01.15-23.01.10-1-285967	152	10	10	1	0	1	625	9	9	0	0	NA	NA	NA	45	38	168	168	515	83	85	457	3	3	18	0.018	0.018	0.035
.	19.01.15-23.01.12-1-285969	65	3	3	0	0	0	611	2	2	0	0	NA	NA	NA	23	29	169	171	502	82	84	445	0	1	10	0	0.006	0.02
.	19.01.15-23.01.13-1-285970	93	3	3	0	0	0	607	2	2	0	0	NA	NA	NA	38	30	167	171	505	82	82	443	0	5	8	0	0.029	0.016
.	19.01.15-23.01.14-1-285971	34	1	1	1	0	1	0	0	0	0	0	NA	NA	NA	13	12	166	164	495	0	0	0	0	0	3	0	0	0.006
.	19.01.15-23.01.15-1-285972	273	48	48	15	0	11	677	38	38	0	0	NA	NA	NA	83	93	180	183	543	94	99	484	92	35	35	0.511	0.191	0.064
.	19.01.15-23.01.16-1-285973	66	4	4	1	0	1	608	3	3	0	0	NA	NA	NA	25	27	173	168	499	86	82	440	0	0	11	0	0	0.022
.	19.01.15-23.01.17-1-285978	92	5	5	1	0	1	619	4	4	0	0	NA	NA	NA	27	35	175	171	502	87	82	450	0	7	5	0	0.041	0.01
.	19.01.15-23.01.20-1-285994	61	2	2	0	0	0	356	1	1	0	0	NA	NA	NA	18	16	167	168	494	50	46	260	0	1	4	0	0.006	0.008
.	19.01.15-23.01.27-1-285996	82	5	5	0	0	0	597	4	4	0	0	NA	NA	NA	27	15	165	167	496	79	79	439	0	1	5	0	0.006	0.01
.	19.01.15-23.01.28-1-285997	88	5	5	1	0	1	605	4	4	0	0	NA	NA	NA	31	21	164	169	501	81	81	443	0	4	6	0	0.024	0.012
.	19.01.15-23.01.29-1-285999	64	2	2	2	0	1	610	1	1	0	0	NA	NA	NA	20	24	166	167	504	82	85	443	0	0	3	0	0	0.006
.	19.01.15-23.01.32-1-286000	290	30	30	15	0	12	662	29	29	0	0	NA	NA	NA	87	86	187	185	527	99	99	464	56	65	21	0.299	0.351	0.04
.	19.01.15-23.01.32-1-286003	87	5	5	2	0	2	620	4	4	0	0	NA	NA	NA	30	37	172	171	507	87	86	447	5	2	6	0.029	0.012	0.012
.	19.01.15-23.01.35-1-286004	96	10	10	6	0	3	612	9	9	0	0	NA	NA	NA	41	31	166	173	505	83	83	446	1	11	19	0.006	0.064	0.038
.	19.01.15-23.01.36-1-286005	240	18	18	5	0	5	665	16	16	0	0	NA	NA	NA	64	79	175	181	536	90	96	479	20	17	16	0.114	0.094	0.03
.	19.01.15-23.01.43-1-286014	59	2	2	0	0	0	0	1	1	0	0	NA	NA	NA	13	13	167	164	495	0	0	0	3	0	0	0.018	0	0
.	19.01.15-23.01.43-1-286015	187	38	38	16	0	12	633	34	34	0	0	NA	NA	NA	54	52	174	175	516	89	89	455	44	56	53	0.253	0.32	0.103
.	19.01.15-23.01.45-1-286018	34	1	1	0	0	0	0	0	0	0	0	NA	NA	NA	8	10	165	165	493	0	0	0	0	0	1	0	0	0.002
.	19.01.15-23.01.47-1-286021	36	1	1	0	0	0	0	0	0	0	0	NA	NA	NA	12	14	167	166	494	0	0	0	0	0	4	0	0	0.008
.	19.01.15-23.01.48-1-286023	92	4	4	2	0	1	619	3	3	0	0	NA	NA	NA	35	29	171	167	504	87	83	449	7	0	9	0.041	0	0.018
.	19.01.15-23.01.50-1-286026	90	6	6	3	0	2	617	5	5	0	0	NA	NA	NA	26	28	169	169	503	84	83	450	14	18	5	0.083	0.107	0.01
.	19.01.15-23.01.51-1-286027	127	22	22	4	0	4	630	18	18	0	0	NA	NA	NA	35	38	172	169	510	91	86	453	11	22	44	0.064	0.13	0.086
.	19.01.15-23.01.59-1-286039	211	23	23	7	0	4	657	22	22	0	0	NA	NA	NA	65	68	174	178	529	91	92	474	46	28	30	0.264	0.157	0.057
.	19.01.15-23.02.05-1-286045	178	22	22	6	0	6	637	19	19	0	0	NA	NA	NA	56	60	173	175	525	86	91	460	15	20	27	0.087	0.114	0.051
.	19.01.15-23.02.10-1-286046	35	1	1	0	0	0	0	0	0	0	0	NA	NA	NA	15	9	163	165	494	0	0	0	0	1	0	0	0.006	0
.	19.01.15-23.02.12-1-286047	174	18	18	7	0	6	635	17	17	0	0	NA	NA	NA	48	52	173	174	518	90	87	458	27	21	11	0.156	0.121	0.021
.	19.01.15-23.02.14-1-286049	262	43	43	17	0	14	677	41	41	0	0	NA	NA	NA	78	94	179	181	547	95	95	487	60	50	41	0.335	0.276	0.075
.	19.01.15-23.02.22-1-286074	56	2	2	0	0	0	606	1	1	0	0	NA	NA	NA	20	22	164	167	504	79	83	444	1	0	4	0.006	0	0.008
.	19.01.15-23.02.26-1-286078	92	5	5	1	0	1	604	4	4	0	0	NA	NA	NA	32	24	168	170	499	85	84	435	6	4	10	0.036	0.024	0.02
.	19.01.15-23.02.31-1-286080	117	8	8	0	0	0	623	7	7	0	0	NA	NA	NA	29	37	171	167	512	88	84	451	2	6	9	0.012	0.036	0.018
.	19.01.15-23.02.36-1-286081	118	14	14	2	0	1	606	11	11	0	0	NA	NA	NA	39	25	172	169	497	84	84	438	11	4	17	0.064	0.024	0.034
.	19.01.15-23.02.39-1-286086	82	4	4	0	0	0	626	3	3	0	0	NA	NA	NA	32	41	168	173	513	82	88	456	2	5	2	0.012	0.029	0.004
.	19.01.15-23.02.40-1-286087	66	4	4	0	0	0	601	2	2	0	0	NA	NA	NA	29	25	170	167	501	83	80	438	0	0	5	0	0	0.01
.	19.01.15-23.02.43-1-286093	117	4	4	0	0	0	608	3	3	0	0	NA	NA	NA	42	25	166	170	502	84	84	440	0	6	5	0	0.035	0.01
.	19.01.15-23.02.44-1-286094	31	1	1	0	0	0	0	0	0	0	0	NA	NA	NA	7	8	165	165	491	0	0	0	0	0	5	0	0	0.01
.	19.01.15-23.02.46-1-286100	38	1	1	0	0	0	0	0	0	0	0	NA	NA	NA	8	10	164	165	494	0	0	0	0	0	0	0	0	0
.	19.01.15-23.02.48-1-286103	100	4	4	3	0	2	609	3	3	0	0	NA	NA	NA	33	29	173	167	502	83	82	444	3	2	10	0.017	0.012	0.02
.	19.01.15-23.02.49-1-286105	34	1	1	0	0	0	0	0	0	0	0	NA	NA	NA	6	11	165	165	494	0	0	0	0	0	0	0	0	0
.	19.01.15-23.02.52-1-286107	64	2	2	1	0	1	610	1	1	0	0	NA	NA	NA	30	31	168	167	509	80	83	447	0	1	1	0	0.006	0.002
.	19.01.15-23.02.52-1-286108	58	2	2	0	0	0	457	1	1	0	0	NA	NA	NA	10	19	166	170	496	56	64	337	0	3	1	0	0.018	0.002
.	19.01.15-23.02.55-1-286111	60	3	3	0	0	0	602	2	2	0	0	NA	NA	NA	25	20	167	167	499	80	83	439	0	0	4	0	0	0.008
.	19.01.15-23.02.56-1-286113	58	2	2	0	0	0	205	1	1	0	0	NA	NA	NA	15	18	165	166	500	27	29	149	0	3	3	0	0.018	0.006
.	19.01.15-23.03.00-1-286117	116	16	16	8	0	6	621	14	14	0	0	NA	NA	NA	28	40	171	175	507	86	88	447	17	18	13	0.099	0.103	0.026
.	19.01.15-23.03.00-1-286118	230	37	37	15	0	12	658	33	33	0	0	NA	NA	NA	70	75	183	175	530	92	92	474	68	35	41	0.372	0.2	0.077
.	19.01.15-23.03.05-1-286122	60	4	4	0	0	0	612	3	3	0	0	NA	NA	NA	14	24	167	168	502	83	85	444	4	0	11	0.024	0	0.022
.	19.01.15-23.03.05-1-286123	90	7	7	0	0	0	609	6	6	0	0	NA	NA	NA	42	33	170	172	504	85	83	441	4	2	14	0.024	0.012	0.028
.	19.01.15-23.03.06-1-286124	263	70	70	6	0	6	668	63	63	0	0	NA	NA	NA	72	96	181	174	554	95	86	487	57	77	55	0.315	0.443	0.099
.	19.01.15-23.03.07-1-286126	97	6	6	2	0	1	624	5	5	0	0	NA	NA	NA	31	36	172	170	507	85	86	453	7	3	8	0.041	0.018	0.016
.	19.01.15-23.03.10-1-286127	118	4	4	1	0	1	608	3	3	0	0	NA	NA	NA	47	30	166	170	507	82	84	442	0	0	19	0	0	0.037
.	19.01.15-23.03.21-1-286158	33	1	1	0	0	0	0	0	0	0	0	NA	NA	NA	10	7	166	165	489	0	0	0	1	0	0	0.006	0	0
.	19.01.15-23.03.28-1-286160	65	2	2	0	0	0	297	1	1	0	0	NA	NA	NA	13	29	168	169	505	44	42	211	0	2	1	0	0.012	0.002
.	19.01.15-23.03.28-1-286161	206	19	19	7	0	5	633	17	17	0	0	NA	NA	NA	40	48	174	172	515	88	90	455	43	10	18	0.247	0.058	0.035
.	19.01.15-23.03.28-1-286162	149	9	9	1	0	1	626	8	8	0	0	NA	NA	NA	43	42	170	174	511	86	88	452	0	14	15	0	0.08	0.029
.	19.01.15-23.03.29-1-286163	35	1	1	0	0	0	0	0	0	0	0	NA	NA	NA	7	10	165	167	491	0	0	0	0	0	0	0	0	0
.	19.01.15-23.03.30-1-286165	35	1	1	1	0	1	0	0	0	0	0	NA	NA	NA	12	8	167	163	491	0	0	0	0	0	0	0	0	0
.	19.01.15-23.03.31-1-286167	114	9	9	2	0	2	628	7	7	0	0	NA	NA	NA	49	49	176	168	518	87	83	458	0	10	13	0	0.06	0.025
.	19.01.15-23.03.32-1-286168	67	3	3	0	0	0	351	2	2	0	0	NA	NA	NA	11	14	164	169	494	47	53	251	7	0	1	0.043	0	0.002
.	19.01.15-23.03.38-1-286171	117	5	5	1	0	1	623	4	4	0	0	NA	NA	NA	46	35	168	171	509	83	86	454	0	6	6	0	0.035	0.012
.	19.01.15-23.03.46-1-286183	32	1	1	1	0	1	0	0	0	0	0	NA	NA	NA	10	13	165	165	496	0	0	0	0	3	0	0	0.018	0
.	19.01.15-23.03.50-1-286188	118	7	7	5	0	5	625	6	6	0	0	NA	NA	NA	35	42	173	174	508	88	87	450	2	7	16	0.012	0.04	0.031
.	19.01.15-23.03.52-1-286189	114	10	10	4	0	3	600	9	9	0	0	NA	NA	NA	58	27	166	170	504	83	84	433	16	3	8	0.096	0.018	0.016
.	19.01.15-23.03.57-1-286194	329	49	49	14	0	10	691	43	43	0	0	NA	NA	NA	101	111	185	177	562	100	89	502	62	67	43	0.335	0.379	0.077
.	19.01.15-23.03.58-1-286195	34	1	1	0	0	0	0	0	0	0	0	NA	NA	NA	8	12	167	163	495	0	0	0	0	0	0	0	0	0
.	19.01.15-23.03.58-1-286196	93	6	6	1	0	1	628	5	5	0	0	NA	NA	NA	26	38	177	171	503	91	86	451	4	10	2	0.023	0.058	0.004
.	19.01.15-23.04.01-1-286198	34	1	1	0	0	0	0	0	0	0	0	NA	NA	NA	10	8	164	164	493	0	0	0	0	0	4	0	0	0.008
.	19.01.15-23.04.03-1-286200	67	2	2	1	0	1	611	1	1	0	0	NA	NA	NA	24	23	173	166	497	86	83	442	0	0	9	0	0	0.018
.	19.01.15-23.04.12-1-286209	121	8	8	1	0	1	612	6	6	0	0	NA	NA	NA	37	28	167	170	504	82	87	443	6	8	10	0.036	0.047	0.02
.	19.01.15-23.04.16-1-286211	142	15	15	3	0	2	619	14	14	0	0	NA	NA	NA	47	39	169	172	511	85	85	449	14	12	9	0.083	0.07	0.018
.	19.01.15-23.04.16-1-286212	62	4	4	1	0	1	602	2	2	0	0	NA	NA	NA	29	20	167	166	500	81	82	439	0	0	10	0	0	0.02
.	19.01.15-23.04.18-1-286216	115	9	9	3	0	3	621	7	7	0	0	NA	NA	NA	47	42	171	178	506	85	88	448	13	18	0	0.076	0.101	0
.	19.01.15-23.04.19-1-286232	90	7	7	1	0	1	620	5	5	0	0	NA	NA	NA	31	33	171	171	504	86	87	447	2	9	4	0.012	0.053	0.008
.	19.01.15-23.04.21-1-286233	34	1	1	0	0	0	0	0	0	0	0	NA	NA	NA	6	7	165	163	492	0	0	0	0	0	2	0	0	0.004
.	19.01.15-23.04.24-1-286235	36	1	1	0	0	0	0	0	0	0	0	NA	NA	NA	10	14	164	164	499	0	0	0	0	1	0	0	0.006	0
.	19.01.15-23.04.27-1-286236	33	1	1	1	0	1	0	0	0	0	0	NA	NA	NA	9	6	164	165	490	0	0	0	0	0	4	0	0	0.008
.	19.01.15-23.04.29-1-286238	116	12	12	2	0	1	624	11	11	0	0	NA	NA	NA	36	36	168	168	513	84	85	455	0	17	14	0	0.101	0.027
.	19.01.15-23.04.32-1-286240	147	7	7	2	0	2	624	4	4	0	0	NA	NA	NA	35	44	171	168	518	83	81	460	12	2	4	0.07	0.012	0.008
.	19.01.15-23.04.53-1-286253	31	1	1	0	0	0	0	0	0	0	0	NA	NA	NA	5	6	164	166	489	0	0	0	0	0	2	0	0	0.004
.	19.01.15-23.04.57-1-286259	98	10	10	2	0	2	613	8	8	0	0	NA	NA	NA	30	33	168	170	508	82	83	448	0	4	19	0	0.024	0.037
.	19.01.15-23.04.59-1-286261	120	14	14	2	0	1	631	13	13	0	0	NA	NA	NA	36	43	170	172	514	85	86	460	10	6	13	0.059	0.035	0.025
.	19.01.15-23.05.00-1-286262	95	13	13	2	0	2	604	11	11	0	0	NA	NA	NA	30	22	166	169	500	81	81	442	10	10	6	0.06	0.059	0.012
.	19.01.15-23.05.10-1-286265	58	2	2	0	0	0	199	1	1	0	0	NA	NA	NA	31	16	165	165	499	26	32	141	0	1	2	0	0.006	0.004
.	19.01.15-23.05.18-1-286290	205	11	11	6	0	5	639	7	7	0	0	NA	NA	NA	65	53	171	168	527	86	85	468	16	13	6	0.094	0.077	0.011
.	19.01.15-23.05.20-1-286292	209	9	9	1	0	1	637	7	7	0	0	NA	NA	NA	62	58	178	170	523	91	85	461	11	16	11	0.062	0.094	0.021
.	19.01.15-23.05.20-1-286293	36	1	1	0	0	0	0	0	0	0	0	NA	NA	NA	11	18	167	168	496	0	0	0	2	0	0	0.012	0	0
.	19.01.15-23.05.22-1-286294	238	13	13	1	0	1	631	11	11	0	0	NA	NA	NA	84	55	172	175	521	86	88	457	10	17	11	0.058	0.097	0.021
.	19.01.15-23.05.22-1-286295	34	1	1	0	0	0	0	0	0	0	0	NA	NA	NA	10	17	164	168	498	0	0	0	0	1	0	0	0.006	0
.	19.01.15-23.05.24-1-286297	60	2	2	0	0	0	604	1	1	0	0	NA	NA	NA	28	23	166	171	499	81	83	440	1	0	4	0.006	0	0.008
.	19.01.15-23.05.24-1-286298	64	4	4	0	0	0	609	3	3	0	0	NA	NA	NA	19	26	168	170	501	84	83	442	2	1	6	0.012	0.006	0.012
.	19.01.15-23.05.26-1-286301	87	3	3	0	0	0	605	2	2	0	0	NA	NA	NA	32	20	166	169	498	78	83	444	8	3	0	0.048	0.018	0
.	19.01.15-23.05.28-1-286302	84	4	4	1	0	1	612	3	3	0	0	NA	NA	NA	19	25	167	166	505	83	82	447	2	3	1	0.012	0.018	0.002
.	19.01.15-23.05.39-1-286309	120	8	8	0	0	0	626	7	7	0	0	NA	NA	NA	37	45	170	175	513	84	88	454	4	26	2	0.024	0.149	0.004
.	19.01.15-23.05.40-1-286311	89	4	4	1	0	1	605	3	3	0	0	NA	NA	NA	26	26	168	176	495	82	89	434	3	5	3	0.018	0.028	0.006
.	19.01.15-23.05.41-1-286313	63	2	2	0	0	0	614	1	1	0	0	NA	NA	NA	21	27	167	169	504	82	85	447	0	0	5	0	0	0.01
.	19.01.15-23.05.42-1-286315	180	20	20	7	0	6	651	18	18	0	0	NA	NA	NA	57	65	176	175	527	89	92	470	29	34	26	0.165	0.194	0.049
.	19.01.15-23.05.44-1-286319	36	1	1	0	0	0	0	0	0	0	0	NA	NA	NA	9	7	164	164	492	0	0	0	0	0	0	0	0	0
.	19.01.15-23.05.45-1-286322	58	2	2	1	0	1	606	1	1	0	0	NA	NA	NA	23	29	167	171	504	78	82	446	2	0	2	0.012	0	0.004
.	19.01.15-23.05.45-1-286323	180	37	37	4	0	2	638	33	33	0	0	NA	NA	NA	56	56	177	168	524	91	84	463	55	42	33	0.311	0.25	0.063
.	19.01.15-23.05.47-1-286326	124	5	5	1	0	1	611	4	4	0	0	NA	NA	NA	37	29	165	174	503	79	87	445	12	0	11	0.073	0	0.022
.	19.01.15-23.05.52-1-286333	214	22	22	7	0	5	646	20	20	0	0	NA	NA	NA	58	64	173	170	534	87	83	476	40	25	15	0.231	0.147	0.028
.	19.01.15-23.05.55-1-286337	60	2	2	2	0	1	615	0	0	0	0	NA	NA	NA	27	32	167	172	506	80	86	449	5	0	2	0.03	0	0.004
.	19.01.15-23.05.56-1-286341	85	4	4	0	0	0	607	2	2	0	0	NA	NA	NA	30	23	167	169	500	84	85	438	2	4	4	0.012	0.024	0.008
.	19.01.15-23.05.59-1-286343	121	8	8	3	0	3	634	7	7	0	0	NA	NA	NA	38	49	171	171	520	86	88	460	5	7	6	0.029	0.041	0.012
.	19.01.15-23.06.04-1-286346	33	1	1	0	0	0	0	0	0	0	0	NA	NA	NA	14	12	163	165	497	0	0	0	0	0	1	0	0	0.002
.	19.01.15-23.06.06-1-286351	90	4	4	1	0	0	607	3	3	0	0	NA	NA	NA	27	27	171	168	501	87	81	439	0	2	10	0	0.012	0.02
.	19.01.15-23.06.06-1-286352	36	1	1	1	0	1	0	0	0	0	0	NA	NA	NA	11	10	164	163	496	0	0	0	2	0	0	0.012	0	0
.	19.01.15-23.06.09-1-286354	63	4	4	0	0	0	613	3	3	0	0	NA	NA	NA	17	28	168	169	504	83	84	446	8	0	1	0.048	0	0.002
.	19.01.15-23.06.09-1-286355	145	17	17	4	0	4	633	15	15	0	0	NA	NA	NA	48	49	181	171	510	93	87	453	16	28	25	0.088	0.164	0.049
.	19.01.15-23.06.10-1-286356	145	16	16	5	0	5	615	15	15	0	0	NA	NA	NA	46	34	167	174	506	82	90	443	40	3	9	0.24	0.017	0.018
.	19.01.15-23.06.18-1-286368	144	7	7	1	0	1	615	5	5	0	0	NA	NA	NA	45	34	168	172	507	81	89	445	1	2	11	0.006	0.012	0.022
.	19.01.15-23.06.23-1-286393	92	4	4	1	0	1	612	3	3	0	0	NA	NA	NA	28	25	166	173	499	81	89	442	9	0	3	0.054	0	0.006
.	19.01.15-23.06.25-1-286395	112	7	7	0	0	0	619	6	6	0	0	NA	NA	NA	48	39	169	171	512	81	87	451	12	0	9	0.071	0	0.018
.	19.01.15-23.06.25-1-286396	64	3	3	0	0	0	550	2	2	0	0	NA	NA	NA	18	19	167	164	501	74	75	401	5	0	2	0.03	0	0.004
.	19.01.15-23.06.36-1-286399	59	3	3	0	0	0	609	2	2	0	0	NA	NA	NA	23	22	167	164	504	82	80	447	0	4	2	0	0.024	0.004
.	19.01.15-23.06.38-1-286401	64	2	2	1	0	1	616	1	1	0	0	NA	NA	NA	21	34	174	172	501	89	84	443	0	0	5	0	0	0.01
.	19.01.15-23.06.38-1-286402	94	4	4	1	0	0	610	2	2	0	0	NA	NA	NA	39	26	170	168	501	85	83	442	6	0	4	0.035	0	0.008
.	19.01.15-23.06.38-1-286403	61	2	2	0	0	0	610	1	1	0	0	NA	NA	NA	26	29	167	169	506	83	82	445	0	2	2	0	0.012	0.004
.	19.01.15-23.06.40-1-286406	31	1	1	1	0	1	0	0	0	0	0	NA	NA	NA	11	13	167	165	494	0	0	0	0	0	1	0	0	0.002
.	19.01.15-23.06.42-1-286410	184	27	27	7	0	7	638	24	24	0	0	NA	NA	NA	58	54	174	175	518	87	90	461	39	44	22	0.224	0.251	0.042
.	19.01.15-23.06.45-1-286415	31	1	1	0	0	0	0	0	0	0	0	NA	NA	NA	13	7	164	164	492	0	0	0	0	0	0	0	0	0
.	19.01.15-23.06.45-1-286416	121	5	5	2	0	1	617	4	4	0	0	NA	NA	NA	40	41	172	170	512	86	82	449	6	15	0	0.035	0.088	0
.	19.01.15-23.06.48-1-286422	99	7	7	3	0	3	614	6	6	0	0	NA	NA	NA	32	32	172	168	505	83	86	445	20	4	1	0.116	0.024	0.002
.	19.01.15-23.06.50-1-286424	29	1	1	1	0	1	0	0	0	0	0	NA	NA	NA	6	8	165	165	491	0	0	0	0	1	0	0	0.006	0
.	19.01.15-23.06.53-1-286426	33	1	1	0	0	0	0	0	0	0	0	NA	NA	NA	7	11	164	166	494	0	0	0	0	0	1	0	0	0.002
.	19.01.15-23.06.53-1-286427	59	2	2	0	0	0	608	1	1	0	0	NA	NA	NA	24	23	168	164	504	81	81	446	0	1	5	0	0.006	0.01
.	19.01.15-23.06.55-1-286430	33	1	1	0	0	0	0	0	0	0	0	NA	NA	NA	12	13	165	163	498	0	0	0	0	0	1	0	0	0.002
.	19.01.15-23.06.56-1-286433	32	1	1	0	0	0	0	0	0	0	0	NA	NA	NA	6	13	169	166	491	0	0	0	0	0	1	0	0	0.002
.	19.01.15-23.06.57-1-286436	60	2	2	1	0	1	600	1	1	0	0	NA	NA	NA	22	22	167	168	500	81	80	439	2	0	2	0.012	0	0.004
.	19.01.15-23.06.59-1-286438	113	8	8	0	0	0	621	7	7	0	0	NA	NA	NA	28	35	170	171	507	85	86	450	2	5	6	0.012	0.029	0.012
.	19.01.15-23.07.05-1-286440	64	3	3	1	0	1	605	2	2	0	0	NA	NA	NA	23	19	169	165	498	84	81	440	0	0	10	0	0	0.02
.	19.01.15-23.07.07-1-286442	65	6	6	0	0	0	613	5	5	0	0	NA	NA	NA	24	26	167	171	501	83	86	444	4	0	6	0.024	0	0.012
.	19.01.15-23.07.07-1-286443	34	1	1	0	0	0	0	0	0	0	0	NA	NA	NA	15	12	167	165	493	0	0	0	0	0	0	0	0	0
.	19.01.15-23.07.07-1-286444	68	2	2	1	0	1	603	1	1	0	0	NA	NA	NA	31	22	167	168	500	82	84	437	0	2	3	0	0.012	0.006
.	19.01.15-23.07.10-1-286445	33	1	1	0	0	0	0	0	0	0	0	NA	NA	NA	4	8	165	164	492	0	0	0	0	0	0	0	0	0
.	19.01.15-23.07.10-1-286446	89	7	7	2	0	2	603	5	5	0	0	NA	NA	NA	23	19	167	167	498	82	82	439	8	4	4	0.048	0.024	0.008
.	19.01.15-23.07.10-1-286447	38	1	1	1	0	1	0	0	0	0	0	NA	NA	NA	9	9	165	165	492	0	0	0	1	0	0	0.006	0	0
.	19.01.15-23.07.12-1-286450	203	26	26	5	0	5	619	23	23	0	0	NA	NA	NA	70	50	175	177	511	90	85	444	36	40	18	0.206	0.226	0.035
.	19.01.15-23.07.14-1-286456	62	2	2	0	0	0	607	1	1	0	0	NA	NA	NA	19	22	166	167	502	84	81	442	0	0	7	0	0	0.014
.	19.01.15-23.07.21-1-286476	62	3	3	1	0	1	607	2	2	0	0	NA	NA	NA	28	25	167	170	501	84	84	439	3	5	4	0.018	0.029	0.008
.	19.01.15-23.07.22-1-286477	120	4	4	0	0	0	623	3	3	0	0	NA	NA	NA	40	44	173	176	508	86	88	449	0	5	8	0	0.028	0.016
.	19.01.15-23.07.25-1-286478	151	13	13	3	0	2	631	10	10	0	0	NA	NA	NA	60	51	172	172	520	86	87	458	30	5	14	0.174	0.029	0.027
.	19.01.15-23.07.26-1-286480	210	11	11	3	0	1	642	9	9	0	0	NA	NA	NA	63	61	176	184	514	91	98	453	40	5	2	0.227	0.027	0.004
.	19.01.15-23.07.28-1-286481	259	10	10	1	0	1	670	8	8	0	0	NA	NA	NA	81	89	190	178	534	101	93	476	15	8	10	0.079	0.045	0.019
.	19.01.15-23.07.28-1-286482	33	1	1	0	0	0	0	0	0	0	0	NA	NA	NA	9	13	165	167	494	0	0	0	0	0	1	0	0	0.002
.	19.01.15-23.07.30-1-286484	116	14	14	5	0	4	628	13	13	0	0	NA	NA	NA	40	46	173	172	514	88	85	455	15	10	24	0.087	0.058	0.047
.	19.01.15-23.07.31-1-286485	149	14	14	2	0	2	633	12	12	0	0	NA	NA	NA	54	51	170	178	516	84	94	455	22	11	11	0.129	0.062	0.021
.	19.01.15-23.07.35-1-286486	35	1	1	0	0	0	0	0	0	0	0	NA	NA	NA	5	11	165	165	494	0	0	0	0	0	0	0	0	0
.	19.01.15-23.07.38-1-286489	67	2	2	2	0	2	624	1	1	0	0	NA	NA	NA	24	43	169	173	514	80	86	458	0	0	4	0	0	0.008
.	19.01.15-23.07.39-1-286491	33	1	1	0	0	0	0	0	0	0	0	NA	NA	NA	10	7	164	166	490	0	0	0	0	3	0	0	0.018	0
.	19.01.15-23.07.42-1-286497	90	3	3	1	0	1	631	1	1	0	0	NA	NA	NA	27	42	173	169	513	88	84	459	2	0	5	0.012	0	0.01
.	19.01.15-23.07.54-1-286509	149	14	14	7	0	7	637	13	13	0	0	NA	NA	NA	47	52	171	174	520	86	90	461	45	5	9	0.263	0.029	0.017
.	19.01.15-23.07.54-1-286510	89	6	6	2	0	2	619	4	4	0	0	NA	NA	NA	26	31	172	168	504	84	86	449	6	7	2	0.035	0.042	0.004
.	19.01.15-23.07.55-1-286513	96	4	4	0	0	0	608	3	3	0	0	NA	NA	NA	27	25	173	166	499	86	84	438	5	2	5	0.029	0.012	0.01
.	19.01.15-23.07.56-1-286515	87	6	6	1	0	1	603	5	5	0	0	NA	NA	NA	19	18	168	167	496	82	83	438	7	0	4	0.042	0	0.008
.	19.01.15-23.07.58-1-286517	292	46	46	14	0	12	660	39	39	0	0	NA	NA	NA	79	81	184	181	529	95	96	469	74	52	31	0.402	0.287	0.059
.	19.01.15-23.07.59-1-286518	33	1	1	0	0	0	0	0	0	0	0	NA	NA	NA	12	11	164	164	496	0	0	0	0	0	1	0	0	0.002
.	19.01.15-23.08.00-1-286520	65	2	2	0	0	0	604	1	1	0	0	NA	NA	NA	31	30	171	172	500	85	83	436	0	0	8	0	0	0.016
.	19.01.15-23.08.01-1-286522	121	13	13	5	0	5	627	12	12	0	0	NA	NA	NA	38	42	171	173	511	86	89	452	3	13	22	0.018	0.075	0.043
.	19.01.15-23.08.02-1-286523	92	7	7	1	0	1	621	5	5	0	0	NA	NA	NA	32	39	174	169	509	87	83	451	13	9	12	0.075	0.053	0.024
.	19.01.15-23.08.17-1-286534	60	2	2	0	0	0	602	1	1	0	0	NA	NA	NA	25	19	165	166	501	80	81	441	0	4	2	0	0.024	0.004
.	19.01.15-23.08.18-1-286539	94	5	5	0	0	0	619	3	3	0	0	NA	NA	NA	26	37	173	169	508	88	81	450	21	0	0	0.121	0	0
.	19.01.15-23.08.20-1-286555	90	10	10	3	0	3	617	8	8	0	0	NA	NA	NA	35	31	170	170	504	87	83	447	22	5	4	0.129	0.029	0.008
.	19.01.15-23.08.22-1-286557	94	7	7	0	0	0	611	5	5	0	0	NA	NA	NA	24	29	167	167	508	82	81	448	0	8	12	0	0.048	0.024
.	19.01.15-23.08.24-1-286559	169	13	13	4	0	3	621	12	12	0	0	NA	NA	NA	42	36	170	169	510	87	84	450	7	6	25	0.041	0.036	0.049
.	19.01.15-23.08.29-1-286562	156	10	10	0	0	0	623	9	9	0	0	NA	NA	NA	42	40	168	171	514	83	86	454	10	5	9	0.06	0.029	0.018
.	19.01.15-23.08.31-1-286563	179	16	16	7	0	4	659	15	15	0	0	NA	NA	NA	57	78	177	175	539	90	87	482	16	9	27	0.09	0.051	0.05
.	19.01.15-23.08.34-1-286564	63	2	2	0	0	0	610	1	1	0	0	NA	NA	NA	22	22	168	169	498	82	85	443	1	0	2	0.006	0	0.004
.	19.01.15-23.08.38-1-286565	122	6	6	1	0	1	634	5	5	0	0	NA	NA	NA	36	49	170	173	519	87	86	461	2	6	5	0.012	0.035	0.01
.	19.01.15-23.08.41-1-286572	198	29	29	9	0	8	649	27	27	0	0	NA	NA	NA	52	63	177	176	523	89	93	467	49	40	20	0.277	0.227	0.038
.	19.01.15-23.08.42-1-286574	179	9	9	3	0	2	645	8	8	0	0	NA	NA	NA	50	61	174	174	526	87	91	467	0	14	18	0	0.08	0.034
.	19.01.15-23.08.49-1-286584	36	1	1	0	0	0	0	0	0	0	0	NA	NA	NA	12	8	163	163	495	0	0	0	0	0	0	0	0	0
.	19.01.15-23.08.55-1-286587	94	6	6	2	0	2	612	4	4	0	0	NA	NA	NA	33	32	170	175	500	84	86	442	11	0	3	0.065	0	0.006
.	19.01.15-23.08.55-1-286588	120	11	11	2	0	2	631	10	10	0	0	NA	NA	NA	44	50	172	169	522	84	83	464	6	3	13	0.035	0.018	0.025
.	19.01.15-23.08.58-1-286592	60	2	2	0	0	0	610	1	1	0	0	NA	NA	NA	18	24	170	169	498	83	85	442	2	0	2	0.012	0	0.004
.	19.01.15-23.08.59-1-286594	33	1	1	0	0	0	0	0	0	0	0	NA	NA	NA	11	13	168	165	493	0	0	0	0	0	0	0	0	0
.	19.01.15-23.09.02-1-286596	91	6	6	2	0	2	609	5	5	0	0	NA	NA	NA	25	22	166	165	504	79	84	446	16	0	3	0.096	0	0.006
.	19.01.15-23.09.02-1-286597	63	2	2	2	0	1	609	1	1	0	0	NA	NA	NA	21	24	164	167	506	80	85	444	0	0	14	0	0	0.028
.	19.01.15-23.09.08-1-286598	59	2	2	1	0	1	603	1	1	0	0	NA	NA	NA	31	23	167	169	500	80	80	443	0	0	5	0	0	0.01
.	19.01.15-23.09.09-1-286600	172	17	17	5	0	4	634	16	16	0	0	NA	NA	NA	34	48	168	170	523	84	83	467	22	19	4	0.131	0.112	0.008
.	19.01.15-23.09.17-1-286607	182	11	11	6	0	4	650	9	9	0	0	NA	NA	NA	57	67	177	180	523	87	98	465	21	5	8	0.119	0.028	0.015
.	19.01.15-23.09.22-1-286627	96	8	8	1	0	1	620	5	5	0	0	NA	NA	NA	37	40	173	169	511	90	83	447	2	7	19	0.012	0.041	0.037
.	19.01.15-23.09.28-1-286629	88	6	6	0	0	0	602	5	5	0	0	NA	NA	NA	27	20	168	164	501	83	81	438	17	0	0	0.101	0	0
.	19.01.15-23.09.29-1-286630	144	13	13	3	0	2	618	10	10	0	0	NA	NA	NA	54	44	174	172	511	89	85	444	3	15	19	0.017	0.087	0.037
.	19.01.15-23.09.33-1-286634	173	18	18	2	0	0	640	17	17	0	0	NA	NA	NA	48	54	180	174	513	94	91	455	21	24	15	0.117	0.138	0.029
.	19.01.15-23.09.34-1-286636	168	13	13	5	0	4	636	12	12	0	0	NA	NA	NA	43	45	168	176	514	86	93	457	11	16	8	0.065	0.091	0.016
.	19.01.15-23.09.38-1-286641	150	9	9	1	0	1	625	7	7	0	0	NA	NA	NA	47	42	166	174	515	83	88	454	3	13	9	0.018	0.075	0.017
.	19.01.15-23.09.41-1-286647	60	2	2	1	0	1	250	1	1	0	0	NA	NA	NA	15	19	166	165	501	35	31	184	0	0	3	0	0	0.006
.	19.01.15-23.09.42-1-286649	173	18	18	1	0	1	624	14	14	0	0	NA	NA	NA	43	43	172	171	513	85	87	452	2	22	13	0.012	0.129	0.025
.	19.01.15-23.09.43-1-286651	35	1	1	0	0	0	0	0	0	0	0	NA	NA	NA	10	9	165	163	494	0	0	0	0	0	1	0	0	0.002
.	19.01.15-23.09.46-1-286655	36	1	1	0	0	0	0	0	0	0	0	NA	NA	NA	10	15	164	167	497	0	0	0	0	0	4	0	0	0.008
.	19.01.15-23.09.47-1-286658	176	13	13	6	0	2	638	12	12	0	0	NA	NA	NA	69	52	170	175	520	88	91	459	19	21	19	0.112	0.12	0.037
.	19.01.15-23.09.49-1-286661	179	7	7	2	0	2	634	5	5	0	0	NA	NA	NA	56	48	174	175	512	89	89	456	0	12	8	0	0.069	0.016
.	19.01.15-23.09.51-1-286665	60	2	2	0	0	0	202	1	1	0	0	NA	NA	NA	21	13	165	164	497	25	29	148	3	1	0	0.018	0.006	0
.	19.01.15-23.09.55-1-286670	65	2	2	0	0	0	606	1	1	0	0	NA	NA	NA	21	20	169	165	499	82	81	443	0	0	5	0	0	0.01
.	19.01.15-23.09.58-1-286673	63	2	2	0	0	0	611	1	1	0	0	NA	NA	NA	25	25	167	167	504	82	83	446	4	0	1	0.024	0	0.002
.	19.01.15-23.10.00-1-286675	35	1	1	0	0	0	0	0	0	0	0	NA	NA	NA	10	9	165	164	493	0	0	0	0	0	0	0	0	0
.	19.01.15-23.10.03-1-286680	35	1	1	0	0	0	0	0	0	0	0	NA	NA	NA	11	9	167	165	490	0	0	0	0	0	0	0	0	0
.	19.01.15-23.10.03-1-286681	35	1	1	0	0	0	0	0	0	0	0	NA	NA	NA	13	10	165	167	491	0	0	0	0	0	0	0	0	0
.	19.01.15-23.10.05-1-286684	150	8	8	2	0	1	628	6	6	0	0	NA	NA	NA	37	45	173	170	515	88	86	454	14	15	17	0.081	0.088	0.033
.	19.01.15-23.10.06-1-286686	62	2	2	0	0	0	601	1	1	0	0	NA	NA	NA	28	29	171	171	500	83	83	435	0	0	4	0	0	0.008
.	19.01.15-23.10.10-1-286690	92	9	9	2	0	2	616	7	7	0	0	NA	NA	NA	34	32	171	166	508	83	79	454	20	6	7	0.117	0.036	0.014
.	19.01.15-23.10.11-1-286691	36	1	1	0	0	0	0	0	0	0	0	NA	NA	NA	8	6	163	165	491	0	0	0	0	0	2	0	0	0.004
.	19.01.15-23.10.13-1-286692	121	7	7	2	0	2	623	4	4	0	0	NA	NA	NA	37	34	171	170	506	83	89	451	0	10	13	0	0.059	0.026
.	19.01.15-23.10.18-1-286696	38	1	1	0	0	0	0	0	0	0	0	NA	NA	NA	6	11	163	169	492	0	0	0	0	2	0	0	0.012	0
.	19.01.15-23.10.19-1-286713	130	15	15	3	0	2	624	14	14	0	0	NA	NA	NA	45	44	171	172	514	85	83	456	24	20	3	0.14	0.116	0.006
.	19.01.15-23.10.19-1-286715	57	2	2	1	0	1	251	1	1	0	0	NA	NA	NA	17	18	166	164	501	28	32	191	0	0	7	0	0	0.014
.	19.01.15-23.10.19-1-286716	146	12	12	2	0	1	625	10	10	0	0	NA	NA	NA	48	47	171	172	517	84	87	454	19	7	5	0.111	0.041	0.01
.	19.01.15-23.10.24-1-286717	289	22	22	6	0	5	658	20	20	0	0	NA	NA	NA	86	84	183	178	536	96	89	473	32	31	20	0.175	0.174	0.037
.	19.01.15-23.10.30-1-286719	59	2	2	2	0	2	155	1	1	0	0	NA	NA	NA	18	18	167	169	495	22	15	118	0	5	0	0	0.03	0
.	19.01.15-23.10.32-1-286720	32	1	1	0	0	0	0	0	0	0	0	NA	NA	NA	17	8	165	164	492	0	0	0	0	0	1	0	0	0.002
.	19.01.15-23.10.36-1-286722	65	2	2	1	0	1	553	1	1	0	0	NA	NA	NA	20	18	168	166	497	77	74	402	0	0	4	0	0	0.008
.	19.01.15-23.10.39-1-286727	178	9	9	2	0	1	614	8	8	0	0	NA	NA	NA	48	34	170	168	509	83	82	449	11	6	15	0.065	0.036	0.029
.	19.01.15-23.10.40-1-286728	94	6	6	3	0	3	611	5	5	0	0	NA	NA	NA	32	32	170	170	505	84	84	443	5	0	6	0.029	0	0.012
.	19.01.15-23.10.42-1-286733	115	8	8	1	0	1	620	6	6	0	0	NA	NA	NA	36	37	173	167	510	85	82	453	7	1	12	0.04	0.006	0.024
.	19.01.15-23.10.45-1-286737	90	4	4	1	0	1	617	3	3	0	0	NA	NA	NA	35	36	170	168	511	84	85	448	11	0	8	0.065	0	0.016
.	19.01.15-23.10.50-1-286745	154	12	12	3	0	3	634	11	11	0	0	NA	NA	NA	44	46	175	171	513	90	88	456	17	7	13	0.097	0.041	0.025
.	19.01.15-23.10.51-1-286746	222	39	39	14	0	12	641	35	35	0	0	NA	NA	NA	81	48	173	171	517	91	87	463	38	76	18	0.22	0.444	0.035
.	19.01.15-23.10.54-1-286749	64	4	4	3	0	2	609	3	3	0	0	NA	NA	NA	26	27	167	169	504	82	84	443	0	2	15	0	0.012	0.03
.	19.01.15-23.11.00-1-286757	88	3	3	0	0	0	615	2	2	0	0	NA	NA	NA	41	36	170	171	508	84	86	445	0	2	2	0	0.012	0.004
.	19.01.15-23.11.01-1-286759	273	36	36	11	0	9	674	31	31	0	0	NA	NA	NA	92	89	173	177	552	88	92	494	53	28	36	0.306	0.158	0.065
.	19.01.15-23.11.03-1-286760	60	2	2	2	0	2	197	0	0	0	0	NA	NA	NA	21	13	166	166	494	32	31	134	0	0	6	0	0	0.012
.	19.01.15-23.11.03-1-286761	95	4	4	1	0	1	626	3	3	0	0	NA	NA	NA	30	39	172	169	511	85	86	455	2	7	4	0.012	0.041	0.008
.	19.01.15-23.11.05-1-286762	207	37	37	10	0	8	645	33	33	0	0	NA	NA	NA	63	59	171	178	523	87	91	467	47	32	32	0.275	0.18	0.061
.	19.01.15-23.11.10-1-286766	116	4	4	1	0	0	620	3	3	0	0	NA	NA	NA	48	38	171	170	510	84	83	453	4	5	3	0.023	0.029	0.006
.	19.01.15-23.11.13-1-286768	215	36	36	10	0	8	644	34	34	0	0	NA	NA	NA	68	53	175	172	519	93	88	463	69	32	31	0.394	0.186	0.06
.	19.01.15-23.11.14-1-286769	117	8	8	1	0	1	612	7	7	0	0	NA	NA	NA	39	28	166	171	504	86	84	442	12	15	4	0.072	0.088	0.008
.	19.01.15-23.11.15-1-286770	96	7	7	2	0	2	612	5	5	0	0	NA	NA	NA	35	36	168	174	507	79	84	449	12	4	5	0.071	0.023	0.01
.	19.01.15-23.11.21-1-286798	209	17	17	8	0	7	638	13	13	0	0	NA	NA	NA	61	60	177	174	522	91	88	459	30	17	13	0.169	0.098	0.025
.	19.01.15-23.11.27-1-286800	62	2	2	1	0	1	604	1	1	0	0	NA	NA	NA	28	22	164	167	504	82	82	440	0	0	2	0	0	0.004
.	19.01.15-23.11.34-1-286802	119	7	7	1	0	1	622	5	5	0	0	NA	NA	NA	46	42	172	171	512	87	84	451	12	9	6	0.07	0.053	0.012
.	19.01.15-23.11.38-1-286803	90	7	7	3	0	3	615	6	6	0	0	NA	NA	NA	26	24	168	168	501	83	84	448	9	2	9	0.054	0.012	0.018
.	19.01.15-23.11.41-1-286813	147	5	5	1	0	1	641	4	4	0	0	NA	NA	NA	42	51	173	173	518	89	88	464	3	8	3	0.017	0.046	0.006
.	19.01.15-23.11.47-1-286823	118	9	9	1	0	1	615	8	8	0	0	NA	NA	NA	43	41	171	173	510	85	86	444	16	0	9	0.094	0	0.018
.	19.01.15-23.11.51-1-286827	115	10	10	1	0	1	618	8	8	0	0	NA	NA	NA	29	37	175	170	505	88	85	445	0	8	11	0	0.047	0.022
.	19.01.15-23.11.55-1-286831	60	2	2	1	0	1	0	1	1	0	0	NA	NA	NA	13	14	166	166	495	0	0	0	6	0	0	0.036	0	0
.	19.01.15-23.11.56-1-286835	143	11	11	4	0	4	611	10	10	0	0	NA	NA	NA	35	20	168	166	499	85	84	442	2	19	3	0.012	0.114	0.006
.	19.01.15-23.11.56-1-286837	118	13	13	6	0	6	614	11	11	0	0	NA	NA	NA	27	28	174	168	499	89	85	440	2	22	12	0.011	0.131	0.024
.	19.01.15-23.11.57-1-286838	93	5	5	0	0	0	606	4	4	0	0	NA	NA	NA	24	22	164	165	506	79	81	446	1	2	9	0.006	0.012	0.018
.	19.01.15-23.11.59-1-286839	35	1	1	0	0	0	0	0	0	0	0	NA	NA	NA	7	3	163	166	487	0	0	0	0	0	4	0	0	0.008
.	19.01.15-23.12.02-1-286840	66	4	4	0	0	0	605	3	3	0	0	NA	NA	NA	22	23	164	167	505	79	82	444	4	4	1	0.024	0.024	0.002
.	19.01.15-23.12.03-1-286844	63	3	3	1	0	1	307	2	2	0	0	NA	NA	NA	14	10	163	165	495	42	40	225	4	1	0	0.025	0.006	0
.	19.01.15-23.12.09-1-286850	110	8	8	0	0	0	620	6	6	0	0	NA	NA	NA	49	38	176	166	509	89	84	447	6	7	9	0.034	0.042	0.018
.	19.01.15-23.12.12-1-286853	65	2	2	0	0	0	620	1	1	0	0	NA	NA	NA	21	32	169	166	510	86	82	452	0	9	10	0	0.054	0.02
.	19.01.15-23.12.14-1-286854	56	2	2	0	0	0	251	0	0	0	0	NA	NA	NA	18	20	170	169	494	34	31	186	3	0	1	0.018	0	0.002
.	19.01.15-23.12.15-1-286856	91	8	8	0	0	0	624	6	6	0	0	NA	NA	NA	30	34	171	166	510	85	82	457	11	3	11	0.064	0.018	0.022
.	19.01.15-23.12.16-1-286857	62	2	2	0	0	0	609	0	0	0	0	NA	NA	NA	22	23	167	169	500	84	85	440	0	1	2	0	0.006	0.004
.	19.01.15-23.12.19-1-286884	123	10	10	1	0	1	621	9	9	0	0	NA	NA	NA	32	42	172	175	508	83	89	449	14	11	11	0.081	0.063	0.022
.	19.01.15-23.12.20-1-286885	159	18	18	2	0	0	612	15	15	0	0	NA	NA	NA	49	32	172	170	503	86	86	440	22	15	12	0.128	0.088	0.024
.	19.01.15-23.12.21-1-286886	114	5	5	1	0	0	610	4	4	0	0	NA	NA	NA	36	26	166	174	499	84	88	438	2	3	9	0.012	0.017	0.018
.	19.01.15-23.12.25-1-286888	81	4	4	2	0	2	607	2	2	0	0	NA	NA	NA	24	27	169	171	500	84	84	439	5	2	0	0.03	0.012	0
.	19.01.15-23.12.27-1-286889	159	9	9	3	0	3	631	7	7	0	0	NA	NA	NA	47	51	174	174	516	88	89	454	6	9	11	0.034	0.052	0.021
.	19.01.15-23.12.29-1-286890	34	1	1	0	0	0	0	0	0	0	0	NA	NA	NA	10	12	165	166	494	0	0	0	0	0	0	0	0	0
.	19.01.15-23.12.30-1-286891	208	30	30	9	0	9	645	27	27	0	0	NA	NA	NA	64	59	176	174	522	90	92	463	48	28	22	0.273	0.161	0.042
.	19.01.15-23.12.32-1-286892	86	4	4	0	0	0	606	3	3	0	0	NA	NA	NA	38	28	168	167	506	82	81	443	11	0	6	0.065	0	0.012
.	19.01.15-23.12.33-1-286894	94	7	7	3	0	2	621	6	6	0	0	NA	NA	NA	30	36	176	166	507	90	83	448	13	3	9	0.074	0.018	0.018
.	19.01.15-23.12.38-1-286897	90	4	4	3	0	3	607	3	3	0	0	NA	NA	NA	27	24	169	169	499	85	83	439	7	1	5	0.041	0.006	0.01
.	19.01.15-23.12.40-1-286901	35	1	1	1	0	1	0	0	0	0	0	NA	NA	NA	7	6	164	164	491	0	0	0	0	0	3	0	0	0.006
.	19.01.15-23.12.42-1-286904	29	1	1	1	0	1	0	0	0	0	0	NA	NA	NA	6	9	163	165	494	0	0	0	0	0	1	0	0	0.002
.	19.01.15-23.12.45-1-286908	34	1	1	1	0	1	0	0	0	0	0	NA	NA	NA	20	14	165	167	495	0	0	0	0	0	3	0	0	0.006
.	19.01.15-23.12.45-1-286909	146	28	28	10	0	7	625	24	24	0	0	NA	NA	NA	43	38	169	170	512	86	86	453	41	32	31	0.243	0.188	0.061
.	19.01.15-23.12.48-1-286914	63	2	2	0	0	0	609	1	1	0	0	NA	NA	NA	21	23	165	169	502	82	83	444	0	0	7	0	0	0.014
.	19.01.15-23.12.50-1-286917	222	12	12	5	0	4	647	11	11	0	0	NA	NA	NA	61	67	174	180	526	87	93	467	16	25	10	0.092	0.139	0.019
.	19.01.15-23.12.51-1-286918	33	1	1	0	0	0	0	0	0	0	0	NA	NA	NA	13	8	163	165	493	0	0	0	0	0	0	0	0	0
.	19.01.15-23.12.53-1-286919	64	2	2	1	0	0	595	0	0	0	0	NA	NA	NA	38	22	170	166	499	81	79	435	0	1	2	0	0.006	0.004
.	19.01.15-23.12.54-1-286921	124	14	14	4	0	4	636	11	11	0	0	NA	NA	NA	43	51	175	175	514	88	90	458	14	23	6	0.08	0.131	0.012
.	19.01.15-23.12.55-1-286923	98	4	4	1	0	0	622	2	2	0	0	NA	NA	NA	33	43	170	171	515	83	85	454	3	12	4	0.018	0.07	0.008
.	19.01.15-23.12.56-1-286926	59	3	3	0	0	0	611	2	2	0	0	NA	NA	NA	15	26	166	168	505	81	83	447	4	0	4	0.024	0	0.008
.	19.01.15-23.13.03-1-286933	60	2	2	0	0	0	615	1	1	0	0	NA	NA	NA	31	32	168	170	507	85	83	447	0	3	1	0	0.018	0.002
.	19.01.15-23.13.06-1-286935	123	11	11	3	0	1	622	8	8	0	0	NA	NA	NA	45	38	171	170	510	85	86	451	13	15	6	0.076	0.088	0.012
.	19.01.15-23.13.10-1-286937	263	22	22	3	0	2	662	21	21	0	0	NA	NA	NA	83	85	180	185	533	90	98	474	35	18	23	0.194	0.097	0.043
.	19.01.15-23.13.14-1-286938	92	16	16	4	0	3	622	14	14	0	0	NA	NA	NA	40	39	168	170	514	85	86	451	18	9	9	0.107	0.053	0.018
.	19.01.15-23.13.17-1-286946	63	2	2	0	0	0	620	1	1	0	0	NA	NA	NA	18	36	169	172	508	84	84	452	6	0	1	0.036	0	0.002
.	19.01.15-23.13.21-1-286967	112	6	6	2	0	1	626	4	4	0	0	NA	NA	NA	23	37	171	172	507	85	89	452	14	2	0	0.082	0.012	0
.	19.01.15-23.13.23-1-286969	65	2	2	0	0	0	605	1	1	0	0	NA	NA	NA	24	21	169	166	499	84	79	442	0	0	8	0	0	0.016
.	19.01.15-23.13.24-1-286970	180	13	13	6	0	5	654	12	12	0	0	NA	NA	NA	51	61	173	174	527	91	89	474	28	18	8	0.162	0.103	0.015
.	19.01.15-23.13.30-1-286972	90	6	6	2	0	2	598	5	5	0	0	NA	NA	NA	46	21	165	171	498	81	87	430	11	2	5	0.067	0.012	0.01
.	19.01.15-23.13.31-1-286973	63	3	3	1	0	0	621	1	1	0	0	NA	NA	NA	14	28	172	168	501	86	87	448	4	0	4	0.023	0	0.008
.	19.01.15-23.13.32-1-286974	33	1	1	0	0	0	0	0	0	0	0	NA	NA	NA	7	9	166	165	491	0	0	0	0	0	0	0	0	0
.	19.01.15-23.13.34-1-286975	93	5	5	1	0	1	611	4	4	0	0	NA	NA	NA	24	27	167	169	504	80	84	447	1	0	13	0.006	0	0.026
.	19.01.15-23.13.37-1-286976	64	3	3	0	0	0	593	1	1	0	0	NA	NA	NA	28	14	164	165	498	79	79	435	16	0	0	0.098	0	0
.	19.01.15-23.13.39-1-286980	35	1	1	0	0	0	0	0	0	0	0	NA	NA	NA	10	9	165	166	491	0	0	0	0	0	0	0	0	0
.	19.01.15-23.13.41-1-286985	210	31	31	8	0	5	654	29	29	0	0	NA	NA	NA	66	64	175	173	529	90	91	473	34	43	41	0.194	0.249	0.078
.	19.01.15-23.13.42-1-286986	188	14	14	0	0	0	652	9	9	0	0	NA	NA	NA	46	69	174	176	532	90	92	470	19	2	21	0.109	0.011	0.039
.	19.01.15-23.13.47-1-286996	34	1	1	0	0	0	0	0	0	0	0	NA	NA	NA	14	7	163	167	490	0	0	0	0	0	1	0	0	0.002
.	19.01.15-23.13.48-1-286998	56	2	2	0	0	0	151	1	1	0	0	NA	NA	NA	14	22	168	165	502	20	22	109	0	0	2	0	0	0.004
.	19.01.15-23.13.49-1-287002	91	3	3	0	0	0	606	2	2	0	0	NA	NA	NA	28	23	171	167	498	84	82	440	3	0	1	0.018	0	0.002
.	19.01.15-23.13.51-1-287004	197	24	24	8	0	6	635	20	20	0	0	NA	NA	NA	53	54	171	169	527	87	86	462	24	26	32	0.14	0.154	0.061
.	19.01.15-23.13.52-1-287005	147	10	10	3	0	2	631	8	8	0	0	NA	NA	NA	48	49	169	171	522	84	85	462	4	5	13	0.024	0.029	0.025
.	19.01.15-23.13.52-1-287006	120	4	4	1	0	1	624	3	3	0	0	NA	NA	NA	32	41	167	172	515	83	87	454	3	7	6	0.018	0.041	0.012
.	19.01.15-23.13.52-1-287007	88	4	4	0	0	0	617	3	3	0	0	NA	NA	NA	38	37	170	171	509	84	86	447	3	1	8	0.018	0.006	0.016
.	19.01.15-23.13.57-1-287013	92	6	6	0	0	0	605	4	4	0	0	NA	NA	NA	25	24	165	170	502	79	82	444	4	0	12	0.024	0	0.024
.	19.01.15-23.14.03-1-287015	238	36	36	12	0	8	659	31	31	0	0	NA	NA	NA	70	78	182	179	530	96	93	470	72	45	30	0.396	0.251	0.057
.	19.01.15-23.14.14-1-287023	91	5	5	2	0	2	615	3	3	0	0	NA	NA	NA	30	33	173	171	502	87	85	443	10	1	3	0.058	0.006	0.006
.	19.01.15-23.14.14-1-287024	62	3	3	0	0	0	603	2	2	0	0	NA	NA	NA	20	23	168	167	501	81	78	444	12	0	0	0.071	0	0
.	19.01.15-23.14.15-1-287025	236	20	20	7	0	5	649	17	17	0	0	NA	NA	NA	66	64	180	174	523	96	89	464	37	30	14	0.206	0.172	0.027
.	19.01.15-23.14.15-1-287026	163	15	15	6	0	3	631	14	14	0	0	NA	NA	NA	60	54	176	174	517	91	89	451	9	24	19	0.051	0.138	0.037
.	19.01.15-23.14.17-1-287028	66	2	2	0	0	0	625	0	0	0	0	NA	NA	NA	24	37	169	168	513	84	84	457	0	1	2	0	0.006	0.004
.	19.01.15-23.14.30-1-287054	64	3	3	1	0	1	445	1	1	0	0	NA	NA	NA	13	14	167	166	494	66	65	314	0	7	4	0	0.042	0.008
.	19.01.15-23.14.30-1-287055	58	3	3	1	0	1	605	2	2	0	0	NA	NA	NA	25	22	168	166	501	83	82	440	0	1	2	0	0.006	0.004
.	19.01.15-23.14.31-1-287056	125	11	11	2	0	1	617	9	9	0	0	NA	NA	NA	43	32	168	168	509	80	88	449	40	4	6	0.238	0.024	0.012
.	19.01.15-23.14.31-1-287057	35	1	1	0	0	0	0	0	0	0	0	NA	NA	NA	16	10	165	165	493	0	0	0	0	0	1	0	0	0.002
.	19.01.15-23.14.34-1-287059	37	1	1	0	0	0	0	0	0	0	0	NA	NA	NA	5	8	165	164	492	0	0	0	0	2	0	0	0.012	0
.	19.01.15-23.14.36-1-287060	146	9	9	4	0	2	624	8	8	0	0	NA	NA	NA	49	41	171	169	514	87	84	453	16	17	3	0.094	0.101	0.006
.	19.01.15-23.14.37-1-287062	94	5	5	0	0	0	611	4	4	0	0	NA	NA	NA	34	26	166	166	507	81	83	447	5	4	3	0.03	0.024	0.006
.	19.01.15-23.14.42-1-287068	59	2	2	0	0	0	619	1	1	0	0	NA	NA	NA	15	32	175	168	502	89	85	445	0	0	8	0	0	0.016
.	19.01.15-23.14.44-1-287072	63	3	3	1	0	1	598	2	2	0	0	NA	NA	NA	32	22	165	171	499	79	83	436	0	2	5	0	0.012	0.01
.	19.01.15-23.14.45-1-287075	64	2	2	1	0	1	605	1	1	0	0	NA	NA	NA	18	18	165	165	501	82	79	444	0	0	2	0	0	0.004
.	19.01.15-23.14.54-1-287086	117	11	11	1	0	1	604	9	9	0	0	NA	NA	NA	37	27	168	166	506	82	81	441	4	3	12	0.024	0.018	0.024
.	19.01.15-23.14.56-1-287088	67	4	4	0	0	0	604	2	2	0	0	NA	NA	NA	31	26	166	168	505	78	84	442	4	5	0	0.024	0.03	0
.	19.01.15-23.14.57-1-287090	32	1	1	0	0	0	0	0	0	0	0	NA	NA	NA	9	8	164	165	492	0	0	0	0	0	0	0	0	0
.	19.01.15-23.14.58-1-287092	92	7	7	1	0	0	620	6	6	0	0	NA	NA	NA	35	37	170	170	510	87	83	450	4	6	5	0.024	0.035	0.01
.	19.01.15-23.14.59-1-287093	96	3	3	1	0	1	615	0	0	0	0	NA	NA	NA	34	38	173	172	506	90	83	442	0	1	1	0	0.006	0.002
.	19.01.15-23.14.59-1-287094	94	4	4	1	0	0	624	3	3	0	0	NA	NA	NA	37	41	169	172	513	85	86	453	5	10	5	0.03	0.058	0.01
.	19.01.15-23.14.59-1-287095	118	11	11	2	0	2	617	9	9	0	0	NA	NA	NA	32	36	173	168	508	86	84	447	8	13	14	0.046	0.077	0.028
.	19.01.15-23.15.00-1-287096	62	3	3	0	0	0	610	2	2	0	0	NA	NA	NA	24	25	168	167	503	82	81	447	2	1	4	0.012	0.006	0.008
.	19.01.15-23.15.02-1-287097	90	3	3	2	0	2	613	2	2	0	0	NA	NA	NA	37	34	172	172	503	87	85	441	0	4	1	0	0.023	0.002
.	19.01.15-23.15.12-1-287100	60	3	3	1	0	1	612	2	2	0	0	NA	NA	NA	31	31	169	168	507	83	83	446	4	8	2	0.024	0.048	0.004
.	19.01.15-23.15.13-1-287102	212	18	18	4	0	3	652	16	16	0	0	NA	NA	NA	59	63	176	173	527	90	90	472	9	17	16	0.051	0.098	0.03
.	19.01.15-23.15.15-1-287106	123	14	14	5	0	5	615	12	12	0	0	NA	NA	NA	28	26	169	170	500	86	87	442	9	16	12	0.053	0.094	0.024
.	19.01.15-23.15.16-1-287108	96	9	9	3	0	3	627	7	7	0	0	NA	NA	NA	33	41	170	174	510	85	87	455	5	20	8	0.029	0.115	0.016
.	19.01.15-23.15.17-1-287114	35	1	1	0	0	0	0	0	0	0	0	NA	NA	NA	15	8	165	164	492	0	0	0	0	1	0	0	0.006	0
.	19.01.15-23.15.17-1-287115	93	7	7	6	0	3	613	6	6	0	0	NA	NA	NA	29	27	169	171	500	84	86	443	4	12	9	0.024	0.07	0.018
.	19.01.15-23.15.18-1-287116	97	3	3	1	0	1	617	2	2	0	0	NA	NA	NA	30	41	171	172	511	83	85	449	0	12	3	0	0.07	0.006
.	19.01.15-23.15.20-1-287136	242	43	43	16	0	6	637	40	40	0	0	NA	NA	NA	67	57	178	173	519	93	87	457	75	31	49	0.421	0.179	0.094
.	19.01.15-23.15.22-1-287137	34	1	1	0	0	0	0	0	0	0	0	NA	NA	NA	9	10	166	164	493	0	0	0	0	0	2	0	0	0.004
.	19.01.15-23.15.25-1-287138	38	1	1	1	0	1	0	0	0	0	0	NA	NA	NA	11	13	166	165	495	0	0	0	0	0	3	0	0	0.006
.	19.01.15-23.15.27-1-287140	64	3	3	1	0	1	604	2	2	0	0	NA	NA	NA	22	25	168	166	504	81	81	442	0	0	2	0	0	0.004
.	19.01.15-23.15.28-1-287141	92	5	5	2	0	1	621	3	3	0	0	NA	NA	NA	25	37	172	174	504	90	88	443	8	8	1	0.047	0.046	0.002
.	19.01.15-23.15.35-1-287144	179	15	15	6	0	6	646	12	12	0	0	NA	NA	NA	61	60	174	174	525	90	89	467	31	28	11	0.178	0.161	0.021
.	19.01.15-23.15.39-1-287149	283	25	25	6	0	5	677	21	21	0	0	NA	NA	NA	84	94	184	184	539	97	97	483	40	25	24	0.217	0.136	0.045
.	19.01.15-23.15.39-1-287150	87	3	3	0	0	0	610	2	2	0	0	NA	NA	NA	27	25	169	170	499	83	86	441	5	3	0	0.03	0.018	0
.	19.01.15-23.15.40-1-287153	31	1	1	0	0	0	0	0	0	0	0	NA	NA	NA	9	6	166	165	488	0	0	0	0	0	5	0	0	0.01
.	19.01.15-23.15.42-1-287157	87	5	5	3	0	3	612	3	3	0	0	NA	NA	NA	35	38	173	172	506	86	84	442	5	3	2	0.029	0.017	0.004
.	19.01.15-23.15.42-1-287159	415	18	18	7	0	6	726	16	16	0	0	NA	NA	NA	111	146	193	185	581	105	101	520	40	29	9	0.207	0.157	0.015
.	19.01.15-23.15.45-1-287162	37	1	1	0	0	0	0	0	0	0	0	NA	NA	NA	9	4	163	165	489	0	0	0	0	0	3	0	0	0.006
.	19.01.15-23.15.48-1-287167	61	2	2	0	0	0	602	1	1	0	0	NA	NA	NA	16	16	165	168	496	81	83	438	1	1	0	0.006	0.006	0
.	19.01.15-23.15.49-1-287169	89	7	7	2	0	2	615	6	6	0	0	NA	NA	NA	32	31	165	172	507	81	87	447	4	13	13	0.024	0.076	0.026
.	19.01.15-23.15.55-1-287175	99	4	4	1	0	0	616	3	3	0	0	NA	NA	NA	36	36	171	172	506	85	86	445	3	3	4	0.018	0.017	0.008
.	19.01.15-23.15.59-1-287180	33	1	1	0	0	0	0	0	0	0	0	NA	NA	NA	12	11	168	166	490	0	0	0	0	0	1	0	0	0.002
.	19.01.15-23.16.01-1-287181	61	2	2	1	0	1	619	1	1	0	0	NA	NA	NA	22	33	168	170	508	80	85	454	2	2	0	0.012	0.012	0
.	19.01.15-23.16.03-1-287182	88	6	6	0	0	0	624	5	5	0	0	NA	NA	NA	32	40	170	175	508	84	89	451	6	4	10	0.035	0.023	0.02
.	19.01.15-23.16.04-1-287183	89	4	4	3	0	3	615	3	3	0	0	NA	NA	NA	35	30	172	168	503	86	82	447	5	10	0	0.029	0.06	0
.	19.01.15-23.16.09-1-287186	125	6	6	1	0	1	631	5	5	0	0	NA	NA	NA	42	54	169	182	516	84	93	454	3	3	4	0.018	0.016	0.008
.	19.01.15-23.16.13-1-287194	207	28	28	12	0	10	645	26	26	0	0	NA	NA	NA	63	61	182	174	518	97	88	460	21	55	21	0.115	0.316	0.041
.	19.01.15-23.16.16-1-287195	38	1	1	0	0	0	0	0	0	0	0	NA	NA	NA	7	6	164	164	491	0	0	0	0	0	1	0	0	0.002
.	19.01.15-23.16.17-1-287202	33	1	1	0	0	0	0	0	0	0	0	NA	NA	NA	6	15	164	169	495	0	0	0	0	0	0	0	0	0
.	19.01.15-23.16.18-1-287222	215	7	7	2	0	2	647	6	6	0	0	NA	NA	NA	51	61	180	173	521	90	90	467	8	10	5	0.044	0.058	0.01
.	19.01.15-23.16.20-1-287223	173	17	17	4	0	3	664	15	15	0	0	NA	NA	NA	55	85	186	183	529	98	95	471	22	14	19	0.118	0.077	0.036
.	19.01.15-23.16.20-1-287228	59	2	2	0	0	0	52	1	1	0	0	NA	NA	NA	21	18	165	167	499	4	7	41	0	5	1	0	0.03	0.002
.	19.01.15-23.16.21-1-287229	149	13	13	4	0	4	638	11	11	0	0	NA	NA	NA	56	51	170	171	523	87	88	463	0	21	22	0	0.123	0.042
.	19.01.15-23.16.23-1-287230	153	14	14	7	0	4	620	13	13	0	0	NA	NA	NA	46	29	170	168	504	86	84	450	28	30	5	0.165	0.179	0.01
.	19.01.15-23.16.26-1-287232	61	3	3	1	0	1	0	1	1	0	0	NA	NA	NA	19	11	165	165	494	0	0	0	1	0	4	0.006	0	0.008
.	19.01.15-23.16.27-1-287233	206	23	23	9	0	5	653	19	19	0	0	NA	NA	NA	67	69	172	176	534	88	88	477	41	35	18	0.238	0.199	0.034
.	19.01.15-23.16.27-1-287234	154	13	13	6	0	5	631	12	12	0	0	NA	NA	NA	49	56	175	168	526	87	83	461	27	1	18	0.154	0.006	0.034
.	19.01.15-23.16.31-1-287235	150	29	29	6	0	4	638	27	27	0	0	NA	NA	NA	43	57	168	177	525	82	91	465	61	9	23	0.363	0.051	0.044
.	19.01.15-23.16.42-1-287244	173	13	13	4	0	3	628	11	11	0	0	NA	NA	NA	52	48	171	173	517	87	87	454	0	23	16	0	0.133	0.031
.	19.01.15-23.16.51-1-287255	66	4	4	0	0	0	602	3	3	0	0	NA	NA	NA	26	19	167	166	499	82	81	439	3	4	2	0.018	0.024	0.004
.	19.01.15-23.16.53-1-287257	57	2	2	0	0	0	604	1	1	0	0	NA	NA	NA	26	25	171	166	501	85	81	438	0	2	2	0	0.012	0.004
.	19.01.15-23.16.54-1-287259	99	5	5	1	0	1	606	4	4	0	0	NA	NA	NA	25	20	170	166	497	84	81	441	2	12	0	0.012	0.072	0
.	19.01.15-23.16.55-1-287261	66	4	4	0	0	0	619	2	2	0	0	NA	NA	NA	26	35	169	167	512	83	81	455	0	9	0	0	0.054	0
.	19.01.15-23.17.01-1-287266	60	2	2	0	0	0	202	1	1	0	0	NA	NA	NA	19	15	166	166	496	33	24	145	0	0	1	0	0	0.002
.	19.01.15-23.17.06-1-287268	213	42	42	11	0	8	638	40	40	0	0	NA	NA	NA	62	64	174	178	525	90	90	458	42	37	49	0.241	0.208	0.093
.	19.01.15-23.17.07-1-287270	243	27	27	9	0	7	646	25	25	0	0	NA	NA	NA	94	76	184	180	525	97	94	455	28	49	23	0.152	0.272	0.044
.	19.01.15-23.17.08-1-287272	207	17	17	3	0	2	629	16	16	0	0	NA	NA	NA	53	45	170	174	514	87	88	454	12	27	14	0.071	0.155	0.027
.	19.01.15-23.17.08-1-287273	31	1	1	0	0	0	0	0	0	0	0	NA	NA	NA	6	3	164	163	489	0	0	0	0	0	0	0	0	0
.	19.01.15-23.17.11-1-287274	34	1	1	0	0	0	0	0	0	0	0	NA	NA	NA	11	14	165	167	495	0	0	0	1	0	0	0.006	0	0
.	19.01.15-23.17.11-1-287275	93	5	5	2	0	2	597	4	4	0	0	NA	NA	NA	26	14	167	166	494	81	81	435	0	0	11	0	0	0.022
.	19.01.15-23.17.12-1-287276	66	3	3	0	0	0	614	2	2	0	0	NA	NA	NA	31	41	172	172	510	84	86	444	3	0	3	0.017	0	0.006
.	19.01.15-23.17.12-1-287277	89	4	4	0	0	0	610	3	3	0	0	NA	NA	NA	31	28	173	167	501	87	82	441	8	0	1	0.046	0	0.002
.	19.01.15-23.17.13-1-287278	232	35	35	7	0	5	641	31	31	0	0	NA	NA	NA	60	67	177	178	525	90	90	461	38	28	50	0.215	0.157	0.095
.	19.01.15-23.17.21-1-287303	33	1	1	0	0	0	0	0	0	0	0	NA	NA	NA	14	10	168	164	491	0	0	0	0	1	0	0	0.006	0
.	19.01.15-23.17.23-1-287304	118	9	9	3	0	2	609	8	8	0	0	NA	NA	NA	22	29	170	168	504	85	81	443	15	6	8	0.088	0.036	0.016
.	19.01.15-23.17.27-1-287307	39	1	1	1	0	1	0	0	0	0	0	NA	NA	NA	20	18	166	166	499	0	0	0	2	0	0	0.012	0	0
.	19.01.15-23.17.27-1-287308	158	18	18	4	0	4	630	17	17	0	0	NA	NA	NA	38	49	177	176	509	91	88	451	20	14	16	0.113	0.08	0.031
.	19.01.15-23.17.29-1-287309	124	4	4	0	0	0	621	3	3	0	0	NA	NA	NA	32	38	174	170	507	88	87	446	0	9	1	0	0.053	0.002
.	19.01.15-23.17.30-1-287312	65	5	5	1	0	1	603	4	4	0	0	NA	NA	NA	34	24	168	167	502	85	82	436	4	3	11	0.024	0.018	0.022
.	19.01.15-23.17.44-1-287324	93	7	7	2	0	2	611	5	5	0	0	NA	NA	NA	33	31	169	174	501	85	87	439	0	11	8	0	0.063	0.016
.	19.01.15-23.17.45-1-287326	65	4	4	1	0	1	609	3	3	0	0	NA	NA	NA	21	20	167	166	500	83	84	442	6	3	0	0.036	0.018	0
.	19.01.15-23.17.46-1-287328	58	2	2	1	0	1	604	1	1	0	0	NA	NA	NA	23	21	169	170	495	83	86	435	0	0	4	0	0	0.008
.	19.01.15-23.17.48-1-287331	173	22	22	4	0	2	628	21	21	0	0	NA	NA	NA	60	49	175	171	516	89	85	454	45	16	20	0.257	0.094	0.039
.	19.01.15-23.17.57-1-287352	141	13	13	8	0	6	628	12	12	0	0	NA	NA	NA	47	46	177	173	509	91	85	452	10	28	14	0.056	0.162	0.028
.	19.01.15-23.17.59-1-287361	95	4	4	0	0	0	620	3	3	0	0	NA	NA	NA	41	36	168	169	512	81	87	452	0	0	13	0	0	0.025
.	19.01.15-23.17.59-1-287362	116	7	7	0	0	0	611	5	5	0	0	NA	NA	NA	35	29	167	169	506	83	83	445	4	7	0	0.024	0.041	0
.	19.01.15-23.18.01-1-287363	64	3	3	1	0	1	405	2	2	0	0	NA	NA	NA	11	24	169	166	502	56	56	293	0	0	4	0	0	0.008
.	19.01.15-23.18.03-1-287364	121	10	10	3	0	2	627	6	6	0	0	NA	NA	NA	37	41	173	170	511	85	86	456	8	6	15	0.046	0.035	0.029
.	19.01.15-23.18.10-1-287365	121	6	6	3	0	3	609	5	5	0	0	NA	NA	NA	32	29	169	169	504	81	84	444	12	2	6	0.071	0.012	0.012
.	19.01.15-23.18.11-1-287366	188	11	11	4	0	1	644	9	9	0	0	NA	NA	NA	57	66	175	171	533	84	86	474	40	2	6	0.229	0.012	0.011
.	19.01.15-23.18.14-1-287418	210	7	7	1	0	1	650	6	6	0	0	NA	NA	NA	55	68	180	171	530	94	85	471	9	3	5	0.05	0.018	0.009
.	19.01.15-23.18.15-1-287459	91	4	4	1	0	1	610	3	3	0	0	NA	NA	NA	43	28	170	165	506	84	79	447	11	5	0	0.065	0.03	0
.	19.01.15-23.18.20-1-287489	87	4	4	2	0	2	603	3	3	0	0	NA	NA	NA	24	14	167	165	495	84	80	439	14	1	0	0.084	0.006	0
.	19.01.15-23.18.25-1-287490	120	5	5	1	0	1	621	4	4	0	0	NA	NA	NA	50	44	173	169	515	85	84	452	3	1	11	0.017	0.006	0.021
.	19.01.15-23.18.32-1-287492	58	2	2	0	0	0	600	1	1	0	0	NA	NA	NA	25	20	168	168	497	84	84	432	0	8	0	0	0.048	0
.	19.01.15-23.18.36-1-287493	36	1	1	1	0	1	0	0	0	0	0	NA	NA	NA	10	6	164	165	490	0	0	0	1	0	0	0.006	0	0
.	19.01.15-23.18.40-1-287498	229	17	17	6	0	5	649	14	14	0	0	NA	NA	NA	73	61	173	177	524	91	90	468	37	10	19	0.214	0.056	0.036
.	19.01.15-23.18.42-1-287501	121	8	8	1	0	0	626	7	7	0	0	NA	NA	NA	38	45	173	168	517	87	84	455	9	5	6	0.052	0.03	0.012
.	19.01.15-23.18.44-1-287504	92	4	4	2	0	2	621	3	3	0	0	NA	NA	NA	27	38	169	169	513	86	83	452	4	4	3	0.024	0.024	0.006
.	19.01.15-23.18.46-1-287508	149	14	14	2	0	1	632	13	13	0	0	NA	NA	NA	38	47	176	173	511	88	88	456	19	20	13	0.108	0.116	0.025
.	19.01.15-23.18.48-1-287511	120	15	15	3	0	3	606	13	13	0	0	NA	NA	NA	34	30	167	169	507	84	85	437	7	8	24	0.042	0.047	0.047
.	19.01.15-23.18.50-1-287513	88	5	5	2	0	0	616	4	4	0	0	NA	NA	NA	41	32	168	167	510	84	81	451	7	4	5	0.042	0.024	0.01
.	19.01.15-23.18.53-1-287514	61	2	2	0	0	0	147	1	1	0	0	NA	NA	NA	13	13	165	167	494	25	19	103	0	2	0	0	0.012	0
.	19.01.15-23.18.54-1-287517	61	2	2	0	0	0	352	1	1	0	0	NA	NA	NA	22	21	166	168	500	49	48	255	0	0	1	0	0	0.002
.	19.01.15-23.19.01-1-287522	90	10	10	3	0	3	614	8	8	0	0	NA	NA	NA	29	33	170	169	507	83	80	451	14	2	12	0.082	0.012	0.024
.	19.01.15-23.19.03-1-287523	152	13	13	0	0	0	628	12	12	0	0	NA	NA	NA	42	47	170	175	515	86	89	453	15	10	20	0.088	0.057	0.039
.	19.01.15-23.19.06-1-287526	33	1	1	0	0	0	0	0	0	0	0	NA	NA	NA	7	5	163	165	490	0	0	0	1	0	0	0.006	0	0
.	19.01.15-23.19.06-1-287527	61	2	2	0	0	0	452	1	1	0	0	NA	NA	NA	19	19	166	168	498	63	61	328	0	5	0	0	0.03	0
.	19.01.15-23.19.08-1-287528	187	20	20	4	0	4	641	17	17	0	0	NA	NA	NA	71	57	178	174	518	89	90	462	21	34	12	0.118	0.195	0.023
.	19.01.15-23.19.09-1-287529	92	6	6	2	0	1	621	5	5	0	0	NA	NA	NA	23	42	172	171	512	83	87	451	7	0	11	0.041	0	0.021
.	19.01.15-23.19.13-1-287532	128	5	5	1	0	1	614	4	4	0	0	NA	NA	NA	41	37	170	170	510	84	85	445	2	0	11	0.012	0	0.022
.	19.01.15-23.19.16-1-287534	86	4	4	2	0	2	613	2	2	0	0	NA	NA	NA	33	34	174	169	504	88	83	442	0	0	22	0	0	0.044
.	19.01.15-23.19.48-1-287570	171	17	17	4	0	4	633	16	16	0	0	NA	NA	NA	58	53	175	173	518	87	87	459	9	27	18	0.051	0.156	0.035
.	19.01.15-23.20.10-1-287583	30	1	1	0	0	0	0	0	0	0	0	NA	NA	NA	9	7	163	165	492	0	0	0	0	0	0	0	0	0
.	19.01.15-23.20.11-1-287584	181	12	12	5	0	3	639	11	11	0	0	NA	NA	NA	60	63	176	173	527	90	87	462	23	21	14	0.131	0.121	0.027
.	19.01.15-23.20.13-1-287586	65	3	3	1	0	0	596	2	2	0	0	NA	NA	NA	24	15	167	167	494	79	81	436	0	6	1	0	0.036	0.002
.	19.01.15-23.20.15-1-287590	92	4	4	0	0	0	603	3	3	0	0	NA	NA	NA	37	27	172	168	500	86	80	437	9	0	6	0.052	0	0.012
.	19.01.15-23.20.27-1-287610	237	35	35	8	0	6	653	27	27	0	0	NA	NA	NA	59	70	178	171	534	89	87	477	59	18	46	0.331	0.105	0.086
.	19.01.15-23.20.27-1-287612	63	4	4	1	0	1	608	3	3	0	0	NA	NA	NA	21	18	165	167	499	81	84	443	3	0	10	0.018	0	0.02
.	19.01.15-23.20.27-1-287614	62	2	2	2	0	2	602	1	1	0	0	NA	NA	NA	41	28	170	168	503	83	82	437	0	0	3	0	0	0.006
.	19.01.15-23.20.29-1-287616	153	13	13	2	0	1	633	10	10	0	0	NA	NA	NA	60	53	173	170	523	87	83	463	15	9	8	0.087	0.053	0.015
.	19.01.15-23.20.29-1-287617	90	4	4	2	0	2	608	3	3	0	0	NA	NA	NA	22	25	169	168	501	82	82	444	0	4	6	0	0.024	0.012
.	19.01.15-23.20.41-1-287624	60	4	4	1	0	1	608	3	3	0	0	NA	NA	NA	24	18	167	165	499	83	84	441	0	4	6	0	0.024	0.012
.	19.01.15-23.20.57-1-287639	147	7	7	2	0	1	618	6	6	0	0	NA	NA	NA	47	41	167	174	513	81	87	450	1	14	9	0.006	0.08	0.018
.	19.01.15-23.20.58-1-287641	62	3	3	1	0	1	304	2	2	0	0	NA	NA	NA	29	18	168	167	496	39	44	221	0	0	2	0	0	0.004
.	19.01.15-23.20.58-1-287642	125	8	8	0	0	0	617	7	7	0	0	NA	NA	NA	38	33	167	168	511	83	81	453	10	10	1	0.06	0.06	0.002
.	19.01.15-23.21.16-1-287644	64	2	2	1	0	1	607	1	1	0	0	NA	NA	NA	13	16	165	166	498	82	85	440	4	0	0	0.024	0	0
.	19.01.15-23.21.22-1-287669	124	8	8	3	0	2	632	7	7	0	0	NA	NA	NA	34	43	172	172	512	87	89	456	12	0	13	0.07	0	0.025
.	19.01.15-23.21.36-1-287670	59	3	3	2	0	2	609	2	2	0	0	NA	NA	NA	21	27	169	168	503	84	82	443	5	0	1	0.03	0	0.002
.	19.01.15-23.21.50-1-287686	93	7	7	2	0	1	607	6	6	0	0	NA	NA	NA	37	33	169	168	509	85	79	443	1	8	7	0.006	0.048	0.014
.	19.01.15-23.21.51-1-287688	260	16	16	5	0	5	659	15	15	0	0	NA	NA	NA	80	75	185	173	530	99	88	472	43	12	15	0.232	0.069	0.028
.	19.01.15-23.21.54-1-287691	66	2	2	2	0	2	605	1	1	0	0	NA	NA	NA	31	27	171	167	502	84	81	440	0	0	5	0	0	0.01
.	19.01.15-23.21.55-1-287693	97	5	5	1	0	0	618	4	4	0	0	NA	NA	NA	37	38	175	171	505	86	85	447	7	2	6	0.04	0.012	0.012
.	19.01.15-23.21.55-1-287694	122	8	8	2	0	2	626	7	7	0	0	NA	NA	NA	42	42	174	171	510	90	87	449	3	0	15	0.017	0	0.029
.	19.01.15-23.22.03-1-287699	121	12	12	4	0	3	619	10	10	0	0	NA	NA	NA	43	41	175	167	512	84	80	455	12	19	5	0.069	0.114	0.01
.	19.01.15-23.22.03-1-287700	148	7	7	0	0	0	624	6	6	0	0	NA	NA	NA	40	46	171	177	511	87	88	449	0	9	3	0	0.051	0.006
.	19.01.15-23.22.03-1-287701	70	3	3	0	0	0	603	2	2	0	0	NA	NA	NA	19	19	166	171	495	82	84	437	0	0	4	0	0	0.008
.	19.01.15-23.22.11-1-287704	32	1	1	0	0	0	0	0	0	0	0	NA	NA	NA	5	7	164	166	490	0	0	0	0	0	3	0	0	0.006
.	19.01.15-23.22.14-1-287710	89	6	6	0	0	0	612	4	4	0	0	NA	NA	NA	33	27	168	168	504	82	85	445	0	0	12	0	0	0.024
.	19.01.15-23.22.25-1-287733	31	1	1	0	0	0	0	0	0	0	0	NA	NA	NA	13	12	166	164	495	0	0	0	0	0	0	0	0	0
.	19.01.15-23.22.25-1-287734	207	9	9	2	0	2	633	7	7	0	0	NA	NA	NA	62	47	168	171	521	85	84	464	10	8	2	0.06	0.047	0.004
.	19.01.15-23.22.27-1-287735	86	10	10	3	0	2	603	8	8	0	0	NA	NA	NA	26	23	167	170	499	81	82	440	3	10	18	0.018	0.059	0.036
.	19.01.15-23.22.30-1-287737	67	2	2	2	0	1	614	1	1	0	0	NA	NA	NA	27	31	169	169	506	82	85	447	0	7	0	0	0.041	0
.	19.01.15-23.22.31-1-287738	58	2	2	0	0	0	198	1	1	0	0	NA	NA	NA	10	20	167	165	501	28	29	141	2	3	0	0.012	0.018	0
.	19.01.15-23.22.32-1-287739	64	2	2	0	0	0	251	1	1	0	0	NA	NA	NA	19	19	165	169	498	33	39	179	0	1	0	0	0.006	0
.	19.01.15-23.22.42-1-287747	140	7	7	3	0	1	646	6	6	0	0	NA	NA	NA	39	55	173	175	520	90	88	468	14	17	0	0.081	0.097	0
.	19.01.15-23.22.45-1-287751	97	5	5	2	0	2	611	4	4	0	0	NA	NA	NA	29	24	167	170	500	82	83	446	2	8	8	0.012	0.047	0.016
.	19.01.15-23.22.45-1-287753	95	3	3	1	0	1	618	1	1	0	0	NA	NA	NA	28	31	171	170	503	86	84	448	0	2	3	0	0.012	0.006
.	19.01.15-23.22.45-1-287754	114	4	4	2	0	2	617	3	3	0	0	NA	NA	NA	50	41	172	175	507	88	87	442	1	9	4	0.006	0.051	0.008
.	19.01.15-23.22.47-1-287757	90	7	7	1	0	1	603	5	5	0	0	NA	NA	NA	37	27	168	174	498	79	85	439	8	6	1	0.048	0.034	0.002
.	19.01.15-23.22.48-1-287761	32	1	1	0	0	0	0	0	0	0	0	NA	NA	NA	12	8	164	165	492	0	0	0	0	0	4	0	0	0.008
.	19.01.15-23.22.57-1-287768	34	1	1	0	0	0	0	0	0	0	0	NA	NA	NA	8	5	164	164	490	0	0	0	0	0	1	0	0	0.002
.	19.01.15-23.22.59-1-287769	118	11	11	3	0	3	613	9	9	0	0	NA	NA	NA	31	32	174	167	504	90	82	441	14	12	9	0.08	0.072	0.018
.	19.01.15-23.23.04-1-287770	33	1	1	0	0	0	0	0	0	0	0	NA	NA	NA	6	16	166	166	497	0	0	0	0	0	5	0	0	0.01
.	19.01.15-23.23.05-1-287772	62	3	3	0	0	0	610	2	2	0	0	NA	NA	NA	21	33	173	168	505	84	83	443	7	0	0	0.04	0	0
.	19.01.15-23.23.06-1-287774	114	8	8	3	0	3	614	7	7	0	0	NA	NA	NA	22	30	172	171	500	88	88	438	2	1	14	0.012	0.006	0.028
.	19.01.15-23.23.11-1-287777	66	4	4	1	0	1	608	3	3	0	0	NA	NA	NA	22	24	167	168	502	83	82	443	0	5	14	0	0.03	0.028
.	19.01.15-23.23.13-1-287778	185	22	22	7	0	6	626	20	20	0	0	NA	NA	NA	58	50	176	168	519	88	81	457	32	24	21	0.182	0.143	0.04
.	19.01.15-23.23.13-1-287779	266	15	15	4	0	4	646	14	14	0	0	NA	NA	NA	65	61	178	174	522	92	87	467	19	11	17	0.107	0.063	0.033
.	19.01.15-23.23.14-1-287780	60	2	2	1	0	1	156	1	1	0	0	NA	NA	NA	15	19	166	166	500	22	16	118	1	0	1	0.006	0	0.002
.	19.01.15-23.23.18-1-287787	31	1	1	0	0	0	0	0	0	0	0	NA	NA	NA	7	6	164	165	490	0	0	0	0	0	0	0	0	0
.	19.01.15-23.23.20-1-287804	180	7	7	1	0	1	635	6	6	0	0	NA	NA	NA	61	50	173	171	519	89	87	459	14	5	6	0.081	0.029	0.012
.	19.01.15-23.23.22-1-287806	60	2	2	2	0	2	0	1	1	0	0	NA	NA	NA	13	19	164	168	500	0	0	0	3	0	2	0.018	0	0.004
.	19.01.15-23.23.22-1-287807	31	1	1	0	0	0	0	0	0	0	0	NA	NA	NA	6	4	163	164	490	0	0	0	0	0	0	0	0	0
.	19.01.15-23.23.22-1-287808	328	17	17	6	0	5	695	15	15	0	0	NA	NA	NA	96	114	185	181	561	98	96	501	17	41	11	0.092	0.227	0.02
.	19.01.15-23.23.24-1-287815	205	31	31	8	0	7	626	28	28	0	0	NA	NA	NA	61	56	175	178	516	89	91	446	37	36	31	0.211	0.202	0.06
.	19.01.15-23.23.26-1-287817	149	20	20	8	0	5	621	19	19	0	0	NA	NA	NA	45	42	174	165	516	88	80	453	35	15	22	0.201	0.091	0.043
.	19.01.15-23.23.31-1-287822	147	10	10	5	0	4	626	9	9	0	0	NA	NA	NA	46	50	176	171	516	87	88	451	20	10	7	0.114	0.058	0.014
.	19.01.15-23.23.34-1-287823	182	24	24	6	0	2	644	23	23	0	0	NA	NA	NA	73	66	177	175	527	92	89	463	26	30	28	0.147	0.171	0.053
.	19.01.15-23.23.41-1-287829	85	3	3	3	0	1	617	2	2	0	0	NA	NA	NA	26	37	171	166	513	85	81	451	6	0	2	0.035	0	0.004
.	19.01.15-23.23.43-1-287833	112	6	6	1	0	1	623	5	5	0	0	NA	NA	NA	29	36	172	170	507	87	85	451	18	3	1	0.105	0.018	0.002
.	19.01.15-23.23.54-1-287840	86	7	7	1	0	1	615	5	5	0	0	NA	NA	NA	19	23	167	166	503	82	84	449	6	5	6	0.036	0.03	0.012
.	19.01.15-23.23.54-1-287842	36	1	1	0	0	0	0	0	0	0	0	NA	NA	NA	13	12	165	167	493	0	0	0	0	0	0	0	0	0
.	19.01.15-23.23.55-1-287845	177	11	11	2	0	1	653	9	9	0	0	NA	NA	NA	62	67	184	170	526	95	87	471	7	11	27	0.038	0.065	0.051
.	19.01.15-23.23.59-1-287847	91	4	4	2	0	1	610	1	1	0	0	NA	NA	NA	26	24	167	164	506	83	82	445	4	0	12	0.024	0	0.024
.	19.01.15-23.24.02-1-287850	126	15	15	2	0	2	619	13	13	0	0	NA	NA	NA	36	34	170	171	506	84	87	448	12	20	11	0.071	0.117	0.022
.	19.01.15-23.24.02-1-287851	150	9	9	2	0	1	625	8	8	0	0	NA	NA	NA	48	45	171	171	516	84	86	455	3	6	10	0.018	0.035	0.019
.	19.01.15-23.24.09-1-287853	36	1	1	0	0	0	0	0	0	0	0	NA	NA	NA	17	8	164	165	492	0	0	0	0	0	0	0	0	0
.	19.01.15-23.24.10-1-287854	152	7	7	1	0	1	635	6	6	0	0	NA	NA	NA	63	60	178	169	526	87	84	464	11	5	8	0.062	0.03	0.015
.	19.01.15-23.24.12-1-287856	58	2	2	0	0	0	101	1	1	0	0	NA	NA	NA	14	9	164	167	491	14	13	74	3	0	0	0.018	0	0
.	19.01.15-23.24.12-1-287857	288	31	31	9	0	8	660	30	30	0	0	NA	NA	NA	77	76	182	169	538	96	85	479	39	53	18	0.214	0.314	0.033
.	19.01.15-23.24.14-1-287862	98	4	4	1	0	1	608	2	2	0	0	NA	NA	NA	25	24	168	166	503	82	81	445	0	8	4	0	0.048	0.008
.	19.01.15-23.24.27-1-287882	58	2	2	0	0	0	202	1	1	0	0	NA	NA	NA	17	19	169	164	499	28	22	152	0	0	2	0	0	0.004
.	19.01.15-23.24.28-1-287883	178	20	20	6	0	5	634	17	17	0	0	NA	NA	NA	45	46	170	175	514	87	90	457	34	14	25	0.2	0.08	0.049
.	19.01.15-23.24.30-1-287884	182	27	27	8	0	8	650	24	24	0	0	NA	NA	NA	62	65	173	175	530	89	91	470	27	51	26	0.156	0.291	0.049
.	19.01.15-23.24.31-1-287886	93	9	9	3	0	3	616	8	8	0	0	NA	NA	NA	37	32	166	169	510	83	83	450	7	11	6	0.042	0.065	0.012
.	19.01.15-23.24.33-1-287888	64	2	2	1	0	1	600	1	1	0	0	NA	NA	NA	28	20	170	169	494	84	81	435	0	4	1	0	0.024	0.002
.	19.01.15-23.24.35-1-287890	183	7	7	1	0	0	629	6	6	0	0	NA	NA	NA	56	43	172	169	515	85	86	458	7	1	14	0.041	0.006	0.027
.	19.01.15-23.24.36-1-287892	144	13	13	5	0	0	612	11	11	0	0	NA	NA	NA	48	31	171	169	504	85	82	445	37	15	20	0.216	0.089	0.04
.	19.01.15-23.24.39-1-287895	99	5	5	2	0	2	616	4	4	0	0	NA	NA	NA	33	31	165	173	506	83	89	444	0	7	14	0	0.04	0.028
.	19.01.15-23.24.47-1-287908	125	5	5	1	0	1	616	4	4	0	0	NA	NA	NA	30	27	167	167	506	84	84	448	2	2	6	0.012	0.012	0.012
.	19.01.15-23.24.52-1-287912	118	8	8	1	0	1	618	6	6	0	0	NA	NA	NA	35	33	168	171	507	83	85	450	4	3	16	0.024	0.018	0.032
.	19.01.15-23.24.55-1-287916	200	30	30	7	0	5	637	28	28	0	0	NA	NA	NA	59	57	176	183	511	90	96	451	30	29	43	0.17	0.158	0.084
.	19.01.15-23.24.57-1-287920	220	16	16	1	0	1	632	14	14	0	0	NA	NA	NA	74	48	167	171	523	84	83	465	14	10	15	0.084	0.058	0.029
.	19.01.15-23.25.04-1-287927	91	7	7	1	0	1	605	6	6	0	0	NA	NA	NA	44	32	171	170	504	85	82	438	9	8	9	0.053	0.047	0.018
.	19.01.15-23.25.04-1-287928	36	1	1	0	0	0	0	0	0	0	0	NA	NA	NA	11	15	165	172	491	0	0	0	0	0	3	0	0	0.006
.	19.01.15-23.25.07-1-287930	93	6	6	1	0	1	617	4	4	0	0	NA	NA	NA	29	36	171	174	504	83	86	448	10	15	2	0.058	0.086	0.004
.	19.01.15-23.25.08-1-287931	65	5	5	3	0	2	607	3	3	0	0	NA	NA	NA	28	22	169	165	501	82	82	443	1	7	5	0.006	0.042	0.01
.	19.01.15-23.25.09-1-287932	124	15	15	6	0	5	634	13	13	0	0	NA	NA	NA	27	47	177	176	507	93	88	453	5	21	22	0.028	0.119	0.043
.	19.01.15-23.25.14-1-287935	62	2	2	2	0	2	254	1	1	0	0	NA	NA	NA	13	16	167	165	497	36	29	189	0	2	2	0	0.012	0.004
.	19.01.15-23.25.16-1-287936	64	3	3	0	0	0	608	2	2	0	0	NA	NA	NA	30	28	171	171	499	85	86	437	8	6	0	0.047	0.035	0
.	19.01.15-23.25.24-1-287961	63	2	2	1	0	1	603	1	1	0	0	NA	NA	NA	24	20	168	167	498	81	83	439	0	0	11	0	0	0.022
.	19.01.15-23.25.27-1-287963	91	5	5	1	0	1	609	3	3	0	0	NA	NA	NA	35	29	169	168	505	83	83	443	0	11	6	0	0.065	0.012
.	19.01.15-23.25.29-1-287964	90	3	3	0	0	0	598	2	2	0	0	NA	NA	NA	27	13	167	166	493	83	84	431	0	4	0	0	0.024	0
.	19.01.15-23.25.30-1-287966	91	3	3	1	0	1	607	2	2	0	0	NA	NA	NA	28	26	170	169	500	85	85	437	7	1	3	0.041	0.006	0.006
.	19.01.15-23.25.30-1-287967	119	7	7	1	0	1	617	6	6	0	0	NA	NA	NA	45	39	174	170	508	83	82	452	12	5	8	0.069	0.029	0.016
.	19.01.15-23.25.33-1-287968	116	8	8	1	0	1	615	6	6	0	0	NA	NA	NA	33	30	169	171	503	85	87	443	8	9	9	0.047	0.053	0.018
.	19.01.15-23.25.38-1-287970	94	6	6	1	0	1	618	5	5	0	0	NA	NA	NA	28	29	171	169	502	85	86	447	10	3	0	0.058	0.018	0
.	19.01.15-23.25.40-1-287974	92	3	3	1	0	1	610	2	2	0	0	NA	NA	NA	39	30	168	171	504	83	87	440	0	2	6	0	0.012	0.012
.	19.01.15-23.25.43-1-287978	273	21	21	3	0	3	690	17	17	0	0	NA	NA	NA	86	107	188	185	547	102	97	491	25	27	12	0.133	0.146	0.022
.	19.01.15-23.25.46-1-287982	171	35	35	12	0	8	626	33	33	0	0	NA	NA	NA	41	41	171	172	511	85	90	451	68	24	23	0.398	0.14	0.045
.	19.01.15-23.25.46-1-287983	177	9	9	2	0	2	642	7	7	0	0	NA	NA	NA	62	61	173	172	529	86	87	469	19	0	7	0.11	0	0.013
.	19.01.15-23.25.50-1-287990	62	3	3	0	0	0	616	2	2	0	0	NA	NA	NA	18	30	172	166	505	88	80	448	7	6	0	0.041	0.036	0
.	19.01.15-23.25.54-1-287992	93	5	5	3	0	3	620	4	4	0	0	NA	NA	NA	33	36	172	170	507	87	85	448	6	12	1	0.035	0.071	0.002
.	19.01.15-23.25.54-1-287995	90	5	5	3	0	0	614	4	4	0	0	NA	NA	NA	38	31	168	168	508	84	83	447	1	9	14	0.006	0.054	0.028
.	19.01.15-23.25.57-1-287999	63	3	3	0	0	0	616	2	2	0	0	NA	NA	NA	21	36	167	169	513	81	82	453	0	0	8	0	0	0.016
.	19.01.15-23.25.57-1-288000	216	14	14	4	0	4	652	11	11	0	0	NA	NA	NA	50	70	174	176	533	88	88	476	33	17	6	0.19	0.097	0.011
.	19.01.15-23.26.07-1-288002	113	5	5	2	0	2	627	4	4	0	0	NA	NA	NA	38	51	170	169	525	87	83	457	0	3	14	0	0.018	0.027
.	19.01.15-23.26.08-1-288003	163	13	13	1	0	0	636	10	10	0	0	NA	NA	NA	51	54	174	176	517	90	88	458	29	8	12	0.167	0.045	0.023
.	19.01.15-23.26.12-1-288005	31	1	1	0	0	0	0	0	0	0	0	NA	NA	NA	6	9	164	165	493	0	0	0	0	0	3	0	0	0.006
.	19.01.15-23.26.13-1-288006	61	2	2	0	0	0	406	1	1	0	0	NA	NA	NA	23	18	167	164	500	50	56	300	0	0	1	0	0	0.002
.	19.01.15-23.26.13-1-288007	276	32	32	9	0	8	656	23	23	0	0	NA	NA	NA	71	72	174	178	533	90	92	474	53	42	19	0.305	0.236	0.036
.	19.01.15-23.26.15-1-288009	111	9	9	0	0	0	624	7	7	0	0	NA	NA	NA	34	36	168	169	512	85	83	456	10	13	4	0.06	0.077	0.008
.	19.01.15-23.26.24-1-288047	92	7	7	1	0	1	608	6	6	0	0	NA	NA	NA	29	27	174	166	500	83	79	446	10	2	5	0.057	0.012	0.01
.	19.01.15-23.26.25-1-288048	120	18	18	1	0	1	627	16	16	0	0	NA	NA	NA	39	49	165	178	519	77	88	462	21	11	8	0.127	0.062	0.015
.	19.01.15-23.26.25-1-288050	65	3	3	0	0	0	508	2	2	0	0	NA	NA	NA	15	16	168	166	495	66	66	376	2	3	0	0.012	0.018	0
.	19.01.15-23.26.29-1-288051	85	4	4	3	0	2	605	3	3	0	0	NA	NA	NA	37	17	169	166	495	84	83	438	2	14	0	0.012	0.084	0
.	19.01.15-23.26.45-1-288065	88	4	4	2	0	2	605	3	3	0	0	NA	NA	NA	26	20	169	165	499	84	81	440	0	0	10	0	0	0.02
.	19.01.15-23.26.46-1-288068	65	4	4	1	0	1	609	3	3	0	0	NA	NA	NA	27	24	168	167	502	85	77	447	0	8	2	0	0.048	0.004
.	19.01.15-23.26.46-1-288069	151	14	14	5	0	5	631	12	12	0	0	NA	NA	NA	39	49	177	176	509	91	92	448	7	13	10	0.04	0.074	0.02
.	19.01.15-23.26.46-1-288070	87	6	6	0	0	0	621	5	5	0	0	NA	NA	NA	34	35	170	172	506	87	86	448	3	0	11	0.018	0	0.022
.	19.01.15-23.26.47-1-288073	65	3	3	0	0	0	252	1	1	0	0	NA	NA	NA	12	17	167	165	498	32	35	185	0	0	2	0	0	0.004
.	19.01.15-23.26.48-1-288076	202	15	15	8	0	4	667	14	14	0	0	NA	NA	NA	53	80	182	181	530	96	96	475	36	38	4	0.198	0.21	0.008
.	19.01.15-23.26.56-1-288081	173	13	13	4	0	2	636	11	11	0	0	NA	NA	NA	49	57	174	173	523	90	88	458	21	19	15	0.121	0.11	0.029
.	19.01.15-23.26.59-1-288084	89	6	6	2	0	1	627	5	5	0	0	NA	NA	NA	33	42	171	172	512	88	85	454	0	11	5	0	0.064	0.01
.	19.01.15-23.27.01-1-288086	163	8	8	0	0	0	635	6	6	0	0	NA	NA	NA	49	50	177	173	513	92	88	455	7	4	11	0.04	0.023	0.021
.	19.01.15-23.27.02-1-288087	93	5	5	1	0	1	624	3	3	0	0	NA	NA	NA	26	35	170	172	506	86	87	451	0	3	9	0	0.017	0.018
.	19.01.15-23.27.05-1-288092	97	5	5	2	0	2	634	4	4	0	0	NA	NA	NA	25	40	168	168	517	85	85	464	3	5	0	0.018	0.03	0
.	19.01.15-23.27.08-1-288093	31	1	1	0	0	0	0	0	0	0	0	NA	NA	NA	9	11	168	164	492	0	0	0	0	0	3	0	0	0.006
.	19.01.15-23.27.12-1-288094	68	4	4	0	0	0	499	3	3	0	0	NA	NA	NA	19	15	166	166	496	68	66	365	4	0	0	0.024	0	0
.	19.01.15-23.27.19-1-288099	63	4	4	1	0	1	611	3	3	0	0	NA	NA	NA	23	30	168	169	506	83	82	446	0	0	14	0	0	0.028
.	19.01.15-23.27.20-1-288117	88	3	3	0	0	0	605	2	2	0	0	NA	NA	NA	37	31	168	170	506	83	85	437	0	0	2	0	0	0.004
.	19.01.15-23.27.21-1-288118	146	5	5	1	0	1	626	4	4	0	0	NA	NA	NA	49	42	171	172	512	87	85	454	0	13	16	0	0.076	0.031
.	19.01.15-23.27.22-1-288119	171	25	25	7	0	7	620	24	24	0	0	NA	NA	NA	50	44	170	166	521	81	83	456	18	18	24	0.106	0.108	0.046
.	19.01.15-23.27.24-1-288123	264	18	18	2	0	2	643	16	16	0	0	NA	NA	NA	82	64	181	177	519	94	91	458	27	13	14	0.149	0.073	0.027
.	19.01.15-23.27.30-1-288130	125	6	6	2	0	2	631	4	4	0	0	NA	NA	NA	47	50	174	181	508	90	92	449	4	9	4	0.023	0.05	0.008
.	19.01.15-23.27.34-1-288133	68	2	2	1	0	1	605	1	1	0	0	NA	NA	NA	31	25	166	167	505	82	83	440	0	0	10	0	0	0.02
.	19.01.15-23.27.34-1-288134	37	1	1	0	0	0	0	0	0	0	0	NA	NA	NA	5	9	167	163	492	0	0	0	0	0	0	0	0	0
.	19.01.15-23.27.36-1-288137	183	14	14	5	0	5	638	13	13	0	0	NA	NA	NA	49	50	175	172	516	91	88	459	27	13	4	0.154	0.076	0.008
.	19.01.15-23.27.37-1-288139	62	5	5	1	0	1	602	4	4	0	0	NA	NA	NA	28	24	167	171	499	82	84	436	1	0	8	0.006	0	0.016
.	19.01.15-23.27.38-1-288141	93	8	8	2	0	2	614	7	7	0	0	NA	NA	NA	23	32	173	172	500	87	85	442	1	6	20	0.006	0.035	0.04
.	19.01.15-23.27.48-1-288156	118	4	4	0	0	0	624	3	3	0	0	NA	NA	NA	29	38	171	172	508	87	86	451	0	9	3	0	0.052	0.006
.	19.01.15-23.28.01-1-288163	29	1	1	0	0	0	0	0	0	0	0	NA	NA	NA	7	4	165	163	489	0	0	0	0	0	0	0	0	0
.	19.01.15-23.28.01-1-288164	36	1	1	0	0	0	0	0	0	0	0	NA	NA	NA	7	3	163	163	490	0	0	0	0	1	0	0	0.006	0
.	19.01.15-23.28.02-1-288165	100	7	7	0	0	0	611	5	5	0	0	NA	NA	NA	25	26	170	166	503	86	82	443	2	9	6	0.012	0.054	0.012
.	19.01.15-23.28.05-1-288166	58	2	2	0	0	0	605	1	1	0	0	NA	NA	NA	27	30	170	170	503	85	81	439	2	0	1	0.012	0	0.002
.	19.01.15-23.28.11-1-288168	91	5	5	1	0	0	606	4	4	0	0	NA	NA	NA	33	26	169	171	499	83	84	439	0	0	16	0	0	0.032
.	19.01.15-23.28.12-1-288170	63	2	2	0	0	0	607	1	1	0	0	NA	NA	NA	29	23	167	165	504	84	80	443	0	0	5	0	0	0.01
.	19.01.15-23.28.18-1-288179	56	2	2	1	0	1	158	1	1	0	0	NA	NA	NA	15	18	167	164	500	11	23	124	3	0	1	0.018	0	0.002
.	19.01.15-23.28.21-1-288196	120	4	4	1	0	1	633	3	3	0	0	NA	NA	NA	34	55	174	177	517	89	91	453	6	5	4	0.034	0.028	0.008
.	19.01.15-23.28.27-1-288199	92	10	10	4	0	3	619	9	9	0	0	NA	NA	NA	33	38	169	169	513	85	84	450	16	13	13	0.095	0.077	0.025
.	19.01.15-23.28.30-1-288200	66	3	3	0	0	0	626	2	2	0	0	NA	NA	NA	15	31	167	168	509	84	84	458	0	0	13	0	0	0.026
.	19.01.15-23.28.36-1-288201	35	1	1	0	0	0	0	0	0	0	0	NA	NA	NA	11	7	165	164	491	0	0	0	0	0	0	0	0	0
.	19.01.15-23.28.36-1-288202	90	5	5	0	0	0	606	4	4	0	0	NA	NA	NA	28	27	167	167	506	79	79	448	6	2	0	0.036	0.012	0
.	19.01.15-23.28.36-1-288203	120	15	15	8	0	6	613	14	14	0	0	NA	NA	NA	39	32	170	172	503	87	87	439	14	17	14	0.082	0.099	0.028
.	19.01.15-23.28.39-1-288207	121	12	12	2	0	2	623	9	9	0	0	NA	NA	NA	38	44	171	174	512	85	87	451	0	13	7	0	0.075	0.014
.	19.01.15-23.28.39-1-288208	153	16	16	7	0	6	633	13	13	0	0	NA	NA	NA	46	51	174	170	520	89	88	456	15	15	34	0.086	0.088	0.065
.	19.01.15-23.28.40-1-288209	65	2	2	1	0	1	601	1	1	0	0	NA	NA	NA	29	22	167	168	500	82	79	440	0	0	6	0	0	0.012
.	19.01.15-23.28.40-1-288210	57	2	2	0	0	0	0	1	1	0	0	NA	NA	NA	19	18	165	169	497	0	0	0	2	3	0	0.012	0.018	0
.	19.01.15-23.28.46-1-288219	174	13	13	2	0	1	630	11	11	0	0	NA	NA	NA	43	56	174	177	518	87	87	456	6	12	13	0.034	0.068	0.025
.	19.01.15-23.28.53-1-288223	87	5	5	2	0	2	617	3	3	0	0	NA	NA	NA	44	33	168	169	509	82	84	451	0	3	5	0	0.018	0.01
.	19.01.15-23.28.58-1-288228	268	27	27	9	0	7	661	22	22	0	0	NA	NA	NA	87	87	182	178	540	93	92	476	35	67	14	0.192	0.376	0.026
.	19.01.15-23.28.58-1-288229	91	9	9	2	0	2	609	6	6	0	0	NA	NA	NA	27	18	168	166	497	84	83	442	2	3	10	0.012	0.018	0.02
.	19.01.15-23.29.02-1-288233	65	3	3	0	0	0	613	2	2	0	0	NA	NA	NA	29	27	170	168	502	85	84	444	0	2	10	0	0.012	0.02
.	19.01.15-23.29.08-1-288235	90	4	4	1	0	1	626	2	2	0	0	NA	NA	NA	27	47	167	173	520	85	86	455	3	7	4	0.018	0.04	0.008
.	19.01.15-23.29.08-1-288236	95	14	14	4	0	4	623	13	13	0	0	NA	NA	NA	22	35	169	171	508	84	84	455	5	19	9	0.03	0.111	0.018
.	19.01.15-23.29.09-1-288237	39	1	1	1	0	1	0	0	0	0	0	NA	NA	NA	9	12	167	163	495	0	0	0	0	2	0	0	0.012	0
.	19.01.15-23.29.13-1-288239	93	15	15	5	0	5	617	14	14	0	0	NA	NA	NA	31	33	171	166	509	85	83	449	24	10	25	0.14	0.06	0.049
.	19.01.15-23.29.17-1-288242	150	9	9	0	0	0	622	8	8	0	0	NA	NA	NA	63	47	168	175	517	83	91	448	1	15	8	0.006	0.086	0.015
.	19.01.15-23.29.18-1-288243	119	7	7	2	0	1	615	6	6	0	0	NA	NA	NA	49	34	171	168	508	84	83	448	0	18	17	0	0.107	0.033
.	19.01.15-23.29.18-1-288263	98	8	8	3	0	3	617	7	7	0	0	NA	NA	NA	35	42	172	171	512	86	84	447	1	7	13	0.006	0.041	0.025
.	19.01.15-23.29.21-1-288265	207	33	33	9	0	8	640	31	31	0	0	NA	NA	NA	49	63	176	176	524	92	88	460	39	22	40	0.222	0.125	0.076
.	19.01.15-23.29.26-1-288272	95	13	13	2	0	1	622	11	11	0	0	NA	NA	NA	42	39	170	170	512	83	83	456	15	5	19	0.088	0.029	0.037
.	19.01.15-23.29.39-1-288279	117	9	9	3	0	1	622	8	8	0	0	NA	NA	NA	43	42	167	171	517	82	85	455	5	6	18	0.03	0.035	0.035
.	19.01.15-23.29.40-1-288281	63	2	2	0	0	0	101	1	1	0	0	NA	NA	NA	14	21	166	166	502	14	12	75	0	1	0	0	0.006	0
.	19.01.15-23.29.44-1-288287	82	6	6	0	0	0	610	4	4	0	0	NA	NA	NA	16	25	169	169	500	84	80	446	1	2	4	0.006	0.012	0.008
.	19.01.15-23.29.44-1-288288	96	17	17	4	0	2	620	16	16	0	0	NA	NA	NA	36	37	171	172	507	83	87	450	19	29	21	0.111	0.169	0.041
.	19.01.15-23.29.48-1-288293	120	11	11	3	0	2	628	10	10	0	0	NA	NA	NA	39	51	171	173	520	84	87	457	8	8	21	0.047	0.046	0.04
.	19.01.15-23.29.49-1-288296	242	34	34	10	0	7	656	29	29	0	0	NA	NA	NA	84	83	177	185	534	89	97	470	40	47	27	0.226	0.254	0.051
.	19.01.15-23.29.57-1-288302	150	9	9	4	0	3	631	8	8	0	0	NA	NA	NA	59	48	174	172	515	89	89	453	18	14	1	0.103	0.081	0.002
.	19.01.15-23.29.58-1-288303	58	2	2	0	0	0	253	1	1	0	0	NA	NA	NA	10	14	164	168	495	32	35	186	0	0	5	0	0	0.01
.	19.01.15-23.30.00-1-288304	124	6	6	2	0	1	636	5	5	0	0	NA	NA	NA	55	57	174	170	526	87	83	466	5	11	5	0.029	0.065	0.01
.	19.01.15-23.30.03-1-288310	64	4	4	0	0	0	607	2	2	0	0	NA	NA	NA	28	26	167	168	504	81	79	447	0	14	3	0	0.083	0.006
.	19.01.15-23.30.08-1-288312	59	2	2	0	0	0	151	1	1	0	0	NA	NA	NA	18	19	164	170	498	24	19	108	0	0	4	0	0	0.008
.	19.01.15-23.30.15-1-288315	116	15	15	2	0	2	620	10	10	0	0	NA	NA	NA	47	42	175	173	507	88	86	446	13	4	22	0.074	0.023	0.043
.	19.01.15-23.30.15-1-288317	240	33	33	8	0	3	650	29	29	0	0	NA	NA	NA	89	72	174	181	530	89	95	466	33	42	42	0.19	0.232	0.079
.	19.01.15-23.30.17-1-288318	60	3	3	1	0	1	604	2	2	0	0	NA	NA	NA	25	21	166	166	502	82	79	443	0	2	4	0	0.012	0.008
.	19.01.15-23.30.18-1-288327	92	5	5	2	0	2	614	4	4	0	0	NA	NA	NA	31	25	167	165	506	85	81	448	4	4	5	0.024	0.024	0.01
.	19.01.15-23.30.18-1-288328	150	6	6	1	0	1	631	5	5	0	0	NA	NA	NA	45	47	171	171	518	86	89	456	17	10	0	0.099	0.058	0
.	19.01.15-23.30.19-1-288344	88	6	6	3	0	3	614	5	5	0	0	NA	NA	NA	35	32	168	166	511	83	80	451	0	7	13	0	0.042	0.025
.	19.01.15-23.30.22-1-288347	317	19	19	2	0	2	680	17	17	0	0	NA	NA	NA	101	92	188	177	540	104	94	482	43	24	18	0.229	0.136	0.033
.	19.01.15-23.30.32-1-288352	157	38	38	9	0	7	637	33	33	0	0	NA	NA	NA	52	57	169	175	526	84	90	463	28	32	58	0.166	0.183	0.11
.	19.01.15-23.30.35-1-288353	64	2	2	0	0	0	101	1	1	0	0	NA	NA	NA	20	24	166	170	501	16	12	73	0	0	5	0	0	0.01
.	19.01.15-23.30.38-1-288355	302	47	47	10	0	7	668	45	45	0	0	NA	NA	NA	87	81	184	174	536	98	92	478	61	59	30	0.332	0.339	0.056
.	19.01.15-23.30.39-1-288357	126	19	19	4	0	3	626	15	15	0	0	NA	NA	NA	35	41	170	173	511	85	87	454	9	11	20	0.053	0.064	0.039
.	19.01.15-23.30.40-1-288361	60	2	2	1	0	1	553	1	1	0	0	NA	NA	NA	18	13	169	166	491	78	74	401	0	0	2	0	0	0.004
.	19.01.15-23.30.40-1-288362	123	7	7	2	0	1	636	6	6	0	0	NA	NA	NA	31	48	168	174	519	84	89	463	12	3	6	0.071	0.017	0.012
.	19.01.15-23.30.43-1-288368	130	5	5	2	0	2	635	4	4	0	0	NA	NA	NA	46	52	174	172	519	86	85	464	13	7	4	0.075	0.041	0.008
.	19.01.15-23.30.54-1-288378	63	2	2	0	0	0	349	1	1	0	0	NA	NA	NA	12	20	167	165	501	47	46	256	0	0	3	0	0	0.006
.	19.01.15-23.31.02-1-288387	61	2	2	1	0	1	614	1	1	0	0	NA	NA	NA	25	31	168	171	505	85	83	446	0	0	6	0	0	0.012
.	19.01.15-23.31.02-1-288388	119	11	11	2	0	2	628	9	9	0	0	NA	NA	NA	41	45	176	173	509	89	90	449	10	0	14	0.057	0	0.028
.	19.01.15-23.31.03-1-288390	58	3	3	2	0	1	610	2	2	0	0	NA	NA	NA	24	24	169	172	496	85	86	439	5	4	2	0.03	0.023	0.004
.	19.01.15-23.31.07-1-288413	208	16	16	5	0	4	645	13	13	0	0	NA	NA	NA	54	61	178	175	521	92	90	463	35	8	27	0.197	0.046	0.052
.	19.01.15-23.31.09-1-288434	56	2	2	0	0	0	50	1	1	0	0	NA	NA	NA	14	14	167	166	494	8	5	37	0	0	3	0	0	0.006
.	19.01.15-23.31.09-1-288435	120	5	5	1	0	1	619	3	3	0	0	NA	NA	NA	35	32	171	169	505	86	82	451	0	6	4	0	0.036	0.008
.	19.01.15-23.31.15-1-288438	89	7	7	1	0	1	623	6	6	0	0	NA	NA	NA	31	42	174	169	512	88	82	453	19	4	0	0.109	0.024	0
.	19.01.15-23.31.16-1-288440	67	5	5	2	0	2	454	4	4	0	0	NA	NA	NA	18	15	165	165	498	63	61	330	0	1	6	0	0.006	0.012
.	19.01.15-23.31.18-1-288444	227	51	51	12	0	10	649	43	43	0	0	NA	NA	NA	68	67	172	178	530	87	89	473	72	51	34	0.419	0.287	0.064
.	19.01.15-23.31.25-1-288463	90	6	6	1	0	1	610	3	3	0	0	NA	NA	NA	24	30	171	165	507	83	79	448	15	6	4	0.088	0.036	0.008
.	19.01.15-23.31.28-1-288469	38	1	1	0	0	0	0	0	0	0	0	NA	NA	NA	6	14	166	166	495	0	0	0	0	0	1	0	0	0.002
.	19.01.15-23.31.31-1-288471	89	3	3	1	0	1	604	2	2	0	0	NA	NA	NA	36	30	174	168	501	86	79	439	2	1	3	0.011	0.006	0.006
.	19.01.15-23.31.31-1-288472	88	4	4	1	0	1	619	3	3	0	0	NA	NA	NA	35	32	171	168	506	87	84	448	7	0	6	0.041	0	0.012
.	19.01.15-23.31.32-1-288473	122	13	13	4	0	2	618	12	12	0	0	NA	NA	NA	39	39	169	172	511	81	87	450	7	10	18	0.041	0.058	0.035
.	19.01.15-23.31.35-1-288477	209	16	16	3	0	1	644	14	14	0	0	NA	NA	NA	78	71	177	177	530	87	93	464	9	35	31	0.051	0.198	0.058
.	19.01.15-23.31.43-1-288489	67	5	5	4	0	4	600	4	4	0	0	NA	NA	NA	21	23	167	166	503	80	81	439	1	0	7	0.006	0	0.014
.	19.01.15-23.31.43-1-288490	90	3	3	0	0	0	617	2	2	0	0	NA	NA	NA	36	33	170	167	509	82	81	454	0	2	2	0	0.012	0.004
.	19.01.15-23.31.47-1-288495	206	12	12	4	0	2	664	10	10	0	0	NA	NA	NA	70	91	178	172	554	89	86	489	21	0	15	0.118	0	0.027
.	19.01.15-23.31.48-1-288497	71	4	4	1	0	1	605	2	2	0	0	NA	NA	NA	32	29	174	169	499	86	82	437	1	4	7	0.006	0.024	0.014
.	19.01.15-23.31.50-1-288499	149	6	6	2	0	2	634	4	4	0	0	NA	NA	NA	37	47	170	174	516	86	91	457	0	7	13	0	0.04	0.025
.	19.01.15-23.31.58-1-288506	34	1	1	0	0	0	0	0	0	0	0	NA	NA	NA	9	12	167	165	493	0	0	0	0	0	4	0	0	0.008
.	19.01.15-23.32.02-1-288509	117	9	9	4	0	4	615	6	6	0	0	NA	NA	NA	42	28	166	166	509	83	83	449	3	6	15	0.018	0.036	0.029
.	19.01.15-23.32.02-1-288510	174	6	6	3	0	3	624	4	4	0	0	NA	NA	NA	48	44	170	174	513	85	87	452	1	4	13	0.006	0.023	0.025
.	19.01.15-23.32.03-1-288512	115	4	4	0	0	0	619	0	0	0	0	NA	NA	NA	27	34	166	168	513	82	81	456	0	0	6	0	0	0.012
.	19.01.15-23.32.08-1-288517	344	32	32	11	0	8	699	29	29	0	0	NA	NA	NA	116	114	183	184	560	98	103	498	56	40	34	0.306	0.217	0.061
.	19.01.15-23.32.12-1-288519	65	3	3	0	0	0	616	2	2	0	0	NA	NA	NA	21	32	172	167	506	87	82	447	0	0	9	0	0	0.018
.	19.01.15-23.32.12-1-288520	64	4	4	1	0	0	613	3	3	0	0	NA	NA	NA	28	30	168	169	506	79	85	449	3	4	5	0.018	0.024	0.01
.	19.01.15-23.32.15-1-288522	64	4	4	1	0	1	601	3	3	0	0	NA	NA	NA	22	17	168	167	495	83	82	436	0	6	6	0	0.036	0.012
.	19.01.15-23.32.19-1-288550	60	3	3	1	0	1	604	2	2	0	0	NA	NA	NA	21	16	164	165	500	81	82	441	0	0	7	0	0	0.014
.	19.01.15-23.32.21-1-288552	86	4	4	1	0	1	600	3	3	0	0	NA	NA	NA	25	16	164	167	498	81	82	437	4	2	2	0.024	0.012	0.004
.	19.01.15-23.32.21-1-288553	325	41	41	11	0	7	692	39	39	0	0	NA	NA	NA	87	103	181	177	558	96	94	502	65	37	46	0.359	0.209	0.082
.	19.01.15-23.32.28-1-288561	55	2	2	1	0	1	0	1	1	0	0	NA	NA	NA	19	14	165	164	498	0	0	0	0	0	2	0	0	0.004
.	19.01.15-23.32.29-1-288562	32	1	1	0	0	0	0	0	0	0	0	NA	NA	NA	11	3	163	165	488	0	0	0	0	0	2	0	0	0.004
.	19.01.15-23.32.30-1-288563	94	5	5	1	0	1	620	4	4	0	0	NA	NA	NA	23	35	167	175	506	82	85	453	13	2	2	0.078	0.011	0.004
.	19.01.15-23.32.31-1-288564	33	1	1	1	0	1	0	0	0	0	0	NA	NA	NA	8	5	163	164	491	0	0	0	2	0	0	0.012	0	0
.	19.01.15-23.32.32-1-288565	57	2	2	0	0	0	604	1	1	0	0	NA	NA	NA	28	24	169	169	499	82	84	438	1	0	1	0.006	0	0.002
.	19.01.15-23.32.32-1-288566	204	11	11	2	0	2	641	7	7	0	0	NA	NA	NA	55	54	175	174	518	91	89	461	3	21	15	0.017	0.121	0.029
.	19.01.15-23.32.34-1-288568	92	5	5	1	0	0	618	4	4	0	0	NA	NA	NA	31	35	171	172	505	84	85	449	4	0	14	0.023	0	0.028
.	19.01.15-23.32.34-1-288569	182	11	11	4	0	4	631	10	10	0	0	NA	NA	NA	54	47	175	175	510	90	91	450	11	16	17	0.063	0.091	0.033
.	19.01.15-23.32.37-1-288570	172	17	17	5	0	5	640	15	15	0	0	NA	NA	NA	61	58	175	175	521	88	89	463	18	14	24	0.103	0.08	0.046
.	19.01.15-23.32.45-1-288580	173	15	15	6	0	5	633	14	14	0	0	NA	NA	NA	65	48	174	177	510	88	92	453	21	20	17	0.121	0.113	0.033
.	19.01.15-23.33.07-1-288596	88	5	5	1	0	1	616	3	3	0	0	NA	NA	NA	34	34	170	173	504	79	88	449	2	2	8	0.012	0.012	0.016
.	19.01.15-23.33.11-1-288597	33	1	1	0	0	0	0	0	0	0	0	NA	NA	NA	13	7	164	164	492	0	0	0	0	0	0	0	0	0
.	19.01.15-23.33.13-1-288599	34	1	1	0	0	0	0	0	0	0	0	NA	NA	NA	8	12	166	166	493	0	0	0	0	2	0	0	0.012	0
.	19.01.15-23.33.16-1-288602	203	10	10	3	0	3	660	9	9	0	0	NA	NA	NA	68	71	181	172	531	95	88	477	19	22	7	0.105	0.128	0.013
.	19.01.15-23.33.16-1-288603	229	24	24	9	0	8	655	22	22	0	0	NA	NA	NA	55	81	178	174	542	89	90	476	33	28	23	0.185	0.161	0.042
.	19.01.15-23.33.16-1-288604	64	4	4	2	0	2	602	3	3	0	0	NA	NA	NA	24	25	171	166	501	82	83	437	4	4	1	0.023	0.024	0.002
.	19.01.15-23.33.17-1-288605	66	2	2	0	0	0	617	1	1	0	0	NA	NA	NA	22	29	168	172	502	83	87	447	4	4	0	0.024	0.023	0
.	19.01.15-23.33.22-1-288625	116	6	6	1	0	0	625	5	5	0	0	NA	NA	NA	33	35	169	171	508	87	87	451	5	2	5	0.03	0.012	0.01
.	19.01.15-23.33.23-1-288627	125	7	7	2	0	2	634	5	5	0	0	NA	NA	NA	39	47	171	173	516	87	87	460	3	8	8	0.018	0.046	0.016
.	19.01.15-23.33.27-1-288630	35	1	1	0	0	0	0	0	0	0	0	NA	NA	NA	16	12	167	165	493	0	0	0	0	0	3	0	0	0.006
.	19.01.15-23.33.31-1-288638	96	5	5	2	0	2	607	3	3	0	0	NA	NA	NA	44	39	170	171	511	79	85	443	7	5	5	0.041	0.029	0.01
.	19.01.15-23.33.31-1-288639	34	1	1	1	0	1	0	0	0	0	0	NA	NA	NA	7	8	164	165	492	0	0	0	0	0	1	0	0	0.002
.	19.01.15-23.33.33-1-288640	66	4	4	1	0	1	604	3	3	0	0	NA	NA	NA	14	16	167	165	497	84	82	438	0	2	7	0	0.012	0.014
.	19.01.15-23.33.33-1-288641	148	17	17	4	0	4	625	16	16	0	0	NA	NA	NA	41	36	168	172	509	87	86	452	18	17	31	0.107	0.099	0.061
.	19.01.15-23.33.40-1-288646	91	4	4	3	0	2	608	3	3	0	0	NA	NA	NA	32	29	167	169	506	81	81	446	6	0	7	0.036	0	0.014
.	19.01.15-23.33.49-1-288659	33	1	1	0	0	0	0	0	0	0	0	NA	NA	NA	11	8	167	163	491	0	0	0	0	0	0	0	0	0
.	19.01.15-23.33.49-1-288660	245	36	36	17	0	15	656	33	33	0	0	NA	NA	NA	76	71	175	179	530	94	94	468	68	39	22	0.389	0.218	0.042
.	19.01.15-23.33.51-1-288661	118	9	9	4	0	3	619	7	7	0	0	NA	NA	NA	45	40	170	170	513	84	85	450	19	4	13	0.112	0.024	0.025
.	19.01.15-23.33.52-1-288662	90	5	5	0	0	0	617	4	4	0	0	NA	NA	NA	28	37	171	170	509	84	87	446	6	12	3	0.035	0.071	0.006
.	19.01.15-23.33.52-1-288663	94	7	7	1	0	0	611	6	6	0	0	NA	NA	NA	39	28	169	167	505	86	83	442	15	0	11	0.089	0	0.022
.	19.01.15-23.33.52-1-288664	263	24	24	4	0	3	669	22	22	0	0	NA	NA	NA	82	85	185	172	541	99	89	481	36	23	26	0.195	0.134	0.048
.	19.01.15-23.33.58-1-288672	33	1	1	0	0	0	0	0	0	0	0	NA	NA	NA	13	11	167	166	491	0	0	0	0	0	2	0	0	0.004
.	19.01.15-23.34.00-1-288674	58	2	2	1	0	1	0	1	1	0	0	NA	NA	NA	13	24	168	165	504	0	0	0	0	0	2	0	0	0.004
.	19.01.15-23.34.01-1-288675	161	7	7	2	0	1	637	5	5	0	0	NA	NA	NA	48	51	176	173	515	91	91	455	4	9	7	0.023	0.052	0.014
.	19.01.15-23.34.04-1-288677	69	7	7	3	0	3	599	5	5	0	0	NA	NA	NA	32	16	164	165	500	78	81	440	10	2	5	0.061	0.012	0.01
.	19.01.15-23.34.08-1-288680	32	1	1	0	0	0	0	0	0	0	0	NA	NA	NA	8	7	164	164	492	0	0	0	0	0	0	0	0	0
.	19.01.15-23.34.12-1-288682	152	10	10	0	0	0	629	8	8	0	0	NA	NA	NA	42	45	171	173	514	86	90	453	8	3	21	0.047	0.017	0.041
.	19.01.15-23.34.14-1-288684	124	17	17	5	0	4	622	15	15	0	0	NA	NA	NA	52	42	175	169	511	88	82	452	18	25	23	0.103	0.148	0.045
.	19.01.15-23.34.15-1-288685	122	17	17	2	0	2	613	15	15	0	0	NA	NA	NA	44	34	174	163	510	87	80	446	15	10	14	0.086	0.061	0.027
.	19.01.15-23.34.16-1-288687	31	1	1	0	0	0	0	0	0	0	0	NA	NA	NA	9	19	164	166	502	0	0	0	0	0	1	0	0	0.002
.	19.01.15-23.34.19-1-288707	83	3	3	0	0	0	608	2	2	0	0	NA	NA	NA	34	29	167	171	504	83	82	443	0	0	8	0	0	0.016
.	19.01.15-23.34.23-1-288714	296	19	19	8	0	4	689	17	17	0	0	NA	NA	NA	102	111	180	187	557	93	99	497	29	26	8	0.161	0.139	0.014
.	19.01.15-23.34.23-1-288715	88	4	4	0	0	0	622	2	2	0	0	NA	NA	NA	27	35	168	171	509	87	87	448	0	2	7	0	0.012	0.014
.	19.01.15-23.34.34-1-288719	33	1	1	1	0	1	0	0	0	0	0	NA	NA	NA	13	14	164	164	499	0	0	0	0	0	3	0	0	0.006
.	19.01.15-23.34.37-1-288722	153	20	20	9	0	8	625	18	18	0	0	NA	NA	NA	57	51	175	172	517	89	84	452	40	8	21	0.229	0.047	0.041
.	19.01.15-23.34.38-1-288724	37	1	1	0	0	0	0	0	0	0	0	NA	NA	NA	14	14	165	167	495	0	0	0	0	0	0	0	0	0
.	19.01.15-23.34.39-1-288726	144	16	16	3	0	2	620	14	14	0	0	NA	NA	NA	39	37	173	165	512	89	81	450	14	18	8	0.081	0.109	0.016
.	19.01.15-23.34.39-1-288727	286	28	28	13	0	9	659	24	24	0	0	NA	NA	NA	92	72	181	177	527	95	93	471	65	26	23	0.359	0.147	0.044
.	19.01.15-23.34.41-1-288731	209	23	23	7	0	2	656	22	22	0	0	NA	NA	NA	69	67	176	171	533	93	88	475	18	24	25	0.102	0.14	0.047
.	19.01.15-23.34.43-1-288735	57	2	2	0	0	0	619	1	1	0	0	NA	NA	NA	25	33	170	170	506	86	85	448	0	0	10	0	0	0.02
.	19.01.15-23.34.48-1-288745	142	9	9	2	0	1	617	7	7	0	0	NA	NA	NA	46	33	169	170	507	83	87	447	2	4	20	0.012	0.024	0.039
.	19.01.15-23.34.48-1-288746	32	1	1	1	0	1	0	0	0	0	0	NA	NA	NA	10	11	167	164	493	0	0	0	2	0	0	0.012	0	0
.	19.01.15-23.34.51-1-288749	156	15	15	6	0	4	633	13	13	0	0	NA	NA	NA	40	45	174	170	514	90	88	455	13	40	8	0.075	0.235	0.016
.	19.01.15-23.35.00-1-288757	111	5	5	0	0	0	616	4	4	0	0	NA	NA	NA	45	32	168	168	509	83	83	450	3	7	4	0.018	0.042	0.008
.	19.01.15-23.35.06-1-288759	62	3	3	0	0	0	551	2	2	0	0	NA	NA	NA	20	17	166	170	494	75	76	400	2	1	2	0.012	0.006	0.004
.	19.01.15-23.35.07-1-288760	123	4	4	2	0	2	615	3	3	0	0	NA	NA	NA	28	32	172	170	503	86	84	445	7	19	1	0.041	0.112	0.002
.	19.01.15-23.35.11-1-288763	66	2	2	2	0	2	603	1	1	0	0	NA	NA	NA	28	26	171	168	500	83	80	440	1	0	2	0.006	0	0.004
.	19.01.15-23.35.14-1-288765	38	1	1	0	0	0	0	0	0	0	0	NA	NA	NA	15	7	164	165	491	0	0	0	0	0	1	0	0	0.002
.	19.01.15-23.35.18-1-288772	34	1	1	0	0	0	0	0	0	0	0	NA	NA	NA	8	14	165	167	495	0	0	0	0	0	1	0	0	0.002
.	19.01.15-23.35.18-1-288774	125	19	19	7	0	4	622	17	17	0	0	NA	NA	NA	40	44	169	173	515	82	88	452	16	19	27	0.095	0.11	0.052
.	19.01.15-23.35.19-1-288790	34	1	1	0	0	0	0	0	0	0	0	NA	NA	NA	9	10	166	164	493	0	0	0	0	0	1	0	0	0.002
.	19.01.15-23.35.21-1-288791	33	1	1	0	0	0	0	0	0	0	0	NA	NA	NA	13	6	164	164	491	0	0	0	0	0	0	0	0	0
.	19.01.15-23.35.22-1-288792	64	3	3	0	0	0	602	2	2	0	0	NA	NA	NA	33	22	168	169	498	81	84	437	2	0	4	0.012	0	0.008
.	19.01.15-23.35.23-1-288793	111	5	5	0	0	0	626	4	4	0	0	NA	NA	NA	42	45	170	174	514	85	88	453	0	2	5	0	0.011	0.01
.	19.01.15-23.35.23-1-288794	59	2	2	1	0	1	556	0	0	0	0	NA	NA	NA	14	18	171	163	497	77	72	407	0	0	1	0	0	0.002
.	19.01.15-23.35.23-1-288795	122	7	7	0	0	0	621	6	6	0	0	NA	NA	NA	42	40	174	172	507	89	88	444	0	15	9	0	0.087	0.018
.	19.01.15-23.35.25-1-288796	231	21	21	6	0	3	646	16	16	0	0	NA	NA	NA	78	69	179	175	528	90	88	468	49	14	17	0.274	0.08	0.032
.	19.01.15-23.35.25-1-288797	93	6	6	2	0	2	615	5	5	0	0	NA	NA	NA	42	38	170	171	510	84	82	449	7	0	9	0.041	0	0.018
.	19.01.15-23.35.26-1-288799	148	13	13	3	0	3	630	12	12	0	0	NA	NA	NA	57	53	174	175	517	86	87	457	23	10	3	0.132	0.057	0.006
.	19.01.15-23.35.35-1-288809	119	9	9	2	0	2	629	8	8	0	0	NA	NA	NA	47	48	177	171	513	91	88	450	24	2	19	0.136	0.012	0.037
.	19.01.15-23.35.36-1-288810	60	2	2	0	0	0	0	1	1	0	0	NA	NA	NA	16	32	168	170	507	0	0	0	0	0	4	0	0	0.008
.	19.01.15-23.35.40-1-288814	64	2	2	0	0	0	600	1	1	0	0	NA	NA	NA	31	24	171	168	498	82	80	438	1	0	1	0.006	0	0.002
.	19.01.15-23.35.40-1-288815	33	1	1	0	0	0	0	0	0	0	0	NA	NA	NA	10	7	164	165	491	0	0	0	2	0	0	0.012	0	0
.	19.01.15-23.35.43-1-288819	212	12	12	2	0	0	646	9	9	0	0	NA	NA	NA	71	63	182	176	518	95	90	461	8	29	4	0.044	0.165	0.008
.	19.01.15-23.35.43-1-288821	68	5	5	2	0	2	607	4	4	0	0	NA	NA	NA	25	27	170	165	505	84	82	441	0	5	5	0	0.03	0.01
.	19.01.15-23.35.44-1-288822	89	5	5	0	0	0	604	2	2	0	0	NA	NA	NA	32	27	170	170	500	83	83	438	0	8	3	0	0.047	0.006
.	19.01.15-23.35.52-1-288831	89	3	3	0	0	0	605	2	2	0	0	NA	NA	NA	29	21	168	167	499	83	81	441	4	0	6	0.024	0	0.012
.	19.01.15-23.35.54-1-288834	69	5	5	1	0	1	621	4	4	0	0	NA	NA	NA	22	33	168	171	507	83	87	451	6	0	11	0.036	0	0.022
.	19.01.15-23.36.00-1-288838	119	5	5	0	0	0	626	4	4	0	0	NA	NA	NA	43	48	172	170	519	85	84	457	5	9	5	0.029	0.053	0.01
.	19.01.15-23.36.00-1-288839	35	1	1	0	0	0	0	0	0	0	0	NA	NA	NA	8	6	165	164	490	0	0	0	0	0	1	0	0	0.002
.	19.01.15-23.36.01-1-288841	33	1	1	0	0	0	0	0	0	0	0	NA	NA	NA	7	8	165	163	493	0	0	0	0	0	1	0	0	0.002
.	19.01.15-23.36.01-1-288842	90	5	5	0	0	0	617	4	4	0	0	NA	NA	NA	28	31	172	169	503	89	83	445	0	5	7	0	0.03	0.014
.	19.01.15-23.36.03-1-288843	59	2	2	2	0	2	602	1	1	0	0	NA	NA	NA	28	25	172	166	500	84	80	438	6	0	0	0.035	0	0
.	19.01.15-23.36.03-1-288844	61	4	4	1	0	1	604	3	3	0	0	NA	NA	NA	21	14	166	166	495	82	82	440	1	0	8	0.006	0	0.016
.	19.01.15-23.36.06-1-288845	90	4	4	1	0	1	617	3	3	0	0	NA	NA	NA	23	29	168	165	509	85	80	452	10	4	0	0.06	0.024	0
.	19.01.15-23.36.11-1-288849	57	2	2	1	0	1	613	1	1	0	0	NA	NA	NA	14	19	165	166	501	79	82	452	11	3	0	0.067	0.018	0
.	19.01.15-23.36.13-1-288852	244	17	17	6	0	4	644	16	16	0	0	NA	NA	NA	70	70	181	174	528	93	88	463	9	37	15	0.05	0.213	0.028
.	19.01.15-23.36.16-1-288855	35	1	1	1	0	1	0	0	0	0	0	NA	NA	NA	10	7	166	164	490	0	0	0	0	0	2	0	0	0.004
.	19.01.15-23.36.18-1-288864	155	11	11	4	0	2	632	10	10	0	0	NA	NA	NA	46	52	177	175	513	89	86	457	43	6	19	0.243	0.034	0.037
.	19.01.15-23.36.18-1-288865	91	3	3	0	0	0	610	2	2	0	0	NA	NA	NA	33	29	168	168	506	80	82	448	5	0	8	0.03	0	0.016
.	19.01.15-23.36.19-1-288882	358	45	45	9	0	7	670	40	40	0	0	NA	NA	NA	81	89	172	187	543	88	100	482	103	53	40	0.599	0.283	0.074
.	19.01.15-23.36.20-1-288884	182	9	9	5	0	3	637	8	8	0	0	NA	NA	NA	42	54	172	169	526	86	85	466	15	2	16	0.087	0.012	0.03
.	19.01.15-23.36.21-1-288893	33	1	1	0	0	0	0	0	0	0	0	NA	NA	NA	5	11	165	165	494	0	0	0	0	0	4	0	0	0.008
.	19.01.15-23.36.24-1-288895	149	8	8	0	0	0	623	7	7	0	0	NA	NA	NA	34	39	172	170	510	87	84	452	1	11	12	0.006	0.065	0.024
.	19.01.15-23.36.25-1-288897	130	19	19	7	0	5	630	15	15	0	0	NA	NA	NA	53	48	175	175	511	89	86	455	2	19	32	0.011	0.109	0.063
.	19.01.15-23.36.28-1-288899	200	18	18	7	0	5	638	15	15	0	0	NA	NA	NA	75	58	174	177	520	85	90	463	29	17	15	0.167	0.096	0.029
.	19.01.15-23.36.37-1-288902	175	33	33	6	0	6	636	31	31	0	0	NA	NA	NA	49	55	172	172	524	86	85	465	25	32	26	0.145	0.186	0.05
.	19.01.15-23.36.44-1-288914	60	2	2	1	0	1	610	0	0	0	0	NA	NA	NA	23	24	165	170	502	81	82	447	0	1	1	0	0.006	0.002
.	19.01.15-23.36.48-1-288919	171	16	16	2	0	2	645	15	15	0	0	NA	NA	NA	59	61	177	177	520	91	91	463	10	14	16	0.056	0.079	0.031
.	19.01.15-23.36.55-1-288923	169	22	22	6	0	6	640	20	20	0	0	NA	NA	NA	47	55	171	173	524	88	86	466	24	31	11	0.14	0.179	0.021
.	19.01.15-23.37.00-1-288928	32	1	1	1	0	1	0	0	0	0	0	NA	NA	NA	8	9	165	165	492	0	0	0	1	0	0	0.006	0	0
.	19.01.15-23.37.02-1-288929	34	1	1	0	0	0	0	0	0	0	0	NA	NA	NA	14	7	163	164	493	0	0	0	0	0	0	0	0	0
.	19.01.15-23.37.13-1-288931	61	2	2	0	0	0	611	0	0	0	0	NA	NA	NA	16	22	168	169	498	82	83	446	0	2	1	0	0.012	0.002
.	19.01.15-23.37.15-1-288933	88	4	4	1	0	0	618	2	2	0	0	NA	NA	NA	11	32	170	170	505	85	84	449	3	0	13	0.018	0	0.026
.	19.01.15-23.37.17-1-288935	209	55	55	18	0	11	644	51	51	0	0	NA	NA	NA	51	63	173	177	526	89	90	465	89	52	27	0.514	0.294	0.051
.	19.01.15-23.37.18-1-288939	153	9	9	4	0	3	623	5	5	0	0	NA	NA	NA	53	48	170	177	514	86	89	448	6	4	19	0.035	0.023	0.037
.	19.01.15-23.37.27-1-288957	94	5	5	1	0	0	623	4	4	0	0	NA	NA	NA	35	41	170	172	512	87	85	451	1	6	9	0.006	0.035	0.018
.	19.01.15-23.37.32-1-288964	230	29	29	10	0	8	644	27	27	0	0	NA	NA	NA	57	60	178	172	523	93	86	465	46	33	29	0.258	0.192	0.055
.	19.01.15-23.37.34-1-288965	91	4	4	0	0	0	608	3	3	0	0	NA	NA	NA	38	24	167	168	502	82	84	442	4	3	10	0.024	0.018	0.02
.	19.01.15-23.37.37-1-288968	98	6	6	1	0	1	619	5	5	0	0	NA	NA	NA	36	34	170	168	509	84	86	449	7	4	4	0.041	0.024	0.008
.	19.01.15-23.37.40-1-288973	151	10	10	4	0	4	619	9	9	0	0	NA	NA	NA	50	42	180	169	506	92	85	442	13	2	6	0.072	0.012	0.012
.	19.01.15-23.37.41-1-288975	120	11	11	4	0	3	633	10	10	0	0	NA	NA	NA	43	54	171	177	519	87	87	459	19	8	11	0.111	0.045	0.021
.	19.01.15-23.37.46-1-288983	88	9	9	0	0	0	622	8	8	0	0	NA	NA	NA	26	35	175	167	506	89	85	448	1	13	4	0.006	0.078	0.008
.	19.01.15-23.37.52-1-288987	89	7	7	1	0	1	626	6	6	0	0	NA	NA	NA	29	40	174	170	509	88	86	452	2	1	11	0.011	0.006	0.022
.	19.01.15-23.37.54-1-288989	167	6	6	1	0	1	637	4	4	0	0	NA	NA	NA	54	60	178	179	516	90	91	456	0	2	13	0	0.011	0.025
.	19.01.15-23.37.57-1-288995	204	12	12	4	0	3	659	10	10	0	0	NA	NA	NA	62	72	179	175	531	92	91	476	16	14	27	0.089	0.08	0.051
.	19.01.15-23.38.03-1-289000	61	4	4	0	0	0	405	3	3	0	0	NA	NA	NA	22	18	167	165	499	55	53	297	1	0	3	0.006	0	0.006
.	19.01.15-23.38.05-1-289001	63	2	2	1	0	1	201	1	1	0	0	NA	NA	NA	15	12	166	166	493	28	28	145	0	1	2	0	0.006	0.004
.	19.01.15-23.38.06-1-289002	87	3	3	1	0	1	617	2	2	0	0	NA	NA	NA	26	32	169	167	509	82	83	452	4	1	0	0.024	0.006	0
.	19.01.15-23.38.10-1-289003	66	4	4	0	0	0	607	3	3	0	0	NA	NA	NA	15	18	168	164	499	82	79	446	2	2	9	0.012	0.012	0.018
.	19.01.15-23.38.14-1-289006	70	4	4	0	0	0	619	2	2	0	0	NA	NA	NA	24	34	169	166	512	83	83	453	0	0	7	0	0	0.014
.	19.01.15-23.38.15-1-289008	89	5	5	0	0	0	610	4	4	0	0	NA	NA	NA	36	27	166	169	505	81	85	444	0	5	9	0	0.03	0.018
.	19.01.15-23.38.16-1-289009	34	1	1	0	0	0	0	0	0	0	0	NA	NA	NA	8	9	165	165	492	0	0	0	0	0	2	0	0	0.004
.	19.01.15-23.38.19-1-289016	122	15	15	2	0	2	613	11	11	0	0	NA	NA	NA	35	25	168	168	502	85	84	444	21	8	12	0.125	0.048	0.024
.	19.01.15-23.38.21-1-289032	37	1	1	1	0	1	0	0	0	0	0	NA	NA	NA	9	13	166	165	495	0	0	0	0	0	4	0	0	0.008
.	19.01.15-23.38.22-1-289037	56	2	2	0	0	0	99	1	1	0	0	NA	NA	NA	21	15	167	166	495	15	12	72	0	4	0	0	0.024	0
.	19.01.15-23.38.25-1-289039	136	28	28	8	0	6	632	26	26	0	0	NA	NA	NA	29	50	175	171	517	89	84	459	26	25	26	0.149	0.146	0.05
.	19.01.15-23.38.26-1-289041	120	10	10	6	0	4	613	8	8	0	0	NA	NA	NA	28	26	168	167	504	86	83	444	19	7	7	0.113	0.042	0.014
.	19.01.15-23.38.28-1-289042	324	27	27	6	0	6	678	22	22	0	0	NA	NA	NA	79	95	180	184	544	95	97	486	57	12	33	0.317	0.065	0.061
.	19.01.15-23.38.29-1-289044	59	2	2	0	0	0	0	1	1	0	0	NA	NA	NA	25	19	166	164	502	0	0	0	0	0	1	0	0	0.002
.	19.01.15-23.38.31-1-289045	149	8	8	1	0	1	624	6	6	0	0	NA	NA	NA	40	40	167	173	513	83	88	453	13	5	4	0.078	0.029	0.008
.	19.01.15-23.38.31-1-289046	63	2	2	0	0	0	301	1	1	0	0	NA	NA	NA	21	15	165	167	496	41	44	216	1	0	0	0.006	0	0
.	19.01.15-23.38.33-1-289047	91	7	7	2	0	1	603	6	6	0	0	NA	NA	NA	36	24	169	166	502	83	80	440	2	5	6	0.012	0.03	0.012
.	19.01.15-23.38.33-1-289048	237	15	15	2	0	2	658	13	13	0	0	NA	NA	NA	92	84	180	180	537	92	90	476	1	27	23	0.006	0.15	0.043
.	19.01.15-23.38.41-1-289057	32	1	1	0	0	0	0	0	0	0	0	NA	NA	NA	9	8	164	166	491	0	0	0	0	0	0	0	0	0
.	19.01.15-23.38.44-1-289061	146	7	7	2	0	2	646	4	4	0	0	NA	NA	NA	54	58	174	176	521	92	91	463	9	9	5	0.052	0.051	0.01
.	19.01.15-23.38.46-1-289065	527	47	47	18	0	11	719	41	41	0	0	NA	NA	NA	147	148	192	190	579	105	102	512	78	76	43	0.406	0.4	0.074
.	19.01.15-23.38.48-1-289069	120	10	10	2	0	2	625	7	7	0	0	NA	NA	NA	47	43	173	168	515	88	83	454	4	2	14	0.023	0.012	0.027
.	19.01.15-23.38.52-1-289073	121	9	9	3	0	2	613	8	8	0	0	NA	NA	NA	33	29	168	169	505	83	82	448	4	10	11	0.024	0.059	0.022
.	19.01.15-23.38.54-1-289075	33	1	1	0	0	0	0	0	0	0	0	NA	NA	NA	5	7	164	166	490	0	0	0	0	2	0	0	0.012	0
.	19.01.15-23.38.57-1-289079	263	22	22	5	0	5	642	20	20	0	0	NA	NA	NA	80	62	177	177	521	88	89	465	20	23	28	0.113	0.13	0.054
.	19.01.15-23.39.04-1-289083	151	6	6	3	0	2	623	5	5	0	0	NA	NA	NA	63	43	171	171	514	89	85	449	8	12	10	0.047	0.07	0.019
.	19.01.15-23.39.06-1-289085	35	1	1	0	0	0	0	0	0	0	0	NA	NA	NA	10	7	163	164	493	0	0	0	0	0	0	0	0	0
.	19.01.15-23.39.08-1-289087	124	16	16	8	0	6	623	14	14	0	0	NA	NA	NA	54	41	167	173	514	85	89	449	18	10	25	0.108	0.058	0.049
.	19.01.15-23.39.11-1-289092	91	5	5	1	0	1	616	4	4	0	0	NA	NA	NA	30	34	171	169	507	86	82	448	0	3	10	0	0.018	0.02
.	19.01.15-23.39.12-1-289095	155	6	6	1	0	0	636	5	5	0	0	NA	NA	NA	54	51	175	171	518	92	86	458	16	0	8	0.091	0	0.015
.	19.01.15-23.39.15-1-289097	347	25	25	5	0	3	671	23	23	0	0	NA	NA	NA	97	91	180	180	544	92	94	485	49	36	18	0.272	0.2	0.033
.	19.01.15-23.39.17-1-289098	59	2	2	1	0	1	608	1	1	0	0	NA	NA	NA	21	32	171	168	506	84	82	442	0	0	3	0	0	0.006
.	19.01.15-23.39.25-1-289120	118	5	5	1	0	1	611	4	4	0	0	NA	NA	NA	31	28	169	167	505	82	84	445	16	9	0	0.095	0.054	0
.	19.01.15-23.39.28-1-289122	118	9	9	2	0	2	611	8	8	0	0	NA	NA	NA	34	34	173	171	503	86	84	441	16	9	5	0.092	0.053	0.01
.	19.01.15-23.39.32-1-289130	96	21	21	7	0	4	618	19	19	0	0	NA	NA	NA	24	38	174	175	502	88	88	442	3	28	34	0.017	0.16	0.068
.	19.01.15-23.39.34-1-289133	155	26	26	10	0	9	641	25	25	0	0	NA	NA	NA	46	60	178	169	526	89	87	465	20	31	30	0.112	0.183	0.057
.	19.01.15-23.39.35-1-289136	96	4	4	0	0	0	621	3	3	0	0	NA	NA	NA	26	34	175	169	503	88	86	447	4	0	8	0.023	0	0.016
.	19.01.15-23.39.46-1-289149	152	18	18	5	0	5	636	17	17	0	0	NA	NA	NA	53	51	177	171	516	91	86	459	8	25	15	0.045	0.146	0.029
.	19.01.15-23.39.49-1-289152	60	3	3	1	0	1	601	2	2	0	0	NA	NA	NA	25	18	168	165	498	82	79	440	0	5	5	0	0.03	0.01
.	19.01.15-23.40.00-1-289161	141	6	6	4	0	4	614	5	5	0	0	NA	NA	NA	45	36	172	167	510	85	84	445	9	0	11	0.052	0	0.022
.	19.01.15-23.40.00-1-289162	66	4	4	1	0	1	608	3	3	0	0	NA	NA	NA	27	26	170	167	502	86	84	438	0	0	4	0	0	0.008
.	19.01.15-23.40.04-1-289168	245	9	9	2	0	2	650	8	8	0	0	NA	NA	NA	82	73	176	174	536	88	87	475	18	11	11	0.102	0.063	0.021
.	19.01.15-23.40.06-1-289169	153	7	7	1	0	1	639	6	6	0	0	NA	NA	NA	50	62	181	175	519	90	88	461	8	10	6	0.044	0.057	0.012
.	19.01.15-23.40.12-1-289172	38	1	1	0	0	0	0	0	0	0	0	NA	NA	NA	5	13	165	163	498	0	0	0	0	0	1	0	0	0.002
.	19.01.15-23.40.15-1-289176	36	1	1	1	0	1	0	0	0	0	0	NA	NA	NA	7	12	167	164	494	0	0	0	0	0	5	0	0	0.01
.	19.01.15-23.40.16-1-289178	143	13	13	7	0	6	630	11	11	0	0	NA	NA	NA	30	41	173	169	512	88	84	458	25	12	26	0.145	0.071	0.051
.	19.01.15-23.40.16-1-289179	363	30	30	9	0	6	694	29	29	0	0	NA	NA	NA	114	113	195	181	550	110	94	490	47	53	13	0.241	0.293	0.024
.	19.01.15-23.40.19-1-289199	92	6	6	1	0	1	618	5	5	0	0	NA	NA	NA	40	38	169	172	510	84	87	447	6	7	5	0.036	0.041	0.01
.	19.01.15-23.40.19-1-289200	119	10	10	3	0	2	614	8	8	0	0	NA	NA	NA	42	32	172	169	504	82	85	447	8	17	16	0.047	0.101	0.032
.	19.01.15-23.40.20-1-289201	97	8	8	3	0	3	612	7	7	0	0	NA	NA	NA	35	31	173	164	507	87	75	450	0	16	6	0	0.098	0.012
.	19.01.15-23.40.27-1-289210	59	2	2	0	0	0	354	1	1	0	0	NA	NA	NA	11	16	167	166	496	52	45	257	0	0	3	0	0	0.006
.	19.01.15-23.40.29-1-289211	96	8	8	2	0	2	600	7	7	0	0	NA	NA	NA	40	22	165	171	499	80	85	435	3	6	12	0.018	0.035	0.024
.	19.01.15-23.40.30-1-289212	64	5	5	1	0	0	609	4	4	0	0	NA	NA	NA	22	21	166	168	500	82	83	444	3	3	7	0.018	0.018	0.014
.	19.01.15-23.40.38-1-289217	89	8	8	0	0	0	618	6	6	0	0	NA	NA	NA	23	35	167	172	509	81	86	451	16	7	6	0.096	0.041	0.012
.	19.01.15-23.40.40-1-289220	35	1	1	0	0	0	0	0	0	0	0	NA	NA	NA	7	10	163	167	493	0	0	0	0	2	0	0	0.012	0
.	19.01.15-23.40.40-1-289222	116	14	14	3	0	2	619	13	13	0	0	NA	NA	NA	41	38	170	174	507	84	86	449	15	5	19	0.088	0.029	0.037
.	19.01.15-23.40.43-1-289228	170	21	21	8	0	5	631	19	19	0	0	NA	NA	NA	57	49	174	172	516	89	87	455	29	20	26	0.167	0.116	0.05
.	19.01.15-23.40.43-1-289229	60	2	2	1	0	1	601	1	1	0	0	NA	NA	NA	27	19	168	169	495	83	83	435	0	1	2	0	0.006	0.004
.	19.01.15-23.40.43-1-289230	34	1	1	0	0	0	0	0	0	0	0	NA	NA	NA	10	7	165	164	491	0	0	0	0	0	3	0	0	0.006
.	19.01.15-23.40.46-1-289235	90	5	5	3	0	2	615	3	3	0	0	NA	NA	NA	35	35	170	169	509	87	83	445	0	0	12	0	0	0.024
.	19.01.15-23.40.46-1-289236	61	4	4	1	0	1	629	3	3	0	0	NA	NA	NA	22	43	172	175	509	88	90	451	1	3	4	0.006	0.017	0.008
.	19.01.15-23.40.47-1-289239	151	7	7	2	0	2	633	6	6	0	0	NA	NA	NA	34	49	176	172	514	90	86	457	2	0	16	0.011	0	0.031
.	19.01.15-23.40.57-1-289251	149	11	11	5	0	4	635	10	10	0	0	NA	NA	NA	48	45	170	168	520	87	86	462	18	12	11	0.106	0.071	0.021
.	19.01.15-23.41.02-1-289254	235	37	37	14	0	11	658	34	34	0	0	NA	NA	NA	63	69	182	178	522	96	95	467	63	27	39	0.346	0.152	0.075
.	19.01.15-23.41.03-1-289255	35	1	1	0	0	0	0	0	0	0	0	NA	NA	NA	11	11	165	166	493	0	0	0	1	0	0	0.006	0	0
.	19.01.15-23.41.03-1-289256	118	11	11	1	0	1	619	10	10	0	0	NA	NA	NA	39	39	174	167	511	86	84	449	6	5	19	0.034	0.03	0.037
.	19.01.15-23.41.05-1-289257	117	20	20	1	0	1	606	17	17	0	0	NA	NA	NA	32	30	169	171	503	83	83	440	3	20	11	0.018	0.117	0.022
.	19.01.15-23.41.07-1-289259	31	1	1	0	0	0	0	0	0	0	0	NA	NA	NA	7	7	165	163	492	0	0	0	0	0	0	0	0	0
.	19.01.15-23.41.10-1-289260	88	4	4	1	0	1	613	1	1	0	0	NA	NA	NA	23	23	165	167	504	82	83	448	6	0	3	0.036	0	0.006
.	19.01.15-23.41.11-1-289262	243	17	17	4	0	4	661	15	15	0	0	NA	NA	NA	66	72	178	181	526	94	96	471	40	11	13	0.225	0.061	0.025
.	19.01.15-23.41.12-1-289263	149	7	7	2	0	2	638	5	5	0	0	NA	NA	NA	40	49	170	174	518	87	87	464	10	6	9	0.059	0.034	0.017
.	19.01.15-23.41.24-1-289286	67	4	4	2	0	2	600	3	3	0	0	NA	NA	NA	24	18	166	166	499	80	81	439	11	0	0	0.066	0	0
.	19.01.15-23.41.25-1-289287	114	9	9	2	0	2	622	8	8	0	0	NA	NA	NA	37	43	169	173	514	85	86	451	6	1	15	0.036	0.006	0.029
.	19.01.15-23.41.28-1-289289	272	27	27	4	0	3	670	24	24	0	0	NA	NA	NA	85	94	183	173	551	93	89	488	48	30	7	0.262	0.173	0.013
.	19.01.15-23.41.30-1-289291	61	2	2	1	0	1	612	1	1	0	0	NA	NA	NA	31	29	168	168	506	84	83	445	0	4	0	0	0.024	0
.	19.01.15-23.41.37-1-289298	31	1	1	0	0	0	0	0	0	0	0	NA	NA	NA	11	8	167	164	490	0	0	0	0	0	2	0	0	0.004
.	19.01.15-23.41.38-1-289300	180	17	17	7	0	7	636	16	16	0	0	NA	NA	NA	51	47	170	171	519	88	86	462	30	22	17	0.176	0.129	0.033
.	19.01.15-23.41.39-1-289302	124	13	13	3	0	3	622	12	12	0	0	NA	NA	NA	50	43	165	171	520	78	86	458	11	5	25	0.067	0.029	0.048
.	19.01.15-23.41.43-1-289311	67	6	6	3	0	3	555	4	4	0	0	NA	NA	NA	19	10	164	166	493	77	72	406	0	9	3	0	0.054	0.006
.	19.01.15-23.41.44-1-289314	86	3	3	2	0	1	601	2	2	0	0	NA	NA	NA	33	21	170	167	497	83	82	436	0	0	12	0	0	0.024
.	19.01.15-23.41.49-1-289323	33	1	1	0	0	0	0	0	0	0	0	NA	NA	NA	9	12	165	165	495	0	0	0	0	0	1	0	0	0.002
.	19.01.15-23.41.51-1-289325	119	8	8	1	0	1	616	7	7	0	0	NA	NA	NA	42	33	171	171	504	84	86	446	5	4	10	0.029	0.023	0.02
.	19.01.15-23.42.02-1-289330	30	1	1	0	0	0	0	0	0	0	0	NA	NA	NA	8	7	168	164	488	0	0	0	0	2	0	0	0.012	0
.	19.01.15-23.42.08-1-289335	145	11	11	4	0	4	618	10	10	0	0	NA	NA	NA	37	36	169	170	510	85	81	452	10	0	15	0.059	0	0.029
.	19.01.15-23.42.10-1-289336	61	3	3	1	0	0	605	2	2	0	0	NA	NA	NA	20	21	170	168	496	83	82	440	3	0	3	0.018	0	0.006
.	19.01.15-23.42.14-1-289337	31	1	1	0	0	0	0	0	0	0	0	NA	NA	NA	6	9	165	164	493	0	0	0	0	0	2	0	0	0.004
.	19.01.15-23.42.16-1-289339	431	37	37	7	0	4	698	34	34	0	0	NA	NA	NA	114	118	184	188	559	99	103	496	90	52	18	0.489	0.277	0.032
.	19.01.15-23.42.22-1-289364	124	8	8	2	0	1	619	6	6	0	0	NA	NA	NA	39	37	170	171	509	85	84	450	13	6	8	0.076	0.035	0.016
.	19.01.15-23.42.26-1-289369	172	7	7	1	0	1	626	5	5	0	0	NA	NA	NA	55	51	175	170	519	88	86	452	7	5	4	0.04	0.029	0.008
.	19.01.15-23.42.27-1-289370	39	1	1	1	0	1	0	0	0	0	0	NA	NA	NA	5	8	164	166	491	0	0	0	0	0	5	0	0	0.01
.	19.01.15-23.42.27-1-289371	55	2	2	0	0	0	602	1	1	0	0	NA	NA	NA	23	20	165	168	500	80	83	439	2	1	0	0.012	0.006	0
.	19.01.15-23.42.27-1-289372	233	33	33	12	0	9	682	31	31	0	0	NA	NA	NA	66	97	187	183	540	101	99	482	47	51	25	0.251	0.279	0.046
.	19.01.15-23.42.30-1-289373	35	1	1	0	0	0	0	0	0	0	0	NA	NA	NA	13	14	168	166	493	0	0	0	3	0	0	0.018	0	0
.	19.01.15-23.42.33-1-289374	32	1	1	0	0	0	0	0	0	0	0	NA	NA	NA	6	11	166	165	493	0	0	0	1	0	0	0.006	0	0
.	19.01.15-23.42.34-1-289376	33	1	1	0	0	0	0	0	0	0	0	NA	NA	NA	9	11	164	165	495	0	0	0	0	0	3	0	0	0.006
.	19.01.15-23.42.35-1-289377	118	7	7	0	0	0	620	6	6	0	0	NA	NA	NA	41	35	171	170	507	86	85	449	2	9	10	0.012	0.053	0.02
.	19.01.15-23.42.35-1-289378	145	10	10	1	0	1	612	8	8	0	0	NA	NA	NA	41	37	171	173	506	81	88	443	12	10	8	0.07	0.058	0.016
.	19.01.15-23.42.37-1-289380	67	4	4	1	0	1	602	3	3	0	0	NA	NA	NA	26	19	167	164	501	80	82	440	8	3	0	0.048	0.018	0
.	19.01.15-23.42.40-1-289383	57	3	3	0	0	0	610	2	2	0	0	NA	NA	NA	25	27	167	170	503	84	87	439	5	0	1	0.03	0	0.002
.	19.01.15-23.42.46-1-289391	148	13	13	2	0	2	629	11	11	0	0	NA	NA	NA	37	39	170	170	512	88	83	458	5	13	11	0.029	0.076	0.021
.	19.01.15-23.42.48-1-289397	206	11	11	3	0	2	637	10	10	0	0	NA	NA	NA	48	53	181	175	510	96	88	453	21	16	10	0.116	0.091	0.02
.	19.01.15-23.42.54-1-289401	66	7	7	1	0	1	615	3	3	0	0	NA	NA	NA	28	32	168	168	509	85	82	448	1	2	13	0.006	0.012	0.026
.	19.01.15-23.42.55-1-289403	117	6	6	0	0	0	628	4	4	0	0	NA	NA	NA	43	45	173	168	517	87	84	457	0	3	9	0	0.018	0.017
.	19.01.15-23.42.55-1-289405	91	3	3	2	0	1	606	2	2	0	0	NA	NA	NA	37	25	172	165	501	86	83	437	6	0	5	0.035	0	0.01
.	19.01.15-23.43.01-1-289410	119	11	11	3	0	2	613	10	10	0	0	NA	NA	NA	30	24	166	169	502	80	88	445	4	19	22	0.024	0.112	0.044
.	19.01.15-23.43.09-1-289413	63	6	6	0	0	0	610	5	5	0	0	NA	NA	NA	21	22	167	169	499	82	85	443	1	1	13	0.006	0.006	0.026
.	19.01.15-23.43.11-1-289414	152	17	17	2	0	1	627	15	15	0	0	NA	NA	NA	30	39	173	173	506	85	88	454	25	22	11	0.145	0.127	0.022
.	19.01.15-23.43.12-1-289415	116	12	12	5	0	4	600	9	9	0	0	NA	NA	NA	39	17	167	166	497	81	82	437	2	2	22	0.012	0.012	0.044
.	19.01.15-23.43.14-1-289417	137	7	7	1	0	1	622	5	5	0	0	NA	NA	NA	43	49	175	174	513	85	89	448	1	3	11	0.006	0.017	0.021
.	19.01.15-23.43.14-1-289418	88	6	6	3	0	3	615	5	5	0	0	NA	NA	NA	20	25	165	167	506	81	83	451	6	6	0	0.036	0.036	0
.	19.01.15-23.43.22-1-289440	90	6	6	0	0	0	605	5	5	0	0	NA	NA	NA	27	25	170	167	501	84	83	438	1	8	6	0.006	0.048	0.012
.	19.01.15-23.43.24-1-289441	88	4	4	0	0	0	613	3	3	0	0	NA	NA	NA	33	33	166	172	508	80	87	446	0	4	5	0	0.023	0.01
.	19.01.15-23.43.26-1-289442	61	2	2	0	0	0	608	1	1	0	0	NA	NA	NA	28	23	169	168	499	84	84	440	0	0	5	0	0	0.01
.	19.01.15-23.43.26-1-289443	131	6	6	2	0	2	653	5	5	0	0	NA	NA	NA	44	63	178	173	525	92	89	472	6	11	5	0.034	0.064	0.01
.	19.01.15-23.43.32-1-289451	96	5	5	1	0	1	618	3	3	0	0	NA	NA	NA	33	30	169	172	502	85	88	445	0	2	10	0	0.012	0.02
.	19.01.15-23.43.33-1-289452	231	25	25	5	0	2	645	20	20	0	0	NA	NA	NA	75	62	178	174	523	92	91	462	32	41	22	0.18	0.236	0.042
.	19.01.15-23.43.38-1-289456	97	5	5	0	0	0	621	4	4	0	0	NA	NA	NA	32	33	167	168	511	85	86	450	0	4	7	0	0.024	0.014
.	19.01.15-23.43.40-1-289460	59	2	2	1	0	1	104	1	1	0	0	NA	NA	NA	13	12	165	164	496	14	10	80	0	0	4	0	0	0.008
.	19.01.15-23.43.41-1-289463	62	2	2	1	0	1	606	1	1	0	0	NA	NA	NA	22	17	165	168	497	83	84	439	0	0	8	0	0	0.016
.	19.01.15-23.43.43-1-289464	217	19	19	6	0	5	644	18	18	0	0	NA	NA	NA	67	62	170	177	528	87	92	465	28	8	20	0.165	0.045	0.038
.	19.01.15-23.43.46-1-289469	60	3	3	0	0	0	600	2	2	0	0	NA	NA	NA	25	16	167	165	497	79	80	441	0	0	6	0	0	0.012
.	19.01.15-23.43.48-1-289474	98	10	10	3	0	1	614	6	6	0	0	NA	NA	NA	34	31	169	168	507	82	82	450	17	2	11	0.101	0.012	0.022
.	19.01.15-23.43.48-1-289475	32	1	1	0	0	0	0	0	0	0	0	NA	NA	NA	5	5	164	163	491	0	0	0	1	0	0	0.006	0	0
.	19.01.15-23.43.50-1-289477	211	18	18	7	0	6	649	17	17	0	0	NA	NA	NA	65	61	174	173	527	92	89	468	13	23	28	0.075	0.133	0.053
.	19.01.15-23.43.52-1-289480	65	4	4	1	0	0	608	3	3	0	0	NA	NA	NA	28	32	172	169	504	84	83	441	6	0	12	0.035	0	0.024
.	19.01.15-23.43.54-1-289483	88	4	4	1	0	1	617	2	2	0	0	NA	NA	NA	20	32	171	165	509	84	83	450	0	5	1	0	0.03	0.002
.	19.01.15-23.43.55-1-289485	179	16	16	5	0	5	635	15	15	0	0	NA	NA	NA	59	53	175	174	517	87	89	459	22	25	9	0.126	0.144	0.017
.	19.01.15-23.44.01-1-289488	95	7	7	3	0	3	607	6	6	0	0	NA	NA	NA	23	29	171	172	499	83	83	441	8	8	10	0.047	0.047	0.02
.	19.01.15-23.44.13-1-289491	63	4	4	2	0	2	609	3	3	0	0	NA	NA	NA	24	26	167	169	503	84	83	442	5	0	6	0.03	0	0.012
.	19.01.15-23.44.20-1-289514	126	8	8	2	0	2	620	6	6	0	0	NA	NA	NA	50	44	173	171	513	90	84	446	10	0	18	0.058	0	0.035
.	19.01.15-23.44.21-1-289515	60	2	2	1	0	1	150	1	1	0	0	NA	NA	NA	13	18	166	167	498	21	19	110	0	8	0	0	0.048	0
.	19.01.15-23.44.24-1-289516	30	1	1	0	0	0	0	0	0	0	0	NA	NA	NA	5	6	164	167	488	0	0	0	0	0	0	0	0	0
.	19.01.15-23.44.26-1-289521	232	20	20	8	0	5	658	16	16	0	0	NA	NA	NA	66	73	184	177	525	98	90	470	47	26	17	0.255	0.147	0.032
.	19.01.15-23.44.27-1-289522	123	7	7	3	0	3	622	5	5	0	0	NA	NA	NA	45	39	173	174	505	90	87	445	13	9	8	0.075	0.052	0.016
.	19.01.15-23.44.27-1-289523	93	4	4	0	0	0	605	3	3	0	0	NA	NA	NA	28	24	167	170	500	80	84	441	0	10	0	0	0.059	0
.	19.01.15-23.44.30-1-289525	57	2	2	1	0	1	255	1	1	0	0	NA	NA	NA	15	12	165	166	494	36	31	188	0	0	4	0	0	0.008
.	19.01.15-23.44.32-1-289526	35	1	1	0	0	0	0	0	0	0	0	NA	NA	NA	11	7	164	165	491	0	0	0	1	0	0	0.006	0	0
.	19.01.15-23.44.33-1-289528	102	5	5	1	0	1	613	3	3	0	0	NA	NA	NA	29	27	166	172	502	80	88	445	1	0	7	0.006	0	0.014
.	19.01.15-23.44.34-1-289529	214	18	18	4	0	2	628	17	17	0	0	NA	NA	NA	62	46	173	173	513	89	88	451	6	27	21	0.035	0.156	0.041
.	19.01.15-23.44.37-1-289531	118	5	5	0	0	0	610	4	4	0	0	NA	NA	NA	39	35	165	172	511	78	84	448	5	0	9	0.03	0	0.018
.	19.01.15-23.44.40-1-289535	33	1	1	0	0	0	0	0	0	0	0	NA	NA	NA	8	8	165	163	493	0	0	0	1	0	0	0.006	0	0
.	19.01.15-23.44.42-1-289539	125	6	6	2	0	2	622	5	5	0	0	NA	NA	NA	42	39	170	169	513	85	82	455	4	11	9	0.024	0.065	0.018
.	19.01.15-23.44.42-1-289540	31	1	1	0	0	0	0	0	0	0	0	NA	NA	NA	9	6	163	164	492	0	0	0	1	0	0	0.006	0	0
.	19.01.15-23.44.44-1-289543	151	20	20	8	0	4	629	19	19	0	0	NA	NA	NA	41	46	171	172	516	86	86	457	22	24	21	0.129	0.14	0.041
.	19.01.15-23.44.44-1-289545	97	7	7	2	0	2	623	6	6	0	0	NA	NA	NA	37	43	171	173	512	87	88	448	10	10	5	0.058	0.058	0.01
.	19.01.15-23.44.50-1-289551	63	2	2	1	0	1	252	1	1	0	0	NA	NA	NA	20	19	166	167	499	33	31	188	0	0	2	0	0	0.004
.	19.01.15-23.44.57-1-289559	174	11	11	3	0	1	655	10	10	0	0	NA	NA	NA	44	69	180	176	526	93	90	472	31	8	10	0.172	0.045	0.019
.	19.01.15-23.44.59-1-289560	126	6	6	3	0	1	614	5	5	0	0	NA	NA	NA	31	29	170	166	506	86	81	447	3	5	18	0.018	0.03	0.036
.	19.01.15-23.45.07-1-289564	85	3	3	0	0	0	607	1	1	0	0	NA	NA	NA	31	26	167	166	506	80	82	445	3	1	1	0.018	0.006	0.002
.	19.01.15-23.45.08-1-289565	210	28	28	5	0	3	641	25	25	0	0	NA	NA	NA	55	57	178	170	522	92	85	464	55	28	25	0.309	0.165	0.048
.	19.01.15-23.45.09-1-289566	148	16	16	5	0	5	623	15	15	0	0	NA	NA	NA	41	42	167	172	516	83	86	454	23	3	17	0.138	0.017	0.033
.	19.01.15-23.45.12-1-289568	90	7	7	2	0	2	614	6	6	0	0	NA	NA	NA	28	28	167	168	506	84	82	448	2	9	7	0.012	0.054	0.014
.	19.01.15-23.45.15-1-289569	36	1	1	1	0	1	0	0	0	0	0	NA	NA	NA	12	8	164	163	494	0	0	0	0	0	2	0	0	0.004
.	19.01.15-23.45.18-1-289582	151	18	18	6	0	4	636	16	16	0	0	NA	NA	NA	45	45	172	173	513	88	90	458	24	13	22	0.14	0.075	0.043
.	19.01.15-23.45.22-1-289590	34	1	1	0	0	0	0	0	0	0	0	NA	NA	NA	12	10	165	165	493	0	0	0	0	1	0	0	0.006	0
.	19.01.15-23.45.22-1-289592	119	10	10	3	0	2	618	9	9	0	0	NA	NA	NA	38	36	170	169	510	84	83	451	8	2	21	0.047	0.012	0.041
.	19.01.15-23.45.24-1-289593	64	2	2	1	0	1	599	1	1	0	0	NA	NA	NA	26	16	166	166	497	81	81	437	0	2	5	0	0.012	0.01
.	19.01.15-23.45.27-1-289595	62	2	2	1	0	1	600	1	1	0	0	NA	NA	NA	27	18	164	167	500	80	80	440	0	5	0	0	0.03	0
.	19.01.15-23.45.32-1-289596	31	1	1	0	0	0	0	0	0	0	0	NA	NA	NA	8	10	166	163	494	0	0	0	0	2	0	0	0.012	0
.	19.01.15-23.45.32-1-289597	35	1	1	0	0	0	0	0	0	0	0	NA	NA	NA	10	16	167	167	495	0	0	0	0	0	2	0	0	0.004
.	19.01.15-23.45.33-1-289598	302	38	38	14	0	12	661	35	35	0	0	NA	NA	NA	74	82	177	185	533	91	97	473	69	22	44	0.39	0.119	0.083
.	19.01.15-23.45.36-1-289607	153	12	12	1	0	1	621	11	11	0	0	NA	NA	NA	49	41	171	174	509	83	89	449	22	5	10	0.129	0.029	0.02
.	19.01.15-23.45.38-1-289609	59	2	2	0	0	0	600	1	1	0	0	NA	NA	NA	25	17	167	165	498	83	79	438	0	5	2	0	0.03	0.004
.	19.01.15-23.45.40-1-289614	63	2	2	0	0	0	606	1	1	0	0	NA	NA	NA	32	24	169	167	501	85	80	441	0	2	6	0	0.012	0.012
.	19.01.15-23.45.40-1-289616	116	11	11	1	0	0	606	8	8	0	0	NA	NA	NA	55	27	170	170	500	86	85	435	6	8	27	0.035	0.047	0.054
.	19.01.15-23.45.45-1-289624	144	17	17	4	0	2	616	16	16	0	0	NA	NA	NA	44	37	169	170	511	83	81	452	31	15	8	0.183	0.088	0.016
.	19.01.15-23.45.51-1-289630	92	5	5	1	0	1	606	4	4	0	0	NA	NA	NA	42	29	167	170	505	81	85	440	6	0	7	0.036	0	0.014
.	19.01.15-23.45.53-1-289631	92	5	5	2	0	2	609	2	2	0	0	NA	NA	NA	35	31	172	169	503	84	81	444	1	3	5	0.006	0.018	0.01
.	19.01.15-23.45.53-1-289632	33	1	1	0	0	0	0	0	0	0	0	NA	NA	NA	7	6	165	164	490	0	0	0	0	0	2	0	0	0.004
.	19.01.15-23.45.56-1-289636	95	3	3	0	0	0	620	2	2	0	0	NA	NA	NA	33	34	169	170	508	84	88	448	0	3	3	0	0.018	0.006
.	19.01.15-23.45.56-1-289637	120	6	6	3	0	3	614	5	5	0	0	NA	NA	NA	32	37	165	170	515	76	84	454	1	3	13	0.006	0.018	0.025
.	19.01.15-23.46.07-1-289643	32	1	1	0	0	0	0	0	0	0	0	NA	NA	NA	10	12	167	165	493	0	0	0	0	0	1	0	0	0.002
.	19.01.15-23.46.08-1-289645	231	17	17	7	0	4	644	15	15	0	0	NA	NA	NA	62	55	177	174	517	93	88	463	13	11	21	0.073	0.063	0.041
.	19.01.15-23.46.10-1-289648	64	2	2	1	0	1	615	1	1	0	0	NA	NA	NA	22	27	171	167	502	87	85	443	2	0	4	0.012	0	0.008
.	19.01.15-23.46.10-1-289649	98	3	3	1	0	1	604	1	1	0	0	NA	NA	NA	34	31	169	170	505	83	81	440	1	4	0	0.006	0.024	0
.	19.01.15-23.46.12-1-289651	236	27	27	7	0	5	651	24	24	0	0	NA	NA	NA	73	68	174	173	534	90	87	474	19	61	28	0.109	0.353	0.052
.	19.01.15-23.46.14-1-289654	204	12	12	5	0	4	633	10	10	0	0	NA	NA	NA	42	55	170	172	526	84	86	463	5	15	14	0.029	0.087	0.027
.	19.01.15-23.46.17-1-289658	93	3	3	1	0	1	618	2	2	0	0	NA	NA	NA	30	34	171	174	502	85	87	446	4	6	4	0.023	0.034	0.008
.	19.01.15-23.46.21-1-289685	236	30	30	13	0	11	662	29	29	0	0	NA	NA	NA	75	83	181	176	539	93	93	476	42	24	39	0.232	0.136	0.072
.	19.01.15-23.46.27-1-289691	111	7	7	2	0	2	614	6	6	0	0	NA	NA	NA	37	31	168	172	504	81	87	446	3	4	15	0.018	0.023	0.03
.	19.01.15-23.46.28-1-289693	90	6	6	2	0	1	624	5	5	0	0	NA	NA	NA	37	36	169	171	509	83	88	453	12	0	14	0.071	0	0.028
.	19.01.15-23.46.32-1-289698	126	5	5	1	0	1	638	4	4	0	0	NA	NA	NA	45	59	177	174	521	93	86	459	16	1	5	0.09	0.006	0.01
.	19.01.15-23.46.35-1-289699	32	1	1	0	0	0	0	0	0	0	0	NA	NA	NA	17	10	167	163	493	0	0	0	0	0	0	0	0	0
.	19.01.15-23.46.37-1-289701	96	7	7	1	0	1	620	5	5	0	0	NA	NA	NA	26	35	174	169	505	86	85	449	4	5	10	0.023	0.03	0.02
.	19.01.15-23.46.39-1-289705	96	5	5	0	0	0	609	4	4	0	0	NA	NA	NA	32	27	169	168	503	84	82	443	9	3	4	0.053	0.018	0.008
.	19.01.15-23.46.44-1-289714	90	4	4	1	0	1	613	3	3	0	0	NA	NA	NA	27	29	168	171	503	83	82	448	10	9	4	0.06	0.053	0.008
.	19.01.15-23.46.48-1-289718	91	3	3	0	0	0	621	2	2	0	0	NA	NA	NA	30	32	165	170	510	81	84	456	0	3	8	0	0.018	0.016
.	19.01.15-23.46.54-1-289721	58	2	2	1	0	1	356	1	1	0	0	NA	NA	NA	21	13	168	164	494	49	46	261	0	2	1	0	0.012	0.002
.	19.01.15-23.46.55-1-289723	269	43	43	16	0	8	650	40	40	0	0	NA	NA	NA	74	66	173	174	532	87	90	473	62	56	28	0.358	0.322	0.053
.	19.01.15-23.47.00-1-289728	226	18	18	4	0	3	646	17	17	0	0	NA	NA	NA	63	59	173	177	522	88	91	467	35	19	20	0.202	0.107	0.038
.	19.01.15-23.47.05-1-289731	91	6	6	0	0	0	614	4	4	0	0	NA	NA	NA	20	29	169	171	502	84	86	444	0	5	7	0	0.029	0.014
.	19.01.15-23.47.07-1-289732	62	3	3	1	0	1	453	2	2	0	0	NA	NA	NA	19	18	166	166	499	63	62	328	0	0	2	0	0	0.004
.	19.01.15-23.47.08-1-289734	148	9	9	1	0	0	636	8	8	0	0	NA	NA	NA	49	55	173	174	521	86	89	461	21	0	8	0.121	0	0.015
.	19.01.15-23.47.09-1-289735	33	1	1	0	0	0	0	0	0	0	0	NA	NA	NA	8	11	167	164	493	0	0	0	0	0	1	0	0	0.002
.	19.01.15-23.47.09-1-289736	99	4	4	0	0	0	613	3	3	0	0	NA	NA	NA	27	28	170	168	503	84	83	446	1	2	2	0.006	0.012	0.004
.	19.01.15-23.47.12-1-289738	208	9	9	3	0	2	657	7	7	0	0	NA	NA	NA	47	74	174	180	533	89	92	476	16	7	5	0.092	0.039	0.009
.	19.01.15-23.47.16-1-289741	237	17	17	9	0	7	667	16	16	0	0	NA	NA	NA	67	85	181	182	535	95	95	477	51	8	10	0.282	0.044	0.019
.	19.01.15-23.47.21-1-289763	88	3	3	2	0	1	617	2	2	0	0	NA	NA	NA	34	38	175	171	505	87	86	444	0	19	0	0	0.111	0
.	19.01.15-23.47.24-1-289764	234	26	26	4	0	3	662	25	25	0	0	NA	NA	NA	65	80	180	181	532	93	95	474	23	28	35	0.128	0.155	0.066
.	19.01.15-23.47.27-1-289765	87	4	4	1	0	0	619	3	3	0	0	NA	NA	NA	26	34	172	167	508	89	83	447	1	0	6	0.006	0	0.012
.	19.01.15-23.47.35-1-289769	101	5	5	1	0	1	616	2	2	0	0	NA	NA	NA	40	39	174	170	508	88	83	445	7	1	8	0.04	0.006	0.016
.	19.01.15-23.47.35-1-289770	57	3	3	1	0	1	605	2	2	0	0	NA	NA	NA	27	21	168	166	500	84	82	439	0	2	5	0	0.012	0.01
.	19.01.15-23.47.36-1-289777	90	5	5	0	0	0	612	4	4	0	0	NA	NA	NA	44	37	166	172	512	80	85	447	0	0	10	0	0	0.02
.	19.01.15-23.47.39-1-289780	91	4	4	1	0	1	630	3	3	0	0	NA	NA	NA	26	39	173	168	511	89	84	457	7	7	0	0.04	0.042	0
.	19.01.15-23.47.43-1-289785	91	5	5	0	0	0	616	3	3	0	0	NA	NA	NA	20	31	166	167	511	79	84	453	8	3	0	0.048	0.018	0
.	19.01.15-23.47.47-1-289794	34	1	1	0	0	0	0	0	0	0	0	NA	NA	NA	8	9	164	165	493	0	0	0	0	0	1	0	0	0.002
.	19.01.15-23.47.49-1-289797	36	1	1	0	0	0	0	0	0	0	0	NA	NA	NA	11	9	164	164	494	0	0	0	0	3	0	0	0.018	0
.	19.01.15-23.47.49-1-289798	178	18	18	7	0	5	639	16	16	0	0	NA	NA	NA	64	58	170	181	520	85	92	462	13	18	12	0.076	0.099	0.023
.	19.01.15-23.47.52-1-289799	64	3	3	0	0	0	600	2	2	0	0	NA	NA	NA	21	21	167	164	503	79	76	445	0	3	6	0	0.018	0.012
.	19.01.15-23.47.55-1-289804	59	2	2	0	0	0	0	1	1	0	0	NA	NA	NA	19	22	169	165	501	0	0	0	1	0	3	0.006	0	0.006
.	19.01.15-23.47.56-1-289808	33	1	1	1	0	1	0	0	0	0	0	NA	NA	NA	13	9	163	164	495	0	0	0	0	0	0	0	0	0
.	19.01.15-23.47.57-1-289809	147	10	10	3	0	3	634	7	7	0	0	NA	NA	NA	41	47	170	174	516	87	87	460	6	12	19	0.035	0.069	0.037
.	19.01.15-23.47.58-1-289811	61	2	2	0	0	0	204	1	1	0	0	NA	NA	NA	20	17	166	165	499	28	22	154	0	0	1	0	0	0.002
.	19.01.15-23.48.00-1-289812	121	8	8	2	0	2	626	6	6	0	0	NA	NA	NA	50	42	172	168	515	90	83	453	7	3	4	0.041	0.018	0.008
.	19.01.15-23.48.01-1-289814	173	16	16	3	0	2	632	15	15	0	0	NA	NA	NA	52	46	170	175	514	85	91	456	8	12	24	0.047	0.069	0.047
.	19.01.15-23.48.05-1-289815	59	2	2	0	0	0	0	1	1	0	0	NA	NA	NA	20	13	165	169	492	0	0	0	0	3	3	0	0.018	0.006
.	19.01.15-23.48.09-1-289816	35	1	1	0	0	0	0	0	0	0	0	NA	NA	NA	6	12	163	168	494	0	0	0	0	0	0	0	0	0
.	19.01.15-23.48.11-1-289817	64	2	2	1	0	0	602	1	1	0	0	NA	NA	NA	27	21	170	166	498	84	81	437	8	0	0	0.047	0	0
.	19.01.15-23.48.14-1-289818	86	5	5	0	0	0	611	4	4	0	0	NA	NA	NA	37	42	179	170	506	88	84	439	0	4	12	0	0.024	0.024
.	19.01.15-23.48.14-1-289819	90	5	5	1	0	1	620	4	4	0	0	NA	NA	NA	31	40	174	168	511	87	83	450	0	13	4	0	0.077	0.008
.	19.01.15-23.48.22-1-289844	90	5	5	2	0	2	607	4	4	0	0	NA	NA	NA	29	21	168	170	496	85	83	439	3	9	0	0.018	0.053	0
.	19.01.15-23.48.25-1-289845	91	7	7	2	0	2	614	6	6	0	0	NA	NA	NA	30	27	168	165	507	84	83	447	11	10	0	0.065	0.061	0
.	19.01.15-23.48.28-1-289850	142	11	11	5	0	4	623	10	10	0	0	NA	NA	NA	45	36	173	170	506	87	86	450	22	16	2	0.127	0.094	0.004
.	19.01.15-23.48.32-1-289853	177	13	13	6	0	3	621	11	11	0	0	NA	NA	NA	64	49	171	171	520	86	86	449	16	20	12	0.094	0.117	0.023
.	19.01.15-23.48.32-1-289854	35	1	1	0	0	0	0	0	0	0	0	NA	NA	NA	11	4	164	163	490	0	0	0	0	0	0	0	0	0
.	19.01.15-23.48.33-1-289855	147	5	5	2	0	2	622	4	4	0	0	NA	NA	NA	45	42	169	174	512	84	82	456	11	7	5	0.065	0.04	0.01
.	19.01.15-23.48.35-1-289856	123	10	10	1	0	0	625	9	9	0	0	NA	NA	NA	28	37	172	169	509	90	84	451	9	11	8	0.052	0.065	0.016
.	19.01.15-23.48.35-1-289857	96	5	5	1	0	1	616	3	3	0	0	NA	NA	NA	24	30	167	168	508	83	84	449	3	5	1	0.018	0.03	0.002
.	19.01.15-23.48.39-1-289864	199	28	28	9	0	9	622	27	27	0	0	NA	NA	NA	73	49	171	173	518	86	86	450	21	21	50	0.123	0.121	0.097
.	19.01.15-23.48.42-1-289867	92	3	3	0	0	0	602	2	2	0	0	NA	NA	NA	35	30	167	172	504	82	85	435	1	0	5	0.006	0	0.01
.	19.01.15-23.48.45-1-289871	177	9	9	3	0	3	645	7	7	0	0	NA	NA	NA	53	63	179	176	521	93	90	462	9	18	8	0.05	0.102	0.015
.	19.01.15-23.48.51-1-289877	126	6	6	3	0	3	624	5	5	0	0	NA	NA	NA	35	37	166	169	515	82	83	459	0	1	13	0	0.006	0.025
.	19.01.15-23.48.53-1-289879	35	1	1	0	0	0	0	0	0	0	0	NA	NA	NA	11	8	164	165	492	0	0	0	0	0	3	0	0	0.006
.	19.01.15-23.48.54-1-289882	204	17	17	2	0	1	649	14	14	0	0	NA	NA	NA	57	61	173	176	525	91	90	468	19	15	16	0.11	0.085	0.03
.	19.01.15-23.48.56-1-289884	113	10	10	3	0	3	617	7	7	0	0	NA	NA	NA	36	38	171	170	510	87	82	448	7	11	12	0.041	0.065	0.024
.	19.01.15-23.48.56-1-289885	187	14	14	5	0	4	643	11	11	0	0	NA	NA	NA	67	61	174	171	529	88	85	470	21	27	5	0.121	0.158	0.009
.	19.01.15-23.48.58-1-289887	64	2	2	1	0	0	607	1	1	0	0	NA	NA	NA	27	27	169	171	500	83	86	438	6	0	5	0.036	0	0.01
.	19.01.15-23.49.02-1-289891	120	7	7	2	0	1	602	6	6	0	0	NA	NA	NA	42	25	169	166	503	83	77	442	2	12	0	0.012	0.072	0
.	19.01.15-23.49.10-1-289893	121	11	11	1	0	1	612	10	10	0	0	NA	NA	NA	41	30	173	168	502	90	83	439	4	11	16	0.023	0.065	0.032
.	19.01.15-23.49.19-1-289916	120	6	6	0	0	0	621	5	5	0	0	NA	NA	NA	31	31	170	171	503	86	84	451	5	4	4	0.029	0.023	0.008
.	19.01.15-23.49.19-1-289917	90	7	7	0	0	0	625	6	6	0	0	NA	NA	NA	24	37	169	168	513	84	84	457	2	8	13	0.012	0.048	0.025
.	19.01.15-23.49.21-1-289918	207	20	20	4	0	4	649	17	17	0	0	NA	NA	NA	57	64	176	183	518	92	100	457	20	36	17	0.114	0.197	0.033
.	19.01.15-23.49.26-1-289920	121	6	6	2	0	2	615	4	4	0	0	NA	NA	NA	44	32	167	169	509	82	84	449	0	10	8	0	0.059	0.016
.	19.01.15-23.49.31-1-289923	90	5	5	2	0	2	615	4	4	0	0	NA	NA	NA	38	30	169	174	500	82	88	445	0	8	11	0	0.046	0.022
.	19.01.15-23.49.31-1-289924	95	5	5	2	0	1	621	3	3	0	0	NA	NA	NA	30	35	172	171	505	86	88	447	12	0	3	0.07	0	0.006
.	19.01.15-23.49.34-1-289928	119	6	6	0	0	0	612	3	3	0	0	NA	NA	NA	33	29	169	168	505	82	85	445	0	3	9	0	0.018	0.018
.	19.01.15-23.49.37-1-289935	32	1	1	0	0	0	0	0	0	0	0	NA	NA	NA	10	11	167	164	493	0	0	0	2	0	0	0.012	0	0
.	19.01.15-23.49.39-1-289937	145	18	18	7	0	6	632	15	15	0	0	NA	NA	NA	45	44	178	170	509	92	88	452	14	24	18	0.079	0.141	0.035
.	19.01.15-23.49.39-1-289940	119	4	4	2	0	2	618	3	3	0	0	NA	NA	NA	45	37	169	168	513	83	82	453	6	3	10	0.036	0.018	0.019
.	19.01.15-23.49.40-1-289941	64	2	2	0	0	0	603	1	1	0	0	NA	NA	NA	26	19	164	169	499	80	82	441	0	0	5	0	0	0.01
.	19.01.15-23.49.45-1-289950	90	6	6	1	0	1	604	3	3	0	0	NA	NA	NA	27	21	167	167	500	83	81	440	1	5	10	0.006	0.03	0.02
.	19.01.15-23.49.50-1-289956	181	18	18	6	0	3	641	17	17	0	0	NA	NA	NA	54	59	175	178	519	92	91	458	22	32	18	0.126	0.18	0.035
.	19.01.15-23.49.51-1-289957	203	15	15	4	0	3	636	13	13	0	0	NA	NA	NA	75	63	171	179	526	86	91	459	19	27	12	0.111	0.151	0.023
.	19.01.15-23.49.54-1-289962	88	6	6	0	0	0	612	5	5	0	0	NA	NA	NA	34	32	169	169	507	83	82	447	2	1	7	0.012	0.006	0.014
.	19.01.15-23.49.56-1-289965	66	5	5	1	0	1	400	3	3	0	0	NA	NA	NA	17	19	167	166	499	50	57	293	1	0	6	0.006	0	0.012
.	19.01.15-23.49.57-1-289967	92	5	5	2	0	2	623	4	4	0	0	NA	NA	NA	43	36	168	169	512	85	84	454	0	0	11	0	0	0.021
.	19.01.15-23.49.57-1-289968	63	2	2	1	0	1	605	1	1	0	0	NA	NA	NA	15	24	170	165	502	85	77	443	0	3	0	0	0.018	0
.	19.01.15-23.50.02-1-289974	66	3	3	0	0	0	605	2	2	0	0	NA	NA	NA	21	21	167	167	500	79	83	443	4	0	9	0.024	0	0.018
.	19.01.15-23.50.11-1-289979	63	3	3	0	0	0	601	2	2	0	0	NA	NA	NA	39	23	172	170	494	86	83	432	5	1	2	0.029	0.006	0.004
.	19.01.15-23.50.12-1-289981	68	4	4	1	0	1	602	3	3	0	0	NA	NA	NA	18	18	168	168	495	81	82	439	6	0	3	0.036	0	0.006
.	19.01.15-23.50.13-1-289982	121	16	16	8	0	6	617	14	14	0	0	NA	NA	NA	55	43	169	174	513	84	83	450	8	56	12	0.047	0.322	0.023
.	19.01.15-23.50.14-1-289983	60	5	5	2	0	2	613	4	4	0	0	NA	NA	NA	21	24	167	167	503	86	82	445	11	0	6	0.066	0	0.012
.	19.01.15-23.50.14-1-289984	123	16	16	3	0	2	622	15	15	0	0	NA	NA	NA	33	40	172	167	514	87	81	454	9	18	21	0.052	0.108	0.041
.	19.01.15-23.50.17-1-289986	32	1	1	0	0	0	0	0	0	0	0	NA	NA	NA	9	7	165	165	490	0	0	0	0	0	0	0	0	0
.	19.01.15-23.50.19-1-290005	62	3	3	2	0	2	599	2	2	0	0	NA	NA	NA	36	22	167	167	501	78	84	437	3	2	2	0.018	0.012	0.004
.	19.01.15-23.50.26-1-290011	150	10	10	3	0	3	638	8	8	0	0	NA	NA	NA	50	57	171	177	522	84	91	463	7	14	19	0.041	0.079	0.036
.	19.01.15-23.50.27-1-290012	125	4	4	1	0	1	641	1	1	0	0	NA	NA	NA	35	56	171	167	531	86	85	470	13	0	10	0.076	0	0.019
.	19.01.15-23.50.27-1-290013	65	4	4	2	0	2	584	3	3	0	0	NA	NA	NA	39	13	164	166	496	77	82	425	2	0	7	0.012	0	0.014
.	19.01.15-23.50.28-1-290014	66	3	3	0	0	0	614	2	2	0	0	NA	NA	NA	16	23	167	167	502	80	83	451	4	0	3	0.024	0	0.006
.	19.01.15-23.50.31-1-290020	33	1	1	0	0	0	0	0	0	0	0	NA	NA	NA	7	11	163	168	493	0	0	0	0	0	0	0	0	0
.	19.01.15-23.50.34-1-290021	305	29	29	10	0	9	670	26	26	0	0	NA	NA	NA	83	94	186	178	543	101	92	477	63	25	24	0.339	0.14	0.044
.	19.01.15-23.50.34-1-290022	171	9	9	2	0	2	624	8	8	0	0	NA	NA	NA	68	51	175	169	520	90	81	453	20	0	0	0.114	0	0
.	19.01.15-23.50.42-1-290029	143	9	9	3	0	3	629	8	8	0	0	NA	NA	NA	43	40	173	169	511	90	83	456	5	10	12	0.029	0.059	0.023
.	19.01.15-23.50.43-1-290030	35	1	1	1	0	1	0	0	0	0	0	NA	NA	NA	7	7	165	165	490	0	0	0	0	1	0	0	0.006	0
.	19.01.15-23.50.43-1-290031	87	4	4	2	0	1	612	3	3	0	0	NA	NA	NA	21	24	168	168	501	85	84	443	16	7	0	0.095	0.042	0
.	19.01.15-23.50.44-1-290033	94	5	5	3	0	3	612	4	4	0	0	NA	NA	NA	38	35	172	172	504	86	87	439	0	3	5	0	0.017	0.01
.	19.01.15-23.50.45-1-290035	241	38	38	19	0	11	651	34	34	0	0	NA	NA	NA	83	76	180	179	530	91	89	471	80	32	30	0.444	0.179	0.057
.	19.01.15-23.50.46-1-290037	32	1	1	0	0	0	0	0	0	0	0	NA	NA	NA	10	10	164	167	492	0	0	0	0	1	0	0	0.006	0
.	19.01.15-23.50.48-1-290041	235	27	27	7	0	5	653	25	25	0	0	NA	NA	NA	70	61	172	176	526	89	91	473	29	25	28	0.169	0.142	0.053
.	19.01.15-23.50.48-1-290042	118	5	5	1	0	1	641	3	3	0	0	NA	NA	NA	32	50	175	168	520	91	84	466	3	12	5	0.017	0.071	0.01
.	19.01.15-23.50.56-1-290050	38	1	1	1	0	1	0	0	0	0	0	NA	NA	NA	13	14	165	166	496	0	0	0	0	0	3	0	0	0.006
.	19.01.15-23.50.59-1-290054	62	2	2	1	0	1	619	1	1	0	0	NA	NA	NA	24	30	166	167	510	83	84	452	0	3	4	0	0.018	0.008
.	19.01.15-23.51.00-1-290055	85	4	4	3	0	3	604	2	2	0	0	NA	NA	NA	26	21	165	166	503	80	82	442	2	0	6	0.012	0	0.012
.	19.01.15-23.51.01-1-290056	93	6	6	2	0	2	614	5	5	0	0	NA	NA	NA	40	34	170	171	506	82	85	447	7	9	6	0.041	0.053	0.012
.	19.01.15-23.51.03-1-290058	88	3	3	1	0	1	616	2	2	0	0	NA	NA	NA	36	35	168	166	514	83	82	451	3	4	4	0.018	0.024	0.008
.	19.01.15-23.51.07-1-290062	147	8	8	2	0	2	618	7	7	0	0	NA	NA	NA	38	28	167	169	505	83	85	450	7	7	2	0.042	0.041	0.004
.	19.01.15-23.51.15-1-290064	238	15	15	5	0	5	673	13	13	0	0	NA	NA	NA	71	88	176	176	549	91	90	492	32	24	16	0.182	0.136	0.029
.	19.01.15-23.51.15-1-290065	143	9	9	2	0	2	630	7	7	0	0	NA	NA	NA	44	43	175	169	512	88	87	455	25	3	10	0.143	0.018	0.02
.	19.01.15-23.51.19-1-290086	61	2	2	2	0	1	605	1	1	0	0	NA	NA	NA	25	18	168	165	498	84	84	437	3	0	3	0.018	0	0.006
.	19.01.15-23.51.20-1-290087	179	18	18	3	0	3	621	17	17	0	0	NA	NA	NA	44	45	171	171	516	86	85	450	8	11	23	0.047	0.064	0.045
.	19.01.15-23.51.32-1-290088	111	8	8	4	0	4	616	6	6	0	0	NA	NA	NA	31	32	167	166	512	81	80	455	5	6	10	0.03	0.036	0.02
.	19.01.15-23.51.35-1-290090	57	2	2	1	0	1	202	1	1	0	0	NA	NA	NA	19	14	167	166	494	28	24	150	3	0	0	0.018	0	0
.	19.01.15-23.51.35-1-290091	58	2	2	0	0	0	589	1	1	0	0	NA	NA	NA	44	16	167	163	499	83	77	429	0	3	5	0	0.018	0.01
.	19.01.15-23.51.37-1-290092	121	11	11	3	0	3	614	10	10	0	0	NA	NA	NA	52	31	172	169	503	88	84	442	20	7	9	0.116	0.041	0.018
.	19.01.15-23.51.44-1-290108	62	3	3	0	0	0	613	2	2	0	0	NA	NA	NA	13	17	166	166	498	86	83	444	0	0	5	0	0	0.01
.	19.01.15-23.51.54-1-290117	61	3	3	0	0	0	601	2	2	0	0	NA	NA	NA	28	24	166	169	502	77	83	441	0	0	9	0	0	0.018
.	19.01.15-23.51.56-1-290119	280	17	17	4	0	4	673	16	16	0	0	NA	NA	NA	76	94	186	178	543	99	89	485	23	21	5	0.124	0.118	0.009
.	19.01.15-23.51.58-1-290124	168	15	15	3	0	2	655	13	13	0	0	NA	NA	NA	53	66	179	175	525	94	91	470	42	30	16	0.235	0.171	0.03
.	19.01.15-23.51.59-1-290125	32	1	1	0	0	0	0	0	0	0	0	NA	NA	NA	10	13	167	164	495	0	0	0	0	0	0	0	0	0
.	19.01.15-23.52.01-1-290127	146	44	44	13	0	11	618	42	42	0	0	NA	NA	NA	37	36	171	166	512	84	82	452	86	33	24	0.503	0.199	0.047
.	19.01.15-23.52.01-1-290128	99	3	3	0	0	0	607	2	2	0	0	NA	NA	NA	26	22	172	166	497	87	82	438	0	1	2	0	0.006	0.004
.	19.01.15-23.52.02-1-290129	121	18	18	3	0	3	624	15	15	0	0	NA	NA	NA	38	42	171	170	514	86	87	451	16	2	24	0.094	0.012	0.047
.	19.01.15-23.52.04-1-290131	60	2	2	0	0	0	610	1	1	0	0	NA	NA	NA	27	24	165	170	502	83	83	444	0	1	1	0	0.006	0.002
.	19.01.15-23.52.05-1-290132	117	5	5	0	0	0	625	4	4	0	0	NA	NA	NA	28	44	167	176	514	84	89	452	0	2	10	0	0.011	0.019
.	19.01.15-23.52.10-1-290135	93	4	4	1	0	1	618	3	3	0	0	NA	NA	NA	30	33	168	171	507	84	86	448	0	0	9	0	0	0.018
.	19.01.15-23.52.16-1-290137	94	9	9	3	0	3	614	8	8	0	0	NA	NA	NA	39	35	170	168	510	81	84	449	2	11	12	0.012	0.065	0.024
.	19.01.15-23.52.17-1-290142	65	5	5	2	0	2	606	4	4	0	0	NA	NA	NA	16	21	168	170	496	85	86	435	0	0	19	0	0	0.038
.	19.01.15-23.52.22-1-290164	93	5	5	1	0	1	616	3	3	0	0	NA	NA	NA	31	31	171	166	507	85	83	448	14	5	2	0.082	0.03	0.004
.	19.01.15-23.52.28-1-290168	87	3	3	2	0	1	619	1	1	0	0	NA	NA	NA	34	38	174	172	505	89	85	445	2	2	1	0.011	0.012	0.002
.	19.01.15-23.52.32-1-290173	36	1	1	0	0	0	0	0	0	0	0	NA	NA	NA	8	10	165	164	494	0	0	0	0	0	0	0	0	0
.	19.01.15-23.52.35-1-290174	172	15	15	6	0	5	623	9	9	0	0	NA	NA	NA	62	45	171	170	517	86	84	453	19	12	12	0.111	0.071	0.023
.	19.01.15-23.52.38-1-290176	180	17	17	6	0	5	643	16	16	0	0	NA	NA	NA	46	55	173	169	526	91	84	468	30	30	13	0.173	0.178	0.025
.	19.01.15-23.52.44-1-290183	31	1	1	0	0	0	0	0	0	0	0	NA	NA	NA	9	7	163	165	492	0	0	0	0	0	0	0	0	0
.	19.01.15-23.52.44-1-290184	168	8	8	3	0	3	619	6	6	0	0	NA	NA	NA	50	38	173	173	505	87	89	443	0	10	23	0	0.058	0.046
.	19.01.15-23.52.53-1-290192	37	1	1	1	0	1	0	0	0	0	0	NA	NA	NA	11	9	165	164	493	0	0	0	0	0	2	0	0	0.004
.	19.01.15-23.52.55-1-290195	35	1	1	1	0	1	0	0	0	0	0	NA	NA	NA	9	10	169	163	491	0	0	0	0	0	0	0	0	0
.	19.01.15-23.52.56-1-290199	266	32	32	9	0	7	674	31	31	0	0	NA	NA	NA	80	97	183	185	542	99	99	476	42	46	12	0.23	0.249	0.022
.	19.01.15-23.52.58-1-290201	155	18	18	10	0	7	644	15	15	0	0	NA	NA	NA	48	55	171	174	523	87	88	469	18	11	41	0.105	0.063	0.078
.	19.01.15-23.53.01-1-290213	66	2	2	0	0	0	506	1	1	0	0	NA	NA	NA	13	18	164	168	499	69	72	365	1	0	2	0.006	0	0.004
.	19.01.15-23.53.06-1-290214	64	2	2	1	0	1	605	1	1	0	0	NA	NA	NA	27	21	166	169	499	80	82	443	0	1	5	0	0.006	0.01
.	19.01.15-23.53.25-1-290234	63	3	3	0	0	0	610	2	2	0	0	NA	NA	NA	16	21	165	168	501	79	84	447	0	2	3	0	0.012	0.006
.	19.01.15-23.53.25-1-290235	33	1	1	0	0	0	0	0	0	0	0	NA	NA	NA	10	14	168	168	491	0	0	0	0	0	0	0	0	0
.	19.01.15-23.53.33-1-290237	32	1	1	0	0	0	0	0	0	0	0	NA	NA	NA	14	7	164	165	491	0	0	0	0	0	0	0	0	0
.	19.01.15-23.53.35-1-290238	112	4	4	1	0	0	617	3	3	0	0	NA	NA	NA	41	38	169	169	513	85	83	449	5	4	5	0.03	0.024	0.01
.	19.01.15-23.53.37-1-290241	94	8	8	2	0	2	610	7	7	0	0	NA	NA	NA	40	28	167	167	507	83	84	443	11	4	9	0.066	0.024	0.018
.	19.01.15-23.53.41-1-290253	272	19	19	9	0	8	668	18	18	0	0	NA	NA	NA	108	87	180	181	539	94	92	482	31	14	26	0.172	0.077	0.048
.	19.01.15-23.53.43-1-290258	34	1	1	0	0	0	0	0	0	0	0	NA	NA	NA	10	10	164	166	493	0	0	0	0	1	0	0	0.006	0
.	19.01.15-23.53.54-1-290264	64	3	3	1	0	1	613	2	2	0	0	NA	NA	NA	19	24	164	167	506	83	83	447	0	2	2	0	0.012	0.004
.	19.01.15-23.53.56-1-290271	31	1	1	0	0	0	0	0	0	0	0	NA	NA	NA	12	6	163	165	491	0	0	0	0	1	0	0	0.006	0
.	19.01.15-23.53.58-1-290273	84	4	4	3	0	2	618	1	1	0	0	NA	NA	NA	28	29	165	168	509	80	83	455	5	4	5	0.03	0.024	0.01
.	19.01.15-23.53.59-1-290274	38	1	1	1	0	1	0	0	0	0	0	NA	NA	NA	9	10	166	167	490	0	0	0	0	1	0	0	0.006	0
.	19.01.15-23.54.00-1-290277	150	13	13	3	0	3	625	10	10	0	0	NA	NA	NA	42	46	170	172	517	86	84	455	1	19	8	0.006	0.11	0.015
.	19.01.15-23.54.00-1-290278	33	1	1	0	0	0	0	0	0	0	0	NA	NA	NA	18	11	167	167	490	0	0	0	0	0	0	0	0	0
.	19.01.15-23.54.11-1-290280	212	19	19	5	0	3	662	15	15	0	0	NA	NA	NA	61	76	180	178	531	94	92	476	7	24	30	0.039	0.135	0.056
.	19.01.15-23.54.11-1-290281	59	3	3	1	0	1	609	2	2	0	0	NA	NA	NA	21	25	167	166	505	80	82	447	0	0	10	0	0	0.02
.	19.01.15-23.54.14-1-290283	200	25	25	6	0	3	630	21	21	0	0	NA	NA	NA	61	48	174	172	515	87	83	460	58	33	15	0.333	0.192	0.029
.	19.01.15-23.54.31-1-290309	155	22	22	10	0	7	635	20	20	0	0	NA	NA	NA	51	49	173	171	518	88	85	462	50	22	23	0.289	0.129	0.044
.	19.01.15-23.54.33-1-290311	120	10	10	3	0	3	635	8	8	0	0	NA	NA	NA	33	55	172	176	520	87	88	460	0	17	17	0	0.097	0.033
.	19.01.15-23.54.35-1-290312	65	3	3	0	0	0	601	2	2	0	0	NA	NA	NA	36	30	172	165	506	81	80	440	0	0	10	0	0	0.02
.	19.01.15-23.54.45-1-290322	36	1	1	0	0	0	0	0	0	0	0	NA	NA	NA	16	13	165	165	496	0	0	0	0	0	1	0	0	0.002
.	19.01.15-23.55.01-1-290332	67	2	2	2	0	2	602	1	1	0	0	NA	NA	NA	21	18	167	167	497	82	84	436	3	0	3	0.018	0	0.006
.	19.01.15-23.55.02-1-290333	35	1	1	1	0	1	0	0	0	0	0	NA	NA	NA	5	7	166	164	490	0	0	0	0	0	0	0	0	0
.	19.01.15-23.55.08-1-290334	86	7	7	3	0	3	614	6	6	0	0	NA	NA	NA	28	32	169	172	504	84	86	444	0	18	7	0	0.105	0.014
.	19.01.15-23.55.14-1-290336	87	3	3	1	0	1	614	2	2	0	0	NA	NA	NA	27	26	170	164	505	84	82	448	3	0	5	0.018	0	0.01
.	19.01.15-23.55.16-1-290337	181	32	32	8	0	7	625	31	31	0	0	NA	NA	NA	61	50	175	173	515	87	90	448	52	17	24	0.297	0.098	0.047
.	19.01.15-23.55.19-1-290356	257	35	35	14	0	11	653	31	31	0	0	NA	NA	NA	78	67	176	177	527	91	92	470	57	40	29	0.324	0.226	0.055
.	19.01.15-23.55.20-1-290357	154	8	8	2	0	2	618	6	6	0	0	NA	NA	NA	55	43	175	168	513	88	81	449	7	19	8	0.04	0.113	0.016
.	19.01.15-23.55.26-1-290362	216	16	16	5	0	3	655	14	14	0	0	NA	NA	NA	68	77	186	171	533	98	86	471	32	6	27	0.172	0.035	0.051
.	19.01.15-23.55.29-1-290363	38	1	1	1	0	1	0	0	0	0	0	NA	NA	NA	13	12	166	168	491	0	0	0	0	0	1	0	0	0.002
.	19.01.15-23.55.30-1-290364	160	6	6	2	0	1	637	5	5	0	0	NA	NA	NA	62	53	174	176	516	89	91	457	9	12	0	0.052	0.068	0
.	19.01.15-23.55.33-1-290365	33	1	1	0	0	0	0	0	0	0	0	NA	NA	NA	7	7	164	164	492	0	0	0	0	0	0	0	0	0
.	19.01.15-23.55.34-1-290366	34	1	1	1	0	1	0	0	0	0	0	NA	NA	NA	11	4	164	163	490	0	0	0	0	2	0	0	0.012	0
.	19.01.15-23.55.36-1-290367	126	18	18	5	0	4	616	15	15	0	0	NA	NA	NA	38	35	170	169	509	85	81	450	6	22	16	0.035	0.13	0.031
.	19.01.15-23.55.37-1-290368	178	11	11	2	0	2	636	10	10	0	0	NA	NA	NA	65	57	177	167	526	92	84	460	10	12	7	0.056	0.072	0.013
.	19.01.15-23.55.41-1-290380	62	4	4	2	0	1	598	3	3	0	0	NA	NA	NA	32	21	169	169	496	84	83	431	2	4	6	0.012	0.024	0.012
.	19.01.15-23.55.43-1-290382	120	6	6	2	0	2	618	2	2	0	0	NA	NA	NA	50	44	170	170	517	84	84	450	6	6	6	0.035	0.035	0.012
.	19.01.15-23.55.51-1-290394	30	1	1	0	0	0	0	0	0	0	0	NA	NA	NA	7	8	165	165	491	0	0	0	2	0	0	0.012	0	0
.	19.01.15-23.55.53-1-290396	159	11	11	3	0	3	634	10	10	0	0	NA	NA	NA	62	48	178	169	514	91	82	461	11	17	13	0.062	0.101	0.025
.	19.01.15-23.55.58-1-290402	86	9	9	5	0	5	602	8	8	0	0	NA	NA	NA	36	19	167	168	497	82	82	438	3	2	25	0.018	0.012	0.05
.	19.01.15-23.55.59-1-290404	93	10	10	0	0	0	614	9	9	0	0	NA	NA	NA	22	28	166	170	505	78	85	451	3	12	11	0.018	0.071	0.022
.	19.01.15-23.56.01-1-290405	64	3	3	1	0	0	598	2	2	0	0	NA	NA	NA	27	19	166	168	498	82	79	437	0	2	5	0	0.012	0.01
.	19.01.15-23.56.03-1-290407	93	8	8	2	0	2	618	5	5	0	0	NA	NA	NA	29	39	171	170	511	84	83	451	6	11	7	0.035	0.065	0.014
.	19.01.15-23.56.06-1-290409	65	4	4	0	0	0	610	3	3	0	0	NA	NA	NA	28	27	167	168	505	84	82	444	1	0	9	0.006	0	0.018
.	19.01.15-23.56.10-1-290412	152	21	21	7	0	4	635	19	19	0	0	NA	NA	NA	54	56	169	174	526	84	88	463	22	24	36	0.13	0.138	0.068
.	19.01.15-23.56.15-1-290415	189	33	33	10	0	8	645	28	28	0	0	NA	NA	NA	65	64	179	178	520	93	93	459	69	40	19	0.385	0.225	0.037
.	19.01.15-23.56.16-1-290416	171	6	6	3	0	2	625	5	5	0	0	NA	NA	NA	44	42	171	172	512	88	87	450	7	5	3	0.041	0.029	0.006
.	19.01.15-23.56.17-1-290419	92	5	5	1	0	1	618	4	4	0	0	NA	NA	NA	40	36	171	170	508	86	86	446	1	3	10	0.006	0.018	0.02
.	19.01.15-23.56.19-1-290442	62	2	2	0	0	0	601	1	1	0	0	NA	NA	NA	30	23	168	166	502	80	81	440	3	0	3	0.018	0	0.006
.	19.01.15-23.56.22-1-290450	100	8	8	3	0	3	619	7	7	0	0	NA	NA	NA	35	38	173	173	505	86	84	449	16	14	2	0.092	0.081	0.004
.	19.01.15-23.56.23-1-290452	115	6	6	1	0	1	624	5	5	0	0	NA	NA	NA	35	35	173	170	505	88	89	447	6	13	3	0.035	0.076	0.006
.	19.01.15-23.56.28-1-290453	93	3	3	0	0	0	620	2	2	0	0	NA	NA	NA	22	35	171	166	511	85	81	454	6	1	2	0.035	0.006	0.004
.	19.01.15-23.56.36-1-290458	62	3	3	1	0	1	397	2	2	0	0	NA	NA	NA	13	15	167	164	497	57	56	284	3	4	2	0.018	0.024	0.004
.	19.01.15-23.56.38-1-290460	34	1	1	1	0	1	0	0	0	0	0	NA	NA	NA	13	10	164	166	493	0	0	0	0	0	0	0	0	0
.	19.01.15-23.56.40-1-290464	88	6	6	1	0	1	616	5	5	0	0	NA	NA	NA	25	33	168	172	506	82	86	448	0	0	9	0	0	0.018
.	19.01.15-23.56.41-1-290468	141	11	11	5	0	4	615	9	9	0	0	NA	NA	NA	45	36	167	172	510	81	84	450	11	7	24	0.066	0.041	0.047
.	19.01.15-23.56.43-1-290474	224	36	36	10	0	8	647	32	32	0	0	NA	NA	NA	63	70	173	179	531	89	91	467	41	65	23	0.237	0.363	0.043
.	19.01.15-23.56.44-1-290476	209	13	13	6	0	4	660	11	11	0	0	NA	NA	NA	39	74	178	177	532	94	91	475	20	27	18	0.112	0.153	0.034
.	19.01.15-23.56.44-1-290477	60	2	2	0	0	0	613	0	0	0	0	NA	NA	NA	22	28	169	168	504	84	84	445	0	3	2	0	0.018	0.004
.	19.01.15-23.56.47-1-290484	96	6	6	2	0	2	601	5	5	0	0	NA	NA	NA	25	19	165	167	500	81	80	440	1	4	5	0.006	0.024	0.01
.	19.01.15-23.56.51-1-290492	201	10	10	4	0	3	644	7	7	0	0	NA	NA	NA	66	59	177	174	521	93	90	461	26	9	8	0.147	0.052	0.015
.	19.01.15-23.56.58-1-290498	91	7	7	2	0	2	613	6	6	0	0	NA	NA	NA	31	29	168	170	504	84	83	446	9	0	9	0.054	0	0.018
.	19.01.15-23.56.59-1-290499	65	3	3	1	0	1	609	2	2	0	0	NA	NA	NA	23	27	168	166	506	79	85	445	0	2	5	0	0.012	0.01
.	19.01.15-23.57.04-1-290502	33	1	1	1	0	1	0	0	0	0	0	NA	NA	NA	9	14	165	169	493	0	0	0	0	0	1	0	0	0.002
.	19.01.15-23.57.16-1-290503	94	4	4	0	0	0	626	3	3	0	0	NA	NA	NA	28	38	168	171	512	83	88	455	1	6	5	0.006	0.035	0.01
.	19.01.15-23.57.18-1-290511	62	2	2	0	0	0	459	1	1	0	0	NA	NA	NA	16	18	166	167	498	58	61	340	0	0	12	0	0	0.024
.	19.01.15-23.57.25-1-290530	151	12	12	9	0	5	626	10	10	0	0	NA	NA	NA	40	41	170	173	511	87	86	453	38	11	13	0.224	0.064	0.025
.	19.01.15-23.57.29-1-290531	34	1	1	1	0	1	0	0	0	0	0	NA	NA	NA	14	11	164	166	494	0	0	0	2	0	0	0.012	0	0
.	19.01.15-23.57.29-1-290533	34	1	1	0	0	0	0	0	0	0	0	NA	NA	NA	12	9	166	165	491	0	0	0	0	0	0	0	0	0
.	19.01.15-23.57.31-1-290535	33	1	1	0	0	0	0	0	0	0	0	NA	NA	NA	13	11	164	167	493	0	0	0	0	0	5	0	0	0.01
.	19.01.15-23.57.31-1-290536	37	1	1	1	0	1	0	0	0	0	0	NA	NA	NA	12	13	168	163	495	0	0	0	0	0	0	0	0	0
.	19.01.15-23.57.31-1-290537	90	5	5	3	0	2	609	4	4	0	0	NA	NA	NA	32	25	168	172	498	83	84	442	9	2	13	0.054	0.012	0.026
.	19.01.15-23.57.34-1-290538	34	1	1	0	0	0	0	0	0	0	0	NA	NA	NA	18	6	163	165	491	0	0	0	0	0	1	0	0	0.002
.	19.01.15-23.57.34-1-290539	113	20	20	3	0	3	618	17	17	0	0	NA	NA	NA	34	34	168	169	510	83	82	453	13	2	24	0.077	0.012	0.047
.	19.01.15-23.57.34-1-290540	97	13	13	3	0	2	607	12	12	0	0	NA	NA	NA	38	28	170	169	502	81	83	443	25	16	5	0.147	0.095	0.01
.	19.01.15-23.57.35-1-290541	61	2	2	0	0	0	596	1	1	0	0	NA	NA	NA	28	21	173	166	495	84	80	432	0	0	3	0	0	0.006
.	19.01.15-23.57.36-1-290542	88	5	5	0	0	0	612	4	4	0	0	NA	NA	NA	29	19	167	166	499	86	84	442	15	0	9	0.09	0	0.018
.	19.01.15-23.57.37-1-290543	119	7	7	4	0	3	620	6	6	0	0	NA	NA	NA	50	35	171	168	509	86	87	447	7	11	11	0.041	0.065	0.022
.	19.01.15-23.57.47-1-290562	147	12	12	7	0	7	629	11	11	0	0	NA	NA	NA	51	48	178	170	513	88	86	455	17	4	23	0.096	0.024	0.045
.	19.01.15-23.57.49-1-290565	169	17	17	4	0	2	634	14	14	0	0	NA	NA	NA	41	54	169	173	525	84	87	463	20	8	19	0.118	0.046	0.036
.	19.01.15-23.57.49-1-290566	90	5	5	1	0	1	611	3	3	0	0	NA	NA	NA	38	35	172	175	501	82	86	443	1	5	5	0.006	0.029	0.01
.	19.01.15-23.57.52-1-290567	211	14	14	5	0	5	650	11	11	0	0	NA	NA	NA	76	64	171	181	525	86	97	467	12	29	17	0.07	0.16	0.032
.	19.01.15-23.57.55-1-290571	37	1	1	1	0	1	0	0	0	0	0	NA	NA	NA	10	10	166	164	493	0	0	0	0	0	3	0	0	0.006
.	19.01.15-23.57.58-1-290575	156	9	9	4	0	3	638	8	8	0	0	NA	NA	NA	47	57	176	174	520	87	90	461	15	8	9	0.085	0.046	0.017
.	19.01.15-23.57.58-1-290576	116	4	4	4	0	3	618	3	3	0	0	NA	NA	NA	35	39	172	171	509	85	85	448	7	1	6	0.041	0.006	0.012
.	19.01.15-23.57.59-1-290577	61	3	3	0	0	0	611	2	2	0	0	NA	NA	NA	26	26	168	165	506	84	82	445	4	0	6	0.024	0	0.012
.	19.01.15-23.58.03-1-290578	127	9	9	2	0	1	633	8	8	0	0	NA	NA	NA	33	49	171	171	520	84	88	461	22	6	5	0.129	0.035	0.01
.	19.01.15-23.58.07-1-290582	115	9	9	4	0	2	618	7	7	0	0	NA	NA	NA	48	37	175	170	505	87	85	446	2	8	25	0.011	0.047	0.05
.	19.01.15-23.58.15-1-290585	93	5	5	0	0	0	608	4	4	0	0	NA	NA	NA	31	32	168	170	507	81	84	443	0	0	13	0	0	0.026
.	19.01.15-23.58.15-1-290586	67	3	3	0	0	0	625	2	2	0	0	NA	NA	NA	22	28	167	171	503	87	88	450	4	0	4	0.024	0	0.008
.	19.01.15-23.58.16-1-290587	64	2	2	1	0	1	204	1	1	0	0	NA	NA	NA	15	18	168	165	498	28	24	152	0	1	1	0	0.006	0.002
.	19.01.15-23.58.23-1-290611	92	3	3	0	0	0	621	2	2	0	0	NA	NA	NA	27	37	173	168	509	83	83	455	3	0	3	0.017	0	0.006
.	19.01.15-23.58.24-1-290612	91	4	4	1	0	1	609	3	3	0	0	NA	NA	NA	33	24	167	165	505	82	83	444	9	4	6	0.054	0.024	0.012
.	19.01.15-23.58.24-1-290614	181	32	32	9	0	6	656	29	29	0	0	NA	NA	NA	57	69	181	170	531	94	85	477	31	39	24	0.171	0.229	0.045
.	19.01.15-23.58.25-1-290616	116	7	7	1	0	0	620	6	6	0	0	NA	NA	NA	43	38	173	169	509	86	85	449	10	0	11	0.058	0	0.022
.	19.01.15-23.58.30-1-290619	89	4	4	0	0	0	619	3	3	0	0	NA	NA	NA	25	35	171	171	506	85	84	450	3	2	7	0.018	0.012	0.014
.	19.01.15-23.58.30-1-290620	291	25	25	7	0	7	659	22	22	0	0	NA	NA	NA	83	79	178	181	533	94	96	469	40	29	30	0.225	0.16	0.056
.	19.01.15-23.58.31-1-290621	180	14	14	6	0	5	648	12	12	0	0	NA	NA	NA	40	63	181	174	521	94	92	462	19	12	13	0.105	0.069	0.025
.	19.01.15-23.58.31-1-290622	96	14	14	3	0	2	614	13	13	0	0	NA	NA	NA	23	28	166	173	502	82	88	444	13	20	6	0.078	0.116	0.012
.	19.01.15-23.58.38-1-290629	88	4	4	2	0	1	619	2	2	0	0	NA	NA	NA	34	29	167	171	504	85	89	445	0	0	12	0	0	0.024
.	19.01.15-23.58.47-1-290640	32	1	1	0	0	0	0	0	0	0	0	NA	NA	NA	12	6	165	163	491	0	0	0	0	0	3	0	0	0.006
.	19.01.15-23.58.47-1-290641	37	1	1	0	0	0	0	0	0	0	0	NA	NA	NA	12	11	166	164	494	0	0	0	3	0	0	0.018	0	0
.	19.01.15-23.58.48-1-290644	146	7	7	4	0	2	615	6	6	0	0	NA	NA	NA	54	39	167	167	518	83	82	450	13	11	14	0.078	0.066	0.027
.	19.01.15-23.58.54-1-290651	60	2	2	1	0	1	104	1	1	0	0	NA	NA	NA	12	25	166	168	504	11	14	79	0	1	3	0	0.006	0.006
.	19.01.15-23.58.55-1-290652	123	8	8	3	0	2	614	6	6	0	0	NA	NA	NA	43	30	168	170	505	83	81	450	11	16	7	0.065	0.094	0.014
.	19.01.15-23.59.07-1-290656	33	1	1	0	0	0	0	0	0	0	0	NA	NA	NA	14	10	166	164	493	0	0	0	0	0	1	0	0	0.002
.	19.01.15-23.59.11-1-290661	59	2	2	0	0	0	201	1	1	0	0	NA	NA	NA	15	22	167	170	498	24	29	148	0	0	3	0	0	0.006
.	19.01.15-23.59.17-1-290662	33	1	1	0	0	0	0	0	0	0	0	NA	NA	NA	5	10	166	163	494	0	0	0	0	0	1	0	0	0.002
.	19.01.15-23.59.18-1-290666	118	9	9	2	0	2	617	7	7	0	0	NA	NA	NA	36	37	171	170	509	85	84	448	1	2	16	0.006	0.012	0.031
.	19.01.15-23.59.19-1-290682	67	5	5	2	0	1	607	4	4	0	0	NA	NA	NA	31	22	166	168	501	83	81	443	0	5	5	0	0.03	0.01
.	19.01.15-23.59.21-1-290684	181	21	21	3	0	3	648	18	18	0	0	NA	NA	NA	55	63	181	181	514	92	97	459	21	13	28	0.116	0.072	0.054
.	19.01.15-23.59.21-1-290685	35	1	1	0	0	0	0	0	0	0	0	NA	NA	NA	9	11	166	166	492	0	0	0	0	0	1	0	0	0.002
.	19.01.15-23.59.23-1-290686	33	1	1	0	0	0	0	0	0	0	0	NA	NA	NA	7	10	165	164	494	0	0	0	0	0	0	0	0	0
.	19.01.15-23.59.25-1-290687	95	5	5	1	0	1	622	4	4	0	0	NA	NA	NA	29	40	175	170	508	87	83	452	1	0	14	0.006	0	0.028
.	19.01.15-23.59.33-1-290692	215	45	45	9	0	7	647	41	41	0	0	NA	NA	NA	69	69	175	179	528	87	91	469	65	46	19	0.371	0.257	0.036
.	19.01.15-23.59.38-1-290693	208	19	19	11	0	6	651	16	16	0	0	NA	NA	NA	75	63	173	179	524	92	93	466	28	53	7	0.162	0.296	0.013
.	19.01.15-23.59.39-1-290696	66	5	5	1	0	1	612	3	3	0	0	NA	NA	NA	22	26	167	169	503	82	84	446	9	0	0	0.054	0	0
.	19.01.15-23.59.45-1-290711	36	1	1	1	0	1	0	0	0	0	0	NA	NA	NA	17	9	164	164	494	0	0	0	0	0	4	0	0	0.008
.	19.01.15-23.59.49-1-290716	90	5	5	1	0	1	608	4	4	0	0	NA	NA	NA	26	26	169	169	501	82	84	442	0	0	10	0	0	0.02
.	19.01.15-23.59.49-1-290717	62	2	2	1	0	1	606	1	1	0	0	NA	NA	NA	30	27	165	171	504	81	84	441	0	2	2	0	0.012	0.004
.	19.01.15-23.59.53-1-290720	248	27	27	9	0	7	654	25	25	0	0	NA	NA	NA	97	78	177	186	528	90	98	466	32	47	25	0.181	0.253	0.047
.	19.01.15-23.59.54-1-290722	233	29	29	11	0	9	652	28	28	0	0	NA	NA	NA	60	66	173	183	523	89	98	465	55	38	30	0.318	0.208	0.057
.	19.01.15-23.59.57-1-290728	93	3	3	1	0	1	615	2	2	0	0	NA	NA	NA	34	27	168	167	505	85	85	445	6	8	0	0.036	0.048	0
.	19.01.16-00.00.00-1-290730	202	29	29	7	0	2	651	27	27	0	0	NA	NA	NA	55	65	174	178	526	91	92	468	49	32	24	0.282	0.18	0.046
.	19.01.16-00.00.03-1-290739	94	5	5	0	0	0	604	3	3	0	0	NA	NA	NA	31	20	167	169	497	81	84	439	6	0	3	0.036	0	0.006
.	19.01.16-00.00.08-1-290741	66	3	3	1	0	1	595	2	2	0	0	NA	NA	NA	25	17	167	164	499	79	79	437	6	2	3	0.036	0.012	0.006
.	19.01.16-00.00.14-1-290743	56	2	2	0	0	0	612	1	1	0	0	NA	NA	NA	11	20	167	166	500	83	82	447	9	0	4	0.054	0	0.008
.	19.01.16-00.00.18-1-290748	122	14	14	3	0	2	604	13	13	0	0	NA	NA	NA	43	29	168	172	502	83	87	434	19	13	16	0.113	0.076	0.032
.	19.01.16-00.00.20-1-290764	152	10	10	4	0	3	631	6	6	0	0	NA	NA	NA	42	42	173	169	513	87	88	456	7	18	11	0.04	0.107	0.021
.	19.01.16-00.00.22-1-290765	63	7	7	0	0	0	603	6	6	0	0	NA	NA	NA	26	17	170	164	496	86	80	437	3	14	3	0.018	0.085	0.006
.	19.01.16-00.00.29-1-290771	271	32	32	5	0	5	664	30	30	0	0	NA	NA	NA	82	76	182	181	526	98	97	469	43	40	44	0.236	0.221	0.084
.	19.01.16-00.00.39-1-290781	149	20	20	4	0	2	630	19	19	0	0	NA	NA	NA	39	48	174	174	513	87	88	455	30	20	24	0.172	0.115	0.047
.	19.01.16-00.00.41-1-290785	178	11	11	3	0	2	627	8	8	0	0	NA	NA	NA	65	54	172	177	518	87	89	451	13	3	24	0.076	0.017	0.046
.	19.01.16-00.00.44-1-290789	94	7	7	2	0	2	605	6	6	0	0	NA	NA	NA	33	23	168	166	502	81	84	440	14	4	5	0.083	0.024	0.01
.	19.01.16-00.00.45-1-290791	244	29	29	8	0	6	637	28	28	0	0	NA	NA	NA	76	60	178	176	519	93	89	455	42	56	32	0.236	0.318	0.062
.	19.01.16-00.00.47-1-290797	59	2	2	0	0	0	613	1	1	0	0	NA	NA	NA	17	28	170	171	500	83	88	442	0	0	5	0	0	0.01
.	19.01.16-00.00.48-1-290800	150	17	17	3	0	1	622	16	16	0	0	NA	NA	NA	52	49	171	171	520	84	84	454	9	16	18	0.053	0.094	0.035
.	19.01.16-00.00.55-1-290805	62	2	2	0	0	0	601	1	1	0	0	NA	NA	NA	28	26	169	169	501	82	85	434	0	0	5	0	0	0.01
.	19.01.16-00.01.01-1-290809	66	3	3	0	0	0	611	1	1	0	0	NA	NA	NA	20	22	164	169	502	82	85	444	1	0	5	0.006	0	0.01
.	19.01.16-00.01.21-1-290907	33	1	1	1	0	1	0	0	0	0	0	NA	NA	NA	11	10	165	164	494	0	0	0	0	0	1	0	0	0.002
.	19.01.16-00.01.22-1-290908	69	2	2	2	0	1	604	1	1	0	0	NA	NA	NA	30	24	169	169	499	81	80	443	0	1	1	0	0.006	0.002
.	19.01.16-00.01.24-1-290909	238	54	54	14	0	8	642	51	51	0	0	NA	NA	NA	61	59	176	174	522	92	88	462	51	63	52	0.29	0.362	0.1
.	19.01.16-00.01.25-1-290911	35	1	1	0	0	0	0	0	0	0	0	NA	NA	NA	10	11	168	164	492	0	0	0	0	0	0	0	0	0
.	19.01.16-00.01.26-1-290912	324	44	44	9	0	5	689	39	39	0	0	NA	NA	NA	88	103	189	183	544	102	98	489	40	68	27	0.212	0.372	0.05
.	19.01.16-00.01.26-1-290913	206	17	17	5	0	3	665	13	13	0	0	NA	NA	NA	67	77	177	180	533	92	98	475	19	32	7	0.107	0.178	0.013
.	19.01.16-00.01.28-1-290914	187	38	38	14	0	8	640	33	33	0	0	NA	NA	NA	63	63	174	176	526	85	91	464	44	38	37	0.253	0.216	0.07
.	19.01.16-00.01.37-1-290918	123	8	8	0	0	0	621	6	6	0	0	NA	NA	NA	31	41	171	168	515	84	84	453	7	14	3	0.041	0.083	0.006
.	19.01.16-00.01.39-1-290922	31	1	1	0	0	0	0	0	0	0	0	NA	NA	NA	7	13	166	166	494	0	0	0	0	0	3	0	0	0.006
.	19.01.16-00.01.42-1-290926	125	13	13	5	0	4	628	12	12	0	0	NA	NA	NA	46	52	172	180	513	86	93	449	25	7	16	0.145	0.039	0.031
.	19.01.16-00.01.49-1-290940	96	3	3	1	0	1	613	2	2	0	0	NA	NA	NA	37	28	168	170	503	84	83	446	0	3	8	0	0.018	0.016
.	19.01.16-00.02.00-1-290945	91	6	6	0	0	0	609	5	5	0	0	NA	NA	NA	31	34	168	168	511	83	78	448	4	5	4	0.024	0.03	0.008
.	19.01.16-00.02.03-1-290948	63	3	3	1	0	1	348	2	2	0	0	NA	NA	NA	12	17	165	167	498	49	47	252	0	0	3	0	0	0.006
.	19.01.16-00.02.10-1-290952	66	4	4	1	0	1	611	3	3	0	0	NA	NA	NA	25	28	171	171	499	84	84	443	7	0	8	0.041	0	0.016
.	19.01.16-00.02.12-1-290953	183	18	18	3	0	2	646	15	15	0	0	NA	NA	NA	55	64	177	175	525	92	91	463	30	17	9	0.169	0.097	0.017
.	19.01.16-00.02.15-1-290955	89	7	7	2	0	2	617	6	6	0	0	NA	NA	NA	34	31	166	167	511	83	83	451	7	12	3	0.042	0.072	0.006
.	19.01.16-00.02.17-1-290956	101	4	4	1	0	1	610	2	2	0	0	NA	NA	NA	29	26	171	171	497	83	87	440	8	4	3	0.047	0.023	0.006
.	19.01.16-00.02.19-1-290980	153	32	32	11	0	9	629	28	28	0	0	NA	NA	NA	63	52	174	182	509	88	92	449	53	58	15	0.305	0.319	0.029
.	19.01.16-00.02.26-1-290982	33	1	1	0	0	0	0	0	0	0	0	NA	NA	NA	6	7	163	165	492	0	0	0	0	0	2	0	0	0.004
.	19.01.16-00.02.29-1-290983	66	2	2	1	0	1	603	1	1	0	0	NA	NA	NA	31	20	167	170	496	82	85	436	4	0	4	0.024	0	0.008
.	19.01.16-00.02.34-1-290987	32	1	1	0	0	0	0	0	0	0	0	NA	NA	NA	6	6	163	164	492	0	0	0	0	1	0	0	0.006	0
.	19.01.16-00.02.35-1-290988	93	3	3	0	0	0	615	2	2	0	0	NA	NA	NA	41	38	174	169	508	87	84	444	1	0	4	0.006	0	0.008
.	19.01.16-00.02.35-1-290989	35	1	1	1	0	1	0	0	0	0	0	NA	NA	NA	5	8	164	163	494	0	0	0	0	0	2	0	0	0.004
.	19.01.16-00.02.36-1-290995	116	7	7	1	0	1	629	6	6	0	0	NA	NA	NA	43	43	176	173	507	88	89	452	11	7	4	0.062	0.04	0.008
.	19.01.16-00.02.38-1-290997	36	1	1	0	0	0	0	0	0	0	0	NA	NA	NA	10	11	165	164	495	0	0	0	0	0	2	0	0	0.004
.	19.01.16-00.02.42-1-291001	91	4	4	3	0	0	626	3	3	0	0	NA	NA	NA	27	39	171	174	507	87	88	451	5	0	7	0.029	0	0.014
.	19.01.16-00.02.43-1-291005	176	13	13	5	0	4	639	10	10	0	0	NA	NA	NA	51	64	175	180	522	87	94	458	14	3	24	0.08	0.017	0.046
.	19.01.16-00.02.47-1-291011	63	4	4	0	0	0	248	3	3	0	0	NA	NA	NA	16	15	166	168	494	35	38	175	1	0	7	0.006	0	0.014
.	19.01.16-00.02.48-1-291014	91	3	3	0	0	0	617	2	2	0	0	NA	NA	NA	29	32	169	173	503	82	89	446	5	0	4	0.03	0	0.008
.	19.01.16-00.02.50-1-291016	33	1	1	0	0	0	0	0	0	0	0	NA	NA	NA	9	9	166	165	491	0	0	0	0	3	0	0	0.018	0
.	19.01.16-00.02.50-1-291017	155	9	9	4	0	4	641	7	7	0	0	NA	NA	NA	44	62	171	176	528	84	89	468	7	12	20	0.041	0.068	0.038
.	19.01.16-00.02.52-1-291019	121	6	6	3	0	3	625	5	5	0	0	NA	NA	NA	41	44	175	168	514	90	83	452	5	6	7	0.029	0.036	0.014
.	19.01.16-00.02.56-1-291025	91	9	9	6	0	4	603	8	8	0	0	NA	NA	NA	27	22	167	165	503	83	79	441	12	9	5	0.072	0.055	0.01
.	19.01.16-00.02.58-1-291028	88	10	10	3	0	3	608	7	7	0	0	NA	NA	NA	26	25	168	165	505	85	80	443	3	0	19	0.018	0	0.038
.	19.01.16-00.03.01-1-291032	123	11	11	2	0	2	614	10	10	0	0	NA	NA	NA	38	34	172	175	500	84	89	441	14	11	6	0.081	0.063	0.012
.	19.01.16-00.03.04-1-291034	116	18	18	6	0	4	622	16	16	0	0	NA	NA	NA	41	41	174	170	510	87	84	451	26	5	32	0.149	0.029	0.063
.	19.01.16-00.03.09-1-291039	151	23	23	10	0	7	642	20	20	0	0	NA	NA	NA	45	58	173	177	521	84	91	467	39	24	24	0.225	0.136	0.046
.	19.01.16-00.03.12-1-291041	117	16	16	7	0	6	618	15	15	0	0	NA	NA	NA	51	46	170	173	516	82	85	451	16	23	23	0.094	0.133	0.045
.	19.01.16-00.03.12-1-291043	35	1	1	1	0	1	0	0	0	0	0	NA	NA	NA	14	6	164	163	492	0	0	0	0	0	1	0	0	0.002
.	19.01.16-00.03.15-1-291044	87	3	3	0	0	0	606	2	2	0	0	NA	NA	NA	41	26	167	167	505	83	82	441	0	5	2	0	0.03	0.004
.	19.01.16-00.03.15-1-291045	59	2	2	1	0	1	254	1	1	0	0	NA	NA	NA	23	19	165	167	500	36	36	182	0	0	4	0	0	0.008
.	19.01.16-00.03.16-1-291047	87	5	5	2	0	2	607	3	3	0	0	NA	NA	NA	28	30	171	166	506	80	77	450	0	7	5	0	0.042	0.01
.	19.01.16-00.03.19-1-291067	153	28	28	7	0	6	622	23	23	0	0	NA	NA	NA	60	44	176	171	510	88	84	450	51	16	39	0.29	0.094	0.076
.	19.01.16-00.03.24-1-291069	123	19	19	7	0	5	604	15	15	0	0	NA	NA	NA	37	23	170	169	497	86	86	432	24	21	9	0.141	0.124	0.018
.	19.01.16-00.03.25-1-291070	192	6	6	3	0	2	642	4	4	0	0	NA	NA	NA	55	63	175	182	519	89	95	458	3	9	12	0.017	0.049	0.023
.	19.01.16-00.03.34-1-291072	33	1	1	0	0	0	0	0	0	0	0	NA	NA	NA	8	10	165	165	493	0	0	0	0	0	2	0	0	0.004
.	19.01.16-00.03.35-1-291074	184	48	48	10	0	7	630	41	41	0	0	NA	NA	NA	58	50	174	171	518	89	84	457	47	64	28	0.27	0.374	0.054
.	19.01.16-00.03.36-1-291075	148	10	10	3	0	3	628	8	8	0	0	NA	NA	NA	44	46	176	166	517	89	83	456	5	3	14	0.028	0.018	0.027
.	19.01.16-00.03.46-1-291088	36	1	1	0	0	0	0	0	0	0	0	NA	NA	NA	7	10	168	164	491	0	0	0	0	0	1	0	0	0.002
.	19.01.16-00.03.47-1-291095	34	1	1	0	0	0	0	0	0	0	0	NA	NA	NA	15	11	166	165	493	0	0	0	0	1	0	0	0.006	0
.	19.01.16-00.03.49-1-291097	87	9	9	0	0	0	619	7	7	0	0	NA	NA	NA	30	32	169	168	508	84	83	452	1	6	12	0.006	0.036	0.024
.	19.01.16-00.03.49-1-291098	97	6	6	1	0	1	610	5	5	0	0	NA	NA	NA	29	31	173	171	500	86	84	440	0	2	17	0	0.012	0.034
.	19.01.16-00.03.49-1-291101	35	1	1	0	0	0	0	0	0	0	0	NA	NA	NA	9	8	164	163	494	0	0	0	0	0	2	0	0	0.004
.	19.01.16-00.03.51-1-291102	157	11	11	1	0	1	615	8	8	0	0	NA	NA	NA	41	34	171	171	505	85	84	446	1	13	8	0.006	0.076	0.016
.	19.01.16-00.03.51-1-291103	265	21	21	8	0	7	660	19	19	0	0	NA	NA	NA	71	68	174	180	527	92	95	473	34	44	15	0.195	0.244	0.028
.	19.01.16-00.03.52-1-291104	95	11	11	3	0	3	613	9	9	0	0	NA	NA	NA	30	32	170	171	504	84	88	441	10	8	13	0.059	0.047	0.026
.	19.01.16-00.03.59-1-291110	206	9	9	3	0	2	652	7	7	0	0	NA	NA	NA	69	70	175	173	535	91	86	475	7	20	1	0.04	0.116	0.002
.	19.01.16-00.04.08-1-291118	142	14	14	3	0	2	620	12	12	0	0	NA	NA	NA	34	39	171	170	511	86	82	452	13	4	19	0.076	0.024	0.037
.	19.01.16-00.04.08-1-291119	60	2	2	1	0	1	349	1	1	0	0	NA	NA	NA	24	16	166	167	496	47	51	251	3	0	1	0.018	0	0.002
.	19.01.16-00.04.09-1-291120	57	2	2	0	0	0	609	1	1	0	0	NA	NA	NA	17	21	166	166	502	82	82	445	0	2	1	0	0.012	0.002
.	19.01.16-00.04.23-1-291142	147	8	8	2	0	2	638	6	6	0	0	NA	NA	NA	45	57	170	177	523	87	87	464	3	10	8	0.018	0.056	0.015
.	19.01.16-00.04.26-1-291145	148	22	22	5	0	2	629	20	20	0	0	NA	NA	NA	51	47	179	168	513	92	84	453	20	19	30	0.112	0.113	0.058
.	19.01.16-00.04.26-1-291146	88	5	5	1	0	1	608	4	4	0	0	NA	NA	NA	22	24	167	167	503	80	82	446	8	0	5	0.048	0	0.01
.	19.01.16-00.04.28-1-291147	128	12	12	1	0	1	629	10	10	0	0	NA	NA	NA	52	49	172	171	519	87	86	456	9	4	16	0.052	0.023	0.031
.	19.01.16-00.04.30-1-291149	89	8	8	1	0	1	608	7	7	0	0	NA	NA	NA	17	22	168	166	501	80	82	446	6	2	9	0.036	0.012	0.018
.	19.01.16-00.04.47-1-291171	121	7	7	3	0	3	625	6	6	0	0	NA	NA	NA	42	44	169	180	508	83	92	450	3	11	8	0.018	0.061	0.016
.	19.01.16-00.04.47-1-291172	91	6	6	1	0	0	605	5	5	0	0	NA	NA	NA	21	20	167	166	500	80	83	442	9	9	2	0.054	0.054	0.004
.	19.01.16-00.04.48-1-291174	141	15	15	3	0	2	638	13	13	0	0	NA	NA	NA	36	52	172	174	519	89	87	462	13	15	12	0.076	0.086	0.023
.	19.01.16-00.04.48-1-291175	94	5	5	2	0	2	619	4	4	0	0	NA	NA	NA	27	28	173	169	499	88	87	444	2	4	10	0.012	0.024	0.02
.	19.01.16-00.04.52-1-291177	323	24	24	2	0	1	665	23	23	0	0	NA	NA	NA	99	80	182	176	535	94	92	479	34	20	29	0.187	0.114	0.054
.	19.01.16-00.04.53-1-291178	37	1	1	0	0	0	0	0	0	0	0	NA	NA	NA	10	19	171	166	495	0	0	0	0	0	1	0	0	0.002
.	19.01.16-00.04.56-1-291183	144	8	8	2	0	1	631	5	5	0	0	NA	NA	NA	46	47	173	169	518	88	86	457	12	10	3	0.069	0.059	0.006
.	19.01.16-00.04.57-1-291185	181	11	11	5	0	3	630	9	9	0	0	NA	NA	NA	58	45	174	165	519	90	85	455	5	10	13	0.029	0.061	0.025
.	19.01.16-00.05.04-1-291188	169	24	24	8	0	7	626	22	22	0	0	NA	NA	NA	48	44	172	175	510	88	88	450	49	27	26	0.285	0.154	0.051
.	19.01.16-00.05.07-1-291190	90	5	5	2	0	1	607	4	4	0	0	NA	NA	NA	39	28	167	166	508	80	80	447	2	0	11	0.012	0	0.022
.	19.01.16-00.05.07-1-291191	268	16	16	5	0	5	640	13	13	0	0	NA	NA	NA	95	57	177	179	514	92	94	454	8	21	20	0.045	0.117	0.039
.	19.01.16-00.05.13-1-291193	61	2	2	0	0	0	604	1	1	0	0	NA	NA	NA	31	26	169	170	500	81	84	439	0	3	1	0	0.018	0.002
.	19.01.16-00.05.15-1-291194	264	23	23	7	0	6	657	21	21	0	0	NA	NA	NA	74	73	170	180	536	87	94	476	17	37	30	0.1	0.206	0.056
.	19.01.16-00.05.20-1-291214	147	11	11	0	0	0	629	10	10	0	0	NA	NA	NA	51	49	179	170	513	93	87	449	7	2	11	0.039	0.012	0.021
.	19.01.16-00.05.20-1-291215	148	20	20	5	0	4	622	16	16	0	0	NA	NA	NA	51	50	171	172	520	86	79	457	8	24	28	0.047	0.14	0.054
.	19.01.16-00.05.24-1-291218	149	20	20	3	0	2	624	19	19	0	0	NA	NA	NA	53	47	171	175	514	86	88	450	29	4	23	0.17	0.023	0.045
.	19.01.16-00.05.29-1-291222	283	31	31	12	0	11	651	29	29	0	0	NA	NA	NA	75	70	172	180	531	89	92	470	29	59	15	0.169	0.328	0.028
.	19.01.16-00.05.39-1-291228	67	2	2	0	0	0	601	1	1	0	0	NA	NA	NA	20	13	165	165	496	82	81	438	0	0	3	0	0	0.006
.	19.01.16-00.05.46-1-291242	94	7	7	3	0	1	622	5	5	0	0	NA	NA	NA	26	36	171	170	508	85	86	451	13	0	4	0.076	0	0.008
.	19.01.16-00.05.48-1-291252	61	3	3	0	0	0	613	2	2	0	0	NA	NA	NA	21	26	167	168	504	82	82	449	0	0	15	0	0	0.03
.	19.01.16-00.05.48-1-291253	62	2	2	0	0	0	594	1	1	0	0	NA	NA	NA	32	18	169	167	495	83	81	430	0	0	5	0	0	0.01
.	19.01.16-00.05.53-1-291257	86	6	6	3	0	2	597	4	4	0	0	NA	NA	NA	27	15	166	167	495	82	79	436	10	1	5	0.06	0.006	0.01
.	19.01.16-00.05.56-1-291262	142	13	13	6	0	3	623	10	10	0	0	NA	NA	NA	35	39	170	172	510	86	87	450	16	15	16	0.094	0.087	0.031
.	19.01.16-00.06.02-1-291266	199	25	25	6	0	5	635	21	21	0	0	NA	NA	NA	57	49	172	176	514	86	91	458	30	16	18	0.174	0.091	0.035
.	19.01.16-00.06.02-1-291267	207	29	29	6	0	4	653	27	27	0	0	NA	NA	NA	74	77	170	180	540	81	93	479	60	35	15	0.353	0.194	0.028
.	19.01.16-00.06.04-1-291269	124	6	6	3	0	3	622	5	5	0	0	NA	NA	NA	42	44	169	175	513	83	87	452	7	2	7	0.041	0.011	0.014
.	19.01.16-00.06.04-1-291270	35	1	1	1	0	1	0	0	0	0	0	NA	NA	NA	12	9	166	164	492	0	0	0	0	0	3	0	0	0.006
.	19.01.16-00.06.05-1-291272	92	4	4	1	0	1	618	3	3	0	0	NA	NA	NA	29	34	171	170	506	85	83	450	0	6	9	0	0.035	0.018
.	19.01.16-00.06.07-1-291273	93	14	14	2	0	2	601	12	12	0	0	NA	NA	NA	39	24	167	167	503	81	82	438	9	8	26	0.054	0.048	0.052
.	19.01.16-00.06.10-1-291274	179	10	10	3	0	2	623	8	8	0	0	NA	NA	NA	56	42	175	170	510	89	84	450	8	16	6	0.046	0.094	0.012
.	19.01.16-00.06.30-1-291310	98	11	11	3	0	2	615	9	9	0	0	NA	NA	NA	40	34	169	172	506	82	87	446	6	0	27	0.036	0	0.053
.	19.01.16-00.06.32-1-291311	34	1	1	1	0	1	0	0	0	0	0	NA	NA	NA	8	8	165	164	492	0	0	0	0	0	7	0	0	0.014
.	19.01.16-00.06.34-1-291313	93	5	5	0	0	0	612	4	4	0	0	NA	NA	NA	37	26	167	169	503	83	85	444	12	2	5	0.072	0.012	0.01
.	19.01.16-00.06.36-1-291314	34	1	1	1	0	1	0	0	0	0	0	NA	NA	NA	9	9	165	166	491	0	0	0	0	0	3	0	0	0.006
.	19.01.16-00.06.36-1-291315	90	4	4	1	0	1	614	2	2	0	0	NA	NA	NA	21	29	168	172	502	84	86	444	8	0	3	0.048	0	0.006
.	19.01.16-00.06.37-1-291316	117	10	10	0	0	0	622	9	9	0	0	NA	NA	NA	41	38	168	171	512	86	83	453	14	0	16	0.083	0	0.031
.	19.01.16-00.06.39-1-291323	93	4	4	1	0	1	614	3	3	0	0	NA	NA	NA	33	33	168	171	507	83	85	446	6	0	1	0.036	0	0.002
.	19.01.16-00.06.40-1-291324	32	1	1	0	0	0	0	0	0	0	0	NA	NA	NA	13	9	164	164	494	0	0	0	0	0	2	0	0	0.004
.	19.01.16-00.06.43-1-291330	89	3	3	0	0	0	630	2	2	0	0	NA	NA	NA	33	49	174	177	511	87	90	453	3	0	13	0.017	0	0.025
.	19.01.16-00.06.49-1-291339	35	1	1	0	0	0	0	0	0	0	0	NA	NA	NA	8	11	167	164	493	0	0	0	0	0	1	0	0	0.002
.	19.01.16-00.06.51-1-291341	95	3	3	1	0	1	608	2	2	0	0	NA	NA	NA	34	33	170	169	507	81	85	442	10	0	0	0.059	0	0
.	19.01.16-00.06.53-1-291345	87	6	6	1	0	1	616	5	5	0	0	NA	NA	NA	30	26	168	167	504	86	83	447	14	1	5	0.083	0.006	0.01
.	19.01.16-00.06.55-1-291346	60	3	3	0	0	0	99	2	2	0	0	NA	NA	NA	18	10	165	164	494	14	18	67	0	0	7	0	0	0.014
.	19.01.16-00.06.55-1-291348	32	1	1	1	0	1	0	0	0	0	0	NA	NA	NA	10	6	163	164	492	0	0	0	0	0	0	0	0	0
.	19.01.16-00.06.56-1-291353	62	2	2	0	0	0	351	1	1	0	0	NA	NA	NA	21	18	166	166	499	48	52	251	0	1	1	0	0.006	0.002
.	19.01.16-00.06.58-1-291354	124	19	19	4	0	3	603	17	17	0	0	NA	NA	NA	44	29	172	169	501	82	83	438	12	12	7	0.07	0.071	0.014
.	19.01.16-00.06.59-1-291356	90	3	3	1	0	1	603	1	1	0	0	NA	NA	NA	36	27	171	170	499	84	79	440	1	4	3	0.006	0.024	0.006
.	19.01.16-00.07.00-1-291357	95	3	3	1	0	0	628	2	2	0	0	NA	NA	NA	31	42	172	172	511	88	85	455	4	0	3	0.023	0	0.006
.	19.01.16-00.07.01-1-291358	85	5	5	0	0	0	614	4	4	0	0	NA	NA	NA	38	34	171	170	506	85	84	445	5	6	2	0.029	0.035	0.004
.	19.01.16-00.07.03-1-291361	119	8	8	3	0	3	613	7	7	0	0	NA	NA	NA	43	39	175	171	506	87	87	439	5	4	14	0.029	0.023	0.028
.	19.01.16-00.07.08-1-291363	144	14	14	5	0	5	630	13	13	0	0	NA	NA	NA	40	44	169	170	518	86	83	461	27	16	5	0.16	0.094	0.01
.	19.01.16-00.07.09-1-291365	35	1	1	0	0	0	0	0	0	0	0	NA	NA	NA	14	5	165	165	488	0	0	0	0	0	0	0	0	0
.	19.01.16-00.07.11-1-291368	91	5	5	2	0	2	617	3	3	0	0	NA	NA	NA	30	34	168	171	508	84	84	449	0	9	10	0	0.053	0.02
.	19.01.16-00.07.13-1-291370	62	3	3	0	0	0	605	2	2	0	0	NA	NA	NA	28	22	167	166	502	82	83	440	9	0	1	0.054	0	0.002
.	19.01.16-00.07.14-1-291371	60	2	2	0	0	0	607	1	1	0	0	NA	NA	NA	14	16	167	167	495	82	82	443	2	2	0	0.012	0.012	0
.	19.01.16-00.07.16-1-291373	139	6	6	3	0	2	629	5	5	0	0	NA	NA	NA	44	42	171	169	515	88	82	459	11	9	1	0.064	0.053	0.002
.	19.01.16-00.07.19-1-291392	149	8	8	3	0	3	623	7	7	0	0	NA	NA	NA	35	36	168	171	510	83	88	452	0	3	15	0	0.018	0.029
.	19.01.16-00.07.25-1-291395	61	3	3	0	0	0	607	2	2	0	0	NA	NA	NA	22	26	165	168	506	79	83	445	5	0	1	0.03	0	0.002
[truncated: 1 more rows]
