# Supplementary material for: Modelling targeted rabies vaccination strategies for a domestic dog population with heterogeneous roaming patterns
Source: PLoS Negl Trop Dis. 2019 Jul 8;13(7):e0007582. doi: 10.1371/journal.pntd.0007582 (PMC6638970; doi:10.1371/journal.pntd.0007582)
Supplement: S1 Zip file folder — The files contain a summary for each simulation for its respective scenario. The files are named first with the population structure (FP, ED, RD, SD) and then the specific vaccination strategy used for that scenario. (ZIP) [file pntd.0007582.s002.zip › Supp_Files/SD_E0.5_R0.7_S0.5_all_measuresReport.txt]

scenario	iteration	duration	tot_deaths	rabid_dogs	moved	mov_DK	movInfect	n_vacc	n_cull	detDogs_cull	contDogs_cull	reactCull	preemptVaccCov_dogLevel	reactVaccCov_dogLevel	mean_Rt	non_rabid_dead	born	nb_in_exp_cat	nb_in_roam_cat	nb_stayhome	nb_exp_vacc	nb_roam_vacc	nb_stayhome_vacc	nb_contacting_explorer	nb_contacting_roamer	nb_contacting_stayhome	contact_per_explorer	contact_per_roamer	contact_per_stayhome
.	19.01.15-22.49.30-1-230565	376	54	54	17	0	14	530	48	48	0	0	NA	NA	NA	115	113	184	185	557	100	134	296	43	39	65	0.234	0.211	0.117
.	19.01.15-22.49.30-1-230566	60	4	4	1	0	1	441	3	3	0	0	NA	NA	NA	27	21	168	170	496	81	114	246	7	8	1	0.042	0.047	0.002
.	19.01.15-22.49.30-1-230567	92	5	5	2	0	0	461	4	4	0	0	NA	NA	NA	28	40	172	172	509	85	121	255	3	13	4	0.017	0.076	0.008
.	19.01.15-22.49.30-1-230568	121	6	6	2	0	1	460	5	5	0	0	NA	NA	NA	44	42	169	170	516	85	117	258	6	3	7	0.036	0.018	0.014
.	19.01.15-22.49.30-1-230569	141	16	16	9	0	7	451	14	14	0	0	NA	NA	NA	52	32	166	171	508	81	117	253	10	12	24	0.06	0.07	0.047
.	19.01.15-22.49.30-1-230570	208	37	37	6	0	3	480	33	33	0	0	NA	NA	NA	54	60	182	174	517	98	121	261	31	35	60	0.17	0.201	0.116
.	19.01.15-22.49.30-1-230571	33	1	1	0	0	0	0	0	0	0	0	NA	NA	NA	13	12	166	164	495	0	0	0	3	0	0	0.018	0	0
.	19.01.15-22.49.30-1-230572	240	52	52	12	0	10	480	49	49	0	0	NA	NA	NA	71	61	179	176	519	94	122	264	38	37	68	0.212	0.21	0.131
.	19.01.15-22.49.33-1-230575	178	9	9	4	0	2	484	8	8	0	0	NA	NA	NA	56	64	178	170	529	92	121	271	13	9	7	0.073	0.053	0.013
.	19.01.15-22.49.45-1-230585	254	13	13	3	0	3	509	11	11	0	0	NA	NA	NA	76	87	181	181	538	99	128	282	7	2	27	0.039	0.011	0.05
.	19.01.15-22.49.45-1-230586	65	7	7	5	0	5	443	6	6	0	0	NA	NA	NA	20	16	167	167	495	82	114	247	0	12	2	0	0.072	0.004
.	19.01.15-22.49.48-1-230587	294	42	42	14	0	13	504	35	35	0	0	NA	NA	NA	85	84	179	179	539	92	126	286	43	21	61	0.24	0.117	0.113
.	19.01.15-22.49.55-1-230588	115	6	6	2	0	2	453	5	5	0	0	NA	NA	NA	33	30	172	169	502	86	115	252	1	0	15	0.006	0	0.03
.	19.01.15-22.49.58-1-230589	273	34	34	7	0	7	504	31	31	0	0	NA	NA	NA	84	88	177	182	542	90	129	285	25	27	32	0.141	0.148	0.059
.	19.01.15-22.50.01-1-230590	87	9	9	2	0	2	445	8	8	0	0	NA	NA	NA	30	25	168	166	504	85	112	248	10	12	10	0.06	0.072	0.02
.	19.01.15-22.50.10-1-230595	177	8	8	2	0	2	472	7	7	0	0	NA	NA	NA	57	59	172	176	524	86	123	263	7	6	12	0.041	0.034	0.023
.	19.01.15-22.50.12-1-230596	31	1	1	0	0	0	0	0	0	0	0	NA	NA	NA	9	9	164	166	492	0	0	0	0	0	0	0	0	0
.	19.01.15-22.50.14-1-230616	117	5	5	1	0	1	462	4	4	0	0	NA	NA	NA	37	42	170	171	514	85	119	258	3	4	7	0.018	0.023	0.014
.	19.01.15-22.50.22-1-230623	433	60	60	13	0	10	537	58	58	0	0	NA	NA	NA	124	123	188	196	552	100	141	296	44	54	76	0.234	0.276	0.138
.	19.01.15-22.50.26-1-230628	183	38	38	12	0	12	474	36	36	0	0	NA	NA	NA	57	63	174	179	523	89	124	261	42	14	69	0.241	0.078	0.132
.	19.01.15-22.50.29-1-230632	90	4	4	1	0	0	452	3	3	0	0	NA	NA	NA	41	33	170	169	507	85	115	252	6	2	3	0.035	0.012	0.006
.	19.01.15-22.50.32-1-230635	175	23	23	6	0	5	470	20	20	0	0	NA	NA	NA	50	58	175	178	518	86	123	261	30	9	9	0.171	0.051	0.017
.	19.01.15-22.50.38-1-230639	152	6	6	1	0	1	465	4	4	0	0	NA	NA	NA	53	47	176	174	510	91	120	254	4	3	8	0.023	0.017	0.016
.	19.01.15-22.50.39-1-230641	427	53	53	19	0	16	526	48	48	0	0	NA	NA	NA	112	104	182	189	546	99	134	293	38	24	102	0.209	0.127	0.187
.	19.01.15-22.50.41-1-230642	147	16	16	4	0	4	467	14	14	0	0	NA	NA	NA	42	54	179	174	514	93	119	255	11	15	16	0.061	0.086	0.031
.	19.01.15-22.50.43-1-230646	38	1	1	0	0	0	0	0	0	0	0	NA	NA	NA	12	7	164	164	492	0	0	0	0	0	0	0	0	0
.	19.01.15-22.50.43-1-230647	65	3	3	1	0	1	444	2	2	0	0	NA	NA	NA	14	23	168	169	499	81	116	247	0	1	8	0	0.006	0.016
.	19.01.15-22.50.46-1-230648	120	4	4	0	0	0	456	3	3	0	0	NA	NA	NA	56	40	168	169	516	86	115	255	0	7	6	0	0.041	0.012
.	19.01.15-22.50.54-1-230650	140	7	7	0	0	0	467	5	5	0	0	NA	NA	NA	48	45	170	169	519	84	116	267	9	2	3	0.053	0.012	0.006
.	19.01.15-22.50.58-1-230651	86	3	3	0	0	0	447	1	1	0	0	NA	NA	NA	28	28	171	167	503	86	114	247	0	6	1	0	0.036	0.002
.	19.01.15-22.51.02-1-230653	216	18	18	3	0	2	477	16	16	0	0	NA	NA	NA	64	65	177	176	525	87	120	270	15	11	19	0.085	0.062	0.036
.	19.01.15-22.51.04-1-230654	122	8	8	3	0	3	451	6	6	0	0	NA	NA	NA	34	31	166	172	506	81	116	254	4	2	4	0.024	0.012	0.008
.	19.01.15-22.51.11-1-230659	272	30	30	8	0	7	492	27	27	0	0	NA	NA	NA	90	76	177	178	534	91	123	278	35	19	53	0.198	0.107	0.099
.	19.01.15-22.51.13-1-230660	94	7	7	0	0	0	447	6	6	0	0	NA	NA	NA	30	30	165	169	509	79	115	253	0	1	9	0	0.006	0.018
.	19.01.15-22.51.13-1-230661	143	7	7	1	0	1	467	5	5	0	0	NA	NA	NA	39	50	173	171	519	86	118	263	8	2	7	0.046	0.012	0.013
.	19.01.15-22.51.17-1-230677	234	36	36	5	0	4	491	29	29	0	0	NA	NA	NA	67	72	184	179	522	98	129	264	42	15	44	0.228	0.084	0.084
.	19.01.15-22.51.24-1-230683	32	1	1	0	0	0	0	0	0	0	0	NA	NA	NA	8	13	167	164	495	0	0	0	2	0	0	0.012	0	0
.	19.01.15-22.51.29-1-230690	150	14	14	2	0	2	473	13	13	0	0	NA	NA	NA	50	56	175	174	520	90	123	260	11	3	22	0.063	0.017	0.042
.	19.01.15-22.51.30-1-230691	37	1	1	0	0	0	0	0	0	0	0	NA	NA	NA	6	11	165	167	492	0	0	0	1	0	0	0.006	0	0
.	19.01.15-22.51.32-1-230693	263	33	33	4	0	2	477	30	30	0	0	NA	NA	NA	86	56	174	176	519	90	123	264	47	10	49	0.27	0.057	0.094
.	19.01.15-22.51.35-1-230694	60	3	3	2	0	2	299	2	2	0	0	NA	NA	NA	19	13	167	168	491	55	78	166	1	3	2	0.006	0.018	0.004
.	19.01.15-22.51.35-1-230695	226	30	30	6	0	6	488	29	29	0	0	NA	NA	NA	74	67	173	182	525	89	128	271	35	7	38	0.202	0.038	0.072
.	19.01.15-22.51.42-1-230700	33	1	1	0	0	0	0	0	0	0	0	NA	NA	NA	11	10	166	164	493	0	0	0	0	0	1	0	0	0.002
.	19.01.15-22.51.45-1-230704	122	7	7	2	0	2	461	6	6	0	0	NA	NA	NA	38	44	173	166	518	86	114	261	4	0	14	0.023	0	0.027
.	19.01.15-22.51.45-1-230705	228	42	42	13	0	9	467	37	37	0	0	NA	NA	NA	52	51	171	174	519	85	121	261	22	32	56	0.129	0.184	0.108
.	19.01.15-22.51.55-1-230706	218	10	10	2	0	2	484	9	9	0	0	NA	NA	NA	68	67	177	174	529	90	119	275	3	13	14	0.017	0.075	0.026
.	19.01.15-22.51.56-1-230707	62	5	5	0	0	0	446	3	3	0	0	NA	NA	NA	32	26	166	167	506	81	113	252	2	0	9	0.012	0	0.018
.	19.01.15-22.51.58-1-230708	176	20	20	3	0	3	462	19	19	0	0	NA	NA	NA	50	54	173	175	519	87	118	257	15	4	32	0.087	0.023	0.062
.	19.01.15-22.52.04-1-230709	181	20	20	8	0	4	469	16	16	0	0	NA	NA	NA	51	50	174	174	515	89	121	259	31	5	39	0.178	0.029	0.076
.	19.01.15-22.52.11-1-230711	232	15	15	4	0	4	498	14	14	0	0	NA	NA	NA	75	83	187	174	535	103	121	274	1	8	22	0.005	0.046	0.041
.	19.01.15-22.52.18-1-230732	33	1	1	0	0	0	0	0	0	0	0	NA	NA	NA	12	9	167	164	491	0	0	0	3	0	0	0.018	0	0
.	19.01.15-22.52.21-1-230739	31	1	1	0	0	0	0	0	0	0	0	NA	NA	NA	15	6	165	164	490	0	0	0	1	0	0	0.006	0	0
.	19.01.15-22.52.22-1-230743	323	64	64	21	0	17	507	57	57	0	0	NA	NA	NA	88	89	184	192	526	99	138	270	37	31	106	0.201	0.161	0.202
.	19.01.15-22.52.23-1-230746	114	9	9	2	0	1	465	8	8	0	0	NA	NA	NA	41	44	174	176	507	87	120	258	11	16	11	0.063	0.091	0.022
.	19.01.15-22.52.24-1-230748	36	1	1	0	0	0	0	0	0	0	0	NA	NA	NA	11	12	164	167	494	0	0	0	0	0	0	0	0	0
.	19.01.15-22.52.26-1-230750	186	9	9	6	0	6	483	8	8	0	0	NA	NA	NA	64	61	177	179	518	91	128	264	13	6	12	0.073	0.034	0.023
.	19.01.15-22.52.26-1-230751	36	1	1	0	0	0	0	0	0	0	0	NA	NA	NA	5	10	165	163	495	0	0	0	0	0	2	0	0	0.004
.	19.01.15-22.52.29-1-230756	67	7	7	0	0	0	450	6	6	0	0	NA	NA	NA	36	30	169	166	508	85	114	251	2	7	6	0.012	0.042	0.012
.	19.01.15-22.52.32-1-230759	152	13	13	4	0	4	468	11	11	0	0	NA	NA	NA	47	54	175	173	519	88	119	261	15	2	13	0.086	0.012	0.025
.	19.01.15-22.52.44-1-230767	155	17	17	2	0	1	464	14	14	0	0	NA	NA	NA	52	48	170	177	514	85	123	256	1	17	23	0.006	0.096	0.045
.	19.01.15-22.52.47-1-230768	64	2	2	0	0	0	447	1	1	0	0	NA	NA	NA	23	22	166	170	499	83	119	245	0	0	6	0	0	0.012
.	19.01.15-22.52.52-1-230769	120	21	21	3	0	3	461	19	19	0	0	NA	NA	NA	44	43	170	173	513	84	120	257	34	4	18	0.2	0.023	0.035
.	19.01.15-22.52.55-1-230770	117	6	6	2	0	2	463	5	5	0	0	NA	NA	NA	31	43	174	173	509	88	120	255	5	8	3	0.029	0.046	0.006
.	19.01.15-22.52.56-1-230771	143	5	5	3	0	3	456	4	4	0	0	NA	NA	NA	47	38	172	174	505	86	120	250	1	0	8	0.006	0	0.016
.	19.01.15-22.52.58-1-230772	313	37	37	10	0	9	491	34	34	0	0	NA	NA	NA	79	70	177	172	534	91	121	279	56	21	39	0.316	0.122	0.073
.	19.01.15-22.53.00-1-230773	185	13	13	4	0	3	479	12	12	0	0	NA	NA	NA	57	62	178	176	521	94	120	265	7	5	22	0.039	0.028	0.042
.	19.01.15-22.53.00-1-230774	215	18	18	2	0	2	479	16	16	0	0	NA	NA	NA	74	58	181	173	517	97	120	262	6	31	23	0.033	0.179	0.044
.	19.01.15-22.53.14-1-230794	178	31	31	10	0	9	462	28	28	0	0	NA	NA	NA	52	50	171	171	521	86	118	258	11	38	30	0.064	0.222	0.058
.	19.01.15-22.53.15-1-230795	93	6	6	3	0	2	451	5	5	0	0	NA	NA	NA	27	31	167	174	503	81	121	249	4	0	10	0.024	0	0.02
.	19.01.15-22.53.15-1-230796	278	27	27	9	0	5	503	24	24	0	0	NA	NA	NA	86	89	181	186	535	95	131	277	14	36	47	0.077	0.194	0.088
.	19.01.15-22.53.27-1-230806	148	9	9	3	0	3	440	8	8	0	0	NA	NA	NA	49	28	169	169	503	81	113	246	0	6	13	0	0.036	0.026
.	19.01.15-22.53.29-1-230809	120	10	10	3	0	3	448	6	6	0	0	NA	NA	NA	37	38	171	167	513	83	112	253	2	4	18	0.012	0.024	0.035
.	19.01.15-22.53.31-1-230813	93	8	8	1	0	1	450	7	7	0	0	NA	NA	NA	33	28	168	169	504	82	118	250	15	4	6	0.089	0.024	0.012
.	19.01.15-22.53.36-1-230815	116	7	7	1	0	1	465	6	6	0	0	NA	NA	NA	37	47	170	175	515	83	122	260	5	4	5	0.029	0.023	0.01
.	19.01.15-22.53.45-1-230822	205	18	18	2	0	2	481	12	12	0	0	NA	NA	NA	51	57	173	175	522	89	125	267	14	6	12	0.081	0.034	0.023
.	19.01.15-22.53.48-1-230823	91	4	4	0	0	0	453	3	3	0	0	NA	NA	NA	35	29	167	168	507	81	119	253	0	0	8	0	0	0.016
.	19.01.15-22.53.48-1-230824	34	1	1	0	0	0	0	0	0	0	0	NA	NA	NA	8	9	166	165	491	0	0	0	0	0	1	0	0	0.002
.	19.01.15-22.53.49-1-230825	205	19	19	4	0	4	482	18	18	0	0	NA	NA	NA	68	63	172	178	526	89	125	268	0	6	41	0	0.034	0.078
.	19.01.15-22.53.49-1-230826	61	5	5	2	0	1	444	3	3	0	0	NA	NA	NA	31	23	168	167	501	86	113	245	0	14	1	0	0.084	0.002
.	19.01.15-22.53.51-1-230827	34	1	1	0	0	0	0	0	0	0	0	NA	NA	NA	10	9	165	164	493	0	0	0	0	0	0	0	0	0
.	19.01.15-22.53.53-1-230828	287	45	45	9	0	7	504	41	41	0	0	NA	NA	NA	94	87	183	186	531	99	132	273	49	25	69	0.268	0.134	0.13
.	19.01.15-22.53.54-1-230829	118	8	8	1	0	1	465	6	6	0	0	NA	NA	NA	39	45	171	176	511	88	121	256	1	8	11	0.006	0.045	0.022
.	19.01.15-22.54.02-1-230830	292	42	42	8	0	6	509	39	39	0	0	NA	NA	NA	71	91	179	187	538	94	134	281	64	18	43	0.358	0.096	0.08
.	19.01.15-22.54.03-1-230831	124	8	8	0	0	0	465	7	7	0	0	NA	NA	NA	48	47	175	173	512	90	121	254	3	1	14	0.017	0.006	0.027
.	19.01.15-22.54.04-1-230832	231	18	18	0	0	0	494	15	15	0	0	NA	NA	NA	82	74	181	172	534	96	120	278	16	24	25	0.088	0.14	0.047
.	19.01.15-22.54.05-1-230833	205	25	25	3	0	2	499	22	22	0	0	NA	NA	NA	68	86	178	184	537	92	131	276	8	9	39	0.045	0.049	0.073
.	19.01.15-22.54.11-1-230834	32	1	1	1	0	1	0	0	0	0	0	NA	NA	NA	9	6	164	164	491	0	0	0	0	0	0	0	0	0
.	19.01.15-22.54.12-1-230835	88	3	3	0	0	0	447	2	2	0	0	NA	NA	NA	26	25	167	167	504	84	115	248	0	8	2	0	0.048	0.004
.	19.01.15-22.54.14-1-230851	461	82	82	22	0	18	537	73	73	0	0	NA	NA	NA	131	123	190	190	556	104	136	297	75	41	103	0.395	0.216	0.185
.	19.01.15-22.54.21-1-230854	118	14	14	0	0	0	445	11	11	0	0	NA	NA	NA	46	37	170	173	507	84	116	245	13	1	6	0.076	0.006	0.012
.	19.01.15-22.54.21-1-230855	62	2	2	2	0	2	444	1	1	0	0	NA	NA	NA	17	25	166	166	506	81	115	248	4	0	3	0.024	0	0.006
.	19.01.15-22.54.25-1-230863	92	5	5	3	0	2	453	3	3	0	0	NA	NA	NA	35	39	170	168	514	83	113	257	4	1	7	0.024	0.006	0.014
.	19.01.15-22.54.34-1-230870	33	1	1	0	0	0	0	0	0	0	0	NA	NA	NA	10	11	166	165	493	0	0	0	0	0	2	0	0	0.004
.	19.01.15-22.54.36-1-230872	155	28	28	8	0	7	463	26	26	0	0	NA	NA	NA	53	46	172	167	520	90	113	260	20	24	34	0.116	0.144	0.065
.	19.01.15-22.54.37-1-230874	350	50	50	20	0	19	509	46	46	0	0	NA	NA	NA	93	89	184	184	534	98	130	281	18	48	78	0.098	0.261	0.146
.	19.01.15-22.54.39-1-230877	40	1	1	0	0	0	0	0	0	0	0	NA	NA	NA	9	9	165	163	494	0	0	0	0	1	0	0	0.006	0
.	19.01.15-22.54.42-1-230879	118	5	5	2	0	2	454	4	4	0	0	NA	NA	NA	34	35	174	169	505	86	115	253	0	4	9	0	0.024	0.018
.	19.01.15-22.54.42-1-230883	90	4	4	1	0	1	458	3	3	0	0	NA	NA	NA	24	37	172	171	507	86	118	254	2	2	6	0.012	0.012	0.012
.	19.01.15-22.54.47-1-230885	180	13	13	6	0	2	472	12	12	0	0	NA	NA	NA	45	51	173	173	518	88	119	265	12	1	31	0.069	0.006	0.06
.	19.01.15-22.54.56-1-230886	88	5	5	1	0	1	457	4	4	0	0	NA	NA	NA	26	34	171	170	506	85	117	255	1	4	12	0.006	0.024	0.024
.	19.01.15-22.54.58-1-230887	90	3	3	3	0	3	438	1	1	0	0	NA	NA	NA	30	19	170	165	497	82	112	244	4	0	2	0.024	0	0.004
.	19.01.15-22.54.58-1-230888	174	19	19	5	0	5	471	15	15	0	0	NA	NA	NA	60	51	171	177	516	87	122	262	20	4	19	0.117	0.023	0.037
.	19.01.15-22.55.04-1-230889	120	6	6	2	0	1	453	5	5	0	0	NA	NA	NA	40	33	171	172	503	86	117	250	7	9	3	0.041	0.052	0.006
.	19.01.15-22.55.12-1-230894	34	1	1	0	0	0	0	0	0	0	0	NA	NA	NA	7	13	164	166	496	0	0	0	0	0	2	0	0	0.004
.	19.01.15-22.55.14-1-230910	59	2	2	1	0	0	438	1	1	0	0	NA	NA	NA	27	18	167	169	495	83	115	240	0	0	7	0	0	0.014
.	19.01.15-22.55.16-1-230911	63	3	3	2	0	2	435	2	2	0	0	NA	NA	NA	32	12	165	167	493	82	113	240	0	0	6	0	0	0.012
.	19.01.15-22.55.17-1-230912	57	2	2	0	0	0	0	1	1	0	0	NA	NA	NA	8	26	166	172	501	0	0	0	0	0	2	0	0	0.004
.	19.01.15-22.55.19-1-230913	94	5	5	0	0	0	448	4	4	0	0	NA	NA	NA	40	31	168	170	506	83	116	249	0	7	10	0	0.041	0.02
.	19.01.15-22.55.21-1-230916	35	1	1	0	0	0	0	0	0	0	0	NA	NA	NA	9	5	163	166	489	0	0	0	0	0	3	0	0	0.006
.	19.01.15-22.55.24-1-230921	63	3	3	1	0	1	350	2	2	0	0	NA	NA	NA	19	15	164	169	495	66	92	192	0	1	3	0	0.006	0.006
.	19.01.15-22.55.26-1-230923	127	9	9	1	0	1	456	8	8	0	0	NA	NA	NA	32	32	166	171	508	85	117	254	0	7	12	0	0.041	0.024
.	19.01.15-22.55.27-1-230925	35	1	1	0	0	0	0	0	0	0	0	NA	NA	NA	11	6	164	164	491	0	0	0	0	0	1	0	0	0.002
.	19.01.15-22.55.27-1-230926	65	4	4	1	0	0	445	2	2	0	0	NA	NA	NA	24	26	167	166	506	83	113	249	2	0	13	0.012	0	0.026
.	19.01.15-22.55.29-1-230929	230	47	47	13	0	10	485	42	42	0	0	NA	NA	NA	67	70	176	177	530	91	122	272	70	22	49	0.398	0.124	0.092
.	19.01.15-22.55.30-1-230931	88	4	4	2	0	2	448	3	3	0	0	NA	NA	NA	38	30	168	171	504	82	117	249	0	8	3	0	0.047	0.006
.	19.01.15-22.55.36-1-230934	123	19	19	4	0	4	456	16	16	0	0	NA	NA	NA	40	39	167	167	518	81	113	262	4	26	11	0.024	0.156	0.021
.	19.01.15-22.55.36-1-230935	437	66	66	19	0	13	539	60	60	0	0	NA	NA	NA	132	124	185	194	558	102	141	296	78	28	87	0.422	0.144	0.156
.	19.01.15-22.55.41-1-230939	322	34	34	7	0	6	510	31	31	0	0	NA	NA	NA	88	85	178	175	545	95	123	292	18	32	52	0.101	0.183	0.095
.	19.01.15-22.55.44-1-230943	87	5	5	2	0	2	452	3	3	0	0	NA	NA	NA	30	35	169	171	508	83	117	252	0	2	10	0	0.012	0.02
.	19.01.15-22.55.45-1-230944	39	1	1	0	0	0	0	0	0	0	0	NA	NA	NA	9	11	164	167	493	0	0	0	0	0	1	0	0	0.002
.	19.01.15-22.55.47-1-230945	123	7	7	2	0	2	449	5	5	0	0	NA	NA	NA	41	32	168	171	506	81	120	248	1	0	15	0.006	0	0.03
.	19.01.15-22.55.48-1-230946	122	6	6	0	0	0	451	5	5	0	0	NA	NA	NA	37	33	171	165	510	87	111	253	11	2	6	0.064	0.012	0.012
.	19.01.15-22.55.53-1-230947	91	11	11	4	0	4	455	10	10	0	0	NA	NA	NA	32	38	174	168	509	89	115	251	0	20	12	0	0.119	0.024
.	19.01.15-22.56.00-1-230950	239	26	26	7	0	6	490	25	25	0	0	NA	NA	NA	91	72	181	173	531	94	122	274	26	12	53	0.144	0.069	0.1
.	19.01.15-22.56.05-1-230951	31	1	1	0	0	0	0	0	0	0	0	NA	NA	NA	8	13	165	165	496	0	0	0	0	0	0	0	0	0
.	19.01.15-22.56.06-1-230952	156	7	7	3	0	2	460	5	5	0	0	NA	NA	NA	60	42	175	173	507	87	119	254	6	0	14	0.034	0	0.028
.	19.01.15-22.56.06-1-230953	57	2	2	0	0	0	49	1	1	0	0	NA	NA	NA	14	16	165	165	499	6	9	34	0	0	3	0	0	0.006
.	19.01.15-22.56.07-1-230954	34	1	1	0	0	0	0	0	0	0	0	NA	NA	NA	11	8	165	163	493	0	0	0	0	0	1	0	0	0.002
.	19.01.15-22.56.11-1-230955	348	29	29	10	0	6	526	25	25	0	0	NA	NA	NA	116	111	190	186	548	105	133	288	30	33	47	0.158	0.177	0.086
.	19.01.15-22.56.13-1-230956	91	4	4	1	0	1	442	3	3	0	0	NA	NA	NA	27	28	167	166	508	80	113	249	3	0	5	0.018	0	0.01
.	19.01.15-22.56.20-1-230974	270	49	49	12	0	9	499	44	44	0	0	NA	NA	NA	75	84	181	174	542	94	121	284	34	38	80	0.188	0.218	0.148
.	19.01.15-22.56.26-1-230982	89	6	6	3	0	1	450	5	5	0	0	NA	NA	NA	33	32	167	169	509	81	115	254	5	0	8	0.03	0	0.016
.	19.01.15-22.56.27-1-230985	113	4	4	0	0	0	454	3	3	0	0	NA	NA	NA	24	34	167	170	510	84	116	254	6	2	2	0.036	0.012	0.004
.	19.01.15-22.56.38-1-230993	119	11	11	3	0	3	454	9	9	0	0	NA	NA	NA	34	37	170	173	507	82	120	252	3	15	8	0.018	0.087	0.016
.	19.01.15-22.56.41-1-230995	121	6	6	1	0	1	467	5	5	0	0	NA	NA	NA	24	43	170	171	515	85	122	260	0	0	16	0	0	0.031
.	19.01.15-22.56.42-1-230996	91	6	6	0	0	0	443	5	5	0	0	NA	NA	NA	29	25	168	167	503	82	115	246	0	2	10	0	0.012	0.02
.	19.01.15-22.56.42-1-230997	157	9	9	1	0	1	462	8	8	0	0	NA	NA	NA	51	42	174	172	509	89	123	250	0	11	15	0	0.064	0.029
.	19.01.15-22.56.46-1-231001	155	16	16	4	0	3	463	13	13	0	0	NA	NA	NA	54	39	170	169	513	86	118	259	22	8	21	0.129	0.047	0.041
.	19.01.15-22.56.57-1-231002	147	13	13	4	0	3	460	12	12	0	0	NA	NA	NA	43	47	170	174	516	84	119	257	9	3	21	0.053	0.017	0.041
.	19.01.15-22.56.57-1-231003	32	1	1	0	0	0	0	0	0	0	0	NA	NA	NA	7	6	166	163	490	0	0	0	0	0	2	0	0	0.004
.	19.01.15-22.57.00-1-231004	354	32	32	11	0	9	516	29	29	0	0	NA	NA	NA	109	95	180	178	550	92	127	297	20	45	31	0.111	0.253	0.056
.	19.01.15-22.57.00-1-231005	33	1	1	0	0	0	0	0	0	0	0	NA	NA	NA	7	8	163	163	495	0	0	0	1	0	0	0.006	0	0
.	19.01.15-22.57.03-1-231006	35	1	1	0	0	0	0	0	0	0	0	NA	NA	NA	6	10	165	167	491	0	0	0	1	0	0	0.006	0	0
.	19.01.15-22.57.05-1-231007	461	53	53	15	0	13	547	47	47	0	0	NA	NA	NA	123	133	195	184	567	107	132	308	49	34	55	0.251	0.185	0.097
.	19.01.15-22.57.06-1-231008	31	1	1	0	0	0	0	0	0	0	0	NA	NA	NA	10	6	163	164	492	0	0	0	0	0	0	0	0	0
.	19.01.15-22.57.07-1-231009	208	18	18	6	0	4	477	17	17	0	0	NA	NA	NA	57	60	176	174	523	89	122	266	27	7	40	0.153	0.04	0.076
.	19.01.15-22.57.08-1-231010	296	41	41	5	0	2	512	37	37	0	0	NA	NA	NA	83	92	182	177	546	98	122	292	46	25	52	0.253	0.141	0.095
.	19.01.15-22.57.10-1-231012	179	18	18	3	0	2	464	14	14	0	0	NA	NA	NA	53	48	167	171	523	81	117	266	22	5	9	0.132	0.029	0.017
.	19.01.15-22.57.15-1-231033	328	56	56	21	0	16	512	51	51	0	0	NA	NA	NA	93	90	178	181	544	92	128	292	58	28	74	0.326	0.155	0.136
.	19.01.15-22.57.21-1-231036	122	10	10	4	0	4	453	8	8	0	0	NA	NA	NA	34	34	171	168	508	84	115	254	3	8	14	0.018	0.048	0.028
.	19.01.15-22.57.32-1-231047	145	16	16	4	0	4	459	11	11	0	0	NA	NA	NA	40	37	167	169	514	84	118	257	8	13	28	0.048	0.077	0.054
.	19.01.15-22.57.37-1-231050	93	8	8	2	0	2	448	6	6	0	0	NA	NA	NA	40	24	165	167	505	83	112	253	3	10	12	0.018	0.06	0.024
.	19.01.15-22.57.40-1-231053	93	8	8	0	0	0	456	6	6	0	0	NA	NA	NA	32	39	168	170	514	83	119	254	14	7	10	0.083	0.041	0.019
.	19.01.15-22.57.46-1-231057	151	16	16	7	0	6	462	15	15	0	0	NA	NA	NA	49	48	174	169	518	85	115	262	8	9	31	0.046	0.053	0.06
.	19.01.15-22.57.50-1-231058	414	54	54	22	0	15	544	49	49	0	0	NA	NA	NA	112	125	190	191	557	107	139	298	51	36	97	0.268	0.188	0.174
.	19.01.15-22.57.59-1-231059	31	1	1	0	0	0	0	0	0	0	0	NA	NA	NA	6	10	164	164	495	0	0	0	0	0	0	0	0	0
.	19.01.15-22.58.00-1-231060	387	70	70	20	0	14	502	63	63	0	0	NA	NA	NA	101	86	175	180	544	91	128	283	59	36	82	0.337	0.2	0.151
.	19.01.15-22.58.02-1-231061	295	20	20	4	0	4	518	17	17	0	0	NA	NA	NA	79	107	187	181	552	100	128	290	4	4	41	0.021	0.022	0.074
.	19.01.15-22.58.02-1-231062	33	1	1	0	0	0	0	0	0	0	0	NA	NA	NA	9	12	163	167	495	0	0	0	0	0	2	0	0	0.004
.	19.01.15-22.58.05-1-231063	59	2	2	0	0	0	249	1	1	0	0	NA	NA	NA	19	25	168	169	501	46	64	139	3	1	0	0.018	0.006	0
.	19.01.15-22.58.09-1-231064	145	17	17	8	0	6	481	15	15	0	0	NA	NA	NA	45	64	173	177	527	88	125	268	17	7	35	0.098	0.04	0.066
.	19.01.15-22.58.11-1-231065	32	1	1	1	0	1	0	0	0	0	0	NA	NA	NA	10	13	164	167	495	0	0	0	0	0	0	0	0	0
.	19.01.15-22.58.14-1-231067	91	4	4	0	0	0	454	3	3	0	0	NA	NA	NA	33	31	169	173	502	86	120	248	3	3	7	0.018	0.017	0.014
.	19.01.15-22.58.14-1-231084	377	50	50	12	0	10	516	45	45	0	0	NA	NA	NA	118	101	180	185	549	95	131	290	78	38	46	0.433	0.205	0.084
.	19.01.15-22.58.15-1-231085	153	11	11	4	0	4	468	10	10	0	0	NA	NA	NA	59	59	178	174	520	93	120	255	1	5	19	0.006	0.029	0.037
.	19.01.15-22.58.26-1-231097	34	1	1	0	0	0	0	0	0	0	0	NA	NA	NA	10	10	165	163	495	0	0	0	0	0	1	0	0	0.002
.	19.01.15-22.58.28-1-231100	37	1	1	0	0	0	0	0	0	0	0	NA	NA	NA	15	12	164	167	494	0	0	0	0	2	0	0	0.012	0
.	19.01.15-22.58.29-1-231102	62	2	2	0	0	0	444	1	1	0	0	NA	NA	NA	21	22	166	168	501	82	116	246	1	4	0	0.006	0.024	0
.	19.01.15-22.58.32-1-231106	147	8	8	3	0	3	445	6	6	0	0	NA	NA	NA	44	26	166	168	505	81	115	249	5	5	7	0.03	0.03	0.014
.	19.01.15-22.58.34-1-231107	217	9	9	2	0	2	467	8	8	0	0	NA	NA	NA	60	47	172	170	518	88	118	261	6	4	24	0.035	0.024	0.046
.	19.01.15-22.58.37-1-231110	31	1	1	0	0	0	0	0	0	0	0	NA	NA	NA	5	9	165	166	491	0	0	0	0	0	3	0	0	0.006
.	19.01.15-22.58.38-1-231111	88	7	7	3	0	3	446	6	6	0	0	NA	NA	NA	31	22	164	168	503	80	117	249	4	11	11	0.024	0.065	0.022
.	19.01.15-22.58.40-1-231114	88	5	5	3	0	3	447	4	4	0	0	NA	NA	NA	32	30	168	169	506	83	116	248	10	0	0	0.06	0	0
.	19.01.15-22.58.41-1-231115	33	1	1	0	0	0	0	0	0	0	0	NA	NA	NA	8	12	166	163	496	0	0	0	0	0	0	0	0	0
.	19.01.15-22.58.44-1-231119	352	83	83	15	0	13	522	77	77	0	0	NA	NA	NA	83	104	190	186	541	103	132	287	83	41	96	0.437	0.22	0.177
.	19.01.15-22.58.49-1-231120	181	17	17	4	0	4	490	15	15	0	0	NA	NA	NA	53	77	180	179	531	92	127	271	22	14	24	0.122	0.078	0.045
.	19.01.15-22.58.55-1-231121	173	24	24	6	0	6	464	21	21	0	0	NA	NA	NA	39	45	174	169	515	86	119	259	54	3	31	0.31	0.018	0.06
.	19.01.15-22.58.56-1-231122	64	3	3	0	0	0	441	2	2	0	0	NA	NA	NA	15	18	166	165	500	81	112	248	3	0	2	0.018	0	0.004
.	19.01.15-22.58.58-1-231123	114	8	8	3	0	3	458	7	7	0	0	NA	NA	NA	36	35	174	172	502	89	121	248	5	11	10	0.029	0.064	0.02
.	19.01.15-22.59.06-1-231124	120	15	15	3	0	2	450	13	13	0	0	NA	NA	NA	46	36	166	173	510	82	116	252	12	7	20	0.072	0.04	0.039
.	19.01.15-22.59.08-1-231125	389	108	108	21	0	20	532	98	98	0	0	NA	NA	NA	85	118	190	178	563	105	126	301	105	56	114	0.553	0.315	0.202
.	19.01.15-22.59.15-1-231145	121	7	7	1	0	1	451	5	5	0	0	NA	NA	NA	61	32	171	171	503	85	118	248	8	0	16	0.047	0	0.032
.	19.01.15-22.59.21-1-231148	142	10	10	3	0	2	452	9	9	0	0	NA	NA	NA	46	30	169	167	507	87	115	250	4	16	14	0.024	0.096	0.028
.	19.01.15-22.59.25-1-231153	180	23	23	6	0	3	472	18	18	0	0	NA	NA	NA	52	49	171	172	519	85	120	267	16	22	33	0.094	0.128	0.064
.	19.01.15-22.59.30-1-231159	35	1	1	0	0	0	0	0	0	0	0	NA	NA	NA	10	5	164	163	491	0	0	0	0	0	0	0	0	0
.	19.01.15-22.59.31-1-231161	378	27	27	7	0	7	532	25	25	0	0	NA	NA	NA	114	123	191	184	561	101	132	299	37	15	22	0.194	0.082	0.039
.	19.01.15-22.59.32-1-231162	179	14	14	3	0	3	474	13	13	0	0	NA	NA	NA	41	56	172	176	521	87	123	264	7	20	29	0.041	0.114	0.056
.	19.01.15-22.59.32-1-231163	37	1	1	0	0	0	0	0	0	0	0	NA	NA	NA	14	6	163	163	493	0	0	0	0	0	1	0	0	0.002
.	19.01.15-22.59.32-1-231164	33	1	1	0	0	0	0	0	0	0	0	NA	NA	NA	12	9	163	165	494	0	0	0	0	0	1	0	0	0.002
.	19.01.15-22.59.36-1-231166	34	1	1	0	0	0	0	0	0	0	0	NA	NA	NA	7	11	166	164	494	0	0	0	0	0	2	0	0	0.004
.	19.01.15-22.59.46-1-231175	123	13	13	3	0	3	461	12	12	0	0	NA	NA	NA	33	35	169	170	509	85	120	256	8	7	21	0.047	0.041	0.041
.	19.01.15-22.59.47-1-231176	174	8	8	4	0	2	477	7	7	0	0	NA	NA	NA	61	60	180	173	520	94	121	262	3	10	6	0.017	0.058	0.012
.	19.01.15-22.59.55-1-231178	390	76	76	19	0	17	528	68	68	0	0	NA	NA	NA	110	119	184	191	557	100	133	295	74	56	75	0.402	0.293	0.135
.	19.01.15-23.00.02-1-231183	58	2	2	0	0	0	0	1	1	0	0	NA	NA	NA	16	24	167	168	502	0	0	0	0	0	5	0	0	0.01
.	19.01.15-23.00.05-1-231184	35	1	1	1	0	1	0	0	0	0	0	NA	NA	NA	4	11	164	166	494	0	0	0	0	0	1	0	0	0.002
.	19.01.15-23.00.07-1-231185	36	1	1	0	0	0	0	0	0	0	0	NA	NA	NA	11	17	169	165	496	0	0	0	0	0	0	0	0	0
.	19.01.15-23.00.08-1-231186	149	15	15	3	0	1	467	14	14	0	0	NA	NA	NA	52	57	174	171	525	86	116	265	6	11	19	0.034	0.064	0.036
.	19.01.15-23.00.08-1-231187	37	1	1	0	0	0	0	0	0	0	0	NA	NA	NA	11	8	165	164	492	0	0	0	0	0	0	0	0	0
.	19.01.15-23.00.09-1-231188	88	4	4	2	0	2	450	3	3	0	0	NA	NA	NA	32	37	176	174	500	87	119	244	1	3	3	0.006	0.017	0.006
.	19.01.15-23.00.10-1-231189	62	3	3	0	0	0	445	1	1	0	0	NA	NA	NA	33	30	170	171	502	80	119	246	1	0	6	0.006	0	0.012
.	19.01.15-23.00.10-1-231190	60	2	2	0	0	0	299	1	1	0	0	NA	NA	NA	16	16	166	167	496	54	80	165	0	0	11	0	0	0.022
.	19.01.15-23.00.12-1-231191	178	15	15	4	0	3	481	12	12	0	0	NA	NA	NA	46	69	175	175	532	86	121	274	19	1	30	0.109	0.006	0.056
.	19.01.15-23.00.20-1-231213	216	21	21	1	0	0	477	19	19	0	0	NA	NA	NA	86	62	171	174	530	86	121	270	15	19	25	0.088	0.109	0.047
.	19.01.15-23.00.23-1-231216	261	21	21	5	0	4	483	19	19	0	0	NA	NA	NA	82	69	180	173	529	92	123	268	14	8	24	0.078	0.046	0.045
.	19.01.15-23.00.24-1-231218	119	8	8	3	0	2	450	6	6	0	0	NA	NA	NA	31	27	168	167	505	82	114	254	3	12	12	0.018	0.072	0.024
.	19.01.15-23.00.33-1-231229	62	2	2	1	0	1	247	1	1	0	0	NA	NA	NA	19	21	165	167	502	48	59	140	0	4	0	0	0.024	0
.	19.01.15-23.00.35-1-231230	89	4	4	1	0	1	447	3	3	0	0	NA	NA	NA	27	28	169	171	501	84	117	246	0	5	3	0	0.029	0.006
.	19.01.15-23.00.47-1-231238	34	1	1	0	0	0	0	0	0	0	0	NA	NA	NA	11	12	167	165	493	0	0	0	0	0	1	0	0	0.002
.	19.01.15-23.00.49-1-231239	421	58	58	20	0	18	538	52	52	0	0	NA	NA	NA	117	118	185	190	556	100	135	303	35	36	101	0.189	0.189	0.182
.	19.01.15-23.00.50-1-231240	207	21	21	9	0	8	469	18	18	0	0	NA	NA	NA	68	56	176	171	522	89	118	262	19	13	39	0.108	0.076	0.075
.	19.01.15-23.00.50-1-231241	68	4	4	0	0	0	437	3	3	0	0	NA	NA	NA	22	18	166	168	497	81	116	240	0	0	4	0	0	0.008
.	19.01.15-23.00.54-1-231243	294	24	24	3	0	2	505	22	22	0	0	NA	NA	NA	71	84	181	179	537	95	128	282	14	19	32	0.077	0.106	0.06
.	19.01.15-23.00.57-1-231244	29	1	1	0	0	0	0	0	0	0	0	NA	NA	NA	6	9	165	166	491	0	0	0	0	0	0	0	0	0
.	19.01.15-23.01.01-1-231246	90	5	5	2	0	2	453	4	4	0	0	NA	NA	NA	23	25	166	171	501	83	120	250	4	7	2	0.024	0.041	0.004
.	19.01.15-23.01.01-1-231277	116	8	8	2	0	1	445	6	6	0	0	NA	NA	NA	41	28	171	169	501	83	115	247	12	2	5	0.07	0.012	0.01
.	19.01.15-23.01.03-1-231278	62	2	2	1	0	0	447	1	1	0	0	NA	NA	NA	29	27	169	167	504	85	114	248	0	3	1	0	0.018	0.002
.	19.01.15-23.01.15-1-231334	289	42	42	16	0	14	502	37	37	0	0	NA	NA	NA	71	84	178	181	538	93	128	281	63	28	56	0.354	0.155	0.104
.	19.01.15-23.01.16-1-231339	384	40	40	9	0	6	525	33	33	0	0	NA	NA	NA	105	104	182	187	548	99	136	290	37	33	65	0.203	0.176	0.119
.	19.01.15-23.01.19-1-231340	144	7	7	0	0	0	457	6	6	0	0	NA	NA	NA	47	36	175	171	503	89	118	250	0	8	10	0	0.047	0.02
.	19.01.15-23.01.24-1-231345	33	1	1	1	0	1	0	0	0	0	0	NA	NA	NA	3	7	164	165	491	0	0	0	0	0	0	0	0	0
.	19.01.15-23.01.26-1-231349	149	7	7	2	0	2	461	6	6	0	0	NA	NA	NA	39	37	169	173	508	85	121	255	5	0	20	0.03	0	0.039
.	19.01.15-23.01.26-1-231350	149	6	6	2	0	2	472	5	5	0	0	NA	NA	NA	36	48	176	173	512	92	122	258	2	5	5	0.011	0.029	0.01
.	19.01.15-23.01.29-1-231353	57	2	2	0	0	0	442	1	1	0	0	NA	NA	NA	19	19	164	165	503	81	115	246	1	0	3	0.006	0	0.006
.	19.01.15-23.01.33-1-231357	254	16	16	5	0	4	484	14	14	0	0	NA	NA	NA	68	66	174	176	529	88	122	274	9	24	23	0.052	0.136	0.043
.	19.01.15-23.01.37-1-231360	172	8	8	1	0	1	478	7	7	0	0	NA	NA	NA	52	55	178	177	513	93	123	262	9	0	12	0.051	0	0.023
.	19.01.15-23.01.39-1-231363	240	35	35	10	0	6	490	32	32	0	0	NA	NA	NA	59	70	175	174	534	91	122	277	35	17	50	0.2	0.098	0.094
.	19.01.15-23.01.43-1-231367	400	89	89	28	0	21	512	81	81	0	0	NA	NA	NA	100	95	178	174	556	94	121	297	74	51	124	0.416	0.293	0.223
.	19.01.15-23.01.44-1-231368	114	4	4	1	0	1	447	2	2	0	0	NA	NA	NA	31	28	170	168	503	83	115	249	4	4	3	0.024	0.024	0.006
.	19.01.15-23.01.57-1-231369	264	23	23	4	0	2	493	22	22	0	0	NA	NA	NA	83	74	181	180	526	92	128	273	17	2	49	0.094	0.011	0.093
.	19.01.15-23.01.58-1-231370	152	8	8	3	0	2	475	7	7	0	0	NA	NA	NA	55	54	173	175	519	87	122	266	2	4	18	0.012	0.023	0.035
.	19.01.15-23.02.05-1-231371	122	7	7	0	0	0	455	6	6	0	0	NA	NA	NA	41	36	173	173	503	88	118	249	0	8	8	0	0.046	0.016
.	19.01.15-23.02.06-1-231372	33	1	1	1	0	1	0	0	0	0	0	NA	NA	NA	8	9	166	165	491	0	0	0	0	0	4	0	0	0.008
.	19.01.15-23.02.11-1-231374	85	4	4	1	0	1	451	2	2	0	0	NA	NA	NA	24	25	167	170	501	82	118	251	9	0	4	0.054	0	0.008
.	19.01.15-23.02.12-1-231375	146	6	6	1	0	1	450	5	5	0	0	NA	NA	NA	50	33	168	167	511	83	112	255	1	0	13	0.006	0	0.025
.	19.01.15-23.02.12-1-231376	206	11	11	0	0	0	483	10	10	0	0	NA	NA	NA	64	65	180	174	524	93	122	268	17	4	10	0.094	0.023	0.019
.	19.01.15-23.02.17-1-231397	35	1	1	1	0	1	0	0	0	0	0	NA	NA	NA	11	9	165	166	491	0	0	0	0	0	4	0	0	0.008
.	19.01.15-23.02.19-1-231398	115	9	9	1	0	1	457	8	8	0	0	NA	NA	NA	31	35	170	173	505	86	120	251	5	1	13	0.029	0.006	0.026
.	19.01.15-23.02.22-1-231406	148	15	15	3	0	3	464	14	14	0	0	NA	NA	NA	40	48	174	174	513	86	120	258	14	8	23	0.08	0.046	0.045
.	19.01.15-23.02.26-1-231411	149	6	6	0	0	0	481	5	5	0	0	NA	NA	NA	38	58	175	176	520	91	123	267	2	0	8	0.011	0	0.015
.	19.01.15-23.02.29-1-231415	57	2	2	1	0	1	201	1	1	0	0	NA	NA	NA	20	14	165	165	497	32	53	116	0	0	4	0	0	0.008
.	19.01.15-23.02.33-1-231421	63	3	3	2	0	2	435	2	2	0	0	NA	NA	NA	24	15	165	167	496	80	111	244	0	0	6	0	0	0.012
.	19.01.15-23.02.34-1-231422	32	1	1	0	0	0	0	0	0	0	0	NA	NA	NA	8	10	166	164	493	0	0	0	0	0	1	0	0	0.002
.	19.01.15-23.02.37-1-231425	92	3	3	1	0	1	444	1	1	0	0	NA	NA	NA	37	28	168	170	503	81	118	245	0	4	4	0	0.024	0.008
.	19.01.15-23.02.37-1-231426	130	7	7	2	0	1	464	5	5	0	0	NA	NA	NA	39	46	173	171	515	85	121	258	13	0	11	0.075	0	0.021
.	19.01.15-23.02.38-1-231428	34	1	1	1	0	1	0	0	0	0	0	NA	NA	NA	10	11	165	164	495	0	0	0	3	0	0	0.018	0	0
.	19.01.15-23.02.38-1-231429	240	28	28	6	0	6	502	26	26	0	0	NA	NA	NA	64	79	185	179	528	100	126	276	38	7	47	0.205	0.039	0.089
.	19.01.15-23.02.41-1-231431	90	4	4	0	0	0	446	3	3	0	0	NA	NA	NA	32	26	168	170	501	84	117	245	1	0	11	0.006	0	0.022
.	19.01.15-23.02.43-1-231432	91	3	3	2	0	2	452	2	2	0	0	NA	NA	NA	36	35	167	165	516	84	112	256	0	7	3	0	0.042	0.006
.	19.01.15-23.02.45-1-231436	58	2	2	0	0	0	249	1	1	0	0	NA	NA	NA	13	8	164	167	490	46	70	133	0	3	1	0	0.018	0.002
.	19.01.15-23.02.47-1-231437	124	9	9	0	0	0	457	7	7	0	0	NA	NA	NA	39	40	174	170	509	87	117	253	1	10	8	0.006	0.059	0.016
.	19.01.15-23.02.49-1-231438	115	7	7	2	0	2	450	5	5	0	0	NA	NA	NA	36	25	167	169	502	84	116	250	0	4	8	0	0.024	0.016
.	19.01.15-23.02.55-1-231439	32	1	1	0	0	0	0	0	0	0	0	NA	NA	NA	18	13	166	163	497	0	0	0	0	0	1	0	0	0.002
.	19.01.15-23.02.56-1-231440	64	2	2	0	0	0	442	1	1	0	0	NA	NA	NA	22	23	168	167	501	83	112	247	0	3	2	0	0.018	0.004
.	19.01.15-23.02.56-1-231441	99	6	6	3	0	2	448	5	5	0	0	NA	NA	NA	29	25	168	167	503	84	116	248	16	0	12	0.095	0	0.024
.	19.01.15-23.02.57-1-231442	58	2	2	0	0	0	199	1	1	0	0	NA	NA	NA	24	13	165	167	494	37	47	115	3	4	0	0.018	0.024	0
.	19.01.15-23.02.58-1-231443	363	48	48	8	0	8	500	42	42	0	0	NA	NA	NA	109	87	178	181	541	92	126	282	49	13	73	0.275	0.072	0.135
.	19.01.15-23.03.06-1-231444	234	43	43	12	0	10	495	41	41	0	0	NA	NA	NA	87	84	182	179	536	91	127	277	19	31	52	0.104	0.173	0.097
.	19.01.15-23.03.06-1-231445	176	8	8	2	0	2	476	7	7	0	0	NA	NA	NA	65	59	175	177	520	91	120	265	2	4	17	0.011	0.023	0.033
.	19.01.15-23.03.07-1-231446	33	1	1	0	0	0	0	0	0	0	0	NA	NA	NA	9	15	166	167	495	0	0	0	2	0	0	0.012	0	0
.	19.01.15-23.03.07-1-231447	60	2	2	1	0	1	151	1	1	0	0	NA	NA	NA	14	14	165	167	495	30	37	84	0	2	2	0	0.012	0.004
.	19.01.15-23.03.10-1-231448	124	12	12	3	0	2	462	11	11	0	0	NA	NA	NA	43	41	168	175	511	83	124	255	18	0	25	0.107	0	0.049
.	19.01.15-23.03.14-1-231464	311	64	64	12	0	10	510	58	58	0	0	NA	NA	NA	90	96	182	187	540	97	131	282	77	38	65	0.423	0.203	0.12
.	19.01.15-23.03.15-1-231465	33	1	1	1	0	1	0	0	0	0	0	NA	NA	NA	4	6	164	164	491	0	0	0	0	0	1	0	0	0.002
.	19.01.15-23.03.18-1-231470	91	7	7	1	0	1	450	6	6	0	0	NA	NA	NA	31	35	170	171	507	83	117	250	15	2	6	0.088	0.012	0.012
.	19.01.15-23.03.27-1-231479	213	46	46	9	0	9	462	41	41	0	0	NA	NA	NA	53	46	170	175	514	82	120	260	61	21	59	0.359	0.12	0.115
.	19.01.15-23.03.31-1-231486	273	33	33	8	0	7	490	32	32	0	0	NA	NA	NA	60	66	176	178	525	92	128	270	28	21	55	0.159	0.118	0.105
.	19.01.15-23.03.34-1-231487	32	1	1	0	0	0	0	0	0	0	0	NA	NA	NA	14	4	163	164	490	0	0	0	0	1	0	0	0.006	0
.	19.01.15-23.03.38-1-231491	63	2	2	1	0	1	200	0	0	0	0	NA	NA	NA	18	16	164	165	500	37	47	116	0	0	1	0	0	0.002
.	19.01.15-23.03.39-1-231492	34	1	1	1	0	1	0	0	0	0	0	NA	NA	NA	9	13	167	166	493	0	0	0	0	0	2	0	0	0.004
.	19.01.15-23.03.41-1-231494	60	2	2	0	0	0	443	1	1	0	0	NA	NA	NA	28	22	169	167	499	82	115	246	0	2	1	0	0.012	0.002
.	19.01.15-23.03.42-1-231495	89	4	4	0	0	0	453	3	3	0	0	NA	NA	NA	31	32	168	168	509	84	114	255	0	1	9	0	0.006	0.018
.	19.01.15-23.03.49-1-231499	325	38	38	11	0	9	520	34	34	0	0	NA	NA	NA	105	103	183	187	546	100	135	285	30	12	52	0.164	0.064	0.095
.	19.01.15-23.03.54-1-231500	36	1	1	0	0	0	0	0	0	0	0	NA	NA	NA	9	16	165	164	500	0	0	0	0	0	2	0	0	0.004
.	19.01.15-23.03.58-1-231501	142	6	6	1	0	1	458	5	5	0	0	NA	NA	NA	51	42	169	173	513	84	116	258	3	0	9	0.018	0	0.018
.	19.01.15-23.03.58-1-231502	155	17	17	2	0	2	466	15	15	0	0	NA	NA	NA	30	43	174	170	512	88	119	259	5	14	22	0.029	0.082	0.043
.	19.01.15-23.04.08-1-231503	124	9	9	0	0	0	453	8	8	0	0	NA	NA	NA	34	37	171	173	506	81	120	252	0	14	2	0	0.081	0.004
.	19.01.15-23.04.18-1-231519	32	1	1	0	0	0	0	0	0	0	0	NA	NA	NA	8	7	164	165	491	0	0	0	0	0	0	0	0	0
.	19.01.15-23.04.20-1-231521	183	7	7	2	0	2	477	4	4	0	0	NA	NA	NA	63	64	174	173	530	86	119	272	7	5	2	0.04	0.029	0.004
.	19.01.15-23.04.20-1-231522	92	3	3	1	0	1	453	1	1	0	0	NA	NA	NA	25	34	166	176	505	82	122	249	0	0	4	0	0	0.008
.	19.01.15-23.04.23-1-231526	63	2	2	1	0	1	439	1	1	0	0	NA	NA	NA	18	12	169	165	491	86	112	241	0	6	0	0	0.036	0
.	19.01.15-23.04.26-1-231531	90	3	3	0	0	0	450	2	2	0	0	NA	NA	NA	21	27	167	170	503	83	117	250	0	1	4	0	0.006	0.008
.	19.01.15-23.04.31-1-231539	267	68	68	14	0	11	512	64	64	0	0	NA	NA	NA	64	95	185	178	545	101	126	285	41	31	128	0.222	0.174	0.235
.	19.01.15-23.04.32-1-231540	36	1	1	0	0	0	0	0	0	0	0	NA	NA	NA	13	7	164	164	492	0	0	0	0	0	0	0	0	0
.	19.01.15-23.04.57-1-231550	56	2	2	0	0	0	0	1	1	0	0	NA	NA	NA	15	8	165	163	493	0	0	0	0	1	1	0	0.006	0.002
.	19.01.15-23.04.57-1-231551	36	1	1	0	0	0	0	0	0	0	0	NA	NA	NA	11	14	165	164	498	0	0	0	0	0	2	0	0	0.004
.	19.01.15-23.04.59-1-231552	57	2	2	0	0	0	51	1	1	0	0	NA	NA	NA	19	9	164	168	490	9	16	26	0	2	1	0	0.012	0.002
.	19.01.15-23.05.00-1-231553	267	22	22	9	0	7	500	18	18	0	0	NA	NA	NA	75	83	179	181	536	95	129	276	15	17	30	0.084	0.094	0.056
.	19.01.15-23.05.01-1-231554	152	17	17	5	0	5	468	15	15	0	0	NA	NA	NA	50	47	171	170	519	88	117	263	4	23	19	0.023	0.135	0.037
.	19.01.15-23.05.01-1-231555	246	8	8	1	0	1	487	7	7	0	0	NA	NA	NA	93	69	172	177	533	88	124	275	11	3	4	0.064	0.017	0.008
.	19.01.15-23.05.04-1-231556	187	25	25	9	0	7	475	20	20	0	0	NA	NA	NA	57	59	173	174	525	90	120	265	16	22	30	0.092	0.126	0.057
.	19.01.15-23.05.05-1-231557	144	9	9	1	0	1	461	7	7	0	0	NA	NA	NA	55	43	172	172	512	86	115	260	6	0	16	0.035	0	0.031
.	19.01.15-23.05.13-1-231558	61	2	2	1	0	1	250	1	1	0	0	NA	NA	NA	20	22	167	169	499	42	62	146	0	0	4	0	0	0.008
.	19.01.15-23.05.20-1-231579	36	1	1	0	0	0	0	0	0	0	0	NA	NA	NA	5	5	163	163	492	0	0	0	0	0	0	0	0	0
.	19.01.15-23.05.23-1-231583	35	1	1	0	0	0	0	0	0	0	0	NA	NA	NA	14	10	166	165	492	0	0	0	0	0	0	0	0	0
.	19.01.15-23.05.24-1-231585	32	1	1	0	0	0	0	0	0	0	0	NA	NA	NA	7	6	165	163	491	0	0	0	5	0	0	0.03	0	0
.	19.01.15-23.05.25-1-231587	242	18	18	1	0	1	494	17	17	0	0	NA	NA	NA	57	74	187	171	529	100	117	277	7	19	14	0.037	0.111	0.026
.	19.01.15-23.05.26-1-231588	66	5	5	1	0	1	441	4	4	0	0	NA	NA	NA	24	29	166	169	507	79	114	248	6	3	2	0.036	0.018	0.004
.	19.01.15-23.05.26-1-231591	91	5	5	0	0	0	444	4	4	0	0	NA	NA	NA	24	20	168	168	497	82	116	246	6	5	0	0.036	0.03	0
.	19.01.15-23.05.27-1-231592	95	5	5	1	0	1	447	3	3	0	0	NA	NA	NA	34	25	169	170	499	82	118	247	1	0	7	0.006	0	0.014
.	19.01.15-23.05.30-1-231596	86	5	5	1	0	1	440	4	4	0	0	NA	NA	NA	18	18	167	166	498	81	114	245	2	0	8	0.012	0	0.016
.	19.01.15-23.05.39-1-231602	273	41	41	6	0	5	490	37	37	0	0	NA	NA	NA	88	76	176	177	536	90	122	278	66	5	37	0.375	0.028	0.069
.	19.01.15-23.05.40-1-231603	201	29	29	3	0	3	481	25	25	0	0	NA	NA	NA	53	60	176	174	523	89	121	271	27	12	34	0.153	0.069	0.065
.	19.01.15-23.05.40-1-231604	121	7	7	3	0	3	450	6	6	0	0	NA	NA	NA	33	33	175	172	499	89	116	245	2	7	1	0.011	0.041	0.002
.	19.01.15-23.05.41-1-231605	91	6	6	1	0	1	451	4	4	0	0	NA	NA	NA	22	30	169	173	501	88	118	245	0	1	13	0	0.006	0.026
.	19.01.15-23.05.42-1-231606	33	1	1	0	0	0	0	0	0	0	0	NA	NA	NA	12	8	165	166	490	0	0	0	0	0	1	0	0	0.002
.	19.01.15-23.05.44-1-231610	33	1	1	1	0	1	0	0	0	0	0	NA	NA	NA	9	12	167	165	493	0	0	0	3	0	0	0.018	0	0
.	19.01.15-23.05.45-1-231611	55	2	2	0	0	0	0	1	1	0	0	NA	NA	NA	20	16	167	164	498	0	0	0	0	0	4	0	0	0.008
.	19.01.15-23.05.46-1-231612	35	1	1	0	0	0	0	0	0	0	0	NA	NA	NA	12	5	165	163	490	0	0	0	0	0	2	0	0	0.004
.	19.01.15-23.05.49-1-231613	61	3	3	2	0	1	442	2	2	0	0	NA	NA	NA	28	24	168	169	500	80	116	246	0	0	5	0	0	0.01
.	19.01.15-23.05.49-1-231614	178	25	25	7	0	6	461	22	22	0	0	NA	NA	NA	40	37	167	173	510	83	120	258	21	9	40	0.126	0.052	0.078
.	19.01.15-23.05.54-1-231615	32	1	1	0	0	0	0	0	0	0	0	NA	NA	NA	11	8	163	166	492	0	0	0	0	0	3	0	0	0.006
.	19.01.15-23.05.56-1-231617	119	5	5	0	0	0	457	4	4	0	0	NA	NA	NA	37	33	168	169	509	83	120	254	0	0	10	0	0	0.02
.	19.01.15-23.05.56-1-231618	177	16	16	4	0	4	472	13	13	0	0	NA	NA	NA	41	56	174	176	519	88	123	261	6	1	23	0.034	0.006	0.044
.	19.01.15-23.05.57-1-231619	182	8	8	4	0	3	472	7	7	0	0	NA	NA	NA	52	55	173	177	518	88	125	259	7	2	21	0.04	0.011	0.041
.	19.01.15-23.06.00-1-231621	206	31	31	8	0	7	477	28	28	0	0	NA	NA	NA	55	62	173	175	527	89	119	269	31	15	21	0.179	0.086	0.04
.	19.01.15-23.06.14-1-231637	156	16	16	0	0	0	470	13	13	0	0	NA	NA	NA	44	50	170	169	524	88	119	263	29	0	7	0.171	0	0.013
.	19.01.15-23.06.22-1-231640	96	4	4	1	0	1	452	3	3	0	0	NA	NA	NA	30	30	169	172	502	85	118	249	2	17	0	0.012	0.099	0
.	19.01.15-23.06.24-1-231644	57	2	2	0	0	0	0	1	1	0	0	NA	NA	NA	16	17	165	168	497	0	0	0	0	1	2	0	0.006	0.004
.	19.01.15-23.06.25-1-231646	116	5	5	1	0	1	457	4	4	0	0	NA	NA	NA	27	33	165	169	512	82	116	259	10	2	0	0.061	0.012	0
.	19.01.15-23.06.27-1-231649	57	2	2	0	0	0	203	1	1	0	0	NA	NA	NA	14	8	164	164	493	39	54	110	0	0	3	0	0	0.006
.	19.01.15-23.06.27-1-231650	190	10	10	2	0	2	479	9	9	0	0	NA	NA	NA	63	66	174	180	525	89	123	267	29	0	13	0.167	0	0.025
.	19.01.15-23.06.27-1-231651	270	63	63	17	0	10	494	60	60	0	0	NA	NA	NA	61	74	183	177	527	97	125	272	49	35	87	0.268	0.198	0.165
.	19.01.15-23.06.35-1-231659	35	1	1	0	0	0	0	0	0	0	0	NA	NA	NA	19	11	165	167	492	0	0	0	0	0	0	0	0	0
.	19.01.15-23.06.36-1-231661	341	24	24	8	0	7	505	23	23	0	0	NA	NA	NA	107	86	179	182	538	93	131	281	14	17	55	0.078	0.093	0.102
.	19.01.15-23.06.37-1-231662	61	2	2	0	0	0	0	1	1	0	0	NA	NA	NA	12	21	167	167	500	0	0	0	1	1	0	0.006	0.006	0
.	19.01.15-23.06.38-1-231665	211	14	14	3	0	2	468	11	11	0	0	NA	NA	NA	74	48	172	174	515	88	118	262	15	12	10	0.087	0.069	0.019
.	19.01.15-23.06.39-1-231666	184	19	19	5	0	5	474	16	16	0	0	NA	NA	NA	52	60	178	174	521	91	120	263	16	3	30	0.09	0.017	0.058
.	19.01.15-23.06.40-1-231668	299	25	25	6	0	5	507	22	22	0	0	NA	NA	NA	90	83	182	179	535	99	127	281	13	19	38	0.071	0.106	0.071
.	19.01.15-23.06.41-1-231669	90	7	7	1	0	1	450	6	6	0	0	NA	NA	NA	25	28	168	169	504	83	119	248	12	0	3	0.071	0	0.006
.	19.01.15-23.06.48-1-231673	69	2	2	1	0	1	459	1	1	0	0	NA	NA	NA	25	37	167	171	512	83	119	257	4	0	0	0.024	0	0
.	19.01.15-23.06.53-1-231674	204	15	15	1	0	1	475	13	13	0	0	NA	NA	NA	52	58	173	176	522	87	122	266	20	5	25	0.116	0.028	0.048
.	19.01.15-23.07.01-1-231675	31	1	1	0	0	0	0	0	0	0	0	NA	NA	NA	5	9	165	167	490	0	0	0	0	0	0	0	0	0
.	19.01.15-23.07.03-1-231676	263	57	57	13	0	10	487	51	51	0	0	NA	NA	NA	62	75	179	178	531	91	123	273	69	28	60	0.385	0.157	0.113
.	19.01.15-23.07.05-1-231677	147	11	11	5	0	4	456	10	10	0	0	NA	NA	NA	51	38	170	172	509	84	118	254	0	5	21	0	0.029	0.041
.	19.01.15-23.07.07-1-231678	119	10	10	1	0	1	443	7	7	0	0	NA	NA	NA	43	27	165	166	509	81	110	252	2	11	7	0.012	0.066	0.014
.	19.01.15-23.07.19-1-231696	299	39	39	6	0	6	482	35	35	0	0	NA	NA	NA	90	69	176	180	526	91	125	266	23	21	58	0.131	0.117	0.11
.	19.01.15-23.07.25-1-231707	154	8	8	0	0	0	463	7	7	0	0	NA	NA	NA	38	43	175	167	514	90	116	257	1	4	12	0.006	0.024	0.023
.	19.01.15-23.07.26-1-231709	32	1	1	0	0	0	0	0	0	0	0	NA	NA	NA	8	7	164	165	491	0	0	0	0	0	0	0	0	0
.	19.01.15-23.07.27-1-231711	153	7	7	2	0	1	458	5	5	0	0	NA	NA	NA	40	40	175	168	510	88	114	256	3	0	20	0.017	0	0.039
.	19.01.15-23.07.27-1-231712	188	21	21	4	0	4	468	18	18	0	0	NA	NA	NA	62	50	169	173	521	85	121	262	11	3	28	0.065	0.017	0.054
.	19.01.15-23.07.28-1-231715	91	3	3	1	0	1	449	2	2	0	0	NA	NA	NA	41	31	177	167	500	91	113	245	0	4	9	0	0.024	0.018
.	19.01.15-23.07.28-1-231716	89	11	11	2	0	2	446	9	9	0	0	NA	NA	NA	36	30	168	172	503	80	120	246	0	10	13	0	0.058	0.026
.	19.01.15-23.07.41-1-231727	34	1	1	0	0	0	0	0	0	0	0	NA	NA	NA	6	4	164	165	488	0	0	0	0	4	0	0	0.024	0
.	19.01.15-23.07.43-1-231731	59	2	2	0	0	0	443	1	1	0	0	NA	NA	NA	21	19	165	171	496	81	117	245	2	1	0	0.012	0.006	0
.	19.01.15-23.07.43-1-231732	60	2	2	1	0	1	440	1	1	0	0	NA	NA	NA	28	19	168	165	499	83	113	244	0	0	7	0	0	0.014
.	19.01.15-23.07.48-1-231733	86	3	3	0	0	0	442	2	2	0	0	NA	NA	NA	28	23	168	168	500	81	116	245	7	0	0	0.042	0	0
.	19.01.15-23.07.51-1-231734	182	6	6	2	0	2	496	5	5	0	0	NA	NA	NA	51	80	181	183	529	94	128	274	3	11	12	0.017	0.06	0.023
.	19.01.15-23.07.56-1-231735	208	19	19	4	0	3	474	18	18	0	0	NA	NA	NA	56	61	174	172	528	85	122	267	29	8	11	0.167	0.047	0.021
.	19.01.15-23.07.57-1-231736	119	5	5	0	0	0	463	4	4	0	0	NA	NA	NA	43	41	172	171	511	86	122	255	0	2	8	0	0.012	0.016
.	19.01.15-23.07.57-1-231737	32	1	1	1	0	1	0	0	0	0	0	NA	NA	NA	6	13	165	165	496	0	0	0	0	0	1	0	0	0.002
.	19.01.15-23.07.59-1-231738	291	17	17	4	0	3	513	15	15	0	0	NA	NA	NA	93	97	187	182	541	103	126	284	4	14	21	0.021	0.077	0.039
.	19.01.15-23.08.01-1-231739	117	10	10	3	0	1	448	7	7	0	0	NA	NA	NA	43	28	169	166	506	81	113	254	14	7	8	0.083	0.042	0.016
.	19.01.15-23.08.02-1-231740	148	9	9	3	0	3	457	8	8	0	0	NA	NA	NA	38	34	172	176	499	88	121	248	6	9	10	0.035	0.051	0.02
.	19.01.15-23.08.09-1-231741	525	64	64	19	0	17	554	55	55	0	0	NA	NA	NA	155	143	191	195	570	104	138	312	46	57	97	0.241	0.292	0.17
.	19.01.15-23.08.20-1-231760	33	1	1	1	0	1	0	0	0	0	0	NA	NA	NA	8	7	167	164	489	0	0	0	0	0	0	0	0	0
.	19.01.15-23.08.21-1-231762	121	8	8	3	0	3	445	7	7	0	0	NA	NA	NA	35	30	165	168	510	80	115	250	5	10	4	0.03	0.06	0.008
.	19.01.15-23.08.22-1-231764	193	21	21	3	0	3	489	17	17	0	0	NA	NA	NA	60	66	179	181	519	94	130	265	11	7	24	0.061	0.039	0.046
.	19.01.15-23.08.22-1-231765	175	32	32	11	0	9	462	28	28	0	0	NA	NA	NA	57	44	175	173	509	89	118	255	49	33	34	0.28	0.191	0.067
.	19.01.15-23.08.22-1-231766	208	22	22	2	0	2	485	21	21	0	0	NA	NA	NA	66	73	180	179	527	94	124	267	8	16	24	0.044	0.089	0.046
.	19.01.15-23.08.22-1-231767	93	4	4	3	0	3	461	3	3	0	0	NA	NA	NA	37	39	172	172	508	88	118	255	0	2	5	0	0.012	0.01
.	19.01.15-23.08.30-1-231778	155	11	11	3	0	3	466	9	9	0	0	NA	NA	NA	58	54	177	172	518	92	116	258	8	9	21	0.045	0.052	0.041
.	19.01.15-23.08.31-1-231780	58	2	2	0	0	0	352	1	1	0	0	NA	NA	NA	20	12	164	166	495	64	89	199	0	1	0	0	0.006	0
.	19.01.15-23.08.36-1-231785	156	16	16	2	0	1	459	14	14	0	0	NA	NA	NA	38	34	166	169	512	83	119	257	20	7	14	0.12	0.041	0.027
.	19.01.15-23.08.39-1-231789	373	60	60	22	0	17	526	55	55	0	0	NA	NA	NA	105	112	182	187	556	95	135	296	60	27	69	0.33	0.144	0.124
.	19.01.15-23.08.41-1-231790	35	1	1	0	0	0	0	0	0	0	0	NA	NA	NA	4	10	166	165	492	0	0	0	0	0	2	0	0	0.004
.	19.01.15-23.08.44-1-231794	233	22	22	10	0	9	480	20	20	0	0	NA	NA	NA	66	60	180	170	523	93	120	267	13	7	25	0.072	0.041	0.048
.	19.01.15-23.08.52-1-231795	89	4	4	0	0	0	451	3	3	0	0	NA	NA	NA	18	28	169	169	503	84	117	250	3	2	1	0.018	0.012	0.002
.	19.01.15-23.08.57-1-231796	126	7	7	2	0	2	455	6	6	0	0	NA	NA	NA	32	33	169	168	509	85	116	254	5	0	10	0.03	0	0.02
.	19.01.15-23.08.59-1-231797	32	1	1	1	0	1	0	0	0	0	0	NA	NA	NA	5	11	166	163	495	0	0	0	0	2	0	0	0.012	0
.	19.01.15-23.09.01-1-231798	188	7	7	2	0	2	480	6	6	0	0	NA	NA	NA	57	61	173	174	527	87	122	271	0	5	21	0	0.029	0.04
.	19.01.15-23.09.07-1-231799	450	83	83	25	0	21	543	72	72	0	0	NA	NA	NA	134	125	189	193	556	102	140	301	79	36	115	0.418	0.187	0.207
.	19.01.15-23.09.15-1-231815	237	62	62	13	0	9	489	56	56	0	0	NA	NA	NA	58	72	177	183	525	93	129	267	58	29	88	0.328	0.158	0.168
.	19.01.15-23.09.20-1-231821	383	79	79	22	0	18	531	76	76	0	0	NA	NA	NA	103	113	185	183	558	99	130	302	65	40	105	0.351	0.219	0.188
.	19.01.15-23.09.23-1-231825	60	2	2	0	0	0	51	1	1	0	0	NA	NA	NA	26	16	170	165	494	6	14	31	4	0	2	0.024	0	0.004
.	19.01.15-23.09.28-1-231831	118	9	9	3	0	3	456	8	8	0	0	NA	NA	NA	36	35	171	171	506	83	120	253	12	0	14	0.07	0	0.028
.	19.01.15-23.09.30-1-231833	156	6	6	2	0	2	465	5	5	0	0	NA	NA	NA	34	46	173	173	513	87	120	258	9	0	3	0.052	0	0.006
.	19.01.15-23.09.30-1-231835	64	3	3	1	0	1	454	2	2	0	0	NA	NA	NA	23	34	174	170	503	90	116	248	0	0	9	0	0	0.018
.	19.01.15-23.09.40-1-231842	120	16	16	6	0	4	451	15	15	0	0	NA	NA	NA	32	30	166	171	506	82	114	255	13	6	29	0.078	0.035	0.057
.	19.01.15-23.09.44-1-231846	154	8	8	0	0	0	456	7	7	0	0	NA	NA	NA	32	34	170	170	507	85	116	255	6	1	12	0.035	0.006	0.024
.	19.01.15-23.09.47-1-231848	68	2	2	1	0	1	444	1	1	0	0	NA	NA	NA	17	25	164	168	506	82	114	248	0	0	1	0	0	0.002
.	19.01.15-23.09.48-1-231849	151	15	15	3	0	3	467	14	14	0	0	NA	NA	NA	41	47	171	176	513	86	124	257	14	17	16	0.082	0.097	0.031
.	19.01.15-23.09.59-1-231850	62	2	2	0	0	0	434	1	1	0	0	NA	NA	NA	15	13	164	164	498	80	111	243	3	0	3	0.018	0	0.006
.	19.01.15-23.10.03-1-231855	66	2	2	0	0	0	448	1	1	0	0	NA	NA	NA	24	26	168	170	501	84	115	249	0	2	2	0	0.012	0.004
.	19.01.15-23.10.06-1-231856	152	9	9	2	0	1	478	8	8	0	0	NA	NA	NA	60	59	175	179	518	89	128	261	3	7	12	0.017	0.039	0.023
.	19.01.15-23.10.09-1-231857	58	2	2	0	0	0	0	1	1	0	0	NA	NA	NA	15	19	167	167	498	0	0	0	8	0	0	0.048	0	0
.	19.01.15-23.10.22-1-231880	33	1	1	0	0	0	0	0	0	0	0	NA	NA	NA	7	11	167	164	493	0	0	0	0	0	0	0	0	0
.	19.01.15-23.10.24-1-231884	237	11	11	3	0	3	496	9	9	0	0	NA	NA	NA	68	76	176	181	532	94	125	277	13	0	17	0.074	0	0.032
.	19.01.15-23.10.26-1-231886	34	1	1	0	0	0	0	0	0	0	0	NA	NA	NA	9	11	163	165	496	0	0	0	0	0	2	0	0	0.004
.	19.01.15-23.10.31-1-231891	159	9	9	0	0	0	468	8	8	0	0	NA	NA	NA	34	45	169	175	514	85	122	261	11	0	16	0.065	0	0.031
.	19.01.15-23.10.31-1-231892	63	3	3	1	0	1	451	1	1	0	0	NA	NA	NA	17	22	166	168	501	84	118	249	4	4	1	0.024	0.024	0.002
.	19.01.15-23.10.31-1-231893	64	3	3	1	0	1	444	2	2	0	0	NA	NA	NA	19	22	165	166	504	80	116	248	0	0	10	0	0	0.02
.	19.01.15-23.10.40-1-231902	61	2	2	0	0	0	446	1	1	0	0	NA	NA	NA	23	26	166	170	503	82	116	248	0	0	6	0	0	0.012
.	19.01.15-23.10.43-1-231906	301	31	31	6	0	6	515	30	30	0	0	NA	NA	NA	98	103	175	187	554	90	133	292	27	29	29	0.154	0.155	0.052
.	19.01.15-23.10.44-1-231907	120	5	5	1	0	1	459	4	4	0	0	NA	NA	NA	35	37	168	169	513	84	119	256	12	0	6	0.071	0	0.012
.	19.01.15-23.10.48-1-231908	93	7	7	3	0	2	451	6	6	0	0	NA	NA	NA	29	29	169	169	504	83	119	249	0	0	17	0	0	0.034
.	19.01.15-23.10.51-1-231909	149	7	7	1	0	0	447	6	6	0	0	NA	NA	NA	44	31	168	171	505	81	117	249	0	5	13	0	0.029	0.026
.	19.01.15-23.10.51-1-231910	263	27	27	10	0	9	499	23	23	0	0	NA	NA	NA	89	86	173	186	540	87	131	281	24	14	38	0.139	0.075	0.07
.	19.01.15-23.10.51-1-231911	63	4	4	2	0	2	150	3	3	0	0	NA	NA	NA	9	22	164	171	500	24	41	85	0	6	0	0	0.035	0
.	19.01.15-23.11.01-1-231914	88	7	7	0	0	0	453	6	6	0	0	NA	NA	NA	32	35	171	170	507	87	116	250	7	1	7	0.041	0.006	0.014
.	19.01.15-23.11.02-1-231915	89	5	5	0	0	0	438	3	3	0	0	NA	NA	NA	38	23	167	168	501	81	115	242	0	0	9	0	0	0.018
.	19.01.15-23.11.05-1-231916	92	5	5	4	0	3	458	4	4	0	0	NA	NA	NA	23	38	170	169	512	86	115	257	0	7	12	0	0.041	0.023
.	19.01.15-23.11.08-1-231917	151	20	20	3	0	2	468	17	17	0	0	NA	NA	NA	51	46	172	172	515	90	120	258	18	1	40	0.105	0.006	0.078
.	19.01.15-23.11.14-1-231933	245	33	33	6	0	4	486	32	32	0	0	NA	NA	NA	68	74	186	182	519	99	125	262	22	27	27	0.118	0.148	0.052
.	19.01.15-23.11.17-1-231934	32	1	1	0	0	0	0	0	0	0	0	NA	NA	NA	3	4	163	163	491	0	0	0	0	0	3	0	0	0.006
.	19.01.15-23.11.17-1-231935	203	29	29	7	0	6	480	25	25	0	0	NA	NA	NA	68	65	179	179	520	93	127	260	16	13	51	0.089	0.073	0.098
.	19.01.15-23.11.18-1-231936	34	1	1	0	0	0	0	0	0	0	0	NA	NA	NA	18	10	166	165	492	0	0	0	2	0	0	0.012	0	0
.	19.01.15-23.11.19-1-231937	68	3	3	0	0	0	434	2	2	0	0	NA	NA	NA	26	18	164	166	501	80	111	243	6	0	4	0.037	0	0.008
.	19.01.15-23.11.20-1-231940	258	43	43	10	0	5	486	41	41	0	0	NA	NA	NA	81	70	176	171	536	91	117	278	49	17	64	0.278	0.099	0.119
.	19.01.15-23.11.25-1-231949	33	1	1	0	0	0	0	0	0	0	0	NA	NA	NA	11	8	164	163	494	0	0	0	0	0	0	0	0	0
.	19.01.15-23.11.26-1-231951	199	19	19	3	0	3	485	17	17	0	0	NA	NA	NA	66	69	176	176	530	92	121	272	16	6	32	0.091	0.034	0.06
.	19.01.15-23.11.29-1-231955	32	1	1	0	0	0	0	0	0	0	0	NA	NA	NA	6	9	165	164	493	0	0	0	0	0	0	0	0	0
.	19.01.15-23.11.31-1-231958	270	16	16	3	0	3	491	15	15	0	0	NA	NA	NA	69	73	177	178	531	91	126	274	18	0	18	0.102	0	0.034
.	19.01.15-23.11.32-1-231959	60	3	3	1	0	0	445	1	1	0	0	NA	NA	NA	24	22	164	167	504	82	115	248	0	0	6	0	0	0.012
.	19.01.15-23.11.34-1-231960	61	2	2	0	0	0	201	1	1	0	0	NA	NA	NA	18	19	168	167	497	37	49	115	1	0	1	0.006	0	0.002
.	19.01.15-23.11.43-1-231965	206	18	18	9	0	7	483	17	17	0	0	NA	NA	NA	48	59	176	172	524	92	122	269	15	4	34	0.085	0.023	0.065
.	19.01.15-23.11.43-1-231969	147	6	6	0	0	0	462	5	5	0	0	NA	NA	NA	46	48	172	175	514	86	120	256	0	1	8	0	0.006	0.016
.	19.01.15-23.11.44-1-231970	60	2	2	1	0	1	203	1	1	0	0	NA	NA	NA	23	10	164	165	494	36	54	113	0	0	1	0	0	0.002
.	19.01.15-23.11.52-1-231971	88	3	3	0	0	0	463	1	1	0	0	NA	NA	NA	43	38	174	174	503	90	122	251	7	3	3	0.04	0.017	0.006
.	19.01.15-23.11.56-1-231972	65	7	7	2	0	2	444	6	6	0	0	NA	NA	NA	17	13	164	168	494	80	117	247	8	0	11	0.049	0	0.022
.	19.01.15-23.11.57-1-231973	95	7	7	2	0	2	448	6	6	0	0	NA	NA	NA	40	33	166	168	512	79	114	255	8	2	4	0.048	0.012	0.008
.	19.01.15-23.11.57-1-231974	124	8	8	2	0	2	445	7	7	0	0	NA	NA	NA	41	28	169	167	505	84	115	246	7	0	17	0.041	0	0.034
.	19.01.15-23.11.59-1-231975	35	1	1	0	0	0	0	0	0	0	0	NA	NA	NA	12	10	165	164	494	0	0	0	0	0	2	0	0	0.004
.	19.01.15-23.12.03-1-231976	218	28	28	12	0	11	485	24	24	0	0	NA	NA	NA	62	63	175	179	522	92	128	265	20	17	36	0.114	0.095	0.069
.	19.01.15-23.12.05-1-231977	160	23	23	9	0	7	465	19	19	0	0	NA	NA	NA	56	42	167	176	512	83	124	258	11	6	49	0.066	0.034	0.096
.	19.01.15-23.12.07-1-231978	178	7	7	0	0	0	470	6	6	0	0	NA	NA	NA	47	54	173	172	522	88	119	263	0	2	12	0	0.012	0.023
.	19.01.15-23.12.13-1-231980	91	3	3	3	0	2	441	2	2	0	0	NA	NA	NA	23	19	168	167	497	81	116	244	0	0	11	0	0	0.022
.	19.01.15-23.12.14-1-231985	373	30	30	10	0	10	515	28	28	0	0	NA	NA	NA	92	100	176	188	549	90	135	290	23	31	30	0.131	0.165	0.055
.	19.01.15-23.12.15-1-231998	149	18	18	3	0	3	467	14	14	0	0	NA	NA	NA	46	49	173	176	513	90	119	258	14	14	28	0.081	0.08	0.055
.	19.01.15-23.12.19-1-232003	34	1	1	0	0	0	0	0	0	0	0	NA	NA	NA	9	10	166	164	493	0	0	0	0	0	0	0	0	0
.	19.01.15-23.12.21-1-232010	206	17	17	6	0	5	472	15	15	0	0	NA	NA	NA	74	58	175	177	519	91	120	261	9	16	27	0.051	0.09	0.052
.	19.01.15-23.12.24-1-232014	156	21	21	4	0	3	469	20	20	0	0	NA	NA	NA	46	49	172	170	520	88	119	262	2	5	47	0.012	0.029	0.09
.	19.01.15-23.12.25-1-232016	91	3	3	0	0	0	449	2	2	0	0	NA	NA	NA	22	24	169	169	499	85	117	247	3	1	1	0.018	0.006	0.002
.	19.01.15-23.12.26-1-232018	32	1	1	0	0	0	0	0	0	0	0	NA	NA	NA	6	5	164	166	488	0	0	0	0	0	1	0	0	0.002
.	19.01.15-23.12.28-1-232021	59	2	2	1	0	1	447	1	1	0	0	NA	NA	NA	19	27	171	167	502	84	117	246	3	0	2	0.018	0	0.004
.	19.01.15-23.12.39-1-232032	267	22	22	5	0	3	497	21	21	0	0	NA	NA	NA	65	82	178	177	540	92	125	280	21	22	42	0.118	0.124	0.078
.	19.01.15-23.12.40-1-232033	268	21	21	3	0	3	504	17	17	0	0	NA	NA	NA	75	84	175	182	540	88	133	283	7	9	34	0.04	0.049	0.063
.	19.01.15-23.12.41-1-232034	89	10	10	3	0	2	445	8	8	0	0	NA	NA	NA	39	26	166	173	500	80	119	246	3	6	20	0.018	0.035	0.04
.	19.01.15-23.12.45-1-232038	61	2	2	1	0	1	437	1	1	0	0	NA	NA	NA	35	26	164	168	507	80	111	246	0	1	1	0	0.006	0.002
.	19.01.15-23.12.47-1-232039	63	2	2	0	0	0	151	1	1	0	0	NA	NA	NA	17	18	167	166	498	28	39	84	0	0	1	0	0	0.002
.	19.01.15-23.12.54-1-232040	85	3	3	1	0	0	451	2	2	0	0	NA	NA	NA	31	29	170	168	504	81	117	253	3	0	4	0.018	0	0.008
.	19.01.15-23.12.55-1-232041	235	18	18	3	0	3	490	17	17	0	0	NA	NA	NA	71	69	180	174	528	94	121	275	25	16	13	0.139	0.092	0.025
.	19.01.15-23.12.56-1-232042	90	5	5	1	0	1	441	4	4	0	0	NA	NA	NA	31	24	166	168	503	80	112	249	2	1	5	0.012	0.006	0.01
.	19.01.15-23.13.01-1-232043	116	10	10	1	0	1	457	5	5	0	0	NA	NA	NA	37	40	167	173	513	81	116	260	5	1	16	0.03	0.006	0.031
.	19.01.15-23.13.02-1-232044	90	4	4	4	0	3	437	3	3	0	0	NA	NA	NA	43	17	165	166	499	81	110	246	0	0	16	0	0	0.032
.	19.01.15-23.13.03-1-232045	204	13	13	4	0	4	482	11	11	0	0	NA	NA	NA	56	68	181	177	523	92	122	268	9	9	20	0.05	0.051	0.038
.	19.01.15-23.13.08-1-232046	113	7	7	0	0	0	453	6	6	0	0	NA	NA	NA	45	31	169	167	508	87	115	251	0	4	12	0	0.024	0.024
.	19.01.15-23.13.13-1-232047	299	28	28	8	0	7	505	25	25	0	0	NA	NA	NA	70	84	178	175	544	95	121	289	25	11	59	0.14	0.063	0.108
.	19.01.15-23.13.13-1-232048	34	1	1	1	0	1	0	0	0	0	0	NA	NA	NA	9	10	164	165	494	0	0	0	0	0	1	0	0	0.002
.	19.01.15-23.13.15-1-232064	35	1	1	0	0	0	0	0	0	0	0	NA	NA	NA	10	13	167	166	493	0	0	0	0	0	1	0	0	0.002
.	19.01.15-23.13.16-1-232065	68	8	8	1	0	1	449	7	7	0	0	NA	NA	NA	25	32	168	175	502	83	122	244	10	0	11	0.06	0	0.022
.	19.01.15-23.13.16-1-232066	32	1	1	1	0	1	0	0	0	0	0	NA	NA	NA	6	11	165	168	491	0	0	0	0	2	0	0	0.012	0
.	19.01.15-23.13.18-1-232085	202	10	10	5	0	2	471	9	9	0	0	NA	NA	NA	60	51	177	170	517	92	117	262	10	4	9	0.056	0.024	0.017
.	19.01.15-23.13.19-1-232086	95	6	6	1	0	1	454	5	5	0	0	NA	NA	NA	43	35	175	165	508	88	113	253	3	4	10	0.017	0.024	0.02
.	19.01.15-23.13.22-1-232090	35	1	1	0	0	0	0	0	0	0	0	NA	NA	NA	12	8	163	164	494	0	0	0	0	0	0	0	0	0
.	19.01.15-23.13.24-1-232098	58	3	3	3	0	3	353	2	2	0	0	NA	NA	NA	20	15	167	166	495	66	94	193	0	0	6	0	0	0.012
.	19.01.15-23.13.24-1-232099	93	5	5	2	0	1	450	4	4	0	0	NA	NA	NA	40	24	169	173	495	87	119	244	0	0	20	0	0	0.04
.	19.01.15-23.13.25-1-232100	441	56	56	15	0	8	560	49	49	0	0	NA	NA	NA	125	141	193	188	573	109	136	315	49	28	81	0.254	0.149	0.141
.	19.01.15-23.13.26-1-232103	415	48	48	11	0	10	556	43	43	0	0	NA	NA	NA	107	138	191	189	571	109	137	310	44	36	77	0.23	0.19	0.135
.	19.01.15-23.13.33-1-232110	31	1	1	1	0	1	0	0	0	0	0	NA	NA	NA	10	13	165	165	496	0	0	0	0	1	0	0	0.006	0
.	19.01.15-23.13.35-1-232111	32	1	1	1	0	1	0	0	0	0	0	NA	NA	NA	4	8	164	165	492	0	0	0	0	0	0	0	0	0
.	19.01.15-23.13.35-1-232112	154	16	16	1	0	1	465	15	15	0	0	NA	NA	NA	54	49	173	174	515	87	121	257	5	10	16	0.029	0.057	0.031
.	19.01.15-23.13.35-1-232113	124	4	4	0	0	0	448	3	3	0	0	NA	NA	NA	49	33	168	174	504	84	118	246	1	2	2	0.006	0.011	0.004
.	19.01.15-23.13.37-1-232116	148	8	8	4	0	3	459	6	6	0	0	NA	NA	NA	55	43	168	177	511	81	125	253	1	1	19	0.006	0.006	0.037
.	19.01.15-23.13.39-1-232119	173	10	10	0	0	0	475	8	8	0	0	NA	NA	NA	65	57	171	173	526	86	119	270	3	6	10	0.018	0.035	0.019
.	19.01.15-23.13.39-1-232120	87	3	3	0	0	0	451	2	2	0	0	NA	NA	NA	26	37	172	168	510	85	115	251	1	5	0	0.006	0.03	0
.	19.01.15-23.13.49-1-232124	34	1	1	1	0	1	0	0	0	0	0	NA	NA	NA	7	9	164	165	493	0	0	0	0	0	0	0	0	0
.	19.01.15-23.13.52-1-232125	60	2	2	0	0	0	249	1	1	0	0	NA	NA	NA	14	21	165	169	500	39	67	143	0	0	2	0	0	0.004
.	19.01.15-23.13.53-1-232126	145	5	5	1	0	1	462	3	3	0	0	NA	NA	NA	48	45	172	172	514	87	118	257	5	1	2	0.029	0.006	0.004
.	19.01.15-23.13.55-1-232127	35	1	1	1	0	1	0	0	0	0	0	NA	NA	NA	6	14	167	165	495	0	0	0	0	0	0	0	0	0
.	19.01.15-23.13.56-1-232128	119	12	12	2	0	0	463	11	11	0	0	NA	NA	NA	36	45	172	172	514	88	120	255	15	0	12	0.087	0	0.023
.	19.01.15-23.13.56-1-232129	183	18	18	4	0	4	471	14	14	0	0	NA	NA	NA	60	57	174	177	519	85	123	263	13	14	13	0.075	0.079	0.025
.	19.01.15-23.13.57-1-232130	99	9	9	0	0	0	446	8	8	0	0	NA	NA	NA	36	28	167	169	505	83	116	247	8	2	6	0.048	0.012	0.012
.	19.01.15-23.14.05-1-232131	35	1	1	1	0	1	0	0	0	0	0	NA	NA	NA	10	5	163	163	492	0	0	0	0	0	0	0	0	0
.	19.01.15-23.14.07-1-232132	117	5	5	2	0	2	459	4	4	0	0	NA	NA	NA	44	46	172	174	513	83	118	258	4	2	10	0.023	0.011	0.019
.	19.01.15-23.14.08-1-232133	204	20	20	3	0	3	476	18	18	0	0	NA	NA	NA	47	58	168	177	526	82	126	268	7	22	24	0.042	0.124	0.046
.	19.01.15-23.14.08-1-232134	64	2	2	1	0	1	198	1	1	0	0	NA	NA	NA	29	20	170	169	494	40	51	107	0	1	1	0	0.006	0.002
.	19.01.15-23.14.17-1-232150	96	3	3	1	0	1	448	2	2	0	0	NA	NA	NA	37	31	166	167	511	84	114	250	0	8	4	0	0.048	0.008
.	19.01.15-23.14.20-1-232153	60	3	3	0	0	0	456	2	2	0	0	NA	NA	NA	20	32	169	170	506	85	117	254	1	4	3	0.006	0.024	0.006
.	19.01.15-23.14.22-1-232155	93	5	5	1	0	1	452	4	4	0	0	NA	NA	NA	21	29	168	170	504	84	116	252	9	0	11	0.054	0	0.022
.	19.01.15-23.14.22-1-232156	268	22	22	8	0	6	503	20	20	0	0	NA	NA	NA	72	91	180	179	545	94	125	284	13	37	30	0.072	0.207	0.055
.	19.01.15-23.14.23-1-232158	303	48	48	13	0	8	484	42	42	0	0	NA	NA	NA	108	67	174	178	528	88	124	272	73	30	59	0.42	0.169	0.112
.	19.01.15-23.14.31-1-232167	498	92	92	25	0	22	533	89	89	0	0	NA	NA	NA	153	125	192	187	559	101	134	298	71	45	143	0.37	0.241	0.256
.	19.01.15-23.14.33-1-232168	66	2	2	1	0	1	444	1	1	0	0	NA	NA	NA	14	25	168	165	505	84	112	248	0	0	3	0	0	0.006
.	19.01.15-23.14.36-1-232173	149	5	5	0	0	0	461	4	4	0	0	NA	NA	NA	43	39	175	171	506	90	119	252	6	4	0	0.034	0.023	0
.	19.01.15-23.14.42-1-232178	172	7	7	2	0	2	469	6	6	0	0	NA	NA	NA	50	51	170	175	519	85	120	264	11	2	12	0.065	0.011	0.023
.	19.01.15-23.14.45-1-232183	346	29	29	4	0	3	503	26	26	0	0	NA	NA	NA	114	89	180	182	540	94	126	283	16	4	61	0.089	0.022	0.113
.	19.01.15-23.14.46-1-232184	271	56	56	16	0	12	483	53	53	0	0	NA	NA	NA	89	69	178	175	529	92	121	270	61	56	53	0.343	0.32	0.1
.	19.01.15-23.14.46-1-232185	124	9	9	5	0	3	454	6	6	0	0	NA	NA	NA	36	31	168	170	506	87	114	253	0	3	25	0	0.018	0.049
.	19.01.15-23.14.52-1-232186	34	1	1	0	0	0	0	0	0	0	0	NA	NA	NA	7	9	164	166	492	0	0	0	0	0	0	0	0	0
.	19.01.15-23.14.56-1-232187	91	11	11	6	0	4	463	9	9	0	0	NA	NA	NA	34	44	176	169	512	90	116	257	0	5	24	0	0.03	0.047
.	19.01.15-23.15.03-1-232188	127	9	9	5	0	5	444	8	8	0	0	NA	NA	NA	33	29	166	171	505	80	114	250	7	9	13	0.042	0.053	0.026
.	19.01.15-23.15.04-1-232189	36	1	1	0	0	0	0	0	0	0	0	NA	NA	NA	10	8	163	165	493	0	0	0	0	0	0	0	0	0
.	19.01.15-23.15.06-1-232190	241	16	16	3	0	3	485	14	14	0	0	NA	NA	NA	72	60	171	175	527	87	125	273	7	5	23	0.041	0.029	0.044
.	19.01.15-23.15.07-1-232191	311	70	70	20	0	18	511	62	62	0	0	NA	NA	NA	91	100	181	191	541	95	135	281	74	55	83	0.409	0.288	0.153
.	19.01.15-23.15.15-1-232207	267	83	83	19	0	16	491	76	76	0	0	NA	NA	NA	69	71	173	179	532	90	127	274	101	26	100	0.584	0.145	0.188
.	19.01.15-23.15.22-1-232212	85	5	5	0	0	0	439	4	4	0	0	NA	NA	NA	33	23	165	165	506	80	115	244	5	4	3	0.03	0.024	0.006
.	19.01.15-23.15.31-1-232225	37	1	1	0	0	0	0	0	0	0	0	NA	NA	NA	9	15	164	165	499	0	0	0	0	0	2	0	0	0.004
.	19.01.15-23.15.31-1-232226	208	19	19	7	0	7	475	15	15	0	0	NA	NA	NA	53	54	177	173	517	91	122	262	6	13	38	0.034	0.075	0.074
.	19.01.15-23.15.35-1-232227	148	9	9	1	0	1	459	8	8	0	0	NA	NA	NA	37	36	174	167	508	89	116	254	2	9	16	0.011	0.054	0.031
.	19.01.15-23.15.36-1-232229	94	3	3	2	0	2	446	2	2	0	0	NA	NA	NA	33	27	169	165	506	84	114	248	2	0	9	0.012	0	0.018
.	19.01.15-23.15.37-1-232232	69	4	4	1	0	0	434	3	3	0	0	NA	NA	NA	38	19	167	169	496	80	115	239	3	5	4	0.018	0.03	0.008
.	19.01.15-23.15.50-1-232237	60	2	2	1	0	1	301	1	1	0	0	NA	NA	NA	8	16	167	165	497	56	76	169	5	0	2	0.03	0	0.004
.	19.01.15-23.15.51-1-232238	203	23	23	5	0	5	484	20	20	0	0	NA	NA	NA	52	73	175	178	533	90	123	271	27	8	32	0.154	0.045	0.06
.	19.01.15-23.15.54-1-232239	60	2	2	0	0	0	441	1	1	0	0	NA	NA	NA	32	28	169	167	505	81	115	245	4	0	3	0.024	0	0.006
.	19.01.15-23.15.56-1-232241	218	15	15	3	0	3	477	12	12	0	0	NA	NA	NA	63	62	176	172	527	92	117	268	8	11	15	0.045	0.064	0.028
.	19.01.15-23.16.00-1-232243	185	18	18	3	0	3	486	17	17	0	0	NA	NA	NA	60	70	178	174	531	90	122	274	14	22	22	0.079	0.126	0.041
.	19.01.15-23.16.01-1-232244	88	3	3	0	0	0	447	2	2	0	0	NA	NA	NA	18	24	171	169	497	85	116	246	5	0	1	0.029	0	0.002
.	19.01.15-23.16.06-1-232245	201	9	9	3	0	2	485	8	8	0	0	NA	NA	NA	71	70	180	177	526	92	123	270	5	13	6	0.028	0.073	0.011
.	19.01.15-23.16.14-1-232246	119	5	5	1	0	1	457	4	4	0	0	NA	NA	NA	40	44	173	168	516	87	115	255	0	3	7	0	0.018	0.014
.	19.01.15-23.16.21-1-232264	123	4	4	1	0	1	461	3	3	0	0	NA	NA	NA	33	44	172	172	513	86	120	255	5	5	2	0.029	0.029	0.004
.	19.01.15-23.16.22-1-232265	96	15	15	4	0	4	456	14	14	0	0	NA	NA	NA	31	32	167	170	508	83	117	256	1	3	33	0.006	0.018	0.065
.	19.01.15-23.16.28-1-232273	146	16	16	3	0	3	473	14	14	0	0	NA	NA	NA	53	59	173	177	522	88	123	262	14	1	24	0.081	0.006	0.046
.	19.01.15-23.16.29-1-232275	344	76	76	14	0	13	506	67	67	0	0	NA	NA	NA	97	89	178	179	545	92	127	287	57	27	120	0.32	0.151	0.22
.	19.01.15-23.16.30-1-232276	167	19	19	5	0	4	460	17	17	0	0	NA	NA	NA	46	36	173	167	509	87	118	255	11	0	26	0.064	0	0.051
.	19.01.15-23.16.30-1-232279	33	1	1	0	0	0	0	0	0	0	0	NA	NA	NA	3	10	163	170	490	0	0	0	0	3	0	0	0.018	0
.	19.01.15-23.16.31-1-232280	120	10	10	3	0	2	466	9	9	0	0	NA	NA	NA	34	41	171	170	513	88	118	260	1	2	20	0.006	0.012	0.039
.	19.01.15-23.16.32-1-232281	158	17	17	6	0	5	467	13	13	0	0	NA	NA	NA	55	51	176	175	513	90	121	256	25	10	18	0.142	0.057	0.035
.	19.01.15-23.16.36-1-232283	172	32	32	10	0	7	476	31	31	0	0	NA	NA	NA	43	54	172	176	519	88	122	266	18	0	65	0.105	0	0.125
.	19.01.15-23.16.45-1-232293	37	1	1	0	0	0	0	0	0	0	0	NA	NA	NA	22	7	164	165	491	0	0	0	0	1	0	0	0.006	0
.	19.01.15-23.16.47-1-232294	240	23	23	3	0	2	496	19	19	0	0	NA	NA	NA	90	84	182	180	535	93	125	278	31	17	25	0.17	0.094	0.047
.	19.01.15-23.16.50-1-232295	234	22	22	6	0	5	488	17	17	0	0	NA	NA	NA	68	69	180	177	525	94	125	269	5	12	32	0.028	0.068	0.061
.	19.01.15-23.16.51-1-232296	123	11	11	3	0	2	461	10	10	0	0	NA	NA	NA	28	40	169	175	509	84	123	254	6	1	23	0.036	0.006	0.045
.	19.01.15-23.16.57-1-232297	33	1	1	0	0	0	0	0	0	0	0	NA	NA	NA	11	11	165	164	495	0	0	0	0	0	0	0	0	0
.	19.01.15-23.17.00-1-232298	120	5	5	1	0	1	453	4	4	0	0	NA	NA	NA	41	31	170	168	506	83	114	256	0	6	10	0	0.036	0.02
.	19.01.15-23.17.02-1-232299	407	39	39	12	0	9	530	35	35	0	0	NA	NA	NA	106	119	191	187	554	103	132	295	42	18	92	0.22	0.096	0.166
.	19.01.15-23.17.05-1-232300	185	14	14	3	0	3	463	11	11	0	0	NA	NA	NA	55	38	168	171	512	86	118	259	9	12	10	0.054	0.07	0.02
.	19.01.15-23.17.13-1-232317	267	38	38	12	0	10	487	37	37	0	0	NA	NA	NA	71	66	179	176	524	94	124	269	36	20	48	0.201	0.114	0.092
.	19.01.15-23.17.15-1-232319	149	10	10	1	0	1	462	8	8	0	0	NA	NA	NA	37	41	168	171	515	84	119	259	4	1	11	0.024	0.006	0.021
.	19.01.15-23.17.23-1-232324	56	2	2	0	0	0	49	1	1	0	0	NA	NA	NA	23	15	167	167	494	6	10	33	0	2	3	0	0.012	0.006
.	19.01.15-23.17.28-1-232335	34	1	1	0	0	0	0	0	0	0	0	NA	NA	NA	11	14	164	164	499	0	0	0	1	0	0	0.006	0	0
.	19.01.15-23.17.29-1-232336	290	36	36	13	0	9	486	32	32	0	0	NA	NA	NA	75	78	184	179	528	95	120	271	26	31	51	0.141	0.173	0.097
.	19.01.15-23.17.29-1-232337	57	3	3	2	0	2	302	2	2	0	0	NA	NA	NA	9	15	164	165	499	54	78	170	4	0	0	0.024	0	0
.	19.01.15-23.17.32-1-232340	334	86	86	21	0	18	494	74	74	0	0	NA	NA	NA	90	80	176	184	533	91	129	274	62	68	108	0.352	0.37	0.203
.	19.01.15-23.17.33-1-232341	34	1	1	0	0	0	0	0	0	0	0	NA	NA	NA	11	5	163	166	489	0	0	0	0	1	0	0	0.006	0
.	19.01.15-23.17.36-1-232342	33	1	1	1	0	1	0	0	0	0	0	NA	NA	NA	11	16	164	165	500	0	0	0	0	0	0	0	0	0
.	19.01.15-23.17.36-1-232344	90	4	4	1	0	0	455	3	3	0	0	NA	NA	NA	37	35	169	173	506	84	119	252	8	5	3	0.047	0.029	0.006
.	19.01.15-23.17.38-1-232347	64	3	3	0	0	0	449	2	2	0	0	NA	NA	NA	20	31	166	173	505	80	120	249	2	3	3	0.012	0.017	0.006
.	19.01.15-23.17.40-1-232349	124	7	7	3	0	2	474	6	6	0	0	NA	NA	NA	31	54	172	174	521	87	120	267	9	0	13	0.052	0	0.025
.	19.01.15-23.17.50-1-232353	92	10	10	1	0	1	446	8	8	0	0	NA	NA	NA	25	26	169	165	505	85	110	251	9	6	15	0.053	0.036	0.03
.	19.01.15-23.17.51-1-232354	329	96	96	26	0	20	490	91	91	0	0	NA	NA	NA	93	71	179	176	529	94	122	274	87	48	103	0.486	0.273	0.195
.	19.01.15-23.18.01-1-232355	265	27	27	9	0	8	503	24	24	0	0	NA	NA	NA	70	86	180	184	535	94	131	278	39	16	24	0.217	0.087	0.045
.	19.01.15-23.18.02-1-232356	64	3	3	0	0	0	449	2	2	0	0	NA	NA	NA	17	23	167	165	504	81	115	253	6	3	0	0.036	0.018	0
.	19.01.15-23.18.04-1-232357	66	4	4	0	0	0	445	3	3	0	0	NA	NA	NA	22	19	166	168	498	82	116	247	4	0	9	0.024	0	0.018
.	19.01.15-23.18.09-1-232358	33	1	1	0	0	0	0	0	0	0	0	NA	NA	NA	7	7	163	164	493	0	0	0	0	0	1	0	0	0.002
.	19.01.15-23.18.09-1-232359	87	3	3	2	0	2	451	2	2	0	0	NA	NA	NA	36	28	173	167	501	85	115	251	1	0	2	0.006	0	0.004
.	19.01.15-23.18.11-1-232360	149	8	8	1	0	0	458	5	5	0	0	NA	NA	NA	38	41	170	166	518	86	115	257	3	13	7	0.018	0.078	0.014
.	19.01.15-23.18.16-1-232378	188	21	21	5	0	4	471	19	19	0	0	NA	NA	NA	44	46	173	170	516	89	118	264	13	3	29	0.075	0.018	0.056
.	19.01.15-23.18.17-1-232379	360	31	31	10	0	6	523	30	30	0	0	NA	NA	NA	112	106	190	181	548	106	124	293	19	21	55	0.1	0.116	0.1
.	19.01.15-23.18.19-1-232380	33	1	1	0	0	0	0	0	0	0	0	NA	NA	NA	5	7	164	163	493	0	0	0	0	0	0	0	0	0
.	19.01.15-23.18.21-1-232384	417	23	23	5	0	5	526	21	21	0	0	NA	NA	NA	97	102	183	188	544	98	136	292	8	4	41	0.044	0.021	0.075
.	19.01.15-23.18.22-1-232385	88	8	8	2	0	2	448	6	6	0	0	NA	NA	NA	37	30	170	166	507	85	114	249	4	3	15	0.024	0.018	0.03
.	19.01.15-23.18.42-1-232404	122	6	6	1	0	1	446	5	5	0	0	NA	NA	NA	35	34	168	167	512	86	113	247	9	3	0	0.054	0.018	0
.	19.01.15-23.18.52-1-232408	148	5	5	0	0	0	454	4	4	0	0	NA	NA	NA	38	35	172	172	504	85	117	252	1	3	7	0.006	0.017	0.014
.	19.01.15-23.18.57-1-232409	268	14	14	3	0	3	497	12	12	0	0	NA	NA	NA	73	81	182	183	529	96	131	270	6	17	16	0.033	0.093	0.03
.	19.01.15-23.18.57-1-232410	58	2	2	0	0	0	351	1	1	0	0	NA	NA	NA	18	13	165	165	496	65	84	202	1	0	0	0.006	0	0
.	19.01.15-23.19.01-1-232411	36	1	1	0	0	0	0	0	0	0	0	NA	NA	NA	12	13	163	167	496	0	0	0	0	0	1	0	0	0.002
.	19.01.15-23.19.05-1-232412	188	21	21	6	0	6	469	20	20	0	0	NA	NA	NA	65	53	175	172	519	87	119	263	15	3	38	0.086	0.017	0.073
.	19.01.15-23.19.06-1-232413	57	2	2	0	0	0	304	1	1	0	0	NA	NA	NA	12	11	165	164	495	52	79	173	0	0	2	0	0	0.004
.	19.01.15-23.19.06-1-232414	119	13	13	4	0	4	448	12	12	0	0	NA	NA	NA	49	34	169	173	505	84	120	244	15	5	14	0.089	0.029	0.028
.	19.01.15-23.19.08-1-232415	327	63	63	12	0	12	511	57	57	0	0	NA	NA	NA	101	96	179	180	550	92	126	293	63	35	66	0.352	0.194	0.12
.	19.01.15-23.19.10-1-232416	205	12	12	3	0	1	479	11	11	0	0	NA	NA	NA	67	59	179	177	516	94	124	261	16	6	13	0.089	0.034	0.025
.	19.01.15-23.19.45-1-232457	64	6	6	2	0	1	451	5	5	0	0	NA	NA	NA	21	24	167	170	500	83	119	249	0	1	13	0	0.006	0.026
.	19.01.15-23.20.03-1-232462	59	2	2	0	0	0	303	1	1	0	0	NA	NA	NA	13	19	167	168	497	56	80	167	2	0	2	0.012	0	0.004
.	19.01.15-23.20.10-1-232463	176	13	13	2	0	1	473	12	12	0	0	NA	NA	NA	41	49	172	174	516	87	121	265	17	9	17	0.099	0.052	0.033
.	19.01.15-23.20.16-1-232483	115	6	6	2	0	2	452	4	4	0	0	NA	NA	NA	34	35	174	171	503	88	118	246	2	6	2	0.011	0.035	0.004
.	19.01.15-23.20.17-1-232484	146	10	10	2	0	2	466	9	9	0	0	NA	NA	NA	42	42	175	168	512	89	118	259	5	2	9	0.029	0.012	0.018
.	19.01.15-23.20.17-1-232485	178	14	14	1	0	1	470	11	11	0	0	NA	NA	NA	70	56	175	171	523	87	116	267	5	5	17	0.029	0.029	0.033
.	19.01.15-23.20.24-1-232491	63	2	2	0	0	0	449	1	1	0	0	NA	NA	NA	26	31	171	167	506	84	114	251	2	0	3	0.012	0	0.006
.	19.01.15-23.20.32-1-232499	130	10	10	3	0	3	468	9	9	0	0	NA	NA	NA	25	48	167	177	517	84	124	260	0	5	21	0	0.028	0.041
.	19.01.15-23.20.36-1-232501	118	12	12	3	0	2	464	10	10	0	0	NA	NA	NA	49	47	167	176	517	80	124	260	21	0	14	0.126	0	0.027
.	19.01.15-23.20.41-1-232508	32	1	1	0	0	0	0	0	0	0	0	NA	NA	NA	8	10	166	164	493	0	0	0	0	0	1	0	0	0.002
.	19.01.15-23.20.48-1-232512	60	2	2	0	0	0	435	1	1	0	0	NA	NA	NA	35	20	164	166	503	78	110	247	3	0	2	0.018	0	0.004
.	19.01.15-23.20.48-1-232513	37	1	1	0	0	0	0	0	0	0	0	NA	NA	NA	7	8	166	164	491	0	0	0	0	1	0	0	0.006	0
.	19.01.15-23.20.48-1-232514	144	8	8	4	0	4	462	7	7	0	0	NA	NA	NA	51	52	173	174	518	86	119	257	14	5	12	0.081	0.029	0.023
.	19.01.15-23.20.53-1-232515	64	2	2	1	0	1	439	1	1	0	0	NA	NA	NA	16	13	164	166	496	82	115	242	0	0	3	0	0	0.006
.	19.01.15-23.20.57-1-232517	34	1	1	0	0	0	0	0	0	0	0	NA	NA	NA	11	11	166	163	495	0	0	0	0	0	0	0	0	0
.	19.01.15-23.21.06-1-232519	147	8	8	4	0	3	459	7	7	0	0	NA	NA	NA	52	49	171	174	517	85	119	255	3	9	15	0.018	0.052	0.029
.	19.01.15-23.21.07-1-232520	89	5	5	2	0	2	448	3	3	0	0	NA	NA	NA	22	23	170	167	499	86	114	248	10	2	2	0.059	0.012	0.004
.	19.01.15-23.21.10-1-232521	62	4	4	1	0	1	445	2	2	0	0	NA	NA	NA	27	31	167	171	506	81	116	248	0	2	11	0	0.012	0.022
.	19.01.15-23.21.10-1-232522	96	4	4	0	0	0	459	3	3	0	0	NA	NA	NA	29	33	168	174	504	86	122	251	5	0	8	0.03	0	0.016
.	19.01.15-23.21.32-1-232554	266	45	45	13	0	12	486	43	43	0	0	NA	NA	NA	75	73	173	181	532	86	129	271	24	11	91	0.139	0.061	0.171
.	19.01.15-23.21.33-1-232555	30	1	1	0	0	0	0	0	0	0	0	NA	NA	NA	7	10	165	165	493	0	0	0	0	1	0	0	0.006	0
.	19.01.15-23.21.36-1-232557	68	3	3	1	0	1	449	2	2	0	0	NA	NA	NA	20	21	168	167	499	86	117	246	0	1	2	0	0.006	0.004
.	19.01.15-23.21.51-1-232564	116	12	12	3	0	3	457	10	10	0	0	NA	NA	NA	41	42	172	171	512	86	119	252	21	12	4	0.122	0.07	0.008
.	19.01.15-23.21.52-1-232565	88	3	3	0	0	0	444	1	1	0	0	NA	NA	NA	21	27	167	166	507	83	111	250	0	2	2	0	0.012	0.004
.	19.01.15-23.21.53-1-232566	31	1	1	0	0	0	0	0	0	0	0	NA	NA	NA	8	9	164	166	492	0	0	0	0	0	0	0	0	0
.	19.01.15-23.21.54-1-232567	356	43	43	9	0	8	526	41	41	0	0	NA	NA	NA	108	110	187	189	547	102	135	289	26	19	87	0.139	0.101	0.159
.	19.01.15-23.21.58-1-232568	123	10	10	2	0	2	450	9	9	0	0	NA	NA	NA	47	31	170	171	503	83	117	250	13	3	5	0.076	0.018	0.01
.	19.01.15-23.22.03-1-232569	62	2	2	1	0	1	152	1	1	0	0	NA	NA	NA	20	11	167	166	491	25	40	87	3	2	0	0.018	0.012	0
.	19.01.15-23.22.04-1-232570	59	2	2	0	0	0	442	1	1	0	0	NA	NA	NA	31	22	168	167	500	84	114	244	0	0	5	0	0	0.01
.	19.01.15-23.22.08-1-232571	416	75	75	20	0	16	539	66	66	0	0	NA	NA	NA	119	124	177	189	571	95	134	310	48	37	107	0.271	0.196	0.187
.	19.01.15-23.22.14-1-232589	139	12	12	1	0	1	453	11	11	0	0	NA	NA	NA	41	31	168	166	510	85	114	254	4	2	16	0.024	0.012	0.031
.	19.01.15-23.22.26-1-232605	89	4	4	4	0	2	451	3	3	0	0	NA	NA	NA	31	34	171	171	505	83	115	253	0	3	10	0	0.018	0.02
.	19.01.15-23.22.26-1-232606	61	2	2	0	0	0	351	1	1	0	0	NA	NA	NA	20	22	173	166	496	63	93	195	0	3	1	0	0.018	0.002
.	19.01.15-23.22.32-1-232612	147	19	19	3	0	2	459	17	17	0	0	NA	NA	NA	62	40	172	172	509	86	116	257	4	7	26	0.023	0.041	0.051
.	19.01.15-23.22.43-1-232623	208	29	29	11	0	8	476	25	25	0	0	NA	NA	NA	55	56	177	175	517	92	121	263	11	9	65	0.062	0.051	0.126
.	19.01.15-23.22.46-1-232624	177	12	12	2	0	2	466	10	10	0	0	NA	NA	NA	54	42	172	172	511	88	118	260	21	7	14	0.122	0.041	0.027
.	19.01.15-23.22.51-1-232625	34	1	1	1	0	1	0	0	0	0	0	NA	NA	NA	8	4	164	163	490	0	0	0	0	0	1	0	0	0.002
.	19.01.15-23.22.56-1-232626	62	2	2	1	0	1	443	0	0	0	0	NA	NA	NA	19	14	166	166	495	81	116	246	4	0	1	0.024	0	0.002
.	19.01.15-23.23.06-1-232627	119	11	11	2	0	1	458	8	8	0	0	NA	NA	NA	38	36	169	170	510	84	118	256	5	3	17	0.03	0.018	0.033
.	19.01.15-23.23.09-1-232628	99	9	9	4	0	4	460	5	5	0	0	NA	NA	NA	37	40	172	169	512	85	118	257	14	4	12	0.081	0.024	0.023
.	19.01.15-23.23.11-1-232629	32	1	1	0	0	0	0	0	0	0	0	NA	NA	NA	9	10	165	164	494	0	0	0	0	0	3	0	0	0.006
.	19.01.15-23.23.13-1-232630	232	19	19	5	0	5	501	16	16	0	0	NA	NA	NA	73	84	176	187	534	90	131	280	22	24	23	0.125	0.128	0.043
.	19.01.15-23.23.13-1-232646	112	4	4	0	0	0	445	3	3	0	0	NA	NA	NA	40	24	168	170	499	85	118	242	3	1	2	0.018	0.006	0.004
.	19.01.15-23.23.14-1-232647	456	52	52	9	0	8	527	51	51	0	0	NA	NA	NA	132	117	181	191	558	95	139	293	55	22	61	0.304	0.115	0.109
.	19.01.15-23.23.29-1-232663	125	4	4	0	0	0	457	2	2	0	0	NA	NA	NA	33	34	172	174	501	86	123	248	9	0	5	0.052	0	0.01
.	19.01.15-23.23.31-1-232667	232	29	29	9	0	7	483	23	23	0	0	NA	NA	NA	69	69	180	176	526	96	121	266	31	9	48	0.172	0.051	0.091
.	19.01.15-23.23.32-1-232668	303	28	28	10	0	6	501	26	26	0	0	NA	NA	NA	94	83	179	178	539	94	124	283	5	21	59	0.028	0.118	0.109
.	19.01.15-23.23.34-1-232669	208	24	24	5	0	4	470	21	21	0	0	NA	NA	NA	69	49	170	176	516	86	123	261	22	3	25	0.129	0.017	0.048
.	19.01.15-23.23.34-1-232670	90	3	3	1	0	0	451	2	2	0	0	NA	NA	NA	22	28	165	169	507	81	118	252	3	0	5	0.018	0	0.01
.	19.01.15-23.23.45-1-232678	36	1	1	0	0	0	0	0	0	0	0	NA	NA	NA	14	13	165	167	494	0	0	0	0	0	1	0	0	0.002
.	19.01.15-23.23.52-1-232679	241	21	21	2	0	2	489	18	18	0	0	NA	NA	NA	72	69	182	172	528	96	121	272	11	9	32	0.06	0.052	0.061
.	19.01.15-23.23.52-1-232680	184	20	20	5	0	3	474	19	19	0	0	NA	NA	NA	68	51	173	172	519	89	120	265	13	13	35	0.075	0.076	0.067
.	19.01.15-23.23.55-1-232681	242	17	17	6	0	5	492	12	12	0	0	NA	NA	NA	65	74	177	182	528	91	130	271	27	22	10	0.153	0.121	0.019
.	19.01.15-23.23.59-1-232682	211	20	20	7	0	6	479	16	16	0	0	NA	NA	NA	77	60	173	177	523	90	123	266	7	21	28	0.04	0.119	0.054
.	19.01.15-23.24.03-1-232683	61	2	2	0	0	0	441	1	1	0	0	NA	NA	NA	22	21	168	168	498	84	116	241	0	0	1	0	0	0.002
.	19.01.15-23.24.13-1-232684	175	10	10	5	0	5	465	8	8	0	0	NA	NA	NA	45	47	177	171	512	87	121	257	7	0	15	0.04	0	0.029
.	19.01.15-23.24.15-1-232700	181	18	18	3	0	3	459	17	17	0	0	NA	NA	NA	56	36	170	171	508	84	117	258	7	32	17	0.041	0.187	0.033
.	19.01.15-23.24.15-1-232701	89	6	6	1	0	1	454	5	5	0	0	NA	NA	NA	30	34	169	167	511	84	114	256	3	6	6	0.018	0.036	0.012
.	19.01.15-23.24.30-1-232713	31	1	1	0	0	0	0	0	0	0	0	NA	NA	NA	9	7	164	164	492	0	0	0	0	0	0	0	0	0
.	19.01.15-23.24.30-1-232714	120	5	5	1	0	1	455	4	4	0	0	NA	NA	NA	36	37	170	167	513	84	117	254	6	0	7	0.035	0	0.014
.	19.01.15-23.24.31-1-232716	62	2	2	0	0	0	438	1	1	0	0	NA	NA	NA	29	16	167	167	495	81	112	245	3	0	0	0.018	0	0
.	19.01.15-23.24.31-1-232717	147	14	14	4	0	3	456	12	12	0	0	NA	NA	NA	54	37	174	170	506	84	119	253	14	8	19	0.08	0.047	0.038
.	19.01.15-23.24.32-1-232718	62	3	3	1	0	1	443	2	2	0	0	NA	NA	NA	29	28	173	168	500	86	114	243	1	2	2	0.006	0.012	0.004
.	19.01.15-23.24.36-1-232720	298	26	26	6	0	5	493	20	20	0	0	NA	NA	NA	87	73	181	170	535	99	116	278	7	23	31	0.039	0.135	0.058
.	19.01.15-23.24.41-1-232725	348	37	37	7	0	6	521	35	35	0	0	NA	NA	NA	92	109	187	185	550	101	131	289	9	16	72	0.048	0.086	0.131
.	19.01.15-23.24.41-1-232726	184	16	16	1	0	1	491	15	15	0	0	NA	NA	NA	70	71	179	176	529	95	123	273	15	4	21	0.084	0.023	0.04
.	19.01.15-23.24.42-1-232730	64	2	2	0	0	0	443	1	1	0	0	NA	NA	NA	28	24	167	169	501	79	116	248	1	0	1	0.006	0	0.002
.	19.01.15-23.24.44-1-232734	152	11	11	3	0	2	466	8	8	0	0	NA	NA	NA	40	45	170	166	522	86	113	267	23	2	21	0.135	0.012	0.04
.	19.01.15-23.24.45-1-232736	204	10	10	2	0	1	483	9	9	0	0	NA	NA	NA	69	65	176	183	519	91	129	263	12	2	7	0.068	0.011	0.013
.	19.01.15-23.24.47-1-232737	346	48	48	8	0	8	490	42	42	0	0	NA	NA	NA	83	69	179	179	524	92	128	270	49	31	70	0.274	0.173	0.134
.	19.01.15-23.24.57-1-232738	151	14	14	7	0	7	467	12	12	0	0	NA	NA	NA	45	50	172	182	509	84	127	256	6	11	20	0.035	0.06	0.039
.	19.01.15-23.24.58-1-232739	90	3	3	1	0	1	447	2	2	0	0	NA	NA	NA	27	28	167	168	506	82	114	251	1	2	1	0.006	0.012	0.002
.	19.01.15-23.25.07-1-232740	150	8	8	1	0	1	464	7	7	0	0	NA	NA	NA	46	42	172	168	515	88	117	259	0	0	16	0	0	0.031
.	19.01.15-23.25.09-1-232741	148	8	8	1	0	1	463	7	7	0	0	NA	NA	NA	34	46	172	168	519	85	117	261	4	5	15	0.023	0.03	0.029
.	19.01.15-23.25.10-1-232742	358	72	72	21	0	16	513	65	65	0	0	NA	NA	NA	104	102	180	182	553	92	128	293	62	30	85	0.344	0.165	0.154
.	19.01.15-23.25.14-1-232743	61	3	3	0	0	0	199	2	2	0	0	NA	NA	NA	15	16	164	165	500	35	47	117	0	2	2	0	0.012	0.004
.	19.01.15-23.25.20-1-232760	454	95	95	22	0	18	510	85	85	0	0	NA	NA	NA	117	89	182	178	542	98	128	284	108	17	156	0.593	0.096	0.288
.	19.01.15-23.25.27-1-232768	299	32	32	9	0	9	503	29	29	0	0	NA	NA	NA	63	89	179	180	543	92	129	282	28	13	55	0.156	0.072	0.101
.	19.01.15-23.25.29-1-232775	184	18	18	2	0	2	470	16	16	0	0	NA	NA	NA	57	50	179	177	507	93	124	253	4	14	24	0.022	0.079	0.047
.	19.01.15-23.25.29-1-232776	33	1	1	0	0	0	0	0	0	0	0	NA	NA	NA	9	9	163	164	495	0	0	0	0	2	0	0	0.012	0
.	19.01.15-23.25.30-1-232778	122	7	7	3	0	3	456	6	6	0	0	NA	NA	NA	33	37	168	168	514	84	116	256	21	0	22	0.125	0	0.043
.	19.01.15-23.25.31-1-232780	149	16	16	2	0	2	465	13	13	0	0	NA	NA	NA	53	49	170	174	518	85	119	261	1	15	12	0.006	0.086	0.023
.	19.01.15-23.25.37-1-232783	29	1	1	0	0	0	0	0	0	0	0	NA	NA	NA	7	7	164	164	492	0	0	0	0	0	1	0	0	0.002
.	19.01.15-23.25.39-1-232786	58	2	2	0	0	0	449	1	1	0	0	NA	NA	NA	12	21	166	165	503	81	116	252	0	0	4	0	0	0.008
.	19.01.15-23.25.49-1-232790	380	21	21	4	0	4	534	20	20	0	0	NA	NA	NA	125	117	180	187	563	98	136	300	20	12	36	0.111	0.064	0.064
.	19.01.15-23.25.50-1-232791	182	43	43	17	0	14	470	40	40	0	0	NA	NA	NA	66	47	170	176	514	86	122	262	57	15	58	0.335	0.085	0.113
.	19.01.15-23.25.55-1-232793	90	3	3	0	0	0	466	2	2	0	0	NA	NA	NA	28	42	174	171	510	88	120	258	4	0	7	0.023	0	0.014
.	19.01.15-23.26.00-1-232795	96	3	3	0	0	0	450	1	1	0	0	NA	NA	NA	23	28	173	167	501	88	113	249	4	0	5	0.023	0	0.01
.	19.01.15-23.26.06-1-232796	114	5	5	2	0	2	456	4	4	0	0	NA	NA	NA	28	38	169	169	513	84	114	258	6	0	14	0.036	0	0.027
.	19.01.15-23.26.11-1-232797	178	13	13	4	0	2	460	11	11	0	0	NA	NA	NA	52	45	172	172	514	87	119	254	10	11	13	0.058	0.064	0.025
.	19.01.15-23.26.11-1-232798	298	50	50	11	0	10	506	46	46	0	0	NA	NA	NA	93	83	179	182	535	97	130	279	41	41	72	0.229	0.225	0.135
.	19.01.15-23.26.14-1-232814	61	3	3	1	0	1	441	1	1	0	0	NA	NA	NA	15	14	165	164	498	80	114	247	0	1	3	0	0.006	0.006
.	19.01.15-23.26.21-1-232817	185	14	14	4	0	4	479	12	12	0	0	NA	NA	NA	48	58	179	172	520	92	120	267	8	4	29	0.045	0.023	0.056
.	19.01.15-23.26.25-1-232822	300	29	29	5	0	4	510	27	27	0	0	NA	NA	NA	94	88	181	182	538	98	132	280	27	19	48	0.149	0.104	0.089
.	19.01.15-23.26.25-1-232823	36	1	1	0	0	0	0	0	0	0	0	NA	NA	NA	14	4	164	165	488	0	0	0	0	0	0	0	0	0
.	19.01.15-23.26.28-1-232827	91	4	4	3	0	2	451	3	3	0	0	NA	NA	NA	33	33	169	167	510	83	115	253	9	0	3	0.053	0	0.006
.	19.01.15-23.26.35-1-232831	33	1	1	0	0	0	0	0	0	0	0	NA	NA	NA	10	12	165	165	495	0	0	0	0	0	0	0	0	0
.	19.01.15-23.26.36-1-232833	84	6	6	0	0	0	454	5	5	0	0	NA	NA	NA	21	35	166	169	513	82	116	256	3	3	10	0.018	0.018	0.019
.	19.01.15-23.26.45-1-232843	149	9	9	1	0	0	461	8	8	0	0	NA	NA	NA	46	43	169	169	518	85	117	259	7	9	7	0.041	0.053	0.014
.	19.01.15-23.26.45-1-232844	177	32	32	12	0	8	463	31	31	0	0	NA	NA	NA	50	45	174	173	511	88	118	257	41	35	22	0.236	0.202	0.043
.	19.01.15-23.26.46-1-232845	311	74	74	17	0	14	519	68	68	0	0	NA	NA	NA	73	95	192	176	540	107	126	286	75	25	101	0.391	0.142	0.187
.	19.01.15-23.26.51-1-232846	320	62	62	13	0	11	512	57	57	0	0	NA	NA	NA	104	103	187	184	545	100	131	281	48	39	57	0.257	0.212	0.105
.	19.01.15-23.26.54-1-232847	282	61	61	7	0	7	486	53	53	0	0	NA	NA	NA	78	73	176	176	534	91	120	275	84	24	71	0.477	0.136	0.133
.	19.01.15-23.27.04-1-232848	64	2	2	1	0	0	442	0	0	0	0	NA	NA	NA	27	21	168	167	499	84	111	247	0	0	6	0	0	0.012
.	19.01.15-23.27.17-1-232866	61	2	2	0	0	0	100	1	1	0	0	NA	NA	NA	14	17	166	170	494	19	28	53	3	0	0	0.018	0	0
.	19.01.15-23.27.25-1-232873	349	76	76	20	0	18	501	71	71	0	0	NA	NA	NA	101	90	183	188	532	97	130	274	70	23	86	0.383	0.122	0.162
.	19.01.15-23.27.25-1-232874	60	2	2	0	0	0	299	1	1	0	0	NA	NA	NA	19	16	167	163	499	58	76	165	5	2	0	0.03	0.012	0
.	19.01.15-23.27.30-1-232884	93	6	6	1	0	1	450	5	5	0	0	NA	NA	NA	31	32	170	166	509	84	111	255	2	7	4	0.012	0.042	0.008
.	19.01.15-23.27.31-1-232886	123	14	14	6	0	3	452	13	13	0	0	NA	NA	NA	41	37	172	167	511	87	113	252	13	19	14	0.076	0.114	0.027
.	19.01.15-23.27.32-1-232887	267	31	31	12	0	7	490	29	29	0	0	NA	NA	NA	70	79	177	183	532	91	127	272	26	13	55	0.147	0.071	0.103
.	19.01.15-23.27.35-1-232888	331	62	62	18	0	17	500	58	58	0	0	NA	NA	NA	92	86	167	180	552	81	130	289	63	17	93	0.377	0.094	0.168
.	19.01.15-23.28.03-1-232896	124	8	8	2	0	0	458	7	7	0	0	NA	NA	NA	40	36	168	169	512	82	118	258	3	6	13	0.018	0.036	0.025
.	19.01.15-23.28.10-1-232897	363	36	36	10	0	8	514	34	34	0	0	NA	NA	NA	82	101	186	177	551	100	122	292	33	17	58	0.177	0.096	0.105
.	19.01.15-23.28.22-1-232918	33	1	1	0	0	0	0	0	0	0	0	NA	NA	NA	10	12	165	166	494	0	0	0	0	0	5	0	0	0.01
.	19.01.15-23.28.25-1-232924	327	42	42	13	0	11	504	36	36	0	0	NA	NA	NA	96	97	184	190	536	96	134	274	28	24	60	0.152	0.126	0.112
.	19.01.15-23.28.32-1-232931	94	7	7	1	0	1	458	5	5	0	0	NA	NA	NA	36	38	169	172	510	85	119	254	4	0	21	0.024	0	0.041
.	19.01.15-23.28.53-1-232942	377	40	40	11	0	10	527	38	38	0	0	NA	NA	NA	107	112	186	190	549	96	139	292	66	26	45	0.355	0.137	0.082
.	19.01.15-23.28.57-1-232943	30	1	1	0	0	0	0	0	0	0	0	NA	NA	NA	8	5	163	165	490	0	0	0	0	2	0	0	0.012	0
.	19.01.15-23.28.58-1-232944	120	21	21	10	0	8	459	17	17	0	0	NA	NA	NA	39	37	169	173	508	85	121	253	4	10	38	0.024	0.058	0.075
.	19.01.15-23.28.59-1-232945	32	1	1	0	0	0	0	0	0	0	0	NA	NA	NA	10	11	165	166	493	0	0	0	0	0	0	0	0	0
.	19.01.15-23.29.00-1-232946	182	12	12	1	0	1	487	10	10	0	0	NA	NA	NA	57	65	181	174	523	96	124	267	7	9	15	0.039	0.052	0.029
.	19.01.15-23.29.01-1-232947	62	5	5	2	0	2	437	3	3	0	0	NA	NA	NA	25	20	167	166	500	80	111	246	2	0	7	0.012	0	0.014
.	19.01.15-23.29.14-1-232948	246	14	14	4	0	4	499	12	12	0	0	NA	NA	NA	81	92	179	178	548	90	123	286	12	0	31	0.067	0	0.057
.	19.01.15-23.29.15-1-232964	108	4	4	0	0	0	463	3	3	0	0	NA	NA	NA	32	41	168	172	514	85	119	259	8	6	2	0.048	0.035	0.004
.	19.01.15-23.29.22-1-232968	95	3	3	1	0	1	458	1	1	0	0	NA	NA	NA	41	40	169	169	515	85	116	257	4	0	6	0.024	0	0.012
.	19.01.15-23.29.23-1-232970	217	34	34	8	0	6	473	29	29	0	0	NA	NA	NA	66	57	177	172	521	92	114	267	3	39	35	0.017	0.227	0.067
.	19.01.15-23.29.27-1-232974	436	59	59	18	0	9	522	55	55	0	0	NA	NA	NA	120	105	184	184	550	97	131	294	41	28	81	0.223	0.152	0.147
.	19.01.15-23.29.40-1-232989	67	3	3	1	0	1	438	1	1	0	0	NA	NA	NA	15	18	167	167	497	80	114	244	1	0	7	0.006	0	0.014
.	19.01.15-23.29.40-1-232990	59	2	2	0	0	0	0	1	1	0	0	NA	NA	NA	16	21	166	164	504	0	0	0	0	2	0	0	0.012	0
.	19.01.15-23.29.42-1-232991	116	4	4	1	0	1	454	3	3	0	0	NA	NA	NA	31	34	172	171	504	85	119	250	0	2	4	0	0.012	0.008
.	19.01.15-23.29.42-1-232992	62	3	3	0	0	0	300	2	2	0	0	NA	NA	NA	16	18	164	166	501	53	76	171	0	0	4	0	0	0.008
.	19.01.15-23.29.44-1-232996	58	2	2	1	0	1	200	1	1	0	0	NA	NA	NA	18	15	165	166	497	31	53	116	0	1	1	0	0.006	0.002
.	19.01.15-23.29.51-1-232998	65	3	3	1	0	1	440	2	2	0	0	NA	NA	NA	26	23	167	166	503	81	113	246	1	0	5	0.006	0	0.01
.	19.01.15-23.29.52-1-232999	170	22	22	8	0	7	476	19	19	0	0	NA	NA	NA	40	57	174	175	521	89	122	265	18	20	18	0.103	0.114	0.035
.	19.01.15-23.29.54-1-233000	94	4	4	1	0	1	452	2	2	0	0	NA	NA	NA	14	25	166	168	504	84	117	251	1	3	8	0.006	0.018	0.016
.	19.01.15-23.29.54-1-233001	203	14	14	6	0	5	467	13	13	0	0	NA	NA	NA	54	49	175	171	516	89	117	261	7	11	31	0.04	0.064	0.06
.	19.01.15-23.29.56-1-233002	211	17	17	2	0	2	484	13	13	0	0	NA	NA	NA	74	63	177	177	522	93	121	270	3	14	21	0.017	0.079	0.04
.	19.01.15-23.30.04-1-233007	249	16	16	5	0	4	498	14	14	0	0	NA	NA	NA	73	81	177	174	543	92	124	282	1	12	36	0.006	0.069	0.066
.	19.01.15-23.30.05-1-233008	65	2	2	0	0	0	149	1	1	0	0	NA	NA	NA	15	10	164	165	494	29	35	85	0	1	1	0	0.006	0.002
.	19.01.15-23.30.08-1-233009	177	27	27	6	0	5	461	24	24	0	0	NA	NA	NA	51	40	173	168	512	85	118	258	26	13	32	0.15	0.077	0.062
.	19.01.15-23.30.09-1-233010	172	13	13	4	0	4	470	10	10	0	0	NA	NA	NA	54	50	174	177	512	87	122	261	13	6	13	0.075	0.034	0.025
.	19.01.15-23.30.13-1-233030	120	10	10	2	0	0	455	9	9	0	0	NA	NA	NA	46	41	174	171	509	86	115	254	16	0	19	0.092	0	0.037
.	19.01.15-23.30.19-1-233031	63	2	2	1	0	1	445	1	1	0	0	NA	NA	NA	31	24	172	168	497	85	116	244	0	0	4	0	0	0.008
.	19.01.15-23.30.24-1-233037	87	5	5	0	0	0	450	3	3	0	0	NA	NA	NA	23	25	167	167	504	82	117	251	0	0	15	0	0	0.03
.	19.01.15-23.30.24-1-233038	211	18	18	2	0	1	474	17	17	0	0	NA	NA	NA	79	63	179	178	519	90	125	259	10	14	33	0.056	0.079	0.064
.	19.01.15-23.30.31-1-233046	92	3	3	0	0	0	441	2	2	0	0	NA	NA	NA	37	23	166	170	500	81	113	247	0	3	5	0	0.018	0.01
.	19.01.15-23.30.32-1-233047	37	1	1	0	0	0	0	0	0	0	0	NA	NA	NA	14	19	166	169	497	0	0	0	0	3	0	0	0.018	0
.	19.01.15-23.30.33-1-233048	265	29	29	7	0	7	487	25	25	0	0	NA	NA	NA	82	70	174	175	534	88	122	277	12	16	33	0.069	0.091	0.062
.	19.01.15-23.30.35-1-233049	262	44	44	11	0	9	489	41	41	0	0	NA	NA	NA	73	72	183	177	525	95	122	272	74	16	52	0.404	0.09	0.099
.	19.01.15-23.30.37-1-233052	90	4	4	0	0	0	448	3	3	0	0	NA	NA	NA	20	23	170	166	500	86	113	249	0	2	4	0	0.012	0.008
.	19.01.15-23.30.39-1-233055	234	51	51	15	0	12	472	45	45	0	0	NA	NA	NA	61	50	170	174	519	86	122	264	51	34	72	0.3	0.195	0.139
.	19.01.15-23.30.45-1-233059	97	7	7	0	0	0	452	5	5	0	0	NA	NA	NA	25	34	167	169	511	80	117	255	2	7	0	0.012	0.041	0
.	19.01.15-23.30.50-1-233063	38	1	1	0	0	0	0	0	0	0	0	NA	NA	NA	6	11	168	164	492	0	0	0	0	0	0	0	0	0
.	19.01.15-23.30.51-1-233064	152	14	14	4	0	4	464	12	12	0	0	NA	NA	NA	38	45	177	170	511	90	119	255	5	8	20	0.028	0.047	0.039
.	19.01.15-23.30.53-1-233065	187	8	8	1	0	1	476	6	6	0	0	NA	NA	NA	62	58	180	169	522	93	118	265	7	0	9	0.039	0	0.017
.	19.01.15-23.30.57-1-233067	33	1	1	0	0	0	0	0	0	0	0	NA	NA	NA	10	12	168	165	492	0	0	0	0	0	2	0	0	0.004
.	19.01.15-23.30.58-1-233068	67	4	4	0	0	0	445	3	3	0	0	NA	NA	NA	22	23	169	168	499	81	117	247	8	1	0	0.047	0.006	0
.	19.01.15-23.31.00-1-233070	95	11	11	2	0	2	458	10	10	0	0	NA	NA	NA	27	32	165	172	508	84	118	256	4	6	14	0.024	0.035	0.028
.	19.01.15-23.31.01-1-233071	113	5	5	0	0	0	457	4	4	0	0	NA	NA	NA	43	37	167	171	512	83	118	256	10	3	8	0.06	0.018	0.016
.	19.01.15-23.31.10-1-233112	295	27	27	3	0	1	513	22	22	0	0	NA	NA	NA	107	100	185	183	545	99	131	283	29	1	47	0.157	0.005	0.086
.	19.01.15-23.31.11-1-233113	522	44	44	10	0	10	580	40	40	0	0	NA	NA	NA	148	163	191	195	590	106	143	331	30	37	73	0.157	0.19	0.124
.	19.01.15-23.31.14-1-233114	89	4	4	1	0	0	453	3	3	0	0	NA	NA	NA	28	30	173	168	502	88	116	249	3	2	4	0.017	0.012	0.008
.	19.01.15-23.31.16-1-233130	121	6	6	1	0	1	446	4	4	0	0	NA	NA	NA	34	29	166	169	507	81	117	248	0	0	17	0	0	0.034
.	19.01.15-23.31.19-1-233131	34	1	1	0	0	0	0	0	0	0	0	NA	NA	NA	12	11	165	164	495	0	0	0	1	0	0	0.006	0	0
.	19.01.15-23.31.19-1-233132	89	7	7	4	0	3	441	6	6	0	0	NA	NA	NA	35	25	167	167	504	80	111	250	7	6	6	0.042	0.036	0.012
.	19.01.15-23.31.21-1-233135	60	3	3	1	0	1	434	2	2	0	0	NA	NA	NA	22	14	165	167	495	82	114	238	0	0	5	0	0	0.01
.	19.01.15-23.31.28-1-233143	177	9	9	6	0	5	462	8	8	0	0	NA	NA	NA	58	50	175	172	516	86	118	258	2	14	9	0.011	0.081	0.017
.	19.01.15-23.31.32-1-233151	94	5	5	0	0	0	451	4	4	0	0	NA	NA	NA	37	26	167	172	500	84	119	248	2	8	3	0.012	0.047	0.006
.	19.01.15-23.31.35-1-233152	61	2	2	0	0	0	301	1	1	0	0	NA	NA	NA	13	17	166	166	498	58	81	162	0	0	5	0	0	0.01
.	19.01.15-23.31.35-1-233153	291	39	39	8	0	5	484	37	37	0	0	NA	NA	NA	76	68	179	174	528	93	121	270	34	18	63	0.19	0.103	0.119
.	19.01.15-23.31.37-1-233156	89	7	7	3	0	3	452	6	6	0	0	NA	NA	NA	25	26	167	173	499	84	119	249	0	0	15	0	0	0.03
.	19.01.15-23.31.47-1-233162	66	3	3	2	0	2	437	2	2	0	0	NA	NA	NA	23	21	168	168	498	82	111	244	0	3	3	0	0.018	0.006
.	19.01.15-23.31.49-1-233163	90	4	4	0	0	0	446	3	3	0	0	NA	NA	NA	21	26	173	163	503	86	110	250	6	2	1	0.035	0.012	0.002
.	19.01.15-23.31.53-1-233164	149	8	8	2	0	2	452	7	7	0	0	NA	NA	NA	54	40	167	172	514	81	116	255	9	1	15	0.054	0.006	0.029
.	19.01.15-23.31.53-1-233165	149	11	11	0	0	0	470	10	10	0	0	NA	NA	NA	52	56	171	177	521	85	121	264	27	2	8	0.158	0.011	0.015
.	19.01.15-23.31.57-1-233166	89	3	3	2	0	2	450	2	2	0	0	NA	NA	NA	34	29	170	170	502	82	119	249	1	0	4	0.006	0	0.008
.	19.01.15-23.32.01-1-233167	236	20	20	8	0	8	483	17	17	0	0	NA	NA	NA	56	60	171	174	528	88	122	273	21	9	27	0.123	0.052	0.051
.	19.01.15-23.32.02-1-233168	389	50	50	9	0	9	515	48	48	0	0	NA	NA	NA	106	105	190	184	544	103	128	284	55	39	45	0.289	0.212	0.083
.	19.01.15-23.32.06-1-233169	239	18	18	3	0	2	479	17	17	0	0	NA	NA	NA	60	62	173	177	525	88	126	265	18	3	23	0.104	0.017	0.044
.	19.01.15-23.32.11-1-233171	33	1	1	0	0	0	0	0	0	0	0	NA	NA	NA	6	16	164	167	498	0	0	0	0	0	1	0	0	0.002
.	19.01.15-23.32.13-1-233172	181	23	23	5	0	4	470	22	22	0	0	NA	NA	NA	53	50	169	174	520	84	123	263	16	4	20	0.095	0.023	0.038
.	19.01.15-23.32.15-1-233193	80	3	3	1	0	1	446	2	2	0	0	NA	NA	NA	28	25	168	166	504	82	113	251	14	0	0	0.083	0	0
.	19.01.15-23.32.17-1-233194	33	1	1	1	0	1	0	0	0	0	0	NA	NA	NA	7	15	169	166	493	0	0	0	0	0	2	0	0	0.004
.	19.01.15-23.32.20-1-233196	149	7	7	1	0	1	465	4	4	0	0	NA	NA	NA	56	44	168	172	517	81	119	265	5	2	11	0.03	0.012	0.021
.	19.01.15-23.32.21-1-233202	150	12	12	1	0	1	464	10	10	0	0	NA	NA	NA	35	47	173	170	517	87	118	259	8	0	27	0.046	0	0.052
.	19.01.15-23.32.29-1-233211	209	34	34	11	0	8	497	28	28	0	0	NA	NA	NA	55	76	181	178	530	96	125	276	21	31	50	0.116	0.174	0.094
.	19.01.15-23.32.30-1-233212	263	44	44	14	0	11	503	42	42	0	0	NA	NA	NA	89	85	180	178	540	94	127	282	85	23	59	0.472	0.129	0.109
.	19.01.15-23.32.32-1-233215	180	15	15	2	0	2	474	13	13	0	0	NA	NA	NA	57	55	177	176	515	91	124	259	15	5	14	0.085	0.028	0.027
.	19.01.15-23.32.37-1-233218	33	1	1	0	0	0	0	0	0	0	0	NA	NA	NA	6	8	165	163	493	0	0	0	0	0	0	0	0	0
.	19.01.15-23.32.38-1-233220	32	1	1	0	0	0	0	0	0	0	0	NA	NA	NA	7	7	163	164	493	0	0	0	0	0	0	0	0	0
.	19.01.15-23.32.39-1-233222	97	10	10	1	0	1	447	9	9	0	0	NA	NA	NA	44	26	167	170	502	82	114	251	2	10	9	0.012	0.059	0.018
.	19.01.15-23.32.43-1-233223	380	57	57	15	0	12	524	48	48	0	0	NA	NA	NA	121	112	186	185	554	99	132	293	53	23	104	0.285	0.124	0.188
.	19.01.15-23.32.43-1-233227	237	25	25	7	0	7	487	23	23	0	0	NA	NA	NA	57	61	177	176	521	92	127	268	19	17	33	0.107	0.097	0.063
.	19.01.15-23.32.51-1-233231	94	5	5	1	0	1	448	4	4	0	0	NA	NA	NA	38	25	167	169	502	82	119	247	10	0	4	0.06	0	0.008
.	19.01.15-23.33.15-1-233247	63	2	2	0	0	0	301	1	1	0	0	NA	NA	NA	13	18	167	167	497	56	78	167	1	0	2	0.006	0	0.004
.	19.01.15-23.33.18-1-233248	31	1	1	1	0	1	0	0	0	0	0	NA	NA	NA	8	8	165	163	493	0	0	0	0	0	2	0	0	0.004
.	19.01.15-23.33.19-1-233249	180	11	11	1	0	1	466	8	8	0	0	NA	NA	NA	56	44	169	174	514	85	122	259	1	8	19	0.006	0.046	0.037
.	19.01.15-23.33.20-1-233251	30	1	1	0	0	0	0	0	0	0	0	NA	NA	NA	8	10	167	166	490	0	0	0	0	0	2	0	0	0.004
.	19.01.15-23.33.22-1-233255	217	29	29	9	0	7	479	26	26	0	0	NA	NA	NA	57	62	180	171	524	94	119	266	26	18	56	0.144	0.105	0.107
.	19.01.15-23.33.25-1-233259	140	12	12	2	0	1	455	11	11	0	0	NA	NA	NA	44	34	176	168	503	91	116	248	5	11	11	0.028	0.065	0.022
.	19.01.15-23.33.25-1-233260	31	1	1	1	0	1	0	0	0	0	0	NA	NA	NA	7	9	167	163	492	0	0	0	0	0	0	0	0	0
.	19.01.15-23.33.28-1-233263	121	16	16	8	0	7	460	14	14	0	0	NA	NA	NA	37	38	168	173	510	82	123	255	17	6	12	0.101	0.035	0.024
.	19.01.15-23.33.32-1-233269	93	5	5	0	0	0	455	4	4	0	0	NA	NA	NA	29	32	170	169	506	86	117	252	14	0	4	0.082	0	0.008
.	19.01.15-23.33.39-1-233278	88	7	7	2	0	2	445	5	5	0	0	NA	NA	NA	31	29	172	166	504	88	112	245	10	4	2	0.058	0.024	0.004
.	19.01.15-23.33.47-1-233282	32	1	1	0	0	0	0	0	0	0	0	NA	NA	NA	7	8	164	164	493	0	0	0	0	0	1	0	0	0.002
.	19.01.15-23.33.48-1-233283	205	23	23	8	0	6	474	22	22	0	0	NA	NA	NA	58	60	176	175	522	89	121	264	16	14	51	0.091	0.08	0.098
.	19.01.15-23.33.49-1-233284	123	12	12	1	0	1	457	7	7	0	0	NA	NA	NA	30	33	172	171	503	87	119	251	5	3	17	0.029	0.018	0.034
.	19.01.15-23.33.50-1-233285	89	3	3	0	0	0	440	2	2	0	0	NA	NA	NA	26	18	166	169	496	83	115	242	4	2	2	0.024	0.012	0.004
.	19.01.15-23.33.52-1-233286	98	8	8	2	0	2	445	5	5	0	0	NA	NA	NA	31	27	168	165	507	84	113	248	9	6	7	0.054	0.036	0.014
.	19.01.15-23.33.55-1-233287	181	28	28	8	0	8	467	22	22	0	0	NA	NA	NA	55	56	174	174	521	87	120	260	8	6	43	0.046	0.034	0.083
.	19.01.15-23.34.01-1-233288	65	3	3	1	0	1	51	2	2	0	0	NA	NA	NA	13	15	168	166	494	11	14	26	0	1	4	0	0.006	0.008
.	19.01.15-23.34.02-1-233289	97	4	4	2	0	2	463	3	3	0	0	NA	NA	NA	38	47	172	170	518	87	118	258	0	4	9	0	0.024	0.017
.	19.01.15-23.34.08-1-233290	33	1	1	1	0	1	0	0	0	0	0	NA	NA	NA	6	7	164	165	491	0	0	0	3	0	0	0.018	0	0
.	19.01.15-23.34.09-1-233291	56	2	2	1	0	1	251	1	1	0	0	NA	NA	NA	14	21	170	168	496	51	65	135	6	0	0	0.035	0	0
.	19.01.15-23.34.09-1-233292	146	16	16	4	0	4	461	13	13	0	0	NA	NA	NA	41	40	173	169	511	89	117	255	20	1	18	0.116	0.006	0.035
.	19.01.15-23.34.14-1-233308	151	14	14	5	0	5	460	12	12	0	0	NA	NA	NA	55	42	168	174	513	84	121	255	3	11	23	0.018	0.063	0.045
.	19.01.15-23.34.14-1-233309	276	18	18	6	0	5	510	17	17	0	0	NA	NA	NA	87	99	181	185	546	94	130	286	5	13	35	0.028	0.07	0.064
.	19.01.15-23.34.15-1-233310	118	4	4	1	0	1	455	3	3	0	0	NA	NA	NA	34	40	167	171	515	82	117	256	0	5	7	0	0.029	0.014
.	19.01.15-23.34.17-1-233311	294	52	52	19	0	13	503	50	50	0	0	NA	NA	NA	97	90	180	179	544	95	125	283	69	21	80	0.383	0.117	0.147
.	19.01.15-23.34.22-1-233314	183	11	11	3	0	3	480	9	9	0	0	NA	NA	NA	56	62	175	176	524	90	123	267	3	22	9	0.017	0.125	0.017
.	19.01.15-23.34.24-1-233318	471	92	92	27	0	16	535	84	84	0	0	NA	NA	NA	126	112	194	185	546	111	133	291	67	42	126	0.345	0.227	0.231
.	19.01.15-23.34.30-1-233326	31	1	1	1	0	1	0	0	0	0	0	NA	NA	NA	9	7	165	164	491	0	0	0	0	0	0	0	0	0
.	19.01.15-23.34.32-1-233327	64	2	2	0	0	0	438	1	1	0	0	NA	NA	NA	31	20	169	168	496	82	114	242	3	0	1	0.018	0	0.002
.	19.01.15-23.34.34-1-233328	61	2	2	0	0	0	151	1	1	0	0	NA	NA	NA	17	17	165	167	498	27	41	83	0	1	0	0	0.006	0
.	19.01.15-23.34.38-1-233332	96	5	5	0	0	0	448	3	3	0	0	NA	NA	NA	36	31	174	169	501	86	117	245	0	10	0	0	0.059	0
.	19.01.15-23.34.40-1-233335	58	2	2	2	0	2	446	1	1	0	0	NA	NA	NA	22	21	169	167	498	85	113	248	3	0	2	0.018	0	0.004
.	19.01.15-23.34.45-1-233339	65	3	3	2	0	2	442	2	2	0	0	NA	NA	NA	26	27	170	169	501	82	116	244	0	1	4	0	0.006	0.008
.	19.01.15-23.34.45-1-233341	65	4	4	0	0	0	434	3	3	0	0	NA	NA	NA	21	15	167	165	496	81	112	241	5	3	0	0.03	0.018	0
.	19.01.15-23.34.45-1-233342	267	43	43	16	0	13	498	38	38	0	0	NA	NA	NA	75	84	181	178	538	95	125	278	54	15	57	0.298	0.084	0.106
.	19.01.15-23.34.50-1-233346	34	1	1	0	0	0	0	0	0	0	0	NA	NA	NA	11	7	164	166	490	0	0	0	0	1	0	0	0.006	0
.	19.01.15-23.34.52-1-233347	88	4	4	2	0	2	440	3	3	0	0	NA	NA	NA	29	21	167	168	499	80	114	246	9	0	6	0.054	0	0.012
.	19.01.15-23.34.52-1-233348	310	41	41	4	0	3	491	36	36	0	0	NA	NA	NA	96	71	179	177	528	92	125	274	56	10	57	0.313	0.056	0.108
.	19.01.15-23.34.53-1-233349	116	8	8	0	0	0	459	7	7	0	0	NA	NA	NA	38	41	181	170	503	92	119	248	9	6	9	0.05	0.035	0.018
.	19.01.15-23.34.58-1-233350	35	1	1	0	0	0	0	0	0	0	0	NA	NA	NA	5	9	165	165	492	0	0	0	0	0	3	0	0	0.006
.	19.01.15-23.34.59-1-233351	94	8	8	2	0	1	452	4	4	0	0	NA	NA	NA	31	33	169	167	510	85	112	255	7	4	7	0.041	0.024	0.014
.	19.01.15-23.35.01-1-233352	330	67	67	24	0	20	511	57	57	0	0	NA	NA	NA	102	90	176	187	540	94	134	283	66	47	80	0.375	0.251	0.148
.	19.01.15-23.35.06-1-233353	206	14	14	0	0	0	483	12	12	0	0	NA	NA	NA	52	69	177	177	528	91	120	272	21	11	9	0.119	0.062	0.017
.	19.01.15-23.35.14-1-233369	37	1	1	0	0	0	0	0	0	0	0	NA	NA	NA	16	12	164	163	498	0	0	0	0	0	2	0	0	0.004
.	19.01.15-23.35.17-1-233370	62	3	3	1	0	1	447	2	2	0	0	NA	NA	NA	16	26	168	166	505	82	115	250	3	0	4	0.018	0	0.008
.	19.01.15-23.35.17-1-233371	115	5	5	0	0	0	450	4	4	0	0	NA	NA	NA	38	40	172	171	510	86	116	248	0	3	9	0	0.018	0.018
.	19.01.15-23.35.28-1-233381	208	15	15	1	0	0	479	12	12	0	0	NA	NA	NA	57	56	179	173	517	91	122	266	7	2	19	0.039	0.012	0.037
.	19.01.15-23.35.29-1-233383	143	9	9	3	0	2	467	8	8	0	0	NA	NA	NA	35	51	170	172	522	85	119	263	0	3	17	0	0.017	0.033
.	19.01.15-23.35.32-1-233386	35	1	1	0	0	0	0	0	0	0	0	NA	NA	NA	9	11	165	166	493	0	0	0	3	0	0	0.018	0	0
.	19.01.15-23.35.34-1-233391	31	1	1	1	0	1	0	0	0	0	0	NA	NA	NA	6	10	165	164	494	0	0	0	0	0	3	0	0	0.006
.	19.01.15-23.35.35-1-233392	120	12	12	1	0	1	465	10	10	0	0	NA	NA	NA	39	46	172	174	513	90	120	255	0	9	14	0	0.052	0.027
.	19.01.15-23.35.36-1-233394	64	3	3	0	0	0	442	2	2	0	0	NA	NA	NA	28	20	167	167	499	81	115	246	1	2	3	0.006	0.012	0.006
.	19.01.15-23.35.47-1-233401	177	20	20	5	0	5	482	16	16	0	0	NA	NA	NA	59	63	175	170	531	90	117	275	20	21	24	0.114	0.124	0.045
.	19.01.15-23.35.49-1-233402	91	5	5	1	0	1	444	4	4	0	0	NA	NA	NA	30	29	169	164	509	84	111	249	7	0	4	0.041	0	0.008
.	19.01.15-23.35.50-1-233403	94	12	12	2	0	1	449	10	10	0	0	NA	NA	NA	35	25	170	165	503	86	111	252	3	7	25	0.018	0.042	0.05
.	19.01.15-23.35.53-1-233404	63	2	2	0	0	0	442	1	1	0	0	NA	NA	NA	26	28	168	168	505	82	114	246	0	1	4	0	0.006	0.008
.	19.01.15-23.35.53-1-233405	34	1	1	0	0	0	0	0	0	0	0	NA	NA	NA	9	9	166	165	491	0	0	0	0	0	0	0	0	0
.	19.01.15-23.36.01-1-233408	327	42	42	12	0	10	499	39	39	0	0	NA	NA	NA	89	80	181	182	530	94	131	274	50	15	76	0.276	0.082	0.143
.	19.01.15-23.36.03-1-233409	239	25	25	11	0	9	503	23	23	0	0	NA	NA	NA	68	83	181	182	533	98	129	276	18	7	40	0.099	0.038	0.075
.	19.01.15-23.36.04-1-233410	140	9	9	0	0	0	462	8	8	0	0	NA	NA	NA	40	45	173	175	510	87	122	253	4	0	9	0.023	0	0.018
.	19.01.15-23.36.05-1-233411	289	19	19	2	0	2	502	16	16	0	0	NA	NA	NA	85	83	178	177	541	94	123	285	13	14	24	0.073	0.079	0.044
.	19.01.15-23.36.13-1-233412	59	3	3	0	0	0	452	2	2	0	0	NA	NA	NA	30	35	175	170	503	89	115	248	7	0	0	0.04	0	0
.	19.01.15-23.36.17-1-233428	32	1	1	0	0	0	0	0	0	0	0	NA	NA	NA	12	9	166	164	492	0	0	0	0	0	2	0	0	0.004
.	19.01.15-23.36.20-1-233430	120	5	5	0	0	0	454	3	3	0	0	NA	NA	NA	40	35	168	170	510	82	116	256	0	0	15	0	0	0.029
.	19.01.15-23.36.21-1-233432	96	6	6	2	0	1	464	5	5	0	0	NA	NA	NA	30	40	172	169	512	88	119	257	0	0	23	0	0	0.045
.	19.01.15-23.36.25-1-233436	31	1	1	0	0	0	0	0	0	0	0	NA	NA	NA	11	10	165	165	493	0	0	0	0	0	0	0	0	0
.	19.01.15-23.36.25-1-233438	118	7	7	0	0	0	451	6	6	0	0	NA	NA	NA	27	28	169	173	499	83	120	248	4	4	4	0.024	0.023	0.008
.	19.01.15-23.36.27-1-233441	295	33	33	10	0	6	491	27	27	0	0	NA	NA	NA	75	71	172	181	531	84	131	276	41	24	44	0.238	0.133	0.083
.	19.01.15-23.36.27-1-233442	128	15	15	3	0	2	465	13	13	0	0	NA	NA	NA	54	53	174	174	518	85	120	260	7	6	21	0.04	0.034	0.041
.	19.01.15-23.36.36-1-233449	32	1	1	0	0	0	0	0	0	0	0	NA	NA	NA	11	9	166	164	492	0	0	0	0	0	2	0	0	0.004
.	19.01.15-23.36.37-1-233450	173	22	22	5	0	4	479	21	21	0	0	NA	NA	NA	50	59	172	181	519	87	126	266	19	5	25	0.11	0.028	0.048
.	19.01.15-23.36.39-1-233453	147	6	6	1	0	1	473	5	5	0	0	NA	NA	NA	42	52	173	171	521	88	120	265	2	5	7	0.012	0.029	0.013
.	19.01.15-23.36.41-1-233454	208	31	31	14	0	9	467	29	29	0	0	NA	NA	NA	56	51	177	172	515	87	119	261	22	16	34	0.124	0.093	0.066
.	19.01.15-23.36.41-1-233455	203	28	28	2	0	2	480	24	24	0	0	NA	NA	NA	70	58	178	175	518	94	122	264	28	10	46	0.157	0.057	0.089
.	19.01.15-23.36.42-1-233456	89	4	4	1	0	1	451	3	3	0	0	NA	NA	NA	25	28	173	168	500	87	116	248	0	4	6	0	0.024	0.012
.	19.01.15-23.36.58-1-233463	116	9	9	2	0	1	471	8	8	0	0	NA	NA	NA	31	46	173	175	511	91	122	258	15	0	9	0.087	0	0.018
.	19.01.15-23.37.03-1-233464	118	5	5	3	0	3	455	3	3	0	0	NA	NA	NA	43	36	173	170	506	87	115	253	12	3	3	0.069	0.018	0.006
.	19.01.15-23.37.14-1-233481	240	17	17	5	0	4	492	13	13	0	0	NA	NA	NA	69	74	179	180	528	93	124	275	14	2	32	0.078	0.011	0.061
.	19.01.15-23.37.21-1-233486	34	1	1	0	0	0	0	0	0	0	0	NA	NA	NA	9	12	167	165	493	0	0	0	0	0	1	0	0	0.002
.	19.01.15-23.37.25-1-233490	33	1	1	0	0	0	0	0	0	0	0	NA	NA	NA	8	12	164	167	494	0	0	0	0	0	0	0	0	0
.	19.01.15-23.37.27-1-233493	96	3	3	0	0	0	444	1	1	0	0	NA	NA	NA	24	26	172	163	504	86	109	249	0	3	3	0	0.018	0.006
.	19.01.15-23.37.28-1-233494	113	4	4	1	0	1	455	3	3	0	0	NA	NA	NA	41	33	169	171	506	85	120	250	3	7	0	0.018	0.041	0
.	19.01.15-23.37.28-1-233497	35	1	1	0	0	0	0	0	0	0	0	NA	NA	NA	8	11	166	166	492	0	0	0	0	0	3	0	0	0.006
.	19.01.15-23.37.30-1-233499	168	6	6	4	0	3	482	4	4	0	0	NA	NA	NA	53	61	177	173	524	93	120	269	4	2	11	0.023	0.012	0.021
.	19.01.15-23.37.31-1-233501	59	2	2	1	0	1	300	1	1	0	0	NA	NA	NA	17	17	167	165	498	60	73	167	0	3	0	0	0.018	0
.	19.01.15-23.37.41-1-233510	170	17	17	6	0	6	477	15	15	0	0	NA	NA	NA	39	60	170	173	530	86	120	271	8	12	18	0.047	0.069	0.034
.	19.01.15-23.37.42-1-233511	65	3	3	1	0	1	449	2	2	0	0	NA	NA	NA	15	24	167	170	500	83	119	247	0	0	7	0	0	0.014
.	19.01.15-23.37.42-1-233512	144	9	9	5	0	3	448	7	7	0	0	NA	NA	NA	50	29	166	168	508	84	116	248	10	5	6	0.06	0.03	0.012
.	19.01.15-23.37.43-1-233516	61	2	2	0	0	0	101	1	1	0	0	NA	NA	NA	26	16	166	168	495	21	24	56	1	0	0	0.006	0	0
.	19.01.15-23.37.47-1-233517	171	7	7	2	0	1	477	6	6	0	0	NA	NA	NA	58	56	171	173	525	86	119	272	16	0	7	0.094	0	0.013
.	19.01.15-23.37.47-1-233518	33	1	1	0	0	0	0	0	0	0	0	NA	NA	NA	8	10	164	166	493	0	0	0	0	0	6	0	0	0.012
.	19.01.15-23.37.49-1-233519	176	15	15	4	0	3	482	14	14	0	0	NA	NA	NA	48	62	169	181	525	84	127	271	13	0	22	0.077	0	0.042
.	19.01.15-23.37.50-1-233520	205	14	14	4	0	4	487	12	12	0	0	NA	NA	NA	64	74	175	178	534	90	124	273	4	11	21	0.023	0.062	0.039
.	19.01.15-23.37.51-1-233521	93	10	10	2	0	2	444	8	8	0	0	NA	NA	NA	32	29	168	169	505	80	115	249	1	0	13	0.006	0	0.026
.	19.01.15-23.37.55-1-233522	92	3	3	2	0	2	447	2	2	0	0	NA	NA	NA	24	32	172	166	507	83	113	251	0	0	9	0	0	0.018
.	19.01.15-23.37.57-1-233523	140	8	8	3	0	3	456	6	6	0	0	NA	NA	NA	47	37	171	168	511	87	116	253	0	13	11	0	0.077	0.022
.	19.01.15-23.38.04-1-233524	58	2	2	0	0	0	450	1	1	0	0	NA	NA	NA	17	21	166	165	503	84	116	250	3	0	1	0.018	0	0.002
.	19.01.15-23.38.08-1-233525	181	12	12	2	0	1	483	10	10	0	0	NA	NA	NA	56	66	177	177	525	91	124	268	4	3	16	0.023	0.017	0.03
.	19.01.15-23.38.08-1-233526	59	2	2	0	0	0	449	1	1	0	0	NA	NA	NA	16	21	167	167	500	83	115	251	4	0	0	0.024	0	0
.	19.01.15-23.38.09-1-233527	63	5	5	1	0	1	445	4	4	0	0	NA	NA	NA	19	27	167	170	503	82	117	246	0	6	2	0	0.035	0.004
.	19.01.15-23.38.12-1-233528	89	4	4	2	0	1	447	3	3	0	0	NA	NA	NA	29	31	172	168	504	85	115	247	3	0	6	0.017	0	0.012
.	19.01.15-23.38.13-1-233529	87	4	4	1	0	0	442	3	3	0	0	NA	NA	NA	31	26	168	167	504	80	113	249	3	4	6	0.018	0.024	0.012
.	19.01.15-23.38.15-1-233547	266	33	33	8	0	7	484	30	30	0	0	NA	NA	NA	86	69	174	175	533	89	120	275	38	32	34	0.218	0.183	0.064
.	19.01.15-23.38.17-1-233548	31	1	1	0	0	0	0	0	0	0	0	NA	NA	NA	7	11	167	165	492	0	0	0	0	0	1	0	0	0.002
.	19.01.15-23.38.18-1-233549	35	1	1	0	0	0	0	0	0	0	0	NA	NA	NA	9	16	167	165	497	0	0	0	1	0	0	0.006	0	0
.	19.01.15-23.38.19-1-233550	63	3	3	0	0	0	442	2	2	0	0	NA	NA	NA	25	22	168	166	501	83	114	245	1	0	6	0.006	0	0.012
.	19.01.15-23.38.19-1-233552	118	6	6	1	0	1	461	5	5	0	0	NA	NA	NA	44	42	165	173	517	81	121	259	8	0	5	0.048	0	0.01
.	19.01.15-23.38.20-1-233554	93	5	5	0	0	0	450	4	4	0	0	NA	NA	NA	25	27	170	168	502	88	116	246	0	3	10	0	0.018	0.02
.	19.01.15-23.38.24-1-233558	313	60	60	15	0	11	489	55	55	0	0	NA	NA	NA	93	68	178	181	522	94	129	266	60	51	62	0.337	0.282	0.119
.	19.01.15-23.38.25-1-233561	64	3	3	1	0	0	447	2	2	0	0	NA	NA	NA	19	25	170	168	500	85	114	248	0	3	3	0	0.018	0.006
.	19.01.15-23.38.28-1-233565	36	1	1	0	0	0	0	0	0	0	0	NA	NA	NA	10	10	164	164	495	0	0	0	3	0	0	0.018	0	0
.	19.01.15-23.38.30-1-233569	344	33	33	8	0	7	501	28	28	0	0	NA	NA	NA	93	83	178	178	540	94	124	283	20	27	66	0.112	0.152	0.122
.	19.01.15-23.38.31-1-233571	208	10	10	2	0	1	490	8	8	0	0	NA	NA	NA	55	66	176	178	525	92	127	271	7	1	22	0.04	0.006	0.042
.	19.01.15-23.38.31-1-233572	206	18	18	7	0	6	479	15	15	0	0	NA	NA	NA	54	62	177	174	524	90	119	270	20	8	23	0.113	0.046	0.044
.	19.01.15-23.38.36-1-233574	98	7	7	2	0	2	462	4	4	0	0	NA	NA	NA	37	40	171	174	508	86	119	257	8	0	4	0.047	0	0.008
.	19.01.15-23.38.37-1-233576	89	6	6	1	0	1	449	5	5	0	0	NA	NA	NA	31	32	172	169	504	86	114	249	4	6	8	0.023	0.036	0.016
.	19.01.15-23.38.39-1-233579	94	8	8	3	0	3	462	6	6	0	0	NA	NA	NA	43	43	171	173	512	87	117	258	12	0	9	0.07	0	0.018
.	19.01.15-23.38.52-1-233586	58	3	3	0	0	0	0	2	2	0	0	NA	NA	NA	15	18	167	168	496	0	0	0	0	0	4	0	0	0.008
.	19.01.15-23.38.53-1-233587	61	2	2	0	0	0	442	0	0	0	0	NA	NA	NA	29	25	165	168	505	82	113	247	0	1	1	0	0.006	0.002
.	19.01.15-23.38.54-1-233588	89	3	3	0	0	0	441	2	2	0	0	NA	NA	NA	30	18	165	169	497	81	118	242	2	3	3	0.012	0.018	0.006
.	19.01.15-23.38.56-1-233589	100	3	3	1	0	1	452	2	2	0	0	NA	NA	NA	33	40	173	167	513	86	113	253	5	0	1	0.029	0	0.002
.	19.01.15-23.38.56-1-233590	32	1	1	1	0	1	0	0	0	0	0	NA	NA	NA	4	9	164	166	492	0	0	0	2	0	0	0.012	0	0
.	19.01.15-23.38.59-1-233591	93	14	14	4	0	3	450	13	13	0	0	NA	NA	NA	37	31	169	172	503	83	119	248	2	11	13	0.012	0.064	0.026
.	19.01.15-23.39.00-1-233592	244	75	75	21	0	17	485	66	66	0	0	NA	NA	NA	69	69	173	178	531	85	123	277	97	23	89	0.561	0.129	0.168
.	19.01.15-23.39.05-1-233593	59	3	3	1	0	1	149	2	2	0	0	NA	NA	NA	11	13	166	166	494	30	39	80	4	0	2	0.024	0	0.004
.	19.01.15-23.39.07-1-233594	167	10	10	2	0	2	458	8	8	0	0	NA	NA	NA	45	43	167	175	514	81	118	259	4	7	6	0.024	0.04	0.012
.	19.01.15-23.39.07-1-233595	149	11	11	3	0	3	474	10	10	0	0	NA	NA	NA	40	55	173	179	516	88	127	259	7	1	38	0.04	0.006	0.074
.	19.01.15-23.39.11-1-233596	34	1	1	1	0	1	0	0	0	0	0	NA	NA	NA	8	10	165	165	493	0	0	0	0	0	1	0	0	0.002
.	19.01.15-23.39.14-1-233612	150	24	24	7	0	6	462	22	22	0	0	NA	NA	NA	56	47	172	172	516	89	116	257	24	13	27	0.14	0.076	0.052
.	19.01.15-23.39.14-1-233613	182	26	26	10	0	7	475	24	24	0	0	NA	NA	NA	47	55	174	176	518	91	124	260	22	4	47	0.126	0.023	0.091
.	19.01.15-23.39.22-1-233617	205	19	19	3	0	2	474	16	16	0	0	NA	NA	NA	64	56	173	177	519	89	124	261	7	17	13	0.04	0.096	0.025
.	19.01.15-23.39.23-1-233619	62	2	2	1	0	1	100	1	1	0	0	NA	NA	NA	16	23	169	165	502	20	23	57	0	0	1	0	0	0.002
.	19.01.15-23.39.27-1-233624	178	13	13	2	0	2	470	11	11	0	0	NA	NA	NA	47	46	172	171	516	88	121	261	17	1	9	0.099	0.006	0.017
.	19.01.15-23.39.31-1-233629	91	3	3	1	0	1	455	2	2	0	0	NA	NA	NA	36	34	169	169	509	87	117	251	0	0	7	0	0	0.014
.	19.01.15-23.39.31-1-233630	114	9	9	1	0	1	453	8	8	0	0	NA	NA	NA	50	37	171	167	512	85	112	256	3	2	21	0.018	0.012	0.041
.	19.01.15-23.39.47-1-233644	91	3	3	0	0	0	445	2	2	0	0	NA	NA	NA	30	25	166	168	504	82	113	250	0	0	10	0	0	0.02
.	19.01.15-23.39.49-1-233645	31	1	1	0	0	0	0	0	0	0	0	NA	NA	NA	7	5	163	165	490	0	0	0	0	0	4	0	0	0.008
.	19.01.15-23.39.49-1-233646	184	23	23	2	0	2	472	21	21	0	0	NA	NA	NA	62	54	177	174	516	91	119	262	16	12	17	0.09	0.069	0.033
.	19.01.15-23.39.50-1-233647	238	19	19	8	0	8	503	17	17	0	0	NA	NA	NA	81	84	184	180	533	100	126	277	18	14	31	0.098	0.078	0.058
.	19.01.15-23.39.52-1-233648	32	1	1	0	0	0	0	0	0	0	0	NA	NA	NA	3	7	164	165	491	0	0	0	4	0	0	0.024	0	0
.	19.01.15-23.39.52-1-233649	299	74	74	13	0	9	525	66	66	0	0	NA	NA	NA	80	104	182	187	548	98	135	292	43	44	105	0.236	0.235	0.192
.	19.01.15-23.39.54-1-233650	350	40	40	7	0	7	516	34	34	0	0	NA	NA	NA	101	104	185	181	551	97	130	289	51	14	45	0.276	0.077	0.082
.	19.01.15-23.39.56-1-233651	376	48	48	14	0	14	539	42	42	0	0	NA	NA	NA	110	123	187	190	559	100	136	303	35	16	78	0.187	0.084	0.14
.	19.01.15-23.39.58-1-233652	34	1	1	0	0	0	0	0	0	0	0	NA	NA	NA	10	13	166	167	493	0	0	0	0	2	0	0	0.012	0
.	19.01.15-23.40.01-1-233653	60	2	2	0	0	0	435	1	1	0	0	NA	NA	NA	18	17	166	166	498	79	113	243	0	1	1	0	0.006	0.002
.	19.01.15-23.40.01-1-233654	65	2	2	0	0	0	444	1	1	0	0	NA	NA	NA	26	26	167	171	501	82	117	245	0	8	0	0	0.047	0
.	19.01.15-23.40.12-1-233659	38	1	1	0	0	0	0	0	0	0	0	NA	NA	NA	8	9	165	166	491	0	0	0	0	0	1	0	0	0.002
.	19.01.15-23.40.13-1-233664	34	1	1	0	0	0	0	0	0	0	0	NA	NA	NA	12	4	164	163	490	0	0	0	3	0	0	0.018	0	0
.	19.01.15-23.40.15-1-233680	244	34	34	10	0	8	492	33	33	0	0	NA	NA	NA	72	73	176	179	531	88	128	276	40	14	59	0.227	0.078	0.111
.	19.01.15-23.40.16-1-233681	345	42	42	9	0	8	514	39	39	0	0	NA	NA	NA	91	99	185	182	545	98	127	289	47	17	52	0.254	0.093	0.095
.	19.01.15-23.40.26-1-233689	64	5	5	1	0	1	441	2	2	0	0	NA	NA	NA	23	17	166	164	500	81	114	246	4	5	1	0.024	0.03	0.002
.	19.01.15-23.40.27-1-233690	93	4	4	2	0	1	441	3	3	0	0	NA	NA	NA	34	29	165	171	506	79	117	245	0	5	4	0	0.029	0.008
.	19.01.15-23.40.30-1-233695	32	1	1	0	0	0	0	0	0	0	0	NA	NA	NA	9	5	163	166	489	0	0	0	0	0	2	0	0	0.004
.	19.01.15-23.40.32-1-233697	350	27	27	7	0	5	526	24	24	0	0	NA	NA	NA	95	104	185	182	550	99	132	295	26	5	54	0.141	0.027	0.098
.	19.01.15-23.40.40-1-233702	100	4	4	1	0	1	455	3	3	0	0	NA	NA	NA	39	38	172	167	512	87	114	254	7	0	4	0.041	0	0.008
.	19.01.15-23.40.41-1-233703	30	1	1	1	0	1	0	0	0	0	0	NA	NA	NA	11	9	164	164	494	0	0	0	0	0	0	0	0	0
.	19.01.15-23.40.43-1-233707	238	19	19	6	0	3	472	17	17	0	0	NA	NA	NA	66	52	167	181	517	83	128	261	22	6	21	0.132	0.033	0.041
.	19.01.15-23.40.48-1-233708	59	2	2	1	0	1	100	1	1	0	0	NA	NA	NA	19	15	165	165	498	21	25	54	0	0	1	0	0	0.002
.	19.01.15-23.40.57-1-233713	180	19	19	10	0	10	468	17	17	0	0	NA	NA	NA	54	50	175	173	515	87	123	258	23	8	28	0.131	0.046	0.054
.	19.01.15-23.40.58-1-233714	206	17	17	6	0	5	497	16	16	0	0	NA	NA	NA	66	82	177	184	534	91	130	276	34	20	15	0.192	0.109	0.028
.	19.01.15-23.41.02-1-233716	65	2	2	0	0	0	302	1	1	0	0	NA	NA	NA	19	21	171	168	495	56	79	167	0	0	1	0	0	0.002
.	19.01.15-23.41.05-1-233717	120	4	4	1	0	1	459	3	3	0	0	NA	NA	NA	21	42	173	169	513	88	114	257	11	0	1	0.064	0	0.002
.	19.01.15-23.41.13-1-233718	59	2	2	0	0	0	198	1	1	0	0	NA	NA	NA	21	18	168	167	496	43	44	111	0	2	1	0	0.012	0.002
.	19.01.15-23.41.13-1-233719	119	5	5	0	0	0	459	4	4	0	0	NA	NA	NA	33	33	172	170	504	90	118	251	3	3	10	0.017	0.018	0.02
.	19.01.15-23.41.15-1-233735	59	2	2	1	0	1	152	1	1	0	0	NA	NA	NA	23	17	166	167	497	29	41	82	2	0	2	0.012	0	0.004
.	19.01.15-23.41.15-1-233736	56	2	2	2	0	2	247	1	1	0	0	NA	NA	NA	13	16	165	167	497	44	58	145	0	0	2	0	0	0.004
.	19.01.15-23.41.19-1-233737	182	13	13	3	0	3	480	12	12	0	0	NA	NA	NA	70	70	173	175	535	85	121	274	5	5	20	0.029	0.029	0.037
.	19.01.15-23.41.23-1-233742	150	5	5	0	0	0	465	3	3	0	0	NA	NA	NA	41	43	174	171	511	89	117	259	1	3	4	0.006	0.018	0.008
.	19.01.15-23.41.24-1-233744	32	1	1	0	0	0	0	0	0	0	0	NA	NA	NA	14	9	164	163	495	0	0	0	1	0	0	0.006	0	0
.	19.01.15-23.41.26-1-233746	275	30	30	9	0	8	492	28	28	0	0	NA	NA	NA	91	81	179	172	543	93	117	282	12	25	50	0.067	0.145	0.092
.	19.01.15-23.41.26-1-233748	37	1	1	1	0	1	0	0	0	0	0	NA	NA	NA	8	6	163	164	492	0	0	0	0	0	4	0	0	0.008
.	19.01.15-23.41.27-1-233750	33	1	1	0	0	0	0	0	0	0	0	NA	NA	NA	9	10	164	163	496	0	0	0	0	0	0	0	0	0
.	19.01.15-23.41.29-1-233753	100	7	7	1	0	0	460	5	5	0	0	NA	NA	NA	22	36	166	169	514	83	117	260	15	2	9	0.09	0.012	0.018
.	19.01.15-23.41.30-1-233754	151	9	9	3	0	3	455	7	7	0	0	NA	NA	NA	43	38	167	171	513	81	118	256	2	3	18	0.012	0.018	0.035
.	19.01.15-23.41.30-1-233756	95	8	8	0	0	0	448	7	7	0	0	NA	NA	NA	29	23	168	165	503	84	114	250	6	2	7	0.036	0.012	0.014
.	19.01.15-23.41.37-1-233760	38	1	1	0	0	0	0	0	0	0	0	NA	NA	NA	15	18	164	170	497	0	0	0	0	0	1	0	0	0.002
.	19.01.15-23.41.38-1-233766	207	15	15	7	0	5	474	12	12	0	0	NA	NA	NA	72	56	177	174	518	92	121	261	3	9	34	0.017	0.052	0.066
.	19.01.15-23.41.40-1-233768	396	73	73	15	0	14	509	65	65	0	0	NA	NA	NA	103	88	184	185	532	98	132	279	50	31	100	0.272	0.168	0.188
.	19.01.15-23.41.41-1-233769	492	34	34	13	0	11	536	32	32	0	0	NA	NA	NA	128	119	194	178	560	109	124	303	23	10	65	0.119	0.056	0.116
.	19.01.15-23.41.46-1-233773	92	3	3	1	0	1	453	2	2	0	0	NA	NA	NA	26	34	172	173	502	85	119	249	0	1	4	0	0.006	0.008
.	19.01.15-23.41.47-1-233774	117	7	7	2	0	1	455	6	6	0	0	NA	NA	NA	43	36	166	166	517	82	113	260	9	3	10	0.054	0.018	0.019
.	19.01.15-23.41.47-1-233775	406	68	68	15	0	11	516	64	64	0	0	NA	NA	NA	102	99	189	179	544	101	126	289	69	39	95	0.365	0.218	0.175
.	19.01.15-23.41.55-1-233776	30	1	1	1	0	1	0	0	0	0	0	NA	NA	NA	7	7	165	163	492	0	0	0	0	0	1	0	0	0.002
.	19.01.15-23.42.05-1-233777	62	2	2	0	0	0	401	1	1	0	0	NA	NA	NA	17	9	164	165	493	76	103	222	0	1	1	0	0.006	0.002
.	19.01.15-23.42.11-1-233779	149	10	10	3	0	3	465	9	9	0	0	NA	NA	NA	47	42	173	175	507	89	123	253	2	6	22	0.012	0.034	0.043
.	19.01.15-23.42.16-1-233800	131	8	8	4	0	4	446	5	5	0	0	NA	NA	NA	35	27	171	166	503	85	113	248	8	4	4	0.047	0.024	0.008
.	19.01.15-23.42.24-1-233810	34	1	1	0	0	0	0	0	0	0	0	NA	NA	NA	11	4	165	164	488	0	0	0	0	0	1	0	0	0.002
.	19.01.15-23.42.25-1-233812	62	2	2	1	0	1	445	1	1	0	0	NA	NA	NA	21	20	167	170	496	83	117	245	0	0	2	0	0	0.004
.	19.01.15-23.42.26-1-233814	61	2	2	0	0	0	447	1	1	0	0	NA	NA	NA	30	28	167	170	504	84	114	249	0	1	1	0	0.006	0.002
.	19.01.15-23.42.33-1-233820	253	24	24	10	0	6	503	21	21	0	0	NA	NA	NA	77	88	185	184	532	98	131	274	14	16	41	0.076	0.087	0.077
.	19.01.15-23.42.33-1-233821	202	27	27	5	0	5	474	23	23	0	0	NA	NA	NA	57	57	173	171	526	90	116	268	9	24	46	0.052	0.14	0.087
.	19.01.15-23.42.36-1-233823	58	3	3	1	0	1	449	2	2	0	0	NA	NA	NA	12	21	169	167	498	85	116	248	2	0	7	0.012	0	0.014
.	19.01.15-23.42.38-1-233826	166	19	19	3	0	2	467	16	16	0	0	NA	NA	NA	56	47	177	173	510	91	119	257	14	3	21	0.079	0.017	0.041
.	19.01.15-23.42.39-1-233828	62	2	2	0	0	0	350	1	1	0	0	NA	NA	NA	18	22	169	167	499	65	88	197	4	0	3	0.024	0	0.006
.	19.01.15-23.42.43-1-233832	99	4	4	1	0	1	457	3	3	0	0	NA	NA	NA	45	39	171	167	514	86	112	259	5	0	4	0.029	0	0.008
.	19.01.15-23.42.48-1-233833	147	9	9	3	0	2	451	6	6	0	0	NA	NA	NA	51	33	169	170	507	84	117	250	7	3	16	0.041	0.018	0.032
.	19.01.15-23.42.50-1-233834	65	3	3	1	0	1	441	1	1	0	0	NA	NA	NA	13	14	165	168	494	81	116	244	0	0	4	0	0	0.008
.	19.01.15-23.42.57-1-233838	117	6	6	1	0	1	463	5	5	0	0	NA	NA	NA	42	35	168	174	506	87	123	253	20	0	3	0.119	0	0.006
.	19.01.15-23.43.02-1-233839	61	2	2	1	0	1	351	1	1	0	0	NA	NA	NA	13	15	164	165	499	62	96	193	0	0	4	0	0	0.008
.	19.01.15-23.43.02-1-233840	202	22	22	11	0	10	479	18	18	0	0	NA	NA	NA	74	71	180	175	529	92	121	266	26	19	25	0.144	0.109	0.047
.	19.01.15-23.43.07-1-233841	58	3	3	0	0	0	443	2	2	0	0	NA	NA	NA	23	27	177	164	499	85	113	245	0	0	9	0	0	0.018
.	19.01.15-23.43.11-1-233842	152	6	6	2	0	2	460	5	5	0	0	NA	NA	NA	58	46	175	170	514	85	116	259	8	4	2	0.046	0.024	0.004
.	19.01.15-23.43.13-1-233843	34	1	1	0	0	0	0	0	0	0	0	NA	NA	NA	6	10	166	163	494	0	0	0	2	0	0	0.012	0	0
.	19.01.15-23.43.13-1-233844	236	50	50	14	0	9	504	48	48	0	0	NA	NA	NA	52	86	183	180	536	99	127	278	61	37	64	0.333	0.206	0.119
.	19.01.15-23.43.14-1-233845	185	11	11	4	0	4	469	8	8	0	0	NA	NA	NA	51	54	181	167	519	91	114	264	11	18	1	0.061	0.108	0.002
.	19.01.15-23.43.16-1-233861	121	11	11	1	0	1	449	10	10	0	0	NA	NA	NA	26	32	174	173	498	85	118	246	5	5	20	0.029	0.029	0.04
.	19.01.15-23.43.20-1-233863	33	1	1	0	0	0	0	0	0	0	0	NA	NA	NA	4	11	165	167	492	0	0	0	0	0	0	0	0	0
.	19.01.15-23.43.22-1-233866	153	14	14	1	0	1	455	13	13	0	0	NA	NA	NA	54	41	174	172	508	89	119	247	6	3	19	0.034	0.017	0.037
.	19.01.15-23.43.28-1-233874	34	1	1	1	0	1	0	0	0	0	0	NA	NA	NA	9	7	164	165	491	0	0	0	0	0	3	0	0	0.006
.	19.01.15-23.43.32-1-233879	235	49	49	12	0	11	483	48	48	0	0	NA	NA	NA	59	63	180	175	521	96	120	267	51	30	66	0.283	0.171	0.127
.	19.01.15-23.43.32-1-233880	91	5	5	1	0	1	447	4	4	0	0	NA	NA	NA	28	28	167	170	504	81	118	248	5	3	3	0.03	0.018	0.006
.	19.01.15-23.43.34-1-233881	96	10	10	5	0	3	452	8	8	0	0	NA	NA	NA	34	37	167	171	512	81	116	255	22	5	6	0.132	0.029	0.012
.	19.01.15-23.43.38-1-233885	114	5	5	1	0	1	454	4	4	0	0	NA	NA	NA	46	32	167	170	508	83	120	251	6	0	11	0.036	0	0.022
.	19.01.15-23.43.39-1-233891	181	40	40	6	0	6	468	36	36	0	0	NA	NA	NA	55	51	174	171	519	89	116	263	35	21	54	0.201	0.123	0.104
.	19.01.15-23.43.41-1-233892	35	1	1	0	0	0	0	0	0	0	0	NA	NA	NA	8	11	164	164	496	0	0	0	0	0	2	0	0	0.004
.	19.01.15-23.43.43-1-233896	152	23	23	8	0	6	474	20	20	0	0	NA	NA	NA	41	55	173	172	523	87	120	267	32	22	12	0.185	0.128	0.023
.	19.01.15-23.43.48-1-233897	60	2	2	1	0	1	452	1	1	0	0	NA	NA	NA	22	30	169	169	505	86	117	249	0	4	0	0	0.024	0
.	19.01.15-23.43.48-1-233898	32	1	1	1	0	1	0	0	0	0	0	NA	NA	NA	7	16	165	166	498	0	0	0	0	0	0	0	0	0
.	19.01.15-23.43.51-1-233899	83	3	3	1	0	1	444	2	2	0	0	NA	NA	NA	21	26	168	164	507	83	112	249	0	2	4	0	0.012	0.008
.	19.01.15-23.43.53-1-233900	215	21	21	3	0	1	474	20	20	0	0	NA	NA	NA	61	53	173	170	523	91	119	264	8	15	59	0.046	0.088	0.113
.	19.01.15-23.43.55-1-233901	93	5	5	1	0	0	453	4	4	0	0	NA	NA	NA	26	27	168	170	502	81	119	253	7	0	7	0.042	0	0.014
.	19.01.15-23.43.59-1-233902	91	3	3	0	0	0	458	2	2	0	0	NA	NA	NA	29	40	169	172	512	81	119	258	3	0	3	0.018	0	0.006
.	19.01.15-23.44.05-1-233903	60	2	2	1	0	1	300	1	1	0	0	NA	NA	NA	22	10	164	164	495	53	85	162	0	0	3	0	0	0.006
.	19.01.15-23.44.20-1-233920	320	25	25	6	0	6	514	22	22	0	0	NA	NA	NA	85	100	177	190	546	94	136	284	15	16	32	0.085	0.084	0.059
.	19.01.15-23.44.23-1-233924	119	7	7	4	0	4	456	6	6	0	0	NA	NA	NA	36	39	169	172	511	84	116	256	4	2	9	0.024	0.012	0.018
.	19.01.15-23.44.23-1-233925	32	1	1	0	0	0	0	0	0	0	0	NA	NA	NA	14	11	164	165	495	0	0	0	6	0	0	0.037	0	0
.	19.01.15-23.44.23-1-233927	97	12	12	0	0	0	452	11	11	0	0	NA	NA	NA	37	34	169	170	508	85	114	253	7	12	6	0.041	0.071	0.012
.	19.01.15-23.44.26-1-233930	32	1	1	0	0	0	0	0	0	0	0	NA	NA	NA	7	4	164	164	489	0	0	0	0	0	2	0	0	0.004
.	19.01.15-23.44.28-1-233933	118	7	7	4	0	4	441	5	5	0	0	NA	NA	NA	39	27	170	168	502	84	112	245	3	2	13	0.018	0.012	0.026
.	19.01.15-23.44.33-1-233937	33	1	1	0	0	0	0	0	0	0	0	NA	NA	NA	8	8	168	163	490	0	0	0	0	0	1	0	0	0.002
.	19.01.15-23.44.35-1-233938	63	4	4	0	0	0	442	3	3	0	0	NA	NA	NA	16	21	167	167	500	83	112	247	0	1	3	0	0.006	0.006
.	19.01.15-23.44.40-1-233944	59	2	2	2	0	2	436	1	1	0	0	NA	NA	NA	17	16	165	166	498	81	113	242	0	0	6	0	0	0.012
.	19.01.15-23.44.42-1-233945	210	39	39	10	0	9	478	34	34	0	0	NA	NA	NA	65	64	178	171	528	93	117	268	33	12	73	0.185	0.07	0.138
.	19.01.15-23.44.45-1-233950	32	1	1	1	0	1	0	0	0	0	0	NA	NA	NA	12	5	166	164	488	0	0	0	0	0	0	0	0	0
.	19.01.15-23.44.46-1-233951	269	35	35	8	0	7	490	32	32	0	0	NA	NA	NA	77	75	177	177	534	90	124	276	29	13	56	0.164	0.073	0.105
.	19.01.15-23.44.47-1-233952	203	22	22	6	0	5	472	17	17	0	0	NA	NA	NA	63	57	180	171	519	91	117	264	8	21	23	0.044	0.123	0.044
.	19.01.15-23.44.48-1-233953	34	1	1	0	0	0	0	0	0	0	0	NA	NA	NA	8	8	167	165	489	0	0	0	0	0	2	0	0	0.004
.	19.01.15-23.44.53-1-233954	36	1	1	0	0	0	0	0	0	0	0	NA	NA	NA	10	11	167	166	491	0	0	0	0	0	0	0	0	0
.	19.01.15-23.44.54-1-233958	30	1	1	0	0	0	0	0	0	0	0	NA	NA	NA	8	9	166	165	491	0	0	0	0	1	0	0	0.006	0
.	19.01.15-23.44.55-1-233959	127	5	5	1	0	1	459	3	3	0	0	NA	NA	NA	44	44	171	167	519	85	115	259	0	4	9	0	0.024	0.017
.	19.01.15-23.44.56-1-233960	35	1	1	0	0	0	0	0	0	0	0	NA	NA	NA	10	16	164	164	501	0	0	0	0	0	0	0	0	0
.	19.01.15-23.44.58-1-233961	171	7	7	2	0	1	477	6	6	0	0	NA	NA	NA	53	57	174	173	523	86	123	268	0	12	11	0	0.069	0.021
.	19.01.15-23.44.59-1-233962	122	11	11	3	0	3	451	10	10	0	0	NA	NA	NA	36	28	169	167	505	83	118	250	14	0	23	0.083	0	0.046
.	19.01.15-23.45.00-1-233963	61	2	2	1	0	1	50	1	1	0	0	NA	NA	NA	14	22	165	168	502	8	13	29	0	0	3	0	0	0.006
.	19.01.15-23.45.06-1-233964	235	15	15	1	0	1	485	13	13	0	0	NA	NA	NA	67	61	179	176	519	93	123	269	16	10	9	0.089	0.057	0.017
.	19.01.15-23.45.12-1-233965	347	52	52	12	0	10	519	49	49	0	0	NA	NA	NA	105	107	189	185	546	102	130	287	58	27	64	0.307	0.146	0.117
.	19.01.15-23.45.15-1-233981	389	64	64	16	0	11	516	58	58	0	0	NA	NA	NA	104	97	177	189	544	91	136	289	69	30	74	0.39	0.159	0.136
.	19.01.15-23.45.19-1-233982	150	11	11	2	0	2	456	10	10	0	0	NA	NA	NA	46	38	172	171	508	85	116	255	0	12	9	0	0.07	0.018
.	19.01.15-23.45.26-1-233990	93	6	6	1	0	1	450	4	4	0	0	NA	NA	NA	24	28	168	168	505	86	115	249	0	10	14	0	0.06	0.028
.	19.01.15-23.45.29-1-233994	119	5	5	1	0	1	468	4	4	0	0	NA	NA	NA	38	48	173	172	516	86	120	262	0	0	15	0	0	0.029
.	19.01.15-23.45.33-1-233997	208	9	9	4	0	4	475	8	8	0	0	NA	NA	NA	71	65	177	178	523	91	123	261	15	3	17	0.085	0.017	0.033
.	19.01.15-23.45.38-1-234002	172	18	18	5	0	5	481	15	15	0	0	NA	NA	NA	55	67	173	176	531	87	123	271	0	12	46	0	0.068	0.087
.	19.01.15-23.45.42-1-234007	179	19	19	5	0	4	484	18	18	0	0	NA	NA	NA	60	68	175	173	533	88	122	274	7	18	20	0.04	0.104	0.038
.	19.01.15-23.45.46-1-234011	29	1	1	0	0	0	0	0	0	0	0	NA	NA	NA	14	7	164	163	493	0	0	0	0	0	0	0	0	0
.	19.01.15-23.45.46-1-234012	176	12	12	4	0	3	471	11	11	0	0	NA	NA	NA	59	50	176	169	518	89	118	264	6	4	19	0.034	0.024	0.037
.	19.01.15-23.45.48-1-234013	117	11	11	0	0	0	447	10	10	0	0	NA	NA	NA	39	29	166	170	506	80	116	251	15	0	11	0.09	0	0.022
.	19.01.15-23.45.51-1-234014	212	28	28	6	0	5	473	26	26	0	0	NA	NA	NA	67	59	176	173	523	86	120	267	19	23	43	0.108	0.133	0.082
.	19.01.15-23.45.57-1-234016	30	1	1	0	0	0	0	0	0	0	0	NA	NA	NA	5	14	166	165	496	0	0	0	0	0	0	0	0	0
.	19.01.15-23.45.59-1-234017	357	30	30	5	0	5	506	26	26	0	0	NA	NA	NA	108	99	184	185	543	97	127	282	13	23	30	0.071	0.124	0.055
.	19.01.15-23.46.10-1-234019	91	5	5	0	0	0	438	4	4	0	0	NA	NA	NA	24	19	166	166	500	81	112	245	0	0	6	0	0	0.012
.	19.01.15-23.46.16-1-234035	218	26	26	4	0	3	483	24	24	0	0	NA	NA	NA	54	61	177	174	523	92	123	268	22	21	26	0.124	0.121	0.05
.	19.01.15-23.46.17-1-234036	88	3	3	2	0	2	437	1	1	0	0	NA	NA	NA	30	18	168	165	498	85	110	242	0	0	7	0	0	0.014
.	19.01.15-23.46.21-1-234039	113	5	5	2	0	2	460	4	4	0	0	NA	NA	NA	46	45	173	169	516	85	116	259	0	0	13	0	0	0.025
.	19.01.15-23.46.29-1-234048	119	13	13	4	0	3	454	10	10	0	0	NA	NA	NA	33	36	171	167	511	85	113	256	3	7	21	0.018	0.042	0.041
.	19.01.15-23.46.30-1-234050	94	4	4	0	0	0	448	3	3	0	0	NA	NA	NA	27	27	165	170	505	81	117	250	4	0	11	0.024	0	0.022
.	19.01.15-23.46.32-1-234052	122	12	12	3	0	2	455	10	10	0	0	NA	NA	NA	41	40	172	170	511	85	119	251	7	7	15	0.041	0.041	0.029
.	19.01.15-23.46.37-1-234055	94	3	3	0	0	0	452	1	1	0	0	NA	NA	NA	30	34	170	165	512	84	112	256	3	4	0	0.018	0.024	0
.	19.01.15-23.46.42-1-234058	232	53	53	17	0	14	483	50	50	0	0	NA	NA	NA	75	65	175	177	526	89	125	269	54	27	87	0.309	0.153	0.165
.	19.01.15-23.46.42-1-234059	127	4	4	2	0	2	460	2	2	0	0	NA	NA	NA	33	36	168	170	511	83	118	259	1	0	6	0.006	0	0.012
.	19.01.15-23.46.43-1-234063	122	8	8	2	0	1	462	5	5	0	0	NA	NA	NA	28	43	172	171	513	85	118	259	0	0	17	0	0	0.033
.	19.01.15-23.46.44-1-234064	93	3	3	1	0	1	454	2	2	0	0	NA	NA	NA	32	35	165	171	512	81	117	256	0	0	7	0	0	0.014
.	19.01.15-23.46.55-1-234068	88	5	5	1	0	1	452	4	4	0	0	NA	NA	NA	28	34	172	171	504	84	118	250	4	0	11	0.023	0	0.022
.	19.01.15-23.46.56-1-234070	126	4	4	1	0	1	454	3	3	0	0	NA	NA	NA	44	38	166	171	514	82	116	256	0	4	3	0	0.023	0.006
.	19.01.15-23.46.56-1-234071	34	1	1	0	0	0	0	0	0	0	0	NA	NA	NA	4	8	166	164	491	0	0	0	0	1	0	0	0.006	0
.	19.01.15-23.46.59-1-234115	31	1	1	1	0	1	0	0	0	0	0	NA	NA	NA	9	10	165	164	494	0	0	0	0	0	0	0	0	0
.	19.01.15-23.47.00-1-234116	118	8	8	2	0	2	453	7	7	0	0	NA	NA	NA	36	30	170	169	504	85	115	253	17	3	5	0.1	0.018	0.01
.	19.01.15-23.47.01-1-234125	62	2	2	0	0	0	437	1	1	0	0	NA	NA	NA	19	12	165	166	494	81	114	242	0	1	4	0	0.006	0.008
.	19.01.15-23.47.04-1-234127	113	6	6	0	0	0	455	4	4	0	0	NA	NA	NA	33	35	169	166	513	86	115	254	12	0	13	0.071	0	0.025
.	19.01.15-23.47.05-1-234128	122	5	5	3	0	3	454	3	3	0	0	NA	NA	NA	39	37	170	170	510	85	116	253	2	9	1	0.012	0.053	0.002
.	19.01.15-23.47.12-1-234160	179	29	29	6	0	4	474	26	26	0	0	NA	NA	NA	74	51	174	174	516	89	124	261	33	14	45	0.19	0.08	0.087
.	19.01.15-23.47.12-1-234170	34	1	1	0	0	0	0	0	0	0	0	NA	NA	NA	7	5	164	163	491	0	0	0	0	0	0	0	0	0
.	19.01.15-23.47.13-1-234171	320	34	34	10	0	10	509	32	32	0	0	NA	NA	NA	109	92	187	184	534	99	131	279	38	13	46	0.203	0.071	0.086
.	19.01.15-23.47.13-1-234172	286	28	28	8	0	8	497	25	25	0	0	NA	NA	NA	72	82	187	180	528	97	126	274	3	22	44	0.016	0.122	0.083
.	19.01.15-23.47.15-1-234213	32	1	1	0	0	0	0	0	0	0	0	NA	NA	NA	17	13	164	167	495	0	0	0	0	0	0	0	0	0
.	19.01.15-23.47.18-1-234214	55	2	2	0	0	0	443	1	1	0	0	NA	NA	NA	25	23	168	165	503	83	113	247	0	0	8	0	0	0.016
.	19.01.15-23.47.18-1-234215	30	1	1	0	0	0	0	0	0	0	0	NA	NA	NA	7	6	165	163	491	0	0	0	0	0	3	0	0	0.006
.	19.01.15-23.47.20-1-234217	320	66	66	14	0	12	508	61	61	0	0	NA	NA	NA	87	92	179	178	548	93	126	289	31	32	113	0.173	0.18	0.206
.	19.01.15-23.47.21-1-234218	117	9	9	3	0	3	451	7	7	0	0	NA	NA	NA	31	31	167	172	505	81	118	252	17	0	7	0.102	0	0.014
.	19.01.15-23.47.22-1-234222	89	5	5	2	0	2	445	4	4	0	0	NA	NA	NA	18	16	167	168	494	84	116	245	1	0	14	0.006	0	0.028
.	19.01.15-23.47.29-1-234229	36	1	1	1	0	1	0	0	0	0	0	NA	NA	NA	8	13	164	165	497	0	0	0	0	1	0	0	0.006	0
.	19.01.15-23.47.32-1-234232	96	8	8	2	0	1	459	6	6	0	0	NA	NA	NA	21	42	167	168	520	82	116	261	5	1	13	0.03	0.006	0.025
.	19.01.15-23.47.37-1-234235	152	13	13	5	0	3	465	11	11	0	0	NA	NA	NA	45	48	170	176	515	83	121	261	17	20	21	0.1	0.114	0.041
.	19.01.15-23.47.39-1-234238	62	2	2	0	0	0	48	1	1	0	0	NA	NA	NA	17	15	165	163	500	15	8	25	8	0	0	0.048	0	0
.	19.01.15-23.47.47-1-234246	236	19	19	7	0	4	501	18	18	0	0	NA	NA	NA	73	87	182	180	538	94	126	281	20	10	31	0.11	0.056	0.058
.	19.01.15-23.47.50-1-234247	180	19	19	3	0	3	470	17	17	0	0	NA	NA	NA	61	57	175	174	521	90	119	261	26	6	19	0.149	0.034	0.036
.	19.01.15-23.47.50-1-234248	96	5	5	3	0	3	456	4	4	0	0	NA	NA	NA	28	38	170	173	508	85	121	250	8	0	9	0.047	0	0.018
.	19.01.15-23.47.52-1-234249	178	13	13	2	0	2	469	12	12	0	0	NA	NA	NA	44	54	174	171	522	88	117	264	13	7	17	0.075	0.041	0.033
.	19.01.15-23.47.58-1-234250	328	53	53	14	0	14	510	49	49	0	0	NA	NA	NA	90	91	182	180	542	97	129	284	62	27	68	0.341	0.15	0.125
.	19.01.15-23.48.11-1-234251	90	3	3	1	0	1	447	2	2	0	0	NA	NA	NA	42	25	165	167	506	82	114	251	0	4	1	0	0.024	0.002
.	19.01.15-23.48.14-1-234267	173	8	8	1	0	0	466	7	7	0	0	NA	NA	NA	54	49	174	173	515	87	118	261	4	0	24	0.023	0	0.047
.	19.01.15-23.48.19-1-234270	264	29	29	8	0	7	486	28	28	0	0	NA	NA	NA	96	73	185	169	532	96	118	272	43	7	42	0.232	0.041	0.079
.	19.01.15-23.48.24-1-234276	93	11	11	3	0	2	447	10	10	0	0	NA	NA	NA	32	30	172	165	506	84	115	248	6	0	18	0.035	0	0.036
.	19.01.15-23.48.27-1-234282	313	19	19	1	0	0	517	17	17	0	0	NA	NA	NA	107	109	183	184	555	98	128	291	4	9	23	0.022	0.049	0.041
.	19.01.15-23.48.32-1-234287	230	32	32	9	0	7	488	29	29	0	0	NA	NA	NA	62	63	177	175	524	94	122	272	21	20	53	0.119	0.114	0.101
.	19.01.15-23.48.32-1-234288	149	7	7	3	0	3	464	5	5	0	0	NA	NA	NA	53	44	177	172	508	92	118	254	9	6	23	0.051	0.035	0.045
.	19.01.15-23.48.37-1-234291	62	2	2	0	0	0	303	1	1	0	0	NA	NA	NA	21	14	165	166	496	55	83	165	0	0	3	0	0	0.006
.	19.01.15-23.48.43-1-234297	119	12	12	4	0	4	468	10	10	0	0	NA	NA	NA	30	45	170	169	519	86	118	264	12	5	15	0.071	0.03	0.029
.	19.01.15-23.48.47-1-234298	85	3	3	0	0	0	443	2	2	0	0	NA	NA	NA	19	18	165	169	497	82	117	244	0	3	4	0	0.018	0.008
.	19.01.15-23.48.49-1-234299	209	45	45	11	0	10	497	41	41	0	0	NA	NA	NA	66	78	172	178	541	88	125	284	29	21	70	0.169	0.118	0.129
.	19.01.15-23.48.53-1-234300	205	17	17	4	0	4	477	13	13	0	0	NA	NA	NA	69	59	173	175	524	89	123	265	19	20	22	0.11	0.114	0.042
.	19.01.15-23.48.57-1-234304	39	1	1	0	0	0	441	0	0	0	0	NA	NA	NA	16	17	165	166	499	80	117	244	0	0	2	0	0	0.004
.	19.01.15-23.49.00-1-234305	154	11	11	3	0	2	468	9	9	0	0	NA	NA	NA	48	56	168	169	532	82	115	271	0	13	13	0	0.077	0.024
.	19.01.15-23.49.03-1-234306	361	56	56	19	0	16	518	53	53	0	0	NA	NA	NA	106	104	180	186	551	91	133	294	50	50	74	0.278	0.269	0.134
.	19.01.15-23.49.06-1-234307	241	25	25	8	0	7	494	22	22	0	0	NA	NA	NA	60	79	173	174	545	89	122	283	16	7	41	0.092	0.04	0.075
.	19.01.15-23.49.08-1-234308	63	2	2	0	0	0	446	1	1	0	0	NA	NA	NA	25	24	169	168	500	85	114	247	5	2	0	0.03	0.012	0
.	19.01.15-23.49.27-1-234332	33	1	1	0	0	0	0	0	0	0	0	NA	NA	NA	7	6	165	163	491	0	0	0	0	0	1	0	0	0.002
.	19.01.15-23.49.29-1-234335	354	52	52	19	0	17	516	49	49	0	0	NA	NA	NA	103	99	188	185	539	102	132	282	46	21	69	0.245	0.114	0.128
.	19.01.15-23.49.29-1-234336	30	1	1	0	0	0	0	0	0	0	0	NA	NA	NA	8	8	164	165	492	0	0	0	0	0	1	0	0	0.002
.	19.01.15-23.49.30-1-234337	210	22	22	5	0	4	485	18	18	0	0	NA	NA	NA	51	63	181	175	520	95	123	267	27	21	9	0.149	0.12	0.017
.	19.01.15-23.49.31-1-234340	126	8	8	4	0	3	465	7	7	0	0	NA	NA	NA	41	45	173	171	514	87	121	257	12	0	14	0.069	0	0.027
.	19.01.15-23.49.32-1-234341	71	2	2	1	0	1	444	1	1	0	0	NA	NA	NA	23	24	166	170	501	81	116	247	0	0	3	0	0	0.006
.	19.01.15-23.49.33-1-234342	35	1	1	0	0	0	0	0	0	0	0	NA	NA	NA	9	8	165	166	490	0	0	0	1	0	0	0.006	0	0
.	19.01.15-23.49.35-1-234344	119	18	18	2	0	2	445	17	17	0	0	NA	NA	NA	28	32	170	168	507	83	113	249	29	19	11	0.171	0.113	0.022
.	19.01.15-23.49.44-1-234357	114	9	9	1	0	1	456	8	8	0	0	NA	NA	NA	43	35	170	171	507	86	115	255	0	3	17	0	0.018	0.034
.	19.01.15-23.49.55-1-234358	152	12	12	3	0	2	463	10	10	0	0	NA	NA	NA	46	46	173	172	514	85	120	258	8	2	24	0.046	0.012	0.047
.	19.01.15-23.49.55-1-234359	59	3	3	0	0	0	354	2	2	0	0	NA	NA	NA	19	18	168	163	500	67	92	195	0	3	1	0	0.018	0.002
.	19.01.15-23.50.04-1-234364	30	1	1	0	0	0	0	0	0	0	0	NA	NA	NA	6	8	166	165	490	0	0	0	0	0	0	0	0	0
.	19.01.15-23.50.06-1-234365	114	9	9	2	0	2	458	8	8	0	0	NA	NA	NA	35	39	168	169	515	84	114	260	4	0	21	0.024	0	0.041
.	19.01.15-23.50.06-1-234366	30	1	1	0	0	0	0	0	0	0	0	NA	NA	NA	8	7	166	165	489	0	0	0	0	0	0	0	0	0
.	19.01.15-23.50.06-1-234367	64	2	2	1	0	1	440	1	1	0	0	NA	NA	NA	27	21	165	170	499	81	113	246	0	0	6	0	0	0.012
.	19.01.15-23.50.06-1-234368	89	7	7	0	0	0	453	6	6	0	0	NA	NA	NA	28	33	170	171	505	84	119	250	4	2	12	0.024	0.012	0.024
.	19.01.15-23.50.07-1-234369	88	5	5	4	0	3	455	4	4	0	0	NA	NA	NA	37	39	172	168	512	85	118	252	4	3	4	0.023	0.018	0.008
.	19.01.15-23.50.08-1-234370	35	1	1	1	0	1	0	0	0	0	0	NA	NA	NA	6	12	166	168	491	0	0	0	3	0	0	0.018	0	0
.	19.01.15-23.50.11-1-234371	293	42	42	10	0	8	504	37	37	0	0	NA	NA	NA	92	88	180	176	545	97	123	284	24	35	52	0.133	0.199	0.095
.	19.01.15-23.50.17-1-234391	35	1	1	0	0	0	0	0	0	0	0	NA	NA	NA	18	8	165	166	490	0	0	0	0	3	0	0	0.018	0
.	19.01.15-23.50.20-1-234393	119	14	14	6	0	4	466	9	9	0	0	NA	NA	NA	48	47	176	168	516	90	117	259	18	14	12	0.102	0.083	0.023
.	19.01.15-23.50.21-1-234395	30	1	1	1	0	1	0	0	0	0	0	NA	NA	NA	9	7	165	166	489	0	0	0	0	3	0	0	0.018	0
.	19.01.15-23.50.22-1-234397	87	5	5	0	0	0	452	4	4	0	0	NA	NA	NA	10	28	168	170	503	83	118	251	10	0	4	0.06	0	0.008
.	19.01.15-23.50.24-1-234400	29	1	1	0	0	0	0	0	0	0	0	NA	NA	NA	2	6	163	167	489	0	0	0	0	0	1	0	0	0.002
.	19.01.15-23.50.24-1-234401	38	1	1	0	0	0	0	0	0	0	0	NA	NA	NA	8	11	165	166	493	0	0	0	0	0	2	0	0	0.004
.	19.01.15-23.50.26-1-234403	37	1	1	0	0	0	0	0	0	0	0	NA	NA	NA	16	11	164	165	495	0	0	0	0	0	2	0	0	0.004
.	19.01.15-23.50.26-1-234404	231	11	11	4	0	4	484	9	9	0	0	NA	NA	NA	71	67	175	172	533	86	121	277	14	6	17	0.08	0.035	0.032
.	19.01.15-23.50.26-1-234407	152	5	5	2	0	2	466	4	4	0	0	NA	NA	NA	45	54	173	173	521	85	120	261	2	0	10	0.012	0	0.019
.	19.01.15-23.50.27-1-234408	99	9	9	4	0	4	456	8	8	0	0	NA	NA	NA	35	40	171	169	513	86	116	254	1	5	25	0.006	0.03	0.049
.	19.01.15-23.50.29-1-234411	439	50	50	9	0	7	534	43	43	0	0	NA	NA	NA	110	115	181	190	557	99	136	299	52	26	63	0.287	0.137	0.113
.	19.01.15-23.50.36-1-234415	213	19	19	4	0	3	468	14	14	0	0	NA	NA	NA	56	53	172	168	526	88	114	266	6	17	21	0.035	0.101	0.04
.	19.01.15-23.50.39-1-234419	304	54	54	19	0	15	521	50	50	0	0	NA	NA	NA	79	102	184	186	545	98	133	290	35	43	76	0.19	0.231	0.139
.	19.01.15-23.50.42-1-234423	111	7	7	3	0	3	445	6	6	0	0	NA	NA	NA	30	25	166	166	506	82	113	250	8	13	7	0.048	0.078	0.014
.	19.01.15-23.50.45-1-234424	34	1	1	1	0	1	0	0	0	0	0	NA	NA	NA	11	4	164	165	488	0	0	0	4	0	0	0.024	0	0
.	19.01.15-23.50.46-1-234425	228	12	12	5	0	5	483	11	11	0	0	NA	NA	NA	55	62	172	178	525	86	125	272	6	14	14	0.035	0.079	0.027
.	19.01.15-23.50.48-1-234426	117	11	11	2	0	2	463	10	10	0	0	NA	NA	NA	48	41	174	168	512	88	117	258	5	4	15	0.029	0.024	0.029
.	19.01.15-23.50.53-1-234427	90	9	9	2	0	2	457	8	8	0	0	NA	NA	NA	35	37	168	174	508	83	121	253	8	4	18	0.048	0.023	0.035
.	19.01.15-23.51.00-1-234433	382	55	55	15	0	10	524	52	52	0	0	NA	NA	NA	115	111	179	181	564	94	128	302	41	26	90	0.229	0.144	0.16
.	19.01.15-23.51.03-1-234434	423	43	43	12	0	12	536	41	41	0	0	NA	NA	NA	123	130	194	190	559	103	136	297	36	35	57	0.186	0.184	0.102
.	19.01.15-23.51.04-1-234435	98	4	4	2	0	2	442	3	3	0	0	NA	NA	NA	34	27	167	166	507	84	113	245	7	0	6	0.042	0	0.012
.	19.01.15-23.51.08-1-234436	208	21	21	5	0	5	474	19	19	0	0	NA	NA	NA	48	52	178	171	516	91	119	264	15	3	45	0.084	0.018	0.087
.	19.01.15-23.51.11-1-234437	84	3	3	0	0	0	452	1	1	0	0	NA	NA	NA	35	33	172	171	503	85	117	250	0	4	3	0	0.023	0.006
.	19.01.15-23.51.13-1-234438	34	1	1	0	0	0	0	0	0	0	0	NA	NA	NA	10	19	168	167	497	0	0	0	1	0	0	0.006	0	0
.	19.01.15-23.51.15-1-234454	231	51	51	21	0	16	485	49	49	0	0	NA	NA	NA	82	65	171	175	532	86	125	274	53	12	65	0.31	0.069	0.122
.	19.01.15-23.51.23-1-234459	209	14	14	3	0	3	493	13	13	0	0	NA	NA	NA	56	73	182	179	525	95	124	274	11	12	17	0.06	0.067	0.032
.	19.01.15-23.51.28-1-234466	204	10	10	0	0	0	477	7	7	0	0	NA	NA	NA	54	58	169	177	525	84	123	270	1	1	15	0.006	0.006	0.029
.	19.01.15-23.51.50-1-234480	38	1	1	1	0	1	0	0	0	0	0	NA	NA	NA	8	12	164	163	498	0	0	0	0	0	0	0	0	0
.	19.01.15-23.51.51-1-234481	350	22	22	8	0	6	510	17	17	0	0	NA	NA	NA	97	86	193	180	526	106	129	275	40	16	22	0.207	0.089	0.042
.	19.01.15-23.51.54-1-234482	33	1	1	0	0	0	0	0	0	0	0	NA	NA	NA	7	6	163	163	493	0	0	0	0	1	0	0	0.006	0
.	19.01.15-23.51.54-1-234483	60	2	2	1	0	0	440	1	1	0	0	NA	NA	NA	29	25	167	167	504	79	112	249	8	0	0	0.048	0	0
.	19.01.15-23.51.56-1-234484	210	18	18	8	0	7	478	15	15	0	0	NA	NA	NA	54	59	171	176	525	87	123	268	6	15	43	0.035	0.085	0.082
.	19.01.15-23.52.01-1-234485	153	14	14	2	0	2	461	13	13	0	0	NA	NA	NA	44	42	171	172	512	86	119	256	12	7	23	0.07	0.041	0.045
.	19.01.15-23.52.07-1-234486	209	19	19	2	0	2	472	16	16	0	0	NA	NA	NA	67	54	175	181	511	91	125	256	22	5	37	0.126	0.028	0.072
.	19.01.15-23.52.13-1-234488	31	1	1	0	0	0	0	0	0	0	0	NA	NA	NA	9	7	164	165	491	0	0	0	0	0	2	0	0	0.004
.	19.01.15-23.52.15-1-234505	34	1	1	0	0	0	0	0	0	0	0	NA	NA	NA	9	15	166	167	495	0	0	0	0	0	0	0	0	0
.	19.01.15-23.52.18-1-234510	84	3	3	1	0	1	442	2	2	0	0	NA	NA	NA	22	17	165	167	498	81	114	247	0	0	10	0	0	0.02
.	19.01.15-23.52.25-1-234522	62	3	3	2	0	2	444	2	2	0	0	NA	NA	NA	20	21	169	169	496	83	118	243	0	0	9	0	0	0.018
.	19.01.15-23.52.31-1-234527	33	1	1	1	0	1	0	0	0	0	0	NA	NA	NA	7	4	164	165	488	0	0	0	0	0	0	0	0	0
.	19.01.15-23.52.31-1-234529	173	20	20	5	0	5	456	19	19	0	0	NA	NA	NA	51	43	170	172	514	81	119	256	16	7	16	0.094	0.041	0.031
.	19.01.15-23.52.37-1-234533	37	1	1	0	0	0	0	0	0	0	0	NA	NA	NA	12	12	163	163	499	0	0	0	0	0	2	0	0	0.004
.	19.01.15-23.52.43-1-234538	183	15	15	7	0	7	469	14	14	0	0	NA	NA	NA	57	56	171	177	521	84	122	263	5	9	22	0.029	0.051	0.042
.	19.01.15-23.52.44-1-234539	65	2	2	1	0	1	149	1	1	0	0	NA	NA	NA	15	13	163	164	499	32	36	81	0	0	3	0	0	0.006
.	19.01.15-23.52.44-1-234540	180	17	17	6	0	4	456	15	15	0	0	NA	NA	NA	47	34	167	171	509	82	117	257	25	9	30	0.15	0.053	0.059
.	19.01.15-23.52.44-1-234541	119	11	11	4	0	4	446	10	10	0	0	NA	NA	NA	37	34	168	175	504	82	118	246	3	11	15	0.018	0.063	0.03
.	19.01.15-23.52.46-1-234542	31	1	1	0	0	0	0	0	0	0	0	NA	NA	NA	7	8	164	164	493	0	0	0	0	0	2	0	0	0.004
.	19.01.15-23.52.55-1-234543	116	6	6	4	0	4	454	4	4	0	0	NA	NA	NA	66	40	168	171	514	83	115	256	1	7	8	0.006	0.041	0.016
.	19.01.15-23.52.55-1-234544	34	1	1	1	0	1	0	0	0	0	0	NA	NA	NA	12	9	164	165	493	0	0	0	0	0	0	0	0	0
.	19.01.15-23.53.00-1-234548	62	2	2	0	0	0	352	1	1	0	0	NA	NA	NA	14	15	164	164	500	68	89	195	0	0	3	0	0	0.006
.	19.01.15-23.53.01-1-234549	61	3	3	2	0	2	438	2	2	0	0	NA	NA	NA	14	14	168	165	494	82	115	241	0	0	5	0	0	0.01
.	19.01.15-23.53.01-1-234550	305	51	51	14	0	12	498	45	45	0	0	NA	NA	NA	89	89	179	180	543	90	126	282	53	39	67	0.296	0.217	0.123
.	19.01.15-23.53.15-1-234576	35	1	1	0	0	0	0	0	0	0	0	NA	NA	NA	7	10	163	168	492	0	0	0	1	0	0	0.006	0	0
.	19.01.15-23.53.15-1-234577	97	11	11	3	0	2	437	9	9	0	0	NA	NA	NA	20	19	166	166	500	80	112	245	4	6	13	0.024	0.036	0.026
.	19.01.15-23.53.24-1-234583	189	39	39	8	0	8	485	36	36	0	0	NA	NA	NA	58	66	177	181	521	94	129	262	22	14	60	0.124	0.077	0.115
.	19.01.15-23.53.24-1-234585	123	11	11	3	0	3	457	10	10	0	0	NA	NA	NA	32	31	168	170	506	83	118	256	6	1	20	0.036	0.006	0.04
.	19.01.15-23.53.24-1-234586	178	19	19	4	0	3	474	17	17	0	0	NA	NA	NA	55	60	172	177	524	88	122	264	19	7	27	0.11	0.04	0.052
.	19.01.15-23.53.26-1-234588	63	2	2	1	0	1	452	1	1	0	0	NA	NA	NA	18	27	168	169	503	86	118	248	0	0	6	0	0	0.012
.	19.01.15-23.53.30-1-234596	93	13	13	5	0	5	441	12	12	0	0	NA	NA	NA	29	22	168	167	500	83	114	244	12	9	6	0.071	0.054	0.012
.	19.01.15-23.53.35-1-234597	34	1	1	1	0	1	0	0	0	0	0	NA	NA	NA	11	10	164	164	495	0	0	0	3	0	0	0.018	0	0
.	19.01.15-23.53.37-1-234600	63	3	3	0	0	0	439	2	2	0	0	NA	NA	NA	25	21	168	169	497	84	115	240	0	0	12	0	0	0.024
.	19.01.15-23.53.55-1-234610	39	1	1	0	0	0	0	0	0	0	0	NA	NA	NA	8	15	164	166	498	0	0	0	0	1	0	0	0.006	0
.	19.01.15-23.53.57-1-234611	118	5	5	1	0	1	450	4	4	0	0	NA	NA	NA	25	24	166	168	503	81	115	254	0	12	1	0	0.071	0.002
.	19.01.15-23.53.58-1-234612	33	1	1	1	0	1	0	0	0	0	0	NA	NA	NA	12	6	163	163	493	0	0	0	0	0	4	0	0	0.008
.	19.01.15-23.53.58-1-234613	34	1	1	1	0	1	0	0	0	0	0	NA	NA	NA	6	16	166	166	497	0	0	0	0	0	0	0	0	0
.	19.01.15-23.53.58-1-234614	178	13	13	3	0	2	480	10	10	0	0	NA	NA	NA	48	68	178	174	529	92	121	267	26	4	15	0.146	0.023	0.028
.	19.01.15-23.54.00-1-234615	33	1	1	0	0	0	0	0	0	0	0	NA	NA	NA	5	15	165	164	499	0	0	0	0	0	2	0	0	0.004
.	19.01.15-23.54.00-1-234616	35	1	1	0	0	0	0	0	0	0	0	NA	NA	NA	5	13	166	166	494	0	0	0	0	0	1	0	0	0.002
.	19.01.15-23.54.15-1-234632	56	2	2	1	0	0	444	1	1	0	0	NA	NA	NA	24	25	169	167	502	83	116	245	0	0	7	0	0	0.014
.	19.01.15-23.54.15-1-234633	267	24	24	4	0	4	494	23	23	0	0	NA	NA	NA	71	81	188	175	531	100	122	272	9	25	27	0.048	0.143	0.051
.	19.01.15-23.54.16-1-234634	377	21	21	4	0	3	509	18	18	0	0	NA	NA	NA	125	100	185	181	547	99	127	283	13	6	35	0.07	0.033	0.064
.	19.01.15-23.54.30-1-234646	179	9	9	4	0	4	465	8	8	0	0	NA	NA	NA	62	48	174	174	513	87	120	258	7	16	16	0.04	0.092	0.031
.	19.01.15-23.54.30-1-234647	157	11	11	1	0	1	466	10	10	0	0	NA	NA	NA	55	46	173	168	518	84	117	265	0	2	24	0	0.012	0.046
.	19.01.15-23.54.31-1-234649	337	32	32	10	0	9	505	29	29	0	0	NA	NA	NA	99	97	179	186	545	92	132	281	35	6	56	0.196	0.032	0.103
.	19.01.15-23.54.32-1-234650	124	8	8	2	0	1	472	7	7	0	0	NA	NA	NA	26	49	171	173	518	90	120	262	0	0	25	0	0	0.048
.	19.01.15-23.55.02-1-234663	290	25	25	5	0	5	501	24	24	0	0	NA	NA	NA	101	92	184	178	543	97	123	281	24	15	28	0.13	0.084	0.052
.	19.01.15-23.55.02-1-234664	31	1	1	0	0	0	0	0	0	0	0	NA	NA	NA	12	8	163	167	491	0	0	0	0	0	0	0	0	0
.	19.01.15-23.55.12-1-234665	90	4	4	0	0	0	447	3	3	0	0	NA	NA	NA	30	31	166	172	506	80	117	250	11	0	4	0.066	0	0.008
.	19.01.15-23.55.15-1-234681	89	4	4	3	0	2	444	3	3	0	0	NA	NA	NA	22	20	166	166	501	81	113	250	15	2	0	0.09	0.012	0
.	19.01.15-23.55.16-1-234682	156	9	9	0	0	0	468	8	8	0	0	NA	NA	NA	53	46	169	171	519	84	118	266	5	10	16	0.03	0.058	0.031
.	19.01.15-23.55.24-1-234689	118	7	7	0	0	0	460	6	6	0	0	NA	NA	NA	32	37	168	172	510	83	118	259	1	3	17	0.006	0.017	0.033
.	19.01.15-23.55.25-1-234691	90	3	3	1	0	1	441	2	2	0	0	NA	NA	NA	23	17	165	169	496	82	115	244	3	0	4	0.018	0	0.008
.	19.01.15-23.55.28-1-234694	36	1	1	0	0	0	0	0	0	0	0	NA	NA	NA	3	12	163	168	494	0	0	0	0	0	1	0	0	0.002
.	19.01.15-23.55.29-1-234696	296	37	37	7	0	6	499	30	30	0	0	NA	NA	NA	85	84	182	182	533	95	129	275	27	29	53	0.148	0.159	0.099
.	19.01.15-23.55.31-1-234699	93	3	3	0	0	0	450	2	2	0	0	NA	NA	NA	17	24	169	169	499	86	115	249	0	1	4	0	0.006	0.008
.	19.01.15-23.55.33-1-234700	119	9	9	1	0	1	448	8	8	0	0	NA	NA	NA	31	27	172	169	499	87	116	245	1	4	12	0.006	0.024	0.024
.	19.01.15-23.55.36-1-234702	59	2	2	1	0	1	438	1	1	0	0	NA	NA	NA	26	18	166	168	497	80	115	243	0	0	6	0	0	0.012
.	19.01.15-23.55.37-1-234704	31	1	1	0	0	0	0	0	0	0	0	NA	NA	NA	6	10	165	164	494	0	0	0	0	0	1	0	0	0.002
.	19.01.15-23.55.40-1-234707	268	44	44	12	0	9	498	41	41	0	0	NA	NA	NA	73	75	179	185	524	96	131	271	30	25	62	0.168	0.135	0.118
.	19.01.15-23.55.46-1-234715	562	67	67	17	0	10	580	58	58	0	0	NA	NA	NA	133	165	193	193	592	106	141	333	98	27	96	0.508	0.14	0.162
.	19.01.15-23.55.46-1-234716	121	11	11	8	0	6	460	9	9	0	0	NA	NA	NA	29	36	175	172	502	91	119	250	2	3	23	0.011	0.017	0.046
.	19.01.15-23.55.46-1-234717	464	34	34	8	0	7	555	32	32	0	0	NA	NA	NA	137	147	192	192	576	101	137	317	18	19	84	0.094	0.099	0.146
.	19.01.15-23.55.48-1-234718	93	6	6	2	0	2	450	5	5	0	0	NA	NA	NA	39	36	170	172	507	84	119	247	3	4	6	0.018	0.023	0.012
.	19.01.15-23.55.52-1-234719	338	21	21	7	0	6	517	19	19	0	0	NA	NA	NA	110	106	177	189	553	90	135	292	9	13	42	0.051	0.069	0.076
.	19.01.15-23.55.54-1-234720	296	22	22	8	0	7	509	18	18	0	0	NA	NA	NA	79	89	181	180	541	94	128	287	16	14	37	0.088	0.078	0.068
.	19.01.15-23.56.05-1-234723	121	8	8	3	0	2	453	7	7	0	0	NA	NA	NA	30	29	166	172	504	83	119	251	0	5	19	0	0.029	0.038
.	19.01.15-23.56.08-1-234724	95	6	6	3	0	3	450	5	5	0	0	NA	NA	NA	33	36	167	170	512	81	116	253	3	7	5	0.018	0.041	0.01
.	19.01.15-23.56.18-1-234740	392	46	46	16	0	14	519	38	38	0	0	NA	NA	NA	108	97	179	175	556	94	123	302	51	24	57	0.285	0.137	0.103
.	19.01.15-23.56.24-1-234746	66	3	3	1	0	1	448	2	2	0	0	NA	NA	NA	21	24	170	165	502	86	114	248	0	1	4	0	0.006	0.008
.	19.01.15-23.56.27-1-234750	93	4	4	2	0	2	452	3	3	0	0	NA	NA	NA	34	29	167	167	508	82	114	256	0	7	8	0	0.042	0.016
.	19.01.15-23.56.33-1-234755	34	1	1	0	0	0	0	0	0	0	0	NA	NA	NA	11	10	165	163	495	0	0	0	0	0	1	0	0	0.002
.	19.01.15-23.56.37-1-234758	147	15	15	2	0	2	462	14	14	0	0	NA	NA	NA	52	49	172	176	514	87	120	255	6	5	13	0.035	0.028	0.025
.	19.01.15-23.56.38-1-234759	36	1	1	0	0	0	0	0	0	0	0	NA	NA	NA	9	10	164	166	493	0	0	0	0	0	1	0	0	0.002
.	19.01.15-23.56.40-1-234762	372	54	54	7	0	4	510	48	48	0	0	NA	NA	NA	100	87	176	185	539	93	133	284	53	25	89	0.301	0.135	0.165
.	19.01.15-23.56.41-1-234763	65	2	2	0	0	0	441	1	1	0	0	NA	NA	NA	29	20	166	166	501	83	115	243	4	4	0	0.024	0.024	0
.	19.01.15-23.56.42-1-234764	203	12	12	2	0	2	472	10	10	0	0	NA	NA	NA	53	54	175	175	517	90	121	261	4	2	18	0.023	0.011	0.035
.	19.01.15-23.56.42-1-234765	85	3	3	0	0	0	444	2	2	0	0	NA	NA	NA	29	29	167	172	503	83	114	247	2	0	1	0.012	0	0.002
.	19.01.15-23.56.44-1-234769	85	4	4	1	0	1	441	3	3	0	0	NA	NA	NA	20	16	165	166	498	81	115	245	4	4	0	0.024	0.024	0
.	19.01.15-23.56.54-1-234770	92	7	7	1	0	1	449	6	6	0	0	NA	NA	NA	34	24	167	168	502	83	113	253	3	6	7	0.018	0.036	0.014
.	19.01.15-23.56.56-1-234771	58	2	2	1	0	1	300	1	1	0	0	NA	NA	NA	17	21	166	170	498	57	82	161	0	0	8	0	0	0.016
.	19.01.15-23.56.58-1-234772	61	2	2	0	0	0	251	1	1	0	0	NA	NA	NA	17	13	165	165	496	47	66	138	1	0	1	0.006	0	0.002
.	19.01.15-23.57.04-1-234776	93	4	4	1	0	1	457	3	3	0	0	NA	NA	NA	28	32	168	172	505	83	121	253	0	5	6	0	0.029	0.012
.	19.01.15-23.57.04-1-234777	33	1	1	0	0	0	0	0	0	0	0	NA	NA	NA	8	8	164	164	493	0	0	0	0	0	3	0	0	0.006
.	19.01.15-23.57.06-1-234778	316	69	69	21	0	15	488	63	63	0	0	NA	NA	NA	85	75	182	177	529	94	123	271	61	21	80	0.335	0.119	0.151
.	19.01.15-23.57.19-1-234796	152	8	8	0	0	0	472	7	7	0	0	NA	NA	NA	58	55	176	172	520	91	119	262	8	0	13	0.045	0	0.025
.	19.01.15-23.57.19-1-234798	211	34	34	7	0	6	469	30	30	0	0	NA	NA	NA	59	50	175	175	513	88	122	259	22	29	39	0.126	0.166	0.076
.	19.01.15-23.57.21-1-234800	32	1	1	1	0	1	0	0	0	0	0	NA	NA	NA	11	8	166	164	491	0	0	0	0	0	2	0	0	0.004
.	19.01.15-23.57.25-1-234805	200	14	14	2	0	2	476	13	13	0	0	NA	NA	NA	58	66	179	175	525	92	121	263	4	3	20	0.022	0.017	0.038
.	19.01.15-23.57.27-1-234808	140	7	7	1	0	1	457	5	5	0	0	NA	NA	NA	36	40	168	173	512	82	121	254	8	0	9	0.048	0	0.018
.	19.01.15-23.57.30-1-234812	171	8	8	3	0	2	476	5	5	0	0	NA	NA	NA	58	63	178	174	524	90	121	265	13	5	5	0.073	0.029	0.01
.	19.01.15-23.57.37-1-234816	64	3	3	1	0	1	355	2	2	0	0	NA	NA	NA	8	15	166	167	495	68	95	192	0	1	7	0	0.006	0.014
.	19.01.15-23.57.41-1-234819	35	1	1	0	0	0	0	0	0	0	0	NA	NA	NA	8	8	166	164	491	0	0	0	0	0	1	0	0	0.002
.	19.01.15-23.57.43-1-234823	149	14	14	4	0	4	456	12	12	0	0	NA	NA	NA	47	32	169	170	506	84	118	254	11	17	11	0.065	0.1	0.022
.	19.01.15-23.57.44-1-234824	89	5	5	2	0	2	447	4	4	0	0	NA	NA	NA	33	25	168	168	502	84	116	247	7	0	6	0.042	0	0.012
.	19.01.15-23.57.49-1-234829	33	1	1	0	0	0	0	0	0	0	0	NA	NA	NA	14	8	164	166	491	0	0	0	0	0	0	0	0	0
.	19.01.15-23.57.49-1-234830	415	82	82	26	0	20	537	76	76	0	0	NA	NA	NA	123	131	176	193	575	92	137	308	80	56	98	0.455	0.29	0.17
.	19.01.15-23.57.50-1-234831	119	8	8	2	0	2	462	6	6	0	0	NA	NA	NA	40	42	174	175	506	90	123	249	2	7	13	0.011	0.04	0.026
.	19.01.15-23.57.51-1-234832	240	23	23	3	0	3	482	21	21	0	0	NA	NA	NA	63	56	173	172	524	90	120	272	38	3	23	0.22	0.017	0.044
.	19.01.15-23.57.59-1-234833	89	4	4	1	0	1	440	3	3	0	0	NA	NA	NA	26	17	166	167	497	83	113	244	0	0	10	0	0	0.02
.	19.01.15-23.58.00-1-234834	29	1	1	0	0	0	0	0	0	0	0	NA	NA	NA	5	12	168	163	494	0	0	0	0	0	0	0	0	0
.	19.01.15-23.58.02-1-234835	265	16	16	7	0	7	491	14	14	0	0	NA	NA	NA	63	68	175	175	531	90	124	277	13	8	19	0.074	0.046	0.036
.	19.01.15-23.58.06-1-234836	63	2	2	2	0	1	447	1	1	0	0	NA	NA	NA	20	26	169	171	499	83	118	246	2	0	2	0.012	0	0.004
.	19.01.15-23.58.07-1-234837	119	5	5	0	0	0	456	4	4	0	0	NA	NA	NA	41	32	171	168	506	87	119	250	3	0	16	0.018	0	0.032
.	19.01.15-23.58.10-1-234838	32	1	1	0	0	0	0	0	0	0	0	NA	NA	NA	11	10	164	166	493	0	0	0	0	0	0	0	0	0
.	19.01.15-23.58.12-1-234839	189	23	23	4	0	4	470	21	21	0	0	NA	NA	NA	53	48	179	168	514	95	117	258	24	6	46	0.134	0.036	0.089
.	19.01.15-23.58.12-1-234840	304	45	45	9	0	6	498	41	41	0	0	NA	NA	NA	93	84	175	177	545	91	124	283	53	27	53	0.303	0.153	0.097
.	19.01.15-23.58.19-1-234858	123	13	13	3	0	3	458	11	11	0	0	NA	NA	NA	39	40	170	170	513	85	118	255	3	5	25	0.018	0.029	0.049
.	19.01.15-23.58.23-1-234863	116	7	7	2	0	1	445	6	6	0	0	NA	NA	NA	37	25	167	168	503	81	112	252	1	5	12	0.006	0.03	0.024
.	19.01.15-23.58.34-1-234874	34	1	1	1	0	1	0	0	0	0	0	NA	NA	NA	5	12	167	165	493	0	0	0	0	0	0	0	0	0
.	19.01.15-23.58.36-1-234876	33	1	1	0	0	0	0	0	0	0	0	NA	NA	NA	6	10	166	165	492	0	0	0	0	0	0	0	0	0
.	19.01.15-23.58.37-1-234878	88	4	4	2	0	2	443	3	3	0	0	NA	NA	NA	40	25	166	169	503	83	113	247	3	0	6	0.018	0	0.012
.	19.01.15-23.58.38-1-234879	241	33	33	10	0	9	483	32	32	0	0	NA	NA	NA	68	71	175	183	526	86	129	268	26	24	46	0.149	0.131	0.087
.	19.01.15-23.58.47-1-234885	66	2	2	2	0	1	453	1	1	0	0	NA	NA	NA	22	28	170	167	504	85	114	254	0	12	1	0	0.072	0.002
.	19.01.15-23.58.47-1-234886	350	55	55	9	0	6	503	54	54	0	0	NA	NA	NA	100	87	178	184	538	93	130	280	57	20	87	0.32	0.109	0.162
.	19.01.15-23.58.57-1-234887	332	71	71	14	0	12	510	68	68	0	0	NA	NA	NA	93	98	181	186	544	95	129	286	57	27	104	0.315	0.145	0.191
.	19.01.15-23.59.03-1-234891	67	2	2	0	0	0	444	1	1	0	0	NA	NA	NA	30	28	167	169	505	83	112	249	4	0	0	0.024	0	0
.	19.01.15-23.59.09-1-234892	96	3	3	0	0	0	445	2	2	0	0	NA	NA	NA	21	22	169	167	499	83	115	247	1	0	3	0.006	0	0.006
.	19.01.15-23.59.10-1-234893	94	8	8	1	0	1	453	6	6	0	0	NA	NA	NA	29	33	170	169	507	84	115	254	5	6	7	0.029	0.036	0.014
.	19.01.15-23.59.18-1-234909	177	25	25	7	0	6	477	22	22	0	0	NA	NA	NA	57	62	182	172	521	93	120	264	32	20	23	0.176	0.116	0.044
.	19.01.15-23.59.23-1-234914	96	5	5	2	0	2	443	4	4	0	0	NA	NA	NA	39	28	167	168	506	80	113	250	7	0	3	0.042	0	0.006
.	19.01.15-23.59.37-1-234925	239	26	26	5	0	5	474	22	22	0	0	NA	NA	NA	63	47	173	171	516	89	120	265	21	14	49	0.121	0.082	0.095
.	19.01.15-23.59.38-1-234926	118	11	11	1	0	1	459	9	9	0	0	NA	NA	NA	48	41	170	172	512	86	116	257	1	8	16	0.006	0.047	0.031
.	19.01.15-23.59.40-1-234930	62	3	3	0	0	0	444	2	2	0	0	NA	NA	NA	21	22	167	168	500	81	116	247	0	3	8	0	0.018	0.016
.	19.01.15-23.59.47-1-234935	34	1	1	0	0	0	0	0	0	0	0	NA	NA	NA	8	7	165	164	491	0	0	0	4	0	0	0.024	0	0
.	19.01.15-23.59.49-1-234940	89	7	7	0	0	0	455	6	6	0	0	NA	NA	NA	24	32	168	171	506	84	121	250	0	0	16	0	0	0.032
.	19.01.15-23.59.53-1-234941	34	1	1	0	0	0	0	0	0	0	0	NA	NA	NA	7	6	164	164	491	0	0	0	0	0	1	0	0	0.002
.	19.01.15-23.59.58-1-234942	62	3	3	0	0	0	196	2	2	0	0	NA	NA	NA	26	16	165	165	499	31	47	118	0	0	7	0	0	0.014
.	19.01.16-00.00.00-1-234943	147	11	11	3	0	2	466	10	10	0	0	NA	NA	NA	33	45	173	171	514	87	120	259	9	4	9	0.052	0.023	0.018
.	19.01.16-00.00.02-1-234948	207	15	15	4	0	3	481	13	13	0	0	NA	NA	NA	58	66	177	176	526	88	124	269	9	8	25	0.051	0.045	0.048
.	19.01.16-00.00.04-1-234949	61	3	3	1	0	1	439	1	1	0	0	NA	NA	NA	25	20	166	170	497	82	115	242	0	1	2	0	0.006	0.004
.	19.01.16-00.00.07-1-234950	138	6	6	2	0	2	459	5	5	0	0	NA	NA	NA	39	34	174	170	503	90	118	251	8	6	2	0.046	0.035	0.004
.	19.01.16-00.00.08-1-234951	118	10	10	0	0	0	456	8	8	0	0	NA	NA	NA	30	38	169	173	509	84	120	252	9	3	12	0.053	0.017	0.024
.	19.01.16-00.00.10-1-234952	127	9	9	1	0	1	457	6	6	0	0	NA	NA	NA	46	38	171	168	512	86	112	259	0	14	10	0	0.083	0.02
.	19.01.16-00.00.16-1-234972	157	16	16	7	0	6	461	15	15	0	0	NA	NA	NA	52	44	170	172	515	86	113	262	14	10	22	0.082	0.058	0.043
.	19.01.16-00.00.19-1-234973	125	7	7	3	0	2	459	6	6	0	0	NA	NA	NA	42	38	175	172	504	90	120	249	13	7	5	0.074	0.041	0.01
.	19.01.16-00.00.21-1-234977	206	21	21	4	0	4	468	18	18	0	0	NA	NA	NA	74	48	172	173	516	86	121	261	8	10	39	0.047	0.058	0.076
.	19.01.16-00.00.25-1-234981	60	2	2	0	0	0	51	1	1	0	0	NA	NA	NA	25	15	165	167	496	7	13	31	1	0	0	0.006	0	0
.	19.01.16-00.00.28-1-234986	118	5	5	1	0	1	463	4	4	0	0	NA	NA	NA	36	42	173	175	507	90	121	252	0	2	7	0	0.011	0.014
.	19.01.16-00.00.30-1-234988	293	27	27	8	0	4	509	25	25	0	0	NA	NA	NA	66	92	182	185	538	93	131	285	27	18	41	0.148	0.097	0.076
.	19.01.16-00.00.31-1-234990	149	12	12	6	0	6	467	11	11	0	0	NA	NA	NA	44	46	175	173	511	93	115	259	4	9	22	0.023	0.052	0.043
.	19.01.16-00.00.35-1-234991	59	2	2	0	0	0	98	1	1	0	0	NA	NA	NA	19	17	165	165	500	19	21	58	0	1	0	0	0.006	0
.	19.01.16-00.00.37-1-234993	60	3	3	1	0	1	443	2	2	0	0	NA	NA	NA	28	24	171	166	500	85	113	245	1	0	5	0.006	0	0.01
.	19.01.16-00.00.41-1-234997	237	27	27	6	0	6	492	25	25	0	0	NA	NA	NA	77	72	178	180	527	97	127	268	22	21	27	0.124	0.117	0.051
.	19.01.16-00.00.42-1-234998	290	47	47	9	0	5	514	38	38	0	0	NA	NA	NA	82	102	183	185	547	97	133	284	60	18	65	0.328	0.097	0.119
.	19.01.16-00.00.45-1-235002	116	8	8	4	0	4	455	7	7	0	0	NA	NA	NA	25	30	165	170	508	82	119	254	4	8	14	0.024	0.047	0.028
.	19.01.16-00.00.49-1-235003	93	6	6	2	0	2	458	5	5	0	0	NA	NA	NA	33	43	171	174	511	86	119	253	0	4	14	0	0.023	0.027
.	19.01.16-00.01.01-1-235006	64	3	3	0	0	0	204	2	2	0	0	NA	NA	NA	14	13	166	166	494	32	60	112	0	0	8	0	0	0.016
.	19.01.16-00.01.06-1-235064	89	4	4	1	0	1	438	2	2	0	0	NA	NA	NA	27	20	165	168	500	78	113	247	0	4	4	0	0.024	0.008
.	19.01.16-00.01.07-1-235065	292	46	46	11	0	10	490	42	42	0	0	NA	NA	NA	67	73	172	174	540	88	124	278	34	15	97	0.198	0.086	0.18
.	19.01.16-00.01.18-1-235101	93	6	6	2	0	1	461	5	5	0	0	NA	NA	NA	31	38	170	171	510	84	118	259	6	0	14	0.035	0	0.027
.	19.01.16-00.01.18-1-235102	212	23	23	5	0	4	477	18	18	0	0	NA	NA	NA	71	68	181	173	527	94	115	268	17	18	32	0.094	0.104	0.061
.	19.01.16-00.01.21-1-235105	90	4	4	2	0	2	452	2	2	0	0	NA	NA	NA	33	30	166	171	506	82	119	251	3	1	5	0.018	0.006	0.01
.	19.01.16-00.01.24-1-235109	118	9	9	4	0	2	449	7	7	0	0	NA	NA	NA	41	34	169	171	507	84	117	248	13	1	6	0.077	0.006	0.012
.	19.01.16-00.01.28-1-235114	70	3	3	0	0	0	440	1	1	0	0	NA	NA	NA	21	21	168	166	500	82	112	246	0	0	4	0	0	0.008
.	19.01.16-00.01.37-1-235120	173	12	12	1	0	1	474	11	11	0	0	NA	NA	NA	53	58	175	173	523	93	117	264	7	8	16	0.04	0.046	0.031
.	19.01.16-00.01.37-1-235121	302	41	41	9	0	7	496	35	35	0	0	NA	NA	NA	91	83	176	177	543	92	126	278	61	18	63	0.347	0.102	0.116
.	19.01.16-00.01.39-1-235124	241	11	11	4	0	3	496	10	10	0	0	NA	NA	NA	73	81	178	185	531	92	131	273	12	0	31	0.067	0	0.058
.	19.01.16-00.01.40-1-235125	189	28	28	5	0	4	474	27	27	0	0	NA	NA	NA	62	64	180	183	514	93	129	252	24	11	40	0.133	0.06	0.078
.	19.01.16-00.01.43-1-235129	121	12	12	1	0	1	451	11	11	0	0	NA	NA	NA	33	31	170	168	506	84	114	253	0	11	17	0	0.065	0.034
.	19.01.16-00.02.07-1-235134	60	2	2	0	0	0	100	1	1	0	0	NA	NA	NA	16	19	165	169	498	16	26	58	0	0	2	0	0	0.004
.	19.01.16-00.02.07-1-235135	29	1	1	1	0	1	0	0	0	0	0	NA	NA	NA	7	4	165	164	488	0	0	0	0	0	0	0	0	0
.	19.01.16-00.02.09-1-235137	63	3	3	1	0	1	448	2	2	0	0	NA	NA	NA	18	25	165	173	500	81	117	250	0	0	5	0	0	0.01
.	19.01.16-00.02.12-1-235138	121	5	5	1	0	1	454	4	4	0	0	NA	NA	NA	45	36	168	176	505	81	122	251	2	0	12	0.012	0	0.024
.	19.01.16-00.02.14-1-235155	32	1	1	0	0	0	0	0	0	0	0	NA	NA	NA	12	10	166	166	491	0	0	0	0	0	1	0	0	0.002
.	19.01.16-00.02.16-1-235160	208	22	22	8	0	6	471	20	20	0	0	NA	NA	NA	60	56	173	174	522	86	119	266	14	14	21	0.081	0.08	0.04
.	19.01.16-00.02.17-1-235161	295	53	53	13	0	9	496	48	48	0	0	NA	NA	NA	90	73	179	180	527	99	126	271	44	26	93	0.246	0.144	0.176
.	19.01.16-00.02.21-1-235168	87	7	7	0	0	0	440	6	6	0	0	NA	NA	NA	29	16	168	167	494	82	115	243	3	7	4	0.018	0.042	0.008
.	19.01.16-00.02.21-1-235169	120	7	7	3	0	3	466	6	6	0	0	NA	NA	NA	50	44	170	169	518	85	118	263	0	8	17	0	0.047	0.033
.	19.01.16-00.02.22-1-235170	143	7	7	2	0	1	457	6	6	0	0	NA	NA	NA	43	32	176	164	505	90	114	253	0	5	17	0	0.03	0.034
.	19.01.16-00.02.27-1-235177	172	8	8	2	0	2	484	6	6	0	0	NA	NA	NA	47	69	171	179	532	87	129	268	0	2	15	0	0.011	0.028
.	19.01.16-00.02.34-1-235182	121	5	5	0	0	0	457	4	4	0	0	NA	NA	NA	27	36	171	172	506	85	121	251	0	5	4	0	0.029	0.008
.	19.01.16-00.02.36-1-235185	61	2	2	1	0	1	302	1	1	0	0	NA	NA	NA	21	15	164	167	497	55	81	166	2	0	1	0.012	0	0.002
.	19.01.16-00.02.39-1-235188	33	1	1	1	0	1	0	0	0	0	0	NA	NA	NA	7	8	163	166	492	0	0	0	0	0	0	0	0	0
.	19.01.16-00.02.39-1-235189	114	7	7	2	0	2	458	6	6	0	0	NA	NA	NA	36	42	171	172	512	83	118	257	1	8	9	0.006	0.047	0.018
.	19.01.16-00.02.41-1-235190	298	31	31	4	0	4	488	29	29	0	0	NA	NA	NA	87	72	181	177	527	95	122	271	31	9	57	0.171	0.051	0.108
.	19.01.16-00.02.46-1-235194	61	2	2	1	0	1	447	1	1	0	0	NA	NA	NA	24	27	168	169	503	83	116	248	0	0	7	0	0	0.014
.	19.01.16-00.02.47-1-235195	212	26	26	6	0	6	475	24	24	0	0	NA	NA	NA	70	56	176	172	521	89	119	267	26	15	44	0.148	0.087	0.084
.	19.01.16-00.02.47-1-235196	321	71	71	20	0	18	503	64	64	0	0	NA	NA	NA	70	87	177	181	542	90	129	284	73	35	98	0.412	0.193	0.181
.	19.01.16-00.02.50-1-235197	290	51	51	9	0	6	485	47	47	0	0	NA	NA	NA	81	72	175	180	530	90	122	273	38	50	51	0.217	0.278	0.096
.	19.01.16-00.02.51-1-235198	34	1	1	1	0	1	0	0	0	0	0	NA	NA	NA	8	11	167	164	493	0	0	0	0	0	2	0	0	0.004
.	19.01.16-00.02.53-1-235199	293	63	63	16	0	14	508	58	58	0	0	NA	NA	NA	86	97	186	181	543	98	126	284	60	27	85	0.323	0.149	0.157
.	19.01.16-00.02.57-1-235200	29	1	1	0	0	0	0	0	0	0	0	NA	NA	NA	12	8	164	166	491	0	0	0	0	0	0	0	0	0
.	19.01.16-00.02.58-1-235201	89	6	6	1	0	1	443	5	5	0	0	NA	NA	NA	31	28	173	170	498	86	112	245	0	13	6	0	0.076	0.012
.	19.01.16-00.02.58-1-235202	208	15	15	1	0	1	470	14	14	0	0	NA	NA	NA	60	57	177	173	520	91	119	260	6	14	14	0.034	0.081	0.027
.	19.01.16-00.03.13-1-235206	33	1	1	1	0	1	0	0	0	0	0	NA	NA	NA	15	6	164	164	491	0	0	0	0	0	1	0	0	0.002
.	19.01.16-00.03.16-1-235222	65	2	2	0	0	0	445	1	1	0	0	NA	NA	NA	15	25	170	168	500	84	116	245	1	0	2	0.006	0	0.004
.	19.01.16-00.03.23-1-235227	119	4	4	2	0	2	443	3	3	0	0	NA	NA	NA	26	24	168	165	504	81	112	250	2	0	9	0.012	0	0.018
.	19.01.16-00.03.26-1-235232	35	1	1	1	0	1	0	0	0	0	0	NA	NA	NA	7	12	164	167	494	0	0	0	0	0	1	0	0	0.002
.	19.01.16-00.03.32-1-235239	181	12	12	2	0	2	457	7	7	0	0	NA	NA	NA	52	37	170	167	513	85	115	257	11	2	13	0.065	0.012	0.025
.	19.01.16-00.03.32-1-235240	118	8	8	2	0	2	458	6	6	0	0	NA	NA	NA	38	42	175	171	509	88	117	253	0	1	15	0	0.006	0.029
.	19.01.16-00.03.36-1-235242	151	9	9	3	0	3	470	7	7	0	0	NA	NA	NA	40	50	171	171	521	85	120	265	5	3	10	0.029	0.018	0.019
.	19.01.16-00.03.37-1-235245	59	2	2	1	0	1	440	1	1	0	0	NA	NA	NA	26	21	166	167	501	81	113	246	0	0	4	0	0	0.008
.	19.01.16-00.03.37-1-235246	32	1	1	1	0	1	0	0	0	0	0	NA	NA	NA	9	9	166	164	492	0	0	0	1	0	0	0.006	0	0
.	19.01.16-00.03.40-1-235248	97	9	9	3	0	2	457	8	8	0	0	NA	NA	NA	32	41	167	174	513	82	120	255	0	5	19	0	0.029	0.037
.	19.01.16-00.03.50-1-235252	33	1	1	1	0	1	0	0	0	0	0	NA	NA	NA	14	11	164	163	497	0	0	0	0	0	1	0	0	0.002
.	19.01.16-00.03.50-1-235253	120	4	4	1	0	1	464	3	3	0	0	NA	NA	NA	50	44	169	176	512	85	123	256	3	0	7	0.018	0	0.014
.	19.01.16-00.03.51-1-235258	101	4	4	0	0	0	445	3	3	0	0	NA	NA	NA	29	27	169	167	504	84	112	249	0	0	9	0	0	0.018
.	19.01.16-00.03.56-1-235259	30	1	1	0	0	0	0	0	0	0	0	NA	NA	NA	12	7	164	164	492	0	0	0	0	0	1	0	0	0.002
.	19.01.16-00.03.58-1-235260	218	31	31	10	0	9	488	25	25	0	0	NA	NA	NA	70	67	179	179	522	92	126	270	37	28	31	0.207	0.156	0.059
.	19.01.16-00.03.58-1-235261	210	35	35	9	0	7	467	32	32	0	0	NA	NA	NA	64	48	174	171	516	88	118	261	53	24	17	0.305	0.14	0.033
.	19.01.16-00.04.00-1-235262	362	53	53	18	0	12	525	52	52	0	0	NA	NA	NA	99	109	186	184	552	98	133	294	46	25	94	0.247	0.136	0.17
.	19.01.16-00.04.04-1-235263	61	5	5	1	0	1	448	4	4	0	0	NA	NA	NA	19	27	165	168	507	82	116	250	4	5	5	0.024	0.03	0.01
.	19.01.16-00.04.07-1-235264	64	4	4	0	0	0	446	3	3	0	0	NA	NA	NA	31	26	167	167	505	80	117	249	3	1	3	0.018	0.006	0.006
.	19.01.16-00.04.09-1-235265	92	3	3	0	0	0	443	2	2	0	0	NA	NA	NA	29	24	170	168	499	84	113	246	3	2	0	0.018	0.012	0
.	19.01.16-00.04.23-1-235285	444	26	26	3	0	2	562	24	24	0	0	NA	NA	NA	143	154	191	192	584	104	138	320	18	8	45	0.094	0.042	0.077
.	19.01.16-00.04.26-1-235289	65	2	2	0	0	0	439	1	1	0	0	NA	NA	NA	17	16	166	166	497	81	114	244	0	0	1	0	0	0.002
.	19.01.16-00.04.27-1-235291	65	2	2	1	0	1	440	1	1	0	0	NA	NA	NA	31	21	167	165	502	85	113	242	2	0	3	0.012	0	0.006
.	19.01.16-00.04.33-1-235296	323	26	26	7	0	6	516	23	23	0	0	NA	NA	NA	87	103	188	183	545	104	129	283	35	14	23	0.186	0.077	0.042
.	19.01.16-00.04.35-1-235297	90	5	5	2	0	2	451	4	4	0	0	NA	NA	NA	32	35	168	169	511	82	114	255	3	9	3	0.018	0.053	0.006
.	19.01.16-00.04.41-1-235303	281	47	47	12	0	11	509	42	42	0	0	NA	NA	NA	66	89	177	181	544	92	129	288	47	21	65	0.266	0.116	0.119
.	19.01.16-00.04.41-1-235304	90	8	8	1	0	1	450	6	6	0	0	NA	NA	NA	29	25	171	164	503	85	113	252	5	0	11	0.029	0	0.022
.	19.01.16-00.04.58-1-235309	330	82	82	25	0	22	513	72	72	0	0	NA	NA	NA	84	102	183	183	549	96	127	290	42	44	140	0.23	0.24	0.255
.	19.01.16-00.04.59-1-235310	34	1	1	0	0	0	0	0	0	0	0	NA	NA	NA	3	13	167	165	494	0	0	0	0	0	3	0	0	0.006
.	19.01.16-00.05.00-1-235311	64	2	2	0	0	0	440	1	1	0	0	NA	NA	NA	21	16	166	168	495	83	115	242	0	0	3	0	0	0.006
.	19.01.16-00.05.02-1-235312	126	8	8	3	0	3	442	6	6	0	0	NA	NA	NA	39	27	166	169	505	82	114	246	5	5	15	0.03	0.03	0.03
.	19.01.16-00.05.02-1-235313	62	2	2	1	0	1	353	1	1	0	0	NA	NA	NA	13	24	167	169	501	66	93	194	0	0	3	0	0	0.006
.	19.01.16-00.05.11-1-235317	179	12	12	3	0	3	462	10	10	0	0	NA	NA	NA	57	50	177	170	516	89	117	256	9	0	20	0.051	0	0.039
.	19.01.16-00.05.13-1-235318	152	11	11	1	0	1	479	10	10	0	0	NA	NA	NA	43	60	179	174	520	96	123	260	2	9	10	0.011	0.052	0.019
.	19.01.16-00.05.19-1-235334	431	45	45	7	0	7	533	43	43	0	0	NA	NA	NA	118	117	189	189	552	103	137	293	32	41	69	0.169	0.217	0.125
.	19.01.16-00.05.19-1-235336	64	3	3	2	0	2	438	2	2	0	0	NA	NA	NA	30	30	170	167	506	82	112	244	2	0	2	0.012	0	0.004
.	19.01.16-00.05.20-1-235337	208	17	17	6	0	5	472	15	15	0	0	NA	NA	NA	57	54	171	174	522	88	122	262	16	6	18	0.094	0.034	0.034
.	19.01.16-00.05.32-1-235349	30	1	1	1	0	1	0	0	0	0	0	NA	NA	NA	7	3	163	164	489	0	0	0	0	0	0	0	0	0
.	19.01.16-00.05.34-1-235350	266	30	30	8	0	8	500	28	28	0	0	NA	NA	NA	91	84	178	181	538	91	128	281	38	14	31	0.213	0.077	0.058
.	19.01.16-00.05.36-1-235352	322	18	18	6	0	2	512	16	16	0	0	NA	NA	NA	96	98	182	179	550	93	125	294	7	12	39	0.038	0.067	0.071
.	19.01.16-00.05.38-1-235354	32	1	1	0	0	0	0	0	0	0	0	NA	NA	NA	14	6	163	164	492	0	0	0	0	0	6	0	0	0.012
.	19.01.16-00.05.40-1-235357	69	3	3	2	0	2	442	2	2	0	0	NA	NA	NA	32	22	167	166	502	80	115	247	3	5	2	0.018	0.03	0.004
.	19.01.16-00.05.41-1-235358	268	19	19	8	0	6	490	17	17	0	0	NA	NA	NA	88	77	179	180	531	92	125	273	10	16	28	0.056	0.089	0.053
.	19.01.16-00.05.49-1-235362	32	1	1	1	0	1	0	0	0	0	0	NA	NA	NA	9	6	163	166	490	0	0	0	0	0	3	0	0	0.006
.	19.01.16-00.05.52-1-235367	205	12	12	1	0	1	479	11	11	0	0	NA	NA	NA	76	61	175	180	519	94	126	259	15	10	12	0.086	0.056	0.023
.	19.01.16-00.05.53-1-235368	33	1	1	0	0	0	0	0	0	0	0	NA	NA	NA	7	9	164	166	492	0	0	0	0	0	2	0	0	0.004
.	19.01.16-00.05.54-1-235369	150	9	9	2	0	1	462	8	8	0	0	NA	NA	NA	58	49	171	174	517	87	118	257	0	16	9	0	0.092	0.017
.	19.01.16-00.05.56-1-235371	151	10	10	5	0	4	473	8	8	0	0	NA	NA	NA	40	50	169	179	515	85	127	261	9	7	15	0.053	0.039	0.029
.	19.01.16-00.06.10-1-235373	152	11	11	3	0	3	457	9	9	0	0	NA	NA	NA	43	45	171	172	515	82	116	259	10	2	7	0.058	0.012	0.014
.	19.01.16-00.06.20-1-235390	88	5	5	1	0	1	450	4	4	0	0	NA	NA	NA	23	19	167	168	497	86	118	246	0	0	10	0	0	0.02
.	19.01.16-00.06.23-1-235394	37	1	1	0	0	0	0	0	0	0	0	NA	NA	NA	14	9	165	164	493	0	0	0	2	0	0	0.012	0	0
.	19.01.16-00.06.24-1-235396	175	19	19	3	0	1	474	16	16	0	0	NA	NA	NA	45	48	172	172	517	90	119	265	15	5	26	0.087	0.029	0.05
.	19.01.16-00.06.24-1-235397	299	31	31	10	0	5	504	26	26	0	0	NA	NA	NA	113	92	183	179	543	96	127	281	32	11	52	0.175	0.061	0.096
.	19.01.16-00.06.26-1-235401	32	1	1	0	0	0	0	0	0	0	0	NA	NA	NA	17	8	164	167	490	0	0	0	3	0	0	0.018	0	0
.	19.01.16-00.06.27-1-235402	93	6	6	4	0	3	446	5	5	0	0	NA	NA	NA	24	30	167	165	511	79	113	254	0	8	12	0	0.048	0.023
.	19.01.16-00.06.32-1-235407	123	12	12	1	0	1	452	10	10	0	0	NA	NA	NA	32	29	173	172	497	89	119	244	2	8	10	0.012	0.047	0.02
.	19.01.16-00.06.38-1-235411	96	4	4	2	0	2	456	3	3	0	0	NA	NA	NA	32	35	169	171	508	83	117	256	7	0	1	0.041	0	0.002
.	19.01.16-00.06.38-1-235412	59	2	2	0	0	0	446	1	1	0	0	NA	NA	NA	25	24	166	168	503	79	116	251	0	0	4	0	0	0.008
.	19.01.16-00.06.44-1-235417	268	23	23	7	0	6	491	22	22	0	0	NA	NA	NA	93	77	177	176	537	90	123	278	3	31	44	0.017	0.176	0.082
.	19.01.16-00.06.47-1-235418	135	10	10	3	0	2	456	8	8	0	0	NA	NA	NA	45	34	174	168	505	88	115	253	13	4	9	0.075	0.024	0.018
.	19.01.16-00.06.50-1-235419	61	3	3	0	0	0	433	2	2	0	0	NA	NA	NA	32	24	170	165	502	83	107	243	0	4	2	0	0.024	0.004
.	19.01.16-00.06.52-1-235420	122	11	11	4	0	2	464	9	9	0	0	NA	NA	NA	32	43	171	166	519	88	115	261	4	28	8	0.023	0.169	0.015
.	19.01.16-00.06.53-1-235421	332	58	58	13	0	11	531	51	51	0	0	NA	NA	NA	114	118	188	193	550	103	139	289	68	34	52	0.362	0.176	0.095
.	19.01.16-00.06.55-1-235422	154	9	9	1	0	1	473	7	7	0	0	NA	NA	NA	34	49	170	176	516	90	125	258	0	7	5	0	0.04	0.01
.	19.01.16-00.07.03-1-235423	35	1	1	0	0	0	0	0	0	0	0	NA	NA	NA	8	13	168	169	489	0	0	0	0	0	0	0	0	0
.	19.01.16-00.07.06-1-235428	33	1	1	0	0	0	0	0	0	0	0	NA	NA	NA	6	5	165	163	490	0	0	0	0	1	0	0	0.006	0
.	19.01.16-00.07.07-1-235429	304	22	22	7	0	6	520	21	21	0	0	NA	NA	NA	85	110	188	182	553	105	129	286	21	7	40	0.112	0.038	0.072
.	19.01.16-00.07.09-1-235430	86	4	4	0	0	0	451	2	2	0	0	NA	NA	NA	30	38	167	165	519	81	112	258	0	7	4	0	0.042	0.008
.	19.01.16-00.07.09-1-235432	96	6	6	4	0	4	455	5	5	0	0	NA	NA	NA	35	37	171	170	509	84	117	254	6	3	2	0.035	0.018	0.004
.	19.01.16-00.07.15-1-235449	116	6	6	2	0	2	462	5	5	0	0	NA	NA	NA	42	44	167	175	515	83	122	257	6	9	3	0.036	0.051	0.006
.	19.01.16-00.07.19-1-235450	37	1	1	0	0	0	0	0	0	0	0	NA	NA	NA	10	5	165	164	489	0	0	0	0	0	0	0	0	0
.	19.01.16-00.07.21-1-235453	88	6	6	2	0	2	448	5	5	0	0	NA	NA	NA	39	32	167	172	506	83	117	248	2	0	11	0.012	0	0.022
.	19.01.16-00.07.21-1-235454	115	14	14	0	0	0	453	13	13	0	0	NA	NA	NA	37	28	172	170	499	89	115	249	14	11	5	0.081	0.065	0.01
.	19.01.16-00.07.22-1-235456	95	4	4	2	0	2	449	2	2	0	0	NA	NA	NA	24	23	165	167	504	81	118	250	0	0	7	0	0	0.014
.	19.01.16-00.07.23-1-235458	87	4	4	2	0	2	445	3	3	0	0	NA	NA	NA	27	18	167	168	496	83	117	245	4	0	3	0.024	0	0.006
.	19.01.16-00.07.26-1-235462	153	6	6	0	0	0	459	5	5	0	0	NA	NA	NA	44	37	169	168	513	85	116	258	0	3	7	0	0.018	0.014
.	19.01.16-00.07.31-1-235468	90	3	3	0	0	0	448	2	2	0	0	NA	NA	NA	24	28	169	170	502	83	117	248	3	0	6	0.018	0	0.012
.	19.01.16-00.07.35-1-235473	120	13	13	2	0	2	445	10	10	0	0	NA	NA	NA	41	24	166	169	502	81	119	245	1	0	26	0.006	0	0.052
.	19.01.16-00.07.36-1-235475	179	20	20	6	0	6	479	17	17	0	0	NA	NA	NA	52	64	172	176	529	85	123	271	19	7	17	0.11	0.04	0.032
.	19.01.16-00.07.37-1-235477	34	1	1	1	0	1	0	0	0	0	0	NA	NA	NA	10	11	167	165	492	0	0	0	0	0	1	0	0	0.002
.	19.01.16-00.07.39-1-235480	209	28	28	4	0	3	477	23	23	0	0	NA	NA	NA	65	60	178	182	513	94	127	256	26	9	38	0.146	0.049	0.074
.	19.01.16-00.07.41-1-235481	151	14	14	2	0	2	466	11	11	0	0	NA	NA	NA	38	46	173	172	514	87	117	262	14	10	4	0.081	0.058	0.008
.	19.01.16-00.07.44-1-235485	90	6	6	2	0	1	452	3	3	0	0	NA	NA	NA	23	25	167	170	501	81	120	251	8	0	8	0.048	0	0.016
.	19.01.16-00.07.44-1-235486	181	15	15	4	0	3	482	13	13	0	0	NA	NA	NA	51	62	176	177	522	93	122	267	20	6	18	0.114	0.034	0.034
.	19.01.16-00.07.46-1-235487	120	9	9	5	0	4	460	7	7	0	0	NA	NA	NA	30	44	172	170	515	82	119	259	12	3	12	0.07	0.018	0.023
.	19.01.16-00.07.58-1-235492	384	73	73	17	0	14	512	68	68	0	0	NA	NA	NA	99	90	179	185	539	94	132	286	95	31	90	0.531	0.168	0.167
.	19.01.16-00.08.06-1-235493	119	9	9	1	0	1	454	8	8	0	0	NA	NA	NA	26	33	167	175	504	84	123	247	0	4	24	0	0.023	0.048
.	19.01.16-00.08.16-1-235511	175	8	8	1	0	1	473	6	6	0	0	NA	NA	NA	47	53	177	174	515	90	124	259	3	4	7	0.017	0.023	0.014
.	19.01.16-00.08.22-1-235516	128	14	14	4	0	3	455	13	13	0	0	NA	NA	NA	51	35	167	172	509	83	120	252	17	10	22	0.102	0.058	0.043
.	19.01.16-00.08.23-1-235517	148	15	15	4	0	3	470	12	12	0	0	NA	NA	NA	50	55	176	176	516	88	124	258	13	12	14	0.074	0.068	0.027
.	19.01.16-00.08.26-1-235522	116	11	11	4	0	3	458	9	9	0	0	NA	NA	NA	36	41	170	169	515	86	118	254	1	5	24	0.006	0.03	0.047
.	19.01.16-00.08.38-1-235532	33	1	1	0	0	0	0	0	0	0	0	NA	NA	NA	8	13	165	167	494	0	0	0	0	0	1	0	0	0.002
.	19.01.16-00.08.38-1-235533	329	47	47	15	0	12	507	42	42	0	0	NA	NA	NA	88	86	180	186	533	95	132	280	61	33	63	0.339	0.177	0.118
.	19.01.16-00.08.41-1-235535	40	1	1	0	0	0	0	0	0	0	0	NA	NA	NA	15	9	167	165	490	0	0	0	0	0	2	0	0	0.004
.	19.01.16-00.08.43-1-235539	121	7	7	1	0	1	458	6	6	0	0	NA	NA	NA	48	38	175	172	504	89	119	250	8	4	8	0.046	0.023	0.016
.	19.01.16-00.08.44-1-235540	127	10	10	3	0	2	455	9	9	0	0	NA	NA	NA	53	40	170	170	513	84	116	255	15	0	14	0.088	0	0.027
.	19.01.16-00.08.45-1-235541	97	8	8	3	0	3	442	6	6	0	0	NA	NA	NA	31	25	171	167	500	82	116	244	18	0	7	0.105	0	0.014
.	19.01.16-00.09.00-1-235542	207	16	16	2	0	2	484	14	14	0	0	NA	NA	NA	57	64	179	172	526	94	119	271	9	8	17	0.05	0.047	0.032
.	19.01.16-00.09.00-1-235543	91	5	5	1	0	1	448	3	3	0	0	NA	NA	NA	33	24	166	164	507	83	115	250	3	0	6	0.018	0	0.012
.	19.01.16-00.09.14-1-235562	62	3	3	0	0	0	448	1	1	0	0	NA	NA	NA	20	26	171	170	498	84	118	246	0	4	5	0	0.024	0.01
.	19.01.16-00.09.18-1-235563	180	21	21	5	0	4	475	19	19	0	0	NA	NA	NA	48	55	171	176	521	88	124	263	11	6	31	0.064	0.034	0.06
.	19.01.16-00.09.21-1-235566	33	1	1	1	0	1	0	0	0	0	0	NA	NA	NA	10	10	165	166	492	0	0	0	0	0	2	0	0	0.004
.	19.01.16-00.09.21-1-235567	143	8	8	3	0	2	474	7	7	0	0	NA	NA	NA	40	49	176	171	515	95	117	262	5	2	13	0.028	0.012	0.025
.	19.01.16-00.09.23-1-235570	237	30	30	9	0	7	483	27	27	0	0	NA	NA	NA	72	64	174	178	525	88	125	270	28	23	40	0.161	0.129	0.076
.	19.01.16-00.09.24-1-235572	90	8	8	1	0	1	448	7	7	0	0	NA	NA	NA	36	28	166	171	504	81	118	249	11	0	12	0.066	0	0.024
.	19.01.16-00.09.28-1-235578	240	11	11	2	0	2	492	8	8	0	0	NA	NA	NA	83	77	181	182	527	96	132	264	14	1	12	0.077	0.005	0.023
.	19.01.16-00.09.37-1-235583	147	8	8	3	0	3	458	7	7	0	0	NA	NA	NA	45	43	172	172	512	85	118	255	5	12	8	0.029	0.07	0.016
.	19.01.16-00.09.39-1-235587	60	2	2	0	0	0	445	0	0	0	0	NA	NA	NA	23	22	165	166	504	80	115	250	0	0	3	0	0	0.006
.	19.01.16-00.09.41-1-235588	117	10	10	0	0	0	450	9	9	0	0	NA	NA	NA	37	36	167	168	514	82	115	253	1	8	9	0.006	0.048	0.018
.	19.01.16-00.09.51-1-235593	125	7	7	1	0	1	462	5	5	0	0	NA	NA	NA	35	44	173	170	514	87	118	257	0	3	8	0	0.018	0.016
.	19.01.16-00.09.54-1-235598	181	13	13	4	0	4	473	12	12	0	0	NA	NA	NA	52	53	175	177	514	89	123	261	14	3	19	0.08	0.017	0.037
.	19.01.16-00.09.57-1-235599	94	3	3	0	0	0	446	2	2	0	0	NA	NA	NA	26	22	164	168	503	81	117	248	0	0	2	0	0	0.004
.	19.01.16-00.09.57-1-235600	326	57	57	20	0	15	508	54	54	0	0	NA	NA	NA	84	85	176	188	534	94	137	277	69	27	103	0.392	0.144	0.193
.	19.01.16-00.10.02-1-235601	60	3	3	1	0	1	452	2	2	0	0	NA	NA	NA	22	29	170	169	503	86	116	250	0	3	2	0	0.018	0.004
.	19.01.16-00.10.06-1-235606	57	2	2	2	0	2	302	1	1	0	0	NA	NA	NA	14	25	172	165	501	58	80	164	0	0	2	0	0	0.004
.	19.01.16-00.10.09-1-235607	93	6	6	2	0	2	452	4	4	0	0	NA	NA	NA	31	36	169	168	512	84	115	253	13	0	3	0.077	0	0.006
.	19.01.16-00.10.10-1-235608	34	1	1	0	0	0	0	0	0	0	0	NA	NA	NA	15	14	164	164	499	0	0	0	0	0	1	0	0	0.002
.	19.01.16-00.10.10-1-235609	269	30	30	12	0	9	507	29	29	0	0	NA	NA	NA	89	90	181	181	541	95	124	288	54	34	25	0.298	0.188	0.046
.	19.01.16-00.10.13-1-235610	92	6	6	3	0	2	452	3	3	0	0	NA	NA	NA	28	37	168	168	514	84	115	253	0	5	8	0	0.03	0.016
.	19.01.16-00.10.13-1-235615	179	24	24	8	0	8	468	22	22	0	0	NA	NA	NA	45	48	172	171	518	85	120	263	33	12	19	0.192	0.07	0.037
.	19.01.16-00.10.16-1-235631	34	1	1	0	0	0	0	0	0	0	0	NA	NA	NA	11	7	165	164	491	0	0	0	0	0	4	0	0	0.008
.	19.01.16-00.10.19-1-235632	94	3	3	0	0	0	443	2	2	0	0	NA	NA	NA	35	33	166	169	511	80	114	249	0	2	6	0	0.012	0.012
.	19.01.16-00.10.20-1-235633	206	12	12	3	0	3	482	11	11	0	0	NA	NA	NA	67	58	178	174	519	94	122	266	12	9	17	0.067	0.052	0.033
.	19.01.16-00.10.21-1-235636	87	4	4	0	0	0	441	3	3	0	0	NA	NA	NA	20	15	165	166	497	81	113	247	0	3	12	0	0.018	0.024
.	19.01.16-00.10.24-1-235641	275	36	36	6	0	4	485	30	30	0	0	NA	NA	NA	77	64	172	178	527	86	125	274	21	37	49	0.122	0.208	0.093
.	19.01.16-00.10.28-1-235644	233	27	27	10	0	8	500	26	26	0	0	NA	NA	NA	64	86	183	188	528	97	132	271	15	14	48	0.082	0.074	0.091
.	19.01.16-00.10.33-1-235649	288	39	39	12	0	10	500	34	34	0	0	NA	NA	NA	70	82	182	174	539	95	123	282	46	19	72	0.253	0.109	0.134
.	19.01.16-00.10.37-1-235653	319	61	61	24	0	18	535	57	57	0	0	NA	NA	NA	98	116	187	182	560	101	129	305	83	35	67	0.444	0.192	0.12
.	19.01.16-00.10.42-1-235655	33	1	1	0	0	0	0	0	0	0	0	NA	NA	NA	12	6	163	164	492	0	0	0	0	0	2	0	0	0.004
.	19.01.16-00.10.45-1-235659	208	16	16	3	0	3	478	15	15	0	0	NA	NA	NA	55	62	173	175	527	85	121	272	15	1	20	0.087	0.006	0.038
.	19.01.16-00.10.46-1-235660	320	28	28	9	0	9	501	26	26	0	0	NA	NA	NA	93	83	175	184	537	90	128	283	16	8	76	0.091	0.043	0.142
.	19.01.16-00.10.57-1-235662	97	3	3	0	0	0	450	1	1	0	0	NA	NA	NA	42	27	169	167	504	84	114	252	6	0	0	0.036	0	0
.	19.01.16-00.11.08-1-235665	272	56	56	12	0	10	486	50	50	0	0	NA	NA	NA	71	73	178	174	534	92	120	274	38	26	85	0.213	0.149	0.159
.	19.01.16-00.11.10-1-235668	64	3	3	1	0	1	442	2	2	0	0	NA	NA	NA	13	16	165	165	499	82	114	246	0	1	5	0	0.006	0.01
.	19.01.16-00.11.10-1-235669	530	68	68	19	0	13	569	64	64	0	0	NA	NA	NA	135	153	196	189	581	107	139	323	58	35	103	0.296	0.185	0.177
.	19.01.16-00.11.15-1-235685	154	7	7	3	0	2	469	6	6	0	0	NA	NA	NA	49	53	174	174	518	86	121	262	6	7	17	0.034	0.04	0.033
.	19.01.16-00.11.15-1-235686	85	4	4	1	0	1	442	3	3	0	0	NA	NA	NA	17	20	167	167	499	83	112	247	0	3	2	0	0.018	0.004
.	19.01.16-00.11.22-1-235690	123	13	13	3	0	3	451	10	10	0	0	NA	NA	NA	34	28	168	168	505	85	117	249	9	9	13	0.054	0.054	0.026
.	19.01.16-00.11.26-1-235695	287	37	37	9	0	7	499	34	34	0	0	NA	NA	NA	106	83	182	184	530	98	128	273	34	24	60	0.187	0.13	0.113
.	19.01.16-00.11.27-1-235697	113	5	5	1	0	1	464	4	4	0	0	NA	NA	NA	25	39	169	172	511	85	122	257	0	3	7	0	0.017	0.014
.	19.01.16-00.11.29-1-235700	197	35	35	6	0	5	492	33	33	0	0	NA	NA	NA	56	79	175	180	537	91	125	276	26	20	51	0.149	0.111	0.095
.	19.01.16-00.11.37-1-235704	60	2	2	0	0	0	441	1	1	0	0	NA	NA	NA	18	16	168	165	496	82	114	245	2	0	0	0.012	0	0
.	19.01.16-00.11.43-1-235711	33	1	1	1	0	1	0	0	0	0	0	NA	NA	NA	8	14	166	164	497	0	0	0	0	0	0	0	0	0
.	19.01.16-00.11.44-1-235712	34	1	1	1	0	1	0	0	0	0	0	NA	NA	NA	10	9	164	168	490	0	0	0	0	0	3	0	0	0.006
.	19.01.16-00.11.44-1-235713	239	16	16	5	0	5	491	15	15	0	0	NA	NA	NA	72	74	178	178	531	95	124	272	26	18	14	0.146	0.101	0.026
.	19.01.16-00.11.46-1-235714	34	1	1	0	0	0	0	0	0	0	0	NA	NA	NA	15	7	165	163	492	0	0	0	0	0	0	0	0	0
.	19.01.16-00.11.48-1-235715	153	14	14	6	0	3	471	13	13	0	0	NA	NA	NA	38	54	171	174	522	87	120	264	10	23	12	0.058	0.132	0.023
.	19.01.16-00.11.49-1-235716	213	13	13	7	0	6	484	11	11	0	0	NA	NA	NA	57	64	175	171	531	93	118	273	5	9	26	0.029	0.053	0.049
.	19.01.16-00.12.04-1-235721	121	9	9	1	0	1	463	7	7	0	0	NA	NA	NA	23	39	169	175	508	87	123	253	6	1	13	0.036	0.006	0.026
.	19.01.16-00.12.14-1-235739	34	1	1	0	0	0	0	0	0	0	0	NA	NA	NA	13	8	164	165	492	0	0	0	1	0	0	0.006	0	0
.	19.01.16-00.12.15-1-235744	235	46	46	12	0	12	496	44	44	0	0	NA	NA	NA	50	74	179	183	525	95	129	272	60	31	43	0.335	0.169	0.082
.	19.01.16-00.12.16-1-235745	90	6	6	1	0	1	451	5	5	0	0	NA	NA	NA	33	32	170	172	503	86	119	246	2	6	8	0.012	0.035	0.016
.	19.01.16-00.12.17-1-235746	117	8	8	2	0	1	457	5	5	0	0	NA	NA	NA	35	38	174	170	507	87	118	252	7	2	12	0.04	0.012	0.024
.	19.01.16-00.12.20-1-235747	62	2	2	1	0	1	451	1	1	0	0	NA	NA	NA	17	31	169	173	502	80	120	251	0	2	5	0	0.012	0.01
.	19.01.16-00.12.22-1-235755	69	2	2	0	0	0	455	1	1	0	0	NA	NA	NA	17	29	173	171	498	88	115	252	5	0	3	0.029	0	0.006
.	19.01.16-00.12.24-1-235758	61	3	3	1	0	1	152	2	2	0	0	NA	NA	NA	15	16	166	167	496	25	42	85	2	0	9	0.012	0	0.018
.	19.01.16-00.12.28-1-235763	33	1	1	1	0	1	0	0	0	0	0	NA	NA	NA	11	10	165	166	492	0	0	0	0	0	1	0	0	0.002
.	19.01.16-00.12.30-1-235767	368	66	66	8	0	7	512	60	60	0	0	NA	NA	NA	100	94	177	181	549	91	128	293	45	38	91	0.254	0.21	0.166
.	19.01.16-00.12.32-1-235768	212	19	19	3	0	3	484	17	17	0	0	NA	NA	NA	72	77	176	181	533	90	122	272	4	15	25	0.023	0.083	0.047
.	19.01.16-00.12.33-1-235769	61	2	2	0	0	0	401	1	1	0	0	NA	NA	NA	18	19	167	167	498	75	103	223	0	2	0	0	0.012	0
.	19.01.16-00.12.34-1-235770	33	1	1	0	0	0	0	0	0	0	0	NA	NA	NA	7	7	165	164	491	0	0	0	0	1	0	0	0.006	0
.	19.01.16-00.12.34-1-235771	121	7	7	4	0	4	459	6	6	0	0	NA	NA	NA	37	41	171	173	510	83	121	255	4	11	10	0.023	0.064	0.02
.	19.01.16-00.12.35-1-235772	35	1	1	0	0	0	0	0	0	0	0	NA	NA	NA	8	11	164	163	497	0	0	0	0	0	0	0	0	0
.	19.01.16-00.12.36-1-235774	151	11	11	3	0	2	471	7	7	0	0	NA	NA	NA	45	53	175	170	521	92	119	260	16	6	16	0.091	0.035	0.031
.	19.01.16-00.12.37-1-235776	173	17	17	6	0	5	475	16	16	0	0	NA	NA	NA	48	60	175	174	524	92	120	263	8	4	39	0.046	0.023	0.074
.	19.01.16-00.12.39-1-235779	267	18	18	2	0	2	473	15	15	0	0	NA	NA	NA	78	50	176	173	514	90	122	261	2	4	35	0.011	0.023	0.068
.	19.01.16-00.12.44-1-235783	265	53	53	15	0	12	497	49	49	0	0	NA	NA	NA	78	81	175	180	539	87	128	282	67	21	81	0.383	0.117	0.15
.	19.01.16-00.12.53-1-235784	32	1	1	0	0	0	0	0	0	0	0	NA	NA	NA	8	10	165	164	494	0	0	0	0	0	1	0	0	0.002
.	19.01.16-00.12.55-1-235785	238	38	38	11	0	8	493	35	35	0	0	NA	NA	NA	75	77	181	177	532	93	126	274	48	25	56	0.265	0.141	0.105
.	19.01.16-00.12.59-1-235786	61	2	2	1	0	1	253	1	1	0	0	NA	NA	NA	17	18	165	167	499	46	69	138	0	0	3	0	0	0.006
.	19.01.16-00.13.02-1-235787	352	28	28	6	0	5	509	26	26	0	0	NA	NA	NA	99	92	180	179	546	96	127	286	40	3	29	0.222	0.017	0.053
.	19.01.16-00.13.09-1-235791	31	1	1	0	0	0	0	0	0	0	0	NA	NA	NA	7	16	168	164	497	0	0	0	0	0	0	0	0	0
.	19.01.16-00.13.10-1-235792	154	7	7	2	0	2	466	5	5	0	0	NA	NA	NA	49	45	175	169	514	91	118	257	9	3	13	0.051	0.018	0.025
.	19.01.16-00.13.11-1-235793	350	43	43	10	0	7	506	40	40	0	0	NA	NA	NA	113	93	181	183	542	94	129	283	44	24	41	0.243	0.131	0.076
.	19.01.16-00.13.12-1-235794	92	3	3	1	0	1	446	2	2	0	0	NA	NA	NA	19	21	164	169	501	83	115	248	0	0	6	0	0	0.012
.	19.01.16-00.13.23-1-235814	442	58	58	16	0	12	520	54	54	0	0	NA	NA	NA	114	102	184	187	544	97	134	289	36	38	102	0.196	0.203	0.188
.	19.01.16-00.13.26-1-235818	88	5	5	3	0	3	453	4	4	0	0	NA	NA	NA	25	35	170	169	509	85	118	250	0	2	7	0	0.012	0.014
.	19.01.16-00.13.30-1-235825	37	1	1	1	0	1	0	0	0	0	0	NA	NA	NA	5	11	164	166	494	0	0	0	0	0	0	0	0	0
.	19.01.16-00.13.33-1-235827	88	9	9	2	0	2	440	8	8	0	0	NA	NA	NA	24	16	168	163	498	82	114	244	0	5	16	0	0.031	0.032
.	19.01.16-00.13.41-1-235832	91	7	7	2	0	2	453	6	6	0	0	NA	NA	NA	35	35	168	168	512	83	117	253	0	9	10	0	0.054	0.02
.	19.01.16-00.13.42-1-235833	34	1	1	0	0	0	0	0	0	0	0	NA	NA	NA	7	10	163	163	497	0	0	0	1	0	0	0.006	0	0
.	19.01.16-00.13.45-1-235837	212	30	30	8	0	8	493	27	27	0	0	NA	NA	NA	59	73	179	179	528	93	126	274	19	22	29	0.106	0.123	0.055
.	19.01.16-00.13.49-1-235838	41	1	1	1	0	1	0	0	0	0	0	NA	NA	NA	17	10	166	165	492	0	0	0	0	0	1	0	0	0.002
.	19.01.16-00.13.52-1-235839	119	12	12	4	0	3	455	11	11	0	0	NA	NA	NA	43	30	170	168	505	87	116	252	12	19	15	0.071	0.113	0.03
.	19.01.16-00.13.53-1-235840	320	30	30	7	0	4	502	28	28	0	0	NA	NA	NA	105	84	177	182	538	90	129	283	16	18	58	0.09	0.099	0.108
.	19.01.16-00.13.54-1-235841	60	2	2	0	0	0	435	1	1	0	0	NA	NA	NA	16	11	165	164	495	82	112	241	0	0	2	0	0	0.004
.	19.01.16-00.13.58-1-235846	88	4	4	1	0	1	449	3	3	0	0	NA	NA	NA	16	30	168	168	507	82	117	250	2	0	1	0.012	0	0.002
.	19.01.16-00.13.59-1-235847	149	21	21	2	0	2	478	16	16	0	0	NA	NA	NA	45	61	181	172	521	93	123	262	17	1	47	0.094	0.006	0.09
.	19.01.16-00.14.05-1-235848	59	3	3	0	0	0	248	2	2	0	0	NA	NA	NA	20	12	167	165	493	43	63	142	0	2	2	0	0.012	0.004
.	19.01.16-00.14.15-1-235864	126	8	8	0	0	0	449	7	7	0	0	NA	NA	NA	39	31	172	167	505	87	112	250	2	6	3	0.012	0.036	0.006
.	19.01.16-00.14.15-1-235865	180	22	22	4	0	3	470	19	19	0	0	NA	NA	NA	52	51	177	174	513	91	122	257	12	19	26	0.068	0.109	0.051
.	19.01.16-00.14.15-1-235866	31	1	1	0	0	0	0	0	0	0	0	NA	NA	NA	8	10	166	163	494	0	0	0	0	0	2	0	0	0.004
.	19.01.16-00.14.16-1-235867	156	12	12	4	0	4	464	10	10	0	0	NA	NA	NA	42	46	175	172	512	90	119	255	13	3	13	0.074	0.017	0.025
.	19.01.16-00.14.18-1-235868	34	1	1	0	0	0	0	0	0	0	0	NA	NA	NA	6	6	164	164	491	0	0	0	0	0	0	0	0	0
.	19.01.16-00.14.21-1-235871	90	3	3	1	0	1	453	1	1	0	0	NA	NA	NA	40	36	167	177	505	81	122	250	0	3	8	0	0.017	0.016
.	19.01.16-00.14.25-1-235876	266	78	78	25	0	18	497	73	73	0	0	NA	NA	NA	65	76	179	177	533	94	126	277	71	53	98	0.397	0.299	0.184
.	19.01.16-00.14.35-1-235884	66	3	3	1	0	1	445	2	2	0	0	NA	NA	NA	23	23	168	168	500	82	115	248	2	0	3	0.012	0	0.006
.	19.01.16-00.14.35-1-235885	34	1	1	0	0	0	0	0	0	0	0	NA	NA	NA	9	9	163	165	494	0	0	0	0	0	2	0	0	0.004
.	19.01.16-00.14.36-1-235886	147	8	8	4	0	3	469	7	7	0	0	NA	NA	NA	51	56	176	175	518	92	120	257	8	15	9	0.045	0.086	0.017
.	19.01.16-00.14.37-1-235888	181	10	10	2	0	2	471	9	9	0	0	NA	NA	NA	58	54	174	176	517	88	123	260	14	6	13	0.08	0.034	0.025
.	19.01.16-00.14.38-1-235890	150	13	13	4	0	3	456	12	12	0	0	NA	NA	NA	41	33	173	167	506	89	116	251	8	0	17	0.046	0	0.034
.	19.01.16-00.14.39-1-235892	121	10	10	3	0	2	474	8	8	0	0	NA	NA	NA	25	53	173	177	516	90	124	260	2	5	14	0.012	0.028	0.027
.	19.01.16-00.14.43-1-235897	121	10	10	5	0	4	456	9	9	0	0	NA	NA	NA	59	51	171	171	522	82	118	256	9	4	19	0.053	0.023	0.036
.	19.01.16-00.14.47-1-235899	92	4	4	1	0	1	450	3	3	0	0	NA	NA	NA	23	31	166	171	507	82	117	251	7	0	3	0.042	0	0.006
.	19.01.16-00.14.53-1-235900	33	1	1	0	0	0	0	0	0	0	0	NA	NA	NA	10	14	166	165	496	0	0	0	0	0	1	0	0	0.002
.	19.01.16-00.14.55-1-235901	246	18	18	6	0	6	492	16	16	0	0	NA	NA	NA	66	79	179	177	536	94	123	275	21	7	31	0.117	0.04	0.058
.	19.01.16-00.14.55-1-235902	409	52	52	17	0	15	545	51	51	0	0	NA	NA	NA	107	137	185	191	574	99	137	309	36	44	64	0.195	0.23	0.111
.	19.01.16-00.14.57-1-235903	93	6	6	3	0	2	453	5	5	0	0	NA	NA	NA	25	35	170	168	510	83	115	255	2	11	5	0.012	0.065	0.01
.	19.01.16-00.14.59-1-235904	68	3	3	1	0	1	438	2	2	0	0	NA	NA	NA	21	18	164	166	501	81	112	245	0	3	4	0	0.018	0.008
.	19.01.16-00.15.00-1-235905	293	36	36	9	0	8	501	34	34	0	0	NA	NA	NA	95	89	185	180	537	97	126	278	45	33	67	0.243	0.183	0.125
.	19.01.16-00.15.01-1-235906	141	12	12	2	0	2	468	11	11	0	0	NA	NA	NA	43	51	171	171	522	86	118	264	18	5	14	0.105	0.029	0.027
.	19.01.16-00.15.05-1-235907	304	53	53	14	0	9	509	50	50	0	0	NA	NA	NA	100	95	187	176	545	103	122	284	84	24	67	0.449	0.136	0.123
.	19.01.16-00.15.11-1-235911	58	2	2	0	0	0	0	1	1	0	0	NA	NA	NA	12	11	164	165	495	0	0	0	6	0	3	0.037	0	0.006
.	19.01.16-00.15.14-1-235912	63	3	3	1	0	1	352	2	2	0	0	NA	NA	NA	10	17	166	167	497	67	95	190	0	3	4	0	0.018	0.008
.	19.01.16-00.15.18-1-235928	59	2	2	0	0	0	443	1	1	0	0	NA	NA	NA	26	24	166	168	503	83	115	245	3	0	2	0.018	0	0.004
.	19.01.16-00.15.24-1-235934	86	3	3	1	0	1	455	2	2	0	0	NA	NA	NA	23	37	165	171	514	83	118	254	9	0	0	0.055	0	0
.	19.01.16-00.15.25-1-235936	209	22	22	3	0	2	483	20	20	0	0	NA	NA	NA	63	70	180	181	522	93	125	265	13	6	35	0.072	0.033	0.067
.	19.01.16-00.15.25-1-235937	93	6	6	1	0	1	457	5	5	0	0	NA	NA	NA	24	39	170	169	513	84	116	257	1	3	14	0.006	0.018	0.027
.	19.01.16-00.15.29-1-235941	231	71	71	20	0	18	467	66	66	0	0	NA	NA	NA	68	61	175	174	525	87	119	261	52	30	89	0.297	0.172	0.17
.	19.01.16-00.15.36-1-235946	31	1	1	0	0	0	0	0	0	0	0	NA	NA	NA	12	11	165	165	494	0	0	0	0	1	0	0	0.006	0
.	19.01.16-00.15.38-1-235949	35	1	1	0	0	0	0	0	0	0	0	NA	NA	NA	9	5	164	164	490	0	0	0	0	0	0	0	0	0
.	19.01.16-00.15.41-1-235951	258	56	56	15	0	12	490	49	49	0	0	NA	NA	NA	70	76	179	172	538	92	118	280	52	41	71	0.291	0.238	0.132
.	19.01.16-00.15.42-1-235952	489	68	68	17	0	13	545	60	60	0	0	NA	NA	NA	109	128	186	190	565	102	137	306	56	20	93	0.301	0.105	0.165
.	19.01.16-00.15.55-1-235957	88	4	4	1	0	1	447	3	3	0	0	NA	NA	NA	21	20	167	166	500	84	113	250	4	3	4	0.024	0.018	0.008
.	19.01.16-00.15.57-1-235958	215	26	26	7	0	7	485	24	24	0	0	NA	NA	NA	74	71	174	183	527	88	129	268	31	33	29	0.178	0.18	0.055
.	19.01.16-00.16.01-1-235964	119	14	14	2	0	2	454	13	13	0	0	NA	NA	NA	53	33	175	169	502	91	118	245	4	4	19	0.023	0.024	0.038
.	19.01.16-00.16.08-1-235965	143	8	8	2	0	2	452	6	6	0	0	NA	NA	NA	44	36	174	169	506	88	117	247	16	6	1	0.092	0.036	0.002
.	19.01.16-00.16.09-1-235966	155	12	12	3	0	3	469	10	10	0	0	NA	NA	NA	55	53	171	174	521	85	119	265	7	6	19	0.041	0.034	0.036
.	19.01.16-00.16.22-1-235985	33	1	1	0	0	0	0	0	0	0	0	NA	NA	NA	6	7	164	166	490	0	0	0	0	0	1	0	0	0.002
.	19.01.16-00.16.25-1-235989	36	1	1	1	0	1	0	0	0	0	0	NA	NA	NA	13	10	165	165	493	0	0	0	0	0	0	0	0	0
.	19.01.16-00.16.26-1-235991	89	4	4	4	0	3	448	3	3	0	0	NA	NA	NA	29	30	170	167	506	79	115	254	6	6	5	0.035	0.036	0.01
.	19.01.16-00.16.27-1-235994	151	7	7	2	0	2	456	6	6	0	0	NA	NA	NA	33	34	171	168	508	88	116	252	4	4	17	0.023	0.024	0.033
.	19.01.16-00.16.28-1-235995	151	46	46	9	0	7	468	39	39	0	0	NA	NA	NA	37	46	172	168	519	87	117	264	37	28	67	0.215	0.167	0.129
.	19.01.16-00.16.34-1-235999	359	30	30	5	0	3	524	26	26	0	0	NA	NA	NA	113	106	183	184	552	101	133	290	27	14	53	0.148	0.076	0.096
.	19.01.16-00.16.41-1-236004	181	20	20	9	0	7	488	17	17	0	0	NA	NA	NA	63	65	176	176	526	93	123	272	19	22	22	0.108	0.125	0.042
.	19.01.16-00.16.42-1-236008	229	19	19	8	0	5	504	17	17	0	0	NA	NA	NA	72	88	180	177	544	93	126	285	2	23	32	0.011	0.13	0.059
.	19.01.16-00.16.47-1-236009	210	27	27	11	0	9	479	23	23	0	0	NA	NA	NA	60	58	173	173	525	89	120	270	29	10	47	0.168	0.058	0.09
.	19.01.16-00.16.59-1-236010	33	1	1	0	0	0	0	0	0	0	0	NA	NA	NA	8	8	165	166	490	0	0	0	0	1	0	0	0.006	0
.	19.01.16-00.17.01-1-236011	61	4	4	2	0	2	448	3	3	0	0	NA	NA	NA	23	28	170	168	503	82	117	249	0	2	7	0	0.012	0.014
.	19.01.16-00.17.01-1-236012	333	41	41	9	0	9	512	38	38	0	0	NA	NA	NA	97	90	187	181	535	102	129	281	31	33	43	0.166	0.182	0.08
.	19.01.16-00.17.10-1-236014	157	13	13	2	0	2	460	9	9	0	0	NA	NA	NA	37	39	170	170	512	88	116	256	0	4	28	0	0.024	0.055
.	19.01.16-00.17.13-1-236018	203	17	17	4	0	3	484	15	15	0	0	NA	NA	NA	74	73	176	175	535	92	120	272	6	4	26	0.034	0.023	0.049
.	19.01.16-00.17.15-1-236035	177	15	15	5	0	3	476	13	13	0	0	NA	NA	NA	47	59	182	172	518	95	119	262	14	9	30	0.077	0.052	0.058
.	19.01.16-00.17.18-1-236036	91	4	4	1	0	1	445	2	2	0	0	NA	NA	NA	34	30	168	168	507	82	114	249	0	5	2	0	0.03	0.004
.	19.01.16-00.17.25-1-236043	142	10	10	0	0	0	463	9	9	0	0	NA	NA	NA	37	43	177	168	511	90	116	257	0	2	19	0	0.012	0.037
.	19.01.16-00.17.29-1-236048	33	1	1	0	0	0	0	0	0	0	0	NA	NA	NA	11	13	166	165	495	0	0	0	0	0	1	0	0	0.002
.	19.01.16-00.17.31-1-236051	60	3	3	0	0	0	454	2	2	0	0	NA	NA	NA	20	29	168	167	507	84	117	253	0	5	3	0	0.03	0.006
.	19.01.16-00.17.32-1-236052	82	3	3	2	0	2	435	2	2	0	0	NA	NA	NA	27	15	164	168	496	80	114	241	2	0	4	0.012	0	0.008
.	19.01.16-00.17.32-1-236053	59	2	2	0	0	0	0	1	1	0	0	NA	NA	NA	19	15	167	164	497	0	0	0	1	0	1	0.006	0	0.002
.	19.01.16-00.17.35-1-236054	61	2	2	1	0	1	252	1	1	0	0	NA	NA	NA	14	27	169	170	501	49	70	133	0	1	1	0	0.006	0.002
.	19.01.16-00.17.37-1-236057	150	11	11	6	0	3	462	10	10	0	0	NA	NA	NA	33	38	175	167	509	89	116	257	3	8	18	0.017	0.048	0.035
.	19.01.16-00.17.39-1-236059	37	1	1	0	0	0	0	0	0	0	0	NA	NA	NA	14	8	164	165	492	0	0	0	0	0	1	0	0	0.002
.	19.01.16-00.17.43-1-236064	60	2	2	0	0	0	437	1	1	0	0	NA	NA	NA	26	21	167	168	499	82	111	244	2	1	0	0.012	0.006	0
.	19.01.16-00.17.43-1-236065	204	14	14	5	0	5	479	11	11	0	0	NA	NA	NA	73	62	177	175	523	89	121	269	16	0	22	0.09	0	0.042
.	19.01.16-00.17.44-1-236066	315	53	53	14	0	9	493	51	51	0	0	NA	NA	NA	75	68	178	180	523	95	128	270	51	24	83	0.287	0.133	0.159
.	19.01.16-00.17.46-1-236067	89	3	3	2	0	0	458	2	2	0	0	NA	NA	NA	27	33	167	168	511	83	117	258	0	0	9	0	0	0.018
.	19.01.16-00.17.46-1-236068	35	1	1	0	0	0	0	0	0	0	0	NA	NA	NA	13	8	163	165	493	0	0	0	0	0	1	0	0	0.002
.	19.01.16-00.17.46-1-236069	112	7	7	2	0	2	459	6	6	0	0	NA	NA	NA	28	45	170	173	515	84	120	255	7	5	13	0.041	0.029	0.025
.	19.01.16-00.17.49-1-236070	323	20	20	4	0	1	501	15	15	0	0	NA	NA	NA	99	86	178	184	537	92	130	279	23	0	50	0.129	0	0.093
.	19.01.16-00.17.55-1-236071	95	4	4	0	0	0	457	3	3	0	0	NA	NA	NA	34	46	172	170	517	85	114	258	2	0	8	0.012	0	0.015
.	19.01.16-00.17.58-1-236072	203	17	17	6	0	5	471	16	16	0	0	NA	NA	NA	51	54	179	167	521	90	113	268	10	3	15	0.056	0.018	0.029
.	19.01.16-00.18.00-1-236077	148	8	8	0	0	0	464	7	7	0	0	NA	NA	NA	32	44	175	173	509	89	121	254	2	6	9	0.011	0.035	0.018
.	19.01.16-00.18.04-1-236078	63	2	2	0	0	0	202	1	1	0	0	NA	NA	NA	18	16	167	165	497	42	50	110	0	0	3	0	0	0.006
.	19.01.16-00.18.07-1-236079	117	11	11	6	0	4	461	10	10	0	0	NA	NA	NA	24	41	169	173	512	83	120	258	7	8	22	0.041	0.046	0.043
.	19.01.16-00.18.07-1-236080	62	2	2	0	0	0	348	0	0	0	0	NA	NA	NA	21	17	168	169	493	62	92	194	0	0	1	0	0	0.002
.	19.01.16-00.18.10-1-236081	91	4	4	0	0	0	460	1	1	0	0	NA	NA	NA	28	38	166	170	515	84	117	259	0	0	7	0	0	0.014
.	19.01.16-00.18.14-1-236097	319	33	33	12	0	12	501	30	30	0	0	NA	NA	NA	93	82	182	177	536	96	124	281	16	29	42	0.088	0.164	0.078
.	19.01.16-00.18.18-1-236100	30	1	1	0	0	0	0	0	0	0	0	NA	NA	NA	9	6	165	165	489	0	0	0	0	0	1	0	0	0.002
.	19.01.16-00.18.18-1-236101	93	6	6	3	0	2	448	5	5	0	0	NA	NA	NA	21	26	169	169	501	82	116	250	1	7	10	0.006	0.041	0.02
.	19.01.16-00.18.20-1-236103	144	14	14	4	0	3	466	11	11	0	0	NA	NA	NA	51	48	172	174	515	87	121	258	6	7	36	0.035	0.04	0.07
.	19.01.16-00.18.23-1-236107	180	19	19	3	0	3	483	17	17	0	0	NA	NA	NA	46	61	174	168	532	90	116	277	11	20	25	0.063	0.119	0.047
.	19.01.16-00.18.24-1-236108	115	9	9	2	0	2	457	7	7	0	0	NA	NA	NA	51	43	176	175	505	89	120	248	3	2	13	0.017	0.011	0.026
.	19.01.16-00.18.26-1-236114	36	1	1	0	0	0	0	0	0	0	0	NA	NA	NA	12	7	165	165	490	0	0	0	0	0	1	0	0	0.002
.	19.01.16-00.18.29-1-236118	61	3	3	0	0	0	438	2	2	0	0	NA	NA	NA	22	14	166	165	496	82	111	245	0	0	5	0	0	0.01
.	19.01.16-00.18.32-1-236121	61	2	2	0	0	0	401	1	1	0	0	NA	NA	NA	24	12	165	165	495	75	104	222	0	0	3	0	0	0.006
.	19.01.16-00.18.35-1-236122	87	3	3	1	0	1	461	2	2	0	0	NA	NA	NA	32	42	169	171	515	86	117	258	0	2	4	0	0.012	0.008
.	19.01.16-00.18.42-1-236127	212	16	16	3	0	3	467	15	15	0	0	NA	NA	NA	52	53	176	174	516	90	118	259	2	1	34	0.011	0.006	0.066
.	19.01.16-00.18.42-1-236128	148	23	23	6	0	3	474	22	22	0	0	NA	NA	NA	42	59	179	173	520	91	119	264	11	22	35	0.061	0.127	0.067
.	19.01.16-00.18.43-1-236132	146	11	11	3	0	3	462	10	10	0	0	NA	NA	NA	31	38	171	174	506	86	122	254	10	0	21	0.058	0	0.042
.	19.01.16-00.18.50-1-236133	120	5	5	2	0	1	455	4	4	0	0	NA	NA	NA	58	44	173	168	516	87	112	256	4	18	3	0.023	0.107	0.006
.	19.01.16-00.18.53-1-236134	34	1	1	0	0	0	0	0	0	0	0	NA	NA	NA	15	7	164	164	492	0	0	0	0	0	0	0	0	0
.	19.01.16-00.18.53-1-236135	386	69	69	18	0	15	521	63	63	0	0	NA	NA	NA	109	105	188	183	547	101	128	292	87	37	86	0.463	0.202	0.157
.	19.01.16-00.18.56-1-236136	34	1	1	0	0	0	0	0	0	0	0	NA	NA	NA	8	15	166	164	498	0	0	0	2	0	0	0.012	0	0
.	19.01.16-00.18.57-1-236137	33	1	1	0	0	0	0	0	0	0	0	NA	NA	NA	12	8	165	164	492	0	0	0	0	0	1	0	0	0.002
.	19.01.16-00.18.58-1-236138	125	8	8	1	0	0	454	7	7	0	0	NA	NA	NA	46	33	167	167	512	86	114	254	0	10	18	0	0.06	0.035
.	19.01.16-00.19.00-1-236139	62	2	2	0	0	0	442	1	1	0	0	NA	NA	NA	28	22	168	167	500	84	115	243	1	1	0	0.006	0.006	0
.	19.01.16-00.19.03-1-236140	394	67	67	20	0	15	512	58	58	0	0	NA	NA	NA	110	94	188	183	536	102	130	280	70	42	83	0.372	0.23	0.155
.	19.01.16-00.19.06-1-236141	64	3	3	1	0	1	441	2	2	0	0	NA	NA	NA	36	19	166	168	498	83	114	244	5	2	2	0.03	0.012	0.004
.	19.01.16-00.19.08-1-236142	64	2	2	0	0	0	440	1	1	0	0	NA	NA	NA	27	27	169	167	504	82	112	246	0	3	2	0	0.018	0.004
.	19.01.16-00.19.11-1-236143	89	3	3	0	0	0	450	1	1	0	0	NA	NA	NA	22	29	169	167	506	81	116	253	0	1	4	0	0.006	0.008
.	19.01.16-00.19.17-1-236162	59	3	3	0	0	0	451	1	1	0	0	NA	NA	NA	21	31	170	167	507	84	114	253	0	0	6	0	0	0.012
.	19.01.16-00.19.17-1-236163	95	7	7	0	0	0	462	6	6	0	0	NA	NA	NA	29	44	170	175	512	85	122	255	0	8	10	0	0.046	0.02
.	19.01.16-00.19.19-1-236164	180	11	11	5	0	1	473	10	10	0	0	NA	NA	NA	57	52	170	178	517	86	125	262	10	2	19	0.059	0.011	0.037
.	19.01.16-00.19.19-1-236165	127	10	10	0	0	0	464	9	9	0	0	NA	NA	NA	51	49	173	173	516	88	117	259	10	3	8	0.058	0.017	0.016
.	19.01.16-00.19.20-1-236167	63	2	2	0	0	0	437	1	1	0	0	NA	NA	NA	23	13	164	165	497	82	113	242	1	0	7	0.006	0	0.014
.	19.01.16-00.19.23-1-236171	258	20	20	4	0	3	492	18	18	0	0	NA	NA	NA	85	78	179	177	535	95	123	274	6	6	32	0.034	0.034	0.06
.	19.01.16-00.19.30-1-236179	151	19	19	3	0	3	462	18	18	0	0	NA	NA	NA	46	45	173	173	512	89	120	253	20	4	33	0.116	0.023	0.064
.	19.01.16-00.19.31-1-236181	439	44	44	12	0	9	539	40	40	0	0	NA	NA	NA	132	124	189	185	563	105	131	303	40	40	52	0.212	0.216	0.092
.	19.01.16-00.19.37-1-236184	94	5	5	0	0	0	452	4	4	0	0	NA	NA	NA	37	36	166	170	513	79	119	254	3	8	9	0.018	0.047	0.018
.	19.01.16-00.19.39-1-236188	60	2	2	0	0	0	445	1	1	0	0	NA	NA	NA	21	23	168	167	501	80	115	250	3	0	3	0.018	0	0.006
.	19.01.16-00.19.42-1-236189	147	14	14	9	0	7	471	12	12	0	0	NA	NA	NA	40	48	171	173	517	84	119	268	5	13	34	0.029	0.075	0.066
.	19.01.16-00.19.52-1-236194	115	7	7	3	0	3	451	6	6	0	0	NA	NA	NA	22	32	169	171	505	85	117	249	14	4	6	0.083	0.023	0.012
.	19.01.16-00.19.53-1-236195	451	98	98	24	0	21	540	88	88	0	0	NA	NA	NA	103	129	190	192	560	101	132	307	68	41	157	0.358	0.214	0.28
.	19.01.16-00.19.54-1-236196	98	4	4	0	0	0	444	3	3	0	0	NA	NA	NA	21	23	169	167	500	84	114	246	0	3	2	0	0.018	0.004
.	19.01.16-00.20.06-1-236205	208	20	20	6	0	5	468	17	17	0	0	NA	NA	NA	77	52	177	174	514	91	120	257	5	23	21	0.028	0.132	0.041
.	19.01.16-00.20.07-1-236206	90	4	4	0	0	0	446	3	3	0	0	NA	NA	NA	43	25	171	167	500	84	114	248	1	0	9	0.006	0	0.018
.	19.01.16-00.20.09-1-236207	210	13	13	5	0	4	485	11	11	0	0	NA	NA	NA	72	72	180	178	527	93	122	270	16	2	37	0.089	0.011	0.07
.	19.01.16-00.20.14-1-236227	115	16	16	4	0	3	445	14	14	0	0	NA	NA	NA	34	30	169	169	505	84	116	245	4	12	21	0.024	0.071	0.042
.	19.01.16-00.20.16-1-236228	34	1	1	0	0	0	0	0	0	0	0	NA	NA	NA	6	12	165	165	495	0	0	0	0	0	2	0	0	0.004
.	19.01.16-00.20.25-1-236236	62	2	2	0	0	0	201	1	1	0	0	NA	NA	NA	17	15	165	166	497	36	56	109	0	0	5	0	0	0.01
.	19.01.16-00.20.25-1-236237	30	1	1	1	0	1	0	0	0	0	0	NA	NA	NA	16	5	164	163	491	0	0	0	0	0	0	0	0	0
.	19.01.16-00.20.28-1-236239	179	12	12	4	0	4	464	10	10	0	0	NA	NA	NA	47	47	171	176	513	86	121	257	10	0	23	0.058	0	0.045
.	19.01.16-00.20.38-1-236247	82	3	3	0	0	0	447	2	2	0	0	NA	NA	NA	39	30	170	174	499	84	118	245	5	0	1	0.029	0	0.002
.	19.01.16-00.20.44-1-236252	31	1	1	0	0	0	0	0	0	0	0	NA	NA	NA	8	8	165	164	492	0	0	0	0	0	1	0	0	0.002
.	19.01.16-00.20.44-1-236253	172	10	10	4	0	4	465	8	8	0	0	NA	NA	NA	60	46	172	175	512	87	121	257	2	16	7	0.012	0.091	0.014
.	19.01.16-00.20.45-1-236254	91	6	6	3	0	3	451	3	3	0	0	NA	NA	NA	26	27	168	170	502	83	119	249	6	3	0	0.036	0.018	0
.	19.01.16-00.20.46-1-236255	150	6	6	2	0	2	471	4	4	0	0	NA	NA	NA	47	44	175	171	511	91	119	261	3	4	6	0.017	0.023	0.012
.	19.01.16-00.20.46-1-236256	228	23	23	3	0	3	481	22	22	0	0	NA	NA	NA	62	63	174	176	526	88	124	269	12	5	30	0.069	0.028	0.057
.	19.01.16-00.20.46-1-236257	267	60	60	18	0	13	481	57	57	0	0	NA	NA	NA	79	71	177	184	523	90	125	266	62	35	77	0.35	0.19	0.147
.	19.01.16-00.20.50-1-236258	114	8	8	0	0	0	457	6	6	0	0	NA	NA	NA	34	35	174	166	508	89	114	254	2	9	6	0.011	0.054	0.012
.	19.01.16-00.20.51-1-236259	37	1	1	0	0	0	0	0	0	0	0	NA	NA	NA	8	4	163	163	491	0	0	0	0	0	1	0	0	0.002
.	19.01.16-00.20.54-1-236260	126	6	6	2	0	1	458	5	5	0	0	NA	NA	NA	43	37	170	172	508	84	120	254	5	5	5	0.029	0.029	0.01
.	19.01.16-00.21.00-1-236263	270	38	38	6	0	6	491	36	36	0	0	NA	NA	NA	73	67	179	174	527	97	121	273	47	20	41	0.263	0.115	0.078
.	19.01.16-00.21.02-1-236264	36	1	1	1	0	1	0	0	0	0	0	NA	NA	NA	8	9	165	165	492	0	0	0	0	0	0	0	0	0
.	19.01.16-00.21.09-1-236265	180	10	10	1	0	1	471	7	7	0	0	NA	NA	NA	54	54	174	173	520	90	119	262	4	9	12	0.023	0.052	0.023
.	19.01.16-00.21.12-1-236266	38	1	1	1	0	1	0	0	0	0	0	NA	NA	NA	8	8	164	166	491	0	0	0	0	0	1	0	0	0.002
.	19.01.16-00.21.13-1-236267	152	11	11	2	0	1	468	10	10	0	0	NA	NA	NA	53	52	171	176	518	85	122	261	13	2	16	0.076	0.011	0.031
.	19.01.16-00.21.17-1-236286	67	3	3	1	0	1	440	2	2	0	0	NA	NA	NA	16	18	167	167	497	83	115	242	0	0	8	0	0	0.016
.	19.01.16-00.21.18-1-236287	237	24	24	7	0	6	477	20	20	0	0	NA	NA	NA	51	55	172	176	520	87	124	266	27	3	42	0.157	0.017	0.081
.	19.01.16-00.21.26-1-236295	33	1	1	0	0	0	0	0	0	0	0	NA	NA	NA	14	6	165	164	490	0	0	0	0	0	0	0	0	0
.	19.01.16-00.21.29-1-236299	35	1	1	0	0	0	0	0	0	0	0	NA	NA	NA	9	8	165	165	491	0	0	0	0	0	1	0	0	0.002
.	19.01.16-00.21.30-1-236301	33	1	1	0	0	0	0	0	0	0	0	NA	NA	NA	13	6	165	164	490	0	0	0	0	0	3	0	0	0.006
.	19.01.16-00.21.39-1-236307	151	12	12	2	0	1	470	9	9	0	0	NA	NA	NA	34	46	173	174	512	88	124	258	0	6	26	0	0.034	0.051
.	19.01.16-00.21.43-1-236311	59	2	2	0	0	0	49	1	1	0	0	NA	NA	NA	15	12	168	163	494	7	7	35	0	0	3	0	0	0.006
.	19.01.16-00.21.44-1-236312	124	4	4	1	0	0	469	3	3	0	0	NA	NA	NA	42	51	177	174	513	92	120	257	1	0	7	0.006	0	0.014
.	19.01.16-00.21.47-1-236313	116	4	4	0	0	0	459	3	3	0	0	NA	NA	NA	38	33	169	173	504	84	121	254	0	2	5	0	0.012	0.01
.	19.01.16-00.21.49-1-236314	381	80	80	27	0	22	511	71	71	0	0	NA	NA	NA	119	103	186	178	552	95	125	291	62	46	104	0.333	0.258	0.188
.	19.01.16-00.21.59-1-236315	62	2	2	0	0	0	441	1	1	0	0	NA	NA	NA	32	25	169	164	505	82	112	247	0	0	6	0	0	0.012
.	19.01.16-00.22.01-1-236316	127	8	8	4	0	4	454	7	7	0	0	NA	NA	NA	44	35	167	169	512	82	117	255	1	3	7	0.006	0.018	0.014
.	19.01.16-00.22.03-1-236321	34	1	1	0	0	0	0	0	0	0	0	NA	NA	NA	14	9	164	165	493	0	0	0	0	0	2	0	0	0.004
.	19.01.16-00.22.04-1-236322	110	10	10	6	0	6	457	8	8	0	0	NA	NA	NA	30	37	169	168	513	85	116	256	4	8	14	0.024	0.048	0.027
.	19.01.16-00.22.05-1-236323	383	47	47	13	0	10	517	44	44	0	0	NA	NA	NA	95	105	178	189	551	92	136	289	42	36	74	0.236	0.19	0.134
.	19.01.16-00.22.06-1-236324	408	38	38	6	0	3	520	36	36	0	0	NA	NA	NA	103	101	187	180	547	100	126	294	26	10	81	0.139	0.056	0.148
.	19.01.16-00.22.09-1-236325	33	1	1	0	0	0	0	0	0	0	0	NA	NA	NA	8	9	164	166	492	0	0	0	0	0	2	0	0	0.004
.	19.01.16-00.22.11-1-236327	202	36	36	11	0	7	467	30	30	0	0	NA	NA	NA	58	47	171	173	516	85	120	262	44	5	63	0.257	0.029	0.122
.	19.01.16-00.22.13-1-236328	54	2	2	1	0	1	0	1	1	0	0	NA	NA	NA	15	19	165	165	502	0	0	0	0	0	6	0	0	0.012
.	19.01.16-00.22.17-1-236349	30	1	1	0	0	0	0	0	0	0	0	NA	NA	NA	8	7	164	164	492	0	0	0	0	0	0	0	0	0
.	19.01.16-00.22.19-1-236350	148	12	12	0	0	0	463	10	10	0	0	NA	NA	NA	44	41	170	166	518	87	114	262	9	0	14	0.053	0	0.027
.	19.01.16-00.22.21-1-236357	154	27	27	4	0	4	469	24	24	0	0	NA	NA	NA	42	48	172	170	519	88	118	263	24	13	29	0.14	0.076	0.056
.	19.01.16-00.22.22-1-236358	118	6	6	3	0	3	459	5	5	0	0	NA	NA	NA	42	40	171	171	511	86	117	256	0	7	16	0	0.041	0.031
.	19.01.16-00.22.24-1-236362	150	10	10	1	0	1	465	8	8	0	0	NA	NA	NA	37	39	172	169	511	91	116	258	6	5	17	0.035	0.03	0.033
.	19.01.16-00.22.40-1-236374	179	13	13	3	0	3	471	12	12	0	0	NA	NA	NA	45	53	180	172	514	92	119	260	6	11	24	0.033	0.064	0.047
.	19.01.16-00.22.42-1-236378	122	4	4	3	0	3	447	3	3	0	0	NA	NA	NA	45	28	169	169	503	85	113	249	5	3	3	0.03	0.018	0.006
.	19.01.16-00.22.52-1-236379	114	4	4	2	0	2	445	3	3	0	0	NA	NA	NA	33	26	171	169	499	87	117	241	4	2	4	0.023	0.012	0.008
.	19.01.16-00.22.57-1-236380	115	5	5	0	0	0	447	4	4	0	0	NA	NA	NA	41	27	168	167	505	81	114	252	4	4	4	0.024	0.024	0.008
.	19.01.16-00.23.04-1-236381	92	4	4	3	0	2	450	3	3	0	0	NA	NA	NA	26	25	168	171	499	84	118	248	0	2	11	0	0.012	0.022
.	19.01.16-00.23.04-1-236382	37	1	1	0	0	0	0	0	0	0	0	NA	NA	NA	6	11	168	164	492	0	0	0	0	0	2	0	0	0.004
.	19.01.16-00.23.10-1-236383	119	7	7	1	0	1	450	6	6	0	0	NA	NA	NA	28	27	167	168	505	83	118	249	1	1	7	0.006	0.006	0.014
.	19.01.16-00.23.20-1-236404	59	3	3	0	0	0	449	2	2	0	0	NA	NA	NA	22	29	173	166	503	87	115	247	0	3	0	0	0.018	0
.	19.01.16-00.23.21-1-236405	176	15	15	2	0	1	481	14	14	0	0	NA	NA	NA	38	57	177	174	519	91	126	264	14	0	22	0.079	0	0.042
.	19.01.16-00.23.21-1-236406	126	8	8	4	0	2	457	7	7	0	0	NA	NA	NA	41	39	172	176	504	85	121	251	0	6	16	0	0.034	0.032
.	19.01.16-00.23.25-1-236412	145	7	7	2	0	1	455	6	6	0	0	NA	NA	NA	51	39	175	170	507	88	113	254	7	2	9	0.04	0.012	0.018
.	19.01.16-00.23.26-1-236414	114	6	6	2	0	2	452	5	5	0	0	NA	NA	NA	26	36	177	168	504	88	114	250	0	12	8	0	0.071	0.016
.	19.01.16-00.23.27-1-236416	70	3	3	0	0	0	437	1	1	0	0	NA	NA	NA	20	19	167	166	499	80	114	243	0	2	4	0	0.012	0.008
.	19.01.16-00.23.34-1-236422	66	2	2	1	0	1	99	1	1	0	0	NA	NA	NA	16	18	168	167	496	20	22	57	4	0	2	0.024	0	0.004
.	19.01.16-00.23.35-1-236423	38	1	1	0	0	0	0	0	0	0	0	NA	NA	NA	8	17	166	169	495	0	0	0	0	0	0	0	0	0
.	19.01.16-00.23.36-1-236424	88	4	4	2	0	1	449	3	3	0	0	NA	NA	NA	36	27	169	167	504	84	114	251	0	7	5	0	0.042	0.01
.	19.01.16-00.23.38-1-236428	66	2	2	0	0	0	446	1	1	0	0	NA	NA	NA	27	31	170	165	509	83	110	253	1	0	2	0.006	0	0.004
.	19.01.16-00.23.40-1-236430	33	1	1	0	0	0	0	0	0	0	0	NA	NA	NA	8	9	164	165	493	0	0	0	0	1	0	0	0.006	0
.	19.01.16-00.23.41-1-236431	115	5	5	0	0	0	461	4	4	0	0	NA	NA	NA	36	35	165	168	515	83	118	260	6	6	6	0.036	0.036	0.012
.	19.01.16-00.23.42-1-236435	581	64	64	16	0	12	552	62	62	0	0	NA	NA	NA	165	139	180	200	572	92	143	317	54	43	100	0.3	0.215	0.175
.	19.01.16-00.23.43-1-236436	96	8	8	2	0	1	447	5	5	0	0	NA	NA	NA	40	27	168	169	503	81	117	249	0	20	10	0	0.118	0.02
.	19.01.16-00.23.43-1-236437	64	3	3	2	0	1	450	2	2	0	0	NA	NA	NA	27	27	167	170	503	84	118	248	4	0	3	0.024	0	0.006
.	19.01.16-00.23.53-1-236438	59	2	2	1	0	1	0	1	1	0	0	NA	NA	NA	19	8	164	165	492	0	0	0	0	0	2	0	0	0.004
.	19.01.16-00.23.57-1-236439	349	49	49	5	0	4	522	47	47	0	0	NA	NA	NA	105	106	182	193	544	96	136	290	39	24	76	0.214	0.124	0.14
.	19.01.16-00.23.57-1-236440	85	9	9	1	0	1	444	8	8	0	0	NA	NA	NA	33	27	168	168	504	81	115	248	0	3	14	0	0.018	0.028
.	19.01.16-00.23.58-1-236441	89	6	6	1	0	1	447	4	4	0	0	NA	NA	NA	39	31	169	169	506	83	115	249	10	0	12	0.059	0	0.024
.	19.01.16-00.23.59-1-236442	35	1	1	1	0	1	0	0	0	0	0	NA	NA	NA	5	11	165	164	495	0	0	0	0	0	1	0	0	0.002
.	19.01.16-00.24.01-1-236443	121	14	14	8	0	7	451	13	13	0	0	NA	NA	NA	34	29	167	165	510	81	113	257	4	6	30	0.024	0.036	0.059
.	19.01.16-00.24.01-1-236444	263	25	25	5	0	5	487	21	21	0	0	NA	NA	NA	98	70	188	172	523	101	118	268	30	5	45	0.16	0.029	0.086
.	19.01.16-00.24.02-1-236445	88	5	5	1	0	1	451	4	4	0	0	NA	NA	NA	44	40	169	172	512	83	116	252	12	3	5	0.071	0.017	0.01
.	19.01.16-00.24.09-1-236450	64	2	2	1	0	1	446	1	1	0	0	NA	NA	NA	23	34	172	167	508	83	115	248	0	0	5	0	0	0.01
.	19.01.16-00.24.15-1-236466	91	6	6	2	0	2	452	5	5	0	0	NA	NA	NA	40	37	176	169	505	90	113	249	2	8	11	0.011	0.047	0.022
.	19.01.16-00.24.18-1-236467	94	8	8	3	0	3	448	6	6	0	0	NA	NA	NA	25	24	167	167	503	85	112	251	10	3	4	0.06	0.018	0.008
.	19.01.16-00.24.20-1-236469	94	4	4	1	0	1	445	3	3	0	0	NA	NA	NA	38	26	168	167	504	82	112	251	3	4	3	0.018	0.024	0.006
.	19.01.16-00.24.22-1-236473	64	2	2	0	0	0	437	1	1	0	0	NA	NA	NA	13	12	166	166	493	82	113	242	1	0	2	0.006	0	0.004
.	19.01.16-00.24.28-1-236479	67	6	6	2	0	1	443	2	2	0	0	NA	NA	NA	29	24	170	166	501	85	110	248	0	0	11	0	0	0.022
.	19.01.16-00.24.31-1-236483	146	9	9	0	0	0	447	8	8	0	0	NA	NA	NA	51	28	170	168	503	83	114	250	9	3	21	0.053	0.018	0.042
.	19.01.16-00.24.33-1-236484	94	3	3	0	0	0	454	2	2	0	0	NA	NA	NA	21	32	174	171	500	87	118	249	0	0	7	0	0	0.014
.	19.01.16-00.24.33-1-236485	180	14	14	5	0	5	473	12	12	0	0	NA	NA	NA	56	55	178	176	514	93	123	257	11	9	30	0.062	0.051	0.058
.	19.01.16-00.24.35-1-236486	242	19	19	5	0	3	487	17	17	0	0	NA	NA	NA	66	69	175	172	535	90	118	279	23	10	27	0.131	0.058	0.05
.	19.01.16-00.24.42-1-236495	123	6	6	0	0	0	461	5	5	0	0	NA	NA	NA	46	39	167	172	513	84	119	258	11	0	7	0.066	0	0.014
.	19.01.16-00.24.45-1-236497	35	1	1	1	0	1	0	0	0	0	0	NA	NA	NA	7	12	166	169	490	0	0	0	0	0	2	0	0	0.004
.	19.01.16-00.24.47-1-236498	65	3	3	1	0	0	431	2	2	0	0	NA	NA	NA	32	12	167	163	495	80	112	239	0	0	11	0	0	0.022
.	19.01.16-00.24.49-1-236499	91	7	7	2	0	1	453	6	6	0	0	NA	NA	NA	31	30	165	169	509	82	115	256	18	0	6	0.109	0	0.012
.	19.01.16-00.24.53-1-236500	36	1	1	0	0	0	0	0	0	0	0	NA	NA	NA	15	16	166	167	496	0	0	0	0	0	0	0	0	0
.	19.01.16-00.24.56-1-236501	94	5	5	2	0	1	442	4	4	0	0	NA	NA	NA	29	19	166	168	498	79	115	248	6	0	8	0.036	0	0.016
.	19.01.16-00.24.59-1-236502	204	23	23	3	0	3	472	21	21	0	0	NA	NA	NA	61	61	176	177	521	89	123	260	12	17	20	0.068	0.096	0.038
.	19.01.16-00.25.00-1-236503	150	8	8	0	0	0	461	7	7	0	0	NA	NA	NA	44	40	175	170	508	92	115	254	5	8	6	0.029	0.047	0.012
.	19.01.16-00.25.02-1-236504	265	35	35	6	0	4	501	32	32	0	0	NA	NA	NA	89	86	183	180	536	95	125	281	23	25	51	0.126	0.139	0.095
.	19.01.16-00.25.05-1-236505	62	4	4	0	0	0	444	3	3	0	0	NA	NA	NA	23	25	167	170	501	82	114	248	3	6	0	0.018	0.035	0
.	19.01.16-00.25.07-1-236506	60	3	3	1	0	1	396	2	2	0	0	NA	NA	NA	19	17	166	170	494	74	104	218	3	0	6	0.018	0	0.012
.	19.01.16-00.25.11-1-236507	55	2	2	0	0	0	150	1	1	0	0	NA	NA	NA	21	16	167	165	497	25	35	90	0	2	0	0	0.012	0
.	19.01.16-00.25.11-1-236508	207	22	22	6	0	5	462	20	20	0	0	NA	NA	NA	59	52	176	173	516	89	117	256	11	19	18	0.062	0.11	0.035
.	19.01.16-00.25.19-1-236527	469	58	58	17	0	15	544	53	53	0	0	NA	NA	NA	134	134	193	188	566	109	132	303	30	68	55	0.155	0.362	0.097
.	19.01.16-00.25.20-1-236528	150	8	8	2	0	2	468	7	7	0	0	NA	NA	NA	46	51	177	169	518	92	118	258	10	0	13	0.056	0	0.025
.	19.01.16-00.25.20-1-236530	31	1	1	0	0	0	0	0	0	0	0	NA	NA	NA	14	6	164	164	491	0	0	0	0	0	1	0	0	0.002
.	19.01.16-00.25.20-1-236531	127	11	11	3	0	2	446	10	10	0	0	NA	NA	NA	34	36	171	170	508	85	113	248	16	8	16	0.094	0.047	0.031
.	19.01.16-00.25.22-1-236534	60	2	2	1	0	1	99	1	1	0	0	NA	NA	NA	19	13	166	166	494	19	24	56	0	3	0	0	0.018	0
.	19.01.16-00.25.22-1-236535	361	50	50	9	0	7	516	45	45	0	0	NA	NA	NA	97	104	185	181	551	97	125	294	24	25	79	0.13	0.138	0.143
.	19.01.16-00.25.30-1-236543	64	2	2	2	0	2	446	1	1	0	0	NA	NA	NA	18	23	166	166	504	82	114	250	0	0	4	0	0	0.008
.	19.01.16-00.25.33-1-236546	84	3	3	0	0	0	448	2	2	0	0	NA	NA	NA	45	42	168	172	515	81	113	254	0	0	6	0	0	0.012
.	19.01.16-00.25.39-1-236550	57	2	2	1	0	1	203	1	1	0	0	NA	NA	NA	20	18	168	165	498	35	58	110	0	0	1	0	0	0.002
.	19.01.16-00.25.41-1-236552	91	6	6	3	0	2	440	3	3	0	0	NA	NA	NA	35	19	168	168	496	82	116	242	3	5	13	0.018	0.03	0.026
.	19.01.16-00.25.44-1-236556	63	3	3	0	0	0	447	2	2	0	0	NA	NA	NA	22	31	172	168	504	82	115	250	2	0	2	0.012	0	0.004
.	19.01.16-00.25.45-1-236557	230	19	19	9	0	6	479	17	17	0	0	NA	NA	NA	75	55	171	175	522	87	124	268	11	15	36	0.064	0.086	0.069
.	19.01.16-00.25.46-1-236558	89	3	3	0	0	0	447	1	1	0	0	NA	NA	NA	34	25	173	165	500	88	113	246	3	0	4	0.017	0	0.008
.	19.01.16-00.25.50-1-236559	60	3	3	1	0	1	441	2	2	0	0	NA	NA	NA	30	28	172	165	504	84	111	246	8	1	0	0.047	0.006	0
.	19.01.16-00.25.56-1-236561	145	11	11	2	0	2	479	7	7	0	0	NA	NA	NA	45	57	174	176	520	90	122	267	19	18	7	0.109	0.102	0.013
.	19.01.16-00.25.57-1-236562	66	2	2	1	0	1	444	1	1	0	0	NA	NA	NA	23	23	165	173	498	81	118	245	0	0	4	0	0	0.008
.	19.01.16-00.25.57-1-236563	324	97	97	31	0	22	490	87	87	0	0	NA	NA	NA	87	77	176	178	536	92	123	275	70	56	131	0.398	0.315	0.244
.	19.01.16-00.25.59-1-236564	347	49	49	10	0	9	516	41	41	0	0	NA	NA	NA	102	108	194	175	552	105	119	292	29	43	57	0.149	0.246	0.103
.	19.01.16-00.26.03-1-236566	34	1	1	0	0	0	0	0	0	0	0	NA	NA	NA	12	4	164	163	490	0	0	0	0	0	0	0	0	0
.	19.01.16-00.26.06-1-236571	507	71	71	11	0	8	555	61	61	0	0	NA	NA	NA	133	138	188	191	572	101	139	315	51	34	91	0.271	0.178	0.159
.	19.01.16-00.26.09-1-236572	87	3	3	1	0	1	444	2	2	0	0	NA	NA	NA	21	27	172	166	502	84	111	249	0	2	1	0	0.012	0.002
.	19.01.16-00.26.21-1-236590	167	15	15	2	0	2	465	11	11	0	0	NA	NA	NA	56	38	171	173	507	86	123	256	25	0	29	0.146	0	0.057
.	19.01.16-00.26.22-1-236591	62	2	2	1	0	1	403	1	1	0	0	NA	NA	NA	22	16	167	167	495	72	108	223	5	0	0	0.03	0	0
.	19.01.16-00.26.22-1-236594	118	4	4	1	0	1	471	3	3	0	0	NA	NA	NA	49	53	177	177	512	91	123	257	4	3	6	0.023	0.017	0.012
.	19.01.16-00.26.23-1-236595	114	10	10	0	0	0	460	9	9	0	0	NA	NA	NA	33	40	168	176	509	85	124	251	10	11	12	0.06	0.062	0.024
.	19.01.16-00.26.32-1-236604	243	16	16	5	0	4	470	14	14	0	0	NA	NA	NA	61	50	171	173	519	88	119	263	17	0	23	0.099	0	0.044
.	19.01.16-00.26.34-1-236605	86	6	6	1	0	1	449	5	5	0	0	NA	NA	NA	38	31	169	168	507	84	115	250	5	4	12	0.03	0.024	0.024
.	19.01.16-00.26.39-1-236610	65	3	3	1	0	1	447	1	1	0	0	NA	NA	NA	29	34	166	175	506	81	120	246	0	0	8	0	0	0.016
.	19.01.16-00.26.48-1-236614	89	5	5	2	0	2	446	4	4	0	0	NA	NA	NA	32	25	171	165	502	84	113	249	0	0	10	0	0	0.02
.	19.01.16-00.26.50-1-236615	120	8	8	2	0	2	442	7	7	0	0	NA	NA	NA	37	23	167	166	503	82	114	246	6	6	11	0.036	0.036	0.022
.	19.01.16-00.26.52-1-236616	146	12	12	5	0	5	459	11	11	0	0	NA	NA	NA	30	35	168	176	504	83	125	251	10	0	29	0.06	0	0.058
.	19.01.16-00.26.55-1-236617	121	6	6	2	0	2	450	5	5	0	0	NA	NA	NA	35	32	168	165	512	84	110	256	1	14	6	0.006	0.085	0.012
.	19.01.16-00.27.02-1-236618	63	2	2	0	0	0	396	0	0	0	0	NA	NA	NA	16	26	167	172	500	71	101	224	0	0	3	0	0	0.006
.	19.01.16-00.27.03-1-236619	37	1	1	1	0	1	0	0	0	0	0	NA	NA	NA	6	10	165	167	491	0	0	0	3	0	0	0.018	0	0
.	19.01.16-00.27.03-1-236620	157	9	9	4	0	4	459	8	8	0	0	NA	NA	NA	46	39	171	170	511	87	117	255	10	6	17	0.058	0.035	0.033
.	19.01.16-00.27.06-1-236621	181	21	21	9	0	8	481	20	20	0	0	NA	NA	NA	54	58	181	181	509	93	131	257	8	8	53	0.044	0.044	0.104
.	19.01.16-00.27.10-1-236623	59	2	2	0	0	0	442	1	1	0	0	NA	NA	NA	28	29	171	166	505	85	112	245	0	5	2	0	0.03	0.004
.	19.01.16-00.27.12-1-236624	123	10	10	3	0	2	463	9	9	0	0	NA	NA	NA	30	45	175	172	511	89	119	255	1	9	14	0.006	0.052	0.027
.	19.01.16-00.27.13-1-236625	149	20	20	8	0	8	467	17	17	0	0	NA	NA	NA	47	47	171	177	512	87	124	256	27	12	29	0.158	0.068	0.057
.	19.01.16-00.27.20-1-236646	36	1	1	1	0	1	0	0	0	0	0	NA	NA	NA	15	8	163	164	494	0	0	0	0	2	0	0	0.012	0
.	19.01.16-00.27.22-1-236650	210	19	19	4	0	3	475	17	17	0	0	NA	NA	NA	73	62	170	180	525	82	126	267	20	9	23	0.118	0.05	0.044
.	19.01.16-00.27.23-1-236651	63	3	3	1	0	1	449	2	2	0	0	NA	NA	NA	25	28	167	167	507	86	114	249	0	3	5	0	0.018	0.01
.	19.01.16-00.27.25-1-236654	34	1	1	1	0	1	0	0	0	0	0	NA	NA	NA	8	11	166	164	494	0	0	0	0	0	1	0	0	0.002
.	19.01.16-00.27.28-1-236657	225	11	11	1	0	1	493	9	9	0	0	NA	NA	NA	57	68	179	179	523	96	130	267	18	11	10	0.101	0.061	0.019
.	19.01.16-00.27.32-1-236662	88	6	6	1	0	1	449	4	4	0	0	NA	NA	NA	28	34	170	165	512	85	112	252	4	3	7	0.024	0.018	0.014
.	19.01.16-00.27.36-1-236665	35	1	1	0	0	0	0	0	0	0	0	NA	NA	NA	8	9	166	166	490	0	0	0	0	0	4	0	0	0.008
.	19.01.16-00.27.39-1-236668	32	1	1	0	0	0	0	0	0	0	0	NA	NA	NA	13	6	163	164	492	0	0	0	0	0	0	0	0	0
.	19.01.16-00.27.40-1-236669	181	18	18	1	0	1	474	15	15	0	0	NA	NA	NA	52	54	177	172	518	91	121	262	12	8	16	0.068	0.047	0.031
.	19.01.16-00.27.41-1-236670	262	63	63	17	0	14	481	59	59	0	0	NA	NA	NA	89	67	170	174	536	85	120	276	57	34	86	0.335	0.195	0.16
.	19.01.16-00.27.44-1-236674	37	1	1	0	0	0	0	0	0	0	0	NA	NA	NA	12	11	168	165	491	0	0	0	0	0	1	0	0	0.002
.	19.01.16-00.27.44-1-236675	60	2	2	0	0	0	445	1	1	0	0	NA	NA	NA	17	24	165	171	501	79	120	246	0	0	11	0	0	0.022
.	19.01.16-00.27.47-1-236676	207	33	33	9	0	8	492	29	29	0	0	NA	NA	NA	54	71	175	176	533	91	123	278	20	24	49	0.114	0.136	0.092
.	19.01.16-00.27.48-1-236677	451	50	50	12	0	10	542	45	45	0	0	NA	NA	NA	128	129	197	187	558	109	135	298	55	7	93	0.279	0.037	0.167
.	19.01.16-00.27.49-1-236678	595	62	62	21	0	18	566	58	58	0	0	NA	NA	NA	152	149	192	188	582	108	134	324	42	28	119	0.219	0.149	0.204
.	19.01.16-00.27.56-1-236679	126	16	16	4	0	2	468	14	14	0	0	NA	NA	NA	52	55	172	174	522	85	120	263	9	5	28	0.052	0.029	0.054
.	19.01.16-00.27.57-1-236680	96	5	5	1	0	1	447	4	4	0	0	NA	NA	NA	24	24	171	165	501	87	113	247	0	0	17	0	0	0.034
.	19.01.16-00.27.57-1-236681	60	2	2	2	0	2	0	1	1	0	0	NA	NA	NA	11	20	169	165	499	0	0	0	0	3	5	0	0.018	0.01
.	19.01.16-00.28.02-1-236682	122	6	6	1	0	1	464	5	5	0	0	NA	NA	NA	33	41	169	172	513	84	121	259	16	5	10	0.095	0.029	0.019
.	19.01.16-00.28.12-1-236687	121	8	8	0	0	0	453	7	7	0	0	NA	NA	NA	45	32	168	170	507	83	117	253	2	17	3	0.012	0.1	0.006
.	19.01.16-00.28.12-1-236688	33	1	1	0	0	0	0	0	0	0	0	NA	NA	NA	9	12	165	166	494	0	0	0	0	0	0	0	0	0
.	19.01.16-00.28.15-1-236706	171	23	23	3	0	2	457	21	21	0	0	NA	NA	NA	42	41	172	169	513	82	116	259	16	5	19	0.093	0.03	0.037
.	19.01.16-00.28.20-1-236708	36	1	1	0	0	0	0	0	0	0	0	NA	NA	NA	8	17	168	167	495	0	0	0	0	0	1	0	0	0.002
.	19.01.16-00.28.21-1-236710	119	7	7	0	0	0	451	6	6	0	0	NA	NA	NA	36	37	171	176	503	84	122	245	2	5	8	0.012	0.028	0.016
.	19.01.16-00.28.23-1-236712	60	2	2	0	0	0	203	1	1	0	0	NA	NA	NA	20	19	168	166	498	39	57	107	2	0	1	0.012	0	0.002
.	19.01.16-00.28.32-1-236724	121	5	5	0	0	0	446	4	4	0	0	NA	NA	NA	43	32	174	171	500	85	114	247	0	3	5	0	0.018	0.01
.	19.01.16-00.28.33-1-236725	36	1	1	1	0	1	0	0	0	0	0	NA	NA	NA	4	8	166	165	490	0	0	0	0	2	0	0	0.012	0
.	19.01.16-00.28.34-1-236726	239	48	48	13	0	11	492	44	44	0	0	NA	NA	NA	57	67	180	175	525	95	124	273	39	24	71	0.217	0.137	0.135
.	19.01.16-00.28.36-1-236728	62	2	2	2	0	1	449	1	1	0	0	NA	NA	NA	23	32	168	170	507	82	115	252	0	5	0	0	0.029	0
.	19.01.16-00.28.38-1-236731	540	67	67	19	0	17	558	64	64	0	0	NA	NA	NA	151	154	194	200	573	105	142	311	41	46	111	0.211	0.23	0.194
.	19.01.16-00.28.45-1-236736	89	3	3	2	0	2	447	2	2	0	0	NA	NA	NA	18	27	170	172	498	85	118	244	0	0	3	0	0	0.006
.	19.01.16-00.28.47-1-236737	57	2	2	2	0	2	0	1	1	0	0	NA	NA	NA	15	18	167	164	500	0	0	0	0	0	2	0	0	0.004
.	19.01.16-00.28.48-1-236738	174	13	13	1	0	1	472	10	10	0	0	NA	NA	NA	42	53	169	174	523	87	122	263	6	2	23	0.036	0.011	0.044
.	19.01.16-00.28.51-1-236739	32	1	1	1	0	1	0	0	0	0	0	NA	NA	NA	11	4	165	163	489	0	0	0	0	0	0	0	0	0
.	19.01.16-00.28.53-1-236740	271	25	25	4	0	4	510	22	22	0	0	NA	NA	NA	74	101	181	177	556	96	124	290	16	29	58	0.088	0.164	0.104
.	19.01.16-00.28.57-1-236741	124	15	15	10	0	8	471	14	14	0	0	NA	NA	NA	38	55	173	171	524	89	119	263	6	18	18	0.035	0.105	0.034
.	19.01.16-00.29.00-1-236742	59	2	2	0	0	0	202	1	1	0	0	NA	NA	NA	15	21	167	168	499	38	54	110	0	0	4	0	0	0.008
.	19.01.16-00.29.01-1-236743	35	1	1	0	0	0	0	0	0	0	0	NA	NA	NA	13	11	166	165	493	0	0	0	0	0	0	0	0	0
.	19.01.16-00.29.04-1-236744	93	4	4	0	0	0	445	2	2	0	0	NA	NA	NA	38	29	164	171	507	80	117	248	0	0	15	0	0	0.03
.	19.01.16-00.29.10-1-236745	211	26	26	8	0	6	480	21	21	0	0	NA	NA	NA	60	65	175	174	529	91	119	270	12	29	33	0.069	0.167	0.062
.	19.01.16-00.29.10-1-236746	238	25	25	8	0	7	489	22	22	0	0	NA	NA	NA	71	67	174	175	531	90	121	278	42	14	27	0.241	0.08	0.051
.	19.01.16-00.29.11-1-236747	207	15	15	5	0	5	478	14	14	0	0	NA	NA	NA	63	54	169	173	525	86	122	270	9	3	24	0.053	0.017	0.046
.	19.01.16-00.29.18-1-236766	146	6	6	1	0	1	462	2	2	0	0	NA	NA	NA	26	41	170	166	518	86	114	262	2	0	10	0.012	0	0.019
.	19.01.16-00.29.25-1-236773	327	37	37	9	0	7	507	33	33	0	0	NA	NA	NA	83	88	177	177	547	92	125	290	36	24	50	0.203	0.136	0.091
.	19.01.16-00.29.34-1-236780	31	1	1	1	0	1	0	0	0	0	0	NA	NA	NA	17	5	163	163	492	0	0	0	0	0	1	0	0	0.002
.	19.01.16-00.29.35-1-236781	267	12	12	2	0	2	516	10	10	0	0	NA	NA	NA	67	99	185	183	544	98	129	289	11	0	14	0.059	0	0.026
.	19.01.16-00.29.36-1-236783	147	8	8	4	0	4	477	6	6	0	0	NA	NA	NA	43	52	175	177	513	91	126	260	6	1	13	0.034	0.006	0.025
.	19.01.16-00.29.36-1-236784	57	2	2	0	0	0	439	1	1	0	0	NA	NA	NA	28	21	170	165	499	84	112	243	0	0	5	0	0	0.01
.	19.01.16-00.29.39-1-236789	189	16	16	3	0	3	480	14	14	0	0	NA	NA	NA	62	60	170	175	528	88	122	270	9	11	25	0.053	0.063	0.047
.	19.01.16-00.29.47-1-236794	37	1	1	0	0	0	0	0	0	0	0	NA	NA	NA	8	12	167	164	494	0	0	0	0	0	0	0	0	0
.	19.01.16-00.29.47-1-236795	61	2	2	0	0	0	0	1	1	0	0	NA	NA	NA	16	21	170	166	498	0	0	0	0	2	1	0	0.012	0.002
.	19.01.16-00.29.48-1-236796	185	12	12	6	0	6	474	9	9	0	0	NA	NA	NA	53	53	175	172	519	93	121	260	19	18	15	0.109	0.105	0.029
.	19.01.16-00.29.50-1-236797	114	6	6	3	0	1	459	5	5	0	0	NA	NA	NA	34	39	169	174	509	86	120	253	0	1	16	0	0.006	0.031
.	19.01.16-00.29.51-1-236798	65	5	5	2	0	2	447	3	3	0	0	NA	NA	NA	25	20	168	168	497	82	117	248	16	2	0	0.095	0.012	0
.	19.01.16-00.29.55-1-236799	60	2	2	0	0	0	298	1	1	0	0	NA	NA	NA	16	21	167	167	500	61	69	168	0	0	2	0	0	0.004
.	19.01.16-00.30.00-1-236800	60	2	2	1	0	1	151	1	1	0	0	NA	NA	NA	31	21	167	167	500	29	39	83	0	0	3	0	0	0.006
.	19.01.16-00.30.03-1-236805	62	3	3	2	0	2	452	2	2	0	0	NA	NA	NA	21	27	166	166	508	85	116	251	2	2	2	0.012	0.012	0.004
.	19.01.16-00.30.05-1-236806	211	18	18	5	0	5	477	17	17	0	0	NA	NA	NA	62	58	174	170	527	90	119	268	4	18	15	0.023	0.106	0.028
.	19.01.16-00.30.06-1-236807	117	9	9	1	0	1	446	6	6	0	0	NA	NA	NA	36	26	167	171	501	82	116	248	2	8	13	0.012	0.047	0.026
.	19.01.16-00.30.06-1-236808	31	1	1	0	0	0	0	0	0	0	0	NA	NA	NA	7	11	165	163	496	0	0	0	2	0	0	0.012	0	0
.	19.01.16-00.30.08-1-236813	125	9	9	3	0	3	467	7	7	0	0	NA	NA	NA	46	48	173	176	512	85	123	259	0	3	22	0	0.017	0.043
.	19.01.16-00.30.08-1-236814	167	12	12	3	0	3	453	10	10	0	0	NA	NA	NA	50	35	171	170	507	86	118	249	4	5	23	0.023	0.029	0.045
.	19.01.16-00.30.08-1-236815	417	52	52	16	0	12	557	51	51	0	0	NA	NA	NA	133	148	186	197	578	98	143	316	84	31	50	0.452	0.157	0.087
.	19.01.16-00.30.10-1-236816	264	24	24	5	0	5	501	22	22	0	0	NA	NA	NA	96	84	181	178	538	95	124	282	9	16	40	0.05	0.09	0.074
.	19.01.16-00.30.17-1-236836	202	8	8	3	0	3	468	6	6	0	0	NA	NA	NA	60	56	172	171	526	85	117	266	12	5	10	0.07	0.029	0.019
.	19.01.16-00.30.22-1-236840	91	4	4	2	0	2	452	3	3	0	0	NA	NA	NA	31	28	169	171	501	86	120	246	4	0	8	0.024	0	0.016
.	19.01.16-00.30.25-1-236844	63	2	2	1	0	1	301	1	1	0	0	NA	NA	NA	10	15	165	170	493	51	83	167	0	0	4	0	0	0.008
.	19.01.16-00.30.28-1-236848	83	4	4	0	0	0	444	2	2	0	0	NA	NA	NA	25	26	169	171	499	81	115	248	2	2	3	0.012	0.012	0.006
.	19.01.16-00.30.30-1-236851	199	10	10	4	0	4	482	9	9	0	0	NA	NA	NA	58	58	175	177	519	92	124	266	13	0	21	0.074	0	0.04
.	19.01.16-00.30.36-1-236854	120	6	6	2	0	2	466	4	4	0	0	NA	NA	NA	34	45	176	175	507	90	122	254	7	12	17	0.04	0.069	0.034
.	19.01.16-00.30.36-1-236855	323	50	50	14	0	13	520	46	46	0	0	NA	NA	NA	85	105	182	181	555	95	129	296	59	4	81	0.324	0.022	0.146
.	19.01.16-00.30.36-1-236856	149	10	10	3	0	3	473	9	9	0	0	NA	NA	NA	45	51	175	173	516	90	121	262	15	7	13	0.086	0.04	0.025
.	19.01.16-00.30.38-1-236859	69	4	4	0	0	0	440	3	3	0	0	NA	NA	NA	17	15	166	165	497	81	113	246	0	1	7	0	0.006	0.014
.	19.01.16-00.30.44-1-236864	408	37	37	7	0	6	519	33	33	0	0	NA	NA	NA	109	109	183	183	556	96	130	293	28	15	76	0.153	0.082	0.137
.	19.01.16-00.30.48-1-236865	116	7	7	2	0	1	448	5	5	0	0	NA	NA	NA	36	35	176	167	505	87	113	248	0	6	11	0	0.036	0.022
.	19.01.16-00.30.52-1-236866	175	16	16	1	0	1	463	14	14	0	0	NA	NA	NA	69	43	173	171	512	86	119	258	17	3	12	0.098	0.018	0.023
.	19.01.16-00.30.53-1-236867	294	25	25	9	0	7	512	23	23	0	0	NA	NA	NA	93	100	183	185	545	100	128	284	15	23	46	0.082	0.124	0.084
.	19.01.16-00.30.55-1-236869	123	7	7	3	0	3	453	6	6	0	0	NA	NA	NA	34	38	172	167	512	82	116	255	10	5	7	0.058	0.03	0.014
.	19.01.16-00.31.00-1-236871	151	14	14	3	0	2	462	13	13	0	0	NA	NA	NA	42	41	171	173	510	87	117	258	5	20	19	0.029	0.116	0.037
.	19.01.16-00.31.05-1-236892	34	1	1	0	0	0	0	0	0	0	0	NA	NA	NA	13	7	164	163	493	0	0	0	0	0	0	0	0	0
.	19.01.16-00.31.07-1-236893	178	16	16	4	0	4	467	14	14	0	0	NA	NA	NA	56	52	171	177	517	85	120	262	10	9	24	0.058	0.051	0.046
.	19.01.16-00.31.12-1-236914	143	8	8	2	0	1	469	7	7	0	0	NA	NA	NA	51	51	175	171	518	87	119	263	0	8	10	0	0.047	0.019
.	19.01.16-00.31.17-1-236930	119	7	7	2	0	2	453	5	5	0	0	NA	NA	NA	21	28	169	169	503	86	118	249	11	0	5	0.065	0	0.01
.	19.01.16-00.31.22-1-236937	34	1	1	0	0	0	0	0	0	0	0	NA	NA	NA	11	9	165	164	493	0	0	0	0	0	1	0	0	0.002
.	19.01.16-00.31.22-1-236938	60	2	2	0	0	0	445	1	1	0	0	NA	NA	NA	21	24	167	165	505	82	114	249	0	0	5	0	0	0.01
.	19.01.16-00.31.25-1-236942	123	16	16	7	0	6	465	13	13	0	0	NA	NA	NA	51	39	176	170	506	88	117	260	5	10	17	0.028	0.059	0.034
.	19.01.16-00.31.31-1-236948	388	46	46	9	0	8	511	45	45	0	0	NA	NA	NA	113	103	181	189	546	95	131	285	23	26	72	0.127	0.138	0.132
.	19.01.16-00.31.33-1-236950	125	12	12	3	0	3	464	10	10	0	0	NA	NA	NA	37	44	170	168	519	86	116	262	14	3	14	0.082	0.018	0.027
.	19.01.16-00.31.34-1-236951	349	29	29	7	0	6	514	26	26	0	0	NA	NA	NA	108	96	187	185	537	103	133	278	8	11	55	0.043	0.059	0.102
.	19.01.16-00.31.35-1-236952	115	5	5	0	0	0	452	4	4	0	0	NA	NA	NA	36	35	167	168	513	79	114	259	4	1	8	0.024	0.006	0.016
.	19.01.16-00.31.36-1-236954	324	40	40	10	0	8	510	37	37	0	0	NA	NA	NA	78	92	177	180	548	93	126	291	40	47	50	0.226	0.261	0.091
.	19.01.16-00.31.40-1-236958	61	2	2	0	0	0	151	1	1	0	0	NA	NA	NA	25	13	165	165	496	26	46	79	0	0	5	0	0	0.01
.	19.01.16-00.31.41-1-236959	116	5	5	3	0	1	467	4	4	0	0	NA	NA	NA	46	50	175	172	516	90	117	260	6	3	7	0.034	0.017	0.014
.	19.01.16-00.31.47-1-236963	206	19	19	3	0	2	467	16	16	0	0	NA	NA	NA	70	48	168	171	522	83	119	265	26	11	18	0.155	0.064	0.034
.	19.01.16-00.31.48-1-236964	92	4	4	1	0	1	454	3	3	0	0	NA	NA	NA	32	33	169	170	507	84	119	251	4	5	1	0.024	0.029	0.002
.	19.01.16-00.31.52-1-236965	183	14	14	0	0	0	473	12	12	0	0	NA	NA	NA	51	58	177	177	517	92	122	259	3	5	17	0.017	0.028	0.033
.	19.01.16-00.31.57-1-236966	185	29	29	2	0	1	480	25	25	0	0	NA	NA	NA	64	60	175	174	524	91	120	269	10	28	40	0.057	0.161	0.076
.	19.01.16-00.31.57-1-236967	123	6	6	3	0	3	457	5	5	0	0	NA	NA	NA	44	43	172	173	511	86	115	256	3	9	2	0.017	0.052	0.004
.	19.01.16-00.32.03-1-236968	269	27	27	6	0	5	489	25	25	0	0	NA	NA	NA	88	74	184	173	530	97	118	274	36	12	36	0.196	0.069	0.068
.	19.01.16-00.32.14-1-236989	61	3	3	0	0	0	0	2	2	0	0	NA	NA	NA	18	22	165	167	503	0	0	0	1	0	3	0.006	0	0.006
.	19.01.16-00.32.19-1-236995	121	7	7	3	0	1	459	6	6	0	0	NA	NA	NA	36	40	169	170	514	87	116	256	2	7	14	0.012	0.041	0.027
.	19.01.16-00.32.21-1-237002	230	27	27	13	0	10	482	25	25	0	0	NA	NA	NA	56	69	176	176	530	88	122	272	17	14	50	0.097	0.08	0.094
.	19.01.16-00.32.21-1-237004	35	1	1	0	0	0	0	0	0	0	0	NA	NA	NA	14	13	166	168	492	0	0	0	0	0	1	0	0	0.002
.	19.01.16-00.32.24-1-237008	227	57	57	12	0	11	480	49	49	0	0	NA	NA	NA	58	59	171	178	523	88	126	266	79	11	71	0.462	0.062	0.136
.	19.01.16-00.32.25-1-237009	297	20	20	7	0	7	492	18	18	0	0	NA	NA	NA	92	79	172	180	540	86	127	279	22	9	21	0.128	0.05	0.039
.	19.01.16-00.32.37-1-237018	179	11	11	4	0	4	470	10	10	0	0	NA	NA	NA	37	54	168	174	525	84	121	265	3	14	16	0.018	0.08	0.03
.	19.01.16-00.32.38-1-237020	130	11	11	5	0	5	472	10	10	0	0	NA	NA	NA	45	49	174	173	515	90	122	260	11	17	18	0.063	0.098	0.035
.	19.01.16-00.32.45-1-237025	62	3	3	1	0	1	352	2	2	0	0	NA	NA	NA	17	14	164	164	499	69	92	191	2	3	4	0.012	0.018	0.008
.	19.01.16-00.32.45-1-237026	59	2	2	1	0	1	200	1	1	0	0	NA	NA	NA	13	16	166	166	497	34	53	113	0	0	2	0	0	0.004
.	19.01.16-00.32.50-1-237027	355	59	59	14	0	11	505	55	55	0	0	NA	NA	NA	91	90	181	175	547	95	124	286	43	11	105	0.238	0.063	0.192
.	19.01.16-00.32.54-1-237028	31	1	1	0	0	0	0	0	0	0	0	NA	NA	NA	4	9	164	163	495	0	0	0	0	0	1	0	0	0.002
.	19.01.16-00.32.56-1-237029	128	6	6	1	0	1	452	4	4	0	0	NA	NA	NA	41	33	171	169	506	87	118	247	0	0	17	0	0	0.034
.	19.01.16-00.32.57-1-237030	273	61	61	18	0	11	511	54	54	0	0	NA	NA	NA	79	95	181	187	540	95	136	280	61	28	88	0.337	0.15	0.163
.	19.01.16-00.32.57-1-237031	90	5	5	2	0	2	451	2	2	0	0	NA	NA	NA	27	32	171	169	505	87	116	248	0	0	6	0	0	0.012
.	19.01.16-00.32.58-1-237032	237	39	39	9	0	8	482	36	36	0	0	NA	NA	NA	46	63	178	173	525	91	122	269	39	17	55	0.219	0.098	0.105
.	19.01.16-00.33.01-1-237033	302	38	38	11	0	6	496	33	33	0	0	NA	NA	NA	85	79	179	180	533	92	127	277	40	17	53	0.223	0.094	0.099
.	19.01.16-00.33.02-1-237034	156	22	22	7	0	7	460	19	19	0	0	NA	NA	NA	49	41	171	175	508	86	122	252	8	13	24	0.047	0.074	0.047
.	19.01.16-00.33.13-1-237035	330	24	24	9	0	6	510	23	23	0	0	NA	NA	NA	92	88	175	179	547	90	126	294	16	20	56	0.091	0.112	0.102
.	19.01.16-00.33.13-1-237036	34	1	1	0	0	0	0	0	0	0	0	NA	NA	NA	8	8	164	165	492	0	0	0	4	0	0	0.024	0	0
.	19.01.16-00.33.16-1-237052	267	33	33	7	0	6	490	28	28	0	0	NA	NA	NA	68	63	175	179	522	93	127	270	46	8	37	0.263	0.045	0.071
.	19.01.16-00.33.30-1-237069	123	8	8	2	0	2	460	7	7	0	0	NA	NA	NA	32	38	171	165	515	88	111	261	15	10	0	0.088	0.061	0
.	19.01.16-00.33.38-1-237074	119	9	9	2	0	1	459	8	8	0	0	NA	NA	NA	34	40	171	171	511	85	120	254	8	3	22	0.047	0.018	0.043
.	19.01.16-00.33.59-1-237079	89	5	5	0	0	0	449	4	4	0	0	NA	NA	NA	28	24	167	165	505	83	113	253	7	6	2	0.042	0.036	0.004
.	19.01.16-00.34.08-1-237080	62	3	3	0	0	0	445	2	2	0	0	NA	NA	NA	25	25	168	172	498	84	116	245	0	4	2	0	0.023	0.004
.	19.01.16-00.34.12-1-237085	112	6	6	2	0	1	451	5	5	0	0	NA	NA	NA	40	31	169	168	507	84	117	250	4	2	7	0.024	0.012	0.014
.	19.01.16-00.34.13-1-237086	31	1	1	0	0	0	0	0	0	0	0	NA	NA	NA	11	6	163	166	490	0	0	0	0	0	0	0	0	0
.	19.01.16-00.34.15-1-237102	267	28	28	4	0	4	511	24	24	0	0	NA	NA	NA	76	100	184	178	551	96	126	289	38	23	31	0.207	0.129	0.056
.	19.01.16-00.34.16-1-237103	261	23	23	9	0	8	509	20	20	0	0	NA	NA	NA	68	90	175	179	549	90	123	296	12	6	48	0.069	0.034	0.087
.	19.01.16-00.34.16-1-237104	90	7	7	2	0	1	447	4	4	0	0	NA	NA	NA	25	24	169	166	502	81	115	251	0	3	8	0	0.018	0.016
.	19.01.16-00.34.18-1-237105	182	35	35	7	0	5	472	32	32	0	0	NA	NA	NA	51	52	176	171	518	91	118	263	21	28	50	0.119	0.164	0.097
.	19.01.16-00.34.22-1-237109	66	2	2	1	0	1	439	1	1	0	0	NA	NA	NA	19	21	167	166	501	81	112	246	1	0	2	0.006	0	0.004
.	19.01.16-00.34.26-1-237115	231	27	27	4	0	3	477	25	25	0	0	NA	NA	NA	69	62	175	173	527	88	118	271	3	5	46	0.017	0.029	0.087
.	19.01.16-00.34.28-1-237117	32	1	1	0	0	0	0	0	0	0	0	NA	NA	NA	9	7	165	164	491	0	0	0	0	0	0	0	0	0
.	19.01.16-00.34.30-1-237119	461	82	82	24	0	20	541	77	77	0	0	NA	NA	NA	121	128	188	193	560	100	141	300	74	48	101	0.394	0.249	0.18
.	19.01.16-00.34.33-1-237122	199	18	18	8	0	6	468	16	16	0	0	NA	NA	NA	62	51	174	172	518	87	118	263	9	20	24	0.052	0.116	0.046
.	19.01.16-00.34.33-1-237123	32	1	1	1	0	1	0	0	0	0	0	NA	NA	NA	5	9	164	167	491	0	0	0	0	0	1	0	0	0.002
.	19.01.16-00.34.36-1-237125	62	3	3	1	0	1	435	2	2	0	0	NA	NA	NA	20	15	166	165	497	81	110	244	0	0	4	0	0	0.008
.	19.01.16-00.34.38-1-237127	179	17	17	5	0	4	473	16	16	0	0	NA	NA	NA	50	53	172	182	512	89	126	258	19	9	33	0.11	0.049	0.064
.	19.01.16-00.34.48-1-237135	294	65	65	14	0	9	494	60	60	0	0	NA	NA	NA	71	71	179	178	527	94	126	274	51	31	88	0.285	0.174	0.167
.	19.01.16-00.34.53-1-237136	235	34	34	11	0	7	496	32	32	0	0	NA	NA	NA	78	77	181	184	525	94	132	270	27	30	47	0.149	0.163	0.09
.	19.01.16-00.35.00-1-237137	33	1	1	0	0	0	0	0	0	0	0	NA	NA	NA	14	11	166	163	495	0	0	0	0	2	0	0	0.012	0
.	19.01.16-00.35.02-1-237138	127	8	8	1	0	1	469	6	6	0	0	NA	NA	NA	40	48	174	176	511	88	121	260	5	0	19	0.029	0	0.037
.	19.01.16-00.35.03-1-237139	88	6	6	0	0	0	442	5	5	0	0	NA	NA	NA	29	26	169	166	504	82	109	251	3	0	4	0.018	0	0.008
.	19.01.16-00.35.03-1-237140	35	1	1	0	0	0	0	0	0	0	0	NA	NA	NA	9	9	164	163	495	0	0	0	0	0	4	0	0	0.008
.	19.01.16-00.35.05-1-237141	124	14	14	2	0	2	460	12	12	0	0	NA	NA	NA	41	45	172	174	512	87	118	255	2	12	13	0.012	0.069	0.025
.	19.01.16-00.35.11-1-237142	236	30	30	7	0	6	478	25	25	0	0	NA	NA	NA	63	57	174	176	520	89	124	265	64	14	31	0.368	0.08	0.06
.	19.01.16-00.35.12-1-237143	153	10	10	2	0	2	473	9	9	0	0	NA	NA	NA	39	53	185	176	505	97	122	254	4	8	11	0.022	0.045	0.022
.	19.01.16-00.35.18-1-237159	206	17	17	4	0	4	460	13	13	0	0	NA	NA	NA	60	46	173	175	511	86	119	255	32	4	32	0.185	0.023	0.063
.	19.01.16-00.35.21-1-237165	39	1	1	0	0	0	0	0	0	0	0	NA	NA	NA	12	6	163	165	491	0	0	0	0	0	1	0	0	0.002
.	19.01.16-00.35.25-1-237170	151	5	5	3	0	2	465	4	4	0	0	NA	NA	NA	42	47	172	172	516	85	118	262	3	1	12	0.017	0.006	0.023
.	19.01.16-00.35.32-1-237177	31	1	1	0	0	0	0	0	0	0	0	NA	NA	NA	13	5	163	163	492	0	0	0	1	0	0	0.006	0	0
.	19.01.16-00.35.33-1-237178	33	1	1	0	0	0	0	0	0	0	0	NA	NA	NA	12	9	165	163	494	0	0	0	0	3	0	0	0.018	0
.	19.01.16-00.35.34-1-237179	119	5	5	0	0	0	446	4	4	0	0	NA	NA	NA	56	34	170	166	511	83	109	254	2	16	3	0.012	0.096	0.006
.	19.01.16-00.35.36-1-237182	57	2	2	1	0	1	198	1	1	0	0	NA	NA	NA	23	14	166	166	495	38	48	112	3	0	0	0.018	0	0
.	19.01.16-00.35.41-1-237185	120	5	5	1	0	1	455	4	4	0	0	NA	NA	NA	51	39	171	174	507	85	119	251	4	0	12	0.023	0	0.024
.	19.01.16-00.35.45-1-237189	205	12	12	2	0	1	468	11	11	0	0	NA	NA	NA	64	49	172	169	521	85	118	265	12	4	22	0.07	0.024	0.042
.	19.01.16-00.35.47-1-237190	208	30	30	7	0	6	476	26	26	0	0	NA	NA	NA	54	56	176	180	513	90	126	260	34	20	22	0.193	0.111	0.043
.	19.01.16-00.35.52-1-237191	236	11	11	3	0	3	477	10	10	0	0	NA	NA	NA	65	61	181	173	520	95	119	263	1	7	17	0.006	0.04	0.033
.	19.01.16-00.35.52-1-237192	93	3	3	0	0	0	448	2	2	0	0	NA	NA	NA	23	29	171	167	504	85	114	249	2	0	2	0.012	0	0.004
.	19.01.16-00.36.00-1-237195	62	2	2	0	0	0	350	1	1	0	0	NA	NA	NA	16	12	164	163	498	66	88	196	0	6	0	0	0.037	0
.	19.01.16-00.36.02-1-237196	154	8	8	2	0	2	466	7	7	0	0	NA	NA	NA	47	49	166	175	521	81	123	262	3	2	15	0.018	0.011	0.029
.	19.01.16-00.36.05-1-237197	239	31	31	11	0	10	499	28	28	0	0	NA	NA	NA	76	87	174	184	542	91	127	281	24	1	68	0.138	0.005	0.125
.	19.01.16-00.36.07-1-237198	67	4	4	0	0	0	450	3	3	0	0	NA	NA	NA	29	32	169	170	506	85	116	249	0	1	8	0	0.006	0.016
.	19.01.16-00.36.10-1-237199	207	11	11	3	0	3	488	8	8	0	0	NA	NA	NA	66	68	173	175	533	90	125	273	10	0	16	0.058	0	0.03
.	19.01.16-00.36.14-1-237210	120	10	10	1	0	1	456	7	7	0	0	NA	NA	NA	43	31	166	170	508	83	116	257	7	8	14	0.042	0.047	0.028
.	19.01.16-00.36.16-1-237220	38	1	1	0	0	0	0	0	0	0	0	NA	NA	NA	6	7	167	163	490	0	0	0	0	0	0	0	0	0
.	19.01.16-00.36.18-1-237221	229	19	19	5	0	5	478	16	16	0	0	NA	NA	NA	58	63	177	173	526	88	122	268	33	1	31	0.186	0.006	0.059
.	19.01.16-00.36.19-1-237222	296	16	16	7	0	5	509	15	15	0	0	NA	NA	NA	77	95	181	178	549	96	126	287	16	5	27	0.088	0.028	0.049
.	19.01.16-00.36.21-1-237225	37	1	1	0	0	0	0	0	0	0	0	NA	NA	NA	10	10	166	165	492	0	0	0	0	0	2	0	0	0.004
.	19.01.16-00.36.22-1-237228	91	6	6	1	0	1	461	5	5	0	0	NA	NA	NA	26	37	169	170	511	85	117	259	1	0	21	0.006	0	0.041
.	19.01.16-00.36.25-1-237230	57	2	2	0	0	0	441	1	1	0	0	NA	NA	NA	24	21	169	168	497	83	115	243	0	0	5	0	0	0.01
.	19.01.16-00.36.31-1-237238	406	66	66	15	0	11	532	64	64	0	0	NA	NA	NA	121	115	186	186	556	103	132	297	42	27	111	0.226	0.145	0.2
.	19.01.16-00.36.37-1-237240	83	5	5	0	0	0	456	4	4	0	0	NA	NA	NA	28	42	171	171	513	85	117	254	10	0	6	0.058	0	0.012
.	19.01.16-00.36.38-1-237243	316	52	52	13	0	13	495	48	48	0	0	NA	NA	NA	92	75	179	177	532	94	125	276	55	17	73	0.307	0.096	0.137
.	19.01.16-00.36.39-1-237245	92	6	6	2	0	2	449	5	5	0	0	NA	NA	NA	39	29	169	167	506	85	113	251	0	0	17	0	0	0.034
.	19.01.16-00.36.44-1-237249	60	2	2	1	0	1	444	1	1	0	0	NA	NA	NA	28	30	167	170	506	81	117	246	0	0	6	0	0	0.012
.	19.01.16-00.36.49-1-237250	183	48	48	9	0	8	463	44	44	0	0	NA	NA	NA	45	47	173	170	517	86	115	262	45	21	53	0.26	0.124	0.103
.	19.01.16-00.36.55-1-237251	70	3	3	0	0	0	443	1	1	0	0	NA	NA	NA	27	21	167	167	500	83	113	247	0	0	8	0	0	0.016
.	19.01.16-00.36.55-1-237252	55	2	2	0	0	0	448	1	1	0	0	NA	NA	NA	13	26	168	167	504	82	113	253	0	0	4	0	0	0.008
.	19.01.16-00.36.56-1-237253	152	5	5	1	0	1	480	3	3	0	0	NA	NA	NA	49	64	176	175	526	93	121	266	0	1	16	0	0.006	0.03
.	19.01.16-00.36.57-1-237254	469	82	82	25	0	16	541	74	74	0	0	NA	NA	NA	119	123	192	193	551	104	142	295	60	40	99	0.312	0.207	0.18
.	19.01.16-00.36.57-1-237255	62	2	2	0	0	0	446	1	1	0	0	NA	NA	NA	24	26	169	167	503	83	116	247	0	0	9	0	0	0.018
.	19.01.16-00.37.07-1-237256	63	2	2	0	0	0	447	1	1	0	0	NA	NA	NA	25	27	167	172	501	81	120	246	2	0	2	0.012	0	0.004
.	19.01.16-00.37.07-1-237257	32	1	1	0	0	0	0	0	0	0	0	NA	NA	NA	13	8	164	164	493	0	0	0	0	1	0	0	0.006	0
.	19.01.16-00.37.08-1-237258	35	1	1	0	0	0	0	0	0	0	0	NA	NA	NA	9	8	167	164	490	0	0	0	0	2	0	0	0.012	0
.	19.01.16-00.37.09-1-237260	33	1	1	1	0	1	0	0	0	0	0	NA	NA	NA	17	10	166	164	493	0	0	0	0	0	1	0	0	0.002
.	19.01.16-00.37.12-1-237261	31	1	1	0	0	0	0	0	0	0	0	NA	NA	NA	7	9	165	168	489	0	0	0	0	0	3	0	0	0.006
.	19.01.16-00.37.12-1-237262	40	1	1	1	0	1	0	0	0	0	0	NA	NA	NA	14	11	166	164	494	0	0	0	0	0	1	0	0	0.002
.	19.01.16-00.37.12-1-237263	239	59	59	11	0	9	479	54	54	0	0	NA	NA	NA	53	58	169	180	522	85	125	269	55	52	58	0.325	0.289	0.111
.	19.01.16-00.37.15-1-237280	31	1	1	1	0	1	0	0	0	0	0	NA	NA	NA	3	6	164	165	490	0	0	0	0	0	0	0	0	0
.	19.01.16-00.37.16-1-237281	61	3	3	2	0	2	299	1	1	0	0	NA	NA	NA	11	15	166	168	494	54	79	166	0	0	6	0	0	0.012
.	19.01.16-00.37.17-1-237282	34	1	1	0	0	0	0	0	0	0	0	NA	NA	NA	12	14	164	167	496	0	0	0	2	0	0	0.012	0	0
.	19.01.16-00.37.19-1-237283	174	16	16	3	0	2	478	14	14	0	0	NA	NA	NA	37	54	173	174	520	88	121	269	31	4	9	0.179	0.023	0.017
.	19.01.16-00.37.20-1-237284	173	13	13	6	0	6	467	12	12	0	0	NA	NA	NA	45	48	171	176	514	87	121	259	18	14	17	0.105	0.08	0.033
.	19.01.16-00.37.27-1-237295	143	11	11	3	0	3	480	10	10	0	0	NA	NA	NA	36	66	178	175	526	92	123	265	25	5	5	0.14	0.029	0.01
.	19.01.16-00.37.45-1-237308	36	1	1	0	0	0	0	0	0	0	0	NA	NA	NA	13	13	166	170	490	0	0	0	0	2	0	0	0.012	0
.	19.01.16-00.37.46-1-237309	94	11	11	1	0	1	455	8	8	0	0	NA	NA	NA	31	30	170	167	506	88	117	250	0	2	21	0	0.012	0.042
.	19.01.16-00.37.49-1-237310	230	36	36	5	0	5	472	33	33	0	0	NA	NA	NA	63	64	182	175	520	95	119	258	16	12	56	0.088	0.069	0.108
.	19.01.16-00.37.49-1-237311	177	35	35	3	0	3	471	32	32	0	0	NA	NA	NA	52	48	175	168	518	91	117	263	14	24	35	0.08	0.143	0.068
.	19.01.16-00.37.50-1-237312	120	7	7	1	0	1	453	6	6	0	0	NA	NA	NA	29	37	168	170	512	81	113	259	3	1	10	0.018	0.006	0.02
.	19.01.16-00.37.58-1-237313	34	1	1	0	0	0	0	0	0	0	0	NA	NA	NA	11	14	166	165	496	0	0	0	0	0	0	0	0	0
.	19.01.16-00.38.03-1-237314	355	37	37	13	0	11	506	36	36	0	0	NA	NA	NA	110	89	177	186	539	94	131	281	27	49	44	0.153	0.263	0.082
.	19.01.16-00.38.03-1-237315	60	4	4	1	0	1	446	3	3	0	0	NA	NA	NA	27	30	173	169	501	86	115	245	0	5	1	0	0.03	0.002
.	19.01.16-00.38.05-1-237316	63	3	3	1	0	1	445	2	2	0	0	NA	NA	NA	28	25	169	171	498	84	116	245	0	0	7	0	0	0.014
.	19.01.16-00.38.08-1-237317	522	63	63	23	0	14	572	58	58	0	0	NA	NA	NA	139	160	194	191	588	109	138	325	46	35	110	0.237	0.183	0.187
.	19.01.16-00.38.18-1-237339	121	6	6	1	0	1	457	4	4	0	0	NA	NA	NA	30	37	173	169	508	86	116	255	0	0	15	0	0	0.03
.	19.01.16-00.38.19-1-237340	347	61	61	14	0	13	511	53	53	0	0	NA	NA	NA	103	92	187	181	537	101	127	283	51	26	89	0.273	0.144	0.166
.	19.01.16-00.38.33-1-237355	298	23	23	7	0	6	515	22	22	0	0	NA	NA	NA	88	94	179	183	545	96	129	290	21	19	33	0.117	0.104	0.061
.	19.01.16-00.38.34-1-237356	31	1	1	0	0	0	0	0	0	0	0	NA	NA	NA	4	5	164	164	490	0	0	0	3	0	0	0.018	0	0
.	19.01.16-00.38.37-1-237358	466	104	104	21	0	13	564	93	93	0	0	NA	NA	NA	117	148	190	190	581	104	139	321	108	39	141	0.568	0.205	0.243
.	19.01.16-00.38.37-1-237359	206	12	12	5	0	4	475	10	10	0	0	NA	NA	NA	64	56	177	171	521	91	118	266	5	4	25	0.028	0.023	0.048
.	19.01.16-00.38.39-1-237363	30	1	1	0	0	0	0	0	0	0	0	NA	NA	NA	9	9	164	165	493	0	0	0	0	0	0	0	0	0
.	19.01.16-00.38.41-1-237364	321	69	69	10	0	7	505	64	64	0	0	NA	NA	NA	83	81	178	185	531	94	133	278	80	22	85	0.449	0.119	0.16
.	19.01.16-00.38.41-1-237365	120	9	9	4	0	4	456	8	8	0	0	NA	NA	NA	30	30	166	169	508	82	119	255	2	5	15	0.012	0.03	0.03
.	19.01.16-00.38.58-1-237369	88	6	6	1	0	0	457	5	5	0	0	NA	NA	NA	32	35	169	171	508	82	118	257	0	4	18	0	0.023	0.035
.	19.01.16-00.39.01-1-237370	59	2	2	1	0	1	152	1	1	0	0	NA	NA	NA	20	12	166	166	493	29	45	78	0	0	4	0	0	0.008
.	19.01.16-00.39.02-1-237371	121	10	10	1	0	1	458	8	8	0	0	NA	NA	NA	37	37	167	170	513	83	115	260	6	0	22	0.036	0	0.043
.	19.01.16-00.39.09-1-237372	31	1	1	0	0	0	0	0	0	0	0	NA	NA	NA	11	14	166	164	497	0	0	0	0	0	2	0	0	0.004
.	19.01.16-00.39.11-1-237373	184	15	15	4	0	4	473	13	13	0	0	NA	NA	NA	65	51	174	172	518	92	120	261	6	10	16	0.034	0.058	0.031
.	19.01.16-00.39.13-1-237374	62	2	2	1	0	1	252	1	1	0	0	NA	NA	NA	19	16	168	168	493	45	71	136	0	8	0	0	0.048	0
.	19.01.16-00.39.17-1-237390	33	1	1	0	0	0	0	0	0	0	0	NA	NA	NA	11	14	164	165	498	0	0	0	0	0	2	0	0	0.004
.	19.01.16-00.39.20-1-237392	65	4	4	1	0	1	444	3	3	0	0	NA	NA	NA	23	23	167	169	500	80	117	247	2	0	10	0.012	0	0.02
.	19.01.16-00.39.24-1-237400	211	21	21	4	0	4	488	18	18	0	0	NA	NA	NA	70	71	178	175	531	90	125	273	23	9	42	0.129	0.051	0.079
.	19.01.16-00.39.26-1-237403	62	3	3	1	0	0	445	1	1	0	0	NA	NA	NA	21	19	166	165	501	83	114	248	0	5	5	0	0.03	0.01
.	19.01.16-00.39.34-1-237409	65	2	2	1	0	1	250	1	1	0	0	NA	NA	NA	11	23	167	167	502	48	61	141	4	0	0	0.024	0	0
.	19.01.16-00.39.34-1-237410	148	9	9	5	0	4	468	8	8	0	0	NA	NA	NA	56	50	170	169	524	86	116	266	6	4	12	0.035	0.024	0.023
.	19.01.16-00.39.34-1-237411	535	36	36	7	0	4	554	33	33	0	0	NA	NA	NA	143	142	198	187	570	114	129	311	32	12	61	0.162	0.064	0.107
.	19.01.16-00.39.39-1-237416	59	2	2	1	0	1	445	1	1	0	0	NA	NA	NA	25	20	167	170	496	82	116	247	0	2	5	0	0.012	0.01
.	19.01.16-00.39.39-1-237418	180	17	17	6	0	3	471	14	14	0	0	NA	NA	NA	54	55	174	176	518	91	121	259	4	1	39	0.023	0.006	0.075
.	19.01.16-00.39.45-1-237423	119	6	6	1	0	1	460	5	5	0	0	NA	NA	NA	47	48	169	174	518	86	117	257	6	1	9	0.036	0.006	0.017
.	19.01.16-00.39.50-1-237424	146	13	13	6	0	4	460	11	11	0	0	NA	NA	NA	51	39	173	171	508	88	119	253	12	12	11	0.069	0.07	0.022
.	19.01.16-00.39.53-1-237425	276	26	26	6	0	5	492	23	23	0	0	NA	NA	NA	96	76	176	175	538	92	122	278	7	15	42	0.04	0.086	0.078
.	19.01.16-00.40.00-1-237426	329	30	30	9	0	4	509	28	28	0	0	NA	NA	NA	100	93	187	182	537	99	128	282	38	14	65	0.203	0.077	0.121
.	19.01.16-00.40.02-1-237431	58	2	2	0	0	0	252	1	1	0	0	NA	NA	NA	20	18	169	164	498	47	63	142	0	0	2	0	0	0.004
.	19.01.16-00.40.06-1-237432	153	5	5	2	0	2	464	4	4	0	0	NA	NA	NA	49	43	173	173	510	89	120	255	0	4	7	0	0.023	0.014
.	19.01.16-00.40.07-1-237433	65	2	2	0	0	0	448	1	1	0	0	NA	NA	NA	22	34	169	172	506	83	116	249	3	0	3	0.018	0	0.006
.	19.01.16-00.40.12-1-237434	117	9	9	3	0	3	450	6	6	0	0	NA	NA	NA	32	31	173	168	503	86	118	246	4	1	11	0.023	0.006	0.022
.	19.01.16-00.40.13-1-237439	35	1	1	0	0	0	0	0	0	0	0	NA	NA	NA	9	12	164	164	497	0	0	0	0	0	0	0	0	0
.	19.01.16-00.40.16-1-237459	33	1	1	1	0	1	0	0	0	0	0	NA	NA	NA	9	8	166	165	490	0	0	0	0	0	0	0	0	0
.	19.01.16-00.40.17-1-237460	265	50	50	16	0	13	518	43	43	0	0	NA	NA	NA	74	104	190	183	544	104	131	283	46	24	77	0.242	0.131	0.142
.	19.01.16-00.40.19-1-237462	117	5	5	1	0	1	455	4	4	0	0	NA	NA	NA	34	34	171	170	506	87	117	251	7	0	4	0.041	0	0.008
.	19.01.16-00.40.22-1-237466	65	3	3	0	0	0	439	1	1	0	0	NA	NA	NA	17	15	168	165	495	83	112	244	0	3	0	0	0.018	0
.	19.01.16-00.40.29-1-237473	89	3	3	2	0	2	446	2	2	0	0	NA	NA	NA	20	25	173	167	498	87	112	247	0	7	0	0	0.042	0
.	19.01.16-00.40.33-1-237476	232	45	45	7	0	4	492	41	41	0	0	NA	NA	NA	61	73	186	170	530	99	119	274	30	42	43	0.161	0.247	0.081
.	19.01.16-00.40.34-1-237477	35	1	1	0	0	0	0	0	0	0	0	NA	NA	NA	9	9	166	163	493	0	0	0	0	0	2	0	0	0.004
.	19.01.16-00.40.34-1-237478	116	6	6	2	0	2	447	5	5	0	0	NA	NA	NA	28	31	170	171	503	85	113	249	2	0	9	0.012	0	0.018
.	19.01.16-00.40.35-1-237479	97	5	5	0	0	0	452	4	4	0	0	NA	NA	NA	39	28	171	167	503	86	113	253	0	0	14	0	0	0.028
.	19.01.16-00.40.35-1-237480	41	1	1	1	0	1	0	0	0	0	0	NA	NA	NA	13	12	166	164	495	0	0	0	0	0	3	0	0	0.006
.	19.01.16-00.40.36-1-237483	181	19	19	4	0	3	464	17	17	0	0	NA	NA	NA	58	53	176	176	514	89	120	255	6	7	24	0.034	0.04	0.047
.	19.01.16-00.40.40-1-237486	57	3	3	1	0	1	101	2	2	0	0	NA	NA	NA	14	13	166	166	494	18	26	57	0	1	2	0	0.006	0.004
.	19.01.16-00.40.44-1-237490	207	34	34	12	0	8	476	32	32	0	0	NA	NA	NA	71	61	175	177	522	89	124	263	18	16	52	0.103	0.09	0.1
.	19.01.16-00.40.49-1-237491	178	12	12	3	0	1	481	10	10	0	0	NA	NA	NA	62	64	177	177	523	92	124	265	20	7	18	0.113	0.04	0.034
.	19.01.16-00.40.52-1-237492	95	3	3	2	0	2	444	2	2	0	0	NA	NA	NA	28	20	164	166	503	83	114	247	0	5	3	0	0.03	0.006
.	19.01.16-00.40.53-1-237493	93	4	4	0	0	0	448	3	3	0	0	NA	NA	NA	28	25	167	172	499	80	121	247	3	5	1	0.018	0.029	0.002
[truncated: 1 more rows]
